# Supplementary material for: A bioinformatics approach to identifying Wolbachia infections in arthropods
Source: PeerJ. 2018 Sep 3;6:e5486. doi: 10.7717/peerj.5486 (PMC6126470; doi:10.7717/peerj.5486)
Supplement: Supplemental Information 1 — Supplementary figures/tables and code used for data analysis [file peerj-06-5486-s001.zip]

Archive with 327 entries (310 files):
- Supplement/
- Supplement/.DS_Store
- __MACOSX/
- __MACOSX/Supplement/
- __MACOSX/Supplement/._.DS_Store
- Supplement/assembled_genomes/
- Supplement/assembled_genomes/.DS_Store
- __MACOSX/Supplement/assembled_genomes/
- __MACOSX/Supplement/assembled_genomes/._.DS_Store
- Supplement/assembled_genomes/Acromyrmex_echinatior.fasta
- __MACOSX/Supplement/assembled_genomes/._Acromyrmex_echinatior.fasta
- Supplement/assembled_genomes/Anopheles_gambiae.fasta
- __MACOSX/Supplement/assembled_genomes/._Anopheles_gambiae.fasta
- Supplement/assembled_genomes/Bembidion_lapponicum.fasta
- __MACOSX/Supplement/assembled_genomes/._Bembidion_lapponicum.fasta
- Supplement/assembled_genomes/Biorhiza_pallida_1.fasta
- __MACOSX/Supplement/assembled_genomes/._Biorhiza_pallida_1.fasta
- Supplement/assembled_genomes/Biorhiza_pallida_2.fasta
- __MACOSX/Supplement/assembled_genomes/._Biorhiza_pallida_2.fasta
- Supplement/assembled_genomes/Biorhiza_pallida_3.fasta
- __MACOSX/Supplement/assembled_genomes/._Biorhiza_pallida_3.fasta
- Supplement/assembled_genomes/Callosobruchus_chinensis.fasta
- __MACOSX/Supplement/assembled_genomes/._Callosobruchus_chinensis.fasta
- Supplement/assembled_genomes/Ceratina_calcarata_1.fasta
- __MACOSX/Supplement/assembled_genomes/._Ceratina_calcarata_1.fasta
- Supplement/assembled_genomes/Cynipini_1.fasta
- __MACOSX/Supplement/assembled_genomes/._Cynipini_1.fasta
- Supplement/assembled_genomes/Cynipini_2.fasta
- __MACOSX/Supplement/assembled_genomes/._Cynipini_2.fasta
- Supplement/assembled_genomes/Dactylopius_coccus.fasta
- __MACOSX/Supplement/assembled_genomes/._Dactylopius_coccus.fasta
- Supplement/assembled_genomes/Delias_oraia.fasta
- __MACOSX/Supplement/assembled_genomes/._Delias_oraia.fasta
- Supplement/assembled_genomes/Diabrotica_virgifera_virgifera_1.fasta
- __MACOSX/Supplement/assembled_genomes/._Diabrotica_virgifera_virgifera_1.fasta
- Supplement/assembled_genomes/Diabrotica_virgifera_virgifera_2.fasta
- __MACOSX/Supplement/assembled_genomes/._Diabrotica_virgifera_virgifera_2.fasta
- Supplement/assembled_genomes/Diabrotica_virgifera_virgifera_3.fasta
- __MACOSX/Supplement/assembled_genomes/._Diabrotica_virgifera_virgifera_3.fasta
- Supplement/assembled_genomes/Diachasma_alloeum.fasta
- __MACOSX/Supplement/assembled_genomes/._Diachasma_alloeum.fasta
- Supplement/assembled_genomes/Diaphorina_citri_1.fasta
- __MACOSX/Supplement/assembled_genomes/._Diaphorina_citri_1.fasta
- Supplement/assembled_genomes/Diaphorina_citri_2.fasta
- __MACOSX/Supplement/assembled_genomes/._Diaphorina_citri_2.fasta
- Supplement/assembled_genomes/Diploeciton_nevermanni.fasta
- __MACOSX/Supplement/assembled_genomes/._Diploeciton_nevermanni.fasta
- Supplement/assembled_genomes/Diplolepis_spinosa_1.fasta
- __MACOSX/Supplement/assembled_genomes/._Diplolepis_spinosa_1.fasta
- Supplement/assembled_genomes/Diplolepis_spinosa_2.fasta
- __MACOSX/Supplement/assembled_genomes/._Diplolepis_spinosa_2.fasta
- Supplement/assembled_genomes/Drosophila_melanogaster_1.fasta
- __MACOSX/Supplement/assembled_genomes/._Drosophila_melanogaster_1.fasta
- Supplement/assembled_genomes/Drosophila_melanogaster_2.fasta
- __MACOSX/Supplement/assembled_genomes/._Drosophila_melanogaster_2.fasta
- Supplement/assembled_genomes/Drosophila_melanogaster_3.fasta
- __MACOSX/Supplement/assembled_genomes/._Drosophila_melanogaster_3.fasta
- Supplement/assembled_genomes/Drosophila_simulans_1.fasta
- __MACOSX/Supplement/assembled_genomes/._Drosophila_simulans_1.fasta
- Supplement/assembled_genomes/Drosophila_simulans_2.fasta
- __MACOSX/Supplement/assembled_genomes/._Drosophila_simulans_2.fasta
- Supplement/assembled_genomes/Drosophila_simulans_3.fasta
- __MACOSX/Supplement/assembled_genomes/._Drosophila_simulans_3.fasta
- Supplement/assembled_genomes/Drosophila_triauraria_1.fasta
- __MACOSX/Supplement/assembled_genomes/._Drosophila_triauraria_1.fasta
- Supplement/assembled_genomes/Drosophila_yakuba_1.fasta
- __MACOSX/Supplement/assembled_genomes/._Drosophila_yakuba_1.fasta
- Supplement/assembled_genomes/Drosophila_yakuba_2.fasta
- __MACOSX/Supplement/assembled_genomes/._Drosophila_yakuba_2.fasta
- Supplement/assembled_genomes/Ecitophya_simulans.fasta
- __MACOSX/Supplement/assembled_genomes/._Ecitophya_simulans.fasta
- Supplement/assembled_genomes/Gerris_buenoi_1.fasta
- __MACOSX/Supplement/assembled_genomes/._Gerris_buenoi_1.fasta
- Supplement/assembled_genomes/Gerris_buenoi_2.fasta
- __MACOSX/Supplement/assembled_genomes/._Gerris_buenoi_2.fasta
- Supplement/assembled_genomes/Homalodisca_vitripennis_1.fasta
- __MACOSX/Supplement/assembled_genomes/._Homalodisca_vitripennis_1.fasta
- Supplement/assembled_genomes/Homalodisca_vitripennis_2.fasta
- __MACOSX/Supplement/assembled_genomes/._Homalodisca_vitripennis_2.fasta
- Supplement/assembled_genomes/Isocolus_centaureae_1.fasta
- __MACOSX/Supplement/assembled_genomes/._Isocolus_centaureae_1.fasta
- Supplement/assembled_genomes/Isocolus_centaureae_2.fasta
- __MACOSX/Supplement/assembled_genomes/._Isocolus_centaureae_2.fasta
- Supplement/assembled_genomes/Maconellicoccus_hirsutus.fasta
- __MACOSX/Supplement/assembled_genomes/._Maconellicoccus_hirsutus.fasta
- Supplement/assembled_genomes/Megacopta_cribraria.fasta
- __MACOSX/Supplement/assembled_genomes/._Megacopta_cribraria.fasta
- Supplement/assembled_genomes/Mycopsylla_fici_1.fasta
- __MACOSX/Supplement/assembled_genomes/._Mycopsylla_fici_1.fasta
- Supplement/assembled_genomes/Mycopsylla_fici_2.fasta
- __MACOSX/Supplement/assembled_genomes/._Mycopsylla_fici_2.fasta
- Supplement/assembled_genomes/Mycopsylla_proxima.fasta
- __MACOSX/Supplement/assembled_genomes/._Mycopsylla_proxima.fasta
- Supplement/assembled_genomes/Operophtera_brumata.fasta
- __MACOSX/Supplement/assembled_genomes/._Operophtera_brumata.fasta
- Supplement/assembled_genomes/Pararge_aegeria.fasta
- __MACOSX/Supplement/assembled_genomes/._Pararge_aegeria.fasta
- Supplement/assembled_genomes/Pediaspis_aceris_1.fasta
- __MACOSX/Supplement/assembled_genomes/._Pediaspis_aceris_1.fasta
- Supplement/assembled_genomes/Pediaspis_aceris_2.fasta
- __MACOSX/Supplement/assembled_genomes/._Pediaspis_aceris_2.fasta
- Supplement/assembled_genomes/Polygonia_c-album.fasta
- __MACOSX/Supplement/assembled_genomes/._Polygonia_c-album.fasta
- Supplement/assembled_genomes/Pseudomyrmex_sp_PSW_54.fasta
- __MACOSX/Supplement/assembled_genomes/._Pseudomyrmex_sp_PSW_54.fasta
- Supplement/assembled_genomes/Rhagoletis_pomonella.fasta
- __MACOSX/Supplement/assembled_genomes/._Rhagoletis_pomonella.fasta
- Supplement/assembled_genomes/Rhagoletis_zephyria.fasta
- __MACOSX/Supplement/assembled_genomes/._Rhagoletis_zephyria.fasta
- Supplement/assembled_genomes/Trichogramma_pretiosum.fasta
- __MACOSX/Supplement/assembled_genomes/._Trichogramma_pretiosum.fasta
- __MACOSX/Supplement/._assembled_genomes
- Supplement/detection_scripts/
- Supplement/detection_scripts/.DS_Store
- __MACOSX/Supplement/detection_scripts/
- __MACOSX/Supplement/detection_scripts/._.DS_Store
- Supplement/detection_scripts/.Rapp.history
- __MACOSX/Supplement/detection_scripts/._.Rapp.history
- Supplement/detection_scripts/1_SRA_Genome_Download.sh
- __MACOSX/Supplement/detection_scripts/._1_SRA_Genome_Download.sh
- Supplement/detection_scripts/2_Genome_Magic_BLAST_tabular.sh
- __MACOSX/Supplement/detection_scripts/._2_Genome_Magic_BLAST_tabular.sh
- Supplement/detection_scripts/3_Genome_Testing_for_Wolbachia.sh
- __MACOSX/Supplement/detection_scripts/._3_Genome_Testing_for_Wolbachia.sh
- Supplement/detection_scripts/3_Testing_for_Wolbachia.R
- __MACOSX/Supplement/detection_scripts/._3_Testing_for_Wolbachia.R
- Supplement/detection_scripts/4_Genome_Magic_BLAST_sam.sh
- __MACOSX/Supplement/detection_scripts/._4_Genome_Magic_BLAST_sam.sh
- Supplement/detection_scripts/5_genome_make_wol_fasta.sh
- __MACOSX/Supplement/detection_scripts/._5_genome_make_wol_fasta.sh
- Supplement/detection_scripts/5_make_wol_fasta.R
- __MACOSX/Supplement/detection_scripts/._5_make_wol_fasta.R
- Supplement/detection_scripts/6a_genome_Velvet_Assembly.sh
- __MACOSX/Supplement/detection_scripts/._6a_genome_Velvet_Assembly.sh
- Supplement/detection_scripts/6b_genome_assembly_contig_selection.sh
- __MACOSX/Supplement/detection_scripts/._6b_genome_assembly_contig_selection.sh
- Supplement/detection_scripts/6c_genome_best_blast_hit.sh
- __MACOSX/Supplement/detection_scripts/._6c_genome_best_blast_hit.sh
- Supplement/detection_scripts/all_positive_genome_samples.txt
- __MACOSX/Supplement/detection_scripts/._all_positive_genome_samples.txt
- Supplement/detection_scripts/dictionary.txt
- __MACOSX/Supplement/detection_scripts/._dictionary.txt
- Supplement/detection_scripts/genome_accession_numbers.txt
- __MACOSX/Supplement/detection_scripts/._genome_accession_numbers.txt
- Supplement/detection_scripts/phylogeny_samples.txt
- __MACOSX/Supplement/detection_scripts/._phylogeny_samples.txt
- Supplement/detection_scripts/reference_wol_genes.fasta
- __MACOSX/Supplement/detection_scripts/._reference_wol_genes.fasta
- __MACOSX/Supplement/._detection_scripts
- Supplement/genome_phylogeny/
- Supplement/genome_phylogeny/.DS_Store
- __MACOSX/Supplement/genome_phylogeny/
- __MACOSX/Supplement/genome_phylogeny/._.DS_Store
- Supplement/genome_phylogeny/modeltest.sh
- __MACOSX/Supplement/genome_phylogeny/._modeltest.sh
- Supplement/genome_phylogeny/raxml.sh
- __MACOSX/Supplement/genome_phylogeny/._raxml.sh
- Supplement/genome_phylogeny/RAxML_bipartitions.mlwithbootstrap
- __MACOSX/Supplement/genome_phylogeny/._RAxML_bipartitions.mlwithbootstrap
- Supplement/genome_phylogeny/wolbachia_polymorphisms.fasta
- __MACOSX/Supplement/genome_phylogeny/._wolbachia_polymorphisms.fasta
- __MACOSX/Supplement/._genome_phylogeny
- Supplement/genome_scripts/
- Supplement/genome_scripts/assembly_template.sh
- __MACOSX/Supplement/genome_scripts/
- __MACOSX/Supplement/genome_scripts/._assembly_template.sh
- Supplement/genome_scripts/busco_all.sh
- __MACOSX/Supplement/genome_scripts/._busco_all.sh
- Supplement/genome_scripts/get_median_cov.sh
- __MACOSX/Supplement/genome_scripts/._get_median_cov.sh
- Supplement/genome_scripts/taxon_accession_list.csv
- __MACOSX/Supplement/genome_scripts/._taxon_accession_list.csv
- __MACOSX/Supplement/._genome_scripts
- Supplement/Pascar Chandler 2018 Supplementary Figures.docx
- __MACOSX/Supplement/._Pascar Chandler 2018 Supplementary Figures.docx
- Supplement/Phylogeny/
- Supplement/Phylogeny/concatenated_ftsZ_groE.fasta
- __MACOSX/Supplement/Phylogeny/
- __MACOSX/Supplement/Phylogeny/._concatenated_ftsZ_groE.fasta
- Supplement/Phylogeny/concatenated_ftsZ_groE_phylogeny.pdf
- __MACOSX/Supplement/Phylogeny/._concatenated_ftsZ_groE_phylogeny.pdf
- Supplement/Phylogeny/ftsZ_phylogeny.png
- __MACOSX/Supplement/Phylogeny/._ftsZ_phylogeny.png
- Supplement/Phylogeny/ftsZ_sequences.fasta
- __MACOSX/Supplement/Phylogeny/._ftsZ_sequences.fasta
- Supplement/Phylogeny/groE_phylogeny.png
- __MACOSX/Supplement/Phylogeny/._groE_phylogeny.png
- Supplement/Phylogeny/groE_sequences.fasta
- __MACOSX/Supplement/Phylogeny/._groE_sequences.fasta
- Supplement/Phylogeny/wsp_sequences.fasta
- __MACOSX/Supplement/Phylogeny/._wsp_sequences.fasta
- __MACOSX/Supplement/._Phylogeny
- Supplement/Supplementary Figure S1.pdf
- __MACOSX/Supplement/._Supplementary Figure S1.pdf
- Supplement/Supplementary Figure S2.pdf
- __MACOSX/Supplement/._Supplementary Figure S2.pdf
- Supplement/Supplementary Table S1.xlsx
- __MACOSX/Supplement/._Supplementary Table S1.xlsx
- Supplement/Supplementary Table S2.xlsx
- __MACOSX/Supplement/._Supplementary Table S2.xlsx
- Supplement/Supplementary Table S3.xlsx
- __MACOSX/Supplement/._Supplementary Table S3.xlsx
- Supplement/Supplementary Table S4.xlsx
- __MACOSX/Supplement/._Supplementary Table S4.xlsx
- Supplement/Supplementary Table S5.xls
- __MACOSX/Supplement/._Supplementary Table S5.xls
- Supplement/wolbachia_coverage_mapping/
- Supplement/wolbachia_coverage_mapping/.DS_Store
- __MACOSX/Supplement/wolbachia_coverage_mapping/
- __MACOSX/Supplement/wolbachia_coverage_mapping/._.DS_Store
- Supplement/wolbachia_coverage_mapping/do_histos.sh
- __MACOSX/Supplement/wolbachia_coverage_mapping/._do_histos.sh
- Supplement/wolbachia_coverage_mapping/get_coverage_template.sh
- __MACOSX/Supplement/wolbachia_coverage_mapping/._get_coverage_template.sh
- Supplement/wolbachia_coverage_mapping/pdfs/
- Supplement/wolbachia_coverage_mapping/pdfs/Acromyrmex_echinatior.pdf
- __MACOSX/Supplement/wolbachia_coverage_mapping/pdfs/
- __MACOSX/Supplement/wolbachia_coverage_mapping/pdfs/._Acromyrmex_echinatior.pdf
- Supplement/wolbachia_coverage_mapping/pdfs/Anopheles_gambiae.pdf
- __MACOSX/Supplement/wolbachia_coverage_mapping/pdfs/._Anopheles_gambiae.pdf
- Supplement/wolbachia_coverage_mapping/pdfs/Bembidion_lapponicum.pdf
- __MACOSX/Supplement/wolbachia_coverage_mapping/pdfs/._Bembidion_lapponicum.pdf
- Supplement/wolbachia_coverage_mapping/pdfs/Biorhiza_pallida_1.pdf
- __MACOSX/Supplement/wolbachia_coverage_mapping/pdfs/._Biorhiza_pallida_1.pdf
- Supplement/wolbachia_coverage_mapping/pdfs/Biorhiza_pallida_2.pdf
- __MACOSX/Supplement/wolbachia_coverage_mapping/pdfs/._Biorhiza_pallida_2.pdf
- Supplement/wolbachia_coverage_mapping/pdfs/Biorhiza_pallida_3.pdf
- __MACOSX/Supplement/wolbachia_coverage_mapping/pdfs/._Biorhiza_pallida_3.pdf
- Supplement/wolbachia_coverage_mapping/pdfs/Callosobruchus_chinensis.pdf
- __MACOSX/Supplement/wolbachia_coverage_mapping/pdfs/._Callosobruchus_chinensis.pdf
- Supplement/wolbachia_coverage_mapping/pdfs/Ceratina_calcarata_1.pdf
- __MACOSX/Supplement/wolbachia_coverage_mapping/pdfs/._Ceratina_calcarata_1.pdf
- Supplement/wolbachia_coverage_mapping/pdfs/Cynipini_1.pdf
- __MACOSX/Supplement/wolbachia_coverage_mapping/pdfs/._Cynipini_1.pdf
- Supplement/wolbachia_coverage_mapping/pdfs/Cynipini_2.pdf
- __MACOSX/Supplement/wolbachia_coverage_mapping/pdfs/._Cynipini_2.pdf
- Supplement/wolbachia_coverage_mapping/pdfs/Dactylopius_coccus.pdf
- __MACOSX/Supplement/wolbachia_coverage_mapping/pdfs/._Dactylopius_coccus.pdf
- Supplement/wolbachia_coverage_mapping/pdfs/Delias_oraia.pdf
- __MACOSX/Supplement/wolbachia_coverage_mapping/pdfs/._Delias_oraia.pdf
- Supplement/wolbachia_coverage_mapping/pdfs/Diabrotica_virgifera_virgifera_1.pdf
- __MACOSX/Supplement/wolbachia_coverage_mapping/pdfs/._Diabrotica_virgifera_virgifera_1.pdf
- Supplement/wolbachia_coverage_mapping/pdfs/Diabrotica_virgifera_virgifera_2.pdf
- __MACOSX/Supplement/wolbachia_coverage_mapping/pdfs/._Diabrotica_virgifera_virgifera_2.pdf
- Supplement/wolbachia_coverage_mapping/pdfs/Diabrotica_virgifera_virgifera_3.pdf
- __MACOSX/Supplement/wolbachia_coverage_mapping/pdfs/._Diabrotica_virgifera_virgifera_3.pdf
- Supplement/wolbachia_coverage_mapping/pdfs/Diachasma_alloeum.pdf
- __MACOSX/Supplement/wolbachia_coverage_mapping/pdfs/._Diachasma_alloeum.pdf
- Supplement/wolbachia_coverage_mapping/pdfs/Diaphorina_citri_1.pdf
- __MACOSX/Supplement/wolbachia_coverage_mapping/pdfs/._Diaphorina_citri_1.pdf
- Supplement/wolbachia_coverage_mapping/pdfs/Diaphorina_citri_2.pdf
- __MACOSX/Supplement/wolbachia_coverage_mapping/pdfs/._Diaphorina_citri_2.pdf
- Supplement/wolbachia_coverage_mapping/pdfs/Diploeciton_nevermanni.pdf
- __MACOSX/Supplement/wolbachia_coverage_mapping/pdfs/._Diploeciton_nevermanni.pdf
- Supplement/wolbachia_coverage_mapping/pdfs/Diplolepis_spinosa_1.pdf
- __MACOSX/Supplement/wolbachia_coverage_mapping/pdfs/._Diplolepis_spinosa_1.pdf
- Supplement/wolbachia_coverage_mapping/pdfs/Diplolepis_spinosa_2.pdf
- __MACOSX/Supplement/wolbachia_coverage_mapping/pdfs/._Diplolepis_spinosa_2.pdf
- Supplement/wolbachia_coverage_mapping/pdfs/Drosophila_melanogaster_1.pdf
- __MACOSX/Supplement/wolbachia_coverage_mapping/pdfs/._Drosophila_melanogaster_1.pdf
- Supplement/wolbachia_coverage_mapping/pdfs/Drosophila_melanogaster_2.pdf
- __MACOSX/Supplement/wolbachia_coverage_mapping/pdfs/._Drosophila_melanogaster_2.pdf
- Supplement/wolbachia_coverage_mapping/pdfs/Drosophila_melanogaster_3.pdf
- __MACOSX/Supplement/wolbachia_coverage_mapping/pdfs/._Drosophila_melanogaster_3.pdf
- Supplement/wolbachia_coverage_mapping/pdfs/Drosophila_simulans_1.pdf
- __MACOSX/Supplement/wolbachia_coverage_mapping/pdfs/._Drosophila_simulans_1.pdf
- Supplement/wolbachia_coverage_mapping/pdfs/Drosophila_simulans_2.pdf
- __MACOSX/Supplement/wolbachia_coverage_mapping/pdfs/._Drosophila_simulans_2.pdf
- Supplement/wolbachia_coverage_mapping/pdfs/Drosophila_simulans_3.pdf
- __MACOSX/Supplement/wolbachia_coverage_mapping/pdfs/._Drosophila_simulans_3.pdf
- Supplement/wolbachia_coverage_mapping/pdfs/Drosophila_triauraria_1.pdf
- __MACOSX/Supplement/wolbachia_coverage_mapping/pdfs/._Drosophila_triauraria_1.pdf
- Supplement/wolbachia_coverage_mapping/pdfs/Drosophila_yakuba_1.pdf
- __MACOSX/Supplement/wolbachia_coverage_mapping/pdfs/._Drosophila_yakuba_1.pdf
- Supplement/wolbachia_coverage_mapping/pdfs/Drosophila_yakuba_2.pdf
- __MACOSX/Supplement/wolbachia_coverage_mapping/pdfs/._Drosophila_yakuba_2.pdf
- Supplement/wolbachia_coverage_mapping/pdfs/Ecitophya_simulans.pdf
- __MACOSX/Supplement/wolbachia_coverage_mapping/pdfs/._Ecitophya_simulans.pdf
- Supplement/wolbachia_coverage_mapping/pdfs/Gerris_buenoi_1.pdf
- __MACOSX/Supplement/wolbachia_coverage_mapping/pdfs/._Gerris_buenoi_1.pdf
- Supplement/wolbachia_coverage_mapping/pdfs/Gerris_buenoi_2.pdf
- __MACOSX/Supplement/wolbachia_coverage_mapping/pdfs/._Gerris_buenoi_2.pdf
- Supplement/wolbachia_coverage_mapping/pdfs/Homalodisca_vitripennis_1.pdf
- __MACOSX/Supplement/wolbachia_coverage_mapping/pdfs/._Homalodisca_vitripennis_1.pdf
- Supplement/wolbachia_coverage_mapping/pdfs/Homalodisca_vitripennis_2.pdf
- __MACOSX/Supplement/wolbachia_coverage_mapping/pdfs/._Homalodisca_vitripennis_2.pdf
- Supplement/wolbachia_coverage_mapping/pdfs/Isocolus_centaureae_1.pdf
- __MACOSX/Supplement/wolbachia_coverage_mapping/pdfs/._Isocolus_centaureae_1.pdf
- Supplement/wolbachia_coverage_mapping/pdfs/Isocolus_centaureae_2.pdf
- __MACOSX/Supplement/wolbachia_coverage_mapping/pdfs/._Isocolus_centaureae_2.pdf
- Supplement/wolbachia_coverage_mapping/pdfs/Maconellicoccus_hirsutus.pdf
- __MACOSX/Supplement/wolbachia_coverage_mapping/pdfs/._Maconellicoccus_hirsutus.pdf
- Supplement/wolbachia_coverage_mapping/pdfs/Megacopta_cribraria.pdf
- __MACOSX/Supplement/wolbachia_coverage_mapping/pdfs/._Megacopta_cribraria.pdf
- Supplement/wolbachia_coverage_mapping/pdfs/Mycopsylla_fici_1.pdf
- __MACOSX/Supplement/wolbachia_coverage_mapping/pdfs/._Mycopsylla_fici_1.pdf
- Supplement/wolbachia_coverage_mapping/pdfs/Mycopsylla_fici_2.pdf
- __MACOSX/Supplement/wolbachia_coverage_mapping/pdfs/._Mycopsylla_fici_2.pdf
- Supplement/wolbachia_coverage_mapping/pdfs/Mycopsylla_proxima.pdf
- __MACOSX/Supplement/wolbachia_coverage_mapping/pdfs/._Mycopsylla_proxima.pdf
[truncated: 27 more entries]
