# Supplementary material for: A bioinformatics approach to identifying Wolbachia infections in arthropods
Source: PeerJ. 2018 Sep 3;6:e5486. doi: 10.7717/peerj.5486 (PMC6126470; doi:10.7717/peerj.5486)
Supplement: Supplemental Information 1 — Supplementary figures/tables and code used for data analysis [file peerj-06-5486-s001.zip › Supplement/assembled_genomes/Acromyrmex_echinatior.fasta]

>NODE_1_length_26841_cov_13.578436
GAGCTGTATAAACCGAGAGGTTTCCGTACAGTTCTGCGAGAGACTGGTGGGGAAGTTCCGCTGGTCTACTCTCCTAAATAATAAAGAAATTAAGATTGATAATCATTCAAATGATGAAAAAGCGGATACGCTATTTATGCCAGAGGTTGAAAAAGATTTTTCAGTCCAACAATGTGACTTACATTTAAGTTATAATAACACTGATATTCAAGTAAAAAACTATCTTCAAAATCGTAATTACAGGCATCTTATAATTATGAATAGAAAGGGAGAAGCATTTATCCCTAATATACAGTCAATGTCATGTTCTTCTTCAGGAAAAGGCAAATTAGTTCCTTTTTTACAAGCCACACAAACTCAGAATATGTTTTTGTTACCTAAAGATTTTCAAGGTGATCATGTAGTAATAGATTCCCGCCTTGAAGATATTGAGCGATATAGAAACAAAGATCATCTTTTACTGATAAGGAATAACGAGGTTCCTTTTATAATAAAAGTAGAAGGTTTTTATGGTAATCAAAGTAAATGGAGAGACGTTAATTTTCTTCTGTGGAATGATGGTAATCTTTCCCCATATCCTGGCTTACAGCAAAAAGTTAATGGAATAATGGACTATCAAGATAAACTTAAGAGTGATTATGAGAAAACTGTAAAAGAATACACTATAGACTTCACTGAGTCTGTCGGTATTACACATAATCAAAATGATATTTTAAATTCAGTAGGGCAAGATGGGGAACGTGTAGGAGTATTGATATTAAAAAATATTACTCCAGATCGGATTGGAGTTTCTAATAGTGATACGGATTTGGTGTTTTCTGATAAAGTATCTAACCATATAATCAATATAAAAAATTGGAATAGTTCTGAATCTTATAGAATTACTACATTGGAATTTGATCTAGGCTTGGAACCAATAACAATCCGTAGATTAGATAGGTTTAATTTGTCTGAGGTAAAAAAAATACAAGATTTAATTGAAAAAGCTTCGGATAATTATCAAAAGAGGGATAAGTATGCTCCTAACATAGAAGGTGACTTTAAATGTTTAGTATCAGTTAATGGATTTAAAAGTGAAAATAAGACATATGGATGTTTAAGTTTTTCTTCACTACAGGATCAAATTAACTTTACTGAAAACTCCTGTAGTGCAGAGCAGATTGAAGAATTTAAGAGTAAAATACAAAACAATGATCAGGTTTTACTATTACTCAAAAAGTTACAAAATGACCTTTCACTGAATGGTTATGATCAAAATGTCATAGACCAGTGCAATAAGCTAATGATAACCTCAGAATTGGAAATATTGAAGCTGCTTGTAAATAATGCTGCTCAAAAGGGTGAATGGGAAAGAATAAAGAATCTTTTTGATGTTAATGCTAATAGAAGCAATGCCGATGTTGAAAATAAGAATAAATGGTCAAGTAATTGGACGCTTTTACACTACGCTGTCTACAGTGGAAATTTAGATTTGCTCAAGGATACATATCAACTTTTATTAAGTAAAGTTATTGATATTAACGCTAAAGATGAATATGGTCGAACGCCATTGTACTATGCTGTTTATTATAATGAACCTGAGATGATCGAGTTTTTTATAGATAAGGGTGCTAATATTGATATTAAAGATAATAATGGCAAAACTCTTTTAGAGGTAGCTAATGAGTATGGTAAGCGAAAGATAGTAAATATACTTATGAGTAAAGTTATCGAAAATGGTCAATCTGATGTAGTTGAGAATTTCCTTAAAAGGACTGCAAAAGAGGTTAAAGTTGAAGATAAGAATGAATGGAAGACTAGTTGGAAACTTCTACACTATGCTGCTTACAATGGTAGGGTAGATGTACTGAGGGGTTTATTTGATCTGCTTTTAGAGAAAAGTGGTGGCAATATCAATGTTCAAGAGAGTAAACAGAATTGGACACCATTGCACTATGCTGTTTATTACAGTAGATCTGAAATGGTTGAATTCCTTATAGATAAAGGCGCCAATACTGAAATGAAGGATAAAAGTTATGGTGCAACTCCTCTACACTGGGCTGCTTATTATGGTATATTAGACATGGTTAAACTTCTTGTCGAAAAAGGTGCTGATATTACTGCAAAAAACAAAAGAGGTGAAACATCTTTAGCTATGGCAAATAGGAGCAAAAAAAGTAGATCGGAGGTACGACAATTTCTCGATAAGAATGATGGATTGTCGCCACTACATTATGCTGCCAAAGAGGGTAATTTGGATTTGCTTAAAGTGTTGTTGAATGAAGGTGATAATATCAATGCTAAAGATAAGTATGGTTGGACGCTCTTGCACTATGCTGTTGAGCATAATAGATTTGATGTAATGAGATTACTCATTAATTCTAACGCTATTAGCATTGAAGCCAAGGATATAAATGGTAAGACACCTTTACATGTAGCTGCTCGCCAAGGTTGTATAACTTCAATAAGCCTTCTTCTTGATAGGAAAGCTGATATCATGGCTAAGACAAATAACAATAATTGGACACCTTTACATTATGCTGTCTCTTATAATAAGCCTGATGCAGTTAAGTATCTTATGAGTAGAGGTGCTAATGTTAATGCTAGAGACAAAGAAGGCAATACGCCTGCATATTATGCTGTAGGTGGGCACAGAGCATATGATAGAGAAAAAAGATCTACAAGTGATAGTAATCAGCAAAGCTGTGCTGCTCAATCTCAGGAAGACAGAGAAGACAGATTAGAGGTGCTAGAATTGCTTATAAGTGAAGCTGACATTGAGACTAAAAATGATGATGATCAAACACTTTTTCATATTGCTGCTCAAGGACGAAGATTACGTGCTGTCAGGCTTCTTGTAAGTAAGATTGAAAATGTAAATTTTGAAGATAGTTTATATGAAGAACCTAATGAATTAATAAGAGCAGTTCGCCAAAGAGAAAGATTAAAGTCTCTTATAAATGAAAAAGATAAGTTCGGTTATACACCGCTGCAATATGCTGCTAAAAATGGTAATTGGGGTATGGTAAATCTTTTCCTTGATAAAACTGCTGAAAGAAATCCAGATGATGTTGCAAACAAGGATCAATTCTCAATAAACTGGACCACTGTCCACTATGCTGTTTACAATGGTGATTTGAATCTACTTAATGATATATTTCAATTTCTTTCAGATAAAGGAACTATCATTAATACTAAAGACAGTAGTGATTGGACACCTCTACACTATGCTGTATATTACAATGCTCTAGATGTGGTAAAATTTCTTGTGAACAAAAGTGCTGATATTAATGCTAAAGATAAGGATAGTAAAACACCTTTAGACTTAGCTGCTCAAGAGAATGACACAAGTGTAGCAGAGTTTCTAAAGCAAACGGAATTAGATAAAAAATTGTTAGCTGCAGTGCAAGATGCAGATCTTAATGAAGTTAAAGATCTTATTAATCAGAAGGCTAATATTAATGCTAAAGACATGTACGGTTGGACGCCTTTACACTTTGCTGCTTCTCGTGATAAACTTAGTGTAGTTGAGTTTCTCTTCAATAACAATGCTAATATTAAAGCTAAAGATGTGTATGGTAATACACCATTACATGTAGCTGCCCAGTACAGTAGTAATCTTGAAATAGTTAAGTTTCTTTTAGACAAGGATATTAGCGGTATTAATGATATAACCAATAATGGTTGGACACCATTGCATGTAGCTATACAAGGAAACAAATTAAATACAGTCGAACTCCTTCTCGGCAGAGGTGCTGACATTGAAGTTAGAGATATTTATAACCAAACATCTTTAGACTTAGCTACTCGAAAAGATTACCTAGATATAGCAGGAATTTTGAAGCAAGTACAATTAGATAGAAAATTGTTGACTATTATGGAAAGCGGTGGTTTTAATGAAGCCAAAGGTCTTATTGCTCAAGGTGCTAACGTTGATACCAAAGACAAGGATGGCAGTACACTACTGTACTTTGCTGCTGAAATAGGTGATTTAGATAAAGCTAGATTTCTTCTTGATAGTGGCGCTAATATTGAATCTAAAAATGGAGAATATCAAGCAACTCCTTTACATGGAGCAGTTGCAAACTACAGACTGGATGTAGTCAGGTTGCTTCTTAGTCGTAGTGCTAATGTTAATGCTGAAGACAAAGATCATCAGACACCTTTACATTATGCTGCTAACGCCGATAGACTTGATATAGTGAAGTCTCTTGTAGGTGCTGGTGCTAATCTCAGTGCTACAGATGATTACAGTAAAACACCACTAGATATTGCTAAAGATAAAGGACATAGTAGTATTGCAGAATATTTAGAGAAAAAACTCAATGAAAAAGGAGAAAAACCTGTGCTACGCAGACGCCGTCATCACCATGAGGATCACAATCGCAATCATAATCACTCATCACATAAATTCCTTTCTATAGATTCAAGTAATCAACCTGAAATAGCAACAAGCAATGCAGCAAGGACATCTTCATGGATAAATGATTTGTTTAGTTGGGCAAAAGGAAAAGGTAGTTTATTGGTGTCAGGAGTAGTGAATTCGGTATGGCCTGCTTCTGTGGCTAAATTGTCCAAAGAAACATCTTACGGTTTCACAACCAAAAACAACTTAGAGCCGATAGATTATTCACAGATCGATATGCATGGTACAATTCTACTACTTGATACATTTATAAAAAAAATTACAGGTCAAAAGTACATTTCTACAGCAGATAAGCCTATATCTCCACTAGAAGCACAGGGCTATACATTCGATGTTATGGAGGGATTTAAGAAAGCAGTAGAGCAAGCTGCATCAAAAAGTGGCATATCAATGCACCGGTTAAATATTGATTTTATGGAAATACGAAAAGAGATTACTGGAAAAATCATGAGTGATAAATTTAATGAGATTCCAGGAACTTTAAACTCATATGTAGAGAAAGCATGCCCTGGTAAAGAGACAGGATGTCCTGGTAAGTTAAGTCTAAAGAAGTTTGACAAATTTATAACTGAATTTAATAAGAGGCTAGATGTAGCACTTAATCAACCAATGCAACAGATATTAAGCAGAGACAGTACGTTAAAAGCAAGTAACGTAAAAGAACAACAAATAAGCTTGGAGCCTAAAAGTTATTTAAGTGATACTTCCGTTCAATGTCATTTAACTCAGGATAGAGGTTTAAGAAATCAAGGCAGGGCTTTAATTCCTTAGCTTTTTGATTTCATCAAGGGAAAGGCCGGTAATTTGAGCGATAACATCTATAGAGACACCGGCCTTAAGTGAATTTTTAGCCACAGCAATTTTAGCCTGTTTTTCGCCCTCTTCTCTGCCTTTTTCATGACCGATTTGGATGCCTTCTTGTCTACCTTTTTCATGACCTACTCTAACACCTTCATCAAATTTTTCAGCAAAAGCAGCAATCTCATCCATTATACGTTTTTTCCTTTGCTCATATGCTAGTAATTCTTCTTCTGACCAGTTAAACTTATTCATCTCTTCATAAGCTCGTTTTATTATTACGTCACTACCAACTATCTTATCTAGATCCTCTTCCCTTGTTTCTCCTGCATAGCGAAAAAAATAACACCATTTTTCTACTATATTTTCTAGTTGGTCTTCTTTCGTCTTTGTAAATTTTGGTAGTTCTATGAATACGAAATAAAAGTCCTTTAAGTCGTGCTCAAAGCTATTCTTATCCAAGATGACATGATTTGATTTGTACTCAGCCTTATCTGGAAAAATAATGCAATCAGCAACAGCTATAAAGATTATTTCCTTGAGGTTATGATAATCATCCCCTTGATCTGCTTGACTTGAGTAAGCTTTAGCAGCATAATATTGAGCACGTTTTTCGAAGCCTTTAGTTTTAGTGAACTGCATCTCTATAATGTATCTGGAGCCTTGAGAGTCCTTACAAAGAACATCGACAATACTCTGCTTTTTAGCGGCAATCTCAGGATCTAAAATGGTAGCTAAGAATTCAACATCGTGAATAGCAGCTAAGCCAGTAAAGCCTAAAATATCGTTTAAGAAATGAATGAGAATATCTTTATTCTTCTCGGTGCCAAATATTCTTTTAAATGCATAATCATTGCGCGCATCAAGAAACTTGGAAAGAGCCATGAGAAAGTAGGATAAAAATCATTAATAATTATACACAATTTTGAAGAAATATTCAACTAAAATGCAAACATGTTAGTCAGAGAATGATCTACTCAGAAGGACTAGCATTTTAGGCTTTATAGGGTTTCTATACATCTTTATTACAATTATTTCTGTTTTGAAATTAGTGAAGATGCCTAATAGAGATTGATTTTTATTAACATTGAAGCTATATCTTCATAAGGCTGAGAGTGAAAAATATGGCAATAATTCTTTTAGACACAAAAACTATAAACCGTATAGCAGCGGGAGAGGTGATAGAGAGGCCAGCAAGTGTAGTAAAGGAGTTAGTAGAAAATGCAATAGATGCTGGAAGTTCAGAGATAGAGATCAAAATAGAAAGTGGTGGGCGTAACCTTATAACTGTGACAGATGATGGAAATGGAATAGAAAAGGAAGATTTGGAACTTGCGTTTATGCGCCACGCTACTTCAAAATTAAGCGATAATGAGTTAATAGAAATCAAGCACCTTGGGTTTAGAGGAGAAGCTTTGCCTTCAATTGTAGCAGTAAGCAGAATGAAGTTATCGTCTAAGGCAAGAGGAGCAAGTGAAGCATGGTCTATAAGTTATGAAGGAGGAGAAAAAGTAGGAGAGGTTATCCCTTGTTCTCTATTGGAAGGTACGTATATTGAAGTTCGTGACTTATTTTTTGCGACACCAAATAGACTAAAATTTCTAAAAACCGAAAGGGCAGAAACACAAGCTATAGTTGATATTGTAAATAACTTAGCGATGATTAATTATAGTATTGGGTTTACTCTCACTTCCGGTAATAAAAAGCTCTTAAAATATGTTAAGCAAACTTTATTATTTAACAGATTATGTGAAAAAGAAGAAGAATTTCAGAGCAATTCGCTGGAAGTTAAAGAGGAAGAAGAAGGCATCAAACTTACGGGACACATCTGTAAACCAACTATCAATCGTGGCAATTCAACTCAGATCTATACGTTTGTTAATGGAAGGCCAATTAAAGATAATCTACTTATTGGTGCAGTTAGGTACGCATATCATGATTTTATTCCAAGCGATAGGTATCCTTTTGCGACGTTACATTTAGAGATACCTTATGATAAAGTAGATGTAAATGTGCATCCAAATAAGTCAGAAGTAAGGTTTCAGAATAAGAAGCTCATATATGAAATAGTGAGAAGAGGGATAATAAAAGCATTATCGACTAGGTTCGCAGCAAGTGATGTTGAGTCTCAAAGTATTGAAGAGTTTGACAGCCAAGAGCAGGTTAACAGTAAAGAGGAAAAAAATCAAAAAGAGTTTTATGAAAAGAGACCAAGTCTTTTAGAAAATCGTCTAATGAAAGAATTCAATGCACCAGATGAAAGAAGGCAAAGCTTACCAGAAGTGCTTAAATATGGAGAATCTTCCCTCCAAAAGGGAACTGTGGTTCTAGAAAGGGAGCAAATTGATTTGATAGAGGATCATCCTCTGGGATATGCACGCTGTCAGGTCTACAATACTTACATTATTGCTGAGGCTAAAGGCAAATTAATTATAGTAGATCAGCATGCAGCCCATGAGAGATTGATATACGAGTGCTTAAAGCAAAAATCAAGTATAAAAAGACAAAAACTGCTTCTTCCTGAAACGGTTGAAATCAAAAATCAAGCCGGAATGGAGATGATTGAAATTTATAAAGATAAGTTATTTGAAATGGGCTTTGATATTGAGATAAAACCAGAAAATAAAGTAATAGTAAAAGAAATCCCTGCAATCTTGGGAGCAATAGATGTAAAAGAGATGCTAATTAACATAATTGACAGACTAACCGAAATAGAAGATACACTACCTATAGAAGATAAAGTGAACAAAATATTGGCCACTATCGCTTGTCATGGATCAATTAGAGCAGGTAGAAAAATGAAGTTAGAGGAGATGAATGAGCTGCTGAGACAAATGGAAAAAACCCCATATTCCGGGCAATGCAACCACGGAAGACCAACTTATATAGAAATGAAATTGAGTGATATTGAAAAATTGTTTGAAAGGAGATGAGTTTAGTTTGTCAAAAAGGTTCTCAATTAAGCATACGTAACAGCTCTTCTGATTATGAGTATAAAATGTGAAAAAAGAGAATAGTTACTCTAATTTTTTAGATTATAAAGTAGTAGGGCAGAAAGTAAGGAGTTGTAGGCTAGCGAAGGGATATACTCAAAAAGATTTAGCGGGAAAAATCGGCGTAACGTATCAAATAGTACTACAATATGAAAAAGGAATACGTAAAATTTCGATTGAAAAGTTATATGCTATAGCAAAAGTGTTATCGGTTAATATTATAGACCTAATTACTGTATCAAATGAGAAAGCCTGTTTTAAAAATGAAGAACTAAATCTAATAAGAGAATATAAAAAGATTAACGATCAGGAGTTACGTAAGATGTTTTGTTTGCTAACCAAATTTGTTCAGGTTGGTGAGAGAAGTAGTAAAAAAGCAGAGAAAGTAAAAATTGCAAATGGTCTGGTTAAAGCGGGAATTTCTGTTGATGTTGTTTCACAAGCAATAGGCCTCCCTGCTGATGAATGTGTTGAAGAAAAAGTTGGTTCTATCTACTGCCAAATAGGAAAGAAGATAAAAGAATGGAGGGCAGTGCGGGAGTATACTCAAGAAGATTTAGCAAAGAAAATGGGTACAACACGCCACGAAATAAGTAACTATGAGCAAGGAAGGGTTGCTGTTCCACTTGATAAATTATATGGAATAGCAGAAACATTATCAATTAGTATTACAGATCTGCTAATAGAAGAAGATGAGATAGTAGAAAATGAATTACCGAATTTAATTGAAGAATACAAAAAGATTGAAAGCCAAGAACTACGTAATGCACTAATGAAATCTCTGTTTGAAAGCATACAAATTTGCGAAGAGAAAGTGAAAAGAGCAGAAAAGATGAAAATTGCAAAGGATTTAGTGAAAGGAGAAATTCCAATCAACATTATTTTGCAAACGGTAGGAATCTCTTTAGATGAAATTCAACAAATTTAAAATAAAAAAAATCATTATATATTAATATCTTTACCCTTTCATAAATAAAAAAGATTGAAAAATTGATTTGACTTCACCCAAAAGCTATGGCTTTATGCCAATGCTGATAAAAAAACAGCAGTAAACATTTAAAAAAAATTTATTATTAGTGAAGGGTATATTATATGGAAAATAAGAATAAAAGTAGAGAAGAAATAGAATTCAGAGCATTGGAAAGCAACGGCAAAGCTCTACTTGATCGTGAAGTAATAGAAACGTTTCTAAGTGCAGTGCATGATAGAGACGAAGCTCGGATTATTGCTGAAAGACTAATAGATAGTTTTGGAATAAGAGGAATTTTAGGTCAGGAAATAGATGACCTGAAAACTGTAGAAGGAATAACCGACTCCACAGTAGCAGTAATTTTATGCCTTAGGGAAGCGTCGAAGAGGGCACCAAGAGAAGAGTTAAAGAAAGGACCTGTAATGGGTAACATGGAAACCATAGTAAAATATTTAAGGGTGAGTATTGGCTGTTCAGAGAAGGAAAAGGTAAAAATACTATATTTGGATCAAGAGCACTGTTTAAAAGGGGAGGAAGTATTTACTGGTACAGTGGAAAAGGCACCAGTGTACATAAAGGAAATAACAAGAAAAGCATTAATAAAAAATGCAATATTAATAGTAATATCGCACAACCACCCAGAAGGGAGTGCAGAGCCATCTGATGAAGATCAAGCAGCAACTAAAAAATTAGCTTCAGCATGTAGTACTGTAGGCATTAGATTGCTTGATCACATTATCGTAGCAAGCGCAGACCATTTTAGTTTCAGGGAAAAAGGGCTGTTATAGTCCAAAGAGCAGTGAGGTTGCTCAAAACTCTAGAGTGATAAATGTTGACAAATCTGCTCATTATTATTTATAATAAGCTAGAAAGTGTACATCGAGTTAATAATAGGGTAACAAAGCTAGTTGTACACTTAGAAAGTATTTTTAATAAGAGGTTTTATATGACTAGTAAAAAAATTACAGTAGTTGGTAATACTCGTGAGTTCAACATCGATCTTAGCAAATTACCGGACAAAATATTAAGTGATCTTGAAGGCATAAGCTGTACTGATATACAACATTCTAACTTTGTGAGCAAAATTAATAAGGTTAAGAAGCCCGGAGGCGCAATGCCTTCCCCTAGTAGAGATACTCGTGAAAAGTCAATCAACTTCGGAGAAGGACTAGATCGCATTTATGACACAAAACCAGCAAGTAATCAAGCAGATTATCCAGAGGGGTTAAATCCATTTGCCTCAGGCCTGCAAAAAATAAGGCTAAGTGCAAGGGAAAGTGAATGGTTGAGCTGGTTAAAAAGTGCAATTGTAACAGCAAAAAATCCAAGTGAGCTGAACAAAGTTGTAGATGAGGCAATAGCTGCTGGAATGAGGATGAATGGGTGTCATGAGGGAGGCCGGAGCTTTGCTGAGTATGTGATATTGGGTATGCATTTTCACAAGTTCAAAAAAGGTGATCAGAAAAAGATAATACGTAAATTAATGCTGAGTGGCGCAGAGTTTGACACTTTATTGAAAAATGAACTCGTAGGTGAAATTTACAAAGAACTGCAACCAGAGGTTCAGCTACAGATAAATAAGCAACTTGAAGAACGGAGAAAAGCTGGTGAAAATGCTGTTCAAGGGGGAAGCATAGTAGGTATGGAAATGGATAACGACACATCTCTTTGGGAATTTTCTGAGGGGAGCACAGTAGAAGTTGCAAAAGCGCTGGAAGGTACAGGAGCCAATAGAGGACTTGGAAGCAATATAATAAAAATAGGTGATGGTGAAATAGAGATTAGAAATGAAGAAGGAGGTAAGAGAAACTACATTGATATATCAGGTAGATTCGAGATAGGATTTCCTACAAGTATCGGTAAGCTAAGAATTGCAGTGTACAATGACGAAAAACAAGTACAAGTAAGAGTGGTAGATAAGGAGATGTGGTTTAAACTACAAACAAAAGGCGAGGAAGTAGCGAAAGATTGTCTCTTTGGGGGAATGAAAATCGAAGAAGCAGTAAAAAGAGGAAGTTTCACGAGAAGTTGCTTTTTGGGTGAAAATAAGGCCCCAGAGGTGGTTAGTGAAGCACTGTCCTCATCTTTATGGACAGATAGGATACATGGAGGTAGTCAGGAAACCTTTAGGGCACGTTAGACCAATTGGAGGGTTTTTCTCTCCACCTATTCGTAAAATTGGGGTGTGAATTTTCAACTAAGTTGAAGTAGACAACTTTTAAATTCACAGCAAAGTTGAGCTATAACAAAAAATCCTGTAATAGTATATTTTTTTGTGAAGGAAAGTGACCACCCCCCTAGATTACGAAGTAGGACAAAAAGTAAAAAGGTGGAGGTTGGAGCGAGGGTATACTCAGGAGGATTTAGCGGAGAAAATCGGTATAACGCGTCAGGTAATGCTACAATGTGAAAAAGGAACACGTAGAATTTCGATTGAAAAACTATATGCCATAACAGAGGCATTATCAGTCAGTATTACAGATCTCATTCCTATACAAAGAGTATCAAAAAGTTGTCTTGAAGACGAGAGAGAAGAAATATTAAATCTAGTAAGAAATTATAAAAAGATTAATGACCAAGAATTACGCAAGGTATTTTATTTACTAACCAAATCTGCCCAGCTTAGTGAAAAAAGCAGTAGAAAAGCAGAGAGAATGGAAATAGCAAAGAATCTAGTCAAAGCAGGAATTTCTGTTGATATTGTCTCGAAAGCAATTGGCTTATTCGCTAATGAATGTACCAATGGTTCTATACACTACAAAATAGGGAAAAAGATAAAAGAATGGAGGCTGGTGCGAGAGTACACTCAGAAGGATTTAGCGAAGAAAATTGGCATAACACGTCACAAAATAAGCAAATATGAGCAAGGAGAAACTGCTGTTCCACTTGACAAATTATATGAAATAGCAGAGGCATTATTGATTAGTGTTACAGATCTACTACCTGAATCAACCGAGAATGAGGTAGAAAATGAGCTACCAAGTTTAATTGAGGAATACAAAAAAATTGAGAATCAAGAATTACGCTACGCACTAATTAAATCTTTATTTGAAGGCATACGGATTTGCGAGGAAAAAGCAAGAAAAGCAGAGAGGATCAAGGTTGCAAAGGATCTAGTGAAAGAAGGAATTTCGATTGATATTATTTTGCAAACACTTGGTATATCTGCTAGCATGATTTGAAAGTTTTGTACATTAAGTTTATGTTTGTTCCTGTAAGAAAAGTTAGCGACTACGTTAATCTAGTTGGCTCTATAAGCTACGAGATAGGGCAAAAAATAGAAAATTGTAGGTTAATGCAAGAATATACACAAGTAGAGCTAGCAAGTAAGACCGAGTTAACATACCAAGAAATAAACAACTATGAACTAGGATATATTCTTATTCCAATTGAAGTATCATATAAAATAGCAGAGGCATTATTAGTTGATGTTATAGATCTATTACCTGAACCAGTAGTAGTAAGGAAAGACAGTTATTGCGAAGATGAGGATGAAGAAATACTCTATCTAACAGGAATATATGAGGATCATCAAGAGCTGCGCAAGGTAATACGTCCATTGATTAGGTCTGTCTACCTTAGTGAAAAAATTAATCAAGAGGGAGCAAGAATAGAAATTGCAAAGAACCTAGTTAAAGAAGGAGTGTCTGTTGAGATTATCTCCCAAACAACCGGCTTATCTATCTATGAATATGATAATGCAGAAGAAGAAATTTGCACTGATTCTATATACTATAAAATAGGGCAGAGAATAAAAGAATGGAGGTTGATAAGGAGAAATACTCAAAAAGATTTGGCAGATAAAGTTGGTTTAACAGCTAAGGAAATACACGAATACGAAAGAGGATACACTGCCGTTTCATTTGACAAATTGTATGAAATAGCAGAGTTGTTATCAGTTAACATTAAAGTTTTGCTGCCTAAAACAAGAAAAAATGAGGATGGTAAGGAAGAAAATAGACTATTGGGTTTTCTAAGTAAGTATAGAAAAACTGAAGATCAAAAATCAGTAGCTATATTAGATGGGTTAGTAAAATCTTTATCTGAAAGTATGGAAATTGACAAAGAAAAAGTTAAAAAAGCAGAGAAAATCAAGATTGCAAAAGATCTAGTTAAGGCAGGTGTTGCTATTGATATTATCTTGCGAGCATCTGGCCTAACTGCTGATGAGTTGGATGAGTGTCCAAAAATGAATTGAATTCTGGATTAAAAACAGGGTACTCAGAGATATTATATTAAGATATAAGCAAAAGTAATTGTTTATTTAATAAATCTATTTACCATCTCTGAAAATTTGCTTAGATTTCGGTTGTTCAACAGATACCTCTTCTAGCTTTTCTGGCTCAGCTTCGGATCTTACTGCTAATTTCCGTTGTTTGATAACTTTCTTCAACGTTTTCACAGCTATAAAATTAATACTGAAAACACATGCTGAAGTTATGGCCAACGCTGGCAGAGGAGCTAGACTGAATGTTGGTAAAATTGCCACGATTGTAGCAGATGTCAGTAAAAATGCTAACTTCTTGCTCCCGATTATCTTGTTTTTCTTGGACTTTATGGGGTTTAGGCTTTTTATTTTCCCTTTTAGCTTTTTGAAGCCTTTTTTGAATATGTTACCCTTTTTCAGCTCTTTTTCTACGGGTTTTATTTTTAAGCTTTTTATTTTTTCTTTTATTCCTTTTTTATCTTTTTTTGCTTTAGAGGAGCATAGGTTAGGTTTCAACACAATTTCAGAGAGCGGTTTTGGCTTATCGTTTGAAATTTTAGCTTCTTGGCCCTTAGTATGCTTTTTGGGCGAAACTATGTTTTTTAAACCTTTCTTTGCTTTGTGGTATAATTTCTTCAGTTTGCTTGGCATTTTTATGTAAATTAAGATACGATATCGCAAAATTTATCGATTACTTTTTGATTACCTTCTATCATTGCATTTGCCTCTTGCTGAAGATATTTAATATTTTTAGGTGTTACATTATCCATCTCAGCCGACGCTATTGTCAGTTGTGATTGTACCCTGATGTATCTGTCGTCCATTACATTACTCATCTGATAATTTACTACATCAAGGCTCGACGCAAACATCACATTTAGTAAAGGCTTTATCCAAGCTATTTTTCCTAATTTTCTGTACTTTATTCGATTAGATAGCCGACCTGTGCCAATTGACACCAGAACGATTTCTTCGTTGGGAAAAAGTTTCTTACTATTTGCATACGCACAAGCTGCTGGATTATTGGCAAATACCCCTCCATCAACTAACACTCTTTTTTCTTGCTTAACTTCTAAATACTTAGGTGCAAAGTATGTTGGTGCTGCTGTTGTGGCTCTGAGTGCATCTTTCAACTTGATAAAATTTTTATCTTCCTTCCAGCTCTTAAAGAAAAATGGGTAGTTATTGTGAATATCATAACTTGTAATCAACACCTTACTTAAAGTGTTTTTAAGAATATCCTCACCAAAATACTTCTCCAGTACTGATTCAATGTTTTCGTATGGGTATTGTGCGCAGTTAAACCAAGATAGTATTGATTGCCTAAAAAATGAAGACTTGAAAATATATGCTCCATACTCTTGGTAAAGCTCAACTAAATCATTTGCAGAGTACTGAGGTTTTCCTTGATCATCTTTCTTACACAATCCAGCAACAACAATTCCGCCTGTTGAAGTACCAGCCATTAGGTCAAAGATTTCAGCTATCGGTTTTTTTGCTCTTTTTTCTATTTCTGTGAGAATAATGGCAGGAATTATCCCTCTTATGCCTCCGCCGTCAACGGACAAAATATATCTAGTCATTGTGACATTCAGTAGTTATTTGTGTTTGTGAATAGCTTCAAGTTCATTGACTTCTTCAGTGAGGTTTTTCACTCTCTCTTCAAGTCGATAAACTATTTCTATTAGTCCTTGGTTTTGTTCTACAAATTTATCATGCATGTGTACTCGTAAATCTAGCTTGGCGAGCCACCATATCGCCGCTACCGTCTGTATTAACATCGTTACTATTACTGCTATTGGAATCTTTTGATTTTGCATAATTTAATAATTTATTGTAGATAATTGTTGAAAATTCGTACTGTTTGTTGTATGTACAGTTTATTGCTCTGGCTTATACTGTTTTTCCGCCTTGTCAAGAAGATCTATAATCTCTCTGTAAGGCTTATTGCTATTCTCATTATTCAGCAACATCACAGTTACTCGGCCTCTGGCTAAATCTCTTGGTTTTCTTTCCCTAAATTCTTTGGCATTTGGGTTTGCCCCTTTTTGTAATAGAAATTTGACAACTTCTAAATTACCTTGCTCTGCAGCATAGTGCAAAACTGTTCTGTTATCTAAGCTACCGCTTGTAGAATTGATATCAACTTTCTCTTCTATCAAAAATTGAACAGCTTCTAAACACCCTTGTTTTGTAGCGTACCGTAATAACATTATTCCGAAATCTCGAGTATCATTAATATTTACTAAGTTTGTTACCAAGAATTTTTCAACCTCTACACTGCAACTTTTAGCAGCAATCCATAATATCGATTCATAATTCTTAGCGGCTTTAGCATTTGCTGACTTAATTTCTTCTTTATAACTATTAAAAAGACTGATAATCCAAAAAACAAGGAATATTACCAATGCTAAAACAATGGTAACACCTGATTGTATATAACTTGAACTTGGACCTGAAGTTGCACGAAGAAACCGTCTTAAATGCTTGTTCATATATATCTATATCATTTCTGCTTAGCATTAGACTATCACTGAATTAAGTTTCCCTTAATTAACTTTGCTTCTTGCTGCTTCCACCGTAGTTTGGTATCCTCTACTGTCTAGAATATGTCCTGCTCTATCAATTACCCATTCACCATCTATATCTTGATTGAACCCTACAAGATTAAGTTTTGCCTCTGCAAATAACTCTGGATTTCCTGGTATTGTTATCTCTAAAGTCTCATTATTACGTTGTAATTGTTTAAATCTGGCTTTTGCTACACTAATTGCTGATTCTGCACTTGAATAAATTGTCTGTATGGCGTAACTTGGTTCGCCGCTACCTACTCTTTCCGATATGGTCTCTCCCTTTTCATAGCTATGCCATTTCGCTATCACTGAGTTGTATTTATTACGCACAGTGAAATGCACTTTCCAATTAATTGTGTCTTGAGGTCTAATAGTTGTTGTTCCTAAAGCTTTTCCCGTTGCTGACTTTGCTGTACCTTTTGGAATAAACAATATATACCCTCCTGCCAGTTTTGCCATGGCTTCGCGCTCTATAGCTATTCTAGTCAACAAACTTATATCGCTCTCTTCAGTTTGGTCAATGTGTAGTATCAATATGTCTTTAAATTCTTCAGCAACTTTGTGCCCATATCCATGTTTATTTGCTATTTCTTTGACTAAATCACCCAGTGTAATCTGGTCCCATGCTCTAGATGCTTTTTCCTTTAGTGATATCATCAAATTTGTTGCATGAGCTTTGATCGTTAAGGTTTTTGGTGGACTTTGTACTGTAACTTCATTGACTGTATATACACCTATAGGCAATACTCCTGTTTCTTTGTATCCTAAAGCAATTTTCAGCTCCTTTGGAACCTTTATGTTATCATCCCTGTAATCGACACATATTTCAGCCACATCTTCTATAGTCCCTGATTCATCAGTAATATGCATTGACACTAAGCGATCTTTTGCTAATTCATACCCTTCAATGATAAACTCTGGTTGCATCTTATCCCCAAATCTTTAAGATTAATTTTTGTAGAGGTTTCTCAATTATAGGCAGCTTAATTTTCAGTCCTGCTGGTAAAAAGCTTCCATATTCCGCAAGTCCAGGGTTTTCTTCTAATACTATTTCTACTGCTCCCGAAGTAAATCCGTAGTGTTCCCAGCAAATATAGTCCAACATGTCCTTCTCTTTTGTCGAGTAATATATAGTCATAAATAACGCCTTAAACTTAAATTAAATTCAACTTTTTTTGGCAACCCGCAAGGGAAAAATGACGTTAGCTTTTCTTCAAAACGAGTAATTACAAATTGTCCTAAAACATTTCCCATGCCATCAACTAAAGTGCGGGGTATTTGGTTTGCCTCTGCTTCTTTCATGTCCTTTAATTCACTTAAATTATTGAGATAAATAACCCCTTCTATATCTATATTTTCTGCCCCTTGATCAATATTCTGTAGCAATGGTTTGCCAATACATTCGACCACACTCCAACGCTTCTCATTGCTGTACTTTAAGCTTGTTGGGGAAATTTTATATGGACCAAGGGATAACATTAGTAAATAGGATCTACCGTATCGAACATAACATCACGTGATTTTTCCCTTATTCTTTTTATTACTGTATCAGCAAGACTACGCACATCTTGGTTAGGTTCTGCTTTTATACTTATATTAAATGTAAAAGTTTGATTGAAAATTTTTTGTTCACACTTTTCACAGTCTTTTAAAACTTTCTCTAAGTCATCTGCTACAGAACTTTTTTTCTCAACAACGCTACCGATTTTAGTATTTCCAACAATACTCTTTCCGCTTTCAGAAATTTCCTTATTATTTAATAAAGGGTTTCCATTACTCAAAACATTACTTTCAGCAACTACCTTGCCAATTTTTGTTTCTACTGGTGTCTCAAATGCTTTTAGCGGGCTATCATTAAACAATTTTCCTATACCAATCCAATTGAAAAATTCTCCTATAGGTTTTACAATTGATTTCCAGATGCTAGAAAAAAAGTCCTTTACCTTTTGCCAATTAGCAATTACAAGCGCTGCACCAACTGATAGCCCAGCAACAGCAGCTCCTATAGGATTAGTAACCATGGCTAGCGTTAAAGCCTTCAGTCCCATAATTACTGCTGGAATTACCCGTGCTGATAATGAAGTTAACACTGGCAAAAGCGTTCCATGCAAAATAGCCTTAAAAGTTAGTATTCCACCTCCAACTAATGCAAATGCATAACCAAAACCTACTACTGCTATCTTACCAATAATAAGAGCTGAAATTATACTCATTATTCCTGTAGTAATAACTGGAAACTTTTCTGCAAACCGAGCTATGGGGTTAGTTATCTCTCTTAAAAGACTACTTATCCACTTTAAAGGAGGTAGCATGACTGAGCCCAGGTTCATTCCCACCTCTGCTATCGCATTCCTCAGTAATCGTAAGTTATTTGCTGTAGTTGCTGCACGATTGTTAAACTCTTCTTGCATAGACTGTTTAAATTCTTCCTCATCAGCTAAATGATTTATGGCATCTTTATAATTCTTTAAGCTTCCGACTAATAATGCAATATCATCTTGATATTCTTGACCAAATAGCTTGAGGAGGATTTGAGAACGTTCCTGCTTATCTACTTTCTCCAGAGTTTCAAAAAAATAAAGTAGTGCGTCTTGGCCATTTTCGCTAATCCTTTGTGTCATCTCTTCAGCAGTTATTCCCATGTCTTCCAATGCTGCTTTGAACTCTTTGCTCTGTCCTTCAGCGGTTTGAAGTTTACTAAGTAGAGCATTTATTGCAGTTGCTGCTTTTGCTGGTTGTTTACCTAAACTAATGAAGGCATTTACTAAACTACTTATCTCCTTAATACCAAAACCAAACTGTTTTGCAGTACCACCAACTATAGCCAACGCTTGAACCATATCTCCTGCTTTAGCAGCAGTCTTGTCTGATAAGTGATTTATAATGTCACCCACCCATTCCATCCTGTCTACATCAATTCCATAAACATTAGCAAGTTTAGCTATGGAATCACCTGCCTGTTCTGCGGACATATCAAATGCTGTGGACATTTTAGCCACTGTTGTCGTAAACTTAATCAGATCATCTTTTTTAACACCAAGTTGTCCACCACTTGCAGCTATTTGTGCTAACTCAGCAGCAGATAGTGGTATTGTACGGGATAATTCCTTTAATGTCTGACCAAATTCTGCGGCTCCTTGGTTATGGGCTGCATCATCCTTAGCAAATCTCACTACTTTTTTAACATCAGCCATGGCAGATTCAAAGTCAATCGCAACTTTAATTGGAGCTGCAAGTGAAAGCCCTAGCCCTATAGTCTCCATTACTTGTGATTTATAATGTGCTTTTCTTGCTAAAGCATTTTGCTGTTTTTGTATCACAGATCCTAGTTTACTATATTTCCCTTTTAGCACTTCAATAGATGAACCAAGTTTAGTTTGATCCCTCACTAAGGATTTAATATCTTTTCCACTTTTCCTTACTTCTTCATTTAATGTGTGAAGTGCATCTCTCTTTTTAATATAAGCCTCTTTTGCCTTTGATGCCGATGCTTTTAATTTTTCAAATTCATTTTTCAATGCTTTGCTTGGTTCTTTTTTTTCCTTCTTCTCTTTAGCAATTGCTGTAGCTAATTCTTTCGCTTTCTTCTCCGCTTCCTTCCAATTCTTCATGGCTTCAAGGGCATCATGATTTAGTTGCTTAAATTTGGAGACTGATTTCATTGACGAATCAAGCTGCCTTATACTATCACCCAGCTTAGAAAGCTTAGCTGTACTACCTATCATTGCGCTATTAAAGCTACCATCTAATGCAGCACCTATCTTTATTGAAAGCATTGACATTTGTTTGTTACTCCTTTACTTACTTCTAACCATTTTAGAAATTCTTTTATACCCATATTAATAATCTGCTCAATTCCACTTCCTGTTACTGAACTAAGCTTTAAAACATTGAATCTTAAGTCCTCTGTTCTAAAGGCAACAAAAAATCCCTGAGTACCTTTTGTATTTTTACATAGTCTTTGATAAGTAATTTCTCTATTACCTCCCTTGGCATAGATGTTAGGTTAGCAGCTAAAGCTACTTCTTTTCTGGCTTCACCTTCTACACACTCAATAGCCAGCAGATCTCCCACTGTAGGCTCACGCATAGATAATTCTGAAACAGAAATACCATCTACTGTTATTGGGTTATTAAGTGTTATAGTTTGCATTATTGTCTCCTTAAAAAATAAAATTTCAAATAAGTTTTTATATGCCTAAAACCGTTTGTAACAAAGACATTTGATCAACACCATTAATCTTGCGAATCATGTTTTCAGCATCGATTTCTATTAATTCATTACCACCTATAGTAAGTTTATAGTAATGAGCAGCTACAGTGCATTTGAGAGTGGCTTTCTCAGCCGGTTTCCAGCTACCAAAATCAAATTCTTTAAAAATGCCTCTTAAGTTGATTATTACTCCTTCAATATCATTGTTTCCGCTGCCTTGTAATCCGCCCCTTAGCGTCAAAGAAACCGAATTTCCATTTATCAACCCAAATAGCCGAAAGAGCTCTGTATCATATTCAGAAAAAGTGAAATCTGCTTCAAGTTTCTCCATCCCCATATCAATATTTATTGGAATATCCATACCACCAGCTCTGTATTCCTCAGTTTTAATGGTAAGTTTTGGCAAGGTTATTTCATCTATTTTCCCTGCATAACCCCGACCATCAACGAATACATTAAAATTCTTTAAAATCTTTGGTAGCATCTTTCTTCCCCTTAATAAAATTTACGATATTTCACTATTCACCAACCGTGAACGAAAAGTAATCTGTTCAGCTGGATATGGTGGTGTAAACTCAAAGTCAAAATATACTTTTCCGCTTGCAATATTTGCCGGTGTATTGAGTTCTGAAGTTGCATAACATTTTCCACTGATAATCGCTCCTTGGGCTTTTAAACTTGCTAGGTATGAATTCACCCCCTCAATCACATCATCTATATAAGTTTTGGTAATATTGCGATCAACTGCCCATAAATGAGCCCTAAGTAGGCTGTCATTAATAAGATCTGCAGTACGCCTCACTGACAGAAAAGCCCATTTTGAATCATCTGAACATGTTCTATTTCCCCAAAGCCTATAGCCATTTTGATGAATTATCGTTGTTACTTCATTTTCATTTAAATGGTTTGCTCTACAATTTGTATTACCGAGCGTAAAATCAATAGGCCTGCTTGTTCCAACAATACCGTTTATCTCTTTATTTGAAGGTGAGTGCCAGAAGCCTTGCTCGCTGTCTATCTTAGCTATTAAACCAGCTACAAATGGGCTTGCTGGCAAGATTTCTTCTTTTCCTTCAATAAATACCTTAACCCATGGATCAACTACGTAAATTCTTGAGCTGCCTACACTTTTCCTCCACTTGATTGCTTCTTCATCATTGGTATTTGGTCCATCTGCAACAATAATTGCTCTTAATTTTTCTGCTATGGAAATTAAAGCACTCACTACTGGATTTACTCCATCTATTTCAGGTAACTGATGAGTAAACTGAGGTACAATTAATATTCTTGGAGCAACATGAACTATGCTTTCACTGCTGAGGAATGCTTGAATCCCTTGATACTCTCCAGTCTCTTTATCAACACCGCCAATTATATTTTTCAGCGTCTCTTCTTCTTTTAATTTTGAATCACTGTTTTCACTTTCTTCAACTCGAATAACTACTACTGTTGCACCAATTTGGGAAAATATTCCGTTTATTGCAGAAGGTAGTGTTCCACTCTTTCCAAGCCTTGCTGCTTCTTTTAAGCTTCCTACAATCAATACTGGTTTATTAAGTGGAAACTTTTGCTCATCTGCTTCAGGTGCAGTACCAATTACACCTATCACTGATGATTTAGCTGTACGTACTGTCCTTGCCCCTGAGGTTATCTCAATAACATTTACACCATGTAAAAATTGTTCTGTCATTTTTTTCCCTTGTACGCTGATTTTTGAAAAGAATTTAACTTTCTAGGTTTTGCATTTTTTGTTTACAATCATCTAGCAAAGTTTGCAGTTCTTCTTTACTTTTAGTTTCACTGATTTCCCTTTCAGCTATATCCATCAATTCTTCACATTTAATTATTGCTTTTACTGCTTTTTTCACTTTTTCCTCAATTATTCTTGCCATTTCAATAACTGTAATACCACGGACTTTTGCTAAAGGCTCTATAATTTCTTCATCTTTTTTGTCTATAGATTCTGGAGCTGCTAGAATACTTTTCGCGGCTTTTGCTTGTATCTCATACGACTTAGCCTTTTGATGAGAGTGCCCCGAGAATCTACTAGTAAAGTTATTAAAATAAGTGCGAATATTGTCAAATGCACAGAGCTTTGCATTATCCAGTAACTCCTTTTGTATATCTTCTTTAGTACGCTCAACAATTTCTCCTCCTTCGGTTAAATAATAACTTTTCTGCCAGTCGAAATTCTTTGGTGCTTCATACCAATTTTCACCTTTTGGCTTATTTTCAAGTACTGTTACTTCTATTTGTTTGTTATGTTCAAATCTAATATAAATTGGCATTCTTTGTTACCTCCAGAGCTCATAGGTTTCAGATAATCCTGGACATTGCCAAGCTTTTAATGTTCTCTCTACATCGATTTCAAGTCCTGTAGTCAGAAAGTTGCTACGTATGTTATATATTCCCCACTGAATAAATTGACCATAGATATATACGTTACCTGAAAGCATACCTTCACTAACTTTTCCTCTGGAATCTAAATAGGATGATGTATACAGTAACACTGCAACTGTTTTTCCTGCTGGAATTTCTACATTTCCAGATGCAGCAAATCTGCTACTCGAACTCGTGTACTGGTAAACATTTTTCCATGTTATTTTTGAAATCCTCGATTTATTGGTATTATCAGGTGTTCCCACAAATGCTCCTGCTCCTTCGTATCCTGAACTCCAATAAGATGTACCAACAAAGTTTAATGTTCTTGTTATATCACTACTTGTGGTGTTTTTTACAAACATTACTCCAAGTGCAGCATATGGATAGTAATATATCTGATCACGACTCGTGGAATCACTGCTTGTATATGACTCTCCGTAAATAAACGTTCCTTTATTTCCCTCTATAAAACTGAGTTGTCTTGGTCGATAAAAACTTACATAACTTGTATCGCATGTATGGCTACCTGCTAGTAGTTGTAACATGTAGTCGGTTTTTGTTATATCACTGCTCCATTGACCTAATTCAGTTGTGAAAGCTCCGTCACCATGATAATTATTTTTTCTACTGAGCACACCAAACAAGAAAGGTAATGACCCTGGTTCAACCATATTGCGCTTTCTCATTTCATTTATAAGAAACGCTTTTAATTGTTCATCCCGAGTTTTTACCTCATTTATAAGGGATGTTTTTAATTGGTTATCACGAGTTTCTATTTCTCCTATAATTGATGAACCAGGTGGTACATTATTAACAGCACGAAAATCCTCTACTAAACCCTTAAGACCATCTTTATGACTGTTGCTAACACTATTTATTGCTGCGATATTTGCATCCTTTCTCGTATCAAGTAGCGATAAATTTGTTGTTCCTTTTTCATCTATTTTCTTTAATAATTGTTTCTCTGATTCAGAGATCCTTGCTAAAGAACCAGTTTTTTTAGTATCCAGATCACTTAAGTGTTTTGTTGCGCTATCAAGAAGTTCTTTTAGCTTACCATCTGTCATCTGCACAATTTCAGAAACCGCACTTTTGTCGACTATTGATTCCAATGCTTTAGCAAGATATGCTAGTTGATCTGGCGTACTATTTACTGCTAAATCCTTAAGCCTCTTTTGTAGTGCATCAATTATTTCTTTTATTGTTGTCATCTGCACAACGTTGGAAATAGCTTTTTTATCTGCTATCAATTCCAGCGATTTTGCAAGATATGCCAGTTGATCAGGTGTGCTATTTGCTGCTAAATCCTTTATCCTTTGGTGTAACGCTTCTATTGCTTCTTTCATTCCCAAAAATTCAAAAAAGTTTCAAATCTAAATCGTTTAAAATTATTTTTTAGTTGATTATGCTCATCTTCTCTTTCGGTAATATCTTCATCTATTTTCTCAATTGTGGTACGGATACGAACAACATCCTGCACAGCAATATTTTCTGGATGTGGTAGTGTATATCCTCGTTTGCTTTGGTCATTTGGCATTGATTCAAGTAATAATCACTCGCAAATTTTTCACTTTTGGCCGATAGACAACAGTTCCACTTAAAACCAATTTTATCCTTGTCTCATTGCCATTAAAATTTGATAGCACATGAGTTCTCTCCACCCAATTTTCTCCAATAGGTTTTCCTGATGTTAAATTTACTAATTGCCAATCTCCTTCCATATTTTTTTGCACATATGCTTTAACATCTGCAGTGCCAGGTATTAGCGCATCATATGTTATGGTAATCTTAGTGTTAGCTCCTGCTGTAATGCTTCTTGTAACATAATCTCCAGACTCTAAAAGATTACCCATAACTAGCTGTAACCCAGGATATAGCACTGGACTTTTTTCTTGCCCTCCTTTTAGGCTTGCTTTTACCGTTAGCTCTCCAGATAATCTTTCACGCAGTGCAAGTGGCAAATTATCAGACAGAAAGTTTTCTTTTCCCTCTTCATCTATTAAGATAAATTCTACATTAGTATCAAATGCTACTTTTTCGACGTTCGTCAAAACAATTAAATCTGATACACTATTTGCAGTAACTTTACCCAGATCAATAATGTGAGAAACTTCGCTAAATTTTGCAGCTAGTAATCGAAACGTTAAATCTAAATTTTGATGTGGTGTCCAAGTACTTGCATTGCTTGATGATAGTAATACTCCTACTTGATATGGCTGACTCGTTACCCAGCGGCTATTTACTGCATCATATTTGCCAAGTTCTGCTATTTTTACTGCAGTATCTGCATCATCAGTGAGTAGCACTATTGCATACTCTTGTCCTGCATGGCAAAACACTGGTGACCACTCTATACGTGTTGCTGTGCCATCTATCTTTATATCTTTTGGTCAATATAGCTTTCAGCAATGACAGTTTGTGAGGGCATTCCTACTGCCGTTTCTCTAATCTGCACAACAACACGTTTTTTGCCTTTATTTACAAACCATAGCTCCACGCCTCCTATATGCCTATTTTCATTTAGTGTAAATGTCTGGGCTAAAGGATCAACTCGTCTTGCTGCGATAACTCTTCTTCTTTCCTCTATGGTAATAGTTTTTTTACCAGTATAAGTTGCTTCTCCATAACTGCCTTTATCACCGAAAAATTGCACCAATTTAGTACCTGCTGGAATATTTGCCGGCACTTTCACCTTTCCTTTTAATTTTCCCTGATTGTTAGCTTCCACTTTTTTTTCCTCTATGCCATAGGTATAATAGAAATGCCATCAAATTTTACTTCTTTAAGTTTTTCATTTGGCTCAAAACCTTCAATTTCAAAATCTTGTATTGCTTCTCGCATAAATTCAGCTTCATACGAAGTACTTGACAGCAGCTCTGTTGTTTCTTTAACATTAAATACTCTGGTTACTGGACTTTTCCAATTCGTGGTAACCTCTGTCCAGTGATCTATATTTTTATTTAGAGTAATTTGTGCCGGGACTGGATTAAAAGCTTGATATGGATTGATCTTTTCTCCTTTGGTCTGTAAAAGCTGCTCCAGTACCGGTTCAAGTTCATACGGCAACAAATAAGTTTTTTCTCCCCCATCAATATCAGCAATAGTTACATCTATTGGTAAAATTAATTCCTTGTTTACTATCGCTGCAGACTGCGAAATTCCTTGATCACGCATATCATCATCGAAGAACGAATCAACAAATACTCCTTTTTTGGTGGTAGGTTCTCTTGAATTTGCATCACTGCGTAGACGTTCCTGTGCAACCAGCGCATAAAGATCATTTATTCCTTTTTTCATTGCTTCAAGCTCATTCATCGGTACAGCATGAATAGCATTATTCACTATTTTCACCCCTTCTTTTTCTCCGTTTTTCCACGTCTGATGAATGTAGCAGAGCAAAAGTTGTCCACTAGGTGCTTTAGGCATCGATGGTTGCCAAGGGTGAGCTATGCCTTTTATCCTTCTTATTGAGCCTTTTGCATCTATAGTAATTAAATCAAAACGGGGCATTTTCCAGGTATAATCTATCAAAACCAAGCTGTTATCAACTGCACCTCTTACTTTACATCCCTCTTCACTTATATCTTCAGGGCTTACATGAGTGCGACAGCGGTAAGTGATTTGATAACTACTTCCAGGAGCTGGTTCTTTTCCTGGTAATGACCAATCAACGTTTCCTGCGTTTAATTTGTAATCTATACTATTTTCATAAATAACATTGCCTTGTTTAACTTGAATAATCTCAAGTACTGCAGAGTCAGGTATCGGATCAATAGCTCCTGAATATGAACCATGAGTAATGGTAATGGTTTTTTGAACAGTTATATCTACTTTTTTGATTTCACTTATTGGAAAATCATTAACTTTAAGTTCCATTACTCCTTGGCTATTTGGCTGAAAAGTATGTGGTTCTGATTCAACTGATTTTATATTAGGATCTTGATCAAAAGAAACACGAATACTGTGAGGAAGTTCAATCTCATAACCATCAACATGAGCTTTGCCCTCATTAATCACAAATATTTTTTTTCCCTTTTCGTCCCCTTCTTCTCTTTGCAAACACATTACTTCAAGGCCATTTACAACGTAGGAACCATTTGCTTCTTTGTCATAACGAGCAAGAGCAGTAGTTACTATGTTTGCTTGTGGTGGCGGTGAATGTTCTATCAATACTCCATTTTCAATATTGTAAATTGGGTAAAATTCGCCATTTGTAGAGTTAACAGTAACACTTTCTACTTGGTATCCCCAAATGGTGGAAACTTTAAGCCTTGCAGCGCCTACTTCTTGATAATTACGTG
>NODE_2_length_18096_cov_14.499363
TTGCAAGATATGCCAGTTGATCAGGTGTGCTATTTGCTGCTAAATCCTTTATTCTTTGGTGTAATGCTTCTATTGCTTCCTTCATTCCCAAAAATTTAAAAAAGTTTCAAAGTTAAACCGCTCAAAATTACTTTTAAGTTGATTATGTTTATCTTCTCTTTCGGTAATATCTTCATCTATTTTTTCTATAGCTCTTCGAATACGTACTACATCTTCCACTGCAATATTTTCTGGATGAGGTAGTGGATACCCTCTGCTTGTTTTATCATCTGACATTCTGCTAAGTGATAATGATTCGTAGATTTTTGACTTTTGGACGATAGACAACCGTTCCACTTAAAACCAATTTTATCCTTGTATCATTACCATTAAAATTTGATAGCACATGAGTTCTCTCTACCAAATTTTCTCCAATTGGTTTTCCTGATGTTAAATTTACTAATTGCCAATCCACATTTTTTTGCACATATGCTTTTACGTCTGCAGTGCCAGGTATTAGCGCATCATACGTTATGGTAATTTTAGTGTTAGCTCCTGCTGTAATGCTTCTCGTTACATAATCTGCACTTTCGAAAAGATTACCCATAACTAGCTGTAACCCAGGATAGAGAACAGGACTTCTTTCTCGCCCTCCTTTTAGGTTTACTTTTACCGTTAATTCCCCATTTATTCTTTCACGCAGCGCTAATGGCAAATTATCAGACAAAAAGTTTTCTTTTCCTTCTTCATCTGTTAGAATAAATTCCACATTAGTATCAAATGCCACCTTCTCAACATTTGTCAAAACTATTAAATCTGATACGTTATTTGCAGTAATTTTGCCCAGATCAATAACGTGAGAACTTTCGCTAAATTTTGCAGCTAGTAATCGAAACGTTAAATCTAAATTCTGATGTGGTGTCCAGGTATTTGCATTGCTCGATGAGAGTAATACTCCTACTTGATATGGCTGGCTTGTTACCCAACGGCTATTTACTGCATCATACTTGCCAAGCTCTGCTATTTTTACTGCAGTATCTGCATCATCGGTAAGTAAAACTATTGCATATTCTCTGCCAGCTTCACACCAGACAGGAGACCAAGTAATACGTGTTGCTGTACCGTCTATCTTTATATCTTTTGGCTCAATATAACTTTCAGCAATGACAGTCTGTGAGGGCATTCCCACTGCTGTTTCTCTAATCTGCACAACAACACGTTTTTTGCCTTTATTTACAAACCATAGCTCTACACCTCCTATGTGTCTGCTCTCATTTAAAGTAAATGTTTGCGCTAAAGGATCAACTCTTCTTGCTGCTATAACTCTTCTTCTCTCTTCTATGGTAATAGTTTTTTTACCAGTATAAGTTGCTTCTCCATAACTTCCTTTATTACCGTAAAACTGTACTAATTTAGTACCTGCTGGAATATTTGCTGGGATTTTTATCTTTCCCTTTAATTTTCCCTGGTTGTTAGCTGTGAGCATATTTTTTACCTCTTACGCAGTAGGCTGAATGAAGATACCATCGAACTTTACCTCTTTAAGCTTCTCACTTGGCTCAAAACCTTCGATCTCAAAATTCTGTACTGCTTCTCTCATAAATTCAGTTTCATATGAAGTACTTGACAGCAGCTCTGTTGTTTCTTTAACATTAAATACTCTGGTTACTGGGCTTTTCCAATTCGTGGTAACCTCCGTCCAGTGATCAATATTTTTATTTAGAGTAATTTGTGCCGGGACTGGATCAAAAGCTTGATATGGATTGATCTTTTCTCCTTTAGTCTGTAAAAGCTGCTCCAGTACCGGCTCAAGTTTATATGGCAATAAATAAGGTTCTTTCCCCTTTTCAACATCAATAATTTCCACGTTTATCGGTAAAATTAGTTCCTTATTTACTATTGCTGCAGACTGCGAAATTCCTTGATCACGCATATCATCATCAAAGAATGGGTCAACAAATACTCCTTTTTTGGTGGTAGGTTCTCTTGAATTTGCATCACTGCGTAAACGTTCCTGGGCAACTAGCGCATAAAGATCATTTATTCCTTTTTTCATTGCTTCAAGTTCATTCATTGGCACAGCATGAATAGCATTGTTCACTACTTTTATTTTTTCGCCTTTTTTCCACGTCTGATGAATGTAGCAGAGCAAAAGTTGTCCGCTAGGTGCTTTAGGTATCGATGGTCGCCAAGGGTGAGCTATGCCTTTTATCCTTCTTATTGCGCCTTTTGCATCTATAGTAATTAAATCAAAGCGTGGCATTTTCCAGGTGTAATCAATTAGAACCAAGCTGTTATCAACTGCACCTCTTACTTTACATCCCTCTTCGCTTATATCTTCAGGACTTACACGAGTGCGACAGCGATAGGTTATCAGGTAACTACTTCCAGGTGCGGGTTCTTTGCCGGGTAATGACCAATCAACATTTCCTGCATTTAACTTATAGTCTATACTGCTTTCATAAATAACATTTCCTTGCTTTATTTGAATAATCTCAAGTACTGCAGAGTCAGGTATCGGATCAACAGCTCCTGAATATGAACCATGAGTAATGGTAATAGTTTTTTGAATAGTTATGTCTACTTCTTTGATTTCACGTATTGGAAAATCATTAACTTTAAGTTCCATTACTCTTTGACTATTTGGCTGAAAAGTATGTGGTTCTGATTCAACTGATTTTATATCTGGATCTTCATCAAAAGAAACACGAATACTATGAGGTAACTCAATCTCATAGCCGTCAACATGAGCTTTTCCCTCATTAATCACAAATGTTTTTTTCCCCTTTTCGTCCCCTTCTTCTCTCTGCAAAAACATTACTTCAAGGCCATTTACTACGTAAGATCCATTTGCTTCTTTGTCATAACGAGCAAGAGCAGTAGTTACTATATTTGCTTGTGGTGGCGGTGAATGTTCTATTAATACTCCATTTTCAATGTTATAAATTGGATAAAACTCTCCTGCAGCATTACCAGTCACACCTTGAGCTTGGTAACCCCAAATGGTGGAAACTTTAAGCCTTGCAGCGCCTACTTCTTGATAATTACGTGTACCAACAGCAGGATCACGAAGGTTTTCATCCTCAAGCTCTGTAATGGTAGATTCTACGTAATAAACACCTATACGCACTGTGGTACTCAGTGGAATAACAAACTCTTCTTTTTCGACTTTTCTAACTGCACCACGCAGATAGATTTTTCCTCCTTCAAGTGTAACTTTACCAGTTTCTCTATCTATAATACAATTGCTTCCTGTTATAACATCACCATCACGAAATATTGCATCGCCTATGCCTTTAAGCTTTGAAAGAGCATACTCCTGAGTCTCATTTAGTTCTGCAGACTGTAGACCTCTTCCTGCAAGAAACAAGCTTTTTTCGTATTCTTTGTCAGGATTAAAGCGGTTATAATAGGTGTTTAAAGTCATTTTATTCTAAAAGGTTACAACAAATGAAAAAGTCTCTCTTGTGGCAGCAGTTCTGATAAGTGGTACAGTGTGTTCTAAAATCAGCAAGATTCCATGGTCTTCTATATCTTTTGGTTCAAAATATCTCTGTCCAGGAGGCAATTTTTCTACCACCTTTGTACCAACCATAACTCCAAGCTCTCTTATTACTTGATTTGCAGCATCGTTGAAATCGAAGTTAAATTTAAGATATAAGTTATTAGTTGGTACATTAGAAGGGTTAAACCTCCCTGTTGGAGTCAAAAGCTCTCCATTCTCATCACCGCTGCAGAAGAGAACCTCATCAACAACACGACGTCCAACTTCCTTAATTAATGTTGCAGAAGTAATTAGTTCCGGTGGTGTGTCTTGAGTATACTCTATAGTGATTACGCTATCTGCTATAATTGCACCATTTTCTACACGCTCAATAGTGCCTGAGCTACTATCAACTATATAATCTATGCTTGACTGATAAATCGTTTGCCCTGTACAAACTTTTACATCTTTAATAGTGTGGTGATCTAAACTTATCTTGCCGCCTGCTGCAAAAGTTTTTTCAACTTTGTAGCTGCTTTCCCAGGTAGAATCTCCAGATCCCCAAGCAAGATGTATCGGTTGCTCTTTTATGCTCGCAGCAATAGCTGCTCTGCCTGATTGTGTGAGTACTGACATAGTTGATTTGTGCAGTTGATATTATGTATATACAAGATCCGTAGAAAAAACGTCCAATTTTTTTGCAATAATAGGATCAAAATCTTTCCAAGGGCGATTTAAGTGGCGATGTTCATGCCAAGTAACCATACCTGGATAGAATGCTGCTACGTAATTTTCTAGCCCATGAATGGGATCTTTCTGTTTTGAATCTGAATCATTTTTACAATCAACATGATATTCCACTAAATTAGACTCTATTATTTTTTGATCAGTAAAATTCTTTGCTTCATAGTAATAAGTTATACTAAATCGCTCTAAAATTGGTGTACGTTGAAAATTCCAAATCTGCTCAGAAAGTTTATCTTCACTTAAGTGAAATGTATGCTCTATTTCTTCATAAGTAGTTGATGCAAAACAAGCATTTATATCCCCTAAATTCCAACTATCTGACAATACTATCAATGCTTTAGCAAACTTAATTTCTGGCAATAAACTCTGTGGTAGAGGATATAGTGCTTCTAAGTTGTACCACTCATGATTTCTTTCATATGTACCGTTGTAATTCTTCGTATGAGGCTCTGTTTCTCCTAATATTGCAACATCTAACCTATATAAATCATTACTGTAGCTTCTATCATAATGTGATCTAAAAGTGCCAAATTTAAATCTTGGATTTCCTATTTTCAGTTCAAATGAATTTTTTCTTCCAAACGATAACACTGGTCCTTCTTTTGCTATTTTTACACCTGAGTAGTCTGAAAGAAGATCTCCAAAAATACTTTCATCTAATATAAATCGCTGAGCATTGTAATAGTCATTGAATATTCGCATTAATCGAGATCTTGCCGGTGCAGAAAGTTTTGCCAAAGCAATTACACTATCGACAAAAAAATCATTAGGAACATCAGAGATGCCAATTTGAAATTCAGCAAAATGCTTCCCTGGCGATTCTTCTTGAATGGTAATATTATCAATGTTTGCCCACCTAAGTGCCATCTTCAGTGACTGTGGTGTACCACGCAGATGTTGAAATTTTATTCCGTTTTGAATAACTTCCTTAGGATCTTGCTCTAAACTATAATATACCAATTTTTCTAACGCACTTTTGAGCGATTTATCGTTTAAACGCTCAAACTTTATCTTGGTAGATTTTTTATGCTCTGGTAGCCATGATAAAATTTCTCCCAAACCATACTCTGCTATCAACCATGGTAATATTTCTGTCTTAGAATTAAACTTAAATCCCCGTAGAGAATTTACATCGAGAGAATAATTAATTATACCAGCAAGTATTTGCTCTTGCTTTAATGCATTTGGAGGAAGTATCATCAGTCTTTACCTATTAACTCAATTTGTAAATCGCGTAAAGTAACACATTCATTATTTTGCACAATGATATCTTCTATGGGCTCTGTAAGCTCTATATTCTGTATACCTTCTATAAAAAGATGAGCAATAATCCATGATCTGGTAATATTCCATCCTAACCCTTTAGCAGATTCAAGATCTTTGACAAATTGTTCTTTTGCAGCTTCGATAACATCTTTTGATGCAGTAGAATAAATATGCACTTTAGCATGAATAGTAATGGGAATAATACCACAGCCAATAACTGTAAGCGTATCTGTTAATACACGAATATCATCGCGAATAACGTGATTTCTGACGATCTCTAGCAATTCTTCTGAAGGTACTCCACCATTTTCTGTGGAAAGTATTGAAATCTGTACACTTCCTGGTATAGGTGATACCACTTGCGCATCTTTTACTCTTGTGTCAACAGATAATGCATGATAACGATAATGCTCTTTACTCCCTGCTGTTGACCAACCAACAATTTTGGCTTTTACCCGCTTTCTTAAGGATTCATCATTCTCTGACTCTTTTCTCAGCACACCATAAAATTCAGCCAAGTGATCAAGGTCATTACCTCTTGCAAAAGCAAGTAAATTTGCCTGTGCTGCATCATTAATCCTTTGCCTAAGCAAAAGTTCACGCCAGGCTGCTACTTCCAGTATCTTTATTGCTGGATCACTCTCAGTTAGCGCAGAAAAACTTGCATCTCGACGCATTAACTCTTCTTTCATTCGCGAAAGGATTTCCTCAAATTTTAATGTTTCGACAATATTTGGTGTTTTCATCCTATTACCTTATACTATAATACCATCAAGGCGGATCAGCTTTCCATTTGGCAAATAGATTCCTTCTAAAATGAGAGTTACTTTACCTTCTTTTATTTCTGTTATTTGTACACGTTTAAGCTTAAATCGGCGCTCCCACTTTTCTAATGCTTCTGCAACTGCTGCATAAAGTTCTTGTGCAAAACCAGGTACAATTGGATGATCAATCAGCTCAAATAACCTTGATCCGTAATCTCGGCGCATAACACGAGTGCCAACTGGCGTAGTTAAAATATCAACTATTGATTGTTTTAAATGCTCTATACCACTTATTGTTTTACCAGTTTCAGAACTCATACCACGCATATTATTTACCCTGCAAAAACGTTATCACTCCCTTCTTCTGCTATTGCTCCACAGGAAATTAGGTCACCAGTACGAGCAATGGCTTTGCCATTTACAAACACTGCTTTCGACCCTTGTGTCATTACTTTTCCTTCACTAAAATTATCTCCTTGCCTACAGACAGGTCTTCCGTTTATAAATACATCTCTGCTTCCACTTATACAAAAATGCAGCAACGCTCCTTCACAGTGATCTCCTAGGCGTATAACTGATTTATTCATTCCTTTCCCTAATTTAGATTTACTCTTTTTGCTTTTAGTTTTATTTCGCTCTTTGTTATCTCTACACTTGATTCCCCAACATTCAGTGTTATCTTGTCTACTACTTCAATCTCTAAATGATGTTTCTCTTTATCATATGTAAATCTTGTCCCATCTTGAAATTTTACACTATTTACTTCCTTTTTATTCTCTGGAGGAGGGTATTTTTCCTGATATATTGCCGGTAACACCACCCCCAAAGACAATTCTCCCAATGGTGATAATACTATTACCTGTTCATCAATATTTGGTGGTAACCAATTTTCAGCTCTATTTGTTATCCATGGAAGAAAATCTGTTACAAATTCACCTATTTTAACTTTTACTTTAGCTTTTTCATAATCTATTTTTTCGACAATGCCTATACGGACAATGTTGGCCAATTTCCTCCGCAATTCTGAAATTGCAAAATTACTTTCCAACATTCACATCGATTAAATGAGGTTTTATTTTACTCACTTCCCAAATCGATCGCCCTACATGCAATTCGTGCGCCCAGTCTACCATCCACACTAAATATGCATCGAGCTCTGGCCTAAAATCATCTCCTCCTCCTGATATAAATTCTCCTGGTGAAACATTTTTCACGTTCCAAGTATTTTTATTTACTACTCTGGCAACCTCAGCAGCTAATGATCTGACAATAATAGGGGCATTTTCTATTGTGCTATCGATCACTATTCGTGCCTCAAATTTTGCTCTCAGCGCTAGCTCCTCTGTTCCTGGATCTTTTCCTTGCCCTAGACTTGACAATTCTACAAATACCGCTGGAGCCGCCAACTCTTTCCTTATTGCTGGATAAACCTCACAAGTTTGAATTGCTGGTATCTCTGCCTTTAGCGTATTACAGATTGCCTCATGTAAATTAGTCCAAAATGCCGTCATAAAATAACTCATGTGTAAAATATTTTTCAAATATCCTTTCAACTTCATAATTAACAAGATTTTCTATTATCCTTGAAGCCTCAGGTTCAAGTGGTAGTTTAACCTCCTGTATCGGTAGTGCTGTTCTTCCTACACGTTTAAAAATACCACGATAGCCTCTTGGCATCGTTGCCATAAATGCATCATTAAATGCTGTTCTTATTTTTGCTTGTTTTATATTTATATCATACAGATATGCTTTAATTAAAACTTTCAAAGTGCTTTTCCTTGCTTTGATAATTCTTAGCCTTTTTCTAATTACTTTTAGCCTAATTTGCTTTTCTTCACTGATTTCTCGGACAGCCTGAGATTTTAACCATAATGCCGTTTTGTTTAGCGCTCTTACCGCTGCCAATTCTATTTTGGCTTTGTTAGCATCAATGTTGTGAATAATTCTCTCAATATTTTCATTAACCTCAATGTTAAACATCATTCTCTCCAAGTACTGTACATTTTATATTCCATACTATTCCTGAATTATCTCGCAGTGGTGGAGAATATACTTTATATTTACGACCATCAATAACAAAAATATCTCCCACCATTGGCCTCAGTACATCAAAAACATTTACCTCAAGAAAAAGCATCTCTCCCACAAATTGTCCTTCACCAATCTCGTATAATTTATCTGGCTGTTGCTTTAATACCTGTACCATATATGACTTATCCTTTGATTTATAACAAGCCACTTCTCCTAAATGGGCAAAACAATCTTCTAACAAACTCCTAAGAACCTTTTTCATCTATCGGCTCCTCTTTCATTAGTATATAACCAAATTCCTTTGCTTTTTTAAGCAAATTTTTGACTACTCTCTCTTTGTAAAGTGTTTCATAATAGTTCATTCCTTTCTCTACATATTCTTGTCCATATTTCAACATTTGATAAAAGATACATGCTAATTTCCTTGCTGTCGCAGTTATTGCTTTTGGTGCTCCTAGCCTTTTTTTCAGCCTTCTACTATATGCACCTATTGCACTTTTGCTTCTCAACACACAATGGGCAGCCATTCGAAATGCATTCGCAGCGCGGTTAATAACTTTACGAGTTCCTGTTCCAACAATTTTTCCTCCTGTAATTTTATTAGCAGGGCTTAATCCAAGCCAGGAAGAAAAATGTTTTTCTGTTGGCCATTTATTATGATTTATACCTGTTTCCGAAATGATAGTTTGTACACTTAATACATCAAATCCCGGGACTTTAGTAAAATCTATCCCGGTTATTCGATTTAAATCCTCATCCGCAGCAAAATCTGGACCATTCTTCTGCTTCCGCTTTCGTATTTTATTCAACATCCTGTTCTCATTTGACTTTGCCTCAAATGTTTTATAGTAACTCTCTATACTTTTATCACATTCCGTTATTTGCTCTTGAAAAAAAGTATATGCTGCATATTCTTGTTTTAGTGCAAACAAGTGTTCTTCTCTATAGTCTCCTGTTAATGCTTTTGCTATAGTAGGCTTGTCATTCTTCATGTTTGAATTTCTAAATTCAGCTAGTTTTTGGGGGTCTTTCTCTCCTTCAATTATTGCTTTAATAATTTTCATGCCTGTTAAACCGTTGATATCACTAATAACCTTATGCAATTGAATATTCATTTGAATTAGCGCTTTTTGCATACGTTGAGTATGTTTAGCTGCATTTTCAATTAGATTAGCACGTTGTCTAACGTAACTACGCAATACACACATTTGATTATCCGGTCTAAATGATCCTTGAAGCAGTCCATAGCTGTGCAATTGTTGCAGCCATTGACAATCCTGAACATCAGACTTTCTACCAGGCACATTTTTGACATGTCGCGCATTTACTAGTTTTACCTCAAATTTATATGATTCTAATATTTGAAATAAGGGAATCCAATATACTCCAGTTGACTCCATGGCCACAGTTCTAACCTGACACTTTTTTAACCACTTTGCTAAGTTGTGTAGATCTACTGTAAAGCACCCAAATTTTTGGATACGTTGTTCATCTCCTCCTTCAGGTACACATACATAATGTACAGTCGAGCCAATATCAATCCCTGATGCGTCAGGGTTTATTATTTTTAATTTACTTTTTGCTTCTGCCATATAAAATTCCTCCTATACTATTATGATAAGAAGCACTTCAGCTTGGGACGGTTAGGTTATACAATCTTCTAAACGAGGTAGTCCAGAAAGAACTCCATCAATGGCTTTACCGTTTCCCCCAAAACCATGCTTTCAAACGGGCATTTATAGCACCATTGATTGTTTCGGTTATAGCTGCAGAAGCGCTTCTTCGTAAAACTATATCCAAAAAACATAAAGTAAAGAGAAAGAGTTTCTTTTTGGTTTTACAGATTTCGTCTGTTCAGGCTTTAAATAATCTCTTAATATTCTCTTGCACATTTCTCCGCTATATACTAACATTTATATGCTAAGAAGAGGTAAAGCATTCTTCTGCCTCACACCGCTTTATATTTGCTCTACCTATGTTACAACGATCTTGACTAGTATTGCTGGACGGTGGCACATTGGCAGAGGGTTTGACTGCGTATGCAAATCGGTCCCTCTATCAAATCTTCTTGGCTCTTGTTTTGCATAAAGTGGTTGTCCTAGTGTGTTTACCGTTTCATTAAAATCTGCTGGTGCAAAATATGTTGTAAATGTGCTCGCTGTTCCTAGTGGAAAACAATGCCCTGTATCTTTCTCAATAAATCTTCTCACGGTTCCTTCAGGATCAGTTGCTTGTCCTCTATATTCCTCAAATGTTATTCCACAGAACGTAAATCCTGATCTCATATCATTTCTTAGCGCTGCTCCTTCTTGCCATCTTTCATATGCTTCTTTCACTTTAGCATGAGAAGTGAGTGCATCAAAAAACTCAGGGCTTACCAAGGCATGAACTCCTGTCATATACTCACCACTTAGATTATCTTCTATGTGCCTCAATACCTCCATACACTTACGCTTGACATCTGTTGTTGCAGTTCCTAGTGCAAAATTTACTACTTTTGGCGTAATTTCAAATTCGTTGTACAGATTTAATAATTCACTGCTATCTGCGTCCAGAATAATCCCTTTCAGCGCTCCCATTCGCAAATGCTCTAACGTTATTGCGTGTTTGTTTCTCATTAGCTGTAAATGATCGGTTATTACATCTGCCAGCGCTTTAAGTTCACTCTCTGATCCAAATGCCCTTATTCCTTGTACTTCCTCTGGTAACACTACATCATCATGTGGAATATGCGGAATCGTAAATGTTCTTACCTTTCTTTTGCCACGTTTTCCTACTGTTGCTGGTGCTCCAGGTAACTGCGTTGGTAGTAAACTTAATACTCCGTTATGTTCTTCTATGGTAATATGTCTAAATCTTACTGACCTACTTGGAAACAAGTTTAAATTTTCAACTCGTCCATAATTTATCGGCAATATATTTATCGCATTTGTTAGTGCCGTCATGCTAAATGCTGTATTTGTAAATGGATTTTGCATTTTTTCTTTTCCCCCTTTTGTATTTTTAATAGTTTTTTTAAGCTCCCTTGCGGATAATGATCCCTCGTGCTTCAAGTTGCTTTATTGCTTCAGCTTTCTGTTCTTCAGTGATATTTGCTGGCCATACAATTGCATGATCGGCAAGAAGAGCAATACGAGTAATTATTACTGCTTTAGTATCTCCATCTTTGCTATTTACATCGCTTGTTATTACACCTATCGCTGTTTGTGTGCCATCTGTGGCAGTTGGATTTATTACCTTAATCATGTTGTCTTTATCACGACCAACAACTGTACCAAGTTTAAGATTTTGACCTTTAGCTACTGCTATTGAGTCTCTTGAATACAGGCTTGATGCCTCATACTTTAATAAGTCACCTAGATTATTTTGTTCTGTTATACTACTCATTTTGCTTTTCTCCTTTTGTTATATATTTTAAATGCCTACGACTTTTCGCTACCTGCATCATCAACTCTTCTCCTGAATTTTGTGGTATTGTACTCAAAATCTCTGTCTTCTTTGTTCTCTCTGCAAGTAGTTCCATTAAAACCTCCCGTGCTTGCTCAATACTTACCCCCTGCTCAATAAATTCTCCTATTTTCTCTGGCATTCGTGATAAGTTACATAAACGTATTAATTCAAGTACTTCAGTACGATACTTAGTTAAATTATTAGTTTCTTCTTTTAGGTCAGTTATAGTTTGTTCGTTCATAGTAATACTCCTGTTTTTATTAATATATTTAAACTCTGAAAGAATTGTAATTCCATCTGCAAGACCTATTTCTACTGCTTTCTCGCCAAAATATAGCCCTGCTTCTGTTGATTTGATTGCCTCTACAGAAAGGTTTCTATTGCGTGCTATTAGCTCAATCAGCATTCCATATAAACGATTCACTTCGCTTTTTAGGTTTTCTAAACTCTCAGAAGTTATTGGCTCATGTGGATTTAAATCATTTTTTCTACTTCCTGCAAATACTGTCGTATATTTTATTCCCTGTTTTTCATCAAACCCACTTTGATCTATATGACTTGCTATTACTCCTATGCTTCCTACTCCTGAAGTTCTACTCACAAATACCTTTTCAGCGCTAGAAGCTATAGCGTACGCTGCAGAATATGCATCATCATTTGCTATCGCTATTATCCTCTTTTTTCCCCTTGCACTGTAAATAAAATCAGCAAGGTCAAACACTCCATTGACCTCTCCTCCAGGACTGTCTATATCCAACAGGATTGTTTCTATATCACTATCTTCTATTGCTTGTGTAATTTGTGCTTCTATTTGATTATAGGAAGTCATTCCAAAAATATCATCAAAAGTTTCTGACTTTTTTGTCAAGATTCCATGTATCGGTATTATTCCTCTTTCACTATTTCTTACTGCATGTTTTATATTTTTAAAGATAGGCTGCTTTCCTGTTTGTAGTGACAGTAATTCAAAACTCCTTGGTTCTACCATTACACATCTGTTTAGCCATATTGTTTGTTGTTTCATATCACCTCTTGATTGGCCGTAACGTCAGAATCAAAACTTAAGCCCAGTTCACTTGCACGTCTTTGATCTTCAGCAATTTCCTGCTCAATTTCTTCTACATCGTAACCCATTTCTGATACTACTTCTGCTCGACTCTTAAATCCATTTCTTACTGCCATTTGCTGTGCTTGCTGATCTTTTAGCGGATCGACCCAATCAAATCCCTGTGGTATCCATTTTACTTCTTTTTTTGCTCCTTCTTTTCCCTTTGTCCATTCTTCACCTATGTCTAGTTCTCCAGAAAGTAGTGCTAACTCTAACCATCTATCCCATACAGGACGGCAAAACTGAAATACCATTATGTTATGCTGTAACATTGTACATCTCCTACGAAACTCTATTAATCCTGCTCTGATTGATGAATAATTAACGCCACTTAGATCCCCAGTTAGTTGCTCATATGTTATTCCTGTACCTATTGCTATTGCTCTCAGCTGCTGTCTCATGAATGCTTCATAACTTCCTCCAACATCCGATGGTTCTGAAAATTTTATATCTTCTCCTGGGTCTAAAAGCTGCATTGTTCCAGGCTCTAAACCAGATAGTGCTACTCCTTGCTCATTACTTTCACCTTCTCCTAAAATATTTGCTTCTGGATCGAGTCTCGTAATAAATCCTGCAAACATCGCCGCTGTCTTTTTTCTCACTAGCTCTGCATCATCGTATTGATCAAGCTCATAGAGCTTTAGCAGTATATTAGAAAGCCATGGCTCTCCCCTAATTTGCCCAGGTCTTAGTGGTCTATAGATATGTAAAACATCGTTTGCTGGTACTCTTACTGATTCTCCAAACGTACTTTCACCTGGGTGTTCTTTAAATAGGTAGTATGCTTCCCTTTGCCCAAGTCTATTGAACTCAATCCCGTTTCTTATTACATTACCATTTGCTAAAGTTTGATTTGTTTTATTATCTAAGTGTTCAGATTCAAGCACTTGTAATTGCAACGGTACACACAGACCATCTCCAGGTTTTCTTGTTCTTAACCGTATGAAACATTCCCCGCCTTCTATCATGCTCCTACAAACCAGTGCTTGCAGTCCATAAAAATCATTTACTCCACTACTGTCTGCTTCATCTGTCCATTTTAGCCATAATTCTTGTACTTTCTTTCGAAATTCTGCATCCCTTGCTTTTGATTGTGGTTTTATTCCTGTTCCAATAGAGTTGCTCACTATTGTATCAATAATATTTGTTGCATATGGATTTTTTCTCACCATATCACGTGATCTACTACGCAAGTGCTCAAGGCTTTGAGAAAGTAAGTTATTTATACTACTTTTCTCCGGTTGCCAATACATTACCCTTCTTCCTGACCCTGCAGCGTCCCAGGCTGAGCTTTTTATCTTTTTTTTGTTAAACAATTGCTTGAAGGTTTTTAGCAGCATTTATAAAATTCCTTTATTGGTTGAAAAAATAATCTTTCTCTTTGGCTTCATACCTGCAATTTTCAATTCAGCTTTAATACGTTGTCTTAAGCTCAGTAGATCCTTTATCTGCACTTCAGCATATCTCACCACATGGTCACCATATGCAATTGATACTACTCTTTCGCCACTCTGAAGCTTCTTTATCGCTTCTTCAATTTTAACTAAATACTCTTTGTTATACATTTTCCAACCACTTACTCTGTCTCACTTTTTTAGGCTTTTTGCTTTCCATTTTTCCACTTAAACTATTCCATTTACTCTCTGGCCATCTGTCTATTCCCAGTGCTATCGATGCAGCTCTTGCGTAAATTCGGCAATCTAATACTTCATTTCTTTCTCTTACCTTTTGCCACTCTTGTTTAGTGTACCCTTTCACCACTTTGCTGACTAATTGCTCTGCCGTTAACTGCTTAAAATATTCAGGTGCATATTCTGGAAAATGACAATATCCAGGTAGAGATTTTCCCTCTTCTTCTTTTAAAATATTAAGTAATTGAAAAAGCTCTGACTTTAATATCGATACTCCTACTGGCCAGAGCTTTATTCCTCTCTTTAGCTTTTGACCACCAACTGTTATATCTACTCTACTTGGGCTACTAAGTGGCACTAACGCTTTATTTACACCTTTCACTGCCATTACTCTTCCAGACCCTTGATGACTTCTCACCCAGTTGTAAACTTCCTGCGTTGCATACCCTGCATCAACTGCCATCATGCTTATCATGTATTCAAGCCCACTTTCACCGATAAAATGATGATTGAGTAGCTCTGAAAGCTTTTTCCATACTTCTCCTCCTCCTGTATCTCCTTCAAATACTCGGTAGTCTATTGACCAACTTTCGCGGCTTTTTCCCCATGCTACAACTTCTACTTCTAAACGATCTTTTTGCACATCAACACCTGCAGTAAGTACCACTTCTCTCCTAGGCACTGTGCCTACGGGAAAAAATTCTCTTCTGTTGAATAATTGCTTCCAGTCTGGTACTTCTCCCTTATCTACCCAGGTTTCTCCAAGCGTTGTGTTGATCCAAACTTTCAGTAATTGTTCACTTTCCCTTGCATGCAGAAAATCCTCTACTGCTTGTTGCCAACTATACCACCCAACTGGGCTATAAAGACTTGAAAGGTGAAATCCTATTACTTTGCTATTGTGTACTTGATTTGTAGCTCTCCATTCTCCACGGTCTAGCATCTCTGTCTTTTGATGATTTTCTATTTTGCCGCTACATTCAGTGCAGACATAATGTGCTGTTTTTGAGTCATTATTTTCCCATTTTATTTGTGACCACTTTAATACTTGGTAATAATTACAATGCGGACAGGGAACAAAAAAGTACTGCTTATCTGTTGCTTCAAATTCCTTCTCAATTCTACTTATTCCATGAATCGTTGGTGTTGATACTAAAAAAATCTTTCGCCGTGCAAATGTATTAGTTCGAGCAATACTGAGCAGTACTGGATCTCCTTCTCCTCCTGAATCTCCTGGATAGGCATCTATTTCATCAAGAAAGAGATATTTTACTGGCATAGATCTCAGTCCTACACTGCTGTTTGCTCCGGTTATTACTACTATTCCACCTGGAAATTCCTTACTCTGCACAGTATTGCCTGAGTCTCTTGATCTTGGGTCTTTTACTTTACTTTTTAAACATGGTGTACTCTCTATTAACGGTGCAAATCTTCCCTTCGACCAACGTTTTCCCATTTCAACTGTTGGCTGTACTACCAGCATTGGACCTGGTGTTTGATCGATGATATAGCCAATCCAATTGTTGCCAGCTTCTGTTCCCCCAATCTGCGCTCCTTTCATGAATACTACTTTTTCTGCTGGTGAGGACGGAGAAAGTGAATCCATGATTTCTTTTAAATAAGGAGTTCTTTCCGTTCTCCATTTTCCTGGCTCTGATGCTGCAGTTGCTGCTAAAACTCGATACTCATTCGCCCACTCTGATACTTTAAGCTCTGGATCTGGTCTTAAACCTTCAGAAAAAGATGTGGCGTATATCATTGTCTGCATCTACTCATAATTGGTTCTAACTCAACATCATTAACAGTAGAACTTATTTCTCCAGACTCCTCCAGTTCCATAAACATCTTTTTCTGAAATTCGTTTTCTATATATCTTTTGCTCATCTCACTTATGATTATTGCTATAATAAGCGCAAATATTCCTGTTATTGTTGCAAAAATGATAGCATTTCCCATTGTTGTTATTAACCCTATATATACTGCTACTGCTATTGCGCTGGCTGTAATGTAGATGCAGATAATATTGTTATGTTTTTTCATTCTTTTATCTGCTATTTCTCTCTGTACTATATATTTGTTATGAAGGGTTGGAAAATTAACAACGGTGTCTCTGCAGAGTAACGCTCCATTTTTTTCAGTAAATAAAACTTTAAGTAACTCTAAATTATTTGAACTGATTGCTAAGTGCAAAACAGGTGTATAATTGGCCCCTTTTTTCAGTAGTAATTTTACTACATGTAAATGTCCTTTTTCTGCAGCAAGATAGATCGGTGATAGACTTTTATTATTTACAATATCAATATCGATTTCTTCCTTTAAAATTGCATCTACAAGCTCAATTTCTCCTTTCTGTCCAGCTAAATGGAGTAGACTATTCTTTTCAGAGCCGTATTTACTACTTATCAAAGCCTTCTTTATCTCAGGTTTAGCGTAATCAAATGGTGTCTTGCCACTATCGTCTTTTACCAATGGATCTATATCTTCTCGCGTTAGTAAGACCTCTATTGTTTTAAGTCTTTCAGCATAATGTAGTGGCGTTTTATTTTCATAGTCTTGTAGATTCACTTGAGCATTAGGCTCCTTTATTAAGCATTTGAGAATATCAAGACATAAATCCCTTTCATCATAATTAGTATTACTTACAGCTATATGAACAGGTGACAATTTCATTGAGTTTTGTCCCATGCGTGCACTATTTATATCTGCTCCAAGCTTTAGCAGTAACTTTACTATCTCCAACTTTTTGTTATTAACTGCATAGTGCATTGGTGTCTGATTTCGTGCATCAAAGACATCTATTTCAGCGTTTCCTTCTCTTATCAAAATCTTTACAACTTCTGCATGTCCTATGCCTGCCGCTAGATGTAATGGAGTATGATGCAAAGCATTTCGTGCATTAACGTCAATACCTTTTCTGATCAAATATCTAACTGCATTAACTTCACCTATCATTGCAGCCAAATGAAGTAAGCTATCTTGTTCTGACCCGTATTTGTTATTAATTAGTGCTTGTAATATTTCTGCTTTTTTCCCTTCTTTAGCATAGTCAAGAGATGTTTTACCATCATTATCTTCTACGAAAGGATTGATATTCTTCTTCGTGAGTAACAAATCTACCATACTTAATTCATCAAACTCTATAGCGCAATGTAGTGGGGTTTTTCCATTTAATCCTCTAACGTTTACGTCCACCTCTGGTTGATTAATAAGACACTTTATTAACTCTAAACTTAAGTTATCAGCCATTTTATATTCAAAATCTTTTTTATATTTGAAATTTAGTATTAGATAATTCTTGTAATGAGTTTGTAATCTCTTCAGTTAGCGCCATATGAATCTTTTCAGTTTCACTCAGTGATGCAAGCAATGCTGAAACTCTATTTGGAATATTAAGTAAATTATTACGAACAACTCTTGCTACGTTAAATGCTTCAGTTTTTACCTCTTCAATTGACACAAATTTGCCTATTTCAGCTTTCACTTTAGCTTCCAAAAGTTTACCACGCTCCGTTTCATTTTTTATTCGCGTTTTTAGCAATATCGTTGAAAGTTTTTCTCCGCGCTCTTTTCTCCTAAGTGGTTGACTTGGATCTCTTATTGCTGCTACCGCTTCATTTGCTTGTTCTCGGTCAATAA
>NODE_3_length_17145_cov_14.363663
CATTTGCACGGCGAAAGATTTTTTTAGTATCAACACCAACGATTCATGGAATAAGCAGAATTGAGAAAGAATTTGAAGCAACAGATAAGAGATATTTTTTTGTTCCCTGTCCTCATTGTAATTACTATCAAGTTTTAAAATGGCCACAAATTAAATGGGAAAATAACGACTCAAGAACAGCACATTATGTCTGCACTGAATGTAGCGGAAAAATAGAAAATCATCAAAAGACAGAGATGCTTGAACGTGGAGAATGGAGAGCTACAAATCCAATAAAAGGTGAGAAAAAAGGATTTCATCTTTCAAGTCTTTATAGTCCAGTAGGTTGGTATAGTTGGCAACAAGCAGTAGAAGATTTTCTCCATGCAAAAGAGAGTGAGCAATTACTGAAAGTTTGGATAAATACTACGCTTGGAGAAACCTGGGTAGACAAAGGAGAAGTACCAGACTGGAAGCAATTATTTAACAGGAGAGAATTTTTCCCCATAGGCACAGTACCAAAAGGAGAAGTGGTACTTACTGCAGGTGTTGATGTCCAAAAAGATCGGTTAGAAGTAGAAGTTGTCGCATGGGGAAAAAGTCGTGAAAACTGGTCAATAGATTATCGAGTATTTGAAGGAGATACAGGAGGTGGAGAAGTATGGAAAAGGCTTTCGGAGCTCCTCAATCATCATTTTATCGGTAAAAATGGGCTTGAATACATGATAAGTATGATGGCAGTAGATGCTGGATATGCAACGCAGGAAGTATACAATTGGGTGAGAAGTCATCAAGGCTGTGGAAGAGTAATGGCAGTAAAAGGTGTAAATAAAGCGCTAGTGCCACTTAGTAGCCCAAGTAGAGTAGATATAACAATTGGAGGCCAAAAGCTAAAGAGAGGAATAAAGCTCTGGCCAGTAGGAGTATCGATATTAAAATCAGAGCTTTTTCAATTACTTAATATTTTAAAAGAAGAAGAAGGAAAAGCTCTACCTGGATATTGTCATTTTCCGGAGTATGCACCTGAATATTTTAAGCAGCTAACGGCAGAGCAATTAGTCAGCAAGGTAGTAAAAGGATACACCAAACAAGAGTGGCAAAAGGTAAGAGAAAGAAATGAAGTACTAGATTGCCGAATTTACGCGAGAGCAGCATCTATTGCTTTAGGAATTGATCGTTGGCCAGAGAGTAAATGGAATAGTTTAAGTGAAAAACCAGAAAGTAAAAAACCTAAAAAAGTAAGACAGAGTAAGTGGTTGAAAAATGTATAACGAAGAGTATTTGTTTCAAGTTGAAGAAACGATAAAGAAACTGCAAAACGGAGAACGAGTAGTATCAATTGCATATGGTGACCATGTTGTGCGGTACGGGGAAGTTCAAATAAATGATTTATTGAATTTAAGACGACGTATTAAAGCTGAACTGAAAGTTGCAGGCATGAAGCCAAAGAGGAAAATTGTTTTTTCAACGAGTAAGGGGATTGACAAAATTATGTAAAAATGTTATGATTTAAATTTAATATCTTGCAGTGAATAATATGGATCAAAGCCAAGGAAAGATTAATGTTAGTGTAAATTTTGAGGGGGAATTTGCTCATTACCTTATAGAAATGGCGAAAGTTCAAAATAGAACTATAGAAGAAGTTATAAAGGACTTAGTGGAAGAAGAAATTGAAGCAAGTAAATTATCTGAAGAAGATGATGAAATAGATGAAGTAGATATAGAGTTAGCTAAGCTTTCTCTTGAGCGTGATGCTAGAGGTGATGAAGAAATTAGAAGCGAGGATGTAGACTGGAGTAGAATATTATCTGCAAAGATAATCTAAAATTGGAGATACAAGCTGAGATACGATATTATCTACTCAAAAAGAGTTCTTGAGGAAGACTTTGTTGCGTTACCAACAACGATAAGATCTAGAGTGAGAAGAGCTGTAGATAGTCGCCTTGCAACCAATCCTAAAGCAATAGGTAAAGCATTATCTCATGAATTTAAGGGGTATTTTAGAATACGAGTAAGTGATTATCGTGTAATTTATAGGGTAAACTACTCAAAACACACAGTGACTATTACTGCAATGGGACATCGAAAGGACATTTATGAACGCAGCCCAGAATAAGAGTTGGTATTTGTGCAAGAGCCTCATGCATAAGTGTTAACAACCAGGCTATCCAGCAGCTTGTTGTAATTTTTTAATGTAAGATTTGCGCAGTAACCTGCTGCATAATTAACAATTCAAAAATGCTATTAAAATCATTCAAACAACTATTTAGCAAGCCAAAAATCAAAAGTTCAGCATGGGATGCAGCAGGCTCAGGAAGAAGACTTTTTCACTTTCAACCAGAGTCAGGAAGTATAAACAATTTGCTTTCTCAAAGCCTTGAGCACTTGCGTAGCCGCTCTCGGGATATGGTAAGAAAAAATCCATATGCAGCCAATATAATTGATACAATAGTAAGTAACTCTATTGGAACAGGAATAAAACCACAATCAAAAGCAAGAGATGGAGAATTTCGAAAGAAAGTGCAAGAATTATGGCTAAAATGGACAGATGAAGCAGATAGTAGCGGAATAAGTGATTTTTATGGATTACAAGCTCTAGTATGCAGAAGTATGATAGAGGGAGGAGAATGTTTTGTAAGATTAAGAACGAGAAAGCTGGAAGATAGATTTTCTGTACCATTGCAACTGCAAGTACTTGAGTCTGAACATTTAGATAATAAAACAAATCAGACTTTAGCAAATGGTAATGTAATAAGAAACGGAATTGAGTTCAATAGACTTGGGCAGAGAGAAGCATATTACTTATTTAAAGAACACCCTGGTGAAAGTACCTTTGGAGAGTCAGTAAGAGTGCCAGCAAACGACGTTTTACATATTTATAGACCATTAAGGCCTGGGCAGATAAGAGGAGAGCCATGGCTTTCGAGTATACTGCTGAAGCTCTATGAACTTGATCAATATGATGATGCAGAACTAGTGAGAAAAAAGACAGCAGCGATGTTTGCAGGATTTATTACGAGACTCGATCCAGAAGCAAATATCATGGGAGAAGGTGAAGCAAGTGAGCAAGGAGTAGCACTATCTGGCCTAGAACCTGGAACAATGCAGCTTTTAGACCCAGGAGAGGACATAAAATTTTCAGAGCCATCAGATGTAGGAGGAAGTTATGAAGCGTTTATGAGACAGCAACTGAGGGCAATAGCGATTGGTACAGGGATAACATATGAGCAGCTAACAGGAGATTTAACCGGTGTTAATTACTCATCAATCAGAGCTGGATTAATAGAGTTTCGTCGTCGATGCGCTATGCTGCAACACAACATTATAGTATTTCAGTTTTGCAGGCCAGTATGGAGTAGATGGCTAGAACTTGCCACTTTATCTGGAGAGCTTTCTACAACAGATAATCAAATATTTAAAGATGTAAAATGGATACCACAGGGATTTGATTGGGTAGATCCACTGAAAGATCAGCAAGCACAGCAAATGGCAGTAAGAAATGGATTTAAGAGTCGATCGGAAGTAGTATCAGAAATGGGTTACGATGTAGAAGAAATTGATCAAGAAATAGCAGAAGATCAAAAACGTGCTGATTCTTTCAACCTTCTCTTTGATTCTGATGTCAGAACACAAACAAAATAAATCTCATTTACATTATGAAAATTTTACAAACCAACTGGATGTGCAAGCCGATGATGATAGAGCAAAAAAGCTTTGACTTGTTGTCGCTATATAACGGAAAACAGCCTATATTTAAAAATATAAAACATGCAATAAATCAAAATATAGTAAAAACAGCAATAATACCAATACATGGAATCTTGACGAAAAAACCAGGTGCGTTTGATGAAATGCTCGGGATGACATCATATGAGAAAATTCAAGAAGAAATAGAAGAAGCTTTAGAAAATAAGGAAGTAGAAACTATTACACTTGATATAGATAGCCCCGGAGGAGAAGTAAACGGTGTATTTGATTTAGCTGATTTTATTTATGAATCAAGAACAAAAAAGAGAATTATTGCAATAGCAAATGATGATGCATATTCTGCTGCGTACGCTATAGCTTCTAGCGCTGAGAAGGTATTTGTGAGCAGAACTTCTGGTGTTGGCAGTATAGGAGTAATAGCAAGTCACATTGATCAAAGTGGATTCGATGAAGAGCAAGGGATAAAATATACCACAGTATTTGCAGGAAAGAGAAAAAACGATTTAAACCCGCATGAGCCGATAACATCAGAAAGTTTGGAAAGCTTGCAAGGAGAAGTAGGCCGACTATATGAAATGTTTTTGCAGCTAATAGCAAGGAACAGAGGTCTTTCAATTGAAAAGATTCGATCAACAGAAGCAGGTCTATATTTTGGGGAGAAAGCAGTAGAAATAGGTGTTGCAGATGGAGTTACAACATTTTTTGAATTTATCAATAATCATAAAAGTAGGAGTGTTAGTATGACAACTAATGAGTTAACTGAGGAAGGCTACGAGAACTGTCGTAGAGAAATTTTAGAGATAATAAGATTATGTAATATATCAAAGATGCCAGAAAAGATAGGAGAATTTATTGAGCAAAGCGTAAGTGTTGAGCAAGCCAGGGAAGTTTTAATGGAACTGCTAGCAGAGCGAACGAAGAAGACAGAGATACTGAGTGCAATATCACAGAATTCAGGAGAAGAGTTGATGATGCAGGTAGCTAAAGCTAGAGCACAATCAAGTATTTAAGTTTTTTTATAACCGCCGCGTACAACAATTACAAAGATGGCGGTAAAACTAAAGGGAAAAAAGGAGGAAAAATGACAAGTATAACTGAAGCAAATAATCTAGGTGACTTATTAAAGTATGAGGCATCAAGTCTATATTCAAGAGACCAAATAACAGTAGCTAAAGGTCAAAATATCAAACTTGATGCAGTAGTTGCCAAAAAGACGGAAGATGGTCTTATTAGAGTACTTAATCCCGCTGGAACAGATGGCACACAAACAGCGATAGGTGTAATAGTAAGTGATGTAAATGCAATAGAAAATACTAAAGCGGTAATTATTACTCGCAGTGCAATGCTAGCAGATCATGCAGTTGTGTGGCCAGCAAATATCACTGAAGAGCAGAAAAATGCAGCAATAAAGCAACTTGAAGGACGAGGGATCATCATCCGCAAAGGAGTTTAACTAAAATTAATAAGAAAAAAAGGAGAGAAAAAATGCAAAATCCATTTACAAATACAGCATTTAGCATGACGGCACTAACAAATGCGATAAATATATTGCCGATAAATTATGGACGAATTGAAAATTTAAATTTGTTTCCAAGTAGATCAGTAAGATTTAGACATATTACCATAGAAGAGCAAAATGGAGTATTAAGTTTACTACCAACGCAGTTACCCGGAGCACCAGCAACAGTAGGAAAAAGAGGAAAAAGAAAGGTAAGAACATTTATGATTCCGCACATTCCGCATGATGATGTAGTGTTACCAGAGGAAGTACAGGGAATAAGGGCATTTGGATCAGAAAGTGAACTGAAAGCGCTGGCAGACGTAATAACTGACCATTTACAGCTAATGAGAAACAAACACGCAATAACATTAGAGCATTTGCGTATGGGAGCACTCAAAGGAATTATTCTAGACGCAGATGGCAGTGAATTATTAAATCTGTACAATGAATTTGAAATCACACCAAAAGTAGTAAATTTTGCCCTTGGGACAGCAACAACAGATGTAAAGCGTAAGTGTCTGGAAGTACTCCGGCACATAGAAGATAACCTAAGTGGTGAATATATGACAGGAATTCATGCCTTGGTAAGCCCTGAGTTTTTCGATGCATTAACCTCTCACATTAAAGTAAAAGAAGCATATGAAAGATGGCAAGAAGGAGCAGCGCTTCGGAATGATATGAGGTCAGGGTTTACGTTCTGTGGAATAACGTTTGAGGAATATAGAGGGCAAGCAACAGATCCTGAAGGAACCGTAAGAAGGTTTATAGAAAGAGATACAGGGCACTGTTTTCCAGTAGGAACAGCAAGTACATTTACAACATATTTTGCACCAGCAGATTTTAATGAAACGGTAAACACACTAGGACAACCACTTTATGCAAAACAAGAGCCAAGAAGGTTTGATAGAGGAACAGATTTACATACGCAGTCAAATCCATTGCCAATGTGCCATAGACCTGGCGTATTAGTAAAAGTCGCTATAGCATAACATACTGGTAGAGTAACTACAAGGTGGTGAGGCACAGAACGACTCTACCGGTATGCGCTTTCTTAGCATGTAAAGGTTAGTATATCAAAAAGAAATATGCAAGAGAATATTAAGCGATTATTGGAAGATTGTTTTTCCCATTTAGGAGAAGTGGCTTTGTATAAATCAAAGGATAAGTCATACATGGTACAAGTATTAAAGCAACAGCCAGATAAATTATACGAGATTGGTGAAGGACAATTTGTGGAAGAAACTTTAGCGTTAGAAGTAAGTGCGTTTGATGTACTGCAGCCAATTGTAGGAGATATTTTTGTTATAGGTGACCGTAAATATAAAGTATATTCTCCACCGCTGCAAGATAATTCAGGAATGGTATGGAAAATTCGAGCGTCAGGAGTATAAATGCGTATTAACACCGGTAGTATTATACAAAGTATAGATGCTGAAAGGAAAAAAGTGGAAAAAGCGACAGTGAGTGCATTAAACAAAACAGCAATATGGCTAAAATCAAAAGCAGCTAAGGAAATCAGTGAGGAAAAGAGAATAAAATTAAGTTTGATAAGAAAGAGATTAAGGATTTTTAAGGCGAAAATTAGCAGATTAGACGTGTTAATTAGAGCAAATCTCTATGACATTAGAGCATCGACAATTGGCAAAATACAAAAAACAAGAAGAGGATCGAAAGTAGGAAAGCATGAGTTTATAGGAGGATTTGCAGCAGTTATGCCAAAAGGAAATAGCGGTATTTTTAAGCGTGAAGGAAGAGCAGCATTGCCAATAAAGGAAGTTAAGTTGCCACTAGAACCTGAGGCTTCAAGGATAATAGGGAATCTTGTTAATTATGAAGTTGAAGAAGTCTTTACAAAGTTTTTTGAACGTCAATTGAGCTATAAAGGATGAATTTGAAAGATTTACATGATAAAATTTGTACCACGCTGAAGAAAGAAATTTCTGCGATACAGACGTGCGAAATTTATCCATCAATAAAAAAAGAATTAGTAGCGCCAGCGGTGTTTGTAGAACTTAGCAGTCTTGAAAAAGGAGATGATCCTGGAACAGAAGAATTAGCGCTGAAAGCAAGATTTGAAGCACGAATAGTAATTGATAGCACAATAGAAAATGCACCTATTATTGTTAGATCATTAGCTAGCGAAGTAGCAAAAGTAGTAAATAAAAATACTTGGAATGTGGAAAATGTTTCTCCTGCTGAATTTCTCTCTGCAGAGCCTGATGGATTTAGACCCGAATTAGATGCATATTTGGTGTGGATGGTTGATTGGAGTCATCAGCTTCATTTAGGTAAATCAGTATGGGAAGAGGGGAAAATTAAGCCACATAAAATAGAAGTGGGAGAAATGCATGTTGGAAAATAATTTTGCCATTGCAGAGTTACAGAGAAAAGTAGCGAATATTATCCGTATTGGATTGGTAAAAGAAATAGATTATGAAGAAGCTAAGGTAAGAGTGAAAATAGGAGATATTGTAACAGATTATCTGCCATGGATAACAAGCAAAGCAGGAAAAGATAGAGATTGGTCTCCGCCAGATATCGATGAACAAGTAATGGTATTTTCTCCTCTTGGTGAACTATCATTAGGAGTGATATTAGGAGGAATATATCAGGAAAAATACGCTGCACCAGAGAATAAAAAAGAAATAAATAGTGTGAAGTTTCAAGATGGGACAAAGTTTACATATGATAAGGAAAAACATCATTTAGAGATTGAAGTAGTAGACAAAATAACACTGAAGGCTGGGGGATCAAGTATAGAAATGACAAAAGGTAGTATTAAATTAAAAGCAAGAAGAATAGACTTAAATTGATATGTATGAGTAAAGCAGTTGTTTGCATAGGAGATTATTGTACAGGTATGCCGATTCATGTCTGTGTGAGCGGGAGTGAAGATGTATTTGTTAATGGTAGACCTGCTTGTCGTAAGGGTGACATCTTGACTATTGGGGAAACAGTAACGCAAGGATCAAACAATGTATTTGTAAATGGTATTGGTGTAGCGAGAACAGGTGATGTGGCATCCTGTAGTTTTCAAATAGTAAGTAAAAATCAAAGTGTGTTTTCAAAATAAAAAAATTAAAATAGTCGAAAAATGAAAGGAATGGATGCTAAAACAGGAAAAGCGTTAGAAGGAATAGAGCACTTAAAGCAATCGATAATTGATATGCTGACCACTCCTATTGGATCACGTATTATGAGAAGAGAGTATGGTTCTCGATTATTTGAATTAGTAGATAAGCCAATAAATCGTGATTTTACATTAGAAATTTACGCAGCAGTAGCAGAAGCTTTGGAAAAATGGGAAAAGAGGTTTAAGTTAGAAAAAGTAAAGATTGCTGAAGTTAAAGAAGGAAAAATGACTCTTGTACTCGAAGGTATTTATCTTCCAGAAGGCAAATTCATAGATATTAGTGGAGTAGTTGTTTAGAAATGCAGACATCTAATATTATTGAAAAGCTAAGCTATGAGGAAATCTTTTCGAGAATGAAAGAAGAGTTAGTCCGTAGAGATGAAACCTTTTCAGGATTAGTAGAATCGGATCCAGCAATGAAAGTTCTGGAGGTAGCAGCATGGCGAGAACTTTTACTCAGACAAAGGATAAACGAAGCTGTAAAGGGTAATTTACTTAAATTTGCAACGGGAGAAGATCTTGATAACTTAGCTGATTTTTATGGAGTGGAGAGGCAGAAAGAAGAAGAGGACGAACGATTTAGAAAAAGAATCAAAGCAAAAATAAAGGGCTGGTCAACAGGAGGAAGTAAGGAATATTATAGATATCATGCACTGTCAGCAGATAAAAGAGTAAAGGATGCGCTGGTTGAGTCAAAAGTGCCAGGAAGTGTAGAGATCTCAATTTTATCCACAGAGTTATCCACAGTGCCAGAAGACCTACTTGAAATTGTAAAAAAGCAGGTTACCAGAGATGATATAAGGGTTTTAACAGATACAATAACAGTAATTGGTTGCAATATTACGGAAATAGATATTCACAGCAGAATGAGTATAAGTTCTGTAATATCAAAGGAGGAAATTAAGGAACAGTGCATTAAGAAGTTTGAAGCAAGTAGAAGGTTGGGATGGAGTGTTACAAGATCATGGATAATAGCGAATCTATTTGTAGAGGGTGTAGAGAATGTAGAATTAATAGAACCAAAAGAGGATGTTGTGGTGCTAGGTAATGAGTGTGCAAATTTGAGAAATTTAAAGATTGAGTTGAATTAATGCTAAATGCAACAAAACAGGAAAAAGCGCTAGTAGAAGCAATCGATTATAAAGTAGATCCTGGTTGTATAAGGGGGTTTAAATTTAACCTAAAAGAAGAAGTATTGCCGTGGTTAGTTGAAGAATATGGATTGGGGGAAATTCTACGCTGGGTAAAAGATAAAAGAAAGGCGATAAAAGAAGGAATAAAATTTCAGCGTTTAAGAGGAACACCGGCGTCACTGAAAATAGCATTAAAATGGGCAAATATAGAAGATATTACAATTATCGAAGAACCACCTGGCAAGCACTTTTTTGAATTACAGATAGGGATAAGGGATGTTCCAAATAATTTTTTTGTAGATGCAGTAGTAGAACTTGCAAAACTATCATTACCCGTAAGATCGCGACTAATGAGGATTTTCAATAATCACTATAATGTTAGCAGATTTATTTTAGATGAAAGCTTTTTTGGAAGTTTGTTATCGGATTACTCAGGGATAAAAATTGAAAAAGATGGACCAGTATTATCGTTTGGAAGAGTAAATTTCTTCAGGTTTAGTGTTACGTCAATTAAGGTTATAGAGAGTTATCTACGCAACCATTATGAACAAGCGCTTAGTAATGATATATATCGTTTAGATGTAGCAGTACTTGGAGAAACAGAGCCTCACACGAAGGATTACAAAGGCATCTATGAAAGAAGTCATCAGTGGTACAATTTAAAAGCACTATATCCACTACCACAGAGCTTATTGCCAGAAATAAAGTTTGCGAAAGCGCAAGTTATATTATCGGACAGTTGGAGATTAGGAGAAATAAACGCATGCTTTCCAGTTGGTAGTGTAGAGGAAAGAGGGAATAAATTTGTATTGGGAAGCGATAAACTTTCAGGGCAACGTTGGAAATTAAAACACAAACCAATTTTAGAAAGGTTTAGCGTTACTCACCACTACAAAGTAGAAAACTATACAGATCAGAAGATTACAAAATATGGTTTAGCAGAACACAATATTAAGTATGAAAACGATTTAGATTCAGAGCAAAAAGATTCGATACATGAATTAGAAAAGCACATTTTAGTATTTTATCCAGGAGTACTGAAGTGGCACGAACATCGACATTTGCACAGAAGTTGGAAAAATAGTCAAGCAATATGTGTAATAAGTTAAGTACTTATATTTAGATCCTCATATATTATATTAATAATAGGTAAAAGTGTATGAAATAAAAAGAAAAAGGACTTGCTTTCTCATGCTAAAAAGGACATGACTTGAATAGTAGCAGGTAAACATAAGAAATTTATCTGGCGCTAGAAAAGCTAATTTTGTGAGGTATGAAATGAGTTTTAGCAAGAGTAAGTTTTTTAAAGAAGTATCAAGTAATGATATTAACAAAAGAAATGAAGAAGGAGAGACGATATTGCACCAAGCAGTGGAAATCTCTGATTACAAAACAGTGAGATTATTAATAAAAAAAGGAGCAGATGTTAATGCAAGAGATAAAAATGGTTATACACCTCTGCACTGTGCAGTATTCGCAAAAAGTTTAGAAAATGTAAAAGTGCTGCTAAGGGAAGGAGCAGAAGTAAATGCCACTCAATATGTCACTGGATGTACGCCACTACACTCTGCATGCAAAATAGGAGGAGCAGGAGTTGAAATAATAAAAGAGCTAGTAAAGGCTGGAGCTGAAGTTAATCAACTGAATAAGTATGGTGCAACACCAATGTACTATATCTGGGAAAGTGAAAAGTATTCTCTGTGTGATAGAGAAGAGAGTGAAAAGGCAAGTAAATTTTTGAGAGAAAAAGGTGGAATAACAAAAAGTAGAGAACTGACGTGTTATGAAATAGAGGGGCTAGTGGGAGAAATAGCAGACATGTTGAATGGAAGCTACATGCCGGAGGTAAAAATAATAGAGATAGGAGAAATAAGGAAGAGAGACAAATCGCTAATAAAGAAAGAATGTCAAAATTTAGCAAGCAAGATAATGAGCCAAGTAAACGAAATGATAGATGAGGTGGTGAGAAGGAAAGCTTAAAAAAAAGGTCAAAGAAAAGGTGAGGTAGATTATGTTAAAGTTTGGTAAGAAAGAGGAGTCACTATTAGAGAACTCATATAAAAATATTTATGAAAGAGACGAAAAGGGAAGAACAGCTCTACATTATGCAGTAGACGGAAAAACAGTGAGTTTATTAGTTGAAAAAGGAGCGAATGTAAATGCAGCAGATGTAGGAGGATATACAGCACTGCACCTAGCGGTAACGGAGAAACATCTAGAAACCGTGAGAGAACTGATAAAATCAGGAGCAAATGCAAATGCTGAAGAGTATGGCAATAAATGTACTCCATTGCACCTTGCATGTATGGTGGGGAAAGTGGAAGTAGTAAAAGAGTTAGTGGAAGCAGGAGTAGAAATAGAGCAAGAAGATAAGTTCGGAATGACAGCAATGGATTATGCGAAAAATAGTAAAGAGATAATCGAGGTATTAAAGAAAGAAACAGACAGAATTGAGAAGTTATTTATAAGAGGCTGAAAACATGGAGGAAGAAACAGAAAAGAAAGTAATGAATTTAGAGAAAAAAACGTTAGAAGAGCTAAGGAGAATGTGGAAGAAGGTATTTGGGGAAGAGGCACCTAAACATTCAAAGAAATATCTGATACCAAGATTAGCTTATAGAATGCAGGAAAAAGCGTATGGAGAAATGTCAAGAAAAGGAGCAAAAAGACTAGAATATCTGGCAGATCGGCTAGAGAAGGGAAAAAGAATAAGTAGCGATAAATTACCAGTAGAAGGGGCAGAATTAATACTAGAGAGAGGAGAAGAGACGCATGCGGTAATGGTAACAGATAAGGGTTTAATCTACAGAGAAGAATTTTACACGTCATTATCAGCAGTAGCCGGAAAAATAATGGGAATGAGCTACAATGGGCCGCTTCTATTTGGAATGAGAGATAAGGAGAAAGAATGCTGAAAGAGGTAAGATGTGCGATATATACTAGGAAGTCAAATGAAGATGGTCTAGAGCAGAAGTTTAATAGCCTTGATGCCCAGCGAGTAGCATGTGAAAAGTACATAAAGAGCAGAGAGGGTTGGGTAATATTGGCCAAAAGGTACGATGATGGAGGTTTCTCAGGAAAAAACTTAGAAAGACCAGCAATAAAGGAATTATTTGAAGATGTCAAAGGAGGAGAGATAGACTGTGTAGTGGTATATACGCTCGATAGGCTCTCAAGAGAAACAAAAGATAGCATAGAGGTAACATCATTTTTTAGAAGGCATCGAGTAAATTTTGTAGCAGTAACGCAGATATTTGACAATAATACGCCAATGGGAAAATTTGTACAAACAGTGTTATCAGGTGCAGCACAACTAGAAAGAGAGATGATAGTCGAGAGAGTAAAAAACAAAATAGCAACATCAAAGGAACAAGGTCTATGGATGGGTGGAACTTTACCGTTTGGGTATGATGTAAAAGATAAAGAATTAATAATAAATGAAAAAGAAGCAAAGACGGTGAAACATATATTTGAGAGGTACATGGAGCTGAAGTCAATGGCAGAATTGGCAAGGGAGCTAAATAGTCAAGGTTACAGAACGAAAGCAGATATCTTTAAAAAAGCGACGGTGAGAAGAATAATAACAAATCCAATATATATGGGAAAAGTCAGACATTATGAGAAAGAGTATGAAGGAAAGCACGATGCAATAATAGAAGAGGAAAAGTGGCAAAAAGCACAGGAATTGATAAGGAATCAGCCATATAGAAAAGCAAAATATGAGGAAGCGCTACTTAGGGGAATAATTAAGTGCAAGAGCTGTGATGTAAACATGACGCTAACGTACTCAAAAAAAGAGAATAAGAGATATCGATATTACGTATGCAACAATCACTTAAGGGGAAAAGGCTGTGAATCAGTAAATCGAACAATAGTAGCAGGAGAAGTAGAAAAAGAAGTAATGGGAAAAACAGAGCAGCTATATGAAAAATGGGGAGAAAAAGCGGAAGAGTGGAAAAATTTAAGCTTTGGAAAACAGAAAGAAGTAGTGAAAAAGTTAATAAGAACAGTATTGGTGAGAGAAGATGGAATAGAGGTACGTTCTGAATCAGAGGAAAAATTTATACCAATAAAGAAGAAAGTAAGCAAATGCACGGTAGTAGAACCAGAAGGTAAGACAAATAATGCGTTACTCAAAGCAGTGGTGAGAGCCCATTTATGGAAACGGCAGCTAGAGGAAGGAAAATATGGAAGTGTGAAAGAGCTGAGTGCCAAAATTAATATAGGTACAAGACGTATACAGCAAATTTTAAGGTTGAATTATTTAGCTCCGAAGATTAAAGAAGACATAGTAAATGGGAGACAGCCAAGAGGTTTGAAGTTAACTGACTTGAGGGAAATACCGATGCTGTGGAGTGAGCAGTTGGAGAAATTTTATGGACTTGCGTCTTAATTTACAAAAGCAACAGTATGTACCAAAAGAAGCTGCTACAAAGGACCATGCCAAGAGATATTGAGATTGATGTAGAAGAGGGAATTAATGTTGACAAAGATATGGAAATTGACACTCGATTATGCGAATATATTACTAAAACAGTAAGAATCTTAGTATCTTAGCCTATATGTGAAAAACTAGCAAAAAAGCCCAGAATGGTCCAACAGAAACACAAAATGCTTCCAATTACTTCTTTTCATCTGAAATAAAGCCATATGATGTTGCATAAGCTATTAACTTAAGAGGCATTCCCAACAAAAAATATGAAAGGAAGGTAAAAGGTGGTCCTCCTCCCGCTTAACTGTAAGGCTTTTGTTAACAAGTTCTTTCAGATACTGGTTGGTTAGCTGTTTCTAAGCCAGGTTCATTTAGCTTATCACTAGGCTTTAATACTGAATATGTAATACTACCAGCAACAATTCCAACTACCAATGCAGCAGCCACAACTATACCAATTATAGTCAATATTGGTAATTGAACACCAGCAGCAAAGCATCCACCACCAACTGCCAACGCAGCTATAAAACCAAAAATAAGACCAAAGTTCTTTGCTTTATCAAATGCTATGATTCTTTCAACTTGATCAATTGCTCTTAACACTTTACTGTTTTTTGTTTTATCTTTAATTGCATCTAGAATAACTTTAGTTCTTGTGCTGTTCTTATGATCAATACAATCGATATACATAGCAAAGTCAAGCGGTGTGAGAGTACGCCTTATACCATCGGGTGAATCCATAGTTATATTTGCAGTAGTAAAAACTTCTTTTAATACCTCTTCTTTATCTTTAATTGCATCTAGAATAACTTTAGTTCTTGTTCTGTTCTTATGATCAACAAAATCCATAGATATAGCAAAGCCAAGCGGTGTTAGAGTACGCTTTGTACCATCGGGCAAATTCACAATTATATTTGCAGTAGTAAGAACTTCTTTTAATACCTCTTCTTCATCTTTAATTGCATCTAAAATAGCTTTAACGTTTTCATCTTGATCAATAAAACTCAAAGCAAAGCCAAGCAGTGTTAGAGTACATTTTTCACCATCTGGGTACTCTTTAGTTATACCTGCAGTAGTAAGAACTTGCAGCAAATCATCTTTAGCATCTTTGAGAGGACCAGCAATACCACCCTTATTTTCCATTGCAGCCTTTAAATTACTATATAATTTTTTTTGTGGTTCTGTTAAATTTTTATACTCTGGCATATTAAATCCCTACACATTCTATACATAACATGATTATTATATATTTAATTAAAAAAGTCAAATCGACCATAAATCTTTTCGCTTTCGATGATACAAGTAATGTTTGTTCATGAGAGTTTTTTGGAGGAACATTGGAGTAGCTAGAGGTAACAGCAATTTAATTATTTACTTTTTCCAAAAAATACAAAAAAGTACCTACCTTTGTGAGAATAATTTCAATAAAATTGGCATTTTGAAAATAGAAGCGTGAAATTGTTGCAACAAAGTTGGGCAAAACAGTTCATATGTAGATATGGATAAAATTGGCTAATATGGCTAGTTTTAGTGTATAACAAAGTCAGTATATGAAAAAGTTCGTATGGTACACACGGTAGACCACATGATCCCAAAACGAAAAGCTCTCACGGCCCTTGGTTTTGAGCGCTGGAAATGGTTGTATCGTTTAAGTTTTTAGTGATATACAATACTAAATTAACATTAATTTATTTAAGAGTTAAGAAAAAAAAGAATTGAGGTGAATTTATAACAAAAACAGGCTTTAAAAGCGAATAAAAGATCTTATATTGAGCCTATTAGGAGGCTTTTATCGAAGATTACTTTAGGTGAAAAATTTTTCTAAAACAGTGATTGACAAGTTTTTAAGATGGAGTAATATACTTAAAATATATTAAATCTTATCAGGTAGGGGGATTAAGTATGGATTACGAAGATGTACAAAAGATATTACTAACGTCTATTAAAGAAGATGATCCTCATAAAGGGTTTAAAGAGTTGGCGATTAAGAGATATTGTATTGCATATCAGGCACTATTTAATAGATGGAATAGCGTAATACTACCGCCTTTTTTAAAGAAAATTCTAGAAGGTGTAAACTGTTGGGAAATTGGTGATAACTCAGATCATGCTAAGCTTAATAGATATTCACTAGGGAAAAAATTATTAGCCTTAAAAACCGAAGATGGACAGAAATCTCTTCTTGATTCCTTTGACCGCTACAGAATAGCCTGCTGGTGTTGTTTTGAAGACGAGATAAGAGCTATTTTTGAGGAGTTTAAATTAACATTAGGTAGCAAACCAGTAAAGAGTTTAGTTAAGGGATGTGATAAAGGGGCTTTAATGATTTACTGGTCACATGCTATGAATAACCAAGAACATCAGTTGGAATTAAATAATGAGCATCCATACGTTTATGCTTTTAAATGTGCGATGCTAGAAAAGCATGTTGAAGCTTTAGAATTCTTTTGGAATAAGCTACAATCTATCGATTCTGTATCTTCAAAAAGGAAAGAAGATTTATTAATGGAAGTAGCATACAATAAAGGACGTTTTTCTACTGATGATGTTGGTATGGTTGATTTTTGCCTACGTCATCTTGATCCTAACAGATATCATGAATTATTAAAAAGAGATTTTAAACAAAATAAGTATCATTATACGTTAAGTAAGCTCACAGGAAGTTACTTTTTCGAAAGTGCCAAAAAGCTATTTGAAAATTTAAAGTCAGAAGATTTATCTCCTGAAGGTTATAGTACATCGATGTTTGGAGCATTGGATTCACTTGTTTCTGTACCAGATGATAGTTTTATTAAGTCTGGTAGTGACATGCTCTCTTCTATGTGGAATCATCCTGGCTTTGAAGCTCATAGACAACACTTTTTAGATGAGTTGAGTATCGGATACGCATCTAGAAATAGGATTGTTTGTCTGATAAAAAAGAATGCGGATATTAAGGTATTGCCGAAAATTATTAAATCTCTTAATCAAGAGCAAATGCACTCTATTATGGAAGAAGATAGGTCAATATATGAAATATTTACTAGAATTAGAGGCAGACAATTAGATAGTGGAGGAGGTGATAATCAGTTACCAAGTTCATCATTAGATGTGGAAGCTGTACAACAGAAAGTTACTGATATTAGAAGCAAAGTATAGTGTTTCTGTTTTATGAGATCCAGTTACTTAGGCTTAAACGAAAGTAAGCAAAGAGTTTAAGTAAGGGTAAAAATTGTAAAAGGTTAAAATCAGGAGGTAGTTATGGTCAATAACAATCAAC
>NODE_4_length_16837_cov_13.789596
GTAGTTATTCGAGTTGAAGAAAGTGAGAACAGCGATCCAAAATTAAAAAAAGAAGAAACGCTGAGAAATGTAATTGGAGGAGTTGATAAAGAAACCGGAGAATATCAGGGAATTGAGGCATTCTTAAGCAGTGAAAGCATAGTTCATGTTGCCCCAAGAATATTAATTGCACCTCAGTTTACTCACCAATTACCAGAAGATGGCAAAAATCCAGTAGTTGCAGCATTAATTCCTATAGCAGAAAAGCTGAGAAGCATAATAGTAGCAGATGGACCAAATACTAATGATGAAGAAGCAATCAAGTGGAGAAAAAGTGTAGGCAGTAGCAGAGTTTACGTCGTTGATCCATGGGTTAGGGTGTTTGAAGAGGAGGAAAAACCGCCAAGTCCATTTGTAGCTGGTTTAATAGCCAAAGTAGATAGTGAACAAGGCTTTTGGCACTCACCTTCAAATAAAGAGATAAATGGTATTGTTGGAACAAGTAGGGCTATTGATTTTACCTTAGGTGATACAAGTTGTAGAGCAAATTACTTAAATGAAAATGAAGTCACGACAATCATTCATCAAAATGGCTATAGGCTTTGGGGAAATAGAACATGTTCAAATGACTCGAAATGGGCTTTTCTATCAGTAAGGCGTACTGCAGATCTAATCAATGATAGTCTACTTCGGGCTCACTTATGGGCAGTTGATCGAAATATCACCAAAAATTACAAAGATAATGTTGTAGAAAGTGTTAATGCTTACCTTGCACGTCTGAAAGCACAGGGAGCAATTATCAGTGGAAAGTGTACTGAAGACTCAGAATTAAATACATCTGAAAATGCTGCAAGTGGAAAGGTATATTTTAATGTTGAATTCGATACATCCTATCCAGCCGAGCACATCGCTTTTAAATCACTCTTAGTCAGTAGCACAAGTTAGTTAAGGGAGCAAAAAAGATGTTACAATGGAAGCATGCTGCTTTAACTTATGTAAAATTATCAAGAGTGACGGAGGAAAATATGAAGCTTTAGATTTAACAGGTTAAGGAATATGTGCTTATAGTTTGTGCGGACGCACATATTCCTTAACTACACCAATTTAAAGAAGGTTAATTTAAAGATAGAATGTCAGCCTTTGACTGAATAGGATGGTATCCGATTGGGTTGGTTAATAAAAAATATTTTATATTTTAGAGGTATAAAAAGATGTTGCCAAAAATCTTAAAGAACTTTAACGTATTTGTTGACGGTAGAGGTTATGCAGGGAAAATAGATGAAATTACGCTACCAAAGCTTACCATAAAAACAGAAGAATACAGAGCTGGTGGTATGGATATTCCAATAAATATTGACATGGGAATGGAGAAACTTGAAGCAGAGCTCACTTTTGCTGAATATGACTCTGAGCTCTTTAGACTTTTCGGATTGATAAACAATAATGCTGTTTCTCTTACTTTAAGAGGAGGTTTGCAGGGAAGTAGTGATACAGAATCAGTAGTGATTAACTTAAGAGGGCTCTTTAAAGAACTTGATTTTGGTAGCTGGAAACCTGCTGAAAAAGCAACACTAAAATGCACTGTAGCTGCCAACTATTATAAGCTCACTATTGATGGCAAAGAATTGATTGAAATTGATGCAGAAAACATGATTCGCAAGATCGATGGTGTTGATCAAATGGCTTCTATGCGCACAGCCTTAGGAATTTGAGTAAGAAGGTAAAGTAATGCAAAAAATTAAATTAACTGAACCAATAAAAATCGATGGGATTTTAGTTTCAGAGTTAACTCTACGCCGTCCAAAAGTTCGAGATCGTTTAGCTGTTGAACGTATGGGTAATAGCGATGCAGAGAAAGAAGTAGCACTGATTGCAAATCTTGCAAGTATTTCAAGAGAAGCAGTAGAAGAATTTGATTTAGCAGACTACAATAAGATTCAAGAAGCGTTACAAGGTTTTTTGTCTCAGCAGAAGAATTGAGGTTGAGCATATTATCACTTAGCTCAATGGTTGGTGGTGGAATCAATCAGTGGCTTGATATGGATATAGAAGAATTTATTACTTGGTTTGAAAGTAGCGGAAAATTATACAAATGAAGGCAATTTCTATAGTAATTGGAGCAACACTGCAAAGCAGTTTTAATAGTACGATAGCAGGTAGCACGAAGCAACTTTCTCGTATTGGTAGTACGATAAAACAACTTGAATCATCAAGTAAATCAGTATCCAAGTTTAAACAATTAAGCCACGATGCTCTGCTTGCTAGGCGTTCTTGGAATGAACTAGAAATAAAAACAAAATCTCTTGCTCAGCAGATAAAAAATACAGGAGCACCAAGTAAGAGCCTGCAAAACGAGTTTACAAGGTCTAAAACTGCAGCACTGAAAGCTAAAACAGCTTATTTACAAAAAAGAAGTGCTCTCCACCATTTACGCACGGAGTTCAGTAAAAGTGGTAGAGATATAAAATCTCTTATTGGAGATCAAGTTAAACTTGGCTCTTCTATTGAAAAGCTTAAAAATAACTATACAGCTTTAAATTCCGTAATGCAAAAACGTAAAGGAGTTTTAGCACAAAGAGCAAATTTCAAAGCTCAAATGATGGATGCTGTGGCACTTGGCCTCACCCTTGCAGCACCACTTAAGGCTGCAATTGGTTTTGAAAGCGCTATGGCTGATGTAAAGAAAGTTGTAAAATTTGAAGACACAGATGTAAATGGTTTAACGAAACTCGGAGAAACATTAAAGGAAATGTCACGGACAATTCCGCTATCTGCAGCAGAACTTGCACAAATTACTGCAAGTGGTGGTCAGCTTGGTATTGCAGCTAAAGATCTTACAATCTTTACAGACACTGTGGCCAAAATGGCAACTGCATTTGATATGTCAGCAGAAGAAGCAGGAGACGCTATTGCTAAACTTTCTAATATTTATCAAATTGAAATTGGTGAAATGAAAGGCATTGGTGATGCAATAAACCATATCTCTGATAACACTGCAGCAAAAGCTAAAGACATTGTTCCTGCATTAAACAGAATCGGTGGTACAGCAAGGCAATTTGGCTTAACTGCAGTAGAAGCGGGAGCTTTAGCAAGTAGCTTCATTAGTCTTGGTAAGACCCCCGAAAAAGCAGGTACAGCAATTAATGCGATGCTCAGTAAGTTGCAAACAGCAAGTAAGCAAGGTGGCAATTTTCAAAAAGCTTTTCAGCAGCTAAAAATAAATGCTAAGGAATTTGAAAAAGCAATTGGCAAGAATGCACAAGGCACATTAGTTAAGTTTTTAGAAACAATTGCAAAACTAGGTAAGCAAGAACGTTCTAGCGTTCTTTTTGATCTCTTTGGTCTTGAATATCAAGACGATATAGCACTACTCATTGGTAGTCTTGACGAGTACAAAAAATCTTTACGATTAATAAACGGGGAATATAAGGGCTCAATGCAAAGAGAGTTTGAAAATAGAGCAAATACTACAGCAAATAATCTTCAGCTACTTAAGAATTCAATAGCAGAAGTAGGAATGAATCTTGGTTCGGTATTATTACCACCTTTAAATTTTACTGTTAATCTTCTGAGGTCAGCAACTACACAAGTAGCACTTTATGCCAAGGAATATCCAGTATTGACTACAGTAATCATGAGTACTACTACAGCGTTGATTAGCATTAAAATAGCAGCTATATCTCTTGGCTATGCTTGGACTTTTGTAAAAGGTTCCTTATTCGCTTTTTTGTCTACTTGGAGAATGTTTGGATCTGTTATTACTTTAGTAAAAATAGGTCTTTCTGCAGTTTTTCCAGCAATTATTGTTGGATTTAAAGCATTGACAATTGCTTTAATGAGTAATCCTATGGGACTCGTTATTGGCGGTCTTGTTATTGCTGCAACTTTGATAATTACCAAATGGCAAGTGGTAAAGAACTTTTTTGTTACTATCTGGGAATCAGTGAAAATTGTATGGAAATCTTTTTCTGATTGGGTAGGAAAATTTTGGAATAATATTACTCAGCCCTTTAGAACAATCAGTAATCTGTGGAATAAAAGAAATGAGTCTAAACTAGAAGTTAAGTCTGTAAATAACGTTATAAGTGATTCTCTTAAGTACCCCATTGCGGCACACAGTAAAGCTATAGAGAATAAAACTCAAAATAATCACTTCAGTATTAATATTCATTCAACCCCTGGGCAAGATACACGTAGCATTGCTGATGAAGTAATGGAGCGAATTAGAGAGCAATTTAGTGGCGCACTTTACGATATAAATTAAATTATGTTATCTCTTGGTCCATATAGATTTTCATTAATTGAGCAAGGCTTTACACGCAGAAGTGAATATCGCTGGCCTGCACTTGAGCGTATTGGGGAAAAGTCATTGCTTCAAAGTATTGGTCCTGGAGAGGACATTGTTGAGCTTGCAGGAGTAATCTATTCAGGAGGGCTGAAGCAAATAAATAATATGCGAAATTCATCGAAACCTCTTTTACTTATTGATGGCCAAGGTAACATTTTAGGCCATTTTGTTATTGTGAAAATAGAAGAAACACAGAAATTCTTTTTTCCAAATGGCGAACCAAGGAAGATTGAGTTTCATTTAAGTTTAAAACGTTATGATAACGTATTACTAGATAGCAATTTATCATCACGAAATAGCACTACTGACTTTACTGTAACTGACAATGATGTACTACAAGACTAAAGAAAATGACATGTTGGATTTTATTTGTTGGAAACACTATGGATTCAGCTCTGGAGCAATTGAGGTTGTGTTAAAAGCTAACTCTGGGCTTGCAGAGTACGAGCTTCTTCCTGCAGGATTAATTATTAAACTTCCTGTTATTCAAAAAGAAACACAAAAGCAAGTAGTGAAACTATGGGATTGAAATGACACCAGATTTTAGCATTTCAGTAGAAGGGATTTTAATCACTGAACTAGTAAAGAGTCGGCTAATATCAATGCACATTACTGATGAAGCTGGAATAATAAGTGATACTGCTGTAATTCACCTTGACGACCGTGATTCGTTATTTGAGATTCCTAGAACTGGAGCAAAGCTAAATATTTTACTTGGGTATAAGGAAACTGGCATTGTGCCGATGGGAGATTATATAGTAAATGAAATTACGCTACAAGGCCCGCCACAATCACTAAAGATTAAAAGTCATGCAGCGGATCTAAAAGAGTCATTAAAGGAACAAGTGTTTAATGAGTGGCATCAAATTACCTTAAATGATTTGGTAAAAAAGATTGCAGACAAACATGGCTATCAAGCTAAAGTTGCTGCAGAGTTTGCAAATATCATGATATCGCATATTGATCAGACTGCAGAGAGCGACATGCATTTTTTGACCAGGCTTGCTCAAATTTATGGAGCAATAGCAAAACCTGCAGGAGGATATTTACTGTTTGTTTCAAAAGGAAAAGCAAAATCAGTTACCGGAAAAACTTTAAGCACTATTACTTTAACACCTAGAGATATTACAAATTGGAAAGTAAAATTTAATGAGCGTAATCAATATGGCTCGGTTATTGCTTACTGGTATGATTATGAAAAAGCAGAGACAATAACGGAAAAAGTAGGTGATCAAGAACCAAGCTATATTTTGCGAGATATTTATGCAAGTAGTGATTTGGCACAAAGTGCAGCATCTGCGAAGTTGAATCAGCTGATGAGTAATGCAGCAACACTCAATGTCACAATGCCAGGAAATCCTGAATTATTTGCTGAAGCAAAGATTAATCTTTCTGGATTTCGCAAAGGAGTTTATGGTAAATGGATAATAAATAGGGCTGAGCATGTAATTGATAACCTTGGCTATCGTACTATTGTTACGGGAATAATTGATAGTTGGAAAGTAAATTGATAATTTCCTCATAGATATCTTCTTTATTATTGTTTAATTCCTCTACAGCAAGATCTAAAGGAGTTTTTTTATCTTTGTTTTTAGCAGAAGGATTTGCTCCATTTTTCAGTAGAAATTTAGCAATTTCCAGATGTCCTTTTCGTGCAGCATAGTGCAGAGCTGTCCAGCTAAAAGCATCAGTAGTATTTACATCAATGCCTTCTTCAATTAGAAATTTTACGACTTCTAAACAGCCTCCGCTTGTCGCATAGTGTAATGATGTTGCACCAAAATGATGAGTAGCATTGATATCTACTACATTTTTTATTAAGGATCTTACAGTATCTAAATTACATTTTTCAGCTGCAGTAGATAATGTTTCCAGATCATTGCCACTTGCCTTACTTTTTATTGGCACATCTTTTGATAATTGGTCTGTACTAAAGTGCTGATACAGAACAATAACGCATATTATTGGTATTATTGAACTTGTTAACAATTTCCAAAAAAGGCTAGATTTCATGTTGATTATATTATTTACATCGCTTGTTTAGTGCAACTAATTAACTTTATTTTAGAAAAGATTTTTTGGACGTATTTTTGATGAATCTTGTATATGTATATATACAACTTTTCCTTTAAAAAAGATGACAAACACAGGAAAGATCCCTGTAGCAGTAATTGCTACTATGGTGATACAAACAATAGCATTGATCTGGTGGCTGGCCAAACTCGACTTAAGAGTGCACATTCATGATAGGTTTATAGAGCAAAATCAAAGGACGACAGAAATCATCTATCGCCTTGAAGAAAGGGTCAAAAACCTTGCTGAGGAAGTTAATGAACTTGAGCAGAGACAAAAATAAAAAAGTGGCAAAGTATATTTTATCTGTTGATGGAGGTGGAATCAGAGGAATAATTCCTGCCATTATTCTAGCAGAAATTGAATCTAGGACAAAAAAGCCAATTTCCCAGATTTTTGATTTAATGGCAGGAACCTCAACCGGTGGGATTATTGTTGCTGGACTTTGTAAAAGCAATAAACTTCAATACTCTGCCAATGATTTGGTTGAACTTTATCAAGAGTATGGAGCATATATCTTTCAATCATCATTTTGGAGAAAATCAATTGCTTCTTGGCTGAGTGGTTCTCAGTACTCGTATAGAAATATGGAATTTATTCTCAACAAATACTTTGGTGAAAGTACTATGGCCGATGTTGCAAGTAATCTACTGCTCACCAGTTATGACATTCACAATAGTTGTGAATTTTTCTTCAAAAGTTGGAAAGAAAAAAACATTAAGTTGAAAGATGCACTCAGAGCTACAACAGCTGCTCCAACGTACTTCACACCAAAACGTCTGAAAATTAGCCAAACAGAGAGAGTGTTGATAGATGGCGGAGTGTTTGCCAATAATCCAGCGGCTTGTGCATATGCAAGTGCTAAGAGGTTATTTCGAAATGATGAGATTATACTGCTATCAATAGGCACTGGTGGAACAGATAGAAGTATAAAGTATGCTAACTCAAGGAGATTTGGCAAAATAGGGTGGGTCAAGCCACTACTGAATGTGATGTTTGCCTCTGGATTGGATTGCGTTGATTATCAACTAGAGCAAGTAATAGGTAGTAGATATATACGAATACAATCACAATTGCAAGTAGCATCAGCTGAGATGGATGATATAACATCTAAAAATATTAAATGTTTGCAGCAAGAGGCAAAGGCAATAATAGAAAGTCATCAAAGAGTAATTGATGATTTTTGTGCTATCAAAATAATATAAGTTTAAGGCAAGACTTTTTTGATAAAAATAATTTGGACGTTTTTTTTACCAATCTTGTATATATAACATAAAAGCGCGTTTTCACGCAATCAAATCAAATGGAACCTAACAAAGATACTTCACAAAAGTCTACTATTGAAGCTAAAAAGCTTAAACTGCCAAAAGGTGGTGGAGCGATAAAAGGAATAAGCGAAGCTTTTGAGGCCAATTCATTCACTGGTACTGGATCTTTTTCAATACCAATTGCGCTGCCAACTTGTCGTAATTTCTCGCCTTCTTTAAGCGTTAATTACAGCTCTGGCAGTGGTAACGGAGTATTTGGTATAGGGTTTAATGTTTCAATAGCAAGTATTATCAGAAAGACATCCAAAAAAATTCCAACTTATGATGATGAAGATATTTTCGTACTTACAGGAGCAGATGATTTAGTACTCGTTAATGAGTCAAGTAATAGTGAATATGATATTACTTATTATCAGCCACGTATTGAAGGATTGTTTGCTAAAATAGAGCGTTTGATAAGTAAAAGTGATAATACGGTTTACTGGCAAGTTACTAGTAAAGATGGCAGCATTGCTATTTATGGTAAAAATAAACAAGCACAAATTTATGATCCAAAGAGTAATAGACGCATAGCAGAATGGTTACTTGAGGAATTAAGTGATGTATATGGAAATAAAATATCCTACTATTACCGCTCCAGCAAAGTAGAACAAGGTGGTGGCAGAGTAATTGATCGCATTACTTACGGATATAACCAAGAGCTAAATTGTAACCATTTTGAAATTTTGTTTGATTACGGCGAAAATGATTTTTCAAATCCAGTAGATAAAAGATATGGTGATGAAAGAGAAGCAATTCTACGCCAAGATCCATTTACTTCACACATTACAGGATTTGCGGTCAGAGCTGAATTACTCTGCCGAGCTATAAGAATTTACCACCATTTTGATGGAGAGCCAATATTAGTAAATGGCACATATTTTGATTATTATGAAAAACCAACAATTACCTACTTAAGAGCGGTAAAACAAGTTGGCTATTATGAGAGAGGAGAAAAAAGATTTACTAAGGCTACACCAACTTTAGTTTTTTCTCATACTAGCGATAATCCAACTTATATTTCGACAACTTCAGCAGTTGCAGTAAAAGATGAAAATAAACCATCTAAACAGCTTTTGCAGATTTTAAAAGAACAAGATTTTGTCTTTTCAGAGCAGGATTCAGAAATTTCTGAGGAAAATTCAGCTTGGAAAATAAAAGACAGTGAAAAAACTCTTGTCATAAAAGAGAAAGGAAATTTTTTAGACCTTCACAATTTAAATAATAAAAACTCTTTTAAATCGGTAAAAATAGAAGGAATAAACAAAAACTTTCCTGGGTATTTAAATGATCAAAGATTTCAATCGGTTGATTTATATCAAGAAGGTATTGAAGGAATATTATATAATGACGGAAACACAATCCTTTATTTTAGGCCAAATGGTAATGGAGAGTTTGCTCAAGCTAAATTATTAGAGAGCTTTCCATTGTTACTGCGAAAGACTACTTATTCACTGATGAGCTTAGAAGGTAATGGTGAATTACAACTTTATGTAAATGAAGAAGGTTATCATGATTTTGATGGCAATAGTAAATGGAGTGAATTTAAACCTCTTGAATCGCAAGTAGTCAATATCAGTAGTGAACTGCAAGAAATGATCGATGTCACCGGAGATGGAAGAACTGACATCGTAGTATTTGAAGGAGAAAACGTCAGAGTATATCCATCAAAGGGAAAAAAAGGGTACGAAAAAGCTATTTACAGTAAAGCGCCAAAAGATCTACCAAATCAACGTGCCAGTTCAGAAAGTACCTTAGTACGCTTTGCTGATATGTTTGGTGATGGTAAAAGCCATTTAGTTAAAATAGAAAATGGTAAAGTGGAGTGTTGGCCAAATCTTGGCTACGGTAAATTTGGTGAAAAAGTTGTATTTAAAAATGCTCCATATTTTAGGGATGGATTTAATGCAAAAAGACTTTACTTTGCTGATATTGATGGCTCTGGTACTACTGATCTAGTTTATGCTAACCATAATAGTTTAGATATCTACTATAACAACAGTGGCAACTCTTTCAGTAAACCAGTAACTTTAAAATTACCGGTTGAATATAATCACATTAGTCATATTGAATTTGCTGATATCCTTGGCAATGGAACTAACTGTTTGCTTATTAGCTACCTGGATCAAAATTTAAAGTTACAGCATTTATATTATGATTTTTACAATGGAGTAAAACCGCACTTACTGAAGCAAATAGATAATAATATGGGTAACATTACCCGTCTTCATTATGCAGCTTCTACTAAGTTTTACTTGGAGGATAGAAAAGAAAATCGTCCGTGGGTAACGAATTTACCGTTTCCAGTACAAGTGATTGAAAAAATAGAAACCATAGATAACATAGTAGGAAGTAGACTGACCAACAAATATCGCTATCATCATGGTTTTTATGATTACAATGAAAAAGAATTTCGAGGTTTTGGTTTTGTAGAAACTTGGGATACTGAAGATTTTTCTACGATCAATCAAGCTGAAAAAGAACATTATGTAGCACCAGTTTATACCAAAACTTGGTATCATACTGGAGCTTATAAAAAGGCGCAAGATTTAGTTGAAAGTTATAGAAAAGAATTTTACCAAGGGGATGAGAAAGCCTTAAGAATAACTCCTCAAGTATTTGATGAAAGTATTATCTCAATAGAGGATAAAAGACAAGCATATCGCGCTATTCAAGGGCAAGTGCTAAGACAAGAAGTGTATGGTTTGGATAAGGATGAAAATCCTGGTCTTTACCAGCATCCATACTTAGTTACTGAATCCAGTGCTTGTGTAAAATTGCTACAATCTAGTACAAACAGCTCTCATAAAGACTTTAGATTTAGATATGGAACATTTTTTGTCAATTTACAGGAAACTATCAGTTACCACTATGAAAGAAATTGCTGTGATCCACGTATTGAGCATAATTTTGTTTTAGAAGTAGATGACTATGGTAATGTTTTAAAATCTGCAAGTATTACTTACCCGCGTCGAAATCAGCCAAATAATTATTTAGAGCAGCAAAAGTTACACGCTACTTTAGAACACAATTTTTACATTAACAATACTGAAAGATTTTATTTACTTGGAGCTTTGTACAAATCACAAGCTTTTGAGATTGGTAGATTACTTGACGGTTATATCAATATTAATGACTTAAGAAATCATGTAGAGAGATCTCTACAAAATACGATAAGGTTTGAAGAAGCTTTAAATTATACAAATCCGCAAGTAAGACACTTAAGTGAAAATCACAATTATTATTGGAATGAAGAGCAAAGTGGAGTTTTGCCGCTGGGATCTGTAACTCAGCAGGCATTACTTCACCATACTGAAGCTATGGCATTTTCTGATAGTCAAATCAAAGAAGTATTTTCAGGTAAAATAACGTCTGATCAAATGCTCCAGGATCTTGGCTACAAGAAAGCAACTTTGCCTGATTTTTGGTGGGTACCAAGTCCAACACAGTACTATTATGGTAGTGATAAATACTATTTACCTGAAAAAGTAATTGATGTTTTCGGTAGCGAAACTGCAGTTGTTTATGATCAGTATAATTTACTGCCAACCAAAACAATTGTAAAAGCAACTGAAAGCTCAAGTTACGAAACCACAGCAGAATATGATTATCAGCATTTAACCCCAGTAAAGCTCACTGATCATAATGATAATGTATCAGAGATTATTTTAAATCCACTTGGAGTGGTAATTGCAACATCTGTTTATGGCAGCGAAAGCGGGGAAAAGAAGGGTGATAAACCATTGTCTGAGTATCAAGTCAGAAAAGATTCAAGTTTTGCTGATATTTTAGGCCTAGCAGAAGGAGCAAATGGTCCAGAGCACTATTTACAGAATGCAACAAGTTTCTTTTATTATGACTTAGATGCCTGGAGAAGAAATGGCCAGCCTGTGCATGTTATTAATCTGCAGAGAGAAACTCACGTTTCAGAAGGAAGTTCAACGAGAATAAGGCAAGTTGTAACTCATATTGATGGATTTGGCAGAAACCTTGAGACTAAGATGTTTGTTAATCCTGATTCTGAGAGTGAAAAATGGCTAGCATCAGGAAGAGTTGTCTATAACAATAAAGGCACGGAGGTGAAAAAGTATGAACCTTTTTATAGCAATACACCTCTTTATGACCTCGAGGAGAGCGTACGTAATCAGGGAGTATCTAACACTCTTTATTATGATCCTCTGCTAAGGAATATTCGTATTGATACACCAAAAGGTTTTTTCAGTAAAGTAGAATTTGATTCATGGACTATCAAGAATTTTGATCTTAATGATACGGTGAAAGATTCAACATACTACCAAGAATTTCGCGAAAGATGGAATAGTGCAACTGAAGAAGAAAAAATAGCTTTAAAAGACGAAAAAGATGCACTCAGCAAAGCAGAAAAACACTATAATACACCAACAATAGAGCATTTGGATAGTTTAGGCAGAAAATTTTTACAGATAGAGATATTAAGCAAAGATGGACAAAGTACTGTAGAATTAAAATCCTACGTCAAACTTGATATTCAAGGAAATGAACTAGAAAGTGTTGATTCAAGGTTTTATGAGCAAAACCAAGGTAAGCAAGAAAAGGTAAAGAATTTTATCCATGTCTACTCTATGGCAGGGCTCTTAAAGAGCACAAGTATTGATGCCGGAGAAACGTGGAATTTAGCAAATGTTGCTGGAAGTGCGGTGTACAATTGGGATGGCAAAGGATCACTTACTTACACAGAATATGATAAATTGCAACGGCCAATAAAGGTACAAGTTACTGATGAGGACCTAAATTTAAATGGCAATGTCGTTGAAAGATTCTTTTACTCTGAAAATATTCAAGATAAGGTAACAAACCGTTATGGAACGCTTATTGCCCATTACGACCAAGCAGGACTTACTGAAGCCCAAGAAAATGATTTTAAAGGTCAGACGTTAAAGAGTAGCTACATCCTGAGAAAGAATTATAAACAAGAGGCAAATTGGCAAAACATTGAAAGTGTTACTACAACTCATGCAGACCTTGAACGAGAAGTGTTTAACTCAAGTGTAAGGTATAATGCGTTAGGTGAAATAATTGAAAAGACTGATCCGCAAAATAATACTCACAGTCCAATTTATGATATTGCAGGAAGGGTAAAGCAAATTAAGCTTAAGAAACAAAGAGAAGCAATTAAAACCTATGTTTCTGATATCAGCTATAACTCTAAAGGTCAGCGTATATCTATTAGCTATGGAAATGGTGTTGTTACTAATTACAGCTATGATTTAAAAACATTTAGATTAACTGAGCTTAAAAGCAGCAAAGGGCAAAAGAAATTACAGAGTATTCACTATATGTATGATCCTGTTGGTAACATTACTACAATGGAAGATGAGTCTTATAAGACAATTTTTCCGAACAATAAAAATATAGATACTAAGTCTGATTATCACTACGATTCGCTTTATCGGCTGACTCAAGCAACTGGAAAGGAACATCCAGCTCTCAGTGGAAAGGAAGAAGTTATTACACCAATTCCGCATCTAAATAACCAAAATGCAATCAGTAATTACACTGAATATTATGACTTTGACTATGGAAGTAACATTACAAAAATTAGGCATAACGGAAAAAATAGTTTTACTAAAGAGTTTTTTATATCAAGTAAGTCCAATAGAAGTTTACCAATAATAGATAGTAGGCCAGTAAATGAGAATGATATAGATGCAAGTTACGATGAAAGGGGTAATTTATTGAAGCTCAGTGGTACACAGAATTTACACTGGAATTACCGAGATAACATAGCTTATGTTGATATTGTAACAAGGCCTAATGGTAAAAATGATAGTGAATATTATGTTTATGATAGTAGCGGAGAGCGGACATGTAAAGTTACTGAAACCTATCAGAATAATGAAACAAATTCTACTCGAGTAGAAAAAATCTACTTTGGTGATATTGAGGTTACCAGAACCTATCAAAATAATAATTTAAATAAAGAGAAATACACCGTTCATGTAATGGATGATAAAAGTAGAGTAGCTCTACATCATTATTGGACTAAAGGGACTCCAGATGAAACACAAGAAAACCAAGACCGTTACCAGCTCAGTAATCATTTAGATTCAGTGGCCTTAGAATTAAATAGTGACGCTGCAATCATAACGTATGAGGAGTATTTACCATTTGGTGGTACAGCCCTTATTGCAGGAAAAACAGCTCGTGAAGTAACTGAAAAAGAATATAGATATTCAGGAAAAGAAAGAGATGATAGCACAGGTCTTTATTACTACGGTGCACGTTATTATGCTCCGTGGCTCTTAAGGTGGATTAATCCTGATCCTGCTGGCACTGTTGATGGATTGAATCTTTATCTATTTGTTAGGGGTAATCCTATCAATGGCGTTGACGCTGATGGAGAAAATCGACAAAATATCTTTATAAAAGAAGGTTCTGCAAAAACTCCAGTAGAAAAGGATCTTCAAGGCCATATGAACGATCGTATTGCAAATCTTATCAAGACTACTGTATTTGTAAGATACTCAATTAAAGAGGGATTAATTCCACAGAATATTAGCTTTCAAGAAAAGGCTACTGTTCAAATTGGAAAAGGTAACCGGAGTAAGACAATCCATGCAGCTCACACTCAGCCATACCTCTTAACTGACAGTATTATGATGGATTTCAAAAGGAAGAATGAGAAGTTGGCAAAAAAACTCACTAAGATGGCTGCAGAAACTAACTTAGTACATGCGTCAGCAAACACTAGTTTAGACAAAGTGTTTGATAAAGCGCAGTTAAAATTTCTCCAGAAGAGAAATTGGAGCAAAGATTTAACATATGAGGAAGTGACTAGATTTCTCAAGGAAGATGTATCTCCTATGCTAAAAGAGTATAAGTATGAAGGAAAGGCGGGCTTAAAAGTGAAAAAATATCTCGAGGACGAAGCAAAAAGTTTTTACACTTCCATAAGTTCCATAGGTTCTACAGGTCCTACAACTTCTAAGAGTTCTAATTTAGAAACATTTATTTCAGAATGGAGAGAAAATTCAACAAATTACACAAAAGACAAATTTGCTTTGCATCTACCTGCAAATGATAATAACCCGTCTACTAGCTCCAGTATAAACCAAAAAAGACCACAACCTTCTAATGACAATAACCAAATAGAAATAGAAACAAAAAAGAGGAAAATAGGATAAATTTAACTAGGCCTAAAACAAAGGATTTTTTAATTAAAGGAGAAAATTATGGGTGCGCCAAGCAATGGCTTAACTTCTTCTCTACTTTTTCTGGGTAAGGTCAATCTACAAGTTAATCCATTACCAAAACCAAGAATATGCTACTCATTATATACAAAATAGGAAATGCTGTGAATACTACATTGTGGAGCCGTGTGCGGGAAAGCTGCAAGCACGGTTCTGGTGGGGGAGTCATAGCGATAAAACTTAATCAGGAGGATTTAAAACTATGACTTCTACCAAACCTAACAGAATTAATGATCCCAAACTTCGCCTAGAGAAGATGGGAATTGAACAAGAAATGGCTGAAAAGTTACTCAGCTTAAAAAATGAAAATGATGAGTTTTTATATGACTCAGCATTTAAAATTACAGATTTATGTGAGGATGTCTTTCTTGAAAAAGTGAAAGACACAATTACAGAGCAAGAAGCTAAAGAAATTTACCAGAAAGCTTTAAATAGGAGAGAATTCGTCTCTCGCTATATAGAAAATGCCAGAGAAATGACCGAACCACACTACCGAGCACTACGCGTCTGCAATATTGACCACGATACTGCAGAGAAGTGCGGTGCAATTATACAAAATTTACAAACAGGAGAATAATATGACAGAAGTAGTTGAAAGTATATTGAATACTAAAAGCAGTTATAATGATTGTGATCATTGTAGTTCAGTTTTAAGCCCAGCGGCTTATTTTGTGAAATTGATGGAAACTGTTGAAAAATATATTGAGCAGCCAACTAAATCACTTAAAGAACGTCGTCCAGATCTCTACAATATTAAACTCGATTGCGACAATACTAACAAAGAGAAATTATATCTTGAAATTGTCAATAAGATAATGGAAGAGAATCTAGATAAAAAACTAGATGGCAATGCTCTACAGAAGTTAGCAACAGCTAAATATCCATTTAATCTTCCTGCTAATTTTCCTTTAGTTAGCATACGCGCTTACCTTAGGGAGCATAATATCAGCTTAGCAGAGGTGTGTAAAGCACTGATATCGAATGTTGATACTACCTTAGAAGACCTAGACCTTTCACCAGAAGCGTATCAAATGATCATCTCTAATGATACAACAGAAGGTTATTTAAAAGAAGCATATGGAACCCAATCACTAGATCAACTAAAAGAAGTTGAAAAGTTCATTGCTCAAACTGATATAGACGACAAATTAAAACTGTTGCTTGATAGTTATAATAAAATCAAGAAACTTTCTAATTCAGCAAGACTAAGCATTGATTCCACTAATCAGACCATTACAAATCTTGATAATCAAGCTCTAGAATTTCTACATCGGTTCATTCGTCTTGCAAATAAGCTTAACTGGTCATTTGAGGAACTTGGTGATGTTCTAGTTGCTGTTGGTAAAGACGAAATCAATGAAGACTTTGTTAAGCAAATAGCAAGAATAAAAAATCTACAAGAAAGATTTAAACAACCCGTGACTAAAATAGTTGAGTTGTATGCTCAAGCAGATATTTTATCTAAAAAACTTGAAAATCTTTCAGAGTTTAAATCTTCATTGAATAGTAACTATGGAAAGCTGCAGGAGTTAGCTAAAGATGAAAACAGCTACAGTGCATTGCAAGACATCTTAAACGTTAGCAGTAATGAACTAACCTCTTTGATTGAATATAATAATAACACATCGAGCCAAACTGGAAAATTATTGCTCTTTGGAGTGTATAAACAAGTCTCATTGGCAAGGTTAATAGGTATATCAATTGCAGAATTTACACAGTTTCTATCACTATTGAACATTGATGAACTGAATTTAGACAATATAGAACATGTAGTTGAATTAAATGATTGGTTAAAAAACCATTCGATTACTATTCAGCAGCTCAATAATTTAGTTAATCCTTCTGAACTCATTGAAAAACAAGCAAGTGAAATAGGGCAAATAGAGGAAAAAGAGATTTAT
>NODE_5_length_16622_cov_15.924307
GTTTTCTCCAGATATTGATGAGCAGGTGATGGTATTATCGCCATTTGGGGAATTACCATTAGGGGCAGTGCTGGCTGGAATATATCAACAGAAGTATGCTGCACTAGAAAACAAAAAAGAGGTAAATAGTTTTAAATTTGGAGATGGAACAAAGGTGTTGTACAACAAGGAAAATGGTCATTTAGAGATAGATGTAGTAGATAAAATAACATTGCAAGTTGGGAAATCAAGTATAGAAATAACAAAGGAAGGAATAAAACTTAAGGGAAGGAGAATAGATCTAAACTAATATATGGGTAAAGCAATCGTTTGTGTAGGAGATTATTGTAGTGGAATACCAGCACATGTTTGTATGAGTGGAAGCAGCGATGTATTTGAGAAAGGAAGATCTGTGTGTCGAAAAGGAGATATTGTAACTCTGGGAGAGACGCTAACAGAAGGATCAAACAGCGTATTTGTGAACGGTATTGGAGTAACGAGAACAGGAGACTTGGTATCGTGTGGTTTTAAAGTGATAGGTGTTAGCAAAAATGTATTTGCAGAATGAGAGGCATGAATGCTAGCACGGGAAAGGAATTAGAAGGAATAGAACATTTGAAACAATCAATAATTGATATATTAACCACACCGATAGGATCACGTGTTATGCGGAGAAATTATGGGTCACGACTATTTGAATTAGTGGATAAGCCAATCAATCGTGATTTTACGCTAGAAATTTACGCAGCAACAGCAGAAGCACTGGAAAAATGGGAAAAGAGATTTAAGTTAGAAAAAGTAAAAATAACAGAAGTGAAAGAGGGAAAAATGACTCTTGTACTCGAAGGTATTTATCTTCCAGAAGGCAAGTTCATAAATATTAGCGGAATAGTTGTTTAGAAATGCAGCAGCCAAATATTATTGAACCACTGAACTTTGAAGAGATTTTTTCTCGAATGAAAGAAGAATTAATAAGTCGAGATGAAAGTTTTACAGCACTAATTGAAAGTGACCCAGCGATGAAGATTTTAGAAGTAGCAGCATGGCGAGAACTTTTGCTGAGAGAAAGAATAAACGAAGCGGTAAAAAGTAATTTACTAAAGTTTGCGACGGGAAATGATCTTGATAATTTAGCTGAATTTCACGGAGTGGAAAGGGAGAACGGGGAAAATGATGAAAGTTTTAGGAAAAGAATCAAGGCAAGAATAGTTGGCTCAAGCACAGGAGGAAATTATCGGTATTATGCATTATCAGCAGATACGAGAGTAAAAGATGCATTAGTAGAATCACCTGTACCAGGAAAAGTACAAGTTTCAATCTTATCAACAGAATTATCCACAACTGGCATACCCCTAGAAGAACTAATGGAAATTGTCAAAAATCAGCTAAACAGGGAGGATGTGAGGATTTTAACAGATACAATAGAAGTGGTAAGTTGCAATATTATAGAAGTAGATATCCACAGTAGAATTAGCATTAAAAGACCAGATATTATTGAAATGGTGAAGAAGCAATTTATAGAAAAATTTGAAGCAAGCAAAAGACTCGGATGGAGTATTACAAGATCATGGATAATAGCGAATCTTTTTGTAGATGGAGTAGAAAACGTAGAATTAATCGAGCCAAGAGAGGATGTTGTGGTACTGGGGAATGAATGTGCTTTCTTAAAAAGTTTAAAAGTTGAGTTGAATTAATGCTAAATGCAACAAAGCAAGAAAAAGCGCTGGTTGATGCAATCGATTACAAAGTAGATCCAAGCAGGATAAGAGGATTTAAGCTTAATCCTAAAGATGAAATACTACCGTGGATAATAGAAGAATATGGATTGGAGGAAATTCTGCGTTGGGCAAAAGACAAAAGAAAAGCCGTAGAGGAAGGAATAAAATTTCAGCGTTTAAGAGGAACACCGGCGTCACTGAAAATAGCGCTAAAATGGGCAAGTATAGAAGATATTACAATTATAGAAGAGCCACCAGGAAAACACTTCTTTGAGCTGCAGATAGGAATAAAAGAGGTACCAAACGATTTTTTCGTAGATGCAGTAGTAGAGCTGGCAAAACTATCATTGCCAGCAAGATCGCGGCTAATGAGAATTTTTAACGATCACTACAATATTGGTAGGTTCATTTTAGATGAGAGTTTTTTTGGCAGCTTATTATCAGACTACTCTGGTACAAAGGTTGAAAAAGATGACCCAGTGTTATCATTTGGAAGAGTAAATTTTTTCAGGTCTCATGGTCCAGTTATTAGGATTGTAGAAAACTATCTACGCGATCATCATGAACGAGCTTTAAGCAATGATATATATCGCTTGGATGTAGCAATACTGGGAGAAACCAAGCCTCACACAAAGAATTATAACGGTATATATGAAAGAAGTCATCAGTGGAATAATTTAAAAACGTTATATCCGCTACCACAGAGCTTATTACCGGCAATTAAGTTTGCGAAAGCGCAGATAGTATTGTCGGATAGTTGGAGATTAGGAGAAATAAATGCGTGTTTTCCAGTTAGTAGTGTAGAGGAAAGAGGGAATAAATTTGTATTGGGAAGCGATAAACTTTCAGGGCAATATTGGAATTTAAAACACAAGCCAATTTTAGAAAGATTCAGTATTACTCGCAACTACAAAGTGGAAAATTATACTGATCAGAAGATTACAAAATATGTTTTAGCAGAACACAACATTTACTATAAAAACGATTTAGATAAAGAGCAAAAAGACTCAATACACGAGTTAGAAAAGCACATTTTAGTATTTTACCCGGGAGTACTGAATTGGCACGAACATCGACATTTGCACAGAAGTTGGAAAAATAGTCAAGTAATATCTATAATAAGTTAAGTACTTATATTTGGATCCTCATATATTATATTAACAATAGGTTAAAGTGTATGAAATAAAAAGAAAAGGACTTGCTTTCTTATGCTAAAACGGACATGACTTGAATAGCGGCAGGTAAATATAAGAAATTTGTCTGGTGCTAGAAAAGCTAATTTTGTGAGGTAAGTATGAAGTTTAGCAAAGAAAAGAGAGAATCTTTTAGTAAGTTTTTTAAAGAAGTATCAAGTAACGGATTTAAAGATATTAATAAAAGAAATGAAGAAGGAGAGACGATATTGCATCAAGCAGTAGAAATCTCCAATTACAAGACAGTGAGATTATTAATAAAAAAAGGAGCAGAGGTTAATGCAAGGGATAAAAATGGTTATACACCACTACACTGTGCAGTATTTGCGAAAAGCTTAGAAAATGTAAAAGTGCTGCTAAGAGAAGGAGCGGAAGTAAATGCCACTCAATATGTCACTGGATGTACGCCACTGCACTCTGCATGCAAAATAGGAGGAGCAGGAGTTGAAATAATAAAAGAGCTAGTAAAGGCGGGGGCTGAAGTTAATCATCTGAATAAGTACGGCGCAACACCAATGTACTATATCTGGGAAAGTGAAAAGTATTGTCTGTGTGATAGCGAAGAGAGTGAAAAGGCGAGTAAATTTTTGAGAGAAAAAGGTGGAGTAACAAAAAGTAGAAAACTGACGTGCTATGGAATAGAGGGGCTAGTGGGAGAAATAGCAGACATGTTGAATGGAAGCTATATGCCGGAGTTAAAAATAATAGAGATAGGAGAAATAAGGAAGAAAGATAAGTCACTAATAGAGGAAGAATGTAAAAATTTAGCAAGCAAGATAATGAGCCAAGTGAACGAAATGATAGATGAGGTGGTGAGAAAGAAGGCTTAAAAGAGGGGTTTAAATTTAAAGAAAAGGTGAGATAAATTATGAGTAAAAAAGAAAAAGAGGCATTTAATAAGTCAGCAAAAGAATTATTAGAGAACTCATATAAAAATATTTATGAAAGAGACGAAAAGGAACTGCATTATACAGTAGACGCAAAAACAGTGAGGATATTAGTTGAAAAAGGAGCGAATGTGAATGCAGCAGATGTAGAAGGATATACGGCACTGCACCTAGCGGTAACGGAGAAACGTCTAGAAGTCGTGAGGGAATTGATAAAATCAGGAGCAGACGTAAATGCTGAAGAATATGGAAATAAATGCACGCCGCTGCACCTTGCATGTATGGTAGGCGAAAAAGAAATAGTGGAGGAGCTAGTAAAAGCAGGGGCTGAAATAGAGCAAGCAGATAAATTTGGAATGACAGCGATAGATTATGCGAAAAATAGTAAAGAAGTAAACGAGGTGTTGAAGAAAGAAACAGACAGAATTGAAAAGTTATTTGAGAAATTATGAGAGGATAGAAAATATGGAGGAAGAAACAGAAAAGAAAGTGATGAATTTAGAGAAAAAAACGTTAGAAGAGCTAAGGAGAATGTGGAAGAAGGTATTTGGGGAAGAGGTACCTAAACATTCAAAGAAATATCTGATACCGAGACTAGCATATAGAATGCAGGAGGAAGCATATGGAGAAATGTCAAGAAAAGGAGCAAAAAGACTAGAGTATCTGGCAGATCGGCTAGAAAAGGGAAAAAGAATAAGTAGTGACAAATTGCCAGTAGCAGGAACAGAGTTGATATTAGAAAGAGGTGAAGAAACACATTCGGTAATGGTAACCGATAAGGGTTTAATCTACAGAGAAGAGTTTTACACATCATTATCAGCAATAGCCGGGAAAATAATGGGAATGAGCTACAACGGACCGTTATTGTTTGGGATGCGTGATAAAAATGGAAGTTGAGAATGCTAAAAGAGGTGAGATGCGCAATATATACAAGAAAATCAAATGAAGACGGTCTAGAGCAGAAGTTTAATAGCTTGGATGCACAGCGAGTAGCATGTGAAAAATACATAAAGAGCAGAGAAGGCTGGGTAGCATTGGCCAAAAGGTACGATGATGGCGGATATTCAGGGAAAAATTTAGAAAGACCAGCGATAAAGGAATTATTTGAAGATGTAAAGGTAGGAGAAGTAGATTGTGTGGTAGTATATACGCTAGATAGGTTATCAAGGGAAACAAAAGACAGCATAGAAGTGACATCATTTTTTAGAAGGCACCGAGTAAATTTTGTAGCAGTAACGCAGATATTTGATAACAATACGCCAATGGGAAAGTTCGTGCAAACAGTGTTATCAGGAGCAGCACAACTAGAAAGAGAAATGATAGTAGAGAGAGTAAAAAATAAAATAGCAACATCGAAAGAACAAGGGTTATGGATGGGAGGAAATCTGCCGCTAGGGTATGATGTGAAAGATAAAGAATTAATAATAAATGAGAAAGAAGCAAAGACAGTGAAGCATATATTTGAAAGATATTTGGAGCTGAAGTCAATGGCAGAACTAGCAAAGGAGTTAAACAGAGAAGGATACCAAATAAAATCAGATATCTTTAAAAAAGCGACGGTGAGAAGAATAATAACAAATCCAATATATATGGGAAAGATAAGACATTATGAGAAAGAGTATGAAGGAAAACATGAAGCAATAATAGAAGAGGAAAAATGGCAAAAAGCGCAAGAATTGATAAAGAATCAGCCGTATCGAAAAGCAAGATATGAGGAGGCGTTGCTTAGGGGAATAATTAGATGCAAGAGCTGTGAAGTAAACATGACGCTAACATACTCAAAAAAGGAGAACAAGAGGTATCGATATTATGTGTGCAACAATCATTTAAGAGGAAAAGGTTGTGAATCAGTAAATCGAAATGTAGTAGCAGGGGAAGTGGAAAAAGAAGTAATAAAGAGAGCAGAGCACCTATACAAAAATTGGCAAGAAAAAGCAGAAGAGTGGAAAAATTTAAGTTTTGGAAAGCAGAAAGAAGTAGTGAAAAAGTTAATAAAGGGAGTAATGGTAAAAGAAGATGGAATAGAAGTGAGTTCAGAGAATAAGGTGGAATTTATACCAATAAAAAAGAAAGGAAACAAATGCACAGTAATAGAGCCAGAAGGTAAAACAAATAATGCGTTACTCAAAGCAGTGGTAAGAGCTCACCTATGGAAACGGCAACTGGAAGAGGGAAAATATAGAAGTGTGAATGAGCTGAGTGCCAAAATTAATATAGGTACAAGACGTATACAGCAAATTTTAAGGCTGAATTATTTAGCACCAAAGATTAAGGAAGACATAGTAAATGGAAGGCAACCAAGAGGATTGAAGTTAGCTTACTTGAGGGAAATACCGATGCTGTGGGGTGAGCAGGTGGAAAAATTTTACAAATTGGCGCCTTAATTAAGCGATTAATAAGTTATTAATGTAACTAATTTCCAGACTATATTGTGATATTGATGCTGCAGGCAAAGAGAAAGATATAAGATCAGTAATGCAACAAAGACAGGCAGTCTGGCCGGTAGTGCTGGTGTAATGTTACTGGTAGACAGCATTGCATTGTATATCATGAAAATGCCTATAGTAGCAGTGGTTGTGGAATAGTTGGATTAGCATGTATGGGTTTTGCGCTGTACAATCTTTTAAAGCCCAATACCAAACTCGAAAAAATTGAAGATGTAGAACAACTCACCACTCAGCCTTTTTTGAATCTGGCATAAAATGTGTATACTCAAGAAATATGAAAATTTTACTACTTGCTAACAAAACAATTGGTATTTTTGAAGTCCTTTACGCTATTAAATTCATAGATTCATTTGCCGGGGTTTTATGTGATTTACAGAAAGATAGCTCTTTTCGCAATAATCCGAACAGATCATAATATGCTACTGGCCTCCCATAGCCATAAGCACATATCTTACCCTATTTGGACTATTACGAGAAATGCTATAGTATCCAAACGATCCATCGAGCTCTTAAAAAGATTAGATTCACGCACAAAAAAAGACATATGAATACAAGGAAAGGAGTGAAGAAAAACATGCTGAATTTTTGAAAATTATAGCAACAAAAGAACCTCAAAACTTATTATATATAGATGAATCTAGGATTGATAGTACCGAAGACTATCCTTATGGATATTGCCAGAAAGGACAGCGGTTTTATGCCCTAAAATCTGGCAAGAAAACTCAACGAATTAGCATGATTGCATCCTTAAAAGGCAGAAAAATAGTTGTTCCGTTAACATTTGAAGGCCACTGTAATATGGATATCTTTAATAAATGGTTTGAGCAGTTTCTAACACCGATTTTGGAACCTGGACAAACTGTTATTCTTGATAATGCTACTTTTCATAAGTCTAACAAGATTACTGAACTTGCTAGAGGAGTTGGTGCAGAAATTTTATATCTACCGCCTTATTCTCCCGATTTTAATAAAATTGAGCATTATTCGTTTGCTATAAAAAACAGAGCTAGGAAAAACATCCCTCTATTCACATCTTTTCGTCATGCTGTTGATTCTGTTTTTCGATAAGCCTTCCGGACTATTGTGAAAAGAGCTATAAATCTAGAATTAGAACTTTTATTAGATGTGAAAAGTTGTTCCAATTGACTATAACTTGATTGTAAGAGAAAATCTTATTTAGATTACCATGGGTAGTGCTGTAAACTAGTAAAAAAGAGCGAGTGCTTTGTGTAGAGCTTAGGGCAATTCCTTTCTTAGACTACTAATTATCTTAGTTAACATTTCAATGAATCTCAATTTAATACTTTTTACCTAGCAATTTCTCCCCTAGAATCAGAAATCTTTCTTAACTCTTCACGTCCTGCCCATGAAACTTTCTTGTTATCAGACTCGCTTATTACTTCATGATGTATTAATCCACCGGATCTAGCAAAAGCACCTTGGTCTATGGTTTGAATAACTGGTAAACCTCCTAATAAGCAATTTTTTCCCACTTCTTCTTCACAATTCTTTAACTTTTTCCACTTGTCTTGATCCTTTACTTCTACCTTTATTAGACCTTGCATATCAGGATATAATCTAACTTCTAATTCTCCTAAACTAGTATGGAAAGTTAATACTACATTGCTACCATCTGCAAGGTCTGTATAATTTCTCACTTCTCCTATCTTCTCAATTCTTGCTACACTGCTACCTACCCCCAGCACGAAAATTCTTAACCCCAGCTTCTCTACTTCACACTTGTTCATAACCTCTGCAGGTTGAATAACACAATTCTGTGGATAATTTACGTATAAAAATATATTATCCATTTCCACTTCTAGATTTTTCCTAATCTTCCCGCTTGCATTTACAATGCTCTCACACGCTATACTTTCTATTTTGTTTTTAATTTCTTTACAACAACTAGAGAGGTATTCATCAAAACACTCAGCAGAACTATTTATAAACCCCTCAGTAGAGTGTGCTATCCTATCGTAACGGAAAAGATGCCTACTGACTTTGCCACCTCTTAGTAGCAAATTGCTAACAATGTCTTGTATTACTATTATATTTTCTTCCTTTGTTTCTTCATCTTCATTCTCACCATAGCCTAGATACTCTGAATTGCTAAACCTGCACGCAACACCACCAGAAGTCGTGGTTGTAGTGGATTGAAGAATTCCTATTATTTCTTCAAACACTAAATCTACCGTAGTTTCTTTCTTATCGTTATAATATACACTTAGTCTCATTCCCTTTGCTAAGTATTGATCAACTACATATTTGATACGTTCTAAGGAACTTCTTGTCCAATCTACATTTAATAAGTTCAAAGTCTTTTGAAACTCTTCGTTGTTTTTTTCTTGCACATCCTGCATTTTCTTGTAAAACTCATCGAGCAGGTCTATCTCATCTTTAGTAGATGAAATTGGCTTCTCCAATAGGCAACATCCTTCCTCCAAAAGAAAAGGAAAAGTGTCACCCAAGGCATTACCATCTTCCCCAGACTCTAAAACGGGATATGTTGAAGTATGATCCTTCTTTAAAATTGTCTGATCAGTCATATAGTGTAACCATTATTATAATATCTACTTAAAAACTATCATACTATAGCATTCATTTAACAAAATCATAACTTTATTTTGCTAATGCAAATTGCCTCTGATATATAGGAGACAGCAAAGTTGCCCATACAAATCAGAGTGAAGAAAAAGGCTGTCCGCTCTCTCTGCCTACATCACCTTCTAGTAGAGATATATCTAATTAAAGTTGAAACTTCTAGACAGATCAAGATTATGAAGCACTTTAAGAGAAATATTTACATGCAAGAAAAAATGTCATACAATTCAGCATTCTTACATGAAATGGGGGTAGGGTAATTTATGAATAAAAAGGAAAAAGAGTTTATAAATTCGGTTCCGGAAAGTGATCCTGATTATGCTGTAAAGCGCTTTCAGATTAAGGAATGGTATAAACCATTTGGGACGAAGATTCTGACGAGTTCGGGTCTCTCTTATGTTGCTCACAAGCTAAATAATTTCTCAGATGAAAAGTATTGGACGAAGAGAGAATATGGAGACCCTATTCTTAATAGGGCATCTGTTTTAAAAGAATTGCTTGGTATAAAAAAAACAGACGGTGAGGATCTATTGGATGACTACGATAGATATACAGTTGCTTGTTGGCTTTGCTCAGAGGAAAGTATACGTGGCACTTTTCCATCGCTAGGTAAATACAAGGGTGATTCAGAGTCGAAAGAGGAGTTTATTACGGACACACTTAGTAGATATTCTAGACTTATAGAGTTCTGGTCACATTATATCCATGTTGTAGATGAGGAAGATAAATATAAGTCCAATCCCAATAAGGCAGTTTTAAATAATCTTAAAGAGTTGATAGCAAAATATAATAAGAATTATCGTAAAAACTTAGATTGTGGGAGCCAAGTTGATTTATGGAAGTATGGGTTTGAATGCGCAAAAGAGGAAGGGTGTATAGAAGCTCTTGAGTTCTTTTGTAATAAGTTAGAAGAAGAAAGTGAACTTGATCAAATCTTAATTGACACAGCGCTTTATGCTACTTCATCTGGTAGTTTCAGCCTCAGGCATAGCAATGCTAATGTCATAGATTTTTGTCTTACTCGTCTAGGTGCTAATAAGTATAAGAGGCTCTTGCAGAGAGATTTTGAGATTCATGACTGTTATTCTATATTAGATAGGCTGGAAAATGGGTATTTGTTTGGATATGTTAAAAAGTTAGTTGATTGCTTAGGGCCTAGTGGTCTTTCTTGGCAGGAATATTCAATTCACTTTATTTATGGCATGGGAGGACAGATTGGAGCTGCACCTAACAAAGGTTTGATGCAAGTCGGAAGCAGCTTTTTAACCTGGGTATTGGATAAGTGGGACTTTGCAAAACACAAAGGGTACTACCTTGGTGAGTTGAATAAGGATAACCCTGGATTTGTTCGCATTTTATCAAGTCTTGCTATAGTAGGTGCGTTTCAACCCTTGGAAAATATATTAAGTTCTGCAAATGAGATGGGATGCAAGAAAATAGCTGAATCATTTCGTAATTCAAGCAAAGCATGTTGTGCTTTGTATATTCAAGGTAGAGAAGATCTGTTGAGTAAGGTTCTTGGTGATACTAAGTACAGTAGCGATTTCGTAAGAGCTATAGAAGAGATTCTGGAGCACAATCCTTCCTACAAAGAGAAATGGAATGAAGCATCTGAGCTACACAAGGAATTTAGGATAAGGGAATCGATGATAAAAATTTCTGAATTATTGTCAGATGATGGTTTGCGTGATGATATAAAGAATAAAATAAATCAATTTCAGCAATATGGTCATGCTAAACCTAGAGCTAGGTCCAAGTCACTTTCCGACATTGTAGCTCCTATTAGAGAAGATCGACCTGGAATCAGAGCTTATGATGATTGTGCATTACCTTCCTTTAGTGGTGAGCGGTCTCCCGTCCAAAAACGTAGATCCAGAGCTATCGGGGTTTATGGTAATTATGTAAAGTCGTCTCTAAGTGGCATGAGTCATCTTACCAAGAAAGATGGAACTGAGATTACTAGTAAGGCTGCTAGTGATTTTGTACCATCATCTTTGAGTGATATACAGTCTACTCGGTCTATTGAGAAAGAATTATCTAAATAGGATCTGATATGAAAAAAGAATTAATACAATATCTTTTTGAGGCAAGTAGTGGTGATAAAAGTTTTCAAGAAAGATTTCAGTCGTTCTTAGATCAAATACCAAAACCCAGTGGGGCTTCTGCTGCGCCAGGAAAGGAAGGGTTTTTTATAAATTTCTTTGCTGGTATGTTTGCTAGCTTAAGAAGTACAGAACTTGCTGAAAAGCTTAAAATAAAAGATTTGCACTTTCGCTTACTTGAAAAGAAGTTACATATCATTGCAGAGATTGGAGAAGAAAAGAAAAAACGTCTATTTATTTTTTCAGAAAGTGGAAACAAAAAGTCTAATGATGACTTGGAAGCAGAAATGAAGAATATAGGTAAAGGGTTAAGTGCAACTAAGGTTTTAATAGGTAGAGAAGTACTGGAAGGCGAAGAAAAGAAGAAGGAAGAGGATCAAAAATGGAAGTTTAAAGTTTTAGTAGAACATAAAACTGGAAGCAGGGAACCTGAAACTAAAGGTTTAAAAACAATCGATTGCAAAGTAGGTAAAAATTTAGGAGACAATATAGTTGAGTTAGGTAGAGGTAAACTTAAAGACAGTACAGATGCTGTTGAAAAGGTAATTCAAGAAGCTGAAAAACTTTACTCTGATCTCAAGGGAAAATTTCTCATACAAAATAGTGATAAAGAAGCAGCACAGCATGGGTTTATCAGTGGTATGTTGATGAACTTTCGTTATCGCTATAACTTGAGGTTATACTCGGAACTATTAACAGGAAGAGGTTATAGCGATATTGTGTTGCTTGTGAGAGGAGGAGGTCGCTCTTGGAAGGCTGTTCCGGTAATAATGGAATTGAAACCAAAGGGTAGTGTAGAAAATGCATTATCAGAAGCATCGAGTTATGCTAGAGGATTACTTCGTAACAAAATGCGCTTATTAACGAACTCCGAGCATGTTATTTGTATGGGTGTTAACCTTAATGATCGGAAAGATTCATATATAATTTCTGATCAGCCATCTAAAATAAAAAGAAATGAAAAGCCTGTTATGCAGTCCTTACTTGATATAGTTTATAGTGATGAAGAGTGCAAGGATAAGGAAAGTCAAGTAAAAAATCTGTTAGGGCAATTATACTATACATTTCCTTCAGAGCAATATACAAGAGATTACTTAAGTCGTTTTTTACTTGGTCAATTGTCTTTATTAAAGAAGCCTAAGAAAGCAGAAAGTATGAATGTGTACTTATTTAACCATTCAGGAAAAGATATAGAAGAAAGAGATATAGAGGAACATCTTACTACATATATAGTTGTTGTCAAGGAACAAGGTGATCGAAACAGGGTGCTTATTTTTCATGTACAGGAAGCTGGTACATGTAGATTTCAGTATAACGAATATTCGTTTTGTAAAGGAGTATTAAGTGACATTGGTTTAACAGAAGTTAATTATCAAGATTTAATTGAAGTATATATAGACGGCTATAAAGAAGTTGGATCTGTTCAGTCAGCGCCTTCACCTGGTTCTTTTTTTAAGGATCAAGGCTTAGTAAATATTAGGAAAGGTTATATCCAACAGTTTAAAGGGCATTATGGTAAAACACGAAGGACAAGATCTGATTCAACTGAAGAGAAGAAGTTTAAAGGAAGTGTAGAATCTATTGATCTGAATGCTGGTTTGGCTGGTAAGTTTCAAAAAGTAATAAATTATCAACAGGAAGAGTTAAGAAAAAAAATTGAGGAAAAGAGGAAGAGTAGAGAGTTAGGGAGGGGTATAAATAAACTCGAGCTAGGTGCATATAAAGACTTCTTTGATATGATCAAAGGGTTAATGTGTAATGAATATGGGAAATCTAAGCAGGGCTTTGTGTCAATGATTAGTAATGAAAGCAGGTTTAAAGCTTTTTTAGATGGGTTGCTTACTGGATTGAGTGATTTAGATAAAGATAGGATAATTGCTGTACTTACAGAGTTTCAAGTGGGAGAGGGTAAGAGAATTGATATTATGATACAGGTTGTGGATAACAATAATCCTAATGATGAAGACAAGATAAAAGAGTTAAAAGAATCTGTATCTATGGGGTTTGAGCTAAAATTCTCCAATACGACTAAGAATGAAGCTAGCAAAAAGCTAAGAGCAGCAGATAGTCAGATAGAAGGGTACGCAAGATGTAAAAATATCAAATCAATAACAGAGGGTGATAATGTGGCGTTTATTGGTGTCTCTTTTAATCAAGGCGCTGGCAGTAAAGATGAGTTGATACTATTAAGTGAAAATCTCATTGTTGCTGGTGTTCCACACAGCTCGACAGATGTCAGTATTGGAAGTCAACTGTCTGGATTATCGTTACAAAATCCTCAGCTAAGTATATTTACTGAACAGTTGAGAAATGTCCTTCCTTAACTACAAGGTGGACACGGATTTAATAGTTTGAAAGTTTGTGTTAAAGACAATCTATAATAAAAGTGCGAGGCATCTAAAATGTTTTTAGGGGAATATCACACCAAGCAGCGTCACAAAAAATTTGTTTATTGACTCTTTCTAAAGTTGTAAAATAGTTCACACATTTGTGAGAACAAGCTGCATAAAAATCAGATTATGAAAACAGAAGATTCAAATTATTTCCATAAGCTTAAGTAAATTAGTTCATATCTAAATATAAAAAAGTAGGCTAATATAGCTTGTTTTGTGATATAGTATAATTACTATAAAGAAAAGTTCGAATGAGTTATTTGGTAGCCCACTGTGTATCAAGAAGCAACAGCGGAATAGGTGCATATTGTAGAAGATTAAAGAAACGGCTAGGAGCACCAAAAGCGATTACTGCTACGGCAAGGAAATTAGCGTGTATCTTCTACAGTATGTTAAAGTATGGACAAGAGTATGTTGAGAGAGGGATTGACTACTATGAGAAACTGTATAAGCAGAGAGTATTGAAGAATTTAAACAAAAAGGCCAGTGAACTTGGTTATACTTTAATAAAAAAACATGAACTAATAGAGGGAGTTTGTTAGAAGCTTTCTTATGAAGTATATAACAATGTTGCAAAAAATAATATCATAGAATTCAGCAGGATTATTCCTAGGCTCTGTGGACAAAATTTTAAAGAAGCCATACAAGAGCCCCAACAAAATTTAGAAAACCCATAAAAACCTCAGCCGTTTTATCGAATCTGGAAAAAATACGCCTAAAGTTTGGGAACGTTCAAAGAAGTGCGTCAAGCCGAGAAATAAAAATAAAATAGAAACAAAAAATAGAGGTTTGATATATGAGTTACAAAATAGAAAATGGAACGACTGGCCTGGTAGATTACAAAGAGCTGGAAGCAAATATACTGTCATCAATAAGGGAAGGAAGACCATTGATGGGAAGAGATGGAGCATTAACACCATTTGTAAAAAGGCTGCTGGAAGCAAGTCTAGAAGGTGAAATAGAGCATCATTTATCCAATGAAAGAGAAGAAAAGAATCGAAGAAACGGAAAGAATGGCAAAACTTTGAAGACAAGTGCAGGTTCATTTGAACTATTGACACCAAGAGATAGAGAGCGAACCACAGATAGTGAAAAAAAGGCAAACAACAGAACTTGAAACAAAGGTCTTGAACATATTTGCAAGCGGTGTGGGATACAGGGATATAGCATTCTATGTGGAAGAAATCTATGACCATAAAATATCTGCAGCAGAGATATCTGGAATTACAAATAAATTACTGCCTATAATCAATGAATGGAGGAGTCGTCCCCTACAATCAGTATACCCGATAGTATTTATGGATGGCATGTTTTTTAAGGTCAAAGAGAATGGACATTGCATGAGTAAATGCATGTACAATATATTAGGAATAGACCAAAATGGCAGAAAAGAAGTACTGGGTTTTTACTTAGCAGAAAGTGAGGGAGCTAACTTCTGGCTAGGTGTATTAAATGACTTAAAAGAGAGAGGAGTGGAAGACATTTTGATAGCTTGTGTTGACGGTCTGAAAAGCTTCCCTACAGCTATAAATAGCGTATTTCCCAATGCTGAGGTACAGTTATGCATTGTGCACCAAATAAGAAATTCACTAAAATACGTATCCAGCAAAGATGTAAAAGTTTTCATGAATGATTTGAAGAAAATATACCATGCCACAAGTAGAGAAATCGCTGAAAATTATTTACTTGAGCTGGAGGAAAAATGGGGTGAAAAGTATCCACTAGTTTTGGCAGAATAATTGAGAAAATTTGTCTAGCTATTTTAAGTATTCAGGGCCAGTTAGGCGGCTAATTTATACCACTAATCCTATCGAGGAGACAGATTAGAAAATTTACTAAAACCAAAGGTTCATTTACCAGTATAAATGCCTTGTACAAACAGGTATATTGTGCTATAAAAAAGATAGAGCAAAAATGGGCTATGGCTTTGCCTAATTGGGCTCTAACTATATCTCAACTTGATATCTTTTTTCCTGATAGGTTAAAAATTGAGTTGAGCTAAAATTCGGTTTGACACACTTTTTTGAACATTCCCTAAAGTTTTTAATTTTACCGAAAAAACACTCAATTAAATGACGTTCTTTATAAATATGCTCATCATAATATCTCTGCACTTTTCGGTTACGCTTCGGAGGAATAGCTGCTGTACATCTTTTGCTCTCAAAAAAAAGCGTTGCTATCATAGCCTTTATCAGCCACTACAGTAGTAGTGTAAATGCTTTCAGTTAGTGTTGCTGCTTGTGTAATCTCATTTCTTTGACCAGCAGTTAGGGTAAATTTAAGCGGATTTCCGAGTGCATCAACAACTGCATGTATCTTGGTTGTAAAGCCTCCTTTGCTTCACCCTAAAGCCTCTTGCTCTTTGGAATTTTTTGTATAGCCAGCTGAACATGGATGGGCTCTAACGATTGTACCATCGATTATGGCAACTTCTAAATCTGGTTCTTGTTTAGCATACTCGAGTAACTTTGCCCAAACATCTTTTTCACACCATCTTTTAAACCGCTTATGTATACTTCTGTAATTACCATAAATCTGTGGCAAAAGCCGCCACTGTTCGTGCCATATACCACACTGCTTCTGTGAATATTCTTAGACGTTTTTCGTCTTTGCTATGCATTCCTTTTATGCCTTTTATAAACTCTAAAATTTGTTTCCAATTTCTTTCTTTTATATAATATTCCACTTGGTAGTTTCTCCTCTTTTATGTCCACTTGGTTAAACTACCACTTTTTTCTTCTCTTCCTTGTTTTTTGTCCACAGAGCCTAGGATGTTTCTATGTTCCAAAAGAGGAAACTTAAATAACAAAATATAAATACCCTTTAATATACACAGAAGGCATTCTATAGCTAACTTAAGTAACCAGATACAACTATAACTTTTATTGTTTAATAACATTTGTGCCATTCTCTCTAACTTGAGCTTATGGTTTAAAGTACTTAATGACCAAGAGCATAATTATTACTACAAATAGGTGGTCTTAGGCTTTCAAGATGACTATTTACTTTCAGCGAATCGTCCAAATCATGCTCTATTTTTTGTGTTTTTATCTCGAATTTAAATCCTAATTTTTCGCAGAATTTTTGAAAATATTCTTTAATAACATCAAACAAGTTTCTACTTTCCCCTTTATAATTTTTTAGTTCCTTAGGAATAGTAAGTAATAATTTGCCATCTTTATAGGTTACACCATCTTTACTATCTTGAGACTCAAGTACAAATTCAAGTGAAGTCGATAGATCGCATATTTTCTCCTATGATTGCTGTCCAGTAAAAAATTCAAATTTTGTAAAATCTTTGA
>NODE_6_length_16489_cov_15.745284
GCTAAAATTTCTCCATTATTTACATCAATTACCACTGCGGAGCCCTGGTGATCTTTAAATACCTCTGCGATTTTCTCTTGCAGATTAATATCAATTGTTAGCTGTACGTCTTGTCCATCTTGTTGTGGTATGCTTGATAATTCTTTTATGACGCGTTTTTTAGAATTTATTTCCTGCTCAGATTTTCCTGACTTGCCTTTCAATATATGATCATATGTATATTCAATACCGCTGATTCCTACTTCGTTTATGCCTTGCTGTCTTTTTGTATATCCGATTACATGAGAACATATTGAACCAAACGGGTAGTAACGTTTATAAAGAGCAGTTACTTTTGTTTCTGACGATCTTGCTATTTTAGACTCGACTTCTGATAATGTTTGCAAATCGACCTCCTCACCAGAACCATCAAATAAAACAACATACGAAATTTTGTTTATCGCAAGTTCAGTGCTATTCCTATCTAAAATTTTGCCCCGCTGAGGCATAATAGCGGTGATTCGTACCCTATTGTTATTAGACAGCGTTTCGTATTTTTGTCTGTTTCGTATTTGTAAATTATATAACCTATAGCTAAAAATAGCGGAAATGGTAAGCTGAATACCACCTAATATGAATGCTCTGCGGTTAAAGACTTTGTTTTTTGTCCACATAACATTCCTTCAAAACGCACTTTTTCCCCTCTTTTATTGTTACACTTCTGGCTTTTACCGTATTACAAACCCTTTTTTCCCACTCACTTAAGGTAATAAACTTGTAACCCGATTTTTTTAGTATTTTAATAATATGAGGTAAAGCTTCAATTGTGTTTGATCTGTTATTGTGATCATGAAACAGTATAACTGCTCCATTATGTACATTACTTAAAACTCTTTCAACTAAAGCTTCTGGCTTATCACCTTGCCAATCTAGCGAATCAACTGTCCATAATATCGAATACATATCCAATTTATTAGTATTTTTAATCAGATTATCGTCATGACATCCATATGGCGGGCGAAACCATTTTACATCTTGTTTTATTGCATTTTTAATTGCTGTATTTGTCTTTTCCAATTCTTGCAATTGTTCCTCACTTGAAAGTGATGTCAACTTCCTATGCGACCAAGAGTGATTGCCTAACTCATGACCTGCTTCATGGATTTTCTTTACTATCTCATATGTTTTTTTATTTATACGTTCACCAAGCACAAAAAACGTTGCTTTTGCTTCATAGCTTTCCAGAGCATTAATAATATCGTTTACTCTATTGTTGGAAGGCCCATCATCAAACGTAAGCGCAACAAACTTATCGTCGTTATTCAACAATTTTTTTATATTACTTAAATTTCTATATGATAGATCCAGATTACAACTAAGCCCACAGTATGGTAAATTAAAATTACAATCACCACAGAAAACCGCGCTTGAGTATAGCAAAAGAAAAGTTATTATCCTTATAAACATTTTGTAATCAGCAAAGCGATAGGATACTATGCACTTTTTTGCTAAGTTAAGCCATCTTTAATTGCTGTAGCCTTTACTTCATCACTTCTTTAATGTATTGTATTAACAATTTTATATAATATATTATGATTGCAAATATAAATACCGTTGCGCTTCAGGGAATTAGCACAGTAAATGTCAATGCACAAATTCATATGGCAAATGGTATTCCAGCTTTTAAAGCAACAAGGACAACATTGCAAATTTAGAGTTCAAGAGGGTTATTCCTCGAGAACTACTGCGTCAGAAAGCTGGCGTTGAATTTGTATATAATGTTGATCTTGGAGGTTTTTATGAATAATAGTGAGAGAAAAGAGAAATTAGAAACTCGTATTCTAACAAGTAGAGGGAGATCTTTGCTTGACCATGAGCTACTGGAACGTAATCTATCTGCGTGTACAGAAGGAAGAGAAGTGGCCAAAAGGCTAATGGAGCTCTTTAGTAGTTTAGGAAGGGTAATTAATGCTGATTTTCATGAGCTAAAAAATGTTACAGGAATAAACGATGGAGCAATAGCAAATATCTTTTGCCTGAAAGAGATTTTCGATAGGATATTGAAAGGTAAGTTGAAAAAGCTGTCGATTCTTGATAATAGAGAAGAGCTACTAAAATACTTTAAAGCAGCAATAGGGCAGTCACGAAAGGAAAGTTTACGAGTGGTATACTTAGATCGAAGTGGTCATTTAATATATGAGTACATTCAAGACTGTGGAACTATAGACAGAGTACCTCTGTATGTCAGGGAAATAATAAAACAGGGATTACTGATTGATGCAGCATCTGTTGCAATTTCACATAATCATCCAAGCGGAGATATAGAACCATCAAAGGAGGATGAGAATAACACACTCACATTAGCTGCAACTTGTGAAAATGTAGGAATGAAATTGATAGATCATATAATTGTCACACAGAAGAGCCACTTTAGTTTTTATGACAGTGGCTTATTGTAATCTGTAGACCGGAAGGAAAGTTCTCCAACTTTCCTTCTTTTTTTCACTTTATAAATTAAAAAATTCAATATAAGCTTGAACAGCTAAAATTAGTAATGAAAGGTGGAATTAGGCAAAAAAATAAAAGAGCTTAGGTTATACTGTGGTTTGACACAAACTGAATTAGGAAAAAGAATAGGTGTTTCATATAGACAGATACAAAGGTACGAAAATGGTTCAAATTGCATTTTAGCTAGTAGACTATATGACTTAGCAAAAGCCCTATCGATTGATGTTGCTGATTTTTTTACTGATGTGCATGACGACTCACATGAAGCTTATGATGAGGAGATATTAAAATTAGTCAAAGGATACAATGAAATTAAGAGCAAAAGGTTACGTAGTGTAGTTTATATATTGGTAAAATCTTTTTCTCAAAGTATATTATCTGATACGTAAAATGACCATACAACATCCTATCGATAAGCAAATAGGTGAAAGAATAAGGAAGAGAAGGTTAATGTGTGGTTTTAGCCAAAGAGACTTAGGAAAAAAGCTTGGAATTTCATTTCAGCATATACAAGGATATGAAACTGGAGAGGTAAGGCTTGTAGTTGATAGATTGTATAATTTGGCAGAAGCTTTGTCTGTTGATATGTCATATTTTTTTACCAAAGCCTCTGAAGACTTGCATGATAAGACCTTCCGTAGCGATGTGGGCAGCGAAGAAATATCAAGATTAGTAAGAGAATATAGAAAAATTAAAGATGAAACATTGCGTGATATTGTGCATTCAGTGATAAAGGCTCTTGCTAACAAATAGTACAAATTTTAAAGTTCAGGTATTTTTTATAATATAAAACACTTCTACAAGCAATACTAATTAAAGTAAATTATTTATGGTAAATTGGATTAAGTTTTAAAAACCACTTTACTTTGTAATAGTTAACCATTTATTTCTGATATACAAGTAGCTATGTGAAACATAGCCACTTGTCTCCAATCAAGAACGTCCTACGGATGTCGTTTTGTTGTCTTTTAATTTATTCACCCAAGAAAAGGTCTCACTACTTTTAGAATTTTGGTCGCCCCACCTTCCACATCTAGTAAAACAGCCTTTTTCTACTGCTTCTTTAACAGACATTCCACCAAATAAACAACCCTTTCCTACGATTTCTCCTATTTCTTGCAACTCGTTCCACATTTCTTCATCTTCTACCTCAATTTGTACTTGATTATAGTCTGCTGTGTCATGATATACCATTAAATTTAGCTCTCCTAGGCTAGTATAAAATGTGACTGCAAAAGCACTGTTATCCGATATATCCACGTAGTCTCTTTCACCGCCTTTCCCAGTTTTGACTTCAACTTCACCATCACCTATTTTTATAATATTGCCACCAAGGTTTAAGTCTCCTTTACTTAAGCCCAAATTTTTTGCACCTTCTACAACTTTGGCAACATCAACTATGCAGCTATGTGAAAATTCCATATAGAAGGTCTTATTATCGATTTCTACATTTTCAACAGTTCCTTCTATAGTAGCGTTCTCTCCAACTTCCCTGAGTTTTGTGAGCCTACTATATATTTGTGGCTCAATTTCTTTTTGCACCTTTTGATGAATTTCAGTTATTTTCTTATCAACTTGTACATTAAAATCTGCTCCATTTAATGCTAACTTCCTGATTATATCCTCTTGTTTATTCCCTTTGAATTCATCACGATACATCTTAAACATTGTAACGTTAGCGAAGCCAAAGCCATCTTCATTGGCAGCATTTATTCTTATTCCTAAGTCCAAAGCTTCATCGATAACTTTACTTAACTCGTTTATATTTTTAGCTGCAATAGCTTTTTCCAGGAATTCATTTAGTTTCATATTTTCATATTCACTTAGTCTTGTCCTGCATAAAGCTGATCGAAATGGATTGAGCTCCTCAGGATATGTTAAGACAGGTAATTTGCTAATCTTTTTATTCGCTGTTGGAGCAGCTTTTATAAAATTAGGTAATAACCCTTCTTTTGCTATTCGCTCTACCGCTTTTAACATTTTACTAGACAAATTTTTACCATTTATTTTTTTCATTGTAACCCTCACTTAATTTCATTACTATTCGATCATATCGTGATAAATATTATTTAATTGTTAATATTATGCGACTTATTGATTTACTGTATGTTATAATAACAAGTTTTACGGGCATTTACACTAGAAAAACACATCTTGTAAAAATTATTTCAATTTCAATCAAAGTTGGGTATTGTGATTGTAAAACTGAAAGAAATGGATCTCTTGTCTTACTCCACTGAAAAGTTGAAGAAGCATTGTCAGCTACTTGATAATGAAGAAAAAATAATTCTATATGAGCAGCTGCTAGACAAGGCTAAAGACATACTTGAAAATTCAAGAGATAATGTTTCTGAACTGAAAAAGATCAGTAAAGCTGCTGTAGCAATAGAGGAAACCACCGATAAGCAGTTACTAGAAAAATTTAATGATGACCACCCGCTAAGAGAAGTGGACATTTTAATCTACTCTCCTCAGGGAAATACTGAATATCTATTCAGCATAGATAACTCGTCAGAGCTTTATGATTTAAAAGAAGATAAGGATAAAGCTCTTTATAATGCAGTAAAATCAAATGATGTTGAGCTTTTAAAAAAGCTGCTAATGATCCTTTTACCTACAGAAGTAGGTAATTTTGATGTAGAATACTTGGAAGAATTGAAAATATTGTTATCAGGAATTCACAAAGAATTGCAATTATCACAAGATATGAAAAATTATCTTGTGAAGACGATAAAGTTCTATAGTTTTTTATGTAGTAATTTTAGCTTATTAGTTGCAAATCCTACTGATGTAAAAGCTATGATCAATCTATTTGCTACTCAACCAAATATTGATTACCAAATAGATAAGCTTCTGCTTTCTTTTATTGTGAGAGATGTTGAGGAAAAAAAGCTAAATTCTGAAATCAAACACATGATAGAGCTTCTTGAGCAGCATGAAAGATTTGCTGAGCTCGAATATAAGGTTAGAAGATTAAGATCAGAGTTTGCATCTGGCAAAAGCAGATATTCGGCTGAAGTAATACGAAATAGCATTGCAGAACTAGAAAAAGAGATGAGGGAAATTGAGAAAAAATACGTAAGGCCAAACAATTTAATTAGCGAGAGGCAGAAATTATTAAAGCAATTACTTTGCTAGCTTTTTTTCCACTTCATAAAATTTGTTGTAAATTTGAATAAGAGGTGAAAAGTGCAATTAGGTAAAAAAATAAAACAACTTAGGTTAGATCGTGGTTTGACACAGACCGAATTAGGAAAGAGAATAGGTGTTTCATACAGACAGATACAAAAGTACGAAAATGGTTCAAATTGTGTTTTAGCCAGTAGGCTATATGACTTAGCAAAAGCTCTATCTATTGATGTTGCTAACTTTTTTACTGATATGCACACTGACTCACATGAAACTTATGATGAGGAGGTGTTAAAGTTAGTTAAAGGATATAATGAAATTAGGAGTAAAAGATTACGTAGTGTAGTTTATACGTTAGTAAAATCTTTTTCTCAAAGTTCTAATGAAAGTTAGTATTACTTTAATATATGAGTTAGGATGTCAATAAATGACTGTACAAGCTGAACAACATCCTATTGATAAACAAATAGGGGAAAGAATAAGGAAAAGAAGGTTAATGTGTGGTCTCAGCCAAAGAGACTTGGGAAAAAAGCTTGGAATTTCATTTCAGCATATACAAGGATATGAAACTGGAGAGATTAGGCTTGTAGTTGATAGGTTATATAAATTAGCAGAAGTACTATCGGTTGATATGTCGTATTTTTTTACCAAAGCCTCTGAAGACTTACATGATAAGGCCTTCCATAGCGATATAGGCAGCGAAGAAATATCAAGGCTAGTGAGGGAGTATAGAAAAATTGAGGATGAAACTCTGCGTGACATTGTTCATTTAGTGATTAAGGCTCTTGCTAACACAGGCTTTAAAGCACAAATGGGTAAATTCTCTCCTTGACTTGTTGAAGAAAACTTAAACTTTCATTTTCTTCATCATTTTGCTTTCGATTTTCTTTAACTTTGATGCGTGTAGTTATCCCTACAAAGTATAATGTTTTAAAAATAAAAACTTGCACCATAAAATATAGGGATTGTAAAGCTTCTAATAGAAAAGCAACAACAAGAATTATTTATTAATTCTAAAACCACAGATCAGTCTACTATGCTGCCAAGGAAGGACATTTACCAGCTGTAGAGTTTCTCATAGAAAAAGGAGCAAGAATTGATATTAAAAATTCCAATAATAGATCACCATTGGAACTTGCAAATGATGGAGGACATGAAGAAGTTGAAAATTTACTAAGAAATGAATTACTTCTTGATGCTGTCAAGAGAAAAGACCGCAGTGGAGTAGAAGCTCAACTTGATAAAGGGGCTAATGTTAATTATGTACGTCGAGAAGATGGCTGTGCACCATGCTGTCAGTTATAACCATGAAAGTCTTGAGTTTGTGAAGTTCTTAATAGGGAAAGAAAAGGTGAAATTATTTAGCACTAAAGATTAAAGAAGATATAGTAAAGGGGAGGCAGCCAAGAGATTTGAAATTAGTTGATTTGAGAGAAATACCGATGCTGTGGAGTGAGCAATTAGAGAAGTTTTACGGCTTAGAATCTTAATTTACAAAAGCAATAGGCAATGGAAAAGACTATGTGCCAGAAAACCAATACTTTAAAACAAAGAATGGAGGTAAACTAGTGTTACAGGAACTGACACTTAATTATGTAATAAAAATAATGATAATCTTAAATATATATGAAACGATTCCAGAACTCCCAAAGTTATTGCGTAAGAGCCTGTTTAAAATCTTTTCAGAAGTAGAGCAGTGAAGGCAAATTTGTAGGCTAGTGTTAAGTTTACGCTCGCTACAATCGTCTACATTTTTCTAACCAAGCGAAAGAACGCTCGACAACCCATCTCTTTGGCAGCACAACAAAAGAATGGTATCCGTTCAGCCAATGGCGTCAACTTAAGAACCTCAATCAGCAAACTCTGCTAAAGACATGATGGCGTTTGGGTTTATCAACCTTATTGCGGCTATACAATCGCCCTGGTCGAATTTTGACTTTAGCACGTATACTTGCTCTATCAAAAAGGGTTTGAAAATCTTTTGGCGAACAATTTCCAACAAGTATAGCTCTTTTCATAATAGTCCAAAGGAGGTAAAATAAGTTTTTATAGTAGTGAAGGTAAGTATGCCAGCAACATATAGTTATAAAAAAAGCAATGGAAGCACTAGAAGAAGGAGAAAGCAGAGAAACAGTGGCAGCAAGATTTAAAATTGGAAGAACTACGTTATGGGAGTGGCAGCAAAGAAGAAAAGAAACAGGAGATTTTCAGTCAAAAAAACTTGGAAATGGAGGTTATAATCACAAAGTTACTGACTGGAATAAGTTTACTGAATTTGCCAAAAAATATGGTGGAAAAACTCTATCGGAAATGGCTAAGCTTTGGAGCAATGTTAGTATTCCAACGATCCATCGAGCTCTTAAAAAAATTGGACTCACACGCAAAAAAAGACATATGGATACAAAGAAAGGAATGAAGAAAAACGTGCTGAATTTTTGAAAATTATAGCAACAAAAGAACCTCAAAACTTAGTGTATATAGATGAGTCTGGCATTGATAACACCGAGGACTACCCTTATGGATATTGCCAGAAGGGACAGCGGTTTTATGCTCTAAAATATGGCAAAAAAATTCAACGAATCAGTATGATTGCAGCCTTAAACGGCAGAAAAATAGTTGTTCCGTTAACATTTGAAGGCCACTGTAATATGGATATCTTTAATAAATGGTTTGAGCAGTTTCTAACACCGATTTTGGAACCTGGACAAACTGTTATTCTTGATAATGCTACTTTTCATAAGTCTAATAAGATTACTGAACTTGCTAAAGGAGTTGGTGCAGAAATTTTATATCTACCGCCTTATTCTCCCGACTTTAACAAAATTGAGCATCATTGGTTTGCTATAAAAAACAGAGCTAGGAAAAACATTCCTCTATTTACATCTTTTCGTCATGCTGTTGATTCTGCTTTTCTATAAGATTTTTGGACTATTGTGAAAAGAGCTATACTTGATAGAGTTTCTGCCTCATTACACCAAATAAAACTGAAAAATTTAAACAATACTCAGCAATTTGATCTGGGTTCCAAGGCCCTTGTGCATCACACATATGAAGCGACAATATATTGCACATGACCAAGTTCGCCCAAAATTCTTGTAATACAGCCTCTAAATTTACCCCAGAAAAATTTTCTAATTCTGCACCTATTTTGAGTCGTTTATAACATTCTTCTATGTGCCACCTCAATACATAAGCTTTGCTGATATCTTCCAAAGTAAATTTTTCTCGATAAAAAAGCGAAGTAACCAATACCTTCGTTTCTCCGTTAGCTAATGTCAGTACTACAACTCTTACTTTCTGTCCTTTCATTTTGTTTTTTAGCTTTTCATTTTCTAATATAAAATCAAAATCTAATTCTCCAGATAAAATCTGTTCCCATAGCTTGTTATAATTTCTTTTTTGCAAGCGAAAAATAAAATCTACTCCCAAATCATAATGCTGTTGAATGAATTTTACTGAAGGGTAACCACGATCATAGATAAATAATAGTTTCTCTTGATTTAATGAACGCATTTGAGTGACAACTTCGGGTAATTGCTCTTCTGTCAACGTTTGTTTACCTATGTCCCAAGCTGCAAGACGAGCACTACAAATCAGCGAAGTACACAAATCGACAAACAAAGAAACTCTTGCCAATGGAGGCATTGTACCTGTTGTTCCATTTGGTTTAAAGCGGCCAAACTCGGATACAATTTCCTCAGAGCTGGGTAATCTCATACCAGAACCATCTGCTGCAATAAGTCTATAGCCTCTCCAGTTTCCATATTCAGGTTCATCCTGATATGCTGTTTGGATGCTTAGCTCTAATAACTCCTGAAAACCTGTATGGCAAATCTTGTATCTTGCTTTAGAAAAGGCTTGCTTTGAGGGGGGAATTTTATATGTCAATGGCTCCATAAGTTCACATTCTATTCCCAAACTTTTTTTAACTAACTTTAAAATCATAGAAAATACTGCCGTAAAAGGGAGTTTTCTTGTTCGCGTGAAACTGTTTTTTCCAACACAATGAATTCTCTGAAAAGTTTTCGAATATATTATATTTTTAATTTGTAGAATAAGATTTTTTCCTTTTTGCATGTTTCACCTAAAAAGGTCTCATTTTAAACTTCTTTCTTGAAATAAAATAGAAACAAAAATGCCGTTTATCGCAGTTTTTAGGTAACTTAATGGTAAAAACTTTTAAGGGAAATGTTATACACAATCATTGACACTTTTCCTTAAGTTGACGCCATTGTCTGAACGGATACAAAGAATGTAACTCACTGCGCTTTATGACCTCAACAGTTGCACCAATAGTATCTCTTATTTGAGTTGCAAAGTTTTCTCCAGTGTAGCCAGCATCAACTAGTATATTTTTAACTTCAGAAAGGTTTTCTTTAGCATTTACAACCATTTTTACAGCACTGCTACGATCAGTTGCTTCTGCAGTTGTCACATGAACTGCATGTGGTAAACCTTAACTGCAATATGGCGTTTTATACCAGAAACCTTTTTACCAGCATCGTAGCCTTTCTTTTCAGCAGTATCTGTGTTCTTTACACTCTGTGCATCAATTATACAAAAGCTGGTTTTCTCTTTCCGACCATTGCCTTGTCGGGCCTCTCCAACTAATTTTTTTTAAGACTAGTTGCAGCAAACTTGTTTCTTCTCCATTTTTTTATTCCAGGTTTGAAAATAGTAGTATATGTTTTCCCACTTTGGAAAATCCTTTGGCAACATTCTCCATTGGGAGCCACTTTTCAGGACGTATAGCACTCCACAAAACACATCATATAAGTCAAGTTTTCTTGGCCTTGTTTTCTTTCTACTATTTTCCAAAATTGCTTTGATTTTTTCAAATTGCTTTCGACTTATATTACTTGGATAACTTTTTTGCATATATATACCACACTCTTAATCTATTCCTGCTTTACCTCATCTTCTAGAGATTTTAAACAGGTTCTAAGAGCTAAATGTCCCTGACCGCTCTTCTCCCGCTGAATCATGTGTTGGGTCTGATAAAGGAAATTCTGTAGGTATCACAAAAGTCAATTCAATCAAACACAAAAGGCTATACCTATAACAAAATAAACATCAAGAAAGAAAAATAATTTCTTTAGAAGAATCTCTAAATTATTAACCCAATACTTATCCCCCTACTATTTCTCCTCACCTTGAGCGTATGGTTTATACCTCAAAAAATCTTGCTTTGAAGATACATCAATTTTTTTACCCCTCCAAGACCTTTCTTTTGTTTAATAATTTTAGTTGACTTTATGAACACACTACTATTTCTTTCGAAGCTCCCATCTTTTGCAGCTGGTCTAAACTATCGATTGGCCTAATAAGAGTAGACGGAACACCTGATTCTTTCACTACAAAATCTGATTGTTTAATAGTTTCAGCTAACTCTATAAGTATTGCACCGTTTCTTTCAAAACCTTTATCTTTTATAGCTTGTAGAACACTTTTCCCTCCTAAAAGGCAGCTTTCCCCTAAACTTGATTGATCTTTTAATTTGTCAAACTTCTCCTGGTTCTCTCCATCAAGCTTTACTTTTATTATATTACTATCTTTATCACTAGAACATAGATGAATACTAATCTCGCCTACTTCAGTGATAAAGGACATTTCAATGCCACCTCCTAAGACATCTGTATAATTTCTTTTTCTTCCTATGCTTTCAACTCTTATTATACTTTCCCCAATCTGTAAGATGCTACTTTCTATACTGAAATTTTCATTCACCTTACTATTCATAACCTTTGCAACTTTAACGATACTGTTTTGTGGCCACCTGAAAAGAACAAGATTGTTATCTATTTCTACTTTCAGATCATCATCTTGAACCTGTTCATTCTTGTTTACTAAGCCTTTATATGCGATACTTTTTAGTTCGTCCTTAATTTTTTTACACTCTGTAAAAATAGGCTCATCATTTCCCCACATAGCTTCACCTATCATTCTGTGATTGTAAAAATCAGACTCTATTTTTGCACCTGCTGATAGTAGCTTATTGACAATATTGAATAAAGGTTCTAAAGCTTCTTCCCACTCATCTATTGCCTCTTCTCTATCATTTTTATACCGTGATCTAGTAGTAGGCGTTATACGCATAACACTACTGGCATTAGCAATATCAATTATTTTTTTGAATACAAAATTTGACACAGTGCATTCATATTGATCACAGCGTAAATTTAGCTTTATTTTTCTTTTCAAATATTCATCTATTAAACGTTCCATCTTTTCTAGAGTTACCTTTGCAGAATTTTCGTATCTATTTTCATGAAACCCTTTCATTATACTTTCCATCTTGTCATGAAATTCATCAATTGAAACTTTTTCGCTCTCAGTTAACAGATTTGCTAAATTCATTAAAATTGAATTTTCTGGAATAAAATAACTTTCAACAACAGTATTTTTATCTTCAACAATGGACTCATTCCAGTCATCAGTTTGTTCTTGACTTAACGATGATGTGCTTTCTTCAAGAGTGTGCTGACCAAAACGCTCCGTATGCTGTTCTTCAGTAGCTAACCTACCATTTGCACAAACCTGCTCATTCTTTAAAATATATTCTAACACCATACTCCCTCCTCAATCTATAAATACATTATGTACAATAATTAGCATGAATAAAAGCCAATGCAAGTATAATTTTTCTAACTTTCATATTTTTTAGAGAGTTGTATTCTCTTACTGTAACTTCATGTAACCCTGAGCCTGTTATCTTTGCTATTCGACAAGATCGTTTCCAGACAAACTCGGGAATTTAGTGCAAACTGCCATATAAATTTGGCCAGTATAATCTATTGTACACCTAATTTGATATGTAAATTCTCAATAACCCTCATCTGCCAGGAAGATCATCTGCAGAACTGTGTCCTAAGTTGTCCTTTATACGAAGAACATCCTTAACTGATATAAGAGTATCTGGCCTCTGCGCACGATCATTCCATATAGCGTACGATAAAACTACTGTGTCTCCATCGGTAATACGCTTATAACCTCTACAATGCATATAATCATCTAGTTGGTTATTTGCTTCCCGCTTTTTACTCTGTAATTCACCAGTACCAGAAAACTTTAACTCTATTCCTATCGGGTGAACACCATCTCTACTATCTGGAGACCGTAATAATACCAGATCTAATCTCTCTCCTCCTCCCAGTTGAAATTCAATAATTACCCTAGCTGGATTATCACAGGCGTAAAATAACCCATGCAGTATGGAATGAAATCCAGCCTCTCTAGCGTTATCCCTATTTACTATCCACCTTAACGGAAATAGCATATTAGAAATTGCTTGAAATATTTGTGCATGACGATTTTGTACTTGCCAACCAGTATTCATCATTATATCTGCAGTGCTGTGCACGTTACTGACACCACCTATCTGTGAAAATTCACCTAGAAAAGATCCACCTACTTTACTTTGTAAATAGAGGGCAGGTGAGTCAAATGGTGTTACACCAACAGTTAAACCAAGATCATCCTCGGCTCTTCTTGTTGGGTCCAATCCACATACTACCTCATACACTCTAGCGTTTGGCCAACGTGATAGATCTAGGCCTCGTTCTGGAAATTGGTGAGTTGCTAGTACCTGACGTATATTAAGTATAATAACCCTTTCCTCTCTTCCTAATAATGCATATAAAATCATGGTCAAGGCACGATTTCCAACATTTATCTGTGTAACCCCTCCTTGCAGGTCTAGCATTTTATCGTCATTGTGATAATGGAATAAGTGTTTGGTTACATCTACCCAAATTCCTCTTGTTAACATAATTCTTTTCTTTGCAAATGTAGCATTCCCAAAGGTAAAGCCGGTTGTATAGAGAAATATTCTCCTATCCCTAGCACTAACACCATCCCTATTTCTAATGCCTGGTACAGCAGGTACACCAAACGCTGGGTATAGTAAATAATCTCTAACGCTCTCTTCAATTTCGGCTATTGGTCCATTAAATAGCCTTTTCAATAAAGAAGATTCTCTTTCCAAAAAGCTTTGAGTACTAAGCTGTAAACGTTCATTGTTATCTAAATCAAAATTTAATCCTACACAAACAGCATCCTCCGACGAGGTGTGTATGGATATGGAAGAAACGGGACATCTTGTAACGTAATTTTCAGCTTGTGCCAATGCTCGATCAGCATATCTATCCCTTGCTTGTCCTGCCTTGAGTTCAATTATAATAGGAACAGAATCCATCAATCGTTGTACACCACGTACAAGAAAAGTAATATCTGTATATCCACCCCCCAGAAATAACTCAAGGTAAATACCAGCTGTATGACGATACCTAAAATTCATCAAAAACCCTGACAAAAAACCATGATAGCCCGACTCCTTGCTATTGAAGTTCAGTTGCTGATTATACCTATTGTAGAGATTAATTATGTACTGCAAAACATCATCAATAGTATCAACAACATCATCTGCATTATTACTTGCCAAGTCTCCTAATAAACCTGACAGAAAACCTTGTTGTATACCAAAGTTCCTGGTGATCTCTTCAAAGCCATTACATAGAGATGCTGAATTTCCAGTAAATGCGTTTCTCTCACGAATTTTTACACATTTTATTGCTTCCTCTTCTCCCAGATTTTCTGCCCATGCAAATGTTTTATACTCTTCCCATGCAAACCGCCCAGCCCGTGATGCAACATTCTGCTGTTGTAAATTATTCTCTATCCACAATTTCTCTTGCTGACTAAATCTTGAACCAAAACTATTTTGTCTATCGGCAATAGTAAAACATCTTACAATTCCGTAGCCTCTTCTATCTCTGTCATTAGTTAATACAGCAACCTTTAAGTTTCCTTTTCTAGGTTCATTCGGATTGTTGTCAAGACGAAAATAAATTTTTTCATTATCTGCAACATCAGAATCAAACACAGTAGCAAACATACCAAAAAAGAATGCAGGAAAAAAGCGATCCTTACCCACCGAGTGCAAAAAAGATGGACGCTGATCCAAGAAAGATTCAAACCTTTCTACAAACTCTTGGCAATTTCCGTTTAACAAACTTCTAATCAGTCCAATATTTTCACCATTGTTATGCATAAAACACCTCTATTTACTACGACCAGATAAACCGCTAACGCCAGGAGATCCTAACATAGACTGCGGGTCACCAGAGCCACCAAAGTCACCGCCACCTCTATGAGGAATAGGTAACTTATCTAGCTCAGAAAACAACTCCTCTGCCAGCTTGCCATAATCAACACCACTCTTCATACCAGGTCTACCAACTATTTTTAGGTTGCTAATTAAATAATTTTTAAAATTCACAAAATCCTCCTGTGTACAATACTCTTTTGCAAACTGTAAAATCTCTAACAGCTCGTCTTTTTTTCCAGTATCACCTTCACCTAAAGCACAACCGCGCTCCCAATCTACAATTAATCCAGCAAGCATGCGTTTGATAGGGACTCTACCATTTGAAAAAACAGCAGCCTTTTTATTCTCATTAAAGCGATTGCACCTCCAAATATCCATAGTAATTGATCTAGCTTGAACACCTGACTCAGGACTTTCTAGCATTACATTTGAAAGTGAGGAAAGAAGGAGTGCATAATCATGATGTGAAAGTATTTTGTCTGCAGGTACTGAAACTTCTTCATAGCACCAGCGCTTCACCATATCTCGAACTGTACCAAGAAAACTCCAACGTATCAAACCATTAAGAAGTGAATATACTCCTTGATTTTTTTCTAACAACTTAAGCAATAGCTCATGTTTTGCTGGATCATCCATTTTATACAGGCAAAAATCTAAAACGGTAGCACGATTGTAGTTACATTGAATAGTGGACAAGGTAGTAACTGCACTAATAGCTTCCTCCTCTCTTTCTTGCCGGCTTAAAAGGTTATAGAAATATTCTACCCCCTCGCTCCATTTAAGATCTACAGCTTCTCGGAAGCCATGTACGTTATTATATTCCTTTAATGTTCCAGATTCTCTATTAATCCAAAAGCTAAATACAGGATCATAACTTCCCATAGACTCAAGCAAATCACTTCTTATATATTTGTCATCTACAGGATTACCATCCATGTCTACTGCACCGGGAGAGACTCTACCTTTGTAAGACTCAAATTGCTCTTGAAAGAGCGGATAAACTTTATCTACCACACAATACCTACAAGCCATGTTATACCTACAAAATGGATTCTCTATTTCATCTATTTTTTTCTCAGTTAGCTTCTGTCCTAGGATGTGATTATTTAATTTTGTATCCGACCAGCAACTTTCATCGCGAAATATGTTGTATAAGAATTGCCACTCACTATCTTCTAAATACTCTATTTGTTCAATGTAGGTTTTCACCCATCTTTCAATCGCTAAACGCCTTTCAGCAGCAATTTTAGAATCTGTATGTTCAATAACACTTTGTAACTTATAAGTACTGTAGCATGACGTTCTGTTTTTCTTGGCATTTGATCTCCTAAAAAAATACTTATGGCATTATGTAAAAGTTAGAATTAAATAGCAATCTAAAATTACTAGGGATAAAAAAACTTCATGAAAAACATTTTCTATATTGAACGGATACAAAAATTCTATTGGAATTTACAGACAATACCTTAATTTCTCAGCGTCATAAAAATTTTAAATGTTTACTTTGTTTAAAAAGAAAAAAGATCGTATATTTGTGAGAACAAGCAGCGTAAAAATAAGGTTAAAAAAATAGAAGGTTTAAATTATTTCAATAAGCTTAGGTAAAACAGTTCATATGTAGATATGGATCAAATGGGCTAATATGGCTAGTTTTACCGTATAGTAAAATTATTATAAATAAAAGTTCGTATGTATCACATGGTAGACCAATGCATCCCAAAACAAACTCTTCTCACCGCCCTTGATTTTGAGCGCTGGAAATGGTTG
>NODE_7_length_14505_cov_15.732803
TGATAGAAAAAGGAGGTAAGGATGTTGTTGACCTATTGATAGAAAAAGGAGGTAATGTTAAAGCTGAAGGAGAAAATAAGTGGACACCATTACACCTTGCAGCATACCATGGTCACAAGGATGTTGTTGACCTATTGATAGAAAAAGAAGCTAATGTTAAAGCTGAAGGAGAAAATAAGTGTACACCATTACACCTTGCAGCACAAAATGGTCACAAGGATGTTGTTGACCTATTGATAGAAAAAGGAGGTAATGTTAATGCTGAAACAGAAAATAAGTGTACACCATTACACCTTGCAGCACAAAATGGTCACAAGGATGTTGTTGACCTATTGATAGAAAAAGGAGGTAATGTTAATGCTGAAACAGAAAATAAGTGTACACCATTACACCTTGCAGCACAAAATGGTCACAAGGATGTTGTTGACCTATTGATAGAAAAAGGAGGTAATGTTAATGCTGAAACAGAAAATAAGTGTACACCATTACACCTTGCAGCATACCATGGTCACAAGGATGTTGTTGACCTATTGATAGCAAAAGGAGGTAATGTTAATGCTGAAGAAGAAAATAAGTGTACACCATTATACCTTGCAGCGCAAAATGGTCACGAGGATGTTGTTGATCTGTTGATAGCAAAAGGAGGTAATGTTAATGCTGAAGAAGAAAATAAGTGTACACCATTATACCTTGCAGCGCAAAATGGTCACAAGGATGTTGTTGATCTGTTGATAGCAAAAGAAGCTGAAGAAAAAAATGCTAAATCATGTCATAGTTGTCCTGAAATTCTGGAGGTGAGACCAAGAACTACCTTAAATTATGCAGTATTAGATAATCAGCTGAGAGGAAAATCAGCATTCCCTTGAAGTTTCTTGATTTCACTAAGAAGCTTATTCGAAAAATAAAAGGTTTATAAATATTTTAAAAAGCAGTGTTGAAAAGATGTTAAATGAGGAGAAGATAGCTCAGAACAGAAGCAGCAATAAGCTGTATTAAACAAGACTTGATCTGACATTTTAAAAAAGTAAGTTATAAAATAATAAAAGAAAGGAATGTTAGATATGAGTACAATACAAACAAAAATACTAAAACCAAAGTTAGGGTTATTAGAGCTAGCAAAACAATTAGGAAATGTATCTCAAGCGTGCAAAGTAGTGGGCTACTCAAGAGATACGTTTTATCGATACAAGGAATTATATGAAAATGGAGGAGAAGAAGCGCTGCATGAGATAAGCAAGAAAAAACCACTTATGGCAAACAGAGTTTCCGAAGATATAGAAAGAGCAATCGTAAATATCGCAACAGAATTTCCAGCATATGGACAACAAAGAGCTGCAAATGAGCTGAGAAAAAGGGGTATAATAATTTCCGAAGGTGGTGTAAGATCTGTATGGCTAAGAAACGATATTGAAACGTTCAAAAAAGACTTAAAGCCCTTGAAGCGAAGGTTGCGCAAGATGGCATAATTTTAACTGAAGAGCAACTTGCAGCTTTAGAGAAAGTGAAAGAACAAAGGGAAGCACATGGTGAAATTGAAACAGAGCATCCTGGTTACTTGGGTTCTCAAGACACTTATTATGTAGGCAATATCAAGAGTATAGGACGTATCTACCAGCAAACTTTCATTGATACCTATTCAAGGGTTGCTATGGCAAAGCTTTATACAGACAAAACTGCAATTACTGCTGCAGATCTTCTTAATGATAGAGTCATACCATTCTTTGATGGACAAAATGTGCCATTATCCCGCATTTTGACTGATAGGGGTACGGAATACTGTGGCAAACCAGAGAATCACGCTTATCAGTTATACTTAGGAATCGAAAATATTGATCATTCAAGAACTAAGGCCAATTCCCCACAAACTAATGGCATATGTGAAAGATTCCACAAAACTATGCAAGATGAGTGTTACAATATTATTTTTCGCAAGAAAATCTACAATTCTTTGGAAGATCTTCAGATTGATGTCGATCATTGGTTGCGTTCTTACAATGAGAGCAGACCTCACTCAGGTAAATACTGCTATGGTAAAACACCTATGCAAACTTTTCTTGATAGCAAACACATTGCTTTTCAGAAAAATATTAGTAACATTAAGCAAGAGACTAATATTAGTTTTAACTACCTCAATTCTTCTGTCAGTTAATTCATGCCTGTCAGATTAAGTTGTGTCTAGTACACAGCATTGCTGTAGAACCTGCGAATAACAAGGGCTTGAAAGGAGTTACTTGTGCAGGTCAAGTTGCTTAATCTCATCCAAAGAAAGGCCGGTGATTTCAGCGATAACATCAATAGAGACACCGGCCTTAAGTGAATTTTTAGCCACAGCAATTTTAGCTTTCATTTCACCTTTTTCTTCGCCGATTTGGATGCCTTCTTGTCTACCTTCTAGTCTACCTTGAGCAGAAGCATCATCAAGACGTTGAGCCCAAATAGCCTCTTCTTTCTGTACATTCAAAACTCTTTCTTCGTATGCCGCTAGATCCTTTTCATTCCAGCTAAATTTGTCTAATTCATCATATGCTAGTTTTATTATTGGGGCTTTCTCTGCAATATCTTTTAGGTCTTCATCTGTAGTATTTTCTGCATACCGAAAAAAGAAAACCCACCTTTCTACTGTGCTCTCTAGTTGCTCTACTTTGTTTTTTGTAAATTTCGGCAACTCAATAAAGACGAATTGAAAATCCTTTAGATAATGTCCATTAGTTTTTATCTCTCGTATATTATGAGTGAAAATGTATTCAACCTCTGAAGGAAATAGCGTACTATTAGAAATAGCAATAAAGAATACTTTCTTAAAATCAATGTAACTGCCAGATTGTCTTGAGTAAGCTTTAGCAGTATAAAGTTGGGCACGTTTTTCAAAGCCTTTATCACGAGCGAGTTGCATTTCCGCAATATACCTATTTCTGTATGAATCCTTACAAAGAACATCAACAATGCTTTGTTTATCAGAAGCAATTTCAGGATTCATGATAGTGCTAAGAAACTCAACATCTTGTATAGTGTTAACACCAGTAAAGCCTAAGATGTCATTTAAAAAGTGAATAAGGATATTCTTATTTTTCTCAGTGCCAAACACTCGTTTGAAGGACAGGTCAAATTTAGGATCTAGAAATTTAGAAAAAGCCATAAGACGTTAACCTAAAAAGCATTAATAATTATACACAATTCTGAAGAAATGTTCAAGTTTTTTATTTTTTTAAGTTTTGAATGCGTTGATGAAAAAAACGGCTGTCAGAGATCATCTTAGAATAGCATTCTCTACTTTAGACGTCCTTTTGTACATCTTTTATCAACCCTTCTGTAAAGCACCTTAAAAGACCAGGAAATGAATCCATGAATTTAGTAGCTATGAAAGACTTCAAAAATACCTATTTTTGGTGTGAGAGACTAATCTCCTAATAAAAACACGAGCCCAAAAGCTCAATTACGATTTACCTAACATCGCGAGGACAGGTTCATTAACCTACCACACCTTTACATAATAAAGATCTTGAAGCTTAATGTCAACATTTCAGTAGCAAATTATAAGTATGTCTGAACAAATTTTGCACATGGGGGATGCCTCAATAAAAAACACCTGAATATCAACAGGTTAATTTTTCCATATGGGGGAACGAGTTTTTTCCATGCCCTGCAAGATTAGGTCAATAGACTTCATCCTTAAGCCATATAACTGTTTATGGAGCTTCTATGAAGTCTAAAAATAAATACTCTAAGATTAATTATACATTAGTTAAGAAAGTAAGAGATTATGCTAAATACATGAAGTCTTTTAGATGTTTTGCTCATGACACTCTTGAAGATATAGAACAAGAATTTTTTTGTGAGATTTGGCCTTGTCTCAAGCAACACGAAAAAAGTAAAAGTAGTTTTTCTACTTCGCAAACAAAGTGGTCAAAAGTCGTGTTGTTAATCTTATAAACAGAAAACAACGTATGAAATATGGTGGAGATATTGCCTTTCTTGACAATGAAACATTGGATAGTTTGGTTGATGAAAATTGTGATTTTGAAAGCAAAGTTGCAGCATGTTCAGATGTTGAAGATTTGATTAAACAATTACCACCACATTGGCAAGATCTTTGTAACAAACTTCAAGTCTATAATATAGCTGAAGTTTCTGAAATTACTGGTTTATCGAGAACAACCATCTACAAGATTCTCAAACGAATAGGTAAAAAATTTCCACATCTGAAAACTTATATTTCGTAAAAAATAGTGAACACATATGCGCCAAATGTTGAACTTATATATATAGGAGGTAAGAACTATGACTCTAAAAATAATAAATAACGAAGAAAGAATAAAAACAGTAACAGGTGTGAAAATGGTAATCTTTGGACCTTATGGAATTGGCAAGACTAGTCTACTTAAAACTCTCGACGAATCAACAACACTTTGTCTTGATTTTGAAGCAGGACTTTTAGCTGTGCAAGACTGGAAAGGGGATTCGGTCAGTATGCGCACTTGGAATGAGGCAAGAGATATAGCTTGTCTTATTGGTGGGCCTAGTCCTGCATTAAAGCCTGATCAAGCATATAGTCAAAGACACTATGAGCATGTATCTGGCAAGTACAAAGAGCTTCTTTCTGAAGTTTCTAAATATCGATGTATTTTCATTGATAGTATAACTGTTGCATCACGTTTATGTTTTTCATGGGCAAGAATGCAACCTGAGGCTTTTTCTGATAGATCAGGAAGAGAAGATAAAAGAGCTGCTTAAAGAAGAAAGGAAATAAATGCACAGTAGTAGAGCCAGAAGGAAAGACAAACAATGCATTACTAAAAGCAGTGGTGAGAGCCCATCTTTGGAAACGTCAGCTAGAAGAGGGCAAATATGGAAGTGTGAAGGAAATGAGCGTTAAAATTAATATAGGTACAAGACGTATACAACAAATTTTAAGGTTAAATTATTTAGCTCCAAAGATTAAGGAAGACATAGTAAATGGGAGGCAGCCAAGTAATTTGCGGTTAGTGGATTTAAGAGAAATACCGATGCTGTGGAGTGAGCAGATTGAGAAATTTTACGGGTTAGTGTCTTAAATTACACACATTAAATGCAACAAATTTTAATAGAGATTATGAAAAAGATAGGGAAAGCTATTGCTAGAAAATTCAAAAATTGGAAGACCACTACTTCCAAAGAAACTGTGGTACAAGAGCCAAGTATTTCTAGCAGCACAGACAAGAGAAGAAGGCAAAAAATTTTAGAAGACATTTCTAGCGTAAAAACAACCATAGAACAGCAAACCACACCTATAGCCAAAACTACTACAGCTAAAGATGAAAATAGTAAGGAAATATGTAAATATAGTGTAACAAATAAAGATACTACTCGCGTAATTGATAAAGCTACAGAAGCTGACACTCAATTATGTAATGAAAAAGGTGAGATAGAAACAACCAATATTTGAAAGCAGCAGAGAAGCGCAAAATGATTCAACTGCTGTAGAGCCAATTTCCGTTGATAGAGAAACTAGCCCATCTCTCGCTGAGCAATGTAGTGGATCTGGCAACACTGTGGATGAAAGACCTTCAACACAGCAAAGACAGGCAATCATAGCTGGTATTATTGGTACGGCGTTATTGGTGAGCAGTGTTGTATTTTACACCTTGAAAATCGATGTCACAGTAGCAGTAGTGCTGGGAGTAGTTGGATTAGCGTGTATGGGTTTTGCGTTGTATAATGTGCTAAAACCGAGTACGAAGTTCGAAAAAGTAGAGGACATAGAGCGGCTGATTGTTGAGTCTCCTTTAGATCCAACGTAAAATGGTATACTCAAAAAATCATAATCGTCAAGTAATTTTTCAAAATAAGATGATTTCTTTGGAAGAATCTATAAGTTATTAAACTTTCTGCAATTCTTTTATCTCACTTATAGAAAGACCAGTAAACTTGACAATAGTGTCAACATCAACATTATTAGCCAGCATTGTTTTTGCTACTTCAATTTTACCTTCAATTTTACCTTCAATTTTACCTTCAATTTTACCTTCAATTTTACCTTCAATTTTACCTTTTTCATGGCCAATTTCGATGCCTTCTTGTCTACCTTCTTGTCTACCTTCTTGTTTAGCATCATCGAGTTTTTGAGCAAGGATAGCCTTTTCATCAAGAATACGTTTTATTTCCTGTTCATAAGCAATAAATTCTTTTTCTGACCAGTTGAATCTATTTAGTTCTTCATATGCTCTTTTGATTATTAGATCACTTCCTATTATTCTCTCTAGCTCTTCCTCAGTAGTTTCGTCTGCATATCTAAAGAAGTAGATCCATTTCTCAACAATACTTGAAAGCTGATCTTCTTTGGTTTTTGGAAATTTAGGCAACTCAATAAATATAAAGTAAAAATCTTTTAGATCATGTTCATTAGTATCTTCATCGCGAATAGTATGCTTTGATTTGTACTCAGACTTATCAGGAAACAGTACACAATCTGCTATAGCAATGAAGATAATTTCCTTAAGGTCTTGGTATTGATCACCCTTACTAGCTTGTCTTGAGTAAGTCTTAGCAGCATAGTATTGTGCACGTTTTTCAAAGCCCTTAGTTTTAGCGACCTGCATCTCGCAAACGTACTGAACACCTGAAGAATCTCTACAGAGGACATCAACAATACTTTGTTTTTTAGAGGCAATTTCAGGATCTTGAATAGTACTTAAAAACTCTATATCCTGTATTGCGTTTTTGCCAGTAAAGCTCAGAATATCGTTGAGGAAGTGAATGAGGATGTCTTTATTCTTTTCAGTACCAAAGATACGCCGAAACGCAACATCATTTTTGGGGTCAAGAAATTTAGAAAGAGCCATGAGAAAGTAAGATAAAAAGCATTAATAATTATACACAATTTTGAAGAAATGTTCAACAATCTTGATTTATGTTAACCTATATAATATCTATTTCTGTATGGCAAAGTATACTACTGTTTCCATAAGGTACAAAATAGCACAAAAAGTAAGAAGTTGGAGATTAAAGAGAAAATATACCCTGAAGGATTTAGTAGGCAAAACAGGCATAAACTATCATACGCTGCTAAGATATGAGCAAGGAACATGTGGCATTTCAATTGAGAAGTTAAAAATCGTAGCAGAGTCATTATCAATTCCTGTTAGAAATCTCTTTCCAAGACGAAAAGTGCTAAAAGAAAGCAGTTGTTTCGACGAAGCTAAGACCCAAGAAATGTATAATTTTATAGGAAAATACAAAAAAATAGAAGGACGCAAAGCAATTTATATGTTAACCAAATCTGTCTGAGCTGAGGAAGAAAGTAATATAAAAGCAGCAAGAATAAGAATTGCAAGGAATCTAGTTAAGGCAGAGTTTGATACTGAGATTGTCTATCGAGCAACGGGCTTATCAGCTGAAGAATATGCTGATAAAGAGAGATACGAGCAAAACGGAGGACAAGAGATAAAAAAGTGGAGAATAATCAGAGGATATACACAAGAAGAATTAGCAAAAAAGCTTAATGTAGGACCCTCACAGATACATCACTATGAACAAGGTAGCGGTACTCTTTTAAGTGAAAGGTTGTGGGAAATAGCAAGGGAATTATCAGTGAATGCTGAAGATCTGATAAAGGAAGAAGATAATTATGAAGATGGTGAAGCAGAAAATGAGTTATTAAGTTGGGCGAGGGAATATAGAAAAATTGACAATCAAGAATCACGAGATGAACTGAATATATGGGTAGAATTTTTCTTGCAAAGAAAGCAAATTTACAAAGAGAAGATTGATAAAATAGAGGGAATGAAAGTTGCAAATAATTTACTTCAGTTAGGTTTTTCTACTGATGTTATTTCTAAAATAGTAACAACTTCTTTTAAATAAAGAATTAATTTTCAATTAGATAAAATAAGCAACTGTTAATATCTTAATTTTTTGATGAAAAAATAAGTAAAAAAGATTTAAAAATTGATTTGACTTCACTCCGAAGCTATGGCTTTATGCCAATGCTGATAAAAAACAGCAGTAAATAATTAAAAACAATTTGTTATTAACGAGGAGTATATTTTATGAATAATAGTGAAAAACTTACAGAAGAAATAGAGAGAGTATTACAGAGTGGAGGAGGAAGTGCTCTATTTGATCGTGAGATAGTGTCAGTGCTTCTAGGAGCAGTTCATGACAGAAAGCAAGCACAAGATGTTACTAAAACTTTAATGGATAATTGCCCAGGAATAGGAGAAATTTTAGGACGAGAAATCGATGATCTGAAAATGATAGAAGGAATGACCGAACATGCAGCTGCAGCAATTGAATGTGTAAAAGAAGCTTATAAAAGAGCACTCAGAGAAGGGTTAAAAGGAGGCCCGGTAATGGATAGCCAAGAAAAGCTGATAGAGTATGTAAGGGTAAACATAGGCTTTTCAGCAAAAGAAGCTGTTCAGATAATATATTTGGATAAACAGAGCCGTTTGATAAGGGACGAAGTGTATTTTGGTACAATAGACGAAGTACACCTATCTGAAAGGAAAGTGGTAAAAAAGGCATTATCAATGGAAGCAGCATCGATAATATTATCCCACAATCATCCAGGAGGAAGTTTAGAGCCATCAGAAGATGATAAGGTTATGACTAGAGAATTAGTGTCAGCATGTCAAGGAGTGGGAATTGAGTTAGAGGATCACATTATTATGACAGACAAAGGATATTGCAGCTTTAAGTAGCTTGGATAACCACCATATCAATGCTACGGTTTGGATTAATATGGTAATAATTACCGTAATTGGGATTTTTTGCTTTTTCATGTGAAAATATTAACTTTTTATGGATAGTTTTAGAAGTTTATATACAGATTATAGAAAACTTACAGCTTTAGTGATTACTTTTTGTTGATTCGTATTGATCCTCTGCTTTAGCAAGTAGCTTTATGATTTCCCTGTAAGGTTTATCTTTGTTGTGCCTTGATTCTATTACAGCTACATCTCGAGGGTTTTTTCCATCTGTATCTCTAGTATTAGGATTAGCACCTCTTTCTAATAAGAACTTAACTATCTCTGAATTGCCTCCGTATGAGGCAGAATGTAATACTGTCCATCCTTTATATCTACCTGTATCATTTATATCAACTCCTTCATTCACTAGAAATTTTACTAATTCTAGACAGTTTCCTTCTGCTGCACAATGTAGCGCTGTTAATCTAGGAACTCGTGTATTAACACTTAATAAATTTTCTATTGAAAACTTTACTACATCTAAGTTACAATTTTGAGAAGCAATGCGTAATATCGTTTTATAATTATCTGCAGCTTTTGCTTTCATGTAGGAATAGGTAGCAATAATACATACTATTACTGCTATAAGCCACCGAAAATGTAGCTTATTTTTTGTATCTTGATCCAATTTATCCATATTCAACATCTTTTTAACATTGAATAGATCATTTACTCATTTTTTATTAACATTACTTACTCAAAGACGCTGACAACATAGTAAGGTAACCCGAGCTATTTAAAGTATGCTCCGCTCTATTAATTATCCATTCACCATCTACCGCTTGGTTAAAGTCTATAAGATTAAGTTTAGCTTCTGCAAAAATTTGAGGATTACCAGGCATAGTTATATCTAAAGCTTCATTGTTACGCTTCAATTGTTTCAACTTGGCATTTGCTGCACTTAATGCTGATTCTGCATTTGGGTAAATTTCTAGCATAATATAACTTGGCTCGCCGCTACCAACTGTTTCTTTAATAGTTTCACCCTTTTCATAGCTGTGCCATTTTGCTACTACTGAATTATACTTATCACGTACGGTAAAATGCACTTTCCAATTAATTGTGTCTTGAGGTCTAATAGTCGTTGTTCCTAAAGCTTTTCCTATGGCTGATTTTGCCATATTCTTTGAAATAAACAATATATACCCACCAGCTAACTTTGCCATTGCTTCACGCTCTGTTGCAATCTTTGTTAACAGACTTATATCACTTTCATCTACCTGATTAATGTGGGGTATTAATACATTCTTAAATTCCTCAGCAACTTTATATCCATATCCATGTTTTTGGGCTATTTCTTTTACTAAGTTTTCTATGGTAATTTGGTGCCATTCTTTTGATACTTTTGCCTTCAAAGATATTCTTAAATTTGTTGCATGAGCTTTTATTAGTAGAGTTTTAGGTGGACCCTGTATAGTCACTTCGTTGACTGTATATGTACCCATTGGAAAGATTCCAATTTCCTTATAACCTAATGCTATGTTCAATTCATTTGGAACTTCTACATTTTCATTGTCATAGTTAACACATATCTCCGCAACATCATCTATGGTACCAGATTCATCAGTAAGATGTACCGATATTACATGATCTTTTATTCCTTCAATGCTAAATTCAGGTTTCATTTACTCCCACACTTTTAACTTCGATTTTTTTAATTGCTCTTGTATTATAGGTAACCTGATCTTTAATCCTGCAGGCAAAAAACTTCCATATTCTGCAAGGCCTGGATTTTCAAGCAATAGTTCCTCTACTGCTCCAGAGCTATGTTCATAGTGTTTAAAACATATGTAATCTAACATTTCATTTTCTCGGACTACATAATATACTGTCATGCATAACGCCTTAAACTTAAGCTAAATTCAACCTTTTTTGGTAATCCACAAGGAAAAAATGATGTTTGTTTTTTCTCTATCCGTACAATCACAAACCTCCCTAAAACATTACCTAAACTGTCTACTAAAGTATGTGGTTCTTCTGCTTCTTTCATACTTTTTAATTGATTTAAATCATTGAGATTATGGAAATAAATTATTCCTTCTAAGTCTATATTTTCTGCACCTTGACCAATATTTTGCAATGAAGGTAGTTTACCAATGCACTTAATTGTACTCCAACGATTTTCTTTACTGCACCTTACACTTGTTGGAGAAAGCTTATGTTGACCAAGTGATAGCATTAGTAAATCGGTTCTATTGAATCAAATAGAACGTCACGCGATTTTTCTCTTATTCTTTTTATCACTGCATCAGCAAGACTACGTACATCTTGGTTAGGTTCTGCTTTTATGCTTATATTAAAAGTTTGATTGAAAATTTTTTGTTCACACTTTTCACAGTCTTTTAAAACTTTCTCTGAATTATCTCCTGCAGAACTTTTTTCTGTAATCACACTAGCACTTTCAATATTCGTTCTACTATTCGAAATTCCACTAAAAGCATTATTATTTAATAAAGGATTTCCTTTACTAAAAACATTTCTATTTTCACTAGTTGCACTGCCTATTTTTGCTTCTACTGGTTTCTCTAATGCTTTTATTGGATTATCATTAAACAATTTTCCTATACCGATCCAATTTTCTATAGGTTTTGTAATTGATTTCCAGATACTTGAGAAAAAGTCCTTTACCTTTTGCCAATTAGCGATTACAAGCGCTGCACCAACTGATAGTCCAGCAATAGCAGCTCCTATAGGATTGGTAACCACAGCTAGCGTTAAAGCTTTCAGTCCCATGATCACTGCTGGAATTACTCGCGCTGATAACGAGATTAATACTGGTAAAAGTGTTCCGTGCAAAATAGCCTTAAAAGTTAATATTCCACCTCCAGCCAATGCAAATGCATAACCAAAACCTACCACTGCAATCTTGCCAATAATAAGAGCTGAAATTATGCTCATAACTCCTGTAGTCAAAATTGGACACTTCTCTGCGAACCAAGCTATACCTGTAGATATAGACCTCAAAATCTTACTTATCCAATTTAAAGTAGGTAGCATAACTGACCCTAAGTTCATTCCTAGCTCTGCTATTGTATTTTTAAGTAGCTGCAAATTATTTGCTGTAGTACTTGCACGGTTATTAAATTCCTTTTGCATAGATTTGTTGTACTTTTCTTTATCAGCCACAAAATCTATTGCTTTTTTATATTCTTCCAAACTTCCAACTATCAATGCAATATCATCTTGATATTCTTGACCAAAGAGATTGAGAAGGATTTGTGAACGTTCCTGTCTATCTACTTTTTCTAGAGTTTCAAAAAAATAAAGTAGAGCGTTTTGCCCGTTTTCAGCAACCTTTTGTGACATTTCCTCTGCAGTGATACCTATCGATTCCAATGCTGCTTTGAACTCTTTTCCTTGCCCTTCAGCAGTTTGAAGTTTAGAAAGCAGAGCATTGACAGCAGTTGCTGCTTTTTCAGGTTGTTTACCTAAACTAACGAAGGCATTTACTAAACTACTTGTCTGATTAATATCTAAACCAAATTGTTTTGCATTACCACCCACTCTAGCAAGTGCTTCAATCATATCGTTTGCCTTAGCTGCAGTATTATCTGATAGGTAATTTATAACATCACCAACTCCTTCCATCTTCTCTACTGCAATTCCATAAATGTTAGCGAGTTTAGCTATGGAATCACCAGCTTGTTCGGCAGACATATCAAATGCTGTGGCCATTTTAGCTACTGTTGTGGTAAATTCAAGTAGCTTACCTTTGTTTATACCAAGCTGTCCACCACTTGCAGCTATTTGTGCTAACTCTGCAGACGATAATGGTATTTCAAGTGATAATTTCTTTAGTTTTTGAGCAAATTCTTCAGCTTCATTTGTGTTCTGAGTAAAGTTTACTACCTTCTTAACATCAGCCATAGCACTTTCAAAATCAATCGCAACTTTAATTGGTGCTGCAAGTGAAAGACCTAGTCCTATAGTCTCCATCACTTGTGATCTATAATGCGCTTTTTTTGCCAAAGCATTTTGCTGTTTTTGTATTACAGATCCTAATTTACTGTATTTTCCTTTTAGTATTTCAATAGATGAACCAAGTTTAGTTTGATCCCTCACTAAAGATTTAATATCCTTTCCACTTTTTCTTATTTCTTCATTTAATGTATGAAGTGCATCTCTCTTTTTAACATAAACCTCTTTTGCCTTTGATGCCGATGCTTTCAATTTTTCAAATTCATTTTTCAGTGCTTTGCTTGGTTCTTTTTTTTCCTTCTTCTCTTTAGCAATTACTGCAGCTGATTCTTTCGCTTTCTTCTCCGCTTCCTTCCAATTCTTCATAGCTTCAAGGGCATCATGATTTAGTTGCTTAAATTTGGAAACAGATTTCATTGACGAATCAAGCTGCTTTATACTATCACCCAACTTAGAAAGCTTTGCTGCACTACCTGTCATTGCACTATTAAAACTGCCATCTAATGTTGCACCGATCTTTATTGAAAGCATTGACATTTTTTTGCTACTCCTTTACTTATTTCTATCCAGGATAAAAATTCATTTACATCCATATTAGTAATCTGCTCAATTCCACTTCCTGAAATAGAACTGAGTAGTAATACATTATACTTTAAGTTCTCTGTTCCAGCGGCGACAAAAAATCTTTTAGCACCTTCTGTATTTCTACATAATCTTTAATACATAAATCTTCAACTACTTCTTTTGGTACGGATGCTAGATTAGCAATTAAAGCTACTTCTTTCAAAGCTTCGCCTTCTATGCGTTCTATAGCAAGTAAATCTCTTACTTTAGGTTCACGCATTGATAACTCTGAAACAGAAATTCCATCAACTGTAATTGGGTTATTAAGTGTTATAGTGTGCATTATTGCCTCCTTAAAATAAAATTTCGAAACCTTTTCATATGCCTAAAACCGTTTGTAGCAAGGCCATCTGATCAACACCATTTATCTTTCTTATCATATTTTCAGCATCGATCTCTATCAGCTCATTGCCACCTATCGTAAGTTTATAATAATGAGCAGCTACAGTGCATTTTAGAGTGGCTTTTTTCAGCAGGTTTCCAGCTACCAAAATCAAATTCTTTGAATATGCCCCTAAGGTTGATAATTACTCCTTCAATATCATTACTTCCACTTCCTTGCATTCCTCCACGAAGCGTTAAAGAAACCGAGTTTCCATTTATCAAGCCAAATAGCCGAAAGAGTTCTGTATCGTATTCAGAAAAAGTGAAATCTGCTTCCAGTTTCTCCATCCCCATGTCAATATTTATTGGAATATCCATGCCACCAGCACGATACTCTTCTGTTTTTATGGTAAGTTTTGGCAAGGTTATTTCATCTATTTTTCCTGCATAACCTCTACCATCAACGAATACATTAAAATTCTTTAAAATCTTCGGTAACATCTCTCTTTCTCCCCTTTTTATAATATTGTACCACTCACAAGATGTGACCTGAAAGTAATCTGCTCTGCTGGATATGGTGGCGTGAACTCAAAATCAAAAGACACTTTCCCGCTTGCAATACTTGTTGGTGTATTGAGTTCGGGTGTTGCGTAACATTTTCCACTGATAATCGCCCCTTGTGCTTTTAAATTGGCCAAATAAGAATTCACCTCCTCAATTACATCATCTATATAAGTTTTGGTGATATTTCGATCAACTGCCCAGAGATGAGCTCGAAGTAAACTATCATTAATTAAATCTGCAGTCCTTCTCACTGACAAAAAAGCCCATTTTGAGTCATTTGAACATGTTCTATTGCCCCAAAGCCTATAGCCATTTTGATGAATTATCGTTGTTACTTCATTTTCATTTA
>NODE_8_length_14437_cov_22.118134
CTTCAGGGTTTTTGCGTATATATTCTATATCGTGCATATATTGTGCTATTACTAATATTGTTACTGTACTTCAAAAGCTCTTAATATTCAATATTTTCTCATACTACTAAAATCATTATGGTTGATTTTTTTGTTAGAATTTGTTAAAATTCAATTAACTTAGCATTCATAAGATATAATATGTTGGGCATCACAGAAAAATATAATAAATTCAAAGAGAGCACTTACTTCGCTGGTGGGAAATTTGTTATCTACTCTTTTGGTATATATCTAGCAGCTACATTCACTATTGGCTGTTTAGGAGCGGTAATAGGATTTCCTCTATTGACTTTTCCACTTGCTATGTTCATCTCTAACCCCGTAGTTTGGGTTTTAATGGGAATAGTTCTTACAGTGGCATATAAAATGGTTAAGGATTATATTAACAAAAAAAAAGCTCCAGAGGGAAAAAAGAGTGAAGAAAAGGAGGTTGAGCCACAAAAATCACCAGAAGAGCGAGAGCAGACTGTAAATAACCAAGGAAATCCAAAAACTCCAGATAGGGATAGTGGTGTTGTACCAGATGGCACAGAAAGCCCAGAGGATAGAAGTCGTAGAAATTCCGACGCTTCAGTAGATAGTGGTTTAGGCAGTAAAAAGTTTCATGAAAATCTGGATACTCTTGTGCATCAGACAAATAGAGGAAATTATACTTACTGGCTACAGCAACATGATATTGCTCACATTGCAAGAGCCGTATACAACTATTCAGAAAGCTCGGATGGCGATATATTTTTTTGCATTCCTGGCAATCTTGAATCCTTGAGTGAAAGGTTGAGGGAATATAAAAATGAACCAGAACGAGAGGATACGAAAAGTATATTTACTTCAGTTATTAATTTGGGCGGCAATCATTGGGTAACGCTAGTCGTTGCGTATAACTCAAATAATAAGCAATTCAGAGCTTATTACTGTGATTCTTTTAGCGCTAATTTACCAAGTCCTGGTAGTAAACGTAGTAGTATAAAACTTGCAAACGAAATTAAAGACAAGTTAATTGTGTCTCTTACTAACCAAGCTAGTGAGTTGAGTGCACAAGACAAAAAAGAAATGGGTAAAGATGTCCAAAAAACAGCACAAACGTGTCGGGACAAGAAAAATGAATTAGTTAATGTTCCAATAAATACCGATAATATAGTAAGTGCACTGGAAGAAGTTTTGAAAATAGAGAACTGCAATATAAGAAGCTCCGGAGCTAAACAACAAAGCGATGGGCATAACTGTGGAATATTCGCGTTAGAAAATGCTCATAAAATCACACAAATGTTCAACGAAGGTAAATCATTTTATGAAATTGACAAAGAGTTATCGGAATACAAATTTGATTTGAATGAGAAAAGAAGAGAGTTTGCAGAAGCACTTATGAATGATCAGGAATGGAAGAAAGATCTAGAGAGTGGATTTTTATGTGAGCTTCCGCCAAGGACGAAGGCATCTTCTACTTCAGAGGTGCAGCATACGGGCTCGTTTTGTAACATTACGTAGTTCACAATGAGGAATTATCATTAACCTCATGCCCCTGCAAATAGGAAGTTTGACGATTGATTCTTCAGTTATTTTAGCTCCAATGTCAGGGGTAACTGATTATCCGTTTAGAAGTATTGTAAAGAAGCTAGGTGCAAGTTTGTTAGTTTCAGAGATGATTGCAAACAGAGCTATGATTATGCAAACTCGCCAGAGCATGCAGAAGGCAAAAGTTGATGAATCAACCGCTGTACAACTTGCTGGGTGTGAACCAGATATTATGGCAGAAGCTGCAAAATTAAACGAGGATATGGGAGCTAAAATCATAGATATAAACTTTGGTTGTCCAGTTAAAAAAGTTGTAAATGGTTATGCAGGATCAGCGCTAATGCGCGATGAAAAAAAGGCTGCTGAGATAATTGAAGCTGTAGTCAAAGCAGTGAATGTGCCAGTTACGGTGAAAATGCGCACTGGATGGAACGATGAAAATCGCAATGCTCCGCGTTTAGCAAAAATTGCCGAGGAATTAGGAGCAAAAATGATTACTGTGCATGGAAGAACAAGAGCGCAGCTCTATAACGGTCAAGCAGATTGGAAATTCGTTAGAAATGTTAAAGAACAAGTGAAAATTCCAGTTATAGTAAATGGCGATATTAAAAACTTGAGTGATATTCAAAGTGCTCTTAAAGAATCCGGAGCAGACGGAGTGATGATAGGTCGTGGTGCCTACGGTAAACCTTGGCTGATTAATCAAGCAATGAACTTTCTCAGTGGAAGTGAAACTTCTGAGCCAACAGCTTCAGAGAGATTAAGCATCATACTCGAGCATTACGACAATATTCTTGAGTACTATGGAAATGATACAGGAATAAAGATGGCCCGCAAACACATAGGTTGGTACAGTAGCGGGCTTCAAAGCTCATCTGAATTTCGCATGAGAGTAAATAACATGACAGATAGCACAGAAGTGAAAGAAAATATTATTGGCTTTTTTGGTCAAACTAGCTGTACTCAATTCGACTGATCATAATGTGATGCTACCACGCTCTCTTCCTCACTAGAGTGTAAATGACAACCATTATCCATCAACCATTTTTCGTCATAAGTTTCAATATCAAAATATTTTTCATATTTATCTACATTATCACAAAGTGAAAGTGCTCTGATCTTATTCATAATCAAACCTGTACCAGCAGGAATTAATCTTCCTACTATAACATTTTCTTTTAATCCACTTAAAGGATCGCTCTTCCCGCAGAATGCTGCTTCTGTAAGTACTTTTGTTGTCTCTTGGAAAGAGGCAGCAGAAATAAAGGAGCTAGTTTCAAGACTTGCCCTAGTAATCCCCTGCAGAATAGGAAGATAATGAGCAGGCCGTTTGCCAGAGTTACTCATAGCATCATTTTCCCTATCAACTTCCAGCTTGTCAATGCTTTCGCCAACCAAGTACATAGTATCACCAGGATCAGTGATTTCCACTTTTTGTAGCATTTGTTTTAAGATCACCTCTAAATGCTTGTTGTCTATACGAACACCCTGCAATCTATAAACTTGCTGTATTTCAGAAATCATATAGTGCGCTAAAGCTTCTAACCCAAGCACACGCAAAATATCATGGAGATCAGGGTCACCATCCATCAACAGATCACCTTTACGCACAAAATCACCTTCATTAACTATTACGTGTTTGCTCCTTGATACCAGATATTCAACTGGAGAAATCTGCTCATCTACAGGTTTAATTAATATACTGCGTTTTCCTCTACGGTCTTTTTCAGAAAACGCTACATAGCCATCTATCTCACTAACAATAGCATGCTCTTTAGGACGACGTGCTTCAAATAACTCTATAACCCTCGGTAAACCACCAGTAATATCACGAGTTTTAACTGACTCTCTTGGTGTTCTTGTAATAACATCACCTGCATGAACCTTCTGGCCATTTTGCACATTGAGCACTGCACCAATTGGTATAAAATAACATGCTTCAACGCCACTTGCGAGTGTCATTACTTCACCATTATCGTCAAGCAGCACAATACGAGGACGTAAACTAGCTCCACCAGAATGCAATTTCCAGTCTTTTACTACTTTGCTTGATATTCCTGTAGATTCATCCATCACTTCAGTGATCGAAATTCCATCTTTTAAGTCCTGATAAGACACTATACCAGTTTTCTCCGTGATAATAGGCAATGTATAAGGATCCCATTCCGCAACTTTATCGCCAATTTTTACTGACCCACTCTCATCCACATAAAGCTTAGCACCGTAAGGTACACTATGCTTCAACTTCTCACTACCAAGGCTATCAACCAACACGACTTCACAGGAACGGCTTATCACAATTTTATTTCCGTTTCTATCTATAATTATATTACTATTGTTTAACTTTATTTTAGCACTAATAGAAGCTATAATATTTGAGGATTCAACGCCTCTAGTCATTACCCCACCTATATGGAAAGTACGCATCGTTAACTGAGTACCTGGCTCTCCAACAGATTGAGCAGCTATAACACCAACTGCTTCACCTATTGAAACAATTTTACCAGTTGCAAGGTCTCTTCCATAACACAAAGAACACACACCAGGACTTATTTCACAAGTTAAAGGCGATCTAATTTTTACAGCATCAAGACCTGCAATGCTGATTTGCTTTACTTTATCCTCATCAATTAATTCCCCTGCTTTTACTAATAATTCTTTTGTCACTGGGTTATATATACCATTTGCAGATGTTCTACCCAGCACAACACTCTCTAAAGATGCAACTATAGTACTTCCTTCAACTGTAGCTCTCACAACAAGACCATTTTTTGTTTTACAGTCATGCTTTGTAACTATGCAATTTTGAGACACATCAACTAAACGACGAGTTAAGTATCCAGAGTTTGCAGTTTTAAGCGCAGTGTCAGCTAAACCTTTACGCGCACCGTGAGTAGAATTAAAGTATTCAAATACGTTCAATCCTTCACGGAAATTAGAAATTATAGGTGTTTCTATAATCTCACCAGAAGGTTTGGTCATGAGCCCTCGCATTCCTGCTAGCTGTTTCATCTGTGAAGTAGAACCCCTTGCACCAGAGTTAACCATCATATACACTGAGTTGTACTTACTATTTCCATCATATATAGATATTGCTTTTAACATATCATTAGCTATCATATCCGTACACTTAGACCATTCATCTATAACCTTGTTATACCTCTCACTTCTAGTTATTAGCCCATCTTGATATTGCATAGAAAATTTCTTAATTTCACCCCTCGCGTGATCAACATGTGTAGCTTTAGTTTCAGGTATAACCAGATCACAACGACCAAAAGAAACACCAGAAAATGTGGCATACTCAAAGCCAAGTACCATTAATTTATCAGAAAATGCCACTGTAGCACTTTGACCACAGTTACGGTATACTAAATCAACTATACCAGTTATTTCCTTGACTGTTAATATCTGATTTATTAGATCGAAGCCTAGATTCTCATGCTTAGGAAAAATTTGCCATAATATTAAACGGCCAGGAGTTGTACAAACAGTTTTATAGTGAGTTTCACCGCTGCTATTAATATACTCCATCCTATACTTTATACTAGAATGAATATGTAGAGTACCATCACTCAAAGAATGCTCAACTTCACAAAAAGCACCAAAAGATGGTAAATTATCTTCCTTAGGTTCTTGTAAAGTCAGATAATATATACCAAGTACTATATCTTTACTAGGAACTATAATCGGTCTGCCATTAGAAGGACTTAAAACGTTATTAGTGGACATCATCAACACCCTAGCTTCAAGCTGAGCTTCCAATGAAATTGGCACATGCACTGCCATTTGGTCACCATCAAAATCAGCATTAAACGCCGTACAGACAAGCGGATGAAGCTGTATTGCTTTGCCTTCAATAAGGATTGGCTCAAAAGCCTGAATACCAAGTCTATGTAGCGTAGGCGCTCTATTCAACAAAACAGGATGCTCTTTTATTACCTCTTCAAGCATATCCCAAACTTCTGGTTTTTCTGCTCTTATCAACTTACTAGCAAACTTAATAGTTGGAGCCATACCATACATCTTAAGCTTTGAGTAAACAAAAGGTTTGAATAGTTCAAGAGCCATTCTTTTTGGTAATCCACACTGATTTAGTTTCAAAGTTGGACCAACAACTATTACAGAACGTCCAGAGTAGTCTACCCTTTTTCCTAAGAGGTTCTGGCGAAAACGACCCTGTTTTCCTTTTAACATATCACTAATGGACTTTTTATATCCAACAGCACCAGCTTTGTTTACCAAAGTATTACGACGACTATTATCAAAAAGAGAATCAACTGCTTCTTGTAACATCCTTTTTTCATTACGAATCATAATCTCAGGAGGATTTAAGCTCAACAATTTCCTCAACCTGTTATTTCTATTAATAATAGTCCTATAATGATGATTCAGATCAGAAACTGCAGGACGACCACTTTCAAGCGATACCAAAGGACGCAAATCAGGTGGTAAAATAGGTATAGTTGTAAGTATCATCCACTCAGGCCTATTTCCAGATTTAATGAAGTTTTCAATAATACGCAATCTCTTTATAATTTTCTTTCTTCTTATCTCAGAAGCAACAGACTCTAATTCTAGTCTTAAATCCTTCCTAATTTCATGTAAATCAAGGCGCGTTAGCAACTCTCTTATAGCTTCAACACCTTGCATAGCTACAAAACTATCGATCCCATAGCTATCTTTAGCTTCATTATAAGCTTTTTCACTAATAATCTCACCTTTTTCAAAAGGCGAAACAAGAGGATCTATCACGATATAATTATCGCTATATAAAATATTCTCAATATCTCTGAGAGACATATCCAATAATGCTCCAATTCTTGAAGGAAGCGATTTCAAAAACCATATATGAGCAACAGGAGATGCAAGCTCTATATGACCCATCCTTTCTCTTCTTACTTTAGAAGATGTAACTTCTACTCCGCATTTTTCACATATGCGACCTCTGTGTCTTCTTTTTTTGTATTTTCCACATAAACATTCATCGTCATTGACAGGGCCAAAAACCTTAGGGCAAAATAATCCACCTTTCTCAACTTTGAACGTACGATAATTTGCAGTTGAAACGTCTTCTATCTCACCACAAGATATACGCTTAATACTTTCAGGGCTAGCAATCGATATGCTAACCTCATTAAAGGGTTGTGCAATGTTAGTGTGAGATATATCTTCAATCACTACATCATTTTGCTTTAAATCTACATTTAAACATAAAGAACGTAGTTCTTTTATCATCACATTAAAGGATTCAGGAATTCCACATTCAAAATTACTGTCACCTTTTATTATCGATTCGTAAATCTTAACTCTACCATTAATATCATCAGACTTCACAGTTAACATTTCCTGCAAAGTATAAGCAGCACCATAGGCTTGTAATGCCCAACATTCCATTTCACCAAAACGCTGACCGCCAAAATGAGATTTTCCTCCTAGAGGTTGTTGAGTAACCAAACTATAAGGCCCTACTGAACGCGCATGAATTTTACCATCAACCAAGTGGTGCAACTTAAGCATGTACATGTAACCAACTGTAACCTTGCGGTCGAATTTTTCACCACTGCAACCGTCATATAATACAGCTTGTCCAGAGTTATCCAAACCAGCAAGTTCAAATAATTTTGCTATTTGTTCATCTTTTGGACCCTCAAATACAGGTGCAGCAACAGGAACGCCATCACGTAATTTACGTGCAAATTCAATGAGATTATTATCACTAATATTACGAATATCATTACAGATAGATACGTTACTACCATAGCTATAAACCTCAATCAGGAAATTACGTAAATTGCTGTATGAACTTTTACAAGAGTTCAAATAGTTCTCTACTAACGCATTCAACTCGTCATTTAGTGCATTCTTATTAGGTGTATTTAAAACAGAAACCGTTATTTCATCATCATCAATATTTTCAATTTTTTTATTGTCAAGGTATGCTACTGCAAATTGTGTAAAATTATCATCGTTAAGAGACCTAATTCCCTTGCAAAAAGCACTTTTGATTTTATTGATCTCATCAAGAACATTACTTACCTTTTCCCCTAATTTTCTACAAGCCCAACCCACATGCGTTTCCAGTATTTGCCCTACATTCATTCGTGAAGGAACACCAAGAGGGTTAAGAATAATATCAACAGGAGTACCATCTTCCAAATAAGGCATATCTTCCACTGGCACAACTCGAGAGATCACACCTTTATTCCCATGTCTACCAGCCATTTTATCCCCTGGTTGCAGACTATGTTTCACAGCAATGAAAACTTTTACTGACATCGACACACCTTGAGGCAGGTCATAACCTTCATGTAATTTTTCTACTTTTCGCTTAAACTGTGCTATTGCATGTGATACTTTTTCATCAAAATCTTTTTTTAAGCTCTTAACTTGCTCAGAAATGGATTGGTTTTTTAATCCTATACCCCACCATTGCTCACGTTCAATAGAGTCAAATTTTTCTCGATCTTGAGAACCAGAATTAATAAGAAGTTTCTTCAGTTCATCATAGAAATATTCACTAGTAACATTGATTATATAATCTCGCTCTTCCTCAAAGTCATTTACCTCTTTTTGTTTGATGAGTAATGCCCTTTCATTTTCTTCAACCCCCCTGCGTGTAAAGACTTGTACATCAATTACTGTCCCTTCAACATCTGGAGATGTATATAAAGAGGAATCCGCACAATCGAATGACTTTTCACCAAAAATTGTCATTAATAACTTCGTTTCAGGAGGCAATGAAAGAGAAGGTTTAGGTGTAACTTTACCTACCAGAATATAGCCTGGACCAACTCTTGTACCAATTTTCACTATACCACTATCATCCAAGTGATATAGATTTTCTTCATTAACACCAGGTATAGCACGAGTTATTTTTTCTGATCCTAAAGGGGTATCATGTACAACACAGTCAAATTCTTCTATATGAATAGAAGTAAAGAGATCTTTTTTAACAACTTCACTAGAAATAATAATAGAGTCTTCAAAATTATAACCTTGCCAAGACATAAAAGCGACTAGCAAATTTTTACCAAGCGCCAACTCACCACTGTTAATTGCAGGACCATCAGCTATTACATCACCCTTTTTAACATAATCACCTACGCACACTAGCGGTCTTTGATTAATACAAGTATTATGGTTAGAACGCTGAAATTTCCTTAGATGATAAATATCTACGTCTAAGTAGTTAACCCTTTCTTTATCAAAAGCACGTATAACTATAGAGTTACTATCAGAACTATCAACTATGCCATCGCGTTTTGCTAAAACTACAGCACCAGAGCCAGAAGCTACAAAAGACTCCATACCAGTAGCAACCAGAGGAGCGGTAGGCTTCAATAAAGGTACGGCCTGACGTTGCATATTTGAGCCCATTAATGCTCTATTAGCATCATCATTTTCTAAAAATGGAATCAAGGAAGCCGCAACTGATATTACCTGCTTAGGAGATACGTCAATGTAACTCACCTGATCACTGCTTACCATAATGAAACTACTAGCATATCTACAGTATAGCATATCATCAACAAAGCAATTATTTTCATCGAGCTTTACGCTGGTATCAGCTATATAATATAAACCTTCATCTATGGCAGACAGATACTCAATTTGATCAGTAACAACCCTATTAACTACTTTTCTATAAGGACTTTCAATGAAACCATATTTATTAATACGCGCGTATATAGCTAAACTGTTGATTAACCCTATATTTTGCCCTTCAGGAGTCTCAATAGGGCAAATTCTTCCATAATGAGTTGGATGAACATCACGCACTTCAAATCCTGCCCGTTCTCTTGTTAAACCGCCAGGACCTAACGCGGACAACCTTCTTTTATGTGTTATTTCAGATAACGGATTAGTCTGATCCATAAATTGAGATAATTGAGAAGAATTGAAGAAATCTCTTAAGACATTAGTTAACACTTTTGGATTAATAAAATCAGATGGAGAAACTTTATCTAAACTAGAAGTGGACATAGAATCAACTATTGCGCGTTCCAATTTCAACAACCCAGTTCTAAATTGATTTTCTATAAACTCTCCAACTGATCTTACTCTTCTGTTTCCTAAATGATCAATATCATCTACAGATCCTTGACCGTCACGTAACAATACTATTTTTTTTACAATTTCAATAATATCTTCATACGTTAAAACAGTTAAATCCTCATCATAATTTAATCCAAGGTAAGAGTTAAGCTTCAACCTACCAATGTTAGACAAATCATAATATTCCGGACTGAAGAAAAGATTACGGAAAAACTCCTCTACTATCTCTAAAACAGGAACTTCACCAGGACGCAAAACTCTATATATTTCATATAGCGCATCCTGATAAGACATGTTTTCGTCTAAGAAAAGCGTATTTAATATATAAGGTCCAACAGATACATTATCTATGTTCAATACTGATATTTCATCCACAGACAATAACTCAAGCTTCTTTATGTCTTCCAGCTTTATAGATTCACCAGCAGATAAAATTTTCGTAGAGCTAGCACTATCCATTAGATCTTCTGCGAGGAATAAACCACATATAGAATTAAAAGGAACCAGATACTCTTTCAATTCATTATCATATAGCTTTTTAGCTAGTCTTGAGGTAATACGAACGTTAGCTTTAAGCAGAACATTACCTTCAATATCCATTAAGTCGAAAGGCAACCTCACTCCTTTAAATTTATCAGGAACAAAAGGCACTTTCCAACCATCTTTATGTTTTACATACTTTGTTTTCTCATAAAATCTATCGAGTATATCATTATTTGATAGACCTAACGCCTTTAACAAAACTGAGATTGGCAATTTTCTTTTTCTATCAACACGAAAATACAAATGGTCTTTAACATCAAATTCAATATCAAGCCAAGAACCCCTATAAGGAATAATTCTAGCAGAATAGATCAATTTACCAGAATTGTAAGTTTTTCCCTTATCGCTATCAAAAAATACACCAGGAGACCTATGCATTTGTGAGACAATAACTTTTTCTACACCATTAATGATAAAAGTGCCCTTATCAGTCATCATAGGCAACCCACAAAAGTGGACTTCCTGCTCTTCTATAGATTTTACAACGGTTGCAAGTTTAGAATGATCTCCACTCTCTTTAATCGATTTATATTCATCAAGAGAAATACCATCCTGCATAACAACAAGACGTATAGAAGCTATAACCTGAGCAGAAAAAGTTACACCACGCTTTATACACTCAGATTCATCATACTTAGGATCATCTACCCTACAACTTATAAACTCAATAGTAGCCCTACGCAAAGGATCATTTATTGGAAAGATTGTATGAAAGATAACTTCAAGTCTTTCATTACCCTTATTCTTAGGAGCAAATGAATCATACGATTCTTTTTGAACCTTAACCAAATCCAATAAAGAATCTTTTAAATCAATCGACCCAGAATAAGAAACTCTAGGAACAAAAGCACCAGAAGCGTACATATAAGAAGAATCAACCATTAAAATACCCCAAACTAATTAAAAGAGCTATATCAATATAAAATTAATACATTAAATATTATTCAAGCTCCACTTTAGTTACTCCTGCTTCAATAAGTTTTTGCTTGATTTTTTCTGCTTCATCTTTAGGAACATTAGCAGTTAAATCTTTAGGTAAAGATTCAACCAACTCTTTTGCTTCTTTTAAACCCAATGTAGAATTAACTTCTCTCACAGCTTTAATAACTCCTATTTTTTTACTCGCATCAATTTCTTTAATCACAACTTTATACTCAGCTTTTTCTTGAGCAGCAGGAGCAGCAACATTATCACTAATAGGCGCCCCAGCACCAACAGCCCCACCAAGAAAAGAACCAGCAGGCAACCCTATTTTCTCTTCTAGAACTTTTACAAGTTCAGAAGCCTCTAATAGGTTTAAAGACAATATTTTATCAACCAAATCACTTGTTACATTACTCATAATTACCACCTTACTTAACAACAAATTTATTTTTTAGAACTATAATAATCCAAAACTCTCACAAGCCTCATAGAAGATGAATTAATAGACAACGCCAATCGAGCAGGAATATCATAAGATATTAAACGCATAATTTTAACACGCAATTCATCTAGAGAAGGCAACTTAGCCAGTTTATTAACATCTTCCACTGTTAATAATTCATTTATATGAGCCGCGCAAATCACAGACATTTTTTCTTTGTTAGCATTAATAAAATCAACTATTAACTTTGCAGCTTCTACTATGCCACTAGAGTATATAATAGCAACAGAACCAGAAAATTTGCCTGATAAATAAGAAAATTTACCACTCCTTTCCAAAGCCAAGCGCGCTAGAGTGTTTTTAACTACTAATACTCCACCTGCTATAGACTTCAGGTTATTCCTCAGAGTTAATGAATCATTAGCGTTTATAGATTTAAAATTTACTAATATCAAGAAATCATTATTTACAAATACGTTTATTGTGCTCTGTATAAATTCATCCTTATTTTTACGCTTCACGGTATCACTCCCTTAAATTATATCTTCCACTTTGCTTATCTTATAAGCTTCACCCATAGTTGAATTTAAAAAAACACCCTTGAAGTAAATTCCCTTCGCAGAAATAGGTTTATTATCTTTAATTACTTTAAGAAAGGCTTTTAAATTTTCTAGCAAGTCATCAATATCAAATTTAATATTTCCTAATTTACCATGAATAACACCATTTTTATCTGTTCTAAATTTTATCTGACCAGACTTAATGGTTTTAATAGCTTCTGCAATGTTAGAAGTCACAGTACCAAATTTAGGGTTAGGCATCAGCCCTTTAGCACCCAATACTTTTGCAATAGGAGTGATTTTTGCCACAAAATCAGGAGTAGTAATGCACCAATCAACATCTAATTTTCTACCTTTTTTTATTTCTTCAACTAAATCCTCTCCTCCTGCAATATCAGCACCAGCTTTTTCAGCTTCTAATAAATGTTTATCTTGAGCGAAAACAGCTACTTTAATATTCTTCCCGATACCTTTAGGCAAAACTACTGTACCACGCACCTGCTCTTCAGATTTACGTGAATCTACGCCTAAATTGACTGCAATATCAACTGATTCATAAAACTTTGCTGAAGCAGACTCAATAATCTTCTTCAAACACTGCTTAGGATTATCATTATATGTATTCATTTACCTANNNNNNNNNNNNNNNNNNNNNNNNNNNNNNNNNNNNNNNNNNNNNNNNNNNNNNNNNNNNNNNNNNNNNNNNNNNNNNNNNNNNNNNNNNNNNNNNNNNNCCTTCCACAACTTCTATACCCATAGATTTTGCAGTGCCTACAACCATTTTCACTGCTGAATCTTCATTATCCACTTTCATATCAACCATCTTGCACTTTGCCACTTTAATTATAGCAGACATAGGTAATTTAGCCACTAATTCTTTACCAGGATTACCAGAACTTTTACTTAATTTAGCCTCCTGCTTAAGTAAATAAGCCACAGGTGGACCGCTGACAGTAAAATCATGAGAGCGATCATCCTTTATGGAAATTCGCACTGTTACTAAATCGCCTACTTTATAATTAGTGTTAGTAGCGCTAGTAACTTTATTAAAAGCTTCACAAAACTTAGGAACAGGTATACCACGTGGACCAAGTACTGAAGCAATTTTCGGTCCTGGAATTGCTTTCCCAGCTTCCATAAGTAAGTTAATCTTAGCAACTATAACACTCATAATTAATCCTCTATTTTCTCTACTTTAGCCAGATCAAGCTCTATTATTGTCGGCTTACCTAAAATTGATACTTCCACATTAATAATTTTTTTCTCATCGTTTACCATATTTACCTTACCAGTAAAATTTTGAAAAAGACCATCATTAATTTTCACTTTTTCACCTTTTTCATAACCATAACCTAACTTCTTTGTCTCTTGAGCATTATAAAGTGCATTACACATTGAGTGAATCTCATCGTCCAAAATCACCTTTGGAATATTACCATTTTTCAAAAACCCATAAACCTTAAGAGATTTTGGTATATTATTGATAAAATTCAATACTTCATCGCATAAATTCACGTATAAAAAGACATAACCAGGAAAGCATTTCCTTCGTGTAGCAATTTTCTTAGATTTCAACTCTACTTCACTTAGCTCTTCATATGGAATAAAAACTTCCTTAAAGTAACCATTAACACTCAATCTCATAGAATTTTCCAATATATGTTGGCGCACTTTCTCTTCACAATTGGAAGCAACTCTCAAGATATACCATTTATATCTATTAAATTCTTTACACTTTAAACTTATCTCATCATCTGAAATCATCTCAAAATCTCCAGATTCGCCACTGCAGAATCCAGGCGTTTGATTCAAAATATTTTTGCTTTCATCACATAGATGCATATATACATACACTTCACATAACTCTTTTATATCAGACTTTGAATTACATACCGTTTGATAAGGAATAAACACTTCCTTAAAATAAACAGCATTACTTACCAATTCGCGTATATTTTGCTCATATCCATAATCAACTCTAATGATATACCATTTATATTCACATTCCATAAATAATTCCAAATAAAGCCTTAATTACGTAAAGAGACATAAAATCCACAAAACAGAAGAAAATCGAAAAGCATAATATAACAATCATCACAACAAATAGAGATGACAACACCTCCTGTTTCTTTACCCAAGCAATTCTTCGTATTTCTTGCTTTATATCATAGAAAAAAACACACAAACTTTTTAACATTTTCACCACAACATTAATGCAGGAGCGATAGGAATTGAACCTACAACCTCTGGTTTTGGAGACCAGCGCTCTACCAATTGAGCTACACTCCTATAACTCAAACTCTCACTCCAAAATTTCAGAAACAACACCAGAACCAACAGTTCTACCGCCCTCTCT
>NODE_9_length_13652_cov_22.339560
ACACAAGATGTATTACAAAACGTATTCTCACAGCTGCAGAAGAAAGCTGATGAAGAAGCAGAAAGATTGGCAAGAGAAAGAGAAGAAGAAAGACAAAGGGAGGAAGAGTTAAATGAAAAGAACGAGGAATTAAAAGAACTTATAGAAAAGGATGAGATTAAAATATTTCAAGTGATAAAAGGTCATGATATAGGTAATGGGCGTTCAGCAGTAATTTTACAACTTGATGAGGAGATAGTCCTTGATTCAAAAAAATACTACATAGCAGAATATAAACACCACCCAGAATGGGAAGGCAATGAATACTTGCATTTTGTTGGCCCTAGAGATGATATGCTGGTTGATTATGAAAACTTATTTTTTGTGCTCAATCAAAGCTCTTACTCTGGTTTTGAAAGTGGGTTTTATTCAGCAGACAGCACTGATCCCTATAATTACGCTAAATATTCAAAAGAACCATATTTGAGTGGTGATCAGCTATCTGAAAAATTATCTAATGAGTTGGAGGAAGATAGCAATCAGATAGGTACTGAATTTACAATTGATGATGAGCAAGTAGACGAAGAAGTTGTGGTAGAGAGTGAAGCCAAATCTGGGGAGAAAGGAACGGTTGGTGAGGATAACGCAAAAAATACTATACAGGAAGAAGAATCTAATTATATAGATCAAATGCAAGCAGATGATGGTAGTAGTTATGTTGAAGATCAACCAGCTTTGCGTGATGATATGGAAAAAACTCTACAGGAGCCATTATATAAAGACAAAATGCATGAACAAAATAATCAGAGAGCTAAACAAGATATGGAAACAAGAAAGTTAGCTACAAAAACTGAAAATCAAAGTAATAAGACTGAAGAGCGAGAGAAGCCAACAGAAAATGAACAAGAAGCTGTTATAACAAGTGTTATAAACAGTATGAAAGATAATAAGGAAGAGGATCACCTGCAACACCCCTTAAAAATAAACAAAGGTGAGCTTCTTGAAACAGGAAAATATAAAGTGGAGCTGCAAGCTACAGGCGAAGACATAAATAATTTTTATCAAAACTTAAGTAGTCAGTATACCACTGGGAAATACAGTTATGATCAAATGACGGTTCTATATAATAAAGTTTATGCACGAGATTCTAGTCACGATGGAAAGCTGATGCTTCTTCCTGAAGCATATGTTGCAGATGGTCACCTGTTTATTCAGGATAGAGATTTTGGAACTTTGCATGATTTCAATGAAATGTTTTATATAAAGTGATGAGTTCGTATGATGTGAAGGGCTAGATTCAACTTGGCGGACGAGAATTAACTGATAAAGAAAGCTGATGCATATTTTTACCTTTAAGGTTTCTTATCGAGTATAAACATCAGCTCGTCCCATTCCCTTTTACCAATTCCGCTTTCTTCTCTAGTAACATTTTCTCCTTTAATTAATTTGCGAATTATTTCTAGACCAGTTCTTGAAATACAAGCTGATTCTAAGCAATATTCAACAAAGGCATTGTAGGCCAGTGGAACCCATTTTTTTATTATATCCAGCATAACTTCTGCATAGACTCTAATTTCATACTGAGCATGCTTGTCAGCTCTGAGCTTCAAAAAATGAAGAAGGTTATGCAGATCTATCTTCCAATAAAATTGCGTGTAGTAATTAAGCGTTAGGTTGGTTCGGGCAATTTCTCTTGCAAGCCCCTGCTCAATAAATTTCTCATAATGAGAATATACTAAATTAGAGTCATTTGTTAGAGAATCCATTATTTCCTTTGAAATGCCCGAATCAAAAGCTTCCCCGCTACCTTGTTTATTATTATCAGATTGTTTTGCAACCTGTTCTGGTTTTGGTATATAAAATTCATTATCAAGTATTGAATACCTTGCTGAATACTCATTCACATTTGCAGTTCTATGCCTTATCCATTGCCTTGCAACAAAGATTGGAAGTTTCACGTGAAACTTAATTTCACACATTTCAAATGGAGTTGTATGATGATGTCTCATTAAATACTTTATAAGTGCTTCATCCTGACTTATCTGTTTTGTTCCTTTGCCATAAGAAACACGAGCAGCTTGAACTATAGCGCTATCAGAGCCCATATAATCCACTACTCGAATAAATCCATGGTCTAATACCTTATGTTCTTCATATAAGATTTCATCTATTTCTTTCACTGTGACTCGTTTAGTTGTTTCATTCATAGTATGTCCTCAAGATGAAATAGAGATATCAGCTCCACATGAATTAAGTTTTTCATGCATTGCTTCATATCCTCTCCATAAATGATGCGAATTATTTATTGTAGTTTCTCCACCAGCTACCAAAGAAGCAAGTACCAAAGCTGCTGTTGACCTTAAATCAGTGGCACACAGATTAGCTCCAGATAAGCTTTTTATTCCATTTACAGTGGCTTTATTTTTCTCTATGCTGATATTAGCACCTAACTTTCTCAATTCATCTACATGTGCAAATCTGTTTTCAAAAATGTTCTCTTCAATTACTGATATCCCATCAGCGATGCACATTGCAGACATCAGTTGTGGTTGCATATCACTGGGAAAGTTGGGGTATGGATCTGTTGCAATGTTAGCAGACCTAATAGAGCAATTTTTTCTGGAAATCATAACCCCCTCATTATATATTTCAACATTAGCCCCTATAGCCTTCAATTCATTCACAATGCATCTTATATCAGATAGACTTATTCCTTCTAACTCCAACTTACCACCGGTTATTATAGCAGCTAGTGCATAGGTGCCTGCTTCTATGCGATCTGGTATTATTTTATGAACACATCCATTTAATTCTTCAACTCCTGTTATTGTGATCCTTGTATCACTAATCTCAATATTAGCACCCATTTTCTTTAGGAACTCTATTAAATCAAGAACTTCCGGCTCCGTTGCAGCATTGTTTATTATTGTCACTCCTTCTGCAAGTGTTGCTGCCATTATTACATTTTCTGTTGCACCAACGCTTATTTTCTCAAGTATAACTTCTTTTCCTTGTAGCTTTCCTTTCACTGTTGCAATTATATTACAGCCTTCAACTTCAATTTTAGCTCCCATTTCTTCTAATGCTTTGATATGCATATCAACAGGACGCTTTCCAATATTGCATCCACCAGGAAAGACTGTTATGATTTTACCAAATCTACTGAGAATTGGACCTAGCATTAAAAGAGATGCTCGCAGCTTACTTGCAGTTTCGTGTGACATTACGTGATTGTTGATATTACTGCAGTCAATTTCCAAAGTATGATTTGCTTTATAATCTTTATTGCGTGTAAAATTCACTTTCGCTCCAAGACTCTCAAGCAGCTTAGACATTAGATGCACGTCAATTAAATCAGGTACATTATGCAAAATTACCGAGAAGCTACTCAATAGACTTGCTGCCATTATTGGTAAAACAGCATTTTTTGAGCCATTAATCTTGATTTTTCCGACCAGAGGTTTATGGTTACTACTTACTAATATTTTGTGCATTTAATTAAGCTAGATCTTACCAAATAAGTATAGTAAATCGACAGTAAAAGGCAAATTACAGATAATATAGCTATCACAGATCATAATGTTCGTACATTTTAGCTATTCAGCAGCAAAATTGATTACACTTGTCCAAAGATGAGCGATGCATTAGTGCCACCAAAACCAAACGAATTAGAAAGTGCATATCGAATTTTATGCTCCTGAGCTTTAAACGGTACAAAATTTAAATCACATCCTTCTGAAGGTTTATGTAAATTTAAGGTTGGCGGAATAATTCCATTATTTAACGCAAGAATACTGAATATTGCTTCAACGCTCCCTGCAGCACCAAGTAAATGTCCTATAGAAGATTTAGTTGAAGAAACAGGTATTTTATAAACGTAGTAACCAAATAACTGTTTCATTGCTATTACTTCAATTTTATCTCCAAGTGGCGTTGAAGTTCCATGTGCATTGATATATCCTACTTGATTTGGATTAATTTGCGCACTTTTTAAGGCAAGCTGCATTGCCTTAAATGCGCCTCTTCCTTCTGGATGTGGTGCTGTAATGTGGTGCGCATCTCCTGTGAGTCCGTACCCAACCAGTTCAGCATGTATTTTTGCCCCCCTTTTTTTTGCATGTTCGTATTCCTCCAGCACCAATATACCTGCTCCTTCACCCATAACAAAACCATCGCGTTCTGCATCCCATGGCCTTGAAGCTTCTTCCGGTTTATCATTGAATTTAGTTGATAATGCCTTCATAGACGCAAAACCTGCAATTCCAACTCTACACAGTGCACTTTCTGCTCCACCTGCAATCATAATATCCGCTTCACCAAGTTTTATAGTTCTTGCTGAATTTATGATTGCATGCGCACCTGTTGCACATGCGGTTACTACTGAATCGTTTGGACCTGTAAATTCATATTTAATAGAAATATGGCCAGATATCAAATTTATTAGACTTGCAGGGACAAAAAATGGACTGACACGTCTGGGCCCTTTTTCCTGCATGGTAATAACATTTTCCTGAATTGATGGTAGACCACCTATACCAGAGCCAATAGTCACACCAATACGCTCCCGATTGATATTTTGGCTTTCCAAAATTAATGAATCATCTACTGCCTGAATAGCTGCTGCAATACCATAATGGATAAAACGATCTGTCCTTTTTGAGTCTTTTTCAGAAATATAACCTACAGGATTAAAGTAATTCTCAATGTTATCGGATTGCACAGGCACCTGCCCTGCAACCTTACAAGCAAGATCAGAAGAGTCAAATCTATCTGCATTGATTGCTTTTATGCCAGACTCACTTTTTATTAGCCTTGACCAAGTGTTATCAACATCTGCCGCTAGTGGAGTGATTAACCCGACACCAGTGACTACTACTCTTCTGCTCATTTAACACTAACTATTAGCCTTTTTTACTATTAATGTACTCAACTATTTGCTCCATAGTTTCCATTTTTTGTGCGTCTTCATCTGGAATTTCTATTCCGAACTCTTCTTCTGCTGCCATGATGATTTCAACTGCATCTAAACTGTCTGCACCATGCTCCGAAAGCTTTGAAGAGCTATTGAATTTCTCTACATCCTTACTAATGTGCTCTAGTATAATCTTTTTCACTTTCTCTTCTATGTCTTCTCTAGTGCTCTTTGCTAGTTCGCTATTCACATTTCTTACCAAAAAAATAACCTATTCTTTGATGTTATAAAAAATTTTTATGTTTGCAATATCTTTTATAACTGGTAAACTACAGCAAAGTTTTCTACTGCCCTAGCTGGCTAGCGTTACGTGCTAAACAATTAACAATTCAAAAATGCTAGACGAAACAACAAAAAATTTGCTTATTGTAGAAGTAAATAAACTTTTACCAGAAAATAGCGAGAATAAGCTTATATCAGCTATGCGTTATATACTCCTTGCTCCTGCAAAACATGTACGCTCCTTTTTAGTCGTAGCTTCATCGCGAGTGTTTAACACGGAAGCTAAAAAAGTAATATCAGTTGCTGCAGCAATTGAATTTGTTCATGCTTACTCTCTAATTCACGATGATTTACCGTGCATGGACAACAGTGATACTCGCAGAAGCCAGCTAAGCTGCCATAAAAAATTTGATGAAGCAACAGCAGTGCTTGCCGGAGATGGACTACTTACTCTGGCTTTTGAGGTATTATCTTCGTTAAATGAGAAACGCTGTGAGATCATAAAAGTGCTCTCTCAAGCAATAGGAATTAGGGGAATGGTAGGAGGACAGGTTTTAGATATTGGTGCAGATTTTAACAAAATAAAAGAAATTCATTTGATGAAAACCGCAAAACTATTTGCAGCTTCATGTGAAATAGGTGCTATAATAGGGAATGCTACAGATAAGCAACGTAAAGCGTTATATAACTACGGGATAAACCTAGGGCTTATCTTTCAAGCTAAGGATGATATTGAAGATTACGAACAAGATAAAACAAATAATCTAATGTCTGTACTTGGTAAAAGTGAAGTAGAGGACTATATAGACGCCCTCTTTAAACAAGGCTTGGATAATTTGAGTGCGCTTTCAGGGGATACTAATTATTTATATGATTTATTGAATCAAGTAAGGAAAGATGGTTAGAAAAATTATATTACAAATGCTTATTTCCATAGTAATGATTCTCACTTTAACCTCTGCTTTTATGTTTACTATTGTCTATATAAACAAAGGTAAACCGGAAAAAAAGGACAAGCTTTATGAGATAAGTGCCACGCATGGTGGTTTGATACAGACAATAGCACATTATCTAGTGAAGCCAATACTTGAATCAGCACTCGACCGCTATATTGAAAAGCATGGGCTAACAGAATATTTAGAAGAAATGACGCAGCAAAAGGAAGAAGATTCGATAAATTTTTATGAAATTACTGAAGGCAGTGGCAGCAAGGCTTTCTGCGGCCTGGAAGTCCTACTGCAAATATATAAAATTTCTAATAATAACTTAACAACACTCCCTAGCAAAGTTTCTGATGTTACTTTGAAAATAGGTCAAGATGACCTAAAAGAAGTGGGTTTAGGGGTGATAGGTATGAAAGAAGGCGGAGAGCGTGTAGTTACTATTGCCAATGATAACAAAGTGAATTTTAATTCTTATTACGTCAAACTGATCGAAGTAAAGGATAAATATCCCGACTCAGTGAATAATCTGATGGTTTTTAATGACTTAATTAACAAGACTGGAAAACAAGTAAGGTGCGGTGATGAGATATCAGTTAAATATAGCGTAAAGGAGCATAATGGGGAATATATAGTCAAAGATCAAACAGTGCAATTTAGGGTTGGCGATAAAAAAATACCACTTGCTATAGAGCTTGGAGTTGTGGGAATGAGAGCTGGTAATAAAAGAACTATTCTTTCTCCGCCTGACCTTTTGACTATTACTGACGATATGTTAATAAAAGACATAGATTATGATGAAGAAAATATCTCAATAATTGACTTAAGCTTAGATATTAAGCAAGAGGTCGCAGTACACCATTCTACTGTTGAAAAACAGCCTAAAGAATATAGCTGAAAATTTTAGGCTTACTGGCTGACCTTCTGAACACTCTCTATACTACTTAAAGTAGGCTTTTTGTTTTTCCTAAAGTATAAACTTAGATAAATCAAGCTGCTTCGAAATTGACTCAAGTTTATCTTTTACATACTTGCTGTCTATAATGAATTTTTCGCTATTTTTCTCAGAAGCAATGAAACTTATTTCATCTAAAAGCTTCTCCATGATAGTGTGAAGCCTTCTTGCGCCTATATTTTCCACTTGCCTATTAACTGTAAACGCTATTTCAGCTATGGTTTTTATACCATCATCAGTGAACTCAAGCGTCACATTTTCTGTTTTCATTAAAGCTATGTACTGCTTTAACAAACTAGATTCTGGTTCCTTTAATATTCTTATTAAATCCTCTTGAGTAAGTGCCTTAAGTTCTACCCTGATCGGTAATCTGCCCTGCAATTCCGGTAAGAGGTCAGATGGTTTAGACTGATAAAAAGCACCAGATGCAATAAATAATATATAGTCTGTTTTTACATGGCCATACTTAGTTGTAACAGTTGTTCCTTCAAGTAATGGTAACAGATCGCGTTGCACTCCTTCTCTGTTTACTTCACCTTTTACTTCTGTACGTGCTGCAATTTTGTCTATTTCATCCAAAAATACTATACCGTCATTACTAACAAGATCAATGGCTTCTTTGATTATCTTATCTTCATCCATTAGTCTTTCACTTTCTTCATTAATTAATATTTCACGCGCTTCTTTTACCTTCACCGTAATAGTTTTTGTTTTTTTGCTCCCGTTAAACATCTTGCCCATTATTTCTGTTACATTCATCACACCAACTTGCCCACCTGGCATGCCTGGTATATCGAAAGTAGGTAACATACTCTTGCTCTCTCTGACGTTAATAGAAACTTCTCCGTTCTCAAACTCTTTATTCCTCAACCTTTCTCTAAAAATTTTTTTACTCTCTTCGGTTGCATCTTCGCCTACCATAGAGTTTACTATTGTTTTCTCAGCTAAAATTAAAGCCTTGTTAGCTAAGGCTTTACGAGCTTTCTCTTTAACTAAAACTATTGCTGCATCAACTAAATCGCGTATTATCGAATCAACGTCACGTCCAACGTATCCTATTTCAGTAAACTTCGTTGCCTCAATTTTTATGAACGGTGCACCAGCAAGTTTTGCTAAGCGGCGAGCTATTTCAGTTTTACCAACCCCTGTATGACCAATCATCAATATATTCTTAGGTATGATTTCATCACGCAATGGAAATGGAACCTGATTGCGACGCCAACGATTTCTGAGCGCAATAGCAACAGCACGCTTTGCATCATCCTGTCCGATTATGAATCTGTCCAATTCTTTAACTATCTTCTGTGGTGGCAGGTCATCTAACAAAACTTGAGTACTGTCATTAACTTGAACATCGCTGTCATTTGAATCAAAACCACTCTTAGTATCTTTATAGAGGTCATCTTTTTCATCGTAGGTGTCATTACTACAAGACCGCCCTTCTGAAAGGGTTATAGGCTGATTGGAAAAATTAGTGCACAAAGTTTTTTGCTTGGAAGACATATCACTCCTCTATCTTTTCAATAACTACATTATGATTTGTATAAACACATATATCGCCAGCTATCTTCATAGCCTTCTTTGCAATCTCTTCTATTGATATTCCTTTAGTGTCAATTAAAGCTCTTGCTGCAGATAGAGCAAAATTTCCCCCAGAGCCAATAGCTGCGATTCCATCTTCAGGTTCAAGAACATCACCTGTTCCCGTAATTACTAATGAAATAGATTTATCTGCAACAATCATCATAGCCTCTAATTTTCTTAGATATTTATCCATTCTCCAGTCTTTTGCAAGTTCAACACATGCTCTCATTAATTGCCCTGGGTGCTTGTCAAGTTTAGATTCTAGTCTTTCAAAGAGAGTAAATGCATCGGCTGTTGCTCCAGCAAAACCGGCAATTACAGAATCACCGGAAAGACGCCTAACTTTTTTTGCTCCGGATTTTATAACAGTGTGGCCCAGTGAAACCTGTCCATCACCTATTACTACTACGCTTTTATCTTTTCTAATTGACAGTATAGTAGTTCCATACATTTTATTGTTATCGTGTTGAATCATTTTTCTATCACTTTAAATAAGAATCTCATTATACTTTAATCTTTAGTCAAATTTGCTAAATATGTTTAATTATAGCTTATAATATAATACCTTCCTTATAACATTTAAAGTGTAGATGCAAAACATAATTCGCCCAGATTTGGAAAAAAGTATAAATAATTGGTTTGAGGCAAAATTTAACGGCCTTACATTGCCATTTTATAGCTCTATAGATCTTAGAAACTCCAGCTACAAAATTGCCCCAGTGGACGCTAATTTATTTCCTGCAGGGTTCAACAATCTAAGTGAGACATCAAGAGCAACAGCAGCAAAACTAATAAAAAGTTATTTTGAAACAAAACAATATAAAAAGACTCTTATAATACCGGAGAATTACACACGAAATAAAATGTATATAGAAAACGTATTTGTTATAGAGAAAGTACTGCAACTCGCAGGTTTTGAAACTAGAATTGGCCTCTTTCATAATGAAACGTACAATTTAATAGAACAGTATGAAACTGTTGTGAAAGAAAACTCTTTGCTGAAGACAACTTCAGGATTTGTGCCTGATGTTATTATACTGAACCGTGATATGACGAGCCACATTCCAGACACGCTAGAAAACGTAAAACAAGAGATAGTGCCAAGTCCATTATATGGCTGGCACAGTAGGCAGAAATTTCAATATTTTGAAATCTATCAAAAATTAGTGTCCGAATTTTGTGGCGAATTTAAAATGGACCCATGGCTTATTTCTGTGCTTACAGAAAGCTGTAATGGAGTTGACTTTAATGATGATTCATCACTAGGAGCAGTAGCGACTAAAGTTGACCAAATATTATCTCTAGTGCAAAAAAAATATGAGGAATATGAAATAAAAACACAACCTTACGTTTTTATCAAAGCAAGCAATGGCACATATGGGATGGGCATTATAACAGCAACAAGTGGAAAGGAAATATTAAATCTCAATAAAAAAAAGCGTCATAAAATGAAAAAGATAAAAGAAGGAATAGCAATCAATAGTGTTATTATACAAGAAGGTGTACCAACCATTGACATATTTAAAAGCAGTTCTGCAGAACCGCTAATATACTATATAGGAGATACTCCAACATGTTACTTATACCGATGTAATAGCAGGAAAGATGTATATTCTAGCTTGAATGCCACTGACTGTGAGTTTCATGATGTTAGCCAGGTTGTGGAAGGTAAAATTCTGTCACTTTGGAGTATTGTTGGCAAATTAGCAGTACTAGCGTTGGCAGTAGAAATAAAATCTTTTCACCTCTAACCCTTACATTTCCACAGCGTTGCCATCGGGCAGATCATTACCGGGCTGAATATGGTTATGGCCAGCATTATCAAGTTCAGTAGAAGGATCAGTACCATTACTAGGTTGATTGACAAGCTTATCGATGTTTGATACTAAATATGCTAGACTCAGTATTATACTAACTGTTACGCTTAAATTGAAATTATAGATTATGCCATTACCAAAGTTGATTGGTATGGTTGCAGTTTCCATTCTTTTTAATATGAAGCTTGACAAGCCCAATGACAAAGTTATTGTGCTGAAAATAACGTCCTTCCCATATTCAGCAGACTTTTCAGGATCCTTATTATCCAGATACTTCTTCCATGTATAATAACAGCTTATGAATTCTGAAAATAGAAATAGGACTGTTGATGTTAAACCAATATAACTTATTATATCTTTATTGTTTCCAGCTAAGAAATGAATGATTTTTGTCTGCATCAATATTCCTATGATACAGTGTGTCAAGAAGGCTAAGCTACCTATAACCTGTACCAGGTTTTTAGGTTCATCTTTATCATTTTGAGATTTATATCCAGCTAACTTGAGCCCAGAATGAAGAACGAGTAATGTTGATGTTGGTAATTTCATAAACTTGGCAATATCTGATACAGCAGAAATACTGGATCTGTTATTGTCAATAAACTCGCAACAAAATTGTAGTGAAATCTTACACAATATGCCTGTTAAACCTACTGCAATACAATACATCTTTCTAAGATCATGATTGTGAACATCATGTATACTTTGTGCGAACGTGCTCGATTTCTTTTTTGGCTTGCTTGACATAAAATAGTTAATAAAACAATAACTCCCTTTTATTCTATCACATAAAATCCTTAAAGAAAAGTCCTATAAATCAGGACTTTAAGGGGGATTTATGCACAAATCGGCCAAGCATTTTATAAACAAAAAATCCGTACTGAGAGTTAGTACGCGAAAATAATATCCATCCTTGATAATTGCTTTATATTCTATATCAAGTTCAACTAGAGTTTCTGAATGCTCAGAAACAAAAGATATAGGTGATAAAACTACAGGTACACCATCAGCTTTTGTACGTGATAGCTCACTTTCAGTGCTTGGCTCTAGCCATTTTACAGGACCAATCTTACTCTGATAACATATTGACCAATCTAAGTTATTGATAGCTAACTTTTCTACTATTAACCCTACGCTTCTTTCTACCTGTGAAGCGTAAGGGTCGCCTTTTTTAATAACGCTAAGGGGCAAGCTATGAGCTGAAAATAGGACTCTTGGCTTACCAATCCTGCTGGCTAATGTGTAGTACTTGGCTATCAAGTTAGCATGAGCCTCAATAAAGTTTTCATTGTCATAATAATGATGAATTATTTTTGTATTGCATTTTAGGCCATGCTTTTTAGCATTTTTTTGCCAATTTTCGATGGATGACAAAGTTGTGGTAGTTGAATATTGAGGATATAGTGGCAGCAAAATTACTTCATCAGGATCGAACTGTTTTACACTTTTAACAACTTCGTCAGCAAACGGATGCCAATAGCGCATGCAAATGAATACCTTGTATACATGATTTTCATCTTCATTTAATTTTAGTTCTAAAGCATCAGCTTGTGCTTTTGTATTTTCCAGAATTGGCGATTTACCTCCAATTTCTTCGTATATTTTTCGTGCGATATTTTCTCGTTTCGCAGATATAAACTTTGCTAAAAGAAACCGAAAGGGATTCGGTAAATTGATTATTCTCCTGTCATAAAAAAGGTTGAATAAAAAAGGACGGACCGCATTTAGTGAACCAGGCCCGCCAAGATTAAATAAGATAACTGCCTTTTTCACCTACGCACTACTACAACAAGTTACTTCTGGGGTGCCTATAAAATTAACTACACACTCATCAAATTTAGTTATAGGCACTAAATTTCTTACACTGGCATACAATAAATGGCCTGATCTCTGCAGGTTACTCTTGGTGGATGTGAAGCTCCAATCGAAAAATGTATCGACAAAAAGACTTGGTAATGTTTCAAGAAGTTCAACAGCAGCTAAAGATAGCATTATACAACTTTGCAGGACCTTCAAAAGAACCTTTAGAGGGAAAAGTAAAACTTTAACGAAAAGAGAGGTGCTACTTGTTTCATCCAGTAGTCGCCCTGAGTTAGGCGAATTATACTCGGTGTGTTTTCTATTTTGATTAAAGATAGGAAATTTTATAGTATCTTTCTTAAATTCCGCGTCTATTTCTTTTCTATTGTGGTCAGTAATTTTTTCTAGTAACCACTCACGCCCATGCCAAGTTCTTACAACAAAACATGTAGCAACCATCAACGCAGCGCATATAAGTGCGCATTGCATGAGGCTCATACTGCCTAGCATAGCTGGCAGTGCAAAACAAACAAATGGCACTATGATAGCCATTTCAAAAAATGGAATAGTGTTCCTTTTCATTGCAAAGGCAGCGCCTTCTTTTAATTTTGTATTACGATGTGCGCTATACTCCAAATAACTCAAAAAAGCCAAGCTGAAAGTCAAAAATCCTTTTGTCCCGCAAAAAATTGATGACTTAAGGTTATTTGCTAGTTTTTTACGACAGTAACCCATACAACACTCCTTAATGGTTTATTTCTAACTATAAACCAAAAATCACTTTGATGAAATGAAAATCCGTAATAAAATAAATCTATAAATTTTATATAAGGAAACAATATGGCAATTGAGAGAACACTTTCGATATTAAAACCTGATGCAGTAAAAAATAATATTACAGGCAAGATAAATTCATACATTGAAAGCTCTGAGCTCAAAATCATAGCACAAAAAATGATGTTACTGACAAAAAAACAAGCAGAGCTGTTTTATGAAATTCATAAAGATAGGTCTTTTTTTGGGGAATTGGTAGAGTTTATGACTTCTGGTCCTGTGATAGTTCAAGTTTTAGTTGGTGAAAATGCAGTAAGTAAATACAGACAAATCATGGGAGCTACCGATCCAAAGCAGGCAGAGAAAGGTACAATCAGGGGTGATTTTGCTGATGACATTAGTGAAAATAGAGTTCACGGCTCGGATGGTCTGGAAGATGCTCGTAAGGAGATAGCTTTCTTTTTTGCTGAACGTGAGTTGGTGTAGTCAACTCAGATTTTCCTATATATAACTAAATTTTCTGGATCCTATGTCAAGCATACATCTGTACGAACGTTGTAATTGACAGGTGGCATCATCCAAGTAGCTGACAACATAGAAACGAAAAA
>NODE_10_length_13340_cov_19.380203
TATTTTACTCCAAAAACGTCTTAACTTTCTCTCCACTTTTTCTGGGTAAGGTCACTATTGACATGACAAACATTCATCGTAGTCAATATCTGTTTTTTGTTGCAATATTTCACTTTTTTTGAATATGTCATGCGAGATCTTATCGGCTCTCTGCATTGATTGTGATCTGCAGTAATATAAGCTCTTCAATCCTTTTTTCCAAGCAAGCATGTGTATTTTGTGCAAGTAACGTTTATGTACGTTGGCAGGTAAGAACAGATTTACTGATTGAGACTGACAAATATACGAAGTTCTATCGCTTGCATGTTCTATAATCCATCTTTGGTCAAGCTCGTACGCTGTTTTAAATGTCAGTTTTTCATGCTCACTAAGAAAATTTAAATGCTGAACGGAACCCTCGTTTGTTGAAATTGAAGACCATATTTTATCATTGTCTTGATTTTTTTCTGCTAATAGTTTTTGCAAGAATTTATTTCGCACTACAAATGAGCCTGTAAGTGTCTTTTGTATGAATACGTTTGCTGCATATGGCTCTATTCCAGGAGAGGTATTACCTGCAATAATGGAGATCGAGGCAGTAGGAGCAATAGCGAGCTTGTGTGTAAATCTTTCCATTAGATCAACTTCTTTGGCATCAGGACATGCCCCCTTTTCTTCTGCTAATTTTTTAGAAACTATATCTGCTTGCTCGCGTAAATACTTAAATATTTTTTTATTCCATTGTTGTGCTGTTACTGATTCAAAAGGAACCATTTTGCTTTGTAAAAATGAGTGAAAGCCCATCACACCAAGACCAATACTGCGTTCTCTGGCTGCAGAATATTTTGCTCGCTGCATTTCATTCGGTGCTTTATTTATGAAATCTTCCAATACATTATCAAGAAAGCGCATTATATCTTCTATGAAGAGTTTATTGTCTTTCCATTCTTCGTAGTACTCAAGGTTTACGGATGATAGACAACACACAGCAGTGCGTGACTTATTCAGGTGATCATAACCTGTAGTTAAAGTTATTTCACTGCATAGATTTGACATCTTGATGTCTAAGTTGAGCTTTTTGTAAGATTCTGGCTTATTGTTATTTGTTGCATCAAGGAAAATAATGTAAGGTTCTCCAGTTTCAACTCTTGCTGTTAATATTTTGACCCATATGTCGCGTGCTTTTACGGTTGAAATAACCTTGTTGTTGTGAGGGCTTATTAAATTCCATTCTTGATCATTCTCAACAGCTTGCATAAATTTGTCTGTTACTATTACAGCATGATGTATATTTAACGCTTTGCGATTTGGGTCACCGCCTGTTGGCTTGCGTAAATCCAGAAACTCTTCTATTTCCGGATGAGATACAGGAAGATAAACTGCTGAACTTCCTCGCCTTAAGGATCCCTGACTAATTGCAAGCGTTAGAGCATTTTGTACCACAATAAATGGTACAATTCCTGATGTTTTACCACTACCTTTTACACTTTCACCAATTGAACGTAAATTTCCCCAATAACTACCTATGCCTCCTCCACGTGCAGCAAGCCAAACATTTTCATTCCATAAGTCAACTATTCCCTGCAAGCTGTCTTCGGTTTCATTAAGAAAGCAAGAGATAGGCAACCCTCTCTTGGTGCCACCATTGCTGAGTATTGGTGTTGAAGGCATGAACCACAAGTTGCTCATGTAGTCATAAAGACGCTGCGCATGTTCTTTGTTATCAGAATAGTAATTAGCAATACGTGCAAAGAGGTCTTGGTAACTTTCATTTTCTATTAAATACCTGTCTGATAGAACTGCTTTTCCAAAACCGGTTAATTTGCTATCCTTTACGTAATTAATAGTAATGTTATTCATAAAATTCCTTTTATTCTTTTATTATATATAGATACTTAAAAGCCACTTTGAGCGATTTTTAAGTTAGTTTTTTCGGATTTTCTTGTTGATGCTGTAGTGCAAACAAGATACCGTCAACCTGACTGCCATATATTTTACAGTAACTCATATAACTTATCTGCATATTTATTTTTTTTGCAACATGTTGAACATAACTTTCTGAGTGACGAAAATAGTCTCCTTTGTTTACAAAGTCAATACCTTCACCTTCCTTTCTTCTTATTAAACATATAATAACCCCTTTTTTGCTCGTAGATCTTTTTGCTAATTCCAATTCTTCTTGAAAGTCATGTAGATAATGTAGCACTTCAGCAAAGATAATTACATCATACTGCTGGTTTTTCTCTTGTTTAAGAAACTCTTTCATTTCCATATGTATTAATTCATTGTAAACAGGATTACCTTTTATAAAGCATCCTCTTGCGATATTTAGCATTCTACTTGAAATGTCAATTCCTGTTATGTGGCTTCCAGTACTATTTATTTTCAAGAAATGACCACATATTCCAGTCCCACAACCAAGGTCAAGTATATTGAGCTCAGAAGTGGAGTTGTTGAAGATTTTTGTAATTATCATGTGTACAAGTTCATGCCCTCTATACTGTTTAGCAATCAACCAATGCTCAACAAAATATTCACCTGTGTAATCAAAATATTGTCTTATGAGGTTTTTTGGCAATTCTGTAATAGGCGCTGAGTTTGTCATTTTTTTTATATAGTAAGATGCCTCTTCGTGATCACTATCTAATTTTAGTGTCTGTGTTAAATAATTATAAGCTTTGTTAGTATTCCCTACCGCAAAATGACACCTTCCAATGTTATACCAGACTATGGGTAAATGGGGGTAAAATATGCTAATTAACCAAAATCGTAACTTTGCATCTGATATGCTACCTTTATAAAAGTGATATAAACCGATTTCAATGTTGGTATTTAACAGGTTCTTAGATTTTTTAAGAAGCACTGTCATTTCTTTATGAAGAGTATTATATTTATTCACAATGAAGTGTTTTACTTTCTTAATATTTAATACGCCAATGAGCTTAGACATACAATTTAAAGCAACGTTTTTTATAAAAGAGAGATTACTTTTCATACATTAGAAATACTCCGAATGTTCATTATCATTTTTAGGCAATTGATTTTAACATATTTTATCTTACAAAATATCTTTTTCATTAATTTTTACTGTATATATAAGTTTACCGCATATTTCTCAGATTGTACTGTTTAGGATTGCTAGTATATTGTTGTTGATAATATAAGTAAATGTTTTGTGCAAAAAGGCGTTGACATATTATTTGTTAGGTTATAATATATAAAAGATTAATTTAGTTTTTAGATGTTTGACAAGTTTTATGGTAGAGATTAATTTAATCTCAATTCAATTTTAATAATATTTAACTCTGCATATTCTGCATATAGTCGGATAAATAAATTATTAAGAGCACTTGATGGATGCCTTGGCGTTAAGAGGCGATGAAGGACGTGGCAGGCTGCGATAAGCTGTGGGGAATTGTCAACAAATTTTGATCCGCAGATTTCCGAATGGGGAAACCCAGCTAGCTTAGCTAGTTATTACATACTAAGTATGTAAAGCAAACTTGGTGAACTGAAATATCTAAGTAGCCAAAGGAAAAGAAATCAACCGAGATTCTGTTAGTAGTGACGAGCGAAAGCGGAAAAGGCTAGTGATTTAAGAATAAGAATTAGAATACTCTGGAAATAGTAACCATAGAAGGTGATAGTCCTGTATAAATAGAAAGTTTTTAAATCCTTGAGTAGAGCGGGGCACGTGAAATCCTGTTTGAATATGGGGGGACCATCCTCCAAGCCTAAATACTCCTTAACGACCGATAGTGAACAAGTACCGTGAGGGAAAGGTGAAAAGAACCCCGGGAGGGGAGTGAAATAGAATCTGAAATCAAGTGCTTACAAACAGTTGGAGCTCTATATCAATTTATTGATGTTTAGAGTGACAGCGTACCTTTTGCATAATGGGTCAGCGAGTTAATCTATGAAGCAAGCTTAAGCCGTTAGGTGTAGGCGTAGCGAAAGCAAGTCTGAATAGGGCGTTTAGTTTTATGGATTAGACCCGAAACCAAGTGATCTAGTCATGACCAGATTGAAGGTGTGGTAAAACACACTGGAGGATCGAACCAGTTAATGTTGCAACATTATTGGATGAGTTGTGATTAGGGGTGAAAGGCCAATCAAACTTGGAAATAGCTGGTTCTCCGCGAAATCTATTTAGGTAGAGCGTTGTATGTATGTTGTTGGGGGTAGAGCACTGGATAGACTAGGGGGATTCACCGTCTTACCAAATCTAACTAAACTCCGAATACCAGCAATTAATTATACAGCAGGCACACTACGGGTGCTAAGTCCGTGGTGGAAAGGGAAACAACCCAGATCACTATCTAAGGTCCCAAAATTACAGCTAAGTGGGGAAGGAAGTAGAAAAACCATTACAGCTAGGAGGTTGGCTTGGAAGCAGCCATCCTTTAAAGAAAGCGTAACAGCTCACTTGTCTAAATAAGTTTTTCTGCGCCGAAAATGTACCGGGGCTAAAGTTGTATACCGAAGATGTGAGTGCTTATTGATTTCGATCAATAGGCGCGGTAGCGGAGCGTTCCGTAAGTCTGTGAAGGTGGTTTGTGAAAACTGCTGGAGATATCGGAAGTGAGAATGCTGACATAAGTAGCGTAAAAGAGTGTGAAAAACACTCTCACCAAAAATCTAAGGGTTCCTACGTTAAGTTAATCTGCGTAGGGTTAGTCGGTTCCTAAGGTGAGTCCGTAAAGGAGTAGTCGATGGCAATTAGGTTAATATTCCTAAACCTCTTAAGTGTGACGGGTTTCGTATTTGTATAGATCTTATTGGATTGATCTATGCTTAAAAGAAGCTCCAGGAAATAGCACTTATATTTATGAGGCCGTACCGCAAACCGACACTGGTGGATGAGTAGAGTATACTAAGGTGTTGAAAGAATGATGTTGAAGGAACTCGGCAAATTATACCTGTAACTTCGGAAGAAGGGTAACCTGCTTTTAGGCAACTATGAGTAGGTGGCACAAAATAGGGGGTAGCGACTGTTTACTAAAAACACAGGACTCTGCAAACACGTAAGTGGAAGTATAGGGTCTGACGCCTGCCCGGTGCTGGAAGGTTAATAGGAGGGGTGCAAGCTCTAAATTGAAGCCCCAGTAAACGGCGGCCGTAACACTGACGGTCCTAAGGTAGCGAAATTCCTTGTCGGGTAAGTTCCGACCCGCACGAATGGCGTAACGATTTCTCCACTGTCTCCAACATCACTTCAGCGAAATTGAATTCCCCGTGCAGATGCGGGGTACCCGCGGTTAGACGAAGAGACCCCGTGCACCTTTACTATAGCTTTACATTGCTATTAAAAGTGTGATGTGCAGGATAGGTGGGAGACTTTGAAGTTATGGCGCTAGCTATAATGGAGTCAACCTTGAGATACCACCCTTTACACTTTTGATATCTAACTATGTTTCATTATCTGGAACTAGGACATTGTATGGTGGGTAGTTTGACTGGGGCGGTCGCCTCCTAAAAAGTAACGGAGGCGTGCGAAGGTAAGCTAGAGCTGGTCGGAAATCAGCTTGATAGTATAATGGCATAAGCTTGCCTGACTGCGAGGCTGACAAGCCAAGCAGAGACGAAAGTCGGTCATAGTGATCCGGTGATTCTGTATGGAAGGGTCATCGCTCAACGGATAAAAGGTACGCCGGGGATAACAGGCTGATGGTGTTCGAGCGTTCATAGCGACGACACCGTTTGGCACCTCGATGTCGACTCATCACATCCTGGGGCTGAAGAAGGTCCCAAGGGTTCGGCTGTTCGCCGATTAAAGTGATACGTGAGTTGGGTTTAGAACGTCGTGAGACAGTTCGGTTTCTATCTGCCGTGGGTGAAGGAAATTTGAGAAGATCTGACTCTAGTACGAGAGGACCGAGATGGATATACCTCTGGTGTACCAGCTGTTATGCCAATAGCATCGCTGGGTGGCTATGTATAGATGGGATAATTGCTGAAAGCATATAAGCAAGAAACCCTCTTCAAAAAGATTTCCCAATTAAGGCCGTGGAAGACTACCACGTTGATAGGCTAGGTGTGGAAGCATGGTAACATGTGAAGCTAACTAGTACTAATAGCCTGATTGATTTATTTGCTTTCTATATGTGTATATGCAGTGTTAAATATTAAGTTAAAATTGTTAAGTTAGAAATTTTTATTGACTTGGTGGCTATAGCAAAAATGAACCACCCGATCTCATCTCGAACTCGGAAGTGAAACTTTTTAGCGCTGATGGTACTTGAAAAGGGAGAGTAGGTCGCCACCAAGTTTATAAAAATTTCTTTTTATCGTCTTTTAATAATTCTTTTATTACGAGAAGTCGCTTCTATATTCAAATCTAATAATTGCGGTCTAGGCTTATTCTTATTCTGCTCTAAGTATTGACTTTGCTCAAATGCTAATTCCCATTGTGTACGATAGCTAGATTCTTTATATTCATAAAAATCTTCTTTAACATTATTTGTATTTATATTGAGATTTTTATCTTGTTCTTTTCTACTCTCTACCATTAAACACCCACACCCGTTAATTTATTTTAAAAATTTTACTTATGTTATCATAAAAAATATAGTCGTAAATACCTTAATTGAGATTTTTTTTTATTTTATCTTTTTTAAGCAAATAGTTAGATCTTTTTGTAAGTTTTTATAACTTGCTTGCATAATGTTTCTATGAGTTAGTATTATGTAGTAGTGCCCTATATTGCTTATATTTAAAATGCTAATTTTAGCAAGCATTCGTAATTGCCTTTTTATTTTATTTCTTTTTACTGCTTTTCCGGCTTTTTTACTGATAGCCAGACCTACTCTAATAGCATGAATGTACTTTTCAGGTTCTCTTTCTTTTATAGCGTACAATGATATATAAAGCCCACGATAAAAAAGACTGCTGAGTGCTAACTTATTTTTGAAAGCAAAGGAAAAATCTTTTTTTTTATACTTACTATGCGCATAATTTGTTACACCCTAATGAACGGCGCCTATTAAGGATTTTTCTTCCAGCTCTTGTTGCCATACGTGAACGAAATCCATGTCTGCGCTTTCTTATCAAATTTTTTGGTTGAAATGTTCTCTTCATTGTTTTTATATTAGTATAATTATTTATTTTAAATTGTTTTACTTTATTGTCAAATGATGGTGAACTTGTATGACATTTTCGTAGAATAAAATTTGATGCATGGGAAAATGAATTCGGTGATAGTCATACCTGTCCTACTAATCTTTTTATTTTGTTTTAGTAGGTTTCAAGAAGTAAATAAGGTTAAACCTTATCTATATCTTAGTTGTATATGGATGCTAACTTGGTTGTTAATGCTCTATAATAATTGTTTTGTAACTTTTATTTCTATAGCGTTACTTTTTTTCATGCTTGCTTTTATCTTTAAAAATAAAAGAAATAAGATAATAAAACTTTCGTTATTTGTGGCTTTAGCCATATCATTTTTTATCACTTTATTTATAATGCTATCTATTTTTATTCAATCTATTAATTTTTTTAATAAAGTAACTATTTCAGAATTCTTGTTTTGCTTGAAATGGGGCCACAATGTAGTCACTGTCAATAAAGAGAAGGTAGGATGTTTTGGTATAGCGCCGCTTTTAGTGGGTACATTACTTATAACTATTATAGCAATGTTAGTTGTCGTTCCGCTTGGTTTATTTTCTGCAATATATATTAGTGAATATGCGAGTGAGAAAGTGCGTTATATTGTTAATACAACTTTGCAAGTTTTATCTGCTATTCCTACGGTTGTATATGGATATTTCGCGGTTGTATTTTTGTCTTTCTTTATAAAGCAGGTAGCAAATTTTTTTGGTTTAAGTATACACTCAGAAAGTGCCTTAGTTGCCGGTTTATCGATTGGGATAATGATTCTTCCTTTTATTATTTCTTTACTCGAAGATGCCATAAGATCTGTTCCAAAAAGCTTGCGTTATGGCTTCATGGCACTTGGCGCAACTCCAGCGGAAACTATATGGCATATAACAATACCTTATGCAATGCCTACAATTTTAAGTGCAATTTTATTGTCAATTTCAAGAGTGATAGGTGAAACAATGATTGTGCTAATGGCTGTGGGAATCAACGCAAATTTGACTTTTAACCCTCTTAATTCAGTTACTACCATTACCGTGCAGATCGCTACATTACTTACCGGAGATCAGGATTTCAATAGTGTACAAACTCTTGCTGCTTATGCGCTTAGTTTAGTATTGTTTATTATTACTTGGCTATTAAATGCATTTGCATTGTTTGTAATGAAGCGTAACTAGTAAGCGTTTTAATGTTGCAAAATTTCTATTAATAATATAAGATTTATTTTCTTTAGAAGTTCTTTTATGGAATTATAGTGTTAGGTGATAAAAATAAAGAGATGAATATAGGTAGAGCGATTAAGGTAACTCAAGCAGTTGTTGATATAAAATTTGAAGGTGAATTGCCTAAAATATTTAATGCTTTAAAAAGCAAACTAAAATATAAGGGTAAGGAGCTGGTTTTAGAAGTTTCGCAACATATAGGTGACAATATAGTTCGTTGTATTGCTATGGATAGCACAGATGGCATGTCAAGGGGGGATGAATTTGTTGATACAGGTGCACCAATATCGGTGCCAATTGGGCGTTCAACTTTAGGAAGGATTTTTAATGTTGTTGGAGAGCTTATAGATGAGTGTGGTCCACTGAAGGGAAAATATAACTTAGAGCCTATACACAGAGCACCTCCAAGTTTTACTGAACAGAGAATACAGGAAGAAGTTTTAGTTACGGGAATAAAAGTTATAGATCTTCTTGCACCTTATCTTAAAGGAGGAAAAATCGGTTTATTTGGTGGAGCCGGTGTTGGTAAAACAGTCCTGATAATGGAATTAATTAATAATATAGCAAAAGCTCATAAAGGGTTTTCTGTGTTTGCTGGGGTAGGGGAGAGAACGCGTGAAGGTAACGATCTTTATCACGAGATGATCACTTCAAATGTAATAAATATAAATGAGCATGAAAAGTCTCAAGCTGTTTTGGTTTATGGTCAGATGAATGAGCCTCCTGGAGCAAGGGCTAGAGTTGCTTTAACAGCACTTACTATGGCAGAGTATTTTCGTGACCGTGAAAACCAAGATGTTCTATTTTTTGTGGATAATATCTTTAGATTTACACAAGCTGGTTCTGAAATTTCTGCTTTACTTGGAAGAATACCGTCAGCTGTTGGTTATCAGCCAACCCTTGCAACTGATATGGGTGCAATGCAAGAAAGAATAGCTTCAACAACTTCTGGCTCTATTACTTCTGTGCAAGCTATATATGTTCCTGCAGATGATTTAACTGATCCAGCTCCAGCAACTACATTCTCTCACCTTGATGCAACCACAGTATTGTCAAGGCAAATAGCTGAAATGGGAATATACCCTGCTGTTGATCCACTTGATTCAACTTCTCAGTCTTTATCTGCTGAAATCATTGGTGAAGAACATTATAAGGTAGCTTCTGAGGTGAAACGTATATTGCAAACTTATAAATCACTGCAAGATATTATTGCAATACTTGGTATGGATGAGCTATCTGATGAAGATAAAATTATTGTTGATAGGGCTCGTAAGATTCAGAAATTTCTTTCTCAACCTTTTCACGTTGCAGAAATATTTACTGGTATGCCTGGTAAATTTGTTTCACTTTCTGATACTGTTTCCAGTTTTAAAGAGATTGTTGAAGGTAAATATGATCACTTACCAGAGGCTGCTTTTTATATGGTGGGGAATATAGATGAAGCAATAAAAAAGGCTGAATTAATACAAGCTGAAGCTAAATAAAAGTTAAAGATTATGAATACTTTTAGAGTGCAATTTTTCTCTCCTGATGATCAAATTTCATTCAGTGGAGTGGTTTCTCTTTCAGTAACTGGGCTCGAAGGGGAGCTTATGATTTTAGCTCACCATGCTCCTTACTTAATTTATTTATTGCCTGGTATAATTACCATTAAAATGGGTAATCAAAAAAAAGAAAAAGTTGTAGTTGATAATGGTGTGTTGGAAGTTGCAGATAACAATTGTAGCATTATGGCGAACCAAGTTCAGATTTTTGATCATGTAATTCATGATGAGGAATCGTTGAAGAGCAAAAGAATTAGTATATGTTTAAGGTATCTTAATGAGAAACATCTTTCTTAGCTGCTTTAGGCAAAAAATCAATTATCATTCAAATGGCTGTAAGATTGTTGCTCCAAATGCTCTTTTTTCGTTATCCCAGAAACTCCAAGGTGTCATCCCAGTGCTCCGACACTGGGATCTATTTTGCAAACCAATAGGTTTCTTGCACTACCTCCTATCATTCCAGTGCATGACACTGGAACCTGTTTTCTTTTTTTTCTGGATTCCAGTGTCACGCACTGGAATGACAATGTCTGCTACGCAAATTACCTACAAATCACAATGTTCGTACAGTTGTGCGTCACGCGCTGGAATGATACTAAAGGGTGGGCTACTGGTTTTTCATGTAAACAATGGTTATGCAAGGAGTTTAATGACAAGATTTTGCAAGGGTATTTTTTTTATGGGAGATTAATATGGAAATTTTTCTTGATAGCGTTGATTTAAATGAAATTAAAGAACTAAAGGAGTTCATTGACGGCATAACAACTAATCCTTCTTTAATAGCAAAGTCCGGGCGTAAAGATAAATACGAGGATTTAGTGCGTGAAATATGCTCTATTATCAAGGGGCCTGTTAGTGTTGAAGTTGTTGCAAATAACCATGCAGATATGGTTAAAGAAGGCCTTAAGTTAGCGAAAATCGCTGATAATGTTGTGGTAAAATTGCCCCTTACATATGAAGGATTAATTTCTTGTAAAAAGTTGTGGACAGAGCATAAAATACCTGTTAACATCACATTATGTTTTTCTCCTGGACAAGCACTGCTTGCCGCTAAGGCCGGTGCTTGTTTTATTTCTCCCTTTGTTGGTCGCCTTGATGATATAAGCTATGATGGCTTATCGCTAATAGAAGATATATGTACTATATATTCTAATTACGGTTTTGATACTAAAGTTCTTGTTGCATCAGTGAGAAGCCCAGCACATGTAATAGAAGCTACAAGGCTTGGTGCTGATTCAATTACTGTGCCAGCAAAAGTACTTAGACAATTAATTAATCACCCACTTACTGACCAAGGGCTAGCAATATTTGAAAAAGACTGGGGTGCAAAATAATAAACGGTCACTACTCTGAATCGGTTGACAAATTGGACGCTTGATAAGCGTAATTTGGAGCTTCTTGTGTAATGACTATATCATGAGCATGACTCTCTCTTAATCCTGATGCAGTAATAGTAACAAATTTACAATTTTTTTTCATCTCTTCTATATTCCTATTACCAGTATACCCCATTGCAGCTTGCAATCCGCCAATCAACTGATGGATTACTCCTGAAGCTGGACCTTTGAATGGAACTCTTCCTTCCACTCCTTGTGGAACTAATTTGAGTTTTGAATCTTTATCTTGAAAATAACGGCTAGCTGAACCTCGTTTCATTGCACTAATAGATCCCATTCCTCGATAGCCTTTATATGCTCTGCCCTTATACATGATAATCTCACCTGGGCTTTCGTCAGTGCCAGCAAAAATCGAACCAATCATCACAGAGTCAGCACCAGCTGCAATAGCTTTTGCAACATCTCCTGAGTATTTTACCCCACCATCAGCAATTAGTCTGACGTTTCTTGCTCTACACGCCTCTGCAACATTCTTGATTGCAGAGAATTGTGGCACACCAACACCTGTAACTATTCTGGTTGTACAGATTGATCCTGGTCCTATTCCGACCTTCACTGCATCAACACCCGCATCAATCAACGCTTCAGCAGCCTCCTTTGTTGCAATGTTTCCGCCAATTAATTGCGTATTAGGATACATCTTTTTTATTTCCCTAATGGTATTGATAACGTTTTCGGAATGACCGTGAGCAGTATCCACAACAACTACATCAACTTCTTCTCCGATCAAAGCTTCACATCTTTCTATACCATCTTTTTTACCAGTGCCAATTGCAGCGGCAACTCTGAGACGCCCTTTACTGTCTTTACATGAATTTGGGTATCTATTGTATTTTTCAATGTCTTTAACCGTAATTAAACCTATACAACAAGAATTTTCATCTACGACCAAAAGCTTTTCTATTCTATTTTCATGCAACAATTTCATTGCTGAGGCACTATTCACTCCCTGCTCCCGCACTGTCACTAACTTATCTTTTGTCATCACTTCGGAAACTTTTACATTCATGTTCTGGTCTTCAATAAACCTCACATCTCGGTTAGTTAAAATTCCAACTAACTTGCGTTGATCGACTACAGGAATGCCAGAATAATTGTGCTCTCTCATTAATGAAATTGCTTCCGCAACTGTTTTATCCGGTGAAATCGTAATTGGGTTATACACGATCCAACTTTCATATTTTTTCACCCTTCTTACTTCTAAAACTTGTTCATCTATTGATAAATTCTTATGTATGCAACCTATCCCTCCATGTTGGGCAATAGCTATTGCAAAGCCCGATTCAGTAACAGTATCCATTGCAGAGGATATGAGAGGGATATTTAGTTCTATATTATTTGTTAAATAAGTTTTTGTATCTGCATCGCAAGGCAATATATTAGAATAGGCTGGCAAAAGAAGTATATCGTCAAACGAATAACAAGCTTCCATTTTTTTCATAGGCTTTATTTAAAGCTTATACGCCAATTAATTAAATTGCAATAGGGCTTTTGCAAAATGAGCATTCTACATTATTTGCCAGCAAACAAAACTGCTCAATAGTTAAGTTTTCTGGACGTTCGTTTCCACTCAATTTAGCGTTTTCAAGGACAGTTTCAGCGTGGTTCGTTATATTTTGCAAGCTATTTCTCAGCATCTTTCTTCTTTGAGCAAAAACGGCACGTGTTAATCTTGTTAAGGTTTCCAAATTTACTGCAAACTTTGGGGTAGGCAAAGGATTTACTGTAATTACTGAAGAATGTATTTTTGGTCTTGGAAAAAACTCTTTAGGTTCAATATCAAATTCCTTTTTTATATCACATAGTAACTGGCTTAGCACTGATAAGGAACCATAATCTTTAGAATTGGGTCTTGCCGTAATGCGATCTGCTACCTCTTTTTGAAACATTAATGTCAAGTTCGTAAAAAATTTTATATTATTTAACCACTTTAAAAATAACACTACCGAGGTATTGTAAGGCAAGTTAGCAATAACTTTAACTGGGCGCTCTATCAGCTCTTCTTCTGTAACATGCAGTGCATCCGCTTCTATAATTCTATACTTTCCTTGATGCTCATTTAGCAGTTGGTCATGGTGTTTTACTAAATCTCTATCTTTTTC
>NODE_11_length_13129_cov_22.009484
ATTGCTTATTAGATGGTTTTCCGAGAAATTTAAACCAGGCTCATTTTTTGACTCAAGTTTTGCAAGAAAAATATAATAGGGATGTTGATATTGTAATTGAACTGCAGCTTGACGATAATATTGCAATCGATAGATTAAAAAATCGTCTCGCGTGTTTGGACTGTAAAAGCATATATAGTGTATCTTCTTTTAAGAGTACTACTTGTGCTAAATGTAAAAGTACGAGGTTAGAGAAAAGAATTGATGATGCTGATATGTCTGCAATTAATAAGAGAATAAGTGAATATCACCTTCAAATGAAAGGTTTACGCGAGTATTATAAAGGCAAATTATTAACAATTGACGCTAATTTGAGTGTTGATGAGGTAACGCAAGAGATTGAAAGTAAAATTTCTTGTAATTTGGTTTGACTCTGAGTTGTTTTATGGTATAAATTAAGAGTTGTTATTAATAAAGTATCGAGGTACCAGTGGCACGTATTGCAGGCATAAATATTCCAGTGAGGAAATGTGTTCCTTTTGCATTAACTTATATATATGGTATAGGTATTGCTACTGCGAATGTAATTTGTCACGCTTGTGAAGTTGATAAGCGCAAACGTGTTTCAGAATTACGAGATGAAGATATAGAAAAGATCAGCAGTTTCATTAGACAAAATTATGTTATAGAAGGTGAGCTCAGGAAAGAAGTGGCTATGAACATAAAATCTTTAGTGGAAGTGGGATGCTATAGAGGAGTAAGACATAGAAAAGGTTTACCTGTGAGAGGGCAAAGGACTCATACTAATGCTAAGACTCGTAAAGGTAGATCTCGGTTGCCTATTGCTGGGAAAAAATAAAATTTATTATTATTGTGAGTTTTAATGAAAAAAGTCAAAACGGTTGGTAAGAGTACAAAGGAGTTTATTACTGGTGTTGTTCATATTCGTGCAACTTTTAATAATACTTTTGTAAATGTAACTGATGTTCATGGTAATACGCTATGTCAAACTTCTGTGGGTGCATGTGGTTTTTCAGGTTCGAGAAAATCCACACCTTATGCTGCAGGTAAGGCTGCGGAGGCTGCTGCGAAGAATGCAATGGAGAGATTTGGTATGAAGGTTGTCTCTGTAATAATTCGTGGTCCTGGCTTTGGTACCGAAGCTGCGGTTAAAGCATTTCAGAGCTGTGGGTTGACTGTGACTTCAATTGCAGATAAAACCGCAATTCCTCATAATGGGTGCAGGTTAAGAAAAAAAAGAAGAGTATAGGATATTTGAAAAGGTTGTTTTATGTATTATAATAATGATGTTTCTCTCTGTAGCAATTTAGATAAATTGATTAAACCTAGTTCAGTTAAGGTAATATCAGATGATTCAAGTGAAAAAAGTGATATAGTCCTAGAACCGTTGGAAAGTGGTTTTGCTTTAACATTAGGTAATGCATTAAGACGTGTAATGTTATCTTCTCTTAAAGGTAGTGCTGTTTATGGAATAAAAATTGAAGGTGTAACTCATGAATTTACTTCAATTCAAGGGGTAAGAGAAGACGTAACTGATATAGTATTAAATATGGGCATGTTGAGGTGTAAATTAAATGGTGCTTCTAATAAATGCTTAAATTTAAACGCTAAAGGGCCTTGCCAGGTGTTAGCTGGGATGATAGAAACTGATGATCAATGCTCTATTGTTAATAAAGATTTGTTAATATGTACGCTGGGGCAAAATGTAGAGCTTAACATGACCATATATGTGGCTAGCGGAAAAGGTTATCTTCCTGTAACTAAGTATAAAGAAAATGAACTTGTGAAGCTTATGAGTGAACAGGATTTAATTGGTTTTATTCCAGTTAATGCTTTGTATAGCCCTGTCAACAGGGTTTCGTACAGGGTAGAGAATAGTCGTGTTGGCCAAGTGACTGATAAGGATAAGCTGATATTGTCAATTGAGACTGATGGTACAATCTCTCCAAGTCAAGCTGTTGACTCTGCTGCAAGAATATTACAGGAGCAACTTCAGCCCTTTATTAGTTCTGATGTAAGTTATAAAAAATCGCAGGTTTCTTTGTCTAGTGGTGCTAAAGATTTGGGTTATGACCCTGTCTTATTGCGTAAGGTAGATGAAATGGAGTTATCTGTCAGGTCTCATAACTGTCTGAAAAATGAAAACATCACTTATATAGGTGATCTTGTGCAAAAGACAGAAGGTGAAATGTTAAGAACTGCTAATTTTGGCAGGAAGTCTTTGAATGAGATTAAGGCAGTTTTGGCTAATTTTGGCTTGTCTTTGGGTATGAATGTGCTAAACTGGCCACCTAAGGATATAGATGAGTTGGCTAAGCAACATACTGATGAAGATTAGGTGATATATGAAACATGGAATAAAAAAACGTAAACTATCTCGTTGCACTGAACATAGATTATCGACATTAAAGAATTTATCTATCTCATTAATTAACCATGAGCAGATTGTAACTACTTTACCAAAAGCTAAGGAACTTCGTCCATATGTCGAAAAGTTTATTACAATTGCTAAGAATAAGAATACTTTACATGGTAGAAGACTTTTGCTTTCACGCCTTCATAATAGTAAGTTAGCAGTTGATAAGTTATTAAACGTCTTAGCCAGCCGTTATCAAGATCGTAAAGGTGGGTATTCTAGAATAATAAAATTTAGCACTCGAAAGGGTGATTGCGCTTCAATGGCAGTAATAGAATTGGTTAATAGGGATATTGCAGCAAGAGGTAAGGTTTATAGTAAAAATAGAGAAGGAGGCAAAGTAGTTACACAAAGTTAATTGTTATCATAATTGTTCTTCTTATGGTAAGTAGGTTACGCTACTTTGTAGGTTACTTTGGCGAATTGTTAGTTTTGGCATATTTAAAGCTGAAATGGTATAATGTTATAAAACGCCGTTACCGTTGTAAGTTCGGTGAAATTGACTTAATTGTATCTAAAAAAAAGGAGCTGATTTTTATAGAAGTTAAAACAAGTTTACTTGGAAAAGAAATACCGATATCTCATCTTCAATGTCAGTCTATTATAAATTCTTCTAAGTATTTCTTAAGTACAAACCTTAGTTTTTTAGATTATTCAGTCAGATATGATTTATGTTTTCTTTCCTTAAAGAGAGGACCTGTTTATATAAAAAATGCTTGGATTGAAAAATAGAAGATTTGTAGCTGAATTAATTTAGATTTACTGGATTTAATATGAAAAAGACCCAATACAATAATTTAGTTTCATCTTACGCTAGAGTGCTGTTTCATGTCTCAGGAAGCAGGTTAGGTATTATAAGGAAAGAAGTAGAATTTTTATTGGCTTTTTTTAAGGATCAACGTGATGTTTTTGTGTACCTATCTCATCCTATGATTTCTTTTGCACACAAAAAAGAAGTGATGCTTTCTATAAATGAGCACTTGAGTGAAAATTTAGTAAAATTTATTATGGTTATATTTGCAAACAAACGCTCTAGTTTATTGATCCTTATATTAGAAAAATTCTTAAGTCTTGCAAAAGAAAATGAANNNNNNNNNNNNNNNNNNNNNNNNNNNNNNNNNNNNNNNNNNNNNNNNNNNNNNNNNNNNNNNNNNNNNNNNNNNNNNNNNNNNNNNNNNNNNNNNNNNNGAAAATGAATTCGAAATTACTATAAAGTCAGCAGAAGCTTTAAAGGAATCTGATATAAAAATAATTACTGAATCTTTGAGCTTTCTTGGTAAAATAATAAAAGTAAGCAATGTGGTTGACTCTTCTATACTAGGTGGCTTCGTAGTTAGGTATGGTTTTAATTTGATCGATGCTTCGCTAAAGAGTTACTTAGATAGGTTAGTTGACTTAAGTAAAATGGAAATATTAAAAGTAAGGAATTTTGTATGAAGAACAGTATGAATGTTTCTGAGATAGCAAGTGTAATAAGGGAAAAAGTTGAGACGTTTGATAATCCTATAAAGCGAGAAAATATAGGTGAAGTAATTTCAGTAACAGATGGTATCGCATTGGTTTATGGGCTGGAAAAAGCAAAATTCGGTGAAAAGGTATTTTTTGCAAGCGGTGTAGAAGGAATAGTTCTTGATTTAGATCATGATACGGCTGGAATAGTTGTGCTTGGTAATGACCGTGATGTGAAAGAAGGGGACGTTGTAAAATGTAGTGGTGATGTTGTGCAGGTGCCTATAGGGCATGAATTGTTAGGGAGAGTTGTAAATGCGTTGGGCCATCCTATAGACGACGGTGGGGAAATTAGAGCCAAAAACAGAATGGATATAGAATCTAAAGCGCCAGGCATTATTGATCGTAAGTCTGTGCATGAGCCACTGCAAACAGGAATTAAAATTATAGATTTGCTAATTCCAATAGGTAGAGGGCAGCGTGAATTAATTATTGGCGATAGACAAATTGGTAAAACTACTATTGCGCTTGATACTATTATCAATCAGAAGAAGATTAACGATGAGGTAAACGAAAATCAAAAAATTTACTGTGTTTATGTTGCTATTGGACAAAAAATTTCAACAGTAGCAAAAGTGGTAAATAAGCTGAAAGAAAGCGGAGCATTAGAGTATACAACTGTAGTTGTGGCTAGTGCATCTGACTGCGCGCCTATGCAATTTTTAGCACCTTATGCTGGTTGCACTATTGGGGAATTTTTCCGTGACAATGGAATGCATTGTTTGATTATATATGATGATTTATCTAAGCATGCTGTGGCATATAGGCAAATGTCTTTATTGCTCAGACGTCCTCCTGGTCGTGAAGCTTACCCTGGAGATATATTCTATGTACATTCTCGCTTGCTTGAAAGAGCTGCTAAAATGTCTGATAAAAAAGGGCAGGGGTCTTTAACTGCTTTGCCGATTGTCGAAACTCAAGCTGGTGATGTATCTGCGTATGTGCCAACAAATGTTATTTCAATTACCGATGGGCAGATCTTTCTTGAGTCTGAATTATTTTATAAAGGATTTCGACCTGCAGTAAATATAGGTTTGTCAGTTTCACGGGTTGGTTCTGCTGCACAACTAAAGTCTGTGAAGAAAGTTGCTAGTTCTATAAAGCTAAGCTTAGCTCAGTATAGAGAATTAGAAGATTTTGCAAAATTTGGTTCTGATCTTGATGCTAGTGTTCAATTATTCTTGAATAAGGGTAAATATCTTGTCGAGTTATTAAAGCAAAAACAACATTTACCTATGTCAATAGAAGAGCAGGTAGTGCTGATGTATATTTTTTCTAACCTATATAATCAGTTAAGTAAAATACAAATAAGTTACATTAATAAATTTGAATATGATCTTATTAATTATTTTCATACTGTACATCCTGGGGTTTTAAAAAAGTTGTCAAATGACATGAGTAATGATATAAAAGGTGATATTTTTAACATTGTGAGTAATTTCGTTACTCAATTTAATTGCGTTTAGGTGGTGATTATGGCTTCATCCATTATTAATAAATTTCCTATGACGAGGGAAGGTTTTGAGAATATGCAAGCCGAACTTGAAAAATTAAAGGAAGAAAAACCTTCTGTGATACAGGCTATTTCTGATGCTCGTGATCAAGGTGATTTGTCTGAAAATGCAGAGTATCATACAGCACGGGAAAGGTTAGGTTTTATTGAAGGCCGTATAATGGAGATAGAAAGTAAGCTCTCACATGCGGAAGTAATAGAAGTAAAAAATTTGTCTGGTGATTCAGTAATGTTTGGTGCAACTGTGACATTAAGCATGCTGAGTGATGATGACAGTGAAGTAGAATATACTTATAAAGTTGTTGGTGAATATGAAGCGGATGTTTCAAAGCGGTTAATATCTACTAGTTCACCACTCGGGAGTGCCTTAATCGGCAAAAAAGTCGGTGAGTATGTGGAAGTGACAGTGCCAAATGGAGAGAAATTGTATAAAATAGTTAAGATTGAATTTAAGTAAATTATTATGGTACAGGCCACTTATGCTTCAATGAGTCTACCCGGTATTTCTTCTGTGGAAGATGTATTGGAGGATGCTCGTTCCGGTAAATTATTCATTTTAGTTGATGATGAAAATAGAGAGAATGAAGGTGATTTGCTTGTCTTAGCTGAAAAAGTAAAACCAGAACATATGGCTTTTATGGTTAGGTATGGTACTGGCATTGTATTTTTAGCTATGACAAAGCTTCATATGAATAAACTAAATCTTGAGTTTATGAAGAGAAGTAATGTGGATGAAAAGCTTACTCCTCATACTGCATTTACTACATCAATTGATGCGCGTTATGGCATTACAACAGGTGTTTCTGCTCATGATAGAACACATACGATACTTACCGCCATTGATGAAAAGAGTACTAAAGATGATATTATTACTCCTGGGCATGTTTTTCCTATTATTGCAAATAATGGTGGGGTTTTAGCACGTAATGGTCATACTGAAGCAAGTGTTGAAATAGCAAAGTTAGTTGGCTTTAGTCATGCAGCTGTAGGGTGTGAATTGGTGAATGATGATGGCTCTATGATGCGCTTACCTCAGTTACTTAAATTTGCTGAACAACATAAAATTAAGTTAACTACCATCGACAAACTTATCAGTTACGTTAAAAAATTAAACTAGCATTTATAAATTTGTATAATTTAAGTGTTAAAATATAGAATTCCTATAAATTATACAAGCACAGAATTTCCATGTTTAGAATTGCTAAGTTTTTGACCTTATTGTTCTTTTTTGCATATTATAATAATGCTTACTCTATTAACATTATTAGAGATAGTGAAGTGGAAGCAATAGTGAAAGAGCTAGCGCAACCTTTATTTTTCGCTGCAAACATTGATAGTGGCCGAATGAAAGTTTTTATAATTAATGATAATTCGATTAATGCTTTTGTAATTAACAACAACAGTATCTTCGTTCATTTAGGACTTTTACAATACTCGGCTAAACCTTATGTCCTGCTTGGTATATTAGCACATGAGATTGCTCACATATCTGCTGGTCATATATTGCAAATGAGTAGTGCTATGGGTTATTTTCAATCGATAGCAATGATTAGTTATATGGTAGGATTAGTTTCTAGTATTATCATTAACCCTCAGGTTGCTGGTGCAATTTTGCTTAGTGGTGTAGCACTCAGTTCAAGGCTATTTTTTAACTATTCTCAAGAGCAAGAAAGTGTAGCAGATAGCTATGCTTTAAGGTACCTTGATGAATCTGGCTATGATAATTCAGGTATGAAAGAGATTTTTGATTATTTTAAAAGTATTGAGCATGAGAACACCGAGGAATATTTCCGCACTCACCCACTTAGTGAGAAACGCATATTTGCTGTGCAAAATTATAAGGTCAAAAACAACGTAAAACCAATTTTTGCGGATAAGTTACTAAAGTTTGAGCGTGTGGTTGCAAAGCTAGACTCTTTCTTTGCTCCTATTCATGTGTTATCTAATAAATATGAAAATAATTCTGAGTATGTAAATGCTATAGTTTGCCATAGGCAAGGAAAGATAGAAGAGGCTATTGCTAAAGTTAATTCATTGATTCAAGAGTCACGCAATGACCCATACCTATATGAATTAAAAGCAGAAATGCTATATAAGGCCGGAAATTTAAGTGAAGCAATAAAAATGTGTGAGGAATCGCTTAGGTATTTATCTGAGAAAAACAGTTATTTAGTGAAACTTGCATTATCTCATACTTTATTATTACACGGTGATGCAAAAAAGGCGATTTTTTACCTGGAGCAGATTTTGAATGTAGAACCAAATAACGCTTTTGTCTGGAAATATTTAAGCATTGCATATAAATGTGAAGCTGATACGGCAATGCATTATTTTGCCTTGACAAAAAAGGCTTGTATTAAAGGTGATTTAAAGCAATTTACAAAATATGCTGAGCTAGCTGTTAAAACTCTACCAAAAGATAGTCCTTATTTGTTGCAAGTTGAAGATATGAAGCGATTTAATGGATAACAAAAAAGCATTTCTGCACTTTTATGGGTTTTTTCCACACTTTTCCAACATAGCTTTTGCTTCATCACTTACGTTGGGCATAATTTTCGTTATGATAGTTTTAGCGCCAAAAAATACACCACAGAACATGCCTAGAGCAAAGAGGGCTGGCCACGGCATCCTGCCAAATATTGCAAGCAAAGCTGCACCAATTATTACTACCGTCATAAGTGGACCGCCTATTCCCCAAACGTAACCAATAATATTGCATATTACTTTAGTTGTGTCATCCATATCAGGACCAGCGGTAGCTGCATAACCTGAGAAAGAGAAAAGTAATACTACACAAAAAACACTAAAAAATCTTTTTATTATAGAGCTCATTTTCTTGCCTTTAAATAATAAATTAACGCAAACGCAAACCTACACATATTTTTATTTTAAAGTAAAAATTATAATTTGTCCATACATAAGTGTTGCTACATAAATAACCCACCATTAATGTTAAGCACATGCCCTGTTATATATTTTGCTTCATCACTTGCTAAAAATAAGACCCCTGCTGCTATTTCTTCCCCTGTTCCCATTCTTTTCATTGGAATATTATCTAATATTTTTCCCTTTTGTCCTTCATTTAAAACTTCAGTCATTTTAGTATCTATAAACCCAGGAGCAATACAATTTACTGTTATATTACGACTTGCAACTTCTTTTGCTATAGATTTGCTCATAGCTATTATTCCAGCTTTAGACGCTGCATAATTTGCTTGCCCGGCGTTTCCTGTCAGCCCTATTATTGAGGAAATATTTATAATTCTTCCCCAATTATTCTTAATTAGTCTCTTACATGCTTCTCTACTCAGCTTAAATGTAGAGCTCAAGTTAATATCAATTACTTTTTGCCATGCTTCATCTGTCATTCTCAATAATAAACTGTCTCGCGTAATGCCCGCATTGCATATAAGCCCGTCAAAGCCTTCCATCAACTCGCTTGCTCTATTTACTAGTTGATTTACTTCCTCAGCATTTGATAAGTCACAAGGGAGTATTTGCATATTTTTTTCATATTGTTTAGCAACTTCTTCGAGCACTTCTTTTTTTGTGCCAGAAATACATAAAGTTGCTCCGGCTTTGTGCATAATTTTTACAATTGCTTGCCCTATTCCGCCTGATGCGCCAGTGATCAGGAACTTTCTGCTTTCCAATCTAAACATAATAACTTTATATTATCTTAATTCCTAACAGAATATTGACTGGTTGGCAATAGATTTCTTACATAATATAAGTAACTCAGATATTCACAAAATAAAGGAAAAGTTATAATAAAGTTAAACGTCAAAAAATTTTAAAAACATAGTTGATGCAGGAATTGTTACTAAATAGTTTATTCTGGTGCTCTGCAGTCTAAATGGAATGCCTAAATTATAGATTCTTTGTTTTTGTGTGTTATCTTGAGTTAACACAAATTCACAGTAGTATTATGATAAGTAAGTTGAAAAAGCTTAGCACTGGATTTTCTTTGACAGGCCTGATTGGCCATAGTGATAATATAAATATGCAAGGAGCAAAAAATAAAAAGAAGAAGTACCCAAAATTTTTGGATAAGACGTTTGCATTGATTGATGCAGTGATAAATTTTATTTTAAAACGCGAAAGTAATAACGTAAATGAAGTTCTGAGAGTAACATGGGGACCACTATTTTTTGGTCTGGTAGTAATACTCATCTTTTTTGGGGTAGGTGGTATTTGGTCGGCTATAGCTCCAATTGACGGTGCGGTGCATGCAAGTGGAGAAGTTATTGTATCTTCAAATAGGAAAATAGTTCAACACTTGGGCGGAGGAATAATAAGCAAAATTTTAGTCAAAGAGAGCCAAGCAGTTAAAAAAGATGAGCCTCTAGTTTTGTTGAGTGATGTTAACGAGAAGGCGAATTTAAGTATTATCAAAGAGAAGCTCTTATCATTTTTAGCAACAGAAGCAAGGCTTATTGCAATCAGAGGAGATTTAGACACGCTCGAGTTTTCTGGTGAGGTTAAAAAATTAACTCACGATGAACTTGTAAATAAAGCGATAAAGAATCAAGTAAAGTTGTTCAACTCTCAGAGAAAGAGCATATTGGGAAAAACAGACATACTGCAACAACGTATAAAGCAGTTAAATGATGAATTAGCTGGACTAAACTTTCAACTAAATGCAGCTCATAAGCAATATGACTTGATAACTGAGGAGTTGGAAACAAAAAGGCAATTACTTGATAGTGGCCATATAAGCAAACCGCACATTTTAGCTTTAGAAAAACAGTTTGCTGAAATTGAAGGCAGAGTTGGACATTACCGTTCTGCAATATCTCAAGTGCAGCAAAAAATTGGAGAGAACGAATTAGAAATTATAAACGTGAGAAATGATTCTCAAGAAAGAGCAAACGCTGAACTTAAGGAAGTTAGTACGTCTATTGCAGACTTGAAAGAGAGGCTGATGGTTGCTGAAGATTCATTAGCACGTACAATAATAAAATCGCCTCAAGATGGGATAGTGACAGATATAAGATACCATACTGAAGGTGGTGTTATACAATCTGGAGTTCCGATCATGAGCGTAGTGCCATCGGATGATGATCTAATAATAGATGCTAAAATTCAGACCAGAAACATAGAAGAGGTACTGTCAGCACAAAAGAAAGATAGCAACATAGTCTCTATTGATGGGCTAGAAGGGCTAAAGGTTAAAGTCCGGCTGAGTGCTTACAGTGCACGTCGTTTAAGTTTAATTAGTGGTATAGTAAGCCATATTTCTCCTGATGCTCTTGATGATCCAAGACTAGGGCGTTATTATTCAGTGCGTGTAGTGATACCAAAGTCAGAGCTTGCTCAATTTAAAAATGTATACCTATACCCTGGTATGCCAGCAGAAGTGTACATAGTTACTCAATCCCGTACTCTTTTATCATTCTTGTTTACGCCTATAATTGCAACAGTCGATAGGTCTTTTATAGAAAGGTAGCTCACTCGTTAAAGTAGTAGTGAAAGTGCCGTAATAAAATTTAGGTATATAGTTAGACAATATCAATAACATGTAGCCCTACACTACTTGCAATCCCTATAAATTGAATATCGAATTTTAAAGAAGGCTCTGTTTTGCTACTTGCATTATGAAGCCTAAAAGAAATAGTCTATCCACCCTCAAACATTACTTCTATTGTACTTGACGAGCCAGACTTTCTTTCTATTACTCTTATTCTTTCAGGTATTTTCCATTTTGAACCGTATTCTAATGTGCCGCCAATATTGACGGACTGCAAAGAGACTGTTTTTCTTTTACATGGTGTTTTTAACATAATCTTATAAAAATCATGACGCCCAAGTAAATATCTGAAAAATTTTTCAACAAATACACCTCTAAAACTTTCACATAGCCGTTTAAGCTCATCCTCAAACGCTGTTAAAACTGGCAAATAAATTCTTGTTTCTTTTCCTTGAATATCTCTAAATAGCATATTCTGAGCACGCATTTCTCTTAATTGCATAAATACAGGCTGAATAGTCTTAAAATATTTTTNNNNNNNNNNNNNNNNNNNNNNNNNNNNNNNNNNNNNNNNNNNNNNNNNNNNNNNNNNNNNNNNNNNNNNNNNNNNNNNNNNNNNNNNNNNNNNNNNNNNATTTGACCTTTAGGGACTTCAATCACAATATCTCGAACATCACCCTGTATTCCAACACCGTCATCTTGAAGCAAAATAGAACGTGCGTTTGTTACTCTAGCATCATGCGCTTGCAAAAACATTGCTGCCTCACTGGAGGCTTTTTCTAATATATATTTATGTAAATCTTCTAAACTTCTATAGCAATTTTTAGCTACCTCAAAAGAAGAATTTTCTTGAATCTTTGCTTTTGTTATTTGATAAAATGCTATAGCTAATGTATACTCAAACGCCTTTCCGTTTATGTTTTGCTTCATGCTATCTTCCTATAGTCTTTGCTCAAGATTAAAACCTCATTTGATTTTTTAGAGTTACCCATCCCATAAGTCCACTTGGGTGTAATAATACGATACCCTGTATACATATCCCGTATTTCTTCGCAATCATTGTACGACAAAATCCATCCATCACGAGTCGCTAAAAGTTTGGCAAGTCCTTTATGATCAAAATCTGTGTGTTGATCACCTCTTTTTCCATATAGTTTTTGATCAATTAGATAGGGAGGATCACAATATAAAAAATCATTTGCATGTTTAGGAATACTTTTTTTAAAGTCAGCTGAATTCACAGTAAGATTTTTAATTGAGAACTTTGCCAATCTTTCTATTGAACTTGGTGTAAAACGTGGGTGTCCTGGGGACATACCGCCCGACAATGTTGTACCGCTGAAAGATGAGCGATTTAATGCAAAAAATGCTGCAGCAATTTCAACTCTATCTTTCAAGGTGAAAAATGTTTTTTGTAAGTTATAAAACATGATGGATGTCATATTTTGATACTTCCGCACCACCTCTGCAAGGTAAGAAGCATCTTTTAAAAGCGCCTGCCAAAATCTTACTAATGGTTCAAAGGCGTCATAACCATAAACTTTTGTTCCTATGCTGGCTAACGCTAACTCTATTGATCCTCCGCCTATAAAAGGAGAGCAAAGCTTAGGTAACCCTTTTGGAATATATTCATTAATGATTTGGGAAACAGCACGACTCTTACCACCAGGATAACGAAGAGGAGACTTTACAGGCAAAACAACTTTATTTGTTTCTTTTTCTTTGTTTGGTTTTTTCCCTACACTAGCAAGCATTAATTCGTTAAAAGAAGCATTTATTTTAACTTTCTTTTCATTCATATAGTTGGCTCAAAATATGTGGTCCTTTTCCGAACTTCGGACCATATGTGTTAAAACATTCATTAAAGTCCATGTAAACGTATTATGCCGGTTGAAAATTCATCTACATAGCGATTTAAATATTTAACACTGAAGTGATGAAATGTACCATGCTTTAGAACAACCCAAAAACTTTCAACTCCATCAGTGCTTGCTTGTTGTTTAACATATTTACCGGCAGAATGCCTAACACTTTCATAAGTACAATTTCCTAAACCTAATAATCTCCATAATCATTGTCGATTCCTATTTCTCCTAGAAACATAACATTTTCAATTGTCCATGATTCCCTAACTCTTTGCAACATACACCACGCCGTCTTTTGAGTTATGTGTTAAAAACTACTTGTCTAATTATGCATATAAATTCCAAAATTTTCTAGG
>NODE_12_length_12763_cov_22.108908
AAGTTTTTTCGTTTCTACTGAATGACAGTTGTAGCATATGCAAGAAGTCTATTGACTTTGAGCGCACTTTAGCCTATACAATTTTAATATCTTAAACTACTGGACATGCCCGATCTAAAGACAATGATGTTAAATTTTGGTCCTCAGCACCCAGCTGCACATGGAGTGTTGCGCCTTGTTTTAGAGATGGACGGCGAAGTGGTTGAGAGAGCTGATCCTCATATTGGGCTTTTGCATCGTGGTACTGAAAAATTAATAGAACATAAAACGTATCTTCAAGCTTTGCCTTATTTTGATCGCCTTGACTATGTGTCACCAATGTCACAAGAGCATGCGTATTCACTATGTGTAGAGGAATTGTTGCAATGCGAAATTCCAATTAGGGCAAAGTATTTACGTGTCTTGTTTTGTGAACTGACGAGAATACTAAATCATTTACTGAACGTTTCTTCTCAAGCGCTTGATGTTGGAGCAATGACCCCTCTTTTATGGCTCTTTGAAGAAAGAGAAAAAATACTGGAATTTTACGAAAGAGCTTCAGGCGCAAGGTTTCACACAGCTTACATCAGACCAGGTGGAGTTGCAGCAGATGTTCCAGAAGGCTTGATTGAGGATATTGCAAAGTTTATAGAGCAATTTCCAAAGTATATAGACGATGTTGATGAACTTTTAACAGAAAATAGGATATGGAAGCAACGCACTGTAGGAATCAGTGAAATATCAATTAAACAGGCACTTGATTGGGGCTTTAGTGGCCCAATGTTGCGTGCTGCTGGGCTTGCTTGGGATTTGCGAAAAAGCCAGCCATATGAAATATATGATCAGCTAGATTTTGATATATCTATTGGCCAAAATGGCGATTGTTATGACCGTTATCTAGTTAGAATGGCAGAGATTAGGCAGTCTGTTAGCTTGGTGAAGCAGTGTATAGAGAAAATGCCTGGAGGCCCAATAAAAACTGAAGATAGAAAAATTTCTCCACCGCCAAGAGCAGAGATGAAAAAATCTATGGAAGCTCTGATTCACCATTTTAAACTTTACTCAGAAGGATATCACGTACCAAAAGGTGAAGCTTACACAGCTGTTGAGGCACCAAAAGGTGAGTTTGGAGTGTATATAGTTTCAGATGGTACCAATAGACCTTATAGATGCCGAATAAGAGCACCTGGCTTTGCACATTTACAAGCTTTGGATTTTATGGCAAAAGGACACATGCTTGCCGACGTTGCAGCAATTATTGGCTCACTCGATATAGTTTTTGGTGAGATTGATAGGTAATTATTGTAAAATAGTAACTCAACTAATGGTCAATACATCTTCTATTAAAAATTGTACAAATTCATTGCCATTCCAGTAATTCATAGAGATTTTACCCAAAATGGCTTTAACATTACCCTGCATGATCGCAGAGCCAAGGTGAGTATTTGCAGAGCGAAATGCAATAGCTCTTACCATAACATTATCATCAGCAATAAAACATTTTATATGGTCAACTCCTATAACTTCAGGCTTTCTTATCTTTGCTCCCTGAATGATAAACCTTGGTTCAGAATTCCCAACTCCAAATGGTCCCAAGCGTTGCAGTTGGTTCCACAGAGATAAGTTTATTGCTTTAGCAGTTACTATACTATCAGCTTTTAAAGTTTTCTCATTTATAGAGTTTGAAAATCTTTCAGTAAAAAAATCATGCAAATCATTTATTTTGTCTTCTTTAATTGAAAATCCTGCCGCCATACCATGACCACCACCTTCAATAATTAAATTTGTAAACTTTGCGGAAAGGACTGCAGCACCGATATCAACTCCCAAAATTGATCTACAGCTTGCTTTTCCATTGTTTAAAGATATCACTACTGTTGGCAAGTGAAACTGCTCCTTTAGCCTTGATGCAATTATACCAATTATTCCCTGGTGCCAATTGCCACTTATCATTATAAAATTCGCACCTGATTGGGCAGACTTTTCCGCTTGTGCTGTAGCTTCCAAGAGAGCCTCATTTTCTAACACTTTCCTTGNNNNNNNNNNNNNNNNNNNNNNNNNNNNNNNNNNNNNNNNNNNNNNNNNNNNNNNNNNNNNNNNNNNNNNNNNNNNNNNNNNNNNNNNNNNNNNNNNNNNTTTTCCGCTTGTGCTGTAGCTTCCAAGAGAGCCTCATTTTCTAACACTTTCCTTGCATTATTCAAATCTATTAATTTTAGCGCGATTGAATGTGCCTCTTCATCATCATCGGTGGAAAGCAACCTTGCACCGAGCGATGCTTCTCCAATTCTTCCTCCAGCATTTATGCATGGCCCAATATTAAACCCTAATCGTGAAACACTTGGTTTTTCAAGGATCCCCAAAGCATCAAATAAAACACGCAAGCCAACGTTTTTTCTTGCTGACATAACTTTTAATCCTTGTGAGACAAATGCTCTATTGAGGCCTGTAATCTGCATAACATCGCAAACAGTTCCAAGGGCAACTAAATCCAGTAGATCAAATAAATCCGGTTCTTTTTTGTTGGTAAAAAATCCTTGCTCACGTAGGCTTTTATTAAGAGCAATAATCAGCAGAAATGACACTCCAACTGCTGCAAGGTTAGTATAAGGAGAGCTTTCATCAAGGCGGTTTGGGTTAACAACTGCTACGGCGCTTGGTAACTTTTCCGTACCAAGATGATGATCGACAACTATAATATCAAGACCAAAGACCTTTGCATCTTCTATTGGTTGATATGCAAGCGTACCGCAATCAACGGAAATACATAAATCGATCCCGTTTTTTTTAAGTTGTAATAAAGCATCTGTGTTTAATCCATAGCCCTCATCAACACGATCTGGAATGTAGATTATAGAGTGTATATCAATTGCTCTCAGGTACCTGTTAATCAATGCTGACGACGTTGCACCATCAACATCATAGTCACCAAATATTGCAATGTTTTCATTATTTTTTATTGCTCGTATTATATGAGAAACAGCTTTATCCATATCAAGAAGGTGAAAGGGATCTGGTAATAGCGATCTAATTAGTGGATATAAGAAGTCGCTCGCATTTTCTATGTTAACACCACGAGTAACCAATATTCTTGCTAGTACTTCTGGCAACTCAAATCTCTGTATAAGAGTTAAGATTTTCCTTTGATCTGCTTCTTGCAACTTCCACAATGCATTTGTTATGCTGCGCTTTTCAATTTCAAGTAGCATATTCTTTGTAAATAAAACTACTTTACCAGAACTTTTAAACTTGTCCTATAATTGTATTAGATGTACAGTTCCAGAGTGTGATGGTATGATAAAATGTGAGAAAAAAATATCATCAAGGGAGGAATTATGGTTACATGGGCGCGCCAGAACAACAGCGTAGAGCAATACAAAATAATAAAGAGAGCATAGCAAAGCTTTCCAAACCTTAAACCAAAAACTATTATTAAGTGGAGAAAACGCTCATTTACCAAAGATGCTGGTATGGGTCCAAAGCATCCAAGATCAACTGTTTTAACTTTAGAAGAGGAGTGTTGCATTTCGTAAGCATACTCTATTGCCATTAGATCTACGCTTTGCAAACCTCAATCCCACACTTCTAGTCTACATCGTTGCTACAGCATTAGCAGACTACCAGATGTCGATGGTGAAGTTAAACCAAGAAAGAAATTCAAACAATATCCTATAGCATATTGATATCGCGGAAGTTAGAACAGAAGCCAGACAACCTCTATCTCTACAAAAACTATATTTTTCTTCAGAAGAGAGTTATATTGTAACTATGGACAAAATAATCATAAAAAAATTTGGTGGGACTTCGCTAACTGATTTAAACCGAGTTGCAAGTTTGATAAAAAACGATACTGAGAAAGGTTGTAATGTAATCGTTGTTGTATCTGCTGTTGCAGGATTTACTGACCAAATGGCTTTTCAGGCTAGGCAAATCTCAAATTTAAGTTGCAGACAAGAGTTATCAGAATATGACGTTATGCTTTCAGCAGGAGAACAAATTTCTTGCGGTCTATTAGCTATCACTCTCCAATCGATCGGAGTTAATGCTAAATCGTGGCTTGCCTGGCAGTTACCAATTGTAACTGATGATTTTTATTCTGAGTCTAAAATAAAAACAATAAAGATTGACCGTGTGAAAAGATCTTTTGCTGAGGGTTATACTGCTGCGATCATCGCTGGTTTTCAGGGTATAAATGATGATAGAATCACTACTTTTGGAAGAGGAGGCTCTGATATATCAGCAGTTGCCTTCACGGTAGCCTTTGGTGTTAGAACTTGCGAAATTTTTACTGATATTGATGGAATATATACAGCAGACCCGAGAATTGTTCCAAAGGCACGCAAGCTCAAATTTATCTCTTACGATGAAATGTTGGAAATGTCGTCATCTGGTGCTAAAATACTGCATAATCGTTCAGTACAACTTGCAATGAAGCATAACATTAAAGTGCAAGTGCTATCCACTTTTAAAGAAGTAGAAGGCACCACAGTACTACACAAAAGGGATGTACTAGAGAGATACTTAATTACTGGAATAGCTTATAGCACTAATGAAGCTCTTGTAACTTTCACTAACCTTGCAAATAACTTGCGTACTTTAAGAGATATAGTAGGGGCAAACGTTAAAATTGATATGATACATGGGTCAAGTTTTGTTATCTCCAAATTTGATATTGATTTAATGGAAAAGTTACTGAATAAGAATGAAAATTATGCTATAAACGATAATGTAGCTAAAATTTCAATAATTGGTATTGGTGTTATGTCTAACACTGAAGTGATGCACCGCACACTCAAGGTTTTAAGCGAAAAAAAGATAGAAATACTTTCTATCACAACATCCGAAATCAAAATCAGTATAATTGTTCAAAAAGAATACGTTGTAGCTTTGGTCAAAGATTTACATACTGAGTATGAGCTTGGTATGCAACACTAGGATAGGCTCGACGTCCACAACTGTACGAACATTGCAATTTGGGCCTACCAGGAGGGTGTCATTCTCCTGTCATCCAAGTAGCTGACACTGGTTCCTTTATGAAGGTGTCATCCCAGTGCCCAGACACTGGGATCCAGGAATTTTGATTGAATACCAAACAGTTGTATAATAGAAACTGGATTCCAGCGTCAAGCCCTGGAATGACAAGGTAGAGTATATAAACGCAGTCTCAATAGCCATAGGGTGTCATCCAAGTAGCTGACATACAACTGTACGAACGTTGCGATTTGATGGTAACTTCCACCAAGAATGATGTCATCGAAGTAGCCGACATTGGGATCCAGTTTTCCATGCAGCCTCATCAAAAATGACATGGTAGAGTGTGTAAACGCAGTCTCAACAACCACATGGCAAACTGGTTCCTCTGTGAAGGTGTCATCCCAGTGCTTGACACTGGGATCCAGGAAAGTTAACCGCAAATGAGCACATTAGGCAGTTGTATAATAAAGTCTGGATTCCAGTGTCAGCTACTTGCATGACAAGGTTATGGGTGTCATCCAAGTACCCAGACACATAACTGTACGAACATTGTAATATGGTACAATGTTACATGATAAGGAGACTGGCAAAGCTTGCAAAGTAATTTTTTATGGCTTAAAAACGCGCTGGAAGGCACCCTACTTTAAATTCTTCATAAACCAAAGCACCAAATCGTCATCAAGATCAACTCTAGCGCCAGGTTTAATATGCTCATACTTGTAAGTAACACCTAAGCTATCTGGTATATAACCTCGTTTTATATAAAGTTTTTGAGCAGCTCCATAATCAGCATAAAGACCAACACCCAATCCAACAATATCACTTTTTCCAGCTGCTTCTTTTTCTGCAGTTTCAAGCAAAGTTGATCCTATGCCTCTATTTCTCATAAGTGGCAATACATTAAGATCCATGATTTCTGGGATACCTCTATCCTGGAAGGGCTCGTACTCAGAACGCCATTTTAATGTCACATATCCAGCAAATTCATTATTGTAAGAAGCAATCCATACAATGCGCTTACCAAGTTTTTGCTCTTGCAAATAAATTTCAAACGTAGATAGCGGTTTTGGCCAATTTGCTTCTACGAAGCTTGTAAAAAGAATTGAGGTATCATATTCAGTGAATGCTCTTATTTTAATGTCGTTGCCCGGTTTGTCTTGATGAATTTGGTTGAGACTTTTCACAATTTTAACCATAAACCCCTACCAATAAATTTTAACAAAAATACTTTAGTGCATTTTCAAATATAAGCATTCCATCACCATATTTTGGCACAGCAATACCTAAACGCTTGCTCTTTTCTTTTTCAAGAGGCCAATTATCTTGCTGAGTAAAAAATATTCCCCTCTCTGGATGGGGCATTAAAGCTAGCACTCTTCCACTTTTATCTGATAAAGCTGCTAGGTCGTATGTAGACCCGTTCGGATTGTAAGGAAATTGTAGGTTAGCATAGTTGCCATTTTCATCAATGTAACGTAATGCGGTGGAATTGCTCTCAATCAATTGGTTCAAAATATCTTGATCCATAAAAAATTTGCCTTTCCCATGAGCAATAGGGAGATATAGTTCACTCAGGCCCCGTAGCCAAACAGAATTACTCTGCGGATTAACTCCCACTCTAATCCAACGGCATTGATAATTGCCTATATCATTATGGATTAAAGCTAGACTAGAGAACTCTGGAATTAATTTTACTAATATCTGACAACCATTACATATTCCTATAATCAGCTTGTCCTGAGATAAAAACTCTTGAAACTCATCCAACAAGTTGTTTTTAATACGTAAAGCAAACGCATTACCAGCACCAGCGTCATCACCATAGGAAAAACCTCCTGGAATTGCAAGTATATTGCTTAATTTCAGTTCACTTGGATTATCTATGATATCATTAATGTGAACGATTTTTACTTCAATATTACTAATACCAAGTTTTCTGCTGCATTCCATAAATGCAAATGCGGTTTCTTTTTCGCAATTTAAGCCATAACCAGATAGGACTGTGATTTTCATGAATTGCTAAAAATTAAAAAATTCGAATTTCTTTTTTACAAAATTCGCTACTAAATTTAACGCAAACAACACCAATAATAAAGCTATAATTGCAATAGCAGCAAGTTCAATAAATGCAATTTCAGGACTACTTGACCATATGTATATTTGTACAGGCAGAACAGTCGCCGGATCGAAAAAAGACGTAGGTGTATCAGCAATAAATGCCACCATACCTATCATAAGTAAAGGGGAAGATTCACCTAAAATCCTTGCAATTGCAAGCACAGTACCATGTATTATTCTTGGTAACGCAATCGGTAAAGAGTGATCTAATATCACCTTGATGTGAGGCGCACCAAGCGCAAACGCTGCATCTTTTATCGTAATAGGAACATTCGCAAAGGCATTTTTTGTTGCAATTATAATATTAGGTAACATCATAAATGAAAGAGTCATTCCACCAACAAGTGGTGAAGAGCGTGGTAGCCCAAATATGCCAAGATAGAGAGTTAAGCCCACTACACCAAATATTATTGAAGGCACTGCAGCAAGATTATTCATGCTAATTTCTACAATATTAGTCATTAGCCTATTTTTAGGCATAAATTCGTAAAGACAGATGCCCGACATAATTCCTATTGGTAATGCTAATGCTAGGCACACTATAATTGTCATTAATGAACCGATAAATGCCCCTAAAATTCCTGCATTTTCAGGTTCACGAGAGTCAGATTTAAGGAATAAAGACTTATTAAAAAATTTTTTCACTCTCCTCTTTTCTTTTAGCCAACTAAGTAATTTAGCATAACGATCATTCAAATGTTTATCTTTATTTATTGAATTAATTATACTTGACGCGGTAAACCAGATCTCATATTCACCACTATCTTTTACTTTCTTACGAAAAAATTTCTCTAGTTCTTTGTAAGAATTACGACTTAAAATTTCGTCACTGTCTTTAAAATCAGTTCCTTTAAACACCTTACGTAAAGAATCGTTGAGTAAGCCAATGGACTTATACCGCAAATCACTAGGATTATTTGTTAAAGTAAGATCAGCACTTATTTCAATTGGCAATAAAACTTTCGTTACTGTTAAGGCACTGTAAGAGTTAACTAATATACTCAACAATATACACACAGGACAGCCAAGTGAGATAACTAGTGCCGTGAAAGAGCAAAAGCGTAACGCTCTGTTCTTTTTATTTTTCCTTTTTATACGAGCATGTACACGCCTTGACTGAAGTAATTTTAGGAATTTTTTCTTTATACTCATTTATTTTTCCTGGATCCTATCGTCAAGCCCACAGCTGTACAAACGTCAGTTTAATAAATGTTGATGTCATGCAAGCAGCTGACACTGGAATCCAGTTATAAAAATATTTACAAATCAGGCAATTGGTAACAGGCTCCATGCTAAAAACAACATCCATGATATAGAATAAGGTAGATCCCAGTATCAGCTACTTGGATGACACTGGGGAAGTGCTGGGATGACACAATTGACATCACTCCCTATTATATCTACTTAGATTTCTTTTTAACATAAGTAGTACGCTCTTTGATCCTTGCAGCTTTTCCAAATAGTTTGCATAGATAATACAGTTTTGCTCTACGAACCTTTCCTTTTCTTGTCACTTGCACTGAAACCAGTGCAGGAGAATAAACAAAAAATTGAGACACTATACTTTCTCCATGGCTCACTTTTCTGACTGCAAAAGAAGAATGTAACCCGCGATTCCTTTTTGATATACATACACCTTCAAATATCTGTATACGTTCACTTGCACCGTCAACTACTTTAAAAGTGACCTTCAAATCATCGCCGGGACGAAATTCTGGTATTTCTCTAGCTAACACTTGCATTTGCTGTTCGTTAAATTTTTTAAGTAAATTTGTCATTTATCTCTCCATTCAATAATTCAGGCCTACGCTTTTTTGTTATAACATGAGACTGCTTCTGCCTCCAATCACTTATTTTTTTGTGATTGCCAGATAACAAAACCTCAGGTACTTTATATCCCTTCCACTGCTCAGGTCTAGTATATTGAGGATATTCAAGTATACCACCACCATAATTAAAACTTTCTTCAGTAATACTATCGGTATTATTTACTACACCTGGAAGAAGTCTAATGCATGCATCGAGAACCACCATCACAGCTGGCTCACCTCCCGAAAGTATATAATCTCCAATACTTAACTCATAAGGAGTATACGCATCAATTATCCTTTGGTCAATACCTTCAAATCGACCACACAATATTGTTATATGAGGAAACTCTAATAATTCTCTGGCAATATTCTGATTAAACTTAGTTCCAGATGGAGTCATGTAAATAAACTTAGTGTTTTTATGAACAGAGAGCATACTATCTACTGCATCACCAATTACATCAGAACGCATAACCATTCCTGCTCCACCTCCATATGGAACATCATCCACAGTTGAATGTTTATCTTTCGCAAAAGAACGAATATTTATTACTTCAAGGTTCCATATTTTTTTCTCTAACGCTTTTCCGGCAAGAGAATAGTTCAAAAACCCGGGGAACATTTCTGGAAATATGGTTAATATTGTAACATTGAATGCCATTAAGGTTTATTTTAAGTTATTTGGGGCTATACTCTAAGAACAGTAAATTGATATAATATATAGTTAAATTAAATATGTCACTGAATAAAACGATATATGAAGGTAAAGCCAAAGCCATTATTGAAACTGAAGACTCATCAACTGTTATACAGCACTTTAAAGATGATGTTACAGCATTCAATAAGGAAAAATATGAAATTATTGAGGGCAAAGGAATAATTAATAATCATGTTAGTGCTTTTATCATGGAAAAACTTGAGAAAGCAGGAACTAGCACGCACTTCATAAAAACTCTAAACGAAAGAGAACAGCTAGTCAAAAAGCTCAAGATAATACCTCTTGAGGTGGTAGTTAGAAATGTTGCAGATGGCAGCTTTTGCAAACGTTTTAATATCAAAGAAGGTGAGGCACTTACATCTCCTATAATCGAGTTTTTTTACAAAAATGATGACCTAGCCGACCCAATGGTGAATGAAAATCACATACTGTATTTTGATTGGCTATCTAGCAAAGAAATGGATGAAGTTAAAACTACAACTTTAAAAATCAACGAAATCTTAGTCCACCTATTTTCAAATGCAAGTATATATTTAGTTGATCTCAAGTTAGAATTTGGCAGATTAATAAATGACAGTACTAAAATCATTTTAGCCGATGAAATCAGCCCTGATAACTGCAGGTTATGGGATAAAAATACTTATAAAAAGTTAGATAAAGACGTCTTTCGTTTGAATTTAGGAGATTTAAAGGAAGCGTACCTAGAAGTTGCAAAAAGACTGTCAGTAAAGTTAGACTAACTAAATACTACTCTATCAAGTGGAGGGTTACATGCCTCATCAAGTTTTCCAATAATTTCAATTTTTTCTCCACGTTTTTGGAAATGATTTTTCACGTTTTGCATATTCTCAGGACTTACGATCAATACCATGCCAATACCACAATTAAATGTTTTTAGCATTTCTTTCTTCTCTATTTTACCCTCCTTTGTTAGCCATAAAAATATATCTGGCCATTTCCAGGAATTAATGTCTATGTTTGCAAATAAGTTTTTTGGAAGAATCCGCGGAATATTATCTATCAAGCCACCACCTGTTATATGTGCGATGCCTTTTACCTTTGGCATAATAGGCAACAAAGAATCAACATATATTTTTGTTGGTTCGAGCAACACTTCTTTCCAAAGCTGATTATTCCATGGAGATGAGTCGTTATAATTTATACCTAAGCCTTTGAAAATATGGCGCACCAAAGAAAACCCATTTGAGTGAATTCCACTTGACCCTAAGCCAACTATATAATCACCTACTTTCATCATGCTACAGCTTGGAAGAATTTGCTTTCGATCAACTACACCAACCACAAACCCTGCAAGGTCATAGTGATTATTATCATACATTCCAGGCATTTCTGCAGTTTCCCCACCAACCAATGCTATTTTAGCTTGCTTGCACCCCTTTGCAATGCCTTGGACCACAGATAATAAAACGTCTTTGCTCAAAACGCCTGTTGCAAAGTAATCAAGGAAAAATAAAGGCGTTGCTCCTTGTGCAAGTAAGTCATTTACACACATTGCAACTAAATCTATACCTATAGTATCATGCCTATTCACTTCTTGAGCTATCAACAGTTTCGTACCTACTCCATCAGTTGAGGAAACAAGCACTGGATGGTCATATTTCTTACTTAGTGCAGCAAAATCAAACAACGCAGAAAATGAACCTATTTTGCTGATTACTTCTTCTCTAGTAGTTTCTTGAGCAATAGGCTTGACTTCTCTTATTAACTTATTATATAGTTCAAGATCTATTCCTGATCTGATATAAGTATTCATAATCCTTCTATAAATTCTAAAATTGTTAATACTATATTAATGCCTTGATATAAAAAGTGCAACGAAACTTTCTCTTAATTGACTATTATATGCTTACCAATATAGAGTAACTTAAATCATTTATAATTATCCAATGAATAAAAATACCAAAAACATACTGTTAATAACGGAACTGCTATCAGGACGGCTGCTTCATGACTTTGCTAACTCTATGAATGGAATAATGTTTGGCTTAGAAGAGCTTGAAGTAATAGATAAGAACGATGCTGATGCGCAGAAGGAAGCGTTGTCGTTGCTTAAAGAAAGCTCCGATAATTTAATATATAAACATAAAGTTATGAAGCAGGCATATTCTTCTTCAGCAGATAATTACAGCTTTGATCAGACCAAATCTAATATCGAAAATTATTTATTAAAAAAAAAGTAAAGCTTACGTGGAAAATAGACGCATACTCTGCAAAAAATAAGGAAGATTTAATTGAAAAGATAAATAAGATAATTTCTAATATGGTGCTAACTATAGCCAGCGCAGTGGCGGAAGTTGAACTAGTGTCTGTTTTACTGAGTCAAACAGAAGATAAAATGCTATTAACTATAAAAATTCTAAATGAACACAAACCAATAAGCAAATCATTAGTAGACAAATTAATCAAAAAAAATGACACTAATTTAAATACAAAAGATATTAATATCTATATGGCCTCTTTATTATTAGAGTACTATAACACTGAAATGCATTGTACTTGCGAAAATAATTTGCTGGAGATAGGTTTAACTATAACTTGAGTTGCATATTTGGTTATTACAACTTTTTCTTCGTTTCAAGGCAACCGACAAAGGGTACCAAATCTAATTTTTGTAATCACTTAAGTCTAGTACTATTTTATTAATGTAGCGCTCATTTGCATCTTTGATGATAAACTTCATACCATTTTTATATTTAATGACTTCATCTACAGAAGGCACTTTACCAGCAATCGAAAGAATCAAACCACCAAGTGTAATATAGTCTTCTTCAGGGTCACGTAATTCTATTTTTAGATCCTCTTCTATATCCTTTATAATAACCCTTACTGACACTTCAAACTTATTTTGAGACAATTCAGTAATGGTATATTCTGAATTTATTTCGTTCTCACTATCAATGTTTGGTATTAGCTCCTCTATAAGATCGGTCATTGAAATTAAACCATCAGTTCCACCATATTCATCCAATACAATAGCTAAGTATGATTTAGAAGATTTCATCCTAACAAAAAGATTAGTTGTCTTCATCGAGGGCGGAACAAACACTACGCTTTGTATAATATTTCTCAGATTAAAATTTTTGTCCCCATTAAAAATAACATCTTTTATATAAAAAAAGCCTATTACGTTATCAAAGTTATTTCT
>NODE_13_length_12737_cov_22.334253
CTTTCATGATAAGGGGGCTGGTGGAGTTTGTCAAGTAAGTTTTATGGCCTAGCGTCACGCGTTGGAATGACAATTTCTATTATTTCATACATTGACTTCGGTAAATCCAAATTATATTAGCTACATCTAACGAATTTTACACTTGCTAAGATTGCGCTATTTGAGTATCTTTAACTGAAAGAAGTTATTTTTTATCCAATATGAAAAAAGCCTTTATATTCACATCCTTAATAGCAGTTGTATTAATAGTCATTACTTATTTATACAGAAACGACGGAACTAGTGACTCACAAGTGGTAAATGTCTATTCATCGCGCAAAGAAGAATTAGTACGTACTTTATTTGATGAATTTACAAAAAATACAGGCATTAAAGTACGTTACATCATTGATGATTATTCTCAGCTACTTTCACGCATGGAAAATGGCGGTGAAGCTGACTTACTTTTAACTGCAGATGCAGTGAACCTGATTTTGGCAAAAAAAAGAGGGCTTTTATCTCAAGTGGATTCAGAGATTTTAAAAAGTGTTATACCTGCAAAATTTAGAGATAGTGAAGATTATTGGTTTGGCCTTACAAAAAGAACCAGAATATTGGTTTATAATAAAGAGTCAGTAAATCCTAAAAACTTAAGTACTTATGAAGATTTAGCAAATGAAAAATGGAAAGGGAAAATATTAGTGCGTTCTTCTACAAGTCCATATAACCGGTCATTGATTGCTTTTATGATTGCAAATAATGGTTTTGAAAAGACGAAAGAATGGGTAAGTGGAATTGTGAGTAATATGGCAAGAAAACCAAGTGGTGGTGATACTGACCAAATTTATGCTGTAGCTGCTGGTGAAGGAGATGTTGCAATAGTAAATAGTTATTATTTTGCAAGAATTCTTTCATCAGAACATAAAAATAAAAAGAATGTTGCAGACAAACTAGGGGCTTTTTTTCCTAATCGTAACGATCATGGCGTAATGGTGAACGTTAGCGGCGCAGCAGTAACAAAAAATACAAAAAACAGAGAAAATGCTATAGCTTTGCTGGAATTTTTAGTAAGCAAACAGGCTCAAGAGCTATACGCTAAAAAAAACCAAGAATACCCTATTATTGAAGGCGTTGAAACTTCCGATATACTAAAGTCTTGGGGAAATTATCCACAAAATGATTTACCTCTAAGTGAACTTGAGAAGCATCTTTTTGAGGCTGTTATGATAGCGGATGAATGTAAGTGGAAGTAATCCCCAGTGCCACTGAACACTGGGATGAAGGATTTATGCTAATGTACCTTACTCTTGACTCGCTGAACTTTTTCTTCCTTCTAACTTAATTTTGACTTTACTGTCTTTTTCTGTTCTTTCACCAAAACAATTGCTGCACAAGAGGTCTATTGAAAAATAATAATAAGAAAGTAGAATAGGTTCAAGTAGTTGAAAAGGAAACTATGCACAAGAGAAGGAATTTGTTAAACATCTCAGACCTTACAGTCGATGGTGTAGAAAATATAACTAAGTTGGCTAACCAGTACCTTAAAAAAGAAGCTGCAAATAGTCATATCTTGGAAAATAAGACAGTAATAAATTTATTCTTTGAAGATTCAACGCGTACACTTGCGTCTTTTGAAATAGCAGCAAAAAGCCTTGGAGCAAATGTTGTAACTTTGCCAATAAGATCTTCTTCTATTAACAAGGGAGAAGATCTAAAAGACATGATCAAAACATTAAATGCAATGAATCCTGACTATATAATAATCAGGCAAAAAAATAGCGGTATTGTTAATATGCTGGCTAAGAATGTTAGCTGCTCGCTAATCAACGCAGGCGATGGAAGCAGTGAACACCCAACTCAAGCTCTTGCAGATTATCTTGTAATCAGCAGTCATAAAAAGCAAATAAAGGATCTCAAAGTTGTGATATGTGGAGATATTCTGCACAGCAGAGTTGCAAGGTCAAATATAAGGTTGCTAAAAATGTTTGAAGCAGAGATAAGCTTGGTCGCACCACCAACTTTGATTTGTAAGCATTTTCCTGAAGTAGATTCAGTCCATTATTCATTAATTGAAGGTATAAAGGATGCTGATGTAATCATGCTTTTAAGACTGCAGAAAGAGCGCATGAATAATAGTTGTTTTGTTCCTTCAGAGAAAGAATATTTTCATTTGTATGGACTTGATTCACAAAAGCTATCACACGCAAAACCAGATGCGATTGTTATGCACCCAGGGCCAATAAATAGAGGGATTGAGATTAGCAGCGATGTAGCAGATTGTGTTATTTTACAGCAAGTAGAATTTGGATTGGCAATACGTAAGGCAGTGCTGCACTATTATAGGCCTTGTTAATATTAAAAGATGCTACACAACTAATGCGAAAGAAGGGTTTTTTCATGAAATGACGAGAATGGTTTGAGAATGGCCATTAAGATGTTAAGGCCAAGGATATGGTGTGGAAGTTTTTACGAAAGCCTGAAGTCAATCAACAACCTTGCAGAACGGCAAATTAGACGGCTATCGTAAAAACAGCTTTTTCACCTGGTTGGAACGTGGGGAAAGGTTCGTGGAAGAATGTTGTCGATATTTTTGACATCACGTCTCAATGGCCAAAATCCCTTCCAAAAGTTACGACTGCTTAGTTCTTTATTCATTCTCACAATCCGTGAACGGTTACTTGTTTTTAGTGTTAAGCAGCAAAGTTAATAATTTGAGAATTTTCCTGAAAAAACTTGCCACAAACTGGTCACAATTTTCTGTGAAAGACAGATATAGAAAGACTAGAGTATCCACCTTAAGTTCATTGAATTTTCTTACCTTTGCTTCTTAACTTGACGCGTATAGTTTATTTAACGCTCCCTAAGTTCGCCATTGCCTGAACGGATACAATTATTTTAACTATAAAAGCGTTTTACTTTTTGCTCAGCATATCCATCATAACTGGCTTACTTTTAGTGATTCATGGAGTTAAAAAAGTCAGCATTGCTCTTTGTTAAAAGTAGTTTGTCACGTAAAAATTCCATTGCTTCAACAGGTCCCATAGGATTGAGTATTCTACGCAACACCCATATTTTATTTAGTATAGCCTTATCAACTAATAGCTCTTCCTTCCTTGTTCCGGATTTTGTAATATCAATAGCTGGAAATATACGTTTATCAGAAAGTTTTCTATCAAGTATGATCTCAGCATTTCCTGTACCTTTAAACTCTTCAAAAATAACTTCATCCATTTTTGAGCCAGTCTCTATAAGAGCTGTGGCGATTATAGTTAAAGAACCCCCATTTTCAATATTACGAGCTGCTCCAAAAAAGCGTTTTGGTCTCTGCAGTGCGTTTGAATCTACACCACCAGTTAGAACTTTTCCAGACGAAGGAATAACAGCATTATAAGCACGTGCAAGTCTAGTAATATTGTCAAGTAGAATTACCACATCTTTTTTATGCTCAACCATTCTTTTAGCTTTCTCTATTACTATTTCAGCAAGCTGTACGTGACGGTAAGCAGGCTCATCAAACGTAGAACTTACTACCTCACCTTTTACAGAACGTATCATATCTGTTACTTCTTCAGGCCTTTCATCTATAAGTAACACTATTAATTCTATTTCAGGGTGATTTATAGCTATAGAGTTAGCCATTTGCTGAAGCAATACAGTTTTTCCTGTGCGAGGTGGAGCAACTACTAACGCTCTTTGCCCTTTTCCAAGAGGAGCTACTATATCTATAGCACGCATGCTTAAGCCTTTTTTATCATCACCATTATTACACTCAAGTACTATGCTTTCCTCAGGATAAAGAGGAAGCAAATTATCAAAATGGACGTACTTTCTTAATTCACTGACTTCAGTAGAGTTTATACTTTGAACCTTAGTTAAAGTAAAATATCTTTCTTTATCACCAGGTGGCCTTATTTCTCCACATGCCATATCTCCTGTACGTAAATTAAACTTCTTTATTTGCCCATTAGAAATATAGACATCATCGGTACTTGGAGCATAATTTGCACTTGCTGAACGTAAGAAACCGAAACCATCAGGCAATATTTCCACTATTCCACTCCCTGTGGTTATGCCTCCTTCTTCGCTCATTTTCTTCATTAAACTGAATATCATTTCCTGCTTTAGCATTCTACCATTGCTTTTACCGTTAGTTGAAATTTTTCTTTNNNNNNNNNNNNNNNNNNNNNNNNNNNNNNNNNNNNNNNNNNNNNNNNNNNNNNNNNNNNNNNNNNNNNNNNNNNNNNNNNNNNNNNNNNNNNNNNNNNNATTTCCTGCTTTAGCATTCTACCATTGCTTTTACCGTTAGTTGAAATTTTTCTTTCTTCAGCTAACTCTAACAATTCTTCTGCTGTTTTCTCTTTTAATTCGCTCAGATCTAATGTTTTTCTGTTTTTCTCAGCACCTTCATTGACCATCTGTTTTACTGTATCGTTATTGTGAATTTGCTCACTTTTTTCAGGTTGAGCTGTAACCTTTCCTTTTGCCAAAACATCTTCATTGATTGTTGTCATAATCCTCCAAAAATTTTAATTGATGCTTACTAACCTAAAATGTGACTATAAGATAATAAATTAGGCTGAGCTAGTTTTAGTGCGTATTAAGCTTAATTATCATTAAACCCCGTACTTTACTTACATTATACTCATAAATACTAGCAAGTCAAGTTAATTTAATGTTAACAAAGTACAAAAATTTGAGGATTTTCAATAGCTATTCTTTATATTTTTTAACCTTTCTTGCTTCTCTTCTTCTACTTTTGCTTTTTCCACTTCTGCTTCTAAATTTTCTTGACTACATAAGCCAAGTAGTACAGGATCTTGGGGTTTTATATTTTGCATGTTATGATGAGATCCATCTCTTACCTGCTCAACTGTGTAATTTGTTGTACTAATTAATTTAGCTATAACGTTATTATCCAAGATAGGAAATTTTTTTACTAAATAATAAATCGCATCAGGTTTATCTCTACGCCTTGCCGTAGAAGCAAAGCCAAGAATGCTACCAATCGCTTTACTCCTTTTTTTTATATTTTTTATAATCAAATTTGGTACACGGTTTGAATTTTTTTTGCAATCATCGATTTCTTTTTCAGTAATTACCCCAGAAATAATAGGGTTATATTTTTCAACTTCTATTTCCTCATCAGCTATGTCTTGTACTTCTTCAAGGGCCAACCTACAGCATTGTGCTATTTGATTAAAAGTTAAACCAGTGTTGTCTACTAACCAAGCAGCTATTTGCATTAGAAACTGTTTATTTCTATCGTTATTGCCCTTAGAAGATTCCATTGACATCAAAAAAGCATCTCCCATTTAAAGTATCCCTTACTGTTATACAGAGCTAAAATATAANNNNNNNNNNNNNNNNNNNNNNNNNNNNNNNNNNNNNNNNNNNNNNNNNNNNNNNNNNNNNNNNNNNNNNNNNNNNNNNNNNNNNNNNNNNNNNNNNNNNATTGTAATATTATATATATTGGCTAATAAAGCAACAGGTTTACAAGAATTAAATTATCACTATTCTATAATTAACCATTAATTAACTGAGTTTAAAATGAATGTTAAAAATTTTTTCACTAAAGTAACCGTTGTCCTTTTAGCTTGCTTATTAGTCTTCATGGGAATTGGCAACCTTTTATCAGGTGATGATGAAAAAGAAGAGGTAGCTAGGGTTGGAAAAGAAGTTATAACGTCAGATGAGTATAAATCACTATATCAAAATTATAAAAAGCAAATTTCTGGATCTGATGCGAGTAGAGAACAAGTAAAAAAGCTGAAATATGATTTGCTTAACGCACTTATAGAGCAAAAATTATTGTTTAACCTAATTAGTGAGCTGGGGTTGACAGTTGGAGAAGAGTCTATAAAAAACCATATTAAAAATACCAAATACTTTCAAAATGATAAAGGCGAATTTGACAAAAATAAATTCCATGAAACGCTAAATGACCTGCATATGACAGAAAAAGAGTATATAGCAAAGCTAGAGAAAGTTCTGCCTGCAATGATGTTCATGACTTCGTTATTTAAAGATAATTATCCGGTAACTTTTGGCGAGAGAGTTGATGAGCAGATATACAAAAGTCGCTACCAAACTAGAGTGGTTGATATTGTTAAAATAACTGAAGATGCAGTTACAAACATTCCTGAACCAGATGATCAAGCCTTACTTGATTTGTACGAAAGAAATAAATCCCATTTTTATTATCCTGAGTATCGAACTGCGCAATATATTTCCCTAGGCCAAAAGTATTTTGAAGATCAAATCAAAATCTCAGATGAAGAAGTTGATGGTATAATAGAACAACAGGAACTAAAAGATCAAAGAGATGTATTCAATGTAATATTTTCTACCAAAGAAGAAGCTGAGACAGCAAGAAGAGCATTTGAGGAGGGTAAAACAAGCTTTGAACAGATAGTAGGAGAGTTTGGCAAAGCAAAACTTGAGGAAACTAGAGTAAATAATATAACTAAGGATTTTTTACCAGAAGACGTGAGGGAAAAGGTATTTGCTCTCAAAGTAGGTGAAGTAAGTGAAGTTTTAGCAAGCAGTTTTGGTTGGCACATAATAAAAGTGGAAAGTGCGCATCAAATCTCTGATGAAGACTTAGTTGATTTAAAAAAAGACATGAAGTCAGTTCTAACTAACCAAAAGTCTTTTGAAAGAGTCAATGATTTCATAAACCAAGTGAACTATAAGATATACAATGGTTCAGCAATTGAAGAAATATTGAGTGAATATAGTTTACCTATACAAACTATTGGTCCAGTAGATGCGAGTGGAAAAGATCAAAGCGGTAATAACGTAGGAAATTCTAGTGATTTGATTTCTTTCATTTTTTCGCGAGAAAAGGATCAGAAAGGTTATTTCAAGGGCGTTGGGGACGCTGTTGTTAGTGTAAAAATCATTGATATCGTTCCACCCAAATTGCAAAGTTTTGAAGAAGGCAGGGCATTAGTGGTAGAGCTTTGGCGTAGTGAGTTTATAAAAGAAAGAATGTTTAAAATTGGGCAAGAGGTTGCAGTTCAACTAAGAGAAAAAACAGATTTGGAAGAAATTCAAGGTATGGAATTAGTTAAAGGTCAGCAGATGCACCGCAATGAACAAAACTACCCCTTTTCTTTTGTAGAAGAGATTTTCAATATGAAAACAACTGGTTCAGTGACAGACCCTATTCAATACAATAATGAAATTATAATAGGTGTTCTAAAAGAAATGCATTCATCAAATGGTAAATTAAACACGCTTGACACCGGAAAACGTGTGATGATATCGCTAAAAGAGCAATTAATTAGCTATCTGGAATCAAAGTATAAAGTCGAAGTTAATCACGCTATACTTGATGATATATAGCCAGATAAGAATTAAATCCTTATAAGAACCTGTTTTACCTCAAACGCATCCAGTGCTCCGAACTTGGACCCAGAAACTTACTAAGTGGCTGCATGATGCAAACTAGATTCCAGTGCCCGGTGCTGCCCTACATTATTGGTAATTATATTATAAAGTTGTATAATTCATTTGACTTAAAACGGCCCATTGTATAAAATTGTGACTAATATATGAATAAAGGTTAACATGGCAGTTAAAATAAGGTTGGCGAGGTTTGGCGCAAAGAAACGCCCTTTTTATAGGATAGTTGTAGCTGATTCACGAGCACCAAGAGATGGGCGTTTTATTGAGAAAATAGGACAATATGATCCAATGTTACCAAAAGACAATAAAAATCGTGTTGTGGTGAAGGCTGATAGATTAAAACGTTGGCTAAGCGTAGGCGCGCAAGCAACTGAAAGAGTACTATGGTTCATTAAAAAAGGCATAGTAACTTTAGAAACAGAACCAAAGAAAACAGAAAAGAAGAAAGTAGAGAACGAGAAAGCACAGGGACAAGAAGCATAAGTCTCTTTAAAATGCTAAATACTGATTTAACAAATAATGGTAAATTAGACGATGTCGTATCTTCTGATTTATCAGCTATGAAGGACTTTATCTTCAAAAATGTCAATGATGAAGGTGCTAAGCTTGCTACTGATATTATATCTCATCTTGTTAGTTCAGGTGGAAAAAAAATAAGGCCTAAACTAGTTTTTATTATATGTAAAATGCTAAACTATTCTGGGGAGGATAGGATCAACGTTGCTGCATCGGTAGAGTTTATACACAATGCTACTTTACTTCATGATGATGTGCTCGATGAAAGTGAGGCACGCCATGGAGTTAAAACAGCGAATAAGATTTGGGGAAATAAATCAAGCATTTTAGTTGGTGATCTATTGTTGACTCTAGCATTTAGGTGGCTTATAGAGTGTGGAAATCTAAATATTCTCTCTATTTTATCTAAAGCATCGCATTTACTTGTGAAGGGTGAAATAAAGCAGATGACAACACGTTTTGACCCCCACACAGTCAGGGAAAATTATTTTGATATCATTGGAGAAAAGACAGCATCTTTATTTTCTGCATGCTGTGAAGCTGCATCTACAGTATCTGGTGCAATAAATGACGAAACAGAGAGGCTAAAGAATTTTGGTTTTAATTTTGGTATGGCATTTCAAATAGTTGATGATATGCTCGATTATACTGCTAATCAAGGCACTTCTGGAAAACAAGTCGGAAAAGACTTTTTCGAAGGTAAAGTCACCTTACCTGCTATTATAGCATATGAAAAGGGCAGTCCAGCAGAGCAAAAATTCTGGGAAAAATGCTTTTCTTCAGCTAGACACAATTTTGACCAAGCATTACACTATATTAATCGCCATAATGCCATTCAGCTTTCTATGGAAAAAGCTAGACACTACATTAATATGGCACAAAATGATATTAGTACTTTTTCTGATTCTTTTTATAAAACTACTTTAATTGACTTTTTAAATGCGAGCATAGAAAGACGAATGTAGCTGGCGCTTGATATTTTCGAATTAATTGCTATATATTTATTAGATTCTTAAGGGTAATAATATGTCAGATAGCAGTAAAGAGAAAAAGAAGAAGTTTGCTGATATGGTAAGTAGGCAGAAAGGTGACGACCAACAAAGTGATAACCATAAGCAAACTGATGATTTAAATGAAGATCTCAATACATTAAAAGAACGTGCAGCTCAGCTTGAAGATCATTTACGCCGCGCTGTTGCAGATAATGAAAACGTTAAACGTATAATGCAAAAGCAAATTAGCGATGCAAGTGACTACGCAGTCACAAAGTTTGCACGTGATATGATCGACTCGTGCGACAATTTAAAAAAAGTAATAGAAATTTTGAAAGACGGTGATCCTGTTCATGAAGGAATCAAAGTAGCGCATCAAAAAATTATAAATGATCTAAAAAAACATGGAATAGAAGAAGTAGATCCACTTGGTGAGCTTTTTGATAGTAATTTACACCAAGCTGTTGTGGAAAGAGAAGACAATGAAAAAGAGCCTGGCACTATTATAGAAGTACTACAAACTGGTTATACTATCAAAAATAGGTTGCTCCGTCCTGCAATGGTTATTCTTTCTAAGAAATCTGCTGATTGTGGAAGCGATTAGCATGAGGTAAATGTATAATGACAAGTATTGTCTTTTCAGGTATCCAGCCAAGTGGCGTACTACATTTAGGTAATTATCTTGGTGCAATCAAACAGTGGATAGACTTACAGGATAAATACAAATCTCTTTTTTGTATTGTCGACCTACATGCAATCACAGCAAATAAGCTTCCCGCAAGTGAGTTAAAAAGTAATATTCTCAAAACAGCAGCAGCTTATATTGCATGTGGAATAGATCCAGAGAAGTCCATTATTTTTAATCAGTCCACAGTTAGTGGGCATGCAGAGCTCTGTTGGCTACTTGGGTGCTACACGCCAATTGGTTGGCTCAGTCGCATGACTCAATTTAAAGACAAGGCTGGCAATGATAAGCAAAAAGCCTCTCTTGGATTATATAGTTATCCAGTACTTATGGCTGCAGATATATTGTTGTATCAAACTAAATACGTTCCTGTTGGTGATGATCAAAAACAGCATTTGGAGCTTGCACGTGATATTGCATCAGCTTTTAACAATCATTATAAACTGGATTATTTCATCGTACCTGAAATCTTAACTTTGGATTGCACATCAAGAATAATGAGCTTAAGAGATGGTACAAGCAAGATGAGTAAATCTGACCCTTCAGAACATTCGTGCATTAACCTTGATGATACGGATGACTTAATTGTCAAAAAAATAGAAAAAGCAAAAACAGATTCAATTCTAGGCTTTGATTTTGCTACTTTAGAGTGCCGCCCAGAAATAAGCAATTTGATAAACATTTATTCAGTGCTTAGTAATTTAAATGTGGAAAAAGTGTGTGAAGAAGTGAACAAACATGACATGAAACACTTTAAAAAAGAGTTAGCTGATTTAATTATCAGTGTTATATCACCCATACGTGAGAGGATGAATGATCTTTTAAAAGACCAATTCCATTTACATGAAATATTAAAAAAAGGTACAAAGAAAGCAGCAGAAATTGCAACCCATAATATAAAAGAAATCAAGGATATTATTGGATTTGCTCAATAGACCTCTTGCATAACCTAAGGAATCAATTCAAAATTGTAAAAACAGGCAATAAGGGAATATTCAAAAAAGTGTGTCAAACCGCATTTTTAACTCAACTCAATTTTCAATCTACCAGGAAAGAAAATATCAAGTTGAGATATAGTTAAAGCCCAATTAGGATAGTCCAATTTTACTCTACCTTTTTTATAGCACAATATACCTGTTTGTACAAGCTAGTAAATGAGCCCTTAGTTTTAGTGAATTTTCTAATCTGTCTATGCAGTTCCTCAATAGGGTTGGTAGTATAAATTAGCCTCACGCGAACTTTAATTTTTATATTCTTTCATTAGCATAATATAATTTTGTGCTGATTGTGTAATATGTTTAATTTCTTCATTTGACATTTTTTTGAAGAATTTTGCTGGCCTACCAGCCCATATTTCCCCACTTTTTATTACTTTTCCATGTGTCACTAGTGAGCCAGCAGCCACCATAGCTTCAGACTCCACAACTGCATGGTCCATCACGGTAGAGCCCATACCAATAAACGCTTTATCATGCACCGTGCATGCATGCAACATACAAAAATGTCCCACTGTTACCATACTGCCAATAATTGTGTCACCACCTAGGTTTCTATCCACATGAATTACCGTTCCATCTTGAATATTTGTTCCATCACCTATTTTTATTGATCCAACGTCCCCTCTGACCACACAATTAAACCAGATGCTTGCATCTCTTCCTATTTCAACCTTGCCTATGATATGCGAACCACCTGCGATGAAAGCACTTTCGTCTATTTTTGGTTCATAATCTTTGTATTTTAAAATGTGATACATATTAAGCCCAAAGTCTTATGCATATGTTAATCAAAATAAGGTAAGCAGTAAATACATACTTAGATTTCAAACTACTTGGGTGACAGATGTTCTTGACTTACGTGCTTTGTACTGCTAAGATTTTTATTTTCAGCCCTATCTATAATGTCAGTAGCGGTATTAAGTATATTTCAAATAATATTGGTTGTTGTGTTAGTAATTTTAGTGCTCTTGCAGCCGCCTGGAAGTAGTTCGTTAAGTGGTTTTAGTAATACACAACAGGGGGTCAATTCGATGATTCCGGTGAAATCTTCTGAAAACCCGCTCAGCAGAATAACGGCTATTGTTGCTGGATTGTTTATTATAAACACATTGCTATTGTCAGGATTATGTTCAAAAGACGTACATAAAAAATCGATCGCAGAAAAAATTATATTAGAAAAAAAGCAAGAAAGTGAATCTACTTCTGTTCCATTTGAAAATTAATGAAGGAAGTTAAATTTATCTTTGTCACAGGTGGAGTTGTGTCATCGCTTGGTAAAGGCTTAGTTGCTTCAAGCGTTGGTGCGCTTCTTCAAGCTTACGGTTTTAAGATCCGTATCAGAAAACTTGACCCGTATCTCAACATTGATCCTGGGACAATGAACCCAACTCAGCACGGAGAGGTATTTGTTACCGAAGATGGTGCTGAAACTGATTTGGATCTTGGGCATTATGAGCGTTTTACTGGAATTAAAGCAACAAAAGATGACAATATAACAACTGGTAAGATATATCATGAGTTATTGAAGAAAGAGAGGCGTGGTGATTATCTGGGCAAAACTGTGCAAGTCATTCCTCATGTGACAGATTTGATCAAATCGTTCATTTTTAATGGTACGGAAGGTTTAGATTTTGTAATATGTGAAATAGGCGGAACTGTAGGTGACATTGAAAGCCAACCATTTTTGGAGGCTATACGCCAAGTTAACTACACATTAGGAAAACAAAGAGTTATCCTGATTCACTTAACTTTAATACCATATCTTACCGCAGCGCAAGAATTAAAGACAAAACCAACGCAGCATTCAGTTCGAGAGTTAAATTCCGCGGGGTTACAACCAGATATTATATTATGCCGCAGTGAGAAAGAAATTTTCGATAATCAAAGAGAGAAAATAGCTAAGCTTTGCAATGTTTCTTTATCCAATGTGATACCTGCCCCTGATGTGAGTCATATATATGAGTTACCGGTGTTGTATAGCCAATGTGGGCTTGATACGCAAATTTTGGAGCACTTTCATTTAAGTAAGCCAAAACCAAGCTTGACTGAATGGGATCAAATAGTGCATTCCATAAGGCACCCAACACAGGAAGTTACTGTATCTATAGTGGGAAAATACACCGAATTCCCTGATGCGTATAAATCACTAGTTGAAGC
>NODE_14_length_12734_cov_21.123275
TATCGCTAGCAAACAAACCTTTGAAAGTAAAAAGGCTATAAAACTTTCCGGTTAACTTTCGAACAAAATTCATATATAACTCAAGAAAACCATTTATTGAGACAAATTATACTTTTCAGATAGGTAGTAAGTAACACACTCAACGTCTAAACCCTTGCCTGTTACTTTTTTTAGCAGTTCCAGGCCACACTTTGCACTGTATATATTTTGAGATAACCAACTGATAAGTAAACTAAAATCTCCTTTTATTATAGCACTTAATGATTCGTAATGATTCTTTTTAACGAAAGAGAAAATCTGCACAGCAGCAATTAAAGCAATAATTTTTATAGGAAAGTAGCCCATAACACCGCTTGCCCAATATTCATCTTGAAAATAAGTGTTTAGCTCATTTTTAGCTTTTACTGGAATTTTATAGTGCTTCATACCTTCCAACCACGCATCATGCAGATCCTTAACTTCCAATGTACCATTTATTATATCCTGTTCTAACCTAGTTCTCAACATAATATGAGCTAACAGACTAAATTCATCTGCGTTCTTTAAAGAAGAAGAGGAAAGGTTTATTTCATTGAAAACCAAGTGCAAATTTTCAACACTGCTATTAGTTTTGCCTTTTATAGCAAATTTCTCTTTTATGTGTGGTTGAATGAACTCAATAAATTCTCTGGATGTTCCAATCATCCTTTCCATGAATAACCCTTGAGTTTCATACATAACATGTCTCGTAATTGGACTACTTATAGAATTTTGCGCTAAACATTTTTGATAAATCGCATAACCACTATGCCGTAAAAGTGAAAATAAACCATAACAAAAATCAGATTCATCATAATCTATAGGGTAGTAATAAGAAGTACGAATCTCATTTAGTGCAATACCCATTTGCTGTAAACATAACGAGCCAAGTTCAATCTGCTTCTGAGTAGCAACTCTTTGTATATTAGTAACCTTATCCTTTTTCTGCTTTTCAATTATTTCACCCACATTTTCGCTAAAAAATTTGCCTACCTTGGGGAATACTTCCCTTATATTCTTTTCTGTGATATCAGAGTCATAGTCAGCAAGCAGTGAGTCGTATTTCGAGCATTTTAATTGCTGCGATTTTATAGAAGCCACTTCGCGAATGAGTGTGATTAAATCAGTAAAACGTTCTTTTAGTTTTTCTAAGTTACTGGTTTCAGAATGAGATAGTTTCCATAAATTTTGACATTCAACCTTAGCTTTGGATAAAGACTTTACTAAATCAATAGGAACAGCACTGTTGCTTTTATGTATTCTCTCTATTAACTTTAGCTGCTGAGTATTTGCACTTTTTTTGTTGCCAAGAGCATCTGCTAATGATTCCTTTATTGCGTCATGAGAGATAATTTCATGTCTGATTTCTTCTAGAAGACTCATTTGTTCAACTTTGTCCTCAATATTTAATTGGCTTTGGTTGAGTACTTTTAGCGTATTTTCGATATTCTTTACCCTATATAATACTTCCTCTAAAAACTTATAAGATTTCATAATTTGTTCATTGTTTTAGAAAACATCTGTTTAATATCGTAATAGATTAATAATAAAGTTAAAAGTATATTTGCTTAAAGTACAATAAAAAATTGTACTTTTTATTCCTTTATTGGATTTTTCTACTCAGAGTCCAGCATATTATAAGAAAATTAATTGTAAGGTTGTAGAAAAAGTATTTAGTATTTTATTTCTCTTGACTATATTACAATATGGAGAGATATTAGGTGCTGAAATTAAAGTTACGCACTATTTTAAAATTTATGGAGGTTTAGTAATGTGGAGTAGACTGGTTATAATGTGCTGTTTTTGTTTACTACTTACTGGTGTAAGTTCTTGCCCAAAAAAAGGAGCAAATACAACAAATAAAATGAATTCTGTTGTTAAGCAGATAGGTGATAAAAGAGTTTTCTTTGGTTATGATGAATCTAGTATTACTGAAGTAAGTGCAGATGCATTACTTGACGTAATGGAGGTGTTACAAGATAACCCTGACGCGAAGGTTACTTTAACTGGTCATACTGACAACCGTGGTTCTCATGAATATAATCTTGCGCTAGGCGCTAGAAGGGCAGATGCAGCTAAAAAATTTATGGTTAGTTGTACACCCTACATAGAAAACAGAATAAAAACTGCTTCTAAGGGTGAAACTGAGCCTTTGGTTAATGTAAAAGATGATTCTAGAAATTCTAAATATGAAAAAGAGCATGCTAAAAATCGTAGAGTGGAATTTTCATTTTCTGGAATAAAGAAGTAGTTTCTTGCATTAAAACCTGGATCCCAGTGTCAAGCACTGGGATGACAAAAGAGAGCAATTCCGCTGCTTGTTAGCGGGATCTATATATACCACAAATAAGTCGCTGTATGACGTAGAGACTATCTGGCCATCAAGAAACATAATGAAATTAGAGTTATTATTTCAAAATATAGCTAATAGCTTTGCTTTCCATAACCAAATCGCAGTTGCAGTATCAGGTGGTGTAGATAGTATAGTCTTACTGCACTTAATGACTAACTGGGCAAAAAAAAACAAGCTTTCACTTCCTATAGCATTAACAGTAAATCATGGGTTACGTTCAGAGTCTCAAAAAGAAGCTGATTTTGTTATAAGTTACGCAAAAGAACTTGGAGCAAAGGAATCGTTCATATTAAATTGGGAGAAGCAAAATATTAAAGGTAATATTCAGTTACAGGCACGAAAAGCACGATATAAGTTACTAGCAGAGTGGTGTAAAAACAATAATGTTAAATGTTTGCTCGTTGCTCATCACAAAGATGATCAAGCAGAAACGTTCTTATTAAGATTGGAGCGAGGTAGTGGCGTAGATGGATTATCATCAATGGATTACAAATCTTTCTTAAATGGTATTTATATATTTAGGCCGTTGTTAAATTTTAGTCGTAGTGAAATAGAAAAGTACGCTAAGCTTCACCGGTTAAAATGGATCGAAGATAGAAGCAACTATAACTTAAAATACAGGCGAACTTTATACCGTAGCTTACTTAAAGCAAGTGACAATCAAGAGATTTTAACAGAGCGAATATGCCTCACAGCCCTTCATATGAAAAGAGCTGCAAAAGCGTTGATGCACTACACACGCCTTGCGTTTAATGACTGCGTTAATGTGCATGATCTTGGTTATATTGAAATTAAACTAAGTGAATTTTATCAATTGCCAGAGGAAATAGCCTTGAGGCTTCTTCTTTACTCTATAATGGCAATTGCCAGCAAACATTATAAACCAAGGTACAACAGCCTTATCGTAATATTTAATAAAATATTGCAAAAGGATAGTAATGTTAACTGTACACTTTCTGGGTGCAAAATAAGAAAATATGGAGAAAATATCTTAATAATTAGAGAATCGTCAAAGATACAAGAAATTACCGTAAACCTACCTTTAAATGAACTTACTCAATGGGATAACAGATTTAGCTGCACAATACTCGGAAATCAAGAGTGTTCAGTTATCATCGCTCCATTAAAAAAAACACAAAAAGTTCCTGAATTTCTGAAGGATTACAACTGCTGCCCTGAAGTTTTCTATTCTTTGCCTGTAGTGCTAAAAGATGGAAAGGTGCTTGCTTATCCTGATGTAAATTGTAACGGAAAAAATACCAATGACGATAAGGTTCAATGCATTATTAATAGCACAATAAAACAAAATTTGGTAAGCTTGATTAGTGTTTAGTTAGAAATAAAAATGAAAAAATTTTTAGAAGGCTTATTGATCTGGTTAGTAATTATTGTTCTTATTTCAGTTGCTTATATTCAGTTCAGCGGAAATGTAGGTAAAAGTAAAACAACTATACCTTTTTCGGAATTTTTAACTAAACTAGAAGACAATGATGTAGAAAATATTGTCATAAAAAACCAGAGCATTGAGGGCAAGTTTAGGGATGGTTCAAGTTTCAACTCAAGCGGTGTTATATATAGCGATCTAATAAAAAATTTACATGATAGAAAAGTGAGATTCTCCTTTTCAACTGGAGATTCTGCCATGAACATAATTGGTGGATTACTTATCTCATGGGTCCCAACATTTATCTTTATTGGCTTTTTGCTATTCTTTTTTAAACAAACACAAGCGGGAGGCAACAGAACTATAAGCTTTGGCAAGTCAAGGGCTAGACTCATGACTAGTGGGAAAAAAGTAACATTTGATGATGTTGCCGGAATTGATGAAGCAAAAGAAGAGCTAGTAGAAATCGTTGATTTCCTTAAACAAAGGCAAAAATTTCAAATATTAGGTGGAAAAATACCAAAAGGGTGCCTTTTAATTGGCTCTCCTGGAACTGGTAAAACTTTACTTGCTCGTGCAATTGCAGGAGAAGCTAATGTACCATTCTTTAGCATTTCTGGATCTGATTTTGTTGAGATGTTTGTTGGTGTTGGTGCGAGCCGTGTTCGTGATATGTTTGATCAAGGCAAGAAAAATGCTCCTTGTATAATTTTTATAGATGAGATAGATGCGGTGGGTAGACATCGTGGCATTGGTCTTGGTGGTGGTAATGACGAAAGAGAACAAACATTAAATCAGTTATTAGTTGAGATGGATGGCTTTGAGTCTAATGAGGGCGTAATAATAATTGCTGCGACTAACCGTCCGGATGTCTTAGATCCAGCACTGCTTAGGCCTGGTCGTTTTGACCGGCAGATTACTATTTCTTTACCCGATATAAATGGGCGCGAGAAAATATTAAATACGCATATAAAGAAAATATCAATGTCCCCTGATGTAAATGTGAAAACAGTTGCAAGAGGAACACCTGGTTTTTCAGGGGCTGATTTAGCAAATTTAGTGAACGAATCTGCGCTTATTGCTGCAAGAAGAAACAAGAAGATTGTTACCATGGATGATTTCGAATATGCACGTGATAAAGTGATGATGGGTGTGGAAAGGCGATCTCTCATTATGACAGAAGAAGAAAAGAGACTGACTGCATACCATGAAGCTGGTCATGCGGTGATTGCTGTTAATATGCCTGCTTCTGATCCTATACACAAGGCAACAATTATTCCACGCGGTAGGGCACTTGGTTTAGTTATGAGACTACCAGAAACAGATAGAGTGTCCCTCACAAGAGAAAAGATGCTAGCAGATATAACTGTTGCAATGGGTGGACGTGTGGCAGAAGAGCTAATTTTTGGCTATGATAAAGTCACAAGCGGCGCATCTTCAGATATAAAACTAGCATCAGATTTATCACGTTCTATGGTAACAAAATGGGGAATGAGCGACAAAATAGGTCCGATCTATCACAATCGCGAACAAACCATGCATGGTTCTGACATAATTTCTGAAGATACGTTAAAACTTATAGATGAAGAAGTGAAGAAAGTTGTGTCTTCTTGCTATGAAAAAGCGAAAGACATTTTGACCAAGCATAAGAAAGGCTTAGATCTCATTGCCGAAAATCTACTGGAGTTTGAAACTTTAACAGGAGATGAAATAAAGGACATATTAAGCGGAAAAAAAATTGTTAGAGAGGAAAATGAGAAGAATGAGAAAATAAAAAAATCCTCTCTCTATTAAATTTGGCCTTGTTTAACTGCCAAATGAAAGTTTTTAGTTGCAGTAATGGCGTCATCAGGTAGCTATCTGACTCACAGAAACGGGGCTAAAATTCCTTGACAAACTCCGCCAGCCCCCTTATCATGAAACTGAAACTATTTATTTATCTTCGCAATCTGTGCAGGTTAATGACAAAAAACTTAGGGTATTTGGCGTCTCATGTTTAATTTTTCGCACTACGTGCATCGCATGTCTTTAAAAATTTCTAGGTTTTTACCTATATAAGCCGAAACGCGCTTACAAAGCGTTTAAGACAGCAAAAAACGTCAAATTGACAAGGGAGAATTTGAATACTAGCTACCCTAGGGTTTCTTTGCCTTTTTTCCTGCTTAGTAAATTTCTTAAACACTTGCGGTGTAGGTTAGTTGCAAGTTAAAAGCAGCTAAATCGCTCTTAATCAAGCGTTTTAGAATAAAAAAACGCCGATATTTTAGTACATAGTAAATAGCCAACCACCAACGGGGTTTCTTTTGCCTTTTTTTCGTTTGGTAAATTTTTTAAATATTTATGACTAAACGACAATCGTCATCCCGCTACGTGTTAGCGGGATCTATGCTAAGGAGATACCGCGAATGAATCGCGGTATGACGTAGGATTGCTGTCATTCCAGTGTCAGCTACTCGGATGACAAAAAAAGGGGGCTACTTAGATGACACTATTCGCTGTACAGTTTACCTTTAAAAATGAATGTTCGTGCAGCTATGGAATAAATCGCGGTATGACGTACCTTTTTCTACTTAGTTTGGGTTATGCAAGAAATCTAATAATTTCACTATACACTTGATTATCATTTTTTGTTTCAATTTCAGTGATGACATGGCACCTACCGGGCTCTTTTATGGCGATTTCTTTAAACCCTTTTCCAACTTTATTATAAAAATTAACATCCATTTCTTCATATTTATTCTTGTCTTTCGCTCTACTTAACCCAACTTTAACATCAATATCTAGAATAAATGTAATATCTGGATATCTAACTCCAGCCAACCTGTGCAAATCTTCTATTAGTTTTAAATCAACTCCAAACCCATATCCTTGGTATGCAATGGTTGAATCAATAAACCGATCACAAATCACTATTTTCCCTTCTGCAAGAGCTGGTAATATTAATTTTTTCATATGTTCGTGCCTCATCGAGATAAGTAGCAAGAGTTCAGAAATAGGATCAATACTATTTGTTAACAACACTCCTCTTATCTTTTCTGCAAAATCAGTGCCACCTGGTTCTCGAGTCGACACTACATTATTTTCGCCGTGAATTTGCTTAAAATGATTTGCAAGTAGCTTAGATTGTGTTGTTTTACCAGAGCCGTCTATTCCTTCGAAAGTTATGAACATAAGTTTTATAATACTAAAAAAGAATATGCAAACAGTATACATAGAAACCGTTTGACATTTAAATAATAAGACCGTAAATTACATACGGTATAATAATAGTCTATGGTTGCTCTGAATACTCCTAAAGTCGATTTTAGTTTTACTGCAAAAGATTTTAATCTTTTGGGAGTAGACAATAAATACTATACATTAAGTGACTGTTGTGGAAAAAATGGTCTTATTGTAATGTTTATATGCAATCACTGTCCTTACGTTCAGTCAATTATTAGCAATCTGGTAAGCGATGTTGATCAATTGAAAAAAGATTATCAGGTAAACACCGTTGCAATAATGTCAAATGATGTAAATGAATATCCAGAAGATTCCTTTGAAAATATGATTAATTTTGCCAAAGAAAATAAGTTTACATTTCCATATTTAATTGATAGTGCACAGAAAATAGCTAAAGAGTATGGTGCTGTTTGTACTCCTGACTTTTTTGGTTTTAATGCTAATTTAAAACTTTGCTATCGTGGACGTTTTAACGACGCAAAAAAAGAAAAGGTTCAAAACTATAAAATAGGAAGTAGTGATTTATTTCAAGCTATGAAATTTGTTGCAGAAACTGGTAATCCTCCGGCTGACCAAAAGTCAAGTATTGGTTGCTCAATTAAATGGTCTGATCCTACAGGTTAAATATCATGCACAGCAGCTCTCAGCATTTGTTTGATATTATAATTCTACTTTCCGCTGCTGTGTTTATAGTCATAGCGTTTTGGAAAATGAATATCAGCCCAGTGCTCGGTTACTTCGTTGCAGGCGCGTTGATTGGTTCTCATGGATTTAATCTGATACATTCAGCTGAAGCAATGGATAATTTTGCAGAATTCGGCGTAGTTTTTCTATTATTCATTATAGGCCTTGAGTTGACCTTTGAACGCCTTATCGCCATGCGTATCCATGTATTTGGATTTGGTTCCCTTCAAGTTATAGTTACCATGGTAGCGATATGGTGCATTGCTCTTGCTTTTGGAGTGAACACTAAAATGGCAGCAGTTATCGGCGGTGGGCTTGCATTGTCCTCAACGGCAATAGTGTTACAGGTTCTGCAGGAAAAAGGCTCCCAAGCAAGTCAAGTTGGTAGGTTGTCAATAGCAGTACTATTAATGCAAGATTTTGCAGTGGTACCGCTAATAGTGTTAGTACCCTTACTTACTGGCAATTCTACAAATAGTCTGATAAGCTCACTAGCAGGTTCACTAGTACAAGCAGCTATTGCATTAGTGTTGATATTTATAACTGGTAGGTTATTACTCAGACCCTTATTTTCGGTTATTGCTAAAATGGAAAGTAACGAGGTCTTTATATCAACAACACTCTTAATAATACTAGGAGCAGCATTTATTACCGAACAATTTCATTTATCAATGGCACTGGGCGCATTCGTTGCTGGGTTATTAGTTGCAGAAACAGAACACAGGCACTCAGTGGAACACGCGGTATTGCCATTTAAAGATTTGTTTCTCGGCTTATTTTTCATGACTGTCGGTATGTCTATCAATATTGACCTTTTACTCAATAAATTGCCGCTAATTACTTTATTGTCGATCATCCTTATCGTTTTAAAAACATCTATCATATACGTATTGTGTAGATTTTTTGGATTTAAGAGTGCACCTGCCATACAAGCTGGATTATTGCTTGCACAAGGTGGTGAATTTGCATTTATCCTGTTTCGCTTAGCAGATGAGTTAGACGTACTACCAAGTGAAATCGCTCAAGTGCTTATGATGGTAACTACGGTAACTATGGCTTTCACTCCTCTTCTATCGGGACTTGGAGATTGGATAGCAAATTCATCTAGCATTGAGAAAGTAATACTAGATGATGAAGCCATTGAAACAGACACACAAGACCTTTATAACCATGTAGTAGTTGCTGGATTCGGTAGGGTAGGATATATGGTAACAAAAATGCTTACCGCAGAGCATCTAAGCTATGTTGTTGTAGATATTCAATCAAAGATAGTCAAAGAAGGGAAAAGTGACAGCTTTCCTATATATCTTGGAGATGCCACGAGATATGAAATTTTAAAATCAGTAGGAATAGAAAGAGCCCAAGCTCTCGTAATCTCAATAAAGAACGAAGTTACTGTAAAGAAGATTGTTTCTCTAGTTGCAACAAATTTTCCATATGTAAATATTATAATACGCCTACCAGATCTGAGTAATGTAGAAGCTTACAAAGATCTAGGGGCTAGTAAAATTATTCCGGAGACATCTGAGATTGGGTTGCAGCTTGGTGGAGCAGCACTGAGCCTAAGTGGTATTAGCGAAAGCGGAGTTGCGTCTCTAAAAAGTAGGTTTAGAAAAGGCAATTATGGCATGATAAAGGATATCAGCAGCGATATTGATGAGTAGAAATGCAAGAGGTATGTCTATAATAGAATATGCACATAATTAACCAAGTTAAGGAAAGTGCAAACCAAGTGATTGCATATTCCAAATGCTTCATTGGCTGTATGGCTAATTTGCTGCCAAAATTGTTCGGCCACAATATACACTTCTCTAGCTTAATACCTAACTCATTGGAAATTTCTTCTGTACTCAGGGTAAACCATGTATTCGAAGCAGTATCGTTCTTGATAAACCAATTTTTGCTTTTATTGCTATCGCAATATAAAGTTCCATCTGCAACTACTTTTTCAATTTTTACTTTTTCCTCTTTTTTTTCTTTAACTATTCCTTTGTTCACTAACATATAATTTCCAGTAGTAAGCAGCATGGGAGACAGCACATAATAGCCGCGTTGCCCTGCAAAAACGTATAGCTCTATGTCACTTAAAATCCCACCAATCTTGACATGCCTATAGTTAAATTTTTCAAGGTCGTTATTGGGCAATAGATAGACAACTGAAAGATTCATATTTTTGATAATATTATTCTTCCAGTTCAATCTGAATACTTGCCATAATCCTAATAAAAAAAGGAGCAAACAAGGTACAATTAAAATAAATACTATCTTTTTTAACACTCTATATTTGTGTTCTTAAATAGTTTTCAACACCCATTAGTTCAATAAGATCGATCTGCTTCTCAATCCAATGGAAGTGCTCTTCTTCATTTTTTAACATCTCTTCTAATAACATTACACTAACAAAATCTTTTTCTTTCTCAGCGATAGAAATCGTTTCTTTGATATCCTTAATACCTTTTCCCTCTAATTTCAAATTAGCTTCTAAGATTTTTTGTATTGTATCTTTTGTAAACTTTCCATCATACTTTGAGATTCCATTTGTATCTTGAAAATTTGGGACTCCTTTAAACAACAAAATTCTTTCTGCCAACTTGCTTGCATGTTCAAGTTCTTCGTTAAGCTCATTTTTTACCTTTTCTGCAAGCCTATTAATTCCATTGTTTTTGAGAACTGCAAAATGCAAAAGATACTGGCGTACAGAAGTCAGCTCATTGGTCAATAATTTGTTCAAATGTTTTACTATCTCTTCATTCATAATCTTCCCTGAGTTCAATTTACCAGCATAATTTACATGATAACGATAGTTATAGCAACTCATTTAATAGTTCCTTTGATAACAACCGTATTAAATAGCATGTCGTGGTATGTCTGTTTTTTCTTAGAGAAGCAAGCAACTAGATACCAATAGAGGGTGAGCAGCACTATAATTACTTTCAATGCACTCAAGACATTCACTAATACCTCCTGATCTTGCAAAAATTCAGTAAGGACAACTACTACACTGTTTAACAAAGGAAGAAAAAACTGGGAAGTGCTTCTGTCAAACGCTAAATTCAAGTCTATTTTAGAATCATCTAAATTGATAGTATATATATTCATCAACTGTTGACCTGGAGTTGCTTGGGCCTTTGAAGATATAAAATATGTGAAGTAACTACAATTTACACACATGTATGATAGATGTAAGATCAACGGAGAATCCTCTAATAGCAGTATAATTAATAAAGTTGGAATTAATAAAATTGCTACATCTATTAAATATGCGCAAAGGCGCCTTTGTATACTGGCAATCTCTGTCATTACCTATCTTCTAAATACTTTATTATAAAATCTGTAAGTTTATCAAAATGCTGAAAACATAACAAATCTTCGTATCCACTTATTGATTGGCCATATATAATAGGTAAACAATTAGCATTTTGTGCACACAGAACATCTGTGATGCTATCACCAATGAAAAACACATTTTCTTTATTTATAGGCAACGTACTCTCCTCTAGTGCAAATAGCAGTGGAGTTGCAGATGGTTTATCTTCCGCAGTATCGCATGAACCAACTACTCTTTCAAAGTAAGAATCTAATTTAAAATAGGCAACTTCTTTACGTAAATTAGTATTTTTCTTATTGCTAACTATTGCTAGATAAATATTGTGGCTTTTCAGTGTCTGCAACATTTTCTCTACTCCTTGATTCAAAGCAATGTTTTGCAATAGTGCATCATCTAAATATTGTTGATATATCTGATTTGCTTTTTTCCACTGATCGCCAAATAAATTGACCATATAGCTCTTTCTCGACTCGTGGGAATTTCTATCAGCAGCTTTATTACTATACCCCATTGAGTTTATGGTATGCTTAATAGCATTAAAAATGTTATCTTGAGTGTCAACTAAGGTATTATCCCAATCGAATACTACTGCTAATGGACTATTTCTCATTTCTACATTGTTGCGTATTTTAGGTTAATAAGTAAATAGCATTTTAATAAAAAAAATATAAATAGAACGCTCTTACTCTTTACCACAAGTTATGTTAACTGTTTTTTATATAATTAGCTAATATACTGGTTATATTGTATGCTTTAAGGTAGTAGGTATGACTGAAGTTAAAAATACACCTCAAACAGGTGTAGAAAAAAAATTTAAAGATGTTTTTGAGCGTTCTCCAGGTGCTTTTCCAGAGGGAACCTCATTAGAGGAGAAGGTTAATTATATTGCAGAAGCAACAGAGGCTCAAAAGGCTATGAGGAGTGGAGAGCTTGAGAACAAAATGAAAAACGTTGCTGAATTAAGCAAAGAACTTGAAAGTCGAAAGAGTCATGCAGCTGAAAAAGTACATCAAGATTTTGAAAGAATTGCTGAGCTTGACCGCCAATATAAAGGCAAGGGTATTTTCAGAAGTGAAAAAGTTGCAGGACCAAAAAGTGACAAAAAACTCCAAGATTCTCCGAAAAAGCCTATAGCAGAAGGTAAAAGCTTTGAGCAAAGTAGACAAAAAGAGACTTCTGTGCAAGCAGATACACAGCCATCAGAGCACATCGTTAGTCCCTCAGTGAGCAAGAGTTCTGTAAAAGAGAAGCTCAACACTGAGCTAGGCAAAAAAGATAACACACTTCAACCACAAGAAAATCAAAAAGAAGAAAGGTTTTTGAGTCTTCTGAAGCGCTTTGTTAAGAAGACACTAGAAAAACTTTTAGGTGAAGATAAAAAGAGTGTGGAAAATGCTCGTGGCATAAAAGAAGATGCTCAAAGAGATACATCAAATAACGAAGAGCAACAAAAGAGTAAGCACTTTGATAAAATTTTAAATCAGGACCAAAGTATAAGCAAGGGCTTAGAGCAAGCAACACAACTTGAAAACCCAACGATAACGCCTGTTAATACTCCTGAAGTAAATACAGGTCGTGAAAGGTGATCCGCTTTCAAGCTTCATTATACCGCCACGAACCGTCATACCGCCGCGGTATCTCAAAGCATAGATCCCGCTAACACGTAGCGGGATGACGATTGTCGTTTAGCCATAAATATTTAAAAAATTTACCAAACGAAAAAAAGGCAAAAGAAACCCCGTTGG
>NODE_15_length_12725_cov_24.205604
CCGGTAGCTACACTGCCATTCATGATTTTTTTCAAAACAACGGTGTTGGAGATTACAAAGTTCAATGCAGTTATGGTGGGGTGCCGTATGCTACTGATGAGTACGTGCATTCTGGCGATAAATTTTGGAGTAATAATTTCATAGACTCACATTTTGGCAGGGAAATAAAAATGTATCCTCAAAGTGAACTTTTAGCTAAAGAATATGCTGGAAATACGTTGCCAGTTTCAATATCACTAGATAAGGATTTAATAAAAATGAAGGAATGTCAGAAAAAAACGAAATTTGTGGAACTAGAAAGGGAGTCAGGTGATTTAGTGTATGATAAGCAAAAGTATGTAAAGTGTTACACAACAAAGCTATCATATGATGATGTACATATTTACAATAACGATAAAGTTTCAACATTTAGCATAAAATACAACGTGCCAAATGATCCGAAATACAGTTTAAATATAACATTTACAAAGGTTAATGATAATAAACCAGGATTTTGGCAAAAATTTAAAAACATGTTTAACGTGACCATTCACTAGACTTCTTTCAAAATTGTTAGAGGGAGTGTAAGATCAAGTATTGAAAGCATGAAATATAGGAAATAGAAAAGCCTATTTTGCCTAAACTGAAGCGTCTTTTCCAATTTTTTCTAGCATCAACTCAGCAGCTTTTTGTTCAGCAATCTTTTTACTAGAAGCACATGCAGAAACTTTACCATAATCTTCTATGCAAACTGATATAGTAAATTCAGGATTGTGCGCTGGTCCAGTTTGTTTTACAAGCTCATACTCTGGTAAAGGCAATTTGTTTTTCTGAGTCCACTCTTGCAGTGAGGTTTTAGGATCTTGAGGGGGGTCGAGCATGCCTTTAGCTAGCTTTTCCCAATATTGGATAATAAATTTTTCAACATTTTCAAGTCCGCCATCAATATAAATTGCACCTATTAGTGCTTCAAGCGAGTTTTCTAAATTTTTTAGATTACATCTCCCTCCATTGCAGCGTTCACTATTATTCATGATGATAAAGCCGCCTAATTTTATTTCTTTAGCAACATTAGCAATGGTGTTGCCACAAACTAAATCCGTCTTTCTTTTTGCCAATGCTCCTTCTTTTTCTTCAGGAAATAGTTTAAACAGTATGGCAGATACGACCATATTCAAAACACTATCGCCCAAAAACTCTAGTCTTTCGTAGCTTACAATCTGGTTTTTGCTATTCCTTTTATTTACGCTTGGGTGAGTTAGTGCCTCTTCTAATATTGCATAATTTGTAAATTTATAATCAATGATCTTAGATATTGCATCATTCAAACTCTTCATACCCATTATTTAAAAGAAAAGCACTTCCTACCACCTTTATACCAGAGAATTAGTTTTATTTTATTAAAATAATACCACCAACTTCCAAAATTAATGTATACAACCCACCACCTCACTAATGTTACTAAATCCATCTCTCCTTATTAGTTCTGCAAGTTCTAGATTAATTTTGTTTACAACTTGAGGTCCGTGGTATATGAGAGCAGTGTACAACTGCACCAAAGAGGCTCCTGCCTTTATTTTTTTATATGCATCANNNNNNNNNNNNNNNNNNNNNNNNNNNNNNNNNNNNNNNNNNNNNNNNNNNNNNNNNNNNNNNNNNNNNNNNNNNNNNNNNNNNNNNNNNNNNNNNNNNNCACTATAAGAGTATAACCATAACTTGAAAAGAAATTGATTTTACTTATGAATAATTTTCTCTATAGGTTACACACTTAAAGCTACTGTTGAATTGAGCAACTTTTACAAGATATAGAAAATGAAAGAGGCCGGGACCGGAATTGAACCGGTATAAAAGGATTTGCAGTCCTCCGCATAAGCCATTCTGCCACCCAGCCATTTTTTATGTGTAGATATCCATTATATCTTTTAGCATAGATAAAGCTTCCTCCCTTTTGCGTTGAAAAGTGTTACGTCCAATGATTGAACCATTACCACCACCCTGCTTAATTTCTTTCGCTTCATTGCATATGTCATCTACTTCCTTCGATTCACCACCAGAAAAAACTACTATTCTTTTCCCTGCAAAACAAGATCTTTTAACATATTCAATTCTTTTAGATAATGATTCAATATTTTCTGTTTCTATTCTCTCCCTTTCCAAATATTTAGTTGGAAGTTTTACTTTGATTATATTAGCGCCAAGTAAAGCTGCTATGTGCGCAGCATAGGCAATAATATCAACTGCTGTTTCACCTTCTTTGGAAATTCCTTCACCACGTGGATAAGACCATAGCACTACTGCAAGCCCATAAGACTTGGCTTCAGCTACGATTTCACGGGCTTCTTCCATCATATCAAAACACTTCGCAGAACCAGGATATATAGTAAATCCAACAGCCAAGCAGCCCAAACGCAGTGCATCTTTCACAGAAGAGGTTATTGCTTGATCAGAAGTCAGATTTTTTGAATGTAAGGAGTTGGAACTATTAAGTTTCAAAATAAGTGGGAGCAGGCCAGCATAAGTCGAAGCACCAGCTTCAATCATACCAAGTGGAGCAGCATATGCACTTACTCCCGAATCAACTGCAAGCTGAAAATGATAATGTGGGTCATAAGCATCAGGGTTAACTTCAAAGCTTTTTATTGGCCCGTGCTCAAATCCTTGATCTACTGGCAGAATCACTAACTTGCCAGTACCGCCAAGCTTTCCATGCATGAGAATACGAGTAAGATTTGCTTTTACCCCGGGGTTTTCACTTTCGTAGTAGCTTAGAACTTGTTTTACTTTATCACTTATCACTATAATTCAAATCAAATTTAAGTTATAAATTGTAACAAAGATGAAGTTCAATACAAGGATTTTAAACTATATCAAAAGCAATTTTATCTTCTACTTTATTCATATAGATTCTTAATTTCCTTCCTTTTGTTAATTTACGATTCAGTATTTCTTCCGCTAAGTAACTTTTTATCTCTTTTTCAATAAGTCTCTCTATCGGACGTGCTCCCATTTCCTTACTATAACCCATTTGTACAAGATAAGATTTCACTTCATCCTCTACCAAGCAGTTTATGCCTTTTTGCGTCAGTTGCTTTTTCAGTTCTAGGACAAATTTATCCACAATATGCAAAATCACATCCGTACTTAAGTCAGAAAAAGAAATAATCGCATCAAGACGATTACGAAATTCAGGGCTAAAAACCTGTTCTATTGCTTTTTCGCTATCACCAATGTTAAAATTTTTATGCCCAAAGCCAACAAAACTTTTGCTGCGTTCAACTGCTCCTGCATTAGTTGTCATAATTAAAATTATATTGGAAAAGTTAACTTTACGTCCGTAAGTGTCTGTAACACAACCATAATCCATAATTTGTAGCAATATATTATAGATATCGCTATGGGCCTTTTCAATTTCATCAAGCAGCACAACACTATATTGATTGTTAGATACAGACTCTGTGAGTAATCCACCCTGATCATAACCTACATATCCAGGAGGAGAACCAATAATCCTTGATATCGTATGAGATTCAATATATTCGGACATATCAAAGCGTATAAGATTCATGCCCATGCTTTCTGCTAATTGTTTTGCTAGCTCGGTTTTACCAACACCGGTTGGCCCTGCAAAAAGATAATTTGCTAAAGGCTTATTGTAATTTCTCAACCCAGATTTAGCAATTTTAATAGAATTAACAAGAGATTCTATTGCCTGCTCTTGGCCAAAAATCACCTTTTCTAGATTAGCTTTTAAAGACTTTACTTTCTGCAAATCATCAGATTCAGATCCGCAAGGCACATTTGTAATTCTAGTAATGGTATTTTTAATATCTCTACTATTTACAATTTTACCCCTGTTTCTTAGCAATTTACAATATGCCCCTGCCTCATCAATAACATCAACCGCTTTATCAGGTAATATTCGCCCAGTAATATACTTATGCGAAAGTTCAGCCGCAGACCTAATGGCATTCTTTGTATAATATACTCCATGATACCCTTCATAGTAGTGCTTTATGCCATCTAGTATCTTTATCGTTTCATTAACAGAAGATTCTTTAACATTAATTTTTTGAAACCTTCTCGCTAGTGCTTTATCTTTTTCAAAACTAGTGCTGTATTCTCTATATGTAGTTGCACCTATACAACGTAGTGTACCTCTTGCAAGCGCAGGTTTGAGTAGGTTACCTGCATCAAGAAAGCTACCACTTGTAGAACCTGCTCCAATGATAGTGTGTATTTCGTCAATAAAAAGGATAGCACCTGGTTTTACCTCAATCGCTTTTATTATAGATTTTATTCTCTCTTCAAAATCACCTCTGTAGCGTGTCCCTGCAAGGAGTGATCCTAAATCCAAAGCATAAATTATACTGGACCTGAGCGCACTCGGAACACTGCCTTCAATGATCTTCAATACCAAACCCTCAACTATTGTTGTTTTGCCAACACCTGGGTCTCCAACATATAAAGGGTTGTTTTTTCTACGCCTCAATAATATTTCTATAGTGCGATTTAATTCATAATCACGACCAATAACATAATCTATTTTTTTGCTTCTTGCATAGTCATTTAAATTTTTACAATAACTTTGTAGAATTTCCTCATCTTTTAGTAGCTCACCTTTATTTACTGTAGTAGAAGCGTCATTATTTTTATCAAGTTTTACTTTATGATTGGTGGTGTATTCATCTATATCGTTAGAGTATTTCATATTAGATATATGGTAAATCAAATTGGAATCTTTCGCACTTTGTTTCTGCAATAGATCTTCAACGTATAAATCTTGCCCAGACAAAATCTCTACTAGAACACTTGCTCCATTTATTTCTTTTTTCCCCAAGCTATGAGATCGTATTATTGCTCTGTGTATTATGCATTGAAACATTGAGCTAGGTTTAACTCCATTGATAATCAATTCAGAACTGCTTTGTAAAAACCCTTTTATATTATTATTATAATCATTAGCCTTAATATTGCATCTTGATAGAATGTTATCCATATTGATGATTTCATCGGCTCTGATATTACATCTTGATAAAACGTAATTTACATCCACGTCTTTAGTTAACGCCAGCAATAAATGTTCTACTTTCGCATATTTTAGATTAAAATTAGAAGCAATGAGTAGCGCTCTATTCAAACTTGCCTCTAAGTTTTTGGAAATCATCGCCTATTCTCTTTAAAAGTGGGAACTCATATATAATGAATAGCACACAATTATTAAAAAAATTGAAATCCAGCAGTTCGCTGTAGCCAATTTGAATCCCCACTCTGGATCTACGTCATAGCACCGCGATATCTCAACATAGATTCTGCTAATGAGTAGCGGAATGACGAGTTTTACACTTATCAAGTTGTAGGTAAATCCTATTTAATATGCTTTTTCTAGTACTCTGCTTTTCTTTTTAAATGCATTGATCTTTTTTCTACCGTATTTAGTCTTTAACGTACTTGGCCTTTTAAAGACCTTTTTGCTATTACGTTTTTTAAATTGCACACTACAATCAAAATTTGGCTCTCCTTCTTTGTCTGCCAATGCAGGCAGTCTTCTCTTATCTTGAGGTGTAACAAAAGATAGCGCATGCCCTTCAGCTCCAGCACGTGCAGTTCTGCCTATACGATGAATATAGTCAGCTTGCGATTGTGGTGCATCATAATTGATAACATGTTGAATGTGGGGAATATCAAGGCCGCGAGAAGCAACATCTGTTGCAACCATGATTTGATTGCGGCCACGACGAAAAGAATTAATGACCCTTTCGCGCTTGTGCTGCCTTAAATCACCATGAATTGCTAAAGCGCTATAGTCATCTTTGTACAATCTGCTAGCTAGCTGATCCGCTCCTTGCTTTGTTTTGACAAAGATAATGATTGATCCTTCGCGCTGACATAGTTGTGTAACAAGCTTTTCATATTTTTCTGATTCTGATGCATAAACAATCTCTTGCTTAATTTTTACAGAAGTTGTAGTCTCACAATCAACAGAAATACGTTCTGGTCGATTAAGGTACTTCTCAGTAAGTTTAACTATATCACTAGGAAGAGTTGCAGAAAACATAAGAGTCTGCCGTATTTTTGGCAGATATTTCATGATCCCTTCAATTTGAATTCCAAAGCCCATATCAAACATACGATCCGTTTCATCAAGCACAAGAACGCTAACATTGCGAGTAATCAAAGTTTTACGCTCAATATGGTCTACAATACGACCAGGAGTACCTATTACAATTTGTGGTTTTTTCTGAAGCTGATTTAGCTGCCTAAAAATAGGCTCACCACCAATCAATAAAGCGACCCTTAGTGCAGAATTTTGAAATAAGAGTTTTCTTATCTCATTTGTTACCTGATGCGCAAGCTCCCTGGTTGGCACGATGACTAAAGCTGAACCAGTGTTAGGCTCATTCAGCAACTTAGCAACCAACGGAATAGCAAATGCCAAAGTTTTTCCAGTTCCCGTTTGAGCAGACCCGAGAATATCTTTACCTTGTAGCGCTAAGGGAATCGCTTGTATTTGAATCGGAGTTGGGACGAAAAGATTATTTTTATCCAGAGCTTGTGTAAGCAAAGCTGGGAGACCCATCTCATGAAAATCATTCACAATACGTTAATCCTGTTAAAAGACTTCATAATAGATTAATCTTCCAATCTTAAATTTATTGCAGATTTTTTATCTTCTCCGTTTCTACCGCGCTCTTCTTTAACCTCATAACTCACCCTTTCTCCTTTTATCCCCTTCTCTTTATTCTCTCCTTTAAGTGTCTCAGGCCTTATTCCTGAACGTTCCAACGTGCTAATATGTACAAAAACGTCACCCCCTTTACCTTCTGGCTTGATGAAACCATAGCCTTTTTCGGCATTAAACCATTTTACATTACCAAATTCCATTTAAACAACTCCTAAATTATTAACTAACATTACTAATGTGATGAAAAACTTTGAAATTACGATTGAGAATGCTTTAAGCTTAGCTATTGAAACTAAACCTTTATACTCCATAGTCTATTCTTAACATTATATGACAATAATACACAATTGCTGTACTTAATGCAAATAAATTTTTTAATCGTTAAGCGAACCTGCAACCGTCATTTCGCTAACTTTAATCGTTGGTGAATTAAATTGCCCACAAAAAGTTAGATCATCTGCAACGACTAAATTGCTAAACATATCCTTCAAATTGCTAGCAATGGTAATCTCATGTATTGGATACGTTATTTTTCCATTTTCTATAAAAAATCCGGAAGCGCCTTGGCTGTAATCGCCATTGATTAAATTAACACCAAAACCAAATAAATCAGTTACATATATTCCCTCTTTCACTTCCTGAATTAATTCTTCAAACGATACATTACCATTCTCAATGTAGAGGTTACTAGCTGCAGGAATAACTGCAGCATTACTTGCACGAGTTGCACTTCCGGTTGTTTCTGAGTCTAATTTTCTAGCCGAGTATAAGTCTAAAATCCAATTTTGTAATATTCCGTTTTTTACAAATATATTTTTCTTGCTAGTTATCCCTTCTCCATCAAATGGTCTCGATGCTATGCCTCTTGGCAACAATGGATCATCGATAATATTAATTCTATCGTTGAAAATCTGAGCGTTTAAACTACCCCTCAAGAAAGAACTGTTGCTTATAATACTGCTCCCATTTATAGCAGAAGCAAAACTTTTTACTAGCCCTTTTGCTGCTCTTTTTTCAAAAATAACTGGAAATTTACCAGTTTTAATTGTACGTGAATTCAATTGATCAACTGCTCTTTTTGCTGCTTCTTTTCCCATTAACTCTGGCAACTTTAAATCACTAAAATTACATGCTATATCATAATCGTAACCAACCTTCATTTCACTTTCTCTTCCAGCAACAACAGAGACCTGATTAGCAAAGGTTGATTTACTAAACGAGCCAATAAAACCAGAAACAGTCGATAATACTGCATTCACTAAAGCGTATGAAGAAGAGGCTCCTTCAGAATTAGTTATACTCTTATGTGCAAGGGCTGAATTTTCTGCAGCTTCAGCAATTTCTTTTAGGCTATCAACGGTTACAACATTATTATCTGAGATACTTAAATCTGCAGAAGAGATATAATTACTACCATTTACAGCAAAATTAATGCAAGGATCTTCTGGCGCATTCTTTGCCATTTCTACCACTTGGCTTACCGTATCACTAAGATTATTCAAATCGTTTGTAGAAATATACGCAGCTTTGTTTTTACCTGCTATAGCTCTGATTCCTACAGTGCAATTTTTAGATTGTGATATTTGCTCAATTTTTGATAGACGCTGAGAAACTGAAGTCTTATTAGTTTCATATATTGTAACTTCCGCATCTTGATTCTGCTTTTTTATTAATTTAGTGATATCTGCTGCAATATTTAATATATTCATTTTCTATTCCTTAGATTTTTATAAAGACTCTGCACCACCTATAACTTCAATTAAATCAGTTGTAATCGCTGCTTGACGAGAACGATTATAAAGCAATGCTAGTTTGTTCAGCATCTCTTTAGTGTTTCTGTTTGCTGATTCCATAGCAACCATCCTAGCACTATTCTCACTTGTTGCACTTTCAAGCAAAGCAGAGTAAAGAGCAATTACAACGTAATCTTGAACCAAAGATTTTAAAATAAATTCAATATTTTGTGGTTCATACTCATAGCCGTAATCTGTTGTTGGACCAGCCAGAGAGTTGTCAATCAAGGATGAGTCTTCACTCCATGGTTTTATTGTTTCCAACATTGGCTTTTGCGTGAAGGTATTATAGAATTTACTATAAAAAACTTTAACTTTATCGTATTTACTTAAATCTATACCATCAACCAAAGCTTCTACGTACTTTAACGTGATCCCCTTACTATTTTCAATTTTTAAGATATTTTTAGAGTCAAATCTATTTTTACCTACATCAAAAGCTTTTTTACCAAGAAATACAATATCTACTTTTTTGCCATTTGCGATTGACTTATTTACACGCTCTTGACTAAATTTGACAATAGAAGAGTTAAAGTTGCCGCACAAGCCACGATCAGACGCAACAATGAATACTAGGTAAGAACCGTCGTTACTGACATTTAGAATTTTTGCCAGTAATTTTTGATCAACTGATAGCATTAATGAAGAAATAATGCTATGCAGCTTAGATATATATAATTTTGAATTTGATAATTTCCTTTGGCTTTGTAATAACTTTGCTGCAGAAACCATTTGCATTATTTTCGTGGTTTTCTGTACAGACCTAATATTCTTAATTCTTAAGGATAATTCCTTTAAGCTCTTCATTTTATATACAACTCTGATTTATTAAAATATATAATTGTTAGTGTCTAAAAGCAAGTTTTTTTGACATTAGAACCAAGTCTAACTAAAAAACTTGCAGGTTTATTATTTTGAAATAAGGGTTATATTAAGAGATCTACTACAAAAATTGTTCAATAGAGGCCTTTGATGGTAATTTCCCATATATTATTATCATCACACTTTGTGGAACCTTATAATATATAACAAACGCAATTAAAACTATTGCAATTTGAACATTTATGATCCCATTGCTTTAGTTCTCTGTTACAATTTTTACACTTCCAGCCCGGATCAGGCAAAGCTTCTGAGCCCATCTTGTTTAGCCAATAAATTACCTTGTCGTGTTCTTGCAATGTAACCTTGAGTTGTATTACAATAAAGTAGATTGACATGTAATTAGCTTTTTTCATAGCAGTGTCTAAATATTGACTTGCAAGATCATATTTACCTGAACTCATTGAGGACAAAGCAAGTAAACAGTAACTAAAATAATAATCAGGGCGTAAGTTGTATAGTCTTTCAGCACCTTTACTATTTAAATTGATGTACATTCTAGCTGACTGAGGAGTAGGATTTACTGCATATTCTGTCTCTAGCACTGCAGAAGCTTTTCTGATTTTTCCAAGTTTAATATATAATTCTGCTTTTAAATAATTGATGGACCGAAAGGTTGCATAATAACTTTGTGCTCTGAATAAAGACTTTATAGCTCCTTTAAAATCCCCTTTACTTTCATATTGTTTTGCCAAAGCACAATAAAAAACTGCAAACATTTCTTTATGGTCAAAGGGAAGAAAAATATTGAACTTAACTGCTTCCTTTAACCTCAAAATTGCATTAATCCAATCTTCTTTCAATATGCAATGCTCTATTTGAAAGGGAATAGATAGCATTTTATCATTAATTGAACTAGAGCAATATTCTATAAATTTTTGAAAGACTACTTTTTCTTGTTTGAGGTGAACAATCAGCTTATTGGCCAGAAGTAGAGCTAAGTTACGATTTTTATTTGCAATATTTGTTAAACCGTTACTGAAAAAGCTGTAATTTCCCGTCTTACCTGAGTTAAAGAGCTTTATTAAAGATAACCTATTGCTTTTTTCATTTAAACTTTTAACTACCTTTTGAGCGTTCTCTATATTGTCTAAGTCTATGCTAAAGAAAGCTTCAAAGAGAAGCAATTCTTCCCTATCTCTTCTTCTATTTCTTATGTTGGCAAATGTTGATAAAATGGAGGAAAAAAAGCGTACAAGTGTAATTAATAAAAATAATAAAACTACACAAGTAAAAATAATGAAATATAGATCAATACTTATAGTGTAATTGCCTAATTCCAATTTTATTACTTCACCACTTACCTTGACCCATATGCCAAATAAAAACGAAAGAGCGAAAATTATAAAATAAATCATGAGATATATTGTAATAAGTGATGATATATTGTTGAAATATTCTTAGAAGCTACAATAAAACCATTCAATTTATTCAGCCATAGCTTGAATTCTGAATGCGTTAAATTGCTTACTGTAACAGTTATATTTTGCCAATCATTATCGTTTATTGACTCCTCAATTTCTGCGAATTTTGCCCTTAATGGGTCATTTTTATCTTGTATTCTAATCCAGTTTGAAATGATTTTTTTAGACAATGTACTTTTATTGTAGTTAATAACAGCAATGGTCTTCTCAAAAGATAACTTCAACTCACGTAAAGTATCTACCTCTTTCAAACTTTCCAATTCATTTACTGCATTTTCTATCTCTGGATCATCAAGCTCTGATATCAAAGGCTTTATTGAATTTATATGATTATCAAATTTTGCTTCTCGCAATAACGAATTCTTCATTTTAACTACAAGTAGCAGCAATCTTGCGAGGTTCTTATGCCTTGAGCTACCATCACCTTGCTCACATTGAGTGTGCAGAACTCTCTTTAAGTCAAATATCTTTTTTTCTACCCTGGATTGATTAACTTCAAGTGACATTCTGAATTCATCTATTTTTTCCGTTAAAACATTTATATTGTCTTCGCTTTCTTGCTGAATTATTTTTAAAAAGATTATGTTATTTATTGTGATGTAACCGGTAAATAACAATACAATTAAGAACCAGCCTATGTACTTTTGCTGAGTATCATTCATAACGTAGTATCTCCGCAGGATCTTGTGCAGCTGCCTGCAATGCAGGAGCAATTGTCGCTAAAAATGATAAGAGTAACGCAAGCGCAGAAATACTTACTACATCTTGAGGGACTAATATCACCGGTAAACTTGAAAAAAAGTATATCATAGGATCAAACAGCTTGACGTTAGTAATGTTTTCTAAAAACACTCTAATACTTTCGATATTGAGAGAAAAAACGACACCTACAATACAACCAAGACAAGTTCCCGTAAAACCGATTAATAGACCACAAGCGCAAAATATGCGCATAATGCTTCCACTTGTTGCACCAAATGTACGCATAATTGCAATCGCGGATTTCTTTTCTTGCACTATCATCATTAAATTTGAGATAATATTAAACGCTGCTACAACTATAATCAAAGTAAGAATTAAAAACATCACGTTTCTTTCAGTTTTTAAAGCACTAAAATAATGGCTTTGCTGTAATTGCCAACTTTCAGCTTTCATTCCTATTTCTTTTTCTATAGCATCTGCCAGCTTATCAGCTCTAGTAACGTCGTCTACAAGTACTTCTATATTTTTTATGCTATTTTCATAATTAAAAAAGGCTTGTGCTGATTTTAGAGGCATATATATCAAGGTATTATCATACTCAAACATACCCATATCAAATATTGCTATAACTTTATATTTTTTCATTCGCGGCATTTCACCAAGTAATGCATCAAATTCTTCAGATGATATAAACGTAATTTTGTCGCCATAGTCAACGTTCAAAGCTTCTGCCAATCGTGCTCCTATTATTATCCCTTCATCAAATTTTTTTACATCACCTATAATTACATTATTTGTAATGGTAGTACTATCAAGCAAATCTTTAGTTGACACACCTCGCACTACGCTACCTGCAATTTTACCATTTGCTACAATAATAACTTGATCATTGGTCATAGGAGTAGCTTTTAATATACCAGGAATTTTCTCAATAGATTTCGAAACTGTGCAGTAATCTGAATTTATGTTCTTATCAAAATAAACATTAATATGGCCATCAATGCCAAGTATTGAGTCAAGCAACTTTGCTCTGAATCCGTTCATCACAGACATCACCACTATTAGTGTTGCAACTCCAAGGGCAATGCCGATAATAGAGAACAAAGTCATTATAGAGCAAAATCTGGCATTTTTCGCTCGCAAATAGCAAGCAGCCATAGTAATTTCAAAGGCAATGGACATTACAAAATATTTTGAGGTTAAACATTATATTCTTGAAACTTCGTATAAGTGTAGACTTTTCTTTATTTGAAAACTAGATATTTT
>NODE_16_length_12718_cov_23.415936
AGAAATGCTGAATCGCAGCTCAATTAACAATGGTGATCATAACGAAACAGTTTGTGAACTGACAGTACAAACAAGTGCCAAAAACATTAGTATTGAGGATCTACGGGTTCCTATATTACCAAAAAAGGTTAATAAAATTGCTTTCATTGGTGACACGGGCTGTAGAATAAATATGTTATTTCAGCAGGAATGTAATTCGGTAGATAGCTGGCCTTTAAAAAAAAACTTAGATTCAATCGCCCTTCATAAACCAGATTTAATTATCCATGTTGGTGATTATCATTATAGACAAACAAAATGTAGAAATACAAAAAAGTGTGGCGATATTTATGGATATAATAAAGAAGTTTGGTACGCTGATTGGTTTGAGCCTGCAAAGAATATTTTATCACAATCCCCTTTCCTTTTTGTTCGTGGAAACCATGAGAGTTGTAATAGAGCTTATGAAGGATGGTTCAGGTATCTAGATTCATACCCCTTTTCGTCTGAAAAATGTGGAAACTTCGTTTCTAGTTGGTCCTTAGATGCTGGACCGATGAAATTTTTTATCTTCGACTCTTCATCCGGTGAGGATATTTTTACAACCCAAAGCACAATTGATGCTTTTGAGAGGCAATTTGATAAATTGATACAAAATAGTTCTGACAAGCCCATGTGGTTTTTAACTCATAAACCGCTTTGGAGATCTCCAAAAAAAGAATTTTTGACATTAAAAAGCCATGGTAATCTTACACAAATCGAAGCTTTTGGAGATAAATTTCCAAGCAATGTTACTACCATAGTTTCTGGCCACATTCATATAGCCCAGATTTTATTAATGGATAATGTTCCAGACCAAATTATAGTTGGAAACGGTGGTGCATCATTACACGCTCAAGATCAAGAATCTGTTTATCAAAATGTAGAATTTGACTATTCAAATGGTAAAAACTACTTAGCACACGAGGTTAGAAACTTTTTTGGCTTTGGCTTTGCAATACTAAATTTAGATGATCACGAATTTACCTTCTATAATCAACACAATAAGGAAATGTATTCTGCGAAGCTAACAGAAGATTTTAAACTTAAACGGATTAAAACTATAGTCGATTCATTTTAGGATTTGTTATTAGCTATTTTAAAAACGCTACTTAAACATTTTTTTTAATCGATTGATTTCATCAGCAAATTTTGAGTCGGTCTTTATAAAATTTTCTACTTGTTTTACTGCATGTATAACAGTAGCATGGTCTCTGCCACCAAAGTTTCTCCCAATATCTGGTAGGCTTTTTTGCGTAAATTTTTTGGCAAAATACATAGCTATTTGTCTTGGCCTTGCAAGACTGCGAAGCCTTCTATTGGATTGCATATCTGCAACCTTTATATTGAAAAATTCAGCTACTTTCTTTTGTATTTCTTCTATTGTGACTGACCTATGATTTGACCTAAGAAGATCGATTAGGGTTTCACTAGCTGATTCTACCGTCATACTTCTTCCAATTAATGAGGTATGGGTAACCTTATTTAATGCTCCTTCTAATTCTCTTATATTAGATTTTATGTTCCTTGCTAAAAACTCTAGGACATCTTTCGGAACATACATATTCATCTGCTCCACTTTTGCCTGCAATATACCAAGCCTTAATTCAAAAGTTGTTTCATTAATATCTGCCACCAACCCCCAACCGAGTCGTGATTTTATTCTTTCTTCCACTCCATCAAGATCACTAGGAGACCTATCAGCTGATATAACCAATTGTTTATTTTGGTCTATCAATGCATTGAAAGTGTGAAAAAATTCTTCTTGTGTACTATCTTTACCACTGATAAATTGTACATCATCTACCATCAATACATCTACTGATCTAAATTGCTCTTTAAATAACATAATATCTTTGCTTCGCAGCGCTGTAATATATTGGTACATGAATTTCTCTGCTGATAAATACACCACTTTTCTTTTTGCTGATGGGGAATTGACTATGTGCCAAGCTATAGCATGCATTAGATGTGTTTTACCAAGTCCCACTCCACCATATAGGAACAAAGGATTGCTGCCTAATATTGGATCTATAGATTCTGCCACACGCTTTGCCGCCGTAAATGCTAATTCATTTGGCTTTCCCACTACAAAATTATCAAAGGTGAACCTTGGATCCAGCGGCGAACCAAGATTATGATTACTTTCCTCTCTGTTTTTTAGTATAACATTAAAATTTGAATTCCTTTCCTCAATTACTTGAATATCAATAGAACGTATACTTTTATCTTCGCTTTGCCATAATGATAATATTTTTTTCATGTAATGAACTGTAATCCACTCTTTTATAAACCTTGTTGATACGGATAAAAGAACTTCCCCATTTCTGCTACTGACAAATTTTAGTGAACTCAGCCAGCTATTATATGTTGCTTCTCCATAAAGATTATAAAGACAATTTTGGATTTTTTCCCAAGTAACATTGTGATCCGTTACTGTAATAATCTGATCAAAAAACATAGTAGAAACCTTAGGGCTAGTTAAGTTCATATACCACACCAAGAAAAAAGCAATAATTAGAAAAATATAAGATAATCAATAGTTTACTGCAAAATGAAAAGCTAATACTACTTAATACATACTAAAAATTATGGTGATTTTTTGATGGGTTGTAAAGGGTATAAAAACACTAAAATTGATCATTTTTATTTCAAAAAAATGAAAAATTTGTGAATGTCGCTTGTATCGAGGATTAGAAGCATGCTATTAAAAATAGTAATACATTATGTATAAATAAGATGTTAAACTTACTGGCAAATAAGTAAAGTATTCATATAAATATAGCTAACCTAATATAGATTTACTGAAGCAAATTTATGATTATATTAAGTAATTTGAGTTGTCATGCTGTATTCGGTATTGAACTAGAGTTTTACATTGAAGGAATAGAAAAAGAATATTTATTTCTGAGTAGCATCAAAAATAAAATAGCATCTCTTGAATTTTCTTGCGAGAAGGAGAATTCTACACATCAATATGAGATAAAAAGTGGTTGTTATACGAACTCCGACAATTTAATTAAGCATTTTGAGTTAGCGAAACAATTACTTACTGAAACAGTCCAGAAACTAGGCGGGAATGTTTCTTTTAAAGCAAAGCCCTATTTGGATAGAGCAGGCAGTGCATTAAATGTGCATGTTAATTTAGTGAATTCAAATAACGATAACTTATTTTATATCAATGAGCAAAAGTATAGTGATTATTTGATTCATAGTATTGGTGGATTATGCGCAATGATGAAAAAACATATGTTGTTTTTTGCTCCAAATGATGATTCATATTTAAGATTTCAGTACCCGGATATTCATACTCCAACTACGATTAGTTGGGGGGTAAATAACAGAACTGCTGCGATAAGAATTCCCTATTTTGGCAACGATTCCAAAAGATGCCGCCTAGAGCACCGTGTTCCTGGAGCAGACTGTAACCTTGAAAAAGTACTCACAGCAATAATTGAAGGTATAGTTTTTGGTATAGAGAACAAAATTGCTCCGCCAAATAGAGTGTATGGCATTGCATCTGATTCTCAATATAAGATGGAGAGTTTGATATAGCAACTACCCCTCAAACCCTAACCCGTTAAACGGCCGTTGAATAATTGGCTGTTTTAGCACTTTCGTTACATTATCATTTACATTCCCGTACTGTAATAGCCACTCTGCAGCAGGTAGTTTCTGTGTCCTTTTAGACCCAAATCTACATTGATAAGGTTGCTCAGTGGCTGCTCAGGAAGTGGATTACCAAACACATACATGTGTTCAGGGAGAGATTTCATCTGATTCTTTATAGAGCTATTTTGTGTAAGAGTTTTATCATCTGGCATGCCAAGAATAATTTTCTCAGGCACTACCATAGTTTTTGTATAATCAACAGGATTACTATTTCCAGTATCTATAATTTCATCAAGAATTGGTTCGCCAAATGCATTTATAGGGCCACCAAGTGATCCTTTCTCCATGCGTTCTTGTGCTCTTTTATTTTTTAATTCTTCTTCTAACTCAGCCTCAGTTTTTTCTGATTCTTTTACAGTATCTTTTTCTTCACCTTTATCAACACTGCTATACCCTTCATCTTCTGAAACTTTCTCTTCTGAAACACCAATAATTTCAGCAGGCTGTTCTTTTTTAGTTCTTATTTTATGAATCAGCGAAAGTAATAAGTAAGTAACTGCAGCAGCAGCAACTATAATGGCTATCTTTGCAGCAATGTGAATTGCTGTTAAAAATATTAAAGCTGATAAAGCCCCAGCTAGTCCAGACACAATAACTTTATTTTTGCCTTTTGTTATGTTTAGAATTGCCACCATAATAACCTCTCAAATACTGTTCCAGAATTATTATACAGAAATTTTCTTATACTTGCAACTTTGCGAAAATTTTAATTATTCGCGTAAAGTTTTAAAGCTATACAAGGATTAATTAATATGCAACGTATCTCGACTATAATATTGTACAAACGCACATATTTAGTTAACATTCAACATGCAGAGCTTACTCATAGAGCGAAACAGGGCGGTGGTATTATTACTTATAGTAATTTTTATCTTCGGTTCATACGTTTATGTAAAAATGCCAAGGGAAAGTAACCCTGATATACAGATTCCTATAATCAGCGTGTTCGTTGGACTTCCTGGGATTTCTGTTCAAGATAGTGAAAAGCTATTAGTGCTTCCTATAGAAAATGAACTAAGATCCATTGAAGGTGTAAGAGAATTGAGAGCTTTTGCAACTAATGATGGTGCTCACATGATACTCGAATTTGGAACAGAGTATGATAATAAAAAAGTGCTCGATAATGTCCGTTCAAAGCTTTCAAATATAAAAGCGAAGTTACCTGTTGAAGCGGAATCTCCAATAATCAATGAAATAAATTTGAGTCTATTTCCCATATTAAATGTTGGCTTAATTGGTAATTTGCCAGAAAGAGCCTTAACTGAAATAGCACGCAAGCTAAAGAAAGAAATAGAATCTCTGCCAAATGTTCTCAAAGTTGAAGTGGCGGGTATGCGTAAAGAAACAGTGGAAGTTATAATTGAGCCCACAGTTCTAACAAAATATAACATTCAATCAAACGAAATATTCCAAGCTATATCAAGCAATAATAGACTAGTGGGAGCTGGGTCACTGGAAAACGATATCGGTAAATATTCGATTAAAATATCAGGGTTATTAAAAGATATAGAAGATATTATGAATATTCCTATTAGATCTCAAGGCAATGCAGTTTTGAGAATCAAAGATATAGCAAAAGTATACCCTAGGTTTGAGGATCACCAAGGGTTTGCTCGCATTAATGGATTACCTAGTGTCGTGCTAGAAATTTCAAAACGTAACGGAAAAAACATAATAGACACAGTAAATCAAGTAAAATACTTAATGGATAAGGCAAAAGATCAATTACCTGAAAATTTAAAAGTGGTGTACTTAAATGACCAGTCAAAAAACGTCCGCGATGTGCTTGATGACTTGGAAAACGGCATAATATTCGCTGTGTTGTTAATATTGATCATAATGATGCTTTCTATGGGAACAAGGATTGCTATTCTTGTGGCACTCTCGATACCCGGTTCCTTTCTCATTGGGATAATAGCTCTTTACTTTATGGGCATAACCTTAAATATTGTTGTGCTCTTCAGTTTAATTATGGCTGTTGGCATGCTGGTTGATGATGCAATTGTGATTAGCGAATATGCTGATAGAAAGATGATCTGCGGAATGGACAAAATAGAAGCCTTTCACACTTCAGTTCGTGATATGTTTTATCCGGTTCTATCATCGACGTTAACTAAATTAGCAGTGTTTTTTCCTCTATTATTCTGGCCTGATACTGTTGGTAAATTCATGCAGTACATACCAATTACAATAATTCTAACTTTGACTGGATCGCTCATTATGGCTTTGGTTTTTATACCAACACTTGGTGCAATATTTGGCAAGCCTTCGATAACTTCAAAAAAAGAAATAAAAAAAATGAGTGCTATAGAAAGTGGTGAGATAAAAAATGCTGGGCCTATAATAAGAGCTTACACACGCATGCTAGAGAAGGTTTTAGATCATCCTAAAAAATTCATATGTGCCACTGTATTCGTCCTGTTTTCATTTAGTGTGCTGTACTTGACCTTTGGTCCTGGAGTGAAGTTTTTTCCGAAAGTGGATTCAGATAATATTTTAATCAGTGTTAAAGCAAAAGAAAGCTTATCAGCTAAAGAACGAGATCTGATACTCAAAGAAGTGGAAGAACGCATTTTGAGCGTTGAAAAAGAAATTCATGTTTCTTATGCTAGATCAGGAGCATTTTCAGACAACATTATCGCCAGAATTCAACTAGAACTTATGGATTGGCGCTTCAGGCGCAAAGCTAAGCACATATTAAACGATATAAGAAGCAGTGTGCTAGACATGAAAGGAATAATAATTAATGTTCAAGAGGAAAAGTTAGGACCGTCGGCTGACAAGCCAATACAAATTAACCTCAGCGGAAGTGCATCCAATCTGAATTTAGCAGCAGAGAAAATTCTAAAAATTATGGACCAACCTTCATCCGGGTTTATAAATATTCAAGATAGCAGATCAGCACCTGAAATAGAGTGGAATATGAGTGTTGATAAGAGTAAGGCTACAAGTTCTGGAGTAAGTGTTGCAACCATTGGCGATTTTATAAAGATGGTTACAAATGGAGTGTTGATTGGAAAATATAGACCAAATAACACGGATGAAGAAATCGATATTGTACTCCGTTTCCCCAGAAGGGACCGCAACATGAAGACTATAGATAATCTTTTTATCAATACAGTTGATGGCCCGCATCCTATGAGCAACATAGTAAAATATGCTCCCGAAAAAAAGGTAAACAAACTAAATAGGATTGATGGATTACGTACAGTGACAATTTCCGCTGATGTGGATACAGGTTATCTTGTTAATGAAAGAGTAAAGTTCATTCAGAATTCTGTTGCCCAGGATTGGGACAAGGGAGTAAAAATTGATTTTAAAGGCGACAAAGAAGATCAACAAAAATCAGGAGCATTTTTGTTAAAGGCTTTTATATTAGCGATTACACTAATGATATTGGTATTAGTGACACAGTTTAATAATGTATACCATACATTTATCGTAATGACAGCAGTGTTTTTATCTACAACATGTGTGTTTTTTGTTTTCTTTCTTATCCAACAAGTTTTCGTAGTTGTTATGTGTGGAGTGGGGATAATTGCTTTGGCAGGAATTATAGTAAATAATAACATACTATTGCTTGATGCCTTTCATCACCAAATTAAGGTACACAAAAATGACATCAAGCGATGTGTAATAAACGCTGCAATTTCTCGCATTAGGCCAATATTGCTTACCGTTGCAACCACAGTTCTTGGTTTAATACCGATGATTACCAGGTTAAATATCAATTTTTTTACGCTACAAATCACATATGATGCTCCATCAAGCCAGTGGTGGGTTGACATTTCAACAACCATAGCAAGTGGAATATTGGCTGCAACGGTCTTAACTTTATTCTTTACTCCTGCGTTGCTTGTCATACAAAGACATGAAAAAACTTGACTTAAATTAGCAATCATTTAACATTTAAGATAGCGTTCTTTGCCCGTTGAAGCTATAATTATAACTAATTACATTGGATTTATTTATTATGATTGCTAATCGTAAAAGCAGTGTTAAGCAGAAAAGTAACAAGAATAACATAGTTGGAAGCCTTGATGTAATAAAAACAGCAGGAGAACTTTCACTTCAAAAAGGTTTAGATTTTAATGTTGTAATAAAGGCACTAGAAAGTGCTATAGAAGCAGTGGCTTATCAAAAATATGGTAGCAAAAGTAAAATTGTAGTTAATATAGATAGAAATACAGGCAAAGTTACTTCATACAGAAAACTAAAAGTTATTGATGACGAATCAGATGGAGAAAAGAATACTGAGTATGAATCAATTACGCTGACACAAGCTAAATTAATAAAAGGAGATGCAAAAGTTGGAGATACTGTTAGTGAATTGCTCTCTCTTAACACTGATCTTGCTTCAGCAAGGATTGCCCAGCAAAAGATTGCTCAAATAATTAAAGATGAAGAGTCAAAAAAGCAATATGAGGAATTTAAAGATAAGGTGGGAGAAATAAGGTATGGTATTGTTAAACAAGTAGAATATTCAGATCTTATTATAGACATAAATGGCACTAGGGCATATCTTCCATTGCGAAATTTGACCGGTGGTGAATCATTTCGTGAAGGCGATAAGGTTAAAACTTACATACAGACCGTTAAGCGCTCTGATGATGGACGTCAAATTATTCTTTCTAGGACTCATGAAGGCTTTTTAGAGGCATTATTAAATCAAGAAATACCAGAAATTGCTGACGGGTTAGTAACAATTAAAGGTATAGCTAGAGACGCCGGCTCAAGGTCTAAGGTTGCTGTTTTCTCTCCTGACAAGAACATTGATCCAGTAGGTGCTTGTGTTGGAGTCAAGGGAGATAGAATAAAAACTATTATACACGAATTAAATGGTGAAAAAATTGACGTTATAAATTACTCCTCAGATTTGGGTCAATTTGTTATTAAAGCCATTACTCCTGCAGAAGTATCGAAGGTTATTATTGATGAAAATGAAAATTGCATAGAGTTAATAGTTGCTGAAGATCAATTGAGTTTAGCTATAGGAAAAAAGGGCCAGAATGTAAGATTAGCTTCAGAGCTTGTTGGATGGAAAATTGAGATATTAAGCACTCAGCAAGAATCAGAAAGGCGAAGTAAAGAACTTAGTCAATGTTCAGCTTTATTTGCTGAAGCTTTAAACTTAGAAGAGATTATGGGTCAGCTATTGGTAACAGAAGGTTTTTCAAGCGTAGAAGATATATCCAGCGCTTCAATTAAAGAGCTTGCTTCAATAGAGGGCTTTAATGAGGATATTGCAAACGAACTTCATAACAGAGCAAGCAAGTATCTGAAAGCAGAAAATGATAGAAAAATAGAAGAGCTAAAAAGTCTAGGTATGGAAGATGATGTAATCAATTTAACTTTATCAATAGACAATAAAATTGCTCTTAGTAAACATGATATTAAGACTTTAGAGGACATAGCAGATTTATCAAGTTATGAGTTTTGCAGCATACTCTCTTCCTCAGCTGATAGTAAAGAAAATCTAAAAGATACAGTAGACTCAATAATCATAGAAGCACGTAAAAAGCTTGGGTTAATATAATAAAATAATATGAATAATGAAGATATCAGTAATAAAAAATTAACGCTCCAAGGCTTAAGCAAGCTTAAATTAGACCTCAATTTAAACTCTTCAGCTAGCCCAAGTACTGGAGCTACAATAGTAAAAAAAAGAAGAAAAAAATCTCATGATGCAGAAGAACATAATTTATTTGACGAGAGTAAATTAGGTTCTTTAACAGAGAAAGAACAAATTTTCCGCATTAATGCTGTGCAGAATGCTGCTTTGCTGAAAGAAAGAAATCAGAGAGAAGAAAAAGAGAAAACAGCAAAAGAAGACAGCAATAAAGAGATTGACGAGAAAAATGAAGCGGACACTTTATCTAAAGAAATAAATAAGAAAGTTTTAAGTAATACTCACTTAGTTGAACTAAGAGAAGATAATATTGACTATGAGAGCGACGATAAAAAGTCTTCTAAAGTCAACAAAGATATATATTCTAAGCATTCTAAACTGGTAATTGCACAGGCAATAGATGAAAAAACTGAACAACCCCCTGTATTTAAGCAAAGATTTGGTATAAGAAGTAGAAAGTCAAAGTTTACTAAGGGTAAAAATATATCAAGAGAAGTTATTATACCAGACAAAATAACTATCAGGGAGTTATCTATTCGTATGGCAGAAGATAGCAAGAGTGTGCTAAAAATGTTCAAAGAAGAAGTCGGTGAGAGTTATAGAGTAGATGATCTGGTGGATCCAGATATAGCATCTGAAATAGTGGAAAAATTTAATCATACGGCTAAACGAGTGAGCGATACCAACAGAGAAAAGGATTTATTTTTTATAGAAGGCAGAGAAAGCCTGCCTAAAAAACCTAAACCACCAATTGTCACTTTTATGGGGCACGTTGATCATGGTAAAACCTCATTGCTCGATGCATTTCGTGAATCTAATGTTGCAGAAAGAGAGTCAGGTGGCATAACTCAACACATAGGTGCTTATCAAATAACGACAAAAGATAAGCAAAAAATTACTTTTATTGATACACCAGGACATGAAGCGTTCACTGCGATGCGTGCATGTGGTGCCAATATTACTAATATAGTTGTAATAGTAGTTGCAGCTGACGATGGAATCATGAAACAAACAGTTGAAGCAATAAATCATGCAAAAGCAGCAAATGTTTCTATTATAGTTGCTATTAATAAAATTGATAAATCTGAGCCTGGTGATGTAGAAAAAATAATTAATAGTTTGCCTCAATACGATCTCATCTCTGAAGAGCTTGGTGGTGATATTATGATTGTGCCAGTATCAGCAAAAAAGAAAACTAATTTAGATAAACTAGAAGAGGCGGTTTTGTTAATCGCTGAGTTAATGAAGCTAGAAGCAATAGAAGATTGTCGAGCACTTGGATGGGTAATAGAATCCAAAATAGATAAAGCGAAAGGAATATCAGCTACATTGATAGTTGAGGAAGGAACGTTAAAGGTTGGTGATATATTGGTAGTTGGTACAACATACAGCAAAGTACGTAGTATGGTTAATCACCTTGGTCAAAGAGAAAAAGCAGCACTACCCTCCGCTCCAATTGAAATTACTGGTCTAAATGGTGTGCCAAATGCTGGAGATAAATTTGTTGTTGTAAACTCTGAAAAGCAGGCGCGTGAAATTGTTGAATACAGGCTAGAGTTGATCAAGAAAAAGAAAGAAGATTCAGACGACAATAATTTAGATATATTCAGTCGTAATAACAGTGAAACAGAAGAACTATCTGTAGTTTTAAAATGCGATGTAACTGGTTCTATTGAAGCAATATCAAGTTCAATTGATAAACTCGGTAAAGACCAAGTGAAATTAAATATCCTACACAAAGCAGTAGGAGGGATAACAGATTCAGATGTGCTGCTTGCAGAAGCATCAAGTGCAGTAATTTTAGCTTTTAATGTAAAAGTGGACTCAAAAATAAGGGACTTGGCAAAACAAAAAGGTGTAGAAATACATACTTATAACATAATATACGAGCTCATTGACGACATGAGAATGTATTTAACTAAAATGTTAAAGCCTGTTACACGAGAGGTTCGTGTTGGCTTTGCATCTGTGAGGCAAATATTTAACGTATCTAAAGCTGGTAATATCATTGGATGTTACGTAAGTGATGGAGTCATAAGAAAAGATTCTTTAATTAAGGTAGTGCGTGGTGGCAAACTGGTGCATGAAGGAAAGTTAAAAGCACTACGTAGATTTAAAGATGATGTTAAAGAAGTAGGTGTAAACTTTGAATGCGGAGTATCACTAGAGGGTAATATCGATACTAAAGTTGGAGATATTTTGGAAGCTTATCAATTAGTGCAAGAAGAAAGGGTGTTATAGTAGATGGATATGAAAAAGGAAATTAGAAACCTAAAAATAGCATCGGTATTGCATAGAGCAATATCAAGAGTCCTAATGGAAGGTAAGGTGTTCAATAAAAATGTAGCGGTATCTAACGTAAAATTAAGTAAAGATTTGAAAAAAGCAGATGTATATATTGTGTTATCTTCATTGAATATTCAGGTAGCTGACTACTCAGATCCAGAAAAAAGTACGTGGATTTCAGCATCATGCACTGGAGATCCTTCTGAGAATAATTGTGATATTAACACTGTTGTTAATGAAATGAACCAATCTGCATGGTCAATACGTAAATCTATATTGTGTTATGTTGATTTGCGATTTATACCTGAATTAGTTTTTAAGCCTGATTTAGCGTTCGATAATTTTGTTAATGTAAGCAAAATATTACATAATCACACTTAATTAATGTATTTCAACCATTACTTTTCATTAATGAGATTGCACAGTTTAACAGGTTTGTGGCTTGTGCTATTTCCCAGTTTGAGCGGTATTCTTTTAGCCTCAACTTCTCTATCGTATCAGGCTCTTTTTCTCCTTGTTTTATTTACTATAGGTGCATTTTTAATGAGACCTGCAGGGTGCATAATCAATGACATTTCCGATAGGGAAATAGATGCGCACGTTGAACGAACAAAATATAGGCCACTTGCAAGTGGTGCATTAAACATAAAGCAGGCTTTGGTTTTACTCTCACTGCTACTATCTATCGCCTTGGTAATTTTATTGTTAACTAATAAAACCACACTCATACTTGGAATAATCTCAATGTGTATGATAGCTACTTACCCTTTATTAAAGCGGTATGTTTGGTGGCCACAATTGTTCTTAGGGTTTACCTTCAATATGGGATCGCTCATGGGCTCAGCAGCAATAATAAACCAGATCAGTATAGAATCCTTGCTGTTTTATATAGGATGCGTCTTTTGGACACTTAGCTATGACACCATATACGCTCATCAAGATAAAAAAGATGATGAAAAACTCGGAATGAAATCTACCGCATTATATTTTGGTGATGCAACAAAATCTTGGTTGAAAAGATTTTATTTAATATCTCTTATGACGTGGCTATATGCTGGTATCTTATCATCATTAAATAACATCTTTTATATTGCTCTACTTGCTGTAGGGTTC
>NODE_17_length_11949_cov_21.131999
TGGATAAGAGGCATTGCCCTTCTGGTAGCACAATGTTCGTACAGTTATGGAATGAATCACGGTATGACGTAGGGAAACCTTTCTTGGGTTAGCTATACAATGCTAATAAGTGGCGAATCGTTGGTAAAACTAAGTCACTTTAGCTATAGAATGACAGAAAGGGTCTGCATTAGCCAAATTTTTAGTTGAGGTAGCATAAGAGGTTAAAGGAAAAGCTTTGTGTTAATGGATTCATTTCAGGTATAATACAGATAATACCACAATACTTATAAAATGGATCATGTTGTTAGTGCGTACAATAGACTTGACACTCCTATAGTTAGGGGAGAAGGGGCATATCTTTTTGATAAAGATGGTAAAAAATATTTAGATTTTGCTGCAGGTATTTCTACAACTTCTTTAGGGCATTGTCATCCATACATTACAGATAAGCTGAAAGAGCAATTGAGCTCACTATGGCACTGCTCTAACATTTTCACTATTCCCGAGCAAGAAAGGCTTGCTGACCGTTTAACAACCCTTACTTTTGCAGATAAAGTTTTTTTCTGCTCAAGTGGGCTTGAAGCAACAGAAGCTGCAATTAAGTTTATTCGTCGTTACTTTTATTCAAAAGGGCAAGCAAAACGTAATCATATTGTTACAATTGAAGGAGGGTTTCATGGCCGCAGTATTGCTGCAATTTCTGCTGGAGGCAATGAAAAATCACGCGAAGGTTTTGCTCCGCTTCTTTCTGGTTTTGATAAAGTGCCAAGAAATGACATTAAAGCTTTGGAGAAAAAAATCAGCGATGAAACAGCTGCTGTGTTTTTAGAGCCCATACAAAGCGAAGGCGGAGTATATCCACTAGACGTAGAATATCTTCAAAAAGTAAGGGAAATAACAAAAGCTCAAGGAATAATTTTGTGCTTTGATGAAGTGCAGTGCGGATATGGACGCATCGGTTCTTTATTTCATTATCGAAATGTCGGTATTGAACCTGATATGCTAACCTGTGCAAAAGCTATGGGTAACGGTTTTCCTCTAGCTGCATGTTTAGTAAAAGATTACATAGCAGAAGCAATCACTCCAGGAACTCATGGATCAACCTATGGTGGCAATCCACTTGCCATGACTGTTGGTAATGCAGTGCTCGATATAATGCTAAAAGAAGGCTTTTTTGATCATGTTAAGAGAATTAGTAAATATTTAAAAGAGAAGCTGTTGCCTTTAGCTAAAGAATTTCCTGAGATGATTTCAGAAGTTCGTGGAGAAGGGTTACTAATGGGAATAGAACTAGCAACTCCTGTAGCTGATAAAATTATTAGTCGATCTCTTGATAAAGGTTTAATAATAACTAGGGTTTTAAACAACAAAGTAGTAAGGATAACCCCACCACTTATCATTGAGGATGAGCATGTGAACGCAGCGTGTAATATGCTTTATGATTTGTTTTTTAAGATTAGAGATATATAAAATTTGGCAATATAAATTCAGGCTTGCAAATACCTCTCATAACATGTAAAATTAATTTTATTTTTTATCACAATAACATCGTACTTTAATGGATTGGTTATTGGTCTTAGTATCATCAGCAATTTTTATTTTGTTAATTTTATCGTTTTTGTTTTCAGGAGCAGAAATAGGCTTAACCTCAATTAGCCGTTCTCGAGTTAATAAGCTAAAGCTAGACGGTAACAAAAGAGCCAGGATAATAGACCGCTTATTAAATAAGAAAGAATTGACAATAGGAACGGTATTGCTCGGCAATACAATTATTAATATTACTTGCTCTGCTTTATTTACAGCAATATTTATCAATCTTTTTGGAAATGAGGGCATTCTCCTATCAACAATTATAATGACATTTTGTATTTTATTATTCTGCGAAGTTCTACCAAAAACTTATGCTATTAAAAATCCTGAAAAATTTGCATCATTTTCTGCTTATTTTGTATTGTTTTTTGTAAAGATTTTTTCTCCATTGACGCTAGGTATTCAATTTATTGTTAACCTCATCCTGAAATTATGTGGGCTGCATAAAGATAAGGAAGTAATATCTGCAGCGGATGCAATGCGTAATATGATTACTCTTCACCGCAGTGAAGGAACTATGTTACAACAGGATTTAGATATGCTAAGCAGCATACTTGATTTGGCTGAGACAGAAATATCACAAATTATGACCCATAGAAGAAATTTATTTTCTCTTGATATAAATCGAAGTAAAGAAGAGTTAGTAAGGGAAATTTTAACTAGCAGTCATAGTAGGATACCTTTATGGCAAAAAGAACCAGATGATATTATCGGTGTAATTCACGTGAAGGGTCTAATAAATGCCTTGCGTGAAAAGAATAATAAAGCGGAAGAAGTTGACATTACCCAAGTTATGTCAAAGCCTTGGTTCATACCAGAAAGTACGCTGCTTAGTGTACAACTTCACAATTTCCGTAAGAATAGGAAACACTTTGCACTTGTTGTTGATGAATATGGAGCATTGCAAGGAATTGTAACTCTTGAGGATATATTAGAAGAAATAGTTGGAGAAATTTCCGATGAGCATGATTTGATTACGGAGAATTTTATAAAGAAGATGTCTGACAATGTGTATTATATAGAAGGAGAATCCACGATTAGAGATATTAACAGGCAGTTACACTGGAATCTCCCTAGTAAAGAAGCTACAACTCTAGCAGGTATGATTGTGAATGAAATAGAGCGCATTCCTGACGAAGGCGAGGAGTTTTCCATGTATGGTTTTCGCTTTAAGATTTTAAAAAAAGATAAAAATATTATTACTGTTGTTGAAGTGCAAGTAAAAACTGGTAATACTAGTAGCAGCAATTAATTAGTGGAGTTTCATGGAAGATACAGTAAAAATAACGGCTGAAGAGTTGAAGGGTTACATAGAGAGAATCGAAAAACTTGAACAAGAAAAGAGGGATGTGCAAGATCACATTCGTGATGTATATGTAAAAGCCGCAGATGAAGGTTGGGATATAAAAGTAATGAAACAAATTATTAGGCTGAGGAAGATGGATGATGATGACAGAGAGGAACAGGAAATATTGCTTGATACCTATAAACGTGCATTGGGAATGAGCTACGAAGAAGAGTTAAGTGAATAGCAGAATTGTAATCGGAATAAGTGGAGCATCTGGTTCTATTTACGGTGTACGTATTTTAGAGGTGTTAAGAAATATTAATAGATCTCTTATCCCTGTCATCCGAGTAGCTGACACTGGGATCCAGGGAAAAAGAAATATAGATTCCAGCGTCACGCGCTGCAAATTTGGTTATGAAACTCATTTAGTGATAAGTCGTGCTGGAAAAATAACTCTAGCTCATGAGATTAAAGAAAAACTTGAAGATATTACATCACTTGCAGATTTTTACTATTCTGAAGAAAAAATAGGAGAAAAAATAGCAAGTGGCTCATTTAAAACCTCAGGAATGATTGTAGCACCATGCTCTATGAAGACAATGTCTGAAATTGCATCAGGTGTTACTTCCAATCTATTGACAAGGGCTGCAGATGTAACGCTAAAAGAAAGAAGAAAATTAATTCTTATGGTGCGAGAGTCACCACTACATCTTGGGCATTTACAAAATATGTTAAAATTAACGGAGATGGGAGCAATAATTGCTCCACCAGTGCCAGCTTTTTATATTAAACCGAAATCGTTGGATGATATTATTAATCATTCTGTTGGCAAAGTATTGGATTTATTTGATATCAAATTACCTGACTTTAAGGAGTGGCAAGGAAGTGACAATTATTATTGATGGTAAAAAAATAGCAAACGACCTATGTGAGAGGCTATCACAAAAAATTGATATTTTAAAGAGAGAGTATAACATTTTTCCTTGCCTGAAAGTAATTCTCGTGGGCAGCAATCCAGCAAGTCAGGTTTATGTCCGCAACAAACAGAAAAAAGCAGAATCAATAGGCATAAGTTCTGAGACCATTGTTTTGCCTAATAATATTTCAGAAGATGAATTGATTGAAAAAATCAATGAGTTAAATGAAGATCGATCTGTGCATGGCATTTTAGTACAGTTGCCTTTACCAAATCATATTAGTGCAAGCAGAGTAATTAACGCAGTAAGTATTGAAAAAGATGTAGATGGCTTCCACGATGAAAACGTTGGTAGATTAGTTAAAGGTGAAAAAAACTGCCTTATACCTTGCACTCCTAAAGGTTCTTTGCATTTAATTAAATCAATTGAGGAGAACCTTTCCGGTAAAAACGCAGTGGTGATTGGTAGGTCAAATATCGTGGGCAAGCCAATGTTTCACCTATTGCTGCAGGAAAATTGCACTGCTACCATCTTGCACTCACAGAGTAAAGATTTAGCTGAATATTGCTCTAAAGCGGATATAGTAGTTGCAGCAGTCGGAAAGCCAAATTTTGTTCAAGCAGACTGGATAAAGAAAGGGGCAATAGTGATCGATGTTGGCATAAATAGTGTTAATATAGGAGAGCTTGTAGGTGATGTTGACTTTGAGGGAATAAAAGGGAGAGCCAAAGCTATGACCCCAGTACCCGGGGGCGTTGGCCCAATGACAATTGCATTTCTAATGATGAACACTGTCATTGCTGCTTGCTTGCAGAAGGGAGTTGATGCTTCTAATTTCATTAGTTGAGGTATGAAGAGGAAAGCTATATGAAGATAGAATGTACCACATCTCACAATTAATAAAAAATTGAGATTTTTGAAATTCCTCAGTAGTCAAATTTATTAAATATTTAGGATCATCATCATTCTACCTTATCCAAAGCCATTTTATACCTTTTTATCCCTTCTGAGGTAACCTTTTTTTCAGTTAGCTATAGGTATAAAATAATAGAGTATGTCTCTCCATCATTCAACAGCAATCACAGTATGTTTTTACAAATTTGAAAATTAGTGTTAAATAAAAATATAAATGCAAAAGGAAAAGAAATGATTGAACTTAAAGGCCAAGAAATTTGTGCAGGCGGAAATAAGAAAAATTTGATTATTTTTTTACATGGTTGGGGCTCAAGTGGCGATAATTTCATTCACCTTGCTAAAGTTATGAGCAAGTTTTTACCCGAGTCATATTTTGTAGCACCCAATGCTCCGTTTGAAAGAGAAATAGGTGATGGTTATCAGTGGTTCAGCTTGGAAGATCGTAGTGAGGAAGCGCTATATAATGGAGTAAAAAATGCTACATCAATTGTAAATCATTTCATTGATACAAAATTAAAGGAGCTTAATTTAAAAGATACGCAACTTTCTTTGGTTGGATTTTCTCAAGGAGCAATGCTTGCAATACATACAGCTCTCACCCGCTCTCAATCCTGTGCATCAGTTGTTGCATACTCTGGTAGGTTTCTTTCACCTTCAAAAACTGCACCAGAGATCAAGTCAAAACCTAACATATGTGTTATCCATGGTGATGCTGACGACGTGGTACCTTTTTCGTCTCTCGACTTAGCGGTTAAAGCTCTGAAAGAAAATGGAATAAATGTTGAAGGGCACCCAATTCATGCATTAGGGCATATTATTAATGAAGAGGGGATAAAATTAGGAGTAGAATTTATCAAGAAGAATTTTAAAAATTAATTTTCATGCACTTGTTTTGCTTTGGTTATGGATATGTGGCTAAATTTTTATCGAAAAAACTGCTGAACTTAGGTTGGAAAGTCGGTGGCACATCAAGAAGTAAAAATATACAAAATGTAACCCTTTTTGATTACGAGAAAGTCAACCAAGATCTGCTTAAAAGCGCAACGCACGTTTTAATTTCTATTCCTCCAGATGGTGATGATGTTATGGAGAGATATGGTGATTGCCTGCAAAATGTTAAATGGTTTGGTTATTTGTCTGCAACTAGCGTTTATGGTGATTACTCTGGTAATTGGGTGAATGAGGAATCTGAAACAAAACCTATAGAAATCAGAGGAGAAAAGCGCCTTAGATCTGAAAAGAAGTGGCTGAATAGCAAACTGCCTGTACATATTTTTCGTTTAGCTGGAATATACGGTCCTGGTAGGAACGTGTTAATTGACTTGCAGCTTGGCAAAGCAAAAAATGTGAAAAAAGAAGGGCATTTTTTTTCTCGTATTCACGTTGAAGATATATCGAATATTTTATTTTCTTCCATGCAAAACATAAAACCTGGTGAAATATACAATTGTGCAGATGATTTACCCACTACACAATCTGAAGTGATAATGTGTGCAGCCAAACTTCTCAATGTTAGTCCTCCAGAGCCAATTGAGTTACCAGATTATGCACAGAGTTTTTATTTAGGATCAAAAAAAGTAAGTAATGTTAAAATTAAAAAAGATCTTAATGTCTCTCTAATTTATCCTAACTATAAGGTGGGATTAGAGAGTTTGCATGTAAAAAAAACTGAAATCACATCAGAATGAAGTAGATAGACCTATTGTTTAGTTGTATCCGTTCAGCAAAGTGGCAAAATAGGTAGGCGAGATAAACCAAAAAATCAAGAAAAAAGTAAGTTTGCAACAAATGGTCAGTGCTTGACACTGGAATCCAGCCTTTCCATAATTATCAAAAACATTGTATTTTAATGTAAAACAGCTATTTTTATGCTCACCAACTTAATAAAATTCCTGGATCCAAGTAGTCAAGGCACTGGGATGACAAAGGAGAGCAGTGTCAAGCACTGATCACTTTTGCTTCAATATTTGCACATTAGCCATGTCTTGAATCAATACGTTTAGTTCTGTCATTGTGTCCGTTCAGGAAAATGTTCTCTAGGTAAGATTGTGGAGTATTCGTTGCAGCATTTGGCTGTTCAATTACGCTAGTTGCTATATTTCTATTTCTTTCAAAATTTCCATCTTGTATAGCTTCCAGAACGCTTTTTCCTCCTAAAAGACAGTTTTCTCCTAAACTTAATCCACTTTTTTTTAATTTTTCAAACACTTCTTCACTACTTTCATCAAGCTTTACTTCTATTTCATTACTATTTTCCTTAGGATTTAGATGAATACTGATTTTTTCTGCTTTACTATCAAAAGATAATGTTACACCTTGCTTACAAACATCCAGATAATTTCTTTTTCCGTTGTAGCTTTCAACTCTTACTATACTTTTCCCAATTTGCAGTATACCAACTCTTAAGCTTAAACCTTTATTCTTTTCATTGCTTAGGATTTTTGCAACTTCAACAGTACTATCTTGTGGATATTTTATACAAAAGCACTCATTATCTATCTCTACTTTTAATTCTAATTTGTCCTTTTGAGCTTGCTCATTTTTGTTTACAATACTTTCATATGCTACATTTTTTAGATCGTTTTCAATTTCCTTACATTCCGCAAAGAGATGCTCGTCAAACTGAAGAGAAGAATTATCTACAAATGCAGTAGTTGCATGTCCTATCCTATCATGATGGAAGAGATGTCGTTTTACCCTCCCGCCCTTTAACAATAAATCACGAACAATGCTTTGTATAATGCTTATATTTTCATCTTTTGTTGCTTCATCTTCATCCTTACTATAATCTAGAAGGTCTATAGGGTCAAACCTAGATGATCTACCACCAGAGGTTGTATTTGTGGTACTTTCAAGAACACCTACTATTTCATTAAATATTAAGTTTACTACAGTTTCTTCACTGCTATTACAACGTGAATTTAACTTTATCCCTTTTCCTAAGTATTTATCTACTACGCTTTTAATACGTTCTAAAGCACCCCTCTGTCCAATTTTCTATACTTTCCTGCTTAGATATCTTTGTTTTATACTCTCGTTCATTTTCTTTTATTTTGCCTTTTATTTCCTTACAAAATTCACCAATCAGACACTCTTCATTTTCAGTTAATGGTATTTCTTGCAACATTGAGAATGAGCTTTCTTCCAAAAAACAAGAATAATCTGAACTACAGCTCAAATTTGAGTCCCAATCACTTGATTCAGTATAAGGCGTCTGATTACCATCAGCGGAACTATCATCTGAATCATGATCACTAGAGTTCTGTAGTTGATTATCACTTTCGTGTTCATCTGTTTTGTTTGACAAATCATTTTTGGCAAAGTTATACTCTTGATTAAGAGAGAACTTCGTCGGATCTTCTATATCACTTTCAAGAATTTGTTGGTCTATTGTTTGTTGCTTTTTTATCTCATAAGTCATATTATATAACCATTACCCATTAATTCTTTGATAAATACTATAATACATAGGCAAGTCAATAAAGAAATTTGACTTACATTACTCTACCACGATTTCGAGATAGAGGAATGAATTATTTTAGTTTTGATATTTAAACGTTTTGTATCTGCTGTAATGATTTCACTTCCAATTTGCTATTCTTTACATATTGAATTGCAAGCACTAACGCTTTACTCCCAGAAGCTGTGGTGCTATAAGCTATATTTTGCAAAATAGCAGTTCTCCTGATGTCTTTGCTATCTGAGGCTGATTTCACGCCTTTTGAAGTATTGATTACTAGATTTATTTTTCCATCTTTGAGCATATCAACTATGTGGGGTCTGCCTTCTCTCACTTTATTTACAGCTTTTGCAGCAATGCCGTTATTGTTCAGATACAAAGCTGTGCCTTTGGTGGCATATATTTCAAAACTCAGTTCTTTCAACATTCGTACAACAGGCAATATATACTCTTTATCATCATCTTTTACTGAAACCAGAGCTGTTCCTTCTGTTGGTAACTTGTATCCTGCAGCCATGTGCACTTTTGCAAGTGCAGCTTCGAAAGATAAGTCAATTCCCATCACTTCTCCTGTTGATTTCATTTCAGGACCAAGTAAAGTATCAACTCCTGCAAAGCGGGTAAATGGAAAAACAGCAGCTTTAACTGCAAAATGATTGAAAGGCTTGTTTTCCTGATTCAAATTTTTACCCAAAATAACCTGAGTGGCAAGCTTTGCAACAGGAATGTTGATTACCTTGGAAATGAAAGGAACTGTACGGCTAGCCCTTAAATTCACTTCAAGTATGTATACATCACTCTCTTGAACAGCAAACTGAATGTTTATCAGACCTTTCACTTTTAATGCTAATGCTATTCTTTCAGTTTGGAGCTCGATCTCTTTTATTACTTCGTCACTCAATGTATTTGTCGGTATTGAGCATGTTGAATCGCCAGAGTGGATACCAGCTTCTTCAATGTGCTCCATGACCGCTGCAATGAAAACTTTTTTCCCATCACATACAGCATCAACGTCAACCTCAACTGCATTGACTAAAAATTTATCAAGAAGCAGTGACCCGTGTTCAAAAATTTTGGTTTGGTTCAAGACATACTCTTTAAAGCTCTGAGTATCGTGTCTAATCGACATAGACTGACCGCCGAGGACATATGATGGCCTGACTACTAGTGGAAACCCCACCTTTTCTGCGTTGGTTAACGCTTCTTTTACTGAATGGCAGATAGAACTTTCAGGTTGTTTTAAATTAAGTTGCAAAGCAAGGTTTTTAAATCTCATGCGATCTTCTGCAAGGTCAATAGAATCAAACGAAGTTCCCAGAATTTTAAAACCTCTCTCGTTAAGCACTTTGGCTAACTTTAAAGGCGTTTGCCCGCCGATTTGAACTATTACACCAACCAGTGTGCCATTTTCTTGCTCTTTGCTTAGTATTTCAAGCACATCCTCTGCAATGAGTGGCGCGAAATATAAACGATCAGCGGTATCATAATCAGTTGAAACGGTTTCTGGATTACAGTTAATCATTATTGTTTCATACCCCATTTCTTTGGCGGCAGAAGCTGCATGTACGCATGCATAATCAAACTCAATACCCTGACCAATGCGGTTTGGACCACTTCCTAAAATGACAACTTTTTTTCGATCCGAAATATTCGCCTCACATTCCGTTTTATTTTCAACATCNNNNNNNNNNNNNNNNNNNNNNNNNNNNNNNNNNNNNNNNNNNNNNNNNNNNNNNNNNNNNNNNNNNNNNNNNNNNNNNNNNNNNNNNNNNNNNNNNNNNCAGTGCTCGATTCAAATTCAGCTGCACAGGTGTCTACGCGTTTATAAACTGGATTAATGCCAAATTTTTTTCTTATTTCTTCAATTTGCTCTACTTTCTTATTGCTTAATTTTGCCAATCTTGCATCTGAAAACCCCATTTTTTTCAGCTCTAACATTTCATATGCAGTTTCAGGAAGGCCATTTTCCTTGATTTTTTGTTCAGCTAATATAATTTGCTGTATATTCTGCAAAAACCATAAGTCATATCCTGTAATCGAATTTATTTCTTCTATGCTTATTCCATGACGCATTGCGTCAGCAGCAATCAGTAATCTGTTTGGCAGCAATTTTGCTAATTGAGATTTAACATCTGTGTCTTCAGAAAACACTTCATCAAGTCCTGTAAGACCAGTTTCAAGTGAACGGAAAGCTTTCTGTAGTGACTCATTAAAAGTACGGCCTATAGACATCACTTCCCCCACTGATTTCATGGAAGTTGATAGTTCACAATTCGTCCCCTTAAACTTCTCAAATTCAAAACGAGAAATTTTAGTGACGATATAATCAATCACTGGTTCAAATGCAGCAGGTATAACTGGAGCGCAATCATTACGTATCTCATCGAGTGAATAGCCGATAGCAAGTTTAGTTACAACTTTTGCAATAGGATAACCTGTTGCTTTTGAAGCAAGTGCAGAAGAGCGAGAAACCCTTGGATTCATTTCAATCACAACGAGGCTTCCATCTTCTTTAGGATTCACTGCAAACTGCACATTTGCACCACCGGCACTAACATCAATTTCTCTTAGCACTGCTATAGATGCATTTCTCATCTGTTGGTATTCTACGTCACGCAGAGTCAAAGCAGGAGCAACCGTGATACTATCCCCAGTGTGCACTCCCATTGGATCAATATTTTCTATCGAACAGACTATTATGCAGTTATCTTTACAATCACGGATAACTTCCATTTCATATTCTTTCCAGCCGATAATTGATTCATCTATCTGAACTTCATTTATTGGCGAAATTTTGAGAGCACTTTCTGCAATATTGAAAAACTCCTCTTTATTGTATGCTATGCCGCTACCTGAACCACCAAGGGTGAATGATGAGCGGATGATTGCTGGTAATCCAATGTAATCCAAAGCCTTTCTTATTTGTTCTTGATTTTTTATAATGATACTTTTGGGGTATTTCAGTCCTATTCTATCCATGGATTGGCGGAATAACTCTCTATCCTCTGCTTTTTTTATTGCTTCTCTATTTACCCCTATTAATTCTACATTGTATTTGTCTAACACTCCATCATCTGCAAGTTTTATTGCACAATTAAGTGCTGTTTGCCCGCCCATTGTTGGCAATATTGCATTTGGCATCTCCTTAATTATAATTTTCTCTATGATTTCAGGCAGTACCGGCTCAATATAAGTTGCATCAGAGAATTCAGGATCTGTCATTATAGTTGCAGGATTGGAGTTAACCAAAATGACTTTATAACCTTCACTTTTTAATACTTTACAGCTTTGCGTTCCGGAATAATCAAACTCGCATGCCTGACCTATAACTATTGGGCCTGCTCCTATTACTAATATAGATTCTATATCTGTGCGTTTTGGCATAATTACAATAACGATTTCTGTTCAAATAATGTTACCAATCTTTCCTGTATATGTGAATTTTTATTAAACCTATTAGCTAACTACTTTTAGGCTTAACGACTATTACTATGGTTATATAGCTAGCACAAATTAGATCTCCCTACGTCATACCGCCGCGGTATCTCAAAGCTAGATCCCGCTAACAAGTAGCGGGATGACGAGGCTTACCTTATCGGATTGTTTCAACACGTCATACCGCGATTCATTCGCGGTATCTCATCCGCTAACAAGTAGCGGGATGATGGTTTCTCAAATCGTCGTTAGCTATATGTAATTTATTCGGGAGATTTGCTAAGCGGTAAGATTTCTCCTGATACGCTGCAATCGTTAGAAGCGAGCTCCACAAATTTGTCTGTTAGTTTATCAGGTAACAC
>NODE_18_length_11875_cov_20.177157
TGATAGGGGTGCTAATGTCAACGTTACAGATATGTATGGCAAAACGCCTTTAGACTTAGCTATTGAAAAAGATATGATAGAAGTTTTGGAGAAAGCACAGTTGGATCAAGGATTGTTAATTAATGCAAAGGATGGTAATCTTGATAAAGTAAAAGGTCTTATCGTTCAAGGTGCCAATTTAGAGACTAAAGATAATAATGTTAATACTGCTCTACATAATGCTTGTAGTAATGGTCACTTGAAGGTAGTAGAATATCTCATCAACAAGGGAGCTAGCTTAAAGGTTAAAAATAAAGATGGTAAAACACCTTTAGAGTTGGCTGTTCAAAAAGGTCACACAGATATAGTACAAATGATAAAACAAATACAATCAGACTTAAATGAAAAATTGTTATCTGCAGTAAAAAACGGTGATCTTAAAAAAGTTGAGGATCTTGTTAGCCAAGGTACTAGCTTAGAGGTGAAAGATAAGAATGGTAACACTCTTTTACACTATGCTTCTCAGAATAATCATTTGAGAGTAGTGGAATATCTTATCGGAAAGGAAGCTAGCTTAAAAGCTAAAAACAAAGATGGTGAAATACCTTTAGACTTGGCTATTCAAAAGAATTACATAGGTATAATAGAATTTTTGAAAAAAACACAGTTAGATTTAGATAAAGAATTGTTAGCTGTAGCAAACGGTGACGATCTTAATAGAGTCAAGGCTCTTGTTAGCCAAGGTGCTAGTTTAGAAGCTAAAGATAACAGTGATAATACTCCTTTACATAACGCTTGTAATAATGGTCATGTAAAAGTAGTAGAATATCTTGTCGAAGAGGGAGCTAGCTTAAAGGCTAAAAACAAAGATGGTGAAGCACCTTTACACGTAGCTGTCCAACATGATGGCACACTTGAAGTAATTGAGTTTATTTTGAGCAGAGATCTTAGTGGTATTAATGATATAACTAATAACGGTAAAACGGCTTTACATTTAGCTATACGAGGAGATAAACCAAATACGGTTGAACTCCTTCTCAGAAAAGGTGCGAGTATTGCAGTTAAAGATAAAAACGGTAAAACATCTCTAGATCTGGCCAAACAAGAAGATTACACGAATATAGTAGAAATGATAGAAGAAGTACAATCAGCTTTAGATGAAAAGCTATTGACTGCAGTACAGAATGGCGATCTTGATGCAGTTAAGGATTTGACTAATCAGAATGCTAATGTTAATGCTAGAGATAAGTACAGTTGGACACCACTGCATTGGGCTGCGTATAAAGGTCATTTAGAAGTTGCAGAGTTTTTGGTAAAGAAAGGTGCTGATATTAATGCTGCAAGTGAAAATCTTTATGGTAGCAGGCCTATACATATTGCCGTTGAGAATAATAATAAAGATGTTGTAGAGTTTCTTGTCAGCAAAGGAGTGGATGTTAATGATACTGACAAGCAAGGTTATACACCACTGCACTATGCTGCATGGAGAGGTCGTTCAGGGGTTGCAAAGTTCTTGATAGAAAAAGGAGCTGATATCAATGCTGCAGACACCTCTACTTCTGGTAAAAAGCCTATACATGTTGCTGCTGAAAATAATAGTGAAAGTGTTATAGAGTTTCTTCTTGAGAAGGGAGTAGGTGTTGATGAGGCCGATAAAAATGGTTGGACACCACTACACTATGCTGCTAAGTTTGATCAATTAGAGGTTGCAAAATTCTTGATAGAGAAAGGAGCTAATATCAATGCTGCAGACACTTCTACTTCTGGTAAAAAGCCTATACATGTTGCTGCTGAGGAGAATAATAAGAATATTATAGAGCTTCTTCTCAGTAAGGGAGTGAGTGTTAATGATACTGACAAAGATGGTTGGACACCACTACACTGGGCTTCTTGGAGCGGTAATTTAGGTGTAGTAGAGTACCTTATAGGTAAAGAAGCCAATATCAGTGCTAAAGATCATGGTGGTAAAACACCGCTAGATGTTGCTAAAGATCAAAAATATGATAATACTGCAGAATATTTACAACAAACAGAATTACAGCTAAATGAGCAATTGTTGGCTGCAGTGCAAGGTGGTGATTTTAAAAAAGTTAAAGATCTTGTAAATCGAGGTGCTAGTTTGGACGATGCTAACATTGATGCTCAAGATAAAGAAGGAAAAACACCTTTGCATTTTGCCGCTCAAGAAGGAGATTTGGGCATGGTCCAATTTTTCCTTGATAGAGGTGCTAAGATTGAAGCTAAAGACAGATATGGATGGACACCTTTACACTTTGCTGCTTCTAGTGACAGGTTTGACATAGTTAAGTTTCTGTTTAATAAGAACGCTAATATTAAAGCTAGAGATATCTACGGCGATACGCCTTTACATGTGGCTACTCAGTATAGTAGTAAGCTTGAAATAGTTGAATTTCTTTTAGACAAGAATGCTAATGATATTAATGATGTAACTAATGACCGCTCTACACTTTTACATGTAGCTGTAGAGGGAAACAAATTAGATACAGTCAAATTCCTTCTTGATAGAGGTGCTGACATTGAAGTCAAGGACATTCATAACCAAACACCTTTGGGATTGGCTATTCAAAAGGGTTACACAGATATAGTTAAAGCTTTGGAACAGGAACGATTAGGTAAAGAGTTATTTACTGCTGTGAGAGAATTTAATCTTTCTAGAGTTGAAGAGCTTATAAGTCGAGGAGCTAATGTTGATACTAAAAACAAGAATGGTAAAACACCGCTAGACGTTGCTATTAATACAAAGAACGTTCTTGAAGAGAATCATGAATCTCTCAATAGTTCATTATTGCTCACACAACAAGGTCATATAGTGAGAATTTTAGAACAGGAGCAATTACGCAGGAAGTTGTTTACTGCTGTAAGAGAAGAAAATCTCCCTAAAGTTAAAGAGCTTATTAGTCAAGGGGCTGATGTTGATGCTAAAAAGGATGGTAAAACGCCACTAGATATTGCTAAAGAGAAACTAAGAGAACGTGGTAAAAACGAAGAATGTAGTGATATTGTGCAGTGCTTAGAAAAACTTAAGCAGAAAAGAGGAGAAGCTGTACAACGTAAACGCCGTCATTTACTGAGTGAGTTGCTAGGTTCGAGTAATCAACCTGAGGTAGCAGCAAGTAGTGGTACAAGACCATCTTCATGGATAAATAATTGTATTTCTTGGGCGAAAAAATTAGCAGCCAGCACTTTCTCTATAATTCCTGCATTACCCTCTCAATACAACATTGCAGACAAGAATAATGTAAAAAGTGATAATAAAAACATACCACAAAGTACATCATCTGTTGGTTGGAATAAATTCCTAAATAATGAAAATATTGCTCTTGCGAGTTGTGTTGCCGATGCGTTAGATAATACTCCAAGTAGACGCTATCAAGGTTTAATGAGTAAAGGAGTAGAAGTTGTGCCAAGCAGCAGAGTTGCAGTTGAATTTGCTCTTAAAAAATTTAATTCATTTGTAGAAGATAAAATAAGAAACCTAGAATCAAAAGAACAAGCTAGAATACGTGTTGAACTTAAAGATGCATATCCAGAAATAATAGCAAGTCTTGAAAGAGGAGTTGAATTTAGTGGTAATGTTGGGTTAGATGATGTTTTAGAAAAGTGCAAGAAGTGCTTTTGTACAAATGTCTTGCCAAAGGATAAAGTATCAACTTGTCTTTCTGAGATAGGAGTAACCAAGCTTGGAGGTAATCTCAATAGGTAGGTTATAATGTAAGGGGTGGAGCTATAATATGCCGAATAGTGGAAAATTTAAAGTGAAGGTAGCTAAAATAATTAGTGATACCAGTACCAAGTTTGATGGTCCTAATACTAAAATGTATGAAGTAGACATTAAATGCTAAGTGGTTAATGTGTTTTCCATATTGAACTTATAGCACGTAGCTTTGATATAGAAGTTTTTGTAACGTTATGATAGTAATTTATATAATTCTATGTGCAATCTTTATAGCCATTTTAGACAGTTCACTAGATTCTTAATGGGGTATATGTCTAGCTTAGAGAAGGTTTTCATAAATGTTGGAGTGAATAAGTAGGAATATTATGTTTTTTCCCTGAGTTGTAAAATTTTAGAATGAGAGAGACCGGTAATTTGAGCTATAACATCTATAGAGACACCGGCCTTGAGTGAGTTTTTGGCTACTTCAATTTTACCTTTTTGATGGCCGATTTGGATGCCTTCTTGTCTACCTTTTTGAGTGGCATCATCGAGTTTTTGAGCAAGGACAGCCTGTTCATCACGAATACGCTTGATCTCTTGTTCATAGGCAATAAATTCTTTTTCAGACCAGTTGAATCTGTTTAGTTCTTCATACGCTCTTTTAATTATTAGATCACTTCCTATTATTCTCTCTAGCTCTTCTTCACTAGTTTCGTCTGCATATCTAAAGAAGTAGACCCATTTTTCAACTATACTTGAAAGCTGATCTTCTTTAGTTTTTGAAAATTTAGGCAACTCAATAAATATAAAGTAAAAATCTTTTAGATCATGTTCATTAGTATCTTCATCGCGAATAGTGTGCTTTGATTTATACTCGGACTTATCAGGAAACAGTATACAATCTGCTATAGCAATAAAGATAATTTCCTTAAGATCATGGTATTGATCACCTTTATCAGCTTGCCTTGAATACGCTTTAGCAGCATAATATTGAGCGCGTTTTTCAAATCCTTTAGTTTTGGCAACTTGGTTAGGTAAGGAAGTAGTATTACTACTACTCCCTCCCTTAGAAACGCAGCATGCAGGTTTCCCAGCACTGCGCTTGAGCCCCTTATCTAAGTTCTTCTTTTCTCGAACCGGCTTGTTTTTCATGATTCCTCGGAAAACAGCATCTTTAGTGGTGACACTAACAGTAGAGAACCTTCTCTTGAGAAAGAGCTTGCTAACATTTTTGTTCGTTTCACTCTTTCATCAAAATACTTTTTCCATTTTAAGTCAAGTGGATTTGCATCCGCCCTGATTTTAATATGACGTCTAATAGGAATATCGCTTAGTTTGAGTAAGCTCATAAACCTTATTTCCTTTGGTTTGTTCTTGTATACAGAAGTAGCAAAGACCCATTGACGATGATTCATTACTTTGAAGTAGCGATTCTTTATCCAACGTAACCCTTTACGGGGATGTCTTTTCTTTGCCCATTTCCATAAACTATGCCAAATTTCATTGTCGATCTTACTAAACGCTTTTTTAGCGCACACATGACGGTAATAGTTTCCCCATCCTCTTAGTAGAGGATTGAGTGATTTAATTACTACAGCTTGTGAACTACCTATATTTGCTTTTATTAATGCACGCGCTTTTTTAAGAAACCTCTTAACACTTTCCTTCAAAGGTGTAATAATTAATTTCTTGCTGTATCTACGTACATTACAACCGAGAAAATCGAACCCTTTTGTAATAAATGTAATCTTTGTCTTTTCTTCTGACAGAGCTAGGCCTCTCTCACAAAGGAAGGATGATACTAATGGCTTGACTTCATCTTCCAGTACTTCACGTGTGTTTCCTGAGATGATAAGGAGAGTAGACCGGCGGAGCTTCCCCACCAGTCTCTCGCAGAACTGTACGGAAACCTCTCGGTTTATACAGCTCCCATTATTTAGCCCTTTGATCCTAACCCAAGTGTCCAATGATAGAAAATATTTGGAGACCTCTTTCTCACTTTTCCTAGAAATTGCTTTGCTAGCCTTCCGTGATCTCGAAGTTTCTTATACTTGGTTCTGACCCATCTTATGAGGTATCTCTCTATATTTCTGAGAGATGGATACATCTCTGATTTATAAAACCTGCCATAGTACTGAAACCAGCCTCTGACTATTGGATCTATTCTCTTCGATATTTCCTCTAATGTGGTCCACGTGACCCGATGTATTCTCCATGACTTTATGGTTTTCTTGATCTTCTTTTTGGCTTTGTTACAAATTGCTGGTAGAAATGAGACAAAATAATTCCTCATCTTATTCTTTGCTATTCTAGGTCTGAAAGTATAGCCTAGAAAATCAAAGCTTTGTATGGGATATTCTTCTTTTCTGTCGTCGTCCTTATTGTACACAATCTGTGTCTTTTCAGGACGCAACTTCAATTTACACTTGGCCAATCTTTCTTCAATCATTGCTTTCATAAACTCTGCCTGTCTTTTAGTTCTGCAGTGTACTATCGCATCATCCACATATCTTTCAAATGGTACCGTTGGGTAATTTTGTTTCATCCACATATCAAATGCATGGTGCATAAATATGTTTGAGATGATTGGACTTATTGAACCTCCTTGCGGAACTCCTTTATCCCTAGCTACCTTGTTGCCATCTGCTTGCTGAATCGGGACTTTCATCCACCTTTCAACATACAATATGACCCATTTGCAGTCTGTGTGTTTCTTGATAGCCTGCAGTGCTAAATCGTGGTCCAGATTGTCGAAAAATCCAGATATATCAAGATCTACTGTCCAATCATTTTTCCAACATCTCTTCCGTGCTGTATATACCGCATCCAATGCAGACTTATTTGGTCTATAACCATATGAATCCTTATGAAATATCGGCTCTACTAACGGTTCAAGATACATTGTAGCTGCTGTTTGCGCTATCCTATCTGATACTGAAGGAACACATAAAGTTCTTTGTCCTCCTCCTGTACCTTTCGGTATTGCAACAGCTTTTACTGGCTCTGGAAAATAACTTCCGGATGACATCCGATTCCATAGTTTGTATAGATTATCTTTTAGATTTTCTTCAAACTTTGTTATCGTAACCTCGTCTACACCAGCCGCTCCTTTATTCTTCGATACTTGTTTATAAGCTCTCCAAACAAGTTGCTTCGGCATATCAAAAGACTTTGTTTTATTCATTAACTCCTCCCTTTCGGTTGATAAATAATTAAAACTAAATAACTCAGCTCCTTCGCTCCATTTCCATTACAGAAACTTCTTCACTACTATGAGCTGATCCGCCCCTGTTTTTCGCATCGGTACTCTCATCCTCAGAGATCGGCTCTTTGGACTTCTCCCTTATCATCAAAACGACAGGTTCCCGTAGTTCCATGCAGTAGCCTAAAATAGATTCACGCCACTTTTATGCCGGACGCCACCTACCCAGTAAACAAGCTCCTGGTAGATTTATCCCAGGTTAACGACTACCCCCTGGTTTTGACGTCGTCCCTACGCTTTCGACACCTCATCAGTGGTTCACTTACGTTCGTCTCTCTATTTCATACATGACACATAATTGTGCCTTTTCCATAACGCTCACTACCTTAGCTCTTTACTAAAGCAGCTTATGGCTGTTTGAAGCCTGCTCTTGCAAACCGGCTCCGAGGGGCCCTCCCTCATCTACTGCAAGCTTCAACACTTCCCATGTCTCTACGGCGCACAATCATCCGCATATCTGATTAAATTTACTCCACTCCTGATTTTATCTCTTCTTTTGCTACCTAGTTTACCACAGCGACTTTCTAATAACTTTTCAAGACCATCTAAGGTAAAATTAGCTAGTACTGGAGAGATTATACCTCCTTGCGGGGTACCAGCAGTTGTGGGGTACAAGGTTTTCGATTCTAGGAAACCAGCCTTTAACCAACTGTGGAGAATTTTTCTCTCCATAGGAATGTGCTTCATAAGCCATTCATGGTTAATGTTGTCAAAGCACCCTTTGATATCGCCTTCTAATATCCATTGTGGTCGATTGCGCCTTGCCAGTAATAAGTGACAAGCAACAATAGCGTCTACGCAGGATCTTTTAGGTCTAAAGCCATAAGAGTGACGATCACTGATTGTTTCAGCTATCGGTTCCAGAGCAAACAAATATAATGCTTGTATGGCTCTATCTTTTATCGTGGGTATTCCAAGAGGTCTTCTTTTGCCATTAGATTTACTGATATAAATTCGTTTTAGCGGAGAAGGTTTATACCCTCTTTGTTTTAACTGCTTTATTCCTTGAAATTTAGCATTGCAAGTTGACCATAGTTGACGATCTACACCTGCTGTGTTTCTTCCTTGGTTTTCAGTTACTCTTTTAATGGCTAAGGCTTTTCCGCTAAAAGAGCGTGTGAGAAGATGTTGTAAAGCTTTTACCTTACCCCATCTTCCTTCTTGGACAGCCTTAACAATACGTCTTTGTAGCCTCACAATAACTTTTTGGCATTTCTTCCATGGCAACTGCTTCCATGCTTCAAAGCTTTCGGTAGATGCACTTACAGGTTTACTTGTAATCATCTGCTTTCCTACCTTAAGTGGTTAACAAAGTTTCTTGTCACGGGGGACCAAATGGAAGTCTGCTCGTTTTCACGCGAATTAATGTTACAAATTCTATCCATTTCGTTATAAAATGGCATTTGCTTTCTCCATTCTCCTTTACCTGCACTTCCATCAGCATTCCTTGCGGTTTGCTTTCCATGTAGGCGAAAATACAGGCTTACCCTGTTCCTTCTGTCATACAACAGTGGGTTAGGTGACTTCTCTATACCGGTGGAGTTATTATTTGCGTACATCTAGAAATGAAAAATGTGACTTATCCACATTACCTTTTGGTTAGAGCTTATCAGCATCTTTAGCTCTTTCATCGTTACGATACTTATGAAGCTTCACTTACGTTCACCATACCACTAAGCCTAGCTCTCCAACCACGTGATGCTTGTAGTTTATGCTCTTCTCACGATTGAGCATCTTCTTTTTCAAGAGGAGGTTCATTGTCCGCATCGCTTGGCACCAACCGGTTGCCCGATTCGCACTGATGCGTAGACTCAGATGGCAAAACATCTGGTTTAATAAGTTTTAGAATCCTTTCAGTTTCTCTCTGGAGGAATTCTTCTCCTTTTAAACAATATGACCGAAGACTTTCAGGTCGCACCATCTCCGCGATATATCTATTTCCGAGAGAATCCTTACAAAGGACATCAACGATACTTTGTTTATCAGAAGCAATCTCAGGATTCATAATAGTGCTAAGGAACTCAACATCTTGAATAGTATTGACTCCAGTAAAGCCTAGGATATCATTTAAAAAATGGATAAGAATATTCTTGTTTTTTTCAGTACCAAAAATTTTCTTGAAAGTTAAGTCTAATTTTGGATCGAGGAATTTCGAAAGAGCCATGAGAAAGTAAGTTTAAAAGTATTAATGATTATACACAATTATGAAGAAATATTCAACTTCTTTATTTTTAGTTTATTTTTTAAGTTTTGAATGTGTTGATGAAAAAAATGTCTTCCATAAGTAACTTGAGAATAGCATTTCATACTTTAGACGGTTTTTGTACATCTTTTATCAACTCTTCTGTAAGGCACCTTGCAAGGCCAGCAAATGGATCCATGATTTGGCAACCTCAAAGATACCTATTTAAAGTGTGAACTTCTTAGCTTGTCACAGCATAAGCATTTAATATACTGGTTTTCAACAAAGGTCTAGCAAAATTTCTATCTAAAACTTCTAAAGGAGATTTTATGGCAGGTTACGAAAAAGAATGATTGCTAGCACCCTAGACCACAAAGTAGGACAGAAAATAAGAAATCGTAGGTTAGCAAAGGGATATACTCAAAGAGATTTAGCGGAGAAAATTGGTGTAACGTATCAAGTAGTGCTACAATATGAAAAAGGAACACGAAAAATTTCAATTGAGAAATTATACGCTATGGCAGAGGTGTTATCAATTAATATTATGGATCTCATTCCTGTATCAAATGAGAAAATCTGTCTTAAAAATGAAGAAGAAGAGATACTAAGTCTAATAAGAAAATATAAAACGATTAATGATCAGGAATTACGTGGAATATTTTGTTTACTAACCAAAATTGCCCGAGTTGGTGAAGAAAATAGTAAAAAAACAGAGAGGATAAAAATTGCAAAGGGTCTGGTTAAAGCAGGAATTTCTGTTGACATTATTGCAAAAACAATTGGTCTATCTGCTGATGAATGTGTTGAAGAAAAGGTTGGTTCTATCTACTACAAAATAGGGAAAAAGATAAAGGAATGGAGGCTAGTGAGAGAGTATACTCAAAAAGATTTAGCAGAGAAAATGAACACAACACGTCATGAAATAAGCAACTATGAACAAGGAAGAACTGCTGTTCCACTGGGAAGATTATATGAGATAGCAAAGGCGTTATCGATTAATATCATGGACCTACTTGAACTAACAGAGGATAAAGTGGAAAATGAGCTACCTGATTTAATTGAAGAATACAAAAAAATTGAAAGCCAAGAACTACGTAATGCACTAATAAAATCTCTGTTTGAAAGCATACAAGTTTGCAAAAAGAAAGTTAAGAAAGTAGAAAAGATGAAAATTGCAAAGAATTTAGTTAAGGAAGGAATTTCTATCAATATTATTTTAAAAACAGTAGGCATCTCTTTGGACGAAATTCAACAAATTTAAAATAAAAAATCAGTATATATTAATATCTTTACTTTTTGATAAAAAAATAAGTAAAAAAGATTGAAAAATTGATTTGACTTCACTCAAAAGCTATGGCCTTATGCCAATGCTGACAAAAAAACAGCAGTAAATATATAAAAACATTTTGTTATTAGTGAAGGGTAATTTTTATGAATAATAAGAAAGATCGTAGAGAAGAAATAGAATTCAGAGCATTAGAAAGCAACGGTAAAGCACTACTTGATCGTGAAGTAATAGAAACGTTTCTAAGTGCAGTGCATGACAGGGAAGAAGCTCGAATTATTGCTAGAAAGCTAATAGATAATTTTGGAATAGGAGGAGTTTAGGCCAGGAAATAGATGACTTGAAAACTATAGAAGGGATAACTGACTCTACAGTAGCAGTAATTTTATGCCTAAAGGAAGCTGCAAAGAGAGTACCAAGAGAAGAGTTAAAGAAAGGACCTGTAATGGATAACTTGGAAACCATAGTAAAATATTTAAGGGTGAGTATTGGTTATTCAGAGGAGGAAAAGATGAAAATAATATATTTTGATCAAAAGTGCCGTTTAAAGGGGGAAGAAGTGTTTACTGGTACAGTAGATAAGGTACCTTTTTACATAAGAGAAGTAACAAGAAAGGCATTAATAAGAAAAGCGACGTCAATAATAATATCGCATAACCACCCAGAAGGAAGGTTAAAGCCATCTGATGAGGATGAAGCTGTAACTAAAGACTTGGCTAAAGCTTGTCAGACTATAGGGATTAGGTTAATGGATCACATTATCATCACAAGTGTTGGGTATTTTAGCTTTAAAGAGCAAGGACTGTTATAAAGCAGATGTTTGAAGATTTTCATGAGTTGTTTAATTACTTGAATGAAAAAGTATTTGCAAATACATTAATCATTGCTTATAATTAATGAGAAAGTATATATTGAATTAATAATAAAGTAATAAAGTCGGTTACAGACTTAGTAAAGTATATTTAATAGCGGAGGCTAATATGGTTAATAAAATAATTGTACCTTTTGATGACAAAAAGGGAGGTGTTTACGAATTAAATGTTGATCTTGATAGATTATCAAAGGGTGAAATATCAAATGCGATTATAGGAATTGGTCGTACTAAGGAGCAATCCACCTTTGTAGGCAAGATTAATAAGGCTAAAAAGCCTGAAGAAATAGCACCTTTCCCTGGTAGAGAAGTTCGCGAAAACCAAATCAACTATGGGAAAGGATTTGACTATGTTTATGGCACAAAACCTGTAAGTGATCAAGAAGATAAAAATCCATTTACTTCAGCTTTGAAAAAAATAAAGCCAAATGCAAGCGAAAGTGAAAAGTTAAGCTGGTTTAAGAGTTCTGTAGTAGAGGCAAAAAGCGTAAATGAATTGCATAAAGCCATAGACCAAGTATTAGCATCTGGAGGAAGGCTAAATGCATGTAATGATGGCGAATGGAGATACTGTCTTTATCGTCAACAAGTTATTTAGCTATAAAACAACAAAAAAT
>NODE_19_length_11233_cov_13.126767
AAGGAAAAGAATATCGTCCTTTTGATGTGAAAAAATCTACTTTTACTGCACCAGAAATCAGACCTTTGTACAATATTCCAGGTATTTTGAAGTCCGATAAAGTTATTTTTGTTGAGGGAGAAAAATGTGCAGAAGCGCTGATAGAGAAAGGAATAACTGCAACAACAGCGATGTCTGGAGCAAATGCAGATGTCAAAAAGACTGATTGGTCACCCCTTAAAGGTAAAAATATTATTATTTGGCCAGATAATGATGAAGCAGGTAATAAATACGCAAAAAATGCTGAAAAAAAGCTTTTTGACGTTGGAATTGCATCACTTGTTGTTCTTAAGATTCCACAAGGTAAACCGAAAGGGTGGGATGCTGCTGATTGTGTATTAGAAGGAACGAACGTTGAAGAATTTATTCTTAACAACAAAAGCCCTAGAAAGTCAAAAACAATTGATACTACAGCTTGGACCAACACCGCTCCAGAGAGAAAATGGATTATTAAAGATTGGCTTCCTGTGGGAAGTGTTACAGCTCTCTACGGCGACGGTGGAGTTGGCAAATCTCTTCTTGCTCAACAATTAATGACTGCTGCTGGTATTGGTAAATCTTGGCTTGGTATAGATATTCAGCAGATGAGAACATATGGTGTGTTTTGTGAAGATGAGGAAGAAGAACTTTGGCGCAGGCAATGTGCAATACATAAACTTTATCAATTGGATATGGAATCTTCTGATTTTCATGACAATGTTTGCTTGTCGTCTCGAGTGTGGAAAAATAATATACTTATGGTTTTTAACAACAAAGATATAGGTCAATTGACCCATTACTTTCAAGAGTTACTTGAAGATATTGAATTGTTTCAGCCAAAGCTAGTGATTTTGGATACAGCAGCAGATCTATTTGGAGGTAATGAAAATAATCGTTCCCATGTAAGACAATTTATTCAAAACTGTTGTGGTCGCATAGCAGAAGCAATAAAAGGAGCTGTGTTGTTGTGTGCCCATCCTTCTGATTCAGGGATAGTACGTAAAACAGGTACAGGAGGTTCAACAGCGTGGAATAATTCTGTTCGATCTAGATGGTATTTGTCAAAACCAGAAAAGGCTGGTACTTGCCCTAATGATCGTGTTCTTTGCCGAATGAAATCTAATTATTCTGCATCTGAACAAGATAAAATTTCATTGTATTGGCACAACGGGTCATTTATGCAACATGATGTAACCTTTGATTCTGGAAGAGTAGTAAGAGATAATTATAATCGAAAACTTGATTTGGAACGCTCAAGAAGACATGACATTATTTTGGAGTTAATTGCTAATGAAGCATATAAAGGTGAAACTTACACCGCGGCACACTTTGCTAAGTATTTTGAGGGAAAACTAGGCCTTGGAAGTGAACGTAGCATTCGTGAAAGGATTAGCCATCTTGCAGCTCTTGGCCATATAAAGTTCTTTAAGGAAGCTCTTGGATATAAAGTATCAAGGACTAAATCAAAGTACGGCTATTTATGTGTTAAAGACATGGAGTTAAAAATTTCTGAAAATCAACATGTGCTGGTAAAGCCAGATTATTATCTTTCACCAAATAACGGAGTAACCTTACCAGTTGAAAATCCAGACGTTTGGGTGATGCATAATTCTACAAAACAAGATGGCAAAATAGTATAGTAAGTTGGCAAGATGGTAAGTTGGCAGACTTAAGAATTCGCCATCTTGCCAACTTAAATTGATAAAAACACAAGAAAATCAACAGCTTAAAGAAATAGTAAGATGGCAAGATGGCAAAAAGTTGCCAACTAGATAGCATGGGTAAAGTCCTCTTCTATAGCGGGTTTAGGGAAGTTGGCAAGATGGCAAAAATCTATATATATATAAATATATACTATGCTATAGTACATAGTATATATCAGTTAAGAGAAGAACTTGACGTTTTTTGATGTCCTTTCATAATTTTGCTTTTTCTATGGAGTTGCAACCTATAATAAAAATATAAAGTAAAGGCAGTGAAAAACAAATGATCCATAATTGCGTTTTAAGACGATCCTGTGACTTCAGGGTACAATTATACCACCAAGACCTAAGTTACTCATGTAGGGTAGCTTAAAACTCGATTACGAGGCATTCTTAATACCCCAAACTTTTATTTATTAGAAGAAACCCTACAATTAGTCTATCATGCTTTTTGTTGATTGCAAAGAAAATTTTTCGAACCTAAAGAACAAATGGTTAGTAGACTTTTTGAAACATTATTTTTGCAATAGCTTTACTTCTACCATAAGTTTAACAGAGGCTCTGACCCTCATCTTTTTTTAACAAACGCATAACGCTGGTCTACTGAGTTTAATAGCTGAACTAAGAATTCAGATCTCCGGATTTTCCGGAATACTCAATAACTTCCAAGTGAGCTGGGTCTAGTTGCTTTAATAAGGCTTTTATGCAAGCGCGATGAAGACTTGAGGTAGAAAAGATTGAAGAAAGCAAAATAAACAGCTTTATATTCTTAATTTTTTTTAGATGAGGCAAAAGCTGCATTTTAAAGCTATCTGTAACTTTAGGGTATAACTTTACTAGCCACACTAAAGAACGCTTATAATGCCCTTTAAAACGCAAATAAAAGGCATCTTTAGTAATCTTACTATTGCAGAATAAACTTACTAGTAAGTTTAACACATTTTTTACACTTTGCAAAGAAAATTTTTCAAAAAAGATTGAACAACTTATGATGAGTATAAGGGGTTATGGAGACTATTATGGGAATACAACAACTTTTATCGCAAACCTCTGAGCAATTAATTGCAAAACTCTCAGTAATGAAATCAGCAAATTGTAGGTGAAGCTAAAAGAAAAAAGTTACTGCCATAGAAGAAGAAACAGAAGCTACAGAGCTCGTAACCCGCTTAATAGTTCAAAATGGAGACAAAGATCGAAATTTATTTATTTACGTCTCTAATTTTATCACGTACAATGGAGACAAAATTTCCACTATATTATTGGTAGATAAAAAGCAGAGATATAAGGTTATTTGTGAAAGAGACAAGCAACTGTGAAACATTAAAAATAGAGCTTTATCTGATAAGCAGTTTTGAAATTATTTTAACTTTTTTTTAGAAAATTCCGGAAAAAGTAGTGAGAAATCCGGTATATATTAGTATAGGGTGCGATCTGATGTCATGAAACCGTAGTGGTTAAATTCCATTTGCCTTAACATCAGGTTAAAATCGTAATCCACATTTTAGAAAGATGGCAACTTTCTAGGATGCAAGCATGGATTAAAAAGGAGTAATATCAAACTTTATGATAAATCCTCCTGAGAAGAGTTAGATATGGTTACGAGAGAAACTTATGTTTGAATTGTCGTAAAATATAATATGCGAAATAAAGTTGACACGCATAGACCAAAAGGTGCGAAGAAATGGATGATCAGGCTCCTATATTCTGATCAAGATGTTTCCGATCTTCCGGCAAACAGTAAGGACCTAAGTCTAATCGAGAAACGGTTTCATGGAACAGAGTAACATTATAGATGTTCTTATTTCGTTAAGCAGGGAGCCACCCGTATGCATCTATAATAAGGGATTGTCTAAGAAGCCAAGGCCTAAAGTAATGTTTAGGATATGCTGACGTGGACACTGTAATTTGGAAGGTAAAGTTGTGAGTAGTGGTTAATATGTTATGAGCCAACATTAAGTGTTAGGTATGAATGAACACAACTTCTTTGGTAAAGAATACTGTGTTTAAGCCACTAAAGTAAATTTACCAAGCTTTGAAATGTTAATACATGGATAAGTATGTATGACAGACACCAAATTAGAGAGAAGCCGGATAACGGGAAACTGTTAAGTCCGGTTTTGAAGCCGAGGAGAGAAGGGTGACTTTCTCTCCTTAGGTAACGGCATTGAGTGTAGATGTACTTCAAACACAAAAGTTGGCAAACAAAAAGATTGAAGAAAGCAAAAGAAATTTAGGCTTTTACGTAATTGAGAATTTGTATTTTTTTAGATAAGACAAAAACTGTATTTTAAAGCTAGATGTGACTTTAGGGTAAAATATACTACTTTTACTTCTCGTCAACACAGTTAACGAACTACCACAGTAAAAGGGTTAATACGGTAACCATAATCTCTACGCGATGATCCAGGCCAACCAACTGTTTGAATCACATCATTACGTTCGATGTTGAGTCCTAACTTTTTAGCTAAGGTGGTTTTTATTGTCCTTTGAATTGTGTTTAATGGTTTTCTGATGTGATGTTCTGGATCTGCTTCTTGATCAAGATTTAGATGTTTTTCTATTTGAGTTATGCTAAGCAATGTGTGTTTTTCAGGAGGTAATTCCTTTTTACAATCATGCAAAAATTGTTCAAATAATATGCGAAAATTTTCATACATGCTACAGCTTTCTTATTCAGAATCTCTATATTGTTTACGTAAAGAGAACCTTCTACCAATTGTAATTCTAGTAATTCTTTCTCTTTAGCAGGTTCAATTTGCTCAAGTGAAGTATGTAAAATTTGCATTGAAGTATTTGGTATTAACTCTGGTACTCCTCTTTGTACTGCTTCTTGAAATATTTCAATTAAAGTCCTACGCTGACAGAAAAGGTCAACCATTTCTACTATAGGCAAATCAAGAGGTATGTCTGGTATGTTTTTTCTCAGTATTACTAATACGGTTGGATTGACTCTTAGCCTATCTATGGTTAAGAATGTTGGATTGGTGCAAAAATCAAGAACAATGAGATTTACAAATTCACCTTGGCCACCAACATGATAAACTCCTCTTTCCACCTTTTGCCACATGAAATGCGTATTACTTAGCTGACCTTCAAACCAATGCATGATTTTCTCTGGGTTTAAATATACAGATAAGCGATGAAATCTTTGCTTCTTGTAGGTATTAGGTAAAATATCACGGTTGCAATTTTCACAAATTATATTATCGCATACTTCATCAAAATCCTCATCAATGAAAATCTCATTGTTACAGTATGGATCAACTATATTTGGCCAATCTAATTTATCTTGTCTATGAGAACAGATAATATAGGCCCTCTCTTGCATCTTAATTAATTCAAGATCTGACAAATACTTTGCTGCTTTAATGTAGTTTTGATTTGGATTAACCCAAGAGCTACCAGAATTAAGAAGATCAGAGATTTGCTCTTGGCAAGATTGTAAGACCATAAAATTGTTTTATGTATGCTTTAAAATCCTCTCTTTCCCTTTTATTCAGAGGATGTTCAGAGTAGTAAATTGCTATGTACTCATTACTTCGCTTGAAAAATAATCCTATCTTTTTGCCTTGAAATATTACTTTAATCGACTCTATAAATGGCGCTATGTCTCCTACAAATGGCTTTAAAACATGCAATTCCGGTGCAATAGGATCATATGGAGCAACAGTCAAAGTGATATTAGTATAGCTGTAATTGAAACGATTTGACTGAAACTTTAACTCAAAAACACGAATATTTGAATCAGATTCATTAATACAAGTTTCTATAAATTTATGTACCTGTTCCGCGAAATTTTTATCCTGCACATCTACAAAAATACATTCGCAACCAAAGTAACAACTTGCAATGCTATTTGCTATTTCTATAGCTTGATCAATATTTCTAGCACCAAGATCTACCTGAGTGCCATTTAGTAGAAAATCCAAAATCATCCACTCTGCCTTATGGCCATGAATGACTTTGTTTGAATTTAACAACAAATCTATATCACTAGCTTTGCGTATTAACACATATAAACGATTCTGATGATAGAAGAAACCTTGTAGTTGATTCTCGAAACTGTCATTTCTCTTAATGTTATCTTCTTTCAGTATTTGTTGTATGATTTCCTCTGAGATAAAGTCCTTAAATGGAGTACTTGGTCGTCTTGGTATTTTTTGTAAGGCAAAAGACATGAAGCTCTTTCTTTGTATTTTTTCAAAGTGATAGACAGACTTTAAAAGATTGTAATCTGCATGAAACAGTAAAAACAACAAAGACTTCTTATCATATTTATTATTATTTTTTACAAGGTAGGATTTCATGAGTTCTGTAGTTAATGCAGATCTTGCAATTTCACTGACAGTAACTTCTAGTTTTGCACGGTCAAAACAGGTAATCAAGTAGTAAGTAACGAGAGAATCGGAATAATTAGCAATCACTTTACGTTTGTATTGTACAGATGTATTATCGTAACTTTCATCATCAAAGAGTTGAGCATTTAATTTATCTTTAAAGGAGTTTTGAAAAATAATATTTAATTGCTTACCAGAAAGTGAATCTATCCAAGACTGACGTATTTTTGTATTGTGAAAACGATCAAGCAAGTGGTTGACAGGGACTTCTAAATCATCTTCCCAAAATTTACGATTTGGATAAATGTTCATAAGAAACTAACCACACCATAATAGCATAATAGACTATTTAAATAGTTAAGATAGAAATCTAAAAGTCTTGACCAATAATTATGCAATGGCTGTTTACTGATTTTTAACCAAGTTTTTTCTAAAAAGTTTGCTTAAGAAGAAGATTTTTTGGACAAAAATTTTTCAAATCCTGAATATATATTATATAGGCTTCACGTACTCTAGCGAAACAAATTCTGAATATAAATGTCAATCCTAACACTGGACCTCGGCAAGCAAACGGGCTGGGCAATTCTAACAGATGGAATAATTGAAAGTGGAAGCAAAAGTTTTCATGGTAGCCGTTTCAGTGGAGGTGGAATGTGTTTTTTAAGTTTTCGCAATTGGCTTAACTCTTTGAAACATGAGTTCACTGCAGTGTATTTTGAGGAGGTGAGAAGACATCTAGGAACTGATGCAGCGCATTGCTACGGTAGTTTTCTGGCTGTTCTCTCTGCTTGGTGTGAAGAACATCATGTGCCGTACAAAGGTGTTAATGTTAAAACTATAAAACGCTTTATAGCTGGTAATGGCAATGCAAGTAAGAGTGAAGTTATTGAAGCTATAAAGGGAAAAGGTTTTTTGCCTAAAGATGATAATGAGGGAGATGCTTTGGCATTAATGTTCTATGTTATGGATTTTAGTAAAGATATTAATAAGACGAAAAATCCATAAAAAGTGGGTCCTTTCAGCCATACTGGCGGGTTTGGTGGGTTTGACCTCAGGCCTTCTTTAGCGTCAGAGATATTTTAAATGTTAACTTTTTAATTATTAAGGATTTAAATTATATGAATTTAGCAATCCACTACTATCCTACTCGAAATCTAGTCGAATATGAGCGTAATCCACGTAAAAATGATGACGTAGTAAACAGAATGTGTGCTTCAATCAGGGAATTCGGCTTTCGTATTCCAATAGTTGCAAAAAGCGATGGAACTGTGGTTGATGGCCATTTAAGACTCAAAGCAGCAAGAAAACTTGGTATGGAAAGTATACCAGTGGTCTTAAGTGATAATTTAAATGAACCACAAACCAAAGCTTTTCGATTACTGGCAAATCAATCAGCTAACTGGGCAAAGTGGGATGATGATCTTTTGAAGGTGGAAATTCAAGAATTAGAAGATTTGCAGTTTGACTTAAAAATGACAGGATTTGAATTGGAAAAGGTTCAAAACTTTCTTGATGATTTAGATAGAGAAGAAGAAGATTTTTCTGACTTGGTTGGTGACGAAAAAAGGGTAGAAATAACAAAACCAGGTGATTTATGGATTTTAGGTGATCATAGAATCTATTGTGGTGATAGCTCTGTAGTTGAATCATATAAAGCGCTGTTAGATGATAAAATGGCAGACATTACTGTTTGTGATCCTCCATATAACGTTGACTATGGTAGTAGGGAAGATAAAAAGATATTAAACGATAATCAAGGTGAAAAGTATGAGCTTTTTCTCTATGACATCTGTTCCCATATTTTAGCATATACGAAAGGTGCAATTTACATCTGCATATCATCATCAGAGTTTTCAACTTTGCAAAAAGCATTTGAGGAAGCAGGAGGGAAATGGTCAACATTTATCATTTGGGCGAAGAATCACTTTACGCTAGGAAGATCAGATTATCAAAGACAATACGAAGCAATGCTCTATGGATGGAAAAGCGGTAATAAACGTGAGTGGCATGGTGGAAGAAATCAAAGTGATCTGTGGTTTTATGATAAGCCAACACATAACTCACTGCACCCAACGATGAAGCCAGTGGAGCTAATGGAGAGAGCAATAGTTAATAGCAGTAGACCAGGAGACATAGTACTTGATCCATTTAGCGGCTCTGGCAGCACACTGATTGCATGTGAGAGAACAGGAAGAATTTGTAGGACAATAGAGCTAGATTCAAAGTTTGTAGATGTAACCATAAAACGTTGGCAAATATACACAGGTAGGGAGGCAATTCTTTCTGGTACTGGTAAAACTTTTGCAGAAATTCAAGAAGAAAAACAGTAAGAAAAAAGTGGAAGAGATAATGCAAACAGAAATTTAGTAAGCCTGAGTAGTTGTAATATTAATTTACTGGTATATACCGTATTTTAATGAGTTTAGCGTAATAAATAACTTTGGATTAAATGTGATGCACTCAATGAATCAAGCAAAGACGTCAGCTGGAGTAGTAACGTCGCAAACAAGTAATGAAACATCGTTTTCTGAAGAAGTAGAAAATAATGTTTCAGATTCTACACTATCTGTTAAGGAGAGAATTAAATTGTTTGAAAAAGGTACGAAGCAAACACCTATTATTAGGGAGAAACATATGAAGCAAACTTGTGGTAGTCACGACCTGAAGCAGTGCAACACTGAATACAAAGCAGCTTTTTCAAATGTGATTAGTAATGGTAGTGATGGCAGTATTACACTAGGAATGGATGAGGCAGGTGCTGATCAATTTGATGCACTTTCAGTGTTGGATAAGGGTGAAGATACAGAGGATGAATTTAATACAGTTTGTGAGGCAAATGGAATAGAATATAACCGTCCGTATTCTCTTGATCAGTTTAAGGCGGCATCCAACACATCTTCCAACTCCATAATAGACAATACAAAAGAAATGCAAAAAGAGGAAGGGGATAGAGAATTAGGAGATAAACCAAAGCCGTTACCTAGAAATGGAATGTTGGAGAAGTGCAATATTAGAAATGCAGCTCCACCTTCGCCTAGAACAGCAGCAAATCATGTGTCAAATATTATACAGTCTATTGCACCATCAAAATCATCATTAGAAGTAAAATCATATAACGAGAAAAATATAGAAGAACTAGCTAATGGCGAGCCTATTTATTCAGAAATAAACCAAGATACAAAATCTCCAAAAAAGAGTTTAGAAGAGAGTGATAGTGGAATAAGTGGTCATAGCTTTGGAGTACAAAGTTCAGATCTACAGAAAATGAAAGACAACTCAATATTTGATAGAAAGGAAGCATCAGAAAGGTCATCTATTGACACACTTAGTGATATATCTTCAAATATTTTGCTACATGAAAGTGATCAAACAAATAGTGGAGGAGTGAATTCAGAAACTCCGTTAGTTAAAACAAATAGAATTTTGCCAAGAGTAAAATATGCAGTGCAGCAGAAGGAATTTCTAATTTGCGGTGTAACTGTGATTTTACTTAGCGTATCTGCAGGTGTGCTGTATTTACAAGACAAAGCAAAATTTGTCACGTTTTTTGCAAACAGCCCTCTCTACATTACTATGTCGATGATAGCGATTACTTCATTGCTTGCAATTAGCACAATATTTTGTGGAATAAAGCAATTTAGAGACACTGAAGAGTATCAAATAGGGGGAAAGAATGCGAATGAAACTTTGAATCAGATGCTAAAGTATCAACCAAAAGATAAAGTAATAAAATCAGTCAGACTGGAATACAGCAATAGTACTCATTCACATTTTACACTTAACGCTTGGAAGGGTAAGAACAACTTCATTAATATTGACGAAAAAGTAATTAGTAGAAGAAATAAAGTAGAATCAGTAATCAAAGATAGGCCATTATTTACAGCATTATTAAGCAGTTTGGTTGCTGCAAATATAGTATTGCCTTTATTACTGTATGTAGAAGGTGATATTAATAGTGTACAGAAGTTTTACCAGAACGCTTTGATTAATAACGTAGGGTTATCACTACTTGTAGGCTCGAGTATACTTGCACTATCAGTGATATTCCTTGGAGTACATTACTACAGAAAAACAAATTGCACAAATCTTGTATATTGTGAGGAAAGAATTGAACCAGAAAAAGTTAATGGAAAGTTCATTGAGGAAATAAAGGAAGCAAGGACAAAAGTGCTTGAAGAAAACCATAGTAAAGATGCTAAATGCAGCAGTTTAACGCTAGAGCAAGTAGTAGTTGAATCTCATAACTACAAAGATGTAATTTATAGTATTAGTTGAAAGAACTTTTGTAGCCAAATTTCACTATATAAAAAGAAAGCAGCTATAAACCGGAGTACTTCGCTTTATGTTAGTAAAATATCTCTAAAACATTGGCAAGTATAAACAGGTAGGGAATTGCTGATACTGGCAAAACCTTTTCAAAGATTCAAGAAGAAAATTCGTAAAAAAGAAGCAAAAAGAGTGAAAATCACACAAACGGAATGGGCAAGAGAGATAGGAGTATCAAAGCAATATGTCTGTTATTTAGTAAAGAAAGGAATAGTTGAGTTGGAGGATGGTTTGATCAATAGAGAACAAGCAAATGAAGCAGTAGCAGCAATAAGAGATCCAAGTCAGCCACTGAGGAGGAAAAATCCAGAAAACGAAAATACAAGTAACCTTTCCACGATGTTGCTAAAAACTAGAATAAAAAATGAAATGGAACGTGGTAAACTGCTTGAAGCGAAAGCTAAGGCTGAGATAGGAGAACTTGTAGCAGTAGAGGAGGTAAAAAACGAAGCATTTAATGTAGCAAGAGTTGTCCGTAATAATTTGCTTAATATTCCAAATAGAGTTTCAGCGCTGCTTGCATCACTGAGTGATACTGAAAAGATTCATAAGACGCTCACTGAAGAGATTACAAACTCACTTGAAGAATTATCTAACGCTAAATTTTAATAATGTCTGCTAACTTAAGTTTGGAATTAATAAAGTGTCTCATTAATCAGCCAGGAGTGGATGTAAATGTTAGAGGATTGAATGGAAAAACCCCACTACATTGCGCTATAGAGTTTGATGAATTAAGCATGGTTGATTTGTTACTCACGAAGAAGAACATTAATCCTTTTGTGGAAGATAATGAAGGTAAAACATCTCTTGACTATGCTAAAGAAGGGAAAAAAGCAGAAATATTACAAG
>NODE_20_length_10318_cov_23.208516
AAAAATTAAGCATGATTTACGCCAAATACATTAAGTTTTTTGTCATTAATCCACTGCAGAGATTGCGAAGATAAATAAATAGCTTCACTTTCATGATAAGGGGGCTGGCAAGGTTTGTCAAGTAAGTTTTTCGTTTCTGCGGGCTACCTGGGTGACACCAACAGTTGTATTTTATATTATCTTTTTGCTCTACTAGCACTCAAGTTTCCTATTTAAAATTTTTAATATTAAATTCAATTCATTTGGATTATTATATCGTATCATAACTTTACCCTTAGAATTACTGTCATTAATTTTGATCTTTAAACCAAGTTGAGAAGATATAGCACCTTCTAGTGCTGCCATATCTTGATTTTTAGTACACTTATGCTCTTTTTGATCATTATTTTGTTGTAAGTCTTTTATCAATTTTTCAGTTTGTCTAACGCTCAGACCCTGAGAAACTATTCTTTCTGCAATACTTTCTGCATTTTCAACATTAATCAACGCTCTTGCATGGCCCATAGATAGTTTTTTTTCGTTGATTATTGTTTTTACTCCATCAGGAAGTGACAACATCCGAATCATATTAGTTATGTGACTGCGGCTTTTGCCTATAGTTGAAGCTAATTCTTCATGTGTATAGGAAAACTCATCTATCAGTCTCTTATACGCTTCACCTTCTTCTATTGGATTAATATCTTGCCTTTGTATATTCTCAATAATGGATACTTCCAAGCATTCCTTATCGCTCAGATCTTTTATGATAACGGGTGCACTATCAAGATTTGCAATCTTGCTTGCTCGCCAACGACGTTCCCCAGCTATTATTTCGTAACCATCATCATTTGAATCTTTGCGTACCACGATAGGCTGTATAATGCCACTTTTCTTTATCGAATTTGCAAGTTCTCTTAATGACTCCTCGTCAAAATGTTTCCTCGGTTGAAATTTGCTTGGGTGCAGTAATGAAATAGGCAGATACTCTTGTCGATCTTCTTTATTATCATAATTATCGCCTATGAGACCAGCAAGACCTCTGCCGAGGCGTCTATCATCCTTCATACCACGCCCTCACTCACTAGCTTCTTCTCCTTACAACTGCTCGCGTGCTTTTTTAAAATTTCCCTTGCCAAACTTATATATGCTTGTGCACCAGGACACTTAAGATCATATACAATAGCAGGTTTTCCATGAGAAGGCGCTTCTGATAACCGTACGTTACGTGGAATAACAGTCTCATACAATGGGATGATAGTTTTGTATACTTTATCATTTAAATACTGGCAAATATCGTTTTTAATCTGTTCACTGAGTTTGTTGCGCCTGTCATACATTGTTAACACGATCCCTTCTATTGCCAAAAAAGGGTTTAGGTTATTCCTTTTTATCAGTTCTACAGTTTTAACTAAATGGCTTAATCCTTCCAGAGCAAAAAACTCACACTGAAGAGGAACAATAATAGAATTAGCAGCAGTCAAAGCATTTATGGTTAGAAGCCCAAGAGATGGAGGGCAATCGATGATTATATATTCATAATTATCGCGTATCTTCTCTAATGCGCTTTTTAGCACAAATTTTCCTCGCTCAAGTTGCGATAATTCAATTTCTGCAGCTGACAGATCAACTACTGACGAAATTAGTGATAAATTTGGAATTTCCTTTATATTGAAAACTGCCGATTCTATCAATTTATTTTCGCTGCTCAGTAGTATTTTGTATATATTTTTTTCTTCCCTACTACGATAAGAAATCCCGAGTCCGGTGCTAGCATTTCCTTGAGGATCAAGATCTACCAATAAAGTGCTTTTTCCCACAGCAGCAAAGGCTGTCGATAAATTTATACTAGTTGTGGTTTTGCCAACTCCACCCTTTTGATTTACTATTGCAATAATCTTGCTCACGCCTTTTATCTTATGTATAAAATAATTCTATTGTATATATGCAAGAAACTTTTGCATTAGAAAATTTTTTTGTTGCTAATCACACTAAAATTAGACTGTCTTTTTTGCTTTGTGTAACACACTTTGAACCTTGTTTCCTAATTCATTCAGAGTGAATGGTTTTGGCAAAAAGTGAAAATCTTCTATATTGATGTCATCACTCTTTAAAAAAGCATCTTCTGCATACCCAGAAATAAAAATAACGTTGATATTTGGCCTATGGATCAATGCTTCTTTAACTATTTCTGGACCACTCACCTCTGGCATGATTACATCAGTGATTATTAGATCTATGTGTTGATTTTTTTTACTGATTATTTCTAGCGCCTCGCTGCCTATGCTCGCTTCTATTACATCAAATCCTTTTCTTTTGAGTGCTTTAGAGATGAATTCCCTTACTGAATTTTCATCTTCAATCAATAAAATTATACCATTACCTTTAATTTCACTTACTACCGGTCTTTCTATTTCTTCACTATCTTCCTCTATCAGATTTTCATCTGATATGTAAACCATGGGCAAAAATATGCTAAATTTAGTTCCATGATTTACTTTGCTAGCAACATAGATGTATCCTTCAGTTTGTTTAATAATGCCATATACAGTAGAGAGGCCAAGACCTGTACCAGAGGTAATATCTTTGGTAGAAAAAAATGGGTCAAATGCCTTTTCAATTGTATCACTTGTCATTCCACATCCAGTATCAATTACTTCAATCACAACATAATTTCCATGTTCGATCGTTTCCTTGTCTGGAGAAAACATGTCCTGAGATGTAGAATTTAATGAGTCAATCTTTTGATTAAAGGTTCGTATAGTTAATTCTCCGCCCTTTTCCATGGCAGCACTAGCATTGACTGCTAAGTTAAGTATAACTTGCTCTAATTGCCCTTGATCAGCCCTAACAGCACCCAAGTCTCTACCATAATAAATATTAAACTTTATATTTTCACCTATTAATCTTTTTATCATTTCATAAAGATTAGCTATAGTACTATTTACATCAATAATTTTTGGCTGCAAGGTCTGTCTTCTTGAAAAAGCAAGCAATTGTCTTACTAAATTTGATCCACGCTTTGCATTTTGCTGTATCTGTATTATATCTCCAAAAGATGGATCACCAGCTGAATGTTGGAGTAAAAGCAAATCGCAAAATCCTATTATCCCAGTCAATATATTGTTGAAATCATGCGCAATACCGCCTGCTAACTGCCCTATAGCTTGCATCTTTTGATAATGCTCAAGCTTTATCTCTAGGTTTTTGTGTTCAGTATTGTCAATAAAATAACAAAGTATGAAGATCATTTTATTATGAAGAAACTTATTGAAATATATTTTTATGTTATTATCGCCGTTGAGCTGTACATCAAAGGACGCATTATTTATTCTATTACTCGAAAAATATTCACGTATTTTCACATGATAACTATCTAATATCAATGTAAAGATTGAATTATTATCTGACCCTGCAAGCTTTATTAGTGCCGTATTTTTCTTTACAAAGTTGCCGTTTATGTCACATTGTGCAATAGCAATTGATGAATTTGCAAAACAAGGGTGTAATTGATAATCAACAATATTTGATTCGGTTGGTGTTATAAAGCCATATATATAGCTATGGTTGTATTTATCACAAAATATAGCAGTGCTCATATAAGCCTTGAATGGAATACCACTTATAGTAAAAAACAAAATTTCATTATCGGTTGTTGTATTGTTATATTTAGATTGAGATATAAAATCACTGATTGAGCTACCTTTTTCCAGTTTTTTCAGTTCAAATATATCTAAAAATCTTTTATTTACAGATAAAATCACCCCTTTGGCATTTGCAATGTAAGTTCCTATACTGTGTTTTTCTATTAACTCTTCATATATCTGCTCCTTGTTTATCTGTGTTGCTTTTAACACAAAATACCCATCTGGCCTTGCTATTGGCACTAATGATAAATTTAAAATCTTATTACTATTTATAGCAATTTGGGGATTATCTGGTATCGGCTCAAAGAGCAAAAGAAAGTTAGATACTCTATTCTTCTTGTTTAAGGAAATGCATACTTGTACAGAAGAGTTATTTTTTAGTGCATGATAGAATACTTTTTTGTCTTTTTCTGAAACATCTCCTATTTCAAAAATCTTGCCTAACGTAATGTCATCATCTATATGATCTTTAAACCTTTCGTAGAACCTTGCATCAGCATAAATAATACCCTCATCTCTATGTAAAATAAGGCAAAATTCTGTATTATGATTTAGTGCATTTGCAAATATTGCATTTTGAAATTCTATAGTATTAAGTAGGTGTCTGTAGCGTTTTACATTATATATCATAAAGAGAGTTGTTAGAATGCTAACTAATAAATTAATCTCTATATTAATATGCTGACTATATATATCAAAAAAGTAGAGTATCGATATTGCTACTGGAGGTAAGAGCATAATAACTGCCATCACAACAATTGACATTCCATAATTTCTTAGTATGAAGTCAACCCTGTTCTCTTTTTTGTTATCTATGTATCTTTTACTCATTATTGTTACTTGGCATCGTTGTACATACGAAAATGTTTTATTATATTGATTTAATTATTATAGATTTATTAACGTCTTTGATAGATAATTATCATCCAAATCTAATTAAGTTCCTTAAATATCAGATATAACAATGTTAATAAGCTAGCGAGGGGATATTATGGAAAAACAAAGAACACAAGCATTTGAGTGGTTCTGTGCACTAAGAGATAAGATCATAGAATCTTTCTTATTAATTGAAAAACAATCATCCGCAGAGCCAAAGATCGAAAAAAGAAAGTGGGATCGCCCAGGTGGTGGAGGTGGTGAATCTACAATTATTTTTGGCAATGTTTTTGAAAAAGTTGGAGTAAACGTTTCAAAAGTACACGGAAAATTTGCAGATTCAGCCATTAATGAAATTCCTGGTGCAAGTGAAAGTAACGGAGAGTTTTGGGCAAGCGGTATATCTTTGGTGTCTCATATGCAATCGCCCCTTATCCCTGCAGCACATATGAACACAAGGCTGATATATACTTCAAAACAATGGTTTGGTGGAGGGATGGATTTTACGCCAATATATAAAAATGAAGAAGATTGCAAGTATATCCATGAATCAATCAAAATGACATGTGATAGATTTGACACCGGATATTATCCAAAATTTAAAGAGCAATGTGACAACTATTTTTTCTTACAACACAGAAAAGAGCCGCGTGGCATTGGTGGTATTTTCTATGATAATCTGAGTTCTGGCAATTGGAGAAATGATTTTGAGTTCACAAAAGCAGTAGGTGAAGCCTTTTTGGAAATTTATTTGCACATCATACGTAAACATATACAAAAATCTTGGACAAAAGAACAACGAGAAAATCAATTAATAAAACGTGGCAGATATGTAGAATTCAATCTGTTATACGATCGTGGCACAAGGTTTGGTTTAATGACTGACGGCAATCCAGATGCAATTATGATGTCAATGCCACCACTTGTTAAGTGGTTATAGAGAGCTGCTATTAGCAGAAAATAAATCATCATAGTTTAAAATTGTACCATGATAGTGAACTTTTATATAGGGGGTATAATCATGGGTATAATAGATAATTTTTTAATTAAATCTGTCAAAAACAATGACATAAAAGGTGTTAAACTGACTCTAAGTCTCTACAATGCACTAAATAGTTTTAGAAAATTCTTTTCAAAGACTATGTTTTTCAAGAATACAGGATTATTTGATATAAATAATAATCAAGCTTTAAATCAGGCTTTAGGATATGCAGTAAAAAGTCTTGATTATGATGTAATGGAATTACTTATTAATGCTGGCGCCAACGTTAATGCAATAGGCATCAACAGTATAGGAAGTGTAATTTATAAATATGAGAGAGCGCTTGCTCATGAGAAAAGGGTTATGCACTATGATCTCAAAGACTATAAGGAAAATGTTGTTTTATACTTGGTGAGTTAGTAATAAATGGTGCAATGCCTCGAAATGTTGAAGAAAAGGAAAAAATATTGAACATTTTCAAAGAAAGAGAAGGTTTTGATGAGTTTAAAGAAGTAGTGAAGCTGAAATTTGAGGCTAACTCGGTTGGTAACATGATACCACCTAAAAAACCCCCTAGAACTTTTGAGTATGAGTCAAAGAGTACTGGCAATGGTAATTTTCTTTTAAAAGAGTCTATTTACGCTGAGGTGTATGACACTAAGGTTAGTAACTCATTAGGGGAGTTGAACGTATCAGAAAAATCTATTTATGCTGAAATATATGATTCACATAAAAAATCTACTGAAAATTCATCATTGGACGATAGTGGTTATTTGAGTATATCAGAAGAACCTATTTATTGCACTATAGATGATCTTTCAGAACAAAAAAAGCCTGCTAGCCTAAAACAGAAAGAGCCAGAACAATCGTCAGAACCTATTTATGCTAGGGTAGATTTGTCCAAGAAAAGAGCAGAAAAGAAGGCAAAAGATGTAAAAGCCAATTCTGGAACTTACCATGGGTTAGTGCAGGATAAAGTGAATGATTGGCAAGAGCAAGTGAAGCTAAGTGCTAATAAGCCGATAAGTCAGCAACAGACTAATGATCAAAAAATTAAGACCAAGGCTGGCTTTAGTGTAGAAGAAATAAAGCAGAAATATGAGCGTAGAAATTCTGGCTACGATTCTGGCTATGATTCCGATACAAAAGTTGAACAACAATTAGAATTAGGATCTAAAACTCTTAAATCTGAAATAAATTCAGTGAATATTAAATATGGAATAGAGAAAGACGTTTGCGCCATAAAATAATTGACTTTATGTGCATAATCAATATAACTTGAGTTAATTCGCATTGACTCTTTCGTCTAGTGGTTAGGACACCACCCTTTCACGGTGGTAACACGGGTTCAAATCCCGTAAGAGTCACTCAAGTAGAATATAATTAAAGTTTTGAATGGGAAAAATTAGGCTTTATTTTGAAGAAGCTTTATCACAAGGCGTGAGTTTAGCACTTAATCCACAACAAAGTCACTATATTTGCAATGTAATGCGGCTTAAGAAGTATGATAGTCTCTCTCTTTTTAATGGAAAGGATGGAGAATGGTTAGGAGAAGTAGTTAATATATCGCGTAAATTAACAAAAGTTACACTCAAAGAATGCACTAAACAACAGCAATATGAGGAAAATTTATACTTATATTGTGCCATGGTAAAAAGTGGTGCTTTAGGCAACATAGTAAGACAGGCAACTGAAATGGGAGTAACCTGCATTCAATTTATTTCAACGGAACGTACAGTAGTAAAAAACATTAACCTAAGTAGAGCAAAATTACAGGCAATCGAAGCTGCAGAACAATCCGGTAGGATGAGTATACCAGAGATTTTGCCTCCTATTAACTTTTGTGAGTTACCTGATTCCCAGAGTAAAAATTTTGTTTTATGTGATGAAACAGGTAAAGCTGATAAAGTGCTGAAAGGTAAGAAAAATGTTGCTATTATTGTTGGCCCTGAAGGTGGTTTTTCATCTTATGAACTTGATCTTGCCGATAAGTTTTGTCAAAAATTGAGTCTAGGAAAAAGAATTTTAAGGGTCGATACTGCTGTGGTTGCTGCACTAACTTTCACCAATTGGTGTAGCTAGATTTTTAAATATGGCTAAGGTTTGGGCCATAGAGAAATCTGATTCAGTGTTGCACGCGCTAACTGTACAAACTCTATAGGCCGCCTGCGAAGCAGTTTGCTACTAAAGAGGAGCTAATAAAAAACATATTCTAAAATAATATTAAATCTTATATTATATTTTTTCTAAAATAAACAAATGAATCTTGCATTTTGCCTGAGTTATTGATACTCTGAGTAAAGAAGTCGGGGCGTAGCGCAGCCTGGTAGCGCATTTGGTTTGGGACCAAAGGGTCGGGAGTTCAAATCTCTCCGCCCCGATGCTAGCAGAAGTTTTAACGCTTTTAATAGTTAGAGCTTTTAAAGGCATTTCGTTCATATTGCAGTTTAACGCTCAAGTTTATAAAATAATTGACAATGTTAATTTTCTAATTTATAAATAAATTTTGAAGTGATTACCGAAGGAGGTATAGAGTTTGATTGAAGTATCAGTCCATTATGGTGATGTAGACAGAGCTCTTCCAGTATTGAAAAAAACAATTCAAAAGGAAGGAAGAGGGTTGAAAATGAAAAAACAATATCATGAAAAAAAATCAGAAAAAAGAGCTAAAAAGAAAGCTGAAGCGAGAAAAAAGAGGCATCAGCAAGAATGCAGAAGGCAGCGTTACGGTTGGTAATTTTTTAATAGTTTATCATTGGTTGTTTTATGAATATTCACGAATATCAAGCAAAAGGGATTTTGCATAAATTTAATGTCCCGGTGCCAAAAGGTTTTGTCACTATGTCTGCAGAAGGAGTAAAGACTCAAGTAAGTCAATTAAAATCTGATGTGTTTGTGGTTAAAGCTCAAATTCATGCAGGTGGTAGGGGTAAAGCCGGTGGCGTAAAGCTAGCAAAGTCAGATGAAGAAGCTCAACAGTTTGTAAAAGACATGATTGGTATGACTTTAGTTACTCATCAAACAGGGCCAAGCGGGCAGCAAGTAAGAAGAGTATACATTGAAGAAGGCTCAAGTATTAAGAAAGAGTATTACTTAAGCCTGGTAATTGACCCGAAGCTCAGTAGGCCAATATTCATATTTTCCTCAGAAGGTGGGATGGACATCGAAGAAGTGGCGAAAAATTCTCCCGCAAAAATTGTGAAATTTGATATTGATCTTGCTACAAGTTTTGATAGCAGCAAGTTAAGCAGCAGTTTTAATTTGAGTTCAGAACAAATAGAAAAAATAACAAATGTTGCAAAAAATATATATGATGCGTTTATTGCAACTGATGCGAGCCAAATTGAAATCAACCCACTAGTTGAAACAAATTCTGGAGATTTTATTGCACTCGATGCTAAAATCAATTTCGATGATAATGCTTTATATCGTCACCCAGAAGTTATGGAACTTCGTGATTATGATGAAGGAGTGAAAGAAGAGATAGAGGCTTCAAAGTATGGGCTCAGTTACATCAAAATGGATGGCAGTATTGGTTGCATGGTAAATGGTGCAGGTCTTGCTATGGCAACAATGGATATAATAAAATACTACGGAGCAGAGCCTGCTAACTTTTTGGATGTTGGTGGTGGAGCGAGTAAAGAAACTGTAACTGAAGCATTTAAAATCATATTGTCTGATAGCAACGTAAGAGGAATTTTGGTTAACATATTTGGTGGTATAATGCGTTGCGATATTATCGCAAGTGGAATTGTTGCTGCTGCAAAAGAAATGAGCATTAAAGTTCCTTTAGTGGTTAGGTTATCAGGTACTAATTTTGAGGAAGGAAAAAAAATCTTAGAAGAGTCAGGATTAAATATTATTGCTGCAGATGAACTGGGTGATGCTGCGCAAAAGATAGTAAAAGAGGTAAAATAAAGCATGTCCGTTTTAGTAAATAAAGATACAAGATTAATATGCCAGGGTTTTACTGGTGCACAAGGTACGTTTCATTCAGAGCAAGCTATTGACTACGGGACGAAAATGGTTGGCGGTGTAACTCCTGGAAAGGGTGGTAGCACTCACCTTAATTTACCGGTTTTTAATACTGTAGCAGAAGCTAGAGAAAAAACTGATGCGAATGCCACGGTAATATATGTACCTGCTAAATTTGCTGCTGCTGCAATACTTGAAGCAATAGATGCAAAAATAGAATTGATAGTTTGTATTACAGAGGGCATTCCTATACTTGATATGGTGAAAGTTAAGCGCGCGCTTGTTGATTCAAAAAGTCGATTAGTTGGTCCCAACTGCCCGGGAATTATTATGCCTGAAGAGTGCAAAATAGGAATTATGCCTGGCCATATCCATAAGCGTGGACACATAGGAATTATGTCTCGCTCCGGAACTTTAACTTACGAGGCAGTAGCACAAACAACCGCTGTTGGTCTTGGTCAATCCACGTGTATCGGAATTGGGGGGGATCCAGTTCATGGTATGACATTTGTCGACTGTATGGAGCTCTTTTTAAAAGATGACGATACTCATGGTATTGTAGTTATTGGTGAAATAGGTGGAAACGAAGAAGAAGATGTATCACATTTTGTGAAAACAGAAAAAACTAAAAAGCCAATCGTTGGTTTTGTAGCAGGTCAAACAGCACCTCCAGGAAGACGTATGGGACACGCTGGAGCAATCATCTCTTCCAGTGGTGGAAGTGCTGGTGCAAAACTAGAAGTTATGCGGAGCGCCGGGATTGCAATTGCTGAAACCCCTGCAGTGATTGGTAAGAAGGTATTGGAAGTAATGCATTAGTGCCTAATCTAAAACGCAGCTGTACGAACGTTGTGATTTGAGG
>NODE_21_length_9698_cov_22.908120
ATGACGCAGAAGCAAGGCACTGGAATAACACCACTTACTATGTATTTAAATTATAATGTTCATCATTACACGCTGGCAGGATGTCATATATAGTGTTCAGGTAGCTGATGTTGGGGCTTATCGTCTTTAAGATCCCAATTAGATAGAAGGTTTGTACTTTTTTTCAAATCAAAGCTTGAATTTTTGCTGGAAAATCAATATATTATATATATGAAGTTTTAATTTAAGTTGTTATGTTGACCCCAATGGCAAGCTTATGTGTTGATAACAGAACCAATCTCATGCAATATATTGCTAGAGTGCAAAAATTTCCTATGCTGTCTCAAGAGGAAGAGGTACGATTAGCAAAAAATTGGAACCAATATAAGGATATTTCTTCTGCTCATAAATTGATTACCAGCCATTTGAATTTGGTAGTGAAAATTGCAATGAAATTCAAAAATTATGGACTATTGTTGATGGACCTGGTCATGGAAGGGAATATGGGTTTAATGCATGCAGTAAAAAAGTTTAATCCTGATTTAGGATTTCGTTTTTCAACTTATGCAGTGTGGTGGATTGAAGCTTCAATAAAAGACTTTATATTGAAATCTTGGTCGTTCGTGAAAATAGGCACAACGCAAGCGCAAAGAAGACTATTTTTTAGTTTACGTAAAATAAAAAAAAGAATTTTACAGTATACAAACAGAGAAACTTTAAATAATGAAGAAATAAAAGCAATATCTAATGAGCTTTCTGTATCCGAAGGAGACGTTATACAGATGAATTACCGTTTGGCTTGTAAGGATCAGTCGCTAAATGATTGCATAAAAATAGGTGATGACTCTAAAAGGGAGTTGCAAGATATGATCCCATGTAACTTGGTCAGTCAAGAAGTAACCTATCAGAATCATGAAGAGAAAGAATTAAAAGAAACAATTTTAAACAATGCACTAGCGAGCCTTAACGAAAGGGCAAGAGACATTTTTATTAGTAGATACTTGTACGAAAACACTCAAACTCTGGATGAACTTAGTAAAAAATATTGTGTTTCAAGAGAAAGAATAAGACAGTTGGCTGAGCAGGCGATGGCTAAGGTAAAACAATATATACAATCAGAAAGTTTGAAATTTGGTTTGCATGCGTAGTTTTTTTATATTTCTAATATTTTTTTCAATAGGCGCTTTTGCATCAGTTAGTGATGTGCAATTGAAGGAAAAATATAAAGATTGGCTTGTATATACTGCATCAGAAGATGGAGAGAAAGTATGTTATATTGTATCCTATCCTAAAAAAAAAAGCGAGCATTATACAACCAATCGCAAGCCGTATGTAATGGTCAGTTATGTTGATAGAAAAGCAGATGAGGTAAGCGTTACCTCTGGTTTTCAGTATGATAAGGAGCCTGTAGCTCTCAATATCGACAAAAAAATTAAATATACACTGCCTATAATACAGGGAAGTTTTGCGTGGGCAGAGCATACAAAAATAGATCAAGATCTCATTCTAAAAATGAAGCAGGGATTATCAATGGTAGTGAATGGAAAAGCAAAAACAGTAACCATTGATGATACTTATTCCCTACTTGGTTTTCAAAAAGCGTATCAAAAAATGCATGATTTATGCCATACAAAGTAAATCATTGTAACAGAATACCCAGCTATAGTATAAACTAGACTACTCTTTCAATGGAAATATAAATAGCACTTTACTTTATATGGGATGTGGATATCATTTAAAATATATTTTTGAGAGTTAGCAATGTCAGAGGTTGCAGGTGTAGATACAGAAATCAAAAAGCAAAATTCTGTGTGCGAGCAGATGCGTTTTAGCGTGAGCCGCACAAGTCTTTTAAATATATTATCCAGAGTAAGTGGAGTGGTTGAAAGGCGTAATGCAATAGATGTTTTGACATGTATAAATATCAAAACACAACACGGCAGCATAAAATTAATGGCAACTGATCTTGACATTTCAATGTTTGCCTCACTTGCTGCAACCGTATTAACAGAAGGAGAAGTAAAAATTTCAGCGCATACTTTACATGACATAGTGAAGAAGTTACCCGCTGATTTGGATGTCAATTTTGAAGTAAACAACCAAGGAAAATTATTGATGTCTTGCGGAAATGCAAACTTTTCTTTACCGAATGTAGTTTCAAGCAGCTTTCCTGCTCTTGAAGAAGACAATTATAAACATGATTTTATTCTACTAAATACGGACCTGATAGACTTATTAACTAAAACAAAATTTGCTGTATCGCTAGATGATACAAGGTATAATTTAAATGGAATATATCTACATACAGACGAGCAGTTTCTGTACTGCGTTGCAACTGATGGTCACCGTTTATCATGTATAAAGAGACCAAAGCCTGGGAACATCAATGGCGAATTTGGTGTGATCATTCCACGTAAAACTGTTATGGAGCTGTTAAAAATATTGGACGATTGTAATGAAATTAATGTAAAACTCTCAGACAGAAAAATCAAGTTTACATGCGGTGAATATATTCTAATATCAAAATTAATAGATGGGGCTTTTCCAAATTATAAAGCAGTTATTCCAGCATCTCAAGACAAGCATATGATTATTGAAAGTAAAAAACTTTCAGACGTTATAGATCGAGTTTCCGTTGTTGTATCTGATAAAGTAAAATCCATTAAATTCTCACTACAAGAAAAGCTGCTGACTCTGCATTCAAACTCTCAAGAGTGCAGTGATGCAACTGAATCCATAGAAGTGGACTACAATGAAGCTCCTATAGAAATAGGGTTTAACTCGCGTTATTTGCTTGATGTTCTATCCTGCATAAAAAATAAATGTAAGTTTAGCTTAGCCGATGGTAATAGTGCTACAATTATCACTGATGAAGACGATTCAAGTGTATTATATGTAGTGATGCCAATGAGAACTTAAACTTGTCATCCCGCTTCTTGTTAGCAGGATCTGGAGATACCGTGGCGGTATGACACTTATTTCACTAAGCATGTTACTTTTTATTAAATTAGTAATCTATCTTTACCAAATATAAGCCAAAAGGTGGTGCAGTAACTCCAGCTGCATTTCTTTTGCATTGGTTTAATATATTTAGCATTTCTTGCGGATTGGTTCTATTTTTTCCAAATTCAACCAAAGTGCCTACAATAATCCTCACTTGGTTATGTAAAAAGGAAATAGCAGATATTTTGATGTGTATATGGCTCCCGTTTTGTATTACATCGATATCATCAATTGTTCTTATCGGATTTGCAGCTTGACAATCTTTTGAACGAAAACTTGAAAGGTCATGTTTTCCAAGTAGATGTTTAGCAGCTTCACGCATAATATTTACATCAAGTGGATTAAACACTTGCCATACATAACCTGTCTCCAGAGCGGCAGGAGCATAGCGATTAACTATTCTGTATTCGTAATATCTTCTTTTTGCTGAAAACCGTGCGTGAAACGCATCATCTACAACTTCTGCATTAAGCACGACTATGGGAATTGATTTTAAATGATAATTTATTGCGTTTCTTATTCTATAAAGCTCAAATTCCTTTTCCATATCAAAATGAGCAACTTGTCCTAAAGCATGAACCCCTGCATCAGTCCTGCCACCGCAGTACAAAGTAACTTTCTCACCACTAAAATTAAATATAGCATTTTCTATGGCTTCCTGGATTGAATTAGCAGAATATTGCTGCTTCTGCCAGCCAGAGAAACTACTACCATTGTATTCTATCGTTATTTTGTATCGCACTGCAGAGTCTATCTAACTTTCTATCTTAATATAATTTAGGTAGCTAATTTCTCTACGATAACGTTCTTCGTTATTAAAAAACCCTTGGCAGGTTGTTCACGTTCGATTATCATGGAAGTTATACAAGTTAATAAATGATCCATGGCAAACAACTCAGAAGAAAGAAGTAATGATAAGCAAAAAGCATTAGATAATGCAATAAGCCAAATTGAAAAAGCATTTGGTAAAGGTGCAATAATGAAGTTGAAGCAAAACCCTGTAGAGAAAATAGACACAATATCCACAGGATCAATTGCGCTTGATTCGGTTCTAGGTGTTGGAGGACTGCCAAAAGGACGTATAATTGAAATATTTGGGCCCGAGAGTTCTGGTAAAACCACTCTTGCCTTGCATGTAATTGCTGAAGCACAAAAAAAAGGAGGATCATGCGCATTTATCGATGCAGAACATGCATTGGATGTCTTATATGCTCGTAAACTTGGGGTAAGCACTGATGATTTAGTGATTTCACAACCAGATACTGGAGAGCAGGCGTTGCATATTGTTGAGTATTTAGTGTGTTCTGGTGCGGTTGATGTGATAGTTATTGACTCTGTTGCAGCATTAACTCCAAGAGCTGAAATTGAAGGTGATATGGGTGATCAACATATGGGGCTGCAAGCAAGGCTTCTAAGTCACGGGCTACGAAAGCTAACCTCTGCCGTTTCAAAAGCGAACTGTATATTGATATTTATTAATCAAATTCGTATGAAAATAGGAGTAGTGTATGGAAATCCTGAAACTACCACGGGTGGAAATGCATTAAAATTCTATACTTCTGTAAGGCTTGACATAAGAAAAGTTGGTGTAATAAAAGACAAAGAAAATATTACAGGCAATGAAACAAGAGTTAAAGTTGTAAAAAATAAAGTTGCTCCTCCATTTAGAGAAGCGAAATTTGATATAATGTACAATGAAGGTATATCAAAATTCGGAGAAATAATAGATATGGGAGCAAAGCTTGGTGTGCTTGAAAAAGCAGGTGCTTACTATTCATATAACAACACACGCCTTGGACAAGGAAGAGAGAATGTAAAAACTTACCTAAAAACAAACAAAGAAGTCGCAAATGAAATAGAAACAAAAATCAGAGATTTACTCAGAAGTCATGATAATTCTATTATAATAGACGAGGATAGTGAGCAACTTTTAGAAGAATCCGTGTTCTGATCTAAACTTAGTTTGTGTTGGATGGGTTGTTACAGTATGACGGTGTGTGCTAATCTGTAATGTTACCTTGTATCAAGAGGACTTTGCTGAAGCAGTTAAAAAAAGCTTTTCATGAAGAGTGATAGATGATAAGTTGTTAATAGTAGATTATTGTTAATAAGATTATGTGTTTTGGTTTACCTAATATAAATAGGGAAGGTTATTCATTTATAGTAGTTTCCTTTATAGTAACGTGTATAGCATTCTCTATATCTTGGGGGTTTGGTGTTACGTGCTTGTTTCCGACATTATTGTGTACTTATTTCTTTCGCGATCCAGCAAGAGCTGTGCCAAACAATAAGGATCTTATATTAAGTCCTGCTGATGGTGTGGTTTCAAAAATTGAAGAAGTTAATTATCCTTTATCGGCAGAAAATGGAGAAGAGAAGAAGTTCACGCTTGTTAGCATATTTTTAAGTGTTTTGAACGTCCATGTGAACCGTATACCAATATCTGGTATGATAAAGGAAATGAATTATAAAAAAGGCAAGTTTGTATCCGCAATGAGCAATAGGTCTAGTAATGAAAATGAAAAGCAGGTTATTGTGATTGAATACGAAAAGGGAAAAGAAATTATTGTGGAGCAAATAGCTGGATTAATTGCACGTCGTATCGTTTGTAATTTAGAAGTATCCCAGAATGTGAAAGCAGGTGAAAGGTTTGGAATTATAAGATTTGGTAGTAGAGTGAATATTTATGTTCCTGCTGATACAGAAGTCAGAGTTTCAAAAGGGCAAACTGTTATTGGTGGTGAAACAATTATAGCAAACTTAAATAAGGAAAACGTTCAAGAGAAGCTTACTTTTGACGTCATATGAATAACGATGGAAGTAACAGTAGATTCTTACCTATTACTAAATTATTCCCAAACTTTATAACTTTATTGGGTTTATGTTCTGGTCTCACTTCACTTAAATTTACATTTAATGAACAATGGGAATTCTCAGTAATTTTTATCATCATTGCAGCAATAATAGATGGAATGGATGGCAGAATAGCTAGAATTCTAAAATCAACTAGCGATTTTGGAGCCCAGCTTGATTCTTTTGCAGATTTTCTAAATTTTGGTGCAGCGCCTGCATTTCTTTTGTATTTTTGGAAGCTAAACGAAATCAAAGTCATAGGTTGGATTTTAGTAATGATATACGTAATCTGCATATCAATAAGACTTGCAAGATTTAATGTTTCGCTACACTCAGAACAATCACACTGGGAAAAATTTTTCTTTTCTGGTGTTCCAGCTCCAGTGTGTGCTTTACTTTCTTTGTTACCAATAATTATTACCTTTCAATCTCATGAGAGTGAATACTTACTTCTCATAGAGCGATTTTTTAACACAAGAAACGTAGCTTGTTACTTTCTGGCCATTTCATTTTTTTCGATAAGTCACATTCCAACTTTCTCTGCAAAATATATTTATGTTCCCAAAAGCTTATCCTATATATTTGTGTCATTTTTTGGAGTACTTATTATATTTTTCATCAGTAAGCCCTGGATGACGCTACCAATTTCAGGTGTAGTGTATGTACTTACTATTCCAGTAAGCACTGGGCTTTATATATATTACTCGTATAAAGCTCGTTAGCTATAAGTTGTAATAAAAAGTAGTGAGCAGCATGATTGTAAAAATAAGTGAACTGTTAAATTCATTTCTGTACATAAAGATATTCAACATTCCATTTATAATTATTTGGGTAATTGCAACTGGAGTTTTTTGTACCATCCAATTCAAATTCACTAACTTTAGATTGTTCAAGCATGGAATACAGACGCTATTCAATCTAAAGTGTAATCACAATAACAATGGCATAATCACTCATATTCAAGCGTTTGCAACAGTAATTTCAGGAACAGTTGGTCTTGGAACAATATCAGGAGTTGCAATAGCTATCACAATAGGGGGGCCAAGTGCAGTTTTTTGGATGGTAATTACCGGAATACTTGGTATGTCGATAAAGTTTGCCGAGGTGGTGCTTGCATTCACCTATCGCTCTGAAAATGCAACCGGCGGGGCTTTTTATTACATGAAGTACGGGCTTGCAAAAATTGGATTTGCAAAAACTGGTAGATTCCTTGCCTTCACTTATGCGATTATGCTACTTATTGCAATGATTTTGGGCGGTATACCATTTCAAGCGAATCAGATAGCAGCATTGTCAAATAACCTCTTCGAATACAACGCGTCCATTATTATATCCCTACTTGTCTTCATTGTAATATTGGGAGGAATAAAGCGCATTGCTTTCGTTTCAACAAGCTTAGCACCAACTATGATAGTGCTATATGTGGGTATGTGTATATATTTAATTTGTATGAACGGAAGTAATTTGCTGGATGCTTTATCCATAATATTCCAAGACATCTTTAACAAATCAGCTATAGGAGGCGGAGTATTGAGCGGATTAATAGCCGGAGTGAGAAGATCAGTGTTTGCTAACGAAGCAGGTACTGGAACAGCAGCTATAGCACATTCATCTGTAAAAGAAGAAGATCCAATTAAAGTTGGGTGCGTTGCAATGATTGCACCACTTATAGATACAATATTAATCTCATTTTTGACTGGTATTGTGATAATTATCACTGGTATGCATAGCACTGATAACGTGGGTGATATTACATTAATTAGTTCGGTATTTTCAACAGCTTTGCCCTTGTTCAGCAAATTAGTTTTTCCGCTAATGATGTTTTCCTTTGCATTTTCTACAATAATAGCTTATTGTTACTACTGTGAAGTTGCTCTGCTGTATTTATTTGGTAATAAAAAAATACTGATACCGTTCCAAATTCTTGTAGTGGCTTCAGTGTATATCAGTTGTATGTCAAATGATATAGAATTTATATCTTATCTAGGTGACAGTTTGTTTATGTGCCTTATGGTTCCAAATGCTGTTGCAATATATCTACTAAGAAGGGAAGTTTTGAATACAATAGATTCTTATTACAATTCTAAAGGGTATTAACATGATTTATAGATTACTTTGTATGGTGCTATTTTGCCTATTGTTTAATGATGTGTACGCTGCTTCAGGTTTTTATGAAAGTTATGATGCTGTGTTGAATGGAATAAATAACTTCATGAATGAAGTGCTGTTTTTCAAAATCTTTTATATACCGTTCATACTTCTTCTACTATCCTTTGGTTATGTATTTTTAACCTTACGCTTTAAGTTTCTCAACATAAGAATGTTTAAGCATGCGTTTGCTATTTTATGTGGAAAATATGACACGGATCACCATGATGGTCATATTACGCATTTTCAGGCATTTATGACTGCACTTTCAAGCACAGTAGGCCTTGGAACTGTTGCTGGAGTCGCAATTGCAGTTTCAATGGGAGGGCCAGGAGCGGTGCCTTGGATGATGATTACAGGTTTTTTTGGTATGTCAGCAAAATTTGCCGAAGTGACTTTAGCATTTAGACATAGAACAGAAGATCAGGAGCAATTGTTTAGTGGTCCCTTTCAGTATATAAAGAATGGTCTGGAGGAATTTGGATTTAAAAAACTTGGTATTGTTTTAGCTGCAATATATGCAGTATTCTTTGTATTATCAGGTCTTGGTGGAAGTGTAGCGTTTCAAACCAACCAAATGGTTTCAATATTATCTGGCTATTCAAGTTGGGTAGATGGTCACTCTTGGTTTCTTTCTTCCATAATCTCTGCGCTGCTTGCTCTAGTGATTATTGGCGGAATTAAAAGGATAGCTAGAGTATCTTCTGCACTAGTGCCTATTATGTCACTCATATATATATGTAGCTGCCTTGTTATTATTGGATTTAATATCCACAATCTTGGTCACACATTTAAGATATTATTTTCCAGCATGATAGATTTTAATGCTGTTGGCGGAGGGATGGTAGGAGCATTTGTTGCTGGAATTCAAAGAGCAATTTTTGCCAGCGAAGCTGGTGTCGGCTCTGCTGCAATTACTCATGCAACAACTAAAGATGAAGAACCAGTAAGAACTGGGCTTGTTGCTATGATAGAACCGTGTTTTGATACAATGCTCACTTGCTGTTTAACTGGAATAACGATAGTAATAACAGGTGCATACCAGACTAGTGTTGGTGAAGGGATATTAATCACTCAAAAGGCATTTGAAACTGTTTCTTCATGGTTTCCTATACTTTTAACCATAGCTGCACCTTTGTTTGCATTTTCTTCAGTAATTTCGTTTGTATATTGTTGTGAAATGGGGTGGCTATATTTATTCGGTGCAAAAAGTATAGTGATATACCGCATAGCAGTAATAATTGTAGCGTTTTTTTCTGGTCTTTCTAAAGATATAATGGCTATTGCCAATATCGGTGGAACTTTGTTCTCTTGTTTAGCTCTCATCAACATAACAGCGCTTATACTGTTTAGTAATCAGATTAACGATGAAGTTCAGTGCTACCTAAAAAGGCTGAGGAATAATAAAATTAATTAAATTTTGGCATATGAAGGTACAACAACAGATGTCATTCCAGTACCACCTTCTTGTTACCTCAGAACTCTCTCTTGTCATCCCAAAACTCTTTCTTGTCATCCCAAAATTCCCTCTTGTCGTCCGAGTAGCTGACACTGGGATCTATTTTGCATATAGTTCCACCATAGTGCTATGTTTTAATGTAAAATTTTATATTTATCTACTAGATTCGTTTGCGAACAAAGTTCGCTGGATCCCAGTGTCACGCACTGGAATGACAAGAGAGAGGATGCTAGAATGATGGAGAGGTACGTAATCC
>NODE_22_length_9666_cov_18.824472
AAAAATTTTCATGATATTTAACAATAACGCTTGGCTAACCTTATACATTTTATTTATTGTTAAATAACTAATTAATAGAATAGAATTTATCCAAGTGGAAACAGAAGTAGCAATAGCAATTCCCGTATGCTGATATTCGTTCATTAACATGAGGTTTAGCACTACATTAATTCCAAGGCACATTAGTGAAAACATAGTTGGTATTTTCAGATTGCCTTTAGCAAAAAATGTGGGTAGCAATACTTTATTTATAATAAATGCAGGTAAAGAAAGAGAAAATGCTATTAACGTGGGAGCAGTTTGTTGCACTGCATAATGATCAAATCGGCCGTAAGAAAAAAGCGTAAGTAAAATTATGTCGGGAATAATGATAAAGGCAGCAGTTGTTGGCATAATTAACATTAATCCTATGTTGAGAGCCTTGTTCTGTATTTTGACTATATTTTCAGTATTATTCACCTGTTTTGAAATTAAAGGAAGAAGCACTGTACCGATTGCAGTACCGATTATTCCCTGCGGTAGTTGATTTAGTCTATCGGCATAATATATATAGGACACCGCATTTGGTATAAAACTCGCCATGATTGTGTCAATCCATACACTTATTTGTATTACACAATTGTTGATAGTTGCAGGTATTACACGCTTAAAAAACAACCTTACTTCATTGCTTAATTCAAGGCTAAAAGAAAAAGCTGCCTTTAACTTGTATGCACTAAACAGTATCAGAAGTAACTGTAAAATCCCTCCGATCAGCACAGCTATAGAAAGGTTGTGCGCTGGAGTTTTTACGTAAGGCACAAATAAACTGATGATTAAACAGAGATTCAAAACGATTGGTACAATAGCTGTTGAAGCAAAATGCTGCTTTACTTGCAACATTCCACCAATAAGTGATGCAATTGAAACAAAGATTATGTAGGGCATCATAATTCTTGATAAAATAACAGTAAGGGTAAACTTACTTTGGTCAAATCCAGGAGCAAAAATTTGAATCATATAAGGAGAGAAAGTTTGCATGATAAGGCAAAAAATTACTAAGATAATAAACGTAATGGATATTACACTACTTGCAAAATTAAATGCCTTCTTATTATCATGTGATTCTGTTGAATATAACGGTATAAAGGACGTGGTAAATGCTCCCTCTGCAAAAAATGCGCGAAATAGATTGGCAAAGCGAAATGAAGAAAAAAATATGTCTGCAAGAGAGTTTGCACCAATAATCGTAGCAATCAATACATCTCTTATTAACCCTGAGATCCTTGAAATAGCCGTAAAAAAACTAAATGTGAAAATACTTTTAAACATACCACTACTTTATTAGTATCAATACAATTAACTATAATAGTAAAAGTATCAATGAAAATATTTATTGGCTAAACTTAAAACCCTCTGCAAAAGGAGAGTTAAATAATCAATTGACTATTTGCGCTCGTATGTTAGATATTTTATATCTTGGCGGGCGTAGCTCAGTTGGTAGAGCGTCAGTTTGTGGTACTGAATGTCGCCAGTTCAATCCTGGTCGCTCGCCCCACTAAAATTTTCTGCTTTATAGAAATATGAACAAATGGTAACATTATTATTTATCAATTAACTAGGGAGTTTGTATGGATGACGACACTAAAAAATTTTTAATGCTTTGTGGTGCAGCATCAGTAATAGGAGCACTTACAGGTTTGGGGTTGAGTTTTACAGCTTTGTCACCTTTGGTTATAGGTGGAATTATTGCCGCCGTTCCTGCAATATTATTAGCTGCATTTATAACACTTAATGATGCAAGAAAAGGAACACTCTCCAAAGAAGATTTTTTCTTCGGTGTTTGTGCATGCATTGCAAGTGCTGCAATTGGAGTTGGCCTTGCTGCAGGTGTAACTGCTATTTTTCCTGGTGCAATGCTTGGTGCAGCTTTAGCAGGTGCAACAATAGGAGTAATAGCGCCACTTGTAGGGAATATTGCGACTATGATTATATTCTCCGCTGCTGAAAAAGTGAATGAGCACATTATATCGCCTATAATTGAGCGCTTTTCTTCAAAAGGGAAGGGGGTATGAATAGTTTATTTAATACTCCCACTATGGCTATACCTAATTGGGCTTTAACTATATCTCAACTTGATATTTTCTTTCCTGGTAGATTGAAAATTGAGTTGAGTTAAAAATGCGGTTTGACGCACTTTTTTGAACATTCCCTAACCTCAATTTACATCAAAAACTTTTATTAGTATCTTTTTCTTGTGACTCAGCAATACGTTTAGCCCAACCCAGTGGCCTTTTATTTCTGTTACCTAATGCAATTCTATTGCGATCATAACTATCAGTGTGTTCCGTTAAAGTATCTTTTCTTTCTTCTTCTATTACTTCGACTTTCAATTGTGCTGCATCTTTTTCTAGCAATTTATATAGTTCGCTATTTTTGTCTATAGTCAGATTAGTATTATCATTTTCTTGTTCTGCCACTTTTCTTTCTAATAACTTACGTACAGGATCATATTGTTTACCTTCTTTTATTTTTTCCAACATACTGTCTAAGAATAAATCTTTAGTTTTAGTAGCCTGTTGTGAAGGTTCTTTCAAACCTTTATTCAATTTTTCCAATGTATCTTCTTTTTTTGATTCAATGGTTTCTAATCTCTTCCCTAGTTGTTCAGGACTTACCTGAAAATTATAGTGGTTAGTATAAGTTGGAGATGAGTAGCCCGAATCGTTTGTTTTTACATCTGTTGAACTGTCTTTTAGCAATCCTGCTGCTAATAAATGTTCTTTGGTTTGTTCACTAATTCCTTTTTGATCCACCGGTTTTAGTGGGAACTTCTGAGTTTTTTTATCCAACTTACTGATAAATTCCGTAAGTAGAGTGTCATCCCTTTGTTCAAAATTCATTAGGCTCGCTTTTAACTGTCCAGAATTTACTCGAGATTGTTCATGATTAGCATGAGTTGGAGATGAATAGCCCGAATCACTTATACTATTTGGTGTTGAAGCAGAGACACTAACAGTTGGACCTTCTACTGTTTTTACATCTGCTAAATCGTCTTTTTGCAACCCATCTTCTTTATCTTGTGGCAGTTTATCAGTAGGATCAACTTGCCTTAATCCTCTATTATCTTGCTGTGATCTATCTCTGATTTCTTTAAGGAGATTTTCAGGTGGAGTTTGGTTACTTTGTTCAATGTTCTCTAAGCTCCTCTTTGACTGCTCAGGATCTACTTGAGATTGAGCATGAATTTGAGATGAATAGCCCGAGTCACTTTTGCTATTGGGTTTTGGAACAGAAAGTGGCTGTTTACTTTCTTCCCACTCAGCATCACTAGCACCACGGTTATCACTGTCATGTTCATGTATATTTGAATAAGGCAAGTAAGGAACTTTGTCCTTTAATGTTTTTAATATAGAAGACGTTGATTCATTTTTCCTGCCTCCTTCCATTGATGCTTCTCTATCATCAACATCAGTGTGCCTTAAGTTGTTTTTCTTGAAATTCCTGATCTCTTGTAATAGAGCGCTTTTGCTATTTCCTTCTTGTTGCGGGATTTCAGGTTGTTGCTGATTATTAGGTGTTTGCTCACTTCTATCTGGTTTTTGGCTTCCAGGTACAGCATGTCCAAATGTAGGATTGTCATACCGTTCATCTTTTTGCCTATTATCTTGATTGTGGCTTACAGACTTGGTGAAAGTAGAACCATCTGAAGGATCAGAAGTTGCACCTTTTTGCTGATTATTAGGTATGTGCTCACTTCTATCTGGTTTTCGGCTTCCAAGTTTGCTTTCCACTTGCTCATCGAAAACATCTTTTTTAGGTGGAAGTGAACTAGTTCTAAGTGGTGGCAGCGGAGGGGTCTGAGACCCAATTTCTCGATTCATATGAGTAGCTTGGTGTTTTTGAACAGGTTTTTTGATCTCTTGCTCAATATCTCTACTGTTACTTTTTATTGCGATTTCAGATGATTTGTTAAGGACTTGATTGTCTTTTCCGTCATGTTGCACCTCATTCACTTTTCCTTTTTCCCTGAATTTTATTTCATGCAAGAATAAACCACCTATTTTTACGTCTTTGTTTACTTCTAATTGCTTCTTTAATTGCTCCGTAACACTGTTAGGTTCAATAAGGTTTACACCTTCTTTATCAATATTGACTTTAATAGTACACTTTTCCCCATTCACATACCAATTTAGCGTCATTTCATATGAACCATCAGTTACGACATAATGTCTTATTTTTTTCCCTCCTTCCTCGGCAACAAAACCATGCATTCCGCTCTTTCCATCGCTATGCAATGTTGAAAACCCCGAGATTCCATTCTTCTGACAAAAATCACTATTTAAAAATTCGCTGATTTTAAACTCTTTTTTGTCATCTCCCAGCGTAATACTTGCGTGATTACCGTATATTGAAACTCCTGCAACATCATCAACATACTCTTTCAACCTTTTTTGAACTTCACTTTCGAGCTTTTGTTCGGCTTTCTTTATCTTGTTGCATTCCTGAAGAATAACTCCACATGCTTTATTTTTGTCTTTATCTTCGTTCCAATCCCAATCGGCGCGTTCTGTTAAAAACTTTACTGTGTTAAAATCAACTCTAGCATTATAAATTGGGTCGTCCTTTTTATCAAATAAAGAAAAAAACTCTTGAATGCGCTCATTATAAATGTGTTCTTGTTGTGTATCGTTAGTGTTCATATACCCCTCACTAATAACCCTCTGCCTAGCTAATACTAGCTAATACGATTATCACAGGCATTGGTTGAATTTTTATTAAGGAGATTGTGTTGTTACTCAGATGGCAACTTTTAGCTGGCGCCTAATTTTAAATATCTGCTACTCACAGTAAACACTTCTGGATCTTGAGAAGTTAGCTTGAGTATAGCGAGTATGTTGATAAACAACAAAATAGCGATCGAAATATCAGCGATATCCCATAGCAATTGAACTTTACCTATCGCACCAAGCGGAATGATCATGGTAAAAATTACAATCCAGATTTTAGTGTATTTATTATCCATAGACACATAGCGTATTGTCTGTTTTGAGCAAAAAAACCAAGTAAAAATAGTAGTAAAGGCAAAACAAAACATTATGGCCATAATTAAATAGTCAATATAGGGCCAATTCATAGCTTTTCTAAAAGCAAATATGCACATGTTAGTACTCTCTAAATCAGTGACCCAAGAATCTGTGACAAGCAGTACCATTGTTGTAATAAACACTACGAATGCGACTATAAAAGGCGATATTATTGTAATTAGACTCTGCTCAATAATAAATTTATTATTATTTTTCTTAGGAACAATTGAAGAATGTACAATTCCTTCGAGGCCAAGCCCTATATCTGTTGCAAAAATACCTCGCAAAGTTCCGACTTGAATAATAGTCAAAATTTCTAAAATCAAACCTAGAGATAAACCAGAGTTAAAGCTACTAGTTGTAAAAAAACTGCTTGTTATTAGTTTTAGAGAAGGAAGGATATTTTCACTAAACTTAAATAATATGATACCGCAAAGTATGAGGTAACTTACCGTCATTATCGGTATCATAGCCGATATAAAAATTTTAATTTTTTTTAAGCTGAGAACTGCAACAACAAAAAATATTATGGCCATCATAATGCCACCAATGACTACAGGCACATCTATCATGTTAAGTGGTATTGATAGAGAATTTACCTGAACAAGGTTACCAACTGTTATTGAAACCATCATCATAACAACCAGAAACACAATTGTAGCTTTTCTAGAGTTAAATGCATCAGTCATGTAGGCTACAGGGCCACCTATAAACCGTCCGTTCTTTTCCTTTCTGGTTTTTATACTTAGATAACAAGTAACGTATTTTATCACAGAAGTGATAACAATAATTATTGCCATCCATAAAATAGAGCCTGGTCCCCCGGTTTTTAGAGCAACAGCAGTTCCTGAAATGTTTCCTACTCCTAAATTTCCCCCTAAGATTGTAAACAGGGCGGCTATAGAAGAAAATTTATTTTCTCCTTTTTTAGCTCCAATGAGTGAAAGGGCGTATGGTAATCTAAATATCTGTAACCATTTTAGTTTAATCGATAGGTAAACACCAGCAACTAGCATGAGTAATATTGTTGGCAGTAATAAAACAAACTTTACTGTATCCATCTGTAAAAGTGAGANNNNNNNNNNNNNNNNNNNNNNNNNNNNNNNNNNNNNNNNNNNNNNNNNNNNNNNNNNNNNNNNNNNNNNNNNNNNNNNNNNNNNNNNNNNNNNNNNNNNCGGTATGACGTGTTGCTTGGGTCAGCTATAGTATAAATATACTAGGGATTATAGTTCTTTTATGCTGCCTTTTTGTTATTAGACAACCACAATATAAAGGAGTGAAACGGATGCAAACAGTAGTGCAGTTCTGCACCAAACGTATTACCTTTAACGAATAGTAAAGTGTGAGATTTTTTGGAACTACCGTGGAGCAATTGCTCCACGGTTTCACTCTATTTAGAATCCACCCATGCCACCCATTTCTCCTGCACCCATAGGAGATGAAGCATTTTCTTTGCTTGGTACATCAACTATCATAGATTCAGTAGTAATCAGCACACTCGCAACAGATATTGCTGTTTCAAAAGCAATACGCACCACTTTTGCTGGATCAATCACACCAGCTGTAAATGCATTAGCGTAATTCATAGCCTCAACATTGTATATAAGCTCTTTATCATTCTGCTTAATCAAATAGTCAATGATAACAGCAGATTCAAGACCAGCATTTTTAACTAACCTTCTAATTGGAGCACTGAGAACTTTCTTGATAATGTTTATGCCTATTTGCTCTTCGTCACTTGCACCTTTTAATTTGTTGAGAACAGATGAAGCATAAAGAAGCGCAACTCCACCACCTGGAACTATGCCTTCTTCAATTGCAGCTCTTGTTGCATGCAGCGCATCTTCAACTCTATCTCTACGTTCTTTAACTTCCACTTCAGTTGCTCCACCAACTTTTAGCACAGCAATGCCACCTGATAATTTCGCTAAACGTTCCCTTAGCTTTTCTTTATCATAATCAGAGGTTGAAGTTTCAATTTGAGATTTGATCTGCTCGATTCTAGCTTTCACACTGTCAGAATCGCTATTTTCGCTGACAACTGTGGTATTATCTTTAGTAATTTTAACATTTTTAGCAGTACCAAGATCATCAAGTGTCAGATTTTCCATCTTGATTCCAAGTTCATCTTTTATGACGTACTTAGCACCAGTCAAAGTTGCTATGTCTTCGAGCATCTCCTTTCTTCTGTCACCAAAACCTGGAGCTTTTACTGCAGCAACTTTTAAACCACCACGCAATTTATTGATAACTAAAGTGCTTAATGCTTCACCTTCGATATCCTCTGCAATAATAACCAAAGGTTTACCAGATTTAACAACAGCTTCAAGAATAGGAAGTAAAGGTTGAATAATATTTAATTTTTTCTCTGTAATTAATAGATAAGGATTATCAAGCTCCACGATCATTTTTTCATTATTTGTAATAAAATACGGAGAGAGATAACCGCGATCAAATTGCATGCCAGTAGTCAACTCAACTTCTAACTCTTTTGAACCTTTACTTTCTTCAACAGTGATTACACCCTCTTTTCCAACTTTTTTCACGGAATCAGCGATACTGTTACCTATATCCTTATCACCATTTGCAGAGATTATCGCAACTTGCGCTACTTCATCCATTTTCTCTAGAGAAATTGTACGAGACATTGACGTAATTTCCTTTAATATTACATCTTTCGCCTTCTGTATTCCGTTTTTAATACCAACACGATCGTTTCCAGCAGCAATTGACTTTGAAGCTTCCATTATCATATTGCTAGTTAGTATTGAGCACGTTGTTGTACCATCACCAACTTTGTCGTTACATTGAGAACAACTTTGGGCAAAGATGCTTGCTATTGCAGCATTTAGTGGTTTTTCAGGCTTGATACCCTTCATTACCTTATAACCGTCTTTTGTGATTTCCGGTGCACCATAGGGCTTATTAATCCCTACTGTTTTTCCCCTAGGTCCCGCAGTTATTGCCACCGTTGAGTCTACTATTGCTGCGACTTCACGAAAAGCTTCTTGCAACTGCTCACCTGATACTACTACATTAGTCATTTTTATCACCTCTTGTTAATAAAAAATTTAGAAAACTATAATAAAACCATTCACAATGCGCCATGTTGCGCTTTGTTTCAGTTTAGTAAAATAAAGACTGCTATTTAATGACAGCAAGTATATCGGACTCTTTCATCACGATAAGCTTTTCATCATTATGTTCTATTTCTGTACCAGCCCATTGACGATAGAACACTTTATCACCAGCTTTCACAGTTAAAGCTACGCGTTCGCCATTTGAGTTGCGTGAACCTTCACCAGTTGCTACAATTTCACCTTTAGTAGGTTTCTTTTCAGCACTTGATGGAAGCATAATTCCACCTTGCTTTTCCTCGCTAACAGGCTTGATCAGCACGCTATCATCCAATACATTTAAACTTATACTTGACATTTGCTTTTCCTCTCAACAAATTAACCTATAACTTTATATATATACTCGTAAGTTAGATTTCAAGGGCTGGAGCTTGTAAAATATGCACACCATATAAAATATGCACGCCAAAAGCAGTTTCTAAAAGAGCCTAATGTTATATAATAAAATTTAGATTTATTTATAGAGATTTCATGAGTTATATACCATTCTTAAGTCGTGGTGTGATAGTGCTATATGGGCCTGACACTAGAGATTTTCTGCAGGGTATTATAACCAATGATATTAATAAGCTGGATAGCCAAAAAGCTATTTACTCTTTATTGCTTAGCCCTCAGGGAAAATACCTATATGATTTTTTTCTTATTGAATATGGTAAATATATTTTCTTAGAGTGCGAAAATGTGCACTTACAGCAAATAATCGAGAAACTAGATTTACTTAAAACTTATTTGAGAGTGAAAATTAAAGACATTAGTGCACTATATAAGGTTGGAGTTTTGTTTGATACTAAGTTGGCGGAGTGTAGTAGTAAGTCACAAGTTATTTTTCAAGATCCAAGGCACAAGCTGCTAGGAATGAGGATCATACATAAAGATGAAATAAAAGAACCGGTTGGAGATTTTATTCAGTATGAAAAAGTTAGAATTAAAAACCTTGTCCCAGATGGAGCAAAAGATATGGTACAAAATTCATCGTTCCCATTGCAATATTTAATCGATAAGGCAAACGGTATAAGCTTTAATAAGGGGTGTTACGTAGGTCAGGAAGTCGTAAATCGAATGAGCAGACAAGAAACATTCAGAAGAAAACTTTATCTTGTTGAGGGGGATAACGTACTTCCAGATATTGGCACTAAGGTGACAAATGAAAATAATGAGGAAATAGGGGAACTGCGCTCTAGTGTAGACAACATTGGACTTGCATTGCTTAATACTCAAAAAAGTCATGCAAATTTATATGTCGATGGGGTTAAGTGCGTTAAGACGTTGTATAATTAAAGTCTTAAGGTAGTGCATATAGAAACGAAAAACTTATTTTATGGCCTAGCGTCACGCACTAGAATGACATCATTTACGATGTAACATTTATCACTTTTGCAGATACAATTTACATGCTATAATTGAGTCTTCATAAGCTGGTGAATTGGAGTGCAAAGAAGTAAAATTAAAGTAGAAATAAAAAG
>NODE_23_length_9522_cov_22.349847
CTATTGATTTTGTCTTTCAGCGCTCGGGGAAATCTTACTTTGGTTAGCTATAGAAGGCATAATAAACTCTGACCCTGATTTGAAGGAAAAAATCAAAACGAATATTTTCAAAACAGTGCTAAACTTAGGCTGCTATGACAAGAACAGTTGATGTATTACTACCACTTCCAATTGATCAGTTATTTTCATATGCAATTGAGGAAAATACTGAAGTTTCCGTTGGAGATTACATAGTGGTGCCATTTGGCAAAAAACGCTTAATAGGGATAGTTTGGAAATATAGTGACAAGAGCGATCGGAAATTAAAATTTGTTGAGCAAAAAATCGATTTACCAAATATTAGACCAAGATTGATTGCATTTGCAGAGTGGGTTGCGCAGTATAACTTAATACCTATTGGTATGCTTGCAAAAGTGATAATGGGAGGAGTATTAAAAGTAAACCACATAGACAAATTGGTTTGTGCTAAGCAGAAGCAGGAAATAAGTGAAATAAGTTGCCAATTAAACCCTGAACAGCAGATAGCTAGCGATAAAATAATAAGCAGCTTGAATGAGTATTCAGTGACTTTACTTGACGGTGAGACAGGATCTGGAAAAACGGAAGTTTATCTCTCTGTGATTGCACAATTGATTAAGAATTACACTGCCGTTCCAAATGCTGCTCAGACTTTACCATCCCAGTGCCCAGAGACACAACTGTACGAACATTGTGATTTGGGTCTACCAAGAGGATGTCATCCCAGTGCCCAGACACTGGGATCCAGTTTTTCATATAACCTCATTACAAATGTTTATTTTAACTTAAAACCAATACCTAATTTACAATCAAAATTCCTGGATTCCAGTGTCAAGCACTGGAATGACACCTTTATACTCAAGGCAAAACCCACTGTAACATTTAGCATACCGTCTTTGCCACGTACTAGTATGACACCAGAATATGTTGAAATGACACCAGGAGAGGGTAATGCACAAATTTTAATCCTCCTACCTGAAATTGTTTTAACTTCACAATTGGTAAATCGTGTTCGCGGTCAGATATCAAAAAACTTAGTTGAATGGCACTCAGGGCTCACTCCAAAAACTCGCCGGAATAATTGGCTCAATATAGCAAGTGGAAATGCGCAGATAATTATTGGTGCACGGTCAGCACTTTTTTTGCCTTATAAAAACCTAAAATTGATTATCGTTGATGAAGAGCACGACTCATCTTTTAAACAAGAACAGGGAATTATATATAATGCTCGAGATATGGCAATAATCTTGGCCAAAATTGAAAACATTCCAGTAATTTTATCGTCAGCAACTCCACTGCTTGAAACGATTCATCATGTTAAAAGCGGGAATTACAATCATGTAAAGCTAACCAAGCGATTCGGTGGTGCAGAATTGCCACTCATTAAAGTAGTGGATATGAGGAACAACAAGCAATGGATCTCCTCTGAGCTTTTTGAAGGTATAAAAAGAACCATAGAGAAAAAACAGCAGGTTATGCTTTTTCTAAACCGCAGAGGGTATGCACAACTGGCAGTTTGTAAAAAGTGTGGATATAAAATTTCCTGCTTAAATTGTGCTATTTGGCTTACATATCACAAGAAAAAAAATGCTCTTTTGTGCCATCATTGCTCTTATCAATTAAAACTCCCAGAAAAATGTTCTAATTGCCAAAGTGAACAGCCATTGTCCCTCTACGGCATAGGAATTGAAAGGTTACTTGAAGAAATGGTGAAATTAATACCAAACGCAAAAACTGCGATGATAAGTAGCGATCAGAAGTCGGTTAGTAACGTAATTGACTTGGTACTGAAAGAAGAGGTGAACATTATAATCGGCACACAAATAATTGCTAAGGGGCACAATTTTCCTAAATTAACTTTGGTTGGAGTAATAAATGCAGATTTGAGCCTCGAAAATTCTGATTTAAGAGCAGCGGAAAAGACGTATCAATTATTGCACCAAGTTGCAGGCAGGTCAGGAAGGTTCAATGAAAAAGGAATGGTAATAGTGCAAACCAATAATCCTGAAAGTTCAATAATAAAAGCATTGCTACATCAAAAAAGGGACTCATTTTATGAAATTGAACTTAAGTCAAGACGTGAAGCCAAAATGCCACCATTTAGCAGATTAATAGCGCTTATAATTTGTGGTAAGAATCAGATTGCGACACAAAAAGCAGCGAATGAAATAGTAAAATCTCTTCTCCGTCATCCAAGTAGCTCAACTACTTGCATCCAGGAAAAAAATGTAGGTGTAGACAAAAAGGAATTTGAAATTCTTGGTCCATCACCAGCAGCAATAAATTTCTTAAATAATAAGTATCGGTATAGGGTGTTGCTAAAAATACACAATAAGCACAGTCTATCTATACAAAAAAAGCTGAAATATTGGATTAAAAATTGTAACTTGAATTCGAGTATTGCAGTGATAATAGATGTTGATCCTGTGAGTTTCTTTTAACGAGTTTATTGTATCAGTTAAGCCTTCTTGCCAATTACCACAACATTCTCACTGGGAAAAAAATAATCAGGTACAACCATATTTTTTGGTGCAGGCCCCCCAATTACTCGGCCTGATGTATCATAATATGAACCGTGGCAAGGACAGAACCAACCATTACCATCTCTTGTAGCATGGTCAACCGGTACACACCCAAGATGTGTACATATTCCGATCATGATTAACCATTCATCTTTTCCTTCACGTACTCTCTGTTCATCTGACTCAGGGTCTCTCAAGTTCTTTACATTCACAGCTCTTGCAACCTCAATTTCTTGCTTTGTGCGTCTACGAATGAATACTGGTTTACCTTGCCACTTTACTTTTACTCCGCGTCCTTCCTGGATTCCAGACAAATTCACCTCCACTGTGGAAGTTGCTAGAACTTCAGCAGAAGGATTCATAGACTTAACCAGTGGCCAAAGTCCACTTGCAGCTCCTATACCCGCCATAGCGCATGTAGTTAATGTTATAAAATCTCTCCTACCCTTATTTTTAGTAAGATCTTTAACGGGAGGTGTTTTTTTATCCTCTTTGTTTGCCAGTGGTTTTTTATTTTTAGTTAAATTTTTATCCATTGATCTCTACTTAGCCATAAGTATATATTTTAAATTAAATACTGCGTATTAATCAACAAAAACTTGCGCTTTTTGTTTAACCTATACTACGGTTAAGAAGCGATAGAGTTTTCAACTTCAAAAATACTATCTTCAGTGGAATCAGGATCTTCAATTTTCGCTACTGACACCACTTTTTCTCTACTTTCTGTTTTAAACAGAGTGACTCCTTGAGTGCTGCGTCCTGCAATTCTAATCTCATTGACCGAAATGCGAATTAACTTTCCTTTATCTGTAATAAGCATTATATTATCACCCTGCTCAACTGGAAAACTAGCAACAACATTACCGTTTCTGCTAGTAGTAAGAATATTGGTGATACCAACACCACCCCTGTTAGTTACTCTATACTCATACGCAGAAGTTCTTTTACCAAAGCCATTTTCAGTAATAGTTAATATAAACTCCTCATTCACTGCAAGTTTTAAGAATAATTCGTTATCTATTCCTAAATCATTCAAAGTCTTTTCCAATTTAGAATCAATGGAGTTATTAATTGCAGTCCCCAGTCTTTTTGCAAGTGGAACTTTTAAGTAAAGTTCTTTTGTTTCTGTTGCTACACCTATCCCATTTAATATGGTCATGGATATCACGCTGTCATTCTTTACAAGTTTGATACCTCTTACGCCATCTGAATTGCGACTCTTAAATTGACGCACATCACTTACAACAAATCTGATACTTTTTCCAAGCGTTGTTGAAAGTAAAACATGGTCAATTTCATTACATACCTTAACCGATACTAATTTGTCTCCTTCATCGAGCTTTATTGCTATTTTTCCATTGCTTGGAATATAGTGAAAGTCCGCTAAGGAGTTACGCCTTATGTTTCCATAGGCAGTAGCAAAAACTATGTTTTGATTTTCATCATTTTCACTTGGTAACGGCATGATATTAGTTATAGTTTCACCATCGCTAAGCGGAAATATGTTAACAAGCGCTCTTCCACGTGCAGTTGGTTCTGCAAGAGGCAACTTATAAACCTTTAATCTATAGACTCGGCCAATATTAGAAAAGAATAAGAGGCTAGTGTGGGTATTCCCAACAAACAATTTTGTGGTTACATCCTCTTCTTTTAATCCTTGTCCTAGCTTTCCTTTTCCACCACGACGCTGAGTTCTATAATGAGAAAGCTTCACACGCTTGATATAACCATTCATAGTTACGGTTATCACCATATCCTCTTGTGGAATTAGATCTTCAGCTTCAATGTCCGTATCTGATTCCTCTATTGCAGTCTTTCGTGGTACGGCAAATCTGTTCTTTATTTCTTGTAAATTGTTTTTTATTTCTTTCATCAACTTCTCTTCTGAGCCAAGAAAAGCGATATATTCTTTTATCAGGTTGATCATTGAACTTAGCTCAGCTTCTAATTTGTCTTTTTCAAGGCCTGTTAAACGCTGCAGTTTCATATCAAGGATAGCCTTAATTTGTAGCTCAGTTAATCTATACACTCCATCTTTCAAAAAGCTTGCGCTATCTGAAATCAACTCGATAATAGTGTTGATTTCATTCGAAGTTTTCCATTCTTTATTTAAAAGTTCTCTACTTGCTTCCGCAGGATCTTTTGCACCACGGATGATTTTTATCACTTCATCTATGCTCAAGACCGCAATGTAGAGCCCTATATATATATGAGCTTTTTCCCTCGTTTTTCTTAGACGAAATTCTGTTCTCCTGATTAATACTTCTTTTCTAAAATCAACAAAAGCAGCTATGATTTCTTTTAATGACATCAAAGCAGGCCTGTTGTTGTTGAGGACTAAAGTGTTAACACTAAAACTACTTCTTAGTGGAGTTAGTCCCAATATTTGATTAAGTATAAAACTTGCTTCAGCATTTCTTCTGAGGTCAATTACTACTCTAATACCAGACTTATCAGACTCATCCCTAATTTCTGTTATGCCATCAATTCTTTTTTCTTTTACAAGCTCACCTATCTTCTCAATTAATTTTACTTTATTTACCTGGTAAGGTATTTCATCAATCACTATTACTTGCCTATCTTGTGGCAGGTCTTCCATGTGAGCCTTGCCTTGCACAACAATTGATCCACGACCCGTTGCAAATGCTGATCTTATTCCAGACCTTCCAAGAATCGTTCCCCCAGTTGGGAAATCCGGCCCTGGCATCACTTCAAGTAACTCATCCAAAGTAACTTCAGGATTATCTATATATAACATACAAGCATCTATTATTTCTCCAAGGTTGTGAGAAGGAATATTGGTTGCCATACCAACTGCAACACCGCTTGCACCATTTACCAATAGATTCGGAAATTCTGCAGGCAGTACAACAGGCTCTGTTTCATTTCCATCATAGTTTGGCCTAAAATCAACTGTATCTTCGTCAATATCATTTAGTAAAAAGTGTGACACCTTCTGAAGCCTTGCTTCTGTGTATCGCATCGAAGCGGGTGGATCTCCATCTATCGAACCAAAGTTACCTTGTCCATCAACAAGTGGTAAAAGAAGAGAGAAATCTTGGGCCATTCTAACCAAGGAATCGTAAATAGCTGCATCACCATGTGGGTGATATTTCCCCATTACATCCCCTACTATACGAGCCGCCTTTTTATATGGCTTACCAGCATCGTATCCAGCCCTTGACATTGCATATAATATGCGCCTATGAACAGGTTTAAATCCATCTCGCACGTCAGGTATAGCCCGGCTTATGATAACGCTCATTGCGTAGGAGAGATAAGAATCTTCCAGCTCTTTTACTATTGAGATTGGTACTATATTATCCTGCATTTTCTATATTTTGATTGAAGTAATTAATAATATTAACATTCAGTTAAGCAAATGGGCAATGACAGACTTGAACTGCCGACCTCCTCGGTGTAAACGAGATGCTCTACCAGCTGAGCTAATTGCCCCTTTAGATGTAATTCTATAGCTCAATATTATTATTGTAAACAAAAATAGCGATAAATTAGATTTAGGTAAGCTATAAGCTTTTATGGAATCTTTGGGTGCGTGCTGTGGAGTTTTATAAATTTTAGTCTTGCTGTCACTTTGTATAAAGGTATTTTTTCACTCACATCTTTCGAAGTTGTAGCCATGTTCAACAACTTTAAGTAGAATATTGTAGCATTTTTAAAGTCTGAAAGTTTATCTAGAATAACAGCTAAATTATAGGTATAAAAAATATTGTTTTCATCAAGGGAAATAGCAGTTGTCATATACTCTTTACCTTTTACATAATCCTCCTTTTTCATATAAATCAGACCTAAATTTGCTAATAAAGGAGCATAATTTTTATGTATATCATACAATTTCAACATTTCACTCAACGCCAGATCAGGATCATATTGTGAGATTATCGTCAGAAAATTTTTTAATATGTAAGGGTTACTAGGGTATTCTTTTAACAGTCTTGTGTAAATCTCTACAGCTTTTTTGTATTCTTTATTAGCGTAATAAATATTTCCCAATCCAATTAAAGCATTTTTATGATAAGGAAACTTTGTGATGATCTGATTAAGGAGAGAAGTAGCTGTCTCATTATTTCCTAACTCAAAGGAATCTTTTGCTTTTTTTAAAATAGAGTATATGTCAAAATTCTTGCCAGAATTCTGCGAAATTTTGATATTAAATTTGTCACTTTTTCTCTCGATAACATCAAGATCTTTATATTTTTTATCAGCTTTTATATGCTTGACAACACTATCAAAGGCCTTCTGTATCTCCAAATTTTCACTAGCATAAGTAACAGAAGACCTCCATAAAATCACAACGCAAATTAACATGCAGACAAACATAGATCCTAGTGTTGTGGCATTGGCTGCAGCGTGTAACCAGTAAACCTTATTTCTTTGAGCTATGCGTAACACATTACAAATTCATAAATGCTAAATTACCTATCTCATACAATAATAAAGATATTATTAATTAGCGGGACGAACATGCTGTGTAGCTTTTCAGAATGCATTTATCTTTTGTCTTCCATATTTCGCTTTATTTCCACAAAAATGCTTCAATTTATCTTAACATTTTGTCAACTACCTTTGTAGGCATGACAATTTAAAAGGGCATCTTTACATATTCCATATGGCTGCCAGTTGCACCCCTCACATGCGTAATCAAATTTCTTTAAAGACATTTTCTCCCTAATCTTTTCTACCGCTTCACTCCAGGTCAAAGTCTCGCCAATTTTAATTCCTAAAATTTCCATATGCCTTCTATCTAGCTCTAAAACTTTAGCTTGTTCGGTGCATTTACCTTGTTTAGTCTGGTTTGGGCAAGCACTACAAATACTATCAAGGTTACCAACTACTTCGATTTGAGTACTAATTACTTTGCTTGCTATCTTTTTATAATTTTCTATAAAATCCCGAGAATACCCATATCCCCGAAACGCGAGGGTGCACATAAAATGATGAGGGCGAAATTTTATCATTTTTTCAAATATTGCAAAGCTGCTACAAGTAGAAAAATTTTTACCAAACCAGGAAGGATGAATGGTAAAATACCTACCATTATTGCTTGTTCCAGACCTACGTAAATAGCGAGCCAACCAACACCACAAATAAAGATTACAACTGTACCAGCCAGACAACTTAAAGAATCACACACAAATGATTTATATTCAGAGTTCAGTAATTCATTTACTTTGCTCATTACCATAACAGCAGCTAAACAGCCAATTAAATATCCACCTGTTGGCCCGAGAAAAATGTGATAACCACCAAAAAAATTCGCAAAAACAGGAAATCCTGCTGCACCAAGTGATAGATATGTAAGAATAGAATAGAATGCTGTTCTGCGGTTAAATTTAAGCCCAATAAGCATTACTCCTAAAGTTTGCAATGTGATAGGCACAGGCTGCAACGGTACGCTTATTTGAGCCATCAAGAATAAAAGTAAAACGCAAGACAATATTTCAGCCAGTGTTGATCTGCTGCTAGATTGTGTTATAAACATACCTTCCCAACAAAAATAACTTATTAAATATAATATATGTGTATAAGAGGTTTTGCAATTTAAATTTTGCTCATATTGTGCTACAATGAATTATTTATGCACTATTAAATTAAAAATGATGAGTAAACAAGATCTATTATTGTTGATGAAAGCAAGACACAGCGGACGTTCATACGATACTACAAGAGCAATATCTCAGGAAGAAATGGATATTTTAATGGAAGCTGTAAGGCTGACTCCCTCATGTTTTGGTGATGAACCTTGGAGATATGTGATATGCAACAAACAGAACAATCAAAGCGCATGGGAAAAGCTGCTAAATTGTCTTGATGAATCTAATCAAAAATGGGCAAAAGATGCACAAGTGTTAATCATATCTTTAAGTGCTAAAAACTTCCGTAAACGAGGTAAAGGAGAAAATCTTTGGGCTAATCACGATACTGGTGCAGCAAATTATGCACTTATGCTACAGGCTGCATCTGTGAACTTAATGGCTCATCAAATGGGTGGATTTGATAGAGATAAAATAGTAGAAAAATTCAACATATCCGATGATTTTAATGTAATGTCAGTGATAGCGGTTGGTTACGAAGAAGAGGGCGCCGAAATAAGTAAGAAAAAAAGAAGACCAATAGAAGAAATATTTTTTTATGATGAGTGGCCAAGGTCCTAAAAATTTTATCAAGATGCACGGTACTGGCAATAATTTTGTTATCATAGACTCACGTTCAACAAACAATTTAGACTGGAACTATAGACAAATTGATGATCAAAGCAATTGTGATCAAGTGATAATTATAACAATGTCTAATGCTGCAGACTGCTTTATACATATCTATAATGCTGATGGTAGTCGAGCTGAAATGTGCGGAAACGCAGCACGCTGTGTTGGATATTTGATAATGTCAGAAAAAGGTACTGAGTATATCACTATTGAGCTGGTAAACAAACGCATTTTAGAGTGTTTTAAAGTTGGTGATAAATCCATAAAGGTTAACATGGGTAAACCTTTGCTAAAATGGCATGAAATTCCCTTATCTACTGAGTGTGACACTCTTCACTTACCTATAGAGCTTGAAATGCTAAAAGATCCTGTTGCAGTAAATATTGGTAACCCTCATATAGTTTTTTTTGTTGATAACATAAGTGAAATACCATTGCGAAATTTAGGACCAAAGTTAGAAAATCACGTACTATTTCCTCAGAAAATTAATGTTAGTATTGCACAAGTTGAAAAGTCTGGAGAAATAGCTTTAAGAATTTGGGAAAGAGGTACAGGCATTACTGCATCATGCGGTAGTGCAGCCTGTGCAGCACTTGTTGCATCCACACTACGTGGATATCTGACTGCCCAACAGACTTCAGTAGATTTACCAGGAGGTAAGTTATTAATCGAATGGGCAAATAACGTATTCATGACCGGTGATATAGGATTTTTGTGATAATTGTTTTCACAATGCAAAACTACTTGACAAACTC
>NODE_24_length_9128_cov_21.268709
TATGTTCTCAGTGCTCCTGAATTGTTTATACTAAATCCTTACCATCACACTCTGGAACTGTACATCTTAGAATCTTCTGAAGATTTATACACGAAAAAAGGCTTGTAGTAAACTAATAAGTCTATTCCACTCTGTCTTGCTCTCTGAATACCAAACACTTTTGTGTTGTAGCTTGCTTAAAAACAGTTATCGTTATTATAGAGTTTATATACAGAATTTACGTTTCTAAATTACATAATATCTTAACTATAAAAATAATTTTCTATATAATATTTCATATGTTTTAAAGCTTTATTTTTATGTTATTATAAATGTAAGTTTCAAGATTGAAAATAATATGGTAAGTATTAACACAAAAAAACAGCCAGCAGGATTTTTCATATATCTCTCTGGTCTTTCAGGAAGTGGTAAACTTTCCACAGCAATAGAATTGTCCAATATGATAGACGCATTAATTGTAAATAGTAAGTTCTATAACAATGTTCAAATTTGCTCTATATACAATAGTGTCTTTGAACGTGATCAAATACCTAAAGAAGTTCAAGATAGAATATATGGCATTATGCAAATTATGCTTCAGGTAATAGAAAATTATCCGATTCACTCAAAAAATTACATATTTATTGATGGGCTGATGGAAAATAATGACCAGAACATGAGGATGTATGGTTCAATAGTAAGGCTTAGTAAAAAAATGAACACAGAAATCCTTCCTGTGGTACTTAGGTGTGATCTACCGACATTACAAAAGCGTATTGCATTAAAAAGGCAAAGAAAAAATAGGAAGGTGACTAATGTAAATAGCATGATAGAGCAATTTAGGATTAACAATTTATTTATACCACCGAGTGCCATAGAGATAGAAAATTCAGATATGAGTATAAAAGAAGTAGCTCAAGAGATAGTAAACCAGATGCACAGGCTTAGCTACATTGCGTGTACGCGAAAGAATAGTCTATAATGATTTCATATACTGAGGCTCATTTAAATATAGAGCTTCAACTTCTTTTAATTTTCGCTTATTCTTCAGTCTATAATGAACTAATAGTCCTGCATGGCTAGCATTTAAATTGTAGTCCATATATGTAATGTCTGCTCCCAGACACTGGGATTCAACATCGTAATGCGCTGTAGATGGATCTGATAATGGCAATAAATTGAAATCAAATAACTGCGTATAAAACCCTTGAGCATTTTTGATTATAGCTCTGATATTTTTTTTGCTATTTGTACAAAGCAAAGATATTGCATAGGCTTGAACTTCCAGCGCACTAACTCCGTATAATGGCTTATTTGTAGCAAGATTTATACCTTGTGCTGCTGATATACCAACTCTAATTCCAGTGAAACTTCCTGGTCCAACTACTACCACCAAATGATCTATTTTATCATAATTATAATTGTATTTATCAAACAAAGTATTCAGAATTTGAAAAAATGATTCTGCATGATTGTTGCCGGCGGAATTGCGCTCTACAAAACAATTACCATCATAATCAACGATTGCTATTGAATTACCAGTGCCTACAGTATCAATTGCTAAAATAGACATTACTTAAGCTTATCATAGAGTTTTGCAAACATCATAGTAAAGGCACCATTACCTATAACATTTGCTGAAGTGATTATTGGATCAAACACTATATACAAGGCTGTGATTAACGAAAGCATTTCTGGAGAAAATTTGAGGTATTTCTCAAGAATAGGTAGCATTACCATAATTCCTCCTGCCGGCACTGCAACGATAGCAAACTTAAATAACAAAAAATAGAGAAGAAAAGTTACATAGTCCGTTGTGGACAATAAATAACCAGAAGTAATTACCATTGATAATATTATAACAAAAAAGCAATCACCTACTAAATGGAAGCTAGCAGTTATTGGTATAACAGACGATGCTATATCAGGTTGCTTTACATTTTTTTTGCTTCCTTCAAGAGTAAGCGGCATAGTTGCATTACTAGACATTGTGCTCATTGCAGTAATAAATGCCGGTATCATATTGCCTATACTAGCTATCCAGCTTGTGATCTTGAATGAATTTGCTGCTCCATATAAGAGGAAAACATAAAGGTAGGTTGCAGATGCTATAATAATGAAAATTATTGAGTAATCCTTAAATATTATAGATAAAACTTGATCATGTTGCATTTTTAAAGCAAGCCCAAGTACAAACATTGGAATAATCGGCGTCAAAAACGTCTTCAAAATAAAGAGAGTTAAATCTAACATTTTGTTCGAAAGCTCTTTGCTTTTCTTAGGTAGCAGTATAGACACTACTATGCTGGACACAAATCCACAAGCAAGAGCATGCAAGTTAGAAAGGAGTAGCGGAAGCCTAAACGACCATAAAGGAACAATTGTTTCTTCATACGTTATATCTTGTATTGAATAAGTGTTTTGTATGATAAAATGCCCAACAGAATAAGCTATTAAACTTGAAGCCAGATTCGATAAGAAGATCATTATAATAAGTAACAATATAAACTTTATAGCTGACTGCTTAAGATTGTTAACACTGCTAAAGATTAACGCAAAAATAATAAAAGGCATTATAAATAGCAAAACCTCTTTTATACTCAGGCTCGTTGAGTACAAGAAGGTTTTTGCTTCCATTGGAACTAAATGACCAAAGAATGCAACTGAAGTGATGACCGTGAGTAAGATTAATAGTTGTAGCACGTTCTTATATACCAATGTCCTATGGACATATATATGGTAAGTTAGTTGTTAAGTAAAGCAAAACTGCCTATTGCTACGAAACATTATGAAAGACAAGCAGCTTTTGTTACTCCCGCGCGTACTGCACGAATATTATCTATTAGATCCCAGTGCCTTGACTACTTCGATCCAGGAAAATTGATTATGCACTATACAACATTCTCGATCAAAAAACTGATTCCAGTGTCAGCTACTTGCATGACAAAGAAGAGTGAATTAGCACTCACCTATTATTCGTGTCGTTTTCAGTAAAAGCCTCCTCCCACGTGCCTTGAGTTGCTGCACGACTATACTCTGTTACTCTATTTTCAAAGAAATTCGTATGTTCAACGCCATTTAGTATTTCATCGAGCCATGGAATAGGATTATCATTGACATCATATATGGACTCAAGACCTAATTGCATTAACCGTCTGTTTGCTACGTAGCGTATGTAATTGCGCACTTCTTCTGCGGATAGTCCTTCAACATCTCCTAAATCAAAGGCAAGCTTTATGAATTCATCCTCAAGCTCAACAATAGTGCGGCATGCAGAATATAATTCCTCTTTAAATTCTTCGTCCCAAATTTCATTATTCTCTTTAATAAATGTATTAAATAACATAATAATTGAATTGGTGTGCAAAGTTTCATCACGGGCTGACCAGGCGATTATCTGCCCCATGCCTTTCATTTTTCCAAAGCGTTGGAAATTGAGCAAAATTGCAAACGATGCGAATAACTGCAACCCCTCGGTAAATGCACCAAACACTGCTAGAGTTTTAGCTACATGTTTTTTATCGTGTTTTTTGCTTTCCTCAAATTCTAGCATGTATTCATATTTCTTTCTCATAGCATCATACTTTAAAAATGCTTGATACTCGCTTTCTGACATGCCAATTGTGTCTAAAAGATAAGAATAAGCTGCAATGTGTATGGTTTCCATATTGGAAAAACTTGCAAGCATCATGCATATTTCTGTTGGCTTAAATATATTTGAATAATGCCTCATGTAGCAGTTATTTACTTCAATGTCCGCTTGAGTAAAGAATCTAAAAATCTGAGTTAGTAGATTTTTCTCTACGTTTGAAAGTTTAGTTTTCCAATCCTTCACGTCATCAGCAAGCGGAACTTCCTCAGGTATCCAATGGATTCTTTGTTGCTGCAGCCACGCATCATACGCCCAAGGGTAATTAAAAGGTTTGTATATTGGATCTGCTTCTAACAATGACATAAGACACCTATTATTTTCTAAAGTAAATATTATATTAAGTGATATTGAGAATCAGTCAATTTAACTTTTTGAAATTTGACGGCAGGTAATTTATTAGTGTATTATAGCTTCAAGTAATTTATCAACAGAAATGCGAGTATTAATATCTTTTATTTTATTATTTACAGTGAGCTGCACACACACTATTCACAACCACGGAGCTCCTGGCATTAGTGTTGAATTGTGGAGCAAGATAAAAGCAGGTGACGATAAAGAAAAAGTGGTTCACACTTTAGGATCACCAATATTAGTATCAAAGTTTGATGACAATGTTTGGTACTATGTCTCATATAAAATTAAACAAGCTAACTTCTTAGGAAAAAGGAAGTATAGCAGTAAGTCTCTGCAAATTTCATTCGATCAGGACGGTAAAGTTGCAGATACAAAAGAAACTGACATCTTAGAGAGATCTTTGGCTGTTCCCGATTGAAAGTTTGCTCAGATCTTCCTACGTCATACCGCCGCGGTATCTCAGAATAGATTCCGCTAACAAGCAGTGGAATGACGGCTTATTAAATTATAGAATTACTTTAGCTATAGAATAAAATCTAGTGTTACTTCACGCCAAATGTGGTGGTGCTGAGTAGGCAAGCCAGTCAATGGGCTACATTTATATACTGCACGCATTGCATTATCTGCTATCGACCTGAAAAGTGGATTATTTCGATAGGAATCACTGTCTGCTACATCGGCCATAATTATCTCGCCTTGACTGGATAATAATAAGTTAATTTTTATATTGAAATTTTCTTTGTAAGCTATGCTTTCAGGAATGCTCCAGCACTTTGTAAGTTTATCTCTTATAGAGTTAATAATTTCTGTTACAACTAATTCATCCTTTTTATTCTCAACGCTTTTTTCGTTTCCTATTTCATTTTTTGCCTCTCTAACATCCCTTCTTAGTTTCTTCCCTACACTTTTTTTTCTTTTTGGAACCGGAATGAATTCTTTACCCTCGTTAATAATGACTTCTTCTTGCATTTCGATAATTTGTCTCGGTTGTGCTACAACAGTGTGCTCAACTGTTTCTTTTTTCCTTTGTGGTATAGGAACAACGGACGTATCATTCGTTTGAGCTTTTGTTGAAGGTAACGAAAAAAGCAGAAAACAACATAAAGATAAAAAAAGAATGTAATTAGAATAGAAAAAACGCATATGTTAAGCAGCTTGTTTTACTGGTTTAAAGCTAATATTGCACATAAAGTCAATATATTCTAGTTGATGGACGAGTTTGAAGTAAATAAGTAATCCCTTCAAAGTTGCAGGCAAGCGAAAGATTGTCTTCTCGACAGACAAAGGAATTGTATAATGGATTAAAAGGAACCGTATGACAAAAATTATAGCAAAAGAACATACAGAATTTTTAGAGCAGTTGAAAGATCGTATTGCAACAAGCCGTTATAAGGCAGCAAGAACAGTAAATAAAGAACTGCTACTGCTTTATCATTATATTGGAACGCGGATTCTAGAAAAACAAAAGAGTCAGGGTTGGGGAGCTAAAGTAATTGAGCAGTTAAGTAGAGACTTAAAGGCTGAATTCCCGGAAATGAAAGGATTTGGTATTGCTAACTTGCATAATATGAGGCGTTTTGCGGAGATTTATCCTAATCCTGAATTTCTCCAGCAAGTTGCTGGAATATTACCATGGTATCATCATGTCGTTTTAATGGAACGAGTAAAAGATCACGAAGCAAGGCTATTTTATGTAAGAAATGCTTCAGAGTATGGTTGGTCACGCGCTATAATGATACATCAAATAGAACTTGGCCTTCATAAACGGCAAGGTAAAGCAATTACAAATTTTAAAGAAAAACTGCCTTATCCAACATCAGATCTAGCAAATCAAACTCTTAAGGATCCATATATTTTTGATTTTTTAAGTATAGGCAAAGACGCTCATGAGAGAGAAATAGAAAAAGGGTTAGTGGCACATATTGAGAAATTCCTACTGGAACTCGGCGCTGGTTTTTCTTTTGTTGGGCGCCAATACCATTTAACAGTTAGACAAAAGGATTACTACTTAGATCTCCTATTTTATCACTTAAAGCTTAGGTGTTTTGTAGTAATAGAAATTAAAGCAGTTGAGTTTGAACCAGAACATTCTGGAAAGATGAATTTTTACTTATCAATGGTTGATGACTTGCTAAAACATTCAACAGATAACCCTTCAATAGGATTAATTTTATGCAAATCTAAAGATAATGTACTTGCTGAATATGCACTCCGAGACATGACCAAACCAATAGGTCTTGCAGAATATCAAATCACTGAGAATCTACCAGAAAACATAAAAACAGCTCTGCCAACAATAGAAGAATTAGAAGCTGAATTATCGAAAGTTTCAGATAAGGAAAAGTAATGCTACTAAAATCATTCAAACAATTATTTAGCAAACCAAAAGCTCAGCATGGAGGCTCAGGAAGAAGAGTGGCAGCCAATAACTTACTCTCTCATAGCCTTGAAACTTTGGAATAGTAACGGAGTAAGTGATTTTTATGGATTACAAGCTCTAGGTGTACTATCCTATAATATCATACGGTCAATATACTCTAAATGAGATGGAAAGATGAAGGCATCATTATAGCTGCTAAAAAATACGGCGATAAAAACTTAATTCTTTCTCTGTTTACAAAAAATCATGGAAAGCGCAGGGGATTAACTAAGCTAACAAACAATAGCAATTATAAGTTTCAGATAAGTAATCTATTACATGCAGAATGGAGTGCTAAGTTACCTGAAAATCTAGGTTTTTTTAAGTGCGAATTAATCGAATCTCCATTCCATCATTTCTTTCAAGATAGGTTAAAAAGCATTACTATTGTTTCTTTCTCCTCTATTTTAGAAAAAGTGCTTCCAGAAAGTGAACCCTGTGCCATGCTGTATGACAATTTTCGATATTTCATCGATGTAATTAAACACAACAATCAGTCTTGGCAAAGCCATTATCTTAACTTAGAGCTTCTGCTTCTTACGCAATTGGGATTCAAGTTAGACTTATCCAAATGCGCTGTAACAGGTGTTAAGGAAAATCTGCAATTTATTTCTCCAAAAACTGGTAGAGCAGTGTCAAAAAAAGTAGGAGATTATTATGCAGATAAACTCCTACCTTTTCCACAAATGTTGCATGATGTATACAATAATACCCTACAAAACAGCTACTCATTCCAAGAATTTCAGTTAGGACTGAAAGTCACAGGATATTTTTTAAATAAGTATATATTTTTGCAGTTAAACATGAAATTTCCAGAGCTGAGAAACCTCATGTTGTCGCTTTAACCTTAGTTATCATTTTTTTGAAATCATTTCAGAAATCTATAGCTAACCCAAGCAACACGTCATACCGCGATTCATTCGCGGTATCTCAGCATAGATTCCGCTAACGAGTAGCGGAATGACGGTTGTCGGTAAACTTAAGCCACTTTAGCTATAGCCAGTAACCACTCTATTTCTACCACTGTTTTTTGCTTTATATAAATATCTGTCAGTACGTACTATAAATTTTTTAATATCATCAAAGTCAGATCCTTGCATTTCTGCAATTCCAATGCTCACAGTTACATTATGGGTTGTATTTTTATCCGCAAGTACAAAAGGTTCTTTAGCAATAATTTTTCGTATTCTCTCCGCAATAGTATACGCATTTGATACATTGGTATCTGGCATTACAACAACAAACTCCTCACCACCAAACCTAGCTAGTAAATCTGTCACTCTGATATTTTCAGAAATTCTTTTCTGTATTTGCTTTAAAAGTTCATCTCCAGCACTATGCCCAAAACTGTCATTCACTATCTTAAAATAGTCTATATCAAGTATCATAAGAGACAACCTTCTATCCTTTTCCACAGAGTCCTTAACAATGTTTCTTAAGTGTGCATCAAAATATCTTCTATTATAACAGTTAGTTAATGGGTCCTTTATAGACATTTCCGCATTATTAAATAAATTCATTCTCAAGGCATCTTGATATCTTTTGCGTTTTACTTGCGAATTAACCCTTGCTATTAGCTCACCTTCATCCAAAGGTACTGTTAAATAATCATTAGCACCTACATCAAGTGCTTTTACTAAATTGTTTTTATCATAATCCTCAGAAAGAATCAGAATTGGTGTATAACGTGTTTCCACCTTACTACGAAACTCAGAACACAAACGCAAGCCGTCAGTTTTTGAAAATTGCATATCAGAAATGATCAGGTCGTAACCATTCTCAATACCAACCTTCAATGCTTCCATTGGATCACTCAGTATTTTAATTGACCTAAAGCGTTGCTTTAATATATTATATATCTGCTCTGCTTGATGAACATCCTCATCTATAACAAGTATGTTAGCATCAAAAATCTGATTGGAATAATCCATAATACTGTTTCCTGCGACTCCACCAATCTCAGCGTTAGTTTCTCCTCTCAAACGCAATTCATCGATAATCATCTTTAAGCGTGTGAGAGACTTAATTCGTGCAGATAAAGCAGTTTCGTTTATTGGTTTAGTCAGAAAATCATCCGCGCCAGCATTAATACCTTGCACTCTATCATGAGTATCATGCAGCGCAGTTACAATAATTATTGGAATATGGGTTGTCAAGGGATCACTCTTTAGCTCCTTACAAACTTCAAAGCCATTCATCTTTGGCATCATGATATCAAGTAATATAATATCAGGCTGCTGCTTTGCTACTAAATCTATAGCTTCTTCACCATCATGAGCTACGATAACCGTATAGTACTCTGCTTTTAGTCGAGCTTCTAAAAGCTTGACATTAGATAGTACATCATCTACTACCAGAATCTTCGCTGTCATTATCTTTAGATGTATTATCTATATCGTAAGTAGGATAAAGCTTACCATTTTTACCAACTATGTAATTTACTTTCTCAGTATTACACTCTTTATATAAGTCTTCAACTCCTGCGTCTTTCAATAACCTCCTAGCTTTTGATTTTATAATCATAAGATACTTATACACATTCCTAATAAGATCAATAAATACAGGTACCTTATTTTTATCAAGAACAATTATGCTCACTAAAGCTACAACTAAAATTTCTGAAAGACCTATATTGAACATTTTCCTATGAAGCAAGTACTTTAATCCTTCTGATTATAAATATTAATTTGCTTAAATCAAGTTTAGAAGCAACCATCTCATCTA
>NODE_25_length_9041_cov_20.778767
GCGTTATCAACAACCTCATATACCATGTGGTGCAAGCCAGATCCATCGTCAGTGTTACCAATGTACATACCTGGACGTTTCCTTACAGCATCAAGACCCCTTAAGATTTTTATTGCATCGGCATTATAACTATTTTCCATGGTATTGCTTCGTTTATGAATGTTAATTAATATTACATTCATATATGCTGATTAGCAACATTTTTAAACTGATAACCCATGTTAAAAGCACAACTTTACGAATGCTTATTTTTGAAGACAGCAAATAGTGTCATTCCAATGCGTCTTCCCGGTGGAGATTAAATTATAATGCTCATGCAGTTGCGTGCTCGACTAATTAACAGAAAAATCTATAATTTCAGTTTACGTATTTTCTTATCTCAGCCAAAATCTTATCCGATTGACTTTCATCTGAATTTAAATCAGCTGCAAAGTGTGTAACATATTTTCCTCCAGGGCCAATAAGATATATTATCGAAGAATGGTTGATTTCTTCTTCTCCGTCTACTTTGCTTGCGTATACTTTATATTTCGCAACTACTTCGTCTATTTTTTCTCTTTCACCAGTTAACATTTGTATTCTATGGTCAAATTGCTGCTGAAATTCTTTGAGTTTTTCAGTGCTATCGCGCTCAGGATCAACTGTGATGAAGAATGTTTGTAGCTTGTTGTTAGTTTTCTCATCTAACTTTGCAAGTGTTTCTGAAATTATCCCAAGGTTCATAGGACAAATTCTTTTACATGAGGAAAATCCAAAGAAAATCATCATGTATTTATCTTTAAAATCACTACTGCGCAGGATCTGTCCGTCCTGATTAATTAAAGAAAAATCTCCGCCTATCTTAACTTCTGCGTTGTGTGGGGCAAATATGCCTTTTTTAGTGAAATAACAATAACCTAAAAAAACAACTGCTAATGCTGCTAGCACATTAGATAACAATCTTATAAACCTTACCATTAGAATGCTCTCAGTAAAATCAAATTGTATCTTTATTGGTTAACCTATTCAATATATTTATTCCAAAGTGTATTGTTAATTTTGTCTAACAGTTTCTTATGTTCATCAATTTCTTCACTATTTGGTGAATGTTCTCTGGGAGTTAGATTACGCACTTTATGCTGAACGAATGTAGAGTTACTGTCCTGATTGCATTCATTATCAAACAGAAAGGTTTGTAACCCTCCTGTAAGTTCAACATATACCTTTGCAAGCAATTGAGCATCAACTAGTGCTCCGTGCAATTCTCTATTCTCTAGCGATATATCAAAACGCTTACATAATGCATTCAAAGAAGCAGGTGATCCTACGAATTTTTTCCTCGCAAGAGGTAATGTATCTAGCACTCTATCTGAGGAAATTAACCCAGCATTCAGCTTGCTTAACTCCATGTTAAGGAACTTAACATCGAATTCAGCGTTGTGAATTACCAAAATATCATTAGATATAAAGTCAAGAAATTCAAGTGCAACATCTGAGAATAATGGTTTATCTTCTAAAAATTCCTCACTAATACCGTGAATCTTAAACGAGTGATAAGGTATATCTCTTTCTGGGTTAAGGTACCGATGGAATACTTTACCTGTTGGAATACGATTAATTAATTCCACACACCCTATTTCAATAATTCGATGACCAGATCCAGTGTCAAGACCTGTCGTTTCAGTGTCAAGTACTATTTCGCGTAGCTTGCTTTCCATGGTTAACTCTAAATAAAACTAATCTTACTTGTCATTTGTCTTATCGTTATTTGTCTTTTTATAGTTAATAGAAACAAGCAACCAGCTTGGGTCTGATGAATTAACATTTTTTTTGAATTGCCATACATCCTCAACTTTATTAATGGTGGATGTACTACCTGATATGATATCTCCTTCATTGTTCTTAACGAAGTTAATTTGCTCTGAAAGGAAATATACTGCAATAAACACTGTGTTTTTTACTAGCTTTATTTCTAAAATCTTTTGTGAAACGATAGAAACAATTATAGACTCGTGCACCTCTTTACGATGTTTAATCTTCTCTGCAAAATTATCATATAAGTCTTTATCGAGAAGTGGTTTTAACTGAGATAAATTTCCTTGATTGAAATACTTTATTATTAATTCAAAAGCTATGCTTGAACCTTCTATAAAGTGGGAAATAGAAAAATCTTTGCTTTTTTTTAATACTTGTTCATAAGTAACTTTTATTGAATTTTCATCATTGCTATCAATATAACTCTCAATGTTTTCTACTACATCTTCTTTACTTCGACTTACATCCAATACATTAGTTAGCTTTTTTAGGTTGAGATTGGTTGACCTTCCTAAAGAATTATACAAACGTGAAAAAATGAATGCCGCTAATAAAGCATATATTACAAGCTCTATCATAGTAACTCAACTCCTTGGCATATAAAGTATCTGAACATTATTAATTATTAATGAAAATATGTTTTTCATATCAACTTATAATCAGGTTTGCTATTCATTTGTAAATGAATATATTATATAAGAAAGTATTAAATATCTCAACTTAATTAAAGGAGACGTAAGAAATGCCACAACAAAAAATGAGAATTCACGGTCAATATGTTAAAGATCTATCGTTTGAGAATCCGAATTCGCCATTCCTTTCTTCAAATAAAGCTCCCGATATTAATGTAATGGTTAATATCAATTCAGCGAAATTAGAAGGAATGGAAAACAAAGAAGGAGTGAATGAAGAAAAATCTTTCCATGAAATTACTTTNNNNNNNNNNNNNNNNNNNNNNNNNNNNNNNNNNNNNNNNNNNNNNNNNNNNNNNNNNNNNNNNNNNNNNNNNNNNNNNNNNNNNNNNNNNNNNNNNNNNNNNNNNNNNNNNNNNNNNNNNNNNNNNNNNNNNNNNNNNNNNNNNNNNNNNNNNNNNNNNNNNNNNNNNNNNNNNNNNNNNNNNNNNNNNNNNNNNNNNNNNNNNNNNNNNNNNNNNNNNNNNNNNNNNNNNNNNNNNNNNNNNNNNNNNNNNNNNNNNNNNNNNNNNNNNNNNNNNNNNNNNNNNNNNNNNNNNNNNNNNNNNNNNNNNNNNNNNNNNNNNNNNNNNNNNNNNNNNNNNNNNNNNNNNNNNNNNNNNNNNNNNNNNNNNNNNNNNNNNNNNNNNNNNNNNNNNNNNNNNNNNNNNNNNNNNNNNNNNNNNNNNNNACTAAATTGCCCTGCTCACTTAAGGTTCTGCTTGAAAATTTATTGCGCAATGAAGATGGAGTAAACATAAAGCTGGATGATATAAAAATACTAGCAAGTTGCGTTAATAAACACGCTAATCATGAAATTAGCTACAAGCCAGCAAGGGTGTTGATGCAAGATTTTACAGGGGTTCCTGCTGTCGTCGATTTAGCTTCTATGCGGAGTTATGTCAAGAAAAATGGAGGCGATCCAAGCAGCATAAATCCGTCTGTGCCCGTTGATCTTGTGATCGATCATTCTGTTCAAGTAGATAGTTATGGAAGTGTTTACGCATTCAGTAAGAATGTTGAGCTAGAAGTAAAAAGAAATTTGGAGAGATATCAATTCTTAAAGTGGGGAGAATCATCCTTCACAAATTTTAGAGTAGTACCGCCAGGTACTGGAATTTGCCACCAAGTGAATCTTGAATATTTAGCACAAGTTGTATGTAACGATAGCGGAGTTGTATACCCAGATACCTTAGTTGGTACGGATAGCCATACTACAATGGTTAACGGGTTATCAGTCCTTGGTTGGGGTGTTGGAGGCATAGAAGCTGAGTCTGTGATGCTTGGTCAACCAATTAGTATGGTAATTCCAGAAGTGATTGGATTTAAATTAGCTGGCAGACTGCCAGAAGGAGTAACTGCGACTGATTTGGTGCTGACAGTTACCAATATTCTAAGAACAAAAGGCGTTGTTGGTAAGTTTGTAGAATTTTATGGTGATGGTTTAGATTATTTATCTTTGGCAGATAGGGCAACTATAGCAAACATGGCCCCAGAGTATGGCGCAACTTGTGGATTTTTTCCAATTGATCAGAAAACGCTAGATTATTTAAGCTTAACCGGAAGGCCAGAAAAGCTAGTTGAGGCTTATGCGAAAGAGCAAGGATTGTGGCGTGGCAATAATGAGTTAGCATTTTTTGACACACTAGAGCTTGATTTATCAAGCGTGAAGCCAGTAATGGCTGGTCCCAAAAGACCACAAGATAAGGTTTTTCTTTCACAAGTGACAGAGTCTTTTTCTAAATCATTTTCAGTTAACGAATCAAAGGAAAGTGATAAGCTTCAAGATGGAAGTGTAGTTATTGCAGCAATAACAAGCTGCACTAACACCTCAAATCCAAGTGTAATGATTGCTGCAGGTCTTGTAGCTCGTAATGCAATTAAACTTGGATTAAAATCAAAGCCTTGGGTTAAAACTTCTCTTGCTCCAGGGTCACAAGTTGTAACAGAATATTTAGAAAAGTCTGGATTGCAGGTAGATCTAAATGCTTTGGGTTTTAATCTAGTTGGATATGGTTGCACAACTTGCATTGGGAATTCTGGTCCACTAAATAGTGATATAGAAGATGGCATTAAAAACAAAAATTTAACTGTTGCTGCAGTTTTATCTGGTAATCGTAACTTTGAAGGAAGAATTCATCCGTTAGTCAAAGCTAATTACTTGGCATCTCCGCCACTTGTTGTTGCATATGCACTTGCTGGTACTGTGCAAACTGATTTGACAAAAGATTCAATATGCAAAGATAAGAATGGAAATGATGTCTATCTCAAAGATATATGGCCAACAAACAATGAAATCGAAGATTGTGTTAAAAATGTGGTAACACGTGAGATGTTTATCCAAAAGTATAAGGATGTTTTTTCTGGTGATGAACATTGGCGAAAGATAAAGTGTGAAAAAAGTGAAATCTATAATTGGGATGCAAACAGCACTTACATACAAGATCCGCCCTATTTTGATAATTTATCACCTAAAAATAATAAAATCGATATAAAAGGTGCACAAATATTGGCAATGTTTGGCGATAGCGTAACTACTGATCACATTTCCCCTGCTGGAAATATTGCTTCAAGTAGTCCTGCAGGTATATATTTAAAAAGGCTTGGAGTTAAACCACAGGACTTTAATTCATATGGGTCTCGTCGTGGTAACCACAATGTAATGATGCGTGGAACTTTTGCTAACATTAGAATAAAAAATGAAATGGTAAGCATCGAAGGCAGCTATACAAAATATATTCCTTCTCAAGAAACTATGTCGATTTTTGATGCAGCAACGCGCTACAAAGAAAGTAATATTCCTCTCATCATTGTGGCAGGAAAGGAGTATGGCACAGGTTCAAGTAGGGATTGGGCAGCAAAAGGTACTTTATTGTTGGGGATTAAAGTTGTAATTGCAGAAAGCTTTGAGCGTATACATAGGGCCAACTTAGTCGGTATGGGTGTTCTTCCACTTATATTCCAAAATGGAATAACCAGAAAGATATTTGATGGTAGTGAGATAATAAGCATAAAAGGTGAAATAGTACCAAATGGAAATCTAGAATGTATCATTAAAAGACAGGATAGTTCTGAACAATCAATTCAACTCAAATGCTGTGTACAAACTGCAACTGAGGTTAAATACTTAATGAGTGGTGGAGTATTGAGCTACATACTTCTCTTGACTTAGTAAAGTTAAGTAAGTACTAGACTTCTTTTAGCCAGCCCTAGCCCTTTTATAAATAATAATTTATTCTATGCGAAGTTATGATATAATTTTACCTTACATATGGTAACAGAGTGTTTTATAGATAATTATGATTAGCTCTATACAAGAACCTAATGAACTAAGGAAACGTTTACAAAGATTTTATCGTACTGATGAAAAAAGCTATGTACGTTATCTTGTAGAAAAAGCGGAGCTTTCAGCCGATTCAAAAAGTAGAATTTATAATATTGCAAAACAAGTTATTGAAAAAATCAAACACAATAAATTAAGTATTGTAGATTCCTTTATGCAGCAATACTCGCTTTCCAATGATGAAGGAATAGCATTGATGTGCCTTGCTGAATCACTACTTAGAATACCAGATGATTATACAATAGACGAAATAATCAAAGATAAAATTGCCAATCAGGAATGGAATAAATATTTAGGGCACTCTTCTTCGTTGTTTGTCAATGCTTCCACATGGAGCTTGATGATAGGTAGCAGTATATTGAGAGATAATGAAGGCGATTCGAAGTTCTATTACGCAATTTCTAAGTTACTTAAGAATTTAGGAGAACCGATCATTCGCAAAGCAGTAAAACAAGCAATGTCTATGCTTGGTAATCATTTTGTTGTTGGAGAAACCATAGAAGAAGCTTTAAGGTATGCAAAACTAGATGACAATAGTAAGTTTTTATACTCTTTTGATATGCTTGGCGAAGCTGCTCACACAGCTGAAGATGCAGAAGAGTATTTTAATTCATACATGCACTCAATAAAAGCTATAGGTGAATCCACTGAAATAAATGATTGTTTTAAATCGCATGGAGTTTCAATCAAATTGTCTGCGTTACATCCACGTTATGAATTTGGTCAATTCGATAATATAGCTGAAGAGTTGAGAGCTAAACTGCTAGAGCTTTGTCATGAAGCAAAAAAATACAACATTTCATTATGCATAGATGCAGAAGAAACAGAAAGGCTTGAAATGTCCTTAATCTTGTTTGAACAATTACGGCTTGATGAATCACTTTCTGAGTGGGAAGGGCTTGGCTTGGCTGTACAAGCATATCAAAAACGTGCTTTGTCTGTTCTTGACTTTGTAGAGGATGTTGCTATTCGATCAAATCATAAAATTATGGTCAGACTTGTAAAAGGTGCATATTGGGATTCAGAAATCAAGCGTACGCAAGAATTGGGATTAAATGATTACTCAGTATTTACAAGAAAAAGCTATACTGACGTATCTTACCTCGCGTGCGCACAGAAACTTTTAAGCAAAGTAAATCACTTTTACCCATGCTTTGGAACTCATAACGCCTATACTTTTGCTTCTATCATGGAGCTTGCTGATAAAAATCATCCTGGATTTGAATTTCAACGTTTACATGGCATGGCAAAAGACTTATATGATTATGCAATGTCAGAGCTTGCAACAAATGTTAGCTGTCGTGTCTACGCACCAGTTGGTAAACATAGTGACTTGTTGCCTTATCTTATAAGATGCCTTCTTGAAAATGGAGCTAATAGTTCGTTTGTTAATCAAATAAATGATTCTAACATTAAAATTGATGAGTTAATTTCAGATCCACTGGAAAAAGCTATAAGTTTCAATTATGAATCTCATCCAGACATTCCATTACCACAAGATATTTTGGGACCAGAAAGAAAAAATTCTTTGGGAATGGATATTAGTGACTCGGTGATAGTCTCACAATTTGCAGATGATATAAAGAGCTTTAGTGAAAAAAAATGGCAAGTTGGGCCAATAATTGACGGACAGTCACTTTTTGATGATGCCAAATTTACTGAAGTGGTGAGTCCTGCACATTTAGAAAATGTAATTGGAGAAGTGTTAAATACAACAAGTGCTCAAGCTTTAAACGCTCTTGAAATAGCACATAATGCTTTTACTAAGTGGCAGAATGTTTCAGCAGAAAAGCGCGCTAAATGCCTTGAAAAAGCTGCAAATTTGCTTGAAGAAAGGATGAAAGAGTTGATTTACATTCTGATCGTAGAAGCAGGAAAAATTTTATCTGATGCAATAGCGGAAGTAAGAGAGGCAGTGGATTTCTTACGTTACTACGCAACGATAGCAAAAAATGAACTGAGCGACTGGAAAAAATTGCCAGGTCCAACAGGTGAAGATAACTTCATCTTTTTTGAAGGTAGGGGAGTTTTCCTGTGTATATCACCGTGGAATTTTCCACTTGCTATCTTCATTGGGCAGGTTTCAGCTGCACTTGCAGCAGGTGATGCAGTGCTGGCAAAACCGGCAGAGCAAACGCCGATTATTGCCTACGAAGCTGTTAAGATACTACATGAAGCTGGGATACCAAAAAATGTGTTACACCTCATTCCTGGGGATGGTGGATATTTAGGCAAAATATTAGTTCCAGACAATAGAATTGCTGGAGTAGCTTTTACTGGCTCAACACAAACTGCTCAAATAATTAACAAAATGCTTGCAGATAGGGATGGGCCTATTGTGCCGCTTATTGCTGAAACAGGAGGGCTCAATGCTATGATTGTTGATAGCTCCGCTCTCTTAGAGCAAGTGACTACAGATGTTGTACTTTCTGCGTTTCGCAGTGCCGGCCAACGCTGTTCTGCACTTAGAGTGCTGTTTATTCAAGAGGACATAGCAGAGAAGCAGATAAAAATGATATGTGGTGCAGCGCAAGAACTCAAGATTGGTGATCCAATGCACTTAAGTACCGATATTGGGCCAATCATTGACAAAACGTCTCTCGATGTGCTGATCCAACATACGCAAAAAATGTCAGAGGACGAAGATTCAAATCTGTTATTTAAAGTACCCATGGATACAAATTCTCATAATGGTTATTTCTTTCCTCCATATATTTATGAAATACAAAAAATTTCGCAATTAAAGCAAGAAGTATTTGGGCCTATTTTGCATATCATACGTTTTAACAAGTCACAATTAAATGAAGTTATAAGTGATATAAACAATACAGGATATGGGCTTACATTTTCTTTGCAGAGCCGTATACAAAATCAGATCGATTTAATAAGCAAAAAAATATCAGTTGGAAATGTCTACATCAACCGTAACCAGATAGGTGCAGCAGTTGGGATACAACCATTTGGTGGTAGAGGACTATCTGGCACTGGGCCAAAAGCTGGTGGTCCTCATTATTTACAGCGTTTTTCTACAGAAAAAGTTGTAAGTGTTAACAATACAGCATTCGGTGGTAACACTACACTTATGTGTTTGGATTAATTTGCGGGCCCTAATTTTTCTTACCCCTAAACTAGACGTTCGTGCAGACAGCGCTAAGATCCGAAAAGGACCAGCTCATGCACTAGACTTCTTGCATAACCTAAACTAAGCAGAAAAAAGGTGTCATCCGAGTAGC
>NODE_26_length_8968_cov_21.814877
GGCACTGGGATGACAGGAGAATGGGCGACTTGGATCCTAGAGGGAAGCGTTCGTGCAATTATTGTGCATGAATTTAAATAGCACAACTTATGACAATTATCTTCGCACCAAAATGTTTGTGAGACTCAGTGTTTAGATTTACTTCGCCTATTCAGCTAATTTTTATTACAATTATAACAAAATAATTTTGGCTTTGATGAAAACTGTATATGTATGTCAATCATGTGGTTACAGCACTGGTAGGTGGGTAGGAAAGTGCATTGCATGTGACAATTGGGATACAGTTGTTGAAGAAATAGCAGTAAAAACGGGCAAAAGAAGTATATCTGCGCCAATTTTAATAAAGACGTTATCGGGTAGCGAAATTATCACTCCAAGTCGTTTTCTAATAGGAATAGAAGAATTAGATAGAGTTTTTGGTGGGGGTATTGTTCAAGGTGCCAGCATTTTAATTGGTGGCGAACCTGGTATTGGGAAATCTACCCTTTTGCTTAGAATTGCAGCTAATGTTGTGCAACTTTCCTCTTTTGAATGTCTTTATGTATCTGGCGAGGAATCTTTAGAGCAAGTGAGTCTCAGAGCAAAGCGTCTTAAGATAAATGAACCTAAAATTAAGCTTTTATCTACAGTGTCTTTAACTGATGTAGTAGCAACAATAAAGGAAAATAAAAGTATTAAATTTTTAGTAATTGACTCTATACAAACAATGTATGATAGCAGAATTACATCGGCACCAGGCACTGTAACCCAGGTTCGTACTTGCGCTCATGAATTAACCATTCTTGCGAAACAATATGGTATTTCTCTTTTAATAGTTGGTCATATAACTAAGGATGGACAAATAGCTGGACCTAAAACTTTGGAGCATATGGTAGATACGGTATTATATTTTGAAGGTGAAAATAGTAATCAATATCGCATTTTACGCACTATTAAAAATAGATTTGGTCCTGCAAATGAAATTGGTGTTTTTGAGATGTCTGAAGCAGGACTTGTGCCTGTTGATAATCCATCATCATTGTTTCTGATGGCCCATGACAGAGAAGTAGTTGGCAGCGCCGTATTTGCAGGAATTGAAGGTTCAAGACCAATTTTAATGGAAGTGCAAGCATTAATAGCAGGGACTAATATGGCAACCCCAAGAAGGGCAGTAGTTGGGTGGGATATTAATCGATTGGCTATGATCATTGCGGTGCTAAATGCTCGTTGTAAAATGTTTTTGCATGATAAAGAAGTGTACCTAAACATTGCAGGGGGACTCAAAATACAGGAACCATCGGCTGATCTTGCTGTTGCTGCTTCCCTTATTTCAAGTGTAGTAAATTTACCGCTGCCAACTTCTTCAATAATCTGCGGTGAAGTTGCACTTTCAGGAGAAATTAGGAATGTCTCGCATGCTGATCTCAGACTAAAAGAAGCACAAAAGTTAGGATTCAAAAAAGCAATTATGCCTAAAAATGGTAATTACTCTTCTCATGATATTGAGATAATCAAGCTTAGTCACGTAAGGGAATTAAGAGAAATTTTTAATTACAATTAAATAATGCTTCAGCAAACTCTTTACTAGTAAACTCCTTTAAGTCCTCTATACTTTCACCAATTCCTATAGCATGTAACTTTATCTTATAAGCTTCTGCAAGGCCAATTACTACTCCGCCCTTAGCAGTGCCATCTAGCTTTGTTATGATTAACCCTGTAACACTAACCATCTTACTAAATGCCTCTAATTGGCTATAAGCATTTTGGCCGGTAGTTGCATCAAGAACTAAAATAACATCATGAGGGGCAGTGTCATCCAATTTCTTTATCGTTCNNNNNNNNNNNNNNNNNNNNNNNNNNNNNNNNNNNNNNNNNNNNNNNNNNNNNNNNNNNNNNNNNNNNNNNNNNNNNNNNNNNNNNNNNNNNNNNNNNNNTCAAGAACTAAAATAACATCATGAGGGGCAGTGTCATCCAATTTCTTTATCGTTCTATATATTTTTGATAACTCCTCCATAAGGTTCACATTATTTTGCAGCCTTCCTGCTGTGTCAATTAGAACAACATCAACGTTATCTTTCATAGCTTGACTTACAGCTCTATATGCAACACTTGCAGAGTCGCTACCATGCTCTCCAGTAACAATCAAGCAATCAGAACGTTCTGCCCAAATGTTTAATTGTTCACTAGCAGCAGCTCTAAATGTATCGCATGCAACAAGCATAACGGACTTTCCCATCTCCTTATATTTATATGCGAGCTTACCTATAGTTGTGGTTTTACCGTTACCATTTACTCCACATACCATTATTATGTGTGGTTTTTTATCCAAAATGAGCGGTTGCACAACTGGGCTCAATATAGCTTCTATTTCGTTCATTAACTGCTGCGTAATAATGTTATACTCAACTTCCTTGTCAAACTTGATGCTTGTGAGCCTGTCAATAATCAACTTAGAAGTTTTATGACCAATGTCCATGCTAATTAGCAGCTCTTCCAGCTCATCTAAAAGCGACTGATCTAATTTTTTTTTGCCAGAAAAAATACTCTTTACTCCATCGCTAAAGCGCGAAGAAGTTTTCAACAAGCCTTTATAAAGATTACCAAATAAACTCAAGGGAATACTCCTTTTTAGATCATAAACTTAATTACAATATAGAGAATGACACGCACTACATGTATTTGTAAAGTAAAATGCACTCACTTTGCGGGTATTTTGTGAGTAAAATATACCGTTTGCTAGTGTATTTTACTTTAGTTTTTAACCTAAATATGTTATAATATAAGGCAGTGGTTTATAGGTAATTTTATGAGTTATAATGAGAAAATTTTAGATCATTACGAAAATCCAAGGAATGTTGGCTCTCTGGATAAAAATGATCCAAATGTTGGTACTGGTTTAGTTGGTGCACCATCGTGCGGTGATGTAATGAAATTGCAGATAAAGGTCAATGACAAAGGTGTTATTGAAGATGCAAAATTTAAAACTTTTGGTTGTGGTTCTGCCATCGCTTCGAGCTCTTTGCTCACAGAGATGATCAAAGGAAAAACTATTGAGGATGTAACAAAGATAAAAAACACGCAAATAGTGGAAGAGTTATCTTTACCTCCAGTGAAGATACACTGCTCGGTGCTTGCCGAAGATGCTATAAAAGCTGCTATTCACGATTACCAAAGTAAACAAAAATAGCTATGAGTAAATATCAAGAAGTAAATGCCGCAAAGAAAGATAAAAAACCTATCACTATCACTGCAAATGCAGTGGAAAGAATAAGGCATTTATTGAATCAAAAACAGCATGCTAACCTTGAGAAATTAGAAGAAGCAATAGGAATAAGAGTGCTAATTAAACAAAAGGGATGTTCCGGTTTAAAATATGATATTGAATATGCATATGATATTCGTCCTTTAGAGTCGATAATTGAAGAAAGTTGCAGTGATGGTCAAAAAGTCAAGGTGTTGATCGATCCAAAATCTGTCATGTTTATTCTTGGCTCTGAAATGGATTATGTAGAAGAAAAATTTTCATCGGGTTTTGTTTTCAAAAATCCTAACGAAAAAGGAAAATGTGGTTGTGGAGAGAGTTTTCATGTCTAGCAGCTATTTTACATTGTTTGAAATTGAACCAACTTTCAATATCAGCTTTGATGAGTTAGAGAAAAAATATATTGAGCTAAGCAAGACTGATATAAATGAAAGAGGGTCCAAGAATATGAAAAATATCAACAAAGCTTATCAAGTGCTCAAGTCACCACTAAAACGTGCCGAGTATTTGCTGGATCTTTTTAGGGTAAAAAGCCAAAAAGATCATCTAAATTCTGAGATATTAAATGAATCAATGGAAATAAGAGAATATTTGCTAGACTGTGATGATCTACGATTTGTAGGTAGGATGATTGATGAAAAGGTAAAAGATTGCACTAAAAGCCTAATTAATGCTTTCGCTACAAAGAATTTTGATGAAGCTACTACACAGGTTTTGAGATTGAAATATTTATATAAGTCATTTGAGGAAATGAAGAAAAATGCGGCCAATTCAAATTTCTGAACCAAATTCAAATGAAACAGTGTTTGGTATAGACCTCGGCACTACCAATTCTTTAATTGCTATAGTGAATAAAGCTGGTGACGTGGAGGTATTTAAAGATGAACAGGGAAGAGAGCTACTGCCTTCTGCTCTTTCATATGAAAATAACGTGTTGAAAATCGGCTATGGTGTTGACCAAAACGCCATCTGCTCTATAAAACGTTTAATGGGTAAAAGCATTAAAGATTTGAACAAAGAAGGCCTCAATTTTAAAATAGATAACGAAAGTGAAAAAGTTATTAGAGTAAAATGCTCAGAGGAGAAGTATCTTACTCCTGTTGAGATTTCTGCTGAGATATTAAAAGCTTTATGCGAGAGGGTAAAAAAATCCACAGGGATAAAAGTGAAAAAAGCAGTAATTACTGTGCCAGCTTACTTTGACGATTCAGCACGTAACGCAACTAAATATGCAGCAAAATTAGCTGGCATAGAAGTTCTTCGCCTCGTTAACGAGCCAACCGCTGCAGCGCTTTCTTACTCCATTGAAAAGAACAATAACAGTGGAATATATGCAGTTTATGACCTTGGTGGAGGAACATTTGATATTTCAATATTGAAATTACATCAAGGAGTGTTTCAAGTCCTTGCGGTTGGTGGTGATACCAAACTCGGCGGTGATGATTTTGATCACCTACTAAGTTCAATTGTACTTGATAAGTATAGAGAAAAGGCAGGTTTAAGCGAAAGTGTCATCCCAGTGCCCAGACACTGGGATCCAGAGAACTTGATTGCAAATGAACATACCAAAAAGTTATATAATAAGAACTGGATTCCAGTGTCAAGCATTGGAATGACAGGGCCATTATCATTCGTTGAACTACGTGCCGTGAAAGAATACCTAAGTGAAAATACATCAGGCACTTTTGGCTTTAACATTAACGGCAAGCCATTTGAATGTGAAATTACCAAAGAAGAATTCGAGCAAGCAATCAGTCTCTTGGTTAATAAGACTATCAATATAGTCACTCGTACTATAAGCGACATAGATCTTAAAATTGATGATATAAAAGGAGTAATTTTAGTTGGTGGTGCAACTAGAACACCATTGGTTCAAAATTCACTAGTCAAACTCTTTGGAAATAAAGTACTGAATGACGTGGATCCGGATAAAGCAGTTGTCATGGGAGCAGCTCTGCAGGCTCATTATTTAACTTGCAATCCAAAAGATAGGAATATTCTTTTAGATGTTTTACCCTTATCGCTTGGCATAGAAACTATGGGAGGCATAGTTGAAAAAATCATACCAAGAAATACACCACTACCAGTTTCAGAGATAAAAGAGTTTACAACTTATGTTGATGGGCAACCAGCAATGAAAATTCACGTTTGTCAGGGAGAACGTGAAATGATCGAGGATAACAAATCTCTAGCACAGTTTGAACTAAAAGGTATGCCACCACTACCTGCAGGTTCTGCAAGAGTTGAAATAGAATTTACAGTTAATGTTGACGGAATCTTGACTGTTACTGCAAGAGAAAAAGCTACTGGAATTGAGCAGACAGTTGAAGTAAATTCAAATTTTGGCTTGAGTGAAGCTGATGTTCAAAATATGGTTAACCAGTCAATAAACAGCTTTGATGAAGATATGAAGGCTCGTTCCCTTGCAGAGGCTAAAATTAACGGTAACAAGCTCATACATCTAGTTGAAAATGTTTCCACTGATCAAAAGTTAAAAAACCTATTACAAAACGCAAAAAACGCTTTACAAGGCAATGACTTGAATGAAATTAACAACGCTATCGCTGAGTTAGAAAGTTCTGCTTTAGAATTATGTGAATTAACAGATAGGTAGAGTTTACACAACTTTATGCAATATCCTGTCAAATCTCAGAGCAACAGGTAACCTGAAATTAAATGGTAACCAATCGACCTTCCCCAATTTAAACGATAAACCAACTATACTTACACGCCCAATGATATTTTCCATTGGTACAAAACCAACTTCAGGAAACCTGCTATCCAAAGAATTATTTCTATTGTCTCCCATAACAAAAAATTGATCGTTAGGCACATAATAAACTGGAGTATTATATGATAGCTTATTAGAGACGTTATCTATCAAAATCTCATGTTCCTTGCCACTTAAAAGCGTTTCTATATATCTTGGTATGTTACGATTTGACTCATAATCAACAAAACTTTCAATTTGCCTTCGCTCTACTTTCTGATCATTTAGGTATAATTCTCCCTCTATCATTTGCACTTTGTCACCTGGTGTTCCTATTACTCGCTTAACAAACCTGATGCTGTCATTTCTTGTGGGTTTGAAAACTACTATGTCGCCACGCTTTGGAGGGGTATAAAAAATCCTGCCGCTAAAAATGTTTGGAGAAAATGGAAATGAGTGTTTACTGTAACCGTATGAATATTTACTAGTAAAAATGTAATCCCCTTCAAGTAGGGTGCTTTTCATTGAACCAGAAGGTATATGAAATGGCTCGAATAAAAAACTACGTATTGATAGCGCAATCAACAGTAAAAAAAACAACGAAGATAAAAATCTTCCCGTTCTTATCACCCAGTTTTTGCTTAGTTCTTCCAACTTTTCCAACTTTGTTTTTCTTATAGATTAAGCTGATTATAATACATAAATTAAAAAATGGTAATATGAAATTTTACTTGTGAATGTTATTCCTCTATTCAAAACAATTTTGAAAAGGCGGTTCATTTCTTTCAACGGTGTCATCCAAGTAGCGTGACACGTAACTGTACGAACATTGCAATTTGCAGGTGGCAGATGAAAGCAGCTGACACTGAGATCCAGAAAAAAGAATGGTGTCATCCGAGTAGCTGACACTGGTTCCTGCAATCTCATCGAAAATGTTGTAACCACTTTCTATGCTAATTTGCTTGTAAGCAACCTGGATCCCAGTGTCGACTACTTGGATGACACCATTATAGAGTGAACCAGTGTCAGCTACTTTCGTGACACCATCTGGATGCAAATTTCCTTAAACGTTCGTAAACTTAAAACTTTACTTTAGGTCAAACCGCTGTATAGTGGCTTTATAGCTTTAGTTTTACAATGAATATACCTAGTATAGAAAATTGTGATCTTCACAATAAAACCGTTTTACTCAGAGTTGACTTCAATGTTCCTATAAAAGATGGAGAAATTCGTGACGTCACTCGTATTTTGAGAGCATTGCCTACTATTGAGTATTTAGTGAATGCAAGTGCAAAGATTATTATTATATCGCATTTCGGACGCCCAAAGGCCAGAGACAATAATCTGTCGCTAAAAAATGTAATTGACACTTTATCGCAGTTACTAAATAAAAAAGTGAAATTCATTGATGATTGCGTTGGTGAAAAAGTGCAAAAAGCAGTGAGTGCTATGGATGCAAGAGATATAATATTACTAGAGAATCTAAGATTTTATAAAGAGGAAGAGCAGAGTGACTCAAATTTTGCCAAACAACTAGCATCTCTAGCGGATATATATGTAAATGATGCATTTTCTTGCTCTCACAGAGCTCACGCTTCTATTTCACGCATTACAGAGTTTTTACCTTCCTACGCGGGATTTTGCTTACAAGATGAGCTAAAGTATCTTGAAAAAGCTGTATCGTTTAAAGCTAAACCTATTACTGCGATAGTTGGGGGAGCCAAAATGTCAACTAAGATAAAAATGCTTATAAAGCTAACAGAAAAGGTTGATTACCTAGTTCTCGGAGGTGCAATTGCTAATAATTTTTTGTTATTTAGCAAAGTAAATATAGGAAAATCTTTCTTTCAAAATGGTGTTGACGACCTTCTACATAATATTGTTGAAACAGCAAATAAAAACAATTGCAAAATAGTTGTGCCAGAAGATGTTCTGGTTGCAGTAAACCCTGATTACAGCACTAGTATTTCAAGAAGAACTGAGTCCATTTTGGACGGTGATATAATTTTGGATATCGGACCACAAACTTTGAGTACAATAAGCCGTATAATAGCAAGCAGTAAGACTCTGCTGTGGAATGGACCTATTGGTGTTTTTGAACATTCAGCTTTTGCAAGTGGTACAATAGGGGTAATGAAAGTCGTAAGTGACTTAACGCACAAAGGAAAGTTAACCAGCATAATAGGGGGAGGCGATAGTCTATCTGCAATAAGCGCTGCAGGCCTTACCGATAAGGATTTTACATGTGTTTCCACTGGTGGAGGAGCGTTTTTAAGTTGGCTGGGTGGTAACGAAATGCCGGGAGTTGCTGCTCTGCAAAAATGATTAGATTAAAACTTTTTTAAATTGTTTCTTATAGGCTAGCTTTTTTGTGAACGTGATTATGTCGAAGACAGTTAAACTAATTTTGTGTTTAATAATACCAATAATAGGATTTATTTTTTATATTAGGGATCATTATTTTCACACTGACTATGTAGAAGAAAATAATTTTGAACCATTTTTCAGTTCACAAGCAGGTTATATACCACCGTTTCCAGAATTAACTGACTTCGATAGAGGAGTGTTGAAAGTTTGTGGAGATTGGGGAGCACATCCAGATAAAGAAGATTTCAAAATTTTACTTAGTTGTCCGCAGCATCAAGAAGTAGTGAAAGGAATATATGATAAGCTTGATCATCAAGTGATTACGCCAGATGCGGATTTGGAGTTATTTAAAGATGAACTGGCTAACATTTGGTTTACAAATAGTGGAAGTGAAAAAGAAACTATAGGGTTTGGACATATTTTTTGTGGTGAGCCAAACGATAAATTAGGTGGTATGCATTTTGTAGGTAGATATGTTGAAGCTCAAGAAGATAAATGGGCAGGTGCAATTTGGAATGATAAGTCCCTATGCAATAAATCAGATATTAAGCCACCAGTTTATACATTTGGAATGAAATATTTGGGTAAGGATGGGGAAGTGAAAGTTAAATGCCCAAATGGATACGCATATAACCTTCATGCCGATGATA
>NODE_27_length_8911_cov_21.586495
GCTGTAATTCCTGTAATAATTACTATATTATTTTTCATTTATATTAATTTAATTAACATATGATAGAGTGTAGTAAAAATTTGGGTCCTACAATCTAAAGTTTGGAGATTTTTATGGCAGAAAACAACGACAATAATTCATTTATTAAGCGTTTCACAAACAGGACTCCTGGCGGTACAGGGGAAGGTTTTTCCAGTAAGTATTCGTCTCAAAACACCAAAGAACGGGCATTAGGGGAAAAAGGGAAAATTTCTGAATTAGCAAACAAAAAAACCGAATCCAAGGAAGCTTTTTCTGAAAGTGGCGGCATAAAAAGTAAAAGCAGAACTGTCAATGAAAGATCTTTTGCTGATGCAACAAAAAGAAGTAGGTCAGATCTTATATATTTAGTCCGTGGTAAAGATCGTGGAAAATCAGCGTGGCATTATGTATTAGTTGATAAAGAGAAAAGAGAAATGTTTCTAGCAAAAAGCAGAACTGGCTCTATAGATGTTGCAGGCTATGGGGAGATTTTGTATTCAGGATGGGGAGAGGATCCACCACAGGCAATAGTTGATAAAGTCAATGAAGAGTTTGGGTTGTAGCAAATCTGCATCCACGTTTACAAAAACTAGCTAGTTACTATATAAGATACAATGCAACACTAGTTGTTATGAATAAGTTTCTAGCTGTATGATATCTAAAATAATAAATGCAATACAGAACAACTTGTTAGTGTGTTTTCCAACAGAAACAGTGTATGCTCTTGCTTGTAATGCATTAGATAATGAGTCTATAGGAAAAATATATCAGATAAAGAAACGCTCTCAAAATAAACCACTGTCTATATTTGTTAGTGATATTTGCAGCTTGATGAGAATAGCAAAGCTAGAGAAAAAGTATATTGGTTTAGTAAATCACTTTTCTCCTGGACCGATTACCTATATTTTACCACTTAAAAACAATAATATATTGCCAAACGAATTCTTTAAAGATAGCATAGGCATCAGGATTCCTAAGCATCCTATTGCAACTTCAATATTAAATGAACTGAAAGTTCCAATAGTTGCAACTAGTATAAATATTTCAGGAAAAAAAAGTGTATGTAAGGCAGACGATATACCACAATCGATTAAGCAACATTTATCTGCAGTGATTGAAGATGATGAAGTAGTTTCTGGTATAGAATCTACTATTATTGACTTAACCGAAGATAAGATTAAGGTTTTAAGGGAAGGTACAATTTTATTACAAGCAGTAGCCAATGCATTTTCAAACTAAGATCTATAGGAGAAAGAATGAAAAAAGTAATAGGTCACAACCAGGCCAAAAAAAAATTAATGAACAACTTATCTGTTCAGTCTTGGCTGATCTGTGGTAAAAAAGGTATAGGAAAAGCAACACTTGCAAAATCCTTCTCCAATTGGTTACTCATAAAAAACTCTAGACCTCTCTCGAAACTTGTTTATGGTGAGAAATCTTTAGGAGAAGCACAGATGAGCACCACAGAATACTTGAGTGTGTTTGAGGAGCGCAGGCAAGCTTCGACGACAAAATTGCCATCAGAAATCGAGTTTCGGGAGCGGTCTTATGATGAAGTAGCGTTGGACTTACACCTTATTGAAGGTGATACTATCGGAATAGAAAAAGTCAGAGAAATGAAAAACTTTCTACACTTAAGTCCCATTCAATCAGAACACAAAATAGCTATAATAGATAGCTTAGAGGTAATGACTAATAACGCTAAAAACGCAATATTGAAGATATTAGAAGAGCCGCCAAAAAATTCCAAGATATTTATAATTAGCCATAAGCCATATGATATACAAACCACTATCTGGTGTAGGTGTTTCCAGTTAAATTTACTTCCATTAACTTATGACGAAACAAAGCAAGTTGCTTCATCTCAATGTAAATTTGATGATCAAACGTTTGACGAAATGATTACTTTATTTCCTGGAACGCCAGGAATGATAATAAATGCAATAAGTAGTGATGCTTATGAAGCATATAAATGCTTCTATAAATTTCTTCATGATTTAAAGAATCCCAATATGATTAATAAAGTAATTAATAGCGAAATCGAACTAGAATTAGCATCATATATAACTCAGGCCTTCATTTTAGAGAGCATAAAGAGAGAGGTAAATGATGTTGAAATTTTGCTAAGTCAGTGGAAAAAAATAGATGAACTTTTCGTTGTTGCTAAGCAACTTCACTTAGATAAAAAGCATGTTTTAGCTAATGTAGTTAATATCATGACATAAGTTTACAAAGTATAATACTTTTAACATAAATTCATGATAAAATTCTGTTAATTTAATACTCGAAGTATATAATTTGACTGATAATAAATTAACTGTATGGCAATCAATAGAAGTTTTGACGAAAACCATACTAAACATGCAGAAAGAATTAAGTTCAATCAAGAATATAGCTTTAGACCAGGACGTCACCTTAGAAAAAGGAAAGGAGTTGTTAAGCGGCATTTATGAAGCAAATTTTAAGCTAAACAAGGCAATCAATATAGCTACTTTGCCAAAAATTGGCTATCATATGCTAAATGGTGAGCTTGTTGTACGCAATCATATCACGGAAGAGGAAGTAAAGATTCCTAGAGTTTTCATTACCTTAAAGTCATTAAATCCGATCTTGATGATTATAAATTAACGTTTTGTAATTTTTTAGGTAATGAGTTTTTTGAATATAAAAAGTATGATCCACAATATTCTGGCGTTTCAGATGAATATAAGCTTGTGGATTTTGGTAGTGTAAAAAAGACTCATAATCTAAAATTTAAGGAATACGTTGGTCATGCACCTAAGTTTTTTGCTGCGGAAGGGCCTATTGAGCCTGGATCTCAAAACCATGTGATTGATCTATTTAGGCTAGTCAAAAGTGGTAAAGTGGGAGCCCTTGCTGATGAATTTGGTTATTTTGATGATCAAAATAAATTACATTATTATAATTATCACAAAAGTGCTGAAAGTAATATTTACAATCCTGAAAATTTCAGTGTAAAAATGATAAACATAGATGTGAGCAAAGTCGATAAATTCTACCTTATTGCGGAACAAGGTGATATAATCATTCATCCTATTTTGGAAAATTTAGACATATTTTAAAGTTTTTTAGAGTTATTGTTATTATAATTGGGTTTGGTAGCATTGTGTTATGGAAGATAAATTGCTTGAATCAGTAAAAAACAAAAGTTATTTCAGTAAAGCAGTCGAATGGTACTGCCATAGATATCTGTTTTGTGCAGCAGAAAGATCTTGGATGGCATTAATAGTATCGCTTCTCCTAGTATGCTTATGTTTATTAGTATTAAACATATACTTGTTATTTCCTGTTAAAAAAGATTTAAATTTTGTGAAGTACATGAACCACACAGAAGATGAGTTCTCTGCAATGCATAAGCTTAGTTTCAGTAAAAAGGAAGATGAATACACTTCCACAGCGAGGTACTTAATAAGTAAATATATTGAAATATATGAGTCCATTAATATCGTTGAACCAAAGTACCAAGAAAATTTTATAAGAAACAATTCTATACATAAAGTCTATCAAGGCTTTCAGGAAAAAATGAATAGTGAAGCTGTTTCATCTAAAAAAAAGAGCGTTAACGTAAATGTAATAAAGTTATTTATTGACCGATCGATCAAGGACCTAGTTACATTTGCTGGAAATGCTACTGTAATTTTTACAACTGCGCAAAATAAGGAGGATACTGTGGAGATTAGCTTCACTTTGTCGAATATAAAAGCAACTCTGGCTGGTATAATACCATTTAAATTTATTGTTAATGGTTATAAATATAGATGATCACATTCAAAATATTACTTGGTAGCTAAAAAAAATAACTAAAGTGCATGTAGCAGTGATAACTGGAGGTAAAACTAGAAGAATTGGCGTTTTTTTAATAAAGTAATTCTGAGAAGGTTTTAAGAAAAAGGCATTGTAAATTATCGGTAAAAAGTACAGAGCGTTAAGTATAGTGCTAACAATTAACACTAGAGTTACAAACACAGAAAGTATTACATTGCCAGAGTTGAAAACAGCTTGAAAAATGAGAAATTTACCCCAAAAAGTCGGAGCAGGCGGCACCCCTATCATAGACAATGCACCTATAGCAAATGCTGTCATGCTAATTGGCATACTGCGTCCTATACCATGAATCTTATCTATATATTTCTCACCTGTTTTCGTTATTATTGCTCCGGCAATGAAAAACAAAGTGATTTTTGCAAATGCGTGGCAAACTAATTGAAAAATTGCAACCCTCATGCTGAACTCACTAAAAATTGAAGCAAATAATATAATATACGACAATTGAGAGATGGTAGAGTAAGCAAGCAATTTCTTTAATTCTTTTTGCTTTAATGCAATCAATGATGCAGTAATAATAGTAAATCCAGCAGCGTACGGAAGCCACCCTCCAGCAAACCAATTTTGCTGCACAAAACGTTGCATGTTATCGACGCCGAAAGTGTATAATATAACTTTTATGATGATGAAAACTCCGGATTTCACAACAGCAACAGCATGTAATAGTGCACTCACAGGAGTTGGTGCAACCATTGCTTTTGGTAACCAAAAATGCATTGGCATTAATGCAGCTTTTCCTATTCCATAAATCAGCATAGCAAAACACACTGCAATGAAAGTGATGAGTGAAGTATCAAATTTGAATATTCCACCACTTACAAAGTCTAAAGTATGAAATTCATTATATAAAAGGCCTATTGCAGGAAAAAATAATACCAAAGAGGAGAAAAATAGCACGCCAAAGTAATAGCGCCCTGCAATCATTGATTCATTTGTTGAGTTGTAAGTAACCAGAGGGTATGTACTAATAGTTAGAAGCTCATAAAAAACAAATGTAGTGAGCAAATCTCCAGAAAAAGCAATAAACATTGCATAGCTAATCGATATTGAAAAAAAGCATAGAAAACTTGAGCGATTGCTATCAGCATAGTTATTCTGCATATAACATATTGCATATATACTGGTTAGTATCCATAAAAACGATATTAATAAACTGAATATTACTCCGGTAGACTCTAGCTTTAAACTAATGTGCAAATTATTACCAAAATCCATGAGAATAAATTGAGAATGATCACCATATACCAAATATAAAGTGCATAGAGATGTATACACAAACAGAAGCATAGAAGAAGCAACAGTAACGCTACTGCTTACTTTTGGCCATTTACTAGTAAAAAAAATAGCTAACGCACTTAAAAGTGGGATCAATGCAGTAATTAATAAATAATTCTCAGTAATAAAAAATGGTAAGAAAAGATACGTTAACATTAAATTTTCTGCTTAGGTAAAGCTAGAATTATACTCAAATCATAGAAAAACTGCTATGTTTTTTTGATAAACTAGTTATTTGTGCATGCTATAGCTATACCGCCGCGGTATCTCTAGATCCCGCTAACAAGTAGCGGGATGACGAGCTTATCGTCATGCTGCCGCGAACCGTCATNNNNNNNNNNNNNNNNNNNNNNNNNNNNNNNNNNNNNNNNNNNNNNNNNNNNNNNNNNNNNNNNNNNNNNNNNNNNNNNNNNNNNNNNNNNNNNNNNNNNTATCTCTTAGCCGCTAACACGTAGCGGGATGACGGTTTTTCAAATTATCGTAAGTCAGTTTAGCTATATAGATAGCATAAAGTCAACTGCATAAATTGAAACAATATCTGCTAGATGCAAATTATAACAAATGCAGTAGCGTAATCTCCATCGTCACTTAAAGAAAGGTGAATCTTGTAGTCCTTTGAGATGAAATCCTTTCTGACAGCAATATATGGCTTGCCTCTCACATCACTGTATATTTCTATACCTTTCATTGTAATACCCTGACCACCGCCTAATGCTTTAATAAAAGCCTCCTTTGCCGCAAAGCGCTTAGCAAAATATTTTGCCCTTACTTCTTGGCTATTATACTTTCTACTTAGCTCTATTTCTTTTTCAGTGTAGATTCTATTGAGAAATTTTTCTCCGTATTTTTGTAATATTCTCAATACTCTTGGTATATATACTATGTCAGTGCCGATACCGCGTATCATTTTGCGCTAAAGCGATTTATTGCTTCCTCAATCTGCATTTCTTCTACCTCTCCAGTTGCTCTATTTTTTACTTCAACTATATTTTCACTTACTGCTTTCTTTCCAACAATTATTTGCCACGGCAAGCCTATCAGATCCATTCTGGCAAATTTTACTCCTACACTTCCTTCCGTATCATCGTAAAGCACTTCATCGCTCTTCAAAGCTTTGTATATTTTATCTGCAGCCTCCGTTACTTTCGTTTGTAAATTGATTAAACCAATTCTGAAAGGAGCTACCGCTTCTGGCCAGATAATTCCCTTATCATCATGAAAAGCTTCTATTATTGCACCGACAAGCCTTGAAACCCCAATGCCATACGAACCCATATGCGTGTTGACATTTTTTCCATCTTGAGAAGTAACACTTGCCTTCATAGGCTTTGAGTATTTGTTGCCAAAATAAAAAATATGCCCTATTTCAATACCTTTACTAACATTTAACTGCTCTTGCGGCACAAGGCAAGTTTTAGGGTCGTGCATATCATCTGCAACTGCATATATATTCTTCAAACTTTCAACATCTTCACTTTCCAGTAGTTCAGAAAATTTATTGTCATAATATAAAGTGCTCTCACCAGTGTTTGCCAATATATGAAACTCGTGACTCAAATTTCCTCCAATTGGCCCTGTATCCGCTCTCACTCCAATTGGAGTAAGCCCCATGCGTTTGAAGATTTTTATGTAAGTTTTGTACATCAAATTATATGAATTCAGTGCACCTTCGTAATCTACATCAAAACTGTATGCATCCTTCATCAGAAATTCCCTACCCCTCATAACACCATAACGTGGTCTTACCTCATCACGGAATTTCCACTGGATATGATACAAACAAAGTGGCAAATCTTTGTAACTTTTTACCACATCTCTAATTAGATCAGTTGCTACCTCCTCGTGCGTTGGCCCGAAAAGCATATCTTCCTCATGCCTATCCCTTATACNNNNNNNNNNNNNNNNNNNNNNNNNNNNNNNNNNNNNNNNNNNNNNNNNNNNNNNNNNNNNNNNNNNNNNNNNNNNNNNNNNNNNNNNNNNNNNNNNNNNACCTCCTCGTGCGTTGGCCCGAAAAGCATATCTTCCTCATGCCTATCCCTTATACATAGCATTTCCTTACCGTAATCATCGTAACGCCCTGATTCTCGCCAAAGATTTGCTGGTTGCACACAAGGCATTAACACTTCAATAGCGCCAGATTTATCCATTTCATCTCTGATAATGTTTTCAATACTTTTAAGCACTAAAAGACCAAGCGGCAACCACGTATAGATGCCAGATGCTATCTGCTTTATTAAACCTGCACGCAAAGAATATTGATGGGAGATAATTTTAGCATGGGCAGGCTTTTCCTTTAGAGTTGGCAGATAATATTTAGATAAACGCATATAATAGATCTGATTGTACTGAGTAATCTTAATACAATCAGATCTATAGGTAAACTTATTTTGAAGGATTTGGGACACCTCCTATTGAATCAAAGAATTTTCTGCGGTCTTTGATAGAAGAAGTAGATGGGTCTTGCACCTCACTATTCACTGGGTCAGCATTATTTACTTGTGATGCAGCAGGTTTATTTTTAGGCTTAGGCAATAACGATGGCTTTGCTTTTGGCACAGAATGTGACGGAGGTGTAGGTTCAGATTTTACATTATCATCAGATTCATAATCACTGTCAGAACTCTCGCTTCTTTTGTTATTGTCTGATTGGAGAGTTGAAGATGTAGATTTCCTCTTGTGTTTTGTCCGCACCTTCTTTTCCTGCTCTTTCTGTTTGTCTTCATCTTCATTTGAAGCCCAGTCTGAATTGTTATTATAACTAGAACGCTCACTTTCACTATTTGAGTATACCATGAGTTTTCTGTTCTTCTCAATTACCGTAAGAAGATCAGCATCATAACCCTTCTTCTTTTTTTTCTCTTCTTGCAAAAATCTATTAACTCTCGCATAATACTCTTCTTGCGTTTCTTGCTTGTCATTTGACAATGTTGCTTCCAACTCATCTGAAAGACCTTGTGGCTGCTCACTCTTGCTTGATTCCCCTTTAGACTCATGTTGAACTTCAACTCTTTTCAACTTACGACCTCCTTTTGTCTGTGCAAGCAGAGCACTCATAGGACCTTTTTGATTAGCACCATTTGAACTTGGAGGAGGAGGTGGCGGAGGAGGTGGTCCAACGCTTGGTGAAGGCGAAGATGCATTATTATTTTGAGAGATTGCTCTAGCAACGTCCGTCTGTGATCTACTATCTTGCTTAACAGACTTTTCTTGCGGTACTTGAGATGCAGTATGGCCGGATTCTTCTCCACTAAGATCTATTTTTTTCTTATCACCAGCTCTAGAAACTGCCAGTCTAATAAGATATATCACTGAAACCAGTGCAACAATCGCAGAAACAGCAAAAATTGCTAAAGGAACTGCTTCAATTTCACCAGAACCAGAAACTGCTGCAATAACATAAGGAAGATGTATATAAATTGCAACGGCAGATACACATAATGATAAAGCAGCAATTGAAGTTTTAAGGTTAGACGTAGACATTTTTCACCTCATTAACCAATACACTATTAATAATAACTGGATTATCAATAGTGTCAATAATTAATTATGAAAGATAAAGTTGCAATTTGAATAGATAAGCTATAAGTAATATACGATCAGCAATAGCTATACAATAGACTTCTTGCATAATCCAAACTAAGTAGAAAAAAGGTATAGCTAACACGTAGCGGGATGACGGTTGTCAGGCCAGCGCCCCTATGATGTCATCCCAGTCTGGGATCCAGGAATTTTATTAAGTATAAAAGTAGCCGTTTTATGTTAAAATATA
>NODE_28_length_8776_cov_22.966174
TGGTGGAGTTTGTCAAGTGATTTTTGACGAAATGATTTTGAAAGTAAAGAGCGGGAGAAGGGGTTCGAACCCTCGACCTCAACCTTGGCAAGGTTGCGCTCTACCAACTGAGCTACTCCCGCAATTAAATCAACCTAAATTTACTTAATTATAGGCATATACAGCGATTTGTAAACCCCGTGTACACGAAAAATGTGAGAGCCCATAAATTTGCGTGGTTCCTTCTATGATCTTTTCGTATACTTAAGGCTCATTTTTGATTATCATAGGTTTTCAACTGTGCCAAAAAATGTATTAATTTTATGGGAATATTTTTATATAAAGACGACTTGCCAGCTAGTTCAATACCAGATGATATAAGGTCTATAGCTGTTGATACCGAGGCAATGGGGCTACTTCATAGCAGAGATAGATTATGCCTTGTGCAGCTCTCTTTTAATGATGGCAACGTTCACTTAGTTCAACTCAAGAACGATTACACAGCGCCAAATTTGAGAAAAATATTAGAGGATAAAAATATAACTAAAATATTTCACTTCGCGCGATTTGATCTGAGCATAATACATTACTACTTGGAAACTTGGGCACTTCCGTGCTATTGCACAAAAATAGCTTCACGGTTAGTTCGCACTTACACAGATAATCATAGCTTAAAAGAACTGTGCTTAGAACTACTTGATACCAAATTAAATAAGCAACAGCAATCTTCTGATTGGGGAAATGAAAATTTGACAGACAAACAAAAAAGTTATGCTGCATCTGATGTTTTGTATCTCCATAAGATAAAGGAAAAGCTAGATTTAATGTTGGAACGTGAAAGTAGAAAAGAATTGGCCCAAAAGTGCTTTGAATTTCTTCCTACTCGCATTGAGTTAGACTTAATGGGTTGGGAAAACGTGGATATCTTTAATCATCAGATATAACCATTTGTGAGAAGTTTTTTGTTTGTGCAAGACACTTTAGGGCAATTTTTCAGAAGAATTTAGTTGATTAACTGTTGATTGATGCGCTATATTTTACAAAAATTTAGGTATTTTATGAGTGATGATATTACATTGGTAAATGATCAAAATTTCAAATCTGAAGTCACTGACTATAAAGGGTTTGTTCTGATAGACTTTTGGGCAGAATGGTGTGGGCCATGTAAAAGTCTAATGCCGCGTATTGAACAGTTGGCTAAAGACAGAAAAGGCAAGATTAAGATCTGCAAGTTCGACATAGATGAAGGGACTGAAGTGCCAAGTAAGTATGGAGTGCAATCTATACCCACTTTAATCATATTTCAAGATGGTAAGGAAATTGCACGCAAAATTGGTGCAACAAATGATTTGCTAAGTTGGGTTGATAGTGAAATAAGCTAATAGACAAATTTGCTTTTGTGTGTATTATAAATATTGATAAAAGGGATTGTAGCTCAGTCGGTTAGAGCAGTTCGCTCATAACGAATTGGTCGTAGGTTCGAGTCCTACCAATCCCACCATTGTGTTAATCTTAGCATGATCGTAACAATGAGAAAACTATAGTATATGAATTATATATTGATATAATAGAGGAAATAATGGAATTTACTAAACTTTTGAATAATAAGTTAGATGAGTTGCACTTACTAAATCATCCATTTTACCAATCATGGAATACAGGAAGCTTAAGCTTGCAAGCTTTACAAACCTATGCTAAAGAATATTATCACCACGTTGCTGCGTTCCCTCGTTATATCAGTGGTATACATTTTTTGTGCCCAGATCTAAAAATGCGACAGGTTTTGCTTGGTAATTTGATAGAAGAAGAACAAGGTGATGAAAATCACCCAGAGTTATGGAAACGTTTTGCTGAAGGGCTTGGTGTAACACGGTCTGATCTCCATAAGGATGCACAGATTAAAGAGACACAGGAGTTAGTTGATGGTTACTTTGATATTGTACGATCAGACTTTGCTTCCGGTTTGGGGGCACTTTATGCTTATGAACATCAAACTCCAGAGGTTTCTAAGTCTAAAATTGAAGGTTTAAAAAAACACTATTCAATAAGTGATGAGCGTTCTCTTCAATTTTTTACGGTTCATATGCATGCTGATGAATGGCATTCTGAGGAATGTGCAAATCTTATTGCAGACTTAAGCGAAGAAGAGCAAGAGAAAGCCATGCAAGGCGCTAAAAAAGGAGCAAAACTCTTGTGGGGTTTTCTTGACGGGATGATGAACGCTAGTATGTGTCATTAATTGTAAGTAGATTAAACTCAGTGATATTAAAATGCAATGTAATCTTCTTATATCTGACCTGCGGCTTTGGGTTCATTTAGGATGTAGTGCAGAAGAGAAGTTTCATTCTCAATTAGTTAGTGTTAATATTGATTTTACCTTTAAATCCTCCCCTTTAGGACTTACAACTGACCGGCTTGAGGATACTATATGCTACTTGGAGGTAGTTCAGAGTATTCAATCTCTCGTTCAAAGCAAGCAATTCAATTTAATCGAGCACTTAACCCATGATATATACAGAGCCATTAATAATCTTTTGGTGCAAAAAAAACATATTATTTCTTCCATAAGAGTGACTACTCACAAAGTTGCACCACCCGTTCCCGGTGTGCATGGAGGTGTTCTCTTTACTTATTGTAATACATTACAAGAACAGGAAGATAACTAATGATCTATATTTCTATTGGCTCAAATATAGGAAATCGCTTTTCCCATTTACAAAGGGCTGCTCAGTTACTAAAGGAACGCTATTTTAAAGATTTAAAGTCTTCGATCATTCTAGAAACTAAGGCCATTTTACCAAACGGTGCTCCACCTGAGTGGGATAAGCCATTTCTCAACATGATTGTCTATGGAAGTTGTTCTTCTTCTCCCGAAGAGTTATTAAAAGGTCTAAAACAAATTGAGTGTGATATTGGCCGCCTGCAGGTCTATGAAAAGTGGGCACCTCGCGTTATTGATTTGGATATTTTGTTATGGGATGATCTAACGCTCGATACACCCTACCTTAGAATTCCTCACCCAGAATTGATAAACAGACCATTTTTGCTTCACTTGATGGCAATGCTGAACTCTATGGATAATACTCCAATAATCAACAAGACGTTCGGTACTGTTGCTTATGATATCCCTAACATTCAAGATTGTTTTTTAAAGAGTTTTACGCTTTCGCCAGAGCTTGTGGGTATTGTCAATATTACTCTTGATTCATTTTCAGATGGTGGTCTTTATTATGATGCAGATCAAGCAACCAAGCAAGCACTGCAACTGGTATCAGACGGTGCAAGTATAGTTGATCTTGGTGCTCAATCAACAAGACCTGGATCTTTAATGCAGATCCCAGAGGAAGAGTATGCACATCTAAAGCCAGTACTTGATAATCTTAGCGATTATATGAAAGCTGGCGATATTAAAGTTAGCATTGATAGTTTCTGGCCAGATGTTATTTTGAATGTTTTAAAACACTACAAAATTACCTGGGTAAACGATCAGAAGGAAGCTCTAGATAATAATACCTTAAAAGCAATTGCTAGTAATGGTTGCAGCATCGTTATTATGCATTCACTTTCAATACCACCACATAGAGACAACATTATTCCAGGCGACACTGACCCAATTGATATCATAAATAATTGGGCAGAGAAGAGCATTAGCAGGTTACTTACCCTAGGTTTTGATCAAAGCTCGATAATTATTGATCCTGGTATTGGTTTTGGAAAATCTCTATATCAGAATATCTGGCTTTTACGTAATATAGAAGCATTGCGAAGTTTTGGCTGCAAAGTTCTGGTTGGTCATTCTAGAAAGTCATTTATTTCTTCTTTTTCTACAGAACCTGTCTTTAACCGAGATTTAGAAACAATTGCTTTATCATCTGCATTGCACAACAAGGTTGATTTCCTTCGAGTGCATAATGTGCGTGATCACATGCGATTTTTTGTAGCTCAAGCTGCTTTACAGGAATGAAGATTATCGGAATTATGGCTGTTGATCCCAATGGGGTAATTGGAATAAATAATGGATTGCCCTGGCATTATCCAAGTGAGTTAGATCATTTTCGTCAGGTGACTGACAAACAAGTTATGGTGATGGGAAGAAAAACATTTGAAACAATACCACAAAACATATTAAAGCCTATTGTTTTTTCTCGTAACAAATTAAGTCCTTGTTTTAATAAAGGCATAGAATGCACTATTGTTTCTTCTATGCAAGAGTTCTTGTCAATCCAAGGTAATTGGAGTTACCCTCAAATCTTCATGATTGGTGGAGCACAAATAGCGCACCTTTTTTTGAAGTATGATTTAATCTCAGAGTTTATCATAACAGAAATTCACAGACCTCATGAAGGTGATGTATATTTCAACTTAACACTTCTTGATAGATGGAATAAAACTATTCTTACCAAAACAAAAGACTATACTATATGCAAGCTAACACGTTAATATGCATATTGAAGCAATTTATACCCACCGCATTGAATGTGGAGAAGTATTAGAGCAGGTTCTTGATCGCTATGTTTCAGAGTTGCTAAAAGAGGAAGTTGTTCTTGCTATCACATCGAAAATCATTTCCATTTGTCAAAAACAAGTGGTTTGCAAAACTGCTTGTTCTAAAGAAGAGCTAATCAAGAGAGAAGCTGATGCAATTGTTGATATGGCTCACAGTATCTGTTTAACGATTAAAGATAATATCTTAATTCCATCTGCTGGTATTGATGAATCAAATGGTAATGAGGTGTATATTCTATATCCAAAAGATGTTCAGAAAACAGCTCTATCAATATGGAACTATCTCAAGACAAAACACTGCATAAAACATCTTGGTATTTTGATTACAGATAGTAATGTAACACCTATGCGTCGTGGGGTTACAGGCATTGCTCTTGGTTGGTGTGGATTTGAGCCACTTTATTCTTATATAGGCAAACCAGATCTTTATAGCGAGCCACTTAAAGTAACACAAGTCAATCTTCTTGATGCACTGGCAACATCTGCTGTTTTAGTTATGGGAGAAGGGGCAGAGCAAACACCAATGGCAATAATTAGTGGCGCACCAAAGGTTCACTTTCTTACTCGTCCGCCAACTACAAAAGAAGAAAAAAGTGTTAAGATATCTATGAAAAAAGATCTTTACTCTCCTCTCCTCATGGGAGCCCGTTGGTTAAAGAGAAACTTAAAAAATTTGCTATTTCTTCATAAGGAGAAGTAGTTAAAGGAATTTACTCTATTTCTCCCTCTTTTTTTATTATTTTTAATCTATAGTTAACGTAAAAGAGATATGCAAAAACTCTATTGATCCATAGTCTGCAAATTATTAATAACACTTACTTTAAAGAACCTTACTTTACGCTGATCTTTGAGCGCTCTTTTGTGGTATTTTGTAAGAGTATAACTTGTGAAATCGTCTTCCCTATAGATTAAAGAGTTACACTGCTTTATATGTGATGCTATCCACTCTGCATAGTCCTGATGATCGGTTGCAATGAATATTTCCCCTGTTATAAGTATTTTTTTTGCTAATAAATTTAAAAATTCCGTATTAATTAATCGTCTTTTATTGTGACTTCTTTTTGGCCATGGATCTGGAAAGAGGATAAAGAATCTTTCAACACTGTTGTCAGGAAAATTTGCAATCAATTCTCTTGCATCTTCTGTCCATATTAAAATGTTTTTTATGTTTTGTATTTCTATGTTTGTTAGCAAGCGAGAAACCCCCTTTAAGTAGGGCTCACATTCTATAAATAATAGATCAGGTTCATTGAGCACCTGGTAAAGCATATTTTCACCGTTGCCAAAGCCTATTTCTACCCATATTCTTTTTCGTGAATTTACAATCTTCTCTATAGATTCCTTGCTGTTTTGAATAGAATATTTTTCCAATATTTCATCAACATCCGGTTTTAACCTGGACCTTCTGGAGAACGATCTAATCCACTTGCTATTCTTAAATAGCATATTCTTGATACATATATAATTTTCTCACTATATTTTATATAGCTTAAACAATTCTCGAAATGAATTAACAAAAAATTACTTGTCAATAATTATTAATATTATATAATATATGAGTTCTAATAAAGTTTAAATTAAAGGTCACATTGCATGAATAATAATGATCCAGTTGTAAATCTATCAGTTACTATTAGAAAGCTATCATCAAACAAGTTTATAGAAGAGATATGTCAAGGCCAATTTGAGGATCAAGATAATGCCTTGTTTGAAGATTCTTTTGTTAACAAAATTAAAGAAGGAGATGTGGTAGAAGGTGTAATTACAAGAATAAACCCTAACGACGTTGTGGTTGATATTGGTTTAAAGTCTGACGGGAGAATTCTGATCAAGGAACTCGGTTGTAATGATGAGATCATTATTGGCTCGAAAATTAGAGTTTATGTGGAAAGAATTGAAGATTATCATGGTAATGTTGTTCTTAGCCGTGAAAAAGCAATTAGAGACGAGAAATGGAATAAGTTGGAAGAAGATACAGTTACAAGAGCTGAAGTAAGTGGAGTTATTAAACGCTCAATTAAATGTGGTTTTATTGTTGATCTTGGTGACGGAATAAGCGCTTTTTTACCGCTGAGTCACGTGGATTTGAAGCAAGTAAAAGACGCGAAGCACTTTATTGAAACTGAACAAAAGTTCATCGTGCTTAAAATGGATAAGAAGCAAGGTAATATTGTAGTATCAAGAAAGCTGGTGTTAGAAAAATTGCACGCTGGTGAAAAAATTAAATTTTTAGAATCTTTAAATGAAGGCGATATAATAGAAGGAAAAATAAAAAGCATCACTCATTACGGTGTATTTGTCGGTATTCATGAATCAGATGTAGTGGGAGTTATAGATGGATTGCTACATATTACAGATATCTCTTGGAGTAGAGTGAGTCATCCATCTGCAGTTTTTGCTTGTGGCCAGACTATAAAAGTTAAAATTATAAAAATAGATAAGGAAAATGCTAAAATTTCCTTGGGTGTGAAGCAGCTAGAAGATAGCCCTTGGCAAGATGCAGAGTTAAAATATCCAGTTGATAGTGTGCATAAGGGTTATGTAACAAGCATAGAAGATTATGGATTGTTTGTTGAGCTTAGACCTGGAATTGAAGGTTTAGTGCACTCGTCAGAAATAGCTTGGGTTAAGAGTAATTTACCAGTTAGTAGTCTCGTAACAAGGGGACAAGAAGTATATGTAAAAATTCTCAGTATTGACATTGCTAAGAGTAGGATGAGTTTAAGCATGAAAAGGTGTGTAGACAACCCTTGGCAAGTATTTATCAAGAAATATCCTCCTGGTTCTATTGTTTCTGGTGAAGTGAAGAATAATACTGGCTCATATGTATCTGTTGCTTTCAATGATTCTGAAATAGATGAGAACGTAGAAGGGACAATATATGTGAAAGATTTAAGTTGGTCTAAAAATAGCTCAGATGAGATAAAGAAGTATAATGTAGGTGATAAAATAGAAGCAAAAGTAATAAGGGCTAACGTGAATCGGGCAAGAATTTATCTTGGAATAAAACAAATAGAGTATGATCCTCTTGAAGAACTGATAAAGAAAGTTAAGGTAGGCGATAAAATACAGGTTATTGTAGGTAAGAGAGAAGATAATGAACTAGTCGTTGAAGTTGAGAACGATGTAACCCTTCTAATAGATCAAGAGCATTTACCGGAAAATAAAAAGTTCTCTATATCAGAAAAAATAGAAGTTGAAGTATTGGGTGTTGAAAAATATAACATAGTATTATCTGCTAAGTGATAAGGTTTACTTATTTTGGCTTCATATAAATGGCAACAAAGTCTGATATAATAGCGAGGGTAGCAAAAAGACATCCTTTTTTAGATAAGATTGTTATAGCAGCTATAATTGATAGATTTTTTGGGATACTTTCAAGCACATTGAAGCATCATAATAGAGTTGAAATTAGGGGGTTTGGTTCTTTTTCAGTTAGAAGTTATAACTTGAAAGAAACAAGCCATTTAATGTTACAGAAGTTTACAAAGAATCAATACTTTAAAACATATTTTCGTAGCAGTAAAAAATTATCTGATTTGATAAATGAATAAAAATTTATACCATAAATAAGATGAAAGTAGGGGTTTGAGTTTATACTGTACGATAGAAATTTTTAGCACCATATGCAAGTAGTAGAAATAGTTATACGTAATAACACATACAAAATATCTTGCGAAAGTGGGAAGAAGAGCCATTTATTACGTCTTGCTAATAGTTTTGACAAGCTAGTTGGTTCTGTATCTCAAAAAACTGGAGGTAAGGGTTCAGATGCATTAAATTTCTTACTTGCAGCGCTAATTCTTGAGGATAAAATTTTAGAATTAACAAAGCGGTTGGATGAAGCAAATCAAGAGCGCGAAAAGTATAGAAACGAGAAAAGAATAGAATATATTGAGGTACTAGATAAGGTAAATAAGATTATCACTAATCTTGAGTGCATAAAGGATTAGCTTCAATAAAGCAAGCAATTAAATTGACTATCTGACTATTTAAGCCAGGAGGGAGGTTTGTCTTACGAGTTATGTAACAATATAATTCGTAATCATCAAGATCAACTATTTTTTCGTATTCGATTAGTTTGCTCAAGGAAAATTTATCAAGATACTTCAATGCAAAATGCCCTAAAAGTATATCGGTTTCTTTGCAACCCCTATGCCAGCTTCTATACATCAATTTTCTTCTGAGTAGTGAGGTATTTGTCATTACAATTAAACTTTTTTTTAATTTAAAAGCTAAACTAAATACTTGTCAAGCGAGGCGCGTTTTAATATACTTAACATTTGTTTAA
>NODE_29_length_8758_cov_8.723888
TTTTCAGGTTTTCTAAACTTTCTGATGTTATTGGCTCATGCGGATTTAAATCGTTCTTTCGATTCCCTGCAAATACTGTCGTATATTTTATTCCTTGTTTTTCATCAAACCCACTTTGATCGATATGACTTGCTATTACTCCTATACTTCCTACTCCTGAAGTTCTCGTTACCAATACTTTTTCAGCACTTGATGCAATTGCATAAGCCGCAGAATACGCATCATCATTGGCTATTGCCACAATCCTCTTTTTTGTCCTTGCTTCGTAAATAAAGTCCGAAAGGTCGAATAAACCGTTTACTTCCCCTCCTGGGCTGTCTATGTCCAAAATTATTGTTTCTACTTCTTCATCTATTAAAGCTTCTTCTATCTCTTCACGTATCTTCTCATATGATGTCATCCCCAACACATCATCAAAAGCCTCTGACTTCTTCGTCAAGATTCCATGTATTGGTATGACTGCTATTCCCTTTTTATTATTTCTTACTGCGTGTTTTATGTTTTTAAACGTGCCGGCATGTAATGACAATAGATCAAAACTTCTTTGCTCCATCATTACCGGTCTGTTCAGCCACATTGCTTGTTGTTTCATGTCATTTCCGCAAAACTACTTTGTACATCAGAATCAAAATTTAAGCCCAGTTCACTTGCACGTCTTTGATCTTCAGCAATTTCTTGGTCGATTTCTTCTACATCATAACCCAGTTCTGACACCACTTCCGATCGACTCTTAAACCCATTTCTTACCGCCATTTGCTGTGCTTGCTGGTCTTTTAGCGGATCTACCCAATCAAATCCTTGTGCTATCCATTTTACTTCTTTTTTTGCCGTTTTTTTTTCGCCTATATCCAGTTCTCCTGAGAGTAGGGCTAATTCTAACCACCTATCCCACACCGGACGGCAAAACTGATATACTACCACGTTATGCTGTAACATTCCGCACCTCCTACGAAACTCTATTAATCCTGCTCGGATTGATGAATAATTAACGTTGGTAAGATCTCCTGTTAGCTGCTCATACGTTATTCCCATGCCTACTGCTATTGCCCTTAGCTGCTGTTTCATGAATGCTTCATAACTTCCTCCAACATCAGATGGTTCCGAAAATTTGATATCTTCCCCTGGATCTAAAAGTTGCATAGTCCCAGGTTCTAAGCCTGACAGCGCTACTCCTTGCTCATTACTCTCTCCTTCTCCCATGATGTTCGCCTCAGAATCAAGTCTCGTAATAAATCCCGCAAACATCGCTGCTGTTTTCTTTCTTACTAATTCCGCATCATCGTATTGATCAAGTTCATAGAGTTTGAGTAGTACTGTAGAAAGCCACGGTATCCCTCGAATTTGCCCAGGTCTTAGTGGTCTATAGATATGTAAAACATCATTTGCTGGTACTCTAACTGATTCTCCAAATGATCCTTCACCAGGGTGCTCTCGAAAAAGGTAATATGCTTCCCTCTGCCCAAGTCTATTGAACTCAATCCCGTTTCTAATTACATTACCGTTGGCAAGGGTTTGATTGCTCTTATTGTCTAAATGCTCTGATTCAAGTACTTGCAGTTGCAACGGCACACAAAGACCATCTTCTCGTTTTCTTGTTCGGAGTCTTACAAAACATTCCCCTCCTTCTATCATGCTCCTACAGACCAAAGCTTGTAATCCATAAAAATCACTCATTCCGCTACTGTCTGCTTCATCCGTCCATCTCAGCCATAATTCTTGCACTTTTTTCCGAAACTCTGCATCTTTCGCCTTTGACTGCGGCTTTATTCCTGTCCCAACAGAGTTACTTACTATCGTATCAATGATGTTTGCCGCATAGGAGTTCTTTCTTACCATGTCACGTGATCGACTTCGTAAAGTTTCAAGACTATGCGAGAGTAAGCTATTTATACTTCCTGTCTCTGGTTGAAAGTGCAATAATCTCCTTCCTGAGCCTGACGCATCCCATGCTGAACTTTCTGGTTTTGTTGGTTTCCGAAATAATTGTTTGAATGATTTCAATAACATCATGATATCCAAAAATCTTTTAATTCTTCTAATGTTCCGTTGAATTTATTTCTATCACATGAGCCTATTCCTTCTACTTCACGAGGCTTTTTCCCACTTTTGCCGTCAGTGTATTGCCATAGAGTCCATTTTCTCCACCCTATTGGTAATGTCGGCTCTTTTCCCCATTTTGCTAACCATAGTGGACATTCAGTTAAAGTTGGAGTAGCAAAATCCTTGAGAAAATACGCATTCCCATAAATTAACGGCAAACGTCCCGTTACTACATAAACTCGATTAATAAAATCTTCCGCTTGTTTTGGTGTTATGTTTTTTCCATCTCGGTTTTCTTCAATGTCAAGCGCTAGCAATACTTTAGAATCATTTCCAACTGTTTCCAGAAAATGATCGGCTTGGTCTTTTCCGTTTTCTCCTACTCCAAAATGGTATGCTCCCCACATCAAATTCTCTTCTTCAGCGGATTTTCTTCTTTTTGCATACTCACCATCTACATATTTTAGTCCTTGGGTTGCTTTGTGAATTATACCTAATATGCCATCTTCTTTCACTAGCTTAAAATCCACACTTTCATTCCAATGGGAAATGTCTATTACTGCATTTACATGCTTCCCTGATGCTATATTACCTGTGGCTATAATATACTTTAAATGTTCTAAAAAGTCCGGGTATTCATTTTCCATCATATAACTTCTCATACCACTCCTTTATTCGTTGAAATAACAATTTTTCTTTTTGGCTTCACACCTGCTACTTTTAATTCAGATTTAATTCGTTGTCTTAAGCTCAAGAGGTCATTTATCTGAATTTCTGCGTACCTAACCACATGATCACCATACGCAATCGATACTACTCTTTCCCCGCTCTGTAGCTTCCTTATCGCTTCTTCAACTTGGGCTAAATATTCACTGCTGTACATTCTTCTCACCCAGCCATCTACTCTTTCTTACCTTTTTAGGCTTTTTAGCTTTTTCACCTGCTAAATTCTCCCATTTACTCTCTGGCCACCTATCTATTCCCAGTGCTATTGATGCTGCTCTTGCGTAAACTCTGCAATCTAGTACTTCATTTCGATCTCTTATCTTTTGCCACTCTTGTTTGGTATACCCTTTTACTACTTTGGTAATTAGTTGCTCTGCGGTTAGCTGCTTAAAATATTCAGGTGGATATTCGGGAAAATGACAATACCCCGGCGCCCCTTCTGTTAAAACATTAAGTAATTGAAAAAGCTCGGACTTCAATATCGATACTCCAACTGGCCACAGCTTCATTCCTCTGCGTAACTTCTTACCACCAACTGTTACATCAACTCTACTTGGGCTGTTAAGCGGCACTAGCGCTTTGTTTGCTCCCTTTACCGCTATTACTCTCCCTGACCCTTGGTGACCTCTTACCCAGTTATAAACCTCTTGCGTTGCATACCCAGCATCTACCGCCATCATACTTATCATGTATTCAAGCCCATTTTCACCGATAAAATGACGATTCAAAAGCTCTGACAGTTTTCCCCATACTTCTCCACTTCCAGTATCACCTTCTAATACCTGGTAATCTATTGACCAATTTTCTCGGTTTTTTCCCCACGCTACTACTTCTACTTCTAACCGATCTTTTTGTACGTCAACTCCTGCCGTTAACACTATTTTTCCACCTTTTGGCACTATGCCTATCGGAAAATTTTCCCGACGCTCAAATAGTTGCTTCCAGTCTGGTACTTCTCCCTTATCTACCCAGGTTTCTCCAAGTGTTGTGTTTATCCAAACCTTCAGTAATTGCTCATTTTCCTTTGCATGTAGATAATCTTCCACTGCTTGTTTCCAACTATACCAGCCTACTGGGCTATACAAGCTTGAAAGGTGGAATCCTATTTTTGCCCCTTCTTTTGCCTCTTTTTTTCCTTCTTTCCCTGTAGCTCTCCATTCTCCACGGGCTAGCATCTCTGTTTTCTGATGATTTTTTATTTCTCCCCTACACTCTATGCACACGTAGTGCGCTGTTGCTGGATTCTTTTCTTCCCACTTTATTTGTGGCCATTTCAGCACCTGATAGTGATTACAATGTGGACAAGGTACAAAAAAGTATCGTTTGTCTGAGCTCTCAAATTCCTTCTCTATTCTGCTTATTCCGTGAACCGTTGGCGTTGAAACCAAGAATATTTTTCTCCGCGTAAATGTATTAGTTCGCGCGATGCTGAGTAAAACTGGATCTCCTTCTCCTCCTGAATCCCCTGGATATGCATCAATTTCATCTAAAAACAAATACTTCACTGGCATAGATCTCAGACCCACACTGCTATTTGCTCCAGTTATTACTACAATTCCTCCCGGAAACTCTTTGCTTTGTACTGTGTTACCTGAATCTCTCGACCTTGGGTCTTTTACTTTATCTTTTAAACATGGTGTGCTTTCAATAAGTGGTGCAAATCTTCCCTTTGACCAACGCTTGCCCATTTCTACTGTCGGCTGTACTACCAGCATTGGCCCTGGCGTCTGATCAATAATGTAGCCTATCCAGTTGTTCCCAGCTTCTGTTCCTCCAATTTGCGCTCCTTTCATGAATACCACTTTTTCAGCCGGTGAAGATGAGGATAAAGAGTCCATTATTTCTTTAAGGTACGGCGTCCTCTTTGTTCTCCATTTCCCTGGCTCTGATGATGCTATCGTTGAAAGTTGACGATTTCTATCTGCCCACTCTGATACTTTTAGTGGTGGATCTGGCCTTAGTCCTGCATAAAAACTACTACTATATATCACGCCACTACCTGCTGAAGTTTTGCTACATTTTCCACCTTCACATCGGTCAGGATAGAACGTTCTGAAATTACTCTTTGTTTGCAGTACGTATCAGTTGATTCTTTAGTAAAACAACTTAAAATAATGATCGCAATTATTCCTGAATATACTGTAGGAATAGAGATAATTATTGAGCCTACTACTATAAGGTATTTCCTAATTTTCTTTAGTAATTTTAAATTATGTGCAATCATCAATCCGCTAACCCTTCCAATGCAACTCTGATTTCCTCAGTCAGTGTCTCATGGATCTTCTCTGTGTCGTTCATCGATGCTAGTAATGCTGATACTCTGTCTGGGATATTCAAAAGATTGTTACGAACCACTCTTGCCACGTTAAATGCTTCGGTTTTTACTTCCTCTACTGGCACAAGTTCTCCGATCTCAGCTTTTGCCTTTGCCTCAAGCAATCTTCCCCGCTCCATTTCATTTTTTATCCGGGTTTTTAGCAGCATGGTAGAGAGCTCACTGGTGTTTCCCCTTTTTTCCTCAATTTCTCCACCTTTTCTCCTCAGTGGTTGACTTGGATCTCGTATTGCTGCCACCGCTTCATTTGCTTGTTCTCGGTCAATCAAACCATCCTCCAGCTCAACTATTCCTTTCTTTACTAAATAACACACGTATTGCTTCGAAACTCCTAGTTCTCTTGCCCATTCCGTCTGCGTTATCCTTTCCACTTTTTTTTCCTCTTTTTACCTTACTGTCTTGATTCTTGAATTTGGGCAAAGGTTTTGCCAGTATCCGAAAGTATCGCTTCTCTTCCCGTGTATACTCTCCAGCGCTTTATGGATATATCAACAAATTTGGGATCAAGTTCTACGGTTCTACAGATTCTTCCTGTCCTCTCACATGCAATTAATGTGCTCCCAGAACCACTAAATGGATCAAGAACTATGTCCCCTGGTCTACTGCTGTTTACTATTGCTCTTTCCATTAATTCCACTGGTTTCATTGTTGGATGCAGTGAGTTGTACGTTGGCTTATCGTAAAACCAGAGATCACTTTGATTACGGCCTCCATGCCACTCACGTTTATTGCCGTTTTTCCAACCATAAAGTATTGCTTCGTATTGTCTTTGATAATCAGATCTTCCTAGCGTAAAATGATTCTTTGCCCAAATGATAAATGTTGACCATCTTCCCCCTGCTTCTTCAAACACTTTTTGTAAGGTCGAAAGCTCAGATGATGATGCACAAATATAAATTGCTCCTTTGGTGTTTGCTAAAACATGAGTGCAAATGTCATAAAGGAACAATTCGTAATTTTCACCTTGATTGTCGTTTAGTATTTTTTTGTCTTCTCTTTCCTGACTAGCGCCATAATCAACGTTATACGGAGGGTCACACACGGTAATATCTGCCATTTTATCGTCTAATACCGCTTTAAATGATTCAACCAGACAACTATCGCCACAGTAAATTCGATGCCCACCTAAAATCCATAGGTCCCCTGGTTTTGTTATTTCCACTTTTTTGTCATCACCAGCTAAATCAGAAAATTTTTCTCCCTTTTCCCCTTGTTCTTCCCTTCCATCAAGATTATCAAGAAAACGTTGAACTTTTTCTAACTCAAATCCGGTCATTTTAAGGTCAAACTCCAAATCTTCTAATTCTTGAATTTCCACCTTCAAAAGATCATCATCCCACTTTGCCCAGTTAGCTGATTGATTTGCTAGTAACCGAAAAGCTTTGGTTTGGGCTTCACTTAAATTATCACTGAGCACCACTGGAATACTCTCCATACCCAATTTTCTTGCTGCTTTAAGCCTTAAATGACCATCAACCACAGTGCCATCGCTTTTTGCAACTATCGGAATACGAAAACCAAACTCCCGAATTGAAGCGCACATTCTGTTTACTACATCGTCATTCTTGCGAGGGTTACGCTCATATTCGACAAGATTTTCAATAGGATAGTGGTGGATTGCTAAGTTCATATTCCTAATAGTTGTTATGTTTAAATTCTTAATAACTTGTTAAAAAGTTAACAATCAAAATACGTCTGACGCTAGAGAGGGCCCGGGGTTTCCCGCCCAAATCAGCCAGACTGGCGGAAAGGACCCACTTCCTATGTGTTATCTAGCATATTAAAATCTTTACTAAAGTTATTAACGCAAAACATCAATGCCAAAGCATCTGCTTCATTATCATCTCGAGGTAAAAAACCTTTTTCACGTATCGCTTCAATAACTTCACTTTTGCTTGCATTGCCTTTGCCTGTTATGAAACGTTTTATAGTTTTTACAGGTACACCTTTATACGGCACGTTATGTTCTTCACACCAAGCAGCTAAAACGGCAAAGAAACCACCATAACAATGAGCAGCGTCTGTTCCTAAATGTCTTCTTACTTCCTCAAAATACATTGCTTCAATGTTTGAGAACTTTTCCTTCATTTCATTTAGCCACCTACGAAAATTTAAGAAGTGCATTCCACCTCCGCTGAAACGACTACCATGAAAATTTTCACTACCGCTTTTGATTACTCCGTCCTTGAAAATTGCCCAGCCGGTTTGTTTGCCGAGATCTAGTGTTAGGATTGACATTTATTTGAAACTTTTGTGTTGAAGCGCATCTACGTCGTTAAAACAATGCCCTTCTATTATATATACCGGATTTCTTACTACTTTTTCCGGGATTTTCTGAAAAAAGTTAAAATAATTTTAAGGCAGCTCAGAAATTAAAGAGCTTTAAGAACCCGCTAAACGGAACTCCTAGATACCTTACTATTTGAGTTGTTTCCATTTTGGAAATAACTGTTTACTGGAGCTGATAAGAGGTCACATGAGTTTTTGATAAAAAGGATAATCCCTCCTATCTAGCTCATTAATAAGTTATAATAGCCCTCTAAAGACGCTTTAAAGAATTTAGTTGCAGTAGAGACAATTAATTGGTTAAATTCCTTAAACTTCATTATGGTTTGTTTGTAAGTTATAGGAAATAGATAATGGATGAGAATAAGATTGTATTTTATACTACCTTTTTGAGATAAGCGGAAATGAACTTTCATTGCCCCTATATTAATATAACACAGGATTTCTCATGGTTTTTTATGATAAATTTGAAAAAAAGTTAAAATAATTCTTAAATTGCTAAAATTGGTTTGTAAAATTCACCAAAAGATGAAGGTAGTGATAAATCTTCCTTATATTTTAACTTTAAGCGGAGATATATTAAAAAGCTAATAGAAAGGAAATGAGGCTTTTTAAGGATGAAAATATCCCATAATTTTTGCTACTGCTTTTAAGATATTTGCTAAAGAATTAAAGATTTTGTATTTTTAAAGCTTTGAAAACCAGCTAAAAGATAAAGCAAAGATAATTATTTTGGGTTTTTATGTAAGGAATTAATGAATAGCTATTGCTTCAATTGCAGTTAGCGCTATAAATGGCGTTCTAAACTCTTTTAAAGGATGGTGCTTTTTTGTCTCCTCCCTTTCTTTTGTATCTTTTTAAGTAGCTCTTAATTTCTATGAACACCAACAGCACTGTGAAAAAAATCTTTGCAATAAATAAAAGATATGATAAAATTAAGTGTGTATTTTTGCTAAGAAGAGGTTTATTGTGGTAGGAGATACTTAGGAATGTCATTTATTTCAATTTTAAGCTATGTTACAAGCGTTCTTTGACTAGGGAGGGTATTTTCCTTCATCTAGGTCATGGGTAGCCTTAAAAACGCGGTTAAAACGACTTTTATATTTCGGTTAAAAATTTAAATGGTAAGCGGCACGGTATTAATGTGTATTAGCCTTTTTTAAAGCTTGAAAACCATTTCAGTTGAGCACCGCGGAACTTCTCTTAAGATTTATATTATAATAAACTTATTACAGTTCATGTTTTTTTGCTTAACTTGTTATTTAAAAATTAAAAAAGTAATAAATTAAACATTTAAGCGCGTTAATAATATTTAGGTAGGTATTATGAAAGGTACATATCCTATATGTTTTATTATTATATATATTATTT
>NODE_30_length_8622_cov_23.339675
CTTGTCGAGAGAATAAAACTGAGAATGAAGAACTGAGGGAGCAGGCAGTTGCAGGGTTGAAGCTGCGTATTGCAAAATCCTCTTCTGTCACCAGAACACCCTCCACTGTCATCCCAGTACTTGATACTGGGATCCAGAGAGATTCCAGCGTCACGCGCTGGAATGACACCAAGCCAGATGATGACACACAACATGATATCGATATCAAGCAATACTACGACCGGTTAGATTATGAACTAAGTGTAATAACTTCAATGAACTATGCTGGTTATTTTCTAATAGTTTCTGATTTCATTCGTTGGAGCAAAGCAAATGGCATTCCAGTTGGGCCAGGAAGAGGTTCAGGAGCTGGATCAATTGTTGCTTGGGGCTTACAGATTACAGACCTTGACCCAATAAAGTTTGGCCTAATATTTGAAAGATTTTTGAATCCTGATCGTGTATCAATGCCTGACTTTGATATCGATTTTTGCCAAGAGAAAAGGGACCTGGTTATTGATTATGTTCAGAAAAAGTACGGTTATGTTGCTCAAATAATCACTTTTGGAAAATTGCAAGCAAGGGCAGTATTGCGTGATGTTGGTAGAGTATTGCAAATGCCTTACTCTCAAGTGGATAAAATATCTAAAATGGTTCCATTTAATCCAGTAAATCCTGTAACTTTATCGCAAGCGATAGAGCTTGATCAAAACCTGCAGAAAGAACGAGATAGTGATGAGGTGATTGCAAAGCTTCTTGATATATCACTAAAGCTTGAAGGAATATATCGTCACGTTTCAACTCATGCTGCTGGAATTGTAATATGCGATCAAAAATTAGAAAATTTTGTTCCCGTCTATTATGATCCAAATTCGGCTCTGCCAATCACTCAATACAGCATGAAATATGTGGAGAAAGCTGGGTTAATAAAATTTGATTTTCTTGGACTTGGTACGCTAACACTAATAGATCATGTATGTCGTTTAATTAATCGTGATGAAAAAAAGATCGATATTTCTTCAGTTCCTTTGAATGATCAAAAAACCTATGAGATGCTCTCTAGCGGTGATTCAATTGGAGTATTCCAGCTTGAAAGTTCGGGAATGAGAGAAGCTTTAATCAAATTAAAGCCAGATTGCATTGAAGATATTATTGCTTTAATTTCCCTTTATCGTCCAGGACCTATGGATAACATTCCAACTTATGTTGCAAGAAAGCATGGCCTTGAAAAGCCAGATTATATTCATCCGTTACTTGAAGGAGTGTTAAAAGAAACATTTGGGGTAATAATCTACCAGGAGCAGGTGATGGAAATAGCCCGTATTCTCTCTGGATATAGTCTTGCAGAAGCAGATTTGCTGAGACGTGCCATGGGTAAGAAAATTAAGGAAGAGATGGATAAACAACGTGCACTTTTCATCCAAGGGACAACGAAGAATGGCGTTGATTATGACAGGGCAAGTTATATCTTTGACCTTGTTGCAAAATTTGCTGGTTATGGATTTAATAAATCTCACGCAGCTGCATATGCGGTTATATCTTATCAAACGGCTTACCTTAAAGCTAATTATTCATTAGAATTTTTTACAGCACTAATGAATCTAAATATTGATGATAGAGATAAACTGAATTTATTTTATCATGCAGCAAAGTTTAGTGGCGTTACCGTTCTTCCACCTGATATAAACAAGTCTCAAGCTGAATTCTCAATAGAGGGTGAGTGCATACGTTATGGTATTGCTGCATTGAGGAATGTTGGTTTTTCTATAGCAGAAGGAATAGTGAACACACGTTCAAGCGCTTATAAGGACATATGGGAATTCATTCAAAATTCAGGTCATATAATAAATAAGAGAGCGCTAGAAAGCCTAATTAAATCCGGGGCATTCGATAGCGTGCATAAGAACAGAAAGCAGCTATATGAGTCAATGGACACACTGATTTACTTTGCAAATAAAAACAAACAGGATAGAGAATCAAGTCAAGCTGCTTTGTTTGGTAGTCTTGATGTACTCAAACCGAAATTTGAGAATGTGGAAGATTTTGATGAAGAGGAAAAATTAGAGCATGAGTTATTTTCACTAGGATTTTATTTAACTAATCATCCACTTGAAAAATTTAGAATTCTTCTGGAAAAGTTAAATATTGGGTTTATCGGAGAAAATAGAACAGCAAAAACTGCTGGGGTAATATTAAATGCACGTATGAGAACTTCAGAGCGTGGAAGGTTTGTTATACTCACACTTTCTGATCCCCATAACGTTTCTGAAATAGCATTTTATAATAATGAAATAATAGAAGAAAAAAGAGATTTATTTTCACCAGGAACATTTGTGATAATTGATCTTGAAGCTTCGGAAAATACGACAAGATTAGCAGGCAAGGATATATCTGAGTTTACAAAAAGAATCACTTCTACAATAAAAGAATTAGTTCTCACCACTGAGTGCACGGATTCGCAAAAAGCCGCTATGGAATTAAACACAATATTGAAAGATGAAGGCAGAACCAAAATAATGCTAAAACTTCTTCTCGAAAAACATAAAGTGAGCATCTTATTACCAGGTGCATACTCAATTGCTCCTCAAGTTATTTATGAAATATCTAACTTAAGCTGGATTAAAGGCGTAGAAATTAATACAAATAACTTGCTTATATAAAAAAGCTTTATATAATGAAATATTTAATCGGTATTAAAGGAAGATATAGTGAATCTTTATGAATTTACTTTTATAGCACAACAAGGATTGTTACAGCAAGAAGTAGAGGAGATGGTCCAAGAGCTAGCTGTTTCATTGAAAAATATTAAAGCAGATGTTATTTTCCAGAAGATTAAGAGTCTTATGGAAAGGCAAAATAGTACGCTTACAAAACAAGAGTTAGAAACGCGTGCTGAAAACATTAAAGAAGGTCTAGTTGCTTACTCTGATTTCTTGGAAGATCTTACAAAAATTTTATGGGTTGAATTGGAAGAAGATCTTTCAAATTTGAAAGAAGTGAAGTCAAAAATCGATAAAGAGTTGAAAGATGACCTAAAAGATTTAGGAATAACGCAAGATTTTATAAAATTTCTAGGAGGCAGTGAGCAAATTACTAAAAGTGCGTTTATCCATAATGCAGTAAATGCTTTGAAGAGAAATATTTCAGAACATCTAATAAAGATTTTTCAAGATATTTTGAAAGATTTTAGAATAAACGGTCCAACTCAATCGAGCAAAGCATTGGAGATGCTTTTGGAAAACATTGAAGCATCAGGATTAATCAAGTATGAACATTGGGGTCTTTTGGATTTTGCATATCCAATAAATAAGATGAAGAGCGGTCATTATTGTATAATGTGCATAAGTTCTACTGCAAGCATTCTGAATGAATTTGTGCGTAGAATGAAACTTAATGAGAACATTATTCGCCACTTGTCTGTGCAGGTTGATAAATTTTTTGAAGGTAAATCTTATATGATGAATAAACAAATTGAGGAGCAAAGCGCATAATGATGAAAAGACGAAATAGTTTTAATAATTCTTACGTATCTGTAAATAATAGGACTGGCTTTAGGCGTTCTAAAGTTTGCCCTCTTGCTACGTCTAAAGATGAAGACATAGATTATAAGGATACAGGTTTATTATCCAAGTTTACCTCTGACTATGGTAGGATATTACCTAGAAGATTAACAGGCGTATGTGCAAAAAAACAAAGGAAGTTACGCTTAGCGATCATAAGGGCACGTTTTTTAGCTCTTGTTCCTTACTGTACTAAAAAAGTTTAGGTAATTTATGTTGATAATTTTAAAGGAAAATATAAGGACTTTAGGTAAGTTTGGTGAAGTTGTCAAAGTTAAACCAGGTTATGCACGTAATTTTCTTTTTCCACAAAGAAAAGCGGTGAAGGCTACCAAGGAGAATTTAGCAAAACTAGAAGAACAACGTTTATTGCTGGAGAAAGAGAATACAAAAAGATTAAATGTAGCAAAAGAGCTTGCATTGTCACTACATGATAAGTTTGTGGTATTGATAAAGCAAGCTTCAGAGGATGGTAAAATTTTTGGTTCTGTAACAACACGTGAAATTGCGAAAGTTTTACTACAAGAAGGACATGCGATAGATCACCGTAGTTTATCTTTTGGTGGAATAAGCATCAAAAACTTGGGTGAATACCAAGTAAACGTAGAATTACATAGTGAAGTAGTAGTACCAATTACTATATACGTCGTGAAATCCGAAACAGATGCAAATGAGCTAAGGCAAGTAAAATTGCAAAATCAGAAGTCTGAGCAACAAGAAGGTGAAGCAGTGGAGCAAGAAGATGCAAATAACAAATAGCAGTGAATAAAATATATCAACTATTCCTGTCATTCCAGTGCCTTTTTTTTCTGTCATCCCAGTGCGTGACACTGGGATCTAGCGTATTCAAAGATAAGACGGGGGTCATTTAATGATCCCACGCTATAGCCAAAAAGAAATGTCTTCCATTTGGGAGGAAAATAATAAATTTAATATATGGCTTAAAATAGAAAAATTAGCGTGTGAAGCTCAAGCAGAGTTAGGAGTGATTCCAAATAGTGTTGCTCAGAAGCTTTCTGGTGCTATTGAATTTGATATTGAACGTATCAACGAAATTGAATCCATTGTAAAACATGATGTTATAGCTTTTCTGACATATGTTGCTGAAAAAGCGGGAGTTGATGTTCGTTATCTCCACTATGGAATGACAAGTTCTGATGTTTTGGATACATGCCTTGCGGTGCAGTTGAAAGAGTCATGTGATATTTTACTCGGGAATCTAGAAAATTTACTTGCAGTATTAAGAAAAAAAGCTGAGGACTATAAAGATATTGTTTGTGTTGGGCGCAGTCATGGAATGCATGCAGAACCAACAACTCTTGGATTAAAATTTGCTAGATTTTATGCTGAATTTAAACGCAATTATCAGAGATTAATTAGCGCACAAAAAGAGATCTCAATTTGTAAAATATCAGGTGCAGTAGGTAATTTTGCAAATGTTGATCCGTTTGTTGAAGAGTATGTAGCGAAAGAAATGGGACTCATACCTGAAACCATATCGTCTCAAGTCATTCCTCGTGATAGACATGCCATGTTCTTTTCGGTTTTGGGAGTGATTGCAAGCTCAATAGAAAATATTGCAATTGAAATTCGTCATTTGCAAAGAACTGAAATCGGCGAAATTTCTGAGCATTTTTCCATTGGGCAGAAGGGAAGCTCTGCTATGCCACACAAATGTAATCCTATTTTAAGTGAAAATCTGACGGGACTCTCACGTTTAATACGCAGTTATGTTTTTCCTGCGTTAGAAAATGTTGCATTGTGGCACGAACGTGATATATCACACTCGTCTGTGGAAAGATGCATTGCTCCTGATGCTTGTATAACAATGGATTTCGCTTTAGTGCGATTAACAGATTTGATAGATAAATTGGTAATCAATAAGGAAAACATTGAAAATAACTTAAATTTTTCAAAAGGTTTAGTTTTCTCACAGCGTGTATTGCTTGAGTTAGTAAATAGTGGTTTGGCGAGGGAAGAGGCGTATAAAATTGTTCAGAGCAATGCAATGAAAGTGAAACAAAACAACAGCGATTTTCTGGCCGAATTGAAACAAGATAAACCTTTACTTAAGGTTATTAACTCGGAAAAACTTGAATCTTTGTTTGATTTGAAATATTATACAAAGCATGTAGGTCACATATATAGCAAGGTTTTCAATTAGGCTGAGTAGCTCAGTTGGTAGAGCAGGAGGATCATAATCTCTTGGTCGGGGGTTCAAGTCCCTCCTCAGCCACTCGAACTAAACTATGTTTAGCAAGATAGTGCTATTGGTGAAGTAGTGCGACCCAGTGTCAGCTACTTGGAATGGTTACGTTCAGTCACTTAGGTGTACAGTTTAGAGGACAATGGATAAGAGATTGTGAAAAGGGTTTAGCTTTTGGCCTATGATCTCTTTAAATGATAGAATTTCACTACAAAACTTAACTTTCTTCTATGCAATTAGCTAAGTCAAGAAAGGTGAATCTATCTCTTGTTGCAAACGCAAGATCAACCACTTTACAATATTGTTCTTTATTCCAACTGAGGTGCTCTGGTAAGTGCGGAATTGATAGATCTTCAAATATTTTTTGCAGGTATTTTGCAGGTAGTAAATTTTGCTTAATTAAATTGGAAATATTAGTCCATTCTTTACAAATAATCTCTTGGATTTTTTGCTGCATAATTTGCTTCTGTTCAAAAGTTCTTACAAATTCGATATTATCAAAGCACTGAGTTATATGTTTTACATCTAAAGTGGTCGGGTTGATAATCGGGTTTTGTATTGATAATATCTTTTCCTGCAAATTAGCCATGGTAATCGTCGTAACAGCAATTTTTTCGCCATGTAGTGAGGAATGATCTCTTGTTACCATTTCCATTGCGTGAGCTACCATATGCTCTCCTTGGCTTGCAGAATAGCTGCCTTTTGATATTACCATTCCAAGTCCTGAAATGAGTAGAACTTCCATAAGTAATAGGACCACTTTTCTACTTCTTTTAGTAAGCGCCGTATACTCTCTTAGCAAAATTTGCTCCAAATCGCGAACAAGTGTAAAAGGTAATTCATTGTATTCTGTGCCAAGCAACAGATGAGATAGTAGCCAGTCAGCCTGGACTGTCGAACGGCAAATGAAATCTGCAAATCCGCTTAATGTGAGGCGCAGTGGTGCATTGGTAAGTATGTCTATATCTATATATATCGCTCTTGGAAGATGTGCTTTGAACGATTTTTTGTATCCATTTACTAATATTGAAGCATTTGCGGATGTATATCCATTCATGGAAGCGGCTGTTGGGAACGATATATAATCTTTTTTCTCGAGGTAGCTTGCATATTTGCAGATGTCGTTAACGGTGCCGCTACCAAATGCAACTATTAGGTCACTGTCTTTTGCTTTGTTTCTAACTAGATTTATGGTTTCAAGAGAGGCAAGTGAAAGATTAGTACCCATGGTTGGTGTCATTCCAGCGCGTGACGCTGATTTTTTTTCCTGGATCCCAATCTCGGAGGACTGGGATGATAAAATGTAGGGAGCATCCGAAATGATATGAGGTTTTGCAAGAGGCCTAACGGTATTGCTCGGGATAATTAAGTAAGAAATTTTATTAAATACGTTTTTGTTTAAAAGTTTTGCTGTATTTTCATCTGCAACTAGAAAGATGTCATTTCCGTGTCGTGTGCATATTTTATAGATATCATCAGCAAGGTGGTAATCTGTTATTACTTCCCTTAGAAAAATTTGTTCGGCTTGATGTAATATTTGCTTTAAATAGTGCATAGAGTGTTTACAATATAGCAATATAAGTATTTTAAGATTGACATGAAAATTGACCCTGTAGAGCTAACTAAGAAATTGATCTCTTTTGAGAGTATAACACCAAGGGACGGCGGGGCAATAGAACATATAGCAACAATCTTTAAGAAAAGTAGCTTTGACTGTGAGATTTTAGAATTTGGTGATGATGGAACTAAAGTTAAAAATCTTTATGCGAAATATATAAACGGAGTACCAAATTTGTGCTTTGCTGGGCATGTTGATGTTGTACCACCGGGTCAGTTAAAAGATTGGGCATTTGGTCCATTTAATCCAGAAGTTAGAGATGGAATGCTATATGGAAGAGGAGCAGCTGATATGAAAAGCGGAATAGCTGCATTTATTGCTGCTATGGCAAATTTAATTGCAGAAAAGTTTCAATTTAATGGTTCGATAAGTGCATTGATTACCAGTGCTGAAGAAAGCACGGAAGAATATGGAACAAAGGCAGTTTTGGAATGGATGAAAAGTAAGCAAAAAAAAATAGATTTTTGTGTAGTTGCCGAACCAACCAGTAGTGAGAAATTAGGTGATACCATAAAAATAGGCAGAAGAGGTTCTGTAACATTTGAATTAATTTGCCATGGAAAACAAGGACACGTTGCCTACCCAGACCTAGCAGATAATCCAATATATAAGGTAATATCGATATTGAGTAAGGTAAAAAATACTACTTTTGATCATGGTAATAAATATTTTCAGCCTTCACATTGCGAAGTTACTACTATCGATGTTGGAAATAATACTAGCAATCTAATACCTAGTTCAGCAACTACACGTTTTAGCATTCGATATAACGATACACAAACACCTGACGGCTTATATAAGCTGATTGATGAAATATGCTCCAGTGTAACTAACGATTATAAACTTTCTATGCATAGCAGCAGGGACGTTTTCCTCTCTACTCCTGATAGAAATACTGATATTATGCTTGATGCGATAAATAAAGTTACCAGTATTGATGCTGTGCTGAGCACAAGTGGTGGCACATCTGACGCTGCGTTTATCAAAGATGTTTGTCCAGTGATTGAATTTGGTATAATCAACAAAACCGCACATCAGATAAACGAATGCGTATTAGTAAATGATATACACAAATTAACAGCTATATATAAGGAATTTATAGAAAATTATTTCAATCCCACTAATAAAATATTGAATCAGATCAACGTAGTTAGTAATATACCTAGTGGTCCATTGTTAGCTTAGATGTAATCAGATCTCTTGCATAACTGTTGTTTGAGTAACAACTGCCAGCGTGTGACGTTAGAATCCAAAAACCA
>NODE_31_length_8618_cov_15.970688
AATGGCCTTACGAACTCAGATGGTTGAACTGAAATTTTGACAATATGTAACCATCGTTTCGCACCTTTTACCTCTATACCAAGTATTATCGCAGCTGCCACTAAAATAGTAAATAAAATGAAACCTGCGAATGAGAGGTTAAGTATAGTTCTTGTGTTGAGAAAAGAAAATGTCACCAGGGTAATTAGTGACAGGACTATATAAATTGTATGGCGCCGTATAAAATAATCTTGTGGTAAAGAAAGACGCTGCGCAATTACAGGGCTTGCTGAATAAACAAGAATGAAACTTATAGTGAGCAAAAAAAACACTGGAAGGATAAGATAATAGTCCAGCGTTCTATACCAGAGTTTAATGTTCATTTTGTTCCAATGTGTAATGCCACTATTCCATAGCTCATATTATGAAACTCAACATTCTTAAAGCCTACCTCTTCAATTTCCATTTTAAAATCAGCCTGAGTTGGAAATTCTCTGATGCTCTTCACTAAATATTCATAAGAACTCTTGTCTTTAGCAACTATGCTGCCAATTTTAGGAATTACTTTAAATGAATATAAGTCATAAAGTTTGGTAAATATCTCATTTTGATAGTGCATAGGGGCAAATTCTAAGCAGATAAATTTCCCATGTGGTTTTAACACTCTGTACGCCTCATTTAAAGCCTTCTTGCGGTCAGAAACATTTCGAATGCCAAAAGCTATTGTGCAATAATCAAATTCGGAGCCTTCAAATGGTAAACTTTCTGCACTTGCACATACCCAATCAAAATTAATTTGGTTTGAATTTATAGCTTTATCACGTCCTCTGCTTAGCATATTTTGATTTATGTCACATACTGTAACCTTAGCACTTGGCTCTTTTCTTACTATTCTTATTGCTATATCTCCAGTTCCTCCAGCAACATCTAAAATCTTAGAGTTTTTTGTAAAATGCACACTATTTACCATCTTATCTTTCCATAATCTGTGCATTCCGAGGCTCATTATATCATTCATGGTGTCGTAGCGACTTGCCACGGAATCGAATACCTCTTTAACTAATTGTGATTTCTTCTCGATTTTTATAGTAGACATTACGTAAAGTCGCTCAACTCCTTTATAATTAGTAAAAATTAATTTGAATTAACATAACGACAGGCCTTGAGCCTGTTAAAATCTTCTTCAGCATGGTATGATGACCTAGTCAGTGGGCTTGATGCAACCACTAAGAAACCTTTGGAGTAAGCAACGTATTTATAATGCTCAAATTCCTCTGGGGTAACATACCTATCAAGTTTTGCATGTTTTGGAGTTGGTTGTAGATATTGACCAATTGTAATAAAATCAACCTCAGCACTGCGCAAATCGTCCATAACCTGAAGTATTTCCTCTTTTGTTTCTCCAAGACCAACCATAAGCCCTGACTTTGTGAAAACTTTAGGATTAATCTGCTTTACCATCTTCAACAAATATAGTGAATGAAAATAGCGAGCTCGTGGTCTTATTTTTGCATACAATCTCGGCACTGTTTCAATATTGTGGTTATAGACATCAGGTGATGCAACAGCAATTGCTTCAAATGCTCCTTTCTTATTTAAAAAATCAGGAGTTAAAATCTCTATTGTTGTTTCTGAAGTTATCTTTCTAATTTCTTCTATGCACTGTATAAACTGATTTGCGCCACCATCTGGTAAATCATCACGATCAACAGAGGTAATGACAACATGTTTTAAGTTTAACTTTTTTATCGCTTTTGCTAAATTTTCTGGCTCATGAGGGTCTAGTTTATCAGGAATGCCAGTTGCAACGTTGCAAAATGCACAAGCACGAGTGCAAACAGAACCAAGAATCATCACAGTAGCATGACGTTTATTCCAACATTCACCAATATTTGGACAGGCAGCTTCTTCACATACCGTATGTAAGTTATGCAGTTTAACGATGTTTAAGGTTTCATTGAATACTTCACCGGTCGGAGCTTTTGCTCTGAGCCATTGAGGTTTGTTATGCATCTGAAACGGCTAACTCTACCTCTTGCTTTACTAAAACTTTTTTCAACCTTCTTTTTATCTTCTGCGCTTTCTCACTTAGTTTAATCGTTCTTGTGTTGAGCAAAAAAGCATCTAAATCACCTTTGTAATCTATAGTTCTCAAAGTTCTTGTTGCCACACGAAATCTAAACTTTTTATTCAATATATCACTTGTCAACGTAACCTTATGTAAATTTAAAAGAAAGGTACGCTTTGTTTTACGATTCGAATGTGATACCTTATTACCAAAAGATTTTTTTCTATTTGTTAATTCACAAACTCTACTCACTTCAATATACCAAATTATTCTATGTACTTAGATTACCTTATATAGTCAAATAGTCAATACTCTCTTGCTTAATTTTTATACCATATACTGCTTTGTAGCCAAAAAATATCGTAATTTTTTCTATTATAAGAGAAATCATATGCTGAATTTCTAATGCTTTACTGCCATTTGTTACTACTAGATGCAATACACCAGAATTTACATTCTGTGCATATGAGATCTTTTTCGGTTTTGTACACTCTGCTATTTCTTTCCCTACTATATTTCGCCAGTTTAAAATCAGACGTATTTCATTTTTGCTAATCTTATTTTTCATGCATTTTAATGCGTAATTTTCGATTATAGACTTTAATTTTTTTGGACCGCTGTGTTTGAGCATTTTTCTGTTTTGTTTCTAGTATAACTAAATAAGTAAGGTTTACCACTACATTGGATTTCTTAAAGCCCTGTCATTCCAGTGCGTACTGCACGAACATTGTAATTTGAGTCCACCAGGGAGGATGTCATCCCAGTGCTCAGACACATAGCTGTACGAACATTCATTTTTGAAGGTAAATTGCACAGCAAATGGTGTCATTCCAGTGCTTGACACTGGAATCCAGAAATTTTGCTTATAACTGAGCTGATGAGCTAAAGGTAGTTGTCTTACGCTAAAACAAACGTTTTTAATTAAGTTGCATAGAAGCTGGATCCCAGTGTCTGGGCACTGGGATGACACCCCACTGGTGGGAATTGCTCCCAAACTACAACGTTCGTACAGTTGTGTGCTCAGACACTGGGATCCAGAAAAATTGATTGTGCACTATACAACATTTTCGATCAAAAGCTGGATGCCAGACTCATGCGTCAATGTTAAACAAAATACTATAGAGTTCAAGAAGACAATTCCTAGAAAATTACTATACATAATAAAGAGAAAGCTTAAGAACCTGTCTTGAAAAGACTTAAGTAGATAATTTAGTAAGCATAAAAGTAATCATATTAAAGAAGATATTGGTTTTTGAAGTAAGAGGAGAATGCTCATAATCTTTGCTCATGCACCTAAAATTGGAGAACCAAGCAAACGTTCTTTCAACAGTCCAACGTTTAGGAATAACCTGGAATCCTGTAACATCAACAGCTTTCTTGGTAATCGTTAATAAACATCCCGTTTCCAATAAACAGCGATTTTGTAATTTACCTATGTATCCTTGATCAGCAAAAAACTTGCGTAAAGCTGGAGCCTTGCATTTAGCTTGAGTGAAAAGATTTAGAGCACCATCACGATCTTGAACACTTGCACTATGAACATCAGCCGCAATAATTAGGCCCACTGTATCTACATGACGTTTTCTACCCTTTATTTTTTTTCCAGCATCATATCCTCTGGATCCCCTTTTTGAGTGGTTTTTACTGATTGACTGTCAATTATTCCTACTGAAGGTGTTTCATTTTTACCAAACATTCTTCTTACCTCTTTTACTAGCATATTATGTATTTTTTCCAATTTGCCATTACTACGCCATCTGAGAAAATAGTCATACACCGTCTTCCATGGAGGAAAATCTTTCGGCAGCATTCTCCATTGACAACCACCTCTCATTATATACCTTATTGCATTAATAATTGTTCTGATATTGTGCTTCCTTGGCCTTCCTATCTTTCCTTGTGCAATATGTGGCTCCAAAATTTCCCATTCCTTATCACTTATATCACTTGTATACAATTTTCCCTCCTATCAACTATGTTTTTTTAAAAATTTTTTACTTACACTATCATATTCTTTTCCTCATTACTTTTCAAGATATGCTCTGAAGCAAGGTACTATTGTTGCAGGTATATTAACTAAAATCAAATTACATGAAAATAGCGAAGAAGCTAAAGATTTCTTATCAGAAACTACTACAGAGAAATCAAGAGATTTTGATATACTAGAAAACATTGAGACAGTGAAAGATGGATTACAAATAAAAGAGCAAACCAATATTACAGAGGCTGACACTAAGTTATGCGAAGACACTAATGAGGACTTTCAGCCAATATTTGAAAACAAAGAAGAAACACAAAATGCCTCGAATGACCTTTTCTCGGCTGCATATTTTGATAGTAGGTCCGACAAAGGAACTTTTGCAAACGACAAATCACCGATTTAACCAATTATGGCTGGTTGTGTTGGGGTAGTGTTATTGACAAGTGGTATTGCATTACATATTATGAAAATGCATACTACAGCAGTGGTTGGAGTGGTTATTGGATTGGCATGCATAAGTTTTGCCCTGTGCAGTGCTCTAGAACCGAGTACAAAGCTTGAAAAGGTAGAACAGCCCTTTCAATCCAATGCAAGAAAGCATTCCTAAAAAAACAAACATTAATTCTCTAGAAAAACCCTTTCCACCAATCCAAGACTTAACCCTTTCCAACTTAGGCTACCTGAGTTTCTGAAGCTGTAGGACTAACACAAATTTCGATTCAATCAACTTCAACACCACTAAGTGCTGTATTTGCCTTATATAAACAGCAACACCCTGCTGTAAGAAAAGTCAATGTAGCTAAAGCAAGCGGAATGCATATTGCTAAATAAGGTATTGTTAAACTTGCATCAATAGCAAAAGCTCCAGACAATACAAAAAAGGCAAAAGCATAACTTCCCGTGTTTTTTACTCCTCGATAATTTGTTGCTTTAGGTTCTTTGCTTCTTACTGCATCGAAACTTCTGTGTATAATCTTTAGTTCCTCTTCTAATTGATTCTTCTCCCTAGTAAGATGATCAATCCTTGCTATTTGACTTGATTTCTCCTCTTCTGATTTTAGGATCCTTTTATTTGCACAATCCAGTAATCTCTTACACTCTCCCGATTGAGCTTTTGCTTCCTCAAGTTCTTGAGTTTTGTCAGCCAAGCCTTGCCTAATACTACTTAGCTCACTTTCTAAACGGAGATTTTCCTCGGAAAGTCTTTCCACCCTGTCACGAAGATCTTTACTATACTGCATCAAACGTGAATTTTTTTGATCTAGAACTTCACACTTCTTTTTAAATTCCTCATTCTGCTTTTTAAGTGAAACAATTTCCTCAAAACGTGCTCGCAAACACGAAACTTCATGCTGTAATGCATCTTTGCTACTCTGCAGTTGTCTCACCTCTTCTTTTTTACCGTCCAAGTCAGCAGAAAGTTGAACTACTTGATCTCTAAGTCTATAACTTCTTGACAATATAACACTCATTGTTTTCTCGGAACAAACTCCCTCCTCACGAGAAATACTTGCTTCTGAACGTGCTGTAGATACGCCTTTACATTCATTATCTTTCCCATTCCCCTGTTGAAGGTTCCCTAAAACAGAATCACCCATTCCAGCAGGAAAACCTTTCCCAAGATTGCATCTTGAGGTACTGATTGATTTGTTCAAGAAAATGTTTTGCTCTTGATACTGAACCGAATCATCACTACTAGAAACCAGATTTTCATTCATATCACTGCAAGACGAAGAGCTTTTCACCACTCTTTCCTGGTGATTCTGTTCTCCTAATAGAATAGCTTTTTTTCTATCCGAAGAAGCTCGCTCACTGATGATCGCTCGATGAACACCCGTTGTATCTTCCTTGTTATCTTCCAATTCTGCTGTTTTACCCACCTCACTTAGACTCAGCGCTTTGACAAGGTAACAGTAAAAATAGCAGACTGCATTCTTTAAATTATCACAAGCAACCGCATCGCCCTGAATTTTAGAGTAATTAGCAGAAAAATCCCTCCCTTGATACCTCATAAATTGTGTTAGACTGTCTTGCAGATCTTTGATTTGTCTCCCCTCTAGATAATGGTTTGAACATCTACCTGATTTATCAGTTGCACTGATATAATGCTGTTTAAAACCAGTAGCTTTGTTTGACCGAGGACCTACGGACACACTTTTTGCTAATAGTTCTAATTCTTTTTGAACTTCTTCCAGGGAGAATTTCTCTTTGAGGAAACAAAGGAGTAAATTTAATGTTAATGATCTAATGTTTGGGCTGAACTTGTCATACTCTGAAGCATGACCGTTACGCATTACTAAGGACTCCCTTGCTAATTCCTGCCTAATTAGAGCCTTGAATAACTCAAACTCCCTTTTCTTACCACGCTGGGAAGAAGAAAACTCACCACTAGCATAATTACGAGAAGAGAACATATAAACACCACCTAATACTACTAACTTAGCAACCAATATAAACTGGAGTGCTTACCTTCTACTTACACCACCAACCACGTAATAGAGTTTACAAACTAACTATATATAAAGCAAGAATCAGATTGAGATACCTGAAAGAATTTTTAAAATAAAGGAAGAAAACAGTAGCAAAAGCATTCAACTTATCTCAGTAGATAAATTAAATATGATCTAGTTCTTGGAAATGCAATAAATTCTCAGAATTAAATTTTTGAGAAAAGATGCTTTGCTATAGCATTACAAAAATTTTAATTATTTACTTTTTCAAAAAATAGATACTTTGGGGGAGTACCCTGCCAACCAGTGTGATAGCAAATTCTGTTGTTTACTGTTTATTCTTCAAAATTGTAAAAAAAGATCCTATCTTTGTGAGAATAATTTGAACAAAAGCGGTGTTGTGAAAATAGAAGCTTGAAGTCTTTGCAACAAAACTAGGCCGATCAGTTCATACCTAAATCTGGTGAAGGCAAGCCAATATAGCTAGTTTTAGCGTATAGCAAAATTATTATAAAGAAAAGTTCGTACGGTAGACTTGGTAGACCATGCCATCCCAAGAAAAATACTTCTCACGGTCCTTGGTTTTGAGTGCTAGAAATAGTTATTTTACTTGAGATCTTAATAATATATCTTGCTAAATTAATAGCAGTTTGCTTGTAGGAGAATTAAGACAAGCTTATGACAGAAATAAAATTCAAAATAATAAAATGTCATGTATTGAGCCTTTTTCCCAAAATCACTCTAAGTCTGAAAATTTTTCTAAAATAGTGATTGACAAAGTTTTAAAGGTAGAGCAGTATGCCTAAAATATATTAAGTTTTGTTAGGGAGGTTAAGTATGGATTACGAAGATGTACAAAAAATATTACTAACGTCTATTAAAGAAGATGATTCTCATAAAGGGTTTAAATGGTTAGAGATTAAGAGATATTGTATTGCACATCAGGGACTATTTGATAGATGTAATAGCATAATACTACCACCTTTTTTAAAGAAAATTCTAGAAAGCGAAATTTGTTGGAAAATCGATGACACCTTAGGTCATGTTGAGCTTGATAGGTATGCACTAGGGAAAAAATTGTTAGACTTGAAAACTGAAGATGGACAAAAATCTCTTCTTGATTCCTTTGACCGTTACAGAATTGCCTGCTGGTGTTGTTTTGAAGACGAGATAAGAGCCATTTTTGAGGAATTTAAATTAACATTAGGTAGTAAACCAGTAGAGAGTTTAGTTAAGGGATGTGATGACGGTGCCTTAATGATTTACTGGTCACATGCTATAAATAACCAAGAACATCAGTTGNNNNNNNNNNNNNNNNNNNNNNNNNNNNNNNNNNNNNNNNNNNNNNNNNNNNNNNNNNNNNNNNNNNNNNNNNNNNNNNNNNNNNNNNNNNNNNNNNNNNNNNNNNNNNNNNNNNNNNNNNNNNNNNNNNNNNNNNNNNNNNNNNNNNNNNNNNNNNNNNNNNNNNNNNNNNNNNNNNNNNNNNNNNNNNNNNNNNNNNNNNNNNNNNNNNNNNNNNNNNNNNNNNNNNNNNNNNNNNNNNNNNNNNNNNNNNNNNNNNNNNNNNNNNNNNNNNNNNNNNNNNNNNNNNNNNNNNNNNNNNNNNNNNNNNNNNNNNNNNNNNNNNNNNNNNNNNNNNNNNNNNNNNNNNNNNNNNNNNNNNNNNNNNNNNNNNNNNNNNNNNNNNNTTTCTGTACCAGACGATAGTTTTATTAAATTTGGTAGTAACATGCTCTCTTCTATGTGGAATCGCCCTGGCTTTGAGGCTCATAGACAACACTTTTTGCATGAGTTAAGCGGACAGTACTCACCGTCGAGGTATAGAGTTGGTTGTTTGATTGAAAGGAATATGGCTATCGAGATATTGTCAGAGATTGTTGACTCTCTCAATCAAGAGCAAATGCAATATATTATGGATAAAGATAAGTCAAGGTATGAGGTATTTGCCAAGGTTAGAAATAAGCAATTAGTTGGTGGAGCAGGTGATTCAACAGTACCAAGTTCATTATTAAATGTAGAGGCTATACAGCAGGAGGCAACTGATGTTAGAAGCAAAGTGTAGTGTTTCTCTTTTTAGAAATTCAGTTACTTAGACTTAAACGAAAGTGTGTAAAGAGTTTAGGTAAGAGTAAAAGTTGTA
>NODE_32_length_8568_cov_22.320569
CAACTTGATGATTTTGTCGGGCAAAAAGACTTAATACAAAATTTAAAAGTGTTTATAAATGCTGCACAGACAAGAACTGAAGCCTTAGATCACGTTTTATTGTATGGTCCTCCAGGACTTGGCAAAACAACTTTAGCGCAAATTGTCTCTAAAGAGTTAAGGGTCAGCTTTCGCGCAACTTCTGGTCCTTTACTTAGCAAAGCTGGGGACTTGGCTGCAGTGCTTACCACTTTAAATGCAAAAGATGTTCTATTTATCGACGAAATCCATAGATTAAATCGCAGCATCGAAGAAGTTTTATATACTGCTATGGAAGATTTTTGCTTGGACATATTAGTAGGTGAAGGGCCATCTACTCGCACTTTAAGGATAGATCTACCACCATTTACGTTAATCGGAGCAACTACACGGCTTGGATTACTTTCTGCGCCACTCAGAGATCGTTTTGGCATTCCTTTGCATCTTGAGTTTTATTCTTTTGAAGAACTGGTTAATATTATAAAAAGAGGCGCAAGAGTTCTTTCTACTGAAATTGAAGAAAATGCAGCACGGGAAATTGCCTGCCGTGCACGTGGCACTCCAAGAATTGCTTTGAGGTTACTCAGAAGAATAAGGGATTTTGTTGAAGTGAAAGATGATAAAAAAATCACTTATGAAGTTGCTGATTCTGTATTGCTAAAATTGGGTGTAGACAAAATGGGACTCAATAAACTTGATATGCATTATCTAAGATTTTTATTCAACACTTCAGGCCCTGTTGGAATTGACACCATATCTATTGCGCTATCTGAGGATGTTGGCAATATTGAAGAAACAGTAGAACCTTATTTAATCAAAATTAGTTTTGTAAAGCGCACACCAAGAGGACGCGTTCTAACCGACCAAGCAAAGGAGTATTTGAGCTTTCAACATTAAACATCATAATTTATATTGACTAATTAGCATGGTATCTATATACTAACATTTATATATCAAGAATAATGGAGGCATATATGTTAACTAATAGCACTGAAACTGTATCTTTAATTGAAACTTCTCCATTTCGTACTCGCTAGTTATACTATTCTAGCTAATTAAGCTATGGTTTGTGGTAATAGAAAAAAACTGGGTTCCAGCGTCACGCGCTACCCTATGGGTGCTGCTCGCGTATATTCTCTCTTTCACCATCTCAGTGTTTCTTTCTTATTATGCCAGTACCATTTTCTTGTCATTCAAGTAGCTCCCCTCTTGTCATCCCAGTGCTTGACACTGGGATCCAGAAATTCTTAAACTGAATTCTATATAGAACCTTAGAACAAAAATAAAAATGGGTAGCACAATACTACCAAGAAATTTCTACGAGCGGCCGACCTTAACTGTAGCTGGAGAGTTATTGGGAAAAGTCCTCAAATTTTCTAACTTTAGTGGAATAATAACCGAAGTTGAAGCCTATATAGGAATGAATGACCCAGCTTGTCACGCGGCAAGAGGCTATACTAACCGAACCTCAGTAATGTTTGGTATGCCGGGGTTTTCATACGTGTATTTTATATATGGAATGTATTACTGTTTAAATATTGTAACAGAAACAGAAGGGTTCCCAGCAGCAGTGTTAATACGGGGATTAAAACTCATTGAACCGCTTGAAGCAAACTTAGGCGGACCAGGAATATTGTGCAAAAGATTAAACATTACAAAAGAACATAACAAACGGGACCTTACTATAAGCCACGAATTTTGTGTTTATGAATCTCACCTCAAACCAGATTATGTGTGCACTCCGAGAATCGGAATTAGTAAAGGCCAAGAGAAATTTTGGCGGTTTAAAAACTTAAGATCTTGCGTAGACTATTTGCCAATTGGATAATCACCAGTGAAACAAGCATCACAATATTGTGGTGTAGCATTGTTACGCACTTCTCCTTTAACAGCCTGATATAATCCATCAATACTCAAGAAGGCTAGGCTATCTACTCCTATAACTTCCTTAATTTCCTCTACAGATTTATTTGCAGCAATTAAATCTTTGCACTCTGGCGTATCTATTCCATAAAAACAAGAATGCTTAATTGGTGGGCTTGAAATTTTGAGGTGGATCTCTTTTACTCCTGCATCCTTTAGCATAACTATTATATTTGTTAACGTACTACCACGCACTATACTATCATCTATTAAAATTATGTTTTTACCTTTCAAAGTGTGCTTATTAGCATTGAATTTTAATTTTATTCTAACTTTACGTACTTCAGCGGTTGGTTGTATAAAAGTTCTTCCTATGTAATGATTACGAATTATCCCCAGTTCCATAGGTAATCCTGAATGCTTTGCATATCCAATAGCTGCAGGTATTCCAGAATCAGGTATTGGTACAACCATATTTACATTGTTTTTTGGTGGGCTCTCTTCTGCAAGTATTCTTCCTATTTCTTTTCTTATATCATATATGGACCTATTCTCCATTATGCTGTCTGGTCTCGAAAAGTAAACGTGTTCAAAAATACAAAAACTTGATTTTTGCTGTGGGAAAGGAAACATTGAGGCTAGCTTACTATCCGAACTGATGGTAACTAATTCGCCTGGTTCTATTTCTCTAATAAACTCTGCATTTATTATATCAAGAGCACAAGTTTCAGATGCAAGAACGTAAGAACCGTTTAACTTTCCTAAAACAAGAGGCCTGATTCCAGATGGATCACGTACTCCAATAACTACTTCTTGATTGATTGCCACAAAAGAATAAGCACCTTGTATTTGCTTTAATGCATATATAAAACTCTCTAAAAAGCTATCTTTTTCACCGCTTGCTGTCAGATGCACTACTACTTCTGTATCAATATCTGACTGAAAAACGCACTCTTGTTTAATGAATTGTTCGCGTATCGGAGAAATATTAATTAAATTACCATTATGTGCTATGGCAAAATCCCCAAATTTGCCACTTTTGCCAAACATGGGCTGCACTCCAAATTTACTACCACTTGTTGAGTATCGAACATGACCTATTGCACAATCTCCAGGTAAGGATTTCTTTATTTCATCTATATCATCAAATACACTGCTCACTTGACCTTGAAAGTGATAAGAGTGCAGCTTATCGTTGTTACTGGTTACTACGCCAAAAGACTCTTGACCTCTATGCTGCAAAGCGTGGAGAGCAAGTATAGAGTTAAAAGCAGCACTTTGGTTGCAACTTATGCCAAATACCCCACACTCCTCACGCATTTCATCTAGCATAAAAACTATTAAGTAAAGTTTAATTTTACTTTAGCATAGGTAAAATACAAGCATTTTGTTGTTCATCTGCTTTTATTGCCAGCAATAATCCTATGCATATCAAGCTTGCAGCAGTTGTACTTCCTCCATAGGAAAGAAATGGCAGTGGATCGCCTATCACAGGCAAGAGGCCTATTGACATTCCAATGTTTATAAAAAAATGAGCGCCAAAAAAAGCAAAAATCCCGATAGATACTAACTTAGAAAAATAATTTTTCGACCTATAAGCGATAGAGAAAATTATGCCAAGTAATAAGGTATAAAGCAAAATTAAAGCCATGCTACCTAAAAAGCCCCACTCCTCACTCAGCACTGCAAAAGCAAAATCTGTACGCTTTTCCGGCAAAAATCCAAGTTGAGTTTGACTTCCGTTAACAAAGCCCTTACCAAGCAAACCTCCTGAACCAATAGCTATCTGAGATTGCTGCGCATTATAACCTATTCCAAGTGGATCCACTGATGAATCCAAAAACGACAATATCCTTTGCTTGTGATAAGGACGTAAAAAAGGCCAAATAGCAGGTACTGCAAAAATGCCAAGCGTCCCACAAATTACTAAATGAGCTCTTTTTATTACTGCTGTGAATATAATTGATGCTCCTATAAACAACATTATCACAGCTGTGCCTAAATTAGGTTGCTTTAACACCAAGAATACAGGCAAGAAAATAACTATTACCGCCTTAAGCAATCTTTTAAATTCCATCATTTTATACACACTTTGTTTATTGAAATAACGAGCAAGTGCAAGTATTAAGCCTACCTTTGTAAATTCTGATGGTTGCAAACTAATTGATCCAATTCTTATCCACCTCGTCGCACCCATTATGTGCGAGCCAAAAAAATTTACTGCTAATAGCGAAATCGCTGCTGCTATATAAAAAAAGTAGGCGTGCTTCAAATAAAAATCTAGCTCTATGAATGACATAGCTATAGCGAGTAGGAAAAAGAAGGAAAATATGACTATTTGGTGAATTGCAAATGGTACCCACTTTCCTCCAGCAGAAGAGTATTGAACAGCAATGCCAATGCAAAACAGCACTATCACGTTAATGACTAATAACCAATGAATCTTCTTCAGCCTATCCACACTTATAACCTTAAAGTATAGTAAAATATGAAACAAAGATAAAAATCAAAAAACCAACTTCTCAACTACTAACCGAATTGGAGTGCTATATATTCCAGTTACTATTGTTAAAGCTGCCATAAACAATAGACAGAAAAGCATAGGAAATGGCACATCATTAATTTTGCCTAGTGTCATTCCAGCGCTTGATGCTGCACTATTTTCAAAATACATTTTCTCTACCATCTTCCACATGTATATTAGTGCAAGAAAAGAACCGGCAGCAAAAGCTATCAGGGAAATCCACGCGCGAGATTCTATAACTGCTTTCATTATATACCATTTGCTTACAAAGCCATTTGTTAGCGGCACACCGACTAATGCTAAACTAAGTAGAGTAAACGCAAGTGCTGTATAAGGCATTGATTTCTTGAGTCCCGATAAATTCTCTATTTTTGTTGTATCAAATTTGTAAGAAATACATCCTGCAGCCATGAATAAAGATGTTTTTATTATGCTGTGGTTTACTATGTGAAGAATTGCTGCAAATACACCTGTTTTTGAGTTAAAACTCAGTGCTAAAATTATATAACCAATTTGGCTGACACTAGAATTAGCAAGCAGTCTTCTTATATCTTTTGCAGTTATTGCAGATATTGACCCAAATATAACAGCGCAAAGTGCGAGGATAATTATCACGTTGCTTAGTGATGGTTTAAATAAGAAGAAATTCTGATGGAAAACAGTATAGAAGATCCTAATGAAAACATATATCATCACTTTTGTCACTGTGCCTGAAAAGAATATGCTAATGAAACTTGGTGCCTCACTATATGCATTAATCAGCCACCTGCTTAATGGAAACAGTGCCATTTTAATTGAGAGACCAACAAAAATGAACAATGTGCCAAGTTTTATGATGTTGTTATCGTATAATGGAACTATTCTTTCAGCCATGTCAGACATATTGAGCGTTCCTGTCATGGAGTACAAAAGCCCAACACCAAACAAGTAAAACGTTGCCCCTATAGTGCCACTAATTAGATATTCAAATGCTGCAACCAAGGCTTTTTTATCCCTCCCCATTGAAACTAATACATAAGAAGAAAGAGATGAAATTTCCAAAAAAACATAAAGATTGAATATGTCGTTTGTTACTAGAATCCCGAGCAGTCCGCTTAAGCACAGTAGAAATAGAGAGTAAAAACCAGTGATCTTGTTTTTGCTAATTTCTTTTTCGTTAATATAAAAGCTATAAAGCACGTTAATCAGCGCTATAAAATTCACCAAAGTTAGAATCAAGGAGTTTAACACGTCGATTCTTAACTCTATTCCATGCGGAGGAGCCCAATTTCCAAGGTGATAAGTTATAATCTCGCCTTTATATGTTTTAACGAGTAGTATCGATGAAATGATAAGAGTGATTGTTGTTGCAATAAAAGAAATAAACCAAGATACCTTGTGTTTCTTGGTAAGAAAGCAAAACATTGATGCAATTATTGGTATAATAACTTGTAAAATTGGTAATTGCATTAAATTGTTGTTAATATATCGTTAAAGTATTAGTATATATAATACTTTTTGTTTTAATACTCTTATGTTATCTAAAATTTGTAACGCAATAAAACGCCTATTACGAAGAGAAGATAAATTTGTAGGAAGAGATGAAAATGGAAATTCTTACTATGAATCAAGTAAAGGGAAAAGGTGGATTATGTATAGCAGTGTCTCTGAGCCTACAACAGTGCCTCCACAGTGGCATGTATGGCTTCACTATACTGATAATGTAGTACCAGTTAATAATAAAAAAAGAAAAGTAAAACATACTCCTAATTTAACGGGTACAAAAGATGCATACTATCCAAACCAAAAAGTGAAAAATTACTATAAAAGCTGGAGTCCTGATAACTAAAGATGCGAAGGTCAAATATACTTGAAATAACCGCTGGATTATTTGTATTGATTTTCACTATTTTTCTGATTTTCTTTGCTATTGATAAGCTATCTTACATAAAGAAAAACTATAAGGATTGCTATAAAATATATGGTCTTTTTGCTAATGCTAACGGTATAGGAGTTGGTGATAGTGTCAAGATCTCTGGTGTGGACGTTGGAAGCATAACTGGTGTGTCACTTGACAAAGCTACCTACATAGCACGAATCGATATGTGCGTAAGCCGAGATATAAAGTTGCCAGTTGATAGCTCAGCTCTGATCACTAGCAGTGGAGTTGTTGGCAGTAAATTTGTTAATATATCACNNNNNNNNNNNNNNNNNNNNNNNNNNNNNNNNNNNNNNNNNNNNNNNNNNNNNNNNNNNNNNNNNNNNNNNNNNNNNNNNNNNNNNNNNNNNNNNNNNNNTCAGCTCTGATCACTAGCAGTGGAGTTGTTGGCAGTAAATTTGTTAATATATCACCTGGATCAGATATTAAACTAATCTTGCACGGTGGTAAAATAGAATATACTCAAGCTGAAGCAAATATGGGTGGAATAATGGACAGAATTCTTGGTATGTTTACAAAGTGAAAATGGCAGGATTCCAAGTATATCCGTTCAGGTAAAGCCTCCTGTAGTTCTAAAGTATTTAAGGAGTTTGCCTTATTTCTTGCCTTTTCTACCCCTTGCTAACCTATAATTGGGGTTTATAGTACAGCTTAACAGTTGCAGTGCATGTCTATCAATGATAAAATGAAGATTAATTTATTTTGATATTATGATTGGTTTACTGGTTGCCGTACTGTTGTTTTTTTGTGGTAGTGATGCACTTGCAAAACAGGAGCCACGTTCAATAGCTGGAGATAATCACATAAAGGTAATAAATTATAACCCACAAGCTATACATAAGTATACGGGTTTTTATGGTTATCAATCCAGCATATTGTTTGAACCAGGGGAGGTAATACAAAACCTTTCAATGGGTGATTCAACTGGTTGGCAACTCCTTCCTCAAGGTAACAGATTGTTTATTAAGCCTATAGATGATATTGCCGATACTAACGCAACTATAATTACCAATAAAAGAGTTTATTACTTTGAACTTCATGCTGAAGAAGCAACTGGACTAGATGATCCAAAATTAGCATATGAAGTAAGGTTTCTTTATCCACTATTTAGCAGTGATGAGATTTACACAACAAATAACGGCGATATCTTCGAACAAGCTAGTCATACCATTATTCCTGATATAAACGACATTGAAGTTGTAAAGAAGGGCTTAAATTTTAATTATTCCATCTCGCACGTTAAAGGCAGTCAGTCAATAATACCAATTAAGGTTTTTGATGACGGAAAATTTACATATTTACAATTCAATAAAATAAACTCTGATTTCTCGGCAGTTTTTATGGTTGATTCTGCAGGGTATGAGTCTTTAGTAAACTTCCGTACAGCTGACAACTACCTGATAATCGAAAGGGTGAGTTCAGTGTTTACCTTAAGGAATGGATCAAGTACAGTTTGCCTATTTAATGAAAACATGCCTTTCAAAAAAGGTAAGTGATTAAAGGCTATAATGCCCGAGATATGGGTGCAAAGTTTTTTCTATGATGTTCTGTAATTCCATAAAGGCCAATAGCGTTAAGGTGCTCTTTTGTCCCATATCCTTTATTTTTATACCAATTATATTCAGGATGCTTATTGTGCAATTCTTGCATAAGCCGATCTCTCGTAACTTTTGCAACGATTGAAGCTGCTGCAATTGATGTACTCAAATTATCACCATTTACTATGGATTTCACTTGCCATTTCACTTCAGGTGGTTGATTACCATCAACTAGCACATAATCTAATTCTAGGTCCAGGTCTATCAACGCACGTTTCATTGAAAGTTTTGTTGCTTGCAAGATATTGTATGAATTTATTTCTTCTACGCTTGCCATTCCTATACCAAATTTTGCAACGGATGTTATTTTTTCATATAGGACTTGCCTACATTGAGGAGTCAACTTTTTCGAGTCGTTGATTCCATCAATAATTGTATTTCTATCAATAAACACTACGGCTGCGGATATTACTGGACCAGCTAGCGGACCTCTTCCAACTTCATCCACTCCTGCTATCACTCCTGATAATTTATTTTCTAATGTAAAGTCTGGGTATTTCATAGGTTTTTATAATAAGAAAGTTATAGTAAAAACTGAACAGATAATAGAAATTATCCAAAATTTCATAACGATTACATTTTCTGACCATCCCTTCTTCTCAAAGTGATGATGTATTGGTGCCATAAGAAAAACTCTTTTTCCTTCT
>NODE_33_length_8495_cov_23.627488
[truncated: 1,265,970 more chars]
