# Supplementary material for: A bioinformatics approach to identifying Wolbachia infections in arthropods
Source: PeerJ. 2018 Sep 3;6:e5486. doi: 10.7717/peerj.5486 (PMC6126470; doi:10.7717/peerj.5486)
Supplement: Supplemental Information 1 — Supplementary figures/tables and code used for data analysis [file peerj-06-5486-s001.zip › Supplement/assembled_genomes/Anopheles_gambiae.fasta]

>NODE_1_length_98226_cov_3.889872
TACAATACAATACAATACAATACAATACAATACAATACAATACAATACAATACAATACAATACAATACAATACAATAATTATGAAAAGAATAGTAAAATCAAAAACAAAAATCTTCACGTCGCACTTGTAACAAGTTCTGCTCTCTTAGCAATAGGGTGAATTGTTGCAGGAGCAATGACATCAGGATTAGTAGGAGCAGGACTGTTTGTGGTGGCTGCAGTGTTTGCTACATCAGCTGCTGCTGAATTTTGTTAAAATATTCTGTCAAGTAAATTGACATCCATTAGTGTGAGTCCTCTTGTTGATAATAAAGAGCTAACACGGTGATAAAAGTTAAATATGAGTTACTTATGGTGAGCAAGTGAATTCGGTTCTTGCCTATTGATGTAAAAATTGTTACATTTGAGGAGTATCTTAAAGGTATTTAGCTGATGCATATTCAATTGGGTAGAGTTTTTGCTATTGTAGCCCTGTTAAGTTTTATCTTCATGTCATGTTCTAGCAAAGCAAGTGATGAATTGAAAAATATACCAGGAACGTTGAAAGAACTTGTTTCTTCATTTTCAGTTAAAGATACTGTAGAAAATATGAGTTCCTCAACAATTATAGGTTTATGTATAGCTACAGTGATACTTGCAGTAGTGTTCAGAGGCCTAATTTTTTTCATGATAATATTTGGCGTACTGATCATGATGTTTGGAAGCACAGAAAAGGCAACAGATTACCTGAAAGAAAAATTCAACTTTGCAAAGGACATACAGTTACAATCCAATAACAAAAAAGAAGATAAGGATTAAGTAAGATAGATGATTCTTTATTATCTTTTTATTGAATACGCATAATATTATATGCAACCAAAAGTACCAGTCACTAGCTCTAATTCTGAAAAAAAGAACAATTTAGCGTTACTAGAAAGTATTAATTTAGATTTTATCCCTTATGCTTGCCACTACGATGAAGAAACTATACTAACAAAACAGGGGGAATTATTAAAAATAATCAAATTAGAAGACTATTCTTCAGTTGATAACTATGGTGATCTTAGAAATGAAATTAGAAAAAGTATATCAAAAAATATCAAGAGTTTATATTTCACCGTTTGGATTCACACTGTCCGTAAGCGCAATAAACTGAGCTTACAGTGGAATAAAACTGCAGACTTTTCCGATCAGCTACACTCAACGTGGTTTAATAAACTAGTTGATAGTAAACTACAGTATATAAATGAATTGTACATTGTGGTGTTACTTAATGATTTTGGCAAACATATTAATAATGCATTTTTTTTTAGCGGGATAAAGAATAGGCACAAGTTATTTTTACAAAAAAATCATCAAGAATTACAAAAAATAACTGACCTGATTCAAAAAGATTTAGAACCTTTTGGAGCTAAAAAACTGGGCCTTAGGTCTAGTGAAGGCAAAATATATTCTCAAATGATGGAATTTCTCCATTACATTATTACATTAACGCACAAAGATTATCCAATATGTGAAAGGGATCTATCGCAGCATGTGAAAAACCTAAAAGTAGCTTTCGGTTTCAATAAATTTCAAACATCGTTTGAAGGTCAACAGAAGTTTGGTTCTATTTTTTGCATAAAGGAATATCGAGAAATCCCCTTAGAAAATATAGATAGGTGTTTGCAACTTGACTCTGAGCTTATCATCACAGAGATAATAATATTTACTAGTAATAATAAAGCAGTAAAAGAATTTAAAAAACAAATTAATATACTGCAAATCAGTGAGGACAATACCTTACTTCAAAACTCAGGAATAAATGAAATAATAGAGCTTGAAAAAATTTCTGCTATGGATTTTTGTCAACAGAAAATTATTGTTACAATCTTTGCAGATGATAAGAATAGGTTAGCTAAAAATATCAGCGATTTATCCTCTGTAATGTCGTTAATCGGGTTGATGATGTTTAGAACTGATCTGCACATGGAAAATCATTTTTGGGCACAGCTTCCTGGAAACTTTGCTTTTGTTACACAACCAAAAAATATATTAGAAAAATATGCTTGCAGCTTTGCTATGTTGCATGATTTTACATCAGGTACATTAAAAGGAGGAAGATGGAAAGAAGCAGTAACAGTTTTTTTTTCAAAAAAAGGCAGTCCTTACTTTTTTAACTTTCATGGAAAGAAAAATAATGGTCATACCACAATACTTGGAGCTCCAAATTCAGGTAGAACCTCATTGATCAATTTCTTACTTTCGGAATCAAGAAAATTTAACCCTAGGATTGTTATATTGGATAATACTGGAAAATCAATAATATTTACTAAAGCAGTAAGCGGTCAATATTACATAATTGATCCAAAATATAAAGATAAAAGTCTAAAATTCAACCCACTGAACATTGAAAATAGTTCTTCTAATCGCAATATGCTTGTTGAATTGATCAAAAGGATGGTTGTAGATGCAAGTTTGGTAGACGTAGAAGAAAAGACAAAAAAAATTGTAGATTCTATATTTGCTATACCAAGAGAATCGCGCTCTATTTCTCAAATTTCTGAAGTGCTTTTACTTCTTGGGGGTAAAATAAGTAAATGGTGTGGTGATGGTGAATTTGCTTACTTATTCCAAGATGGTGATGAATCAGACATTGACTGGGGAACAAAAACTATATCCCTCAATACTGCAAATCTCACTAAGCAAAAAGAATGTATGTCCGTGATACTTTACTATTTCTTATACTCTTTCGAAGCAAAATGTGATGGCTCACCTGCAATACTTGTTTTGGATGAAGCATGGGAGATAAGTAATATTTTTCCTACAGAGGGAGAGTTTGACGACTGGATGCAAAGAATGACAAAGTTAAATGTTGTAGTAATTCTAAGTACTGAAAACTTAAACCTAGCATTTGCTAGCAAGTTTACTCAATATTTAGATAAGCATGTCGATACGAGAATTCTGATGCCGAATATAAATGCAAACAGGTTATACATGAAAGCGTTTTCTCTGTCGAAAGAGGAACTGAATGTCATTTTGCAAACACCAACACAGGAAGGTTTATTTTTGATAAAGCAATACAAAGGTTTAATAACTTTAAATCTAGATTTGAAGAATATGAAAGAAATACATGTACTTTCAGCTAATAAAGAGACTATAAAGTATATGTATGAAGCAATAAAGGAAAAAGGCGAAAAAGTGAGTAAGTGGTTACCGGCGTTCTATGAAAAATGTAAAGCTTAATTTTTTATTGATATTCTCCTTGATATTTTGTCCTTCTTATCAAGGATATGCTGATTGTCCGTATTTTGTAAAGAGCAATACTGAACTTGAGGTTGCAGGAAATAAAACAGGAAAAGGTATTGCAAATTTTTTTAAAGGCAAGTGGAGCGATTTAGACTTTGACGAAAAATTATTGCAATTTATTAAAGTTACAGCAGTAAATAATCAGGGACCAGAAGGTTACTTCGATCTAAAAATTAAGGTCTGCGATTACGAAGGGAACGACAACTGTTATATATTATCCAGTGGAACATCCTGCCGCCAGATATATGGAACGCAGAGTACAGGAGCTGGAGTTTCTGCAGCAGCTTTTATCGATTGGGAAGGAGATAAAACAAAAGCTGGAGGAGAAATTGCCCAAGGTCTTGGATGGGAATGGGCAGATGGTGTTACTGATGAAGAAAAAGTAAAATTTGCTAATGCCCCTAAAATATGCGCTTGTAGTCAAAAGGGGGCTTGTATGTCAGGAATTTCTTCATGGGGCTCTAGAGTATTTTCTGGGGAAAATATTTTTCGTCCTGGAGAGATGGAAAAAGCTTGTGATACATGCTATCAAACAAAAGTAAAGTGTGCCCCTGTGCAACTTGCACCTGGCCCACCTCCATTTTGTGAACAACTTGCGATGTCACCACCACAAGTTAGAATTGTTCCTATAACAAATGAAGAAAATGATTATTTCCATCCAAGAGTTGGAGTCATTATTGGTGAGCTGAAAGAAAGAAGGGAGATATATGTTCCATCTGCTGTTTCAAATCACAAGAATATTCCAAGTTGGACATATCCTATTCCAGATAAAGATACTATCCATTATTTCAAAACCTATAGAAAGAAAGATAAGCTCTGCGCTGAATATTATGGTACTGAAAAAGAAGAATCAAAAAGAAAATTACAATTTCCTGCCCGTTGTTTTCCATCACCAACTGCTCCAAAGCCTGAGGAAATAAAGGTAGTAAATGAAAATACGCTAGAAGTAAAAATGAAGATGGATGAGAGAGTTTGTACTGAGAGGGCACGTGGAACTCACAATAATGGAGTCTGTACTTTTAATGTTAATGCTGACACCAGTCGCTCTATAGAAGTCGGCCCTCTATTCTTAAAAGTAATAAAGCCGGCAATAGTAGAAAAAACAACTGGTACCGGTAACATAAAAAGCGATATCGATAACATAATAGAAGGTATATTAAAAAATAATTCGCAATTTGAAGTTTTAGAAAAATATGGGTATGTTCCCGATATCGAAGCAGAATGTAAAGAGTTTCAGGGAAATAAGTGCAAACTGGATAATTTAGGATATCCTAAAATAGAAGTAAAATATAAAGAAAATCCTAAAAGTAAAATGCTATGCCTTTCTGGTTGGCAGCCAGAACCGGAGGAATTCGTTCTTGAAAAAAGAAATGAGCTAATATCAATGAAGTCAATGAGAGCAAGCTATGCTAAACACAATACTGTTTACTCGAAAGAATCAAATCAATCTTATTATTTTCCTTGCAAAAAAGGGGAAATTATTGAATTAGTTGATGTTTTAGCAAAGCCACAAGATGCACTAGATGAAATAATATTCAATAAGAAAGGATATATTTCTATTCTTGAAGAAAATAAGCCTAGAGACAATTGCATGGCAAAAGAGGATAAAGAGGTAGATACAAAACAAAATTGTGACAAATGCAAAATAGTATATGAGTTAACAGATGGAAAGTATGAAGAAAAAAACTGTAATCACGGTGATGATGGTTGCCTCTGCTTTGATGGAGTGTGTAGTCGCTCAACACAGTATGTGAACAAGGACAACAAGCTTTTTTACTTAAGAGTTTCACAGGATGAAAATGGAGTTATAAAGAAGTTAGATCATCCAATTAAAGCAAATAGAACAGAAGTCTTTTTTGCTGATAAATTATGCAGATTCGATTTAGATGGTTTAAAAAAGAGATTGCGTGAAATAATAATAGCACAATTGAAACATAAGAAGCAGATTATTGAAGACAGGGATCAAAAACTTTATGAGCTTGGAGATGGCTATACAGATGATCTGTCAATGTATGATTACGTTGAAATAGAAGCATGGGGAGGTGGTGAAGCTGGTCATATAGCTGATAAAGCTCAGTCTACTGTAAGTAGACCAGGAATGCCAGGTGATTACATTAAAGCTAAACTAAAAATCAACCCTAATTATCCTTACATCAAAGTAAAAGTGACAGAAGGAGGTGGCGAACAAGAAGATTATCAATCCAATAAAGATGGAGGACCAACTTTGATAGAAATGTGCAGAGACTCTTCAGGAATAAGTTGTAAAGATTTAATTACTGTTGTAGGTGGGGGCACACACAGAACCTATGGAGGAACAGATTATAAATACACAATAATTCATGAACAAAATTTAAAGCTAGAAGAAAAAATTGTAAAAGGAGATGATCTAAACTCTACTAAAGATAACAAAATAGCATATATAAAGAATGGTGAGATTGAGTATAAAAGTGTAACAAAATGTAGTAAAAACTACGTGAATAAAACATATGGTGCTGGCGGTTGTATCAACGAAAGCAGCAAAAGTTATAGCAAGGGCGCTCCTGGTTATGTGAAAATTAAACCTATATTTGAGAAAATTAATGAAAAAAGAGTAAAAAAAATAGATGATGCTATTGAAAAAATGATACAAAATCCAGATGATATCACAGATATTGATGATTCCTTAATAAATAAACTTGATAAAAAGATTATTGAGACAATTAAGAAAGAAATCGAAAACGAATTGTTAGGATCATAGTAAAAGGACCCTGATTGTTGCAAATGTGGTAAAGTTGAATTTACATCACTGAGAGTATCTGTTCAGATGCATGTCAAACCAGTGTTTCTTTTCTTGTATCTCAGTTCCCATAATGTCATCCCAGTGCGTGACACCCATTTCTTTCTAGTGCTTCCTTCCTCGTCATCACAGCTTCCATAATGTCATTCCATTGCTTGACACTGGAATCCATGTAAATTTAACTGGACACCAATGTCACAAACTAGTTTTCTCATCTATCTTATTTTGCTACTCTGCTGAACAGATACGTCAATTTTATCTACTGATGAGCTAGGTTTGTTGTTCTTCACATGTTGTGACAAAAGTTCCTTAACTCCTTTTTTCACAAGAAGTACTGAATTTGTATCCTTTTCAAGCATAAAAACTGTAGAGTTTTCAATTATCTCAGCTATTTGTAAAGGAGTATCTCCTGAATGGTTTTTAATATTAGCATCAGCTCCTTTTGCTAATAGTAATCTTGCTATTTCTTTGCGGCCTGTTATAGCTGCTATATGTAGAGGTGTATTGCCAAGCTGATTGCCAATATTGACATCCACCCCTTCTACACTAAGTAATAATTGAGCTACCTCGTCATGGCCATTATTAATAGCTACACACAAAGGATTCATACTGGTATCACAGCCATTGACTTTAGCACCATTATCAAGAAGCAACTTAACTACTGCTGCATGCCCATTCTGAGCAGCTAGATACAAGGGTGTGACATTATTTTTTTATCTACTATGTTAACATCAGCATTTTTTGTGCTAATTAATAGTTCAACTATTTCAGTATGTCAGTTCTGAGAGGCTAAGTACAGAGCTATTATACCAAATTCATTGTCTTTAGCATCAATCTTAATTTCTTGAGTATTAAGTAACACCTTTACAACTTCTACAAGTCCATTTTGAGCAGAAATATGTAAAGGTGTCTTACCATCAGTACAGTCTTTTATATTGGGATCAGCTCCCGCTTTAACTAACTCCTCTACTATAGCTTTGCTTTTAGCTACAAAAGCAAAGTGTAAAACTGTACTGCCTTTAGTAGTTCTTGCATGAATATTAGCTTCTTTACTGATTAGTAACTTTACTACGTCTAAATTCCCTGAATAAGCAGCAAAATGCAAGGCTGTAAATCCTTTTTTATCCTTGACATTGATATCAGTTTTTACATTAAGTAATAACTTAACTTCATTTATGTTACCATTATAAGCGGCTTGATGTAATAGAATATTTTCAACCGGGAGCGATTGAGTGCTGAACATATTTACCTCTATATAATAGTATGCCTAGTGGTATTACATCAAAACAAGGAACATTCAAGAAAAATTTTTTGCATCTGGCAATCTATTTTCTCTATTCTAATATATACAAACTCTTTAAACCCACCTTGTAATCAGGATAAACTAGAGAGACACCAAGATCTTTTTTAATTTTAGTATTGCTTACTTTTTTTGACCCTAAATAAAAACCCCGTGCGTAATTCGGTACGGAAGAAATCTCAACTGGCTCTGGAGGGCTAATATTGAGAAGCTCGGCTGCATACGTGACCACTTCAGATTGCGTAGCAGGTAAATCATCTGCACAATTGTATATCTCATAAGGCTTTATATTTTGCATGGAAGAAAATAAAATATTCGATATATCTTCAACATGAACACGAGAAAAAAATTTTTTCACATTTCTTGCTTTGCCAAGCTGCAGGTCAATTAGCGCATTTCTACCAGGACCATATATCCCAGCCAAACGAAAAATATGTACAGGCAATTTGCTACTTAGCCACTTCTTTTCAGATTCAAGGCGCTTTTCTCCTCTAATTTCTATAGGCTTTGTTTCAGATTCCTCATTCACCCAATTACCACAGTGGTCACCATAAACATTAGTTGCAGACAGATAACCAAGCCATTTAATATTCTCCAGACAATGACCGTATCTCTCCATAACATCATCTCCGTCTGGAGGAATAGAAACTAAAACATGCGTTACGCTTTTAAGCAGATCTTGATCAACCTTTTCATAATCAAAAAGTTGTATATCTTTATTTCTTGATGTACCGTTAACTTTCCAGCCTAAATTTAGCAATTTTTTCGATAGAAATTTAGCTACATATCCGTAACCAAAGCAAAACAAGTGCATGGAAATTAATTTCCAAAATTCTTCTTGATAAACTCAACCCCTAACCTTATTCCTTCTTCATTAATAATATGGCCTAATCCATGAATTGGGTATCCTTGAGCGTTTACTCCATTTTCTTTCAGAGCTTTAACCGCTAAATCAAGGGAAGAAAAAGGTACCACATCATCAGCGTCACCATGAATAACACATATGCTGGGTTTTGATTTGATCTCCGGTGCAATTTTTGAAGGTGAAAGAAACCTACCAGAATATGCAACAACCGATGCACAAGACTGAAGCCGGGTAAGAGCTACATGCATTGCAAGCATTGCCCCTTGAGAAAATCCAACTAAAGAAAGCTGAGTATCTTTTAAATTAAGCTCCTTTAATTTTGTACCAATAAAATGATTTACAATTGATGCAGCATTTTTCACCCCATTATATAGTGCTTCCTCACTACGATCCTCTAAACTAAACCACTGATAACCATCACCTATTTCTCTTTCAAATGGAGCATTGGGAATTACTAAATATGAATCAGACAAAAACTTGCTCATAACTTTAGCAAGATGCACGAAATTATCGCCACTTGAGCCCCAACCATGAAAAAAAATAATCAAATTTTTCTTATTTCCATTTGGGCAAATTTCTTGGCTTTGTAGTTCAATCATCTCTTCATCCCTTTATGTTTATATTTAACTCTATGGTAATACTAAATTTGAGGAACAAGACCTCACTACTGCTATAGCTCTTTGATATGAATAAATACTACTTAGCTTCAACTTTCTCTATCAATTTCTTGACTAAGCCTCTCAATCTTCTGCTGGAATCATCAAGCTCTTGAATTTGTGAAACATCTTTTCTAATGAGCTCTTTGTGATTACTCTTTATGTAATCATACATTTCCTTCATCTGAGCAATCATCTTGTTGATATCCATACCACTCATATCAGGTATCATGCTAGGCATATTTCCTTCTAGCATACCGCCAGCCATAAGTTGCTGAGACATTTGCATGAATGGCTTTAAGGCCTGTTGAAGCAAATTAGGGTCGCTTGCCAATTTTTCTATTTGCTCTTTGCAAGTATCCATGTATTGCTTCATAAATTCATCATCTTGCACTTTATCTGTCATAATTACACCTATTTGAAACTAATATTATATATTGTTTTTAATTAAAAACAATACAAGAACAACTATATTAATACTTGATTAAATGACAAATTAACTATTTTAAAGGTTCACATACTCTCTTTAACCATTCCTTATCTTTTATGCCATTTTTTATATTTTTATAAATAAATTGGTGATAGCTATTTATCCATTTAACTTCATCTTCAGTAAGCATTTGTATATCTATTAGCTTTTTATCATAAGGAACAGAGGTAAATTGTTTAAAGCTTAAAAAGACGTTTTCTCGCCTTTCAATATACATCAGATTCTCAATTCTTATTCCATACTTTCCTGGAATATAATAACCAGGCTCGTTAGAAAGTATCATGCCTGGAATGAGTTCCTCTTTATTTCCTCTTGATATTGCTTGCGGTCCTTCGTGTACCGAAAGGTAACTTCCTACTCCATGTCCTGTACCGTGCATGTAATCTATTCCAAATTTCCATAAATGTATACGCGCTAATATGTCCAATTCCCCACCAGTGGTACCAGGGAGAAAGACTGCACTTGCTATCGAAATGTGAGCTTTTAGTACTATTGTGTAATGAGCCCGTTGCTCATTAGTTGGATTGCCAACTGCTATAGTTCTTGTAATATCGGTTGTACCATCAAGGTACTGACCACCAGAATCGATCAAATATAGTCCATCTTTTTTAATAGCTTTATTTGTCTTATTGCTTGCACGATAATGAATGATTGCTCCATTCTCGTTGAATGCTGAAATTGTTGGAAAACTCGATTGCTTAAACAAATTCTGCTCCTTTCTGTATTCTAAAACTTTTTCTTCAGCTTCAAGCTCAGTAATTTCACTGTCAATATTGTTTTCAAGCCAATATAGAAAATTTGTAACTGCTACTCCATCTTTGATGTGCGCACTTATAGCTCCAGTTATTTCAGTTTGATTTTTTACTGCTTTGTGAATCAAACAAGGATCTTCCTTCTCAATTATCTGCTTATTTTCTATTAGACCTCTTTCATTACTTATTGTCATCTCAGTGCTTGACACTGGGATCCATGCTTTTTTATTTCTGGTCAAGCACTGAGATGACACCGAAGCTGATTTTTCATTTAAATAATGGTTATACAAGGAATCTATTGCATTCATAATGCTCATTGGAGTCGTGCTTGGATCTATCACCACCAAATTTAACTTATGTAGTGAATTTTCTAGCTCACTAATATCAAAAACATTTATATGGTTATCAAAATTTGCTTCTATAGTTGAATGTTCTTTATCTTGAATAAATAAATCAACATTGGCATTTTTATACAATATAGCACGACCAAATATACAAGGAGTATATTCAGCACTTTCATTTCTTAAATTTAATAACCATGAAATTGAATTTGGATCAGTCAGAAGCACTGCTTCAGCCTCTATGTTTTTAGCTACTCTTTCACATTTATCCTTACTACTCTCACCAGATACATGTGAGACTATTGTTTGTGCTTTATGACTACTATCTTTTTCAATTAAGTATGGTACTAATTTACAAATGCCTTCATATTTTCTTATGTCCTTCATAGTAAAATATTGCGGATAGTAACCCAGTGAGGTAGTCAATGTTAAGTTTGCTTTTACCCATTTGTGTGGATCCTCTTTTTGTATATTATATACTCGAAAACTGCCCTGATCGAGCTGACTGCAAGCTTGTGTGATATAGCGTCCATCTGTAAAAAATGGGCACTTATTACTCTTTGTAACGATAAGTAGCCCATTTGTTCCCGTGAAGCCACATAACTCTGCTAACTCTTTTGAATATTCATTTAAATACTCGTCTTTAGTATGCAACATAAATGCATCAACATTTATTTCGTGCATAAAAGAGCGAAATTCTTCGATTTTTGACATGGAATACCTTACGCAGAATTAGCAGCTATTTTCGTTTTCTTATTCCTAAGGTACACTAATATGCTAACTATTGCTGCTGGAGTGATGCCCTGTATTTGCTTTGCAATGCCAATTGTTGCTGGTTTTATTGATTGCAACTTCTCTATCACTTCAGTTGACAAGCCTTTAATCTGTGAGTAGTTGAAATTAGTTGGAATTTGAGTATTAACTTCCTCTTGTAGAAACTTCATATCGGCTTCTTGTCTTACTAAATAAGGCTTGTATTTTGCTTCAATTGCAACTGCTTCATATATTTCATTCTTGGCTATGCTATCAGTTATAGTGTTATTCCAGCACATGACGCTGGAATCTACATTTTTTTCAGTGTCAACTGCATCTACTCTATCATCATTCAAGTACTGGATCCCAGTGTCAAGTACTGGGATGACAGGAAGAGGTGCTTTGGTGTTATGCAAGTAGCTGACACTGAAATCCATGTTTAACTCTGGCCATATTTCTTGTAATTTATTCCAGTCAATATTTGGATAACCGAGCAAATCTAATGCTGTTTTTCTTATTCCATCATAAGATATTTTAATGCCATAGGACCTGAGCTGCTCAGGAGTAATTGTTAAGCTCTCTAATTTCTCCTCAAGTTGCTTAATGGATTTAAGTTTACCCTGCAAAACAGAGTATCTCTCATGCGACACAAGAGAGATGTCATAACCTTTTTGTGTCAATCTTCTATCTGCATTATCTGACCTGATTGCCAGTCTATATTCTGCACGCGAGGTGAATAATCTGTAAGGCTCAGCAATTCCCTTAGTGACCAAGTCGTCTATCATTACACCGATATATGAGTCTGTACGATGAAGAACAAAACTTTTTTGAGATAAAGAGAGTGCTGCATTGATTCCGGCAATAATTCCCTGTCCGGCCGCTTCTTCATATCCAGTAGTACCATTAATTTGACCAGCAAAATATAGTCCTTTAACTTTCTTAGTTTCGAGAGTATGAAATAGCTCTCGTGGATCGATATAATCGTATTCAACTGCATATCCAGGTCTTAATATTTCTGCATTTTCAAGCCCTTTTATACTCTTTATCATTTCATACTGCACTTCGATGGGCAATGAATTTGAAATTCCATTTGGATATATAGTGTTATCATCAATCCCTTCTGGTTCTAGAAATATTTGGTGATTATTTTTTTCTGCAAATTTTTTAACTTTAGTTTCAATTGATGGGCAGTATCTTGGTGCAATAACGTTATCTAAATATGAAGAAGCTGATCTGTGAAGATTCTCTCGAATTACTCTGTGTGTATGTTCATTAGTATGAGTAATAAAACATGAAACCTGAGGCTGGTTAATTTTCTCTGTAAGATAAGAAAATGGTGTAGGTGGATTGTCACCCACTTGTTCTTGTAATACCGACCAGTTTATAGTGCCAAGATCAAGCCTCGGTGGAGTTCCGGTACGGAATCTGCCCAGTTTAAAATCATACTTCTTTAGCGTATTTGCAAGCTCTATTGCAGGTTTATCTCCCATTCTTCCAGAAGGAGTTGTTTGCTCTCCCATATGATGCACACCACGTAAAAAAGGCCCTGTAGTCACAACAACTCTGCTTGTCAGTATACGTTCACCTGAGTCTGTTATTACAGCTTTTATATAAGATTCTCCATTGCTATCACTTTCGATAAGAAAATCGTCAACTGACTCTTCTTTTACTGTCAAGTTGTTATAATTTAGAATAATTTCCTGTATTGCTTTTTTGTATAATTTTCGGTCTGCCTGTGCACGTGGGCCCCATACTGCTGCGCCTCTACTGCCATTTAAAACGACTGAGTGTATGCTTGCTCGGTCGATAGCTCTTCCCATTATTCCATCAAGGGCATCCACTTCCCTAACTACAACACCCTTTGCAACTCCTCCAATTGCTGGATTACAAGACATTTCTCCTATAGTTGAAATTTTGTGAGTTATAAGTAGCGTGCTTGCACCAAGGCGTGCTGCAGCTGAAGCTGCTTCACACCCGGCATGACCGCCACCTACTACCACTACGTCGTACTTATGCATCTTCTTGAGTAATTCCTACTCTATAATATTCCAACTATCAGTGATTGATGTCAAATTTTACAGATTCCAGTGTTACACACTAACTTAGCTCAAATTATCGTCTCTTTTACAAAAGAAACTTTTTCAACTGTAGGATAGGTAATACACTCATCCACTTCTTCTTCCTGAGATATTCCAACATATGTAGAATCTGTAATCGAAGTTGCACTTGCTGCAAATGTAATTGCTGATTCATCTGCACAATGCACTAAAGATGTGGCTACATAAACCCCCATAATTATTGCTATTAGCCCTGTTATTGCACTTACTAAGATAATCACTGTTACTACTGGATTAGGAAAAACAGCAATCACACTTGAATTAATCACTGCCCCAATCGTAGTACTTATAGGTATAGCCATACCAAAAAAAATTGCTATTTTTCCATGATCTTCCTCAATAGGATCTCTTTTGCAAAACTTATATAGCAAACATCCTAAGTGCAAAACCGCAATCAATACTAGAGCCATAGAACCAGCAATTGCACCTATGGCTAAAGGTGATGAAGTGTCAAAACTCAACCACCAAGCTAATACTCCTAGTGCTGACACTATACTATAAGCTAATAAACAAATATACATACAATCCCTCTCACTAATTAATAGGCATCATTTTTACTCTAAATTGCAAATTTTCCCTCCGCCATCTAAATACTAGAGCAACAAGGAATGCTAACGGCCGTGCAAAAATATCTAATGTTTATATTTATGTAAAATGGAAATTTTGAGTGGGGCGAGCGACCAGGATTGAACTGGCGACATTCAGTACCACAAACTGACGCTCTACCAACTGAGCTACGCCCGCCAAGATATAAAATATTTAACATACGAGCACAAATAGTCAATTGCTTATTTAAGCTACCTCCTTTTGCAGAGGGTTTTAAATATTTTCATTCACGCTTTTATCATTATAATCAATCCTATTGACACCGTGATATGTTTAAAAGTATTTTCACATTTAGTTTTTTTACAGCTATTTCAAGAATCTCAGGGCTAATAAGAGATGTATTGATTGCTACGGTTATTGGTGCAACCTCTCTTGCAGATATATTCTTTTCCTCGTTTCGCTTTGCTAATTTATTTCGATCGTTTTTTGCAGAGGGAGCATTTACTACCTCATTCATACCATTATACTCTGCAGAGTCATATGATAATAAAAAGGCATTTAATTTCGCAAGTAGTGTAATATCCATTACGTTTATTATTCTAGTAATTTTTTGCCTTATTACACAAACCTTCTTCCCTTACATGATCAAAATCTTCACTCCTGGATTTGACCAAAATAAATTTACTTTTACTGTAACTTTGTCGAAAATTATGATGCCCTACATAATCTTCGTGTCAATCGCATCACTTATTGGTGGAATGTTGCAAGTAAAACAGCATTTTGCTTCAACAGCTATTTCACCAATCATTTTGAACCTCTGTTTAATCATCAGTTTATTTTTACCTTACATTGAAACACCGGCTCATAACCTTTCTATAGCCGTCCTGATTGGAGGGATTTTGCAGCTACTTTTAATAATATTTAGTGCATACAAATTAAAGGCTTTCTTTTCTTTTAGTTTAGAATTAAGTAACGAAGTAAAATTATTTTTTAAACGTGTGATACCTGCAATTATCAACAATTGTGTAATACAAATAAGTTTATGGATTGACACAATCATGGCGAGTTTTATACCAAATGCAGTTTCTTATATATATTATGCCGATAGACTAAATCAACTACCGCAAGGAGTAATTGGCACTGCAATTGGTACAGTACTTCTTCCTCTGATTTCAAAACGAATAAATGATACTGAGAATATAGTCAAAATACAGAACAAGGCCCTTAATATAGGGTTAATATTAATTATGCCAATAACTGCTGCTTTTATCATTATTCCTGACATAATTTTACTTACGCTTTTTTCTTACGGCCGATTTGATTATTATGCAGTGCAGCAAACTGTTCCTACATTAGTAGCATTTTCTCTTTCTTTACCCGCATTTATTATAAATAAAGTATTGCTACCCACATTCTTTGCTAGGGGAAAGCTAAAAATACCAACTATGTTCTCATTAACGTCCCTTGGAATTAATGTAATACTAAATCTCATATTAATGAACAAATACCAACATATAGGAATTGCTATTGCTACTTCCATTTCCACTTGGATAAATTCTATTTTATTGATTAATTATTTAACAATAAATAAGATGTATAAGATTAGCCAAGCATTATTACTAAATATTGTAAAAATTCTCACTGCAACATTTGTTATGTCAATAGTTCTTTATCTCTCTAATCACTTATCAGCAGGGTTGTTTTTCGATAGAGGGCTAGCTCGTATTGTTTATTTAGTAACTTTAATAGCTTTGAGTGTTATTATTTATTCTAGCACTCTTTACATAATTTTTAGAGGAAATTTGAATAATTTGAAATATGTATAAATTACACCCTTTGTATTGCTATATGTCATTTCAGCTACTATTCCAATATCCACTCCTTTCATTCCATAACCTATTCCTTTCATCCCAGTGTCAAGCACTGAGATCCAGAAATTTTGTTGATTATATAATCTGGAAAACCTTATTTAAGTCACACTGGATCACAGTGTCACACACACAACTGTATGAGTGTTGTGGTTTGAGAGCAATTTCCACTGGGAACCCAGTGCTCATCAGACCAGCTTCTCATGTAAAAATGCTGTGTTTTAACATAAGAATAGCTACTTTTTTGCTAATTAACTTAATGTCTAATCAAATTTCCTGGATCCCAGTGTCAAGCACTGGGATGACAAGAAGAGAAGGGATGCTGGAATGAGAGGTCTATTATGAAACTTTCTTTATACGCCATATTATCAATCTCGTTGCTATTAATTCTCATGCACGTTGCTGCAACTTTTAAGGATTGGAGTGGCTACAGAGAATATATCGTAAAAGAGTTAGAGAAGACGTATGATGCTAAAGTACATGTTGGAGGAAAAATTGAAGTTTCGCTCATTACTCCAAAACTTACTATTTACAATTTATATGTACAATATAACAAAAATAAGGAACAAAAATTATCAGATTTAATTAGTGCAAAAAAAATTGAAATAAGGCCATCGCTATTATCGTTGTTTTCATTTTCATTGCAACCAAAGTCAATCTCATTTTTGGGCATGAAAAGCAACAAAGAAAATTTACTTAATATTATAAATACGAAAGCCAATGATAATATAGTTGATATATTAATAAAGGACAGCCAAATAAGTTTTAACGCCGATACTATTAACATCAAGGAAGTTGCTATAAAAAAAAATAAGCAGTTTTTTGGTGAAGTACAGATTGGTGACAACAATTACGATTTTTCTGGAAAGGTTAATGTCACAAAAAATAATGTACACATTAGTGTTGATTCAAATTTTGCAAATTTGCTATTTAAAGGTAATAGAAATCAACAGGGTAATTTAACAATGACAATCAATAACAGTTCCGGTTCTGTGAGCAATTTAGCAAAAATCATTAATCTTAGCTTCCTTTCTTATATAATTCCCAGCGAAAATATTGAGATATCATCCAATATCAATCTCAATGAAAGCGAATTTACGGCAACTGATTTAAAAATTGAGTCCAAAAGCATGCAAGGCACTGGTATAATACAAAATGATAGAAAAAGTGATCATACTAATATCAATATTAGTTTTAGTAAAGTCGACCTAAAAAACGGCTCACACAAAACAACAGATATGAAGGGTCTTTTAGAATCTTTTAGAGAAGTTGTGCCAAAGAACTTGAGCTTGGATTTTTATATGGAAGCTTCAAATATTCAATATCAAAACAGGATATTGGACAAATTTCATGCTACGCTAAAATTTGCTAATGGCAAAATAAACGTTGATACTCTTCTTCAATTTCCTGGAATCAATAATATATCTCGCTTATCAGGAAGAGTTTCAAACAATGGCAACTTGTCTGAATTTAATGGTGATATATTGATAAAGGGTGAGTCGTTCATTTCACATATTTTACCTTCTATCAAGATGCAAGAAAGAGAGAAAAGTCAATTTACAGCAAGTTCTAAACTATATTTAGCACCTAGAATATTATCTCTTTCAGATATCAGATTGCTAAATAACAAAGAATCTTGGCAAGGATCAATTAAGGTAAATTACACAAAAAAACACAATATGATCGATAGCAAATTTAGCATACATAACATTAATATAGATAAATATGATTATTCATTATTCAGCAAAGTGCAATGGCTGAAAAATCTTAAATATGATGTAAATATAAGAACTAGTGTTAAAGATTCTATATTCAATGGCACAAAAATTGAAGATTTGGATTTTTCATTAAAAATACAAGAGAACAAGCTAGTTGCAGATAAAATAAAATTATTCGGAGAAAATTTCGACATTACCGGTAATGTAAAAATATTAGTGGATCAAAAATACACTAAGCCTTTATTAGAAGTAAACCTTACAGGTAATAAATTTAATGGAAATATCTTTAAATTACCAAAACTATTAGAGGTAAAAAGAAACTCAAAAAATGAAATAAATCAAATTCAATGGTCAACAAAGCAGCTTAATTTTTTAGATGAGAAAGGAGATTTTGATGCAAACGTGCAAATCAAAACTACAGAATTTAAAATTGGGCAAAACGTCTTAAAAGATTTTAACTTGGATACAGTGATAAGAAACAACACTATCACTATCAAACAGATAAGTTACATACTAGAACATGGAAAAATGTTTTTTCAGGGTTATCTAAAAGCAGGCTCAATTCACACAAAATTTTCTATTGCAAATTTGGACACCAAGGAAGTTATAGGGGTTAATAACATAAATGGCAAGATAAGCTTAAGTGGTGAAATCAAAACTCAAGGAACAAGCTTTGATGATTGGGCTAGTAACTTATCAGGAAATGTAAACTTTCAAGCACAGAAAATAGAGTTTACAAATGTGGATTTTAATTCATTCATCACTAAGTTGTTAAGTAGTAAGAATAAACCTGAAATTTCCAAGCTTGCTTACGTTGATATATGTAATGGCAGTACGCTTTTTGAAAATATTAATGGAAAAGTAAGTATTAACAGTGGTGTATGTTCAACTAGTTCACAGTTTAGTACCGATCAAGCATCAGGTTCTATCTCTTCTAATTTAATCTTATCTAATTTCTCCTTAACTTCTATATTCAGACTCTTTTTCATACTACCAAATCATAATAGTCCTCTTTATATCGAGGCACACTTAGATGGCCCTATTTGGTGCCCTAAGATGAGTTTTGATGTAGACCAAATTTACAACACCTTAGTTAGCAAGAAAAATAGTTAACTCATTTAGATGTAGGATTTAAGGGACAATCTATCTTTAAGTTAGACCTTAGTAAAAGATGTTCCACTCTCACCAATGATAAAACTGATTGTTTGTACCTTCTCAATATTTGCATCGCTGCAGCTTGTGCTTGGACTCTCTGTCTCTCCAAGCAATAAACGTGTTATCTCCCTATAGTCTTTGAGAACAGATAAATGTAACACAGTAATATAAGAATTACTTGATATATTAATATCTGCTCCTTTTTCAAGCAATAATTTCACTTGCTCTAAGCGATTTCTTTTAGCAGCGTAATGTAAAGGAGTTTCACCATTACGATCTGCTGCATTAATATTTGCTTTGCGTCTCGATGACAATTCTATATGAGGAAGAATAAATCGAGAATTACCTACTGAATTTTCTTGTTCTTGATACATAAAATACCTCTAATTTCTTAAAGCTTAGTATAAATATCTACACTATATAAATATCAATTCAACGCATCACCACCGGGTAACGGTAAAAGTTTCTCCTTTTATAATGAGCATAGGCCTGTGTACATTACTCTAATTATGAGCTTGAGCAGCTGCTTGAAGTTGTTCAGCACTTGGATTATCCAAATTCTGACTTGGAATAGCTGCTTTACTTTTATCTAACAAATCCCTTCTGTCCGATTCCTTATCAAATTGGCTTACTATTGTATCAACGTGTTCAGGAAATTCTGATATATGTTCCAATGCGTCAGAACACCTTATTTCATCATATTCTCTATCAGACAAATAACTTGCTAATTTATTCTCATCAGTCTCTTACAGAAACTGATATAATGATATATTGCTGTTACTAAGCCTGACGTTCATCATCTCATTCTGATAATCATCCCAAAATTTGGACAATTCAATATTTTTGACAATACACTCTGGTTTCGTTGTGATACCACTATGTACCACAGCATATGCAATTATAGTTCTTACTACCATCGGTTTATCGCAATACCCTATTTTGTAATCATCACTAACTACAATAGATAAAGGGGTCCTTCCTTTCTTATCTACTGCATTAACATTTGCTCCTCTATCAAGCAGCAATTCTGCTACTTCCTTATGACCATACCTAACTGCAATATGTAAAGGAGTTTCCTTTTGCACAGTTGTTACTGCATTAATATTTGCTCCAGCTTCTATCAACTCCGTAATCTGCTGTATATTCTCTCCTTTAGAAGAATTCATTAATAGTTCATCCAATTCTCTTTGTTCCCTTTCATTCATAATTTACCCCACAATTTCATTGTAGTTAATTTAATATGTAAAAAAAATAATATCAACCCAATTTATCACCACCGGGTAACGGTTGCAAGCCAAAAGCTTCTCTTTTTTCATTGAGCGTCATGAAGCTTGCGTTTTCCACGTATTTCCACATCTTTTGCCTTTTTTCCATTAGAATTTCTATCGCGTCTTTATCATATGACAAACATAAATCTTTGCCAAACTTGAGCACTAGCCAAGAATTTAAGTGACAAATAATATTTTCTAGAGTCGGTAAGACTGTCTGTTCCCAAAGGGAAATACGTGCTTCAATTAAATTACTGTAAGTGTTATCACCTGGTATGCCAAGCAACTGCGGCGGAACGCCAAAAGCTAGCGCAATATCACGAGCTGAGCTATGTTTGGATTCAATAAAATCCATATCCCTCGGTGATAAGCTCATTTCCTTCCACTCTAGACCCCCTTTAAGCAATATAGGTCTTCCAGCATTGATAGGACCTGAGTAATGATCATTTATCTGTCCTTTTAAGCGTTGGTACTGCTCTTGACTTAAGTTTTCACCACTTCCATCTTTTTCTGATTTTACAACTATTGCACCACTTGGTCTTGCTCCATTTTGCAGCATTGCCTGATTATGCTGATCTATACTATATGCAGCTGCCTCAATTGGTGAAAGTCCATATCAATCATTCAAAGGGTTAAAGGTTTTAAGATACAGTACTGTTGAACGCCCAGTCAATTTATCAACTCTAAAGTCATAACTGTTGTTATTTACGGTATAACGATAGACATAAGGAACGTTATTTCTTCCTGGAATAATTTCAACTCTATCGGGGGCGCAGAAGATAAAGCTCTGTTGGTTTGTTCTGCGCCTCAATCATCAATACATAAGAATTGCCGTTAACTAATCGATAAGTCACAATCCCCTCAATAAATTCCGATTTTGATATCATTGGATTAGGAGAATAAAGTAATTTTAGTAAAGGATGTGTTTTTAGTTGTGACTTTCCCTGATCAGTAAGCTAGCAGAGAGTAAAAGGTACCGAAGATGCAGCACTTGCCATCATATTAATTGCTCGAAAGGCAATGACATTTTTTATGTAGCTTTCCTCAGCAAAACTTGCATAATTGCGCCTACTCCAACTTGGTTTCATCATTAGTTGCAAAGCAGAGTATTCACTGCTTTTCTTTCTTTGAAAAATGTTAAAATTCATATGTGCCTCCTGAAAACTTTGTTAAAAATTTGAAATTGTAGTTGAATTATATCAATTAGTGTTACAAGAATGATGTCATCCCAGTGCTTGACACTGGGATCCAATTTTTCATACAATCTAGTCAAAGACGTTCTTTTTAGCGTAAAGCAACTATGCTTACCAGTTCAGTGTGCTATCTACAATTAAATTTCTGGATTCCAGTGTCAAGCACTGTAATGACATTGATAGACCTAAAAAAAATAGAATATGACAGAATGGCTAATATCTAACCAATTTGCTGATTATAACCATTCTGTGAAATTCATGGAAGCAAAAATTCAACAAATTCACAATAATTTATCTGATGAGTTAGTATGGCTACTCCAGCACCCTCCACTTTATACTGCAGGAATCGGTGCAACAGATGATGACATTATTGAAAAATTATTTCCCATATACAAAACAGGCAGGGGCGGTAAATATACATATCACGGGCCAGGGCAGCGCATTATATACTTAATGCTAAACCTCAAAAAAAGAAACAAATGTGACATCAAGCTGTATATCAGGGACCTAAGTAATTGGATCATAAATGTTTTAAAACACTTTAATATACTTGGGGAATTTAAGGAAGATAGAATAGGCATTTGGGTGAACAACAACGAAGTAGAAGAAAAAATAGCAGCTTTTGGCATTCGCTTGAAAAAATGGGTAACTTATCATGGCATAGCACTTAATGTTTCTCCAAACCTTTCCCACTATAAGTGTATTATTCCTTGTGGACTAAAAGATTACGGCGTTACATCAATGGAAAAACTAGGAGTAAAAGTTTCTCTTTGCGAATTAGATGATATATTAAAGCAAGAGTTTCATAAGATATTTTAATGTATTCCTTTATTCTTTATTTTCTATGCCTTTTACTCACTAATCCTGCACACACAATCAATCAAGTTGATATTATTGCTCCTTCTTCGAAGGGAAAAGAATCAGATTTGCTTAATATAAAAGAATACGTAAAAACTTTGGGTTTTAATCCCCATATTTCGGAGAAAATATACAGTAATGACAACCCATTTTATTCTAACTCTGATGAGTTTAGAGCGAATGATTTGGTTAATGCGCTCACTGATGATAGCAAAATAATTTGGTGTATCAGAGGAGGAGAAGGGGCTTCTCGGTTAATTCCTTACCTAGAAAAGCTGCCCAATGATAAAAAAGAAAGAATTGCTCAAAACAAAAAAATTCTTATAGGCTATAGTGATATCACTGCTTTACATATTTATCTGCAAGTTAAATATGACTGGCAAACTCTTCACGGTACCATGTTGGAAATGATAGTAAATAACTCTGTTGCTGAAAGCTCTGTTGAAAAATTAAAAGAATTAATTCTTAACCAACGCAACTCTATCAAATTTGACAACTTAAAGATGATAAATAATGGAGTTAGACTAAAAAATGGCAGATTAGAGTCTAAAATCATCGGTGGTAATATGACTTTGGTTGAAAATAGCATAGGAACTGCTTGGCAAATAAACGCAAAAAACAAAATTCTATTTTTAGAAGACATAAAAGTTTATCCATATTCAATTGAGCGCAGTCTAGATCACCTAAAACAAGCTCATATTTTTGATGAAGTAGATGCAGTAATCTTTGGAGACTTTATTAACTGTTATAATGATAATCTTGTTGAAATTGTAAAAGAAAGGTTTGCAAAAAGTGTCAACTTTCCAGTATTTACAATGAAAGGAGTAGGCCATGGACATATAAATGACCCTTTACCTTTCAACACTCACACTATCATCAGCATTCAAAACGAGAAGGAGTTTATGGATGTGCAACAGTTATACAAGTAACTTTATCTTACACTTCTGCTCTTTGTCATCCAAGTAGCCCTCCTTCTTGTCATCAGAGTAGCTGACACTGAGATCCAACTAAGTTGGTAAACACGAAAGCGCTTTTTTTTTGACGAAATTGCACAAAAAACTGGATGCCAGTGTCTGGGCACTGGCATGACATCATCTTTTTTATCAGATGCATATGAAATCAGTGCTTTCTTGTCATCCCAGTACTCCTTATTCTTGTCATTCGAGTAACCCCTTCAGTGTCATCCCAGTGCCTAGACACTGGCATCCAGAACAGGTAATAAGAAGCACTGAAATGACATCTCTATAGGACTCCTAACCAATCAAAAATATTAAGAAATTTACCAAGAAAAAAGGCAAAAGAATCCCCCAGTAGTGAGTTTTAACCCTATAATAATGTAAATCGGCATTGTAATAATGTGCTAACGCTTATTTAAAGCGCGTTTTAGCTGAATGTAGAAAAAATAAAAAGACATGCAGCCACTATAATTTTATGTAATCTGCCAAGATATATCTGAGTTTTTTACTGAATTTTTGTTGTTAAATCTGCAGAGATTAAAAACAAGGATAAATACTCTTATTGTCATGATAAGAAGACTGATGAGGTTTGTCAAGTTGACTCTATTGCATATCCTTATGAGTAAATTAATGTTATCCTTAATTATTGCTAATCTAAAGTTTTTTATGTTCATACACTTGCGTGTTCATAGCGTTTACTCTCTGCTTGAGAGTTCGGTTAAAATTGAGGAGCTGATTGGTCTTTGTTTGCAGAACAAAATGCCGGCAGTTACAGTTACTGACTCAGGTAACTTATTTGGCTCACTTGAATTTGCAGAATATGCAGCTAATAGGGGAATACAGCTAATAATAGGATGCAATATTATCGTTCGACACTTAGAACAAAATTTATCAATACTCCTACTTGCAAAAAATGAACAAGGGTACACTAATTTAGTCACCTTGGTGAGTGAGTCTTTTAAAAAGCGCAAGAATAATAGCGATATTCATTACGTTGATTTTGATGAGCTATTAAATTTAAGTTCAGGCCTAATCGCCTTAACTGGTGGATATGACGGCATATTGGCTCAACTGTTATTGAAGCAAGATAAAGAAACGATAAAAAGACTGCTCTCAGCATTCGATGGTCATTTATATGTTGAATTGCAGCGTCATGGGCTGAATAAAGAGCTAGAGCTTGAAGAAGCTTTAATAGATTTTGCTTATCAGCGCAATATACCACTAGTTGCAACGAATGATGTGTTTTTTCCAAATAAGTCTGATTATGAGGCTTATGACATATTAACGTGCATATCGGAGGGCAGTTATGCCCTGGAGAATAACAGAAAGAAGTTAATTACCGAGCATTACTTCAAATCTGTGGCAGAAATGGAGGAACTGTTCAGCGACATTCCCGAAGCAATTCATAACACTTTAGTGATAGCTAAGCGGTGCTCTTACATGCCAAGAAGCAGGCAGCCTATCTTGCCTAAATTTCCTTGTCGAGAAAATAAAACTGAGAATGAAGAACTGAGGGAGCAGGCAGTTTCAGGGTTGAAGCTGCGTATTGCAAATGAAACGGACATAGACCTTAAACAATACTACGATCGGCTGAATTACGAACTAAGCGTAATAACTTCGATGAACTACGCTGGCTACTTTTTGATAGTTTCTGATTTCATTCGTTGGAGCAAAGCAAATGGCATTCCAGTTGGACCGGGAAGAGGTTCTGGTGCTGGGTCGATTGTTGCTTGGAGCTTACAAATTACAGATCTTGATCCAATAAAATTTGGTCTGATCTTTGAAAGATTTTTAAATCCTGATCGTATATCGATGCCCGATTTTGACATTGATTTCTGCCAGGAAAAGAGGGATTTAGTTATTGATTATGTTTGGAAGAAGTACGGTTATGTTGCTCAAATAATCACTTTCGGAAAATTGCAAGCTAGAGCTGTGCTGCGTGACGTTGGTAGAGTATTGCAGATACCCTACGCTCAGGTGGATAAAATATCCAAAATGGTTCCATTTAATCCGGTAAATCCGGTAACTTTATCACAAGCGATAGAGTTTGATCAAAATCTACAGAAAGAACGAGATAGTGATGAAGTAATTGCAAAACTCCTTGATATCTCTTTGAAGCTTGAAGGAATATACCGTCACGTTTCAACTCATGCTGCTGGAGTTGTGATATGCGATCAAAAGTTAGAAAATTTTGTTCCCGTCTATTATGATCCAAATTCGGCTTTGCCAATCACTCAATACAGCATGAAATATGTGGAGAAAGCTGGGTTAATAAAATTTGATTTTCTTGGACTTGGTACGCTAACACTAATAGATCATGTATGTCGTTTAATTAATCGTGATGAAAAAAAATTTGATATTTCCTCGGTTTCTTTGACTGATCAAAGAACCTATGAAATGCTCTCAAGAGGTGATTCAATCGGAGTGTTTCAGCTTGAAAGTTCAGGGATGAGAGAAGCTTTAATCAAATTAAAGCCAGACTGTATTGAAGATATCATCGCTTTAATTTCTCTTTATCGCCCAGGGCCTATGGATAACATTCCAATTTATGTTTCAAGAAAGCATGGACTTGAAAAGCCAGATTACATTCATCCATTGCTTGAGGAGGTGTTAAAAGAAACATTCGGAGTAATAATCTACCAAGAACAGGTAATGGAAATAGCGCGTATTCTTTCTGGATATAGCCTCGCAGAAGCAGATTTACTCAGACGTGCCATGGGTAAGAAAATTAAGGAAGAGATGGATAAACAACGTGAACTTTTTGTTCAAGGAGCAACAAAGAATGGTGTTGATTATGATAGGGCAAGTTATATTTTTGACCTTGTTGCAAAATTTGCTGGTTATGGATTTAATAAATCCCACGCTGCAGCATATGCGATTATATCTTACCAAACAGCTTACCTTAAGGCTAACTACCCGCTAGAATTTTTTACGGCCTTGATGAATCTCAACATTGATGATAGAGACAAACTGAATTTGTTTTATCATGCTGCAAAATTCAGTGGAGTTGCTGTTCTTTCGCCTGATATCAGCAAATCTAAGGATGAATTTTCAATAGAGGGTGAGCACATACGCTACGGAATTGCTGCTTTGCGTAATGTTGGTTTTGCTATAGCAGAAGGAATAGTAAATGCACGCTCAAGTTCTTATAAGGACATATGGGAATTCATTCAAAATTTGGGGCATATAATAAATAAAAGGGCATTAGAAAGTTTAATTAAATCTGGAACATTTGATAATGTGCACAAAAATAGAAAGCAGTTATATGAGTCAATAGACACATTGATTTACTTTGCAAATAAAAATAGGCAGTCAAATCAAGCTGCTTTATTTGGTAATCTTGATATTCTGAAGCCAAAACTTAAGAACGTGGAAGATTTTAATGAAGAGGAAAAATTAGAGCATGAGTTATTTTCATTGGGATTTTACTTAACTAATCATCCACTTGAAAAATTTAGAACTCTCTTGAAAAAATTAAATATTGGGTTTATCGGAGAGAGTAAAACGATAAAAACTGCTGGTGTAGTATTAAATGTGCGTATGAGAACCTCAGAACGTGGAAGATTTGTTATCCTAACACTTTCTGATCCCCACAATGTTTCTGAAATAGCATTCTACAACAATGAAATAATAGAAGAAAAAAAGAATCTATTTTCACCTGGAGCATTTGTGATAATTGATCTTGAAATTTCAGAAAACACAACGAGATTATCAGGAAAGGACATATCTGAATTTACAGAAAAGGTTACTTCTCTAATGAAAGGATTAGTTTTAACTGCTGTATGTGCAGACTCGCAAAAAGTTGCTGAGGAGTTGAATGCAGTGTTGAAAAATGGAGGCAAAACCAAAATAATGCTAAAGTTTCTTCTCGAAAAACATAAAGTCAGCATCTTGTTGCCAGGTACATATTCAATCACCCCCCAAGCTATTTATGAAATATCTCACTTAAGTTGGATTGAAGGCGTAGAAATTAATACAAATAACTTGTTTATATAAAAAAGTTTCATATAATAAAGTGTTTAATTGATATTAAAGGAAGATATAGTGAATCTTTATGAATTTACTTTTATAGCACAACCGAACTTATTGCAGCAAGAAGTAGAAGAAATGGTCCAAGAATTGGCTATTTTGTTGAAAAATATTAAAGCAGATGTTATTTCTCAGGAGTTTAAAGGTCTGATAGAAAGAGAACATAGCACAGTTACAAAACAAGAGCTAGAGGCAAGTACTGAAAGCATTAAAAAAAGTCTGATTGTTTACTCTGATTTTTTGGAAACTCTGACAAAAATTTTATGGGTTGAATTGGAAGAAGATTTTTCAAATTTAAAAGAAATAAAGTCAAGAATCGATAAAGAATTGAAAAATGAACTAAGTGATACGGGAATAAAACAAAATTTTATGGACCTTCCAGGAGCTAACACTAAAAGTGCATTTATCTATAATGTAGTAAATGCTTTTAAGGAAAATATTTCACAACATCTAATAAAGCCCCTTCAAGAGGTTTTAAAAAGTTTTAAAATAGTAGACTCAAATCAATTGAATAAAACGCTGGAAGTGCTTTTGAAAAATATTGAAGCTTCAGGATTGATAAAATATGAATATTGGGGTCTATTGGATTTTGCATACCCAATAAATAAGATGAAAAGTGGTCATTACTGTATGATGTGTATAAGTTTTACTTCAAGCATTATGGATGAATTTGAGCGTAGAGTAAAACTGAATGAGAATATTATTCGCCACTTGTCTGTACGGATTAATGAGTTTTTTAAAGGTAAATCTTACATGATGGATAAACAAATTGAGGAGAAAAGTGCATAATGATGAAAAGACGAAATAGTTTTAATAATTCTTACGTGTCTGTAAATAACAGAACTGGCTTTAGGCGTCCTAAGGTCTGTCCTCTTGCTGCATCTAAAGATGAGGACATAGACTATAAGAATATAGATTTATTGTCCAAATTCACCTCTGACTATGGTAGAATATTACCTAGAAGGTTAACAGGTGTGTGCGCAAGAAAACAAAGAAAGTTGCGCTTAGCAATTATAAGAGCACGCTTTTTAGCTCTTGCTCCTTACTGTACTAAAAAAGTTAGGTAATTTATGTTAATAATTTTAAAGGAAAATATAACAACTTTAGGTAAGATTGGTGAAGTTGTCAAAGTTAAGCCAGGTTATGCACGTAATTTTCTTTTTCCACAAAAAAAGGCGATGAAAGCCACTAAGGAAAATTTAATAAAGTTAGAGGAACAGCGTTTATTATTGGAAGAAGAAAATACCAAAAAATTAAATGTAGCAAAAGTGCTTGCATCATCACTGCATGATAAATTTATTATATTAATAAAGCAAGCTTCAGAGGATGGAAAGATTTTTGGCTCTGTAACCACACGTGAAATTGCAAAGACTTTATTACAAGAAGGATATGATATAAGTCATCATAGTTTATCTTTTGGTGGAATAAGCATCAAAAATTTGGGCGAGTATCAAGTGAATATAGAATTACATAGTAAAGTGATAGTGCCAACTACTATATACGTTGTCAGATCTGAGAAAGATGCACATGAATTAAGGCAAGCAAAGTTGAAAAATCAGAAATCTGAGCAAAAAGAGGCAGAGCAAGATGCGAGTAAAGAAGCTACTGATGATGATGATAGCTGATCAAAGATGATCCCTTGTTATAGTTGTAAAAAAATGTCTTCCATTGCTAAGCTGGTATCATTCAAGTGCTCCCCTCATTTCATCCAAGTGCGTGACACTGGAATGACACCATTATTGGAATAAATCAAAAATGATCCCACGCTATAGCCGCAAAGAAATCTCTTCTATTTGGGAAGAAAAAAATAAGTTCAACATATGGCTCAAAATAGAAAAATTAGCATGTAAAGCTCAAGAAAAATTAAAAGTTATTCCAAATGATGTTGCTGAAAAGCTCTCTGGTGCTATTGAATTTGATATTGAGCGTATTAACGAAATTGAATCCATTGTAAAACATGATGTTATAGCTTTTTTGACATATATTGCTGAAAAAGCAGGAGTTGATGTTCGTTATCTCCATTACGGAATGACAAGTTCTGATGTTTTAGATACATGCCTTGCAGTACAGTTGAAAGAGTCATGTGATATTTTACTCAAGAATCTAAAAAATTTACTTATAGTATTGAAAAAAAAAGCTGAGGATTATAAAGATATTGTTTGTGTTGGACGCAGTCATGGAATGCATGCAGAACCAATAACTCTTGGATTAAAATTTGCTAGATTTTATGCTGAATTTAAACGCAATTATCAGAGATTAATTAGCGCGCAAAAAGAGATCTCAATTTGTAAAACATCAGGTGCAGTAGGTAATTTTGCAAATATTAATCCATTTGTTGAAGAGTATGTAGCGAAAGAAATGGGACTCATACCTGAAATCATATCTTCTCAAGTCATCCCTCGTGATAGACATGCCATGTTCTTTTCAGTTTTGGGAGTAATTGCAAGCTCAATAGAAAATATTGCAATTGAGATTCGTCATTTGCAAAGAACTGAAGTCGGCGAAATCTCTGAATATTTTTCCACTGGGCAGAAGGGAAGTTCTGCTATGCCGCATAAGTGTAATCCTATTTTAAGTGAGAATTTGACTGGGCTCTCACGCTTAGTACGCAGCTATGTTTTTCCTGCATTAGAAAATGTTGCATTATGGCACGAACGAGATATATCGCACTCGTCTGTGGAAAAGTGCATTGCTCCTGATGCTTGTATAGCAATGGATTTTGCTTTAGTACGATTAACAGATTTGATAGATAAATTGGTGATCAATAAGGAAAATATTGAAAAGAACTTAAATTCTTCAAAAGGCTTGGTTTTTTCACAACGAATATTACTCGAGTTGGTAAATAGTGGTTTGGCGAGGGAAGAGGCGTATAAAATTGTTCAGAGCAATGCAATGAAAGTGAAACAAAACAATAGTGATTTTCTGGCCGAACTGAAACAAGATAAATCCTTACTTGAAGTTATTAACTCTAAAAAACTTGAATCTTTGTTTGATTTGAAGTATTATACGAAACATGTAGATCATATATATAGCAAGGTTTTTAATGAGGCTGAGTAGCTCAGTGGTAGAGCAGGAGGATCATAATCTCTTGGTCGGGGGTTCAAATCCCTCCTCAGCCACTCAAGCTAAGCTATGGTTTGGCGATAGCAGCGCATTTGACAAAATAACGTGATTCATTGTCAATTAACTGAAGTTTTTTTTTAGTTGTTCATATAGTATATGGAATAATGTATGTGAAGTGATAAAGATACAACATTTGTTGTATCTTTTCAGGGGAATGGCTAATGGTATCCGTTCAAGAAAGTGGTAAGGTAGATGAGAAAAGACAACTAAATGAATTTCATCCGAGTAGCTGACACTGGCATCTATATAAAGACAATCTAATGCACTCATTTAAAGTGAAGTTTTCTGGATCCCAGTGTCTAGGCACTGGGATGACAAGAAAAGAGTTGACTTGAATGACACCGAATAGGTACTGGGACAGAGGCTACTTGAATAATATTTTACCATGTCATTCCAGCACTTGATGCTGGAATCCAGAAGTTTTTTGAGCACAAAAGTCATGCTAAATTTTTGTTGTTAAGAAAGGCTGGATAGCTACTTGCATGACACCATTTGTTACTTTGTTTTTGTCTATCTTATTTTGCTACCCTACTGAACGAATACACAAAATCTAACTTTTTTCTATACAACCAGCCAGGTCAAGAAAGGTGAATCTATCTCTTGTTGCAAATGTAAGATTGACTACCTTGCAATATTGCTCTTTGTTCCAATTAAGATGCTCCGGTAAGTACGGAATTGACAGATCTTCAAATACTTTCTGCAGGTGTTTTGCAGATAGTAAATTTTGCTTAATTAAACTAGAAATATTAATCCATTCTTTGCAAATAATCTCTTGAATTTTTTGCTGCATCATTTGCTTCTGCTTTAGAATTTTTATAAATTCGGTATTACCAAAGCACTGAGTTATATGTTTTACATCTAAAGTGATCGGTTTGGTAATCGGGTTTTGTATTGACAATATCTCCTCTTGCAAGTTAGCCATGGTAATCGTTGTCACAGCAATTTTTTCCCCATGTAACGAGGAGGAATAATCCTGTGTTACCATCTCAATTGCATGAGCTATCATATGTTCTCCTTGACTTGCAGAGTAACTGCCTTTTGACATCACCATTCCGAGTCCTGAAATCAATAAGGCTTCCATAAGTAATAAAACTACTCTTTTATCTTTTTTAGCAAGTGCCAAGTGTTCTCTGAGCAAAATTTCCTCCAGATTGCGAACAAGTTTAAAGGGGAGTTCATTATATTCTGGGCTAAGTAATAGATGAGATAATAGCGAATCGGCTTGTACTGTTGGACGGCAGATGAAATCTGCAAATCCACTTAATGTGAGGCGTGGTGGTGCGTTGGCAATTATATCGGTATCAATGTATATTGCCTTTGGAAGATGTGCTCCGAATGATTTTTTATATCCATCAACTAATATTGAAGCATTTGCAGAGCTATATCCATTCATGGAAGCAGCTGTTGGAAAGGATATGTAGTCTTTGCCTTCTAAATAGCTTGCGTACTTACAGATATCATTAACAGTGCCACTGCCAAATGCAACCATTAAGTCACTATCTTTTGCTTTATTTCTAACTAGGTTTACAGCTTGGAGAGAAGCAGCGCTGTTCAGTCTATTTGGTGTCATCCAAGTAGCGTGACACTGCGATCCATCATAGTCACGCGCTGGAATGACAGGTGTGGCTGGAATAATTAAATGAGAAACTTTATTCAGTATGTTTTTGTTTAAAAGTTTTGCTGTATTTTCATCTGCAATCAGAAAAATGTCATTTCCGTATTGTCTACATATTTCATAGATATTATCAGCAAGTACTTTTACTTCCCTAATAAGAACTTGTTCTGTGTGCTGTAATATTTGTTTTAAATATCGCATAGAATGTTTACAATACGGTAATGTTAGTATTTCAAGATTGACATGAAGATTGACCCTGTAGAACTAACTAAGAAATTAATTTCTTTTAAAAGTATAACACCAAAAGACGATGGGGCAATAGAGCATATAGCAGCCATTCTCAAGAAAAGTGGTTTTGAATGTGAGATTTTAGAGTTTGGTGATAAAGTTAAAAATCTTTATGCAAAATATATAAATGGAGTACCAAACTTGTGTTTTGCTGGACATGTTGATGTTGTACCACCAGGTGAGTTAAAAGATTGGATATCTGATCCATTTAAGCCAGAAATTAGAGATGGAATGCTATATGGAAGAGGAGCAGCTGATATGAAAGGCGGAGTAGCTGCATTTATTGCTGCTATCGTAGATTCAATTGCAGGTAAGTTTCGATTCAGCGGTTCAATCAGTGCATTGATTACCAGCGCTGAAGAAAGCACTGAAGAACATGGAACAAAGGCCGTTTTGGAATGGATGAAAAGCAAGCAAAAAAAGATAGATTTTTGTATAGTTGGAGAACCAACGAGTAGTGAGAAATTAGGTGATACCATAAAAATAGGTAGAAGAGGTTCTGCAACATTTAAATTGATTTGCCATGGTAAACAAGGGCACGTTGCCTACCCAGATCTAGCAGATAATCCAATATATAAAATGGTATCGATACTAAGTAAGATAAAAGATACCACTTTTGATACTGGTAATAAATACTTTCAGCCTTCACATTGCGAAATTACTACTATCGACGTTGGAAATAATACTAATAATCTAATACCTAGTTCAATAGCAGCAGGTTTTAATGTTCGATATAACAATACACAAACACCAGACGTTTTATATAAGATGATTGATGCAATATGCACCAATGTGACTAACGATTATAAACTGTCTATGCAGAGCAGCAGAAACGTTTTTCTCTCTATTCCTGATAGAAATACTGATATTATGCTTGATGCGATAAATAAAATTACCGGCATTGATGCTGTGCTGAGTACAAATGGTGGCACATCTGATGCTGTGTTTATTAAGGATATTTGTCCAGTAATTGAATTTGGTATGATCAACAAAACCGCACATCAGGTAAATGAATGCATATCAATAGACGATATACATAAATTAACAGCTATATATAAGGAGTTTATAAAAAATTATTTTTACCCCACTAATAAAATATTAAACCAGATCAATGTAATTGGTAATACGCCTGATGGTCCATTATTAGCTTGAGGTGCAGTTGCATAGAGAAGAAAACTTACTAGACACATTTTACCAGCCCCTTATTATAATATTAAGGGTATTTTTGAATCAAAACTTGTCTTTGATCTGTGCGAGCTCAATAACAAAAATTCAGTAGAAAGCTTATTGGCGAAAATTATCTGTTCAGCAGAGTGACAAAATAAGATAGACAAAAAGGGTATAAGAACAAATAGCGTTATGCAACACTGGCTTTTGTACACAAAACGTTGTAAAGCGCTTTTGTCAACCTGGATCCCAGCTCGGATAACAAGAAAAGAAGCACTGGTTTCACATAGATCTGAACAGATATAATTTCTTAAACATTTATAGCTCACATAAAACCCGGTCTGACTGTCATAAAGGCTACTCATTACAGCAGACAACTTTCGCACTACTTCAAATTCTAATTTTCAACTTAAAGAGGTACATAATGTCAAATAACTTCAATTTCAAAGAATTTTTTCACCATCACGAAACAAATAGCACTTTAGATGATATACAAAGGTACTGCATACTATGGCAATCAGTGATATCACAGGCAATGATTGATGCAGCAAGTAACTGTAAAAAAACAGAAAGCTTGGTAGAGAAACGTAAAGCAATTTCCTGGCTATCAAACTTCAGTCAAGATTTTGTTGAAACATGTATACTGGCTGATTGCGATCCGTTATACGTAAAAAACAAAATACAGCCAATTCTAAACAAGATAAAGCCCTTTTAATGAGGTTTACCCCTCTCACCAAGAAAAATATCATTTAATCTTTTTTCTATAGCTTCATCTATATCTTGGATTAATAGCTGCTTTATCATATTCACTTTCCGTTCTGCCTCTTGAAGATTATTGTTACCGTAACTGTTCTTATTACTATAACCATAACTACTGCCATTTGGTTTATTACTCATTTTTCTTCTTGTGCTGAGTATCTGAACTATCTTCTCCTTGAAAAAAGACTTCCAGCCTGTGCCAGAAAATAATTTGTAGAGAAAATGCGGAGTAAGAAACGCTACTAATATTCTAATAGAAACTCCATAACCCAAATCATCTCTATTTTCATAATACCATTTTAAATATTGATATAAATGGTAAAATGCATTTTTGAAAGAGCTAAATTCTACAGCATACCAAAAGCCACTGGTGAGAAACATGAGCATAATGCTCGATGTATAAAGATACAAAGTGAAAAGAAATAGCTTGACAACTATATCTTTCAAACTGCCCAGTATGTAATTAAATAACCTTAATTTATAAAAAAGTGATATCATTTCACTCACACTTCAATAAAGCTGGGGTGGAAGGATTCGAACCTTCGCGTGGCGGTATCAAAAACCGCTGCCTTACCACTTGGCTACACCCCAATATCGTTTATATCAATAACATTATTAACCCAATTAGTAAAAGATTTATTCGCTTTTCCTATGGGTATTATCACAACGGCTGGTTGATCATAAGAATGCATTGCCTCGATTTTTTCTACAATCTTATCAGCCTGATCATTCCTACTTTTCATAATTGCCACTACTTCACAATTATTATTAATTTTACCTTCCCATAAATACAGAGAATTTACTTCAGGAAATATATTTACACACACAATTAACTTCTCGTTTAACAATTCTTCAGAAATAGCCTGAGCCTCTTTCAAGTTTGAAAAAGTTATATAGACTAAAACTAAATTGCTCATTAATCGCTACATCAATGCATTTTTACTATACTCTACTTAGATTTATTCATCAAGAGAAAATAGGAGAGACCTCTTCAGTGCTTGACACACAGAAATTGAAGATGTAATTTAGTAGCTCTCCCCTTGTCATCCCAGTGCCTAGAGACTGGTTTTTCATCTAGATTCCAGCATCAAGTACTGGAGTGGAATGTTATCCAAGTAGCTGACAATGGCATGACATCACCATAAAGGAATCAGTGTCAGCTACTTGAATAACATCATTTATTTCTCTAGTCGTCTTTTCTCTTTTTCTTATTTTACTACTCTGATGAACGGATACAAAAAAAACTCATGCACCTTGATGTAAGTAGATCTTGCAAGCATTTTAAGATTGCCGGTTCACTAGTTAACATAGAAAAAGCTCAACAAAATTATAAGAATAGTATATAATTGAAAATATTTAATAGTGAAAATAATGCCTAACACTAAAGAAAAAGAAATACATCTTATATTCTTTCATGGGTTAGGGGATAATTATAAAAATGCAACTACATTCTGTAAAGATATGCAATCTGAGCTCATGCACCACCATGATATACCTAATTTTCACACTCATGAACACAAATACCCGTCTGCATTTCAAAATTATATAACTTATGCCTTAATCAGCTTCGTATGCTTACTAGCATCAATATTGCCACCTACTGTCATACTGCTCACTAATTCAATAACAGCTAGAACAGATGGATTGGCAGTCTTATCAGCTTCAGCTTGTGTTTTTTTATCTATATTCCTACTCATGATTCCGTTTCTAAATAAGGATCAAAAGTTATTCAAGTCTTCAATAGAGCAAATTGATCAACTAATATATCAAGGTGTAAAACCCGAAAATATTATACTTTTCAGTCATTCTTTTGGAGGAGCAGTTGCATCGGAAGTATCAAGGCATTTTGCGAATAGAGATGTTAAACTTGGAGGAATCGTCTTCACTAGCACTTTTAGTTCTTTTCATACAGCAATAGAGCATTTTCCAATGCCTCAAACGAAAATTTTGAGTATACTGCCTTCATTCCTACTAAAAAGAATACTAAAAGCCTTCGATTTAGACTTTGATATAGCAGATAATTTGCAAAAGTCACAAAATGAAAAAACGCCAATAGTAATTATTAATCACGCAAGAGACACATTAATACCACTTGCCTGCACAATTGGCAAATGCGATAAGAGGTGATCAATTATTAAATGGTAATCCGATTAAGATTCGTGATGATCTGTTTATATATGAAGATGATCCTCATAACAGTGTTTTGGATAGTGGCACACTGACTGAAGAATTAAGAGAAATGGTACTTAGTAAAGTTACGTCTAGAACGCATTAACTTTTCTTCTGCTTTTTTTGGCTAAGGTCACACTTCATTACGTATTAAATTGTATGCATCTGTTCAGGGAATTTGCTAATGTGAAAGCAGTGCTTCCTTTCTTGCGATGTAGCTGTACAGAAATTGAAGATGTCATTTAGTAGTTCTCCCCTGTCATTCCAGCACTTGATGCTGGAATCCATAAATTTAACTGGATGCCAGTGTCTAGGTAGTGTCATGCACTGATAGTTGTCTTTTCTCGCCTACCTTATTTTACTACTCTGCCGAACGGATACAATTGAATATAGTATAGTCTTCTGTTCTGACGAGAATAGTTTTATTCCATCGATCAAAAAATGCTAAATTGAGGTATGTATCACCCTTATAGGGCTTGTGAATTTCAGTCATAATAAATTCTGAGATTAGGTTATGCTCTAAAAAAAGGTGTGCTATTTGTGCCCCACCAATCACAAAGACTTGAGAACTACTTTGAATTGACAGAAATTCTTGCATGGAAGAGACAACAGTACATTTTGGGCCTCTATTAAAACACTTGTTACGGGAGAAAACAATAGGTGTACGATTCTTTAGTATGCTCTGAGGCACGGTTTCAAATGTCTTTCTTCCCATCACAATAACTTGCTTGTCGGTTACTTGACAAAAATGTTTGAATTCACTTTGATAACGCCAGGGCAAATCATTATTTATTCCAATTACCCCATTAGGGTCAACAGCCATAATTCCAATAATCTTCATCCCTTTAAGACAGCTTGGGCTACAAAAAATCTCATGTGGTCACATACATTATGCACTCTAAGGAAATCAACCTTATTTTGCAGTACAGCAGATGTAGCAATTGTTTCTAAATCTCTATTAGAAGGAGATTCTATGGAAAAAGAGGAAATAAATGACTTTCTGGAATGGCCAACTAAAACCTTGCAGCCAAAATTTTGTAAAGTTTCTATACTGCGTAAAATCTGAATATTCTGATACATAGATTTGCCAAAACCAATACCAGGGTCAATAATTATTGAACTTTCATCAAAACCCAGGCCTAGTAGTCTGTTAATGCTCTTCTCTGCCCAGTTATTTATAGTATCAATTGGGTCAGTGTCATGTGGAATAATTTTGTCCTTATGTGGCGGTATGGAGAGTGAATGCATAATAACGATACTACATCCACTACTAGCAATCGCTTTTAGAGTATGATCATTCAGATCTCCCTTCTGATCATTTACCCAGGCAATGTTGTAGTGCTTCAAAACGTTTAAAATAACATTCGGCCAAAAATTATCAATGCTGACCTTAATATCACCAGTTTTCATATAGTCGCTAAGATTATCAAGTACTGGTTTTAGACGTTCATACTCTTCCTCTGGCGTCTTTATTGAAGCTCCAGGCCTTGTTGATTGAGCTCCAAGATCAACTATGCTTGCACCATCTGATAACAGCTGCAATGCCTGCTTGGTTGCTCGATTCGCATCATAATAAAGACCACCATCTGAAAATGAATCAGGGGTAATATTGACGATACCCATAAGCTTTGGTGAAAGCGTAAAACTCTTTAAAAAACAGTCTTGAACATTGAAAGCAAAGGTTTTATTAACAATTGCCATCAAGTGGAGCAAAAATGGTCTATTTACTAATTTTGGGTGAGGAATTTTAAGGTCAGGTATATCAAGCGTTAGATCATCCCATAACAAAATATCTAAATCAATAACACGAGGTGCCCATTTTTCGTAGACTTGTGGACGACCAATATCACATTCGATTTGTTTTAAGCCTTTTAGTAGCTCCTCAGGAGAAGAAGAACAACTTCCATAGACAATCATGTTGAGAAATGGCTTGTTCCAATCAGGTGGAGCACCATTTGGTAAAATAGCCTTAGTTTCTAGAATGATCGAAGACTTTAAGTCTTTTAAATAGCGCTTCTTTAGTAACTCAGTAGCTCTTTGTAAATGGGAAAGGCGATTCCCTATATTTGACCCAATAGAAATATAGATCATTCTTGCAATTCATTACAGTAAGTAAAGAAAACTCCCCCATGCACACCAGGAATTGGTGGTGCAGTTTTGTGAGTAGTCACCTTGACAGAAGAAATAATATGCTTCTTTCGCAGCAAAAGGTTATTAATGGCTCTGTATATCTCATGAGTTAAATGCTCGATTAAATTAAATTGCTTGCCCTGAACAAGAGATTGAATATTTTGCACTACTTCCAAATAGCAGATAGTATCTTTAAATTGATCAGTTGTAAGCCCTGAAGGAGGAGATTTAAAAGTAAAATCAACATCAATACTCACCAATTGGGGAGAAAACTTCTCTTCTGCACTACATCCCAAATGAACCCAAAGCCGTAAATCAGATATAAGAAGATTACATGCTACCACTGAATTTAGTATCTACTTATAATTAATGGCAAACGTTAACATTCATCATGCCATCAAGAAAACCCCATAAGAGTTTTGCTCCTTTTTTAGCGCCTTGCATAACTTTCTCTTGCTCTTCTTCGCTTAAATCTGCAATAAAGTTTGCACATTCTTCAGAATGCCACTCATCAGCTTCCATATGAACGGTAAAAAATTTGAGAGAACGTTCGTCATTTATTGAATAGTGTTTTTTCAGACCTTTAATTTTAGACTTAGAAACCTCTGGAGTTTGACGTTCATAAGCGTACAGAGCTCCAAGAACTGCTGCAAAATCTGATTTTACAATGTCAAAATAACCATCAACTAATTCTCGTGTTTCCTTAATTTGTGCATTTTCACAAAGTTCTGAACGTGCTACTCCCAGTCCTTCAGCAAAACGCTGCCATAATTCTGGGTGATTCTCGTCACCTTGTTCTTCCTCTATTAAATTACCAAGTAAAACTTGCCGCATTTTCAAATTCGAACACAAGGAATGTATACCGCTGATATAACGAGGAAAAGCAGCAACATGGTGATAGTATTCCTTAGCATAGGTTTGCAGAGCCTGCAGGCTTAAGCTACCTTCATTCCATGACTCGTAAAATGGGTGTTTTAATAAGTGTAAACTATCTAATTGATTATTAAGTGATTGAACAAATATCATAAATAAACACTAAATTGTTTTAGGCTACGTTTAGGTTTATCAAATGTCAAGAGGCATTTCTCATTACCTTTCTCCGATTACAGAGTTGTGCTCATCAAGTGAACATAATTCCTGAGCTAATTTCACTCTTTTTAGAATTCACAGATGATTATTTCAAAAAGAAGGGCTCGCTCAATCAAGAGATAAAAACAGAAGTGATATTTGAAAAGAATAGTGAAAAAGAAATAGAGGAAAAGAAACAGTATTTTACCAATTTAAAGAATTATTCAATAAGTCAAAGTATATCTAAAAAGCTAACATCTCTGCAAATATTGAAATAAGTGTTTCTTTTGTGATTAAAAAAACATTGCATCTAGAGTATCTGCTATAAGTGATAATTTTGTGCTTTCATCATAGAGATTGTTTTCACTAGCTAATAATTTCTCACTAATTTATGGATAAAGTTTAGAAACGTACTTCTCATAGCATTTATCTAGGCATTCTTGGTCTGTCCGTTTTGTTTTGTAGGAATGGCATTTCTGCTTACATTGATTATATCTAAATTCAATCCCTTTCTCTTTGTTTGATGCTTGTTGTTCCATAATACTCTTCAATTTAAATGATATTAATATTGGCATACAAATATGAACATTATGCTAATATCATTACTTTTTAGGTATAGATGGCAAATTTATGCCTGGAAACAGTTTTTGGTTATTTCCTAGATTTTTTTTATAAAAACCAAAGGCGCCAGTTGGTTTTTATTAGCTAAGGTAAAGGTCAAATATCTGGAATTCTGAACATAAAATCCTCCTGTATAAATTAGAAAAAAATGCAGCGCACACACGACAGATATAAGCTGAAGAGTACGCTTTTTATTGAAAGATTAATTGAAAGCCTGCAGACAAAGATAAATTTTTGAGCTCTTAAAATATCTCTAATTGCAATTATAATTAGATTGAAAATATCCGGAAGTAATTTTTATATAGTGGAATTTTCAAACACTAACAACTACAATACTGCGTACTTTAAAAACACAAAAAGCTTATGTAAGAGAGTAGGTTTTGCAATTGTATTAATAGTGGTGGGATTGGTAGGACTCGAACCTACGACCAATTCGTTATGAGCGAACTGCTCTAACCGACTGAGCTACAATCCCTTTTATTAACACTTATAATACACACAAAAGGAAATTTGTCTACTCGCTTATTTCACTATCAACCCAACTGTGTAAATCATTTATTGCGCCAATTTTGCGTGCAATTTCCTTACCATCTTGAAATATGATTAAAGTAGGTATAGATTGAACTCCATACTTACTTGGCACTTCAGTTTCTCCATCTATGTCAAACTTACAGATTTTGATCTTGTCTTTTCTATCCTTGGCTAACTGCTCGATACGTGGCATCAGACTTTTGCATGGTCCACACCATTCTGCCCAAAAATCTACCAGCACAAATCCTTTGTGGTTAGCAACTTCAGATTCGAAATTTTGATCATTTACCGCTTTAATATCATCACTCATAAAATACCTAAATTTTTATAAATATAGCGTATCAATTAACAGCTGATCAACTAAATTTTTCTGGATTCAAGTGAAGTGATTACATCTGATGATTAAAGATATCTACACTCCCCCAACCCATTGAATCTAGCTCAATACGAGTAGGAAGAAATTCAAAGCACTTTTCGGCTAATTCTTTTCTATTTTCACGTTCTAGCATTAAATCTAGCTTTTCCTTTATTCTATGAAGATATAAAACATCAGATGCAGCATAACTTTTTTGCTTGTCTGTTAAATTTTCATTTCCCCAATCAGAAGATTGTTGTTGCTTATTTAATTTTATATCAAGTAGTTCTAAGCACAACTCTTTTAAGCTATGACTATCTGTATAAGTGCGAATTAAACGTGAGGCTATTTTCGTGCAATAGCAAGGCAGTGCCCAGATTTTTAAATAATAATGTATTATGCTTACATCAAATCGCGCAAAGTGAAATATTTTGGTTATATTCTTATCCTCTAATATTTTTCTCAAATTTGGAGCTGTATAATCGTTTTTGAATTGAACTAAGTGAGCGTTGCCATCATCAAAAGAAAGCTGCACAAGGCATAATCTATCTCTGCTATGCAGTAGCCCCATTGCCTCTGTATCAACAGCTATAGATTTTATATCATTCGGTATTGCACTGGCTGGCAGGTCATCTTTATATATAAATATTCTCATAAATTTAATATGTTTTATGACACATACAATAATCAAAAATGAGTTTTAAGTATACGAAAAGATCATAGAAAATTGGCTCTCATGATTTTCATGTATGTAGGGTTTACAAATTATGATATGCACCTATAATAAGAATAAGTAAATTTTCATTGCGGGAGTAGCTCAGTTGGTAGAGCGCAACCTTGCCAAGGTTGAGGTCGAGGGTTCGAACCCCTTCTCCCGCTCTTCTTTTAACATAAAAAAAATTACTTCACTTATTCAACTAGTTCAGCTATGCTTAAAGTAGCTAAAAGCTTTTTAGAAAATTATTATTTAAGGAGGCCGTATAGATGATGATGATAAAGAAATGTTATTTGCCTTAGGTATAGCTACATCAATAGGAGCACTTACAGGCTTAGCGCTTAGTTTTACAACTCTATCACCATTGGTAATGGGTGGAATTGTTGCTTCTGTTCTGGCAGCCTTATTTACATGCATAATGATTTATAATAAAAATTTTTCCAAAAAAAGTTTTATTATTGGTGCTTGTTTATGTGCTGCAAGCTTTGCAACTAGAGTTAGTCTTGCTGCAGCTGCAACTGCTGTTTTCCCTGGTGCAATGCTTGGAATGGAATCGGCAGCTTTAGCAGGTGAGTTGATAGCACCCATATCAGTAATCGCAGGGTTAATTGCAACAGCTTGTATTATTAAACCAATAGCTAAGAAAGTGAATGAGTATATTATATCACCTATAGTTGAAAAATGTTTTTCTTCAAAAGAGGAAAAAACGGGCTAGTTAAAGGATAATTAAAAAAAGTTGTTTGACGTTAACGTTTAGTTTTCTTTATAATTTCCTTTGTGAAAGAAGAAAAATGCTTATTTGTAACGATAGCTGGTTTGCCAAATGCTGGAAAGTCAACGCTAATTAACAGCATCGTAGGCAAGAAAATTGCAATTGTCACCCCTAAAGTGCAGACAACAAGGACGCAGGTAAGGGGTGTTGCTATATGCAACAATGCGCAAATTGTTTTTACTGACTCTCCAGGAGTGTTTTCAGCAGAAACAAATCTTGAAAAAGCTTTAGTCAAATCTGCATGGGGAGCAGTTAAGGATAGTGACATTACTTTGTTACTTGTTGATGTAAACAATTACCTAAAAAATATAGAAAGAATAAAAACGATATTTGCACGACTGGAGCGCACAAAAGGCAGATGCATTTTGGTTATCAATAAAACTGATTTAGTAAAGAAATCAGAGCTCAAGATGGCACATGAGCACCTAAATTTGCTTTATAAGTTTGAAAAAATTTTTACGATATCGGCACTGAAGAATGATGGACTTTCTAATTTGATGAATTACTTATCTGAAATTGCACCGATAAGCCCTTGGTTCTATGAAGAAGATCAAGTAACCAATTCCTCAGCTGATTTTTTATCAGCAGAAATTACAAGAGAGAAGTTATTCTTGAACCTACGTGAAGAATTGCCATACTCTACAGCTGTTATAACTGAACAATTTGAGGAAAAAAAAGATAAGAGTTTAGTCATAAAACAGATCATATTTGTATTGAAAGATAATCATAAGAAAATAGTGCTAGGAAAAGACGGCAGTAGCATAAAAAAAATTAATATCGAGGCGCGTACAGAATTGGAAAAGTTATTTGAGTGTAAAGTTCATCTCTTTTTGTTCGTAAAAGTACGACCTTGGACTGATCGCCTTGAGGAATATATAAGTAATGCTTAATTCTTTGTTGGTATTTGATATTGAAACTATACCAGATGTAAATTCCTGCAAGAATTTACTAAATATTAGTGATGATAGCAGTGTAGAAGAAAAGAGGAACGCATTAACAAAATATCATCTTGAAATAACAAACGGGCAAAACTCTTTTCTGCGTCAGCCCTTCCACCTTGTTGTAGTTATCAGTTTTTTACTTTGTAATATAACACGCCAGAGCGATTATGAAATGTTCACACTACAAGAAATAAGATCTGGAGGCACAGTAAACTCCAATGAAAAAGAGCTAGTAAAGGGATTTTTTAACTACATATCAGAGAAAAAGCCAAGACTAGTTTCGTTCAATGGACGCACTTTTGATATACCGGTACTGAAGTACCGTGCTATGGTTCATGGCACTCAAGCAGAATATTTTCACAAAGCTGGCGATAAGTGGAATAGTTACAATCAGAGGTACAGTAGTGATTGGCATTGTGATTTGCTTGAATCTCTCTCTGATTTTGGAGCTTCTGCAAGAATGAAGATGAACGAAGTTTGCGCAGCATTTAATCTTCCCGGTAAGATTGGAGTTGATGGTTCACAAGTTATGGACTTATATGATAGTGGCAAAATACAAGAGATTCGCGATTATTGTGAAACAGATGTGATTAACACTTATTTGATTTATTTGAGGTTTATGCATCATCAAGGAAGAATTGCTACAGAAAGCTATAATAAGAGCATAGAAGAACTGCTTTTAGAATGCGAAAAAAAAGAACACCTAAAGAAATTTAAAGAAGAATGGAAAATAACTTCTGGTGAAAATTTTTATATTGAATTTAAATGAATAGATGCTATAGAGCAATCATTAGATTGCTCTATATAGTAGTTATAAACTCCTTGTAGTAGAAAAGACATTTTGATATGCCCTTTGCTTAACTTTTGCTTGTTCAAGCTTAGAAAAATTTTCTAAGTTTTTATCTTGGTATTCCTTTTTTACTTTCTCGAAAAAATTTTGTCCACCAAGAATATAATTACCTAAATTAGCAGCATAATATTGAGCATTACCTAAAACTGCACAGTTAATTCGACTTAATATTCTCGAAGGGTAATAAAAGAGAGAAACGTTATTGTTCGATCGAAAATCCTTTTCATCCATTATTTTAATGGCTTCATGATAACCATCTATTTGATGAACAAAATATCCTTCAGGTACTGATATTCTCAATTGTCCACCTACATGAGCATAACCACAAATACCAGGTGATACCGCTGGTACTGGGTCTTGTCTATGTTGAGTTACTCTAATGGTTTTTTCTTGAAGAACATCATTATAAAATTCACTAGCAGTAAGATCAAAAACTCGTGGATCACCAAAAGTTGCAACATGAACATCTTCAGCTCCTTCTGTTTTATTGAGGCATAAAGCAGATATCTTAGCAATAGCTCCTCTAATACTGTGACCTGTGAGATTAATTTTAAAATCCTTGATTTCTGATCCCTGTTTTTCAGCATGAGACTTCAAAATGCCATACAGATTAGGCCATGAATCCATAAATGAATTATAGAAACCACAATGAATTCTTCCACCTTCAGGTAAAAATTCCGAAGTAGCAAAAAGTACATTTATATCAGTAATTCCATCATTAAAACTCTGGCTCAGACGAGTACCATGGTAAGCTATTGTTATTTCTTTACCTTTTATAAAAACGTGACCAGCATCTTTTTCAAAGCTATTACCAAATGGAATAATTTCATAACCTTCGTTGATGAGTTCAGCTCTAGTTTTATACATTTTTTCAGTAGATGGAACAATTTCAAAATCTTCTACAATTTCAAATTCAGTTTTGTATACTCTTTGAGCTAAGTTGTTACATCTTTTTTTACTTAATTTACCATCATCATCGCCATAGCTTATCTTGCAAAAATTACCCATTTCTAATAATTTCTCTCTATCAAATCCTGCAATTTTTACAATACTTTCATCTATTTTATAGTCAGAAGGTAAAGAACATGGCTCATTTGGATCAGCACGATTTATAAATTCATAATCTTCAATGATCTCAAATTCATCGTCATATTCTTTCATCTCGTATTTGCCATCATCTACTGAAATAGAGTCTAGGCTGTTCAATATTACCTGGCTCTGAGCCTGTAGCAGCACCTGTAGTGCTAAACCAATTTCGTAAAAAACTAAAATCCATAAATACCTTGATTATTAAAAATAAAACAATAATTCACTAATTATAATATAAACTAATATTATTGTCAATAGTTATATTAATATTTTAATCTTTATGTACTTTCACTTGAGTAAATTTTACTTCCATAGAATAAGTATAGAGTTATAATACATTAACAAGCAAACCTCTGTACTAAATTTTGGTTAATATACAAGTTGAGCGTATTAAGAAAGTTGCTTTTAAAGTATTGCATTTTACTTTTATTTTCGCTATAAGGTTGCTTTAAGTTGGATTTTCAACACCTTTATACTATTTATGTTATGATTTTAAAATTTTTTGGGGGCACTTCATGAAAAAATCTATTTATACTAGAACTGCTCTAGCTTCTCTATTGACTTTATGTTCTTTCAGTGGCTTTGCTGCTGACTTTTCTGACGAGAGTATGAAGGAAGTAAAAAAGCAAGAGATTAACGAGTCAATCAAAACTTCTGGAAAGATGGAAGTGATGAAGACGTCAAATAAGAAACTAAAAGAAAAAATGGACAAGATATGTAATGCTGATCCAAGAAAAAAAGCTGAGGAGCTTAAGAAAAAAGAAGAACTAAGATTAGCAGCTGAGCAGAAGAAAAAAGAGGAGTTAAAATTAGCAGCTGAACAAAAGAAGAAAAAAGAAGAGTTAAAATTAGTAGCAAAACAAAAGAAAAAAGATGAAATTAGGCTAGCAAAAGAGAAAAAAGCAAAGCTTATAGAGGATTCAAAGGCGAAAGCTCTAAGCACTAAAAATTCTAATGTAGAAAAGTCAAAAATTAAGGGTTCTAAAACTAAGAATGCTAAAATTGAAGCTAAAGATATAAAAAAGGATGTAAAAGTTGTTAACAGCAATACAGAGGAAAAAGGTAAGGCAAGTCCTATTATTTCAGTTGGTGGGATTGATAATATCAATCCCAATCAAGGGGATGGTTTAAGAATAACTTTCGGTGGCGTTGTTGATTCTCAAGGTTATGGTAACCATGGGCTAAGTGGCTATAACCATTATAATGTTATGCCAGGTAAATCTACAGATTATTTTAACAATACTCCAGATAGTATAAAAGGAGCAAATCCAATATTTCCTAAAGGGATAGGGAATATTGGTGATTACAGTGAAAACATGGGCATGATTTCAGATGCAATATTGCACTTAAGAGCTGAAAATAAAAATGAGGATATTGGTGTTCATTATGGTGCCGATGTACAATTCCATGTTCCAGTTACTGAAGGTAAAGGAGCTTCACAAGGCGTGAATGCTGCAAGAGGTAGAAGTGCACATGTGTTTTTGAATTCAAAATATGGTAATCTGAAACTTGGCTATCAGTTTGGTCCTGAGTCTCTGGTGAGACTTGATGCAACAAGAATTGCAACTGTTGATGGAGCTGCAGATAGTGACTGGTTCAGAAAAGTAAACTTAGAAGGAAGTGCTGCAAACTTCCCATTTTACGTAACACCACGTCTTTACACTGAAAGCTTCTCGAGCGAGAGCGAAAAACTCTCCTTCCGTATGGCAGGAAAATACAACAAAGAGGTTATGACCACATTGCCATTTAGAGCTGCTTACTACTCGCCGAATTATATGGGTGCAAGATTTGGTCTTAGCTACTCACCTCGCTACGATAGTGGTTTATCCGTTGTAAAAGAAATAGCTCCAGATCTCCTCAAAGATTCAAGTAATACGGTAACAGGGGTAAAGAATGAGGAAATGTTAAGACATGTTGGACCAGATTATCAGCATATAATAAGTGCTGGTGCGTCATATGAATATGACTTTAGTAAACATAATATAAAAGTTAAAACTTCCGTAGTTGGTGAATATGGGTTTTCAAAGCAACCGAGTAAAGATAAGCACCTTTATAAGGAATTCATAGAGTACAATAACTTGATGGGTGTTAATTTAGGTGCAAGTGCTGATTATAAAATTGACGAAGGTCAAAATATAAAATTTGCTGCTTCTTTTGCATATTTGGGCAAGTCTGGTCAACCGAAGATTATCAAGGAACTCGACACTGCTTTAAAAGAATATAAAGATACTAGTGATAATGTTAGAAAAGATGGATTAAGTCAGTTTAATGACAAGGACACCATGTATTGGACTGCAGGTGCTGGCTATCAATATGAAAATGTCTATACAAGTTTGACATACTTTGGCAGCGCAATGAATGATAAAGATATGCTTCATGATGTTGCACTTGGTGTTCAATATGACCTATCTTCTTGCAATAAGAGCAAGTTTGTTCCTTATGCAGCCTTACATTATTTTATGACTGATGAAAAAAGTGCATTGAAAGATCAAAAAGGTACTGATGTACCTTCCAACAAAGGAGTTCTTCTCATCACTGGCGTGAAGTTTTCTTTCTAGTTATTTAACAATACACACCACAGCTTGAATGTGGTGTGTGTTTTTCTGTTAGTATTTTATTGTCGATCAAGCAAATATAGGATATCATTTTAGTATGTCTATAAACACTTCCTTTAATTTACACAATAAGTCATAGTGTCCAGAAACTTGGATCCAATCAAAAACTTAACATAAGCCTTTCCACTTATCAGCTTAGTGTTCAATCTGGTCTAGATTCCAGTGTCAAGCGCTTGAATGACAGAAGAAGTCTTGTATTTTAGCGCACAACTTTTGGTGCATTACGCACTGTTCTCCATTCAAGGCAACGTCATTCTGACACTGGAATCTATTTTTCCATCATCAGAAACATTTTTATACTCGTAAATTTAACTAGATGCCAATGTCTGGGCGCTGGCATGACACCCTATGGCTACTCAGATAATGGATAAATTATCATCATCCCTTACCTATCGAACGTTTTCAAATTCAATCAATTAAGCAGTATGCAAACCAAACTAAAAAACCATTTAGCTGGAGAATTACTTACCATCGCTACTTGCTGGAAATTAACACTTGTAAGTGGAGAAGTAATGGGATTTACTGATTATGATGAAGATTTAAATCTCAATAATATACTCTATAAATCTTCAAGTGGGTTTACAACTAGTAGCATAATATTAAGTAGCGATTTAAAAACTGATAATCTAGAAATTGAAGGAATATTAAATAGTGCTGATATTAAAGAAAAAGATGTTTTATCAGGAAGGTATGACTTTGCAAATATTGAAATATTTCTTGTGAATTATAAAGATTTGAGTCAGGGAATTATGAATTTGCATGCAGGAACTTTTGGTAAAGTAACATTAAATAGTGGGAGGTTTATCGCTGAAATTAGAGATCTTGCGACAAAGCTTGAGAGAAGCATAACAGAGCTATATTCTCCTGTATGCAGGGCACAATTTTGCGATGATAGATGTAAAGCTGATGATAAAAAGTTTAGCAGAATGAGCACAATTACTAAAATGATAGATGAAAGAAGATTTGAAGACATTAATTTGATCGAAAGTGATGGATATTATAAGCACGGAGTGGTAAAATTCTTTAGTTCAGCAACATTTGAAGTTGTAGTTAAAGAATACAAAAATAAAGTAGTTACATTATTTGCTTCTCCTCCATATCAAATTTCTACCGGAGATAAATATTTGATACTTGCAGGTTGTGATAAAGCGTTTTTAACGTGCAAAAATAAGTTTAACAATACTGTGAATCTCCGTGGCTAACCATATATACCAGTTGTTTAGCAGCATAATTTTTAATATTATGAATAAGTATGGAAAGGTGGCTGAGCGGTCTAAAGCACACGCTTGGAAAGCGTGCACATATGAAAATATGTCGGGGGTTCGAATCCCCCCTTTTCCGCACATTATTTTTAGTATAACATAGGATTTTCCGTTTTGTTCTTAAACGTAATAACCATATAGCATTAGCACTTCAGCTCCGCAATTTTTCAGAGTCATCTACGTCAATAAAAGAATAGAGTTGATGTTCATCAAGTTGCAGAGCCTTCTTGATTTTTGATGACGAAGAGTAGTTGTTATCATAGAAGTATGATCCAGTAGCCAGCTTCTGGCATACCTTCCTTATTTCTAATAATGTCTTGCAATACTATACTTAGTCTGTGTCATTTCTCCCTAACCTCAGCAAAAGCTAATACCCGTGTATACTCAATCTGTCAATACAATTCTTTATTGAAAATTTTAGGAAAAAATAAAGAAGCCTCACACCTGTACCTTCTACAGAACAGAAAATGAATCTGCAAGAGTATAGAAACTATCTCCAATATTTTCTAATGTACTCTTTATGTCACTAGCTTGTGAAGAATATTCAGAACTCTGAGATTTCTCTGGAGCTTGATATTGTCTATTGCATCTGGCCTTGCACATAGATTTATCTAGTTCTTCGTACCATTTAGTGTAGTTCTTTTCACACTCTCTGTGACATCAGTAATGTCCATCGTACGGATCATGGTTCAGTACTTCTCCCAGATCCCGTGTTGCTCCATGTTGTATTGGTTAATCATCTTGCTGCTCTAGGGCATTGAACTTATCTTTAAAACTTGTAAGATTCCCAAACATAACATTCTACTTAAAAAGTTATATATTAATATATAAGTATTAATATTAGTATAATTATTTCGCTTTCTTTATTGAAAATTTTAGGCAAATGTTGTATAATTATGCAGTAGTAGAACTTGGTAAAACTTATGGCAAACGCTAATTTAGCTTTCAGTAAAGAAACTTTACAGCATTTTGCTAAGCTAGTTGAGCTCACTAAGCAGCCCACTCAAGAATTAGCAGAAAGGCTATTTAAAGAAGTAATAGATCGTGAAATGGAAGATTTTTTACTATCTGTAGTTGCTGATCAATATGATATTGAAGGTGTAGAAACAGTTGATTACAAAGATGTAAAGTGGAGATCAAGTGGATTACAAGATTAAATTTTTGAAGAATGTCACTGAAAAAGATCTTCCATCTTTATCGATAAAAATAGAATTAAGAATAAACAAAGCAATACAGGAACGCCTTACAGTCGATCCAGTGAATCTTGGTGAGCCTTTATATCATAGCTTTAAAGGGTTCAGAAGACTAAGAGTTGGCGATTACCGTATTATGTATTGTGCAGACACAAAAAACATGAAGTAACTATCGTTACAATAGGACATAGGGATATCATTTACGAGAAAGCTTTGAAGGTACTTAAGAACTATGTTTTTCAATAAACTCTGTTTCGTTAAGTAAGTAAATTATAAATATTATATTATACAGCCCTCTTTCCTGATCCATTCTCCACCTTAGGTGGCTTTGCTCAGCTCAAAAATAACTCATTTTTTGGTACTGCCCACTATGAATTATATTATATATATAATTCATTGGGAGAGGCAACGAAACAAGATCTTAAGTTTGAGGAGCCTCCGGTTTAAAGTGAAGAGGAAGAAGGGGTCAGGATCGATGAGACCAAACTTCGATTACCTCAAAGATTACAAAAACTATATCAATAACCTACTCGCAAACACGAGTTGAATAGAAGGCATGACAATAGGAATAGGGGAACTTAATAGAATAACAGGTGGCTTCAAAGAAGGAGAGCTCTCTGTGCTTGCCGCTCGCACTTCAATTAGCAAGACTTCTATAGGACTATACATGTCTCTGCAGGCCGCAAAGCTGCCAAACGATCATGAATATGTCTGTTTCTTCTCACTCAAGATGTCAACAAATCAATTGAATAATCAGCATTGAAATCAACGAGACAATAAATAACATTCTCAAGAGCCAAAATATGGACTTCTTATATCGAGGGAATAACATTTTTAAACATTCTCATCGATAACTCAGGCAATATAAATTTAAATGTGCTGAGGAGAAAGATTGAATCAATTTGTAGCATAAAATGCATATACATTGACTACCTGCAGCTACTCAGAGGATCAGGAAAAACTGAGAATAGAACTCTTAGAGATCAGTAGAACTCTAAAGAACATCGCCAAAGATTTTGAAGGTAGCACTATCGCAAATAAATCGTAGAAGACCGACAAAACAAAAGACCGCAACTAGCAGACCTGAAAGAGTCAGGAACAAGACGCTGACATAGTTTTACTACTCTACAAGACAGCTACTATAAACCGACGCTCATAACGAATTATAGATCAACGTTACAAAGAATAGGAGTGGATCAATCGGAAAGGTTACAGTAAGTTAATACTGGAAGGATATTAGTATGGAGCCTCAGACTCGTAAATATCTTTTCTTTGTTTTATTGAAACAATGGTTACTTTATACTTTGCAGCATTTACATGATACGATAATCGCCAGTTCTCAGTCTTCTGTATCCTTTGAGTTTGTAACAAAACGATTCACCAAAATCAATTGGATTAACTGTAAGTCGCTCTTTTACTATCTCTTCAACTCTTAACTTTATTGTTTTTGGAAAAGCTCTTCTTACCAACATTTTTCAAGAATTTAATCTTATAGCGCTTTAGTCCCACCTATAGTGGTAAGATTATCTACTTATTCTTATATGGGAATTTACCAATTATTAAGACATTAAGTGTAGTAAAAATATATTCTAATAGTATGGAAAAATAAAATGGATTTTGAAAAACATGTAAACGATGGCGTTATAAATTTATATGATTTGCATAACGACACAAGTAACAAAGAAATATGTAACCTTATCAATTTTATAAAAGAAAGAAAAGATATCAAAGAATTTGGTTTTGGAGATCATGATACTAGTCATAACATAAAATCTAGAAGAGATAATAATATGAAACTTAGGTGTATAGGTGTAGGAATTGGTTTAGTTGCTGGTCTAGTTGCATCATGTTGTTTAGGGCAAGAAACTTTAGCTCTTATTGGCGGTTCTGGTGTAGTGTTGATTGCATTTGCTATAGTTGGTGCGTTACTTGGAGCTGGAGCGGGCTATGTTGTAGGTAAATGCCTTGATAAAATTAAGGTTACAAGTATGCAAAGAGAAAGAAGTTGTTAAAGGTTCGTGTTGTATTTTGAATTTCTTTCAATACTTAAAGATTTACAATTAGAGCAAACTACCTGGCCACGTGGAACTGATTTCAGCTCATCAGTTGAAACTTTACTTGAGCAGAATATGCATTTTATTTTATCACTTGGGGCGAGTGAGTGATCAACAGCAATTCTATCATCAAAAACAAAACACTCGCCTTCCCAATTACCACTTTTATTACCAGTTTTTTCAAGATAGGAAAGAATACCGCCTTTAAGATGGTAAACATCTTTAAATCCAAGGCTTTTCATATATGCTGTAGATTTCTCACATCTGATTCCACCAGTACAGTACATAGCTACTTTCAGGTCTTTACTCTCAGAAAATGATTCTGCCCACTGAGGAAAATCGCGAAAACGCTGAGTGTGTGGATTGATTGCATTTTTAAACTTGCCTAGTTTTACTTCGTATTCATTTCGTGTGTCTATCACTAAAACATCAGATTGAGAGACAAAATCATCCCAATGTTCTGGATCAACGTACTGGCCTCTAAAGGAAGTACCGAGATTACTTACACCAAGATTCACAATTTCTCTTTTTAATCTCACTTTCATCTTACTAAATGGTTGATATTCTGACGAGCTCTCTTTCCACGTCAGACCTTTTAGCCTGTCATCAGAACGTAGAAAATCAAGTATTTTATCAATTGCGTTTCTTTCTCCAGATACAGTTGCATTAATACCCTCTTCTGCAAGGAGTATAGTGCCTTTTAATTCAACGTTGTCACATGCAACTTTTATTTCGTCTTTCATGTCATAATAATTAGAGAGTTTTACAAAATGATAGAAAGTTACAATAACAAAACTCATAATTAATTAGTTTATCGATTTAAAACATAATATATAAAATTATGAAGATATTCAATAGGACGGCTGTTAATTACTGGATATCTCTAGTTTTTGCATATAACATTTTAATATCAAATATAGATTTAAGTTAATGTTTCTGAGAGTATTTAAAAATATATTCTTGTTTTTAGTAAGTGTATTATTTGTCTGCCCTATACTATCGTTAATATCGATTCTATTTACAGAATCAGCAAATTCTGGATGGGTAATTAGTAGACTTTTTCCTGAATATATACTCAATACGTTGATTTTGATGGTAGGAGTAGGGTTAATATCCTTTATATTTGGAGTAATTCCAGCTTGGCTTACTACATTTTTTTCGTTTCCCGGAAGTAGAATTTTTGAGATTGCCTTATTCTTTCCGATATCAATTCCTGGATATATAGTATCGTTTGTTTATGTAAACACGTTAGAGTTTTCAGGTCCAATTCAGAGCTTGTTAAGAGATACTTTTCAATTGAGCAAAGGTAACTATTGGTTTCCCGAGATCAAATCCCTAGGTGGTGGAATATTAGTAATGGGATTTAGTCTATATCCATACGTTTATATGTTGGTCCGCTCAAGTCTAAAGAGCGTTAGTAACTCAGTCACTATTGCATCAACACTTGGGTTCTCCTCATTACAGAGTCTGTTTTCTGTAATCATACCCTCCATACGTCCATCAATTATAGCTGGGTTATCCTTGGTACTAATGGAAGTAATTACAGATTTCGGCACACCACAGTTTCTTGCTATCGATACTTTTACGACAGGAATATACCGTACTTGGTTTTTACTGCATGAAAAATACTCAACTACTGTTTTGGCAGTTGCAGAACTGATTTTCGTTGCAACACTAATAGTTATCGAGAAAAAACTACAAAAAAGAGAAATATCTTACTCTTCAATCAATACTAATGCAGATTATCACAATAAACGTAGTATAAACGGTTCTATATCGTTGATCTTTTCTTATCTTATGTGTTTATTGCCGATATTAATAGGCTTTATTTTACCAATAATTCCACTTATATATTGGAGCATAGAGAAAGGCTTTTTCATATACGAAGCAAGATTTTATAATATAATAACAAACAGTATTAGTTTATCATTTATTACCGCGCTAATCTCGATCAGCATTGCAATAATTATTGGATATACAGCACGTAAAAATAAGGTAATAAGCAATATAGCACGTCTCATTTCTCTTGGATATGCAATTCCAAATGCAATTATTGCAATTAGCATAATAATGTTTTTAAGCAGAATATCTTCTTTCATTACTCAATATATTGTAGAAATTAGCTTGGTAGGAACTATTGGCGCATTAGTTTACTCATATTTATTTCGTTTTTTTGCTATATCTTTCAAGGCGATAGAGTCGGGACTCAAAAAGACACCAAATGAAATTGAATGGACTGCATATACTATGGGTCATGGACCTATTTCCACGTGCCTGAATATTCATATTCCCCTTATCAAGAAAAGCATACTATCGGGATTTCTGCTCGTGTTTATGGATACGGTAAAAGAACTCACGGCAACACTAATTATCAGACCATTTAATTTTGAAACTATATCAACTAGAGTATATGAACTTGTCAGCGATGAGCGTTACAGAGAAGCTGCCCCATTTTCGTTAATGATAGTTATTATAGGTTTAACCTCCACAATAATCTTATTCACACTTGATGATAAGAATCAAAAATAAACTATTTTGCATCTGTTCAGCAAAGTAACAAAATAAGATAGACGAAAAAAGACAACTATAGAAGCAAATGGTCAGTGCTTTCGTGTTTATCAACTTAGTTGGATCTCAGTATCAGCTACTCGGATGACATTATGGAAGCTCAAATGACAAAACAAGAAGCACTGATTTCAGATGCACTTAAACAAATACACTATCTTGATGATCAATGAGGTCTAGTGTTAACGTATGGACTATCTAAGGAAAAGGGTGGTACCATAACATCAAAGGTTTTTATGCTCTCTTCGTTCAGAAATTCATATTTACCCTGCATTATTCCTGATGGTGTATTTAAGTATGTTCCACTTGTATATTTGAATACCTCTCCAGATTTTATTACAGGTTGTTCTCCAATAACACCAACTCCGGCAATTTCATTTATTTTTCCCTTATGATCTATTATTTGCCAATAGCGACTTAATAATTGAATGGTTGATGAGCTTTTGTTTTTTATCTTAACATTATACATCCATACATAACAATTTTCATAAGGAATGGATTGCTCTTCAATGTAAATCGGCAAAACTGTAACTTCAACAGAATTAGTAATAAGTGTGTATTTCATGGTCATCGTAAAGTGTTCATGATAAAAATTTAACACACTTCAATTATACACTTTTTTCATGGATTTTCCAAGCATATTATCGTACTCTAACGAGGAAGTATTAATTTACATGATGAACAAAACAGATCCACTAGATAAAAAAGTGATAGGAATAATAGGAAGTGGGCAATTGGGTAAAATGACTGCTATCGCTGCAATAAAACTTGGGCACAAAACGCATATTTTTGCCAGTGCTAAAAACGATCCAGCTTGTTCTGTTGCTGATGACTTAACAATAGCAGACTTCTGTGATAAGAGGGCACTTGAATCTTTTGCACAGAGTGTGGATTTAGTCACTATTGAGTCTGAAAATATTCCATGTAGTGCAATTGATATTGTGTCGCAGCATACAGATTTTTATCCAGGCAAAAAGGCATTACACATTTCGCAAAATAGACTGAGAGAGAAAGATTTTATTAGAGATTTAAGCATAAAAACTGCTGATTACAAAAGTATACAAAATTATAATCAGCTACTAGAAAGTAGTGAAACTTTTAGCTATCCAGTGAGGCTAAAAACAACAGAAATGGGTTATGATGGAAAAGGACAATATGTGATTGAAAATGATTCTGAACTGAATCAATTTGCTTCCTTCGATTGGAATAAAGAGTACATTCTTGAAGCAAGTGTTGATTTACTGAAAGAGGTTTCAATAGTCGTTGCAAGAGATAAAAACGGTAAAGTAGCTTTTTTTCCTATAGCAGAGAATCACCACGTTGACGGAATACTTAATACTTCAATAGCACCAGCTAAAATAGATAATAAATTAGCCCAAGAGGTACAAAAAACTGCAGAGAAAATAGTAACTGCGCTTGATGTAGTAGGAATTCTAGCTATTGAATTTTTCATCACTCAAAATCATGAATTACTAGTTAATGAACTGGCCCCAAGACCCCACAATTCTTGCCACTGGAGCTTGGATGCATGCAACGTTAGTCAATTTGAGCAGCTAGTTAGGATAATATGCGGGCTATCTATGCAGGAAGTAGTATTACGCTTTCCTTGCATGACAAAAAATATAATAGGTAATGATATATATAATTCTCACAAATATTTGAGCAACGAAAAAGCTAGTTTAACCATATATGGGAAAAAAGAGGTTAGGGACAAGCGTAAAATGGGACATGTCAATATAGATTTAAGTTATTGAGCTATAAATGCTCTTTGATCAAGATCTCCAAGATCTGCACTATATTTAGTGCTGCACCTTTGCGTAGATTATCAGCTACTATCCACATATTGAGTCCATATTTTATGGTACTGTCTTGTCTGATACGCGATACATATACAGCATTCTCCTGTACAGTATCAATCTGAGTCGTATATTCACCGTCTTCACGCCTATCATACACTAAAATTCCACTATCTTCGGCTTCACTGAGCATTTCACGAGCTTCCTTTTCAGTTATATGCTGATCAAATTCTACATTTACCGCAATAGCGTGTCCAATAAAGACAGGCACTCTTACACAAGTTGTAGTCACTTTTATATTCTCTCCTAAAATTTTTTTTGTTTCCTCTTGCATTTTCCATTCCTCTTCTGTAGAGCCATCTTCCATGAACCCTCCTATATGGGGAATGCAATTAAATGCTATTTGCTTAGGAAATATTTTAGATTTTTTAGCTTCGTTCATGAATATTTTTTTTGTCTGGTTGTAGAGTTCATCCATTGCTGCTTTACCTGCACCAGAAGTTGATTGATAAGTTGAAGCAACGATTCTCTTTATTTTTGCTTTTTGGTGCAATAAATGCAATGCCAACAACATCTGTATTGTAGTACAATTTGGGTTAGATATTATGTTGTGATTCTTATATTCCGTAATTTTATCTTTATTGATCTCTGGAATAACTAGTGGCATGCCTTCTTTCATCCTAAAACGAGAGGTATTATCTACGACAATACATCCAGCTTCAGTTGCAATCGGTACGTATCTCTCGGAAACATGAGACCCAGCACAGAAAACTGCTATATTAATTCCAACAAAATCGTAGTTCTCAAGGTCTAAGACAGTTAATTCTTCATCGCCAAAACTTACCTTTTTTCCCTCTGATTTTTTTGATGCAAATACAATAACAGAATCTATTGAAATTTTTCCTTCGTCTTGAAACTCGGCAAGCGCGCTTAATACCTCACGCCCTACTCTTCCTGTTGCTCCAATAACAGCAATTTTATATCCCATTAGATAAACCTCTGACTTTAAAGCTATATTATATTTTTACTGATAAAATTTACAATTACTTTAATATTCTTACCTTGCAATTAACCATAATTTAGTTATAATTATAAGATACTAGTAATATTGCATGATAGAATGAAATGAGTAAAAAACATGATGACACTAAGGTCAAACCTGCAGTATCTGAATTTCAAAAGCCTGAAAAAGTCAATAGATTAGAGATTCAAAATGTTCTTTCGAAAAAAAGCAAGCCAGCGATAAATTTTGATGATAAAAAGTATGGTGTGAAAATTTCTAAGATAGACCAGCATCTTTCAAACAAGAAGCAAGAATCTTTTGGATTAAGAGATTTTTTAAGTTCAATACCAATAATGGGAAGATTTTTAGTGAAAATTTTCACGCCTGAAAAAGAAGAGTATAAAAAACTGCAATCGCAAATAGGTCTTTCTAATAAAGCAAAAAATGAGATCTACATAGATAATAAACGCATAGAAGAAGTAGGTAGCAAACTTGAGAATGGTAATATTGAACAAGTAGATAAAGAAAAAAAAAATCTTGGACCATAAATATTAACCATTTAAAGTGTATCTCTCACTACTGAATTTGTTGCACAGAAGTTTTGCAGTACCAAAATAAATAAATGGGTATGCCACTTGCAGTGAAAAGGCTCGAAATCAGCAGAGTACCTACAGGATTTTCTAATATCACCCAACAACAAAAGGTTGTTGCTATGCTACCAATTAAAAGCTTATAACAACTCCTCTCTTGTATAATAATCTTTAGAAAGGCAAAACAGCACGCAAGATAAACGAACAAAAATGAAATTACAGAAAAGTCAATAATCGACGTAATCTGCTGGGCAAAATTGTTGTTTGAAGTGAGAATTAGTAAAATTGCAGTTCCAATTGAACTAACTGTTATTCCCCAAAAAGGAGAGCCATGCTTGTTCCTTTTAGCAAAGAATTTTGGCATTAGTCTATCTTCTGCAAGACCAAAAGCAACTTGTCCACTAGATAAAACCCAAGCGTTTAGACTGCCAACACAAAAAATGAATGCAACTATAGAAACAATTAAATGCCAACTACCAGAAAACATAATTTTTATCGCATCAACATATGGTGCTCTTGAACTTGCTAAATTGTTGCCATTGATCAATCCCATAATTGCAAAATTGTTGATAAAATATATAACAGCAACACAAATTGTGCCAAGCACCACAGCTTTTGGTATAGTTTTAGCTGGATTATCAACTGACCCTGCAGGTGCTGTTGCCAATTCAAGTCCAATAAAACACCATAAAGTAAGGAGTGTAGAGCGGGCAAGAATTTGCGATGTTGTAAGACTTAATATCTCTTCACTTATGATAAAATTATTTCTATCGAAAAAAAACAACGCTGCTACAGGTATTGCAAGCAATACAGCAACCTTCACAACCGTGAGCAGAAACTCAACGTGCCCTGCAGTAGCTATTCCCCTTAAATTTATTAATGTAATAATTGTAAATAACAACAGCTCTAAAAATAAACTCATACTTTTGATATCTTCATGGAAAAATGGTGTAAGATAGCCAACACCCACAACTATTAAAGCTGTTGTACTAACCCATGAGATTATCCAATATGTCCAACCAACAAAGAACGCTGCAGCAGGACCAAAAGTATGTTTCACATAAACGTGAGGACCTCCTGTTTCTGGAAACTTTGCACATAGCGTAGCAAAAACTAGCGCAAGAGACACAGCACCAGCTCCTGATATCATCCAACTTATAAGGCTATAAGCGCCATATGGAGCAAGGCTAATTGGAAGCATAAAAACCCCAGAGCCGATCTGACTACTAATGACTAAAGCAAAAACAGCCCAAAAACCTATTTTATTTGACACAACACCTCTTAATTCTATTAATGTAAGCCAGTAGTATAGCTTAAGGATTTTAGCAAATAAAAAATTTAAGTTAAGTTTTTAGTTTATGATACCAAAGTAGATAAATAAGTGTTCCGCTTAAAGGGAATAGACTTGATATTAACAATGTTTTTATAGAAGTATCGTATATTATCCAACAGCAAAAAGATACAGCCACACCTCCAATTAAAAATTTGCAGTAGCTTTTGTCTTGTATATTAACTTTGAGAAAAGCAAGGCTACATGCTAAGTAGATAAACAAAAATGACACCACAGAGATATCAATTATTGAAGTTACTTGCTCAGCAAAACTTTTGTTTGACGTTAGGATAAGTAAAACTAACACCCCCAAAGTACTGAGTATTATTCCCCATAATGGAGCATCATGCTTATTTTTTTTGCCAAAAAATTGCGGCATTAACTTGTCTTTTGCAAGGCCTAAGGTGACCTGTCCATCAGCTAAAAACCAAGCATTTAAATTACTTACAGAAACGATAAAGGCAACAACAGAAATAATTAAATGCCAATTACCTGGAAACATAATTTTTATCGCATCAACATATGGTGCTTTTGAACTAGCTAGTTCATTACCACTTATCAATCCCATAATTGAAAGACTATTGATGAAATATATCACAGCAACACAGACTGTTCCAAGCACTATAGCTCTTGGTATTGTCTTAGCTGGATTATTGACGGATCCTGCAGGTGCTGTTGCTGATTCAAGTCCAATAAAACACCATAGAGTAAGGAGTGTAGAACGAGCAAGAGTTTGTGATATTGTAAAGTTTGATACTTCCTCGCTTACAATAAAATTATTTTTATCAAAGAAAAACAACCCTGCAATAGGTATTGCGAGAAGTGCAATAATTTTAACAATGGTCAGCAGAAACTCAACATGCCCAGCAGTAGTTACTCCCCTTAAGTTTATTAGCATAATAGCTAAAATTAATGTTATTTCTAAAAGCAAACGTATATCTTGTATATCATTATGAAAAAGCGGGGCTAAATAACCGATACTTGCAATTGTCACAGCTGTTGAGCTTACCCACGAGCTTACCCAATATGTCCAGCCAACAAAAAAAGCTGCTGTAGAGCCAAAGGCATGTTTCACATAAATATGAGGACCACCCGTTTCTGGAAAATTTGCGCAGAGTGAAGCAAAAACTAAAGCAAGAGATATAGCGCCAAATCCTGATATCACCCAGCTTATAAGGCTATAAGCGCCATAAGGCGCAAGGCTAATTGGGAGCATAAAAATTCCAGAGCCGATTTGGCTGCTGATCACCAAGGCAAAAACAGCCAAAAAGCCTATTTTATTTGACACGACAATGTTTAATTTTTATCTGAATATATTAACAATATAGCTGAAGCTCGAAAATTTCAATTGATCTTTTTTGTATAAAAATTTGCATTTTTTTAATTTAAGCATATAATGAGAAGTATATTAATAGGTTATTAAGAAGTGGTTTATGAATCCGAGGTTAAAAACATTTTTGGTTGTTTGTGGATATGTTCTATTAGTTGGTGCTGCTATTGGAGCAATTTTTTTATTTGACTACTTACTTGAGATCTTTATTGATGCGCTTTATGCATTCCTTCTTGCCAAAACTTCAAGTGAGGTGTTAGCTGTTTTTGGAACACTTGCGGTTTTACTTGCCACTTGTGTTTTGTACTACGGACTGCATAAGCTCTGTTCTATTTTTACAGAAAAGATTACAAATAGCTATCAATCTTTCAAAAATGAAAATAGTGATGATAACATTTTTTCTGAAGTATATAATGACCCAACAATAGGGTTGAAAGATAAGATTTTATTTTTTTCTATATACTCAATATATTGTATCCAATTACCATTTTTGTATTGTTCATCGAAGATATCAGAGCTTAGTAGAGCGTTGGGTCTTAGAATATGTTTAGTGCTTATTAATACTATATTATTGATCCCAGTAGCACTTCTTGAGTTAATAAGGTATCCATTAATAAAGCTCTTCTCGCCTCTGGATTTAAGTGTAAAGCAAATGAGCTTTTTGTTTAATGTAAGTGATGCAGGAACCGGCAGCAAGAGTGTCCATACGAGTAGTTTTGAGTATAGCATTCTTCAGTGCGCTCAAGATTTAAAGCAGAAATTTGGGAACCAGTCAAATGTGCTCAATAAAGAGTTTGAAGACTACATAAATAATTCAGATGAGCTGACAACTGAGCAAAAAGAGCAATTAAAACTTTATCTTAATTTTAATGGTTCCAATGGAGCAACTTATAGAGAATCAAGAACTGAATTAACGCTAACACAAGCTGCAAACTTAGTTTTAGCTGCAGCCAAGAATCAAAAGTTAGATGTAGATTTACTAAAATGCATGTTACTCATGCGTTTACAAGAAGGAAGTGGTGAATGTCATCTTGGAATGTTTAATCGTATTATTTATTCGCTTAGTTGCCTTGAAGCAAAAAACAACTTTACAGTTGAGGTAAATGCTCAAGTATACGAAAGAATGCCAAGCATTACAGAAGAGTTTCTCAATCATTATGAAAGCAAAAAGATGAAGATTTTAAAGAATAATTTTAACAATTTCTACTCTGAGAATGGTATGGATCCTGAAGTAAAAGATAGTATGGGTAAGTTGATGGAAGAGGCAAAGCAATTTGTCTTTAATAAGTTGTATGTCGATTACTATAATAGATATGGCCAAGAAGTTGGAAGGGGTCCTATAAAGCAGAAATTGAAAGAACTAATTACAGATGAGGATATCAGGGAAGCAGTAAGTGCTGTAATAGATAATATAGAAATCTCTAAAAAATCATCTACTTATCTTGAAAAGATGAAAGCATTTTTTGCAGGGCATACAAGATTCTCTGCTGCTTAAAGCCCTAAGACTTGTCTAAGCTTTGATTGTGAGTTAGGCGTGAAGCTAAAATTGGTACTTACAATTAACTCACAGCAACCTAGGCGATGGCAATCTGGCTGCCTTCTAATTTTTCCTTATTGATTTGTAGCAGGTTCTTTGTTATGGTTATGAAAAGAAACTTCAAACCTCATTAGTATACTTTGATAGGTGAGTATTACATATGATAATATTGATAACAAATGATGATGGTTTTGAAAGTGAAGGAATAAGACTACTTAAAGAAATTGCACACAATTTTGCATCGGAAGTATGGATAGTGGCACCAGATACTGACAGGAGTGGATCTGCAAGATCTCTTGATTACCCAGTGAAACAATATATTAGAATAAACCAACATAGTGAAAGGGAGTTTAGTGTGTCTGGTACTCCCGCAGATTGTGTCATTATCGCGTTAAATAAAATTATGAATAAAAAACCAGACTTAATATTATCTGGAGTAAATATTGGATCAAATGTCGGCGATGATATTTGTTATTCAGGCACAATCGGTGCTGCAATGGAAGGTGCTGCAAGATCTATACGTTCTATTGCGCTGAGCCAAGTTTATCATGATAAAATAGACTGGAACAATACAAAAGTTTTTGCACCAAAGGTTATCAGCAAGCTAATGAAAGTTGGTTGGCCTAAAGATATAGTAATGAGTATAAATTTTCCTGCTACAGAAAAAGTGAAAGGGGTCGAATTTGCTGAACAAGGTGAATATAACATTGATGGTGATTTAACTTTTACTGAAAATTTGAATGGTTCTTTGAGCTTAAATTGGTCTCGGGAACACTCAGGCAGTGGTAGTGTAGATAAAATAAAAGGAGGTTTTATTACTATTACACCGATAAAATTAGATTTTACAGATTATGATATATTAAATGCTATGAAAAATTCTTGTGCAGAGGAATTTTCTTCTATAGCTAACACTCCTATTGCTTCTGATTAGATATTTTCTACGATTTTATCGCGAGCAATCATTTTTTCTTCACCCGTGTCCATGTTTTTTATTTTTAAAATTTTACTGCTTAGCTCTTCATCACCAAAGATTAATACAACTTTTGCATTTGCTTGATTTGCTTTTTTCATGCGAATTTTTAGAGTTCCACTATATTCGTAAATCACATATAAACCATTTCTACGTAATTCACTTGCAAGTGTTAGAGCATGTTCTTCAGCTTCTCCATCGATTGGAATTATATAAATAGGCCTCTCTTTTTTTTCAGCATAGTTGATTAATTCCATTATACGCTCAATCCCCCCTGCAAATCCTATTGCTGGAGTGTGTTTTCCACCTACTGAAGATACTAGATTATCGTATCTTCCACCGGCAAAAACTGCTCCTTGTGAACCCAAATCTTCTGTGACAAATTCAAATACTGTGTGACAATAATAGTCTAGACCTCGAACTAATTTGCTATTTACAGTGTAAGGTATGCCAAGAGCTTGCAGTCCATTTAACACCTGGTCAAAGAAATATGAAGATTCTTTTGTATAATAATCACTGATTTTTGGTGCGTCAGAGATTATTTCTTTATCTATCTTATCCTTAGAGTCTAGTATTCTGAGTGGGTTTTTAATCAATCTATTTTGACTATCTTCTGATAGGTCATTTTGAAACTTTTTTAAATACGATATCAAAGCTTCTCTATACTTACTTGTTGTTTCACTATCACCCAAAGAGTTGATTTTCAGTCTTACATTCTCATTGATGCCAAATTCAGTTAACAAATGCTGAGCGAGTGATATCAATTCAATATCAGCTTTTGGATTTTCTATACCAAAAACCTCAAAATTTATCTGATGAAATTGTCTTTGTCGTCCTTTTTGTGGTCTTTCATAGCGAAATGCAGGTCCTGTTGAGAATAATTTTATCGGTGTTTGCAGTTTTTTTTCAATAAGTAGCCTGACAATCGCTGCTGTGAATTCAGGACGTAGAGTTATGCTCTTTCCTCCTTTATCAATAAAAGTATACATCTCTTTATTTATGATATCTGAACTATCACCTAAAGTCTTTGTAAAGACTTCTGTGTATTCAAATATCGGAGTTTGAACAGGTAAAAAGCCGTATAAACTTGAGATTCTATTTGCTGTTTGCTCTATGTATGTAAATTTATACCATTCATCAAACAGAAGATCTTTCGTTCCTTTAACTTTTTGATTAGTCATAGCATAGTCTCTATACCTGAAACTTCTGGTATGTGATAGCTTAGCATATTCTGCACTCCTTGTTTTAAGGTAATTGCAGCACTTGGGCACCCAGAGCAAGCTCCTTGCAGTTTAACGTAAACTATTCCGTCTTTATAGCCACGGAACTTGATATCACCACCATCTTGAGCAACTGCAGGTTTAATATAACTTTCCATCAATTCTTTTATTCTATTTACAATTTCTATATCATTTTCATTAAAGAATTCTTCCTCTAGCATTTTATTATCACTTACTCCTTCTTTATCAAATGCTTTTCCACCAAAAGTAAAGTGATCCATAATTGTAGTTAAAATTTCCACCTTTACTATATCCCAATTCATTCTATCTGATTTTGTTACCGAAATAAAATCATGACCAAAAAATACTCTTACAACATGTTCTATTTGAAAAAGATTTACTGCTAGTTTAGAGTTCTTTATTTCATCTGCATTTGAAAAATCAGCTGTTTCTCCTTCGCTCATAATTTCAAAACCAGGAAGAAATTTTAGCGTGTTTGGGTTTGGTGTTTCTTCAATCTGGATAAACATGTTATTTACCATGACAATTATAATTGTTACTATTTAATCATAAAATGATAAAAAAATATACATGTCATTCATCTTCTTCCTTTTTTTGATATTCACAATAATCACGTTTGTTTTACCTAGCGTTGTTGTATTCTTTCTCTTTTTGGCAAAGAGAAATAACATAAGTTTTATGATGAACTCTATATTAAGTAAGTTTTTGAACGAATTTAACAGCAGTAAAAGTTACACCAAAAATTACACTGGTGATAATATGTCCAAAGATGAAGCATTAAAAATACTGGGGCTGAATTCCGAGGCAAGCCAAAATGAAATCAATCAGGCATACCAAAATTTAATGAAACTGGTCCATCCAGACAAGGGAGGATCGGAATATTTTGCACAAAAGTTAAACACAGCACGTGATAGGTTGATGAAGACTTAATTTTAACCATTGTTTTCTCTGTAAATTTTGCTTGTACATATTAAGTTGCATGATATAAAACCGGAAACATTATTCTTTAGGAGGTATTTGATGAAAAAACTTGAGAGATTGAGAAAGAATTTATTTGCGGCTATAGATGAGCTTAATATTAAGAAAGTTAAAAGATATGTTAAAAAGGCAAGATATATAAATAAAGAAAAAGAGATTATTAATGGTAAAAAAGATGGTATGGCACCTATACATCTTGCTGTTTATAGAGGTAGCTTAGAGATAGTGCGGTTTTTGCTTAAAAATAATGCTAATATTAATGCTGTTAGTGATGGATGTCTTGTTCCTTACTCGTACGTTACTACCATGAATAGCAAAACAGAAATAAAAGAAATGATATATCATTGTACTAGTAGTACCACTTCCTAAGTAATGCAAGGTTTTACAGCTTTACACTTAGCCTTTTTTTATTGTCGACTAGATATAGCGAATCTTCTGCTCAATAATAACATTAATAATATTATCATTAGAAATGCAAATGGCAAAACGGCATTTGAGGTTATCCCAGGTTATGAAAGTCTTTGCAGTGATGGCTGTGACATAAAAAAAATATTCTTAGCTGTGTTAAGATTTCATAAAAATAATTGTACAGAACTATTACTTTTTGCTAGAGTAAATACTAAGTTAGAGTTAGAAGCTGGTGATACTCCAAATCCTGCACCAAGCAGTGCAGTAAGACCTTTTTCTTTTATTAATAGTATATTTAGTTGGGTAACCACTGCCACACTCAATGGCTTATTCAGCAGTGCTCCTACTTTACTTTCTGCACAGCAATCTGTTGATCACTTGGCTGGTAGCCCAATTGGTTCTTCACAAGTTAATTTTAATGCAACAGCTCTACTAGTTGATGTAGTGGTCAAAAAATTCACAGAGAAAAAGTATTCAAAGCTACTGGACAATCCACCTCTGACAAGACTTGATATTATAGAAAAAAAACTCGAGACGGCAATTAGTAATTGTGAAAAACGTTATCAATGTCCTCGAAGTTCATTTAGAGATTCAACAATATCTAGGTTTTCATCATCACAGTCTCTCTAAATCAGTTAAAATAAGCACTCAAATTTGAGTGCTTATTTTTCTATCCCTTATTTCCTCTTCTCAAGCAGATTGCTTCTTATTAAGAGCAAAAAATTTTGAATAAGGAAGCTCAGCATGTCTTGTACGAAAGTTAAAATGATAGGTTGTTGGAAGACCTCATTTTTAACAATTGAAATTTTTCTCTGTAAATTTCAATTGCACATACTAAATTGTGTGATATAAAGCCAAGGATGTTGTACTTTAGTAGGTATTTGATGGAAAGACAAAAAATAATTGAGACATTTGGGGAAAAATTAGCTTCTGCTATAGGCAAAGGTGATTTTCAAAAAGTTAAAGAATGTATTGAAGAGATAGAGCATAAACAAATAAAAAATGAGGTTTTGAATTATGAAAAATACTATATGAAACCTATACATCATGCTACTCTCTTAGGTAATTTAAAGGTATTACGGTTTTTATGTAAAAACGGTGCTGATGTTAATACTACTATTAGTGATCAATATTTGAGTACTCCCTTGCACATCGCTGCTAGACATAACAGACTAGAAATAGCAAAGTTTTTACTTGATAGTTGTGCTAACATCAATGCTAAAAATTATCAAGGCTGTACACCTTTGTACTTAGCATCTAACGATTGTCATTTAGATATGGTAAAACTCCTACTCTGTAGAGGTGCTGATGCTAGTATTCAAAGTCGTTATGGCAAAACAGCATTAAATGTTGTTGGAGATGCTAGAAAAGATGAATGTAGTAGTAGTGAAATTCAAAAAATAGAATCTGTATTGAGCAATGCTACTGAAGCTGACTGTGAAGCAGAATTAACTTCTATAAAAGTAGTTATTAAAGACGATAACGACAGCACAGATTTGGTAAGTAGTGCAGCGAGTCTTCAATTATCCCCTACCAAAGCAATTAAGATAGAATTGGAAGTTAGTAATACTGAAGGCTCGTCAAGTAGCACAGTGAATTCTTTCTCAACTTCTACCAGAGCAGATTTTAAAGAAGCTAGCAGCATCACAAGCGGCGCAGTAAAACCTTCTTCTTTTATTAATAGTATATTTAGTTGGGTAACCACTGCCACACTCAGCGACTTATTCAGCAGCGCTCCTGCTTTACCTCCTGCAGAGCAATCTGTTGATCACTTAGATTGTAGCCCTATTGGTTCTTCACAAGTTGATTTTAATGGAACAGCTCTACTAACTGATGTAATGATCAGAAAGTTCACAGGGAAAAAATACTCAAGCCCACTAGAAGATTCACTTCTCACAATACAAGAAATTAGAGAAAGAAAGCTTAACACTATAGAAAAAAACTTCGAGACAGCACTTAGTAAGTGTGAAAAATTTTATAAATGCCCTGAAAATTCATTAAGCAATTTAACGATATCTAAAGGCGTGTGTCATCAAAAATCTCTTTAAATCCGTTAAAACAAGCATTCAAATTTGAGTGCTTGTTTTCATATAATCCTCTTTAAGTTTAAGCTCTTATATGTTGGGAATAAGCTGCTACGCAATTTAAGTAAACTAAGGAGGATTATGGTGTTTTGTACAAAAACTAAATGTAGCACGTGATCAAATAACAATCTCTTGCGTTGTAAATTTTTTTTAATTTTACATATAAATTTCACTAGCATATGCCCAAATTATGTGGTATAAGGGCAAAAATTTTATCCTTTAGGAGGGTTATGGTTACAAAAACAGAAGTTAAAAATGGAGAGATGGGTTACGTTCTGCAGTAAAGGAACGTGATTTTCAAAAAGCTGAGGAGTATATTAGAGAAGGAAAGACACATACTACTAATGTTATTAACTCTAAAGATAGAAATGGTAACTCACCTTTATCGATTACTGTTAGTAAACAAGATTTAGAAATGATGAGATTTTTAATTGAGAATGGTGCAGATGTTAATATTGAGGACTTTTTTCGTGTGCCTCCTATGTACTATGCTGTTACAAAGGGCACCAAAGAAATGATAGAGCTTCTAATCGATGAAAAGGCTAGCATTAGTGGTTATTTTTCATATGCTGGTGAAAAACGTACTCTTATAGGCTGGGCTATAGATAAAAATAGTTCGGAAAAAATAGAGGTCCTACTTAATCATGGTGCTAGTCCAGATGGCAAGTTTGATTTTAATGATTATTCACAAGATTAGTGTCTACATGCTGCTATCCGAAGAGATTACAAAAAAATAGTTGAACTTCTCGTTAAATATAAAGCTGATGTCAATGTTCAAAACAAACAGGGGCAAACACCTATATATTTGGCTATTAGTTCAAAACGTCCAAAAATAATTAAGCTATTATACGATAATGGTGCTGATATTGATAATGTTAAGAATATAAGGAACGAAACACCATCAGATTATGTTAAGTTATTTTATCCAGGTAAAACGATAAAAGAAATTGCTGCAGAGGCAGAGAGTATCAATGTAAATCCAGATCCTGCACCAAGCAGTGCAGTCAGGCCTTCTTCTTTTATTAATAGTGTATTTAGTTGGATGGGAACTTCAACAACTGCTGCACTCAGTAACTTATTTCAGAGTGCCCCTGCTTTACCTCCTGCACAGCAATCTGTTGCACATTTGACTGGAAGCCCAATTGATTTTTCGCAAGTTGATTTTAATGGAACAGCTCTGCTAGCTGACGTGGTAATCAGAAAGTTTATCAGGAGGAAATATTCAAGACCATTGGATGATTCACTTTTGACATTGGAGCAAATTAGAGAAAGAAAGGTTAGTGCTATAGAAAGGGATATCAAGATGATAATTAATGAGTTTGAAAAATTTGATCAATGTCCTCGAAGTTTATTAAGCAATTCAACAATATCTAAAGGTGTATGTCATCAAAAATCCCTCTAAATCAGTTAAAACAAGCACTCAAGTCTGAGTGCTTGTTTTCGTGAAATCTATTATTTAAATTAAACTTTTTATTGTGAATTGTAGGTAAGTTGTTACAATAAAATGAGTTAAGATGAAAAAACTTTAAGTTATGGAAGATGATAGCAAGAAAGAAATAACAGAAGAAAAAGGTATATTAGGTTGGATAGAGTATAGACTGCCTATATTTTCTTTTCTAAAACATACTGCTTCTTATCAAGTACCAAAAAATTTAAATTATGCTTGGAATTTTGGTTCTTTGGCTGGTATAGCACTAATTTTACAGATAATAACAGGTATATTTCTTGCCATGCACTACACTCCGCATGTTGATCATGCATTTAATAGTGTGGAGCGTATAATGCGTGACGTAAGTTGTGGATGGCTGATACGTTATACTCATGCTGTTGGGGCGTCAATCTTCTTTATGGTGGTCTATGTTCATATCATGCGTGGATTATATTACGGATCTTATAAGAGACCGCGAGAAATGGTGTGGTTTATTGGCATATTTATATTTTTTGCAATGATGGCAACTGCCTTTATGGGATATGTTCTTCCATGGGGACAAATGAGCTTTTGGGGTGCAACAGTTATAACTAACTTATTTTCAGCCACACCTTTAATTGGCAATAAAATAGTTATATGGTTGTGGGGTGGTTTTTCCGTTGATAACCCAACACTTAATCGTTTTTTTGCCCTTCATTATCTTCTGCCCTTCATTATTATTGCTTTAGCTATGTTGCATGTTGTTGCTCTGCATAGATTTGGCTCTAATAACCCAAGTGGAATAGAAGTAAGGTCAGGTAAGGACACTATTCCTTTTTATCCTTATTATATAGCAAAGGACTGCATAACTTTTGGTTTATTTTTTATAATTTTGTTTGGATTTGTTTTTTATGCCCCTAATTATCTTGGTCATCCTGATAATTATATAGAAGCTGATCCTATGGTAACTCCAGTACACATAGTACCAGAGTGGTATTTCCTACCTTTTTATGCGATGTTGCGCTCAATTCCAAATAAGCTTATTGGTGTACTTACCATGTTTGGATCTATTTTAGTTTGGTTTCTTTTGCCTTGGCTTGATAAATCAAAGGTTAAAAGTGGTGCTTATCGCCCATTATTTAAGAAATTTTTTTGGGTTTTTGCAATAAATTTTGCATTCCTTGCTTGGCTTGGGGGGCAGGAAGTTAAAGAGCCTTATATTACTTTAAGTAGGCTCTCAACTCTTTATTATTTTTCATATTTTGTGATAGTTTTACCTTTACTTAGTAAGTATGAGAAACCAAAAAAATTACCAAAAACAATAAACGATTCCGTTCCGGAGATGAAGTGATGCTGTTGGTTAAAGTTGCTGTATTTTGTATATTATCTCTCACTAATTCTTTGTCTGCAGAGGAGTTTAAACCTTTACCAAATAAGAAAATCGACTGGAGTTTTGATGGAATTACTGGATCTTTCGATAGAGAGTCAATTCAGCGTGGCTATAAAGTATACAAGGAAGTCTGTGCTGCTTGCCATTCAATGAATAGAATAGCGTTTCGTAATTTGCAAGATGTTGGTTTTTCTCAAGAGGATGTAAAACAAATTGCAGCCTCTTACCAAGTTAAAGATGGTCCGAATGATTTGGGTGAAATATTTGATAGGCCGGGAGTGTCTTCGGATTATTTTATTACACCTTTTGATACAAAAGAAGCAGCTGCAGCAAGCAACAATGGAGCAATTCCACCGGACTTATCATTAATTGTCAAAGCAAGACATGATGGTGCAAATTATGTCTATTCACTACTAATTGGTTATCAAAACGGTGAACATGATGAGAACGGTTTATATTTTAATCCATATTTTTCAACAGGCAGGTTAGCTATGGCACCACCACTCTCTGAAGGAATGGTAGAATATGATGGTACAAGGCAAGCCACAGTTGAAAATATGGCATATGATGTGGTAAATTTCTTACAATGGGCAGCAGAGCCAGAACTGGAGCGCCGACATAAACTTGGGCTAAAAATAGTGACATATTTTATAATTTTGACAGTATTTTTTGTTCTCACTAACAATAGAGTTTGGAGCCAACTCTATAAAAAAGGAAAATAAAACTTCATTTACGCTCGTTTTTATACCTTACTCATAATATCATGTGTATTATGTAATGATAAATATATTATGAAAGTATAGGGATTATGGCATTTCAAATAGTTACAAATTTTCAGCCAGCTGGGGATCAACCACAAGCAATAGATAGTTTAGTTGAAGGACTAAATAACAAAAAAAGAGATCAGGTTTTACTTGGAGTAACTGGCTCTGGAAAAACTTTTACTATGGCAAATGTTATTGCAAGAACAAACAGGCCTGCGTTAATTATGGCGCATAATAAAACTTTAGCGGCACAGCTTTACGAGGAGATGAGAGGATTTTTCCCCAACAATGCTGTTGGATATTTCATTTCTTATTATGATTATTATCAGCCTGAGGCTTATTCGCCACAAACAGACACTTATATTGAAAAAGACTCTTTAATAAATGAAAGAATTGATATGCTACGCTATTCTGCTATATGCTCTCTTTTGGAGCATAGGGACACGATTGTAGTTGCGAGTGTTTCTTGTATATATGGTCTTGGTTCGCCTGAGAGCTATCTCAGCATGACCTTGACTTTAAGTGCTGGAGATAAGATTCATGTTAATGACTTTCTGAATAATTTAGTTAATCTCCAATATAAACGTTCTGATGTCAGATTTGAGCGAGGATATTTCAGAGTGCGCGGCGATATTATTGATATATTTCCTGCATATTATGAAAATAAAGCTTGGCGTTTATCATTGTTTGGTGATGAAATAGAGGAAATTTCTGAGATTGATGCCATGAACGGAAATATTATCAGACGCATAGATACAGTCACCATTTTTCCAAATAGCTATTACACTACATCACGTGAGACTCTTTTGCAAGCAGTTCAATTGATTAAAAAAGAACTACATGAACGCCTGGATTATTACTATTCACAGAACAAAATTGTTGAAGCAAAACGCCTTGAGCAGCGTACTAATTTTGATATTGAAATGATGATGGCAACGGGAGTGTGTAAAGGTATTGAAAATTATTCGCGTTATCTTTACGGAATGAAAGCCGGAGATCCACCGCCTACATTGTTTGAGTATTTACCTAAAGATGTAATTTTATTTGTTGATGAAAGCCATGTAACCATTCCCCAGATAGGTGCAATGTATAGCGGTAATGAAGCACGTAAAAAGAAATTGATAGATTATGGTTTTAGGCTACCTTCTGCTTTTGATAACCGTCCATTAAAATTGGAAGAGTGGGAGGCAATACGGCCACAGACTATTTACGTTTCGGCTACTCCAGGAAAATATGAATTAGAAAAGACTAATCACGCATTTATAGAGCAAGTTATCCGCCCAACAGGACTGACAGATCCCATCTGCATCATAAAACCAACAGAGAGTCAGGTTGATGATGTGATTCATGAGGCACAAGTGACGATAAAAAAAGGGTTTTGTATTCTAATTACCACATTGACAAAAAAAATGGCTGAAAAACTAGCTGAGCATATGAGTGAGCTCAGTATGAAAGTAACTTACCTACATTCAGATATTGGTGCACTGGAAAGAATTGAAATTATATGCAAATTAAGATCTAAAGAAATAGATGTTCTTGTTGGCGTTAACTTGTTGCGGGAAGGTCTTGATATTCCCGAGTGTGGATTGGTTGCAATTTTAGATGCTGACAAAGAAGGGTTTTTACGATCAGAGACTTCGCTCATTCAAACGATAGGTCGTGCTGCACGAAATGTTGAAGGCAGAGTAATTTTATATGCAGACAAAATTACTAATTCTATGGATCGTGCATTGAAAGAAACTGAAAGGAGAAGAAAGAAACAGACAGAGCATAATACACTGAATAATATTGTACCAAAAACTATAATAAAGCCTATATCAAATACTTTACAGGAAAAAGTGGTAGTTGAGAATTTTAGTCAGGATGATCTAAATAGTCTGAAAAAGCAAATGTTGAAGCATGCTGAAAATTTAGAGTTTGAAGAGGCGGCAAAAATAAAAGGTATTATTGAAAGATTTAACAATAGGCCCGTTGAATAACTAGAAAAAAGATAAATAATTAATAGTTAAACTGACTTTGATTTACCAACAATTGAAAGAACATCATTCGAGTGGCAGAAAAATGAGCCAGTTCATGATAATTTCAAATTTTCACCTTTTATCTTATAGGTAATGATTGTTGAACTTATTTCTTTCTCGAGATTATGTACAGACTTTAACAAATTAAATCTCACAACAAATTTGTTGTTTCATAGCTTTTATATCATACTATAATTGCAACTGTTTTAACAATAATCAGAGCCTAAAAGAGATTTATTATCAATGGACTATTTATAAAAAAATCTTATGGAAAATAAAGCTTGGTTCATTTGGCTAATCAGTAACTTGATTGTTGTATTCAGCAATATGCAGATAATCTACACCTTTATAAGCGTGAATCTTGAAAAAGAACTTGGGCTCACAATCGCGCAAGTTGCACTAGCTAATTCAGCATATACTTGGACTTTTGCTATCTCACAATTTTTTAGTGGGGCAATGTTTAATGTTTTTTCCAGCAAAAAAAATTATTTTTTCTCATTGTCAATCATGCTCTTTGGTTTTTTTGTCCTTATCAAGAGTGACAATTTTGCCCATTTAATTTCATCTCAATTTTTGATCGCAATTGGAGCATCGTTTGGTTTTATTGGCGCTGCTCATGTAAGTAGCACATATTTTCCCCTTACTCAATTTGGACTGATGTTCTCACTAGTGCAGACAATTTCAAGTCTTTCTGCTTTGATGATTCAAATGTGCTTCTCTAGCTTGCTTGCCGAAGGTGCAGATTGGAAAAATCTTATTGTATGCGTAATATTATTTGGCGTATCGATATTTGTACTTATGTTTTTTTTATCCGAAAGGACTTTCAAAAAAAATTTGGGAGAATACACAATAAAGAGCTCTATAAAAACAGTAATATGTTCTGTACTAACAGTGCTAAAATTAAGAGATATCTGGATAACCTCAATAGTGGGTGCTATTACTTTTGGAACATTTTTAGCGCTTAATATGCTGTGGGCACCAAGGTTACTAAGCAACTTAAAACTCAATACAATCGAGTTAGGTGTGGCAACTGCAATATTGTGGCTTGGTCTTGCAATTGGTGCTCCAATTGCAGATCTAATCTCAAATCTATTTAAAAATAGAAGGCACGTAATCTCTGCTTTTGCCACATTGCAAAGTATTTCAGCTATTATTTTACTATGCGGCAATTTAACAGTTCATATTATATACTTTTGTATGTTAATGTTTGGTTTTTTTGCAGGAGGACATATGCTTAATTTTACTGTTGGTAGTGAGATTGTTGAGCAGAAGTATATTAGCACATCATCATCCATTATCAATGGATTTATGTTTGTTATGAGTGGAATTTTAGTGTCAATTTTAGCATTTTTTTCAGATCATCAAATGGCGCTTTTCACAATATTTGCAATGTTAACATTTGCTAGTATTTTTAATTATGCTACAAAAGAAACATACTATAAAAATAAAGTAGCTGAATCTTGAGTCGATTGTTATATTATATTAACATACTGTAATAAATTATGACAACAAAATACACAACAGTAACTAAGGCAACAATAGCTGAATGTATAAACCAGGAAATTGGATTATCGAAAGAAGACTCTATTGCAATAATAGATGATATATTGGATGAGATAAAAACGAGCTTAGCAAAGGATGGAATAGTAAAAATATCTTCATTTGGAACATTTTTGGTTAAAAACAAGAAAGAAAGACCAGGAAATATACCAAAGACATTGGAAAGGGTAGTAATTCAAGCGAGAAAATCAATTTCTTTTAGATCTTCAAAAATGATGAAGAAATTAATAAACAACCGATGAATAAGGAAAAATTATTTTACACAATTGGAGAAGTAGCTGAAGAACTACATTTGGAGCAGCATGTTTTAAGATTCTGGGAAAGTCAATTCCATCAAATTAAACCTACAAAACGGAAGGGAAGAAGACTATATGATCATAAGTGTATAGAGGCAATAAAGAAAATAAAATATATGCTATATGACAAAGGATATACAATAAAAGGAGTACAAAAGGAATTTGGTAACGATGTAAGAATTGATCATTATTCAAGAAATTTGTTGCAAGAACTTACCGATTTAAGAGACTATTTGACTGATAAAATAAATGAAGAAAGTAATAAATAGACGAAAAACACTATAAAGTTTTGTGAAAGTTGATATATCTAGAGATAAGTGTATGTGTCGTATAGCATTGTTCTTTATATTATCAGCAATACTGATAAGCTGTGGCCTGCAAAAACCTGCACCTGTACTACTTAAAGGCGAAGAATTTTATGGGAAAAGAGACCTAGAGTACATAAGGGAGTATCATTTGATTAAAGAAAATGTTGATTCTTCGCTGCGAAAAGAAAGTAGAAAAGTCTTTGTAGATAAGGTATATAACAATAATGCACAAAGCATGTGTAAATTTGTAATACCGGTTAAAGGTGCAGTTACCTCTTTTGATAAAATATGTCAAGATGGCATAAAAATTACTGCTCAAAGTGGAACAAAGGTTATTGCTTCTGCACCTGGCAAAGTAATATACGTAGGCAAAGGCCTGAGGTGGTACGGAAATTTAATTATAGTGGAACATAAAGATAATTACATAACTATGTACTCCTATTTAAAAAACATACAAGTTGAAATTAGTGATAAAGTAAAACAAGGTCAAGTAATTGGATCTGCAGGTAAATCAAGCACACAAGATAAAGATCCGCAGATGTGTTTCACAATAAGGCATAATGGTCAAGCAGTCGATCCTTTAGTACATATAAACTGTGATTGAATTTATGAAATATGATTGTAAAAACGTTGAAAAATTCTACCAAAATAAGTGGGATTTTTCTGTAAGTAAAGATAGTAAAAAGAAGAAATGTTACGTGTTGGAAATGTTTCCATATCCATCTGGTAAGATTCATATGGGGCACCTGCGTAACTATGCAATAGGAGATGTTATAGCACGTTACAAGAGAGCTCATGGATTTGAGGTTTTGCACCCAATTGGCTGGGATGCGTTTGGATTACCAGCTGAAAATGCAGCAAGGGACAATAATATTAACCCTGCGGCGTGGACAAAAGAGAATATAGACAATATGCGTGCACAGCTAAAATCTATAGGTCTTTCCTACAATTGGAATCACGAGCTTTCCACATGTGAGCCTGATTATTACAAACACGAACAGAAATTTTTTCTGGATTTTTTAAAGCATGGTCTTGCTTATCGAAAAGAGTCGTGGGTTAATTGGGATCCAGTGGACCAAACAGTGCTTGCAAATGAGCAAGTGGTTGATGAAAAAGGATGGCGATCAGGTGCAGTTGTTGAAAAACGTAAGTTATCTCAGTGGTTTTTAAAGATTACTGATTTTACTGAAGATTTGCTTCATTGTCTGCAAAGTTTAAAAAATTGGCCAGAAAAAGTCAAAACTATGCAAGAGCGCTGGATAGGAAAATCTGAAGGGGCAACTATAGATTTTGAAATAGTTGGCCTGAATAAGAAATTAAAGATTTTTACAACTTCTCCTCATACTTTATTTGGAGCTTCTTTTCTTGCAGTAGCAGCAGAGCACCCTATTGTACAAGACCTTAAGGACAAAGACATACAAGGCTTTATCGACAGTGTGAAGGCAAAGGGGGAGAATGATGAAAAAATCGGGATTTACACAAGATTAAATGTCAAACATCCATTTCTTGATAAAGAGTTGCCACTGTACATAGCGAATTTTGTGTTGATGGAGTATGGAGAAGGTGCGATTTTTGGTTGCCCTGCACATGATCAGCGTGATTTTGAATTTGCACAGAAGTATGGTTTACCGATTATTCCTGTAGTTTGTGAAGAGACCACAGAGACCTTAAAAGAACCGTACTTCGATGATGGAGTGATGTTCAATTCTGAATTCTTAAATGGACTAATGATTAATGAGGCAAAGGAAGTAATCATTAAAAAGCTTGAAGAAAAAGGAATAAGCAAAAAAACAGTAAATTACCGTTTGCATGATTGGGGAATTTCAAGGCAACGTTATTGGGGATGTCCTATACCTGTTATATATTGTAAAGATTGTGGAATTGTTCCAGTTCCAGAAAAAGACCTCCCTGTTATTCTACCAACGGATGTAGAATTTACAAGTGGTGGTAATCCGCTGGATAAGCACCCAACCTGGAAATTTGTTGATTGTCCAGAGTGCGGAAAGCAAGCAGAACGTGAAACTGATACATTTGACACTTTTTTTGAATCTTCTTGGTATTTTGCTGCATTTTGCAGTGAAAATAAATCGATTAATAAAGATACTTGTAATCGTTTTATGCCTGTTGATTATTACATAGGTGGAATAGAACATGCAATTCTACATTTGCTTTACTCAAGGTTTTTCTGCCGTGCTTTAACTAAATGTGGCTATTTTGACGTTAAAGAGCCTTTCTCTACTTTAATCACTCAAGGAATGGTCTGCCATATAACTTATAAAGATGAGAATGGCAAATGGCTCTTTCCCGAAGAAGCAAAAGAGTTGATTACGCAGGGTGCTAAGGTTCAAGTTGGAAAAATTGAAAAGATGAGCAAATCGAAAAAGAACACTGTTGATCCAAACTTTATTATAGAGAAGTACGGTGCTGATACTGCTCGTTTGTTTGTATTATCCGATACCCCCCCAGAAAAAGATATGGAATGGTCTGATGATGGCGTGGAAGGTTGTTTTCGATACATAAATAAATTGTGGCGTATGGTAGTGCAACTTAGGCCCGTAAACATACACTATGATAATGAAAACATTGTAGGTAAACTCCTAGAGTACAGAAAAAAAATCCATAAACTATTGCAAGGGCTTACAGATGACTTAGAAAACTGCAGATTAAACTGTGTGGTAGCAAAGTTTCGTGAAATGACAAATTTAATAGCTGAAATAGACGTAAAAACTGGAAGATCTCTTATTGATGAAGGTATATGCATACTAATCAGAGTAATTGAGCCATTCATGCCACACCTGGCTGAAAATTTATGGCAAGAAATAGGAGAAGAAGGAATGCTATATATGCAACCTTGGCCAAAAGCTGATGAATCACTACTAATTAATAATATGGTGACTGTGGCAGTGCAGATTAATGGAAAGTTGCGTGCAACCATCGAAGTAGCAACTGATTTACCTCAAGAAAAATTGAAGAAAATAGCAACAGATTCTGTATCTAATAGAATTGATCAAAACAAAATTCGCACTATATATGCTGTATCAAATAAGGTGGTAAACATAGTTATATAAAAAACTTGAGTAGCATGTTCCTAAATTCATAGTTATACTTTTTTTGATACATAATTATATCTTTTTTAATATAAAGGATATATACTTGTGCATTATATATTTTTTTGTATGGGTAGTTATATGAAAATAAAAGGATTGTGCGTTTTAGCTTTGTTGCTCACTTCATCTTTAGCAGATGCAGCTAGCAACAAAGCTAGTAACAGCACAAAAGATCAGTACTACGGGGGTTTAAACTTTGGTGGTGGATGGGGTGGTGGCTTTAAAATGAAGCCTAGCGTTGTTTTTGGTTATAATTATGACAAAAATTCTAAACTTGAACTTGAGATTCTCACTGACATGAGTAATTTAACTGAGAAAGCAAAAAGGAAAGTAGGAGTTGGCTTATTAGCAAATTATCGTTATTACCCTAATCTTGATATCGATCCTGTTAAACTATACGTCAGTGCAGGTTTAGGAGGATACCTAAAAGCAATGGGGCCTAATCCCACTCCAGCTATTACTCAGACAGTAGATAAAATACTGAATGCTATTTCCTATACATTGAAAGTGGGTGTTGATTATGAAATTGCTTCACAGATAGTTGGTACAGCTGGTATTACCGTAGGCGGGCAACTCATTGGTATAAAAAGATTGGCAATACCAGATGCGATTCTGGAGTTAGGAGTACGTTATAATTTTTAATATTGGTTTAAGTTTTAATTTCCATAACGTTATATCAATACTTAATAGTTAGGTGTAATATAAAAATGAAAAAATTGTTTGCTATATTATTTGCTTCATCTTTAGCAAGTACAGCTAGTAGTAGTGCAAGTGAGTTAGAAGATCAGTACTATGTAGGTTATGTAGGTTTAAACTTTGGTGCTGGATGGGGTGATACTTTTAAAATGAAACCTAGCGTTGTTTTTGGTTATAATTATAACAAAAGTTCTAAATTTGAACTTGAGGTTCTTGTCAATATAAGTGATATAACTGATAAACAAAAAAGGAAAGTAGGAGCTAGCTTGTTGGCGAATTACCGTTACTATCCTGATCTTGAAATTGATCCCATTAAATTATATGCTAGTATAGGACTGAGTGGGTATATCCAAGTATTGCCTTCTTTTGACTTCGGTAGCAGTAGTACAGGTGAAACTACAGGTAAAAATGTTGCAGATAGTGGTGATTTAGGCAAAATTGTGAATGAAGATGGTACAGAAGACAATAATAAAAGGGAAGAGGAAGAAAAGAGTCAAGAAGCTCCAGCTCTACTAGCTGCTGATGGAAGCAAAGTAACGTCTGATCCATCTTTAGTAGACAAAATACTGAATTCTATTTCCTATAAACTAAAGGTAGGTGTTGATTATGAATTTACTCCGCAGATAGTTGCTACAGTTGCTATTGTTGCAGGTGGCCAACTAAGTGGCTTTAAACCACCGATGAAAAAACCAGATGCAATCATAGAAGTAGGTATACGTTATAATTTTTAAGCTATGAATGCTTATACACAATTGTATACTCGGCACTATATATGTGCTATTTGCAAAACTACTCTGTTTATGCTAACATTAACCTAAATCTTAAGCAATAAAACTAGAAGGATCAACTCCCCGCTGCAAGCAAGCAGCAATTACAGTGTTTATCATAAGAAATGCTATTGTCATCGGTCCAACCCCACCAGGCACTGGAGCAATAGCCTTGACTTTTTCTTTTACTCCCTCAAAGTCAACATCGCCTACAAGCTTTGTTTGCTCTCCTACATTCACACTATTTATGCCAATATCAATCACTATTGCACCTTTTTTTATCCAATCTGCTTGAACAAAATTTGGCTTTCCAACTGCTGCAACTACTATATCCGCCTTAGAGCAATAATCAGCTAAATCCCTACTTTGTGAATGCAAGATGGTAACAGTGCAATTTTCCTGCAACAATAAGTGAAACATTGGTTTACCTACAATATTTGATCTTCCAATGATTACTGCGTTTTTACCGGACAGATTATTTTCAACTGACTTAATTAAATGCAAAGAACCTTTGGGAGTACAAGGTATCAGACAATTTTTTTCACCCTTAACTAATCTGCCAACATTCTCATCATGAAAGCCATCTACATCTTTTTTAACACTTACTGTATTAATTACTCTGCTTGCACTGATGTGTTTTGGTAAAGGCAACTGAACTAAAATTCCATGCACAGATGGATCTTCATTTAATGTATTAACTTTTTCAATCAATTCATCTTCTGAGATACTATCAGGCAAAGCAATAGTTTCAGAACTTATGACTATTGATTCTGCTTTTCTTTGTTTATTACGAACGTAGACCTGACTTGCTGGATTGCTACCCACAAGAATTACTTTAAGACAAGGAAAAACATTATACTCTTTCTTTAAAATATCAATTTTTTTTGATAGCTCCTCACAGAGATCATTTGCTATTTTTTTACCGTTAATAATAATTGACATTTCCTTGCCACTCCTTGAAATCAGGTAATGCGATATCAAATAAATTCAATACTTTACCAACAGCATGATTTACAATATCATCCAAAGATTTTGGTTTAATATAAAAAGCAGGCATCGGCGGAGCAATAATTGCTCCCATCTCCGTTAGTTTTAACATATTTCGGAGATGTCCAAGATGTAGTGGAGATTCTCGCACCATAAGAACTAATTTTCTTCTTTCTTTTAGAGTTACATCTGCAGCCCTTATTAATAGATTGGAAGTCACCCCCGATGCTATTTCAGACATTGTTTTCATAGAACATGGAGCAATAACCATACCTGAGGTTTTAAATGAGCCGCTTGCTATTTTTTCTCCTATTTTTTCTTCAGAATAGTAAAAATCTGCAAGCGATATAATATCTTCAAGTTTTTCTTTAATCTCATGAGCTATAGTTATTTTTCCAGCACTGCTGATCACTAAATGAGTTTCATGATTGGTATTTTTTAGTGCCTCTAGAATCCGTACACCGTAAATAGAACCAGATGCTCCACTTATTCCAATTACAATCCTACTATTCACCTTCGTAATTCATTCCCAATGCACGTTTGTAGGTATCAAGTAATATTTCCTGTTCCTCCCTGTCATCATCATCCATCTTTCTTAGCCTAATAATCTGTTTCATCACTTTTATATCCCAACTTTCATCTGCAGCTTTTACATATACATCACGAATGTGATCTTGCACATCCCTCTTTTCTTGTTCAAGTTTTTCGATTCTCTCTATATAGCTCTTCAAATCTTCAGCCGTTATTTTTACTGTATCTTCCATAGAACCCAACTAATTAATTTCTACTACAGTATTATCAGTTTTTACTTGTACTTCAATCATAGTAATAATATTTTTATCTTTTTTTAAAATCTTAAAGTAAAAACCGTACATGAAAAACTCTTCATTTTCTTCAGGAATGCGCTCTATCTCGTTTATAATCATACCCGCTAGAGTTGTAGCTTCTTTATCAAGAAGATCCCAATGTAATTGTCTATTAATATCCCTAATAGTAGATTTTCCTTCTATGTGATACATATTATCGGATATCTTTTTTATAAAATTCTCTGTGATCAAATCATGTTCATCTGAAATTTCTCCAACTATTTCTTCCAGTATATCCTCAAGAGTTACGATTCCCTGTAATGCTCCATACTCATCAATAACAAATGCAAGGTGTTTCCTGTTTTTACGGAAGTTATGAAGTTGTACACTGAGTGGCGTACTTTGTGGCATAAACCAAGGCTTTGACATAACTTTGGCAATCTCTATTTTATTATCCTTTTCACGCAAGGCATTTATTAGATTTTTCACGTGAACCACTCCAACAATATTATCTGGTTCTTTTTGCCATAAAGGTACTCTGCTATGGCTACTGGTTAAAATCTCTCTTATTAACTCTTCTTTGTTTCGATCTATATCAAGAGAAAATAAGTTTCTCCTGTGGGTCATAATTTGTGATATTTCTGTCTCAGCTAAATCAAGTATACTATTTAGCATATCTAAATCCTGTTGTAACATAGTGCCCTCACTGCGGTGAAGAGTAATCATATTACGCATTGCATCTGCTGCAGATATTACCTCCCTATTCTTATGAAGCCCACATAACTTCAGAATGATATTGACAATAAACTGAATGCCTAATGTCAATGGAGAAAGAATCTTGACAAAAAACAGCATAAAATAAGCAGAAAGTAATGTAAATTTTTCAGGATTTTGCATGGCATAAGTTTTTGGTAAAACTTCACAAAATAGCAAAATACAAAACGTCATCATGAATGTTGAAAGAAATATGCCCTCACTCCCAAAAGAATTTATAAATATTACTGTAAATAAAGCAGAGCAAGTAATGTTAATAATTGTATTACAGAGTAATATTGTTCCTATTGTTAATTCTTTTTTACCTAACAAAAGCTCTATTATCTTGGCTTTTTTGTTACCTTCTAGCTTTAGTTTATTCACTCGGGATCGGCTAATTGAGGTTAACCCTATTTCTGCTCCTGAGAACAAAAACGATAAAATCAATAAGAAAAAAATTGCTGACAATACTGAAATCAATAACCAATCCATTAAAGTATGATGTTATTGCGATATAGAAACAGAGTTGATTTTATATGTTGTAAGAAGCATTTGCAAGTCTATATATCTTTAATATAAAAAAATAAATCAGGAAATATATCACACACTGCATTCACATGCATATTCTCAATAACAAGTGGAGGAGTTATTCTTATTACCTTATTATTTAAAATATTAGTCATTATTAAGCCTTTGTCAAGAGATTGTTTAACAATTTTATCAGCCAAAGGTACTCTAAGCTCTATCCCTATCAATAAACCCTCCCCACGAACTTCTGAAACGATCTTCGGAAATTCTTCAGTCAAAGGCAACAACTTTTCTTTTAGATATTTACTGACCTTCTTAACATGGTCAAAAAAGCCTTCCTTTAGCATTACATCGAGTACTGCATTACCAACAGTCATAGCAAGTGGATTACCTCCATAAGTTGACCCATGAGTTCCTGGAGTGATTGCTTCTGCTATATAATCTTTTACTAAACATGCAGCCAGAGGAAATCCATTACCCATAGCCTTCGCACAAGTGAGCATATCAGGTTCAACTCCTATATTTTGATAGTAAAATAGAGAGCCAATCCGTCCATATCCGCATTGCACTTCATCAAAGCATAAAATTATTCCTTGAGCTTTTGTTATCTCTCTTACTTTTTTAAGATACTCTACATCCAATGGATGTACTCCGCCTTCACTTTGTATGGGCTCTAAAAATATGGCAGCTGTTTTGCTATTGATTTTCTTTTCTAATGCTTCAATGTTATTTCTTGGAACTTTATCAAAACCAGAAAGGAGTGGAGCAAAACCTTCACGTGATTTTTCATTTCCCCCAGCTGAAATTGCAGCAATACTGCGGCCATGAAAACCTCCTTCAATTGTAATGATGTGACTGCGCTTTTCTTGTCCATTTAAGTAGAAATAGCGGCGAATAAATTTAATTGCAGCTTCTGTTGCTTCAAGTCCACTTGAGCAGAAAAAAACTTTATCGGCAAAGGTAAGTTCTGTTAAACGCTGAGCAAGCCTTTCCTGCTGAGGAATAGTAAAAATATTAGAGCAGTGCCATAATGAATCCAGTTGCTCTTTCAATTTATCTGTAATGTATGGATGACAATGCCCTAGAGAGGTTGTAGAAATTCCTGCAGCAAAGTCTAAATATTTTTTACCATCCTTATCGAAGAGATATACTCCTTCTCCTCTAACTATAGAAGCTTCAGATCTATTATAAGCGTTAACAACATGATCCATTTTAAATATTATCTATAGTGCATGAAAAAGCTTTCCCTTAATATTGCTTAAACTAAAAATTGGGCTAACATTATACAGTTCAATATAAAACTCAGAAATTTAATATGTAAAAAAGTAAAACTACACCAATTCACATTCAGCAAAAAAGAAAGCTATTTCTCTATGAGCGTTCTCTAGACTATCAGAACCATGCACTCTATTTTCACTAATATCATTAGCAAAATCACCCCTAATTGTACCTTTATCTGCCTGTTTTGGATCTGTAGCACCCATGATTTGTCTGTATTTACTGACTGCATTTTCACCGATTAAAACTTGAACTATCACAGACCCAGAAGTCATAAATTCCACCAACTCTTCAAAAAAAGGCCTATCCTTATGAATTTCATAAAACAGCTCTGCTTGTTTTTTTGTCAGCAGCATCTTTCTCTGTGCTATAATTTTTAGTCCAGATTTTTCAATGTAAGAATTTATACTGCCTGTAATATTATTTTTTACTGCATCAGGTTTTAATATCGAAAGTGTTCTCTCAATTGCCATATCATTTCCTTATATTAAGATCGTATATTTACTTTATTGTGAATTTTTGTTCCATCAAAGAGATTTTTTATTTATAGTCAAGAATAAAACATCAAGGGGTAGTTTATGGCTTACTGTCGTAAGAAACTAGTGAATAATCTTAAATCATCAATTTTCTGCGGAACAAAAGGTTTTTTAACCTTTAATTTGGCATTTTTAAGTTATTTAGAGTATAGCTTACACAATAATACAAAATTAAAAGAAGGTGCCGCTTTTACGATGAAAAGGAACGTTGTTCCATTTGGTGAAATGATTACCATACCGCTGTTTTTTTGCTTTGTATTACCAGCTATGGTAGGCAAAATAAGCCTTATCGAGTGCGCACTTATATGTTCTGCACTGATGGTTGCAACATGTTTTGTTGTAAGAACCTTTCACTTGCATGAAAAGTTATTGAAAAAAATGACTAATAATGAAAATTATACCAAGAAACAAATAGAGCAGGAATTTAAGAAAGACATTATAAAATTTCCTATCTTTGATGAAAACAGACAGCATATTGAGTATAATTCTCCTAATCAAGGACAAATAATGAATAAAAGTCCTCCCTCTCTCTTTGTTAGGGTTTTACTTTTTCCCTTTATGATTTTTCTGAAGGCTCTACAAAGCTGCATAATGATATCTTTGGCTGCTGTTGAACTTTTTGAAGCAGTGCCAAGTTTTTGTGTTGATGTGGTTTTTGATAGAAACTTTGCATCTACACAGAGTAACGTGAAGAGATTTGGTCATCTATTGTATGCTAGTGTGAGAAATTTAGTGCCTGTAACTAAACTTGATGAGTGTGTAGCTGATTTTATAGGCAAACCTGAAGAAAGGTGCTGTCAGTGAAGAAGGCAGTAATCTTATTTAACCTTGGTGGACCTGATTCACTAAGTGCAGTACGTCCTTTCTTGTTTAATCTATTTTATGATAGAAGAATAGTCAATCTACCCAATCCTTTCCGCTTTCTTTTAGCAAAGTTTATCTCCAAAAGGCGAGAAAGTACGGCACAAGAAATATACGAGCACATTGGAGGTAAATCGCCAATCTTGGAGAATACGAAAGCACAAGCTGATGCTTTAGAACTAAAATTAAATGAAAATGGAAACCATGTATATAAGATATTCATCTGCATGCGTTATTGGCATCCATTTGCTGATGAAGTTGTTAAAAACGTAAAGCAATTTGACCCTGATGAAGTCATTCTACTACCACTATATCCGCAATATTCAACCACCACAACTCTATCATCCATTGAGAATTGGCAAAAAAATGCCAAACTGGAATGTAACACAAAAACAATTCACCATTATTATGACAATGAAGACTTTATTGAAGCTCATGTTAATCTGACGTCTAAATATTATAAGTTAGCTAGCAAAATCGATAAGCCAAGAGTCCTATTCTCGGCTCATAGCTTACCTCTTAGTATCATTAAAAAAGGCGACCTTTACGCTTCACAGGTAGAAAAAACAGTAAAATTAATAGTAAAAAAATTGAATATTGAAGATCTTGATTGGGGAATATGTTATCAGAGTAAGGTTGGCCCTGTAAAATGGTTGGAGCCTAGCACTGAAAGTGAGCTATCACGCGCAAAAGACGATAATATACCTGTAGTTTTATCACCTATATCTTTTGTTTCTGAGCATTCTGAAACACTGGTTGAACTTGATATAGAGTATAAAGCAATTATCAAAGACGGATATTACTTTCGCGTACCAACTCTCAGTACTGATCTCTTATTTATCAAGTGCTTGGCCGATTTATGTTTAGATCACTCTCAAAGTACTGATTTATAGCACTTTTCTTTTTAGATTTTTATAGTATAATATTAAAAAATTATTATTTTATTATCTACTTATGCCAAAAGGTAAGCCAAATACATTTATAGAAAGTATACATGATGCTCACAATCATGATATTAGAAAGATGTATTGTATTGCAGTAGGTTTAACAGGCATATTGTGTAAAATTTCATTGCAATTCTGTTGCGACTTTATTGATAACAACAGATCCAATATTTGTACTATATTAGATATTTCTAAGTTCATCAAACTACCAACATCAATAATATTTGCTCTTCACTTTAGTCTCAATTTAGCTGGATATAAATCTAAAAAACTTCAGAATGGTAAAGGGGGAAATGAACCTGAAAAACCAATACAGGTTGTGGGTAGCTTAGCCTTTTTGGCAAACTGTGTCATAGGAATATTGATGCAGACAAAAATCATTCATTTCTTAGCTAGAAACAACAAGGATGTAATAAGTTATATTAGCTTAACATCAGCAGTTCTATTTCTATTTTCAGAATGCATAAACTGTTATTATACATGGAAGAAGTATCTAGATAATAAGGATTCTGAAAAGTCTGCTAAATATGGCAAAGAAGTTATTTTTAGCACATTCGCTTTGTCATTAGGATTGTTAAGCTTCATATTAAAAAGAATGGAACTTTCAGCCATACCAATAGACTTGGGTGGTGGCATAATCTATAATTTCAACTTAACTGTTACGGTCAGTTTGATACTAAGCATAGCATATCTAGTATCAAACATCGATAAGTTTGTCAATCAACCTAATAATGTTACTGATCCTTCTACTGGACTTGATGACGCTCACCATATTCAGCATAATGGCAGCATTGTAGAAATTAATTATTAGAGATGAAAAGACTTAATTTCTACTGCCAATGCTAGCACTGCTAATTTGCTAACAATATTCCAAAGTGGCAAAGTTTTATTTTCTTGGCTGATGTCATAAAATTCACAGTCAGTGGAATTCAAGCTAGAATATACATCTTTCCTGCTATTACATCGGTATAAGTAACATGTTGGAGTATCTCCTATATAGTATATTAGCGGTTCTGCAGAACTATTTTTAAATATGTCAATAGTTGGTACACCTTCTTGTATAATAACACTATTGATTGCTATTCCTTCTTTTATCTTTTTCATTTTATGACGCCTTTTTTTATTGAGATTTAATATTTCCTTTCCACTTGTTGCTGTTATAATGCCCATTCCATATGTGCCATTGCTTGCTTTGATAAAAACGTAAGGTTGTGTTTTTATTTTATATTCCTCATATTTTTTTTGCACTAGAGATAATATTTGGTCAACTTTAGTCGCTACTTCTCCTAGTGATGAATCATCATTAAAGTCAACTCCATTACAGCTTTCTGTAAGCACAGAAATAAGCCATGGGTCCATTTTAAATTCGCCACAAAATTCGGACACTAACTTTTGATAGATTTCAAAATATTGAAATTTCTGCCTACTGTGCCAGCCATATAATGGACTTGGCACTATCTCTTGTTTTACGTTTTCTAGCGTATCTGGAATGTGGCTCGTCATATCACGGTTCAGTATAATAACATCAGGCACAAATCCTGAAGTTGTCTTCAGCAAAGAGTTTTCTTTCACAACAGTTTCATACTGTTCTATTAAATAGTACGTTTCATTATGAAAGAGGCCAATTCTAGTTTCAAAACCTGCGAGTTGCAGTACCTTTTCTATGGCAAATACATTTTCTATATACATTTTATTTCGTGTGTAATTCTCCGGTATTATAAGGGCCTTTTTATATTGTTTTGTTTCGAAGTAGCTTTTTATCAATTTTGCTGCTATCGCTTTTGATACTTCACTTAGGTTATTAAACCCTGCAGGAAATAAATTGGCGTCTACTGGAGCAATTTTGTAGCCTGAATTCCTAAGATCTATGGAGCTATAAAATGGTAATGTAAAACCATTAAATTTTGTTTTGAACCAATTATTTATATCTTTTTTCAGATTTGGATGAATTATGTTTTGCATCTACACTTTAAATGTTATAAGAAAAGTACTATATTATAAGTTATAATCTTAATATAATATAACGAATTAAAATAACAAAAAAATGATTCATCATGACAGCAGTAAAATGTATGGTACTACTATACTGTCAATTAGAAGAGACAAAAATGTAGTAGTAATAGGTGATGGGCAAGTCTCGCTAGGCCATACCGTTATAAAATCTGGAGCAAAAAAAGTTAGGCGTCTTTCTGGTGATTCCGTAATTGCCGGTTTTGCTGGAGCAACAGCTGATGCATTTACTCTCTTCGAAAGGCTAGAATCTAAACTTGATAAGCACCCAGGACAGTTAATGAGGGCATGTGTTGAACTTGCAAAAGACTGGAGAATGGATAAATATCTAAGAAAATTAGAAGCTATGATGATCGTGGCAGACAAATCCATTTCATTAGTCATTACAGGAACGGGTGATGTTCTTGAACCTGAAGATGGCATTGCAGCCATTGGCTCTGGAGGAAATTTTGCTTTATCTGCAGCAAAAGCTTTGATTGACGTTGAAGGAATATCAATAGAGGAGATTGCAAAAAAGGCTATGAAGATAGCTGCCGATATATGTGTTTATACAAACCATAATCTAATTATCGAAAAAATAGAGGAGTAATATGTCAAGAACTTTGTGTGCTAATTTTTCTAGTCAATCTGTAGTAGGTCAATTTGATAATAATGATGACTGTAATGAGAAAAATAGCCTCTATGAAAATGAAGGTACAGGAAGTAGCAGTATTCAAAGCTCACAAGCTTTGTTAGATGATCTACCACCACAGAAGATAGTTAAAGAATTAGACAGATTTATAATCGGGCAGAATTATGCAAAGCGCGCTGTTGCTATTGCACTCAGAAATCGTTGGCGTCGAAATAAAGTCCCACTTCCACTACGTGAAGAGATTATACCTAAGAATATACTCATGATAGGCCATACGGGAGTTGGTAAAACTGAAATAGCTCGCCGTTTAGCAAAGCTTGCTGGTGCACCTTTTATAAAAGTTGAAGCAACGAAATTTACTGAAATAGGATATGTTGGACGTGATGTTGACTCGATAATACGTGATTTAGTTGACGCAGCAATAGTTTTAGTTAAGGAAAAAGCACGTAAAGCCTTAACTAAAAAAGCTTTAGGTTTGGCTGAAAAGATAATAGTCAACTCCATGGTTGGTGAAGATGCAACCGAGGAAAGCAAAAAAGTTTTCAGAGAAAGACTGAGAAATAAGGAATTTGAAGATGGAGAAGTTTCTATTAACGTCAGGGAGAGCAAGGGTATGTTACCCACTTTTGATATACCTGGCATGCCAGGTGGGCAAATTGGTGTGATGAACGTAACAGAAATCGTGGGCAAGATGTTTAATGGGAGCAAAAAAACAAAAACTATTACAGTTAAAGTGAAAGAAGCACGTGAAATATTGATTAATGAAGAAAGCGAAAGGTTAATGGATGAAAACAAGATAATCAAAGAAGCGATTGATCTTGTTAGCAATGAAGGCATAGTGTTTTTAGATGAAATAGATAAAATTGCAGCACGTACAGAAATAAAAGGTGAAGTCAACAGAGAAGGAGTGCAGCGCGATCTGTTACCATTACTTGAGGGAACAACTGTTTCAACTAAGTATGGCTCCGTAAAAACAGACTATATATTATTTATTGCATCTGGTGCTTTTCATTTATCTAAGCCATCTGATCTTTTACCAGAATTACAGGGTAGATTGCCAATTAGAGTGGAACTTAAGGCGCTTACTCAAGAGGATCTAATAAAAATATTAAAGGAACCAGAATCTAGTTTGTTAAAACAGTATATAGCGTTAATGAAAACGGAAAATGTAATACTTGAGTTTACTGATGATGGCATAGAGACTATAGCTGAAATAGCATTTACAGTTAATAGAGAAGTGGAAAATATAGGTGCAAGAAGACTTCATACTGTCATGGAGAAGCTTTTGGATGAAATAAGTTTTATCGCTTCTGAAAAAAATAGTGAAAAATTTGTTATAGATAGCAAATATGTAAGAGATAAACTAGAGTCAATTTCAAAGCAGCTTGATTTATCTAAATTTATCCTTTAGAGGAAGCCTACTTTAAGTAATATAGAGCATTCAAGAGGTTTTATTTTTTCTTACTTCGTAATTCTTTAAGCTATTTTTCAATAGTAGAATTCAAGCTTAAATCAATTATTGCAATATCACAATCTATGCCTTTTGTTAACACATCAGTTAAAAGATCAGGTGGAGAAAGAACTGTTCTTTTATTACCAACTCTCATTCCCAAAACTCCAAGTTCTATAGCAAGTGGTATTTTTTTGTCACCAACCTTAAACTGCACTATTTGATCTTTGATTATATACTCACCATTATGTCTCTTTATGCTATATTGAACTGATATCTCATCGCCACATTTTACTCGTTTTCCAGTTTTGTTAATTAAGTCATTAAAAATCATCAGGTTATTTACTGAATCGGGATATTTATCTTTTACTTCAATCAATTTGATGTAATAAGAGTTAAAACTCATTTTATTGTCATCAGCAGCAATAGTAACTACACGCTTTCCGCCTTCTTTCATACCTATTACCCCTAAACTCACTTCTTTTAAGTAATCCTGACCTATTTTCAAATTGACATCAGTCGGAAGTAGCGTTGCTAGGTTGTTGGAAACTTTGTACATTTGTAGCAGAACTTCTTGGCCACAGAAAACTTTACTGCCACTGCCTTCAGTAATTTCATAAAAGTTTATCATCTCTTCTTCTTTTTGCTGTGTTATTTCTTCTAAGTATTCTGCTAACCCATGCTTTTCAATATAACGATCAAGAGCTGATTCAAGTATCGGCCTGACCAAATAACTTGCTATCATCTGTGTCAAACCACCATGTGTAGCATTTATTTCGTAAAGCTTTTCCCTTTTCTCTGGTTTATCTTTGTTTATATAAACAATCGTAATTATAAAAGCAGAAGCTAAAGCGAGAATCATTACTACAGAGATAAACATTTGTAATATAATTTTTCTAACCATCTTTTTTTACTTGATTCAATAAATCATATAAGTCATTAGTATCCCCTGAAAGCGTACTTAAATTATCTGAGGCCTGTTTAAAGAGACTATCTATATAGTTTTCCATTTCATTTTTGCCAAGCACGGACATTAAATTGTTTGTTTTATCTTGCTCATAATCTTCGATATCATCCTTGGATTGAAAAATAAGCCCTAGATTTATTCCATAGTTATATAATGCTTCCCGCTCCTTGTCTGTAGCGCCTCCTATTATAGCCCCTATTTCACATGAAGCTGCAAATAGTTTTGCAGTTTTCATCAAATGAATTTCTTTTATTTTGTCAAAATCTGCACCTATATCTAAAATCTGCCCTCCCACCATTCCCTTCATTCCTATTGCTTGAGAGAGCACTTTTATGATCTCACAATTTAACAAAGATAATACCTCAAAAGCCAGTGTAAGTAATGCATCTCCGGCCAGTACTGATGTTGCTTCACCAAATTTTTTGTGGCAGCTTGGCTGGCCTCTGCGGGTGTCACTGTTATCCATACATGGCAGATCATCGTGAATTAGGGAGTAAGCATGAATAAATTCAATTGCTGCTGCTGCTGTTATTGCTTTTTCAACCTTTATGTTGAATATCGACGAAGATGCTATAACTAAAAAAGAACGTATATGTTTTGCAGGAGCAAGAAGCACATAACGCATAGCTGATATAAGTCTATTCTCGCTATTTTTAGGTAAGAGCTTATTCACTTCTACAACAAGCAAATTTTTTGTTGTTTCGTCTAGCATTTTTTAATTTATTAACTATCTAGTGCTAAGAGATAGGAAGTTTTTAATAGTTTATATAATCATAAAAGCTATTGCAAACATCAAAATTTCTTATAACATCAGAGAATAGGTTATTTTTTAGTAAGAAATGAGCGAATTGGCAAAAAGCACTAGGGAAGATATAGAAGAAAAAGTAAAGAAGATTATACTAGAGCACATCAGTAAGGATGTAGAGGGATTTGGTAGTTCTTCAAAGCTTTCAGACCATGGCACAGATAGTTTAGATGCAGTTGAAATAATTATGGCAGCTGAAGAAGAGTTTGGTATAGAGATTCCTGATGAAGATGCGCAAAAAATGGAAACTATGGAACAGATAGTTGAATATATAGTAAACAAAGCAAACAATTGATGTTGAATGAGCAGAAGAGTAGTAGTTACCGGTGTTGGCTTAATTACTCCACTAGCAGCAGATGTTAATAACACCTGGTCAAAGCTGAAAGAAGGTAAATCTGGCATAAAAGCAATTAATACAGATAGGTTCGACTCTTCTGATCTTGCTTGCCAGGTTGCAGGACAGGTGCCTGTGCAATCCGATAACATTGAGCATTATTTTAATCCACCAGATTATATTTTTGAAAAAGACCTTAAAAGAACAGATCGTTTTATTCACTACGGAATTGCAGCAGCTGTTCAGGCAGTAGAAGATTCACTAATTTTGGAAAATAAAAATATTAATAAAGAGCGAATAGGTGTAGCTATTGGTTCTGGTATAGGTGGTCTTCCATCAATTCAGAAAAATGTAATTACCATGCAGGAGAAGGGTCCTAGACGTGTTAGCCCATTTTTTGTTCCTGCAAGTCTAATAAATTTGATATCTGGTCATATTTCTATTAAATACGAATTTATAGGTCCAAATGACTCAGCGGTAACTGCATGTGCAACAGGTGCGCATGCGATTATAAACTCAGCAAGAGCTATAAAACTCGGTGAAGCTGACATTATGATTGCAGGCGGAGCAGAAAGTGCGTTATGCAGAGTTGGAATTGCAGGTTTTGCATCAATGAAGGCGCTATCAACTAAATTCAATGATAATCCTGAAGAGGCCTCAAGGCCATGGGACGAAGAACGCGATGGATTTGTCATGGGCGAAGGGGCAGGTATATTAGTTCTGGAAGAATATGAACATGCAAAAAAAAGGGAAGCAAAAATATATGCAGAACTCACTGGATATGGGTTAACAGGAGATGCGTACCACATCACAGCACCACATCCAGAAGGAAGAGGCGCACTTAAGGCAATGGAACTTGCTTTAAGGAGTGCACAAGTAAGCCCAAGTCAAATTGGGTATATCAATGCACATGGGACTTCAACAACACTTGGGGATAAAGTTGAAGTAATAGCAATGAAGCAGTTATTCGGTGACTATGCCTATAAAATACCTGTTTCCTCGACTAAATCTTCTATAGGACATTTACTTGGTGCCGCAGGAAGTGTTGAAGCAATATTTAGTATCCTTGCATTAAACAATGGAATTGTTCCACCAACTTTAAACCTACACAAACCTTCAGAAGGGTGTGATTTAAATTTTGTACCACTTAAAGCTCAAGAGCATAAAATTCAATATGCGCTTTCTAATTCATTTGGTTTTGGTGGTACCAACGCGTCTCTCATCTTTGGAAAGCTGTAGTTAATTATGCTATTTTGAATCGACTACGAAAATGTTATTCGAGTAGCTGAAACTAGAATCCAGTTAAATTGGTCAGCATAAAAGTAATGTTGAAATATAACATTTTGATGATGATGAAGAAATGGATCCCAGTGTCAACTACTCGAATGACAGAAGAAGAAAAAGCAAAATTTTGCCTTTTACCGCTAACCTATTATACTTACTTGATAAGTTCTATCGCTTGATTAAATGCATAAAATATTAGTAAGAAATAACCATAAGCCCTTGATTGGAAAAATCAAAATTAATGGTTCAAAGAATGCAGTCTTGCCAATAATGGCGGCAAGCTTGTTTAGTAATTCTTCAATAACTTTGCATAACGTACCTGATTTAATTGACGTGCATTTAATGTCTGAGCTGCTTAAGAGTCTTGGTGCAGAAGTAAATTTTATATGCAATAAAGACTATAAAGCAAATCACACTTTAGAAATTGACTGTAGCAATATCAATAACTATTTAATATCACATGAAATTGCAAGCATACTGCGAGCATCTTTTTTAATGCTAGGTCCAATGCTCAGCAGATTTGGTAGAGTTTCAACAGTATTTCCTGGTGGATGTAATATTGGAAAACGTCCTGTTGACATTCATATTAAGGCACTTGAAGCAATGGGAGCTAAAATTGAAATTGATAGCTGTAATATAACTGCAACAACAAAGGGGAAATTGCAAGGCAAAGAAATAACATTTGAAAAAGTGAGTGTTGGTGCAACAGAAAATATAATAATGGCAGCAACACTTGCAGAGGGAGTAACAATAATAAACAATGCTGCAATCGAGCCGGAAGTTCTTGATTTAATAGAGTTTCTGAAGATTATGGGTGCCAATATTGAAGTTAATAATATAAAAATCACAATAGAAGGTGTTGAAGCATTAAATGGGTGTGAGCATAAAATAATACCAGATCGCATAGAGGCCGGTACTTATGCTTTGGCTGCTGTCATTACCGACGGCGAGCTAAAGTTAGAAGGAGTAAGTTTGTCTTATATAGAATGTATTGCAAATGAATTGAAGACTATAGGAACCAGAGTTGAGTTACATGATGATGGTATTATTATTTCTAGAAAAAATGGCTCTATTAAATCTGCTCACGTTGCAACAAATCCATATCCCAACTTTCCCAGTGATATGCAACCACAACTAATGTCTGCAATGTGCATTGCAGATGGAATATCAATCATTGAAGAGAACATTTTTGAAAGTAGATTTGCACATGCAAATGAGCTAAGAAAACTAGGCGCTAATATCAGCATCGAAAAAAGTAAAGCTACTATAAGTGGAACAAAGAGCCTATCTGGAGCTAATCTTCATGCTAATGACTTAAGGTCAACAGCAGCTTTAATTCTCGCTTCTTTGGTAGCTAAAGGAGAAACTACAATAAATAACTCACATCATTTATGGAGAGGCTATGAAGCGATGGACGAAAAACTCAATTCGTGTGGAGCCGATATTTCCTTGAGGACATGTTATGAATAAGCGAACTACAGTAAAAGAGATAGATGAAATTCTATACGAAGAACATAAGGTGTTAGATCATGGATTTGTTCGAGTAATTGATTATATGGGCTCTGATAGCGCAATAGTTCAAGCTGCTCGCGTTTCTTATGGAAAGGGAACGAAACAGATAAATCAAGATGAGGCGCTTATGAAATATTTGATGAGAAATCATCATACAACTCCATTTGAAATGTGTGAAATTAAGTTTCACGTGAAACTTCCAATTTTTATTGCAAGACAGTGGATAAGACATAGAACTGCAAATGTGAATGAATATTCCGGAAGGTATTCGATACTTGATAATGAATTTTATATACCAAAACAGGTTGCAAAACAATCTGATAATAATAAACAAGGCAGCGGTGAAGCTTTTGACTCAAGTACTTCAAAAGAAATAATAGATTCTCTAATAAATGATTCTAATTTAGTATATTCTCATTATGAGAAATTTATTGAACAGGGCCTTGCAAGGGAAATTGCCCGAACTAATCTAACACTTAATTACTATACTCAGTTTTATTGGAAAATAGATTTACACAACCTTCTTCACTTTTTAAGGCTTAGAGCTGATCAGCACGCCCAATATGAAATTAGAGTTTATGCAGAAGTTATGTTGGACATAGTGAAGAAATGGGTCCCGCTGGCCTATAATGCTTTTGTTGAATACTCGCTAAAATCAGCCTGCATTTCAAAAACTGCTCTTGAAATAATTCGCAAGCTAATAAAAGGAGAAAATGTTACGAGAGAAGAAAGTGGCATTGGTAAAAGAGAATGGAATGAGCTGATGTCTATACTTGGTAAATAGCCAAAAAGATCAAGTTATGTCCTTTCACAGACTTGCAGGTGTGAGCAACAATTTATTCATACCTTTATCAACTGATATATCAATTATTTTTGAATTTATTCTTTCCATTGTTTCGTAAAGCTTTTCGGCTTTCTTTAACATTAGTGTTACATTTCTAAGCATAATATAAACTTGGCAATAATCTGCAAAATTTTCAATATACATATCATATGAATAACGGTTTACAGCAAGTTCCATTACCCTACAAACTTCCTCTAATGTAAAATTGGCAGCTCCTGTATCAGGACAAAAGCCAACCACTCCTTTATTAGAGTCAAAAAATATGTATTTATCATTCTCTTCTTTATACACCAACATAGAATGTCCAGCACCCTTGACATCTGCTCTATTATAAGTAAAACAAAAAGAATTAAATTCTAAGTAGCATCCTATCTCCACATCATTTAAGACACGTTTGATTTGTTCTTGCTCAGTATCGATCCATACTTTTGTTGAAAATAAATTATCATATAATTGCTCATATATTACCTCATCAGAATAAAATGGATCTCCTTCTCGCTTTTTAATGCTCTGAACATCAAGAATAGGTAAAAATTGCGATAAAAACTTCATCATCAATAACTTAATCGTTTGTTCTTTTCTTCCATCAATATAATTCATAAAATCTTGTTCAGATATAATATTATCAGACTCGAGAAATCCAACAAAATCTTGCCTATTCTCTAATTTTAGAAAAGTAATAAAGTAATTTAATGAGTGACATAACCCTCTTTCGAGAGAAAAACCTAAAATTTCTTCAAATCTATCTTTTAATTGTACAATTTTAGATATACTATCTGACATAAAAGTATTCAAATTAAATTGAATAGCTTTCTCACTTTCAAATAATTTATTATATTGTTCTTTAGCTGATAAATCTGACGCCTTATATACATATCTACCATTTTCTCTACGTATACCTTCTATATCTTCAACGATACCACGTTCTACATTTTTACTGATAGCAAGTTCTTTATTTCCTTGATTCCTTATATTAGTTAATAGGTTTAAAAATTCTACAATTTGCTGTTTTGAAAGTGTTTTTTCAACTTCTCCATCTTTAATTTTAGAAAACACTCTAATTTTAGCGTTTTTCTTGTCAGTATAGACTTTTAATACAATAGATTCAGCAATGCGATTAACATATTTTGGCATATATAGTTATTAAGATATTAACTATATATCTTAATAATATTTATTATATAAAAAGTAAATTACATAATAGGTGGTGTCATGCAAGTAGCTGACACTGGAATCCAGGAATTTTGATTCTAAATTAGGTATTGGTCTTAAATTAAAATAAACGTTTGTGATGAGATTATATGAAAAACTGGATCCCAGTGTCG
>NODE_2_length_78965_cov_3.707776
ATAATCTCAAACTTTCCTCGACTTATATCACTTGGATATAAACTTCCCATATCCTACTTTATCCTCTCATTCTATCCCTTTTTTGAGATCATGTACAGGTTCTTAGGCAATGCAGACAATTATCCGGACCTGATTTCCAAAGACCTGAAAGTTCTGAAAGATGTTTTAGATGCTTTTCATCAACAAAAAATACCAGTAGTATTAACGATGCTTAGCTTACCTGGATCTAGATGGAAGCAAAATAATAACGATAAAGATGATTTACGTTTATGGTCAGATCAAGCTTTTCAAAAACAAGCAGCAAAATTTTGGCAAGATCTTGCGAAAGAGCTTAAAGATCATCCTGCTATTGTTGGATATAATATCTTAAATGAACCACATCCAGAAAGGCTTTATAATACTGCAGATTCGGCTATTTATAAAGTAGAACAAAGCAAAGTTCAGAAGAATCTATTTGGCTTTTATAGCAGCGTGGTAAACAGTATCCGCCAAGTTGACTCAGAGACCCCAATAATACTTGATAGCAGCAGTTATGCTGACTCTAATACTTTTAACAAATTTGAACCAGTTAGTGATAAAAATGTTCTTTATTCATTTCATATATATGAGCCTTTTGCTTATATAAACTTAAAATTAAACCAAGGTAACTTCGCCTACCCTGGACATGTTCAATCTTTTGATGCAAAAAAAAGTAGAGTATTGGAATAAAGATAAGTTAAAATCATATATAGAACCTGTAAAAATTTTCCAAAAGAGGTATAATATACCAGATTATAAGATCCTTGCTGGAGAGTTTGGCGGGCACCGCTGCTCAAAAGGATTAGAGCACTATTTTCGAGATCTTATCTATTTTTAATGAATATAATTGGCATTTTGCTGTTTATGGCTTTCGAGAAGATATATGGGATGGTATGGACTATGAACTTGGAAGTAAGAAATTATCGTGGAAAGATTGGTAAGCAATTGAAGAGGGTAGGATGAAAAAAAATTATTTGCCAAATAATTCAATTTTTAATACATTAAGAGAAGAATGGTCAAGTCAGCTCGCTGGCCATTCGTCATAAAAGAATATTTCTTTTATTGATCTTCTTTGTTTTTCTTTGACTTCAGCACCCTCTTTTTCGTAACCAACTGCTATCACTGACATTACATTAAAATCATCAGGTATATTGAATCTCTTAACTATTTTATCTTTATCAAATCCACCCATTTGATGAGTCATTAAGTTCATAGCTGCAGCCTGCAGCATAAGTGCATAATTTGCTGCACCAGTATCATGCTTAGCCCAAAAATTTTCTCCTTTACCTTGTTTGCGGAAGTTCTTAGCGCTTAGAGATATAATTAGTATTTGTGCATCTTTTGCCCACTTTTGATTAGATTCATCAAGGCAATCGAGCAATTTTTTCCATGCGCTTTGATTGTTCTGTTTGTTGCATATCACATATCGCCAAGGTTCATCACCAAAACACGAGGGTGTTAGCCTTACAGCTTCTATTAAAATATCCATTTCTTTCTGATATATTGCTCTTGTAGGATCGTATGAACGTCCGCTGTGTCTTTCTTTCATCAAAGATAATAGATCTTGTTTACTCATCATTTTTAAATAGTGCATAAATAATTCATTGTAGCGCAATATAAGCAAAATTTAAATTGCAAAACCTCTTATACACATATATTACATATAGTAAGTTATTTTTATTGGGAAGATATGTTTATAACACAATCAAGCAGTAGGTCAACACTGGCTGAAATATTGTCTTGTGTTTTACTTTTATTCTTGATGGCTCAAATAAGCATACCATTGCAGCCTGTGCCTATTACATTGCAAACTTTAGGATTAATGCTTGTTGGGCTTAAATTTAACCGCAGAACAGCATTCTATTCTGTGCTTACATATCTATCACTTGGTGCAGCAGGATTTCCTGTTTTTGCGAATTTTTCTGGTGGTCATCACATTTTTCTCGGGCTAACAGGTGGATATTTGATTGGCTGTTTAGTTGCTGTTGTAGTAATGAGCAGAGTAAATGAATTACTGAACTCTAAATATAAATCATTTATGTGTAATTCTTTAAGTTGTCTGGCGGGTAAAGTCGTAATCTTTATTTGTGGTATTAGTTGGCTTACTATTTACGTGGGTCTGAAACAAGCAATAATGGTAGGTGTTTTACCATTCATCCTTCCTGGTTTGGTAAAAATTTTTCTACTTGTAGCAGCTTTGCAGTATTTGAAAAAGTGATAAGGTTTCGTCCTCATCATTTTATGTGCATTCTTGCATTTCAAAGGTATGGATATTCTCAGAGCTTTGTAGAAAATTACAAAAAGATAGCAAGTAAAGTAATTAGTGATCCTAATACTAAAATCGAAGTAGTTGATAATCTTGACACTATTTACAGTGTTTGTCCAAACCAGACTAAACAAGGTAAATGTACCACACAAGCTAAAGTTTTAGAGCTAGATAGAAGGCATATGGAAATTTTAGGAATAAAAATTGGCGAGATTTTGACCTAGAGTGAAGCAGTCAAAAGAATTAGAAAGAAAATGTCTTTAGAGAAATTTGACTACGCATGTGAGGAGTGTAATTGGCAACCATATGGAATGTGTAGAAGTGCTCTTTTAACTCATTCTAAATAGAATCTGCCAATTAATAATATCTTTATTATTATATTAGATAAGTAATTCAGCATTTATGAATTTGTAATGTGTTGCGTATAGTTCAAAGAAATAAGATTTACTGGTTACGCGCTGCAGCCAATGCCACAACACTAGGATCTATGTTTGTCTGCATGTTAATTTGCGTTGTGATTTTATGGAGGTCTTCTGTTACCTATGCTAGTGAAAATTTGGAGATACAGAAGGTCTTTGATAGTGTTGTCAAGCATATAAAAGCTGATAAAAAATATAAAGATCTTGATGTTCTCGAGAGAAAAAGTGACAAATTTAATATCAAAATTTCGCAGAATTCTGGCAAGAATTTTGACATATACTCTATTTTAAAAAAAGCAAAAGATTCCTTTGAGTTAGGAGATAGTGAAACAGCTACTTCTCTCCTCAATCAGATTATTGCAAGATTTCCTTATCATGAAAGTGCTTTAATTGGATTAGGGAATATCTATTACGCTAACAAAGAATTTAAAAAAGCTGTAGAGATTTACACAAGACTGTTAAAAGAATATCCTAGCAACCCTTATGTATTAAAGAATTTTCTGACGATAATCTCACAATATGATCCTAATTTAGCATTGAGTGAAATGTTGAAATTGTATGATACACTCAGAAATAGCGCCCCCTTATCAGCAAATTTAGGTTTGATCTATATGAAAAAAGGGGATTACGTAAAAGCTAAAGAATATATGAAAGCAGCAATTTCTTTAGATCAAAACAATATTTTTTATACCTATAATTTAGCTGTTATTCTAGATAAGCTCTCAGATTTTAAAAATGCCACAGCATGTTATTCAAAGTTGTTGAACATGTCAAAAAATGTAAGTGAAAGAATACCTTTATACAAGGTAGCAGCAAGACTAAAATTTATACAACTCCATAGTGCGCACCCAGCGATTCCATAAGAGTTGCTTGTATCGCTATTTTTGTTTACAACAACAACATTGAACTATAGAATTATATCTAGAGGGGCAATTAGCTCAGCTGGTAGAGCATCTCGTTTACACCGAGGAGGTCGGCAGTTCAAGTCTGTCATTGCCCATTAGCCTAGTTGAATATTAATATTACAATTATTTCAATCAAAATATAGAAAATGCAAGACAACATAGTACCAGTTTCAATAGTGAAAGAGCTAGAGGATTCTTATCTCTCCTACGCAATGAGTGTGATCATAAGTCGAGCTATACCTGATGTGCGAGATGGATTTAAACCTGTTCATAGGCGCATATTATATGCAATGTCGAGGGCTGGGTTCGATGCCGGTAAACCGTATAAAAAAGCAGCTCGTATAGTCGGGGATGTAATGGGAAAATATCACCCACATGGTGACATGGCTATCTATGACTCCTTGGTCAGGATGGCTCAAGATTTTTCTCTTCTTTTACCACTTATTGATGGGCAAGGTAACTTTGGTTCGATAGATGGAGATCCGCCAGCTTCAATGCGATATACAGAAGCAAGGCTCCACAGAGTGTCGCATTTTTTACTAAATGATATCGACGAAGATACAGTTGATTTTAGGCCAAACTATGATGAAAATGAAACAGAGCCTGTTGTACTGCCTGCAGAATTTCCGAATCTATTGGTAAATGGTGCAAGCGGTGTTGCAGTTGGTATGGCAACCAATATTCCTTCTCACAACCTTGGAGAAATAATAGATGCTTGTATGTTATATATAGATAACCCTGAAGTTACTTTGGATGAGTTACTTGAAGTGATGCCAGGACCGGATTTCCCAACTGGGGGAACGATTCTTGGAAGGTCTGGAATAAGATCAGCATTTGCAACGGGTCGTGGATCAATTGTTGTGCAAGGCAAAACTCACATGGAAGATCTGCCACAAGATAGGCAAGCAATAGTGATTGATGAAATACCTTACCAGGTAAATAAAGTAAAATTAATTGAGAAGATAGGTGAGCTTGTAAAAGAAAAAAGAATTGATGGCATAACAGAAATTAGGGATGAATCTGATAAGTCTGGTATTAGGGTAGTAATTGACCTCAGAAGAAATGCTGAAGCAAGTTTTATACTTAATCAAATATTGGGACTAACTCCACTGAGAAGTAGCTTTAGTGTTAACACTTTAGTCCTCAACAACAACAGGCCTGCTTTGATGTCGTTGAAAGAAATTATAGCTGCTTTTATTGATTTTAGAAAAGAAGTATTAATCAGGAGAACAGAGTTTCGTCTAAGAAAAACAAGGGAAAAAGCTCATATATATATAGGGCTCTACATTGCGGTCTTGAGCATAGATGAAGTGATAAAAATCATCCGTGGTGCAAAAGATCCTGCAGAAGCAAGTAGAGAACTTTTAAATAAAGAATGGAAAACTTCAGCTGAGATAAGCACAATTATTGGATTAATCTCAGATAGCACGAGATTTTTGAAAGACGGAGTGTATAGATTAACTGAGCTGCAAACGAAAGCTATTCTTGACATGAAATTGCAACGTTTAACAGGCCTTGAAAAAGACAAATTAGAAGCTGAGCTAAGTTCAATGATTAACCTGATAAAAGAATATATCGCTTTTCTTGGTTCAGTAGAGAAGTTGATGAAAGAAATAAAAAACAATCTACAAGAAATAAAGAACAGATTTACTGTGCCGCGAAAAACTTCAATAGAAGAATCAGATATGGACATCGAAGCTGAAGATCTAATTCCACAAGAGGATATGGTAGTGACCGTAACTATGAATGGTTACATCAAACGTGTGAAACTCTCTCATTATAAAACCCAGCATCGTGGTGGAAAGGGAAAGCTAGGACAGGGATTAAAAGAGGAGGACGTAATTACAAAATTATTTGTTGGAAATACCCACACTAGTCTTTTATTCTTTTCTAATACTGGTCGAGTTTACAGATTAAAGGTTTATAAACTCCCTCTTGCAGAACCAACTGCACGTGGAAGAGCACTTGTTAATATATTTCCGCTTAGCGATGGTGAAACAATAACTAACATTATGCCGCTTCCAAGTGAGAATGACGAAAATCAAAATATAGTTTTTGTTACTGCTCATGGGAACATAAGGCGTAACTCCTTAGCGGATTTTCACTATATTCCAAGCAATGGAAAAATAGCAATAAAGCTCGACGAAGGAGATAAGTTAATATCAGTTAAAGTATGTAGCGAAATTGATCATGTTCTACTTTCAACAACACTTGGAAAAAGTATCAGATTTGTTGTAAGCGATGTGCGTCAATTTAAGAGTCGTAATTCAGATGGCGTAAGAGGTATCAAACTTGCAAAAAATGACAGTGTGATATCCATGACAATACTAAACGGCATAGGTATTGCAACAGAAACAAAAGAGCTTTACTTAAGAGTTCCGCTTGCAAAAAGGATGGAAGCTGTAACCAACAACTCAATTGATTCTAAATTAGAAAAAACTTTGAATGATTTAGGAATAGATAACAAACTGTTCTTAAAACTTGCAATGAATGAGGAGTTCATATTAACTATTACTGAAAATGGTTTTGGTAAAAGAACTTCTGCATACGAGTATAGGGTAACAAATAGAGGTGGTGTTGGTATTACAAATATCCTTACTACCGATAGAAACGGTAATGTTGTTGCTAGCTTTCCAGTTGAACAGGGTGATAATATCATGCTTATTACAGATAAAGGAAAGTTAATTCGTATTTCAGTAAATGATATCAGAATTGCAGGACGTAGCACTCAAGGAGTCACTCTGTTTAAAACAGAGAGTAGAGAAAAGGTGGTGTCAGTAGCGAAAATTGAGGATCCTGATTCCACTGAAGATAGTATTTCCGAAATTGAAAACTCTGTTTCTTCTTAACTGTATAGCAAAAGTTAAGCAAATAGTGCAAATTTCTATTGATTAATCTATAGTATTTAAATTAAAATATATGTTTATGTTCAAGTAGAGATTGATGGATAAGAAGTTAACTAAAAATAAAAAATCATTGACGAATGAGAAGAGTAAAAAAACATCTCTTGTTAAAGATTTTGCCAAAAATAAGAGTAGAAGAGATTTTATCATATTAACTACGTGTGCCATGGCAGGTATAGGAGCTGCAAGCGGTCTTTGGCCATTGGTTAAGTCTATGAATCCTTCTGCTGAGGTTTTAGCGATGTCTACGGTTGAGGTTAATCTATCTGATATTCAAGAAGGACAAAGAAAAAAGGTAAAATGGCAAGGTAAGCCAGTATTTATCCGCAAGCGCACAAAACAAGAGATTGAGGCTGCAAGAGCCATAAATGCAGAAAATTTGAGAGATCCTGAATCAGATGAAAAAAGAGTATACAAAGGGAAAGATGAATGGTTAATTATGATTGGAATATGCACCCATCTTGGATGTGTACCAGTTGATCACGCTACAAAAGACGGCAACGGTTGGTTCTGCCCTTGTCACGGTTCATATTATGACACATCAGGCCGAGTAATTGGCGGTCCTGCACCAAAAAACATGGCTATACCTGACTACTTTTTTCCAAGTGAAAATATTGTAGTAATTGGCAAGAAGGCTTAACGGATTTTTATAATTAAAGTAATAAAAGTATGTTCCATTTCAAGAAGCACACTGACTTCATAGGCAAAGCTCTTGAAGTCTATCAAGCTAATTTTATACTATGCACATATTCGGGTGATAATTAAGAAACTTGCCTGCCAAATCTTCAGAGTTGATAGCTAAATTTAAAACTTGTTCCTTTGCGTCAGAAAAATTCTGACTAACTTGCTTAAAGTTATTTTCTAACTCTTCGAGGATGTAGCTGAAATTAAAAAAACTTTTCTGCATTTCATCAATATTTTGAGTTATATAGCTTAATACATAAAGATATAGACAAGAGGGGAAGAGATATGGTAAAGCAAGAAAAAGCTGAAAGTGAGGGAATAAATGGAGTCACCATATCAATATGAATTAAGGGAAAGAGTGATTTCAGTGGAATTGGGAGTCGCAATAGTAAAAGTGAAAGAAATCTTCAAAGTAGAACTATCCCCCAAAGCTGCACATGGACATAGAATATCCTTTATCAGGGATGGACGTAAACATTGAAGATCTTCCCCTAGAGCTGGATATAGATATAAAGTCATTTATGACATTACCTATATTCGAGAAAAATATCACATGCCAAGAACCTTGTCAAAATTATATAATCTATCTCTAGAGCAGGTTATTGAGAATGTCAATCCACATAAAAGAGCCAGGTATTCCTAACACCACTAAACTCACAAATTCATTTGCTAGAGTTTATAAGTTCTTGTTTATAATAATTTTATTATATCGTAAAACGATCTATATCGGCCTATTTAAAAAGTATTTTACTTTCCTTAAGGATTTTTTAAAGACCACCTATTGAATTCTATGATATTGTTTTTTGTGAGATTGTTATACAAGTTATGGCAAGGAAGGCAGAGAGATTTGTTAAGTAGTTTTTGCATCTATATGAGCTACTTGAATAATGGTTACAATATTTGTACAATTGTACAGCATGAGCTGAGTTCGCTTAGCCCTTATCTACATATTCAGTTCCACCAACAGTTATTGCATCGACCTTGAGTGTTGGCTGACCAACTCCAACAGGCACATTTTGCCCGTCTTTTGAGCACGTACCAACACCAGGATCTAACTTTAGATCATTACCAATCATTGATACTTTTTTTAGCACTGTTGGCCCATCACCAATTAGCGTTGCTCCTTTGACTGGTTGTGTAACTTTACCATTTTTTATTAGGTAAGCTTCCGAAGATGAGAAAACAAATTTTCCTGATGTTATATCAACTTGTCCACCACCAAAATTTACTGCATATAGGCCTCTCTTTACACTGGATATTATTTCTTCTGGTGTATATTTTCCTGGCAACATATAGGTGTTTGTCATGCGTGGCATAGTAACTTCTTTGTAACTTTCTCTTCTACCATTACCAGTTGGATTTACACACATAAGTTTAGCGTTCATATGATCTTGCATATATCCTTTTAGAATTCCATCTTCTATAAGCACATTATAGCCAGGTAAATTACCCTCATCGTCTATGCTAATAGAACCACGCAAATTAGGTAGAGTTCCATCATCAATTACAGTAATGTTACTGGCTGCCACTTGTTTACCCATAGAATTTGAAAATGCCGAGATTCCTTTACGGTTAAAATCACCTTCAAGTCCATGACCTACAGCTTCATGCAATAATATTCCTGGCCAACCTGAACCTAAAACAACTGTCATCTCTCCAGCCGGAGCTGGAATTGCCTCAAGATTTACTAGCGCTTGCTCTAACGCTTGATTTGCAACTTCTTTCCACTTCTTCTCAGAAACAAATTTACTATAAGAGTCTCTTCCACCGTGCCCTGCAGAACCTCTCTCAGCTCGGCCATTTTTCTCTACGATGACTAGTACATTAAAACGTACCAAAGGCCTAATATCGCTTAACCTGTGATCATCTTTTATTATTTGTACAACTTGCCATTCTCCATTTAGAGTTATTTTTACCTGCTTCACGCAGTTATTCTTCGACCTTACATACTCATTAATCTCATTGAGTAGTTTAATTTTTGAGCTCAGATCCATTTCATTTATGGGATTAATCGTTGAATACAGGCTTTTTGCCTCCTCATTTAAGTTTACTGAATTTGTTTTGCTTAAAGATGCTGAACTTTTTACCATAGAAGCAGCTTTACTAATTTCTTTTTCGCTAATCTCAGAAGAGCAAACAAAAGACGTACTATCTTCACAAAAAGACCTTAGACCAAATCCTCTTCTGATATTTAAATCCATATGTTTTAATATATTATCATCAAAAATTAGGGATTCTGATTGGCAAAACTCTAAAAATAGCTCACCACCATCACTATTGCTCAAAGCGTCGTTGACTATTTTATGTACATTATTAATATTAACATTGTTCTGAGCAAAAAATATTTGATCTAGATTTGGCATTACCTTTGAGATAAAAATTACTTGAGTATATTATTTTATTTTAACATAGTAAATCACAAAAAGCCCGGGTGGCGGAATTGGTAGACGCGCTAGCTTCAGGTGCTAGTAACTTTTCAAGTTGTGGAAGTTCAAATCTTCTCCCGGGCACTCTGTATTGATTTTCAAGTCAATTAATGTTATGAGATAATATGCATTTACTGCTAGGTTTATGAGTTATGAGAGAGAGGCTTATTTACAGGAAAAAAATACGAACTTATTCAAAACGCTTGGTTACTGCACTATCTATTGCTTCTTTGATGGGGTATACAGCAGCATTAGCCCTAAATATTTCTTCCTCAAGCTTGTACTGTACTATTGTCAGCACTATGCTAAGTGCACTTTCGCTTGCTTTAAATATATGGTCATTAACTGATCATTTTAGGCAGTGTGGCCTTAATAAGCAATTCGATACCTCTTGGCAAGATAAATTAATGAAGATCTGCCTCGACATTACATCTAACGTTTCATTTTTAATAAGAGGAATTACATCTATATTACCTCTTGAATTTCCTATTATCCCCTTTATTTCCGTTGCTTTTTTTATTCTAGGCTGTACCTTTATGGCAACCAATTTCATTCAAACTATGATTAGTCAGCCGCAAATAGATGAAACCAAAACCTCAAAGCTAGTGATCATTTGAACATTCAATCTGCAATAGATGCCTAATTATTACATGTTAATAAGTTAGCTTATTTAACTTAACAAATTACGCCATCCCCCTTACTATAATAGCAAGAGTATTTATCATTGTTTTTAATATCCGCGGATTTAACAGCAAAATTCAGTAAAAAACTCAGATATTTATTGGCAAATTACATAAAAATTATAGCGGCTGTATGTCTTTTAAATTTTTTCTACATTCAGCTAAATCGCGCTTAAAATAAGCGTTAGCACATTATTACAACGCCAATTTACATTATTATAGGGTCAAAACTCACTGCTGGGGGGTTCTTTTACCTTTTTTTTGTTTGGTAAATTTCTCAATATTTATTGCTAAAGTAATTTAAAAAAGGTGTCATTCCAGCGCGTGACGCTGGAATCCAGCTTTTTCATAATCATCGGAAACATTGTATTTTAACATTACTTTTATACTCGTAAATTTAACTAGATCCCAGTGTCTAGCACTGGGATGACAGCATCATAAAGGAATCAATGTCAGATACTTGAATGACATCACTATAAAGTAGATTCCTGTGCTGAAATAGAGGCTACTTAAGTGACAAGATAGATAGAACTGGCATTAATCGGATTTGAGTTACTCAAATGACCAATGAAAACTGTAACCCTAAACATTGAAGCACTATTGTGCACTAAATGATAACTTTCATACACTTGTCATGGTAGTCGTGAAAGAAATAATTCATACAATAAGCATGAATGAAAGAATTGACATGATTTGGAAGTTTATATATTATAAAGTATTAATAGTTAGTTAATTTATTAGGTGGGGATATGGGGTATAAGTTAAGAAAAAGAGAATATAATTATAATGAAAGTTTATTTAAAGAGATAGGTATTCAAGTACAAGAAGTAGAAGGTCGTAACTTCTTAGAAATATCTAATATAATAGCAAAAAATTATAAAAGGTTATCAAGAAAGTTTCACCCAGATAAACCAGGAGGTAGCGATGAAAAAATGCAGGCCCTTAACAGAAATAAAGCAGCACTTTTGCAATATATTAAACCACTAAGTGGAAAGAATCAGGGATTAATCATTCCCGAAGAATGAAAAAGGTATTTACAGTCAATTCAGCAAGGTCAGAATGATAAGCGTACAAAGTATTATTTTGTTTTTAATTTGGTAAGATTCTTACTGTCCGTCTCGTCATTAGTGTCGTATATTTACTTGGGGTTTAAGCTATGTAAGGCTGCTAATTTTACTGACGCACCTGGTATTTTGTTTAGTGCGAGCCTAATAACATTAGTTACAACTTTTTTCTTATCTGTTTATTTGATAGCTTCTGTAGTTAAAGAAGCTGTGGATTTGCAAAATTCTCAACGGGAACAAGGTGAAAATTTAGATCAAGAAGAGCTAAAAGATGAAATGTTCAAAAGTAAAGCATTTAAATATCTAATTCTTACTTCCCAAATTTCAAATTATCTTCCTCCTATTTTATTAATAGCAGGTTTGGTGTTACAGTACCAATCTAGTTGCTTAAACAGTAAAATACTCATCGGATTTGCTGCATTACTAGGTTGTAGTTTATTACTACACTTAGCAAGTGAAATTTACGAGAGAAAAGTTGTAAATCTTGTAAAAACTGAAGGAATAGATGATGAACAAAATGTACCTATAGGAGCATCAACCGAAAAGCCAAGCAGCATTGTAAATCCTGATGGTGCTTTTAACGTCTCGGCTCATCAAGTAGGTTGATTATTCTCCATACTCAAATCTCTGGCTAAAAATAGCGAGCCACAGATTAGTATGATTTTGACGTTTTGAATAGAGGCTTTCAATATGTAATTTGATATTGCATCATTGATTGATTCACATTCGATAGCATTGATTCCTATATTATGAGCTCCTTCTCTAATTAAATCTTTACTTGTTGCTTTAGGTTCAGATTTAACACAAACGGCGCATAGTAGTTTGATGTATGGCTTTAAGTGCTCTAAGAACCCTGCGACGTTTCTGTTACGAGTAACACCAAAGATCATATAGATACCTTCAGCAAAATTGTCTCTTACCCACTTAGCTAACACTCTGGCACCATCATTGTTGTGCGCGCCATCTAGAAATAATTGCCAATCTTTTGGTAATAAAGAAATTAAATTACCTTCTTTTATAGACTCTAGCCGCGCAGGCCAATAAGTGCTCTGTAAACCTGAAGCAATGTCCTCTTCTCCAATATTAAATCCATACTTCCCACTCAAAATGCTACATGCTGCAATTGCGTTTCCTGAATTGATTATTTGATGATCTCCTTTTAAAGATGGCAAAGAAAATTCTATTGATTGAATAGTCGATTGAAAGACTATTCTGTTATTCTGTTTTTTGCAATTCCACTCAAATCCTCCTCTATATAAGGGAGATTTTTTGTTTATTGCGTGTTGTTCTAGCGTATTCATTATAGATTTTTCTTGTGGTGCTATTACGCAAGGAACATGAGGTTTCATTATTCCAGCCTTTTCGCCTGCTATGGTTTCTACGGTAGGACCAAGATATTCTGTATGGTCAAGTGCAATGGAAGTGATGATCGTTAGAATCGGATTATCTATAACATTTGTTGCATCAAGCCTTCCACCCATACCCACCTCAACTAAAGTAATATCCGCTTTATGGTGAGCAAAAGCTAAGAAAGCTGCAATTGTTGTGGCCTCAAATAGAGTGATAGGTTGTTCCGCAACTGCTATACGGCATTCTTCCAGTGAGTTATGTAATTCACTATCATCGACATCATTGCCTGCAACAACTATTCTCTCATTAAAATTCACTAAATGTGGAGAAGTGTACGTATGAACTTTATACCCTGCTGCTTGCATTATATATCTTATAAATGATAGTGTTGATCCTTTGCCATTAGTACCAGCTATGTGAATTATTGGCGGTATTTTTTTCTCGGGATTACCCAGTTTATTTAGAAAATTTTTTATGCGATCAAGAGAAAAATCCTTTGGCCTACTGCCAATCGGCTTAGGCCAATGAGGCATGTATATCATAAATTATTGTTACGTTTTAATTCATCTATTACACTTGCCATGCCATTCGTGTCGATCTTTTCACTAAATTGAGAACGTTGATTAATAGCAATACTTATTCCACTCATTACAACATCGTTTATTAAGAAAGAACTGTCACTTTTAGTAACTTTAAAGTCAATATTTGTAAATTCCTCATCACCATAAGAAAATCTTGTTCCTATCAGACAAGTTTCATCGTCAACTGCTTTTGTACTCATTATGATCATTTCACTATTATTTATGTATTTATACAAAATTTTAGCGCATAAACGCGCGAGATATACTTCATATTCTTTTAGAAACTCTTCTTTTTCTTTCTGAGTAGATAAATTCCAATATTTCCCTATTACAAATCGAGATATTTCTTTGAGGTTAACATTATTCTGAATGATCTTCCGAAGCTTTTCGTGTATATGTTCTAAATTTTTTCTATTCCCTTTCATAAACGTATTATCTATTTGCTGCTTCATGGCAAGCACAAAAGTTTTGTGACCTATACAACTAGCGTAAGCACTTGAGGATATTAAAATAAAAATGGTTAAGAGCTTAATAATATTCATAAGATATATTTATTAGCTATGATACTAAAAATGCAAAATTTAACAAAGGCAAAATAATAATCGCTAGCTTTAATATATCTATAGACATACTCTATATAAATAATCTATAATTAATTTAGGGTTCTGTGCTATGCGTTATGAGTTAAGTTAAATTTTCCGAGCGATAATTTCTGATCAAGGGAATTGCCTCTGTTAATTTCATTGAAATTAGTACGTGATGCCCACCTTAACTTTAGGTCTCAGGAATCTACTAAGACTGACGGTAGATACGGATCCCTTTTCCATTATTCAGGTTTATGTTACACCAATATAAAGAACAAGGTGTCTTTTTCTGTTCATCTCATAGGGTGTTTCAAGTTGTAATTGACGTTGAGAAGTATCCTGATTTTGTTCCTTGGTGCAAAGCTGTTCATATAAAAGAAAAAACTGATAGCCAAATGACTGTGGATCTCCTCGCAGCTTTTCATGGTATTAAAGGAAGTTACACATCAGAAGTGACCTCCCTTGCTCCAAATGGAATAAATGAAGGTTGGATAAAAGCTGTGTCGTCAAATGGAATATTTAAACATTTATACAACGAGTGGAAATTCACTTCTATGAACGAAAGTAAAACTATGGTAAAGTTCTATATAGAATTTGAATTTAAATCCAACTTGTTTTCCACTTTATTAAACTCAGTGTATAAATACACACAAAGCAGAATAATTGCTGCATTCAAAGATAGAGTAGAAAGCGTTACCGAGAAAAAGTTATCTTGACATTATTCATATAAATGCATTATTTTTTTTAATAAGTTAAGTGTTTCTATTGTAATGATCTTTAGATTATTGTTTTTACTAATTTTTATAAGTGTTAGTTCTTATGCAGCTATTGAACAAAACTTACCCAACACTCAAAAAACTGATGAAATAACACCAAAAGAACTACTGTCGCTATTGCCTGATGATAAATTATTAGGAGATCGAAAAGCACCAATTTTAATGATAGAATACGCATCGCTCACTTGTTATCACTGTTCTCTTTTTCATAAGAAAGTTTTTCCTAAAATCAAAGAGAAGTACATAGATACAGGTAAGATGTTATACATATTTCGTCATTTTCCTCTAGATTACAGAGGATTAAAAGCTGCAATGCTAAGTTATTGTTATGAAAAAGAAGAAGACTATTTTAATTTTAACAAAGCTGTGTTTAATGCAATAGAATCGTGGAACTACTCTAATTTTAGTGATTTAACTATACTACAAAAAATTGCTGCACTAAGCAATTTGAAGCAAGATGTATTTAACCAATGCATTAATGATAAAAAGATGATGGACAAAATTATAAATGACAAATCACTTGCAATTAATAAGCTTGATATCACAGCTACTCCTATATTCATCATCAAGCTTAACGATGACAAATCATATGTAGAGAATGGCAAAATCAAACATGAAGGATATAGAGAGCTGGAATACTTCACTAATGTAATAGATGAGTTATATGGAAAAGCTATAGTGAAGTAATAACACTTTAGCTTACCATATAAAAACCCTATGCTGAATCAGTATTTTTTGATACTGTTTGTTGCTTTTTACGCTCAAACTCTCTTTTTTTACTGTGCCAAGCATAATAATACATAGCAATTTTATTCTCTATTAATACTATCGTTCCATCATAAAATTGGACCATATCCATAACTTTTTTCTGAGCTTCGTTAAAGCGTTCTTTGTACTTCTCGCGATAAGCTGGATTATGCAGTAATTTCACTCCTTCATTATTATTAGATTTCTTGCTTAACGTTTCAACTGTGTTAGCAATGTTATAAGACATATAACTCCCTCTAATTGATTATAAAAATTACATTTTAAGAGAGATGTAAATAAACGATCCCTTAATTCTAGTATAACAATTGATTATTATACTAGTTAACCATAGTAAAATATATAATAATCTTTGTCACTTAAAATTTTACTTTATAAAATAACAACTTAAAATAAAAAAATTTATTATTCTTAACTCTATTATTATATTTATAAATCTTATATAGATTAAACCTCCTTAGTTTATATTATAAAACTTAATGCGTCATAACTTTAGCAGAAAATCATTGTACATAAGAAGCTTATTTGCAAAAGAGTATAAAAGAATAGAAGAACATTGTACTCTTGATAAGAAACAACGTATTCAAATCACTCCTGAAGAAGGAAAATTATTAAATTTATTTATCAAAATCCATAAAGTTAAAAGCATAGTTGAAATTGGCACGTTATATGGTTATTCGTCAATTTGTATGGTAAAAGCTTTACCGAAAGATGGTCATATATATACAATAGAAAATAATCCTCAACACTCAAGAATAGCAAAAAAAAATTTTAGTGCTTTTAATCTAAGTGATAAAATTACTCTAATAGAAGGTGATGAACTGGAAAAAATTAATGAATTATCAGCAAAGGCACCATTTGACATGATATTCATCGATGCTGACAAAAGTAGTTATCCTAAGTATTTAGATTGGGCAGAGTCATACATTAAACAAGATGGGCTAATCATTGCAGATAACACTCTATTATTTGATACAGTATTTTTAGAATCGCCTCCAAAAGGAGTATCAGAAAAGTCATGGCATGCTATGAGAGAATTTAACGATAGATTGTCAGATGAAAAAAAATATTTCTCCATATTGATTCCTACTGACGAAGGAATGACTGTAGCTTTAAAACTAACGCAAGTTAAAAATCAAGGTCAGCGTAATGTCTAGGGGGAGTTAAGCCAAAAACTCTCTCTAATAATATTTCGCGAAAACAAGGCCTTGATTTAACAATGGAGTACCATTCTTTTAAAATCTTACTTTTTTCCCATGGGAAACTATTTACGTAGTCTATTATAGAAATATGTGATGCTAAAGTAATATCGGCTAAAGTGAACTTATCGGTTGCAAGCCAAACGTTCTTGTTAATCAAGTGTTCGATGTATTTCATATGGCAAGGCAGGTTATGCTGAGCTGCATGAAGAAACCTAGAGTCAGGGCTGCGGTTAGTAATTACTTTTTCATTCATAATATACTTAGTAACTTCATTGTAAAATTTGCTATCGAACCAATTGATTAAAGCGCGTATTTTAGACTTAATAATAGTGGATGAACCAAGTAATTTGACGTCGCTATTGTAAGCCTCTTCTATATATTCACAAATGGCATTACTATCCGCTATTACAAAGTTATTATCTATTAATACTGGTACTTGTCCGATTGGATTGATCTTCATGAATTCATTCCGCTTTTCCCATGGATTTTCATATACAAAATCACAACTCAGCTTTTTTTCCTTGAGAAGAGCTCTAACTTTTCGTGAAAACGGACAAAGAGGAAAATGATATAAAATCATAATATTCCTCTTTTGTTATTCCAATACCTATATGTTGTCATTCCAGTACGTGACATTGGAATCCAGCTTATTTCATTATGGACATTACTTTTAACATATACTCCTAGAATCCATTGTCCATTGTATAATTTCCAAATATTTTTATACTTGGATCCCAGCACAACTGTACGAACATTGTAGTTTGAGAGCAATCCCCACCGGAAGGGTGTCATTTCAGTGATTGACACTTGAATCCAGTTCTTATTATACAACAGCCTAATGTATTCATTTAAAATTAAGTTTTCTGGATCCCAGTGTCTGGGCACTGTGATGACAGAAGAAGAGTATTTTAGGTAACAGCTGTTTACTCCAAAGTAATGTTGCAAAAGGTCTAACATATAAATTATAAGACTAATATAGAATATACCTTGCTAAAAAAAAAAAAAAGTATAACCTTTTATAAGGTATGCAGGCAAAAATTCTGTAACTTGGTCAGGTCAGAAATGAAGCAACCATATCAGAATCTTTTTGGGTTGCATACCTATTTGTATTATTTGTTTTATTCTAGGCTATGAACATAGCATTAAAATATCGTCCTAGTAGCTTTAAAGATTTAGTAGGTCAAGATATATTGGTGCGTATATTAGAAAATGCTTTTACTCTCAACAAAATTCCACAATCTATACTGCTTTCTGGTAGCAGTGGAATTGGTAAAACCACCACTGCAAGAATAATAGCTTTATGTTTGAACTGCTCATTGGGGCCAACTTTTGAACCTTGTGGATCATGTACAAGTTGTCTGGCAATAAAAAATTCAAGCCATCCAGATGTAGTTGAAATCGATGCGGCAAGTCACACTAGTGTTGAGGATGTTAGAGCGATCTTGGGAGATATTTGCTATTTACCAATAAGTTCTAAGTTTAAAGTTTACATTATAGATGAAGTACACATGTTATCCAGTAATGCATTTAATGCATTACTTAAAACTCTAGAAGAACCACCATCTAGCGTAAAGTTTATTCTAGCAACTACAGAAATAAAAAAGATACCAATAACTGTTATTGCACGTTGTCAAAGGTTTGACTTACATAACATTCCTTCAGCTAAGATAATGGAGAGTTTAAATGATATTGCAAAAAAAGAAAATTATTTTCTTGAAAAAGAAGCATCAGAATTAATTGCGCACCACTGTAGCAATTCAATGCGTAACGCTTTATTTTTGATGAATCAAGCAGTGCTATATAGCAAAGATGGTACAATATCCACTCAAAGTGTTACAGACATACTTGGTCTAGTAGATAGAAACGTTATATTTGATCTACTGGAAGCAGTATTAGATAGTGATTTACAGAAGGCTTTGTTAGTATTCGACAATGTGGTAAAAACAGCAAATCCGCTCAATCTTTTTGAAGATCTACTGCAAACAATCCAGTTAATATGCCGTTTTTTAATTATAAAAGAGATTGATACAGAATATGAGAAGAGCAGAGTAAAAGACTTGAGTGCAAAAAAGTCTTTAATATTTTTTTCGAGATTGTGGAAGGTGCTGCTTAAGGGTATTCAAGATATAAAGGTTTCAACATGCAATGAAATTGCCGCTGAAATGATATTAATTAGCCTTTGTTATCTTTCTGATTTGCCTTCTCCGGAACAGGTGATCAAAAAAGTTCTTTCACAAAATGTAGAGCAAGGAAATAGACAGGGCAGACCTGTTGCACCTTCCCCCCCTTTCATCCAAGTAGCTGATTACTCGGATCCAAAAAAATATGTGGAAAAACCCCACTCTGTCATCCCAGTGCGTGACACTGGGATCCATGTGAAAAATAAACAACAAAATTACGATTTTGATAAGATTTTGAAATTATTAAGGCGGGGTAACCAAATTTATCTTTACAAACAACTGTGTAGTAATCTACAATTAATAGATTGTAAATTTGGGTATTTAAAATTAAAAGCTGTATCTAATTTGAACAGTAATTTTTGTAATGACTTGAAAAGTTACTTAAATCAAGCTACTAATCAGGAGTGGGTTATTATAGTTGATACGAGTTATATGAATAGGGAAGTGAGTAATTTAAATTATGCACCTGCAGTTAAGGATATATTAAATACGTTTAAAGGTGCAAAGGTAGTTAATATAGAAAATAAGGAGTAGGTTGTGGATTTTAGTCAAATAATGAAGCAAGCGCAAGAAATGCAAAAAAAGCTTGCGGAAGCTCAAGAAAAGTATATTGGAAAAGAGTTTCAAGGTATTTCTGGTGGTGGTAAAGTTTCTGTATTAGTGGAAGTGATAAAAATAGGTAGCTATAAAGCTAAAAAGGTAAATATGGACTTAGAGCTTATGAGAAATGAAGAAAAAGATATAGTAGAAGATTTAGTGACAGCAGCATTCAATGATGCCATCAAAAAAGCAAAAGAAGATATGGCAAATGCAACTTCTGATCTTGCAGGTATGATGGGTTTACCGCCTGGGCTTAAACTTCCTTTTTAAATTTACTACTGAAGTTTGCCTTAATGCAGTAACTAAGTGTTTTCCTTTTATACTATTACTTCCATGAAGTACATTCATATTACCGCATGAATATGAGGCAATTCACAATGATGAATGCAGATTAGAAGATAAAAAGACATTAGTGAAATAGGTATCAGAAGATCAAGAGTAAAAAAAGTAGAGTAGCTCTATTTATTAATTAATAAAATCTTTGTATTTTGCTAAAAGTTAGTTAAGATACAGAAGGTTTTGTGTTATTAAGTTAGCACTTGACTTAACTTTAGTTATTATTTAGACTGCTAAAGTGGAATTTTAATTTTTTTAACGAGGGCAATTATGCATTATAAAAAGTTTTTTTCGGCAGCTGCTTTAGTGACGTTGCTAAGCCTATCAAACTCTGCTTTTTCATCAGACCCTATTGGTCCAATAAGTGATGAAGAAACTAGCTACTACGTTCGTTTGCAATATAATGGTGAAGTTTTACCTTTTAAAACAAGAATTGACGGCATTGAATATAAAAAAGGAACCGAAGTTCATGCTTCTTTAAAAGCATCTTTTATGGCTGGTGGTGCTGCATTTGGTTATAAAATGGACGATATCAGGGTTGATGTTGAGGGACTTTACTCACAACTAAACAAAAACGACGTTAGTGGTGCAGCATTTACTCCAACAACTGTTGCAGATAGTGTTACAGCGTTTTCAGGATTAGTGAATGTTTATTATGATGTAGCAATCGAAGACATGCCTATTACTCCATATATTGGTGTTGGTGTTGGCGCGGCATGCCTCAGCAATCCTTCAAACGCTGCTGACGTTAAGGATCAAAAGGGGTTTGGTTTTGCCTATCAAGCAAAAGCTGGTGTTAATTATGATGTAACCCCAGAAATCAAACTCTTTGCTGGAGCTCGTTACTTCGGTTCTTATGGTGCTAGTTTTGATAAGGCAGCTAAGGATGATACTGGTATCAAAAATGTTCTTTACAGCACTGTTGGTGCGGAAGCTGGAGTAGCGTTTAATTTCTAGTCTGTCTCAGTCTTGTCATCCCAGTGAGTTTTCCTTGTCATTCAAGTAGCTGGGATCTAGAAAAAAGAAATGTGGATTCCAGTGTTTGAGCACTGGAATAACACATTATTTATTTAATGTAGTTTTTATCGTTACACGCTAGCAATTTTAATGCTACATTTAGGTAGCTGTTGTTAAGATTTCAACTAGGTATAAAGTTATGCTTTTTTAATTAAAGCTTGAATTTTTTGCTGAAAATCAATATATTATATACATGAAGTTTTAATTTAAGTTGTTATGTTGGCCCCAGTAGCAAATTTATGTGTTAATAGTAGCACTAATCTCATGCAATATATTGCTGAAGTGCGAAAATTTCCTATGCTTTCCCAAGAAGAGGAAGTGCGATTAGCAAAAAATTGGCAAGAATACCAGGATATTTCTTCTGCTCACAGGTTGATTACTAGCCATTTGAATTTGGTAGTAAAAATTGCAATGAAATTTAAGAATTACGGTCTATTGTTGATGGACCTGGTCATGGAAGGAAATATGGGTTTAATGCATGCAGTGAAAAAGTTCAATCCTAACTTGGGATTTCGTTTTTCAACTTATGCAGTATGGTGGATTGAAGCTTCAATGAAAGACTTTATATTAAAATCTTGGTCACTTGTAAAAGTAGGTACAACGCAAGCACAAAGGAGATTGTTTTTTAGTTTACGTAAAATAAAAAAAAGAATTTTACAATACACAAACAGAGAAACTTTGAGTAACGAAGAAATAAAAGCAATATCAAATGAGCTTTCTGTATCTGAAGAAGATGTTGTACAAATGAACTATCGTTTGGCTTGTAAGGATCAGTCGTTAAATAATTGTATAAAAATAGGTGATGACTTTAAAAAGGAGTTACAAGATATGATTCCGTGTAATTTAGTTAGTCAAGAAGTAGCTTACCAGAATCATGAAGAAAAGGCATTAAAAGAAACAATTTTAAGCAATGCGCTGGCAAGTCTTAATGAAAGATCAAGAGACATTTTCATTAGCAGATATTTATCTGAAAGTACTCAGACTTTGGATGAGCTTAGCAAAAAATATTGTGTTTCAAGAGAAAGAATAAGACAGTTGGCTGAGCAAGCAATGAGTAAGGTAAAACAACATGTAAAATCAGAGAGTTTGAAACTTGGTTTACATGTGTAGTCTTTTTGTATTTCTAATATTTTTTTCAATAGGTACTCTTGCATCGGTTAGTGACGTACAACTGAAGGAAAAATATAAAGATTGGCTTGTGTACACTGCATTGGAAGATGGTGAAAAAATGTGTTACATTGTATCTCATCCTAAGAAAAAAAGTGAACATTATACAGCTGACCGCAAGCCGTATGTAATGGTCAGTTACGTTGATAAAAAAGCAGATGAGGTGAGCGTCACTTCTGGCTTTCAGTATAATAATGAGCCTGTAGTTCTCAATATCGATAAAAAAATTAAATATCAATTGCCAATAATACAGGGAAGTCTTGCGTGGACAGATGATACAAAAATGGACCAAGATTTGATTCTAAAAATGAAGCAGGGATTATCAATGGTAGTTAATGGAAAAGTAAAAACAACAAATGTTGATGATACTTATTCCTTGCTTGGTTTTCAAAAAGCGTACCAAAAAATGCATGACTTATGCCATACAAAGTAAATTATTGATCACTAAAGTATAAGATAGGCTGTTTTGTCTCTAAGACAAAAATATGGATATCACTTTACATAGAATATGAATATCATTTAAAATATATTTTTGAGAATTAATATGTCAAAAATTGTAGATATAGGAATCAAAGAACAAAGTTCTGTGTGTGAACAAATGCGTTTTAGTGTAAGTCGTGCAAGCCTTTTAAATACGCTATCCAGGGTAAGTGGAGTAGTTGAAAGGCGCAACGCGATAGATGTTTTAGCGTGTATAAATATCAAAGCACAATATGGTAGCATAAAATTGAAGGCTACTGATCTTGACATTTCAATATTTGCCTCACTTACTGCAAATGTATCAGCGGAAGGAGAAGTGAAAATCTCAGCACATACTTTACATGACATAGTGAAAAAATTGCCAACTAATTTGGATGTCAATTTCGAAATGAATAATCAAGGAAAATTATTGATATCCTGTGGAAATGCAAATTTTTCTTTACCGAACGTAGTTTCAAATAACTTTCCTGTTCTTGAAGAAGGTGATCATCAATACGATTTCACTCTACTAAGCGCAGATTTGGTAGACTTGTTGACTAAAACGAAGTTTGCTGTGTCGCTGGATGATACAAGGTATAATTTAAACGGGATATATCTGCATACAGATGAGCAATTTCTGTACTGCGTTGCAACTGATGGCCACCGTTTATCATGTATAAAAAGGCCTAAACCTGAAGATATCAACGGAGAATTTGGGGTGATCATTCCACGTAAAACTATCATGGAACTGTTGAAAGTATTGGGTGATTGTAATGAGATAAATATAAAACTTTCAGATAGAAAAATCAAATTTACATGTGGTGAGTATATTCTAATATCAAAATTGATAGATGGGACTTTTCCAGATTACAAAGCTGTCATTCCAACGTCTCAAGATAAACAAATGATTGTTGAGAGTAGCAAACTTGCTAATGTTATAGACCGAGTTTCCGTTGTTGTGTCCGATAAAATAAAATCAATTAAATTTTCATTGCAAGAGAATTTATTAACTCTACATTCAAATTCTCAAGAGTGCAGTGATGCGACTGAGTCTATAGAGGTGGATTACGATGGAGCTCTTATGGAAGTAGGATTTAATTCTCGTTATTTGCTTGATGCTTTATCTTGCATAAAAAACAAATGTAAGGTCAGCCTATCAGATGGTAATAGCGCTACAATTATCACTGATGAAGATGATCCAAGTGCACTATATATAGTAATGCCAATGAGGACTTAAGCTAGTAATCTATCTTTACTAAGTATAAGCCGTGAGACGGCGCAGTGACCCCAGCAGCGTTTCTTTTACATTGACTTAATATGTTTAGCATTTCTTGTGGATTAGTTCTATTTTTTCCAAATTCAACTAAAGTACCAACAATAATCCTCACCTGGTTATGTAAAAAGGAAATCGCAGATATTTTGATGTATATGTGACTTCCGTTTTGTACTATATCAATATCATCGATTGTTCTGACCGGATTTGTAGCTTGACAATCTTTTGAGCGGAAGCTTGAAAGATTATGTTTTCCAAGCAGGTGTCTAGCAGCTTCACGCATGATGTTTACGTCAAGTGGGTTAAATACTTGCCACACATAACCGATTTCCATAGCTGCAGGAGCGTAGCGATTAATTATTCTATATTCATAATATCTTTTTTTTGCTGAAAATCGTGCATGAAATGCATCATCTACAGCTTCTGCACTAAGCACAACTATAGGAATCGCTTTTAAGTGATAGTTTATTCCATTTCTTATTCTGTAAAGCTCAAATTTCCTTTCCATATTGAAATGAGCAACTTGCCCTAAAGCATGAACCCCTGTGTCAGTTCTGCCACCACAATGCAAAGAGACTCTCTCGCCACTGAAATTAAATATAGCATTTTCTATGGTTTCCTGAATTGAGTTAGCAGAGTATTGTTGCTTTTGCCAGCCAGAGAAACCACTACCATTGTATTCTATCGTTATTTTGTATCGCACTACAAAGTCTATCTATCCAATTTTAGGTAACTAACGTTCTTCGTTATTAAAAAACCCTTGGCAGATTGGTTGCGTTCAATTACCATGGAGACTATACAAGTTAATAAATGATCCATGGCACATAATCCAGAAGAAAGAAATAATGATAAGCAAAAAGCACTAGATAATGCAATAAGTCAAATTGAAAAAGCATTCGGTAAAGGTGCAATAATGAAGCTAAAGCAAAACCCTGTAGAAAAAATAGACACGATATCTACAGGGTCGATTGCACTTGATTCAGCTCTGGGTATTGGGGGATTCCCAAAAGGACGTATAATTGAGATATTTGGCCCTGAGAGTTCTGGTAAAACTACCCTTGCTTTGCATGTAATTTCTGAAGCACAGAAAAAAGGAGGTTTATGTGCATTTATCGATGCGGAGCACGCACTGGATGTTATATATGCTCGTAAACTTGGAATAAACACCGATGATTTAGTGATTTCACAACCAGACACTGGGGAACAAGCGTTACATATCGTTGAGTATTTAGTATGTTCTGGTGCAGTTGATGTAATAGTTATTGACTCTGTTGCAGCACTAACTCCAAGAGCTGAAATTGAAGGAGATATGGGCGACCAGCACATGGGACTACAAGCAAGACTTCTAAGTCATGGGCTACGAAAGCTCACCTCTGCAGTTTCAAAAGCAAACTGTATATTGATATTTATTAACCAAATTCGTATGAAAATAGGAGTAGTATATGGAAATCCTGAAACTACCACTGGTGGGAATGCGTTAAAATTCTATACTTCTATAAGACTTGATATAAGAAAAGTTGGTGCGATAAAGGATAAGGAGAATATTACGGGTAATGAAACGAGAGTTAAAGTTGTAAAAAATAAAGTTGCTCCTCCATTTAGAGAAGCAAAATTCGATATAATGTACAATGAAGGCATATCAAAATTTGGAGAAATAATAGATATAGGAGCAAAGCTTGGTGTGCTTGAAAAGGCAGGTGCTTATTATTCATATAACAATACGCGTCTTGGCCAAGGAAGAGAAAATGTAAAAAGTTACCTCAAGGCAAACAAAGAAATTGCAAATGAAATAGAAACAAAAATCAGAGATTTATTTAAAAATCATGATAATTCTATTGCAATAGAAGAGGAATGCGAACAACTTCTAGAAGAATCAGTATTCTAATCTAAATTATTTTGTATTGGGCAGTATTCGTTTGCTATACTAAAGTTTCACTCTCAACCGAGTTGATGAAAGCTGCGTTATCTCCTTGCAGCATTAGGTGTATATTCTTTGCTATTTTTTCCACTAAGAGGATAGCGTTATCAAAATTTTCAAATTTTGATAATACATAATCTGCTAAGCTTTTCCGGTTTTCAGGCCTACCTACTCCAAATCTCAAACGCCAATAATCGTTACCAATAAAGCTATCTATAGACTTAAGTCCATTGTGTCCAGCAGAGCTACCGCCTTTTTTTATTTTTACTCTTCCGAATTTTAAGTCAGCATCATCATGTATGACAACAATATTGTCTAGCGATAATTTGTAAAAATTTTTTATTTTTGCAATAGGAATACCTGAATTATTCATAAATGAATAAGGTTTTATCAGCATGATTTTATTATTATTAATTGTGCCAGAGGTTATCAAGTAATCAGCTTTATTAGAAAATGACTGAAAATTCCAATATTTGTGAATTGCGTCAATAACTATGAAGCCAATATTATGGTGAGTTAATTCATATTTACTACCAGGATTACCAAGCCCAGCTATTAAATGCACTACTCCTCTGTTTTTATTTGAGGCTCTTCAACATCACTATCAGCAGCAGAGATTGTTACAATGGTGAAATTTTCTTCCTCATGAGCTACAAATTTAACACCTTCTGGCAATTTTACATCATTGATATGTATAGACTGACCAATCATTTTGCCAGACAAATCAATTTCTATGACTTGAGGTATTTTCTCAGGAGAGCATTTGACAGTAATAGAACGACACAAAACATTAAGCACTCCACCTAATTTGATTCCTGGTGATTTACTTTCATTGATGAATGATAAAGGTATATCTATTTTAATTTCACTACCTTTATCAACAAATTGAAAATCAACATGTTGCACAGTATCCTTTACTACATGCCATTGAATATCACGAACAAGAGCATATTCTTTTTTCCCTGAAATATCTAGTTCTATTAAATGTGCAGAAAGAGCACCTGATTTATATTGTTTAGTAAATTCCTTTGCAGACAATGTCAAATTTACGTTATCATGCCCTTTACCATATATAACTGCAGGTATACTTCCCTTCTCCCTCAGAGCCTGCATCGCTTTCTTTTTTTTTACATCACGTAACTCTGCATTAATTGTTACCATTTCTTGCTGTGCCATCGATTACTCCTATTCAGGTAATTCTTTTTATATAATTTGATTATATAACATAATTGTATTTGTTTCAGACTTCATTCTTTCACGCTTATTCTTTGTGGAAAAATTTATTTAGATATATACTTAAGATTACGTAGTAAGGACTATGAGTATTGACGATCAAGTAGTTTTTAAGATTTATAAGCCAACAAAAACTGCAACACAATCTGGTTTAGGTAATACAAAATTCTGGCACCTAAAAATTGAGCCTTGTTCTTACTATATTGAACCTTTGATGGGGTGGTTTGGATCAAAAGATCCTCAAAAACAGATTGTATTAAAGTTTGATTCTCTTGAAAAAGCAGTATCTTACGCAAAGAAACACAACACAAAGTACACAATTGAAATGCCAAAAGATGTTAAAAGACTGCCAAAATCTTATGCGAATAATTTCGTATCAAAGTAAGTTTTATCGTAGTGTGTTTATCTAAAAGCCTAAATTTAAGAACATATCTTGAAAGGACTTAAGTGGTTAAGCATATATTAAAGAGTTCTTGAAGTAAGGAGAGCACGCTCATACGTCAAGCAAACAATGTTTACCTAAAATTCTTTGACATTAGCAGCTTTCTTGCCCCGTTTTCAGTAACAGTGATTTTGTAATTCTTCTATATATTAGAAAAATTTTTATTTTAATTAGCCATAGGCGCCTATTGGTTTTTAGCTAAAGTAAAGGTCAAGTATCTGGAATACTGGACATAAAATCCTCCTGTGTAAAAAAGATTAGAAAAAAGTGCAGCGCACATATGAAAGAAATTAAGCACACTTACATGCTCCGAAGAAGATATGCTACGCTTTTTGATTAAAAATTTGACTGAAAAGTCTGCAGACAAAGATAGATTTTGAGCTCTTAAAATATCTCTAACTGTAATTATAATCAGATTTAAAATATATGGAAGCAATTTTTTACGTTAATATTTCAAATTTCCCTTTCAAGATAGGTTCTAATTGTTACTCTAGGTTTTAAATTGTGCTAACGCACTGCGGCTATTTAGAGAGTTGAACCTGGCCAACTAGTATCAAAGAGTTATTTTTTATATATTTCTCCATAAGCTTTACAAGCCCCTTTTGGATTACTCAAATAACTTCATTCTGCTTGAAGAACTTTTATGTTGCTTTGCACTAAATTAATTTCACGTTTTATTTGTGTTAGCTATTTATTTAGTGAGTGGACATGTAATTTTACCTTAAATAACCCTATAATAAAAACATAGTTATTGAAATAATACAGAAGGTTCTCATGACAACCTCTGTATAGCTCTTAATTTTGCTGAACGCGCACGCGGATTTGCATTTATTTCTTCCGCACTTGCTTTAATCACTTTTTTGTTTAAAAGGGAGAATGTCTTGGTAAGTCCTGGTTCACACAAATCTTTAAAAAGGGTTTTAACTATACGATCTTCTAGAGAATGAAAGGTGACTACAATTAATTTGCCGTTTTCACTTACAATCTCAGATGCAGCTTTAATACCCTTTTCAAGCTCTCCTAGCTCATCATTTACCCATATTCTGATTGCCTGAAATGTTCTAGTTGCAGGGTCAATCTTGCTTTTTCCATGAAACACTACAGAACGTACAATATCCGCAAGTTCAAATGTAGTTTTGATAATTTTCTTCTTCCGCGCATTTACTATCGCTCTTGCGATTTTACGAGAATGACGCTCACCCCCATAATTATATAGAGTGTTCGCAATCTCTTCTTCACGTAAAGCGTTAACAAACGTCGAAGCATTCATATGAGAATAGTTATCCATTCTCATGTTAAGTGGGCCATCACGTAGAAATGAGAATCCTCTATCTCCATTATCAAGCTGCATAGATGAAACTCCAACGTCGAAAACTATTCCATTGATACCTTTAATATCATTACTATCTAATAAATTTTTAATATTACTAAATTTCTCAATAAATAGATTTATTCTATCAGGGTATTTAACGTTCAGATCATCATAAAATTTGGTAACTGTTTCATCCCTATCAATTGCATACACTTTGCAATCAGCGGATTCCAATATTGCTTTGCTATATCCTCCAGCTCCAAACGTGGCATCCACATATATACCACCACTGTGTGGTGACAATTGCAGTAGCATCTCTTTTAACAAAACTGGAATATGTGTCATATCAAGAGACTTTGTGCACTTAAATTAAAATAACTTTCTCGCCAAAAAATATATGGAAATATATAGGTATAGTATAAGAATATTTAAATATAATCAACGATATAAAAATATAATAAGATAATATTATTAATATAATATTTACATAATTCACGTTTGAAAAAGTAAGTAACATTACTATAATATCAAACAAATTACGGAAGATTTTGTGCAATAAATAACAAAAGTAATACTATCAAGTTTAATTTGTAACACTTTGTTGTGGTATGATCACATGCTTTTCAGCCATCTAATAAGCATAATCGGAGATGTGTTTTTTCCATCAGACGACAAATTAGTCAGCATACTTAAAGCTTTTGGAGTGTTTGCAGTGGGTTTCTTAATAAGACCAATTGGTGCTGCTATATTTGGCCACATTGGAGATAAATATGGAAGAAGGATTGCTCTATTTCTCTCTATCATATTGATGACTCTATCAACCGTACTTATTGCATTTGTTCTAGGGTATCAGAACATTGGGGTACTCGCATCAGTACTGGTGGTATGTTTAAGATTATTGCAGGGTATATCTCTTGGAGGAGAGGCAGGAAATGCCCCATTTTTAATAGAGCATGCTCCTAAAAATAAAAGAGGACTCTTTGGCAGTATTGAAGTATTGAGCGCAATTCTTGGCTCAATATTAAGTCTTATAGTGGTGCTTATATGCAAAAAAGTATCCGATTTTGAATCTTGGGGATGGAGATTTCCTTTTATTTTCAGTTTTGTAATAGGATTAATCAGTATATATATGAGATATATACTCGATGAAAGCCCAGAATATAAAAAGCAGGAAAAGCCACATGAATTACCGTTAAAAGAACTGTTAAATGGCTATAAAAAACCTTTTCTAATATCAATTGGAGTTGACATAGTTGAGAATGCATCTCTTTACATATATTTAGTGTTTTTTAATCTACTTACATCAACAATAAACACTCACTTTAATCACGCAGTAGAAATATTGAATCAGGTTGCACTCGGAGGATTGACTATACTATTTGCAATACTTTCTGATAAGGTAGGGAGAGAAAGAGTCATGAAATTTGCATTTGTGACTTTTATAGTAGTAAGTTATCAAGTTTTTTCAATGATACTAAGTGGTAATAATTTGCTCACCATAATGGCGCACGTTCTTTTTATAATCCCAATAGCTGCTTCTCTTGGTCCTGTTAGCGCGTTTATGTGCGAATTATTCCCAATAAAGGTACGATACAGTGGATTTGGTTTATCAAGAAATATAGCTTCGGGATTTTTTGGTGGTCTTGCACCATTTATATGCACAACTATTATCAAAGTTACAGGACAAGGAACTTTAGCAAGTTTTTACATGATTTTCTGTGCACTAATTGGGTTAGTTGCTATATCACAAGTTAAGAGTTAGATTTTTTCAAAAACCAAGTGTTTAAAAAATCTAATCATAAAGTGGAAAATGCCAATTTTTAGGTGATAGTGTAAATATTTCAACTCCATCTTTTGTGACTCCAAGCGTATGCTCAAACTGTGCAGAAAGTGAAAGATCACGTGTTGTCACTGTCCAGCCATCTAGCTTGCTGAGCAGAGTTTCATGTTTTCCAGCATTGATCATTGGTTCTACCGTAAAAAACATGCCTTCTTTTAAGATAAAATCCTCACCTTCATCATAGAAATGTACAACATTTGGTGGAGCATGAAAAACCTTTCCTATGCCATGTCCACAATAATTGCGTACGATAGAATATCCAAAATCTTCAATATATTTTTCTATAGCAAATCCTATTTTATTTAACTTATTGCCGGGCTTAACTTGTTTTATCGCTTCCATTAGCGCATTGTAGGCAGCATTACACAAACGCTTTGCTTTTATTGAGGGTTTACCAGTCCGAAACATGCGACTTGTATCACCATACCAGCCATTTAAAATCACTGTAACGTCAATATTTAAAATATCTCCATCTTTAAGAGGTTTATCATCAGGAATACCATGACATACAACAGCATTTTTCGAAGTACAAATTGATTTAGGATATCCCTTATAATTCAGTGGTGCTGGAATTGCACCTGCATTGATTATAAAATCATGACATAGATCATTTAATTCATTAGTTGTTACGCCTACTTTGACGTATGGTGCAATAAAATCAAGGGTTTCAGCTGCAAGCCTGCCAGCTTTACGCATAAAGTCAAAATCTTCTTGTGAATGTATAGTTATGTTCATGTTTCTTACGTTTTTATTGTAATTTTCCGCTTCTCTTACGGATACATCAGTGTAATAATACTATAAAAATAAGCTCCTAGATCAAGCCATTTGTATATTAAGAGATAAAGACAAAAATCTAGACTGTGACTTTTGATTTAACCCAATGGTATAACTTACTTATTTTGCCATCGTGACCAAGCATTCCAGAATTATTTCTATAAAAGGTGTCAACTATTAGCTTTATAGAGCCTAAAGCAGCAGAAAATACAGGATTTTTGTCGTATTCGCCATCAAGACCGCTACAAGATTCAGGGCATCCGATACGGACTTGTTTATTGAATATATAGCTTGCAATTTCTTTCATGCTTGTGAGTTGACTGGTTCCACCTGTGATCACTACTTTATTAATTGGATCTTTCTGTTCTTGAAATTGTTCTCTTATCAGCTCAAGTATTTCCTCAATCCTTGGTCTTATGATGTTAACAAGTTCAGACTTAAACACTTGAGTTGGTTCATCGCTTTCATTACTTTGCACTGCAATACATTCATTCTCATCTATTGAAGTTACAATAGTGCTACCGTATAGTATTTTTATGCGTTCAGCATGCTCTATACTTGTGCATAGTCCATAAGCTATATCTCGGGTAATGTGAATGCCACCAATTGAAATACTGCTTGTGTACACAAGTTTTCCTCTCTTAAAAATTCCAATTGCAGTGCATCCACCTCCTATGTCAACAACGGCAGTTCCTAGCTCTTTTTCATCTTTACTTAAACAGGCAAGGCCTGCAGAATATGCAGAAGCAACACAACCAGCCATACTTATCCCACTATTATTAGTTATACAATTTTCGATATTGGTAAGCGCTGGACGCGAAGCAGTGACAACATTAACATCAGCAGATAATCTTTTTCCATATAATCCACTGACTTCCTTTATGTCAGTCATATCATCTAAGTGATATTTCAGTGGTATATTGTGAATGATGACATTTTCTTCGATATATTTCTCAAATGTCTGAAAGACTACACGTTTTATGTCTCGGTCTGAAATTTCGTGATTAGCTGCAATTATTTCGTTATGTACGTAAAAAGATGAGATTCCACATCCGGCTACATTCACATATATCTGGTCTATAGTCTCTTCTGATACTTGTTCAGCTAAACCTACAGTTGATGAAATAGAGTAACTTGCATGCTTTGCGTCAGTTATTGATCCGCCACTTATACCTTCTGCACTTTTATAACCCGTTCCTATTATTTTATAGCTGAAATTGCTATTGATCTTAACGATGAGGCAGATAATTTTTGTTGTACCTACGTCTAAAATAGCAAAAACATTCTGCTTTGGTTTTGTTATTACTGCAGAGTACATTAGTTGACCTTATGATGCGATTCCATTTAAATTGTAGCTTCCCTGAATGAATTTATATTTCTATCATAAATGTAGCAACATTTTAATATACCTAGACAAAAAGAAAAATAAAACACAGAATTACAATTTTTATGTCTAAGTTACCAATTGTAATTGCTCCTGACGAAAGATTAACTACACGCGCCAGTGAAGTAATAGATATAACCGATAAAATTAAAGAATTAGTAAACGACATGTTCGAAACTATGTACGATGCAGAAGGTCTTGGTCTTGCTGCAGTACAAGTTGGAGTGCTGAAGAGAATTTTTGTCATGGACGTTAGTCCAGAGAAGGAAGAAGATGAGCTAGCAGGGTATGACTCAGTTGGCAAGTTTTGTATGATTAACCCTGAAATTAAGGAATTATCTGATGAACAAGTCATTATGAGTGAAGGATGTCTTTCAATTCCGGAGCAAAGCCATGAAATCAGGCGTCCAAAATATTTAACTGTAAAATATAAAAACTTAAATAACGAAGAACAGACGCTAAAAGCTAGTGATTGGCTTGCAAGGTGTATTCAGCATGAATTGGATCACTTAAATGGTATATTATACATTAGACATTTATCTAGGTTGAAGTATGATTTGGCTATGAAAAAAGCACAAAAGGTTAAGAGGCACTATGAGCAATGAAGATCTAGAATTGTTGAAGTTTTATCATGAAGTGGGAGTTGATTGTACACTAACTGAAAGTGAAGAGGAAAAAAAAATGGAAAATGAGAGAGCTGCACAATCTTCTGTCATCGAGCAGAAAAAAGAACAACAAACCATGTTCCCAAGTGACTGGATAATTGAAGCAAGGAAGCTTGCAAGTCAATGTAGTAGTGTAGATGAACTAAGAAGTGCAGTTAAGTCATTTGAGGGTTGTGAAATAAAAAAAACTGCAACTACTACTGTTTTTTCTGATGGTAGTCCGAATGCAAAAATCATGCTTATTGGTGAAGCACCAGGAGCAAATGAAGACCTGAAAGGCATACCATTTTGTGGTGCAAGCGGAATGCTGCTCGATAAGATGCTCGGTGCAATTAGTCTGGACCGCACTAAGGTGTATATAAGCAACGCGGTATTTTGGCGTCCACCAGGTAATAGAAAACCAACTGACCTAGAGCTTGATATGTGCAGACCATTTGTTGAGAAGCACATTGCTCTTATTTTACCGCAAATTCTGATTTTTGTCGGAGGAATTGCATGTTATAGCCTTTTTGATAACACAAAGACTATATCGAACTTGCGTGGCAGATTTCATACTTATACTAACCAATATTTATCTCATTCAATTACTACAGCCGCTATATTTCATCCAGCCTATCTACTTCGTCAACCAGCACAAAAACGCTTAGCTTGGGAAGATTTGAAGAAGATTAGGGAATATCTTGATAATACCAATAACTACACGGATGTTTAGCTTACTACTCGTTATCATCTTAGTACCGGCTAATTGAATTAAATATTGAAAAATCTACTAAACAGAGAAAAAGGCAAAAGAAAATCTATCAGTTACTACCTATTTTTTTAATTGGCGTTTTTCATTGTGTTAAATCCTTTGATAAGCGCATTTTAGCTTATGTGGGTAAAAGTTTTATAAAGACATAGAGTGCACATAGTGCAAAAAATTAAACATCAAGTATATTGAGCTTTTTATCGCTTTATCTGCACAGACTGAAGATAAATAATATATCTTCACCCTTATTTTAAGGAAAATGGCGGAGTCCGTCAAGTAACTCTTGCCGTTGCTATAGCTCCTTGAGTTCCTATAATCACAATGTTGGTGCAATGCACGCATGGAATTTTATTTACTCTATAATATGTTGGTTTATAGTAGTACTAATGCAGAAATAAATGGAGGAGACATTGGAAAGCAATATAAAAAAATTGAAAGGAAATTTTTTAGAACAAGCAATTAGAGTAAATCATGCTGGCGAATATGGAGCAATTTGTATTTATTTTGGTCAAAAATTTATTCTTAAAAAATCTTCCATAATTAACAAAATAATTGAAATGGAGGAGCAGGAAAAAAAACATTTCCACTATTTTAATGAGAAAATCAAGGAGCAAAGAGTTCTTCCTACTGTTTTGTTGCCAATTTGGTGTGCTTTAGGGGTGTCACTTGGTGTTGTAACTGCTATGATGGGTAAAAGAGCCGCTATGGCTTGCACTGCTGCAGTTGAAGAAGTGATCGGAGAGCACTATAAGGAGCAAGTCTTACATTTAGAAGATGGGGAATTAAGAGAAACCATAAGTAAGTTTCGTGATGAGGAGTTAGAACACAGAGATATTGCAATTCAGCACAATGCCGAAAGCGCACTTGGCTACAACGTTTTATCTTTGTTCATAAAAACAAGCTGCAAAGCTGCTATTTATCTCTCTAAATTAATTTAATCAATCACTATTTGACAACCAACCACATTTGCCTTTAGTTCTTGTGCTAATTGCTGCCCCATATCTTCTACTCCAATCGAATGCGTATGAATATTTATAATTAATTTCTTAATTATTATCCTAAAAATACATTAATTTAATTTCCTATTAGAGTTTTCTTGTTGTTGTAAACATGTTTGCATAAGACTAGTAGATGGAACGTTTTTTATAGTCTGAGTTAACTCCTCAGGAATATTTTCAAAACTCTTGCCCATAACTTCTAAAACACTTTTCCCCTGTATAAGACAATTCTCTCCAAAGCTTGATTTGTTTTCTAACTTGCTAAATCTTATTTTGCTTTTCTCATCAATTTCTACTACCATTTTGTTACCATCTTTCCGTAGATAAATACTAATCTCTCCTATTTTAGTAGTAAAAAATATTTCAATACCACCTTTTAAGATATCTGTGTAATTTCTTTTTCCATCTTGTGTAATTTCAACTTTTACTATACTTTCCTCAATCTGAAATATGCCAACTTCTAAATCCTTAGCTTTTTCATTATTTAAAGTTCTTGCAGTTTCAACAATACTACCTTGTGGATACTTAATATAAAAATATTTATTATCTACTTCTACTTCAAGATCATATTTATCAATTTGCTTGTTATTTTCTTTCACAATACCTTCATATGCTAGACCCTCTAGCATTTTTTTCTTACTCTTACATTGTTCGTTAAGATCATTTAAATAATTAGAGCCGTAATATCTACCTTCAATATCGCTATAAAAAGATAATCCTTTTTCTACCCCACCTTTTAACACTAAATTACGAGTGATCTTTTGTATGATATTTTTTGTAGTTGAATTATGTGGATTTGCATGAAAGCGATTAATTAATTCTTCCATTTTTTCAAATATAAAATTTGTTACAGTCTTATTATCCTTACCGTAATATGAGTTTAATCTTATTCCTTGATTTAAATAATCCTCTATTATGCGTTCCATGTACTTTAAAACGCTTTCTTGCTCATCGTGTTCTGTTATACCTTTTATCATCTCATCACAAAATTTTTTAACTAGAATTTGTTCATCTGTAGTCAATGGTATTTGCAATTTCGTAGAAGATGGGTCTTGCTCAAAACGATAACTTATTGACAATTCCTCTGCTCTTTTAATAAAGTCATAACTCCTTAGATATTCTGCAACATCTTTGTTTTTTGCGTACCTTTTCTTGGTTAAATCCATATGCCTATCTTTACGACTTATAGTCGGTAATTTTGGATTTGATGAACTACTCTGTTGACTATTGAAGAACCTGTTAGAGAATTGTTCAGGCTCTAAAATAAGATTACTTTCACCTTGTTTACCTACTTTCTTAGACATATTATATACCATAACCACTAAAACTTTTTAGTGGTTACTTCAATACATAGATAAGTCAGTAAAAATATCTTTTTCTCCTCAGTGCTAAAAAATTGTCAAAAATCTCAAAATTGGTTAATTGCATATAACCTACTTTCTGATATACATCAAAACTACCGTAGCAAGCTTCAAATTTAAAAGGGATTAATAAATAAAATTCTTGTACTTTGCCTCTACTAAAGTACAATCAGGCTTTATTTAATATTTTTCATGCTTGATGAAGTACATGAGGAGTGTGGGGTATTTGGCATAAGTTACAACCAAAGTGCTGCTTTTAACTCTATACTTGCTCTCCACGCTTTGCAGCATAGAGGTCAAGAGTCTTTTGGCGTAGTAACCAGTAACAACGATAAGCTGCACTCTTATCACTTTCAAGGCCAAGTGAGCAGTGTATTCTCTGATATAGATGAAATAAAGAAATCCTTACTTGGGGATTGTGCAATAGGTCATGTTCGATACTCAACAAGTGGTAGTAAATTTGGAGTGCAGCCCATGTTTGGCAAAAGTGGCAAATTTGGGGATTTTGCCATAGCACATAATGGTAATTTAATTAATATTTCTCCGATACGCGAACAATTAATTAAACAAGAGTGCGTTTTTCAGTCAGATATTGATACAGAAGTAGTAGTGCATCTGACAGCAAGCAGTGAAAAAGATAGCTTTTTAGAGAGTTTTATATATGCATTAAAGCAAATACAAGGTGCTTATTCTTTTGTGGCAATCAATCAAGAAGTAGTTATTGGAGTACGTGATCCATCTGGAATCAGGCCTCTTGTTTTAGGAAAGTTAAACGGTTCTTACGTTCTTGCATCTGAAACTTGTGCTCTTGACATAATAAATGCAGAGTTTATTAGAGAAATAGAACCAGGCGAATTAGTTACCATCAGTTCGGATAGTAAGCTAGCCTCAATGTTTCCTTTCCCACAGCAAAAATCAAGTTTTTGTATTTTTGAATACGTTTACTTCTCGAGACCAGACAGCATAATGGAGAAGAGGTCCATATATGATATAAGAAAAGAAATAGGAAGAATACTTGCAGAAGAGAGTCCACCAAAAAACAATGTAGATATGGTTGTACCAATACCTGATTCTGGAATACCTGCAGCTATTGGATATGCAAAGCATTCAGGATTACCTATGGAACTGGGGATAATTCGTAATCATTACATAGGAAGAACTTTTATACAACCCACCGCTGAAGTACGTAAAGTTAGAATAAAATTAAAATTCAATGCTAATAAGCACACTTTGAAAGGCAAAAACATAATTTTAATAGATGATAGTATAGTGCGTGGTAGTACGCTCAGAAATATAATAGTTATGCTAAAGGATGCGGAAGTAAAAGAGATTTACCTCAAAATTTCAAGCCCACCAATTAAGCATTCTTGTTTTTATGGAATAGATACGCCAGAGTGCAAAGATTTAATTGCTGCAAATAAATCTGTAGAGGAAATTAAGGAAATTATAGGAGTAAATAGCCTAGCCTTCTTGAGTATTGATGGACTATACAGGGCTGTTAAAGAAGAAAAACGTAACAACGCTACACCGCAATATTGTGATGCTTGCTTCACTGGTGACTACCCAATTGGTAAGTAATCTATTATTAATGAAGGTGAGGTTTTTTCTATGTTATATTAACAGTTTTAAAAATAGATTTTTTGCATAACCATATAGTTTTTTCCTGGGCGTCATTTGAGTGAAAACTACTTTACAAATTTCGTCATTCCCTTTACTATGATACTAAGAGTATTTATCCTTATTTTTGACCTGCAGGCTCAATCACAAAATTCAGTAAAAAAACTCAAATACTTATTGGCAAATTACACAAAAATTATAGCGGCTGCATGTCTTTTAAATTTTTTCTACATTCAGCCAAATCGCGCTTATTTTAAGCGTTAGCACATTATTAAAATGCCAATTTAAATTATTATAGGGTCAAAACTTGTCACACGGGGATTCTTTTGCCTTTTTTCTTCGTTTAGTAAATTTCTTAATATTTATAACTAAAGTAATTTTAGAGAGGCGTTATGTAAGTAGCTGACACACAGCTGTACGAGAATTCATTTTTGAAGATAGCAAAGGTGTCATTCAAGTAGCTGACACTGGGATCCATCTCTTAATACAGCCTCATCAAAATGTTGTATTTTAACATAAAATTAGCTGCTTTTATGCTCATAAACTTAGTATCCAATCAAATTCCCTGGATCACAGTGTCAAGCACTGGGATTACAACATCATAAAGGAATCAGTGTCAGCTACTCGGATGACAGGCTAGCTTGACGACCGTCACCCGCTGCTTGTTAGCAGGTATCTAGAGATACCGTGACGGTATGCGGCGGCATGACGATAAGTCTTGTCATTCTAGCGCGTGACGCTGGAATCTAGACTTTAACTGATATGATTACAGAAAGAGAATTTATTAGGTAGTTATAGACAGTGAAAGTGGTCATTTTAGTCACTTTCAAGTGAAGAGAATCTCAACAAAAGTTTATGATATAATGTAAAAATAGTGCTCCTCCTAAGCACTATTTTTACTATCTGTCTCAAATCATCAATTACATTGTCCTGATACATTACGTCTTTGCTTTCCAGAACATTTTGCAACACATGTACCATTGATCATTTCCTGATTACTAGAGCAACTTATGCAAGCTTCTGCTACACCTGGTGCTATCACGCTCACAATTTTAGGTGAACCAAAAAACACAGCAGTAAATGCACCGAGTGCAAAAAGTGCTGGCCATGGCATTTTGCCAAATATTGCAAGCAAGGCTGCACCAATTATCACTACTGTAATCATCGGTCCACTTATGCTGTGAGTATAGTCTACTATCTTACATATTACTGCTGATGTTTCATCAGCGCTTGCATCAAACGCAAAAGAGAGAATTAAAGCTACAAGTAGAAGAAAATTTTTCATTATGCCTCCGTATTTAACGCTGGATTATCTATCATTTTGATTAAATTTAAGTAAACGGTGAGGATTTTTTACTTAAAAGTATGCTTTATTTCATTTAGAATACTTTTCTTAGTTTATTTATATTACAAGTGCTACATAAATTTTATAGTATCGTTTATTGCCTTTATCGTGCTTTAATTGACACAATTTATAATGATGGAGTGGAGCATGCAGGGTATCTATCATTTTTAATCCTGTTATCAATATTTCCTTTTCTTATTGTTTTAATAGCCATGGCATCAACGTTCGCAAATTTCTTAGATCAATACAATGTCGGCTGGGCATTTATTATTGATAACATGCCACAGGATATTTTATCATCTTTGATGCCACGTATTAGAGAGATAATATCAGGCTCTCCGCAAAGCTTATTAACCTTGGCAATTGTAGGCGCTGTTTGGACTGCCTCATCGACAATTGAAGGATTTAGAACGATATTGAATAAGGCCTATAAAGTTCCGGTTTCATCGCCTTATATATGGAGAAGGGTGCTCAGTATATTACAATTTTTAGTAATTACGCTTGTTACAACTCTGACTATAGTATTTTTTACATTAGTGCCAATGTTAATTGATTTTTCTTACCAAGGGCTAAGTTATACTAGATATTTACTTATTGAGTTTGTGCTTTTTACTATAGTATCTTGGCTATATTTCACATTGCCAAACATAAAACAAAACTTATCAGACGTATTTCCCGGATCTTGTGTGGCTGTTATTCTTTGGACGATCTCTGCTTCAGCTTTCAAGCAATATTTAAAAGCTTCCTTTGATCAACTGAATTTGATATATGGAAGTTTAGGTGGTGTAGTAGTATCGTTACTATTTTTTTATGTGCTAAGTTTGATTTTTATATATGGAGCAAAATTTAATTTTCAGCTAAAATATTTCAATGGATCTTGCTAAGGAAAAAGAAATGGGTAAGTTAGAAGGTAAAGTAGCTTTAATTACCGGGGCTTCAGGTGGAATAGGCTCTGCTGTTGCAAAAAGGTTTGTAAGAGAAGGTGCATGTGTGATTCTGATTTCAAGGTTTATCGATCACCTCAAGCCACTGTATAATGAAATTGAAGAGCTTAAAGAAGGCTATGTGAAACTAATTCAGCTTGATCTTTTAGACTTTGAAAACGTAGAAAAACTGGCAAATATGATAGAAAGCCCAAAATTATCAGAATCTGGCACACTTGATATACTGATTACATGCACTGAAATTTTATGTAAGTTGAGCCCTGTTCACGATTGTGAGCTTGAAGATCTACAGAAGGTAATGAATACAAATTTTACTGCCAGTTGGTACTTGCTAAAAAATTTGGGTCCGATACTAAAAAAGTCTAATGCTGGAAGAGCGATATTCATGACCTCAAAGATAACACTTTCTCCTTCCTCTTATCCATATTGGATGCCATATGCTGCAAGTAAAGTTGCACTAGAAGCAATGGTGAAGATATATGCATCTGAGACAAAACATACGAATTTGTGCATAAATGCCATGTATTCGGAAGAGCCTATCGATAGTGAAATGTATAAGCAAGCATTTCCGGAAAAAGATATATCTGAATTGGTGCCACCTGATAAACTGACAGACAAATTTGTGGAACTTGCTTCTGAAGATTGTAGCATATCAGGACAAATCTTACCACTTAGCAAATCTCCCGAGTAAATTACCATAGTATCTGCAAAGATACCGTTAAGCCCACAACTGTATGAACATTGTGATTTGAGTCCACTAGGAAGGATGTCATCTCAGTGCCTCTATGGTGTCATTCCAGTGTTTGACACTAAAATCTAGTCTTTATTGTGCGGCCACTTATTTAAAGTGAAGTTTTCTGGATCCTAGACTGGGATGACACATCTGGGCACTGCCGTCATAAAGGAACCAGTGTCAGCTACTTGAATGACATCATTTGCTGTGCAATTTACCTTCAAAAATGAATGTTTGTACAGCTATGTGTCAAGCACTGGAATCTGCCACGCAAATTGCAATGTTCGTACAGTTATACGTCAAGCCTAAAAGTAGTTAGCTAATAGGTTTAATAAAAATTCACATATACAGGAAAGATTGGTAACATTACTTGAATAGAGACTGTTATTGTAATTATGCCGAAACGCACAGATATAGAATCTATATTAGTAATAGGAGCAGGCCCAATAGTTATAGGTCAGGCATGCGAGTTTGATTATTCTGGAACGCAAAGCTGTAAAGTATTAAAAAGTGAAGGTTATAAAGTCATTTTAGTTAACTCCAACCCCGCAACTATAATGACAGATCCTGAATTCTCTGATGCAACTTATATTGAGCCGGTGCTACCTGAAATCATAGAGAAAATTATAATTAAGGAGAGACCAGATGCAATATTGCCAACAATGGGCGGGCAAACAGCACTTAATTGTGCAATAAAACTTGCAGATGATGGAGTGTTAGACAAATACAATGTAGAATTAATAGGGGTAAATAGAGAAGCAATAAAAAAAGCAGAGGATAGAGAGTTATTCCGTCAGTCCATGGATAGAATAGGACTGAAATACCCCAAAAGTATCATTATAAAAAATCAAGAACAAATAAAAAAGGCTTTGGATTACGTTGGATTACCAGCAATCATTCGTTCATCATTCACTCTTGGTGGCGCAGGTAGTGGCATAGCATATAATAAAGAGGAGTTTTTCAATATCGCAGAAAGTGCTCTCAAAATTTCGCCAATAAATGAAGTTCAGATAGATGAATCAATTATCGGCTGGAAAGAATATGAAATGGAAGTTATCCGTGATTGTAAAGATAACTGCATAATAGTCTGTTCGATAGAAAATATTGATCCAATGGGAGTGCACACCGGAGATAGTATCACGGTTGCTCCTGCTTTGACTCTGCGTGACGTAGAATACCAACAGATGAGAAATGCATCTATAGCAGTGCTAAGAGAAATTGATGTTAGTGCCGGTGGTGCAAATGTTCAGTTTGCAGTGAATCCTAAAGAAGATGGAAGCCTCGTTGTGATTGAAATGAATCCAAGGGTTTCTCGCTCTTCTGCACTTGCTTCAAAAGCAACAGGTTATCCTATTGCAAAAGTTGTAACTAAACTTGCTATCGGCTATTCTCTCGATGAGATACGTAATGATTGCGCTCCAGTTATACCTGCTGCATTTGAACCAGTGATTGATTATATCGTCACTAAAATTCCTCGTTTTGAATTTGAGAAGTTTAAGGGGACGAATTGTGAACTATCAACTTCCATGAAATCAGTGGGGGAAGTGATGTCTATAGGCCGCACTTTTAATGAGTCACTGCAGAAAGCTTTTCGTTCACTTGAAACTGGTCTTACAGGACTTGATGAAGTATTTCCTGAGAACATTGATATTGATCACGTAAAATCTCAATTAGCAAAATTGCTACCAAACAGATTACTGATTGCTGCTGACGCAATGCGTCACGGAATTAGCATAGAAAAAATAAATTCGATTACAGGATATGACTTATGGTCTTTGCAGAATATACAGCAAATTATATTAGCTGAACAAAAAATCAAGGAAAATGGCCTTCCTGAGACTGCATATGAAATGTTAGAGCTGAAAAAAATGGGGTTTTCAGATGCAAGATTGGCAAAATTAAGCAATAAGAAAGTAGAACAGATTGAAGCAATGAGAAAAAAATTTGGTGTTAATCCGGTTTATAAACGTGTAGATACTTGTGCAGCTGAATTTGAATCGAGCACTGCTTATATGTATGGCTGCTATGAGGGTGATGTTGAAAATAAAACGGAATGTGAGACGAATATTTCGGATCGAAAAAAAGTTGTCATTTTAGGAAGTGGTCCAAATCGCATTGGTCAAGGTATTGAGTTTGATTATGCATGCGTACATGCAGCTTCTGCCGCCAAAGAAATCGGGTATGAAACAATAATGATTAACTGTAATCCGGAAACCGTTTCAACTGATTATGATACCGCTGATCGTTTGTATTTCGCCCCACTGATTGCAGAGGATGTGCTTGAAATACTAAGCAAAGAGCAAGAAAATGGCACACTAGTTGGTGTAATAGTTCAAATAGGTGGTCAAACACCTTTAAAGTTAGCCAAAGTGCTTAACGAGAGAGGTTTCAAAATTATGGGAACTTCGTTTGATTCTATTGACCTTGCAGAAGATCGCATGAGATTTAAAAACCTTGCTTTGCAACTTAATTTAAAACAACCTGAAAGTTCTATCTGCCATTCAGTAAAAGAAGCGTTAACCAACGCAGAAAAGGTGGGGTTTCCACTAGTAGTTAGGCCATCATATGTCCTCGGTGGTCAGTCTATGTCGATTAGACATGATACTCAGAGCTTTAAAGAGTATGTCTTGAATCAAACCAAAATTTTTGAACACGGGTCACTGCTTCTTGATAAATTTTTAGTCAATGCAGTTGAGGTTGACGTTGATGCTGTATGTGATGGGAAAAAAGTTTTCATTGCAGCGGTCATGGAGCACATTGAAGAAGCTGGTATCCACTCTGGCGATTCAACATGCTCAATACCGACAAATACATTGAGTGACGAAGTAATAAAAGAGATCGAGCTCCAAACTGAAAGAATAGCTCTTGAACTAGAAGTGAAAGGTCTGATAAACATTCAGTTTGCTGTTCAAGAGAGTGATGTATACATACTTGAAGTGAATTTAAGGGCTAGCCGTACAGTTCCTTTTATTTCCAAGGTAATCAATATTCCTATTGCAAAGCTTGCCACTCAGGTTATTTTGGGTAAAAAATTGAATCAGGAAAACAAGCCTTTCAATCATTTTGCAGTTAAAGCTGCTGTTTTTCCATTTACGCGTTTTTCGGGAATTGACACTTTACTTGGTCCTGAAATGAAATCAACAGGAGAAGTGATGGGAATTGACTTATCTTTCGGAGCTGCACTTGCAAAAGTGCACATGGCTGCAGGATACAAGTTACCAACAGAAGGAACAGCTCTGATTTCAGTAAAAGATGATGATAAAGAGTATATATTGCCTGTTGTACGAATGTTGAAAAAACTGAGTTTTGAAATATATGCCACCAAAGGCACAGCTTTGCATCTGAACAATAACGGCATTGCTGCAAAAGCTGTAAATAAAGTGAGAGAAGGCAGACCCCACATAGTTGATATGCTCAAAGATGGAAAAATAAATCTAGTAATCAATACTTCAAAAGGTGTGAAATCAGTCTCAGATAGCAAAGATATCAGGAGAACTGCTATTTTGCAAAATATAGCTTATAGCACCACAGCTTCTGGGAGTAAAGCGTTAGCGCTTGCAATTCAATATGTAAAGAATAGCAAATTGGAAGTGAAATCATTACAGCAGATACAAAATGTTTAAATATCAAGACTATAATAAATTATTACTTATTTCAAAATGAGGATCGTGTAAGCTAAGGCGAGAGAAATTTAATTAAAGGATTTTTGTGTCAGTATCAATATATAACTGACTTGAGCGTTTGTTGAAAGGCTTTGTACTAATTTTCTTGATTCAAACAATATGCTAGACTTTAACTTAAAAATCTTTGTAAGTGATCACGACTGAAAGGTGTTTTCATGCATTTTTTACCTGAGTGCAATAAGTGTAATTCATTGAGTTTCCAAAATTGATAATGAAGAAAAGCATTACTCGTCTAATAAAAGCAATTCAATACTCCTGTGAAGGAATAAAATCAGCTTTTGTATCAGAAGTTGCGTTCAGACAGGAGTTACTGCTTTTTATAATATGTGTTTCAACTTTGTTTGTTTTAGATGTAAGTAATTTAGAACGTGCAGTAATGGTAAGTAGCCTATTTTTGGTGTTAATTGTAGAAATTATTAACGCTGCTTTTGAAACAACAATTGAGCGTATTTCCAGTGAAAAACATATACTTTCAAAAAAAGTGAAAGATCTAGGTAGTGCAGCAGTTTTTCTCTCATTAATTAACTTCTTGATAACATGGATGATAATATTGATATGAATGTTGTTAAGATATATTTTCAAATTCACCGATTAAGACTTGCATGTCTTGTGGTAAATCAGAAACAAATTCCATATACTCTTTACTTTTTGGATGATATAAGCCTAGCGTGTAAGCATGTAGTGCCTGTCTATTGAAATTACGGATAAAGTCAGAGTTTTTAGCATTTTTTGCACTTTTACTACTATTTTTTCCGTAAACTTGATCACCAACTACAGAATGTCCTATGTGGCTCATTTGTACTCGAATTTGGTGTGTTCTGCCTGTCTCTAAAGTACATTTAACCAGGCTTGCTTGCCCTATAATTTTCTTCACTGAATAATGAGTGATTGCTAATTTACCTGCTGTTTTTGTGACACACATCATTTCTTTATTACTGCGTTTTGGAGCAATATGGGTTTTTACTGTTCCTTGCAGATTAGTTAATGCTCCCCAAATTACTGCTAAGTATTCCCGTTTTATTTTACGATTTGATAGCAGCTCAGACAAAAAGCTGTGAGATTGTTCATTTTTTGCAATTACCATGAGTCCACTAGTATCTTTATCAAGCCTGTGAACAATTCCTGGTCTTGTATTTGTATATGGAATTTTGCCAAGGTGAGCGATCACTGCATTCAGGAGTGTATCATTGTTTGTTCCAGCACCTGGGTGTACTGTTAATCTACTTTGTTTGCTCAGAACTATAATGTCCCCATCTTCGTAGATGATATCAAGCTTTATATTATAGTTAGGTTCAATTGATGTGGATATGTCAGGTTGAACGAGATGTACTATATACTCTTCACCTGGTTTTACTATGTGGTCATTATTAATTATCGGCGTGCTAAATAATGTTACCCGCTCATCTTGTATCAATCTTTGTGCTTTACTGCGTGATATGTTACACTTTTTAGCTATGTAGGTATCTAGCCTTTTCATTACTAACAATATCTAAGACTATATATCTATAGTAGCTACCTTGAATAAGCTACTTCAAATGCTGCATGAACATCTGGATCCACAAAATCAACTTTTGCGTTAGGTTGAGCTTGAAGCCCATCTTGTTTCTGGATATTAAAAGTCATTTGAGAGCCATCTTTCCAGTGGATTATTACCTTATTATCAAAATTTCTTAATGTTACCTCACTGACTTTTTCTCCCTTATCATCTTTTTCTTCCAACTTAATAGATTCTAATAAATAGAAGAAAAACTCACTTGCTTTGCCATTAATTTTTTTTTTCCATTCATCTGCTTTTTCTTGTTCAGATAATTCTTTTTCCAATTTTGCATTTTCTTTCTCCAGTTTTTTTGTCCTTTTTTTTGATTTTAATAGTCTATTTTTCTCTATTGCTTTTCTCTCTTCATCTCGCTGTTCTTCAAGAGGAGAAGGAGGAATAGCACTGTCTTCATTGCTAGTAGGTTCGTTTGTTTGTTTATTCTTTAATTCCTCTAGTTCATCTTTTACTTTTTTTAGTTCTTCTTCTAATTCCTTCTTTATCTTTTCCGCTTCTTCTTCTTGCTTTTTCAACATACAAAAAAAATCGTTGTCGTTGCTAATTATTTCTTCTCTAGATTGAAAAAAGCCAACAAATCTGCTTGGTTCAAATCGCTCAACCTTATCTTCAGCGATTTTAATAGCATTCTCTAAACTAGAAAAAATACTTTCAATGTTTAGTGAATGTGCTTTTTTTGCCAGCTCTTTAGCTTCACTTAAAATGGGCGAGATTTTCTTGTGCAACTCATCCAAATCTTCTTTGATGTCTTCTCTGACTCTTCGTAAATGAGTAAGTGTTTCTTGAATCTCATCATTTGCAGGTTTTAGAAGGCTATTATCAAGTAGATCTGTAGCTTCACCTAAGTGCTTATCGAGTGAGTCAACAATTTTATCTGTAAAATCAGTCAAATGCTTATCAAGTAATTTTATCAATCGAGATATAGAATCATTTTCTTCTTCATCTTTTGTCTTTTTTTCCATTACCGATACAACCCCACCTCTTCTGAATGGAAAGAGAATATCCATATTGTTAAACTTTTTAACAATATTATGATTATTGTTTATCTCATTGTTTTTTATCTTGCTGAATGTTATACATATCCCAACAATAGCAATGATACTAGCCAGTGCAACTATGGCCCATTCCAAATCCTGAACATTGGCAAAGCTAAATCTATTTTGTATTAATGCGCCAACTATAATTACAGTGCTAATTATATATGGTATGGTAAGAAAAATGGCCTTATTTTTATTCTCCTGTTTCTGACTATCTAATATCTTTTTCTGACTTTCAAAAATTGGTAAAACTATTGAAAAGTTTGCTTTTTTGTGACCTATAAGACTTAAATTTGGTTTTATCTCTATTTTTAGAGCATTTTCAGCAAGTTCACTTATCTCGTTGTCTTTGCCACCTCTAATTTTATCATTTATTAATTCCTCTATCGGCTTTTTTCCTTCTTTTATCTTCTGCTTATGCATATATCTCATAGCAGAAGAGGCAACAAAAGCTGTTAAAAGAATAACAGAAACCAAAGTATAAATTGGCATGAATGTTGGGTTAAAAATATCTGTAATAAAGCTTAAATTATTACTAGTTATTATTATTGCAGCTACATAAGCCAAAGAAAATTGAAGCCAAGTATTTACATCTGCTATAGGTAGAGTGTTACTTACGGAATATTTCTTTGTTGCACGCCATAACCTAGGAAAAAAACCAATAGCATCATCTATTTTGGCAAAATTATGATCTACCTTAACATTGAAAGGATTTGTTGTATCTGAATGCATAGATTTCCTTATACCTTAATTAATTATATATAAATGATACTTTAAAAACAAGTTTTTTGGCTTATGCCAAGGACGATTAGAACGGACTTTGCTAACCTTTATGCCACTATTTGCTAGCCAAATAGAATGTGTGCCATATGCCTCTAAGTCAGCATACTTGATGGTTTTAGTATTGCAAGCTGGGTAATTGAATTTGCTTAGCTAAATTACTAGATCGACATTGTTACAACTTTCTACAATATCTTCTTTTTTATAAGCTAGCAACACTGACTTATTATTTCCTTTATTATATATACAGTCATAATCATTACATTTTAGCCTTTTGTTTGAATTACTGAATTGAGTATGATTCAAAATTTGATTCTGTCCGTTTTGTTTAGCCCATGTTTTGACAACAAAGTTCCTATTTTTCCTAGTAAGAGAATATAGTAAACTGTCATCTTCTTTTACAGCAAGATTATCAATACTGACCAGGATGTCAGGGGTTCTACACATAGCGCTAGAGAAAATACCCAGCACAATAAAGAAAATTCCAAAAAAACGCCAATTCCTTTCCCACAAGCATAGCCACAATAACCCAAGTGTTATTATAATAATTGATGAGCCAGGAAAAGTGCGAGTGGGAATAACCAAATACTGAAGATTAGCAATTGCGTTTATTATATATAAAACGCTGTCAATTGGGCGTTCCATGAGAGGCGTTATAATCCACTGAGTACCTAAAGGAATCAATAAAACATAGATTATTCCAAATGGAATAATAATGAGTGTAACTATTGGTATAGCAATCAAATTTGTGATAATGCCACTGATTGAAAAATAGTTAAAATTGTATATTGTGTACGGAACAGTTGCTAAACTTGCTATGACTGAGCTGATCATTATCGATACAAAATATTTTATTATTTTTATTTTGAATAACTTATTAGCATTGATCTGATAGCTGGCAACTAGTGCCAAAACAGCAGAAAATGACATTTGAAAACCTGGCTTTAAGATTGCTTCTGGCTCCACTATGAGTATCACCGAAGCAGCAAACGCAATTGCTATTAATCCTCGATATTTCCTTTCTATGATTATTGCAACAAGTACCAAGATCACCATGATGTAGGCACGCTGAGCAGAAATTTGCATATCGGTAATCAACAAATAAAAGGTAGTTGGCAAGATAGTAAAGAATGCAGATATTTTTTTAGTGTTATATTTAAGAGTCAAAGTTTCAGATATTGCAAATAAATTACGGAATACTATAAAAAATAGACCAGCAACAAACGATAAATGTAAATCAGATATAGCGAATAAATGTGCTATACCTGAATCTCGTATCGCATTCATAGTTTTTTGATCTATCCCGTCTTTTTTGCCAATTAATAATGCAGAGATTATGTCCGCGTGTGGCTTTTTGGTATTTTGCTGTAGGTTTTCATAGATATATTGACGGAAAGATTCTATATACTCTTGAAATTTTCTTGCTTCAGCCTTTTTGTACAGAACTATTTTGCTTGTTGCAAAGCCTGTTGCACTTATTTTCTGATAATATGCTATTCTTGCAAAATCATATGCATATTCCGAAGGCGCAATTTTTGGAGGAAAGAGTTTTGCTGATAATTTTACTTGATCCCCTATTTTAATTCCTTCTTCCGCTTTGGTTCTAACTGATATTCTGATGCTATCTAACTTAAACTTCGTGTTTTTTATTTCATAAAGCAAAAATTGCTCATATGAGCCCTTGTTATTAATATCCTTCACTGTAGCAACAATATCTTTCACATACCTTTCCTTATCAAGAATGTGAGTATTAACTGAATCTGTTCTGAATTTGCTGGCTGTAAATCCTATGAGCACTGCAATTAAAGAAATGCATAATATTGCGTATTTCCTGTATAATATTGCAATCAGAATTAGTATAGGTGAAAGCAAGAGAAAAATAGATATAGTGAAAGCATAGCTTGGTTCAAAATTTAATGAGAAATAGGTGAAAATTCCTGCACACTGAAAAACAGGGAACCACAATATCAAGTTATATTTTTCATTGCACAGATTGTTATGTATATAATTTACTATCATGTTAAGAAAGGTTAATAGATATATAAATATATGTAATAGTGTGATTTTATTCTTTTATTTATTATTATTACGCATATAATAATAAATAAGCAACGACGCGGGATGGAGCAGCTCGGTAGCTCGTCAGGCTCATAACCTGAAGGTCGTAGGTTCAAATCCTACTCCCGCAACCATCTTTCAATTGTACAAACATTGCGATTTCTCTTATTATAATAGCAATGGTATTTCTAACTCAAAGCTTGTTTTTGACCTGTAGGCTCAATCGTAACATTCAGTAAAAAAACTCAGGGTATTTATTAACAAAATTATAGCGGCTGCATGTCTTTTAATTTTTTCTATATTTAGCCAAATTTAGCCAAATCGCATTTGTTAGCACATTATCAATTTAAATTATTAAAACTCTCTACTCGGGACTTCTTTTGCCTTTTTTCTATTTGGTTAGATGATTTTATAAATCAATTAAAATATTCATAATATTGATTTCTTATCACAACAATGCTATTATTAAGCTAATATTACTTTTAGTAAGGTATGAGCAATGGTTGATGTAGCTTTTATTGGTATAAATACAGTTATTGATAACGGATACAGAAGAAAAATAAAGCTCGTTATGTCAGGATTATTTTTAGCTGTGTCAGCAGCAACTGCCGTCTGGTTTATCTTTCCTGAATCACAAAATGTACTCGCTCCATTCTTGCTTCCAGCTATATTCCTTCTCTTGACTATGTCTATGGGATATTATACGGTTCTTTTTGATTGTGAGAAAAAGTCTGTAGTAGAAAATGTTCTCGGTATCTGCTGAGTCAGTTAAGAGAGTGCATTGCCAAGACGGAATCGAATTTTTGCTAGCAGAAACAAGAGATATTACAAAAAATAAGTTTTGTAAAGTACTGATTAATCTTTGTTTTGAGGATCGTAGCAAAGCGCACAAACTTGCTTTATATGTAAGAGACATTGATAGCGTTGCATCCTCGATAAAAGACGAGGATCTGTTAAATCACTTTGATCAATTTTTTACCATAAATGAAGTAAGCTATAAGAATAGTAGAAATGAGCTAATTAATCGCGCAAGAATATATAGAACAATAAGTGAAAAACCTAAAAATGAAATACAAAGTTTTTTAGCTAATCAAAAAGAGAGTCTTTCGTATGAAATAACGTCACCTAAAATTGATAATTTTTTACCACAGGTTAATGCAGTAACTGTTTAGGTTAGCAAAAGTTCAATACGTATAGCTAAGTCTTTGCAATATCAATAATTTCATTGTGTACATGATTATCACTTTTTTTTTCAATTCCAGTAATAACATTACATCTATTAGATTCTTTTATAGCTATTTCTTGAAATCCTTTTCGAATTTTATGATAGAAATCAATGCTCATTTCTTCATACTTATTTTTATCCTTTGCTCTGCTGAGTCCAACTTGAACATCAATATCTAAAATAAATGTGATATCTGGATATTTAATTTCCACTAATTTGTGTAAGTCTCTTATTAGACTCAAGTCAACATCTAGTCCATACCCTTGATACGCAATAGTTGAATCGATAAATCGATCACAGATAACTATCTTTCCCTCTTTAAGAGTTGGCAATATTAATTTTTCCATATGTTCGTGCCTCATCGAGATAAGCAGCAAGAGTTCAGAAATAGGATCAATATTATCCTTAAGTAGTAATCCTCTTATTTTTTCTGCAAAATCAGTACCACCTGGTTCTCTAGTCAATACGACATTATTTTCACCGTGAATTTGCTTGAAATAATTTGCAAGTAACTCAGACTGTGTTGTTTTACCAGAACCATCTATTCCTTCGAAGGTTATGAACATATATTTTATAATTACAATTCTAAATGCAAACAGTGTACATAGAAACCATTTGACATTTAAGCAATAAGATCATAAATTATGGTATACAATTCTCTATGAGCTATGGTTACGCTAGACACTCCTAAGATAGATTTAGACTTTACTGCAAAGAATTTCAATCTCCTGAGAGTGGATAACAAATATTATACATTAAGTGACTGCTATGGGGAAAATGGTCTCATTGTAATGTTTATATGCAATCACTGTCCTTACGTTCAATCAATTATTAGCAATCTAGTAAGCGATGTTAATTTGTTAAAAAAAGATTATCAGGTAAACACCGTTGCAATCATGCCAAATGATGTAAATGAGTACCCAGAAGACTCCTTTGAAAACATGATTAATTTTGCCAAGGAAAATAAGTTTACATTTCCATATTTGATTGACAATAACCAAGAAGTAGCTAAAGAGTATGGTGCTGTTTGTACCCCTGATTTTTTTGGCTTTAATTCCAAACTAGCCCTCTGCTATCGAGGGCGTTTTAACAACACAAAAAAAGAGAAAGTTCAAAATTACGAAGTAGGAAGTAGTGATTTATTTCAAGCCATGAAATTTATTGCAGAAACTAGCAATCCTCCAGTTGACCAAAAATCAAGCATTGGTTGTTCAATAAAATGGTCTAATTCTACAGGTTAAATATTATGCACAGCGGCTCTCAGTATTTGTTTGATATTATAATTTTACTCTCTGCTGCTGTGTTTATAGTCATAGCGTTTTGGAAAATGAATATTAGCCCAGTACTTGGTTACTTTGTTGCAGGTGCATTGATTGGTTCTCATGGATTTAATCTGATACATTCAGTTGAAGTAATGGATAACTTTGCAGAGTTTGGCGTAGTTTTCCTATTGTTCATTATAGGTCTTGAATTGACATTTGAACGCCTTATCGCTATGCGTAGGCATGTGTTTGGGTTTGGTTCCCTTCAAGTTATAGTTACCATGATAGCAATATGGTGCATTGCTCTTGCCTTTGGAGTAAATACAAACATGGCAGCAGTTATCGGTGGTGGACTTGCACTATCCTCAACAGCAATAGTGTTGCAGGTTCTGCAAGAAAAAGGTTCTCAAGCAAGCCAAGTTGGTAGATTGTCAATAGCAGTGCTACTAATGCAGGACTTTGCAGTGGTACCTCTAATAGTACTAGTGCCCCTGCTTACTGGCAATTCTGAACACAGCTTAATAAGCTCGTTGGCAGGCTCATTAGTGCAAGCAGCTATTGCATTGGTGTTGATATTTGTAACTGGTAGGTTATTACTGAGGCCATTGTTTTCGGTTATTGCCAAAATGGAGAGTAATGAAATCTTTATATCAACAACACTTCTGATAATATTAGGATCAGCATTTATTACTGAACGATTTCATTTATCAATGGCATTAGGCGCATTTGTTGCTGGGTTACTAGTTGCAGAAACAGAACACAGGAATTCGGTAGAACATGCAGTATTGCCATTTAAAGACTTATTTCTTGGTTTATTCTTTATGACTGTTGGCATGTCTATTGATATTGACCTTTTACTCAATAAGTTACCACTCGTTACTTTATTATCAATTATCCTTATCGTTTTAAAGACGTCCATTATATATACATTGTGTAGATTTTTTGGATTTAGAAGTGCACCTGCAATACAAGCTGGATTACTGCTTGCACAAGGCGGTGAATTTGCATTTATTTTATTCCGTTTAGCAGATGAATTAGATGTACTATCAAGTGAAATCGCTCAAGTGCTTATGATGGTAACTACAGTAACTATGGCTTTTACTCCTCTTTTATCGGGAATTGGAGACTGGATAGCAAATTCATTTAGCACTGAAAAAATAATACTAGACGATGAAGCAATCGAAACAGACACACAAGATCTTTATAACCACGTAATAGTTGCCGGGTTTGGTAGAGTGGGATATATGGTAACGAAAATGCTTACTGCGGAGCATTTAAGTTATGTTGTTGTAGATATTCAATCAAAAATAGTGAAAGAAGGAAAAAATGACAGTTTTCCTATATATCTTGGAGATGCTACAAGATATGAAATTTTAAAATCAGTAGGAATAGAAAGAGCTCAAGCTCTTGTGGTTTCAATAAAGAACGAAGTCACTATAAAGAAAATAGTTTCTCTAGTTGCAACAAACTTCCCGCATGTAAATATTATAATACGTTTACCAGATTTGAATAATGTGGAGGTTTATAAAGATATAGGGGCTAGTAAAGTTATTCCCGAAACGTCTGAAATTGGATTGCAGCTAGGTGGAGCAGCATTAAGTTTAAGTGGTATTAGCGAGAGCGGAGTTACATCTTTAAAAGGTAAATTTAGAAAAGGCAACTACAGTATGTTAAAAGACCTTGGTAGTGATAAAGATGAATAATCCTCTATCACTTTAATTAGTGACCAGAAAAACACATTTAATTAAGCAATTATACTCTCTAGAAAGGTGAAATTGACCTTATTGTAACTATGAACAAAATAATAATAAAAAAATTTGGTGGTACTTCGCTAACTGACTTAAATCGAGTTGCAAATCTAATAAAAAACGATATTGAAAAAGGTTATAATGTAATTGCTGTTGTATCTTCTGCTGCAGGATTCACTGACCAAATGGCTTTTCAAGCCAGGCAAATTTCAAATTTAAATTGTAGACAAGAGTTATCAGAGTATGATGTCCTGCTTTCAGCAGGAGAACAAGTCTCTTGCGGGTTATTAGCTATCACTCTTCTGTCTGTTGGAGTTAATGCTAAATCATGGCTCGCCTGGCAGTTACCAATTCTAACGGATAATTTTTATTCTGAGTCTAAAATAAAAAAGATAAAAATTGACCATGTAAAAAGATCTTTTGCTGAGGGTTATACTGCTGCAATCATTGCTGGTTTTCAGGGTATATACGATGATAGAATCACTACTTTTGGTAGAGGAGGATCTGACATCTCAGCAATTGCCTTTGCTGTAGTCTTTGGTATTAGTACTTGTGAAATTTTTACTGATATTGACGGAATATATACAGCAGACCCAAAAATTGTTCCAAGGGCACGCAAGCTTAAATCTATCTCTTACAATGAAATATTGGAGATGTCGTCATCTGGTGCTAAAATATTGCATAATCGTTCAGTACAACTTGCAATGAAGCATAATATTAAGGTGCAAGTGTTATCCACTTTTGAGGAAGTAGAAGGCACTACAGTACTACACGAAAAAGATGTACTGGAAAGATACTTAATTACTGGAATAACTTATAGCACTCACGAAGCTCTTGTAACTTTTACTAACTTTGCAAATACTCTGGATACTTTAAGAGATATAGCAGGAGCAAACGTTAAAGTTGACATGATACATGGGTCAAGCTTTTTGATTTCTAAATTTGATGTTGATTTAATGACAAAATTATTGAACAAAAATGAAAATTATGTCGTAAACAATAATATAGCTAAAATTTCAATAATTGGTATTGGTGTTATGTCTAACACTGAAGTGATGTACCGCACACTTAAGATTTTAAGCGAAAAAAAGATAGAAATACTTGCTGTCACAATGTCCGAAATCAAGATCAGTATAGTTGTTCAAAAAAAACACGCTGAGGCTTTAATTAGAGATTTACATACCGAATATGAGCTTGATGTATGACAGCACGCTTGAAATTTATTTACTTGATAATTCAAAAAACTTGAAAGAGCAAAGATAGTTATTGAAATTATCTTGATTTACATCGGTTATCCAAGTTTGACATTGAATGCTTAACACCTCCTCCATTAACACCTTTCTGTAATCTTTATCCAGATGCGACATTATATCGTCAAGCAGAAGAAGAGGTGCTTTATTGTAATGAATACACCTTGCTTTTACACTAGATAAGATGATAGAAAGCAGTAATAGCTTTTGCTCTCCAGTAGAACAAAGATTTATTGGCATGTCCCCTTTTTGGCAAAAAACCCGAAAATTATCATTATGTACAGAAAAGGTTACTCTACCAGTTAATGAGTCTTTTTCTCTGTTTTCCTTTAGACGATTCTGAAAATATTCTGCAGTATCGTTCAAAGTTAGCTGACTGCTAAATTTCAAACTTGCCTTTGGAAAAAACTCACAAGAATGGTTATCAATTGTGCCCTGTAGTATTTTTAAAACAGACAAACGCATACGTAAAATATCAACTGCATTGGTAGCCATGACATTTTCAAGGCTAGAGAGCCAATTTTCGTCTAAAATATTCTCTCTAAGCAGTTTACTTCGCTCATATTTAGCTTTCCTGTATTTCATATAGCAATAAGTGTAATTTTCTTCAAACAATGAGACGATACGGTCTAAAAATTTTAATCTGTCGCTCGGAGAATTAAGAAGAATATAGTCCATTTGTGGAATGAGCCATATTACATTGGATATTCTATACAGAGATGAATAACTTGATTGTGTTTTTCCATCAATTTGTATTAGTTTATTATTAAGATTCTTTCCTATACCAATTGAGTTAAAGTATGTTCCATTAAAAAAGTCATAATGCACTGCCCAATCTTCATTACTGAGTCTATTTTGCATCTCACTAATTTTTACTTTTTTCATGCCATTACTTTTAGCAAGCAATGAGATTGCTTCAAGTATATTAGTTTTACCAATACCATTTTGACCAGTTATTACAACTGATCTATCGTCTAAATCCAGTTCGAAATTTGAATGACTACGAAAATTATGTAATTTCAATTTTTTTATATAGCAATGGGTAGCCATTCTTTAATTTATATTCTGCTTACTTCCTCTAAAACCTCATCAACATGTCCACTCACTTTTACATTTTTCCAAATCTTCACTACTTTACCTTTTTTATCTATTAAAAAAGTAGTACGCTCTACTCCCATATACTTTTTGCCAAACATACTTTTCTCTACCCAAACACCATACTTTTCCAACATTTCAGCATTTTCATCAGAAACTAAAGAAAATGGCAGAGAATATTTTGCTTTGAAGTTAGCGTGGCACTTAACGCTATCTTTTGATACACCAATTATCACTGTGTCAAGAGAAGAGAAATTTTCTATATTGTCTCTAAAGCCTTTTGCCTCCATTGTGCAGCCCGGAGTATCGTCTTTAGGATAAAAATAAAGAACTACATTTTTTTTATCAAAAAATTCACTCAGTGATAAAATCTCACCAGAATCTGTTGGCAAGCTAAAATCAGGTGCATTATTTCCTATTGTTAATTCCATACTTTGCTCCATTATTAATACTTTTATGGTACTATATTATATTGTAATAGGAAGGAATGAAAGTAGCTTTTCAGATGGATGAAAGTATAAATTTTGAAGCTGATACTACATTTTCATTAATAAAAGAAGCGCAAAGAAGAAGGTACGAAATTTTTATTTATGTACCTAATAATTTAGCACTCAAGTTAAATCAGCCAATTGCCCTTGCTCAGAAAGTCAGCGTTGATGATTGTAGCTTCATTTCAAAAGAGGATGTAGTAATCAACCTAAATGAAATGGATATCATATTTATCAGACATAATCCACCATTTGATATGCGGTACATTACAACAACCTATATCTTAGAAAAGACTACTGCGTTAGTAATAAATAATCCAACAGAAATAAGAAATTGCCCTGAAAAATTAATTACTTCACTATTTCCAGAGCTAATTCCTCCAACTTTGATCACTGAAAATATATCGATGATTAGAAATTTTTGTCACGACTATCAAGATATCATCTTGAAACCACTATATAGCTATGGAGGAAATGACGTAATAAGAATACAAGACCAAAATAGCATTCAAGTGGTAGTCGATCTCATGATTGCAAAATATGAATGTCCTGCAATTGCACAAGCATTTTGTAAAAAGATAAATACAGATAAAAGAATACTGCTACTGGATGGAAAGCCAATAGGAGTAATGAAGCGAGTTCCAAAGTCTAGCGGAGAAATCAGAACAAATTTGAGACTAGGAGCAAGTTTTGAGCCTGCCCAAATGAATGATAGAGACAACGAAATATGTAATAAAATTGGTCCTGAGCTAAAGAAAAGAGGGCTAATATTCGTTGGCATTGATATTATAGATGACTTCCTTCTTGAAATTAACACAACTTCGCCTACGGGAGTAGTTTATATCAATAAGTTGTATAGTAAATCACTAGAAAAAGAACTATGGGATGCATTTGAAGAAAAAGCAATTCGTCAACTAAGTTCTTGAGCTATTGCCTTAATAAATTCAGCAACTCCATTCCTTATTCTTGTTTTCTTAGTATTATTAGCCATATCAAGCAATTTTTGACAATTTTGCAATAAATCAACTAGCAACTCTCCTAGATTCTTTTTCGCGTTACTATTTTGCTCAACCATTACAGCTGCTCCCGAATCTTCAATATGTTTTGCATTATAAAATTGATGGTTATCTTTTGAGTGAGGATAAGGAATATATACAGCAGGACGCTCAGCAAGAGTAATCTCTGCTATTGAAGTTGCCCCCGCTCTGCTAATTACCAAATGAGCATTGGCCAGTTTATTTTCCATATCATCGAGAAACTCACTTAACTCACAATCAATTCCTTCACTTTTGTATAGATTCTTGACCTTGTTTATATTTTTCTTCGTACATTGCTGCGTTACTCTAATCCTCTCTTTTACTTCAACAGGTAGACCACAAATTACGCTGCTCACTACATCATCAAAAAAATTTGCACCCTGACTGCCTGCTATTATTAACACGTTTAAAACTGTTTCAGCTCTAGAATATCCTTGTGCTTCTATATCGACAAAATTTCCTGTAAAAACGCATTTACTACCTTCTACATACTTAGTCTCTGGAAAGCTAGTTGCAATTAATTTTGCACTCTTGAAAAAGAATCTATTTACTCTCCCTAAAACTATATTTTGTTCATGTAAAATTATAGGTATAGAAAAAATCTTTACTGCAAAAAGAGTTGGAAAAGAAGCGTAGCTACCAAAACCAATGATTAGCTTTGGTTTTAATTTTCTTGTTTGATACAGTGCTAATACACAACTATACATTAACAAAAAGAGAAACTTCAATTTGTTGCCACTTGGCTTGCACAATGGTAAAATATAACTTTCTATATTGATGATTTTTTGATCAGTGAATAATATACAATTGTGCCCTTGTACCTTTAGTGCTTTTGCTAAGGTTATAGCTGGAAAAACATGCCCACCTGTACCGCCTGTTGCTAGAATAATATCCATCTGTAAATAGCAATTTAATAATAGATTATTAATCATTTTTTAATAATCTGCATGTAAAATTTTATTAAGCTTTATGATAGTTGAGTTAAAAATGCCTGAAAGTAGCAACAGTAAAAACGTGAAAAACAAGCCTCAAGAGCAAAGAGAAGGCGGAAGCAGAGGTTTTATAGGATTGTTAAAAAGCATAACAAAAGCTCTTTTTAACTCAGTTGTTGATCTACCTCAGCAAGAACAACTCAATAAAAATATTGATAGACAACAAGGTTTAGACAGTAAAAGAAAAAGCCCAGAGGATCTTAATCAGGAAAAAAAGCTTGAAGTGAAAGAAGCAGCTGAAGGGTTAAAAGAAAAGTTAGAAAAATCTGATATTGGTAATCAATCTATTAGAATTGAATCGCCTAATCAGGATAATTGTAGCTCTAAAACAATGAATCGTTAGCTTAACTATTTAACGATTCATCATCTGCAGCAAGTACTGATTCGTGTATAATTTCCGAAATAGTTGGATGAGGAAAAATCGTAGATTTTATGTCGCAGTCTGTTCCCTCTAGTTGCTTTGCAAGAGCGAAATTGCTAATTAACTCTGTTACTTCCGCTCCTATCATGTGAGCTCCAAGAAGTTCGCCTGTTTTTTTGTCTATAATTGTTTTCACTAAACCTTCAGTTTCACTTAGTGCAATAGATTTACCATTAAAGTTGGAGTGAAATTTTCCTACTTTTATATCGTATCCACTTTTTATTGCCTGTTCCTCAGTAAGGCCAACGCTTGCTACTTGCGGATGAGAGTAAGTGCAATTTGGTATGCACTCTTTTTTTAACTTATGAGCATTTTTACCAGCAATTTTTTCAACACAGATTACAGCTTCATGACTTGCTTTATGCGCTAAACATGGGGGACCAGTTACATCACCTATTGCATACACACTTGATTCACTTGTTTCATACCACTCATTCGTTTCAATGAAACCAAAAGGACTCAACTTAATTTTTGTATTTTCTAAACCTATATTTTCAGTGTTTGCTTGAACGCCAACTGCAACAATTACTCTATCGAATTCTTTATTATCACCACTACTTAGCTGCACTTGAACAGAATCTTTATTGTTAGTGAAAGTTTTTACACTATTGCTCGTATATATTTTTATTCCTTGTTTTGTAAATATCTCTTGTACTAAATTTGAAATGTCTTTATCTTCCAGCGGCAAAATAGTGTCTTTTACTTCTATAATTGTTACATCAATCCCCAAAGTACTATAAAAACTTGCAAATTCTATTCCTATCGCACCAGAACCTATGATTAGTAGCGATTTTGGTAACTTCTTTGGAGTCATAGCGTGCTGCGCATTCCATATTAAATCTCCATCCGCCTCTATTCTAGGTAGATTTCGCGCTCTAACACCTGTTGCTAAAATGATATGATTGGAAGAAATTTCCTCCTCCTTTTTGTCATCAAGAATTTTTACAGTACGATTACCTGCAAGTTTACCAAAGCCTTGATGAACTTTGATGTTATTTTTTTTCATCAAATATGCAACACCGCTTGACAATTTATCAACAACGTTTCTTGAGTATTTCACTATTGATTGTATATCAAAACTTACATCCTTTACTTTTATGCCAAATTCTTCTGATCTTGTTATTAACCTATAAATTTCAGATGCTCTAAGTAGCGATTTTGTTGGTATACATCCCCAATTTAAGCATATACCACCCAAATTTTCTTCCTTTTCAACAATTGCAGTTTTAAATCCAAACTGCGCCGCTCTAATTGCTGCTATATAACCACCAGGACCGCTGCCTATAACTGTAATATCATACTCATTCATCAGCTTTCTTCGTATTCAAAAAGATTATATATAACAGATGGAACCCATATAATCAATGCTCAGGTGCATAGAAGCGACTTGACAAACCTTCCCACTTTTCTTACCATATCAATAAGAGTATTTATCCTTGTTTTTAATCTCCACAGATTTAACAACAAAATTCAGTAAAAAAACTAAGATATTTATTGGCAAATTACATAAAAATTATAGCAGCTTTTTAAATTTTTTCTATTCGGCCAAAACACGCTTGAAATGAGCGTTAGCACATTATCAATTTACATTATTAAAACTCGCTATATAGGGATTCTTTTGCCTTTTTTTACTTAGTAAATTTATTAATATTTATAGCTAAAGCTTCAGGCCAGCACTTGATGCTGGAATCCAGAAACCTTTACTACAAATAAGCATATTGAGCACAAAATTATGCTAAAACACAACGTTTTTGGTGAGATTATGGACAAACTTAGTCCCAGTATCTGGGCACTAGGATGACAAGAAATAAGCTGCTTGAATAACAACAAAAGGTTATTTGGATGATAGCTGCACTTCCAGTTTCAGCTACTCGGATGACAAGAAAGAGGGCACTGGCATGCTGAACCATAATGTTCGTACAGCTGTGCAAGAATCAGTGGGTATGACTTACCAAATTTTTAAATTACGGACAGCAGCAAGTAACGCACAAGCACAGCGTCTATACCAGTTACTGTTATACCTTATTTTTTTCTCTACAATACATTTTACCTGATAAGAACAGAGCTACTATAAGGTAAATTAAGTTCCATGTTGCTAACGAGACACCAAAAATATAATGAGGTCTGTCACAAGATGGAGAGTAGTTAGGGTTTAATAGATTATTTCTTAGCTCTTCTATGCTAACGTTACCACTTGCTTGCTCTGTACAGCCTAAAACATCATGAAATAAGTGGAGTTCAAGACCTACATGATAAAAAGATATTATTGCACCAATGAGATAGCTGCAAAACATCGCATAGATTAGGATTTTGTTGTCTTTGAACATGTACGCAACTGCAAGTAGCCCTGTAACATAGTAAACTACTCGCTCGTATATACATAACTTACACGGTATCATATTGAAAAAATACTCTAGCACATATGCAAAAATTAAAGCGACAGCGCTTGATAAGAGAAAAATTATAGAACTGTTATTTACATCTGACATAGTTAATGAATTACTACAATATCTGTGAAGAGTCAACTCTTGTTTGATAACGTTTCATGTAACGATAGAACACTAAGTACTATGTTACTACTTTTACACCTCTATACATATGCTCGCCGTTGTATATTGGTTCAATAATCAGCCTTTTCATATCAGTTGCAACTCTAGTATCACTATCTATTTTTGCAATTTCTTCTTTAGTATACAATTCATCCTTGTTTTTCGTCCAGCTATTGTCATATTGAATATCAACTTCTCCTCCATTGGTTTTAAACCCAAATGTTTCTTGCATAAGCAATCTTGCTTCTTCCAAACGTCTATTGTAACGTTTGTTAAAATCTTGATAGCTAGATATAAGAAGAACGTCATTAGAAAGAGTGAAATATACTATCTCTTCCATAATTTTGTAAATCTCATGTTCTGATAACTTAAACAAAGGATAATCTTTTTGAAACTTATTCTTTACTTCATTGTAAATTTCCATAATTTTTACTCTACCAGCATCGCTTAGAGCAATGATAGCATTTTCAATACTTGCTATACCGTCATAGTCATAACCTTTTCTGTCATTTTCAGCAACCAAAAAGCCATGCACAGCCTGAATCTCACCAAGTTTTTTGTCCTCCTTAAGTAAAATATCAAAATCAAAATAGATCATAGGAGACTTCAGTGCTAACAACATAAATATACGCATACTGTCTATCTCAACACCAAAATTTTACTTTCTGGAATAGAATATAGATCTTTGAAATATTGAGATACAATGTATAAAGGACATTTAGATAGTTTTGTTTTCTTATTGGGTTGTAAGTGAAAGCTGAATTCATACTCTCCTAAATCCAGCTCATTAAAATCTATAAGTTCTATATTTTTGTTTGGGTTAAATTTTCTGTTTGATATTTTATTCTCCAACTCTTTACGTTGCTCAGGAGTAAAACCAGATCCATTTATTACTAATTTCACTACACGTGTATTTTCTCTTTTTGCCCATTCGCTCAATCTCTCCAAATATTTTTCTGGGATCGGATATCCATATCTTTTTGGAAGCCACTGAAATACTAAAGGTGTATCAAACGTGAAAGTATGTGGAGATCCAGGCCTTAAATCTTGTCCTTTATAATTCATAGCAAAAGTACTAAACAAGTTAATACTTTACTATACAATATTAATTTATTAACTACTTATTTAGGTAATATTATTTACTTATCAATGATACTACCTAAGATGAAAAACTATATTTTTAATAAAAAAAGATTATCTACTTTACATAGGGATTTTTGTTCTTTTTCAAAAGTAATCTGACTGGTACGCCTTCAACAAAGAAGTTTTTTCTAAGACCATTAGTCAAATAACGTTTATAACTCTCATCAACACTTTCCGGGACGTTGCATACCAAAGAAAAAGCTGGAGGTTTGGTGCCAATTTGAGCAATATACTTCATTTTAATTGCTCTACCTTTTATAAGTGGGTGAGAATGTTTTTCCACAGCATCTATTAGCCAATTATTCAGTTTTGCAGTGCTGATCTTCTTGTTTAAGGATTCACTCACTTCAAGACACTTATCTATCACATCACCACAGCGCATACCTTTCAATGCAGAAATTGTTACAGTTGGCACTTCCAAAAATAACCGAGTCACTTCCTGTTGTTTGACAAATTTTATTAACTTACTTCTGTCATCCTTACCTATTAAATCCCACTTATTTAAAACAATGATAATTCCCTTTCCCCCTTTAATTGCAGCTTCAGCAATTGATAAATCCTGCTGCTCAACGCCAAGCAAGGAATCTAGAATTAAAATCACTACATGAGAGCGCTTTATTGACTCTATACTTTTTTCAACAAATCTTGATTCTAAGTTATCAACAACATTTGCCTTTCTGCGGATTCCCGCAGTATCGATGAGAGTGATTAATTTCCCATTATGGTCGTATGAAATATCCACAGAGTCACGCGTGGTACCAGGTTTTGAGCTTACTATTAGTCTATTTTCTGCAAGTAAATTGTTTAAAAAAGTTGATTTTCCAACGTTTGGGCGACCGATGATTGCAATCCTCAGTCTAATGGACTCACTTTCAGGCAGTTCAGTTTTTTTGTTAAAATCTTCAATAACACCAGCTAATACATCATAAAGATCAATCATACCAAGATTATGTTCGGCTGAGATGTACACCGGACCTATGAAGTTGAAGAACTGCAAATAATCAACATTTTCCGATTTATGACTTTCGCATTTGTTTGCTATTAGTATTACAGGTTTGTTCGTTTTTCTCTTCAGCCACTTTGCAAACTCTTTGTTCTGCTCGTTTTGCACTTTTGCATCAACAAGAAAAAAAATTACATCTGCGCTTAATAAAGAAAACTCTATTTGTTCAATAACTTGTAGTGAAAAACTGGTTTGGTCATTCCATCCTCCTGTATCTATAACTTTAAACTCTAAATCACTAATTCTTCCAATTCCTTCACGCCTATCTCTCGTTACTCCTGGAATGTCACTAACCACCGCTGCTTTTCTTCTTACTAGCCTATTAAATAGAGTTGACTTGCCTGCATTTGGAAGGCCTATTATGACTATTTTCAGCATAGTTTAAGAGCGTATTTTATACATAGTAAATTATAATCAAAATTTTTTAGTTTAACTATTGACTTGATAGATTATATACTTATCCTAAAGTCAGTATGTTTTATACTAAATTTACATAGGAGGTAGTTATGCTAATACCAGAAAAAATATCAAGTACAAATAAAGGGTCTTTGGAAGAGATAGGTTATCCAGAAGAAATAAGTGCTTTTATTGACGAACATGAGCGAAAAAATATTTTAGATATATCGCGAAAGTTTCATAATGCTCATAACATATATAATGATGCAGAAGACTTGCCTATTGATCAGGCTGTGACAGGGATTGCAAATAGATTTCTAGAATCTATAAGAGATGCAAAAAAGAAAAAGGTTATACTGAGTGTTCCATTTGATCCCCAAAGAGGATCAGCAATACTAGATAGCTTGATATGTAGACTTAACCATCTCATACACAAGGATGACAATATTAAGGGGAATGACAAAGATAAATTAAAGCCTATTTGGGAAGAAGTGTGTGATCTCGTTTCAAAAGGTAATTATGTAAGTGAGAGAGTGTTAGAATTATTGCCAGAAGATGTAATTGAAAGATGTGAAGATTACTTATCAAACCTAGAGAAAATTGCAAGTGAAAGTATTGATAATGGTGAAATAAACAAAGTTGCAGTAAAAAGAGACAATCAATGCTATTTTGTAAAGTATCCAGCAGGGTGTACTGTCATTCCTACAAAGTTGCTGAACCATCCAGAACTTCAAGATTTAGACGGAGCGCTAAAAATCGGAGATGGTATAATTCGAATAAAAGATGGAAAATATCATGATATAAAAGGCAGCGTAATAATGACCTTTACCTTTTACGATGAAACAGTTGAAATGGTTTTATCCTCAAAAGATGCTTCAAGATTTGGTAAGATGATGGTATATATGAGCGACAAAAATTGTGAAATCTTCTCAAAGTATCTTAAAGAGCTAGAAGAAAAACCTCGTATAAATGAGATTGTTGAAGCTGCCAAAAGCTTTGTGCAAACAAAAAGCAATACGCCTTCTTCTACTCTAGACAATACTAATCTATCTCAACGTTCTAAGGAAGTTCTAACAGTAAGCTGATAGATAAAGCATGTACACTGTTAAACAGTGTACATGCTTAGTGTTAAAAATGTTCAAATTCTAGACTATAAATCTGTTTGTGACAGTTGAAGTGAATGCGTGCAGTTTCATCAATTTCGTTAGACCTCAAGAAGGTGTTTATGTCAAAAATAGACACTTCAAAAAAGTAATGTATACTTAACTTATTGAAAAATTTGATATGCAGGATTTTAAAATACTAGAAACTAAAACATTAGAAGCCGAAAAAGGAGGAGGTCCTGATAGAGTTAACAAGCAACATGAAAAAGGAAAGCTAACCGCTAGAGAAAGGCTGAGTATATTGCTCGATGAAAATTCATTTCAAGAGTATGATAAGTTTGTGAAGCATCACGCAACTGATTTTGGCATGCAAAATGCTGATTTTTTAGGTGATGGAGTTGTAATTGGCCATGGTACTATTTATGGCAGAAAAGTTTTTGTTTATTCTCAGGATTTCACTGTCTTTGGTGGATCACTTGGTGCATCACATGCAAAAAAAATATGCAAAATTATGGATATGGCAATTAATGCCAGGATTCCAATTATCGGACTAAACGATTCTGGTGGAGCCAGAATCCAAGAAGGAGTAAATTCCCTTGCTGGTTACGGAGAAATTTTTCAAAGGAATGTAAATGCATCAGGCATTATACCACAAATCTCTCTAATCATGGGCCCATGTGCTGGCGGTGCAGTTTACTCTCCAGCGCTAACCGATTTTATTTTCATGGTAAAAAATAGCTCATACATGTTTATAACCGGACCAGATGTAGTAAAAAAGGTTACATACGAAAACGTAAGCCACGAAGATCTCGGTGGAGCAAAAATTCATACGAGCAAAACAGGAGTAGCAGATTTTGCATTCAATAATGAAGTTGAAATGCTACTAGAAATGCGAAAATTCTTCACCTTTTTGCCAGCAAATAATCAAGAGTTGCCAAAAATTGTACCAATCTGCGACTTAATTGATGATGTTGATGAATCTTTGAACACTCTAGTTCCTAGTAATCCTAATACTCCTTATGATATGTATGAACTCATTGAAAAGGTGTGTGATGAAAGGAAATTTTTTGAACTAAAACCCGATTTTGCTCGTAACATCATAATTGGCTTTGGCAGAATTGGAGGAAATACTATTGGTGTTGTTGCAAATCAACCTATGCACCTTGCAGGATGCTTGGATATTGACTCTTCAAGAAAAGCTGCGAGGTTTGTAAGATTTTGTGACGCATTTAACATTCCCATCATCACACTTATTGATATTCCAGGGTTTTTACCTGGCACGAATCAAGAATACAATAATATAATACAACACGGAGCGAAACTGCTTTACGCTTACGCTGAAGCGACCGTGCCGAAAATTAGCCTTATCACTAGAAAAGCGTATGGTGGTGCATATATTGTTATGAACTCAAAGCATTTAAAAGGTGATATAAATTACGCTTGGCCAACCGCTGAGATAGCTGTAATGGGCCCTGAAAGTGCAGTTGAAATTATATTTAGGCATGAAAAAGACCAGCAAACGTTAATCAAAGAATATAAAGAGAAATTTGCTAATCCATTTTTTGCTGCATCACATGGATACATTGATGACATTATAGTGCCAAGTAAAACAAGGCATCACTTTCACAAAGCATTAGAGCTACTTAAAAACAAGAAAGTAGAAAGAATATGGAAGAAGCATGATAATCTTCCTTTGTAACTTTCCTCTCAGTCTTTATTGTAAGGTCTACAGTGCCGTTACACCAAGACTAGCGCTTGGATTACCAATAACGCTAACTTTTGGGTTCTTTTTTCTACAATGTATTCTTACTTTAGCTAAAAATTACTTCCACATATTTTAAATCTGATTATAACTACAATTAGAGATACTTTTAGAGCTCAAAAATTTATCTTTGTCTGCAGACTTTTTTTATTAAACTCATACAAAAATGTAGCGTATCTTCTTCAGTGTACACACACATACTTAATTTTTGTCGTATGTGCACTGCATTTTTTTCTAATCTTTTTTTCATAGGGGGATTTTATGTTCAGTATTCTAATACTTGACCTTTACTTTAGCTAATAAAAACCAACTGGTACCTGCGGTTTTTATAGCCTCAAAACTTCAATCAAAATTCAACTATCATTCAAAGAAACTTATAGTTATTCTTAGTGTTATTACTTTAGTAACAGCGCTATGATGATAAGAATATACAATCCTTTGTAACTTTCTTCTCAGTCTTTATTATAAGGTGTTCAATAATATGGGAAGAGTAAAGTTTTAAAGAGATAATTAAAATTATCCTTATCACCTACTTAGCAATAAATTATATTTGCTTAATCGTAATTACTTACACATTCTTCAATGTCCTGTTTTATTTATGGCAAACATTAAGCTTTAAAATGTACACAGTCTATTAAATTATATTATTTGTTTTTTCCTTATATACATTCAGTATATGCATTCTGCTATTGCTTTAGATAACTCTTCATCACATTTAAAAAACTTACCTGATTTTTTACCTTTTAGAAAACCTTTTGATAATATAGAAAAAATTATTAGAACTGACAATTTTAGAAGTTTTGATCTTGATAAAAGAAATAAGCTTTATACCAATGCTGATAATAGTATCAGTCTTGTAAATATTATTAATAAAATTATCTTAGCTCAAGATAACTTATTCATACTAGAAAGTAAGCCGTATAATATAGTACTTGTTGATAATCCCAATCTTAGTAGAACTACAGTTGATGCAGGAAAGGACTATGTAATTATTGAGGGAAGCTAAAAAAAATATCAAAGATTATACTAGAGTGATATCACATGAATTAATTCACAGATATATAGGACATATAATAGAACAAGACAACGATAAGAAAAATGAAATAAAATATAAGTGGTTTTTTGAAGGATTTACGGAATTTTATGGATTGAAAACCTTACTTGACACGAAACTTATTGATAAAGATGAGTACTTAAAAATAATTAATATTACTTTAAAAGAGTATTTTAATTCTTTAATACCTAATATTGATTTCGAAAAAATAAATCAAAAGCATTTACTTGATCAAAACATAAGCATGTTGAGCTATAACAGAGGTTTTATTCTTGCAATGATAATTGATGAGAAATTAAATGAGGTTAGTAATGGAAGGTATAACTTATTAACTATTGTAAATAGTATAATAAGTGAAATAACTTCAAAGCAAGTTAATTTTAATGTTGACTTATTTGCAAATCATTTAAAATATTACTTACCAGAGTCTTTTATAAAAGACATCATAGCCTCTATAAGAGATTCTAGCATACTTCTCAGTTTATTACCTAGTAGATTACTCAATAAAAATTTAACTTTCCAAGATACTGATAAGTATAGTGATATATGCTTTAACTTAACCAAAAGTCTAGAGCTACAAAAAATACGTGGGGTTAAATTAGGTAGTGATTGCCATAATATGGGACTCAAGAATGGTCAAGAACTAAAGTGTTATAGTATTGACTTTAATAGTGGTAATATTAAGTTAAAAGTCCTTGAAAACAAGATACCGAAAGTTATATATTTGAAAGCCAACAAAATAACGAGTAGCACTCCAATATATAAATAGCTCAAATAAATGCTTGACAAAAGCTATAGTAAACCTAGACTTTGCTATTTTAAAGCAAAATAATTATGGTAAACAATAAAGAAAAACAAGTGGATTTATTATTAGAGCGTCTTAGCGTTAATATTGGTCAAGTTAGTAGTAGTATTATACTTAAAAGAATAGAGAAACTTTCAGGTAATTTTTATGGTAGAAATAATCACAGTGCTCATGACAGCCATTGTCAGTTTGATAGAGATGGTGGAGGGCATGGTAATATATGCTGGGCAGATAAGATTACAGAAAACCTGACTGACAATTATCACGAAAAGGATAAAGAAATTTCTATATAACTTTTACGATAAAAATAACTACTTTGAACATATTGTCAATTTGATAGGTATAAAGTGAGCGTCCAATATATGTTAAGTTGCTGCGATAAAAAGAGCTTGATTAGAGGTAATTATGAAACCAAAAAAAGCTGGTATTATACTTAAAACTATAGAAAGGTGTAATATTAATTGCACCTACTGTTATTACTTTAATAAAGCTGACCAATCGTGGCGCAATCGAAAGCCTCATATATCGATGGAAATGATTGATAAGTTCAATGATCTTATTTCTTAAGGAATAAAAGATCTGAGTATTACAGATTTGCTTGTTGAGTTTCATGGAGGAGAGCCACTGCTCCAGAAGAAACGTTATTTTGTTCAAATGTGTCAAAAAATTCAAACCACAGCACAACGGTCAAATTTAAATAGTATTAAATTTGCTCTACAAACAAATGGAATGTTAATTTATACTGAGTGGATAAAAATTTTTAAAGAATATGATGTTGGAATAGGTATTAGTTTAGATGGCACAAAGAATCTGAATGATATTTATAGATTAGACAAAAAAGGAAATAGTACTTATGAGAAGGTAGTTAGTAAAATCAGGCTGTGTCAAGAAAGTGAGTATAAATTTGGGTTATTATCTGTTGTTAATCCTGAGGCAAATGGCGCTGATGTTTATAATCATTTTGCTAAAGAACTAAATTTGAGACATTTTGATTTTTTGTTACCAGATGCTAACTATGGCTCTCTTCCCACTTATCCACCTGAAAAATATGGTAAATTTATGATTAAGGTGTTTGATGAGTGGATAAAAGAAAATTCAGATAGTCCAAAGGTGTTCATTCGATATTGAATTAATGCATTAGAGCTATTTTATGGTAATTATTCAAGAGTTGAAGGATTTGGCAAAAGAAGTCCTTTTGTATTACCGTTAATATGTGTTTCCAATAATGGTGATCTCGGTCCACTAGATGATTTGAGAACATGTGTCCCTCATAAGTTTGTTGAATATAACATAAGCAATACTAGTTGGGCTAAGTTCTTATCAGATAAATTTTTTAATAACTTTTTGAGTGATATGGAAAACAGGCCTGACGATTGTAAGCAGTGTTGTTATGAAAATATTTGTGGTGGGGGAAGTTATGGTAACAGGTTTAACCCTGCCAACGTAAATTTTAATAATCCTTCAGTATATTGTGAGGGATTGAAGATCTTTTGGCAAAGGATTATACAATTTCTTTTAATGTATGGATTTTCTAAAGAAAAATTACGACAGGTATTATTGAATAGTAATACTGAAAAAGCAGCTTAGTGGTAATGTATAAAAGGTATTTACTAGACGTTTTTCTATAATCTAATTAGAATCTAGAGGGTTGACTTTATGAATATCGTCCTCTAAACTGCCGTTACCAAGATTCGAACTTGGGACCTCGTCATTACCAATGACGTACTCTACCACCTGAGCTACAACGGCAAGTTCACGTATTATGATAATGAATAACATGAAAAAAAATAAGGAAAAAGAAGAAGAGAGAAAAAGATTGGCAAAAGCTTTAAAGCAAAATATTCTAAAAAGAAAAAAACAGCAACAGAGTAGACAAGATGCCAGAACTCCCAGAAGTGGAAGTAATCTCTAACTTCTTATTTGATAAAATCAAAAATAAGAAAATAAGCAATGTGACAGTCAATAATTGTAATTTGCGTATACCAATAACGAAGAATATTGATGATTTGCTAAAGGGCAAAGTTATAAATGATATCAAGCGTAGAGGTAAATATATAATCTCGAATATAGATTTTAGTATGGCTGTAATCATACACCTTGGCATGAGCGGAAAGCTTATATATGCTGAAGACAATCAAGCACAGAACAAACATGATCATGTGATATTCTTATTTTCTGACAATACTTCACTAATCTTTAATGACCCAAGAAGGTTTGGATTAGTGATTGTTTTAAACAGAGAGCAAGAACTAAATTTTTTTAATAACCTAGGAATAGAACCCCTAACAGATGAATTTGACGGACATTATTTACAGAAGTTGCTAAAGAACAGAAAAGCAAATATCAAATCAGTATTAATGAATAATAAGCTAATAGTTGGCGTAGGTAACATATATGCTTCTGAGAGCTTATTTAGAGCTCGCATATCACCACTTAGGCTAGCACAAGATTTAACATATATAGAGTGCGAAAAACTTGTTATCGAAATAAAAAATACTCTGAGTGATGCAATTGCTGCTGGTGGTTCAACACTGAAAGATTATGCACAACCATCTGGATCTGCTGGATACTTTCAAAATAACTTTTACGTATATGGTAAAGTGCAAAAACCTTGCAGAATCTGCAACAGTATCATAACACTTATACGACAAAATGGTCGTAGCACTTATTTTTGCAATGCATGTCAGAATTAAATTTTATTTTTGCATATGACACTCTTACCTGAAAAAGATCCTTTTGATTTGTTCTCAAAGTGGTATCAAGAAGTACTTAATTTTCCGTGTAAAGAGTCAACTGCAATGACGCTAGCAACGTGTAGCAAAGACTGCATTCCATCTGCAAGAGTGATATTACTAAAGGAATATAGTAAAGAAGGTTTTTTGTTCTTTACTAACGTAAACAGTAGAAAAGGAAAAGAATTGACTGAGAACCCCAAAGCTGCACTCGTATTTCATTGGACAGAATTTTCTAGACAAGTACGAATTGAAGGAGAAGTTAGGCTTCTAAGCGGCAAAAAGGCTGACGAATATTTCTCTTCTCGAGTACGTGATAGTCAAATTAGCGCGTGGTGCTCAAAACAATCAAGAGTTCTGAAAAATTGGCAAGATTTTGAGCAGGCTATAGAATTGAAAGAGAAAGAATTTCACAATACACAAGTTTCTCGTCCTGACTTTTGGGTGGGATTTTGCGTAATCCCAAAGGTAATTGAATTTTGGCAAGAAGGTGAATATAGGAGACACACTAGATTTAGATATACTCTTGTTGAGAAAAGCAATTGGAAAGTGGAACAATTATATCCCTAACGTTAGAGAAAGCTACTCTGCAGATCAAAGATAAGGATTTATTGTCATAACAGGACCTGATCAAGTAACTTTTTATGGCTTAAAAACTTGTTATATGTAACGTATTGTAATACTTACGCAAAATATTTTAGTGCATTCTCAAATATGAGCATTCCATCACCATATTTTGGCATAGCCACTCCTGAACGTTTACATTTTTCTTTTTCAAGAGGCCAGTTGTCCTGCTGAGTAAAAAATATTCCTCTCTCTGGGTGAGGCATTAAAGCTAAAACTCTACCACTTTTGTCTGACAAAGCTGCCAGGTCGTATATAGATCCGTTTGGATTATAAGGAAATTGTAAATTTGCATAGTCACCATTTTCATCAACGTAACGCAGTGCAACGGAATTATTTTCAATCAATTGATTTAAAATATCTTGATCCATAAAAAACCTACCTTCTCCATGAGCAACAGGAAGATATAGCTCACTCAGGCCCCGTAGCCAAACAGAACTACTCTGCGGATTAACTCTCACTCTAATCCAACGACATTGGTAATTACCTATATCATTAGAGGTTAAAGCTAGATTAGAGAATTCTGGAACTAATTTTACTAATATCTGGCAACCATTACATATCCCTATAATAAGCTTATCCTGAGATAAGAAATTTTGAAATTTGTCTAACAAATTGTTTTTTATACGCAAAGCAAATGCATTACCAGCACCAGTATCATCACCATAGGAAAAACCTCCTGGAATTGCAAGTATATTGCTTAATTTCAGTTCACTTGGATTATCTATAATATCATTAATGTGAACGATTTTTACTTCAATATTATTAATACCAAGCTTTCTGCTGCATTCCATAAATGCAAATGCAGTTTCTTTTTCGCAATTTAAGCCATAACCAGATAGGATTGTAATTTTCATGAATCAAAAAACTCGAACTTTCTTTTTACAAAATTTGCTATTAAATTCAAAGCAAATAGCATTAACAATAAAGCTATGATTGCAATGGCAGCAAGCTCAATAAATGCAATTTCAGGACTACTTGACCATATGTATATTTGTACAGGTAAAGCAGTTGCCGGATCGAAGAAGGATGTAGGTGTATCAGCAATAAATGCTACCATGCCTATCATAAGTAAAGGGGAAGATTCGCCTAAAATCCTTGCAATTGCAAGCACTGCACCATGTATTATCCGTGGCAACGCAATCGGTAAAGAGTGATCCAATATCACCTTGATGTGAGGTGCACCTAGCGCAAACGCTGCATCTTTTATTGCAATAGGAACGTTTGTAAAGGCATTTTTTGTTGCAATAATAATATTAGGCAGCATCATAAATGAAAGAGTCATCCCGCCAACAAGCGGTGAAGAACGGGGTAAACCAAATATGCCCAAGTAGAGAGTCAGTCCTACCACACCAAATATTATCGAAGGCACTGCAGCAAGGTTATTCATGCTAATTTCTACAATACTGGTTATTAGCCTATTTCTAGGTATAAATTCATAAAGACAGATACCTGACATAATTCCTATTGGCAATGCCAACGCTAAGCATACTATAATTGTCATTAATGAACCGATAAATGCCCCTAAAATCCCTGCATTCTCAGGCTCACGAGAATCAGACTTAAGAAAAAGAGACTTATTAAAAAATTTTCTTACTCTTCCCTTCTCTTTCACCCAATCAAGTAATTTAGCATAATAATCGTTCAAACATTTATTTTTATATAGTGAATTGATCACACTCGATGCGGTAAACCAAATCTCATATTCACCACTATTTTTTACTCTCTTAAGAAAAAACCTCTCTAGCTCCTTGTAAGAGTTACGACTTAGAATTTCGTCACTGTCTTTAAAGTCAATTCCTTCAAACACTTTATGTAAAGAGTTATTGAGTAGGCTAATGGACTTATATCGTAAATCACCATGATTATTAGTTAAAATAAGATCAGCACTTATTTCAACTGGCAATAAAATTTTCGTTACTGTTAAAGCACTATAAGAGTTAACTAATATACTTAGTAATATACATATAGGACATCCAATTGAGATAATCAGTGCTGCAAAAGAGCAAAAGCATAAAATGTTGTTCTTTTTATTTTTTCTTTTTACACGAGCATGTACGCGCCTTGACTGAAGTAATTTAAGGAATTTTTTCTTTATACTCATTTACTTTTCTTTATATGAGGATTTGAAAAAACTTTCCCCTTTTTCCAGTGATTGACACTTAGATCTAGCAGGCTTTGCCTGCAAATAATTTTTATATTTTCCATGAAAGCACAAACCAAAAGGAGAATTTGGATCCCAGTGTCAAACATTGGGATGACACCACAGCGGGAGGCAAAGTACAGTTGTGCGTCACACATTGGGATAATAAGAGAGGGTTTTGAGATGATACAATTGACATCACTCCCTATTGTATCTACTTAGATTTTTTTTTAACATAAGTAGTACGTTCTTTGATCCTTGCAGCTTTCCCAAATAGCTTGCACAGATAATATAATTTTGCTCTACGGACCTTTCCTTTTCTCATCACTTGTACTGAAATTAATGCAGGAGAGTAAACAAAAAATTGTGATACTATACTTTCTCCATGACTTACCTTTCTAACTGAAAAAGAAGAGTGTAGTCCACGATTTCTTTTTGATATACATACGCCCTCAAATATCTGTATACGCTCACCCATACTATCAACTACCTTAAAAGTGACCTTCAAATCATCGCCAGGACAAAAAGCTGGCATCTCTTTGGCTAATCTTTGTATTTGTTGTTCGTTAAATTTTTCAAGCAAATTTGTCATTTATCATCTCCATTCAACAATTCAGGTCGACGTTCCTTTGTTCTAACATATGACTGTTCCCTTCTCCAATCACTTATTTTTCTGTGATTGCCAGACAACAGAACCTCAGGAACTTTATACCTACTCCACTTTTCAGGCCTAGTATATTGAGGATATTCAAGCATACCTCCACTATAACTAAAACTTTCTTCAGCAACGCTATCGAAATTATTTACTACACCTGGAAGAAGCCTAATACATGCATCAAGAACCACCATTGCAGCTGGCTCACCTCCCGAAAGTATATAATCTCCAATACTTAACTCATAAGGAGTATACACATCAATTACTCTTTGGTCAACACCTTCAAATCGACCACACAATATTGTTACATGAGGAATTTTTGTTAGCTCCTTTGCAATGCTCTGATTAAATTTTGTACCAGATGGAGTCATATAAATAAATCTAGTATTTTTATGAGCAGAAAGCACATTATCAACTGCATTACCAATCACATCTGGGCGCATAACCATCCCTGCTCCACCTCCATATGGAACATCATCTATAGTTGAATGTTTATCTTTAGCAAAAGAACGAATATTGACTATTTCAAGATTCCATATTTTTTTTTCCAACGCTCTTCCAGCAAGAGAATAGTTCAAAAATCCGGGGAACATTTCTGGAAATATGGTTAATATTGTAACATTAAACGCCATTAAGGTTTATTTTAAGTTATTTGGGGCTATACTCTAAGAACAGTAAATTGATACGATACATAGTTAAATTAAATATGTCACTGAATAAAACGATATACGAAGGTAAAGCCAAAGTCATTATTGAAACTGAAGACTCATCAACTGTTATACAGTACTTTAAAGATGATGTTACAGCGTTCAACAAGGAAAAATATGAAATTATTGAGGGCAAAGGAATAATTAATAATCATGTTAGTGCTTTTATCATGGAAAAGCTTGAAGAAGCAGGAATTAGCACGCACTTTATAAACACTCTAAACGAAAGAGAACAGCTAGTCAAAAAACTCAAGATAATACCTCTTGAGATAGTGGTTAGAAACATTGCAGCTGGCAGCTTTTGCAAACGTTTTAATATCAAAGAAGGTGAGACACTTACATCTCCTATAATCGAGTTTTTTTACAAAAATGATGACCTAGCCGACCCAATGGTGAATGAAAATCACATACTATATTTTGGTTGGTTATCCAATAAAGAAATGGAAGAAGTTAAAACTACAACTTTAAAGATCAACAAAATCTTAGTCGACCTATTTTCAAATGCAAATATATATTTAGCTGATCTCAAGTTAGAATTTGGCAAATTGATAAATAACAGCATTAAAATCATTTTAGCCGATGAAATCAGCCCTGATAATTGTAGGCTATGGGATAAAAATACTCATAAAAAGCTAGACAAAGATGTTTTCCGTTTAAATCTAGGAAACTTAAAGGAAGCATACTCAGAAGTTGCAAAAAGACTGTCAGTAAAGTTAGACTAACTAAATACTACTCTATCAAGTGGAGGGTGACATGCCTCATCAAGTTTTCCAATAATCTCAATTTTTTCTCCACGCTTTTGGAAATGGCTTTCCACATCCTTCATATTATCGGGATCTACAATCAGTACTATACCTATGCCGCAATTAAATGTTTTTAATATTTCTCTCTTTTCTATTTTGCCTTCTTCTTTCAGCCATAAAAATATATCTGGCCATTTCCAAGAATTAATATTTATGTCTACAAATAAATTTCCTGAGAGAATTCTTGGAATATTGTCTATTAACCCGCCACCTGTTATATGCGCAATGCCTTTTACTTTTGGCATAATAGGCAACAAAGAATCAACATATATCTTTGTTGGCTTAAGTAATATTTCACCCCAAGATTTATTATTCCATGGAGATATATCATTATAATTTATACCTAAGCTTTTAAAAATATGGCGCACCAAAGAAAATCCATTTGAGTGAATTCCATTTGATTCTAAACCAACTACACAGTCACCTGCTTTCATTATACTACAATTTGGAAGAATTTGCTTTCGATCAACAACACCAACCACAAACCCTACAAGGTCATAGTGATTGTTACCATACATTCCAGGCATTTCTGCAGTTTCTCCACCAACTAATGCTATTTTAGATTCCTTGCACCCTTCTGCAATGCCCTGGATTACAGACAATAAAACGTTTTTGTTTAAAACGCCTGTTGCAAAGTAATCAAGGAAAAATAAAGGTGTTGCTCCTTGTGCAAGTAAATCATTTACACACATTGCAACTAAGTCTATACCTATAGTATCATGCTTATTCACCTCTTGAGCTATTAATAGTTTTGTGCCCACTCCATCAGTTGAGGAAACAAGTACTGGATGGTCGTATTTCTTACTCAGCGAAGAAAAGTCAAACAATGCGGAAAATGATCCTACTTCACTAATTACTTCTTCTCCTTTAGTCTTTTCAATAATAGGTTTAACTTTTTTTATTAATTCATTATATAGTTTAAGGTCTATTCCAGATTCGGTATAAGTATTCATAACGCCTTCATAAATCTTATAATTATTAATACTACATTAATGCTTTGACACAAAAAGCGCAACGAAATTTTCTCTTAAATTGACTACTACGTGCTACCAATATAGGATTAACTTAAATCATTTATACTTTTATCCAATGAATAAAAACATAATGTTAATAACAGAATGCCTATCAGGACGAATTCTTCATGATTTTGCTAGTTCTATGCAAGGAATAGTGGGTGGATTGGAAGAGCTTGAAGAAAACAACCCTAATATGCAAAACGAAGCATTGTCATTGCTTAAAGAAAGCTCCGATGATTTAATATATAAATATAAAGTTATGAAGCAAGCGTATTCTCATTCATCAGATAATTGCAGCTTTGTTAAGACTAAATCCAATATAGAAAATTACTTATTAAAAAAAAAGTAAAGCTTCAGTGGAGAGTAAGTGAATGTCCTACAGAAAACTTAATTGAAAAAATAAATAAGATAATTTCCAATATGGTGATAACTATAATCAGTGCAGTGGCACAAATTGAATTAGTGTCTATTTTACTGACTAAAACAGAAGATAAAACACTACTCACTATAAAAGTAGTAAATGAACATAAATCAATAAGTACATTATTAGTGAGCAAATTAACAAAAAAAAATGATATTCGTTTGGATACAAAAGACATTATTATCTATATGACTTCTTTACTGTTAGAACAGTATAACACTAAAATCAATTGCACTTGTGAAAGTAATTCACTGAATATAGGCTTAACTATAACTTGAGATGGCTTCATATTTCATAAAAAGGAATCGATACTATAAATTTGAATCTTGGATAAGGAAAGGAAAAATTTTGTGAAGTAACTCAGAACCTATTCACAATCTTTTCAGAAGCAAAGCAGCGAAAGCAAGAACGACCATTTGCAGGCTAGTGTTGAGTTTCCGCTCGCAATTTTT
>NODE_3_length_44982_cov_3.324797
GCGAGCGGAAACTCAACACTAGCCTGCAAATGGTCGTTCTTGCTTTCGCTGCTTTGCTTCTGAAAAGATTGTGAACAAGCTCTTAAGGGTATGCCAGGTCCACAAGGTCCAAAAGGAGATACCGGAGCTCCAGGTGCGAATGGATTGCCAGGTTCCAAGGGAAAAGATAGAATAGGTGCTACATTAGCTGATCATTTTTTCGTGAGATAAGAAAAGCAAAAAATGAAACTCTGGATGCTAAAAATGCTTCAGAAGGTTTTGCCAAACAAGCTAAAGATACGGAAGATAAGGTTAAAATACTACACAATCAAACAGTGAATCTTACAGGAGAAGCTGAAGATTCTGCTGATCAAGCACTTCAATCCGCAGAAAATGCGGAAGCATTGCATAGTAGCGTAAGAGATATGTTTTGTACAATAAATCCTGCAGATCAAGTTTGTAGTGCACGCAGAAGAAGGAGGGAAACTAAAAAATCAATCAGTGACAAGCGGAGCAAGCAGACCAACTTCATTTATATCTCAAGTAATAAATTTCTTTTACCCTGCGGTAGGACAGGACGAATATAAAGTAAAAAATGAAATACAGGAAGTGGCAAAAATAATAGATGCAGCAGATGTTGTAACAAAATTTGAAGAAGTATTGGGAGCAACAGCTGTGAAATGTGTCATTTCAAAGAAAAGTCTAAATTTTGATCCAGTGGAACTGCAGTCAACCATTATCAATAAGTCATTACTTAATGATGAAAATCATAATGAGTTGTTGAAGTTCTTGTGTGTAACTGCAAAAAAATCACTCCCTAATTACAAACAAACTAGTAAATGTTTGTTTACTTTTAAAGATCATATGGAAAAAAGATTAAAAGACAATGAGCAGCCAAGGAGTTTTATAAGTTATGTCTCTCCTCCTAGTAGCCTCAGTGCTATTAATCAGCAAGTTGTCGGTTATTTAAGGTAATATCATGGAAAAACATATATTTAAAATAGAGGATAAAAACCCGCTCTATAAAAAATTGATTAAACTTCCTGCTGAATATTATATATTAAACAAAAATAGTAAGGTTATCCATTCACATATTGGTACAATTAAAGTAGAGAATATTAATGGTTTAAAGTTAAAGAAGCAGGGAGATAAAATATCTTTATATGAAGGAAATTACCCCTGCAGGCAGAAAGATCTGATGAAAGTGGAAACTCTATAAAAGAGGATCTTATTGTAGAACAAGAAGCTATAATAAGTACAAATAGAAACAATATTATAGAAAAGCTTGAATCAAAACCTATCTTGATTTCGCTTTACAACATAAAAGATAGTCCTGACTTTGGCCTCAAATTGTCTGTTAGAGATATAACTGGAGTACTCAATTTTATCAATTTTAACGATGAAAATGACCCAGTACTACAAAAAAATTCAAGAAGAAAAAGGTGGACTTTATTTTAGAATAGAAGGTGATTATATCTATATATCAGATAAAGAAGGAAAATGTTTTCCATTATGTGAAGATGGTAGTTGCTATAAGTAGCAATACACAAAAAAATGAACATGATATATTAAAAATTAGTGAGATATCAACAATAATAAAAAAACTTAACTAAAACTGAGCAATGAAGTGCACCGGAAGCAACAGCTAAGACAGAGCAAAATTTTACTTTGCAGCAAGGAGAGAAGTTATCGGATAATATCTATCAAGCAGATATCATGTTAAACGGTAAGCTCGTAGCTACTTTACCGAAAATAGGTTACTGCATGCTTGATGACCAATTGGTCATACATAATCACGTTACAGAAGAAGAGATAAAAATTCCTAGAGACTTTCATTATCTTAAAGTAGTCAAATCCAGTAGTAATGATGATTATCAATTAACGTTTTGTAATTTCTTAGGTAATGAGTTTTTTGAACATAAAAAATACGATTCTCAATACTCAAATATTCCAAATAAATATCAATATATAAGTTTAAATTGTATGAAAAAGGAATATAAGCCAGATTTCTGCAAGTTACTTAACGATCAATCATCGTTTTTTATTGTGAAAGGAACTACTAATCAAGATTCTTCAGGCCACTGCCCAGCTGATGTATTTGAATTAGCAAAAAGTGGAAAAGGTAAGAAAATGGCTACATTAATTGATCAATTTTGCTCTTTCAATAAAGAGGGTAAGTTTCAATATTGTGATTACCATAGAAAAGCAGATTACGATTTTTATGATTCTTATAAAATTAATAAAGAGTACAAAACAACAGATGAATTTCTCTTCAATGATGACATAGTCCTTTATACTATTCCAGAGCTATTTTAATCGCATACAAGGTATATTATAATTGTTTTTAAAATTGAATCGAGTAGACTTTCAAGCAGTGTAAAAATGTATTCTTTTTAGTTTAGATTCGCTACCATTTTGCCGCTCGTTAGTACCGCAGTGGTTTTGTAATAGAACACAAGCTGCAAAAACTTAAGGAAAAAATGGGTCAGTGCTTGACATTGGCATCTAGTTCTTTCCATAAAAAATGCTGTAAAGTGTTCACCAATTTAGTTGGATCCCAGTACTGGGATGATATTATGAAGACCTAGCAGTTTATGACGGTGTCATTCCAGCGCGTGGCGCTGGAATCTAGTTCTTATTACCTGAGTCTTCTGGGTCCCAGTACTCAGATGACAAGAAAAGGGAGTATTGGTTTCAGCATTAGCCATGCATCTGGATCCCAGTATCAAGTATAGCACTTCTCGCAATAGTCCGAATAGGATAAGATATGTGCTTATGGCTATGGTAGAGCAGTAGCATATTATGATCTGTTCGGATTATTGTAAAAAGAGCTATACTGGGATGATAAGAGAAAGAGGACACTGGGATGACATTATGAAGACCTCTAGCAGTTTATGACGATGTCATTCCAGTCTGGAATCCATCTTTTTTGTAATTTTATTGAAAATATCGTATAGCTATTTGTTCACAATTAATTCTTCTGGATCCCAGTACTCGGATGATAAGAAAAGAAACACTGGTTTCAATATTTGCATGCATCTGAACAGATACAGATGGCTAAAATATTGAAGAAAGCATACGCGTCAAGTTAAGAGCAAGTTTTACCCTAGCCTTCTTTGACTTGTCAAGAAAGGTCTTTTTTTTCCCCAGATCCTATTATCACATGCTGAAATGACATCGAAGGATGCTCTTGCTTCTTCATGTAATTATGCAAAAAGTCCTTTGAATTTTTGCAGCTTGAAAAATCTTTATAAAATTTACTTTCTTTAAATGCTTTAATCTTCTCTTCATTATTTAATGAGGCATTTTTAGAAAAATATTCATCTGTAATGTGAATATATAAACTAATCAACTCAGGAAAAGTGTAATCAGTTTTGTTGGAAGACTTTAAACACGTAATTGGCAATTTATGTATATCTTTAGCAGCTTTTTTAGAATCAATACATTTATCATTCTTTCTTAATGTTGTATGCTGCTTAAAAAAGCCTTCATATTCCTCAAAATCTTCAAATATTTCTTTTTTTTTGATAATCTTTCCTTCTACCGCTTTGATCTATTTTTTCTATTTCTGTTGCAAGTTGCGCTGGCTGTTTTATCGTTTTATCTCCCTCTCGATTAAAGTACATTGTATAAGGAGTAATTGAATTTACGATTTTATATGTCTTTCAGTGGCAGCCAAGAATCTTTAATACCAATTTGATTATCGGAGCAAGAAAAATTTTTAATTTTGCTATGAATCCAAAATAATAAAGAGAAGCTTGTTTAAGTGAACTTGCAGCATTGCTAACGATGCATCTTAAATGTATATCCTTATACTTAAAATTTTTATGAACCTCTGCAGCCACATGTCCACCTAGGCAGTCTCCAAATAATATGATATCATCTGGCTTTATACCTTTTTCCAATAAGTTAGTTACAACTGCTACACCAGATTTAACTCTATTGCTACGTATCAATGAGTTATTTTTACTTAAACCAAGTCAAGGATAATTAAAGAGATGTACAGTAATTCCTTGCTCTGTAGCCCAATTCCAATTTTAGGAATAATCTTTACCAGGGCTTAACGCTCTATTTCCACCAATAAAGTATATCAGATGTTTTTCACCTCGATTATTGTTTTGATTTTTACCAAGAAGCGTCATTGTCTCTATTTTCATCCCGTTTTGAGTTTTTATAAATTCTCTTTCAGTTTGCTCTCTTATTTCTTTCATATTTTAACTCTCACTATGCTGATTTAATTATACAACAAAATCTTAAAAAAATCAACAAATCTTAATTTATGAACAATATAAACCTTCTCAAATTCATTGAATTATGCTTTCAAACGGTAGTGCCGGGGTGTGAGTATAATGATTATCAATATATAAAAGTCATAGCAGAAAGGCTTGAAGCAGCAAGCGCTGATGAAGCAAGAAGAATAATATTCAATATGCCGCCGCGTTCAATGAAGTCCATTTGTGTAAGTGTTGCATGGCCCGCATGGATACTTGAAAATCAGCCAACTGCAAGAATAATAGTTGCAAGTTATTCTCGTTTGCTTAGCGAAAAGCACTCACTCGATACCAGGTGCATAATGCAATCTGATTGGTATAGAAAGCTATTTCCGAAAGTAGAATTATGCAAAGATCAAAACACTAAATATAAATTTCAAAAAGTGCAAAGAGGATGTCGGATTGCAACATCAGTTGGGGGAACATTAACCGGTGAAGGTGGAGATTTCATTATCGTGGATGATCCACTAAGTCCCGCACAAGCTTTGAGCGAAACATTTAGAAAGCGTGCTGCAAACTGGTTTGATCAGGCTTTAGTAACCAGGCTCAACGACAGAAAAAAAAGAGTTATCGTTCTTGTGATGCACAGACTCCATTTAGAAGATTTAACTGGTCACTTCCTCTGTAAACCAAGAAACATATGGCATCATGTCTGTTTACCAATAATAGCTGAAGATAAGGAGATTATTTATTCAGTTAATAATCATATTCCAGAGCATGAACAGGAAATATACTCAAGAAAAGAAGGTCAATTGTTGTATTCCCTAACTGAAGGAAAAGAAGAAATTGAGATGATAAAAGTTGAACTTGGGAGTTATGGTTTTGATGCTCAATACCAACAAAACCCTCTACCACTTTCAAGTGCTCTAATTAAACGAGAGTGGTTGAAGCGCTATAAAAATTTTCCTGATAGCCTCTTGCATGTAACACAAAGTTGGGATACTGCAATTTCAACAAACAATACAAGTGACTTTAGTGTCTGCACTACCTGGACAAAAGTAGATAATACATTCTATTTACTCGATGTATATCGCACAAAACTTGAATATCCAAAACTTAAAGAGAAAGTTCTATCGCTGGCTGCAAGGTGGAAGCCACACGCAATTTTAATCGAAGCAAAAGCAAGCGGTCAGCAATTGGTTCAGGAGCTCGGGAAAAAAAGTGATTTACCTATTATTCAAATAGTACCACATGATGACAAATTAACTCGATTTCACCGAATTGTCCCAATTATAGAATCTGAGAGGGTTTTTCTCCTTAACCAAGCAGTATGGCTTAGCGACTTTGAGTATGAGATTTTAATGTTTCCAGAAACCCGTCACGACGATCAAGTAGACAGTACCGTGCAATATCTTCAGTGGGTGAGAAATAATATTGCTAGAGTGGTAGCTATACGTTCATTATAGCTTGAAAAGGTTCCTCGGAATTGTATATAATTTTTTTAACTGAGCTTATTTAACTTATCCATTTTCTGAATGATATTTTAGGGTTTATTAAAATAAATAGTATACAAAAATTCTATCTCTGGGTGCTTAGATGAATATCTTTATATTAGACGAAAATCCTGTAACTGCAGCACAAATGTTATGCGATAAGCACATAGTAAAAATGCCGCTAGAAACTGCTCAATTGCTTAGCAGTGTTTTTTCAATAGCATTAAAAGAGCCAAATCCTTTAGTCAGCATTACAAACCAGAATATAGAAGTTCCATATAAACTTACTCACAAAAACCATCCTTGTTCTTTATGGGCTAGACAATCAAAAGGAAATTTTGATTGGTTAATAAAACATGGAAAAGAATTGTGTATAGAATATAGCTTGCGATACAAAAGAACGCATAAATCCGAAGAAGTTATAGATTGGTGCGATAATAACAAGGATTTGCTAATATTTCGATCAGCTGATATACAAGCTTTTACACAAGCGTTACCTGATCGATATAAATGTAGTAACCCAATAGAAGCATATAGAGAATATTACCTAAAAGAAAAGATGAGATTTGCTAAGTGGGAAAAAGGTAGAGAAGCATCAGATTGGTTGCTAGACAAAATGCTATAGGTTATAAAATTATCCAAACCGATCATAAAAAAGGTAGAATTGAAGTTGCAAAAGCAATGCTGGCTGATAATGTTGATGTTTATCAAGTTTATTGATCTTTCTATTTGTGAGATTAAAGAATTCAGTAAACTGTTATTCCCAGTATATGGTAGGCTACTTGCACTATAGAGTGTCATGTACACATCTGTACTAACAAGCAGAGGTAAATCTAAGTCAGTTTAGATATAACATTTACTTTAAAAAACTTTATTTTACGCTGATATTCTAGCGCTTTTCTGTGGTATTTTGTTGGGGTATAATTTGCAAAACTATCTTCCTTATAGGTTAAAAAATTACACTGCTTTATATGTAACTCTATCCACTCTGCATAATCCTGATGATCAGTTGCAATAAATATTTCCCCTGTGATAAGTATTTTTTTTGCTAATAAATTTAAAAATTCCGTATTAATTAACCGTCTTTTGTTGTGACTTCTTTTTGGCCATGGATCTAGAAAGAGAATAAAGAATTTTTCAACACTGTGGTCAGGAAAATTGACAATTAATTCTCTTGCATCTTCTGTCCATATTAAAATATTTTTTATGCTGTGTGCTTCTATGCTTTTTAGCAAGAAAGAGACCCCCTTTAAATAAGGCTCACATCCTATAAATAATAGATCAGATTCATTGAATGCCTGATAAAGCATATTTTCACCATTACTGAAACCTATTTCTACCCGTATTCTTTTTTGTAAGTCTACGATCTTTTTTATAGATTCCTTGCTGTTTTTAATAGAATACTTCTCCAAAACATTCAACTTCAACCTAAATCTTCTGGAAAATGACCTAATCCAATTATTATTCCTAGATAACATATCTTACATAACTTAATCTTTTATAGCTTAAACAATTCTCGAAATGAATTAATGAGAATTTACTTGTCACTAATTATTAATATTATATAATATATGAGTTCTAATGAAGTTAAAATTAAAAGGTATGGAAAGTACAGTTGCTATCAAGAGGCTATCATCAAATAGGTTCATAGAAGAGATATTTCAAGATCAATTTGATAATCAAGACAATGACTTTTGTGAAGATTCTTTTGCTAACAAAATCAAAGAAGGAGATGTGGTAGAAGGTATAATCACAAGAAGAAATTCTAATGACATTGTGGTTGATGTTGGTTTAAAGTCAGATGGAAGAATTCTGATTAAGGAGCTCAGTTGTAATGATGATATCACTGTTGGCTCGAAAATTAGAGTTTATGTTGAAAGAATTGAAGATTACCATGGTAATGTTGTTCTTAGTCGTGAGAAAGCAATCAGAGACGAAAAATGGAATAAATTGGAAGAAAGCGCAGTTACAAAAGATGAAGTAACAGGAATCATTAAACGCTCAATTAAATGCGGTTTTATTGTTGATCTTGGTGATGGAATAAGTGCGTTTTTACCACTGAGTCATGTGGATTTGAAGCAAATAAAAGATGCTAATCACCTTATTGAAACTGAACAAAAATTCATCGTTCTTAAAATGGATAAGAAGCAGGGGAATATTGTAGTATCAAGAAAGTTGGTATTAGAGAAATTGCATGCTGGTGAAAAAATTAAGTTTTTAGAATCTTTAAATGAAGGTGATGTAGTAGAAGGCAAAATAAAAAGCATCACTCACTACGGTGCATTTGTTGGCATTCATGAATCAGATACAGTGGGAGTTATAGATGGACTGCTACATATTACAGATATCTCTTGGAGTAATGTAAGTCATCCATCTGCAATTTTTTCTTGTGGTCAGCATATAAAAACTAAAATTATAAAAATAGATAGAGAAAATGGAAAAATCTCCCTTGGTGTCAAACAATTAGGAGATAATCCTTGGCAAGATCTAGAGTCAAAATGTCCAATTAACAGCGTACACAAAGGATGTGTAACGGGCATAAAAGATTGTGGATTCATTGTTGAGATTAAACCTGGGATTGCGGGTTTGGTACACTCATCAGAAATAACTTGGAGCAAGAGTAATTTACCAATCAGTAGTTTTGTAACAATAGGACAAGAAGTGGATGTAAAAATTCTCGGTATTGACATTATTAAAAATAAGATGAGTTTAAGCACAAAAAGGTGCGTAGAGAATCCTTGGCAAGTATTTATTGATAAATATCCTCTTGGTTCTATTGTTTCTGGTAAAGTTAAAAGCAACAATAGTTCACAAATATCTGTAACTTTTGATAATTATGAGATATTTGAGGACGTAGAAGGAACAATTTATATGCAAAATCTAAGTTGGTCGAAAAACAATTCAGATGAGATAAAAAAGTATAATGTAGGTGATGAAATAGAAGCAAAAGTGATAAGGGCTAACGTAGATCGGACAAGAATTTATCTTGGAGTAAAGCAAATAGAGTATGATCCTCTTGAAGAACTGATAGAGAAAGTTAAAGTAGGGGATAAAATTCAGGTTACTATAAGTAAGAGAGAGGAAAATGGTCTAATCGTTGAGGTTGAGAACAATGTAACCCTTTTAGTAGATCAAGAGCATTTACCAGAAAATAAAAAGTTTTCTATATCAGAAAAAATACAAGTTGAAGTAGTAGGTATTGAAAAATATAATATAATATTATCTGCCAAATAACTTCTTGTGCTTCATATAAATGGCAACGAAATCTGATATAATAGCAAAAGTGGCAAAAAAACACCTTTTGTTAGATAAGGTCATTATAGCAGACATAGTTGATAGTTTCTTTCGAGTGTTTTCAAACACGTTGAAATATCATAATAGAGTTGAAATCAGGGGGTTTGGTTCTTTTTCAATTAGAAGCTATAACTTGAAAGAAGCAAGTAATTTGACGTCACAGAAGGTTGCAAAACATCAATACTTTAAAACTTATTTTCGTAGCAGTAAAAAGTTATCCCTCTTGATAAATGAATGAAAATCTATATTGTAAATTTGAAAGTTGTACAATATAGCATCATATGCAAGTAGTAGAAATAGTTATACGTAATAACACATATAAAATATCTTGCGAAAGTAAAAAGAAGGACCATTTATTACAACTTGCTAATAGCTTCAACAAGCTAGTTAGCTCCATATCTCAAAGAACTGGAGGTAAGGGCTCAGATGCATTAAATTTCTTACTTGCAGCATTGACTCTTGAAGACAAAATTTTAGAATTAACAAAGCGATTAGACGAAATAAATCAAGAATGCAAAAAGTATAGGGAGGAAAAAAGAGTAGAATATGCTGAAGTATTAGATAGGGTAAACAAGATTATTGGGTGCATAAGTGATTAAAGCAAGCAATCAAATCGACTACCTCACTACTCAAATCAGGGGGGAGAAGTTTCTTACGAGTTATGTAACAATATAATTCGCAATCATCAAGATCAACTATTTTTTCGTATTCAATTAGTTCACTTAAGGAAAATTTATCAAGATATTTCAATGCAAAATGCCCTAAAAGTATATCAGTTTCTTTATAACCCCTATGCCAACTCCTATACATCAATTTTCTTCTTAATAAGGAGATATCTATCATTGTCATTAAACTTTTTTTAAATTTAAAGACTAAACTAAATACTTGTCAAGCAAGGCGCATTTTAATATACTCAATGTTTGATTAAGATTTAAAACATAGGTGGAATTAATTTCTCATCAACTTAGCGCTGGAATATATTATTTTTTATCGTTTTCTTTAATAATTTCTATCATAGTATTCGTGCATGAATGTGGGCATTATATTGTCGCTAAAGCATGCAAGGTTAAAGTTGAATCTTTTTCTATAGGCTTTGGTCCTGAAATTTTTGGTTTTAACGACAAGTCTGGAACTAGATGGAAATTAAGTGCCTTTCCATTGGGTGGCTACGTTAAAATGTTAGGGGATACTAATGCAGCAAGCGTTCCTGTTGATCAACAAAAATTAACTGAAGAAGAAAAATTATACTCATTCCATACAAAACCTCGATATCAAAAAGCAGCAATAGTTTTTGCAGGGCCTTTTGCAAACATAATATTTACCGTTATAGCTTTTACAATATTTTTCAGCGTGGCAGGTTATTATCGTACTCCACCAGTAATTGGTAATGTAATTGAAAAAAGTGCAGCAAAGCAAGCTGGCCTATTACCAGGTGACACTATTACACAGATCAATGAGTACAAAATAAAATACTTTGAAGATATTTCACGCGTGATAATGTCCAACCCTGAAACAAGAATAGAAATTAAGTATAGCAGAAATAACGAAGAATACAGAACTATTCTAACTCCGTTTACAGTTGAGGATAGAGATGTCTTTGGTAACATAATAGAAAGAAAAACTATAGGAATTACCTCAATTAATATGATAGGGTTAAAACAGTCATCTTTTCTTGGAGCTGCTAGCCTATCAGTGAATGAAACCTACCACACTATGTGTTTAACAATCAAAGCACTCTTTCAAATTGTTGTTGGTAAAAGGAGTATAAATGAAATAGGTGGGCCAATAAAAATTGCAAAATATTCATGGCAATCAGCTAAAAAGGGATTTATTATGCTTCTATATTTTATGGCAATTATTTCAGCTAATTTAGCTGCAATTAACTTGCTGCCAATACCACTACTAGATGGTGGGCATTTATTTCATTATATTATAGAAGCAGTTATACGTAGAGATTTGAGTTTGAAATATCAAAAATATGCAGTCACTTTTGGTGCTACCATACTGTTTTTGTTGATGGCAGTTGCAATCACAAATGATATTAGGCATCTTTTTTAAGATACATATGAAAAAGTTATTTTACATACTAATAATAATACTTATTTCTTTTCCCACTCTACTTGTTGCTCTAGAAAATAAAGAAAAAGTACAGATAAAAAATATTAAGTATATTGGCAATGAGCGAGTAAGTGATCAAACAATAAGGTTTTATACAAAATTAGAACCAGGTAGTCATATAAATGATGATGATGTAGATTCAGTTATAAAAGATTTATATAAAACAAAGTTATTTGCTAATATTAACGCCTATATCGATGATGAAAAAAACTTAGTAGTAAAAATTCATGAGAATCCATTGATTAACAAAGTAATATTGAAAGGAAATAAGTTATTTAACAGTAAAGAGTTGCTAAATAACGTTATCCAGTCAAAATCACTAACTATTTTCACTGAAACAAAATTACAAAACGATTTAATAAATCTAGCTACTCTTTATAGGAACAGTGGTAAAATTGGTGTTAAAATTGCATATGAGCTAGATAAGCTTGGTAGCAATAGGATAAATCTAATTTTTAAGATAAAAGAAGGAAGAACGTCTAAAATTAAGGATTTACGATTCATAGGTAATAAAAACTTTTCAGCAAATGAGCTAGAGCAAGTTATTAAAAGGCATAGCAATGATATATTTAGTAAATTATTTAGAGCCATTTTTAAAAGCGGAACTCATTATTCACCTCAATATCTACTGATTAACACAGAACTGCTTGATCGCTTCTATTCATCTAAGGGATATATTCAAAATAATATCCAACCAATTGCTGAGGTTGATAATAACAACCAAATAGAGTTAACTTTTTTGATTGATGAAAAGCAGCAATACTTATTTGGAAATAATGAAGTTGATATTGAAACTGAGATTCAGGATTTAAGTTTAAGGGAAGAAATATTAGAATTTATCAAAGAGGAAAATAATCAAATATTTAATAGAGTTAAAATTAACAATACAGCAGAAAAAATAAGTAAACATTTAAACGAAAAAGGATATATATTTGCAAAAGTTAATCCAGAATATACACAACATAACAATATTGTGGATGTAACTTACAAAGTGCTACCAGGTAAAAAGATTTATATAAACCAAATTACTATTGATGGCAATGACCGCACTTTAGATAAAGTAATTAGAAGAAAACTTAGAATGGCAGAAGGCGACGCATATAACACATCTGAGATTCAAAAATCACGTAGAAAACTTATATATAGCGATTTTCTTGAAACAGTAAAAATAAATAGTTATATAGTGGATGAAAATGCAGTAAATCTTGATTTAAATGTCAAAGAAAAAAGAACTGCCTCGTTATCTTTAACAGGTGGCATATCTCTTCCTGGTGGAGTATTTGTTAAAACCGATTTCACAGATCGTAATTTATTTGGTAATGGTAAAGAGGTATCTTTTGCTCTTGAAAAAAGTCAATATGTTCTTTCTACTAGTATAGACGCTGTTGAAAATAATTTTAACGACTCTGATACTTCACTAGGCATGAGTATTTTTTATGAAAAACAAGACAAACCAAACACTACTTTCGATACCTGCAACTGGGGAGGAATAGCAAAAGTATCATATAAAATCTCAGAAAATCTAACCAATTCCTTTCAATATTCTTATAAGTATAATCACATATACATGGACAATAAGGGTGGAAAAGATGAGGATATCTCTGAGATAATAAGAGATCAAGAAGGTGAGTATCAGGTTTCATCAGTGGGATATACGTTATCATACAATAAACTGGATAACCTCAATACTCCTAAAGAGGGATATTTATTGCGTTTAAGTCAGGATATTTCAGGATTATGGGGAAATGTAAATTTCCTAAAATCTGAATTCTTATCTTTTTATACACACCCTATATTAAGCAAAATTGATGATGATATAACATTGCGCTTTAAAGTAGCAGCAGGTCATATTTTTTCCTATACTAATAAAGAGCTCAACATTGGCCAGCACTTCTTTAAAGGTGGCAATGAGATTAGAGGATTTGACCTTTCTGGTATTGGACCAAGAGCAGAAGACAAAAATAAAAGCTCATTGGGAGGTAAAACTTATTTTAATTTAACACAGCAAGTAGATTTTCCACTATCTAAATTATACGACTATGCTGGTATCAAAGGCTCACTATTTGTTGATTATGCAACACTTTTTGATTTAGATAAAAAGAAGGGATGTAGTGGGAAATATTACGATAGTAAGCTTATAAGAGTATCACCAGGTTTTGGCTTTTCAATGCCTTCTCCTTTTGGTAGGCTGAGATTAGATTTTGGGTTTCCTTTAGTAAAGGAAGCTTATGACATAATACCATCGACAAATGTTAAAATTTCTATTGAAGCGGGGATTTAAATGAAATATATACAGTTATTTACATCAGTTATTGCCTTAATTATTTCCTTATTTGTGGGGTATAAGTTTGTAGGGTATCAACCTCAGAGCGCGATTAATACAAAGGCTGCCATTATTGATAGTGACAAAGTTATCAATGAATCTCTGGCTCTGCAAAATATACAACAACAAATAAAGGAGCAGAATTCTAGATTACAGCAAGAATTTGAAAATGAGTTAGAAAAATTTAAGCCATCGAAAGAAGAATTTGACCTTTTGTCAGAAGAAGCAAAAAAAGAAAAGACGGAACAATTTAGTAAGCATACTGTAAGCGTTAGGAATAATTACACCAAGAAAATGTCACATTTAGAAAAAAATTATAGAGAAGCAGTAGAAAGTGTCTTTAACAAGATAAAAGAAGTTGCTAAAAGAACGGCAGAAAAAAACAATATAGATTTAGTACTATTTATTTCAAAAAAGAATCAAATTTTATACTCCATGGATGAAGTCGATTTATCGGATGTGGTATTAAAAAATGTAAACAAGGAAATACCTGAATTTGCTTTGCAAAGCATTGAGTAGGCTTATGCAATGTAATATAAATGATATTATAAAAATACTACCACATTCTTATCCTTTTCTCTTAGTAGATAGGGTTATAGAATGCGAACCTGGTAAAAGTATAAAAGCAATCAAAAATGTGACTTTCAACGAGCAATTTTTTACTGGTCATTTTCCTGGCCATCCGATAATGCCAGGAGTTTTGATAATTGAGTCTTTAGCTCAGGCATCTGCTATATGTGTTCTCGGTAAAAAAACAGTAGAAAATAAAGTTGTATACTTTATGTCCATTGAAAACGCAAAATTCAGAAAGCCAGTCTCTCCAGGAGATACCTTAATTCTTCAATCTAACTTTGAAGGTTTGCGTTTAGGTGTATACAAATTTAAGTGTGTTGCATCTGTTGGAAAAGAAGAGGTTGCAGGAGCAACAATCTTAGCAAAACTGCAAGATAAATAAAATCTTCATCTATAAGAAACAGTATGTACACTGTATAGTATAAAGATGCAACTGAATTTCAAAATCTCATTTTCAAACTTATACACTCGTAGTGAATTAATAAAGTTAGATAAGGCGTTTTTGGATTACATAAAATCGTGCGATGAAAGCTTGTTTTATTCATTAGTTGAAGCAAGAGAAAAAGCAGCTTCTTCTTCGATGTCATCCCAGTGTTCATCCCAGTGCTTGAAACTGGGATCCGGAAAACAAGAAGGATGGATTCCAGCTTGGATGAAAGATGTTTGTAATAGCCAGTTAACAATGGACCTCTCACATTTACTTGATGAATTTATTGCAAAATTTTTCAATATTGAAAAAGAAGTAGAAGAGTTAAAGGAAAAACACAATGACTTTGCTGTAATATACAGATGCAAAAGATTATTTGTTCAGCGTTATGCATTGAAGAAATACACTGATGTAGCAAATATTGATTATGTCACTAACAAATTAAATAGTTTCATTACTTTATCGACAACAGAAAAAAACTTTTCTGAGCAGGTAATGAGTTGGCTTAAAAATAAAGAAGAGCACAAAGAAGAAATAGAACTTGCGGCACAATATGCAGTGTGGAGAGTGAAAAATAAACAGAGTATATTATTCAGTATTCATAAAAAAATCGACCACGAAAACCTCATACCATTTTCTAAAAAAGAAGTAGACAAAGTTGAAGTGCTGTATTCAAATGAAGTAAAAAGACGATACGGGTTTGACTTAACAAACGAAAAGGCTAGTTTAAATAAAGCACTAGATAATGCTCACTACTGCATATTTTGTCATATGCAAAATAAGGAAAGTTGTTCAAAGGGGCTAATTAATAACAACAATACCTTTAAACAGTTCCCACTCAAGGTTGAGCTGCACGGTTGCCCACTAGAGCAGAAAATATCAGAAATGAATTTAGCAAAAAGCGAAGGGTACAGCATAGCAAGTCTTGCAATTGTGATGATAGATAACCCATTATGTGCTGCTACTGGACACAGAATATGCAATGACTGTATGAATTCGTGCATATATCAAAAACAAGAACCCGTAAATGTGCCAGCAATTGAAACAAGGATTCTAGATGATGTGCTTAGTTTACCGTATGGATTTGAAATATATTCTCTGCTTAGCCGTTGGAATCCTTTAAATTTTCAGCGTCCATTGCCAAAAGGAAACACTGGAAAAAACGTCCTAGTTGTAGGCCTTGGTCCTGCGGGTTTTAATTTAGCTCATCATTTATTAAACGATGGGCATAACGTTATCGCCATTGATGGACTAAAGATTGAACCTTTGATCGATAATTTACAGCTAATTAAAGATTTTGAACACGAAAAATTGAGTGAACGCACGGCAGATGGGTTTGGTGGAGTGTCAGAATACGGCATTACTTCTAGGTGGGATAAAAATTATTTAAAGATTATTAGATTACTGCTGGAAAGACGTGAGAATTTTGCACTTTATGGAGGCATTCGTTTTGGCAGCACGATAACTGTTGATGACGCATTTAACTTGGGTTTTGATCACATTGCCTTGGCACTTGGCTCTGGTAAGCCACGAATGATCAAAATAAAAAACATACTAGCCCGTGGAGTGCGCATGGCATCTGACTTTCTTATGTCGTTACAACTGACTGGCGCTCTTAAATTTGATTCTATAGCAAATCTGCAAGTTCGTATGCCAATAGTTGTCATAGGTGCAGGACTCACTGCAATTGATACTGCTACTGAAGTTTTAGCTTACTATCCGATTCAAGTAGAAAAATTTCTTCTTCGTTATGAAATATTGGTTGATAAGTATGGAAAGAAATATGTCGAAAAAGATTGGAAAGAAGAGGAATATGAACTTGCAAATGAGCTGATATCGCATGCACAATTGATCCGAAAAGAGCAAGAATCAGCAAAAAAAGAGAATAGAGAAGCAAAAATATTGGAACTAATGCAAAGTCTAGGGGGAGTGAAAATTGTATATAGAAAAGAGCTAAAAGATTCACCAAGTTATCGATTAAATAGCGAAGAGGTGCAAAATGCACTATCAGAAGGGATTTACTTTATTGAAAACTTAGAGCCGATTGAAGTTGTAACAGATAAATATAACCACGCTGAATCAATAAAACTAATAGACACAAAATCTGATGAAATCAAGCATATAAAAGCACGTTCTATTTTTATAGCAGCAGGTACTGAGCCAAATACAGTTATTGCAACAGAAGATAAAAAGCATTTTAAATTAAGTAACGGATATTTTACTCATTTGAATTCGTCGGGAAAAGAAATAGATCCTATCTTTTCTCCTAAGATGCGAGATAAAGATAGAATATTAGTATATAAGGAAGGCAATAAAACAATTAGCTTTTTTGGTGATCTTCATCCCTCGTATAGCGGCAGTGTAGTCAAAGCTATGGCAAGCGCTAAGAATGGTTACCCTATCATTTCTCAGCTTTTGAATAGAGTTAATAGCTTCATTTATGTCACTCCGGCTAGAATCTCGGAGTCATATGCACAATTGTATGAATGTTGTAATATAAGAGTAACTTTCACAAAAAAAGATGTCATTCCAGTGTCAGCTATTTGCACGACACCACCTGCTATGCGAATTACCTACAAATTGCAGCATTTGCACGCTAAAGCATCACGCGCTGGAATAATATCAGAACACCTAGCTAACAAAGAATTTTTCAATAAAATCAAAGAGCAATTCACTGCAAAGGTTATAAAAGTTCAATATTTAACAAACAAAGTTGTGGAAATAGTGATCAAAGCACCACTTGCAGCAAAGAATTTTAAACCTGGACAATTCTTTAGGTTGCAAAATTTTGAAACCAATAGCAGAAAAGCCAATAATACAAACCTTGCTATGGAAGGTATAGCAGTAACCGGCACTGAAGTAGACAAAAAAAAAGGATTTATTTCCACTATTGTGCTTGAAACTGGCGGTTCCACTAATTTATGTAAATGTTTTAAAAAAGGTGAACAAGTAATTCTTATGGGTCCAACTGGCAGTCCTACTGAGATTGATTAAACCTATTTTGTACTAATTATACTATAATGTATATTATTTATTAATAAATCTATACTACAATAATAATTTTTATTAAGGTAGTATTATGACACATCAGTTAATATTTACACTTCCAAAAGAAAGCTACTCTATAGCTATAGGACCATGTTCTGCAAAAAGTAGAAAGTGTAAGGAGTTTATAGCAAAAAACGAAGACGTAGGTATGAAATTTCTTATTTCTACTAAAGATGATACTGGCAAAACAGGAAAAATTTCCCTTTGTAAAGATAATAACGGTCAAGATGAGTGTACAACATCCTATACAGTTCAATTTCCAGTAATTTATAATGATCTTTTTAATGATAGCTTGAGCTACGTAAGTGTTCTTTTGGATCCTGATAAAGGACATTTAACTAGGATGCACAATGAATTCGATAAATATAATATTGATTACACAGTTATAGACAATGATACAACACAGAATGTGTTGTCAGAGGTTTTTATATAATCTAATTTTCATTATACAGCTACTCAGAGCTCTCTTGGTTCCATTATCTCTACTCGAATGCCGTCATTACAGTGCTTGATACAGGGATCTATAGATAAACAATTTAATATTCCACTACGTGTTAGCGGAACCTATCTATATCATTATCCAAAAAACATAAAAAACTAAATTAACGAAGAATTCTTTAATAGAATCAGATATTGCAAAGAGCATAAAAATCGAATGAGTGCATTAAAAACTGGCAGCTCCATTATATTTATGCAAATTCTGAAGAGAAAGCGAGTAAATAACTCTCAACTGACAGACTTAATGAAGTTCTAGATATTAAAGTGATGCCAAACTTTATTTCAAATAAGTAAATAATTTACTAACGCTCGTGCACAAATTAAAAATAAATTATGCATGAGTGTAGCACTGTGAATTAGGAGTGCTACATTAAAGCTTACCTCACTATTAAAGCTATCGGTCAGATTAGATTAAGAACCTAATCTGACCGGTTTCTCTATAACCTTCTAAACCCTGATATAATTATATGGTAATTAGTTTAACTAGTGGTTAATGTGCAAATTGATTTTATTTGTATGTTGAGGTAGCATAAACCATACTGTTTTACATCATTGTGCAACTTTATAAATTTTTATTGCTATTTCTATTGACTACATTAATAGTGATAGTCCTAATATTACCTGAAAATTTAGGTACTACACTGAATTGCTCTCATCCAGTTCTAAATTTTGATTTATCTTTTCGTATCGTACTAATATCTTTTTTATCAGTTGCATTTTTAGCTGTTCTACCAGCACAAAATTTGACTTTTTCAGAGATGCTATCTTTTGCTGCTTACACTATTAGTTCACTTTATGCAGTTTTATCTGAACATATGATATTGGTTATAATATTCTGTGAATTAATGACTGTCAGTGCATTTTTTACTATCGCAGCTGGCTGTAGAGATAGTGGACCTGCAATAAGGTACGCTTGTGTACATTTTTTCATTGGAGTTATATTAATAGCAGGATTGGCACTTCAAAGCACTCACCTGATACTTTTGGGTTTATTGATCAACTGCGCTTGTTTTCATTTTTTGTTTTGGATTGTTGATGCATATCCTCCTGCATCGCTACATGGCACCACATATCTCTCTTTATTTACCACTAAAGTCTCTTTTTTAGTGATGCTTTTACACACTTATAACCTATGGCAAGATTGTACTGAAATATTAGCGCTTGTAGGCGCCATCACTGCAATTTACAGCATTATATTTGCTTCTCTTGAGCAAAATATTCGCAGATTTTTATGCTATAACGTTGTAGGACAAATGGGCTTGCTGATTATTGCAGGAAGTTTGCTCAGTCCTTCGGAAAAAGCAATACCAATTTTGATACTGCATATAATCTTCTCTCTTGTTTATCAATCATTATTGTTTGTGGTCAGTAATTCGATTATTTTACAAACAAAAACAATTAGTTTTAATGGAGTGGGTAAACTGATGTCAGTGGAAGGCATATGTGCTATAATCGCAATACTTACAATGGCTGCATTTCCTGGAACCGTTGGATTTATCAGTAAATCATATATCACAGCTGAAGTTGAAATGAATACTGTTGCCTTAAAAGGGTATAAAAATTTATATAAGCTTCTAAATTTGCTGCTTCATTTAAGCGTGGGGCTAAAGTTTCTTTATTACTTATTTATTGCAAAAAGTAAGTCAAAACCTTTAGCAGAGAGGGGAGGCAAAATGACTATGATTATTTTAGCATTTATATGCGTAATCGCTGGCAATCCTTACTTACCTATTTACAATAAACCTTCGATTTTCGATTTTTTGTACAACACAAAAAATGTTTTGTCGCAATTTAATTTATTACTATGTACCACTTTATTGTTTATTCCTTTACGCAAGTTATTTTACCCGAGAGTAAATTTTAAAATGGATGTTGATTGGATTTTTAGAGTTTTCATATCCTATATTGTCTTGTTGTTCAATCAGTTAGTCTCTAAAACTAGAGAAATGTTTGCCAATGTACTGCAAAACTTGACTAATTCACTTACTAGTTTATACTTTGATAATATTACCAAACTTAAAGAAGTGCTGAGCTATAACTCAGTGAGTTTTGTTTCAGTTTCTTCTCTCTTTTTAATGAGTATTCTACTAATGCTGTTATGTTTAAATCGTTAACCGAAAGTTTAAATTCCGTATTTAGTAAACTGAGAGGAAAGTCAATCATTTCTGAAGATGATTTTAACCTTGCCATGCGTGAAATACGTATAGCTTTAATTGAAGCTGACGTTTCACTTGAAGTTGCGAAAAAATTCATCAATGACATTAAAGATAAAGTGATCGGGGAAAAAGTAATAAAAAGTATTTCCCCAGCGCAAATGATAATCAAAATTGTGCAGGATAATTTAGTTACAGTTCTCGGATCAGAGAAAAGCGACTTAAACCTAGCAACTAAACCCCCTGCTGTGATTATGATGGTGGGCTTACAAGGTGCAGGTAAAACAACTACCTCAGGAAAGCTTGCTTTAAAATTAAAAAAGCAAAAGAAAAAAGTGATGCTTGCCTCTTTAGACATTTATAGGCCTGCTGCCCAGAAACAACTTGAGGTGCTGGGTAAACAAATAGACGTACAAACTTTATCTATAGTAATAAATGAAGGGCCTATTGCAATTACAAAAAGGGCACTAGCAGCAGCAAAGAACGATAATTATGATGTATTAATACTAGACACCGCAGGCAGGCTTCATATTGACAATAATATGATGAATGAGTTGAAAGTCGTAAAGGAAATAGCTTCACCTACAGAAGTTATTTTAGTAGCCGACGCAATGATAGGCCAGGATGCGGTCAACATTGCCAAATCATTCAATGAGGTAATAGGTGTAACCGGCATTATTCTCACCCGTGTTGATGGTGATGCACGTGGTGGTGCTGCTCTTTCTATGAAAATGATCGCCAATTGTCCAATTAAATTTATTGCTTGTGGTGAAAAATTAAGTGACCTCGATGATTTTTATCCCGATAGAATTGCAAAAAGGATACTTAGCATGGGTGATGTTGTATCATTGGTTGAAAAAGCTGCTGAGATTGTTGGTCAGGAAGAAATTGATAAGTTACAAAAGAAAGTAAAAAAGGGTAAATTCGACCTAAACGACCTAGTGGGAATGTTAAAAACTCTGAGTAAAATGGATGGCATTAGCAACATAATGAAATTCATCCCTAGTTCATTCACAAAAAAGCTAAGTAGCAGTGTGCCAGATGACAATAAATTGAAAAAATATATAGCCATCATAAACTCAATGACCGAAAAAGAAAGGCAAAATCCAGATATTTTAAATGGCAAAAGAAGACTTAGAATTTCTAAGGGGTCCGGAACAAGTGTAACTGACGTTAATCTTCTAATTAAGCAGTATAATCAAATGAGCTCTATGGTGAATAAGTTCAGTAAAGTTGACCATAGTAAACTTAAAGAATCTGATTTGATGGATATGCTAAGCAGAAAGTAAGTCAGCAGGTAGTGGAATGAAATAAAATCATCAGTTGTAATTGCTGTTGAATAGTAAAGTATATTATTTTAGCGTGAAGTAATAAATTCAATAAATTTCTTCAGTTGAAATTGGCATGATAATAAAAATTGATACAAGTTACTTTATCTATACTTAATGCGCTGTTTTATAGCTAACACACTATACCACCGTAGCACTACACTAGTAACAGACTGAAGGTTGTCGATATCTCAAGTTAGGCTAGTTACAGCATCTACAATATCGTTTGTAAATCTGTAGCTATATACAATAAATGAACTTTTTTATATATTCGTTGTTAGTATTTTGTATCTCCTGAACAGTTCCGTGAGAAATGATCTCCCCTTCATATAATACTGCTATTTTGTCAGCTATTTTAAATGCACTATGAATATCATGTGTAATCGTGATAATTGTAGGACGAAGATCTTGAGATAATTTTATTATTATCTCGTTTACTACATCTGACATGATTGGGTCTAATCCTGAAGTTGGCTCATCCAATACAATAATTTCTGGGTTGTGTGCAATTGCTCTTGCAAGTGCTACTCTTTTCTTCATTCCACCTGATAGTTCTACTGGAAACATTTCTGCTATATTTTCTTCCAGTCCAACGTCATTTAACTTCTCGATTGCTAGGCGTTTTGCCTCCTTTATGCTGATATTAAAGCGTTTTTTATAATTAAAAGATATATTTTCCCAAACTGTAACGTAGTCAAACAAAGCGGAATTTTGAAATAAAACTCCAAATTTATTTTTGCTTTTACTATTTATTTTAATAGACCCTGAGTCTGGTGTCAGTAATCCAATAATTATTTTTGTTAATACAGATTTACCACTTCCTGAGCCGCCAAGTATGACTAATGATTCTCCTTTCGATATATTGAAAGTTATGTTGTTTAATATCGTTCTATCATCAAAGGATAAGCTTAGATTCAATATTGATATTATGGGGCTATGCATATATTAAAGTAATTAAATAATTTGCTAAAATTATCAATATAGAGGATATAACAACAGTTGATGTTGTTGCAATACCTACTCCTCGTGCACCTTCCCTACAATGGTAACCGTAATAACAACTTGAAACAGAAATTATGGCGCCAAAAGCAGTCGCTTTCATTAGCCCAACAATAAAATTGTACATATTAAAGAATTGAGCTGTATATTTTATGTATATATTTAAATTGTGGTTAAATTCAAAGACTGCGGTGACATACCCTCCAAATATTCCTATTAGATCTGCACATACTGTAAGTATTGGAAATACTATAACTGACGCTAGAATTCTTGGTACAATTAAATATTTGAAAGGATTGATGTCCAAAGTTGTAAGTGCATCTATTTGTTCATTGATGCGCATCGTGCCAATTTCTGCTGCAATTGAGGACCCAACCTTTCCTACCATTATTAAGCTGATCAAAACTGGCCCTAACTCTTTAATGATAGTAATCGTAACAAGTTTAGGTACTACTTGTTCTTGATTAATCAATATACCACTTAAGCTACTCTGTAAAACTATCACTGCTCCTATAAAAATTCCAGTGAGCACAACAATTGGCAAAGAGAAAAAGCCTATCTCTATAATTTGTCTTGCCAAATTGCTAAAATAATATGGAGGAATAAAGCAGTGGTATAGAGATTGAATAAAAAATACAAATGCGTTACCAATCCTCAACAGAAAGTTGATAAAGCATCTACCGATTATTCTAACGCTGTCTATATTAAAGGAACTCACTTTACATTTATCTTAGCTAAAATTAGTTTTACTGATTTTATTAAAATTTTTATTAACTTCGCCAGAGTATAGTCAAGATATATCTTAAGTTCAATATACTTTGACCAAAATGCTTAAGTTTAAGTTTATAAGACTGAATTGTATAAGAAAAACTTACTTATTTCGCTATTTACTTCTTGTAAAAAACATGCTACCAATAAATTGTGTTATATAATTGAATTGGAGTAAGTTTTGGCAGTTCCGAAGAGAAAAAAGTCAAATTCAAAGCGTAATATGCATCGTTCTCATCATGCTATTAAGCCTAAGAATATTGTGGTATGTGCAACAACTGGAGAATTCATGTTGCCTCACAACATAGCAGTTGACAATAGTTACAAAGGAAATCGTATTTTCATTAAACAAAAGGCGGAGTAACTCATGATATGTTACCCACGGTCAAAAACAACATAGTTATCGCACTTGATGCTATGGGAGGGGATTTTGCACCTCTTTCCGTAATTCAGGGTGCTAGTTTTTTCTTGGATAATCTTATTGACCCAGGTGTTGAAGTTTTTTTTCATATTTATGGAGATCAGAAAGAAATATCTCCTTTACTTTCAAAATACAAAAAAGTAAGCGATAACTCCGAATTTACCCATTGCTCTGATAATGTTCTTCCAAATGATAAACCCTCTTTTGCACTTAAACATCGCAAAGATTCAAGTATGAAGGCAGCTGTTGAAGCAGTGAAAAAAGGTAAAGCTTTTGGGATGGTGTCTTCAGGCAACACTGGAGCATTGATGGCTATCTCCAGATTTATTTTAGGAACATTACCCAATATCTATCGTCCTGCTATTGCATCTGTCTGTCCAACTAAGACAAAAAGCTTTGCATTGCTTGATCTTGGTGCAAATGTTGACTGTAATACTGACTCATTATTTCAATTTGCATTAATGGGGAGTATATTTGCAAAAATAGCATTAAAAGTTGAAAATCCTGAAGTCGCTTTGCTAAACATTGGTACAGAGGAAGTGAAAGGTACTGACTCAGTAAGAGGAGCTTTTGAGTTACTCAAAAATGCTCCAAGTATTAACTTCAAAGGATATATAGAGGCAAGTGAATTTTTAGATGGTAATATAGACGTAATTGTTGCTGATGGTTTTGTTGGTAATGTAATGCTCAAGACAGCTGAGGCAACTGCTGGTACTTTTATCAGTCTAATAAAACAGGAAGTATTTAATTCATGGATGAAAAAAATGCTTGTTGGCATATTGTTGAAACCCAAGCTAAATAAAGCATTAGAGCGTTTTAATCCTAAAATTAGAAGTGGAGCTATGTTTTTAGGGCTAAATGGTATCATTATAAAGAGCCACGGAAATTCTGATGCTATTTCTTTTGCTCACGCTATAAAATTTGCAGTAAATGCAATCAGTGAAAATTTGAACCAGAAGATAATTAACGGGGTAAGTCATATTGAATAAAAGTTTCATATTGAGCACTGGTTCTTACTTACCAAAAAAAATTTTGAGTAATAACGAAATTGCATCGATAGTTGAAACAAACGATGAATGGATAAGGCAAAGAACAGGAATAGTTCAAAGACATATAGCAGATGAAGGAGAATTAACGTCAGATTTAGCTGTTAATGCAGCGAAAAATGCTATAGAAAAAGCGAAAATTTCAATAGATGAAATTGGTTTGATCATAGTTGCAACAACAACACCTGACAAAACTTTTCCTAGCTGTGCAACGATTATACAAAGTAAATTAAAGTGTAAAAACGCATTTGCTTTTGATGTACAAGCAGCATGCTCTGGTTTTATATATGCAGTTACAGTTGCTGATTCACTTATAAAGTCTAACGATAGAATTAAATACGCGCTTGTTATTGGTGCTGAAATAATGTCTAGGATTGTTGATTGGGAAGATAGGTCAACTTGTGTACTCTTTGGTGATGGTGCTGGTGCAGTGATAATGAAATCAGAAATGAGTATCAGTAGCATTATATCAACAAACTTACACTCTGATGGCAATGTGGACTTATTATGTACAAACGGAGGAATATCCTCTACTCGTGATTCTGGAAAGATACTTATGAATGGAAGAGAAGTGTTTAAACATGCAGTAGAGAAATTAACAGCCTCAGTAGAGGAAACTCTAAAATGCAATAGTTTGAAGATTACTGATATTGACTGGTTAATTCCCCATCAAGCAAACATTCGTATTATTGAAGCAGTAGTAAAGAAATTAGATTTTCCTATAGAGAAAGTGATTAATACCGTTGATAAGCATGCAAACACCTCAGCAGCATCAATTCCACTGGCCTTAGACTATGCAATACAAGAATCAAAAATAAAATCAGGAAATTTGGTACTGCTGATTTCAATAGGTGCAGGCCTGACATGGGGTTCTGTGTTACTGCGCTATTAAACTTCCTATTACCCACGCTTCTTTTTTCTCAGTTTTATCGTTACATGCTGTACTGACAAAATTTTGAGATATTATCACAAACATTATATTCACAAGAAATACTTGACTTCATGTGTACTAAGAAGCATTTTATATATGATGTGTGCCCGTAGCTCAGTTGGATAGAGCAACAGCCTTCTAAGCTGTGGGTCGTAGGTTCGAATCCTACCGGGCACATTCTTCTATCAATGCTTTCGATAAATTTTCAAGTATTCTGGTACCACATTTTCAATTGCTAGTGGTCTAATTTTCATTGTTCCGAGATCATCTGACTTTTCGATTGAACTACTCATCATAACTTTCACCTGATCTCGAGTAAGTATAGGGCTTGCATCTCCGGTTATAGGTTTTAACAGCACAGAAACAACTTTACTTTCTAAGAAAAAGGCTATCAATCTTGCCATTGGAAAAGGTACATTGATCAGTAGACACTTTCTGTTAGTCACATTCAGAATAAACTTTAATAAGCTTTTAAAAGAGTAAATTTTTGGTCCACCTATATTATAAATTTTTTTATCTTGCTTATTAAAGCTGATAATACGGTATACCACTTCAGCTAAGTTTGTTACACATATCGGCTGAAACTTCGTTATTCCACTACCGATTAACGGCAAAAAAGGAAGAATTGTTGCTAATCTTGCAAATTTATTGAAGAAACTATCTTCTTTACCGAATACGAGACTTGGCTTAATTATTATTGCTCCCTGAAATGCTGAAGTTACAGCTTTTTCACCTTCTAATTTACTGTGGGCATATCTTGACAGCTTACTATTTTCTATTCCCATGGCAGAAAAATGTATCATCATGTATACACTTTTTATTTGCGCAGCTTTTGCTATTCTTTCAGCTACTCCAACATGAACGTCATAGAAATCGTATTTTCTTTTTTCATATAATATTCCTACTAAATTTATAACAACATCACACCCCTCCATACTTTCTAAAATTGATTTTTCATTAAAAAAATCTCCTTCAATTATTGATATTTGTCCTAAATTTCCACATAACTTCAGACAAGCAGCTTTTTCCTGATCACGAGTAAATATTCCTATTAAATACCCCGCCGCTGCCAAGCGTCTTACGATGTGTTTTCCTATAAATCCCGTTCCACCAAAAATAACTATACGTTTTATCACAGTTAAAACTTCCAATAACTTAACTTTAAATTAATACAATAGTTTTATTTAATATTCTATTGTGAATTCCTGCACTATAAGGTCCATTCTCATTCCATGAGAACCTTTAACTAAAATTACATCATTACCTTGAACAATATTAGCTAAATTACTTTTCAATTGGTTAGAATCATCGAAATGCATGCCTTTTATATTCTCCGGTAAAAGTTTATTCAATTCTAACATAAATTTACCAACTATATGAACTTTATTCACATTTTGTTCTACTATAGAGTCAAGCAATTCTGTATGAAATACTATGCTTTCATTACCAAGTCCTAACATATCGCCAAGTAGTGCCACTTTTCTTAAATTAGAATATGTACCTAAAGTTCTTATTGCAGCCTTCATTGAAGTAGGGTTAGCATTATAGGAGTCGTTAATCAAATGTACTAATTTTCCATTGTATTTAGCTTGATGAACATTACCTCTACCTTCTGTTACAGTAAAATTCTCAAGTGCTAGTGGTAATTTAGATAAATCAAGTTCAAGACTTTGCAAAACTGCTGTAACAACTAATGCAGAGTATGCAAAATGTTCGCCTTTTAAAGGTAAATTACACTTCATAATTTGACCACTGTTCAGTTTGATTTTTACATTTAGACCGTTATCGTCTCTTATTAGGTCTAACAAACAAACAGTAGCACTTTCATTCTTACCAAAGCTTACTACATTTCTGTTAGCATTTGATAAGAGATAATCATAATGTTCATTATCCTTATTCAAAACCAAAGTACCATTATTTTTCATACCATGTAGAATTTCTAATTTTGCTTGCGCAATATCAAGTAGAGATGAAAAATTTTCAACATGCGCAGGTTCAATGTTGGTAATAACTGCAATATCCGGATTGCTAATCTCCGATAACTCTTTTATTTCACCAGCTCTACTCATTCCTATTTCAAGGATTAAATACTCGCAGTCTTCTGGTGCTTTTAGAATCGTAAAAGGCAATCCTATATTATTATTCAAATTACCTTCATTTACATGAGATACTCCATAATGCAACAAAACAGTGTTAAGCATATCTTTTGTAGTGGTTTTCCCAACACTACCTGTAATTGTGATAACTTTAGCATTAACAAGAATATTTCTAATGTAATATGATGCCATATTATGCAAAGCTTTTAGAGTATCTTGCACAATAATTAGAGGAAAATTTCTATATTTATCTTCTCTTACTACCGCAGCAACAGCTCCTTTTAAAAATGCTTCATGTAGAAAATCATGCCCATCAAATTTCTTTCCCTTGAGAGCAATAAATAAATCACCTTTTTTTATGCTTCTTGTATCCGTTGAAATATTTGAGCTATACACCGAATTACAAACACCCTCCCCTCTTCCGCCAGTAGCATCGATAATATTATTTGCGTTCCATTTTAACATAATTTATCTTTAAAGGTAATTTGAACAAGAAAAGCAGCAAAAATACTACATACTTTGGTCATGTACAAATAATGATTGCTATCTCTATAATTTCATCTTATAATAAATATACAAGCTTAAATATTTTCGTCTATAATTGGGTGTACTTTACTATCTGATTGTAGAAAGTGACTTGGAGTTATGTATGGCAAAAGATGAGTTAAATAAANNNNNNNNNNNNNNNTTTTTTTTGTGCCTAAAGCACTTATTTATCCTATAAAGAAACCGTTTGCTTCAATTAATGAAATGAAGCATGATGCTAAAGTTTCATTAAAAAAGGCTGTGAGTGATGTACCTAAAGAAGAAGAGAAATATGACCAACCTATAAAAACCACAGAAGCTAGTAAGTACCTTAGCATACAAATAACAAAACAAGAAAAAGGTAAGGTAAGTTTTTTAGCGTCAAGAACTTTAACGGGGGATATACCTTACTTGAATCCAGAGAAATTAGATAAAATAAGGAAAGATCTGCCAAATATAACTATTTTTAGAGAAGAAAATAAAATTGTAATTGAAGTCGATGTTGAGAAGATTATCCAAGAAATAAAAGATAAAAATCCAGGTATAGATGAAAAAGTAATGAAAAAGTACGCTCTTGAAGGAATTTATAATAAAATTGATTGTGATCTCAAAGCAAAAATTACTGGTGGAGAGTTTAAAGTTCACAGAGATCGGAAATTGCTGTATGGTATTGCAGAAAAATTGTATAGTGGATATGATAGTAAAAAGCAAAAGTCACAGGAAGTTGTAAGGCCTATGGATAAAGAAAAGTCATCAGAGAAAATTTCAGATAATTGGCAAAAAGCTATTAAACAAGATTTTGAAAGTTGCGAAAGCATAAGAGGTAGGGGGAAATAAATTATGGAGAGCGTTATGAAAGAAGTTAAAATAGAGGAAAGGTATAATAGCCTAACTGTTCCTGAAGATATGTATCATTTACAACCAGAAGTTATTGCTGCAAGAAGGGCAAATAGAATAGAAACGTTTTCAAAAAGACACCAAATGGATTATGGGTCAGTTTTACGTGGACAAGATATACAGCTAAAAGACGTTTCAAGTCTTGAAGATTCTTCTAGCGAAGCAGCAATAAGCCCACCTTCTACACCAAATCATAAGCAAAATAGAAGAGGACCAGGAATTTAATAAAGTATGGGTAGTACAGCTTATGATGACACTAATATCTTTGCTAAGATATTAAGAGGTGAGTTGTCTTATGAGGAAACACACAAAAATGAAAATGTGCTAGCTTTTCGTGATAAGTATCCTGATGCACCAGTTCATATTCTAGTTATACCAAAAGCTCAATACGTTTCATACGATGATTTTGTTCTGAAAGCTTCCGAAGAGGAAATAGTAAGTTTTTTCAAAACTGTTAGAGAAATAGCACATAAATATAACTTAGAAAAAACAGGATATAGATTAGTTACTAATCACGGTAAAGATGGAGAGCAAGTTATACCTCACTTTCACATACATATTTTAGGTGGTAAAAGATTAGGAAAGCATGTAAATTCATAGTGTTATATGTTTTTTAAATGAGTGAATATTTAATCATATTAATTTTTATCTGTGTATCAATTGTAGTATCCTTTACTTTAGGTGTATTACCTATGTTTCTTGCAGTCAGTAACCCAGATGGTGAAAAGCTTTCTACATATGAATGTGGCTTTAATCCTTTATCAAGAGCCAGAAAAAGTTTCGACATAAAATTTTACTTAGTTGCAATATTGTTCATAATATTCGATTTAGAAATTGCTTTTCTTTTCCCTTGGGCCGTTTCTTTATCTAAAATAAGCTATTGCGGATTTTGGTCTATGATGATATTCTTTGCTATACTTACTATAGGCTTTATTTATGAGTGGTGTAAAGGTGCGTTGGAATGGGAGTAAATTTATCTAATGGCGACTGGAATCGTTGCAAAAAAGAAGGTTTTCTTATCACTAAATTTGGCGATTTAATAGATTATATCATGAACTGGGCAAGGTCTGGTTCATTGTGGCCAATGACATTTGGTCTTGCATGTTGCGCAGTAGAGATGATGCACACTGCATCCAGTCGTTATGATCTTGATAGATATGGCATAATCTTTCGTGCAAGCCCAAGGCAAGCAGATGTTATGATTGTTGCTGGCACGTTAACTAATAAAATGGCAGCAGCATTGCGTAAAGTTTATGATCAAATGGCGGACCCCAAATACGTCGTCTCTATGGGAAGTTGTGCAAATGGCGGTGGCTATTATCATTATTCTTACTCAGTAGTCCGTGGTTGCGATAGAATTGTGCCAGTTGATGTATATGTTCCTGGATGCCCTCCAACTGCTGAGGCGTTACTATATGGAATGCTATGTCTACAAAATAAAATAAAACGAACTAAGAATATATAGAATGGATAAAACTGCAAAATACATACAAAAAAAGACTAAATGTGAATGTATTCAGAAAAATGATGGCACTATTGTAATATATTCAGCTTTGAATGACATTGAAAATCACTTACTCTTTCTACGTGATGATGAAAAGTGTAGGCTTGAATTATTAGTTGACGTTTTTGGAGTTGATTACCCAGATAGAAAAAAACGTTTCGAGCTAATATACAATTTGCTCAGCCTTGTGCACAATATCAGAGTGCACATAAAGCTTCAGTTATGTGAAGGTGATATACCTCTAAGTGCAGCAAAGATATTTAACGCAGCTTCGTGGTTTGAGCGTGAAGTATTTGATATGTATGGAATAGAGTTTTCTAATCACCCAGATTTACGTAGGATTTTAACGGATTATGGATTCAAAGGTCATCCAATGTTAAAAGATTTTCCTCTCACTGGCTACGAGGAAGTAAGATACGATATAGAGGCAAAAAAGGTTGTATATAATCCTATAGACTTACCGCAAGATTTTCGTATGTTTGACAGCTTATCTCCTTGGGAAGGTAGTAAAGCCACAAAAGTAAATATAAAGGAGTAGAAAATGACAGCACAAAGAAAAAAAATATCTTTGATTGGCGCAGGAAATATCGGTGGAACACTTGCCCATATGATTGCACTAAGAGAGCTAGGAGATGTTATTTTGCTTGATGTAAGCGATAAAATACCACAAGGTAAAGCACTTGACATTACAGAATCATCTCCTATTGATCGATCTAATGTCAATATTACTGGTACAAATAGGTATGAAGATATAAAAAACTCTGACGCAATTATAATAACTGCTGGCATTGCCAGAAAACCTGGAATGAGCAGAGATGACCTTCTGCAAACTAATGCTGCAGTAATGAAAGAGGTTGGGGAAAATATTAAAAAACATTCTCCAAACGCATTTGTAATAGTGGTTACCAATCCTTTAGATGCTATGGTTTCAGTAGTATACAAATCTTCAAGCCTGCCAACTAATATGATTGTTGGTATGGCAGGAGTGCTTGACTCTGCTCGTTTTCGTTATTTTCTTGCAAGTGAGTTAAATATTTCTGTCGAAGATGTATCTGCTTTTGTGCTTGGAGGACATGGTGACACTATGGTACCACTAATCAATTATGCTTCAATTGCTGGCATTCCACTTACCCAAATCATTGAGATGGGTTTGATTACGCGAGGAAAAGTTGATGAAATAGTTGAGCGCACTCGTAATGGTGGAAAAGAAATAGTTGATCTACTTAAATCTGGATCTGCATACTATGCTCCTGCATCTTCAGCCATAAGCATGCTAGAATCATACTTAAAAGATAAAAGGCTTATATTACCATGCGCTGCTTATCTTAATGGTGAATATGGTGTGAAAGACTTATTCATTGGTGTTCCTACTATTATTGGCAAAAATGGAGTTGAGAAAATTCTAGAAGTTAAGATGGATGATAGTGAACAAGAGATGTTCAATAAATCTGTAAATGCAGTGGAAGAGCTTTGTCGGCTAAATTAATTGTCCTATATAATTTCTTTGAGCTCAAGTTTTGTAAACAGTCTAAAAAAATTATTTGTAGTTATTTTTGCTACTTCTTCTGGCGATTCATTCCATAATTTCGCTAAACAATTCACAACGTATTTCACCATTGCCGGTTCATTTTTTTTTCCTCTGTAAGGCTCAGGTGACAGGTAAGGTGCATCAGTTTCAACTAAAACACGCTCACGTGGCACATTTTGTGCAATTTCTCTTAGTAAGTTCGCATTTTTAAAAGTAATAATTCCAGAAAATGAAATGTATAATCCCAAGTCCATAGCCTTATAAGAAAGCTCTTTAGAAGAAGCAAAGCAATGCATTACTCCACTAAAAGCGTCCTTCTTCATTTCTGAATTTAACATATCAATCATCTCACTATCAGCACTTCTAGTGTGAATAACTAAAGGTAATCCTGTTACTTTTGCCGCTTCTATGTGTGATGCAAAACTTTTTTTTTGATTGATTTTGTTATCAGATTTATAAAAATCTAATCCGGTTTCACCGATACTAATTACCTTTTTGCCCTTAGTAAATTCAATCAATTCATCAGCATTTATACACTCACCTTTTTCCACAGTAGTATCAAGCGGATGTATACCAACGGAGCAGTAGACTTGATCATAGGATGAAGAGATTTTTAATAATTTAGGGATATCATTAATGCTTATACATATGTTATGCAAAATTCTCACACCATTTTGCTCTGCTCTTGAAATTACCTTTGGTATTTCATCATAAGAAAAATAAATTAGATGACAATGAGAATCAACTATCATAAATAGATCCTTTTATGATAGAAGAAAACTCTTCTATCACTTTTTTATAAACTTCTTTTTTGAACGGTATGGCACTGGCTACCAAATCATCCACATTTTGCCAACGCCACTCTTTGAACTCTGGATGATCAGTATAGTTAATATTAATATCCTTATCCTTCCCACAAAATTTCATTAAGAACCACCTTTGCTTTTGGCCAAAATATCTCCCATTCCAGCATATCGGTATAACTTCCTCGGGTAAGTTGTAATATATCCACTCTTTATTTTGAGCCACAACTTCTGCTTCATCAGTACCAACTTCCTCCAATAGCTCACGTAGCGCTGCCTGCTCTAGCTCTTCACCTTCATCAACTCCTCCTTGTGGCATCTGCCAATAAGAGTCACTATCAAAACGTTTTCCAATAAAAATATTTCCCTGTTTGTTAAATAACATTATGCCAACACAAGGGCGATACTCTTGCTCCTCACTAATCACAAATACTCTCTATTGCTAAATTATCTATCATAGAAGTTCCAATTACTTTTTTACTATTCATTTTTTCAACAATTTTTTTTGCAACTTCTTTTGCGCTTAAGTTTGAGTTATCAATTTCAAGTGAACCTTGAGGCATAAATAGTTTCTTTCCTTTAATTCTTCTTATAGCAAAATCTGAATCAGTAATTTTTCTCTCCTGCTCTCTTTCCTTTAATTGAACGCGCTTTACTAGTTCTCCACTATTACAATATAACACCACAGGGAGAATCTCCACGTTCATTTTTTTACTTAAATTCACCACTGAGTTATATACTTTTTGATCATAGGAATCACCTTTTATCAATTCGTTTGTAAATATATAATGCTTTGATTCTATATGGTATTTTTCCAATATTGCTAACATATTCTCTTTAATCACAAAAATTTCTTCCCATATTTCACTTGTAACCTCAGCGTTTCTGAAATCAATCATATCAAATATGGTATTATTAAACAGGTTATTGTCTACTATCACCCCATCAATAATATTACACAGCTCTTTTGCAATCGTAAGTTTGCCACTACCGGGAAATCCGATTAAGTAAATGATCATACCATCAGAAAACTATCATATATTACAAATATATGTATTATAAACGTTACACTAGAAACATATCAAAAATAGTTCATATTCAGAAATTTTGAGTGTATCATTACAGATAAATTATATAATTTAGAATAATGAATGGTGATACAGAATCAATAAAAAATACAATTGTAGATGTAATAGATCAAAACAAAGGTCAAGATATAGTTACTTTTGATGTACAGAATAAAACTGTCATTGCAAAATATATGATCATTGCATCCGGTGATTCGAGCCGCCATGTAAAAGCATTAGCTGAGCACGTGATGAAAAATATCAAGCAATATGATAAAATAGATGTAGAAGGTATGGATGAAGGTAACTGGGTGATTGTGAATTTTCAAGGTATAATGGTTCACCTATTCAGGCCAGAAGTAAGAGAATATTATAAGATAGAAGAGTTATGGAATTGATTATCCAGGTAGCTGGTATACACTTGCTCAAATGTTGTAATTTTGAAGGCAACCCTTATGAAGTTGGTTGTGTCATTCCAGTGCTTGACACTGAAATCTAGAAAACTTAATCATAAACGAGCACACTATACAACATTTTTGATGAAATTTCATAACAAACTGGATTCCAGCGTCAAGCACTGGAATGACGCCATCGTTAACAACACCGTTTACACACAAAATAACATATTATGAAACATAAATCCGAGTTTTTAAACTTCATTCAAGAAAGAGGATACCTATATCAATGTACAAACATTGATAGGTTAGACCAGCTATTATCACAAGATAATTATATAATTGCATACATTGGGTTTGATTGTACGGCACCAAGTTTGCATATTGGCAGTCTCATTCAAATCATGATGCTCCGTCACCTACAAAAATTCGGTTATAAGCCAATAGTTCTACTTGGAGGTGGCACAACAAAAATTGGTGACCCATCTGGTAAAGACAAAGCAAGAAGCGTCTTGCTGATAGAAGATATCAATCAAAATATACTTGGTATAAAGAAAACCCTCGAGAAGATGATATCTTTCGATTATGGAAAAACTGGTGCAATTATAGTAAACAACGCAGATTGGTTAGATAACATAAAATATATAGACTTTTTGCGTGATATAGGGACACATTTTTCTGTAAATCGCATGTTAGGCTTTGATAGTGTGAAAATTAGGCTAGATAGGGAGCAAAATCTAAGCTTTCTCGAGTTTAATTACATGTTGTTACAAGCCTATGATTTTGTCGAGTTGAATAAAAAGTATGGCTGTCGTCTCCAGATTGGAGGGTCAGACCAATGGGGAAATATAGTAAACGGAATTGAACTTAGCAAAAAGTTTAATTTACCTGAGCTGTTTGGTCTTACCACACCTCTTTTATTAAACGCACAAGGAAAAAAGATGGGGAAAACTGAAAGTGGGGCAGTATGGCTTGATGGCAGCATGCTAAATTCTTATGACTACTGGCAATATTTTCGCAATGTTGATGATCAAGATGTTGGTCGTTTCTTGAGACTTTTCACTGATTTACCAACTGATGAAATTAAAAAACTAGAGTCCTTGAAGGATCAAGAAATAAATGAAGCAAAAAAGGTCTTGGCAACAGAAGTGACAAAAATATGTCATGGTTGCAAAGAAGCTGAACTTGCACGATCTGCTGCAATCTCTGCTTTTGAAAATGAAGATAGTTCATTGCTTTCTGGTTACACTATCACAAGAGAACAAGTTGCAAATGGCATACTCCTGATAGACTTGCTTCATGACACCGGTTTTGAACCTTCAAAAGGTGCGGCAAAGCGTTTAATACAGGGAAATGGATGTAAAGTTAATGATAATACTATAAACGATGTTAACTATACAATAAACTCTGAAAGCTTTGAAGGTCAGCCATTTATCAAATTATCTGCAGGAAAGAAACACCATATTAAAATTTTAGTGAGTGAAGTAAGAAAGTAAATTTGTCTCTGTTCAGAAGAATAGCAAAATAAGGTAGCCAAAAAAAGACAATTATAGGGACAAATGGATATCATTGAAGCAGCTGACACTGTGGCAGAATCGCTAGGCAACCCTACTATCGCTAGCAGTTTCTTGCTGTCGATTTGCTGAGATTGGTTTATCAACTTGAGTGTCAGGCTTTGACAATTTATATATAGCATTGCCAACTATTAATGCTGTTGCTGTAATTGCAACTACTGCTATAACTATAGGTATTAACTCAGCTGTAATTGCTCCGGCTGTAAAAAGTGCTATAGATATAGCAGTACCTAATAATGCAGTTACTCCATCGGCAATCCACCCTTTCTTAATTGCTGGACTATTAAGATAGTATAAAGGAGTCTCTCCCCACATATCTACTGCATTAACATTGACACCTCTTTCTACAAGAGCATCTATTATGGCCATACTACGAAATAAAGCAGCATAGTGTAAAGGAGTCCTTCTCCATATATTTATTGCATTAACATCTGCACCTTTTTCTATGAGAGCGTTTGCTATGTTTATACTATCAAGATAAGTAGTATTATGTAAAGGAGTATCTCCTTTTACATCTTTTTCATTAACATTTGCCCTTTTTTCCATAAGAGCCTTCGCTATATTTTCTAGGTTAAAGGAAGCCACTAAGTGCAAAAGAGTCGCTTTTTCACCATCTTTAAACACATAATCTATATCAAAGCCAGACTTTTCCCACTCTTCATATTCCTTTGAATATCTTTTCAGCTCATTTTGTATTTTTTCAATTACGTTATCTTTGCTTAAATCTTTGTCAACATTAACTAAACTCAATAATTCGTGCCAATTTGAAATTTCCATTGCTATAACCTTACCTTTAATTTTCAATAATGTATTTAATTATATGATAAGAAGTCAATTTAAATAAATTACACATACATGGAACTTATCAGATAAATATATAATATGAACTAGATTCCAGCGGGCTTTGTTGCATCACTACCTATGAAAGGCTAACTATACAAGCAGCTTATTGAAAATCTTATTTTTTGCAATCAATCTGATTAAATTTAAGAATAGTAATTTATTGTTTGTACTAATAAATTTAATTCTACTTAAAATAGCTAAAGCATTGAAATGCTTGAATTCTAGCTAGATTAGTAAATGATAGTAAAACTTCTTTTACTTAAATTTAGATATTTACTGACTGTCCTTACTATAAATGCTAGAATAATAAGCTATTGATATTCTACATTTTTATCTTTTATCCATCGTAGATAGCGATGCAACAAAGCCCAATGGCGTCAACTTAAGGAAAGATGTTAAGGAATAAAATACTATAAAAAATAGGACCTTTGGTTTCTATTTTATTTCAATAAAGAAGATATCAGTAAAGCTTATCTATTAAGGTGTCACATAGAGGAGTGCTATAAACGACTCAAAGTAGAAGCAGAATTAGAGAATTTTTCTGGGATAAATTTAGAAACAAGAATTTTGTGCAAACTTGGTCATGTGCAATACTTCATATGTGTGATGCACAAGAGCCTTGGAACCCAGATCAAATTGCTGAGTATCGTTTAAATTTTTCAGTTTTATTTGGTGTAACGAGACAGAAACTTTATCAGGTGCTTGTTGGAACCAAAAAATTTCCAAGCACTTTTTAAGTATACGGACTAAAGTTAACGTGAAGATTGTATAGCTGCAATAAAGTAGATAAGCCTAAACGCCATCATGCCTTTAGGAGAGCTTGCTAATTTATTCTCTTAAGTTAACGCCATTGCCTGAACAGATACATAAAAAAGTAGTACTTGCAAGAAAGAGTTACTTAAGAAATTAATTAACTTTGCTATTTTCTCTAACATACTTAGAAGAAATAGATACATTATCTAATGCAGTCCTAATACTAGCATTGTTCTCATTAACAACTACAGCTAGCTCACAAGCATTCAAAGTATATCTACCATATGGAAACAGTACAGTACTTACTTCAGTAAATGCATCTTGTAGCATGCTACTATTTTTAGCTCGTATTAAAGTAGAATTGACACATTCATTATTACCTTTATATATAGCAAAGGCAAATGGTTTAATGACATACGTCACGCCTGGAAGCTGCACAATATCTTTATAAGTAAGGATATTTCGTAGTGTATCACTATTTTGAACTCGTATTAAAATAGAATTGATACATTCGTTATTGCCTTTATATATAGCAAAGTTAAGTGGCGTTAAAGTATACGCTATAATACTTAAATACTGTACAATATTTCTAGAAGCAAGAATATCTTGTAATATACCATTTTCTTGGGCTTTTGTTAAAATAACATTAATATACCTTCCCTTATTATGATGTATGGCAAAACCAAGCGATGTTAAGGTGTACATCAAACCATTTTGATAGTTTATAATATATGCAGTAGTAAGAATATCTTGTAGTATACCATTGTTTTGAGCTTGTTCTAAAATAGAATTAACACATTCATTATTGTCTCTATGTATAGCTAGGCTAAGCAGTGTTAAAGTGCGTCCTCCACCTGTTGGAAATCGTTTAGTATATCAAGTGATAAGAACTTTTAGTAAATCATTTCCTGAAACTGCTTCCAAGATATCGCTGATGCTCCTTCCATTCCATATGGATCTTTTTAGCTGAAAATACAAATCTTTTTGTTTTCGTGTTAAATTTTGATGATTTAGCATATTCTTGTAACCTCGTTTTAAAGTTAGTGCAGTTTAATTATTCTATGTTAGTATACACCAATAGAAAAAATTTCATCATATGTTCTGGAAAAAATTTACACAGGTTAATGAGGAAACCGTAAGAGAGAGCCTAAAAAAGGTTATAGAGAAGAAAAGTGGTAAGAATGTTGGTGTAGTATCCTCAATTGTTATTAAAGGTAAAGATGTTGCTTTTGCTCTTGAAGTTACTGAGCCAAATGAAGAATTAAGAAAAAATTGTGAGCAAGCTGTTAAGACGATACCGGGAGTAGGAAAGGTTACTGTAATTGCTACTGGTCAAAAACAAGCTAGGCAACAAAAAGCTAAACTTCATATCGAAGGAGTGAAAAATATAATTGTCGTTGCTTCTGGTAAGGGAGGTGTGGGTAAGTCGACAGTTGCACTAAATCTAGCTCTTTCGTTAGCAGAATTAAAACATAAAGTTGCGCTAGTTGATGCAGATATATATGGTCCTTCGATTCCTAAAATGTTGAGCACTGAGAAATTAAAACCAGAAATACAAAGTGGTAAAGCAATGCCTATAGAGAAACATGGTCTCTATACTATTTCAATTGGCTATTTTATTGATAAGGACCGCGCAGCAATATGGCGTGGACCTATGATCACAAAAGCACTTTACAATTTGCTAATAGGAACAAGGTGGTCTGATATAGAATATTTAATCATTGATACACCACCTGGCACTGGCGATGTACATTTAAGTCTGATGGAGAATTTTAGTTTAACTGGAGCAATAATAGTTTCAACTCCACAGGAGCTTGCTTTAGTCGATGCACGAAAAATTTATGATATGTTCACAAAGCTCAGCGTGCCAATTATCGGCATTGTGGAAAATATGAGCTATTTTGTTCAAGATAATTCAAAAATACACATATTTGGAAAAGGTGGTGCAAAAAAAATGTCTGAAGAGCTGGGAATCAAACTCTTGAGCAGAGTTCCTCTAGATCCGCAAATATGTAGTGCTTCTGATTGTGGAAATCCTTCAATACTAAGTGAGGATTTAGTAAGGATTTATGAAGGCATTGCTAAAGATGTTAGGTCTTTTGTATGCAGTCTATAAAGTTTTTTTAAACTACTTTTAAAAAAGGTAGAATGTAATTTTAGGTGAATAAAATATTTCAAATGGCAGCAGCTACCTCGTATCTGAACAGACAATAGACTTCTTGGATAACTTAAGAAACAAGTAGTAGAAGCAATATTAGGGAAGGTATAAATTTTGAGCAGGTAAGTAAACTTGATGAAGAGAAGCTTCGAAGACTAAGAGGAGTAAAAAGAAAAACATTGGAAAAATAATAGAAATTTTAATAGAGGAAGAGGCTAAGAAAAAGGCAAGAGGAGGAAAACCAAATAAATAATGCATATTTATTAATAGCACTCGAATATTTGTGTAAATACCGTACATATTTCCATATAGTGCAAAGCTATGGAATAAGTGAAAGTTCTTGCTAACGGCTGAATAGAAGATGCATTGATAAAACATCCAGATTTCAGGAGGATAAAGAGCTATTAAAGTTCAATAGGAGTATGCAAAAGTTTTATAAAAAGGGAATGTTCAACTCCCCCATAGAAGATCAAAAAATATCCTTAGGTTATCCAAGAAGTCTATTGTTGGTAAAAATAAAAGGCTATTTGCCTTTTTATCTAGTTTATACAGGAGATCTATATTTATTGTTGAGTGTGATTTTAGGCATTTCTGCTAAAACGCAACTTTTAAATCGCCAAAATTTCTTCTTGCCTTTACTAATTCCGATTCTTGGAGTGCACACATAATCTGGTTTGAGGTGATATTCATAGAGACAAAATTCATGACTTATAGTAAGGTCTTGTTTATTATGTTCTTTTGTAATGTTTAATTTTTTGCACAGTATGCCTGGCCCGCCTAAATTTGCTTCAAGCGGTTCAGTGAGCTTTAATCCTCGTATTAACACTGCTGCTGGGAATCCTTCTGCTTCTGTTACAATATTTAGACAATAGTACATTCCATATATAAAATATACGTACGAAAACCCTGGCGTACCAAACATTACTGAGGTTCGATTAGTATAGCCTCTTGCTGCATGACAAGCTTGGTCATCCATTCCTATATACGCTTCAACTTCAGTTATTATTCCACTAAAATTAGAAAATTTCAGAATCTTCCCTAGCAGCTCCCCAGCTACGGTTAAAGTTGGCCGTTCATAGAAATTTCTTGGTAATATTATGTTATTCATCATAGAAGTACAAGTTACTTACATTTGTAAGCAAGTTATACTATTTTTGCTTTTTCTTATTTATTTAGTCAAGAGCATCTCTGAGAAGTAGAAGTTGGTGTTGTTGTCACATTTGTTACACCTGTTGAAGGCTGCTGTAAAACCTTGACTGATTCAGAGCTCTTTTGTTGCAATTGCGGTACTAACGCTTCATATAAAGATTTTGGCTCACGTCTCTTACCTATTTTGACTTCTTTATTTGCACGCAACTGCTCTGCAGTAACACCGTTGCCTTCAAGAAGAGTTACACCATTCTTACCATCAATGTTAACTTTAACTTTGCATTCTCTTCCATCAACATACCACTTTAAAGTCATTTCATATAACCCACTAATTATTTCATAAACTCTTTCCTCATTATCACTATCATTATTAATATAGCAAGATGCCCCCCTCTTTTTTTCTTGATTAGGATGACAAAATGTAATTGTTCTTACACCATACTCTTTACATATATTACCGCCTAGAAGTTTAGCTATATCTACTCCTTTTTTATTGGCATGTAGCACAACTCTCACGGTAGGATAAACAATATTCTCTTCCCTTTTGCCTTCTTTTATCATTATGGACCCTATAGTATGATTTTTCATACCTTCAGATATCTCTGCTTTAATTTGGTCAGCAATTTTACCTATGATCTCTTTGCCACGATAGTGAGATTCTCCTTTCTTCGGAGAAAAAGGCTCTTTGTTCGTAGTATTAGTGTCTGGATCATTCTGTAACTCAAAGAATTCATCCCATTCTTCATCACTGTCTAATTTGATATATCCACGCTTGTTCTTGCCTGATACTGCATTCTGAATACTAGACGATCCTTCTGTTACAGTTGTACCAGAGCTATTGCTTTTACCTTTTAGAAGAACAAGATGCTCTTCTGACCTTTCTTCCTTACTCAACTTTGAAGCTGCATCACCAAAAGAAGGTTTCTCTACTATATGCGTGTAAGAATTTTTAACTCTACTCTCATTATCAGGTACTGTAGTAGCCCACAAAAGCTTTTTAATATAATCTAACATATGCCATCTCTTACCATTAACTAAATATCAGTATGCAAACTTTGCTATAACTAATCAATAACTAAATTTACTCCAAATAAAATGAGCTGATAAAAAGGTATAAATTGAGATTAGGTAAAGCTTTTGGTATAATATCTAGTTAATTTTGAATAGGAAGGTGATCTCAGCTACAAAGACGTTTTTTATCTCATTTATTTTTGGGTTTATTCTCTTTCCCTATTTTATAAAACTTCTAAAGAAGATAAGTGAAGATGGACAACCAATCAGATCATATGGACCAGAAAGTCATTTAATAACAAAAAAGAATATACCACCTATGGGTGGAATAATAATACTAACTTCTGCTTTATTACCAATCCTGCTTTGGACTCAATTAACACCAGAAATTTCATTGCTGGTATTTATAACTCTATTTTTTGCTCTACTTGGATTTATTGATGACTATTTAAAATTGAAGACAAATCACCACCGAGGTTTAAGTGCAAAAACCAAAATACTTATTCAGTTTGTCGTTACTCTGGTCTGTATGTTTATACTTAAGCTACAATCTGCTGAAGGTTTTACAAAAATTTCTCTATTTAGAGAAGTAGCAATCGACCTTGGCTATCTATATCTTCCGTTTGCTGCATTTGTTATTGTTGGCTCTGCCAATGCTGTGAATCTCACAGATGGTTTGGATGGCCTTGCTGCAACTCAAGCCATTACTTCCTTTGCTTTTTTGGGACTAGTTGCATACATCACTCAGACAGGTGTAAACATTACTTTATTCTGCATTGCATTTATAGGAGCTATTTTAAGTTTCTTGTGGTTTAACACACATCCAGCAAAAATATTTATGGGTGATGTTGGAAGCCTATCAATTGGTGCAGCTTTAGGACTCACTAGTGTTCTAATTAAAAAAGAAATGCTTTTTGCCGTTATTGGAATAATCTTTGTAATAGAGACTTTATCTGTGATTATTCAGGTATCATATTTTAAATATACAAAATTTAGATATGGAGCAGGAAGAAGAATTTTCCTTATGACACCAATACATCATCACTTTGAAAATAAAGGGTGGTCAGAAAATACAATAGTTATAAAATTTTGGATAATTTCTATCGTTTGTTCGATTTTTGCTTTAACTTTCTTATTATAGGAACTATGAAATATCCAAATTTCACATTAGAAAATACATTATCAGGAATTATAGCAGGAGTAGATGAAGTTGGAAGAGGTCCACTTGCCGGTCCAGTGATATCTGCAGCTGTAATATTTACTGATAGAGATACGGTTATTGATGGAATAAACGACTCAAAAAAGCTAATCCCTAAGTGTAGGCAAGTTCTATACGAAAAAATAACGTCTGTTGCAAAATTTGGTATAGGAATGGCAAGTGTAGAGGAGATAGACTCATACAATATCTTGCAAGCAACAAAGCTTTCAATGAAACGTGCGCTGGTAAATTTAGATTTAGAACTAGATTATGTGTTAGTTGATGGTAACCAATCACTTGAAGTGAAATGGCAAACAAAGTCTATAGTGAATGGTGATAGTTTAAGTATATCAATTGCAGCCGCTTCAATCGTTGCAAAAGTTACAAGAGATCGACTTATGGAAGAATTGCATAATAAACATCCTCAATATAATTGGTATAAAAATAAAGGATATGGAACAAAAGAACACCTCAGCGCTATTGGCCTTCATGGAATTACGAAGCACCATAGAAAGAATTTTGCACCTATAAGAATAATATAGCCTTTAATCACTTACCTTTTTTGAAAGGTATGTTTTCATTAAACAGGCAGACTGTACTTGATCCGTTTCTTAAGGTAAATACCGAGCTTACTCTTTCAATTATCAGGTAGTCATCAACTGTACGAAAATTTATCAAGGACTCATATCCTGCAGAATCAACCATAAAAACTGCCGGGAAATCAGAGTTTATTTTATTAAATTGTAGATATGTAAATTTTCCGTCATCAAAAACCTTAATTGGTATTATTGATTGACTGCCTTTAACGTGCGAGATGGAATAGTTAAAATTCAAGCCTTTCTTTATAACCTCAATATCACTTATATCAGGGATAGTGGTATGACTAGCTTGCTCTAGAATATCACCATTACTCGTTGAATAAATTTCATCACTGTTGAACAGTGGATAAAGAAACCTTACTTCATATGCTAACCTTGGATCATCTAGCCCGTTTGCTTCTTCAGCATGAAACTCGAAATAATAAACTCTTTTATTGGTAATTATAGTTGCATTAGTATCGGCAATATCATCTATAGGCTTAATAAATAATCTATTACCTTGAGGAAGGAGTTGCCAACCGGTTGCATCACCCATTGAAAGACTCTCTATTACCTCCCCTGGCTCAAACAATATGCTGGATTGATAACCATAAAAGCCCGTGTACTTATGTATAGCCTGTGGATTATAATTCATTACCTTTATGTGATTATCACCAGCTATTGGTCTTGGTTCCTGTTTTGCAAGTGCATAACCACCACAAAAAAATAATAGTGCAACAAAGAGTACCCTAATCATAGTATCAAAATAAACTGATCTTTATTTTATCATTGATAGACATGTACTGCAACTATCAAGCTATCCCAGTAGTAAGCGACAGAAAATGCAAGCTTCATAATAATTCATTACTGCAGGAAAAAGCAGGAAAAAATTCTTTAAACATTATTTTCATATATGTTAAAATGAGTTGTGAGGTAAATTAGGGAGTGTTAAATAAACCATACGCGTCAAGTTAAGGAAAAGTGGTATAAGGAAGAAAGGAAACGAAAAAAAACTATTTTATATACTAAGTAATAAAGTTATTAATTTATAGATTCTTCTGAAAAAATTATCTTCTTCTAGATAAGAACTCCCTAAAAAAATAAATGTAACAAATAAAATACCCATCTCAAATGTTGCTATATTTCACGATATTTCCTTAACTTGACGCGTATGGTTTATTTAACACTTCTTGCAAATTAACTACAGATTTTATGTCTAAGAACCTGTACATGATCTCAAAAAAGGGATAGAATGAGAGGATAAAGTAGGATATGGGAAGTTTATATCCAAGT
>NODE_4_length_38166_cov_3.261887
CTTGATAGCTACTTGCATGACAACCATTTAGTTGTCTTTTTCATCTATCTTATTTTGTCGCTCTGCTGAACAGATACGTTTCTTTTACCTTTTTTATTCTGTAAGTTTTTTAGTATTTGTATGTTTAACATAAGAACTACACAAGACTACAAATGGTGAATCAGCATTACCTTAAAGAGAGTACCCATATTTTCAGTTAACCTTAAAAATTCACTGAAGATCTTATTTTTCTGTTCATTACTTGCATTTTTCATTAAAGCTTGTGCTCTTTCCTTTATACCAAAAAGGTGTAAAAATTCTCTTTGAGTCAAAATCTCACAATTTACGTGCCTTAATGAATCTTTTAATGATTGAAAGTTCACAAGTGCAGTGATGTCACTATTACCGACGTTTTCAAGAAAATTAGTATATTTATGCTGCCTTATCGATTGCAAAGTGCTCTTATATTCAGGATATACATAACCATAATCTATAATCAGGGCAGCTCCTCCGTTATTGACTATCTTATTCTCAAGTTTCTTTAATATGTCGATTCCGGCTAGGCATACTTCCACTACTGCACCATTGAAACCCCCTGTCATTCCAGTCAGGAATCCAATTTTTGGTCTGGTTAAGCACTGGAGTGACAATGAAAGACTGCCATCATCTTGTTTTATTACTCTATTTTCATACCACTGCTCATCACGATAAATAAATTGGTCAATTGGAAGGGCGTCAAATAACTCATTTGCAAAAAAAATAGTTGGCTGATTTGGTAAGTTGTCGACATCTTTGTGCCAATTAATATCTAATCCCTTTAATTTTTCCTTTTGTATTTTCTGTAAAATAGGGCTTATCTCAACTAGATGAATGTCCATTGAGCTAAAAAAACAGCTATATTTTTTGGTGACTCTTATTACATCATGAATTAGTGTTCCTTTACCTGGCCCAAGTTCAGCTAGAGAAAATTTTGATGGCTTTCCTAATTTTTCCCATGTATCCATTATCCAAACTGCAGTTGTTTCACCAAATAGCTGACTAATTTCAGGTGCAGTAATGAAATCACCATCTTTGCCAAGTGGTAATTTATTCATGTAATAGCCGTACTCTTTATGATATAGAGCAGCATTCATAAAATTACTGATGGATATTGATCCTTGGCTTTTATCAATTAATTCGTGTATATAAGTAAGCATATTATTAATAAATGTTTAACTATAGCGTGCCATACTATAAAATAGTGGAGNNNNNNNNNNGTGGCGTATTTATATATATAATACAAGTTTAAAGGCGATCGTGCTCTGGCTATGAATAGTCAACATACGGATTATATTACCCTTATACCTCAAGATGATGGTGTTGAATATAAATTTGAAGAAGTTGTCAATTTTGTAGAAAATAAGGTTGTAGGTGCTGATGGATTAACTTTAGCGGAGGTATTTCAAGCATTAGTTAAAATGTTGAATGGTGACCTAGAGTTAGTAAAAAAAGTGTTAGCATATGCTAATATTATGGTAAAGCATGGAATGAGGTTAGCAAAAGAGTCACAATTGAGCAGAGCTGATATTCGCAGAGCTTTAGAAGGAAAAAAAAATATACTCAATAGACAAGATTTTATCAAAAAACCATCTCTCCCACCTGCTATAAAATCGATTAAAAAGAAAAGTAGAGGTCTTTAAATGACTGCATCCATCAAAAAATTTACTGTACAGTGTGATTTTAAAGGACAAAATTCGCCTTTTGCAATATACATAGGAGATCCAAAGGGTGATACTCATCCAATTCACCATCAAGATTACTGGCTTACAAAGGAGCGTGGAGGAAATATACCTAATAAAGTCAAAGAAAGTCTGCAAAAATTATATAAGTTATCTCAAGAAAACGGGATCTCTTTTTCAGAATTATGTGCATATGCCATTACTGTAGTTAGCAATAATGATAAAAAAAATAACGGCAAATAGTTAGATTCTCAATATTTCATTTATGGAGGTTTTTGATCTTGTCTTCTTGTCTACTTTTTTTACTATAATTGCGCAATAGGTTGAGATATTATTTTTAGATGGAGTAGATCCTGGTAAAACTACGGAATAAGGTGGCACTTCACCATAAAATATCTTGTTTGTTTCTCTATCAATGATCTTTGTTGATGCTCCAATAAACACCCCCATGCCAAGGACTGATCCTTCTCTTATTATCACACCTTCTGCTACCTCACTGCGCGCTCCAATAAAGCAATTATCCTCTATAATAACCGGAGAAGCTTGAACAGGTTCAAGAACTCCGCCTATTCCCACTCCACCAGAAATATGGCAAATTTTCCCTATTTGTGCACAACTACCAATTGTTGACCAGGTGTCTATCATTGTACCAGAATCGATGTATGCACCAACGTTAATAAAGCTTGGCATTAGAACAACATTTTTACCTATATAAGCAGATTGGCGGACAAAACACCCAGGTACTGCTCTAATTTTTGACTGGTAAAATTTCTCCTCATTCCATTTACTAAACTTGCTATCGATCTTGTCAAACCAGCAATTGGTGTTGTCTATTATTTTGCTTTCTTCAGTGAGAAAGTGTAATAATATTGCCTGCTTTATCCATTTATGTACTATCCATTCTCTACTTGATAGCTTTTCTGCTACTCTAATTTTACCAATGTCAAGTAACTCAATTACCTCTTTGATTATTAATCTTGCTTCGTATTTTAGATTACAGTCGTTAAGTTTTTCTTTATCTTTCCAAATATTTTCTATCTCATCTTGTAATTTTTTAGTTGCAAATTTTTCATTTATTATATACATATTGATATCAAATTTATATTATACGTAAGCACTATGAAAATACAATGTCATAATTGTACTAAAACTTACTTAATATCTCGTGGGCAAATAGGTGAATCTGGAAGAAAAGTGAAATGTACAAACTGCAATCACATGTGGCATGAGTATCTAAAAGAAATGTCAAGTGAATTGTGCCCTTCTGGTATACAAGAAAAAGAAGCTAACTGGAGGCAAAGTTTAACTCTAGCTTTTGCAACAGTTGCAGGGTTATGCGTTATAATTGTTGGTGGTATCTTTCCAGGAGAGGTAAGTAAGATATATAAAGCAGTTAGTGCATATAAAGATTCAATAAGCCATAAATTAGGATACAAAAAAGTGCAAACGGAAAATTCAAGTGCGAGAGAACTTGTTGTAAATGAGTTTTATCAAGATTACCTTTTTCTGTCTGATTTTAGATCTAGTTAAATAGGCATAAATCATCAATGTCATTCAAGTAACTACACTTATTCCTTCATGATAGTGTCATTCCAATGTCAGCTACTTTCATGACGCCCTATGATTGTTATTACATCGTTTACTATAGATTTGTTTTAGAAGCTTACATCCAGAAAACTTGTATAGATTTTTTCTACTTCTGTGATATTATAAGCCTGTGATGATAAAATAAGTGGATATGGATAAGTCAGCGTATGAAATCATAGAGCATGAGTATGATGTGGTGATAGTAGGTACAGGTGGAGCAGGGCTTAGAGCAACACTTGGAATGGCTGCAACTAATTTTTCAGTTGCCTGCATTTCTAAAATTTTCCCTACACGAAGTCATACAGTTGCAGCGCAAGGAGGAATTAGTGCAGCTTTGAGTAATATTGCTGAAGATGACTGGCGCTGGCATGCATATGATACAATAAAAGGTTCAGACTGGCTTGGCGATCAAGATGCAATAGAGTATATGTGTAAAAATGCTGCCAAAGCTGTGATTGAACTTGAAAATTTTGGTGTACCCTTTTCTCGTACGGAAGATGGAAAAATATATCAGCGTGCCTTTGGTGGAATGACAACTCACTTTGGTAAAGGAAAATCGGCTCAGCGTACTTGTGCAGCAGCAGATAAAACTGGGCATGCAATTCTTCATACTCTATATCAGCAATGTCTTAAATTTAACGCTGAATTTTTTGTCGAATATTTTGTAATCGATTTGATTATGGACAAAGGGACATGCTGTGGGGTGATAGCTTGGTCGCTGTGTGATGGTACTTTGCATAGATTTCGTGCACATTCTGTGGTAATAGCAACAGGTGGTTATGGACGTGTTTATTTCTCTGCAACAAGTGCACACACCTGCACAGGTGATGGTAATGGCATGGTGGTAAGAGCTGGGTTGCCACTTGAAGATATGGAGTTTGTGCAATTTCATCCAACAGGAATATATGGCTCAGGGTGCTTGATGACGGAAGGATGCCGCGGTGAAGGTGGGTACCTCATTAATTCTCAGGGTGAGAAGTTTATGGAACTTTATGCGCCAAAGGCAAAAGATTTGGCTTCTCGTGATGTAGTAAGTCGAGCAATGACAATTGAAATTAGAGAGGGAAGGGGAGTTGGGCCAAAGAAAGATCACATGTACTTGAATATAGCTCATCTTGATCCGGAAGTAATAAAGCTCAGATTGCCAGGTATTAGTGAAACAGCAAAGACCTTTGCAGGAGTTGATGTTACTAAAGATCCGATACCTGTTATTCCAACTGTTCACTATAACATGGGAGGTATTCCAACCAACTATCATGGGGAAGTGATCACGTTGCAAAAAGGTAAAGAAGAAGTGGTAGAAGGATTATTTGCAATAGGAGAGGCAGCATGTGTTTCTGTACATGGTGCAAATCGACTAGGTTCCAACTCGCTTCTTGATCTTGTGGTTTTTGGTAGAGCTGCCGCGCTTAGGGCAAAAGAAAAATTGAAACCTGATACACCACATAAAAAATTGCATTCAGACTATACAGAATTGATAGTAGATAGATTTAATAAAATGCGATTTGCTTCTGGGGAGTTCAAAGTAGCAAAAATACGAAGTGAAATGCAGCACACTATGCAGAAATATGCATCGGTATTCCGTGTTGCTGAAGTTTTAGAGGAAGGTAAAAAAGCTATAAAAGAAGTAGCAAAAATGATGCCTAACATTGCAGTTGAAGATCGCAGTATGATATGGAATAGTGATTTGGTTGAAGCTCTGGAGCTTGCCAATATGATTCCACAAGCAGTTATTACCATGGAATGCGCATCTAATCGCGAGGAAAGCAGAGGTGCTCATGCTCGTGAAGATTTCCCTGAACGTGATGATAAAAACTGGATGAAACATACTATGGCATGGCTTAAAGAAAAGAAAAACCAAGTCAGTGTAGAGATTGACTATAAAAAAGTTGCTGAAAAAACTTTGAGCGATGAGATTGATTTCATCGCCCCGGAAAAGAGAATTTATTAGTCAATTCATCTAGTTTATTTATAAATCGTAGTATTGATATATCGCTCATTTTAGTAGCTGGGCTCTCTGTATGTTCTGACTGCTCTTGTGCTGCTGAGTTGTTAGCTAAATTTTGTTGTTCAGTAACATTTTCAGGTTGTGTTGCAGTTTGGAGGTTATCTTTACTGATTTGCTGATCATTGGTTAATTCTTTAACATGTTTCCTAATGCCGCTAAGTCCCAAAGTGAATATCAGACAGACCACTCCTGTTATAGCTATGATGGGTAACGCTGCTCCAATTGCAATTTGTCCTTGGAAGCAAGAAAGTGTTACCATTGTAATAATAGTAGTTGCTACTGTGATTGCTAACAATACACTAGCTCTCCTGCCCGGATCAATGCATTTACATACAGCAGATGCTCCTTTTTTTACACCAGAACCTAGCTTTTTAATGCCTGATTGACATTTTTTCGAAGCAGTTCCACAGTGGTATTTTTCCTCAAGCTTCTCTTTTAGTTCTTTAGCTTTCTCCTGTGCTTTCTGTGGAGTACTTGAACAATCTTTTAGATCTCGTAAAGTTAAATAGTATTTTTGAGTATGGAGTTCTGGATCTTCTAACCATAAAGAATCAGGGTTAGCACCGTTTTGTAATAATGCTGCACAAAACTTTGTTGTATTATCATAATTAGTTGCTAAATCAAAAATTGTTTCTTGCGATAGGTACTCGATACTTTTTTTTCTGCTTTTTTCTTTAGTGCTAATTCTAGAGGTGTATTGCCTTGTCTGTTAGTTGCTTTTATAGCTTCATCTAATTTATCTTCAGATATTTTTCTTTCTTTTACTAAGGCTGATATTAATTTCAAGCATGTAACTTTTTGCTTCCCTCTCAGCAAGGCAATATGGTGTAAAGCATTATTGCCATTTGCATCTTTAAGGTTAATATCTGCTCCTTTTTTCAATAATTCCTTAAAAGATTTTTCATCTTTATCTTTAATTGCTAAATGTAGTTGATAATTATCATTACTATCTGGAGTATTTATGGTATGTGGTATAATTTCTTTAATTTTTGTTCTTATTTCTGATTTTAACTCAGGTTTCTTTACTGACTTTGCTAATTTTTCTAAGAAATCACAATAGTATGTCTTTTGTTCTTCTTTTAAGTATTGTAATTCTTTTGTAGATAATCCTAAATTGTCAGAGCTAGCTCCATACTCTAGCAATTTTGTAAGAAACTTAAGTGTTTTATCGTTATCTTGGATTGTGTGAGAATCATGTTTCCCTTTTATTATCTTGTTAATTAGTGCTACCTGAAAAGGAGTCTTTCCTTCTTGATTTTCACTATCAACAAGTTGTACTAAATTTTTCTCGTTAGCTATTTTTATCAAGGTACCTAGAAACTTAAGCTTTTGTTTCTTTTTGAGCGATGCAATAAGGTGTAAAATATTATTTCCTTTTTTATCTGTTATGCCACTGACATTTGTGCAATCTTTTAGGTATTTTCTAAATTTCCTGTTGTTTCCATTTTGGATTGCATTTAGTAACTGGTCATTATCAGAATCCGATATTCCATTTATTCTATCTTCAAAATCGCTATCAGAATCTGATATTCCGTTCATTTCATCTTTAAAATCGCTACCGTAGCCACGGTCTTGTTTATTGTACCTACTCAAACAACTTTTAGTGATTTCAGAAATTACTTGGTTTTTTGTTTCATTTGATATTCTTTTCAATCGTTCTATTACTTCACCTAGCACTGGAAGGAAACATTGGACATAATATCTGTGATATTTTTCCTGTTCTCTAAGAGATTCTTCTAATTTAGTTAATACTTCAGGATTAGCGCCTTCCTTAAATAACCTTTTACATTCCTTGAGTGTTTCATCTCGACTTCTTGATTTTTCATGCTTATGTTTTTCTTTTTTTACCTTTTTATCTATAATATTATACAATTGCTTGTCTTTTTTATCTTGCTCTTGTTTTTCATTTTTGTTTATATATTTATCTAGTTTGTTTGCATTAGTAACTAATACACTTAGATCTATACTTATATTAAAACCTCAATATTAAAAGCTATTTGGCGTTAACGAATTGGATTAAACTTTTAAATTGAGCTAGATGTTATCGAAATATAGGTGAAAAGGCAGAAAACTAGTTTCTATTAGAAAATCTATTGTCATATTCAAATCCCCACTTTAGCACTTGTCTACTATTTTAACTATTTTATCTTAAAAAATAATAAATGTGGCTAAACTGTGAAGCATGAGTGCTACTGAAAGAGGTAAACCAATGTTTTTATAGATCTTTCAAACTTGATTTTTCTTCTAATTTTTTAAGCATTCCCTTACTTAGTATTGATTTTATCTCTTCTACGCTTTTATCAAGATCATCATTAATTATTACGTAATCATATTTATTACTTTTACTTATCTCTTTTTGCGCTTCGGCTAATCTCCGCTCTATTTCAATTTCATCATCACTATTACGCCTTTGTAGACGCAGTCTAAGCTCTTCCATTGAGGGAGGTAGTATAAAAACACTTACAACTTTTTCTCTTAAGATTTCAAATAAATGAAATGCTCCTTGCCAATCTATATTCAGTAAAACACTTATGCCACTACTCAGGTTTTGTTCTATAAAATCTTTTGGTATACCGTAAAAATTTTCAAAAACTTTAGCATATTCAAGCATTTGACCAGCCTTACATAGTTCATGAAACTTTTCTTCAGTAACGAAAAAATAGTCTTTTCCATTTACTTCACCGGGACGAAGTTTGCGTGTAGTCATAGAAACAGACATAACTAAATCGGTTGATTGCTCAAGTAATTTTTCTGATATAGTAGTTTTTCCAGCTCCAGAAGGAGAGGATAGAATCAGTAGTATGCCCTCATTTTTTACGGTCATTTTTCTTTATTTAACAAGTACATTATAGAGCTTTTTTAAGACTTTGTATTTTTTGAATCAAAGTTTAAAAGACTAGAGCCCTCTAAATTAGAATTTGATAAATTGGTATCAATAAGAGAGGAATTATCAAAGACAGTATAACGTAAATCGGCTTTTTCAAGATTTGCCTTATTCAAATTAACGTTTACAAACTTTGCTCTACTTAATATTGAATTAGAAAAATTAGCATTTTCTAAATTCATGTCTTTAAACTCAAAGTAAGAATAATTTACATCAAATTTTTCACCCTGCGATATTTTCTCTTGCAGATCTTTAATTGAAGTTATAGCACTCTCTAGACCTGTAATTTTGCTCTGTCCCTGATTATCAATCAAAATTGAATTATCAAATTTGCAATCTGTTAAATGAATATCAGCAATTGAACTTTTATATATGCTTGAAGAGAGAAAAGACATATCACTTATTGTCGAATCACTCAAATTGCTAAGAAAAAAACTAGTCTTTCTAAAGGTATTATCATAAAACACGGAGGATTTGAAATCACTTTCAATAAAATTTGAATTAGTGACTTTTAAGTTAGACCAGCTCGAATTATCAGCTAATAATTTGAAGAATATTGAATTTTCTATCTCACTGAAGTCAATACTATGGTGGGAAAGAGTACTATTATAAATTTGAGAGTCTTGAATTTTTGTCTTATACATTGAAGTTGTGGAAAGATCTGAATCTTCTATTTTTGCAGAGGTAAACAATGAATGATCAAAGAACGAACCATTCATGTCAGAATTCACAACTTTAGTATTATGAAACTTTCCGTGACAAATGTTAGCATCATAGGCGTTAACTTTATACAATTCACTAAAACTAAAATCAATATTAGATAAGTCAGCATCCTGAAGGTCTGCTTCGAAAACATATGCATGTTTTATCTTGGAACCATTTAGTATAGATTTAATGAAGTTTGAATTATCCCCTTTCACATAGGAAATTTGTGAATTGCTTAAATTGGCTTTTTCAAAGTTACTATCAACTATAATAGAAGCATTAAAATAGGCGTTCGAAAGATTGCTACCTGTAAAATCCAATTTTTTTATTTTAGCACCGTATATATTAGCGTTTTTTAGTGAAGAGAATTGTATCTTAAGCTTGTGTGCATCCACTCCAAAGAAACTTGCATTGTCGAAATTATTCTTCTGCATAACAGTGTCGTTTATTTCACTATCACTAAAATTTAGGTAGCTACCATTTGAGCTTGATAAATCGGATAAACTCATTTTTACATTCAAAAATTTGGTATGCAAACCAATTATATTACGCATACTTACTTTGTTGAGATTAGAATTGACAAAATCAGCATAACTGATATTAGATTGATCAAATATGATATCTGTTAGATTTGTAGAAGCAAATTTTGAAAAACTTAAATTTGTGCCTTGTATTTTAACACCATGTAAATTAGCATTGGAAAAATTAGCACCACGTAAATCAACATCGATAAAAGACACATCTGATAAATCGGTATTAGAAAAATCAGCACCAATTAAACTTACTCCATCAAAAATAGATTTATTTAAATATAATTGACTAAAATTAGCCCCATTCAAATTAGAGCCAAAACCTTTCTTAAAATCTTGTGGTATGCCTGCTTTATTACAATGTACTAAAAATTTAGCGAAATCTTTTTTATTGTAAGATACGTATTTTACATCGTGCAGAGCGCTTAAAAAATCATTGATTGGATTTTTTTCATCATCTATTTCATTTCCATAGCATAAATGACCAACTAGAAAAGTTAATATCAAAAGTCTAATTATCTTTTGCATCGCAGGTACTTTCTTTTGTTTTTATAGCAAAGTTATATATCTCTGAGTCTTCTTCATTGTTTATTTCTTTATCCTCTAAAAGGTATGGCATCATTTCGGCAATTGCGTTTATTATGTTGATCTGCTTCCTTTCGATTGCTATTTCAATAGGGGACTTAAAATTATTATCAACTACTCTAGGATCAGCACCTTGTAATAAGAGAAAGCGAACTGTGTCTACTTCACCTTGTTTCACTGCATAAATTAGAGGAGTATCACCCAATTTATTTCTAAATCTTAGTATTTCTTGAATTGTTAATCCAATTTTTTCTAGCTTATTTATTACTCCTCTTAGACAAATTAAGTTGCCCTTCTTTATGCAGTAAAAAAATTGCTTACTGTAATCATCAGTAAATATAGTTTTAGGAAGGTGCTCATTTAGGCTATCATATTGTCTTTTATATATAGACTTGCTTTTATGGTTCCATTCTTTTTTTATTTCTTTGTTTAGCTTTGTCCATTTTTCGCTTTCTTCATTTTCTTTGTTCACAGGTGTTATATTGTCAGGCTGTTCTTCTTTCTTTTTCTCTGTTAATTGGCTTGTTGAAAGTTCGGTGTCTTTTTTGCTAATCTCCTCTTCAGGCTGTAGGTTTGTTTGTATACCTTCATTACTTGAAGGTACTTCTTCATTGATTACATTTTGGGTTGTGCTTTCTTTTGGCTCGCTGGAAGGTATTTCGACTACATTTGTTGAGTCTGTGCTTTCTTTTAGTTCGCTCAGAAGCGGAGAAGTTTTTTCAGCATCAGTATTGCTTTTCGATACGTCTTCTTGATTTATATTTTCTTCAGACTGCTCTACAGCAAACAAGTTGGATGATAAAAATATAGCAACTAATAGTATGAAATATAAAGTATTCTTCATAGATATTGCAGTCATAGGCTTAATTAGAATGATACTATAATCAAATGATTAATCTACAGTAAAAAATGCCTTAAGGTTTTATTTATAAAAAACATTTGTATTACCTTTTCTATACGAGTAGAATTTTGCAAAGACTGAATATCAAAGTTTTTCCCATTTATTTAGGTTTTACCTTAAATTGTCATTGGAGTAGCTGACACTGTTTTTTTTCGATTCCAGCGTCACGCGCTGGAATGAAACCTTCATAATGTTATTCCATTTCTCTTGTCATCCCAGTACTTGATACTGGGATCCATTTTCCATCATCATTAGAAACGTTATATTTTAGCATAATTTTATGCTCGCAAATTTAACTGGATGCCAGTGTCTGGGCACTGGCATGACATCTATCATTTTATGTTTATAGTATTTTTTGCAAATAAACGTTCGTAGTTGTAAATTAAATGCAAAAAAATACTTGACACATTTGGTAGTTTAATTATTTTTAGTGAAAATGAGGGTATTTTAAAGCTCGAAATTCACCTTATTCAAGTCTGCAGACTTTTCAACTAATCTCTCAATGAAAAAATATAGCACAGTCTACTTCAGTGCATACTTAATTTCTGTCATGAGGTGTGTTATATTTTTCTAAATCGTTTTTTATAGGAGGATCATTATGTCTAAAATTCCTTAAAATTAATTAAAGTTAAACATTAATTAAATAGTGCAGTACTGCCTTACGCGTTGCTAATCCAAACTTTATTTCCTGTAAAATAACACAATCTGCTATATCATTGCTAGTTTCGATACCTCTATTTATTGGTCCTGGGTGCATAACAATTGCATCGGGTTTTGCGTGCGATAGTTTTTGTGAATCAAATCCGTACAAATGAAAATATTCTTTTTCTGAAGAACTATTATTCATTCGCTCTTTCTGCAATCTTAAAAGCATAATGACGTCAGCATCCTTTATACCTTCAGTTAATGAATAATGAAGTGAATCTACTTCAGAAAAATGCTTACACATCAAAGCTGGTGGTGCAACTAAGCTTATTTTTGCTCCAAACATTTTTAGCAATCTTATATTTGATCTTGCAACTCTACTGTGCAAAATATCTCCACATATCACAATTTTGAGGTTTTTTATTTGTTTTTTATGATTGATAATTACAAGATAATCTGCAAGAGCTTGAGTTGGGTGTTCACTGCTTCCATCGCCTGCGTTGATTAGCGAGCAGTTAACATGCTTTGCCAATGTATTAATAATACCACTACTTTTATGCCTGATTATCATATAGTCAGGATTCATTGCATTTAGTGTTTTTATCATATCTTTTAGATCTTCCCCTTTGTTAATAGAAGAAGATTTTATTGGTAAAGTTATAACATTTGCTCCAAGGCTTTTTGCTGCTATTTCAAAAGATGCGAGCGTACGTGTTGAATCTTCAAAGAAGAGGTTTATGACTATTTTATTTTTCAGAACATAACTATTTTCAACTTTTTCTTCAAGGTATTGGTTGGCTAATTTAGTTATATTTTCTACATCATCGATTGTGAGGTCTGAGATATTTAATAAATTCCTTCTCTTGTCCATAGCTCCTTTTTTGAGCTTATTCTACTTTCTTAATTTTAATTACACAACTGTAAAGTAAAGTAGAAGGAAGCTATAAAATTTTATTTCCACTTACATTCATCTGCTATCATCATAGCCTCAAAAAGGTGCTCCTCAAGCTCACTTATAGGTAGATCACTTTGTGGATAATTCCCCCAAGATTTTAATACATCAGAAGTTTCAATACCTTCAACAATGGGATATTCTTGATTTTTTTTAGCATATAATTCTTGAGCCTGCCTGCTTACAAAAAACTCCAATAAAGCTATAGCATTTTCTCTATTTTTTGCGTTTTTCGTTACTGCTGCACCACTAAGATTCACCATTACACCATCACTCGGGAAGAAAGCTCTTAACTTTTCTGTGATATTCTTTTTATTTTCTGATGAAAGGATTCTTGCAAAGTAGTAGCTGTTTACTATTGCAACATTGCCTTCACCAGCAGCTACAGCATAAATTTGATCTGTGTCACCACCGCTTGGTTTTCTTGCCATGTTGCTTACAATTCCACTCACCCATTCTTTTGTTTTTTCAAAACCATTTTTTGCAATCATAAAAGCGATCAATGATCGGTTATATGGACTTGTGGAAGAGCGTACTAATATTTTCCCTTTCCATTTTTCATCCGCTAAATCTTCATAGGTACTTAATTCCTTAGGATCTACTGATTCTTTATTATAAACCAATATTCTAGCTCTTTTTGTTAGACCAAACCAATAATCTTCATTATCTCTAAATTTTGCAGGTATGGCATTTTTTAGAGTCTCTGAATCCACTCGAGATAAGAGCCCTCTTTTTTTCGCTAAAATCAAATTCACCGCATCTGCAGTTAAAAACAAATCAGCTTCACCGCCATTTTCCATACGTGAAAGCAATTGGGAATAATCGTCAATGATATAACGTACCTTGATGCCAGTGGTTTTTGTAAAATCATCAAACAAACTATGTACTAATTCTTCTTTACGTGATGAATAAACGTTTACTACTTGTGAATCATCAATTCCGCTATTTTTATATAAAAAATTAACGACTATCAATACAGACGCTACTAAAGATATAAATATTAAACCTTTTTTCATAAACAAACCCCTTCCTTATCATCATCTCAAGCTATCAAAATAGCAAGGTTTTAGCAAGTGTAAATCTTCAAAACGTTGCAGTTACAGTACTGAAATAGCGATAAAAAGAAGTACGAGCCAGATTTAATTAATAATATAAGTAATATCTGGATGGCCACATCGTTCAGCAACTACTTGTAACAATTTTGAATTAATCTTTTCTTGACTGCTTTTTACAGTTTTAATAGCTGTTTCATTAGGATTTTCACTATTAGTATCTTGTTTATGTAATAACATATAATCTTTAAAATCAGTTTTGCTCCAATGATTAATGGAGCAAGCTAAAGTGAAAAGTAATAGAGTACCTGAAATTGCAACGATTGGCCAGTAAATAGTAGGATTTGTGTATGAACTTACTATATTGCTCAAACCACCTGTTGAATAAAGTGCTAAAGGGAAGGTTATGTTTCCAGTAATAAGAACTGTTCCTAAGATAGGAAGCCATATTCTATAATTGATTAATGAATTTACTTTACTCTTGTAATAGATTGGTTGCCTTGTAAGTTCTACGATGTTTGGATTATTTTTTGCTTCTTCCGGAAGAGAATGAAATGTAAAGTAAACGCGATTACCGTTGCTATGTTTTAATACCAAAGATTTGATGCATTCCTCGTCTTTTGAAAGTGTATTTGATATCTCATCTAAAACTTCTTGAGTATCTCTTTTTGTGATCTTGTGCTCCTTAGTACGGACTGCTTGCATAAGTTCCCACATAATTCCCAAGGCTAAACAAGACGCTAATAATCCGACAAATATAGTAACAGGATTTATGCTGCCGATGAATCCAATGAATTCTCTTTGCTTCACAGCTAAAACGATTGACGTAATACAACATGCCGTAATAAGACCTACGAAAGGCATTGTAACTTTCTTCTTTTGCATCGTATACTTTACTTTCTGTAAAAATCTGTTTGTCTTTTTATTATCTCTAAGCAAAGATTTTTCAGAGCCATCTGTTTGATATGATGGTGGAGGAGTTGGATGTGCCTTCATTAATTTTTCTAAAGTTTCTGATGTTTTTTGACTATTCCAAGGTTCGCTATATACTGTTTCTTGAGAAGGTGATCTGCTTACGCTTTGATTACCTGCTCGACTATCTGAACTCTTTTTCGAAGTTTTTTTACTTCTATCTATGGATGCATAAAGAGGTTCTGAACTGTTCACATTCGATGCTTCTTGCCTTTCTTCATAAGAACTTGATTCGCTAGCCGAACTTGTATGTTGTAAAGTTTCATTTTCACCATTTGTTTTTGGCACTGTGCTTCTGCGTGCTGGTTTTGGTAGACTTGTTTTTCTATTCCATCTTTTTCAGTTATTCTGACGTTCTCTCCGTTTGCTGATTCAGGCATATTTGCTCCAAAATTAATCACTATATTGTGTTGATTACGTTATAATTATTAAGATATGATAAATACTAATTTAAAGATAAGTATGAAGAATTTAGTATAAAAATTGCTTATCAAAAATCCTCTCGTCTAATGAGCAATCTTTATCAAAAAGCAGAGTGACTGTGTTTTCGTGATCTTTCTGCATTTTTATCTGCGATATATCAGGAAACTCTTTGTAATCTGATACTACAAGTGCTGGACGATTTTCCACGTCGTTGATATCAATTTGCACTATTGTATCATTTGAGATTAGCGCTCCATTCCAACGCCTTGGGTAGTAGCTATGAATGGAAGTCAGTGCAAATAAATTTGAATTAAGTGATAATATTGGCCCACCGGGAGAGAAGTTATATGCAGTGCTACCTGTTGGGGTAGACAATATAATTCCATCTCCTCTGAATTTTTCTACTTTTAGCTTATCATTAATGGTAATATTCATCTCCACTATTTGATTTGCATTTCTAAAGAAATACACTTCATTTACTGCGATGTAACGGTGTTTTTTGCCACTTATGTCTGTGGCTTCCATTTTTAGTAAAATTAGCTGGGTAGGGACTGCATGTTCTATATGATCAATTAGATCTTCAAAGCATTTATTCATCAAAAATCCGACGTTACCGGTATTTATTCCATACACATGTGTATCTTTATTTTCTATGACGTAGTCGTGCAGGGTGAGTAGCATAAAACCATCACCACCAACAACTATCAGCAGATCAACTTCATGCTTACCTGCTTCTGCTATATTGATAAAATTGAGTTTCTGTAGTAGTTTAGATACTTCCTGAGACTTGGGTAGCGAAGAAGCAATATAGCCTACATTTTTATATTTATACATGTTAAATAAAGAGGGGAGGAACTAAAAAAGACTCCCGTATTTATCATTAAACTTAGCTATTTTACTATCTTTCTCCCCTGAACCGCTTGTCAAACTTCCAGTCCATGCAGGATGAGTAAGAGGATCTCTATCAAGCTTTATTCTTTGACCTTCTTTTCCATAAGTGGAATAAGTTTCAAACTCTTGACCATCTGTCATAACTATAGTCACTTTGTGATAATCGATTTCTGCCATTGTTCTTATAAATTTCTTACCAGCTAAGATTTTATTGAATCTGGTTCATTTGGTCAATCATTATTGTGAAATATTGACAAAAAATAAATAAAGTAGTATTCTTAATGAAGAATGAAAAATTTTTTATGATTTTTGCTTTTCCTGGTCAGGGCTCTCAATTTATAGGAATGGGAAAGAGCTTATATGATGAATTTTCAGTTGCAAGGAACGTATTTGATGAAGTAGATGACATATTGAGTAGAAAGCTGTCTCATTTGATTTTCAATGGCCCTATTGAGAAATTAACCATCACGGAAAACGCTCAGCCAGCTATAATGGCAGTGTCAATTGCAACGCTACGTGTTATGAAGCACGTATTTGGTGAATCTCTTTACAGCGTTCAGTATGTTTGTGGACATTCAGTTGGCGAGTATACAGCGCTGTGTGCTGCAGGGGCATTGACGCTTGAGTCTGCAGTCAAATTGCTAAAAGTTCGTAGCGAAGCAATGCATGAAGCTTCACTAAAATGTAAAGGTGGAATGTTTGCTCTACTTGGAGTAGAAATAAGTGAAGTAGAAGGTATATTAAAATCAGCTCAAATTGATTGTGAAATTGCAAACGATAATGGTGGTGGGCAGGTAGTGGTGAGTGGTACTGCAGAGGCTCTTGAGGTCTTACCTGATTTATTCAAAAACTCAAGTGTCAAGAAAATGATAAAATTACAAGTTAGTGGGCCTTTTCACTCATCTTTTATGAAACCTGCTGATGAAAAACTTCTGGAATTTTTAAAAATCATCAACATAACTCGCCCTTCGATTCCTTTTGTATCAAACGTTACAACTAAGGAAGAAAGTGATCCAGAGATCATAAGAGCTTTGCTCGCCAAGCAAGTCATAAGCAGAGTGAGGTGGAGAGAAATGATTTTACATATGACAAGCCGTGGCACTAATAAATTCGTTGAAATTGGTCCTAATAAAGTTCTATCCAATTTAGTTAAAAGAATTGACCAATCTATCAGTGTGAAAAATATAGATAGTATTGGTGATATTAATAGCTTCTTTGATGAATCATTAGTACTAACAGCGAAAAATTTAAAAGTTGGGTTAAGTTAAAGCATATCTATTTAATATCATTCAAGTAGCTAACACTAGTTCCTTTATGATGGTGTTATTCCAGTGCTTGGCACTGGGATCCAGATTGGGCATTAAGTTGGTAAACACTTTACAACGTTTTTTGTATAAAAGGACTGGATGCCAGTGTCAAGCACTGGGATGACACTGAAGGGGCTACTGAAATAACACCGGGACTACTTTGAGTGACACCCTTACGATGTTTTAAACTACAACAGCTGTGCATAGAGAGTAATGCGAAAAATTATACAATCAACGAACTATCTGTCATTTCATTTGGCTTTTTGAGTCCAAGTAGCTGTAAAATAGTAGGAGCAATATCAGATAATTTTCCATCTCTTAGTTTTAAATTGTCACAAGATATAATAAATGGCACTTTATTTAAAGTGTGAGCTGTGTGAGGTGTATTATTTTCTTCATCGAACATACATTCCACATTACCATGGTCTGCTGTAATAATGAGTGCGGTGTTACCAACTTCTTCAGCAGCACTCAGCACTTTTGCAAGGCAATCGTCTACAGCAAGTACTGCTTTCTCAGCTGCTTTTATATCACCTGTGTGTCCTACCATATCAGGATTAGCATAATTTACAACTATCAGCGCAAATTCTTGAGAATGAATTTTTTTTACAAGTTCTTCTGTGAGCTCAAAGGCTGACATTTTAGGCTGCAAATCATAAGTTTTAACTTTTGGTGAAGGAATTAGTATTCTTTCTTCACCAGAAAAAGGTTCTTCTCTTCCACAATTAAAAAAGAAAGTCACATGCGCATATTTCTCAGTTTCTGCAATGCGCAGTTGCCGTAATTTATTGTCTTCTATTATCTGTCCCAAAGTGTTGGCAAAAGATTCAGGAGGAAAGAGATAAGGGATTTTTAAGTCCGCTTTATATTGCATCATACTTAAAATTGAAGAGAATTTTGCCACTTCAGTATAGCCTGCTTTACCAAGACAAATACTTGCCAATTGTATCATTCGATCAGCACGAAAGTTAGCCAATAGCAATCCATCTTCTGGTTTTATACCTTGATAATCGCCTATTACTGCGGGCCTGATAAATTCATCGGTTATATTATTTTGATAATTTTCATCAATAAGCGATACTGCATCATCATAACGAGGCGCCTTTGCAAATGCGATGGCTTCATAAGCTTCAATTGTTCTTTCCCACCTACTATCACGGTCCATAGCATAATAACGACCAGAGACAGTGGCGATTCTTATATCATTTTCCTTTATGCTTTCTGTAAATTCTTGAATGCATCTTTTCCCTGAATTTGGCAGTGTGTCTCTGCCATCTAAAAATGCGTGTATTACAACTTTAATTCCGCGCTGTGATATCTTGTTTGCTAAAGATGAAATGTGCTTTTGATGCGAATGAACACCGCCATCTGATATCAATCCCATTATATGGCATATGCCATTCTTACTTTTTAGATCATTAATAAAATTCTGTAGATTTGCATTATTTTCTATCGTTTCGATTTCTTGATTAATACGCTGAAAGCTTTGCATTACCACTCTACCACTGCCAATATTCATATGGCCAACTTCTGAATTGCCTATTTGGCCTTCTGGTAATCCAACATCAGTTCCACAGGCAGATAAACTGCACTTTGGATAATTAGAGTTAATATGTTGCCAACAAGGGAGATTTGCATTGCTAATAGCGTTGTATTTACTATTTTCTATTCCATTGCCCCAGCCATCTAGTATACATAAAACGACTGATTTAAAGTTCATATAAAAGTTATCATCGAGAACCTCCGATGATACCAAAAACAAACTCTTCTCACAACTTTTGTGTTAAAATAAGAGATATAAAAAGCTGCTTAGAGGCAATGGTATATGAAGTTTTTCATAAAATATTTTATTAAAGTGATTGACAGTTGCTTAAGTGTTTACTAAAACACTTGCATACCTTTAATAGTGAGGTCAAGTGAGTTGTAGCCAATATATAAAAGGTAATACTTTAGCAACATCAGGTGCTATAATTAATGTTGATAGATTAGTAAACTTTTTAAAAAGCAATACAAAGATTACAAGACTTATTTTACGATGTTCAAAAATTAATTATGAGGTTATAAAAGAATTAGCTCAGCTTTCTCATCTTACTTCACTTGATCTAAGTTGCAGTTATGTTGGTACAGAAGGTGCAAAGATTTTAGCAAGCGGGAATCTTATAAATCTTACTTCGCTTGATTTGGGAGGAAACGAAATTGGTGATGAAGGTGTAGAGGCTTTAGCAAGTGGAAATCTTACAAGTCTTACTGAGCTTAAATTATATGATAATAAAATTGGCGATAGGGGGGCAAAAGCTTTAGCGAGTGGAAATCTTACAAATCTTACGTTGCTTAGTTTAGGATGGAATGAAATCAGTGACAAAGGTGCAGAGGCTTTAGCGAGTGGGAATCTTATAAATCTTATTACACTTAAAGTATATGATAACAGCATTAATTACAGAGGTTCACAGACTTTGGCGAGTGGAAATTTGGTGCGTCTTACTTCAATTATTTTTAATTATTGTTATATTGATAGCACGTTCCCTAAAAATGTCCTGCCTTCACTGCAAAGTAGGTGTAATAAAAGAAAAATAGGGGAAGAATCAGGTAGTAAGCTAAGTGAGGTACAGGCATCTTTGCATTTTGAAAGTAAAGGTTTTAAAGCTATATAACTCCACAGTTTTGTCTGTTTAAGAGACAGAGAAAAGTTAGTGAATTCTGGGCTAAAAATGAAATGTACAGATTGTATAAAACAATGCTCCCCGGGCCGGATTCGAACCAGCGACCAATTGGTTAACAGCCAACTGCTCTACCACTGAGCTACCGAGGAATAAACTGTTTTTAACTTATCATATTGAACGTAGATTGTAAATGATTTTTATGTAGACTTTAAACCTAGATATCATTCCAGAGCATGGAGCTGTAATCCAGTTCTTATTACCTGATATGCTCATTTGACAGTTAAGTCTTCTCTACCCCTATTTGCATAATACCTTGACGATTCCGTTCACGGTTAAAAGATACCGAGGTAGTAGGGTGTATTAGTTTTTGCAAGCTGTTATTTTGCTATGGATTGCTGTAATGGCATCATCTATTTTATTTTTATCACAGCCTGTTTGGGCAAATTCGGCATTTCCACAGCAATCCCTTCTGGTTACAGTAGATACTAGCTCTTTTGCATTGATCTTATTAGTTAAATCTTTACTTACTTTGACAATCAAAACTGTTTTATCCTTTTCTGTTACCATGAAGGCTATTACAGTTTTCGGTTTTTGTTGCTGTAGAGCAAATTCCCTTATTATACTTCCTGGAACGTTATTGAAAGTGTGGCTTACGAAATTTATTCCATTTATTTCGGTACTTTTTACAGTTTCTACACTGATAAGCTTTTTATAAAGATTTTTTATTTTGACTTCAAATTCTTTGCGCTCCTGGCTTAAAATACTGAGTCGACTTATTATTTCATTTACTGGTGCTTTTACGCATTCTGCAACTTTTTTTAAGCTAATTTCGTTATTGCGTACATAATTAATTGCTTCTTGACCGGTTAAAGCTTCAATTCTTCTTACTCGAGATGCAACGGAACATTCTGCTGCTATCTTAAACAAACCAATTTCTCCGGTACGCTCCACGTGTGTACCACCACATAATTCTTTTGAATCTCCAATTTTTACAACCCTAACATTATCACCATATTTTTCACCAAATAAGGCCATCGCTCCTTCGTCTATTGCCTCATCCATACCTTGAACTTTTGTGGACGTAGAAAGATTTTCTCTGATTAGAGAGTTTACTATATCTTCTACTGAAGACAGCTGATCCTGAGTGACTGGCTTATTGTGACTAAAGTCAAATCTTAGTCTATTTGCTGCGACTAGAGAACCTTTTTGAGTAACGTGATCACCTAAGATTTTTCTGAGTGCAAAGTGTAGAAGATGTGTAGCTGAATGATTTCTTCTTAAGTCTTGTCTTCTTTTTTTGTTAATACTAGCTGTAACTGTGTTACCTTTACAAATTGAGCCGACGCACCTGTGCAAATACAAGTCATTAATCTTGTTGGTATTTTCGACTGTTACCATACTTCCATCAGACTGTATAAGATTTCCAATATCTCCCACTTGTCCACCTGATTCTCCATAAAAAGGTGTTTTATCAAGTATAATAGTTATCTTTTCTCCTTCTTTTGCAGAATCAATTACTTCATTTTTAGAGGAAATTATTGCGAGTACTGTTGCATCCTTTACTTCATCACGTTCATAACCAACAAATTCCGTTTTGCCAAACTGATCGATTAAATTAAACCATACTTGTTCAACAGACTTTTCACCAGATCCAGTCCAATTAGCACGTGCTCTTTCTTTTTGCTCTTTCATTGCATTATCAAAACCTTTTTGGTCAAAATTTATTTTCCTTTCTTTCAAAATATCAAGTGTGATATCCAAAGGAAATCCATAAGTGTCATATAGTTTGAATGCTGATTCTCCAGATAGAGTGTCACCTGATTTTAAATCTGCAGTGAATTTATCCAAGAGATTAATGCCTTTCATTAAAGTGTCTTTAAAGTTTTCTTCCTCTGATTTTAACGTTGTTTCTATTAAGCTTTTAGCTCTGATTAGCTCTGGATAAGCATCTCCCATATAAGCCAAACTTGTGCCATCTATGAGTGCAGGAAAAACAAGGTTCAATAGAGAATCGTTATATCCAAGTAGGTGGATATAACGTACTGCTCTCCTGATCAATCTGCGTAGTACATAATTTCTTCCTTCATTTCCAGGAAGCACTCCTTCTGCGATGAGAAATGCAGTTGCACGAAGGTGATCTGCAATAATCTTATAAGCTACTTTATTTTCCGTATTTCCACAGTACTCTTGCGATTTACTTACCAGAGCAGAAAATAGGTCAATATCATAGTTATCATGAACGTTCTGCATAATAGCTGCTATTCTTTCAAGGCCCATTCCGGTATCGATGCATTTTTTTGGTAATTTTTGTAAATTACTTTCTTCATCTTTATTAAATTCCATGAACACCAGGTTCCAAATTTCAACAATTCTGTCGTCTTCATGCAAATCCTGATTTGCATGATCGTAAAAGATTTCAGAACATGGGCCACATGGACCAGTATTGCCCATGCTCCAAAAGTTATCATCTGTTGTAATTCTTATGATTTTATCATCTGAAAAGCCACTTATCTTACGCCAAATTTCATATGCTTCATCATCAGTGTGGTAAACAGTTATGGATAGTCTGTTTTTATCAAGAGATAATTCTTCAGTAATAAATTTCCACGCAAATTCTATTGCAGTTTCTTTAAAGTAATCACCAAAGCTAAAATTTCCGATCATTTCAAAAAATGTGTGATGCCGAGATGTATAGCCAACATTTTCAAGATCATTGTGTTTACCACCTGCTCTGAGACACTTTTGACTTGAGACGGCACGTTTCATTTCAGTTTTTTGCGTGCCGGTAAAGATGTTTTTGAACTGTACCATACCAGCATTTGTAAACATGAGTGTTGGATCATGCTCTGGAATCAAAGGAGAAGAAGGAACTTGCTCATGATTATTATTTACAAAAAATTTTATAAATCTTTCTCTAATTTCGTTTAGCTTCATCGTTTTTACTGAGGTTATCTATGCATAATAAGTTGTAACAGAAGTAAAATCAATTTATCAATCTAAATATTAATATATACATTACTTAATATAATAAAAGTAACTTTTACATAAATATTTTATCCACTAACATAGAGAAGTAATTGTTAATTCAAATAATACTTTTATTAATTAATTTAAGAAATGTGAAATGTCAAAAAAATTCCAAAACACTAAGAATAGCATGCGAAAGAGAGAAACAACAAATAAGCAGGAGATGGATGGTCCAACAATTAGAATTGTATCTAACTTGGAAAGTATAAAACAAAACAGAAGAGTAGAATTTTTAATTAAAGGAGAGAATTTAACAGTAAAAGACCTCTCTATATCTTCTAGAGCAGTTGAGATAGGCTTGGTTACAGGAATAGTAAATTCAATAGACATTCCTCAAGCAATTCGTGAATCGACAATAGATGGAATTATTTTAGGTCTTAAGAGTGGAGAAATAGAAAAAGGTAAAGAATATAATTATAGAGAATTTAAGAAAATATATCTAAAAAACCTTGTAGATGAATTGGGTAAGGATAGTTCAAAAAAGCTAAAAGAAAGAACTGATGAAAATAGCCAATTGAGAGAATCTACTACTGAAGAAATTGATTATCAGATGCAGGAAGATGTAACTATCAAATCAGCTTCTTTAACAAAACAAGAATTCGATTTTGCATCAAGCAAAGTAACTACTAAAGAGATTAATGACGTAATAAATGAAATAGAAGAATCAAATGCTAGTTATGGAATTACTCCTGAAGATATAAGTAGTGTTTCCCGTTTTGATAGTAATTCACAAGAAGTGTTAGATCATTCTATATTTAATAGCACAGATGTGGAAGGGCCTAAATTACCCGAAATAAATGGAGGACAGTATATAGGAATAGCAGGGATTGCTGGTGGTATATTGGGTGGAGTGCTAGCAGTAGCTTTTGCAGGATTAGGATACTTTGTATGGCATAGAAAAAATAGGGAAGGTAGCTACGATGTTGAAAAAGCGATGAAAAACCTTCCTGAACAAGCTCAACTTGAGCATTACGGATCTACATCAGAAATAGAATCTTTGCTCAGCAATGCTACATCGGTAGCATATCTATCTTCTCAGATTAGTGTCGAGTAAGATTCCAGAGTTTGATGGCACAACAGTGCCATCAACTTAGCTCTTACAGCACTTATATGCTCTGGAACCAAAGGAGAAGAAATTTTCCTGTCTTACAAAAAATTTTATAACTCTTTCTCTAATTTTATATCGTTTTTACTAAGGTATAATAAATTGCAATGAGAAATTCAGATATTAATATATGTATTATTTAGTATAATAAAAATATAAAAATCTTAGTGAAAAGATGTGGACTTAAATAATTTATCTTTTATACATAAGGAAATATTGGTCAGCTTGGGGGTCATATATGTCAAGAAGATTTAAAAATACTGTAGGAAAAAAAAGATCAATCAATAAGGAAAAAAGGAATAAATGGATTAGTATTGAATCAGAATTGCGAGATGTAGAACAAAACAGAACAATATATTTTCTATTGGGAGGAGGTGATTTAAAACTTAAGTATGTATGTATGCTTGACGATACATCTTATCGTATTCTTGTTGCTGAAGGAGAAATAGTGCATGCAGAAAATCCAAAAGTGATGATTGATGATATTGTTTCTGATCTCAAGAGTGGAAAAATACGAAGTTATAAAAGATATAATGCCAAAGAGTTTTATGAAAAGTATCTCAAAGAGTTTTTGAGTAATGAGAATTTGCAAAAGCTGGAAGCTGTTGATATTGAAAGTACAACAACAGAACTACCAAACTTAAAACAAGTAATAGAAGAAATGAAAAAATCAAACGCTAGTAATGGAATTACAATTCAAAATATAGGAAATGTTAAAAATACGACAAATATTTTGGGTAATCCTATGATTTATGATACGAACTTGAGAAGATTTAAATTATTGGAAACATCTCGATCAAATAAGGAAAATATGGGAGTGTTAACAGTAGATATGTTAGCAATGGGAGTAGTCTTGTTAGCAGCTATCGCAGCAGCTGTACCATTTAAATGTTGGTTTTGTAATAGAAAAAATAAAAGCCATAGTAGTTCTAAGGAAGAAACTTCATCTAGTAATTTATTAAGTGCAATAACCTTAAAAAGTAGAGGTAATAGTATTATTTAGTCGAAATATTGCAAAAGTAGAATTTTTTTATTGTTTTTTACAGTTTCCTCATTTAATAATTTTTATGCTCTAATTATTATACTTAATTTATCATTACCTGTTGTGTAAACAGAATGAGAATTTTCAATAATCTACATCCTTTAGTAAGAAAAAATCAATACATTCAAGATAAATTTACCTCATATCTGTGTTTTATATGTGGAATTTTGAATGGAAAATTATGCAGGAAAAGAAAGAAGAATAGTGAATATAGTTACTCAACATTGGAGTGATATAAAAGGATCAGATAGAGAATGGCCAGAAAGACATGAAATAGACACTGCAGAAATCATGGAGTCATGGCAGCATTGTTTTATCATTGAAGTTAAAGATCGAGGTTATATTTGTGAAAATGCAGGAGAAAAAGCTATTGAATTTTATGGTTTTGAAAAAAAGATGTACATCGATAATAAATATGCAATTGATGCACCATTTTTACGGCTATATAAAATAGATGCAGTTATTGATAAACTTGAGACTATAATAGAAAGTAAATGCCCAATTAACGAAGAGGAAGAAAGTGAAAGTGTTAAAATGAGGCAAGTATTGCCACCAATTGGGAATGAAGAAGTTATAACACATATACTGGATGTGATTACATTCAAGCTGCTTTAAAATACAATTTTAATTTGATTCTTTAATAAAATTATCTATACTCATACTTAATTACTAATAAAGAACTAAATAGTGATGTTTGTAAATTTGTTTAGAATATGACGAAAATAAAATTAAAAACCAAGTCTTCTGTCAAAAAGCGCTTTCACCTTACAGCTAAGGGTAAAGTCATCTCTACTCAGTCAGGTAAGAGACATGGCATGGTAAAGAGAAGTAAATCTAATATTCGTAATCAACGCGGTACAACGATTCTCAATAAATCTGACTCGCGTATAGTTAAACTTTATATGCCTTATGGTATTTAATAAAATGGAGGTAAGATAAAAATGGCTCGGATAAAGCGTGGAGTCGCTACTCATGCTCGTCATAAAAAGGTATTAAAATTAGCAAAGGGTTATAGAGGACGGGCAAAGAATTGTTATAGGATTGCATTACAAAGGGTTGAAAAAGCACTACTATATGCTTATAGAGACAGAAGAAATCGCAAACGTGATTTTCGTGGTTTGTGGATAATACGTATTAATGCAGCAGCAAGAGAACATGGACTCACTTATGGTAGGTTTATGCATGGTCTTAAACTTGTTGGAGTTGATTTGAATAGAAAAATTCTTGCTGAGATGGCTGTTAATTGTAAGGATGATTTTGCTAAATTAATAGAAACTGTAAATAGTAAGTTAGCAGAAAATTCCTAAAGCAAAAACACCTGAAAACATGAGAATTATTTTCATGGGGTCACCGGGTTTTGCTGTTGGTGCGTTAAACTTACTATTGAAATTACAGAGTGAAATAGTAGCAGTATATACCAAAGCTCCAAAACCTTCTGGACGTGGGCAGAAGTTAACAAAATCCCCAGTACACATCGTTGCTGAAAAAAGTGACATAGAGGTATGTACTCCTACCTCTTTAAAATCTTCGATAGAGCAAGAAAAGTTTGGAAATTTTAAGCCAGACGTTGCAGTTGTTGCTGCGTATGGATTGATACTTCCAAAAGAAATTTTAAATATTTCCAAATATGGTTGTATTAATATTCATCCATCATTGCTGCCTAGGTGGCGTGGTGCAGCTCCGATACAGCACACAATTTTAGCCGGAGATCAAGAAACCGGAGTTAGCATTATGCAGCTAGATGAAGGATTAGATTCTGGCCCTATTTTAAAACAGAAAAAATTTCTTATTGAAAAAAGCGATAATTATAAGACGTTGTATGATAAATTGTCTGAATTAGGTAGTGATTTACTGCTGAAAGTACTAAACGAAATTGAAAAGCAAGTTCCCTTAAAACAGAGCGATAACGATGCGTGCTATGCTGACAAAGTAAAAGACTATAAAATTTACGCAAGTGACGCCTGTGAAATTGCTTATAGAAAGGTTAAAGCATTTTATCCAAAAGCATTCATTAAGGTAGAGAATAAACGTATCAAGATACTTGATGCTGAATTTGAAGCCTTCACTTCAGGGCAAGGTGAGATCATTAATGATAATATGCATATAAGTTTAAAAGGTGGTACTTTAATTCCTAAAGTTGTACAAATGGAAGGAAGAAATCCTTGCGATATTAAAGATTTTGTTCGTGGCTTAAAATCAAGTTTAACAAAAAAATTTATAGAATAGACTACTTTGAAGGGGGGGGTGAGGAGAGCTAAAGCAACTTCTACAATTTGGTATTCCGCTGCTTGTTAGAGGAATCTACAACAAGATACCGCGTTTTGGTGTACTAACATTGCAATTTGCAGGTAATTTGAGTAGTAGATGGTGTCATTCCAGTTGCTTGACAATGGAATCCAATTTCTATTGTACAGCCACCTGGTGTGCTCATTTAAAGTGAAGTTTTCTGGATCCCAGTGTCTTGTCACTGGGATGACATCTTTCTTGTTCTCTTGTATCACAATGTTCGTACAGTTGTGGATAACGTGGCGGTATGACGTAGTAGCTATATATAGACAAATTTTCTTTTCTTAGATATAATCTTAAGAAACCTTCCATATGAAAATTAAAAGAGCTTTAATATCAGTATACGATAAGACAAATACAATTGAACTTGCATCGTTTTTGATGCAGCAACAAATAGAAATTCTCTCAACAGGGAATACTTATAAAGTGCTATCAGGTGCGGGAATAAAAACGCAAGAAGTTTCAGATTACACACAATTTCCAGAAATACTAGATGGCAGAGTGAAAACTTTACATCCTAAAATTCATGGAGGAATACTCTGTGATCGAAAAAGGCACGAAAAGGAAATGCAGAATCTAGAAATTAAGCCGATAGATCTGCTTATAACTAACTTATATCCATTTTGGAAAACGGTTAATAGCAACTCAAGTGAGAAGCAAATCATAGAACAAATAGATATAGGTGGAGTAGCATTAATTAGAGCTACAGCAAAAAACTTTCATTTTACTTCAGTGATTTCTAGCATTCAAGATTATGAAACACTGGAAGCTGAGATGATCAAAAATAACAATCAGACAACATTAGAATATAGAAAACATCTAGCAACTAAAGCATTTGCTCTGACTGCACAGTATGATTCTAATATTTACAATTGGTTTTTATCACAGGGTAAAAGCAATGAGTTACCAGAGTTTTTTACTTTGTATGGATGTAAAGCACAAGGACTCAGGTATGGTGAAAACCCTCATCAAAAAGCTGCATTTTATAGCAATCAATTTAGCAAATATCCACTGGAGAAAATACATGGAAAAGAGTTGAGCTATAATAATATAGTTGACATAGAGTCTGCACTTAACATAATTTCTGAGTTTCAAGAACCTGCAGCAGTGATAATAAAGCACAATAATCCATGTGGCGCTGCTGTTAGTGATAGTGCTTTAAAAGCATATGAAAAAGCTCTATCATGTGATGAAATAAGCAGTTTTGGTGGAATAGTTGCTTTCAATCGGGAGATAGATTTAAAGCTAGCAGAGAAATTAAACGAGATATTTTTAGAAGTGGTGATAGCACCATCGGTAAACAATGAGGTACTAAAAATTTTACAAAAAAAGAAAAATTTAAGAGTGATTATTCATCAATCTCTTCAGCAAAATGCAAAATATCAAATCAAAAATGTTATTGGCGGGTTCTTAGTGCAAGAAAATAATAACCATAAAGTAAAAGTAGAAGAAATAAACCGAGTGACAGAATGCACTACAACAAAAAAAGAGAAGGAAGATCTTATTTTTGCTTGGAAAATATGTAAACATGTAAAATCCAATGCAATAGTGATAGCAAAAGACGGTTGTGCTATTGGCATCGGTGCAGGACAAACAAGCAGAATAGATAGTGTGAATATTGCAGTAAAAAAAGCAGGTGAAAAATGTAAAGGCGCAGCACTTGCTTCAGATGCATTTTTTCCATTTCCAGATAGTATAGTAGAGAGTGCAAAGCATGGAATTACAGCTATAATTCAGCCAGGTGGCTCATTGAAAGATCAAGACGTGATAGCAACTGCAAATGAGAATAAAATTGCCATGTTTTTCACTGATGTTCGTAACTTTCTCCATTAAGCTTTGTATCCTGTCAAAATTATACCCACACAGGGCTTTGTTGCATAGCAGCTTATAAGTTTAAAAATTGTAGTAAATTGATGTAGTTACTTTAAACTTAACTATACCTATCTGTAATTGTAAGCTGTACTCTTGAGCTCCTGATGCGATTATAGCAAATCCTAAAATGCCTTGCTGTTTTTCCTTATAGACATTCAGCTTACCTTGTATATTAGTCTATCTGGATGACATTTTACTTTTTCTAGAATATAATAATTCCCTAGAAATTACCCTACTCGATTCTATTGTACCTTGTTTAACATTGAAACATGAGTCTGGAATCTAGAAATTTTTTAAGAACAAAAGTTATTCTAAGTTTTTGTTGGTAAGAAAGACTGGATTCCAGCGGGCTTTGTTGCATAGCTCAGATAAAAAGAACTGGAAGTTACTGACGAAATTCACTATAAAACAGGCATTTAACCTACGAAAGAAAAATATGCCAACTAAAATGAAAGTCAGTAACTGCCATGGATATAACAGATTTCTACAAGAAAGAGGAAATATTTTTCATTTTATTAATGAGGTAATAGAAAATTGGTACGAAAATAGCCCCAAAATGCGAGGTGGAAATTATATTTATAGTAATAAAGTTGTGATTTTAGTGCATATAGTCGATAGTCTCTTTAGAATTGGCTTAAGACAAACGGTAGGGTTTATAAAAGGATATTTGCAGCAAGTAGTTAGCAGTCATTAGCTATTCGCAGGCTTCAAGAAGGTTTCAATATTAAGATCAATGATTGCAGAGTTGATAAAAACAATATGGAAGATATTGAAATTGCCATAGACAGTACAAGTATCAGATAATACCCCTGGTCACAGTAAGGAAAATAGCGAAGTATCGCAGTTATAAACAGGTAAGAAAGCTACACGTAATATTGAGTATAAATAGTAAAAAAGCTATAGCTGCACAATATAGCAATGGTGCCTACTCCGACCATTATGGTGCTTGTGACTTGCTCAGCTTTCAGCATGCTATAAAAGCATTATATGCAGACAGAGCCTATCAAGCTTTATAAATTGTGCAAAAAATATGATATAAAGACAAAAATTTTACCGAAAAATCGTGCAGAGGAGCATACAAAATTGGATTATATGGCTGAAAGGAATGCTGCCATTAGATTATGTGGTAAAGACGGTGTGAAAGAGTGGAAGAAGGAAGAAGTTTATGGAAAAAAGTCATATATTGAAGGATTTTTTTCATGATTAAAGCAAATATTTGGGTTTAGTTTTAGAAATAGATCTGAAGTAAATCGAGAAAAAGAGTTGCTAATAAAATGTTACTTACTCAATAAATTTACTGATATTGGCATGGCTAAGTTTGAGGTAGTTTCATGAATTTATTATGCTTTACCCACTATCCGATAAGCGATGCAACAAAGCCATCCCAGTGTCAGCTACTCGGTTGACACCATCATAGAGATCAGCTACTTGGATGATAAAAGTAAGAAGTATCGAAGTGTTGTGCTAGACTTTATACCTCTTGCATTCAAACTCACATAAATCATGAATTGTGCACGCTTCACACAAAGGTTTTTGTGCCTTGCAAATGTATCTACCGTGTAAAACTAGCCAATGATGAGCATAAAGAAGGTATTTTTTTGGAACCACATTCAAAAGAGATTGCTCTGTTTTAAATATATCTTTTTCTTTCACAAGCCCAACTCTATTGCTTACTCTAAAAACATGAGTATCAATTGCCAATGTTGGAATACCAAGCCCTGAATTTAAGAACACATTAGCGCTCTTTCTCCCAACCCCTGGTAAAGATACCAAATCATCGAAATTAGTAGGCACTTTGCTATTGTACCTCTCAATCAATATTTTGCTGAGCCCGATTATATTTTTTGCTTTGGAATTATATAAACCAATACTGCTTATGTATTTTCTCAGCTCACTTTGCCCAAGATTCAGCATTTTTTCTGGAGTATCAGTGATACTAAATAGCTCCTTTGTAATTTTATTAACGCTTATATCAGTTGTTCGCGCTGATAGAACTATTGCAACTAATAACGTAAAATGATTGGTATAATTTAGCTCTATTTTTGGTGCAGGATTTGATTGTTGAAACTTTTCAAATATCAATTCTACTTTTTTTGAGTCCATGCATAGAGCTAAAAGCTTATACTATACTGTTTGCTGTGTAAATTCAATTGCTTGAGGATTAGATAGTCCTTCGGTATTAACATCAGACATATCAATTTTCACCTCATCAAAATTCCTTTCAGCAAATTCGCTTGCCACTTCTGTAAAACACTTTCTAACAAGAGGCATAATTATCGGTATTAATAGCCTTCGTAGATCACACCGTCCTAACAGATTAGTTTCCTTTTGTACTATATCTCTTGGATCTTCCTCAAGTAAATCTTTCATGTGTTTTTCAGTTTGTATTTCACAACCTTTTAAAAATATAGGACTAAATATCTCAGTAGCTAGCAGTGCTAACAATGACAAAGTACCAAATATTGTCACATCAACATAAAGACTATTAGAAATAAACCCTCTATCATCAAAGAACCTGTTCATAATCTTTTGAGGAGGAAAGAAGTAAAAGCAAGAACAACCATTTACAGGCTAGTATTAAGTTTACGCTCGCAATTTTTCCAAAGTCGCCTACATTTTTCCAACCAGGCAAAAGAAGATCTCTCAACAACCCATCTTTTTGGCAATACAGCAAAGGTGTGTAATTCGCTTCACCTCAACAATTGCGCCAATAGTTGCTTTTATTTGTGTTGCAAAATTTTCTCCTGTGTAGCCAGCATCAACTAGTATATTTTAAACTTCAGATAGGTTTTCTTTAGCATTTTTAACCATTCTCACAGCGCTACTACGATCAGTTATTTCTGCCGTTGTTATATGAATTGCGTGTGTCAAACCTTGTGTATCAACTACGATATGACGCTTTATTACTGAAATTTTCTTGCCAGCATCATAACCTTTTTCTTCAGCAATATCGGTATTTTTTACACTTTGGGCATCAATGATGCAGAAGCTTGTTTTGGTATTCCGACCACTGTTCTCTCCAATCAATTTTTTTAAGACAATTTCTAGAACACTTTCTCTATCTTCATTCGTTTTTTTACTCGATTTCTTGAAGTAATCGTAACAATTTCGCCATCTTGGAAACTCTTTTGGAAGCATTCGCCATTGACAGCCACTTTTTAGTACATAAAGCACACCACAAAATAACTCATATAAACCTAATCTTCTTTGCTTTATTTTCTTTCGCACGCTTTCTAAAATTAGTCTAATCTTTTCGAATTTTTCACAACTTATGTCACTTGGATATGTATTCCTCATACTTTACCTCATGTCAACTATACCTCATCTTACCATATTCAGAGATCACTTACAGGCTCTTAGGTTAATATAAGCTTCCATTCAATTTAATACACTACAATATTAAATATATTAGCTAATTTGTTAATAGATTTACAAAGATTAAATTATTGCTATTCTAAATTTAAGTGTTAGTTAACTGAGTTTACAATGAGTATTAGAAATTTTTTTACCAAGGCAATCGTTCTCCTTTTAGTTTGCTTATTAATCTTTATGGGGATTGGCAATCTTTTATCAAATGATGATGAAAGGAAAGAATTAGCTAAAATAGGAAAGGAAGTGATAACATCAGATGAATATAAATTACTATATCAAAATTATGAAAAGCAAATTTCTGGATCTGATGTAAGTAAAGAACAAGTAAAAAAGCTAAAATATGATTTACTTAACGCACTTATAGAGCAAAAACTATTGTTTAACCTAATTAGCGAACTTGGATTAAAAGTTGGAGAAGAATCTATCAAAAGCCATATAAAAAATACCAAGTACTTTCAGGATGATAAAGGAGAATTTGACCATAATAAATTCCATCAAACTCTAAATAGCCTGCATATAACAGAAAAGGAATATATAGAAAAATTAGAGAAAATCCTGCCTGCAATGATGTTCATGACTTCGTTATTTGAAGATAATTATCCGGTAACTTTTGGTGAGAGTGTTGATGAGCAGATATACAAAAATCGCTACCAAACTAGAGTAGTTGATATTGTTAAAATAACTGAGGATGCAATTACAGACGTTCCTGAATTAGATGATCAAGCCTTACTTGATTTGTATGAAAGAAATAAGTCCAATTTTTATTACCCTGAGTATCGAACTGCGCAATACATTTCTCTGGATCAAAAATATTTTGAAGATCAAATCAGAATTTCAGATGAAGAGGTTGATAGTATAATAGAACATCAGGAACTTAAAAATCAAAGAGACATATTCAATGTGATATTTCCTACCAAAGAAAAAGCCGAAATAGCAAGAAGAGCACTTGAAGAAAGTAAAGCAAGCTTTGAACAAATAATAGAAGAGTTTAATAAAGTGAAACTCGATGAAACCAGAGTAAATAATATAACTAAGGATTTCTTACCTGAAAATATGAGAGAAAAGGTATTTGCTCTCAAAACAGGTGAAGTAAGTGAAGTTTTAACAAGCAATTTTGGATGGCACGTAATAAAGGTAGAAAGCATACATCAAATCTCTGATGAAGACTTGGTTGATTTAAAAAAAGACATAAGGTCAGTTTTAATCAATCAAAAGTCTTTTGAAAAAGTCAATGATTTCATAAATCAAGTGAATTATAAGATATACAATGGTGCAACGATTGAAGAAATCTCCAATAATTACAATTTACCTATACAAACCATTGGTCCAGTAGATGCTAGTGAGAAAGACCAAAGTGGTAATAAATTAGGAAATTCCAGTGATTTCATTTCGTTCATTTTTTCACGCGAGAAAGATCAGAAGAGTTATTTTAAGGGTGTTGGAGATACTGTTGTTGGTGTAAAAATCAGTGATATCGTTCCTCCTAAATTACAAAATTTTGAAGAAAGTAGGGAATCAGCCATAAAGCTTTGGCGTAGTGAATTTATAAAAGAAAGAATGTTTAAAATAGGACAAGAAGTAGCAGTTCAACTAAGAGAAAAGACAGATTTGGAAGAAATGCAAGGTATAAAATTGGTTAAAGGCCAGCAAATACAACGCAATGAACAAAACTACCCTTTTTCTTTCATAGAAGAGATTTTCAATATGAAAACAACTAATTCGGTAACAGATCCTATTCAATACAATAATGAAATTATAATAGGTGTTCTAAAACAAATGCATTCATCAAATGGTAAATTAAACATGCTTGACACCGGAAAACGTGTGATGATATCGCTAAAGGAACAGTTAATTAGCTATCTAAAATCAAAGTATAGAGTAGAAGTTAATCATGCTATGATTGATGATATATAAAAAAGTTTATTATCCTAGATCTTCCTTTTATGAGTGATTGGAGGGGGCTATATTGTATTTTTAGGTAAAAGAGGTACAATTAGTTTGACTTGAGCTGTTTATTGTATTTAAATTGTAATTAATATATGAATAAAGGTTGACATGGCAGTTAAAATAAGGTTAGCAAGGTTTGGGGCAAAGAAACGTCCTTTTTATAGGATAGTTGTAGCCGACTCACGAGCACCAAGAGATGGGCGCTTTATTGAGAGAATAGGACAATATGATCCAATGTTGCCAAAAGACAATAAAAATCGTGTTGTGGTAAAAGCTGATAGATTAAAACATTGGCTAAGTGTAGGAGCGCAAGCAACTGAAAGGGTAATGTGGTTCATTAAAAAAGGCATAGTAGATTTAGAAACAGAATCGAAAAAAATAGAAAAGAAAAAAGTTGAGAAAGTACAAGGGCAAGAAGCATAAGTCCTCTTAAATGCTAAACACTGATTTAACAAAAAGTAGTAAATTAGATGATATTGTATCCTCTGATTTATTGGCTATGAATGACTTTATCTTCAAAAATGTCAATGATGAAGGTACTAAGCTTGCTACCGATATTACATCTCATCTTATTAATTCAGGAGGAAAAAAGATAAGGCCTAAGCTCATTTTTATTATATGTAAAATGCTGAATTACTCTGGAGAGAGTAGGGTCAACATTGCTGCATCGGTAGAATTTATACACAACGCTACTTTACTTCATGATGACGTGCTTGATGAAAGTAAGGCACGCCATGGAGTTGCAACAGCAAATAAAATTTGGGGGAATAAATCAAGCATTTTAGTTGGTGATCTATTATTGACCTTAGCATTTAGATGGCTTATAGAATGTGGGAATTTAAGTGTTCTCTCTATTTTATCTAAGGCATCTAATTTGCTTGTCAAGGGTGAGATAAAGCAGATGACAACGCGTTTTGACCCTAATAAAATTAGGAAAAATTATTTTAATATCATTGGAGAAAAGACAGCATCTTTATTTTCTGCATGCTGCGAGGCTGCATCAGTAGTATCTGGAGCCACAAGTGATGAAACAGAGAGGCTAAGGAATTTCGGGTTTAATTTTGGTATGGCATTCCAAATAATTGATGACGTGCTAGATTATACTGCTAATCAAGGCACTTTAGGAAAGCAACTTGGAAAAGATTTCTTTGAAGGTAAAGTTACTTTACCTTCTATTATAGCATATGAAAAAGGCAGCCCATCAGAACAAAAATTCTGGGAGAAATCTTTTTCTTCAGCTAGACACAATTTTGACCAAGCATTACAATATATTAATCATCATAATGCTATTCATGTTTCTATGGAAGAAGCTAAACACTATATTAATATGGCGCAAAGTAATATTGATACTTTTTCTGATTCTCTTTATAAAACTGCTTTGATTGACTTTTTAAATGCAAGCATAGAAAGACAAGGATAGCTAACGCTTGATATTTTTAGATTGATTGTTATATATTTATTAAGTTTGTAAAGGTGAATGATATGTCAGATAGTAATAAAGAGAAAAAAAAGAAATTTGCAGATATGGTCAGTAAACGAAAAGGGGATGATCAAGAAGATCAGCAAACAGGTGATTTAAGTGAAGAGCTTAATATATTAAAAGAACGTGCAGTTCAGATTGAAGATCATTTACGTCGCGCTGTTGCGGATAATGAAAACGTTAAACGTATAATGCAAAAGCAAATTAGCGATGCAAGTGATTATGCAGTCACAAAATTTGCACGTGATATGATCGACTCTTGTGACAATTTAAAAAAAGCAATGGAAAACTTGAAAGATGATGATCCTATTCATGAAGGAATAAAAGTGGCGCACCAAAAGATTGTGAGTGATCTAAAAAAACATGGAATAGAAGAAATAGATCCAATAGGTAACTCTTTTGACAGCAATTTACATCAAGCTGTTGTGGAAAGAGAAGATAATGAAAAAGAGCCTGGAACTATTGTAGAAGTACTACAAACTGGTTATACAATTAAAAATAGGTTGCTTCGTCCTGCAATGGTTATTCTTTCTAAAAAATCTGCTGATTGCGAAAGTAACTAATAAAACACTCAAGGTATGGAAGAAGTTGTCTTCTCAGGTATTCAGCCAAGTGGAGTATTACACTTGGGCAATTATCTTGGTGCAATTAAGCAGTGGATAGGCCTGCAGGATAAATATAAATCTCTTTTTTGTGTTGTTGATCTGCATGCAATCACAGCAAATAAGCTTCCCGCAAATGAATTAAAAAATAATATTTTTAAAGCAGCAGCAACTTATATTGCATGTGGAATAGATCCGGAAAAGTCGATTATTTTCAATCAATCCGCAGTTAGTGGTCATGCAGAATTGGGCTGGCTGCTAGGGTGCTATACACCAATTGGTTGGCTTAATCGTATGACTCAATTTAAAGATAAGGCTGGAAGCGATAGACAAAAAGCTTCTCTTGGGTTATATAGCTACCCAGTACTTATGGCTGCGGATATATTGCTGTATCAAACTAAATATGTTCCTGTTGGCGATGATCAAAAACAGCATTTAGAACTTGCACGTGATATTGCATCAGCTTTTAACAATCATTATAAATGTAGTCATTTCATCATACCTGAAATCTTAATTTTGGATTGTACATCAAGGATAATGAGCTTAAGAGATGGAGCAAGCAAGATGAGCAAATCTGATCCTTCAGGATATTCATGCATTAACCTTAACGATACAAATGACTTAATTGTCAAGAAAATAGAAAAAGCAAAAACAGATTCAATTCTAGGATTTGATTTTTCTACTTTAAAATGTCGTCCAGAAATAAGCAATTTGATAAATATTTATTCAGTGCTTAGTGATTTAAATGTAGAAAAAGTGTGTAAAAAAGTGGATAAACATGAAATGAAGAACTTTAAAAAAGAGTTAGCTGACTTAATCATCAGTGTTATATCACCCATACGTGAGAAGTTGAACGGTCTTTTGAAGGATCAGCTCCATCTACATAAAATATTAAAAGAAGGTACAGAAAAAGCAGCAGAGATTGCAAATAACAATATAAAAAAGGTCAAGGATATTATAGGATTTATTCAATAGGTTACAACTATTTCTTCCCATGGCTTTCAAATAGTGCAGCTATTTTCTTTACACTAACATGAGTGAGAAGAGGTTTTTTACTAACTGGAAGTTTAGAATCGGACTTTGCTGTTATGAGGTTCATTTTAGATCTTTTATTTCCTACCGGAAATGAGTGAGATTGGGAGGCAGTTTTTTGCGATGGTGCAGGATCTTTCTTCATACCGATATCTGCTTGTGTTGCAGGGGTGGCTTTGCTCTTAGCAACTTGATTTTGCTCAAATTTTCCTACTATTGACTTTACTCTACCGTCCTTTTTGCTATTTACTTTTTCTTTTATAATAACCGCTTTTACTTCTGATGCTGCTTTATCAGCAGGTTTTTTCAGGATTGGTTTACTTTAAGCTGATTTTTGCGAAGTCACTTCTACTATTATTGGTTTCGTGCTCACTTGTTGATCAACAATATTTAGCCTTTTAGAATTTGACAGTATTTCAGATTTATCTTCTTTAATTTCTTGCCTAATTTCTTGATTGGTAGCGTTTAGCGCTGGTGGCTCTGGAGCCTGTCTCTTTTTATATCCTCTTCTTGTTCCTTCATTTTTCTAAGAACCTGTACATGATCTCAAAAAAGGGATAGAATGAGAGGATAAAGTAGGATATGGGAAGTTTATATCCAAG
>NODE_5_length_34398_cov_3.688092
TATAAAAAATCCACGTGAAATTAATATGGACTTAGTGCGTTCACAGCAAGCACGCAGAGCTTTGGATTATCTAGTTGGATTTAGCTTATCACCGCTGCTGTGGACAAAATTGTCGGGAAGCAAATCTGCAGGGCGAGTGCAGTCTGTTGCATTAAAGCTTATATGCGAACGAGAGGATGAAATCAGTAAGTTTATAACACAGGAGTATTGGAGCATAAAGGCAGAAATGCAAAATAGCAAAGATGAGGCTTTTTTTGCTATGCTAAGCCACTATGACAATAAAAAGCTAGAAAAATTTGATATTAAGAATGAAGAAGAGGCAAAGAACTTAGTCAGGGAAATCGAGTCAAGGCAGTATGCTGTAAGCACAGTAGAACGCAAGCAAGTTAAGAGAAACCCGCTTTCTCCATTTATCACCTCAAGTCTTCAGCAAGATGCAGTGAATAAACTGTATTTTAATGTGAAAAATGTTATGCGAGTAGCGCAAAATTTATATGAAGGTATCAATATTGGTGGTGAAACCGTAGGGTTGATAACTTACATGCGTACAGATGGGTTTCATATTGCAGATGAGGCTATAAACTCAATCAGGGGATCAATTAAGTCATTATATGGTGATAAATATTTACCGCAGTCTCTTCGTAAATATGTAAAAAAGGTCAAAAATGCTCAAGAAGCACATGAAGCAATCCGGCCAACTGATATTAATAGAACACCGGGTAGTATTAAGGATTACTTAACGCCAGAGCAATTTAAATTGTACGATTTAATCTGGAAAAGAACCATTGCAAGTCAAATGGAATCGGCGATTCTTGATCAAGTGGTAGTTGAAATTAGTTCTATTGACCAGAAAGTGATTCTGCGAGCAAGTGGATCAAGTATATTCTTTGATGGTTTTTATAAAATTTATCAAGATAACATAGAAGCCGAAAATGAAGCCCTGCTACCTACCATGAAGGAAGAGGAAGCGTGCAAGTTGATTTCTGTTGATCCGAAACAGCACTTTACTCAACCGCCACCTCGTTATAGTGAAGCGAGTATAGTAAAAAAAATGGAAGAAGTCGGTATAGGTCGCCCATCAACTTATTCAACAATTATTTCGGTATTACAAGATCGTGAATATGTTTCATTGGATAACAAAAGATTTATTCCAAGCAGCCGCGGTAAGATCGTGACTATATTTTTGGAAACTTTTTTTCAGCGTTGTGTAGAGTATGACTTTACAGCACAAATGGAAGAAAGGCTTGATTCAATCTCAAATGGACATGCAGATTGGAAAAAAGAACTAGGCTATTTTTGGGTGCCATTTTTTAATCATGTAAATTCTGTTAAGAAAATGACACATGATGAGATTTTTAGTGGTATTCATGATTTGGTAGTCAATTGGTTTTGCTCAGAGGAAGGAAAGGAAGAAATAGGTAAAAAATGTCCTAATTGCTCTGATGGTATATTGAAATTAAATTTTGGAAAAGCCGGTGTGTTTCTTGGATGTTCTAACTATCCTGCATGCAATCATACAAAAGAAATTATGGGCAGTAATGACAATTCAGAATATCCAAAAAGTTTGGGTATAGATGATGTGACAGGCCAAGAGGTAATGATCAAAAAAGGTCCTTTTGGACTTTATCTGGAGTTTAATAGTGAGTCAGAAAAGAAAAAAAAGATTTCTGTACCAAAAGATATAAATGTTAATGATATTGATCTAAATACCGCCACTCGATTACTTTCCCTGCCGAAAATAATCGGAGAACACCCAAAAACTGGAAAGGAAGTAAAAATAGGTCTTGGACGATTTGGGTACTATATTCTCTATGATGGTCGATACTTTTCTCTTAAAAAAAGCTCTAAGGAGGTATTAGACACACAATTAAACGAAGCTATACAAATTATTGAGAGCAGCCCACGCAAAGAGCTAAAATCTCTTGGTTTTAATGAAAAGGGAAAAGAAGTTTTTATCTGCAACGGTAGGTACGGATTTTATATAAAATGCGGTAAAACAAATGTTGCTTTGGGCAAGAATGCAGATATTGAAAGTATAGATCTGAAGAAGGCTTTAGAGTTAATTAAGAATAAAAAATAGACTTCTTGCATAACCATTCTTTATATGTTCTTTATTGTTGTTCCAGCCCTACACGCTGGAACTGAGAAAAAAAGAGACTGAATGACAGGAAAGAAGTTACTGCCGCCTCTACTAAGTCAGCAGCTGCAGTAGTGTAACGCAGACGTGCTACCAAGAAAATGTCTCTATCAGAGTTAAGCTTTGCTTACAAAATGAAAAGTAAGACCAGCTTCTATACCGTGTGTGTGAAAAAAGCTATTCTGTATGGCAGTAGTTACTTCTGTTTGTTTATCCATTTTTTTTGCTTTAGCATCCAACTTTAAAGTTTCCGGTTTGTATTCACTGCTACCAATAACACCAAAACCTCTATATCCGATATGCATATTTACATCTTCATTTATATGATAATCAAAGCCAGCCTTTAATTGACCTGTAGGTCTTATTGACGATTTTTCAAACATTGTCATTCTTGTTGCACCAACTCCAATACCAACATAAGGAGAAAAAGAAAAACTCTCACTTTTCCAATGATGATAAACATTTGCCATTACAGATATGTTCTCAATTTTGTCATTGTTAATAATTGATCCATATTGATTGCCGTCTTTCATGTACGATATTGTCATCTGGCCGCTTGTTAAATCAACATTATCCACTTTCACGGAAGAATACATTCCTTCTAATTCAGCTCTATAGCTATTATTACCTAATTCCCCTGTATAACCAAGTGCTACATTTGCAGCAAAAGGTGGATTATAATCTCTTTCATACTTGTTTAGTAGCTGACCTTCTGTACTCTGAGCACCCCTGTCATTTACAGATACCTTATTGGCATCTGTAGCATCTTTACCTTCAATTTTTGCTTTCAACTTACCAAAGTTCAAATATTGACCGTAATATCCACCACCAAAGTAAAATCCTTCTGTTTCACTTGCAAAAGATTGTTGTGACAACAATAAAACAAGTGCCGTAACTGCTAATGTTTTTTTACTCATCATGACTATTCCTCTAGTTAAAATAGCTAATCTAGTACTAATTAATTAAAAATGATTTAATATGAAAAAACTAATTATTTTCTAAGCTAAAAAATAGGTAAAATTAACCTCTATCCTCGATTTTATTGTCGTCTAGTTTGTCTACATCTTCAAATTCATCATCATCGTCAAATTCATCCTTACTGTCTTCATCATCATCAAACGCATCACCACCTTCAAACTTATCATCAATATCCTCGTCTTCAAATCCATCTTCAATCTCTGGCTCATCGTATATTGCATCTTCAGTTTTAGCTTCAACAGGATAATCAGCAGCTTCAATAGCATTACTCTCTTCTTCATTACTAATCTTATCTTTGTTAGCAGCAGAAAAGACCTTGTTTGGATCATATGGCTCTTGTGTAGGCACACGTGTTGGTTTAATCAGCCTTCTTGTGAATGTGCTATCACTATAGTACAAAATTTTCTTTGACTTAATTGGATAAGTCGATTCTATCAAAATTATTTGATCATCACGTGGCAGCATAATAATTTCTTGAGGTAAGAGCAATGCTCTCTGTATNNNNNNNNNNATTGGTATTTCAGAGATATGCAATGATCTTGATGCAGGATTCAAGTCTAAAAATTTAGGTTTGTTTAATGATTCTTGTTGTACAGTTTTGTTTCCTATAAGCTGAGATATCAAATTAGCCGTTTCAATATTATTGGCTGCAAAAGTTATTCTATAGGTTGAGTTTGATAAAAAGGAGTTCATTCCTGCTTCTTCATATATTCCTTTAAGCTGTTCAGTATCTTGAACAATTAAAAATAACCTTACTCGATAGCCACGAAAGTATGCGATGCCCGTTTGAAATTGCTCCATTTTTCCAAGTGTTGGAAACTCATCCATTAAAAATAATACGCCGCAAGGCTCGTCATCCGATGGCAATTTTCTACATAAAAACTCAGTTGCCTGTTGGTAAAAAACCTGCATTAAAGGCCTGAGCCTAGTTAAGTTATCAGGAGTTAAACCAACATAAACTGTAGTTTTCTTCTTTTTAAAATCCAAAATATTAAAATCACTTGATGAAGTTGCAGTATCGATCAATGGGTTTGCCCACAATTCAAGCGACGAGTTCATAGTTGACACAACACCTGATCTTTCTTTGTCAGCCTTTTGCAAAAAAGCTGCAATGTTCATATACGCTACCGGATGTATTATTTTACCCATTGTGTCCAAAACTACAGCAAGATTGTAAACTACGTCATCGCTACGCATCGTACGCACAACCTCACCAAAAGATTTAACTTTCTCTGGTGCAGCAAGTAAATATAGTACCACCCCAACAAATAAGCTTCTTGCTTCGTTTTGCCAAAAATCTTGTTCAGGCATGATTAGGTTAGCTATTTTTTGCACATCGTCAACCATCTGTCCAGGTTTTTCACTAATCCATTCCAGTGGATTATAACAATGGCTTACCCCATCTGGCTGCGCTGGGTTCCATACATATACTTTTTGTCCTTGTCGCTCTCGCCAACCACTTGTTATTTCATAGTTTTCTAATTTTATATCATGCACAATTACCGAATCATTCCAAAATAACAAATTAGGAATTACAAAACCAACACCTTTACCAGAGCCTGTAGGTGCAAAGAGCAATGCATGCTGAAACCCATCAGCAATAAAATATCCTCTCTTATCTTTACCAAGCAATAGACCTTTTTTGCTTCTTAATCCCGCTTTTCGTATGTCTTTCTCTGATGCCCACTGTGAATCTCCATGAAGTGATTCTTTCTTTTTAAATGGCCGCCACTCAATTAGTCTTTCTCTCACATTCCACAAAATAATCATCAAAACAATTTGAGGCAGTAGAGAAGATACAACTAATTTAATTTTGAGCTCAAAGCTATATAGCTCTGAATGATGCCAACAATATTGTATATGATCAAAAATTGTCGGCCAGAGAGCTTGAGGGAAAGGTGTCAAGCTAGGATTAATTGCTCTAAAATCTACACCATCTGGACCGTCAACAAACAGGTAGAATAATATACCAGACAAATAGAAGCAAAATTCAAGTATGCTAAAAGATACTACACCTCCTATGAGAATATTGCGTAAGTGATTTCCATTACTCATAAACTACTTTTTCTTAACTTACGTATAAATTTAAGTATTTTCATTTGAAGATCTAGTAAATAATATTTCAGAAATGCTTCTTTTTCCACCTCTGATCCTTTTGAGTTGAATAACAATGTCAATTACATTTCTAATGTATGGTATGATCTGATCTGGGGGAATGCCAAGATTTGCTTGCATAACCATAAGTTTTATTTGCTCAAGAGCCATTGCCGGACTATCCGCATGAAGAGTTGATATTGACCCTGGGTGGCCAGTGTTTATTGCTCTAAGAAAACTAAAAGCTTCTGCTCCACGCAGCTCACCAACTATTATTCTATCTGGTCTTAAACGTAAACATGCCTCTATCAAATCTTGAGTGGTCACTTTTGCCCTACCTTGCCCTCCTTTAGAAGCAATTAAATGGACTTTATTGGGATGATCATTCAAAACTATCTCTCTTGCATCTTCAACAGTAATAATTCTTTCTTCAGATGGAATAGCACGCAAAGTAGCATTAGTAAAAGTGGTTTTACCAGTGGAAGTTCCACCACTAATTATGATATTTTTCTTACTTATTACAGCATATTCTAAAAACTCTTTTATTTTTTTTTGTTTCAGTAGCAAATCTAGGTGACGATCTACTGGATTATCGGTCACTCCTATAACAGTTTCAGAAAAAGCCCCCATTTTTTCATAATCATCCAATGCCAATTGCATAGAAGAAGGTTTACGAATTGAAATGACTACTTTATCAGGCTCACATGCTGGAGGAAACACTATCTGTATACGATAACCATTTGGTAATGTAGCTGAAAGCAGCGGTGTCTCTTCGCTCAGTTTTTGTTCTGTAGCTTGAGCAATCAACCTGCTAAGAGATTTTAAATGATTAAGATCAAATATTTCTAACTTTTCGCATCTTATTTCACCGCGATTTTCAATCCATACTTCCTTCGGTTTATTTATTGATATTTCATTTACACCTTCCTCTTGAAAGATCCCTTGTAATGGCTCCAAGTATGTATCAAGTGCAGCATAGTTCATTTCAGTTATTTAATATTGACTGTGGAGGAAATACTATATCTTGGTTAACAAATACTTTCAATGCAGTTCCTTGATTAACATAAATAGTTGGTTTTTTATCTACACTCCTATCAACTATATCTCGCATTTCTTTGGAAAAATCATTGATTGACTTCCCAATTGCTTCATCATAAACAGATTTGCTTCTTTTCTGAGTTTGCCTCAACAGTTGACGTACATAGTCTAAAGTTATACCGATATTGTCACTAGTAATTGCATCAACTCCACTAGCTCCAGAACTTTTTATCACACTTACTATTTCTTCCTTTATTATTCTAAGCAAATCCTGATCACTTTTAGCATTTCGAATTTTTTCAATAGCCCTAATACCCAATTTCCATTTTTCGTCTCCTACCTTCCCAACTTCAGTTTTTATAGAATTCTCCAATCTCTCAACAATAGCCCCTTTGAGAGAAGAAATATCTATTTCAGTTGCAGTAATAGACTTCACTGCATCCATGGCAGTTAGCGCATCGATAAGATTAGAGGCTTTTTGTCCTACAACAGCTGAACCAATCGAAACACCAGCAAGTGCCACTGAAGAGAATAATGCACTTGCTATTTTATTATCAACTATTCCAGCTATCCCTGCCCTTCCAAGCTCATCGGTACCAGATAATGCAATAGCAACATCTATACCATGAGGAAGAATGATCCTATTCCAATTTATGTTCACGCGGGCTTTTGCAACATTTGAGTCGAATGAATAACCACCTATTAACCTTGAACCTTTTGGTATTAAAATTGTATCACCAGTTTCTGCATAAACGTCTCTACTAACAACAGCACGGAGCATTCCTTGTAAGTCAGAACTTATTGCAGTTTCAAGAATAGCGTCAATAACTTTACCTTGAATAATCATTAAACTAAGCTTTCCTACTTTGGTAGCTTTGCTCGATTGTGCTGAGGTATTGGATAAAACAGCATCTGTAGCTTTACCTTCCCCACTACTACCTGAAATTGCTAACATTTGTGCATTACGTCTGTCTCTAGGATAATCGCCACCCCCTATTGTAGGAAATGAAGTAGGCAAATTGCTAATAACATTACCAGAAGGAAAATTTTGCTTTGGTAAAACAGGTATATTTGACAAGGGAATTTCTTTTAATTGCTCTTCTTTTTTTGTCACTTCCTCTTTTTTGATTTGTTTTACTTCTGGTATGATTTGTGGAATAGGAAGAGGAGGTAAGGGTGGCAAGAGATCAGTTACTACTCTTTCAGAAACTATTGCATTATCTGGAACTTGTTCTAACTTTCCTTTCAATTCTTGAATATTTTGCTTTGTTTCCTCTTTTTTAACAATCTCTGGACCCTCTTTATTAGAAGGACTAAAATAAAAATAGTACACTCCACCAATTAAGAGCGCTACCATAACTATCATCAATGCCTTATAACCTTGATTAGAGCCAACTGTTACTACCTTGCTTTCTATCTCTGATTCATCTTCTACACTATTATGCCTTTCTTTACTCATATTATATGTACCACAACTAAAGTGACCTATTTATAACTTCAACTTCACTACCTTCATAACGCATTAATAGCTTTTTATGTACTCCTTTTATTACAACATAATCATCAAATAACAGCCTTTTACAGGATTCCCCTTCTGTAAAAATCTGAGGAATTTTATTACTATTTCTAAACTTTAAATAAGTTAAATAACCATCATCGAATAATTCAATTGGAACTATATCTACGTTACCACCTTCATCAATATATGTATAGTTGTACCTCGTATTATTTTCTTGTATTATTTTTTCTGGCTTTTCTTTAATGTATTGAATTTGAGTAGGTAAAGAAACCTCATCTAAATCAACATCAAATTCATCTTCTTCTTGAGGATAATAAAAACGTATTACGTAAGATATATCCTTTTCAACGGAATAATCATGATCCACTTTTTTAGCATCAGTATCTGGGTATTTATCGTAATTTGGTCTTGAAATTAGATCAAAAATGTAATTTCTCTTTTTAGTTGTCGTAATAATCATGTTAGTGCGACTACTGACTTCAAATGGCATGACAAGCAGTTTATTATCATAAGGATTAATTTTCCAATTTGATGCATCACCAACAGCAATATTTTTTACTTTTTCCCCTTCTGCAAACTCAATATAAGAATAGTAACCTCGACTAAAAATTACTGTAAACACCTCATTAGGGCTATATACAAAAGTCTTTATTCTACTATCTACAGAAATAGGTTTATTATTAATAGATGCATTTAAGTTGCCACTTATTAATAAAGCTAAAATTAACAATATCCTACACATATTCATCATCCACTCTATATGAAATAACTTGAAACCCTAACGGGTTAATATATCTTTGCTGATCATTCATTTCAAGCGATGCATATTTATACGACATCACAACTATCTTATTTTTCCTTGAGGAATTTCCATCTTTTCGTGTAAATTCTATAGAAAATCTCACTTGAAGAGCATCGTTACCTAACTTTTGAATTGAACGAATTTTCAACTCACCTTTAGCATCTGAGTATAAATTAAAAAGGTCATTCATATTCTGCGATTTTATATAATTGCTAAATTCACTATATACACTAGGCGAAGAAAACAACCTTACTTTTGTATAATAATTATAATTATAATTATATGGGTCAAAAACCTCCCTTGCTTTTATATACTCTGAAATAAAATAATCGTTCAGCGTTTCATTTGCAGAATATTGTTTTACTGTAACAGGATCAACCAATTGCACTATTCCTGACTTTTTATCAATTTCTATAACGAATGGCTCAATAGTGCTACTTGTGCTAATTTTTAATATAGCTAATATGCTTATAAAAATTGCAACTAGTAATATTAATGTAAATAAAAGTAAAGTATTTCTCTGAGCAACAACTGTGCTATAGCGACTTGAATTCCAATTTATATCCTTATCCAATGACTCATTACTTTTTTCTTGTTTTAAAAATTTCAGCATCTCAATATTCTTAAAAATCTTAACTTATATTAATTAACATAGCAAGCTAACAAAGTAGTTATAACAAAAAAGCTAATAAACCCTTAATCCATGGCCTAACTTGCCAAATTTTGTTTCCATATATGAATCATTATATTCATTGCGTTCCATAATAAGTGGTATACATTTTGTAACTTCTATACCGTTATTTTTCAACTCTAATAATTTTCTACCATTGTTTGTAAGTAATTGTATTTTGTTAATGTTCAATTTCTTAAGTATTTTAGCTGCAACAGCAAAGCTCCTTTCATCATCTTCAAAACCCAATACTCTATTTGCATCAACAGTATCAAGATTATATTTTCTTTGCATACTGTATGCTCTTAACTTATTAGTTAAACCAATGCCTCTCCCATCTTGCATCAAATATAATATAATGCCATTCCCAAAGTCGGTCATCATTTGAATCGCTTTATGTAACTGGCTTCTGCAATCACATGATAAGCTGTCTAATAAGTCTCCTGTATAGCATGAAGAATGAATTCTCACTAATGGCTCATTATCTTTATCTGGATTGCCAATGATAATTGCATAATGTTCTCTTCCGCCACTTTTGGTTCTATAAGATATGATATCTACTTCTTGAGTCTGTTTTAAAAATAATGATGTTTTGCACACTTCATACACACTATGATTTTGTTGAAAATCATTCACAAGTAACGTATTTAGTGCAATAATGTCATTTTCCTCACACCAATTTCGCATTTCATGTTTATTCTCAAAAGTCATATCAGCCACTAACGCGTATGGCAATAATTCTGAGAACTTAAGCAAGGCAACAGCATACGCATCTATTGTCTTTGAGCATTGCAACTCTTTTATCCAATCTTCCTTTGAACAGTTTATTAAATAGAGCAGTTCATCAAAATTGCTTATCAACAGACGTTTGCTACTATGTTCTTTACTCTTAAATATGTATTTAACCTTACTTGCAGTCAAAGTAACATACACATTACCTGATATAAGCTTATATTGACTAAATAAATTTTTTTCTAAAGTTTCAGCAGCAGCAAGCAATAGATAGTTATTTTCATCATCATATATTAAAATTGGAAGACCACTCCTGACTTCACTGATGGCCCTTTCTACTTTATTTCTACTTTGATTTCCTATAAACATTTCACCTACACCAAACAACTTGGTGCGGTCGAGAAGACTTGAACTTCCAAGGCTTTGTGAGCCACAGCGACCTCAACGCTGCGTGTCTACCAATTCCACCACGACCGCACTTTATTCTAGTTTCTATATAATTACTTTAAATTACTTAATCATTTTAGGATTTTTCATCTAAAGTGTCAATCTGATACTAGGATAATTTAGGAAATGCCTGTATAATTTAACTATGAATTTTACGGTTACAAACTTTAATCATTTAAGATAATATTACTACTAATTCTTAATTAAGGTCTTTATACAAATGAAAATAGCTAATATCTTCATTTTTTTAATTCTATCTCTTACAATTAGCTTTTACCCCACTCATGCACAAATATTGTACACATGGTCTCAAATCATTCCAGAAAATAAATTAAGCATACGTGCGATTATAGACAATAACATGTGTCCCATTGCTTACGTCGATAATAAGGCAGTAGAAATGCTAAGTCGCAGCTCAATTAACAATACCGAAACAGTTTGTGAACTGATAGTAGAAACAAATGCTCAAAACATTAGTATTGACAATATAAAAGTTCCCGTATTAGCGGAAAAGATCAGCAAAATTGCCTTCATTGGCGATACAGGATGTAGAATAAATATGTTATTTCAGCAAGAATGTAATTCTGTAGATAACTGGCCTTTGAAAAAAAATTTAGATTCAATCGCTTTTCATAAACCAGATTTAATTATCCATGTTGGTGATTATCATTATAGACAAACAAAATGTAGAAACACAAAAAAGTGCGGCGATATTTATGGATATAGCAAAGAAGCTTGGTACGCTGATTGGTTTGAGCCTGCAAAAGATATTTTAACACGATCTCCTTTTCTTTTTGTTCGTGGAAATCATGAGAGTTGTAATAGAGCTTATGAAGGATGGTTCAGATATTTAGATTCATACCCCTTTTTCCCTCAAAAATGTGAAGATCTTATTTCCAGTTGGTTCTTAGATGCTGGGCCGATGAAGTTTTTTATCTTCGACTCTTCATCCGGTGAGGAAATTTTTACAACCCAAAGCACAGTTGATGCTTTTGAGAGGCAGTTTGATAAATTGATACAAGATAAGCCCACGTGGTTTTTGACTCATAAACCACTTTGGAGATCTCCAAAAAAAGAATTTTTGACATTAAAAAGCCATGGTAATCTTACACAAATTGAAGCTTTTGGAGATAAATTTCCAAGCAATGTTACTACCATAGTTTCTGGCCACATTCATATAGCCCAGATTTTATTAATGGATAATGTGCCAGATCAGATTATAGTTGGAAACGGCGGTGCATTATTACACGCTCAAGATCAAGAACCTGTTTATCAAAACGTAGAATTTAACTATCCAAATAGTAGAAATTACTTAGCACACGAAGTTAGAAACTTTTTCGGCTTTGGCTTTGCAATATTAGGTTTAGACGATCACAAATTTACTTTCTATAACCAAGATAATAAGGAAATGTATTCTGCAAACCTAACGAAAGACTTTAAACTTAAAACAAATTTAAATTAGGACTATTTAAGGACGCAGAAAAAACGTGCTGAGCTTAAAAAACTCATAGAAACAAAAACCACTGAAATTCTTGTATATATCAACTAATCTGGAATTGATAACACAAAAGTCAGCGTATTAGTATGATTGCAGCTTTGAATAAGGGAAAAATTATGGCGCCTATGATTTTTGAAGGCTATTGCGATACAGACGTTTTTAATAGCTAGTTCAAGCTTTATTGCTGGGTGATTTTGGATAATGCAACTTTTCATAGAAAATAAGTGAATTTGTTAAAAGTGTCGGTGCTGAAGTTATATATCTGCCTACATATTCTCCTGATTTTAATCAAACCATTGGTTTGCTATAAAAAATTGAGCCAGAAAGAATATCCAGCTATTCGAATTATTAGAAAAAGAGCTATATATGAGCATGTTTTAGCACAGACATTTTTTTGTAACTAGGCGAATGTAATCAGTTTTAGCTGCTTGAGAGGATATCAATTAATAAAGAAATGCATCCATAGTAATTAGAAGAAAGAATGAAAAAGTACAGAAGTAGAAATGTGAGTTGACAAAATAAGAGAAATATAATATATTGACGATAGTGAGACTATTTAAAATTAATTATACCAGTAGTAGTAAATACACCAGGTAACATACAAAGAACGTCAAAATTAAGAGATATTTTACTAGCCCCTGTGAGGTGGCTAGTCATTGGTTTAGCTGTAGTATTACTCATAGCATCTATTGTTCTTGTTCTAGCATTAATTCTAATCGCTCAAGCATTGAGTAAGCTATATGTTCTTGCAGAAGGCAAATTACCAGAATGGTTAGATCAAAGAACTGAAGCATTTATGGAGGCAGCACGTATCTCACAAACAACGCATGATACTAATGTAAATGATGCAATTAATATTAACGTTCAAAAGCTAAAAGAAAACTATGGCGAGCCTGATGTTGATGATAAGTTTATAGAGGAAATAGAAAGATTTATTGATCAGTTAGAGTGAATAGCAAATGGCACACAAAAAGCTGTAGATAAAGATCAACTCACAGCAGATGAGCAAAAACATGCACTTGAGTGCCTAAAGCGTATAAAAAATGACCCTGATTCACATAGTGGAAGTGGATTAAGATTGAAGCAAGTTTTAAGTTTGGTTTGGAAAGCTTGTAAGGATAAAAATAAAAAAAGTACTGATAATAATATAGATATTAATACCTGCATATCACAGAGAAAATATCAATTGGTTAAACATTTAGTAGAATCGCAAACAGAATACGGAGTACTTGTTGGCAGTGCATGTTTTACTGGTACCTTTAACAGTATTGTCTCTTCCTTGTACACTTTTGAAGAGTTTTCTTTCTTGCAAAGAGCGGATAAGGCTACTGTAAAACAAGAATTTCAAAATGAGCTACAAAAAAAGGTGAAGAATTATTTAATCAGCTTGCCAATGATGAAGAAAAAAAAGAAGTTGCAAAAGCTTTAAGTAATCCTTCTACAAATTTCTTTATTAGCTTTATAGAATCATTTAAAAATCACTCTGCACGTGCAGTTTTAGGTGATAAAAAATGTGATGAACTAATAAAAGAAAATTTTGCTAATCTTCAATACAAAGAATCAATATCTAGCTTTATCTAAAATAATCACTTAACTAACGGCAAAGTGATACCATGTTGATTCATATATTTTCCTTTCATATCATCGTATGATTTCTCGCATTCACTTTCGCCGCTTAAAAACACAAACTGGCATGCACCTTCATTAGCGTAAATTTTTGCAGGAAGTGGAGTAGTGTTAGAGAATTCAAGTGTGACGTGACCTTCCCATCCAGGCTCTAAAGGTGTGACGTTTACTATAATACCACATCTTGCATAAGTTGATTTACCAACACAAATTACCAGTACATTCCTTGGTATACGAAAATATTCCACCGTGCTGGCAAGTACAAAACTATTTGGTGGGATTATACATACATCTGTTTCCTTATCTATGAAACTATTCTCAGAAAAATTCTTGGGGTCTACAATAACTGAATTAACATTAGTAAAAATCTTAAACTTATTACTAACTCTTGCATCATAGCCATAAGATGATAATCCGAAAGATACAACACCCTTACTGCTTTTATGATTCACAAAAGGCTCTATCATTCTAGAGTTTTCAGCCTTTTCCCTTATCCATTTATCTGGCATAACTGCCATAATTGTCCTTTAAAGTTTTGTAATACTTATAATAATATGTAATAGAATTTAAATGTAAACCTGAATTAGCATTACGCTCTGGAATGGCAAAGTTTCCAGTATAAACTACCTATAAAAAAATAAATTGGCAATATTTTAAGCCTGCCAAGCAGCATCAAAAACGATAGAAATAGCTTTACTCCACAACTACCACAACTAAAGGAGGAATAATTACCTGAAGGAACTATTAGGTTACTAAACCCTGGGCCAGAATTTGTAAGCATTGCAGAAACAGAGCTGATGCTAATTATAAAGTCCGCATTGCTCAAGTAAGACATCACTATTGATGATATAGTGAACGTTAACATGTAAATCGCAAAAAACGTAAAGACGGATTGAACTTCATCATTTTCCAGTATTTTACCATTGAGTTTTACTCTATCGCTTTCACTTGGATTTAATAAAGAGCTAAAGTAATTCCTTATAGACTTTAGAAAAATGACTAAACGGAAGATTTTGATTCCACAACTAGCAGAACCACCACATCCACCAATAAAGGCTAAAAAGAAAGCTAAGACTGAAATAAAGCTCCAATTCAAGTAGTTGCACATTACATAGCCAGTTGATGTGATAAAGGAGGTAATGGTGAATGTGCTGTACCTAAATGATAAAAATACTCCTAAGTTAAAATTTTTATATAACCAAAAACAAGCAAGCAAAGATGAGATAACAACTATCTTAATAACGCAAGAGACCTGTTCATCATAACAAACGTCTAATCGTCTTATAATTTTTAAATAGCTCAGAAAAGGTAAAGAGCCTAAAATCATAAAGATAATTGTTATGACCTCCAATATAGGGTTATTGTAGTAGCCTATAGAATCGTTATAGTTAGCAAATCCACCAGTTGATACAGCGGACATTTCGTTACATACTGCGTCAAATAATGGCATGCCATCTAGATAGTAGGAAAATATGAACAATAAAATTAGGCATTAATATATTTCTGCAATATGTATTACTACGCTTCGCGTATGTGGTAACTTTCTTTTAAGAGCATCTGAGTACTCAGAATAGAGTAAATTATTTCAGCTCAAAACCTTAAATATGGGAAAAATTGCAATTCCTACTGTAATTACTCCAAAACCACCTATACCGTACAGCATTGCTCTCCACAATAGTATCACTGGAGATTGTTGCTCGATGTAACTTAGAACAGTTGCTCCTGTGGTTGTAATCCCAGATACTGCTTCAAACAGTGCATCAATGTAGCTTAAACTATCAAGATAAAATGGAATAGCTGCAAATAGAGATAATGCAATCCAGGTATAACTGGTAATCGCAAAAATTGCCAGCATTCCATGTAACCTACTTAGTTTACCCAGTAGAATAAAAATCGCACTAAATATGCAAGTAACTATAAATCCAACCAGAAAATTTTTCCATTCGTAACCTAGATAATTATTAGTAATAGCAGGAATAAGCATTGCTACGCCAAATAACAATAGAAAAATTCCCACAATAAACGCAATTGAACGTAAAACTTGCAGACTTTCCATAGACAGTACTTTGAAAGCTATATGTTATTAAAACTTCAACCGCTTTGCTAATTTTTTCTCTTGACTTGATTATAAATACGTATAATTATAGCGCTAAATTTGTCATAAGAGGTAGAGGTATGTTATTAACTGAAAGACAAAAAAACATTCGAGATTCATTAATTAGTGAAGCTATACAAGGCAACTTTGAGAATATAAAAAATAATTACGATAGCGATATACAAGAAGTTTTGAAAAGCGAATTACCTAGTAATATACAAAAAGAGTTTAAAGACGATCTACCTAATCCTTGTACCATTTCACAGTTGATTATATTCAAAAAAAATCAAAAGGAAATTAATCAATGTATACAGAAAATGGAGCAAAAAATTGAGAATATTTCGTGTGATATAGCTATGCAAGAAGAGGAAGGAAATGATGATTCGCATATGCAAAAAGTGAAAAACTTAAAGAGAATAAGTGATCTTCATCACAAATTACGTCAAGCAATAGATTATTTAGATGTTAAAAAAGTTAAAGCAGTATTAGAAGATTGTGATACAAATTTAGCAATGATTTTAAATAGACCTATACATTCACAGAGCAAAACTACCCTTTTACTTTATCCTCTGCAAGTTGATCTTAATAAACGATATATAGGTGATGGTAAAAGATTGAAACAAGAAGATCTGAGAAATATAAAAGAAATTACTAAACTTCTTTGGGATAAAGCTTCTCCTGATATTCGCAATTTCTGGTTTAAATTTCATCAAGATCAACAAGAAGAAAGTACAAAAGACACAAAAGCAACCTTTGAAGCTCATTTGAAAAAAGATCCTCCTGATATTCGTGACTTGTGGCTTAAATATCAAAGAGTGCCTGAAAATCAAGATGCAGCTGTAATAAAACTTCTTAAAGGTGAGCAACAACGACATGCCAAGATAGGTAGTGAGAAGTGGGTTGAAGATTTCATTCAAGAAGTTAAAGATTACACAGAACAAAAAAGCATAGAAGAAAACCTTGAAATAGCTACAGAGAAACCTACAACAAAATCTGTTCTACAAGACGCACAACTTTCTCAAATAAATAGAACTTGTTGTATTTTATAGTAAATAAGTTCTTAGGAAATCTAAGTATGATAACAATAAAAACAAGAAATTTAAACGTTCTATTTTTAACCTAGTATCCAGAATAAAAAAATATCAAAGTCATCATATTATATCACGAACCTTTTCCAAGACTTTTTTCATATTTTCGCTTGAAAGTGGAATTAAGCCAAGCCTAGATAAATATCCACCTTCAGTACTAATAGAGTCTACAACTTCTCTAATGAATTCCCTTAATCCATCAACAATATCTAAGTGTTCTTTCTTTATGTAAAGATATAAAGGCCTTGCTAACATATACTCCCCCGATGATATATTTTTATAAGTTGGCTCAATTCCTGCGATTGTGCTTCCTTGAATCTCATCTTGGTTTTTCGCTAAAAAGCTGAAGCTAAATATTCCTAAAGCATTTTTATTGCTCTTCAATTTTTGTATTATTATGTTTTCATTAATTGTAACTTCTATATATCTGCCCTCATCTCTGATATTACTACATGCTTTCTTTCTTTTTTCTTGGTCTTGATAATTCTCTTTGAAAACCCTTGAGTTCATACATGAATATTGATCAAGCATAATAAAATTAATCAAAGTTTCATGTGTACCTGTATTTTGATGTGGGCCATAGATTTTAATTTCTGTTTTTGGTAGAGCTTGATTTACATCAGACCAAAATTTCTTGTTATTCTTTACTAATCTATCATTGTCTTCAGAATATGAAGATAAAGTTTCAAACAGGTCATTTTTTGTAAAATCAAATCTATGGCTTTGATTTGAATTTGCAATAACAATTCCATCATAGCCAATTATGATCTCTATTACTTCATTCACTTTATTTCTTTTACATAATTCTCTCTCTACTTCCTTCATAGGGCGAGATGAAGTAGTGATATCTGGTGTGCCTTCCCCTATTCCTGAACAAAACATTTTGAACCCTGATCCACTTCCTATCGATTCTACAACTGGAGTTTTAAAGGAAAATATACGGCTGAATTCTTCAGATATAAATGAGATAAAAGGAAAAACAGTTGAAGATCCAACAATTCTGATATATCTTCTGGCATCAACATTTGACAGTGGGATGAGTAATACAAATGCAAAAATAAGGAAAAGGCGTTTCAGCATCGTTTTCGCTCAAGAGTGTAAACTTAATTATCGTAATAAAAAATCAAACTGAAAAGCTTTTTTTCTAGATTTCAAAAGGTATAAGATCAAATGTGTGCGTAATGATGAGATTTGAATCACAGCATTCATACAATTGAATCTATATCGAATCCTCTTATGTTTTTCAATACTGAAAAATTCTTTCATATTAACTTAATGATGCAGTATATCCTTTTCTTTAATAGATAAGTCATCATCGACTTTTTTTACATTATCATCAGTAATGTTTTGTATTTCCTTTTTGGCAACATGAAAATCATCTTCTGAGATTTCCTTATTTTTCTTCATTTCCTCTATTTCTTCCATAACATCTCTACGTATATTTCTAATTGCAACTCGTGCATTTTCAGAAAATTGATGCAATAATTTCACTAATTTTTCACGAATTTCTTGTGTTAAGTCTGGAAGAACTATACGTATAGTATTTCCTTCAACAACAGGATTTAAATTTAAGTTAGCATTGATTATCGCATTTTTCACTTCACCGATAACAGTAGCATCCCAAACTTTAACTGATAGAGTTTTGTTATCTATAGCTGAAACGCCTGCAACTTGGTTCAGTTTTTGATGTCCACCATAGATATTTACAACTATACCATCAAGTAATGATGAGTTAGCTCTACCAGTACGTATACCTTTCATATCATCATGAAAAGACTGAATAGTTTTTAGCATTCTTTCTTTTGTTTTAGCTTTTATTTCGTTTAACATAAATTACCTAATGTTTATAATCTGAGACTATAGTATAATTACCTTGACCTTTAATAATATTGACCATTTTTTCACTTTTCAAAGAAAAAACTACAATTGGAATAGAATTTTCACGAGCAAGTGAAATTGCTGACGCATCCATAATCTTCAAATCACGAGTTAATAAATCTGTGTAAGAAAGCCTATCGTACATTACAGCATTCTCATTTTTTTTTGGATCAGCAGAATACACGCCACTTACTTGCGTACCTTTTAAAATAACATTACAATTCATTTCAACAGCGCGTAAAGCTGCAGCTGTATCCGTAGTAAAAAATGGATTACCCGTTCCTGCTGCAAAAATTATCACCCTGCCCTCTTCTAAATGATGAATAGCCTTCTTTCTTATATAAGGTTCACATATAGTAGTCATAGGTATAGCAGACAACACCCTAGAGACTATAGAGCTTTTTTCTAAAAAATTTTGCAAAATTAAAGCATTAATGACAGTACCAAGCATTCCAATATAATCACTGCTTGCTCTTTCACAGCCACTTAAAGATGCTGATGCACCACGAAAAATATTCCCACCACCAACAACAATACAAACTTGAACTCCGAGATTACAAACTTCAACTATGTCTTTGGATAGTTTATCTATCACTTCCATATCATGGCCAAATAGCTTTGATCCCATCAAAGCCTCCCCAGAGATTTTGAATAACACTCTGGGGTATTTTACTTCTGAAGTTTTGTTACTTATTTGCACCATCCAAAGTAAGTAACTTATAATTAGCTAATTTAACAGCACTTGATTCTATAAAATCAGCAATCTTCATTTTATCATCTTTTATAAACTTCTGCTCTAGCAGAACAACTTCTTCATAGTATTTAGCCATTCGTCCATCTACTATTTTTTTCACTACCTCTTCAGGTTTATTTAAGCTCTTTACTTGCTCCTCAATTATAGAACGCTCATTGTTTAATTTTTCTTGATCTAAATCATCTATAGATAAAGCTTCAGGTTTCATAGCAACTACATGCATAGCTATTTGCTTTCCAATCTCTTGTTTATCACCAGATGATTGCAATGCTACTAAAGCACCAATCTTACCTAAGCCATGCATATTACCATGTACATAGCCAGCAATAATCCCATTCTTAGTCTCTAGGTAGCAAAGATTGCTTAACTCTAACTTCTCACCAAGAACCGATGTACCACTCATAATAGCTTCCTGCACTGTACCAACATCTTCATATTTGGCATTTTTTAACTCATCAAGACTAGTACAACGTTCTTGACAAGCAATTGATGCTAAATTTGAAACTAATGCTATGAACTTCTCATTTCTAGCAACAAAATCAGTTTCACAATTGACTTTAACCAATACACCATAATTTTTAGCCAAGCACATAGCAATAAGCCCATCTGAAGCTACTCTATCAGACTTTTTGTCAGCTTTAGCAAATCCTATTTTACGTAACTTATCAACGGCTTTCTTAATATCACCATCACACTCTTCTAACGCTTTCTTACAATCGCTTAAGCCAAGCCCTGTTCTATCGCGTAATTCCCTTATACTACTTGAATCCATCTTCATTTACTTACTATTACCTCCCTTTCTGTTTCAACCTTAATACGCTTCTTTTTAGTTTGCACAATATCCTCTTCTTTTTCTTGAATAAGCTCATCATCCTTAACTCTAGACCTTGTCAAACTAGACTCTATTCCAGCTAATATAGAATCAGCAACTAATTTACAATAGAGCTCTATTGATTTTCTTGAATCATCATTTCCTGGTATAGGATAGGCAATACCATCTGGGTCAGAATTGGTATCAAGTACTCCAACTACAGGAATACCCAGTTTTTTAGCCTCTTTAACCGCTATATGCTCTTTGTTAGTATCAATAATAAATAAAATATCAGGAACTGCTCCCATTTCTCTAATTCCACCCAATTCTTTATCAAGCTTTTTTCTTTTCTTTTCAATGTTTCCTAATTCTTTTTTTGTTAAGATGCTATCTTCATCATTGGATATTTTCTCATATTGTATCAAAGTTTTTATCGAAGAAGAAACAGTATTCCAATTAGTAAGCATACCACCAAGCCATCGATCATTTACATAATACTGACCACAACGAACTGCTTCACTTGCAACAATATCTAAAGCTTGAAATTTCGTACCAACAAATAAAATGCGACCATCTTGAGATGCAACATCGTATAAAGCTTTCATCGCCGCCTCTAACAATGGTAATGTTTTTCGTAAGTCTATTATGTGTATACGATTCTGTTGATGTATACCATATATATATGGGGCCATTTTCGCATTCCAGCGACTAACTTTATGGCCAAAATGCACACCAGGTTCAGCTAAATCACGTATAGTAACTTTAGGTAAATTTGTCATATTTACTCCTCCAAATAGTTTATCCTCCATGGCATAACCCTAACGGGACTACTTGCATAAGCCATGTGTGAAATTAAGTTATTTACATGGTAATAAAAAAGACAAAAAAGCGCAAACAAAAAATATTGACAAGTGGCAACACGTTGATTAGCTTTAAAGTTGCAAACGTTAAAAAGCAATGGGGGGTGTAGCTCAGTTGGTTAGAGCGCATGCCTGTCACGCATGAGGTCGTGAGTTCAAGTCTCATCACTCCCGCCATTACAGCAGAAACACCTTAAAATTCTTTAAGTTTCTTATTAATTTGAATTAATTTCTTTCAGATACTTGACATGATATTGTAATTGCTGCTTAATCTATTTAATTTTGTCGTTAATAATTGGGATTAAATATGTTCATTTCTGAGGTTTTTGCGGCAGATGCGACTAACAATGTATCAGCATCTGTTGCTAGCTTTATTCCACTCATTTTAATATTTGTAGTATTTTATTTTCTCATTATTCGCCCCAATCACAAAAAACTAAAAGAACATAGAAGGATGATAGATCAAATAAAACGTGGTGATACGGTTATTACTTCTAGTGGAATAATAGGTGAAGTAAACAAAGTTGACGAAGTAAATGCACAACTAATACTAGAAATAGCACCAAAAATTGAAATAAAAATCCTAAAGTCTGCTATATCTGAAATCTTAAATAAAGAAATTCAAAAGCCAGTAGCTAAATCTATTGAAAAAAGCAAAGTTGAAAAGAATGGCAAGAAAAATAAACTAGAGGAAAGTAAAAAAGACAAAAATGCTTCATAATTTACGAAGTGTGTGGAATATTAGGTATAGTAAGTAGCGGTGATTCAGTAATACCAACTTTACTAACCGCGTTGCAAAAATTGGAATACAGAGGGTATGATTCTTCAGGTATAGCAATTATAAATAATAGAGGTAAGATAGAAGTCAAAAAATCAGAAGGTAAAGTTGAAAGATTATGTGAAGTTGTTCATGAGAGCAAGATATCTAGTAGCAAAGTTGGTATAGCACATACTCGTTGGGCTACACATGGAGCTCCAAATCTTAAAAATGCTCATCCCATTTATATAAATAATGTTGTTATTGCTCATAATGGCATAATTGAAAATTACAATATATTAAAAAAGGATCTGGAGGAAAAGGGAGTATCTTTTCATACCGACACTGATACAGAAGTAATACCAAACATATTAACTGCATATCTTAATGAAGGATTGTCACCAGTTGATTCTATATTACAGTGTTTAAACAATTTACAAGGTTCACTTGCTTTGGCTTTATTACTTGCAGAATATCCAGATACTTTATTTGTTGCAAAAAGAAATTTGCCTTTAGCAATAGGATATAACTGTAATAAAGTGTTTGCTGCTTCTGATACTAATACTTTGAATTCATTTGTAGAAAAAATATTGCATTTAGAAGATAATGATATTGCAGTAATAAAATCTAACGAATTCAGTATATATAATAATGGCATACAAGTTAAACGCAGAACAGAAAATAGCAGTCCAAGAAATTTTCTAATTAGTAAAAATGGTTACCCTAGCTTTATGCTAAAAGAAATTTTTGAGCAACCGTATGCATTAAACACAACAATAAATCAATTTTATAAACAATATAAAGAAATCAACAAAGAATTATTTTCTGAACTAGGTTACATTACTATAGTTGGATGCGGTTCATCCTATTTTGCTGGACTAATAGCAAAGTGTTGGCTGGAAAGTATTGCTCAAATTCGGGTATATCTAGAAATCTCGTCAGAATTTAGGTATAGCAGCGTCAAGCTCGAAGAAGGTAGTATTGGCTTATTCATTTCTCAATCTGGTGAAACTGCAGATACTATGGAAGCACTACGTTATGCGAGATTGCAGAAACAAATGATCATTAGCATAATTAATACATTTAATAGCAGCATAGAAAAAGCCTCAGATATTGTATTGCATACTCTTGCTGGACCTGAGATTGGTGTTGCTTCGACAAAAACCTTTTCTACGCAGCTTGCAATTTTAGCATGCTTTGCTGTAGAGCTTGGAAAAATAAAAGGTATACTAGGTAGAGAGAGGATAAAGGAACTAAGCGGTGCTATTAATTCCATTCCCGAACATGTAGAGCATGTTTTGAATGTGATGAAAATACAACATATATCAGGCAGTATATTAGAGCACAATAATATAATTATAATTGGGAGAGGAAGCTCATATGGAGTTGCAATGGAAGGTGCATTGAAGATAAAAGAGCTTTCATATATCAACACAATTGGTATTGCAGCGGGAGAAATGAAGCACGGTTCTATCGCCTTGATAGACTCTACTGTACTTGTTATCGCAATTATTCCTTACGATAATTTATTCTTTAAAACGCTATCCAATATACAAGAGATTATTGCAAGAAAAGGTAAAGTAATTGCCTTTAGTGATAAGCAAGGAGCACCGCTCTTAAAGGGAATTTGCATAGATGTGGTGCAACTTCCAGAAGTTGACAATTTTGTTTCTCCAATTATCTACAGTGTTGCTATGCAATTTCTTGCTTATTCTATTGCAGAAAAAAAAGGGTTAGATGTAGATTGTCCGAGAAATTTAGCTAAATCTGTCACAGTTGAGTAACTTATTTAAAGTGAGTTGCTAATTAACAGCTCTAATTGTCAATTATAAATTACTGAATTTTACTAATAAATTCATTGCTATCATTAGCCCTCTGCGAAAGAATATGTAACTAATGTAAGGATGAGAGAGGCTAAAATCCACGCCTCAAATTAACAAGATTTGCCATTATGGTTACCAGACACAACTTAACCTAGCAAGCAAGAATTAACTAACAGAAAAATTGAAAACTAATATCAGTCTCTTATGTAATGCTACTAATATTTTTCTAAAAAGCAATATGTTTTCTATTCAGGAAAGTCTACATCGCCATAACAATATTTACTAGAATGAGGTCTTGTCTCATTGTAAAAACACAACCAATGATCAACGTCCATCTGAAGATCTTCTAATGAATTGTAGATTGTTTTACAAAAAAAGAGGAGTAAATGAGAGTTCAGTAACTTGATCATAGAGTTGTACTGCCTTTCCATATTTGAAGCAAGTTGTTATTCTACCTCAAACCATAGCACAAAGTAAATATGGCATTTTATACTAAAATTTTCTGTTTATGAGTTATATTATGTAAAGATACTATTTGACATTGAGCTTTAAAGATATTATGTAATAGCATTATTTAATATGTGAGGTTTATTATGGCTAAAGTAAGTGCTGGTGAAAACTCAAAAAAGCTTAAAGATGGTAAAAATCAGCCCATATCACCAAAAAAGTTCAAAGGCAGTCAGTCTATGTCACCAAAACGGAGTCAGAATTCTGGTGAAAAGCTATGGAATGCATTAGAATCATTAGAAGAAGCAAAATCAGAGTTAAAAAAAAAGAAAGTTTGAAATAGAACTAAAAAAAGACACTAAAATATCAGAAGAAGGAATAGAAAAAGCAGTGGAATTGGAAAGGAAAAAAGAAAAAGAGATAGAAGAAATAGCAATGCTAATATCAACGTTACTACTTAAGGAAACAATAATAAAATTACAAGGAACAAAAATAATAAATTTTTTAAAAAAATTAGAAAAATAAGTAAAAGAAATGCAAGAATTATATAAGAAACTAGAATTAAATGCTAAAATAGAAAAAGAAGATCTAAATAAGCTCGAGGACATAAAGAAAGAATCAGAAAAGTGTTGCAGAGAGTTAGTGAGCTATATGCCTAATTCAAATAATCCTAGAATGTTGTACACTGCTGTTATTGTTGTTGGTCTTGCTGTTGGGCTGGTAGCAAGTACTATACTTGAACATACAACTAGACTAAGTATATTAGCAATAATTGGCATAGCTACAGCATCTGCACTCGTAGCTGGTGGTACTACATATGAAGCACTAAGACCTAATACTAAAATAGATGAATCAAAAGAAGTCCAAATAAAGAGTTCTCATCACTCACTTTCCTAATCACACTTTAATTCAAACTTTATCAGTTTTATTCAAGTTGCTTCTAAAAGGAGAATATCAATGATGTCCTCTTTACTGATTTGGTTAAAATGCAGAAAACGCCTATGTCAAAATTTACACAGATGTTAAGTGCTGCCACTAATTCCCAGTTAGTACAATTTGTGTATCTTATTGACATATTTAATTTATTCTGTTACAATTTTTAGTAGTTAGGTTGAGGTAAAACAATGAAGAGTTTTAAATGGCTACTTAATCAAGTCAGACTTTCATGGATTAGCTTAATATCAAAAGTAAAGAGCTTTTTTCAAATTAACGATACACATCATCAAACAACTGCTAGCAATGGAAATGACCATACAAAAAAAATAAGTATAGAGAATAAAATAGAAACGAAAGGTAATGAGATTGATTTAGAGGATGAACAGGATGTGTTTGAGGATGCTCTAACAGGAGAAGAGCTAGATGAAGAAGAATTTTTTTATGCTGTTGAAAGTTTTAATGAACAGGAAGTTAATGCTAATAGAGAAAAAAAGGAATATGAAAAAAATAAGTACTATGGTCTACAAGAAAAAAATGAATTTGATCACACAACGCACACTCTTACACTTGCTTTTGAAATTGAAAAGCCATTTCCAGACTCTGACCTTAGTAAATTTAAATTGTGCGAGCTTAAGCAAAATGGTGATAAATATACATTTACTCTAGAGGATGACCAGAAAAATCGTATAGAGCTACACTCTAAATACCTTAATATGTATTTTCCTAAGTATTTTGAGAAACACAGAAAAAAAGGAGCATACACTGAACTTTTTTCTCAAGAAGAAAATGGAATTAGCAATGATATTATCATCCCATTAGAAGTTCCAAAAGAGGTAGGGATACTTACTGAAAAATTCGGCCGGATGAACTTCATAAAAGCAAATATACAATCTCAAATATCAGATTTTCCGGGAGATATAAATCTAAAAGATTGTAAAGATCATGTAAACTTCTATCTTAATTCAAATAATACTATATCTCTTTTTCTAACGTCAGCACCGATAAAATTTGCAGCTAAATTATCAGGTACTCAGATAGAAATAAACTGGCCAATAAAGGATATTTTAGTTAGAGGTAATTTTATTAATCAACATATTGATAAACAATCTAGAGTTGAAGAAACTTTTGAAGTAGTTAACGTAGAATATCATCAGAGTCAAAGATTTCAGTCTAGCATGTAGCTTTATACTCCTTCATCAATACAACATAATTTTGTGCTGACTGCATAATATGTTTAATTTCCTCATCTGACATTTTTTTGAAGAATTGTGCTGGCCTGCCAGCCCATACTTCACCACTTTCTATCACTTTTTCATGTGTCACCAGTGAATCAGCAGCTACCATAGCTTCAGACTCGACAATCGCATGATCCATTATAACAGAGCCCATACCAATAAATGCTTTATCATGTATCGTGCATGCATGTAACACACAAAAATGTCCAACCGTCACCATACTACCAATAATCGTGTCACCGCCTGGATTTCTATCTACATGAATTACGGTGCCATCTTGAATATTCGTTTCATCACCTATTTCGATTGATCCAACATCTCCTCTGATCACACAATTAAACCAGATACTCGCATTCCTTCCTATTTCAACGTTACCTATGATACGCAAACCATCTGCGATAAAAGAACTTTCATCCATTTTTGGTTCATAATCTTTGTATTTTAAAATGTGATAGCTCATAATTTAAATAAGGTTTAATACATACTTGGATTCCAGTAGTCAAGTTACTCGGGTAAAGATATTCTTGACTTATGATCCTTATGCCCCTAAAATCTTTATTTTTAGCTCTATTCATAATGTCAGTAACAGTACTTAGTGTACTTCAAATAATATTAGTTGTTGTATTGGTAATTTTAGTGCTCCTTCAGCCACCTGGAAGTAGTTCATTAAGTGGCTTTAGTAATTCACAACAGGGAATGAATTCAATAATTCCGGTAAATTCTTCTGAAAATCCACTCAGTAGAATAACTTCTATAGTTGCTGGGCTGTTCATTATAAATACACTGTTACTATCAGGATTATGTTCAAAAGATGTACATAAAAAATCAATTGCAGAGAAGATTATATCAGAAAAGAAGCAAGAAGGCCAATCAACTTCTGTTCCATTTGAAAATTAATGAAAGAAACCAAGTTTATCTTTGTTACAGGTGGAGTTGTTTCATCACTTGGTAAGGGTTTAGTTGCTTCAAGTGTGGGAGCACTTCTTCAAGCTCATGGGTTCAATGTTCGCATCAGAAAGCTTGACCCATATCTCAACATTGATCCTGGAACAATGAGCCCAGCTCAGCACGGGGAAGTATTTGTTACTGAGGATGGTGCTGAAACTGATTTAGACCTTGGACATTACGAGCGTTTTACTAAAATTAAAGCAACCAAGGACGACAATATAACAACTGGTAAAGTATATAATAAATTATTAAAGAAGGAAAGGTGTGGTGATTATCTAGGCAAAACTGTGCAAATCATTCCTCATGTGACAGATTTAATCAAATCTTTCATTTTTAATGGTACAGAAGATTTAGATTTTGTAATATGCGAAATAGGCGGAACCGTAGGTGATATTGAAAGCCAACCGTTTTTGGAAGCTATACGCCAAGTTAATTATAAACTAGGAAAGCAAAAAGTTATCCTTATTCATTTAACTTTAATACCATATCTCACTGCAGCACAAGAATTAAAGACAAAACCGACACAGCATTCAGTTCGAGAGTTAAACTCTGCGGGGTTACAACCAGATATTATATTATGTCGCAGTGAAAAAGAAATTTCCGATAATCAAAAAGAAAAGATAGCCAATCTTTGCAATGTTTCTTTATCTAACGTAATACCTGCTCCTGATGTAAACCATATATACGAGTTACCGTCCTTGTATAATCAATGTGGGCTCGGGACACAAATTTTGGATCACTTTCACTTAAGTAAGCCAAAACCAAGCTTACCTGAATGGGACCAAATAGTACACTCTATGAGACATCCAACACAAGAAGTTATCGTTTCCATAGTAGGAAAATATACTGAATTTCCTGACGCATATAAATCACTGATGGAAGCATTAAACCATGGTACAATTAGTAATAAAGCTAGAGTGAAGATAAATTGGGTCAACTCAAGAGAAGAGAATGGAAAATCTATAGATGCAAAGTTTATCAGAGAAAAATTACAAAGCTCTAATTCAGTTCTTGTTCCAGGAGGATTTGGTGATAACGGAATAGAAGGTAAAATATTAGCAATAAACTATGCCCGTGTAAATAACATTCCTTTTTTAGGAATATGTCTTGGTATGCAGCTTGCAGTGATTGAATTTGCTCGTAACGTTATTAAGCTTGAAGATGTACACTCTGAAGAATTTTATACTTGCAAACACCCAATCATCAAGCTCGCTGATGGAACCATGAGACTTGGAACATACAAGTGTAATGTAAATCCAAATTCAAAAATGGCAAATGTGTATAGTAGTGTCACTATTTCAGAAAGACACAGACACAGACATATAGTTAATTTAGATTATAAAAAAAACTTAGAAGAGAATGGAATGATATGCAGTGGTATATCAGAAGATAAAACATGCATAGAGGCAGTGGAGCTAAAAAATCACTCATGGTTTATTGGTGTGCAATTTCATCCAGAATTTCAATCAAGACCATTTTCTCCTCATCCTCTCTTTATATCATTTATTAAGGCAGCTATTGACAATAGAGTTTAATAGAACTGAATAAACTATATTCTAATAGAGAGGTAAAAAATGTTACTAAGAAATAGTAAAGATAGCATTACACATGGATCTGCGACCTTCGAGGAATTGAATAGGCATGTAGAACAAATAATATATAAATTAGAGGAGGATCAAATTATAGAGGATATAATGGAAGAAGTAGTTGTAGCTATAAACGAACTAAAATCGGTAGAAGAAATAAAAAAATATTTAAAGCGAAAAATAGATAGCCTTGTAAAAAGGACAATAGTCCTTAGTGAATTCTATAACCTAGAAAAAGTAGAAAAGCCAAGAAAAGAAAATTATATTTACCCAAGCACCTAATGTTTAAGTACCAATACATGGAACTTGCCATAGAGCAAGCAAAACTTTCTCAGAAAGATGGCGAAGTGCCAATAGGTGCTGTAATAGTTAATGGAAACAATATCATCTCCTCTGCACACAATATATCTAATGATCCAACTGCACATGCAGAAATGTTAACAATTAGAAAAGCATTTTCAACTTCCACGCTTTATGAAGCTGAAATGTACGTAACGTTAGAGCCGTGCCCGATGTGCGCTCAAGCTATCTCTTTTGCAAAAATTAAACGTCTGTACTTCGGTGCTTACAATCCCAAAGGTGGGGGAGTTGAAAACGGCACTAGAATATTTCAATTCTGTAACCACATACCTGAAGTTTATGGTGGAATATTAGAAACAAAATGTTCTCTTTTATTAAAAGATTTCTTTGAGAAATTGAGAACTTAGTTTAAGATCTGTGAGATTGTTTCAATATTTTTTGAGTAAAATCTGTATTATAACTCTTTCGTATATTTGATCAATTTGCTCATGCAACGTACATAAGGGATGTTATTACGATAACTCCGTTGCAGAAAAGTTTACTCAAAAGGGAGCTTCTTATTGATACTTCTCAACGTTATGTTCAACAAACTAGAACTTCCATATTTGAATACGTAGAAATTAGATTTCTTGCACTACTGGAATCTAGATTTTCTTGCTAAATCCCAGACTGGCTGGTTATGCAAGAAATCTATTTTTTATCATAAATAACTTAAATATTATATTATAAACTCTGCTAAATTTATTCTCACAACAAAAACTTCTTCTCTATTTTTTTTTGAGTAAGGTCACCAATTCTATTTTTCTACAAAAGTGTTCTCTGAACTAAAAAATCCAGAGAACATTCTCTCTTATATCAACTCATTATCAATGGGAAAAGAACTAACCTCATTATCATAAGAGTAAGGAGTTGTTCTTTGCACATTATCAAAGACAGCTTTTAATAGTCCTTCCTTATCACTATCTCATGCAACTTTCTCCATAATTCCATTATAATCTTTACACTTTTGATCATTTCCACAGTCCTTGATTTTACCATTAAGCTTTAGATAAGGCTTTAATGAATTATAGTGTACTTGAGTATTATTGCCCTCTTTATCTATCATATTCCCTGCGTTATTAACAATTATCAATGGTGCAACTTGTTTCGCTTTCACAATACTTGCTCCACCGGAGTCTTTGATGAGATCAGGACATGATTCTCTAGAAAAAAAAATTCTTGTTTAATTCTTTATTAGCATAATCATTGCCAGATTGGCAGAAACTCTTAACCTTCTCGTCCTGAAAAGCTAACTCTTGTGGACTATCAATACATTTAAGACATTTCGTATTACCAAAGTTAGCTACTGAACTAATAGTATCAGTAAAGGCAAATTTAAAATTTACTGCACCATAAACACCCTCTGATTCCTTTTCTATATATGGCAAAATTTTAGAATTACTATACATCTCAGGATAGAGTTCTTTTAATAAATCAGATGTATTAAAACCTTGATAACCTATCTTATTATCCGATTTATACAAAGTAGCCTTAGGCCCACAAATTTCTGGCAGGCTAAGATCTGGTGTTATTTCTCGAGATGTAGTTTCTCCACTTTCATTCCCTCCTTCATTGGTAACATGTTTGCCTCTATCATTTTCATTCCCTCCCTTAATACTAGGTTTATCTGCACCGATTCTTTTCTCATTTTTACATTCTTCAGCTGCTTTTTTATACCACTCAGTCTCTGCTTTTGCCATGTTAATTTTACACTTTAAAAGTTCTTCTTTCTCCTGTTCAATTTTGTACCTCAAAACTTCCTCTTTTGCTAATTTAGCTTCTAATTTTGCTTGTTCAGCTTCTGCTTTAATATCATCACATTTTTCCTGATTAATTGCCTGTCCACCGTTTTCTTTCATCTTCTCAGCATCTTTTTTACACTGTATTAACTTATCTTTTGCCTTCTTAGTTTCATCTCTACAGTCACGAAGTAAATCTTCTTCTGATTTATCATCCTCTTCTCCCTCAACCTGATCTCCTAGATTTTCGACTTGCTCACCCTCTTCACCATAAAAAAGTTTGTTGGCATATAAATTACTATTATTAACTTGATCGCTATAGATATTGTTTGACATTGTGACCTCCTATACAGTCAAAACTGGAATTAAATTAGAGTATAAAAGCTGAGCATTCAACATGGGTAAAAGAAACCACAGTTCAGGAAATCTCAGGTTAACTCAGAAATTATTATAAGCAAAAATGATTAAAAATTTTATAGCTTATATTATAGATCTAGCATGATAACCAACAATTAGATTTTCTTTCAATTTCCACCTTACTCACCAGCTTGACACAGTCCATCTTTATTCATTAAAGAGCCGTGATTCCTCTACTCTCCAATGATTAATCACTTGTCAGTTTTGAGTGTAGTAGTTGATAGCCTGTACGTAAATACGTTGCTTTTGTCCTTTAGAAATTTTTAGTCTGCTATCTTTATCCAGAAAAAAAATTGTAAAATTTTTATAGTTATGGTATAATTATGGATACCGCTTGCCAATAAGCTGAGTATAAAAATGCCGTTCGGACAAATCATTACATATAGCACGATATTACTTGCTATAATTGCAGTATTTTTCTTTTTGAGAAAAATATACAAAAATCATATTAGAAAAATTATATTTCCTCTAAAAGTTCTCAAAGAAGAGTGGGAAGAAAATAGAAGATTCAATGAATTGTATCAAAAAAATAAGCAAAAAGAGTTGATGAAACAACAGGAAATGCTAAGTGAGAAGCAAAAAGATATGCAAGTTTACAAAGAAGATCTAGAAATAGTTGATATAGCAAAACCGCTAGGTAAATGGACAAAGATGGTTATGATGGGTAGCGGTTTAATGAAGCATTTTGCACAATTGATACACAGAGAAGGTGATAAAAAAGGATTTTGGGAGCTGTTTATAAAAGCTCAATCTTCAATTAAGGGTAAGCATAAAGGAAAAGGCAGATGACGTATCCGTTGTATAACCTGCTTTCTGGCATTAAACTTCTTAAGTGTTATAGTCAATCAAGTATAAGGGTGTCATCCCAGTGCTTGACACTGGGATCCAGCTCTTCATGTAATCTAGTTAAAAATATTAATTTTAACATAAAGCAACTACTTTTATGCCAACCAGCTCAGCATGCTTACTTAAAATTCCTGGATCCCAGTGTCAAGCACTGGGATGACACCATCTGCTACCTACAAACCCAATGTTCGTACAGTTGTATGTCAAACACTGACTGTTTGTTGTGCAAGCTATCCAATGTTCATATACTGAAGTGTTTAGGCTCCAAGTTCTCTTTAAAGGTCCAATAGATGCTTGAATGTAAAAATCTATCCTGTGCTCGTAATAACAAAGTATTATTTAAAAACCTCAATTTTAAAGCTGAACCAAAATCAAAAATCTTAATCACTGGTCCAAATGGTAGCGGCAAAACCAGCTTAATCAGAAGTTTATCTGGACTTTTGNNNNNNNNNNGTACTGTGGAAAAGATATATATGATGACCTAAAATCCTATATACCTTCCATGGTCTATATAGGACATAAAAACGCCTGTAAAGATAGCTCAACAGTTGGTGAAAATATAAAATTCTGGGCAAGAATACGGAATACTAGAGAATTAATTATGGCAGCCGTTTGTTGCTTACAGTTGCAACCTGTACTTAATATCAAGTATAGTGAACTTTCTGCAGGTTGGAAAAGAAGAGTTGCGCTTGCTCGCCTCTTAATTTCTAATGCAAACGTTTGGATGATAGACGAACCATTTTGTAATCTCGACAGTTTAACGTGTGAATTAATATTAAATCTAATCTCAATACGCTCTGAGCAAAACGGTACAGTAATTATTACAGGACATAGCTCTACAGAACAACTGTGTGACTTCAAGACAATCGATATACGTGATTTTAACAGACCTCTTGTATAATTTTTGGCCTTAAAATTAACTCATCTCTTTCAAAGGCTCTATATTAAAAATAGAAAGCCCAGAAGAGATTACGTGTGCTAAGGCTTGGACGAGAAACATTCTTGCAGCGGTGAGGTTCAAGTTATCTTCTAGTATGAACCGCATGTTTAAATCACTTTTGCCATACCCCCATAAAACGTGAAACGCTTCTGCAACTTCAAGTAAGTAGAAAGTAATTCTATGTGGCTCACAAAGCCTTGCAGATATTTCTACCACATCTGGCCACTTTGCTAAGGTTTTTATGAGGAAGAGCTCGCCATCTGTCTTTAAAAGTGAAAGGTTTGTTGTTGGAAGCTCTTTTGGAGCATTACGCATTAATGAGTGAGCACGAGCATGGGCATATTGCACGTAAAAAATAGGGTTGTCTCTTGATTGTTCTTTTACTTTAACAAAATCAAAGTCCAAGACCATATCATTCTTGCGTGTTAACATTATAAAACGAGTGATACCTATACCAACCTCTTCCACCACATCCCTGGCTGTAAGAAAGTTCCCTGATCTTTTGGACATTTTAACAGGTTTGCCATTTTCAAAAAAATTCACAATATTATGCAATTTTACCTCTATCTTTGCTTGATCATCACTGAGCGCAGAGACAACTGCTCTAAGCCTTTTAATATAACCGCCATGGTCACTGCCGAGTTCTACGATCATATTGTTAAAACCACGTGATATCTTATCAAAATGGTAAGCAATATCTGAGGCAAAATAAGTCCAGCTACCATCCTCTTTTTTCAGTGCACGATCAACATCATCACCAAATTTTGTGGAGCAAAACAACATTTCTTTTCTGGAAGTCCAACTTTCACTTTCTTTGCCTTTTGGTTTCTCCAAGTATCCTTCATACACTAGACCCTTGTCAGATAATATCTTTATACTCTCTTCGATTTTGCCACTTTTTTGCAGCTCATACTCTGAAGTAAAGACATCATGATTGACTCCAAGCAAGCTCATTTCCTCCTTTATAAGTTCTAAGATAGAACTTAAAGTATATTCTCTAATTACTCGATTATCTTCCTCTTCTCTAAGCTCCTTGCCATATTTTTTAGCTAGCCCCTCCCCTATTGGTTTTAAATATTCACCTGGGTATAAACCTTTTTCGATGCTAATTTTTTCTCCCAGAGCTTCCTTATACCGCAAATATACTGACTTTATTAGTGTATCTATCTGCGCTCCAGCATCATTAATATAGTATTCCTTAGTAACATTATAACCAACTTTTTTTAGTAAATTTGCTAAAACATCACCAAACACTGCCCCTCTTGCATGACCAATATGTAGTGGCCCAGTTGGATTTGCAGATATAAACTCAACATTGATGGCCTGGTTGTTTCCAATGTTGAGAGTGCCAAACTCCG
>NODE_6_length_34276_cov_3.803298
TTGCGAGCGGAAACTCAACACTAGCCTGCAAATGGTCGTTCTTGCTTTCGCTGCTTTGCTTCTGAAAAGATTGTGAACAGGTTCTTGCTCTAGTAATAACCTTACTATACTTTCTATTTCATTTTCATTTATTGGCTGCGGTGCTCTTCCCTGTGATCTCCCTCCAACATCCTTAATTGCTTTTTCAAATTTTAATAGCGACTTGTTGTTTAGTCTAACATGATCCTGAGAATCACAAGCAACGATCTAGTCTAAAATTGGCATTTTTTGACTATCAAATCCTGTACCATGTACTATATCATCATTAATGTGTTCTTTTATTTTTTTAATTATCTCTACTGCTCTTGTTTCCATATCTTCTATGGCGCTATCTTCACTTTCTATGAGTATATTGAAAACAATTCCTAATAACTCCTATTGTAAATCCTTTTGTTCTTTAATATTCATAATTAGCCTCAATTTTTATATGCTATTTTGCTAAAGTAATTTTAGCAAATAAGTAATATATATACAATAATTTTCGTTTAAAAATTTTTTTACATTGGCCTATCTAAGTTATGTTTTAGGATGTAAAAGCTTCTTACTTTAATACTTTATTAAAGTAAACCATATATGGATTGCTATTTAGGAGCAGCTGTTGTACTTTAATCAGAAGATACAGTAATGTAAGAAGGAGGTACTTTATGTCTTTAAAAAATGAAATTTCTGAGTTGATAGAGCAACAGCTTGGCATTAAATATCATGACAATTGCTTAGCTTACATTATCCATAATTCGGTTGCAGGTGAAATATCCGATTCTATTTCTCTTTGCATAGTTGGCTGTGGCGATTGTGAGATTAAGTATCAAGGTATTGCTAATTCATTTAACATAACGAAAGAAGAAATTAACCAAAGTAATATAGAAAGCATAAAAAATAAGATAGAAAGTGAAGCTAGAAAAGAAGGTAGTGGATTTTCCGAGTTGATTTCTAGAATGGATCAATCGCTGAAAGAACAAAGTGAAAAGTCTATTACACAGATTTTAAATTCATCTGCTGAAGAGATGTTAAGGAGTTTTTGTGGTAGTTCTATACAGAGAACAGAGGATAAAGAAGTTAGTCTGTCCTCTGCTTCACATGAAGAGCCTGCTACAGAAGATTCGGAAACTACTATTAATTCTGATCTTTTATCAATTTAACCAGCTCCTCATATAAATTTTTTCTGTACCCAAGCTATATGTTTGTGAGAGGATAGTAAGCACTACATTTTTCTATTTCCATTATAACAGATTCGTCTATTTTTATGATGATCTTACTATTTGTACTCTGTCTAGGACTAAGCAATAGAAATAGTAGGATAACAGTAGTCAACCAAGATTCCATCATCACGTACTAGGATGATATAAGTATCATAATTTACGATTAGATTGACATAGGGTAAAGAGTAAATTAAAAATTAAATAGATCTTTTAATGCAGAATAAATGCCTATAGAAATATTGATGCCCGCTCTTTCCCCAACAATGAGTAAAACTGGAGGAAAAATTGTAAAGTGGTGTAAAAAAGAACAAGATAAAGTTGAAATAGGTGATGTAATCGCTGAAATTGAGACTGATAAAGCCATAATGGAGTTTGAATCTGTCGATGAAGGAGTTTTGGCAAAAATTTTAGTGTCGGAAGGAACAAGTGGTGTGCCTGTAAATCAACTGATGGCTCTAATGTTAGAGGAAGGGGAAGATAAAAGCGCACTTGATTTAGCTTCTGCCATCAATACCAAGGTTGAGAAGGAGGTTGAAGCCGATTTTTCAGTATCATCCAACTCTTCGATTTTATCTAGCTCTTCAATGTCATCCCAGTGCGTGACACTGGGATCTAAAAAAGAGGATAGAGCAACAGAAAATAGAATAAAAGTAAGCCCCTTAGCTAAAAAAATAGCTCAAAATGAAGGTGTTGATATAAAGCGATTAAAAGGTACAGGTTCATATGGTCGTATCATCAAAGCTGATGTATTAGAATTTTTAGATCAAACTAAAAGCTATGAGAGATTTGAGGAAAATACAACAGTTGAAGTAAGTAATATGCGCCAAGTGATAGCGCAGCGCCTAGTTGAATCTAAGCAAAATATTCCACACTTTTATTTAACTGTAGACTGCCACGTTGATAAGCTAATATCGCTCAAAAATGAGGTTAATTCAGCAAATGAGAACAATAAAGTAACAATTAATGACTTAATTATAAAAGCTGTGGCTTTCAGCATAAAAAAATTTCCTGATATAAACTCATCGTGGATAGATACTAAAATAGTAAGATACTCAAATATAGATATCTCAATTGCTGTAGCGCTTGAGGATGGACTGATTACTCCTATAGTAAAAAATGCTGATGAAAAAAGTATTTTATCTATATCAAAAGAAGTGAAAGATTTAGTAAATAGGGCAAGATCTGGAAAATTAAAGCCTGAAGAATTTCAAGGAGGAGGATTTACTATCTCCAACTTAGGCATGTTTGGTATAAAAACTTTCAGCGCTATAATCAATCCACCGCAATCTTGCATTATGGCTGTTGGTGAATCTAAAAAACAGCCGGTTGTCATAGGTGAAAAAATAGAGATAGCAGAGATAATGACAGTTACTCTCTCTGTTGACCACAGAGCAGTTGATGGAGCACTCGGAGCAAAATTTTTAAATGCCTTTAAGTACTATATAGAAAACCCTACGGTGATGCTTCTTGAGCCTTTATTATTATAATAAAATTAATACCTCTTAGTTTATACTTTTGTTAGTTAATAGGTTTAGAGATAAAATATGACTGATAAAAAGATAGAAAAACGTAGTATATCTTTTGATGATACAAAATCAAGATTTTCAAACGATAGGTTTCAAATAGATTCCTCATCTAATGAGTCAATAGATACCATTGGTAAAAAATTTAAGTATGAAGTGAAACTTCCAGGTGTTATTCACACTACAACAAGAAAAAATAATGTTGGAAGCGGATTAAATGAGTTAGATCTAAAAAAGAAAAATGAAAACTCTTTCAAGACACCAATAAAGAATATTGAAGAATCAGATAGTAAGAGAAACCAAAGTCATTTGCTGTTTCAGGAGGACTCATTTCCAGAACTACCAGCATGTGCATATAAGCCAGCACTGCTGCCAAAACCATCAAAAGAAAAAATAAAGGAAGCTGTAGATAAAATGCGCAATAATAGAAAAGCTCATAATTCTGCAAGTGTTGAAAATGGTGTTAGTTCAGACAGGTTCAAAGTGCGCCCGTTCTTATGTAGTGATATAGATGGATATGTAGCTCCTGACAAACGTGACCGTAATCTAGAAAGGTGTAGGGTTACACATGATAGCAGTAAGCTTGAAGCACAAATGGAAAGAAAGCATGAGTTTCAATCAGATCCAAGTGTTAAGCATGTAAAGGCTGATACTGTAGTATGTTCTATTACTAAAGGTCATGACAAAAAAGGCGTTAAATCTGATGTCTCATATACACAAGAGCCTACATCAGAAATGTCTAAGGTCAATGTGAGAGAATTAGCAAATAGGTTACGCGGCTAATCATTATTGGATTTTTCGAATAACAATTGCTTAAGATTTTATAAACTGTGCATATAGTACTCTATAAGAGAAAGAGAAGTGTGACAGCTTCTCTTTCTTAACCACTTGCTGAAGAACGTTTATCTTCTGTGGCATCTGGTGATGGAGCAACTAATCTGCTCAAAATCTCATCTTTTGGTCCCATATCATAAATAACACCATCTGACATGATAATCACTTTATCAACTACGGATAGTAACGGTAGCTTATGAGTGATGATAAAAGTGGTAGTATTTTGCTCTCTTGCAACATTAATTGCATTAATCAAGCACGCTTCTCCATTACTGTCTAAGTTAGCATTCGGTTCATCAAGCACTAAAAGCTTAGTATTACCATAAAAAGCCCTTGCAAGTCCAAGAAGCTGTTTTTGGCCACCAGAGAGTATTACTCCTCCAGGTCCTCCTATTGTTGTATCATACCCATTTGGTAAGCTCAGTATTAATTCATGTATTCCTGCAATTTTTGCTGCTTTGATTATTTCTTCAGGATTTGGATCTGGTCTCATGCGGTCAATATTAGCTTTAACGCTCGTGTTAAATAACTCAATATCTTGAGGTAAGTAACCAACATAATTACCAAAGTTTTCTCGATTCCAAGTATATACATCAGCACCATCTAGTCTGACTACACCTGATATGGGTTTCCAAACACCAACGGTTAGTTTTGCAATGGTCGACTTACCAGAAGCACTTGCACCAATAACACCAACAACATCCCCTGGTTCTATTACAAATGAGATTCCTTTTACTGTTGGCTTATTGCTCCCATAAGGAGTAAAAAATACCCTATCAAATTCCAACTTCCCTTCAGGCTCTTGTAGAGCCATAGTTTGCTCTCTTTTTGGGGATGTTAGGATAAGTCTTTGCAGCCTGCCATATGACATCTTGGCTTGATTTAAAAATTTCCAAGTATGAACTGCTGCATCAAATGGAGCCAATACTCTACCCATCAAAATCGAGGCAGCAATAATGCTACCGGCAGTTTTGTGAGCTGTGATTGCAAGTAATGCACCTGTTCCAATTACTGAAATTTGGAGAGTTGAACGTAAAAATTTAGTAATACCAGTAATTACATTAGAACGATTCTGTGCTGTGACTTGCATTGCACGATTTTGATCATTCCGTTTACACCAATCAGAAACTATAAATTCTGACATACCCATAGCCTCAACCACCTCTGCATTTCTTGTTGCAACATCTATAGCATTAATATTACGTATAGTTTCTTCATTGGTTTCTCGCAATATACGCTTAGTGGCAAGTTCATTCCATACTGCCATTGAAACTAATATAATGATCCCGGCAATAGCTATAAACCCTGTAGAGGTATGTATCATAAAGATCACAACAAGGTAAATTAGCGACCATGGAGTATCGAACAGTGAAAATATACCATTTCCTGTAATGAAATTTTTTATTACTCCAAGATCTCGTATTGCTTCACCACTTGAAGTTGAGCTTTGTACTGATGTTAACCTGATTGACCTTACTATTAGATCTGGTGTTGCAGTTTTATCAATCCAATCACCAATTTTAGCCATAGCTAAATATCGACAAGTTTCAAGCATTGCAGAACATGCAAACGCAGATAAAGTAATAATCGTCAGCATAACTAGTGTTGACACACTCTCGCTCGATATCACTCGATCAAGTACCTGAGAGGTATAAAGTGGCAAAAATAACATTAACGCATTAATCCCTGAGCTAAACCAGAAAATAAACCAAAACGCACTCTTGCACTTCTCTAGACAAGTATATAGTATACTTTGCTTTAATTCCTTTTTTATTGACGGAGTGATTTCCACAATCTTCCTTTTTATTTAATTATATGTACCATATATAGTTTTTATTTCAAAAGTATTAACAGTTATTGCCTTGCCATATCATTAATGTAATAAAATATTAATGATATGCGAATATAAACTTTTTCATGGAAATTTAGCAAGGCTATCTAATTTCTTCTCTACTATAACCTTATACGATAGCCTTGCCAATTGTTCTACGTTTTTCTTATCTACTACTAAATGAAAGTTTACTAGAATGCTTACTATCACTCCTCTGAAAGTTGATGCTATCAGAGTCAGTGACTACAATCTGCATCTCTTTTCCTCTTTCTATATGATCAGGAAGTATTATATATACCAATGATCTAGCTGTAATTGCTCTTTTTCTCACACAAGATGGACTTGAATATACCCTTGGTCTATATCTTTCGAATTTAAAACAGTCAACAGTAATCCCCTCCTCAAAGTTAGAAAGTATTAGAGATGGAGATTTACTAACTTCCTTATCACTCACAGAATTATTTGCACTACCATAACTCACATGACGCGCTGCACTATGATTGTTACCACACTCTTCTCTTGAGGTTGAACCGCTTGGATTAAAAGGAGTCGAAAATATTGAATACCCATTGGTATCACCAAATCGTTTTATCAACCCACAGTTTTCTTCATTCATTTTTGTAATATTCTCGTAATTAGCACCTTCTGATAAGCTTGATGAAGCAATAAGATCTTCTTTTTTCTTACTAAAGATATTGCCTATTTTTAGCTTAGTTGCAACATTCTTGAATTTGTTTTTCGGAGCTTTTGGTTTAATTTCTGGATGCTCATTTATAGTAATTACACATGATGGATTATCTAACTTGTCCATTGTATTTTGTACTCTACTGTTGCGTCTTGAATACAGATTAATTTTTGTTGTTAAATCATTCAAAACAGGTGAACTTTTTCTACCTTCTAAAGACTTATTCGAACATAGTACTGCACTACCACCCCTACTCATTTTCTGAGGAGAAATATTGAGTTTGTCTTTACTCTCTAATCTAGTTTCATGCGTAAACTTGTAAAGTTCATTTTCCAATTGTGAAATATCTTCTGCGTTCTTTATTAATAATTCTAATATTGAGTTGTATTCCTCCAAATCATGATCTCCTACTTTTGTCTTAGCTAACTTTCCTGTAGCCTCTTCAATTCTGTTCATTTTTTCAGTATAGTTTTCTATCTTACGTTTAACAGGTTCTTTTTGAAGGCCAATCACTAAGTTGTATAAGATAAGTAAAAATGATATTGAAGAAAATGCAATGGAAATCCAGGTAGGAATTTCTTCCTTTTCAGATTCTGCATTATTATACTTAACGCAAACAGAAATAATGACACTTGATATTGACATGGCCAGATTATAGTATTCTAGAAGCTTTTTGCTTCTTTCTTGACCTTCCATATTAAGTTTATCATATTTCCTTTTTTTGTTTTTCCTTATTTCATAAAAGAAATCTAAAAATAACCTCAAGATATTTGTGTCACCATGTTTAAAAGCATAATCTAAAGCTGTTTTTTTTGCATTATCCTTTATATCAAAATTTATCTTCTTATTTACAGTTTTCTCTCCGGTGCTGATTGTTAGGTAGAATAAGGCTTTAATAGCTTTTTCCCTTAAGTGCTCATTTTGTTTACGCTTTTCTAAAACTAACTTTTTCAAAAATTGACCTTGCTTAAAATCCTCATTTATAGTTTTTTCAAAATCATTATCACTCATTACAAGATAGTGTAATGCTGTTCTTCCAGATTTAGATACAACATTTAACATTTTCTTATTATAGGGGTAATGATTATCTATCATAAAATATTCTATTAACTCAGCATTAAGGCTCATGGCAGCTAAATGTAGAGGTATAAGCCCTTGACTGTTTGTGTTTAAAAGTGGTACTGTATTCCTAATAGTTGACTTGGCAATACTTTCAATAACATTCTGAGAGAATTCTATGTCGTCGGCAAGAGCAGCCATTTGTAACGGTGTATTGTCATTTTCATCATATAACACTTTGATGCTAGCAGCCACCTTTTTACCTACAAGTTCTCTTGACACAAATTCAAGACATTCCTTATTGCCGCTCAAAATAGCTGCAAATAACAACCTTTTTTGTGTATTTTGTTCTAAAAAAATACCCTTTGGGCTTTTTTTTACCAAATACTTAATGCATTCTACTCTTCCACTGAGAATAGATAAGTGTAGTAAAGTTTGTCCATCCTTATTTTTCTTACTTAATATTTCTCCCACTCTCTCTTTTTTAAAAAGGTGCTCAAGGCATGATTTATTACCAACACGTGCTGCCATATGAAAGACGGTGTAACCGTTGCTATTCTCACGCAAAACCTCTTGATAAACGTCAAATTTCTTCTCTTCCAACTTTTTTTCTATCATGCTTAAAAACGATAAATCAAGTTGGGCAGCAAAATGTAAAGGGGTGTTTCCTTCATTATTACTCTTATTTACTTGCATGCTTCTGTCTATTAATAGACTCACACATTTTTTTCTTAGTTCTGTTTCTGTATTACTCGATAGAGCTAAGTGTAGGGCCATATTTCCTTTGCGTGTTTCTGTGCTTAAATCGTAATCAGGAAATTTCTTGAGTAAAGATGTTAGACAATCATACTTCCCGTACATTGCAGCTAAATGTACAAGATCTCTTCCATAATCACCTTTGGATTGAAGTATGCTATTTCCTATATTTTCATAAAATAGCTCTATACAATATGAATTACCATTTATAATAGCAATATGTAAGGGGGTGTTACCTTGTTTATTCTGAACAATTTTTGCACCTGATTGAATAAACAATTTTATTAGCTTGTTATTTCCATGTTTTGCAGCTATATGCAATGGGGTGTTACCATCTACATTTTCTTGATTAATTTCACTTTTTAGTCTACCTAAAAATTTTAGATGCTCTATAAGAAAATTTATGGCATTTTCTTGAGTTTCTGAGTTACCTTCAATCTTATGAAAAGGATTCTCATTATATTTATTTTTTAAAAATTGTACTTGATTATCAATGAAGCATTTTATGCACTCAGCATTTTCAGATTGCACAGCATAGTGTAATGCGTTATTTTCATATTTATCTGTTTTAATTTTCTCCTTATCAAAAATTCCTTTTGCTGTCAATATTTCTTTTAAATATTCTAGGATGTTAGGACTTCCGCTTCTGGCAGCATAGTGTAACTCGGCTTTATTATTGGTAGTGCAACTAAAATCTGCTTCATTTTCTATGAGAATTTTCAAGCATTCTTTATTGCCAGATTTAGCCGCATAGTGTAGTGGTGTTTTACCATCTCTATCTTTATTCCTTACTGCTTCTTTAATGTCAAAATTAGAATTTTCTATCACAAAACATAAAATATCTTCTTTACCCGACTCAGCTAAATAATGTAGAAGTGTTTTATCATTACTATCTGCAAAATTCTCCAATTTTATAATCAATTCTCTGCCCATACCAAGAATTAGAGATACAGCTATTTTAACATGAATATCATAATTCCTATTTTTCTTTTGTTCTTTCCCAATTCTTTCAATTGCCATTGTTAATAGCGAAGAACGATCATTACTTGTTATATTCGATCCATCTTGACGAAATTTTTCAGCTAATGAATCACTTATATTTTCTGCTAAAATCCTGCTTTTTATACAATCAAGATTATTAGTACATATATTATAGTTTTCTTCTTGAGTTACTTTATTAATATAATCATATATGATCATTAGGTCTTGCTTATTGACTTTATCTTCTGAATTGCCTTGTAATGAAGAGAGGTCTATCTCACTAATCGCTCTGGCCATACCAACGTTTCCCGCAACAAATAAACCTGAACTGAGTGTCTTTGCGCTTGTACTAGATTTAGCTTTGAAAACACTAGTAACTGTGTCAAATTTGTTTTTGAACATACTCTACCTCATAAATAATAATGCCGGTAGTGAATAAGGCTTTAGTAGATACCACTGTAATTTTTAAGCCTACAAAAATTCACCAGCGGCCGCATTATATAGTAGATAATTTTTTGTGCTAGTAATATTTTTCTAATTCCCACTTTTGCCTTGATGCAAAGTCAAGAGAGTCTACATAGTTTCTCTGTAACCTTTCAATTCCTGTCCATCCAATCATCACTGCATTGTCTGTACATAAATTGCTTGGAGGAGAAAGCACGTTCAAGTCTATGTGCTTTTTTAATCTCTCTTTCAGGAAATTATTTGCTGCAACTCCACCAGTAATTACAAAATCATTGATTTTAATATTTAAAGATACAGCGATACCAATAGCATTTCTGACTCTATCGAGTAATATGTCGCTAATACACTCTTGAAACGAAGCACACATATCACACACATCCTGTTCACTCATTACAAATTCTCGTGCTAAGTTTTTTACCGCTGTTTTAATTCCAGAAAATGAAAAGTCACATCCAGAACGTTTTATCATTGCTCTTGGCAGCTTAAATCTCATACCATCACCTTTTTTAGCTAACTCTTCAATTAATGGACCTCCTGGATAGCTTAGACCCAGCATCTTAGCGACTTTGTCAAATGCTTCTCCTAATGAGTCATCAAGCGTTTCTCCAAGTTTGATGTATTTACCTACATCCTGTGCAATTAAAAATTGGCAGTGACCACCTGATATCAGCAGGACTAAAAACGGAAATTTAACCTCATATAGTAGCCTAACAACTAACGCATGTGCTTCTAAGTGATTAACTGCAATAAACGGTTTTTGTGTTACGTGTGCAATTGCTTTAGCCATCATTGTACCAACTATTAATCCACCTATGAGTCCTGGTCCTGATGTTGCTGCAATTGCATCCAAATCACAAAAATTAAGGTTATATTTTTCCATAGCACTTTTTATTAAACCACTTAAATGCTTCATATGAGCACGTGATGCTATTTCAGGAATCACTCCACCGCACTTTTTATGCTCTGCCTGAGAAAGAATTTCGTGAGCAAGCACTTGCTTATCACTATTTACAATCGCAACTGCAGTTTCATCGCAACTTGTTTCAACCGCTAAAATGGTTTTCATATATATTTGAACTCTTTAAATTGCGAGAACTATAACTTAAAATGTTGAAGAAGTTAACTATATTCTGCTGAGCTAATTATCATCTTCAAATATAGAACCAATTTTTTTGCTTTCAGGAGAAAATTTATTAGTCCAACTGCTTTGTACTTTGTTTATATCTTTAAAAGCAGTTTTATCGCTATATTCCTTTACTTCTTTATCTATTCTCTCCATTATTTGTAGATCCAGGTAGCTCTTTTTCCATTGGTTAGTAGCAAGAAATGCTCTGTTTAAATCTTGAGTGCGAATTAGATATTCTTTATCTTTAGGATAAACTTCTTGAGCCCAAGCAAACAGCTCAAAATAGCGTGCGAATAACTCAGACGCACGTGATTTTGGAGTTTGATAAGCTTGTATCTCTTCAAATATAATTTGACCAATAATTTTTTGTACCAGAATATTTGACTGCTTTAAGTTCTGCTCAATATCATGATAAACTTTATAGAGAAATTCTTGTTCTAAGCTTAAGTTCAGTTTATTTTCAACCATATGTGAAAGTTCATGTACTATGATGTAAGGATTTGACCTTCTTAGCACAATAACATACTTATTTAAACCAGAAGAACGAATTGTCTTACACACTCCCTCTTCCATTTCCACTAATCCTTCTTGATATATTTCAAACGAGAGTCTATTTTGCTTTATTAGTGACAAAGTGAGGTTTAATGTATTTCTAAACTTCTCAAATTGATAGAGATGTTTGACATATTGTATTACGTTTTCACTATTTCCTACTTGAGTTGCTTGTTTTATTAAGTTCCTGATTAGCATGCTTCATTATTAAAGGAATTTTCTTTATGCTCAAGAATTATAAAGTGTTTTCAGGAAGTATAGCTAAAAAAGTTTAATTTACTTACATTCCGCTACTTATTATTAGCCAAGAGGTATCACGTCAGTATGACTTAGGAATGTACTAGATATAAAAGTGCAATATCAAATATATTTTACTAAAAATCAATCAACTTTTCACATGTTTGCTCTTCATAAAAGAAGCTCAATGTTATCATAGTACCAAGTTTTGCTTCACTTTGAATGTTGAAAGTTCCACCCATTAACTCTACTAATTTCTTGCTTAGAGGTAATCCGATACCTGTGCCTTCGTTTCTATATCCCGAATCTGCTTGGCCAAAAACGGACATAACTTTATATATGTCCTGTTGCATTATCCCTATTCCATTATCATGAAACTCAATAGTTAATAATTTTTTTTCTATATTCTCTTTAATAATCATTCTTATTAAACCACCTTGAGGAGTGAATTTGATTGCATTTGATAACAAATTTATTATAACTTGCTTCATTCTTTTGGGATCGGCGATAACTAATAATTGTTTATCAGATATCTCTTTCTTTAAACTAATACCTGTTTCTTTTAGTTTAGGTGATAACATTTTTAAGCACGAATCTATTATCTTATTCAGATTAAACTTCACTTTCTCTACTGTTAAACTACTTGATTCAGCTTTAGAAAAATCGAGCACATCATTAATCAAAGTAAGTAAATGTGTACCAGCATTATATATATCGTCTACGTATTTCTTGTATTCAGAGTGATCTACCGAACCTAAAGTTTCATTTTTGATCAACTTTGCAAATCCAATAATAGCATTAAGAGGTGTACGCAACTCATGTGTAACACTTGCAAAAAATTTTATCTTATTTGCATTTTCTTGCTCTAATGCCTCTTTAACCCTTTGTAATTCAATATTAGTTTTATGCTGCTTGGCTAGCATTTGGGTGTTGGAAAGGTGCAAATAAAGCATTATTAGTATTAAGATAACCAGTAATAAGCCCATTAATATTGAAAATAGACTATATACCATAATATAAGAGTCATTATAGCTTTGAATGATCTTCAAAAAAATGAAGGCTTAATGTCATCTTCATGAAATATAGGGAAAGTAGAAGTTAATGTATTTCCTGTAGCGTAAAATATTTCTTGATTGCTTAGCAATTTATCAATTTCATCATTTGTAAGCAAATGCTCATAGTCATGACCTTGAGTATTAAAATTACTGAAAATTACTCTGGCATTTTGATCATACAGTATTAAGCTAAAATTTCTTACTTTGCTTACTGATTATAACAATTCAGCACGCAATTTTACCAGCTGGTTTATGTAATCAAAACTGTTATATTTAACATGATGTTTTTCTATTAGTAAATAATGATATTTTTTTATTATACTATTTTCCAATAGATCTTTTTAGTTTGCATTTGAATTACGGTAAAAAGAAAGAAAATTATTCTTTAATGAATAATTGCGGTATATTGTGCCCAATAAAACCACAAAAATTAATAAGAATAGCGAGATAATTTTTGTATATCTATTTGTTTTTAGTGTAGTAAACATTAATTTACTTAATTTATACATATTCTTCTTATTGTGAAATAACGTCTTTTATTGTATTAATAAAAAATTAGCATATCATACTTTTATGACAATTTCTCCTATCTTGCCAGTTTATTCTCCTATTAACATAAATTTTTCTTATGGCAAAGGTATTTACTTGTATGATATCGATAATAAGCGCTATATAGATTTTCACTCTGGAATAGCTGTTAGCAATTTAGGTCATGCCAACCCACGATTAACTGATGTCCTAAAATTACAAGGAGAAAAACTATGGCATATATCAAATACCTATAATATATCTACTGCCAACAAATTTGCAGAAAATTTAATAAACAACAGCTTTGCTAATACTGTATTTTTTGCAAATTCTGGATCAGAAGCAGTGGAATGTGGACTTAAAATCGCTAGGGCCTATCAAAATGAAAAAGGTAATAAAAATCGCTATAGAATTCTAACATTTCATGGTGCATTTCATGGAAGGACATTTTTAACTTGTGCAACAAACGATAGACATAAATTTTCTGAATTACTGAATCCTTATATTGACTGGTGTGATAACATAGAGCCCAATATTGAGAGTGTAAAGAAAGCAATTTCTAATGGCATAGGTGTTATATTAATAGAACCAATACAGGGACAAGGTGGTATTAAAGTAATGAGTGAGGTCTTCATGAAAGAGCTAAGAGAACTATGTAACGAAAACGACATACTGCTATTTTTTGATTGCGTTCAGTGCGGTGCTGGCAGGACAGGAAAGTTATTTGCATATGAACACATAGGAATTAAGCCTGACATATGTGCTCTTGCAAAAGGAATAGGAGGAGGTTTCCCTCTGGGGGCTTGTCTTGCAACTGAAAAGGTTGCTAAGTACATGGCGGTCGGTATGCATGGTTCTACTTTTGGTGGTAATCCACTTGCAACTTCATTAGGTAATGCTGTATTGGATGAATTGCTCAGCCCTGGCTTCTTAGAAAATGTTGAAGTTAGAGGTAAGTCTTTAAAAAATAAACTAGAGGACTTAGCAAGCAAGTTTCCAATGATAGAAGAAGTGAGAGGGAAAGGGTTGATGCTAGGAATAAAAGTAAAAATGAATAACCAAAAATTTGCAGAAGAGCTAAGTCACCTTGGTTTACTTACTGTTGGAGTAACATCAGATAATGTTCTAAGAATCTTGCCTCCACTCATTATTACTGAAAAAGAGATTGATGAAGGCATTGAAATCCTCACTCAGTATTTATCTAAAAAGTTCTAGTTAAAAATTAAACCTTCCTGCTCACTAGTTGTTGGCTGTATCAAAATTGCAGATAAAGCAGTAGCTACAACTTTATCAGCTACTTCATTTGTACACTTTGCCTTTTCCTGTTCTCTTATCAGTGTAAGCTCATTTATATCACTTAGTGAGTCAAATTTTGTTATATCCTCAAATATAAATGATTGCACGATGTCTTTCGGAATATTGAAAAAAGCCGAGTTACCAAGCGATAATGTCATATCTAACAAACTTTTCATTGAGCCGTTTCTCAAAACACATTTAGACAGTTCTCCTAAAAGAATTGGCATTCCAAAAATAAAAAATGCTCCTCTCACTAAATAGGTCGTTATTTCATATAACAATGCACCACACAAGAGTGCCAGTGGTCCAAATATTATAAAACCGCAAAGTAAAGGCAATGGAATGGTCTGACCTGATGATATTCTACCTATAAGCTCCATTGAAATTATAAACCCAATAAGTAACATAGCTCTACCTAGATATGTCCTTTCTTTAGAGCGTTTGTTAAAGTTTTTCTCACGTAACTTAGAAAAATCATTGTTAACTCTGACTTCAAAAATATTATGGTTGATTTTTAATTTTAGCTCTAAGTCCTCTATTCCATGATGCCACTTATGACACCTTACAATTTCATCAATTATCGTACTAACTTGATTATTGATTTTGTATAATTTGCTTTCTTGATATAAGTTGCCTTGATAATATTTTTCTCTCAAGTCTACACAATTTAAATTCTTTAAATCACATAAAAAATCTTTGATTTCTTGTGCCATTTTATTAGCATCATCTTCGTAGCCTACAGCTTTCAAAATTGTTACCAAGTGTTTATTTTCAATTTGAGTAATTGTTCTATCTAATGCACTTATATATTGCTTGGATTGAAAATATGAGATGATTTTTTCTTTACATCTATCCTCATCGCCTTCGTACAAACTATTTCTTTTGAAACTGCTGTCATGTTCTTTAGCAATTTCTAATGCATGAACCAATACATTTTGCGCCTTCACACTACTTTCACAGTGACAGTTTCTGATTATGTGTACATACGCTCTTGCACTGGTATCTCCAGATTTATCTATATTGTACGCTTTAGCCAAAAAGACTAAATAGTCAAATCCTGCCCAAAGATAATACATTACTTTTGTTATAGCACTCCCCACAGAAAATAAAGCTGAGCGTGTGCAAGATAATTTACCGTTGTTTTTAATTCTGTTCTCATATGAACGAAGGTATGCCTCTGTACTTTTTAAAATCCTATGTAAATCTTGTTCTGTCTTTTTGACATCAAAATCATTTATATCATGAACTTTTTCATACGTTTCTTTTATCAAATCACTAGAAAACTTCTTCAGAGCTGAATCATCAATATTTCCTAATGCATCAATATTTTTACTAATATAGATTTCTATTTTTCTTCCAAGTTCTTCTCCCATTCTATTTTTTAGCAACTTATTGTATTTATTAGTAGCTGGAAACAAAACTTTCTGACAAAATTTCTGTGGTTCGTTTTTAAAATTTGCTAAGATCTTATTCACAAATAGCTCAACTTTTTCACCTGCAGCAGCGAAAAACCATGATTGTCTGCTCTCATTACGCTCTCTATTTCTTCCAAGATTCTGTAGGGCTTCAGATGGATTATTGAACTGACTAACCGAATCTGCAAATATTGATGCAACATGATTATATTCACTATCAAATCCACGACCTTTCGATTCATCTATAACCGTTGTCAACGCATATTTAGCTAATGCATCAAAATCTCTTTTTTCATAATCACAATAAATAGTTCGATATTTACCTATTTGATTACGTATTATCGCTGAAAAGGGTCTATTTTCTCCAATACCAAGATCATTTTTCCCAATTCCTGCAAAGATACATTTATTTTGTTTGCAAAAATCAATGAGACTATGTAGTATACCTTCCTCTCTTTTCATGAGGTCATGGAGCTCTTTGCTTAAGCGCCAATTATCAACTATTAAGCTGCATTGCTCGTTATCACTTTTACTCAATGCTTCAATTACTGTCTTTATTTGCGGTAAGAGCTCATCTCTAGCAAATTGCTCACTAAAGCCTTTTCTCTCTAGGTAGCTTATAATATTGTTATCATTAGTGGTGCTAACATTCTTTTTAACATCTTCTGTCAATTCACTCAAACCTTCTCTTCTTCTTTTATCTAAAGTAATATTATCACACTTCATTAAATATGAGAGAGTAAGATCGATCATTGAATGCATTACTCTATATTTTAGATATTCAGCAGTACTACTGAAATCCACCTTTTCTTTTAATTCAGATATTTGCTCTTCTGTCAGACTAGGATGTTGCTTTTTAACGCAGCTTATAAAGTTCGCTTCGCGTAACTTGAGCCTATAGTCTTGATAAGATATCCCTTCAGGCTGAAATTTATTATACACTTCATAACGTGTACTACCTTCATATACTAAATTATCTCTACCCTGCAACGCAAAGTTAAGATTAACTATACTATTTACATCATCAGCTAAAAGCAGAGCACTTTCTCCAATTGGGCTTTGCACATTCCATCTTATAGAAGTTAATAAATCATCGGTATCAACAAGCTTATTGTAATTAAAAACTTCTTCGCTCTTTTCAACATATTCATGAGCTGGGCTCGATTTTTCTCTAGTAAATAAGCTACGCACGTTAGCAAGAAATCTAGAAAGCAGTTCTTTTGACTCTACACCAGTTGCTTTAGTTAGTACCCACCAAATTGGCAACATTACTATACCAAATATAAACATAGAAATTGTATAATATAAGTTTCCAATTAAAGCAGAATACAGCCAATAATCTGAAGTGAGACCAATTACAGCAGCAACATTACTATTTATAATAGGAAACAATATAGCTAAAGATATGATGGAGGTAGCAATGTTCACTACAAGTGCTTGATTGAAATTTGTTATCCTATTGGTTTTTGCAATAACACTTGCTGTTTCGATGGCGTTTGCAATACAACGTCTACTCAATCTTGTCGGGCTGATAACTTTTACGCATCTATTTAAAATCCTTCTCTTTGGTGTTGCAGTTAGGTAAGTCGTAGGATATTTCTCATCAAGCTTGCACATGTTCTCAAAATCCTGCTGCTTGTTAATACTGTCTGCTTCATCAACACTAATCCACAACTTGGTATTTTGGTCTTTAAATTTACGATCATTTTCTTGCTGTAATAACAGGTCATGTGTCACTATAATTGTTGTAGATTTAGTTGCCTTCAGTGCATTTTTAATTTCCTCAACAGTTTTAGGTGTCCTAATGTTTACAGTAAATGCATTACTCATCATTTTTTTAGCTTGGTTTACTAGATCACTGCTTGGTACTGCAACCAGATGATGAAATCCTGCTTGGGCTAGTACATAACTCAGTATTCCAATGTCGTAAGTCTTACCAAATCCAGTTTCTGCATCGATCATAATATTACAGTTAGCAATGGAAGGGTTTTTGAGATGTTCCAATATCCCTTTAACAACAGATTTACGACGTGCTACTATTATAGATTCCTTTGTATCATCAAGTTTTATAGATTCACCTTTTAGCTTGTAGTTGATTTTTTCTAAGCTACTTATAATACTTTGCTTTTCTTGATTACTGATAGAACTCACACATTACCCACTATAATTATCACAATATTAATTATATGTTAATTCAGTAAATTGTCAATTCTATGGACAAAAAGCTGATTTCAACTATCATATTAATATGAATATATGCCTCGGAATAATTACTTCTCTCCATGGAATCAAAGGAGCTGTCAAAATAAAAACCTTTACTGAAAAGCCCGAAAATATTTTCCTATATGGTGAACTAATAATCGGAAGTGAAAATTATAAAATAAGCTTGGTGTCTGTTGTCAGTAATAATTTAGTAATAGCAACAATTAGCGGTGTGAATTCCCGTAATGAAGCAGAACTTTTTAGAAATAAAAAGTTATATATAGAAAGAAATAAGCTACCACAGTTAAATGATGAGGATGAATTTTACCAAGATGATCTTGTGAATATGGAAGTAAGACTAGAGAGTAATGAATTATATGGCTATGTGAAATCTGTAAATAATTTCGGCTCGGGGGATATATTAGAAATTTTGGTTATCAGCACAAAAAAAAACATTATGTTATCTTTTACTAAAGAAGTATTTCCATACATCAACATGAAGGAAAGGTATATAGTAATCAACATGCCAGAATTCATTGGCCAATAAAAATTTTGATATTTGTATAAAGTTATTTATAATAATCAGACCAAATTAAAAGTGTAATTATGGCAGAAAGGGCTAATGATATCAGGCCAGGTCAGGTACTAGAACATAACGGTGGTTTATTTTTGGTTATAAGTATTATGCATACTCAACCTGGTAAGGGTGGTGCTTACATACAAGCCGAAATGAAAAATATCAAAACTGGAGCAAAGCACTATGAAAGATTCCGCTCTGATGCAACAATCAGAAGGGCTATTTTGGATGAAGATGAATATGTTTATTTTTTTACTGAAGAAAATATCGTAAATCTTATGCATCCAAGTAATTACGAGCAGATTGTTATAAATTTAGACTTATTAGGAGAAAAGAAGGCTTATTTGCAAGATAATATGAAAATTAAAGTAGTAACTTATCAAGATAAAATAATTTCTGCACATGTGCCTGATCACGTGACACTAACTGTAAAAGAAACAGAGTCTGTTATCAAAGGGCAGACTGTTACTGCTTCTTATAAGCCTGCAATTTTGGAAAACGGAATACGCGTTAACGTGCCTCAATTTATAAAAGAAGGTGATAAAATTGTAATACATACTCCTGATAACAGCTATTACGAAAGAGTGAAAGAGTAAATGGCAATTTCATCACCACGAATCAATGTGATGCTTGATTCTGTACGCAGTGCCTCCAAGCAGCTTATACGTGATTTTAATGAATTGCAAATTTCAAGCGTTAAGTCAGCAGACTTTATCAATAAAACTTATTCGAAATCCAAGCAACTTATGTACGATTGCTTGAAAAACTACAATCAGAACTATGACTTTGTTTTTGAAGACAATGTAGGCCAAGATCTAAAAGAAGGAAGTTATACTTGGTTTATTATGCCTATAGAAGGCAAGGAAAACCTTTTTAGTTGTATGGTTTATTTTGCAGTATCAGTTTGTCTCATTCATAAAAACAGAGTTGTAGCAGCTGTGATTGATGCTCCAGCCCTTAGAGAAACTTTCTGGGCAGAGGAAAAGAAAGGAGCTTTTCTTGAAGATTTCAAATCTCGCCATGTAAAAATGCGGATGAAAGCTCGTGAAGGGGGAATAATAGACATAAGTGGTAATTTGTTAAATAAATTACCACTTGACAATAATAATCTACGCTCCCTTGGCTCAACGGTACTAGGTTTTGCATATCTTGCTGCCGGAAGATACAATGGAATAATTTACTCTGGAATTAATAAATATAAAACTTCACTCGGTAGGCTTTTTCTGCAAGAAAGCGGTGGGAGATTAAGGGAAGATAACGCGCTTATCATTGCTGGAGATATAAACTAAAGTTCATTCAAAAGAGCAAAAGTCACGTAGTGAAAATAATAAATGGTTATCTTTCCTTACCTACCCCTCATTGCAGCAGGGTGGCAAAATAAGATAGACGAGAAAAGACAACTATAGGAACAAATAGTCAGTGTGTGACAATGGCATCTAGTCCTTTTGCACAAAAAACGTTGTAAAGTGTTTACCAACTTAGTTGGATCTCAGTATTAGCTACTTTCATGACAAGAAATAAAGCACTGATTTTGTACATTAACCATGCTTTTAAATAGATACCTTATTCTTGGCAACTTTAAACTCAACAACAGACACAAACAGACAATTTCTCAAAAACTTTTACAAGAGATTTTGTTAAATGCTCTATCATTTCATTTGTATGGTAAGGCGTAGGAGTAATACGGAAGCGCTCAGTCCCCTTTGAAACTGTTGGGTAATTTATATGTTGTACATATATTCCATACTCATCAAATAACAATTTTGATGCTTTTTTGGACAACTCAGGATCGCCAATTATGATTGGAATTATATGAGTTTCTGTTTGCATAAAATTCACTCCTGCGTTTCTCAGTGAGTCTTTTACCTCTTCAACAGACTGCTTTTGCTTCTCTCTTTCAACATTGCTCGATTTTAAATGCTCAACGCTTGCCTTTGCTGCTGCTGCTAAAACGGGTGACATAGCAGTAGTAAAAATAAATCCTGGGGCTGAACTTCTTATTACATCCACCAAGCTCTTTGAAGACGCTATATATCCACCCATCACTCCAAAAGCCTTTGATAATGTACCCTGAATAACAGTTATTCTATCCATCAAACCTTCTCTTTCTGCAATTCCGCCACCGCGCGGTCCATACATGCCAACTGCGTGTACCTCATCCAAATAGGTAATTGCATTATACTGATCTGCTAGATCACATATCGCTTCAAGCGGTGCTACATCACCATCCATTGAGTATACAGATTCAAGTGCTATTATTTTCGGCGTTTTTATATCTATAGACTTTAGCAACTGCTCTAAGTGATCAACATCATTATGCCTAAATATGTGCTTCGGTCTTTTGCCTGACTTTATACCTTCTATCATTGAAGAGTGATTTTTCTCATCTGAAAAAATTACCACACCCGGAATAACAGACGACAAAGTGCTAAGCGTAGTTTGGTTGGCAAGATAGCCACAAGCAAAAGTTAAAGCAGCTTCTTTTTGATGCAAGTCAGCCAAAGACTTCTCGAGCTCAACAACTTCCTTTGTTGTACCTGATATATTTCTTGTTCCTCCAGCACCAACAGATGAATTTTGAATAGCAGCAATGACATTATCGTTTTGTGACATTCCCAGATAATTATTACTGCACCAGACAATAACCTCTCTATTTCTTTCATAATCCATAATATAGGGAAGTTTGCCAGGTAATGACGCAAAATGCGTAAATTCACGATAGCGCCCTTCTTCTTTTATATCTTTGATTTTATTTAAGAATATTTCTTCGTAGTTTACCAAGTTTTTATCTATTAACAATCAATATAATTATAATAAATCATTAAATGATAGACTACTATATTTATTACTTAGAATGACATTCTTCTGTCTTCATAACCTTTTTGACCTGATTATCCTCAACTAAGCTTTTAGGCCTATAGCAGTACGTAATTGTAGCTGCAATAAGACAACAAACTGCAACTGCTATTCCTATTGCTAACATTTCCAAGTAAACTGCAACAGCTGCTCCTAAGGCAATAACAGTTATTGCAAGCGCAGAAGCAGCTACGACATACTTTTTTGTGTTTTGTGGATCATTCTTTGAATTTCTTGGTACGGTTGCTGAATAGCCTAAAGATGATATAAATTCCAAAAATCCCTTATTTTCTCGTTTTTTTGCCATATCTAAAGAGCTTTCTTTCAAAAGAGTATCTAATGGTGTATTAATAATTGGATCATTTTCTAAATACGGGCTTGCACCATTGTCTAGTAGCAATTTTGCAGATTTTTTACGCCCTTCATTTATTTCTCGATTATAAGCTATAACATGCAACGCAGTACCAATATTATTGCTTTGCATATTAACATACCTTTCTTTATCTTCTGCTGCACTTATTAAAATAGCAACTACATCAGGATGGCCATTATCAGCAGCTAAGTGCAGTGCAGTTTCATCATTATTATTCTGTAAATAAAGATATGCATTGTTTTGTAAAAGTAATTCCACCATTGCCGAATTACCTTCTGCAGAAGCGTACATCAAAGGAGTAAAGTTATGCCGATCTTTAGCATCAACTGTTGAGCCACGCTCTATTAGCAATTCCGCAACATCTAAATGTCCACTATATGCTGCTTCAATGTAAAGGAGTTACTCTGCTGCTTGTACTGCTTACTGAATTAACATCTGCACCGTTATCGAGTAAAAGCTTCACAAAATCTTTATGACCATTTCTAGCAGCTAAATGAAGTGCAGTGTCACCACCTACTTTTGTTTTTGATTTAATCTCAATATTTGCACCACATTCTAGTAAACGCCTGCCAAGCTCAACATCACCTTTTTGTGCTGCAACGTGTAAACGAATAAATCCATCATTATCATAATCTGTGAAATATTCATTAATATTGTCTAGTAAACTTTCTCTATAAGCTTTTAATTCTTCAGGAATGATAAGTGTTACTTTACCATTTTCATACTCTACTTCACCGTTATGAAATTTAAGTGTGAATCTAAGTAAACTGTCTAATTCACATATCTCCTTCTCTGACTCATCAGGATTGAGTGCCACCATTGATGACTTATAGTTAATGCGTACATAATTCTCATCAGAACAATCGATGTACATGATCTTCTTGTCAGAATCGCTAGGAAGTACCTGATATTTTATTAATATACTATGTATTCGGATAGCAAGGAAAGCCATATACCCCGCTTGATTACAACTTGTGGTTAATTCCTCTATGAGGAAATCATTCGGAACATCTGCTTTAGCATGTTCAAATATTCCTGCGAAAATTTGCTTAGCAAACAGGCGATAGTTTTTTTGTCTTTATCATTTTTAATATATAATTTGTTGATAAAATTCTGATCTATCTCTTGACCATTGATTACAAAATCCATTTTAGGTAGGTCTTTATAAGCTACTTCACCAGACTTTACATCTTCATTATTCTCATTTGCCTTTACTTGACCCAGCAGAGATTGTGTTAGCTGAAATTCTAACGTAGTTACTGCACTCGATTTAGTATCAGAATTATTAACGCCAAATTCCTCTTGACTTTCATTACCTGAATCCTCAGAACGACGGCGCTCTTTTTTCTCTCGTTCTAAAATTTCAAACCCTTCTTCAGTGCCCGAATCTCTATAATTTGATTTCTTTAAAATTTTGTTTGATTCCTGTGATACAAAATCTGAACCTAACATGTTTTTCCTCCTAATTAGTAGCTAAGCTAAGTGTAGCATTAAATGGCAATTTTGTCAACTTAGCAAGCATCTCTTCGTAGTCCACCAAGTTTTTATCTATTAACAATCAATATAATTATAATAAATCATTAAATGATAGAATACTATTTCTTAACTTGCTCCTACAGCAGCATTACGAACAACCTCTTCAACATCTAGTCCTTTAAGTGGACCTGAAGGTGCCTTATTATAATAATGTACAGCTATAGCAGCAACTATACAGAAAGCTCCAATGCCTGCCGCTACTCCTGCTACCAGCAGACTAGTGCCGAGAGCAAAATATGCAGCTGATGCAGCAGCTATTGCAAGCATTCAAGTTATTGCAAACATCCATGTAGCTACGGTAGGCCATTTAACGCTATTCTCTTTTGTGTAAATTTCGTTGCTATTACTAGCTTGCTTATTAGCTACTGTTTTTGGCTGTCCATTTCCGTTAGCAACTTGTTCTACATGCCCAGTAGGTTGATTAACGCTAACAGCATTATTAACATCTTCAATTTCAATCGAAAGAAATTCATCTTCACTTGTTAATTCTATTCTTAAAGTACAAGGAACAGAATTACTAGAAACATTACCATTAGCTGTTGCTTCAGCTTCCACTGTGTCAATTACAGATATTCTTGTTTCATGACCTTCTTCACTAATTTTTTCAAATGGAGAATTACTATTAGAGTCTGAGGAAGTTCCGGCAGAGCAATCACTTTTATTATCTTCAAGTTTAGAAAAATCATCATCTTCAGAACTCGACGATGCTAAATCTGATTCACTTCCTTCAAGCTCCAATACAGGGAGTTCTTGTCTACTTACAGTAATTTCTACATCATTGCTCATTGATAATATGGCAATATTATCGAGTTCTTTTTTAAGAAACTCTTTAATTTTTTTTGAGCTTTTTTCTAAATGCTGTACTTTGTTGCTTAGCTCTCGCCTCATTAGCTTTCTTGAAAGCTTCATTCATGATAGGTGCTACATTATTGCCCTCTTGCTTTGCCTGCTCTACTAAAGATCTTACTTTTTTACAATCAAAACTAGAGATATCATCAAACAACATTTCTCCTACGGTTTTTATATTTTGATCACTACTATGCATTTTACCCCTCCTATAATTATTATTATCTATAGTTTCTTCTATTGAAACCTTTTTATTATTCATAATGTTTTCTCCTTTATCAACAATACTCCTTTGTGGCCGTTGATTTTTGGATTCTTTAGTATTTAGTTGATTATTATCTTCTCTATTCACTGCTTGGCTTGAGGTTGGAGTCTCATTTAGTATAGCCGAAGTGTCTTGAGCATTTTTAACAGGAGATTCTTCATTATAATCATTGGTACTTATTTTTATCAGATCAGACTTGATCTTGCACAAAGTCTCCTCCATCTTTTTAAGCTTTTCATAACCTTCTTGAGAAATGTAACCATCACAATACTGCTGCTTGACAGAATATATATGACTTGCAATAGGTACAGTAGGATAACATCTCCATGGCTTGCTTTGCTCCTTGGTAAAATCACTTACTATTTCTAATGTTTTCTCTACTATTGAAAAACCTTCCTTAGATGATACATGAGTAACATGATCTTGAAAAAAGCCTATGTGATTAGCCAAGGCATTAACATCCTTATCATCCACTGCTTTTTTTACTAATTCTGGAATATGGCCCAGATCAAAAACTGTATCCTCAGGAATAATATCAAATGAATCTGAATCCACCTCTGCTGGCAGATTTACAACAAACGACTTCGGACCTTCACCAATATTTTCAAGAAGAGACTCAATAATTGAGTTATCAGCATCTTCAAGATGAATCTTTATATCATCGAACAAATTTTTGCCATCAGCTTTGTAATTCTCTAATTGTTCAGGAATGGCAAGTGTTACTTTGCCGTTTTCATACTCTACCTTACTATCTCGAAACTTAAGGGTGAATTCTAAAATAGCATCAACCCTACATATTTCTTTACCCAGTTGCTTAACAGGCATATTTGGAAAATATTTAACGTTTAAAGAATCCTGATCACTACAGACAATTTCTATATGTCTATCATTAGCATCAGGCAATTGCAAATCGTGTCCCAAAAATATAGGAGAGAGCTGCATTAACAAAGAGCCATCATAATCAGCCTGATTGCAACTAGTAATTAATTCTTCTAATAGATTATCATTTGGAATTTTTGCTTTAGCATGTTCAAACATTTTTGTAAAAACATGTTTTGCGATTTGGCGTTGGTCATTTTGATTACATTTATCACGAAGCTGGCTGACGAAATTCTTGTCTATAACTTGACCATTAATTACAAAATCCATCCTGGGTAGGTCTTTGTAAGCTTGCTTGCCAGAATTTGCATTCCTATTATTCTCACTTGCCTTTACTTGACTTAGCAGAGATTGTGTTAGCTGAAACTTTAACGTATTTGCTCCATTAGAAGGCCTATCTTCAGTGTCAGAATTATCAACGCTAACTTCTTCTTGACTTTCATTACCTAAATCTCCAGAGTAGCGACGCTCCTTAATTTCTTCTCACCCTAAAATTTCAAACCCCTCTTCAGTGCCTGAATCTCCAGAATGGCGTCACTCACTTTCTCCTGCAGTATCTACTGCTGTCGGCATGAGCCCACCAAGTAAATTCCAACCACCCATGATTTACCCCCTGACCATTAGCTAAGTTAATAATAGCATTAAACAGAAATTTTGCCAAGCAAATTATTGAGTCTTTTAGCAAACAGACTTACGTCTTCCATCTCTTCACCTTCCACTATACAAGCTTGATAGAACAATAAGTAAATCATATCTCTAAGTGTTGGATTTTCACCATTTTCAGCGTGAGATTCCATTATGTTTCTTATCAAAGGATGCTTAATGTTAATTTCAAGTACTTTTGGCGTGCGGTAATTTAGCTGCTTCTGTTCACGTAAAAAACGCTCCATACGAAGATCCATAGTTCCTTCATCAACTGCTAGACACACAGGACTATCGGTTAATTTCTTAGAGATCTTTACATTTTTTACTAAGCTTCCAAGAACCTTGGTGAAGTATTCGAGTATAGAATCCGCGTTTTCTTCGCTTTTGTTTTCATCTGATTTATTTTCTTCATCTTTCTTACCTTCTTCTGAAGAGAATTTTTCTAAATCAACATCAGCACGAGTTACAGATTTAAATTTTTGATCTTTATATTCATGAATCACGCTAGTCCAGAAATCATCAACTGGATCAACAAATAGAAGCACTTCCAATCCTTTGCTGACGAATCCTTCAAGTTGTGGACTGTTTTTTACTGAATCGAGACTATTTCCTGTGAGATAGTAGATATGTTTCTGTTCAGGCTTCATTCTGCTTATATAATCATCAATGCTAACTAGCTTATCATCACTGGTGCTATGAAATCTGCAAATGGAAAGCAATGCTTCTCTTTCATCAGTTGGCATAGCTTCGCAAAGACCTTCTTTTAACACCGCACCAAAATTGCCCCAGAATTTTATGTATTCCTCTAAATTATCTTTTGCTTTTTTGCCGAGCTCTGATACCGCGCATTTAGTTAGGGATTTCCTAATCTGCTCAACAAAGCGATTATTCTGCAGTGCTTCTCTGCTGATGTTAAGAGGCAAATCTGGTGAATCAACCACACCTTTCAAGAAACGCAGGTATTGTGGTATAATTTGTACATTATCTTCAGTAATAAATACTTTATTGACATATAACTTTACAGAGCAGCGTCTACCTGGATGAAACAAATCATAAGGCTTGATAGAAGGAACATAAAGCAAATTCGTATATTCTATTGCACCTTCATTTTTATTATGCAGTATCATCCAAGGCTCACCACCTACGTGCGCAACACCGCGGAAGAAGTTGTTGTGCTCTTCTTGAGTAACGTCATTTTTTGGCTTAGTCCAAATTGCAGCTTTGCTATTTAATTTTTCACTTTTCCCTTCTTCATTTACAAATTCAACAGGAAAATTTATGTGATCTGAATAAGTAGTAACAATGTTTTCAATACGGAATTTGTCTAAAAATTCGCTTTCTTCAGGACGAATGATGAGCGTAATTTTTGTTCCACGAGAGATTTGACCATCTAACTTGCTGATTGAATATTCTCCATCTCCTTTAGATTTCCATACCCAAGACTCTTCTTCTCCGGCTTTCCTTGACTCTACTATAACTTCTGAGGCAACCATGAAGCTTGAATAAAAACCAACACCAAACTTTCCAATCAGTTCTACAGCTTGGTTTGAATCTTTATTATTCTTAATTGCATCCAAGAATTTTTGCGTACCAGAACTTGCAATCGTGCCAAGATTATCTATTAAATCTTGCCTGTTCATGCCAATTCCATTGTCGGTTATATACAGCTCATTCTTATCTTTACTGGAGCTAATAGTAATCTTCAATTCATCGCTTGAATCTAGTAAATTAGGATTTAATTGCGATTCATAGCGCAATTTATCACATGCATCTGATGCATTTGATATTAACTCACGCAAGAAAATATCCTTATTGGTATAAAGTGAATGAATTACTATATTTAGTACTTTGCCTACTTCAGCGTCAAATTTTAAACTTTCAGTTTTTTGTATGTTGTGCATTTTGAGCTCCATTATTAGCCTGCTATTCTAATAATTTAAGTATTGCATAGCGATCTTTCAAGGTCATATATGCTAAAATTTAGTCATGCAAGCTGAAATGATAAGAAGAGGGTTCTGTTCTACAATTATCTTTATTCTTAGAATAAGATATCTCTTATTTGCTTCAAAGATTTGTGAGTCTTTGATTCTTTTTCTTTAAGAGTAGTCTCAAGAGAAGTTTTAAGATTTTCCCATTCTTCCTGACCGTTTAGAATCAAAGCGCTCTCAATCTTCTCCAGTGCCTTCTGAGGTGATGAATATAATTCCTCATACAAATCAGTGTTTACTGACTGTAGTATTACTAAAAATGTAAATAAATTCGGATCAATTTTCGCATAACATAGCTTTATTTTCTTTACGCAGTATTCTATTGCCTGCAATGATAATGAGAAGCTTTCTGCATAAAATATAAAGCTATCTATAATTAAGCTCTTTGATTTTTTCGGCAATTCAATATTTTGAAACAGCTTTCTTGTAAATTTCTCTATTGGCTGTTTTGGCAAATGCAAAGAGAGATCAGTAAAAGATTTTAGGCTGAAATTTGGTCCAAGTATTGTGCTGATTGCTCTTTGCACGTTACTTTTATCTTGACTAACAGAGATAATGAAAATCAGTCCCTCAACATCAAGCATGTACTTTATGGATTCTAAAAAATCGACAATGAATTTTGGACGGCATATATCAAGATTATCGACCATTATATAAATGTTTTTACCTTTTCTGATTTTGTTAACCACATCTGCTAGTTGTATTTTAAAATCTCTAATGTTCTCTTTTCTCCTTTGGAGAAGATTTAATTCACCCAAGACAAAACCTATGTCTTTCTTATCAGCCTCTTTTGCAGCATCGAGAAATACTGAAAGCATAGCGAGTGGAGATTTACTGATTAGCTTTCCTAATGTATTGAGAGAAAATAGTTCTTGGTTTATGTTTTTAAATTGCTGTATAACACTTCTTTTTACTTCGTATGATGCAAATAGATCCTCAAATAGGAAATGTAAAAAAGAAGGCAATGGTTGATCTAGAGCACTAATATCCCATGCGCTGTAATAAGCTGCAATTTCATTTTGCTGCTCTAGATCCTTTACCCATTTTTTCAAAAAAAATGTCTTACCCCACTTATCATATCCTTCTAAGGATACGATTGAAAAAGACTTATCGATTGTCTTGATTGTAGAACTAAATTTACTTGCAACTTGTTTATAGCCTAAGCAATCATTCTCCCAAGTTGTTACCTTAGGAAATTGCTCCTCTTCTTTTTTTTTAAATGTTATTAGCGATATAAGTTTTTTTAAGCACATACCTTACTTTATATTTAACTCATACTCTTGTCTTGACGTAAGCGCTATCTTCAGCGTCCCTTCATCTAGGTAGTCAATTTCTCCACCTATCGGTATACCACAAGCAAGGCGCGATATTTTTACATTCGAATTCTTTAGCAATTCAATTATATATTGCGCAGNNNNNNNNNNGTCGGATTGATTGCAATAATGACCTCTTCAATTTTAAATTTTGTAACTCTTTTGGGAATGTTATCAAGATTCAGTTCTTTTGGACCTATGCCATTTATTGCTGATAGCCTTCCACCCAAAATATGATACATACCTGAATATATATTCCCTTTTTCAAATGCCCATAGATCACCCAACTCTTCTACTACACACATTAACTTGGTGTCACGCTTTGGGTTAGTACAAATAGAACACGGCGATTTAATATCTAGGTTTCCACAAATTTTGCACTCTATTATAAGATCCGCTAGCTCTCTAATCAAAGATGCAAGCGGTAGCATGACTTTCTCTTTATTTTGGAGCAAATGTATAACTAACCTTCTTGATGACGATGGCCCTAAACTTGGCAATTTAGAAAAAGCATGAACTAAATTCCTTATATTAATGTTCATTCAGTAAATTCAAGATAGTTCAAAAATGATAACATCAAACCTTTCGTAAAGAAAGTAGTAAGTCTTTATCTTGCTTAGCTATAGAAAAATTTTTCCACTTTTCTCAGAAATTGTCTTGAAAAAAGTAATGTAATCATAATCTACTGTAACTTAAGTCTGACTCAGGTGTAACTGAAATTATCTCAGACATTTGAGTATTTGTTCTAGTATTTCTTTTTTAAAAATGACGCAATTTATTTTTCAACATATTTCTTTCTTCTACATAACTGTCTGACTCTTTATTCAAACTAGAATTTTTTTCTTCATACTTGGAAAGTATTGTATCGATCAAATAATTAAAAAATAATATTAGACCTGTAGTGTTGGTAATCAATGCAAGAGAATAATATAACATATCTTCGCTCACTTCTTCATTTATTATGTCATCGGAATTTCTATACATTCTAAAACAAGAGCCAAAGGCTGCTAAGCATACACAAGTAAGTTTTGTTTTGCTTAGGATGCACTTAATTCGCGCTAGTTTTTTATTATTATCTTCTAATTTTATACGCAACTCACTAATTTTACTACTATAGTGCTTAATAAACAATTCTATTGCCTCTTGGTTATTAGTATAATTATATGCTTTGTAAGATTCCTTATCTATGAGTTCAGTATCTATATCCTTTGATTTGAGAAGCTCTTTAATTGCTTCATTTTTGTTAAGAAGCACAGCTTCGTGTAGAGGTGTGTACTCATTTTTAACATCTTTTCTTCTGTTAATATTTTCACGAGTTAAGTAGTTAAAAAGAGCTGAAATGCATTCTGAATTATTACCTTCAATAGTCAGAGTAATTACGTCTTTTTCGTCTTTGTTCTTAGTATTAATAACTTTGAAAAGCGGCTTTTCATTCTCTTCCTTATGTTCAAAATATTTGTGCTTGTAAAACTCATTTGCACGGTATGGCTCCTTAAGAATACACAAAAGCTTTTTTACAAAATCAGCACGATTTTTTTTGATAGCTACATGTAAAGGTGTGTCCTGATTTTTTTCATCTTGCAACAATAAGGCATCATACAAATAACCCTCTTTATATAAAAAATTAATCTCTTGATCAAAAGAGATATCTTCTTCTCCTTCACAGATATTTAGTAGCCGTGACCCTATACTTTCTCTAGTACTTTAGTCAATTGCAGAACTACGTTGTACTTTAGATTGATAAAGGTTTATGTTTATACTACCCCTGCCTTTAAATAACCCAGCTATACCTGATTCACTCCGAGCAGCACAAGGCGTTTTATCTTGAATGTGAATCTCAACATTTTCATTAGAAAAAAGTTCTAAAACATGCGAGCTGCCTCTTCTACTGGAAAAAGGCGCCTCATTCTTTTTATCTTTATCTTTAACGCTATTCTCTAGCTTTGCATTCGAAGCACTTAGAGGATTAGCTAAATAATCAAGATCTGTAGCATTTTTAGACTCAAAGTCTTCTGCTTGAAAATTTACTGCAGCGTTTATTTGACCATCTATTGGTAACATAAAAAACTAATAATTAGATTACAAGAAGAATATCTCATCTTTGAAAGATTTCAACCTTATTTAAGATTTCTTTTGAAATGGTTTTTGATAAAAATATTTATGACACTAACTTTTTGGTTCTCTTGTTAAATTCCTACAAGACAGAATTATTAGCTAAAAAATTACTTCCGCATATTTTAAATCTGATTACAATTACAGTTAGAGATATTTATTGAGCTCAAAAATCTATCTCCGTTTGCAGACTTTTAAATCACACTCATTAAAAATGTAGCGTATCCTCTTCAGAGCATATCTTTCGTATGTGCACTGCATTTTTTCTAATCTTTTTTATACAGGCGGATCTTATGTTCAGAATTCCAGATACTTGACCTTTACTTTAGCTAATAAAAACCAACTGGTACCTGCAGTTTTTATAGCTACGCTTCCGTATCCGTTCAGCAGAGTGGTAAAATATAAAGTGGACGAGAAAAAATGGGTGTCATGCTAGTGCGTGACACTGGCATCCAGCCTTTTCGCGCAAAAAACATTCTAGAGTATTTACCAACTTAGCACCAACCTGGATCCCAGACTGGGATAACACTTGATTATGCAACAGATCTAATGTAAAAAACACACAGTTATTATTTAACTTCTGGTATTACCTACGATTTCAGAAGCTTCTGCATGATTGACAAGAGACGACTGAGGGTTAACAGCTTCTTCTATAGCTTTTTCTATCGATTTAGCCTGTTTATAGTCTTGACTTAGTAAATATATAGCCACTCCAACTGCTATTCCAGCAACAAGAACAGATACTGCGAGTGCGCATAATATAATAGTCATTGAAGGTACTAGAGCATTACCAATACCCAGTCCAACACCAAGAAAAACACCAAGTATGATACCAATCAAACCATTACATCTAGCACTTTCTTTTTTCGATTGAGCTTGGTCTTTCATGCATTCAATTAGCACTTTTTTTGTATATCCTTGAGCTAAATCTAATGGAATTTGCTTATTTACATTCTCTATCAAAGGATTTGCACCATATTTCAAAAAGGCTCCTATAGCATCAGTGTTATTATTTCTAACAGCTTGGTGTAATAACGTCTCTCGATTTTGATCTTGAAAATTGATCAATTTGTAGAAATACTGAGGAGTAACAAATCTATTCACCGCTTCATCTAAAATCTTCATCACGTTTTTAAATGACAATATCTCTTCTTTCTTAGACCTTGTACTATCGTATACAATGCAGTGTTGCAAAATAAGATACACCATCTTTTTTCTTATATCTACAGTATCCTCTATAGATAAAGCTGATTTAAATAACTCCTTGTCAATAGGTATTTCGATATTTTTATTAAGGAATGCCTTCAATTCTGTAATTTTTTTGTTATGCTTTATCCCTTTCCTACAGACGATTTCAAGTAAAGTCATATTATCTACCTATTCTTATTATATTAATAACATAATAAATTCTAATAAAAATTAAATTTTTAATTAAAAATTTAATACAATTAATTCTGTGAATGTCAAATAAATTCCGTAATTTTGTTAAAAAAAACTCACAGGATCAACATCTATTGTTATTGCAATGTTTGAACTTAAGTTACAGCAATGTTTCAGCTTTTTCTTTATAAATGGACTATGTTTATTGTATATCTTTAGTAACACTCTGTATCGATATTTATTATTTAAGAAATTTATTGCTGCTGGTGATGGGCCAAAAATTTCGAGTTCTTCTTTTCTAGATTCCAGTGTCAAGCACTGGAATGACAACACAGAAGGAGTAGTAGCTGAACATTGATCATGCAAAAAGCTTGTTATCTCACTTGCTGCTTTCTGCGTTGCAAATTGATCCTTACCGCAAACTATAAGAGCTATTAATCTACTAAATGGAGGCATTTTAGCTTTGCGTCTTGACTCAAGTTCAATTTCATAAAACAAATCCCTTTTTTGCTGCTGCAATGCTTTTATTATCAAACTTTCAGGATTATTAGTTTGCACTATTACCGTTCCTTTTTCGTTGAACCTCCCAGATCTACCCGCAACTTGATGCAATAATTGATACGTCTTTTCTGCTGCCCTAAGATCAGAATTTTCAAGTCCTAAATCTGCATTTATCACTCCAACCAAAGTTAACTTAGGGAAATTATGCCCTTTGGCAATCACTTGTGTACCGATTATAATATTCACCTCTTCCTTGAGAACTGAGTCAATGACGCTACCAAGCGACTTCTGATCGCTGCTGATAATCGCAGTTTTTGCATTTGGTATTAATTTCACTATTTCTTCAACTAACCTTTCGATTCCCACACCATAAAGAAGCAATGACTGCTCACTTTGACAATTGGAGCATTTTTCTGGAAGTTTTGATTGATAAGAACAATGGTGACACAAAAGGACGTTCTTTTTCTTGTGGTAAGTAAGCCATACAGTGCAATTTGAGCAGGAAATTTTGTATCCACACTTTTTACAAACTGCAAGTTGTGCGTATCCTCTGCGGTTTAGAAAGAGCATAACTTGCTGTTTTTTCTCTATGGTTTGTTTTATTCCTTCGAAAAGTTCATTGGAAATCCATTGCTTATTATTTACTACTTTTATTTGTGGCAACTCTGCACCACCGAATCTTTTAGTCAATTTTACATTATTGTAATTCCCTTTTTTAACATGATAAATTGTTTCAAGTAGCGGAGTGGCGGATGATAAAATAATCGAAATATTTTCGAGCTTGGCTAAGATAATGGCCATATCTCGAGCATTATATATAATCCCCTGTTCTTGTTTAAAGGATGAGTCATGCTCTTCATCAATGATGATTAATTTTAGGTTTTTATAAGGTAAAAAAAGTGCTGACCTTGCCCCAATAATGATCTGCGCACTTCCATTTGCAATACTAAGCCAATTATTTCGGCGAGCTTTGGGAGTAAGTCCTGAATGCCACTCAGCTATATTGCCAGATGTCTGACTGCGAACACGATTTACCAATTGTGAAGTTAGGACAATTTCTGGCAGAAGGATAAGGACTTGTGCATTACCTCCTTCTGTTGTCATTTCAGTGCTTGGCAAAGGCAGTATGCTAAGTGTTACAGTGGGTTTTACCTTAAATATAAGGGTGTCATTCCAGTGTTTATCCAGGAATTTTGATTCTAAATTAGGTATTGGTCTTAAA
>NODE_7_length_34141_cov_3.990518
TGCTGCTGGCACTTTTACCTTCTTATTACCCTAAGTCTCTATTTTATCCTGTTTCCACTATTATTAGAAGGGCTATATATTTTTCTCCCCATTTTTCCTCTAGCTCAAGCAAATAATTTTCGGCAGTTTCTCTACTTGCAGCACGGTATATTTTTTTTAAATCATTCATGAAAATTTTCACATCTTTGCTCGATGCATATTTCAGTGAATTTCTTATCTGATGTACAATACATAGTTGTATTTCTGCTTTAGGAAATACACTGTTTATTGCTGTAGGAAAGCTTTTTAGCCCATCTACACATACAATCAGGATATCTTCTACTCCTTTCTTTTTTAAGTCATTTAACATCCCTAGCCAAAAGTTAGCTCCCTCACTTTCTGCTATATAAAAACCTAAAACTTCTTTCTTTTCATTCTGCTAATATATTCTACATGTATTTACTTACGCAATGACTGTCTTCTTTGATCTTTAAAAACCATAAACACTATTGGATACACTGATTGTAGTGGACGACTACGCAACTCATTGATTACAGGCAATAATTTATCAGTAATACTTGATATCTCTGCTACAGATATTTTATATCTCTTCTACATGCGACGCTATATCTCTATATACCATGCCACTGGCATATGTACTTAAAACCTTTGCTTTAAGTTCGGTTGTTTGCCTTTTTCTGACTAATTGTGGCTCAAAGCTTCCTTCCCTATCTCTTGGTGTCAATAACTCAAATGAACCTACACTTGTCCGTAAAGTCTTTGAATTTCTTCAATTTCTTCGGTTATTTTCTTCGCTTTTAGCCGACAAGTGATTTTTTATTTCACCTTCCATACTCGCTTCCAGTAGCCTTTTTACAAACGGTGTTAATGCACCATCTCTTTCCGTCAATGATCTTCCTTCTTGTATAGACGATAAGATATTTGTTTCTAATTCTTTATAGTCTACCAAACCGGTAGTTCTGTTTGCTTGACTCATTGTCAAATCTCCATTTTTTGTTTCTATTTTGTTGTTACTTCTCGGTTTGATACAGTTTATTTAACACTTCCCTAAGTACGTAAAAAAAACACTCCTATACTGAAAGTACAAGCATTTGTTGAGATTATTAGGAATGTAAAACCTAGCAGAAATCTTGATAGTTCAAACGCTGAACAACTTCAAGCTATTGATAGAAAAATCCCTTAATTGTACACAGGCCAAATTGGCTTATGTGTTCTTATTCTCACTTTGTAAACATGCCAATAATTTTATCCACTATTCCACCCATATTTGCTTCAGCTTGAGTATACGCTATTTTACCACCGTGTGAAATTAATTTAGGATCTGAACCAGGTGATATATTAACAAATTTACTACCAACAACTCCACTGCTAGCGATTAGAGCTGAGCTATCAATTGGCAACTTTATGTCTCTGCTTATGCACATATCGATTCGTGCTATGTAAGTAGCTTTGTCAAGCGATACACCAGTTATGCTTCCGATTTCTACACCAGAGATCTTGACACTATCACCAACCCCTACACCGTTAGCATCAGTAAAAAGGCCATGTATTTTATAGCAATCCTTATAGTTTATCTTTATGTAAGATAGCTTATTAATAGCGAAGAAGACAAGAAAAATAGTGAAAATTAATACAAATGATCCAGCAATTATTTCAAGTATATTTGACCTTCGCATCTTTAATTATTAGGATTCCAGCTTTCATAGTAGTTTTTCACCTTTTGATTTGGGTAGTATGCACCTTTCGTACTTGTTAAATTAGGAGTTTTTCTTTTGTTATTATTAACTGGTACTTCATTATTAGTATAATGCAGCCATATATGCCATTCTGGAGGAATTGTTGTGGGCTCAGAAACACTACCATATATTACCCATCTTTTCCCTTTGCTTGACTCATAGTAAGAATTTCCGTTTTCATCCCTACCTATAAGTTTACCTTTTCTCCTTAATAAGTTTGTTACTGCATTATAAACTTTAGATAACATAAAGGTATTAAAACAAAAAGTATTATATATACTAATACTTTAACGATGTATTAACAACAGTTTAATGCAATTACCAATTCTACAAGTTATTATACTAATAATTGCATCGATGTTCTGCTTTCTTACCAGGAAACATAAGGTGTCCTGGTTTATCTCTTTTTTTACAACGGCAGCTACTTTTTTTATTTCATTAATGTTGCTAGTGAAAACATACAATGGTGAAATTATAACTTATTATCTTGGAGATTGGGCTCCTCCATACGGAATAGAGTTGAGAATCGACATATTGAACTCCTTGATTCTAACTTTGGTGAATTTTATAGCTCTTATTAGCGTGCTTTATAGCTTTTATATTAACGAAAAAGAAATTAGCAAAAACAAGATCACTGGTTTTTACTCTCTATTTCTACTGTGCTTAAGTGGACTGCTCGGGATTCTAGTAACAAACGACATATTCAATCTTTATGTTTTTTTGGAAATTTCATCTCTTTCTTCTTATGTATTAGTTTCAATGGGAAGGGACAAAAAAGCCCTGATTGTAGCATTTGAATACCTCATTAGTGGTACTGTAGGAGCAACATTTTACTTGTTTGGCATCGGCCTTTTATACTCTATGACCGGAACGCTCAACATGTCTGACATGGCTGAAAGAATAGTACCATTATACGATAATAACATCATAAGACTTGGTACATTATTCATTTTTGTTGGTCTCTCAATCAAAATGGCACTATTTCCACTCAGCAGATGGCTGGTTAACGCATATAGTGAAGCACCTAGCTTCGTTAGCGTATTCTTTTCAGGTACAGTAACAAAAGTGATGATATATGTTTTTATCAGAATCTTTTACACTGTTTTTCAGCAAAATTTTTTCTTACCACTGCATAATGTGATAATTATCCTCGCACTTTGCGCTATTGTATTTGGATCAATATCTGCAATAATCGAAAAAGATATAAAAAGACTGTTTGCTCACTCCAGTATCAGTCAGATTGGCTATATACTTTTAATGCTGGGTTTAAATTCAAAATCAGGTTTGTTTTCAGCAGTTCTTCACATAGTAAATCATAGCATGATAAAAACGTCTTTATTCATGGTCGCAGGGTGTATTTCTTATAAAGTTGGTATGACAAAAATAGAAAATTTATCAGGACTAAAAAAGTCAATGCCCTATACAACACTCGCATTTACTCTACTTAGTTTAGCATTAATCGGTGTACCCTTGACAAATGGCTTTGTAAGTAAGTGGTATATGATGCAAGCAATTCTTGAATCTCATGCATGGGTCTCTCTGATGGTTTTTGCTGTTAGCTCTTTTTTTGCATTAGTATACATTTGGAAAATGGTTGAGAAAATGTATTTTGAAAACAGTACAGCATCAAACGCTGGAATTACACTTAATGAAGTACCATTGCTTATGCTCTTTTGTCTATTATTTATGGCAATTTTAACGGTAATAACTGGGATATATAGTAATCCAATTCGGTTGGTAATTAATAAATTTGCTTTTTGATTTTCTTATGTTTTATTGTATCTAAAAGTCTGTAAAGTTTTTGCTGTGGATAAGCTGAAGAAGATTCACTTATTATTAGTCATGAACGTAATAGCTCTGTTTTGCGTTGGCATTGTTGTTCAATATTCTTCTGCTGGAGGAAAGTGGGCTCCATTTGCAATTCACCAATTGGTCATATTCTCTTTCTTCCTTTTGCTTGCTATAGCTATGTCATTTATAGAGCTAGATTTTTATTTGAAGCACGCTTATTTTTTTTACATAGCAGCAGTGATTGCGCTGTTAGCAGTAAATTTTTTTGGCTCGCATATAATGGGTGCAACGAGATGGATAAGAATTGGGTCAATTAGTTTACAACCATCAGAATTTGTAAAAGTGGGCTTAATACTTGCACTTGCTCGTTATTTTAATAAACAAAGTGTGTATAAAATGATGAAATTTCAAAGTTTATTTAAGCCACTTATAATTATTTTCTTACCTGTATTGCTTGTATTGAAGCAACCTAATTTAGGAACAGCTGTAATAATATTGTTTATAGGAGCATCAATTATATTCACAGCAATAATGGAAAGACCTCATTTAATAATTTTTGGAACGCTTGGCATTTTCGCAATACCAGCTATTTGGCCTTTTTTGCGCCCTTATCACAAGCAAAGGATATTATCATTTTTGGATTCATCAGTAGATCCACTTGGAATAGGTTATAATGCACAGCAATCTCAAATAGCTATTGGTTCAGGAGGTTTGTTTGGTAAGGGATTTGTTAATGGGAGTCAAACTCAACTTGGATTTTTGCCAGAGAAACGCACAGATTTTGCTTTTGCGGTACTTAGTGAGGAATGGGGGTTCTTAGGCAGCATGGCTTTGATTTTACTCTATACCACATTGCTTGCTATAATATTCTCCATTGCTTACAGGTCAAAAAATTACTTTTCTAAGTTAATATCTATCGGGGTTTTCGCCTTTTTTGGTGCTCATTTCTTTATAAACATTGGAATGACAATAGGCCTATTACCTATAATAGGTGACCCACTTCCATTTCTATCCTATGGCGGAAGCACAACTGCTGCGAGCTTAATATGTATAGGATTGCTACTTAGTTCCGTGACATCTACAAAGGACTTAAAGCTAAGTTTCCGATTTTACCCATAGAAAGAGCTTAGACAACCATCACTCTGCTAATGGTTAACGTCTTATTCTTCAATGAGAATCCCATTTTACGGTGCTTAAATCTATTCCCTCTTGTACCATTTCCAAAAGTGGGCTCATCTCTCTTAGCCGTCCAACATTTTTAGTAACAAGATCTGTCGCGTATAGAACTTCATCTTTAGTTGTAAATCGGCCAAGGCCAAATCTAATTGATGAATGCTCAAGATCGTGGCCATTGTTTAGTGATCTTATGACATAAGAAGGTTCAAGAGATGCGGATGTGCATGCAGAACCAGAGCTTACTGCTAAATCCTTGATTGCCATGATAAGAGACTCACCCTCAACATAAGGAAAACTTAAGTTAAGGTTACCTGGAATCCTATTTTCGTAGTCACCATTTAAAACAACATCAGGAAATGCCTCTTTTATTTTGTTGTACAAAATATCTCTCAACTCTTCTAATTTGCTTGCTTCTATTTCCATTTCTTCTTTGGCGATACGTGCCGCTTCACCAAAACCAACTGCAAGGGGAGTAGGAACTGTTCCAGAGCGCATGCCTCTCTCCTGTCCACCACCACTAATTAGTGGCGTCAACCTAACACGAGGATTTTTTCTACGGACATATAATGCACCTATTCCCATAGGTCCATAAATTTTATGGCTAGAAAGGCTCATAAGATCAATGTTCATTTCATTTACGTCTATTGGAACTTTTCCAAAGCTTTGGGCAGCGTCTGTATGAAAAAATATATTATGCTTTCTACACATTGCACCAATTTCTTTGACAGGTTGCATTACTCCGATTTCATTATTTGCCATCATCACTGAAATCAGAATTGTTTTATCAGTGATTGCCTTCTCAAGTTTCAACAAATCTATAATTCCGTTTTGCTTAACGGACAAATATGTAACTTTAAAGCCTTCATTTTCCAGATGTCGACAAGAATCTAAAACACACTTATGCTCCGTGCAGACAGTTATTATATGATTTGCCTTATTCTTATAAAAATGAGCAACACCTTTGATAGCCATGTTATTTGATTCGGTTGCACCCGAGGTAAAGACGATTTCTTTGCTGTCTGCATTCACTAAATCAGCAATGTGCTTCCTTGCTTTTTCTACTGCTTCCTCAGCTGTCCAACCAAATGAATGACTACGAGAGTGTGCATTACTAAACTCACCAAAATAAGGTATCATCACCTCCAAAACACGAGGATCTACTTTAGTAGTAGATTGATAATCGAGAAATATTGGTAATTTTATTTTAGCATTGCGTATTTTTTCCATATTCATAGTCAGGTTTCAGCATATAAGTTACAATATTTAGTAGCACTAAAGCTTAATTTTTTCAAGATATAATCTTGCCTAAACGAAAGTTGTCAGCGCTCTCTCTTACGTTATTCCAGTGTCCCTGTAATGTCATTTTCTATGATCAGTGTTTATGTAGTTAGGTCGAATACGCGCTAGGTAGCCCTACTAGTGCTAGCAGCTTCTTGACGCCCATCCATTAAGACTGCTACTCCATCAATTTTAGTACTGGGCTTTAACATCATATATGTAGCACCACCAACTGCTAGTCCTATTGCTATAACTGCAACCACTGCTATTAGTGTAGAGGGTTTTGACTCAGCTGTAACTATTCCAGTTGCAGAAAGTGCTTTCCCTATTAAAATACCTGATAATGCAGTTGTACTACCTGCAAAAAAACCTTTCGCAATTGCTGATGTACGTTGTTTTTCCTCTTTAGCTAAATTCCTAGAAGCAGTTCTAGCATGATTTTTCACATTAACATAGGAGCCTTCACGTTTTTTTGGCGGAGTAAATACATAATCTCTTCGAATAGCCAAAGATAAAGGTGTCACTCCATAGTCATCTTGTATATCAACATCCGCACCGTTTCTTACGAGAGAGTATAACACGTCTTTATGATCAATTCTAAGAGCTAAATGTAAAGGTGTCTTTTTATTTTTATCTTTTATATTAAAATCTATCCCTTTTGTTACTATTAAAGCCTTTGTCAAGCTCTTATAGCCTAACTTAGCAGTTAAATGTAATAATGTGAATTCATTATCTCCAACTTCAAATTTATAATTTACATAAAAATTACTCTCTTCCCACTGTTTAAATACCTATTCGTTGCTTGCCTTTAGCTCTTCTTTTACTTTTTCAATTACGTTCCTTTTATCTAATTTATTATCATTATTAACCATACTTAATATTTCCTGCCACTGCTGATAATTTATTGTCATAACTTTTACTTCTAATCTTAAATTATATATTTAATTATTATATACTTATAGTAAGAAATCAATATTTCTTTTAAAGATGCAGCAAGAAAGAATTCTCTTATTGCCTCTTGAATCAAAATGTTCGTATAGCTGCAACCCTGAAGCTACTATCTCTCATCCACTTAAGGTATTGCACAGCGCTATCTACTTGATCGTCGTGGCGGGTTTTTGGAAACATTAAAATCTCATACTCAAAATCGCTGAGCCATACTGCTTGGTGTGGCAGAAAAACCTTGCCAGATTCTATTATCGGAACAATTTGGTGGAATCGAGCAAGTTTGCCACTTTGTGGCACTATCCCGATAACAGGTATTGCCTTTAGCTCTTGAATCAATTGCTGACCACTCGTTTTTGTTTCGATTAAAATTGCGTGTGGCTTCCATCTTGCAGCTAGTGATAGAACTTGTTCTTTAAGTTTTGGATACTCAAGCTTTGCACGGTACACATCGAGTAAATAAAACTTATTATTCACCTTTGTCCAGGTAGTGCAGACACTAAAGCCGCTAGAATCGTTTGTTGAAATAGCAGTGTCCCAGCTCTGAGTTATATGTGAAAGATTTTTAGGAAAATTTCTATAGCATTTCAACCATTCTTGCTTAATTATACCACTTGAAAGTGGCAGAGGATTTTGTTGATATTGAGCAGCAAAAGCGTAACTCCCAAATTCAGCCTTTATCATTTCAATTTTTCCTATATCTAGGGGATATAGCAGCTGACCTTCCTTTTTTAAGTATAAAATCCTTGAAGATGTAGCGCCTGTTGAGCTTTTGCACTCATTTGTAATTACTTGAATAATAGGAACAGGAGAAGGGAGAATTGATCTTTTGATTGAATAGATAATTTCCTTATTTTTAGAAATCATTGGCAAACAAACATGATGCCATATATTTTTCGGCTTGGAGAGAAGATGACCAGTTAAATCTTCCTGATGTAGTCTGTGCATTACAACAACGATAACTCCTTTTTTCCTGTCATTGAGCCTAGTTACTAAAGTCTGATCAAACCAATTTGTAGCACGTTTTCTAAACGTTTTACTCAAAGCTTGAGAGGAGCTCAGTGGATCATCTACGACGATAAAATTTCCACCTTCACCAGTCAGTGTTCCACCAACAGATGTTGCAATTCTACATCCTCTCTGCACTGTTTGAAATTTATATTTAGTGTTCTGGTCTTTGCATAGTTCTACCTCTGGAAATAGCGCTCTATACCAACTAGACTGCATTACGCATCTGGTGTCGAGCGAATGCTTTTCGCTAAGCCGCTGAGAATAGCTTGCAACTATTATTCTTGCGGTTGGCTGATTACCAAGTATCCATGCAGGCCATGCAACACTCACGCACATAGACTTCATCGAGCGCGGAGGCATATTGAATATTATTCGCTTCACTTCACCAACACTTGCTGCTTCAATCCTGTCTGCTATGATTTTTATATAATGATAATTGTTATACTCACACCCCGGCATTACCGTTTGAAAGCATAGTTCGATAAATTTTAAAAAGTTCATGTTAGTCTCCTATAGTGTTAGTGGAATTTACTTTATGGTGGTGTCAGCCTCTTTGGTTTCATCTCAGCGTCCTTTTTCTTGTCATCTAAGTAGCCCTTTTCTTGTCATTCCAGTGTTTGACACTGGAATCTAGTTTCACCTTATGATGGTGTTATTCAAGTAGCCTCTATCCAAGTGTCCATTTGGTGTCATCCGAGTAGCTGACACTGGTTTCTTACTAACAAAACCTAGCATAACTTTTGTTCTCAAAAGATTTCTGGATTCCAGCATCAAGTGCTGGCCTGAAGCTTTAGTTATAAGTATTAAGAAATTTACCAAATAAAAAAAAAGGGAAAAGAAACCCCGTGTGACGAGTTTTGACCCTATAATAATGTAAATTGGCATTGTAATAATGTGCTAACGCTTATTTAAAGCGCGTTTTGGCTGAATGTAGAAAAAATAAAAAGACATAAAGCCGCTATAATTTTTGTGTAATTTGCCAATAAATATCTGAGTTTTTTTACTGAATTTTGTCATTGAGCCTGCAGGTCAAAAACAAGGATAAATACTCTTATTGTCATGGTAAGGGAGTTGGGGAAATTTGTAAAGTAATCTTTTTCGTTTGTATTCCCTTATGCTTGAGATAACTCTATGTAGGTTCATGGATCTCCTTACTCTTTAATTTCCATGAATTCCCTTTGAAGTTGAATATTGAAAATTAACTGGAGAATTGTGAATTACTTTGTATATGTGATAACAAGCCATGGCGCTCTCAGCAAAGCCATTTAGTATCAATTTTAGTTTGCCTGGATAAGTAGCTATATCTCCGATTGCATATATTCTATCTTTACTGGTTCTAAGTGTAGCTGGGTCGACAGTTATGCGGCCATGTTCTAACTCTATACCCCAACTGTTTATTGGTCCAAGATTCACTGACAATCCAAAAAATGGCAGCAAAAAATCAGCGGATATTTCTTTTTCTTCCTTAGAGGCAATGTTTTTTACTATCACTGCGCTCAATTGCCCATTACCTCCTGCTAGTTTGTGTAATTGATATGGAACTACCAGTTCTATCTTTCCATTATTTTCAAGTGATTCTAATTTATTTCTAGTTTCAGGAGTGCAGCGAAATTCCTTTCTTCTATGTATCACATAAATTTTCTTTGCAACTTTAGAAAGTTCTACAGTCCAATCAGCTGCAGAATCCCCCCCCCCTGCAATGACTATAGTTTTGTCCTGAAAATCAGAAATTTTATTTACATTATAAAATACAGATTTATTTTCATATTCTAATATACCCCTTAAGGGTGGACGGTTAGGTTCAAACATTCCGTTACCTGCAGCAATGATAACGGCTTTGCATTTTACCTCTGTACCTATGTTCGTTATGATAGTAAAGTTTTCACCTTCGTTATTTGAAATCTTTTCCACTTTTTGACTTAAATGGTAAACAGGCTCAAACGGTGAAGCTTGCTCCATTAGTCGCTCAATTAATTTTTGGGCAGTAATTACAGGATAACCAGGTATATCATATATTGGCTTTTCTGAGTAAAGAGCTGTGCATTGTCCTCCTGCTTGATCCAAAACATCTATTACATGACATCTCATATCAAGCATTCCCGCTTGAAAAGCAGTGAATATTCCAACAGGCCCTGCACCTATTATTACGATATCGGTTTCCATATTCAGATGGTGATCTATTTATAGATATTAGCTTTCTTTGCTAACAAGGTCAATTTACAAAGGGATGTATTTTTAAAAGATGTGGCTAGATTAGATAAGATTTCCAGCGTTATGAATCACATAATCCAAATAAGCTCTAAAAATCAGCTATCATAGCGAGATGCTGTGCGGACGGAATGGGATTCGAACCCATGGTACGCTCATCACGTACGTCAGTTTTCAAGACTGGTGCCTTAAACCGCTCGGCCATCCGTCCATTTCTTTTCTATCACAATATTTGATTTTAAGCAATCTATAAAAGCTTTACTTGCCCACGCAAAAGTTGCTAAATATACTGTCCAATATTTCCTCAACATTAATAATTCCAATCACTGCACCAAGTTCAAATGCAGCAATCCTCAAGTCTTCAGATATCAACTCAATTGGATTATAGATATAAAAACGCTGTAAATGTTCTAGTGCTTTCTGCATGTGATTCCTATGTCTTTGCCGAGTAATCACAGAAGTGTTTCTATCATGCCCAAATTTTTCCTTTGCCTTCTCTTTTATGAGAGAGATCAATTTGTTTGTACCTATTCCCTTTAGAATAGAAATGGGTAAAAGATCTATGCCATTAATTTTTATATTGTGATTATTGATAACATCGTCAGCTTTGCTCAATACATAAATAGTATCGCTATTTACAACGTTGCAATTGATATTATGACGCTGTTCAAAAGGAAATAGTTCTATTCTTAAATCAGCTTCAAAAGACCTTTTTTTCGCTCGACTTATACCTTCTGATTCTATTGGATCTGAACTCTCACGAATTCCAGCAGTATCAGAGAGAATGATTGGGTATCCACCAATGTCAATATGAGCTTCAAGTATATCTCTTGTTGTGCCTGCATATTCAGAAACAATAGCAATATCACGCTTGGCTAAGAAATTAAACAGAGTTGATTTACCGACATTTGGTTCACCAGTTATTACAATATGTAAACCCTCACGCAACCTTTCGCCCCGTCTATTATCATTTAAATGCTCTTGTATCAACTGCACGAGAGATTGCACTTCATTATTAATTTTTTCCAATTCACTTTTTTCTGCCCAAATGTTCTCTGGAAAGTCTATATATGCTTCGATTTTGGATTGTATCGTTATTAATCTTTGCCTCCAATTGCTGTATAGTCTCTCCAATTCTCCTGATATCTGCTTAATCGCTTGTTTAGCTTGCATTTTCGTCTCAGCATTAATTAAGTCTGCAATCCCTTCTATTTGCGTTAAGTCAAATTTACCATTTAGAAAAGCCCTAAGTGAGAATTCTCCAGGCCTGGCCATAACGAAAATTTTTGATAATTCCTCCAAGATGATTTTTATGACGGCCTTGCTTCCATGCACTTGTAACTCTATAACATCCTCGCCAGTGAAACTGTTTGGAGCAGGGAAATAGATGATTATTCCATTATCTATCAATTGACTGGAATCATCATATAGATCAACTAAAGTAGCAAATCTTGGTTTAATTTCTTTCTTAATATGAAAATGATTTAAAGCTTTAAGCGCGTAGTTGCCTGAAATTCTGATTATTGCAATTCCTGACTTACCAAATACGGTCGATAAAGCGAAAATAGTTTCATTTGTGTTTGTCATTATTGATATAAACTACTTAGCAATATTACACTTAAGAAACCAAAATACCTAAAAAGTCACCCAGGTGAAAATATTTATTTTGAAAACTGATAATATGATTTATAATGACTGACACAAGTTTTAAATATTTTATGCTCAAGAAATTAGCTTGGTACTGGTCTTTTGTAGAGTTAATTAAAGGGTTTGTTATTACATTAAAATATATGTTTAAGCCAAAGGTTACTTTGAGGTATCCTATAGAGAAGGGCCCTTTAAGTCCAAGGTTTCGTGGTGAGCATGCGTTGCGTAGGTATCCAAATGGTGAAGAACGATGCATAGCTTGTAAGTTATGCGAAGTTATCTGCCCTGCTCAAGCAATAGTTATTGAAGCAGAGGAAAGAGAAGACGGTAGTCGCCGCACCACACGTTATGATATTGACATGACAAAATGCATATATTGCGGATTTTGCCAAGAAGCATGTCCAGTTGATGCAATTGTGGAGGGTCCTAACTTTGAATTTGCTACTGAAACAAGAGAGGAGCTAATGTACAATAAAGAAAAGCTATTGCGTAATGGTGAAGTTTGGGAAGAAGCAATTGCACTCAGGTTAAAAAAGAACAGGCCGTATTATTAACTAGGTATGTCAACAATTAAAATTTCTTACAGCAAGTATGTAATAGATCTCTTGTACAACTGTTATTTAACTGAAAGATCAGTAGCTCACCTTTTGGTGTCATTCCAGCGCGTGAGGCTGAAATCTAGAAAAGAAAGAAACATGGATCTCAGTGTCAAGCACTGGGATGACAAAAGGTCTAATGAATGATAAAAGTTACCTTTTTAGCCGAACAAAAAGTAAAAGAATACAGTGGTAGAGTCACTGGCTTTGATATATTACAACCGGATGCCTTGAGAGAAGCAATTGCCTTTAAGGTAAATGGTGAGTTGTATGATCTCTCACGTGAAATTGAATCTGATACAGAGATAGAGGTAATACAACTGAGTGACGAAGCGGGTTTAGATATAGTAAGGCATGATGCTGCTCATATAATGGCGCAGGCAGTAAAAGAGCTCTTTCCTAATACTCAGATTACTATCGGGCCAACAATTCAAGATGGTTTCTACTATGATTTTGCTACAGATCGTGCCTTTACCACGGACAATCTTACTGCAATAGAAAAAAAAATGAAGGAAATTGTAAAAATTAACCACAGATTCGTCCGAGAAGTTTGGACTCGTAAGCAGGCAATTGATTTCTTTAGTGATATAGGTGAAAGATACAAGGTTGATATTGTCTCATCAATACCAGAAAACGAAAACCTAACTGTTTATAAACAAGGCAACTTTGTAGACCTATGTCGTGGTCCGCACTCACCATCAACTGGCAGAGTTAAAGCATTTAAACTTATGAAAGTAGCAGGTGCATACTGGCGTGGCGATTCTAAGGGCCCAATGTTGCAAAGAATATATGGCACTGCGTGGAGAAATAAGGATGAATTAAATACTTATCTTAAACGTCTGGAGGAAGCAGAAAAACGCGACCACCGCAAAATTGCTAAGGATATGGACTTATTTCACATTCAAGAGGAAGCTGTTGGGCAGATTTTTTGGCATGAACAGGGATATACTTTATATAATGTTCTTGAGTCTTACATCAGAAAAAAGTTAATGAACAATGGCTACTTTGAGGTAAAAACCCCTATTTTAGTAAGTAAAGAGCTGTGGGAAAAATCGGGACATTGGGATAAGTTTCGTGAAAATATGTTTATTATTGATGAATCTGAAAGTAAAAAACTAGCAATAAAACCCATGAATTGCCCTTGTCATGTGCAGATTTTTAATTCTCACACCAGAAGCTATCGTGATTTACCGATACGTATGGCAGAGTTTGGCACATGCCATAGAAATGAAAGCTCAGGCTCATTGCATGGACTGATGCGAGTGCGTGGTTTTACGCAAGACGATGCACATATTTTTTGTATGGAAAAACAAGTGAATTCTGAAACTGTAAAGTTTTGTGACCTTTTAAAAGAAGTATATTCAGAACTTGGGTTCAATGAAATTTTTGTGAAATTTTCAGACCGTCCAGATACTAGATCAGGTAATGATGAAGTGTGGGATAGAGCTGAAAGAGCACTGCTTGAAGCAGTTAAAGAAGCAGGGCTTAGTTATGAACTTAATCCTGGTGAAGGTGCATTTTATGGTCCAAAGTTAGAGTTTGTTTTGAAAGATGCAATAGGTAGAAATTGGCAATGTGGAACGTTGCAAGTTGATTTTATTTTACCGGAGCGGCTTGGAGCTTTTTATATAGGAGCAGACGGGCACAAGCATCACCCTGTCATGTTACATAGGGCAATTCTTGGAACTTTTGAGCGTTTTATTGGAATTTTAATAGAAAATTATGCAAGAAAATTTCCAGTTTGGCTTGCTCCAACACAGCTTGCTATTCTGACCATTACAAATGAGGCTGACGGTTATGCTACAGAAATCAGCAACGTTTTAAAAGAACAAGGTGTGAGAATCAAAACTGATTTGACCAATGAAAAAATTAGCTATAAGATACGTTTGCATAGTTCAAGTAAGGTACCTATATTATGGATCATGGGCAAAAATGAAGTTACAAATAAAACTGTGTCAGTGAGAAATTTAGGATCGGAAAAACATGAGTCTTTTTCTTTGGAGAATGCTACTGAATTGCTGTTAAAAATTATTAATTTGAATTAATGGAGCTAAAATTTGCAAGTCAAAAAGAACAATAAAAACAGAATTAATGAACTCATCACAGCTAAGGAGGTACGCTTAGTTGATCATAGTGGTGAAATGGTCGGAATTGTTCCAATAGAACAAGCTTTGGAAGTTGCACAAAGTGTTAGTTTAGACTTGGTAGAAATCGCACCTGATTCAACTCCTCCAGTATGTAAGATACTGGACTATAGCAAACAAAAGTATAATATAAAAAAGAAGGCAAGTGAAGCAAAAAAGAAACAAAAAACATTAACTATAAAAGAAATTAAACTGGGTCCTAATATTGGTGATCACGACTACGAAACAAAATTGCGTCAAGCAAGGGATTTTCTTGTGCATGGACATAGAATTAAAGTCACAATGAGATTTAGAGGGAGAGAGCTTATAAACACTGAAGTTGGGCTGGAAAAATTAGAACGGCTAATTAGAGACGCTGAAGATATTGCAAAAGTAGAATTAGCACCTAAAAGGGAAGGTAATCAATATTCTTTAACTTTAGCTGCTAAGTAGTAAAATCATTTAAAAGTATAAGTTAAGTTACTATCCTCTCTTCAATTATATGACGAAAATGTCTGATTAATCCTTGAACTGGCCAAGCTGCAGCATCGCCAAGTGCACAAATTGTATGCCCTTCTATTTGAGTTGTAAGGTCAAGTAGCTTATCTACTTCACCAAGTTTAATATTTCCTGCTACCATTCTTCTCATAATTCTCCACATCCATCCAGTGCCTTCACGGCATGGTGTACATTGTCCGCAGGACTCATGCATATAAAAATGTGATAATCTTTCTATTGCAGCTATTATGTCAGTTGATTTATCCATCACTATTACAGCAGCAGTACCAAGCCCTGATTGTGCAGCCCTTAATGAATCAAAATCCATTTCAATAGTATCACATATAAATTTTGGAATTAATGGGACTGAAGACCCACCAGGTATTACAGCAAGTAAATTATTCCAACCTCCTCTCACTCCACCTGCGTATTTTTCAATTAATTCACGCAGTGAAATTCCGAGCTCTTCTTCAACATTACATGGATTATTTACATGCCCTGAAATGCAAAAGACCTTAGTGCCAGTATTATTTGGTTTACCCAGAGATGCAAACCACTCTCCTCCGCGATTTAGAATATCTGGAACCATGGCTATAGTTTCAACGTTGTTTATTGTGGTTGGGTAGCCAAAAAGTCCAACACCCGCAGGGAATGGAGGTTTCATGCGAGGAAAGCCTTTTTTTCCTTCAATTGATTCAAGTTGAGCTGTTTCTTCTCCACATATATAAGCTCCTGCACCTCTGTGAATGAATACATCAAGATCATAACCTGATTTGCAGGCGTTTTTTCCAATTAAGTTTTCTTTATAGGCTTCCTCAAGTGCCTTTTTTAGAACTAAATATTCATTATAAAATTCACCCCTGATATAAATATATGCAACTGATGCGCTGATCGCTCTGCCAGCTAGAAGAATTCCCTCAAGTAACTTATGTGTCTCATATCGTAATATATCTCTATCTTTACACGTACCAGGTTCTGACTCATCTGCATTGACTACTAAATACGCTTTTGAAGTATTTTTAGGCATAAAGCTCCACTTAAGGCCAGTAGAAAATCCTGCACCCCCTCGACCTCTCAAGCCAGATTTTTTTACTTCCTCAATGATTTTTTCTGATCCTAAATCCAGTAATTCCTTTGTTTTTTGCCAACTACCACGTTTTTTTGCACCCTCAAGTAGTGGTGTTTCTTTACCATTTAAGTTTGTTAATATTTTGTCCTGTTCTTTTAGCATGCTTTTAAGATTCTAAGTGATCCCGACGCGATTCGAACGCGTGACCCACTGATTAAAAGTCAGTTGCTCTACCGGCTGAGCTACGGGATCATTTTATTTTTTAGATATACTAAACAGTAATATAGTTTTTATCTGTTTTAATCAAACTAAAATTTTCATGCGTGGTTAAATAAATTATATAATATACTGCGTTAGTGATAATTTAATTAAAAATTTTTGAAGGAAAATTTCTTGTTAATTAACAGATTTATTTGGCAAAGCTGAGATACAACTCTAAAAAGATAGAGAATTTTACATAACTGCAGAGTTTGCGCACTATTGAGTAATAGCATAACAGATAAATATTTCTTGCATTTCAGCGTGAGTGATTTATGCTTTAAGCAAGAATTGGGGGCATAGCTCAGCTGGTAGAGCATCTGTTTTGCACGCAGAAGGTCAGCGGTTCGATCCCGCTTGCCTCCACCAATCTATATTATCCCTAGGATACTATAAATCCTGTAAAAACAGCTTATTTTAATCTATTTTCCCAAAAATCCCTATTTCTTCTTATAACTTTTCCTAACACAAGTGATGTTTGTTATTATAATTCTAATATATACTTACTTAGTAATAAATTAATCAATAAATGTTAGAATAGATATAATTAAGTTGACTAGGTAATATTTATGAGTGGAAAGAAACATGTCTTTGGGATGGTACCCGGACAAAAGTTTGTATGCAACCCTTCAAGGTATGAAAATTGGCTTCAATTTGATGATCCTCAGTCTATGAGAAAAGTCAAGCTTATACCACTCAGTGAAGAAGATAATGATCTAGAATTATCTATAAAATTCTGTAGCAACATTTTTCTTAGGGGACTGAGAATGTATTGTATAGAAGAAAAAAGAAACGATCGAATAATTAAATTCGCCGAAACTAATGAGCCTGGTTATTACGCGAATAGTAGCGCATTTGTATATGATAATGATAGATTGGTAAAACTCTCAATAGAGACAAGCACTCAAAATAAGACTGTTTATTATAACATTAGAGCAGAAGAATTGGAGTACAAATATTTAACATGGGAGGAATCAGGTCTTGGCGACGATAAATATTATTTTTCAGATGAGGAGGGAAGTATAATCGATTCGCCTGACAATCAGGTATTACAATACAGTATGCCACACCATGATACGGAAAGGGTGATAGAAGACATAACACAGGTTAAGATACCAAAGAGTGTACTAACATCAAATGAGTTCGCCAAAACTTTTTTGAAGAACTTAACAGGAAATCAGTTAGAGACTTTTGCCGATATTCTTAATAATGAGAAATTACAGATTTTAGCAAAGAGCTTAACAAATAAACAACTACAGGTTTTAGCAGAGAACTTAACAGATAAACAATACCTAGCCTTAGTGGATCATCTAACCAATCACCAATTACAAATCCTCACTCACACATTGGATCCAGAAAAGTTAAGAATAATAGTCCCCTTATTAAATAATGATCAGGTTGCGAACTTAGTAACAGACTTTAACCTAGATCAAGTAAAACAAATTTTACCTCACCTTTAAATTGATTAGTTTAATAAGGTTATCAAGACAATAAGCAATGATCAGTTTGTAGAACTAATAAAAGATGCAGATGAGAAAAGTATAAACACTATTTTGGACGAAACGTTGAAAAATCGACTTCCAGCCCTAGTACACATTTTAAAAGAAGATAATTTACATGATTTAATTCATAAGTTAGACAACGCTAAACTTGCAATAGTAGCTCGAGAGTTAACTGATCCTAATAAGATTCAGATTATCATTAAGTCTTTCGCTAACAACCCAGAAAAACTTCAAGCTTTTGCTCATAGTATGTCTCATGAGCAGTTTAAAGAACTTTTGGATAATTTAGGTGCAGAAGAGCTTAAAGATATTATTCACAAATTGCCTCACGAGAAAGTTATATCTGTGATTGGTGATCTTGGCAGTAAAGATCATTCTAATGCTATTATTGATGAATTGAAGGAGGAGTTTTATAAACAAAAAGAATCGATAAATGAGTTACACAAAAAGCTCGACGAATTTACCACATCGCCACCAATGGATTCTCCATATGATGTTATGGAAGAAGGATATTATGAGTTAATATAGATAAATAGCTCTAGATTTGGAGCTATAGCAAAGTATTCCAATGATAAGCAGCTTATACGTTGTTTATTATAGTTAAGGATTAGTTAAATTTTTTTACATGACTATGGAGGTAAGATATGACAATCGACAACAGTGTACAAAATAGCACACAGAATCTTGCAGGGATTAATAGTGAAGGAAGTAAGCCAATTATGAGTAAAATTGATCCCATCAAATTCACAGCTAGTGGAACACCTTACACAGCAGATCAATTAAAGCGGCCTGCACCATTCTCCCATGTTCAAAATATTATTGAGAAAGTAACTGACAATATGAATAATATGATTGATATATTAAATACAACATTAAAAGCTGAGCAAACTAAAGTTATAACATTGATAGGTACAGTTGGTGATGAAAATAATGGACTAATAAAGACAATTAACGATTTAAAGTCCGAATTAGAACCACCGCCAATGGATACCACTGAGTTCATTTAAGAAAAAAAGTAACAGCTTGCTAGCAGGCTGTTACTCTTTTTACATGCTATTTCAGTTTAGCTGAGTTGATTTTAAAATTTTATGGAGCTAACAACAGTAAACAAGAAAGCGAAAATAACTTTGAAGCAATAAACTAAATGAGCGATTTCAACTTTAAAGAAATAGACCATATAGAAGTTGAAGTTAAGCTCACAAACTTTGAGGACATTGAAGATAAAATTGCAACAATTCATTACGTCTATCAAGTTATGGATAAGTTAATCTACGATTTAAATGAGAAATTTGTTTCTGATTTGAATGTCTCACTTATGAACAACATAGTACAACTTCAAAAAGAGTCTCTTGATACAAACCAACGCTTAGCCAAAGGTTTATCTCATTTGAATGAGTTAATTCAACAGGATGGATTTATTGATAATAATAAAAACTATAGAACATGGGCAGAAGAACTTGATCACCTAAGGGGAGAAGTTGAAGGATTAAAAGCAGCAATAATTGACCATAATAACGTAGAATGGGAAGCACCAACTCACTCTGATATATTATAGTAGTTAGGAAAGTAACAGCTTGCTAGCAGGCTGTTGCTTTCTTTCACATACCATTTCAATACAACTGAATTAGGAAATCTATTTTAGGACTTTCGGCTTATAGTTCTCATCATGTTTTGCAAACACCGTATCTGCAAGAAAGGTACCATTATCAAACATTTTACCTTGTACAACAACACCACTTTTTTCTGAAAACATTGGTGGAAGTATTCCCTGATATTTCACCATAACGCTCTTATTAAAATCTTTCATCTGAAAAATTACTTCGCTTTCGCTCCGTATCACGCTATTTTCAACAACCATTCCACTAACACGGATTGGCTTTTGATTATTTGGTAAAACTATTGCCTCACTTACTGTATAGAAAAATGAGATATTTTCTTTGAGCGTTGTTAAAATAAAAAAAACTGCACAACTTAAAAAGCAGAAAATTCCTGAAGTTATAAGTAATCGCTTATGTTTCTTCTTCATTGTTGCTTTTAAGACTTTCTAAGTTTTTTTTACTTTTTATATAGCAAGAAACGGTAAAAATCAAATTTCCACCAATCAATATGAAACTAATAAGGTAAGCAAAAATTACATATGTATTCATAATGCATTGCCAATAAATAACTCACCTGCATCAAAATAAATTAAGCTTCCATCCTTTTGCTGCAACACCAATTTACCACTTTTATCTATATCAGCAAAAATTCCTTCATACAATTTGTCAGCTAACTTTACACTGATTTGCTCATTCATTTTGAATGCTTTTTTCAACCACATTTCTCTTATAGCATAAAACCCATCAAATAGCCATTGCTTTCTTAGCTTATTAAAGTTTATTATTAATTCTTTTAACAGATCCCTGTGAGACACAGATTCACCGTAATTGCTAATGCACGTTGTGCCTGGCAGTGGCGCATGATTGATATTAATTCCGATTCCTATAATGAGCCAATTTGAATTGGATTTTTTTTTAAGCAATATTCCACTTATTTTCTCACCATCTATTAGGACATCATTTGGCCATTTGTATTGAAGATTGAGATCATTTATGAATCGATCTTTTGTCATTCCAGTGCTTTGACACCGGGATCTAGAAGAAAAAGTATGGATTCCAGTGTCAAGCACTGAAATGACATCGCAGTGGGTTTGATTATTGAAGAAATTTAACGATAACAAGGTATTCCCTACAGCAAGAGCAGTAACAAAAGTCCATTCTGTTAATTTGCTGATGTCTTTAACTTGGCTCGTTAAGCCTACTGTTATCCCAGTACCATCCGATGTCATTCCAGTGCTTGACACTGGAATCCATGCTTCTTGATTCCTAAATTCCAACTTCACGCTCCGTAATGACACCGGAAGCGGGCTTTTATCGAGATAANNNNNNNNNNCACAAGATTTATTGCTAAACTTGCATGAAAGTTGCCCTCTAGAGAAACCCAACTTTTTCCAGTACGGCCTCTACCCTCCGTTTGTCTATCGGCAATAATAATAGTTTCATTAGATATCCCTCTCTCAATTAAATCCAACGCTTCTTCGTTAGTGCTTGAAACTTCTTTGTAGTGATGAATATGAAAATCTTCAAGCATCACCTTGTCAGCCCTTTAGTTTAATGAGTGAGTAAAGATCTTCTGCGTATAAGAAAAGAACGAGGTTGATAAGTGAAGCCACTGAAGTGATAATGAATAGACCCTTAGAATAAGCAACCTTATTACCACTAGCTTTATCAAAATACATAACTTTCATGATATTTAAATAATAGTAGCATGATATCACACTTGCTATTACAAGAATCAAAGACAGGCTGATAAAGCCAGAATTTATTAAACTTTTGAATATAAAAAATTTAGCGATAAAACCTGCAAGTGGAGGTATTCCCGACATCGAGAGTAATAGTATAGAAAGATGGAATGCTAAAATTGGTTGCTTTTTTCCTATACCAGATAATTTTGCAATATCACAATCATCATCGTCAATTTGTACGAGATATGAGAATAGCCCTATGCTTGTGATGATATATATCACCTGATACATTAAGGCACTATCTGTTCCTTCTTGTGTAAAAATAGAAAGTGAAGCAAATATAAAACCAATGTGACCAATTGAACTGTAAGCAAACAGCCTTTTTAAGTTTTGCTGACGCAAGGCCCCAAAAGCTGAGATAAGCACAGACAATGCTGAAACGTGTAAGAAAATAGGCTGAACATAACTTTTTACATTTACTAACTCTTCATTCATCAATCGAATTAAAAATGTTACAAGTGTAGCTTTTGGGGCCGTAGAAAAAAACGCAGTTACTATGGTAGGTGCACCTTGATAGACATCTGGAGCCCACATATGAAAAGGAGCAATAGCAAGCTTGAAACACAAACCAATAAGGATAAAAACTAACCCAAAAACTATTCCATAAGTTATCTGATGGTTTTGCAAGAATGAACCGAGCTCAGAGAAATTGACTTGTCCTGTATATCCATAAAGCAGCGACATTCCATATAGTATAATGCAGGAAGATAGTGCACTAAGTGTAAAATATTTCACTCCTGCTTCACATGAATAAGCTGAATCTTTATTAAAGCTTGCAAGAACATACAAAGATATACTCATCAACTCAAAAGCTAAATAAAAAGAAATCAGACTATTTGCTGAAACCAAAATTATCATGCCAAATAGCGCAAAAAGAATCAGTATTGAAAATTCATATTTATAGTCGTATTTTGATAAATTCAGCATCAAAAGTATTAAAATTCCTGTGCTGAGAATTAACCCTTGGGCTGACCTGATGTATAAATTGAGTTTTAACAACGAATTAAAGAGAAAAATTTCATTGTTTTCTGCCGAAATAATTAAAATAATCAAAGTTACCACTGTGCAACCAAGTGCTAATAAGTTGATAGTTCGGCGGTTAAATATAATTCCAAGCAGTAGCAACACTAACGAGGAGATAATAGAGAACATTTCCGGCAATATCTGTATATAATTCATAGCGCATTATATTTGACTAACAAATTTGCCATACATGGCTTCAAATAATTCAGTGCAAGGGTTGGGTAAAATCCAAGCAAAATAACAAACACTGCAAGCAGAATTAAGACAGAAAATTCTATGCTATCCAAACGGTTATTTAATAATTTAGAATAGCTAACCCCCCATATTATTTGCTTACATAAATTCAGCATATAAACTGCGCTTAAAATAGTGCCAAGTGCGATAAATCCTGTAAAAAACCCTATGCTCTTAAACATCCCAACCATAGCCAAAAACTCACCTGCGAACCCAGATGTTCCAGGTAGCCCTATTGAAGCCATTGAAAATAAAATGAACATAAAACCAAATTTTGGCATTGTGTTTACTATGCCAAAATATTTTGCAATCTCCAAAGTCCCAGCTCGAGTATATAGAATTCCAACACATAAAAATAAAGCAGCAGAAATAAGGCCATGACTAATCATTTGAAATATACTACCCAGTACTCCTTCCTCACAAAATGAAAAGAGGCCAGCGGTAACGATCCCCATATGTGCTATTGAAGAATAAGCTATTAACTTCTTTATATCATCTTGAGCAAACGCAACTAGCGAAGCATATATCACCGCAATAATGCTCAGCACAACAACGAAATTTGAAAAATACAAACTTGCCTGAGGAAGCATTGGAATAGAAAACCTTAAAAATCCATATCCCCCCATTTTAATAAGCAAGCCAGCTAAAATCACAGATCCAGAAGTTGGTGATTGCACATGTGCATCAGGAAGCCAAGTGTGAAATGGAAACATCGGTACTTTTATTGCAAAAGAAATAAAAAATGCAATCCACAGCAATGACTGCACTTCAAAATCAAGGTTTGGCACTAATGTAGCTAATTTTTGTATATTAAACGTCCCAAAAGTGCTATAGATGTACACCAATCCAAGTAGAAATAATAATGAGCCAGTTAATGTATAAAGAAATAACTTAAACGTTGCATATACCCTGTGTTTTCCTCCCCAAATGCCAATAATAAAGAACATTGGTATTAAAACAGCTTCAAAAAACATATAAAAGCTTATAGCATTCAGTGAAACGAAAAAACCGACTACAAAACTCTCAAGCAGTAGAAATAATACCATATATAGCCTAAGGGTTGTATAACTCATTTTGCAGTTGTAGAGTATACAAATTACAAACAAGAAAGTTGTAAGCAGAAGGAAAAGCAACGATATACCATCTATCCCTATTCCAACATTTTTAATTGGGTAGCTGACAAACTGAAAGTCCGCATCGTTATAATCAAATTCTATACAAGCTACAATGCTAAGCAAAAATGGAAGTACAGCAAAAAATAGAGCAAGGAATCTTAAGTGTATAGATTGATGATTAATCCTGATTAAGGATAAAATCAACGCTCCTATCAGTGGAAGCAAGAATATACTAAGTAACGACACCTTCTATTTAATTCCAATAATATATAAAGCACCGATTATTAAAGTAACAAACATAATAAATGCATAATCAAATATATAACCAGTTTGTAACTTTATAGAACTTTTTGAACATTCATTAACCAACCTTACAACACCATTTGGTCCAAATGAATCAATAGCCTTAACATCAAACTTCCATAGAAGCCTAGATATAAACCTTATCGGTGCAATTATAACAAACTCATATACCTCATCAAAGTACCATTTATTCTGCAAAAACTTAAGTAAAAATTTACTCTTAATTTGCCTAATTACTTGATATTGGTAAATTAGGTACGCAAGTGCTATTCCACTTAGGCTTGCTAAGGTTGGTAGTAGTTTTATAAAGAAATTATGAACTCCATGCTCATCAATCATCATTAAACTTGATTTCCAAAACGCATTACTAGTTATGTTCAAAATATTTACTCCCCATATTCCAGAAAATACTGATCCAAAAGCGAGTATCAGTAATGGTATAAGCATAATCTTTGGTGCCTCATGTACATTAATTTTACTTTGTTTTTGGCTGTGGAACACAAGAAGCAATAACCTCCAAGAGTAAAACGCTGTGAAGAATGCAACAACTAAGCTTATTACAAAAGCAAAGCTATCCGTGCTATAAGCATGTTCAATTATCAAATCCTTTGAGTAAAAACCTGCAAATGGAAATATTCCAGAAAGTGCAAGAGATCCAATCCACATGAGAGTATAAGTGTAAGGGATTTTCTTCCAGCAATTTCCCATTTTCTGAATGTTTTGCTCATGATGCATTGCATGAATCACATTGCCAGCACCAAGAAATAGTAGAGCTTTAAAAAAAGCGTGTGTCATTAAATGAAAAATAGCAACATTGTAAGCAGAAAGCCCACATGCCATGAACATATAACCAAGTTGACTGCAGGTTGAATAAGCAATTATTTTTTTTATATCGTTCTGAGTAATCGCAACCGTAGCTGCAAAGAAAGCAGTAAGTGCCCCAACAATAACTATTAATTCTCGTGCCACATTTGATAGCTCAAATAATGGAGAACATTTTGCTACTAAAAATATACCTGCCGTTACCATCGTTGCTGCGTGAATGAGTGCAGAAACAGGGGTTGGCCCTTCCATTGCATTTGGTAACCAAACATGTAAACCAAGCTGTGCAGATTTACCCATACAGCCAATAAAAAGTAATATGCATATTATATGAATTATTTTAAATTCACAGCAGAATGCCCTAATGTTCTGAGTGCCAAGAAGATCAGTTGTGTCAAAAACTTCAGTAAAATTCAAAGAGTGAAATGTATAATAAATAAGAAAGATTCCAATCAATAGTGCAAAGTCTCCTACCCTATTCACAACAAATGCTTTAATTGCTGCATTATTTGCAGAATATTTTTGGAACCAAAATCCTATGAGTAAATAAGAACACAGGCCAACCCCTTCCCAGCCAAAAAAAAGCTGCACGAAATTATCGCTTACAACCAGCACAATCATGCAAAACGTAAATAGCGATAGGTAAGAAAAAAACCTCGACTTCCCCTTATCATGCTCCATATAACCGATAGAGTAGAGATGTACTACCAGTGAAACGGTGGTAATAACAATAAGCATTAAGGATGAGAGAGCATCCACACTAATTGTCCAATTTACTTTTAATTCACTTAATGAAAATAGAGGAAATAAACTCAAGTGATAATTTTCAGAGAAGGTGAGAAAAACATACCAAGATAAAATTGCAGATATTCCAATCCCTGACGTTGTAACTAACTGACTTGTTCTAAAAAATGCTCCAAACAATGAACCAAAAAGTGGCAGAAATACTATTAATTTCAGTATATCCATCATACTTTCATTCTTTCATTAAATTTGCTTGTTCAACGTCTATATTGCCACGGCTTCTATAATATACAACCAATATTGCAAGCGCAACTCCTGACTCTGCTGACGCAACAGTCAACACAAACATCACAAAAATTTGCCCAACTATATCATTCATAAAGGCAGAAAAAGCAACTAAATTTATTTTAATCGCCAGCAATAATATTTCTATTGATAACAGTATGTTGATTATGCTCTTACGGTTGATGAAAATACCACACACTCCAATAGTGAACAAAACAGCAGCAATTATCAAAAAGTGATTTAATCCTATTTCCATTCCACTCCTTTTCCAAATTTAGCCTTAATCAATTTTACAGATGAAGATTGTGTCAATTGCTTTAACACGTTCTGTTTTCTAACTCCTTTTTTCTTTTCCTGCAAAGTAAGAGCAATTGCACCAACAATTGCAACAAGCAGCAGAATACCAGAAAGATGAAAAGCGTACATGTAGTCAGTGTAGAGCAAATTACCGATAGCTTTTACGTTATTGTTATTATAGTTTATAACATTGCTTATATTCGGTTCTGAACTGCGAATTACAAAGCTGATGATTAGAAAAAACACAACACATAATATAGCACCAAGAGTGGAATGCTTTGCAAAACCCTGATGCAATCTTATGTAGTCAATATCGAGCATCATAACTACAAAGAGGAATAACACTGCAACTGCACCGATGTATACTATCAGCACCATCATAGCAATGAATTCAGCTCCAAGGAGAATAAAAAGCACTGCAGAGTTAACAAAAGTGAAAATTAAAAATAACACTGCATGCACAGGATTCCTTACGCTAATTACACAAATAGCAGATAAGATGCTTAGAATTGCAAAAGAATAAAAGAAAAAAGGCATTGATACTTTAACTGCAACAATAGCTACTAACTTAAAGTAATTATTGCTGTAAAGTCAATATTATATTAAACGTTTGAAAACATTCTACTACAAGCTTCAGCTCCATTTTAAATAGAGCATTTTCTCAGTCACACAAACACTCTTGATAATTTTAATTTATTAATGTATAATATATACATGTTAATAGTTAGTCATAGCTCAAAATGTATAACATATTTGGTTACTTCAAAATTTGTGACAAGCAAAGTGAAAAATTAAATAGAGAGAGTTATCAATATACCACAAGAGATTATGTGACAATTTACTTCAATAATACACTAGCCAGTTTAGGCAGATCGTGGAGAGAATTTAAAGAAAAAGCATATGGTTTTATATATAATATTGGAGCTTGGTTGAAAGAAATATATGAGAATTTCACTGAACGACCTGAAATGCATAACTTCTATGTTCCAGAAAAACTTCCTATTAAAGCTGAGGAAATAAAGATGAAGGAACTGAATCGTAAGTCTAAGCCATTTCAAACTCCACCTATTCATCAAACAAGCAGAAATTTTGATGCCAATATCTCAAATCAAGTTGTTGTTACTCAGCATACACTTGAAGCTACCCCAATAAGATAGATCTACGCTTAAATATCTAGTACTTGAATGAGTTGAATGTTATGTTCAATAAGACCTTTACAATATTTGGATCATAGGTTTAACTTTATGAGAGCTTCAATGAACGATTATCTCTCACTGTTAAATCCAGAACAGCAATTAGCTGTAACTAACATAAATGGGCCAGTTTTGATACTGGCAGGAGCCGGAACCGGAAAAACAAGAACGATCACTTCAAGAATAGCGCACATAATTAGGAACGGTCACGCTTATTCTGATGAAATATTAGCAGTTACATTTACAAATAAAGCAGCAAATGAGATGGTATCAAGGGTACTTGAGCTAACAGGCACAAACATACCATGGCTTGGCACTTTCCATGCAATTGCAGCAAAAATTTTACGTTATCATGCTGAAATTGTGGGCTTAAATTCTAATTTCACAATCATTGGTGTGGATGATCAATTACAGGTAATAAAAAATATTATTAATGAAATAAGCCCTGATTACCTATCAGAAAAATGTAAGACCATTATGAATATCATCCAGCAGTGGAAAGAGAAGTGTTTATTGCCGTCTGAAGTGGAAGATGTTCAATCATTTAGGCCAATTTACGTAACTGCACTCAAAGTCTATTACCAGTATCAGGAAAGGTTAAAATTCCTTAACTCTGTTGATTTTGGTGACTTATTGTTATATAACATACAATTTTTTAATAAAAAGACCGAGGTTCTGTCCTACTACCAAAACAAGTTTAAGTATGTCATGGTAGATGAGTATCAAGATACAAATGCAATACAATATCTTTGGCTAAAATACCTTGCAAAAGAGCGTTCAAATATTTGCTGTGTAGGAGATGATGACCAGTCGATATACAGTTGGCGTGGTGCAGAAGTTGAAAATATTTTGAAATTTTCCGATGATTTTAAAAATGCAAAAACCGTTAAATTGGAGTGTAACTACAGGTCAACATCCCACATAATTGCAACTGCATCATATGTGATCAATCACAATAAGACTCGCTTAGAAAAAAAATTGTGGACAACAAACATTGAAGGCGAAAAGGTAAATCTAATCAAATTGTGGGACGGAAAGTCTGAAGCAAGGTTCATAAGCGAACAGATATTAAAACTCAATAAATACAGATTTAGTGATATTGCAGTGCTCGTCAGGGCTACTTTTCAAACTAGAGTTCTCGAAGAGTATTTTATAAAATATTCAATTCCCTACAAGATTATAAGTGGCGTAAAATTCTACGAACGTCAAGAAGTAAGGGATATAATTGCATATTTAAGGCTTGTTACAAATAATAATGATGACCTCGCTTTTGAAAGGATCGTAAATCGGCCAAAAAGAAGCATAGGAGCTACAACTCTAAAGAAAATATACATGACTGCTCAGGATAACAAAATTTCTTTTTTTGAGGCAGCAAAAATATTAGTTAATAGTGATCAAGTAACCGAAAGAATAAAACTCTCACTAAATGATTTTTTAAATAAAATTAAAGCTTGGGAAGAAATAGTGAGCGTAAAACCGCTGCATGAATTCGTTAAAATCGTAGCAAATCAATCAGGATATATGGAAATGCTTGAGAATGAAGGAGTGATGGATTTAGCGCGAATAGAAAATGTTAAAGAGCTCATTGCATCTTTGAAGAATTTTGACAGCGCTATAACCTTCTTGGAGCACATTAGTTTGGTGATGGAAGTGGATAATATGAATAGCGATGACAATGTATATGTTATGACTCTTCATGCGGCTAAAGGGCTTGAATTCCCGTGCGTGTTTTTACCTGGTTGGGAAGAAGGATTATTTCCTCATCAAAGATCTTTTGAAGATAAAAGTGGTAAAGCTTTGGAAGAAGAGAGAAGACTTGCATATGTTGGCATAACCAGAGCCAAAGAAAGGTTAGTCATTTCATGTGCAGATAGGAGGGAAATTAATAATCAGTGGCAACCAATGCGCACTTCTCGATTTATTAAAGAACTGCCAAGAGAAAATGTTGAGGTTATCAAGAATAGCGCCTACTGTTGAAGCTATAACTGCAGTTCTTGCGACAAACACATCTAAATTACTTCAATTATATATTTCTCCTGACAAAAACTCTCTGATGGTATTAAATAAAATTTTCAGTGAATAATTATCAGACATGTTGTGGTTTGCTGATTTTATTAAGTGTACTTCAACGTCTGTTGATTTGATTTTTTTAGCTAAATTTAATGAAACTTGATAAGGAACATCTTGATCATTAATGCTATGCAGCAAGCGCACAGGACAGTTTACATCTATTGTTTTTTTATTTAAAAGAAGATTCTTTCTACTGTCTTCGATCAGATTTTTAGTTATTTTGTATGCACAATGCTCTGAAGTAAAATCTATTACACCTTTAGAGCTTAGCTCTTCTTTTTGCTTGTCTGACAATTGCTTGAATATTAAATCTTCAGTGAAGTCAGGAGCAGATGATATGCCGATTAATGCTGCAATTTTTTCTGGAAATTGAAGGGCAGTGAGCAGCATCAGCCATCCTCCCATACTTGAACCTATAATTATTTGTTTATTGCTAGTTAATTCACTTATCACTTTAGCACAATTTTTTTGCCAATCACTTATTGTATAATCAGCAAAATCACCACTTGAACTACCATGGCCAAAATAATCAAAGAGCACAAGTGCTATATCATTTTCTTGGCAAAATTTGTAAACGGCAGTTGCTTTAGTTCCATCCATATTGGATGCAAAACCACTAAGAAAAACTATAGAAGCCTTCTTTCCTTGTAGCTTTCGATATGCTATATGGCCATTACTTCCATCGAGTAATTTACAATAATTCATACTACTTTGGCAAGGCAACCGGACTATCGCTCATCGAACGCAAATAGCTGACTAGATCTGCAATTTCTTGTGGATTAGAAATACCTGCAAATGCCATACGTGTACCTTTTATGTAGGCTTTTGGATTTTTTAAAAAAGCAAATAACTCCTCATATTCCCATTTCCCACCTTTTTCAAGTAGTGCTTTTGAGTAATTGAATGAGCTGCTAAGATTAGCCTTTTTATTTCCAACTACGTTCCATAAGTTTGGCCCCACTTTATTCATTCCACCTTTCTCAAAACTGTGGCAAGCTATACATTTTTTTGCTGCTGACTTCCCCTTGTCAAAGCTAGCATTTTGCATGAGCTCTCCAATATCAAGTGCCACTTGTTCAATCTTTTGTTGAGGCTCATTGCTGGCTGCTACTATTGTTTGGTGTTCAATTTTATAATCCTCTGGGTTATAGAGCATATCAACTACATTACTAACTATCATAATTATTAATCCAGAAAGTAAAATCGATGCTGCAATCTTATTAAGCTCCATAGTTAATTCTTATCAAGTAATGTTACTTAAATTATGCAAATATTTTCGCAAACAGCAAACAATTACCTTTATTCTACCAAAGATAGAAGTTTCTATTACTTAGTTAATAGACCGCAATTCTGCTGCTGAGTAACTCCGTGGTCCAGTCACATACTGGTCCGGAATAATATATTCAAATAGATTTCCTGCAAACCTGTCTACAATGATTGAAACTGGAACCACTTCTATAATGTTCGTTTGCTTGACCTAAGATTCAGGAGCATTTAAACTGAATTTTATAAAGTACTAGAAATGATAGGAAATCTAAGAGGAATAGTTGATGAGGTGTGTAGCGATCACATAATCCTGAATGTGAATGATGTTGGCTACATAGTATATCTTTCAGCCAAAACTTTAAGTGCTTGTTCGATTGGAAGTAGAGTAAAATTACTTATCGACACTTATGCAAATAGCAGAGAAAACGTTACTAAGCTATATGGCTTTATAAGTAAAGAAGAACAGCAGTGTTTGCGTTTATTAGTTAAAGTGAGCGGTGTCAGCTATAAAACCGCAATGTCAATTTTCAGCAAATTAACTCCAGAGCAACTGTTTTTGGCAATTATAAATGAGGATAAACTAGCACTTAAGGTGAGTGGACTTGGCCTGAAACTCATAAATCGAATTATTACTGAGCTGAATGGCAAAGTAAGTAAATTAGAGACAAATAACAATCATTTTCACTCAATTAGTGAAGATGCTCTTTCAGCTTTGATCAATCTTGGATATGAAAGAACAAAAGCTTATGATACAATAAAAAAAATAGAAGATGAATCACCAAACTTGGACACTAAAGATATTATTCGTATGGCGCTTAAAACAATATGAAGTCAATATCATGTAGTAAGGAATATTCTGAAGATGTACGTAATTTAAATATCAGGCCTGAGCAACTTGATGATTTTGTCGGGCAAAAAGACTTAATACAAAATTTAAAAGTGTTTATAAATGCTGCACAGACGAGAGCTGAAGCTTTGGATCACGTATTGCTCTATGGTCCTCCAGGGCTTGGTAAAACAACTTTAGCACAAATTGTCTCTAAGGAGTTAAGGGTTAGCTTTCGTGCAACTTCTGGTCCATTGCTTAGTAAAGCTGGGGACTTAGCTGCAGTGCTCACTACTTTAAATGCAAAAGATGTTCTATTTATCGATGAGATCCATAGATTAAATCGTAGCATTGAGGAAGTTTTATATACTGCTATGGAAGATTTTTGCCTAGATATACTAGTAGGTGAGGGCCCATCTACCAGAACTTTAAGAATAGATTTACCACCATTTACACTGATTGGGGCAACAACACGGCTTGGACTGCTTTCTGCACCGCTGAGGGATCGTTTTGGTATTCCCCTGCATCTTGAGTTTTATTCTTTTGAGGAACTGGTTGATATTATAAAAAGAGGTGCAAGAGTTCTTTGTGCTGAAATCGAAAAGGATGCTGTGCAGGAAATTGCCTGCCGCGCCCGTGGTACTCCAAGAATTGCTTTGAGATTACTCAGAAGAATAAGAGATTTTGTTGAAGTAAAAGATGATAAAAAAATTACCTGTGAAATTGCCGGTTCTGCACTATCAAAATTGGGTATAGATAAAATGGGACTAAATAAATTAGATATGGATTATCTGAGATTTTTGTTTAACACCTCAGGACCTGTTGGAATTGACACCATATCTATTGCACTATCTGAAGATGTTGGCAATATTGAAGAAACAGTAGAACCTTATTTAATCAAGGTCAGTTTCGTAAAGCGCACACCAAGAGGACGTATTTTAACTGATCAAGCAAAGGAATATCTCAGCATTAATTTAGTGATATGCTAGTATTATACTATATTTTATCACATTGTATAGTATTACACTAAACATTATAATATTCTCTTATTATATGATTTGCAGGTGTTTTAGAGGCAAATAAGAAAGTCTTCTGTTATAGTGAATATGTTTTTGAAAAATTACGTAATATATGCTAGGCTGTATATAGTATAAATGTAAAAATATCAATAAATTATGGATATTTTTTAAGATTAATACTTATTAAATACTTCATATTGTAAGATTGAGTTATTGTGTTTTATAGACTTAAAATAAAATGGTAAAAAGCTTTCTAAACAATTATAGAAACAGTAATTCAATTAATGGAGAAAAAGCAATGGAAAATTTTTTAATCAATAACAACGAAGAGGACGGTAGCTCAATCTTCATTAGTCGAATCAGGGAGCAAGATCTCTCTGCAGAGCAGAAGCTCAATGAATTAAAAGGATTTATGGAGGAGCTTGCTAGGAAAGCTGAGCTCAAGAGAATAGAGCTTGAGCGTCAGGCTGCGAGTTGCATTGATGAAACATTATCTCAAGTAGAGCTACAGATAAAAGATAATGAGGATTACTTTACTGATGATAATCAAGGGGTATTCGCAAATTTCTTTGAATCCCTCTTTAATCTTTCTGAAGTAAATGTAGATCCGAAAGTCTACAAAATGCTCAAGGAGAAGAAAGAGAAAAATCTGCTTCTTTCGATAGTTAAGTTTTTGCGTAATAAGCTTAAGGAATTAGTTAAAAAGATCTTCAAAAAAGATTTAGACTTAAGTTGGGATAAAAGGCTAGACAAAGAGATAAAAGAATTGCAGGAGAAATTACTCAGTGGTGGATTATCTCCGGAAGAGGAAATAGCAATACTCGAACGTTTGCAAGCGTTGCAAAATTTAAAATTGAAGCTTCAAACTTTTCTCGTGGGCTCAGTCATTGCAATGTTTGCAGAAATTTTTGCAGTTGATTTAGCAGCAGTAGTAGAGCAAGATGTAACTGAGGAAAAAAGAGACAAAAAAGCAGAAAAAACAGAATCAAAAGAAGTTCGTCAAGAAATAGAAACAAAAGTGAGTGAAATCACACCAATTTCTCTCTTTAATTTTTCATCTCAAGTTCCAATGCCAATTGTTCTAGACAAGCAAGAACGTGCTCTTTTACTAAAGCCTGTAGAAAAATTAGTAGACACTCTACCTAAACCTGTTATAAGTCACAAAAATAGTGAAGTACAAAAACTGGGAAAAATGAATAAAGAAAAGAAAGAAGCAAAAGAAGAGAAAAATGAAAAACCAAAATTAGCTGTCCGTCCACCTGCTCCACAGCAAAAGGAATACAGGAGAGTTAAAAGACAAAAATGTGGTGTTGATACAATGAGAACAAAGAAAGAAAAGCTAAATAGATCTTCCTGCGAGAGAAAGCTTAGTGATCAGCAAAAGTATAATGCTGCTGTGGAATTGCCAGGAGGATTAACTGATGATGTAAGAGTTGAAAACCATGCTTCTTCAGTCAAAGAGAGAGGTGTGTAAAGGTTCTCTCTCTTTTTGTCATTCCAGACTGGTTTTTTATCTGGATTCCAGCATCAAGTGCTGGAATGACATGGCGGAATGTCATTCAAGTAGCTCTCTCTTTTGTCGTTCCAGTGCCTATTTTCCTGTCATTCCAGTGCGTGACACTGGGATCCAACTAAGTTGGTAAACACTTTACAACGTTTTTTGTGCGAAAGGACTGGACTCCAGTGGGCTTTGTTGCATAGCAACTGAAAAAATCTGGTGGATACTGACAAAATTCATTATAAAATAGCCATTTAACTGTTGA
>NODE_8_length_31641_cov_3.464421
AAAAATTGCGAGCGGAAACTCAACACTAGCCTGCAAATGGTCGTTCTTGCTTTCGCTGCTTTGCTTCTGAAAAGATTATGAATAGGATCTAAGGGAATTTTATTTAAATAATAAAGAGAGTGTAAACAATTTAAGAACTAAAAACTCCAATAAACCGTTAATACAAAACAGAGATGATTTGCCAGCAGCACATTTCTCTCCTATATCTCCTGTGTTCGAGGAAACAGTTATTGAACATCAATTTGATACTAGATTAGAACTTTCTTCTGACAAAGAGGATAAATCATGTAGCCAAACAGTAATTCCATTTCCAGATTTTGCTGAATTCGATAATCAATTCCGCAATACTGTAACAGAAAATTCAACAATTAGTAGTAGTTTAACGTCGAATGAGAATATATCAGATAGCCTAGAAGGTGAGCAATTATCCCCAGAGTCTTATTATAACTATTTGATAAATGGAGTAACTAATCTGCAATCCTTAATTGTGGATGATTTGCCAGAGTTAAATTTATCCCCTATAACTCCTGCATTCGAGGAAACTGTTGTTGAACATACATTTGATAGTAGACCAGACTTTTCTTATGAAAATGAACCGTTAGTAAACAAAAGAAAAAGAGCTGAAGAGAATCAATTATATAGCCAAATAATTCGTTCAATAACTGGAAAACAGCGATCACAAGACTTATGTTTTACAGCGTATAATAGTCTTACAGAATGTGAATTAGAAGAAATATGCACAGTGGAGCCACCAGCAAAGCGCCAATGCATATCAGTACCTTCATTTGAGGGTTTTGCTGAATTCCATAATCAATTCTGCAATATAGTACCAGAAGATTCAATAGTTAATGATAGTGCAGTGCCAGAAAAATATACTAGCCTGGAAGGTAAGCTAACTTTCCTAGACTCTCAAATAAATGGCGAAGAGCCATTAACTAGTCTGCAATCCTCAAATGTGAATCCATTGCCAGAGTTCAGTTTCTCTCTAAGCTCTGTTACACTAGATGAAATGGTTAAGAGATATGGCTTTAATCACAATGACCACGCTCTAAGTGATTTAGAAGAGGTATATGTAGAGCAACCAGCAAAGTTCCATACATATTACCACAATAACTAAGGACAAAAAAAGGTGATAGTTTAATCTACCATCTCCTCTGGTTTCACTATCCTTTCAAACTCCTCCTCAGTGAGCAGTTGAAGTTTTGCTGCTGCTTCTTTTAGAGTGATATTTTCTTTATAAGCAAGCTTCGCTATTTTTGCTGCATTGTCATATCCTATATGCGTATTTAATATAGTAACTAGCATTAATGACTGATTTAATAAATCCTTTATTCTTTCTTCGTTTGCTTTAATATCAACTACGCATTTCTCTGCAAAATTTAAACTTGCATCAGCTAAAAGTCTTATAGACTGCAAAACATTATAAATTATCACCGGCTTAAACACGTTCAATTCAAAGTGACCATTTGAGCCACCAATTGTCACGGCAACATGATTTCCCATAACTTGAGCACATACCATAGTCACCGCTTCGCATTGAGTTGGATTCACCTTACCCGGCATGATTGAAGAGCCAGGCTCATTTTCTGGTAACATTATTTCTCCAATTCCGCATCTTGGACCAGAACCAAGTAGCCTTATATCATTTGCAATTTTCATCAAGCTTACTGCTACTGTATTGAGTGCTCCACTGAGCTCAACTAAAGCATCATTTGCTGCTAGTGCTTCAAACTTATTTTTTGCTGAAATAAATGGAAAATTAGTGATTTTTGCCACTTCTTTAGCAAAATCCTCAGCAAAACCCTTTTTAGTATTGATTCCCGTGCCAACTGCAGTGCCACCTTGTGCAAGTTCATATACATTGCTTAGAGTTGACTTTACTCTCTCTATTCCCTTTTTAATCTGAACTGCATAGCCAGAAAATTCCTGCCCAAGTGTTAGAGGAGTTGCATCTTGCAGATGAGTACGCCCTACTTTTATTATATCTTTAAATTCATGAACCTTATTATTTAGCGCTTTATATAATTCTTCAAGATTGGGAATAAGCAAGCGGTTTATTTGCTCTGCTACTGCTATATGCATTGCTGTTGGAAAAGTGTCATTTGATGACTGACCACAGTTTACATGATCATTTGGATGCACTGGAGACTTACTACTTAAATCACCGCCCAAAATTTCTATTGCACGATTGCTGATCACTTCATTCATATTCATGTTAGTCTGAGTTCCAGACCCGGTTTGCCAAACAACAAGCGGAAATTGATTATTAAATTTACCGTCTATTACCTCCTGTGCCGCTGTGCAGATTGCATCCCCTACTCTATTATCTATGCTACCCTGTTTCATGTTAACACGTGCTGCTGCAAGTTTTACTATTGCTAGCGATTTAATCAGAAACTCTGGCATTTTCTCTGTACCAATTTTGAAATTTTCCAAAGAACGCTGAGTCTGCGCTCCCCAGTAATGTTCACTTGGTACTTTTACTTCTCCTAAGCTATCTGATTCTATTCTAACTTTTTTATCCATATTTCCTCATTCTAGTGTTTGACATTACCTACATATATGATTAGTTAAATCAAATTGTATTTCAGTGTCAAGTTGAGACATTTTTAGTCCAGACCGTAGAAAATTTTCAAGCCATATCTTTTACTTCTATTACTTTTTTATTGTTATTAAGGCAATCATGCAACCTTAAGCAATAAACCTACTTTCAATCTCTATAAGGCTATTCTACTTAGAGCTTGAATAGTGAAAACATCTTTAAGCGCAGAAGCTATACCTGTGTTTGCTTTCTCTTTTTTTACTTCTGCAATCATATAACCCAACACTGCACCTCACGCTAGACTAACGGTCGCTGATGCTGCACAAACTGCAATCACTGCTCCCACAGAACATGATATTGTCATACCGGCAACATAACCTATTGCACCATTCACGCCAATGCAGACGTATTTCTTCCGCAGTTCTTTTTGTATATGACTTTTTAGATATTCTTTTACATCTAAATGCACGTTTCTAGTAGCATAATTCAGAGCAGTGTTTTCATAGCCATCTTTCACATTAACATTTGCTTTTGCTGTTTCTATCAGGTACTTTACTACCTCTAAATAGCCACTTCCAGCAGCCCACATTAGAGCAGTTCTGCCATAGCGATCTGTTGAATTAATATCTTCTTTCTGTTTTTCTATCAGGTATCTTACTGTTTCTAATTGACCATTTTTGGCAGCTGAAAATAATCCTGCATGATTGTTAATCATTTGTGCAAATGATAATGTTTTTAGTTTATGGGGTTGTAACTCTTGAGTATTAAAGTTTAATTGTGCTGGAACAATTTCTACTTCAAGCTCTACATGTTCTCTTGTGAAACGATCAAGTAGCCTTTTTACCTGATCAATTGTTTGAATTCTTACCTTAATAATACCGCGATAAAGAATTGATTATTTCCCTGTTGTTAAGAAAAAATATCACTAATTCTAGTTTATCTGTTAAATCTTAAGCATACATTGAGTATTCTATATTTAATCTATCTTGTGAAATATTTTGTATTGTCTAACTCTCTGTCCAAATTCTTACCTGTTCATTAATTCTCTTACTTACAAGAAAATTATATAATTCACTATCTTCTTCCTTCATTTTATTGAGCTCATCCTTACAGTCATACCAATAAGATGATAACTCTGGTATACAAGTAGGAAGAGGCAAGCGAGGTATTGACATATCAAGATTAGCTATTAAATAATATCTAATTAGAAGCTTTGCTACCTCCGTATGGCCATTTACAATAGCATATGTTAGGGCAGAGAATTGACCTTTACGTTTCACATTTAAATCAGCTCCATTTGCTATTAGAAGTTATACTACCTCAAGATGACCATGGGCAGCAGCATGAATTAGAGCAGTTATGTTTCCCGGAGATTCTGCATTAACATTTGCTCCCTCTTCTATCAAGTATAGTAATATCTCTAGTTGACCATTGTCAGCAGCCCATATTAAAGCAGTTCTCCCATAATCATCATCTATTGTATTAATAATTGCTCCATCCTGTATAGCTTGCTGAACAAAATCTAGCTGTCCTTTTTTAGCAGCATCAATTAGCTGCGCATTTAGCTGTTTTTGTGATGGCATATACCCCTCCTAAAAAAATATACAATTTAAAGCTATTTTAGCCACTATTCAAGTTTTAATGGCTAAAATTGATTGAATCACTTTTTAGTGTTTTTTTATGGTTATTTAAGTCTAGCAAAGATGAGTCTATATCACAATCTAGTAATTCTCCTACTGCACTTAGTAAACCAGCTGTACAACCAGCTATTTTGATCTGGATGAGAGGAGATATAATTTATAACCACTCCCCTATCCTTTCTAGTTGTTTGTAGATGTTAAATCTCATGAATTTATCAAAATAAGGAGAGGCAATGAAAGGAGTAGTATCTCTTAAATAATTAGATAAGAAATCTGGTAGAATATTCTGAAATTCATGCATTTTTTGTCTATAATCTTTCAAAGCAATAACCTTTATTTTATCATAATCAAGTTTCCAATAAGCAAGCTCCGAGACTTCTTTTTTTGTTGTGTATTCCACTGCTAAAGCTTGTAAAATTAATTGCGGGAAAAATCCTGACATAACTTCCTCATTGGAAGGTGGTGAACCAAGTTTATAGTCTATAATTGCTACTTGCCCACCTGGTAGATACTCAACTCTATCACATCTTGCTGTCAATAAAATTTCTTCTGTCATTCGAGTATCTGACCAGCTATTATTACACAATTGTCTGATGTGTTCATTTCCAATCAAATTTTCTGGATCCAAGTAGTCAAGCACTGGGATGACACCCTTCTTCTTAGTGGAAGTTGTACAGCATCCGCGCAGTTGTGTGTCACGCTCTGGAATATGAAATATCGGATAGGAAAAGCTCTTCTCCAACTCAATTTGATTGTTTCCAGTCCTATCAAACTCAACAAAAGATTGAATTATCCTCTGCAACCTTACCCACCACATATTTGAAAAGTGGAATCGATTAGACGAGAATATTTCTCGTACAATACTCATCAGCGACTTTTCGTTGCGTAAATATCTTGCAAGAATATTGTGTACCATAGTGCCAAACTCCAATATCGATGGCTTAAAATTTAAGTCTTTCAACTGTCTAAGGTTCAGTATGTATTCAACATAAAATGAATAAGGGTTACGAATCAGTTTTTCTACCGCACTGCAAGACATCACTTGCATTTTTTCTTCTCTGACTTTGGCTTGAGGTTTTGGCATAGGCTGAGTACATGGAACAATGCACTCAGGTGTATTTAATATTCTTAGCCAATTGCGATAAGGATATTTTGGTTCTTGTAACAGAATTTCCAAACGGCGCAATAGAATTGATTTTCTATCACTCACTAGCCTCGTAATATAAACCTTGCCGGCACCAAATAAATTTCGCAAAGTATACAAAAAGTACCCTTGCTCTTCTTGCACAGAAGGAAGGTTAAATTTTTCTCTATTCAGTGCACTCAAAAACGGATTCTGAAAATTTGGTATATCATTAAATCCAGCAAGTATTACAACTTTATTTTGATATAAGCTAAATTTATCAAAGTTATTTTCTGGAGAAAAAAACTTCCTTTTTAAAAATAATATCAGAATTTGACTATATAACTCTAAGGAACACTCAATTGCTATACCGTCACATGCATTTAAGAAATCACGAGTAAAATTACCTATTTCACCATTTAGCTCTAGAAAATTCACATTAGAAAGCACATTAACACACTGTAAATGAGCTGCTGCCATATCAGAAATAGGATAATTTATAAGATTAAGTAAAAGATTAAATATAGTTTCTAATCTACTGATAATAATTAATATATCTTCTTTATATCTTAGCTTTTTACAAGTACTAATAGCGTTGATAATATCCTTAAGACCATTTATATCAAAGCTACGCAATACTTCTATCTCAAACTCAGATAAAATACGAGTGTACTCTTCTTGAGCGTAACCAAAAGTCACTAGCCTATGTTTAAGAAGAGAAAGCAATGCCACACCGTTCCATTTTGAATTCAAAATCTCAATACTATAAAGCAGAAGCGTCTCATAAGAATAGTTTTTTGATATGGGGCACACCATACGAACTTCAAGTAATTTATCAAAAACAAACAAAGAAACGTTTTCATAACCTTCATTCTCCATAATTAGTGACGTCACCTGTGCTTCTTCCTCTCTGGAATCACAAGTGATGACTTCAATATTGCCAATATATCCATTACTAACTTTACTTAGATCGGCAGTTGTATCAAAGACATAATCTAGTTCAGGACTGCCTGTCATCCCAGCCCTCTGATTTTTAGTGTACGAACATTGTAATTTGCAGGTAATTTGAGTAGTAGATGATGTCATTCCAGTGCTTGACACTGGAATCCAGTTTCTATTGTACAGCCACCTGGTGCACTCATTTAAAGTTAAGTTTTCTGGATCCGAGTGTCTGGGCACTGGAATGACATCAGAACACGCTTCTGGCAGAAAACTTACATCCTCTCTGCCTATACTTAAATAATCGAGCAGATCTTTCAGGCAATATTGATAATGTTTTTTATCAAGTGATTGCCAATCTTTCTCTTTAATTTTCAAATTCAGATTAGGTAAAATTATCTTTCCAAATGGCAGGTCGTATACAGCTTTAATCAACAATTTATAAATCTCCTCCTTTCCAATTCCAATAAAGATTATATGCTGATCTTTCTTCAGGGAGGCTATAATATTGTTTATGTAGTCACTCTTATGCTTTAGTATATCTACTACTCCTAATTTTTTTAAAGTGTTACTCCAAGTTTTGATAAGTAAGTTTATGAAATTCTCCATTTTCTTCGAATGCTCATCAAGCTGATAACAATCCGCTATTTGGGTATATTGAAGTAATGACGGCAAACTGTAAACTAGATCGATTGGAAAACTATCATTGTGTTTTTTATTCCACTCCAATATAAATTGAATGAGTAGCAGCGTTCTCTTTGTCGGGTTAATAACTTTAACTCTATCAAGATTTAATATTAAATCTTCTTCATCAATGTTTTCTAGTGAAACTATCTCTGGCAAAATTATAGTTCTGTAATTCTTGAATGCACTCAGCAATGCTATAACATCCCTCTTGCAGGGAAGTATGATCTTTATCTCGGGAATTTTTTCTCTTTCATATTCAGAAAATATGTGCTGAACCAGCACATCAAAAAGGGACTCATTCACATTAACAGTAAAAACTCTTCCCACTAACAGTAACAATTAATACAACACTTTTATTGTATAGAAATTATTTAAAATATAAATGTGCTCGCAGTTTCTTATGCTATAATATATTAAAGTCTTTCACAATATTACATGGCAAACATCAGAATAGAAGTTTTTAATAAATGTGAACAAGTTGGCCGCAGAAGGGTAGTTAATGTTTACTTGATTTACATAAGCAAAGAATTACCATCAAAATTACATGAAGAAATTTGTGGGCTATTTTATAATAAAGTCATACAAGACTGCCGTTATTATTCCTACAATGAAAACCTTGAAGAAGTTCAATATAACTTCATAGAATCACAAGCAAAGTGGGGCTTGGAGATAAGCTTTTTACCTGGCATGACCAATAACGTAGGAAACACGGCAAAACAAATTATTAGAGAATATCTAATGAGCAAAGGCCATATTGATGAAAGTGTTTCTATCAAGGCAAGAAGTTCAAAATTGATTCTAAGTCAAGGAGGTTTTCCAACCGAAGATGATATAAAACAGGAATTCAATCCTATTACTGAATATTGCATACTTTTCTATAAAGAAAACGGCAATTGCCATTGGAAGTATTACAGTAAACAAAATACCCCACCTGGTGTCATTACAGCGCGTGACCAGGAAAAAAAAGAATGGATTTCAGTGTCAAGCACTGGGATGACACCAGGTAATAATGGAGCAAAATCTGTCAAACTTAATGTAAATGACCAAGAGCTTGAAAAAATCAGCAGAGATGGAATCGATGGTAATGGCACTTTAGGGCTCTCGCTGGCAGCAATGAAAGCTATAAAGGATTACTTTAAAAAACTCGGTAGAAATCCATATGATATTGAACTTGAGTCTCTGGCACAGACTTGGTCTGAACATTGTAAACACAATATTTTTTGCTCCCCTATTGATGAAATAAAAGACGGTCTATATGCTCATTATATTAAGCGTGCAACGCGTGAGATAAATTCTAACATATGCGTGTCAGTTTTCTCCGACAACGCAGGAGGAATAATTTTTGATGACGATTACTTGATTGTAGATAAAGTTGAAACTCACAATAGTCCTTCAGCTCTCGATCCGTTCGGTGGAGCAATGACTGGAGTGCTTGGAGTTAATCGAGATATAGTCGGTTTTGGCAAAGGTGCAGAACCTATCATGAATACTTATTACTTTTGCTTTGCCAAAGAATCAAAAGGTAAACTTTATAGAGATAAAGAGCGTACTGATAAAATCTTACCACCAAAATATATAATGAAAGAAGTGATTCACGGTGTTAATGTTGCTGGTAATTGCTCCGGTATTCCAACGCAACTTGGATTGGTATACTTTGATGATAGATTCTGTGGAAAGCCATTAGTTTTTGTTGGAAGCATCGGAATTATTCCACGGAATATAAATAATGCACCTTCACACATAAAAGAACCCAAAAACGGTGATAAAATCGTAATTATTGGTGGAAGAGTTGGAAGGGACGGAATTCACGGTGCAACTTTTTCTTCAGAGGCATTGTCGGGAAACAGCCCTTCAACAATTGTGCAAATTGGTGATCCTATAACACAAAAAAAATTATCCAACGCCGTCGTAAAAGCAAGAGATCTTGGTCTTTATAATGCAATAACGGATAATGGAGCAGGCGGTCTATCATCGTCCATTGGTGAAATGGGAAAAGACGGATTTGAAGTTGATTTGAGCAAGGTTCTCCTTAAAAACGATGGTATGGCTCCGTGGGAAATATGGATATCAGAATCACAAGAGAGAATGACCTTAGCAGTGCCAGAAGAAAATCTTCCTGCGTTTAAGCAAATCATGAAAACACATGATGTGGAGGTCTGTGTAATTGGAGAATTCAACAAAAGTGGCAAAGCCGTTGTTAAATGTCCCCCAGGGGCAGTAATAATGGACATCGAAACTGAATTTCTGCATGACGGTAATCCCAAAGTGCATTTACAAACAAAGCCATGGTCTGGAAAATCTACCCCATACGCTGTCATTCCAGAATTCTCTCCTGTCATTCCAGTGCTTGACACTGGAATCCAGCAGGCTTTGTCTGCAAATAAATCTAAAACTTTATGTCAAAATACGTGCGATGGCAGAGTTGAGCTTGAGATAGATTCCAGTGTCAAGCACTGGAATGATACCTTTGCACTAAAAGAAATGCTAAGCAGACCAAACATACGCAGCAAAGAGTTTATAGTGGTGCAATATGACCATGAGGTTCAAGGATCGTCAATACTGAAACCACTGCAAGGCAAGGGAAGAGTGTGCAGTGAAGCTGTTGTCTCGAGGCCAGTCCTTTCTTCAAACAAAGGTATTGTAAAATCGCAGGGATTTGGCTCAAGTTATGGAGAAATTGACACTTATCACATGGCAGCATGTGCAATTGACACTGCAATACGCAACTACGTAGCTGCAGGAGGAAATATAAATCATCTAGCGTTGCTCGACAATTTTTGCTGGTGCGATGCTTATAATCCAGAAAGATTGTGGCAACTAAAGAGAGCTGCAGAGGCTTGTTACAACTTTGCAACTGCATTTAAAACGCCATTTATATCCGGAAAAGACAGTATGTTCAATGATTTCAAGGGATATGACGAAAATGGCGAGAAAGTGATGATATCTGCACCACCTTCATTACTCATTTCAGCAATTGGAGTTATAGACAATATTGAAAATGCGGTATCGCTTGATGTGAAAATGCCAGGGGACTTGATATATGTGCTTGGTACAACCCACGATGAGCTTGGTAAATCTGAATACCAGTTATATAGTGGAATAGATAATAACAACGTGCCAAAAGTTAATGCAAAGAGCGCTAGGAAGTTGTATGAACGTTACAACCAGGCAATAAAAGATGGCATAATTGTCTCTGCAATTGCACCAAACTTAGGCGGCTTAATTATTGCTCTGGCAAAATCGCTAATTGCAGGAGACCTTGGTGCTGAAATTGATCTTTCACTAGTACCAATAGGAAAAACACAAAATACAGACATAATAAACAAGATAATAATGTTTTCTGAATCGCAAAGTAGAATATTAGTAACCATTGCCCCGCAAAATCAGCGGAAGTTTGAAGAATTGTTTAAAGGTATAGTTTTTTCATGTATTGGAAAATTGACAAAGGAGAAAGCTCTCAATATAAAGAATATTATAAGAATAGATTTGAAAGACTTAGGTACTAGTTTAAATAACTTTTGATTACGCTAGACAAATTTTTCATTATGTGTAATGTCTGATTAAAATAAATGCATGTTATTAAATTTGGGTAGGTGATTATGTCCATTTTATCAATACTCTTGCTTATCAGTCTTTCTTTACTTAACACTTCAAATAAATTAATGATATGTGCTACCTTATTTGTGGGAGCTACTTTAGTTGTAAATTCAATGATTGAGTTTCATGGTAGAAGAAAAGCTACTTACAGCTTAATAGTGTGTACAGTGATATGCTGTCTTTTTAAATTGCAAAATTTTAGTTTGGTAATATTGGTTTCATATACTGCAATTCTAGTCTCTCTTCTCTCAAGCATAGTTATTTTAAAAAAATTAAAGTCCAAATTGAATTTTCATATGGCAAATTTCATAACTTTAATTATAGCATCAGTCATTGATAGTACGATTGTTTGTGTTGGACTACTATACAAAATTTCTGCAGGTAAATGCTTATCAAGATATATTAAAGATTTAATTTTCAAGTTTTCCTATGCATCGATATTGAGTATCTGCTTGTTTTTAGGAATGTATTTATTCTCCTTGGCAAGCAAGAAGTATTTTAAGGTTTCTGCATAACCCGTCTTCTGATATAGCCAAAATAGTTTAGATTTAACTATAACCGTCATTCCGCTATTTGTTAGCAGCTTGGCAGTATAATGTGAAAAGCTCTTATTCGGATAGCGGTTCTAAAATCAAAATAATTGAAAACTGTTAACTTAAGTTATCCTTTAAGAGAGCTAGTACAATTTCTTACAGGTTTCATACATGATAAGAGTTTTATTTTTAGCTAAACCAATTGAAATAAGCTATAAAATCTGTTAAAGTCAACTTTGTGAAAGCATCCTTAGCTCAGTTGGATTAGAGCATTTGACTACGGATCAAAAGGTCGGGCGTTCAAGTCGCTCAGGGTGCACCATATTTTATAGGAAATAGAGGTCATACTTGAAATTCATATATGTAATACCTATCTCTAAAGGTAAAATACTGAGCTATTATATATGAACAAAAAAGACTACTATGATCTGCTAGAAGTGAGCAGAAATGCTAGTACTGACGAGATAAAAAAAGCATATAAAAAACTAGCATTAAAATATCATCCTGACAGAAATCCTGGTAATAAGGAAGCAGAGGAAAAATTTAAAGAAGTAACAGCTGCATATGAAGTTCTATCTGACTCTGAAAAAAGAGCAGGTTATGATCGTTATGGTCACGATGGTGCTTCCTGTGGATTTGATTTCAGCCAAGCTGGAGGGGATTTTAGCGATATATTTAACGATTTTTTTGGTGGAGGATTCGGCGGCAGTACAAGTAGGTCAAGAACAAAAAGAAGTACAACAGAAGTATCTGGAGCAGATCTGCGCTACAACCTTGAAATTACCTTAGAAGATGCATTTAAAGGAATACAAGCACCTATACATTATGTGACAAATATAAAATGTAATACATGCCAAGGCACAGGTAGCGAAGGAGCAATCAAACCAGTTCAGTGCAACACATGCCAGGGAAGCGGTAGAATCAGAACTCAACAGGGCTTTTTTACCATTGAAAGAACGTGTACTACATGCTATGGGGAAGGAGAAATAATACAAAATAAATGTAAGAAATGCGTTGGAAGTGGGCGTAAAAGAGATGAAGTAAATATCTCCGTTTCAATTCCAAAAGGCATAGAAGAAGGAGCTAAGGTAAGGGTCAGTGGTAAAGGAGAAGCTGGAGCAAGAGGTGGAAAAAGCGGAGATTTATACGTATGTGTGAAAATAGCTACTCATCAGATCTTCACTCGCAATAGAGCAGATTTACACTGTAAAGTGCCTATAAGAATGACACTAGCAGTGCTTGGTGGTGAAATCGATATTCAATCAATTGATGGAGCTAAAATAAAAGTAAAGGTCCCTGAAGGCACTCAAACTGGTACCAAACTACGTTGTAGGGAAAAGGGTATGCCATATATGAACTCACATGCTCGTGGTGATTTATACGTACAGGTAATAGTTGAGACTTTAAATCCAAAGAATTTAACCCAAAAGCAGATTGAGCTATTAAAAGCGCTTGAGGAAGAGGAACATGAAAGTGTAGAGCAGAAATCTGAAGGATTCTTTGGAAAAGTAAAAAAAAAATGAGAAATTTGCTAAATGATATAAAGAGGTAGCTGTCTACACTTAATTCTTTTTACCAATTTGAAAGCCTTCTCTTTTAGTGAAAAGATTTTTTTAAGTTATGCAAAAGTGATAAATTCCTTTATTTAAGGTCGAAGTTTTGCTATCCTCGCATTTTAATAATTTAAAATTAATGAACATAAACAAAAATGAGTTTTTATTTCTTCCTCTTGGAGGAGTAGGAAGAATTGGGATGAACGTTAGCCTATATCATTATCAAGGCAAGTGGATTATGATCGACCTTGGTATCGGTTTTGCAGATGAAACTATGCCAGGTGTTGAGCTACTCATTGCTGATGTAGATTTTATTGCTCAAAGAAAAAAAGAGTTGCTTGGAATAATAATTACACATGCACATGAAGATCACTGTGGTGCAGTGCCTCATCTGTGGGAAGATTTGCAATGTCCCATATATACAACAAAGTTTACAGTTAATTTTCTCAAGGAGAAACTAAAGGAGTTTCGATTGGAAGGTGTGGTACCTGTGAAAGAGGTAGACATAAATGGCAGCATAAATTTGGGTCCTTTTACCGTTGAGTTTATAAATGTAACTCACTCAATTCCTGAGGCAAATTCAATATTAATTAGCACTGAAGCAGGTAGTGCACTTCATACTGGGGACTGGAAATTTGATCCAAAACCTGTTGTTGGATTAATTTCTAATATAGAGCGTTTAAAAGAAATTGGCGATAAAGGTGATCTACTTGCAGCAATTTGTGATTCAACAAACATACTGAGCAAACACGATCCTGAATCAGAAAGTAAAATTTATGATAATATTTACAATATAATAAAGCGGTCTAAAAAATTGATTGCTGTATCGCTATTTGCCTCAAATTTGGCGCGAATTGAGACTATCGCTAAAGCTGCACAAGCACTAAATAGAAAAGTGGTTTTACTTGGCAGATCTTTATGGAGAATAGTGAAAGTTGCTCAGGATAGTGGTTATTTAACTGATTCTCCTGAGTTTCTAGAAGCAAAGGAGGCAGTAAATTTTCCAAGGGAAAAGCTGGTGCTACTTTGCACAGGTTGTCAAGGTGAGCCACTGGCAGCTACCGCAAGACTTGCCGCCAAGAGTCATCAAGCATTTAAAATGCAGCAAGGTGATACCATGATCTTTTCATCAAAAATCATTCCTGGCAATGAAACTCGTGCACATAACATGCTCAATGCCTTTATTGAGATGGGAGTGGAAGTTATTACTGAAAAAACAGAGAATGTTCATGCTTCCGGACATCCAGTAAAAGCAGAGCTAAGGGAAATGTATTCTTTGATAAAACCTAAGATGTCTATTCCGGTTCATGGTGAGTATATTCATACGGATGCACATGTAAAGTTTGCTAAAGAGTGCGGTGTGAAAAAAGCAATAATGATTGCACCAGGTGATATTGTTAATTTGGAAAATGGGGAAAAAGTTAGCTCCATTGATGTTGACTACTTTGGTATTGATGGTATGTTACTCCGTCATCCAGAATGCAGCGTTATAAAAATGCGTGAGAGAATGAGAGATGCCGGAGCTATCGTAGTGACAGCAGTTGTAAACAAGAAAAATAAACTGCTTGCTAAGCCAAAAGTATTTGCACCTGGTGTTTTCGAAGCGCAAAAAGATGCAGCCATTATGCAAAAGATCATAAAGAAGGTTGAGTTAGCATTTGACTCACAGCCGATAAAAAAAATAAGAAATAAAATTGAGAGCTCAATATTTAGTATCTTAAAAGAATATTTACTAAAAAGACCTATAATTGAAGTCCAGATAGAACAGGTATAGAAATACACCTCTTTTTATTAACCATTATTTGAGTAAGAAGTTAACAATGTATTCTTTGATATTATTTCAGCATGCAATACTGGAATCCATAAAAAAAAATCAATGTCAGATCACACAACTATACAAACATTGTGATTTGAATCTACCAGAAGGGTGCCATCTCAACGCCCAGGCAAACATTGTAGTTTTAGAGGAATCTCCACCAGTAAGGTGTCATCTCAGTGCTCTGACACTGGAATCCAGTTTTTCATGCAACCTTGTCAAAGACGTTTATTTTAGAATAAAACAGCTACTTTTATGCTTGCCACCTCAGTGCACTTACTTGCAGTCAAATTTCTGGATTTCAGTGTCAAGTACTGCAGAAATTGATTTACTCTACTGTCATGCAGTTTAACTTCAAAAGTAAGATATTTGCTGAGATGACAGGAGGTAATGCAAGAAATCTAATGAAGCTATTCGTTCAACTGGTGTTATTTATTTCGTTATTTATTCCTTATTCCACAAAAGCTGTTTTATATGTTGATATAAAAAAAAGCAATATTGGTAATATTGATCTTGTTGTATCTAAATGTGCATGCAAGACAGAAGTGGAAAGTGAGCTAAGTGAAAGCATCACAAAAGTAATTGAAACAAATCTATCTAATTGTGGCTTATTTAATGTGAAACGTAACACGAAAGTTGAGTCTTGGAAAAGCGATACTATAGTCACAGTAAGTTTAAGTGAAGTATCAAACAGAAATTTAGAGCTATCTTTTCGTTTATCTGACAGCTTTACAAACAGAGAATTACTTACTCAGTCGGTTGTTTTTCTAGCAAAAGACTGGAGGAAAATTAGTCATCTTGTTTCAGATGTGATACATGATAGATTGATTGGTGAGAAAGGGCATTTCAATACAAAAATTACATATATCGCTGAAGAAAAAGATAGCAATTACAAATCCGTCCGTAAAATTGCTGTGATGAATCAAGATGGAAGTAATATAAAGTACTTAACAAATGGTGAGAAATTTGTGTCAACACCAAGATTTTCACCAAATGGAAAGGGTATTGTTTATATCTCATACACAAATGGTAAAAGTTATATAATATTAAAAAATTTAAAAGATAACACTGAATCAATAATCAGCGCATTTGAAGGAGTTATTTCTGCACCAAGATTTTCTCCTGATGGTAAATCTCTTTTTATTTCCCACTCATTGAGTGGTGAAACAAATATATTATCTCTAGACTTAAGCAGTAAACGAACAAAAAAAATTACTAAAGGTTCAGCTATAAGTACTTCTCCCTCTTTGTCTCCAGATCAAAAGTACATGGTTTTTAGTTCTGATATAAGTGGAAGTCAGCAACTATATATCATAGATTTCACTAAAAAAAGCAAAAAACCCAAGAGAATTAGTTTTGGAAATGGAAGATATGCTACACCTGTTTGGTCGCCAAAAGGAGATCTGATAGCTTTTACAAAAATTCAGTCAGGAAAATTTTACATAGGAGTTATGAAGCCAGATGGCAAAGAAGAGCGCTTGCTTTCAGAGGGACATAAAATTGAATCTCCGGCATGGCTACCAAATGGCAGAGAAATTATCTTTACTAACACAGAATCACCAAGCAACTCTAAATTATATTTAGTAGATTTAGTAAAGAAAAATCAAAAAATGGTTTTTACTCCAACGAATGCTTCTTTACCAGATTGGTCTTATTTTTGAAAGTAGATCTATAAAATCGGTATAAATCTTGCTTTATCTTAATCGTTTATAACCTTCGGTACTACGAAATACCCATGCTCCGATTTTGTATTGGATAATATTTCTTCTTTAATGTTTTGAGAATTTATAATATCATCGCGTACATGGATATCCTTATCTATAGTTCCATAACGCATAGGAGAAACACCTTCAGTATTAACTTTCAACAAAGTATCATGTATCCAATCCAGCATTGTCAGTTCTTTTGAGTAGTATTGAATCTCATCATCGGATAACTTAATCCTCACAAGCTGTGCAGTTTTAAGCATTTCTTCTTTAGTAATTGTTATTTTTCTCTTATTTGCAAATTCTATTAACGAAGTGATAACATCTTCTGTTGATCTAGCTGGCATTTTTACCTCCTTGCATAAAGCAAATTAAAATATTTGCAATTGAAACAACCTCTATCTTATCATTTTTTTTAAATTTGTGAAATACGGTGTCCGTAATTACTAATTTATCCAGAGAAGAGGAAGAGATTTTCTCAACTGCATTTCCTGAAAGTATTCCATGTGTAATGCACGAAACTACAGACTTTGCTCCTCGGTTTTTTAAAGCAAGAGCTGCATTACATAATGTTCCGCCAGAGTCAACTATATCATCAACAATGACGCAATTTTTGTTTGCAACTTCTCCGATTACATTAATTACCTCAGATGTACCTGCTTTTTCTCTATATTTATCTACTACAACAATATCATTATCTAACTTGTATTTTTCCTCTAAAATCTTTGCAAAAGTACGAGCCCTTCCAATTGCTCCAACATCAGGCGCAACTATTGCCAAATTCTCCTTGTATATAGAGTTAACAAATACTTCAAAACAGCTTATACCAGTAACTGGTATATCAAAAAAACCTTCAATTTGACTTGAATGCAAATCAATAGCAGCAACGCTATTTGCACCTGCAGTTTGAATAAGATTTGCAACTAATTTAGCACTTAAAGCAGATTGCATATTATTGTTTTTAATAACCCTATCCTGCCTACTGTATCCGTAATAAGGAATAATAGCCGTTATTCTCTTGGCTCCTGACCTCTTTGCTGCATCAATTGTAAGCAGAAGCTCCATAAGGTTATCATTTACAGGGGAAGAAATAGATTGTACTAAGTATACTTCTTGATCACGTAGATCATTTGCTACTTCTACATTTACCTCACCATCAGCAAATCTTGACACCTGATTAGGAAATAGCTGAGCATTTAAACCACTTGCTATTAAATCTCCTAATTGTTTACTAGCACTACCTATTATTATCTTCATATATATCAATTAAGTTTTGAAAATTATACAGAAATCATGGAATGATTAAAACTTTATTCTTGCCCTAAAGTAGCTCATAGAAAAGAAAAAATTACTCGAAACATTTCACTAGCTTTCTTATCATAATGATGGTAATGGCTGAGTTCATTAAGTAATTTTATGGGCAGTGGAATGATAAAAAGCGTTTTCACAAACACATTTTACTACATAATCAGCGCTAATATTAAAATGCTTATAAAGAGCTTCATAAGGTGCTGATTCTCCAAAATTTTTCATGCCAATAAATATACTGTTTGAGCCTACATATTTATGCCAACCCACTTCACTTCCAGCTTCAATTGCAACTTTGATGCTGTCATTATTTAATACTACCCCTTTATATTCATCACTTTGCTCGTCAAAAAGCCTCCAACACGGCATAGAAATGACCCTTGTACCTACACCTTTTTCCTGTAATTTTTCTCTTGCCTCAACTGCAATTTCAACTTCAGATCCGGTAGCAAATATCGTCACTTCTAGCTTCCCTGAATATTCGCATAGTATATATGCACCAAATTTTGATAGGTTGGCCAATTGGTCAGTATAAGAGTGGATGTAATTAATATTTTGCCTTGAAAGCGCAAATAGTGCAGGTGACTCTTTTTTTTCAAGTGCAATGCTAATGCACTCCAAAGTTTCAATTGCATCTGCTGGCCTAAAAACATACAGATTTGGTATAGCTCTCAGAGAAGCTAAATGCTCTATTGGCTGGTGAGTTGGACCATCCTCCCCTACTCCAATTGAGTCATGAGTCATTACATATATAACCTGCTGTTTCATCAAAGCTGAAAGACGTATAGCAGGTCGGCAGTAATCGGAAAATACTAAAAAAGTTCCACCATAAGGAATAATTCCACCATGAAGAGCCATACCATTTATACAAGCTGCCATAGCGTGCTCTCTCACTCCATAGTGTACATAAGAGCCACCATAATTATTACTATCTATTACCTGCATGTGCTTATATTTAGTACAATTTGAACCGGTAAGATCAGCAGAGCCACCAATTAATTCTGGCATAGACTTAGTTAATAATTCCATTACTCTGCCGAAAGAAGATCGAGTAGCTTCGTTCGGCACGAGCTCACATATTTGTTTCTTCAGGTTAGCCAAATCATTTTCGATATTGTCTGGCAAACGTTTCTCAAGTCTTCTTTGTAGTTCTTCATTGATCAAGGATGTATAGTTTTGTTTTGCCCTCTTAACTGTTTCCATCCAAGCGTTTTTCACATCTTCTGGTACATAAAATGGTTCATAATTCCAATTCAATTTTTCTCTCATCTGTTTTACATCTTCCTCTGTAAAGGCACCACTATGAGCAGAAGATGTGCCAGCACGGCTCGAAAACTTTCCGATAATAGTTTTGCAACAGATTAGTGTAGGTTTATCAGACTTTTGCGCCTGCTCTATTGCAAGGAATATAGCATCAAAGTCATGCCCATCGATTTTGTCAACATTCCATCCATACGCTGAAAAACGCTTTTCTACATCATCAGAGCAAGAGAGGCTAGTAGAGCCGTCTATAGAGATGTCATTGTCGTCAAAAAGTGCTATCAGCTTATTTAATTTAAGATGCCCAGCAAGGGACGCTGCTTCATGGCTTATACCTTCCATAAGACAACCATCTCCTAGCATTACATAAGTGTAGTGACTGATTTCAAACTGCTTTTCAAGAATCGATTCAGCAAGTGCCATGCCAACAGTAGTGGCAAATCCCTGACCAAGCGGGCCTGTTGTTGCTTCTATACCAGAAGTTAAGCCAAATTCTGGGTGACCTGGAGTTTTTGATGTAAGTTGCCTGAAGTTTTTTAGTTCATCTATACTAATGTAGCCTGTCAGATATAATATAGAGTATTGCAACATTGAACCGTGACCATTTGATAGGACGAAACGATCTCTACTGATCCATTGAGAATCATCAGGGTTATGGTTTAGATATTTAGCAAATAATACAGTGGCAACATCTGCCATGCCAAGTGGCATACCTGGATGTCCAGAATTTGCTTTTTGTACTGCATCAATTGATAAAAAGCGGACAGCATTTGCCATGGATTTTAGTAGTAGATGATTCATGTATTAATAGGAAAACTTAAAAGTGAAGTATACTATATCATAGTGGCAAAAACAAGTTGACACTTAATGTTAAAATCATTAATAATTTATAGTTAGATTGTGAGAATTTTTGTATGACAACTGTTATCAATAGAAAGTATAGAATCAGTCGCAGGCTTGGTGTAAACTTATGGGGTAGAGCAAAAGATTCGGTCAATAAAAGAAAATACCCTCCAGGCCAGCATGGTATTCTTGGATTTAAGAAGTTATCTGACTTTGGTAAGCAGTTTGCTGCACATAAAAAATTTAAGTTCTACTATGCAATTTCAAGCAAACAGCTTAGACGTACATTTTTAGATGCTTACAAAAGAAAAGGTTATACGGCTGATAATTTTATTGGTGCCTTAGAATCAAGGTTAAGTTCTGTTTTATATCACTCTGGTTTTGTGCCAACAATTTACTCGGCAAAACAGCTTATATCTCATAAACATGTTACAGTTAATGATAAGGTGGTTAACATATCAAGTTATAGAGTGAAGCCTGGTGATATAGTAAAAATAAGGGCAAGAGCAGCAAAAATTCCTATATTAATAGAGGCTGAACAAAAACAAGAACGTAAGGCTCCAGATTATTTAGAGGCAGATAGCAAAGCACTTTCAGTGAAGTATTTGAGAGCGCCTCAATATTCCGAAGTCCCATATTCAGAAGACATGGAAGTCAATTTAGTAGTGGAATTTTACTCTAGATAAATAAGGCCCGTGTGGCGGAATAGGTAGACGTAGCGGACTTAAAATCCGTGGGTTTTGCGACCTTGGGAGTTCAAGTCTCCCCATGGGCACCAGTTCAATTTATTAAAAAAGTATGAAATGGCTTGATATAGAAGATATTGCAGAAGCTCTAGAAGAGAAATTTTCAAATGAAGATATAATTAGTATTAGATTCACTGAACTTAAAAGAAAAGTCTTGGATTTAGAAGAGTTTGATGATGATGAAAAGTATTGTAATGAAAAAATATTAGAGGCCATTCAAGCAACTTGGATTGCAGAAAGATCTTAAAAACAGATAGCTATAAGAAAATTACGGCATACAGTAAAAAGATAATCTTCTTGGAAATACTATACTTTACTCGAATTTTACTTAACTTCATAATAATTTAACAAATTAAAATTAAAAATGATTACAAGGTAGGAAACACAAAATTCTGGCAAATGCTAGATATACAAATACTGCTTTTTATGTGTGAGGCCGAGGGTCATGAAAACAATAAGTTAGTTTTTTGTATAAGAAAGTTGTAATATAATTTAATTTTAAGCACTGGAAAGATGTTTAAATATAGCGGGCCAAAGAAATTAAAATCTATAATAGAAAACTATGCATTAAAATGCATGAAAAATAAGATCAGCAAAAATGAAATACGTCTTATTTTAAACTGGAAAAGTATAGTTGGAGAGGAATTAGCAGAATGTACAAAACCACAAAAGATCTCATACGCACAAAACGTAAACTCTGGTGTGCTGTATCTGTTAGTAACAAATGGCAGTAAATCATTAGAAATGCAGCATATGGTTTCTCTTATAATAGAAAAAATTACAGTGTTTTTTGGCTATAAAGCAGTATACGGTATAAAAATCAAGCAAGGGAGTTGACTATTTAACTATATCAGGTTAACCTAGTTACATAGGATAAATTGGTATATTGAAGTGAGTAGAATTTGTGAGTTAACAAATAGAAAAAAGTCTTTTGGTAATAAGGTATCGCATTCAAATCGTAAAACAAAGCGTACCTTTCTCTTAAATTTACATAAAGTTACATTGACGAGTAATATATTAGACAAAAAGTTTAGCTTTCGTATAGCAACAAGAACTTTAAGAACTATAGACTATAAAGGTGATCTTGATGCTTTCTTGCTCAATACAAAAACAATTAAACTAAGTAAAGAAGCACAAAAGATAAAAAGAAGATTAAAGAAAGTTTTAGCAAAACAAGAGGTAGAATTAGCTATTTCAGATGCATAGTAAGCCTATATGGCTCAGAGCAAAAGCTCCAGCTGGTAAAATATTCAATGAAACCTTACACACTGTTAAGCTACATAACTTACATACAGTATGCGAAGAAGCTGCGTGTCCAAATATTGGTGAATGTTGGAATAAACGTCATGCTACTGTGATGATTCTCGGTTCTGTTTGTACTCGTGCTTGTGCGTTTTGCAACGTTGCAACTGGCATTCCTGATAAGCTCGATCCTCATGAACCAGAAAATTTAGCAAAAGCAATAAAAAAGTTAAATTTAAAGCACGTTGTCATTACCTCTGTTGACCGTGACGATTTACCAGATGGTGGTGCAAATCAGTTTATAAGGTGTATAGAAGAAATTAGAAAGATAACTTCGGAAACAACAATAGAAATTCTCACTCCTGATTTTTTAAATAAGAAAGGAGCGTTTGAAGCAATAGCTATTGCATCACCTGATGTTTATAACCACAACATCGAAACAGTACCAAGGCTGTATGCAAAAATAAGACCAAGAGCTCGTTATTTTCATTCACTATATTTGCTAAAGATGGTGAAACAGATTAATCCTAAACTTTTTACGAAGTCAGGGCTTATGGTTGGTCTTGGAGAAACAAAAGAAGAAATCTTTCAGGTTATGGATGATTTACGTAGCGCCGAAGTTGACTTCATTACAATTGGTCAATATTTGCAACCAACTCCAAAGCATGTAAAGGTTGATAGATATGTTACCCCAGAAGAGTTTGAGCATTATAAATATATTGCTTATTCCAAAGGCTTTTTGGTAGTTGCATCAAGCCCATTAACGCGGTCATCGTACCACGCTGAAGAAGATTTTAACAGACTTGCTGCTGCTAAGACTTCAACCTAATTTAACCTACCTGTTCAAGGAAATGTGCAAGCCATTGCTCCCTTTCTTTTCATTCAAGTAGCCTCTTATCCTTCCAGTAGCCCATCGGTGTTATTTCAGTAACACCTGTTATTCGAGTAGCCTAACACTGAAATCAAGAGGACTGACCAGGCAATCAGAACTGGTCACGCGCTGGAATGATACCATCATAAATCGCTAAGCCTTCATACCAGTGCTTTGTCATCTCAGTGTTCTCTTTACTCTTGTCATCCCAGTACTTGATACTGGGATCCAGAACAGGCAATCAGAACTGGTCACGCGCTGGAATGACATCATTGTTTTTTGCATGAAAAGACTGGATGATAGCTACTTTCATGATACCCACTTATTAGTTTCGTCTAATTTATTTTACCACTCTGCTGAACGGATACATTCTAACTGAGAGCAAAGCACACTTACATCATTTAATACCTTCAGTGGCTCCCCTAGACTATGTTCCACTTTTGTCTCAAATTTAAATCCCAAATTTCCAAAAAATTCTTGAAAATACTCAATAGTAATGTCACATAAACTTCTACCACTTGCTTTATGATTTTTCAGCTCTTTCGGAATATTAATAAGCACTTTACCATCTTCATATGTTATACTTCTTCCCTTAGATTTTAACTTAAATTTTATTGAACTGTGAAAATTTGGTGTTTTAATATCATTAACAGGATTAATGCTGCACACCTTTATACAATCCATGCTAAAATTGAGTTTTAGACAATTGGAGTCACGGCAATCCATACTATAAGTTATTATTATGTTAGAATCTAACACAAGCAAGCCAACTGGAGAAAGAGCCTTTAATATATGAAGAAACAGAAAATGATTATACCCTTCTTGATAATAGTTAGTTATCAATTCTTCCATGATAGAGTTACTCGGAACTTCTGCACCGACGTGTTCCGTGAAGATTTGCTTAAGAAACAGACGATAACTCCCTTTTTTGTCCTTTGTAATGAGATTTTCATGTTTTAAATATAAATTTTAATGAAATCATTAGTTATTGCCTTCCCATTAATCACAAGGTCACAAACAAATTCATATTCACTATTGAAGTCCATATCCAAATCCTTATATGTTCTATAATCAGAACTTTCTGTAGACTTCAAATCAGCATATCTCCTCTCCCTCTCCTTATCTTTCAGTGCATTAACTATTTTTTTTGACATATTATTCCCTCTATCACATAGATTAATACTAGTATTATATTTTATTGACTGTCAATTATTTAGAACCTTTGCTTTAAAGGACTTTCTATTTTTAATATAGAAAAGTCCTTTAATAACTGTTATGTAAGCGATAGCTTTTCCATTGCTACCCTGTCTACTTCTGCTCCTTCCAGCTTATTATCTACTCGTTCACGGTATAGATCTTTTCCTTTCATCCAGGATACATCACTATTTGCTAGACCAATAGAATGGTTACCATTGTTCTCTCCAAAAGCAAATGACTTCCATTTGCTTTCTTCTTGACTAAGTAATTTATCATTCACTATCCTCACAACATTTAGTTGACCTAAATTTGCTCCAAATCTGGTAAGGAAGGGAAAAAAAGCTTGTTCATACAACTTCGCTATTCTACTATTGCTTAAATCTCTTACACACCTTTCTGCATACTTTTTCTGACTCACAATTCCTTTGGTAATCTCTTTTATTCTATCTTTCTCTTCTCCCCCGTCATCTCCTTCTCTTTTTCAAGCATATGATGGATGCAATCACCTAGTTCACTTATAGTTGAAGGTAAATACTCTACTAATTTACCGCACATTTCTTTTTGACTTAGTACTTCACTTTTATATTTAGATAAGATATCAACTGCTATACCTAAATCACTTATTGCAATTAAGTCATTATTTAATTGTGTATAAACGATTTTTCCACCATCGTTAATACCTACAACAATCGGTCCCAACAATATTCCCTCAGGAATTGTTATATCCTTCCCTATATGAGAGTCAATGGCTTTTAAAGAATCAAAGTCTATATATATTGCACCTTTCTCTCCTGTCATTTTTTCTGAAAGAGCAAGAGCAATCAATCTAAAAGTATCTATTTCAACAGCAAAATACATCCTTTGCTCCTCTGACATATTATACATATTCTTAAACAAATCCTTTATGCTAATGTCTTCACCATCTATCTTCCATCCTGTATCTATTTCGCTCCAGTCGTATTGGTGTAAATCTACAACATGTACTCCTTCAAATTCTTTCAGTTTACATTTTAAATCATCTATTTGATTTTCTTTGAATCTAGGACCGTTGATAATCAAATATATATCCCTCTCTTCTTTATTTATTAATTTATGATTTTTTATTATATCTAAATAATTAAGGTCACTGTTTTTACCATCTGGTAAAGATGCACCATGTACTCTTGGCACCCATGTTAGTATTATTGGCGCTTCATTTGATAATTTTTTTACATTACCGATCATTATTTTATCTTACTATATTGCTATGTTTATAATATAGTGGATTTTTTAATAAAATGCAAGTAGACATTAAGATTTCACTTACGCTCTCTCAGTTTACAATTTTTGTTTCCGTATTATCTAATGAATCACCGTAAGTGACTGCCTTAAGATAAAACTTTCTCCCTTTTTGCACTTCAAAAAAAATTATTGAATCATCAAGTAGAATAAATTTTTCACCTGAGGTGTGTTCATATTTCTTAGTACCCTCTTGGCCTCTAATTAGGTCGATAAGCTGATATTTATTCTTACCTATGAGCTTTGCTCTTTCGAATTTTATTACCAGCGCTAACACAGTTGGACTCATGACGTCTATCTTACCAAAACACAGTACTACTGTAATTCCCTCATCGGTAAATTCGATTACATATCCGTAAGTAGATTGTATATTTGCGCTCGCGATGGGCTTATAATTTTTATCATCATACGAAATAAAAAGCGTTGCTCCTTTCCAACCTTCCTCTTCACTAATTAAAGTAAAACTTACGATATTACCTTTAATATAAGGTAAATCTATCATTTCCACGATAGATTTACTGACGCGAGAAGGAGGGTATTCTTTAAGCATAAGTGATCTTGTTGAAGGAAAGGAGAGCTTGTATATAGAGGGATCATAACCAACTCCCATTACTTGAATGGACATGCTTTCAAACTTTGTTTTTATAATTCTCATCGTATGTCTTTTATCGCCATCTGAAATTGCTATGACATCACTTGGTAAAAGCCATGCATATTTTATCGGGAGCTTAAAGTTGTATACATTTCTCTCTTGCCATGAAGAATAAAGTAAAACTTCAGCTATATTTTGCGCCTCCCCTTCCTCCATAATGAGCGGTATTGGAACTGTTGCAGCATTGCCCTGCTTTGGCAGCTCAGCATATTTCACATCAATTGGATAGCCAAAATTGCGGTTAAAATAAACGATATTAATCCTATTGTTTAAATCTAATTGACTAAGCTGTATCAGCTTGGGATTGTGATTGAAAACAGTTTCGTCAACTGGTATACCAGTTGTCACTCCCTTGCCCTTTTGAATAAATTTCAGTTTTGAGTTCTGTTCAACCACATCAAAAAAATAGCACCTTCGCAGCATTTTAATAATTGAGCGTACGGGTTGCTGATCATTTATTACATACCTAGATAGTAATCCTTTAACATCTCTTGTATCAAACTGATCGCCTTTGAGACCTACCTTTTGCAACAGATCAGATAAAACATCGGAAATATTAAGTTGTGAAATTTTTCCCTAAATCCAGTGCCCGGTCTGCCAGTTATGGCAGTCAGCCCACATGTCACATAAATTGGGGAAATAAGGAAATGGCCTTGCATCTCACGCCCAGAGGAACATTTTCTCCACCATTTCTGAGCTTTGCCACTTTTTTAATGTTCCTTCGATTGCAGTTTTCTGCGAAAGAAAGCTCACCTCTCCGTTTGAGTATCGTGGATATTTACTCTCTATACTACCTTTATCAACAAACACATTGGGCTCATTAGTGCAGCCGTTCATACTGGGAAATCCATATTCGGTAAACCATATTTTCTTCATTTTTGGTTGCCATTTTGTTTTACTATCACCTGGATTTACATGAACTTCACTCCACCATTTCTCAATATTTTTCCATGCATATTCGCTGTCATTATAATTTATTTTCTCAGGATCACTTTTTGAGTAATCGTAAAAATAATCATACCCTACCCCACTGCTCCAACCACCCGTTACATCTTTCGCAGAATAGCCAAAAGGAGGTTCTTCGCCATCGATAAGTGGAAAATAAGCATCTATGCCAATAACATCGATGAACTGTGAAGACCAAAGTTCATCCATATTATACCAACCATCATATGAATGATACTCACTCCAATCGGCAGCGTAAGTTACGTTTACTTCTTTTCCAAGCTGAAGCTTTACTTGCTTTGCAACTTTAACTAGCTCTGCTACTGCAGGATAGTTACCCTCTACATCTTTTACTCTGGTAAGCTGAGCAAACTCAGAACCAATAATAAACCCTTCCACTTTAGTTTGTTTGGCAATGCTCGTGTAATGCCTTATGAATTTGCTATACTGATTCTCAAAAAAAATCACTTATATCCTGAGGAGTACCGCTCAATTTTCCTCGCCACTCTTTGTTCTCTGTGTCAAGCAAGAGCATTGGATAGAGCATCACCCTATAACCTCTGCTATGCAGCTCTTCTATATATCTTATTAGTGCTGCATCGCTAACTGTACCACCATATCTTGGATTGCCATGATTATCTTTTGAAATGAGCTGGGCATTATCCCTGGTTATATTTCCCACTTGCCAATCATCAGGCACTATAGCAGAATCGTCTTGAAATTCAACTGCAGGATATATTTTACAATCTTTGATATTCAAACTGCTTGCAAACCAATTAACCACTACCGATGCCTATTCAACATTTGGTAAACTTTCCTTCAATTGGTCCAAAGAAAGCATAGCATCGCTCTTTTTTGTGTGATTATTGTGATTTACTCTTTGTGCCGGTCCATAGGGAATATATTGACTACTGCTTATTTTTTCTCGTGCAATTTTCTTCTGTATTTTCGTATCATACACAAACTCCCCTGAACCTGTTATGATATTGATATTTTTAATGTTTTCTGCTACTGAGAATCCACTGAGCTTCAGTGCAGTTTGCACTTCAAATGTAAATACCGGAACACGACTACTATAGTCTGCCAAAGGAAAATTTTTGATGACTATGTAAGATATTCCTCTATAAGCTGGTACATTCTTCTCACCTTCAATTGATAACATAAACGGATCAGGGTTTTGGTCTTCTCTGCCGTGGTAAAAAGTATAATCTATTTGGTCAAAGCTAAGCGATTTTGTACCCGCCCAGATTCTATTTAATTTTTCTACTTTCCCCTTGCAAATTGCAATTGCGAGTGTTGCATAGTAGTTATATGTAATATTTATACCTCTTCCTGTTTTATTTTGAGTGGTTATCGCCTCCTCTTTTATTGGCTGTGACCAAATAATGTTTCCAGCAACGCGAGCAGTGCCATAGATAATTGGAATTGCTTTGCCATAAGTTGAGGTTTGAACTTGCAGATTTTTCAGCCTCGTCCCATGCGTTATCTTTTTGTCGGCATCAAGACCAAATATTGCATTATCAAGCTGTGCACCAAGCAGAGCACCGATTTCTGAGCCAACAATCTGGCCAATTGGCCAAAAAATACTGCCTGCTTTACTTAAAATTGATGATAAAATTATTGTAGACATAATATTCTCCTTTTCAATAGATTGTTTTGAATTTTTGAAAAAAGATCCCAGACTGGGATAAAATTGGGACCTACTATATAGTAGTGTCATGCGACTGGTATCCAGGAAAAAAAGGATGTCACCCGAGTAGCCCTCTTCCTGTCATCCCAGTGCTTGTGACACTGGGATCCAGCCTTTCTTACCAACAAAAAACTTGGCATAACTTGCATGCTCAAAAAATTCCTGGATTCCAGTTTCAAGCACTGGAGTGACACCCTTTTAGAAGTTCAATGATCCTTCTGGATAAAAACTATTGTCAAGCACTGGAATGACATGATTCGAATTGTGTCACTTGCATGGCGTCATCCCAGACTGTGTAGTAATTCTCTTTATTCCTCGATTTGCCACTTACTTCTTCGAGAAGATACATCACTCAATGAAGAGCTTACTGATGAACTTCTAGATAAGCTTCCAGATGATAGCCTTATATCCTTGTTTTTAGTTTTTCCGTTACTATGCTTCTTATCTAGCTCATCTTTTATGTTATGCTCCTTTTTGAAATTTTTACAGAAAGTGCGAAGATATTTTATTTCGCCTTCCTTTTCTGTAGTTTCGTTTATTTTATCGATTAAGCAAAATCAGATTTGCCATTGCGAATCCCTTACTAGCCTGTACAATAATTTTCATATCGCTATCTTTTAATTTTTCGAGCCGTTCTTGTAATATTTTTTGATGTGTATCGTCTTTATCCAGCCCAGTAACCTCAATACACTCCAAACGACCACCCCTAATAAGCGCAGGATCTAAATGATTCTTATGATTAGTTGCAGCAACTACCGTTATATTTTTTGAGGATAAAAACTCTCGATCCAATTTAGTGAGTAAATGAGTTAAAGGTCCTGCATTTTCACTGGAAGTGCGCTTTTTGCCAATGCCGTCAATCTCATCTATAAAAATTATACACGGACTATTTGCCTCTGCTTTCTCAAAAACCTGATCTATATTTGATTGATTAGACAAGCAAGATGCAGAAACAGACATAAACGCAAACAGAGATTTAGTTTGATTTGCAATTGCCTTACTAATACTAGTCTTACCAGTTCCTGGTGGACCGTACAAGAGATATCCTCTGCCTTGTAACTTACAAATCCCTTTCAATTTTTCTTTTATGTCATTTGGTAATATAATATCACTAAATGTTGTATTCCACCCTCTTTCTTCACCTTTTGCATAAAATTCCATATTCAACTTTTCTTCTACTTCATCTATTGCAGTACTATTAATTAACTGTGCAGAAAGGTCATCAACCACTTTTTCTAACCCCTCCACTTTATCTTTTGTTACAAAATTATCTGAAATTCTCTCGACTTTTTTTTCTAGATCACTAAGCTTTTTTTTATTTTCTTTAGCCTCTTCATTCTCTAATTCTTCTTTAATTGGAGTTAGCTTATTTTCTTCTTTACTTGACTCTTTATTTAGCTCTTTGACTTCAGCTTTCAAGTTTTCTTGAGATTTTTTACTTTGTTTAATCATTTTATATGAAAACACAATTACTATTGCAGAAAGCGCAAGTAAAATAAAAATAACAGGGGGAGCTATATTTAAAGCTGCAACTGAAGATAAAAATGCAACGTAAGGAGCTACAGCAAAAACTCCAGATGTAATTAATGTAAGAGAAGCAATAGCACCAGCTATAAAAAAAGGTATATTAGCTCTACTAGACATATTTTAGCTTATAAACAGTGAATTTATAAATAATACATTTAAAGAGTACAATCTTTTCATAGTAAAGCAAGACTAACTAAAGAGATAACTCAAGGTGTCCTTAATCAATCTATAATCGAGGTATTATGCAGTATTAAGATATAAGATGGTATGTTGTATTTTTAATTCAGTGTTCTTTTTCTATCATTCCAGGGTACTGGAATGATAGATGCTATGATAAGAAATTCAATAACTTAAAGCAAGTAATTAAAGCTTCTAATTAAGATCTAAATCTATAGTTATTATAAGCAACACTAAAGAAGTGCGGAAGTAAAAAGTTACGAAAGAGCATTATGTATACGTATGCTTTGTAGATCTACACTTTACCACCCTTCTGTTAAGCTTTGCCTCCCTTCCATTACGTTTTGTCGCTCTTTTATTTCGTTATCGAATTTTGACATTAGATATTTAGCATAACCAGATGTTAATGCTGTTGATGCAGATACAGCTATTGCTACCGCAACAGATGTTAATGTAATTTCCATTGTCTCGGTTATAAAAAGCGTCGATGTTACAAAATTCCCTAACATGGCAACTAAGCCACCAACAACTACACTACCTTGAACTACTTTATTTTTTAAAAACCCTTTTATACTCTCTACCTTATCTTCTTGGTGATTTATAATGGTATAATACAAAGGAGTTTTCTGCAAACTATCTTTTTCATAAACATCTGCACCTCTGTCTAGTAGAGCATCTACTATCTCTAAACAGCCATTTTTAGCAGCATAATGCAAAGGAGTACTACCATTTCTATCTTTTACATTAATATCTGCACCTGTTTTTAGTAGAACATTTACTACATCTATGAATTTATATATAGTAGCATAATGCAAAGGAGTAATACCACTTCTGTCTTTTACACTAACATCAGCACCTTTTTTTAGTAGAGCATTTACTACACCTACACATCGACTATAAACGGCATGATGCAAAGCAGTCTCTCTATTTTCACCTTCTACATGAACATCCGCATGCCTATCTAATAAAACATTCACTAAATCCTTACAGCCAACTGCTGCAGCTGCAATTAATAATGTAAATTCGTCATCAGGATCACTTTGGATGAATGTATGATTTATACTAAAATTTTTATTTTCCCACTCTTGATACGCTATTGTATCTTCCCTTCGCAATACCTCTTTTATTTTATTAATTACGTTATCTTTATTTACACTTTCATCTTTATCAATTGCACTTAATATCTTTTTCAGATTTTCAAAATCCATCTTTACCTCCTATAACTTTACGTTGCAGTTACTACACAATTACAAACAAAAGTAAACACATTTTTGGAAATTATTTAGAAAAAGAATCCATTAAAAAAGTCAGTGATTTGCAATAAATAACTGATCCATTTAGTTGAAAGAAATATGTGATGTAACTATAGTTATTATAAACAACAATAGAAAAAACACGGAAGTAAAAAATTTATATTGATCTTATCATATTTATTATTAGCATAATTATAAACATGGGAAAGCAAATACAAGTCAACTTATCTAAAAAAATAGTGAGAGGGTCTTATCTGGCGAAAAATGGATGGCCAACCTTAGTGAAAATTATTTTGCATCATTGAATAATAACAGCATTAAACCAGCCAGCTCTATAAGAAAACTAATAGAGGCTTTTTTACTTGTTCCAATTATTACATCCAGTGCTATTACACTAGCATGTACCTATTTTTTTCTGAATGCAGTGAGTATTCAAAAATATGATTGCAGCTTTGAATAAGGGAAAAATTATGGCGCCTATGATTTTTGAAGGCTATTGCGATACAGACGTTTTTA
>NODE_9_length_30287_cov_3.959020
[truncated: 819,472 more chars]
