# Supplementary material for: A bioinformatics approach to identifying Wolbachia infections in arthropods
Source: PeerJ. 2018 Sep 3;6:e5486. doi: 10.7717/peerj.5486 (PMC6126470; doi:10.7717/peerj.5486)
Supplement: Supplemental Information 1 — Supplementary figures/tables and code used for data analysis [file peerj-06-5486-s001.zip › Supplement/assembled_genomes/Bembidion_lapponicum.fasta]

>NODE_1_length_10436_cov_4.291494
AATTGTTTCAAGGGTTAGCAGACAAATATGTATTCTCGCTTAGTATGCTTGAAAGTAAAGAAATACGGAATATATTGAGTTCTCTTGATAACATAATTGACTTATTTAATGGTGATTCATTTTTACAGTCGCAAGAAACTGAAATAAAAATAAAGTCTCCAAGTGCACTCGCAAAAATAGTGATGGATTATGGTAAAAAAGGTTTAACTCTGCAGAGATTTAAAGGCCTTGGTGAAATGAATGCTGATCAGCTTTGGGAAACTACACTCAATCCAGAAACTAGAACTCTGCTAAAAGTTGAAATAAAAGATTGTGAAGAAGCAGATAGCATATTCTCGGTGCTAATGGGTGATATAGTTGAACCACGTCGTGACTTTATAAATAACAATGCACTTAACGTGCATGATGTTGATATTTGATTTTAGAAACGCTAAACCCTTATGGCTTAGCATTGTGTGCCAAACCGGCTATTTAAAACGTACTACTAACCAATCCATTTCAGAAATCTGAATTGATCTCGGTTGTATTTCCGTTTTCGATCATAAATATATAGATTTTCTGTCCTATTGTTGTTATAATTAATGCCTCGCTAAAATTGAATATTAATGAATGAATTGAGAAGGCTCACTATTACAGAGATGCATGATGGACTTAGGCAGGGGGATTTTTCTGCTGTTGAGCTTGTAGAGACGCATGAGCAACTAAATGCATTTGTAACAAAAACCCCAGAAATCGCGATAAAAGCTGCTAAAATAGCAGATGAATACTTCTTGAAACAAAAAGATAATATTTCACCACTTATGGGCATACCAGTTGGTGTTAAAGATTTATTCTGTACAAAAGGAATAAAAACAACAGCATGCTCAAAAATGCTGGAAAATTTCATCCCGACTTATGAATCTACGGTATCTAACTTGCTTTTAAAAAATGGAGCAGCCATGCTTGGTAAACTTAACATGGATGAGTTTGCTATGGGTTCTGCGAACACAAATAGCTATTTTGGTCCTGTTAAAAATGTATGGATTAGAAAAAGTGACGGAGAAAAAGTTGTTCCTGGTGGATCATCTGGTGCATCTGCAGCATCAGTTGCTGGGTTTTTATGTGCTGGAGCACTAGGAAGTGATACTGGTGGTTCTGTACGCCAACTAGCAGCTTATTGTAGAGTTGTTGGAATAAAGCCAACTTATGGAAGGTGTTCGCGTTTTGGTATGATTGCGTTTGCAAGTTCTTTCGATCAAGCAGGAGTAATTACTCGTTCCGTTTCTGATTCAGCATTAATGCTTGAAATAATTTGTGGCTATGATGAAAAAGATTCAACATCGAGCAAAAGGACAGTGCCTAAATTTTCCAGTTTTATAAATGGTGATATTAAGGGTAAGCGCATTGGTATACCAAAAGAGTATAAGATGGATGGAATTTCAGATGAAATAGTTCATAATTGGGAAAAAATTGCTTCCTATTTAAAAGAAAACGGTGCTGAAGTTGTTGACATTACTCTGCCTCATACTAAATATGCGATACCGGTTTACTATCTAATTTGTTCTGCTGAAACTTCATCTAACCTTGCTCGCTATGATGGTGTACGTTACGGATTCAGGGTTGATGCTGATACCCTTGAAGAAATGTATTCGCTAACAAGAGCAGAAGGTTTTGGTAAAGAAGTGAAAAGGAGAATTTTAATTGGTGCTTATGCGCTTTCTTCAGGTCATTACAATGAGTATTATGAAAAAGCACAGTGCATTAGGGCATTAATTAGAAATGATTTTATAAAAGCGTTTGAAAAAATAGATTACATACTTGTGCCATCTGCTCCAACAGAAGCTTTTGGCTTAAATGAAAAGCCAGACCCGCTAATTATGTGCATCAATGATGTGTTTACCGTGCCGGCAAGCTTAGCGGGGTTACCTGCTATTTCTGTCCCTGTTGGGCTCTCAAATGAAGGCTTACCACTTGCTTTGCAAGTAATTGGAAATTATTACGATGAAGCTGGAATATTAAATATGGCAAGTGTGATAGAGCAAAATTATGGCAGAATAGTTAATTCCCTTACGTTATATGTTTTCTTATAGTAACTATAGCATTATGATTATTTTGGCTATAGGAAACAAGAGCTTGATTTTTATAGCTAAATAACAGACCATCAAAGGCACACATAAATATCTACAATGAAAGAAAAAACTTTCACAATCATTGATGGTTATGGTTTTCTTTTCAGAGCTTATTACGTTTTGCATCATTTGACTACCACAGCTGGTATTCCAGTAGGTGCTGTGTACGGTTTTCTTAATATGGTTCTGAAGTATATTTCCCATTCGGACTACTTAACTATAGCACTTGATTCTGGCAAAAAAAATTTCAGGCACAGTTTATATTCTGAGTACAAAGCAAACAGAGTAACACCTCCTGAGGATCTAATTCCACAATTTACAATACTGAGAGAAGCGGTAGAAGCTTTTAACTTTAGCTATGAAGAGATTGAAGGCTATGAAGCAGATGACATAATTGCAACACTAGCTGCAAAATATGCCAACCACGAAGACTTTAAAGTAGTAGTAGTCTCATCAGATAAAGACTTATTTCAACTTTTGAATTACAACATTCTAATATTTGATCCTATTAAAAATATATACGTAGATGAAAAACAAGTGATAGAAAAATTTGGTGTAAATTCAAATAAGCTTCTTGATTTATTTTCTCTAACTGGAGATGCATCTGATAACATTCCAGGTGTTCCAGGAATAGGCCCAAAAACTGCAGCTAAATTGCTGGATAAATTTGATTCGTTGGATAACGTTATAGAAAACATCAATAACATTGAGCAAACAAGAGTTCGTAATATTCTTACTGAGCATAAGGAAAAAGCACTAATTTCAAGAGAACTTTTGTCACTATGCAAAAAAGTAGATTTTCAACATGATATTGTAAAATATGAAGTCCATCCTCCAAATATGGAAAAATTGTTATCCTTTTTGAAGAAATATGAATTTAATTCATTGATAGGAAAAGTAGAAAAGCTCTTTTCTTATAGTGGATCTAGCACAAAAGAGAAAATAGAATATAGTAGTGAAGAATTAGAAAAATTTTTGGAGCATTGCAGATATGAAGGTAAAATTGCAATTCATTGCCACTTTGAAAACAATAGATTGAACAAAATCTCTTTATCTTGTAGTGAGGATAATATTTTCTACATAGATCAAAGCTGCCTACAAGATGCACTTACTATAATAAATTCAACTTTATTTTCAAATGGGGTGCTTAAAATAGTACATGATATTAGAAAGATCAGAGAAATATTTCCTACAATAGAGAGAGTGCTAGACTTAAATGATGACCTGATGATCATGTCATACAGCCTTGACACAGGTAAGCATGATCACAGCATTCCAAACATAATTGCACACAATTTGAGTGAGAATACAGAAATTTTTTCAGCAAAAACTTTAATAGCGATCCATGAGAAACTGACACAAAGATTATTTCAGGAAATTTTTTTACGATTTACGAGCGCTTTGATAGACCTCTCATGAAAGTAATATTTGATATGGAGCAAAATGGAATACTGCTCAATGTTCAAAAACTACAGGAATTGTCTGATAAGTTTGAGCAGCTAATTGCTGTACTTGAAAACGATATACATAATTTAGCAGGAGAAAAATTCAACATTGCATCGCCAAAACAATTAAGTGATGTTTTGTTTAATAAAATGGAGCTAAGTAAAAAGAAAAAGTCAAAATCTGGGTCTTATAGCACAAACTCTGAAGTTCTAGAGGCACTTGAAGAGGAGGGGACAGAAATCGCAGGTAAAATTTTAAGTTGGCGACATTCAAGTAAATTAAAGGGTACCTATACTGACGCGTTAATAAAACAGGTTGATCCGCTTGATGGTAGGATACATACAAGCTTTTCAATCACTGTGACTGCAACTGGAAGGCTGAGCTCTAGCAATCCTAATTTACAAAATATTCCTATCAGAAGCGAAGAAGGTAGTCTTATCAGGCAAGCCTTTATTGTGCCAAAAGGTTGCAAGATAATTTCTGCTGACTATTCACAAATAGAATTAAAAATCCTGGCACACGTTGCAAATGTTACCGCATTTAAAGAAGCTTTTGCAAACAGGCAAGATATTCATGATATCACTGCAAGACAAGTTTTTGGAGTGCAAGAAATAGATGAGCAATTAAGACGCAAAGCAAAAACCATTAATTTTGGCATTATATATGGCATTAGTCCATTTGGCCTTGCAAAGCGACTTGGCATTACCTTTCAAGAGGCTGCTGAATACAATAATTACTATTTTTCTTGTTATCCAGAAATATAGGTCTATATGGAAAAAGCAGTATCTATCGCGAGAAATCATGGTTATGTAGAGACTTTGTTTGGTAGAAGATGTTTTGTAAGAGACATCAACAATAAAATTCCTTATCTAAGACAATTTGCAGAAAGGGCAGCAATAAATGCACCACTGCAGGGCACTGCCGCTGATATAATAAAACGCGCGATGATTCGGCTTTTTGATCAGTTAAAGTCAGGTAAAATAATCCTCCAGGTTCATGATGAATTACTTGTAGAAGTGGAAGAGAGCAGAGTGCAAGAAACAGCAAAACTTATGAAAGATATAATGGAAAATGCAGTAGAAATTTCTATACCACTTGAAGTAGAAATAAAAATTAGCGACAACTGGGGCTTTTCTTAATTATACCGTAGACCCTAAGAACCTGTCTTGAAAGGACTTAAGTGGTTAAGCATATATTAAATTCTTCTTGAAGTAAGGAGAGTACACTCATACGTCAAGCAAACAACATTTACCTAAAATCTGTGACATAAGCAGCTTTTTTGCCCCGTTTTCAGTAAACAGTGATTTTGTAATTCTTCTATATATTAGAAAAAATTTTATTATATTTAGCGTTAAACAATAGGCGCCTATTGGTTTTTAGCTAAAGTAAAGGTCAAATATCTGGAATTCTGGACATAAAATCCCCCTGTGTAAAAAAAAAGATTAGAAAAAAGTGCAGCGCACATACAACAGAGATTAAGCATATTTACATGCACTAAAGAAGATACGCTACGCTTTTTGATTAAAAATTTGACTGAAAAGTCTGCAGACAAAGATAGATTTTGAGCTCTTAAAATATCTCTATTTGTAATTATAATGAGATTGAAAATATGCGGAAGTAATTTTTATACGTTAGCTATCTATAACGGCTCACCCAACCCACTTGCAATCTGGATCCCAGACTGGGATGACAAGAAAAGGCTACTCAAATAGGAAGTACTGGAATGATACCATCTAAAAACGGCTTCTCATGATAATTAAGCTTGGTCATATGAGAAAATTAAAGAGATCTTCAATCACATTTAAACAGCGCTTCAGCAAACTCTTTGCCAGTAAATTCCCTCAGGTCTTCTATACTTTCACCAATTCCTATAGCGTGTAATTTCACCTTATAAGCTTCTGCAAGCCCAATCACTACTCCACCTTTGGCAGTACCATCTAGCTTTGTTACAATTAACCCGGTAACACCAACCATTTTACTAAAGGCCTCTAATTGGCTATAAGCATTTTGGCCAGTAGTTGCATCAAGAACTAAAATAACATCATGAGGAGCAGTATCATCCAATTTCTTTATCGTTCTATGTATTTTTGACAGCTCTTGCATGAGATTTACATTGTTTTGTAGCCTTCCTGCTGTATCAATTAAAACAACATCAACGCTATCTTTTATCGCTTGATTTACAGCTCTATATGCCACACTTGCAGAATCGCTACCGTGCTCTCCAGTAACAATAGAGCAATCAGAACGTTCTGCCCAAATATTTAATTGCTCACTCGCAGCAGCTCTGAATGTGTCGCACGCAACAAGCATAACGGATTTTCCTTTTTCCTTATATTTATAGGCAAGTTTACCTATAGTTGTAGTTTTTCCATTACCATTCACTCCGCATACCATTATTATGTGTGGTTTTTTATTCAAAATGAGCGGCTGCACAACAGGGTTTAATATTGTTTCTATTTCGCTCATTAACTGCTGTGTGATAATGTTATGTTCAACTTCTGATTCAAATTTGATACTTGCGAGCTTATCAATAAGCAATCTAGAAGTTTTATGACCTATATCCATGCTAATCAGCAGCTCTTCCAGATCATCTAAAAGCGACTGATCTAATTTTTTTTTGCCAGAAAAAATATTTTTTACTCCATCACTAAAACGGGAGGAGGTTTTTAATAGTCCTTGATAAAGATTACTGAATAAACTCAAGAAATACTCCTTCTAAAATTACCATATAAAGAATGACATGCACTATATGTATTTGTAAAGTAAATACACTCGTAACCTATATATTTTGTGAGTAAAATGTACCGCTTGCTAGTGTATTTTACTTTAGTTTTTAACCTAAATATGTTATAATGTAAGTAATGGTTTACGGGTAATCTATGAGTTATAATGAGAAAATTTTAGATCATTACGAAAATCCAAGGAATGTTGGTTCTCTGGATAAAAATGATCCAAATGTTGGTACTGGTCTAGTTGGTGCACCATCATGCGGAGATGTAATGAAACTGCAAATAAAGGTCAACGATAAAGGTGTTATTGAAGACGCAAAATTTAAAACTTTTGGTTGTGGTTCTGCTATAGCTTCAAGTTCTTTGCTTACAGAAATGATCAAAGGAAAAACTATTGAGGATGTAACAAAGATAAAGAATACTCAAATAGTGGAAGAATTGTCTTTGCCGCCAGTAAAGATACACTGTTCAGTACTTGCTGAGGATGCTATAAAAGCTGCTATTCATGATTATCAAAATAAACAAAAACATTGAGGAATATGAGTGAATTTCAAGGAGTAAATTCTGTTAAAAAACCTATCACTCTAACTGCAAATGCAGTAGAGAGGGTAAGGTTTTTATTGGACAAAAAGAAGCATGCTAACCTTGAAGAAGCAATAGGAATAAGAGTTCTAATTAAGCAAAAAGGATGCTCTGGTTTAAAATATGATATTGAATATGCATATGATGTTCGTCCTTTGGAGTCGGTAATTGAAGAAAGCTGCAGTGATGATCAAAAAGTCAAGGTGCTGATCGATCCAAAATCTATCATGTTTATCCTTGGCTCTGAAATGGATTATGTAGAGGAAAAATTCTCATCAGGTTTTATTTTCAAAAATCCTAATGAGAAAGGAAAATGTGGTTGTGGAGAGAGTTTTCATGTCTAGCAACCATTTCACATTATTTGGAATTGAACCGGCTTTTAACATCAGCTTTGATGAGCTGGAGAAAAAATATATTGAGCTAAGCAAAACTGATATAAATGAAAGAGAGTCCAAAAATATGGAAAATATCAACAAAGCTTATCAGGTACTGAAGTCACCGCTAAAGCGTGCCGAACATTTGTTGGATCTTTTTGACGTACAAAGCAAAAAAGAGCATCTTGATCCTGAAATATTAAATGAATCAATGGAAATAAGAGAATACTTTCTAGACTGCGATGATTTACAATTTGCAAGTAGGATGATTGATGAAAAGGTAAAAGATTGTACTAAAAACCTAATTAATGCTTTTGCTACAAAAAATTTTGATGAAGCTGCTACGCAAGTTTTTAGATTGAGATATTTATATAAGTCATTTGAGGAGATGAAGGAAAATGCGGCCAGTTCAAATTTCTGAACCAAGTTCAAATGAGGTAGTTTTTGGTATAGATCTTGGAACTACTAACTCTTTAATTGCCATGGTAAACAAAGCTGGCAATGTAGAAATATTTAAAGATGAACAAGAACGTGAGTTACTGCCTTCCGTCATTTCATATGAAAATGATGTACTAAAAGTAGGCTACGATGTTAGCAAGAATGCTATCTGCTCTGTAAAACGCTTAATGGGTAAAAGTGTTAAAGACTTGCATAAAGAAAATATCAGTTGTGAAATAGACAACGAAAGTGAAAAAATCATTAGAGTAAAATGCTCAGAGGAAAAGTATCTTACTCCTATTGAAATCTTTGCTGAGATATTAAAAGCTCTATGTGAGAGGGTAAAAAAATTCACAGGTATGAAAGTTAACAAAGCAGTGATTACTGTACCAGCTTATTTTGATGATTCAGCACGTAACGCAACCAAATATGCAGCAAAATTAGCTGGCATAGATGTTCTTCGCCTCATTAATGAACCAACCGCTGCAGCACTTTCTTACTCCATTGAAAAGAACAATAACAGTGGCATATATGCAGTTTATGACCTCGGTGGTGGAACATTTGACATTTCAATATTAAAATTACATCAAGGAGTGTTTCAAGTTCTTGCAGTTGGTGGTGATACTAAACTTGGCGGTGATGATTTTGATCATCTGCTTAGCCTTATTGTGCTTGATAAGTATAGAGAAAAGGTAGGTTTAAGCAAAAGTGTCATCCCAGCGTCAGCTACTTGTATGGCAGGGCCATCACTTATTGAATCACGTATTGTAAAAGAATATCTTAGTAATAATACCTCTGGCACTTTTGAATTCAGCATCAATGGTGAATTATTTAAGTGCAAAATTACCAAAGAAGAATTCGAGCAAGCAATCAGTCCTTTGGTTAATAAGACTATAAATATAGTTACTCGTACTATAAGCAACATAGATCTTAAAATCGATGATATAAAAGGGGTAATTTTAGTTGGTGGCGCAACTAGAGTGCCATTAGTGCAAAATTCACTAATCAAACTCTTTGGCAATAAAGTGCTGAATGATGTGGATCCGGACAAAGCAGTTGCCAATGGGGCAGCTTTGCAGGCTCATTATTTAACTTCAAACTCAAAAGATAGGAATATTCTCCTTGATGTGCTGCCTTTATCACTTGGCATAGAAACTATGGGGGGAATAGTTGAAAAAATTATACCAAGAAATACACCACTACCAGTTTCAGAAATAAAAGAGTTTACAACTTACGCTAACGAGCAAACAGCAATGAAAATTCACGTTTGTCAAGGAGAACGTGAAATGATAAAAGATAATAAATCTCTAGCACGATTTGAACTCAAAGGTATACCACAATTGCCTGCAGGTTCTGCAAAAGTTGAAATAGGATTTACAGTTAGCATTGATGGAATATTGACTGTCACTGCAAGAGAAAAAACTACTGGAGTCGAACAGACAGTTGAAATAAATTCAAGCTCTGGCTTAAGTGAAGAAGATATTCAAGATATGGTCAATCAGTCAGTAAGTAACTTTGATGAAGACATGAAGGCTCGTTCCCTTGCAGAGGCTAAAATTAACGGTAACAAGCTCATACATCTAGTTGAAAATGTTTCCACTGAGCAAAAGTTAAAAATTTTACTACAGAACGCAAAAGACGCTTTACAGGAAAATGACTTAGACAACATTAATAATGCTATCTCTGAGTTAGAAAACTCTGCTTTAGAATTATGCGAATCAGCAGACAGATAGAGTTCATAAAACTTTGTGAAGTACCCTGTCAAATCTCAGAGCAATAGGTAACCTAAAATCAAACGGCAACCAATCAACTTTGCCTAATTTAAACGATAAACCAACCATGCTTACGCGCCCAACTATATTTTCAGTTGGTATTAACCCAATTTCAGAAAACCTGCTATCAAAAGAATTATTTCTATTGTCTCCCATAACAAAAAATTGATCATCAGGCACATAATAAACTGGAGTATTGTATGATAACTTATTAGAAAGATTATCTATTAGAATTTCATGCTCCTTGCCGCTCGGGAGTGTTTCGATGTATCTTGCTATATTACGCTTTGACTCATAATCAAAAAAATTTTCAATTTGTCTTCGCTTTACTTTCTGATCATTTAAATATAACTCCCCCTCTATCATTTGCACTTTATCGCCCGGTATTCCTATTACCCGCTTAACAAACCTAATGCTGTCATTTCTTGTAGGCTTGAAAACTATTATGTCACCACGCTCTGGAGGAGTATAAAAGATTCTTCCACTAAAGATGTTTGGAGAGAATGGAAAAGAGTGTTTACTATAACCATATGAATATTTACTAGTAAAAATATAATCTCCCTCAAGTAGAGTGCTTTTCATTGAACCAGAAGGAATATGAAATGGCTCAAATAAAAAACTACGTATTGACAGCGCAATTAGTAGCAAAAAAAACAGTGAAGATAAAAACTTTCTCGTTCTTGCTATCCGGTTCTCTCTCAACTCTTTCAATTTTATTTTCTTTATAAATTTAAGCTTATCATAACACATAAAAGTGGTAATGTGAAATTTTACTCATAGGTGTTATTGCTCTTTTTCGAAAGTCGAAATAAGCTCTTAAGTAATTGACAATGATTGACAACCAATAGACATCATTTGATATGCAATATCGTATAAATCACAATTTTTGTGCAGTTGTGCATCAACTACTTTTTTAGCACCATTTGTTATTCAATCTTTACTCTAGCTTTACTGAAAATTATACTATTTTAGATATAATTACAATAT
>NODE_2_length_9629_cov_4.598287
AAATCTTCAATTTTTGAAAAATTTTTCTCGAATTTGAAAACCTTATTTATCCCCAACATGATTTTTCTACTTTCAGAGGTTCTTTTATTATTCTAATCTGATATTTTATATGTTTTTATATATGTGTATATTTTTATATATGTATTATATATATATATTATATATAAGGGTTTCAGGAAGCTAGAATCCTCCATATTGGCGGACTTCAGATATGCCGTTCCTAGGAACGGTTTTAGGAACGCATGGTGAAAACCCGCCATACAGGCTAGTTCTAGATTCCTGATTCCTGATTTAGGAAGCAAGTAATTAGGAACGGAACTTAAGGTTATAGAGAGCATACTATCAACTATTTTCCTCTTAAAAATTTAAGCTATTCTTTTAATAGCGAAATCCACATTTTTAGCTCTTTAGGTGATATTGAATTTCAAAATATGAAATTCTTATATATTTTTAATATAACTTTAGGAAGCCTGAGCTACCCATTCTAAAAAATATTGAAATCCACTCAAAATAGGTTCCAAAAACCTGAACTGTATTATTTTAAATTGCACCGGTATTATTCACAAAAAAAATAACAGAATATCAATAGATTAAAAATCGCATCAGTATTATTTATTTTTGCTCCTGTCCTACATAACAGCATTAATAACTCTCATCCTTAAAAGCATCAATTTGTTTTTAAGGAAAGTTATGAAATTACAAAACTACCATATAGTTATTAAAAATGTAAAATATCAAGATTATAGACTGAAACTTGCTAAGTGCTTTATTAATGAAGCTCACGAAGATCTTGAGCAAGAACTCTTCTGTGAAATTTGGCCATGTCTTGATCAGTATAATGAAGATAAAAGTAGCTTTAACACTTTTGTAGCAAGACTAACTGAAAACAAAGTATTAACTTGCTAAAGAAACAGCGATGTGCAAAACGCGATATCAATAACTATATTAGTATCGATGTAACAGAGCTACTTGAGAGTGAAATAACAAAACGCATTGATGTAGACTATATGATCTCGGTTTTACCAAAGGAATGGCAAAATATATGTGAGCAACTTAAATTTTTTAACTTACATGAAGTTGCCAAAATGAACAACGTTTCAAGAACCACTTTAAACAATATTATCAAGAAGATACGTGTCAAACTTTCTCCCATTTACTACGAAGGCAAAAAGAAAAATTGAACAAAATTTTTGCCTTTCTTGTATATATATACATCGTAGCATGGATAAATAATGATTCTTAAAATTTTGAATAATAATGAAAAATTGCAAACAATATCAACTGTAAAAATGGTCATCTTTGGTCCTTATGGTATTGGTAAAACAAGTCTCCTAAAGACCGTAGATGAACCAACACTTTGCCTTGATTTTGAAGCAGGGCTTCTTGCCGTTCAAGACTGGCAAGGAGATTCAATTAGTCTTCGCACTTGGAATGAAGCTAGAGATATTGCTTGTCTTATAGGGGGGTCTAATCCTGCGCTGAAGTCTGATCAAGCATATAGCCAAAGACACCATGAACATGTATCTGGTAAGTACAAAGATCTTTTCTCTGAGTTTTCTAAATACCGATGCATCTTTGTAGATAGTATAACCGTTGCTTCACGTTTATGTCTTTTATTGGCAAAAATGCAACCTGAAGCTTTTTCTGAGAGTTCGGGAAAACAAGAAATGAGAGCTGCCTATGGATTACTTGCTCAGGAAATGATGGCTTGGCTCAATCAATTTCAATACATCAGAGACAAAGACATCATCATAGTTGGCACTTTAGGTCAATATCTCGATGATTTCAATCGTCCAATTTGGCTACCTCAATGCGAAGGGGCTAAAACTGCTTGTGAAATTCCTGGGATAGTTGACGAAGTAATCAGTATGGTTGGAATCAAGAAAGATGATGGAACGGAGAAGCGCTCTTTTGTTTGCCACACTTTAAACCCTTGGGGATACCCAGCTAAAGACCGCAGTGGACGCCTGAGTATGGTTGAAGAACCGCATTTAGGCAAGCTGCTTACAAAGATTAAAAGCAAGTTTTAAAATTTAAACATGGAGAGTGATATATGTTACAAAACCTATTAACTGATTTTAACACTGTAAAACTGCAAAGTAGATTGATACCAAAAGGTACAATAGTAAAGGTAAAAATGACAATCAAGCCTGGAGGTTATGAGCATTGGTTTACTAGAAGCCCCACTACCGGTAGCATTTATTTAAATACAGAATTTACCGTTATTGAAGGTTTATGTGAAAAGCACAAGATTTACCAAATAATTGGTATTAAAAGTAATAAAGCAGAAGATACTTGGGGAGAAATGGGTCGCTCTATGCTTCGCAGTATCTTGGAATCAGCACGTGACATTCATCCACATGATAACTCAGAAGGTGCTATCCTTGCTCGTAAGCTGAATTCAGTTGCAGAATTAAATGGGTTGGAGTTTACAGTAAAGGTAGGTGTTATAACTGATGAATATGGAGAGAAGAACAAAATTGCTTCGGTAGAATACCGTAAAAATTATAAAATTGTCAGAGTACCATTTTGAAGTACGACGAGGAAAAGCTTTGGTCTGCTGTCGTTACTAGAGGTATTCAGGACGCAGTAGGAAAAAACCCAAAGCTAAGAGAAGAAGCAATTCATTGGCTGAATTCAAAATCTTTTGAAACTGTTTGCGAGCTAGCTAATCTCAACTTTAAACGTATAAAAAATATGTATGGGAATTTTATGTCTAAAAAGCAAAAAGAGTTAAAGATGTTATTGATTGATAATATCAAGGAGTGTGTTTCTTACCTACTTCCAAATGGTGAGTTTTACCGAGATAAAACTTATATTGGAGACTTAAATAGAAATACAATTACAGTTAAAATAGTAGGTAAGGAAGCTGGTGATTGGCGTAATTTTACTGAAGGAACTGGTGGTGATATTATTGATCTTTGGATTTTAATTAAGGGTGATATATATTCTGCTAGAAAGTGGCTCAATAAAAAATCAAAGAGTGGAGAAAAAAAAGGGGGGGAAAAGAGAAGAAAAAATATTTTCTGTAAAGCAATACTTGAGTGATCAATCACCAATACCAGAAGATATAATAGCTCCACGAATTCTCACTCCAGGTGGTCTTTTAGTCATTGGTGGTACTCCAAAGGTTGGCAAAAGTTATTTTCTTCTCTCTTTGCTTGCACATCTTGCTGCAGGAGTTTCGTTTCTTAAGCTAAGGTCAGCAAGGCCACTAAAAATAATCTATCTGCAAAATAAGATGGAGTATAATTACATCAGGGAACGCATACAACAAATCATAACTAATCAAAGGCTACCAAATCTAGCAGAAGAAAACTTGATTGTTACTACAAAGATGAGATTAACTTTAAACGATGAAGGTATAGAGAGAATAAAAGAGATCATAGGAGAAAAATTTAAAACAATAGACCTTATCGTCTTGGATTCTCTTGACTATGAAAATATGTTTTCTGGCCTGCAAAGCAGAGTAGAAAAACTACGTTCTATAATTAATCCTATGGCTGGAATCATTATTACACGTCACACCAGAAAAGTATCGACAGCTACACTCGCAAAAAGTCCTTTTCAAGCTTTAATTGGTGCTAATGCTTTAACAAGTTTTTATACTTCTGGTATGGTAATGTTTCAACCAAATAAACTTGCAAATGTCTTGCAAGTAGTATATGAGCTAAGAAACGGTAAATCAATACCAGCAAAATTCATTAGCAGGGTAAATGGGCGTTGGCAGAATTCTAAAATTATAGCTACGGCCTAACTTGTCCGCAAAAACGGATACTATGGTAGAGCTAAAGACTCAGCTTTTGCAAAATATCAGATCTTGTCTTTTTCATCTACTACCAAGAGGAACATTTCGTGGTGATAAGTTTTATGTAGGTGATGTACAGATTAACAAGGGCAGAAGTACTGTAATAGAGTTAACAGGCGAAAGAGCAGGATTATGGAAAGATTTTGCAACGGGAGAAGGTGGTGACATTATTGATCTTTGGGCAACGGTACACGGAAAGAATGCGAGAATAGAGTTTCCTGAAGTAATGCTCTCAATAAGTGAATGGCTTGGCATCAAAGAAAAAAATAATATTAGAAATCTAGAACAATACCTGACTTGTAGTTGAAACTACTACGATGAAAATAACCAATTGATTGTAATAGTCTACCGTTATGATCCTCCTTTAGAGAAAAAACAGTTTAAACCATTTGATGTTAAAAAACAAAGATTCAAAGAGCCGGAGATAAGACCACTCTACAATATTCCAGATATTTTAAAGCCCGATAAGGTTATTCTGGTTGAAGGAGAAAAATGCGCAGAAGCACTTATAGAGAAAGGAACTACAGCTACAACTGCGATGTTTGGAGCAAATGCGCCTATTGATAGAACAGATTGGACTCCGCTTAGAGGTAAACATGTTATCATTTGGCCAGACAACGATGAAGCAGGTGATAAATATGCCAAAAATGCTGAAAAGAAACTTTTAGAACTTGGTGTCACATCACTTGCTACGCTTAAGATTCCACCGGATAAGCCAAGGAGTTGGGATGCTGCTGATGCTGTACAAGAGAATATAGATATTTTTGACTTCATTGAAAAAAACTCAAGAAAAATAATTATTAAACCACCGCTCGATATTTTCAGTTGGAGTGTGGAGCGTTTTATAGGTCCAGTACCAAAGCAAAGATTTCTTGTTGAAGGGTTATATCCTTTGGGTGTAACATCTATTTTGGCTGCAATGGGTGATACTGGTAAAGGTATGCTTCTTCTTGACCTAGCCCTCAAGGTTGCAAGTAGCATAGACCAGGTGTGTGGATTTGGCCCACCTGTTACTGAACATGGGTCTGTGGTGGTATTTTCCGCAGAGGATGATACAAATGAAATACATCGTCGCTTAAAACGACTTGATCCAAAATGCGAGAGATTAAAATATAAAGAAAGTCTATTTATTGTACCATTGCCAAATATAGGAGGATCATTTACCATACTTAAGAATGTTCGCGGTAAAGTTGTAGAAATATCTCCAGAATTTGAGTCGGTAATGAAGCAGCTGAGCAGAATAAAGGATTTAAAGCTCATTATATTTGATCCCCTTGCTTCTTTCATTCATGCAGATTTAAATGCTGATCCAGCAGTAGGGGATTATCTCATGTGTTTGTTATCTGATTTAGCATGCAGCACTGGGGCTTCAATAATTACTGCACATCATATGAGGACATTAAAGGAAGAAAAGCCTATATCAACAGTAGAGCAAGCACGAGATGCTATTCGAGGAACTTCTGCTCTTGTAAATGGAGTAAGGTATTCTTTTGCTTTTTGGCCTGTTGAAGATATGACTAAACCAATGATTTTTAGGTCAATTGGAAAAATCCCAAGACAAAATGCACTATTTTATGGAGCTGTTGTTAAAGCAAATGGCCTGGCTGATCGTACCATACGCACTTATCTAAGAAATGAAGAAACAGGGCTATTAGAAGACATCACTGAACAATTAAAAGCTCAAAATATTAGCGATAAAGATCTTAAAATATATCTTATTGATTCAATTGCGCGAGCTGCTAGTTCAGGACATCCATTTACTCATACAGGAAGTGCAGGAATACATAAACAACGACATAGACTGCCTGAGATTTTTCATAGTATGGGAAGGGATAGATTAGAGCGTATAGTACAAGAGCTTTTACAGGCAAAGCAAATAGTTAAAGGAATGGCTAATGGCTCAAAAGAGGATAAATGGCTTGATGTAAAAACAGGACCATTTGCACGTGGGGTGGGAAAATTTATTCATGGAGCTGAAAAAAACTATTTTTGATAACAAAAAACTCTATTTTTTTATAGTCAAAGTAAAAGGGTTAATTCGATAACCATGTGATAATCTTTGCCAACCAAGTGTTTGTATTACATCATCACGTTCAATACTTAATCCTAATTTCTCAGCAAGTGTAGATTTGATTGTTCTTTGCATTTTATTTAATGGTTTTCTGATTTGTTGTTCTAAATCTGCTTCTAAATTAAGTCCCAAGAGCTTTTCTAACTGATTAATATTGAGAAGCGTATGTTTTTCAGGTGGTAATTCTTTCTCACAGTCATATAAAAATTGCCTAAATAATATTCGAAAAATATTAAGACATGATGCAGCTTTTTTATTTATAACTTCAATACTATTAACATATACCATACCTTTAACTACCTGTAACTCCAAAAGCTTTGTTGGTACAATTGGTTCAACACGTTTAAGCGAAATATATGAAGCTGGTAAAACTTGCAAAGAAGTATTTTCTACTACCTCTGGTACTCCTCTTTTATCTGCCTCTTGGAATATCTCAGTTACAGTCTTAAGCTGACAAAACAGTTTCACCATTGGCACTACATATAGATTCAGCAATAGATTTGGTATATCTTTTTTTAGAGTGATGAGAACCGTCGGATGGACTCTAAGTTTATCTATAGTTAAAAATATCGCATCAGTACAAAAATCAAGGATTATTAGATTTACAATACGACCTTGATTACAAATATAATAAACTCCTTTTTCCACTTTTTCCCACATAAGTCTTGAATCATTCAACTTTGTTTCAAACCAGTCTACGATTCTCCCTGTATTTAAATATATCGATAAAAGATGAAATCTCTGTTTTTGATAAGTGTTAGGCAAAACATGACGAGAACAGTTTTCACAAATAGCATCATCACATGCTTCATCAAAGTCTGAATCGATAAAAATCTCATTACTACAACTTGGATCAACTACATTTGGCCAATCAAGATGATCTTCTTCACGAGAACAAACAATATAGTACCTTTCTTGCATTTTTATCAATCCAAGATCGAGTAAGTATCTTGCTGCTTTAATATGATTTTGACTTGGATTAACCCAAGAACTATTTGAACTTAAAAGATCAGCAATTTGCTCGTGAAAGGATTTTAAGGCCATAGGATTGTTCCATATGTTTCTTTAGCTCCTCTCTTTCTTTTTTATTGAGCGGATGCTCTGAATAATAAATTTCCCCACTTGATTTGAAAGAAAATGTTACCTTTTTGTTTTGGAACATTACTTTAGCTGATTGAATAGATTGTAGTATGTTGCCAATAGCTGGCTTTAAAATATGTAACTCTGGTGCAATAGGATCATACGGTTTTACACTTAAAGTAAGATATGTATTACTATTTTTAAAATAATCTGACTTAAAATTTAACTCAAATATACAAATGTCAGAGTCAGAACCATCTATACATGCTTGAAGAAATTTGTGCACTTGTAGTGGAAAGTTCTTATCTTGTATATTTACAAAAGTACATTCGCAGTCAAAATACCCACTTACAATGCTATTTGCTATTTCCACAGCTTTATTAGTATTTTTAGCACAGAGATTAACCTGAGTGCCATCAAGAGAGAAATCTAAAATCATCCACTCAGGTTTATGACCATGAACAACTTTGTTTGAATTAAGCAGTAAATCCATGTCACTTCCTCGACGTACAAACATATATATTCGATCTTGATGATGGAAAAAACCCTGCAACTGGTCATCATCCTTAAGTATCTGCTCTACAGCTTCTTGTGACATAAACTCTTTAAATGAAGTGTTTATTTGTCTTGGTGATTTCTGTAGAGCAAATGATATGAAACCTTTCTTTTGTACTTTATCAAAATGATAGACAGATTTTAGAAATTCACAATTTATGTGAAATAGTAAAAACAACAAGGATCTTTTATCATACTTGGTATTATTTTTTATCAGATACGATCTCATTAACTTCTCAGTCAGAGCAAATCTTGCTACTTCACTGACTGTAGCCTCAAGTTTTGTACGATCAAAGTGGCTAATGAGATAATAGTTAAAAAGAGAGTCAGAGTAACTGGTAAGTATCTTACGTTTTTGTTGAGTGGATCTATCGTCATAATCTCCGTCCTGAAAAAGTTGTCCATTTAAATGATTTTTAAAGCAATTCTGAAAAATGATGCTCAGTTGTTTACCAGAAAGGGAATCTAACCAAGATTGACGTATATTATAATCCTGAAAACGATCTAATAAAAGGTTAACAGGAACTTCTAAATCGCTTTCCCAAAATTCATGGCTCGGATGAACATTCATATTACATAAAATAAGCTATATTATACATAATATGACAATTCAAGCAAAGATTTTTTGGACATAATTTTTTCAAATCTTGTATATTTAATTAGGGAGAATTTGTGTAAACTAGATAGCTTTCTTACAATAAGGTGTGCATTGGTTTAGTTTAATAGAAGTCTCCTAACCTATAAAAAAATTCACAGGAAGAAAAACATGCAAAAAGGGGAATTAACTATTAATTGCCGTTATGAACCTCACAGGTTGGCAGGTACATATTTGGCGAATGCTTATGAACAATTGTTGAAATATAAAACAAAGGAGGTAGAAAAAGATGACAATGGTAAGCTTGTATGCAAGAGTTTCATCAAGACAACAGGCCCAGGAGAATACAATAGAGAGTCAGATTGTAGAGTTGGAGCGCCGCATTGGTAGTGATGGACATGAGTTATTAGATGAGCACAGGTTTGTCGATAATGGCTACAGTGGATCAAATTTAGAACGTCCTGGCTTAGAGAGTTTACGTGATAGAGTAGCAGAAGGTAAGATTGATAAGATATATATTCATTCACCTGATCGGCTATCACGAAAATCTGCATACCAAGCGCTCTTACTCGAAGAGTTTAGAAAAGCAGGTTCAGAGGTTGTTTTCTTAAATCATAAATTTGAGGATAACCCAGAATCTAATATGTTTTTAGGAATTCAAGGATTAGTAGCAGAGTATGAACGTGCAAAGATTATGGAACGGTAATCGCAGGGGAAAACTTCACGCAGCTAAAACTGGCCGTATAAGCGTAATGAGCAATGCACCTTATGGTTATCGCTACATAGCAAAACATGTAGGTGAAGGAAGTGCTCAGTTTGAAATTAATCAAGAAGAAGCAGATGTAGTATGCAAAATATTTAATTGGGTTGGTCAAGAAAGAATAAGCATCAATGAAGTTATACGTAGACTTAGCGAGATATCGGTAATAACACAAACAGGAAAGGACCGTTGGAAAAGGAGTACTATTTGGAAAATGTTAAGAAATCCTGCTTATATAGGACGAGCAGCTTATGGTAAAACTAAGGCATGCTCGAAGCCACAAGTGAGGAAATCAAAAAAAGGAACTTGTGGTAAACTTAAAAATGGTCATTTTAGTAATGATAAAGAGAACTGGATTTATGTTTCAGTGCCAAAAATAATCAATGATAATTTATTTAATTCAGTGCAAGCACAACTAGTTGAAAATAGACAAAGGGCAAGAGCACGGCAAAGAAAAGAAACGTTTTTGTTGCGGAGTTTAACAGTATGTCAGCGCTGCCAATATACTTATTGTGGTGCATATAGTAGAAATCAACGTTATTCTTACTACCGTTGTTCTGGTTCCAGGTTTAATGGCAACAGAGTATGTGACAACAAATCAATACGTACTGATGTACTCGATACAGTTATATGGGAAGAAGTTAAGAGTATATTAAAAGAGCCAAATAGGATTGCAAATGAATATCAACGTAGATTGTCAGAGAGCAAAAAACCTTTACATAATCAAACACGTGAAAAGCAAGAAAGTAAGCTAAGATTA
>NODE_3_length_9386_cov_8.480763
CTTGATATGGCTGACTTGTTACCCAACGGCTATTTACTGCATCATATTTGCCAAGTTCTGCTATCTTTACTGCAGTACCAGGATCATCAGTAAGCAGTACTATTGCATACTCCTCTCCTGCATGGCAAAACACTGGTGACCACTCTATACGTGTTGCTGTGCCATCTATCTTTATATCTTTTGGCTCAATATAACTTTCAGCAATGACAGTCTGCGAGGGCATTCCCACTGCTGTTTCTCTAATCTGCACAACAACACGTTTTTTGCCTTTATTTATAAACCATAACTCTAGACCTCCTATGTGTCTGCTCTCATTTAAAGTAAATGTTTGCGCTAAAGGATCAACTCTTCTTGCTGCGATAACTCTTCTTCTCTCTTCTATGGTAATAGTTTTTTTACCAGTGTACGTTGCTTCTCCATAGCTTCCTTTATCACCATAAAACTGTACTAATTTAGTACCTGCTGGAATATTTGCTGGGATTTTTATTTTTCCACTTATTTGTCCTTGATTGTTAACTATTAACATATTTTTATGCTATAGGTTGAATAATTATTCCGTCAAATTTTATCTCTTTAAGCTTCTCACTTGGCTCAAAACCTTCAATTTCAAAATTCTGTACTGCTTCTCTCATAAATTCAGCTTCATATGAAATACTTGACAGCAGCTCTGTTGTTTCTTTAACATTAAATACTCTGGTTACTGGACTTTTCCAATTTGTTTTTACCTCCGTCCAGTGATCAATGTTTTTATTTAAAGTAATTTGTGCTGGTACTGGATCAAAGGCTTGATACGGATTAATTTTTTCTCCTGTAGTCTGTAAAAGCTGCTCCAGTACCGGTTCAAGTTCATACGGCAACAAATAAGTTTTTTCTCCCCCATCAATATCAGCAATCGTTACATCTATTGGTAAAATTAATTCCTTGTTTACTATCGCTGCAGACTGCGAAATTCCTTGATCACGCATATCATCATCGAAGAACGAATCAACAAATACTCCTTTTTTCGTTGTAGGTTCTCTTGAATTTGCATCACTGCGTAAACGTTCCTCTGCAACCAGCGCATAAAGATCATTTATTCCTTTTTTCATTGCTTCAAGCTCATTCATCGGTACAGCATGAATAGCATTATTCACTATTTTTACCCCTTCGCCTTTTTTCCACGTCTGATGAATGTAGCAGAGCAAAAGTTGTCCAGAGGGCGCTTTAGGCATCGATGGTCGCCAAGAATGGGAAATTCCTTTTATTCTCCTTACCACCCCTTTGCTATCGATAGTAATTAAATCATAGCGGGGCATTTTCCAGGTGTAATCAATCAGAACCAAGCTGTTATCAACTGCTCCTTTTACTTTGCATCCCTGTTCACTTATATCTTCAGGGCTTACATGAGTACGACAGCGGTAAGTTATTTGATAACTACTTCCAGGAGCTGGTTCTTTACCTGGTAATGACCAATCAACATTTCCTGCGTTTAATTTGTAATCTATACTATTTTCATAAATAACATTGCCTTGTTTAACTTGAATAATCTCAAGTACTGCAGAGTCAGGTATCGGATCAATAGCTCCAGAGTATGAACCATGAGTAACAGTAATGGTTTTCTGAACAGTTATATCTACTTTTTTAATTTCACTTATTGGAAAATCATTAACCTTCAGTTCCATTACTCTTTGGCTATTTGGCTGAAAAGTATGTGGTTCTGATTCAACTGATTTTATATCCGGATCTTCATCAAAAGAAACACGAATACTGTGAGGAAGTTCAATCTCATAGCCGTCAACATGAGCTTTGCCCTCATTAATCACAAATATTTTTTTTCCTCTTTCTCCCACTTCCTTTTGCAGGAACATTACTTCAAGGCCATTTACGACATAGGAACCATTGGCTTCTTTGTCATAACGAGCAAGAGCAGTAGTTACTATATTTGCTTGTGGTGGCGGTGAATGTTCTATTAATACTCCATTTTCAATATGGTAAATTGGGTAAAATTCTCCATTTACAGAAAAAGGGGAAGAAACACCATCAGATTGATAACCCCAAATGATGGAAACTTTAAGCCTTGCAGCTCCTACTTCCTGATAGTTTCTTGTACCAACAGCAGGATCACGAAGATTTTCATCCTCAAGCTCTGTAATGGTAGACTCTAGATAATAAACACCTATACGCACTGTGGTACTCAGTGGAATAATAAACTCTTTTGCCTCTACTTTTCTCACCGCTCCACGCAGATAGATTTTTCCTGATTCAAGCGTAACTTTACCAGTTTCTCTATCTATAATACAATTGCTTCCCGTTATAACATCACCATCACGAAATATTGCATCACCTATTCCTTTAAGCTTAGAGAGAGCATACTCCTGAGTCTCATTTAATTCTGCAGACTGTAGACCTCTTCCAGCAAGAAACAAACTTTTTTCGTATTCTTTGTCAGGATTAAAGCGGTTATAATAACTATTTAAGGTCATCTTTTTTCTCTTTTTCTAAAATGTCACTACAAACGAAAAAGTTTCCCTGGTTGCTGAAGTCCTAATGAGCGGTACTGTATGTTCTAAAACTAATAAGATCCCTGGGTCTTCTATATCTTGTGGTTCAAAATACCTTTGTCCAGGAGGCAATTTTTCTTTTACCCTTGTACCAACCATAACTCCCAGTTCTCTTATAACTTGATTTGCTGCGTCCGTGAAATCGAAAGTGAATTTGAGAAAAAGATTATTGGTTGGTACATTCGATGGTTTAAACCTTCCAGAAGGAGTTATAAGTTCGCCGTTTTCATCACCTGTGCAGAATAGCACTTCATCTGCAGTACGTCTGCCAAGTTCATTGAGCAGCTTTTCAGAAGTTATCAGCTCTGGTGGTGTGCTTTGAATGTACTCTATGGTAACTTTATCACTTGCTGGAATAGAGCTGTTTTCCGTACGTTTTATTATACCACTACTGCTCTCAACTATATAGTCAATACTGGATTGATACACTGTTTGTCCTGTAAAAACCCTTACATCTTTAATAGTGTGGTGATCTAGAGCTATTTCACCCTCAATAAAAACTTTTTCGACCTGATGGCTACTTTCCCAATTTGAGTCACCACTGCCCCAGGCAAGATGTAGAGACTGCTCTTTTATACTTGCTGCTATTGCTGCTCTTCCTGACTGTGTGAGAATTGACATTTTTAATTAAGTCTCCTATATTATATATGTACGATGACTTCAAAATTCGTCCGCAAAAATCAAAATATTTTTTTATATCAGAAAAATTTTTTAGGAGAATAGCTCAGCTCCACAGCTAAACTTTCCAACGCCGCGAGCAAATGGTCCGCTAGGAATGTCAAGCCATTTATCTTCTTTTGAACCAGTAGCCATTCCCTTAACCAGCTTCCGTGCTTGTAACAGCTCTTGAACTATACGCTCCATTCTATCTCTTCCTATACTGTGAAACTCCTCAGGTAGTCTATGCCGCTGTTTATACACTCCTGTACTTCCTGTATGGGTAAATGGATGTCCAGAAATTGCTGCTCGTGTAATTGCAGTTATAAGATGCTGCTTTGAATCTTTTTCGTTCATATTTTTTATTCTTAATCTTTCAGTTATGTCCTCTAACAATCCTGTTTCTTCATTTCTTAAATAAGTGCGTAAAGTGCGATCAGCCAAACCGTTTGCTTTAACAATTGCTCCATAAAATAATGCGTTCTGTCTTACAGATTCTCCTATTGATTTAAAAATTGTCAGTTTAGCTGTATCTTCCACAGACCAAAAAGCGTATGAACACCTAACACCATTAACAAGAGCAGATGTACCTCTAATGGCATCACGTGCTTGCTCAACAGTCGATATAGGTTTTTCACTTTTTGGCTTTCTCATATGATGGGCAGTAATTATTGATGCTCCAGTGCTACCTGCTAAATCAGATAATAAAGACATCAAATAATCGCCTACGGCTGGGTCAGTATTTAAATCAGCATGCACGAATGATGCAAGTGGATCAAATACGATTAATTTTAAGTCTTTTATTTTATTAAGTTGTTTTGTTATCGATTCAAATTCAGGAGAAGTCTCTATAACTTTACCTGAAACACTCTTTATGATTGTAAGTGATCCACTAACATTTGGTAATGGTACAATAAAGAGCCTATCTTTATATTTTAATCTTTCGCATTGCGAATCAAGACGCTCTAAACGACGATGTATTTCACTCATATCATCTTCTGCTGAGAAAATTACCACAGATCCATGTTCAGTAACTAAAGGACCAAAACCACATGGCTGATCTTTTCTACTCGCAACTTTCAGTGCTAAATCAAGCAGAAGCATACCTTTACCAGTATCTCCCATTGCAGCTAGAATAGATGTCACTCCTAAAGGAAATAACCCTTCAACAAGAAACTTTTGCTCTGGTACTGGACCTATAAAACGTTCCACACTCCATTCTTGAATATTAAGAAATTGCTTAACGATGATTTTTTTCGAGTTATTTTCAATGAATTCAGGAATATTCATCTTTTCTTCTATACCATCAGCTGAATCCCATCCCTTTGGTTTATTCTCCGGTATTTCAAGAAGAGTAAGTGATAAAACACCAAGAAAAGTAAGCTTTTTCACAACTTTCTCAGCATATTGTTTACCTGGCTCATCATTGTCTGGCCAAATAATAACATGCTTACCCTTAAGTGGTGACCAGTCTGTTTTTTCTATTGGTGCATTTGCTCCTAACATTGCAGTTGTGGCAGTCATACCTTGCTCTATCAGAGCATCTGCACACTTTTCACCTTCAACTAAAATCACCTTATCAGATTTCATGATACCTGGAATATTATATAAAGGCCTGGTCTCTGGTAGAGTAAAACTAGACCTTTTTACATCAAAAGGAAGATATCTTTTTCCTGAATCAGTGTTATAACGATAAACTGTAACAATCACTTGATCACTTTCATCGTAATAGTTCCATGATGCCGTTGGTTGCCCCAGAGTGTTATTTTTTTCCGAATAACCAATCCACTTAGCAATATCTTCTATCGTATCAGTAAATTGATTTTTTCCAGTAACAGCAGCCCAAAGATCAAAAATATCTCCTCCTTCTTCGGTAGAAAAATCATGCCATAATCCGGCTTTACTGCCAGTTAACTCCACTATCATACTTTGTCCTTTATTGCCTTGTAGATCACCTACATAGAACTTATCACCACGAAAAGTTCCTCTTGGCAGTAAATAAGAAAGACATGACCTTATATTTGATAGGAGTTGAGTTCTTAACTGTTCTTTCTTCCCTAATAATTTATAATGTCCATTTCTTTGTGAACAATAAATATCCATACCTACCTGAAGAATTTTTATGTTCTAGCTATAACGTTAGCAGTTTTCCAACATCCATTAATCTTATTGATGAATTTTGTTGGTATAGATCTACCGTTTCTAAGTTCATATACTACTTGTAAGATATTTGTACGTTTATTGGGTTGAAATATTACTATTCCAGATGTATAAAAACTTCTTAAAGCGTTAGCACCAACGAGAGCTTGAAATGGATTCTTTTCCAATGTAGAGGTAGATACTTTTTTGGTGTGATTTGTGATGATTATTCCAGCCATAGGATTAATCTTGGAACGTAGTTTTTCTATTGCATGCTGCAGACCATAGTTAACGGAATTATAAGGAGAATCAATCACAACTAAATCAAACTTTTCCTCTACCATATTTTTTATTTTTTCTATACCTTCTTCATTTAAGGTCAAATTCATCTTGTTCGTCACAACTAAGTTTTCTGTTGCTAAATGAGGAAGTTTGTTGAGTTGTTGTATACGTTCTCTAATGTAATCATATTCCATTTCGTTTTGTAGATAGAATATTTTTAGTGGTCTTGTAGGCTTCATGCCAAGAAATGATCTTCCTGCTGCCAGATGTACTAATAGAGAAAGAAGAAAATGACTTTTGCCAATCTTTGGAGTACCACCTATGACCAAAAGACCACCTGGTGTCAAAATTCTTGGGCCTATTATATCTTTTGGCATTGGTGATTTATCGTTTAAGTAATGGTTTACAGAAAATGCTTTTTCTTCGTTTTGTTTTTCTTGTAATATGGAACTTCTTTCATCTTTACCGTTCAACCATGTTTCAGCAGAATCTATATTACCTTTAACTAAAGTCCAAAGGTCTATTATATTTCCTTTCTTTTCTTCGATCAGGTTGTACCAATTTCCTGCATTTTCTCCTTCCATTTCAACTATTATCTTATTTCCATTTCTACTGCCAATATAGAATTTATCTTGGTAAGATTTGCCTTCAGGTAACAAATAAGATAAACAATCTTTGATGTTATTAATTAATAATGATTTTATTTTCAAAGCATTTTTAGATGAAAAATCCATAAAATTCTCCTTGTTTATTCCAAATTTGTTCAACATATTTTTTAGACGTTTAAAGTCAAGATTAGCCAGCTCACAAACAGTTTCAAAAGATCGTGAGCGAATCCATTGACAAGCCTCTTTTTTAAGTTTAGGGTTTTTTCCTGCTGCATCCTGAATAGCTCTAGTAATAACAGCAGCCCACAACTTTCCTTCGTCATACTTCAAAATGGCAACCAATCATCTTGAAAACTTTTTTGTAATTCTGGAGTAATAACTGTAGTAATCCTATTTCTATCTCCGTATGTATTATTAGTTTCAACGCCTACTTTTACTGTAAACTCTAAATCGTTGAAATCAGCTATAGAGTTTATTCTTCTAGCGGTAACTGCTTTCTCTGAAGTGTCATTTGGATGAATATTTCTGGATGATTCCAAAATACTACGCAGCATAGAACGTCCAGATTCTCCCCAGATGTCTTCTTCACCTTCTGCTTTGCCATTTTTGATACCTATAATCTGAAAAATCTTGCGTTTTGCATATGGGCCTTCAGTGACGGTAAATTCTACATTTAAATAGATACTGCCAGTAGTGTAGTTTTTAGTGAACCAATTTTCATAACCTCCAGGCTTTATTGCCATTTTTACCTTGACTATTGTACCTTTTGGTATTAAACTGCTTTGCAGTTTCGCGTTATTAAAATCAGTTAAAAAATCTTGTAGCATACGCTCTCCTATAAGTTGACTTTAAAGTGAAAATTAGCTATTCCATTAGCTGCCAATGACCATTTATCTTATCGACAAGTTTATTTTGCACGCGTTCACCATTACGAAGCTCAAATACTATCTGGCGTACACTACTTTCTTCATCATGAGCAAACATCACCATACCAGTACTGTAAAATCCACGTAAAGATCCAGCACCACTTAGGCCTTGGAATGGATCTTCTTCGAGCATCTTTTTTGATAATTTTTTTGTATGATGAGTAAGTACAATACAAGCATCTGGATTGACAGCACTGCGTAGCTTTTCAAGAGTCTTTTGCAGAAAAAACAGCATAGCACTATTATCATTTTCATTTCCATACTCGCTGCTAAAGATGTTACGTAATGGATCTATGGCCAAAACATCAGGTTTAAAGCGTTCATTCACAATTTCCTTGATTTCACTTACTTCATCATGATTAAATGATAAGTGCACTTTTGGCGTAATGATTAAGTTGTTAGCAGCCACATCCAAAAGTTCATTGTCAAGTTGAAGTTGTTGCAAACGTTCTTTCATATATTCATATTCAATTTCAGTTTGCATGTAGAAGATTTTCAAAGGTCTATTTGGTGTCATACCGAGAAATGATCTACCAGCAGCCATGTAAACAAGCCAAGAGATCAAAAAGTCGCTTTTGCCAATCTTAGGAGGGCCACCAAATACTAACAAACCTCTTTTAGTTAGAATTCTTGGTGAGATTATATCCTCTGGTATTGGCGATCGATCGTCCAAGTATTCTTTCACACTGAAAAAAGGAATTTTTTGACCAATAGTTAAAAAGTTTTGTAGCATATAATAACCTCCTATATGTTGGGCGTGACAGGTTGAATTGCAAAAGCTTTAGTTTTAATTTTTGTAAGAAGTTTTCCTAGATGCGGTTCTTCAACCATATTAAGGCAACCACTTCGATCTTTAGCAGGATATCCCCAAGAATTAATCGTCTGACAGACAAATGAACGAACCTCTGTACTATCATCTTTCTTGATTCCAACCATACTGATTACCTAATCAACAATACCTGGAATTTCACTTGCAGTTTTAGCTCCTTCACATTGAGGTAGCCAAGTTGAGCGATTGAAATCATCGAGGTATTGTCCAAGAGTTCCAACTGTAATGATGTCTTTATTTGGAATATGTTGAAACTGATTGAGCCAAGCCATCATTTCTTGAGCAAGTAACCCGTAAGCAGCTCTCATATCTTGTTTTCCTGATCTTTCAGAAAAAGCTTCAGGTTGCATTTTTGCCCATAAAAGACATAAACGCGAGGCTACTGTAATACTATCGATAAAAACACATCGATACTTGAGAAACTCCGAAGCAAGCTCTTTGTATTTACTGGATACATGCTCATAGTGTCTTTGGCTATATGCTGAGTCAGATTTTAACGCAGGATTAGGACCACCTATGAGACATGCAATATCTCTTGCCTCATTCCAAGTACGAATACTTACAGAATCCCCTTGCCAATCTTGAACAGCAAGTAAACCTGCCTCAAAATCAAGACAAAGTGTTGGTTCATTTATGGTCTTTAAGAGACTAGTTTTACCTATACCATAAGGACCAAAGATGACCATTTTTATACCTGTTTGAACTTTTAGCCGTTCATTGCTGTTCATTATTTTCATTTTTCTCCCAGTACCTAAATATATATGTACGATGACCTAGGCAATTCGTCCGCAATTTGCAAAAAAAAAATTTTGAGCAAATATAATCGAGAGCTTATAACTTCTCTAAAACTGAGAATTTATCGCGTATTCGTTCTAGTGTGCGATAGATAGTTGTCTTTGGTATTTTGGTTATTACAGAAACTTCAGTAATAGTAAATACCTTAAGTAATTGACATAAATTACTATCTTTTTCAGACAAAGTTGAAATTATATTATTTATATAAGTGCGAATTATCGCTTCGATTTCCGAGTTCCTATGATCTGGAATATCGTCGTTTATATCATCAAAAGTTATATTACGTTTTAGACACAACTGATTGCGTAACATATTGCGAGCACAATAATTAGCTAATCTAGCAACGAAAGTACTAAAACTACTTCTTTTCTCATCGTGCTGGTTCAGATATTGCCAAACCTGACAAAAAAGCTCTTGTTCTATATCTTCGAGACTTTCGTTAATAAAACAGCTTTTGGATTTAAGGCGCGAAGCTTGAAATCTCACATGTTTAACAATTGTAGAATCGATTCCTTGATAAGAATTCTTCATAAAAACTCCAAAAGTTTCATGAATAGAGATTTTTACCAAGACTTTGTATGACTAATTTATTATAAAAAAGTAGTAATAA
>NODE_4_length_7770_cov_5.092936
AGAACCATTGGTTGTGAGGTTAAGCTTAAGGTTGAACTCATGGCACAAATTGATTATTTCATCAAAGCTTTTATACATTAAAGGCTCACCCATAGTAGAAGGAATGATTTCCCTTAAAGGTGTTCCAGCTGCTTCCTTAATTACTTTTCTGATAGTTTCTATCGACAGTATCTTAGGTTTTATTCCTTTAGCTTTCTTTTCTTCTTTAACTTTGCTGTATGGTGAAAAACATTCGCACATTATACAAGCAAAATTGCAGTAATCTGGATTAGTATCAAAAGTAATTCTCCAAGGACCGGGTTTAACAGCTACTGATTTGCCTTTCTTTTCAATAGCATTACGGTAAATCTTGTTAAGTTTTTCAGTATGCTCACTTATAGAAGGTATATTTCCATTTTCAGTATAAGGATAGCCTTTTTGGGTAAGTTTATTGTATAACTCCTGATTTGTAGATAGGACTTGCATTTTTTCTGATAAACTACTTGCATCTCTGTGCTTAAACAATAGTCCATCTCTTACATATTCTGCCATGCCACCATAATCGGCTGTTATAACTGGTATTCTAAGTTGCTGTGCTTCATGTATTACTAACGGTGAATTTTCACCCCAAATTGAAGGAACGACTATTGCATCAACTTTATTAAATACGTCAGTAACTATATTCTTATTATCATAACTTCCCATCCACTCTATTCTTTCTTTAACAACAGGTGAAAACTGATTGGCAATCGCTTTTAAGGCTTTAGTTTCTTCTCTTGCTGCTCCCCAAATTCTAAGTTTTACTTTAGATGATAAGTGAGAAAAAGCTTTCAATAATAGATCAATACCTTTTTCGGGAGTATGAGTACCAATATAACCGAAAATAAACTCTTTTTCTTGTGCTCTATTTCTATTCTTAAGACGATTGAGATCAAAACCATAATCAAGATAAGAAATTTTGTTTATCGGAACATTAAAATCCTGAGTAAATTTGTCCATCAAGAATTTCGATGGGGAAATAAAGTAATCTATATAGTCTATTATTTTCCTTGTGTGCTTCATTCTAGTTGCAACCCATTGTTCCCAATAATTTATGTCTAAATTCAGGAATTCTTTATCTCCTGTAAAATATCCTTTGTAACATTGGGTTGCACATTTTTGATCCTTTTGTCCATCACAAAGCCGTAACAAATCTTCAGAATTGCGTTGAATAAACCTTCCTCTTGGACACATTAACCAAAAGTCATGTAGCGTAAAAATTGTAGGTATATTTTCTTTAAAAGCAATTTCTGGTAAAGTAATTGATAGATGATTAAGATGACCAAAATGTATAAGATCTGGCTGAAAGTTATCTATTACTCTTTTAAATTGTATATCTACTTCTTCATTGATAAATTTGTAACGATATTTAGCTATGGGTATATTAATTAAATGCAGTAAGATTCTGGAATCACTACGATCTAGGACTGTAGTGTAATAAAAATCAGGTAAAAAGCTATTTTCATACCTAGTAAATACTTGTACCTCATTGTTATTTGCTAGTTCATGAGCAAGAGTTTGGCTATAAACCTCTGAACCAGCACTATAATAAGGAGGGTAACCATGAATAACTTTTAATATTTTCATATATTACCATATCTATATTGTTAGGATATTGTTGTGTATTGTTTTGTAGACTTTTTATAAATTTACTTAATCCTACTTCTAATGAATGTTTTGGAGACCAACCAAGTAGCTCTTTAGCTCTAGTAAAATCACCATGGAACTTAGTTACATCAAAATTTCTTGGAGGATAAAAATCAATTCTAGAATCACTTTTCGTGACTTTTAATATTGTTTTTGCTAAGTTTTCTAAAGTACATGGGCTATTAGTAGTAAGATGAATAGCAGGAAGAGAAGATTTTTCGCTTTGTAAATATTTAACAGTTAAGCATATACCCTCTATAACATCATCCAAATAGGTAAAATCAAAAACACATTCTTTACCTTCTATTTTAATTGGATCACCTCTTAATGCATTAATACAGAGTGCAGGAATTACTCTACTGTTATGATCTAGTAAACCACCGTATACATTTGAAAAGCGTAATATTGCTACATTAAAATCTTTTGAACTTGTTATTTGTTCCTCAATAAATGCTTTACCTTTTGCATAATTATTTATTGGATCGATACTAGCAGATTCTGTAACTGGCAGTTCCTTCTGCTCTCCATAGACTTCCCTACTACTTGCATATATAAACCATGGTTTATTTGAAAGTGACTTACATAACCCTAAAAACTGCATTGTACCATCAACATTAATTTTTCTACACAGTTCAGGATAAAGTTCACCATGTATAACTCGAGAAATTGCAGCCAGATGAATAATTCCTGTACACTTAGCAAGTAGTGGTACTATATCTTCTGAAAAAAAACTGAGTGGATTGTTGTGAAACCTAATATCACAGCTTATTACTTCATGGCCCTGGTTTTCTAACTTTTTCACCAAGGTTGACCCTATCAAACCTGCAGCACCTGTTATTAATATCCCCATGTATACCCTCTCACTACAACTAGGAAAATTTGTCGTACCAATTATCTTACAAGTAAGAATCAAAAGGTATTATAAAACCAGTATAAAACAAATGTCAACTTAAATTAATGAATAAGAAAATGTAGTTATGAAAGAAAAGTTGGCCGCCTTTTTTTTTGAAAATAGTGTTCGGCTTTAATCAAATCCTCTTTATTATTTACTCCCATTGCTTCTCTTTCATCAGAAACTACATAACCTACACTCAAGTTATTGTTTGCTGCAATGGGTACTATATCATTAAGACAATATTCATTGGTCGAATTATTAAATTTTATTTCTTTTACTAAGGTAAAAAGATCTTTAGCAAATGAAACTATTATTCCAGAGTTTGCAAGAAGCATTTTATCTCCATTTTTTAGGATTTTTTGAACATTTCCGTAATTATCAATTACTAATCTTCCATATTGTTCATCTTGACTATTGAATCCAAGAAGAACTAAATTATTATACTTTAAACAATCAGTCATTTTCATAACTGTATCACTAGATATAAAGGGAGTGTCTCCATACTGTATTAAAACTATGTCTTGATCAGATAACTCCTCCAGATTTTCTAGAGCAATTTTAACTGCAGTGCCAGTACCTGTAATATCTTCTTGAATTATTAGTTTTATATTGTATTGATCGATTATACTTTTTAGGGTATCAAACTTTTCTAAATCTTTTAGAAGGGAGTTGTTAACAACAATTGATAAGCTTTTTAGACTCAGCGATTTTGCATTAGAAATTATATGCTCTAAAAGAGTAAGATTTCCCACTTGGTGCAACGCTTTTGAATATTCAGAATTCATTCTACTGCTCTTTCCTGCTGCTAATATTATCAAAATGTTACTCATACATGGCTTAGGGATTGATTAGATAGTAAGTTAATTTATAATTAATAAGATGTAAAGCCCACTATAATTTTCTAAATGATCTAGATCTTGGCACCCTCATTAGAGTTTCATTTAAGAGAGCTATAACTTTAAACTCTTTACTCGATTTTCTACGCTGACATCTTGTAAACTCTGATCTGGACTTTTTAATATTTCTAATAATCTACTTGCAAGGTTTGAGTGTTTATTGATTACTGCAACCTGGACTAATGACTTGCCTTGATCATCACGAGCATTTGTTACAGCTACGCGCTCATCGGGTTTTATTGCTCTCAGCTTACTGATAATTTCAACATTACCATTTTTTGCATTTTCAAATAGCTCTTCTACTAATTTCAATAGGTTAGTAATATTCTGGTCTCGAGAAAGATCAAGTGGTGCTTTACCTTCTTTATTCTTGATGTTATAAATTGCACCATGTTTTAATAAAGATTTTACAACTTCCAAGGAGCCACCTTTAGCTGCAACATGAAGTGATGTAGTACCACTAGAAGTAGTTTTAGCATTAATAAAATCACTCAATTTATTGTGGCTTACACGTTGTAACAAAGCTTCAATAATTTCTTTATGACCTTTGGAAGCAGCAGTGTGTAATGGTGTATTACCCTTGTTAGTAACTTTAGTAGCATCAGCTCCATTTGCTAGCAAGATATTTACAACTTTTATGTGCCCATTATTAACAGCATAATGTAATGGCGTTCTTCCATCCACGTTCTTCGAATCAATGATTGCTCCATCTCTAATGGAACTCTCAATTCCTAAATAATTATTATCTTCTATAGCCTTAAATAACTTCTCAACCAATTTTAGTAATTTTATTACTTCTGGGTTTCCTCTTCTTTCCGCAAAGTGTAATGGTAAAACATATCTACCTCCTTCAGCTCTAGCATTAAAGTATGCTCCGCTCATAAGTAGAGACCTAACTATATCTAAATTACCAATTTGTGCCCCTAAGTGTAAAGGCGTAGCATTTTTATCCATTTTTGCATTAACATCCGCTCCATTTATAATAAGAGTTTTAACTACCTTAGGATGACCATATTGAGCTGCAAGATGTAGGGCTGTGCCTTTATTTTGATTTTCTTTTACATTTACATCAGCACCATGTTTCAATAGAACGGTTGCTATCTGATCATAACCTTTTTCTGCTGCAAAATGTAAAGGAGTCCAATTTGTGTGATCTAAAGCATTAATATCTGCTTCCTTTTCTAAGAGCAATTCAACCACCTCTAAATGATCATGGTCTACTGCAAAGTGTAGAGGTGTAGTACTTTTAACTGTTTTAGCATTAATGTCTGCTCCTTTATCAAGCAAAGATTTAGCAACTTCTAAATTACCATCATATGCTGCACAATGTAGAGGAGTCCAACTTCTGTTATCTAGAGCATTAATATCTGCTCCATTTTCAATCAAGAAATTCATTATTTCCAAGTGATTATGTTCTGCTGCCAAATGTAGAGCTCTTCTACCATCATCCATCTTTGCATTTATATTTGCTCCTTTTGCAATTAAGCTCTCTACTATTTTTAAAGAAAAACCATTATATGCTGCATTATGTAAAGGAGTCCAATTCTGATCATCCACGGTGTTAATGTTTGCTCCATTTTTAATTAAAAAATCACTCACCTCGAAATGACTTTGCTGAATTGCTAGATGCAAAGGTGTAAAACCTTCGTTTTTTTTAGCATTAACATTGGCTTTTTTCTCTATTAGTAGCTTCACTACTTCTAAGTGACCATTCTGAGATCCTATATGTAAAGCTGTGGAATTATCGTGGTCCTTAGCATTAACATCAATTCCCCTTACGAGAAGAAGAGACTTAACTACTCCAAAGTGATTACGTTCTGCTGCTAAATGTAGAGGTGTAATACCAAATTCCATTACTAATCGAACAAATAAGAAACATTACAAACTCGTTTAATAGTAGCACTGGAAATACTGACAATAAAATTACACAGAACATCTTCAAGTAAGCCTATGGTATCGTAGACTCTGTTGCGTAAAGTATTGTGTTTGATATATTGCCACAACCTCTCAACAGGATTCAGTTCTGGTGAATAAGGAGGCAAGTATATAATGGTAATGTTTTTCTGAATTTTCAAACTTTTTGATCTATGCCAGCCTGCACAATCCATTACAAGAAAGGCTTTTTTCGTGCCTAAATCTTTCGACATCTGCTCCAGAAATATATTCATACAATCAGTGTTTACATATGGAGCAAGTAGGCTAATTTTCTTACCACTTCTTGGATTTACCGCACTGTAGATATAGAAATTTTGTCTACCAATTTTCATTTTAACCTGCGTTCTGACCCCTTTTTTAAACCATCCGTGTCCGATTTTTGAATGAGTTCCAAATCGTGATTCATCAAAAAAATACCTCCTTTTCAGGGTGGGAATTGACTATTTTATTGAAGTATTTTTTAAACTCTTCTTGCTTGTTTTTATCTTGTTTATGGTGAATTGGCCTCGGTGTTATATAAGAAAACTTCATCCTTTGTATCTCACGATGCACTGTTGATTTGCTAATGTTTAGGCCAAATTCCTCTGAGATTTTTATTTGCACTTCCTTAATAGTAATATTTGGATTTCTTTCTACCCATATTTCAATTTGCTCACGTTGATTTTTGTTTAATTTGCTTTTTCTTCGCCGCTGAGAAGGGGAAAATAATTTTTCTACTCTACCAAATTTTAGATGCTTTATCCATTCAGTCAAAGCAGTCCTTGAAATTTTACATATTCTTGCCACAGCGCTTATACTACTTTCTTTTCCTGCTATCACCGCTTGTAACTTTTTTGAAACATATGCGTTATTTCTGACCTTTTTTAACATTTCTTTCGCCAAATTTACAACTTTTTCGTCTAACAGTTTTGACCTTAATGCCATTTATACCTCTCTATTTTATCTACTTTAGTATCACTTCTTTCCCATTATTGTCTATCTGTTCTTTACATAGTGGGAATTGGTATAAGATTCTCATAATCCTTAGCATTAACATTAGATTTTGCTTTTAGTAAAATGTCTACTAACTCTAAAAAGCCATTTTGAGACGCTAAATGTAGAGGTGTAATCTTATCATCTGTTTTTGCATTAACGTTTGCTCCCGCTTCAAGCAGAACTTTAACTATATCTAACCTACCAGTTTGTGTTCCCAGATGTAAGGGTGTAATGTTTGCATCAACTTTATGATTACCTATGCCTGAAGATCCAGCGTTAATATTAGACCCTTGTGAAATAAGAGCTTTAACTACTTCGAGGTTACCATTTTGTACTGCAGAATGCAAAGGTCTTGCTCGATCATTATTTACAGCATTAACATCTAATCCCTTTTCAATAAAAACATTTACTATATCTAGATGACCATTCTCTGCTGCTAGGTGTAAAGGTGTATTAAGTTTATCTGTTTTAGTACTAAGATCTGCTCCATTTGCAATCAAGGTGTTGACTATATCTAAATATCCTTGCTGGGATGCAAAACTTAAAGGTGTAAAGCCTAGAATGGTCTTATGGTTTACATCTGCTCCATGAGCAATAAGAAAGTTAACCATCTCTAAGCGATTTTTTGCAATTGAAAAATACAGTGGCGTAAAGCCATCGTACTTAATCTCTGAATTAATATCTAAACCTTCTCCTAATAAAGTGTTGACTAAATCCAACTGACCATTTCCTGCTGCTAAATGTAGTGGTGTAAGACTAAGATGTTTCTGAATTTCATAATTTTCATTTAAAAACTCTACAAAAAATTGCAGCTGATCCAGATTATTAGATATTCTATTAGTAAACATAAAGGCCTCGCATGAAGAATTTATGTAAAATATAGTATCTACAAGTTTTTAAGCAAGATAAATCTTCTTCTTAAAAAAGATACTGTAATCCAATCTGTATGCTTATAACTTCTTCATTTGATCATGAGTAGATCAGTTGTCTCAGCTGCAATAGAGACACCTGCCTTAAGTAGCTACGTCAATTTTCTCTGTTTTTGCCCCTTTTTTTTCTGATGAAGATGTCTTCATTCTTCTCAGTAGCCAATATTCTTTTTAAAGAATAATCGTTACGTGCACCAAGGAACTTAGAAAGAACAATAGGAAATCCACTTAAAAAGCATTAATAATTATACATAATTCTAATGATCTTCATGAAAGGGCTTAGAATAGAATTTAATAGACAATCTGATTTTAATTGATATTAAACTGATCAGACTGAGAGTTGAAAATATGGCAATAATTCTTTTAGACACAAAAACTATAAATCGTATAGCAGCGGGAGAGGTAATAGAAAGGCCAGCGAGTGTAGTAAAGGAATTAGTAGAAAATGCAATAGATGCTGGAAGTTCAGAGATAG
>NODE_5_length_7664_cov_4.660402
GTAAAAAAATGAGAACAACGTTTACCCAGTTTAATACATCTATACTAGACAAGCATTGGTAGTAAAATGATGTAAATGTTGAATATACAAGGTGGAAACATCATATCTCAAGCAGAGATAACCTGTTTATTCTAAGCTCATTAGAATCACAGTTAATCTTTACACTGTCCATAAATTGATTGATAAATGGAGCAAAACGAGCAAGTTCATCAAGCGCTGTATTAAAGTCGTTATTTTCTATCGCTTGTTTGATCAAAAACTTCTTACTGTAAGATGCGTAATAAGTAGTGCCATCACTTTTTCTCACTTTGCTCATCATGTTACTGGCTCTTTTATAAGTGCTTAGAACATCTTCACCTTCTTTTGTACTAAGATAACGATCCAATATCACAGTTTGCTTTTCCGCTTTCAGCAGATCATTAATATCGACTTTATATAGTATTGAATCTACAACATCTTGCCTTATATTTCTATTTTTTAAAATAATCTTGAACCTTTCTAAGCAGAATTTAAATACTAGTTCTGAAATTTGTTTTTCACTTGGCTTATCAACTGGAGTTATATTTTTATTCAAAAAAAGCCTTGAACATTAAGATACTGACTTATCTATCAGCAATCTAATTGGAATATGCAAATTATTTTCAAGTATTGTTCTAATTATACCAATTGTCATTCTCCGCAAACCAAACTGATCATACGAACCAGAGATTTTCTCACCTGCTGCAATTAAGCCAACCAAACTATCCATTTTGTCTGCAATAGCTACAGCAATCGCAGTAGGAGATTTAGGGCATTCTTGGTCCGATCCAATTGGCTTATAGTGCTCAGTTATAGCTTCCACTACTTCTTTATCCTCTTGAAAATAAGAAGCGTAGTATCCACTCATTACTCCTTGCAATCCCGGAAATTCTTTCACTATCAACGTTGCAAGATCTGCCTTTGCTAAATATGCAGCACGTTCAACTTTAATTAATGAAGCATGTGGAATAAATATCGCTATATACTTTGAAAGAGCGATAATACGCTTCACTTTTTCTTCTACGCTACCGAGCGAAGCATGAAATGAAATAGAGCTCAATTTTTTGACATAGTAATCTAGGTTTTCCTTCTTGTCTTGAGATATCAAAAACTGGGCATCAGCAAGACGTGCTTCTAATATTCTTTCATGGCCTTTGACAACTTCATTGTTGTTAACATTTACAACAGTAACAAAATGTGATATTTTCTGTCCATCACTTAAAGCAAGATACTTTTGCTGCGTATTAATTATACTAAGTATTACTTCCTTCGGTAATTCTGATGATTTTACTTTACCAAATAATACTATTGGCCACTCTATAAGCCCTGCCAATTCATTAAGTGAATAATCATTTTTTTCAAGTTGTAAGTTCTCCTCTTTTGTAAACTTATTAATCTGATCTAGTATAAATTGCTTTCTTTTGTCCAACTGGAGAATGACATTATTTTTTTCTAACAATTCAAAATAGTCTTTGGGTGTTTTAACAGTAAGTACTGCATCACCTGAAAGAAACCTATGACCATACGTCACGTTGCATGCTGTAACCCCTGCAAAAGATATAGGTATTATTTCGTCATTTAAAATACATAGAATATTTTTAATTGGCCTAACCCATCTCTCTTTTCTTTCACTCCATCTCATACTCTTTGGCCAAGAAAAGTTTTTTAGCATTTCCTCCAGTTGATTTTTGAGAAACCCGTTGATGTTAAATAAGCAGCTTTCTCTCTTAATGAAGTAAAAATCTTCATCGTTTACTTTGCGAATGAGTAAATCTTCTTCACCTTTCCGATTTTTTCTCAAAAAACCTTCGATAGCACTTTTCGGTGCATTAACTCTTGGTCCTTTAATCTCATTGTTAGAATCTTTTAGCTCCAAAGCACTTATGCCATCAATAAAAAGAGCAATGCGACGTGCAGTCACATAAACTTCTATAGATGCAAATTTCACATTATTTTTACTAAAAGCATTAGTGATATAGCTCTTAACCTGAGCTGCAGATGAATTCTGCATTCTTGATGGAATTTCTTCTGAAAGACATTCAAACAATAATTGTGACAACATATTCTACTTTGCTCTATATAATTCACAGCATTTTTTTGTTAACTCTCTCACTCTACCAATATAGGCTGTACGTTCATTCACACCAAGCACACCTCTTGCATCAAGTAGATTAAGTAGATGGCTCGTTTTAATACATTGGTCATAAGCTGCTATCGGCAATTCTTTTTCAACAAGGAATTTACACAGTTTTTCTGTATCCTCAAACTGCTGTTGTACTACTTTAGTATCATAATAATCAAGTGCCAGGTAAGAAAACTCTCGCTCTCTTTGTTTAAAAATATCTCCATAAGTTGCACCGCTACCGTTCCACATTATGTCGTAAACATTATCTACACCCTGTATGCACATTGCTAAACGCTCTAACCCATATGCTACTTCACCAGGAATTATTCTGCAGTCAATACCTCCCACTTGCTGTATATAAGTAAGTTGTGTTACTTCCATTCCGTTGCATGTAACCTCCCAACCAAGACCGGATGCACCAACACTTGGGTTTTCCCAATCATCTTCAATAAACTTAATATCATATTCTTTTGTCGATACACCAAGAGCTTTTAAGCTATTTAAGTAAATATCTTGCAAATTGCTGCCAGATGGTTTTATTATAACTTGGTATTGATGATGCTGATATAAACGATTAGGGTTGTCGCCATAGCGTCCGTCTGCAGGTCTGATTACTGGTTGTAGATACGCAATTTTTGTTGATTTTTCGTCAATCGCTGACATGATTGTTGCGGGATGTAGTGTTCCAGCTCCAACTTCAGACGTATATGGATGAAGTTTAGTACACCCATCATCTGCCTAAAAATCTTGTAATCCCTTTATTATATCCTGTAGATTCACGCAAACTGTATATCTTTTAAACTGAATACATAAGCAAATAAGTACTATTCTATACTTATTTTTTTAATAGTGCCATGGAAATAGTCACTTAAGGCTATTGAACTTTCTTTTACATACTCAAATATGCTTTTATTCAAGACAATCGCATCATGCATAGTCAGATCGCAGAATATAAATGCAGTCAAGTACAATAAAATCACTGCATAAAACACATGAAAAATCCCTTCAAATGTGATTGATATTGCATTGTTATAACTAAGCTGTATCGTACTTATCGGCCATGGTTTTATTACTTCTACAATATTAAAAAATAAATAAGGTATTATAAAGAAAAAGAACAAATGCATAAGATCATTAAACCAAAATGGACATTGAAGTATTGCTTTACATATACTTAGATAGAATTTACTTACAGTATAATAAATTGACATTATTGCCGGCATCGAAAGCGCAACAGTCATCACCTGTCCTGATGCTATTTGTATTACTATATTCTCATCACTGCTGGCTGAAGGATCTTGAGTATGAAAAATAGATATGCCAACTAATTGCAGCACTAACATAACTATTGCTAGCTTGGTAAAAATAGCAGCTACAACTATGCCTGAATTCGGCATTTTATATAGTATAAAATCACCTCCGTATGTAAGCATTAATATAATGTCGGTAATAAATAATATTAGAAAAGAAGACCAATAATGCTGCCAACCCGGTAAATACCCTACTCCTAAAAAAGAGCTTACTATTTTGGCAGGAAAAACCTTGCCTAGCACCTTACCCAAAAATTGAAAAAAAATCCCCATGTCCTAACTAACACTTGACTTATATTTTTCACAATACTGAATTGTAATGGACTTATCAATACACTTCTTGCATAGAAAAAAGGCAAATAGTTAAAAACGATCTAAGTTTAGCAATAACCGTTATCCCTTCTTTCTTCATATTAGTGCCTCTATCCCAGTGCTCCTTTTCCTGTCATTCAAGTAGCCCCTTTGCGTCATTAGATCTCTTGCATAACTGGAATTCAAAAGTTGATGTCATTCTAGCGCGTGACGCTAGAATCCAGTCCTTTTGTGCAAAAAACGTTGTAAAGTGTTTACCAACTTAGTACCCAATCTGGATCTCAGTGGGCTTTGTTGCATCGCTCAAGTGAAAAGAACTGGCAGTTACTGACAAAATTCATTATAAATAGCCATTTAACTGTTGAAGAAAAAATATGCCACAAAAAATGAGAGTCAGTAACTGCCATGAATATAACAAATTTCTCCAAGAAAGAGGAAGCATTTTTTGTTATATCAATGACGCCATAGAAAATTGGTACGAGAATTGTCCAAAAATGCAGGGCGGCAACTATATTTATAGTGATAAAGTTGTGATTTTAGTGCATATAATCGTCAGTTTCTTTAGAATTGGTTTAAGACAAACAGTCGGGTTTATAAAAGGGTATTTGCAACAAATAGGAAGAGATTTGCAGCTATTCACAAGCATCAAAAAAAACTTAATATTAAGATAAATGATTGCAGAAAATAATATAGAAGATATCGAAATTGCTATAGACAGTACAGGAATTAGTATATACAACAACACACAGCAAGGAAAATAGCACTGACAGAGTGGCTATGAGAAAACGAGAAAATTGCACGTAATGTTGAATATAAACAACAAAAAAGCCATAGCTGTAAAATACAGTAACGGTGTCTACTCTGATCACTTGTGATTTGCTAAAAGAAGTTGATTTTCAGCATGCCATAAAAGCACTATATGCAGATAGAGCATGTGATAGGCACAAGTTTTATAAGTTGTGTAACGAATATGATATAAAGACAAAAATTCCACCAATAAACAATGCGGCAGAACATCCAGAAATAGATTATATGTCTGACAGGAATGCTGCTATTAGGTTAATAAAATTATACGGTGAAGATGGCATGAAAGAATGGAAAAAGAAGTAAATTATGGGAAAAGATCTTATATTGAAGGGTTTTTCTCAAGATTAAAGCAAATATTCGGATTTAGTTTTAGGAATAAATCTGAGATAAATCGAGAAAAAGAACTAAATGCTATTTGCTTAATAAATTCACTGATATTGGTATGGCTAAATTTGAGATAGTTACATGAATTTACCATAAATCACCATCTCATAAAGTGTGATGCAACAAAGCCATCCCAGTGTCAGCTACTCTGATGACACCAAAGGGGCACTTGGATAGAGGCTACTTGAATAACACCATCATAAGGTGAAACTAGATTCCAGTGTCAAGCACTGGAATGACATCATCTACTATGCAAATTACCAAAATGTTCGTACAGCTGTGACTGGTTTGGGTTTTGTACAGCTATCCTGCAAACGCTATGTAAATAACAACTATACATTTATCTTCAAGATTATTTACCAAGTATAGACATCAGCTCATTCCATTCTCTTTTACCAATGCCACTTTCTTCTCTCGTAACATTTTCTCCTTTTATTAGCTTGCGAATTATTTCAAGACCAGTTTTTGAAATGCAGGCTGATTTTAGCGAGTATTCAACAAAAGCATTATAGGCCAGCGGGACCCATTTCTTCACTATGTCCAACATAATTTCTGCATAGACTCTAATTTCATATTGGGCGTGCTGATCAGCTCTAAGCCTTAAAAAGTGAAGAAGGTTGTGTAAATCTATTTTCCAATAAAACTGAGTATAGTAATTAAGTGTTAGATTAGTTCGGGCAATTTCCCTTGCAAGGCCCTGTTCAATAAATTTCTCATAATGAGAATATACTAAATTAGAATCATTTATTAGAGAATCTATTATTTCTTTTGAAGTACTTGAGTCAAAAGCTTCACCGCTGCCTTGTTTATTATTATCAGATTGTTTTGCAACCTGTTCTGGTATATAAAATTCATTATCAAGTATCGAATACCTTCCGGAGTATTCATTCACATTTGCAGTTCTATGTTTTATCCACTGTCTTGGAAGTTTCATGTGAAACTTAATTTCACAAATTTCAAATGGAGTTGTATGATGATTTCTCATCAAATATTTTATAAGCGCCTCATCTTGATTTATCTGTTTCGTTCCCTTTCCATAAGAAACGCGAGCAGCTTGAACTATGGCGCTATCAGAGCCCATATAATCAATTACTCGAACAAATCCATGATCTAACACCTTATGTTCTTCGTATAGAATTTTATCTATCTCTTTTACTGTAGTTCGCTTAGTTCTCTCATTCATAATTTATTCTCAAGATGAAACAGAGATATCAGCTCCATATGAATTGAGTTTTTCGTGCATTGCCTCATATCCTCTCCATAAATGATGTGAGTTGTTTATTGTAGTTTCTCCTCTAGCCACCAAAGAAGCAAGCACCAAAGCTGCCGTTGATCTTAAGTCATTAGCATATAGATTAGCTCCAGATAAGCTCTTTATTCCACTTATAGTAGCTTTATTTTTTTCGATGCTGATATTAGCACCTAATTTTCTTAGCTCATTTGCATGTGCAAATCTACTTTCAAAAACGTTCTCTTCAATGATTGATATTCCACCTGCAATTGACATAGCAGACATTAGTTGTGGTTGCATATCACTGGGAAAGTTGGGATATGGATTTGTTGCAACGTGAGCAGATTTAATAGAGCCATTTTTTCTAGAAATAATAATACCATCATCATGTAACTCAACTCTGGCTCCTATAGTCTTCAATTCATTTGCAATACATTCTATATCAGACAAACTTACTCCTTCTAACTTTAGCTCGCCGTCGGTAATGACAGCAGCCAAAGCATAAGTACCGGCCTCTATGCGATCTGGTATGATTGTTTGGACACATCCGTTTAATTCATCAACGCCTTCTATTGTGATTTTTGTGTTGTTAACTTCAATATTGGCACCCATTTTTTTTAGAAACTCTATTAAATCAAGAACTTCCGGCTCCGTTGCGGCATTGTTTATTGTTGTTACTCCTTCTGCAAGTGTTGCTGCCATGATTATGTTTTCTGTTGCGCCAACACTTACTTTTTCAAATGTTATTTCTTTGCCTTGCAATTTCCCCTTTGTTGTTGCAGTTATATTACAGCTATCAATTTCAATTTTAGCTCCCATTTCTTCGAGTTCCTTGATATGCATGTCAACAGGACGTTTTCCAATATTACATCCACCAGGAAATACTGTTGAAACTCTACCAAATCTGCTGAGCATTGGACCTAGCATTAAAAAAGATGCTCGCAGTCTGCTTGCAATTTCATGTGATATTAAATAGTTATTGATATTGCTACAGTCAATTTCCAAAGTGTGATTTGCTTTATAGTCTTTATTACATATAAAATTTACTTCTGCACCAAGACTCTTAAGCAGCTCAGACATCAAATGCACGTCAATTAAATCAGGTACGTTATGCAAAGTTATTGAAGAATTACTAAACAAGCTTGCCGCCATTATTGGCAAGACGGCATTCTTTGAACCATTAATCTTGATTTTTCCAATCAAGGGCTTATGGTTACTTCTTACTAATATTTTATGCATTTAATCAAGCGATAGAACTTATCAAGTAAGTATAATAGGTTAGCGGTAAAAGGCAAAATTTTGCTTTTTCTTCTTCTGTCATTCGAGTAGCTGACACTGGGATCCATTTCTTCATCATCATCAAAATGTTATATTTCAACATTACTTTTATGCTGACCAATTTAACTGGATTCCAGTGTCAGCTACCATAAGTGTTGAAAGTGTCAGAAATGGCGTTATATAAGGTGATTAACGGCAT
>NODE_6_length_7180_cov_4.527158
GATACCAAATTTTTTGCAACACCAAGTCCAGCATAGGTAAATATTGCACTTGCACCTGCACGTTTAAAACTAATTAAGGACTCATAAATCACTCTGTTATAATCCAGCCAGCCATTATTTGCTGCAGCTTTTATCATTGCGTATTCACCGCTTACTTGGTAAGCAAAAATCGGAAAATTAAACTTTTCACTTGCTGTTTTTATTACATCTAAGTATGGCATACCCGGCTTTATCATAATAAAATCTGCACCTTCATCTATATCCATTTCGATTTCGCAGATTGCTTCACGTGCATTTCTATAATCAATTTGATAACCACTTTTGTCGATGAAATTTGATGATGCGCACGAACCGACAACTTGCCTGAACGGCGCATAGAAGCTAGAACAGTACTTTACTGCATAGGACAATATTGACACATTCTGAAAGTTATTATCATCCAATGTTTTTCTTATTTTTCCTATCCTGCCATCCATCATATCAGAAGGAGCAACTATATCGCATCCTGCGTTTGCTAAAACAAGTGCTTGCTTACATAATGCTGACACAGTCTCGTCATTTTCTACATCTATCCTACTGCTTTTTAAAATGCCATCATGACCGTGAGTAGTGTATGGGTCTAGTGCAATGTCTGCAATAATGCCAATATCCGGTACATTTGATTTTACAGCACAAATTGCTTTACAGATTAAATTGTCAGGATTGTACGCTTCCTCGGCGTTTTCAGATTTTAGTTTACTATCAACTACAGGAAAAATTGCAACAGCATTAATCCCCGAGTCCTTAGCTTTCTGAATTATAGAAATTAATCCATCTATTGAATAACATTTGATATCAGGTAAGCCAGAAATTGGCTCAATTGTTTCTTCTCCGTCATGAACAAATAAGGGAAAAATCAAATCATTTACTGATAAAGTGCTTTCACTTGTTAAATTGCGAATCCACTTGCCTGAGCGCCTACGCCTTAACCTTGTATTTGGGAAATTAAACATTGGATCCAGGCAAATTCCCAGTAAAAAGCAACACTCCTGAAATGAGTATTACCCAAAGTACCGATATTGGCAAAAATACTTTCCAACCAAGACGCATTAATTGATCATAACGATAACGAGGTATTGTAGCTCTAATCCAAACAAATATAAACAAAAGTACAACTATCTTCAAAACAAACCAGATTAAACTAGGAATTTTATACAGCAAACTAAGCTCTAATGGAGGATACCACCCTCCTAGAAAGAATATTGTCATCATAGCGCTTGCTAAAATCATATTTGCATATTCTCCCAAGAAAAAGAGAGCAAAAGGCATTGATGAATACTCGACGTTATACCCAGAGACGAGCTCTGCTTCAGCTTCTGGTAAGTCAAATGGGTGACGATTAGTTTCGGCAAGCAAAGAAATAAAAAATATTATTCCTATAGGCATTAGTAATAAATCAATCCAAAATGGCATATTATGTTTCGCTACCACCATCTCTCCAAGATTTAATGTGCCAGTTGTAATAACAACTGTAGCAACTATTAGACCTATTGAAACTTCATATGAAATCATTTGAGCAGCTGACCTTATAGCGCCAAGAAATGCATAATTAGAATTACTAGACCAGCCTGCAATAATAATGCCATATATTCCCAAAGAGGATATAGCTAGCACATAAAGCACTCCAACATTAATATTTGCTATTACCTTAGGGATTATTACCTGCTGTCCATTTTCTGTAATTATTTCAGCTCCAAATGGTACAACTGCCCAGGAAATTAATGCTAAAATAAAGGTGAGCATTGGAGCCATAATAAACAGTATGGTGTTTGCTCTAAATGGTATTATCGGCTCTTTAATTATCAATTTGATAGCATCTGCAAACGGCTGCAGTAAACCAAATGGCCCTACTACATTTGGACCATGCCTTAGTTTAATTGCACCAATAATTTTACGCTCAAAGTACAGTAAATATGCTACTGAAAGCAAAAGTGGAATAAGAAGAAAAAGAATATCAAATATCAAGTACATGCAACCCTAAATCAAAAAAATAGTTCATAATTGTGGCAATAAAAAATATAGCAAGTCCTCTAGACACAGCAGACAATGTCCCTATTGAAATCAATAGGACAACATTTTTCTGTACAGCATTTAGCTTAATAGAATAGTAAAATGATATGCATATGAATGACACTAGTGACATCATAATTAAGATCATTGTGAGAGGCAAATAATTCCCTCTTCCCTCGTTAACTATAATAAATGTTATTGCCATCCATACATATCCTTCAGTAAATAGTACAATAATATCATTGATAAAATAAAGTAGCTTATAAACGAACTGTTTTTCTAATGCATTTTGTTCTTTACACAAAAATATAGAGTTTAATTTTCGTTGAAAATATACCAGAATTATCAGTAATAATGGTGTTAGAATAAATAAAATATTAAGTAGATTGTTCATAAAAATCCTTAGTACAATCTGACATTATTTTTGAAGCGCGACTGATTGAATCCGTCATATAAAAATTACACTCCTTTAAAGTCAAAGGTGTATTACTTAAGCTTATCCCATCATTGCTAATTGGCACCCATGTGTTTTTTACCACTTGATCAGCATTTCTAAACTGTGGACCAATAGTGTCTAATTTTTTCCTAACATCAAATAAACTATCATATAGCAAGGAAAGACCCAAATATTGGGATAAATTTTTTATAATCAACCAATCTTCCTTTGCTTCACCAGGAGGAAAAACAGCTAAATTTGTTCTCTGTACTCGCCCTTCAGTATTTACATAAGTTGCATATTTTTCTGTGTATGCAGCTCCAGGTAGAATGACATCTGCTATATGCGCTCCCCTATCACCATGATGTCCTTGATAAATGACAAATGTATTTTCTAATTTTGATGTATCAATTTCATCTGCGCCAAGAAGATAAACAACTTCCACCTCACCACTTTCTGCCTGCTTTAGTATCTGATTAATGTCTTTTCCACCTTTGCTAGGAACAAATCCAATATCTAGTCCACCAACCCTTGCTGCAGCCTTATGTAGTACGTTAAAGCCATTCCAGTCATCTCTGGTCATGTTAAATTTTTCTGCAATTTTGCCAGCTAGAGCTAAAACTGATTCAGAATCATCTCTTATTAATGCATCTTGACCGATAATTAGCATAGGGTTCTGAGCCGCACTCAGTAACTCGCAGAATTTGTGATTTCCCTCTTCTATTTCTTTTAGAACGTTTGGACCATCACCTTATCTTTCAACATTATATAGATATTCAAGATTAGGGCCAATATTTGCAATAGTGAAATTACCTTGTAAATATCTCTTTCTCAATCTTACGTTAATTATTGGTGCTTCTATTCTTGGATTTGTATTTATAAGCAGACATAAATCTGCATTTTCTATACCCTCGATAGTGGTATTGAACACATAAGATCCACGATTACTTGGTATAAGTTTTGCTCCATCCTGTCTGCAGTCTAGATTTACTGAACCAAGCTTATGCATCACTTCCTTCAGCAGAAGCATAGACTCACAATCTGCTTAATCACCTGCAATTGCAGCTATTTTGTTTGGCTTCGTGCCCTTTAGTTTTTTTGCAGCAAAAGTCAATGCCTCACTCCAATCAGCTAGCACTAATTTGCCCTCTTTTTTTATATAAGGTCGATCGAGGCGTTGTACTTTGAGTCCATCGTAAGCAAAGCGAGTTTTGTCTGATATCCATTCCTCGTTCACTTCTTCATTAAGCCTTGGCAATATTCTCATCACTTCAGGACCGCGATAATCAACCCTTATACTGCTTCCTACAGCATCCAGCACATCTATAGTCTCACAATGTGATAGCTCCCATGGACGCGCTGTAAAGAAGTAAGGCTTTGAAGTTAAAGCCCCTACCGGGCAGAGATCTATGATATTTCCAGATAATTCAGAGCTAATATGCCTTTTTATGTAAGTGCTAATCTCTACATTTTCTCCCCTTCCGATTCCTCCAAGTTCATTTGTACCTGCAACATCGGACAAAAATCTAACACATCGAGTACAATGAATGCATCTATTCATTGCAGTTTCAATCAGCGGACCAAAATGTTTTTTTGGCACAGCTCTTTTATGCTCATCAAGTCTGCTTATTCCTTTCCCATAAGCCATTGTTATATCTTGCAAATCGCACTCACCACCTTGATCACAAATTGGACAATCATGTGGATGATTAATTAGTAAAAATTCGAGCACTCCTTTACGCGCCTTTTTTACCTTGGGAGTATCCGTGTGAATAACCATACCCTCTGCAACTGGCATTGCACAAGAAGCTACTGGTTTTGGAGGGCCACCCTCAACTTCAACCAAACACATTCTGCAGTTACCAGCAATTGCTAAACGCTCATGATAACAAAACCGCGGAACTTCAACGCCCACAACTTCACAAGCTTGAATTATAGTGAGCCCATGCTCTACTTCACATTCCTTAGAATTAATAGTAACTTTAACCACAACTACTATACAGCTTCCCACTTTATATGATTGCCACTTACATCATCTTCAAACAGATTGCCGTTATCGTATTGAGCAGACATATAATTCATGCGCGAGTCACGATCTATATATCTTACCGGTTTTACCGGTTTATTTTTATACATTTTTTGCTCGGCTTTCTTACGCTGAGTAGGGTTATTTTTACTAGCTGTCTTTGCTTTTCCACCTACTGCCATATAAACTCCTAAAAACTTCTCATTTTATTCTAACACTTAAGTATATAGCGTCAATACTAAATGGCTTTAAAGTTTTAATAGTCCATCATTACAATCATCATTTGAACAAAATACTTTCTCTTGATGCTGCTCAAGTGTGTAACTTTAGAATCCCCAAAAAAGAAAATGTAAGTTACTTTGAGGATATCATTTTCTACGTCTTATAAATAGACATTCATGTAGCCGTAAATTAAGCTATAAACTCAATACAAAGATCCTTAATTATTAATCTCATAGTACTTCTCAACCAACTTATTTAGCAACCTTACACCGAAACCTACTGCCCCTCTTGGAGAAATATCAGTGCCTTTTTCGTGCCAAGCAGTGCCTGCAATGTCTAAATGTGCCCAACAAGTGTCGTTTACAAAACGCTGTAGAAACTGTGCAGCCATTATACTATCTCCACCAGAACCTGCAGGAGCTATATTTTGCACATCAGCAATCGGCGAATCAATAATTTTGTTATAAGTTTCATTCATAGGAAAGCGCCATAATTTCTCATTTACTTCATTTCCTGCATCAATCAGATGATTCGCTAATTCATCGTTATTTGAAAAAAGACCAGCATATTCATTATTTCCCAGTGAACCCACTATAGCACCAGTGAAAGTTGCAAGGTCGATCATAAATTTCGGTGCAAATCTATCTTGTGTATACCATAAAGCATCCGCAAGTATGAGTCTTCCCTCTGCATCGGTATTTAATATTTCTATTGTTTGTCCAGACATTGAAGTGACTACATCGCTCGGTCTTTGAGCATTACCATCTACTGCATTTTCTGCAAGTGCAACCACACCAATTGCATTTACTTTTGCTTTTCGCCCAGCTAGAGTACGCATCACTCCAACTACAGTAGCAGAACCTGCCATGTCATATTTCATTGACTCCATACTGCGTGAGGGTTTAAGTGACACTCCACCAGTGTCAAACGTTATACCGTTGCCTATAAAAGCTATTGGTTTTTGTTCTTGAGAAGCCCCATTCCATTTTATCACCACTAACTTTGGCTCTTTACTACTTCCTTGTGCTACTCCAAGCAGGGCTCCCATTTTTTTCTCTTCCATTTGCTTTTTATCAAGCACTTCAACCTCAAGACCAAGTTTAGTAAGTTCAGCTTTTATACGATTAGCGTAAGACTCTGGATATAAAATATTAGGTGGCTCAGTAGTAAAAGCATGTGCAAGAAAGATACCTTCACCTTCGTGTTTTAAACGCTCAAATGATTTTTCAATGCTACTTAGCTGTTCATCTTTTACTAATAATGTAATTTCCTCTACTTCTGTAATTTTTTCATCCTTTTTAGTTTTATACTTATTAAACTTGAAACTGCGCAGAAATGCTCCATATGCAACATTTGCTGTACTGCCCTCGATTGAAATAGCTGCTCGCTTGATTCTTAATCTGCTTAGCTCACAATATATTTTACCACCAATATTTAATCCTTTGCTTTCATCTCATTCATCTCTCATTCCAAGACAAGCAACTATTATATTTTTTCCCTCTGATGAAGTAACGGTGAAAAATTCACCAAAACCTCCATTAAAACCACTAAATTTCTTGATGTTATCTATAGCTTGCTTATCTTGCAGAACATTAGTTATGAGCTAATCACCCTCAAACAAACCTACCACTAGCGTCTCAAAATCAAGTAAAGCTTTAGAAATTGTTATCTTCATCGTTGACATCTCCGTTGAAAATAATTGTTAGCTGCACATAAAACATAGTAAAAACATTAGTAAGATATTTTTCATATACATTTTAAGTACAATAGCGCTTAAGACTACTATGAACTCCCCTGATATGCAAGGGCTTTATCTTTTATCAGAAAATTTGTTATGCCCACCTAGGGTTATATTAAATGTGTAGGTCTTCATGGCCTGATTGTTATAAGTAAATGGTGCTATCAGAAGGCTTGCAAGTCCACTCTCAATAAGATTACCAAGAAGAAGATCATCACAGTTATCGCAATTATGATCAGCAAAAAACATTTGTGTTGTGAATTCTGGAAAATCTGGATGTTGGACCAAAAAGTTGATGTGTGGAGCCCTATCACCAATTTTACCTGGTACTATTGTAATAAAATTATAATAGCCAAGGTTATTTACTACAAATCTTCCTGATCCAGCAAAATTTGGATCAAGCTCCACATTTTCATCATAATAGCTCATGCCAAGTGAGTCTGCGTGCCATATAGAAACCACAGCATTTTGTATCGGTAAGCAATTTACATCAGTAATTCTACCCACTACATTTATTAATTCTCCTGCTGCATTATTTGGAGAGCCAGGTTTTCTTCTTAAATTATTTGAAGAGTTAAAGCTTTTTGGCCTTGTTTCAAGATCATAAATCCCTGGAGTTTCAATACAATTAAGCAAAATAGGATCAGCCGCAAATAATGACAAATCGAATATAAATTGTACTAAAAACGCTAATAAGATATTTTTTACA
>NODE_7_length_6906_cov_6.130346
ACTTCGATTTTTTTAATTGCTCTTGTATTGTAGGTAACCTGATCTTTAATCCTGCAGGCAAAAAACTTCCATACTCCGCAAGTCCAGGGTTTTCCTCCAATACTATTTCTACTGCTCCAGAGCTATATCCATAGTGTTTAAAACATATGTAATCTAACATTTCATTTTCTCGGGTTATATAATGTACTATCATACATAACGCCTTAAACTTAAGCTAAATTCTATCTTTTTTGGTAATCCACAGGGAAAATACGACGTTTGCTTTTCTTCTAACCGCACAATAACAAATCTTCCCAAAACATTTCCTAATTTGTCTACTAAGATACTTGGTTCCTGATTTTCCTCAGCTTCTTTCATACTTTTTAATTGATTTAAATCATTGAGATTATGGAAATAAATTACTCCTTCTAAGTCTATATTTTCTGTGCCTTGGCCAATATTTTGTAATGAAGGTATTTTACCAATAGACTCAATTGTACTCCAACGATTTTCTTTACTATACCTTACACTTGTTGGAGAAAACTTATGTTGACCAAGTGATAGCATTAGTAATTTGGTTCTATTGAATCAAATAGAACGTCTCGCGATTTTTCTCTTATTCTTTTTATTACTGCATCAGCAAGACTACGTACATCTTGGTTAGGTTCTGCTTTTATACTTATATTAAATGTAAAAGTTTGATTAAAAATTTTTTGTTCACACTTTTCAAAGTCTTTTAAAACTTTCTCTGAATTATTTTCTACAGAACTTTTTTCTGTAATCACACTTTCAATATTCGTTCTACTATTCGAAATTCCACTAAAAGCATTATTATTTAATAAAGGGTTTCCTTTACTAAAAACATTTCTATTTTCACTAGTTGCACTGCCTATTTTTGCTTCTACTGGGTTCTCTAATGCTTTTATTGGATTATCATTAAACAATTTTCCTATACCAATCCAATTTTCTATGGGTTTTGCAATTGATTTCCAGATACTTGAGAAAAAGTCCTTCACCTTTTGCCAATTAGCAATTACAAGCGCTGCACCAACTGATAGTCCAGCAACAGCAGCGCCTATAGGATTGGTTAGCGTTAAAGCTTTCAGTCCCATGATCACTGCTGGAATTACTCGAGCTGATAACGAAGTTAATACTGGCAAAAGTGTTCCCTGCAAAATAGCCTTAAAAGTTAATATTCCACCTCCAGCCAATGCAAATGCATAACCAAAACCTACCACTGCAATCTTACCAATAATAAGAGCTGAAATTATGCTCATAACTCCTGTAGTCAAAATTGGACACTTCTCTGCGAACCAAGCTATACCTATAGATATAGACCTCAAAATCTTACTTATCCAATTTAAAGGAGGTAGCATAACTGACCCTAAGTTCATTCCTAGCTCTGCTATTGTATTTTTGAGTAGCTGCAAATTATTTGCTGTAGTACTTGCACGGTTATTAAATTCCTTTTGCATAGATTTGTTATACTTTTCTTTATCAGCCACAAAATCTATTGCTTTTTTATATTCTTCCAAACTTCCAACTATCAATGCAATATCATCTTGATATTCTTGACCAAAGAGATTGAGAAGGATTTGTGAACGTTCTTGTTTATCTACTTTCTCTAAAGTTTTAAAAAAGTAGAGTAATGCTTCTTGACCATTTTGAGCAATTTTTTGTGACATCTCTTCTGCAGTTATGCCTATGGATTCCAATGCTGCTTTAAATTCTTTGCCTTGCCCTTCAGCAGTTTGAAGTTTGCTAAGTAGAGCATTTATAGCAGTTGCAGCTTTTGCTGGTTGTTTACCTAAACTAACGAAGGCATTTACTAAACTACTTGTTTCCTTGATATCAAGACCAAATTGTTTTGCAGTACCACCAACTATTGCTAGAGCTTCAACCATATCTTTTGCTTTGGCAGCAGTGTTATCTGATAGGTAATTTATAACATCACCAACTCCTTCCATCTTCTCTACTGCAATTCCATAAATGTTAGCGAGTTTAGCTATGGAATCACCAGCTTGTTCGGCAGACATATCAAATGCTGTGGCCATTTTAGCTACTGTTGTGGTAAATTCAAGCAGCTTACCTTTGTTGATACCAAGCTGTCCACCACTTGCAGCTATTTGTGCTAACTCTGCAGCTGATAATGGTATTTCACGGGATAATTTCTTCAATTTTTGAGCAAATTCTTCGGCTTCATTTGTTCCATCCTTGAAATTTACTACCTTTTTAACATCAGCCATAGCACTTTCAAAGTCAATCGCAACTTTAATTGGTGCTGCAAGTGAAAGACCTAGTCCTATAGTTTCCATTACTTGTGATCTATAATGCGCTTTTTTTGCCAAAGCATTTTGCTGTTTTTGTATTACAGATCCTAATTTACTGTATTTTCCTTTAAGTACTTCAATAGATGAACCAAGTTTAGTTTGATCCCTCACTAAAGATTTAATATCCTTTCCACTTTTCCTGATTTCTTCATTCAATGTGTGAAGTGTATCTCTCTTTTTAATATAAGCCTCTTTTGCCTTTGATGCTGATGCTTTCAATTTTTCAAATTCATTTCTCAGTGCTTTGCTTGGCTCTTTTTTTTCCTTCTTCTCTTTAGCAATTGCTGCGGCTGATTCTTTTGCTTTCTTCTCCGCTTCCTTCCAATTCTTCATAGCTTCAAGGGCATCATGATTTAGTTGCTTAAATTTGGAAACCGATTTCATTGACGAATCAAGCTGCTTTATACTATCACCCAACTTAGAAAGCTTTGCTGCACTACCTGTCATTGCATTATTAAAACTGCCATCTAACGTTGCACCTATTTTTATTGAAAGCATTGACATTTTTTTGTTACTCCTTCACTTACTTCTAACCACTTTAGAAACTCTTTTATACTCATATTAATAATTTGCTCAATTCCACTTCCTGTTGTTGAGCTAAGTTTTAAAATATTGAATCTTAACTCCTCTGTTCCAGCGGCGACAAAAAACCTTTTAGCACCTTCTGTATTTCTACATAATCTTTAATACATAAATCTTCAACTACTTCTTTTGGTATGGATGCTAGATTAGCAATTAAAGCTACTTCTTTTAAAGCTTCGCCTTCTATGCGTTCTATAGCAAGTAAATCTCTTACTTTAGGTTCACGCATCGATAATTCTGAGACAGAAATCCCGTCAACTGTTATTGGGTTATTAAGTGTTATAGCTTGCATGTTCCTCCTTAAAAAGTTAATTAAATAAAAGTCTATATCGGCTTTTACATAACTAATTTCTTTGTATGGTGCTATAAATAGGATTAGCTTTGATAAGAATCTTTTCTGTGTTCAATTGAAGTAATAACTACTGTATGTTCTGGTACATCTATATAATAAAGTATACCTCACCCGTAGACTACGTTGTCCACTTAAGTTATGCTTTAATGGCTTTCCAAGTCCAATTGGATCAACTGTTAGACGCTCCATTATTGCCTTCTTAATCATTAACTTTACTTTTGCTGGAAGAGCCGGAATGTCTTTCTTTATAACAGATTCTGAATAGTCTATATTGTAAGGCTTAATCCCAGAAGGCATCTTGATGTTTAACCCTCTTTTCTTTATAGCGTTCGTCAGCAATCTTAGATAATTCCATATCTTCAATTTCTTCTTCCATTAATTCAGTTAATAACTTTAAAACGGACTTGTCCTGAGATTGTGCTACACTAACAAGTAAACCAGTTAGCTGCTCTATGGAATTTGTATGAGCTTTAGAATCCATATTAACTATATACCTACAACTTCTTATACTTTAACATTTTTATGTAATTTTGTCAACCATATTAGATCCCTAGAATCGTTTGTAGCAAGGCCATTTGATCAACACCATTTATCTTTCTAATCATATTTTCAGCATCGATCTCTATCAGCTCATTACCACCTATCGTAAGTTTGTAGTAATGAGCAGCGACAGTACATTTAAGAGTGGCTTTTTCAGCCGGTTTCCAGCTACCAAAGTCAAATTCTCTGAATATTCCCCTGAGATTGATTACTACAGCTTCAATATCGTTACTACCACTACCTTGCATTCCACCACGGAGCGTCAAAGCTACTGAATTTCCATTTATCAACCCAAATAGCCGAAAGAGTTCTGTATCGTATTCAGAAAAAGTGAAATCTGCTTCAAGCTTCTCCATGCCCATATCAATATTTATTGGAATATCCATACCACCAGCTCTGTATTCTTCAGTTTTTATGGTAAGCTTCGGCAAGGTTATTTCATCAATTTTCCCTGCATAACCACGACCATCAACAAATACGTTAAAATTTCTCAGTATTTTCGGTAACACTTTACTTGCTCCTAACTTATTATACTATTATTTACAAGATGAGACCTGAATATTATTTGCTCAGCCGGATATGGTGGTGTAAATTCGAAATCAAAATATACTTTCCCGCTTGCAATATTTGCCGGTGTATTGAGCTCTGGTGTTGTATAACATTTTCCGCTAATAATTGCTCCTTGTGCTTTTAAACTTGCAAGATAAGAATTCACCCCCTCAATTACATCATCTATATAAGTTTTGGTGATATTTCGATCAACTGCCCAGAGATGAGCTCGAAGTAAACTATCATTAATTAAATCTGCAGTCCTTCTCACTGACAAAAAAGCCCATTTTGAGTCATTTGAACATGTTCTATTTCCCCAAAGCCTATAGCCATTTTGATGAATTATCGTTGTTACTTCATTTTCATTTAAGTGGTTTGCTCTGCAATTTGTATTACCGAGAGTAAAATCAATAGGCCTGCTTGTTCCAACAATACCGTTTATTTCTTTATTTGAAGGTGAGTGCCAGAAGCCTTGCTCGCTGTCTATCTTAGCTATTAAACCAGCTACAAATGGACTCGATGGCAAGATTTCTTCTTTTCCTTCAATAAATAACTTAATCCATGGGTCAACCACGTAAACTCTTGAGCTGCCTACACTTTTTCTCCATTTTATTGCTTCTTCATCATTAGTATTTGGTCCATCTGCTACTATTATGCTTCTCAGCTTTTCTGCTATAGGAATTAATGCTGCAACTACTGGATTTTTGCCATCTTCTGGGAGTTGGTGAGTAAATTGAGGTGCAATGAGTATTCTTGGCGCAACATGAACTATACTTTCACTACTGAGGAATGCCTCTATCCCTTGATACTCTCCAGTCTCTTTATCAACACCGCCAATTATATTCTTCAGCGTCTCTTCTTCTTTTAATTTTGGACCGCTGTTTTCACTTTCTTTAACTCGAATAACTACTACTGTTGCACCAATTTGGGAAAATACTCCATTTACTGCTGAAAAAAGAGTCCCCTTTTTGCCAAGTTTTACCGCTTCTTTTAAGCTTCCTGCAATTAACACTGGTTTATTTAGCGGAAATTTTTGCTCATCGGCTTCAGGTGCAGTACCAATTACACCTATCACTGATGATTTAGCTGTACGTACTGTCTTTGCTCCTGAGGTTACCTCAATAACATTTACTCCGTGTAAAAATTCTTCAGCCATTTCTTTGCATCTTTTGTTTAAAATCGTTTAGTAAGTCCTCTAGCTCATTTTCACTTTTGGCTTCTGCAATTTTCTTCTTGGCAATGTCTTCCAACTCTTCACATTTAATTATTGCTTTTACTGCTTTTTTTACTTTTTCTTCAATTATTCTTGCCATTTCAATAATTGTAATACCACGGACTTTTGCTAATGGCTCTATAATTGCCGTATCCTTTTCATTCATAGATTCTGGTGCTGCTAGAATGCTTTTTGCGGCTTTTTCTTGTATTTGATACGATTTAGACTTTTGATGAGATACTCCTGTGTATTGGTTAGTATAGTTATCATAATGAGCACGAAGATTAGAAAGTGCAGAAAACTTCGCATTTTGCAGTAACTCCAATTCAATGTCTTCTTGATTTCGCTGAGCAATTTTGCCTCCTTCTGTTAGACAATAGCTTTTTTGCCAATCAAAATCTTCTGGTGCTTCATACCAATCATTTCCAGTTGGCTTGCTTTCAAGCGTTGTTGTCTCTACTTGTTTGTTATTTTCAAATCTAATATAAATTGGCATTGGTTTTCTCCGTTTTTAATTCCAAATTTTGTGGGTGGCATCTAATCCTGGACATTGCCAAGCTCTTAGCGTTCTCTCTACGTCCACCTCAAGTCCTGTGGTGAGAAAATTGCTACGTATGTTATAAATTCCCCACTGAATAAATTGACCATAGGTATATACATTACCTGAGAGTACACCTTCACTAACTTTTGTTCTGGAATATAAATAAGATGATGTGTAAAGTAATATTGCAACTGTTTTTCCTGCTGGAATTTCTACATTGCCAGATCCGGCTAACTTGCTATCAGAACTTGTGTATTGGTAAATATTTTTCCATACTATCTTTGAAATACTTGATTTATTAGAATTAGTATTATCAGGAGTTCCCACAAATAATCCTGCACCCCCATTCTCCGTACTCGAATATGATGATCCAACAAATTCTATCGTTTTATTTATGTTCACATTGGTTGTATTTTTTACAAATACTACTCCAAGTGCAGCATACGGGTAATAGTATATCTCATCATAACTACCCGAAAAACTTTTTGTGCATAACTCTCCGTAAATAAATGTTCCTTTACTTCCCTCTATAAAACTTAGTTGTCTTGGCCGATAAAAACTAACGTAATCTGTATTGTACGTATGGCTACCTGCTAGTAGTTGTAACATATAGTCGGTTTTTGTTATATCACTACTCCACTTTCCAAGCTCTGTCATAAAAGTTCCGTGGCCAAAGTAATTATTTTTTCTTCCAAGTACACCAAATAAGAAAGGTAATGACCCTGATTCAACCATGTTGCGCTTTCTTATTTCATTTATAAGAGACGCTTTTAACTGTTCATCCCGAGTTTTTACCTCATTAGAGATGTTTTCAATTCGA
>NODE_8_length_6339_cov_3.246181
TTAAATGAGGCAATTGCTCTCTCATGCAACACTTACTTTTATAATATAGGAAAAAAAATAAATGTAGATTCTCTACTAGAAATGGCTAGCAAATTTGGTATTGGAAGTGGGCCACTAATTGGAACGTTTAAGGAGGAAGCTCCGGGATTGTTGCCTGACATGAATTGGCGTGCGCGAAAGCTGCATTCAGAGTGGTATTTAGGTGATACCATTAACTTAGTTATAGGACAAGGGTATTTACTTACAACGCCATTACAGCTTGCGGTTCTTGCAGCGAGGGTTGCAACAGGAAAGGAGGTAATTCCCCACATTGAGATGAGTAAATCAGGGCAAGACTTTCTTGATATTGATGTGAATCATGAGCATCTTAGTGTGGTTCGAAAAGCTATGTTTGACGTGGTGAATTCTAACTATAGAAAAGGACTAGGCAGTATACAAATTGCTGGCAAAACCGAAGCACCAGAGATAAACTCTAAAGGTGAAAGTCATAAAGTGTTTATCGCTTATGGCCCCTACCATGATCCGCGCTATGCAATCTCAGTGTTTATAGAACATGGTAAAACTCCACGCCAAGGTGTTGCAATTGCTAGTGAGATATTGCAATATATGCTTGAAAAATGAACTTATAAAATTGCCATATATGTAACTTGTAATTTATATATTCAAATCAGAGCTTTGAGGTTAAAAAAAAGAAACGAAAATTGCATAAACCTTTTCAATTTAGTGCTTTAATGTTTCTGATGAAGGGAAGGTATTATCCTTATTTTCTATGGAGCTAGACACACTAATTTCGTTATTATCATCAATTAAAGTAATAGGGCGCATCAAAGCAGCTTTTATAACTTCATCAATATTCTCAGCAAAAATTACATTGATTTCTTCTTTTATATTTGCAGGAATCTCTTGCATATCTTTCTCATTTTCACTTGGTATAATCACAGTTTTGATTGATCCTCTTAGCGCAGCAAGCAATTTTTCTCTCAAACCCCCAATAGCCAACACTCTACCACGCAATGTTACTTCACCTGTCATAGCAACACTTTTGTTAACTGGTATATTTGTCATAAGAGAAACAATAGATGTACATACTGCACTGCCAGCAGAGGGACCATCTTTTGGCACAGCACCCTCAGGTACATGCAAATGTATATCATTATTTTGAAATTTTTCGGGTTTTATACCGAAAAATAAACAATTTGATCGCACATAACTATACGCAGCTTTTATAGACTCTTGCATAACCTCTCAAAGCTTTCCTGTGTATTTTATTTCCCCCTTGCCCGGAATTAGGACTGACTCTATCATTAAAATATCACCACCTGTTTCAGTATAGGCGAGACCAGTTACTACCCCTACCAAACTCTCATTTTCTGCAATGCCAAAGGTATACTTACGTACCCCTAGGTAATCTTGTAAATTACCAACCTCTACGGATATTTTCTTATTTTTATCAGTTAATATTGCTTTAACTGCTTTTCTCATGAGCTTTGCAAGTTCCCTTTCCATGCTTCGCACGCCGCTCTCACGTGTATATAAACGTATCAACTCGTATAATGCTTCATTAGTTATTTTCCACTCCTTCTGATGCAAACCATGCTCTTTTTTTAATTTTGGAATAAGGTGATGCGTAGCAATACTGATCTTCTCATCTTCGCTATATCCAGATAATTGTATAATTTCCATCCTATCACGCAAAGGATGTGGCAAATTTAAGCTGTTTGCCGTAGCTACAAACATTACACTTGAAAGATCAAATTCAACTTCCAAGTAATGATCCGTAAAGTGTTTATTGTGCTCAGTATCCAAAACCTCAAGTAATGCAGATGCAGGATCACCACGCGAATCAGAACCCATCTTATCTATTTCATCAAGCAGAAAAAGCGGGTTGCATGAATTAGCTTTTTTCATGTGTTGAATGATTTTACCAGGCATTGAGCCAATATAAGTTTTTCTGTGTCCTCGTATTTCAGACTCATCACGTATACCACCAAGAGATATGCGAACAAAATCTCTTCCTACTGCTTTTGCCATAGACTTAGCTAAAGAAGTTTTACCAACACCAGGTGGTCCAACTAAGCAAAGTATAGGACCCTTTATCTCTTTTACTCTCTTTAATACTGCTAAAAATTCTATTATTCTATCTTTTACTTTCTCTATGCCATAATGATTTTCATCTAAGATTTTTTTAGCCGCATTTAAGTTAATTTTTGCATCTTTGTACTTTCCCCATGGCAAATCAAGCAACCAATGCAAGTAACTAGATATAACTGTTGCTTCAGGAGAAATGGGATTCATTTTCTTATATCTCTTTAAGTCAGTTATGGCTTTCTCTTTTGCTTCCTCAGAAAGCTTTGTTTCATTTATCTTTTTTTCAAATTCATTGAGTATATTCCCTTCATCTCCATTTTCAAACTCACCTAATTCTTTCTGTATAGCTTTTAATTGCTCATTAGGGTAGTAAACTTTTTGATTACTTTCAACCTGTGATTTAATTGTCTTATACAAGCGGTTTTGTGCACTCAAAATACTTATTTCTCTCTCAATAAGTGCAAAAACTTTTTTTAAACGCTCTTTTGGGTTATAAACTTCAAGTATGTTTTGCTTATCTGATACCTTTATATTTAAGTGCGAAGCTATCATATCTACAATTTGATTAACCTCTTTAACTTGATCAATGGGGTCAATAATAATCTCGGGTCGACTTTTCTTGCTTAGTTTACACCAATTGTCGAATGCATCTATAACAGAACGCCTTAAAGCTTCTAAATCAATATTATCTTCATTTTCTCCATACTCATAATGACCATCTAACGCTACTCTGGCCTGTAACAAAGTGTGAGAGCTAATATATTCTATAACTCTTCCCCTTCTTACCCCATGAATCATGACTTTTACTGCATTGTCAGGCAGTTTTATTAATGGTTGTATAATGTTTGCTAACACGCCTACTTCATAAAGATTCTCTGGCTCTGGATTATCAATAGAACCATCTTTTTGTGTTATGAGAAAAATCTCGTTTTGGTGACTACTGCTACTTATTGCATACTCTAGTGCATGAACAGATTTTTCTCTACCTACGAATAAAGGCAACATTATATTTGGAAAAATTACTACATCTCTTAGAGGTAATACTGGTAATACAGTAGAATTAAAGTTTACAGCACGTCCAATACTCATAATATATGCCTCAAATTAATCATTAACCGTTATAACACTACCCTTATTATTATGATTAATCGTCGCTTTGCCTAATTCTACCATTTTCTTAGTAACCGTTATAGTGCTACCTTCAAAACCTCCGTTACCGGATATATACATAACATCAAGCAAAAGTGACTCTAAGATAGCACGTAACATCCTTGCACCTGTTTTATAGCTTATAGCTTTTTTAGCAATAGCTGATATTGCTTCATCTGAAAACTCAAGGTTTACTTTACTAAATGCAAGCAATGCTTTATATTGTTTTACTAGCGCATTTCTTGGCTCTGTCAACACATGTATTAAATCCTCGTGATCCAGCTCATCTAGAACAGCAGTTATTGGAACCCATGCAACAAATTCGGGTATCAAACCGAATTTGATTAAGTCCTCAGGTTGAGCATCGCGTAAAGCATTTTTTTTCTTTTGTGCTTTAGACTGACTTATATCCGCTCCAAAGCCAACTGATGTTCCCTTTTTCTTGCCTCAATAATTTATTTAGGCCTTGAAAAGCTCCTTCACAAATAAATACTATGTTACTAGTGTCTACTTGTATAAACTCTTGTTGCGGGTGTTTTTGCCCTCCTTGTGGAGGAACATAAGCAACCGTACCTTCTATGATTTTAGTAGAGCTTCTTGGACCCCTTCACCTGAAACATCACGGGTTATTGAAGCGCTTTCAGACTTTCTTGTGATCTTGCCTATTTCATCGATAAACACTATACCATGCTGTGCCTTTGCAACATCATAATTTGCAGCTTGTAATTGACGTGACAACACGCTTTCTACATCATCACCTACATAACCTGCCTCAGTCAAAGTTGTCGCATCGGCCATAGCAAATGGCACATCTGAAACTTTAGCAAGTGTTTTTGCTAGCAAAGTCTTACCAGAACCAGTAGGGCCAATAAGCATTATATTTGACTTCTCAATTTCAATATCACTTATAGAATGAAGTTGTACCATGGATTGACAATGGTTATACATAGCCACAGATAAAACGTGTTGCGCATGTTCCTGACCTACAACATGCTTACTAAGAAAATTTTTTATATCTTCAGGTTTCTTTAGTAATAGCTTCATATCAGATATATGATCTGAATTAAAAGCTCTCTCTTTCTTTTGACTTATTGCTTTATGGGATAACTCTATGCATTCATTACAAATGAACACCTTTAAACCATCTGAAGAGTTAGTAATCAATTTATCTACTTCGTTTTGTGCCTTGTTACAAAAAGAACAGTAGTGTAAATCATTATTGTTATCCATTAAACTACCTTTTGTTTAACTTTAATATTTTCAATCTTCATATCTTTACGCTCAGCTATTACTTTATCAATCAAGCCAAGTTCCATTGCTTCTATAGGATCCAAAAATTTATCTCTTTCCATCATTCCTTCAATCTTCTTGAGTGAATGCCCAGTATGTTTTTCATAAATTTGATTTAGCTTTTTCTTAATTCGCAAAATTTTCTTAGCATGTATTTCTATATCAGTTGCTTGACCTTAATAACCACCAGATGGTTGATGTATCATAATTCTTGATTGAGGTAGAGAAAGGCGCTTACCTTTCGCACCAGCTGCAAGCAACAAAGTACCCATAGATGCAGCTTGACCTATACATAAAGTTGAAACGTCTGGCCTTATGTACTGCATTGTATCGTAGATTGATAAACCAGCAGTTACAACACCGCCTGGCGAATTAATATACATTTGAATGTCTTTATCAGGATTTTCCGACTCTAAAAATAAAAGCTGTGCTACTATTACGCTGGCCATGTTGTCTTCAATAGGGCCAGTTACGAAAATTATTCTTTCTTTTACTAGCCTTGAATATATGTCATAAGCCCGCTCACCGCGACTAGTTTGTTCAACTACAATTGGTATAAGAGTCATACCTTTTCCTATCAAATATTATCAAATAATTCCTTTAATTCTTTCACAGAAACAAGCTGTTCTTCTTTACTAGCTTTTTCTATCATATAATCTGTCACTTTATACTCAAGCGCTTGCCCTCTAACTAATTCCTGAAATTGTCCGTCTGATTTAAAATGTTTAAATACTCTGTCAAATGATACATCTTTACTGACATATTGATTTACAATAACATTCATAATATCACTTTGAGTTAATGATATTTCATGTTCTTTACTGAACTCCATTAATAGCATTGCAAGCTTTACACGTCTTTCAGCTTCTTTACAAGAATCATCTTTAGCATTCAACTCTCTTTCCACTCTCTGCTGTTCCTGTTTTACTACTTCTATAGGCAAATCAAAACTATAACTAGCATCCAAACAATCAAATAGCTCTTTCTTAATTAAGAGATCTCCCATTTCTTTACACTGATTATCAATTACTTCTTTTACATGATTTATTAGCGAAGAATGATCTTCAAAACCAATTCTCCTAGCTATTTCATTATCACTTTGCAAATCTTCGGCAATCTGAATATCATTAACTCGAACAGAAAAAGCAGCCTCCTGCCCCGCAAGGGAAATTACCTGGTAATCTTCAGGAAATCTCAACTTAAAGCTTTTTGTTTCCCCTTTTTTCATGCCAATTAATTGATCTTCAAAACCATTTATAAATGTTCCAGATCCTAAATTAACAGTAAAATTTTTGCCACTTCCACCTTGAAAGAGCTTATTTCTAATTCGCCCTTCAAAGTCAATTATCAGTTTATCATCGTTTTTTGCTTGATAAGAAGCATCATCAACAGAGACAAAGTTAGGAAATTTTGTTTTTATAGAATCAATAAATTCTTTTATGTCTCCCTCTTTGATTTTTGCCTTAACTTTCTTCAAATTTATTTTATCAAGATCTATTACTGGCACTTTTGGCATCGATTCAAAAGATAATTTGTACAGAAAGTCGCCTTTTTCATCCTTTTTATCCAGGTTTGGTAATGACATAATATCAACCTTAGGATGGATGTGAGACTTAACTTCGATTTTTTTCATTAAATCACTTGAGCAATAGTCAATCGTATCTTTTATCACATATTCCAAAGCTTCGTTTTTATAATTTGTAACAACAAGATCGTAAGGCATCTTTCCGGATCTAAATCCAGGCAATTTTGCATCCTTCGCTATTTCTTGTAATCTAGAGTTTATCTTTTGTTCTATATAATCACTACTAA
>NODE_9_length_6188_cov_3.180825
CGTAATTTTTCAAGAACATATTCACTATAACAGAAGACTTTCTTATTTGCCTCTAAAACACCTGCAAATCATATAATAAGAGAATATTATAATGTTTAGTGTAATACTATACAATGTTATAAAATATAGTGTAATACTAGCATACCACTGAATTAATGCTGAGATATTCCTTTGCTTGATCAGTTAAAACACGTCCTCTTGGTGTGCGCTTTACGAAACTGACCTTGATTAAATAAGGTTCTATTGTTTCTTCAATATTGCCAACATCTTCAGATAGTGCAATAGATATGGTGTCAATTCCAACAGGTCCTGAGGTGTTAAACAAAAATCTCAGATAATCCATATCTAGTTTATTTTGTCCCATTTTATCTATACTCAATTTTGATAGTGCAGAACCGGCAATTTCACAGGTAATTTTTTTATCATCTTTTACTTCAACAAAATCTCTTATTCTTCTGAGTAATCTCAAAGCAATTCTTGGAGTACCACGGGCGCGGCAGGCAATTTCCTGCACAGCATCCTTTTCGATTTCAGCACAAAGAACTCTTGCACCTCTTTTTATAATATCAACCAGTTCCTCAAAAGAATAAAACTCAAGATGCAGGGGAATACCAAAACGATCCCTCAGCGGTGCAGAAAGCAGTCCAAGCCGTGTTGTTGCCCCAATCAGTGTAAATGGTGGTAAATCTATTCTTAAAGTTCTGGTAGATGGGCCCTCACCTACTAGTATATCTAGGCAAAAATCTTCCATAGCAGTATATAAAACTTCCTCAATGCTACGATTTAATCTATGGATCTCATCGATAAATAGAACATCTTTTGCATTTAAAGTAGTGAGCACTGCAGCTAAGTCCCCAGCTTTACTAAGCAATGGACCAGAAGTTGCACGAAAGCTAACCCTTAACTCCTTAGAGACAATTTGTGCTAAAGTTGTTTTACCAAGCCCTGGAGGACCATAGAGCAATACGTGATCCAAAGCTTCAGCTCTCGTCTGTGCAGCATTTATAAACACTTTTAAATTTTGTATTAAGTCTTTTTGCCCGACAAAATCATCAAGTTGCTCAGGCCTGATATTTAAATTACGTACATCTTCAGAGTATTCCTTACTACATGATATTGACTTCATATTGTTTTAAGCGCCATACGAATAATATCTTTAGTATCCAAGTTTGGTGATTCATCTTCTATTTTTTTTATTGTATCATAAGCTTTTGTTCTTTCATATCCAAGATTGATCAAAGCTGAAAGAGCATCTTCACTAATTGAGTGAAAATGATTGTTATTTGTCTCTAATTTACTTACTTTGCCATTCAGCTCAGTAATAATTCGATTTATGAGTTTCAGGCCAAGTCCACTCACCTTAAGTGCTAGTTTATCCTTATTTATAATTGCCAAAAACAGTTGCTCTGGAGTTAATTTGCTCAAAATTGACATAGCGGTTTTATAGCTGACACCGCTCACCTTAACTAATAAATGCAGACACTGCTGTTCTTCTTTACTTATAAAGCCATATAGCTGAGTAACGTTTTCTCTGCTATTTGCATAAGTGTCGATAAGTAATTTTACTCTACTTCCAATCGAACAAGCACTTAAAGTTTTGGCTGAAAGATATACTATGTAGCCAACATCATTCACATTCAGGATTATGTGATCGCTACACACCTTATCAACTATTCCTCTTAGATTTCCTATCATTTCTAGTACTTTATAAAATTCAGTTTAAATGCTCCTGAATCTTAGGTCAAGCAAACGAACATTATAGAAGTGGTTCCAGTTTCAATCATTGCAGACAAGTTTGCAGGAAATCTATTTTAATATGTTATTCCAGATCATTATGTAATTGAACCACAAGTTACTCCGATAGAAATAGAATTGCAGTCTCCTAACTTAGCTAAGTAATAGAAATTTCTATCTTTGGTGAAATAAAGGTAATTGTTTACTGTTTGCGAAAATATTTGCATAATTTAAGTAACATTACTTGATAAGAATTAACTATGGAGCTTAATAAGATTGCAGCATCGATTTTACTTTCTGGATTAATAATTATGATAGTTAGTAATGTAGTTGATATGCTCTACAACCCAGAGGATTATAAAATTGAACACCAAACAATAGTAGCAGCCAGCAATGAGCCTCAACAAAAGATTGAACAAGTGGCACTTGATATTGGAGAGCTCATGCAGAATGCTAGCTTTGAAAAAGGCAAGTCAGCAGCAAAAAAATGTATAGCTTGTCATAGTTTTGAGAAAGGTGGAATGAATAAAGTGGGACCAAACTTATGGAACATAGTTGAAAATAAAAAAGCCCATCTTGGCAGCTCATTCAATTACTCAAAAGCTCTACTTGAAAAAGGTGGGAAATTGGGGTATGAGGAATTATTTGCTTTTTTAAAAAATCCAAAAGCCTACATAAAAGGTACACGTATGGCATTTGCAGGCATTTCCAATCCACAAGAGATTGCAGATCTAATCAGTTATTTACGCCAATTAAGTGATAATCCGGCCTCTTTGCCAAATTAGTATGAATTATTGTAAATTACTCGATGGAAGTAATCGTCATATAGCATATCGAAAGCTACAAGGAAAGAAGGCTTCTATAGTTTTTCTTAGTGGTTTTGCATCCAATATGGATGGAACTAAAGCAACTGCCGTTTACAAATTTTGCCAAGAAAATGATATAGCACTTGTGCTCTTTGATTATTTTGGCCATGGTAATTCAAGTGGTGATTTTGCTGATTATACAATAAGTGATTGGCAAAAAAATTGTGCTAAAGTGATAAGTGAATTAACTAGCAATAAACAAATAATTATAGGTTCAAGTATGGGAGGATGGCTGATGCTGCTCACTGCCCTTCAATTTCCAGAAAAAATTGCAGCATTAATCGGCATATCATCTGCTCCTGACTTCACTGAAGATTTAATATTCAAGCAATTGTCAGACAAGCAAAAAGAAGAGCTAAGCTCTAAAGGTGTAATAGATTTTACTTCGGAGCATTGTGCATACAAAATAACTAAAAATCTGATCGAAGACGGTAGAAAGAACCTTCTTTTAAACAGAGAAGCAATAGATATAAACTGTCCTGTGCGCTTATTGCATAGCATTAATGATAAAGATGTTCCTTATCAAACTTCATTGAATTTAGCTGAAAAAATTAAGTCAACAGACGTTGAAGTACACTTAATAAAATCAGCAGAACACAACATGTCTGATAATCATTCACTGAAAATTTTATTTAAGACCATCAGAGAATTTTTGCCAGGAGAAATATATAATTGAAGTAATTCAGATGTGTTTGTCGTAAGAGCTGCAGTTATAGCTTCAACAGTAGGCACTATTCTTGATCACCTCAACATTTTCTCTTGGCAATTCTTTAATAAATCGAGAAGTGCGCATTGGTTGCCACTGATTATTAATTTCCCTCCTATCTGCACATGAAATGATCAACCTTTCTTTTGCTCTAGTTATGCCAACATATGCAAGTCTTCTCTCTTCTTCTAAAGCTTTACCACTTTTATCTTCAAAAGATCTTTGATGAGGAAATAATCCTTCTTCCCAACCAGGTAAAAACACGCACGGGAATTCAAGCCCTTTAGCCGCATGAAGAGTCATAACATATACAGTGTCATCGCTATTCATATTATCCACTTCCATCACCAAACTAATATGCTCCAAGAAGGTTATAGTGCTGTCAAAATTCTTCAAAGATGAAATGAGCTCTTTAACATTTTCTATTCACGCTAAACCCGTCACTCCTTCATTCTCAAGCATTTCTATATATCCTGATTGATTTGCTACGATTTTAACAAATGCAGTGGTTTTACGCTTACTATTTCTTCCCAAGCTTTAATTTTAGTTAAAAAATCATTTAGTGAGAGTTTAATTCTTTCGGATACTTGATCACTATTTACCAATATTTTTGCTGCAGTTGCAAGTATGTGGGATGTTGACCTGTAGTTACACTCCAGTTTAACGGTTTTTGCATTTTTAAAATCATCGGAAAATTTCAAAATATTTTCAACTTCTGCACCACGCCAACTGTATATCGATTGATCGTCATCTCCTACACAACAAATATTTGAGTGCTCTTTTGCAAGGTATTTTAGCCAAAGATATTGTATTGCATTTGTATCTTGATATTCATCTACCATGATATATTTAAACTTGTTTTGGTAGTAGGATAGAACCTCGGTCTTTTGATTAAAGAGTTGTATGTTATATAGCAATAAGTCACCAAAATCGACAGAGTTAAGGAATTTTAACCTTTCCTGATACTGGTGATAGACTTTGAGTGCAGTTACGTACACTGGCCTAAATGATTGAACGTCTTCCACTTCGAATGGCAGTAAACACTTCTCTTTCCATTGCTGAATAATATTCATAATGGTCTTACATTTTTCTGATAGGTAATCAGGGCTGATTTCATTCATGATGTTTTTTATTACCTGTAATTGGTCATCCACACCAATAATTGTAAAATTGGAATTTAGCCCCACGAATTCAGCATGATGACGTAGAATTTTTGCTGCAATTGCATGGAAAGTGCCAAGCCATGGTATGTTTGTGCCCGTGAGTTCAAGCACTCTTGATATCATTTCATTTGCTGCTTTGTTCGTGAATGTAACTGCTAATATTTCATCAGAATAAGCGTGACCGTTTCTAATTATGTGCGCTATTCTTGAAGTAATCGTTCTTGTTTTTCCCGTTCCCGCCCCTGCCAGTATCAAAATTGGCCCATTTAAGTTAGTTACAGCTAATTGTTGCTCTGGATTTAACAGTGAGAGATAATCGTTCATTGAAGCCCTATAGACTATAACTTCGTAAAGTTAAACCTATGATCCAAATATTGTAAAGATTTTATTGAATAGAACAGTTTAAAGAATGCTTCACTCAAGTACTACATATTTAAACGTAGGTTTTTTATCTATCTTGTTTTAGTAGCTTCAGGTGTATGTCGAGTAACAACAACTTGATTTGAGGTATTGGCACTAGAGCTTCTGCTTGTTGGGTGGATAGGTGGAGTTTTGAATGGCTAAGGCTTACGATTCAGTTCCTTCATCTCTATTTCCTCAGCTTTAACAGGAAGTTTTTCTGGAACATAGAAGTTATGCATTTCAGGTCGTTCAGTGAGATTTTCATATGTTTCTTTCAACCAAGCTCCGATATCATATATAAACCCATATGCTTCTTCTTTAAATTCTCTCCATGATCTACCTAGACTGGCTAGTGTGTTATTGAAGTAAATTGTCACATGATCTCTTGTGGTGTATTGATAACTTTTGCCATCTAACTTGCCACTTTGCTTATCACAAGTTTCGAAGTAACCAAATATGTTATACATTTTGAGCTATTACTGACTATTAACATGCATATATTGTACATTAATAAATTAAAATTGTCAAGAGTGTTTGTGTGACTGAGGAAATGCTCTATATAATAATTTAAAATGGAGCTGAAGCTTGTAGTACAATGTTTTTAAACGTTTAATATAATATTGACTTTACGGCAATAATTATTTTAAGTTAGTAACTATTGTTGCAGTTAAAGTATCGATGCCTTTTTTCTTTTGTTTTTTTCGCAATTCTTAGCATTTTATCTGCTGTTTGTGTAATTAGCGTAAGGAATCCTGTGCATGCAGTATTATTTTTAATTTTCACCTTCGTTAACTCTGCAGTGCTTTTTATTCTCCTTGGAGCTGAATTCATTGCTATGATGGTGCTGATAGTATACATCGGTGCAGTTGCAGTGTTATTCCTCTTTGTAGTCATGATGCTCGATATCGACTACATAAGATTGCATCAGGGTTTTGCAAAGCATTTCACTCTTGGTGCTATATTATGTGTTGTGTTTTTTCTAATCATCAGCTTTGTAATTCGCAGCTCAGCACCGAATATAAGCAATGTTATAAACTATAATACCAATAACGTGAAAGCTATCGGTAATTTGCTTTACACTGACTACATGTACGCTTTTCATCTTTCTGGTATTCTGCTGCTTTTTGCAATTGTTGGTGCAATTGCTCTTACTTTGCAGGAAAAGAAAAAAGGAGTTAGAAAACAGAACGTGTTAAAGCAATTGACACAATCTTCATCTGTAAAATTGATTAAGGCTAAATTTGGAAAAGGAGTGGAATGGAAATAGGATTAAATCACTTTTTGATAATTGCTGCTGTTTTGTTCACTATTGGAGTG
>NODE_10_length_5988_cov_4.757964
TGCCCATCTCAAATGTTGCTATATTTCACGATATTTCCTTAACTTGACGCGTATGGTTATCTGAGCAGGGCCATAAAGTTGATTGCATTGACATAAATACTGAGAAGATTGAACTTTTGAAATCAGGGAAAATTCCTCTATATGAACCTGGATTAGCAGATTATTTAGAGAATAATATAAAGTCACAAAGGATAAGATTTTTCGATTCGTATTTTCAAATAAATCCCAATACAGAATTAGTATTTATAACTGTAGATACTCCATCAGACTCCCTAGGAAATGCAAATTTAAAGAATGTATATAATGCAGTAAGTGAAGTTTCTGAGAGAGTTAATCAAGATTGCTTAATAGTGATAAAGTCAACTGTTCCTCCTGGTACTGCAGAAAATATACATAATTATTTATCTAATAAGGGCTATAACTTTGATTTAGGAGTTAATCCAGAGTTTCTCAAGCAAGGCTCTGCAGTATCAGATTTTTTATACCCAGATAGGATAATAATAGGAGTAAAAACTAAGCTAGCTAGGGCAAAACTAGAAGTTATATATAGATCATTTATAGATAAGAATATTCCGTTAATAGTCACTGATACAGTTACTGCTGAAATGATTAAATATGCTTCTAATGCCTTTCTAGCAACAAAGGTTGCTTTTATCAATGAGATGGCAGGTTTATGTGAGCTATTAGGAGCAGACATTGACCTTTTAGCTAACAGTATGGGAATGGACCATAGAATAGGTAAGGAATTTCTCAAAGCTGGTCCAGGATTTGGAGGATCATGTTTTCCTAAGGATTTGTCAGCTTTATTAAGGCTTGCTGAAGACCACAATGTTAAGCTACAAATTTTAAATTCAGTTAAAGAATCTAACTATAATCATATAACAAACATTGCTAAAAAGGTAGAATATGTATTAAATGGAGTCCAAAATAAAAAAATAGCAATATGGGGGCTAACTTTTAAGTCTGGTACTGATGATGTAAGAAATAGCCCAGCTATAGATATTGCACAATTGTTAGTGAATAACAAGGCTAAAATTACTGCATATGACCCAATGGGGATGGATAATGCTAGGCAAGTTCTAAAGGATATAGAATACGCGGACAATGCTATAGGGGCTGCAAGGGACGCGGAAGCCTTGTTATTGTTAACGGAGTGGAAAGAATTTAAAAATCAAGATTTTGCAAGTTTAAAGAGTATTATGGCTGCACCTAATGTTTTTGATTTCCGTAATTTATTAGATAGCGAGCTATTACTAAGATATGGTTACCATGTTTATTCCTTGGGTAAAAAATCTATCTACAAAGTTTAACTGTTGAGAAATTTTTTTTACACCGCTTTACTTAGTTTTTTTAGATCTTTGCTTGATAGTATGGAAAAGCAAACGAGTGCAACAACAGAGCAAATGGAAAAAAATGAAAACATAATACTGTTACCACAGTGCTTAACAAGTACTCCTAAGAGCACGCATGAAAATATTGAACTTGCAATATACCCAAATAATCCTGTTAAGCTTACAATTGCACATACATTATTTTGTGGAGCAATTTCTACAGCTATAACACCTGTCAGTACTTGCACTCCAAATATAAAGAATCCTGATAAGATTGCACCAAGGTTCATAAGAATTATGTTTTGACCAAAGTTCATTGCAATAAAAGTGAGTGCTATACCCAACATATAAAGTGATGCCAGCAAGCTTCTATTTTGAAAGAAGTACATATCACTAATTCTTCCTGTTATTAAAGTTCCAAGGATTCCACCTAAATCATATACGCCTGTTATTAGTGAGGATTGTACAAGAGAAATTTGTAATTTATTCTTTAAAATTATAGGAAACCAAAAGAAGATTCCCATTTTTATAATATAAGCACAAAAAGTAGCACAACATAGAAACCATATGGAACTTGTTACCTTGATACCTATTTGAGATTTCTGCACCTTATAATAGGTAGTAAAGTTGGCACTTTCTTTGTAATATGCCTTTAATATTATATAAATTCCAAAAAGTAAGCATAAGAAACCAGAGTACAAAAATGCACTTTTTGCATCATATATTTTAATTATACTTGGTAATACAATTAAAGTAATACAAGAACCAAGTTGCTGAGATGCGCTCATAACTCCCCATGATGATGCAATTGAAGAGATGCTAGAGTTTGTAACCATAAACTTGGTAATAGCTGGCCAACCTAACCCTTGTGTCCAAGCTAATAATATTAATGTTAACAGTAATAAAGTTAGATTATTATATGATAAAGTTATACCAATGGTTAATAATCCAGTTGCAATATTGCATAGCCCAAACATAAATAATGGATTATTTTTGGAGTCCATGATTATTCCATTAACAAATTTTGATACTCCATAAAAAAAAGAAAAGCAGGCAAAAAAATAGCTTAATTTTACATGGTCAGTATCTATTAACAGTGGTAGAGCAATTGGTATACTTTGTCTTGATAAATAAAGCAGCATATATCCACAGAAGAATAGTAAATATTGAAAGAAGACAAAGTTCACACCTATTCCCAAATAGCTCTATGCAGATGCTAGCATAATACTATATTGGTATAATATTGTTTGACAAGAAGTTTGCAAACAATTAGTGCAGAAAATTACTTACTTAGTATCTTTCTTATAGCAGATACAGTAGTATTAATATCTTCATAGCTTATATCTCTATGTGTTATAGCTCTGATTTTACCTTTGATGTTAGCCATTCTAATTCCATAATTTGTCATTAGTACGTTTATTAATTCTTGAGTAGATATACAATTAGTACGTAATGAAAAATACGCTATATTAGTTTTATACAGGTCGATATCAATTATAACTTGATCTATGGAGTCTAGGCCTTCTATAAGGTGCTGCATTTTTTTATGATCTTCTTCTAAAGAATTTACATTATTACGTAGAGCATATAAACATGCAGCTGAAATAATGCCAGCTTGGTGCATACCTCCGCCAATTTGAAACTTATAGTACCAAGCTTTTTCAATAAACTCTTCACTTCCAAGCAATATTGCGCCCATTGGAGCACCTAATCCTTTACTAAAATCAATGAATACCGAATCAAAATAACTTGCATACTCCTTTGGAGATATTTTAGTATGAGCACAAGCGTTGAACAGTCTTGCTCCATCTAAATGAGTGAATACGTCATTCTCTTTGCAGAGACTTGAGATCTCTTGAATATATTCTAAAGGCCACACAGCTCCACCACCAAAATTTGTCGTTTGTTCGATAGAAACAAGCCCAACTCTCGGAATATTTCTTAAACTAGGACGAGTAATAAACTCAACAATTTGTTCTCCAGTAAATATTCCTCTCGTACCTTTGATGGGCAAAGGAGTGGCATGTGCCTGGGCTGCGATCAAGCCAGATTGTACTATGAGCGGATGTGAAGTTTCATCAAGCAGCAAGTAATCACCAGGTCTTTGAATGTGTACTTTATAAGCAATTACATTGGACATCGTTCCTGAAATCAAAAAGATTCCTGCAGGTTTACCTAATATTTTACATGCGGTTGCCACTAATTCGTTCACAGTTGGATCTTCACATGCAGCTTCGTTTCCAACTTTTGCTTTAGCCATCGCTTCCCTCATTTTAGCTGAAGGGTCAGTGTTTGAATCGCTAAAGAAATCTATTTTTACTCTCATATTAAATTTAACACAACCTCCTTTATAATTTCAGCAGCTTTCATGATGTCTGTTTCCTTTGTGCCAAGATGGGTAACTGCTCTTATATGAGACTCGAGCCAAGGAAAAAGCAATAAACCATAAGCTTGGCACTTACTCAAGAAAACCTCATTAGTTACATTTAGTGCTTTTATACTAAAGCTTACTATATTAGTTTCTGGATAAGGTAGTACCAGTTTTATGTGTGGAATTTCCTTAATCTTGTCTGCAAACAGTTTGGCGAGTTTATTGTCTTCTTTAAGCCTAGAAATATTGTTCTGTAGTACATACTTTGCTGCATTAGCACAATACCCTATCTGATGATAACCACTACCTAGCCAAACCTGTAGCTTTTTAGCCCTTTCAATTATCTCTCTTTTACCCATAAGCATTGAACCAAAGGGAGCTCCAAGTCCTTTGGTAAAAGAAAAGCTCATTGTATCCACATATTTAGCATAATCTGCTAAAGCAATATTTGTTTCGACATGAGCATTAAATATTCTTGCACCGTCTAAATGAAGATTTACATTGTGAGCTTTTAAAAAGTGATATAACTCGACTTGTTTTTCAAAAGGATAAATTTTACCATTAAACCCGTTTATACTATTTTCTATAGAAACAAGACTCACCTGAGCAAAAATTTTGTACCTTGGCTTAGAATTAATAGCATATTCTACTTCAGCAACATCTAAGATTCCGCTATTATTTCTAATACAATTAAATACGATATTATTTACTTTTGCATTGCCTGCGCTATCGAAAAAATTAACGTGATAATTATAATGAGTTATTAGTTCATCACCAGGACTTGTTTGACTGGCAATGGCTAATCTATTTGCAAGCATACCGCTGGTTGCAAATAATGCTTCTTCTACTTTGAATAATTGTTTGCAATATTCTGATAAGTCATTACAGCTTTTGTCTTCACCATAAGCAAAATCTCCAACAGTTGCATTACTTATTGCATGTATAACGTTGGAGCTCTGCAGAGTTGTAGTGTCACTTCTCAGATCAATAATTTTTTCCATCTTATTTTTTGCCATTCAAACAACCAATTTGAGCATTCCAAAGTTCCTTGTAAAGACCTTGCTTAGAAACTAATTCAGCGTGTTTACCATCTTGGACAATTTTTCCTTTGTTAAATACTAGAATTCGGTCCATGTGTAAAAGTGTAGAAATACGGTGTGCTATAGTAATCGTAGTTTTATTTTTCATCAATTTGAATAAACTCATTTGAATTGTTTTTTCTGTTATAGAATCTAACTGACTAGTTGGTTCATCGAGAAATAATATTGGAGCGTTTTTTAAAAATGCCCTTGCTATTATTATTCTTTGTCTTTCTCCTCCAGATAGCTTGATGCCTTTTTCTCCGACTGTAGTTCCATATTGATCTGGTAGAGTCATAATGAAATCGTGAATACCAGCCAGCTTTGCAGCTCTCATTATTTCTTCGATAGTAGATTGAAGTCTACCATATATGATGTTTGCTAAAATAGTATCATGAAATAACAATGGGTCTTGAGGTATTACAGATATTTGTTGCCTCAAAGAACTCTGTGTAACTTCTGATACTATTTGATTATCAATCTGTATATTACCTTTTTTAACATCAAATAGCCTTAGGATTAAGTTTATAAAAGTAGATTTACCACCTCCAGAATAACCAACTAGACCTACCTTTTCGCAAGGATTAATGGTAACTGAAAAATCTTGAAATAATGGCTCCTGGCCTTCATAAGAAAAAGAAACATTATTAAACGTTATTCTTCCACTTAATAAATTTAATTCTTTAGCATTTTCCTTATCTTGAATTTCTGGTACAGTAGTCAAGATTGGCAATGCATCTGAAACTTTGCCGAAATGAGTAGAAAATTGGGTAAGATTCCTAGTTAGATGGTTAAGAAACTCTATAATCGATATATTAATTCCAAGTACAAGAGCAATATCTCCTATTGCGATCTTGTTCAATTGATAATCATGAATTAAAAAATACAAGTTTACTGCTTGGAGTATATCGAATGAATAGCCATATATAAACCAAAGACAAAAGTATGCCCATTGTAATTTTCTCTCTGCAATAGTTCTTTTCTTGCATATTTGAAAAAATTTGTGTCTCTCATGTGCTTGCTGAGAAAATAACCTTACTGATATAACATTTAAAATACTATCTGCTATACTAGCTATTACTTTTGAATTTTGTTTAGAGTAATTATCAGCTAGTTCAGTAAGTACACGAAAGCTGAAAATCGAGACTAAAATAAAAATGCTTACCCAAGTGAATGTAGCGATAGCAAACTTTATGTTTACTAATGA
>NODE_11_length_5683_cov_8.997157
TGCTGTTGATTCTGCTTTTCTATGAGCTTTCCGGATTATTGTGAAAAGAGCTATAATAGCTGTTCTGTCCGTGTAAAGTTTAACCATTGCAACTCTAGAATAAGTATCAACAAAAGTTTGCTGATAAATTCGCCCTATACCTTTGATATTACCCACATAATAGGTATCTTGAGAACCCAAATAACCTGGATGTTGCGTCTCAATTTCACCATGAGCTTCCCTTTGTTCTTTCACTTTTTCTAAAGCTGCAAGTTGTTCTTCAGTTAAAACAATTCCGTCTTGAGCTACTTTTGTCTCTAGTGCTTTAAGTCTCTTTTTGAGAGTTTCAAGGTCATTTCTGAGCCATACAGACCTTACTCCTCCCTGAGAAATTATTATACCTCTTTTTCTCAGTTCATTTGCAGCTCTTTCTTGTCCATATGCTGGAAATTCTGTTGCTATACTAATCACTGCTCTTTCTATATCGTCGGAAACTCTGTTCGCTAATAGCGATTTTTTCTTACTTATTTCATGTAATGCTTCCTCTCCTCCATTTTCATATAACTCCTTAAAGCGATAAAATGTATCTCTTGAATATCCCATCACTTTGCATGCTTGAGACACATTTCCTAGTTGCTTTGCTAGTTCTAATAATCCTAGCTTTGGTTTTAATATTTTTGTCTGTATTGTACTCATTTCTAACACTCCTTATTTTCATTATTTTATAACTTACTTTTTTAAAGTGTCAGATCAAGTTCTATCTAATACATCTAATTGCTCACTCCACAGCATCGGTATTTCTTTTAAATCCACTAACCTCAAACCTCTTGGCTGCCTCCCCTTTACTATGTCTTCCTTTATTTTTGGAGCTAAATAATTCAACCTCAAAATTTGCTGTATTCGTCTTGTACCTATATTAATTTTAATGCTCAGCTCCTTCACACTCCCATATTTTCCTTCCTCTAGTTGACGTTTCCAGGAATGGGCTCTCACCACTGCTTTCAGTAGCGCATTATTTGTTTTTCCTTCTGGCTCTACTACTGTACATTTGTTTCCTTTCTTCTTCATTGGTATAAATTTTTCCTCTGATTCAGAATGCACTTCTATTCCTTCTCCTTTCACCATTACTTTATTTATTAACTTTTTCACTACTTCTTTCTGCTTTCCAAAACTTAAATTTTTCCATTTTTCTTCGGTATTTTCTTTCAAATTTTCATATAGCTGCTCTGTCTTCCTCATCACTTCTTTTTCTACTTCTCCTGCTACTACTGTTCGATTTACTGATTCACAATTCTTTCCTCTTAAATGGTTATTACATATATAATATCGATACCTTTTATTTTCTTTTTTTGAGTATGTCAGTGTCATATTTACATCACAGCTCTTGCACTTAATTATTCCCCTAAGCAGCGCTTCCTCATATTTTGCTTTTCTATATGGCTGATTCCTTATTAATTCTTGTGCTTTTTGCCATTTTTCTTCCTCTATTATTGCTTCATGTTTTCCTTCATACTCTTTCTCATAATGCTTGATTTTTCCCATATATATTGGATTTGTTATTATTCTTCTCACCGTCGCTTTTTTAAAGATATCTGACTTCGTTCTGTAACCTTGACTATTTAGCTCCCTTGCCAATTCTGCCATTGACTTCAGTTCCAAATATCTTTCAAATATATGCCCTACTACTTTCGCTTCTTTTTCATTTATTATTAATTCTTTATCTTTGACATCATATCCAAGCGGCAAAGTTCCTCCCACCCATAGACCTTGTTCTTTTGATGTTGCTATTTTATTTTTTACTCTCTCCACTATCATTTCTCTTTCTAGTTGTGCTGCACCTGATAATACCGTTTGTACGAATTTTCCCATTGGCGTATTATTATCAAATATCTGCGTTACTGCTATAAAATTTACTCGGTGCCTTCTAAAAAATGATGTTACTTCTATGCTGTCTTTTGTTTCTCTTGAGAGCCTATCGAGCGTATATACCACTACACAATCTACTTCTCCTCCTTTAACATCTTCAAATAATTCCTTTATTGCTGGTCTTTCTAAATTCTTTCCTGAATAGCCTCCATCATCGTACCTTTTTGCCAATGCTACCCATCCTTCTCTGCTCTTTATGTACTTCTCACATGCTACTCGTTGCGCATCAAGACTATTAAACTTTTGTTCTAGTCCATCCTCATTTGATTTTCTTGTATATATCGCACACCTTACTTCTTTTAGCATTTTATTCTCTTCAATTTTCATTTTTATCACGCATCCCGAATAATAAAGGTCCGTTATAGCTCATTCCCATTATTTTTCCGGCTACTGCTGACAATGACGTAAAAAATTCTTCTCTGTAGATTAAACCCTTATCTGTTACCATTACCGCATGCGTCTCTTCCCCTCTCTCTAATATTAGCTCTGTTCCTGCTACTGGAAGTTTGTCACTACTTATTCTTTTTCCCTTCTCTAGTCGATCTGCTAGATACTCTAGTCTTTTTGCTCCTTTTCTTGACATTTCTCCATACGCTTTTTCCTGCATTCTATAAGCTAATCTTGGTATCAGATATTTCTTTGAGTATCTAGGCGCTTCTTCCCCAAATACCTTCTTCCATATTTTTCTCAGTTCATCCAAAGGTTTTCTCTCTAAATTCATTACTTTCTTTTCTGTTTCTCTTTCCATATTTTCAGCCTCTCATAGAAGGTTCTATTTGTTCAAATAACTTTTCAATTCTGTCCGTTTCTTTCTTCAATATCTCGGTTATCTCTTTGCTATTTTTCGCATAATCCATTGCTGTCATTCCAAACGTATCCTCTTGTTCTATTTCTCCTCCAGCTTTTACCAGCTCCTCCACTATTTCTTTTTCACCTACCATGCACGCAAGGTGTAGAGGTATGCATTTATTTCCATATTCCTCAGCATTTACTTCTGCTCCTGATTTTATCAATTCTCTCACGATTTCTAGACGTTTCTCCGTTACCGCTAGGTGCAGTGCTGTATATCCTCCTACATCTGCTGCATTTACATTCACTCCTTTTTCAACTAATACCCTCACTGTTTTTGCGTTTATTGCATAATGCAGAGCTGTTCTTCCATTCTCGTCTCTTGCATAAATATTTTTATATGAGTTCTCTAATAATTCTTTTGCTGACTTATTAAATTTGCCAAGCTTTAACATAATCCACCTCACCTTTTCTTTAAATTTAAATCCCTCTTTTAAACCTTCCTTTTCGCTACCTCATCTATCATTTCGTTCACTTGGCTCATTATCTTGCTTGCTAAATTTTTACATTCTTCCTTTATTAGCGATTTGTCTCTCTTCCTTATTTCTCCTATCTCTATTATTTTTAGCTCCGGCATGTAGCTCCCATTCAACATGTCTGCTATTTCTCCCACTAGCCTCTCTATTCCATAGCATGTCAGTTCTCTACTTTTTGTTACTCCACCTTTTTCTCTCAGAAATTTGCTCGCCTTTTCACTCTCTTTGCTATCACATAGACGATACTTTTCACTTTCCCAGATGTAATACATTGGTGTTGCACCATATTTATTCAGTTGATTAACCTCAGCCCCTGCTTTTACTAGCTCTTTTATTATTTCAACTCCTGCTCCTCCTATTTTGCACGCAGAGTGCAGTGGCGTACATCCAGTAACATATTGAGTGGCATTTACTTCTGCTCCCGACCTTAGCAGCACTTTTACATTTTCTAAGCTTTTCGCAAATACTGCACAGTGTAGTGGTGTATAACCATTCTTATCTCTTGCATTAACCTCAGCTCCTTTTTTTATTAATAATCTCACTGTTTTGTAATCAGAGATTTCCACTGCTTGGTGCAAGATCGTCTCTCCTTCTTCATTTCTTTTATTAATATCGTTACTTGATACTTCTTTAAAAAACTTACTCTTGCTAAAACTCATTTCATACCTCACAAAATTAGCTTTTCTAGCGTCAGATAAATTTCTTATGTTTACCTGCTGCTATTCAAGTCATGTCCTTTTTAGCATGAGAAAGCAAGTCCTTTTCTTTTTATTTCATACACTTTTACCTATTATTAATATAATATATGAGGATCTAAATATAAGTACTTAACTTATTACACATATTGCTTGACTATCTTTCCAACTTCTGTGCAAATGTCGATGTTCGTGCCATTTCAGTACTCCTGGGTAAAATACTAAAATGTGCTTTTCTAATTCGTGTATTGAGTCTTTTTGCTCTGAATCTAAATCGTTTTTATAGTAAACGTTGTGTTCTGCTAAAACATATTTTCTGACCTTCTGATCTGTATAATTTTCTACTTTATAGTTGTGAGTAACGCTAAATCTTTCTAAAATTGGCTTGTGTTTTAAATTCCAATATTGCCCTGAAAGTTTATCGCTTCCCAATACAAATTTATTTCCTTCTTCTTCTATGCTACCAACCGGAAAGCACGCATTTATTTCTCCTAAATTCCAACTGTCCGATAATACTATCTGTGCTTTTGCAAACTTTATTTCTGGCAATAAGCTCTGTGGTAGTGGATATAGTGCTTTTAAATTGTACCACTGATGATTTCTTTCATAAATGCCTTTGTAATCCTTTGTGTGAGGCTCTGTTTCTCCAAGTACTGCTACATCTAATCGATATATATCATTGCTCAAAGCTCGTTCATAATGATCGCGTAGATAGTTTTCTATAATCCTTTTAACTGGACCACTAGACCTGAAAAAATTTACTCTTCCAAATGATAACACTGGTCCATCTTTTTCTATTTTTACCCCTGAATAATCAGAAAGAAGATCTCCAAATAAACTCTCATCCAATATAAATCTCTGCGCATTATAATAATCGTTAAAAATCCTCATCAACCTCGATCTTACAGGCAGTGATAGTTTTGCCAGCTCTACTACTGCATCTACGAAGAAGTCATTTGGTACCTCTTTTATTCCTACTTGCAACTCAAAAAAGTGTTTACCGATGGCTCTTCAATAAATGTTATATCTTCTATATTTGCCCATTTTAATGCTATTTTGAGTGATGCTGGAGTTCCTCTCAGTCTTTCAAATTTTACTCCTTCTACTACGGCTTTTCTTTTATCCTTTATCCAACGTAGTATTTCCCCCAATTCATATTCCTCAATCAACCACGGCAATGTTTCTTCTTTAAGATTAAACTTAAATCCTTTGATACAGCTTGGATCAACCTTATAATCTATTGCATCAACCAGTGCTTGCTCTTGCTTTGTTGCGTTTGGCGGTAATAAACTTTTCATTTGTCTTTTCTTTCAAGTTGCTTTAATTTCCTTTATTTAGGTAGCTTATGAGTAAGCAAGAGGTCATTCCAGAACTGATCAAAAATAAAGATGTTCTTAATATCAAAAACACTTTCCATAATATTTGACCATATTATCCATACTTTAAAAAACAAGTTACAACTTCTGGAAGAAAATCAATACTTTCTTCTTCCTAACATTGGATCCAGTAAACCTTAAACCACTTATTGCACGCAATCCCCTCACTGGTACGATTCCACAAAACAAAAAAATACGTTTTAAATCCTATCTAACTTGACGTGGCCAAGCACTGCACACTCATTCCCCAGTACTACAACATCCTCTTTTGGCTCGATTAATTCTACGTTTTCTACACCATCTACAAATAGATTCGCTATTATCCATGATCTTGTTACACTCCACCCTAATCTTTTTGCTAATTCAAACTTCTTAATAAACT
>NODE_12_length_5674_cov_4.139171
CAAAATTCAGTAAAAAACTCAGATATTTATTGGCAAATTACATAAAAATTATAGCGGCTTTTTTTATTTTTTCTACATTCAGCCAAAAGCCGCTTAAAATAAGCGTTAGCACATTATTACAACGCCAATTTACATTGTTATAGGGTCAAAACTCGCTACATAAGGATTTTTTTGCCTTTTTTAAAATTGATAAATTTCTTAATATTTATAACTCCGTTACTTGTTAGCAGCCACCTAAGGTTAGCTATAGAATTTTAGCCACATTCTAAATGTTACATATTAAGTTAACTATCTATACTTTTTTATTAAGATATAAATTATACCAATATGAGAATTTACGTTTTTTTCAGATGAGTCACTTTATGCTTGATATTGTAAAGACTAATAAATTAGAGGTTAGAATTATGAAAATCAATCAACAAATAAATAAAAATATAACTAAAGAAGAATACTTTAACAATAAGCATATCATAGAAGTGAAAGATTTAAATATCAAAGTAGAGGTTCATTCTCATGATTTAAGAACAAGTAAAGTTGCTCACATTGAAAGTGAGATAAGAGAAACAGCTACTAATTTTAAAGATGCATTTAAGCTGGAGCCTGGTAGCTCAGAACAAACATTCAAAATTTATGTGTTTGATGATAAGGATGATTACACTCACCTTGGTGGAAGCGAACGTTTTGGTTCTTACCTTGGAGATGAAGGTGGTAAATGTTACTACAAAGGAGAAGCTGATATTTTTGCTGAGATGTATGTCTATCAGCAAGGTGGCGTTCATAACCTTCAGCATGAATTTGCACATGGTTTAACTTACTTGGCTACAGGAGGAAAATCTCTACCTACAGTATTAATGGAGGGAATTGCAGATTACTTTGAACATCATTCAGATCACAAGTTCAATGCTCAAGGGTCAAGCATTGATAAAACTGAAGCCGCAAATTTGGATCTAGGTGAAATTTTAAATTTACAATACTTAGCCAATGGTGAAGAAAACAGTTTAGTGTATAAAACTGGTCATGCGTTGATAATGTACTTACAGGAAAAAGATCCTAGTTTATTAAGAGACTACCTAGATGCTTTACGTCAAGGTAACTCAGATGAATCAAAAAGTTTCTTGAAAGACATAAAAGGACATGATGCTGACTTCAAAAGTTGGCTTGCTGAGAATGATACAGAAACTGCAATGGAACATCTCAACGCTTTGCAAGTTACAAAAGGAGATTTTATAGCAACTGGTCAAGAAATAGTGGGGGGAGAAATTAAAGATGTATCGTATTATAAAGCAAATATAGAAAAAATAGATGGAGAAAACGTTGGAAGTTTCTCTGCTGTAGAGCATGTGTCATTTTACGATTATGCTCGTGCTGTTAATAGGGCAACAAATGATACCCTCGATATATCAAAGGAATATCATTTCTTAAAGGCAGTAAAAACTACTGATGGGCAGGTTAAGCTGACTCACTCTGATCAACAAGGTAATGAATATCAAAACAGTCAAGAGTATAAAGATCAGGCTTTAAGGATGCTATCTAAATATCAGGAATTAAAAAGTACCTTACTTGATAAAACCATAAACACTGGCTTAGAACAAGTAAAAGCGACTAAGAACATCGATGTAGAAAAGATGTTGGAAGAGATGATCAATATCGATTCAAACTTGATAAGAGGTACAAATCATATTGATCTACAAGAAGGTAAGATTTTTTCTATGCAAGCTCATGGTCAAGGAGATATGGGTGCACTGTCTATATATGACGGAAATACAAAGCTTGGAGAATTATCGAGCGAATCAGGATTTTTTAAGCAAGTTGAAGGTCAAACTAAAGAAACTTTCGTTTTTGAGGATATATTGCACAACTTAAATACTCAATATGATGGTGGTGCTTATATGGCGGTCACAAAAGAAAATGGTCAGTATAAAGCTTCTCTGATAGATGGCAGAACAGTTGAACGCGATGAATACTTTGATGAAGCACATTTACATGAAAACGAATTGTTGTATCCTAGCACTGGACATATTCAAAAAGATTTAGATTCTCTGCTCCTTAGAGGTACCAAAATTTTGAATCATCAGGATTCAGAGCATGCACAATATTCTGATGAGCAAAAGGCAAATGGAGTAATCGTGGAAAAAGGAAAATTACTGGATAATAAGAGAACAGACAGGACAGGCGACGATGTACACGAAGCGATTGTAAAACAAGGAGGCGAAAATTTACATACATTCAAAAATATGGGCTTTTATATTACCGAAAAAGTGATCTATTTATTCATGACCATGGAGCAAATGTAAGGTTTCAACTACCACAAAGTATTACTCATCTAAAATTAGTGGAAAAAGACGGAGCATATAAGCTTGTTCCGGTGACGAAAGATGGTGATGAACATCCAATAGGTATGCCAAATATATCAGATGAATATAGATACATAGATCCAATATTTGCACATGAATATGAAAAGAGAGCTTATTCCCATAAACATGTAAATGTGGGCCTTATAAAGAAATATGGCTCTGGCAAACTTTTTGCTATAAATAAGTAAAATAAAAGATCAAACATATTTCACTAAGGTAAAATTGTTTGATGGCGACGAAGAAATTGGAATGTTATCTAATAACTTTCACAATTTCAAAGGGAAAATATTCTTTTCTGCTGACTACAACTACAGTTATAATGATTTCCTAGCATCTGTTTCTCCTCAAGTTAAAATTGAGGACATGGGGAATGGAAGTAAAAAAATAACTTTCGATCAAGGTGATGGCGATATCGGTGACACTAATAGAGGCTACACGGACTATCAGAGAATATTCATAAAAGAGAAACAAACCGAAAGTCCAAAAGGGCAGGTAAGTGAAACTAAGACAGAAGTTCATAGTACTACTAATGTTGTTGCTGAAGAGAGAACTGTATCAAACGACAATAGTGAAATACAGTCTGATCAACCACAAATTCCAACAAGGGCAAAAAGGTCAGCTTCAGTGGAGGAGAAAGAGCAGGTAGTGTTGAAAGACACAATCTTGAAAATAGAAAAGAGCTATGATAGAGATGTAGAAGGAAAGCATAAAGCAAATGTAATCATAGATTTTAATGATGTGAAAGCCTTGTATAATAGAGCAGAAGGAGCAGATAAGCAATCTGTGTTAGATTTTTGGAACAAACTGCATACATCGGATTATAAGATTGGTGCTTTGCCGGAAGACAAGTATTACTTTAAAGATGGCAAATTTCTAATTCACGATAGTGACACAAAAAAGCTTATAGTGTTACCTGAAGATAAGGTATCAAAAAAATAATGAAGAATGGTGATAGTTATAGTTTGGCTATATCAAATGGTAATGGCAAAGTAATAAGCAGCATTAGTAAAATAGATAATCCAAATTACGAATTGCTATCAGATTCAAGTCACTTCAGCTTAGAAACACAAGATAACTTTGAGTTATTAGATCAACATCATGAATATAATCACTATCTAGATAATGGTTTTGTGAAAATGTTCGACTGCGCAAGCGATCACGTTTATCACGATCATAACTCAGCCTATATCTAATATACAAGGAGGGCCCTGCCCTCTTTTTGTTATTCCAATGCCCAGACACTGGCATCCAGTTAAATTTGCTAGTATAAAAGTAATCAACGTTTCTTATGATGGAAAAATGGATTCCAGTGTCAAGTACTGGAATAACACCAAAGGGGCTACTAGGATGACATCGTCTGCTACATACTTAGATCACAAGAGAAGAATTCTGAAGCGAAAAGCTTCAAGGAAATCTTATGCAAAATCTTGTATTTACGGAATTTATATTATTTTCATGCACATTATGGTTTTTATAATTAGCGGAAAGTGATATGGCTTGTTTAACTTTTTAAGACAACTCTGGAGCAAATGTACCATCCCCTAACATTAAAAGCATAATTTATGAAGATACTGCACAGAATAAGTATACCTTTGGTGTAGACAATGCTACTAATGTTTTCAACACTTTTAAGTATGAACCTAATGGTGCTGCTGAAATAGATTACAGTGCTACAGCAACAAACTTCATGACTGGAGGTGCAATTGCTACATTATTAGGTATTGGAACTAACGTAGGTGCAATAAAAACTAAGACTGATACTATTCCAGCTGACTTAACAGCTAAAGTAACTGCTATAGAAACTGCTACAAATGCTGCTAATTTAGGAAACAAGGTTACTGCAATACAAACTAAAACTGATAAGATTACAGATACCTTAGGAGCTGATGTCACTGCTATAAAGGCTAAGACTGAATTTATTCCAGATACCTTTACTGCTGATGTTGCTGCTATAAAAGATGCTACAAGTGCTGCTAATTTAGGAAATAAGGTTACTGCAATACAAACTAAGACTGATAAGATGCCTGCTGACTTAAACGCTGAGTTAATTAAGTTAACTACAATAGCAGAAACTCTAAATGGTAGTCCTCAGGCAGCTGCAGCTGCTAAAGCTGTACTAGAGAGCAGTTTCAAGAAAGCTATTGAAGAAGCTGGAGAAGATGGTAGCGAATGGCTTAAAAATGAGATAAAAGAGATAGTGTCACAGCCATCTTTCGAAATTCCAACAGATTCAAGTGCACCACTTTCTTGGGATTGGTAATGTAAGTGCCAGTAGATGATATCTCGCTATGTCATTTACTGTTGTCATTACAGCATGTGATACACAGCTGTACGAACATTATTCTGTAGGAAGATGTCATGCCAGTGCCCAGACACTGGCATCCATTTTTCCATCATCATCAGAAACGTTATATTTTTTTTATACTCGCAAATTTAACTGGATCCCAGTGTCACGCACTGGGATGACATCTTCCAGCTGTGCATGTGAAGCTAAAATGGCATTCTTTTTTCTAGATTCCAACGGTCTTGATAGCAGGCAAAAAGTATATTTTTCATTGCAACTATTTTGCAGTGATTTTTGTTTTAATGTATATGGAATATAGTCCTATTGCTGCTGCGTTTGAAACATTTAGACTATCAATTACGTTTGACATTGGAATTTTTAAAAGATAATCACAATTTTTTTTCACTAATCTCCGCATTCCTTTCTCTTCAGAACCAAAAACAATTACTCTTTTTTGCCCAAAATTCTTTATTTCATCTATATTTTCCTTTGCATTGCAATCAAACCCATAACACCAGTAGCCTATCTTTTTTAAAGACTCCATCGTCTTTACTATGTTTGTAACGTATATTAGAGGAACAATGTCTAATGCGCCACTTGCTGTTTTTGCGATAGATGCATTTTCGCTTGGTGAATGGTGATGTGGTAAAACCAGTGCATCAATGTTGAAACAAGCTGAGGTTCTTAAAATCGATCCTATATTGTGTGTATCAGTAATTTGATCTAAAATGACTATAGTAGAGTTTTCACCTGAACCTTCAGCTATTTCTTCAATATTTAAGCTGTGAAAAATAGGAGTAACTTTTAAAGCAATTCCTTGGTGATTTACACCTTTGGGTAAAACATAATTGAACATTTTGTTCTCTACCAGTCGAGCTTTAATGCCCTTACTATCTGCACATTGTTTAATTTCTTTCTCAAATTCTCTGTAGAAATTTTCTGTTACTAACAGTTCTATACATCTCCTATTTTTGTTTCTTAATGCTGAAATACAAGTGTGCTTTCCATATATCCAACAGTTTTCATTAGCTTTTGA
>NODE_13_length_5425_cov_2.637616
TATCTCATTCGGCACTGGCTCACGGGCAAGCTTCGCTATTGCATCTGCAGCTGCAATTTTCATTTCTTCATTTATTGTCGTTGCATGTACATCAAGTGCTCCTCTGAATATATAAGGAAACCCCATTACGTTATTGACTTGGTTGTTATAGTCTGACCTACCAGTTGCAATTATTGCATCTGGCCTTACAGACTTTGCAAATTCAGGCCTTACTTCTGGATCAGGATTAGCAAGAGCAAAAATGATCGGGTCTTTACCCATGCTTTTTAACATCTCTTCGCTGAGCACATCCTTTGCAGAGAGTCCGATGAATACATCAGCGCCTTTTATGGCATCAAGTAGAGAACGTTCTTTAGTGTCAATTGCATATTTTTCCTTCCACTTATTCATGTCCTCTTTTCTGTCTTTGTGTATTACTCCTTGTTTGTCACATAGCACTATGTTCTTAGCGCCCATGGACTTTAGTATTTCCAAACACGCAATACCAGCTGCTCCAGCACCATTCATGATGATCTTGACATTCTCTAATTTCTTTTCAGCAATATCGAGGGCATTTTCTATACCAGCTGCAACAACTACTGCAGTGCCATGTTGATCATCGTGGAACACCGGAATATCCATCAACTCATTTAGACGTTTCTCTATTATAAAACAATCAGGAGATCTTATATCTTCTAGATTTATTCCCCCCCAACTTGGACCAAGATACCTTACTGCATTGATGAAATCTTCTATGTTTTCTGTGTCAACTTCTATATCAATTGCATCAATGTCAGCAAAACGCTTAAATAAAACAGCTTTTCCTTCCATGACGGGTTTTGAAGCAAGAGGACCGATATTGCCAAGTCCCAGCACTGCGGTGCCATTTGAAATGACAGCCACATAATTGCTTTTTGCCGTGTAATCATAAACAGCTTTAGGATTTTTAGCTATTGCAAGGCATGGGGCTGCAACACCAGGGGAATAAGCAAGTGATAGGTCATGCTGTGTGGATAAGGGTTTTGTTGGTATAACTGATACCTTACCAGGTTTACCACTTTTATTATGGTACTTAAGTGCTTCTTGTTTTGTGGTGTTATCTAAATCATTATTCATGCTTTGAGCTTATTGTTAGTAATTTCCTAAGTATATGGGGTTTTTATGAATGTTCAACTATTAGCTTGTGAACTCTATTGTACTTCTGTATAAATTTATCTACTACGTAGGGTGATGTGACATGCTTAAGAAAAACGTGCCTAATTTGCTAACAATTTCTCGTGCGCTCGCAATACCGGCAATAATATCAAGCTTTTATATAGAGAGTAAGTATGCAAGTCTAATAACAATATTGATCTTTATGTTTGCGTGCATTACAGATTTTTTTGATGGTTATTTAGCGCGTGCATGGAAAGTCCAATCGAATTTTGGCAAGTTATTTGATCCAATTGCCGACAAGTTAGTAGTAGCTTCAACAATAATCATGCTAGTTTATAAGCATAAGATAGATGATATTACAATTATACCGTCAGTTATAATTGTTTGTAGGGAGATATTAGTTTCAGGCTTGCGGGAGTTCTTGATAGCTACAAACGTTAGTTTACCTGTGAGTAAGGCTGGGAAAATTAAAACATTTTTGCAGATGGTTGCTATAGTAGCGTTAATAATGAGTGATTATGAAGCAACTAAATATATAGGTGTGGTTTGCTTATGGGCTGCGGCTGTTATGACTATGTGGTCAGGCTATAATTACGTTCTAGCTGGCATCAAACAGATTGACTAAATTACTTAAGAGTATACAAAGAAAGTTAATAATTTCACAATATTGACTGATTAGTTAAAATCTTGTATAATGTATTAGTTTATAAATTAGTCAAGTTTGTATGACTGTTATTATTAGAGATAGCTTTAATACTGAGTCTTTCTTTAAGAGATCAAGTTCTGAGAAAGATACTACAATAGAGGATTTTTTTCGAGATTTCTGGTCAACAGTTGATGAAGAAGAAAAAAAGAGAAAAAAACTTGAGCAAGAATTATTAATACTTGAAGAAGGAAAAAAAAAGCAGAAGCTGGAACAGGAGTTATTAACGTTAAAAAAAAGAGAGCTAAATAGAAAATGTGTATCATTGGCAACAATGGTTCCATTTGCATTGCTGATGGCAATTGAGCTCGAAAAAACATGTAGCGGTCAGGTATTACTTGGCCTTATAAGTAGCGCATTGAGCCATACTATATTACCTTTTACAACTTTATATCTTATTTGCACACTATATTTAATTTATAATAATAGAAAAATAGCAGAAAAAGAACGAGAGTTGGGGAATATTGAAGATGGAGAAAAAGAAAAGAGAGATATTCCTTATACAGTTGATGATTACTTTAACTATGCTGATGCTGCTTTAGTTACATTAGTTATTGTGGCTAGCATAGTAAGCGAAGCATTGGCACAAGGAATAATAGAAGACGTAGCTTTTTCAATTTCTAGTCTATTTTACTTTGTAGCGAGTGCTACTTTTTGCTATCGTGAGTACAAGAAAAATAAAAATTCTGAAGTAGAAAAAGAGCAAGGCTTTGATGAGAAATCTGAAAAAAAGACAAGCAATATGTCTGCAGCTAAGTTAATGCTCGCTGGTTCTTCTTTATTACTAATCAGGAGAATAATATTGATTTCTGGAGTAGCATTAGCATCATCTGCTGTTGGGCCTGCTTTAGGTCTGGTAGGTATTGCTCTTTTGATGGTAGGAAGTGGATTGATCACACATTCTTATAGTAGAAAGCTAGAGAACGTAGAAGTGAGTGGAAAGGGTGTTGCAATAGGTGGTGGTGCGAGCAATATAGGTAATGGTGGCCAAGAGCCGCTTTTCGTTCGATGATAATGCCAAAAATTTGTTTATTTAGGTAATATTTAGTCTATACTTTATTTTGATCAAAAAAAATCTTATGTATAAGACTTTAATCATATGCTTTTTTCTTCTGACTTGCCCCTTCACGCAGTCGTATGCGAATGATCTTGAACACACTGAAACTGAACTATATGAGGAGGAAGTTAAGCTTTATGATCAGAAAAAATATAAGCAAGCTATTAGAGCATTTCAAAAGATAGAGGATTTGTATCCTTTATCTTATTGGGCAATGAAAGCCAAATTATTGGCTGGGGTTTCTCACTATAATATGGGTAAATACAGCGGTGCTGCAAGTGATATGGATGATTATATATACGTTTATCCAAATGGTGAAGATTTGCCATATGTATATTACTTAAGAGTATTATCTTATTACATGCAAATTAACAAAGTGCAGCTTGGGCAACAAATTGCATATAAAACTTTAGAGCTAGCTACTGAATATATTAATCTTTTTCCGAATAGCGAATATATAGAAGAGATCAAAGAAAAAGAAAAATTAATCACAGAACATATATCAAAAAAAGAGTATTCTATTGGTGAATTTTACCTAAAGCGTGGTGAATATTTAGCAGCAATTAAGCGTTTTCAAGATATGATAAGCAATAAAGATTCTAAATATTCTTCTAGAGTTATTAGTTATTTAATAACAGCTCACTTAGCTCTTGGCCTTGATTTAGAAGCTGAGCAGTATGAAAATATGTTAGTAGAAGGGGTGAATTAGTTTTCTTATGGCTGGTCATTCACAGTTTTCAAATATAAAACATCGAAAAGGTGCTCAGGATGCAAAGCGCTCGCAAAAATTTACGAAGCTCATTAGGGAAATAACAGTTGCTGCAAAACAAGGGCTACCTGATCCCGAGCTTAATCCACGTCTTCGCTCTGCTATCTTTTCTGCGCGAAAGGAAAATCTACCAAAAGATAAAATAGAAACAGCAATAAAAAATGCAGCTGGTAACGTTGCTGGAGAAAGTTATGAAGAAATACAATATGAAGGCTGCGGACCTTCTGGTGCTGCACTTATTGTCCATGCTCTGACAAATAATCGCAACCGAACTGCTTCTGAGATACGTTATATCTTTTCTCGCAAAGGCGGTAATTTGGGAGAAACAGGATGTGTGAGTTACCTTTTCGATCATGTAGGCTTAATTGTCTATAAAGCAGAGGGTATAAATTTTGAAGATTTATTTAACTATGGAATTGAATTAGAAGTATTGAATGTTGAGGAAAATAACAAGGAAGAATTATATGTTATAACTTGTGAAGTGAAAGATTTTGGTAGAGTGCGTGATGCTTTCTATACAAAATTTGGAGAACCAGAACTTGCTCGTCTTTCATGGCAACCAAAGGACCTGATTGAAGTGAGCGACAAAGAATTAATTGATAAATTATCTACATTAGTTGAAGAGCTAGAAGATAATGATGATGTGCAGTATGTTGAAGGTAATTTTATTTTTGCTGATAAACTATGAGGCTGGTAATACTTCCACTGCTTTGTATTTTACCAGCATATGCAACTGAAACATTTGCGCAGAAATACTATTGTCATTCCAGTGCCCAGACACTGGAAATTGATTGTAAACAGCACGCTATACAACATTTTCGATTAAAAAACTGTTCAAGCACTGGAATAACAGAAAGCAACCTAAACCACTTTCCAGCGTTACTTCAGCACGGGATCAGGAAAAAAAAAGCTACAGAAAGTGATAGAAAGTTGTTATTCATATCCAGTGACATAAAATCCTCTTTTTTTGATGCAGAAGGTTTGGCGCCAAATACAGTAATGAGATTAATCGACATATATAAAGGTTATGGTGTAGATTTTAAAAAAGACATTGTGCCCAAAAGCAAATTGGAGGTGCTGTGTGAAAAATCACTCAGTAATCAGAAGGCCGAAGAAAAAATTTTATATACTTCACTGACAACAGATAAAAAGGTCATTAGCTTGTATCATTATGAGTCACAAGAAGCAAAAGAAGTGTATTTTAATAAAGAGGGGGTAAGCTTGAAGAGTAGCGAAATTTTTGTAAATCCTTTAAACGGAGATTTTCGTATATCCTCGAATTTTGGTAATAGAAAGCATCCCATTCATGGTAAAATTGCTTTTCATAAAGGAGTAGATTATGCAGCTAAACTTGGCACTCCTATACACGCTGCTGCAGAGGGTGTGGTAGAATATATAGGAAAGAATGGTGGCTATGGAAATTACATCAAAATAAAACACAAAAATGAATATTCAACTTGTTACGCACATATAAGCAAATTTAGTAGCGATATAAAGTTAGGCTCTAAAGTAAAGCAGGGGCAGATCATTGCTTATGTCGGCAGCACTGGTGTTGCAACAGGACCTCATTTACATTATGAAGTTATATATAATGGTAAACATATTGATCCGCTTACGATAGCTCATGGCAATGAGATAAAGTTGCCTGATCGTGAATTAAGAGAGTTTAAATTATTTGTAAGTAAGGTAGATGAAATAATCAGCAGAGAGGGTGCAAGTGAAAAAGCAATAGATCGGAAGAGCACACGTCTGAACTCCAGTC
>NODE_14_length_5356_cov_3.958310
GATGAATAATTAATAGCTAAACTGACTTTGATTTATCAACAATTTGAAAAAACATCATCTAAGTGGCAGAAAAATGAGCCAGTTCATGATAATTTCAAATTTTCACCTTTATCTTATAGATGATGATTGTTGAACTTATTCCTTTCTTGAGATTATGTACAGACTCTAACAAATTAAATCTCACAACAAATTTGTTGTTTCATAGCTTTTATATCATACATTAATGTCTTCGGTTTTAACAATAATCAGAGCCTAAAAGAGGTTTATTATCAATGGACTGTTTATAAAAAAATCTTATGGAAAATAAAGCTTGGTTCATTTGGCTAATCAGTAACTTGATTGTTGTATTCAGCAATATGCAGATAATCTACACCTTTATAAGCGTGAATCTTGAAAAAGAACTTGGGCTCACAATCGCGCAAGTTGCACTAGCTAATTCAGCATATACTTGGACTTTTGCTATCTCACAATTTTTTAGTGGGGCAATGTTTAATGTTTTTTCCAGCAAAAAAATTTATTTTTTCTCATTGTCAATCATGCTCTTTGGTTTTTTTGTCCTTATCAAGAGTGACAATTTTGCCCATTTAATTTTATCTCAATTTTTGATCGCAATTGGAGCATCGTTTGGTTTTATTGGCGCTGCTCATGTAAGTAGCACATATTTTCCCCTTACTCAATTTGGACTGATGTTCTCACTAGTGCAGACAATTTCAAGTCTTTCTGCTTTGATGATTCAAATGTGCTTCTCTAGCTTGCTTGCCGAAGGTGCAGATTGGAAAAATCTTATTGTATGCGTAATATTATTTGGCGTATCGATATTTGTACTTATGTTTTTTTATCCGAAAGGACTTTCAAAAAAAAATTTGGGGGAATACACAATAAAGAGCTCTATAAAAACAGTAATATGTTCTGTACTAACAGTGCTAAAATTAAGAGATATCTGGATAACCTCAATAGTGGGTGCTATTACTTTTGGAACATTTTTAGCGCTTAATATGCTGTGGGCACCAAGGTTACTAAGCAACTTAGAACTCAATACAATGGAGTTAGGTGTGGCAACTGCAATATTGTGGCTTGGTCTTGCAGTTGGTGCTCCAATTGCAGATCTAATCTCAAATCTATTTAAAAATAGAAGGCACGTAATCTCTGCTTTTGCCACATTGCAAAGTATTTCAGCTATTATTTTACTATGCGGTAATTTAACAGTTCATATTATATACTTTTGTATGTTAATGTTTGGTTTTTTTGCAGGAGGACATATGCTTAATTTTACTGTTGGTAGTGAGATTGTTGAGCAGAAGTATATTAGCACATCATCATCCATTATCAATGGATTTATGTTTGTTATGAGTGGAATTTTAGTGTCAATTTTAGCACTTTTTTCAGATCATCAAATGGCGCTTTTCACAATATTTGCAATGTTAACATTTGCTAGTATTTTTAATTATGCTACAAAAGAAACATACTATAAAAATAAAGTAGCTGAATCTTGAGTCGATTGTTATATTATATTAACATACTGTAATAAATTATGACAACAAAAGACACAACAGTAACTAAGGCAACAATAGCTGAATGTATAAACCAGGAAATTGGATTATCGAAAGAAGACTCTATTGCAATAATAGATGATATATTGGATGAGATAAAAACGAGCTTAGCAAAGGATGGAATAGTAAAAATATCTTCATTTGGAACATTTTTGGTTCAAAACAAGAAAGAAAAACGAGGAAATATACTAAAGACATCGGAAAGGGTAGTAATTCAAGCGAGAAAATCAATTTCTTTTAGACCTTCAAAAATGATGAAGAAATTAATAAACAACCGATGAATAAGGAAAAATTATTTTACACAATTGGAGAAGTAGCTGAAGAACTACATTTGGAGCAGCATGTTTTAAGATTCTGGGAAAGTCAATTCCATCAAATTAAACCCATAAAACGGAAGGGAAGAAGACTATATGATCATAAGTGTATAGAGGCAATAAAGAAAATAAAATATATGCTATATGACAAAGGATATACAATAAAAGAAGTACAAAAGGCATTTTGTAACGATGTAAGAATTGATCATTATTCAAGAAATTTGTTGCAAGAACTTACCGATTTAAGAGACTATTTGACTGATAAAATAAATGAAGAAAGTAATAAATAGACGAAAAACACTATAAAGTTTTGTGAAAGTTGATATATCTAGAGATAAGTGTATGTGTCGTATAGCCTTGTTCTTTATATTATCAGCAATACTGATAAGCTGTGGCCTGCAAAAACCTGCACCTGTACTACTTAAAGGCGAAGAATTTTATGGAAAAAGAGACCTGGAGTACACAAGGGAGTATCATTTGATTAAAGAAAATGTTGATTCTTCGCTGCAAAAAGAAAGTAGAAAAGCCTTCGTAGATAAGGTATATAACAATAATGCACAAAGCATGTGTAAATTTGTAATACCGGTTAAAGGTGCAGTTACCTCTTCTGATAAAATATGTCAAGATGGCATAAAAATTACTTCTCAAAGTGGAACAAAGGTTATTGCTTCTGCACCTGGCAAAGTAATATACGTAGGCAAAGGCCTGAGGTGGTACGGAAATTTAATTATAGTGGAACATAAAGATAATTACATGACTATGTACTCCTATTTAAAAAACATACAAGTTGAAATTGGTGATAAAGTAAAACAAGGTCAAGTAATTGGATCTGCAGGTAGATCAAGCACACAAGATAAAGATCCGCAGATGTGTTTCACAATAAGGCATAATGGTCAAGCAGTCGATCCTTTAGTACATATAAACTGTGATTGAATTTATGAAATATGATTTTAAAAACGTTGAAAAATTCTACCAAAATAAGTGGGATTTTTCTGTAAGCAAAGATAGTAAAAAGAAGAAATGTTACGTGTTGGAAATGTTTCCATATCCATCTGGTAAGATTCATATGGGGCACCTGCGTAACTATGCAATAGGAGATGTTATAGCACGTTACAAGAGAGCTCATGGATTTGAGGTTTTGCACCCAATTGGCTGGGATGCGTTTGGATTACCAGCTGAAAATGCAGCAAGGGACAATAATATTAACCCTGCAGCGTGGACAAAAGAGAATATAGACAATATGCGTGCACAGCTAAAATCTATAGGTCTTTCCTACAATTGGAATCACGAGCTTTCCACATGTGAGCCTGATTATTACAAACACGAACAGAAATTTTTTCTGGATTTTTTAAAGCATGGTCTTGCCTATCGAAAAGAGTCGTGGGTTAATTGGGATCCAGTGGACCAAACAGTGCTTGCAAATGAGCAAGTGGTTGATGGAAAAGGATGGCGATCAGGTGCAGTTGTTGAAAAACGTAAGTTATTCCAATGGTTTTTAAAGATTACTGATTTTGCTGAAGATTTGCTTCATTGTCTGCAAAGTTTAAAAAATTGGCCAGAAAAAGTCAAATCGATGCAAGAGCGCTGGTTAGGAAAATCTGAAGGGGCAACTATAGATTTTGAAATAGTTGGCCTGAATAAGAAATTAAAGATTTTTACAACTTCTCCTCATACTTTATTTGGAGCTTCTTTTCTTGCAGTAGGAGCAGAGCACCCTATTGTACAAGACCTTAAGGACAAAGAAATAAGAGACTTTATTGGTAATATGAAGGCAAAGGGGGAGAATGATGAAAAAATTGGAATTTACACTGGACTGAACGTCAGGCACCCATTTCTCGACAAGGAATTACCAATTTATATAGCGAATTTTGTGTTGATGGAATATGGAGAAGGTGCGATTTTTGGTTGCCCTGCACATGATCAGCGTGATTTTGAATTTGCACAGAAGTATGGTTTACCGATTATTCCTGTAGTTTGTGAAGAGAGCACAGAGATCTTAAAAGAACCGTACTTCGGTGATGGAGTGATGTTCAATTCTGAATTCTCAAACGGACTAATGATTAATGAGGCAAAAAAAGTAATCATAAAAAAACTTGAAGAAAAAGGAATAGGTAAGAAAACAATAAACTATCGTCTACACGATTGGGGAATTTCAAGGCAACGTTATTGGGGATGTCCTATACCTATTATACATTGTAAAGATTGTGGAATTGTTCCAGTTCCAGAAAAAGACCTCCCTGTTGTTCTACCAACGGATGTAGAATTTACAAGTGGTGGTAATCCCCTGGATAAGCACCCAACCTGGAAATTTGTTGATTGTCCAAAGTGCGGAAAGCAAGCAGAACGTGAAACTGATACATTTGACACTTTTTTTGAATCTTCTTGGTATTTTGCTGCATTTTGCAGTGAAAATAAATCGATTAATAAAGATACTTGTAATCGTTTTATGCCTGTTGATTATTACATAGGTGGAATAGAACATGCAATTCTACATTTGCTTTACTCAAGGTTTTTCTGCCGTGCTTTAACTAAATGTGGCTATTTTGACGTTAAAGAGCCTTTCTCTACTTTAATCACTCAAGGAATGGTCTGCCATATAACTTATAAAGATGAGAATGGCAAATGGCTCTTTCCCGAAGAAGCAAAAGAGTTGATTGCGAAGGGTGCTAAGATCCAAGTTGGAAAAGTCGAAAAGATGAGTAAGTCAAAGAAGAATACAGTTGACCCAAACTTTATCATAGAAAAATACGGTGCTGATACTGCTCGTTTGTTTGTATTATCCGATACCCCCCCAGAAAAAGATATGGAATGGTCTGATGATGGCGTGGAAGGTTGTTTTCGCTACATAAATAAATTGTGGCGTATGGTAGTGCAACTTAGACCCGTAAACATACACTATGATAATGAAAACATTGTAGGTAAACTCTTAGAGTACAGAAAAAAAATCCATAAACTATTGCAAGTGCTTACAGATGACTTGGAAAACTGCAGATTAAACTGTGTGGTAGCAAAGTTTCGTGAAATGACAAATTTAATAGCTGAAATAGACATAAAAACTGGAAAATCTCTTATTGATGAAGGTATATGCATACTAATCAGAGTAATTGAGCCATTCATGCCACACCTGGCTGAAAATTTATGGCAAAAAATAGGAGGCGAAGGCATGCTATATATGCAACCTTGGCCAAAAACTGATGAATCACTACTAATTGATAATATGGTAACTGTAGCAGTGCAGATCAATGGAAAGTTACGTGCGACCATTGAAGTGGCAACTGATTTACCTCAAGAAAAATTGAAGAAAATAGCAACAGATTCTGTATCTAACAAAATCGATCAAAGCAAAATTCGCACTATATATGCTGTACCAAATAAGGTAGTAAACATAGTTATATAAAAATTTTGAGTAGCATGTCCCTAATTTCGTAGGTATACTTTTTTTGATATGCGGTTATATCTTTTTTAATATAAAGGATATATACTTGTGCATTA
>NODE_15_length_5279_cov_4.807236
ATGCCGTTAATCACCTTATATAACGCCATTTCTGACACTTTCAACACTTATGGCCTTGATACTGGAATAACATCTCTATACTACTCCGGGCCAATCTAAATATTAAGAAATTTACCATATAAAAAAAAGGCAAAAGAAACCCTATTAGCTATTATCTATTTTTTAAATTTACGTTCTTTATTGTCTCATTTGACGTTCACTAAACAGAATGTAGTCTAAGTACAAACTTGTGAAAGGCTTATGTGTAATGCTTCTCCACATAATCACTAATAATTTCCTTAAATTCTTCAAAAATATTATCACCTTGTAAAGTTTTGAAATATTTGCCGTCTTTGTAGACTGCTGAAATAGGTTTTTCTCCATACCCAGGCAGGCTGATCCCCAGTTTTGCATGTTTGCTCTCTCCAGGACCATTTACTATGCATCCCATAACAGCAACGTTCATATACTCTACACCAGGATTCTTTTTCTTCCATACCGGCATATGAGTTTTTATGTAGCCATTTACTTCCTCAGTTAATATACGAAAACGATCGCTACTTGTGCGTCCACAACCAGGACATGAACTCACCTGAGGGTTAAAGTGACGTAAACCTATAGACTGTAGTATTTCCTGACATACTACCACCTCATTAGTGCGTGATTCACCAGGGCGCTGAGTTAAAGAAGCCCGGAAAGGGTCTCCAATACCATTTTGCAATAAATAAGTAAGCCCTGCTGTGGTATTTACTACGCCTTTGTTACCCATACCAGCTTCGGTTAAACCCAAATGCAGCGCATAATTGGAAGATTTTGCAAGTGCCGTATAAACTAAAATTAAATCCTGCACTCTACTGACTTTACATGAAATGATTATTTTCTCTGCATTAAGGCCAATCTTTTCAGCTTTTTTTGCACTACCAAGAGCAGACATTACAAGCGTCTTACGTAATATAACATCAGAAGTTTTTGGATTACTAGACAAGGAGTTTTCATCCATTAATTTTTGTGAAAGGTACTTATCAAGACTACCCCAATTTACTCCAATTCTGACAGGAAGATCATGCGTTATTGCATACTCTATAATTTTTTCGAATTTTTCATCACGTTTATCACCAAAGCCTATATTACCTGGATTTATCCTAATTTTACCCAGAATTTTAATGTTGTCTGGATAATCCTGAATCAGCCTGTAGAGCTCATATTGTCCACAGCCTACTAATATCTTACCATCAAAGCCTTCTTTATTTATTTCCTCTACTATATAAGGTATTGCTTTTGCTACTTCCTCTGAGTGCAAAGCAATTCGCACCAATTCTGAACCTGCATGCGCTAGTTCTATTACTTCTTTTGCATATTTCTGAGCACTGCTTTTTATGTTGTCAGAATCTATATGTGCACCAAGTGCCATGGATTGAACAACTATAGGATTATTTCCACCTATCTTCACTGGTCCAACTTTTACAGTATGAGTTTTATGCCTGGAAACCGGCGATGACTCATATGCATCATCACTCAGTGTCAGGTCTCTATCTAGCATATTATTAATCGTGACACTATTTTACTGTGTCAACTACACTGCCAAATGAACTTGAACCATTTAAACTATGCTGTGGTGTTCTATTTAGATCAGTAATAGAATCATGAGAGCACGTTCTTCTTGATGGACTTTCTTTTATAGTAACATTTATAGGGGAAACTTTTTTTTCTCGTGTTGAAGTAACTTTTTTCCCTTTTTGTTGTTCACTTTTATGCTGCTTACTTTCGTACTGAGAAACTGGCTCTTGATCTATAAATACAGCACCCTTTAAACGTGCAAAATTAATACCATGCTGATTGATCATAGCATCCTCCCCATCTTCAACTATGCAAGCTCCCACGTTGTTTGGCTCGTTATCAAGGCTAGCAATTTTTTTTTCTTTTAATTTTTTGATTAGATCTTCTTTATTTATAGCTAGATCTTGTAACTTTTTTTTCTTGAGGAGCTCCCTACGCTTCTCATACAGTTTATATGACTCAGCAAAATCCTCGTCTGCATGAAAGTTTGCACCACCAGGGTTACCAGGAGGTATGTACCTCTTACTGAACTTTACCTTAGACTTCGCTTCAACATTATGTACAGTAAAGAAACTAGAAACCAAAAGTATTAATATAAATAAAACTTTAGAAAAGATCTTAAGCATACTATAGTGAATATTGTGCTTTAAAAGATACCAATTAACAAACTTCAAGTAAATCAGAATCTCTACCAACTTTATAATACAAACATCTTTCTAAAAAATTTACTACCAAAACCTACATAATCTAAAGGAAATTTAAGGTGTTACAAATTTTACGTAACACCTTTTCAAGAAGAGCATTACGCTCTTACTTGTTGTAAATTATTATTCAGTTTTTCGGTATCACCTACATTACTAAACTTCCCATTTGGTTTATCTTGAGACAAGTCATTTTTATTCTCTTTATCAAGCTTAACTCCCTGATAGATACAGAATGCAAGAAAGCTTGTTACCGCTATTACAGTAACAGCACTGACTATGGCACATAGTATTGCTTGTTCTTGTCCCCCTACCATGTCTGCAAATGTCTCTACTTTTTCTTCTAAACCTGTAAATTTTTCTTGCAGGCCGTTTAAGTGCTCTTGCATACCTTGAAACTGCTCAATACCAATCTTTTCTTCTAATGCGCCAAAAACTTTTTCAAACTGCTCAACATCTATCTTTTGAGCTTCTTGCCATTCTTTTAATGCACTAAATACCTCTTCAAACTGCTTAGCATCAATATTTTGAGCTTCTTGCCATTTTTTTAATTCACCAAAAACTTTTTCAAACTTCTCAGCATCTATCTTTTGACTTTCTTGCAATTCTGTTACACCTAACCAATTGCGCAAAATTTCTTTTACCATTTTAACCCCCTTGCTAATTAATATGTTATAATTTTACATTCCAAATGTTTAAATTATTATTAAATTTACTATCATTATACATTGATCTTAAAATAACTTTCCCCGACCTGAAAGTTTAAGCTAGCGATCATTCTATCAATATCTCTCTTTTTCCTGAGTAGCTTGGAGCACTGACAATACCTTCTTTCTCCATTCTTTCAACAATATTTGCAGCTCTGTTATAGCCTATTCTAAGTTGCCTTTGAATGTAACTAGTTGAAACCTTTTGATCTCTCTGAATGATGGCCACCGCTTGCTTGTATAGATCGTTCTCTTCATTCTCTGTTTCATCTTCTGATTCTGCAAAAGAATTTTTATCTTCTTCCATGTAGTTTGGCTCACCTTGCATTTTCAGATGATCAACTATATTTTGTACCTCATCATCACTTACAAATGGACCGTGAACTCGAATAATCTTACCACCAGAGGCCATATAAAGCATATCACCCATACCGAGCAATTGTTCAGCCCCTTGTTCACCAAGTATTGTACGGCTATCTATCTTAGAAGTAACAGCAAAACTAATTCTCGTTGGAAAGTTTGCTTTTATCACACCTGTTATCACATCTACAGATGGGCGTTGTGTTGCCATTATGATGTGTATTCCTGCAGCACGAGCCATCTGAGCTAAACGTTGAATAGAGCATTCTATATCTTTGCCAGCAACAAGCATTAAATTTGCCATTTCATCTACAATCACCACAACATACGGAATAGTCTCCATTTTAATCGGTATTTTTTCAAACAAAGGTTTACCCGTTGTTGAGTTAAAGCCAATCTGTACAACGCGTTCCAATTCTATTCCGCTATTCATCGCTTCTGTAATTTTTTGATTATAGTTTATTACATTCCGCACATTTAAATATGACATCATACGATAGCGATTTTCCATCTCTTTCACGATCCACTTAAGAGCAATAACAGCTTTTTTTGGCTCTGTTACCACTGGCGTTATTAGATGCGGTATTGCATCATATATTGAAAGCTCAAGCATCTTTGGGTCGATCATTATCATCTTGCATTCATCAGGACTTTGTCGATAAACAAGCGACAGAATCATCGTGTTAATTGCAACCGACTTACCTGACCCTGTAGTTCCGGCAACAAGCAAGTGGGGCATTTTAGTCAGATCTGCAATAACTGGTTTTCCGCTTATTTCCTTGCCAAGCGCAATTGGAAGATTTAAGTTTGCATTTTGGTATTCTGGCGATTCAAGTAAATCACGCAGCATCACAATCTCTCGCTCCTTGTTTGGCAATTCTATTCCCATGGCATTTTGTCCACGAATTATTGAAATACGTGCAGAAAGTGCACTCATTGAACGTGCAATATCATCTGCAAGACCAATCACTCTTGCAGATTTTGTACCTGCTTGTGGTTCAAGTTTGTATAAAGTCACAACCGGTCCATAACATACACTTATAATTTTTCCTTGCACGCCAAAATCACTCAGCACCTTTTCGAGCAGAGATAAATTCTTATTGCTCTCTAATGCATTCAACTGTTTTCTCTGCATAGATTCTTCTACTTTAGAAAGTAAGTGAATGCTTGGAAACTCAAACTCGCTAGAAGGTGGTTTAAAAATCTCTTCGGTAGCTTTTTTCTGTCTTTCTTTTGGTTGTTGTCTAATGGTTCTATATTTTCCCTCTATTACTAATGGCGCTATTGAATAATCAGTTGTTTTACGTAACCTGAAAAACAGAATCTTTGTTAAAAGGGAAAATATTTTTTTACATAGGAAAAGCAAAGAATAAACCGTTCTCTTCCAATTAACCAACCCTACAACACCTATTGATGCTACTACTGTGAATATGTAAAACGGGCAGTGGCCAATTAGAGTATTGCCGACTATTCCACCATGCATGTACCTAGTAGTGATACCGAGCGAAAGTTGCGCTAATGTAGCACATATTCCTAAATTGATTAATATTAAATAGAGAATTTTCAGCAGCCTTTTTGATATCAAAAAGTAAACTATGGTTGTAGCTATTGTAATACTAGCGAGTCCAAGAAATTTATCCAATATATCAGCTAAATATGAACCTACTACTCCGCCCAAATTTGTTACTTCCTGATTTGTAGCTGTATTTAAGGATGGATCTTTATAATTATAGCTAAAAACCGATATATATATATACATTAAGAGTGACAAGTATATCGCTGATTTTAGCTGTTTTTTTAACATCTACTTAAAGTAATAAGTAATTGTATATTTGACAAAGTGAATTGCAATTATCAATATCATCACGGATAAATCTAATCCATTGAATGGTTGTATATACCTTCTGATAACCTTTAGTGGAGGATAAGTGAGTCTGTTTAAAGTTTGCATTATGCTGCTTACAATCTCATTAAA
>NODE_16_length_5233_cov_3.115875
AAGAAGTGGCAAAAAATTCTCCTACAAAAATTGTGAAATTTGATATTGACCCTGCTACTGGTTTTACAAATCTTGATAACAGTAAACTTGCCAATAATTTTAATCTGAATTCAGAACAAATAGAAAGAATAACAAATATTGCAAAAAATATATATGATGCGTTTATTACAACTGATGCAAGCCAAATAGAAATTAACCCACTAGTTGAAACAAATTCTGGGGATTTTGTTGCACTTGATGCTAAAATTAATTTTGATGACAACGCTTTATATCGTCATCCAGAAATCGTGCAGCTTCGTGATTATGATGAAGAAGTTAAAGAAGAGATAGAAGCTTCAAAACATGGACTTAGTTACATCAAAATGGATGGTAATATTGGTTGCATGGTAAACGGTGCAGGCCTTGCTATGGCAACAATGGATATAATAAAGTACTATGGAGCAGAGCCTGCTAACTTTCTAGATGTTGGTGGTGGAGCAAGTAAGGAAACTGTCACTGAAGCATTTAAAATTATATTATCTGATAGTAATGTACAAGGAATTTTGGTTAATATATTTGGCGGTATAACGCGTTGTGATATCATTGCAAATGGAATAGTTGAAGCTGTAAAAGAAATAGATATTAAGGTCCCTTTAGTGGTTAGATTATCAGGCACTAACTTTAAAGAAGGAAAAAGAATTTTAGAAGAGTCAGGGCTAAATATTATTGCTGCAGACGAACTTGACGAGGCTGCACAGAAAATAGTACAAGAGGTGAAGTAAAGTATGTCTGTTTTAGTAAATAAAGATACAAGATTAATATGCCAGGGCTTTACTGGTGCACAAGGTACATTTCATTCAGAACAAGCAATTAGCTATGGAACCAAAATGGTTGGCGGTGTAACTCCTAGCAAGGGTGAAAGCACTCACCTTAATTTACCAGTTTTTAATACCGTAGCAGAAGCTAAAGAAAAAACTGATGTGAATGCTACTGTGATATATGTACCTGCTAAATTTGCAGCTGATGCAATACTTGAGGCAATAGATGCAGAGATAGAATTAATAGTTTGCATCACAGAGGGCATTCCTATACTTGACATGGTAAAGGTAAAGCACGCTCTCGCTGACTCAAACAGTCGATTGATTGGCCCAAACTGTCCAGGGGTTATTGCACCTGAAGAATGCAAAATAGGAATTATGCCAGGACATATTCACAAACGTGGACATATAGGAATTATGTCTCGCTCTGGAACTTTAACTTATGAAGCAGTAGCACAAACAACTGCTGTTGGTCTTGGTCAATCCACATGTATCGGAATTGGGGGGGATCCAGTTCATGGTATGACATTTGTTGACTGAATGGAGCTCTTTTTAAAAGATGACGATACTCATGGTATTGTAGTTATTGGTGAAATAGGTGGAAACGAAGAAGAAGATGTATCACATTTTGTGAAAACAGAAAAAACTAAAAAGCCAATCGTTGGTTTTGTAGCAGGCCAAACGGCACCTCCAGGAAGACGTATGGGGCACGCTGGGGCTATTATCTCCTCTAGTGGCGGAAGTGCTGGTGCAAAGTTAGAGGTTATGCGCAGTGCTGGGATTGCGATTGCAGAAACCCCTGCTGTGATTAGTAAAAAGGTGTTAGAAGTAATGAGTGTCAGTGCCTAGCCTAGGTCATAAAAACCCTATATCCCCAGTCATCAGTATATTTTTTGACCACTCAATCAGTAACTGACCTCCTGGTAAATGCACTGAAGTTTGTTTAATAGCCAAACACTTACGAAGTATAGATGCAACAAATGCTGCACAAGCCGCACTACCACATGAAGCAGTAATACCTGTTCCTCTTTCCCAAACTCTTAAGTTTATTTCTCCAGATTTTTCTATTTGTGCAATACTAACATTTGTTTTCTGAGGAAATAATTCGTGATTTTCTAGCTTTGGTCCTAAATTCTGCAATGGTATTTCGCTTATGTTATCAACAAAAAAAACTATATGAGGGTTACCAATATTTACTGCAACTGGCTCTTTCAGCATTTCAAGCTCTATAGGTAGATAAAGGGGATCGCATTCACAAGAAAGAGGAATTTCATTCCATTTAAGCAGTGGTTTACCCATATTGACCTTTATTGATTTATCACCTACTTTAAAACATTCTAAGATACGATTATTTATCAGCTCAATAGTGATATATTCAGTACCTTTTTCTAACATTATCAAATATCCAACACAGCGTGCTGCGTTTCCACACATTTCAGCTCGACTACCGTCAGCATTGTAGATATGCATAAAGCAGTTTGCAGCATTAGACATTGTTATAATTATCACTTGATCACAACTGCCTTGATCAGCAATTTGTCTATAATTCCAGTCTAAATTATTTGCTGAACGTGAGTCTATGATAACAAAACTATTGCCAGTACCATGCATCTTTACAAACGGGATCTTGTCTGTTAGGTTACTTACCATTATAGCAAAATTATATAAGTGAAAATTTTTCTTCTAATTACAGATGTTTTGTATTCTATAGTTTTCTGTAATGTGAGTGCTAAGTCAATACCGGAGAACAGCAAAATGCTCTTTTGGCAAACTGGAGTTAGAAAGGGAGCAAATGTTTTCAATAGAAAAGTTGATAGTGACTTAATCAAAGCAGCAAAGGAATACAAAATTGGTTTTATTCGTCTTGCTCCTGACAAATTTGAAACTACGCAACGTGACTTCCTCTTAGGCAATGCAGACAATTATCCGGGCCTGATTTCCAAAGACCTGAAAGTTCTGAAAGATGTTTTAGATGCTTTTCATCAACAAAAAATACCAGTAGTGTTAACGATGCTTAGCTTACCTGAATCTAGATAGAAGCAAAATACTAACGATAAAGATGATTTACGTTTATGGTCAGATCAAGCTTTTCAAAAACAAGCAGCAAAATTTTGGCAAGATCTTGCGAAAGAGCTTAAAGATCATCCTGCTATTGTTGGATATAATATCTTAAATGAACCACATCCAGAAAGGCTTTATAATACTGCAGACTCGGCTATTTATAACGTAGAACAAAGCAAAGTTCAGAAGAATCTATTTGGCTTTTATAGCAGCGTGGTAAACAGTATCCGCCAAGTTGACTCAGAGACCCCAATAATACTTGATAGCAGCAGTTATGCTGACTCTAATACTTTTAACAAATTTGAACCAGTTAGTGATAAAAATGTTCTTTGTTTATTTCATATATATGAGCCCTTTGCTTATACAAACTTAAAATTAAACCAAGGTAACTTCGCCTACCCTAGACATGTTCAATCTTTTGATGCAAAAAAGTAGAGTATTGGAATAAAGATAAGTTAAAATCATATATAGAACCTGTTAAAATTTTCCAAAAGAGGTATAATATACCAGATTATAAGATCCTTGCTGGAGAGTTTGGCGGGCACCGCTGCTCAAAAGGATTAGAGCACTATTTTCGAGATCTTACTTCTATTTTTAATGAATATAATTGGCATTTTGCTGTTTATGGCTTTCGAGAAGATATATGGGATGGTATGGACTATGAACTTGGAAACGAGAAGCTTTCATGGAAAGACTGGCAAGCAATTGAAAAAGGTACAATGAAAAAAAATTACTTACCAGATAATCCTATTTTTAAGGTATTGAGAGAGGGGTGGTCAAAGTAAGTTAACTAGTTTTTGGCCACTCATCATAAAAAAATATTTCTTCTATTGGTCTTCTTTTTTTCTTACTTGTTTCAGCGCCATCTTCTTCGTAACCAACCGCTATCACTGACATTACATTAAAATCATCGGATATGTTGAATTTTTCTACTATTTTATCTCTATCAAATCCACCCATTTGATGAGCAATTAAGTTCATAGCTGCAGCCTGTAGCATAAGTGCATAATTTGCTGCACCAGTATCGTGATTAGCCCAAAAATTTTCACCTTTGTCAGATTTACGGAAATTCTTAGCGCTTAGAGATATAATTAGTATTTGTGCATCTTTTGCCCACTTTTGATTAGATTCATCAAGGCAATTTAGCAGCTTTTCCCATGCGCTTTGATTGTTCTGTTTGTTGCATATTACGTATCTCCAGCGTTCATCACCAAAACATTAGGGAGTCAGCCTTACAACTTCCATTAAAATATCCATGTCTTCCTGAGATATTGCTCTTGTAGGATTGTATGAACGTCCGCTGTGTCTTGCTTTCATCAACGATAATAGATCTTGTTTACTCATCATTTTTAATTTAATAGTGCATAAATAATTCATTGTAGCACAATATGAGCAAAATTTAAATTGCAAAACCTCTCATACACATATATGATATTTAATAAGTTATTTTTATTGGGAAAGTATGTTTATAACACAATCTAGCAGCAGATCAACACTGGCTGAAATATTGTCTTGCGTTTTACTTTTATTCTTGATGGCTCAAATAAGCATACCATTGCAGCCTGTGCCTATCACATTGCAAACTTTAGGAGTAATGCTTATTGGGCTTAAATTTAACCGCAGAACAGCATTCTATTCTGTGCTTACATATCTATCACTTGGTGCAGCAGGATTGCCTGTTTTTGCGAATTTTTCTGGTGGTTATCACATTTTTCTCGGGCCAACAGGTGGATATTTGATTGGCTGTTTAGTTGCTGTTGTAGTAATGAGCAGAGTACATGAATTACTGAACTCTAAATATAAATCATTTATGTGTAATTCTTTAAGTTGTCTGGCGGGTACAGTCGTAATCTTTATTTGTGGTATTAGTTGGCTAACTATTTACGTGGGTCTGAAACAAGCAATAATGGTAGGTGTTTTACCATTCATCCTTCCTGGTTTGGTAAAAATTTTTCTACTTGTAGCAGCTTTGCAGTATTTGAAAAAGTGATAAGGTTTCGTCCTCATCATTTTATGTGCACTCTTGCATTTCAAGGGTATGGATATTCTCAGAGCTTTGTAGAAAATTACAAAAAGATAGCAAGTAAAGTAATTAGTGATCCTGATACTAAAATCGAAGTAGTTGATAATCTTGAGACTATTTGTAGTGTTTGCCCAAACCAGACTAAACAAGGTAAATGTACCACACAAGCTAAAGTTTTAGAGCTAGATAGAAGGCATATGGAAATTTTAGGAATAAAAATTGGCGAGATTTTGACCTGGAGTAAAGCAGTAAAAAGAATTAGAAAGAAAATGTCTTTAGAGAAATTTGACTACGCATGTGAGGAGTGTAATTGGCAACCATATGGAATGTGTAGAAGTGCTCTTTTAACTCA
>NODE_17_length_5203_cov_4.219503
TGATATGTTATACTGTAGGTATGCTGGTACCTTTGTAATGGTAAATAGTAATCAAGCAAGTTACATTGATTTATCTCCTAAGCAGGTAATATCGGTTGCTGCTTCTTTAATTCCATTTTTAGAAAATGATGATGCTAATAGAGCGTTAATGGGTTCAAATATGCAGCGTCAGGCTGTACCTTTATTGAAGCCTACTGCTCCTTTGGTTGCTACTGGCATGGAATCTTTCGTAGCTTCTGGCTCTGGTGCTGTAGTTTTAGCAAAACGTGGTGGCATAGTTGACAGCTCAGATAGTAACTCTATAGTTATACGTGCTTTTGACAAAGGAGGAATTAACTACTTGGATGTAGATATTTATCATCTAAGAAAATTTCAGCGTTCTAACCATAATACTTGTATTAACCAGAAACCACTGGTGCATGTAGGTGATTGTGTTAAGGAAGGTGATGTGATAGCTGATGGTCCTGCTATTAATAACGGTGAATTGGCACTTGGCCAAAACTTGCTAGTCGCTTTTATGTCTTGGCAAGGTTATAATTTTGAAGACTCAATCATTATTTCTAGTGAAGTTGTTAAAAAAGATCTATTTACTTCTATTCATATAGAAGAATTTGAATGTGTTGTACATGACACTCCTTTAGGGTCGGAAAAAATAACTCGTGCCATACCCGGTGTTAATGAAGAAAATCTTTATCACTTGGATGATAGTGGTATAGTAAAGGTTGGTACAAGAGTTGGTCCAGGTTATATTTTGGTGGGGAAAGTTACACCTAAGCATTCTCTTTCATTGCCTCCTGAGACAAAATTGTTAATGACAATTTTTGGTGAAAAGTCATTTGATTGTGTGGATTCCTCTTTATATACATCTCCAGATATTGAAGGGATAGTGATTGATGTGCAGGTCTTTACACGCAGAGGGGAAGAAGAAAACGAAAGGGCGTTTCTTATTAAACAAAAAGAGGCAAACGACTTTGAGAAAGAACGAGACCATATAATCAATGTTATTAATCAATATTTCTATGATGAATTAAGAAAAATTCTTATTAATTCTGGCTCTCAAGATCGAGAAAGTATTAATTTTATTGAACGTGAGGGATGGTGGGATATAGGATTGAAAAACCAATCTATTTCTAAGCAAGTTGAGAGTTTAAAACAAGATTTTGATGAAAAAGTATCACATGCGATAGCAAACTTTAAGCGAAAAGTAGAAAAATTGCATGAAGGCTATGATCTGCCTCAAGGTGTGTCGATGTCAGTAAAAGTTTTTATTGCTGTAAAACATAGTTTGCAGCCAGGGGATAAAATGGCTGGTAGACATGGAAATAAAGGTGTGATTTCTCGAGTTGTTCCAGTAGAAGATATGCCTTATTTAGAAGATGGTACTCCTATTGATATTATTCTTAACCCTCTTGGCGTTCCTTCACGAATGAATGTAGGTCAAATATTGGAAACGCATGTAGGTTGGGCTTGTAAAAAATTAGGAGAAAAAGTAGGCAATATTCTTGATGAGATCAATAAAATCAAACGTGCTTTTTGTGAGGCAATTAGATCTCTCAGTGATGATGATTTTGAAAAATTTGCAGCATTATATCTTGATAATAAAAAATTTGAGGATATTAATGATGATGAAATAACGGCTTCTATTTTAGATACGCCTAATAAGGATGAATTAAATAATGAATTGACTACATTAGTAGAGAATTATTTCTACTCTTGTAAAGATGCACACAGTAGTTTACGTCACTTCCTGATTGAGGTTTATAGTTGTGGCAGTAATTTATCTATTTGTAATAACATTCGCGATATTAATGATAATCACCTCATTGAATTTGCGTATAAGTTGCGTGATGGCATTCCTGTTACTGCACCTGTATTTGAAGGTCCAAAAGATGAACAAATAGTAAAGCTATTTGAACTTGCTGGATTGGATAACTCTGGGCAAGTTGTATTATATGATGGTTGCTCGGGTGAGAAGTTTGATCGCAAAGTTACAGTTGGTTACATGTACATGCTTAAGTTGCATCACTTAGTAGATGGTAAAATTCATGCCCGTTCAGTAGGACCTTATAGTTTGGTTACTCAACAACCTCTTGGAGGAAAGTCTCATTTTGGTGGTCAGCGTTTTGGTGAAATGGAATGTTGGGCACTGCAAGCCTACGGTGCTGCTTACACTTTGCAGGAAATGTTAACTGTGAAGTCTGATGACATTAATGGCAGGGTTAAGATTTATGAATCGGTAATAAAAGGTGACAGTAACTTTGAATGTGGAATTCCTGAATCCTTTAATGTCATGATAAAAGAGTTGCGTTCCTTGTGTTTTAATGTGGATTTGAAGCAAAATGACATAGTAATTGAAGATATATCTCACACTAATATCGCACAATCTTTTAATGAGGTTAGCATTTCCATTGCTAGCCCTGAAAGTATTAAACGTATGTCTTATGGAGAGATAACAGATGTTTCAACTGCAAACTACCGTACATTCAAAGTTGAGAAAGGTGGATTATTTTGTCCTAAAATTTTTGGTCCTGTCAATGATGATGAATGTTTATGTGGAAAGTACAAAAAAAGAAGACATAGGGGCCGTATATGAAAAATGTGGAGTAGAAGTTACATCTTCTAAAGTAAGAAGAGAAAGAATGGGTCATATAGAGCTTGCATCTCCTGTTGCTCATATATGGTTTTTGAAGTCACTTCCTTCAAGAATTGGAGCATTATTAGATATGTCTCTTAGAGATATCGAAAGTATTTTATATAGTGATAATTATGTTGTAATAGATCCTCTTGTTTCCTCTTTTGAAAAAGGTGAAATTATTAGTGAGAAAGCTTATAATGAAGCTAAAGATAGCTATGGGGTCGATAGCTTTATAGCTATGCAAGGTGTTGAAGCTATAAGAGAATTGCTAATACGCCTTGATTTACATGAAATTAGGAAGAATTTAAGACAGGAGTTAGAGTCTGTTGCTTCTGAAATGAGAAGAAAGAAAATTATAAAGAGATTACGTATTGTTGAAAATTTTATCAAGTCTGGAAACAGACCTGAGTGGATGATACTTACAGCTATACCTATTTTACCACCTGACTTGCGTCCCTTGGTATCGCTTGAAAGTGGTCGACCTGCAGTTTCTGATTTAAATCATCATTATAGAACTATTATTAATAGAAATAATAGATTGAGAAAATTGTTAAGTTTGAATCCTCCTGAGATTATGATTCGTAATGAGAAAAGAATGTTACAAGAGGCAGTTGATTCTCTTTTTGATAATAGTCGTCGTAATGCTCTGGTAAATAAAGCTGGCGCTACTGGGTATAAAAAGTCTATTAGCGATATGCTGAAAGGAAAGCAAGGTCGTTTCCGTCAGAATCTTTTAGGAAAAAGGGTAGATTATTCTGGACGTTCTGTAATAGTTGTTGGTCCAACTTTAAAACTAAATCAGTGTGGATTACCGAAAAGAATGGCTCTTGATTTATTAAACCCTTTTGTTTACTCAAGGCTTAAAATATATGGAATCGCTCCAACTATTAAATTTGCTAGTAAGTTAATAAGAGCAGAAAAGCCAGAAGTCTGGGATATGCTTGAAGAAGTAATAAAAGAGCATCCTGTTTTACTAAATAGAGCGTCTACGCTACACAGGCTTGGTATTCAGGCTTTTGAGCCAGTCCTTATTGAAGGTAAAGCAATACAGCTTCATCCACTTGTTTGTACAGCATTTAACGCTGACTTTGATGGTGATCAAATGGCAGTACATGTGCCAATTTCATTGGAAGCTCAACTTGAAGCTAGAGTGTTGATGATGTCAATTAATAACGTTTTAAGTCCTTCTAATGGAAGACCGATTATAGTTCCTAGTAAAGATATAGTGCTTGGTATATACTACCTAACTTTACAGCAACTTAAGAAGGATGATTTACCACTTTTTTGTGCTTTTTGTGAAGTTGAGCATTCCTTAAACAACGGTACTCTGCATATTCATTCTCATATAAAGTACAAAATGGAACACATCAATAGCGATGGAAACATTCAGTATAAAACTATTTGTACAACTCCTGGACGTTTAATATTATGGCAGATTTTTCCTAAACATGAGAATCTAAGCTTCGATTTAATAAATCAGGTATTAACAGTTAAGGAAATAACTAGTATTGTTGATTTAGTATATCGTAGCTGCGGTCAAAGTGCTACAGTGGTATTTTCTGATAAATTGATGACACTTGGCTTTGAGTATGCTACATTTTCTGGTACTTCTTTTAGTCGTTGCGATATGGTCATACCTGAAACTAAAGCTACACACGTTGATTATACAAGGGGTGAAATTAAGAAATTTTCTGCACAGTATCAAGACGGACTAATCACTAAAAGTGAGAGGTATAATAAAGTTATAGATGAGTGGTCTAAGTGCACAGATATAATAGCGAATGATATGTTAAAAGCGATATCTGTGTATGATGAAAATAGTAAGTACAATTCAATATACATGATGGTTAGCTCAGGTGCAAGAGGTTCTACTTCCCAGATGAAGCAGTTAGCAGGAATGCGAGGGTTAATGACCAAACCTTCTGGTGAAATTATAGAAACACCTATAATTTCTAATTTTCGCGAAGGATTAAATGTATTTGAATACTTTAATTCTACTCACGGTGCGCGTAAAGGTTTAGCTGATACTGCACTTAAAACTGCAAACTCTGGATACTTAACTCGTCGCTTGGTTGATGTATCTCAAAATTGCATAGTTACAAAACATGACTGTAAAACGAAAAATGGCCTTATTGTAAGAGCTATAGTTGAAGGTAGTACTATAGTTGCATCTCTAGAGAGTGTTGTACTGGGTAGAACAGCTGCAAATGATATATATAACCCAGTAACCAAAGAGTTATTATTAAAAGCAGGGGAATTAATTGATGAAGGTAAAGTAAAGCAAATCAACATTGCAGGTCTTGATGCTATAAAAATTACATCGCCTTTAACTTGTGAAATAAGTCCTGGTGTGTGCTCTTTGTGTAATGGAAGAGACCTTGCAACTGGTAAAATTGTTTCAATAGGTGAAGCAGTTGGTGTTATCGCTGCTCAATCTGTTGGAGAGCCAGGTACTCAGTTAACGATGCGTACTTTCCATATAGGTGGGGTAATGACTAGAGGTGTTGAATCCTCAAATATTATAGCTTCTATTAATGCTAGAATAAAACTTAACAATAGTAATATAAT
>NODE_18_length_5045_cov_5.371743
CCTGCTTACTCTCCTCAAGATCCTAATGCTGCTCCAAGTGCTCCTTCTCAAGGTGTATTTAATAATCCTTACCCGGAGCAATGTGTTGGAGGTTATGGACCTTACTCTAAAGTGTAAATCACTTACAGGATACCGCTGCAAAACGCAGCGGTATAATGGCTTTTCAGATTGCTTGTACGATAGGATATATATTGATTTTTATTACTAGTGCAGATACGATAAAGCTTTAAACAGTACAAAATGGAGCAATTTGAGAGCTTTTACGTCACTACGCCAATATATTACGTAAACGACAAGCCACATATCGGCCACGCATATACTTCCCTTATCTGTGATGTTACAGCTAGATTTATGAAATTAGCTGGAAAGAACGTCAAATTTACTACTGGTACAGATGAACATGGACAGAAAATTGAAAAAGCGGCTAAGGTAAAGGGAATAGAGCCAAAAGAATTTACAGATGAAATAAGTGTTACGTTCAGAAAATTGGCTGAGCTAATGAACTTTGATTATGATGATTTTATTCGCACCACAGAAGAACGTCATGAAAAAGCAGTTATAGCTCTATGGAATAGGCTTGAAGAGAGAGGGCAAATATATCTGAATTCTTACTCAGGTTGGTATTCAGTTCGTGATGAAGCGTTTTATCAGAAATCAGAGTTGATAGATGGCAGAGCACCAACAGGTGCTGAAGTTCAGTGGATAAAAGAAGAGAGCTACTTTTTTCGTTTGTCAAGTTGGCAAAATAAATTACTAGAGTTATACGAAAATCAGCCGAATTTCATCTTTCCTGAGAGCAGAAAAAACGAGGTGGTATCGTTTGTAAAATCAGGACTTACTGACCTTTCGATTTCTCGTACTAGTTTTAATTGGGGAATAAAAGTACCAGGGAATGACAAGCACGTAATTTATGTTTGGATCGATGCGCTCACTAACTATCTCACATCAATAGGCTTTCCTAATATAGAAGATGAGGAATATAAGAAATTTTGGACAAACTCCTTCAACGTTCATGTGATCGGTAAAGACATATTGCGTTTTCACGCTGTATACTGGCCAGCTATTCTTCTTGCAGCAGATTTACCACTGCCAAAGCAAATTGCAGTTCATGGTTGGTGGCTAAACGAGGGGGAAAAAATATCCAAATCCCTTGGTAACGTTATAGATCCAATTGATCTTGCAGAAGAGTTTGGTGTTGATCAACTACGCTATTTTCTCCTTCGGGAAGCAAGTTTCGGTCAAGATGGTAATTTCAGTAAGAAGAACATGATCAGCCGCATAAACTCAGAGCTGGCAAACAATATAGGCAATTTAGTGCAAAGAACAATTTCATTTCTGCACAAGCAATGCTTTGGAGTTGTACCAGTGGTCGATCGCAATTTGCTTAAAGATGATGAGAGTTTACCAAATTGCAAAGCCATAATTGATCAAGTAATGGATCATCTATCAAAGTATGAATTTAACCAGATTATACTCCTGATTATCAATATCTCTTCCAAGGCCAATGCTTACATAGATAAAAGTGCACCCTGGACACTCAGTAAAACCGATAGAGAGCGCATGGATTTAGTAATCTACAAATTACTTGAATACATTAGAATGATTGGCATTTTGCTGCAGCCAATTGCTCCAAAGTCAGCAAAAATGATACTCGATCAGTTGCAAATTCCAAAAGAACAACGTGATTTAAAATCTCTGTGCAACGCATGTGTAAGCTTAGGCATTACACTGCCTAAACCTACGCCGATTTTTTTGAGGATCGATATTTAAAGAATCCTTAGTAAGCCGTTACAAGACTAGACTGAGTTGGCCGTTCTGTAGTTAGCCTTTTTAATTCAACAGAGTCAAAAAAAAAGGTTCTGTCGCATCTATAAACCATAGGAAAGAAGATCATTAAGGTGGGATTATAGGAGTTATGAAGCCATTAACATAGCAAAATTCTCAAAAGTAGAAACATTATTTTAATAATTTGTCTTTTTTGAATCATACGAATATTTTCTATGCCTGTGATGGTAATCTTTGCGGAATGGAAGCTTTTAAACCCAAGCATTGGCTTTATTAGTTTTTTGATAAATCTATCAACAATATTATTTAGATATTTTATTTGAAGAACTGTAATCTTCAGAAATTTCTGCATTCAAATCATCAAGAGCAGCAGTATTACTGCCGCTTTTATCAATTACAATTTTCTCAGGAAGATAGTTACTCCTGAAGGCTTTACGAAAGAATGCAAGTGCTGCAGACTTGTCTCTACTAACACACAAGAGGAAGTATTACCAATAGTGCTCTATATAAATAAACCCATTTACCGTTTAATTTAATGTAAGTCTCTCCAACTACTACCAACCTGCTTCTTTCTTTTCCTTACTGCCTCATCTATCAGTGGTGATAACCCACCTTTGTAACGTAGCATTTTGCTCCCCTTATACTCATCATTTCTTCCAAATCTCGATAGCTCAAAGAGAATCGACATTTCATGTATACAGATAACATCCGCTGAAAAGCTAAATCCTTTGAAATATGGCAACAATTTTTGATTGATACGAAACATCTTTGCTTTTTTTTTAGACAATTATATCATTTCTCTTTCTACTTCCTTATAAATGCGACAGAACCCTTAATCCACTCTATTATGTTCTGAGACCATACATCTAAGACTTTTACTTGTTACAACTACTGTGCCTGCAATCTTATCGTGCCAAGTTTGGCAACGTTTGTCGAAGCTTGCCCATATGAAACCTAAGAATAGTGGTGAAGTTGACAATATAAAGGAAAAAAACCTCTTTATTGCTTGTTTTAGAGTCAATTTTTCAAAAGTTTGTGCATTTACAACTCTGAGTCCAAGTAATAACTTTCCAGGTGTAGCGCCAAATATTATCCACATATATGCTACATAACTAAAAAGCATAATAAATTGAACTATCTGATTTAGAACTAGTAACTTGATTAGTTTACTCTGCATTGCTGTTTCCTCTGCAGATAATGGTGTTTGCATCTGATATTTCGCAGCAATTTGGCCTAATATTTTACTGCTCTCTGAGTTCATGAAGAGTTGGCTAAAGGCTTGGCCGCAAAGCTGCAAGAACAAAACGATGATAATTAAATCAAGCAGCACTGACAAATAGCGTCTAAGTCCTGTTACGTAACATATTCCATTTTCATCTTTCTTTACCCTTTGAATAGCATTTATCGAAGAAAGAATGGAAAATAAACGATTAAAAAACTTGTGTAACATAAAGCATTTTCCAATATTTGAGCCGGACTGGAACCAGCATGTTTTGCAAGCAACAGATTTTGAGTCTGCCGTGTCTACCATTCCACCACAGGGGCCTACTTTAATGCTATAAGCAATACAGGATTAGTCAAATTTTTTCTCTTTCAAGTAAGGACTGAATATTCTACAATAATCAATCATTACTCTGAAAACTTAAAATGAATGAATTAGCCAATCTTATTGATTCAAGAGAAGAAATATGTAAATTGCCACACAATTTAGAAGCAGAGCAAAAGCTCATTGGTGCAATGGTTCGTGATAATAGAATTTGTGATCCAGTTGAAGATATAATTGCAGCAGAAAATTTCTGTGATCCACTACATCAAAGCATTTTTACCCAGATATCTAAAACCAGAAAACACGGTATAGTTGCTAATGAACTGAGCCTCAAGATGTTTTTCGAGAATGATAAAGCATTTGCCGAATGTGGTGGAGTTGAGTACCTAGCAAAACTTGCAGCAAAGGCAAGCATTGCGCTTGACATCTATAGCTTGACCAGAATAATCCGTGATACTTATTTAAGGAGATGCTTAATCAAGCTCGGGCAGGAGATAGTTGATGATAGTTACAACTACGACATTGAAAATCCTGCACAGGTACAAATTGAGCAGGCAATGACAAAGTTGTTCAACTTAGCAGTAAAAAAGCAAGGTGATAAGACATATATAAAGCTTGCAAGTTCAATTAAAGATGTGGTTGAGAAGATCAGCAAGCTGAAGAATAACCCAGAGGCTCTAGGTATTACAACCGGACTTCAAGACCTAAACCAGCTTCTTGGTGGTTTGCAGAAATCTGATCTGTTAATTATAGCTGCAAGGCCCTCAATGGGAAAGACAGCATTGGCGCTGAACATCGCACTTAATGCTTGTAAGATTTTGCAAAAAAGAACAGATAAACAACATTATGTAGCATTCTTTTCACTTGAAATGTCAGCAGAGCAATTGACCGCAAGATTGATTACTATAGATTCAGGCATTGGTTATTATAAGGCACTGACTGGGAGAATTAGTGATTTTGAATTACACGAATTCATTAATGCTAGTACAGATCTATCCGAATTACCTTTCATCATAGATGACACTCCTGCGTTATCAATTAGTGCTCTTCGTACCAGAATACGTCTTCTCTATCAACTATATAATGTAGAGTTGGTCTTTATCGATTATCTGCAGTTAATTCGAGGAACAACAAAAAGGAGTAGTGAAAACAGAGTGCAAGAAATCTCAGAAGTGACGCAGGGTTTAAAAGCAATTGCAAAGGAACTAAATATTCCCATTGTTGCACTATCACAGCTCTCTCGTTCTGTTGAGCAAAGGGATGATAAAAAACCACAACTTTCTGATTTACGTGATTCAGGAAGCATAGAGCAGGATGCGGATATAGTAATGTTCCTTTATAGAGAAGAATATTATGAATTAAGAAAGCAACCAAATGAAGGAAGTAATAAACATCGAGAGTGGCAAGAGAAAATGGAGAAAATTAGAAATATTGCAGAACTGATCATTGCAAAACAAAGAAACGGGCCAATTGGTAGTGTGAAACTACATTTTGACGCCAATAGAGGTGCATTTAAAGATTATACAGAAAGATATAGTCTGTAGCGGTTTTGAGTAATTCTGGAAGTGTTTAACAAACCATACGTGCCAAATTAAGTAGCTATCGTGAAATATAGCAATATTTAAGATTGGCATTTTATTTGTTACATTTATTTTTTTAGGAAATTCTTATCTAGGATAAGATTTTTTTTCAGAAAAATCTATAAATTACTAAA
>NODE_19_length_4971_cov_3.228438
AACCATTTGCTCTGTGAATTATTTGTCTAGTTATTTGTGAGGATTGGTATAAGTTGAAAGAAGAAAACACAGAGCTGAGAAATTATATAAAGAAAATATTGGTAGAAGGTTCACAAGATAATCATGAAAAGCAGTTTGTAGAACAATGGATGGAAGCAAAAAATGAAAACGAAAAATTGACTGATACAGCAAATCAATTAGCTGAAGAATTAAATCAACTGCAAAAAGAAAAAGAAGTTTTGGAGGAAAAAATTCGACAACTTGAACCCGGAAGATCACTTGCGGATGAGTTCAGTGAAGTAAATGCGAAAGTAGCTACTTCAATTCAAACTGAAGTTGAATATGAAAGTAGAGGAATCGAGGCAAGTGATCACGAAACTACAGTTCCTAAAACACAAGACCAAGGTACAAATGCAGGGGTTGATGCATCATCTTCAACAGGTCAAAAAGAGACTAATACAGTGGAAGTTCAAACTGAAGAGCAAGTGATTGATTTATACAACAAACAAGGCAAATATGTCAGAACAGAACTATCAGATCCAAGCGCAGTCTCTGCTCAGGCTTCAGAAAAATCTACTCCTTCAAAAGGATGAGTTTTTACTTCAACTATAGCTAATCCAAACGAAACATCATACCGCAACAATCACTAATTTTCTGTGCTTTCAAAAAAACACATCAAGCAAAATCATTTGAGAGTAAGTGGACATTGTTAGATGAATTAACCCTAACTTAAGAATCAGATATATACAATATTAGTATGTTTAATTAATAGTGAGGTTTAAAATGTCACCTAGTGAAAAAAACTCTTCAAATTTTGTTGAAACTAAGCAAGATGATCTTAAAATGATTCAAGATTCTTCATTAAATTCAGATATCATTCACGATCCCAAGAAGCTAAAAGACAGAATTATGGATCTGTTAAAAGGAGATACAGAATTCTCCAAAATGAAGAAAGGAGATCAGGCTCTTGTAGTAGGTACAGCAAGTGGATTATTTGCAGCAGTGTTACCATTTTTGGCAGTTGGTGCAACACTTGCTATACCAAGTGCTATAGTTGGTCTTACTCTATTTTTCGCTGTGAAAGTTGCTGTAAAAGAAGTTCAATCTGGATATAAAGGGCTCAAATGGTCAGCAGAAAAAACAGTTGAAGGGGCGAAGCATATTGGCGGAAAAATCAAAGATGGTGCTGTATATGCCAAGAATTCGGTAAAAGAAACTGCAAGTTCTGTAAAACAGGCAACACAAGAGAGAGCTAGCTCTACATTAAGAAAAATGGGGGATAACATTCAAAACCTTGGAAGGAAGATGAGTGATAGTGGTGCAAGCATGTCCAATTTAGATGGCATCGCATATTCATTAGGTAATGAAGATCAAACTGTTATTTTGAAAACAAAAGAAAAAACGAGAAGTTTAAATAGTGTAAAGGAAATGTTTGGCAAGGAAGTTTTTGAAGACAAAGGTGTGAATAGCTCTGCTTTAACTAGCAAAATATTTTCTCAGCTGGGGGAAAAAATATTAGAGAAAGCTTACTCTGTTGATGGTCAACACAGTGCCAAAAAGGACCAGTTGATCAACCGATTGAAGCAGCAAATAGATTTTATCAATAAATTAGATGCTAAGAAGTTGCAACATTTGTTAGCTAAAGATAATAGCAGCCTATATGAAATTTTTTCTGAACATCATAATGAGATAAAGGAAGTTATTAAAGAATGCAAGGAAGAGCATACTCGTTTTAATACTTAAGAAAGGCTTAATAAGTCAGCAAAAAGGCATAAAGCAAGTTCTATGAATTCACTGGGAAATAGCTTATCAGGTAGTAGTTCAACGAATTCTATAAGTACTGTTAGCAGCAAAGCAGAATTATTAAATCCTAATGAGCATAAGGAAGTAAAAGCACCTACTTCACTTTGGAGCAAGTTGTCATCATCACTAAAAGGTGGCAAAAAGCCAGAGGAAGCTACTTATATAAGATATCAAGATTCTGAGTTGGATCAGATACAATCTGCGGAGATAGGAAATAGCCGTTTTTATGTTGCTCCGGAGAAACCGCCAAGAAGCAATTCAATTGGTTCTTTAAGCACTGACAGTACTGCTACAACTTCTAGCTTTGCCAGTTACCGTCGTAATTCTGATAGTGGGTTCAATTCACTAAGTTCTTCTCCGCAACATGGTATGTTCACTAAGAAAAATGACAAGTTAAAAACCCAAGATGACTTAAGAAAGACAAGTTCTTTGGAAAAACTGGTAAAACCTTCTTCAACAGTAACTATTGACACTGATGAAGAGCAGCAAGCTCCAAAAACGAATGAAAGACAGTAAACAAAATTACCTACTTTCTTCAAAAGGATGTTACTCAATGAGTAACATCCTTTTTTCCGTTTGATCAAAAGTGTTCGCTTATTTAAGATCAGTTTTCTAGCACTGGGCCAATTATGGAGTTTCTTTTGCCTTTTTTCTAGGTTATGCAAGAAACTTGAAAAATAAAATTTTTATTCAATAATTTGTGTATAAGGGATATCATTTTACTGCTAGCGAAATAAACCAGAATGAAGTCTATTTTATTGACAAGGCCTTTATTAGATTCGTTGAGCACAAGAAGCACGCTAAAAAAATATGGATACAAAGTTTTTATAGAGCCAGTATTCACAATAAAGTACTTAAATCCTGATATATCTACGTATGAATTTGACGTTGTGATATCTACAAGTAAAAACAGTGTAAAGGCTTTCAGTCAAATATGCAAAGAGGATAACTTTTCGATTATTACAGTTGGTAATTCAACTATGCAGGCTGCAAAAAATTTGGGATTTTCCGATATAATCTCAGCAGACAGCAACGTTGATGGTCTGATATCATTCATAAAATCTCATTATTCAAATGCAATAAAGTTCTTATATATAAGGGGACAAGAAGTATCAGGTGATCTAAAAAAAGATTATCTGAAGAAGATTTTAACGTAAGAGAAGTTGTACTCTATAAAACAATTACTAAAAGGAGTCTAACTAATAGGTGTAAAAATTTACTATTGGACGGTAAAATTGATAGCGTTGCTTTTTTTTCCTCACCAACTGCAAGGGTATTTTGTTCATTAGTTCTAAAAAGTGGGCTATTTCCTGTGATGAATAATTCAGTTGCATATACCATGAGTAAAAACATTGCTGATAGTTTAAAGTTAATCAAGTGGAAAAAAATTATAACATCGAGGTTGCCCACAGGGGAGAGTTTAATTGATATAATTAATAAGGATTGTTGATGCTAAAGATTGCAACTTGGAATGTAAACTCCATACGTAAAAGAATTAACCAACTTTGTAGTTTTATAGTTGATAGTCAGATAGATATAGTTTTGCTGCAAGAGATAAAATGTACAGAAGAGCAATTTCCTCATGCAGAGATAGTAGAATTAGGCTATGAATATGCTGTCTATGGACAGGTTGCAAGAAATGGTGTTTGTGTTTTATCTAAATATCCAATACTGGAGAAGTTTAAAATTAATATTGTGGAAAGTCATCAAGAAGCACGTTATATAGAGTGTGTGATAAAACACACCAATAATAAGGTAAGGGTAGGAAGTGCATACGTTCCAAACGGTCAAAGCTCAGACTCTCATACTTTTGAGTATAAACTCAAGTTTTTTGATAACCTATATGAAAGGATGGGCACTTTGTTGAAAAATGAAGAGTTAACTATTATAGCTGGCGATTATAATGTTGCACTGGATGAAATTGATGTTTTTGATTCAAATTTATTAAATGGCCAAGTGTGCTTTCATATAAAAGAGCGTGAGAAATTAAGAGCGATCTTGAATCTTGGTTTTAAAGATGCATTTAGAATATCTCACCTCAACTTACAACAATTCACTTGGTGGCATTATCAAGGTAATTCACTCAGAAACAATCAAGGAATGCGAATAGATCATATGCTGCTATCGCCACAAGCTGCAGATAAATTGGAAACATGTTACATAGATGATAGGTTGCGTAAACTAGAAAACCCAGCTTGTTTCGGAGTAGGTTGTTTTTTACTCCCGTCAGCAATTGTTTCAAGAGGTCTTTCAATTGGGGTTTTTAAAATATCATCAATGCCATTGCGAATTTTTTCATTCAATTTTTCTCTCTTTTCTATATCATCTTTATCTGGTGAGCTAGGGTCATATAAAGTACCTGGCCTATTATTTGAAAAAGAACTTTAATTCCTCCCTTTACAGCAAATATTGTACCAATAACAGCAGCAATTATCGCAAGTGTAGTAGGACCAAAAATTAATATTGAAGCAATCGAAAAAAGAATAGGAAGAAAAACCTTACGTAAGAACTTTGTTACCATCTCTTCATCACTAAGTGGTGGTTCATCATCCTCTTTTTTACCACCGCCTAAGAATGGTATTTTCTCTTTTAGCCCACTCATACAAGAATAAGAAATATTTTTCGGGTCTATTTTTATTCCCAATGGTAACCCAACAAGTTTTATTAGTGAATCCTTAGCTTCTGTACCACGTATATCAGCTACACAATCATCTACTAATTTCTTTATTTCAACATTCTTGACATTCTCTTTGTTCGCTAATTTTTTCTCTCTAACTTCTTTAAATACAGAAAGTAAAAACTGACAAAAATTCTCTTCACTGAGCGGTCTTATCTCTTCTGGATTGACATAAGTTAGTAGTATCTTCTTATAAGCTAATATAAAATAATCAGTTATTACTTCGCTCTGCTTTAATTTGGCTTTACCTTCTAATACTTTCACAAAGTAATCGTAAATTTCCTTATGTTCCTTCTTGAAAAGTATCTCATTCATAATGATCTATTCGTACTAACCTATGCTTTAATTATAGCATATTTTTCGCATTAGTTCAAATTTCCTAAAACCTGTATCGAAAGGAAAAAAGAAAAGAATAAAGCAAAAAATAGATGAGTAACAAATGAAATAAGTGATAAGGGAATGTAAAAAATTGCTTCCATATATTTTAAATC
>NODE_20_length_4930_cov_3.528615
CTAATTAAAAATCTAAATGAAGAAAGTGATAAATTATCTTTAGTAAAGCTCTTTAATTCAGGTAAAACGGGAAATTACAGCTTTTTCAGCCATAATTTAACGAGTATTGCAAGTAAAAATCGCAGCTTAGCTCTACTTCTGATCAATAAACTGATTATTCACCTAAAGCAAGAAAGGTTAGTCTTTCAAAAATTTATAGAATATTGCTCTAGTTCAATTAATGATAAAATTTTGTCTATTCCCTTTCAAATAGAGCATTGTATATTGCAAGAAGATTGGATAAATGCAATTTCAAAGTTAAAGGAAGCTATCAAATTCAATATTTTTCTTCCCTTTGATCGTAAAAAGATGTTAGCGGTTTTTTATTGCGCTTTAGCAAAGCAATACGAAAGTAAAGGAAGTTTTTACAAAGCTATAGATTATTTAGCTAAAGCACAAAGTTATTATGCAACTTTTCAGCCCATCAATTATTTAAAGGCAGAATTATATATCAAGCTTGAAAAAATCAGAAAAGCTTCCACAGTATTAGAGGAAGAGTATAGAGTAAATCCTACTCCTCAATCAGCTAGAATGTATATCAAGTTAAATAATAAAGGCGCTGAAAGACTATATAACTTACGCCCTGATTATTATTTTAGTTATTGCTTGCTTGCTTTGTCTTCAATTAGCTTAGGGAAATATGATCTTGCAAGTCAGCATTTAGATATTGCTATGAAAAAAGCTAATGACATATCAATCTACCTTGTTATGGTACAGCTCAAGATTATGTTGCAAGAGTATGACCAAGCAATTTATTGGTTAAACAGGATGGACTCAGAAGCTGTGCCTGATCCAGGTTGGAAATGTGCTGATTGTAATAAAGAGCTAAAGCAATGGGATTATAAGTGCTCAAGTTGCAATAGTCTTAATTGTATTTACCTTATATTATAAGACTCCATAAGGTGTGATACTTTTACATCGAGATTGCTTTAATATAATCTTTATCTCAAAACAGTAAATCTGTGAGTTTCTTAGTTAGGTTTGACTCCAATGTCAAAAAAACTTGTTTTTAGACATTACCAGTTATATATTTTAATAAATAAGAATTATATACAAAATGAAGAGCTTAAAGGAATTATCCTTAAGAATTAAAAATATTAAGTCTGTGCAGAAAACCACGAAAATAATGCAAATGGTTTCTGCAGCAAAATTATTACAAAGCCAAAAGAAATTATCAAATTCAAAATTGCATATATCTAAGCTGCATAGCATTATTTCTTCACTAGCGCTATCAGCGGATCAAGAGTTACTAGCAAGAATTCTAAATATCAATAATGAAGATTCTTTCCTAGTATTTATTATTGCATCTGATCGTGGTTTATGTGGCAGCTTTAACTCCTCTGTTGTTAAATTCAGTCAGGAGCATATAAACAAATTAATTGCAAATGATAAGAAAGTAGACATTGTTTTTTTTGGTAAGAAAGCTTTTGAGACAGGCAAAAATAGATTTAATTCTAAAAATATCTTGAAGGTTGAAAATAGTAAGGGAATCACACTAAAGCGTGTGGAAGCCTTGGTTAGTGATATAGATCTAAGTAAATACAATAAAGTTAAGGTTTTTTACAGTAAATTCTATAATACCTTCATGCAAAAGCCAATATTAGAAACAATAAAACCATGGAGTAAAGACTCATTATTAATTGATAATTCTGTAGTTAGTCCTCTAACAGATTACAGCTATGAGTATGAACCACAAAATATTGAGTTTATTTTAAAATCTTTGACTCAAGATTATGTTACAGCTGCTCTTTATTCTGCTTTACTTGAAAGTGCAGCAAGTGAAAATAGTGCTAGGATGGTTGCTATGGAATCAGCAAACAGAAATACAAAAGAAATGCTAAATAAACTAGCATTACTTTATAATCGTTCTCGTCAAGCAGCAATTACAACTGATTTGATTGAAGTTATAGGTGGTGCAGAATCTTTATAGAAACTCAAGGAATGAAAAATGAATATATTAAATATTGCAGCAGATATCACTAAACTAATAAAAAAGCAGAATCAAGACGCAGAAGTTACAATATATGAAACTAATAAGACCTCGGTTTCTCAGCGTCTATCAAAAATTGAACAAATATCACAATCTAGAAACTGTACTGTCGGAATTAGAGCTATAGCAGGTAAGAACAAAGCTGCGTATATTTCCACAAACGATTTGAATAATCTTAGTAGTGCAGTGAGCCAAGTGGTGGAAATGGCAAAGAATGCCCAGGAAGATCCTTATATTAGTTTTGCTGTAGATGGCAGTAATTATATCTCTTCTGCAGATTTAAATATCTCAGATAATAATGTTGTAACAATTGATAAATTAAAAGAAATTACTGAAGCTACAGAAAATTCAGCTCTTGCACATAAAAATATTATTAATTCCGAAGGAGCTTCATCTCACATACTTCAGTAAATACAGTATTATCAACCGTTTCTGGTTTTGTTGGTTCATTTAGTAAGTCAACTTTTGTTAATCAGGTTTCTGTTGTTGCTGGAGAAAAGAGTGAAATGAAAATAGGCTACGATTACGATGTAGCATGCAACTTCAGTGATTTAAAAACACCGGAGTCAATAGGGAAAGAAGCAGCAAAAAGAGCAATAGATCAATTGGGTTCATGTACAATCAGGACAGGCAAATTTCCGGTTGTTTTTGAAAAAAGAGCAGCAAAAGAGCTAGTAAAGAGCTTTGCTTCTGCCATAAATGGTAGCAATATTGTAAATAATAGCTCTTTTTTGAGAAATAGTTTAAATAATCAAATTTTTAATACTGAGATTAGAATTATTGATGACCCATTGTTACCAAGGGGTATAACATCAAGACAGTTTGACGGGGAAGGAATAATGAGCAGAAAAAATGAATTTGTAAAAAATGGAGTACTTCAAAACTGGATTTTAGATCTATATTCGGCTAGGAAATTAAACTTGGAAACGACCGCAAATGCAACTCGTGCAAGTAATGCTGCAATTATTCCTTCAGCTAGTAATTTCTATTTCAAAAATGGTAATAGATCGTTTAAGGAATTAATTGAGGAAGTAAAAGAAGGAATATATGTAACTGATTTATTTGGTTTTGGTGTTAATTTAATCAATGGCGATTATAGTCAAGGTGCATGCGGATTTTTTATAGAAAATGGTAAAATAACGTATCCAATACACGAGATTACTGTTGCCGACAATTTGAAAAATATGTTTAGCAATTTAGTTGTTGCAAATGACCTCACTTTCTGTGGGCAGTTTAATTCACCAACGATTAAAGTTAGCGAAATGACAGTAGCAGGTTCACTTAGTGATTAAAAATTTTAGTTGCATTAAGTACAATAATTGTGTACTATTACTATGTAATGTTAAGAATAGACTATGGAGTATAGAAGTTTAGTTGCAGTAACTAAGCTTAAAGCATTCTAAATCGTAATTTCAAAGTTTTTCATCACATTAATAATATTAGTTAGTAGTTTAGGAGTTATCCATATGGAATTTGGTAATATAAAATGGTTTAATGTTGAAAAAGGCTATGGTTTCATCAAGCCAGAAGGTAAAGGTGAGGACGTTTTTTTACATGTTAGTACATTAGAACGTTCAGGAATAAGACCTGATGCACTTCGAGGAGAGGATAAAAAGAGAGGAATGAAAGGGGAAAGAGTAAGTTATGAGCTTAAAGAAGAGCGTGGTAGGAACGGAGAAGATAAAAAGTCTGCAATTAATTTAAGATTGGAAGATTAGTCTATCGTGAAGCTTTTTAATAGGGTAATGTATTGTGAGTAATTCTCTTCAGGGCAAAGATATTCTTGGTTCTGCTCAAACGGGAACTGGAAAAACCTTAGCGTTTTCTTTTCCACTGGTTGCTAAATTGATGAATGAGCCAAGCATTGATTCAGCTTTAGTCATCGTGCCAACCAGAAAGCTTGCTCATCAGGTAACAAGTGAGATAAGAAAACTCTTATCTCAAAGTTCTTTACTAAGAGTTGCTTTGTTGATCGGAGGCGAGCCTATTTTTAGGCAGCTAAATCAGCTTCAGAAAAAACCACAAATTATAATAGGTACTCCTGGTCGTATTATAGACCATATTGAGCGTAAAACTTTAGTTACTCGGAATGTTGGTATTCTTGTGCTTGATGAGACGGATCGTATGTTTGATATGGGCTTTGGAATTCAGATTGAAGAAATTATGAAGCATTTGCCTAAAATAAGGCAAACTCTTATGTTTTCTGCAACTCTTCCTGGAGAAATAGTAAAACTTACTGAAAAATATCTTAATCAACCAGAGCGTGTTTCTGTTGATTGCCAGGCTACAACTTCTGTAAAAATTAAACAAGAAGTTGTTTATGCATCAGAATCAGAAAAATATGGCAAGCTTGTTACACAATTATGTCAGCGCAAAGGATCGATCATTATTTTTGTCAAAACAAAGCGAGGAGCGGATCAGCTAGCTGACAAATTGCACAAAGATGACTATAGCGCTTTGGCAATTCATGGTGATTTAAGGCAGCACAAGCGTGAAAGAGTCATTGATTCTTTTCGTCGTGGCCACAATCAAATCATGGTTGCAACAGATGTTGCTTCTCGCAGCCTTGATATTCCGCACATTCAACATGTTATCAATTATGATGTACCACAATCGCAAGCTGATTATGTTCATTGTATAGGTAGAACTGGACGTGCGGGAGCTGAAGGATTTGCATTATCTTTTGTTACACCTCAAGATAAGAGAAGACTGCCTGCACTAGCAGATAAAGAAGGAGAGCCAAATTTTGATTGTAGTATGCAATCTCAAAAACGTAACAGCAAAAAGATCTTTAAAAGGCCAAGTACGTTAAAGGCTAAATACGGTAGAAAAAAGATCAATGTATTTAAGAAGAAAAGCAGAGTACTAGAAAAAGCGTATTAATGTACTTAACTATTCTTC
>NODE_21_length_4855_cov_3.377500
TTTGATAATTGCTTCTGTTTTGTTCATTATTGGAGTGTTTAGTAGTTTCATCAACCGTAAGAGCATAATCAACATACTGTTATCAATAGAAATATTATTGCTGGCGATTAACATCAATTTAGTTGCTTTTTCTGCCTTTATGAATGATATAGTTGGGCAAATTTTTGTGATGTTTGTGTTGACTGTTGCAGCAGCAGAGTCAGGAGTTGCGCTTGCAATATTGGTTGTATATTATAGAAACCGTGGGAATATAGATGTTAAACAAGCGAACTTAATGAAAGAATGAAATTAATAGTATTTTTGCCACTCTTTGGTTCGCTATTTGCAGCACTTTTTAGAAAAAGTCAGTTAGTTACAACGGCAGGGATTGGAATATCTGCAGTTTTATCTTGGTATGTTTTTCTCACCTTCTCTGAAAATTATCACTTGAGTTTATTTCCTTTGTTTTCATTGAGCATCTTAAAAGTAAATTGGGCAATTAGTGTGGATGCTCTCTCATCCTTAATGCTTATTGTTATTACCACCGTTTCACTGGTAGTACATCTCTACTCTATCGGTTATATGGAGCATGATAAGGGGAAGTCGAGGTTTTTTTCTTACCTATCGCTATTTACGTTTTGCATGATTGTGCTGGTTGTAAGCGATAATTTCGTGCAGCTTTTTTTTGGCTGGGAAGGGGTTGGCCTGTGTTCTTATTTACTCATAGGATTTTGGTTCCAAAAATATTCTGCAAATAATGCAGCAATTAAAGCATTTGTTGTGAATAGGGTAGGAGACTTTGCACTATTGATTGGAATCTTTCTTATTTATTATACATTTCACTCTTTGAATTTTACTGAAGTTTTTGATACAACTGATCTTCTTGGCACGCAGAACATTAGAGCATTCTGCTGTGAATTCAAAGTAACTAATATAATATGCATATTACTTTTTATTGGCTGTATGGGTAAATCTGCACAGCTTGGTTTACATGTTTGGTTGCCAGATGCAATGGAAGGGCCAACTCCTGTTTCTGCACTTATTCACGCAGCAACGATGGTAACAGCAGGTATATTTTTAGTAGCAAAATGTTCTCCATTATTTGAGCTATCAAATGTGGCACGAGAATTAATAGTTATTGTTGGGGCACTTACTGCTTTCTTTGCAGCTACGGTTGCGATTACTCAGAACGATATAAAAAAAATAATTGCTTATTCAACCTGCAGTCAACGTGGTTATATGTTCATGGCATGTGGGCTTCCTGCTTACAATGTTGCTATTTTTCATTTAATGACACACACTTTTTTTAAAGCTCTACTATTTCTTGGTGCTGGCAATGTGATTCATGCAATGCATAATGAGCAAAACATTCAGAAAATGGGAAATTGCTGGAAGAAAATCCCTTGCACTTATACTCTCATGTGGATTGGATCTCTTGCGCTTTCTGGAATATTTCCATTTGCAGGTTTTTACTCAAAGGATTTGATAATTGAACATGCTTATAGCACGGATAGCTTTGCTTTTGTAATAAGCTTAGTTGTTGCATTCTTCACAGCGTTTTACTCTTGGAGGTTATTGCTTCTTGTGTTCCACAGCCAAAAACAAAGTAAAATTAATATACATGAGGCACCAAAGATTATGCTTATACCATTACTGATACTCGCTTTTGGATCAGTATTTTCTGGAATATGGGGAGCAAATATTTTGAACATAACTAGTAATGCGTTTTGGAAATCAAGTTTAGTGATGATTGATGAGCATGGAGTTCATAATTTCTTTATAAAACTACTGCCAACCTTAGCAAGCCTAAGTGGAATAGCACTTGCGTACCTAATTTACCAATATCAAGTAATTAGGCAAATTAAGAGTAAATTTTTACTTAAGTTTTTGCAGAATAAATGGTACTTTGATGAGGTGTATGAGTTTGTTATAATTGCACCGATAAGGTTTATATCTAGGCTTCTATGGAAGTTTGATGTTAAGGCTATTGATTCATTTGGACCAAATGGTGTTGTAAGGTTGGTTAATGAATGTTCAAAAAATTCTATAAAGTTACAAACTGGTTATATATTTGATTATGCATTTATTATGTTTGTTACTTTAATAATCGGTGCTTTATATATTATTGGAATTAAATAGAAGGTGTTGTTACTTAGTATATTCTTGCTTCCACTGATAGGAGCGTTGATTTTATCCTCCATCAGGATTAATCATCAACCTATACACTAAACATTCCTTGCCCTATTTTTTGCTGTACTTCCATTTTTGCTTAGCATTGTAGCTTGTATAGAACTTGATTATAACAATACGGACTTTCAGTTTGTGAGCTATCCAGTAAGAGATATTGGAATAGGGGTGGATGGAATATCGTTGCTTTTCCTTCTACTTACGACCTTCTTATTTGTTATTTGTATGCTCTATAATTGCAAAATGAGTTATACGACCCTAAAAGCCTATATGGCATTATTTCTACTGCTTGAGAGTTTTGTAGTCGGTTTTTTCGTTTCACTGAATGCTATAAGCTTTTATGTGTTTTTTGAAGCTGTCTTAATACCAATGTTCTTTATTATTGGCATTTGGGGAGGGAAGTAAAGGATATATGCGACGTTTAAGTTATTTCTTTATACATTAACTGGCTCATTATTATTTCTACTTGGGTTAGTATACATCTATAGTGTTTTTGGAACGTTTAGTATACAAAAATTAGCTACATTAGTGCCAAGCCTTGATCTTGAAGTGCAGTCATTGCTGTGGATTGCATTTTTTATTTCTTTTGCAATAAAAGTACCGATGTTTCCATTTCACACTTGGCTTCCTGATGCACATGTGCAATCACCAACTTCTGGGTCTGTGATTTTAGCTGGCTTGCTTATTAAAATGGGGGGATATGGATTTTTAAGGTTTTCTATTCCAATGCTTCCTCAGGCAAGTTTGTATTTTTCAAATTTCTTTGTTGTGCTGAGCATTATTGCGGTGATATATGCTTCGCTAGTTGCGTTTGCTCAAGATGATATAAAGAAGTTAATAGCTTATTCTTCAATAGCACATATGGGGATCGTTACCGCTGGCCTCTTTTCATTTTGTGAGGAAGGAGTACTGGGTAGCATATTCCAAATGATTAGTCATGGCCTTATTTCTGCTGCTTTATTTTTGTGTGTTGGAATGCTATATACTCGAACTGGAACTTTGGAGATTGCAAAGTATTTTGGCATAGTAAACACAATGCCAAAATTTGGTTTTATGTTCATTTTATTTTCAATGGCTTCAATAGGGCTACCTGGAACATCTGGATTCATAGGTGAGTTTTTGGCTATGGTTGGAATGTTTAAGAGCATAGGGTTTTTTACAGGATTTATCGCACTTGGCACTATTTTAAGCGCAGTTTATATGCTGAATTTATGTAAGCAAATAATATGGGGGGTTACCTATTCTAAATTATTAAATAATCGCTTGGATAGCATAGAATTTTCTGTCTTAATTCTGCTTGCAGTGTTTGTTATTTTGCTTGGATTCTACTTAACCCTTGCACTGAGTTATTTGAAGCCATGTATGGCAAATTTGTTAGTCAAATATAATGCGCTATGAATTATATACAGATATTGCCGGAAATGTTCTCTATTATCTCCTCGTTAGTGTTGCTACTGCTTGGAATTATATTTAACCGCCGAACTATCAACTTATTAGCACTTGGCTGCACAGTGGTAACTTTGATTATTTTAATTATTTCGGCAGAAAACAATGAAATTTTTCTCTTTAATTCGTTGTTAAAACTCAATTTATACATCAGGTCAGCCCAAGGGTTAATTCTCAGCACAGGAATTTTAATACTTTTGATGCTGAATTTATCAAAATATGACTATAAATATGAATTTTCAATACTGATTCTTTTTGCGCTATTTGGCATGATAACTTTGGTTTCAGCAAATAGTCTGATTTCTTTTTATTTAGCTTTTGAGTTGATGAGTATATCTTTGTATGTTCTTGCGAGCTTTAATAAAGATTCGATTTATTCATGTGAAGCGGGAGTGAAATATTTTACACTTAGTGCACTATCTTCCTACATTATGCTGTATGGTATGTCGCTGCTTTATGGATATACAGGACAAGTCAATTTCTCTGAGCTCGGTTCATTCTTGCAAAACCATCAGATAACTTATGGAATAGTTTTTGGGTTAGTTTTTATCCTTATTGGTTTGTGTTTCAAGCTTGCTATTGCTCCTTTTCATATGTGGGCTCCAGATGTCTATCAAGGTGCACCTACCATAGTAACTGCGTTTTTTTCTACGGCCCCAAAAGCTGCACTTGTAACATTTTTAATTCGATTGATGAATGAAGAGTTAGTAAATGTAAAAAGTTATGTTCAGCCTATTTTCTTATACGTTTCAGCATTGTCTGTGCTTATCTCAGCTTTTGGGGCCTTGCGTCAGCAAAACTTAAAAAGGCTGTTTGCTTACAGTTCAATTGGTCACATTGGTTTTATATTTGCTTCACTTTCTATTTTTACACAAGCAGGAATAGATAGTGCCTTAATGTATCTGGTGATATATATCATCACAAGCATAGGGCTATTCTCATATCTCGTACAAATTGACGATGATGATTGTGATATTGCAAATTTATCTGGTATAGGAAAAAAGCAACCAATTTTAGCATTCCATCTTTCTATACTATTACTCTCGATGTCGGGAATACCTCCACTTGCAGGTTTTATCGCTAAATTTTTTATATTCAAAAGTTTAATAAATTCTGGCTTTATCAGCCTGTCTTTGATTCTTGTAACAGCGAGTGTGATATCATGCTACTATTATTTAAATATCATGAAAGTTATGTATTTTGATAAAGCTAGTGGTAATAAGGTTGCTTATTCTAAGGGTCT
>NODE_22_length_4781_cov_3.359501
CTGGTGCAATCATAGTAAACAACGCAGATTGGTTAGATAACATAAAATATATAGACTTTTTGCGTGATATAGGGACACATTTTTCTGTAAATCGCATGTTAGGCTTTGATAGTGTGAAAATTAGGCTAGATAGGGAGCAAAATCTAAGCTTTCTCGAGTTTAATTACATGTTGTTACAAGCCTATGATTTTGTTGAGTTGAATAAAAAGTATGGCTGTCGTTTCCAGATTGGAGGGTCAGACCAATGGGGAAATATAGTAAATGGAATTGAACTTGGCAAAAAGTTAAATTTACCTGAGACGTTTGGTCTTACCACGCCTCTTTTATTAAACGCACAAGGAAAAAAGATGGGCAAAACTGAAAGTGGGGCATTATCGCTTGATGGCAGTATGCTCAAGCCTTATGACTACTGGCAATATTTTCGCAATGTTGATGATCAAGATGTTGGTCGTTTTTTGAGACTTTTCACTGATTTACCAACTGATGAAATCAAAAAACTAGAGTCCTTGAAGGATCAAGAAATAAATGAAGCAAAAAAGGTCTTGGCAACAGAAGTGACAAAAATATGTCATGGTTGCAAAGAAGCGAAACTTGCACGATCTGCTGCAATCTCTGCTTTTGAAAATGAAGACAGTTCATTGCTTTCTGGTTACACTATCACAAGAGAACAAGTTGCAAATTACATACTCCTGATAGACTTGCTTCATGACACCGGTTATGAACCTTCAAAAGGTGCGGCAAAGCGTTTAATACAGGGAAATGGATGTAAAGTTAATGATAATACTATAAACGATGTTAACTATACAATAAACTCTGAAAGCTTTGAAGGTCAGCCATTTATCAAATTATCTGCAGGAAAGAAACGCCATATTAAAATTTTAGTGAGTGAAGTAAGAAAGTAAATTTGTCTCTGTTCAGAAGAATAGCAAAATAAGGTAGCCAAGAAAAGACAATTATAGGGACAAATGGATATCATTGAAGCAGCTGACACTGTGGCAGAATCGCTAGGCAACCCTACTATCGCTAGCAATTTCTTGCTGTCGATTTGCTGAGATTGGTTTATCAACTTGAGTGTCAGGCTTTGACAATTTATATATAGCATTGCCAACTATTAATGCTGTTGCTGTAATTGCAACTACTGCTATAACTATAGGTATTAACTCAGCTGTAATTGCTCCGGCTGTAAAAAGTGCTATAGATATAGCAGTACCTAATAATGCAGTTACTCCACCGGCAATCCACCCTTTCTTAATTGCTGGACAATTAAGATAGTATAAAGGAGTCTCTCCCCACATATCTACTGCATTAACATTGACACCTCTTTCTACAAGAGCATCTATTATGGCCATACTGCGAAATAAAGCAGCATAGTGTAAAGGAGTCCTTCTCCATATATTTATTGCATTAACATCTGCACCTTTTTCTATGAGAGCGTTCACTATATTTTCTAGGTTACAGGAAGCAGCTAAATGCAAAAGAGTCACTTTTTCACCATCTTTAAACACATAATTTATATCAAAGCCAGACTTTTCTCACTCTTCATATTCCTTTGAATATCTTTTCAGCTCATTTTGTATTTTTTCAATTACGTTATCTTTGCTTAAATCTTTGTCAACATTAACTAAACTCAATAATTCGTGCCAATTTGAAATTTCCATTGCCATAACCTTACCTTTAATTTTCAATAATGTATTTAATTATATGATAAGAAGTCAATTTAAATAAATTACACATACATGGAACTTATCAGATAAATATATAATATGAACTAGATTCCAGCGGGCTTTGTTGCATCACTATCTATGAAAGGTTAACTATACAAGCAGCTTATTGAAAATCTTATTTTTTGCAATCAATCTGATCAAATTTAAGAATAGTAATTTATTGTTTGTACTAGTAAATTTAATTCTACTTAAAATAGCTAAAGCATTGAAATTCTTGAATTCTAGCTAGATTAGTGAATGATAGTAAAACTTCTTTTACTTAAATTTAGATATTTACTGACTGTCCTTACTATAAATGCTAGAATAATAAGCTATTGATATTCTACATTTTTATCTTTTATCCATCGTAGATAGCGATTCAACAAAGCCCAATGGCGTCAACTTAAGGAAAGATGTTAAGGAGTAAAATACTGTGAAAAATAGGACCTTTGGTTTCTATTTTATTTCAATAAAGAAGATATCAGTAAAGCTTATCTATTAAGGTGTCACATAGAGGAGTGCTATAAACGACTCAAAGTAGAAGGAGAATTAGAGAATTTTTCTGGGATAAATTTAGAAACAAGAATTTTGTGCAAACTTGGTCATGTGCAATACTTCATATGTGTGATGCACAAGAGCCTTGGAACCCAGATCAAATTGCTGAGTATCGTTTAAATTTTTCAGTTTTATTTGGTGTAATGAGACAGAAACTTTATCAGGTGCTTATTAGCACCAAAAAACTTTCAAGCCCTTTTTAAAATACGCACTAAAGTTAACGTGAAGATTGTATAGCCGCAATAAAGTAGATAAGCCTAAACGCCATAATATCTTTAGAAGAGCTTGTTTATTTATTCTCTTAAGTTAACGCCATTGCCTGAACAGATACATAAAAAAGTAGTACTTGCAAAAAAGAGTTACTTAAGAAATTAATTAATTTTGTTATTTTCTCTAACATACCTAGAAGAAATAGATACATTATCTAATGCAGTCCTAATACTAGCATTTTTCTCATTAACAACTACAGCTAGCTCACAAGCATTCAAAGTATATCTACCATATGGAAACAGTACAGTACTTACTTCAGTAAATGCATCTTGTAGCATGCTACTATTTTTAGCTCGTATTAAAATAGAATTGATACATTCATTACTACCTTTATATATAGCAAAGGCAAATGGTTTAATGACATACGTCACGCCTGGAAGCTGCACAATATCTTTAGAAGTAAGGATATTTCGTAGTGTATCACTATTTTGAACTCGTATTAAAATAGAATTGATACATTTGTTATTGCCTTTATATATAGCAAAGTTAAGTAGCGTTAAAGTATACGCTATAATATTGAAATACTGTACAATATTTCTAGGAGCAAGGATATCTTGTAATATACCATTTTCCTGGGCTTTTGTTAAAATAACATCAACATATCTTTCCTTGTTGTAATGTATGGCAAAGCCAAGCGATGTTAAGGTGTACATCAAACCATTTTGATAGTTTATAATATTTGCAGTAGTAAGAATATCTTGTAGTATACCATTGTTTTGAGCTTGTTCTAAAATAGAATTAACACATTCATTATTGTCTCTATGTATAGCTAGGCTAAGCAGTGTTAAAGTGCGTCCTCCACCTGTTGGAAATCGTGTAGTATATCAAGTGATAAGAACTTTTATTAAATCATTTCCTGAAACTGCTTCCAAGATATCGCTGATGCTCCTTCCATTCCATATGGATCTTTTTAGCTGAAAATACAAATCTTTTTGTTTTCGTGTTAAATTTTGATGATTTAGCATATTTTTGTAACCTCGTTTTAAAGTCAGTGCAGTTTAATTATTCTATGTTAGTATACACCAATAGAAAAAATTTCATCATATGTTCTGGAAAAAATTTACACAGGTTAATGAGGAAACCGTAAGAGAGAGCCTAAAAAAGGTTATAGAGAAGAAAAGTGGTAAGAATGTTGGTGTAGTATCCTCAATTGTTATTAAAGGTAAAGATGTTGCTTTTGCTCTTGAAGTTACTGAGCCAAATGAAGAATTAAGAAAAAATTGTGAGCAAGCTGTTAAGGCGATACCGGGAGTAGGAAAGGTTACTGTAGTTGCTACTGGTCAAAAACAAGCTAGGCAACAAAAAGCTAAACTTCATATCGAAGGAGTGAAAAATATAATTGTCGTTGCTTCTGGTAAGGGAGGTGTGGGTAAGTCGACAGTTGCACTAAATCTAGCTCTTTCGTTAGCAGAATTAAAACATAAAGTTGCGCTAGTTGATGCAGATATATATGGTCCTTCGATTCCTAAAATGTTGGGCACTGAGAAATTGAAACCAGAAATACAGAGTGGTAAAGCAATGCCTATAGAGAAACATGGTCTCTATACTATTTCAATTGGCTATTTTATTGATAAGGACCGCGCAGCAATATGGCGTGGACCTATGATCACAAAAGCACTTTACAATTTGCTAATGGGAACAAGGTGGTCTGATATAGAATATTTAATCATTGATACACCACCTGGCACTGGCGATGTACATTTAAGTCTGATGGAGAATTTTAGTTTAACTGGAGCAATAATAGTTTCAACTCCACAGGAGCTTGCTTTAGTCGATGCACAAAAAATTTATGATATGTTCACAAAGCTCAGCGTGCCAATTATCGGCATTGTGGAAAATATGAGCTATTTTGTTCAAGATAATTCAAAAATACACATATTTGGAAAAGGTGGTGCAAAAAAAATGTCTGAAGAGCTGGGAGTCAAACTCTTGAGCAGAGTTCCTCTAGATCCGCAAATATGTAGTGCTTCTGATTGTGGAAATCCTTCAATACTAAGTGAGGATTTAGTAAGGATTTATGAAGGCATTGCTAAAGATGTTAGGTCTTTTGTATGCAGTCTATAAAGTTTTTTTAAACTACTTTTAAAATAGGTAGAATGTAATTTTAGGTGAATAAAATATTTCAAATGGCAGCAGCTACCTCGTATCTGAACAGACAATGGACTTCTTGGATAACTTAAGAAACAAGAAGTAGAAGCAATATTAGGGAAGGTATAAATTTTGAGAAGGTAAGTAAACTTGATGAAGAGAAGC
>NODE_23_length_4666_cov_4.225764
ATGGCAAAATAAAATAGATAAAAAAAGAAGTAAATGCAGACACTGATTTTTCATAAATCAAAAGGTGTGCTAAGAATTCCAGCATCACGTGTATAGCTGTGCGGACATTGTGGTAATTTGCGTAGTAGAAGGTGTCATCCCAGTACTTGATACTGGGATGATATACTTCTGGTAGATAATGTCGGTATAGTTGTGATTGGAATAGAAAGCACTAAGTTTGCAATGCTATCTGAATAGATAAAAGAACTCATTACTCAGTGAAACAAGACTTGAAATTTTGTGCAATGCTGCTGATTATATCTAGATATGCATCCTTTCCAGGCTCTACATCTGATCCAATAGGATCAAGAATCACCATTTTTACGTCACTAGAAAAGACATTAGGCTTAATGCTATCCTCTCGTGAATGCGAAACAATACATTTAACGTTTTCCTCTTTCATTACCTTTTTTAATTTCATTAAACTCTTCATACCTATGTAAGAATCCTCTTCTATAGAAAGAATGGCGCTTGGGTAACTTAAATCAAAATATTTTTCGAAATATTGATAAGCATCGTGAGTAACTATGTATTTTTGATTTTTTAACTCATCCAATTCTTTCGTAATTTTTTCTACTTCTTGGTCTATCTTTCTTATAGCCTCCTCTGCGTTAGTATTGTATCGATAGGCATTTTCTTTATCTATATTAGATAATGTTGCACTGATAGAAAGTATCATACTTTTTGCATTTTCAGGACTCAGCCAAATATGCAAATCTTTTTCATCTTGAATGTGACTAGAAAATGAATGTGGTCGAGCAGGAAGTAGATCGATTGCACTTGATAGCGGTATTAACTTCTTATTTTCTTTAGCGAAAGTTTTAATGAATGTTTCCAAAGAATCATCGATATAAAATATAATATTGCTCGATTCTAATTTACTTGCGTCTGAAGGCCTGAGCATGTAGTTATGTTCAGACACTACTTAGTACATTAGTAGTTCTGGCTTTGAAATTCCATCTGTAACAGAAACTACAAGTGAGTGTATAGGTTTGATTGTAGCTACAATTTTTAAATTGGATGAAAAGGCACTATTGTAGTATAATGTAAATAAAAGTAATAGAAAAAAAAATAGTAAATGTCTCATATAAATGTTGAGAAGAAGTCAATTTTTGCCAAAAAATTAAGTAGTGTCAATAACTGCATTCTAAAAATAGAAAACCTTACTCTTTCATACGGTAATAAAAAAGTTCTTGATAATATCAACATATCAGTACAAAGAGGAGATATAGTTACAATACTTGGTCCAAATGGCGGAGGTAAAACCTCTTTAGTGAAAGCAGTTGCTGGTATAAATAAAGGTTTTATTGGCAGTATTGTATTCGCTGACAATATAAAAATTAGCTATATGCCACAAAATTTTAGTATTGTTTATTTGATGCCAATAACAGTTGAGTCTTTCCTTTTCAATAGCTCCTCGAAGAAATTGAAGAAAAATCAACCCATTGTTACAGAAGCAATAGAATTGGTTGGTATCGGTAACATCCTAAAAAATCAAGTATTAGAAATTTCTGCAGGACAAACACAATTACTGCTGCTTGCACGCTGTTTAATTTCAGAATCTGATTTGATCATTTTAGATGAGCCAGTCAGTGCAATGGATATTAACGCACGAGCTAAATTTTATGATATTATAAATAAAATCGCAAAAGAACGATCAGTGTCGATTCTCATGACTTCTCATGACCTTAACTCTGCTCTACCATCCTCAGATTACATAATTTGCATAAATAATACTATCTATTATCAAGGTAAACCTGATGAAATTATGGAGATAAATGAAATATTTGGCAGTTACGCAGCGAAATGATTCAAAATATTCTACGTCTTCTGCAAATAACTACAGTGCTAACACGCTACAATGTGTTACCTTATTTACTTCCACCATCAAAAAAATCAATAAATAAAATACAAGGTCATAAACTAAAGCGTGCTCTTGAAAGATTAGGTCCGGTGTTCATTAAATTTGGGCAATCCATTTCATCACGCACTGATATTTTAAATGATGACATATTAAATAACTTGCTATTGATATGTGATAGATTGCCATCATTTTCGTATAAAATAGCAGTTAAAACTATAGAAAGTGAGTTTAATTGTAAATTAAGCGATATTTTTTCAAGCTTTTCTGAAAAGCCAATTGCAGCAGCATCAATTTCTCAAGTGCATAGAGCAGTTACAACTGCGGGTAAGGAAGTTGCTGTAAAGGTTTTAAGGCCAAATATTGAGAAAACATTCTCAAGGGATATAAAAATGCTTTCTTGGCTTGCAGAAATTGCAGAAAAATTTAGTGAACAATCAAAAAGGCTGAAGCCAGTTGAATTAGTCAAAACTTTTGCTGAAATTTGCCGATTAGAGTTAGATCTACGTTTTGAGGCTGCCCACTCTTCGGAACTGAAGGAAAATACTAAACATGACAGAGGTTTCTACGTACCTGAAATAGATTGGAGTAGAACTTCAAAAAAGGTTTTAACATTAGAATGGATGGAAGCTATACCAATATACGAAGTTAAAAAGCTGAATAACCGAAAGCAAATAGCTATCAATCTTATAGAATCTTTTTGTAATCAGGTATATAGGGATTGTTTTTTTCATGCTGATATGCATCCTGGAAATTTAATGATCGATAGTAATAACAATATTATTGCCCTGGATTGTGGAATCATGGGTAGAATACATCGTGAGACTTGCTATTACGTTATAGAGATACTAAAAGGCTTTTTAAATAGGGATTATGATCACGTTGCAAAAATGCACTTTAGAGCCGGTTATGTTCCATCACAGCATAGAAATTTTGTTACAGCTTGCAGAGCAATAGGTGAGCCCATTGTTGGACAGCCTATACAGAAGATTTCATTTGCTCGATTACTTACTCAGCTACTAAAAATAACTGGTGATTTTGATATGAAAGTTCAAACACAATTGTTATTGCTGCAGAAAACTATGATTTTATTAGAAGGAACATGTAGGAAAGTCTATCCAGAAATCAATATGTGGAAAGTAGTTGAAACATGGATAAACAGTCAACATGAAAGTAAAATAGGGTATAGGGAAAAAATTAAAAGCTCTTATCCCATCAAAACAATCCAAGGAATATTTAGCCTTATAGAAAAATTAAACCTAATAGCTGACAAAAAATTACAAGTGAAAAATAGATCAAATGGAAAAGCCTACTTTTTACTTTGGTCTGTAATTATAATTCTCATCGTTAAATTTTTAATTTCTTAAACTAAAAGATAATAAAAGCAAGTTTACAACAACTATTTAAGTCTTGAAACCACTCAGGTTCACATTCACTCGAATTATCAAGGTATTTTCAGGATGTATAAAACTTTCAGCAGAGTTTAGAGAAGAAGTAAAAACCTTAACTCTATCTTAAACTGATAACATTACCAAATTCAGTGCTTGTCACATCACTCAGTACTGTACTGGCTTTATATGAACAGAAGCACCCAATTGCAATGAAAACTAGTGCAGCTACAGCAAGTGAAATACATATTTCTAAATTCGATATTGTTAAACATGCACCAATAGCAAACGCTCCAGATAACACAAAAGAGGCAGAGGCATAGTTACTTTGCCTTCTATTATAAATGCTTGCTTATGAAAGTTTTCTGTTTTTGTTCTTTGAGTCTTGATTTTGAGCTTGAAGTTCTAATCTCTCTTGCCTTAAATCCCTTTCTAACTGTGAAATTTTGTCAGTGTCTCTTGTTCTTTCACTTACGACCCTATCCAGCTCTTGCTCTTTTTCTCTAAGTCGAATTTTTGTTCTTTCAAGCTCATCTCTAAGGTTTTCAAGTTGACTTTTTTCTCTAGTAAGTCGAGCTACTTGATCAGTGAAAGTGTGAATTCTTTCCTGATTATCCTGCCTTACTTGTCTCAACTCCCTTTCTAACTGTGAAATTTTGTCAGTGTCTCTTGTTCTTTCATCTACGGTCCTATTCAACTCTTGCTCTTTATTCTGCAAGTTGAGCCTTTGTTCTTTCAAGTTCACCTTCCAGGTTTTCAAGTCGCTGCAATTCTTGAGCAATAAACTCATCGTTTATTTCCGGAGCAACATTATGTGCATTTGCTGAAGGCTGTTCCATACTTGCAGGAAATTTCTCATTGAGATAATTTTTAATAGATTCAATTGGATTATTAACATTCCTCAACACAGCGGTGACAATTGCACGATTTATGAAGCAATTATCTCCTACTAATTTTTTACATCATCTTAATCTTTTCTATTAAAAGCATCAGTTAATCGCTCTTTCATAGCTTGTTCAATGATTTGCTTCAATCTTGAATTTTGCTCTATAGCTGGTATTGGTTTTATTTGACTAAAATCTAGGTCTTTATGTTTTAAAAATTTAGTCAGTACTTCTTTTTTATTTTCCTCTGTTATTCCTTGTAAACATGATTTGATAATCAGGCTAAGTGGTGTTTCTATTTCTCCATTTGAATTTCTTTTCCAACAATAAGGGTTGAGCTCTTGATTTAATAGTCTTTTTGCTCGGTCAATATTTCTGTTAGAAAGAGCATCTAATAATTCTTTTCCTGTTTGTGCTTTTTGTATTTCTATTGTAAGATGTGAAAACTCCTTTTTTTGTATTCGCCCTCTTTTTTCAATATATCCCTGAAGAGT
>NODE_24_length_4613_cov_8.087319
ATGTTCATTTTCATTTTTAGGTAACTAATTTTAACACATTTTATCTTACAAAATATCTTTTTCATTAATTTTTCTGTACATATCAATTTGTCGAATATTTCTCAGATTGTACTGTTTAAGATTGCTGGTATATTGTTGTTGATAATAATAGGTAAATGTTTTGTGTAAAAAGGCGTTGACATATGATTTATCAGATTGTAACATATAAAAGATTAGTTTTTAGATGTTTGAAAAGTTTTATGGCAGAAATTATTTAATCTCAATTCAATTGTAAGTTAATATTTAACTCTGCATATTCTACATATAGTCAGATAAATAAATTATTAAGAGCACTTGATGGATGCCTTGGCGTTAAGAGGCGATGAAGGACGTGGCAGGCTGCGATAAGCTGTGGGAAATTGTCAACAAATTTTGATCCGCAGATTTCCGAATGGGGAAACCCAACTAGCTTAGCTAGTTATCATATACTAAGTATATAAAGCAAACTTGGTGAACTGAAATATCTAAGTAGCCAAAGGAAAAGAAATCAACCGAGATTCTGTTAGTAGTGACGAGCGAAAGCGGAAAAGGCTAGTGATTTAAAAATAAGAATTAGAATACTCTGGAAATGGTAACCATAGAAGGTGATAGTCCTGTATAAATAGAAAGTTTTTAAATCCTTGAGTAGAGCGGGGCACGTGAAATCCTGTTTGAATATGGGGGGACCATCCTCCAAGCCTAAATACTCCTTAACGACCGATAGTGAACAAGTACCGTGAGGGAAAGGTGAAAAGAACCCCGGGAGGGGAGTGAAATAGAATCTGAAATCAAGTGCTTACAAACAGTTGGAGCTCTATATCAATTTATTGATATTTAGAGTGACAGCGTACCTTTTGCATAATGGGTCAGCGAGTTAATCTATGAAGCAAGCTTAAGCCGGTAGGTGTAGGCGTAGCGAAAGCAAGTCTGAATAGGGCGTTTAGTTTTATGGATTAGACCCGAAACCAAGTGATCTAGTCATGACCAGATTGAAGGTATGGTAAAACATACTGAAGGATCGAACCAGTTAATGTTGCAACATTATTGGATGAGTTGTGATTAGGGGTGAAAGGCCAATCAAACTTGGAAATAGCTGGTTCTCCGCGAAATCTATTTAGGTAGAGCGTTGTATGTATGTTGTTGGGGGTAGAGCACTGGATAGACTAGGGGGATTCATCATCTTACCAAATCTAACCAAACTCCGAATACCAACAATTAATTATACAGCAGACACACTACGGGTGCTAAGTCCGTGGTGGAAAGGGAAACAGCCCAGATCACTATCTAAGGTCCCAAAATTACAGCTAAGTGGGGAAGGAAGTGGAAAAACCATTACAGCTAGGAGGTTGGCTTGGAAGCAGCCATCCTTTAAAGAAAGCGTAACAGCTCACTTGTCTAAATAAGTTTTTCTGCACCGAAAATGTACCGGGGCTAAAGCTGTATACCGAAGATGTGGGTGCTTATTAATTCCGATTAATAGGCGCGGTAGCGGAGCGTTCCGTAAGTCTGTGAAGGCGGTTTGTGAAAACTGCTGGAGGTATCGGAAGTGAGAATGCTGACATAAGTAGCGTAAAAGAGTGTGAAAAACACTCTCACCAAAAATCTAAGGGTTCCTACGTTAAGTTAATCTGCGTAGGGTTAGTCGGTTCCTAAGGCGAGTCCGTAAAGGAGTAGTCGATGGCAATTAGGTTAATATTCCTAAACCTCTTGAGTGTGACGGGTTTTGTATTTGTATAGGTCTTATTGGATTGATCTATGCTTAAAAGAAGCTCCAGGAAATAGCACTTATATTTATGAGGCCGTACCGTAAACCGACACTGGTGGATGAGTAGAGTATACTAAGGTGTTGAAAGAATGATGTTGAAGGAACTCGGCAAATTATACCTGTAACTTCGGAAGAAGGGTAACCTGCTTTTAGGCAACTATGAGTAGGTGGCACAAAATAGGGAGTAGCGACTGTTTACTAAAAACACAGGACTCTGCAAACACGTAAGTGGAAGTATAGGGTCTGACGCCTGCCCGGTGCTGGAAGGTTAATAGGAGGGGTGCAAGCTCTGAATTGAAGCCCCAGTAAACGGCGGCCGTAACACTGACGGTCCTAAGGTAGCGAAATTCCTTGTCGGGTAAGTTCCGACCCGCACGAATGGCGTAACGATTTCTCCACTGTCTCCAACATCACTTCAGCGAAATTGAATTCCCCGTGCAGATGCGGGGTACCCGCGGTTAGACGAAGAGACCCCGTGCACCTTTACTATAGCTTTACATTGCTATTAAAAGTGTGATGTGCAGGATAGGTGGGAGACTTTGAAGTTATGGCGCTAGCTATAATGGAGTCAACCTTGAGATACCACCCTTTACACTTTTGATATCTAACTATGTTTCATTATCTGGAACTAGGACATTGTATGGTGGGTAGTTTGACTGGGGCGGTCGCCTCCTAAAAAGTAACGGAGGCGTGCGAAGGTAAGCTAGAGCTGGTCGGAAATCAGCTTGATAGTACAATGGCATAAGCTTGCCTGACTGCGAGGCTGACAAGCCAAGCAGAGACGAAAGTCGGTCATAGTGATCCGGTGATTCTGTATGGAAGGGTCATCGCTCAACGGATAAAAGGTACGCCGGGGATAACAGGCTGATGGTGTTCGAGAGTTCATATCGACGACACCGTTTGGCACCTCGATGTCGACTCATCACATCCTGGGGCTGGAGAAGGTCCCAAGGGTTCGGCTGTTCGCCGATTAAAGTGGTACGTGAGCTGGGTTTAGAACGTCGTGAGACAGTTCGGTCCCTATCTGCCGTGGGTGTAGGAAGTTTGAGAGGATCTGCCTTTAGTACGAGAGGACCGAGATGGATATACCTCTGGTGTACCAGCTGTTATGCCAATAGCATCGCTGGGTAGCTATGTATAGATGGGATAATTGCTGAAAGCATATAAGCAAGAAACCCTCTTCAAAAAGATTTCCCAATTAAGGCCGTGGAAGACTACCACGTTGATAGGCTAGGTGTAGAAGCATGGTAACATGTGAAGCTAACTAGTACTAATAGCCTGATTGATTTATTTCCTTTCTATATGTGTATATGCAGTGTTAAATATTAAATTGAAATTTGTTAAGTCAGAAATTTTTATTGACTTGGTGAATATAGCAAAAATGAACCACCCGATCTCATTTCGAACTCGGAAGTGAAACTTTTTAGCGCCGATGATACTTAAAAAGGGAAAGTAGGTCGTTGCCAAGTTTATAAAAATTTCTTTTTATTTATATCTGTTCAGTAGAGCGATGAAACAAGGTAAACATAGAGTAGCTGTGAGGTAATATAACTGATCTTTTAGAATTTTGCGAAAACTTTAAAATAAAAGTAGAAAATTTAAAAGTAGAATTTGTCACCTATTTGCAAATGAGGAGGAGAGATAGCAACATTTAACAAATCATCAAACAATTGATCTTCCGAAAATCAAACTTTATATAATTGAATATTAATTAAGTTGTTGGAGATGAGGAGAAAGAAGAAGTAGCAAACTACCAAAAAGCAGATACATTTGGTCCAATAGTTAGGTGATAATTGTAGCACTCAGTGGATTTTATAAAAATTCAAAACGTGAAAATTATAAGTGATGTTTTTAATGTGAATTGAAAGCGTATCAAATAGTGAATATAGAATTCCCTCAAAATGCAAAAAGGTGTATGAGCAAATCGAATAAGAAAAGTGAGGTTTTGCGCATCAACGTGTTATAATAAAGGTAAACTTGGTTAGTGCTGAAGCAATACTGCAAGTTTTAAAGGGAAAGAAGATTTAAAAGACAGTGTATGTTGCAATCGTAATAGTCGCTGACAGGTACTTTGAAACATAGCTGGACTATTGAAGTTAAAATTCTGGGCTGTTACTTAAAAAACGCATCCACTGAATTATTTATGCTAAAAAAAGCTTTATTAAAAAATGAAACAGAAGTGTAAGAAAGTTGCAAAACGTATAAGGTATTACTTGAAGCTACCTATCTGAAGCAACTGGAGCTTTTCAAGTTGCGAAAAATATTTTAAAATCTGAAAGAATGATGTGAAATTTTTTAAGTAAACCAGAAAGTATTCCACTATCGCGCTGAACAGCAAATTAGGCATTATATCATTTACTGTAAAAGCTCATATTTTACGTAATCAGAGCTAGGAATTTGAAAGGATAATTTCATTATACTTAACATGGAAACAAAAAGAACTATAAAATCCCCTGCCTATCGTTTCTTGAACCACTCCTCTGAACGGGTACTTTTACTTTTATCAAACTATTCTCTTTTTGTAATAAGTTGCTTCTATATTCAAATTTAGCAACTTCCCTCTAGGATTATCCTTATTTTGTTCTAAGTATTGGCTTTGTTCAAATGCCATTCCCCATTGTGTACGATAGCTAGACTTTCTATATTCATAAAAACTCTCTTCAGCATTATTTGTATCGAGCTTTTTATCTTGTTTTCTTATACTCTCTACCATCAAGCACCCACATCTATTAATTTATTTTAAAAAGTTTACTTATCTTATCATAAAAAATATATCTGTAAATACTTTAGTGAAAATTTCTTCTTATTTTATCTTTCTTTAAGCAAATAT
>NODE_25_length_4434_cov_16.210094
ATCAGAAATTTTGGAGGACATAATAGTCAATCTCTATCAAGCAAAAAGCAAAGTAGCAAAAAAGCATGACCTACGTTTAATAAAAATTAGAAACAAAGCCGGAGATGAAATATGGTTTTTGACCAACTTGTTTGAAATGCCGGCTATCCAAGTAACAGAGCTATATAGGCGCAGGTGGGACATAGAAGTATTCTTTAAATTTATAAAGCAAAACCTTGGATATAAGCACTTTTTGAGCCATACCATGAATGGGATGAAGGTGTATATTTACATGATAATTATTACGGCTTTATTATTTCTTGTTTATAAGATCAGAAACAACTTACACGGATTTAAAATAGCACTATTACAGTTTACATTAGATCTTAATGATTCTTTTATACGCTCGATTGTGCTAATATCAGGAGGAAACTTACATGCCGTTAATCACCTTATATAACGCCATTTCTGACACTTTCAACACTTATGGCGCTAACACTTGCTTTCTTTTTTAGTAAAAGTTCCACTATTAACATATTGTTGCATGCTGTAGCAAGATGTAACAATGTCCAATCTTCTGCAGCTTCTTCTGAAATTTTTATACTAAATTGATGTTCTTTACTAAAATTTTTACTAAACTTGTTGTACTCTCCTGCATCTTTTCCTTTTAACTCATTCTTTATTTTTTCAAGTAAATTATCTTCATCCAAATCGCTACTTTCACTTACCTCATTTATTATTTCAAAAAACTTCTCCTTCTCTATTGCCATAACCTTTCCCTCTAAATTTATTTTTATCGCTGCATAATCTCACAAAAAAGTTAAATTTATCAAAATTCTATATTTTATATAAAATAAAATTTGCTGTTTCCAAAAATTGGTAAGCATGTTTTTGATGAGATTGTAGAAAACATACTTTTATGACACCATTTGTTGTACGAACTAACTTGGCGAAAACAGATGTTTATATAGTTGTGTGGCAAAATGTTTTGCACTAGTTATGCTACTTCGTTTTCCATAACAGTTGAAAAATTAGTAGAAAGTTGTTGTAAGTTTATGTATTTTGAGGCTGTAATGGTCAAAGGTACATGAAGTATGATCAGAGTTAAAGGTGCAAGAGAGCATAATTTGCAGGGTATTGATGTCAATATACCAAAAAATAAGTTAGTTGTTATAACTGGACTAAGTGGTTCTGGTAAGTCTAGCCTTGCATTCGATACGATTTATGCAGAAGGCCAACGCCGATACGTCGAAAGTCTATCGGCTTATGCACGTCAATTTCTTAATATTCAAGATAAACCAGATGTTGAGTCAATCACAGGCCTCTCTCCTGCAATATCAATTAATCAAAAGTCGATCTCAAAAAATCCAAGATCAACTGTTGGAACCGTTACTGAAATTTACGATTATGTACGTTTGATATATGCACGAGTGGGAATACCTTATTCGCCTGTAACTGGGTTGCCAATAACGAAACAGGCTGTATCTCAAATTGTAGATACTATTATAGCATTACCTTTAGAAACTAAAATATATATACTTGCTCCTATTGTGCGTGGCAGGAAAGGAGAGCACTTCAAAGAGATATTGGAAATTAAAAAGCAGGGTTACGTGAGACTAAAAATAGATGGTGAAACATACAATATAGATGACTTGCCTAAACTCGACAAAAACAAGAAACATGATATTTTTGTTATTGCAGATAGAATCTCCATGTCAGATGATATAGGAAATCGACTACCAGGCAGTATAGAATCAGCATTGAGGCTGGGCCATGGCTTAATGTATGCAGAAATAGTGAACTTACCTGATAACCACAATTCCGAGTATAAAAATGGTCAAACTTTAACTTTCTCAGAGAATTTTGCATGTCCTGAGTCTGGCTTTACTCTTGAAGAAATAGAGCCAAGATTGTTTTCTTTTAACAGCCCCTACGGTGCATGCAGTTCATGCAGTGGGCTCGGTAAAAAACTAAGTGTTGATGCAAAGCTAATAGTGCCAGACGAAACGCTCTCGATATCTGAAGGTGCTTTAAAGCCAATTGGATCAATGTTCCGTCAAGTGCATACAAACTATGGATTGCTAAAAAATGCAATTCTATCACTGGCTGAAAGTTGCAAATTTAGCCTTGATGTTCCGTGGAAGAATATAGACCAAAAAGTGAAGGATTTAATACTTTTTGGCTCTAGAGAAATGAAATTTCAAGGTTTGGTCAGTATCCTAGAACGCCAGATGGATTACGATGCATCACTTATTGATAGGTATTGTTCTGTTACTGACTGCAAAGAATGTGCTGGCTATAGATTGAGAAAAGAAGCACTTACAGTGAAAATTGACGAAAAACATATAGGTGAAATATCAAGGCTCAGCATCGATGAATCCCTTAAGTGGTTTGGAAATTTATCAGACAAACTTACAGAACAACAAAGGCAAATTTCAAATAAAATATTAAACGAAATAATCAAAAGGCTGACATTTTTAAAGAATGTAGGGCTAAATTACCTTACACTTGACCGTGAATCTAGCACTCTCTCTGGTGGTGAAAGCCAGAGGATCAGGCTTGCTTCGCAAATTGGCTCTGGTTTAACAGGAGTGCTATACGTGCTTGATGAGCCCTCAATTGGCCTTCATCAATGTGATAATGATCGATTAATTACCACACTTAAAAATCTGAGAGACATGGGTAATACTGTGATTGTTGTTGAACATGATGAAGACACAATAATGGCTGCTGATTATGTGATTGATATTGGTCCTGGAGCTGGCGTGAATGGAGGAAAAATCGTTGCAGAAGGAACACCAGATCAGGTACAAAAAAATTCAGAAAGCATAACAGGACAGTATTTAAGTGGAAAGAAGGAAATTTCAATTTCAAAAAGAAGAAAGCAAACAACTCAGTTCATAAAGGTAGTTAATGCTTGTGAGAACAACTTAAAAAATATAAATGTTGAATTTCCTATAGGGAATTTTATTTGTGTTACTGGAATATCAGGAGGAGGGAAATCAAGTTTAGTGATAGAAACATTATATAAATACTTAGCACACAAGATAAATCATTCATCTGCAAGGCATGGTCAATGCGACAAAATAGAAGGCCTTGAGTATATAGATAAAATTATAGAAGTTGATCAATCGCCAATTGGTAGGACCCCAGCATCAAATCCAGCAACATATGTTGGTATGTTTACTCACATCAGAAATTGGTTTGCAGGTCTCCCAGAGTCGAAGGCACGAGGTTACAATATAGGCCGATTTTCATTTAATACCAAGGGAGGAAGATGTGAAGCTTGTAAAGGTGATGGGCATTTAAAGATCGAGATGCATTTCCTACCGGACGTTTATGTGAAATGTGAGCAATGTAGAGGACAGAGGTATAACCGAGAAACATTGGAAGTTACTTACAAGGGAAAATCAATTTCTGATGTGCTTGATATGACAATAGATCAAGCATGTGACTTTTTTGAAAATCTTCCAATGATAAAGGAAAAGTTGATTTCTTTACAGGAAGTAGGGCTTGGCTATATAACGCTTGGACAGTCGTCAACAACGTTGTCCGGGGGTGAAGCACAACGAATAAAGCTGTCTAAGGAACTATCAAAGCGATTTACCGGGAAAACATTGTATATTCTCGATGAGCCAACAACTGGGTTACATTTTGAAGATGTAAATAATTTACTGAAAATACTCCATAGGCTAGTTGATTTAGGAAATACTGTTATAGTTATTGAGCACAATTTACATGTTATAAAAACTGCTGATTACATAATAGATATTGGTCCAGAGGGTGGAGTAAAAGGTGGCGAAGTGGTTGCTGTAGGAACTCCAGAAAAAGTTGCACAGACTCCAAAAAGCGTTACAGGCAAGTATCTTAAAACATATTTATTGGATCAAGTATCGACTATTTCTTAATAATTAGGTTATGAGGAGCATTTTAAAAGGTATACCTAACATATTTAATTCATGAATCTTCTCTTATTAAAAAAAGCTACAGATCTCATATTTCCAAACGTATGCGTAAGTTGTGAACGTATAATTGATAAAAGTTATGATTTATGTAGTGAATGCAATAAAAAAATCAATTTTTTAACTAATACCAATCCTCACAAATAACTAGACAAATAATTCACAGAGCAAATGGTTTTGATCGAACTTTCCGTAATATCTCGAATAAATTCAGATACAGCATTTTCGAGTAATTTAATAGAGTCATACATCTTGTTCTTTATTAGATTGTCCTTTAAATGTTGCCAAAATCTTTCCACAGGATTAAGCTCAGGCGAGTACGGTGGCAAATAAATTATGGTGATATTTTCAGGAGTTTTTAAACCTTTAGACCTATGCCAACTTGCGCAATCCATGATAAGAAAAGCTTCTCTACTCCCCAAATCTTTCGACATCTGCTCCAAAAATATGTTCATGCAATCTGTGTTTACATGTGGAGCAAGTAGGCTAACAT
>NODE_26_length_4385_cov_2.952425
TCTGAATCTAATTGCCGCAGGTTACGTTTAGTAATATAATCTCATATTAAATAAAACTTTACCTAAGTTTATGCCAGACTCTACGTTAGTTTTAACAACTATTCTTATATTCTTCATCTTTACGTTGTCACTTTTTTTTATAAAAAGGATATTTGGATCAACGAACAAGAAGATAATAAAATCCTTCAGAAAAATTGCTCAGCAGATTAATGCGCTAGAGCAAGAAATGCAGAGCTTATCTGATGAGGATCTTGCTAGTAAAACTGCGGAATTAAAACAAGAACTGAAAAATGGAAAAACACTAAATGACCTTCTCGTACCTGCATTTGCGGTTGTACGAGAAGCATCACGAAGATTCCTTAACATGAGGCATTTCGACGTTCAGCTAATTGGTGGCATGGTTCTCCATAATGGCATGATATCAGAAATGAAAACAGGAGAAGGAAAGACACTCGTCGCAACTTTAGCTGCATATCTAAATTCTTTAGAAGGAAAAGGTGTGCACGTCGTAACTGTTAACGACTATCTTGCAAAACGAGATACAGAGTGGATGAGTAAATTATATAATTCTCTTGGAGTTTCTGTTGCATTTATTACAAATAATTTGACAGACGACGAGAGAAAAAAGGCTTATAGCGCAGATATCGTATACTCAACAAATAATGAACTTGCCTTTGATTATCTACGAGATAATATGAAATTTTCTCAAGAAGATATGGTTCAGAGAGGCTTCAATTACGCGATAGTAGACGAAGTAGACTCTATACTGATTGATGAAGCGCGTACTCCGCTCATTATTTCTGGCCCACTTGAGGAAAATAATCAGATATATAAGCATATCAATAAAATAGTAATCAAATTAGTTGATTCTGACTATGAAGTCGATGAAAAGAGTAGAGCAGTGTTCCTCACTGAAAATGGCATTTCACGAGTGGAGGAATTACTAAAATCGTATAACCTCATTCCTGAAAATTCCTCGCTCTATGATACTAGCAATATTATACTGACTCATTATATAGATCAAGCACTTCGTGCACATAAGCTGTTTACTGCTGATAAAGATTATATAGTGAAAAACGGTAAGGTGGTAATTATTGATGAGTTTACTGGGCGCATGATGGAAGGTAGGAGATATTCTGATGGTCTTCACCAGGCACTGGAGGCAAAGGAGAATCTTGAAATTCAGCATGAAAGTCAAACTTTAGCATCAGTTACATTTCAGAACTACTTTCGTATGTATAACAAACTTTCTGGTATGACAGGAACAGCAGCAACAGAGGCAGAAGAATTTCGTGATATATATAGATTAAATGTAGTAAAAATTCCAACTAATGTGCCTGTTAAAAGAATAGATATTGATGATGAAATTTATGGCACAGAAAAAGAAAAATTTAGTGCTGTATTGAAGTTTATAGCGGAATGTCACAAACGCCTTCAACCAGTGCTTGTTGGCACTGTGAGTATTGAAAATTCTGAAAAACTTTCTGATCTTTTGAAAATCCATTCTCTTAAGCATTCAGTATTGAATGCTCGTTATCATGAACAAGAAGCATATATAATAGCGCAAGCTGGAATACCAGGCAGCATTACTATAGCAACCAACATGGCAGGACGTGGAACTGATATTCAGCTTGGTGGAAATGTTGAAATGATTGCAAAAGTAGAGCTCGAGAAAATAAAAAATGCTGATGAAAGAGAAAAAAAATATCAAGAAATAGTCGAAAGAGTAAAAAAAGATAAGGAAATTGCTATAAAAGCTGGTGGCTTATGTGTTATCGGAACCGAAAGGCATGAAAGCAGGAGAATAGATGATCAACTGCGTGGCCGTTCTGGTCGTCAGGGTGACCCTGGGCTTTCTAAGTTCTTTTTATCACTTGAGGATGATTTAATGAGAATATTTGGCTCTGATAGAATGAGGAATTTTTTACAAAAAGTGGGACTAAAGAACAATGAGGCTATTCATCATCCATGGATTAATAAAGCACTTGAGAAAGCACAGAAGAAAGTTGAAGTTAGAAATTATGATGTGCGGAAGTCTTTGCTAAAGTTTGATGATGTAATCAACAATCAACGTAAGGTTATTTTTAAGCAGAGAAATCATATTTTAAACAATGAAATCAATGATTTAGTTGAAGTATATAGTGAAGTAAATGAGGATATAATAGAAGGTATAGTACAAAGTGGTTATTACGAAGATTATGTTGAAGATATTGCAAAAGAATTCCACATAAGATACGGGATAACGCTTAATCTAGCAGAGTTTTTGAATAAACAAGAAGCCTTGGATTATATAAATGACAAAATACAAGAATTTTTTACTGAGAAAGAAAAATATTTCAATAGTCAACAAACTACAGATTTGTGGAATACGATAGTGAAACAAGTGATGATCATGACACTTGATCATTTATGGAGGGAGCACCTTTCGGTCTTAGAGAGCCTAAGACAAAGCATAAATTTGCGTGCCATGGGGCAAAAAGACCCACTGAACGAATTTAAACGCGAAGCTTTCTTAATGTTTGAGTCAATGCTTGAAAAGTGGAGGGAGCTTACCATTCACCGCCTAGCGCACTTTAAGTTGCTAGACAATCAAGAAATAGGCAATAGGTCACGCTCTACTAAAAATAGCAGACTTCCAAAAGTTTCAAGAAATGACAAGTGCCCTTGTAACTCTGGAAAAAAATACAAACACTGTCACGGTGCAGTTGCCGTAGTGAATTAGTTGTTGCAAGCACATTATAGCTGCTATAGCTAACCGAAGTAAGATTTGCCCGAGCACTGAAAGACAAAATCAATAGCCGAATTAATATTGGGCCAAAAGGTTTGTAGAGCCTTTCTTATGGCGTGCTTGATCAGAACTTCTCAATCGGATTTAAATCTGGCGAGTATGGAGGCAAGAACAAAATTTTACACCCAATATTTTCTATCAAATTTTTCGTCCTTGCAGATTTATAAAAGCTCGCATTGTCGAGAACAATAGTCTGTCCAGGTTTAAATACAGGAACAAGTACATTTTCTACATAAGCATCAAAAATCTCGCTGTTGCAGTAGCCTTCAGGAAGCTTTAACTTTTCCTTCATTCAGTGCTCCAATCATGCTTACCCTCTTGTATCTTGTAAAAAGCATCTAATGTTTTAAGCTTAAGCATTAGGTGGAGGAGGGAAGAACTCTGTTTCCCCTCTTAGATATAAAATCTGTAAGAAAGATAAGAGTTCCCTCCTCAAAAGTATAGGCTGGACGGTATCGTAGAAAGACCTAAATGGCTCTAATTCTGTATCCACAAGGTTAGCCTTACTTTTCGTTTTAAATGGTAACGTATGGGGTTATATATGATCAACAACTTTCTTGGAATTGATGTATCAAAAGATCGCTTTGATGTTTTTCTTTCATTCATAAGTAAAAAAGAAAAGCGTGAAACTAGGAAAAGAAGCTTTAAGAACGATGATAATGGGTTTCAAGGTCTGCAGAGCTTTCTACAAAAACATAACGTAGAGCAAGTGAAAGCTTGTATGGAAGCTACCGGTTGTTATAGTGAAGCTTTGGCTGAATTTCTACACAATGCTGGACATTTTGTAAGTGTTGTAAATCCTTATTGTATTAAATCTTATGCGAGGAGTAAGCTTGTAAGACAAAAGAATGATCAGACCGATGCAGAAATTATTGCTGATTATTGCCAAAGACAGGAACCTACTCGTTGGACACCACCTTCTCCTTAAATGAAAAAATTAAAACATCTTTATCGTTGCTCGGTTGCGTTAAAAGATGGATTAACATTCGTAAATAATCATTTAGAAAAGAAGGAGAGACTGCCTGAAGAAGTTGCAAATGCTTGGGAAAACCTTGCAGTGAACATAGAACAATCAATAGAAACAATAAAAAACTCCATACGTGAACTATTAAAACAGCACAAAGGGTTGTTGGAAAACTTTCAACTCTTATTGACTATTCCAGGAATAGGAGAGGAATCAGCAATAGCTATTTTAGCTGAAATTCCTGACACAAAGGCTTTTATAAATGCCAGACAATTGGCAGCACACGCTGGAACTATACCACGAAATATAACATCAGGTTCATCTGTATATGCCAAGCCCAGATTAAGTAAATCAGGTTCACGAACACAACGTAAGGCCATGTATTTTCCTGCTATAGTAGCTAAAAATCACAACCCTATCATTATGACTTTTTGTGAGAGGCTAAAAGAGAAAGGCAAGCATAATATGGCCGTTGTGGGAGCTGCAATGCGTAAGTTACTCCATATGGTTTTTGGTGTTTTAAGCTCAAAAAAGGCTTTTGATCCTGATCATATAAAAAACCGCAAAACAAGGTTATCTATGGAAAGCTTCCTTGTTTGATAGAGATTAAATGTAAAATTTGTATGTCAATAC
>NODE_27_length_4255_cov_4.684048
CCTTTCAATAATACTTTTTATTTTTGCTGCCTCTTCAAACTCTAAATTTTCAGCATGCTTCAACATTTGTTTTTTCAAACTGCTTAGATCATTCTGACTAAAATCCTCAATCACCACTTTTTCCCGTAAAGTATTTGATATAGGCTTTATTATAGTTTTTGGTACAATATTATGCAGTGTATTATGCTCTGTCTGTTTCTTTCTTCTCCTTTCAGTTTCTTTCAGTGCACGATCCATAGAATTAGTAATTTTGTCTGCATATAAAATTACTCTGCCTTCAACATTTCGTGCAGCACGACCTATCGTTTGAATGAGCGAAGTCTCTGATCGTAAAAACCCTTCTTTGTCAGCATCTAAAATTGCAACCAATCCACACTCGGGAATATCAAGACCTTCCCGCAACAAGTTAACGCCAACAAGAACATCTATTTCTTTAGATCTTAATTTGCATATAATTTCAATTCTTTCCAGTGCACCAATATCTGAATGTAGGTAAGTTACTTTCATACTGAGCTCACTCATATGCTCAGCTAGTTTTTCAGCCATTTTTTTTGTCAATGTGGTAATTAGAATACAAAACCCTTTTTTTATCGTCACTTGTGCCTCATGAATCACATCATCAACCTGACTCCCTGTTGGTTTTATGATGCAGATGGGATCTGTCAGTCCTGTTGGGCGGATAACTTGCTCTATAAATGCGTGATTAGTCTTTTCTAATTCATATTTTCCTGGAGTAGCCGAAACGTAAATAGTCTGTGGCCGTATTGCCTCCCACTCTTCCAATTTTAATGGACGGTTATCAAAAGCAGAAGGTAGCCTAAAACCATAATCTATCAATTTCTTTTTACGTGCTTCATTACCGCTATACATTGCACCTATCTGGGGAACGGTTACATGGCTTTCATCAACAAATAAAATTACATCTTTAGGTAAATACTCAAACAATGTAGGCGGTGGATCTCCGGCTTTCATTCCGTAAAGATAACGCGAATAATTTTCAATACCTTTACACACTCCCGTTGCCATCATCATTTCAATATCAAAATTAGTACGCTGCTCAAGGCGTTTTGCTTCAACAATTTTGTTCTGTGAATAGTAATAATCCAGGCGTTCATGTAGTTCTTTTTTAATCAATTGAACTGCTTGCAAAAGAGTCTCACGTGATGTAGTGTAATAGCTATTTGGAAAAATGGTGACTGTATCTATGCGTCTGATAATATTGCCGTTCATGGCATCAATCTCAGAAATTTCCTCTATTTCATCACCAAACAATGATAAACGCCAAGCTTTATTTTCATAATAGGCAGGAAATATATCAATAATATCGCCGCGCACTCTGAAATATCCTCGTTCAAATCTGACATCAGAACGTTTATATTGGAGATTAACTAAATTATTCAGAAAGTCATTAACATGAATCTTATCTCCAGCACTTAAAGTCAAGGTCATGCTGAGATAGCTCTCAGGCGAACCAAGACCATATATACAAGAAACACTCGCAACTACAATCGTGTCCCTACGCTCCAAAAGAGAGCATATAGCAGAATAGCGTAGCATATCAATTCTTTCATTTATTAAAGAGTCTTTTTCAATATAAGTGTCTGTTTGTGGCGAATAAGCCTCAGGCTGATAATAATCATAATAAGAAATGAAGTATCCAACAGCATTGTGAGGGAAAAATCCTCTCATCTCCTCGTAAAGCTGCGCCGCTAAAGTTTTATTATGTGCCATAATTAATGCAGGCCTGTTTGTTCTTGCAATAACATTTGCCATAGTGAAGGTTTTTCCAGAGCCAGTAACTCCAAGCAAAACCTGATCTCTTTTATTACTATTTAACCCTGCATTTAAGTTGTCTATTGCCTGTGGTTGATCTCCAGCTGGCTGAAAATGTGTAACTTTTTGAAACTCCATACCTTTATATTTTCATAATGTATTAATTACTAAACAATACATTTGCTAGTGTAAATAAGGTATGAAAGAATGAACATAATAAAACTCTATTTTTTCTTTTCATAGAGCCTGCTCTAAATCCTTTTGTTGGTTAATACAAAAAACACCGTCAAAATTATAAAGTATGTCACTATTTTTAACCCAAGTTTATGTCGGCGTTCCATTTCTGGCTCTGCTGTCCATTGTAAGAAATTTACCACATCATATGACATACTTTCAACTGTAGCTTGCCTTGCACCATCATATTCTACCATTCCTTCAGATAATGGTGGTGCCATAGCTAACCTGCCTGTTGAAAAATATGGATTAAAATATAAACCGTTCTCATCGTGTTCACCATTTTGATAACCAATGAGCAGTGAATAGATGTAATTTGCACCATCGTGCCTTGCTTTAACAATGAGTGATAAGTCTGGTGGAATTGCACCATTATTACTTGCTGCAGCTGCTTCTTTTGTATCAAAAGGTGCAATAAAATAATCCGAAGACACTCCCGGCCTATCAAACATTTCACCCAAATCATTTGGACCATCTTTCACTTGGTAAGAGGCTGCAATTTGTTTTACATCCTCTTCGGAAAAACCAACATCTTGCAAGTTACGAAACGCTATTCTATTCATTGAATGGCAAGCAGCACAGACTTCCTTGTATACTTTATAGCCACGCTGAATTGACTCTCTATCGAAAGATCCGGTAATTCCATTAAAACTCCAGTCAAATTTCTTATTTGGTAAAGGTTTAAACTCCTCTGCAGATAGAGAATTAGCGAAAAATAATACACAAAACACAGCAACTTTAACCAATAGCATCACTTCATCTCCGGCACGGAATCGCTTATTGTTTTTGGTAATTTTTTTGGTTTCTCATACTTACTAAGTAAAGGTAAAATTATCACAAAATATGAAAAATAATAAAGAGTTGAAAGCCTACTTAAAGTAATGTAAGGCTCCTTAACTTCTTGTCCCCCAAGCCAGGCAAGAAATGCAAAATTTATTGCAAAAACCCAAAAAAATTTCTTAAATAATGGACGGTAGGAACCACTTTTAACCTTTGATTTATCAAGCCAAGGCAAAAGAAACCACACTAAAATAGATCCAAACATGGTAAGTACACCAATAAGTTTATTTGGAATTGAACGCAGAATCGCATACAAAGGTAAGTAATACCACTCTGGCACTATATGTACTGGAGTTACCATAGGATCAGCCTCTATATAATTATCAGGATGCCCAAGATAATTAGGGGCATAAAAAACAAATGCAAATAAAATTATAAAAAATAAACCAAAAGTTATGCAGTCCTTTGCTATATAGTAAGGATAAAAAGGAATGGTATCCTTATCTGACCTGACTTCTATTCCACTTGGATTATTAGAGCCAAACCTATGCAGAGCAACAACATGCAACATAGCTAAAGCGATAATAATGAAAGGCATAAGATAATGCAGCGCAAAAAAACGATTAAGCGTTGGATTATCAACAGAGAAACCTCCCCATAGCCATAAAACTATTTTATCACCAATTAAAGGTATAGCCGAGAATAAATTAGTTATAACTTTTGCACCCCAAAAACTCATTTGTCCCCATGGAAGAACATATCCCATAAAGGCAGTTGCCATCATTGCAAAAAATATAAATATGCCAATAAACCATACCATTTCTCGCGGTCTCTTATAAGATCCGTAATATAATCCACGCATGATATGAACATAGACCACCATAAAGAAGAGCGACGCCCCAACAGCATGAGTATAACGTATCAGCCATCCATAACTTACGTCACGCATTATACGCTCCACACTATTAAATGCATGATCAACATGCGGAGTGTAGTGCATGGCAAGAAATATACCTGTTATTATTTGTAAAATCAGCGCTATACCAGCTAAAGAACCAAAATTCCAAGCATAATTTAAATTTTTTGGTACTTGATAAGAAGCAGTATGTTTTAGAAAAGAAAATATAGGCAGTCTATACTCTATCCAACCTAATATACCTTTTTCTTCTATTATTTCTTTTTTGCTATCATCTTCCATAACTTAAAGCTTTGTCATCTTAACTCATTGTATTGTAACAATTTAACGCTAATAAACAATAAAAAGTTTAAGTTTAAAGAGTAGATTTCACAAAAACAAGCACTCAAATTTGAGTGCTTGTTTTAAAGGGATTTTTGATGACATACACCTTTAGATATTGTTGAATTGCTTAATAAACTTCGAGGACATTGATCAAGTTTTTCAAACTCACTAATTATAGCTCTTTTCATAATGGTCCAAACGGGTTAAAATAAGAGTTTATAGTAGTGA
>NODE_28_length_4255_cov_3.114048
AGAAGACCTATTTATATAAAAAATGCTTGGATTGAACAATGGTAGCTAAAATAATTTAGATTTACTAGAACAGGTAATTGAATATGAAAAACAATAATTTAGTTTCATCTTATGCTAGAGCACTGTTTCATGTCTCAGGAAGCAGATTAGGTATTATAAGAAAAGAAGTAGAATTTTTGTTAGCTTTTTTTAAAGATCAAGATGTTTTTGTGTATCTATCTCATCCTATGGTTTCTCTTTTGCAAAAAAGAAGCGATACTTTCTATAAAGGAGAACTTGAGTGAAAACTTAGTCAAATTTATTATGGTTACACTTGCAAACAAGCGCTCCCGTTTATTAATCCTTATATTAGAAAAATTCTTAAATCTTGTAAGGGAAAGTGAAAATGAATTGGAAATTACTATAAAATCAGCAGAGATTTTAAAAAAACCTGATATAAAAATAATTACTGAATCTTTGAACTTTCTTGGTAAAATAATAAAAGTCAGTCATGTGGTTGATCCTTCTATACTAGGTGGCTTCGCAGTTAGGTATGGTTTTAACTTGATTGATGCTTCGCTTAAGAGTTATTTGGATAGATTGGTTGATTTGAGTAAAATGGAAATGTTGAAAATAAGGAATTGTATATGAAGAATAGCATAAATGCCTCTGAAGTAGTAAACATAATAAAAGAGAAGGTTGAGACATTTGATAATCCTATAAAACGAGAAAATATAGGTGAAGTAATTTCAGTAACGGATGGTATCACATTGGTCTATGGGCTGGAAAAAGCAAAGTTTGGTGAAAAGGTATCTTTTGCAAGCGGTGTAGAAGGAATAGTTCTTGATTTAGATCATGATACAGCTGGAATAGTTGTGCTTGGCAATGACCGTGATGTAAAAGAAGGGGACGTTGTAAAATGTAGTGGTGATGTTGTACAGGTGCCTGTAGGTCATGAATTATTAGGGAGAGTTGTAAATGCATTAGGCGATCCTATAGACGATGGCGGAGAAATTAGAGCCAAGAACAAAATGTATATAGAATCTAAAGCGCCAGGTATTATTGACCGTAAATCTGTGCATGAACCTCTGCAGACAGGAATTAAAATTATAAATTTGTTGATTCCTATAGGTAGAGGGCAACGTGAATTAATTATTGGCGATAGACAAATTGGTAAAACCACTATTGCGATTGATACTATTATCAATCAGAAGAAGATTAACGATGAGGTAAACGAAAATCAAAAAATTTACTGTGTTTATGTTGCTATTGGACAAAAAATTTCGACAGTAGCAAAAGTGGTGAATAAGCTAAAAGAAAGTGGAGCATTAGAGTATACAACCGTAGTTGTGGCTAGCGCATCTGACTGCGCGCCTATGCAATTTTTAGCACCTTATACCGGTTGCACTAATGGAGGATTTTTCCGTGATAATGGAATGCATTGCTTGGTGGTATATGATGATTTATCTAAGCATGCTGTGGCATATAGGCAGATGTCCTTATTGCTCAGACGTCCTCCTGGTCGTGAAGCTTATCCTGGAGATATATTCTATGTACACTCTCGCTTGCTTGAAAGAGCTGCCAAAATGTCTGATGAAAAAGGACAGGGATCTTTGACTGCTTTGCCGATTATTGAGACTCAGGCTGGTGATGTATCTGCATATGTTCCAACTAATGTGATTTCAATAACCGATGGACAAATTTTTCTTGAGTCTGAATTGTTTCTTAAAGGATTTCGCCCTGCAGTAAAAATAGGTTTATCGGTTTCTCGGGTTGGCTCTGCTGCACAATTGAAATCTGTGAAAAAAGTTGCTGGTTCTATAAAGCTGAGTTTGGCCCAATATAGAGAACTGGAAGACTTTGCTAAATTTGGTTCTGATCTTGATGCTACTGTTCAATTGTCCTTAAACAAAGGTAAATACCTTATTGAATTATTAAAGCAAAAACAGTATTCACCTATGCAAATAGAAGAGCAAGTATTGCTTATGTATATCTTTTCTAATCTGTATGGTCAATTAAATAAGGTACAGGTGAGCAACATCAATAGGTTCGAGTGTGATCTTATCAATTATTTTCAAACTGTTCACCCTGGAGTTTTAAAAAAGTTGTCAGGTGACATGAATGATGATATAAAAGATGATATTCTTGGTATTGTGAGTGATTTTGTCACTCAATTTAATTGCGTTTAGGCGGTGATTATGACTTCATCCATTGTTAACAAGTTTCCTATTACAAGGGAAGGTTTTGAGAGTATGCAAGTCGAACTTGAGAAATTAAAGGAAGAAAAACCTTCTATCATACAGGCTATTTCTGATGCTCGTGATCAAGGCGATTTATCTGAAAATGCAGAATATCATGCAGCACGGGAAAGATTAGGTTTTATTGAAGGCCGCATAATTGAGGTAGAGAGTAAACTTTCACATGCAGAAGTGATAGAAGTAAAAAATTTGTCTGGTGATACAGTAATGTTTGGTGCAACTGTTACGGTAAGTATGCTCGGTGATGATAACAGTGAAATAGAATATGTTTATAAGATTGTAGGTGGGTATGAAGCTGATGCTTCGAAGCAGTTGATCTCTACGGATTCACCACTCGGTAGTGCTTTAATTGGCAAAAAAGTTGGTGAGTATGTGGAAGTGATAGTGCCAAATGGAGAGAAATTGTATAAAATAGTTAAGATTGAGTTTAAGTAAATCATGGTACAAGTAACTTATCCTTCAATTAGTCTACCCGGTATTTCTTCTGTGGAAGATGTATTGAGGGATGCTAGTTCTGGTAAATTATTCATTTTAGTTGACGATGAAAACAGAGAGAATGAAGGTGATCTAATTGTATTAGCTGAGAAATTAGAGCCAGAACATGTGGCTTTTATGGTTAGATACGGTACAGGGATTGTTTGTTTAGCAATGACTAAAGTTCACATGAAAAGGTTAGGCCTTAGTTTCATGGAAAAAAAAAATATTGGTGAAAATCATACTGCTTTTACTACATCAATTGATGCACGTTATGGTATTACTACGGGTGTTTCAGCTGAGGATAGAACAAAAACTATACATGTTGCTATTGATAAAAATAAAACTCAGGATGACATTATAACTCCCGGTCATATTTTTCCTGTGATTGCACATGAGGGTGGAGTAGAGCAACGTGCTGGTCATACTGAAGCAAGTGTTGAGATAGCTAAGTTAGTGGGATGTAATCATTCTGCAGTTATTTGTGAATTAGTGAATGATGATGGATCTATGATGCGCTTACCCCAGTTGCTTGAATTTGCTGAACAACATAATATTAAGTTAACTACCATTGATAAACTTATCAGTTACGTTCAAAATTTAAACTAGCGTTTATAGATTCGTATAGTTTAAGTGTTAAAATATAAAATTCCTCAAAGTTATACAAACAAGGAATTTCCATGTCTAAGCTTTTTGTTTTACTATTTTTTTTCGTATACTGTAATAGCGCTTACTCTGTTAGTATTATTAGAGATAGTGAAGTGGAAGCGGTAGTTAAGGATCTAGCGCAACCTTTATTTTCTGCTGCGGGTATTGATAATGATAAAATAAAAGTTTTTATAGTTGATGATAGATCGATTAATGCTTTTGTAATTAACAATAATAGCATTTTCATTCATTTAGGGCTTTTACAATATTCGACTGAACCTTATGTCTTACTTGGTATATTAGCACATGAAATTGCTCATATATCTGCTGGTCATGTATTACAAATGAGTAGTGCTGTAGCTTATTTTCAATCAATAGCAATGGTTAGTTATATGGTAGGATTAGTTTCTAGTATTGTCATTAACCCTCAGGTTGCGAGTGCAATCTTGCTTAGTGGTGTAACGCTTAGTTCAAGGTTGTTTTTTAACTATTCTCAAGAGCAAGAGAGTGTAGCAGATAGCTATGCTTTAAGATACCTAGATGAATCTGGCTATGATAATTTGGGTATGAAAGAGATTTTTGACTATTTTAAGAGTATTGAGCATGAAAACACTGAAGAGTATTTCCGCACTCACCCACTTAGTGATAAGCGTATATTTGCTGTACAGAATTATAAGGTTAAAAACAATATAAAACCAATCCTTGCAGATAAATTGCTGAAGTTTGAGCGTATGGTTGCAAAGCTAGACTCTTTCTTTGCTCCTATTCATGTGTTATCTAATAAATATGAAGGTAGTTCTAAGTATGTAAATGCTGTAATTCACTATAGGCAAGGAAAGATAGAAGAGGCTATTACTAAAGTTAATTCATTGATTCAAGAGTCACGCAATGATCCT
>NODE_29_length_4197_cov_2.573877
TGATTTTATGAAAGAAGGTAAGAAAATAATATTTGAAGGCGCTCAAGGCGCATTTTTAGATATCGACCACGGAACTTACCCTTTTGTTACTTCAAGTAATACCGTAGCATCGCAAGCGATAACAGGCTCAGGATTATCCTACAATGCTCACATTATTGGTGTAGCAAAAGCGTATACAACAAGAGTGGGTAATGGTCCATTTCCTACTGAACAAAATAACGAGATTGGAGACAGCTTATTTTCTATAGGTAAGGAACTTGGAACAGTAAGCAATAGAAGAAGGCGCTGCGGATGGTTTGACGCAGTTTTAGTGCGCCAGGCCGTACAACTCTCTGGAGTTTCAAGCATTGTATTAACCAAATTAGATATTCTTGATTCTTTTGATACTATTAAAATAGGCACTGGTTATAAGTATGGCGGAAAAATGTATGATTATTTACCCGCATCACATTCAATACAAAAAGAATTAGAGCCAATATATGAAGAATTTCCTGGTTGGAAAGAGAAAACTCAAGGCAAAAGGTCAGTTAAGGAATTACCTGCAAATTTGATGAAATATGTGAGAAAAATAGAAGAATTAATAGGTGTACCAATTCATCTAATTTCAACCAGTCCAAAAAGAGAGGATGTTATTAAGCTTAAAAATCTATGAAAACGTCTTGTTAACTTTTATCTAATAAAAAACTATACTTGTGTGACTTCAAGCAATCTATTATGCAAAGTAGCAGCGTAAACGTACAGTGAGCAGTGTGATTTTTCTTAAATACATGTTGATTGTTATAATATAAACATAGTTAAAGGAGGCGTATTATGATTGCAGGTTTGACTAAGGGAGACAAAGCAGTAAAAGCGGAAAAAACAAGTGATCAGCTGAGAGAATTGTCAGTTGCAGAATATGTAGTTAAGTCAATACATGACTTGCAAAAATTGCATAATAGATTATGTTCATCACAGGGCAACAATTGTGTTAATGATAGAGAGAAGTTTGTCCAAGATAGTGATGGGCTTGGTATATTTCAATTTCTCAAAAGCTATATTAATGATGCAGAAAAAAATGAGCTTTCCATTAAGAACCTTACTATAATGAAATTTCTTCGCTCAATTATAGAAGATAGGGAACTGTATAAAAAGTTATGCAGTTTCGATGATTTTCTCGATTGTGAGTTAGAAAATTTGAGAGATAAGATAAGCTTATTAGCGCTTTTGAGAGAAAAGATGGACTTTACTGATATACAAAAAGCTTATGGTAATTGGCGTTTTAGTAATCTAATAGGTGATAATGATTTTAAGCGAATGTATGTGGATGAAGCAGTAAAAGAAAGAGAAAAGCCTGTTAATGAGGACTTTGAGAAAAATATAGGTAAATACATAGAGTTAGTAAAGGAAGGAAAAGAAGTTGCAAGTAGGTATTTTGGAAAATGGAAAGAGGACTTTCAAGTTTACTGTGAAGAAATTGACAATAATAATAAAGTTTTGAATATTAACCTTACTCATTACGACAATAGTGAGCCAACAAAGATTAGTGACGTTTTACAGCAAGAGAAAGATATTAAAGAACTGAATATCTATTGCAATAAAAAACATGAAATACACGCTCATAAAAAAGATAAGAAAAGATATTATGAATTTAAAGAAGGTGCATATTATGAAATGACAAGCACTTGGGCTGCAAAAGATGGATCAGGAATGTGTACCATGATTATGAATGTGAGTAGCGATGGCATAACTGAAATACTAAAATTTAATGGTGAAGATTTTGTTTCATCGAAGGAGATTCTAGAATTAATAAAGCAAAACGATGAATTATATATTCAAGGTCTCTCCTTATATGATGCTGTAATGGAATCACTAGAAGAGAATAGGGCTACTCCTATTAATCTTTACAATGAATCTATGGTGGCTTATCAAGGTAAGGAACCAGAGGGGAAGTTAGATCATAAAGTTGATGCTGATAATAGCCTTCCTTCTTCTCCTTCTATTAATAGCAATGCATTGGAAGCCAATTTACAGCACACTGAAACTCAACCAGAAATTGCTTCACAACAAATAACTGATTTACAAAACAGTTTTGGAAAAGAAGAGCGAAAAAACACGGAATTGCAAACTGAACTGGCACAAAAAGATGAAAAGTTAGCAAGTGTGTTAGCAGAGTTACAAGAGAAAGCACAAGAACTTAAAAATGTATGTGAAGCAAAAGGAAAGCTAGAGGGTAAGCTAAAAGGTGTTAATACAGAAAAGAAGGAGTTAGAAGACAAATTAAAAGAAGCAGCACACATAATGAAGGAAAAGGAGCAGTATATAAGCAATTTAAAACTTCAAGTGCAAGAGTTGAAAGATGAGCATAAAGCACAACTGGAATCTTATGAACAAGGGATATGCAAATTAGCATGGGAAGTTGAAGAGTTAAGAAGCAAGCTAGAGTGTGAGAATGAATGGGATGATAAAGTTGTAGAAATAGCTGATGGACTGGGAGAAAAAATTCATGCTGATGAACAAAGAAGCCTCAATAATCAATTTTATACTCCAACAAGAAATATTTTTAATGAGACTAATAATGAGTCTTGTGTTCCACTGGAAGAAAAGATGACGTTACTCAGATCTTCAAGCTCTGATGGCGGATATGGTAGTGATAATGGTTTATCTTCTAACATGAGTTCTATTGAACAAAGAAGCTTCAATCATCAATTTTATACTCTAGCAGGAAACGTTTTTAGTGAGCCTGATAGTGCCTCACAAAAGAAGACAGAGTTATCCAGATCTTCAAGTTTTGATAGTGGACTTGATAGCGATGAGGAAAATTGTGATAATGATTTATCTTCTAACATAACTTCTATTGAGAAGGTAGTAGAGAGTAGAAGCGTAGGTAGCTCGCTTTCCTCTTGCATTGTTAAGGAGATGATTGGAGTTAAGTTGCAAGAGCAATACTCAAGTAGAGTATAAAAATCTCCTGTATTGATAATAATTTAAAATCTATAGTAGACTGAAAAAGATTATTAAATTATAATACGACAATGATAAAAGAAGACAAATCAAAAACAATTTTTGAAGTGGAAGGGGCAGTAACTGCTTTACTACCTGCAGCAGAATTTAGAGTGAAGCTGGACAATGAACATGAGATTATCTGTCATGTATCAGGGAAAGTGAGAAGAAGTAAAATACGCATAATTATAGGCGATAGGGTGTTGGTTGAGATGAGTGTTTATGATAGGAATGCAAAAAAGGGTAGGATAATTAGAAGGCTTAAAGGTACAAGTGACAGAACGATCTCTAAATAATCTTATTCTTGCTTCATCATCGAAAAGGCGTATAGCTTTACTAAAACAAATAAATATTGAGCCAGGTTTAATTTTGCCAGCAGACATAGATGAAGTTCCTTTAAAAAAGGAACTTCCAAGAGATTACTCAATCCGTATGGCAAAAAGTAAAGCTGAGAAAACACAAAGTTCAAATCCAAATTACTTTGTGCTTGGTGTTGATACAGTTGTTGCTTGTGGTAGAAGGATACTGCTCAAAGCTGAAAACGTTGAGCAAGCAGAAAAATGCGTTCGCTTGTTATCAGGAAGAAGGCATAGAGTATACACCAATGTGTGTTTATTAACTCCTGATCAATCTAAACAGCATATTAGGACTGTAGTTACAATAGTGAAATTTAAGCGTCTCAGCGAACAAGAAATTAAATATTATTTAGCATCAGAAGAGTGGAAAAACAGGGCAGGGGGGTGCAACATACAAGGTCTTGCAGGAATGTTTGTATTATTTTTACGTGGCTCATACTCTTCTGTAATAGGGTTACCATTACATGAAACCCATTGCTTGCTAAGTAATTACTTTAACCTATACTAATACCATTGTCCTTTTTTTGTTTTTCTTCAGCAATAAGTTTAGCCCAGATTCTATTTCTATTTGCTAATGCAATTCTATTGCGATCAGGACTATCATTGCGTTCTGTTAAAGTATCTTTTCTTTCCTCTTCTACTATTCCAGCTTTCAGTTGTGCTGCATCTTTTTCTAGCAATTTATATAGTTCGCTATTTTTGTCTATAGTCAGATTAGTATTATCATTTTCTTGTTCTGCCACTTTTCTTTCTAATAACTTACGTACAGGGTCATATTTTTTACCTTCTTTTATTTCTTTCAACATACTTTCTGAGAATAAATCTTTAGTAGCCTGGTGTGAAGGTTCTCTCAATCCTTTAT
>NODE_30_length_4151_cov_5.578125
AAGCAACAAGGACAACATTGCAAATTTAGAGTTCAAAAGGGTTATTCCTCGAGAACTACTGCGTCAGAAAGCTGGCGTTGAATTTGTATATAATGTTGATCTTGGAGGTTTTTATGAATAATAGTGAGAGAAAAGAAAAATTGGAAACTCGTATTCTATCAAGCAGAGGTAGATCTTTGCTTGACTATGAGCTACTGGAGCGTAATCTATCTGAATATGCAGAAGGAAGAGAAGTTGCCAAAAGGCTAATGGAGCTCTTTAGTAGTTTAGGGAGGGTAATTAATGCTGATTTTCATGAACTAAAAAATGTTACAGGAATGAACGATGGAGCAATAGCAAGTATTTTTTGCCTGAAAGAGATTTTCGATAGGATATTGAAAGGTAAGTTAAAAAAGCTGTCGATTCTTGATAATAGAGAAGAGCTACTAAAATACTTTAAAGCAGCAATAGGACAGTCAAGAAAGGAAAGCTTACGAGTGGTATACTTAGATCGAAGTGGTCATTTAATATATGAGTATGTTCAAGACTGTGGAACTATAGATAGAGTGCCTCTATATGTGAGGGAAATAATAAAACAGGGATTACTGATTGACGCATCATCTGTTGCAATTTCACATAATCATCCAAGTGGAGATATAGAGCCATCTAAAGAGGATGAAGATAACACACTTACATTAGCTGCAACCTGTGAAAATGTAGGAATGAAATTAATAGATCATATAATCGTAACACAGAAGAGCCACTTTAGTTTTTATGACAGTGGCTTATTGTAATCTGTAACCCGGAAGGAAAGTTCTCTAGCTTTCCTTCTTTTTTTTCCACTTTATGAATTAAGAAATTCGCTGTAAGCTTGAACAAATAAAATTAGCAATGAAAGGTGGAATTAGGCAAAAAAATAAAGGAACTTAGGTTATACTGTGGCTTGACACAAACTGAATTAGGAAAAAGAATAGGTGTTTCATATAGACAGATACAAAGGTACGAAAATGGTTCAAATTGTATTTTAGCCAGTAGACTGTATGACTTAGCAAAAGCCCTATCGATTAATGTTGCTGATTTTTTTACTGATATGCACGCCGACTCACATGAAAGTTACGATGAAGAAATACTAAAACTAGTCAAAGGATATAACGAAATTAAGAGCAAAAGGTTACGTAGTGTAGTTTATATATTGGTAAAATCTTTTTCTCAAAGTGATAATACATAGCTAATATTACCTGATATGTAAAATGACCATACAACATCCTATCGATAAGCAAATAGCTGAAAGAATAAGAAAAAGAAGGTTAATGTGTGGTCTCAGCCAAAGAGACTTAGGAAAAAAGCTTGAAATTTCATTTCAGCATATACAAGGATATGAAACTGGAGAGGTAAGGCTTATAGTTGATAGGCTGTATAATTTGGCAGAAGCTTTGTCCGTTGATATGTCATATTTTTTTACCAAAGCCTCTGAAGACTTGCATGATAATGCCTTCCGTAGCGATGTGGGCAGCGAAGAAATATCAAGATTAGTAAGAGAATATAGAAAAATTCAAGATTTAACATTGCGTGATATTGTGCATTTAGTGATAAAGGCTATTGCTAACAAATATTACAAATTTTTAAGTTCAGCTATTTTTTATAATACAAAACACTTGTACAAGCAATACTAATTAAAGTGAATTATTTATGGTAAATTGGATTAAGTTTTAAAAACCACTTTACTTTGTAATAGTTAACCATTTATTTCTGATATACAAGTAGCTTTGTGAAACATAGCCACTTGTCTCCAATCAAGAACGTCCTACGGATGTCGTTTTGTTGTCTTTTAATTTATTCACCCAAGAAAAAGTCTCACTACTTTTAGAATTTTGGTCTCCCCACCTTCCACATCTAGTAAAGCTGCCTTTTTCCACTACTTCTTTAACAGACATTCCACCAAATAAACAACCTTGTCCTATGATTTCTCCTATTTTTTGCAACTCATTCCACATTTCTTCATCTTCTACCTCAATTTGTACTTGATGATAGTCTTCTGTGTCATGATATACCATTAAATTTAGTTCTCCTAGGCTAGTGCAAAGTGTTACTGTAAAAGCGCTGTTATCGGATATATCCACGTAATTTCTTTTGCCGTCCTTCCCAGTTTTTACTTCAACTTCACCGTCACCTATTTTTATAATATTGCCACCGAGATTTAAATCTCCTTTGCTTAGACCCAAATTTTTTGCACCTTCTACAACTTTTGCAACATCAACTATGCAGCTATGCGAAAATTCCATATAGAAGGTCTTATTATCAATTTCTACATTTTCAACAGTTCCTTCTATAGTAGCGTTCTCTCCGATTTCTCTGAGCTTTTTGAGCCTACTATATATTTGTGGCTCAATTTCTTTTTGCACTTTTTCAGTTATTTTCTTATCAACTTGTACATTAAAATCTGCTCCATGTAAGGCTAACTTCCTGATTATATCTTCTTGTTTATTTCCTTTGAACTCATCACGATACATCTTAAACATTGTAACGTTAGCAAGGCTAAAGCCATCTTTGTTGCAAGCATTTATTCTTATCCCTAAGTCTAAAGCTTCATCGATAACTTTACTTAACTCGTTTACATTTCTAGCTGCAATGGTTTTCTCCAAAAATTCATTTAGTTTCATATTTTCATATTCATTTAGCCTTATCTTGCATAAAGCTGATTGAAATGGATTGAGCTCCTCAGGATATGTTAAGACAGGTAATTTACTAATCTTTTTATTCGCTGTTGGAGCAGCTTTTATAAAATTAGGTAATAACCCTTCTTTTGCTATCCGCTCTACCGCTTTTAACATTTTACTAGACAATTTTTTACCATTTATTTTTTTCATTGTAACCCTCACCTAATTTCATTACTATTCGATCATATCGTGATAAATATTATTTAATTGTTAATATTGTACGACTTATTAATTAACTGTATATTATTATAACATGTTTTACGGGCATTTACACTAGAAAAGCACATCTTGTAAAAATTATTTCAATTTCAATCAAAGTTGGGTATTGTGATTGTAAAACTGAAAGAAATGGAGCTCTTGTCTTACTCCACTGAAAAGTTGAAGAAGCATTGTCAGCTACTTGATGATGAAGAAAAAATAATTCTATATGAGCAGCTCCTAGACAAGGCTAAAGATATACTTGAAAATTCAAGAGACAATGTCTCTGAGCTGAAAAAGATCAGTAAAGCTGCTGTAGCAATAGAGGAAACTACCGATAAAGAGTTGTTAGAAAAGTTTAATGATGATCACCCCCTAAGGGAAGTAGACATTTTAATCTATTCTCCTCAAGGAAACACTGAAGTGGCAAATTACCTGTTCAGCATAGATAACTCATCAGAGCTTTATGATTTAAAAAAAGATAAAGAAAAAGCTCTTTATAATGCAGTTAAGTCAAATGATGTTGAGCTTGTAAAAAAGCTGCTAATGATCCTTTTACCTACAGAAGTAGGTGATTTTGATGTAGAATACTTGGAAGAATTGAAAATATTGCTGTCAGGAATTCACAAGGAATTGCAATTATCACAAGATATGAAAAATTATCTTGAGAAGACAATAAAATTCTATAGTTTTTTATGTAGTAATTTTAACTTACTAGTTGCAAATCCCACTGACGTAAAAGCCATGATTGATCTATTTGCTGCTCAACCAAATATTGATTACCAAATAGATAAGCTTCTGCTTTCTTTTATTGTGAGAGATATTGAGGAAAAAAAGCTAAATTCTGAAATTAGTCACATGATAGAACTCCTTGAGCAGCATGAAAGATTTGCTGAGCTCGAATATAAGGTTAGAAGATTAAGATCAGAGTTTGCATGTGGCAAAAGCAGATACTCGGCTGAAGTAATACGAAATAGCATTGCAGAACGAGAAAAAGAGATGAGGGAAATTGAGAAAAAATACGTAAGGCCAAACGATTTAATTAGCGAGAGGCAGAAATTATTAAAGCAATTACTTTGCTAGCTTTTTTTCCACTTCATAAAATTTGTTGTAAATTTGAATAAGAGGTGAAAAGTGCAATTAGGTAAAAAAATAAAGGAACTTAGGTTATACTGTGGTTTGACACAAACCGAGTTGGGAAGAAGAATAGGTGTTTCATATAGACAGATACAAAGGTACGAAAATGGTTCAAATTGT
>NODE_31_length_4130_cov_4.331043
CTATGAGTTTCACCTTCCCTTCCATTATATCTCTGAGCTCTATTATTAGAGTATAACTTGATTATAAACTATATATAACAATAAACTTACTTTAATTTTTCTTCTTTAAATAATACGTGTCTTCTGACCACTGGGTCATACTTCCTAAACTCGAGCTTTTTGGGAAGGTTCTTAGGATTACGTTTTTTTACACAAAAATAGCCTGTTAGTTTCTCTTCTCCAGTTTTTGTTGTTTTAGTTGCAGTGCTAACTAGCTTGACAAGCAAAGAAGCATTTTTTTTCGCCATAATTGTTAGTGATATAATAAACTCTATGCAAGTTTAGAACGCAAAACACTGAAAGTCAACCCAATAATGCAGGTCGCAAAATTCTTGACAATCAATAATATATTAAGTAGTATAAAAAGATTTCAGAATGAAAAGCAGACGGTAAATAAGTGGCGAGTGATGGCAAAAGGTTGTTATTGATAGAAAGTACTACCTGTTCTAACGAGGTAAGGGTTGCCCTACTAGTTAATGGTAGGGTTGTAGAGTTTGAACAAGAATTCAAGGAAAAAAGACAATTAAGAGGTAATATATACGTTGCTTATGTAAAGCGTATAGAGCCTGCTTTGCAGGCCGTGTTCATTGAGTATGGAAAAAATAAGCAAGGTTTTTTGTCTTTTTCTGAGATATCTCTAAATTACTTTAATATTCCAGAAAAAGAGAAGGAAATTTTCCCTGACGAAGGCTATTCGAGCGGTGTGGACTGTTCAAATGATAATTGCACAGAAGAAGGCCTGGATTCTACAGCTAGTAATGAATCCAGCAGTGGTTTTGTGAGGGAGGTACCTTTACATAGAAAATATAAGTTACAAGATGTGATTTCAGTAAATCAAAAGTTATTGGTTCAATTAACTAAAGAAGAACGAGGAAATAAAGGAGCTTCATTTACAACATACGTAACTTTGGTCGGTAGATACTGTGTTTTCATGCCCAATTCCATAAGTAGGGGTGAAGTATCTCGCAGAATTGAAGATACCAACGTTAGAAAACAGTTAAAGGATATATTAAATTCAATAAATTTACCAAAAGGCTCAGGTTTAATAGTAAGAACAGTTGGTGCAGGAAAAAGTAGGAAAGAAATTGAGCAAGATTACGATAATTTGACCTTATTATGGCGAAATATCCAGCAAAACTTCTCTTCTTTAAATGTTCCATCATTAATTTACAACGAAGCAGATGTAGTTATGAGATCTGTACGTGACTTTTGTAGTAATGATACAGAAATTATAGTATCTGATAGAGAAGTTTGTGAAGCGGTAAGAAAATACACTAAAAATGTGTTACAAGGGAAATTGCGTCCTAGAATATATAGAGGTTCTGTTCCAATCTTTACTTACTATAGAGTCGAAGATCAACTTTTTGATTTATATAGCAATAGAGTAGAATTGCCATCTGGTGGGTCTTTGGTGATAACCTTAACTGAGGCATTTGTTTCAATAGACGTAAATTCAGGGAAAATGACAGGAGAAGATAACATAGAAGAAACAGCTTATAGAACTAATATGGAGGCATTATCTGAAATATCAAGGCAAGCGAATCTCAGGGGCTTATCAGGGTTAATAGTTGTTGATTTTATTGACATGTTGAAACTTGAGTATTGCAAAAATGTTGAATTTGCTATCAAGCAGGCGTTTAAAGATGATAGAGCTAAAGTTCAATTTAGCTTTATCAATGACTTTGGTTTAATGGTCTTTTCAAGACAAAGAATTAAACCAAATATACAGGAAATTAATACTACAGAGTGCTTACGCTGTAAAGGTATTGGAAGAGTGAAATCAAACGAAGTGGTTGTTGCATCGATACTAAGGGATTTGCAACATATTGCTAATAAAAATCAAAATAAGTCCTTTGATTTAATAGCACGCAGTGCAGTTATAGCGCACATTTTTAATAATAAGCGTGATATGGTTTCTACAATCGAAAAAGAGTTCAATATTACATTAAATGTTAGTATTGATAATAGTTTAGATGCAGATACATTTATTTTAAAGCAAGGAGACCATATTAATTTTAATGATTATAAGCCATTGCAGAATTCTGGATGTCAAATTGTGAATAGCAGGGATAAAGAAGCTGGTAGTTCAGATAAACTACCGGGCAACTTTTGGTTAACTAAATGGCTTTCGCGCCTTTTGGGCTCTAACAACTAAACGGGACTTGTAATTAACGAGTTTTATACTTATATATTTTACATCAGATAATATTTAAAAGGGAGTATTCATTATGGGAAGAGCAATAGGTATAGATCTTGGAACAAAAAATTCTTGTGTTGCAATAATGCAAGGCAAGGATACAAAAGTAATTGAGAATAAAGAAGGAGCAAGAACTACTCCATCTATAGTTGCATTTACTTCATCTGGAGAAAGGTTGATTGGCGCTCCAGCAAAAAGGCAAGCAACTACCAATGCAAGTAATACTTTTTTTGCAACTAAGAGATTGATAGGTCGCCAATATAGCGATCCTGAAATGAAGAATCTAGGTGTACCGTATAAGGTATTTGCAGCAAAAAATGGTGATGCATGGGTTAAAACAACTGATAGTAAAGAATTTTCTCCTAGTCAAATTGGTGCATTTGTAATACAAAACCTGAAAGAAGCAGCTGAGGCTTATCTTGGGGAAGAAGTAAAGGATGCTGTGATAACAGTGCCGGCGTACTTCAATGATTCTCAACGTCAAGCAACAAAAATTGCTGGATTAAAGGTCCTCAGAATAATTAACGAACCAACTGCTGCAGCACTTGTTTATGGTCTTGATAAAAAGCACGGACACACAATAGTAGTGTATGATCTTGGTGGTGGTACATTTGATGTTTCAGTTCTTGAAATAAGTGACGGAGTTTTTGAAGTAAAAGCTACAAATGGTGATACTCACCTTGGAGGGGAAGACTTCGATAATGCAGTAGTAAATTATTTACTGGGTGAATTCAAGAAAAGTAATGGTATTGATTTGAAAAACGATCCAATGGCTATGCAAAGAATCAAAGAAGCTGCAGAAAAAGCAAAGGTAGAATTGTCAAGTGCAATGGAAACAGAAATAAATCTACCGTTTGTTACAGCTGATGCAAGTGGTCCAAAACACTTAAATATGAAGCTAACAAGAGCAAAGCTTGAAAGTTTAGTGAATGATTTAATTGAAAGGACTATAATTCCTTGCAAAAAAGCTCTTGAAGATGCTGGTTTGTCTGCTAGTCAAATTGGTGAAGTAGTTCTTGTTGGTGGCATGACTCGTATGCCAAAAGTCATAGAGAAAGTTAAAGAATTCTTTGGCAAAGATCCACATAGAGGAGTTAACCCTGATGAAGTTGTAGCAATTGGGGCTGCAATACAAGCAGGAATTATTCAAGGTGATGTAAGAGATGTATTACTACTTGACGTAACTCCACTTTCTCTTGGTATTGAAACTCTAGGTGGAGTATTCACTCCACTTATTGAACGTAATACTACTATTCCCACAAAAAAATCTCAGGTGTTTTCAACTGCAGAAGATAACCAAACAGCCGTTACAATTAAGGTGCATCAAGGTGAAAGAAAATTGGCGGTTGATAATAAACTGCTTGGTCAGTTTAGTTTAGAAGGAATACCACCTGCTCCCCGCGGAGTTCCTCAAATAGAGGTGACATTTGTTATAGATGCAAATGGAATAGCGCATGTATCTGCAAAAGATAAAGCTACTGGAAAAGAGCAAAAAATACGTATTCAGTCTTCAGGTGGTTTATCGGAGGATGAAATAAATCGGATGGTGAGAGAAGCTGAGGAAAAAGCACAAGAAGATGAAAAGCGTAAGAAATTTATTGAAGTGAAGAATCAAGCGGATAGTTTAGTTCATTCTACAGAAAAATCTCTGACAGAATATGGTGATAAAATTTCTCCAGAAGATAAATCTGCTATTGAAAATGCAGTTAATGAGTTAAAGGAAGTGAGTAAATCTGACAACATTGATGATGCTGATTCAATACAACAGAAAGTTACTAACCTCTCTCAGTTATCTATGAAACTTGGAGAAGCTATGTATAAGGAATCTCAACAACAAGGTGGAGAAAGCTCATCCACAACAAATAATGAGGAAGAAAAAGTAGTAGATTCTGAT
>NODE_32_length_3992_cov_6.207772
CAATTGTTTATAGTTTTTACTATTTGTCTATCTATTAGTGGAGATTGGTATGACTATAATTCTGGATGCAGCACAGAAATACTAAAGGATTATTTCTTTTTTGATTATTTTTATCCAACTGCAGAACCTTATTGTGAAGTTGGTAATGAAATGTATGAGTTGATAAAAAATTAGATTTCTTTTAAACATCTTTACGGTTTGTAGTAACTATCTGCGTAGCTGAATGGTAAAGGGAGGGGGGTAAACAAAGTAATCTAAAATATAGAGAAAATACAACGGTGCTTGATACATAGCTATTGCGATTTTATCCTCTTTTTGTCATTTTAGTGCTAGAATGACATTCTGCGAGTGAAGTTTATTCTTTGATATATTAACTATAAATATAGAGAAGTCTTACTAAATAAAAAGGTGAAAGGAACCTCTGAGTAGTGAAATTTTGACTCTATATTACTGTAAGTAGTGCTGTAATAATGTTCTAACAAGCGCGACTTGGCTGAGTATAGAAAAAATTTAAAAAACCGCTATAATTTTACGTAATCTACCAATAAACACCTAAGTTTTTACTGGATTTTGTGATTGATCCTACAGTCAAAAACAAATTTTGAGTCATAAATACTTTTAGTGCCATAATAAAATAGGGAGGTTTGTCAAGTAAAGTTCTTTATTTCATCAGATGCGCTGCCAAATTGTTATGCAAGCAAGTTTTTTAGTTTTCGTATATCCGAAGTAATTCTTGTGCATTGGCCTTGATTAGAGTCGGACATTCTCTATCATTTAATAATGAATGCAATATTTCAATTGCACCTTTAATGTCGTTACTGTGTATCTTTACTATAGCGATAGCTTCTTGGCTTGAATAAGGGTACACTGCATTTGATTCTAAATTACTAATTTTATCTTTATTTGTTTTTTCACCGCTGGAGTGAAGTAAGCTCATTACTTCTAAGTATTGTGCTAACTCACGCAAAACATCAGGAGCATCTTTATCGTCTGCCAAATCATTATAAATAATAGATGCTGTGTCTGTTGGCATTGAATCTGAGATATGATTGAATGCGCGTTCAAAATTTGCTAAATACTCCCAATTTGAATCTATTTCTTCTAGCAGCGACTTATTATCTTTTTTTAAGAATAATACTTCGTAAAACTTGTCACCTGCAGTTATAGATTGTTTTGTGTTATCAATGTTGCGCAGTAAGTATAATGTGATGCCAACTAACATTGGCGCGAGTGCAAGCAGAAAGATGTATTTTTTCATGGTAATATTCCAAATAGTTATATATTTATACATTAATGCTTTTGATTTGCAAAAACATATTGACATAGTGATTATATCACATAATAATATTCTTAGAGTTGTTTGAATAGTTGGAGATTAAAATATTTCTAAAGTAGAAATAAAGACAGCAGTATTAAGCTAAATTATTTTTTGTCGGATTTATCCGATGTACCCTCAACCTTTTGTAGGTTGAAGTCTAAATTTGAGAGTTTGATCCTGGCTCAGAATGAACGCTGGCGGCAGGCCTAACACATGCAAGTCGAACGGAGTTATATTGTAGCTTGCTATGGTATAACTTAGTGGCAGACGGGTGAGTAATGTATAGGAATCTACCTAGTAGTACGGAATAATTGTTGGAAACGGCAACTAATACTGTATACGCCCTACGGGGGAAAAATTTATTGCTATTAGATGAGCCTATATTAGATTAGCTAGTTGGTGGAGTAATAGCCTACCAAGGCAATGATCTATAGCTGATCTGAGAGGATGATCAGCCACACTGGAACTGAGATACGGTCCAGACTCCTACGGGAGGCAGCAGTGGGGAATATTGGACAATGGGCGAAAGCCTGATCCAGCAATACCGAGTGAGTGATGAAGGCCCTAGGGTTGTAAAGCTCTTTTAGCAAGGAAGATAATGACGTTACTTGCAGAAAAAGCCCCGGCTAACTCCGTGCCAGCAGCCGCGGTAATACGGAGAGGGCTAGCGTTATTCGGAATTATTGGGCGTAAAGGGCGCGTAGGCTGGTTAATAAGTTAAAAGTGAAATCCCGAGGCTTAACCTTGGAATTGCTTTTAAAACTATTAATCTAGAGACTGAAAGAGGATAGAGGAATTCCTGATGTAGAGGTAAAATTCGTAAATATTAGGAGGAACACCAGTGGCGAAGGCGTCTATCTGGTTCAAATCTGACGCTGAAGCGCGAAGGCGTGGGGAGCAAACAGGATTAGATACCCTGGTAGTCCACGCTGTAAACGATGAATGTTAAATATGGGAAGTTTACTTTCCGTATTACAGCTAACGCGTTAAACATTCCGCCTGGGGACTACGGTCGCAAGATTAAAACTCAAAGGAATTGACGGGGACCCGCACAAGCGGTGGAGCATGTGGTTTAATTCGATGCAACGCGAAAAACCTTACCACTTCTTGACATGGAAATCATACCTATTCGAAGGGATAGGGTCGGTTCGTCCGGATTTTACACAAGTGTTGCATGGCTGTCGTCAGCTCGTGTCGTGAGATGTTGGGTTAAGTCCCGCAACGAGCGCAACCCTCATCCTTAGTTGCCATCAGGTAATGCTGAGTACTTTAAGGAAACTGCCAGTGATAAGCTGGAGGAAGGTGGGGATGATGTCAAGTCATCATGGCCTTTATGGAGTGGGCTACACACGTGCTACAATGGTGTCTACAATGGGTTGCAAGGTGCGCAAGCCTAAGCTAATCCCTAAAAGACATCTCAGTTCGGATTGTACTCTGCAACTCGAGTACATGAAGTTGGAATCGCTAGTAATCGTGGATCAGCATGCCACGGTGAATACGTTCTCGGGTCTTGTACACACTGCCCGTCACGCCATGGGAATTGGTTTCACTCGAAGCTAATGGCCTAACCGCAAGGAAGGAGTTATTTAAAGTGGGATCAGTGACTGGGGTGAAGTCGTAACAAGGTAGCGGTAGGGGAATCTGCAGCTGGATTACCTCCTTAGGCTTTGTACGTAATTCACCATTTCAAATAATAGTGTCATTATGTACTATACTGCTGTCTTTACTTCTACTTTATTTTTTAATTTCTCGATAACGAAATTTTATGAGTAATAGGCCTCTTTCCCCACATTTACAAATATATAAAGTACAAGTTACTAGTTTTTTTTCTATTATGCATAGATTGACTGGTATCTTGCTATTTCTTTTATTAATCATACTTTCTTGGTATTTTATATTATATGTTTACTCCCCTAAGTTAATTATAGTAAGGTGCTTAAATGCATTATTGTTCACTCCTGTTGCTAAATTAGCTTATATCTTATGCTTTGTAAGCTTTATGTATCATTTTCTTAATGGTATTCGTCATTTATTGTGGGATGCTGGGCTTAATTTAGAAATTGCTAGTGTTTTAAAAAGTGCTATATTACTAACAATAATGCTATTTCTTTCTACTATGGCTTTTTTATTTATATTTATATGAGTCAATCTGTAAATTCAGTACATCATTGGTGGATCCAGCGTGTTTCTGCGGTGATTTTGTTATTTTTATTTCCTTGGTTTATTTACTCATTTTCTTGCACATTTTATGTTGATAGCCCTTTATCTTTTAATGAAAAATTATTTCAGGCTATTAATCATCCACTAGAGCTTTTGTTTTTTGTTATACTGGTGTTTTGCATTTTTTGGCATGCAGTTCTTGGAATGCAGGTAGTGTGTGAAGATTATATAGACAGCGTACCTCTAAGGATTTTTACAATTACATGCATGAAATACTTATCAAGCATTACTTATATAGTCCTTGCTTTTACGACTTTTTTCTTTTATAGGCATATTTTCTTGTAAAGTTGCCAGTTCTATGTTAATATATTATTAGTGTACTAGTTTTATTATTGAACTATAGCGATTTTGGTTTAGCAATATGTTAGAGACATTGAAAAAGTGGGGAATAGACCTTACGCTAAAGGTGAAGGATCTATTTAGTTCATCTGAGTCTCAAGTTTATGTCAAAGAC
>NODE_33_length_3916_cov_3.564880
ACTCTTGATTTTACAACCCAGAAATACCTATATATATTTTTAATAAGATTAAGAAATACAGGTACTTTACTTTTATCAAGAACAATTATACTCACTAAAGCTACAACTAAAACTTCTGACAGACCTATATTAAACATTTTTCCTATGAAGCAAGTATTTTAACTCTTCTGATTATGAGTATTAATTTACTTAAATCAAGTTTATAAGCGACCATCTCATCTAAAAAGCTATTGTAGCGCTCTATATAATCCTTATCATTAATAGCCCAAGTTTGAACCTTGTCTACATGATTATCAGTAGCTTTTATAACTTTAACAGCTAGCTTATGTTGATAATTGCTTAAATCATCTAATAAATCATTAATTAAGCTGCGATCCCAATAGGAAGAATGGCTTTTCATCTTGCCAGCAACTGTTCTAATCATATCAAATCTTAGCAGCGACTTTAATTCAAAGTATATTCTACCAGCCTCAAGGATGGACAAAGATGTCTGCTCAGCAACAGATATAACGTCCAGCGCATAAATAAGAATACGTAGATCAGCAACCCTTTTTGCTAGATCTTTATTTATGTTAAGCTCTAACAAAGAAGCTAATCCATGATTATAGACCTCTAATAGGTGCTCATCTAAAATATCATGGCCTAAAGTTTCAATTGCACCCCTAAATTTTGTAACACCATCTAGTTCTACAAGATTAAGCTTACCAAGATTTTTCACTAACCAAAATGATACCCTACCAATAAATTTTTGCACACTTCTCACTACTTGCAAATATGAATCAACATCAATTTTTCCATCCAATTCATCAATTTTCTGCCAAAGGCTACTTAAATTATAAAGGTGATTAACAACGATATATATGTTAACTGCTTCATGTACTTTAATTCCAGTACTCTCAACCAAATTATTAATAAATATACAGCCCATCCTATTTACTGCATCGTTTGTAATGCAAGTAGAAATAATTTCCCTACAAAGTTGGTGTTTCAATATGGAATCCTTGAACTCTGTTACCATTCTTTGTGGAAAGTAATTTAGTAAGTAATCACGGCACAAAAAATCTTTTTCAGGTAGCTCAGAGTGTATAACTTCATTTTTTATTGCTGTTCTTGCATAAGACATCAGAACAGAAAGCTGAGGAGAACAGAAACCTTCTCCATCAGTTAACATTCTTGCTACCTCTTCTTCAGCTGGAAGAAATTCTACATCTCGGTTTAGCAGCCCAAATTTCTCTAAACTGAGTAATAATTTATGGTGCTGCTCCAACTTTTCTTTAGCTTGCAAGCACTCAAGAAGCAATGCTTTTGTTTCAATCCTGTTATGGTTTTCAAGTACCTTAGATGCAACTTCATCTATCATGCTAGCCAGTATTTCATTCCTTTTTTCCAAGGAAATTCCCCCTTCTTTCATAATTGCAACAAAAGCAATCTTGATGTTAACTTCAAGATCAGAACATATTACTCCTGCTGAATTATCAATAAAATCTGCATTGATATACCCACCTATTTTAGCGTATACTACCCTTCCAAGCTGCGTGCAACCAAGGTTGCCACCCTCTATAAACAAAGAAGCTCTAATATCATGACCGTTTACTCTTAATTCATTAGTTGCTTTATCACCAACCATGGCTTTCACTTTTTGCCTTAACAAAGGTGCCAATTCGTCCATTCCATATGAAGTCCACTTTTGCCTCGAGCAAATATCGAATCAAATCATTTGGAGATAATGTATCTTTCGTTATATCAAAGCACTTTTTCATTTCTTGAGAAATTTTTACTTGTTTGCTACTACGTTCAAAAACCGCGCCACCATGAGAAATCAAATCTCTATTGTAATCCATCCAAGTGGAAAACGGTAATTCAAAGAGCCGTTTACGCTCCACGAAACTCTTTTCCGCATCAGGATTTGGATCAACAAAAATATACATATGATTAAATGCTCCAATTAAACTCATATTTCTTGAAAGCAGCATGCCGTTCCCAAATAGATCGCCAGCCATATCTCCAATTCCAATAACAGTTGTATCCTGGTAAATATCCTTATTCATTCTCCAAAAATGGCGTTGTGCTGCAATCCATGCACCTCTTGCTGTAATACCCATCTTTTTGTGGTCATAACCTGCTGATCCACCAGATGCAAATGCATCTTCGAGCCAAAAGTTACATTCAGAGGATATTTCGTTTGCATAATCAGAAAATGAAGCAGTGCCTTTATCTGCTGCAACTACCAAATATGGATCATCTTCGTCATACCTAATCACATTTTCTGGTGGAGTTATTTTGCCATCAACTACATTATCAGTAATATCAAGCATTCCTCTGATGAAATTCTTATAGCATTCAACACCTTTCCTCCTTAAAATGTTTTTGTCTTTATAAACTTGCTTTATTACAAACCCACCCTTTGCGCCAACAGGTACAATGACCGCATTTTTTGTCATCTGGGCTTTCATGAGTCCCAAAACTTCAGTGCGAAAATCTTCCGTTCTATCCGACCATCTCAAACCACCACGAGCCAACTTCCCTCCTCTTAGATGTATTCCCTCAAAAAGGTTTGAATAAACATACAATTCACGGTATGGGCGCGGGTCAGGTAAACCATTTATTTTACTTGAATCAAATTTGATAGATAAGTATGGCTTATCATCTTGATAATAACTGGTTCTCAAAATTGCCATTATCAAGTTAAATATCGAACGCAAAACGTAATCATGTGAAACGTTGCTGATCTCTTTTAGTAGTTCTTCAATTTTTTCTATCAAAATGCTAGTAGTTTCTGCCCTATCAATATCTATTTTAGTATCAAATCTTGAATGAAATAATTCTACTAAATACCTTACTACTTTTGGATACTCTGATACTACTTTCTGGATATATTCTGGGTTATAGCTAAATGATGTCTGCTTTAGGTAGGCGCTTAGCGCTCTAATCAGAAGCACTTCCTTCCACTCGAGCCCAGCAATAATGATCAAGCTGTTAAAATAGTCATTTTTTATTTCCTTGCTGAACACTTTTACAAGTGTTACCTCAAACTGCTCTTTTAAAGTAATGTTGTCTATTAATTCATCAACTCTTGACAACACAAAATGATGTATCCATATTCCACCGTTGATTTCTATATAATAACCATTATGAGATAGAATCTTAGCCCCTAAATTCTTAGTAACCTTTAATATCTTTGACAATTCAAGGCCTCCGTTGCTTGGAGTGTAAACCTTCAATTGATAGTTGAGATTGTCACGAGTAAGCCTCAAATCAACTTCGCTGACTTTTTTCTTTCTCACTATCTCCAATTTTTTCATATCATAATACGCATCATGAGGTTCAAAATTCTCTTGATAACTTATCGGAAATGCCTTGCAATAGCGGATAAATATATCCTCAACAGTGCTAAAAGTATTATATAAATTGTCTATAAAACGATCTTCCCACTTTTCTGTAATGTTTCTTAACTTGTTTTCGATACGCAAAACTTCATCATCAAAAACGCTAGCGCTTTTGGTTCTTAGCACCACGTGTAATTTCATCAAATCATATTCATTGATAATGTGATTGTTATAAATATCTGAACTTTCTGCATTCGTTTCATCTTTCAATATATCGCGTATCTTAAACATTAGTCTTGCACTAGCATAACGCATCGGTATCAATACTATGCAACTAATAAAGTTCCCTACCTTTCTCAAAAATAATTTGACTCTTGGTCTAATCGCAAGAGACATGATCGAGGTGCAAATTTCAAATAACTCGTCTTCATTTGATTGGAATAATTCGTCACAAGAAAATGCCTGTAAAATGGAAATTAAAGCTTTATTGTTATGGCCACCAGGAACAAATCCTGCCTTTTTTTCTATTGTTGTAACCTTATCCTTTATTACCGGAATAGTTCGAATATCTTGCACGTCTGATATAGAAG
>NODE_34_length_3736_cov_17.983700
TACAAAGTAGGGCAAAGGATAAAAGAGTGGAGATTGATACGAGGATATACACAAAAAGATTTAGCGAATAAAGTTGGCATAACAAATCAAGGAATATACGAATATGAACAAGGGAGAGCTGCTGTCTCACTTGAAATGTTAGATGAAATAGCAAAGGTATTATCAATCAGTATCATAGATCTACTTCCCGAATCAGATGAGGATAGTGAAGCGGAAGAAAAGCTATCAAAGTTGATAGAAGAATACAAAAAGATTGAGAGTCGGGAATTACGCGATATGCTAATCAAGTCTTTATTTGAAGGTATACATGTTTATAGAGAAAAGGTCAGAGAGGAAAAGAAGATTGAAGTTGCAAGGAATTTAGTGAAAGAAGGAATTTCTGTTGATATTATCTTGCAAACGACAGGCTTATCAAATTATATGATTGAGAAATTTTTGTGATTTCATAAAAACTTAGCCAATAGTGGATTTTTTTGTGATAGAATATATGTTTGCTTCTGTAGGAAAAACAGCTTTTAGAGGATTTATCTATGATAATTCAGAGCATATTGGCTCAGTAAGCTACGAGCTGGGGAAAAAAATAGAAGGTTGTAGGATAGTACAAGGGTATACTCAGGCAAAATTAGCAAGCAAAATTGGTTTAACACATAAGGAAATACATAACTTTGAACTAGGGTGCAAGGCTATTACAATCAAAGAATCGTATATAATAGCAGGAGCATTGTCAGTTAATGTTATAGATCTACTTCCAGGACCAACAGTACTAAGAGAAAACAGTTGGTATGAAGATGAGGATAAAGAAATAGTCTATCTAACAAAAATACATAGAGAAATTAAGGATCAGGAATTACGCAAGAAGCTGTATCCATTAGTAAGGTTTGTATATATTAGCGAGAAAATTAGCCAAGAAGAAGCGAAAATAGAAGTAGCAAAGAATCTAGTGAAAGAAGGAGTTTCAGTTGATATTATTTCCCAAGTGACTCGCTTATCTACTTACGAATATGATGATATAGAGAAAGAAATTTGTACTGATTCTATACTCTACAAAGTGGGGAAAAGGATAAAAGAGCAGAGATTAATACGGGAATACACTCAGGAGGACTTGGCAAATAAAATCGGTTCAACACCTAAAGAAATACACGACTATGAACGAGGATATACAGACATTCCAATTGAAATATTATATAAGATAGCAAAGACATTATCAGTTAACATTAAAGCTCTTGGACTAACAGAATATGAAAATGAGCCAGTTTTTGGGTTTATAGGTAAATGCGAAAAAATTGAGGATCAAGAATTACTGGATACGGTAGCTAGATCTTTATCTGAAGGAATGCAAACTGGTAAAGAAAAGGTTAAAAAAGCAGAGAAAATCAAGATTGCAAAAGATCTAGTTAAGGAAGGTGTTGCTATTGATATTATTGTGCGAGCAAGTGGCCTAACTGCTGATGAGTTGGGTGAGTGTGAAAATTGAATGTGTTTAAGATATAAGTAAAGTTAGTTAATGATTTAACCAGCAGAATTTGCTAACCAACTTTTTTGGCTCAGTTGAATTTTGCTTGGTATAAATTAAGATATGAAATCGCAAAGTTTATCTATTAATTTCTGGTTGTCCTCTATCATTGCATTTGCCTCTTGCTGAAGAGATTTGATATTTTTGAGTGTAATATTGTCCATCTCAGTCGATGCTACTTTCAATTGCGATTGTATTCTTATATATTTATCGTCTATTACTTGTTCTAGTTGATAATCAACGCAATCCAATCCAGAGGCAAACATCACATTCAGTAGTGGCTTGATCCACCCTATTTTGCCAAATTTCCTTGAGTTAGCATACTTTATACTTCTATCTGTTCCACCAGTGCCTATTGATAGCAGTATAATCTCATCATTTGGAAATAACCTCTTACCACTTGCATATGCACAAGCCGCTGGATTATTTGCAAACACTCCACCATCTATCAATACTCTCTCTGTTTGGCTAATTTTCAGACGTTTTGGTGTGAAGTACGTTGGAGCAGCTGTTGTAGCTCTGAGTGCATCTTTCAACTTAATGTTTTTTTCTTTCCAACTTTTGAAGAAAAATTCACAACTATTGTGAATGTCATAACTGGTGAGTAGTAGATTACTCGCAACATCGGCCATAGTACTTTCACCAAAGTATTTGTTGAGAATAAATTCCATATTTCTATATGAGTACTGAGAACCACTCAGCCAAGAAGCAATTGATTTTCTCCAAAATGATGATTGAAAGATATATGCTCCATACTCTTGGTAAAGTTCAACCAAATCATTGGCAGAGTATTGAAGTTTATTGCTTTTACAAAGTCCAGCAACAATAATCCCACCGGTTGAGGTTCCTGCCATTAAATCAAAAATCTGGGAAATTGGCTTTTTTGTCCTAGATTCAATTTCTGCTAGAATAATGGCAGGTATTATCCCTCTAATGCCACCTCCATCTACAGATAAAATGTACTTTGTCACTGAAAATTTAGTTCTTATTTGTGTTTGTGAATAGCTTCAAGTTCGTTGACTTCTTCAGTGAGGTTTTTCACTCTCTCTTCAAGTCGATAGACTATTTCGATTAGTTCTTGGTTTTTTTCTACAAATTTATCATGGATATGTACACGTAGGTCGAGTTTTGCCAACCACCAGATTAACCCTACCATACGCGTCAAGTTAAGGAAATAAAGGTATGAAAGAGATAGAATAATAAGGTATAAGTTCTCCCAGATGTACTTTTAGTGAGAGAACCAATGAATAAAATAACTTGCTTATCAAAAAAGCTCAAAGAATTTTTTAATGAAAAAGCAGAGAAAATCTCAATTACAACAAGGTTTATAAAAAGAAAGAGAAAGCTAAAAGGTTCATCATTCGTAAAAGCCATGGTCTTGGGTAATATAGGGGTTGATAATTGTAGCGTAGAAACAATGTGTCAATTACTAAACGAGGACTCGATAGATATAACAAAACAAGGTTTGGATTTTAGATTTACTGAAGAAGCAGTGGAATTTATGAAAAGGATGTATAATGAATCTGTGATTCTCTTTAAAAATATCTTGCAAGTTGATTGCAAAATCTTACAGCAATTTAATAGTGTTAAATTATTGGACAGTAGCTATATTACTCTACCTAACAGTATGGAAGAGATGTATAAAGGTTATGGTACTAGCTACAGTGGCTATGAAAGCAATACTAAGTCTGGAATAAAGTTACAATTAGTTTTCGACTACATGAATCAGATAATAGACCAACTTAATTTAACGGAGGGGGTAAGATCAGACCAGGGATATAGGAAACATTTAAGTAATATATTAAGCAATGATTTGCTAATATCTGATCTCGGTTATTTTGTGCCAAGTTCTTTTAAACAAATCAATGAAATAGGAGCTTATTTCATAAGTCGTTATAAATCCGATACCAACATATATGATGTAGAAACAAATCAAAAAATGGAGTTATTAGAATGTTTAGAGGATAAGTTATTTTTAGAAAACGAGGTATTGTTAGGAAAAGAAGCAAAAATTAGAGTAAGAATTATATGTCAGAAACTAACTGAAGAACAGTCTATGGCCAGAAGAAGGAAAGCTAATAGATTAGCAAGATCGCAGGGATATACATCCTCTAAAAGAAATCAAAAATTGTTGAACTGGTCAATATTTATAACTAATGTTCCAGAAAATAAAATTAGTGCTGAGCAAGTATTAACGATTTACAGAGTAAGGTGGCAAATTGA
>NODE_35_length_3711_cov_8.410832
GATAAATTAATCTCTATATTAAAAAAGAATGATCGTTCGTTTGAAAAAGATCTAGAAAAATGCATGAAACTCCAAGCTCAAATAAATAGGATTTTGCAAAATCCAAATTTAGATAATTTTAAGAAGAGTGTAGAAAGTGCAAAATTAACGAAAGAGCTATATCAATATATAACAAAGCCAAGCATACAATTATTCAATTATATTACTCCTCTAGAAGAAAAGAGAAGCCTAGTTAAAGAAGATAAGAAAGCATTAGCGTTGAAATTTATAGAGCGTAAAAATGCTCTACTGCTTGTCCCAAAAATAAGTCTTCTGCCTTTAGCTCTATTAACTACAGTTACTATAGGTTGCTATTTTTCATGGTGGATCATAGCATTTAATATCATTGGTAATAAAGTCACTGGTTCATTAGTGAATTATTATATGGAAAAGTATAAAAACTCAGAAATTTCTACTGATGAATTCATAAGTAAAATTAGCTATATCGAGCTAAGCAGTAAACTTCTTATCAACTATCCTTTAGCTGCTTTTTCTGTTTATTTAGTTACAACAAATTTCATTGCTAATGGATTAACTGTTGGTGGGGCTATACTTGGTCCACTATTGTTATTGGCAGTATTAATTGAAGCATTAGCTCCTATTTTCTCAAAAGGCTGTGAAATATATGCTGACAAGCACACAAGAGATTTACTAGAAGAGGATCCAAGAGATAGAGTACAAAAGGAAACTAATCTGTTAGGACGGTATGATCCACGAAGGCTATTAATGCCGATAATTATGCCTCTTGTTAGAAAGTGTTTTGCAGAAGTGGCAAGCGAATTTGCTGAAAGGAATTTTGATGAGGTAAAAACTGATATGTCTGATGTTAATACTGAAGGACTATCTAATCCTCAAGCAATTGAATTTGCACAGCAAACAGTATAGTATAAGCTTTTAGCTCTATGCATGGACTCAAAAAAAGCAGAATTAATATTTGAAAAATTTCAACAGTCAAATCCTGCGCCAAAAATAGAGCTAAATTATACCAATCATTTTACGTTATTAGTTGCAATAGTTCTGTCAGCGCGGACGACCGATATAAGTGTTAATAAAATTACAAAGGAGCTATTTAGTATCGCTGATACGCCAGAAAAGATGTTGAATCTTGGGCAAAGTGAGCTGAGAAAATGCATAAGCAGTATTGGTTTATATAATTCTAAAGCAAAAAATATAATCGGGCTCAGTAAAATATTGATTGAGCGGTACAATAGCAAAGTGCCTACTAATTTCGATGATTTGGTATCTTTACCAGGGGTTGGGAGAAAGAGCGCTAATGTGTTCTTAAATTCAGGGCTTGGTATTCCAACATTGGCAGTTGATACTCACGTTTTTAGAGTGAGCAATAGAGTTGGGCTTGTGAAAGAAAAAGATGTACTTAAAACAGAGCAGTCTCTTTTGAATGTAGTGCCAAAAAAATACCTACTTTATGCTCATCATTGGCTAGTTTTGCATGGTAGATATGTTTGCAAAGCGCAAAAACCTTCGTGTGAAACATGCATAATTCATGATTTATGTGAGTTTGAATGCAAGAGGTTAGTATCTCTTCTTTTGTAATTCAAGTAGCTCACAGAGGTGAAAAAGATTACTTTACACATTTTCCCATTTTCCTTATCATGACGTCCAGTACAATGTTGCAAATTAAAAATCTCTCCATCCTGTGCTGGTTCTTCGATTCTAAACGCCACTTCTACCTGGTCATAACCAATCTGAATTCGTTCTACTAATGCTTTAATGATGCCACGCTTAGTTTGCCAATCTAGCTGTTCCAAATTAGATTTTACACTGGAATAAAGACTCTTTATACTGTTGATGATAAGGTTCATTCCCTTCTCTATTGCTTTTTGATCAACTACCTTTTTCTTCTCTTCTTCTATCCCTCTTAAGCGTTCCCTCATTCTTTTCATCGTCTGTTTAAATTCTTCCTCACTTATATATCCTTTATCTCCTACATTTTCTTGACTATAATAGTCTTCCATTAACTTTTCGATGCCTTGTTTTATTTGATTTTCCCTTCTTGCAAACTTCTTATCTGATGATTCATCATTTTTATTTTCTGCAATTCTACGGTGATACTCATTTTTTATTATCTCTGGGTTTTTTAGTAAATTTTTCACCTTTTCCCATATAGCTGTTTCTAACATATCTGTACGGACCAATTTATTAGTACACTTCTCCCTACCATCAGTAATACGTATAGTACTACTACAGCGATAATAGCTAAACTTTTTTCCCTCAACTCCACATTGTGCACCACTATACGCATATCCACAGTTTTGACACACAACTAGACCTTGTAATAGATATTTCTTTTTTCCTCCCTCTCTCTGCATCCTTGCTCTTTTTCTATTTTCATCCAGCTGCTTTTGTACTTTATTAAATAACCCTTCATCAACTATTTTTGGTACTGGTATATAAATCCAGCTGTCCTCATCTGTGCGACAGATAGAAACCTTTTGTTTATTTCTTTCTCTTTTTTCAACCCTCTTTAATTTACCAAACGCTGCTTGTCCTTTATATGCTGGATTTCTTAACACCTTCCAAATTATTATTGGACACCACACCTTCTTTCCAGTTCTTGTTCTAATTGACTTATCTCTTAGTCTACGTATCACTTCCCTTATACTTATTCTCTCTTGCCCTACCCACATGAATATCTGCTTTACTATTTTTGCTTCCTCTTCATTTATTTCAAACTTTGTCTTTTCTCTATCTACATGCTTTATACGATTATAACCAAAAGGTGCAATGCCAATTACACTTACACAGCCTTTTTTTGCTCTATGGAGTTTTCCCCTACGACTACGTTCCATAATCTTTGTACACTCATATTCTGCCACTAATCCTTGCATTCCCAATAACAATTTAGACTCTGGATTATTTTCAGTCTTATGATTTAAGAATATTACTTCTACTCCTGCTTTTTCAAATTCATCAAGTAGTATCATTTGATGTGCAGATTTTCTTGATAGTCGGTCAGGTGAATGAATATAAATTTTATCAATTTGATCTTCTCCTACTTTATCACGTAATGCATCTAAACCTTCACGTTCTAAACTCCACCCACTAAGCCCATCATCCTTAAATTCATACTCATTCAGTAACTCATGCTTATCTGCAGCAATTCTATGCTTGAGCTCGGCAATTTGACTCTCTATTGTATTGTTCTGCGCTTGACTCTTCGATGAAACTCTTGCATATAAGGCCACTGTTATCATTTTTCTTTATCTCCTTTTCATTGTTTCTTTTTACCGCATACCTTAGTAACAGCTCATAGGCGTCTGCTAGATGTTGTTCCGCTAATTCATCTGGCTCGTATCGGCAAGTTAATGTTCTTTTTCTCATAGTTTCTCCTGCAAATGTTTTTGTAGTGCAAGGAGCCTTACCACTCCTTTTTTCCATCAATCCATTTACTCTTATGAAAAAGACCAACTTTTATCAGCTACAGCCTTCAAATTTGGTCTAGCCCTTCCTTTACCAACTGCTGTTGCGCTTTCTGATACGACTCTTATTTTTTTAACAAACTTTCCATTTTCTCTGTTTCTTTCTTTAATACCTCGGCTATTTCTTTGCTATTTTTCGCATAATCCATCGCTATCATTCCAAATTTATCCGCTTGCTCTATTTCTCCTCCAGCTTTTACCAGCTCCTCCACTATTTCTTTTTCACCTACCA
>NODE_36_length_3691_cov_4.969197
CGATCAAAACCATTTGCTCTGTGAATTATTTGTCTAGTTATTTGTGAGGATTGGTTTCACTTCGTTGACTGTATATATACCCATTGGAAAGATTCCAAATTCCTTATATCCTAGTGCTATGTTCAATTCATTCGGAATATCTATGTTTTCATCCCTGTAATCAACACACACTTCAACTACATCGTCTATTGTCCCAGATTCATCTGTAAGGCGCAATGATATAACTCTATCTTTAATTGATTCACATTTATCTATTATAAAATCTGGCTGCATTAATTCCCAGATCTTTAATTTTAACTTTTGTACTGTTTTCTGAATAACAGGAAGCTTTATCTTTAATCCTGCAGGCAAAAAGCTTCCGTATTCTGCCAAACCTAAGTTCTCTGCTAGTACTAATTCCACTACTCCATCAGTAAATCCGTAATGTTTCCAGCAAATCAGATCTAACATCTCATTTTCTTTACTCACATAGTATACAGTCATCTATAGCTTTTTAAACTCAAACTAAATTCAACTTTTCTTGGTAGTCCATTAGGTAAAAAATACATCTGCTTTTCTTCTAACCTAGTAATTACGAATTGTCCTAAAATATTATCTAAACTATCTACTAAAATATGTGGTTTTTCAGCTTCTTTCACACTCTTTAATTGATTTAGCCCGTTGAGATTATGCAGATAAATCATTCCTTCTAAATCTATATTTTCTACACCTTGACCGATATTTTGTAATAGTGGCATATTTTCAATACACTCAATCGTGCTCCAACGATTTTCTCTGCTATACTTTAAACTTGTGGGAGCAAACTTATACGGACCAAGAGATAGCATCAATAAAATGTCTCTACCGTATCAAATAAAACATCACGTGACTTTTCTCTTATCCTTTTTATTACTTCATCTGCAAGACTACGAACATCTTGGTTAGGTTCTGCTTTAATGCTGATAGTGTAATTATTAGTGATGTTCTGAGTTTTATTTTGTTCTTTATTTTCAAACTTACTCCTTGCAAATATCTTATCGCTCTCTGTCTCCTCAATAAGGCTTTTGACTCTGAAGCTATTTTTATTTCTCTTTGAAAATTCTTTAATTATACTGTTACCTAGCACAGGATTTCCACTGTTGAGAATATTACTCTTTATGGGAGTATGGACTGCTTTTATTTCAGTTTTTCTTTTTTCAAATTCTTTCAGTGGGCTATTTTCCAATACTTTTCCAAATACACTTTCCCCTATCCATGAAAAAGCTTTTCCTATAGGTTCAATGAGTGATTTCCACAAGCTAGAGAAAAAGTCTTTCACCTTTTGCCAGTTAGCTATAACAAGAGCTGCACCAGTAACAAGTCCAGCAACTAAAAGTCCTATAGGGTTAACGAGTGTTATTGCTCTTAGTCCTGTTACTACTGCAGGAAAAACTGTAGCTGATAAAAATGAAAATACTCCAAGTAGGTTTGCTTTCAGACTAAAAATCGTACTTCCTAGCAATGTAAATCCGTATCCTAGTCCTACTGCTACAATTTTTAAACTTATCAAGGATGCTACAGTACCCATGATCGCCGTGGTTAAAGTTGGATATTTTTCTGCAAACTCTGCTATATATCTAGTTTTTTCTTGTAAAAATTCAGCTATAGATTTTAAAGTAGGCAACATCACTGAGCCCAGGTTCATACCAACTTCAGCTATTGCATTTCGAAGAAGTCGTAATTTATTAGCTGTAGTGTCTGCACGATTTTTGAATTCTTCTTGTAGAGAGCTCTTGTACTTTTCTGTATTAGCCAATAACTTTATTGCATCCTCATACTTATTAAAACTTCCAGCTAATAATGCAATATCATCTTGATATTCCTGACCGAAAAGTTTCATAAGGATTGTAGAACGTTCCTGGTTATCCATTTTCTTTAGAGTTTGAAAAAAATAGAGTAATGCTTCTTCGCCGTTTTCGCTTATTCTTTGTACTATTTCTTCTGCAGTTATTCCCATTTGCTCTAATGCTGCTTTAAAATCCCCTCCTTGTTCTTCAGCAGTCTGAAGTTTACTAAGTAGAGCATTTATAGCAGTTGCAGCTTTTTCAGGTGTTTTACCTAAGCTAATGAAAGCATTTGCTAAACTACTTGTTTTCTCGATATCCAAACCAAACTGCTTTGCAGTACCACCAACTATTGCTAGAGTTTCAACCATATCTCTTGCTTTAGCAGCAGTGTTATCTGATAAGTGGTTGATCACATTACCAACATGTTCCATTTTACTAACATCAATGCCATAAACGTTAGAGAGTTTAGCTATAGAATCACCTGCTTGCTCTGCAGACATATCAAATGCTGTAGACATTTTTGCCACTGTTTCTGTAAACATAAAAAGATCTTCTTTCTTGATACCAAGTTGACCACCACTTGCAGCTATTTGTGCCAGTTCTGCGGCTGATAATGGTATAGTACGTGACATCTCTTTTAACTTCTTTGCAAATTTAGTTGCTTCATCCGTTCCTTTTTTAAAATCTACCACTTTTGTAACATCAGCCATAGCACTTTCAAAGTCAATCGCAACTTTAACTGGAGCTGCAAGCGTTAGCCCTAGCCCAATAGTCTCTATAATTTGTGACTTAAAATGTGCTTTGCTTGCTAAAAAACTTTGGTGACTACGTATTGCAGACCCAAGCTTACCATACTTACCTTTTAGCACTTCAATAGAAGAACCAAGTTTATATTGATCACTTACTAATGACTTAATATTTCTTCCACTTTTCCTTACTTCTTCATTAAATGAATGCAAAGCATCTCTCTTTTTCAAATATGCTTCTTTTGCTTTTGTTGCAGAAAACTTAGCTTTATCAAATTCAGCTTTTAAAGTTTTGCTCGGTTTCTCTATTGCTTTCATTTGTTTAGCTAAAGATTTTACTTGATCTTCAAAGCCCTTCCACGACCTCCTGCTAGTCAAAACATCACTACCCAACTGCTTAAATTTTGATACTGATTTTAAAGATGAGTCAAGCTTTCTTATATTCTCACCAAGATGAGTAAGTTGACTGCTACTTCCTTTTATTACAGTACTGAAACTGCCATCTAAAACTGCTCCGATTTTTATAGATAATGTTGACATTGTACCTTCCTCGCTGCTTTATGCCATAAGATAAATTCATTAATCTCCATATCAAGTATTTGTTCAACCCCGCCTCCTACAACAGAGCTGAACATTAATACTTCTGACCTCAAGTTCTTTGAATAACTGGTGAAAAAAAATCCTTGAGCACCTCTTGTACTTTAACATAATCAGCAATATCTAACTCCTCAATTGATTCTTTTGCCACTGATGTTAAGTTCGCTGTCAGAGTGACTTCTTTACTTAAATCACTACCATTTAGACGATCTATGGCAAGATAATCCCTAACTTTTGGACGTCTAACGGTAAGTTCTGAGACAGAAATTCCATCAACTGTAATTGGGTTGTTTAGTGTTATAGTTTTCATAAAATTCTCCTAAAAAATAAAATATTTTTACACTTTTAAAGTTATTTTAATATGCTTCTCCTTAAAAAATAAAATTTCAAATAAGTTTTCATATTCCTAAAACCGTTTGCAGCAAGGCCATTTGATCAACGCCAATTATCTTTCTAATCATATTTTCAGCATCGATTTCTATTAATTCATTATACCAATCTCCACTAATAGATAGACAAATAGTAAAAACTATAAACAATTGA
>NODE_37_length_3647_cov_2.630568
GTTCGTTCAGCTAATCCTTTTATTTTCTCAGATCTACCGATTAAACTCTTTGGCTTTTCTAAAAACCCACCAAAAACTATTTTTATCTGATCTCGTAAAGGAATTGGCATACTGGGATCATCTAAAGATGTAAATTGACTTAAAAATTTGTGCCATTCCATTCTCATATCTTGTGCTCTTTCAGCTTTATATGTACCAGAGCTGTTGTCACCAAAGACTGCATGAAAAAAGCAATTGCCATCACCTACAGTATCATATGGAACAACTTTATATTGCTTATCTTTTGCTGAATTTACATCTATCCCACTATCTCCTGAAGCATTAGAATTTCTACGACTATTGTTACTTGAAGCAGGTTCACTGCCTGGTACAATACCACTATCCCCATCTGGGGTTTTTGGATTTCCTTGATTATTTACAGCTTGCTCTTGCTTTGGTGATTTTAATAGCTCATCAGTTTTAGCATCGCTTTCTTTTCCCTCTGAAACTCCTTTTCCATCAACATAATCTTTTACCAATTAAAATAAAGGTTCAATAACCATCTTGTATGTTGCTGTAAGCACTATTCCCATTAAAATCCAAACTATAGGGTTGGAGATGAGCGTAGCAAGTGGTAAGGTTAAGAGGAAAGATCCCATTATCAATCCCAAACAGCCAATGGTAAATGTAGTTGCCAAATATATACAAAAAGCGTAGACAGCAAATCTTCCACTAGCCTTAAGTTTAGTGAAGTGAGTACTCTCTTTAGATTTATTGTATCTTTCTATGATGGCTAACATATTATATTTCACGTTTATCAATTCTAGCAAATTATGAAGGTAAAATCAATATTAGCATTTATATGTAAAAATATTGAGCATTCAAAGCTTTTGAAGTAGAGTAATGATGTTAGTAATAGCACAACATATGCATGATATAGAACATATACGCAAAAGCCCTGAAGGATTTGAAAAAGCAATAAAAAGCAGAGGGGTGAAAGAATTTACTACAGAAGAAATATTAGAGATTGACCATAAAAAAAGATCACTGACTACTAAATTGCAAGCTTTAAATAAGCAACGAAACGAGGTCACGGAAGAAATAAAGAGGCTTAAAATGAACAAAAGCCCATGTGAAGAACAAGTAAAGTTATCAAAAAGCATCACAAGTGAGATAGAGACAATCAGCCTCAAGGAGCAAACAGAAAAAAATAAGTTAGTGGATATTTTATCTAACTTACCAAATATTTCTGCACAAAATGTACCAATAGGTGAAGATGAGAGCTCCAACGTAGAAATCAGAAAATATGGAAAGAGAAGAAAATTTGATTTTACACCAAAATTTCATTATGAACTCGGAGAAAGGTTAGGCTTGATGGATTTTGAACAAGCAGCAAAAATTTCTGGATCAAGGTTTACAATACTAAAAGGACAGTTAGCTAAGCTTGGACGAGCATTAATAAATTTTATGCTGGAAACACATGTTAATGAATTTTCCTATACTGAGGTGTATCACCCAGCCCTGGTGAAAAACGAGGCGATGTATAACGTTGGTCAGCTACCAAAATTTTCTGATGACTCATATTTAACTACCGATAAATTAAGATTAATTCCCACAAGTGAAGTAGTTTTAACAAATTTAGTTGCTGACAAAATAATAGAAGAAAAAGAACTGCCTATTCGTTTTACTGCATATTCAGAATGTTTTCGTAAAGAAGCTGGCAGTGCAGGACGAGATACAAGAGGTATGATAAGGCAACACCAATTTGGTAAAGTGGAGTTGGTAAGCATCACAACTGAAGACCAGTCAAATGATGAGCTTGAACGCATGACAAATGCTGCTGAGGAAATATTAAAAAAATTAGAACTACCGTATAGAATAATGCTGCTTTGTAGTGGTGATATGGGCTTTGCTGCACAAAAGACTTATGATATAGAGGTATGGTTACCTGAGCAAAATAAGTACAGAGAAATATCAAGCTGCTCAAATTGCGGTACGTTCCAGGCAAGAAGAATGAACACTAAATACTTCTTAGAAACTGACAGAAAAACAAAAAAATACGTTCACACTTTAAACGGCTCAGCTTTAGCCATAGGAAGAAAAATTGTTGCCATAATGGAGAACTATCAAAATTACGATGGGTCAGTTACAGTACCAAACGTGTTGCAAAGAAACATGAGTAATGATACTGTTATAAGCAAACAATAATTTTGACATATAGAAAAGCGAGGAAATAAAAATGAAGGTTCTGGTGGGCGTGAGCATGCTTTACTTTGGGCTTTAAAGAAGTCTCCTACCTTGACTAAGTTATATGTTACTCCTGGTCGCCCGGCCATGGAAAATTTTGGAGTTCTTGTGAATATAAATATTCAAGATTCAGTGGATGTTACACAATTTTGCAAGAAAGAAAATATAGAGCTAGTGATTATTGGTCCAGAGCAGCCGATAATTAATGGGCTTGCTGATGATTTAACTGCGGAGGGGATAAACGTTTTTGCTCCAAGTCAAGCAGCTGCAAAACTTGAGGCATCAAAGTCTTTTACGAAGGAACTATGTAAACAGTATGGTATACCAACTGCAAAGTATGAGCGTTTTATTGATGAAAGGTTAGCTAAAAATTTTGTCCGTAGTAATAAAATAAAATTTCCGCTTGTAATTAAAGCAAATGGAATTGCAGCAGGGAAAGGCGTCATAATATGCCACACAGAAAATGAGGCTTTTTCAGCAATAGATTCAATGCTAGTGGAGAAAAATCTTGGTGAGTCAGGTGAAGAAATAATCATAGAAGAGTTTTTAATTGGAGAGGAAGTAAGTTTTTTTGCTCTTATTGATGGGTTGAAAGTAGTAACCTTTGGTTGTGCAAGAGATTATAAGAAAGTTGGTGAAAATAACGAGGGCCAAAATACTGGAGGCATGGGGTCATATTCATCACCTTCGATTATAAGTAAGGACATGGAACAAAAAATTATACAAAAAATAATATATCCTACAATTCAAGCACTGACTAACATGGGAACATCCTATAAAGGAGTACTCTTTGCTGGTTTAATGATTTGCAAAGATAGTCCAAAGCTTCTTGAGTATAATGTTAGGTTTGGGGATCCGGAAATACAATCTATGTTACCTAGACTTGATCCAAATTGTGATTTGCTAAAGTTGATGTTGTCAGTTGCAGAAGGCAAGTTAAATACAAAAATGGTGGAGCTTAATCACAAAACTACAGTTTGTGTAGTTGTTGCAAGTAAAGGCTATCCTGGTGATTATCAAAAAGGAGAGGTAATTAAAGGATTGGATAAAATTGAAAACATTCCTGGTGTGCTAGTTTTTCATGCTGGTACTAAGTTGGATGAAAGTGGTAATTGGATTTCCGATGGCGGAAGAGTGCTAAATATAGTAGGAGAAGGAAACACTGTGGAAGAAGCTAAAAGTAAAGTGTACTCAGCGTTAAATTTTCTAGAATGGTCAGGTGGGTTCTTCAGGTATGATATTGGTAGTTAATTTAGCTCATACAGAAACGAAAAAAGTCACTTTGCAAGTAGTAAACTAAAGAAAAACATCGTATTTGTTCAGATTCATGTGAAACCAGTGCTTCTTTTCTTGTCATGAAAATAGCTGACACTGGGATCCAGGTTGACGAAGGCACACTACAACGTTTTTTGTGAAAAAGG
>NODE_38_length_3579_cov_3.402100
ATTTACATGTGGTGAGTATATTCTAATATCAAAATTGATAGATGGGACTTTTCCAGATTACAAAGCTGTCATTCCAACGTCTCAAGATAAACAAATGATTGTTGAGAGTAGCAAACTTGCTAGTGTTATAGACCGAGTTTCCGTTGTTGTGTCCGATAAAATAAAATCAATTAAATTTTCATTGCAAGAGAATTTATTAACTCTACATTCAAATTCCCAAGAGTGCAGTGATGCGACTGAGTCTATAGAGGTGGATTACGATGAAGCTCTTATGGAAGTAGGATTTAATTCTCGTTATTTGCTTGATGCTTTATCTTGTATAAAAAACAAATGTAAGGTCAGCCTATCAGATGGTAATAGCGCTACAATTATTACTGATGAAGATGATCCAAGTGCACTATATATAGTAATGCCAATGAGGACTTAAGCCAGTAATATATCTTTACTAAGTATAAGCCGCGAGAGGGCGCAGTGACCCCAGCGGCGTTTCTTTTACATTGACTTAATATATTTAGCATTTCTTGTGGATTAGTTCTATTTTTTCAAAATTCAACTAAAGTACCAACAATAATCCTTACCTGGTTATGTTAAAAGGAAATCGCAGATATTTTGATGTATATGTGACTTCCGTTTTGTACTATATCAATATCATCGATTGTTCTGACCGGATTTGTAGCTTGACAATCTTTTGAGCGGAAGCTTGAAAGATTATGTTTTCTAAGCAGGTGTCTAGCAGCTTCACGCATGATGTTTACGTCAAGTGGGTTAAATACTTGCCACACATAACCGATTTCCAGAGCTGCAGGAGCGTAGCGATTAATTATTCTATATTCATAATATCTTTTTTTTGCTAAAAATCGTGCATGAAATGCATCATCTACAGCTTCTGCACTAAGCACAACTATAGGAATCGCTTTTAAGTGATAGTTTATTCCATTTCTTATTCTGTAAAGCTCAAATTGCCTTTCCATATTGAAATGAGCAACTTGCCCTAAAGCATGAACCCCTGTGTCAGTTCTGCCACCACAATGCAAAGAGACTCTCTCGCCACTGAAATTAAATATAGCGTTTTCTATGGTTTCCTGAATTGAGTTAGCAGAGTGTTGTTGCTTTTGCCAGCCAGAGAAACCACTACCATTGTATTCTATCGTTATTTTGTATCGCACTACAAAGTCTATCTATCTAATTTTAGGTAACTAACGTTCTTCGTTATTAAAAAACCCTTGGCAGATTGGTTGCGTTCAATTACCATGGAGACTATACAAGTTAATAAATGATCCATGGCACATAATCCAGAAGAAAGAAATAATGATAAGCAAAAAGCACTAGATAATGCAATAAGTCAAATTGAAAAAGCATTCGGTAAAGGTGCAATAATGAAGCTAAAGCAAAACCCTGTAGAAAAAATAGACACGATATCTACAGGGTCGATTGCACTTGATTCAGCTCTGGGTGTTGGGGGATTGCCAAAAGGACGTATAATTGAGATATTTGGCCCTGAGAGTTCTGGTAAAACTACCCTTGCTTTGCATGTAATTGCTGAAGCACAGAAAAAAGGAGGTTTATGTGCATTTATCGATGCGGAGCACGCACTGGATGTTATATATGCTCGTAAACTTGGAGTAAACACCGATGATTTAGTGATTTCACAACCAGACACTGGAGAACAAGCGTTGCATATTGTTGAGTATTTAGTATGTTCTGGTGCAGTTGATGTAATAGTTATTGACTCTGTTGCAGCACTAACTCCAAGAGCTGAAATTGAAGGAGATATGGGCGACCAGCACATGGGACTACAAGCAAGACTTCTAAGTCATGGGCTACGAAAGCTCACCTCTGCAGTTTCAAAAGCAAACTGTATATTGATATTTATTAACCAAATTCGTATGAAAATAGGAGTAGTATATGGAAATCCTGAAACTACCACTGGTGGGAATGCGTTAAAATTCTATACTTCTATAAGACTTGATATAAGAAAAGTTGGTGCGATAAAGGATAAGGAGAATATTACGGGTAATGAAACGAGAGTTAAAGTTGTAAAAAATAAAGTTGCTCCTCCATTTAGAGAAGCAAAATTCGATATAATGTACAATGAAGGCATATCAAAATTTGGAGAAATAATAGATATAGGAGCAAAGCTTGGTGTGCTTGAAAAGGCAGGTGCTTATTATTCATATAACAATACGCGTCTTGGCCAAGGAAGAGAAAATGTAAAAAATTACCTCAAGGCAAACAAAGAAATTGCAAATGAAATAGAAACAAAAATCAGAGATTTATTTAAAAATCATGATAATTCTATTGCAATAGAAGAGGAACGCGAACAACTTCTAGAAGAATCAGTATTCTAATCTAAATTAGTTTGTATTGGGCAGTATTCGTTTGCTATACTAAAGTTTCACTCTCAACCGAGTTGATGAAAGATGCGTTATCTCCTTGCAGCATTAGGTGTATATTCTTTGCTATTTTTTCCACTAAGAGGATAGCGTTATCAAAATTTTCAAATTTTGATAATACATAATCTGCTAAGCTTTTCCGATTTTCAGGCCTACCTACTCCAAATCTCAAACGCCAGTAATCGTTACCAATAAAGCTATCTATAGACTTAAGTCCATTGTGTCCAGCAGAGCTACCGCCTTTTTTTACTTTTATTCTTCCGAATTTTAAGTCAGCATCATCATGTATGACAACAATATTGTCTAGCGATAATTTGTAAAAATTTTTTATTTTTGCAATAGGAATACCTGAATTATTCATAAATTAATAAGGTTTTATCAGCATGATTTTATTATTATTAATTATGCCAGAGGTTATCAAGTAATCAGCTTTATTAGAAAATGACTGAAAATTCCAATATTTGTGAATTGCGTCAATAACTATGAAGCCAATATTATGGTGAGTTAATTCATATTTACTACCAGGATTACCAAGCCCAGCTATTAAATGCACTACTCCTCTGTTTTTGTTTGAGGCTCTTCAACATCACTATCAGCAGCAGAGATTGTTACAATGGTGAAATTTTCTTCCTCATGAGCTACAAATTTAACACCTTCTGGCAATTTTACATCATTGATATGTATAGACTGACCAATCATTTTGCCAGACAAATCAATTTCTATGACTTGAGGTATTTTCTCAGGAGAGCATTTGACAGTAATAGAACGACACAAAACATTAAGCACTCCACCTAATTTGATTCCTGGTGATTTACTTTCATTGATGAATGATAAAGGTATATCTATTTTAATTTCACTACCTTTATCAACAAACTGAAAATCAACATGTTGCACAGTATCCTTTACTACATGCCATTGAATATCACGAACAAGAGCATATTCTTTTTTCCCTGAAATATCTAGTTCTATTAAATGTGCAGAAAGAGCACCTGATTTATATTGTTTAGTAAATTCCTTTGCAGACAATGTCAAATTTACGTTATCATGCCCTTTACCATATATAACTGCAGGTATACTTCCCTTCTCCCTCAGAGCCTGAATCGCTTTCTTTTTTTTTACATCACAACGGTTATGTAAATCATAGAGATATAATGGCAACATATAATGACTTAAAAGAAAAATATTT
>NODE_39_length_3568_cov_2.912041
ATAATATTGAAGTAAAAATCGTTCACATTAATGAAGTTATAAGTAATTCAGATGAACTAAAATCAAGTAATATACTTGCAATTCCAGGAGGTTTTTCTTACGGTGATGACACTGGTGCTGGCAATGCATTTGCTTTGCGTATAAAAAACAACTTGTTAGACGAATTTCAAAATTTCTTATCTCAGGATAAGCTTATTATAGGGATATGTAATGGTTGCCAGATATTAGTAAAGTTAGTTCCAGAATTCTCTAATCTAGCTTTAACCTCTAATGATATAGGTAATTACCAATGTCGTTGGATTAGAGTGAGAGTTAATCCGCAGAGTAATTCTGTTTGGCTACGGGGCCTGAGTGAACTATATCTCCCTATTGCTCATGGAGAAGGCAGGTTTTTTATGGATCAAGATATTTTAAATCAATTGATTGAAAATAATTCCGTTGCACTGCGTTACGTTGATGAAAATGGTGAATATGCAAATTTACAGTTTCCTTACAATCCAAACGGATCTATATACGACCTGGCAGCTTTGTCAGACAAAAGTGGTAGAGTTTTAGCTTTAATGCCTCACCCAGAGAGAGGAATATTTTTTACTCAGCAGGACAACTGGCCTCTTGAAAAAGAAAAATGTAAACGTTCAGGAGTGGCTATGCCAAAATATGGTGATGGAATGCTCATATTTGAGAATGCACTAAAATATTTTGCGTAAGTATTACAATACGTTACATACAACAAGTTTTTAAGCCATAAAAAGTTACTTGATCAGGTCCTTGTTATGACAATAAATCCTTATTTTTGATCTGAGTGGGTTCAATGACAAAATTCAGTCAGAGTATTTATCGGCGAAATTGTAGCGGTTTTTTAAATTTTTCTACATTCAGCCAAAACGTGTTTGTGAGCACATTAAATTATTAAAACTCATTACCAAGGGGTTCTTTTGCCTTTTTTCCATTTGGTAAATTTCTTGATATTTGTAGCTAAAGTAATTTAAGAGAGGTGTCATCCCAGTGCTCCGACACTGGGATCCAGTTAAATTTACGAGTATAAAAGTAATCAACGTTTCTGATGATGGAAAAATGGATCCCAGTGTCGGAGCACTGGGATGACAAGAGAAGAGGGCACCTGGATGACAAGAGAAGAGAGCATTGGAATTGCAAAAAAAGTAGGCGCTGGGATGACAGGAGAAGGAAACACTGGAGTGACAGGAGAAGGATAGACAATGTTCGTAAATACTATGATTCTTAATTAACTGTGAAATTACAGAGAGATAAACTTCCGTTTTCCCAGACCCGGTTTCACCGTCAAGTAAAGTCACTGAATACTCATTCAAATTACTTATTACTTTATCGCAAGCTACTTGCTGTTCAGGGTTTAATTGGTAGTCTATTTTGCTTATTTCCTGCTTTTGTTCAGCATAAACTAGTTTATTTATTTGATTTACTTTTAGCACTCCCCCCATTATCACTTTCGCAAGCATACCAATAGGTATTACATTATACTGCGCAACCCACTCTGCAAATTCGATCAGTTTTGGTCTAATACTCGGTAAATCAATCTTTTGCTCAACAAATTTTAATTTCTGATCACTATCGTCACTATATTTCCAAATTATTCCAATCAAACGCTTTCTGCCGAATGGCACCACCACATAATCTCCAATTGAAATTTCAGTATCTTTCTCAATTGCATATGAAAATAGCTGATCAATTGGAAGTGGTAGTAATACGTCAACTGTTCTTGTCATAAGTTAGCGCTGTTTTTAGATACATAAAGAAGCCTTAATGCTTTTTTCATAGTACACAATTTATAATCATAAATATTGGAAATGTGAGGAAATTCTGTATGTTTAGCGATAAAATAGTCCTAGACTTTGAAATAGAAAAAGGTGATCGAATAGATCGGTGTTACTTCTCTACACGCATCAAACTTACAGATAAGAGCAAGAGTTTTCTACGTGAAAAGCTCGGTAAACCTAACAATTTAGATGATTACTTTAATCTTAATCCTGAGAATTTTTATATTTATTACAACAAATATAGTGGTCACTATGGTATAAATGAGCTTTATGTCAGAGATGATAATGGTAGATATTTAGCTACTAAACTTCCACTTGATCAAAGCTGATTTTCGATAAAGTTATCATTCGACGAGGTGAATTATGGTTTTTATCCTCTGTATGCAATCTATAATCCCACTCAATATGACAAAAAGCAGGAAAAGAGCTTTGAAGATAATGGTGAATTGCAGCCGTTTGTGTCAAGTGTATTGGATTACTTTCTAAATGGCTTAACCATTCAAGATATGTTTTTGCAAATACAAAATGAGCTTGTTGAAAAAGAAACAAAATTAGAAGAAGACAGAGAAAGGCAGAGGAAGAATTAAATCAAAAGAATGAAAAGTTAAGAGAACTCATAGAAAATGATGAGATTAAAGTACTTAAAGTAATAAAAGGCCATAGTATTGGGAATGGACGTTCAGCGGCAATTTTACAGCTTAATGGTGATCTTGATGTAAGTAAATACTACATAGCAGAGTATGAAAGCAATGAATACTTACATTGTACGAGCTCTGGTTATGACATACTGCTTGACCAGAGCGATTTATTTTTTGTTCTGAATAGCAGCTCTTATCTTGAACTTGAAAGCGGTTTCTACTCAATCCCTGAATTTAATTCTAGAAGCTATGCTAAATATCTCAATACTAAGAATCGGCTTTTCAGCGATGATCAACTATCTCAGCAGTTGTGCAAAAACAAGGTAAAGGCTGAATCTACAGTTAACGCATTTTTCTCAAGACTTATTTATAGTGAAAATTTTTAAGAGGTGGATATGAAATTTAAAACAAATTCTGAATATGATAAATCACAAACTTTGATTAAAAAATTATTTCCAAATAAAGAAAGTATAGTAATAAACGATCAGCTTACAATAGAAGTAAAATATGGGGGATTAGCTAGTTATACCCCTGAGTATATAAAACAAACTGTAAAAGATGCTTACGGAGCCTGGTCTGATAATTTCTATTCACAAAAAAGCGTTCATTCTGGTCCAGTAAAATTGCAGCTTTATGTGCTGAAAAATTACGATGATTACAAAACTCACATCAAGGAACTTTCAGGTGGTAAGGACCATAGAGAATTATGGGGTGGTGGAACAGTAAGAGCACACGAAGCTGACGGCACGATAGCAAAGACTTTTATTGTTGGAGATGTAAATGGCTTACTTTGTGCAAAATCTAAAATTTTAATGGAAAAAATGAGTGATGCATTTCTTGAGTACTCTACCGGTAATATGGATACAGTACCTGAAGTTTTACGTACCGGTATGAAGCTTTTCATGTGGAGCTATGATGCAGCTAAAAAAGAAAGCACTCGCGATATGCATTATACAAAAGAAGCATACAATAAAATGCATGAATCTGGGCATGATACAACATATAAAATAGCAAGTATGTCTAACGACTATAGAATATCAGATTGCTTAGTGACATTCCTACAAGAAAAACATCGTCAATTCATAAAGCAATTGCTTACTGAGATGTCCTCCGATAGAGTAGAAGCGATATCAAAAT
>NODE_40_length_3566_cov_4.904586
TAGATTCTGATTATCAAGACATGGATAATAAAGAAGAGAATAAGTAATTCGATTGTCATCCCAGTGCCCAGATACTGTGGGATGACAAGAGGAGCGTATTGTTGCTTAAAGGAACTATTGTGGATATTATTAAGACAATAGAAGAAAAATTACGCGATTCAATAGGTGTAATTGATATTAATATTATCGATGAATCAGCAAAGCATGTAGATCATTATTTTGCTTCTTCTTCGACACTACCTTCACATATCAAATTAGTATTAATATCTAACGACTTTTCTGGAATGAGCTCTTTAAAGAGGCATAAATTGATCTATGAATTATTAAAGAGTGAAATAGAGCGATTACATGCGATTTCTCTTCACTTGTATACGCAAAGCGAATACAATTTAAAAAATAAATAATAAAAATGTGAACGAAGAGTCTTTATTAGTTAAAGCAGGAAAAAAAATTATTGATTATTAAGGGTCGATGAACCCACCAGTTTATCATTCTTCTACTTAATTATTTCCTACTTACAAGGACTACTTAAATGCAGCAAATGGAGAAAGTATATAAGATGTAATCAATGATAGTGTTGCAAGGGATTACAGTTACAGTAATGTTGGTACGCCTACTGTTCATTATTTTTCAAATGCACTGGCTGAAATTGAGGGAAGGGGACAAGCACTCATCTACCCTTCTGGATTATTTGCACTTACTTTTGCTATTTTGACTTTCACTAAAGCAGGTTCGCATGTCTTGATACAAGATAATAGTTATTATAGACTAAAGAGATTTGCCGAAAATGAACTACCAAAAAGAGGAGTAGAAGTAACTTTTTATAATCCGACACAGGATATAACTGATTAAGTTCAGAGTAATACGTCACTAATCATGATTGAGACTTCTGGTTCTATAACGTTTGAGATTTCAAATATAGAGCATATAGTAAAAGTTGCTAAAGAATGTGGAATCGTAACCGTTTGTGACAATTGTGACAATTGGCCACTCCTTTGTTGTTTAAGCCGCTTGATTATGGAATTGATGTTGCACTATATGCGGTGACAAAGTATCTAGCTGGTCACTCAGATTTAGTTATGGGAGCTATGGTTGCTGAAGGTGAAACTTTTAAATTGCTTTATGAGAGCTATAAAAATTATGGAGTCACCATTCAATCGCATGACTGTTACCTTGCACACAGGGGACTTAGAACACTGCAAACACGCATGAGGAAGCATCAAAGTACAGCAATGCAAGTAGCAAAGTGGCTGGAAAAACATCCAAAAATCAAAAAAGTCTTATACCCCGCACTTTTTTCCTATTCTCAGCATGATTTATGGAAAAGTTATTTCAAAGGGGCAAGTAGCGTATTTAGTATAGTACTCGATAGAGAATATTCATGTGAAGAACTAGGCTGCATGGTTGATCACATGAAAGTTTTCGGCATCGGTGCTTCTTGGGGAGGATGTGACAGTTTGATACTACCAATAGGTCATAAATCTATGTCGAGATCTGTCATGAATTCAGATTATGGTGGAAGTTTTGTGCGAATATTTTGCGGACTAGAAGATCCTGAAGATTTGATTTTTGACTTGAATACTGCATTAATAAGACTGCCATGTTCAAGTGTTAAAGATGATTGTGAGACTGAAAGAGCTACTGCATAACATTGTAAATGCTGACTTTGATATTGAAATCAAAGGCGTCACATGTAATCCTAAGACAGTTAAAGAAGGTTACCTTTTTGTTTGTGTGTCAGAAAGGAGTAAAGAACACGTAACATGTCTTCCTAATGGATGTGTACACAACTCTGTAGACGTTGTAATACAAGGGGCCAAGAAAGATGTCATCCCAGTGCTCAGACACTGGGATCCAGAAAATTTAATTGTAAACAAGCATACTAGACAATTGTATAATGAAAACTGGATTCCAGTGTCAAGCACTGGAATGACAAGTACTCCAAGTTTTGCAGTGCTTTACCACTCGGACCCTCAAGGAATATACAGTGAAATAGTCAGCAGGTTTTATCAATTCAAACAACCTAAAGATGTTGCTGCTGTAACTGGTACGAATGGTAAAACTTCAGTGGTGGAATTTTGTCGCCAGATTTGGCAAGATAATGCAGCGTCTATAAGAACACTGGGAACATGTGTCAATAATAATAGAAAAGATAATAGCCTTACAACGCCAAGTGCAGATGATCTTTATTCCACATTGCGTGACATAAATAATAAGAACGTAGAACACTTATCATTAGAAGCTTCAAGCCATGGAATCGATCAATACAGAATCCATGGACTCAGGCTCAATGCTGCAGCTTTTACTAATTTCTCTCAAGATCATTTGGACTATCACAAAAGTATCGATGAGTATTTTGAGGCCAAGAAAAGGTTGTTTGATGAGGTATTGCCAAAAGAAAAAACAGCGATTTTAAATGCAGATATAGGCGAATATGGAGAGTTGCTCAACATAGCTGAAAAGCGTGGCAACAAAGTTATAACCTATGGAAAAAAAAACTCTGACATTACTTTATTAAAGCAGATACCCACTGCCAATGGTCAATACCTGACAATTCAAATCGGTGATGAAATTTATAACGCATTTTTTCCGATTTTTGGGCAATTTCAAGCATATAATTTGTTGTGTGCAATCGGTATAGTTATTTCATCTGGTATGGACTATCAAAGAATGTGTATAGATAAACTCGCTTCTCCATCTGGAAGAATGGAAAAAGTGAACACTTTTGCATTTGTCGATTACGCTCATACTCCAAGTGCACTCAAACAAGCTCTGTTGTCTTTAAAATGGCACTTCAATAAAAAGATAGTTCTAATGTTGGGTTGTGGCGGGAATCGTGATCAAACAAAACGTGCAGAGATGGGTAAAATAGCACAAATGCTTGCAGGTAAAGTTATAGTCACAGATGACAATCCGCGTGATGAAGATCCGGGGAAAATTCGTCACGATATTTTGTTACATTGCCCTGATGCACTGGAGATAGGAGATAGAAAAAAAGCTATAGAGAAAGGTATAAATATAGCACATGATGAAAATATGATTCTGCTAGTTGCAGGAAAAGGACATGAAAGATTCCAAATAATAGAACGCCAATCCCTTGAATTTAGTGATGTTGAAGTTATTAGAGAGGGCCAAAAATTTGCTACTGCTGTTTTGCTCTCTCCTTCATCCAACGCCTGAATGGCTTTTTCCTTAAGTCATAACTGTACGCTGCTGGCACTTTTACCTTCTTGTTATACTAAATCACTATCTTATCTTGTTCCTACTATTATGAGAAGAGCTATACAAGGATATGAAAGTGGAGATTGTGGTTACAAGATTAGTGAGAGAATATAGAAAAATTGAGGATGAAATATTGCGTGATATATTTCATTTAGTGATAAAGGCTCTTACAGGTATAGTAGCGCTTCATAAGTTAGAATATTTGTACAAAAAATTTAATAATCACAATTTAGGCAATGATGAAAGTTCTTTAAGAAAAAAGTTTAATACTATCAAGAAAAGTTTGCATAGGCATAGCAATATAATACATATAAATCAAAATATCAAAAATTCTGTCAATTTAT
>NODE_41_length_3518_cov_3.487727
GTTCGGTTGTGCTATAAAAGTAAATTCATAGAGATTCACTATATCTTCCTTTAATATCAATTAAACACTTTATTATATAAAACTTTTTTATATAAGCAAGTTATTTGTATTAATTTCTACGCCTTCAATCCAACTTAAGTGAGATATTTCATAAATAGCTTGGGGGGTGATTGAATATGTACCTGGCAACAAGATGCTGACTTTATGTTTTTTGAGAAGAAACTTTAGCATTATTTTGGTTTTGCCTCCATTTTTCAACACTGCATTCAACTCCTCAGCAACTTTTTGCGAGTCTGCACATACAGCAGTTAAAACTAATCCTTTCATTAGAGAAGTAACCTTTTCTGTAAATTCAGATATGTCTTTTCCTGATAGTCTCGTTGTGTTTTCTGAAATTTCAAGATCAATTATCACAAATGCTCCAGGTGAAAATAGATTCCTTTTTTCTTCTATTATTTCATTATTGTAGAATGCTATTTCAGAAACATTGTGGGGATCAGAAAGTGTTAGGATAACAAATCTTCCACGTTCTGAGGTTCTCATACGCACATTTAATATTACACCAGCAGTTTTTATCGTCTTACTCTCTCCGATAAACCCAATATTTAATTTTTTCAAGAGAGTTCTAAACTTTTCAAGTGGATGATTAGTTAAGTAAAATCCCAATGAAAATAACTCATGCTCTAATTTTTCTTCTTCATTAAAATCTTCCACGTTCTCAAGTTTTGGCTTCAGAATATCAAGATTACCAAATAAAGCAGCTTGATTTGACTGCCTATTTTTATTTGCAAAGTAAATCAATGTGTCTATTGACTCGTATAACTGCTTTCTATTTTTGTGCACACTATTGAATGTTCCAGATTTAATTAAACTTTCTAATGCCCTTTTATTTATTATATGTCCCAAATTTTGAATGAATTCCCATATGTCCTTATAAGAACTTGAGCGTGCATTTACTATTCCTTCTGCTATAGCAAAACCAACATTACGCAAAGCAGCAATTCCGTAGCGTATGTGCTCACCCTCTATTGAAAATTCAGCCTTAGATTTGCTGATATCAGGCGAAAGAACAGCAACTCCACTGAATTTTGCAGCATGATAAAACAAATTCAGTTTGTCTCTATCATCAATGTTGAGATTCATCAAGGCCGTAAAAAATTCTAGCGGGTAGTTAGCCTTAAGGTAAGCTGTTTGGTAAGATATAATCGCATATGCTGCAGCGTGGGATTTATTAAATCCATAACCAGCAAATCTTGCAACAAGATCAAAAATATAACTTGCCCTGTCGTAATCAACACCGTTTTTTGTTGCTCCTTGAACAAAAAGTTCACGTTGTTTATCCATCTCTGCCTTAATTTTCTTACCCATGGCACGTCTGAGTAAATCCGCCTCTGCTAAGCTATATCCAGAGAGAATACGCGCTATTTCCATTACCTGTTCTTGGTAGATTATTACTCCGAATGTTTCTTTTAACACCTCCTCAAGCAATGGATGAATGTAATCTGGCTTTTCAAGTCCATGCTTTCTTGCAACATAAGTTGGAATGTTATCCATAGGCCCTGGGCGATAAAGAGAAATTAAAGCGATGATATCTTCAATGCAGTCTGGCTTTAGTTTGATTAAAGCTTCTCTCATTCCCGAACTTTCAAGCTGAAACACTCCGATTGAATCACCTCTTGAGAGCATTTCATAGGTTCTTTGATCAATCAAAGAAACCGAGGAAATATCAAATTTTTTTTCATCACGATTAATGAAACGACATACATGATCTATTAGTGTTAGCGTACCAAGTCCAAGAAAATCAAATTTTATTAACCCAGCTTTCTCTACATATTTCATGCTGCATTGAGTGATTGGCAGAGCCGAATTTGGATCATAATAGACGGGAACAAAATTTTCTAATTTTTGATCGCATATTACAATTCCAGCAGCATGAGTTGAAACGTGACGATATATTCCTTCGAGCTTTAGTGATATATCAAGAAGCTTTGCAATTACCTCATCACTATCTCGTTCTTTCTGTAGGTTTTGATCAAGCTCTATCGCTTGCGATAAAGTTACAGGATTTACTGGATTAAATGGAACCATTTTAGATATTTTATCCACTTGAGAATAAGGCATTTGCAATACTCTACCAACATCACGCAATACTGCCCTTGCTTGCAATTTTCCAAAAGTGATTATTTGAGCAACATAACCGTACTTTTTCTGAACATAATCAATAACCAGGTCCCTTTTCTCTTGGCAGAAATCGATATCAAAGTCAGGCATCGATACACGATCAGGATTTAAAAATCTTTCAAAGATCAGACCAAACTTTATTGGATCAAGATCTGTAATTTGTAAGCTCCAAGCAACAATCGATCCAGCACCAGAACCTCTTCCCGGTCCAACTGGAATGCCATTTGCTTTGCTCCAACGAATGAAATCAGAAACTATCAAAAAGTAGCCAGCGTAGTTCATCGAAGTTATTACGCTTAGTTCGTAATTCAGCCGATCGTAGTATTGTTTAAGGTCTATGTCCGTTTCGTTTGCAATGCGGAATTCTAATCCTGCAACTGCCTGCTCCCTCAGTTCTTCATTCTCAGTTTTATTTTCTCGACAAGGAAATTTAGGCAAGATAGGCTGCCTGCTTCTTGGCATGTAAGAGCACCGCTTAGCTATCACTGAAGTGTTATGAATTGCTTCGGGGATATCGCTAAATAGCTCCTCCATTTCTGCCACAGATTTGAAGTAATGCTCGGTAGTTAACTTCTTTCTGTTATTCTCCAGGGCATAACTGCCCTCTGATATGCACGTTAATATGTCATAAGCCTCATAGTCAGACTTATTTGGAAAAAACACATCATTCGTTGCAACTAGTGGTATATTGCGCTGATAAGCAAAATCTATTAAAGCTTCTTCAAGCTCTAGCTCTTTATTCAGCCCATGACGCTGCAATTCAACATATAAATGACCATCGAATGCTGAGAGCAGTCTTTTTTATCGTTTCTTTATCTTGCTTCAATAACAGTTGAGCCAATATGCCGTCATATCCACCAGTTAAGGCGATTAGGCCTGAACTTAAATTTAATAGCTCATCAAAATCAACGTAAGGAATATCGCTGTTATTCTTGCGCTTTTTAAAAGACTCACTCACCAAGGTGACTAAATTAGTGTACCCTTGTTCATTTTTTGCAAGTAGGAGTATTGATAAATTTTGTTCTAAGTGTCGAACGATAATATTGCATCCTATTATTAGCTGTATTCCCCTACTTGCTGCATATTCTGCAAATTCAAGTGAGCCAAATAAGTTACCTGAGTCAGTAACTGCAACTGCCGGCATTTTGTTCTGCAAACAAAGACCAATCAGCTCCTCAATTTTAACCGAACTCTCAAGCCGAGAATACACGCTATGAACACGCAAGTGTATGAACATAAAAACTTAAGATTAGCAATAAAAGGATAACATTAATTTGCTTGTAAGGATATTAAAAGGTCTAACACTGAAATAACACACAGAGGCTATTCGAATCAAA
>NODE_42_length_3475_cov_2.835380
CAGCCTTACATCGTGCTTTTAACAGAACAGTAGATGATTTTGAATTTGTGAAACTTTTGGTAGATAAAAATGCAGACATTAATTCTAGAAGTGCTGATAATAATAAGCCTTTACACATTGCTGCAAGAAATGGACATGGAAATATCGTAAAGTTCTTTCTGGATGAAAAAAGATTAAGTGATAATGATTCAGGAAAGGATAATTGGACACCACTGCATTATTCTGTTGAAAGTAATCGCGTTGATGTCGTTAGGTACTTAGTAGAGAAAAAGGGAGCAAATATAATTGCTAAAAATTATGGCGTTGAAACTCCATTTGACCTCATTAAAGACGAGGACTATGAAAAAGTGAAAGAAATACTGCTAGGTAAGGCATTAGTTGATGCCGTAAAGCAGAATGATATTACAGAAGTTGAAGATCTTATTCAGAGGAAAGCTAAAGTTAGCTATATGTATGAAAGTAATAAGTGGACTTCATTACACTATGCTGCAAGTTTAGGTTATAAAGCTTCAGTAGAAGTGCTCATAGCAGAGGATTTAAGTGTTATTAATGCTAAAGACTATGAGAGAAATACGCCTTTACATATTGCTGCTGATCAAGGTCATAAAAATATTGTAGAGCTTCTTCTTGAAAAGGGAGTAAATATTGACGTTATAAATTCTGGTAACAAGACACCGTTACAATTAGCTAAAGAAAAGACCATCAGGCAACAACACAGTTATTATTGAGTAGAGCATTGCTTAATTCAATAGAAGTAGGAAATATTAACAAGACCAGAAAATGCCTTGAGGAAGGAGCTGAAATTAACCATGAATATAATAACGGCTGGGCCCCGTTTCACTCTGCTGCTAATAAAAAAACAGAAGCTTAAGAGCTGGTGAGGTTACTAGTGGAAAGTGGAGCAAATGCCAATGCTACAACTAATGATGGAGATAAACCCTTACATATTGCATCCAGCCATGCACACACAAAAGTTGTAAAATTCTTCATTGATGAGAAGGGACTAGATATTAATGATCAAGGAAAGGATAATTGGACACCGCTACATCATGCTGTTAACAAAGGTAGCAACGATTTAGTAAAGTTTTTGATAAAAAAAGAAGCAGATATTTCTGCTGAAAAGTCTAATAGTGTAACTCCACTTGACCTTGCTCAACAGCTTTCCCAAGGTGAAAGTAATCGGCAAGAAGTTAAAGCAATGTTGCAGGGCAAGGCGTTGATTGATGCTATAAGGAAAAATGATGTATCACAGGTCAGAAAATATATTCAAAATCTCAATTATTCATACGAGAAAAATGGATGGCAGCAGTTACATTACGCTGCTAGCTTAGGGTATAAAACGCTAGCAACAGAACTCATCAATAAAGATCCAAATGTTGTTAACGCTAAAGATTCTGATGGAAATACACCTTTACATCTTGCTGCTACTTATGGCAAAGGTGACGTGGTAGAGCTTTTTCTGAGAAAGCAAGCAAATATTGATGAAGTAGGAAAAAATAACTGGACACCGCTTCACTATGCCGTTTATGAAAATCGATTACCGGTAGTAAAATTTCTTATAGAAAAAGGAGCAAATATTGATGCTACGGGTTTAAGTGGAGAAATGCCATTGCAACTTGCTGTTGAAATAGGAGATAGTCACAGGGAGGTGGCAAAGTTATTGCGGAGTAGAGAGCTATTAAATGCTGTAAGAGTAGATAACCTGGGTGATGACATTAATAAGATTAAAGGTCTTTTTGCAAATGAGATTGATGTTAACTATTCAGATCTGAATAACTGGACACCTCTCCATTATGCTGCTCGCAATGGTTATACAAAAGCAGCAGAATTTCTGATAGAAAGGAGAGCAAATATAAATGCAAGAACAGATAGTAGGGAAAAACCTTTGCATATTGCGGCAAAAAATGGGCATAACAATATTGTAGAATTTTTTATCGATCAACAAGGATTAAGTGTTAATGAACAAGGGGAATATAAGTGGACGCCCTTGCATTATGCTGCTGCAAGCAATAGCCTGAATGTTGTACCGTACTTGATTGAAGAAAAAGAAGCTACTATTGATAGCAAAGATAGAAATAATTGGACAGCTTTACATCATACTTCTAAAGAAGGTCATATTGAGAAGGAGCGAATATTAGTGCCCATAATTCTCAAGGAAAATTACCAGTAGATCTGTCAAGCGACCCTAAAGTAATTCAATTCTTACTAACTGAAGGGTTGTCTGGTGCTGTAAAACAAAAAAAAGTGTCGGAGGTGAGAAATTATCTCAACAAAGAAGTTAAAGGAAAAAGGGTTAATATTTACTATAGGGATCAAAGTGGCAGAATTTTTCTTCATCATACTGCACGTCATGGTTACTCTGATGTAGTTGAGCTTTTAGTGCAAAGTTGGCCAGCTGTTAATGCAACTGATTTAAACAATTGGACTCCACTGCATTATGCATCTGAAGGCGAGCATCTAAAAATCGTAAAGTTTTTAACGAGAGTACGGGCAGACATTAACATTAAAAATTCTGACGAGGACAAACCTTTACACGTTGCAGCTAAAAATGGGCATCAGCCAATAGTAAGATTTTTCATTGATGAGCAGAGAATGGATATTAATGATTTAGGCAGAGATAATTGGACACCACTTCATTATGCTTGCAAACAAATATTCACAAACTGTAAATTTTCTTGTCAAAGAAGGTGCAAATATTACTATCCAGAATGCCCAAGGTAAAGCATCTTTAGAGCTTATAACTGGTAATCAGGAAATTGTCAGATCATTACAAAATGAGGCATTATTTGATGCTGTAGAACAAGGAGAGTATGCTCAAGTTCAAAGATATCTTGATAATGAAGCTGATCCTAACTCTCTGAGCGGTAATGATTGGACACTGTTGCATCGTGCAGCTGAAAAAGGTCATTTGCTAATAGCTTCGCTTCTAGTAGAAAGAGGAGCAAGCACTGATGCTGAAAATTCTGATGGGGACTAACCTTTGCATATTGCTTCACAATATGGCCACATAAACATTGTGAAGCTTCTACTTAATGGTAAAGTTAATGATAAAGGTAAAGATAATAAAACACCACTACACTATGCTGCTGAGAGTAATCACTTTGAAGTTGTTCGATATTTAGTAGAAGAAAAAGGTGCAGATATTAATCTTAAAGATGCTGATGGGGATAAACCTCTGCTTCTTGCTGCAAAGAATGGACATACGGATATAGTAAAGTTTTTTTCTTGGTAAAAAGCTCAGTGTTAACGATTTAGGTAAAGATAGCTGGACACCACTCCATTATGCCGCTGAGCAGGGCAGGTCGGAAGTTGCAGAGCTTTTGATAACAAGAGGTGCAGATATCAATGCAGAAAACTCTGGTGGCAAAACACCTCTACAACTTGCCCAGGATGAAGGGGTCAAGGAGTTATTGTTAAATAAAGCGCTTTTTGATGCTGTGAAAGAAGGAAGTTTAGTTAGAGTACAAGACTCTTT
>NODE_43_length_3463_cov_11.870012
GAAACCTTAAAGTTAACCCATAAAATGAAGAAAGAAGGTTGGTTAAAGCCCTCTAAAGGTTTCTTTACTACCTCCACATACCCTATTTACCCACGAAGACAATACTTCATCATTGCTAACCTCTTTTATAGCATACTTTTCACTCCATATGCCACATCTAGTGAAACTACCTCTCTCTACTGCTTCTTTAAGTTTTACTCCTCCAAAGAGACAGTTTTTTCCTATTTCTTCTCCTATTTTTTGTAATTCAGCCCACATTTCCTTATTTTCTACTCTCACTTGTAGTTGATCATATTTTTTTACATCATGGTACAATATAATATTTAGTTTACCAATGCTTGTAGGAAACTCTAATACAATAGAGCTTCCATCTGATATATCAACGTAATTTCTCGCACCTCCTTCCTCCCTTCTGATCTCAACTGCATTATTACCCATTTTTAAAATGTTACTCCCTAGCTCTCCGTTTGCTTCCAGTATTTTGGCTACCTCTACCTTACTATTCCCAGAAAATTCTATATACGATGTTGTATTATCTATCTCAACATCTATTAATTCTCCTTCTTGCACAGCACTTTCGCCAGCTTTCTCTAGTTCTTCTAGTCTCTCATCTATCTGTGGCTGAACTTCTGGTTGTAGCTCATTATAGATTTCACCTATCAGTTTATTCTGTAGTAGAGTATCATGAAACTCTGCACCGCTTAACATTAATTTACGTATTACCTTTTTACGATCAACCTTATCAAATTTATGAAAATGTGTACCTAATACTACATACTCTGCGAAACTCCATTCCCCATCATTACATGCATTTAGCCTTGCTCCAGCAGCTAGTGCTTCGTCTACAACCTTGTGCAGTTCATTTGGACTTTTTGCTCTTACCACAGCACTCTTAAACCAGCTCAACTTTTCTGCACTTGGCTTTATTTTTTTCAAAGCTGAAGCAAATGGATTTTTATCTTCTTGATCACTTACAGGTTTTGTGCCATAAACATAGTCAAATCCTTTCCCATAGTTGATTTTGTTTTCGCGAACTTCTCTACCAGGGAAAGGTGCTATTTCTTCAGGCTTTTTAGCCTTATTAATTTTGCTTACAAAGGTGGATTGCTCCTTAGTACGACCAATTCCTACAATAGCATTTAACACCTCACCTTTTGATAATCTATCAAGATCAATGTTTAACTCGTAAGTACCTCCTTCTTGATCATCAAAAGGTACAATTATTTTCTTACCCATATTATCCTCACTATTAAAAATACTTTTCAAGTGTACAATTGTTATACACTCTACTACTCATTATAAATTATAGTGAGTAGATTTGCAAATATTTTCTGCTATAACAATCCACTTTCCTTAAAACTAAAATAGCCCCCACTTGTGATGATAATATGATCAAATAATCTAACGCTTACAGTACTACATGCTGCTGCTAAGCTCTTTGTTACTGCTTGATCTTCTTCTGAAGGTTCTAAACTTCCCCCAGGGTGGTTGTGTGACATTATTACTAATGTTGCATTTTTTATTAATGCTTTTCTTGTAATTTCCTTTATGTATACTGGTGCTTTTTCCATTTCACCAATATAGAATTCTTCTCCGATTAATTGGCGCCTTTTATTCAAGTACAGTATTTTTACACATTCCCTTTCTGAGTGGCCTATACTTACGTTTAAGTACTCTACTAGCCCTTGTAAGTCCATTATTGGCTCACTCTTGAGCTTTTCTCTCAGTACCCTTTCTAGTGTTTCCTTAACACACATAATCATTGCTACTGCAGAATCAGTTACTCCTTCTATAACTTTCAGGTCATCCATTTCTCTACCTAAAATCCTTCCTACTCCCGTATAAGTATTCACCAGATTTTTAGCAATTTCTTGAGCTTGTGGTCTTTCATGTACTGCACTTAGAAACGTTTCCATTATTTCACGATCAAGTAGTGCTTTGCCTTTGCTTTCTAATATTCTGAATTCGATTTCTTCTTTACTTTTATTCATATAATTTACCTTTCACTAACAACAAACTTTTTTTAGATATTTACTGCTGTTTTTTTATCAGCATTGGCATAGAGCCATAGCTTCCGAGTGAAGTCAAATCAATTTTTCGATCTTTTTTATTTATTTTTTTATGAATAAATTAATATATTAATAGATACTGATTTCCTTAAGCGATGTCGTTGTAGATTCGTGTTTTTATACACCAATTTGATGTCTCCCACAGCTTTAAATTCATGATATCCATTTGCTGGTCTTTTAAGGCACTTTACAGAAGGGTGATAAAAAGATATAGAAAGGGCCGTCTAAGATGCGTAGTAGCATTCTAGGGTCATCTATGAAGGTAGTTTTTTGCCAACTCTTGAAATTTAGCTAAATTTACCACTTTAATAGACTTCAGCATAAAAACGTTGAATATTTCTTCAGAATTGTGTATAATTATTAATGCTTTCTAGGTTAACTTATCATGGCTCTTTCGAAGTTTCTCGATCCAAAAAATGATATATCGTTCAAGCGCATCTTTGGCACTGAAAAAAATAAAGATATCCTTATTCACTTTCTTAATGATATTCTTGGCTTCACCGGCAAAAGTGCAATAAAGGATATAGAGTTTTTAAGTACTATTCAAGACCCTGATATTGCCTCTAAAAAACAAAGCATTGTCGATGTTCTTTGTAGAGATGAAAATGGGCTGCAAGTCATAGTCGAAATGCAGGTCGCTAAAACCAAAGGCTTTGAAAAACGTGCCCAATATTACGCAGCTAAAGCTTACTCAAGACAAGCTAGTAAGGGTGATCAATATCATGACCTTAAGGAAATTATCTTTATTGCTATAGCAGATTGTATTTTATTTCCTGATAAGTCTGAGTACAAATCAAAGCATACTATTCGCGATGAAGATACTAATGAACATGATCTAAAAGATTTTTACTTTATATTTATTGAGTTGCCTAAATTTCCAAAAACCAAAGAAGATCAGCTTTCAAGTATAGTTGAAAAATGGGTCTACTTCTTTAGATATGCAGATGAAACTAGTGAACAAGAGCTAGAGAGAATAATAGGAAGTGATTTAATAATTAAAAGAGCATATGAAGAACTAAATAGATTCAACTGGTCAGAAAAAGAATTTATTGCCTATGAACAAGAGATCAAGCGTATTCGTGATGAACAGGCTGTCCTTGCTCAAAAACTCGATGATGCTAAACAAGAAGGTAGACAAGAAGGCATCCTAATCGGCCATGAAAAAGGCAGAGTGGAAGGTCGTAAAGAAAGGGATATTGAAGTAGCCAAAAACTCACTCAAGGCCGGTGTCTCTATTGATGTTATAGCTCAAATTACCGGTCTCTCTCATTCTGAAATTTTACAACTCAGGGAAAAAACATAAACACTACAACTTATTCACTTCAACATTTATGAAAACCTTGACCTTACCCAGAAAAAGTAGACAGAAAGTTAAGACGTTTTTGAAGTAAAAT
>NODE_44_length_3361_cov_4.379008
CTTATATCTATTAAATTCCTTACGTTTTAAAATTACCTCATCATCTGAAATCATCTCAAAATGACCAGACTCATCACCACAAAACCCAGTCATTTGATTCAAAATATTTTTGCTTTCATCACACAGATGCATACATATATATACTTCACATAACTCTTTTATATCAGATTTTATATCACATACTGTCTGATAAGGAATAAACACCTCCTTAAAGTAAACAGTATTGGTTGCCAACTCGCATATATCCTTCTCATACCCGTAATCGACTTTAATGATATACCATTTATACTTATATTCCATAAATAATTCCAAATAAAGTCTTAATTACGTAAAGAGACATAAAATCTACGAAGCAAAAGAAAATCGAAAAGCATAATATAACAGTTATTACAATAAACAAAGATGACAATACCTGCTGTTTTTTTATCCAAGCAGTTCTCCTTATTTCTTGCTTTATATCGCAAAAAAAAACATACAGGTTTTTTAACATTTCTACCATAATATTAATGCAGGAGCGATAGGAATTGAACCTACAACCTCTGGTTTTGGAGACCAGCGCTCTACCAATTGAGCTACACTCCTATAATTCAAAGTTTACTCTAAAATTTCCGAAACAACGCCAGAACCAACAGTTCTACCACCTTCTCTTATCGCAAAACGTAATCCTTTATCCATTGCTATTGGTACTTGCAACTCCACTTCTATACTTACATTGTCCCCTGGCATTACCATCTCCTTTCCATCTAGCAATTTTATGCTCCCAGTTACATCCGTTGTCCTTAAATAAAACTGTGGCTGATAATTTCCAAAAAATGGTGTATGCCTCCCTCCTTCTTCTTTCTTCAATATATACACCTCCGCATTAAATTTCTTATGCGGGGTTATTGTCCCTGGTTTTGCCAATACTTGCCCTCTCTCCACTTCTTCTCTCTTTGTTCCTCTTAGTAGTATTCCTACATTGAGTCCTGCACTTCCCTTATCTAGCAACTTCTTAAACATCTCAACACCAGTACATGTCGTCTTTTGCGTCGCTTTCAGACCTATTATCTCTATCTCATCCCCTGCCTTTATCTCCCCCTTCTCTATTCTTCCTGTTACTACCGTCCCTCGGCCCGATATTGAAAATACATCTTCTATTGGCAACAAAAACGGCAAATCTATAGGCCTTGGAGGTACTGCCACATACTCATCTAACTTCTCCATCAATTTATCTATTGATTTCTTTCCACACTCACTACTATCATCCTCTAATGCTTTTAACGCAGACCCAACTATCATAGGCACTTCATCACCTGGAAATCCATACTTACTCAGCAACTCTCTCACTTCCATTTCTACCAAATCTATCATATCAGCATCAGCAACATCAGCTTTATTTATATATACCACGATATATCCAACACCCACCTGTTTTGCCAGCAATATATGCTCTCTCGTTTGTGGCATCGGCCCATCAACCCCTGACACTACCAATATCGCTGCATCCATCTGTGCTGCACCTACTATCATATTCTTTACATAATCAGCATGTCCAGGGCAATCAACGTGTGCATAGTGTCTCTTTTCTGTTTGATATTCAACATGCGCTGTTGCTATTGTTATACCTCTCTTTCTTTCTTCTGGCGCTTTATCTATTTGATCATATGCTACAAAATTACCATAATGCTTTGTTATCGCCGCTGTTAACGTTGTCTTCCCATGATCCACATGTCCTATCGTTCCCACGTTTACATGCGGCTTTCCAAATGCTTCTACTATCGCTGTCATAATTTTAACTCTTCTACCTAAAATACAAATACATCAACAAATAATATGTTGATTTTATATAAATACAACAAAAAAAGAGCGGATAGTGGGAATCGAACCCACGTCACTAGCTTGGAAGGCTAGAGCTCTACCATTGAGCTATACCCGCACAATGGAGGAGGTAGGATTCGAACCTACGTACGCAATGCGGACAGATTTACAGTCTGTTACCTTTAACCACTCGGTCACTCCTCCACAAAAATCTGTTAAGAGAACACTACCTTAACTTAAGTTTTATTATTCCTAATATTAAACATCCAAATCCAAAAGATCAAGTAATAAAAGCTAATCTAACTGATTTCAGTTAGATTTTACTTTTATATAACAAAATATTGTCAATAAAACGCCCAAATAAATAATGTGAATCATGTGTACCTGGCGCTTCTTCTGGATGGTATTGAGTAGAAAAGACTGGGTAATCCTTCATCATTATCCCCTCTACACTATTATCAAATAGAGAAATATGAGTAACTTCAACGTTACTTGGAAGAGAAGCTGAATCAACAACAAAACCATGATTTTGGCTAGTTATCTCAACTTTTTTACTCTCCAGATCATAAACTGGATGATTACTCCCTCGATGACCAATATCCATCTTGACAGTCTTTGCTCCCAAAGTAACTGCAAGTAATTGATGGCCCAGGCATATGCCAAAAACTGGTATTTTAGATTTCACAATAATTTCTATTTCTGAAATTACACTCTCTCCTATCTCTTGTGGATCACCAGGGCCATTTGAAAGCACTATACCATCTGGATTCATGCTTAATATTTTGTGAGCAAAACCTGTATCTGGTTTGACTAATTCAACCGTACAATCAAGTTCTACTAAGCGTGAGATTATACTATTTTTTACACCGAAATCAACAATTACAACCCTATATTTTGCATTAAGAGCGCTTTGAAAGTTATTACTTAAACTGACTTTCTTAGTTATTTCTATTCCATTTACAGATTTGTATTTCTTCAATTCATCTAATATATGTGCCTCACTTGACGGACATATCATTCCATTTTGAGATCCATGTTTTCTCAAATATCTCGTCAAAGCTCTAGTATCAATTCCCGATATCCCAACTACATTATTTTTCTCCAACCAATCATTTAAACTAATATATGAAGAAGAGTGAGACATAGGAGAAAGTTCACGCATAACCACACCACTTGCAAAAACTTTTTCTCCTTCATTATCTTTGTGATTTATTCCAACATTACCAATATGAGGAAAAGTGAACGCTATTATTTGATCAGCAAAAGAAGGATCGGTTATAGTATGCTGATAACCTGTCATACCAGTGGTAAAACAAACTTCACCTATACATTTGCCCTTTTTACCTACCGATCTTCCCCAAAAGCACTTGCCATCTTGTAAAACTAAAGCTGCATCCTGCATTTAATTCTCTCAACTCATTTAAAATATTATATAAGAATTTTAAATTACAAGTAAGCAAATACTAAATTTCCCTTTAAGTTTATATAAAATTCAAAATTATAAGTAGCTTTCTTTTTTTATTATTTAGCAAAATTATAGCAAACTTAACTTGTGTGAATAGGC
>NODE_45_length_3323_cov_2.352509
ATTTAAAAGTAGCTTTTGGTTTCAATAAATTTCAAACATCGTTTGAAGGTCAACAGAAGTTTGGTTCTATTTTTTGCATAAAGGAATATCGAGAAATCCCCTTAGAAAATATAGATAGGTGTTTGCAACTTGACTCTGAGCTTATCATCACAGAAATAATAATATTTACTAGTAATAATAAAGCAGTAAAAGAATTTAAAAAACAAATTAATATACTGCAAATCAGTGAGGACAATACCTTACTTCAAAACTCAGGAATAAATGAAATAATAGAGCTTGAAAAAATTTCTGCCATGGATTTTTGTCAACAGAAAATTATTGTTACAATCTTTGCAGATGATAATAATAGGTTAGCTAAAAATATCAGCGATTTATCCTCTGTAATGTCGTTAATCGGGTTGATGATGTTTAGAACTGATCTGCACATGGAAAATCATTTTTGGGCACAGCTTCCTGGAAACTTTGCTTTTGTTACACAACCAAAAAATATATTAGAAAAATATGCTTGCAGCTTTGCTATGTTGCATGATTTTACATCAGGTACGTTAAAAGGAGGAAGATGGAAAGAAGCAGTAACAGTTTTTTTTTCAAAAAAAGGCAGTCCTTACTTTTTTAACTTTCATGGAAAGAAAAATAATGGTCATACCACAATACTTGGAGCTCCAAATTCAGGTAGAACCTCACTGATCAATTTCTTACTTTCGGAATCAAGAAAATTTAACCCTAGGATTGTTATATTGGATAATACTGGAAAATCAATAATATTTACTAAAGCAGTAAGCGGCCAATATTACATAATTGATCCAAAATATAAAGATAAAAGTCTAAAATTTAACCCACTGAACATTGAAGATAGTGCTTCTAATCGCAATATGCTTGTTGAATTGATCAAAAGGATGGTTGCAGATGCAAGTTTGGTAGACGTAGAAGAAAAGACAAAAAAAATTGTAGATTCTATATTTGCTATACCAAGAGAATCGCGATCTATTTCTCAAATTTCTGAAGTGCTTTTACTTCTTGGAGGCAAAATAAGTAAATGGTGTGGTGAAGGTGAATTTGCTTACTTATTCCAAGATGGTGATGAGTCAGATATTGACTGGGGAACAAAAACTATATCCCTCAATACTGCAAATCTCACTAAGCAAAAAGAATGTATGTCCGTGATACTTTACTATTTCTTATACTCTTTCGAAGCAAAATGTGATGGCTCACCTGCAATACTTGTTTTGGATGAAGCATGGGAGATAAGTAATATTTTTCCTACAGAGGGAGAGTTTGACGACTGGATGCAAAGAATGACAAAGTTAAATGTTGTAGTAATTCTAAGTACTGAAAACTTAAACCTAGCATTTGCTAGCAAGTTTACTCAATATTTAGATAAGCATGTCGATACGAGAATCCTGATGCCGAACATAAATGCAAACAGGTTATACATGAAAGCATTTTCTCTGTCGAAAGAGGAACTGAATGTCATTTTGCAAACACCAACACAGGAAGGTTTATTTTTGATAAAGCAATACAAAGGTTTAGTAACTTTAAATCTAGATTTGAAGAATATGAAAGAAATACATGTACTTTCAGCTAATAAAGAGACTATAAAGTATATGTATGAAGCAATAAAGGAAAAAGGCGAAAAAGTGAGTAAGTGGTTACCGGCGTTCTATGAAAAATGTAAAGCTTAATTTTTTATTGATATTCTCCTTGATATTTTGTCCTTCTTATCAAGGATATGCTGATTGTCCGTATTTTGTAAAGAGCAATACTGAACTTGAGGTTGCAGGAAATAAAACAGGAAAAGGTATTGCAAATTTTTTTAAAGGCAAGTGGAGCGATTTAGACTTTGACAAAAAATTATTGCAATTTATTAAAGTTACAGCAGTAAATAATCAGGGACCAGAAGGTTACTTCGATCCAAAGATTAAGGTCTGCGACTACGAAGGGAACGACAACTGTTATATATTATCCAGTGGAACATCTTGCCACAAAATATATGGCACACAAGCCACAGGTGCTGGAGTTTCTGCAGCAGCTTTTATCGATTGGGAAGGAGATAGAATGTTAGCTGATGGAACAATTAAGACAGATAACAGTAAAGAAATCAAAGAAGGAATTGCGAAACGCCTTGAATGGGAATGGGCAGATGGTGTTACTGATGAAGAAAAAGTAAAATTTGCTAATGCCCCTAAAATATGTGCTTGCAGTCAGAAAGGGGCTTGTATGGACACTTTTTTTGGAGGTCTTTCTAGAATCTTTTCAGGGGAAAATATTTTCCGTCCAGGGAATATGAAAAATTTTTGCGATACCTGCTATCAAACCAAAGTACAATGTGTGCCTGTACCACTTGCACCTGGTCCACCTCCATTTTGTGAACAACTTGCGATGTCACCACCACAAGTTAGAATTGTTCCTATAACAAATGAAGAAAATGATTATTTCCATCCAAGAGTTGGAGTCATTATTGGTGAGCTGAAAGAAAGAAGGGAGATATATGTTCCATCTGCTGTTTCAAATCACAAGAATATTCCAAGTTGGACATATCCTATTCCAGATAAAGATACTATCCATTATTTCAAAACCTATAGAAGGAAAGATCAGCTCTCCGCTGAATATTATGGTACTGAAAAAGAAAATTACAATTTCCTGCCCGTTGTTTTCCATCACCAACTGCTCCAAAGCCTGAGGAAATAAAGGTAGTAAATGAAAATACGCTAAAAGTAAAAATGAAGATGAGTGAGAACGTTTGTACTTATGACGCACGTGGAACTCACAGTAATGGCATCTGTACTTTTTATGTTAATAAAAATTCTCCTACATATGTTGGCCATCTACCTTTAAAAGTAGTAAAGCCAGCAATAGTGGCAAAAACAACTGATAGTAGTAACAGTAAAAGCGACATCGATAGCGTAATAGAAGGTATATTAAAAAATAATTCGCAATTTGAAGTTCTAGAAAAATATGGATATGTTCCCGATATTGAAACAGAATGTAAAGAGCTTCAGAATGGTAAGTGCAAACTAGATGGCTCAGGATATCCAAAAGTAGAAATAAAATATAAAGAAAATTCTAAAAGTAAAATGCTCTGCCTTTCTGGGTGGCAACCAGAACCAGAGGAGTTTGTTCTTAAAAAAGAAAGTAAGCTAATATCGCTGAAATCAATGGGGGCAAGATACAATAAATACAATACTGTTTATTCAAAGGAGTCTGATCAGCTTTATTATTTTCCCTGTAACGAAACAATTGAGGTTTTAGCAAAGCCACAAGATGCACTGAATGAAATAATATTTAATAAAAAAGGATATATTTCCATTCCTGCTGAAAATAAG
>NODE_46_length_3285_cov_3.599381
GGATAAAGAAATATGAGTCTAAAACAAGGAGACTAAAGTGATTATTACAATTTTTGGTCCTCCTGGCTCTGGTAAGGGTACTCAGTCCAGTTTGTTAATAGCAAAGTATAATTTTAAATAAGTTTCAGAAGGAGATTTATTAAGGAATATTATATCTAGTGGGAGTAAATTAGGTAAAGGAATAAAGGATACTGTTGAATCTGGTAATTTAATTCAAGATGAAGTTATATGTAAATTATTGTGTGACCAGCTTGCATTAATAGATGGTGATTTTTTGTTAGATGGTTTTCCAAGAAATTTAAATCAAGCTCATTTTTTAACTCAAGTTTTGCAAAAAAGATGCAATAGGGATGTTGATCTTGTAATTGAGTTGCAGCTTGACGATAATATTGCAATTGATAGATTAAAAGATCGTCTTACTTGTTTGGATTGTAAAAGTATATATAGTATATCTTCTTTTAAGAATACTTCTTGTGTTAATGTAAAAGTACGAGATTGGAGAAGAGAATTGATGATGCTAATATGCTTGCAATTAATAAGAGGATAAGAGAATATCATTCTCAGATAAAGGGTTTGCGCGAGTATTATAAGGGCAAGTTGTTAACAATTAACGCTAATTTGAGTGTTGATAGAGTAATGCAAGAGATTGAAAGTAAAATTTCTTGTAATTTGATTTGACTATAAGTTGTTTTATGGTATAAATTAAGAGTTATTATTAATAAAGTATCGAGGTATCAGTGGCACGTATTGCAGGCATAAATGTTCCGGTGAAGAAGTGTATTCCTTTTGCATTAACTTATATACATGGTATAGGTATTACTACTGCGAATATAATTTGTCGTAGCTGTAAAATTGATGAGCGTAAGCGTGTTTCAGAATTACAAGATGAAGATATAGAGAAAATTAGTAGTTTTATTAGGCAAAAATATGTCATAGAGGGTGAGCTCAGAAAAAAAGTGGCTATGGATATAAAATCTTTAATGAAAATCGGTTGCTATAGAGGATTAAGGCATAGAAAAGGTTTGCCTGTGAGGGGACAAAGAACCCATACTAATGCTAAAACTCGTAAAGGCAGATCTAAATTGCCTATTGCTGGAAAAAAATAAAATTTGTTATTATCGTGAGTTTTTATGAAAAAAGTTAAAACGGTTGGTAAGAATACAAAAAGGTTTATTACTGGTATTGTCCATATTCGTGCAACTTTTAATAATACTTTTGTAAATGTGACTGATGTTTGTGGTAATACGCTTTACCAGACTTCTGTTGGTGCATGTGGTTTTTCTGGTTCGAGAAAATCCACACCTTATGCTGCAGGTAAGGTTGCCGATTCTGCTGCGAAGAAAGTAATAGAGAGATTTGGTATGAAGGTTGTTTCTGTAATAATTCGTGGTCCTGGTTTTGGTGCAGAAGCTGCAGTTAAAGCACTTCGGAATTGTGGATTGACTGTCACTTCAATTGCAGATAAAACGGCGATACCTCATAATGGGTGTAGACTAAGGAAAAAAAGAAGAGTATAGGATATTTGGAAGGTTTTTGTATGTATTATAGTGATAATGTCTCTTTCTGTGGAAATTTAGATAGATTAACTAAGCCTAATGCGATTAAGGTAATATCAGGTGATTCAAGTAAAAAAAGTGATATAGTTCTAGAACCTTTGGAAAGTGGTTTTGCTTTAACGTTGGGTCATGCATTAAGGCGTGTAATGTTGTCTTCTCTTCGCGGTAGTGCTGTTTATGGAATAAAAATTGAAGGCGTGAATCATGAATTTACTTCGATCCAAGGAGTTAGGGAAGACATAACTGATATAGCATTAAATATGGGCATGTTGAGATGTAAGTTAAATAACACGTCTAATAAGTGCTTAAATTTGAGCGCTAAAGGGCCTTGTCAAGTATTAGCTGGAATGATAGAAACTGATGACCAATGCTCTATTGTTAATAAAGATTTGGTGATATGTACACTAGGTCAAGATGTGGAGCTTAACATTACTATATATGTTGCTAGCGGAAAAGGTTATCTTCCTGTAAATAAATATAAAGAAAATGAATTTTTAAAGCTTATGAATGAACAAGATTTAATTGGTTTTATTCCAGTTAATGCTTTATATAGTCCTGTCGAGAGGGTTTCGTATAGAGTAGAGAATAGTCGTGTTGGTCAAGTTACTGATAAAGATAAGCTGATATTGTCAATTGAAACTGATGGTACAATCTCTCCAAGTCAAGCTGTTGACTATGCTGCAAGAATATTACAGGAGCAATTTCAGCCTTTTATTAGTTCTGATAAAAGTTATAAAAAATCGCAAGTTTCTTTGTCTAGTGGTGCTAAAGATTTGGGCTATGATCCTGTTCCATTGCGTAAAGTAGATGAAATGGAATTATCTGTTAGATCTCATAACTGTCTGAAAAATGAAAATATCACTTATATAGGTGATCTTGTGCAAAAGACGGAAGTTGAAATGTTAAGAACTGCTAATTTTGGCCGAAAGTCTTTGAATGAAATCAAGGCAATTTTAAATAATTCAGGTTTGTCTTTGGGTATGAATATACCAAATTGGCCGCCTAAGGATATAGATGAACTGGCTAAACAACATACTGATGAGGATTAGGTAGTATATGAAACATGGAATAAAGAAAAATAAACTGTCTCGTTGTACCGAGCATAGGTTATCAATGTTAAAGAATCTATCTATCTCGTTAATTTATCATGAGCAGATTGTAACTACTTTACCAAAGGCTAAAGCACTTCGTCCATATGTGGAAAAGTTTATTACAATTGCTAAGAATAACGATTCTCTACATGGTAGAAGGCTTTTGCTTTCACGTCTTCATAATAGTAAGTTAGTAGTTGATAAATTATTAAGCGTTCTAGCTAATCGTTATCAAGACCGCAAAAGTGGATATTCTAGAATAATAAAATTTGGTACTCGAAAGGGTGATTGCGAGTCAATGGCAGTGATAGAGCTAGTTGATAGAGATATTTCAGCAAAAGGTGAGATTTATAGTAAAAATAAAAAAGGAAGCAAAGTAGTTACACAAAGCTAATTATTCTTTTTATGGTAAGTAGGTTACGCTATTTTGTAGGTTACTTTGGAGAATTGTTAGTTTCGATATATTTAAAGCTGAAATTCTATAATGTTATAAAACGTCGCTTCCGTTGTAAGTTGGGTGAAATTGACTTAATTGTATCTAAAAAAAGGGAGCTGATTTTTATAGAAGTTAAAACAAGTTTATTTGGAAAAGAAGTACCGATATCTCATTTTCAGTGTCAGTCTATTATAAATTCTTC
>NODE_47_length_3279_cov_3.350496
AAACCATTTGCTCTGTGAATTATTTGTCTAGTTATTTGTGAGAATTGGTATTATTTGACATTATGTACCTCTTTAAGTTGAAAATTAGAATTTGAAGTAGTGCGAAAGTTGTCTTGCTGAAGCGAGTAGCCTTTATGACAGTCAGACCGGGTTTTATCTGAGCTATAAATGTTTAAGAAATTATATCTGTTCAGATCTATGTGAAACCAGTGCTTCTTTTCTTGTTATCCGAGCTGGGATCCAGGTTGACAAAAGCGCTTTACAACGTTTTGTGTACAAAAGCAAGTGTTGCATGACACTATTTGTTCTTATACCCTTTTTGTCTATCTTATTTTGTCACTTTGCTGAACAGTTAATTTTCGCCAATAAGCTTTCTACTGAATTTTTGTTATTGAGCTCGCACAGATCAAAGACAAGTTTTGAGTGAAAAATACCCCTAATGTCATCATAAGGGGCTGGCAAAATGTGTCAAGTAGGTTTTCTTTTCTATAGACCTCAAGCTAATAATGGACCATCAGGCGTATTACCAATTACATTGATCTGGTTTAATATTTTATTAGTGGGGTAAAAATAATTTTTTATAAACTCCTTATATATAGCTGTTAATTTATGTATATCGTCTATTGATACGCATTCATTTACCTGATGTGCAGTTTTGTTGATCATACCAAATTCAATCACTGGACAAATATCCTTAATAAACGCAGCATCAGATGTACCACCACTTGTGCTCAGTACAGCATCAATACCGGTCATTTTATTTATCGCATCAAGCATAATATCAGTATTTCTATCAGGAGTAGAGAGAAAAACGTTCCTGCTGTTCTGCATAGAAAGTTTATAATCGTTAGTCACATTGGTGCATATTGCATCAATCATCTTATATAAAACGTCTGGTGTTTGTGTATTGTTATATCGAACATTAAAACCTGCTGCTATTGAACTAGGTATTAGATTATTAGTATTATTTCCAACGTCGATAGTAGTAATTTCGCAATGTGAAGGCTGAAAATATTTATTACCAGTATCAAAAGTGATATCTTTTATCTTACTTAGTATCGATACCATTTTATATATTGGATTATCTGCTAGATCTGGGTAGGCAACGTGCCCTTGTTTACCATGGCAAATCAATTTAAATGTTGCAGAACCTCTTCTACCTATTTTTACTGTATCACCTAATTTCTCACTACTAGTTGGTTCGCCAACTACACAAAAATCTATCTTTTTTTGCTTACTTTTCATCCATTCCAAAACTTCCTTTGTTCCATGTTCTTCCGCGCTTTCTTCAGCACTGGTAATCAATGCACTGATTGAACCGCTGAATCGAAACTTACCTGCAACTGAATCTACCATAGCAGCAATAAATGCGGCTATTCCACTTTTCATATCAGCTGCTCCTCTTCCATATAGCATTCCATCTCTAATTTCTGGCTTAAATGGATCAGATATCCAATCTTTTAACTCACCTGGTGGTACAACATCAACATGTCCAGCAAAACACAAGTTTGGTACTCCATTTATATATTTCGCATAAAGATTTTTAACTTTATCACCAAACTCTAAAATCTCACATTCAAAACCACTTTTCTTGAGAATGGCTGCTATATGCTCTATTGCCCCATCGTCTTTTGGTGTTATACTTTTAAAAGAAATTAATTTCTTAGTTAGTTCTTCAGGGTCAATCTTCATATCAATCTTGAAATAGTAACATTACCGTATTGTAAACATTCTATGCGATATTTAAAACAAATATTACAGCACACAGAACAAGTTCTTATTAGGGAAGTAACAGTACTTGCTGATAATATCTATGAAATACGTAGACAATACGGAAATGACATTTTTCTGATTGCAGATAAAAATACAGCAAAACTTTTAAACAAAAACATACTTAATAAAGTTTCTCATTTAATTATTCCAGCCACACCTGTCATTCCAGCGCGTGACTATGATGGATCACAGTGTCACGCTACTTGGATGACACCAAATAGACTGAACAGAGCTGTTTCTCTCCAAGCTGTAAACCTTATTAGAAATAAAGCAAAAGATAGTGACTTTATGGTTGCATTTGGCAGTGGCACTGTTAATGATATCTGTAAGTACGCAAGCTATTTAGAAGGCAAAGACTACATATCCTTTCCAACAGCTGCTTCCATGAATGGATATAGCTCTGCAAACGCTTCAATATTAGTTGATGGATATAAAAAATCGTTCGGAGCACATCTTCCAAAGGCAATATACATTGATACTGATATAATTGCCAACGCACCACCACGCCTCACATTAAGTGGATTTGCAGATTTCATCTGCCGTTCAACAGTACAAGCCGATTGGCTATTATCTCATCTATTACTTGGCACAGAATATAATGAACTCCCCTTTAAACTTGTTCGCAATCTGGAGGAAATTTTGCTCAGAGAACACTTGGCACTTGCTTAAAAAGATAAAAGAGTAGTTTCATTACTTATGGAAGCCTTATTGATTTCAGGACTCGGAATGGTGATGTCAAAAGGCAGTTACTCTGCAAGTCAAGGAGAACATATGATAGCTCATGCAATTGAGATGGTAACACAGGATTATTCCTCCTCGTTGCATGGGGAAAAAATTGCTGTGACAACGATTACCATGGCTAACTTGCAAGAGGAGATATTGTCAATACGAAACCCGATTACCAAACCGATCACTTTAGATGTAAAACATATAACTCAGTGCTTTGGTAATACCGAATTTATAAAAATTCTAAAGCAGAAGCAAATGATGCAGCAAAAAATTCAAGAGATTATTTGCAAAGAATGGAGTAATATTTCTAGTTTAATTAAGCAAAATTTACTATCTGCAAAACACCTGCAGAAAGTATTTGAAGATCTATCAATTCCGTACTTACCGGAGCATCTTAATTGGAACAAAGAGCAATATTGCAAGGTAGTCAATCTTACATTTGCAACAAGAGATAGATTCACCTTTCTTGACCTGGCTGGTTGTATAGAAAAAAGTTAGATTTTGTGTATTCGTTCCAAAATAAGCAAAATAAGATAGACAAAAACACAGTAACAAATGGTGTCATGCAAGTAGCTATCCAGCCTTTCTTAACAACAAAAACTTAGCATGACTTTTGTGCTCAAAAAACTTCTGGATTCCAGCATCAAGTGCTGGAATGACACCGTCATACCTGTTGGAGTATGAATGTAGCCTTATCTCACACTCCTGTCATCCCAGTGCCCAAGCAACAAGGACAACATTGCAAATTTAGAGTTCAAAAGGGTTATTCCTCGAGAA
>NODE_48_length_3262_cov_3.055815
CTTCCGATCTCAAGATGGTGTAAAAGAGTGGAAAAAGGAAGCAATTTATGGAAAAAGATCTTACATAGAAGGATTTTTCTCAAGGTTGAAGCAAGTATTTGTTTAGGAATAAATCTGAAGTAAATCGTGAAAAAGAATTACTAATTAAGTGCTATTTGCTCAACAAATTCACTGGTATTGGTATGGCTAAATTTGAAATCATTACATAAATTTGTCGTAAACCATCACTGCTTAAGGTGCTATGCAACAAAGCCATCCCAGTGTCGAAGCACTGGGATGACAGGAGAAGGAAACGCTGGAATGAAAATAGAAGATCTAATTCCTTATATCAATTAATTCTCATCCACCTTTTATGTTACATAAACTCATCACTTTTATAGAACATCTCATTAAAATCATTCAAAATTCCAAAATCTTGATTTTTAATAAATAGATGCCCATCTGCAATATAGGACTCAGCAAGAGTAAATGGTTCATCATGATGCTGTGATGCTGGCCTAACAATTTCATTGTACAAAACCATTACTTGCTCATAATTGTATCCACTACCATCATGATATTTACCACGTATAGTGTCATAAAAATTTCTTACATCATCATACGTAACTTGCAGTTCTACCTTATATTTCCCTATTTCAACAGCCTCACCCACTTTGATTTTTAAAGGATGTTGTGATTCTTCTTTCACATTATCTATAACAATTGTTTCCTCTTGCTTCTCTTCGTCTCCTCTTATCGATCTTTTACTCCTTTCTTCAATTACAGGTTGATCTGCTGGCATTTGGTCTATATCGTTAGATTCTTCTTCTTGCATAGTAATTTTTTTGAGATAGCTAAGCATATCCTTTCCAGCTTTTTCCCAAGTTGCAGCTTCTTTTGAAAGCTCACGATAATAAGAATCATTATCGCCTTTGCTATCTATTACATCTCTTGCTAGTCCTTTCTCTTCTGCCCATAACTCAGCATGTTCAACAAGTGTCCTGCCATCTTTGCCTACAATGTCAACGTCAGCTTTGTTTTTTATTAGATATTCTATTGTATCTAACTTTCCATGCCTCACTGCATGAACTAAAGGTGTCCAACCATCATTATCCTGAGCATTAATATTCGCACCTTTTTCAACTAACTGCTCTATCATCTTCTTATTCCCAAGATCAACAGCAAGATGCAAAGGTGTTAAGCCGTAGCTATCCTGAATATCAATATCCGCATTGTGCTCTATGAGATATTTAACTACTTCCATATTTTTCATGTGCATGGCAAAATGTAGTGGAGATTTACCAGAGCTAATATCACGGGTATCAACATCTATACCACGATCTATTAAGTATTTAGCAATTTCCGTATGTTTTAGCTCAATTGCATAGTGCAGCAGTGTTTGAGCTGACGTGTTCTTGATACCAAGATCTGCGCCATACTCAATTAAACTCTTAACTATTTCCGCATTCCCTAGCTTAATAGCAGCAAGTAACGGAAAAGTATAATAACTTTTACTATTAGGATCTGCGTTATGATCTAATAGATACTTCACTATTTCTGTATTACCTGAATAAATAGCACTGTATAATGGTGTTTGGGAATAAGCATCTTGAATATTAGGATTTGCACCACGATCTATTAAGTATTTAGCTATCTCTATATTTCCAGACTCAATAGCATAGTGTAAAGGTGTCTTATAATACACATATTTAGTATTAGTTTTCTGATAATAATTGTCATGAACATTAAGATTCGCTCCATGATCAAAAAGATATTTTGCTACTTCCGTATTTCCTGACTGAATGGCATAATGTAGTGGCGTTTGTCCATTATGGTCTCTTGTATCAATATATGAATTGTGTTTTAGTAGCGTTGCTACTTTGCTTAAATCTCCCAATGAAGCAGCAAAATGTAAACTAGTCGCACCTGTTACCTTATTTATCTCTTTTACTTTTCCTATAGTATTTTCTACATTATTGTCATCAATATTCACCTTTAAGAAAGGCTGTTTATTATACTTCATAACTTTTGTTGTAACAGCTTTTCCTTGTTCGTCTTCACTCGCTTTTTTAGCAGGTTGCATAGAATCTTCTCTACTGACACTTGATTTAGATTCTATCTTGGTTTTATCACCACTTACATTATGTACTGGGCTATAACCATATAGACCCTTGCCTGCACTTTGTTGGCTTGTTGAACTTTCAACACTGTTAGATTCAACAACATTATATTCCATATGTTGTTCACCACTCAGCTCAGCCTTAACCCATTGTTTAAATTCTTGATCATAACCTTTCAGCTCAGCCAAAAAATCCTCAAATAATTTATTACCTTGAGACCTATTTGCACCAGATTTAGAAAGGCTCTTGAGCAAATTATCAATCATATCTGGGTGTTTATCTTCAAGAAATTTGATCACTTGTTCCGCATCCGAATGATAATGTTCCCCTTTATTACTCCAAATATTATTGCGCAATATTTCATCTGGTTTGAGACCTTTATTCTTTATTGCAATCAAGGCCTCTTTATCTCCGTGGTCATTGACATGCCGACCATCTTCTAAACTTGCTATATAGTTAGCAACCCCTTCATGCATAGCCTTAGATAAGACATCACCTGTACCATAATAGGAATTAATGATAGTTAAGGCGTGTCCCAATTCGTGTTTCAAAGTTTTACACGAGTCATCAAATTGGTCTTGTAGATAAAAATAAACATGAATTTCTGAGCCACGCCCTTGAACTGTTAAGCCAGAAGCGCCTTTATAGTTAACGTTCAACTCCTTAAGATAATTTTCGTAGTCACTCTTTGTATTAAATACGAAAACATTAACTTTATTTGGTATGTTGTGCCAAGGCTGAGAATTATTAATGCCAAATGCTGAATCAAAATCTTTTATAGTACTCTCGATAGCATTTTTTACACTACTCAATTTGCTCTGAGTTAATTCCTCATCATCATATTTTATATTTATTTGAAGCTTGTGTTCGCCAAAAGTCATAACTTCACTATCTGGCACAAGATCTGCCACAATTTTATCGCCACTTTTTACATCCATCCACTGCTTAAATTCTTTTTCAACTTCTGAGTTATTCAAAAGATGCTTGAATTTTGATATCGCTTCTACTCTATCGAAGGACATCTCAGTAAGCAATTGCTTTATGAATTGAGGATGTTTTTCTTGTAGGAATTTCACTAAGCAATCTGATATTCTATAGTCGTTAGACATACTTGCTATTTTATATGGTGTATCATGCCCAGATTCATGCATTTTATTGTATGC
>NODE_49_length_3197_cov_3.595162
TTATTAATACCAAGCTTTCTGCTGCATTCCATAAATGCAAATGCAGTTTCTTTTTTACAATTCAAGCCATAAACAGATAAAACAATAATTTTCATGAATCAAAAAACTCAAACTTTCTTTTTACAAAATTTGCTATTAAATTCAAAGCAAATAGCATTAACAATAAAGCTATAATTGCAATGGCAGCAAGCTCAATAAATGCAATTTCAGGACTACTTGACCATATGTATATTTGTACAGGTAAAACAGTTGCCGGATCGAAGAAGGATGTAGGTGTATCAGCAATAAATGCTACCATGCCTATCATAAGTAAAGGGGAAGATTCGCCTAAAATCCTTGCAATTGCAAGCACTGCACCATGTATTATCCGTGGCAACGCAATCGGTAAAGAGTGATCCAATATCACCTTGATGTGAGGTGCACCTAGCGCAAACGCTGCATCTTTTATTGCAATAGGAACGTTTGTAAAGGCATTTTTTGTTGCAATAATAATATTAGGCAGCATCATAAATGAAAGAGTCATCCCGCCAACAAGCGGTGAAGAACGGGATAACCCAAATATGCCCAAGTAGAGAGTCAGTCCTACCACACCAAATATTATTGAAGGCACTGCAGCAAGGTTATTCATGCTAATTTCTACAATACTGGTTATTAGCCTATTTCTAGGCATAAATTCATAAAGACAGATACCTGACATAATTCCTATTGGCAATGCCAACGCTAAGCATACTATAATTGTCATTAATGAACCGATAAATGCCCCTAAAATCCCTGCATTCTCAGGTTCACGAGAGTCAGATTTAAGGAATAAAGACTTATTAAAAAATTTTTTCACTCTCCCCTTTTCTTTTAGCCAATCAAGTAATTTAGCATAACGATCATTCAAATGTTTATCTTTATTTATTGAATTAATTATACTTGACGCGGTAAACCAAATCTCATATTCACCACTATTTTTTACTCTCTTAAGAAAAAAACTCTCTAGCTCCTTGTAAGAGTTACGACTTAAAATTTCGTCACTGTCTTTAAAGTCAATTCCTTCAAACACTTTGTGTAAAGAGTTATTAAGTAGGCTAATGGACTTATATCGTAAATCACCAGGATTATTAGTTAAAATAAGATCAGCATTTATTTCAACTGGCAATAAAATTTTCGTTACTGTTAAAGCACTGTAAGAGTTAACTAATATACTCAACAATATACACACAGGACAGCCAAGTGAGATAACTAGAGCCGTGAAAGATCAAAAGCGTAACGCTCTGTTCTTTTTATTTTTTCTTTTTACACGAGCATGTACGCGCTTAGATTGAAGTAACTTAAGAAAGTTTTTCTTTATACTCATTTACTTTTCTTTACATGAGGATTTGAAAAAACTTTCACCTTTTTCCAGTGCTTGACACTGAGATCTAGCAGGCTTTGCCTGCAAATAATTTTTATATTTCTCATGAAAGCACAAACCAAAAGGAGAATCTGGATCCCAGTGTCAAACATTGGGATGACACCACAGAGGGAGGCAAAGTACAGTTGTGCGTCACACATTGGGATAATAAGAGAGGGTTTTGAGATGATACAATTGACATCACTCCCTATTGTATCTACTTAGATTTTTTTTTAACATAAGTAGTACATTCTTTGATCCTTGCAGCTTTTCCAAATAGCTTGCACAGATAATATAATTTTGCTCTACGGACCTTTCCCTTTCTCATCACTTGTACTGAAATTAATGCAGGAGAGTAAACAAAAAATTGTGATACTATACTTTCTCCATGACTTACCTTTCTAACTGAAAAAGAAGAGTGTAGTCCACGATTTCTTTTTGATATACATACGCCCTCAAATATCTGTATACGCTCACCCGTACTATCAACTACCTTAAAAGTGACCTTCAAATCATCGCCAGGACAAAAAACCGGCATCTCTTTGGCTAATCTTTGTATTTGTTGTTCGTTAAATTTTTCAAGCAAGTTTGTCATTTATCATCTCCATTCAACAATTCAGGTCGACGTTCCTTTGTTCTAACATATGACTGTTCCCTTCTCCAATCACTTATTTTTCTGTGATTGCCAGACAACAGAACCTCAGGAACTTTGTACCTACTCCACTGCTCAGGCCTAGTATATTGAGGATATTCAAGCATACCACCACTATAACTAAAACTTTCTTCAGCAACGCTATCGAAATTATTTACTACACCTGGAAGAAGCCTAATACATGCATCAAGAACCACCATCGCAGCTGGCTCACCTCCCGAAAGTATATAATCTCCAATACTTAACTCATAAGGAGTATACACATCAATTACTCTTTGGTCAACACCTTCAAATCGACCACACAATATTGTTACATGAGGAATTTCTGTTAACTCCTTTGCAATTCTCTGATTAAATTTTGTACCAGATGGAGTCATATAAATAAATCTAGTATTTTTATGAGCAGAAAGCACATTATCAACTGCATTACCAATCACATCTGGGCGCATAACCATCCCTGCTCCACCTCCATATGGAACATCATCCACAGTTGAATGTTTATCTTTAGCAAAAGAACGAATATTTACTATTTCAAGATTCCATATTTTTTTTTCCAACGCTCTTCCAGCAAGAGAATAGTTCAAAAATCCGGGGAACATTTCTGGAAATATGGTTAATATTGTAACATTGAACGCCATTAAGGTTTATTTTAAGTTATTTGGGGCTATACTCTAAGAACAGTAAATTGATATGATACATAGTTAAATTAAATATGCCACTGAATAAAACGATATACGAAGGTAAAGCCAAAGTCATTATTGAAACTGAAGACTCATCAACTGTTATACAGTACTTTAAAGATGATGTTACAGCATTCAATAAGGAAAAATATGAAATTATTGAGGGCAAAGGAATAATTAATAATCATGTTAGTGTTTTTATCATGGAAAAGCTTAAAGAAGCAGGAATTAGCACGCACTTTATAAAAGCTCTAAACGAAAGAGAACAGCTAGTCAAAAAGCTCAAGATAATACCTCTTGAGGTAGTGGTTAGAAATATTGCAGCTGGCAGCTTTTGCAAACGTTTTAATATCAAAGAAGGTGAGGCACTTACATCTCCTATAATCGAGTTTTTTTACAAAAATGATGACCTAGCCGACCCAATGGTGAATGAAAATCACATACTATATTTTGGTTGGTTATCCCATAAAGAAATGGAAGAAGTTAA
>NODE_50_length_3148_cov_2.656644
GGTTCTTTTTTGTTGGTAAAAAATCCTTGCTCACGTAGGCTTCTGTTAAGAGCAACAATTAGCAGAAATGACACTCCAACTGCTGCAAGATTAGTATAAGGAGAGCTCTCATCAAGGCGGTTTGGGTTAACAATCGCTACAGCGATTGGTAGTTTTTCTGTTCCAAGGTGATGGTCGACAACTATAATATCAAGTCCAAAGACTTTTGCATCTTCTATTGGTTGATATGCAAGCGTACCGCAATCAACAGAAATACATAAATCAATTCCGTTCTTTTTAAGTTGTAATAAAGCATCTGTGTTCAATCCATAGCCCTCATCAACACGATCTGGAATATAGATTATAGAGCGTGTTCCAATCGCTCTTAGGTACCTATTAATCAATGCTGATGACGTTGCACCATCAACATCATAATCACCAAATATTGCAATTTTTTCATTATTTTTTATTGCCCGTATTATACGAGAAACAGCTTTATCCATATCAAGGAGGTGAAAGGGATCTGGTAATAGCGATTTGATTAGTGGATATAAGAAGTCATGTGCATTTTCTATGTTAACACCACGAGCAACTAATATTCTTGCTAATATTTCTTGTAACTCAAATCTCTGTATAAGAGTTAAGATTTCCCTTTGATCTGCTTCTTGTAACTTCCACAGTGCATTTGTTATGCTGCGTTTTTCAATATCAAGTAGCATATTTTTTGTAAATAAAACTACTTTACCAGAACTTTTACGCTTGTTCTATAATTGTGTTAGACTTCTGTATAACCTAAAGAAAGATATAGGAGAGTGTCACTCTAAAGGAATCACATTTATTTTGACAAAGAGCATCTGTAAAATCTGATACTTCTTCTTGCATAACATGCTCTTTAATTAGTATTATATCTATATTAGCATATAAGTGTGAATATTATATTAGTGTAATTACTTTTTGGTATACATGACAAATTTATGCCTGGAAACAGTTTTTGGTTACTCAAACCTTTTCTACCTTTATTTCATATTCTTTAAAGTATTTTTTGCACTTTCTTTATAAAAACCATAGGTACCAATCGGTTTTTAGCTTAAGAATAAAGGTTAAGTATCTGGAATTCTGGACATAAAATCCTCCTGAAAGATTAGAAAGAAAATGCAGCGCACATACAACAGAATTTGAACACGTGCTGAAGAAGATACACTACGTTTTTTATTGAAAAATTGACTGAAAAGTCTGCAGACGAAGATAGATTTTTGAGCTCTTAAAATACCTCTACTGTTCGAGTAGGGAAAGCGAGAAGGTTTGTCAAGCAATCTTTATTGGCTGTTGTACTAGAATTCAGTTTTTCGTATAATTTGCTAGAATTTGTGTAAAGAATTTTAAATATGAAAGACCTATATATTAAAACTTACGGCTGTCAGATGAACGTTTATGACTCCATTTTAATGGAGAATATAGTTAAGCCTTTAGGGTTCAACGTTGTTAGTGATGCAGAACAAGCTGATTTGGTGATATTAAATACTTGTCATATTAGAGAAAAGGCAGCAGAAAAGCTTTACTCAGAGCTTGGAAGAATCCATTCATCACAAAAAAATAAGGAAATGACCATAGTGGTGGCTGGATGTGTAGCGCAAGCAGAGGGAGAAGAAGTGTTCAGAAGGGCTCCTTTTGTTGATATTGTTGTTGGTCCGCAGAGTATCGCTGTTTTACCGGAGCTGATAGTCAAAGCAAGCAGAAGTAAAGGTCATGTAATAAATACTGATTTTCCAGAAGTTGCGAAGTTTGATAAATTGTCAGATGAATGCTATGGCAATAGCCAGGGGTCTTCTGCGTTTCTTGCCATACAAGAAGGTTGTGATAAATTTTGTACGTTTTGTGTGGTACCATATACACGCGGGGCTGAGTATTCACGACCAGTAAATGAAATATTCCGTGAAACATTGAAGTTAGTTGCAAATGGGGCAAGGGAAATCAATTTGCTCGGTCAAAATGTTAATGCTTATCATGGAGAGTGCGAAGGAGAGGTGTGGGATTTAGGAAAATTAATTAGTCACATTGCTAAAATTGAAAAGCTAGAAAGAATCCGCTACACAACTTCTCATCCAAGAGATATGCACGAATCTCTCTACTTGGTGCATGCGGAAGAGCCAAAACTCATGCCGTTTGTTCACCTACCTGTGCAGTCAGGTTCGAATAAAATATTGCATGCAATGAATAGAAAACACACGGCAGAGGAATATTTGGGAATAATAGACAGATTGCGCAAATTGAAACCTGAAATCGAATTTTCTTCTGATTTTATTGTTGGTTTTCCTGGAGAAACTGAAAAAGATTTTGAGGAAACTATGAAGTTAGTAGAAAAAGTAAAGTACGCTCAGGCTTATAGTTTTAAATATAGCCCAAGGCCAGGAACGCCAGGGGCGGAAAGAAAAGATCAAGTACCAGAAGAGGTTAAAACAGAGCGTCTTCTTCGTTTACAGGAATTAATTAGCAAGCAACAACTTGAATTTAATCAGAGTATGATAGGAAAAACTATTCCTGTTCTATTCAGTGATAAAAAAGGTAAACACCAAAATCAAATTATTGGTAAAAGCCCATACATGCAATCAGTATGCGTTGATGATCCTGACGATAAATACAAAGATAAAATAGTAAATGTAAGGATATTGGAAGCTCGGCAAAATAGTTTGTTGGGATGCGCTGCCTAATTAGAGAAAAGTGCTCCCATGGTCTCATGTAGAAGCACTTTGTGTGTTTTTATAAGTTTATAAGCTATCTAGATTTAATCCTTAAAGGACTACAACTCTCTGTTACGCAATCATATGAGACTTGATATAATAGATTTGCGGGATTTTTTTTCTTTTCCCACTGATAGTGTACTTTTTCAACCTTTCCAGAATTATTATATTCATAAGAAAGCGATCTCCAAATAACGCTGCTTTTACTATTATTTTTGTTAGCATCGTGAAATTTATGATAAGGCCAACTGTTATTGTCTTTATTCATCTTTAACTTAAGTAAATAAGTCTGATTTATTAATATGCTGTATAATAATGTCAACACCTATCAATGTTTATAGAAACAGAGTTTTTGGATTTGTAATTTTCCAGAAAGCTCTATATTCTTTGATTTTATCCAGTTAAAATGAATATGAAGTATTATCCTGATA
>NODE_51_length_3117_cov_3.771391
ATGTGAATTTCCTCATCTTTTACTTCTACTTCCCAATTATATTCACTCTACATCAATTTTAAATAATTTCATATCTCATCAGCAGACAATAGAGCATTCTTTTTGCTTAAAATTAGCAATGATTCTAAGAGATCTTTTGGTATTTCCCTATCATAATTTTTGCTAATGTTTGAAATACTGAGGCACTTATTCAAAACGAAACGCAAATCTTTGCCTACACCATTTAATGTTAATCTTTTAATCGCTGAATTTACTATATACTCTTCAAAAGTTTCATCATCTTTGATATAAGTATCTTTAGCATTTTTTGTAACTTTATAGAGCGGTGGCTGCGCTATGTATAAATATCCTTTTTCAATTACTTCACGCATATGTCTAAAAAAGAAAGTTAGAATCAAAGTTCTTATATGCGAGCCATCAACATCTGCGTCTGTCATAATGATAATTTTATGATACCTAGTTTTTCAATATCGAAGTGCTCACTTCCTATTCCAGCCCCAATTGCCGTGACCAGAGAGCCAATTTCTGCAGATGAAAAAATAAGATCCAGCCCTGCACTTTCTACGTTTAGATTTTTCCCTCTTAAAGCAAGTACCGCCTGTGTTTTACGATTACGTCCCTGCTTTGCAGTACCACCTGCGGAATTACCCTCTACTATAAACAATTCCGATAACTCAGGAACTTTTTCCTGACAATCGGCAAGCTTTCCAGGTAGAGTTGCAATATTAATATTGTTTTTATTTTTAACTAACTCTCGTGCTTTTCTTGCGGCTTCTCTTCCTTTTGCTGACCTAATCGCTCTTTCTACTATACTTGCTGCTAACTTGGGGTCAGTTTCAAGTATTGTACTCAACTTGTCAAAAACTATGCTCTCTACAACTGCCCGCGCTTCAGAACTGACCAATTTATCTTTTGTCTGTGAAGAAAATTTAGGATCAGGCATCTTGAGAGATAAAACACAAGTTAAGCCTTCTCTAACATCTTCTCCAGTCAAATTCACTTTTGCCTTCTTCAAAAAACCTTCATTGTTTGCATAGTTATTGATACATCTGGTTAGTGCAGATCTAAACCCCGCCAAATGCGTACCACCATCCCGTTGTCTTATATTATTTGTGAAGCATAGCATATTCTCATAGTAGGAATCATTCCAATCCATTGATATTTCTACCCTGGTACCAAGATCTTTTACATTATCTCTAATGCTGGCAATTTTAGTAACATGTGTTTTATTCTTGTCTAAGTACCGTACAAAATTAGCTGTACCAAAATTATCTTCAGACTCTTTACTATCGTTAAAATGAGACTTTACATGTGGTTTATGACAAAGATCACACAAAATGATCTCAATATTTGAGTTTAAAAATGCCAATTCTCTGATGCGACTCTCAAGAGTGGAGTAACTAAAATCAATACTACTAAAAGTCCCCGTTGATGGCATAAACGTTACTCTAGTTCCTCTTTTATTTTTGTTTTCATTAATTACCTTTAAAGATTCAACAGACTCACCATCTTCAAAGCGTATGAAATATTCCTTCTTATAGCGCCAGATGGTTAATTCCAGCCAACTCGATAACGCATTAACAACTGAAATTCTAACACCATGTAATCCTCCAGAAACCTTATAGGTATTAATGTCAAATTTACCTCCTGCATGTAATTGGGTCATTATCACTTCTGCTGCTGATATCCCTTCCTCTGGGTGAATGTCTGTTGGAATGCCACGACCATTGTCGGTTACAGAAACTGAACCATCATCATTTATGCTAACTTCAATCTTACTGCAATACCCAGCCAAAGACTCATCTATCGCATTGTCAACAACCTCGTACACCATATGGTGCAGACCAGATCCATCATCAGTATCACCAATGTACATACCTGGACGCTTTCTTACAGCATCAAGACCTCTTAGAATTTTTATTGCATCAGCGTTGTAGTTACTTTCCATGGAATTGCTTTATTTCTAAATATTAATTAATATTACATTTGTATGTGCTGATTAGCAACATCTTTAAGTTGAAAGAAGGATCCTTGACATGTAGATAAAATATAATACATCACCTACACGAAGTGGTTTTACATGTTATTTCAATACATAAACTTAAGTTCAAATAATCATACAAAACTCTGCTTCATATTTCAAAATAAATGGCCACAATCAAATACAATTTACCTTTTCCTTCCACTTAGATTTTCCAATTTTACAAAGGATAAGTTGCTCATACACTCTTCTAATATTTCATTCTTTTTATCATTGTTTAATCTATTGCTGAACTCTTGACACCTTCTCTCAAGAGCTGAATGCGTAGTAATAATATACCTTACTGTTTCAGATGATAACTCTGGTAACTCGCTACGGATCCTTTCTTGTTCTGTTCCAGAGAAATTGGTGAAATTGGCTCTGGCCATTTCAGGGAATTTTTGTGTGATCGTTTCTTTTATCATTTCTCTAGCCTCTTCTCCATCGAGTGTAATAACCACTGATGGATGTAAGCCAGATAAAGACTCAAATAATTTATTGTATGTTCCACCTGCACAACTTTGACCTTGATGACCGTAAGTTGTTGCAGCGTCTACAAGACCTTTTAAAAACATATCTTTTCTGTTTTTTATGTCTTCATCATTCAAAGGAGTTCTTTGATTCTCTGTTCCTGTATTTCTATCATTGCAGGCTTTCCAACATAAAATAGCTGCTTGCTTTAGTGTTAACTTACTATGATTGTCTTTAAAATTATCTCCTGTTCTATTGATAAATCTTAAGCACTCAAGTGCATGAGATTTATCACCTTCTGTAAATTCATTTGAATGTTTGATGTACTCTTCAATGTCGGTTGTGTTGCTTCTATTTAGCTGTACATAGAATTCATCTTTGCTTAAATTCTCTTTATACTTTTCTATGAGTCTATCAACACTCAAGTTTATACTAGCAACTGCACTTGGGTCATGAGTAGTTTGTGCCATAAAAGGAATGGCTGCTAAATCTTGAAAAAATAGGCCTTTCTTCCTCTGGAATTTGTTGTATTAAATCGTTAAACTGCTGTATTTCTTCAATGAGTGATTTGTTTAGCAACCATAAGCACAATATAGGCAGTACCAAAAGTACACAGGAATTAATAA
>NODE_52_length_3080_cov_20.463140
AGTATACCAGTGGTCTTAAGTGATAATTTAAATGAACCACAAACCAAAGCTTTTCGGTTACTTGCCAATCAATCAGCTAATTGGGCAAAGTGGGATGATGATCTTTTGAAGGTAGAAATTCAAGAGCTAGAAGATTTACAGTTTGATCTTAAAATGACTGGATTTGAATTAGAAAAAGTTCAACATTTCCTTGATGATTTAGATAGTGAAAAAGAAGATCTTTCTGACTTAGTTGTTGATGACAAAAAAGTAGAAATAACAAAACCAGCTGATCTATGGATTTTAGGTGATCATCGAATCTATTGTGGTGATAGCTCTGTAGTTGAATCATATAAAGCGCTGTTAGATGATAAAATGGCAGATATTACTGTTTGTGATCCTCCATATAACGTTGATTATGGTAGCAGTCAAGAAAGAGAAGATAAAAAAATATTAAATGATAACCAAGGTGAAAAGTATGAGCTTTTTCTCTATGACATCTGTTCCCATATTTTAGCATATACGAAAGGTGCAATTTACATCTGCATATCATCATCAGAGTTTTCAACGTTGCAAAAAGCATTTGAGGAAGCGGGAGGAAAATGGTCAACTTTTATCATTTGGGCGAAGAATCACTTTACGCTAGGAAGATCAGATTATCAAAGACAATACGAAGCAATGCTTTATGGATGGAAAAGCGGCAATAAACGTGAGTGGCATGGAGGTAGAAATCAAAGTGATCTGTGGTTTTATGATAAGCCAACACACAATACACTACATCCAACAATGAAGCCAGTAGAGCTAATGGAGAGAGCAATAGTAAACAGCAGCAGATCAGGAGACATAGTACTTGATCCATTTAGCGGTTCTGGAAGTACACTGATTGCATGTGAGAGAACAGGAAGAATTTGTAGGACAATAGAGCTAGATTCAAAATTTGTAGATGTAACCATAAAACGTTGGCAAGTGTACACAGGTAAGGAAGCAATTCTTTCTGGTACTGGTAAAACTTTTTCAGAGATTCAAGAAGAAAAACAGTAAGAAAAAAGTGGAAAAGATAACGCAAACAGAAATTTAGTAAGCCTTGGTAGTTGTAATATTAATTTACTGGTATATACCGTATTTTAATGAGTTTAGCGTAACAAATAACTTTGGATTAAATGTGATGTACTCAATGAATCAAGAAAAGACGTTAGCTGGAGTAGTAACGTCGCAAACAAATAATGAAGCATCGTTTTCTGAAGAAGTAGAAAATAATGTTTCAAATTCTACACTATCTGTTAAGGAGAGAATTGAATTGTTTGAAAAAGGTACGAAGCAAGAACCTGACCTGAACACTGAATGCAAACTAGCTTCTTTAAATGTAATTAGCAATAGTAGCGATAGCAGTATTACAGCAAAAATAGACGAAGCAGGTGCTGATTTTTCAGTGAGTTGTTCTTCTTTAGTATTGGATGATGGTAAAGACATAGAGGACGAATTTAATGCAGTTTGTGAGGCAAATGGAATAGAATATAACCGTCCGTATTCTCTTGATCAGTTTGAGGCAGCATCAAACACACCTTCCAACCCCAAAATAGACAATACAAAAGAAATGCAAAAAGAGGAAGAGGATAAAGAATTAGGAGATAAACCAAAGCCGTTACCTAGGAATGGAATGTTGGAGAAGGACAATATTAGAAATGTAGCTCCACCTTCACCTAGAACAGCAGAAAATCATCGGTTGAGTATTATTCAGGATATTGCACCACCAAAGCTACCACATTCTTCTTTCCAATTAAATGGAGAAAAATGTGATGAGCAAGAAGCTATAGGAGAACCTATGTATGCAACTATAGACAAAAATAAAAAATTCTCGAAAAGAGGTTTAGATGGTGAAATAAACGATCAAAGTCCGGAGATGGAAAAGTCAAATTCTGAAGAAACATCAATTAAGAAAGGATCAGAAGATATAATTGGTGAACCTGTAGATCTGAATACAAAATTTTTAAAAAAGAGTTTGGAAGGAAGTGATAGTGGAATAGACAATAGAAGTGCAGAGATGACAAGATCAAATTCTCAAGTAACAGAAATGAGTGAGTTTTGTGGCAGGCAAGGATGGGAGAATATGTCATTAAATCATGATAGTCCAGTTACACTTTCAACTAGCCCATCAGAAAAAAGTGATAATGAAGAAACCCCGTTAATTAAAAAAGAAAAGAAAACAAATAGAATTTTGCCAAGAGTAAAATATGCAATGCAGCAGAAGGAATTTGTAATTTTCGGTATAGCTGCTGTTGCACTTAGCGCTTCTGCAGCTTTGGTATATCTACAGGATAAAGGACAATTTATTGCATTTTTTGCAAACAGCCCTCTCTATATTACTATGCCAATGATAGCAATTACTTCATTGCTTGCAATTAGCACAATATTTTGTGGAATAAAGCAATTTAGAGATACTGAGGAGTGTCAAATAGGGGGAAAGAATGCGAATGAAACTTTGAATCAGGTGCTAAAGTATCAACCAAAAGATAAAGTAATAAAATCAGTCAAACTGGAATACAGCAATGGTACTCATTCACATTTTACACTTAACGCTTGGAAGGGTAAGAACAACTTCATTAATATTGACGACAAAGTCATTAGTAGAAGAAATAAAGTAGAATCAGTAATCAAAGATAGGCCATTATTTACAGCATTATTAAGCAGTTTGGTTGCTGCAAATATAGTATTGCCTTTATTACTGTATGTAGAAGGTGGTATTAATAGTGTACAGAAGTTTTACCAGAACGCTTTGATTAATAACGTAGGGTTATCACTACTTATAGGCTCGAGTATACTTGCACTATCAGTGATATTCCTTGGAGTACATTACTACAGAAAAACAAATTGCACAAATCTTGTATATTGTGAGGAAAGAATTGAACCAGAAAAAGTTAATGGAAAGTTCATTGAGGAAACAAAGGAAGCAAGGACAAAAGTGCTTGAAGAAAACCATAGTAAAGATGCTAAATGCAGCAGTTTAACGCTAGAGCAAGTAGTGGTTGAATCTCATAACTACAAAGATGTAATTTATAGTATTAGTTGAAAATAGCCAAATTTCACTATGTAAAAAGAAAGCA
>NODE_53_length_3052_cov_3.706707
TATATATTGCTTGGATTGAAAATATGAGATGATTTTTTCTTTACATCTATCCTCATTGCCTTCGTACAAACTATTTCTTTTGAAACTGCTGTCATGTTCTTTGGCAATTTCTAATGCATGAACCAATACATTTTGCGCCTTCACACTACTTTCACAGTGACAGTTTCTGATTATGTGTACATACGCTCTTGCACTGGTATCTCCAGATTTATCTATATTGTACGCTTTAGCCAAAAAGACTAAATAGTCAAACCCTGCCCAAAGATAATACATTACCTTTGTTATAGCACTCCCCACAGAAAATAAAGCTGAGCGTGTGCAAGATAATTTACCGTTGTTTTTAATTCTGTTCTCATATGAACGAAGGTATGCCTCTGTACTTTTTAAAATCCTATGTAAATCTTGTTCTGTCTTTTTGACATCAAAATCATTTATATCATGAACTTTTTCATACGTTTCTTTTATCAAATCACTAGAAAACTTCTTCAGAGCTGAATCATCAATATTTCCTAATGCATCAATATTTTTACTAATATAGATTTCTATTTTTCTTCCAAGTTCTTCTCCCATTCTATTTTTTAGCAACTTATTGTATTTATTAGTAGCTGGAAACAAAACTTTCTGACAAAATTTCTGTGGTTCGTTTTTAAAATTTGCTAAGATCTTATTCACAAATAGCTCAACTTCTTCACCTGCAGCAGCGAAAAACCATGATTGTCTGTTCTCATTACGCTCTCTATTTCTTCCAAGATTCTGTAGGGCTTCAGATGGATTATTGAACTGACTAACCGAATCTGCAAATATTGATGCAACATGATTATATTCACTATCAAATCCACGACCTTTCGATCCATCTATAACCGTTGTCAACGCATATTTAGCCAATGAATCAAAATCTCTTTTTTCATAATCACAATAAAGAGTTCGATATCCACCTATCTGATTACGTATTATCGCTGAAAAGAGTCTGTTTTCTCCAATACCAAGATCATTTTTCCCAATTCCTGCAAAGATACATTTATTTTGTTTGCAGAAATCAATGAGACTATGTAGTATACCTTCCTCTCTTTCCATGAGGTCATGGAGCTCTTTGCTTAAGCGCCAATTATCAACTATTAAGCTGCATTGCTCATTATCACTTTTACTCAATGCTTCAATTACTGTCTTTATTTGCGGTAAGAGCTCATCTCTAGCAAATTGCTCACTAAAGCCTTTTCTCTCTAGGTAGCTTATAATATTGTTATCATTAGTGGTGCTAACATTCTTTTTAACATCTTCTATCAATTCACTCAAACCTTCTCTTCTTTTTTTATCTAAAGTAATATTATCACACTTCATTAAATATGAGAGAGTAAGATCGATCATTGAATGCATTACTCTATATTTTAGATATTCAGCAGTACTACTGAAATCCACCTTTTCTTTTAATTCAGATATCTGCTCTTCTGTCAGACTAGGATGTTGCTTTTTAACGCAGCTTATAAAGTTCGCTTCGCGTAACTTGAGCCTATAGTCTTGATAAGACATCCCTTCAGGCTGAAATTTATTATACACTTCATAACGTGTACTACCTTCATATACTAAATTATCTCTACCCTGCAACGCAAAGTTAAGATTAACTATACTATTTACATCATCAGCTAAAAGCAGAGCACTTTCTCCAATTGGGCTTTGCACATTCCATCTTATAGAAGTTAATAAATCGTCGGTATCAACAAGCTTATTGTAATTAAAAACTTCTTCGCTCTCTTCAACATATTCATGAGCTGGGCTCGATTTTTCTCTAGTAAATAAGCTACGCACGTTAGCAAGAAATCTAGAAAGCAGTTCTTTTGACTCTACACCAGTTGCTTTAGTTAGAACCCACCACATTGGCAACATTACTATACCAAATATAAACATAGAAATTGTATAATATAAGTTTCCAATCAAAGCAGAATACAGCCAATAATCTGAAGTTAGACCAATTACAGCAGCAACATTACTATTTATAACAGGAAATAATGTAATCATAGGTATTATAGTAACAGCAATATTCACTACAAATGCTAGAGTGAAATTTGTTCTCCTATTGGTTTTTGCAATAACACTTGCTGTTTCGATGGCGTTTGCAATACAACGTCTACTCAATCTTGTCGGGCTGATAACTTTTCCGCATCTATTTAAAATCCTTCTCTTTGGTGTTGCAGTGAGGTAAGTCGTAGGATATTTCTCATCAAGCTTGCACATGTTCTCAAAATCCTGCTGCTTGTTAATACTGTCTGCTTCATCAACACTAATCCACAACTTGGTATTTTGGTCTTTAAATTTACGATCATTTTCTTGCTGTAATAACAGGTCATGTGTCACTATAATTGTTGTAGGTTTAGTTGCCTTCAGTGCATTTTTAATTTCCTCAGCAGTTTTAGGTGTCCTAATGTTTACAGTAAATGCACTGCTCATCATTTTTTTAGCTTGATTCACTAGGTCACTACTTGGTACTGCAACCAGATGATGAAACCCTGCTTGGGTTAGTACATGACTCAGTATTCCAATATCGTAAGTCTTGCCAAACCCAGTTTCTGCATCGATCATAACATTACAGTTAGTAGTAGAAGGGTTGCGTAGATGTTCTAATACCCCTTCAACAACAGGTTTACGACGTGCTACTATTATAGATTCCTTTGTATCATCAAGTTTTATAGATTCACCTTGCAACTTACAGTTGATTTCTTCTAAGCCACTTATAATACTTTGCTTTTCTTGATTGCTGATAGAACTCACACATTACCCACTATAATTATCACAATATTAATTGTATGTTAATTCAGTAAATTGTCAATTCTATAGACAAAAAGCTGATTTCAACTATCATATTAATATGAATATATGCCTCGGAATAATTACTTCTCCCCATGGAATCAAAGGAGCTGTTAAGATAAAAACCTTTACTGAAAAGCCCGAAAATATTTTCCTATATGGTGAACTAATAAGCGGAAGTGAAAATTATAAAATAAGCTTGGTGTCTGTTGTCAGTAATAATTTAGTAATAGCAACAATTAGCGGTATGAAC
>NODE_54_length_3042_cov_3.450954
GAATTGAAAAATGAACTAAGTGATACGGGAATAAAACAAAATTTTATGGACCTTCCAGGAGCTAACACTAAAAGTGCATTTATCTATAATGTAGTAAATGCTTTTAAAGAAAATATTTCACAACATCTAACAAAGCCCCTTCAAGAGGTTTTAAAAAGTTTTAAAATAGTAGACTCAAATCAATTGAGTAAAACGCTGGAAGTGCTTTTGAAAAATATTGAAGCTTCAGGATTGATAAAATATGAATATTGGGGTCTATTGGATTTTGCATACCCAATAAATAAGATGAAAAGTGGTCATTACTGTATGATGTGTATAAGTTTTACTTCAAGCATTATGGATGAATTTGAGCGTAGAGTAAAACTGAATGAGAATATTATTCGCCACTTGTCTGTACGGGTTAATGAGTTTTTTAAAGGTAAATCTTACATGCTGGATAAACAAATTGAGGAGAAAAGTGCATAATGATGAAAAGACGAAATAGTTTTAATAATTCTTACGTGTCTGTAAATAACAGAACTGGCTTTAGGCGTCCTAAGGTCTGTCCTCTTACTGCATCTAAAGATGAGGACATAGACTATAAGAATATAGATTTATTGTCCAAATTCACCTCTGACTATGGTAGAATATTACCTAGAAGGTTAACAGGTGTGTGCGCAAGAAAACAAAGAAAGTTGCGCTTAGCAATTATAAGAGCACGCTTTTTAGCTCTTGCTCCTTACTGTACTAAAAAAGTTAGGTAATTTATGTTAATAATTTTAAAGGAAAATATAACAACTTTAGGTAAGCTTGGTGAAGTTGTCAAAGTTAAGCCAGGTTATGCACGTAATTTTCTTTTTCCACAAAAAAAGGCGATGAAAGCCACTAAGGAAAATTTAATAAAGTTAGAGGAACAGCGTTTATTATTGGAAGAAGAAAATATCAAAAAATTAAATGCAGCAAAAGTGCTTGCATCATCACTGCATGATAAATTTATTATATTAATAAAGCAAGCTTCAGAGGATGGAAAGATTTTTGGCTCTGTAACCACACGTGAAATTGCAAAAACTTTATTACAAGAAGGATATGATATAAGTCATCATAGTTTATCTTTTGGTGGAATAAGTATCAAAAATTTGGGCGGGTATCAAGTAAATATAGAATTACATAGTAAAGTGATAGTTCCAATTACTATATACGTTGTAAGATCTGAAAAAGATGCACATGAATTGAGGCAAGTAAAGTTGCAAAATCAGAAATCTGAGCAACAAGAAGATACAAATAACGAATAGCAGTGAATAAAATATTTCAACTACTCTTGTCATTCCAGTGCCTTTTTTTTTTCTGTCGTCCCAGTGTTACACACTGGGGTCTAGAATGTTCAAAGATAAGACAGGGATCATCTAATGATCCCACGCTATAGCCGCAAAGAAATGTCTTCCATTTGGGAAGAAAAAAATAAGTTTAATATATGGCTCAAAATAGAAAAATTAGCGTGTGAAGCTCAAGCAGAGTTAGGAGTGATTCCAAATAGTGTTGCTCAGAAGCTCTCTGATGTTATTGAATTTGATATTGAACGTATTAACGAAATTGAATCCATTGTAAAACATGATGTTATAGCTTTTTTAACATATGTTGCTGAAGAAGCGGGAGTTGATGTTCGTTATCTTCATTATGGAATGACAAGTTCTGACGTTTTAGATACATGCCTTGCGGTTCAGTTAAAGGAATCATGTGATATTTTGCTCGAAAATTTAAAAAATATACTTGCAGCACTGAAAAAAAAGGCTGAGGACTATAAAAATATTGTTTGTGTTGGGCGCAGTCATGGAATGCATGCAGAATCAACAACTCTTGGATTAAAATTTGCTAGATTTTATGCTGAATTTAAACGCAATTATCAGAGATTAATTAGCGCGAAAACAGAGATCTCGATTTGTAAAATATCAGGTGCAGTAGGTAATTTTTCAAATGTTGATCCGTTTGTTGAAGAGTATGTAGCGAAAGAAATGGGACTTATACCTGAAACCATATCGTCTCAAGTCATTCCTCGTGATAGACACGCAATATTCTTTTCAGTTTTAGGAGTGATTGCAAGTTCAATAGAGAATATTGCCGTTGAAATACGTCACTTGCAAAGAACTGAAGTTGGAGAAATTTCTGAGTATTTTTCCACTGGTCAGAAGGGAAGTTCTGCTATGCCGCATAAGTGTAATCCTATTTTAAGTGAGAATTTGACTGGGCTCTCACGCTTAATACGCAGCTATGTTTTTCCTGCATTAGAAAATGTTGCATTATGGCACGAACGAGATATATCGCACTCGTCTGTGGAAAGATGCATTGCTCCTGATGCTTGTATAGCAATGGATTTTGCTTTAGTACGATTAACAGATTTGATAGATAAATTGGTGATCAATAAGGAAAACATTGAAAAGAACTTAAATTCTTCAAAAGGCTTGGTTTTTTCACAACGAGTATTACTCGAGTTGGTAAATAGTGGTTTGGCGAGGGAAGAGGCGTATAAAATTGTTCAGAGCAATGCAATGAAAGTGAAACAAAACAATAGTGATTTTCTGGCCGAACTGAAACAAGATAAATCCTTACTTGAAGTTATTAACTCTAAAAAACTTGAATCTTTGTTTGATTTGAAGTATTATACGAAACATGTAGATCATATATATAGCAAGGTTTTTAATGAGGCTGAGTAGCTCAGTGGTAGAGCAGGAGGATCATAATCTCTTGGTCGGGGGTTCAAATCCCTCCTCAGCCACTCAAGCTAAGCTATGGTTTGGCGATAGCAGCGCATTTGACAAAATAACGTGATTCATTGTCAATTAACTGAAGTTTTTTTTCAGTTGTTCATATAGCATATGGAATAATGTATGTGAAGTGATAAAGATACAACATTTGTTGTATCTATTCAGGGGAATGGCTAATGGTATCCGTTCAAGAAAGTGGTAAGGTAGATGAGAAAAGACAACTAAATGAATTTCATCCGAGTAGCTGACACCATACGCGTCAAGTTAAGGAAATATCGTGAAATATAGCAACATTTGAGATGGG
>NODE_55_length_3023_cov_3.581536
TTTTTGCCTTGGTGATTAGTAGCCAAATCGGCTCTGGAATTTTCATGCTCCCAATTAGCCTCGCTCCGTATGGCGCTTATAGCCTTATAAGCTGGGTAATCTCAGGATTTGGTGCTATATCTCTAGCTTTGGTTTTTGCTTCACTCTGCGCAAAATTTCCAGAAACGGGGGGACCACACATTTATGTGAAACATGCTTTTGGTTCTACAGCAGCTTTTTTTGTTGGTTGGACATATTGGGTAAGTTCGTGGGTTAGCTCAACTGCTGTAACGATTGCAAGTATCGGTTATTTAGCTCCACTTTTTCATAATGATATACAAGATATACGTTTGCTTTTAGAAATAATATTAATTTTAGCTATTATGCTAATAAACTTAAGAGGAGTAACTACTGCTGGCCGTGTTGAGCTTCTGCTAACCATTGTTAAAATTATCGCACTTCTTGCAATACCCATAGCAGGGCTATTTTTCTTTGATAGAAATAATTTTATTGTAAGTGAGGAAGTATCAAACTTTACAATATCGCAAACTCTCGCTCGTTCTACACTCCTTACTTTATGGTGTTTTATTGGGCTTGAATCAGCAACGGCACCTGCAGGATATGTCAATAATCCCTCTAAAACAATACCAAGGGCTATAGTGCTTGGAACAGTCTGTGTTGCTGTGATATATTTCATCAATAGTCTTTCAATTATGGGATTGATAAGTGGTAATGACCTAGCTAGTTCAAAAGCACCATATGTTGATGCGATAAAAATTATATTTCCAGATAATTGGCATTTAATTATTTCTGTTGTTGCCTTTATCGTTTCTGTAAGTAATTTAAATGCTTGGTTTTTAGCTGATGGACAGGTCGACTTAGACCTTGGAAAAGACAAGTTAATGCCGCAATTTTTTGGCAAAAAAAAATAAGCATGATGCTCCATTATGGGAAATAATACTCAGTACTTTGGGGGTGTTAGTTTTACTTATCCTAACGTCAAACAAAAGTTTTGCTGAGCAAGTAACTTCAATAATTGATATCTCTGTGGTGTCATTTTTGTTTATCTACTTAGCATGTAGCCTTGCTTTTCTCAAAGTTAATATACAAGACAAAAGCTACTGCAAATTTTTAATTGGAGGTGTGGCTGTATCTTTTTGCTGTTGGGTAATATACGAGACTTCTATAAAAACATTGTTAATATCAAGTCTATTCCCTTTAAGCGGAACACTTATTTATCTACTTTGGTATCATAAACTAAAAACTTAACTTAAATTTTTTATTTGCTAAAATTCTTAAGCTTTACTACTGGCTTACATTAATAGAATTAAGAGGTATTGTGTCAAATAAAATAGGTCTTTGGGCTGTTTTTGCTTTAGTCATTAGTAGTCAGATTGGCTCTGGGGTTTTTATGCTTCCAATTAGCCTTGCTCCATATGGCGCTTATAGCCTTATAAGCTGGATGATATCAGGAGCTGGTGCTGTGTCTCTTGCGCTAGTTTTTGCTACGCTATGTGCAAAGTTTCCAGAAACAGGAGGTCCTCACGTTTATGTGAAACATACTTTTGGTCCTGCTGCAGCGTTCTTTGTTGGTTGGACATATTGGGTAATCTCATGGGTTAGTACAACAGCTTTAATAGTTGTGGGTGTTGGCTATCTTACACCATTTTTCCATGAAGATATCAAAAGTATGCGTTTATTTTTAGAGCTGTTGTTATTTACAATCATTACATTAATAAATTTAAGGGGAATAGCTACTGCAGGGCACGTTGAGTTTCTGCTCACGGTTGTGAAGGTTGCTGTATTGCTTGCAATACCTGTAGCAGCGTTGTTTTTTTTCGATAGAAATAATTTTATCATAAGTGAAGAAATATTAAGTCTTACAACATCGCAAATTCTTGCCCGCTCTACACTCCTTACTTTATGGTGTTTTATTGGACTTGAATTGGCAACAGCACCTGCAGGGTCAGTTGATAATCCAGCTAAAACTATACCAAAAGCTGTGGTGCTTGGCACAGTTTGTGTTGCTGTTATATATTTTATCAACAATTTTGCAATTATGGGATTGATCAATTGCAACAATTTAGCAAGTTCAAGAGTACCATATGTTGATGCGATAAAAATTATGTTTTCTGGTAATTGGCATTTAATTGTTTCTATAGTTGCATTCATTTTTTGTGTTGGCAGTCTAAACGCTTGGGTTTTATCTAGTGGACAAGTTGCTTTTGGTCTTGCAGAAGATAGACTCTTTGCTAAAAGGAACAAGCATGGCTCTCCTTTTTGGGGAATAACAGTTAGTTCAATTGGAACTGCAATTTTACTAATTCTCACTTCAAACAACAATTTTGCCCAGCAGATTACGTCGATTATTGACTTTTCTGTAATTTCATTTTTGTTCGTTTATCTTGCGTGCTGTTTTGCCTTTCTAAAGGTTATTATACAGGAGAGGAGTTGTTATAAGCTTTTAATTGGTAGCATAGCAACAACCTTTTGTTGTTGGGTGATATTAGAAACCCCTGTAGGTACTCTGCTGACTTCGAGCCTGTTCACTGCAAGTGGCATACCCATTTATTTATTTTGGTACTGCAAAACTTCTGTGCAACAAATTCAGTAGTGAGAGATACACTTTAAATGGTTAATATTTATGGGCCAAGATTTTTTTTCTCTTTATCTACTTGTTCAATATTACCATTCTCAAGTTTGCTACCTACTTCTTCTGTGCGTTTATTATCTATGTAGATCTCATTTTTTGCTTTATTAGAAAGACCTATTTGCGATTGCAGTTTTTTATACCCTTCTTTTTCAGGCGTGAAAATTTTCACTAAAAATCTTCCTATTATTGGTATTGAACTTAAAAAATCTCTTAATCCAAAAGATTCTTGCTTCTTGTTTGAAAGATGCTGGTCTATCTTAGAAATTTTCACACCATACTTTTTATCATCAAAATTTATCGCTGGCTTGCTTTTTTTCGAAAGAACATTTTGAATCTCTAATCTATTGACTTTTTCAGGCTTTTGAAATGTAGATACTGCAGGTTTGACCTT
>NODE_56_length_3010_cov_3.611168
ATTTTTTGTAAATAATAACCATGAGCAAGTTCCTTCTTCTCCTTTGATTCCAGAGCATGATCCAACACACATGTTTACAAATGCTGGTATGGTACAGTTCAAAAACATCTTTACCGGCACGCAAAAAACTGAAATGAAACGTGCCGTCTCAAGTCAAAAGTGTCTCAGAGCAGGTGGTAAACACAATGATCTTGAAAATGTTGGCTATACATCTCGGCATCACACATTTTTTGAAATGCTCGGAAATTTTAGCTTTGGTGATTACTTTAAAGAAACTGCGATAGAATTTGCGTGGAAATTTATTACTGAAGAATTGTCTCTTGATAAAAACAGACTATCCATAACTGTTTACCACACTGATGATAAAGCATATGAAATTTGGCGTAAGATAAGTGGCTTTTCAGATGATAAAATCATAAGAATTACAACAGATGATAACTTTTGGAGCATGGGCAATACTGGTCCATGTGGCCCATGTTCTGAAATCTTTTACGATCATGGAAATTCCGCTTTACATGAAGACGACAGAATTGTTGAAATTTGGAACCTGGTGTTCATGGAATTTAATAAAGATGAAGAAGGTAATTTACAAAAATTACCAAAAAAATGCATCGATACCGGAATGGGCCTTGAAAGAATAGCAGCTGTTATGCAGAACGTTCATGATAACTATGATATTGACCTATTTTCTGTTCTGGTAAGTAAATCGCAAGAGTACTGTGGAAATACGGAAAATAAAGTAGCTCATAAGATTATCGCAGATCACCTTCGTGCAGCTGCATTTCTCATCGCAGAAGGAGTGCTTCCTGGAAATGAAGGAAGAAATTATGTACTACGCAGATTGATCAGGAGAGCAGTACGTTATATCCACCTACTTGGATATAATGATTCTCTATTGAACCTTGTTTTTCCTGCACTCATAGATGGCACAAGTTTGGCTTATATGGGAGATGCTTATCCAGAGCTAATCAGAGCTAAAAGCTTAATAGAAACAACGTTAAAATCAGAGGAAAAAAACTTTAAAGACACTTTAATGAAAGGCATTAATCTCTTGGACAAATTCACTGCAGATTTAAAATCAGGTGACACTCTATCTGGAGAATCAGCATTCAACCTATATGACGCTTATGGATTTCCTTTGGATATCACACTTGATATTTTGAAAGAAAGGAAAATAAATTTTGACCAAAAAGGTTTTGATAATGCAATGAAAGAGCAAAAAGAAAGAGCACGTGCTAATTGGACTGGATCTGGTGAAAAATCTGTTGAACAAGTATGGTTTAATTTAATCGATCAGTTTGGCAAAACGGAATTTGTTGGTTATGAACGTGATGAAGTAAAGGATGCAACAGTACTCGCAATAATTTCCTCTAAAAATGAAGTAATTGATTCTGCAAAAGAAGGAGAAAAGATAACTATTATACTTGATAAAACACCTTTTTATGGAGAGTCAGGTGGACAAGTGGGAGATATTGGAAATCTTATACAGTCTGATGGAAGTATGGTAACAGTCGAAAATACCAACAAGATTAATGACTTGTATTTGCACAGGTGCGTCGGCTCAATTTGTAAAGGTAACACAGTTACAGCTAGTATTAATAAAAAAAGAAGACAAGACTTAAGAAGAAATCATTCAGCTACACATCTTCTACACTTTGCACTCAGAAAAATCTTAGGTGATCACGTTACTCAAAAAGGTTCTCTAGTCGCACCAAATAGACTAAGATTTGACTTTAGTCACAATAAGCCAGTCACTCAGGATCAGCTGTCTTCAGTAGAAGATATAGTAAACTCTCTAATCAGAGAAAATCTTTCTACGTCCACAAAAGTTCAAGGTATGGATGAGGCAATAGACGAAGGAGCGATGGCCTTATTTGGTGAAAAATATGGTGATAATGTTAGGGTTGTAAAAATTGGAGATTCAAAAGAATTATGTGGTGGTACACACGTGGAGCGTACCGGAGAAATTGGTTTGTTTAAGATAGCAGCAGAATGTTCCGTTGCATCTCGAGTAAGAAGAATTGAAGCTTTAACCGGTCAAGAAGCAATTAATTATGTACGCAATAACGAAATTAGCTTAAAAAAAGTTGCAGAATGCGTAAAAGCACCAGTAAATGAAATAATAAATCGACTCAGTATTTTAAGCCAGGAGCGCAAAGAATTTGAAGTCAAAATAAAAAATCTTTATAAAAAGCTTATCAGTGTAGAAACTGTAAAAAGTACCGAAATAAATGGAATAAATTTCGTAAGCCACACTTTCAATAACGTTCCAGGAAGTATAATAAGGGAATTTGCTCTACAGCAACAAAAACCGAAAACTGTAATAGCCTTCATGGTAACAGAAAAGGATAAAACAGTTTTGATTGTCAAAGTAAGTAAAGATTTAACTAATAAGATCAATGCAAAAGAGCTAGTATCTACTGTAACCAGAAGGGATTGCGGTGGAAATGCCGAACTTGCCCAAACAGGCTGTGATAACAATAAAATAGATGATGCCATTACAGCAATCCATAGCAAAATAACAGCTTGCAAAAACTAATACACCCTACTACCTCGGTATCTTTTAACCGTGAACGGAATCGTCAAGGTATTATGCAAATAGGGGTAGAGAAGACTTAACTGTCAAATGAGCATATCAGGTAATAAGAACTGGATTACAGCTCCATGCTCTGGAATGACATCATTTTATTCATCAAAGTAGCAGCTTTATAACGGCAGTGCACAGAGGCGTCATCAAGTAGCCCTTCATTGTCATCCCAGTGTCAGCTACTCGGATGACACCATCATAGAGATCAGCTACTTGGATGATAAAAGTAAGAAATATCGAAGTGTTGTGCTAGACTTTATACCTCTTGCATTCAAACTCACTATAATGCACCCCATAAACTAGACCAAAAAAAATGGTTGATCCGAGTAGGAAGGTAAAGGGGTAAAAGTATGGCAACAAAAAAATATGAACCAGAGTTAAAAGCAAAGATAGCTTTGGAAGCAATAAAAAATCAAAAAAGCA
>NODE_57_length_2995_cov_10.878231
GTATAGCTCTTTTTACAATAATCCGAACAGATCATAATATGCTACTGCTCTACCATAGCCATAAGCACATATCTTATCCTATTCGGACTATTGCGAGAAGTGCTATAATTACAATGCGGACATGGAACAAAAAAGTATCTCTTATCTGTTGCTTCAAATTCCTTTTCAATTCTGCTTATTCCATGAATCGTTGGTGTTGATACTAAAAAAATCTTTCTACGTGCAAATGTATTGGTACGGGCTATGCTAAGCAGTACTGGATCTCCTTCTCCTCCTGAATCTCCTAGAGAGGCATCTATTTCATCAAGAAAGAGGTATTTTACTGGCAACGATCTCAGTCCTACACTGCTGTTTGCTCCAGTAATCACAACTATTCCACCTGGAAACTCCTTACTTTGTACAGTATTGCCTGAGTCTCTTGATCTTGGGTCTTTTACTTTACTTTTTAAACATGGTGTACTCTCTATTAACGGCGCAAATCTTCCTTTTGACCAACGTTTTCCCATTTCAACTGTTGGCTGTACTACTAGCATTGGACCTGGTGTCTGATCGATGATATAGCCAATCCAGTTATTACCAGCTTCTGTTCCCCCAATCTGCGCTCCTTTCATGAATACTATTTTCTCCGCTGGAGAAGATGGAGATAGTGAATCCATGATTTCTTTTAAATAAGGAGTTCTTTCCGTTCTCCATTTTCCTGGCTCTGATGCTGCAGTTGCTGCTAAAACTCGATACTCATTCGCCCACTCTGATACTTTAAGCTGGGGATCTGGTCTTAAACCTTCAGAAAAAGATGTAGCGTATATCATTGTCTGCATCTACTCATAACTGGTTCTATCTCAACATCATTAACAGTAGAACTACACTCCTCCAATTCCATAAACATCTTTTTCTGAAATTCGTTTTCTATATATCTTTTGCTCATCTCACTTATCATTATTGCTATAACAAGCGCAAATACCCCTGTTATTGTTGCAAAAATGATTGCACTGCTTATTGTTGTTGTTATCAACCCTATATATACTGCTACTGCTATTGCGCTGGCTGTAATGTAGATGCAGATAATATTGTTATGTTTTTTCATTCTTTTATCTGCTATTTCTCTCTGTACTATATATTTGTTATGAAGGGTTGGAAAATTAACAACGGTATCTCTGCAGAGCAATGCCCCATTTTTTTCAGTAAACAAAACTTTAAGTAACTCTAAATTGTTTGATTTGATTGCTAAGTGCAAAACAGATGTATAATTTGCTCCTTTTTTCAGCAATAACTTTACTACATGTAAATGCCCTTTTTCTGCAGCAAGATAAATCGGTGATAGACCTTTATTATTTACAATATCAATATCGATTTCTTCTTTTAAAATTGCATCTACAAGCTCAATTTCTCCTCTTTGTGCAGCTAAATGTAGTAGACTATTCTTCTCAGAACCATATTTATTACTCATCAAAGCCTTCTTTATCTCAGGTTTAGCGTAATCGAATGGTGTCTTGCCGCTATCGTCTTTTACCAGAGGGTCTATATCTTCTCGCGTCAGTAAAACTTCTATTGTTTTAAGTCTTTCAGCGTAATGTAGTGGCGTTTTATTTTCGTAGTCTTGTAGATTCACTTGAGCATTAGGCTCCTTTATTAAGCATTTGAGGATATCAAGACATAAGTCTCTTTCATCGTAATTAGTATTACTTACAGCTATATGCACAGGTGATAATTTCATCGAGTTTTGTCCTACACGTGCGCTATTTACATCTGCTCCTAGCTCCAGTAATAACTTTACTATCTCCAATTTTTTGTTGTTAACTGCATAGTGCATCGGTGTCTGATTTCGTGCATCAAAAACCTCGATTTCAGCATTTCCTTCTCTTATCAAAATCTTTACAACTTCTGCATGTCCTATGCCTGCTGCTAGATGTAATGGCGTATGATGCAAAGCATTTCGTACATTAACGTCAATACCTTTTCCTATCAAATATCTAACTGCATTAACTTCACCTATCATTGCAGCTAAATGAAGTAAACTATCTTGTTCTGACCCGTACTTGTTATTAATTAGCGCTTGTAATATTTCTGCTTTTTTCCCTTCTTTGGCGTAATCAAGAGATGTTTTACCTTCATTATCTTCCACAAAAGGATTAATGTTCTTCTTCGTGAGTAACAAATCTACCATGCTTAATTCATCAAACTCTATAGCGCAATGCAGTGGAGTTTTTCCGTTTAACCCTCTGACATTAACATCTAATCCAGGTTGATTGATTAAACACTTTATTAACTCTAAACTTAAGTTATCAGCCATTTTGTATTCAAAATCTTTTTATATTTTAAATTTAGCGTTAGATAATTCTTCAAGTGAGTTTGTAATCTCTTCAGTTAGCGTCTCGTGAATTTTTTCAGTGTCACTCAGTGATGCAAGCAGTGCTGAAACTCTATTTGGAACATTAAGCAAATTATTACGTACAACTCTTGCTACGTTAAATGCCTCACTTTTTACTTCCTCTACTGCTACAAGTTCTCCTATTTCAGCTTTTGCCTTTGCTTCTAGCAACCTTCCTCGCTCCATTTCATTTTTTATTCGCGTTTTTAGCAACATTGTAGAAAGGTTATTTGTATTTTCGTTTTCTGGATTTTTCCTCCTAAGTGGATGACTTGGATCTCTTATTGCTGCCACCGCTTCATTTGCTTGTTCTCTATTGATCAAACCATCCTCCAACTCAACTATTCCTTTTTTTACTAAATAACAGACATATTGCTTTGATACTCCTATCTCTCTTGCCCATTCTGTTTGTGTGATTTTCACTTTTTTTTCTCCTCTCTCTTGTTTCTACGAATTTTCTTCTTGAATCTCTGAAAAGGTTTTGCCAGTATCAGCAATTTCCTACCTGTTTATACTTGCCGGCGTCTTAGAGATATTTTACTAATATAGAGCGAAGTACTCCGGTTTATAGCTGCTTTCTTTTTACATAGTGAAATTTGGCTATTTTCAACTAATACTATAAATTAC
>NODE_58_length_2969_cov_5.024708
TGATATTATAAGCCTGTGATGATAAAATAAGTGGATATGGATAAGTCAGCGTATGAAATCATAGAGCATGAGTATGATGTGGTGATAGTAGGTGCAGGTGGAGCAGGGCTTAGAGCAACACTTGGAATGGCTGCAACAAATTTTTCAGTTGCCAGCATTTCTAAAATTTTCCCTACACGAAGTCATACAGTTGCAGCGCAAGGAGGAATTAGTGCAGCTTTGAGTAATATTGCTGAAGATGACTGGCGCTGGCATGCATATGATACAATAAAAGGTTCAGACTGGCTTGGCGATCAAGATGCAATAGAGTATATGTGTAAAAATGCTGCCAAAGCTGTGATTGAACTTGAAAATTTTGGTGTACCCTTTTCTCGTACGGAAGATGGAAAAATATATCAGCGTGCCTTTGGTGGAATGACAACTCACTTTGGTAAAGGAAAATCGGCTCAGCGTACTTGTGCAGCAGCAGATAAAACTGGGCATGCAATTCTTCATACTCTATATCAGCAATGTCTTAAATTTAACGCTGAATTTTTTGTCGAATATTTTGTAATCGATTTGATTATGGACAAAGGGACATGCTGTGGGGTGATAGCTTGGTCGCTGTGTGATGGTACGTTGCATAGATTTCGTGCACATTCTGTGGTAATAGCAACAGGTGGTTATGGACGTGTTTATTTTTCTGCAACAAGTGCACACACCTGCACAGGTGATGGTAATGGCATGGTGGTAAGAGCTGGGTTGCCACTTGAAGATATGGAGTTTGTGCAATTTCATCCAACAGGAATATATGGCTCAGGGTGCTTGATGACGGAAGGATGCCGCGGTGAAGGTGGGTACCTCGTTAATTCTCAGGGTGAGAAGTTTATGGAACGTTATGCGCCAAAGGCAAAAGATTTGGCTTCTCGTGATGTAGTAAGTCGAGCAATGACAATTGAAATTAGAGAGGGAAGGGGAGTTGGGCCAAAGAAAGATCACATGTACTTGAATATAGCTCATCTTGATCCGGAAGTGATCAAACTGAGATTACCAGGTATTAGTGAAACAGCAAAGACCTTTGCAGGAGTTGATGTTACTAAAGATCCGATACCTGTTATTCCAACTGTTCACTATAACATGGGAGGTATTCCAACCAACTATCATGGGGAAGTGATCACGTTGCAAAAAGGTAAAGAAGAAGTGGTAGAAGGATTATTTGCAATAGGAGAGGCAGCATGTGTTTCTGTACATGGTGCAAATCGACTAGGTTCCAACTCGCTTCTTGATCTTGTGGTTTTTGGTAGAGCTGCCGCGCTTAGGGCAAAAGAAAAATTGAAACCTGATACACCACATAAAAAATTACATTCAGACTGCACAGACTTGATAGTAGATAGATTTAATAAAATGCGATTTGCTTCTGGAGAGTTCAAAGTAGCAAAAATACGAAGTGAAATGCAGCACACTATGCAGAAATATGCATCGGTATTCCGTGTTGCTGAAGTTTTAGAGGAAGGTAAAAAAGCTATAAAAGAAGTAGCAAAAATGATGCCTAACATTGCAGTTGAAGATCGCAGTATGATATGGAATAGTGATTTGGTTGAAGCGCTGGAGCTTGCCAATATGATTCCACAAGCAGTTATTACCATGGAATGCGCAGCTAATCGCGAGGAAAGCAGGGGTGCTCATGCTCGTGAAGATTTCCCTGAACGTGATGATAAAAACTGGATGAAGCATACTATAGCATGGCTTAAAGAAGAGAAAAGCCAAGTTAGTGTAGAAATTGACTATAAAAAAGTTGCTGAAAAAACTCTGAGCGATGAGATTGATTTCATCGCCCCGGAAAAGAGAATTTATTAGTTAACCCATCTGGTTTATTTATAAATTGACGTAGTATTGATACATAGCTCATTTGAGTAGCTGGGCTTTCTGTATGTTCTGACTGCTCTTGTGCTGCTGAGTTGTTAGCTAAATTTTGTTGTTCAGTAATATTTTCAGGTTGTTTTGCAGCTAGGTGATCATCTTTACGGCTTTGCTTATCGTTGGTTAATTCTTTAACATGTTTCCTAATGCCGCTAAGTCCCAAAGTGAATATCAGACAGACCACTCCTGTTATAGCTATGATGGGTAACGCTGCTCCAATTGCAATTTGTCCTTGGAAGCAAGAAAGTGTTACCATTGTAATAATAGTAGTTGCTACTGTGATTGCTAACAATATACTAGCTCTCCTGCCCGGATCAATGCATTTCCATACAGCAGATGCTCCTTTTTTTACACCAGAACCTAGCTTTTTAATGCCTGATTGACATTTTTTCGAAGCAGTTCCACAGTGGTATTTTTCCTCAAGCTTCTCTTTTAGTTCTTTAGCTTTCTCCTGTGCTTTCTGTGGAGTACTTGAACAATCTTTTAGATTTCGTAAAGTTAAATAGTACTTTTTAGTATGGAGTTCTGGATCTTCTAACCATAAAGAATCAGGGTTAGCACCGTTTTGTAATAATGCTGCACAAAACTTTGTTGTATTATCATAATTAGTTGCTAAATCAAAAATTGTTTCTTGCGATAGGTATTCGATACTTTTTTTTTCTGCTTTTTTCTTTAGTGCTAATTCTAGAGGTGTATTTCCTTGCCTGTTAGTTGCTTTTATAGCTTCATCTAATTTATCTTCAGATATTTTTCTTTCTTTTACTAAGGCTGATATTAATTTTAAGCATGTAACTTTTTGCTTCCCTCTCAGCAAGGCAATATGGTGTAAAGCATTATTGCCATTTGCATCTTTAAGGTTAATATCTGCTCCTTTTTTCAATAATTCCTTAAAAGATTTTTCATCTTTATCTTTAATTGCTAAATGTAGTTGATAATTATCATTACTATCTGGAGTATTTATGGTATGGGCTATAACTTCTTCAACTTTTGTTTTTATTTCTGGTTTTCGCTCAGCCAATTTTTCTAAAAATTTAAGATAGTATTCATTTTGCTTTTTAGATAATTTTTCT
>NODE_59_length_2955_cov_3.451034
CTTTATTTCTCTTCCATCCATCGCATTTATTGCTCTTTGTACTCTCTCACCAATACAATCATCAATAAATTTCACTTCTTTGCTTAGCAGCCGCGATAAAGTTTCAACTACGTTTTTTAGCGATAGGTTACTGTCTTTTGCTTTTGGACGCCCAAAATGTGAGATAATAATAACTTTTGCACCTGCATTTGCTAAATATTGAATGGTAGGTAGAGCTCTCAAAATACGAGTGGTATCACAAATTCTTTCATTTTTTATAGGAACATTGAAGTCGACCCTGAGTAGAACATTTTTATTGTGAAAATCACAACTCTCTATGCTAGGTACATTTATCATAAAATTAAAGAGCTATAAAGTTACTATATAATAGTTTAACCCAAAGCAAAGTATACAAATGAAGAGATCTTAAATGCCAAATAAATTAATAAATAGGAAAATTACTACAAATACTTTCAACTTTATTTTTTACTGCTCTTTCAATATCAGGGCTATTTCCATCAATTAATCCCTGAATTACTTCATTTATTAGATTAGCTACTTCTCTAAAATCTTCTTTCTCAAGTCCTCGAGTTGTCTCAGCAGCAGTACCAAAACGGAGCCCTGAGGTAATGGTCGGTTTTTCTGTGTCAAATGGCACAGAATTTTTATTACAGGTAATGCCAGCTCTTTCAAGGCTATTCACAACGTCTTTTCCAGTCAATTTCCGTGATCTTAAATCAACTAGCACTATATGAGAGTCAGTGCCGCCAGTTATAATGTCAAGTCCATGTTCTTGCAGCGCTTGAGCTAACACTTTTGCATTTTCTACAACTTTTTTACTATAAGTTTTAAACTCTGGCGTTAATGCTTCCTTAAATGCAACAGCTTTTGCAGCTATCACATGCATAAGTGGCCCACCTTGCAACCCTGGAAAAACCGCAGACCTAATTTTTTTATGTAATGCTTCATCATTTGTCATTACCACTCCGCCACGAGGACCTCGTAGAGTCTTGTGAGTTGTTGAAGTTATAACATGCGCATATTTGGCAGGTGATGGGTAACAACCTGCAGCAATAAGCCCTGAATAGTGAGCAATATCTGCAAGCAGATATGCACCAACTTTATTCGCAATTTTGCGAAAGCGCTCGAAATCTATTTCTCTTGGATAAGCAGAAGCACCAGCAATGATTAGCTTCGGTTTATGCTCCAGCGCTAGCCTTTCCACCTCATCCATATCAAGCAGGTAAGTGTCTCTATTAACTGTATACTGGATCGACTTAAACCACTTACCAGAAAGGTTTGGTGCTGCACCATGAGTTAAATGTCCACCACAATTCAGTGACAATCCAAGTATTGTATCACCCGGAGTAAGTAGTGAAGCAAACACTGCTTGATTTGCCTGAGAACCAGAATGAGGTTGAACGTTTGCAAATTTAACACCAAACAGCTTACAAAGCCTTTCTATAGCCAGATTTTCAACTTCATCTACATACTCACAGCCACAGTAATATCTTTTACCAGGATAACCTTCTGCATATTTATTAGTCAGAAAAGAACCCTGTGCTTCCATCACTGCTTTACTTGCAAAATTCTCCGATGCAATCAATTGCAACTGCGATCTTTGACGCTGCAGTTCCTTCTCTATAGAGAGATAAACTTCATTATCAAAAGACTTTAAATTATTTTCAGAGTTACAAATCCTTTCTGAAGAAATTGTCATAAGACTTTTTCCTTAACCACATAAATCCAAAAACAGCCAAAAGCAGACATACAGGAATAATTGATATTGCTTTTACCAGCAAATCAGTACCATACAAAGGATTTCCTTGTATTACCGTTCCATTCCAACATAAGTCTATTATTTTTGCAATTCCAGTATGAAAAAAATAGCCAAAAACCATAACTATCATATTTGATACAGCTGTGGCTAAGCCTACCAAGTTATTGTTTACATAACTTATTGCCTTGTAAATAGTAATTACTTGATACCCAGATGCAAAGCCGATAACAAGAAGTGTAGGTAATGCAATATATAAACCGCCAACTTGTGTAAAAAGCAAAAGAAAGCTAGCGATCATTGCAAAAGAACACGCAATAATCACCTCGTAATGTTTGTCTGGATACTTCTCCAGTAAATAAGCGAGAAAGAATGATCCAGCCCCCATGCCTATGAACATGAGAGAGGAAAGTGAAGATGCCAAATCTCCGGTCATTTGATATGCTTCACATAAGAACGCTTTTGCCCAACCATCAGCAAAACCTTCTAGTGGCCCAACCATCAAGCCCCCAAAAAAGCTGATTAGAATGATATGTTTATTGAAAAGTACAGTTTTTAAATCTTGAAGTATGTTGTCATTTCTACTCTCCTCTATGTTAGAGTTTGGCGTTATTAAGAATAAAAGTAGGGCGAGCAAACAACCAAACGCTGAGAAAGTGTATATAACATAATTCCAACCAAATTTATTGAGCAAGAAGTCTAGAGGTAATCCACCATAAATAGCTCCCAGTAACCCTATTATTATAGATAAGCTAGCCATCCTTGCTGATTTTTCTTGCGAAAAATACATGCTTGCAACTTTGAAGAGCCCAATTGCCGAAGCAGACGAACCAACTCCAACAATCATTCTACCAAGTATTGAATAATACCACTCATCAAAGCATATTAGCGGCAATGTTCCAGCAAACGTTAAGACAATACATGCAGGCAAAACAAACTTTGGCCCAAATCTATCAAGGGCAAGACCAACAGGTATGTGAGCAAGCGTATAGCCTATATAATATAGCCCACCAAATTGACCGACATCTGCAATACTTATGTTGAATTTCGTTATTAATTCAGGCGCAATTATGTTTGGAATTACGCGCAATATATACTGGTACGCATAGAACAATGATGCTAATAACCATATAAAAAAATTTCTCTGCAATGCTAATATTACCTAAAAAACGGAATTATAGGTATTTATCAGCAAGAAT
>NODE_60_length_2953_cov_5.300897
GTTACTCATGTAGGGTGGCTTAAAACTTGATTACAAGGCATTTCTAAGTTATCCCTTGCTTTAAAGTTTTACTTGTTACAAAAAACCCTCATTTTACTTTATCACGCTTTTTATTCCTTGTAAAATATTTTTTCAAAAAAGTGAACAGTTTTTGTAATTTAGGTGAAACAAGAGCTGGTTTTGGAGGTCTTATTGAGATATAACGACTTTTATCTAAAATTCTTAAGTTGAGTCTTTAGGTAATCTCTATAAATAATTTGTAGATGAAGCTAAAGGAAAAAAGTTGCTGCCATAAACATAAGCTACTGAGCTCGTAAACTGCTTAAAATGGAGACAAAGATCTAAATTTATTTATTTACGTCTCCAATTTTATCTAGTATAATGGAGACAAAATTTCTACTATATTATTGGTAGATAAAAAGCAGAGATATGGGGCTTTGTAAAGGGTGGGGACAATTTTTCACCCCCCTTGAAATTAAAATAAAAGCAAGATGTCAAACACAGATAGCTCAACTACAAGCTGGTTTTTGTTGTAGTTATTTTCTCACTTTCTTTACTTGCTTTAATTAATTCATCAAAATCAGATTCATGTCTGTACAACTCTGTACTTTTCGTATTCTCCTTCAGCTAGGGCTTTTGCAACTTCAGCACTCAGCATCTTTAAGCACTTCATAATCATTGAACAATAAAAATGCATCCAATTTTTCAACCCAATTCTGCATTTTCATTAGCCGATTCTTTCTTGCTTGAAGTTCCGCATAATCTAGATACATCGAAACAATATGATTTAGTTCACTCAACTCTTTTTCAGTCAAGTAGTTTTTTGCAATCACTCTTATGAATTTTGCTGCCAGGACCATCTTTCCATGTAGTTAGCCCCATATTTGGTTTTTTGTCGAGAATATATTAGCTCTGCTGCAGTCAGGCCATAAATCGCCCAATATAATTTATTCTGTACTTTTGCATAAAATTGTTTTGTTATTTCTGAATTTGGATCATAGTCTGCAGAGCATTCAGCATAAATGTCGGTAATCTTCTGGTAAAACCTACGTTCGGATGCTCCTGATTTTTTCAAGTAATTCATTGAAGTAGTCTTTGCCAAACTTTGGGCCATTTTTTAGCCGTTCGCTATCTAATGCAAATCCTTTGATGATGAAATCTCTCAAAATTTTTGTAGCCCATACTCTGAAAGATGTAGCCTTTTTAGAATTAACTCGATAACCAATAGCTATCCAAATTATAAAATTGTGTAGGGTACTGTTTACCATCTTCAGCAGTATTCCGGAAAATCCGGATAACTGAATCTTTATCTAACTCTTGACTAGCAAATATGTTCTGTAAATGCTCACTAATTGTTCTAATATTAACATCAAACAACTCCGCCATTCTTTTTTGTGTAAGCCAAATGTTTTCATCTCGATACAAAACATCAATTCTTACGTCTCCATCTGGAGTTGTATATAATAAAATTTCGTTTTCATTTATTATCATATCTACTCTACCTTACTTCAAGTAGCATATAGGTTATTTGTAAAAAAGACAAACAACTGTAAAACTCTAAAAATAGAGAACTATCTACTTTATTCTTTAGCTGGTAAGCAGTTTTGAAATTATTTTAACTTTTTTTGAAAAAATCCCGGAAAAAGTAGTAAGAAATCCGGTATATATTAGTATAGGGGCATTGAGTGTAGATGTGCTTCAAACAGAAAAGTTGGAAAACAGAAAGCAAAAAAATTTAGGCTTTTGGTAAGTTACGTAATTGAGAATTTATATTTTTTTAAATAAGGCAAAAACTGTGTTTTAAAGCTAGATGTGGCTTTAGGGAAAAAACATCACTACTCACCAAAGAACGCCTATAATAGCCTTTAAACTCAAATAAAAGCTATCCTTAGTAATTCTACTGTTACAAAACAAACCTGCGGGCAAGTTTAACACGGTTTTTATCCTTTGCAAAAAAAAATTGAACAGTTTTCGTAATTTTGGTGAATATATAATAAGAAAACGACTTTCTGCAGTAGCACATGATTCTCGAATTTCCGTTGTTGGCCTACAAAAACCTATGAATTTCTAGTGTGTTTTGTAGAAACCAGACGATATTTTGGAGTAAGTGCTACTTGTAATTTTAATAATAGCAAATGTCAATCCTAACACTGGACCTCGGCAAACAAACGGGCTGGGCAATTCTAACAGATGGAGTAATTGAAAGTGGCAGTGAAAGTTTTCATGGTAGCCGTTTCAGTGGAGGTGGAATGTGCTTCTTAAATTTTCGTAATTGGCTTAATTCTTTGAAACATGAGTTCACTGCAGTGTATTTTGAAGAAGTGAGAAGACATCTAGGAACTGATGCAGCGCATTGCTACGGTGGGTTTTTGGCTGTTCTCTCTGCTTGGTGTGAAGAACATCATGTGCCATACCAAGGTGTTCCTGTAAAGACTATAAAGCGCTTTATAGCAGGCAAAGGTAATGCAAGTAAGAGTGAAGTTATTGAAGCTGTAAAGAGAAAAGGATTTTTACCTAGAGATGATAATGAGGCCGATGCTTTGGCATTAATGTTCTATATTAGTAAAGATATTAATAAGACAAAAAACCCATAAAAAGTGGGTCCTTTCGGCCATAATGGCGGGTTTGGTGGGTTCGACCCCAGGCCTTCTCTAGCGTCAGATATATTTTAAATATTAACTTTTTAATTATTAAGATATGAATTTAGCAATCCACTACTATCCTACTCGAAACCTAGTTGAATATGAGCGTAACCCACGTAAAAATGACGATGTGGTCAACAGAATGTGTGCTTCTATTCGAGAATTTGGCTTTCGTATACCAATAGTTGCAAAAAGTGATGGCACTGTGGTTGATGGTCATTTAAGACTTAAAGCAGCAAGAAAACTTGGTATGGAAAGTATACCAGTGGTCTTAAGTGATAATTTAAATGAACCACAAACCAAAGCTTTTC
>NODE_61_length_2946_cov_2.765133
CAAAGCAGAATTGGTTAGTTAAATTTATAAAATTAAATGGCTTTGCGTTTGAAACGGCCGATGATGAAGACTTGGTGATACAAAATAATATCAGAAATCAGATGCTAAGAAGCATTTCATCTCCAGCATTTAGTTTGTACTTCCATACCATCAGGCGTAAGAAGAATATCTTTTCTGATGAATTTGCAAACCAGAGTTTACCAAATTTTTTTGCTAACCATGTAAATCTAAAATGGAGAGAAAAACACGCAACTAGGCAATCTTTTATTAATGATTTATACATTACGATTATTCGTAGGGCAGATACAAAGGGAGTAGAATTTTTATCACATCTACTGAAAAAATTTGGGCATGTAACTTCAAAACATGCTTGGGAAAGTGATATGCGTGATACCTATGAAGATTTAGAGGAAACGACAAATCGTATAGTAACAAGCCTTAGGAATTATTCGCCTAAAGTTCTTGGAGTAAAAGAAACTCCAAACGGACTGTTTTGTGAAATAATGGAGTTTCTGTCTAGAATTGTAAATTGTGGCTTTGTTACAAATACGCTTTTTCCACTAAAAACTGAAATATCAAGATACTTACCAGTTCATAGGTTATTTTTTGGCCATAAGATGATACAGGTTGTGACTCATAATGAAAGTAAATATGCTGGAATAGTTAGTATCAAAGAATATGGAAATAATACTTCCGCAGGAATGCTTGATTCTTTTTTACAACTTCCTTATGAATTTATTATCACGCAGTCTTTTCAATTTACAAATAGGCAAATGGCAATTGCGAAAATGCAGATACAGCAAAATCGTATGATACAATCTGCAGATAAAGCTATTTCTCAAATAGCAGAAATTTCTCATGCGCTTGATGATGCAATGAGTGGTAAAATTGCGTTTGGTGAACACCATTTAACTATCTTATGTATAGAAAAAAGCCCTAAATCATTGGACAATGCTTTATCATTGGTTGAATCGGAGCTTTCTAATTGTGGTGTTTATCCTGTTCGTGAGAGGGTTAATCTAGAACCAGCATTTTGGGCGCAAATTCCTGGTAATTTTGACTATATAGTAAGAAAAGGTACAATAAGTAGTCTTAATTTGGCCGGTTTTGCATCTCAACATAATTATCCTACTGGTAAAAAATTCAATAACCACTGGGGAGATGCTGTTACAGTTTTTGATACAACATCTGGCACTCCATTTTTCTTCAACTTTCATATAAGGGATGTTGGACATACTATGATAATTGGGCCAACAGGTGCTGGCAAAACTGTTTTAATGAATTTTTTATGTGCTCAAGCAATGAAATTTTCTCCAAGAATATTCTTTTTTGATAAAGATCGCGGTGCAGAAATTTTTTTAAGAGCACTTGGTGGTATCTATACTATAATAGAACCAAGAACTAAGACAAATTTTAATCCTCTGCAACTTGACGATACTCCTGATAATAAAACATTTTTGATGGAATGGATAAAATCTTTAATTTTAGTGTACAACGATAAATTCACTTCAGAAGATATTGCTAGAATTAATGATGCAATTGAGGGAAATTTTAAATTAAAAAAAGAAGACAGATTTTTGAGAAATCTTATACCATTTTTAGGACTTGCGGGCCCTGATACTCTAGCTGGAGCAATATCTATGTGGCATGATGATGGCTCTCATGCTGCAATATTTGACAATAAAGAAGATTTGCTAGATTTTTCAAAAGCAAGAGTGTTTGGCTTTGAAATGGCTAGCTTGCTAAAAGATCCTGTTGCTCTTGGGCCGGTCTTGATTTATTTGTTTCATAGGATTAGTATATCGCTTGATGGCACTCCATCTATTATTGTTCTTGATGAAGCATGGGCGTTAATAGATAATCCAGTTTTTGCACCTAAGATAAAAGACTGGTTGAAAGTGCTGAGAAAGTTAAATGCTTTTGTGGTTTTTGCTACTCAGAGTGTTGAAGATGCAAGTAAAAGTGCTATTAGTGATACGCTTGTACAGCAGACAGCAACACAAATTTTTTTGCCAAATCTGAAAGCTACTAGTGTCTATCGAGATGTTTTTATGTTAACTGAACGTGAGTACATACTGATCAAACACACAGATCCAAGTACTAGATTCTTTTTAGTAAAGCAGGGAGTTAATGCTGTAGTAGCTAGAATAGATCTGAAAGATTTGGATGATGTGGTCAACGTGTTATCTGGACGTGCGGAAAGTGTTCTATTGTTATATGATATACTGAAAGAAGTCGGAGATGATCCAAAGATGTGGTTGCCTGTGTTTTATCAAAAGGTGAAAAATGTTTAAAACTAAACTGTCATTACTGTTAGTTGCGATATTTTTGTTAAATATAGATTTTTTGCTCTCGTATCCAGTGTTTGCAGATACAGTAAGTGGTACTGACAAAACGGAATTTGTTAGCAGATTTAATTCTACTGGTAGCTTTAGCCGTGCCTCTAATCCTGACTGTAAGGCGTTTGAAACAGCTGCAGCAGTTGCTGGGATAGCAATTGCTATTGGTGCAATATTTACTGGTATTGTTTTGATTGTCTCTTCTGCTGGTTTATTTACTGCTCTTGTTATCGTTGGAATGATAGCTGCAATTGTTGGAGTCTGGAAAGCAAAAGGGGGGCTTGTTGTTTGTGAACATAGTTTTGTTAAACACCCAGTTGCACGTGGTCATGATGGAAAATACTAAAATTTTAAAGAAGACACAGGTTATAGTGGCTGCACCAATAAAAATTACCAAACAGAAGATGAATATTTTTCTTGTTTGCAAGATAAAGCTCGGGAAAACGTGAACAAAAAAGACTATGACGGGAAAAGAGTAGAAAAAGAAGCCTTAAATTCTAACGTTCAGGAGAGTACAGAAAGTTATTACTGGCCAAAAAACGGTGTGCAATACAGTGAATATATAGAAATATGTCATCGAAATCCTTTAACTTTTGGCAATCTTTTT
>NODE_62_length_2922_cov_2.836066
GCTAGATATGGCATTCACAATATCGTTTGTAAACCTATAGCTATATATAATGAATGAATTTTTTTATATATTCGTTATTAGTATTTTGTATTTCTTGGACAGTTCCGTGGTAGATAATATTCCCTTCGTATAATACTGCTATTTTATCAGCTATTTTAAATGCACTATGAATATCATGTGTAATCGTGATAATTGTAGGGTTAAAGTCTTTAGATAATTTTATTATTATCTCGTTTACCATATCTGACATAATTGGGTCCAATCCTGAAGTTGGCTCATCCAATACAATAATTTCTGGATTGTGCGCAATCGCCCTTGCAAGTGCTACTCTTTTTTTCATTCCGCCTGATAGCTCGATTGGAAACATATCTGCTATGCTTTCCTCCAGTCCAACATCATTTAACTTCTCGATTGCTAGCTGTTTTGCCTCCTTTTCGCTGATATTAAAGCGCTTTTTATAATTAAAAGATATATTTTCCCACACTGTAACGTAGTCAAATAAAGCAGAATTTTGAAATAAGACTCCAAATTTATTTTTGCTTTCACTATTTATTTTAATAGACCCTGAGTCTGGTTTTAGCAATCCAATGATTATTTTTGTTAATACAGATTTACCACTTCCTGAGCCGCCAAGTATGACTAATGATTCTCCCTTCGATATATTAAAACTTATGTTGTTTAATATCGTTCTATCATCAAAAGACAAGCTTAGGTTCAATATTGATATTATGGGGCTATACATGTATCAAAGTAATCAAGTAGTTTGCTAAAATGATCAATATGGACGAAAAAACAACAGTTGATGTTGTAGCAACACCTACTCCTCGTGCACCTTCTCTACAATGGTAACCGTAATAACAACTTGAAACAGAAATTATAGCGCCAAAAGCAGTCGCTTTCATTAGCCCAACAACAAAATCGTTTATATTAAAGAATTGAGCTGTATATTTTATGTATATATTTAAATTGTGGTTAAATTCAAAGACTGCGGTGACATACCCTCCAAATATTCCTATTAGATCTGCACATACTGTAAGTATTGGAAATACTATAACTGACGCTAGAATTCTTGGTGCAATTAAATATTTGAAAGGATTGATGTCCAAAGTTGTAAGTGCATCTATTTGTTCAGTGATGCGCATCGTGCCAATTTCTGCTGCAATTGAGGACCCAACCTTTCCTACCATTATTAAGCTAATCAAAACTGGCCCTAACTCTTTAATGATAGTGATCGTAACAAGCTTAGGTACTACTTGTTCTTGATTAATCAATAGACCACTTAAGCTACTTTGTAAAACTATCACCGCTCCTATAAAAACTCCAGTGAGCCCAACAATTGGTAAAGAGAAAAAGCCTATCTCTATAATTTGTTTTGCTACATTGCTAAAATAATACGGTGGCACAAAGCAGTGGTATAGAGATTGAATAAAAAACACAAATGCGTTACCAAGCCTCAACAGAAAGTTGATAAAGCACCTACCGATTATTCTAACACTGTTTACATCAAAGGAACTCACTTTGCATTTATCTTAGCTAAAAATTAGTTTTACTGATTTTATTAAAATTTTTATTAACTCTATCGCAGAGTATAGTCAAGATATATCTTAAGTTCAATATACTTTGATCAAAATGCTTGAGTTTAAGTTTATAAGACTGAATTGTATAAGAAAACCTTACTTATTTCGCTATTTACTTCTTGTAAAAAACATGCTACTAATAAATTGTGTTATATAATTGAATTGGAGTAAGTTTTGGCAGTTCCGAAGAGAAAAAAGTCAAAGTCAAGGCGTAATATGCATCGTTCTCATCATACTATTAAGCCTAAGAATATTGTGGTATGTGCAACAACTGGAGAATTCATGTTGCCTCACAACATAGCAGTTGACAATAGTTACAAAGGAAAACGTGTTTTCATTAAACAAAAGGCGGAGTAACTCATGATATGTTACCCACGGTCAACAACAACATAGTTATCGCACTTGATGCTATGGGAGGGGATTTTGCACCTCTTTCCGTAATTCAGGGTGCTAGTTTTTTCTTGGATAATCTTGTTGATCCAGGTGTTGAAGTTTTTTTTCATATTTATGGAGATAAGAAAGAAATATCTCCTTTGCTTTCAAAATACAAAAAAGTAATCGATAACTCCGAATTTACCCATTGCTCTGATAATGTTCTTCCAAATGATAAACCCTCTTTTGCACTGAAACATCGCAAAGATTCAAGTATGAAGGCAGCTGTTGAAGCAGTGAAAAAAGGTAAAGCTTTTGGAATGGTGTCTTCAGGCAACACTGGAGCATTGATGGCTATCTCCAGATTTATTTTAGGAACATTACCCAATATCTATCGTCCTGCTATTGCATCTGTCTGTCCAACTAAGACAAAAAGCTTTGCATTGCTTGATCTTGGTGCAAATGTTGACTGTAATACTGACTCATTATTTCAATTTGCATTAATGGGGAGTATATTTGCAAAAATAGCATTAAAAGTTGAAAATCCTGAAGTCGCTTTGCTAAACATTGGTACAGAAGAAGTGAAAGGTACTGACTCAGTAAGAGGAGCTTTTGAGTTACTCAAAAATGCTCCAAGTATTAACTTCAAAGGATATATAGAGGCAAGTGAATTTTTAGATGGTAATATAGACGTAATTGTTGCTGATGGTTTTGTTGGTAATGTAATGCTCAAGACAGCTGAGGCAACTGCTGGTACTTTTATCAGTCTAATAAAACAGGAAGTATTTAATTCATGGATGACAAAAATGCTTGTCGGCATATTGTTGAAACCCAAGCTAAATAAAGCATTAGAGCGTTTTAATCCTAAAATTAGAAGTGGAGCTATGTTTTTAGGGCTAAATGGTACCATTATAAAGAGCCACGGAAATTCTGATGCTATTTCTTTTGCTCACGCTATAAAATTTGCAGTAAA
>NODE_63_length_2905_cov_3.184561
ATTTACTGTTTATTTATAACATTTGTTCAATCACTTAATAATCAATTAGATAGTTTACACTTATTAAAACACCCGTTTTACGAGTCATGGAATGAAGGTAGCTTAAGCCTGCAGGCTCTGCAAACCAACGCTAAGGAATATTATCACCATGTTGCTGCTTTTCCTCGTTATATCAGCGGTATACATTCCTTGTGTCCGAATTTGAAAATGCGGCAAGTTTTACTTGGTAATTTAATAGAGGAAGAACAAGGCGACGAGAATCACCCAGAATTATGGCAGCGTTTTGCTGAAGGACTGGGAGTAGCACGTTCAGAACTTTGTGAAAATGCACAAATTAAGGAGACACGAGAATTAGTTGATGGTTATTTTGACATTGTAAAATCAGATTTTGCAGCAGGTCTTGGAGCTCTGTACGCTTATGAACGTCAAACTCCAGAGGTTTCTAAGTCTAAAATTGAAGGTCTGAAAAAACACTATTCAATAAATGATGAGCGTTCTCTCAAATTTTTTACCGTTCATATGGAAGCTGATGAGTGGCATTCTGAAGAATGTGCAAACCTTATTGCAGATTTAAACGAAGAAGAACAAGAGAAAGTTATGCAAGGCGCTGAAAAAGGAGCAAAACTCTTATGGGGTTTTCTTGATGGCATGATGAATGTTGATGTTTGTCATTAATTATAAGTAGATACTAAATTCAGTGGTAGCATGTAATCTTCTTATATCTGATTTACGGCTTTGGGTTCATTTGGGATGTAGTGCAGAAGAGAAGTCTTCTCCCCAATTGGTGAGTATTGACGTTGATTTCACTTTTAAATCTCCTCCTTCAGGGCTTACAACTGATCAACTTAAAGATACTATCTGCTATTTGGAAGTAGTGCAAAATATTCAATCTCTTGTTCAGGGCAAGCAATTTAATTTAATCGAGCATTTAACTCATGAGATATACAGAGCCATTAATAACCTTTTGCTGCGAAAGAAGCATATTATTTCTTCTGTCAGGGTGACTACTCACAAAATCGCACCACCAGTTCCTGGTGTGCATGGGGGCGTTTTTTTTACTTACTGTAATGAATTGCAAGAATGATCTATATTTCTATTGGATCAAATATAGGGAATCGCCTTTCCCATTTACAAAGAGCTACTGAGTTACTAAAGAAGCGCTATTTAAAAGACTTAAAGTCTTCGATCATTCTAGAAACTAAGGCTATTTTACCAAATGGTGCTCCACCTGATTGGAACAAGCCATTTCTCAACATGATTGTCTATGGAAGTTGTTCTTCTTCTCCTGAGGAGCTACTAAAAGGCTTAAAACAAATCGAATGTGATATTGGTCGTCCACAAGTCTACGAAAAATGGGCACCTCGTGTTATTGATTTAGATATTTTGTTATGGGATGATCTAACGCTTGATATACCTGACCTTAAAATTCCTCACCCAGAATTAGTAAATAGACCATTTTTGCTCCACTTGATGGCAATGGTTAACAAAACCTTTGCTTTCAATGTTCAAGACTGTTTTTCAAAGAGTTTTACGCTTTCACCAAAGCTTAAGAGTATCGTCAATATTACCCCTGATTCATTTTCAGATGGTGGTCTTTATTATGATGCGAATCGAGCAACCAAGCAGGCATTGCAGCTGGTATCAGATGGTGCAAGCATAGTTGATCTTGGAGCTCAATCAACAAGGCCTGGAGCTTCAATAAAGACGCCAGAGGAAGAGTATGAACGTCTAAAACCAGTACTTGATAATCTTAGCGACTATATGAAGAATGGTGATATTGAAGTCAGCATTGATAGTTTTTGGCCAGACGTTATTTTAAACGTTTTGAAGCACTACAATATTGCCTGGGTAAATGATCAGAAGGGAGATCTGAGTAGTAATACCTTAAAAGAAGTTGCTAGCAGTGGGTGTAGTGTCGTTATTATGCATTCACTTTCGATACCACCACATAAGGACAATATTATTCCACATGACACTGACCCAATTGATATCATAAATAATTGGGCAGAGAAGAGCATTAACAAACTACTAGGCCTGGGTTTTGATGAAAATTCAATAATTATTGACCCTGGTATTGGTTTTGGCAAATCTATGTATCAGAATATTCAGATTTTACGCAGTATAGAAACTTTACAAAATTTTGGCTGCAAGGTTTTAGTTGGCCATTCCAGAAAGTCATTTATTTCCTCTTTTTCCATAGAATCTCCCTCTAATAGAGATTTAGAAACAATTGCTACATCTGCTATACTGCAAAATAAGGTTGATTTCCTTAGAGTGCATAATGTACGCGACCACATGAGATTTTTTGTAGCCCAAGCTGTCTTAAAAGGATGAAGATTATTGGAATTATGGCTGTTGACCCTAATGGGGTAATTGGAATAAATAATGATTTGCCCTGGCGTTATCCAAGTGAGTTTAAACATTTTTGTCAAGTGACCGACAAACAAATTATTGTGATGGGAAGAAAGACATTTAAAACCGTGCCTCAAAGCATACTAAAGAATCGTACACCTATTGTTTTCTCCCGTAACAAGTGTTTTAATAGAGGTCTAAAATGTACTGTTGTCTCTTCCATGCAAGAATTTCTGTCAATTCAAAGTAGTTCTCAAGTCTTTGTGATTGGTGGGGCACAAATAGCACACCTTTTTTTAGAGCATAACCTAATCTCAGAATTTATTATAACTGAAATTCACAAGCCCTATAAAGGTGATACATATCTCAATTTAGCATTTTTTGATGGATAGAATAAAACTATTCTCGTCAGAACAGAAGACTATACTATATTCAATTGTATCCGTTCAGCAGAGTAGTAAAATTATTAGCATAAAAGTAATCAACGTTTCTAATGAAAGCTGGATCCCAGTGGGCTTTGTTGCAAATACCCTTTTATAAACCCGACTGTTTG
>NODE_64_length_2823_cov_2.792630
TAATTGCAACGTTTGTTTCTGCTTCTGCATATAAACGATCTTTTATAACAGTTGAGGTAAGTTTTGTTCCCTCTTGCCCAGCAAAAGGTGAGTCATTAACGCTTATAGTAATCGCCATTGTTGGCGGTTCAACTGGAGTTGAGCTGATCGCAGTTGTAACTTCTGGTGCTGCTATAGTGTCTGAAACTGAAGCTTTCTCAAGTCCTGCAATGGCAATGATATCACCAGCTACAGCTTGCTCTACTGGAACGCGTTTTAAGCCAGAAAATGAGAGTAACTTAGTTAATCTCCCTCGCTCAACCACTTGACCATCAAGATCAATTACCTTAAGATCTGAGTTAACTTGCGCGATTCCTTGGTAGATCTTTCCTGTCAATATTCTGCCAAGAAATTTATCAGATTCAAGTAAAGTAACTAGCATAGCAAAAGGTGCATTTTGATCATAAACGGAAGGTTTTATGTAATCTATCACCGTTGAAAATAATGGGCTTAAATCTTTTCTCTCATCAGATAGCTCCTTAGCACACCAACCATTTCTACCTGAAGCATAGAGTACTGGAAAATCTAGTTGCTCGTTGGTTGCATCAAGGTTAAAAAATAACTCATATATTTCATTTAGTACTTCATCAATTCTGCTGTCTGGTCGATCAACCTTATTGATTATCACAATCGGTTTTAAATTTGCCTTTAGTGCTTTTGACAACACAAACTTAGTCTGTGGCATTGGACCTTCTGCAGCATCAACCAGTAGTAATACACCATCTGCCATGCAGAGCACCCTTTCCACTTCTCCACCAAAATCCGCATGTCCTGGTGTATCAATGATATTGATTTTCTCATCACCCCACATTATTGACGTACATTTTGCAAGTATTGTAATCCCACGTTCGCGTTCTTGATCACCACTATCCATCACTCGTTCTTGAACTTCTTGATTCTCACGAAACGTGCCACTTTGTTTTAACATGTTATCAAGTAAAGTAGTTTTTCCGTGGTCAACGTGTGCAATTATTGCAATATTGCGGATTGATTTAAATTCACTCATTTCTTATCATTTCAAATTTAATTTAATAACAAGTATACGTATAATATATTTAGAGTAAATAACTAAAGCCGTACTTTCAGAGTATTTTAGGCAGATCATGGAACTCTAACAAAAAGGTTTCATGTTCGCTGTACTTTGTAGCAACTAACACCAAGACAAAGAAGAATCTTGCTTTAGCAGTACATTTATATAAAATTAAAATAAACTAAAGTAATCATTTAAATGCTAACAAGATTCGCTCCAAGCCCAACTGGCTACCTACATGTAGGAAACATACGCACTGCACTCATTTGTTGGATGTACACACGTAATCAAAATGGAAAATTTTTACTACGTTTTGATGATACTGATCTTGAGCGTTCAGATATCAAATATGTAGATAATATCATAGAAGACCTAAAATGGATTGGCATAAATTGGAATTCAAGTTTTAAGCAATCAGAGCGTTTTGAGCGCTATAACGAGGTGTTCTTACAGTTAATGAAAGAAGGTCATATTTATGCATGTTATGAAACAAGAGAAGAATTAGACACTAAACGAAAATTGCAATTAAAACAAGGTCTTCCCCCTGTTTACGATAGAGGTGCGTTGCTTCTCACTGAGCAAGAGAAAATTCGTTATGAGCAAGAAGGACGAAAACCACATTTCAGATTTAAATTGAATAGAAACGAAATTGTAAAATGGAATGATGAAGTTAAAGGTGAAATAAATATTGCAACAATTCACATTAGCGATCCTGTGGTAAAAAGAGAAGATGGAATTTATACATACATGTTACCTTCTGTTGTTGATGATGTTGACTTTAATGTAACCCATGTTGTACGCGGGGAAGATCATGTAACTAATACCGCAGTTCAGATCCAAATTATTAAAGCATTAAAAGCGAAAATTCCTATATTTGCTCACCTTCCCCTACTACATTTTGATGATAGCAAGATATCGAAACGGAAAGGTGGGTTGGATATTAAGTCCATAAGAGAAGATGAGATTGAGCCAATGGCGCTAACTAGCTATTTAGCAAAACTTGGCACATCTGATCCGATAGAAGCTCATGTTGATATGCAGTCTTTAATTAACTCATTTGATATTAAAAAATTTAGCTCAGCATCTGCACAATTCAGCTTGAGTGAAATGTATAAGCTAAATAGCAAAGTGCTGCAACAAATGCCATTTGAAATGGTGCAAGATCGTTTAAGTCAAATTGGCTCAGAGTTTTGGTATTTTATAAGGAGTAATATAGAAAAGTTTTCTGAGGTGGCCAAATGGTGGAAAACATGCAAATTTGGTATAGAGCCTGTGGTTCTTAATAAAGAGTTTATAAAAATAGCGCTAAGTTCATTGCCTAAAGGTGATTGTAATGAAAACACATTATCAGAGTGGGTTAAAAATATTCGACAGACAGTTGATATAAAGGCAAAAGATCTATTTATGCAGTTGCGCCTCGCTTTAACAGGAACAGAAACAGGTCCAGAACTCGCTAAATTATTAATTTTTATCGGTAGAGAGAGCATTGTTGCAAGGTTAGAAGAAAATCATACAAAAGGTTTAAATGCACCGAATGTATTTGAATGACACCAATAAGCATTGTTCAGGAAATGTGAAAATATTAGATTTCTTGTCATTCCAGTTTCTGCTCCTGTCATTCCAGTGCTTGACACTGGAATCCATAATCTTGCCAAAACGTTGTATTTTAAAATAACTTCTATACATATCCCATATTTCTGGATCCCAGTGTCAGCTACTTTCATGACAACATTTAGTTGTTTTTTCTCGTCTAC
>NODE_65_length_2786_cov_4.086415
CAAAAAGTCAATCTTTCTTAAGATATTAAGAAAAGAAAAAGCAGCAGCAAAATAGCTAAACTGACTTAGATTTATCGACAATTTGAAAAATCATCATTCCGCTACTTGTTAGCGGAATCTATGTTCGCACAGTTAGTTATCGCTATTTACCCAACAAACTTATGCTAAGCTGTGCTGCCACTAATTTTGCAACCAGTACTCTATAAGGCGAGCATGGCACATAATCAACCCCTGATTTGATGAAAAACTCTATGGATTGTGGATTCGCTCCATGCTCTCCACATATACCAAGTTTAATTTATTTTCTGGTTTTTTTGCCCCTTTCGATAGCTATTCTGATTAATTCCCCTACCCCTTCGACATCTAGCACCTCAAAGGGATCGTTTTTGAATATGTTGCTTTCCTTATAAGAATCGAGGAAATTAACTGAATCATCTCGTGAAAGTCCCATAGTTGTTTGTGTTAAATCATTAGTGCCAAAACTAAAAAATTCTGCGTGTTTTGCGAGTTTGTCAGCAATAAGTGCTGCTCTTGGCAGTTCTATCATTGTTCCGATTGAATAATTCACATCTAAATTTTAAGTTTCTTTCTTTACTAACTCGCATATCAGAATAAACTCTTTCTCGCTAATGATAAAAGGAATCATGATTTCAGGTTTCACTTCTATCTTCTTTTCTTTCCTTAATTCACTTGCAGCACTGAGTATTGCCCTAATCTGCATTTTATATATTTCAGGATGAGAAATAGCAAGCCTACACCCTCGATGGACAAGCATTGGATTTTTTTCTGATAACTGTACTATTTTATTTTTTACCGATTCAACTGACTTATTCAGTGATCTGGCGATTTTTTCTATAATGGATTGATCATGAGGTAAAAACTCATGTAGAGGTGGATCAAGTAATCGTATAGTGACTTCCTTGCCCTCCATAATAGAAAACATTTCTTTGAAATCAGACTTTTGCATTTCTTCGAGTTTATTTAATGCATTTGCCCTTTTATTTTCATCATCAGCTATTATCAATTTTTGAATGAATTCGATTCTATCACTAGCAAAAAACATATGTTCTGTGCGACATAAGCCTATACCTTCTGCACCGAATCCTTTTGCGATTTTTGCATCTTTTGGAGTATCAGCATTCGCTCTCACCTTCACTGTTTTTATTTCATCTACCCAGTTAATTATCGTTTTGAATTCTTGAGATAATTCAGGCAAAATTGTAGGGAGAATACCAAGCATAACCTCTCCTGTTCCTCCATTGATGGTAATTGATTCACCTTTATTTACTTTTATATCCCCTATAGAAAGAAATTTTTCATCTTTATCAATATAAAGTCCATTTAGACTACAAATGCATGGTTTACCCATTCCACGAGTTACAACAGCGGCATGGGAGGTCATACCTCCTCGCGCTGTTACTATTCCACTTGCAGCATTCATTTCATTAATATCTTCAGGGCTCGTCTCTGACCTTACCAAAATTACTTTTTTAGCCTGCTCTGCAGCTTTTTCAGCATCACTTGCACTGAATACTACATATCCAGAGGCAACCCCTGGAGAAGCTGGCAGTCCTTTGCCTATTACTTCTAGATCGATTTTAACATCAAGAACTGGATGCAATAAATTGTCAAACTTTTTGGATCAATTTTCAATATTCCTTCCTCTTTTGTAATCGTTCCTTCGTTTACCATATCAACTATTATGCGAATAGCAGCTTCGGCTGTGCGCTTGCCAGACCTAGTCTGCAAAATCCATATCTTACCGTCCTGTACAGTAAATTCGATATCGTGCATGTCCTTATTATGACTTTCAAGTTTTTCACATACCGCGCATAATTCTCGGTGGACACTTGGTAGCAACTTCTCCATGGTACTTCCTTGCTCCCCGTCAATTGGCATAGGAGTATAAACACCAGAAACCACATCCTCACCCTGAGCATTAACTAAAAACTCACCAAAAAGCTTTTTTTCTCCAGTTGAAGGATTACGTGTAAATATCACGCCGGTTGCAGAATTATCATTTAAATTACCAAAAACCATTGCTTGCACGTTGACTGCTGTTCCAAGGTTTTCAGGAATATTATGTGTTCTTCTGTAGGAAACAGCCCTATCATTTTTCCAAGAGGCAAATACTGCATTAACTGAGCTGAGCAACTGCTCTTCAACGTTCTGCGGGAAATTTTTTCCTATTTTCTCACATACTATCTCTTTAAAATCATTAACAATTTTCTTTAAAACATTAACATCAAGATCAGCTAAGCTTTTTGCTCCACTCTTTTGCTGCTCATTATCAATAACATCTTGAAATAGGTGATGATCAAGCTGTAGTACAACATTGGAGTACATCATGATGAAACGGCAGTAGCTATCGTAAGCAAAACGTTCGCCACTTTTTTTTGCAAGCCCAACAACGGTTTCATCATTTAGACCAACATTTAAAATAGTATCAAGCATGCCCGGCATTGAATTCACACTACCAGAGCGTATGGAAACTAATAAGGGATTATTTAAATCCCCAAATTTACAACCGATGTCATTTTCGAGCATCGTCATGTAGTTTTTTATCTCGTTACGTAGATCACAAGACAATTCATTATCTTGACAATAGGCCTGACAAACAGCAGTGGAAATTGTAAAACCAGGTGGAACAGGAATGCCAATGTTACACATCTCTGCCAGATTTGCTCCCTTCCCTCCTAGTAGATTTCTCATTGCTGCATTGCCTTCACAGTTGCTTTGGCTAAAGTAATATATTAACTTTTCTTGCATTTTTTTCGGATTTTCAC
>NODE_66_length_2773_cov_3.426049
TATTTTCTTACCTGTATTCCTTGTATTGAAGCACCCTAATTTAGGAACAGCTGTAATAATATTGTTTATAGGAGCATCAATTATATTCACAGCAATAATGGAAAGACCTCATTTAATAATTTTTGGAACGCTTGGCATTTTCGCAATACCAGCTATTTGGCCTTTTTTGCGCCCTTATCACAAGCAAAGGATATTATCATTTTTGGATTCATCAGTAGATCCACTTGGAATAGGTTATAATGCACAGCAATCTCAAATAGCTATTGGTTCAGGAGGTTTGTTTGGTAAGGGGTTTGTTAATGGGAGTCAAACTCAACTTGGATTTTTGCCAGAGAAACGCACAGATTTTGCTTTTGCGGTACTTAGTGAGGAATGGGGGTTCTTAGGCAGCATGGCTTTGATTTTACTCTATACCACATTGCTTGCTATAATATTCTCCATTGCTTACAGGTCAAAAAATTACTTTTCTAAGTTAATATCTATCGGGGTTTTCGCCTTTTTTGGTGCTCATTTCTTCATAAACATTGGAATGACAATAGGCCTATTACCTATAATAGGTGACCCACTTCCATTTCTATCCTATGGCGGAAGCACAACTGCTGCGAGCTTAATATGTATAGGATTGCTACTTAGTTCCGTGACATCTACAAAGGACTTAAAGCTAAGTTTCCGATTTCACCCATAGAAAGAGCTTAGACAACCATCACTCTGCTAATGGCTAACGTCTTATTCTTCAATGAGAATCCCATTTTACGGTGCTTAAATCTATTCCCTCTTGTACCATTTCCAAAAGTGGGCTCATCTCTCTTAGCCGTCCAACATTTTTAGTAACAAGATCTGCCGCGTATAGAACTTCATCTTTAGTTGTAAATCGGCCAAGGCCAAATCTAATTGATGAATGCTCAAGATCGTGGCCATTGTTTAGTGATCTTATGACATAAGAAGGTTCAAGAGATGCGGATGTGCATGCAGAACCAGAGCTTACTGCTAAATCCTTGATTGCCATGATAAGAGACTCACCCTCAACATAAGGAAAACTTAAGTTAAGGTTACCTGGAATCCTATTTTCGTAGTCACCATTTAAAACAACATCAGGAAATGCCTCTTTTATTTTGTTGTACAAAATATCTCTCAACTCTTCTAATTTGCTTGCTTCTATTTCCATTTCTTCTTTAGCGATACGTGCCGCTTCACCAAAACCAACTGCAAGGGGAGTAGGAACTGTTCCAGAGCGCATGCCTCTCTCCTGTCCACCACCACTAATTAGTGGCGTCAACCTAACACGAGGATTTTTTCTACGGACATATAATGCACCTATTCCCATAGGTCCATAAATTTTATGGCTAGAAAGCCTCATAAGATCAATGTTCATTTCATTAACGTCTATTGGAACTTTTCCAAAGCTTTGAGCAGCGTCTGTATGAAAAAATATATTATGCTTTCTACACATTGCACCAATTTCTTTGACAGGTTGCATTACTCCGATCTCATTATTTGCCATCATCACTGAAATCAGAATTGTTTTATCAGTGATTGCCTCCTCAAGTTTCAACAAATCTATAATTCCGTTTTGCTTAACGGACAAATATGTAACTTTAAAGCCTTCATTTTCCAGATGTCGACAAGAATCTAAAACGCACTTATGCTCCGTGCAGACAGTTATTATATGATTTCCCTTATTCTTATAAAAATGAGCAACACCTTTGATAGCCATGTTATTTGATTCGGTTGCACCCGAGGTAAAGACGATTTCTTTGCTGTCTGCATTCACTAAATCAGCAATGTGCTTCCTTGCTTTTTCTACTGCTTCCTCAGCTGTCCAACCAAATGAATGACTACGAGAGTGTGCATTACTAAACTCACCAAAATAAGGTATCATCATCTCCAAAACACGAGGATCTACTTTAGTAGTAGATTGATAATCGAGAAATATTGGTAATTTTATTTTAGCATTGCGTATTTTTTCCATATTCATAGTCAGGTTTCAGCATAGAAGTTACAATATTTAGTAGCACTAAAGCTTAATTTTTTCAAGATATAATCTTGCCTAAACGAAAGTTGTCAGCGCTCTCTCCTACGTTATTCCAGTGTCCCTGTAATGTCATTTTCTATGGTCAGTGTTTATGCAGCTAGGTCGAATACGCGCTAGGTAACCCTACTAGTGCTAGCAGCTTCTTGACGCCCATCCATTAAGACTGCTACTCCATCAATTTTAGTACTGGGCTTTAACATCATATATGTAGCACCACCAACTGCTAGTCCTGTTGCTATAACTGCAACCTCTGCTATTGGTGTAGAGGGTTTTGACTCAGCTGTAACTATTCCAGTTGCAGAAAGTGCTTTCGCTATTAAAACACCTGATAATGCAGTTGTACTACCGGCAAAAAAACCTTTCGCAATTGCTGATGTACGTTGTTTTTCCTCTTTAGCTAAATTCCTAGAAGCGGTTCTAGCATGATTTTTCACATTAACATAGGAGCCTTCACGTTTTTTTGGCGGAGTAAATACATAATCTCTTCGAATAGCCAAAGATAAAGGTGTCACTCCATAGTCATCTTGTATATCAACATCCGCACCGTTTCTTACGAGAGAGTATACCACGTCTTTATGGTCAATTCTAAGAGCTAAATGTAAAGGAGTCCATCCCTCCTTATCTTCTTGTTCATTAATCCTGATTTCATCTTTTTCCAACAGAGCATCTACTACCTCTTTATAACCATTTTCAGCAGCTAAATGTAAAGGTGTCTTTTTATTTTTATCTTTTATATTAACA
>NODE_67_length_2740_cov_2.544879
AATATAAATACTAACCTACTGAGCTTTGGATCAACTACTAGACTCAAATAGTACTCTTTTTTAATGCTTGAACCTTCCTCAATGTATACTCTTCTTACCTGCTGTCCACTAGGCCCTGTTTGATGAGTAACTAAAGTTATGCCAAGCATGTCCTTTACAAGTTGTTGAGCTTCTTTAGTTGACTTTGCTAGCTTTACGCCACCAGCCTTACCCCTACCACCTGCATGAATCTGAGCTTTAACCACAAACACGTCAGATTTTAGTTGATTTATTTGAGTTTCTACTCCTTCTGTAGATGTAGCAACAAAACCCTTTGGTACCGGGACATTAAACTTGTGTAAAATTTCCTTTGCTTGATATTCATGAATATTCATAAGATAACTAATTATTAACCTTAGTAAAAACTACCAACCATAACGCTGTCTTCTGCATTCTTGCTGATACCTCTTTTTCCTTGCTTCATCTTTTTTTTTAGCTGTTTTCTCTGATTTCTTTTCGTGATATTTTTTTTTCATTTTGAGCCCTCTTCCTTCCTTTTGAATTATTTTTCTCAACACTGGAAGAGCTCTATCTACATCACCATAATGGACTGATACTTCAATCAAACTCTATACCTCCTTCGGTAATCACTTCAAAATCCATTTATAAATTAGAAAATTAAAATTGTCAATTATTTTATAAACTTGAGCGATAGAATATGATATGCAGTGATTTATATGAAAAAAGCTTCATTCTGCTGTCAATCATCTACTTGCTGATAAAAATTGCTCTTAGGTTACAGTGCTCTTGTAATTTTTCTAATCTCGGGGCGGAGAGATTTGAACTCCCGACCCTTTGGTCCCAAACCAAATGCGCTACCAGGCTGCGCTACGCCCCGACTTCTTTACTAAGAGTATCGATAGTTCGGAAAAATGCAAGTTTCATTTATTTCTTTTAGGAAAAATATAATGCAGATTTCTTTATATAGAGTGTCAAGTTGCACTAGCCATATTAAAAAATCTAGCTATACCAATTGGTGAAGGTTAATGCAGCAACTACAGCAGTATCAACTCTCAAAATTCTTTTTCCTAGACTCAGTTTCTGACAAAATTTATTGGCAGAATCAAGTTCGTAAGATGAAAAACCACCTTCGGGGCCAACAATAATAGCAACGTTTTTCTTGCCTTTTAGAACTGTATTAGGAGGTTGTCCTTCACCTGTTTCATCACACAAAACAAAATTTTTATTCTGGGAATCGGATAATTCACAAAAATTAATAGGAAGAAAAATCTGTGGTATACTTGTCCTACCGGATTGTTCCGCAGCTTCAATTGCCTGTAATTTCGCTCTACTTAGGTTAATGTTTTTTACTACTGTACGTTCTGTTGAAATAAATTGAATGCAGGTTACTCCCATTTCAGTTGCTTGTCTTACTATGTTGCTTAAGGCGCCGCTTTTTACCAGAGCACAATACAAATATAGATTTTTATCATGTTGTTGTTGTTTAGTGCGTTCTTTTATTATAATTTTTGTCGATTTACTTGATATATTCACTACTTCTCCTAACCATTCTCCATCCTTTCCATTAAAAAGATAGATGTTATCATGCTTCTTAAGCCGCATTACATTGTAAATATAGTGACTTTGTCGTGGATGAAGCGCCAAACTTACATTTTGTGATAAAGCTTCTTCAACATAAAGCCTAATTTTTTTCATTCAAAACTTTAGTTATTTGCATTCTGTTTGAGTGACTCTTACGGGATTTGAACCCGTGTTACCACCGTGAAAGGGTGGTGTCCTAACCACTAGACGAAAGAGTCGACTTGAATCTAACTGAGTTATATCGATTATACATATAAAGTCAATTCAATTATTTTGAATCACACAGTTAGAGTGATATATCAGTGATTTTATATCGACAGCCTCCTATTACCCCATGTTCAATGCTTACTGAACCTATCTCAGATTTAGGAGCTTTAGATCCTTATTCTAATTTTTGTTCAACTTTTGTATCTGAATCATATCCAGAATCGTATCCAGAATCTACGCTCAAAATTTTGCGTTATATCTTTTACGTTAAAGCCAGCCTTGGTCTTGATTTGCTGTTTCGCTGGCTTATTAGCACTTTGCTCATTTAGTTTTACTTGCAAATTATTCACTTTATCCTGCACTAATCCATGATAAGTCCCAGAATTATCTTTTATATGTTTTACTTGTCTTTCTGATCTCTTTTTCGATAAATCTACCTTAGCATAAATAGGCTCTGGTTGCTCTTTATGATTTAAGCTAGTGGGCTTTTTTTGCTCTGAGAAATCATCTACATCTTCATAAATAGGTTCTCCTGATATACTAGAACAACCACTATCTTTCAATGATAAATTTTCAGTAGATCTTTTATGCAAATCATATACTTCAGCATAAATGGATTCTTCCGATACGCTCAACTCTTCTAATGAGTTACTAACCTTAGCGTCATATACCTCATCATAAATGGGCTCTTTTAAAAGTAAAATATCATCATGCTCAAAAATTCTAGGAGGTTTTTTAGGTGAGTTGGCCTTAAATTTTATCTCTACTTCCTCTTTAAGCTTGTCACAACTTTTCGTTTGTTTCAAAATCTCCAATATTTCTTTTCTTTCTTTTTTTATTAGCTCACCAAGCACTAAACAACATTTTTCTTTACGATCTTTGAGACTGTCCTTATCTCCATACGCGTCAAGTTAAGGAAATATCGTGAAATATAGCAACATTTGAGATGGGC
>NODE_68_length_2717_cov_4.726521
AATATTAAAGAACGAAAGGATTTACAACAGGAGTTATTAGGAATTGTTTTCAATATACTCATAGAAAGTGAAGATAGCGCCATAGAAGCTATGGAAACAAGAGCAGTAGAGATAATTAAAAAAATAAAAGAACACATTAATGATGATATAGAACATGGTACAGGATTTGATAGTCAAAAAATGCCAATTTTAGACTGGATCGTTGCTTGTGATTCTCAGGATCATGTTAGACTAAACAACAAGTCGCTATTAAAATTTGAAAAAGCAATTAAGGATGTTGGAGGGAGATCACAGGGAAGAGCACCGCAGCCAATAAATGAAAATGAAATAGAAAGTATAGTAAGGTTATTACTAGAGCAAGAACAGCTAAATCATGTTAGAATTAGAGGTGAGAGAGAAGTACCACTAAATCTCTTTGAGGAAAACATAATAATTAGAGAACAAATAAGGCCAAGAGGACAAATGAGGTCACGCTATATTAGACGTGAAAGAGAAGTACCACTTAGTTCAAAAATAGGACAATTAATTGTTGTAGTTTCGTCCATAATTGTAGGTGCTTTCATTGGTACAATGGTTGGTATGGTCATTGCTGGTTTATGTATTGAGCTTTGTGTAATCACCACTGCAGAACCGATTCTTCTCATCATGGGTGCTACTGCTGTTATAGGAGCTATTGTAGCAGGAACTGCTCCTGTATTAAAGCTAATAGAGATGTTTAAAGGTCAAGAACCTAATCTTTCTCCTAGTAGCGGTCTGGAAAGCTCTAATACTGAACATACTTATTTAAATAGGCAAAGAGTTATTTAGAAAAAAATTGGAAGAATGTTCAAAAAAGTCCATTTATAAAATACATCGGCTTAACTATGATCTTATAACTTAAGCTAAAAATTAAAAATTTTTGTTTTAGCGGTTAAATAAAGCCAGATCTTATTAGAGAGAGGATCTTCTTATCTCTTCTTTACCTTCATTTTCATTTCTAACAATTTTTTTTCCACTTAATATGTCTCTTATTTCATCTCCTGTTAAAGTTTCAAACTCCAGTAGATTTTCAGCAATGAGCTCCAAGTCTTTCCTACGCTTGGTTAAAATGTCTTTTGCTTTTTCATAGCAAGAAAATACGACTTTCTTTACTTCCTCATCTATAAGTCTTAACGTATCTTCAGAAATTGTCTCAGAATCATGTGTGATTTGTTTGCGATTATGATAGATCGGACCTATTTTGTCGCTCATTCCCCATTTTGTCACCATAGAACGTGATAAATCTGATGCTAGTTTTATATCTGAAGATGCACCGCTTGTGACTTTATCATAGCCAAAAATTAGCTCTTCTGCCACACGTCCACCCATTGCAACAGTTATATCTGCTAGCATCTTTTCTCTTGTGAGGGACACTCTATCTGTTTCTGGTAGTCTCATAACTAAACCGAGTGCTCTACCACGTGGAATAATTGTTGCTTTGTGTATAGGATCAGAAGCAGGCATATTAACTGCAACTACTGCATGACCAGCTTCATGGTAAGCAGTAAGCTTTTTTTCTTCTTCTGTAATGACTAAGGACCTTCTTTCCATGCCCATCATCACTTTATCACGTGCATACTCAAAATCATCCATGGTAACAATTTTCTTATTTCTTCTTGCAGCAATAAGCGCAGACTCATTCACTAAATTTGCTAGATCAGCCCCTGAAAAACCTGGCGTTCCCCTCGCAACTGTTTTTACGTTTACATCTGGTGCTATCGATATTTTCTTTATATGCGTATTTAATATTCTTTCACGCCCATTTATATCAGGTAAAGAAATAGTAATCTGTCGGTCAAAACGACCAGGTCTAAGTAGTGCTGGATCTAGGACGTCTGGACGGTTAGTTGCAGCAACTATTATCACACCTTCATTAGACTCGAAACCATCCATCTCAACCAGTAACTGGTTTAATGTTTGTTCCCTTTCGTCGTTACCGCCACCAAGACCAATGCCGCGATGCCTACCTACTGCATCTATTTCGTCTATGAAAATTATACAAGGAGCATTTTTCTTGCCTTGATCAAACATATCCCGGACACGGCTTGCACCAACACCGACAAACATTTCAACGAAATCAGATCCAGAAATACTAAAAAACGGTACATTAGCTTCACCTGCAATTGCACGAGCAAGTAGAGTTTTACCAGTTCCAGGGGAACCAATTAAAAGACATCCTTTTGGTATCTTCCCACCTAACACTTGAAATTTTTGCCTTTGTTTAAGAAAATCAACAATTTCAACCAACTCTTCTTTTGCTTCATCAATCCCAGCAACATCATCAAATGTCACTTTTTTTCCAGTAGTCATAAGCCTAGCTTTTGATTTGCCAAAGCTTATAGTTCTATTACCTCCTGCTTGCGTTTGTTTAAAAAGGAAAAGTAATAAACCGATAAAGATAAGGGTCGGAACCCATTGAATAAGTAATCCACCAATTATACCTATTGCAGAGTCTCCAATTGAAAAGGAGAACTTCACTTTCCTATCATGCAAACTTTTTATTAAGTCACTATATATAACACCACTTGAGTTAAAGGCTGACCCATCCCTAAACTTCCCTTCGATGCTTTGGTTTCTTATTGTAATATTTTCTATATCATTATCTTCTAGTCTAGTTAAAAATTCTGAAAAAGGTATGGTTGTTTTACTCTTACCTATACTTCCGCTAAATTGAATATAAGCAACTGAAATAAGAACAA
>NODE_69_length_2702_cov_5.517189
AATTAAGGTATAGGGATGAACACTACAATTGGAAAGGTTCTTGATATTCTTCTTATAGTATTATTTATTTCTTTTTCTCATGTTGGGAGTGCTGCTGACGCTAATGACGATACAACTGCTCAAGTAATATGTAATATTATTGGCTACATTTGGGGAATAGGTGGACCACTTATGACCGTAGTGATAATAGGCGCAGCTTTACTTGCAATATTTGGTAGAATGCCGTGGCCTGCTCTTTTCGCGCTTGGTGTATTTTGCGCTGTGTTTTTTGGCGCTAAAACTATTGTCATAAAAGTAATGGGTGGTATAAACTCTACAAATGCCTCTTTTATGGAAGAATGTGGAACGGGAGATAAAAAAAAGAGTCAATAGGACTATTTCTTTCTAAAGCAGACTTGGTGCACAGCTTCAACTATATCTTCCACTTGTGGTAATGCTTTCTTTTCTAGGTTTGCAGCATAAGGTAAGGGGACATCCTTGCCGGTTACCCGTACAACCGGAGCGTCAAGGTAGTCAAATCCTTGTTCCATAACCATGGCTGAGAGTTCTGCTCCTATTCCTGCAAATGGCCAACCCTCTTCTATGCTTACTAATCTATTGGTCTTCTTAATAGAGTTAATAACTGTTTCAGTGTCAAGTGGTCTTAAGGTTCTGAGGTCGATAACTTCAGCTTCTATTCCTTCACTAGAGAGTAAATCTGCTGCATTTAACGCATCCATTAGTTTCAATGAAAAAGCAGTGATAGTTACATCCTTTCCTTCCCGTATAACAGCAGCTTTGCCTATCTCAAGTAGATAATCTTTATTTGATAGCTCAGAGTCAGGAACTTCATGCTCATGTCCATAAGCGATCTCGTTTTCTAGAAATATTACCGGATTAGGGTCACGAATTGCAGCTTTAAGCAGACCTCTGCAATCGGAGGCAAAGTAAGGTGCTATTACTTTCAACCCTGGAACATGCGAATACCAGGATGCAAAGCACTGAGAATGTTGTGCTGCAACTCTTGCTGCAGCACCATTTGGTCCACGAAATACTATAGGGCATCCAAGTTGTCCACCCGACATATAATTTGTTTTTGCTGCGGAATTCACAATTTGGTCGATAGCCTGCATAGAAAAATTAAAAGTCATAAACTCGACTATTGGCCTCAGTCCAGCAAATGCTGCTCCAACAGCAAGACCAGCAAATCCATGTTCAGTAATGGGTGTATCAACTACCCTATTTTCTCCAAACTCTTTCAGTAATCCTTTCGTTACTTTATAAGCACCATCATACTCTGCAACTTCTTCACCCATGATAAATATATCAGGGTCATTTTGCATTTCTTCTCTGATCGCTGTGCATAAAGCTTCTCTTACACTTAAGATTGCCATTTGTAAACCTGTAGATTTCAACTGAAATAACTATATCAAAATTACCAGGAAGCGCACAAGTTAAGTTTTATAAACATCATGTTGCATCAAGCCTTGAATACTTACTTCTTTTAATTCAGTAGGTTGCGGTGATAGTGCGTATGTAACTCCACCGACTATCAATGAAGACATCACAGAAGTTGCAATCATCAATAGAATTGGTAATTGGAAGGCTATACTAAAGGCAACACCTACTGTCAACATGATTGCAAAGTTTACAGAAGCAATTTTTAAGAAAGACAGTTGTCCTTTTTCTGTTTTTTCTAGTAATACTTTATTTGCTTTGGTTTTGCTTAATTCACTATTAAGTGTTGTATTCTCGTTTTCCATATCTTTTATTTTTTGCTTTAGTGATTGATTCTCTTTGTTGAGCTTGCTAAGTTCTTCCAACTTAATCTTATGTTCATTTCAATCATTAGAGTGCTGACCTTTTATTTTTTCTAATTCACTATTAAGAGTTGTATTTTTACTTTTTAGATCTTGTATTTGTTGTTTTAGTGATTGATTCTCTTCACTGAGTTTATCAAGTACTTCTAACCTATTCTCATGTCCAGCTAAGTCACTCTTTAATTTTTCTAGTTCTTTCTCAACATGTTTTAATTCTTTACCTGGCTTTTCTAACTTCCGAATTTGTCTATCTTGCAACTGAATTTGAGGTTGCAGACTTTCTAAAATTTGGTCATTAACTTCATTAGCTGCTCCGTCGTTATTTATTTCAGAGCAGAAAGAAGTATCAAATGTAGCCTCAGACTCTAGACCGCTGTCGTCACTACTAACACTTTCACCAGTAATAGAATGAGAAGCGATTTGCTCACTCTGAATATTATCATTATTCTCTTTCCTTCTTTCATTCCACATTTGTATTTCCACTGCTATTGATTTTTCTCTATCATTTCCTAATTTAGTAATTCCATTCACAAATGAACTGACTCGAGTTATATTATCATTCTGAGATGAGTGGTCACAACTTCCTTCTCCAACTTGGATGTGAAAGCCTTTTATCTTCTTTCGCGAATGATTTTCTTCTGCTTCCTCTAACATTTGTACTATCGCTTCCTTATTTTCTGTATTACCTACCACCTCCCTTGGAGTCTTATTTTTACTTTTTAATGAAGGATTCACTCGATCATCACTTAGTAGTTGTTTTACCATGCTTTCATGTCCACAAGAAGTAGCAATACGCAAAGCAGTTAGCCCATCATTTTTAGAACCATCTTTTACTCGAGCGCTAACACCATAAGTGTTGAAAGTGATATAAAAAGGGTATAAAAGAGCTGTTATCGCAGAAAA
>NODE_70_length_2690_cov_4.226565
AGTATTTGCAATCACATTAATCATTACTTTATTATTAATTCAATTTATACTTTCTCATTAATTATAAGCAATGATTAATGTGATTGCAAATACTTTCTTCATTCAAGTAGTTAAACAACTCATGAAAATCTTCAAACATCTGCTTTATAACAGTCCTTGCTCTTTAAAGCTAAAATACCCAACACTTGTGATGATAATGTGATCCAGCAACCTAATCCCTATAGTCTGACAAGCTTTAGCCAAGTCTTTAGTTACAGCTTCATCCTCATCAGATGGCTTTAACCTTCCTTCTGGGTGGTTATGCGATATTATTATTGACGTCGCTTTTCTTATTAATGCATTTCTTGTTACTTCTCTTATGTAAAAAGGTACCTTATCCACTGTACCAGTGAACACTTCTTCCCCCTTTAAACGGCACTTTTGATCAAAATATATTATTTTCATCTTTTCCTCCTCTGAATAACCAATACTCACCCTCAAATATTTTACTATGGTTTCCAAGTTATCCATTACAGGTCCTTTCTTTAACTCTTCTCTTGGTACTCTCTTTGCAGCTTCCTTTAGGCATAAAATTACTGCTACTGTAGAGTCAGTTATCCCTTCTATAGTTTTCAAGTCATCTATTTCCTGGCCTAAAACTCCTCCTATTCCAAAATTATCTATTAGCTTTCTAGCAATAATTCGAGCTTCTTCCCTGTCATGCACTGCACTTAGAAACGTTTCTATTACTTCACGATCAAGTAGTGCTTTACCGTTGCTTTCTAATGCTCTGAATTCTATTTCTTCTCTACGATCTTTCTTATTATTCATAAAAATTACCCTTCACTAATAACAAAATGTTTTTATATATTTACTGCTGTTTTTTGTCAGCATTGGCATAAGGCCATAGCTTTTGAGTGAAGTCAAATCAATTTTTCAATCTTTTTTACTTATTTTTTCATCAAAAAGTAAAGATATTAATAGATACTGATTTTTTATTTTAAATTTGTTGAATTTCGTCTAAAGAGATGCCCACTGTTTTTAAAATAATATTGATAGAAATTCCTTCCTTAACTAAATTCTTTGCAATTTTCATCTTTTCTACTCTCTTCACTTTCTCTTTGCAAACTTGTATGCTTTCAAACAGAGATTTTATTAGTACATGACGTAATTCTTGGCTTTTAATCTTTTTGTATTCTTCTATTAACCTTGATAGTTCCACTTCACTATTCTCATTTTCTCTTGTTTCTGGAAGCAGACCTGTAATATTAATTAATAGTACCTTTGCTATTTCATCTAACATTTCAAGTGAAACAGCAGCTCGTCCTTGTTCATATTCATATATTCTTTGATTTATTATGCCCACTTTACTTGCTAAATCTTCCTGAGTGTATCCTCTTCTCAACCTCCATTCTTTTACTCTTTGACCTACTTTATACGGAATGGAAATTTTTTTCTCATCATTATCATATTCATCAACAGATAAATTGGTTGTTCGAGAGATAACATGAGCAGAAACTCCTTCCTTAACTAAACCCTTTGCCACCTCTACTTTTACTGCCTTTCCACTTTCTTCCTCACTAATACGGATGAATTTAGTTAATAAATAAAACGTTTCACGTAATTCTTGATCCTTAATCTCTCTATGTCTTCTTACTAGATTTAATACCTCTTCTCCCTCATACCTTCCCTCATTTGATACTTCTTGTACGCAAGCTAGATCTCTAGCAGTTGTTGATAATGCTTCTGCTAATTCATATAACTTCTTAATTGAAATTCTGCGTGTTCCTTTTTCGTATTGAAGTATTACCTGATATGTTGTTCCGATTTTTTTTGCTAAATCTTTTTGAGTATATCCCTTTGCTAACCTACGATTTCTTACTTCCTGTCCTATTACTTTGTAATCTAAAAAATTAGAGCATTTATTCTCTTTTTTCACATTTTATACTCCATAACCAGAAGAGCTGTTACGTATACTTAATTGGGAACCTTTTTGACAAACTGAACTCATCTCCTTTCAAACAATTTTTCTATATCACTTAGTTTCATTTCTATATACGTTGGTCTTCCGTGATTGCATTGCCCAGCATAAGGTGTTTCCTCCATTTGTCTCATCAACTCATTCATCTCCTCCAACTTCATTTCCCTTCCAGCTCTAATTGACCCATGGCACGCAATGGTAGCTAGTATCTTGTTCACTTTTTCTTCTATAGGTAGCGTATCTCCTATCTCCATTAATCTATCAACTATATTCATCACCATCTCTTTCACATTTATTGTTCCTAAAATTGCAGGTATTTCTTTCACCCTTACTTTATCTTCTGATTCTATTTCAATACCAAAACCCATTTCGAAAAGCTTATCTTTATACATTTCAACCATCTCCATTCCTGCTTGGTTTTTAATCTCGACTATTTCAGGAAGAAGAAGCTTTTGCCTTTTTATGCTTGATTTTTGTTTTAAGCACTCATAGATCAACCTCTCATGAGCTGCGTGCTGGTCTACTATAATTAATTTGCCTTTAGCCTCAGCAATAATGTAAGTATTGTAGACCTGACAGCGTGCATATCCTAGAGGATGATCCGCTATTAAATCAATTTGCTTCCTTTCTAAAACCATCGTTCCCTTTTGGGGTGGAGATTCTCCATATTTAAACGTTTCTGGTAAGCTTTGCCTTCTTTCATCTGGTGCATTGAATTCTTTCATTAGAC
>NODE_71_length_2622_cov_4.859758
AGAAAATCTAAATGCTGAACAGAACCCTCATTTGTTGAAATTGAGGACCATGTTTCATCATTGTCTTGATTTTTTTCTGCTAGTAGTTTTTGCAAGAATTTATTTCGTACTACAAATGAACCTGTCAATGTCTTCTGTATAAATACGTTTGCTGCATATGGCTCTATTCCAGGAGAAGTGTTGCCTGCGATAATCGAAATTGAGGCAGTTGGAGCAATAGCGAGCTTATGTGTGAACCTTTCCATTAGATCGATTTCTTTAGCGTCAAGACATGGCCCTTTTTCTTCTGCTAATTTTTTAGAAACTACATCCGCTTGCTCGCGCAAATGCTTAAATACTTTTTTATTCCATTGTTGGGCTGTTACTGATTCAAAAGGAACCATTTTACTTTGTAAAAATGAATGAAAGCCCATCACACCAAGACCGATACTACGCTCTCTTATTGCGGAATATTTTGCTCGCTGTATTTCATTTGGTGCTTGGTTTATGAAATCCTCTAATACATTATCAAGAAAACGCATTATATCTTCTATGAAAAGCTCATTATCTTTCCATTCTTCGTAGAATTCAAGATTTACGGATGATAAACAACGTACAGCAGTGCGCGACTTGTTCAGGTGATCGTAACCTGTAGTTAAAGTTATTTCACTGCATAGGTTTGACATTTTGATATCTAAATTGAGCTTTTTGTAAGGTTCTGGCTTATTGTTATTTGTTGCATCAAGGAAAATAATGTAAGGTTCTCCAGTTTCAACTCTTGCTGTTAATATTTTAATCCATATATCCCGTGCTTTTACTGTTGAAATAACTTTATTGTTATGAGGGCTTATTAAATCCCATTCTTGATCATCTTCAACAGCTTGCATAAACTTATCTGTTACTATTACAGCATGATGTATATTTAATGCTTTGCGATTTGGGTCACCACCAGTTGGCTTACGTAAATCTAGAAACTCTTCTATTTCTGGATGCCATACAGGAAGATAAACTGCTGAGCTTCCTCTTCTTAAGGATCCTTGGCTGATTGCAAGCGTCAGAGCGTTTTGTACTACGATAAATGGCACAATTCCTGATGTTTTACCGCTACCTTTGACACTTTCACCAATTGAACGTAAATTTCCCCAATAACTACCTATTCCACCACCACGTGCAGCGAGCCAAACATTTTCATTCCATAGATCAACTATTCCCTTCAAGCTATCTTCAGTTTCATTAAGAAAGCAGGAAATAGGCAATCCTCTTTTGGTACCGCCGTTACTAAGTATTGGTGTTGAAGGCATGAACCACAAGTTGCTCATGTAATCATAAAGACGTTGTGCATGTTTTCTATCATCAGAATAGTAATTAGCAATACGTATAAAGAGATCTTGATAACTTTCATTTTCTATTAAATACCTATCCAATAGAACTGCTTTTCCAAAATCGGTTAATTTACTATCTTTTGCGTAATTAATAGTAATGTAATTCATAAGGCTCCTTTTATGATAATATAGAAATTTATTTGAGCGATTTCTCGATTAAGTTGTTGAATTTGTTTGTGGATGTTGTAATGCAAATAAGATACCATCAACCTGACTGCCATATATTTTACAGTAACTCATTTGACTTATTTGCATATTTGTTTCTTTTGCAACATGCTGAATATAATCTTCTGAATGACGAAAATAATCTCCTTTGTTTACAAAGTCAATACCTTTACCTTCCTTTCTTCTTACTAAACATACAATAACCCCTTTTTTGTTTGTCAATCCTTTTGCTAGTTCCAATTCTGCTAGAAAATCATGTGGATAGTGTAGCACTTCAGCAAAGATAATTACATCATACTGCTGGTTCTTCTCTTGTTTAAGAAACTCTTTCATTTCTGTATGTATTAACTCATCGTAAACAGGTTTACCTTTTATAAGGCATCCTCTTGCAATATTGAGCATTCTATTTGAGATGTCAACTCCTGTTATGCGACTTCTAATATTACTTATTTTTAGGAAGTGACCACATATTCCAGTACCGCAACCAAGGTCGAGTATATTCAGTTTAGAAGTGGAGTTGTTAAAGACTTTTGTAATTATCATGTGTACTAGTTCATGCCCTCTGTATTGTTTGGCAATTAGCCAATGCTCAACAAAATATTCACCTGTGAAATCAAAATATTGTTTTATGAGATTTTCAGGCAATTCTACGATGTCTGATGTATTTGTTATTTTTTTTAAGTAGTAAGAAGCTTCTTTGTGACTACTATCTAATTTTAGTGTCTTTGTTAAATAATTATAAGCTTTATTAGTATTTCCTACTGCAAAATGACATCTTCCAATATTATAACAGACTAGAGGTAAATTAGAGTAGAATATGCTAATTAACCAAAATCTTAACTTTGCATCTGATATATTATCTTTATAGAAGTGATATAACCCGATTTCAATGTTGGTATTTAACAGGTTTTTAGATTTTTCAAGAAACACTACAATTTCTTTATGGAGAGTATTGTATTTATCCATAATGAAATTTTTTACTTTTTTAATATTTAATAAGCCAGTGAGCTTAGATATACAATTTAAAGCAAAGTTTTTTATAAAAGATAGATTACTTTTCATACATTAGAAATACTCCAAATGTTCATTTTCATTT
>NODE_72_length_2612_cov_3.152131
AAAGAATTTTAAGATGTTTCTGCTGTAATGGCGGGAGTGATGAGACTTGAACTCACGACCTCATGCGTGACAGGCATGCGCTCTAACCAACTGAGCTACACCCCCCATTGCTTTTTAACGTTTGCAACCTTAAAGCTAATCAACGTGTTGCCACTTGTCAATATTTTTTGTTTGCGCTTTTTTGTCTTTTTTATTACTATGTAAATAACTTAATTTCACACATGGCTTATGCAAGTAGTCCCGTTAGGGTTATGCCATGGAGGATAAACTATTTGGAGGAGTAAATATGACAAATTTGCCTAAAGTCACTATACGTGATTTAGCTGAATCTGGTGTGCATTTTGGCCATAAAGTTAGTCGCTGGAATGCGAAAATGGCCCCATATATATATGGTATACATCAAGAGAATCGTATACACATAATAGACTTACGAAAAACATTACCATTGTTAGAGGCGGCGATGAAAGCTTTATACGATGTTGCATCTCAAGATGGTCGCATTTTATTTGTTGGTACGAAATTTCAAGCTTTAGATATTGTTGCAAGTGAAGCAGTTCGTTGTGGTCAGTATTATGTAAATGATCGATGGCTTGGTGGTATGCTTACTAATTGGAACACTGTTTCTTCTTCGATAAAAACTTTGATACAATATGAGAAAATATCCAATGATGAAGATAGCATCTTAACAAAAAACGAATTAGGAAACATTGAAAAGAAAAGAAAAAAGCTTGATAAAGAATTGGGTGGAATTAGAGAAATGGGAGCAGTTCCTGATATTTTATTTATTATTGATACTAACAAAGAGCATATAGCGGTTAAAGAGGCTAAAAAACTGGGTATTCCTGTAGTTGGAGTACTTGATACCAATTCTGACCCAGATGGTATTGCCTATCCTATACCAGGAAATGATGATTCAAGAAAATCAATAGAGCTCTATTGTAAATTAGTTGCTGATTCTATATTAGCTGGAATAGAGTCTAGTTTGACAAGGTCTAGAGTTAAGGATGATGAGCTTATTCAAGAAAAAGAAGAGGATATTGTGCAAACTAAAAAGAAGCGTATTAAGGTTGAAACAGAAAGGGAGGTAATAGTAAGTAAATGAAGATGGATTCAAGTAGTATAAGGGAATTACGCGATAGAACAGGGCTTGGCTTAAGCGATTGTAAGAAAGCGTTAGAAGAGTGTGATGGTGATATTAAGAAAGCCGTTGATAGGTTACGTACAATAGGATTTGCTAAAGCTGACAAAAAGTCTGATAGAGTAGCTTCGGATGGGCTTATTGCTATGTGCTTGGCTAAAAATTATGGTGTATTGGTTAAAGTCAATTGTGAAACTGATTTTGTTGCTAGAAATGAGAAGTTCATAGCATTAGTTTCAAATTTAGCATCAATTGCTTGTCAAGAACGTTGTACTAGTCTTGATGAGTTAAAAAATGCCAAATATGAAGATGTTGGTACAGTGCAGGAAGCTATTATGAGTGGTACATCGGTTCTTGGTGAGAAGTTAGAGTTAAGCAATCTTTGCTACCTAGAGACTAAAGATGGGATTATTTCTGGATACGTACATGGTGATATGCCTGGCTTAGGTAAGATTGGTGCTTTAGTAGCATTGCAGTCATCTGGTGATAAAAAAGAGATTGGAAAGCAAATAGCTATGCATGTAGTTGCTATGAAACCTGAAGCTTTATCTATAAATGATTTAGATCAAGAAAAATTAAAAAATGAGCGTTCTATAATCGAGGAGCAAGTAAAGAGCTTAAATAAACCTGAAGAGGTAGCGAAAAAAATAGTAGATGGACGAATGGCTAAATACTATGAAGAAGTTGTTCTGCTAGAGCAGAAGTTTATAAAAGATGATAAAATGAAGATTGCTGATTTTATAGAATCAAGTGCTGTTAAATTAGCTAATTATAAGTTACTTACTTTGGATGGTGCAAATAAGTAACAAAACTTCAGAAGTAAAGTACCCCAGAGTGTTATTCAAAATCTCTGGGGAGGCTTTGATGGGATCAAAGCTATTTGGCCATGATATGGAAGTTATAGATAAACTATCCAAAGACATAGTTGAAGTTTGTAATCTCGGAGTTCAAGTTTGTATTGTTGTTGGTGGTGGGAATATTTTTCGTGGTGCATCAGCATCTTTAAGTGGCTGTGAAAGAGCAAGCAGTGATTATATTGGAATGCTTGGTACTGTCATTAATGCTTTAATTTTGCAAAATTTTTTAGAAAAAAGCTCTATAGTCTCTAGGGTGTTGTCTGCTATACCCATGACTACTATATGTGAGCCTTATATAAGAAGGAAGGCTATTCATCATTTAGAGAAAGGTAGAGTGGTCATTTTTGCAGCAGGCACAGGTAACCCATTTTTTACTACAGATACAGCTGCAGCTTTACGTGCTGTTGAAATGAATTGTGATGTTATTTTAAAAGGTACTCAAGTAAGTGGTGTATATTCTGCCGATCCAAAAAAAAATGAGAATGCTGTGATGTATGATAGGCTTTCTTATACAGATCTGCTAACTCGTGATTTAAAAGTTATGGATGCATCAGCACTTTCACTTGCTTGTGAGAATTCTATCGCAATTGTAGTTTTTTCTTTAAAAAGAGAAAAAA
>NODE_73_length_2588_cov_13.242006
CAGACGGCTCTGAAAATTTTATGTCTTCTCCTGGGTCTAAAAGCTGCATTGTTCCAGGTTCCAGTCCAGATAGTGCTACTCCTTGCTCACTTGCTTCACCTTCTCCCATGATATTTGCTTCTGGATCGAGTCTCGTAATAAATCCAGCAAACATTGCTGCTGTCTTTTTTCTTACTAATTCTGCATCATCGTATTGATCAAGCTCATAAAGTTTCAGAAGTATACTCGAAAGCCATGGTTCTCCTCTAATTTGCCCAGGTCTTAGTGGTCTATAAATATGTAAAACATCATTTGCTGGTACTCTTACTGATTCTCCAAATGAGCCTTCGCCTGGATGTTCTCTAAATAAGTAATATGCTTCTCTTTGCCCAAGCTTGTTAAACTCAATCCCGTTTCTTATTACATTACCATTTGCTAAAGTTTGATTTGTTTTATTGTCTAAATGTTCAGACTCAAGTACTTGCAGTTGTAGTGGTACAGAAAATCTATCTTCCAGCTTTCTCGTTCTTAAACGTACAAAACATTCTCCTCCCTCTATCATACTTCTGCATACTAGAGCTTGTAATCCATAAAAATCACTTACTCCACTACTGTCTGCTTCATCTGTCCATCTTAGCCATAATTCTTGCACCTTCTTTCGAAATTCTCCATCTCTTGCTTTTGATTGTGGTTTTATTCCTGTTCCAATAGAGTTACTTACTATCGTATCAATTATATTTGCAGCGTAAGGATTTTTTCTCACCATATCACGTGATCTACTACGTAAAGTTTCAAGGCTTTGAGACAGCAAATTGTTTATACTTCCTAACTCTGGTTGAAAGTGAAAAAATCTTCTTCCTGAGCCTGCTGCATCCCAGGCTGAACTTTTGATTTTTGGCTTGTTGAATAATTGTTTGAAGGTTTTTAGTAGCATTTATAAAATTCCTTTACTCGTTGAAAAAACAATTTTCCTCTTTGGCCTCATGCCTGCAACTTTTAACCCCGCTTTTATTCGTTGCCTGAGCTCCAATAAATCCTTTATTTGAACTTCCCCGTACCGCACAACATGATCACCATATGCAATTGAGACAACTCTTTCTCCGCTTTGCAGTTTTTGAATTGCTTTCTCAACTTGAGTTAAATATTCTTCACTGTACATTTTGATTACCAAGCCACTTACTCTGTCTTACTTTTTTAGGCTTTTTGCTTTCCATTTTTCCACTCAAACTATTCCATTTACTCTCTGGCCAACGATCAATTCCAAGTGCAATAGATGCTGCTCTCGCATAAATTCGGCAATCCAGTACTTCATTTCTTTCTCTTACCTTTTGCCACTCTTGTTTGGTATATCCTTTCACTACTTTACTGACTAATTGCTCTGCCGTTAGCTGCTTAAAATATTCAGGTGCATACTCCGGAAAATGACAATATCCTGCTGGAGCTTCTTCACCTTCTTTTAAAACATTAAGTAATTGAAAAAGCTCTGACTTTAATATCGATACTCCTACTGGCCAGAGCTTTATTCCTCTTTTTAATTTTTGACCACCAACTGTGATATCTACTCTACTTGGGCTGCTAAGTGGTACTAGTGCTTTATTTACACCTTTCACTGCCATTACTCTTCCAGATCCTTGATGACTCCTTACCCAATTATACACTTCTTGCGTTGCATATCCAGCATCAACCGCCATCATGCTTATCATGTATTCAAGCCCATTTTCACCGATAAAATGATGATTTAAGAGCTCAGAGAGTTTTCCCCATACTTCTCCTCCTCCTGTATCTCCTTCAAATACTCGATAGTCTATTGACCAACTTTCACGGCTTTTTCCCCATGCTACAACTTCCACCTCTAGACGATCTTTTTGGACATCTACTCCTGCAGTAAGTACCACTTCTCTCCTAGGTACTGTGCCTACGGGAAAAAATTCTCTTCTGTTAAATAGTTGCTTCCAGTCCGGTACTTCTCCTTTATCTACCCAAGTTTCTCCAAGCGTTGTATTTATCCAAACTTTCAGTAATTGTTCACTCTCTTTTGCATGCAGAAAATCCTCTACTGCTTGTTGCCAACTATACCAGCCTACTGGACTATAAAGACTTGAAAGATGAAATCCTTTTTTCTCACCTTTTACTCTATTAGTAGGTCTCCATTCTCCACGCTCAAGCATCTCTGTCTTTTGATGATTTTCTATTTTGCCGCTACATTCAGTGCAGACATAATGTGCTGTTCTTGAGTCGTTGTTTTCCCATTTAATTTGTGACCATTTTAGAACTTGATAGTAATTACAATACGGACAGGGAACAAAAAAATATCTCTTATCTGTTGCTTCAAATTCTTTCTCAATTCTGCTTATTCCATGAATCGTTGGTGTTGATACTAAAAAAATCTTTCGCCGTGCAAATGTATTAGTTCGAGCAATACTGAGCAGTACTGGATCTCCTTCTCCTCCTGAATCTCCTGGGTAGGCATCTATTTCATCAAGAAAGAGATATTTTACTGGCATAGATCTCAGTCCTACACTGCTATTTGCTCCAGTTATTACTACTATTCCACCCATAAGTGTTGAAAGTGTCAGAAATGGCGTTATATAAGGTGATTAACGGCATGT
>NODE_74_length_2580_cov_2.345347
ATCAGCAAGCTCGTCCCACCAAAAATAAATGGTATATCATAATGATACCTCATAATTTCAGGTATAGTACATATTACCACCAAATACGCAGACCCAATAAATGTTAATTTAAAAACTATATCTTGAAGATAATCAGAAGTATGTTTTCCAGGCCCTCTACCAGGAATAAAACCACCATTTTTCCTAAGAAAATCAGCATTTTCCTCTGGATTAAATATAAAATTGGTATAGAAAAAATTAAAAAGTACTATGAGTATTAAGTAAGTTATAATGTACATCACTTTATTTGCCATAAAGTAGTTTAAAATAAAATCAGCAATGGCATGACCTTTATAGAATTTTGCAATTGAAATAGGCGTTAATAGAATTGCGTTAGCAAAAATAGTTGGTATTACACCAGATAAATTGATCTTCAATGGAATGTAAGTAAAATCATCATTATGTAATTTTTTAAACTGTTTTTTGGGATATTGAACAATTACCTTTCTATAAGAAGATTCTGTAAAAATGACTAAAAGGAGCAGTAAAAAAAACAATGCTATAACAAAAAGGGTAATGAAAAACGACATACTACCATTTTTATTTAATGTTAGCAGAGATGATAAAGCATTATGTAATTCAGATGTTATGCCAGTAAAAATGATTAATGAGATACCATTGCCTATACCGCTCACACTGATCCGCTCACCAAGCCATATTAAAAATATAGTTCCACCTAAAAGGCTAAAGACACCTATAGTACGAAACATAATACCAGGTTCAACTACGACTAATACCTTTTCCCTATTTATTATTTCTAACCCTATTAAGATCGTAATTGATTAAAAGATACAAAACACTATAGTCATATAGCGTATATAAGAGTTCATCTTTCGACGTCCTAACTCTCCTTCATTTTTAATTTCATTGATTCCTTTAACGGCAGAAGATAATAATTGCATAACTATGGATGCAACTATGTATGGCATAACGTTTAACGCCAAGATCGTCATTCTAGCTAAAGCGCCACCAGAAAATAAATTAAATACTCCAAAAACACCAGAACTCTCTTTTGGAAATATATCATTGATTATATCAAGATTAACTCCAGGAATAGGAACATAAGTGCCTAAACGATAACAAACTAGAGCCATTAGCGTAAAAAATATACGCTTTAGTAAATCACTTTTATATAACAACGTAGAATCCAAACTATTAAATGCAAATTTACTGCTCATGATTTACGATAGTATTTCTACACTACCACCAACTGAAGCTACAGATCTTTTTGCAGCTTCTGATGCAAAATCAACATGAAACACAAATTTTTCGCTTAATTTACCCTTATTAAGAAGTTTGATTTTACTTTTAACAGATCTGATAAAACCTAATTTATGCAGTAGCTCCTTATCTATGATAGAATCCTTGACTATTTTTTTAGCTTCCATTAAGCACTGTACATCACCAACATTAAATATAGAGTATAAGTTTTTGCGTATAGGCTTAAAACCTCTTTTAGGTAAACGAGTATATATAGACTGCTGTCCACCTTCAAAACCATTTATAGAAACGCCACTTCTCGCTTTTTGCCCTTTATGCCCCCTACCGGATGTTTTACCTTTACCACAACCAATACCTCTACCTAATAATTTAGGCTTCTTTTTCTTAGATAATTTGGTAAACACAGAATTTAATTTTACAGCATCATTCATACTTTACCTATTATCAACTATTTCACTAATCTTTTTACCCCTCTTACCTACCACTTGGCGAGGAGATAACATAACATCAAAAGCCTTAAATACTGCACATATAATATTATGGGGATCATTTGATCTAGTAGACTTAGCTACCACATCCTTTATACCTAATACCTCAAAAACCGACCTCATTGCTCCACCAGCAATAATACCTGTTCCAGTTCTTGCAGCTCTTAAAACTATCTCACCAGAACAAAATTTAGCTTTAATATCATGATGTAAAGTTCTACCTTCACGTAAGTACACCCTAATCATCGACTTCTTTGCAGCATTTACAGCTTTCACTCTTGCTTCAGCAACCTCTGCGTGTTTACCTATTCCACATCCTACCCTACCCTTACCATCACCAACAACAACCAAAGTTGAAAATGAAAATCTTCTACCACCTTTAGTAACCGTTGTTACCCTTCGCACTGAAACCAAAAGTTCTGATAAATCATTATTATTTTGTAAATTCTTTACAGCCATATTTAAAACCTTCTAAAATTTAAATCCAGAGCTTCTTAAAGCCTCAGCAAATTGAGAAATCAATCCTGTATACTTATATGCTCCCCGATCAAAGACGAACCGCTGCTGCAATTTTGTACTAGGCAGACGCTCAATCAATAAAGAAGAAACCTGTTTTATAGTTTCAGCATTGACCCTACCTTTACATACATTCCTAATTTTATCATCCAAAGTAGAAGCAGAAGCTAGGGTTATTCCTTTTGCATCGTTAATCAACTGAACGTAAAAATGTTTATTAGACTTAAATACGGATATACGTAAACGTCCAGCGCTCTTATCGAGCTTCGCTCTATTACGAAGTTTCCTTTTTTCATAGCTACTTAAAAAATTATAC
>NODE_75_length_2544_cov_4.209321
TGAAACATTTATTGGTTCATTAGAGGATTCTACAGTTGTTGAAGCAATTAAACAGAAAGGATTTCAAAAAAGCTAAATGGTAAAGAGGTAGAGACTTCTACCTCTTTCTTTTTCCTTTCATCTGAACATATAAAAGTTACAATAGCCTATCCCACACCTCAACTACATCCTCACTAAAATCTATTACCTCTGCTTTTTTGAACCGATAACATTCATTGATGGATTGAATTCCTAAATCTTCTATAAAAGGGATGGCATCATTACCTAAAATTTTACCACTGCGGCAGATTATTAATCTATCGATTAAATTATGTTTTAATAATTCTGTAATTAACACTCCTCCACCTTCAACTAATAACCTTGTTATACCAATTTCTGAAACAAGTTTTGATGCCATGTCTTTTAGGCAGACTTTTCGATCTGATGTCATTCCAGTGCTTGACACTGGAATCCAGTTTTCACTACGCAATTGCTTGAAGTTTTCTGGATCCCAGTGTCTGGGCACTGGGATGACAGGAGAAAGCAATGGAATGACAGGAAAGTGTGTTAGAGTAACATCTGGAATAACAGGAGGTTTGTGATTTGAATTGACTATCAAATAATTAATGTTTTTTATTTTTTTCTCTATTTCTCTGTTTGTAATCACCCAAGTTGTTATTTTGTCTGCAGTTTTTGCAATATTATGCTCTTCCTGCAATTTTGCTTGGCTATCGATAATTAGCCTTATTGGCGACCTGTCTTCGAGTCCTGGTAATCTGCAAGTTAAGAGTGGATCGTCATTGATAAGGGTACTACTGCCAATCATAATTGCATCATATTTTGCTCTGAGCTCATGTACGCAATTTCTCGTATCTTCACTTGTTATCCATTTGCTATCACCTGTAAACGTTGCGATTTTTCCATCGAGAGTTGTTGCGATTTTGCAAGCTATGAATGGTCTATGGAGTTTCTTGGTGGTAAAAAAGCCAACATTCAGTTTCTCTGCTTCTTCTTGCATAATACCTTGCTCAACTTCAATTCCTGCATCTGCTAAAGCTTTTATGCCTCTGCCTAAAACTCTATTATCTGGATCAATTGCTGCAATCACTACCTTTCTTATTCCTGATTTTATGATTTCTGCAGTGCAAGGTTCTGTAACTCCAAAGTGGCAACATGGTTCGAGAGTGACGTACATAGTTGCACCATGAGTTAAGTCTTTAGCATTTTGTAAAGCAACTACTTCTGCATGTGGACGTCCACCGATTCCTGTGTAGCCTTCACCAATTACCATGCCGTCTTTTACAATGACACATCCAACAGTGGGATTTGGTGCAACACTTCCAAGACTTTTTCCTGCAAGTTTTAATGCGATCGACATGAAATAATCATCGGTCATTAGAAAGAAGTCATTTCGTATGAGGTATCAAAAATTCTTCTGTGCTCGTGTATGGCAAATCTATCTGTCATACCTGAGATATAATCACATATTATTACTGAACGCTGAGATTCACAAGCAAGTTTGTTCCACTCTGTGGGTAATAACCTTGGGTTTTCATAAAAGCATTGAAAAAGCTCCTGTACTTTACGTTTTGCTTGGTTCATTGTTCTGGTCAGTTTATAACTTCTGTATATTTTTTCTATGTTGAATTTTTTCATCTCTTTTGTGGCATTTGCAACTTCTGGTGAAAATGTGACTCGCATATTATTTAAGCTCCTTACATCTTCTACGCTTTTTATTTGGTAGTCTTTAATATTTTTTTTCAGTCTGAAAAACGACATCATTTATCATAATTCCTATAGTTCTACTCAGTGATTCATGTATGAGTTTGCTTTGAGCCAATTCTGAATATTCGCTTTTTACTTCTTTGAACATTTTGCCAATTAAAGGAACATCGAGCAAATCTTCGGTTATTACTAAATTTGCCCTGAGTGCATCATCAAGATCATGAACACTATAAGCAATGTCATCAGCAATCGAAGCAACTTGTGCTTCAAGACTTGAAAATTCTTCAAGCTTTAGATCATATTTTTCATTGTATTCTAATAGTAGCTGATTATTTGTGTGGGATACCGTATTTTGACCGAGTAAAGGACCGTTATGCTTTGCAACGCCTTCAATCACTTCCCAACTTAGATTCATACCATTAAAGTCAGCATGTTTTTGTTCAAGATAAGTTAAAATCCTTATAGCTTGAACGTTATGATCAAACTTATACTTCTCGTTATCAATTTGATTTAGAGCATTCTCACCTGTGTGACCAAATGGAGGATGACCAAGGTCATGTGCAAGCGCTATGCATTCAGTGATGTTCTCATCTAATCTGAGCCTGCGTGCGATGGATCTTGCAATTTGTGCAACTTCAAGGCTATGAGTTAGCCGAGTACGATAGTAATCATGCTCATAATTGATAAAAACTTGTGTTTTGTACCCCAATTTCCTAAACGCATTAGAGTGAATAATGCGGTCCCTATCACGCTGAAAGCAGCTGCGATTTTCATCTTCTGGCTCTTTAAAATTTCTTCCTTTTGTTTTATTTGGAAAGCACGCGTAACTTAATAGAAAAT
>NODE_76_length_2534_cov_3.059298
CTTCCTTATACCACTTTTCCTTAACTTGACGCGTATGGTTTATTTAACACTCCCTAATTTACCTCACAACTCATTTTAACATATATGAAAATAATGTTTAAAGAATTTTTTCCTGCTTTTTCCTGCAATAATGAATTATTATGAAGCTTGCATTTTCTGTCGCTTACTACTGGGATAGCTTGATAGTTGCAGTACATGTCTATCAATGATAAAATAAAGATCAGTTTATTTTGATACTATGATTAGGGTACTCTTTGTTGCACTATTATTTTTTTGTGGTGGTTATGCACTTGCAAAACAGGAACCACGATCAATAGCTGGTGATAACCACATAAAGGTAATGAATTATAATCCACAGGCTATACATAAGTACACGGGCTTTTATGGTTATCAATCCAGCATATTGTTTGAGCCAGGGGAGGTAATAGAGAGTCTTTCAATGGGTGATGCAACCGGTTGGCAACTCCTTCCTCAAGGTAATAGATTATTTATTAAGCCTATAGATGATATTGCCGATACTAATGCAACTATAATTACCAATAAAAGAGTTTATTATTTCGAGTTTCATGCTGAAGAAGCAAACGGGCTAGATGATCCAAGGTTAGCATATGAAGTAAGGTTTCTTTATCCACTGTTCAACAGTGATGAAATTTATTCAACGAGTAACGGTGATATTCTAGAGCAAGCTAGTCATACCACTATCCCTGATATAAGTGATATTGAGGTTATAAAGAAAGGCTTGAATTTTAACTATTCCATCTCGCACATTAAAGGCAGTCAATCAATAATACCAATTAAGGTTTTTGATGACGGAAAATTTACATATCTACAATTTAATAAAATAAACTCTGATTTCCCGGCAGTTTTTATGGTTGATTCTGCAGGATATGAATCCTTGATAAATTTTCGTACAGTTGATGACTACCTGATAATTGAAAGAGTAAGCTCGGTATTTATCTTAAGAAACGGATCAAGTACAGTCTGCCTGTTTAATGAAAACATACCTTTCAAAAAAGGTAAGTGATTAAAGGCTATAGTATTCTTATAGGTGCAAAATTCTTTCTATGGTGCTTCGTAATTCCATGAAGGCCAATAGCGCTGAGGTGTTCTTTTGTTCCATATCCTTTATTTTTATACCAATTATATTGAGGATGTTTATTATGCAATTCTTCCATAAGCCGATCTCTTGTAACTTTTGCAACGATTGAAGCGGCTGCAATTGATATACTTAAACTATCACCATTCACTATAGACTTTGTTTGCCATTTCACTTCAAGTGGTTGGTTACCATCAACTAACACATAATCTAGTTCTAAATCTAAATTTACCAGCGCACGTTTCATTGAAAGCTTTGTTGCTTGCAAGATATTGTATGAGTCTATCTCCTCTACACTTGCCATTCCTATACCAAATTTTGCAACAGACGTTATTTTTTCGTATAGAACTTGCCTACACTTAGGGGTTAGCTTTTTTGAGTCGTTTATTCCATCAATAACCGTATCTCTATCAGTAAATATTACAGCTGCAGATATCACTGGACCGGCAAGCGGACCTCTTCCAACTTCATCTACTCCTGCTATAATTCCTGATAATGTATTTTCTAATGTGAAATCTGGATATTTCATAGTTCCTATAATAAGAAAGTTAAAGCAAAAATCGAACAAACGATAGAAATTATCCAAAATTTTATAACTATTGTATTTTCTGACCATCCTTTCTTTTCAAAGTGATGATGTATTGGTGTCATAAGGAAAATTCTTCTTCCTGCTCCATATCTAAATTTTTTATATTTAAAATATGATACCTGAATAATCACAGATAAAGTCTCTATTACAAAGATTATTCTAATAACGGCAAAAAGCATTTCTTTTTGAATTAGAACACTAGTGAGTCATAAAGCTGCACCGATTGATAGGCTTCCAACATCACCCATAAATATTTTTGCTGGATGTGTGTTAAACCACAAGAAACTTAAAATAGCTCCTATAAATGCAATGCAGAATAAAGTAATGTTTACATCTGTCTGAGTGATGTATGCAACTAGTCCCAAAAAAGCAAAGGAAGTAATGGCTTGAGTTGCAGCAAGGCCATCCAAACCATCTGTGAGATTCACAGCATTGGCAGAGCCAACAATAACAAATGCAGCAAACGGAAGATATAGATAGCCAAGGTCGATTGCTACTTCTCTAAATAGAGAAATTTTTGTAAAACCTTCAGCAGATTGTAGCTTAAGTATAAACATACAGACCAGAGTAACGACAAACTGAATAAGTATTTTGGTTTTTGCACTTAAACCTCGGTGGTGATTTGTCTTCAATTTTAAATAGTCATCAATAAATCCAAGTAGAGCAAAAAATAGGGTTATAAATACTAAAAATAAAATTTCTTGTGTTAATTGAGTCCAAAACAGGATTAGTAATAAAGCAGAAGTGAGTATTATTATTCCACCCATAGGTGGTATATTCTTTTTTGTTATTAAATGACTTTCTGGTCCATATGATCTGATTGGTTGTCCATCTTTACTTATCTTTAGA
>NODE_77_length_2515_cov_6.065447
AATTACCTCGGTTTTTCTTTAATTATTATCAAACAAATTACTATTAATCTAGTAGTATATTTCACTAACAATTTAAGTAGCCTCACTATTTCCAGCGTTCAAAACCAAGGACGGTGAGAAGTGTTTTTCTTGGGATGGCATGGTCTACCAAACGATACATACGAACTTTTTAATATAGTGATTTTGCTATACGCTAAAACTAGCCATATTAGCTCACTTCATCCATGTCTACATATGAACTATTTTGCCTAAGCTTATTGAAATAATTTAAATCTTCTATTTTTATAACCTTATTTTTACGCGGCTTGTTCTCACAAATATACGACCTTTTTTGCAATCTTAGGAAGAGTCAATAATTCAATTCTTTATAACACTAACTAGCATGGTACTTTTACTAAAGTATTTTTTGAAAAAGTTAGTTGACTTATAAATAATTCTCTACTAATACTGGCATGTGTTTGTTTATTCTGCTGAAGTGGCTCCGCAGGTTACTGTATAAGCTTCAGCAGTTTTTGCACTCCTTTAAAGCATCATATTCCTATATATTAAATATAGCTGGTGTTCTCAATTTTTTTGATCTATAGTAAAACTGGATAAAACTTCCAGTAATAAACAACTTTTAACCTAGCAGTACTCACCATAAAAACTTAACAAAAATATGAGTAGTAAAAAGATTATGTTGAAATTAGCTTGACACATACTACACATTCTATATAATATATTCTATATCTAGAGCTAGCAGGTAATATGGGTACGGGGTCAGTAAAATATATTGCAGAACCTATCAGTGAACAAAGTAAACACACTGATGAGCAAAAACTGAAGTGTGACCTAAGTGCTGGACAAGAGTGTTCAGAAATAGGTAGCCCAAAAACAGAAGCAACTGAATTACCAGTAGATAGTTATTATGAATTCATTAAGCGAGATTTATTTTGGGCTGATAGAAGTTTGATAGATGATAAAAAATACTTAGAGGATTTAATAGATGAGTGGCTTATTCATGCACCTAACTTAGGACTGGAAGAGAGTCAAAAAAAGTTAAATCAAAAATTACTCAATAGTATTATAAAAGATTTTAATATGGGAAATTATGACTCATTTTCAAATCTTAAGCAGTTTTTAGAAAGTAACGAGAAAAATAAAGACCTGAAGTACGTTCTTAATCTAAAAAGAGGGCATCTAGGAACAACAATATTGAACGTGTTTCTCGAATACGACGAAGTTATTCCTTCTCTTCTCAAAGCTGGTGCTGATCTAAATATGCAGGATAATAAAGGTAAAACACTTTTGCATGATACTGCTATTTATTCTAGTGGATATGAAGATCTTGGGTATCTCTTAGATGCAAAAGCTGATCCAAATATACAAGATGAAAAAGGTAACACACCTTTACACTATTATGCTGCTAAGTGTAGTGATCAAAGCAGAAAAACTATGGATTTACTCATAAGCAAAGGAGCTGATTTAAGCATAAAAAATAACGATGGAAAAACTCCACTGCAAGTTGCAATTGATAATGACAACATTATAGGATGTTTATTAACTAATAGTCAAAAAAAATTAAGAGAGCAACTAGGTAAAATGCTTCTCGCTACAAGTTCTGATGAAGATTGGGATAATGCTTATGATCCAGAGGTTGAAAATCTAAGAAAGTTTTTAAATCAATATGAAAATGACAACGACTTAAAGATAGTTTTAAATGTTAAGGATGATAGTTCAGTACTTCTTGATTCGCCATCTCGTCAATTTCCTAATGTAAAAGCCTTGCTCTTAAAAGCAGGAGCAGCTGATTTTATAGGTAAAAAACAAGACAATTATGAAAAATGCGATAGTTTTTTATCAGAGATTTATCAAATAAATTACCTTGCTAAACGCAATGAGTTTTTAAGTAAGGTAGTAAAAGCTAAAAGCATGATTGAATTACAAGAAGTTGTAAATGAGATTATAGCTTCTGGAATGAGATTAAATTTTGCTAAAGACAAAGATTATTACTTTGCAGATCACGTACTAGAAAAAATTGCTCAGCTAGAAGGAAGCTATGAAATTGCCAGTGATATAGTATGTACATTGATATCAAGAGGAGCAAAGTTAAAAAGGTCAGAAAGTTTAAAAGTCATTGATACAATAGAATTAAAGTTCAAAGCTCATAAGGCTAATATGATCAGTGCCCATTTAGAGTATGTTAGTAATATTGAGGAATTTTTTAGAATTGCAAAGGCTGCTACCAGCGGTCAACTATATGATGGAAAAATCGATAATAATGTATCTTACTTAGAATACTCAGAGGATAGTATAATAGATGTTGCAAGAATCACAGATAGAACAAGAAATCTGGAACTAATTCAGGAATCATATAGAAGGGATATAATAAAAATTGGCAAAAGTGAGGTGGAAATTGTAACCGAAAACGGCATAAGGTATTACACAGATCTTACAGAAGGCAGCGATATAGTATTAACTTTCTATACTAGTTTGGGAAATGTAGACGTTAGGCTGTATCCTGACGTACAGAATA
>NODE_78_length_2508_cov_3.530779
CCATCTCAAATGTTGCTATATTTCACGATATTTCCTTAACTTGACGCGTATGGTTCGTACAGCTATGTGCTTGTTAGCGGAATCTACAACGAGATACCGCAGTGGTATGACGTAGTAGCTATATATAGACAAATTTTCTTTTCTTAGATATAATCTTAAGAAACCTTCCATATGAAAATTAAAAGAGCTTTAATATCAGTATATGATAAGACAAATATAATTGAACTTGCATCGTTTTTGATGCAGCAACAAATAGAAATTCTCTCAACAGGGAATACTTATAAAGTGCTATCAGGTGCGGGAATAAAAACGCAAGAAGTTTCAGATTACACACAATTTCCAGAAATACTAGATGGCAGAGTGAAAACTTTACATCCTAAAATTCATGGAGGAATACTCTGTGATCGAAAAAGGCACGAAAAGGAAATGCAGAATCTAGAAATTAAGCCGATAGATCTGCTTATAACTAACTTATATCCATTTTGGAAAACGGTTTATAGCAACTCAAGTGAGAAGCAAATCATAGAACAAATAGAAATAGATGGAGTAGCATTAATTAGAGCTACAGCAAAAAACTTTCATTTCACTTCAGTGATTTCTAGCATTCAAGATTACGAAACACTGAAAGCTGAGATGATCAAAAATAACAATCAGACAACATTAGAATATAGAAAACATCTAGCAACTAAAGTATTTGCTCTGACTGCACAGTATGATTCTAATATTTACAATTGGTTTTTATCACAGGGTAAAAGCAATGAGTTACCAGAGTTTTTTACTTTATATGGATGTAAAGCACAAGGACTCAGGTATGGTGAAAATCCTCATCAAAAAGCTGCATTTTATAGTAATCAATTTAGCAAGTATCCACTGGAGAAAATACATGGAAAAGAGTTGAGCTATAATAATATAGTCGACATAGAGTCTGCACTTAACATAATTTCTGAGTTTCAAGAACCTGCAGCAGTGATAATAAAGCACAATAATCCATGTGGCGCTGCTGTTAGTGAAAGTGCTTTAAAAGCACATGAAAAAGCTCTATCATGTGATGAAATAAGCAGTTTTGGTGGAATAGTTGCTTTCAATCGGGAGATAGATTTAAAGCTAGCAGAGAAATTAAACGAGATATTTTTGGAAGTGGTGATAGCACCATCGGTAAACAATGAGGCACTAAAAATTTTACAAAAAAAGAAAAATTTAAGAGTGATTATTCATCAATCTCTTCAGCAAAATGCAAAATATCAAATCAAAAATGTTGTTGGCGGGTTCTTAGTGCAAGAAAATAATAACCATACAGTAAAAGTAGAAGAAATAAACCGAGTGACAGAATGCACTACAATAAAAAAAGAGAAGGAAGATCTTATTTTTGCTTGGAAAATATGTAAACATGTAAAATCCAATGCAATAGTGATAGCAAAAGACGGTTGTGCTATTGGCATCGGTGCAGGACAAACAAGCAGAATAGATAGTGTGAATATTGCAGTAAAAAAAGCAGGTGAAAAATGTAAAGGCGCAGCGCTTGCTTCAGATGCATGTTTTCCATTTCCAGATAGTATAGAAGAAAGTGCAAAGCATGGAATTACAGCTATAATTCAGCCAGGTGGCTCATTGAAAGATCAAGACGTGATAGCAGCTGCAAATGAGAATAAAATTGCCATGTTTTTCACTGATGTTCGTAACTTTCTCCATTAAGCTTTGTATCCTGTCAAAATTATACCAACACAGGGCTTTGTTGCATAGCAGCTTATAGGTATGAAAATTGTAGTAAATTTATGTAGTTACTTTAAACTCAAGTATACCTATCTGTAATTGTAAGCTGTACTCTTGAGCTCCTGATGCGATTTATAGCAAATCCTAAAATGCCTTGCTGTATTTCCTTATAGACATTCAGCTTACCTTGTACATTAGTCTATCTGGATGAAATTTTACTTTTTCTAGAATATAATAATTCCCTAGAAATTACCCTACTCAATTCTATTGTACCTTGTTTAACATTGAAACATGAGTCTGGAATCTAGAAATTTTTTAAGAACAAAAGTTATTCTAAGTTTTTGTTGGTAAGAAAGACTGGATCCCAGTGGGCTTTGTTGCATCACTCACGAGAAAAGAACTGGCAGTTACTGACAAAATTCATTATAGAATAGCCATTTAACCATTGAAGAAAAAATATGCTACAGCAAATGAAAGTCAGTAACTGCAATGAATATAACAGATTTCTCCAAGAAAGAGGAAATATTTTTCATTTTATTAATGAAGCAATAGAAAATTGGTACGAACATGATCCAAAAGTATTCGGTGGCAACAATATTTACAGTGATAAAGTTGTGATTTTAATGCATATAGTCGCTAATCTCTTTAGAATTGGCTTAAGATAAACGGTAGGGTTTATAGAAGGGTATTTGCAGCAAATAGGAAAGAATTTGCAAGTATTCACAGGCTTCAAAAAAAACTTAATATTAAGATCAATGATTGCAGAGTTGACAAAAACAATATGGAAGATATTGAAAT
>NODE_79_length_2502_cov_2.204332
AATTTGAATTAGTGACTTTTAAGTTAGACCAGCTCGAATTATCAGCAAATAATTTGAAGAATATTGAATTTTCTATCTCACTCGAGTCCATATTATGGTGGGAAAGAGTACTATTATAAATTTGAAAGTCTTAAATTTTTGTTTTATACATTGAAATTGTGGAAAGATCTGAATCTTCTATTTTTGCAGAGGTAAACAATAAATGGTCAAAGAACGAACCATTCATGTCAGAATTCACAACTTTAGTATTATGAAACTTTCCGTGACAAATGTTAGCATCATAGGCGTTAACTTTATACAATTCACTAAAACTAAAATCAATATTAGATAAGTCAGCATCCTGAAGGTCTGCTTCAAAAACATATGCATGTTTTATCTTGGAACCATTTAGTATAGATTTAATGAAGTTTGAATTATCCCCTTTCACATAGGAAATTTGTGAATTGCTTAAATTGGCTTTTTCGAAATTACTGTTGACTATAATGGAAGAATTAAAATAGGCGTTTGAAAGATTGCTACCTGTAAAATCCGATTTTTTTATTTCTGCACCATATATGTTAGCATTTTTTAATGAAGAAAATTGTACCTTGAGCTTATGTGCATCCACTCCAAAGAAACTTGCGTTGCCGAAATGATTTTTCTGCATAACAGTGTCGTTTATTTCACTATCACTAAAATTGATGTTGCTGGCACTTGAGTTTGATAAATTGGAGAAATTCATTTTTACATTCAAAAACTTGGTATGCAAACCAATTATATTACGCATACTTACTTTGTTGAGATTAGAATTGATAAAATCAGCATAACTGATATTAGACTGATCAAATATGATATCTGTTAAACTTGTAGAAGCAAATTTAGAAAAACTTAAATTTGTGCCTTTTATTTGAACGCCATGTAAATTAGCATTGGAAAAATTGGCACCACGTAAATCAACATCGATAAAAAACACATTTGATAAATCGGTGTTAGAAAAATCGGCACCAATTAAACTTACTCCATCAAAAATAGATTTGCTTAAATACAATTGACTAAAATTAGCACCATTTAAATTAGGACCAAAACCTTTCTTAAAATCTTGTGGTATGCTGGCTTTATTACACTGTACTAAAAATTTAGCAAAATCTTTTGTATTGTAAGATACGTATTTTACATCATGCAGAGCGCTTAAAAAATCATTGATTGCATCATCTCCATAGCATAAATGACCAACTAAAATTAATATCAAAAGTCTAATTATCTTTTGCATCACACGTGTTTTCTTTTGTTTTTATAGCAAAGTTATACATCTCTGAGTTTTCTTGATTGTTTATTTCTTTATCCTCTAAAAGGTATGGCATCATTTCGGCAATTGCGTTTATTATGTTGATCTGATTCCTTTCGATTGTTGTTTCAATAAGGGACTTAAAATTATTATCAACTACTCTAGGATCAGCACCTTGTAATAAGAGAAAGCGAACTGTGTCTATTTGACCTTGTTTCACAGCATAAATTAGAGGAGTATCACCCAATTTATTTCTAAATCTTAGTATTTCTTGAATTGTTAATCCAATTTTTTCTAGCTTATTTATTACTCCTCTTAGACAAATTAAGTTGCCCTTCTTGATGCAGTAAAAAAATTGCTTACTGTAATCATCAGTAAATATAGTTTTAGGAAGGTGCTCATTTAGGCTATCATATTGTCTTTTATATATAGACTTGCTTTTATGGTTCCATTCTTTTTTATTTCTTTATTTGGCTTTGTCCATTTTTCGCTTTGTTAATTTTTTTTTTGTTCACAGGTGTTATATTGTCAGGCTGTTTTTCTTTCTTTTTCTCCGTTAATTGGCTTGTTGCAAGTTCGGTGTCTTTTTTGCTAATCTCCTCTTCAGGCTGATGGTTTGTTTGATTATTGTGACTGATTTTTTTATCTTCAGGTTCTTTTCTTTTTTCTTCTAATAAAGGGCTTATTGAAAATTCGGTATATTTTATATTAGTCTCCTCTTCAGACTGTAGGTTTGTTTGTATATTTTCATTACTTGAAGGTACTTCTTCATTGATTACATTTGTTGGGTCTGTGCTTTCTTTGAGTTCGCTCAGAAGCGGAGAAGTTTTTTCAGCATCAGTGTTGCTTTTCGATACGTCTTCTTGATTTATACTGCTTTCATTTTTATTTTCTTCAGGCTGTTCTGCAGCAAGCAGGTTAGATATAACAATTAATAGTATGAAGAATGCTTTATATTTCATAAACATTGCAAATATAGGCTTAATTAAAATGATACTATAATCAAATGATTAATCTACAGTAAAAAGTGCTTTAGTAATTGTACAAGTATGATTATGTAAAAATTTATTTTTCTCTTTTATCTGGGTTTTATCTGAAAATGTCATTCGAGTAGCTGACATACAACTGTACGGACATTAAAGAAATCAGTATACAGCTGTATGAACATTGTGGTAATTTGCGTACTAATACCAATCCTCACAAATAACTAGACAAATAATTCACAGAGCAAATGGTTT
>NODE_80_length_2498_cov_4.383954
CCATTGGTAAAAAATTTAAGTATGAAGTTAAACTTCCAGGTGTTATTCACACTACAACAAGAAAAAATAATGTTGGAAGCGGATTAAATGAGTTAGATCTAAGAAAGAAAAATGAAAACTCTTTCAAGACACCAATAAAGAATATTGAAGAATCAGATAGTAAGAGAAACCAAAGTCATTTGCTGTTTCAGGAGGACTCATTTCCAGAACTACCAGCATGTGCATATAAGCCAGCACTGCTGCCAAAACCATCAAAAGAAAAAATAAAGGAAGCTGTAGATAAAATGCGCAATAATAGAAAAGCTCATAATTCTGCAAGTGTTGAAAATGGTGTTAGTTCAGACAGGTTCAAAGTGCGCCCGTTCTTATGTAGTGATATAGATGGATATGTAGCTCCTGACAAACGTGACCGTAATCTAGAAAGGTGTAGGGTTACACATGATAGCAGTAAGCTTGAAGCACAAATGGAAAGAAAGCATGGGTTTCAATCAGATCCAAGTGTTAAGCATGTAAAGGCTGATACTGTAGTATGTTCTATTACTAAAGGTCATGACAAAAAAGGCGTTAAATCTGATGTCTCATATACACAAGAGCCTATATCAGAAATGTCTAAGGTCAATGTGAGAGAATTAGCAAATAGGTTCCGCGGCTAATCATTATTGGATTTTTCTAATAACAATTGCTTAGGATTTTATAAACTGTGCATATAGTACTCTGTAAGAGAAAGAGAAGTGTGACAGCTTCTCTCTTTCTTAACCACTTGCTGAAGAACGTTTATCTTCTGTGGCATCTGGTGATGGAGCAACTAATCTGCTCAAAATCTCATCTTTTGGTCCCATATCATAAATAACACCATCTGACATGATAATCACTTTATCAACTACGGATAGTAACGGTAGCTTATGAGTGATGATAACAGTGGTAGTATTTTGCTCTCTTGCAACATTGATTGCATTAATCAAGCGCGCCTCTCCATTACTGTCTAAGTTAGCATTCGGTTCATCAAGCACTAAAAGCTTAGTATTACCATAAAAAGCCCTTGCAAGTCCAAGAAGCTGTTTTTGGCCACCAGAGAGTATTACTCCTCCAGGTCCTCCTATTGTTGTATCATACCCATTTGGTAAGCTCAGTATTAATTCATGTATTCCTGCAATTTTTGCTGCTTTGATTATTTCTTCAGGATTTGGGTCTGGTCTCATGCGAGCAATATTAGCTTTAACACTAGTGTTGAACAACTCAATATCTTGAGGTAAGTAGCCAACATAATTACCAAAATTTTCTCGATTCCAAGTGTATACATCAGCACCATCTAGTCTGACTACACCAGATATGGGTTTCCATACACCAACAATTAGCTTGGCAATGGTGGACTTACCAGAAGCGCTTGCGCCAATAACACCAACTACATCCCCTGGTTCTATTAAAAATGATATTCCTTTTACTGTTGGCTTATTACTCCCATAAGGAGTAAAGAATACTCTATCAAATTCCAACTTCCCTTCAGGCTCTGGTAGAGCCATAGTTTGCTCTCTTTTTGGTGATGTTAGGATAAGTCTTTGCAGCCTGCCATATGACATTTTGGCTTGATTTAAAAATTTCCAAGTATGAACTGCTGCATCAAATGGAGCCAATACTCTACCCATCAAAATTGAGGCAGCAATGATACTACCAGCAGTTTTGTGAGCTGTGATTGCGAGTAATGCACCTGTTCCAATTACTGAAATTTGGAGAGTCGAGCGTAAAAACTTAGTAATCCCAGTAATCACATTAGAACGATTCTGCGCTGTAACTTGCATTGCACGATTTTGATCATTCCGTTTACACCAATCAGAAACTATAAATTCTGACATACCCATAGCTTCAACCACCTCTGCATTTCGTGTTGCAACATCTATAGCATTAATATTACGTATAGTTTCTTCATTGGTTTCTCTCAATATACGCTTAGTAGCAAGTTCATTCCATACTGCCATTGAAACTAATATAATAATTCCGGCAATAGCTATAAACCCTGTAGAGGTATGTATCATAAAGATGAAAACAAGGTAAATTAACGACCATGGAGTATCAAATAGTGAAAATATACCATTTCCTGTAATGAAATTTTTTATTACCCCAAGATCTCGTATTGCTTCACCGCTGGAAGTTGAGCTCTGCACTGATGTTAGCCTAATTGACCTGACTATTAGGTCTGGTGTTGCAGTTTTATCAATCCAGTCGCCAATTTTTGCCATGGCTAAATATCGACAAGTTTCAAGCATTGCAGAACATGCAAACGCAGATAAAGTAATAATCGTCAGCATAACTAATGTTGATACACTCTCGCTCGATATCACTCGATCAAGTACCTGAGAAGTATAGAGTGGCAAAAATAACATCAACGCATTAATCCCTGAACTAAACCAGAAAATGAACCAAAACGCACTCTTGCATTTCTCTAGACAAGTGTATAGTATACTTTGCTTTAATTCTTTTTTTATTGATGGAGTAATTTCCAC
>NODE_81_length_2496_cov_2.723064
ACATATGCTATAACAAAAAATCATGTAGTAGAGATTCCAAGGAAGGTGTTTCATAAAATTGAGAATAAAAGTACAAGATTTCCTCTTGAGATAGTTGAGTTTCAGGTAGGAAAGTTTTTATCTGATAATGATATAGTAAGATCGGACGATATATATGGAAGGTCTTAATATAGAATATTGAATATATTCTATAAGCTTGCTAAATTTAGACAACCTAATTGAGGTAAAGGAAAAATTACAGTTATATGAAGCATAAAAAGTATGATATTTAAATCTTAGTATAATGTCTATTGCCTTTGAATTTACTATGGCTATTCGCTATTTGCGAGCAAAGAATTCTAGATTTTGCTCTATAATGGCCTTGTTTTCTATTATTGGTATTGCTCTTGGAGTTGCAACGCTAATAGTAGTAATGTCTGTAATGAATGGGTTCAGAGCAAAGCTGCTCGACTCTGTACTTGGCATTAATGGCCATATTAATGTTTACTTTGATAGAAGCATAAATTCAGATTACCACGCAGTGTTAAAATCTATTGAGAAAATCCCAGGTGTATTAAAAGCTACTTCTATGACCAATGATCAAGTGATCGTTGCATCAAATGGTGGAATTGTTGGTAGCGTAGTCCGTGGTGTGTCAACTAAAGACTTACTTAATAATACTACCGTTAAGAATAATGTAATTATGGGTAACGTGGAAAAATTCGATGAAGGTATCATAATAGGGGCAAGATTAGCAGAAGCTTTGAATATTGATTATGGTGATAACATTATGCTTATATCACCTGAAGGATTTGACGCACTGTCTGGTGAAATACCAAAAATGAAAGAATATAAAGTTGTAGCAATATTTGATATGGGTATGTTTGAGTACGACAATACCTTGATGTATATGCCCATGAAATCAGCTCAGGCTTTTTTTAATTATAAAGATAGTGTGAGAAATATAGAAGTGTTCATAGACGATATTGCTGCGGCTAATAAGCTAGCAAATGCTATAGTAGAAGAAACAGGAATGAAAGCTGAAAGTTGGCAATCTCAGCAAAGCCATTATGTTAATGCTTTAAAAACTGAAAGAAATGTGATGTTTTTAATTCTTACTTTGATTATAGTTGTGGCAGCATTCAATATTGTTTCAAGTTTGATGATGATAGTGCAAGAAAAGAAATCCGCAATTGCAATTATGCGTACGTTTGGTGCAACAAGTGGAAGCATTATGCGCATATTTTGTGCTTGTGGGCTGTTAATTGGTTTTACAGGAACTTGTCTTGGCTCTGTTATAGGAGTTATTTTTTCTCTCAACATTGAAAATATTAGAGTGTTTTTAGAAAACATTACCAACATCAAGCTATTTGATCCTATGATATACTTTTTTTCAAGTTTGCCAGTGATATTAGTTTCTCAAGATGTAGTGAACATTTCTGCACTTGCATTGTTCTTGTCATTTTTAGCAACAATTCCTCCTGCATTGCAGGCAGCTGCACAAGACCCAGCGGAGATATTACGTTATGAATGATACTCGAAAAAAATGCATAGGTTGGTTCTTAATTATATTGTTATTTGTTAGCCATATTGCAATAAATAACATAATATTTTTCAAAATAAATCAGCAAGAAAGTGAAAATAGTATAAATGGTTTAACGGAAAAGATGGATGAACTTAGAGTATTGCTTGAAGTGAATCAATCTAGGGTAGAGAAAAGGATATTTGACTTAAAGAGAAATCTGCACACTCAATGTGAGCAAGGTGATGGTAGTTTAAGGCATAAGAACCTCGCAAAGTTGCTGCTACTTGTGATTAAGATGAAGAATTCGTTATTGCGAGAAGCCAAGTTTGATAATCATATAAATTCAATAAAGCCTTTGATATCAGAGCTTGACGATCCAGAGATAGAAAATGCATTAAATGAATTGGAAAATTTGAAAGAGGTAGATACTTTACGCGGGTTGAAATTGTCTTTTGAGAAGAACATGACTGTTATTAACTACAATAAAAGTAACTTGTTTAAAAAAATCATTTCAAATTGGATAAAGATAGATGATCGTAGTGATCCACTCAGGTTAAAGCTTGCGGAAATTGAAGAATTAATAAGCGATAATGATTGGCAGAGCATAGCCACCGCAATAAGTGACTTAACATACCCAGAATTCAAACCATGGCTTAATAAATTGAATGATTTTATTGTAGCTTTCAAGAATACTTCAATAATATATCGTCACTTATTACAATACATCTCATGATTTATTTTATAATTTTTGCTTTTTCGTTTTTATTTGGCATATGGATCAAGGTAAGTGGTGAAGTAATAAAATTGGAATTAGGCAATTACACTATAAGTATTGATCTATATTTCGTTATTCTTGCTTGCGTAGTCTTATTATTTTTATTGATTGCAGTTGCACGTTTTTGTTCTTCTATTTCATCAACATTTGCTAACATAAAAAATAGAAGAAGAAGTAGGGAAGAATTGCTTCTCTTTGAAGCTTTCTTTAGCTTAGA
>NODE_82_length_2448_cov_3.793565
ATATGAGATAAAGAAATTCCCATTAAAACTGAGAATAGAAAAAATACAGTAAGTGTTGACTGAGCACTTAGGTGTTGAAGCCTAAAAGACATATAAAACACCAATGCAACTGGAGATAGCATTACCACAAGCGATAGAATAGGATTGGAATAAATCACCTGGAAAAGACCAGAAAACACTGTTAAAAACGCAACAAGCCCTGTAACACCTAAAGCTAAAGCCATATAATTGTATACTTTAGTTAGGTAACTCCTGAGTCCAGCACTATAATAAACGCCCTGAGAGCGAATATCCTGTTCGTTTTTCATATAAGACATATGTAACTCCTTATTATCTCTTGATGATATATTATAATACAATACAGCGTTTTTATCAAGTATAAAATGACATACTACAATTGAATGGTGTGGTATGCAATTAGAGAATTTCTTCCATAACTATAAGCAAATCGGTTTTCAGCAGCATTTAACTATTATAACAACCTCTGGCAATAGAAATTACTTTCACCATTCCCTCTATCATGATTTAAGGGGAATGGTGAAAGTAGTTTTTGCATTTACTAAAGCATTCTTCTTATAGATACTATACCAACAATCCACTATTTTTTCTATGTCTCGCGGTTTAACCTCCGGACCTATACTGATTCTAATTGAACATTCTGCTTGCTCTTTTGTTGCTCCCATTGCAAGCAAAACATGAGAAGGCCCAACTTTTCCAGAAGAACATGCAGAACCATTGCTGACTGCAATATTATTTAAGTCAAAGCACATGAGCTGCAGATCATTCTTCACTCTCGGCATATAAATGAAACTTGTATTTGGCAATCTTTTAGAATTTCTGCCAAAGATCTTGATATCACTGACAAGACTTAATAACCCATACTCCAATTGATCACGCAGCTTCTCTACTTCATCCATCTTTGATAGAAGATCTGGAATGTTTTGCAATGCAGCAGAAAGACCTACTATTGCAATAATGTTTTCTGTACCACCACGCAATCCTTTTTCTTGCCCACCACCTATTATAGTAGGTTCTATTACAAGCTTTTTGTCAAATATTAAAACTCCACTACCTGCTATACCACCAAATTTGTGAGCAGATAAAGTAAGTAAATCCACTCCTAAATCTTCCATATTTACTTTGATTTTCCCAACACTTTGAGCAGCGTCAGTGTGACAGATTGCCCCGAATTTATGTGCCATTTTAGCTATTTCCTTAACAGGCTGGATAACTCCAGTTTCGTTATTAGCCATCATCACTGAAATTATTACTTTATTCCCTTCAAGTTCGCTTAGAATTTTTTCTAGCTCTAAAAAGTCAACAATACCCTCTTGATTAACGGGTATTATATGTGGATTACATGCAGAATTAAGAATTGAAGGATGCTCTGTAGCTGAAATTACATGCAGATAGCCTTTCATTCCTCTCATGACGAGGTTGTTTGCTTCAGTTGCACCAGACGTAAAAACTATTTCTTTATCATCTGGAATGCTAAGAGCATCACGTACGTTATCTCTTACCTCTTTAAGAATCTTCCTCGCTTCTTGTCCTCTTTTATGCAGCGATGATGGATTTAGTGTTTGTTTTGACAAAATCTCAAGTATACTTTTTTTTACATTTTTACTCACTGGAGCAGTTGCATTATAATCAGCATACACGTAACTACTATCTTCCAGGGAGAATAAACTCACAGGCTTATTTGTCACTTACCATCAACCAATTATGTATGTTAACTTTAACACGATAAAAATTTATTGCAAAAACAGGGAAATTAATACATTATTAATAAACAATTTTTATTATCAACACCTTTCAAAACAGATTTTTATTAGAAGTTATCATGGTAGAAGTCTTTTAAAATAATTTAACAAAAAAGATAGAAGGTAGATACCATCAAAGCAAAGATACCAATGCACCAGTTGTGCTAATTTTACATCATCACCCTCAATATGGTGGTAGTATGGATAGTAAGATTATACATACTATATATGAATCTTTTATCGATAATAACTTTTCTGCATTGACAATTAATTTTCGTGGTGTCGGAAAATCTACCGGAACTTTTGATAAGGGTATAGGAGAATTAACTGATGCTGCAGTAGCTATTGATTGGCTTCAGGAGCATAACTCTAACAACGTTCCAATTTGGATAGTCGGTTTTTCTTTTGGAGCATGGGTAGCTATGCAGTTGACAATGCGCCGTCCAGAGATAGTAAGTTTTGTTGCCCTTTCTCTTCCAGCAACTAAGTACGATTTCTCTTTTCTCTCTCCTTGCCCAGTTCCTGGACTTATAATACAAAGTAATAATGATACAATTTCAGAAGAAAGCGATGTAACAGAATTAGCACAAAGGTTAATAAATTCGGTAAAAAATAACCATATGGAATACCATATAGTAGACGATACTAACCACTTTTTAAGGGATAAAGAAGAGGAAGTAGCTCAAAT
>NODE_83_length_2436_cov_2.881562
AAATAAGAAATTAAATCATCTTTTTTATTAACACTAAATTTTCCACTTCCTGGCTTTATCCATACTCTTGCTACAGATTCTTTCCTTCGACCTGTGGCATATGAACGACCAAGTGAGTCAATCATTGCCTTTTTTGGCTGATCATTATTATTTATTTTCACTTTTTGCTCCATTATTTCTTATTTTTACGATTTAAAGAGGCAAAATCTATTTTTTCAGGTTGCTGTCCTTGATGCTTATGTTCTGAACCAGAATAAACATACAAATTTTCAAACCGTCTGCGTGCCATAGGACCATCATCAAGCATTCTTTTTACTGCCATTTTTATCACACGCTCAGGGAATTTGCCATTTAAAATATTATCTGGAGTAGTTTTCTTTAAACCACCAGAATAACCTGTATGCCTATAGTAGATTTTATCTTTAAGTTTCTTTCCGGTAAAATGTACCTTTTCTGCATTAACAATAATTACATTATCTCCACAATCCATATGAGGTGTGTATTCAGGCTTATGCTTTCCACGCAATAGCGCTGCTACAAACGCTGCAAGCCTTCCTACTACTAATCCTTCTGCATCTATAACAAGCCATTTTTTATCGACTTGTTTCTCTTTTAAGAAAAAAGTTTTCATATATCAATACATAACAGTAGATTATGATATACTAAGTTGCTTGATAGTGTCAACAACATTAGTTATTGATTATTAAAGTAATTTATGCTAATAACTTTAATAATATGCTAGAAAGCAAAACGTTTCGATTGATTATTATATTTGTAATCGCTTTTAGTGCTATAGATTGCTATGCAATCGATTTGGAAGAGGCTATAAGCAAAGCTATCAAAAATAGCTCAAAAATAAAGTCTCAATTTTACCAATATAAAAGCGCAGAAAAATATTATAAATCTTCTGGGTTAGCTGGATTTTTACCTGACATTATTTTACAATATAATTTCGATAGTAGTTTTAGCCTGGAAAACTCTGGAAAGCATCTAATATTAAGTCAAAGAATAATAGATGGTGGTGGCACCTTTGCTACATTCAGCCGATCAAATCATCTTCTTAAAGCAGCAAAAATTAGATTTCAGCAATCTAAGCAAGAAGTTGCACTCAGCGCTGTGAAAGCATATGTTAATGTTTTACAAAAGGTAGAAATATTAAAACTGAGAGAACATAAAGTGCGTGTTTCTTTAGAGCATTTGTCAGCTATGAAAAAACGCTTTTCCCTTGGAGAAGTTACTAATGCTGAAGTTTTGCTAGCAAAAGCAAAATTTTCGTCTTCTATATCCGAAAGAGTTGATGCTGAAGGTAAATTAAAATTGGCAAATATTGCTTATTATCATTTGATTGGCGAAGATGCTGATGAACTTTCTGAAGCTAATGATAAATTACCTTCTGTTCCAGAGCTAAATGAATGTTTACAATTAGCAAAAACCAATAATTTATCTCTAAAAGCAGCAGTTTATCAAAAAAGAGCAGCCGGAATGGAAGTGATCGCTGAAAGCTCCAAGTGGCTTCCTTCTTTAAATCTAAGCGCAAGCAAAAATTTTGGGAAAGATGGTGTAAAATTAGACAAGCTATTAGAAAATGTTCATATAGTTTTTACTCTTGATGTTCCAATCTTTAAAAAAGGAGCGAATGCTTTTGGTGTCAGTAAAGCTAAAATGGATGCAAAAAAATCTACCTACGATTATTATGAAACGGTAAAAAATATAGAAGAAGCAGTTGTAAATGCTTGGAATAACGTGCTGACAGCAAAAGCTATTATTAAAGCAAGTCAAGAAGCGGAAAAAGCAGCAGCTTTAGCATTGGAAGGAGTTAAGCAAGAGGTAAACTTAAGTTTAAAGAGTACATCTGACCTTTTGGATACTGAAGATGAATTATTTAAAGCACGTTCCGATTTAATTCAGGCAAAAAGCAATTATGTAATTAGTGTTTACAACTTGCTTTTTATGATAAATAGTATAAACCTTTAAATTTAATGGTATGAGCGATAATCAATCTGTAAAAGATATCCTAGAAGATATAAAAAAAGCTATATCGGGTAAAAATGCAAGTGTTGATAAAGCAGAAGTAATCGATGAAGATGATGATGTACTATGCCTTGAAGAGGAGTACCCAGAAGACATCGAAGAAAAAGAAAATAGTGAAGAAGAGAATGATTGTCAAAGTGAGAAAATGAATAACCAATTTAATAGTTACAACTCAGAAGAGAAAAATTTGTATGATAATATCCAAATGAGTAATAACAAAGTGAGCTATCAAGAACAAAGTAACGAGCATTTAGTTTTAAAAGAAAATATGGAGGAAATTAAAACATTGCTTGAAAAGATGCAAAGCGAACTACGGCATAAACAACAAAAAAGAGCGGATCTTACTGTTGAAGAATTAGTTGTATCTCTTTTAAAACCTCAGCTTTCAGAGTGGCTGAATAAGTA
>NODE_84_length_2406_cov_3.445768
TACTAGATATGTAGATGGGTCAAGGACCCCGACTGTCGATGGTGAGCTGAAATGTAAAGTTCTCAAAGCAGGACAGAGCGAACCCATACATGGATCAACATTTAAAGCAGTGAAAAAAATGGGCAGATTATGTGTGGAGTTAGCAAGTGTGAGAATGCTTGGTATCGAAATGACTCCTTGGCCGCAAGGGGTTGATATGGGGTGCACGGAATTGCCACCTGACCCACTTGCTCCTATGTGTGAAAAATCTGTGATGAAATTCAAAAATAAAGATGGTACGGGTGAATATAAGGTTGATCTTAGCGACCCTATAAATAAAGATAAAGATATAGAACTATTATAAGGGAAAAGGAAAAAGAAGGAAAAATTTTTGTAGGTTATGACAATAAAAGCTGTTTTAGCTCGTATGTCTCTGAAGCTTGCTACAATCAAGCGGGAAGTAAGTCATTATCTCCTATTCCCATAACTTCTATGATAGTGCAATGTATTAAGGAGTCGTTAGATAATTTAGTGGCAGGTATTGATTCAAGTGGTAACTTACTTACAGACAAAAATGGACATGCTAAGGGTAGTTTTTTGTCTGTAGCACAAAAAAGACTGAAGAACACTGTTACTGCTATCTTAATTTTAGCTTTGATATTGTTCTCTATAAAAGCCATGTCTGGTGGAATGCGTAGTCCACAAGAAATGTATATATTGATCATTAAGTTTGCTTTGGTGATTTACTTCACAACAGGTAGTACCATGTCTCATTATTACGGGGAATTAACAAAACTTTCGAACGGCTTATCAGAAATAGTGCTTAAAGCTTCATCTGAGAGTAAAAATATATGTAATTATGAGGCAGGTAAAGATTATGAATACGATCGTGCAGGGCAGAAGGTATCCTACAGTTATCTTGCACCTTGGGATAGGCTTGATTGCAGAATTTTATTTTATTTAGGTGCCCCTTTAGATGGAATTGGTGGCAAAATTGGTACTGGAGGTGTTGCAACGTTAGCGGTTTTGCTTGGCGCTGCTCCTGTCTTGTTAGTTGCAGGTTCGGTGATTGGTATTATTTTCGCTGGTGGACAAATTTTAGTAGCTCTTGTCTGTATATTTATGGCCATTTTGCTGATGATGGTTATTTTGTGGCTGTGCTATGTATTTATTTTATCTCTAGTTGCTTTAAGTGTAATTGTTATTCTATCACCTTTGTTTATTCCTATGGTTTTATTCCAACACACCAAAGGATATTTTGACGGCTGGGTGAAAGAGTTGATTACCTATAGCTTATACCCGGTTATCCTTTTTGCGTTTTTATCCTTTATGTTCATAGCATGTGATAAAATCTATTTTAAAAATTTAAATTTTAAACTGGACGAGTCATATAAAAATGAACAACCAGACAAGTCATATGAAAAGAAACAAGCAGAAATCTCATATAGTAAGAAAAAACAGTGGTTTAAATTGAAAGATGGGGAATGTGATAAAAATGAAACTACTCTCGCATGTATGATGCAAAATTATAGCTTTAAAAAGAGCAGCATACTTGGTCTATTCGACTTTACATACATGGAGTTTGGCAGCTCTCTAATCGGAGAATTATTAAAATTGTGTTTAGTATTATTCCTCTTTTACCACTTTTTAAACGTTCTTCCCGGCATGGCTGCTGAGCTTGCTGGTAATCACAGAGCAGCACTTGGTTCAGGTAGCACTCCTGCACAAATGGTGAATAAAGCTTTATCTGCTGCCAAAGCTGCTGCTGGAGGTGCTGGTCAAGTTGCTGCTGCGGCTGTAAATAAGGCAAGAGGGGCTATTGGAGGAGGTGGAGATGATAATAAGGGATCGGGATCTTCCTCTAGTGAATCTATAAAACCAGGTGGAGAGTGAGCGCAGGTGAGTAACAGATGTTTGAACATTTGAGCAACCAAAACTTGGTTAAGCTATGCATAAGTTTTGTGATACTCTTTTTATTATCTGGGTGCGGGTGTATTAAGCCAGAAGATTCATCAGGCTTGCGTGAGAAATTGGATATAGTGTCAACAGAGCAGAAATGGGTTGATTCTGGAGTCTATATTTCGGATAAAATAAAAGTAATAGAGATTAATATAATACCTGATAAGGTTAATTTTTGTTCGCAATATAAAGATTTTGCAATTGAACCTGGAGTAAGAAACGTTACATTACCGTTTGCGCTTAAAGCTGGCGATGCGATAAGCTTTAGTGTTGTTGGAAGTAAAATGTGTAGAAACGATAATGGCACGGTCACCTATAAAAAAATTGACGAGAGTTGCGGTGAAGGAGAGACGGAGTATTTTGCACATGTTTTAAATCAAGAGAATTGTCAAGGTGAAATATGCCCTAATAAATATATCATAGGTAACGCAAAATGGTTGAATGGAAAAGAATACTGGAATCCAAGTT
>NODE_85_length_2402_cov_2.781849
AACAATGCAATTAAGTAAATTCGATTTTATTTTAAGAATATTCAAAATAGCATTTATAGCTTTTGCTTTTAGTGATAGAAGTTGGGAATTCTTTGGTACAACTTTGTCTGGGCTTTTTGTTGATGTTAGCATTTATTTAGTTGATAGTTTTTCTGGCTATATAGGAGAAGGAGGTAAAAAATTTGCATTCTTAGATTTAACAGCGGGAGTATTATTTACAGGAGAAACATGGCTGAAATTTTTGTCTTTAATGCTATCAGGACCTTTTGGCTTTATTGCATTTTTGGCAATACTTTATGCTACTTTTGTGTTTTTAAGATGCATTATTAGTGCTACGTTTAAGTATGTAATATCTACTGTTTTAGTGGCATTTTTATTGTCATTAGCACCTTTATTTATCGTATTTATTCTATTTCAACAAACTAAAACATTATTTAATAATTGGATAAAAACGATTGCTCATGTATCATTGCAACCAGTCATTTTATTTTCATCCTTGTCTCTTTTAAACCAATTAATGTATTCAGTTCTATACAACCTCACAAATTTTTCTGCATGCTATCAATGCTTAATTAGTGTAAATTTTTTATCGTATGATCTGTGTCTTATGAAATCAATATTACCTCTTGGGTATAGTCCTGGTACTAGTGTTGATGTTGCGTTCAGTACTGGAGAAAGGGCTGGTGGGCACTTTGCAGCATTACCTATAGATCTAATCCAGGCATTTATATATCTCATCATTGCTAGTGCAATGGAAGCTTTTGTTTCTATATCAGAAACTATGGCGCAGGCGTTGTTCAGCTCTGGTTATGGAGTTGCTCAAAGTGTTAGTCATATTTCTAGGAGCGCATCACAAGCTATGCTGTCAACTGTTGGCCTTGATGATAGAACCCAAAATATGATACATAACATCAAGCAGGGAATGAGTAAAGATCGTAGCAAAATTGAAGCTAAATTGCCTGATACACCAAAGCAAGCAGATGGGAAAGCGAGTACTGGCAGAGAAATGAGCAAATCTGAAACACTAAGCCAGCCAGATAAGCAAAAGGATTCTGATAAAACAAAAGGACAAGTCAAGGAAGATTGATGAGATATATGGAGTAACTAATTAAAAAGATATTTGAAGTAAGGTTTTAGAAATTTATTCTGTATTGGAAAAAGTTTAGGTATGCAATCACGCTTAGGCAAATGTTGGTTTAGGTTATTAATTTTGGTAATCTGTGTGCTGGTTACAGGTTGTAGTAAGAATGATATGCCTTTTCCAAGATGTATATCTGCTGATTATTTTGGTCCTGAACCGGTTGCAGTTGGTGCTCATTTTTCAAGAGATCACGATGCCTTTGTCCCCGAAGATCAGGAAATTATTGACTATGATACTGGTGAAGTCAATTATGGTTTTCACTCTAATCAAGTGGTGAAGTGGAAAGATACTGGATTTGAAACCAATGGAGATAGTTTAGTAGTACGAGTAAATGGTGCATGGACATCTTGGAGTAATAATAATAAGAAGGAATCTAAAGGTAGTTATAATTTGCAAAGCTTGGAACAGCTAAAATATGCGACTAAGTTTGAAGGCGAGTCAGGTGATAATAGTCTACCTGACTTTCACTTAGTTTGTAATGATTATAAACCTAGCATACAAAAATTTTCAAGTAAGCCTAAAGCAAGTTGCACTGTAAAGTGCAAGTGCATTAATGAAGATGATAGCGCAAATACAGTATCACGTGGTGCTCCATGTTGGTTTACCAACGGTCATGGTGCTTATCTTTTGTTTAAAACGGGGAAAGATGATCCTAACGAAAATCTAAAGTTAATGCGCGATCCTCAATATCCTACTGTACATCTAGGTTACAACTCCATAGCAGAAAATGGGAGCGGTCTTTTTACTTTAGACAGAGATAGCACTAAATTAAAAGACAGAAATTGTGCCCCGGTGAAATTAAAAAAGGGATGGAAAATATATGTAAAAATATTAGATAGATATTACTTAGATAATGCAGGTGGCTACTCTTTTGAGTTCTTAAGTGGAGTGCAGCAGCCAAGTAGTTTTGGGTTTTTTGATTACATTTATAACTATCTAAAATGTGTATTATTGATTAACGAAAATTGTAAAAAGCATTTTGATAGCAATGATCCTGCAGCTGCACAAGCGATGTTTCAAAATATAGCTGAAAAAAGTACGAGCTTTCACAATTTTGTTCTTTCCTTGCTTGTTCTATTTATAGTGATTTCATCGCTTCTTTATCTTTTTGGAATGATAAGAGAAACTAAGCATGATATGCTCATCAGAATGATGAAAATCACTCTAGTAATAGTGCTTATATCTCCTGGAAGTTTTAGATTTTTCTATGATCATTTTCTTGTTTTATTTGTTAAAGGTCTTGAACAATTGATAAGCATAA
>NODE_86_length_2392_cov_3.133077
CCGATGAAAATTATCATTGATCAGAATGGAAGGATGAATCTGCATGCAGTGTGTGATCAAAAATGGATCCCAGTGTCAAGCACTGGGATGACAGGGGAGAAAGATGCTCAGTGTCAAGATACTCAGATGACAGAGGAGCCACATGCCGGTGTCATCCAAGTAGCTGACACTGGGATCCATGGACTAAAAGTTAAAGAAGCAAGAAAGAAAATAATTGAAATCCTAACTGAAAAGGGCCTTTTGATAGAAAGTACTAACATTTCTCATTCCGTAAAGTGTGCAGAAAGATCTGGTGCATCACTTGAGATATTACCTACTTATCAATGGTTTGTCAAGACTTTAGAGCAAAAAACTCAAGTATTAGATAAAGTGAGTGAATGTAGTTGGCATCCAGAATCTATGCGTAAACGTATGGAGGTGTGGATAGAAGGGCTAAGTTGGGATTGGTGCATCTCAAGACAGCGTTATTTTGGTGTACCATTTCCAGTTTGGTATTCAAAACGTAAGGGAGAAGAAGGCAAAATCATTCTAGCTGAAGTAAAGGATTTACCTGTAGATCCATTAAAAGGTTTGCCGAAAGGCTATAGCAGAGAAGAAGTTACTCCAGATCAAGATGTGATGGATACTTGGGCAACAAGTGCGATCACTCCTCAACTAAGTGCACTGGCAGTAAACAGTGAGCTCGGTTTACCAAGCCATCGGTATGATAAGATATTTCCTGCAGATCTGCGCAGCCAAAGCCATGAGATAATAAGAACTTGGGCTTTTTATACGATTTTGAAGGCACATTATCATGCAGATTCACTGCCGTGGAAAAATATCATGATTAGTGGTTGGTGTTTGGCTGATGATAAAAAAAAGATGAGTAAATCAAAAGGTAATATCATCACTCCTCATGTAATGCTTGAAACCTATGGAGCTGACGTAGTACGCTATTGGGCAGCAAACTCAAGACTTGGAGTTGACACAGTCTACTCTGAAAATATCTTCAAAATTGGCAAACGACTTGTTACGAAACTTTGGAATGCTAGCAAATTTGTTTCCATGTTTATGGAAAAACATCAAGCGTTGAGCATAAATTCCATCAGTGAGACGATGGATAAGTGGATATTTTCCAAATTATATAAAGTGATAGAAAAAACGACGAACAACCTATTACAGTTTGAATACTGCGAAGCTTTGAGCGCAATAGAAGAATTTTTTTGGAAAGATTTTTGTGATAATTACTTAGAGTTAGTTAAAAAACGTGCATATGGAGATGCATTGGACAGCGAGGCAAACATGAGTGCGAAACAGAGTTTGGCATATGTACTCAATATTATTTTGCGGTTATTTGCACCATTTTTGCCATACATTACAGAGGAAATATATCATCAGTTGTATAGTTATAACTCCGTTCACAATAAAAGTAATTGGCCTAACAAGGAAGAACTTACCTATGATAAGTATTCTGAGGAAATGGGAGATAATTTCGTGCAGATATTAAACCTTGTGAGAAAAATAAAAGCAGATAATAACGTATCAGTTAAGCATCTTATACAAAAGTTGATGATAAAAGCGAGTGTAAAAGAGGATGAGTTAAATTATTCTGCTCAGCATGATTTGCAGTCAGTTTGCAATGCTGAAGTGATAGAATGGGTTGAGAGTACAGAAGCAGAGCTTATAACTGAGAATGGAAAATTTACTGTAAGTTTATTGATTGATGTAACTTAGCATTCGTATTACTATACTAATTATTTAGTTGTGAGGTAATAATGATTGGTAATTCATATAATAATAAAATTGAAGAACAAAAAGATGATTATCATGACTTCATTCAAAGGTTTTTGTTTTTGCTCGGTAAGATAAAAGAAAAGAATAAATCAATTCACACTGCTGTAGCTAGTTTTCACATATTATCTTTTTTAATAAAATACAATGCCAATTTTAATGAAGATGAAGTGTATAAAGCCGTTATCCAAGATTTCAATAATGTAAAGGAGGCGAGACTAGAGCTTCAAGATAAGGCTAAAAAAGTATTGAATGGGTATATTGAAAGTGGTGTTGAAACAGTGTCAATATATGGTAGTTGTGCAGAAGTTAAATTGGGAGCTAATAAAAACAAATTCAAAGTCAGTGAGTTTTTGAATAGTAATTTCTGTCAAGATAATGGAATTTCAGGATTTTCAACTCTGCATAGCAATGGAAAAAATGGAATGCACGGTTTTGTTTCTGAAGAAGGAATAAGGCACTATGTTGTAACTGATGGTGCATACGAAATGACTCTGAATTGGTGTGATGAGGACGGAAAAAAGTGCACTATTATAATTAATATTGATGCTAATGGTATAGAACTTATCGAGCGTAATCGTGTTACTGATGATCAATTGAAAGCAAATAAAGATGTAAAAAT
>NODE_87_length_2381_cov_3.700774
CACAAATTTATTTCCTTTATAAATGTAAGACTTTTTAGAACTAGAAAGATACCTTGGAGCAACTTGCTCCAAGGCTCTTGTTTACTTAGAATCCACCCATTCCGCCCATTGCTCCTGCACCCATAGGTGATGAAGCATTTTCTTCTTTGTTTGGTAGATCAACTATCATAGATTCAGTAGTAATAAGTGCGCTTGCTACAGACACTGCCGTTTCAAAAGCAATACGAACTACTTTTGCCGGATCAATTACACCAGCTGTTGATGCATTAGCGTAGTTCATAGCCTCAACGTTGTATATAAGCTCTTTATCATTCTGCTTAATCAAACAGTCAATTATAACAGCAGATTCAAGACCAGCATTTTTAACCAATCTTTTGATTGGAGCACTGAGAACTTTTTTGACAATGTTGATACCTATTTGCTCTTCATCGCTTGAAGCTTTTAGCTTATCAAGAGCAGATGCAGCGTAAAGAAGTGCAACTCCTCCACCTGGAACTATCCCTTCTTCAATTGCAGCTCTTGTTGCATGAAGTGCATCTTCAACTCTATCTCTGCGTTCTTTTACTTCTGTTTCGGTTGCTCCACCAACTTTGAGCACAGCAACGCCGCCTGATAATTTCGCTAAACGCTCTCTCAGCTTTTCTTTATCATAATCAGAGGTTAAAGTTTCAATCTGAGATTTAATCTACTCAATTCTAGCTTTCACTCTGTCAGAGGTGCTATTTTCGCTGACAATTGTAGTATTGTCTTTAGTGATTTTAACATTTTTGGCAGTACCAAGATCTTCAAGAGTTAAATCTTCCATCTTGATTCCAAGCTCATCTTTTATGACATACTTAGCACCTGTTAAAGCTGCTATGTCTTCGAGCATCTCCTTTCTCCTATCACCAAAACCTGGAGCTTTTACTGCAGCAACTTTTAGACCACGTAATTTGTTGATCACTAAAGTGCTTAATGCTTCACCTTCAACATCTTCTGCAATGATAAACAAAGGTTTACCAGACTTAAAAATAGCCTCAAGAATAGGAAGTAAAGGTTGAATAATATTAAGTTTTTTTTCTGTAATCAGCAAATATGGATCATCAAGCTCCACGCTCATCTTTTCATTATTTGTAACAAAGTATGGAGAGAGATAACCACGGTCAAACTGCATACCAGTTGTAAGTTCAACTTCTAATTCTTTTGAACCCTTACTCTCTTCAACAGTGATGACGCCTTCTTTTCCAACCTTTTTAACAGCATCAGCAATGCTATTACCAATATCTTTATCACCATTTGCAGAAATTATTGCAACTTGTGCAACTTCATCCATTTTCTCTAAAGAAATTGTGCGAGACATTGATGTAATATCTTTTAATATCACATCTTTGCCTTCTGTATTTCATTTTTGATACAAATACGATCATTTCCAGCTGCAATTGAGTTTGAAGCTTCCATTATCATATTGCTAGTCAGTATTGAGCATGCTGTGGTACCATCACCAACTTTGTCATTACACTGAGAAGCACTTTGAGCAATGGTGCTTACTATCGCAGAGTGTAATGGTTTTTCAGGCTTTATACCTTTCATTACCTTATAGCCATCCTTTGTGACCTCTGGTCCACCATATGGCTTGCTAATTCCTACTGTATTTCCCCTAGGCCCTGCAGTTGCTCCCACCGTTGAGTCAACCATTGCTGCAACTTCACGAAAGGCTTCTTGCAACTGTTCGCCTGATACTACTATGTTAGCCATTTTTATCACTCCTTAAATTAATAAAAAATTTAGAATATTAAAATACATAATGCACTATATAGCGCATTAGTTTAGTAAAATAGGAATACCTACTTGATAACAGCAAGTAGGTCTGACTCCTTCATCACGACATACTTTTCATTATCATGCTCTACTTCTGTCCCAGCCCACTGCCTGTAGAAAACCTTATCACCAGTTTTTACAGTTAAAGCTATACGCTCTCCGCTTGAGTTGCGTGAACCACTACCAATTGCTATAACTTCACCTTTAGTGGGCTTCTTTTCAGCACTTGATGGTAGTACAATTCCACCTTGTTTTTCTTCAGTAATAGGCTTTATTAGCACGTTATCATCTAATACATTCAAATTTACACTTGACATTTATGTTCCCTCATTAATAGATTAACCTACAATTCTATGTAGTCATCTAAAGGTTACATTTCAAGGGTTGGAGTTAGTAAAAGTGTATAATTTAAGGTTTGAACAGAAGTTTTATGGGTTACATACCGCTAGCAAACCGTAGTCTAATATCTTTATACGGACCAGATACGAGAGATTTTCTTCAGGGTGTTATAACAAATGATATTAATAAACTAAGTAGCCAGAAGGCAATTTACTCTTTATTACTCAACCCTCAGGGAAAATATC
>NODE_88_length_2379_cov_7.568417
GCAAAAAATCTAGTTAAAGAAGGTACTATTTTGCCTAACTTTTGATTCTCATATATTTTTGTTAGATAGAGTATTTCTTCGTCTTCATCTTCATACTCTCTTACTGTTATTGGTTTAGGTAATAGATCTACAACATTAACTGACAGTACTCTTGCTATTACATATAGTACTTCAATCGTAATAGGAATATACCCATTTTCATAATTGGTTACTTCTTTATATGCTAATCCGATTTTACTTGCTAACTCTGCTTGAGTACACCTTTGCATTAATCTACAATCTTCTATTTTTTGCCCTATTTTATAACTTATAGAACTAATATCTCTTACAGAAACAAACATATATACCTTACTTAGAAATAAATTTTCATGCAATTTGATCAGCGGATAAACCAACTATTTGCAAAATAATATCAATAGAAATTCCCCCTTTTACTAAATCCTTTGCAACTTTGATCCTTTCCGCTTTCCTCACTTTTTCTTCGCAAATATGCATCCCTTCAAATAAAGATTTTATTAATGCATTACGTAGTTCTTGGCTCTCAATTTCTTTGTATTCTTTAATCAAATCAGGTAGCTCATTTTCCACTCTACTACCTTCATCTTCCTCTATTAGTAGATCTGTAATACTAATCGATAATGTTTCTGCTATTGCATATAATTTTTCCAGTGGAATGGCCACACGTCCTTGCTCATAGTTGCTTATTTCGTCACGTGTTGTATCCATTTTCTCAGCCAAATCCTTTTGAGTATACTTCCGTACTGCCCTCCACTCCTTTATCTTTTTTCCTATTTGGTAGTAGATAGAACCCGTTTTTTCTTCAACACATTCATCAGCAGACAGACCAATTGTTTTTGAAACAGTATCAACAGAAACTCCTGCTTTAACCAGACCTTTTGCAATTTTTATTCTCTCTGTTTTTTTACTACTTTTCTCACTAACTTGAACAAATTTGGTTAATAAACAAAACATCCTACGTAACTCATGATCGTTAATCTTTTTATATTCTCTTATTAGATTTAGTTCCTCATTTTTAAAGCAGGCTTTCTCATTTGATACAGGAATTAGGTCTATAATATCAACCGATAACACCTTTGCTATAGCATATAACTTTTCAATCGAAATTTTACGTATTCCTTTTTCATATTGTAGTACTATTTGATATGTTACACCGATTTTTCCCGCTAAATCTTTTTGAGTATAACCTCGCTTTAACCTCCAGCTTCTTACTTTTTGTGCTATCTGATACCTTATTGAGATGTTTGCCATAAATATTATATAGGTTAATACTACCAAATAAAGATATACAAAAACTTCTACGTTTCAATTTTAGTTGAATATTTCTTCACAATTGTGTATAATTATTAATGCTTTTTATCTTACTTTCTCATGGCTCTTTCGAAGTTTCTTGACGCACGCAACGATTATGCATTTAAAAGAATATTTGGCACCGAGAAGAATAAAGATATCCTCATTCATTTCTTGAACGATATTTTAGGCTTTACTGGCTTAGCTGCTATTCACGATGTTGAATTCTTAGCTACCATTTTGGATCCTGAGATTGCCGCTAAAAAGCAGAGTATTGTCGATGTTCTTTGTAAAGACTCTCAAGGTTCAAGATACATTATAGAGATGCAGTTCACTAAGACCAAGGGCTTCGAAAAGCGTGCTCAATATTATGCTGCTAAAGCCTACTCAAGTCAAGCTGATCAAGGTGATAATTATCATAATCTCAAGGAAATTATCTTCATAGCTGTTGCTGATTGTATTATTTTTCCAGATAAGGCTGAGTACAAATCTAATCATGTCATTTTAGATCAAAATAGCTTTGAACATGACTTAAAGGATTTTTACTTCGTATTCATAGAACTACCAAAATTTACAAAGACAAAAGAAGACCAACTAGAAAATATAGTAGAAAAATGGTGTTACTTTTTTCGCTATGCAGGAGAAACAAGGGAAGAGGATCTAGATAAGATAGTTGGTAGTGACGTAATAATAAAACGAGCTTATGAAGAGATGAATAAGTTTAATTGGTCAGAAGAAGAGTTACTAGCATATGAACAAATGAAAAAACGCATAATGGATGAGGTAGCTGCTTTAGCTCAAAAATTTGATGAAGGTCTTAAAGTAGGTCAAGAAAAAGGTAGACAAGAAGGCATCCAAATCGGCCATCAAAAAGGTAAAATTGAAGGTAAAATCGAAGTTGCAAAAAATTCACTTAAGGCCGGTGTCTCTATTGATGTTATCGCTGAAATCACTGGCCTTTCTTTGGATGAGATTCAAAAATTAAGAAGTTAATTTAACCTTAAACTTCTATCCTGATACCAATCCTCACAAATAACTAGACAAATAATTCACAGAGCAAATGGTTTTGAT
>NODE_89_length_2377_cov_3.425495
CAGATAGAATTTTCAGGTTGTTTTAAATTAAGTTGCAAAGCAAGATTTTTAAATCTCATGCGATCTTCTGCAAGGTCAATAGAATCAAAAGATGTACCCAAGATATTAAAACCTCTTTCGTTCAGCACTTTGGCTAATTTTAAAGGCGTTTGACCACCTATTTGAACTATTACACCAACTAGTGTGCCATTTTCTTGCTCTTTACTTAGTATTTCAAGCACATCCTCTGCAATGAGTGGTGCAAAATATAAACGATCAGCGGTATCATAATCAGTTGAAACGGTTTCGGGATTGCAGTTAATCATTATTGTTTCGTATCCCATTTCTTTGGTGGCAGAAACTGCATGAACGCATGCATAATCAAACTCAATACCTTGACCAATGCGATTTGGACCACTTCCTAAAATGACAACCTTTTCTCGGTCAGAAATGTCCGCTTCGCATTCTGTCCTGTTTGTAATGTCTCCCTCATAACATCCATACATATAAGCAGTGCTCGATTCAAATTCAGCTGCACAGGTATCTACACGTTTATAAACTGGATTAACATCAAATTTTTTCCTCATTGCTTCAATTTGCTCTGATGTCATTCCAGTGCGTGACACTGGAATCCACCTATTTTTTTCTTGGATCCCAGCTGGGATGACAGAGGTAGGTCTATTACTTAACTTTGCGAGCCTTGCATCTGAGAAGCCCATTTTTTTCAGCTCTAATATTTCATATGCAGTTTCAGGAAGGCCGTTTTCCTTGATTTTTTGTTCAGCTAATATAATTTGCTGTATATTTTGCAAAAACCATAAATCATAACCTGTAATCGAATTTATTTCTTCTATGCTAATTCCGTGGCGCATTGCGTCAGCAGCAATCAGTAATCTGTTTGGCAGCAATTTTGCTAACTGAGATTTAATATCTGTGTCTTCAGAAAACACTTCATCAAGTCCCGTGAGCCCTGTTTCAAGTGAGCGAAAAGCTTTCTGCAGTGACTCATTAAAAGTACGGCCGATTGACATCACTTCTCCCACTGATTTCATGGAGGTTGATAATTCACAATTTGTCCCCTTAAATTTCTCAAACTCAAATCGAGGAATTTTAGTGACGATATAATCAATCACTGGTTCGAATGCTGCTGGTATTATTGGAGCACAGTCGTTACGTATTTCATCGAGCGAATAGCCAATAGCAAGTTTAGTGACAACTTTTGCAATAGGATAGCCTGTTGCTTTTGAGGCAAGTGCAGAAGAGCGAGAAACCCTTGGATTCATTTCAATTACAACGAGGCTTCCATCTTCTTTAGGATTCACTGCAAACTGAACATTTGCACCACCGGCACTAACATCAATTTCCCTCAGCACTGCTATAGATGCATTTCTCATTTGTTGATATTCAGCATCACGCAGAGTCAAAGCAGGAGCAACTGTGATACTATCTCCGGTGTGCACTCCCATTGGATCAACATTTTCTATTGAACACACTATTATACAGTTATCCTTGCAGTCACGGATAACTTCCATTTCATATTCCTTCCAGCCGATAATTGATTCATCTATCTGAACTTCATTTATTGGTGAAATTTTTAGAGCACTTTCTGTGATATTGAAAAACTCCTCTTTATTGTATGCTATGCCACTACCTGCGCCACCAAGAGTGAATGATGAACGGATGATTGCTGGTAATCCAATGTAATCCAAAGCCTTTTTTATTTGTTCTTGATTTTTTATAATGATACTTTTGGGGTATTTTAGCCCTATTTTATCCATGGATTGGCGAAATAATTCTCTATCTTCCGCTTTTTTTATTGCTTCTCTATTTACCCCTATTAATTCTACGTTGTATTTGTCTAACACTCCATCATCTGCAAGTTTTATTGCACAATTAAGTGCTGTTTGCCCTCCCATTGTTGGTAATATTGCATCTGGCCTCTCCTTAATTATAATTTTTTCTATGATTTCAGGTAGTACCGGCTCAATATAAGTTGCATCAGAGAATTCAGGATCTGTCATTATAGTTGCGGGGTTGGAGTTAACCAAAATGACTTTATAACCTTCACTTTTTAATACTTTACAGCTTTGCGTTCCAGAATAATCAAACTCGCATGCCTGACCTATAACTATTGGGCCTGCTCCTATTACTAATATAGATTCTATATCTGTGCGTTTTGGCATAATTACAATAACGATCTCTATTCAAGTAATGTTACCAATCTTTCCTGTATATGTGAATTTTTATTAAACCTATTAGCTAACTACTTTTAGGCTTGACGCATAACTGTACGAACATTGCAATTTGCGTGGCAGATTCCAGTGCTTGACACACAGCTGTACAAACCATACGCGTCAAGTTAAGGAAATATCGTGAAATATAGCAACATTTGAGATGG
>NODE_90_length_2353_cov_5.463446
CAAAACCATTTGCTCTGTGAATTATTTGTCTAGTTATTTGTGAGGATTGGTATTACCAACTAATTTAGTATTATATTTATCCACCTCATTTAATTTTCCTAGCTTTTCTAAATCCTCATCTTTGATTAAGTTTAGTATGCCTTCTATTTGATCCATTATTGCCTCCATTTTTCTGCGATAACAGCTCTTTTATACCCTTTTTATATCACTTTCAACACTTATGCCCCCTATCGCCAATTTTATTATCATATAATTTAAGCTCAGTAAGACTTGTAAGATTTCCACTGGCTAAAGCTGCTACACCTTCATCACCAATTTCGTTTCCTCCTAAATCAAGCGAAGTAAGATTTATAAGATTTCCGCTTGCTAAAATCTTTGCACCTTCTGTACCAACATAACTGCAACTTAGATCAAGTGAAGTAAGATGAGAAAGCTGAGCTAATTCTTTTATAACCTCATAATTAATTTTTGAACATCGTAAAATAAGTCTTGTAATGTTTGTATTGCTTTTTAAAAAGTTTACTAATCTATCAACATTAATTATAGCACCTGATGTTGCTAAAGTATTATCCTTTACATATTGACTATAACTCATTTGACCTCACTATTAAAGCTAGACAAGTGTTTTAGTAAACACTTCAGCAACTGTCAATGACTTTAATAAAATATTTTATGAAAAACTTCATATACCATTGCCTCCAAGCAGCTTTTTCTATGTCTAATTTTAACACAGAAGTTGTGAGAAGAGTTTGTTTTTGGTACCATTGAGGGTTTCGATGTTAACTTTTATATGAACTTTAAATCAGTCGTTTTATGTATACTAGATGGCTGGGGTAATGGAATAGAAAATAGTAAATACAATGCTATTAGCAATTCAAATCCACCTTGTTGGCAACATATTAGCTCTAATTATCCAAAGTGCAGTTTATCTGCCTGTGGAACTGATGTTGGATTACCAGAAGGCCAAATAGGCAATTCAGAAGTTGGTCACATGAATATTGGTAGCGGGAGAGTGGTAATGCAAAGCCTTCAGCGTATTAATCAAGCAATCGAAACGATAGAAAATAATGCAAATCTACAGAATTTTATTAATGATCTAAAAAGTAAGAATGGCATATGCCATATAATGGGATTGATATCAGATGGCGGTGTTCATTCGCATCAAAAGCACATTTCAGCTTTAGCAAACAAGATATCACAGCGCGGAATTAAAGTTGTAATACACGCATTTTTAGATGGCAGAGACACACTGCTAAATTCAGGGAAAAGATGCATTCAAGAATTTACAGAAAGCATAAAGGAAAATGATATAAGAATCGCCACTGTCTCTGGGCGTTATTATGCTATGGACCGTGATAATAGGTGGGAAAGAACAATTGAAGCTTATGAAGCCATCGCATTTGCAAAGGCGCCTCGTTATGATGATGCAGTATCGCTTATTGATGAAAATTACCAAAATAATATAACCGATGAATTTATCAGGCCCGCAATAATAGGAGATTATCAAGGTATAAAACCAGAAGATGGATTGCTATTGGCTAACTTTCGTGCTGATCGAATGATACAATTGGCAAGTATTTGTCTTGGTAAAGCAGGCTATACTGAAGTGGCAAAATTCTCTTCAATTTTAAGTATGATGCAATATAAAGCGGACTTAAAAATCCCTTATCTCTTTCCTCCTGAATCTTTTGCCAACACTTTGGGACAGATAATAGAAGACAATAAATTACGGCAACTGCGCATTGCAGAAACTGAGAAATATGCGCATGTGACTTTCTTTTTTAATTGTGGAAGAGAAGAACCTTTTTCTGGTGAAGAAAGAATACTCATTCCTTCACCAAAAGTTAAAACTTATGACCTGCAGCCTGAAATGTCAGCATTTGAGCTCACAGAAGAGCTTGTAAAAAAAATTCATTCTCAAGAATTTGCGCTGATAGTTGTAAACTACGCTAACCCTGATATGGTGGGACACACAGGTAATATAAAAGCAGCTGAGAAAGCAGTACTCGCTGTAGACGATTGCCTTGCAAAAGTGCTCAGCGTTGTCAAAGAAGTTGGTAACACCGCACTCATTATTACAGCAGACCATGGCAATATATAATGTATGTTCGATGAAGAAAATAACACACCTCATACAGCACACACTCTAAACAAAGTTCCATTCATTATATCTTGTAACAATCTAAAACTAAGAGATGGAAAATTATCTGATATTGCCCCCACTATTTTACAGCTACTTGGGCTCAAAAAGCCAAACGAGATGACAGGTAGTTCGTTAGTGCGTTCCATGTTGCTATAACCATACGCGTCAAGTTAAGGAAATAAAGGTATGAAAGAGATAGAATAATAAGGT
>NODE_91_length_2349_cov_3.974717
ATCGTTTGAAAATTTTGATTTTGTAGCATCAAAAGATATACTACGTTTTTCTATCTTTTTATCAGTCATATTTTACCTCTAAACCTATTAACTAACAAAAGTATAAACTAAGAGGTATTAATTTTATTATAATAATAAAGGCTCAAGAAGCATCACCATAGGGTTTTCTATATAGTACTTAAAGGCATTTAAAAATTTTGCTCCGAGTGCTCCATCAACTGCTCTGTGGTCAACAGAGAGAGTAACTGTCATTACCTCTACTATCTCTATTTTTTCACTTATGACAACTGGTTGTTTTTTAGATGCGCCGACAGCCATAATGCAAGACTGTGGTGGATTGATGATAGCACTGAAAGTTTTTATACCAAACATGCCTAAATTAGAAATGGTAAACCCTCCTCCTTGAAATTCTTCAGGCCTTAATTTTCCAGATCGTGCTCTATTTACTTAATCTTTCACTTCTTTTGATATAGATCAAACACTTTTTTCATCAGCATTTTTTACTATAGGAGTAATAAGTCCATCCTCAAGCGCTACAGCAATTGAGATATCTATATTTGAATATTTTACTATCTTAGTATCTATCCACGATGAGTTTATGTCAGGAAATTTTTTCATGCTGAAAGCCACAGCTTTTATAATTAAGTCATTAATTGTGACTTTATTGTTCTCATTTGCTGAATTTACCTCATTTTTGAGCGATATTAGCTTATCAACGTGGCAGTCTACAGTTAAATAAAAGTGTGGAATATTTTGCTTAGATTCAACTAGGCGCTGCGCTATCACTTGGCGCATATTACTTACTTCAACTGTTGTATTTTCCTCAAATCTCTCATAGCTTTTAGTTTGATCTAAAAATTCTAATACATCAGCTTTGATGATACGACCATATGGACCTGTACCTTTTAATCGCTTTATATCAACACCTTCATTTTGAGCTATTTTTTTAGCTAAGGGGCTTACTTTTATTCTATTTTCTGTTGCTCTATCCTCTTTTTTAGATCCCAGTGTCACGCACTGGGATGACATTGAAGAGCTAGATGAAATCGAAGGGTTGGATGATACTGAAAAATCGGCTTCAACCTCCTTCTCAACCTTGGTATTGATGGCAGAAGCTAAATCAAGTGCGCTTTTATCTTCCCCTTCCTCTAACATTAGAGCTATCAGTTGATTTACAGGCACGCCACTTGTTCCTTCCGACACTAAAATTTTTGCCAAAACTCCTTCATCGACAGATTCAAACTCCATTATGGCTTTATCAGTCTCAATTTCAGCGATTACATCACCTATTTCAACTTTATCTTGTTCTTTTTTACACCACTTTACAATTTTCCCTCCAGTTTTACTCATTGTTGGGGAAAGAGCGGGCATCAATATTTCTATAGGCATTTATTCTGCATTAAAAGATCTATTTAATTTTTAATTTACTCTTTACCCTATGTCAATCTAATCGTAAATCATGATACTTATATCATCCTAGTACGTGATGCTGGAATCTTGGTTGACTACTGTTATCCTACTATTTCTATTGCTTAGTCCTAGACAGAGTACAAATAGTAAGATCATCATGAAAATAGACGAATCTGTTATAATGGAAATAGAAAAATGTAGTGCTTACTATCCTCTCACAAACATATAGCTTGGGTACAGAAAAAATTTATATGAGGAGCTGGTTAAATTGATAAAAGATCAGAATTAATAGTAATTTCCGAATCTTCTGTAGCAGGCTCTTCATGTGAAGCAGAGGACAGACTAACTTCTTTATCCTCTGTTCTCTGTATAGAACTACCACAAAAACTCCTTAACATCTCTTCAGCAGATGAATTTAAAATCTGTATAATAGACTTTTCACTTTGTTCTTTCAGCGATTGATCCATTTTAGAAATCAACTCGGAAAATTCACTACCTTCTTTTCTAGCTTCACTTTCTATCTTATTTTTTATGCTTTCTATATTACTTTGGTTAATTTCTTCTTTCGTTATGTTAAATGAATTAGCAATACCTTGATACTTAATCTCACAATCGCCACAGCCAACTATGCAAAGAGCAATAGAATCGGATATTTCACCTGCAGCCGAATTATGGATAGTGTAAGCTAAGCAATTGTCATGATATTTAATGCCAAGCTGTTGCTCTATCAATTCAGAAATTTCATTTTTTAAAGACATAAAGTACCTCCTTCTTACATTACTGTACCTTCTGATTAAAGTACAACAGCTGCTCCTAAATAGCAATCCATATATGGTTTACTTTAATAAAGTATTAAAGTAAGAAGCTTTTACATCCTAAAGCATAACTTATACCAATCCTCACAAATAACTAGACAAATAATTCACAGAGCAAATGGTT
>NODE_92_length_2347_cov_2.541449
CCTAACAAGCAACATTCTGTTAATATAGACAATTATAAGCACGATTATTCGTTGCAACAATATAATACTCCTTTGAAGAATAACGAACCAGCAATACAAGAAATGATACCTTTACCGGTAGAGTTTCCCGATCTTACAACCAGTAATCAGTTTCTTTCGATTAATGTTGATGAAAAAGTACCAGTAAAGGATTTACTGATTGAGATAGGAAAACTTTCTGACGTTAACTTAGACATAGATCCCAAAATATCAGGTAATATTACTTTAAAGCTAAAAGATAAGAACATAAACGAAGTAATTCAGAATATAGCCAACAGCGCCAAATTGCGTTACTCAATGAATAATGGTGTAATTAGAATTGAACAAGATTTGCCATATGCACAAAATTATTACGTAGACTTCATCAATATTCAACACTCTGCGCAAAGGAGTTTTATCATTGGTAACAATATTACCGACAGTGATGGTGATAGAAACTATATGAAATCTCAATATAGTAGTGATTTATGGAATTCATTAGAAAAAGGCTTAAATGCAATAATGGATGTTAACGGAGTAGATGATGGTGAGTTTCTTTCATCCAACAGAGAAGCTGGTGTCATTATTCTAAATGCTAGAAAAGATATTCACAAAGCTGTTGAAGAATATATTAATAAAGTTAAGAAATTGGCGTCTTCTCAAGTAATGATCGAGGCCAAAATAGTTGAAGTTTTATTAGACGATAAATACCTTTCTGGTATCAACTTAAATGATTTGCATAATGAAACCAAATCTATAACAAATCAAGGTAACTCTATTATTGACCTAGCAATTAACTCTAGTGTGAGTGATTTAGGAGATTTAGTAAAAAATTTAGGCAAATTTGGCACTTCAACCGTAATTTCAAGCCCTAGAGTACATGCTATAAATAATCAGCAAGCAATGATTTCATTTACTAAAAACCATATCTATTTTACTTCCGATATACAGAAAAATACCAAAAATTCTAATCATGCATTAATTACCAAGATGAATAGCACTCCAATAGGTGTGGTGTTAATAATCCACCCAAGCATTAACATTGATACTAATGAAATATTCATGGATATACACCCAACCTTATCAAGAATTAACGATTACACTAAAGACCCAAATATAGAATATGTCGCACAACAGAATAAAATGAAATTAAATAGTGACATTCCAATTATTGAAACCAGAGAAATGCACTCTACGTTAAAAATTAAGAGCGGCGAAGTTATGGTAATTGGTGGGCTTATAGAGCATAGAAAAGATAACCAAAACTTATTGCATCAAAAGTCAAAAAAACTGGCTAAGACAGTAGAAACCGTCATCTTCCTGAAAGCAACAATCGTACCAACACTTGGTTTATTAGATATAAAAGATAGGAATTTATATATATATTAAACGTATCCGTTCAGGCAATGGCATCAACTTAAGGAAAGATGTTGGGGTTGCTATTATGATAAGATAGAGAGTATCAGAATGATAATTAAGACAGCTTAATCATAAATCTGTTGCGGTAAATTTCAGTTACTTTAGTCATATATTAAAGTTTTTAAACAGGTCTTAGTTTACTTACTTTATTGTTTTCTTTATTATCAAATATTGCTTTAAATAATATGGAGGAGCACATTGTCAGCAATTGCCGTTATTGATTTTGGTTCACAGTTTACACAGCTTATTGCAAGACAAATCAGGGAAATGGGCGTTTACTGTGAAATATTTCCAAGCAATATCGATTTCGAAACAGTATCAAAATTCAATGGATTTATTTTTTCTGGAGGACCGCAATCTGTAAATGACAATTGCTCTGAAGTAAGTGAAGTAGCACATAAAATTATAAAACTTAACGAAACAATAAACACTCCTATACTTGGAATATGTTATGGACAGCAACTCATTTGTCATTATTTCGGGGCAAAGGTAAGAAAAGAATTCAATCAGGAATTTGGCAAAACTAAAATCAAGATACTAAAAGAATCCCCAATTATAAAGGATACTTGGGACGTTAATTCCGAAGTCGATGTGCTAATGAACCATGCAGACAGTGTCGAAACTATACCGCAAGGATTTACTGCTATTGCCTCAGGTATAATAAATCAAACAATCGCAATAATTGCCAACGAACAGCGGAAGATTTACTGTACTCAGTTCCATCCTGAAGTTAAGCCTACGACAAATGGTAGTAAACTTCTCTCTAATTTCTTAGATATTGCAAATTGTGAGAGAGATTGGACAATGAAGTCATTCATTGAAAAACAGAAGGAAAAAATTCAAAACTTAGTAGGGGAGAAAAAAGTAATTGCTGCAGTAAGTGGAGGGGTTGATTCAAGTGTTGCAGCAG
>NODE_93_length_2335_cov_2.335965
CCTTGGCAAAGCAATATATATTAATCTTTCTAAGAATTCATACATTTTATTTCTACGCAAAGTCACTTTACAACCTACAGTTGCACCTTTTCTAATTTTGAAACCAGAAATAGATTTTTTTGCAAAGGTTAACACAGGCTTTTGCCCAGCAATCAAATGTAGATTATCAAATGGCTCATTTATCGCTTTATTGTCCGTAGCAGCATCTCCAACGCCCATATTGATACACACCTTAACAAGTTTAGGCACTTGCATTACATTGCCGTAATTAAACTTATCCTTTAAGGATTTTACTATATTATCTTTATACAATTGTTTAAACATATCAACCTAATCTATCACTTCTCCAGAAACTTTTGCAAAACGCACTTTTCTACCATCTATAATCTTAAATCCTACTTTAGTTGGAGTTTTACACTTAGGATCCAATATTGCAACATTGGATACATCAATAGCTAACTCTTTATTCAATATACCACCACCACTACCAGCTCTTGGTTTAGTATGTCGCTTACACACATTTACTGCAGAAACAACTACTCTCTTTTTAGCATCACGTATTATAACTTTGATTACCTTACCAATTTTTCTCTTATCTTTACCAGTTAAAACTATAATATCATCACCACTTTTTATTTTAGCACTCATTATAAAACCTCATCAGTTAATGACATTATTTTCATAAAAGAACCAGATAACAACTTTTTTACTGGACCAAACACCCGAGTGCCAAGTGGTTCACCTTGATCATTAATTAAAACCACAGCATTGCTAGAAAAACGAATTACAGAACCATCAGATTTCTTAACACTATTTTTTACTCTAACAACAACTGCTTTATATACTTTTCCTTTTTCAACTTTACCTTTTGGGTTAATAGACTTAGTAGATATAATAATCGTATCACCTACAGATGCAGATTTCCTACCACCTAACAAGCCAATACAAAGCACTGCACGCGCACCAGAATTATCAGCTACTTCTAACAATGTATTTTTTTGAATCATATAAATACCTATTCCTTTTTAGCTATTGATAACAACCCATTTTTTAGTAACAGAAATAGGCTTATGTTCCTGTATTAAAACCCTATCTCCCTTTTTGCAACTATTATTCTCATCATGTGCTGTATACTTCTTGTATTTTTTAATAACTTTTTTATACAGCCTATCCTTATACACTTGTAACACCGAAACCTTTACAGTCTTATCAGACTCAGCATTAGTTACGACACCACAAAAAACCTTCTTAGGCATTTTTTCCCTCTCTCTTTCTTCTATTTAATACAGTTAGACTACGAGCTATGCTCTTTCTTATTAAGCTAAAACGCGAAAAATTGTTGCACTGGCCCAGCTTTTTTTGAAAAGCCAAATTAACAAATTCTTTCCTCAAATTCACAAGAAGTTCATGTAATCCTTGTGAAGATTCTGATTCAAATTTAACTATATCCATTGCAACTCCATTCAATTATGATTAGATATAAATTTACACTTCATAGGAAGCTTAGCAGTCGCTTTTTCAAGCGCCAATCTTGCTAAATGCATGGGAACATCACTACTAATTTCAAACAAAACCCTACCGGGCTTAGCTTTAAATACCCAAAATTCAACACTACCTTTCCCTTTACCCATACGTACATCTGCTGGCTTTTTACTAACCGGGGTATCAGGAAAAATTCTTATCCACACTTTACCAGAGCGTTTTAACGTTCTAGATATTACGCGCCTTGCAGTTTCAATATGCTTAGACTGAACCTTACCTACTTCCATAGCTTTTAATCCATAATCTCCAAAAGACAGCGTGCTACCACCCTTAGCATTACCCTTGATTCTCCCCTTAAATACCTTTTTATATTTACTCTTTTTGGGAACAAACATTTCAATATACCTTAACTACCAACATAAACCCAAACTTTAACTCCTATAATACCACATATAGTCTTCGCTTCACAAAAAGCATAATCTATATTAGCACGCAAAGTGTGTAAAGGCAAACGACCTTCTTTGTACCATTCAGTACGAGCTATTTCAGCTCCGCCAAGACGCCCAGAGCAACTTACTTTAATACCCTCAGCACCCATCTTCAAACAATTTTGAATAGCTTTTTTCATCGCTCTTCTACATGAAATCCTTTTTTCTAGCTGATGTGTAATACTCCTTGATATTAAAACCGCATCTATTTCAGACTTTTTAACTCCTACTACATTCACTTCGACACTACTTTCTACTTTTTTAGCTATTTTTTGCTTTATCTTCTCAACATCTAAACCTTTCTTACCTATTATAACTCCAGGCTTAGAAGAATGTATTATTACAGACACTAAATTAACTGTACG
>NODE_94_length_2325_cov_3.704405
GCTTACAGAGAAAATTGATGATTCAGAAAAAAATTCTAGGTCTTTAAGCCTTGATAGCGCATTTCATAGCGATCACTGTAATTCACTTCTAGACTTAATCGGCAGTCCCTCAAAGGTGTGTAGCCAAAGTCAGCGTGGAAATGTTTAAAGATGCACATGAGACCAGCGGCTTCTTTATTCAAGTAGCCCCTCTTGTCATCCGAGTAGTGTGACACATAGCTGTACAAACATTGCAATACGGCACATAATATACAATGTCATGCCAGTGCGTGACACTGGGATCTAGTTTTTGGACATTGTATTTGAAATATGTCCTTAAGAACTATTGTTTACTGCATAATTTGCAAATACTTTTTATATCTGGATCCCAGTGTCACGCACTGGGATGACAAGAAGGAAGATACTGGAATGACATATTGCCTGAATCATAATGTTTGTACAGTTGTGTGTCAGCTACTTGAACAACAAACGTGGGAATGACAAGAGTAAACTCATTTCTTGAACAAAAAAGAGCCCCTAAAGAGATTTGACATCAAGATAACTTAAATATATACCAACTCTCTTATCTTTTAATGATTCCTCATCATGAGTCAAATGATCAAAAACCTGAATTTGATTCCTTATAATGCTACAATTATTATTTGCAACCTCTAATATACCATTATCAATTACAACTTTTTCCTTTGTCTGGTTACTCATTTGAGCAGTAATTATACCAGGCAATAAATAAATTAAGTAAGGAGAATGGTAAGCTAAAATCACTAGCTCTCCTTCAAGCCCATTCACTGAAAGCGAAACCACTTCATCGAATGAAATTCGATTATCAGGAGAAAAAAATTGCACCTTAAAAGTGTTCATAATCTTTAATGTCCGGCTCCAACTTCAGCTTTTATTGATTCAGCCTTTTCTATTGCTTGACTTATACTTCCCACCATATAAAAAGCAGCTTCTGGCAGGTGATCATATTTACCTTCAATAATTCCTTTAAAACTAGAAATAGTATCAGAAAGTGAAACAAATTTGCCAGACATGCCAGTAAATACCTCCGCAACATGAAAAGGTTGAGAAAGAAACTTCTGAATTTTACGAGCTCTATCAACAATAATTTTATCTTCATCAGATAGTTCATCCATACCAAGTATTGCGATAATATCTTGCAGCGACTTATAAGTTTGCAATATACGTTTCACTTCAGAAGCCACATTATAATGCTCTTCACCAATGATTTCAGCAGATAAAGACTGAGAAGTTGAGTCAAGTGGATCAACAGCAGGATATATACCCATTTCAGCTATCTGCCTTGACAACACTGTGGTTGCATCAAGATGAGAGAATGTCGTTGCTGGAGCTGGATCGGTCAAATCGTCTGCAGGAACATATATAGCCTGTACAGAAGTAATAGAACCAGCAGTTGTTGAGGCTATTCTCTCTTGCATAGCGCTCATATCAGTAACAAGAGTTGGCTGATAACCAACAGCCGACGGTATTCTTCCAAGCAAAGCAGAAATTTCAGAGCCAGCTTGAGTAAAACGGAAGATATTATCTACAAAAAATAGAACATCTTGATTTTCATGATCACGAAAATACTCCGCCATAGTTAGTGCTGTTAAAGCAACCCTAGCCCTTGCTCCAGGAGGTTCATTCATTTGACCATAAACCAAAACGGCTTGAGATTTTTCGTGCTCATTTATATCTATTACATTTGAAGTAATCATCTCGTTATAAAGATCATTACCTTCACGCGTTCTCTCTCCTACTCCAGCAAACACAGAAAATCCTTTATGAGCTTTTGCTATGTTGTTAATCAGCTCCATTATCAGAACTGTTTTACCAACACCAGCTCCACCAAATAAGCCAATTTTTCCTCCTTTAAGATAAGGAGCAAGAAGATCTATAACCTTTATTCCTGTAACTAAAACTTCTTCCTGTATCTTCTGCTCAGTAAACTTGGAGCTGATCTATGTATAGGTTCTAAATCATACTTTCCTTTTAGCGGACCACACTCATCTATAAGCTCCCCTACAACATTAAAAATCCTTCCTAAAGTTGAGCGTCCAACCGGAACTGATATTGGTGCACCTGTATCAACAAACTCATCACCTCTTGACATACCATCTGTGCTATCCATAGCAATGCAACGAACTATATTGTCACCTATATGTTGTGAAACCTCTAAAACTAGCTCCTTGCCCTTACATTTTAGTTTGCTTTTTAAAGCATTAAATATCTTAGGTAACTCGCCTTCAAATTTTAGATCAACAACTGCTTGAGTTATCTTAACCGTTCTACCTATATTCATCTCTTTCATCACCTAACACTATAATT
>NODE_95_length_2292_cov_3.643719
AATTACAACAAGAATTGAGCCTTGTTACAGATAGCTTGAAAAACTTTTCCTCAAGCGTTGAGTCAAAGCTTGATCAAGTGGATTGGCAGACTAAACAAAATATTATTAGAATGTTAATTCATCAAATTGAAATCAATCACAATCACTTGTATATAGTGTTTCGCATAAAAAGTCTTGCAAATTTTGATCAAAATAGCCATAATAAAATTATGCAATGTTGTACTAGCAGTCAAAACGAGCAGTTGCTAATAAAATTTACTGTAAGTATACAACAGATGCGTGCTAGCCATTTCGGTATCTTAATTGCTACCATATAGGGAGATAACGGTAAACCCAGAGCTATTGTAGACATAAGTTTTAGCTATATGGTATTTGAAGTAATAAATGCAATAAAAAATAATTTGTTAGCATGCTTTCCTACAGAGACAGTATATGCTCTTTCTTGTAATGCGCTAGGTAACGAATCTATAGAAAAAATATATCGAATAAAAAAGCGTTCTCAAAACAAGCCGCTCTCTGTATTTGTTAGTAATATTGATAGTTTGATAAATATAGCAAAGGTAAAGGAAGAGTATATCGATTTAATAAACTATTTTTCTCCTGGACCAATGACCTATATTTTACCACTTCAAGATAACAGTATATTACCAAATGAGTTCTTTAAAGATAGTATAGGCATAAGAATTCCTGATCATCCTATTGCGATTTCAATATTAAATGAACTGAAAACTCCAGTAGTTGCAACTAGTATTAACATTTCAGGAGAAAAAAGTATATGCAAAGCAAGAGATATACCTCAGTCTATTAAGCAACACTTATCTGCAGTAATTGAAGATGATGAATTAGTTTCTGGTATAGAATCTACTAATATTGACTTAACTGGAGACAAGATTAAGGTTTTAAGAAAAGGTAAAATTTCATTACAAACAATAAATAACGAATTTTCAAACAAAGATCTATAGGAGAAAGAATGAAAAAGGTGATAGGCCACAACCAAGCAATAAAAAAGATAATGAACAACTTGTCTGTTCAATCTTGGCTGATCTGTGGTAAAAAAGGTATAGGAAAAGCAACATTCGCAAAATCCTTTTCTAATTGGTTTCTTATAAAAAATTACGATGAAGTAGCATTAGACTTACACATTGTTGAAGGTGATACAATAGGAGTGGAAAAGGTGAGAGAAATGAAAAACTTTTTGCACTTAAGCCCCATTCAATCAGAATATAAAATAGCTATAATAGATAGCTTAGAGTCAATGACTAATAATGCTTAAAATGCAATATTGAAAATATTAGAGGAGCCGCCACAAAATTCTAAAATATTTGTAATTAGCCATAAGCCATATGATGTACAAGTCACTATTAGGTGTAGGTGTTTTCAGCTGAATTTACTTCCATTAACTTACGATGAAACAAAGCAGGTTGTTTCATCTCAGTGTAAATTTGACGACCAAATATTTGGTGAAGTCATTACTTTGTTTCCTGGAACTCCGGGAATAATAATAGATGCAATAAATAGTGGTGCTTATGAGTCACATAAACATTTTTATACACTTTTACGTAATCTAAATAATTCCGATATAATTCACAAAATAATTAATAGTGAAATTGAGCTAGAACTAGCATCACATATAATTCAAACCTCCATTTTAGAAAGTATAAAGAAAGAAGTAAATAATGTTGAAATTCTACTAAGTCAATGGAAAGAAATAGATGAACTTTTCGTTGCTGAAAAGCAACTTCGATAAGATAAAAACATGTTTTAGCTAATGTAGTTAACATCATGACACAAAAATATAATACTTTTAACATAAATTTATGATAAAATTCTGCTAATTTAATACCTAAAGTATATAATTTGACTGATAACAGATTAACTGTATGGGAATCAATAGAAGTTTTGACGAAAACCATACTAAACATGAAGAAAGAATTGAGTTTACTCAAGAATACAGCTTTAGATCAAAACGTCACTTTAGAAAAAGGAAAGCAGCTGTCAAGTGGCATCTACGAAGCGAACTTTAAGCTAAACAAGTCAATCAATATAGCTACTTTGCCAAAAATTGGCTATTATATGCTCAGTGGTGAGCTTGTTGTACGTAATCATATTACGAAAGAGGAAGTAAAGATTCCTAGAGATTTTCATTATCTTAAAGTTGTTAAATCCAATCACGATGATTGTAAATTAACGTTTTGTAATTTTTTAGGTAATGAGTTTTTTGAATATAAAAAGTATGATATAATGCACCCATTTGTCTAGACCATTTTTTTCAAAGTGATCCGATTTTTAAAA
>NODE_96_length_2284_cov_3.856438
TATTAAGATTACTTAGTACAATCAGATTTATCAAATGCGTTTATCTCAATATTACCTGCCAACTTTAAAAGAAACCCCGGCTGGTGCTGAAATTATTTCTCATCAATATTTGTTACGTGCGGGCTTAATCAAGCAGACAGCATCTGGAATTTATTCTTGGCTGCCGCTTGGTCTTTTGGTACTTAAAAATATTGAAAATATTATCAGAGATGAAATTGGTGCAATTGAAGTGTTGATGCCTTGTGTACAGCCAGCAAGTCTTTGGCGAGAGTCAGGACGTTACGATGATTACGGCAAAGAAATGCTGCGTATTAAAGACAGGCATGAAAGCGATATGCTTTTTGGTCCAACACATGAGGAGGTGGTAACTGATTTGATTAGAAATACGGTAAAAAGTTACAAAGATTTACCACTTTGTTTATATCAAATTCAGTGGAAGTTTCGTGACGAAGTAAGACCTCGTTATGGCGTTATGAGAGGCAGAGAATTTCTGATGAAGGATGCATACAGTTTTGATGTAGATTACGAAGGTGCACTGAATTCATATAATTTGATGTATAAAACTTACATAAAAATCTTCAAACGCATGGGACTTACTCCAATTGGAGTGAGGGCAGATACAGGACCAATTGGAGGAAATTTAAGTCATGAATTTCATATATTGGCAAGCACCGGTGAGAGCACTTTATATTATGACAATAAATTTTCTGAACTGCTAGAGAGTGAAGATATTGAAAGCCTGAAGAGCATATATGCAGTTGCAGACGATATTCATGATCCTGAAAGTTGTCCTATACCGCAAGAACAGTTAAATGTTAGCAAGGGTATTGAAATAGGGCATATTTTTTATTTTGGTGATAAATATTCGAAACCTATGAAGGCAAGTGTTACTTCTCAAGATGGAAAAAATGTTAACATGCATATGGGTTCGTATGGTATTGGAGTTTCAAGGCTTGTTGGCGCAATAATAGAAGCTTTCCATGATGATAAAGGAATTATCTGGCCAGAGGCAGTAGCTCCTTTTAAAGTTGGTTTGATCAATTTACAAACAAAAGTAACGGAGGCTGCAGATAAAATATACAAAGCTTTGAAAAGCGATGAAGTGCTTTATGATGATACGGACGAAAGTGTAGGAGTGAAATTTGCCAGAATGGATCTGATAGGCTTGCCATGGCAAATAATTATTGGAAAGAAAGCAGTAAGTGAAAATATAGTTGAAGTAAAAAATAGAGCAACTGGCAAGGTAGAGGAAATACAAGTTGAAGAAGCAATAAATCGCTTTAGCACAAAATGATATACGGTATTGGCACTGACATAGTATATATACCCAGAATATTGAGAATATCACAAAAATACGGGGAAAAATTTCTCAATAAAGTCTATACTAAGAAGGAGATAGAGATAAGCAAAAAATATAATAGCCAAGAAGTAAGAGCAAAATATTTTGCTAAACGCTTTGCTGCAAAGGAAGCTTTTGTTAAAGCGCTAGGCACTGGATTCAGCCAAGGAATTATAATGAAAGATATAGAAATATACAGTAATATCAGGGGAAAACCACATCTTGCTATCACAAAGGATTTCATCTCGAAAGACTACAAGATACACCTTTCTCTAAGTGATGATCAAGATTATGCTACTGCGTTTGTTGTAATTTGCGTTGAGTAGATATTGTTTAGTACATACGATTTCAAAAATTTTTTTGAAATTATACTTTGACCTACACAGATCGACCTTTCTGTGAATCCTGGTTTCTGCTTTCTTCAACTTGTTTTGCAAAAGACGTCTCTTGTGTATTCATATGTTGAAGTGGTTTAGCAATTTCGCGTACAACGGCAGTAACTGCAGTTAAAAACGCCTTGAACAATCCACCTAAAACTCCACCAACTGCTTCTCTACCGTACATACGAGCTTGCTTTTCATTGTCATCAGCAGTTTCCCCTGCCCTCCTTGTTGGATCCATTCTATGAGCAATAACTGAAAACAACACTCCCCTAATTGAAGATTTCATTCGTGCTTTTGCCTTCTGAATATCCCCATCACTTGCTGCTTCATGTTTTTCCCTACTATTCATTAGCTCCTTTTGTTGTTGAGCACTTAAAACCTCTTCTATCAATTGTTTTTTTCTCTTTTCCAGAACTCTTTTCTTGGACTCTGATTTATCGCGAGTGTGTTTTGTGGTTTCAAGTTCTACATCAATATCCTCAGATGCTGCTTGGCTATATAAGGTTTCTATGAGCCTATCTATACTTCGCTTTACTTGCATAGTCCTTTCGTAGCTATCTAA
>NODE_97_length_2282_cov_3.236192
CTTTTTTTCCTTTCTGGTAGGTTTTGGTGCTAATCTTCCACTTTCTGAGAGAACAAATGTTTTTGCTGGCTACAAACTTCAAAAATTCCATAAGCTTTCGCATGGAGTTGAACTTGGAGTGAGTTTTAATTTGTAAGCTCCGATTGAATGTTTTTAGTGAAAGCTTGAGTTTTTATTAACATCATAAAGTTTTCATGAGAAGAAGGGAATTTAAGGTGAATGTTAAGAATAGTCAGGTTTTAAAACTTGACTACTCTCCAAGAAAAAGCAGATAAAGATAGAAGTATTTCATGTTTTTATTTATATTGACAGTATGTGTAACATCATTTACGATTAGTGTTAATAACGATAATTGATATTTGTCATGTTTGCAGTAATCGAGACTGGTGGAAAGCAGTATTTAGTAAAAAAAGGCAGCATAATTAAAGTAGAAAGATTACAAGCTGAAGAAAAAGAGGAAGTGGAAATCAATAAAGTGATTTGTGTTTCAAGTAATGGCTTATCTTGTTCATCTAATGCTGTTGTTAAAGCTGAAGTACTGGAGCAGTGTAGAGATAAAAAAATTATAATCTTTAAGAAAAAGAGAAGAAAAAATTACCGTAGGAAAAATGGTCATAGGCAGTATATTACTGTTCTTCGTATCAATGAAATTAGTCTTCAAAAGTAAGAGGTAAGATATGGCAACTAAAAAATCAGGTGGTAGTTCCTGTAATGGTAGAGATTCGGCAGGGCGTCGGCTCGGGATAAAGAAGAATGGTGAGGTTATTCCAGGTAACATAATTGTACGTCAAAGAGGTACAAAATTTCATCCTGGAAAGAATGTTGGTATGGGTAAAGATCATACGATTTTTGCTAAAACGAAAGGCTGGGTGAGTTTTAGAAAATCAGCAAATAAAAAGACGTTTATTGATGTTGTGCCTACAGATGATATGCAAGCCTTGGCTTGAATAGATACGGGTCTGTAGCTCAGGTGGTTAGAGCGCACGCCTGATAAGCGTGAGGTCGGAGGTTCAACTCTTCCCAGACCCACCATTTAAATTTGCAATAGTTTTGATATCGTGTAACTAAGCGATGGTTTTACATAAGAATTCAGTAACCAGTGAATCAGTAGCAGCCGGTCATCCAGACAAAGTAGCAGACCAGATTTCAGGTGCAATACTTGACGAATACCTTTTTAATGACTCTTCCTCTCGTACTGCAATAGAGACTTTAGTTACTAAAGATAATGTTATTATAGCTGGGGAAGTGTTTGGGCCGAACATTGAAAATAGCAAGATTGAAAGTATTGTACGGAATACAATAAAAGATATTGGTTATGAGCATGATGGTTTCCACTGGGAAACAGTGAAAATAAATATATTACTACATGAACAATCAAATGACATTGCAATAGGTGTGGATCAAGGTGCTGGGGATCAGGGCATAATGTATGGCTATGCAACAATAGAGACAGAAAGCCTCATGCCAGCACCCATTTTTTATGCACACTCGATTCTGAGAAATATCATGAGTATGGTCAAAGAGGTAAAGCTTGGTCCGGATGCAAAATTGCAAATCACTTTGGCGTATGAGAATAACCTTCCAGTGCGTGCTGAAAGTATTGTTGTTTCAATACAGCATCTTGAGGATCTGAGTCAATCGAAAGTGAAGGAAATAATTTATCCTTACATAGCTTCATCTTTACCTGAAGGGTGGATGTGCCCTAAAGAAAATCTCTTAGTCAATCCGACAGGTAGATTTGTTATTGGTGGACCAGTTGGTGATTGTGGATTAACCGGACGAAAAGTTATGGTTGATACTTATGGAGGCTATATTCCACACGGTGGAGGAGCGTTTTCTGGAAAAGATGCAACAAAAGTTGATAGATCCGCAGCCTATATGGCGAGATACCTTGCTAAAAATATTGTCTTTGCAGGTTTAGCTGAACGTTGTCTTGTGCAGCTTTCTTATGCAATTGGTGTCTCAAAACCTACTTCATTCTACATTGATACATTTGGCACGAATACAATAGATGAAGAGAGGATTAAAGGGTTTATTGAAGGTAACATAGATTTATCAACTAAAGGCATAATAAGACATTTATCACTTAATCGTCCTATATATAAACGTACAGCCTGCTATGGGCATTTTGGTAAAGAATCGGAAAGTGATGGTGAATTTTCTTGGGAAGGTGTGGACTTATCTACTGCAAAGAATTTAATATAGAAGAAGAAAAGAGAGAATGTCTTTAAACTATTACTCTTTTATTTCTAGCTTGATACTGATATAATAACTTATTATAA
>NODE_98_length_2269_cov_3.343722
ATTTGTCTAGTTATTTGTGAGGATTGGTATTAGCAGCTCATTTTATTTATGATAAATTAGTTGTTGATTAATTATGACAAAGTTTGCATACTAATATTAAAAAGCTTTTTGGAACCATTTCAGCATTCTATAGTACTCATAATAAGTCTAAATCAGCATTAGACAAAAACAAGCGTGGATATATCAAATTAGACAGTGATGAAGAATGGGATAAATTCTTTGATTTACAGAATGATCCTTTCACTAATACTACAAACAAAGAACCTTTTTCTCCGAAGAAAGGAGAATCTCACTATCATGGTAAAGAGATTGTAGGCAAGATTGCTGACCAAATTAAGGCAGAGATATCGAAGGTATATACCATAGAGTCCATAATGATAAAAGAAGGCAAAAGGGAAGGTAATATTGTTTACCCCACCGTGAGAGTTGTGCTACATGCCAATAAAAAAGGAGTAGATATAGCTAAACTTCTAGGCGGTAGTATATGTAAAGAGTATGGTGTAAGAACAATTACATTTTGTCATCCTAATCAAGAAAAAAAGAGGGGGGAATCTTGCTATATTAATAATGATAGTGATAATGAGGAAAGAGTTTATGAAATAATTAGTGGGTTAAAGTGGTATGTTGATGGAAGAGAATGCAAAGTTAAAGTTAACATTGATGGTAAGAATGGTGTAACTCTCCTTGAAGGCAACGGTGTTACTGCAGAGCAGTTGCGTGCAAATAAAGAAGTCAAAATAGGTAAGAGACGTGAGCCAAAATCTTTATATGAAGCGTTAGTACCGCAATTGCAACAAAAGAGCTCTGAATCAGTCAAGGTTTTACAGCAGCCTTCAACAGATGTAACAAATGTGACAACAACACCAACTTCTACTTCTCAGAGATGCTCTTGACTAAATAAATAAGAAAAAGCAAAAATAGTATAACTTGCTTACAAATGTAAGTAACTTGTGCTTCTATGATGAATAACACAATATTACCAAGAAATTTCTATGAACGGCCAACTTTAACCGTAGCTGGGGAGCTGCTAGGGAAGATTCTGAAATTTTCTAATTTTAGTGGAATAATAACTGAAGTTGAAGCGTATATAGGAATGGATGACCCAGCTTGTCATGCAGCAAGAGGCTATACTAATCGAACCTCAGTAATGTTTGGTACGCCAGGGTTTTCGTACGTATATTTTATATATGGAATGTACTATTGTCTAAATATTGTAACAGAAGCAGAAGGATTCCCAGCAGCAGTGTTAATACGAGGATTAAAGCTCACTGAACCGCTTGAAGCAAATTTAGGCGGGCCAGGCATACTGTGCAAAAAATTAAACATTACAAAAGAACATAATAAACAAGACCTTACTATAAGTCATGAATTTTGTCTCTATGAATATCACCTCAAACCAGATTATGTGTGCACTCCAAGAATCGGAATTAGTAAAGGCAAGGAGAAATTTTGGCGATTTAAAAGTTGCGTTTTAGCAGAAATGCCTAAAATCACACTCAACAATAAATATAGACCTCCTGCATAAACTAGATAAAAAGGCAAATAGCCTTTTATGTTTACCAACAATAGACTTCTTGGATAACCTAAGGATATTTTTTGATCTTCTATGGGGGAGTTGAACATTCCCTTTTTATAAAACTTTTGCATACTCCTATTTAACTTTAATAGCTCTTTATCTTCCTGAAATCTGGATGTTTTATCAATGCATCTTCTATTCAGCCGTTAGCAAGAACTTTCACTTATTCCATAGCTTTGCACTATATGGAAATATGTACGGTATTTACACAAATATTCGAGTGCTATTAATAAATATGCATTGTTTATTTGGTTTTCCTCCTCTTGCCTTTTTCTTGGCCTCTTCCTCTATTAAAATTTCTATTATTTTTCCAATGTTTTTCTTTTTACTCCTCTTAGTCTTCGAAGCTTCTCTTCATCAAGTTTACTTACCTGCTCAAAATTTATACCTTCCCTAATAGTATCCGTTCAGAGGTATGGCTTAAGAGACAATAGATAGAAGGTTTTGAAATGGATTTAACTTTTTTTGCCTCCAAGTGAGATACAACGAGATTATCTGCTCAAGGAATCTATTCCCCCGCTCTGACTGTGCAAAATATGAATTCTTACGATAGACAACATAATGCCGTATTTGTCGCTCAACATGATTATTAGTTAATGGAATATTCTCCGGATCATCCAAAAATGTCCACATCATTGGCCATAAGTGTTGAAAGTGTCAGAAATGGCGTTATATAAGGTGATTAACGGCATG
>NODE_99_length_2229_cov_3.003220
TTTCCTTTTTTTACTACTATTTCTCTATATTGTTGTAAGAAAGAACAGAAAATTTAGTGAGAATCTTGAGAAGAATTTACTTAAAGTAGAACATGAACTTCAAGAGGCAAAACAGGCTTTAGTAGATAAAAATAAGGAAATAGTTGATTTGAAAGTGAGGAACGCAGAACTTGAAGTAATTCTTCAAAAAGAGCGTGAAGAAAAGAAAAAGGAAATAGAATTACTAACAAAAGCAGAGGAGAGGCTTACGAACACTTTTAAAGCACTTTCTCTTGATGCTCTTCAGGTAAACAATAATAATTTTCTGAACTTAGCAAAAGAAGTGATCGATAATAAGCTAAAAGAAACAGAAAGTGACTTCAAAAAAAGGCAAGCAACGATCAACGAAGTTATCACTCCAATAAAAGAAAAATTAGAAAAATTCGACAGTGAAATACGTGAGCTAGAGAAAGAGAGGGTAGGGGCCTACGAAGGTTTAAGGGAGCAAATTGGAGCATTAATGAACCAAACTTCTAGCCTTGCTAACGCCTTGAGGAAACCTCACATTAGAGGTAAGTGGGGTGAAATGCAGCTCAAAAGAGTGATAGAGATGGCGGGAATGATTGAATATTGCGATTTTTTTACTCAAGCCTCAGTAATTGATAAAAATGAGGACAATTTGTTACGTCCTGATTTAATAGTAAAAATGCCATCAGGAAAGCAAATAATAATAGATGCTAAAGTACCACTTGATTCTTACATGGATGCTATGTCGCAAAATGATTTACAGATACAAAAGGAAAAATTGAAGAATCATTCTCTGGCAATAAAAAAACATATAAATGATCTAGGCAGAAAGGAATATTGGAACCAATTTGAAAATACGCCAGAGTTTGTGGTGCTTTTTTTAACAGGAGAAGGGGTTTTCAGCGCAGCACTAGAATGTGAACCAGCTTTGATAGAAATTGGAATAGAAAAAAAAGTAATTATTGCAACACCAATCACTTTAATCGCGCTACTTAGGGCAGTAGCCTATGGATGGAAGCAAGAGATGATAGCTGAAAATGCAAAGAAAATAAGTGAACTAGGCCATGTTTTATATGAGCGAATCTGCACAATGGGCGAAAATTTTGATAATTTACGCAGAAGCTTAAAAAGTGCTGTTGATCATTACAATAAAACTGCTGGTTCGCTTGAGGCAAGAGTGTTTCCTGCTGCACGAGAATTCAATAAGCTTGGTATACATGCAAAAAATAAAGAACTCACTGCTGCAAAAGAGTTGGAATCTTTACCACGCAGTTTACATGCTGAGAGGTTGAAAGTAGATTAGTATTTCAGGTCTCCTTAACTTACATTTGCTGATTAAAACAACTTTCTAAAAATTTTTTTTATATAGCTCAATTCCTGCACATCATTTGCTGCATAAACAGGTATAGTTTGTTGCTCAGTACCAGGTATTTCTACAAAAATTTTGCCCACTTCTTGACCTTTTTTAATTGGTGCGGGTACCATATCTTTATACTCAATACGCACTTTAATTTTATCATGTAATCTGCGGTTATAAGTTATGGTAACATCGTTTGCAACTGTAACGGGCACTTTTTTATCTTTTCCATAAACAATATTTATTTCTTCAACTACGCTATCCTTAGCAAATATTTTCTTGGTATTAAAATGATTTAAGGAATATTGTATTAGTCTTTTTGCTTCCTCTATTCGCTCTTTCTCGGTGTCCAAACCATTCACGACAGCAAAAATTCTTCTATCGTTCCGTTTTGCAGATGCTATAATGCCATAACCACCAGCACTTGTATGACCTGTCTTTAGACCATCAACTCCAATATCATGGAAAAGTAAAAGATTTTTATTTTTTTGTACAATATAGTTATATGTCAAATATTGTTCAGAGAATAGATCATAGTATTCAGGAAAATCAGTAAAAATCCTTTTTGCCAGTGTTACCAAGTCTTTTGCGCTCATAAAATGGTTTTCATCTGGCCACCCGCTTGAGTTAACAAAATGACTATCATTAAGATTTAAATCTTGTGCAACTTCATTCATTTCAGCAACAAAATTCTCTTCTGATCCTGCAATACCCTCGGCTAGCGCTATGCATGCATCATTACCTGAGGCAATTGTAACTCCTTCAAGTAGTTCTTTTACCGTAACAAATTGACCTTCTTTCAAAAACATAGAAGAGCCTTTTCTTTCCCACGCTTTTCTGCTCACTCTAAATTTATCTTCCACATT
>NODE_100_length_2220_cov_3.320554
AAATGTCTTTCATTTTATCGATGAAGCTATAGAAAACTGGTACGAAAGTTCAGAAAAAATTCCTGGAGATTTATAGCGATAAGGTTGTTATTGCAGTACATATAGTTGTTAATCTATTTAGAATAGGCTTAAGGCAAGCAGTTGGATTTATAAAAGGATATTTACAAAGTATAGTGAAGAATCTCCAAGTATTCACAAGCTTCTCGTCAAACTTAATTTGAAATTATGTGACCACAGAACAGATAAAAATGACATAGAGAATATTGAAATTGCTATAGATAGTACTGTAATCCATATTTATAGTAACAGTACTCAACATAACAAAGATAACGCCAAGATAAGGAAGTATAATGGTACAGATCAAATAAGAAAGCTACATGTTGCTTTGGACGAAAACAGCAAAAAGGCAATAGCAATTCGATATACTAATTTTCTTTCACATGATAGCATCTAAAATACTAAAGGAAATGGGTGATATCTATAAGATTAAGTCTCTGCGTGCAGATGGAGCTTATGATACAGATAATTTATATAAGTTGTGCAATCAATACAATTTGAAACCCATCATAAAGCCAAGAAAAAATGCAAAAATCTGCAGCAATATAGATTATCTATCAGAAAGAAACAACAACATTAGTATAAGGAAAACTTACAATTTAACCCACTGGAAAAAGAAGACAAGGTATGAAATACGTTCACGTATCGAGAGTTTTTTCCTGAGGCTCAAAAAAACATTTGGATTTAGTTTTAAGAATAAATCTGAGGTAAATCGCTCTCAAGAGGTGCTTTTAAAATGCTATTTGATTAATAACTTTACTGATATAGGTATGCCTATTTTCAAATTTGCCTCGTAAATTCCTTTCATTACTCCTCCTCATTCCTTGCCATTCAACAAAGCCACCCATCTTGAAAACTTCAGAAAAACTTACTTGTCGCTTTTAACCTGCTTAAATTTCCAAAACCAATCTATTTGGATCTTCTATGTAATTTTTGATTTTCACAAGGAAAGTAACTGCTCCTTTGCCATCAACTATTCTGTGATCGTAAGAGAGGGCAATGTACATCATAGGTCTGATTTCAATTGAGTTACTCACAGCAACTGGCCTGTTTTGTATAGTATGCATTCCAAGTATTCCAGATTGCGGAGGGTTTATTATCGGAGTAGAAAGAAGTGAACCGTATACGCCACCGTTTGAGATAGTAAATGTTGCACCTTCCATTTCCGATACTTGCAGCTTACCTTCTCGTGCTTTTTTGCCAAGAGCAACTAAAGTTAGTTCAATTTCAGCAAATGACATTTGATCAGCATCACGAATAACTGGTACAACAAGACCTTTGTCAGTGCCAACAGCAACACCTATGTCATAGTAATTTTTATATACAATTTCATCACCTGAAATCTCAGCGTTAATCTCACGAATTTCTTTTAGTGCTTGCACTGCTGCCTTTATAAAAAACGACATGAAACCCAGTTTTATTCCATATTTCTTTTCAAAAGTTTCTTTATACTTTGCCCTCAGATCCATGACGTTTTTCATGTCAATTTCATTGAACGTGGTCAGTATTGCAGCAGTATTTTGCGATGCTTTCAAACGAGCAGCTATTACTTGCCTTATTTTGCTCATTTTCACTCGCTCTTCTCTTCTCTCTCCACTTACTACACTTTTTGGCAATTCATATTGTTTTACCGGAGGTTGTTCAGCTTTACTCATATGGTCTATCACATCCGCTTTAGTTATTCTGCCTCCCATGCCAGTTCCTTTTACATTTTCTGCACTAATTGCATTTTCTTCCATAATTTTACGAGCTGAAGGGGCATCTTTTTTATCAGCGCTTTCGCCTTTATCTTCTTTTTTCACTTCTTCTTTTACTTCTCCTACAGCAAGTTTTGCCAGTAATTGATCAGGGCTAATTACATCATCTTCTTTCACAAAAAATTCAGTTATTTGTCCTGAAGCTTCTGCAGTTAGTTCTAGCGCCGTTTTATCAGTTTCAATTTCAAAGATCAAGTCATCTACTTTTACTGCTTCGCCGATATTTTTCTTTATTTTTACTATACCTTCCGTAACTGATTCACCACCAAGAGTTTTTGGCGCTCTGATTTCTATAATTTTGCTCATAAAATAACTTCTACATAAAACTTTCTATAAATTTATACATGAAAAGAAACATAAATAAACTAATAAATTCATTAGGCCTTTTATCATAATGCTTGATTAT
>NODE_101_length_2214_cov_4.846225
TTATTCGAGATATTACGGAAAGTTCGATCAAAACCATTTGCTCTGTGAATTATTTATCTAGTTATTTGTGAGGATTGGTATTAGATGGTAAACGTTAGATACAACAAACAGAGGAAGTTAGATAAAATAATTAAGGGAACAAGAATATAAAGGTTTAACTTGAAGTAACCGGATAAAATCTGAGTCACACTTCCAAGTGCTGGTACCCACGAAAGCAATGCAACTGCACAAATCAGTAGGTGCCTTACAATTTTTGGTGTTTTGTCTTCATTCTCTAATTTGTGATGTGATCTTCTGATAAAAATTGTTATTCTACCTAAATACCAGTTAGCTATTCCACCAAGACTGGATCCTAATACTCCAAAAAGTAATATAAGTAGTTGATCGTAGTTTGACCTAAAGCATAACATAGTGTAAAGTACAAAACCTTGATGTATGGGTAAGATAAGCGATGATACTAGGCTATCTATAAACAATAGGAGATAATTTTCCATACCAAGTTGTTGTACCATCTTCGTTGTCAGAAATTGTAACCCCCATTTGTTTCAATTGCTCTCTTATTTTGTCTGCAGTATCATAATCTTTATTTTGTTTTGCGACTTTTCTTAAGTCTATCAACCTTTCTATTTCTTGATGACTCACACCACTTGCAAACCACTCTTGATAACTTGACTCAAGAATACCAATGAACCTTGCGCTTTTAACAAACTTCTTAGTTAATTTGAGCCTCTCACATTCATTACTTGTCTTATTGATTTCTGTAGCCATTTCATGCAATATGGCTACAGCTTCAGGAATGTTTAAATCGTTTTTCAAAGCCTCTATAAAATCTTTAGAGACTTCTGCATCACTTTCCTCAATACATGTACTACGTAATAACCGATAAAACTTGTTTAAAGTTTCTTGCGACTCAGAGATAACATTTTCTGTCCAATCAAGTGGTTTTCTGTAGTGAGTTTTAAGCAGCGCATAACGTATTACTTCACCCTTTATTCCACTATCTAACAAATCCCTTACTTTGACTATATTAAATAAGGATTTGCTCATTTTCTCTTCATTTACCGTAAGAAACCCGTTGTGTACCCAATATTTTGCAAACGTTGACTCAGCAAATGCAGATTTACTCTGTGCAATTTCATTCTCATGATGAGGAAATTGCAAGTCTATACCCCCACCGTGAATGTCAAAATCTTTGCCAAGGTAAGCATATGACATTGCTGAACATTCTATATGCCACCCCGGTCTTCCCTCTCCCCATGGACTATTCCAGTGACTTGAAAGTTTATAGTCAGTTTCGTTTGCAGGTTTCCAAAGTACGAAGTCTCCTGGGTGTTTTTTATTTTCACCAACTTCAACTCTACTACCGTAGTTTAATTCATCAATTTTTTTTCCTGATAAAACGCCGTATTCAGGGTAAGATTCTACACTAAAATATACATGTTTATTGGATTCATAAGCATGACCAGCTTGCAGCAAAGACTCAATTAACTTGATAATGTTATCTATGTTTTCCGTTGCTTTTGGTTCATATGTTGGTTCTGCACAATTTATGCTTTCCATGTCTTCATGAAAAGTTTTAGTGTAATATTTGCTAATGCTTTCTATATTACTATTTTTCTCATTTGCTGCATTGATTATCTTGTCATCGATGTCGGTTATATTACGCACATAAGTAACTTTTCCATAACAAAATTTAAGCAGTCGAAATAATACATCGTAAACAACAATAGAACGTGCATTACCTATATGTGCTGTATCATATACTGTTGGCCCACAAACGTACATTTTTATATGATCTTTATCGATCGGTGTAAAGAGCTCTTTTTTTTTTGTTAAAGTGTTGTAAAGCTTAACCATATACAAAGCTTTTTAGAAAAGAAAATGCTCCAAATATAAGCTGTGGTCCTTTAACTATTACGACAAGAGTAAGTAATAACCCACACAATGATACTAATACTCCCATTATAGAGAGAAATCCATCTTTGCTCATGATACCCAGTGAAATGAGAGTTGTACCAATTGCAGGAATGAAGTTAGTTAAAGGAAGTGGGATTGCTATCGATAATGCACAAAGCAGCATTATAAATGCTAAAATATTTTCACCAGGACCACGAAAAATGAAAGACATTCTTGGTTTCATGAACTTTTCTATTTTTTTTAATGTAGGTGAAGTTTTCTCTACCACGAGAGCTAGTGTTGAACGTTGAAAAGATT
>NODE_102_length_2204_cov_2.763146
GAACAAGATAATTCAAAGGTTGCAATTACACGTAGGATATAAAAAAATTTCTAAATGAGACTCATGTGGTATTGGGATGACAGAGTTTAAAAAATAAGTTACTTTTTTATTTTTGGTAGAAAGTAACCCATGGGTATAAAAATTGCACCTTCTATACTTTCAGCAGACTTTGCAAAATTAGGAGAGGAAGTAAAAAGAATTAGCGACTTGGATGTAGATTATATACACATAGACGTTATGGATGGAAATTTTGTTCCAAATATTACAATAGGTCCGAATGTTATCTCTGCAATACGTAAATATAGCAATCTTCCTTTTGATGTACACTTAATGGTTAAATCTCCTGGTGACCATATTGAAAGCTTTATAAATGCTGGTGCTGATATTATCACTATACATGCAGAAGCAGAGATACATCTTGAGAGGCTAGTAAAAAGGATAAAATCATATAAAAACATAAATGATACAAAAAAAACAATACAAGTTGGAGTTTCAATTGTCCCTTCAACTTCTCCAAGCGTGCTTGAGTATATAATACATGAGCTAGATATTGTGCTAATTATGACAGTTAATCCTGGATTTGGAGGACAAGAGTTTATTCATTTGCAGCTGCACAAGATATCTATTATAAAGAAAATGATACAGGACCGTAACCTTAAAACGCAAGTTTCAGTAGATGGTGGAGTTAACTTTTCTAACGCAGCTGATATAATAAAAGCAGGTGCAAATATATTAGTTGCTGGATCAGCAATATTTAAAGCTGAAGACATGAAAAAGGCTATAAACTATCTTAAAAATCTTTCGTTATAACCCTATAGATAACACAAACCATTTTTGTTATCTTGTCAGTTTTAAAAATTCCTATTATCCCAGTGCTTCGACACTGAGATAATAGAAAGTAAGTTCAACCTCAATAGAAACCTGATGATGAGTCATTATTACCAAATTTTGGTCTGTTTCTATTACTAAAACCAGAACGAGGACGAGTAGGTCTATTACTATGATAATTATCTCCAGGTTTTTTATTAAACGAGTTGTTATAATAATTATCCCTATTATTTAAACCATCTCTCCTTTCTTCATTGTAAAGCTTACCTTCAAAAAATTCACCTGTTTCTTGATCAACACGACGTCTTGATAATTTTGGACATCCACCTTTTTCAAAGTCAATTATCAAAGCTTTGAAGGTATCACCCTGTTTAAGTATATCCTCAATGGACTCTACATGTTGATTAGCTACCTCGCTTATATGCATTTTTCCTTTTCTTCCATTAAGAAGTTCTAGCTCTACAATAGACTTCTCTATCTTTACAACTTTAGCATCAATTATAGAACCTTGTTCTAGCTCTGTTATTGAATCAATCATCATATTCTTTGCAGCTTCAGCTTCAGTACTACTAATGGCAAAAACAGAAACTTTACCGTCATCCCCTATTTCAATTTTTGCATTACTTCTTTCACATACACTGCGTATATTTTTTCCTTTAGCACCAATAGCTGCAGAAATTTTATCTTTATCTATATAAAACGATAACACTCTTGGTACATGATCTTTTATATCCTTACGATGTTCTGAAATTACTGCATTCATTTTTTCTAAGATATGTAATCTTCCGACTTTTGCTTGTTCTAAAGATTTTTCAACAATTTCAAAGCTTATACCAGGAATTTTCATATCCATCTGCAGTGCTGTAATCCCTTCGCTAGTTCCTGCTACTTTGAAGTCCATATCACCAAGATAGTCTTCATCGCCCAGTATATCAGAAAGTATTATATGCTCATTTTTGTCTTTGATGAGACCCATAGCAATTCCTGCAACGGGAGCCTTTATTGGCACACCTGTATCCATTAATGCAATGGAAGTTCCACAAACTGTTGCCATAGAAGAAGAACCATCAGATTCCATAATCTCAGATACTACCCTTATTGTATAAGGAAATTCAGATTTATCAGGTAAAACAGGATGAATTGCTTTCCAAGCAAGTTTACCATGACCAATTTCTCTCCTTCCTGGTGCGCGTATAGCAGAAGCCTCTCCAACAGCAAATGGAGGAAAATTATAATGCAACATAAAATGTTCACGTCTATCCCCTTCAATGTCATCCACAATTTGCTCATCTTGTGTAGTACCAAGAGCAGTAACAACTAGTGCCTGAGTGGTACCCCTTGTAAATAGCGCAGAACCATGAGTCTTGGGTAGAATG
>NODE_103_length_2197_cov_2.459851
CTTTGATTTTGCTAAAGTTAAAGAACAATCAAAAGACAATCCTATTTTTTACGTGCAATATGCGCACGCTCGTGCTCATTCACTAATGCGTAATGCTCCAAAAGAGCTCCCAACAGCAGACCCTTCACTTTTAAAGAAAGATGGGGAGCTATTCCTCATAAAAACCTTAGCAAAGTGGCCAGATGTGGTAGAAATATCTGCAAGGCTTTGTGAGCCACATAGAATTACTTTCTACTTACTTGAAGTTGCAGAAGCGTTTCACGTTTTATGGGGATATGGCAAAAGTGATTTAAATATGCGGTTTATACTGGAGAATAACTTAAATCTCACCGCTGCAAGAATGTTTCTCGTCCAAGCCTTAGCACACGTCATTGCTTCTGGACTTTCGATTTTTAATATAGAGCCTTTGAAAGAGATGAGTTAATTTTAATGCGTAATATTAAATGTGATAATAAATTATTGATGTAAGTACAATAAGGCCAAAAATTATACAAGAGGTCTGTTAAAATCACGTATGTCGATTGTCTTAAAGTCACACAATTGTTCTGTAGAGCTATGTCCTGTAATAATTACTGTACCGTTCTGCTCAGAGCGTATTGAGATTAGGTTCAATACTAATTCACATGTTGTGCTATCAAGATTACAGAAAGGTTCATCTATCAGCCAGATATTTGCATTAGAAATTAAAAGGCGGGCAAGCGCAACTCTTCTTTTCCAGCCTGCAGAAAGTTCACCATATCTAATGTTAAATACAGGTTGCAACTCTAAGCAATAAGCAGCTGCCATAACTGATTCTCTAGTGTTCCGTATTCTTGCCCAGAATTCTATGTTTTCACCAATTGTTAAGCTATCTTTACAGGCGTTTTTATGTCCTACGTAAACCATGGAAGATATAAAGGATTTTGGATCATCATATATGTCTTTTCCGCAGTATCTTATATTGCCTGATACTGGCGGTAAGAGTCCAGATAAACTTCTGATTAAGCTGGTTTTGCCGCTACCATTTGGACCAGTGATTAAGATTTTTGATTTTGGCTCAGCTTTAAAATTGAGGTTTTTAAATAGTACTTTGTTATTACGAGCACAGGATAGATTTTTACATTCAAGCATGGATTATCTGCCTTTTCCTTTATGTTTACCCTTAGTTGAAGACTGAGCTTTTATAAATAGCTCCCAAAATCCTTTTTTATCACCTTCTCTGTGTATCAATTGTGCAAAATGCTTCATTAAACCACTACCCATCATAACCATCTTTGTCCATTTACCTAGCGGCTTTGTTATATCAACTATTTCTAGATCTTCTTTGTAAACTTGAATATCTTTTTGCTTCTCGCTTAGCATTTCCTGTTGTTTCATCAACTCTTTTTGCTTATTTTTTTGATATAATTCATTAAATCTTCTATTTTCTTCCCACTCTTCTTTGAGAACTTTTAGAGGAAATATAATTTTTCTAATGTGATTTTTGTATATTTTTCTCAAAAAGAGAAATACTGCAATTATAGCAAGTAATATCGTGCTATATGTAATGATTTGTCCGAACGGCATTTTTATACTCAGCTTATTGGCAAGCGGTATTTACAATTATACCATAACTATAGAAATTTTACAATTTTTTTCTGGATAAAGATAGTAGACTAAAAATTTCTAAAGGACAAAAGCAACGTATTTACGTACAGGCTATCAACTACTACACTCAAAACTGACAAGTGATTAATCATTGGAGAGTAGAGGAATCACGGCTCTCTAATGAATAAAGATGGACTGTGTCAAGCTGGTGAGTAAGGTGGAAATTGAAAGAAAATCTAATTGTTGGTTATCATGCTAGATCCACAATATAAGTTATAAAATTTTTAATCATTTTGGCTTATAATAATTTCTGAGTTAACCTTAGATTTCCTGAGCTGTGGTTTCTTTTACCCATGTTGAATTCCTAGCTTTTATACTCTAATTTAATTCCAGTTTTGACTGTATAGGAGGTCACAATGTCAAACAATATCTATAGCGATCAAGTTAATAATAGTAATTTATATGCCAACAAACTTTTTTATGGGGAAGAGGGTGAGCAAGTCGAAAATCTAGGAGATCAGGTTGCGGGAGAAGAGGATAAGAAATCAGAAGAAGATTTACTTCGTGACTGTAGAGCATAAGTGTTGAAAGTGTCAGAAATGGCGTTATATAAGGTGATTAACGGCATGTA
>NODE_104_length_2196_cov_2.783746
CGATAAGTGGAGCAAAGCCTTTGCATATTGCTGCTGAGTACGGACATAAAGATATCATAGAGTTTTTCCTCAATAGGGGATTAAGTGTCAATGATTTAGATAAGAATAAGTGGACGCCATTACACTATGCTGCTAAGAGTGGTTACTTAGAAGTTATAAAATTCCTCATCAGTAGAGGAGCAGATATCAATGCCAAAGATTCTAACAATTTTAAACCTTTGCATATTGCTGCTGAGTACGGTCATAAAGGTATTGTGGAGTTCTTTACTGTAGAAAAACAGCTAAGTGTTAATGACCAAGATAAAAGTAATAAAACATTAATGCACTTTGCTGCTGAAAGTGGTAATTTGAGCGTTATTGAGTTTCTTGCAGGCAAAGGAGCAAATATTATTGCTTTTGATATTAACGGTGTGAGTCTTTTACATATTGCTGCTGAACATGGACACAAAAATGCTGTTGGGTTTTTACTTAGCAGAGGATTGAATGTTAACTATCAAGATAAAGAGAGCCAAATACCACTACATTATGCTGCTAAAGGCAATTACTTGGAAGTGATTAGACTTCTTGTAAGTAGAGGAGCGAATGTCAATGCTCAGGATTCTAGTAATGCAAAACCTTTGCATTATGCTGCTCAGTATAGTCATAAGGGTATAGTAGAATTTTTTGTTGTCCAAAAGCAGCTAAGTGTTGATGACAAAAGCAAAGACAATTGGACACCTTTATATTATGCTGCTAAAGGCAGGAATAATAAACACATTGATGATAAACTTTTAGAGGTTATGAGGTTTCTTGTTCGTCAAAATAGAAACATCATCAATAATAAAGATGCTTACGGTGCTGGGCCTTTACATATTGCTGCCCAGCATGGACATAAAGATGTCGTAGAATTTTTTATACAAAAAGAATTAAATGTTAATGATATTGATCATCAAAAATTAACACCTTTGCATTATGCTGCCCGTCATGGCCGCTTGAAAGTTGTTAAATCTCTGATTGAGAAAAGTGCAGATATTAAGGCTGTAAGCAACGATGTAAAAAAGCTATACACTCTGCAGCTAGCAATGCACATAAAAATATTGTATTACTTTTTGTACAGCAAGGGCTAAGCATTAATGATCCAGATACTAATTTAATTTGGTCGCCACTGCATTATGCTGCCCATTCTTGTTATTTGGATTTTGTCCAATCGCTTTTAGCTGAGGGAGCAAATTTTAATGCTGTAGATGCTGATGACACAAAACCTTTGCATATTGCTGCTGAACGTGGGCATCAAAAAGTTATAGAACTTTTAATAAACCAGGAAATGAATGTTAATGATTTAGGTCAGGACAATTGGACACCGCTGCATTATGCTGCAAGGCATGGTCATTTGGGAGCTGTAAGATTTTTAGTAGAAGAGAAAGGAGCAAATATTAATGCTGTTGATCTGAGTGGTAAAATACCTCTACATGCTGCTGAGAATGGACATAAAGATATTGTAAAATTTTTCCTTGATAAAGGAATAATTGTTAACGCTGTAAGTGCAGATAATTGGATGCCTCTCCACTGCGTAATGGTCATTTAGAAACCGTAAAATTTCTTGTGGAGGAAAAAGGAGCAGATATTGATCTTTTCAGTATTGATCATGAAAAACCTCTTGATCTAGCTATTTCTGCAAACCATGTAAGTGTGGTAGAATACCTAAGGCAAGCTCTGGAAGAAAAAGAGCACAATTACGTTGCTAATATCAGGCATAGTCATCTTTTTGTAGATCAGCCAACTGTAGGTCAGTTTCAAAGTAGTGGAGCATGGAAGACATTCTTCACTGATAGACAACTGGGTTTCTTGGATCAAAGGTTGGATACCTTATACTGAACAGCCATTTTTACCAGGTAAGGTGGCCAGCTGTAAATCATCTACACCTATTATTCAAGAAAGGCTTGAGAATATTAGTAATGCAGACATGATGCTTTATTATGTATTATATAGCTGGTTCAATGGAAATAAATGCAACATGAAATGCAGAGCTTATGAAAGCAGTACTTTATCAAAAGAGGAGACAATAGGCTGTACTTTACGTATAGTGGAAAAGCTAGAGCAAGTAATGAAGCAAGCAGCTCGTAGTAGTGGTATAGCATGGAAATCAGTAAGAATTAATTTTTTAGAAGTACAAAAAGCTATCGAAGCAAAAATTACAGGCAGTGACTATAATGCAAT
>NODE_105_length_2195_cov_5.395327
CCTCATCACAGTTACCAACATAAGTCCTCTCTCGATAAAAATTACCGTTTGGAATTAGGTAAGGAACACACTTCTTAATATTATCAATCAATAATCCTTTTATTTCCTTTTTCTGCATAAAACCCCATACATACTCTTCATACGTTTAGAGCTGAGATTAGCTAGCTCACAAACAGTTTCAAAAGACTCTGAATCAAACCATTTAATTGCTTCTTTCTTTAGCTCTAGATTTTTTCCTGCTGCATCTTTGATAGCTCTCTCAATTACAGCAATCCAGAGCTTCTCCTCGTCGTACTTCAAAACGGGACCCAATCAGATTCAATGCTATTGTTTTGTTCTGGAGTAACAATTGTAGCAATTCTGTTTCTATCTCCGTATCTACTGTCGGCTTCAATACCAACTTTTGCAGTACACTCTAACCCGTTAAAGTCAGCTATAGAGTTGATTTTTCTAGCAGTAACCGCTTTCTCTGAAGTGTCATGTGCATGAATATTTCGTGCTGACTCCAAAATGCTTCTAAGCATAGAACGACCAGATTCTCCCCAAGTATCTTCTCCTTCAACGCTTGCTTTGCCACTTTTTATACCAATTACTTGAAAAATCTTACGTTTTGCATATGGACCTTCAGTGACGGTAAATTCAGCGTTTAAATAGATGCTGCCAGTAGTGTAGCTTTTCGTGAACCAATTTTCATAACCTCCTGGTTTAACCGCCATTTTGACTTTTACTGTTGTCCCTTTTGGTATTAAATTATTTTGTAACCTTGCAGTATTAAAATCAGTTAAAAAATCTGATAACATATTGTCTCCTATAAATTAAGTGAAAAAAATCAACTCCATTGGTCTACAAGTTTCCAACGACCATTTATCTTATCGACAAGCTTGCTTGCCACACGTTCACCATTTCGCAGCTCAAACACTATTTGACGGGTAGTGCTTTCCTCATCATGAGCAAACATCACCATGCCAGTGCTATAAAATCCACGTAAAGATCCAGCACCGCTTAGGCCTTGAAATGGATCTTCTTCCAGCATCTTTTTGGACAGTTTTTTTGTGTGGTGGGTGAGGATTATACCTGCATCTGGATTAATAATGTTCCTCAGTCTTTCAAGCGTTTTTTGCAAAAAGAATAGCATAGCGCTGTTGTCATTTTCATTACCATATTCACTTGAGTTGAAGATGTTGCGAAGAGGATCGACGGCGATAATATCAGGTTTGAAACGCTCTTTGACAACATTTTTAATTTCATCTATTTCTTCACTGCTGAAAGATAATTGTACTCTTGGCGTGATAATTAAGTTGTTAGCAGCTACATTCAAGAGTTCTTTATCAAGTTGAAGTTGTTGCAACCGTTCTTTCATATATTCATATTCAATTTCAGTTTGCATGTAGAAAATTTTCAAAGGTCTATTTGGTGTCATACCAAGAAATGCTCTACCAGCAGCCATGTGAACAAGCCAAGAGATCAAAAAGTCACTTTTGCCGATTTTAGGTGGGCCACCTAGTACCAATAAACCTCTTTTCGTTAAAATTCTAGGGCAGATTATATCTTCTGGTATTGGCGTTTGATCACTTAAATACTCCTTTACGCTGAAGAAAGGGATTTTTTGACCGATATTGAAAAAGCTTTGTTCCATAATAATTGTTCTCCAATTTTTAATTAAGCAATAGGTGCCAAAGTTTTGGCTTTAATTTTCGCAAGTAATTTACCCAAATGTGGTTCTTCAACCATATTCAAGCAGCCACTGCGATCTTTAGCTGGATATCCCCAACTATTAATAGTCTGACAGACAAATGAACGTTTCTCTGTTCCATCATCTTTCTTGATTCCAACCATGCTGATTACCTCATCAACTATTCCTGGAATTTCACTAGCAGTTTTAGCACCTTCACATTGAGGTAGCCATGTTGGACGATTGCAGTCATCAAGATATTGACCTAATGTTCCAACTATGATGATGTCTTTGTCTCTGATATGTTGAAACTGATTGAGCCAAGCCATCATCTCTTGAGCAAGTAACCCATAAGCAGCTCTTTTATCTTCTTTTCCTGATCTATCTGAAAAAGCTTCAGGTTGCATCCTTGCCCATAATAGACATAAACGTGAAGCAACGGTTATACTATCCACAAAGATGCATCGGTATTTATACCAATCTCCACTAATAGATAGACAAATAGTAAAAACTATAAACAATT
>NODE_106_length_2195_cov_2.096729
AGTCTTGTTTATTTGATATGTAGGCTAGAGCTGTATTTATCAATATGCTGGTAATGAAAAGACTGAGTCCAAGTAAAAATAATTTGTTTTGTAATACAGGTATATAGTTACTTTTGATAACTTCAGTATTCGGAACAAATGCAGATATAAACATTAGCAGCATGGAAAGGATTGAGAGAATCCATGAGAAGTTAAACCAATGATTGGTGTTTTTTAAGTTTATGATGAAGAGCAGAGATATTATAGAGCACATCCATACCAAAATTGACAAATTTACGTGTATCACCAGTGCATTATCAAAGATATATTGTGCAGAAGGAATGAGAGAAGAAATAAAAGGCAATCGTAGAAAAATAACAATTATTGACAGCAGTCCAGAACAAGCAAGAGCAAGTACTGCCAAGAATATCCATTGCCTGCAAAGTGAAGCGTTATTTTGTATGTTGAGCATTTACTTTTAGGTACTATAGCATAAGACAATGTACATTTTTCAAATTGATATGCATAGTTTAAATGAATGACATTACAACAATATCTTTCATCGTGAAAATGCTGCGTCCATTTCCATTTCATATTATGGTAATATTACTGACAGCGTTAGTCTGGGCTATCGAAATGTGTTTTAATCAATACTTGATAAAAATTATTACAGTAAGAGAATCTTTACATAATGGCATGACATTACGTTAATGCTTTTGATCCACAATTAAGAACATTTTCGTTGTGATTTACGTTTCTAGTATGTATATTAATGAATCTTGTTTTCACTAAATAATGAAAATAATAATTGTCATGATAATGTTATTGTATAGTAACTATACAATGGCAAGCGAACGAATAAGTTTAGTAGATAAAAAATTATCTCAAGGATATGTAGCTCCAATACTTACAGAAAATAGCGTTATTTTACCAGACAAGCACGGTACCTTATATTCCTTTGATATCGATAACCCAAGAGTTATAAATTGGAAATTATACCTCTCAAGTAGGAAAAAAATTGGTAATATGAGTTTATCGAGCTACAAAGAAAATGTTTTCTTTGTAGTGGATAACATTCTACACACAATAGATGCGAAAACAGGGGAGATTCAATGGGAAAAAGAATTAAGAGCTCCGGCAAGAGGGAAAGCAATAGTAATAAACAATAAGTTGGTAGTATTGACTATTGATAACTATCTACATGTATTTGATATAAAAGATGGCAGCCCCATTTGGGCTTATCAAAATGGTATAAATGAGGTTCGAGGTTTATATTCCATCTCACCAGCAGTCTCTAATGATAAAATAATGGCACCATTTTCAAATGGTGTGTTAATAGCTTTTAATGAAGAAGGTAAAAAACTATGGAGCCAAAAATTAGCTACAAATCTTTTAGACACACAGCTTACAGATGTAACTACTACACCTAGAGTACACGATAATATCTTAATAGCTACGAGCAACTCTTATATTTATAGCATTGACGTAAACTCAGGAAATATTTTATGGTCAAGGCCACTACAAGTAAAAAGTATATCAAACATTGAGTCATATTATAGCCCTCTTATTCCTGCAGAGAAACAAAAAGAAGGCGGAAGAATTTTCATGGTGACTAAAGATAATAAGGTAATTGGCATCGACATACAAAGTGGAAAAACAGTTTGGACATCTGATTTTATAGAGAATGTGCAATTGTTTGTTCCAATTATGTATGCCCATACGCTTTGGGTAACAAGTAATAAAGGTTCAATATTTGCTTTTCCTGGATCTGAAAGTACAGGAAGGGTAATTAAAATACCTGGTAATGTGTTTCATGCTCCAGTATTTACCCATGGTAAGATGTATATAACGACTGAAGGAAATGGTGTTTATTCTTTAGAAAATAGGTTTGTTTTTTATGACTGATTATGATTTAATTATTATAGGTGGTGGTCCAGGTGGTTACAAATGCACTATTGCTGCTGCAAAACTTGGACTCAAAGTTGCTTGTATAGACAAAAATAGCATTTTTGGTGGCACGTGTTTGCGAGTTGGGTGTATACCATCAAAAGCATTACTCCATTCCTCTTATCAGTATGCTAGCGCGAAAAATAATCTATCAAAACTTGGCATAAAAGTTAAGGATGTAAGTCTCGATTTGAGAGAAATGATAGGCTATAAAGACGCTAGAGTTCAGGAACTTGGAAAAGGGATAGAATATCTGTTAAACCTTTACA
>NODE_107_length_2191_cov_4.440075
AAAAGATTAGAAAAAAAATGCAGTGAACATACGACAGAAATTAAGTATATGTGTATGCACCCACATACGCTGAAGAGGATACGCTACATTTTTGTATGAGTTTAATAAAAAAAGTCTGCAGACAAAGATAAATTTTTGAGCTCTAAAAATATCTCTAATTGTAATTATAATCAGATTTAAAACACGCGGAAGTAAATTTTAGCTAAGGTAAGAATATATTGTAGAAAAAAGAACCCAAAAGTTAGCGTTATTGGTAATCCAAGCGCTAGTCTTGGTGTAACGGCACTGTAGACCTTACAATAAAGACTGAGAGGAAAGTTACAAAGGAAGATTATCATGCTTCTTCCATATTCTTTCTACTTTCTTGTTTTTAAGTAGCTCTAATGCTTTGTGAAAGTGATGCCTTGTTTTACTTGGCACTATAATGTCATCAATGTATCCATGTGATGCAGCAAAAAATGGATTAGCAAATTTCTCTTTATATTCTTTGATAACCGTTTGCTGGTCTTTTTCATGCCTAAATATAATTTCAACTGCACTTTCAGGGCCCATTACAGCTATCTCAGCGGTTGGCCAAGCATAATTTATATCACCTTTTAAATGCTTTGAGTTCATAACGATATATGCACCACCATACGTTTTTCTGGTGATAAGGTTAATTTTCGGCACGGTCGCTGCAGCGTAAGCGTAAAGCAGTTTCACTCCGTGTTGTATTATATTAATGTATTCTTGATTCGTGCCAGGTTAAAACCCTGGAACATCAATAAGTGTGATAATGGGAATGTTAAATGCGTCACAAAATCTTACAAACCTCGCAGCTTTTCTTGAAGAGTCAATATCCAAGCATCCTGCAAGGTGCATAGGTTGATTTGCAACAACACCAATAGTATTTCCTCCAATTCTGCCAAAGCCAATTATGATGTTACGAGCAAAATCGGGATTAAGTTCAAAAAAATGCCTTTCATCCCACACTTTTTCAATGAGTTCATACATATCATAAGGAGTATTAGGATTATTAGGAACTAGAGTGTTCAAAGATTCATCAACATCATCAATTAAGTCGCAAATTGGTACAGTTTTTGGCAACTCTTGATTATTTGCTGGCAAAAAGGTGAAGAATTTTCGCATTTCTAGTAGCATTTCAACTTCATTATTGAATGCAAAATCTGCTACTCCTGTTTTGCTCGTATGAATTTTTGCTCCACCGAGATCTTCGTGGCTTACGTTCTCGTATGTAACTTTTTTCACTACATCTGGTCCGGTTATAAACATGTATGAGCTATTTTTCACCATAAAAATAAAATCGGTTAGCGCTGGAGAGTAAACTGCACCGCAAGCACATGGGCCCATGATTAGAGAGATTTGTGGTATAACGCCTGATGCATTTACATTCCTTTGAAAAATTTCTCCGTAACCAGCAAGGGAATTTACTCCTTCTTGGATTCTGGCTCCACCAGAATCGTTTAGTCCGATAATTGGAATCCTGGCATTAATTGCCATATCCATAATTTTGCATATTTTTTGCATGTGATGCACCAAGTGATCAACCAAAGACAGTGAAATCCTGAGAATAAACAAAAACTTTTCTGCCATAAATAGTACCATGGCCAATTACAACTCCATTACCTAAAAAATCAGCATTTTGCATGCCAAAATCAGTTGCGTGATGCTTCACAAACTTATCATACTCTTGAAATGAATTTTCATCGAGCAATATACTCAGCCTTTCTCTAGCGGTTAGCTTTCCTTTTTCATGTTGCTTGTTAACTCTATCAGGACCTCCTCCTTTTTCGGCTTCTAATGTTTTGATCTTTAGAGTTTCTAGTATTTTAGAGTCTTGCATGTAGTAAAATAACTTTCAAATTGGTTGTAAACTTTATTGATCTTACAAATCCTATTGATTATACACATACACCGTTGCTGCATGCAACGGTGTATGTGTACGATAATTAATGCGCTAGCAATTTCTATTTAATATTTTGAGAATGCTGAGACTCACTCATATTCTGTGCACTTGCACTTGTTACACCTGTTGATGGATTAGTAGTTATTACTTCTCTTTCAATTACTTGTAGTATCAATCCTCACAAATAACTAGACAAGTAATTCACAGAGCAAATGGTTTTGATCGAACTGTCCGTAATATCTCGAATAAATTCAGATACAGCATTTTCGAGTAATTTAATAGAGT
>NODE_108_length_2191_cov_4.023876
TTTTCTGCGATAACAGCTCTTTTATACCCTTTTTATATCACTTTCAACACTTATGTGTCAGCTACTCGAATGACATTTTCGTAGTCGATTCAAAATAGCATAATTAACTACACCTTTCCAAAGATGAGAGACGCGTTGGTACCACCAAAACCAAATGAATTAGAAAGCGCATATTGAATTTTATGCTCTTGAGCTTTAAGTGGTACAAAATTTAAATCACACCCTTCTGAAGGTTTGTGTAGGTTTAAAGTTGGTGGAACAATTCCATTGTTTAATGCAAGGATACTAAATATTGCTTCAACACTTCCTGCGGCACCAAGTAAATGTCCTATAGAAGATTTAGTCGAGGAAACAGGTATTTTATAGGCATAGTCACCGAATAACTGCTTCATTGCTATTACTTCAACTTTATCCCCAAGTGTTGTTGAAGTCCCATGTGCATTGATATACCCAATTTGACTTGGGCTTACTTGTGCACTCCTTAAAGCAAGTTCCATTGCCTTAAGTGCGCCTCTTCCTTCTGGATGTGGTGCTGTGATGTGGTGCGCATCTCCTGTGAGTCCATATCCAGTGAGTTCTGCATATATTTTTGCTTCCCTTTTTTTTGCATGTTCATATTCTTCCAGAACTAATATACCTGCCCCTTCGCCCATGACAAATCCATCGCGTTCTTCGTCCCATGGCCTTGAGGCCTCTTCAGGATTATCATTGAATTTAGTTGATAGCGCCTTCATCGATGCAAAACCTGCAATTCCAACTCTGCATAACGCACTTTCTGATCCGCCTGCAATCATAATGTCAGCTTCACCGAGTTTTACAGCTCTTGCTGAGTTTATAATCGCATGCGCACCTGTTGCACATGCAGTTACCGCTGAGTCATTTGGACCTATAAATTCGTATTTAATAGAAATATGACCAGATATCAAATTTATTAGACTTGCAGGAACAAAAAATGGGCTAACACGTCTAGGCCCCTTCTCCTGCATGGTAATTACATTTTCCTGAATTGACGGAAGACCACCTATACCAGAACCAATAGCTACACCTATTCGCTCTTTATTAATATTTTTATTTTCCAAAATTAGTGAATCTTCTACTGCCTGAATAGCTGCTGCAATTCCGTAGTGAATAAAACGATCTGTTCTTTTTAGGTCTTTTTCAAAAATATAATCTGGTGGATTAAAATAATGCTCAATGTTATCGGATTGCACAGGCACCTGCCCTGCAACTTGACAAGCAAGATCAGAAGAGTCAAACCTATCTGTATTGATTGCTTTGATGCCAGATTTACCTTCTTTCAGCTTTGACCAGGTGTTATTAACATCTGCTGCTAGTGGAGTAATTAAGCCAACACCGGTAACTACTACTCTTCTGCTCATTCAACATCAATTGTTTGCTTTGTTTACTACATATTCAACTATCTGTTCCATAGTTTCCATTTTTTGCGCATCTTCATCAGGAATCTCTATACCAAATTCTTCTTCAGCTGCCATGATTATTTCAACTGCATCTAAACTATCTGTGCCATGGTCTGAAAGCTTTGAAGAACTACCAAATCCCTCTACATCCTTACTGATGTGCTCTAGTATAATCTTCTTTACTTTTTCTTCTATATCTTCCCTAGTGCTTTTTGCCAATTCGCTCATTTCTTACTAAAAAATAACCTACTCTCTGATGTTATAAGAAATTTTGATGTTTGCAATAGCTTTTATGATTATATAAACTATTAAAAACTTTCTATCTCTTAGCAGTCGATAGTTAATAAATTTAAAAATGCTAGACGAAACAACAAAAAATTTGCTTGTTGTAGAAGTGAATAAGCTCTTACCTGAAAATAGCGAGAATAAACTTATATCAGCTATGCGTTATGTGCTTCTTGCTCCTGCAAAACATATACGTTCTTTTTTAGTTATAGCATCTTCGTCGATATTCAACATAAAGGTTGAAAAAGCAATAACAGCAGCAGCAGCAATTGAATTTATTCATACTTACTCCCTAATTCACGATGATCTGCCATGTATGGATAACAGTGACACCCGCAGAGGCCAGCCAAGCTGCCACAAAAAATTTGGTGAAGCAACAGCAGTACTGGCCGGAGATGCATTACTTACCCTGGCTTTTGAGGTATTATCTTTGTTAAATTGTGAGATCATAAAAGTGCTCTCTCAAGCAAAAGGAATGAAGGGAATGG
>NODE_109_length_2184_cov_3.600752
[truncated: 793,220 more chars]
