# Supplementary material for: A bioinformatics approach to identifying Wolbachia infections in arthropods
Source: PeerJ. 2018 Sep 3;6:e5486. doi: 10.7717/peerj.5486 (PMC6126470; doi:10.7717/peerj.5486)
Supplement: Supplemental Information 1 — Supplementary figures/tables and code used for data analysis [file peerj-06-5486-s001.zip › Supplement/assembled_genomes/Biorhiza_pallida_1.fasta]

>NODE_1_length_41941_cov_6.242014
TAGGAAAGTTTTTAATATTCTTTTTATAGTATTATTTATTTCTTTTTCTCATGTTGGGAGTGCTGCCGCTGACACTAATACTGATACAACTGCTCAAGTAATATGTAACATTATTGGCTACGTTTGGGGAATAGGCGGACCGCTTATGACCGTAGTGATAATAGGTGCAGCTTTGCTTGCGATATTTGGTAGAATGCCATGGCCAGCTCTTTTTGCACTCGGTATATTTTGTGCTGTATTTTTCGGTGCTAAAACTATCGTCATAAAAGTAATGGGTGGTATAGGCGGCACTGGAAATACTTCTTTGATGGACCAATGCGGAACAGGAGACACAAAAAAGAACTATTTTTTTCTAAAACAGACCTGATGCACGGCTTCAACTATATCTTCCACTTGCGGTAATGCTTTTTTTTCTAGATTTGCAGCGTAAGGTAAGGGGATGTCCTTGCCAGTTACACGTACAACTGGAGCATCAAGGTAGTCAAATCCTTGTTCCATAACAACGGCTGACAGCTCTGCTCCTATTCCTGCAAATGGCCATCCTTCTTCTACACTAACTAACCTATTAGTCTTCTGAATAGAGTTAATAACAGTTTGAGTGTCAAGTGGTCTTAAGGTTCTGAGGTCAATAACTTCAGCTTCTATACCTTCACTCGAAAGTAAATCTGCTGCATTTAAGGCATCCATTAATTTTAATGAAAAAGCAGTGATAGTTACATCCTTTCCTTCCCGTATAACAGCAGCTTTGCCTATCTCAAGTAGATAATCTTTGTTTGATAGCTCAGAGTCAGAAACTTCATGCTCATGTCCATAAGCTATTTCGTTTTCTAGAAATATTACCGGATTAGGGTCACGAATTGCAGCTTTAAGCAGACCTCTGCAATCTGAGGCAAAATAGGGTGCTATTACTTTTAACCCCGGTATATGCGAATACCAAGCTGCAAAGCATTGAGAATGTTGTGCAGCAACTCTTGCTGCAGCGCCATTTGGTCCACGAAATACTATAGGGCATCCAAGTTGTCCGCCTGACATATAATTTGTTTTTGCTGCGGAATTCACAATTTGGTCAATAGCTTGCATAGAAAAATTAAAAGTCATAAACTCGACTATTGGCTTTAATCCAGCAAATGCCGCTCCAACAGCAAGGCCAGCAAATCCATGTTCGGTAATAGGCGTATCAACTACTCTGTTTTCTCCAAACTCTTTCAGTAATCCTTTCGTTACTTTATAAGCACCATCATACTCTGCAACTTCTTCACCCATGATAAGCACATCAGAGTCGTTTTGCATTTCTTCTCTAATTGCTGTGCATAAAGCTTCTCTTACACTTAAGGTTGCCATTTATAAACTTTTATAGACTTTAACTAAAGTAACTATATCAGAATTACTGGGGGTAAGTAAAGTGTACAAATTAAGTTTTACAAACATCATGACCAACTCATTCCAAAAAAAAATCTTCTCACGCTTGCTGTTTTTTGTTGCTGGAAATGGCTGGATTATTTAAGCTTTTAGTAATGTATGTTGTTAAATTAATAGCAATTTATTTGGAAATAACAGAAAAATTTATGATAGTTTTATACTCTAAATAGAATAAGATACTTCTGTCTGTGTCTTCACGTTTGAAACTAACCTTATTCTATCTCTTTCTTGTTCTGGACTTAACCTGTGAAGCGCGTAACTGAAATCTTCCTCACTCACTATAAGCCGTCTTTGCGCACCAGCGCTAATTTTTGCTTCATTCACTAATTGCTCTAATTCAGCCCCAGAATAGCCTTCAGTCTTGTCTGCAATGTCTTGGAGGTTTAGCTTTTCATCAGTTTTTGTACCTCGCACTCGCATATAAAGTTCCAATATCCTTTGTCTCACCTCTATGTTTGGATTAGGGACATAAACCTTCTGACCTAAACGTCCAGGTCTAATAAGTGCTGGATCTATACCACCGATAAGGTTAGTTGCACCAATTACTATTATATCTTTTCTGCTCTTAAATCCATCTATTTCAGTTAACAACTGTGTTAAACTCTCTCGACAATGGTAAGCTGAGTTATTAGCGGTACTTCTTTTTTGAGCAACTGCATCTATTTCATCTATAAAGACTATACAAGGAGAATATTTTTTTGCTATTTTAAAAAGCTCGCGTACAGCATGTGCACCATGACCAATATATACTCCAATAAGTTCAGGACCTGAGATGCTTATGAAATTCATATTTGATTCACCTGCAATTGCACGAGCGATAAGTGTTTTACCATTTCCAGGAGGGCCATGTAATATGTAACCTCTTAGTGAATTAATACTTTTATTTCCAAACAGCTTGCGCATTTCTTCTGTCATTTGGTCACAGCAAATCATCTGCAACCGTTGTTTTAAGGAGTCATCAATTATAGCATCAGCAAATGTTATTCTTTTATCATCTGAATCAGCTAATTCTATCGATATAGGCAGCTCTACTTCCTTTAGTTTGCTGAATATTTGATCATATATAAAACAAGCAATAAAAAAGAAAACGACAAGTAACACACAAGGCATAGCTTCACTAACATAATGTGCAGCTAACTCATACCCTTTACTAAGCAACATTGTATGCATATAGGCAAACAAAAAAGCGATAGAGACAATAGTTGCCACGCATAGTAAACAGATTGAAATTCTTTTTAGTAATTCTGAAATTTCAATTTTTTTCATCTTAATACCTTATACCAATTTTAAACTAAGAATAATTTTATCTAGCTTACCTATTTTAGCTTGATTAGAGCGTTCAGAAAAATTATCAAGTACGTACTTTAATTTATTAAATACTAAAAACAATATATCACCATATTGTCACATAGATCTTTAAAGTTTACCAAATTCATTTTCAAAAAACAAGATTTTATTATTAACCCGAATTCTGGATTAGATTTTAGGTAAATTATTGAAAGTCTTGAATTTTACTAAATTAGTAACTAGTCTTAAAATGCTTACTGCTTTATCGTAAATGCTAAAACAATAAGCTATTGATATTCTTGTTTTTTTTAATCTCCAATCCAGAATTCGGGTTAAAAACGCTAACTTGTATCTTCAAGAAGTAAGACATAATAGCTCTAAAATGTCTTGCAAGGAAAGGTAAAGCTGAATGCTAACTTATGCCAGAAAGATACCGTCTTGTTTGCCTTTTTGAGTAGTATCATCTTATTTTTCCTGTAAATTTTGTTTATAACGCCTAAGATTTACGATATTTTAATCCCGGTAGAATATCTTATAAAATCAGATTATATGTTATACCTATGGAAATAGATAACTTTCAGCAATATTACAACCAAGAAGAAATGAAGACAGTAACATTAGCTCAAATTTATAAAGACTTGGTAATAAAGATATTCGATATAGCCACAAGCAAAATGTAAGCTACTATTAATGGTATTATGGAAATAGCACCAACGATACCACCTACTATACCTACTAACAGAGGTGACGGAGTAGTAAGGCTTAATATAATAAGTGGGAGAGATATAATTGATAGTATTATAGAAATTACACCTACTGTTTTCAGAAGAGATAGAAATCCTTTTGAATCTAAGTGTTCTTTTTCCCTTAAATAATATAAAGAAAATGCTTATACACATTATAGCACAAAGTATTACTGCTGCTATTTTTATTATAGCTGCTGCTATAAGTGCTGCTAAATAAGCTATATTCATTGCAATTATCACACACCATAATAAAAAAGTCAACTCCATATGTTTAGGTTGTAAAATCCCAAAAAGCAGCCAGAATAGAATAAGCAAACATTTACGAATTGAATTTAGTGCAAACAAGGGTGTTGATATCAACCATACTCTGCAGAATCGCAATATGGTATGACTACATGCTTTTTATTGATTTGATTAACATAATCAGCAGAGAGTTTTGTTTTGCAAAAGATGTCTACAGTAACATACTGCAATTATTTGGAATTGTAGGGCTAGGTGCAATTGTAAGGCCACTTGGTGCATTCATATTTGGTCACGTTGGTGACAGGTATGGAAGGAGGATAGCATTAATAATTACTATCTTGCTAATATCGATACCATCAAGTCTCATTGCATTTATTCCAAGTCACAATCAAGTAGGTATAATTTCTACTATATTGCTTCTTGCAATCCATATAACACAAGGAATTGCACTTGGTGGTGAACAAGGAAGTTCTGTTTATCTTATAGAGCATTTATCCAGTAGGAAAGAGAACTTAGGGATGTATTTTGGAATGATGGGTTTTGGTCGCTCCATTGGCGTCTTGCTTTCTGCGGTGATAGTGATTATCTGCAAAAAAACTACTGATTTTTGTACCTGGGGTTGGAGATTGCCATTTATTTTCTCAGCTATTTTAGGATTAATTAGCGCGTATAGCATATACACATTGGGAGAAACTCCAGCATATGAAAAAAATCGAAAACAAAGAAATTTACCTGATTTGCCAATAATAGAGCTTATAAAACGCCACAAGAGAGCTCTTATACTTGCTATTTTAATATCTGTACCTGTTAATGTTGCTGTTGGATTTACCATATTTCTTCGAACTCTCGCAAAGGAAATAGCATCAGTGGATGTTTATGTAACAACATATATCAACGAAATTGTATTGATTATAACCAGTGTATTAATGCCGATATCTTCAATAGCGTTTGGAATGTTGGCTGATAAAGTTGGAAAAGAGCGCACTGCAATCTTATTTATAGCAATTACAATGGCACTGTGTTGTCCTGCGTTATCTATTGCATATTACTATAAAAATTATCTTGTGATTGCGTTGAGCGTAATGGTTCTCTCTATAATAGAAAGGGGTATAGTTCCCATAGGAATAGTTGCATCTGAACTCTTTCCTACCAATGTTAGATTTAGTGGTGTGAGCTTATCACGCAATATCTCTTATGCGTTACATGGAGGATTTACTCCTATGGTTTGTATTTGGTTGACTGTAACATTTCCTCAAACAAACCTTGCTGCTGGGCTTTATATAGTTTTCTGCTTGTTGATCAGTGTGGTAGCAATATTGCAAATAAACCCGCAAGATAAGAAATTTGATTGGTCTTAGTTTTCTCTTAAGTATGTATTCTCCTAAGTTGAAAAAAGGTGTGAAAAATGCGCTAATCTCGCTAAATGAGAAAATTTTATTGCGGAAAAATTAGAACGATCAAAAACACATGCCATGATAAACTTTTTTATGCGTAACACTAATTTCTTATTCTATTCGTCTAAAAAAACAGTATTTCCAACTGTAAATTTAAGTCTTTACAAGCGTCACAAATATAGTATGATATAAGTTAGGCTTTATAGAGGGTATATGACAACAAATACAGAAAATGATAATAGAATTAATATAGTACGTGAACAAGCAGGAAATGCTGTTCATTCAGATATTGCTTACTCAGAAAGAATACAAAAATCAGTAGAAAATGAAGCATTGTGTGATGCGTGGTCTAATTTTGAGTACTTTGAAGATGTGTTGAGAATAAAAAACAGCACCGATAGGGAAAACAGAATTAAGCAGCTTATCAAGGAAGATTTAGATATAAATGCTACAAAAAATGGCAAAACTATTCTAGACGTTGCTATAGAAAAAAAATGCTCATCAAAAGTTATAAGTTCATTAATAAGCAATGGCAGTAGGATTGATACTATAGATGCTAGCGATCGTACTGTACTGCATAGATCTGTTAGGAATGAAAATAGAAAAGTTGTTGAGTTGTTTTTAGAAGCTAATGAAAAAGAAGTGTCTCAGTACCTGGTAGCAAGGTTTTTGCCATTGTCTATGTTATATCAAAAAATAGAAGTAAATGCTAAGGATAATGATGGTTGTACTGCTTTGGATTATGCTCAATATGGCAGTGAAATGTATAGCTTGCTGCAAAAATATGGAGCACAACATAGTGAAAAGTTTTTATACTCACGCAACCTTAATATAGGGGAATTAGATTTAAATAAACTTGTTTCTGACCATAACTACTGCTTTGATGTGCTTACAAAAGCATTAGAGATTGAGGACAGATGCGAAAAGGAAGAGGTTATAGATTGGTTGCTAAAAAATGGTGCTAACATTAATGTTAATAAAGGTGATCAAGCCCTACTGAGTGTTGCAGCTGAAAAAGGTGATGTTGAAAATGCTGTGCTATTGCTTGAAAGGGGAGCACATGAAGGAGTAAATTCTCAAGATGCTGAAGGAAGAACGTTATTACTAAATGCAATTATTCAAGATAAGTTGGGCCATGCAAAATATCTCATAAAACAAAGAGTTAACGTTAATATACCAGATAATAATGGAAATAGCTCACTACACTACGCTGTTGTCAATTTTATTAAGCAGCGCTTAATTGAATGTGATGAAACCTATACAGCTAACGCTACTTTTTATGATTTTCTTAAGAATGGTGCAGATCTCTATATCAAAAATCATGATAACCTTACAGCATTTGAATATGCTTTTCACGCAAGAATAGCTCCTAGGGAAGCTGTTTATCTATTCAAGCTATATATAGAAAGAGGTGATCAGAGTGAAAACATGCAGTTAGTAAAAAATTTCAAATTGCCTTCTGGTGAAACACTATTGGAGTATTTTTTCAACAATAAATTATTTGATAGTGCTCAATCTTGTATAGATCTAGGAGCAAATGTTTCGCATAATGGGTCATCTTTACTGATACAAGCTCTTCAGAATTGAGATATAGAAGGTATCGGGTTTCTTTTACGAAACAGAGCAGACATTCCAAATAACGCAAACATTTCAAATAATAAGAAAAACTGTAAGTTGTATTTCCAAGTAGCGGTTGGATGTGTAGCGATGTTTTCGCTTGGTATGGGAGCTGCAGCCACGTTTACTCTAATTAAAATGTCTCCGCTAGTGTTAGTAATAGTAGCTGTGACCTTCTTTTTGACTGCAATAGCATCTATGTCTCTGTTTGTATTATATAAAAAAGTAAAAGGGGAACGCAAACACGAGGTAATTGTTAATAATGCTGTATTTAACATAAGTCTAGAAGAAGCAGCTAATGATTTGTTTAGCGGGTTATCAACTATAGCAGAAAGAGGAGCAGAAGCAGGTGCACTATACCTGGAAGTAAAGGAAAAGACTGAAAGTGTAGCTAAAAAAATGACATCCAAAAAGGAATTAATTGAAGCAAGATTTCAAAATATACAAGAAAATTTCATTAATAAGTTAAGTAATTTTGAAGAACTTCAAGGTGCTAGAGATTCTAGTACTTTAAAGAAATTCTATGCTGCTGTTAAAGATGTTCTAAAGATACGCTCCAGCATTCCTATTTCCAATTTACATCTATTATCGCTTGTTTACCATTTATCATTGGAAGTATCATATGCTATTTTTCAGGCAATAACTGATCCAACTCTTGGAAGTACAATTTTAACTGCCATAAGTGAAAGAAAATTGCCTGAAGATAAGCAGTGGGCTAAGGTATTAAAAAATACAGTACCAAACTTAATAAGAGATCAAGAAGTTGTGCGGAATGTTATAGTACCAACTCTTACTGATATTTTAAAGAGCCTATCAGAATCAAGAGAAGAAAGAAAATTTATAATCTATACTCTGGTCTGCCTGAAAGAAGTGATTGATGAAGTTTATACGACATCGGTACAAGAGTCATTGTATAGGATATTAGGAGTAGAACTTGCAAATAGTCTAAATGGTATGGTACAGGCAATAAGTAACCTATTAGGCTGCTATGGACACGAAGAAGTAGAACGTGCAAGAACCGCAAATGAGTTAGATTACAGAGTAGGTAAACTTACACCTGAAGAAACGCAGCAATTCGTTATAAACTTAGGAGAGAGAGTAGGATCTCTCAGGGAGTTTGAGGGTCGAGTTACAAATAAACAGTCAATTAGTAAATTGATAGATTATTGTTTGGACCCAAAACTGAATGATAGGGAAGCAGCCGCAACACTATTAAATTATATACTCACATGTACTGAAGATGGTCGTTATTTGGCCGCTGAAGCTGGTACTAATAATAATTTATCTAGCAACTCTAATGTTGTACTTATTACGCACGTGGCAGCAAATCGATCTGCACAGTTAGACTAGAGGCGGCTATATGGAAAAAAGTGAAGATAGTTTCAGAGATAAGCAAGCAAATGACAATTGATAGACTTAAACTATGTTCTCAATTTCTCAAAAAAATCCTTTAACAAAAAAGAGCATTCTGTTTCTAATATCCCACCATAAGCTTCAGGTATATGGCTGCAAAATTGAAATATCTTAGCACCATTTTCAATTCCTCCACCTTTTGGATTATAAGCTCCAAAGTACAATCGTTTAATTCTGGCAAAGGAAATAGCTTGAGCACACATCGGACATGGTTCTAATGTTACGTACATATCAGCATCACAAAGCGTGGGAGTTGAAAATGCTTGTCTGATCGCTAACATCTCTGCATGTGCAGTTGGATCGCTGGATATATTGTGTGCAGAAGAAATGATATTGTCTCCACTCACTATTACAGCACCTATGGGCACCTCATCATTTTTTTGAGCGAGTTTGGCTTGCTCTATGGCAAGCTCCATATATTGATACTTAAACACTAGGCACTTATTTCTTATCAATTGCTGCTTTAACGAACGACACGAAAAGAGGATGAGGAGAAAACGGCTTTGATTGAAATTCTGGATGAAACTGCACACCAATAAACCACGGATGACTCTCTAACTCCACTGCCTCTATGCACGTTCCATCTTCTGATATGCCACTGCATAACAGCCCATTTTTTTCTAAGTCATCTTTATAATCTGAATTGATTATGTACCTATGCCTGTGTCTTTCTGAAATAGTAGTGTTACTATATGCATCCATCATTTTAGAGTTTGCATTTATATTACATTTGTATGCCCCAAGTCTCATGGTTCCACCAAGATCGTCATCTTGATCGCCAGCTAACTTAACGATTGGATGTTTACAGTTACGAAATTCTTCAGAGTGTGCATCTTCAAGCTTAACAACATTACGAGCAAATTCAATAATTGCAAGCTGCATACCAAGGCAAATTCCGAAAAATGGGATATTATTTGTACGGGCATAATTTATTGCTAATACTTTACCCTCTACTCCATCATCACCAAACCCCCCTGGAACAAGGATTGCATGAGAATTCTGTAATTTCTCTCCTATAAGTTTTTCATTTATAGGTTTTTCTTCCTTCTCTCTTGAGTTAACCCAATTTATCTTTACTTTGACTTTATTACTAATCGCACCATGATTTAATGCTTCAATCAGTGATTTGTATGCATCAGGGAATTCGGTGTATTTTCCCACTATAGATACAGTAACTTCCTGTGTTGGGTGCCTTATGGAATGCACTATTTGATCCCATTCAGTCAAGCTTGGTTTTGGCTTACTTAAATGAAAGTGCTCCAAAATTTGCGTATCAAGCCCACATTGGCTATACAACACCGGTAACTCATATATATGACTCACATCAGGGGCAGGTATTACATTGGATAAAGAAACATTGCAAAGCTTAGCTATTTTCTCTCTTTGATTATCGAAAATTTCTTTCTCACTGCGGCATAATATAATATCTGGTTGTAACCCCGCGGAATTTAACTCTCGAACTGAATGCTGCGTTGGTTTTGTCTTTAATTCTTGCGCTGCGGTAAGATATGGTATTAAAGTTAAGTGAATCAGGATAACTCTTTGTTTTCCTAATGTGTAGTTAACTTGGCGTATAGCCTCCAAAAATGGTTGGCTTTCAATGTCACCTACAGTTCCGCCTATTTCACATATTACAAAATCTAAACCTTCCGTACCATTAAAAATGAACGATTTGATCAAATCTGTCACATGAGGAATGACTTGCACAGTTTTGCCCAGATAATCACCACGCCTCTCTTTCTTCAATAACTCATGATATATCTTACCAGTTGTTATATTGTCATCTTTTGTTGCTTTAATTCCAGTAAAACGCTCATAATGCCCAAGATCCAAATCAGTTTCAGCACCATCCTCGGTAACAAATACCTCTCCGTGCTGAGTTGGGTTCATTGTCCCAGGATCAATGTTGAGATACGGGTCAAGTTTTCTGATACGGATCTTAAAACCGTGAGCTTGAAGAAGCGCACCAACGCTTGAAGCAACTAAGCCTTTACCAAGCGATGACACAACTCCACCTGTGACAAAGATAAATTTAGCTTCCTTCATTAATTTTCAAATGGAACAGAAGTAGGTTCACTTTCTTGCTTTTTTTCTAATATAATTTTTTCTGCGATCGATTTTTTATGTACGTCTTTTGAACATAATCCTGACAATAGCAATGTGTTTATAATAAACAATCCAGCAACAATAGCCGTTATTCTGCTGAGCGGGTTTTCAGAAGATTTCACCGGAATCATCGAATTGACCCCCTGTTGTGCATTACTAAAACCACTTAACGAACTACTTCCAGGTGGCTGCAAGAGCACTAAAATTACTAACACAACAACCAATATTATTTGAAATATACTTAATACCGCTACTGACATTATAGATAGGGCTGAAAATAAAAATTTTAGCAGTACAAAGCACGTAAGTCAAGAACATCTGTCACCCAAATAGCTTGAAACCTAAGTATGTATTTACTGCCTACCTTATTTTGATTAACATATGCATAAGACTTTGGGCTTAATATGTATCACATTTTAAAATACAAAGATTATGAACCAAAAATAGACGAAAGTGCTTTCATCGCAGGTGGTTCGCATATCATAGGTAAGGTTGAAATAGGAAGAAATGCGAGCATCTGGTTTAATTGTGTAATCAGAGGGGACGTTGGATCAATAAAAATAGGTGATGGAACAAATATTCAAGATGGAACGGTAATTCATGTGGATAGAAACCCAGGTGGTGACACAATTATTGGCAGCATGGTAACAGTGGGACATTTTTGTATGTTGCACGCATGCACGGTGCATGATAAAGCGTTTATTGGTATGGGCTCTACCGTGATGGACCATGCAGTTGTGGAGTCTGAAGCTATGGTAGCTGCTGGCTCACTGGTAACACACGGAAAAGTGATAAAAAGTAGAGAAATATGGGCTGGCAGGCCAGCAAAATTCTTCAAAAAAATGTCAAATGAAGAAATTAAACATATTACACAATCAGCACAAAATTATATTATGCTAATGAAGGAATACAAAAACTGAAGTTCGCGTCAAGTGTTTTACTTGACGCGTACGTCTCAGCTCAACAAACTGTGTTAAGCTACCTTGTTTTTTCCCCAACTTACTTCTTGTGCTTTTGCCCCATCTACTTGAGTACTAGGTAATGCTGCATATGTAATACCACCGGCTACGAGTGCAGATGCTACTGCTATACCAACCATTACCCAAATATCTAATCTCACTGTACGTTCAAGTGCAGTAAATGCTGTCAGTCCAGCAGCAAGACCCATACCAACAGTAGCAGTGTACCGTGCTCCATTGCCTTGTTTTAGTTGTTGAATTTTTTTGTTTTCAGCTTCTAATTCTTTATTTTCCTTCTTTAGCTTGTCAACTTCTTTCTCTTTAGCTTGTAACTGTTGCTGTAAGTCCGCAACTTCTTGTGTATTTTGTAGAGCTTTTAATGCTATTATTTCCTCGTCTAACTGCTGCTTACTCCGTTGTAGTCTTTCACTTGCTGATCTTTTTCCTTTTCCTTTTTTTAACTCAGTAACACCTTCTTGCTCATTAACAAGATCTTTACTTGATGACGTGCTACTACTAAAACCAACTCTTCGATCATCTTCATTGTTCGACATAATCTCATCATTATTGATATTACCAGCATCGTTTTCTGATGTTTCTTGTCCTGTGCTATCATCCAACACTGCTGTGGTTGCCTCAGTTGCCGTACCTTCAGTTTGTGCAGCAAGTACTTCAGGTGAAGAATTTTGATTTTCATTACAGTTCAACATATTAAACCTCAATATATATAATTAACATTACATAATACCCTTAGAACCTAAGGTCAAGTAATATTTTTATCATAGCATAGAAAATTTATGTTCGTAAACAAAAAATTTTGGCGTAAAATTGCCGTATTTACTTAATTGTGCTATAGCTAAAGTAATTTAGGTTTACCGACCATCGTCATTCCGCTGCTTGTTAGCGGGATCTAGAGATACCGCGGCGGTATAACGTTGCTAGCTTAAGGTTTAAAATTGAGAAATATTTATGTTAAAAGAAAAATACGGCTTTAAAGAAGTTGAAGACAAATACAACATATTATGGGAAGGTAGTAAAGTTTATAAATGGAATGGTGAAAAGGATAACACTTTCACTATAGACACACCTCCACCGACAATATCGGGAAAACTCCATATTGGCCATATATTTAGCTATTGCCACACGGACTTTATTGCAAGGTTTCAGCGCATGCTGGGAAAAGATGTGTTTTACCCAATTGGCTTTGATGATAATGGGCTTCCCACTGAAAGATTGGTTGAGCAAACCTATAAAACCCGCGCAAAAGAAGTTGGCAGGGAAAAATTTATAGAGATGTGCCATGAGGTTATTGAAAAATCAAAGCAAGAATTCAAGGAACTATTTAAATCGGTCGGCATTAGTTATGACTGGGATTTGGAATATCACACGATCAGCAAGGAAACTGTGACGCTTTCACAGATGTCGTTTATTGATCTATATAACAAGGGATATGCATATAGAAAAATGCAGCCTATCCTTTGGGACCCGGTTGATAAAACAGCAATTGCGCAAGCAGAAATAGAAGATAAAGTTTTTGAGTCATCCTTAAACACGATAGTTTTCTCTACTCAAGAAAATGAGCAGATCAATATTGCAACTACGCGACCTGAACTACTTCCAGCATGCGTTGCAGTTTTTTGTCATCCAGAGGATACGCGCTACACTCATCTGATCGGAAAAACAGCGGTAGTGCCAATAACAGAGGAGAAAGTTTCAATAATAGCAGATGATAAGGTTAAAATAGATAAAGGCACCGGGCTTGTTATGTGTTGTACATTCGGTGATGAACTCGACATATATTGGCAGCAAAAGCATAACCTGCCGATGAAAATTATCATCGATCAGGATGGGAGGATGAACCTAGATGATGTCATTCCACCACACCCCGGCGTCATGAAAGTAGCTGACACTGGAATCTACGATGAAATAAATGGATTGAAAGTTACAGCAGCAAGAAAGAGGATGATTGAAATCTCGAGTGGAAAAGGACTTTTGATAGAAAGCACTAACATTTCTCATTCTGTTAAGTGCGCAGAAAGATCTGGTGCACCACTTGAGATATTACCTACTTATCAATGGTTTATCAAGACTTTAGAGCAAAAAGCTCAAGTATTAGATAAAGTAAAAGAATGCAATTGGCACCCAAGCAATATGCGTAAACGTATGGAAGTGTGGATAGAAGGGCTAAATTGGGACTGGTGCATCTCAAGGCAGCGCTATTTTGGTGTGCCATTTCCAGCGTGGTATTCCAAGCGTAAAGGAGAAGAGGGCAAAATCATCCTAGCTGAAATAAAGGCCCTACCTATAGATCCATCGAAAGATTTACCAAAAGGGTATAGCAAAGAAGAGATTATCCCAGATCAAGATGTAATGGATACTTGGGCCACAAGTTCAATTACTCCTCAACTGAGTGCACTGGCAGTAAACAGTGAGTTTAGCTTACCAAATCATCGCTATGATACGATATTTCCTGCAGATCTGCGCAGCCAGAGCCATGAGATAATCAGAACTTGGGCTTTTTATACTATTTTAAAGGCACATTATCATGCAAATTCTTTACCTTGGAAAAACATTATGATCAGCGGTTGGTGTTTAACCGATGATAAGAAAAAGATGAGTAAATCAAAGGGTAACATCATCACTCCTCATGTAATACTTGAAACTTATGGAGCTGATGTAGTGCGCTATTGGGCAGCGAACTCAAGGCTTGGAGTTGATACAGTCTACTCTGAAAATATATTCAAAATTGGCAAGCGCCTCGTTACAAAACTTTGGAACGCTAGCAAGTTTGTTTCCATGTTCATGGAAAAGCATCAAACAGTAAGCATAAATTCCATCAGTGAGACGATGGATAAATGGATACTGTCTAAGCTGTACAAAGTAATAGGTAGAGCAACGAATAACCTATTACAGTTTGAATACTGCGAAGCTTTGAGTGCAGTAGAAGAATTTTTTTGGAAGGATTTTTGTGATAACTACTTGGAATTAGTAAAAAAACGCGCGTACGGAAGCAGTGAAGCAACCTTCAGTGTAAAACAAAGTTTGGCATATGTACTGAATATTATTTTGCGGTTATTTGCACCTTTCTTGCCTTACATTACAGAAGAGATATACCACCAGTTGTATAGTTATAATTCTGTACACAATCAAAGTAATTGGCCGAGCAAAGAAGAACTTATCTACGATAAATATTCAGAGGAAATGGGAGATAATGTTATTCAGATATTAAACATTATCAGAAAGATGAAGGCAGATAATAATGTATCAGTTAAGCATCTGATAAAAAAGTTGATGATAAAAGCGAGCGTACAAGAGGATAAGTTGGATCAATCCGCACAGGATGATTTGCAGGCAGTGTGCAATGCGGAAACGATAGAGTGGATGCAGTCTGAGCTTGAAACTGAAGACGGGAAATACATAGTGAATATAGACTTATACTGATTTTTATAGCTTCACTTCCTTTGATATCTATGCTATCATAGTCATTATTGGTTGTGAGAGAATAATAATGGGGGATTTATATAATAAAGCCAATGCACCATATCTTATAGCTGGTGCTCTTGCTACTTTGGTATTGCTTGCGTCTGGGACACTTGCTGTTGCCCCTTATGTTAAGTTCTTGTCTTCAGTTGCAGCCTTTAATGTAGCTCTTCCTGTTGCTTTGAGTTTGTCTATACTTTCTATTTTGGTGCTTGCACTTTCATGTAAAATAATTAGTAATAATAAGAAAATAGAGGTTGAGAAAAATAAATTTGCTGAAAAAGAGCAAGAGTTAGAAAGCGTAAAACAACAATCAGAGAGTAAGGTACAAGAGTTAGAAAGTAAAATAGCTCTGGGAGAAAAAGCTAAAGAAGCTGTAAATAAAGAAGTGAAGGAATTAAAAGATCAATTAACTCGAGAAAAGCAAGATTTGGAAAGCGAAATTGCAGGGTTAAATAAGGAAATAGAGCAGTTAAAGACACAACAAGATGATGCACAGCAAAAATTAGATGATGCTACAAAAGAGTTAAATAATAAAGGTAATCAAATCCGAGAATTAGAGGGTAAGATAGGTGCCCTTAATAATAAGAACAAAGATTTACACGATGAAAATACAGAATTGAGTGCAAAAGTAAAAGGTCAGTTAAAACATAAGGAGGAGATGCTTTCTCTTGAACACCAAGAGTTACGTGATGAAAATACAAGATTGAATGAAAGAGTAGATTCTTTAATGGAGGAATTGTGTCAATGCAAATTAGAAAGTGAAAAGAATAAGTTATGTTTAAAGTCAGAATATGAAGATGAGTTACGCTTAAGATTGGAATATGAAGATGAATTAAACTTGGAATTAGAACATAAAAGTAGGGAAGCTTCTTCTCTGCGTACTCAATTAACTATGTTAAGAAAAAAAGTAGAAGTAGAAGAAGTAAAACAATTAAAAACTTTAGAATCGGAAGAACAACATGAGAGCTCAGAAAGCGACATAGAAGAATTAGAGAAGAAGTTATGCCAGTCGGAAAAGGAAAAGAAAGAATTAGAAGGTAAAGTTAGTGATGAACGTCAAAAGCGCACTGATCTTGAAAGTAAAGTTGATAAATTGTGTACAAAGGAGAAAGAGTACTTATCTAAAATTGAGGAGCTGAAAAAGGAGTTATTATCTTTACAAAAAGAAAAGAAAGAATCTGATAACACATTAACAACAGTGAAGGATGATCACGATAATAAGGTGAAAGAATTAAACAGTTCACTTTTGGAGCAATCCTCTCAAATAGAACAACTTCAAGAAGATTTGTCGAAAAAGAAACAAGAAGAAGTGCTTTTTTTGCAACAGAAGATAGAGTATATAACAGATGAGGTAGAAAAATTAGTAAGGGAAAATGAAGTGATCAGAGATGATGATAAAAAAGTAATATTACAAGTGATTCAAGCAATAAAGTCCGTGTTAGTAGAAGAAGTTGCACAATATTTGCCAGGCGAAACGTCTGTTCCTTCATTTGTGGAAGATCCTGGATGTGGATGTTCTACCCCGACCAACAGCTGCCACACATTTTGAGTACAGTTGTACACTGGATACATAAAACCTTAGCTATTTTTAGCTAGTAGACTGAAAATGGGAAGTTTGTTGTAGGTGCAGCACTATAATTCCTCCATAGATAAGAGAATTTTAATAAATATATACAAGACTGCTGAACGTGGGGGAGGAGGGGAGTAATGAGCAATTTGCTTAGTGAGGCTAATGCATTTTATTTTGTAGCTAGTTCCTTAGCTACTCTTACGTTACTTACATCTTTAGCGCTTATTGTAACTTCTAATGTGCCTCTTCCTCTAACTCTCGCTTTAGCTGCATTATCTGTTTTGGTGCTTGCACTTTTATATAAAATAATTCGTAATAATAAGAAAATAGAGATTGAGAGAAATAAATTCGCTCAAAAAGAGCAAGAGTTGGAAAATAAAATAACTCTAGGAAAGGAAGCTGAAGAAGCTGCAAACAAAGAAGTGAAGAATCAATTACATGAATTAACTCGAGAAAAGCAAAATTTAGACAAGAGAGCAAAAAAATTGAATCAGAAAGTAAATGAGTCAGAAGTTGAGAGAGAATCTCTTCTTGAAGAAAAAAAATCTTTAGAGAAAAAATTAGAAACAGCAAAGAATCGTACGTTTGAAATAGACAATGAATTGGACAAAACAAGAAAGGAAATAGGTAAGCTTAATGAGCAGGAAGAGAAATTAAAACTTGAAATCTCATGTTTGAAGAAACAGTTGGAAGAAAGAAGTAGATTTATTGCAAAGCTGAAGATGGAAGTGGATGATAATAAACATTTAGAGCTAGAGAATAAGGGGTTGAGTGATAGAATAGAAACGTTACGTGAAGTACAAAAGGCACTACGTGAGAAAAAACATGAACTTAGTGAAAAAGTAGAGGCATTGAATAAGGAAAAAAATAAACTTTCTAAAGAAGTAGAGGAATTACGTGAAGAACAAGAAAGGCTGCATGCAAACTTAGATAAGCTACAATGTAAAATTAAAGAGGTCAACAAAGAAAAGAAAAATTTATCTAAAGAATTAAAAGAGAAATTTGAAGAGTTAGATGAAGCAAATGGTTTAATTAAAAATCAATCTTTTGAGTTAGATGGGATAAGAAAAGATTGTAATAATGAAGTAAAAAGTTTAAGAAATTCACTTTTAGAACGAGACAGTCAAATAGAAGATTTTTTGAAAGAGAAAGAAAAACAAGTGAATTTTGCGCAACTGTTGATAAGATGCGTAACAGACAATATAGAAGAACTAATAAGAAATAATGATGGAAAAGCAATATTAGATACGATTCAAATATTAAAGTCTGCGTTACAAGGAGAAATTGCACGGCTTTTGCCAGACGAAACGCCTTCTTCTTCGCTGGAAGATCTTGGATATGAATCATTATTTGTCAGTCGCTCATCCACCCCGACCAAGTTGCCAAATTCACTATTGACAGAATCTTATGAACGCAGTCAGTTCAATCAGAGTGAAAGTATTTGCAAAACACAACAATGAGTCTTATTATAAGATAAATCATGCAAGATAATGAACCCAATAATATGCGCACTGGATACACAAGACTTAAATAAGGCTATTTCTCTAGCTAATGCTCTGCGTGGTAAAGTTGGCATGGTAAAGCTGGGATTAGAATTTTTTGCTGCTCAAGGTCTTTCTGGAGTGCAAGAAGTTGCAAAATGCAATGTACCAATTTTTTTAGATCTGAAATTGCATGACATTCCAAACACTGTAGCCAAAACAGTTGAAGTAATAAAAGTTCTGAACATTGAAATGTTAACTCTGCACATCAGCGGTGGAACAAAAATGCTTGAAGAAGCGCTAAGTGTAGTGCAAGGCACAAAAATAAAGCTGATTGGAGTGACAGTGCTAACTAGTATGAGCAATGAGGATTTAAACGAGCTTGGAGTAGCAAGAGAGGCAAAATCACAGGTAATTTTGCTTGCAAAGCTTGCAAAAAAGATTGGACTCCATGGAGTAGTCTGTTCTGCACTAGAAGCTCAAGAAGTGCGCCGAGAATGCGGTGAAGACTTTAAAATTATTACTCCAGGAATTCGTATAGATCCAGGTCATGACGACCAAAAAAGAACAGCAACACCAAAAGAAGCAATAAATTCAGGAGCTGATTATATCGTCATTGGCAGACCCATTACAAAAACTACAAGTAGTGCGGAGCTAATATTGAAATCCATGAAAGAATTTTAATATAATAACTTAATTTATAAAAATACTAACATATTAATTAGGAATAAGCATGAGTAATATCAATAGAATAATACGCGAAGTAATCAAGGAATTCCGCTCAAAATTACCAGATAAGGAAATAGAGGAATATTCTGGCAAATTGAATAAGCTACATATCTACCAGTGCAATAAGCATATAATAGAAAATAAGAAGCTATATCATTATACAATAAATGGGAAAACCCATGCTATGGGTCAGCATGGGCATAATTTTGTCAAGAGTTTAGAAGTTATCTTGAGGAATAAGCCACAAATTTCCTTAGAAGAGGTAATTGATTTTATGGAAAAAATAATTAATTTTGGTATTGATAGTTGTTATGGAGCATTTGAGATGATATTTGAATCTCGCTCTGGTGTTACAATAGATGATGCAGTTAATTTTGTAAAAGATAGCTTATCTAGTAAATTTTATAGATTCCATGGCAGTGGGATTTTCAAAGTAATATTAGAACTTAATCCAGAGAGCTCTCTTGAAGAGATAGAGAAACAATTTAGCAAAGTAGTAGATCCTTACTTTCTTAATGCTTGGAGTCGAGAAAGTGAAAGGGCTTTTGCTAAGATATGTAGGTTATGTAGAGAAGGACATGTGGAGAATATGCAGAAATTTGATTTTAGCAATTTTAATTTAGATCAAGATAGTGCTGGAGCATTAAGAGCACTGTTACAGTATTGTGTTGACGTTTCTAATCAAAAAGCTTTAGGTGATTCACATGAATTGCATAGAGAAGAGATGGAGGGGATATATAAATTTGATGATAATTACGATTTAAATTTAGATAGTGATCATAATGATAGTATCTGGCATTGAAATTATACTACAATAATAAAATAACTGGATAAAAATTATCACCAAAAAAATTCAAAAAAGTGCTTGACATAAAAGAACGAACATTATATAGTGTCATTATCTTTTATTTTACCTCGCTTAATTTAATTACTGGATTAAGCTTACAGTACTAAGCGTGGCACAAAGTGCCACGCTATTTTTCGGTTTACATTTTCAACAGATAAAAAATGATGCCATTTCAGTGCCAAGCACATAACTGTACGAACATTCATTTTTAAAGGTAAATTGCACAACAGATGATGTCATTCCAGTGCTTGACACTGGAATCCAGAAATTTTGCTTATAACTGAGCTGATGAGCTAAAGGTAGTTGTCTTACGCTAAAACAAACGTTTTTAATTAAGTTGCATAGAAGCTGGATCCCAGTGTCAAGCACTGGGATGACAAGAAAGGGAGCACTGGAATGACATCGTTTACTATGTACCATATTGCAATATTCATACAACTGTGGGAAACATCTATGGATGCCATTCCTATTACCTTATTTCCATTTTTATTTCATTTTCAAAGGAGGCTATTATGTCACTTACCGATATCGCTCACCGTATCAATGAACTCGCTTCATCATGGGAGCAATTTAAATTAATAAATGATCGCAAACTAAAAGAAATTGAAAGCAAAGGGCGTGCTGATTCTGCAACAATTGAGCAGCTATGCAAGGTAAATAATGCCATTGATAGTTGCAAAGAGCGTTTAGACTTGATCGAAACTGCAGCTCAACGCCCAGAAGTAAATACAGATTTTAGCACAAGCGATAAATATTTTTCTGATTATATCCGCAAGGGAATGGAAAGCGGTTTATCACACAAAACCCTCAGTGGAGATGACAGTGATATCGGGGGGTATCTAGTTACTCCGCATATTGTAAAACGCATAAACAAGCGCGTAACTGATTCGTCCCCAATGCGACAAATATGCTCCAGTCAAAGAATCTCTACTGAAACATTGGATTACATTATAGAAGATTTTGACCGCGCCGGTGCAGGTTGGAGCAGTGAAACAGTAGATGATGAGGACGGTGGCAATAAGTCTAAGTATGATTTTGCAAAAGATACGGACACGCCCAAAATCCAAAAGATTTCCGTCACAACTTACGAGTTATATGCTCAACCACAAATATCACAAAAGTTACTCGATGATGCGTTTGTCGATGTTGAGAGTTGGCTGGTGGAAAAGATTGCCGAGACTTTTAGTAAGGAAGAAAGCGAAGCCTTCATTAAGGGTAAGGGCACTTTTCAACCAAAAGGAATTTTAGCTTATGAAAATGGAAACAGTTATAATAAAATAGAGCAAGTTAAAACTGAAAAATTAGATAGTGATTCAATAATGATGTTGTATTACTCTCTGGACGAATATTATTCCAAAAATGCGTCATTTTTGATGAACAGGAGTACGTTGAAGGACATTAGGCTACTAAAAGCTCAAACAGGTCAATATCTCTGGCAACCAAGTTTGTCGCTTAAAGCCCCAGATACCTTAATGGGAATACCAGTATATCAATCTGCCGATATGCCACCAGCGCCAAACAATCAGCTACCAGTAATTGCGATGGCAGATTTCAAACAAGCTTATAAGATTGTAGATAACAGAGGAATGAGAATATTAAGAGACCCTTATACGAATAAACCTTATGTGAGGTTTTTTGTCACTAAGCGTGTCGGCGGAGAGGTTGTAAACACCAGTGCTATTAAATTGTTGAAAGTTGCGAGCAAGTACTAAAAACTTCCGCAGCATCATCTTTATAGCTGATCAAAGCAACACGTCATACCGCGATTCATTCTATAACTGTACGAACATTGTGATTTTGGCCCATCAGGAGGGTGTCATCCCAGTGCTTGACACATATAGCTAAACTGACTTAGATTTACCGACAGTTTGAAAAACAAAAATTCGTCATTCCGCTACTTGTTAGCGGAATCTATGCTGAGATATCGCGGCGGTATGACGTAAGAAAACCTTTCTTGGGTTAGCTATAGTTTGCTATATTATGTGATTTTATTTTTAGCGTTGCTTCTTATATTATGTAATTTATTTTCCATAATATACATTTATGTAATTTTCGATGCTAAGATCTGTTATAGCTCTCAGTATGATATGAGTGATTCTCTTTTAATAATTATTTTTTAAATAGTTTGTTGGTTCATCAATTTCTTTAGGATTGATATCTACAATTATTTTTCCGTTTTTTAACAGAATAATCCGATCTGATATTTTTGTTAAAAAATCCAAATTGTGAGAAGCGATAATCATAGTAATACCCATATCTCTAACTGATTGTAATAGTTCCACAACGTCGACTATTGTTGCTACATCTAAACCAGACGTTGGCTCATCGCATAATAGAATCCTTGGATTCATCATTAAGCTTCTGGCAAGCGCAACCCGCTGTTTTTGCCCACCGGATAGATTACTAGGGTAATCATTTTTTTTAGAGGCAATACCCAAAGACTCAAGTAGTGAATCACTTTGATCCTGAGTTTTGTTTTTAAGTTTGGGAGCATATGTAAGATTTTCCCAGACAGTCATATGTGGGAAAAGTTGAAAATCCTGAAATACAAAACCAGTACTATCATTGCATTCAATGCTACCAGAATCTAAAACTTCGAGTTTTTGTATACAACGTAACAATGTTGATTTACCACTACCAGAAGGACCAGCAAGACCAACTATAGATTGTTCTATAATCAGGTTAATATTATTAAGTACTGGAATATTATTAAATAATTTACAAACATTATGCATTTTTATCATATATACCTTTCTGTTCAATCTTTTTGCCTATATATTCAATTAGTAATACAAGAGCGTAATAATAAGCCCCAGCAAGACAAAGTGGTATAAAATAAGTAAATTGTTCTGCTGCAAGCATTTGCGCAGAGCGCATAATATCAACACCACCAATAGTAGAGATTAATGCCGTTTCTTTAAGGAGTGCAATGATCTCATTTATCATTGCAGGAAGAATATTTTTAATAACTTGTGGTAATATAATATCTCTCCACATATAGAAACTAGGTATTTGTAAAGTTTTAGCTGCTTCAAACTGGTTTTTTGATATAGTTTCAATACCAGCTCGTAAAATCTCAGCAATATAAGCACAGCTATTTAGACCAAATGCTATAATGCCAGCACTAAATATGTTTAATTTAATTCCTGCAATGGTTGGAGTCATAAAATAAACAACACTTAACTGTAATATAAGGGGGGTGCCACGTATTACAGATATAATTCCATTAATTAATGGAATACAGATCTTATTATATCTGAGTACTGAAAATAACCCTCCTAGACTCATACCTAAAAGCAGTCCTCCAATCAATAATTTTAAAGTAAAGGCAAGGCCTGTTCCAACAAACAAGAAATTAGAAATTAATTCTTGCATCAGTTATCTCCTAGCCATTTTTCTGCTATCTTTTGTATTACACCTTTACTTTCTAAACTTTTTAACGCCTCGTTTATTTTATCCTTTAAATCAGATCCTTTATTCACAGCAATAGAATAACCATTATCTGACTTAGCGATGGCTGACCATGATAGACCAGGATTTTTTTTGCTAAATACTTTACCTTGGAATTCATCAATTAGGACGCTATCAACATGACCAGACTTTAATGTTTCTACAGCTTGATTATTATTGTCTATAGCAATAATTTGAGCTGTTGTAGGAACATGCTCTTTTAGCCAAATTTCCATGACAGTTCCTAGTTGAACGGCTATCTTCTTGTGAGTTAAGTTGTTTATACCGGCTATGGGTTTATTTTTGTGATATAGAATACCAAATTCCCCTGTATAATAACTATTTGAAAAATCAAAATTTTTTCCACGCTCTTCTGTGCTACCAATAGTAGATATAGCAGCATCTACAGAATTACTTTGCAATGCTGCAAATATAGTACTAAACTGCATATCTTTAAATATCGCTTCTTTACCTAACTCTTTTGCTACTAATTGAGCAAGCTCAATGTCAAAGCCAGTAAATTTACCATTTTCATAATATTCAAAAGGTGGATAATCTGCAGAAATTACAAATCTAATGATATTATCGTGTTTATCTTCCTTGCATCCTGTTAATAGAATACTTATCGCTATAATAGCATTTAAAATGTATTTTTTCATATTACTAATTTATATTCATATTTTATTCATCTTCTGAATATAGACATTAAAAATTGAATAGTCAAGAAATAATGAATATAATTTCAAATATACTTATTACATATTCAATATGAGGAAAATGCATAATGCATGACAACACACTAGGGGAACATATTTTAAATATTATTCAAAATCATGAAATTTTAGAACAGAGCGATTTACAGACCTTACTCAAAAAAAGAGGGTATAACATTTCTCAGGCTACTTTATCAAGAAAATTGAAAGAACTTAAAATTGCCAAAGTTGCTGGTATGTATAAAGTAATTGACATCAACCAATATCGATTACCATTAATACTTAATATGCAAATTTCGGATTTTGGTTTAATAGTACTACACACTCAACCAGGACAAGCTAGCAGCCTAGCTTACTTTCTAGATCAGAAGTATGTTATTTATTCATTAAATAATAGCAAAAACATAGGAATTATAGGAACTATAGCAGGTGATGATACAGTATTATTGATCATCAAAAGTAAGGCTGAACTTAACAAAGTATTACAATCAATTTATGAAACATTTCCATATTTAAGTCCTGAATAAGAATGTTGTAAGTTAAAAATGTGATATAAAGGAGATGAGAGGGATTCCTTTGTTTAAATCTTTGTCTTCTTTTTTTCAATATACCTACATATCAGAATGGACAATTCATATAGAATCAGCATAGGTATTGCAAGCCCTACTTGGCTTAATACATCAGGTGGAGTTAAGATTGCAGCAATAATAAAAATTACCACTATTGCGATTCTACGTTTATTTGACAAACTTTGTGTAGTGAGTAACCCTACTCTCACCATCAATGTGAGTATTACTGGAATTTGAAATGCAGTGCCAAATGCAAACATAAATTGGAGAACGAGATCTAAATATTCGCTAACTGATGGCATAAACTCTATCGGTATATCGAAGGATTTACCACTGTGTTCGAAGTTGATAAAAAACTTCCAGGCTAAAGGAAATATATAGTAATAGACTACAGTAGCTCCCGTTACAAATAAAACCGGTGTTGCAATTAAGTATGGCAACAACACTGCCCTTTCACTTTTATATAACCCAGGTGCTAAGAACATATAGAATTGCCATGCAAACACAGGAAAAGAGAGCAAAAGTGCACTCATCATTGCAACTCTAAGATACACAAAAAATGCCTCCGTTAAGTCTGTGTAAATTAAAGAAAAACCTTTGCTATCTTTTGTTGCTTCTATTAAAGGTGCAAGTAAAAAACGGTATATATTTTCCTTAAAGTAGTAACAAAAACCAAAAGCAATGCAAAAAAATAGAAAGCAAAAGATAACTCTTTTTCTGAGTTCCGCAAAGTGCTCATAAAATGAGGCGTATTTGTTTGAGTTCCAGTTCATACTTTACTATAGCTCAATAATGCTATGTCTAACATTCTCAGCGAAAAAGCCCACTCATTGTCATACCACGCTGCAACCCTGCATATATCACCTGTAACATATGTACCAGTTAAATCCACAATTGCACTATAAGGGTTATGCACAAAGTCTATTGAAACTAAAGGTTCCGTACATATAGAAAGTACATTTGACATTGGAGAACCCTCTGTCATCCTAGTACCCTCTGATGTCATCCGAGTAGCTGACACTGGATTAGATTCCAGCGTCACGCGCTGGAATGACGTAGACGAGAGAGCTGCATCCTTAAACATTTCATTGATTTCTTTAACGGTCGCTTTCTTATCAGTCGTAAATGTAAAATCAACCATAGAAACATTGCTAACTGGAACTCTGACGGCAGTGCCATCTAGCTTGCCCTTTAATTCAGGAATTATAGAACCAATTGTTTTTGCTGCCCCGGTTGTAGTTGGCACCATAGATAATCCGCAAGCTCTTGCTCTACGCAAATCTTTATGATTACCATCAAGAATATTTTGATCATTCGTGTAGGCATGTATAGTAGTCATAAAACCGCTTTTTATGCCTAAACCAGAATGTAGGACTTTCACAATCGGAGCAAGGCAATTTGTAGTGCAAGAACCTGCTGATATCACTTTATGCTCTTTTTCGAGCATATCGTCATTCACACCATAAACTATAGTGACATCAGCATCCGGAACTGGAGCAGAGACAATTACTTTCTCTGCATTGTGCCTTATTGCTTCTTCACGTTTATTGAATGCACCAGTACATTCAAGTATTACATCAACATTCCAAGGAATATTTTCAGGATTCCGTTCTCTATATAAAGAAAACTTTTTGCCATTTATAGAAATCCAATTTTGAGACTCATTAAAATCAATATCACCACTGAATTTGCCATGAACAGAATCATATTTAATCAAATGTGCATGCTGCTCAGCACCGAGCGATCCATTGATAGCTACAACTTCTATTTGCTCACTATACTTTTCTATTTCATAAATAGCACGCAATACACTTCTGCCTATTCTACCAAGACCATTAATTCCTACACGAATCGTCATCTCTTCATTCAAAAAATTTAATTATAGAGGATATCACTTGATATTTCATTTTATTCTTTTGACTGCTAATTGGCAGTTTTAACCTTAATATATTAATATTCACCTTGACTAAAGAACTATAATACTGTATCATTTTATCAATAGTATTGAAACTTTAATAGGAGGCTAATTATGTTATTACAGAGGATCATTGTAGATCAATTAGAAAAAATTTCAGGCCAATCATTTCTACACAAACTTGCTACCGATAAAGAATATTTTAAGGAAGTGTCAAGGTATTTGGAAGAAAATCATAAGATGAGCTTAGAAGAGTTTATAATTAGCGTTTATAGATCAAGTGGAGGAGATGTCAATTTTCGTGATTATAAGGATGAGGCAGCATTATATTCTGCATCAGAAAACGACAATCAAGATATGGTTCGTATTTTAACATCATGTGGTATAAGCATTGATGACTTTAATTGTGAAATTAGTAATAGAATACAGGAAAAATCTGAACAATCTAGGAGAATTTCATTAAGTAATAATGCTAATGTTTCACATATCTACGAAATAATACGCAGAATTACTAATATAAGAGATGCTTTCCAACATTTGGACCTTAGACACAGTGATAAGAGACCTTTTATTGTTGGGTGTATTACTAGCTTTGTGAGTTTGATGGCTATTAATGCTATTAAAGGTAATTACTATAATGGTCCTGGTAGTCTTACTTGCATTCCTGTTTTCCATGCCAACATGTCAAACTTTTCTGATTTTACTACTGATAGAATTAATACCTTTGCTAGCTTTATTATTGGAACAATAGCATATAAGGCCGCACAAAACATTTCTACGTTAGTAAGAGATGTTTCTAGTTTACTCCATAATAGATTGGAAGTGCAAAAAAATGAATCAGAAATCGCTAGATATAAAAAAATACAAGAGAACGTTATCTCTATTCTGTCAGAAGTAAAAGTAGGATCAAATTTGTCTAGAGATATCAATTGTTGATGTTACCTGAGTACAGATTTTTCTCATATCTCAATACTTTCTAGACTGTTATTGAGTGCTTTCACATCTGAGTTTTCCTACTGTCATCCTAGCACGTGACGCTGGGATCTTTATTGCTTTCATAGTCTCATTTATTATTTTGTAACTAAAAAAAATACTTTCCCTTTTTAGAGAAATGCATATAATAGATTTGACATTGCAGTGCATTGTGCAAACAAAATTCCCAACACTACAGGAGGCTTTATGAATAAGAAATTTCTCTATTCACCATTGTCAATAAAAAGCATAGGAGAAAACGGTGTATTTTCTGGTTATGCTAGCGTTTTTAATATAATTGATAAACAAAATGATCTGATATTGCCTGGGGCATTTAAGGAAAATTTAAACAGAAATAAAATAAAACTCCTTTGGCAGCATAATCCTGACGAACCTATAGGTAGTATCATAGATATTTATGAAAATGATGTTGGCCTGTATATAACCGCACATTTACTTTTGGGTATTCAGAAAGCAGAAGAAGTGTATTTGATGCTCAAAACTGGGGCAATTAACGGACTTTCCATCGGCTATATACCTATAGAGTATGATGTTGATCATAAAAGCGGAGCTAGAGTGTTAAAACAAGTGGAATTATGGGAAGTCAGTTTGGTCACTTTTCCTGCAAACTTAGCTGCTCAGGTAATCAATGTGAAAAATCAGAACAATGAACAGGAAGTGTTAGCAAGAGCGATAGAAAAAGCAAATGCTGTACTTGCAGACATGTACATTTCTGCTTAAAGTGTATTAGGCGGGCAAAGACTTTACCATAATTTGACACCTGCGTTAGTATTTGTTTAACATTTATACTAATATATATAACTTTATTACTATTAAAATTTTCTGTAAATTAAAGTTAAAAAATAAGGTAATTTTATGCTAAATATTAATAATAAGGTTAATTATGAAATTAATATTAAGCGAAAGGAAAAAAAATACAGCTGGTCTACTGTATTTGCTTGGTTATATCTAAAAACGATTGGACGAATATTGCCCAAGAGATGGGATAGATGGGCAGAAAATATTTTGTACTACGATAAAACTACTGCAAACAATGAAGTTCAAACTGATGCTTTTAAGACAATAGATGGAAGTGTTCAAGTTGACTTAAAACCTGAAGTTGTAGAGAAAGAGAGCCAAAGTGTAGTGATAAACAAAGATGGAGGGGTTCAGACTGATGGAGTAGCATTGATAACAGAGGAAGATGATGAAGCATTAGAAGAACAGCTGGAGGGCATAAATCAGGAATTAGAACTTGAACGTTTACAAAATGCTTCCTTAAAAGAAGAAAATAGAGAATGACGATCTGCAATTGAAGGACTTGAAAAGAGTTATAAGGGACTTACAGAAGATGCAGGCGAACGAGAAGAGGAACTAACCAAATACAAACAAGATAAAAAAGCAATGCGGGATAAAGTTGATGAACAACAGAAAACTATATTTGATCAATACATGATAATAAGAGAGCAAGGAGAAGAAATTGAAGCTACTAGGAAAGATAATGAAAGTCTGCAAGCACAAATAATAGAACTTAAGAGTAGGTTAAAGGACAAGGAGGATAAATTAATTGAATTGAATCAACAATGGCAAGCTAGCAAATTAGTGGCTTTACTTAAATCACAGACTGATAAATTGTGTCAGGCTAAAGACAAAAATACTGAATTAGAAAATAAAGTCAGTGACTTAGGTCATGAAAACAAAGCTCTACGATTAAGTGTGAATACATTGACTGCTCAATTGGGTGAAATGGAGAACTTGGGGAAGCAATTACAAAGTGTTCAAGAATCTAAACAACAATTGGAGATTGATTTAGAAGGTCAATTGAAAGCTGACACTAAGAAACTACAGGAAGCAAAAGAAGGTTAATTGGCTAAAAAGGCAGGTGCAGTGAGTACAGTATCTACTGCAAAATCAACTCTTTCAAAATTACGAAACTTGCCCAATAAGCTTTCTAGGGATAAGGGTCTCAATAACTTTTTATCTGGGAAAAACGAGGAGTTAAAAAAAGGTTTTCCTGAATTTAAAGAGAAACACTTTTGCCATAACGTGCTTAATGAAACTATAAAGTCTCTATCAAATCAAGATGATGGCAAATTTGAAAGCAGTAAGCTGCTTGAATTATTAGAAAGTAATTTGAAACAATCCGCAAGGGAGATCATAGAAGCTAAGGTTAAAGAAGTTGTCAACGAACATTGTAACATTGGAAAAAATATGGGTAAAGAACTACGAGATGACACGTTAAAAGCCAAGTTGTCACCTTCTGTTAGAAAATGCGTAAAAAAATTAGAATTTAACAAACAAGAAGGGGTAAATAAGATTGTAGACTCTATCTTGCACAGCTTTAATAGCAAGAATAATAATAATAACGACTCAGGAGAATTGCTTAAAGAAATTGTTACAGGAAAATTAACAGAGGCTAAAATGAAATGTTTTTCAAATAAGATTCAAGAGTTACAACTGGCATTAAGCATAAGAGATAAATTTTTATCTCCAGATCAGGGAATGTGTAATCAAACTCAAGGAGGAGTAAACGAATATCAATTAACAGAAAAAGCTAAAAAAGAACATATACCTAATTCCTCTATGAGTTCCCCTAATATTGCAAGCATACATTCATTGAACAGTCAGAAAGCAGTTAGAATAGGCTCTTAGCATAAAGCACCAGCTCCTCTTTTGTTAAAGTGTAGGAGCTATCTTCCCAATGTTGTTTTAGCAATTCCAAGTTTCTACCTAAACTTTTTCCTGGCTGGTGACCTATACTTATTAAATCATCGCCAGATAAAGGAAATTTTGGAATATTGAATGTGTTAGCAAATGAAATGTATTCATCAACATTTTCTCCAGACTCAACACCACAAATTTTCACTAAATCACAATATAATTCTCTACCAAATAAAGATATGTATTTTTTTTGCTCTTTTTCTGAGAGTTCTGTTTTGATATCGTTGGATAGTAAAAATAGCAGCTTTTTCTTTTGCTTGTTTGAAAGACGTAGAAACATGATTATATATTCTCCAAGACTTAGCCTGTCATTTTTTTTAGTAGTCCTAAGGAGTAACGCTAATTTTACTAGCGCATCAGTGCCGAAAAGAAGTGACGAAGACAGAATTTCGCATTTTACTTCTTTTGGGATAATCTTTTGCAAAACATCAGATTCTTGCATGCTCTTAAGTGTTGGAAAAGGATCATTGCACTTCAGCAATTTAAGTATTTCATCTCTTATTCTCTCTCCAGAGAGGTTTTGGATCATATGCGAATGCTTTTTGCATACGCTTAGTATTTCATCACTCAAATCTCCGGCACATATTTTTGCATGAAAACGAAATGCTCTTAAAATACGTAGATAGTCTTCTTTAATTCTATCTTCAGCGTTGCCTATAAAGTTTAACCTTCGCGCCTTTAAATCCTCAATGCCACCAAAGTAGTCATATATATGGCCATGCTTATCTGCATATAGAGCGTTAAATGTAAAGTCACGCCTTGAAGCATCAGCTTGCCAATTATTAGTAAATTCTACTTTTGCATGCCTACCATCACATTTCACATCATGCCTTAGTGTCGTAATTTCAAAAGACCTCTGATTTAGAACCGCAGTGATAGTTCCATGTTTTAAGCCAGTTGGAATAGTTTTTATATTACGGAGTTTTAGCGCTTTAATCGTTTGATTGGGAAGCAAATTAGTAGCTAAATCGATGTCGTGGACATCACGCTGCAAAATTGAGTCTCTCACACACCCGCCGACAAGCCTAGCCTCACCACCAAATTCCTCTATGGCATCAATAATTAAACTAGTCTCATGGTCAACTTGCATTTAGGTTAGTACGTACTGCAAGTTCATATTATATGAAATGCTTGCAAAAGCCCTATATAAAAATATACAGGGCTATTAAGATTTTACAAGTTGTGGTGCTCGTTGTTGATGAAATGGTTCTGCCATCGATTCCGTACCACATCTTAGTAAACTTGAAGGGTTTTGCTGCTCTATGCGCTGCTTTATATCACTAACGCACTGCCCTACAACATCACCAATTTTTCCATCAGCATTTTCTGCCAATAACTTATCAAATCCCTTTTCAACCTCTGCTCTCTCAGAGATATCCTTTGAAAAGTTACAATACTCTAAGATCTCGTCTAGCTGCAGTTTTTTTGCTAATAGGAAATCTTCTTGTTCTTGCTCTTGTTTAAGTTTGGTTTCCTCTTGCAGTTGTTTTGCTAAACTTTTATTTCTATCAAGCAATGGTTCGAAATGCAATCCGCCTTTGTTTATTATATGCACAATACTACTATCATCATAATCAACTTTATTGTATTCACCTGCACTTTTTGAACCTGAATTGTCTATTAATTCATGCAAAGACAGATCTTGGTTATCAACAGTCTGGTTCTCTATAACATGTAGCTTTACCTTATACTTTTCACAAAGTATTCTGCCTTCAACGTCAGGATCACCCCACCTACTGTTACGCATAATGTCTGCTGTATAATCATCTACAGTTTCACTACGGTGCTGGCCATTGTTATCATGACTATTGACAATTGCATTTGTAAACCACTTTGGTGAATTCTTTTGCGCAAATTCCCTACAATCATTTCTTAATTTTTCGGCAGTAACTTGCTCTCCTGTCTGTTGTTCTAGACTTTGCCTGAACGAGTCAAAAAAACAGCTTCCATTACCAATTGCTTGTCCTACATAGAAATTGTCAGGGTAAGGGTTACTATTTAAAAGAGTTATTTCTTGCCCTGAGATCCTGGGCCTTTTTATTCCAACCTCAACATCATGAAAGTCACTTGGTAGTTTCCGTTTCTTAGCTGTAGTCATAGTTTTACCTTAATTTAAGCTATATATTACTATACCAACAAAATTGTCAATAAGCGACTAATTAAGTATAGCAGAAATTTTTAAATTATGCAATAGTTATAATTTTACATAGCAAATATGAGTTTTAACTGCGGTATAGTTGGGTTACCAAACATAGGAAAATCAACCTTATTTAATGCGCTTACAGAGTCAAGTGCAGCCGAAGCTGCAAATTATCCTTTTTGCACAATCGAGCCAAATATAGGCAAGATTTCGATAAAAGATCAACGTTTGAAACAAATCGCAGCAATTGCAGGCTCAGAGAAGGTAATCTACAACCAATTAGAAGTTGTAGATATTGCAGGTCTGGTAAAGGGTGCGAGCAAAGGCGAAGGGCTCGGCAATAAATTTTTAAGCCATATCAGAGAAGTTGATGCCATCGTTCATCTGCTCAGGTGCTTTACGGATGACGATATCAGCCATATACACAGTAAAATAGATCCAATATCAGATGCTGAAGTGGTAGAAATGGAATTAATCCTAGCTGATATTGATAGCATAGAAAAAAGGCTTCCTCAATTGGAAAAGAAAGCAAAGCAAGGTGATAAAGAGCTAAAGAGACAACTTGAATTAATGCAAGAGGTATTAGCTACTTTAAAATTAGGTAAACCTGCAAGAAGTTTGGAGAATATCAATGAAGATGAGATGAAGTTGCTTCAATTGCTGACAACAAAGCCCGTTATGTACGTTTGCAATGTTGAAGATACAAATGTTATAACTGGCAATGAATTATCTAAAAAGGTAGAGAGAATGGCAGAGGAAAATAAAAGCAAATTTTATTGCATTTCAGCAAAACTCGAAGCAGATATTGCAAATCTTGATAGTGAAGAGGAAAAACAGAGTTTTTTATCAGAATTTGGCTTACAAGAATCAGGCCTTGATGGAGTAGCGCGTATTATGTATGAAGTGCTGAGTATGATAACTTTCTTTACTGTGGGCCCCAAAGAAGCACGGGCATGGCCAGTAAAAATAGGGTCAACAGCCGATAAAGCAGCAGGTGTAATCCACACTGATTTTGAGAAAGGCTTTATAAAAGCAGAGACAATAAGCTTTGCAGACTACATAAAGTATGGAAGTGAATCAGCTTGCAAAGACGCAGGAAAAATTCGCTTTGAAGGCAGAGATTACATCGTGCAAGATGGTGATATAATGCACTTTAGGTTTAATGTGTAGTTTATTATGCAGCCACTTATTTAAAGTTAAGTTTTCTGGATCCCAGTGTCTGGGCACTGGGATGACAAGAAAGGGAGCACTGGAATTTTTGTTTCAATATTTGTACATTAGCCATGCATCTGAACAGATACCTCCCCTAAACGGATACACTGTAGAAGGATAGTTTCTTCTCCCCAGTAAAGACTAGATTCCAGACTGGAATGACAGCAGTCCTACGTCATACCGCGATTCATTCCATAGCTGTACGAACATTCATTTTTGAAGGTAAATTGCACAGCAAATGGTCAGTGCTTGGCACTGGGATGACAGGAGAAGGAGGCTACTTGCATGACACCATTCTTTTTTCTGGATCCCAGTGTCTGGGCACTGGGATGACATCCTCCCTAGCGGAGATTGCTCTCAAATCACAATGTTCGTACAGTAAGCACTGACCACTTTGCTTCAATATTTGCGATGCCCCTGAACAGATACAAAAAATCTATTGTTTTTTTATAAATTAAATCCTAAGGCATTTTTTACTGTAGATTAATCATTTGATTATAGTATCATTTTAATTAAGCTTATGCTTGGGATATTTATGAAAAATATTTTATATTTTATATTATTAGCTGTTGTATTCGGATCACTGAGCCTATTTGCTGTAGAGCAATTTGAAGAAAAGAAAATTGAATCAGTTCATAAAAACGAAAATGTAGGTGTAAGGAAGCAAGATAGCACAAATCAAAAAGATGAGTTAAAAAGCAACGTCGATGCTAAACAAACACAAGAGGCTGAGAGCAAAAGATTAGACGGCACTACCGATAAAGAGAAACTGCAACACAACGAGAACAAAGCTTTCGTGGTTGAAAAAACTATAAGTGAAGGTGAAAGGATTGATAAAGATTTGCCAAATGACCAGCTAGAAGGAAGCACAGACAAATTTGCTCAAAATTTACCAAATGTGGCCAATAAAGAAGTGAATAAAGATTTGAAACCAGAGCCTTTGCCTTTAAGTGCTGATTTAAATGAGAATACAGCTAACCCGCAAAAAAATCTACAAGCTGATCAGAAGATTGATATAAAAGATAATGAACTTTCAAAAAGTGATGCGAGTCAATTATTAGAGGGAAAAAAAGAAAAAGTAGAGAATCAGTCTGAAGAAAAAAAAGTGAAAGAAACAAACAGTAATTCCAAGGACCGCAATAGAGTAAAACCTATAACTAAAAAAGATGAAGAAGAGCAAAGTGAAAAGAAAAGTTTACAAAAATGGACAAAGCTAAACAGAGAACCAATAAAAGAATGGGGTCATAAAGACATACAAAGCAAGTCAATATATAAACGACAATATGATAGCCTTAATGAGCATCTTCCTACAACTGTGTTTATTGATGATTACAGTAAGCAATTTTTTTACTGCATTAAGAAGAACAACTTAACTTGCTTAAGAGGAGTAATAAGTAAGCTAGAAAAAATTGGATTAACAATTCAAGAGATACTAAGGTTTAGAAATAAATTGGGTGATACTCCTCTCATTTATTCAGTTAAACAAGGTGAGGTAGACATAGTGCGCTTTCTCTTATTACAAGGTGCTGATCTTAGAGTAGTTAACAATAATTTTCAATCCCCAATTGATATAGCAATCGAAAAAAAGCAGATCAATATAATAAATGCGATTGCCGAAATGATGCCACATCTTTTGGAGGATAGAAAAATAGACAATAAAGAAAGCTCAGCAATGTACGATTGGGCTGTGAAAACGAAAGAAATACAGTGCGATAAGCAAGATGATTAGATTTTTGATATTAATTTTAGTTGGTCATTTATGTTATGGAAACGAAACAAATGATGAAAAAAATCAGATTAGTGATTTTTTAAACGCTTTGCGTGATGCAAAATACGTATCTTACAGTAAAAAAGACTTTGCTGAATTTTTGGTGCAGTGCCACAAAGAGGGCGTGCCAGAAGATTTTAAGAAAGGTTTTGGTTCTAACTTAAATGGAGCTAATTTTAACCAACTGTACCTAAGTAAATCTGTTTTTGATGGAGTAAGTCTGATTGGTGCCGATTTTTCTAACACCGATTTATCCGATGTGTCTTTCATTGATGTTGATTTACGTGGTGCTAATTTTTCCAATGCTAATTTACATGGCATTAAAATAAAAGGTACAAATTTGAGTTTTACAAAATTTGTTTCTGCAAACTTAACAGATATCGTATTTGATCAGTCTAATGTTAGTTATGCTGATTTTATCAGTTCCGATCTCAAAAAAGTAAGTATGCACAACGTAATTGGTTTGCATACTAATTTCTCGAATGTGAAAATGAATTTCTCCAACTTATCAAACTCGAATGTTAGCCACGTAAATTTTAGTGATAGTGAAATAAACGATACTGTTATGCAGAAAAACAACCTTGATAATGCAAGTTTCTTTGGAGTGGATGCATATAAATTAAAGATACAATTTTCTTCATTAAAAAATGCTAACATATATGGTGCAGAGTTAAAAGAATCAGACTTTACAGGTAGCAATCTTTCCGCTGCCTACCTTAATTCTTCTATCATAATTAACAGTAACTTCGACGAAACTAATTTAAGCAACACACAAATTTCCTATGTGAATGACGATAATTCAAGTTTTGTTCAATCTATACTAAATGGTTCCAAGATAAAGCATACATATGTTTCTGAAGCAAATCTTCAGGATGCTGATTTATCCAATATTGATTTTAGTTTTAGTGAACTGCATCAAGTTAATGTCTCTAATGCTGACATTCGTCACGGAAAGTTTCATAATACTAAAGTTGCGAATTCTAACATGAATGGCTCATTTTTTGACCATTCACTATTCACCTCTGCGAAGATAGAAGATTCAGACCTTTCTACAACTTCAATGTATAAGATAAAAATCCAAGACTCTCAAGTTTATAACAGTACACTTTCTCGCCATAATATTGATTCCAGTGAAATAGAAAATTCAACATTCTTTAATTTATTAGCTGATAATTCGAGTTGGTCCAATTTAAAAGTAACTAATTCAAATTTTATTGAAAGCGATTTCAGATCTTCTTTGCTTCACGCTAATGCCTTTAGGAAAACTAGTTTTTTTCTTAGCAATTTGAGTAATTCAACAATTAGTGATATGTCTTTTCACTCTTCAAGCATATATAAAAGTTCAGTTGCTGATGTTCACTTAACAGGTTGCAAATTTGATAATTCAATTTTGATTGACAATCAAGGGCAGGAGAAACTCACAGGTTCAGAAAATGCTATAACTTCAATTGAAGATTTGCAAGAGAAAATATCACAGGGTGAAAAATTTAATGTAAATTATTCTTACTTTGAATTTAAGGATATGAATTTAGAAAATGCTGATTTTTCTAATTCAACATTGAGTAGAGCAAAGTTTGTAAACGTTAATTTGAATAAGGCAAATTTTGAAAAAACCGATTTGCGCTATACTGTCTTTGATAACTCTTCTCTTATTGGCACCAACTTATCAAATTCTAATTTAGAAGGTTCTAGCTTTTTAAACTCTGATCCAAAAAGCACCATGTTAAAAAATGCAAAGAAAAATGACCGTAAAAAGTGAGGGCGTATTATTGGTTCTATCCTCCCCTTCTGGAGCTGGAAAAACTACTATATCAGCAAAATTACTTGAGCAATCAACTAATTTAGTTAGGTCTGTTTCTATGACTACACGCAAGCCTCGCCCCGGCGAAATAAATGGAAAAGACTATTTTTTCGTTACCGAAGAAAAATTTCACGAGTTATGCAAAGCTGGCCAAATGCTTGAATACGCCAAAGTTTTTGAGAATTTTTATGGTATACCAAGAAATTTTATAGAGCAAAACTTAAGCAATGGAATAAGCGTTTTACTAAGCATAGACTGGCAAGGAGCATTTCACTTATTCAAGCTCATGAGAAAAAAAGTTGTGAGTGTTTTTATACTTCCCCCTTCAATGGAAGAGCTTAGGTTGCGTTTGCAAAAGCGTAATAGTGATGATGCAAGCGAAATAGAGCGCAGATTAGCCGCAGCTCAAAAAGAGATAAGCAAACGTGATAAATATGATTATGTAATAATCAATGATGATATTGATAAAAGTGTAGAAGAGATAAGCTCCATACTAAATAAAGAAAGACTTAAAAAACTAAAAGAAAAACCAAGTCTGGAAGACTGATAAAAACATCAATTTGGATATTTGCAGCTATAGTTTCTTATCCTATTTTAGCCAATAGCACGTTTCGCAGTTTAGCTATATTTATTATTTTTTAAGACAAAATGGTTAAAATAGTAGACAACTGTTCAAGTGAGGTTTAACTATGACGGCAAATTTTCTCACAGAAATTAATTTTCTGCCTTTCCACCTATATTTTGATCACATATACAACGTTTAGCTCAATTTAAAAGTCAAACTTCTTGGTTGTTAGTTTAGTGCTGACAACTTAAATAGCTTTTAATATTGAGGTTTTAGTATGGGTATAGATATAACTGCACTAACTACTAATGCAGATAAATTAGGTGAATGCATAGATAAAAATAAAAAGCAAGAGCAGGATAGAAAAGACGAGCAATTGTATGGCATTATAGAGAGAAAGGTAAAAAAAGAAGAACACAAGCGTGAAAAACCAAGAGGTCAAGATGGAACCCTCAAGAAGTGTAAAAGGTTATTTGAAAAAGATGCTAGTCCTGAAGTATTAACTAAATTAGAAGAATCACTTAGAGAACAAGAAAAATATTATAGGTATTATGTCCAATGCTTCCTTCCAGTGCTAGATAAAGCAATAGAACGATCGAAAAAAATATCAAATGAAACAAAAGAGCGAGTAAAGCAAGCAATTTCAGAAATTACTTATAATAGCAGATATTGTTTTACCCACAACCGTAGGGACAGCGAAACAGAGAGTGGCTACGGCAGTGATGTTGAAGATGATCATGAAGTAGAAATAAGCAACGAAATAACAAATAACAATGCTCTACTACTAAAAGCGATCAAAAATGGAAATAACAGGAAATTTAGAAAATATCTAAAAGATTGTACGGATATTAGCAGCATAAAAGCTGAAGAAGGGAAAAATATTTTACACCTCATTGCGTCGTTGGAAAAGAAACAGAAATGCAAGTTTCTGGGTACCCTAATAAAAACGGTCACCAAGGAAGATTTAGCACAACTTGTTGATAGTGAAAATCAGGACGAAAAAACTCCTCTTCAGGTGGCACTAATTAACAAGGTAACAAAAGAAAAACATGAGTCTAATACAATTCGAAGTAACGATAACACACTTAAGTTTCTTACAAAATTGTTAGAGCATGGAGCCAGCTCTGATAATTTAGAATTATCTACAGAAGAATTACAAAACTTAAAAGAGGAGCAAAAGACATACTACCGTAATTTCTTAGAAAAATTAGCAGAGCAAGGAAAGAAATCTAAATTAAAGCCAGAAATAAGAATCAATACAGAAGCAAAAATTAAAGAAATTATACCACATACCATAAATACTCCAGATAGTAATGATAATTATCTATTACATCCAGTAATTAAAAATAGTGATAAAAAACTTTTTAAAGAACTATTGGAAAAAGGGGCGGATATTAGCCTTAAAGACACAGATGGTAATAATGCTCTACACTTAATTGTTAAACCTGAAACAAAACAAAAACTTGAACTTCTCAATATATTGCTAGAAGCAGGTCAAAAAGAGCAATTTATAAAAGCTGTAAATGATAAAAACAAAGAAGGGCAAACACCGCTCTATCAACTACTCCAGCGCATACAAGAAAAGAGTAAAGAGCCTTCATTGAAAAATAAAATAAAAAATGTAGTAAAAAAAGAATTTAAGGATACTGGCAGGTATAAAACCTTAGAGTTATTTCTACAAAATGGTGCAGATATTACTGTGCAAGATAAAGATGGAAAAAATGCTCTGCACTATATTGCTTCATTCAAAGGAGAACAAAAAGTTACATGTTTGGAATTGATTTTAGGTTTAGTAAAAAATGGAACAATATCTAAAGATAAATTAGGTAAAGCTATAAATGCTAAGAATGGAGAAGGGAACACACCCCTAGAATTGGCATTAAAGAAAAAAGCAGAAAAAAGAAGTATCGAACACCTATTGCAAGGAACAATTTTTGATACAGCAACTGCTTATGACAATACAACAAAATTTTGTACAATGCTGCTAGAAATAGGCGCTGATCCCTGTTTTCTGGAGCTGAAAGATCCAAAATTCCATACTAAAAAGTACTATTTAACTTTACGAGATCTAAAAGATTATTCAGGGACTCCACAGAAAGCACAGGAGAAAGCTAAAGAACTAAAAGAGAAGCTTGAAGAAAAATACCACTGTGGAACTGCTTCGAAAAAATGCAAGTCTGGCATTAAAAAGCTAGGTTCTGCTATAAAGAAAACAGGATCTGCTGTAGCAGGATTCATAGATCCAGCAAAAAGGACCCGCGAATTGTTAGCAATCACGATAACGATTACTGTTATTGCAATGGTAACATTTGCTTTCTTTCAGGGTCAAATGGCAATTGGAGCAGCCATTCCTATCATAGCTACTGCTGGAGTTATATGCCTTACTTTAACTTTAGGATTTAGTGGTATTAAGAAACTTTTTGAAAAATCAACCAACAAAGCACAGGACACATTTAACGACAAAAACCGCTCTAATTCAACAACAGAGCAGAATCAAGCTTCGAAGAACCTTGTTAATAATGATCAACAGAATTTAAGGAATGAGACTAAAAATCAAGCAGTACAAGAGTCACCAAATCAATCAGAGCATACTGAGAGTCCTCCAGACACTAAAATGAGTGCCATATCAATAATGAACTCGTTGAAAAATTGTGTAGGGATAGTGTAACTAGTAAACCCTCTTCTCTGGCGCTATGAAATCAATCTCACCGCTCAGAGTTTTTTCAGCCACTTTTTTATAATCAATTTTTACGTTAATTTGCCCTTTCTTTTCTTCAAGCCACGCTATAGTGTGCTTCATCCAGTTTTTGTCATCACGTTCAGGAAAGTCTTCACGAGCATGGGCACCTCTGCTTTCCTCGCGATTAGCTGCGCATTCCATGGTAATAACCGCTTGTGGGATCATGTTAGCAAGCTCCAGTGCTTCAACTAAATCACTATTCCACATCATACTGCGATCCTCAAGTGAAATATCAGGCATCATTTTTGCTACCTTTTTTATAGCTTTTTTGCCTTCTTCTAAAACTTCAGCAACACGGAACACTGATGCGTACTTTTGCATAGTGTTCTGCATTTCGCTGCGTATTTTTGCTACTTTTAGCCCACCGGAGGCAAATCGCATTTTATTAAATCTATCTACTATCCAGTCTGTGCAGTCTGAATGCAATTTTTTATGTGGTGTACCGGATTTTAGTTTCTCTCTTGCTCTGAGCGCTGCAGCTCTACCAAAAACCACAAGATCAAGAAGCGAGTTAGAACCAAGTCGATTTGCACCGTGCACAGAAACACATGCAGCTTCTCCAATTGCAAATAGTCCATCTACCACTTCTTCCTTACCTTGCTTCAGCGTGATCACTTCTCCATAATAATTGGTTGGAATGCCACCCATGTTATAGTGAACAGTCGGAATGACCGGTATTGGATCTTTAGTGACATCAACTCCAGCAAAAGTTCTTGCGGTTTCGCTGATGCCCGGCAATCTGAGTTTTATTACTTCCGGATCAAGATGCGCTATAGTTAAATACATATGATCTTTTTTTGGTCCAACCCCCCTTCCCTCTCTAATTTCAATTGTTATTGCGCGACTTACCACATCACGGGAAGCTAAATCTCTTGCTTTTGGTGCGTAACGTTCCATAAACTTCTCGCCCTGAGAATTAACGAGGTACCCCCCTTCACCACGGCATCCTTCTGTCATCAGGCACCATGAGCCATATATTCCTGTTGGATGAAATTGTACAAATTCCATATCTTCAAGTGGTAATCCAGCCCTTACTACCATGCCATTACCATCACCTGTGCAGGTATGCGCACTTGTTGCAGAGAAATAAACACGTCCATATCCACCTGTTGCTAACATCACTCTATGCGCACGAAATCTATGTAATGTGCCGTCGCATAGCGACCAAGCAAGAACTCCGCAGCATGCTCCGGTTTCGCTATCCATAATTAAATCAATCACAAAGTATTCAACAAAAAATTCAGCGTTGAATTTAAGACACTGCTGATATAGAGTGTGAAGGATTGCGTGCCCAGTCTTATCTGCTGCCGCACAAGTGCGCTGCGCTGATTTTCCTTTACCAAAGTGAGTTGTCATTCCACCAAAGGAACGCTGGTATATTTTGCCATCTTCTGTACGAGAAAAAGGTACGCCAAAATTTTCAAGTTCAATAACAGCTTTAGCAGCGTTTTTACACATATATTCTATTGCATCTTGATCACCAAGCCAGTCTGAACCTTTTATTGTGTCATATGCATGCCAGCGCCAATCGTCTTCACCGATATTACCTAAAGCTGCACTAATTCCGCCTTGTGCTGCAACTGTATGACTTCGTGTAGGGAAAATTTTAGAAATGCAGGCAACTGAAAAATTAGTTGCAGCCATCCCAAGCGTTGCTCTGAGCCCTGCTCCACCTGCACCTACTACTACCACATCATACTCATGTTCTATGATCTCATACGCTGACTTATCCATATTTACTTATTTTATCATTACAGGCTTATGATATCACAGAAGTAGAAAAAATCTATACAAGTTTTCTATAGTTAAGACGTCATGCCGCCGCGGCGCTAACAAGTAGCGGGATGACGGTTGTCGGGGTGTCATGAAAGTAGCTGACACTTGGGGTCTATGTTTTTTCTGGTCACACGTACAGCTGTACGAACATTGTGCTACTAGTAGGGTGTCATGCCAGTGCTTGACACTGGCATCCAGGAATTTTATTAAGTTGGTGAGTATAAAAGTAGCTGTTTTATGTTAAAATACGACGTTTTCGATGAGATTATATGGAAAACTGGATTCCAGTGTCAAGCACTGGAATG
>NODE_2_length_33391_cov_6.536507
AAGTAATCCTTACCTTTTAATCTGCAGATTGGCGAAAGCAAATACAATAGCTTCACTATCATGATAAGGGAGCTGGCGGAGTTTGTCAAGTAAGTTTTTGTATTTTAATTTTAGAATTTTATAGGCTTTTGTTCTCATGAAAATTATGTTCTCATGAGTAAATTAATGTTATCCTTTTTTGTTGATCTAAAGTTTCTTATGTTCATACACTTACGTGTTCATAGTGTTTATTCGCTGCTTGAAAGCTCGGTTAAAATTGAGGAGCTGATCGGCCTTTGTTTGCGAAATAAAATGCCAGCGGTTGCAATTACTGATTCAGGTAATTTATTTGGTTCACTTGAGTTTGCAGAATATGCGGCAAGTAGGGGAATACAGCTAATAATAGGATGCAATATTATAGTTAAACATTCAGAACAAAATTTACCTATATTATTGCTTGCAAAAAATGAGCAAGGGTACACTAATTTAGTCACTTTGGTGAGTGAGTCTTTTAGAAAGCGCAAGAATAACAGCGATATTCCTTACGTTGATTTTGATGAGCTATTGAATTTAAGTACGGGTCTGATCGCTTTAACCGGTGGATGTTTGGCTCAACCATTGTTGGGGCAAGATAAAGAAACGGTTGAAAAACTGCTTTCAGCATTCAATGGTCATTTATATGTTGAATTGCAGCGTCATGGGCTGAATAAAGAGCTAGAGCTTGAAGAAGCTTTGATAGACTTTGCTTATCAGCGCAATATACCACTAGTTGCAACGAACGATGTGTTTTTTCCAAATAGGTCTGACTATGAGGCTTATGATATATTAACGTGTATATCGGAGGGGAGTTATGCCCTGGAGAATAACAGAAAGAAGTTAACTACCGAGCATTACTTCAAGTCTGTGGCAGAAATGGAGGAGCTGTTCAGCGACATTCCCGAAGCAATTCATAACACTTTAGTGATAGCTAAGCGGTGCTCTTACATGCCAAGAAGCAGGCAGCCTATTTTGCCTAAATTTCCTTGTCGAGAAAATAAAACTGAGAATGAAGAACTGAGGGAGCAGGCAGTTGCAGGATTAGAATTCCGTATTGCGAATGAGACAGACATAGACCTTAAACAATACTACGATCGGCTGAATTACGAACTGAGTGTGATAACTTCGATGAACTACGCTGGCTACTTTTTGATAGTTTCTGATTTCATTCGTTGGAGCAAAGCAAATGGCATTCCAGTTGGTCCAGGAAGAGGCTCTGGTGCTGGATCAATTGTTGCTTGGGGCTTGCAGATTACAGACCTTGATCCAATAAAGTTTGGCCTAATATTTGAAAGATTTTTGAATCCTGATCGTGTATCGATGCCTGACTTTGATATCGATTTCTGCCAAGAGAAAAGGGACCTGGTTATTGATTATGTTCAGAAAAAGTACGGTTATGTTGCTCAAATAATCACTTTTGGAAAATTGCAAGCAAGGGCAGTATTGCGTGATGTTGGTAGAGTATTGCAAATGCCTTACTCTCAAGTGGATAAAATATCTAAAATGGTTCCATTTAATCCAGTAAATCCTGTAACTTTATCACAAGCGATAGAGTTTGATCAAAACCTGCAGAAAGAGCGGGATAGTGATGAGGTAATTGCAAAGCTTCTTGATATATCGCTAAGGCTCGAAGGAATATATCGTCACGTTTCAACTCATGCTGCTGGAATTGTAATATGTGATCAAAAGTTGGAAAATTTTGTTCCTGTGTACTACGATCCAAATTCGGCTCTGCCAATCACTCAATACAGCATGAAATATGTGGAGAAAGCTGGGCTAATAAAATTTGATTTTCTTGGGCTTGGTACGCTAACGCTAATAGATCATGTATGTCGTTTAATTAATCGTGATAGACAAAAGATCGATATTTCTTCAGTTCCTTTAGATGACCAAAAAACCTATGAGATGCTCTCAAGCGGTGATTCAATTGGAGTGTTCCAGCTTGAAAGTTCGGGAATGAGAGAAGCTTTAATTAAACTAAAACCGGACTGTATTGAGGATATTATCGCTTTAATTTCCCTTTATCGTCCAGGACCTATGGATAACATTCCAACTTACGTTGCAAGAAAGCATGGACTTGAGAAGCCAGATTATATTCATCCGTTACTTGAGGAAGTATTAAAAGAGACATTTGGGGTAATAATTTACCAAGAACAAGTGATGGAAATAGCCCGTATTCTTTCCGGGTATAGCTTAGCGGAAGCAGATTTGCTGAGACGTGCTATGGGTAAGAAAATCAAGGAAGAGATGGATAAACAACGTGAACTTTTCATCCAAGGGGCAACGAAGAATGGCGTTGATTACGACAGGGCAAGTTATATCTTTGACCTTGTTGCAAAATTTGCTGGTTATGGGTTCAATAAATCTCATGCTGCAGCATATGCGGTGATATCTTATCAAACGGCTTACCTTAAAGCTAATTATCCATTAGAATTTTTTACAGCACTAATGAATCTGAATATTGATGATAGAGATAAACTGAATTTATTTTATCATGCAGCAAAGTTTAGTGGCGTTACCGTTCTTCCACCTGATATAAACAAGTCTCAAGCTGAATTCTCAATAGAGGATGAACGCATACGTTATGGTATTGCTGCCTTGAGGAATGTTGGTTTTTCTATAGCGGAAGGAATAGTGAACGTACGTTCAAGCGCTTGTAAGGACATATGGGAATTCATTCAAAATTCAGGTCATATAATAAATAAGAGAGCGCTAGAAAGCCTGATTAAATCCGGAGCATTCGATAGCGTGCATAAGAACAGAAAGCAGCTATATGAGTCAATGGACACGCTGATTTACTTTGCAAATAAAAACAAACAGGATAGAGAATCAAGTCAAGCTGCTTTGTTTGGTAGTCTTGATGTCCTCAAACCGAAACTTGAGAATGTGGAAGATTTTGATGAAGAGGAAAAATTAGAACATGAGTTATTTTCACTAGGATTTTATTTAACTAATCATCCGCTTGAAAAATTTAGAACTCTTCTGGAAAAGTTAAATATTGGGTTTATCGGAGAAAATAGAACAGCAAAAACTGCTGGGGTAATATTAAATGCACGTATGAGAACTTCAGAGCGTGGAAGGTTTGTTATCCTCACACTTTCTGATCCCCATAACGTTTCTGAAATAGCATTCTATAATAATGAAATAATAGAAGAAAAAAGAGATTTATTTTCACCAGGAACATTTGTGATAATTGATCTTGAAGCTTCGGAAAATACAACAAGATTAGCAGGCAAGGATATATCTGAGTTTACAAAAAGAGTCACTTCTACAATAAAAGAATTAGTTCTCACCACTGAGTGCACGGATTCGCAAAAAGCCGCTATGGAATTAAACACAATATTGAAAGATGAAGGCAGAACCAAAATAATGCTAAAACTTCTTCTCGAAAAACATAAAGTGAGCATCTTATTACCAGGTGCATACTCAATTGCTCCTCAAGTAATTTATGAAATATCTAATTTAAGCTGGATTAAAGGCGTAGAAATTAATACAAATAACTTGCTTATATAAAAAAGCTTTATATAATGAAATATTTAATCGGTATTAAAGGAAGATATAGTGAATCTTTATGAATTTACTTTTATAGCACAACAAGGATTGTTACAGCAAGAAGTAGAGGAGATGGTCCAAGAGCTAGCTGTTTCATTGAAAAATATTAAAGCAGATATTATGTTCCAGCAAATCAGGGATATTCTGAAAAAAGGAAATGACAAGCTTACAAAACAAGAGTTAGAAGTGCGTGCTGAGGACATTAAAGAAAGTCTAGTTGCTTACTCTGATTTCTTGGAAGATCTTACAAAAATTTTATGGGTTGAATTAGAAGAAGATCTTTCAAATTTGAAAGAAGTGAAGTCAAAAATCGATAAAGAGTTGAAAGATGACCTAAAAGATTTAGGAATAACGCAAGATTTTACAAAATTTCTAGGAGGCAGTACTAAAAGTGCGTTTATCCATAACGCAGTAAATGCTTTGAAGAGAAATATTTCAGAACATCTAATAAAGATTTTTCAAGATATTTTGAAAGATTTTAGAATAAACGGTCCAACTCAATCGAGCAAAGCGTTGGAAATGCTTTTGAAAAACATTGAAGCATCAGGATTAATCAAGTATGAACATTGGGGTCTTTTGGATTTTGCATATCACAAAAATAAAATGAAGAGCGGTCATTATTGTATAATGTGCATAAGTTCTACTGCAAGCATTCTGGATGAATTTATGCGTAGAATGAAACTTAATGAGAACGTTATTCGCCACTTTCCTGTGCAGGTTGATAAAATTTTTGAAGGTAAATCTCATATGATGAATAAACAAATTGAGGAGCAAAGCGCATAATGATGAAAAGACGAAATAGTTTTAATAATTCTTACGTATCTGTAAATAATAGGACTGGCTTTAGGCGTTCTAAAGTTTGCCCTCTTGCTGCGTCTAAAGATGAAGACATAGATTATAAGAATATAGATTTATTATCCAAGTTTACCTCTGACTATGGTAGGATATTACCTAGAAGATTAACAGGCGTATGTGCAAAAAAACAAAGGAAGTTACGCTTAGCGATCATAAGGGCACGTTTTTTAGCTCTTATTCCTTACTGTACTAAAAAAGTTTAGGTAATTTATGTTGATAATTTTAAAGGAAAATATAAGGACTTTAGGTAAGCTTGGTGAAGTTGTCAAAGTTAAACCAGGTTATGCACGTAATTTTCTTTTTCCACAAAGAAAAGCGGTGAAAGCTACCAAGGAAAATTTAACAAAGCTAGAGGAGCAACGTTTATTACTGGAAGAAGAGAATATAAAAAGATTAAATGTAGCAAAAGAGCTTGCGTTGTCACTACATGATAAGTTTGTGGTATTAATAAAGCAAGCTTCAGAGGATGGTAAAATTTTTGGTTCTGTAACAACACGTGAAATTGCGAAAATTTTACTACAAGAAGGACATGTGATAGATCACCGTAGTTTATCTTTTGGTGGAGTAAGCATCAAAAACTTGGGTGAATACCAAGTAAACGTAGAATTACATAGTGAAGTAGTAGTACCAATTACTATATACGTCGTGAAATCCGAAACAGATGCAAATGAGCTAAGGCAAGTAAAATTGCAAAATCAGAAGTCTGAGCAACAAGAGGCAGAGCAAGATGCGAATAAAGAAGCTACTGATGGTGATGATAGCTGATCAAAGATGATCCCTTGTTATAGTCGTAAAGAAATGTCTGCCATGGCTAAGCTGGTGTCATCCCAGTGCTTCCCTCATGTCATTCCAGTGCGTGACACTGGGATCCAGTTTATTTCATCATGGACATTATTTTATGCTTCTAGAATCCGTTGTCCATTGAATAATTTGCAAATACTTTTATACCTGGATTCCAGTGTCACGCACTGGAATGACACCATTATTGGAGTAAATCAAAAATGATCCCACGCTATAGCCGTAAAGAAATTTCTGCCATGGCTAAGCTGGTGTCATCCCAGTGCTTCCCTCATGTCATCCCAGTGCGTGACACTGGGATCCAGTTTATTTCATCATGGACATTATTTTATGCTTCTAGAATCCGTTGTCCATTGAATAATTTGCAAATACTTTTATATCTGGATTCCAGTGTCACGCACTGGAATGACACCATTATTGGAATAAATCAAAAATGATTCCCCGCTATAGCAGAAAAGAAATGTCTTCCATTTGGGAGGAAAATAATAAATTTAATATATGGCTTAAAATAGAAAAATTAGCGTGTGAAGCTCAAGCAAAGTTAGGAGTGATTCCGAATAATATTGCTGAGAACCTCTCTGGTGCTATTGAATTTGATGTTGAATGTATCAACGAAATTGAATCCATTGTAAAACATGATGTTATAGCTTTTCTAACATATATTGCTAAAAAAGCGGGAGTTGATGTTCGTTATCTTCATTATGGAATGACAAGTTCTGATGTTTTGGATACATGCCTTGCGGTGCAACTGAAAGAGTCCTGTGATATTTTGCTCGAGAATCTAAAAAATTTACTTGCAGCATTGAAAAAAAAAGCTGAGGACTATAAAGATATTGTTTGTGTTGGACGCAGTCACGGAATGCATGCAGAACCAACAACTCTTGGAATAAAATTTGCCAGATTTTATGCTGAATTTAAACGCAATTATCAGAGATTAATTAGCGCGCAAAAAGAGATCTCAATTTGTAAAATATCAGGTGCAGTAGGCAATTTTGCAAATGTTGATCCGTTTGTTGAAGAATATGTAGCGAAAGAAATAGGACTCATACCTGAAATCATATCGTCTCAAGTCATTCCTCGTGATAGACATGCTATGTTCTTTTCAGTTTTGGGAGTGATTGCAAGCTCAATAGAAAATGTTGCTGTTGAAATTCGTCATTTGCAAAGAACTGAAATCGGCGAAATTTCTGAGCATTTTTCCACTGGGCAGAAGGGAAGCTCTGCTATGCCACACAAATGTAATCCTATTTTAAGTGAAAATCTGACTGGACTCTCACGTTTAATACGCAGTTATGTTTTTCCTGCGTTAGAAAATGTTGCATTGTGGCACGAACGTGATATATCACACTCGTCTGTGGAAAGATGCATTGCTCCTGATGCTTGTATAACAATGGATTTTGCTTTAGTGCGATTAACAGATTTGATAGATAAATTGGTGATCAATAAGGAAAACATTGAAAAGAACTTAAATTCTTCAAAAGGTTTAGTTTTCTCACAGCGTGTATTGCTTGAGTTAGTAAATAGTGGTTTGGCGAGGGAAGAGGCGTATAAAATTGTTCAGAGCAATGCAATGAAAGTGAAACAAAACAACAGTGATTTTCTGGCCGAATTGAAACAAGATAAACCCTTACTTAAGGTTATTAACTCGGAAAAACTTGAATCTTTGTTTGATTTGAAGTATTATACGAAACATATAGATCGTGTGTATAATAAGGTTTTTAATTAGGCTGAGTAGCTCAGTTGGTAGAGCAGGAGGATCATAATCTCTTGGTCGGGGGTTCAAGTCCCTCCTCAGCCACTCGAACTAAACTATGTTTAGCAAAGCAGTGCTATTGGTGAAACCCAGTGTCAGTTACTTGGAATGAGTTGTATATCCACTCAGGTGAGGAGACAATGGATAAGAGATTGTGAAAAGGGTTTAGCTTTTGGCCTATGATCTCTTTAAATGACAGAATTTCACTACAAAACTTAACTTTCTTCTATGCAGTTAGCTAAGTCAAGAAAGGTGAATCTATCTCTTGTTGTAAACGCAAGATCGACCACTTTACAATATTGTTCTTTATTCCAACTGAGGTGCTCTGGTAAGTGTGGAATTGATAGATCTTCAAATATTTTTTGCAGGTGTTTTGCAGGTAGTAAATTTTGCTTAATTAAACTGGAAATATTATGCCATTCTTTACAAATAATCTCTTGGATTTTTTGCTGCATAATTTGCTTCTGTTCAAAAGTTCTTACAAATTCGATATTATCAAAGCACTGAGTTATATGTTTTACATCTAAAGTGGTCGGTTTGATAATCGGGTTTTGTATTGATAATATCTTTTCCTGCAAATTAGCCATGGTAATCGTCGTAACAGCAATTTTTTCGCCATGTAGTAAGGAATGATCTCTTGTTACCATTTCCATTGCGTGAGCTATCATATGTTCTCCTTGGCTTGCAGAATAGCTGCCTTTTGATATTACCATTCCAAGTCCTGAAATTAGTAGAACTTCCATAAGTAATAGGACCACTTTTCTACTTCTTTTAGTAAGCGCCGTATACTCTCTTAGCAAAATTTGCTCCAAATCGCGAACAAGTGTAAAAGGTAATTCATTGTATTCTGTGCCAAGCAACAAATGAGATAGTAGCCAGTCAGCCTGAACTGTTGAACGACAAATGAAATCTGCAAATCCGCTTAATGTGAGACGCAGTGGTGCATTGGCAAGTATGTCTATATCTATATATACTGCTCTTGGAAGATGTGCTTTGAACGATTTTTTATATCCATTTACTAATATTGAAGCATTTGCAGAGGTATATCCATTCATAGAAGCGGCTGTTGGGAACGATATATAATCTTTTTTCTCGAGGTAGCTTGCATATTTGCAGATATCGTTAACAGTGCCGCTACCAAATGCAACTATTAAGTCACTGTCTTTTGCTTTGTTTCTAACTAGATTTACGGTTTTAAGAGAGGCAGCTCTGCTTGGTGTCATTTCTCTACCTGATGTCATCCCAGCGCGTGACACTGGAATGGCAGGTGGAGCTGGAATAATTAAGTTAGGAATTTTATTAAGTACGTTTTTGTTTAAAAGTTTTGCTGTATTTTTATCTGCAACTAGAAAGACGTCATTTCCGTGTCGTGTGCATATTTCATAGATATCATCAGCAAGGTAGTAATCTGTTATTACTTCCCTTAGAAAAGTTTGTTCGGTTTGATGTAATATTTGTTTTAAATAGTGCATAGAGTGTTTACAATATAGCAGTATAAGTATTTTAAGATTGACATGAAAATTGACCCTGTAGAGCTAACTAGGAAATTGATCTCTTTTGAGAGTATAACACCAGAAGACAGCGGGGCAATAGAGTATATAGCAACAATCTTCAAAAAGAGCGGCTTTGATTGTGAGATTTTAGAATTTGGTGATAAAGTTAAAAATCTTTATGCGAAATATATAAATGGAGTACCAAATTTGTGCTTTGCTGGGCACGTTGATGTTGTACCACCGGGTCAGTTAAAAGATTGGGCATTTGGTCCATTTAAACCAGAAGTGAGGGATGGAATGCTATATGGAAGAGGGGCCGCTGATATGAAAAGCGGAGTAGCTGCATTTATTGCTGCTATGGTAAATTTGATTGCAGAGAAGTTTCAATTTAATGGTTCGATAAGTGCATTGATTACCAGTGCTGAAGAAAGCATGGAAGAATATGGAACAAAGGCAGTTTTGGAATGGATGAAAAATAAGCAGAAAAAGATAGATTTTTGTGTGGTTGGCGAACCAACCAGTAGTGAGAAATTAGGTGATACCATAAAAATAGGCAGAAGAGGTTCTGTAACATTTGAATTAATTTGCCATGGAAAACAAGGGCACGTTGCCTACCCAGACCTAGCAGACAATCCAATATATAAGGTAATATCGATATTGAGTAAGGTAAAAAATACTACTTTTGATCATGGTAATAAATATTTTCAGCCTTCACATTGCGAAGTTACTACTATCGATGTTGGAAATAATACTAGCAATCTAATACCTGGCTCAGCAACTACACGTTTTAACATTCGATATAACAATGAACAAACACCGGGTGGCTTATATAAGCTGATTGATGAAATATGCTCCAGTGTAACTAACGATTATAAACTTTCTATGCATAGCAGCAGGGACGTTTTCCTCTCTACTCCCGATAGAAATACTGATATTATGCTTGATGCAATAAGTAAGGTTACCAACATTGATGCTATACTTAGCACAAGTGGTGGCACATCTGACGCTGCGTTTATCAAAGATGTTTGTCCAGTGATTGAATTTGGTATAATCAACAAAACTGCACATCAGATAAACGAATGCGTATCAGTAAACGATATACACAAGTTAACAGCTATATATAAGGAATTTATAGAAAATTATTTCAATCCCACTAATAAAATATTGAATCAGGTCAACGTAGTTAGTAATATATCTAGTGGTCCATTGTTAGCTTAGATGTAATCAGATCTCTTGCATAACTGTTGTCTGAATAACAACTGGTGTCATTCTAGCAAAATGTGTCAAGTAAGTTTTTTCGTTTCTATAGCTACTTGGATGACAAAAGAAGAAATACTAGACTTTATACCTTTTGCACTCAAATTCACATAAATCATGAATTATGCACGTTTCACACGAAGGTTTCTGTGCTTTGCAAACATATCTACCATGCAAAACTAGCCAATGATGAGCATAAAGCAGGTATTTTTTGGGAACCACATTTAAAAGAGATTGCTCTGTTTTAAACACATCTTTTTCTTTCACAAGCCCAATTCTATTGCTCACTCTAAAAACGTGAGTATCAACTGCCAATGTTGGAATGCCAAGCCCCGAATTTAAGAACACATTAGCGCTCTTTCTCCCCACTCCAGGCAAAGACACCAAATCATCAAAATTAGTAGGTACTTTGCTGTTGTATCGTTCTACCAATATTTTACTAAGCCCGATTATATTTTTTGCTTTGGAATTATATAAACCAATACTGCTTATGCATTTTTTCAGCTCACTCTGCCCAAAGCTCAGCATTTTTTCTGGCGTATCAGCGATATTAAATAGTTCTCTTGTAATTTTATTAACGCTTACATCAGTTGTCCGCGCTGATAAAACTATCGCAACCAGTAACGTAAAATGATTGGTATAATTTAGCTCTATTTTTGGCGCAGGATTTGATTGTTGAAACTTTTCAAATATTAGTTCTACTTTTTTTGAGTCCATTTCATTTACCACACCTCTTTTAAATATTTAAACAAAGAACCCCTCTTTCCCATCATACAAATACAATTTGTCCATTCTCACCACGTCAAAATTGTGTTCTTCAAGTTTGATTAGCAAGTTATTCACATCACTATTTGTAATAGCTTGCTTTTCATTATTTGCGATAAACCTACAGGTTATTTGATCACTTGAAGGTTTTGAGTTTCCTGGCCAAATCGCAAGACCTTTTGAGTATATTGCTATCATTTGCAGATTACTCGATTCAAATAACCTAACTATTTGGTCAAAGTTGCTGGATTTGTCCCAAGCAAGCGCTATATCACTACCTACTAGCTTTTTGGTTTTATAGTCCTGTTCATAGCTATTTTGTATTTCACTTATTTTGCTATTTGTACTGCTACCGACTGTAAGCTCAGATAATGTTTTCGGTTTTTTTCCTAGATTATCTATAACGGCTTCTGCAAATTCTTTGGTACCAATTTTCTGTTTACTCTTTTTCTCTTTATATAAATCGGCGGTATGTATTCCATCCTCCAAAGTCTTGAGCCATGCATCGTAAATTAGTTTTGCAGTACTCACTTGACTGATGTAGACCAACATATGCACTGCAGCATTCAAAAGTCCAGAAGGATTAGCTATGTTTTTTCCTGCAATATCAGGAGCAGAACCGTGCACTGCTTCAAACATTGCATATTCATTACCTATATTGCTACTTCCAGCGAGTCCAACAGATCCAGAGGTTTGCGCCACAATGTCCGATAATATATCGCCATATAAGTTCTCGGTTACTATAACATCGAAATTCTCCGGTTCTGTGGCAACACGTGCCATCCCAATATCGACTATATAATGTTCTGCCTTTATGTCCGGGTATTCCTTTGCAATACGATCAAACGCCGCATGGAAAGTTCCGTCAGTCATTTTCATTATGTTATCTTTAGTAAGACAAGTTACCTTCTTTCTACTATGTTTTTTTGCATATTCAAAAGCGTACCTGCATATTTTTTCTGAGCCGGATCTAGTAATAATTTTAGTGCATTGGTAAGAGTCACCAGTGAGCCTGTGCTCTATTCCGGTGTAAACGTCCTCTTCATTTTCACGTATTACTACGATATCAAACTTATCGAATTTATTTTCTATAACAGGATGATATGAAATGCATGGTCTGATATTTGCATACAACCCTAGATTTTTTCTGAGTGCAACGTTTAAGCTTTTGTGGCCTTTACCTTGAGGAGTTGTTGTCGGAGATTTTAATAATATTTTTGTCCTTTCAATTGATTCCCAACCACTTGGAGAAATTCCGTGAGACCATTCTTTACTATAAACACGCTCCCCTATTTCAATAATATCTATTGAGATTTTCGCTTCTGCTTCGCGCAATATCGACAGCACCGCTTCCATGATTTCTGGTCCGATACCGTCGCCATATGCAACTGTGATTGGTGTTGACATAACTTCCCTAGTTATAAATGATTTAATATTAATTTAAATAATAGAGTGGCACAAGTAGCTAATATTACCCAAGTTAGTATATTTACGGTTATTTAATAACGTATTTTTATATTATATGATGATATTATGAAATATAGGTGGGGTTATGAATACTGAAATAAATGTTAAAGTAAATTATGTAGGATTTACAAGGCGTATTGTAGCAGAAATACTTGACCTCATCATATTTTCCCCTCATTTTATCTTCGGTTTTATCTATGGTGTATTCATCGTATCATTACAAGATCAAGATAAAGACTCTTTTCAGGAACTTGCACAACTAGCAACAGAAATACCATTTATAGTTTCTACAGTGGTCGCAACATTAGTACTAACAATATCCAAAATATTAATGGTAACAAAACTTGGTGGTACCCCAGGAAAACTATTGTGTGGTATGCATATTAAAGATGCTAATACATTTACAAATGTTACCCTTATGCAAGCAACAATAAGATGTATTTCTAAGGGAAGCATCTGGATTATTTTTCGCTTTTTGCTTCATCTGCATTATCATGGTTATACTTTTCTATATCTTTTAATTGTGCTAATTTTATTTTTGTTTGCAGTATTTGATCAACGCAAACAGACTTTTTACGATAAAATTGCAAAAACAGTAGTGATAGACTATAAATCTAGTTGATATTTTTCTTTATAGGTAGTACATGGATAAAAAAGTAAACTACTCAACGATGACAAGACGTACTCTAGCATTTATAGTTGATTGTATTTTATTTATCGCAATACCATTTGGTTTAATGGCGGTGGGTTTCTCACTTACACACGCAATACAAGGGATCATGGGTGCAATAATTGTAATCACCACGATTGTATTTTCTTTATTTTTAATGATACCATGTATATTTCATATATTCATGCTAGTAAAATTTGGCGGCACTCCAGGACACTTGTTATTTAGCATGCGCGTAAAAGACAAAGATACATTTGAGTCAATCACTACAATGCAAGCAATGAAAAGGACTATAGCTCTTTTTATAATTTATTGCATATCACTTTGTAATCCCATTTTATTCTTAGCTATACTAATCTTAGTTTTAGTATGTGCAGTAGGTGATGAACATAAACAAGCTTTTCACGACAAAATTGCAAACACGGTAGTGATAGATTATAAACCTAGTTGATATTTTCCTTTAGCTGTCTGCCACCAAGGGTGTCATTCCAGTGTCACGCGCTAACTTAAGGTAAATTGCCAACTTAACTATAAATATATTTTGGTAAATCCAAATTATTTTAGCTATAAGAGCGTTTTACTTTTTGCTCAGCATATCCATCATAACTGGCTTACTTTTAGTGATTCATGGAGTTAAAAAAGTCAGCATTGCTCTTTGTTAAAAGTAGTTTGTCACGTAAAAATTCCATTGCTTCAACGGGTCCCATAGGATTGAGTATCCTACGCACCACCCATATTTTATTTAGTATAGCCTTATCAACTAATAGCTCTTCCTTCCTTGTTCCGGATTTTGTAATATCAATAGCTGGAAATATACGTTTATCAGAAAGTTTTCTATCAAGTATGATCTCAGCATTTCCTGTACCTTTAAACTCTTCAAAAATAACTTCATCCATTTTTGAACCAGTCTCTATAAGAGCTGTGGCGATTATAGTTAAAGAACCCCCATTCTCAATATTACGAGCTGCTCCAAAAAAGCGTTTTGGTCTCTGCAGTGCGTTTGAATCTACACCACCAGTTAGAACTTTCCCAGACGAAGGAATAACCGCATTATAAGCACGTGCAAGTCTAGTAATATTGTCAAGTAGAATTACCACATCTTTTTTATGCTCAACCATTCTTTTAGCTTTTTCTATTACTATTTCAGCAAGCTGTACGTGACGGTAAGCAGGCTCATCGAACGTAGAACTTACTACCTCACCTTTTACAGAACGTATCATATCTGTTACTTCTTCAGGTCTTTCATCTATAAGTAACACTATTAATTCTACTTCAGGGTGATTTATAGCTATAGAGTTAGCCATTTGCTGAAGCAATACAGTTTTTCCTGTGCGAGGTGGAGCAACTACTAACGCTCTTTGCCCTTTTCCAAGAGGAGCTACTATATCTATAGCACGCATGCTTAAGCCTTTTTTATCATCACCATTATTACACTCAAGTACTATGCTTTCCTCAGGATAAAGAGGAAGCAAATTATCAAAATGGACGTACTTTCTTAATTCACTTACTTCAGTAGAGTTTATACTTTGAACCTTAGTTAAAGTAAAATATCTCTCTTTATCACCAGGTGGCCTTATTTCTCCATATGCCATATCTCCTGTACGTAAATTAAACTTCTTTATTTGCCCGTTAGAAATATAAACATCATCGGTACTTGGGGCATAATTTGCACTTGCTGAACGTAAGAAACCAAAACCATCAGGCAATATTTCCACTATTCCACTCCCTGTGGTTATGCCTCCTTCTTCACTCATTTTTTTCATTAAGCTGAATATTATTTCCTGCTTTAGCATTCTACCATTGCTTTTACCGTTAGTTGAAATTTTTCTTTCTTCAGCTAACTCTAACAATTCTTCTGCTGTTTTCTCTTTTAATTCGCTCAGATCTAATGTTTTTCTGTTTTTCTCAGTACCTTCATTGACCATCTGTTTTACTGTATCGTTATTGTAAATTTGCTCACTTTTTTCAGGTTGAGCTGTAACCTTTCCTTTTGCCAAAACATCTTCATTGATTGTTGTCATAATCCTCCAAAAATTTTAATTGATGCTTACTAACCTAAAATGTGACTATAAGATAATAAATTAGGCTGAGTTAGTTTCAGTGCGTATTAAGCTTAATTATCATTAAACCCCGTACTTTACTTACATTATACTAATAAACACTAGCAAGTCAAGTTAATTTAATGTTAACAAAACACAAAAATTTGAGGATTTTCAATAGCTATTCTTTATATTTTTTTAACCTTTCTTGCTTCTCCTCTTCTACTTTTGCTTTTTCCACTTCTGCTTCTAAATTTTCTTGACTACATAAGCCGAGTAGTACAGGATCTTGGGGTTTTATATTTTGCATGTTATGATGAGATCCATCTCTTACCTGCTCAACTGTGTAATTTGTTGTACTAATTAATTTAGCTATAACGTTATCGTCCAAGATAGGAAATTTTTTTACTAAATAATAAATCGCATCAGGTTTATCTCTACGTCTTGCCGTAGAGGCAAAGCCAAGAATGCTACCAATCGCTTTACTTCTTTTTTTTATATTTTTTATAATCAAATTTGGTACACGATTTGAATTTTTTTTGCAATCATCGATTTCTTTTTCAGTAATTATTCCAGAAATAATAGGGTTATATTTTTCTACTTCTATTTCCTCATCAGCTATGTCTTGTACTTCTTCAAGGGCCAATCTGCAACATTGTGCTATTTGATTAAAAGTTAAACCAGTGTTGTCTACTAACCAAGCAGCTATTTGCACTAGAAACTGTTTATTTCTATCGTTATTGCCCTTAGAAGATTCCATTGACATCAAAAAAGCATCTCCCATTTAAAGTATCCCTTACTGTTATACAGAGCTAAAATATAAACTATTAAAACTAAAAAAGCATTAATTTTGTCATTCAATAACTTTTTGTTTGTCACTTCCCACCTCTTAAGTTAATTAAATGCGCTTACCTTTAAGCATATTTCAAACAAAATATTTCCCCTTCCTAAGGTATAGTATAACTCAGTTAAACATATGTTCCTATTTAAGATTAGAGAGTTAAATTTTAAGTTAATATATTGTAATATTATATATATTAGCTAATAAAGCAACAGGTTTACAAGCATTAAATTATCACTATTCTATAATTAATCATTAATTAACTGGGTTTAAAATGAATGTTAAAAATTTTTTCACTAAAGTAACCGTTGTCCTTTTAGCTTGCTTGTTAATCTTCATGGGAATTGGCAACCTTTTATCAGGTGATGATGAAAAAGAAGAGGTAGCTAGGGTTGGAAAAGAAGTTATAACGTCAGATGAGTATAAATCACTATATCAAAATTATGAAAAGCAAATTTCTGGATCTGATGCGAGTAGAGAACAAGTAAAAAAGCTGAAATATGATTTGCTTAACGCACTTATAGAGCAAAAACTATTGTTTAACCTAACTAGTGAGCTGGGGTTGACAGTTGGAGAAGAATCTATAAAAAACCATATTAAAAACACCAAATACTTTCAAAATGATAAAGGTGAATTTGACAAAAATAAATTCTATGAAACGCTAAATGACCTGCATATGACAGAGAAAGAGTATATAGCAAAGCTAGAGAAAGTCCTGCCTGCAATGATGTTCATGACTTCATTATTTAAAGATAATTATCCAGTAACTTTTGGCGAGAAAATTGATGAGCAGATATACAAAAGTCGCTACCAAACTAGAGTAGTTGATATTGTTAAAATAACTGAAGATGCAGTTACAAACATTCCTGAACCAGATGATCAAGCCTTACTTGATTTGTACGAAAGAAATAAATCCCATTTTTATTATCCTGAGTATCGAACTGCGCAATATATTTCCCTAGGCCAAAAGTATTTTGAAGATCAAATCAAGATCTCAGATGAAGAAGTTGATGGTATAATAGAACAACAAGAACTTAAAAATCAAAGAGATATATTCAATGCAATATTTTCTACCAAAGAAGAAGCTGAGACAGCAAGAAGAGCATTTGAGGAGGGTAAAACAAGCTTTGAACAGATAGTAGAAGAGTTTGGCAAAGCAAAACTTGAGGAAACTAGAGTAAATAATATAACTAAGGATTTTTTACCAGAAGACGTGAGAGAGAAGGTATTTGCTCTCAAAGTAGGTGAAGTAAGTGAAGTTTTAGCAAGCAGTTTTGGTTGGCACATAGTAAAAGTGGAAAGTGCGCATCAAATCTCTGATGAAGACTTAGTTGATTTAAAAAAAGACATAAAGTCAGTTCTAACTAACCAAAAGTCTTTTGAAAGAGTCAATGATTTCATAAACCAAGTGAACTATAAGATATACAATGGTTCAGAAATTGAAGAAATATTGAGTGAATATAATTTACCTATACAAACTATTGGTCCAGTAGATGCGAGTGGAAAAGATCAAAGCGGTAATAACGTAGGAGATTCTGGTGATTTGATTTCTTTCATTTTTTCGCGAGAAAAGGATCAGAAAGGTTATTTTAAGGGCGTTGGGGACGCTGTTGTTAGTGTAAAAATCGTCGATATCGTTCCACCCAAATTGCAAAGTTTTGAAGAAGGCAAGGCATTAGCGGTAGAGCTTTGGCGTAGTGAGTTTATAAAAGAAAGAATGTTTAAATTCGGGCAAGAGGTTGCAGTTCAACTAAGAGAAAAAACAGATTTGGAAGAAATTCAAGGTGTGGAATTAGTTAAAGGTCAGCAGATGCACCGCAATAAAGTGGATCAACAAAACTACCCCTTTTCTTTTGTAGAAGAGATTTTCAATATGAAAACAACTGGTTCAGTGACAGATCCTATTCAATACAATAATGAAATTATAATAGGTGTTCTAAAAGAAATGCATTCATCAAATGGCAAATTAAACATGCTTGACACCGGAAAACGTGTGATGATATCGCTAAAAGAGCAATTAATTAGCTATCTGGAATCAAAGTATAAAGTCGAAGTTAATCACGCTATACTTGATGATATATAATCAAAAATCTTATAAGTTGCTTCAAACGCATCCAGTGCCCAGACACACAACTGTACGAACATTGCGATTTGAGAGCAATCTTCACTAGAAAGGATGTCATTCCAGTGCTTGACACTGGGATCCAGGAATTTTATTAAGTTGGTAAGCATAAAAGTAGCCGTTTTATGTTAAAATACAACGTTTTAATGATTAAAAAAAGGCTGGATTCCAGTGTCAAGCACTGGAATGACACCATTTGCTGTGCAATTTACCTTCACAAATGAATGTTCGTATAGCTGTGCACCCGGCACTGCCCTACATTATTGGTAATTATATTATAAGGTGCAAAAGTTGTATAATTCATTTGACTTAAAACGGCTCATTGTATAAAATTGTGGCTAATATATGAATAAAGGTTAAAATGGCAGTTAAAATAAGGTTGGCGAGGTTTGGCGCAAAGAAACGCCCTTTTTATAGGATAGTTGTAGCTGATTCACGAGCACCAAGAGATGGGCGTTTTATTGAGAAAATAGGACAATATGATCCAATGTTACCAAAAGACAATAAAAATCGTGTTGTGGTGAAAGCTGATAGATTAAAACATTGGCTAAGTGTAGGCGCGCAGGCAACTGAAAGAGTACTGTGGTTTATCAAAAAAGGCATAGTAACTTTAGAAACAGAACCAAAGAAAACAGAAAAGAAGAAAGTAGAGAACGAGAAAGCACAAGGGCAAGAGGCATAAGTCTCTTAAAATGCTAAATACTGATTTAACAAACAGCGATAAATTAGACGATATTGTATCTTCTGATTTGTCAGCTATGAATGACTTTGTCTTCAAAAATGTCAATGATGAAGATGCTAAGCTTGCTACTGATATTATATCTCATCTTGTTAGGTCAGGTGGAAAAAAAATAAGGCCTAAACTAGTTTTTATTATATGTAAAATGCTAAACTATTCTGGGGAGAATAGGATCAACGTTGCTGCATCGGTAGAGTTTATACACAATGCTACTTTACTTCATGATGATGTGCTCGATGAAAGTGAGGCACGCCATGGAGTTAAAACAGCGAATAAGATTTGGGGAAATAAATCAAGCATTTTAGTTGGTGATCTATTGTTGACTCTAGCATTTAGATGGCTTATAGAGTGTGGAAATTTAAATATTCTCTCTATTTTATCTAAAGCATCGCATTTACTTGTGAAGGGTGAAATAAAGCAGATGACAGCACGCTTTGACCCCCACACAGTCAGGGAAAATTATTTTGATATCATTGGAGAAAAGACAGCATCTTTATTTTCTGCATGCTGTGAAGCTGCATCAACAGTATCTGGTGCAACAAATGACGAAACAGAGAGGCTAAAGAATTTTGGTTTTAATTTTGGTATGGCATTTCAAATAGTTGATGATATGCTCGATTATACTGCTAATCAAGGCACTTCTGGAAAACAAGTCGGAAAAGACTTTTTCGAAGGTAAAGTCACCTTACCTGCTATTATAGCATACGAAAAGGGCAGTCCAGCAGAGCAAACATTCTGGGAAAAATGCTTTTCTTCAGCTAGACACAATTTTGACCAAGCATTACACTATATTAATCACCATAATGCCATTCAGCTTTCTATGGAAAAAGCTAGACACTACATTAATATGGCACAAAATGATATTAGTACTTTTTCTGATTCTTTTTATAAAACTACTTTAATTAACTTTTTAAATGCGAGCATAGAAAGACGAATGTAGCTGGCGCTTGATATTTTCAGATTAATTGTTATATATTTATTAGATTCTTAAGGGTAATGATATGTCAGATAGCAGTAAGGAGAAAAAGAAGAAGTTTGCTGATATGGTAAGTAGGCAGAAAGGTGACGACCAACAAAGTGATAACCATAAGCAAACTGATGATTTAAATGAAGATCTCAATACATTAAAAGAACGTGCAGTTCAGCTTGAAGATCATTTACGCCGTGCTGTTGCAGATAATGAAAACGTCAAACGTATAATGCAAAAGCAAATTAGCGATGCAAGTGACTACGCAGTCACAAAACTTGCACGTGATATGATCGACTCGTGCGACAATTTAAAAAGAGTAATGGAAATTTTGAAAGACGGTGATTCTGTTCATGAGGGGATTAAAGTAGCTTATCAAAAAATTATAAATGATCTAAAAAAACATGGAATAGAGGAAGTAGATCCACTTGGTGAGCTTTTTGATAGTAATTTACACCAAGCTGTTGTGGAAAGAGAAGACAATGAAAAAAAGCCTGGCACCATTGTAGAAGTACTACAAACTGGTTATACTATCAAAAATAGGTTGCTCCGTCCTGCAATGGTTATTCTTTCTAAGAAATCTGCTGATTGTGGAAGCGATTAGCATGAGGTAAATGTATAATGACAAGTATTGTCTTTTCAGGTATCCAGCCAAGTGGCGTACTACATTTAGGTAATTATCTTGGTGCAATCAAACAGTGGATAGACTTACAGGATAAATACAAATCTCTTTTTTGTATTGTCGACCTACACGCAATCACAGCAAATAAGCTTCCCGCAAGTGAATTAAAAAGTAATATTTTCAAAACAGCAGCAGCTTATATTGCATGCGGAATAGATCCAGAAAAGTCCATTATTTTTAGTCAGTCCACAGTTAGTGGTCATGCAGAACTGGGCTGGCTGCTTGGATGCTATACACCAATTGGTTGGCTTAATCGCATGACTCAATTTAAAGATAAAGCTGGCAGCGATAAACAAAAAGCCTCTCTTGGATTATATAGTTATCCAGTACTTATGGCTGCAGATATATTGTTGTATCAAACTAAATACGTTCCTGTTGGTGATGATCAAAAACAGCATTTGGAGCTTTCACGTGATATTGCATCAGCTTTTAACAATCATTATAAGCTGGATTATTTCATCGTACCTGAAATCTTAACTTTGGATTGCACATCAAGGATAATGAGCTTAAGGGATGGCACAAGCAAGATGAGTAAATCTGATCCTTCAGAACATTCGTGCATTAACCTTGATGATACGGATGACTTAATTGTCAAAAAAATAGAAAAAGCAAAAACAGATTCAATTCTAGGCTTTGCTACTTTAAAGTGCCGACCAGAAATAAGCAATTTGATAAACATTTATTCAGTGCTTAGTAATGTAAATGCGGAAAAAGTATGTGAAGAAGTGAACAAACATGACATGAAGCACTTCAAAAAAGAGTTAGCTGATTTAATTATCAGTGTTATATCACCCATACGTGAGAAAATGAATGATCTTTTAAAAGACCAATTCCATTTACATGAAATATTAAAAAAAGGCACAAAGAAAGCAGCAGAAATTGCAACCCATAATATAAAAGAAATCAAGGATATTATTGGATTTGCTCAATATCTGTAAGGTTCCAAAGTGTGATGGTGCGAACCGTCATACCGCCGCGGTATCTCAGCCGCTAACACGTAGCGGGATGACGGTTTTTCAAATTGTCGGTAAATCTAAGTCAGTTTAGCTATAGGCAGCAATTTTCTGTATTTATTTTAAGTTGAAGAAAGCTCAAATGAAAAATCGTGTTTTGCTAAAAATCACAGAATGCAGTCTGGTTACAAAATTCTCTAATGGTCTTAAATAAAACTTCCAGTGAATGATTGTCAAACATATTGTGCTCTGCTGATTTTATTAAGTGTACTTCAACATCGGTTGACTTAATTTTTTCAGCTAAATTCAATGAAGTTTGATAAGGAACATCTTTATCATTAATGCTATGCAGCAAGCGCACAGGACAGTTTATATCTATTGTCTTTTTGTTTAAAAGAAGGTTCTTTCTGCCATCTTCGATCAAATTTTTAGTTATTTTGTATGTACAATGCTCTGAAGTAAAATCTATTACACCTTTAGAATCTAGTTCTTCTTTTTGCTTGCCTGACAATTGCTTGAATATCAAATCTTCAGTAAAATCGGGAGCAGACGATATACCAATTAGTGCTGCAATTTTTTCTGGAAATTGAAGGGCAGTGAGCAACATCAGCCATCCTCCCATACTTGAACCTATAATTATTTGTTTATCGCTAGTTAATTCACTCATTACTTTAGCACAATTTTTTTGCCAATCACTTATCGTGTAATCAATAAAATTACCACTTGAATTACCGTGACCAAAATAATCAAATAGCACAAGTGCTACGTCATTTTCTTGGCAAAATTTGTAAATAGCAGTTGCTTTAGTTCCATCCATATTGGATGCAAATCCACCGAAAAAAACTACAGAAGCTTTCTTTCCTTGTAGCTTTCGATATGCTATGTGACCATTATTTCCATCAAACAATTTACAATAATCCATACTACTTTGGCAAAGCAACCGGGCTATCACTCAATTGATGCAAATAACTAACTAGATCTGCAATTTCTTGTGGATTGGAAATACCTGCAAATGCCATACGTGTACCTTTTATATAGGCTTTTGGGTTCTTTAAAAAGGCAAATAGCTCCTCATACCCCCATTTTCCACCTCTGTCAAGCACTGCTTTTGAGTAATTGAATGAGTTACCAAGATGGGCCTTTTTATTTCCAACTATGTTCCATAAGTTTGGTCCTACTTTATTCATTCCACCTTTCTCAAAACTATGGCAGGCTATACATTTTTTTGCTGCTGATTTACCTTTCTCAAAGCTAGCATTCTGCATGAGCGCTCCAATATCAAGCGCCACTTGCTCGATTTTTTGCTGGAACTCATTGCTGCCAGCAGCTACTATCGTTTGGTGTTCAATCTTATATTCTTCTGGACTGTAAAGCATATCAACTACATTACTAACTATCATAATGATTAGCCCAGAAAGTAAAATCGATGCTGCAATCTTATTAAGCTCCATAGTTAATTTTTATTAAGTAATGTTACTTAAATTATGCGAATATTTTCGCAAATAGCAACCAATTACCTTGAAGCTCGCTAAAGATGAGAGTCTCTATAGCTGACCCAAGAAAGATTTTCTTACGTCCATACCGCCGCGAACCGTCATACCGCGATTCATTCGCGGTATCTCAGCCGCTAACAAGAGATCCCGCTAACAAGTAGCGGGATAACGAGGTTCACTGCCATTAAGTTAAGGAAAGAATGGTTAAAAACTGAACTAAAAAGTCAGAAATAATTAAGGATTTATGACAAATGCTGAAACAGAATAGAGTAAACTTTAAAGCAGATAAACTCTGAAGTGTAAATTACTTAAGAAATAGTTTGTTTAGAAGTCATTTTACAGGAGCTATGGCAATAAGCTACCCAGTTATTATCAGAAGATATGAATACTACCTCTAGTCAAAATATGTGTTTTCTAACCCTTTTTTGGTAATTGAACGAACGAAGATAAGGTACCTTATGACGATCAACTTTCCTTCCCTTTCTTACCGCCAAAGTGTTCATCAAAAATAGCTTTGATAATTGATCCATAATGCAGTCAGTATCTGATTCCGTAGCAAAAATGTCGAAAGCCAAGTTTTTGATCGCGTTAAATGAGACAGATTTGTTAATGCTCCTCTTAAGCTTATCATCGGTTAAGTCCATATTCAACGCTTCTTCTACATCTTCTGTCATAACACTTTCTAGGTTGCTAATAAAGATAGCTGACCAAAAATCCTGTTTAACAGACTCAACACTTTTTCCTGTAAAATTTTCTAGACTTAGTCTTCCTTTGAGTTTTGCAAAAAATGTCTCAACTCCCCAGCGTAAAAAATATAACTCCTTAAATCCTCCAGTTTGAAACTTTTGTTCATCCATTAATGATGTAGCTAACACTTCAATTTCACCAGATGGCAGTACCACTTTGAAGCGTTATTCCACTATTTTCTTGTTTTATCTTACGCTGAGCACATATGGTAACCTCAACACTAGATGGGCTTTTTTCTTCAAACATAGCATTCACTTCATTAAAAGATGATCTGGGACATCGAATGACATAAGCAATTTTTCTTTTTGTAAGGCTAGAAAGAAATTTATAAGATAAATATACAAATCAGTAAGTCATTAGTATTTACAACTTTAAGCATTTCATCTGCTAAGTTAATTTCATGAGTGTTACCTCTATCTAACACTGACCTTATGGCAACATTATTTAGCACATCTTAACAAACCGCAAAGGTTGCACTTGCATAATCACCTAAATCTTTTGGTTTTTGGTTACGTATTTTTCTTGAGCCAAATTCATTTTTTATTTCAACGCTTGTTGGTAAAATGATTTTGGAGGCATCAAGAGCTAACACTCTAAAGCCAAAACAAGTTTTAAATTTTTGGTCTTGGTAGTACAAGGAAACCACACCTTCGTTAATTTCTGAAAATGCACTGTGTTTCATTTTTTTTCTTGCTTGACTAAAAGCACTAGCAGTAACGGTATAGTCTTTTTTCCTATATAAAATAAATTCGTTTAGTATTACTTGCAGCGACTTTACACTTTTTCTTAAAATTAAGATAAATATGTCAATAAAAGATAACTTCCTCTTTCTCATAAAATCTTTTGAAGATGATTTATGGGATTCTATAAATTCTAGACTTGCCAATTCATTTTGAATAAATTTTATTACTGCCTTTTTTACTCATACTACCTTTAAACTTATTGGTATACATCATTATCCCATAAAATCTATCTTTTTTCCTTAACTTAATGGCAGTGAGACGAGGTTATCGTCATGCCGCCACGAACCGTCATACCGCGATTCATTCGCGGTATCTCTTAGCCGCTAACAAGTAGCTGGATGACGATTGTCAGGGTGTAATCCCAGTGTCCCTATGATGTCATCCCAGTGCCCAGACACTGGGATCCAGGAAAGTTTGCTTGTAAGCAAGCAAACTAGCACAGAAAGTGGTTACAACATTTTCGATGAGATTATATGGAAAACTGGATCCCAGTGCCAAGCACTGGGATGACAAAAAAAGGAGCACTAGAATGGCACCATTTGTTATGTTTAACAAAGTTCGTACTTAGCTTCATGTTAGCCATAAATATTTAAGAAATTTACCAAATGGAAAAAAAGGCAAAAGAAGCCCCATGGTTAACTAGTTCTGACACTGGTTTCCATCCAAGACGGCAGTAGCCCCTTCGGTGTCATTCCAGTGTCAAGCACTGGAATGACAAAGGAGAACAGTGTCAGCTACTTGGATGACACCTTTTTTCTACTTAGTGTGGGTTATACAAGAAGTCTATTGTATGGCTATTGCTAGTCGTATATTACTTATAGCTTATCTATTCAAATTTTGACTTTATTTTTCATAATTCATTATTGACAGAAATTATTAATTGGGTTATTATTAAATTATCATTAACAAATGAGACAAAGAAATGACGACATCCAATAATTCTTCATTGCTAAAAGATAGTCAGGAGCTTACTAAAACTAAGGGGACTATATGGAAACCTTTAATTACTGTCTCATTATTGTCTGTATTTAGTTTCACATCTGGTCAATATCTTCCTTATGTTATCGCAGCAGTTTCTGGTTCTGGTGCCATTGCAGCAGTTCCTTTAGCAATCTTTGCTGTTTCTGCGGTTGTTGCACTTATTTCAGTGACATATCTTGTTAAACTGGTTATTTCTAGAGATGATAATAAGAAAGAAGTAGGTCTTAATGGACAGAAATTCGGCCATACTCCATCTCAAGAACCACAAAAATTTGTGTGTAAAATTTGTACTAATCTGGAGAATAAATCAAATGTACCTACTCCTCAATCACCTCCAGTAACGTTTGGAACACAACCAAATCCAAGTGCCAATATGCTACAGCCGCCTCCTCCTCTATCAAGCTGTGCACCACCACCTCCTCCTATGCCAACTCCTGAGCAATTGAATCAAGCAAGTGGTGCAGTACCTCCACCACCACCTCCTCAAAATTCATCAACTCAACAGGGTAGTAATGATTTACTTAATAGTATAAAAAAAGCTGGCGGTAAGGCAGGTGTGAGCAAAGAACAGAAAAAAGCATGCGATGAAAAATTAAAACAAAATAGGGAAAAACGAGAAAAGAATAGTGAAGGTGAGCAAACAGATTCCAAAAATGCTTTATTTGCAGAAATAAGAGGAGGTTTTAAATTGAAACCAGTTAATAAAAATCAACAAAGCCCTGAGAAGAGTACTCCAAAAACAAAGTGTGATACGGCTTCTATTCTTGCAAGGAGAATAGCCATTGAATTCTCAGATAGTGAAAGTGAGCATTCTGATTCTATTAGCGATTCAGGTTGGACTACAGATGAAAGCAAAAACAAACAGAAAGAGATAGAGCAGAAAAAGAAGGTGCTAACAAAAAGCAGGAAAAAATCTACGCCTTCAAATTCCCAATCAGACAATAAAAAAGGAACAAGCACTCCCGAGAGTGGTTATAGATCTGATGATGACCAACAATATCCTGAAACTGCAGCTCCGCCAAGCCACCAACCAAATACAAAAAAGCCACCGATACCGCCTAAGCCTGTTAATTTAAAAACGAAACCTGAAGCTCCTCTTGCAACAACAGCGACTGAAGTGAAAGACTCATTTACTCGTTCTGTTAAGGAACGTTGTGGCATGTTTGGTAGAGCGGCTACTAAATTTGATAGGGAATCGGTGTTACGATACGTTAAGGAAAGCACCACGCACTTCCCTTCTTTTTCAAAATAAGTTTGCCTACAAGTCTGATTGTATTAAGATTACTTAATACAATCAGATCTATTATATGCGTTTATCCAAGTATTACTTACCAACTCTAAAGGAAAAGCCTGCTCATGCTAAAATTATCTCCCATCAATATTCTTTACGTGCAGGTTTAATAAAGCAGATAGCATCTGGCATCTATACGTGGTTACCACTTGGTCTGCGCGTGCTTAAAAATATTGAAGACATCATCAGAGATGAAATGGATAAATCTGGTGCTATTGAAGTGTTGATGCCTTGTGTACAACCGGCAAATCTTTGGCGAGAATCAGGGCGTTACGATGATTACGGTAAGGAAATGTTGCGTATAAAGGATAGGCATGAGGAAGATATGCTTTTTGGTCCAACGCACGAGGAGGTAGCAACTGATCTAATTAGAAATGTGGTAAAAAGTTACAAAGATTTGCCACTTTGTTTATACCAAATTCAATGGAAATTTCGTGATGAGGTAAGACCACGTTATGGCGTTATGAGGGGTAGGGAATTTTTGATGAAGGATGCATATAGTTTTGATGTGGATTACGAAAGTGCACAGAATTCATACAATTTGATGTACAAGACTTACATAAAAATCTTCAAACGCATGGGACTTACCCCAATTGGAGTTCGAGCTGATACGGGGCCAATTGGAGGAAATTTGAGCCACGAGTTTCATATATTGGCAAACACTGGTGAAAGCACTTTATATTACGACAACAAATTTTCTGAGTTGCTAGAAAGCGAAGATGTTGAAAGTTTGAAGAGTATATACGCAGTTGCAGATGATATGCATGATCCTGAGACTTGCCCTATATCACAAGAGCAGTTAAATGTTAGTAAAGGTATTGAAATAGGGCATATTTTTTATTTTGGCGACAAATACTCAAAGCTTATGAAGGCAAGTGTTATTTCTCAAGATGGAAAAAATGTCAATATACATATGGGTTCGTATGGCATTGGGGTTTCAAGACTTGTTGGTGCAATAATAGAAGCTTTTCATGATGATAAAGGAATTATCTGGCCAGAATCGGTAGCTCCTTTCAGAATTGGTTTAATCAATTTACAACCGAAAGTAACGGAGGCTGCAGATAAAATATATAAAGCTTTAAAAAGCGATGAAGTGCTTTACGATGATACGGAAGAGAGTGTAGGAGTAAAATTTTCTAGAATGGATCTGATAGGCTTGCCGTGGCAAATAATTGTCGGAAAAAAGGCAATAGATGAAAAGATAGTTGAAGTAAAAAATAGAGCAACTGGAGAGGTAAAGGAAATGCAGATTGAAGAAGCAATAAATCACTTTAGCACAAAATGATACACGGTATCGGCACTGACATAGTATATATACCAAGAGTATCGAGGATATTACAAAAATACGGGGAAAAATTTCTCAATAGAATCTACACTGAAAAAGAAATAGAGCTAAGTAGAAAGTATAATAGTCAAGAAATGCGAGCAAGGTATTTTGCTAAACGCTTTGCAGCAAAGGAGGCTTTTGTTAAAGCACGAGGTAGTGGTCAGGGTATTATAATGAAAGATATAGAAATATACAATGATGTAAGAGGCAAGCCATATCTTACCGTTAGCAAGGATTTTATCTCCAAAATTCATCTTTCTCTGAGTGACGATGGAGATTACGCTACTGCATTTGTTATAATTTGCGTCTATAGCTCACACAGATAAAGTTTACTCTTTTGTCATCTTATGGCTTACTGTATGAACATTCATTTTTAAAGGTAAACTGCACAGCAAATGGTGTCATTCCAGTGCCCAGACACTGGTTTCTGCAATCTCATCGAAAACGTTTTTCTATGCTAGTTTGCTTGTGAGCAAGCAAACTTTCCTGGATCCCAGACTGGGATGACATCTTTGTTGTGTTTAACAAAAACAAATGTTCGTACAGTTGTGGAATGAATCGCAGTATAGCTATAGCATACACAAATAACTAAAAAAACATAGCGGTTTTTCTATGATTTGAGTATAATTCTAACTTTACCTAAACAAAAAATTTAATGTTAATGTATCTTTCCTTACCATTTTTTATTACTGAGAATTATTTATTAATTACTGCGTTGATTCCACTTTTAAGTGCGTTAGCTATTTTTTTTACTGGTAAATGGCCCAGAGTGAACAATAGTATTACTGTCACTTCTTCTCTACTTCTATTTGCGTATACGTGTCTGTGCACTTTATATTGGGTGTATGGTGATCATTCTCAATTTATCCTCATGGATTTTGGTAATAATTTGCACATTAGTTTAAAGCTAGAGTCTACCGGAGTAATATTCAGTTTATTGATATCGTTTTTATGGATACTAACCAGTATATATGCAATATGTTATATGCAGAATAACTATGCTGATAGCAATCACTCAAGTTTTCTATGCTTTTTTTCAATATCGATTAGCTGTGCAATGTTTATTGCTTTTTCTGGAGATTTGCTCACTACATTTGTCTTTTATGAGCTTCTAACTATTAGTACATACCCTCTGGTTACTTACAACTCAACAAATGAATCAATGATTGCAGGACGCTATTACTTTGGCGTGCTATTTTTCTCTTCTTTGGTATTATTTTTTCCTGCAATAGGCCTTTTATATAATGAATTTCATACTTTAGACTTTGTAAGTGGTGGAATATTCAAATTTGATACTTCACTCATCACTTTTATTGCAGTGTGTTTTGCTATGCTAATTTACGGAATAGGAAAAGCTGCATTAATGCCAATGCATTTTTGGTTACCAAAAGCAATGGTTGCACCAACTCCTGTGAGTGCACTACTGCATGCTGTTGCTGTTGTGAAATCCGGAGTTTTCATCATCATAAAAGTTATATTATACACTTTTGGCGTCGATAACATGCAACGTTTTGTGCAGCAAAATTGGTTTGCTGGAGGGTGGCTTCCGTACGCTGCTGGATTTACTATTATTACTGCATCATTGATTGCACTAAAGCAAAAAGAATTAAAGAAATTGCTTGCTTACTCTACCATCTCTCAATTGTCATATATTATATTGTTCGCTTCAATTTTTAGTGAGCTCAGCATGAGGGTTGCAATTTTTCAATTAGTTTGCCACGCATTTGCAAAAATCACTTTGTTTTTCGTTGCCGGAGCAATAATAACGAGAGCAGGTGAGAAATATATAGATAAGATTTACGGTATAGGACGCAGTATGCCAATTAGCATGACAGCATTTGCTATAGGTGCGTTGTCTATGATAGGGGTGCCGCCTGCTCCAACTTTTTGGGGTAAATTTCTCATTTTTCAAGCTGTTTTCAACTCTGGCAATGTAATACTTTCTGTGTTTGTAACTCTAGTGTTAATTGTTAGTACTATACTCAACGCTCTGTACTTTTTACCGATGATTTACAATGCCTTTTTCTTAAAACCTTCTCAGAATTACTTCATTAAAAAAACGCCAATTCTTCTAGTTTTACCTCCAGTTATTACTGCTATGTGCACTTTGGTTATTTTTTTTAGCTACCAAGTAATATTTTAAATGTGATTATCTGTATTTATAACCATTAACAATAAATTTAAATGGTATTATACCAGCCAGAGTTGCTTTTATATTCGACAAAGTGAAGCTAATCTCAACAGCCTGATTTTTCACCTCCTTATTTTGCTCGGTTGCAAAAACTACAGTAGCATTTCCAGCAAATGTAACTAAGTCCTTGGTCGATCGATCAATAGATAATGTTATTACATTTATGTTGGCAATTTTTCTTTTGGATGAAACAGCTTCATTGTTCGTTTTTTCCTGAAAGCCTTGATAGATTTTATGTATAGAATTGTTTCTTATAAAATTTTCTTGGTACTTCGGTTCAACGGTCTTAATGGACTCATATATTTCGATGTATTTACTTATTAAGTACCTCGCTGTGGAAGTGTATTCATCTTCCTTTTTACTGAAACTAAGCTTATGCATTGCGGAGAACTCATCTTCTGTGTGGTTCATATACTTCACAAAATTTAAATCTTTTTTAATAGGAAATAACAGGTATATGTTTAATGTTAATAAACATAAGCATACTAGGAGAAGCGATACTATTAATGCCATCCAAGATCTTTCTGCTACACAAAACAGATACCTATGGCAGTACCATTCGACTGCTTTACTGAAATAACTTTTGTTTTTTACTGATTCAAGTAATTTATCTTCCATAACACAATACTACCAGACCTAATCGGATCATTATAATAACAATAAGCTTAGATACTCTAAAAAAAACTTTAAAATATGTCTAAATTTTCCCAAATAGGATGAATGATTATATCACCTTGTTCTGCAATGAGGTAGAATTTATCGATTTTGCTCACATCTATATTTATCATTTTTACACTGAAATTTTCAGGATCATAAGTATTACTTTCTGCACTTTTGTGATAATTATAATAATGCAATTTATTTTGATCATCAAAATAACCAAATTCATCAGCAAAGGCTCCCACTTTTCTACCTTTACCACTTTTGACTAGCTCAAATAGATCAATTGCATGGTTTTGGGATCCAGGCTCAATAGGCCCTTCTGCAGCAAAAAATTTAGGTGCATGACCAACGTATTCCTTAAATTTTAGATTATGAGTCTTTTTTACACTACCAAAATTCACAAATTTATATTCATCTGAAATACCAGAATATTGTGGATCATACTTTTTATATTCAAAAAACTCGTTACCTAAAAAATTACAAAACGTTAATTTATAATCATCATGATCAGATTTAACGACTTTAAGGTAATGAAAATCTCTAGGAATCTTTACTTCCTCTTCTGTAATATGATTACGTACAACAAGCTCGCCATTTAGCATATGATAGCCAATTTTTGGCAAAGTGGCTATATTGATTGCCTTGTTTAGCTTAAAATTTGCCTCATAGATGCCACTTAATAACTCCTTTCCTTTTTCTAAGGTGACGTCCTGGTCTAAAGCTATATTCTTGATTGAACTCAATTCTTTCTGCATGTTCAGTATGGCTTTTGTCAAAACTTCTATTGATTGCCATACAGTTAATTTATTATCAGTCAAATTATATACTTCAAGTATTAAATTAACAGGATTTTATCATGAATTTATGTTAAAAGTATTATACTTTGTAAACTTATGTCATGATATTAACTACATTAGCTAAAACATGCTTTTTATCTAAGTGGAGTTGCTTAGCAACAACAAAAAGTTCATCTATTTTTTTCCACTGACTTAGCAGAATTTCAACATCATTTACCTCTCTCTTTATGCTTTCTAAAATGAAGGCCTGAATTATATATGATGCTAGTTCTAGTTCGATTTCGCTATTAATTACTTTATTAATCATATTGGGATTCTTTAAATCATGAAGAAATTTATAAAAGCATTTGTATGCTTCATAAGCATCACTACTTATTGCATTTATTATCATTCCTGGCATTCCAGGAAATAAAGTAATCATTTCGTCAAACGTTTGATCATCAAATTTACATTGAGATGAAGCAACTTGCTTTGTTTCATCATAAGTTAATGGAAGTAAATTTAGCTGAAAGCACCTACACAAGATAGTGGTTTGTATATCATATGGCTTATGGCTAATTATAAATATCTTAGAATTTTTTGGCGGCTCTTCTAATATTTTCAATATTGCGTTTTTAGCGTTATTAGTCATTGCCTCTAAGCTATCTATTATAGCTATTTTGTGTTCTGATTGAATGGGACTTAAGTGTAGAAAGTTTTTCATTTCTCTGACTTTTTCTATTCCGATAGTATCACCTTCAACAATGTGTAAGTCCAATGCTACTTCATTATAGCTTTTTATGAGTAACCAATTGGAGAAGGATTTTGCAAGCGTTGCTTTTCCTATACCTTTTTTACCACAGATCAGCCAAGACTGAACAGATAAGTTGTTCATTAATTTTTTTTTGGCCTGGTTGTGACCTATTACTCTTTTCATTTTTTCTCCTATAGATCTTAGTTTGAAAATGCGTTGTTTACTGTTTGTAATGAAATTGCACCTTCCCTTAAAACCTTAATCTTATCTTCGGTTAAGTCAATAATAGTAGATTCTGTACCAGAAACTAGTTCATCATCTTCAATCACTACAGATAAATGTTGCTTAATGGATTGTGGTATATCGTCTGCCTTACATACACTTTTTTCTCCTGAAATATTTATACTAGTTGCAACTATTGGAACTTTCAGTTTATTTAATATTGAAATTGCAATAGGATGCTTAGGGATTCTGATGCCTATACTATCTTTAAAGAATTCGTTTGGCAATATATTGTTGTTTTTAAGTGGTAAAATATAGGTAATTGGTCCAGGAGAAAAGTGGTTTATTAAATCAATATATCTTTCCTTTACCTTTGCTATTTTTGTCAAATTGTAAATATCACTAACAAATATGGAGAGTGGCTTATTTTGAGAGCGTTTCTTTATCTGATATATTTTTCCTATAGATTCATTATTTAATGCATTACAAGCAAGAGCATACACTGTTTCTGTTGGAAAACACACTAACAAGTTGTTCTGTATTGCATTTATTATTTTAGATACCATATAGCTAAAAACTTATTCATAACAACTAGATCAGTTTTGTTGCATTGTATCTTATATAGTAACTGCTAGTTTTTGTGAATATAATACAACGCAGCTTACCATTTGTTATGCAGATTTGCTACAACCCAAACTCTTCATTGACTTTATCCATTATTGCCTGTGGTGGATCCTCTCCCCATCCTGAATACAAAATCTCTCCATAGTCTGCAACATCTATAGAGCCAGTTCTGCTTTTTGCTAGAAACATTTCTCTTTTCTCTTTATCAACTAATACATAATGCCACGCTGATTTTCCACGATCTTTACCACGGACTAAGTATATAAGATCTGACCTACTTCTTTTTGTTGCATCAGCAAAAGATCTTTCATTGACAGTTCTGCTTTTACTTTTTATGCCGCCACTTTCAGAAAAAGCTTCCTTGGATTCGGTTTTTTTGCCTGCTAATTCAGAAATTTTTCCTTTTTCCCCTAATGCCCGTTCTTTGGTGTTTTGAGACGAATACTTACTGGAAAAACCTTCCCCTGTACCGCCAGGAGTCCTGTTTGTGAAACGCTTAGTAAATGAATTATTGTCGTTGTTTTCTGCCATAAAAATCTCCAAACTTTAGATTGTAGAATCCAAACTTTTACTACACTTTATCATATGTTAATTAAATTAATATAAATGAA
>NODE_3_length_25920_cov_6.759405
TTTTAATCTGCAGATTGGCGAAAGCAAATACAATAGCTTCAGTTTCATGATAAGGGAGCTGGCGAGGTTTGTCAAGGAAGTTTTTCTTTCCCGTGAATTCCCTTTGAAGTTGAATATTGAAAATTGACTGGAGAGTTGTGGATTACTTTGTATATGTCATAACAAGCCATGGCGCTCTCAGCAAAACCATTTAGTATTAATTTTAGTTTGCCTGAATAAATAGCTATATCTCCGATTGCATATATCCTATCTCTACTGGTTTTAAGTGTAGCTGGGTCGACAACTATGCGGCTATGTTCTAACTGTATACCCCAATTGTTTATTGGACCAAGATTCATTGACAATCCAAAAAATGGCAGCAAAAAATCAGCGGATATTTCTTTTTCTTCCTTAGAGGCAATGTTTTTTACTATCACTGTGCTCAATTGCCCATTACCTCCTGCTAGTTCGTGTAATTGATATGGCACTACCAGTTCTATTTTTCCATCAATTTCAAGTGATTCTAATTTATTTCTAGTTTCAGGAGTGCAGCGAAATTCCTTTCTCCTATGTATCACATAAATTTTCTTTGCAACTTTAGAAAGTTCTACAGTCCAATCAGCTGCAGAATCACCCCCCCCTGCAATGACTATAGTTTTATCCTGAAAATCAGAAATTTTATTTACACTGTAAAATACAGATTTATTTTCATATTCTAATATACCACTTAAGGGTGGACGGTTAGGTTCAAACATTCCATTACCTGCAGCAACAATAACAGCCTTACATTTTACCTCTGTACCTATGCTCGTTATGATAGTAAAGTTTTCACCTTCGTTATTTGAAATCTTTTCTACTTTTTGACTTAAATGGTAAATAGGCTTAAATGGCGAAGCTTGCTCCATTAGCTGCTCAATTAATTTTTGGGCAGTAATTACAGGATAACCAGGTATATCGTATATTGGCTTTTCTGGGTAAAGAGCTGTGCATTGTCCTCCTGCTTGATCCAAAACATCTATTATATGACATCTCATATCAAGCATTCCCGCTTGAAAAGCAGTGAATATTCCAACAGGTCCTGCACCTATTATTACTATATCGGTTTTCATATTCAGATGGTGATCTATTTATAGATATTAGCTTTCTTTGCTAACAAGGTCAATTTACAAAGGGATGTATTTTTAAAAGATGTGGCTAGATTAGACAAGATTTCCAGCGTTATGAACCACATAGTCCAAATAAGCTCTAAAAATCAGCTAGCATAGCGAGATGCTGTGCGGACGGAATGGGATTCGAACCCATGGTACGCTCATCACGTACGTCAGTTTTCAAGACTGGTGCCTTAAACCGCTCGGCCATCCGTCCATTTCTTTTCTATCACAACATTTGATTTTAAGCAATCTATAAAAGCTTTACTTGCCCACGCAAAAGTTGCTAAACACACTACTCAATATTTCCTCAACATCAATAATTCCAATCACCGCACCAAGTTCAAATGCAGCAAGCCTCAAATCTTCAGATATCAACTCAATTGGATTATCGATATTAAAACGTTGTAAATGTTCCAGTGCTTTCTTCATGTGATTCCTATGTCTTTGCCGAGTGATTACAGGAGTGTCTCTATCATGCCCAAATTTTTCCTCTGCCTTCTCTTTTATGAGAGAGATCAATTTGTTTGTACCTATTTCCTTTAGAATAGAAATGGGTAAAAGATCTATGCCATTAATTTTTATATTGTGATTATTGATAACATCGTCAGCTTTGCTTAATACATAAATGGTGTCATTTTGGTCTGATGTCATGCAAGTAGCTGACACTGGTTTCCAGCTTATCTCATCATGAACATTGTTTTCAGCACATGTTTCTAGAATCCATTGTCTATTGCATAATTTGCAAGTATTTTTATATCTGGATCCCAGTGTCAAGCACTGGGATGACACCGTTTGTTGATTACAATATTTGCATAGTTGTGTGTCAAGCACTGGTACTACAGATGGTATATTGCCTGTGGCTTGATAATTGACATCGTGTCGTTGTTCAAAAGGAAACAGTTCTATTCTTAAATCAGCTTCAAAAGACCTCTTTTTCGCTCGACTTATACCTTCTGATTCTATTGGATCTGAACTTTCACGAATTCCAGCAGTATCAGAGAGAATGATTGGGTATCCGCCAATGTCAATATGAGCTTCAAGTATATCTCTTGTTGTGCCTGCATATTCAGAAACAATAGCAATATCACGCTTGGCTAAGAAATTAAACAGAGTTGATTTACCGACATTTGGTTCACCAGTTATTACAATATGTAAACCCTCACGCAACCTTTCGCCCCGTCTATTATCATTTAAATGCTCTTGTATCAACTGCACGAGAGATTGCACTTCATTATTAATTTTTTCCAATTCACTTTTTTCTGCCCAAATGTCCTCTGGAAAGTCTATATATGCTTCGATTTTGGATTGTATCGTTATTAATCTTTGCCTCCAATTGCTGTATAGTCTCTCCAATTCTCCTGATATCTGCTTAATCGCTTGTTTAGCTTGCATTTTCGTCTCAGCATCAATTAAGTCTGCAATCCCTTCTATTTGCGTTAAGTCAAATTTACCATTTAGAAAAGCCCTAAGTGAGAATTCTCCAGGCCTGGCCATAACGAAAATTTTTGATAATTCCTCCAAGATGATTTTTATGACGGCCTTGCTTCCATGCACTTGTAGCTCTATAACATCCTCGCCAGTGAAACTGTTTGGAGCAGGGAAATAGATGATTATTCCATTATCTATCAATTGACTGGAATCATCATATAGATCAACTAAAGTAGCAAATCTTGGTTTAATTTCTTTCTTAATATGAAAATGATTTAAAGCTTTAAGCGCGTAGTTGCCTGAAATTCTGATTACTGCAACTCCTGACTTACCAAATACGGTCGATAAAGCGAAAATAGTTTCATTTGTGTTTGTCATTATTTATATAAACTACTTAGCAATATTACACTTAAGAAACCAAAATACCTAAAAAGTCACCCAGGTGAAAATATTTATTTTGAAAACTGATAATATGATTTATAATGACTGACACAAGTTTTAAATATTTTATGCTCAAGAAATTAGCTTGGTACTGGTCTTTTGTAGAGTTAATTAAAGGGTTTGTTATTACATTAAAATATATGTTTAAGCCAAAGGTTACTTTGAGGTATCCTATGGAGAAGGGCCCTTTAAGTCCAAGGTTTCGTGGTGAGCATGCGTTGCGTAGGTATCCAAACGGTGAAGAACGATGCATAGCTTGTAAATTATGTGAAGTTATCTGCCCTGCTCAAGCAATAGTTATTGAAGCAGAGGAAAGAGAAGACGGTAGTCGCCGCACCACGCGCTATGATATTGATATGACAAAATGCATATACTGCGGACTTTGCCAAGAGGCATGTCCAGTTGATGCAATTGTTGAAGGTCCTAACTTTGAATTTGCTACTGAAACAAGAGAGGAGCTAATGTACAATAAAGAAAAGTTATTGCGTAATGGTGAAGTTTGGGAAGACGCAATTGCACTCAGGTTAAAGAAGAATAGGCCTTATTATTAATGTTCAGAGCTTATAACCCTGTTATCCATTATGATTTAGGGGCAGTGCCCACTAGGGGTGGTGTCATCCCAGTAGCTGATACACAACTGTACGAACATTTGTTTGCGAGGGCAGTATGTTAAATGTTATAGCCTGTTTTGCCTCAAACACAAAGGTGTCATCCCAGTGCTTGACACTGGGGTCCAGGTATAAAAATATTTGCAAATTGTGCAATGGACAACAGATTTTAGGAGCATACGTTAAACTAATTTCCATTATAAAAATAAGATGGATCCCAGTGTCACGCACTGGGATGACAAAGAGAGGGTTAGACAAAAGGGTCGATAAATGATTAGGATTACTTTTTCAGCCGAACAAAAAGTAAAAGAATACAGTGGTAAAGTTACTGGCTTTGATATATTACAACCGGATGTTTTGAAAGAAGCAATTGCCTTTAAGGTAAATGGTGAGTTGCATGATCTCTCACGTGAAATTGAAGCTGATGCAGAGATAGAGGTGATACAACTGAGTGACGAAGCGGGTTTAGATATAATAAGGCATGATGCTGCTCACATAATGGCACAGGCAGTGAAAGAGCTATTTCCTAATACTCAGATTACTATCGGCCCAACAATTCAGGACGGTTTTTACTATGATTTTGCTACAGGTCGTACCTTCACTACGGACGATCTTACCGCAATAGAAAAGAAAATGAAAGAGATTGTAAAAAGTAACCACAGATTTGTTCGAGAAGTTTGGACTCGCAAGCAGTCAGTTGATTTCTTTAGTGGTATAGGCGAAAAATATAAGGTTGATATTATCTCATCCATACCAGAGGGTGAAAACCTAACTGTTTATAGGCAAGGTGATTTTGTTGACCTATGCCGTGGTCCGCACTCACCATCAACCGGCAGAGTTAAAGCGTTTAAACTTATGAAAGTAGCGGGTGCATACTGGCGAGGTGATGCAAAGGGCCCAATGTTGCAGCGAATATATGGCACAGCATGGAGAAATAAGGATGAATTAAACGCTTATCTTGAGTGTCTCAAAGAAGCAGAGAAACGTGATCACCGCAAAATTGCCAAGGATATGGATTTATTTCACATCCAAGAGGAAGCTGTTGGGCAGGTTTTTTGGCATGAACAAGGATATATTCTATATAATGTTCTTGAGTCTTACATCAGAAAGAAGCTAATAAATAATGGCTATTTTGAGGTAAAAACTCCTATTTTAGTAAGTAAAGAGCTGTGGGAAAGATCTGGACATTGGGATAAGTTTCGTGAAAATATGTTTATTGTTGACGAATCTGAGAATAAAAAGTTAGCAATAAAACCCATGAATTGTCCTTGTCATGTGCAGATTTTTAATTCTCACACCAGGAGCTACCGTGATTTACCAATACGTATGGCAGAGTTTGGCACATGCCATAGAAATGAAAGCTCAGGATCATTGCACGGACTGATGCGAGTGCGTGGTTTTACGCAAGACGATGCACACATTTTTTGTATGGAAGAACAAGTGAATTCTGAGACTATAAAGTTTTGTGACCTTTTAAAAGAAGTATATTCAGAGCTTGGATTTAATGAAATTTCTGTGAAATTTTCAGACCGTCCAGATATTAGAGCAGGTAATGATGAAGTGTGGGATAGAGCTGAAAAAGCGCTGCTTGAAGCCGTTAAAGAAGCAGGCTTGAGTTATAAACTTAACCCTGGTGAAGGTGCGTTTTATGGTCCAAAGTTAGAGTTTGTCTTGAAAGATGCAATAGGCAGAAGCTGGCAATGTGGAACATTACAAGTTGATTTCATTTTACCAGAACGTCTGGGAGCTTTTTATATAGGAGCAGATGGACAAAAGCATCACCCTGTCATGTTACATAGGGCAATTCTTGGAACTTTTGAGCGTTTTATTGGAATTTTGATAGAAAATTATGCAGGAAAATTTCCAGTTTGGCTTGCTCCAACGCAACTTGCTATTCTGACCATTACAAATGAGGCTGACGGTTACGCCACAGAAATTAGCAATATTTTAAAAGAACAAGGTGTGAGAGTCAAGACTGATTTGACCAATGAAAAAATTAGTTATAAGATACGTTTGCATAGTTCAAACAAGGTTCCTATATTGTGGATTGTAGGCAAAAATGAAGTTACAAGTAAAACTGTGTCAGTAAGAAATTTAGGATCGGAAAGACAGGAGTCTTTTTCTTTGGAAAAGGCTAATGAATCGCTGTTAAAAAGTATTAATTTGAATTAAGGGAGTTAAAGTTTGCAAGTTAAAAAGAACAATAAAAACAGAATTAATGGATTTATCACAGCTAAGGAGGTACGCTTAGTTGATCATAGTGGTGAAATGGTCGGAATCGTGCCAATAGAACGAGCTTTGGAATTTGCACAGGGTGTTGGTTTAGACTTGGTGGAAATTGCACCTGATTCAACCCCTCCAGTATGTAAAATTCTGGATTATAGCAAGCAAAAGTATGATATAAAAAAGAAAGCAAGTGAAGCAAAAAAGAAACAAAAAACATTAACTATAAAAGAAATTAAACTGGGTCCTAATATTGGTGATCACGACTACGAAACAAAATTGCGTCAAGCAAGAGACTTACTTGTCCACGGACATAAAATTAAAGTCACAATGAGATTTAGAGGGAGAGAGCTTATAAACACTGAAGTTGGACTGGAAAAATTAGAACGGCTAATTCGAGACACTGAAGATATCGCAAAGGTAGAATTGGCACCTAAAAGAGAAGGGAATCAATATTTTTTAGCTCTGGTTGCTAAGTAGCAAAACGGCTTAAGAAGTATAAGTAAAGTTAAATTATCGCTCTCTCTTTGATAACATGGCGAAAATGTCTTATTAATCCTTGAATCGGCCAAGCTGCAGCATCGCCAAGCGCGCAAATTGTATGTCCTTCTATTTGAGTTGTAAGGTCAAGCAGCTTATCTATTTCATCAGGTTTAATATCTCCTGCCACCATCCTCTTCATAATCCTCCACATCCATCCAGTACCTTCACGGCATGGTGTGCATTGTCCACAGGACTCATGCATATAAAAGTGTGATAACCTCTCTATTGCAGCTATTATATCAGTTGATTTATCCATCACTATTACAGCAGCAGTACCAAGCCCTGATTGTGCAGTTCTTAATGAATCAAAATCCATTTCAATAGTATCGCATATAGATTTTGGAATTAATGGCACTGAAGACCCACCAGGTATTACAGCAAGTAAATTATCCCAACCTCCTCGCACTCCACCTGCGTATTTTTCAATTAATTCACGTAATGGAATTCCGAGCTCTTCTTCAACATTACACGGGTTGTTTACATGTCCTGAAATACAAAAGACCTTGGTACCAGTATTATTTGGTTTACCAAGAGATGTAAACCATTCTCCTCCGCGATTCAGAATATCTGGAACCATGGCTATAGTTTCAACGTTGTTTATTGTGGTTGGGCAGCCAAAAAGTCCAACACCTGCGGGAAATGGAGGCTTCATGCGAGGAAAGCCCTTTTTTCCTTCAATTGATTCGAGTTGAGCTGTTTCTTCCCCACATATGTAAGCTCCTGCGCCCCTATGGATAAACACATCAAGATCATAACCTGATTTGCAGGCATTTTTTCCAATTAAACCTTCTTTATAGGCTTCCTCAAGTGCTTTTTTTAGAACTAAATATTCATTATAAAATTCACCCCTGATATAAATATACGCAACTGATGCGCTGATCGCTTTGCCGGCCAGGAGAATTCCCTCAAGTAACTTATGTGGCTCATATCGCAATATATCTCTATCTTTACATGTACCAGGTTCTGACTCATCTGCATTGACTACTAAATATGCTTTTGGAAGATTCTTGGGCATAAAGCTCCACTTAAGGCCGGTGGAAAATCCTGCACCCCCTCGACCTCTCAAACCAGATTTCTTTACTTCATCAATGATCTTTGCTGATCCTAAATCTAGTAACTCCTTTGTCTTTTGCCAGCTACCACGTTTTTTTGCACCCTCAAGTAGTGGAGTTTCTTTACCATTTAGGTTGGTGAATATTTTGTCTTGTTCTTTTAGCATGTTTTTCAAAATTTGTGAGTGATCCCGACGCGATTCGAACGCGTGACCCACTGATTAAAAGTCAGTTGCTCTACCGGCTGAGCTACGGGATCATTTCATTTTTCAGCTATACTAAACATCAATACAGTTTTTATCCGTTTTAATCAAACTAAAATTTTCATGTGTGGTTAAATAAATTATATAATATACTGCGTTAGTGATAATTTAGTTAAAAAATTTTTAAAGGAAAACTTCTTGTTAATTTTCAGTTCACAGATTTATTTGGATGGTGTGACGTATAACGCTAAGGAGACAAAAAAATAGAGAAGTGTGTACACCCTGCAGAATTTGTACACTATTTAGCAATAGCCTAATAGATAAATATTTCTTGCATTTCAGCCTGAGTGATTTATGCTTTAAGCAAGAATTACCTGGGGGTATAGCTCAGCTGGTAGAGCATCTGTTTTGCACGCAGAAGGTCAGCGGTTCGATCCCGCTTGCCTCCACCAATATAGGTTCTAACATATCATAAAGTCAGCCTATTTTAGTCCATGAGTATTTTACACTAGTTCCCTAAAAAATCCCTCTTTCTATAACTTTTCTCTACGCAAGTAATATTTGTTATTATAATTCTGATATATACTAACTTAACAATAAATTAATCAATAAATGTTAGAATACTAACAATGAATTTATTGGTAACACCTATGAGTGGAAAAAAACATGTTTTTAAGATGGTGCCTGGAAAAAAGGTGCTTAACGAGACTGGATTGAAGATATTTCAAGATTCTGCAGATAGCGGGGGGTTAATTTTTGATAAACTTATTAAAATTGGGTTTATACCACTTGATGATAAAGACAATATAGCACTAGACTTACCTATAAAATTTTGCGATGCCTGGAATGATGGTCCGTTTAAACCTGTTGTATGTATAAAGGAAAATGGAAAAGATTTGGAGAAAACATCTTACCGTTGTGATAAAGAAGGAGATCTAATCACAAAGTGTAAATTTCCGGTCGTGCCATTTAGAAATGCTGATCTCGATTATGTAAATAACTCGCATTCCTTTGCATATCTCAATGACAAATTAATGAAGATATCAGTTGACTACAAAGTATCAGAATCTTCTCATAGTATATATCGGCACTTTCTTGGGATACAACCAGTGAAATATCAATATGTAACATGGGAAGAGTCAGGTACTAATAAATATTATTTCTCAGATGATCAAGGAAATATTATTGATACACCTGACAATAAGGCACTCCAATATATTAAATTACAGAGCAAGGAACAAACAATAAAAGATATAATATCATCTAATATACCAGAGGAGCTATCAAGCGCGTTTACCAAAGTCTTTATTCAGGACCTAACAGACGACCAACTAAAGACCCTTGCCAATACTCTTAGTAACGAGCAACTGCAAAAAATAATTCCTGAACTGAATTCAAATCAACTGCAGGTTCTTGCACAGAATTTAACGGATGGACAGCTACAAAAAATCATTCCTGAACTGAGCTCAAACCATTTGCAAGCTTTAGCAGAGAACTTAACAGATAACCAACTACGAGCTTTAGTAGATCGTCTAACCAATCACCAATTACAAACCCTTGCTCAGGAACTAAATCCAGAAAAATTACAAATAATTGTTCCTATTTTAAATGATGCTCAGCTTGAAACTCTAGTTAGAGACTTAAATCCAGGGCAAGTAAAAGAAATCTTATCTCACTTAAAAGTGGATCAGTTCAAAGCACTTATTAAAATTTTAAATGACGAGCAATTTACAGTGCTTGCAAAAGACTTGGCTGAGCACCACTTGACGATACTTTCCAAAGAATTAGAAGGTGACCAGTTAAAAGCTTTAGTGAATAGTCTGCGAAAAGAACAACTGGAAGACTTAGTTAATAAGCTTGATCATGATAAACTTGGCATAATTGCTCAGGATTTAACTGATTCTAATAGGATCCAGATTATCATTAAGTCTTTAGCTAACAACCCAGAGAAACTTCAAGCTTTTGCTCGCAATATGTCTAATGAGCAGTTTAAGGAACTTTTGGATAACGTGGGTGCAGAAGAGCTTAAAGATATCATTCACAAACTGCCTTATGAGAAAGTGACAGCTGTGATTGGTGATCTCGGCAGTAAGGATCAGTCTAAAGCTATTATTGATGCATTAAAAGAGAAACTTGAAGAGCAGAGTAAACAGAACAAGGAAATGATTGAGATGCTCAAGCAAATCAAGGACGATATGCCAGACATTGGACAGGCTCCAGACTTTACAATAGTAGACATTAATAATGACTCACTGTTATTTGTATAGTAGTGATTTATAAAGATAAGTAGTTTTTTTATAGGAGGTAACTATTATGAATAAAAATATAAAATTATATTCTAGTGAAGAAGTTGAATCAAATAATACATTACAACTTTCGAAGCCGAAGTTTGATAAACCAAGCTTTGAAAAGCCAGTAATAAAGAAGATTATCAGTGGTAAAACAAAGGAAGAATTTGATATAACTAAAGATATGACACAAGAAGAGATTGATAAGATGCCACAAATTACATTGACCATCAAGCACCTTAAAAATTTTTATGATGGCTTGATAAACAGCATTAATAAGTATGACGAAAATATGGATAGTGCAATTCAAAGTGGTATAATAACACAATTATCATCAACCATAGATAGTATAGGCAGCAAGACAAGTAGTATAGACAGTGAACTTGCAGATCTTAGGAATTCGATTCCAGATATTGGAGAAGCTCCTCCATTACTCCATATTACTGGTGAAGAGAACGGATTGCTTTAATAAAAAAGGTAATAGCCTGATATCAGGCTGTTACCCTTTCCACATATCATTTCAATATAGCTGAGTTGATTTTGAAATTATAATTTTTTATAGGAGTTAGCATGAATAATAGTAAACAAGAAAGCAAAAACGAACTTAAAGTAATAAGCAAAATAGAAGTTAACACCAAACCTAAAGGTTATGATGAAACAGTTGCGCGAAATCCAGCGCAGCTTGGTTATGTCCACAAAGCTTTAGATAAATTAATCGCAGAGCTGAACACGAAATTCGTTCCTGAATTGGATGATGTATTGCATAACAATAGCAACTCTATCAGTCAATTAAATGACATGCTAACAGAAGAAAGGAGTAAGCTTGAGGAGCTAATAAAAGAAATTAACGATTTAAAATCTTCGCTAGAACCGCCACCAATGGATGCTCCTGAATTCATATAAGAAAAAAAGTAATAGCCCAGTGGGCTGTTACTCTCTCTACATATCGTTTCAATACAGCTGAATTAGGGAATCTGTTTTAAAACTTTCGGCATATAGTTCTCATCATGTTTTGCAAACACTGTATCTGCAAGAAAAGTACTATTATCAAACATTTTACCTTGCACAACAACACCACTTTTTTCTGAAAACATTGGTGGAAGTATCCCTTGATATTTTACCACAACGCTTTTGTTAAAATCTGTCATTTGAAAAATTACTTCACTTTCGCTCCGTATCACGCTATTTTCAACAACCATTCCACCAACACGGATTAGTTTTTGACTATTTTGTAAAACTATTGCCTCACTTACTGTATAGAAAAATGAGATGTTTTCTTTGAGCGTTGTTAAAATAAAAAAGACTATGCAGCTTAAAAAGCAGAAAATTCCTGAAGTTATAAGTAATCGCTTATGTTTCTTCTTCATTATTATCTTTCAGGCTTTCTAGAATTTTTTTACTTTTAATATAGCAAGAAATGGTAAGAATCAGTTCTCCGGTAATCAATGTAAGACTAATAAGGTAAGCAAAAATCACATACGTGTTCATAATATATCGTTAATAAATAACTCACCTGCATCAAAATAAATTAAGCTTTCATCCTTTTGCTGCAACACCAATTTACCACTTTTATCTATATCAGCAAAAATTCCTTCATACAATTTGTCAGCTAACTTTACACTGATTTGCTCGTTCATCTTGAATGCTCTTGTGAGCCACATTTTTCTTATAGCATAAAACCCATCAAACAGCCATTGCTTTCTTAGCTTATTAAAATTTATTATTAATTTCTCTAATAGATCTATGTTAGACACAGATTCACCGTAATTGCTAATACACGTTGTTCCTGGAAGTGGTGCATGATTGACATTAATTCCAATTCCTACAATAAGCCAATTCGAATTGGATCTTTTTTCAAGCAATATTCCACTGATTTTTTTACTATCAACTAGGACATCATTTGGCCATTTATATTGAATGTTACTATCATCCATAAATGACAGTAAAGTATTCCCTACAACAAGAGCAGTCACAAAAGTCAATTCTGTTAATTTGCTAACTTGATTCATTAAACCTCTTTCTGTCATCCCAGTATTTTCCCCAGTGTTTGACACATAACTATGCGAACATTGCAATTTGCAGGTGGTATGTGGTGTCATTCCAGTGCGTGACACTGGAATCCAGTTCTTATTACACAGTTGCCTGATGTGCCCATTTGTAATTAAGTTTTCTGGATCCCAGTGTCTGGGCACTGGGATGACATCATCCTTGGTGGGAATACCACAACGTTTGTACAGTTGTGTGCTTGACCATTCTTCTTTTTTTCTAGATTCCAGCGTCACGCGCTGGAATGACACCGAAAGCTGGCTTTCATTCAGATAATCGTTAAAGAGGTTTATCACCAAACTCGCATAAAAATTACCCTCTGGAGAAACCCAACTTTTTCCGGTGCGCCCCCTGCCTTCTGTTTGTTTATCGGCAATAATAACGGTTTCATTTGATATTCCTTTATCAATTAAATCCAACGCTTCTTTATTAGTGCTTGAAACTTCTTTGTAATGATGAATATGAAAGCCCTCAGGGATCACCTTGTCAGCCCTTTAGTTCAATGAGTGAGTAAAGATCTTCTACATACAAGAAAAGAACGAGGTTGATCAGTGAAGCCACTGAAGTGATAATGAATAGACCCTTAGAATAAGCAACCTTATTACCACTAGCTTTATCAAAATACATAACTTTCATGATATTTAAATAATAGTAGCATGATATCACACTCGCTATTACAAGGATCAAGGACAGGCTGATAAAGCCAGAATTTATTAAACTTTTGAATATAAAAAATTTAGCGAAAAACCCAGCAAGTGGAGGTATTCCCGACATTGAGAGTAACAGCACAGAAAGATGAAATGCTACAATTGGGCGTTTCTTCCCTATACCAGATAAATTTGCAATATCACAATCGTCATCGTCAATTTGTACGAGATATGAGAATAGCCCTATGCTTGTGATGATATATATCACCAGATACATTAAGGCACTATCTGTTCCTGCTTGTGTAAAAATAGAAAGTGAAGCAAATATAAAACCAATGTGACCAATTGAACTGTAAGCAAGCAGCCTTTTTAAGTTTTGCTGACGTAAGGCCCCAAAAGCTGAGATAAGCACAGACAATGCTGAAACGTATAAGAAAATAGGCTGAACATAACTTTTTACATTTACTAACTCTTCATTCATCAATCGAATTAAAAATGTTACAAGTGCAGCTTTTGGGGCCGTAGAAAAAAACGCAGTTACTATGGTAGGTGCACCTTGATAGACATCTGGAGCCCACATATGAAAAGGAGCAATAGCAAGCTTGAAACACAAACCAATTAGGATAAAGACTAATCCAAAAACTATTCCATAAGTTATCTGATGGCTTTGCAAGAATGAACCGAGCTCAGAGAAATTGACTTGTCCTGTATATCCATAAAGCAGCGACATTCCATATAGCATAATGCAGGAAGATAGTGCACTAAGTGTAAAATATTTCACTCCTGCTTCACATGAATAAGCTGAATCTTTATTAAAGCTCGCAAGAACATACAAAGATATACTCATCAACTCAAAAGCTAAATAAAAAGAAATCAGACTATTTGCTGAAACCAAAGTTATCATGCCAAATAGCGCAAAAAGAATCAGTATTGAAAATTCATATTTATAGTCATATTTTGATAAATTCAGCATCAAAAGTATTAAAATTCCTGTGCTGAGAATTAACCCTTGGGCTGACCTGATGTATAAATTGAGTTTTAACAACGAATTAAAGAGAAAAATTTCATTGTTTTCTGCCGAAATAATTAAAATAATCAAAGTTACCACTGTGCAGCCAAGTGCTAATAAGTTGATAGTTCGGCGGTTAAATATAATTCCAAGCAGTAGCAACACTAACGAGGAGATAATAGAGAACGTTTCCGGCAATATCTGTATATAATTCATAGCGCATTATATTTGACTAACAAATTTGCCATACATGGCTTCAAATAATTCAGTGCAAGGGTTGGGTAGAATCCAAGCAAAATAACAAACACTGCAAGCAGAATTAAGACAGAAAATTCTATGCTATCCAAGCGGTTATTTAATAATTTAGAATAGCTAACCCCCCATATTATTTGCTTACATAAATTCAGCATATAAACTGCGCTTAAAATAGTGCCAAGTGCGATAAATCCTGTAAAAAACTCTATGCTCTTAAACATTCCAACCATAGCCAAAAACTCACCTATGAATCCAGATGTTCCAGGTAGCCCTATTGAAGCCATTGAAAATAAAATGAACATAAAACCAAATTTTGGCATTGTGTTTACTATGCCAAAATATTTTGCAATCTCCAAAGTTCCAGTTCGAGTATATAGCATTCCAACACACAAAAATAAAGCAGCAGAAATAAGGCCATGACTAATCATTTGAAATATGCTACCCAGTACTCCTTCCTCACAAAATGAAAAGAGGCCAGCAGTAACGATCCCCATATGTGCTATTGAAGAATAAGCTATTAACTTCTTTATATCATCTTGAGCAAACGCAACTAGCGAAGCATATATCACCGCAATAATGCTCAGCACAACAACGAAATTTGAAAAATATAAACTTGCCTGAGGAAGCATTGGAATAGAAAACCTTAAAAATCCATATCCTCCCATTTTAATAAGCAAGCCAGCTAAAATCACAGATCCAGAAGTTGGTGATTGTACATGCGCATCAGGAAGCCAAGTGTGAAATGGAAACATCGGTACTTTTATTGCAAAAGAAATAAAAAATGCAATCCACAGCAATGACTGCACTTCAAGATCAAGGCTTGGCACTAATGTAGCTAATTTTTGTATATTAAACGTTCCAAAAATGTTATAGATGTAAACCAATCCAAGTAGAAATAATAATGAGCCAGTTAATGTATAAAGAAACAACTTAAACGTTGCATATACCCTGTGTTTTCCTCCCCAGATGCCAATAATAAAGAACATTGGTATTAAAACAGCTTCAAAAAACACATAAAAGCTTATAGCATTCAGTGAAACGAAAAAACCGACTACAAAACTCTCAAGCAGTAGAAATAATGCCATATATGGCCTAAGGGTTGTATAACTCATTTTGCAGTTGTAGAGTATACAAATTACAAACAAGAAAGTTGTAAGCAGAAGGAAAAGCAACGATATACCATCTATCCCTATTCCAACATTTCTAATTGGGTAGCTGACAAACTGAAAGTCCGCATCGTTATAATCAAATTCTATACAAGCTACAATGCTAAGCAAAAATGGAAGTACAGCAAAAAATAGAGCAAGGAATCTTAAGTGTATAGATTGATGATTAATCCTGATTAAGGATAAAATCAACGCTCCTATCAGTGGAAGCAAAAATATACTAAGTAACAACACCTTCTATTTAATTCCAATAATATATAAAGCACCGATTATTAAAGTAACAAACATAATAAATGCATAATCAAATATATAACCAGTTTGTAACTTTATAGAACTTTTTGAACATTCATTAACCAACCTTACAACACCATTTGGTCCAAATGAATCAATAGCCTTAACATCAAACTTCCATAGAAGCCTAGATATAAACCTTATCGGTGCAATTATAACAAACTCATACACCTCATCAAAGTACCATTTATTCTGCAAAAACTTAAGTAAAAATTTACTCTTAATTTGCCTAATTACTTGATATTGGTAAATTAGGTACGCAAGTGCTATTCCACTTAGGCTTGTTAAGGTTGGCAGTAGTTTTATAAAGAAATTATGAACTCCATGCTCATCAATCATCACTAAACTTGATTTCCAAAACGCATTACTAGTTATGTTCAAAATATTTGCTCCCCATATTCCAGAAAATACTGATCCAAAAGCGAGTATCAGTAATGGTATAAGCATAATCTTTGGTGCCTCATGTATATTAATTTTACTTTGTTTTTGGCTGTGGAACACAAGAAGCAATAACCTCCAAGAGTAAAACGCTGTGAAGAATGCAACAACTAAGCTTATTACAAAAGCAAAGCTATCCGTGCTATAAGCATGTTCAATTATCAAATCCTTTGAATAAAAACCTGCAAATGGGAATATCCCAGAAAGCGCAAGAGATCCAATCCACATGAGAGCGTAAGTGCAAGGGATTTTCTTCCAGCAATTTCCCATTTTCTGAATGTTTTGCTCATGATGCATTGCATGAATCACATTGCCAGCACCAAGAAATAGTAGAGCTTTAAAAAAAGCGTGTGTCATTAAATGAAAAATAGCAACATTGTAAGCAGAAAGCCCACATGCCATGAACATATAACCAAGTTGACTGCAGGTTGAATAAGCAATTATTTTCTTTATATCGTTCTGAGTAATTGCAACGGTGGCTGCAAAAAAAGCAGTGAGTGCTCCAACGATAACTATTAATTCTCGTGCCACATTTGATAACTCAAACAATGGAGAACACTTTGCTACTAAAAATATACCTGCTGTTACCATCGTTGCTGCGTGAATAAGTGCAGAAACAGGAGTTGGCCCTTCCATTGCATCTGGCAACCAAACATGTAAACCAAGCTGTGCAGATTTACCCATACAGCCAATAAAAAGTAATATGCATATTATATGAGTTACTTTGAATTCACAGCAGAATGTCCTAATGTTCTGCGTGCCAAGAAGATCAGTTGTGTCAAAAACTTCAGTAAAATTCAAAGAGTGAAATGTATAATAAATAAGAAAGATTCCAATCAATAGTGCAAAGTCTCCTACCCTATTCACAACAAATGCTTTAATTGCTGCATTATTTGCAGAATATTTTTGGAACCAAAATCCTATGAGTAAATAAGAACATAGGCCAACCCCTTCCCAGCCAAAAAAAAGCTGCACGAAATTATCGCTTACAACCAGCACAATCATGCAAAACGTAAATAGCGATAGGTAAGAAAAAAACCTCGACTTCCCCTTATCATGCTCCATATAACCGATAGAGTAGAGATGTACTACCAGTGAAACGGTGGTAATAACAATAAGCATTAAGGATGAGAGAGCATCCACACTAATTGCCCAATTTACTTTTAAGATGCTCAATGAAAACAAAGGAAATAAACTCAAGTGATAATTTTCAGAGAAGGTGAGAAAAACATACCAAGATAAAACTGCAGATATTCCAATCCCTGCCGTTGTAACTAACTGACTTTTTCTAAAAAGTGCTGCAAATAGCGAACCAAAAAGTGGCAAAAATACTATTAATTTCAGTATATCCATCATACTTTCATTCTTTCATTAAATTTGCTTGTTCAACATCTATATTGCCACGGCTTCTATAATATACAACCAATATTGCAAGCCCAACTCCTGACTCTGCTGCCGCAACAGTCAACACAAACATCACAAAAATTTGCCCAACTATATCATTCATAAAGGCAGAAAAAGCAACTAAGTTGATATTAATTGCCAGCAATAATATTTCTATTGATAACAATATATTGATTATGCTCTTACGGTTGATGAAAATACCGCACACTCCAATAGTGAACAAAACAGCAGCAACTATCAAAAAGTGATTTAATCCTATTTCCATTCTACTCCTTTTCCAAATTTAGCCTTAATCAATTTTACAGATGAAGATTGTGTCAATTGCTTTAATACATTCTGTTTTTTAACTCCTTTTTTCTTGTCCTGCAAAGTAAGAGCAATTGCACCGACAATTGCAACAAGCAGCAGAATACCAGAAAGATGAAAAGCGTACATGTAGTCGGTATACAGCAAATTACCAATAGCTTTCACATTATTGGTATTATAGTTTATAACATTGCTTATATTCGGTGCTGAGCTGCGGATTACAAAGCTGATGACTAGAAAAAACACAACACACAACATAGCACCAAGAGTGCAATGCTTTGCAAAACCCTGGCGCAACCTTATGTAGTCAATATCGAGCATCATAACTACAAAGAGGAACAACACCGCAACCGCACCGATGTATACTATCATCACCATCATAGCAATGAACTCAGCTCCAAGGAGAATGAAAAGAACTGCAGAGTTAACGAAGGTGAAAATTAAAAATAATACTGCATGCACAGGATTTCTTACACTAATTACGCATACAGCAGATAAAATGCTGAGAATTGCAAAAAAATAAAAGAAAAAAGGCATCGATACTTTAACTGCAACAATAGTTACTAATTTAAAGTGACTATCGTGGTAAAGTCAATATTATATTAAACGTTTGAAAACATTGTACTACAAAGCTCCAGCTCCATTTTAAATTATTATAAAGCTGAAGAAATAGAAATGAAGGCGTACATATAAGCCATTCCAAACTCCACTTATCCACCCAACAAGCAGAAGTTCTGGTGCCAATACCTCAAATCAAGTTGTTGTTACTCGACATACACCTGAAACTACTAAAACAAAATAGATGTAAAACCTACGTTTAAATATGTAGTACTTGAGTGAAGCATTCTTTAACTGTTCTATTCAATAAAACCTTTACAATATTTCAATCATAGGTTTAACTTTACGAAGTTATAATCTATAGGGCTACGATGAACGATTATCTCTCACTGCTAAATCCAGAACAACAATCAGCTGTAACTAACATAGATGGACCAGTTTTGATACTGGCAGGAGCCGGGACGGGAAAAACAAGAACGATTACTTCAAGAATAGCACACATAATTAGAAACGGTCACGCTTATTCTGATGAGATATTAGCAGTTACATTTACAAATAAAGCAGCAAATGAGATGGTATCAAGGGTACTTGAGCTAACGGGCACAAACATACCATGGCTTGGCACTTTCCATGCAATTGCAGCAAAAATTTTGCGCATGCACGCAGAAATTGTGGGCTTAAACCCCAATTTTACAATCATTGGTGTGGATGACCAATTACAGGTAATAAAAAATATTATCAATGAAATAAATCCTGATTACCTATCAGAAAAATGTAAGACCATTATGAATATTATTCAGCAATGGAAAGAGAAGTGCTTATTGCCATCTGAAGTGGAAGATATTCAATCATTTAGGCCAGTATATGTAACTGCACTCAAGGTCTATCACCAGTATCAGGAAAGGTTGAAATTCCTTAATTCTGTCGATTTTGGTGACTTATTGCTATATAACATACAGCTCTTTAATCAAAAGACCGAAGTTCTGTCCTACTACCAAAACAAGTTTAAATATGTCATGGTAGATGAATATCAAGATACAAATGCGATACAATATCTTTGGCTAAAATACCTTGCAAAAGAGCACTCAAATATTTGCTGTGTAGGAGATGATGACCAGTCGATATATAGTTGGCGTGGTGCAGAAGTTGAAAATATTTTGAAGTTTTCTGATGATTTTAAAAATGCAAAAACCGTTAAACTAGAGTGTAACTACAGGTCAACATCCCACATACTTGCAACTGCGTCGTATGTTATCAATCACAATAAGACTCGCTTAGAAAAAAAATTGTGGACAACAAACATTGAAGGGGAAAAGGTAAATCTAATAAAATTATGGGATGGGAAAGCTGAAGCAAGGTTCATAAGCGAACAGATATTGAAACTCAATAAATACAGATTTAGTGACATTGCAGTGCTGGTAAGGGCCACTTTTCAAACTAGAGTTCTCGAAGAGTATTTTATAAAATATTCAATTCCCTACAAGATTATAAGTGGCGTAAAATTCTACGAACGTCAGGAAGTCAGGGATATAATTGCATATTTAAGACTTGTTACAAACAATAACGATGACTTAGCTTTCGAAAGGATAGTAAATCGGCCAAAAAGAAGCATAGGAGCTACAACTCTAAAGAAAATATACACGACTGCTCAGGATAACAAAATTTCTTTTTTTGAGGCAGCAAAAATATTAGTTAATAGTAATCAGGTAACCGAAAGAATTAAACTCTCACTCAACGATTTTTTAAATAAAATTAAAGCTTGGGAAGAAATAGTAAGCGTAAAACCACTGCATGAATTCGTTAAAATCGTAGCAAACCAATCAGGATATATTGAAATGCTTGAAAATGAGGAGGTAACAGGCTTAGCACGAATAGAAAATGTTAAAGAGCTCATCTCATCTTTAAAAAATTTCGATAATGCCACAACTTTCTTGGAGCATATAAGTCTGGTGATGGAAGTGGATAATATGAATAACGATGACACCGTATATGTTATGACTCTTCATGCAGCCAAAGGACTTGAATTCCCGTGCGTGTTTCTACCTGGTTGGGAAGAGGGATTATTTCCTCATCAAAGATCTTTTGATGACAAAAGTGGTAAAGCTTTAGAAGAAGAAAGAAGACTTGCATATGTTGGCATAACCAGGGCAAAGGAAAGGTTAATCATTTCATGTGCAGATAGGAGGGAAATTAACAACCAGTGCCAACCGATGCGCACTTCTCGGTTCATTAAAGAATTGCCAAGAGAAAATGTTGAGGTAATTAAAAGCAACATTGCCTACTGTTGAAGCTATAATTGCAGATAAACATATCTTACAAATCTGAATTACTTCAACTATATGTTTCTCCTGGCAAAAATTCTGTAACCGTTCACACTTAATTCTTCAATCTCATACCAATTTCTATTACATAACAAACAAATAGACAATAGAAGTGAGAAGGTTATACTAAGGCAGTATAATGATGGAGTTTTGGAATGGCATTGGTATCAGGTTGCAATTTTAGCTTACATTGTGCCAATCTTTCTTCGATTGCTGCTCGCATAAATTCTGCCTGTCTTTTAGTTCTGCAGTGCACTATCGCATCATCCACATATCTTTCAAATGGTACTGTTGGGTGATTTTGTTTCATCCATATATCAAATGCATGGTGTATAAATATGTTTGAAATGATTGGGCTTATTGAACCTCCTTGCGGAACTCCTTTTTTCCCTAACTACCTTACTGCCATCTGCTTGCTGAATAGGGGATTTCATCCACCTTTCAACATACAGTATGACCCATTTGCAGTCTGTGTGCTTCTTGATAGCCTGCAGTGCTAAATTGTGGTCCAGATTGTCGAAAAATCCTGTAACATCAACAGCTTTCTTGGTAATCGTATCCTGTCTCCAATAAACAGCGGTTTTGCTATGTATCCTTGATCAGCAAAAAACTTACGTAAAGTTGGAGCCTTGTATTTAGCTTGAGTGAAAAGATTTAGAGCACCATCACGATCTTGAACACTTGCACTATGAACATCAGCCGCAATAATTAAGCCCACTGTATCTACAACAATATGATGTTTTCTACCCTTTATTTTTTTTTCAGCATCATATCCTCTGGATCCCCTTTTTGAGTGGTTTTTACTGATTGACTGTCAATTATTCCTACTGAAGGTGTTTCATTTTTACCAAACATTTTTCTTACCTCTTTTACTAGCATATTATGTATTTTTTCCAATTTGCCATTACTACGTCACCTGAGAAAATAGTCATACACCGTCTTCCATGGAGGAAAATCTTTCGGCAGCATTCTCCATTGACAACCACCTCTCATTATATACCTTATTGCATTAATAATTGTTCTGATATTGTGCTTTCTTGGCCTCCCTATCTTTCCTTGTGCAACATGTGGCTCCAAAATTTCCCATTCCTTATCACTTATATCACTTGGATACAATTTTCCCTCCTATTTTTTACTTACACTATCATATTTTTTTCCTCATTCCTTTTCAAGACATACTCTTAGACAACTGGACGTCAAGCCTATCCTAGTGCTGCATATCAAGCTCATACTCAGTATGTAAATCTTTGACTAAAGCTGCAGCGCATTCTTTTTGAACAATTATACTGATTTTGATTTCAGATGTTGTGATAGCAAGTATTTCTATCTTTTTTTCGCTTAAAACCTTGAGTGTGCGGTGCATCACTTCAGTGTTAGACATAACACCAATACCAATTATTGAAATTTTAGCTACATTATCGTTTATAGCATAATTTTCATTCTTATTCAGTAACTTTTCCATTAAATCAATATCAAATTTGGAGATAACAAAACTTGACCCATGTATCATATCAATTTTAACGTTTGCTCCTGCTATATCTCTTAAAGTACGCAAGTTATTTGCAAGGTTAGTGAAAGTTACAAGAGCTTCATTAGTGCTATAAGTTATTCCAGTAATTAAGTATCTCTCTAGTACATCCCTTTTGTGTAGCACTGTGGTGCCTTCTACTTCCTTAAAAGTGGATAGCACTTGCACTTTAATGTTATGTTTCATTGCGAGTTGTACTGAACGATTATGCAGTATTTTAGCACCAGATGACGACATTTCCAACATTTCATCGTAAGAGATAAATTTGAGCTTGCGTGCCTTTGGAACAATTCTCGGGTCTGCTGTATATATTCCATCAATATCAGTAAAAATTTCGCAAGTTCTAACACCAAAGGCTACCGCGAAGGCAACTGCTGATATATCAGAGCCTCCTCTTCCAAAAGTAGTGATTCTATCATCATTTATACCCTGAAAACCAGCAATGATCGCAGCAGTATAACCCTCAGCAAAAGATCTTTTCACACGTTCAATCTTTATTGTTTTTATTTTAGACTCAGAATAAAAATCATCAGTTACAATTGGTAACTGCCAGGCAAGCCACGATTTAGCATTAACTCCGATCGATTGGAGAGTGATAGCTAATAGACCGCAAGAGATTTGTTCTCCTGCTGAAAGCATAACGTCATACTCTGATAACTCTTGTCTATAACTTAAATTTGAGATTTGCCTAGCCTGAAAAACCATTTGGTCAGTAAATCCTGCAACAGCAGATACAACAACGATTACATTACAACCTTTCTCAATATCGTTTTTTATCAAATTTGCAACTCGGTTTAAATCAGTTAGCGAAGTCCCACCAAATTTTTTTATGATTATTTTGTCCATAGTTACAATATAACTCTCTTCTGAAGAAAAATATAGTTTTTGTAGAGATAGCAGCTTGCAAGCCATTTAGAAAAGGGAGGACAAAGCTATAGCTAACGCGTCATACCACGATTCATTCCATAGCTGTACGAACATTCATTTTTGAAGGTAAATTGCACAGCAAATGGTGTCATTCGCGGTATAGATTCCGCTAACTAGTAGCGGAATGACGAATTTGTTGTTTTAAAATTGTCAGTAAATCTAAGTTAGTTTAGCTATATAGCACGAACTAAACCACTAAGCAGCAGAAGACCTTGCATGACCTCCAAAAAATGCTTTTACTCTTTCAAGATAAGTAGGTGGTTCTGCAGGGATTTCTATTTCATCTATTTTAGAATATATTGCCGCGTCTACGACTTCATCCGTTATTAACTCCCTTAACTTTGTTTTATCTGCCCTCTCTGAATATGCTCCCCATAGTCGTTATAAAACTTTACATATAATTCCTTAAACACGAATTCTTTTATAGCATCTCTTGTATAAGAAATGCCGTCCTTTACTTCATCACTCACGTTGCTCAAATCCACCCCAGAACTTGGTGAATACAAATTATCAAAATTTTCTTTCAAAACTTTTATTTTATGGTAGTGCTTATCCACATATTTCTCAAGAAATCTTTTAGTAGCATTACCAGCCAACTTCCCCATTAGCTGAGGCTCCAGTTGAGCTGCAAAGTTGTTTTCTGCTTCAAGGCCACTTAATGCATAAATAATACGGAGAAGCATTCCAGGACCACATTGGCGGTTACTTTCTTCAAAGCGAACCAGTAATATAGATTTCAATAGTTCTACGTCTGCATTTTGCTCTCTTGCCGCAATTAAAACTAAATTTATAGCCTGTGTCAATGTCAATCCGGTTTGTGAATCTACCCAATTTACCCACTCCCCAGTTTCATAACCATCCAATCTTAGATAAGGTTCTATCATTCGTTTTTGCTGACTTGTTAAACCGCTTATATAACTTTTAAACTCTTCATCCAACTCATTTAACGGCGTACCATGTTCTTCCTTTAATTTTTTGGCACATTCAATAACGCTTTGCTGAAAACTTCTAGTATGAACGCTCTGACTACTAGTACCCACATCACTTACATTAAACAAAAAGCTTAGCTGCTTTACATTCAAACCCAAAGGTGAAAAGAGTTTTACTGATGGATATTTTATTAACTCAAGAAGTGCTACTGGAATTAGCAGTGCATAATTTAACAATAATAAACCAAAATTAAATATAAGAAACCCACGTAGAGCTGATACCTTTGATGCAATATACAAAAATGGAAGCTGTAGGTAATATATCAAGTGTATACTGAAGAATAAGATTTTGTCCTTTAATTTTATTGTTGGATCTTTATAAACCTCAAACAACATGCTATTGCTATCAATATTGTTGTTTTTAAAGGAGGTATAGTTGTTTATGATCTTCTCTTGCAAGGGAAGAAGCATTTTATTCAGGCAAATAAACGCAGCAATAACAATAAAACCTGTAGCCAAAAATGCTAGTGCAGGGCTAGAAGTGCTTGTAGATAAATAGGCATAAAGACCATCAACAATTAAGTTTTTGTATAATCTTTCAAAGGGACGAACTAGAATCGGGTCAAGGATATAGTTAACAAGAAGATTTAAATAATACACGAGAAACAAAAGTGCAATCAAAAATGCTTTTAATCTCGGATTCATAACCCCCTCTTAATAATCTGTTAATATAATCTATTTTAGGAATAAATTGAAAAAAATGCAAGTTTTTATGTTAAAAGATCAATTGAAATTTCTGAGTTTAGGGTATATTGTTAATCTATTTAAACAAAAATTATTGTGTCAAATAAAATAGGTTTTTGGGCTATTTTTGCCTTAGTGATTAGCAGCCAAATTGGCTCTGGAATTTTTATGCTTCCAATTAGCCTTGCTCCATATGGTATGTATAGCCTTATAAGCTGGATAATATCAGGGCTTGGTGCTATATCTCTTGCTTTAGTTTTTGCCTCACTCTGCGCAAAATTTCCGGAAACGGGTGGCCCTCACGTCTATGTAAAGCATGCTTTTGGCCCTGCTGCAGCTTTTTTTGTTGGTTGGACGTATTGGGTGATCTCATGGGTTAGCACAACAGCCGTAATAGTTGTGGGTGTTGGTTATCTTACACCATTTTTCCATGAAGATATTCAAAACGTACATCTGTTTTTAGAGATGTTATTACTTACAATTATTACACTAATAAATTTTAGAGGAGTAGCTACTGCTGGACGTGTTGAGTTTTTATTGACGGTGATAAAAATTTCTGTATTGCTTGTAATACCTATAGCAGCATTGTTTTTTTTTGATAGAAATAACTTCATCATAAGTGAAGAAATATCAAATCTTACAACATCGCAGATTCTTGCCCGTTCTACACTTATTACTCTATGGGGTTTTATTGGAGTTGAATTGGCAACAGCACCTGCAGGGTCAGTTGATAATCCAGCTAGAACAATACCAAGAGCTGTGGTACTTGGAACAATCTCTGTTGCTGTTGTGTATTTTATCAACAATCTTGCAATTATGGGATTAATAAATGGCAATGATTTAGCAAGTTCAAGAGCACCATATGTTGACGCAATAAAAATTATGGCCTCTGGCAATTGGCACTTGATTATTTCTATAACTGCGTTCATTTTTTGTGTTGGTACTTTAAACGCTTGGGTACTAGCTAGTGGACAAGTGGCCCTTGGCCTTGCAAAAGATAAACTGATGCCACAGTTTTTTGCTCAAAGAAACAAGCACGGTTCTCCTTTCTGGGGCATAACAACTAGCTCAGTTGGAACTGCAACTTTACTAATCCTCACTTCAAGCAACAATTTTGCTAAGCAGATCACATCAATTATCGACTTTTCTGTAGTTTCATTTTTATTTGTTTACCTTGCATGCAGTCTTGCTTTTCTCAAAGTTATTGTGCAAGAAAAGAGTTGTTACAAATTTTTAATTGGCAGTATAGCAACAACCTTTTGCTGCTGGGTAATATTTGAAACTTCTGTGAATACCTTGCTGATCGCAAGCTTATTCACTGCAAGTGGCGTACCTCTTTATTTATTTTGGTATCGCAGAGTTTCTGTATAGGAAATGTTATGTATCTGTTCAGCAGAGTGGCAAAATAAGGTAGACGAGAAAAGACAACTATAGG
>NODE_4_length_22207_cov_7.937929
AATCCTTACCTTTTAATCTGCAGATTGGCGAAAGCAAATACAATAGCTTCAGTTTTATGATAAGGGGGCTGGTGAGGTTTGTCAAGGAAGTTTTTTCGTTTCTATGTTGTCAGCTACTTGGATGACGCCAATCTGAGTTGACTACACCAACTCACATTCAGCAAAAAAGAAAGCTATCTCCTTACGAGCATTTTCTAGACTATCTGAGCCGTGAACTCTATTTTCACTAATATCATCAGCAAAATCACCCCTGATTGTGCCTTTATCTGCCTGCTTTGGATCGGTAGCTCCCATGATTTGTCTGTATTTACTTACTGCATTTTCACCAACTAAAACTTGAACTACCACAGAACCAGAGGTCATAAACTCTACTAATTCCCCAAAAAAAGGCCTATCTTTATGAATTTCATAAAACAGCTCTGCTTGTTTTTTTGTTAGTAACATCATTTTTTGTGCTGTGATTTTCAGCCCAGATTGTTCGATGTAGGAATTTATATTGCCTGTAATATTATTTTTTACTGCATCAGGTTTTAAGATTGAAAGTGTCTTCTCAATTGCCATATTATTTCCTTATATAGAATAGTACATTTATAGATTTATTTTATTACAAATTTTAATTTCATAGAAGTGATTTTTTATCTATAATTAAGGACAAATCATCAAGGAGGTATTGTATGGGTAAATGTTGTAAAAATAACACTACTGAACAAGCTGAATCTACTACTAAAAAATTAGTAAGTAACTTTAAGTCATCGCTTTTGTGTGGAACAAAAGGGTTTTTGACTTTTAGTCTGGCATTTTTAAGTTATTTGGAATATAGTTCACATCATAATACAAAATTAAAAGAAGGTGCTGCCTTTGCAATGAAAAGAAACACTATTCCATTTCTTGAAATGACAATCATAGCACCGCTTGTTTGTTTTGCACTGCCAGCTATGCTAGGCAGTATGAGCCTCATGCAATGCGCACTTTTATGTGCTGCCTTAATGATTGCTACATGTTTTATTGTCAGAACTTTTCATCTGCGTGAGAAGTTAATGGAAAAAATCACTAACCATAGTAGAAAAGAAATAGACGCGGAATTTAAGAAAGATACTATAAAATTTCCTATTTTTGATCAAAATAGAAAACACATCGAGTATAATTCGCCCAATTCAGGGCAACCACTGAATGAAACGAGTAGCACCTCTCTTTTCGTTAAAGTTTTACTTTTCCCTCTAAAGGTTCTTTTGAAGGTCCTGCAAAGTTGTATAATGCTATCTTTAGCTGCTGTTGAACTTCTTGAAACCGTGCCAAGTTTTTGTGTTGATCTGTTTTTTGATAGAAGTTTTGAATCCACACAGAGTAACATGCAGAGATTTGGCCACTTATTGTATGCAAATGTGAGAAATTTAGTGCCTATAACTAAATTTGATGAGTGTGTAGCTAATTTTATAGGTACCCCGAAAGTAACTTGTTGTAGTAGTGCGTAGGTGAAAAAGGCAGTTATCTTATTTAATCTTGGCGGGCCTGATTCACTAAATGCGGTCCGTCCTTTTTTATTCAACCTTTTTTATGACAGGAGAATAATCAATCTACCGAATCCCTTTCGGTTTCTTTTAGCAAAGTTTATATCTGCGAAACGAGAAAATACTGCACGAAAAATATACGAGGAAATTGGAGGTAAATCGCCAATTCTAGAGAATACAAAAATGCAAGCTAATGCTTTAGAACTAAAATTAAACGAAAATAGAAACCATGTACACAAGGTATTCATCTGCATGCGCTATTGGCGTCCATTTGCTGACGAAATTATTGAAAGTGTAAAACAGTTTGATCCTGATGAAGTGATTCTGCTGCCACTATACCCTCAATATTCAACTACCACAACTCTGTCATCCATCGAGAATTGGCAAAAAAATGCTAAACGGTATGGCCTAAAATGCAATACAAAAATGATTCACCGTTATTATGATAACCAAGATTTTATTGAAGCTCACGCTAATCTGATAGCTAAGTACTATAAATTGGCTAGCAAAATCGGTAAACCAAGAGTCCTATTTTCAGCCCATAGCTTACCTCTTAGTATCATTAAAAAGGGCGACCCTTATGCTTCACAGATAGAAGAAACAGTAAAATTAATAGTAAAAAATTTGAATATTAAAGATCTTGATTGGTCAATATGTTATCAGAGTAAGATAGGTCCTGTAAAATGGCTAGAGCCAAGCACTGAAAGTGAGCTATTACGCGCAAAAGCTGATGGTGTACCTGTAGTTCTATCACCTATGTCTTTTGTTTCTGAGCATTCAGAAACTCTAGTTGAACTTGATATAGAATATAAAACAATTATCAAGGATGGATATTACTTTCGCGTGCCAACTCTCAGTACCGATCCCTTGTTTATAAAATGCTTAGCCGATTTGTGCATAAATCTCCCTTAAAGTCCTGATTCATAGGGCTTTTCTTTTAGGATTTTATGTGATAGAATAACAGAAAGTTATTAACTATTTCATGCCAAACAAGCTAAAAAAGAAATCTAACATACTCGCACAAAAGGTGCATGATATTTATGATCATGATTTCAGGAAGGTAATCTGCATCACAACAGGTTTAACAGCCCTATTGTGTAAGATTTCACTGCAATTTTGCTGTGAGTTTATTGACAATAACAGATCCAATATCTCCTTTATAAAGAATGTTGCCCGATGGGTGAAATTTCCGACATCTACCCTATACATTGTCCATTCTGCATTTATCTTACGGGATTTGGTAAAAGATTATAAAGACCCTAAAGGTAAAAAAGAATTAGCAAAAATTTTGGGTAAATCGGCTAGTCTTACAAATAGCACCATAGAAGCGTTGATGATGCTGAAAGTCATACATTTTTTGGCTAGAGGTAATGCAGATGTAATAAGTTATGTTAGCTTAACATCAACGATCCTATTTCTGTTTATTTCGGAACCTATAAGTTACTATTATTCATGGAGAAAATACCTAGATAATAAGGATCCTGAAAAGTCTGCTGAGTGTAAGAAGGACCTCATTATCAGCACATTAACTTTGTCGTTAGGTTTATTAAACTTCATATTAAGAAGGATAGAGACTCCAACTATACCAATAAACTTAGGTAATGGTATAATCTATAATTTCAACTTAAGCGTAACAGTCAGCATAATATATAGTGCAGTATTCTTGGTAGTTCAGTTTGATAAACTGTTTAATCAACCTATCAATGATGATCCTTCCACTGAACTTGATGGCGCTAATCATATTAGGCACGATTATGATGGTAATGGTCTCCCCAATGGCGACGTTGTGGGAATGTAAGGGTTAGAGGTGAAAAGACCTTATTTCTACCGCTAATGCTAACACTGCTAATTTACTAACTATATTCCAAAGTGCTAGAGGTTTCTCTTCCACTATTTTGCTAACGTCATAAAATTCGCAGTCAATGGAGTTTAAGCTGGAATATACATCTTTCCTGCTATTACATCGGTATAAGTAACATGTTGGAGTATCTCCTATATAGTATATTAGCGGTTCTGCAGAACTGCTTTTAAATACGTCAATGGTTGGTACACCTTCTTGTATAATAACACTATTGATTGCTATTCCTTCTTTTATCTTTTTCATTTTATGACGCTTTTTTTTATTGAGGTTTAATATTTCCTCTCCACTTGTTGCTGTTATAATGCCCATCCCATATGTGCCATTGCTTGCTTTGATAAAAACGTAAGGTTGTGTTTTTATTTCATATTCCTCATATTTTTTTTGCACTAGAGATAATATTTGGTCAACTTTAGTTGCTACTGCTCCTAGTGATGAATCATCATCAAAATCAACTCCATCACAGCTCTCTGTAAGCACAGAAATTAGCCATGGGTCCATTTTAAATTCGCTACAAAACTCGGACGCTAATTCTTGATAGATTTCAAAATACTTAAATTTCTGCCTGCTATGCCAACCGTATAGTGGGCTTGGTACTATATCTTGCTTTACGTCTTTTAGCGTGTCTGGAATGTGGCTCGTCATATCACGGTTCAGTATAATAACATCAGGCACAAATCCTGAAGTTGTCTTTAATAGAGAGGTTTCCTTCACAATAGCTTCATACGGTTCTATTAAATTGTACGTTTCATTATGAAAGAGGCCAATCTTAGTTTCAAAACCAGCCAGTTGCAGTATTTTCTCTATAGCAAATACGTTTTCTATATACATTTTATTTCGTGTATAATTTTCCGGTATTATAAGAACCTTTTTGTATTGATGTCTTTTAAAGTAGCTTTCTATCAATCTTGCTGCCATCGTTCTTGATTCTTCACTTAAGTTATTGAACCCCGCAGGAAATAAATTAGCGTCCACTGGGGCAATTTTGTAGCTGGAGTTTCTAAGATCTATAGAGCTATAAAATGGCAATGTAAGGCCGTTAAATTTTGCCTCAAACCAATTATTTATACTTTTTTCCAAATCTGGGTGAATTATGTTTTGCATCTACACTTTAAATGTTATAAGGAAGGTATTATAAGCTATAATTAAACATATTTAGCAAATTTGACTAAAGATTAAAGTATAATGGGATTCTTATTTAAAGTGATAGAAAAATGATTCAACACAACAACAGTAAAATGTATGGCACTACTATACTGTCAATTAGAAAAGATAAAAGTGTAGTAGTAATAGGTGACGGACAAGTTTCACTGGGCCACACTATTATAAAATCCGGAGCAAAAAAAGTTAGGCGTCTTTCTGGTGATTCTGTAATTGCTGGGTTTGCTGGAGCAACAGCTGATGCATTTACTCTCTTTGAAAGACTAGAATCTAAACTTGATAAGCACCCAGGGCAATTAATGAGAGCATGTGTTGAACTTGCAAAAGACTGGAGAATGGATAAATATCTGAGGAAATTAGAGGCTATGATGATCGTTGCAGATAAATCTATTTCATTAGTAATTACGGGAACAGGTGATGTTCTTGAACCTGAAGATGGAATCGCCGCTATTGGCTCTGGGGGAAATTTTGCTCTATCTGCAGCAAGAGCTTTAATTGATATTAAAGGAATATCAATAGAGGAAATTGCGAAAAAGGCTATGAAGGTAGCTGCCGATATATGTGTTTATACAAATCATAATGTAGTTATTGAAAAGATAGAGGAGTGATATGTCTTCCAAGCAAAAAACTTTATGCACCAATTTTTCCAATCAGCCCATAACCCTTTCAGAAGGGCGGTCTTGTAGTAGTGACACCTACGATGAAAAAGATAACCTCTATAAAGATACTAAGAGTGGTTTTGATTCAAATGACAGCGATGTTCAAGTTAATGACAGCACTCAAGTTTTGTTAGATGACCTGCCACCACAGAAGATAGTTAAAGAATTGGACAGATTCATAATCGGACAGGATGATGCAAAGCGTGCTGTTGCTATTGCGCTCAGAAATCGTTGGCGTCGCAATCAGGTTCCATTTCCATTGCGTGATGAAATCATACCTAAGAATATATTGATGATCGGTCATACAGGGGTTGGTAAAACTGAAATAGCTCGTCGCTTAGCAAAACTTGCCGGTGCACCGTTCATAAAAATTGAGGCAACGAAGTTTACTGAAATAGGGTACGTTGGACGTGACGTTGATTCGATAATACGCGATTTAGTTGATGCAGCAATAGTTTTAGTTAAAGAGAAAGCCCGTAAAGCCTTAGCTAAAAAGGCTTTAATTTTAGCTGAGAAAACAATAGTAAACTCTATGGTAGGCGAAAATGCAACCGAAGAGAGTAAAAAAATTTTTAGAGAAAGGTTGAGGAATAAAGAGTTTGAGGACGGAGAAGTTTCTATTAACGTCAGAGAGAGCAAGAGTATGTTACCTACTTTCGATATACCAGGTATGCCAGGTGGGCAAGTTGGTGTGATGAATGTAACAGAAATAATGGGCAAGATGTTTAACGGGAGCAAAAAAACAAAAACTATTACGGTGAAGGTAAAAGAAGCGCGTGAAATATTAATTAATGAAGAAAGTGAAGGGCTAATGGATGAAGATAAGATAATCAAAGAAGCCATTGATCTTGTTAGTAATGACGGTATAGTATTTTTGGATGAAATAGACAAAATTGCAGCGCGTACAGAAGTAAAAGGTGAAGTAAACAGAGAAGGAGTGCAACGCGATCTGTTACCATTACTTGAAGGAACAACTGTTACAACTAAGTATGGCCATGTAAAAACAGACTATATATTATTTATTGCATCTGGTGCTTTTCATCAGTCTAAACCATCTGACCTCTTACCGGAATTGCAGGGTAGATTACCGATCAGGGTAGAACTTAAGGCACTTACTCAAGAAGATTTAATAAGAATATTAAAGGAACCAGAATCTAGTTTGTTAAAGCAGTACATAGCTTTAATGAAAACAGAAAATGTGACACTTGAGTTCACTGATGATGGTATAAAAACCATAGCTGAAATAGCGTTTACAGTTAATAGGCAAGTGGAAAATATAGGCGCAAGAAGGCTTCACACTGTTATGGAGAAGCTTTTAGATGAGATAAGTTTCATTGCTTCTGAGAAAAATAGCGAAAAATTCATTATAGACAGCAAGTATGTAAAAGATAAACTTGAGTCAATTTCGAAGCAGCTTGATTTATCTAAGTTTATACTTTAGGAAAAACGAAAAGCCTACTTTAAGTAGTATAGAAAGTGTTCAGAAGGTCAGCCAGTAGACCTAAAATTTCAGCTATATTCTTTAGGCTGTTTTTCAACAGTAGAATGGTGTGCTGCGACCTCTTGCTTAACATCTAAGCTTAAGTCAATTATTGAGATATTTTCTTCATCATAATCTATGTCTTTTATTAACATATCGTCAGTAATAGTCAAAAGGTCAGGCGGAGAAAGAATAGTTCTTTTATTACCAGCTCTCATTCCCACAACTCCAAGCTCTATAGCAAGTGGTATTTTTTTATCGCCAACCCTAAATTGCACTGTTTGATCTTTGGCTATATATTCTCCATTATGCTCCTTTACGCTATATTTAACCGATATCTCATCACCGCACCTTACTTGTTTTCCAGTCTTGTTAATTAAGTCATTAAAAACCATCAGATTATTTACTGAGTCGGGATATTTATCCTTTATTTCGATCAGTTTGACGTAATAAGAATTAAAATTCATTTTGTTATCATTGGCAATAGTAACTACACGCTCTCCGCCTTCTTTCATACCTATTACCCCTAAACTCACTTCTTTTAGGTTATCTTGACCTATTTTCAAAGTAACATCAGAAACTTTGCTAGGGAGTGTTGCTAAGTTATTATTAGAAATTTTATATATTTGCAATAGGACTTCCAGGCCACAAAAAGCCTTGCTGCCACTGCCTTCAGTAATTTCATAAAAATTTATTGAATCTTCTTCTTTTTGCTGCGTCATTTCTTCTAAATATTCTGTCAGCCCATGCTTTTCAATATAGCGGTCAAGTGCTGATTCAAGTATTGGCTTCACTAGGTAATATGCTATCGTCTGTATCAAACCACCATTCGTGGCATTTATCTCATAAAGCTTGTCCTTTTTTTCCGGTTTACCTTTGTTTATATAGACAATAGTAAACACAAAAGTAGAAGTTAAAGTGAGAATCGTTACTACGGAAATAAGCATTTGTAATATAATTTTTCTAACCATCTTTCTTTACTTGATTCAATAAATCATATAAATAATTAGTATCCCCTGAAAGCGCACTCAAATTATCCAAGCCTTGTTTAAAGAGGCCGTCTATATAGTCCTCTACTTCACTTTTACCAAGCACAGACATTAGGTTATTTGTTTTATCTTGTTTGTAGTCTTCAATATCATCCTTAGCTTGAAAGATAAGCCCTAGATTTATTCCATAGTTATATAACGCTTTACGTTGCTTGTCTGTAGCATCCCCTATTATAGCACCTATTTCACATGAAGCTGCAAATAGTTTTGCGGTTTTCATCAAATGAATTTCTTTTATTTTATCAGCTTGGCCCGACGTCATTCCAGCGTCATACATACAGCCGTACGAATGTTGTAGTTTTAAGGTAGAAAGGGTGTCATGCAAGTAGCTGACACTGGAATCCATTTCATGTTCAGCTCCACTATCGCATGGCTTTTTGCACGAAATGCTTGTAGGCAAAGCCTTCTGGATCCCAGTGTCCGCTACTTGAATGACAGAGGGTTGGGGGCTAAAATCTATATGCTCACTGTTAATATCTAAAGCCTGTCCTCCCACCATTCCCCTAATTCCTATTGCCTGAGAAAGAACTTTTATGATCTCACAGCGTTTCTCATTTAACGAAGATAATACCTCAAAAGCCAGAGTAAGTAGTGCATCTCCGGCAAGCACTGCTGTTGCTTCATCAAATTTTTTATGGCAGCTTAGCTGGCTTCTGCGAGTATCACTGTTGTCCATGCACGGTAAATCATCGTGAATTAGAGAGTAAGCATGAACAAATTCAATTGCTGCAGCAACTGATATTACTTTTTTAGCTTCCGCGTTAAACACTCGCGATGAAGCTACGACTAAAAAGGAGCGTATATGTTTTGCAGGAGCAAGGAGTATATAACGCATAGCTGATATAAGCTTATTCTCGCTATTTTCGGGTAAGAGTTTATTTACTTCTACAATAAGCAAATTTTTTGTTGTTTCGTCTAGCATTTTTGAATTGTTAATTGTTTAGCACGTAACGCTAGCCAGCTAGGGCAGTAGAAAACTTTACTGTAGTTTACCAGTTATAAAAGATATTGCAAACATAAAAATTTTTTATAACATCAAAGAATAGGTTATTTTTTTGGTAAGAAATGTGAATAGCGAACTAGCAAAGAGCACTAGAGAAGACATAGAAGAAAAAGTGAAAAAGATTATACTAGAGCATATTAGTAAGGATGTAGAGAAATTCAACAGCTCTTCAAAGCTTTCGGAGCATGGTACAGACAGCTTAGATGCAGTTGAAATCATCATGGCAGCAGAAGAAGAGTTTGGAATAGAAATTCCAGATGAAGACGCACAAAAAATGGAAACTATGGAGCAAATAGTTGAGTACATTAATAATAAAAAAGGCTAATAGTTAGTGTTAAATGAGCAGAAGAGTAGTAGTCACTGGTGTTGGTTTAATCACTCCACTAGCGGCAGATGTTGACAACACTTGGTCAAGGCTAATAAAAAGTGAGTCTGGCATAAAAGCAATCAATACGGATAGATTTGACTCTTCTGATCTTGCTTGCAAAATTGCAGGGCAGGTGCCGTTGCAATCAGACAACATTGAGCACCATTTCAATCCACTAGATTATATTTCTGAGAAAGACTCAAAAAGGACAGATCGTTTTATCCATTACGGTATTGCAGCAGCTATTCAGGCAGTAGATGATTCATTAATTTTGGAAAGCCAAAATATCAATCGGGAACGTGTTGGTGTGACTATTGGCTCTGGTATAGGTGGTCTTCCGTCAATTCAGGAAAATGTTATTACCATGCAGGAAAAAGGGCCCAGACGTGTCAGTCCATTTTTTGTCCCTGCAAGTCTAATAAATTTGATATCTGGCCATATTTCTATTAAATACGAATTTACAGGTCCAAACGATTCAGCAGTAACCGCATGTGCAACAGGTGCGCATGCAATCATAAACTCAGCAAGAACTATAAAACTTGGTGAAGCAGATGTTATGATTGCAGGTGGAGCAGAAAGTGCACTGTGTAGAGTTGGAATTGCAGGTTTTGCATCTATGAAAGCGTTATCAACTAAATTCAATGATAAACCCAAAGAAGCTTCAAGACCATGGGATGCACAACGCGATGGTTTTGTTATGGGTGAAGGAGCAGGTATATTGGTGTTGGAAGAATACGAACATGCAAAAAAAAGGGGGGCAAAAATACATGCTGAACTGGTTGGGTACGGACTCACAGGAGATGCGCACCACATTACAGCACCACATCCAGAAGGAAGAGGCGCATTTAAGGCAATGCAGCTTGCTTTAAAGAGCGCGCAAATTAATCCCAATCAAGTAGGGTATATCAATGCACATGGAACTTCAACGCCACTTGGAGATAAAATTGAAGTAATAGCAATGAAACAGTTATTCGGTGACTACGTTTATAAAATACCTGTTTCTTCAACTAAATCTTCTATAGGACATTTACTTGGTGCTGCAGGGAGCGTTGAAGCAATATTCAGTATTCTTGCGTTAAATAATGGAATTATTCCGCCAACCTTAAATTTACACAAGCCTTCAGAAGGATGTGATTTAAATTTTGTACCGTTTAAAGCTCAGGAGCATAAAATTCAATATGCACTTTCTAATTCGTTTGGTTTTGGTGGCACTAATGCATCGCTCATATTTGGACAAGTTTAGTTGATGTCACCCCAGTGTCTTCCTCTTGTCATGCAAGCAGCTCTCCTACTGTCATCCCAGCACGTGACACTGGGATGACAAACGGTTGTGAAAGGGAATACATATAAAAATTAAACTATCAATAGCAATTCAAAAAGAAAAAATATTCTATTCATCCCTGAAGAAGTATTTTATTAACAATTTATGAATAAAGATCAATAATGCAGAAAAGGAATTGATAGGCGTATGCATGAATTTAACCACTATTAATTATACATTATTTGTTGTAATTACATATTTTTTGACGTGCATTATAGCTTGGTGCTTACCTTTCAAAGACATAACATTATTAACAACATTTGTTCCGGCTTCAGTTGCAATTTTGCTAACCATTTATAATAAACAGAAGGTAAGGGATCTTTTTAAACTTAGTTCGCCAAAAAACTGTCTATTAGGGTTTATACTTATTCTGGTAAGTATGCTAATTTCCAATGGTCTTTTGTCAATTTACTGCGGTTTTTCATTTTTCCGAGAGTCTTTTACGTTAGACCGTGTAAAGGATTTGAGTGCAGTTTTGAGTCCATTAGTGATGTTATTTGTTTTATTATCAACCTTTGTGATGTGGATCATTATGTCTCTTGGTGAAGAGATCGGTTGGCGTGGCTATCTTTTGAAAAATCTTAAAAGCAAAATATCAAATTTTTATATCAGAGCAATTATTGTCGGTATTATTTGGTCAGTATGGCACATACCAACTTATGTGGTTGCTGGCTCAGCTTTGTGGAAGGATGGCTTTACATTCCCGACTATTTGTGCTTATACCCTTTATATTTGTGCAATGTCTATAATGTTTACCTGGTTGTTTGAAAAAGACAACTCGATTTGGCCAGTAACTATTGCTCATGCAACAAATAATCTTGTGTATAGTGTTTTGAGCATTCTAATGCCGTCTCCTCCTCTGTCAACTTTCGATGCAGTAATTCGCCTTACATTAGGAGCAGCTGGTTATTTCATTGTTGCAATTGGTGTTATTTGGTTTGATAAAGCTCGAGAGCGTCATTTGAGTAATTCATAGTATAAAATTTCGGGGGCAATTCGCATCAGGTGTCATGCAGGTAGCATGACACTGGGATGATGAGGAAGAAAAAGCAAATTTTGCCTTTTACGGTCAATCTATTATACTTAGTAAGACTTCAATAAACTAATGAATTATACTTTATATCTAATTAAATGCACAAGATATTAATAAGAAATAACTATAAACCTTTGGTCGGAAAAATCAAGATTAATGGCTCAAAAAATGCTGTTTTACCAATAATGGCAGCAAGTCTATTAAGTAGCTCCCCGGTAATTTTGCATAATGTACCTGATTTAATTGATGTGCATCTAATGTCTAAGTTGCTTGAAAGTCTTGGAGCAGAAGTGAACTTTATGCACAATAAAAATTATAAAGCGAACCATACTTTGAAAATTGACTGCAGCAATATCAACAATCACGTGATGCCATATAAAACCGCAAGTAAGCTAAGAACTTCTTTTCTAATATTGGGTCCAATGCTTAGCAGATTTGGCAAAGCGAGAACAGCATTTCCTGGTGGATGCAACATTGGAAAGCGTCCCGTTGATATGCATATTAAAGCATTAGAAGAAATGGGAGCTAAAATTGAAATTGACGGCTATAATATAATTGCAACAGTGAAAGGAAAGCTACAAGGAAAAGAAATCACATTTGAGAAAATAAGTGTTGGCGCAACAGAAAATGTAATAATGGCAGCAACATTTGCAGAAGGAGTGACAACAATAAACAATGCTGCAACTGAGCCGGAAGTTCTTGATTTAATAGATTTTCTGAAGAAAATGGGTGCTGATATTGAAATTGATAATACAAAGGTCATAATAACAGGAGTTGAAGCACTAAATGGATGTGTTCATAAAATAATACCAGATCGCATAGAAGCAGGCACTTATGCACTAGCTGCTATAATAACCGGTGGTAAGTTGGAGTTGGAAGGAATAAATCTATCTGATATAAGGTGTATTACAAATGAGTTGGAGACTATAGGAGCTATGGTTGAACTGTATGATGGAGGCATTGTTATTTCCAGAAAAAATGGCTCTATTAAGTCTGCTAACGTTGCGACAGATCCATACCCCAATTTTCCCAGTGATATGCAACCACAACTGATGTCTGCAATGTGCATCGCTGATGGGATATCAGTAATTGAAGAGAACATTTTTGAAAACAGATTTACACATGCAGATGAATTGAGAAAGTTAGGTGCTAATATCAGCATCGAGAAAAGCAAAGCTACTATAAGTGGAATAAAAAGCTTATCTGGAGCTAATCTATATGCTACTGACTTAAGATCAACAGCAGCTTTGGTGCTTGCTTCTTTGGTAGCCGGTGGAGAAACTATAATAAACAATTCACATCATTTATGGAGAGGATATGAAGCAATGCATGAAAAACTCAATTCATGTGGAGCTGATATCTCCATTTCGTCTTGAGGATATTTTATGAATGAAGCAACCAAACGAACTATAGTAAAAGAAATAGATGCAATCTTATATGAAGAACATAAGGTATTAGACCATGGATTTATTCGAGTAGTGGATTATATGGGCTCTGATAGCGCTATAGTTCAAGCTGCTCGTGTTTCTTATGGCAAGGGAACAAAACAGATAAGTCAGGATGAAGCACTTATAAAGTATTTAATGAGACATCATCATACAACTCCATTTGAAATGTGTGAAATTAAGTTTCACGTGAAACTTCCAATTTTTGTTGCAAGGCAATGGATAAGGCATAGAACTGCAAATGTGAATGAATATTCAGCAAGGTATTCAATACTTGATAATGAATTTTATACACCTAAACCAGAACAAGTTGCAAAACAATCTGACAATAATAAACAAGGTAGCGGGGAAGCTTTTGATCCAGATACCTCAAAGGAAATAATAGATTCTCTAACAAATGACTCTAATTTAGTATATTCTCATTATGAAAAATTTATTGAGCAGGGGCTTGCAAGAGAAATTGCCAGAACTAACCTAATGCTTAATTACTACACGCAATTTTATTGGAAAATAGATCTGCATAATCTCCTTCATTTTTTGAAGCTTAGAGCTGATAAGCATGCCCAATATGAAATCAGAGTTTATGCAGAAGTTATGCTGGATATAATAAAAAAATGGGTTCCACTGGCCTACAATGCCTTTGTTGAATATTGCCTAGAATCAGCCTGTATTTCAAGAACTGGTCTAGAAATAATTCGCAAATTAATTAAAGGGGAAAACGTTACTAGAGAAGAAAGTAATATTGGTAAAAGAGAATGGGGCGAGCTGATGTCTATACTTGATAAACAATCTTAAAGATAAAGGCATACGTGTCAATCTCCTCTGTCAGTTAACTCTCGTTCACCAGATTGAATCTTGCTTTTTACATCACATTAACTCATCACTTTTATAGAACATCTCATTAAAATCATTTAGAGTTCCAAAATCCTGACCCTTGATAAACAGGTGATCATTAGCAACATGTGCTTCATCAAGAGTAAACAGCTCGTAATGATGATTGTGAGCGGGCCTAACAATTTCATTATATAAAACCATTACTTGTTCGTAGTTATATCCATCGCCAGCATGATATTTACCACGTACGGTATCATAAAAATTCTTTACATCATCATATGTCACTTGCAGCTCCACCTCATACTTTCCCACTTCAAGAGGACTTCCTGTCTTTATTTTTAAGGGATGTTGTGAATTTGCAACACTGTTAGAAGTTTCTGCTTCAATATCAGAATTTTTATCCATATTTTCTATCACACTTGCCATAACAGTTTCTTGTTCATCTTCTGTTGGTTTTGTTTGTTTTTCAGTCTTATTACTGCTACTGTCAGTTTCCACAGTTACTTTTTTTACTTCTATATCTTTTTGAGCTTTCTCATTACTTTGCTTGTGTATTTCATCTCCATGCAATTTTTCCTGCAGAGCTTTTTTCGTATCAGCATAATCATCACGATTGCTTTGCAAAGCTGGTTTATAACTGCTGCTATCATCCGCTTGCATTTGATCTATATAGTTAGATTCTTCTTCCTGTATAGTATTTTTTGCGTTATCCTCACCAACCGTTCCTTTCTCCCCAGACTTGGCTTCACTCTCTACCACAACTTCTTCGTCTACTTGCTCATCATCAATTGTAAATTCAGTACCTATCTGATTGCTATCTTCCTCCAATTCATTAGATAATTTTTCAGATAGCTGGTCACCACTCAAATATGGTTCCTTTGAATATTTAGCATAATTATGGGGATCGGTTCTGTTTTTTGAATAAAACCCACTTTCAAAGTCTGAGTAGGAGCTTTGATTGAGCACAAAAAATAAGTTTTCATAATTAACCAGCATATCACTATCAGGGCTAACAAAATTTAAATATTCATCGCCTTCCCATTCTGGGTGGTGTCTATACTCTGCTATGTAGTATTTACTAGAGTCGAGAGGTATCTTGTCACCTTCTTCCCCATCAAGTTGTAAAACTACTGCTGAATGCCCATTACCTAAATCATTACCTTTTACCACTTTGAATATTTTAATCTCATCCTTTTCTACAAGTTCTTTTAACTCCTCGTTCTTTTCATTTAACTCTTCCTCCCTTTGTCTTTCTGCTTCTCTTTCTTTTGCCAATCTTTCTGCTTCTTCATCAGCTTTCTTCTGCAGTTGTGAGAATACATTTTGTAATATATCTTGTGTGGTTAAGCTATTTGTGTTGCTTAAAAAATTATCTAACACATTTGATGCAATTGGTGACAATTCACCGTGATCATCAAATACTTTTTCCTTTGCTTTATCATAGTGATTTGGGTTATAGATTGCATACAGAGGATAAAAACCATAATCTGCAATTGACGCTCCGTCAGGTGATAGTTCCATTGAGAATCCATAGTAATTAAGTGGAAGATTGGAGGTTAAATATTTACCGTTATCATCCCTAACGTATAGCTCACTTCTACCATTGTGCTCACTATATTTGTTGTAGTAGATATAAAAATTCTCATGGTTAAGATTGAAGTGATCATCTAGATTATCGAATTGAATTGTACTGCCAAGCTTCTCGCGCAAAAGATTTTTGCTTTCATCTGTAAGCTTTATATGTGCAGAAAAGTAGTATCGATCTATAGGTTCGCCTTTTTCTATTTCAAAGTTCAAAGTAATCTTGTCGTTGACCATTGGTAGCCTCCACAAATTCTATAAATCATTTTATTTATCAATCATACGGTCTGTACTATGAAAAATGTGTTAAACGTTAAGATTTTCTCTGTACCGATTCATCTATATTGCCAAGCTTAATAAAGTTACAAGCTCTTTAAAACAATGTTAAACTCAATCACTATGGCAAAAACAGTTGACGTATTACTACCACTTCCAATTGATCAGTTATTTTCATATGCAATTGAGGAAAATACTGAGATTTTACTTGGAGATTACGTAGTGGTGCCATTTGGCAAAAAACGCTTAATCGGAATAGTTTGGAAATACAGTGATAAAAGTAACCGAGAATTAAAATTTATTGAGCAAAAAATCGATTTACCAAATATTAGACCAAAATTGATTGCATTTGCAGAGTGGGTTGCACAATACAATTTAATACCTATTGGTATGCTTGCCAAAGTGATAATGGGAGGAGTGTTAAAAGTAAATCACATAGATAAATTGGTTTGTGTTGAACAAAAGCAGGAAACAAGTGAAATAAGCTGCAAATTGAGTCCTGAACAGCAGGTAGCTAGTGATAAAATAATCAGCAATTTGAACGAATATTCAGTGACTTTGCTTGACGGTGAGACCGGGTCTGGAAAAACCGAAGTTTATCTCTCTGTGATTGCACAATTGATTAAGAATTACACTGCCGTTCCAAATGCTGCTCAGACTTTACCATCCCAGTGCCCAGAGACACAACTGTACGAACATTGTGATTTGGGTCTACCAAGAGGGTGTTATCCGAGTAGCCTGACACTGGGATCCAGTTTTTCATATAACCTCATTACAAATGTTTATTTTAACTTAAGACCAATACCTAATTTACAATCAAAATTCCTGGATTCCAGTGTCAAGCACTGGAATGACACCTTTGTACTCAAGGCAAAACCCACTGTAACATTTAGCATACCGTCTTTGCCACGTACTAGTATGACACCAGAATATGTTGAAATGACACCAGGAGAGGGTAATGCACAAATTTTAATCCTCCTACCTGAAATTGTTTTAACTTCACAATTGGTAAATCGTGTTCGCGGTCAGATATCAAAAAACTTAGTTGAATGGCACTCAGGGCTCACTCCAAAAACTCGCCGGAATAATTGGCTCAATATAGCAAATGGAAATGCGCAGATAATTATTGGTGCACGGTCAGCGCTTTTTTTGCCTTATAAAAACCTAAAATTGATTATCGTTGATGAAGAGCACGACTCATCTTTTAAACAAGAACAGGGAATTATATATAATGCTCGAGATATGGCGATAATCTTAGCCAAATTTGAAAATATTCCGATTATTTTATCATCAGCTACTCCACTGCTTGAAACGATTCATCATGTTAAAAACGGGAATTACAATCATGTAAAGCTAACTAAACGATTTGGTGGTGCAGAATTGCCACTCATTAAAGTAGTAGATATGAGGAACAACAAGCAATGGATCTCCTCTGAGCTTTTTGAAAGCATCAAACAAACCATAGAGAAAAAACAGCAGGTTATGCTTTTTCTAAACCGCAGAGGGTATGCACAACTGGCAATTTGTAAAAAGTGTGGATATAAAATTTCCTGCTTAAATTGTGCTGTTTGGCTTACATGTCACAAGAAAAAAAATGCTCTTTTGTGCCATCATTGCTCTTATCAATTAAAACTTCCAGAGAAATGCTCTAATTGCCAAAGTGAACAGCCATTGTCCCTCTACGGCATAGGAATTGAAAGGTTGCTTGAAGAAATGGTGAAATTAATACCAAACGCAAAAACTGCGATGATAAGCAGCGATCAGAAGTCGGTTAGTAACATCATTGATTTAGTGTTAAAGGAAGAGGTGAACATTATAATCGGCACACAGATAATTGCTAAGGGGCACAATTTTCCTAAATTAACTTTGGTTGGAGTAATAAATGCAGATTTGAGCCTCGAAAATTCTGATTTGAGAGCAGCGGAAAAGACGTATCAATTATTGCACCAAGTTGCAGGCAGATCAGGAAGGTTTAATGAAAAAGGAATGGTAATAGTGCAAACCAATAACCCTGAAAGTTCAATAATAAAAGCATTGCTGCATCAAAAAAGGGACTCATTTTATGAAATTGAACTTAAGTCAAGACGTGAAGCCAAAATGCCACCATTTAGCAGATTAATAGCGCTTATCATTTGTGGTAAGAATCAGATTGCAACACAAAAAGCAGCGAATGAAATAGTAAAATCTCTTCTTTGTCATCCAAGTAGCTTAACTACTTGTATCCAGGAAAAAAATGTAGGTGTAGACAAAAAGGAATTTGAAATTCTTGGCCCATCACCAGCAGCGATAAATTTTTTAAATAATAAGTATCGGTATAGGGTATTATTAAAAATACACAATAAACACAGTTTATCTATACAAAAAAAGCTGAAATATTGGATTAAAAATTGTAACTTGAATTCGAGTATTGCAGTGATAATAGATGTTGATCCTGTGAGTTTTTTTTAACGAGTTCCGTTAAGCCTTCTTGCCAATTACCACAACATTCTCACTGGGAAAAAAATAATCAGGTACAGCCATATTTTTCGGTGCAGGACCCCCAATTACTCGACCTGATGTATCATAATATGAACCGTGGCAAGGACAAAACCAACCATTACCATCTCTTGTAGCGTGGTCAACCGGTACACACCCAAGATGTGTACATATTCCAAGCATAATTAACCATTCGTCTTTTCCTTCGTATACTCTCTGCTCATCTAATTGAGGATCCCTCAAGCTCTTCACATTCACAGCTCTTGCAGCCTCAATTTCTTGCTTTGTGCGTCTACGAATGAATACTGGTTTACCTTGCCACTTTACTTTTACTCCGTGTCCTTCCTGAATTCCAGACAAATTCACCTCCACTGTGGAAGTTGCTAGAACTTCAGCAGAAGGATTCATAGATTTAACCAGTGGCCAAAGTCCGCTTGCAGCTCCTATACCTGCCATAGCGCATGTAGTTAATGTTATAAAATCTCTCCTACTCTTATTTTTAGTAAGATCTTTAACAGGAGGTGTTTTTTTATCCTTTTTGTCTGCCAGTGGTTTTTTATTTTTAGTTAATTTTTTGTCCATTGATCTTTACTTAGCCATAAGTATATATTTTAATTTAAATACTGCATATTAATCAACAAAAACTTGCGCTTTTTGTTTAACCTATACTACGGTTAAGAAGCGATAGAGTTTTCAACTTCAGAAATACTATCTTCAGTGGAATCAGGATCTTCAATTTTCGCTACTGACACCACTTTTTCTCTACTTTCTGTTTTAAACAGAGTGACTCCTTGAGTGCTGCGTCCTGCAATTCTAATCTCATTGACCGAAATGCGAATTAACTTTCCTTTATCTGTAATAAGCATTATATTATCACCCTGCTCAACTGGAAAACTAGCAATAACATTACCGTTTCTGCTAGTAGTAAGAATATTGGTGATACCAACACCACCCCTGTTAGTTATTCTATACTCATACGCAGAAGTTCTTTTACCAAAGCCATTTTCGGTAATAGTTAATATAAACTCCTCATTCACTGCAAGTTTTAAGAATAATTCGTTATCTATTCCTAAATCATTCAAAGTCTTTTCCAATTTAGAATCAATAGAGTTATTAATTGCAGTTCCCAGTCTTTTTGCAAGTGGAACTTTTAAGTAAAGTTCTTTTGTTTCTGTTGCTACACCTATCCCATTTAATATGGTCATGGATATCACGCTGTCATTCTTTGCAAGTTTGATACCTCTTACGCCATCTGAATTGCGACTTTTAAATTGACGCACATCACTTACAACAAATCTGATACTTTTGCCGAATCTTGTTGAAAGAAAAACATGATCAATTGCATTGCATACTTTAACCAATATTAATTTGTCTCCTTCGTCGAGCTTTATTGCTATTTTTCCATTGCTTGGAATATAGTGAAAATCCGCTAAAGAGTTACGCCTTATGTTTCCATAGGCAGTAGCAAAAACTATGTTTTGATTTTCGTCATTTTCACTTGGCAATGGCATGATATTAGTTATAGTTTCACCATCGCTAAGCGGAAATATGTTAACAAGCGCTCTTCCACGTGCAGTTGGCTCTGCAAGAGGTAACTTATAAACTTTTAATCTATAAACTCGACCAATGTTAGAAAAGAATAAAAAGCTAGTATGGGTATTTCCAACAAATAATTCTGTGATTACATCCTCTTCTTTTAATCCCTGTCCTAGCTTTCCTTTTCCACCACGACGCTGAGTTCTGTAGTGAGAAAGTTTTGCACGCTTGATATAACCATTCATAGTTACGGTTATCACCATATCCTCTTGTGGAATTAGATCTTCAGCTTCAATGTCCGCGTCTGACTCTTCTATTGAAGTTTTTCGCGGCACAGCAAATCTGTTCTTTATTTCTTGTAAATTGTTTTTTATTTCTTTCATCAACTTCTCTTCTGAGCCAAGAAAAGCGATATATTCTTTTATCAGGTTGATCATTGAACTTAGCTCAGCTTCTAATTTGTCTTTTTCAAGGCCTGTTAAACGCTGCAGTTTCATATCAAGGATAGCCTTAATTTGTAGCTCAGTTAATCTATACACTCCATCTTTCAAAAAGCTTGCGCTATCTGAAATCAACTCAATAATAGTGTTGATTTCATTCGAAGTTTTCCATTCTTTATTTAAAAGTTCTCTACTTGCTTCCGCAGGATCTTTTGCACCGCGGATGATTTTTATCACTTCATCTATGCTGAGGACCGCAATGTAGAGCCCTATATATATATGAGCTTTTTCTCTCGTTTTTCTTAGACGAAATTCTGTTCTCCTGATTAACACTTCTTTTCTAAAGTCAACAAAAGCAGCTATGATTTCTTTTAACGACATCAAAGCAGGCCTGTTGTTATTGAGCACTAAAGTGTTAACACTAAAACTACTTCTTAGTGGAGTTAGCCTCAATATTTGATTAAGTATAAAACTTGCCTCAGCATTTCTTCTGAGGTCAATTACTACTCTAATACCAGACTTATCGGACTCATCCCTAATTTCTGTTATGCCATCAATTCTTTTTTCTTTTACAAGCTCACCTATCTTCTCAATTAATTTTACTTTGTTTACCTGGTAAGGTATTTCATCAATCACTATTGCTTGCCTATCTTGTGGCAGGTCTTCTATGTGAGTCTTGCCTTGCACAACAATTGATCCACGACCCGTTGCAAATGCTGATCTTATTCCAGACCTTCCAAGAATCGTTCCCCCAGTTGGGAAATCCGGCCCTGGCATCACTTCAAGTAACTCATCAAGAGTAACTTCAGGATTATCTACATATAATATACAAGCATCTATTATTTCTCCAAGATTATGAGAAGGAATATTGGTTGCCATACCAACTGCAACACCACTTGCACCGTTTACCAATAGATTCAGAAACTCTGCAGGCAGCACAACTGGTTCTGTTTCATTTCCATCGTAGTTTGGCCTAAAATTAACTGTATCTTCATCAATATCATTCAGTAAAAAGTGCGACACTTTTTGAAGTCTTGCTTCTGTGTATCGCATTGAAGCTGGTGGATCTCCATCTATCGAACCAAAGTTACCTTGCCCATCAATAAGCGGTAAAAGAAGAGAGAAATCTTGAGCCATTCTAACCAAGGAATCGTAAATAGCTGCATCACCATGTGGGTGATATTTCCCCATTACATCCCCAACTATACGAGCTGCCTTTTTATATGGCTTACCGGCATCGAATCCAGCTCTTGACATTGCATATAATATGCGCCTGTGAACAGGTTTAAATCCATCCCGCACGTCAGGTATAGCCCGGCTTATGATAACGCTCATTGCGTAGGAGAGATAAGAATCTTCCAGCTCTTTTACTATTGAGATTGGTACTATATTATCCTGCATTTTTTATACTTTAATTGAAGTAATTAATAATACTAACATTCAGTTAAGCAAATGGGCAATGACAGACTTGAACTGCCGACCTCCTCGGTGTAAACGAGATGCTCTACCAGCTGAGCTAATTGCCCCTTTAGATCTAATTCTATAGCTCAATATTATTATTGTAAACAAAAATAGCAATAAATTGTATCCGTTCAGCAGAGTGGCAAAATAGGTAGACAAGGTGATCTAAAAAGATAATCATAGAGTAAATGTGAGGTAAGTCCTTACAATAAATGGTGTCATCCAAGTAGCCGACACTGGGATGGCTTTGTTGCATCGCTCAAGTGAAAAGAACTGGCAGTTACTGACAAAATTCATTATAAATAGCCATTTAACTGTTGAAGAAAAAATATGCCACAAAAAATGAGAGTCAGTAACTGCCATGAATATAACAAATTTCTCCAAGAAAGAGGAAGCATTTTTTGTTATATCAATGACGCCATAGAAAATTGGTACGAGAATTGTCCAAAAATGCAGGGCGGCAACTATATTTATAGTGATAAAGTTGTGATTTTGGTGCATATAATCGTCAGTTTCTTTAGAATTGGTTTAAGACAAACAGTCGGGTTTATAAAAGGGTATTTGCAACAAATAGGAAGAGATTTGGCAGTTATCAGCTATTCACAAGCATCAAGAAGGTTTAAGAAACTTAATATTAAGATAAATGATTGCAGAATTGATAAAAATAATATGGAAGATATCGAAATTGCTATAGACAGTACAGGAATTAGTATATACAAC
>NODE_5_length_19705_cov_6.325598
GGTATTCACTGACCGTTCTTGTTATAAATACCAGAATAATAAGCTACTGATATTCTCCATCTTTTTTATCTTTAATCCATCATAGCTAGCGATGCAACAAAGCCCACTGGGATCCAGAAAAATTGACTGTGCACTATACAACATTTTCGATCAAAAGCTGGATCCCAGTGTCTGGGCACTGGGATGACACCCTCCTGGTAGACAACGTTCATACAGCAGCTACTCGGATGACACCCTGTGTTTGCTGGCTATAATTGCTAAGGATTTTTATTTAATTTAACTGCATCTTTTGCCTTATCCAATAACCCATTAATAAAGCCAATTTCGCTTGGTTTATCAAGTAAATCAGATGCAATGTTAGTATATTCATTAATGACAACTGGAACTGGCGTATCGCAATTAATCAACTCACATATTGCAACACGCAAAATAGATAAGCTTATGAGATTTAACCGTGAAAGGGACCAGCTTGGGTGTAAGTAAGACTCTATTATTTTATCATATTCTTCACTGCTTTTTATAACCTTATATAACAAGTTTTCTAAGAACTGATGTTCAAATTCTTCACATTCAAATATATCTTTCAACTTATTTATGTAGTCCTTAAGCTCACAATTTTCCAGTTTAAAAGTGCTTTTGTTGTAACCTACGAAAATATTTGAATAAGCAATTTGTACAGCAAGAAATCTTGCCGTGCTTCTTTTTATGCGCCACTTTTTATCTACTGGTTTTTCCTCCATTATTTTAATTTATTGTGTAAATCTATCATATGCAAAACAGTTGAGGCTGCATGGCCACCAACGTTCTTTTTGTTTTTATCAGCTCTAACTAGTGCTTTATCTTTGCTGTCAGCGGTAATTACACCCATACCAAGGGGTATTGCATAATGCATAACAACCTCATTTAAGCCTTCAATTACTCCTTTACAAACATATTGATAATGATCGGTTTCACCGCGAATTACGCACCCAAGAGCTAAATAACCATCATAATTAGTATGCCCACTCTTGACTGCAAAAAGAATTGTAGCTGGTATCTCAAATGTACCAGGAACCTCAACTACATCGTAACTGGCATTACTGCCTTTTAATTTATCAATTGCACCTTCAAGCAAAAGGTTCGCTATTTCAGTATAATAAATCGAATTAACTATTAGTATTCTCGACATTTACTACCACTTTTTTTGTTAAAAACAACTTTATTAATGACTGTTGAATTAGAGTTATAATATTACTAAATATCCAATATATTACCAGGCCGGCAGGAAAAGAAGAAAAAATAAAGACAGAAATGTAAGGTAAAAACTTCATAACATTTACTTGAATATCATCTTTACTGGTTTGATCTTTCTCACTTAGCTTCTGCTGAATTATCATGGTGGCACCGAAAATTATAGGTAAAATGCCTATAGAAATAGGAAAGTTATAATTAAACAACCCAAATAATGTAAAGATGTTCGTTGGGTCAGGAGCTGAAAGATCCTTAATCCATAAAAAAAAAGGAGCATGCCTCATCTCTATAGTAACAAATAATACTTTATATAGAGCAAAAAATACCGGTATTTGTATTAGCATGGGAAAAATGTTCGACATTGGGTTTACGTTGTTTCTCTTAAACAATGCAATTGTCTCTTTATGCTGCTTTAAGCTGTCATTTTTATACAACTCTTTTACACGAGTTAGCTCAGGCTGCAAGCTTTTCACCTTGAACATTGAAACATATGATCTATTAGATAAGGGAAGCATCAAAAGTTTGATTACTAAAGTCAGCAATAATATTGCTAAGCCAAAATTCTTTAAAACGAAGTTAAAGTATTCAAGCAGTAAAAACACTGGCTTGGTTATAAAATAAAGAACACCAAAATCTACAGCTTTATCAAATAAAGGTATATTGAGAGTATCCTTGTAAGAATCCAGTAAATTCAACTTTTTTGCTCCAGCAAAAAAATAATTCACATTAGAAGTGCTTGCACCAGGAAGTATGCTCTTGTAAGGTTTGACAAAATCTACTTGGAATTTATCAGTATTATTAACGTTCGTGTGTTTAATGCTTACATTTATTTTATCGAATTTCTCAGGTATGATGGCTGTAAGCCAGTATTTATCAGCAAAACCAAACCAATTTTTTTCACTTGCACTTGCTTTTATTAAATGTTTCTTAGAGACATCCTTATATGTCCACTCCTCTAGTTTATTATCAAATGCACCCAGAACTCCTTCATGGGATATCCAATAAGATTCGTTGATATTGTCACGTTTACGGTTAATTTTACCATAAGGAACCAAAACTACATTATCTTTTGTGTTATTTTCAACAATCTGCTCAATTTTAAACATGTAGTTATCGTCAAGGCTAATTTTCATTTTAAACACAATGCCATTCTCATTGTCCCAAAATAAAATTACCTCTTTTTGATTGAGTTTATCTGCTTGCCAGACTGTCTTAGAATCTGGAACTTTAATCTTTTTATTCGGATCGAGCCACCCAAATTCTGCGAAATATACATCTTTTGATTCTGCAGGTGACAGTAACACCACTTGTGGAGAAGAAGAACTCGGTTCTAAGTGGTAATTAGTTAAAATTAAGTCATCAAACCTTGCACCTTTCAGAGAAATTGATCCTTTAATCATGTTATTGGTTAAACTAACCCTCTGTTCTCGAGTAGAATTAATAATTTCAGAACGATTTTGGTGTATTATAGGAGCAAGGTCGTTAAAAGATTCGATATGTTCAATATTTTCAATCAATGGCTGATTTTGGTTTGCACTAAAAAAATTATCATAAATAATACGCCAAGATACCATGATCAACATGGAAAGGATAGCTGCTAAAATTAAACTTTTTGCTTCTGACATGAAATTAAATCAAACATATCTTCTTAAAGTGTATACTAAATATTGTACTAAAACAATGAAATTTACTTATTTTTAATAATAACTTTTAACGCTGATCTTTAAAATTTATTTTAATAGCTTCAAATTTTAACAATATGAACGCGGTGAAAAATCTAGTTATTTGGTTGCTAATAATAGCCACTACTGCAATGCTTATTGATTCACAAAGGGACAAACTAAGCGACAGATTTCTCAGTACTTTTTTACCATATAAAGGAAGAATTCAAAATAGCGGTCAGAATAGTGGAAGTATTGAATTTACGAAGTCATATGATGGACACTTTTATATTCAGGCTCAAGTCAATGATCGCAATATAACGTTTTTGCTTGATACTGGAGCAACCGATATTGTTCTATCACAAAAAGACGCATTACATGTTGGTATTAACTTACAAAATGTTCAGGATTTTAAAATATATGAAACTGCGAAAGGTCAAATAAAAGCTGGAGTGGTTCAAATACCTCAAGTTAAAATAGGAAATTTTTTGATTAATGATGTACAGGCAAGCGTTAACACTCATTCTATGTCTCATTCACTACTTGGAATGAGCTTTTTAAGGTATTTTCATTTCACTATAAGAGATAATAAGTTGATATTATACCGCGACTAAACACTTCTACAATCTACTTATCAAAGCTCTGTAGGTTAATATAGGAGCAGAAATAAATATTGCAGAACAAGCGCCAATCAAAATACCAAAAAAAATGATCAAGCTGAAGTCTTTCACTGCATCTGTGCAGATTAATGCCAAAGGAAGAGCAGCAAGAAGGGTTGTACCCGAGGTTAATATAGTGCGAAATAATGTAGCGTTGATACTTGCATCTACTATCTCACTCATCCGCCCACTTTTACCACTCTTGCAATACTCTCGAATCCGATCGTATATAATTACTGAGTTATTGATTGAATAACCAATGACAGTGAGAAGAGCTGCAACTGATGAAATATTAAACTCAATGCCAGTTAGGCTAATAAAACCAACAGTTAAAATCACGTCATGAATCAGTGCTGTTATTCCACTGAATCCACATTGCCAATTAAATCTAAACCAAACGTAAAAAAATATTCCAACAATTGCGATCAACATGGATAACATTCCTTCAAATATTTGTGTTGAGCTTATTTGTGGGCCAACATAGTCTATTTTACGATAGCTTATTGAGCTCCCCAGCTTTTCTTCTAGTATGCTTTTTATCTTTTTGATTTTATCTTCATCTCCTTCATCTTTAAAACGCATGACTAAATTATCACCCGCTTTTGAACTCTGCACTGTAAAACCATTTTCTTTTAATGCATCGAGAATAGAGTGATTCTCATCTGAAGATTTTATCTCTATCAAAATTCCGCCTGCAAAGTCTATGCCTAAGTTCACTCCACGCAGCACAACAGTGAATATTGAAAAGATGATAAGAATAATGCTAATTAATGCAGTCAAATCCCTATATTTACTAAACTTGATATCGAGGTTGTCTGGAATGAGTCTAAGTGCCATGCTATTTACTTAAACTTGAATTTTATATACTTTTCAAAAAATTCACTAGTTTATTCTGTGATTGTTTGATTATGTCAATTTTTCCATCAGTTAATTCTTGTCTGTCAATTAAGTTCTATCTAGCTTGCATACTACCATTTTGAAGTACATTACAAAAGCGAAATACTGCCAATTTGGCCCATCATTTTATCTCTGCAAGCTTATCCCCCCCTTGCTATGTTAGCAACGCAACCTAAGCTAGGTTCCTTCATAGCAGTGTTAGGTACACTGCCATATCTTTCAAAACTTTCATGCTCTATAGCTTCCTCAACACTTTTTCCTCCTAAAAGACAGTTTTCCCCTAAACTTTTTCCCCTATTTTTTAACTCATTAAGCCTTGCTCTGTTTTCCCCATCAATCTCCACTTTTATTTTATTGCTGCCTTTCTCACTAGGACTTAGATAAATACTTATCTCTCCTACCTCAGTAGTAAAAGACATTTCAATACCACCTTTTGAGACATCCATGTAATTTCTTTTTCCCCCTATTTCTTCTACATTTTCAACTCTTACTATACTTTCTCCAATTTTGAGTATGCCAACTCTTAAATTTAAGTCTTTGGCTTTTTCATTGTTTAGGATTTCTGCAACTTCAACAATACTATCTTGCGAGTATTCTATACAAAAATATCTATTATCCTTGTCTACTCCTAATACATTTTGAGTCTGCTTGCTTTTGTTTACAATACTTTCATATGCTAAATCTTTTAGCTTGCTTTCAATTTCCTTACATTTCTCAGAAAGGCCATCATCAAATCCTTTATAAGTAACTATCTGCTCAAACTCATTCCCATCGAAAAAATTAGGGCGTTCTACTTTTCCACTTTTTAACAATAAATTACTAACAATGCTTTTGGTAATATCCTCTTCGGACACTTCATTTTCTTTGTTACAGTTTTGATCTTCACTTTCTTTGTTATAGTTTTGATCTTTACTTTGATAGGGAGAGTTATCGAATACAAAAGTGTTACTTCTGTTACTTATATGACTACCACTAGTAAGATCTTTTATTTCTTCAAATACTGTATTTGTTACAGTTTTTTCACAACAAGTACATTGTAAATTTAACATTACTCCTTTTTTTAAGTATCCAGCTACTGTGTGCTTAATACTTTCTAGAATATTTTCTATACATTCTTGTTTATTTTGTTTTGTTATACCTCTCACCTTCTCACAGCATTCATTAATCAGATCCTGTTCACTTTGAGTTAACGACATTTTTAGTTTCATAAAAAGTGAGTCTTTTAGAAAAGGATTATCATCTTCTGAATCCAAATCATCTGTTAACTCCATTGAATCAAAATTACCTGAGCTATAGTACGAACCCTTTTTTGAGTCCGAACTATCTTCTGAGTTCCCATCACTATCTAACCAATTGTCAACTTTCGGAAATTCTGAGCTTTTCTGTTCACCTTCAAAAGTCTGATTACTACCACCAGCGCCCTTTGTCAAATTTTCTTTACTTTCACAAGAACCATCTGAACCATAGCCCTCATTCCCTTTTGGATCTGAATCATCTGGATTACAATCAGAAGTTATTTCTGTATCTTCAGAAATCTGTTGATTATCACTTTCACCTAACAAACCACCATTTGTTGGATTACATACATTTTCTGTATATTTTTGATTATTTTGTGCTTCTATTTTCTCCTTTTCGTACAACAGTTTAAACTGATCCTCATCGTCAGAATTGTGACCTGAATCACAAATTACATGATCATTGCAGGTAGAATTATGCTCTACTGAATCAGTACTTTCAAAAATTTGTGGATTATTACTTCCGTCTGGCAAATTACCTGATAAACCAGTCTGATGATTATTTTCACCTACCCAACCATTAGTTGTTGTTGGAATATATATTCCTGTATATCTTTGGCTATCAAGAGAATCATTAGTTAATTGTACTGCTGTATAAGTTGTCCGGTCATCCTCATCATCGGAACTAATACCTGAATCATGGCCATCACCTTCTTTAATCTTTTGAGTTTCTATATCGTGTTCATTTATTTCGCTCGACGAATCATAGTTGGAAGGGTTATACTGTTGATTAGAACGGTGCGTAGTGAAAAGCACTTGACTATGATTATTACTGTTATCGCTTGTACGAGAATCATCGGAGTGCTGTAGAGGAGTTTGTGCATTACTTTTAAGAGTTTTACGCCACTCACTGCAAGGATCCTTATTAAAGTCGAAAGCAGTGCGTATAACTTTTTCCTTGCCTGATACCCCACCATTCATATTGTATAACCATTACTCACTAATCCCTTAGTGAATATCGTAATATATAGGTCTGTCAATAAAAAAATATAACTTTCTTTGGTTCTAACCTTTGCAAATCAGTATCTATAGCCCGGTAATTTCTCATATATTGCACTCTGGACCTAGGAGCGTTGTTAATAAATCCACGACAGCTAGACAACCTTCGCCCGTTTACTAGAAGGCAAAGCAGCAAGGAGCGAACCAAAAGCGATAAGAAAGGATCCAAACCAGATTATAGACATTCCAGGTTTATAGTGCACTTTAGCTGCAATTTTGCTCTTACTCTTATCAATTTCTCCAATTACAACATAAATATCAGAAAATAAATTGTGGTAGATACTGCTTTCAACATTTTTCTGACCTTCCGCAAGGTAAAATCTATATTCAGGAGTTACTTCACCTAATATCTTATTATTCAGCAAATTCCTGATATCCATTGTACCCCTCACTGCATGGAAATTTTTTTCTTTTATTAGCTCAATATTTCGTAAAGTAACTTTAAATTTATTGACTGTTATGCTATCCCCTATTTTTAAGTAATTTTCTTTTTTCTCCTGCCAACCAACTGAATAAGCTATACCAAGCACTAGAATTGCCACTCCAGCATGAGCAAGCATCATTGCATAGTAGGACTTAGAAACTCTTCTTGCTAATAAAATTGATTCACCAAATGCTACCTTAAATAAACGAATTCTTTTACTGTATGCTTCTAAAACAAAGATTAATAATGCTATGGAGATAGTAATTGATAGCACAATCATTAGCTCCATGTGAAAGATAAACGGCAAAATAGCTGCAGCACTACAGAATGAGAATCTGTATTCACGGAATATTGGCAATAGACTATTTCCCTGCCAACTGCAGTATTGCCCTATCATGGTGAGCACTAGAATAGCTAGTGCAATAGAGTTAAATAAAGAATTGTAATATGGTGCTCCAACTGAAATTAATTCACCGGTTAAATACTCAAGCACTGTAGGGTATAAAGTGCCAACGAACACGATGAAAAAGGCAGTGATGAATAATAAATTGTTCATCAGTATCATCGTAAAGCGTGAAAAGAATCTTCTACCCTCTGTCACTTGAGTAGCAAGTTTCTTTCTGGATTCCAGTGTCAAGCATTGGAATGACATCGCAGGCGTGTGATTTTTTCTCGTAAATACTACAAATATTACTAAGCTACTGACTGTAATTACACCAAGTAGAGCTAATATATATAGTCCATATCTTGGGTCATCTGCAAACGTGTGCACTGAGGTAAGTATTCCTGAGCGGACTAGAAATGTTCCAGTCACACTCAATATAAAAGTTGTAAGCGTAAGTAAAATAGCAAAGTTCCTTAAAACATTGAAATTCCGTACCACGAGCAACAAATGTGTCAGCGCTACTGCAATTAGCCACGGCATCAAAGAAACGTTTTCCACTGGATCCCAAAACCAAAATCCACCCCACCCAAGTTCGCGATATGCCCACCAGCTACCCAAGCTGATGCCCAAAGTGAGCAGCGACCAAGAAATAAGTACCCAAGGCCTGACAATTTTAGCCCAAACATTTCCTTCAGTATTTAAAATTAATCCAGCTATAGAGAGCGAAAAAGGAACGCTAAATCCAAGGTACCCCAAATATAATATCGGTGGATGAATAGCAAGGCCTATATCCTGCAATATCGGATTAAAACCCAATCCATCTGTTTCAATGCCTGGCATTTTAGTGAAGGGGCTGGATTCAATTAAAGTGAACAGCAAAAAACAAAAGCAAATCAGCCCATGAGTGATAAGAGATATTTTTTTTAATTTACTACCATTAGTTCGTTCTGGTGTCATTCCAGTGCTTGACACTGGAATCCAGTTTTTATTACACTGCCATTTGATGTACTCATTTGCAATTAAATTGTCTGGATCCCAGTGTCTGGACACTGGGATGACAGAGGGGGAAACTGGGATGACAGAGGGGGAAACTGGGATGACAGAGGGGGAAACTGGGATGACAGANNNNNNNNNNCTGGGATGACAGAGGGGGAAACTGGGATGACAGAGGGGGAAACTGGGATGACAGAAGGTATATAAATATCCATTAGTAATAAATACATGACAAGCACTAAGGTCCAAAGCAACATGGACCCTTCTTTGTTTCCCCAAACACCACAAATCTTGTAGATCAAAGGTTTTGTTGTGTGTGAGTGGTAGTATACGTTTTCAAGTGAAAAATCATTTGTAATGTGGCAGTAGATCAAAATAGCCATTGACGCTGATACACAAAAAAATATGGCAGTGGTAATAAACCGACAAGAACTAAGCGGTAAAAACAAATATGTCAAAGACAATAAGCAGGCTAGCAATAGCAATATATTCCCAAGTTCAGGCATAAAAAATTATAGTTTTTATATAAACAATATTACTGATGACAAGTTAGAAGTTAAAGTGTTAATTGATGCTAGCATAATGCTCCCGTAGTTAGCTGTGCTAGTATTAATTAAAAATTAAATATTAAATCTTTATACTTTTATAGATAGCGTTAATATTGAGGTAACATTGTGGGTACAACTAAGATTAGTAAATTTCCATTCAATATAAAAGGTAAAGTGGCAAAACAACATGCCGAACCAATAATCGAAAAAAATCTCTATACTATTTTAGGATTCAAAGATATAGAAGATTTTGAAAATAAGACAAGTAAACTTGTTAATAAAAAAGTTTGGCAATCATTTGTTGACTGCTTTGCAAAAGAAATAGATTATGCAGCAACCGAAGAAGTTGTAAAAAACATCGTTTGTAACATTGCAAAGAGTGATCAAGGTAATGCTTTTACCAAAACTGAACATCTCATATTAAATGAAAAGCAAGATAATAAAAAGAGAGAAAAAGCGATTAGAAAAGCTATTAGTATTTTGAGAAAAATCAATCCAGAAAAAGCCTTTAATGAACTTTCAGTAATAAAAAAACAAGCTGAAGATTTTTTACAAACCGATTTTTGTAAAGCACAGAGTAAATCACTTCAAGGATTTGCTCCCTCTGGTGGACAGCTCTTTGCGGAAACTCTGAAATATATAGAAACACTAGAAAGATTATCCGAAGTAAAAAAAGAAGGGCTAGTTAGAGATTTCTTGTTAAATCATGTTAGTTTATTGAATAAAAAGTATCCTAAATCACAAGGTAAAAGGGAAGATGCTATAACAATACTATCAAGTGATGAGTTGAAGAATTTTTACAATAAAGGTGTAGAAGAAGGAATATTACAACCAATGGCATCTTACAAAGGATGCAGAAACCTGTATGACAAAATGAACCAGATAAAAAATGAATCCAAAAGTATAATTAAAAGAGAAGAACGGGAAGAAAATTTAAAGAAAAGAGATAAGTCGATAATCAGCGCAATTAATGACATAAAAAAACATAGAGAAGCAATCCTTAACTGTAAAGACTTTCAAAATTCTTACATAAAAGAGAAAAAAGAACATCCATTTAGAGGCAACGCATGTCAAAAAATGATTGATATATATCAAGAGAGAATTGTTGGATATCAGGAGAAAATTCGTCAAAACTTAAACCAAATAAAAGCGATATTAAAAAGTGCGCCGCAAGAAATGGATGATGTGGAAGAATTCGAGGAAATAATTGATGATATACATGAAGCAAAGCAGTGTGATGAAATTTTTGATTCAGCTTTAATTTGTTTATCGAACATACAGAATGAGCTAGATATTCAGCTGGAAAATCCTTCAACAGAACTCAGAGTTTCACACATTAACGTTAAAACTGAGCTAACTAGGTTATAAGAACCAAATCTTTAGGGTAATGAAAGCACTTTAATTCAAGACAGCTCTTAGTCTGTGTTTTAATTTGGTTGTGTTTTATTAAAAAAACTTTAAATTTATTTTATAATCGATACTCAAATATAATGACTCAAACTTGGGATTTGTTGCAAACAGGGCAAAAGGAAGGCTATAAAATTGCGTATACTAATGCTCGTATTATCGACCCGGAAACTAAACTTGATATAAAAGGTTCATTATTGACTGAAGGGGATAAAATTGTTGACTTTGGTGAATCATTATTTTCAACAAATGGAGTTGATGAAACAATAGACTGTAAAGGGCTTGTTCTAATGCCAGGCCTTATTGACATTCACGTACATTTTCGTGAACCAGGCCAGGAACATAAAGAAACTATATATACAGGCAGCAAATCTGCAGCTGCGGGGGGAGTTACAACTGTAGTTTGTCAGCCAAACACTGTTCCAGCAATTGATAGCGTTATTTTGGCTAAATATTTGAAATATAGAGCACTTGAAACTTCACATGTAAACGTTGAATTTTACGCTAAAATCACCACTTCGGAAGAAAAGTTGACTGAAATGGCACTTTTAAAGGAAGCAGGTGCGGTTGGGTTCACTGATGATGGCATGCCAGTTATGAACCCAATGATTATGAGACAGGCGCTGCTTTATTCAAGTATGCTGAATGTCCCTATTGCTCAACATGCAGAAGATTTAAATTTATCAGCAGGTGGTGCAATCAACGAAGGTAAAATTTCTGAAGAATTGGGAGTAAAGGGAATCTTGAGTGCATCAGAATCGGTTATGGTAAGTCGCGATATACTGCTCATGAAAGATATGGAGAATGTGCACTACCATATTTTACATGTCTCTTCAAAAGATTCACTTGATGCTATTAAACGTGCAAAAGATTGGGGATTAAATGTTACGTGCGAAGTAACCCCTCATCACTTCACTTTGACTGAAGATATAGTAAAACAACATGGGGCAATTGCAAAAATGAATCCGCCGCTTCGCACTGAAGAAGATCGTTTAGCTATGGTTGAAGGTTTAAAGACAGGTGTGATTGATTGCATTGCAACTGATCACGCTCCGCATGATCGTAGTTCTAAAGATCTACCACTTGAAAATGCTGCATTTGGTATTGTTGGTCTTGAAACAATGCTGCCCCTTTCACTTGAACTCTATCACAGTGGGCAAATGGGTCTACTTGATGTGCTTGCAAAATTGACATATAAGCCTGCAGATATAATACACATACCACGTGGTCGTATACAAAAAAACCTTGCTGCAGACTTAATTTTAGTTGACCTCAATCATGAATGGGAAATTAAAACTGACAACTTTGCTAGTAAATCAAAGAATTCTCCTTTCGATGGTCGCAAAGTAAAAGGACACGTAGTACGTACTGTTGTGTCCGGCAAAACTATATACTCGCAGAAGAGTTAGTTATCATATCTTATCTATTCCAATTTGTTATCACCAGAATGGGCTAAGTGCACCTAAATTTAAATTAAGAAATCTTACACTGTCTCCGAATAAACACATCCTCTTATCTTTCCCTAATCTGTAAAGTTATTTTGTCTATCAATCTGATTCCAAAACAGCAAAATTATTGTATAATGTTACTTTGAAGTTTTATTTTCAATGCACAAGTTTGCAATACTTTTTTCTATACTGCTTGCAATAGTTGCTTACTACCTAAACAATGAAATCATATTTGAAATAGCAAAGCTATTTAGTGATATCTTTATCAGCTTGCTCAAATTAATAAGCTTACCTCTGGCTTTTTTATCCATAGTTTCCACAATTTCCGGGCTCAAAGACTCAATTGAAATCAAAGTCTTAGTTAAGAAAACACTATTTTATACTCTGCTTACAACTATTATAGCTGCGTTTGTTGCATTATCGTTTTATTTGTTAATAGATCCAGCAAGAAAAAATTTCATAAGTAATACAATAGGGAGTATTAACAGCAATAACCACAGTTATTTTTCATATTTAAAATCACTCATTCCTTCTAATTTTGTGCAAGTTTTTCTTGAAAATAATATGATTGGTAGCATATTAATCGCTTTTTTGATGGGTGGAGCTATTGTTTCACTTTCAAAAGAAAAGCAGGATATATTATATCAAGTATTCTCTGCACTTTTTGATACGCTACTTAAAATTGCTCAAGGGTTATTAAAATTTATTCCGCTTGCTGTTTGGTCTTTTATTACTTGTTTTTTGCATGAATTAAAAGGCGGTAGTGAGTTCTACAATCTTTTATGGTATTTTGTTTGCATAATGTCTGCAAATTTTGTGCAGGCATTTCTGATTTTACCGCTATTTATGTGGTATAAAGGCATATCACCAATTCAAACGCTGAAAGGGGTTATGCCAGCACTCACACTTGCGTTTTTTTCTAAATCATCCAGTGCAACATTGCCAACAACTATAGAATGTGTGCAGAACAAGCTAAAGGTGCCAAAGAAATTATCGTCTTTTATTTTACCAATATGCACAACAATTAACATGAATGCATGTGCTGCATTTATACTAATCACTGTAATGTTTGTTGCAGAAATGAACGGATACGTATTTTCCTTAAGCGAAATGTTGATATGGATTTTTTTAGCTACAGGGGCTGCAATTGGTAACGCTGGAGTGCCGATGGGGTGCTATTTTATGGCAACCAGTTATCTGATGTCGATGAATGTTCCTCTGCATATTATGGGACTGATTTTGCCTATTTATACAATCATCGATATGTTTGAAACTGCAATAAATGTGTGGTCTGATGTTTGTATCACTCAGATAATTAATAAAGAATGTAATAGTGAAACTTAAAAAATGATATTAGACGAAAATAACCTAATAATAAAAGAATTTAAAGAAGCAGAAGCAATTTTGCATGGGCATTTTGTTTTATCATCCGGGCTGCATAGTGACACATACATACAGTGTGCGAAGATTTTTGAAAATCCAAGCAGAGCCATGAAAGTTTGCGCATTATTAGCAGATAAAATAAAAAAAGAATTAAATAGCTCCATAGATTTAATATTATCTCCTGCAATTGGTGGAATAATTGTGGGTTATGAGATTGGCAGGCAGCTTGGAATAAAGACAATGTTTTGCGAGCGCGTTAATGGTAAGTTTGAATTACGCCGTGGATTTAAGATCAAAAAGGGTGAGAAAATATTGCTCATTGAAGATGTAATAACCACAGGTAAATCTTCACTTGAAGCAGTGGAATGTGCAGAAGGGGAAGGAGGTAAAGTTGTTGCTGAAGCTTCTTTGATAAAGAGAAATAGTGAAACGAAACTGCCTTTTCCTGTCATATCTTTGATTGAACTGAACATCAAAAACTACAGCGAGGAAGAACTTCCAAGTGAATTAAAACAACTACCCATAACAAAACCTGGGAGTAGGGAATATTTAACAAAGTAATCCTATAATATCTTGGAAACACAGCATTTATACACAGCTTTAGTTATTTACTCCAAGTGTATTTTATGTATACTTATTACTAAATTAATTTTGAAATGATAGAAAATGAACGAATTTAAATCGATCCGAAATATAGCAATAATCGCACACGTTGACCACGGTAAAACTACTTTACTTGATAACATGTTAAAACAAAGTGGCACATTCCGCGAGAATCAAGAAGTTCAAGAACGAGTGATGGATAGTGGCGACCAAGAACGTGAGCGCGGGATTACAATACTTGCAAAATGCACATCAATAATGTGGGGTGATGAAAAAATCAATATTATTGATACGCCAGGGCACGCAGACTTTGGTGGAGAAGTAGAAAGGGTATTGTGCATGGCAGACGGCGTGTTGCTGCTGGTTGATGCTGCAGAAGGTCCCATGCCACAAACAAAATTTGTGCTCTCAAAAGCACTAAAAGCAAATTTGAAGCCAATTGTGATAATCAATAAGGTCGATCGACCAGACAGCAGAATTGATGAAGTATTAAATGAAATATATGAGTTATTTTTTAACCTTGATGCAACCAACGAGCAGCTAGACTTTCCAGTGTTGTATGCTTCAGGTAGAAATGGCTGGTGTGCTAAGGAGCTTTCTGATGAAAGAAAAGATTTAAGCCCATTATTTTCAACGGTTATAGATTATATAAAACCTTCTGTTTATAATCAAAATGCACCTTTTGCTATGTTGGTCACTCTACTTGAGTCTGATAAGTTTCTTGGCAGAATATTGACAGGAAAGGTTTATCAGGGCATTGCAAAAGTCAATTCAGATCTTAAGGTGCTTGACCTCGATGGCAAAGTAATTGAACGAGGAAGATTAACTAAGTTGCTCTCATTTTCTGGCTTGAAACGCATTCCAGTAGAACAAGCTGTGGCAGGAGACATAATTGCAATTGCAGGGCTTGAGGAAGCTTCAGTTTCAGACACTATAGCAGCACCAGAGGTTACAACTGCAGTAAGCTCAACTCCAGTTGATCCGCCGACAATGGCGATTACTCTGAGTGTTAATGATTCACCTTTTGCTGGGCAAGAAGGTACAAAGCTTACCTCAACTGCTATAAAGGATCGCTTATACGCGGAGGCAGAAACAAATGTTGCAATTACTGTGACTTTAGCACCAAGCAGTGAAGCGTTTGAAGTAGGTGGACGTGGTGAGCTACAGCTTGGGGTGTTAATTGAAAATATGAGGAGAGAAGGTTTTGAGCTTTCGGTATCACGCCCTCGAGTGCTATTTAAGGAAGAAGATGGCAAAAAACTTGAACCTATAGAGGAAGTAGTAATTGATGTAGATGATGAATATAGTGGAATCATCATGGAAAAACTCAGCTTCCGTAAAGGTGAAGTAACTGACATGAGACCTTCTGGTAATGGCAGGACAAGATTAACGTTTTTAGTGCCATCAAGAGGATTAATCGGTTATCAAGGAGAGTTTTTAACTGATTCTCGTGGCACAGGCATAATTAACCGTTTATTTCACAGTTATGCTCCACATAGAGGTCCAATTTCTGGAAGGCGCAATGGAGTTTTAATTTCTACAGATAAGGGTGAGGCTGTGGCATATGCAATTTTCAATTTGCAAGACAGGGGAATTATGTTTATTAAGCCACAGGATAAGGTATATTGTGGCATGGTTGTCGGCCAGCATAGCCGTGACAATGATTTGGAGATAAATGTGTTAAAGGGTAAGCAATTAACAAACGTAAGAGCTTCAGGTAGTGATGAAGCTATAAAGCTCACTCCACCAAAGATAATGACACTGGAGGATATGATAGCGTATATAGATGATGATGAATTGGTGGAAGTAACTCCAAAATCTATACGTTTACGCAAGAAATTCCTTGATCCAAATGAACGTAAGCGTGCAGGAAGGGCAAAGAATAAGGAGTAATCAGAGGTTGAACATTTGCGAAAAATAGTGTATAATTATTCGTCTCCTAATTGTATTTAATTATGGCCTTTTCGAAATTTCTCGATCCAAAAAACAATTTCGCGTTCAAGAGAATATTTGGCACTGAGAAAAATAAAGATATTCTCATTCACTTTCTCAATGATATATTGGGCTTCGCTGGCAAAGATGAAATAGAAGAAATAGAATTTCTCAGCACTATCATGGATGCTGAGATTGCCTCTAAAAAACAAAGTATTGTTGATGTTTTCTGTACTGATTCTGCTGGAACCCAGCTAATTATTGAAATGGTGCGACCTGAAAGTCTTCGGTCATATTGTTTAAAAGGAGAGGAATTCCTTCAGAAAGAAACTAAAAGAGTTCTAAAACTTATTAAACCAGATGTTTTGCCATCTGAGTCTACGCATCAGTGCGAATCGGGTAACCGGTTGGTGCCAAGCGATGCGGACAATGAACCTCCTCTTGAAAAAGAAGATGCTCAATCGTGAAAGGAGCATAAACTACAAGCATCATGTGGTTGGAGAGCTAGGCTTAGTGGTATGGTGAACGTAAGTGAAGCTTCATAAGTATCGTAACGATTAAAGAGCTAAAGATGCTGATAAGCTCCGACCAAAAGGTAATGTGACATTTTTCATTTCTGGATGTACGCAAATCACCGGTATAGAGAAGTCACCTAACCCACTGTTGTATGACAGAAGGAACAGGGTAAGCCTGTATTTCCGCCTATATGGCAAGCAAACCGCAAGGAACGCTGATGAAAATGCAGGTAAAGGATAATGGAGAAAGCGAATGCCATTTTGTAACGAAATGTATAGAATTTGTAACATTAATTCGCGTGAAAACGAGCAGATTTCCATTTGGTCCCTCGTGACAAGAAACTTTGTTAACCACTTGAGGTAGAGAAGCAGATGACCTTACCCACAGAAATGATGAAGAAATTAGGAATATTTTTTACAAAAAGGACAATACTAACAAAAGAACTTTATTCTATTTAGAATATAAAGTTACAATAAATTTTCCTGTCATCTCCAAATAAATTACATTAACTTAGTATTGTATATTGTTAATAACTTAAATAATACAACCATTTTCAGCAACAAAAACCAAAGGTCTTGAGATACAAGATATTTGTATGGTTACTATGATAGTTCCTTTTTTAAGAAAGTTTTAAATTTCATACCTAACAATAAACAACTTTAGGTTTAAATTTATGAAATCAGTTGTTATATACATCAGCAAATACGAATTTAACTGGTGTTATGGACTTAAATAAATTTACCGAAAAAGCAAAAAGTCTAATTCAAAGTGCTCAAATGAAAGCGTTGGGAGCTGGGCATCAGATTTTTATGCCTGAGCATTTACTAAAAGTGATGCTTGAAGATGAATCAGGTTTAGTTCAGGATTTGATAAACGCTTGTGGTGGAAGTGTGCAAAGTATTTCTGATGCTGTGGATAGCGCAATAAAAAAGTTGCCAGTAATTGAAGGTCCAGGAAGTGGTGGCCTTCAACTTTCAAGAGAAATAGCAAAAGTTTTTGAAGATTCAATTGGTATTGCAAGAAGAAATAAAGATTCATTTGTTGCTGTTGAGCGTTTACTACAGGGCCTCACTGCACAAAAAGATGATACTGTAGGCAAAATTCTGGCAGAGAATGGTGTGACTCTACAAAAACTGAACTCAGTTATTGCAGAAATGAGAAAGGGCAGCAGTGCGGACTCGCCAAACAGTGAGGAAAAATTAAACGCGGCAAAGAAATATACAAAAGATGTTACAGAGCTTGCTATGCAAGGAAAGCTTGATCCTGTAATTGGTCGTGATGAAGAGATCAGAAGAACTATGCAGGTATCACTGAGGCGGACAAAAAATAATCCAGTGCTGATCGGTGAACCTGGTGTTGGAAAAACTGCAATAGTTGAGGGGCTTGCAAATAGAATTGTTGCAAACGATGTGCCACTTGGTTTGCATGATGCAAAGGTCTTAGCTTTGGATCTTGGAGCACTAATTGCTGGTACTAAGTTTAGAGGAGAGTTTGAGGAAAGGTTAAAAGCAGTGATTAATGAGATTTCGAGAGCGGAGGGAAAAATTATATTATTCATCGATGAATTGCACACTTTAGTTGGAGCAGGAGCAACAAGTGGTGCAATGGATGCCTCGAATCTGCTGAAGCCTGCTCTTGCGCGTGGAGAAATTCGCTGTATAGGAGCCACAACTTTAGATGAATATCGTCAGCATATAGAAAAAGATCCTGCACTTGCAAGGCGTTTTCAGCCTGTGTTTATCTCTCAACCAACTGAAACTGATACCATTTCAATACTCAGGGGTTTGAAGGAAAGATATGAGGTGCATCATGGTATAAGAATTACAGATGGTGCAATAATTGCTGCTGCAACGTTGTCCAATAGATATATAACAGATAGGTTTTTACCTGATAAAGCAATTGATTTGATTGATGAAGCAGCAAGCAGGGTGAGAATTGAAATGGATAGCAAGCCTGAAGTTATTGATGAACTTGAGAGAAAGGTTATACAGCTAAAGATTGAAGCAGAGGCTTTAAAAAAAGAAAGTGATGAAAATTCTAAACAGCGTTTAAAAAAGATAAATGAAGAGATCGAAAATCTAAACAGTAAATTTGCTGACTTGAACAGCAAATGGCAGATGGAAAAGAATAAAATAGCTAGAATACAAGAAACAGCCGAAAAATTAGATAACGCTAGAAAAGAGTTGGAATTAGTTCAGCGTAGTGGGAATTTGGGAAGAGCAGGAGAGCTGATGTATGGTGTGATTCCTCAGCTTGAGAATGAATTAAAAAATCAGGAAAAGGTTACTGATAGTTTCTTAAAGAAAGAAGTGACTGGAGATGATATTGCAAACATTGTTTCAAAGTGGACAGGAATTCCAGTTGATAACATGATGCACAGCGAAAAGGAAAAACTTCTCAACATGGAGAATGAAATAGGAAGAAGAGTAATAGGGCAGAAAGATGCAATAGAAGCGATAAGTAATGCAGTTAGGCGCTCTCGCTCTGGTGTGCAAGATACTAATCGACCTTTTGGTTCATTCTTATTCTTGGGTCCAACCGGAGTTGGAAAAACAGAATTGGCAAAAGCCCTTGCTGAATTTCTGTTTGACGATCAATCAGCGCTTTTGCGTTTTGATATGTCAGAATATATGGAAAAACATTCTGTTTCAAAGTTAATTGGCGCGCCTCCAGGGTATGTTGGCTATGAACAAGGTGGCAGATTAACTGAAGCAGTGAGGAGAAGACCATATCAGGTAATCTTATTTGATGAGATAGAAAAGGCAAATCCAGATATATTTAATCTATTGCTGCAAATCTTGGATGAGGGGAGACTCACTGATAGTCATGGCAAATTGATTGATTTTCGCAATACCATACTGATTTTAACTTCTAATCTTGGTGCTGAGATAATGCTAAAGGGGATTGCTGAGTCTGTAAAAGATGAGGTAATGCAGATAATTAAATCAACATTTCGTCCAGAATTTTTAAACAGACTGGATGAAATTATTATATTTCACAGTTTAACCAGAAATGACATCTATAAAATTATAGATGTTCAATTTTCTTATTTACAAAAAACACTTGCTAAGCGTAAACTGAGTATAAGTTTGTCGCAGGAAGCTAAAGAACTAATAGCACAAACTGGCTATGACCCTGAATATGGAGCAAGGCCCCTAAAAAGGGTGATACAAGAGTGTATTCAAAATAATTTAGCTAAATTAGTTTTATCGGGGGAAGTAGTAGAAAATGATGAACTAATAGTGTACGCTCTTGATAATGAAATCTTAGTTAAAAAGGTTTAAGTTCACTGTGTATTTTCGTTAAAAAAAATGTGTCTAGATCA
>NODE_6_length_18836_cov_8.550077
ATGTTTAGGGAAGATGGAATTTAACCACCACAAAATCACGACTTTCGGGTCGCACCCTACCATACATGCAAGATGTAGTGCTGTATGTTTACTACCATACTCTATAGCGTTTATTTCCGCTCCTGACCCTGTCAGCTCTTTTACGTTTTCTAGACGTTTCGCTAATGCTCCCCAGTGTAACGGTGTAAAACCCTTGTTATCTCTCGCATTGACTTCCGCTCCTTTCTTGACTAGAAAACTTACTTTTTTTCTTGTCGACATTCTTGCTGCCTTATGTAGTATCGTTTCCCCTTTTTCATCTTTTTCATTAATATTCTTAAACGAGTTGTCTAATAATTCATAAAATGACTTATTAAAAGCTTCTCTCTTTTCCTTGCTAAACCTCATTACATACCTCACTATAAAAACATAAGCCAATTTGGCTCACTTCAGTGCAAGATCAATTTTTTTTGTTTACTTGCTACTATTTAAGTTATGCGTGTTTTAGTATAAAAAGGCAAGTCTTTTTTCGCGTAGTACACCTTTTTTAACTAAATACTAATATAGTATATGAAGATATAAATATACATGCTTAATGCATTAAACATATTACTTGTTTCTCTTCCCAACTTCTGTTCAAATGACGGTGTTCGTGCCACGTTAGTACACCTGGGTAAAACACTAAAATGTAATTTTCCGGTTCATGTATTGAATCCTTTTGCTCTGAATTTAAATCGCTTTCAAAATGAACATTGTGTTCTGCTAAACCAAATCTTATAACTTTTTGGTTGGTAAAATCTTCTACCTTGTAGTGGTGAGTAACGCTAAACCTTTCTAAAATTGGCTTGTATTTTAAATTCCACAGTTGTTCAGATAGTTTGCTACTTCCTAGTAAAAATTTATCCCCTTCTTCTTCTGTACTCGTAACCGGAAAACATGTGTTTATTTCCCCTAAGTTCCAGATATCCGATAATACTATCTGCGCTTTAGCAAACTTAATTGCCGGTAATAAGCTCTGTGGTAAAGGGTATAGCGCTTTGAAGTTATACCACAAATGATTTCGTTCATAAATACCGTTATAGTTCTTAGTATGAGGCTCGGTTTCTCCAAGTATTGCTACATCTAGCCGGTATATATCATTGCTTAAAGCTCGTTCATGATGATCGCGTAGATAACTCTCTATAACCTCAATTAATGGACCACTAGACCTGAAAAAATTTACTCTTCCAAATGATAACACTGGTCCATCTTTTTCGATCTTTGTACCAGAGTAGTCTGATAATAAGCTGCCAAAAAAGCTTTCATCTAAAATAAATCTTCCAATATTATAGTGGTCATTGAAAAGCCTCATTAACCTCGATCTTGCAGGTAGTGATAGTTTTGCTAGTTCTACTACTGCATCTACAAAGAAATCATTTGGTGCATCTCTTATCCCTATCTGTAATTCAAAAAAGTGTTCTCCAGGTGGCTCTTCAATAATTGTAATATCTTCTATATTTGCCCATTTTAATGCTATTTTCAGCGATGCTGGTGTTCCTCTTAAACGCTGAAATTCTACCCCTTCTTTTATCGCTCTTCTTTTCTCTTTTGCCCAACGCAGAATCTCTTCTAGACCATATTCCTCTACTATCCATGGCAATATTTCATCTTTAGGATTAAACTTAAATCCTCTTATCCTGCTTGGTTCTACTTTGTAATCTATTACATCAACCAGCGCTTTTTCTTGCTTTGTTGCGTTTAGCGGTAATAAACTTTTCATTTGCTTTTTTTTCTGTAATGCTTTAACTTTCTTTTTTATTTAGGTAACCCATGAGTAAGCAAGAGATCATTGCAGAACTGATAAAAAACAAAGATATTCTCGGAATTAAAAATACTTTCTTTGATATTTGACTATATTGTGAATACCTTAAAAAATAAGTTGCAACACTTAGAAGATGGAGAGTCTTTTCGTCTGCATAACATTGGCCGTTTTTATCTTTAACTCCCGTATTGCACGTAATCCTCTCACTGGTACAATTCCCCCAAATACGTTTCAAATCTCACATTTCCTCTAACTTGACGTAGCCGAGGGCAGCACACTCATTCCCCAGTACCACAACATCCTCCTTTGGCTCTATTAATTCCACGTTTTCTACTCCTTCTACGAACAAATTCGCTATAATCCACGACCTTGTGACACTCCATCCGAGTCTTTTGCTTGCTTCAAACTTTTCGATAAATTTCTTTTTCACTGTTTCAATAATATCTGGTCTTTTAATGCTAATTTTACTATGAATAACTATTTCTATAATATTGCAACCAATTACTGTTATCGTATCTGTCAATACCCTTATATCATCCCTGGTGACTCGCTTTCTTACAATATCAAGTAGTTCTTCAGATGCTATGCCATTTGTGGATAACTCCGTGGATAAAATCGAGATCTCTACACTCCCTGGCACTTTTGATTCAACCAGCGCATCCTTTACTCTTCTATCTGCTGAGAGTGCATGATATCGATAATATTCTTTACTCCCTCCAGTTGACCAGCCTTTTATTTTTGCCTTGATTCTTTTTCTAAATCGTTCGTCATCCTCTTCTTTTTCTCTTTCAACTCCGTAAAATTCAGCTAAATTATCAAGATCATTTCCCGTCGCAAACTTAAGTAAATTACTTTTTACCGCTTCATTTATTCTTTCTCTCAGCAAAAGTTCTCGCCATGCTGCTACCTCTAAAATCTTTATTGCTGGGTCACTTTCTACTAATGCCGTAAAACCTTCATCACGACTTACTAATTCCTCTTTCATCCGAGAAAAAATCTCTTCAAAGTTCAGTGGTTCGATAATATTTGGCTGCTCCATCTCTATACCACAATCCCATCAAAATGAATATTTTTTCCATTTGGCAAGTACAATCCTTCTAGATCAATCGTTACTTTCCCTTCTTTTACTTCTGTGATTTTTACCTTTTCGAGTTTGAACCTTGTTTCCCACTTTTGTAGTGCTTTCGCTGTTGCCGCATAAATTTCTAACGTAAAATCTCTATTTATTGGCCGATCAATTAACTCAAATAGCCTTGAGCCATACTCCCTCCTCATTATTCTGCTGCCTATCGGCGTGGTTAAAATATTAACTATTGATTGCTTTAAATGTTCTATTCCTTCAAGCTCTTTTCCAGTTTTATTGCTCATCCCTTTCATTTTTAGCCTGCAAACACGTTTTCACTTCCACTTATTACCTTAAAACCACAAGATACTGAATCCCCAACTCTTCCTATACCATGACCATTTGCAAACACTGCTTTCGACCCTTGTGCCATTACCTTATTTTCACTAAAACTATCTCCTTGCCTACAAATTGGTCTACTATTCGCAAATACATCACTACTTCCACTTATACAAAAATGCGGCAACGCTTCCCCGAAGTGATCTCCTAGGCATATAACTGATTTATTCATTCCTTTTCCTAATTTAGATTTATTCTTTGTGCCTTAAGTTTTATTCCTTCCTTTGTTATTTCTATACTTGATTTCCCAACTTGCAATGTTATTTTATCTACTACGTCAACTTCAAAATGATGCTTTTCCTTGTCGTACAATAACTTTGTCCCATCTTTAAATACCACACTACTTATTTCCTTTTTATTCTCTGGAGGCGGATATTTCTCCTGATATATTGCTGGTAATACTACTCCCAAAGATAATTCCCCGAACGGCGATAACACTACTACCTGTTCATCAATATTCGGTGGTGACCAGCTTTCAGCTCGATAAGTTATCCATGGTAACCAATCTGTTAAAAATTCTCCTACTTTGACCCTTACTCTTGCTTTTTCATAGTCTACTTCTTTAACTAGACCTATACGAATAATATTCGCTAACTTCCTATTCAGCTCTGAAATTGCAAAATTATGCTCTAACATTTTCGCCAACACTTATTGTATGTGGTATGATACCAGTTTCTGACCACACTGACTTCCATACATGGATTTCATGCACCCATTCAACCATCCACACTAGATATGTATCCAACTCTGGCCTAAAATCATCTCCTCCTGCTGATAAAAACTCTCCAGGTGCAATATTTTTCACGTTCCAAGTATTTTTGTTTACTACTCTTGCTACTTCTGCTGCTAATGATCTCACAATTATCGAGGCATTCTCTACTGTACTATCAACTACAATTCTTGCTTCAAATCTTGCTCTCAGCGCGAACTCCTCTGTTCCTGGATCTTTTCCTTGCTCTAAACTTGACAATTCTACAAATACCGCTGGCGCTACTATTTCCCTTCTTATCATTGGATATACTTCACATGTCTGTATCGCTGGTATTTCTTCCTTTAGCATTGTACAAATCTTCTGATGTAGATCTCTCCAAAACATACATTATGATCCTCTTAAAATAAAATTAAGTTCATGGTCGAAATACTTCTCAAATACTCTTTCTGCTTCATTTTCAGCTAACTCTTTCATTATTTCCCGAGCTTGCGTGTTTACTTTAATTTCATCTATTGGCAACGGTGTCATGTACCTTCTTTTGAATATTCCTATATGACCATTTTTCATTGTTGCTATAAATGCTCCTTCATACGTACGGCTTCCTACCTTTGCTCCTATCTTTGTCTGTTTTATACTCCCAAGTTTTGCTACTCCTATCCACTGCGAACTGAGCTTTACTACTGACCATAAGCGCTTTCTATTTGCTTTATCCACACTTAACTTTTTTCTCATTGCTTTTTTTGGTATTTGTTTTTCTTCGCCAACTTGTTTAACAGTTTGCGATCTTACCCACAGCGCTGTTTTGTTTAATGCCCTCACCGTCGCTTTTTCCACTTTCGCTTTCTCTGCATCTATGCTTTGCATAACTTTTTCTATGCTACCGGTCACTTCGATGTTAATACGCATTTATACCCTCAACGCTTGAATTTTCCAGATCATTCCAGAGTTATCTCTGAGTGGCGGTGAGTGTACTTTGTATCTACGGTCACCAATAATAAAGATATCTCCTACTACTGGCTGCAATACATCAAAGACACTCACCTCCAAAATCAATATCTCCCCTACAAATTGTCCTTCACCAATCTCGTATAATTTATCTGGCTGTTGTTTTAATATTTGCACCATATATGACTTATCCTTTGATTCATACAACGCTTGCTGCCCTAGATGTGCAAAACAATCTGCAAATAATCTTTCTATTTTTCCTTGCATATTTTACCTTTATGCACTAATCTCTACATGCACGCTAAGAAGGGGCATACTGGTAGCGCAGTCCCATACCTCACCACTTTTATAGTTGCTCTACCAGTATTGTTATGCTGCAATGACTTTGATTAATGTTTCTGGACGATGGCACATTGGTAAAGAATTTGACTGCGTATGTAAATCGGTCCCTCTATCAAATCTTCTTGGCTCTTGTTTTGCATAGAGCGGTTGTCCTAGTGTGTTTACTGTTTCATTAAAGTCCGCTGGCGCAAAGTAAGTAGTAAATGTATTAGCTGTACCAAGTGGAAAACAGTGTCCCGTGTCTTTTTCTATAAACCTTCTCACGTTTCCTTCAGGGTCAGTTGCTTGTCCTCTATACTCCTCAAATGTTATTCCACAGAATGTAAATCCTGATCTCATATCGTTCCTTAGCGCTGCTCCTTCTTGCCATCTCTCATATGCTTCTTTTACTTTGGTATGAGAAGTTAAAGCATCAAAAAACTCAGGACTCACCAGCGCATGAATCCCAGTCATATATTCACCACTTAAGTTGTCCTCAACATGGCGCAATACTTCCAGACATTTTCTTTTTACATCTGTCGTTGCTGTTCCCAATGCGAAATTTACCACTTTTGGCGTAATTTCAAATTCGTTGTAAAGGTTTAATAACTCACTGCCATCAGCATCCAGAATAATCCCTTTTAACGCCCCCATCCGCAAATGTTCTAACGTTATCGCGTGTTTATTTCTCATCAACTCCAGGTGATCTGTTACCACGTTAGCCAACGCTTTCAGTTCATTCTCTGACCCAAATGCTCTTATCCCTTGCACTTCCTCAGGTAACACTACATCATCATGTGGAATATGCGGAATTGTGAATGTTCTTATTTTTCGTTTTCCACGTTTTCCCACTGTTGCTGGTGCTCCCGGAACTTGCGTTGGTAATAAACTCAATACTCCGTTTTGCTCTTCTATTGTAATATGTCGAAATCTTACCGATCTACTTGGAAATAAATTTAAGCTTTCTGTTCGACCATAATTTATCGGCAATATGTTTATTGCTTTAGTTAATTCCGTCATACTAAATGCTGGATTTGTAAATGGATTTTGCATTTTTTCTCCTTATTTTCCCTTAATAGTGTTTTTAGTTCCGTGCTGGTTTTTAGACACCTTTACGGATGATGATACCTTGTGCTTCAAGTTGTTTTATTGCTGCAGCTTTTTGCTCCTCGGTGATATTTGCTGGCCACACAACTGCATGATCCGCTAGCATTGCTATACGTGTAATGATTACCGCTTTGGTGGTTTCCGTTGCGTTTACATCACTTGTTATTACACCTATCGCTGTTTGCGTTCCATCTGTCGCTGCTAAGTTTATAATTTTAATTAGATCATCTTTATCACGACCAACAACCGTACCAAGCTTTAGGTTTTGCCCCTTTGCTACAGTTATTTGGTCTCTTGAATATAAATTTGATGCCTCATACTTTAATAGGTCACCAAGGTTATTTTGTTCGGTTATACAACTCATAAATTTTTCTCCTTTATTTTCTACTTTCGCTGCTTTTGTTAACGGGCGATATAGCCTGTTTACCGCGGCGTTTATTATTGCTATATTCCGCGGTAAAAGATAGATTGCTTATAATTGGCTATTCTGGCGTGCTTTAGCCACTTGCATCATTAAATCTTCTGATGAACTTTGTGGTATTGTACTTAGTATCTCTGTCTTCTTCGTTCTCTCCGCCAGTATCGACATTAATATCTCTTGCGCTTGTTTGGCATTTACATCCTGCTCAATAAATTCTCCTATTTTCTCTGGCATCTTTGATAAATTACATAATCTTATTACCTCTAATACTTCCTTGCGGCAGCTCTCGTACCCTAAACATCTTCCTTGTTCAATTAGATCATCAATATCTATTGCTTGTTCTTTTATCTCAACTTTGTTCATACTATTACTCCTATAATTATCAATAAATTCTGAAAACGTTGTAATTCCATCAGCAAGACCTATCTCTATTGCTCTCTCACCAAAATATAGCCCTGCTTCCGTTGATTTGATTCTTTCCGTGAACAAATTTCTGTTTCGTGCTATGAGCTGGACAAACATCTCATACAGGCGATCTACTTCCTTTTGTAAGCTTTCCAAACTCTCAGATGTTATCGGCTCATGCGGATTTAAATCGTTTTTTCTCTTTCCTGCAAATACTGTGGTATATTTTATTCCCTGTTTTTCATCAAACCCACTTTGATCTATATGACTTGCTATTACTCCTATGCTTCCAACTCCTGAAGTCCTCGTTACCAATACTTTTTCAGCACTTGACGCTATTGCATACGCCGCAGAATACGCATCATCATTGGTCATTGCGATGATCTTTTTTAACTTTCTCGCTTTGTAAATAAAGTCGGAAAGGTCGAATAAACCGTTTACTTCTCCTCCAGGGCTGTCTATATCCAAAATTATTGTTTCTACTTCTTCATCTATTAAAGCTTCTTCTATCTCTTCACGTATCTTCTCGTATGATGTCATCCCTAAAATATCATCAAAAGCTTCTGAATTCTTTGTCAAGATTCCATGTACTTTTATTCCCTTTTCACTATTTCTTATTACATGTTTTATGTTTTTAAACGTTGGATGCTTCTCTGCATGTAATGACAATAAATCAAAGCTTCTTTGCTCTATCATCATTGGTCTATTTAGCCACATCGCTTATATTATCTCTTGATTAGTAGTAACGTCAGAATCAAAACTTAATCCCAATTCACTCGCACGTCTTTGATCTTCAGCAATTTCTTGATCTATTTCTTCTACATCATAACCAAGTTCCGAAACCACCTCCGACCTGCTCTTAAACCCATTCCTTACTGCCATTTGCTGTGCTTGCTGGTCTTTTAGTGGATCTACGTAAGCACACCCTTGCGGTATCCATTTTACCTCTTTTGCTGTTTCTTTTGCCCAATTTTCACCTATGTCCAGTTCTCCAGAGAGTAGTGCTAATTCTAGCCACCTATCCCATACTGGCCGGCAAAGCTGAAATACTACCACGTTATGCTGTAACATTGCGCACCTCCGGCGAAACTCTATTAACCCTGCTCGTATCGATGAATAATTGACCCCGGTAAGATCTCCTGTTAGCTGCTCATACGTTATTCCCATGCCTACTGCTATTGCCCTGAGCTGCTGTTTCATGAATGCTTCATAACTTCCCCCAACGTCTGATGGTTCCGAGAACTTAATATCTTCTCCGGGATCAAGTAATTGCATAGTCCCAGGTTCTAAGCCAGACAGCGCTACTCCATGTTCATTACTCTCTCCTTCTCCCATGATGTTCGCTTCAGGATCAAGTCTCGTAATAAACCCTGCAAACATCGCTGCTGTCTTTTTTCTCACCAGCTCTGCATCATCGTATTGATCAAGTTCATAGAGCTTTAACAGTACACTGGACAACCACGGTACTCCTCGAATCTGCCCAGGTCTTAGTGGTCTGTAAATATGTAAAACATCATTTGCTGGTACTCTAACTGATTCTCCAAATGATCCTTCACCAGGGTGCTCTCGAAAAAGGTAATACGCCTCTCTTTGCCCCAATCGGTTAAATTCAATCCCGTTTCTTATTACATTACCGTTGGCAAGGGTTTGATTGCTCTTATTGTCTAAATGCTCTGATTCAAGTACTTGCAGTTGCAACGGCACACAAAGACCATCTTCTCGTTTTCTCGTTCTCAGCCGTACAAAACATTCTCCTCCTTCTATCATGCTCCTACAAACCAAAGCTTGTAATCCATAAAAATCACTCACTCCGCTACTGTCTGCTTCATCTGTCCATCTCAGCCATAATTCTTGGATTTTTTTCCGAAACTCTCCATCTTTCGCCTTTGACTGCGGCTTTATTCCTGTCCCAACGCAATTACTCACTATCGTATCGATTATGTTTGCCGCATAGGAGTTCTTTCTTACCATGTCACGTGACCGACTACGCAGGTGTTCAAGGCTCTGGGAAAGTAAGCTATTTATGCTTCCTGACTCTGGTTGAAAGTGCAATAATCTTCTGCCAGATCCAGCTCCATCCCATGCTGAACCTTTTGGTTTTGGCCGCTTGTGGAATAATTGCTTGAATGATTTCAATAACATCATGATATCCAAAAATCTTGTAACTCTTCCAATGTCCCGTTGAATTTGTTCCTATCGCATGGTCCTATGCCTTCTACTGAATTTGGTTTAGGACCTGTTTTACCATCGGCATAAAGTCCATTTTTTCCATCCTATTGGTAGTGTTGGCTCTCCTCCCCATTTTGATAACCATAGTGGGCATTCAGTTAGAGTTGGAGTGGTTGAGAAAATACGCATTTCCATAAATTAACGGCAAACGTCCCGTTACTACATAAACTCGATTAACAAAGTCTTCCGCTTGTTTTGCTGTTATACTTTTTCCATCTTTATTTTCTTCAATGTCGAGGGCTAGCAATATACTTGAACTATCGCCAATTGTTTCGAGAAAATGATCAGCTTGGTCTCTGCCGTTCTCCCCGATGCCAAAATGATACGCACCCCACATCAAACTCTCTTCTTCAGCGGATTTTCTTCTTTTTGCATACTCAGGATCTACGTACTTTACTCCTTGCGTTGCTTTGTGTATGATGCCCACTATACCATCTTCTTTCACCAGCTTAAAATCCACACTTTTATTCCAATGGGAAATGTCTATTATTGCATTTACAAGCATCCCTGGTGTACCAGTGGCTATAATATACTTTAAATGCTCTAAAAAGTCTGGGTATTCATTTTCCATCATATAACTTCTCATATAACTCCTTTACTAGTTGCAATAACAATCTTTCTCTTCGGCTTCACACCTGCGACTTTCAGCTCAGATTTAATGCGTTGTCTTAAGCTCAAGAGGTCATTTATCTGCACTTCTCCGTACCTAACCACATGATCGCCATATGCAATCGATACTACCCGTTTCCCGCTTTGCAGCTTCTTGATTGCTTTTTCTACTTGATCTAAATATTCTTGGCTATACATCAACTTTTCTCACTCAACCATTGACTCCTTCTCACTCTCTTTGACTTTTTAGCTTTTTCACCTGCTAAACTTTCCCATTTACTCTCTGGCCACCTATCTATTCCCAGTGCTATCGACGCTGCTCTTGCGTAAATTCGGCAATCTAATACTTCATTTCGGTCTCTTATCTTTTGCCACTCTTGTTTGGTATACCCTTTTACTACCTTGCTGACTAATTGCTCTGCCGTTAGCTGCTTAAAATATTCAGGTGCATACTCGGGAAAATGACAATACCCTGCTGGCACTTTCTCTTCTTCTTTTAAAACATTAAGTAATTGAAAAAGTTCTGACTTTAATATCGATACTCCTACTGGCCACAGCTTCATTCCTCTCTTTAGCTTTTGTCCGCTAACTGTTACATCTACTCTACTTGGGCTGCTAAGTGGCACTAGCGCTTTGTTTGCCCCTTTTACTGCCATTACTCTTCCAGAGCCTTGATGACTTCTTACCCAATTGTATACTTCTTGTGTTGCATACCCAGCATCTACCGCCATCATACTTATCATGTATTCAAGCCCGTTTTCACCGATAAAATGATGATTCAAAAGCTCTGACAGTTTTCCCCATACTTCTCCACTTCCAGTATCACCTTCAAATACCTGGTAGTCTATTGACCAACTTTCTCGGTTTCTTCCCCATGCTACAATTTCCGCCTCTAAACGATCTTTTTGTACATCAACCCCTGCCGTTAACACTATTTTTCCACCTTTTGACACCGTACCTATCGGAAAATTTTCTCGACGCTCAAATAGTTGCTTCCAGTCTGGTACTTCTCCTTTATCTACCCAGGTTTCTCCCAGTGTTGTATTTATCCAAACTTTCAGTAATTGTTCATTTTCCTTCGCATGCAGATAATCTTCCACTGCTTGTTTCCAACTATACCAGCCTACTGGGCTATACAAACTCGATAGATGAAACCCTTTTTTTTTACCTTTTATTGGATTAGTAGGCCTCCATTCACCTCTAGCTAGCATCTCTGTTTTTTGATGATTTTCTATTTTGCCGTTACACTCTATACACACATAGTGCGCTGTATTTGGATTTTTATCTTGCCACTTTATTTGCGGCCATTTCAGCACCTGATAGTGATCACAATGTGGACAAGGTACAAAAAAGTATCGTTTATCTGAACTCTCAAATTCCCTCTCTATTCTGCTTATTCCGTGAACCGTTGGCGTTGAAACCAAGAATATTTTTCTCCGCGTAAATGTATTAGTTCGAGCAATGCTGAGCAAAACTGGATCTCCTTCTCCTCCTGAATCTCCTGGATATGCATCTATTTCATCAAGAAAGAGGTATTTTACTGGCATAGATCTCAGTCCTACACTGCTATTTGCTCCGGTTATTACTACAATTCCTCCCGGAAACTCTTTGCTTTGTACTGTGTTACCTGAATCTCTTGATCTTGGGTCTTTTACTTTATCTTTTAAACATGGTGTGCTTTCAATAAGTGGTGCAAATCTTCCCTTGGACCAGCGCTTTCCCATCTCTACTGTCGGCTGTACTACCAGCATTGGCCCTGGTGTTTGGTCGATAATATAGCCTATCCAGTTGTTCCCAGCTTCTGTTCCTCCAATCTGCGCTCCTTTCATGAATACCACTTTTTCAGCCGGCGAAGATGAAGATAGTGAATCCATTATTTCCTTAAGGTACGGCGTTCTCTCTGTTCTCCATTTCCCTGGCTCTGATGATGCTATCGTTGAAAGTTGACGATTTCTATCTGCCCACTCTGATACTTTTAGCGGTAGATCTGGCCTTAATCCTGCATAGAAACTACTACTATAGATCATTTGCTGCAATTGTTGTACTTTTAAGGGAAAATGGTATTTTTTGTCTGCACGCTGATGCCTTACTTAAAATCAGTATTGCAACTAATATGTTTATTAAACCTATCAAGCGCTTCCTTAGTATCATTGAAATGTATTTTCCACTAACTCTTCTAAAGCTGTTCTGATTTCCTCAGTTAATGTTTCATGGATCTTCTCTGTGTCATTTATCGATGCTAGTAACGCTGAAACCCTATCTGGAATGTTAAGCAAATTATTACGGACAACTCTCGCAACATTAAATGCTTCAGTCTTTACTTCTTCTACTGAGATAAGTTCACCAATTTCAGCTTTCGCTTTTGCTTCGAGCAGTTTTCCCCGCTCCATTTCATTTTTTATCCTGGTTTTTAGCAGCATGGTAGAGAGCTCACTGGTGCTTCCCCTTTTTTCCTCAATTTCTCTGCCTTTTCTCCTCAGTGGTTGACTTGGATCTCGTATTGCTTCTATTGCTCTATTTGCTTGTTCTCGGTCAATCAAACCATCCTCCAGTTCAACTATTCCTTTTTTTACTAAATAACACACGTATTGCTTCGAAAACCCTTTTTCCCTCGCCCATTCTGTCTGCGTTACTTTCGCCCCTCCCACTTTTTTTTCTCCCTTCTTTTACCGTTTTTCTTCTTGAATTTGGGCAAAGGTTTTGCCAGTATTGGAAAGTATCGCTTCTCTTCCCGTGTATACTCTCCAGCGCTTTATGGATATATCAACAAATTTGGGATCAAGTTCTATAGTTCTGCATATTCTTCCTGTCGTCTCACATGCAATCAACGTACTCCCAGACCCGCTAAATGGATCAAGAACTATGTCCCCTGGTCTACTGCTGTTTACTATCGCTCTCTCCATTAACTCCACTGGTTTCATCGTTGGATGTAGTGAGTTGTATGTTGGCTTGTCGTGAAACCAGAGATCACTTTGATTGCGTCCTCCATGCCACTCACGTTTATTGCCGTTTTTCCAACCGTAGAGTATTGTTTCGTATTGTCTTTGATAATCAGATCTTCCGAGCGTAAAATGATTCTTTGCCCAAATGATGAATGTCGACCAACGACCACCTGCTTCTTCAAATACCTTTTGCAAGGTCGAAAGCTCTGATGATGATGCACAGATGTAAATTGCCCCTTTGGTGTATGCTAAAACGTGAGAACAAATGTCATAAAGGAACAATTCGTAATTTTCACCTTGATCATCGTTTAGTATTTTTTTGTCTTCTCTTTCCTGACTGTCACCATATGCTACGTTATACGGAGGGTCACACACGGTAATATCTGCCATTTTATCGTCCAGTACCGCTTTAAATGATTCAACCAGACAACTATCACCACAGTAGATTCGATGACCACCTAAAATCCACAGATCTCCTGGTTTTGTTATTTTTACCTTTTTGCTATCACCAGCTAAGTCGGAAAAATCTTCTTTTTCACTGTTTTCTCCATCTAAATCATCAAGAAAACGTTGAACCTTTTCCAGCTCAAATCCGGTCATTTTGAGGTCAAACTGCAAATCTTCTAACTCTTGAATTTCCACCTTTAAAAGATCATCGTCCCACTTTGCCCAGTTAGCTGATTGATTTGCTAGTAAACGAAAAGCTTTGGTTTGGGCTTCACTTAAATTATCACTGAGCACCACTGGAATACTCTCCATACCCAGTTTTCTTGCTGCTTTGAGGCGTAAATGACCATCAACCACAGTGCCATCGCTTTTTGCAACTATCGGAATACGAAAACCAAATTCCCGAATAGAGGCGCACATCCTGTTTACTACATCGTCATTCTTGCGAGGGTTACGATCGTATTCGACAAGATTTTCAATAGGATAGTAGTGTGTTGCTAAGTTCATATTAGTGGAAATTCTTATTAAATTGCTATGTTTAAATTCTTAATAACTGATTAAAAAGTTAATAATCAAAATACGTCTGACGCTAGAGAGGACCCGGAGTTTCGCTCCCAAGTCAGCCTGGTTGGCGGGAAGGACCCACTTTCTATGGGATGCTTAGCATATTAAAATCTTTACTAAAATTATTAACGTAGAACATCAATGCCAAAGCATCCCCCTCATTATCATCTTGAGGAATAAACCCTTTTCCCTTTACAGCTTCAATAACTTCACCCTTACTTGCATTGCCTTTGCCTGCTATGAAACGTTTTATCGTCTTCACCGGAACACCTTTGTATGGTATATGATGCTCTTCACACCAAGCAGTTAAAATGGCAAAAAAACCACCATAACAATGTGCAGCGTCAGTACCTAAATGTCTTCTCACTTCTTCAAAATACACTGCTTCAATATCTGAAAATCTTTCCCTCATCTCATTGAGCCACCTACGAAAATTTAAGAAGTGCATTCCACCTCCGCTGAAACGGCTACCATGAAAGTTTTCACTCCCACTTTGAATTACTCCATCTGTCAGAATTGCCCAGCCTGTTTGTTTGCCGAGGTCTAGTGTTAAGATTGACATTTGCTATAATTTAAAACTGCAAGTAGCACTAAATATCATTTGGTTCCTTCAAAATACGCTATGAATGGGTTTTTGTTGGCCAATGACAAGAATCTTATGCTACCTACCTTAGTTAGGACTTGCTATTATATATATTCACCGATTTTACAAAAACTGTTCACTTTTTTTTAATTTTTCTTTGCAAAGCGTAAAAAACGTGCTAAACTCACTTGTGAGTTTACTATACAGCAATAGAATTGCTAAGAATGCCATTTATTCGAGTTCTAAGGGGCATTATATGCGTTCTTTGGTAATGGTAGTATTTTTAAGTACCCTAAAGTTACATCTAGCTTTAAAACAAAGTTTTTGCCTCATCTAAAAAAATATAAAGCTGTTTCTTCTCAATTACGTAACTTACCAAAAACCTAAATTTCTTTTGCTTTCTTCAATCTTTTCTTGTTTGCCGAATTTAAGCTTTTGTGTTTGAAGCACATCTACACTCAATGCCCTATACTAATATATACCGGATTTCTTACCACTTTTTCCGGGATTTTCTAAAAAAAAGTTAAAATAATTTCAAAACTGCTTATCAGATAAAGCTCTATTTTTAATGTTTCACAGTTGCTTGTCTCTTTCACAAATAACCTTATATACTATTTGAAGTAAGGTAGAGTAGATATGATAATAAATGGAAACGAAATTTTATTATATACAACTCCAGATGGAGACGTGAGAATTGATGTTTTGTATCGAGATGAAAACATTTGGCTTACACAAAAAAGAATGGCGGAGTTGTTTGATGTTAATATCAGAACGATTAGTGAGCATTTACAGAACATATTTACTAGTCAAGAGTTAGATAAAGATTCAGTTATCCGGATTTTCCGGAATACTGCTGAAGATGGTAAACAATATCCTACACAATTTTATAATTTGGATGCAATCATAGCTGTTGGTTATCGAGTTAATTCTAAAAAAGCAACATTATTCAGAGTATGGGCTACAAAAGTTTTGAAGGATTTTATTATCAAAGGATTTGCTTTAGATAGTGAACGACTAAAAAACGGGAAAAAGTTTGGCAAAGACTACTTCAATGAATTACTTGAAAAAATAAGGGAAATACGAGCATCCGAACGTAGATTTTACCAGAAGATTACAGACATTTATGCCGAATGTTCTGCAGATTACGATCCAAATTCAGAAATAACAAAACAATTTTACGCAAAAGTACAAAACAAATTATATTGGGCAATTTATGGTTTAACTGCAGCAGAGTTGATATGTTCTCGGGTTGATCACAAAAAACCACATATGGGGCTAACTACATGGAAAGATGGTCCAGGTAAAAAATTCACAAGAGTGATGTAAGTATTGCGAAAAATTACTTAACTGAAGAAGAACTAAGTGAACTAAACCACATTGTTTCGATGTATCTAGATTATGCAGAACTTCAAGCAAAAAAGAATCGGCTGATGAAAATGCAAGACTGGGCTGAAAAATTGGATGCATTTCTATTGTTCAATGATTATGAAGTACTTAAAGATGCCGGTAAAGTTAGTGCTGAAGTTGCAAAAGCCCTGGCTGAAGGAGAATACGAAAAGTACAGAGTTATACAGGACAAATTACATGAATCTGATTTTGATGAATTAATTAAAGCAAGTAAAGAAAGTGAGAAAATAACTATCTAACTACAACAAAAACCAGCTTGTAGTTGAGTTATCTGTGTTTGACATCTTGTTTACCACCTTTTGTTTTAATTTTAAGGGGGGTGAAAAATTGTGTGCGCCAAGAAGTGCGTAAGGAACAGTTGGTGAAAATCCAACACGGGTAAAGCTTAGCCGGCAACCTGGAACAAACCATTATGCTGCGTAAGGTAACGAGCGTAGTAAAGCTAATGGAATGGACAACATAGGGTGCAACGAAAGTGAAGGTATTGAGTCCCGTAATTCACGCGTCATGGGGGCTGACACTTTACATTTGGTGGAAGGCAACATGGGTAATAACGCTAAGGCAAGATATTACTCACCTCATCGGGATCGAAGGCCGCGTCATGTGTTGAGATGGACCTTACGTGAACTTGGGAGATCCTTTGTATTCCTGTAAGGGTACTCTGGAACAAGTCAATAAAGGCTAGGACTGGAGGAAGATGCAAAGGAAGTCGAACTAACTGATAGTACTCGGAGTGTGGGAAAGCCACATACAAGGGGAAGCGGTTAGCAATATAGTGACTGGTATAGGGATTGCTATACCAATACAACAGAGATTGGAGGAGTATGCAAGGAAAACTAAACCAGATAGCAGTAAGGGCTAAGCAAGATAAGCGAGTAAAATTTACATCACTAGTTCATTTGATTAATGAAGAGAATCTTGCAGAGTGTTATAAGGAACTAAAACGCAACAAGGCTTGTGGTATAGATCGTGTGACAGTGGAAGCTTATGGAGAAAATCTAGAAGAGAAACTTAGAACGCTAGTGGATAGTATGAAGAGAAAGCAATACCGACCGCAACCAGTGAAAAGGGTATACATACCCAAAATTGGAAGCAAGGAAAAGCGCGGTCTCGGAATACCATCAACAGAAGAAAAGTTGGTACAGGTAATGCTAAAGAAGATATTAGAAAATATTTATGAAGCAAACTTTATGGACAGCTCGTATGGATTTCGACCAGGAAGAAATTGTCATCAGGCGATAAACGCTCTAGATAAAGCAGTTATGCACAAACCAATTAACTATATTGTAGAAGTGGATATCAAGAAGTTCTTTGATAATGTTCAACATAAATGGCTAATGAATTGTCTAAGGGAACGAATAGCTGACCCAAATTTATTGTGGTTAATAAAACGATTTCTAAAGGCAGGAATAGTCGAAGTTGGATGTTATAAAGCAACCGATCAAGGCACACCACAAGGTGGTATAGTAAGCCCTGTATTAGCTAATATATACTTACACTATGTGCTGGACTTATGGTTTGAAAAGAAATTTAAGCCAAAAGCCAGAGGATATATACAGCTAATAAGGTTTTGCGACGATTTTGTAGTTGGCTGCGAGAGGGAAGAAGACGCAAAAGAATTTCTAGAATTACTGAAACAAAGACTAAGTAAATTTGGGTTGGAAATAGCTGAAAATAAAACAAAAATAGTAAAGTTTGGTAAGAAAGAATGGTATCAAGCAGAAAGAGAGAAACGTAGGACGGCTAGCTTCAACTTTCTAGGATTTACACATTATTGTGGAAAAAGTCGTAATGGTAAACTTATGATGAAGCAGAAAACTTCAAAAATAAGCCTAGCCAGAAAGATTAAAGAAATCAAAGAGTGGTTGAAGATGGTACGAAGTCGTATCTGTCTCAAAGATTGGTGGCAGAAACTTAAAGCCAAACTAACAGGACACTATAGCTACTTCGGAGTTAGCGGAAATTATCGGTGTTTGATTCAATTCTATCGACCGGTAACAAAGTTAGCATTTAAGTGGATAAACCGACGTAGTCAAAAGAAAAGTATGGATTGGGAACAATTTATACACTATTTAAAAGTAAATCCACTACCAAAACCAAAGTATATGTTTCTTTATACACAGGAGCACTAGTGTGAACGCTGTATTGTGGAGCCGTGTGCGGGAAATCCGCAAGCACGGTTCTTTTGGGGAGACTATGGTTATGAGACCAAATCGCTGGTTTCAAGGTCATGAGTCTCTACCAGACCCCCTCCCTTCAGAAAGCCCTATATCTCTGCTTTTTTTGACTACTACAAAAGAAGCTTTTCTGTTGGAGACAATAAATTTTGCTCTTTGTCTCCATTTTAAGCAGCAATCAAATTTTACGAGCTTCTGTTTCTTCTTCTATGGCAGTAACTTCAAACTTTTTTCCTTTAGCTTCATCTACAATTTGCTGATAAAGATTGTTTCATCACTGAGAGGTTTGCAATAAAAGTTGTTGTATTCTCATATAGTCTCCATTAACCCCTTATACTCACCACAAGTTGTTCAATCTTTTTTGAAAAATTTTCTTTGCAACCAACAAAAAAACATGATAGACTAGCTTTAGGGTTTTTTGTAATAAATAAAAATTTGAGATAAAAAATAATTTAGGAATGCCTCATAATCAATTTTTAAGCTACCTTACATGGGCAACTTAGGTCTTGGTGGTACAATTCTACCCTGAAGTCGTAGAATCGTTTTAAAACCGCATTAGCAGACCAACGTTTATTTGAGTTTTATCAGCATAAAAAAAAGATGAGAGTAAGAGCATTTTAAAAAACGCACTAATTGTATCTTTCATTAAATGTAAATATCTTAATAATATTTTGTGGCAGCCTTTCTGGACTTCTTTCTTTTTGCTGTTTAAGTTATTGTACTTT
>NODE_7_length_18328_cov_5.812839
TGCGTAGGGTATGTCCAAAAGCTATGGGTAGAGCTAATAGAGTTAGTAAACGTTATAGTAATATAACTGTAAAATTGGGGGAAATTATATGATTCATAAAAATAGAAAATTAATAAGGAAAGTGCAAAAATATGGGAAACGTTAATCCTAAAGGATTTAGGTTAAAAATAATTAATACTTGGTCATCTATTTGGTATGCTGAGAAGGGTTATAAACAAGGGTTGCATCAAGATTTATCTATTCGCAGTTATATAAATGAATCTTTTAAGCATGCTGGTGTTTCTAAAGTAATTATAGAGCGTACGATCGATTTGGTATCTGTAATAATACATTCTTCTAGACCTGGAGTGATAATAGGTAAGAAAGGCTCGGATATTGAGAAGATAAAGCAAAAGATAGCTGAAAAAGTAAAAAATAATGTGGAAGTGAATGTAGTAGGGGTTAAAAGGTCTGAAATAGATGCAGTTTTAATATCAAACAGCATTGCACAGCAGTTAGAAAAAAGGGTTTCATTTAGAAGAGCGATGAAAAAAGCTATTCAAAGTTGTTTGAGGATGGGTGCTAGAGGTATTAAAGTAAGTTGTTCTGGGCGCCTTGGCGGAGCTGAGATAGCTCGTACTGAGTGGTATAAAGAAGGCCGTTTGCCTTTGCATACTTTACGTGCTAATATAGATTATGCTTTTGCTGAAGCAAAAACTATATATGGCATCATAGGAGTTAAGGTCTGGGTTTATATTGGTAACTAATTAGGTATATTGAAATGTTTATTCCTAAAAAAAGTAAATATAAAAAAGTATTTAAAGGACGAATTAAGGGTAACACGAAAGGTGGTAGCACATTATCTTTTGGAGATTATGGTCTAAAGGCTATGGAAGCAGGTAGGATTCAATCTAAGCATATTGAAACTGCAAGGCGTGTAATATCTAGAACATTAAAACGCTCTGGTAAAGTGTGGATAAGAATTTTTCCTGATACCCCTGTTAGTAAAAAGCCGGCGGATGTGCGTATGGGTAAAGGGAAAGGTAGTGTTGAGTTTTGGGTATTTAAAGCTAAGCCCGGTAGAATGTTGTTTGAAATTAGCAGTGATGTTCCCATGCATTTAGCAAGATTGGCGCTTGAAAAGGCAACTGCTAAGCTTCCTATGAAGTGTAAATTTGTATCTAATCATAATTAAATGGAGTTGCAATGGATATAGCTGACATTGAATCGAGGTCCTCGCAAGAATTGCATGAAATTCTTGTGAATTTGAGAAAAGAGTTTGTTAATTTGGTTTTTCAAAAGAAGCTGGGCCAGTGCAACAATATTTCGCGTTTTAGCTTAATAAGAAAGAGCATAGCTCGTATTTTAACTACATTAAATAAAAGAAGAAGAGAGGAAAAGAATGCCTAAAAAGGTTTTTTGTGGTACTGTAACTAAGGCTAAGTGTGATAAGACTGTAAAGGTTTCGGTATTACAAGTGTATAAGGATGAGCTGTATAAAAAGGTTATAAAAAAATACAAGAAGTATACAGCACATGATGAGAATAATAGTTGTAAAGAAGGGGACAAGGTTTTAATACAAGAACACAAGCCTATTTCTACTACTAAAAAATGGGTTATTGTTAATAGCTCACATTGAATAGGATATTTATATGATTCAAAAAAATACATTGTTGGAAGTAGCTGATAATTCTGGCGCGCGTGCAGTGCTTTGTATTGGTTTATTGGGTGGTAGAAAGTCTGCATCTATAGGTGACACAGTTATTGTATCTACTAAATCTATTACTCCAAGAGGGAAAGTTGAGAAGGGAAAAGTATATAGAGCAGTTGTGGTGAGGGTGAAAAGCCCTATTAGAAAATCTGATGGTTCTGTAATTCGTTTTTCTAGCAATGCTGTAGTTTTGATTAACGATCAAGGTGAACCACTTGGCACTCGGGTGTTTGGTCCGGTAAAAAAGTTATCATCTGGTTCTTTTATGAAGATAATGTCATTAGCTGTTGAGGTTTTATAATGAGTGCTAAAATAAAAAGTGGTGACGACGTTATAGTTTTAACTGGTAAAGATAAGGGAAAAATTGGTAAGGTAATCAAAGTTATAGCACGTGATGCTAAAAAGAAAGTAATTGTTTCTGGAGTGAATGTGCATAAGAGACATACTAAACCAAAAGCTGGTAGTAGTGGTGGTATATTAAATAAAGAGTTAGCTATTGATATATCCAACGTTGCAACATTGGACCCTAAATATAAAACTCCAACTAGAGTGGGGTTTAAGGTTATAGACGGTAGAAAAGTGCGTTTTGCAAAAGTTTCTGGAGAAGTGATAGATTAGGTTGATATGTTTAAAGAATTGTATAAGGATAGCATAGTAAAGTCCTTGAAGGATAAGTTTAATTACGGCAATATAATGCAAGTGCCTAAACTTGTCAAGGTGTGTATCAATATGGGCGTTGGAGATGCTGCTACAGATAGTAAAGCAATAAATGAACCACTTGATAGCCTATATTTGATTGCTGGGCAGAAGCCTTTATCAACTTTTGCAAAAAAATCTATTTCTGGCTTCAAGATCAGAAAAGGTGCTACAGTAGGTTGCAAAGTAACTTTGCGTAGAGATAAAATGTATGAGTTTTTAGAAAGATTGATATATATTGCTTTGCCAAGGGAAAAAGATTTTAGAGGATTTAGTGTGAAGCAATTTGACGGTAATGGTAATTTTTCCTTTGGTATAAAGGAACATATCTCGTTTTTAGAAATAGACTATGATAAAATAAGTAAAATTAGAGGTATGGATATTAATATTATAACAAGTGCAGTTAGTGATAAGGAAGCAAAGGAATTATTACTGGCTCTTAAATTTCCTTTTTTTGATTAATTGAGAGGAGAAATATATGGCAAAAAAATCTATGATAGAAAGAAATCTTCGCAGAATAAAGTTGTGCGATCAATATAAAGAAAAAAGAGAAAAATTGAAATCTATAATAAATAATAAGAATTTGTCTATTGTAGAAAGGTTTACAGCTCAAAATAAATTAATTAAAAAATTGCCTAGAAATTCTTCTAAAACCAAAATTAGAAATAGGTGTGCTTTAACTGGGAGACCAAGAGGAGTATATAGAAAATTTGGTTTATGTAGAATTGTTTTGCGTGATTTATGTTCTTTTGGGCAAATTCCAGGAGTTACAAAGTCTAGTTGGTAAATATAATATAAGGAGTATATTGTGGCGTTATCTGATAGTATTGGTGATTTTTTAACAAGGATACGTAATGCTCAATTGGCAATGCATAGGGCAACAAGGGTACTATTTTCTAAGATGAATTCTTCTATATTGGAGATTTTAAAAGAGGAAGGGTATATCCTTGATTATGAAAAGCAAGTTGTAGATAATTTACCTTCTTTCATTGTAAAATTGAAGTATTATGAGAAGTCACCTGTAATTAGTGACATAGTTAGGGTGTCAAAGCCTGGTTGTCGTCGTTATTCTAAGTATAAGGACATTTCTAAAGCATATAATGGTCTTGGTATTTTTATTATATCGACACCCAAAGGAGTGATGACTGATTATAATGCACATAAGTTAAAGGTTGGTGGAGAAGTTTTGTGTCGTGTGTTTTAAATAATAGGAGAAATTCATGTCTCGTATAGGTGCTGCTCCTATCAATATTCCTGCTGGTGTTTCAGTTGAATATAATAATGGTAGTATGTTAATAAAGAGTGCTAAGGCTGAAAAGGAAGTTAGCTTGATCAGGGATGTTGTGTGTCAGATTATTGATAATCAGCTATTGCTTTCTGTTGATCAAGATAAAGATAATTATGATAAAATAAAGCCTATGTGGGGCACTTATAGGAGTAATATTAATAATATCATTAACGGCATGGTTGATGGTTTTTCTGTTAATCTTGAGATTAACGGTGTGGGATATAAGGCAGAGTGTGATGGTAAGTATTTGACTTTGTATCTTGGTTATAGCCATAATGTTAAATATAAAGTGCCTAAAGATGTTGAGATTAAGTGCATAAAGCCAACTCACTTAGTAGTTAGTGGTATGGATAAGCAGAAGGTCTATATGGTGGCGTCTGATATATGCAAAATTAGAAAATATGATCCTTATAAAGGTAAGGGTGTTGTAATAAAAGGCAAATTTATGCTGCGTAAGGTTGTAAGTAAAAAGAAGTAATAAAAATGAAAAGATCGTATAATTTTTTAAGTAATTCTGAAAAAAGGAAGTTACGTAATAGAGCGAAGCTTGACAAGAGCGCTGAACGTTTACGTATATCCATATTTAAATCTAATAGGCATTTTTATGTCCAGTTAATTAATGATGTAAAAGGAATAACTCTCACTTCAGCTTCTACTTTGGATGCTAAAATTAAGGATGTATGTAAAGGGAAAGTCAACGCTGAAACTATAAAACAGGTTTCTTCTTTAATGGTTGAGCGTCTGTCTGGCATGAAATTAGAGCAGCAGCTTACGTTTGATCGTGGAGCGTATAAATACACAGGATTAGTTTCTCAATTTGCTGAGGCTTTAAGAAGTTCTGGATTTGAATTTTAGAAGGTTTTGAATATGGCTATAAAGAATTTACAAAATAATAATGATTTATCAGAGCTTTTAGTTTCGGTACGAAGAGTGACAACGGTTACCAAAGGTGGTAGAAGATTTTCATTTTCAATTTTGGTTGTTGTTGGCGATGAGAAGGGTAGGGTAGGGTGTGGAATAGGTAAGCACGCAGAAGTTGCTGAAGCAAGAGTCAAAGCTGTAAATGCTGCAAAGAAATCAATGATTAGAGTGTACTTGCGTGAAGGTAGAACTTTGCATCATGATATTAAAGCTAAATTTTGTTCTGGTGAGATAGTTTTAAGAACCGCAAGAGCCGGAACAGGTATTATTGCTGGTGGAGCGATTAGATCAGTTTTTGAGGTGTTAGGTATAAAGGATGTGGTAGCTAAATCCACTAGATCAAATAATCCTCATAACGTTATATGTGCGGTGTTTAAGGCTTTTGATAGTATGTTATCTCCTCGTCAGGTAGCAAGCAAAAGAGGCAAAAAGATTAGCGAGATAGTTGGAAACAGGTAAAGTATGAATAATGCTGTAAAATTAAACTCTATATTTACTAAATTATCTAAGAAAAAGAAGCCTAAGTTGCTGGGTAGAGGTATCGGTTGTGGTAAAGGTAAAACATCCGGTAGAGGGCATAAAGGGCAGAAGGCTAGAAGTGGAGTTTCTATAAATGGTTTTGAGGGTGGACAACAGTCTATATATACTCGTTTGCCTAAAAGAGGTTTTAAGCCTATACGTAGGAGCATATACTCTATAATTAATGTTGGCGATATACAGCGCTTAATGGAAGCTAAAAAAATAGTGAAAGACTCTGTTATAGATAAGGAGAGGCTGTATAAATTAGGTTTTATAAAGTCTATTAAGGGTAAAATTAAACTTCTTAATAAAGGTAAGTTGAGCGAAAAATTTGTGTTTCATGTTGATTTTGCGTCAGAAGCTGCAAAAAAATCTGTAGCTTCAGTTGGTGGTAGTGTGGAAATACTATCGTAAGTCATGGGCAATAAATCAGCATTTAATAGCTTGGATCCTACGTTGTTATATAAAGGCGATTTATTAAAGCGTATATTTTTTACGCTAATAGCTTTAATTTGCTATCGCTTGGGTACTTATGTGCCTATTCCTGGAATTAATCTTGATGTAATTAATGATATATTTCCCAAAGATGGCTCAGGCGTTTTTGGAGTATTTAATTTATTTTCTGGTGGTGCATTGGCTAGAATGACAATTCTAGCATTGAACGTTATGCCATATATAATGGCTTCTATCATTATTCAGTTACTTTCTTCTGCGATTAAAGGAATGAAGGAAGTTAAGAATGATGGAGAGTCAGGCCGTAGAAAGATGAATTCTTATATACGCTATCTGACCATAGTAATTTGTGTATTTCAATCAATTCCAATTTTGGTTGGATTGGAAGGGATGAATAGGGAAGGGGTATTGGTTGTAATCGAACCTGGTGTTATGTTTCGTACAATAGGTGTTTTCAGCCTTTTAGGTGGAACTATGCTTTTAATATGGCTTGGTGAACGAATCAGCGCTAGCGGTATAGGCAATGGTATCTCATTAATCATTTTCACGGGTATAATATCAGAGTTACACAGCGCTTTGTCATCTTTGTTAACGTTAAATAAAAACGGTAGCGTATCGTTATTTATTATCCTTTTTGTTTTGGTATTGTTTTTTTTGCTGCTACTCTTAGTTATTTTTGTAGAGTCTTCTTATAGAAAGGTTATTGTTCAACATCCTAAAAAGCAATTTAAAAGATTACATAATGACGATTTTACTTATATTCCATTGAAGATTAATTTATCTGGTGTAGTACCAACCATTTTTGCTAATGCAATTTTATTGACACCTATTTCAATTGCAAATTTCTATAAGGGGCACGCTTTTTCTGATTTTATTTTGAATTACTTTATGGCAAATAAAGTAGTATATATTGTAGCCTATTTGGTGCTGATAGTATTTTTTAATTTTTTCTATACCAATTTTATATTTAATCCAGAGGAAAACGCAGATTTTCTTAAAAAAAATGGTGGTTTTATACCTGGTAGAAGGCCTGGGAAACATACTTCTGATTACCTTCAAGATATAGTTTTTAAGTTGACATTCATTGGCTCTGCGTATTTGGTAGTCATATGTACTGTACCTGAAGTTATGAGATATTATTATGATATACCATTTATTTTTGGTGGGACGAGCTTACTGATTATAGTGAACGTTATTACTGATACTATTATGCAAATACAATCTTATATTTTTTCAAATAGGTACGACAACTGGATAAAGAAATATGAGTCTAAAACGAGGAAAGTAAGATGATCATTACGATTTTTGGTCCTCCAGGTTCTGGTAAAGGTACTCAGTCAAGCTTGTTAATAGCAAAATATAATTTAAAATTAATTTCAGTAGGGGATTTATTAAGGAATATTATATCTAGCAGTAATGAGTTAGGTAAAAAAATAAAGGGTACCGTGGAATCTGGTAATTTAATTCAAGATGAAATTATATGTGGATTATTACGTGACCAGCTTGCATTAGTGGATGATAATTGCTTATTAGATGGTTTTCCGAGAAATTTAAACCAGGCTCATTTTTTGACTCAAGTTTTGCAAGAAAAATATAATAGGGATGTTGACATTGTAGTTGAGCTGCAGCTTGACGATAATATTGCAATCGATAGGTTAAAAAATCGTCTCGCGTGTTTGGACTGTAAAAGCATATATAGTGTATCTTCTTTTAAGAGTACTACTTGTGCTAAATGTAAAAGTACGAGGTTAGAGAAAAGAATTGATGATGCTGATATGTCTGCAATTAATAAGAGAATAAGTGAATATCACCTTCAAATGAAAGGTTTACGCGAGTATTATAAAGGCAAATTATTAACAATTGACGCTAATTTGAGTGTTGATGAGGTAACGCAAGAGATTGAAAGTAAAATTTCTTGTAATTTGGTTTGACTCTGAGTTGTTTTATGGTATAAATTAAGAGTTGTTATTAATAAAGTATCGAGGTACCAGTGGCACGTATTGCAGGCATAAATATTCCAGTGAGGAAATGTGTTCCTTTTGCATTAACTTATATATATGGTATAGGTATTGCTACTGCGAATGTAATTTGTCACGCTTGCGAAGTTGATAAGCGCAAACGTGTTTCAGAATTACGAGATGAAGATATAGAAAAGATCAGCGGTTTCATTAGACAAAATTATGTTATAGAAGGTGAGCTCAGAAAAGAAGTGGCTATGAACATAAAATCTTTAGTGGAAATGGGATGCTATAGAGGGGTGAGGCATAGAAAAGGTTTACCTGTGAGAGGGCAAAGGACTCATACTAATGCTAAGACTCGTAAAGGTAGATCTCGGTTGCCTATTGCTGGGAAAAAATAAAATTTATTATTATTGTGAGTTTTAATGAAAAAAGTCAAAACGGTTGGTAAGAGTAAGAAGGAGTTTATTACTGGTGTTGTCCATATTCGTGCAACTTTTAATAATACTTTTGTAAATGTAACTGATGTTCATGGTAATACGCTATGTCAAACTTCTGTGGGTGCATGTGGTTTTTCAGGTTCGAGAAAATCCACACCTTATGCTGCAGGTAAGGCTGCGGAGTCTGCTGCGAAGAACGCAATGGAGAGATTTGGTATGAAGGTTGTCTCTGTAATAATTCGCGGTCCTGGCTTTGGTACCGAAGCTGCGGTTAAAGCACTTCAGAGCTGTGGGTTGACTGTGACTTCAATTGCAGATAAAACCGCAATTCCTCATAATGGGTGCAGGTTAAGAAAAAAAAGAAGAGTATAGGATATTTGAAAAGGTTGTTTTATGTATTATAATAATGATGTTTCTCTCTGTAGCAATTTAGATAAATTGATTAAACCTAGTTCAGTTAAGGTAATATCAGATGATTCAAGTGAAAAAAGTGATATAGTGCTAGAACCGTTGGAAAGTGGTTTTGCTTTAACATTAGGTAATGCATTAAGACGTGTAATGTTATCTTCTCTTAAAGGTAGTGCTGTTTATGGAATAAAAATTGAAGGTGTAACTCATGAGTTCACTTCAATTCAAGGGGTGAGAGAAGACGTAACTGATATAGTATTAAATATGGGTATGTTGAGGTGTAAATTAAATGGTGCTTCTAATAAATGCTTAAATTTAAACGCTAAAGGGCCTTGCCAGGTATTAGCTGGGATGATAGAAACTGATGATCAATGCTCTATTGTTAATAAAGATTTGTTAATATGTACGCTGGGGCAAAATGTGGAGCTTAACATGACCATATATGTGGCTAGCGGAAAAGGTTATCTTCCTGTAACTAAATATAAAGAAAATGAACTTGTGAAGCTTATGAGCGAACAGGATTTAATAGGTTTTATTCCAGTTAATGCTTTGTATAGCCCTGTCAACAGGGTTTCGTACAAGGTAGAGAACAGTCGTGTTGGCCAAGTTACTGATAAGGATAAGCTGATATTGTCAATTGAAACTGATGGTACAATCTCTCCGAGTCAAGCTGTTGACTTTGCTGCAAGAATATTACAGGAGCAACTTCAGCCCTTTATTAGTTCTGATGTGAGTTATAAAAAATCGCAAGTTTCTTCATCTAGTGGTGCTAAAGACTTGGGTTATGACCCTGTCTTATTGCGTAAGGTAGATGAAATGGAATTATCTGTCAGGTCTCATAACTGTCTGAAAAACGAAAACATCACTTATATAGGTGATCTTGTGCAGAAGACAGAAGGTGAAATGTTAAGAACTGCTAATTTTGGCAGAAAGTCTTTGAATGAGATTAAGGCAGTTTTGGTTAATTTTGGCTTGTCTTTGGGTATGAATGTGCTAAACTGGCCGCCTAAAGATATAGATGAGTTGGCTAAACAACATACTGATGAAGATTAGGTGATATATGAAACATGGAATAAAAAAACGTAAACTATCTCTTTGTACTGAACATAGATTATCGATGTTAAAGAATCTGTCTATCTCATTAATTAACCATGAGCAGATTGTAACTACTTTACCAAAAGCTAAGGAACTTCGTCCATATGTCGAAAAGTTTATTACAATTGCTAAGAATAAGAATACTTTACATGGTAGAAGACTTTTGCTTTCACGCCTTCATAATAGTAAGTTAGCAGTTGATAAGTTATTAAACGTCTTAGCCAGCCGTTATCAAGATCGTAAAGGTGGGTATTCTAGAATAATAAAATTTAGCACTCGAAAGGGTGATTGTGCTTCAATGGCAGTGATAGAACTGGTTGATAGGGATGTTGCAGCAAGAGGTAAGGTTTATAGTAAAAATAGAGAAGGAGGCAAAGTAGTTATACAAAGTTAATTATTATCATAATTGTTCTTCTTATGGTAAGTAGGTTACGCTACTTTATAGGTTACTTTGGCGAATTGTTAATTTTAGCGTATTTAAGGCTGAAATGGTATAATGTTATAAAACGCCGTTACCGTTGTAAGTTCGGTGAAATTGACTTAATTGTATCTAAAAAAAAGGAGCTGATTTTTATAGAAGTTAAAACAAGTTTACTTGGAAAAGAAATACCGATATCTCATCTTCAATGTCAGTCTATTATAAATTCTTCTAAGTATTTCTTAAGTAAAAACCTTAGTTTTTTAAATTATTCAGTCAGATATGATTTATATTTTCTTTCCTTAAAGAGAAGACCTGTTTATATAAAAAATGCTTGGATTGAAGAATGAAAGATTTATAGCTGAATTAATTTAGATTTACTGGATTTAATATGAAAAAGACCCAATACAATAATTTAGTTTCATCTTACGCTAGAGTGCTGTTTCATGTCTCAGGAAGCAGGTTAGGTATTATAAGGAAAGAAGTAGAATTTTTGTTGGCTTTTTTTAAGGATCAACGTGACGTTTTTGTGTACCTATCCCATCCTATGATTTCTTTTGCACACAAAAAAAAAGTGATACTTTCTATAAATGAGCACTTGAGTGAGAATTTAGTAAAATTTATTATGGTTATATTTGCAAATAAACGCTCTAGTTTATTGATCTTTATATTAGAAAAATTCTTAAGTCTTGCAAGAAAAAATGAAAATGAATTCGAGATTACTATAAAGTCAGCAGAAACTTTAAAGGAATCTGATATAAAAATAATTACTGAATCTTTGAGCTTTCTTGGTAAAATAATAAAAGTAAGCAATGTGGTTGACCCTTCTATACTAGGTGGCTTCGTAGTTAGGTATGGTTTTAATTTGATCGATGCTTCGCTAAAAAGTTACTTGGATAGGTTAGTTGACTTAAGTAAAATGGAAATATTGAAAGTAAGGAATTTTGTATGAAGAACAGTATGAATGTTTCTGAGATAGCAAGTGTAATAAGGGAAAAAGTTGAGACGTTTGATAATCCTATAAAGCGGGAAAATATAGGTGAAGTAATTTCAGTAACAGATGGTATTGCATTGGTTTATGGACTGGAAAAAGCAAAATTCGGTGAAAAGGTATTTTTTGCAAGCGGTGTAGAAGGAATAGTTCTTGATTTAGATCATGATACGGCTGGAATAGTTGTGCTTGGTAATGACCGTGATGTGAAAGAAGGGGACGTTGTAAAATGTAGTGGTAATGTTGTGCAGGTGCCTGTAGGGCATGAATTATTAGGAAGAGTTGTAAATGCATTAGGTCAGCCTATAGATGGTTGCGGAGAAATTAGAACTAAAAATAGGATGGATATAGAATCCAAAGCGCCAGGTATTATTGATCGTAAATCTGTGTATGAACCGTTGCAAACAGGAATTAAAATTATAGATTTGCTAATTCCAATAGGTAGAGGGCAACGTGAATTAATTATTGGCGATAGACAAATTGGTAAAACTACTATTGCGCTTGATACTATTATAAATCAGAAGAAGATTAATGATGAAGTAGATGAAAATCAAAAAGTTTACTGTGTTTATGTTGCTATTGGACAAAAAATTTCAACAGTAGCAAAAGTGGTAAATAAGCTAAAAGAAAGTGGAGCATTAGAGTATACAACTGTAGTTGTGGCTAGTGCATCTGACTGCGCGCCTATGCAATTTTTAGCACCTTATGCTGGTTGCACTATTGGGGAATTTTTTCGTGACAATGGAATGCATTGTTTGATTGTATATGATGATTTATCTAAGCATGCTGTAGCATATAGGCAGATGTCTTTATTGCTCAGACGTCCTCCTGGTCGTGAAGCTTACCCTGGAGATATATTCTATGTACATTCTCGCTTGCTTGAAAGAGCTGCTAAAATGTCTGATAAAAAAGGGCAGGGGTCTTTAACTGCTTTGCCAATTGTCGAAACTCAAGCTGGTGATGTATCTGCATATGTGCCAACAAATGTTATTTCAATTACCGATGGGCAGATCTTTCTTGAGTCTGAATTATTTTATAAAGGATTTCGACCTGCAGTAAATATAGGTTTGTCAGTTTCACGGGTTGGTTCTGCTGCACAATTAAAGTCTGTGAAAAAAGTTGCTGGTTCTATAAAGCTAAGCTTAGCTCAGTATAGAGAATTAGAAGATTTTGCAAAATTTGGTTCTGATCTTGATGCTAGTGTTCAATTATCCTTGAATAAGGGTAAATATCTTGTTGAGTTATTAAAGCAAAAACAACATTTACCTATGCCAATAGAAGAGCAAGTAGTGCTGATGTATATTTTTTCTAGTCTATATAATCAGTTAAGTAAAATACAAATAAGTAACGTTAATAAATTTGAACATGATCTTATTAATTATTTTCGTACTGTACACCGTGGGGTTTTAAAAAAGTTGTCAAATGACATGAATGGTGATATAAAAGATGATATTTTTAATATTGTGAGTAATTTTGTTACTCAATTTAATTGCGTTTAGGTGGTAATTATGGCTTCATCCATTATTAATAAATTTCCTATGACGAGGGAAGGTTTTGAGAATATGCAAGCCGAACTTGAAAAATTAAAGGAAGAAAAACCTTCTGTGATACAGGCTATTTCTGATGCTCGTGATCAAGGTGATTTGTCTGAAAACGCAGAGTATCATGCTGCACGGGAAAGGTTAGGTTTTATTGAAGGCCGTATAATGGAGATAGAAAGTAAGCTCTCACATGCGGAAGTAATAGAAGTAAAAAATTTGTCTGGTGATTCAGTAATATTTGGTGCAACTGTGACATTAAGCATGTTAAGTGATAATAACGGTGAAGTGGAATATGTTTATAAGGTTGTAGGCGAATATGAAGCTGATGTTTCAAAGCAGTTAATATCTACTAGTTCACCACTCGGGAGTGCCTTAATCGGCAAAAAAGTCGGTGAGTATGTGGAAGTGACAGTGCCAAATGGAGAGAAATTGTATAAAATAGTTAAGATTGAATTTAAGTAAATTATTATGGTACAGGCCACTTATGCTTCAATGAGTCTACCCGGTGTTTCTTCTGTGGAAGATGTATTAGAGGATGCTCGTTCCGGTAAATTATTCATTTTAGTTGATGATGAAAGTAGAGAGAATGAAGGTGATTTGATTGTCTTAGCTGAGAAAATAAAGCCGGAACATATGGCTTTTATGGTTAGATACGGTACTGGTATTGTATTTTTAGCCATGACAGAGCTTCATATGAGTAAACTAGATATTGAGTTTATGGAGAGAAGTAATGTAGACGAAAAGGTTGCTCCTCATACTGCATTTACTACATCAATTGATGCACGTTATGGTATCACAACAGGTGTTTCTGCTTATGATAGAACACATACGATACTTACCGCCATTGATGAAAAGAGTACTAAGGACGATATTATTACTCCAGGGCATGTTTTCCCTATTATTGCAAATGAAGGCGGGGTTTTAGCACGTAATGGTCACACTGAAGCAAGTGTTGAAATAGCAAAGTTGGTTGGTCTTAATCATGCAGCTGTAGGGTGTGAATTAGTGAATGATGATGGCTCTATGATGCGCTTACCTCAGTTGCTTAAATTTGCTGAACAACATAAAATTAAGTTAACTACCATCGACAAACTTATCAGTTACGTTAAAAAATTAAACTAGCGTTTATAAATTTGTATAATTTAAGTGTTAAAATATAGAATTCCTATGAATTATACAAGCACAGAATTTTCATGTTTAGAATTGCTAAGTTTTTGACCTTATTGTTCTTTTTTGCATATTATAATAATGCTTACTCTATTAACATTATTAGAGATAGTGAAGTGGAAGCAATAGTGAAAGAGCTAGCGCAACCTTTATTTTTCGCTGCAAACATTGATAGTGACCGAATAAAAGTTTTTATAATTAATGACAATTCGATTAATGCTTTTGTAATTAACAATAACAGTATCTTCATTCATTTAGGGCTTTTACGATATTCGGCTAAACCTTATGTCCTGCTTGGTATATTAGCACATGAGATTGCTCACATATCTGCTGGTCATATATTGCAAATGAGTAGTGCTATGGGTTATTTTCAATCGATAGCAATGATTAGTTATATGGTAGGATTAGTTTCTAGTATTATCATTAACCCTCAGGTTGCTGGTGCAATTTTGCTTAGTGGTGTAGCATTCAGTTCAAGGCTATTTTTTAACTATTCTCAAGAGCAAGAAAGTGTAGCAGATAGCTATGCTTTAAGGTACCTTGATGAATCTAGCTATGATAATTCAGGTATGAAAGAGATTTTTGATTATTTTAAAAGTATTGAGCATGAAAACACCGAGGAATATTTCCGCACTCACCCACTTAGTGAGAAACGTATATTTGCTGTACAGAATTATAAGGTCAAAAACAACGTAAAACCAATTTTTGCGGATAAGTTACTAAAGTTTGAGCGTGTGGTTGCAAAGCTAGACTCTTTCTTTGCTCCTATTCATGTGTTATCTAATAAATATGAAAATAATTCTGAGTATGTAAATGCTATAGTTTGCTATAGGCAAGGAAAGATAGAAGAGGCTATTGCTAAAATGAATTCATTGATTCAAGAGTCACGCAATGACCCATACCTATATGAATTAAAAGCAGAAATGCTATACAAAGCTGGAAACTTAAGTGAAGCAATAAAAATGTATGAAGAATCGCTTAGGTATTTATCTGAGAAAAACAGTTATTTAGTGAAACTTGCATTATCTCATACTTTATTATTACACGGTGATGCAAAAAAGGCGATTTTTTACCTGGAGCAGATTTTGAATGTAGAACCAAATAACGCTTTTGTCTGGAAATATTTAAGCATTGCATATAAATGTGACGCTGATACGGCAATGCATTATTTTGCTTTGACAAAAAAGGCTTGTATTGAAGGTAATTCAAAGCAATTTATGAAGTACGCTGAGTTAGCTGTTAAAACTCTACCAAAGAATAGCCCTTACTTGTTGCAAATTGAAGATATGAAGCAATTTAATGGGTAACAAAAAAGCATTTCTGCACTTTTTGGGTTATTTTTGTCCACACTTTTCCAACATAGTTTTTGCTTCATCGCTTATGTTGGGCATAATTTTCGTTATGATAGTTTTAGCGCCAAAAAATACAGCACAAAACACGCCTAGAGCAAAAAGAGCAGGCCAAGGCATCCTGCCAAATATTGCAAGCAAAGCTGCACCAATTATTACTACCGTCATAAGTGGACCACCTATTCCCCAAACATAACCAATAATATTGCATATTACTTTAGTTGTGTCATCCATATCAGGGTCAGCTGCATAACCTGAGAAAGAGGAAAGCAATACTACACAAAAAACACCAAAAAATCCTATTATAGAGCTCATTTTTTGTTTCTAAATAATAAACTAACGCAAACCTAAACCTACACCTATTTTTATTTTAAAGTAAAAATTATAATTTGTCCATACATAAGTGTTGCTACATAAATAACCCACCATTAATGTTAAGCACATGCCCTGTTATATATTTTGCTTCATCACTTGCTAAAAACAAGACCCCTGCTGCTATTTCTTCCCCTGTTCCCATTCTTTTCATTGGAATATTATCTAATATTTTTCCCTTTTGTACTTCATTTAAAACTTCAGTCATTTTAGTATCTATAAACCCAGGAGCAATACAATTTACTGTTATATTACGACTTGCAACTTCTTTTGCTATAGATTTGCTCATAGCTATTACTCCAGCTTTAGACGCTGCATAATTTGCTTGCCCGGCGTTTCCTGTTAGCCCTATTATTGAGGAAATATTTATAATTCTTCCCCAATTATTCTTAATTAGTTTCCTGCATGCTTCTCTACTCAGCTTAAATGTAGAGCTCAAGTTAATATCAATTACTTTTTGCCATGCTTCATCTGTCATTCTCAATAATAAACTGTCTTGCGTAATGCCCGCGTTGCATACAAGCCCGTCAAAGCCTTCCATCAACTCACTTGCTCTATTTATTAGTTGATTTACTTCCTCAGCATTTGATAAATCACAAGGGAGTACATGCATGTTTTTTTCATATTGTTTAGCAACTCCTTCGAGCACTTCTTTTTTTGTGCCAGAAATACATAAAGTTGCTCCGGCTTCGTGCATAATTTTTACAATTGCTTGCCCTATTCCGCCTGATGCGCCAGTGATTAGGAACTTTCTGCTTTCCAATCCAAACATAATAACTTTATATTATCTTAATTCCTAACAGAATATTGACTGGTTGGCAATAGATTTCTTACATAATATAAGTAACTCAGATATTCACAAAATAAAGAAAAAGTTATAATAAAGTTAAACGTCAAAAAATTTTAAAAACATAGTTGATGCAGGAATTGTTACTAAATAGTTTATTCTGGTGCTCTACAGTCTAAATGGAATGCTTAAATTATTTATTCTTTGTTTTTGTGTGTTATCTTGAGTTAACACAAATTCACAGTAGTATTATGATAAGTAAGTTAAAAAAGCTTAGCGCTGGATTTTCTTTGACAGGCTTGATTGGCCATAGTGATAATATAAATATGCAAGGAGCAAAAAATAAAAAGAAGAAGTACCCAAAATTTTTGGATAAGACGTTTGCATTGATTGATGCAGTGATAAATTTTATTTTAAAACGTGAAAGTAATAACGTAAATGAAGTCCTGAAAGTAACATGGGGACCACTATTTTTTGGTCTGGTAGTAATACTCATCTTTTTTGGGATAGGTGGTATTTGGTCGGCTATAGCTCCAATTGACGGTGCGGTGCATGCAAGTGGAGAGGTTATTGTATCTTCAAATAGAAAAATAGTTCAACACTTGGGCGGAGGAATAATAAGCAAAATTTTAGTAAAAGAGGGTCAAGCAGTTAAAAAAGATGAGCCTCTAGTTTTGTTGAGTGATGTTAACGAGAAGGCGAATTTAAGTATCATCAAAGAGAAGCTCTTATCATTTTTAGCAACAGAAGCAAGGCTTCTTGCAATCAGAGTAGATTTGGACACGCTCGAGTTTCCTGATGAGGTTAAAAAATTATCTCACGATGAACTTGTAAATAAAGCGATAAAGAATCAAGTAAAGTTGTTCAACTCTCAGAGAAAGAGCATATTGGGAAAAACAGACATACTGCAACAACGTATAAAGCAGTTAAATGATGAATTAGCGGGGCTAAACTTTCAACTAAATGCAGCTCATAAGCAATATGACTTGATAACTGAGGAGTTGGAAACAAAAAGACAATTACTTGATAGTGGCCATATAAGCAAACCACACATTTTAGCTTTAGAAAAACAGTTTGCTGAAATTGAAGGCAGAGTTGGACATTACCGTTCTGCAATATCTCAAGTGCAGCAAAAAATTGGAGAGAATGAATTAGAAATTATAAACGTAAAAAATGATTCTCAAGAAAGAGCAAACGCTGAACTTAAGGAAGTTAGTACGTCTATTGCAGACTTGAAAGAGAGGCTGATGGTTGCTGAAGATTCATTAGCACGTACAATAATAAAATCGCCTCAAGATGGGATAGTGACAGATATAAGATACCATACTGAAGGTGGTGTTATACAATCTGGAGTTCCGATCATGAGCGTAGTGCCATCGGATGATGACCTAATAATAGATGCTAAAATTCAGACCAGAAACATAGAAGAGATACTGTCAGCACAAAAGAAAGATAGCAATATAGTCTCTATTGATGGGCTAGAAGGGCTAAAGGTTAAAGTTCGTTTAAGTGCTTACAGTGCACGTCGTTTAAGTTTAATTAATGGTATAGTAAGCAATATTTCTCCCGATGCCCTTGATGATCCAAGGCTAGGGCGTTATTATTCAGTACGTGTAGTGATACCAAAACCAGAGCTTGCTCAGTTTAAAAACGTATACCTATACCCTGGTATGCCAGCAGAAGTGTACATAGTTACTCAATCTCGTACTCTTTTATCATTCTTGTTTACGCCTATAATTGCAACAGTCGATAGGTCTTTTATAGAAAGGTAGCTCACTCGTTAAAGTAGTAGTGAAAGTGCCGTAATAAAATTTAGGTACATAATTAGACAATAGGCTTTTTGACCTTACCCAGAAAAAGTGGAGAGAAAGAAAGGAGTTTTTTCGGGTAAAATAAAATTTTGGAGGATTAGAAATGGCAAGAGAATATACGGCAGAATTCAAATTGGAAGCTGTTAAGCTGGCAAATGAACAAAGAAAGGTAGGTCAACCAGTTGCAAAAGTAGCAAGAGATCTAGGAATAAGGGATAGTGTATTAGGAAAATGGATGAAGAAATATAACGAAAAAAAGTCAGCGGCAAATGCATTTCCAGATGTAGCACCTTATGACAAAGAGAGATTTGATTTACAGAAAGAGTTAGCAAAAGTAACAAGAGAAAGAGACATTTTAAAAAAAGCCCTGGCCAGTCAAAAAGAGTAAAATATTTTTTCATAAAAGAGCATAGTAAACACTATA
>NODE_8_length_17196_cov_6.568987
TTATACATTTATATTAATAATGTCAAGATAACTTTTGTTTAGCAAGGCTTTCAGCCCTATCTTTAAATGCAGCAATTATTTTACTTTGTGTATACTTATATACTGAGTTTAATAAAGTGGAAAATGAGTTGGACTTAAACTTAAACTCTATATAAAACTTTACCATAGTTTTATTTTCATCTATGGGAATGAATTGCCATTCATTGTATAGATGTTTAAATATTCCATTTGATGATACAGCTTTTATCCAACCTTCATTTGTTCCACTTGGAGAAAGAGAAGTAACTTCTGATGTATATCTACCTTTAATTCCATGAAAAGCTGCGAGGAGATCCACAACCATTTGGTTGTTAATTTTTTCTTTTATATAAACGGCTTTGCACCAAGGAACAAAATCAGGATACCTTTCAACATCAATTACAATTTGGAATACTTCATTAGGCAAACATAGGAAAACACCCTGTTCTTTGTATTGATGAAGCATAAATGTTAAACCAATCAAAATAGGATCCGTATCTACCGTCAGCCTTAGTAGATTCCTGAGACTAAAGTTAAGGTGGGCATCGCGTATCAATTTCAACGAAATTAACAGAGGCAATTCCCTTGACTAGAAATTATCGCTCGGGAAATTTAACTTAACTCATAACGCATAGAACAGACCCTTAATTAATTGTAGATGATTTATACAAGGTGTGTCTATAGATATATTAAAGCTAGCGATTATTATTTAATCTTTATTAAACTTTGTATTCTAAGTATCATAGCTAATAAATATATCTTATGAACATTACTAAAGTTTTAACTATCATTATTTTTATTGTAATTTCTTCAAGTGCTTACACTAATTGTACAGATCACAAAATTTTTGTGCATACTATGAAGCAACAAGTGGATGGTATATCTACAAAGGAGAATAAAAAAAACCGGGAATGTGTGCAAAAAAAGCTTCAGGAGGTCATTCAAAACAATGTTAACCTCAAAGGAATATCGCAATTCGTTATAGGGAAACATTGGGCTTTAGTTAAACAAAAAGAAGATTTTTTAAGAGAGTATGAAGTGTATCTTACGCGTTTGTGCGTTAAAATTTTATATAAATACATGCATGATAGTGAAATGATCATAATGAGTACAAAAGCAGTTGACGATGAAACTTGCTTAATTGGTACAAGATTTTCTTACGGTGATGAAGAATTTACAAATATTGATTTTAAAGTTACTAAAAATAACAGTTCTTTCTTGATAAGTGATGTTGTAATGAGTGGAATAAGTATTGCTATTAATCAACGTTATCAATTTAGTGAAAAAATCGACACACATGGCATAGCAAGTGTGATAGATGAATTAAAATGTAACAACAATCTATGATATATATGCCTCATTGGCCTAAGCCACTTGGTAGCAGGCCGAATGATTTTTCTCTTGATCGCATAAAAGGCTTTCTTAGCAAACTAGATAACCCCGAGAAAAAAATGCCTCCCGCAATTCATATAGCTGGAACTAATGGGAAAGGCTCAACACTAGCATTTATAAGATATATAATGCAAGCAGCAGGGTATAAGGTACACGCATACACTTCTCCACATTTGGTGAATTTTAATGAAAGAATAGTTATTGCAGGCAGTTATATCGACGATAATGAATTATATAGCTTGTTAGAAGAATGCCGTGCCGTAATTGCAGAACAACCTATCACTCTGTTTGAAGCTGCAACTATTGCAGCTTTTTTAGCTTTTTCTCGTCATAAAGCCGATATAACTTTAGTTGAAGTGGGTATGGGTGGAAGGCTTGATGCAACAAATGTTATAGATAATCCGATTTTAACAATCATTACTTCCATTGCACTTGATCATACAGAATATCTTGGCCCTACTGTAGAAACCATAGCAGGTGAAAAAGCTGGAATAATGAAACCTAATATTCCTTGTGTAATAGCACCACAAAAAAAGTCTATAATGAATACACTAGAATTCCATGCAATAAATAAGAAATCTCCTCTGTATAGAGGAGGCCTTGAATGGAATTACAAAAAAAAGAACAACAAAATGGTTTTTCAATCAGCTATTCAATCAATAGAATTTCCTTTGCCATCTTTAAAGGGTGATCATCAGGTGATTAATGCAGGCAATGCTATTGCAGCATGTAGTATTTTAAGTGGAAAGTATGAATTTGATATTGGAGAAGAGGATATCACTTCAGGTTTACAGTGCACTTATTGGCCTGCACGGCTAGAGTCTATAAAAGAAGGTAATTTAATTTCCCTACTACCGAAAGATTGGCAATTATTTTTAGATGGTGCACACAATAATGATGGTGCTAGAGTACTATCTCAGTGGGTAAGAGATAACTTTGCTGAAGGTGTCTATATAATTTTTGGTGTTACTCGTAACAGAAATGTAGAAGAGTTCTTAGAACACTTAAAACCATATATCAAACTACTATGTGCGGTTTGTGTTAAGTCTGAACCTAAAGCAACAAATACAAATTTGATTAGGGAAAAAGCCAATAACATAGAAATAAAGGCAGTTGAATGTGAATCAATTGGCGATGCAATATCAAATCACATATTAAAAGCCTCTACCCAAAACGTCAAAACCATACTAATCTGTGGCTCATTGTTCCTAGCTAGAGACTTCGCTATGGAGAATAGCTAACTTTGATGATATTAACTGACCGATGGGGAAATAACTTTGATTGCTCATAGTACTGCTTGGCTTTTCGTTATCGACTTCTATAAACTGATCATCACCTTTAAATTGCTCCTCAATTGAATTTATAGCTGTCTTTTTGAGAATATAATTACTTGCAGCATTTAAAATAGGTGAAGTAACAATTAAAAGCGAATGGTAATGAAAGTAATAAGCCGGATAACATCATAGAGTTAGTTATACCAAAGCCGTTGGCAACTAAATCTAATCCCACACCGAAAAACATTAAAGATGTACAGATTGTGTTGCTCAAAATAACTGAATTTTTTAGCCACTTTAATTTAGTCCTATCACTCTTTGAAAAATTTTCGCATTCTTGGTCAAAGTTAAACAATAATAAAATATTAGTCTGATGATTAAACTCTTTCCCATTTCTAGTATAAATGCTCTTAACAGCTAGACTCAAAATAGATCCTGCTAACAAGGGAGCAAGAAAACCTACTGCTATTGGTACATTAGAAGAAATACCATTAATTATTAAAAATGCAATTGATGTGAAGGATACTAAAAGAACTCCTAAGAGATTTGAATAAGAAGAATATTTTACATAAGCAGTTACATTATTGTTAATTGACTGCTGCTTATTATAGAGTTTATTTCTGCACTTATCATCTAAGTATTTTTGCAATTCTTCATAACTGCGACTCCACAACTTACCGCGTAATTCTTTTATTAAATTATTTCTTTTATTGAGACCTTTCTCCAATGGCTCTATTATAAATTCTTCAAAAAATGGCTTATTTAATGCAATAATCTTAAATTTCTCCTCCGCTTCTTTATTGTTTGGGTTTTTATCTGAGTGATATTTTAACGATAATTTACGGTATTGTTGACTAAGCTTTTTCTTAATATTCTTAATGTCAGAATTTACCACATCCTCCTTTTGAATATTAAATGTTAAAAACAACTGCTTTAAAGCGTGGTACTCATTTTCATTCAAAACATTTCTAGCCACATTACACCTACAAATTAACTAACTATTAATGTTCTATAATATACATATTTCCAAACTATGTCAATTATTTCATAAATATCTTTGGTAAAAATTATTTCTGTTATGACTAGCATGATAAGTGTATGAAGCGACTAAAATTGTCATTACAGCGCTTAGTGTACGACAGTGCTCCAACATTTAGGGTTGCAGTTTTCATGGCAGATCTGAGTAGCTGACCCATCTAAGAGGTGTCATTCAAGTAACTGACACTGGAATGGCTTTGTTGCATCGCACCTTATACGGTAGTAATTTACAATAAATTCATGTAGCCATTTCGAATTTAGTCATTTCAGTGTTGGCTACTTGGATGACACCACCTGCTATGCTGCAAATTGCAACGTTCGTACACTAAAGTATAGTGTGTTACTAACGAAGGCAAACAAATATCTGCTTTATGAAAACGTTAATATTTTTCATTGAAATAATACATAAATACTAGAAAAACCTTGGCAGGTTATTCGCGTTTGATTATCATAGAGAATTATATAAATTAATAAATGATCTATGGCAAGTAACCCAGAAGAAAGAAATAGTGATAAACAAAAAGCGCTAGATAACGCAATAAGCCAGATTGAAAAAGCATTCGGTAAAGGTGCAATAATGAAGTTGAAGCAAAACCCTGTAGAAAAAATAGACACAATATCCACAGGATCAATTGCGCTTGATTCGGCTCTAGGTGTTGGAGGTCTGCCAAAAGGGCGTATAATTGAAATATTTGGCCCCGAGAGTTCTGGTAAAACCACTCTTGCCTTGCACGTGATTGCTGAAGCACAAAAAAAAGGAGGATCATGCGCATTTATCGATGCAGAACATGCATTGGATGTCTTATATGCTCGTAAACTTGGGGTAAGCACTGATGATTTAGTGATTTCACAACCAGACACTGGAGAGCAGGCGTTGCATATTGTTGAGTATTTAGTGTGTTCTGGTGCGGTTGATGTGATAGTTATTGACTCTGTCGCATCATTAACTCCAAGAGCTGAAATTGAAGGTGATATGGGTGATCAACATATGGGGCTGCAAGCAAGGCTTCTAAGTCATGGGCTACGGAAACTAACCTCTGCCGTTTCAAAAGCGAACTGTATATTGATATTTATTAATCAAATTCGTATGAAAATAGGAGTAGTGTACGGAAATCCTGAAACTACCACGGGTGGAAATGCATTAAAATTCTATACTTCTGTAAGGCTTGATATAAGAAAAGTTGGTGTAATAAAAGACAAAGAAAATATTACAGGTAATGAAACAAGAGTTAAAGTTGTAAAAAATAAAGTTGCTCCTCCATTTAGAGAAGCGAAATTTGATATAATGTACAATGAAGGTATATCAAAACTCGGAGAAATAATAGATATGGGAGCAAAGCTTGGTGTGCTTGAAAAAGCAGGCGCTTACTATTCATATAACAACACACGTCTTGGGCAAGGAAGAGAGAATGTAAAAACTTACCTAAAAACAAACAAAGAAGTCGCAAATGAAATAGAAACGAAAATCAGAGATTTACTCAGAAATCATGATAATTCTATCATAATAGACGAGGATAGTGAGCAACTTTTAGAAGAATCAGTTTTCTGATCTAAACTTAGGCATTAGATTTTGTGTTGGACGGGTTGTTACAGTATGACGGTAATTCTATGTGCTAATATAACAATCTGTAATGTTACCTTGTATCAAAAAGACTTTGCTGAAGCAGTTAAAAAAAGCTTTTCATGAGAAATTATAAATGATAAATTGTTAACAATAGGTTATTGTTAATAAGATTATGTGTTTTGGTTTACCTAATATAAACAGGGAAGGTTATTCATTTATAGTAGTTTCCTTTATAGTAACGTGTATAGCATTCTCTATATCTTGGGGGTTTGGCGTTACGTGCTTGTTTCCGACATTATTGTGTACTTATTTCTTTCGTGATCCAGCAAGAGCTGTGCCAAATAATAAGAATCTTATATTAAGTCCTGCTGATGGTGTGATTTCAAAAATTGAAGAAGTTAATTATCCTTTATCAGCAGAAAACGGAGAGGAGAAGAAGTTTACGCTTGTTAGCATATTTTTAAGTGTTTTGAACGTCCATGTGAACCGTATACCAATATCTGGTACGATAAAGGAAATGAGTTATAAAAAAGGCAAGTTTGTATCCGCAATGAGCAATAGGTCTAGTAATGAAAATGAAAAGCAGGTTATTGTAATTGAATACGAAAAGGGGAAAGAAATTATTGTGGAGCAAATAGCTGGATTAATTGCACGTCGTATCGTTTGTAATTTAGGAATATCCCAGAACGTAAAAGCAGGTGAAAGGTTTGGAATTATAAGGTTTGGCAGTAGAGTGAATATCTATGTTCCTGCTGATACAGAAGTCAGAGTTTCAGAAGGGCAAACTGTTATTGGTGGTGAAACAATTATAGCAAACTTAAATAAGGAAAACGTTCAAGAGAAGCTTACTTTTGACGTTATATGAATAACGATGGAAGTAACAGTAGATTCTTACCTATTACTAAATTATTCCCAAACTTTATAACTTTATTGGGTTTATGTTCTGGTCTCACTTCACTTAAATTTACATTTAATGAACAATGGGAATTCTCAGTAATTTTTATCATCATTGCAGCAATAATAGATGGAATGGATGGCAGAATAGCTAGAATTCTAAAATCAACTAGCGATTTTGGAGCCCAGCTTGATTCTTTTGCAGATTTTCTAAATTTTGGTGCAGCGCCTGCATTTCTTTTGTATTTTTGGAAGCTAAACGAAATCAAAGTCATAGGTTGGATTTTAGTAATGATATACGTAATCTGCATATCAATAAGACTTGCAAGATTTAATGTTTCGCTACACTCAGAACAACCATACTGGGAAAAATTTTTCTTTTCTGGTGTTCCAGCTCCAGTGTGTGCTTTACTTTCTTTGTTACCAATAATTATTACCTTTCAATCTCATGAGAGTGAATACTTACTTCTCATAGAGCGATTTTTTAACACAAGAAACGTAGCTTGTTACTTTCTGGCCATTTCATTTTTTTCGATAAGTCACATTCCAACTTTCTCTGCAAAATATATTTATATTCCCAAAAGCCTATCCTATATATTTGTGTCATTTTTTGGAGTACTTATTGTATTTTTCATCAGTAAGCCCTGGATGACTCTACCAATTTTAGGTATAGTGTATACACTTACTATTCCAATAAGCATCGGGTTTTACATATATTTTACATATAAAACTCGTTAGCTAACAAAAAATAGAAAACTGCATGATTTTGAAGATAAGTGAACTATTAAATTCATTTCTGTATATAAAGATATTCAACATTCCATTTATAATTATTTGGGTAATTGCAACTGGAATCTTTTGTACTGCCCAGTTCAAATTCATTAACTTTAGGTTACTTAAATATGGAATACAGACGCTATTCAATCTAAAGTGTAATAACAGCAACAATGGCATAATCACTCATATTCAAGCGTTTGCAACAGTAATTTCAGGAACAGTTGGTCTTGGAACAATATCAGGAGTTGCAATAGCTATCACAATAGGGGGCCCAAGTGCAGTTTTTTGGATGGTAATTACCGGAATACTTGGTATGTCGATAAAGTTTGCCGAGGTGGTGCTTGCATTTACTTATCGCTCTGAAAATACAACTGGCGGGGCTTTTTATTACATGAAGTACGGGCTTGCAAAAATTGGATTTGCAAAAACTGGTAGATTTCTTGCCTTCACTTATTCAATTATGCTACTTATTGCAATGATTTTGGGCGGTATACCATTTCAAGCAAATCAAATAGCAGCACTATCAAATAACCTCCTAGAATACAACGCATCCATTATTATATCCCTGCTTGTCTTTATTGTAATATTGGGAGGAATAAAGCGCATTGCTTTCGTTTCAACGAGCTTAGCACCAATTATGATAGTGCTATATGTGGGTATGTGTATATATTTAATTTATGTAAACGGAAGTAATTTGCTGAATGCTCTATCCATAATATTCCAAGATATCTTCAATAAATCAGCTATAGGAAGCGGAGTATTGAGCGGATTAATAGCCGGAGTGAGAAGATCAGCGTTTGCTAACGAAGCAGGTACCGGAACAGCAGCTATAGCACATTCAGCTGTAAAAGAAGAAGATCCAATTAAAGTTGGGTGCGTTGCAATGATTGCACCACTTATAGACACAATATTAATCTCATTTTTGACTGGTATTGTGATAATTATCACTGGTATGCATAGCACTGATAACGTGGGTGATATTACACTAATTAGTTCGATATTTTCAACAGCTTTGCCCTTGTTCAGCAAGTTAGTTTTTCCGCTAATGATGTTTTCCTTTGCATTTTCCACAATAATAGCTTATTGTTACTACTGTGAAGTTGCTTTGCTGTATTTATTTGGTAGTAAAAAAATACTGATACCGTTCCAAATTCTTATAGTGGTTTCAGTGTATATCAGCTGTATGTCAAAGAATATAGAATTTATATCTTATCTAGGTGACAGTTTGTTTATGTGCCTTATGATTCCAAATGCTGTTGCAATATATCTACTAAGAAGGGAAGTTTTGAATACAATAGATTCTTATTACAATTCTAAAGGGTATTAACATGATTTATAGATTGCTTTGTATGGTGTTATTTTGCCTATTGTTTAATGATGTGTACGCTGCTTCAGGTTTTTACGAAAGTTATGACGCTGTGTTGAACGGAATAAATAATTTCATGAATGAAGTACTGTTTTTCAAGATCCTTTACGTGCCATTTATAATCCTTCTACTAGTTTTTGGTTATGTGTTTCTAACATTACGGTTTGGATTTCTCAACATAAGAATGTTTAAGCATGCATTTGCTATTTTATGTGGAAAATATGACACGAATCACCATGATGGTCATATTACGCATTTTCAGGCATTTATGACTGCACTTTCAAGCACAGTAGGTCTTGGAACTGTTGCTGGAGTCGCAATTGCAGTTTCAATGGGAGGGCCAGGAGCGGTGCCTTGGATGATGATTACAGGTTTTTTTGGTATGTCAGCAAAATTTGCTGAGGTAACGTTGGCGTTTAGACATAGAACAGAAGATCAGGACCTATTGTTTAGTGGTCCCTTTCAGTATATAAGGAATGGTCTGGAGGAATTTGGATTTAAAAAACTTGGTATTGTGCTGGCTGCCATGTATGCAGTATTCTTTGTATTATCAGGTCTTGGTGGAAGTGTAGCGTTTCAAACCAATCAAATGGTTTCAATATTATCTGGCTATTCAAGTTGGGTAGATGGTCACTCTTGGTTTCTTTCTTCCATAATCTCTGCGCTGCTTGCTCTAGTGATTATTGGCGGAATTAAAAGGATAGCTAGAGTATCTTCTGCACTAGTGCCTATTATGTCACTTATATATATCTTTAGTTGTATTATTATTATTGCATTTAATATTCATAACCTTGGTTATACGTTAAAAATATTATTTTCCACTATGATAGATTTCAATGCTGTTGGTGGAGGGATGGTAGGAGCATTTGTTGCTGGAATTCAAAGGGCAATCTTTGCCAGCGAAGCGGGTGTTGGTTCTGCTTCAATTACTCATGCAACAACTAAAGATGAAGAACCAGTAAGAACTGGGCTTGTTGCTATGATAGAACCATGCTTTGACACAATGTTAATTTGCTGTTTAACAGGAATAACAATAGTAATAACAGGTGCATACCAGACTAGTGTTGGTGAAGGGATATTAATTACTCAAAAGGCATTTGAGACAGTTTCTCCATGGTTTCCTATACTTTTAACCATAGCTGCACCTTTGTTTGCATTTTCTTCGGTAATTTCATTTGTATATTGTTGTGAAATGGGGTGGTTATATTTGTTTGGTGCAAAAAGTATAGTGATATATCGCATAGCGGTAATAATTGTGGCGTTTTTCTCTGGCCTTTCTAAAGACATAATGGCTATTGCTAATATTGGCGGAACTTTATTCTCTTGTTTAGCTCTTATCAACATGACAGCGCTTATACTGTTTAGTAATCAGATTAACGAGGAAGTTCAGTGCTACCTAAAAAGGCTGAGGAATAATAAAATCAATTAAATTTTGGCATATGCGGAGAGGTATAGCTATAATAAGTAAGATTTCCCTACGTCATACCGCGAATTATTCGCGGTATCTCAGCATAGATACTGCTAACAAGCAGCGGGATGACGAAATTTTGCGATTATTAATCAGTAAATTTTACCTGTGTTAGTTATAGTCCTTACACTATCCTACATACTCGGTTCAATACCGTTTAGCTTAATTATTACAAGAATAAAAGGGATAAACTTAAGAGAAGTAGGTTCAGGAAACATTGGTGCTACAAACGTTGCAAGGACGGGAAATAAATTTCTTGCTGCTTTGGCATTATTTCTGGATTCCTTTAAGGGATTTATTGCCGTTTATATAGCACAACAATTTTGTGATAATAACGATTTTTATATATATGTATCTGCAATTTTAGCAGTTTTAGGACACATGTTTCCTATTTGGCTAAAATTCAGTGGAGGAAAGGGCGTTGCAACCACTCTAGGGATACTGATAGCATTTAACATTGATATTACTTTAGTATTCGTAATAATTTGGATAATAGTCTTTCTTGCCTTTAGATACTCTTCCCTTGCTTCACTCAGTACTACTTCAACGGCTGTAGCATGGTCCTTTTTTTTTCAGAGGAATTTGTTCTTAACATTACTAATTATAGGAGCACTGGTCTTCCTAAAACACCACAGAAATATTGTGAATCTTCTGCAAGGTAAGGAAAATAAATTTTTATAAGTGTGCTGACTCTGTTGCTATATTACTAACAGATACTTCATGCGAGAAACGACTTGAGACTACTTCTTCTACTTCTTTTATCATTTCTTCCATGTTTTTTCCACTTTTCTTACATGCATCATCAAGTGCTAATTTTAGTTTACGTATATCATTCTCTTCTAGCATCTTATTCATTTCTTTTTTCGTTATCTCTAATTTTTTTAGTAAGATGTTCTCCATTATCTCTCTCTCATCACCTTCATACTGGCCACTTAGTCTGCTATATGCAATGCAACACTTCTTTTCTCGCGGCAAGGTTGACAGACCCCGCAATGTAACATCCACTTGAACTTCTATAGAGTTAACTTCCCTAGCCTTTTCAGCAGCTTCTGACCTAAATTTCTCAACTTCTCCTATTATTATTTTGTTAGCTATTCTTTTAGCTCCATCCAAAGATGAATCCTTGAGAGAAAAATCTGTCTCGAGTAGATCTCGATTTAATAGCTCTAAGAATACTTTTTTTCCGATGTTTTCGAGTAAACTTTCTTGGTCACCTAAACCATGCTCCTGCAGTTTATTTCTCATGTGCTGAACCAGCTCACAACATTGTAATTTATTTAACTTTATAGAGCTAATATTTTTCATTAACGTCAGCACAATTTGTTCACTATATTGAGAAGTAATACTCAATAATTTTCTCATTAAAGGAATACTTACTTCTGAAATAAAATCATCAACTATTTTTTGACTTTCATCATCTTCATAACCATTTTGAACGTCATACCAAGCCTTAAAAATTTCTTTATTGTTTTTCTTGTTTTTTAACCTGTCTAACATGAACTTACGTGCTTCATTTTGTGCTCCTGGAAGTAATATTTGCCTAGGAGGAGTAAATCTAATTTCTGGATCAGGATGAATACCCTCTAGCGTGCTTAACATTCTATAGATAATACCGGTGAAGCAAGTGTTAGGAATTCGCTCTTTTCTAGAGAAAGTTTGGCTATCAAGCAAATTTGTAATTAACGCGTCTTTTTTATTTTTTACAGCTTCTCTGTCTCCATCATTGCAGGCTTTCAGAACTAAAAGTAAAATCCGTCCACCTGTAAAGCGGGAGCTATACTTTTGATCATCTTTGCAAAAGTCATTTAAAAATGTAATTACCCTTCCTTTATCCTCATCACTAAATTGACGATAATTAAGTTCATTTAAATCATTTATATATTCAATAAATTGCTTAAATTCTCTATCATTAATAACGTCTTCGGATACTTTTTCACCATACTTATCTTTTAATTTATCAATATTTTTAATGATATCATCATTTAATTGATAGGGCAGTAAATGTTCAAGCTTAACATCAAAACTATTAACCATACCACGTAAATTCTCTTTTATACCTTCCAAAAAGAAACTTATAGAAGCTTTAAGCAGCGTAAATGGGTTAAAATCTTTTGGCCTTAGTTCACTCTGCAATAAAATTAATAGCATTGTAAGTGGTATAGTTCCCAGTAACGAAATAAGCAAGAAAGTGGTAGTGAAAGTTAGATATGTTATGAAAGCAGAAAACAAGAGGAAGGCTGCTACCTTGATTGTATTGTTCTTAAAAAATATTTCCCAATATTCCCTTTTGCTCATTTTTTGCTGTTTTGCCGTTTTTATTTCTTTGTAGATATAAAGAGTTTTAATTTCAGACCTGAAGAATATAGTACCAAGAGAAAAAAGAACATTAACGGGATTAGTGATAATGCTTAAAGAAACAAAAGTTGCAAAATAACTAACAAACTTTAGCTTGCTAGATTCCTTTGAAGGAAATTGTATTTGAGAAATGCCTATCATAGCCTACCTTTGACATCATTACACTCTAGTAATAGCATAATAATTTAAAACGTCAATGTTTAAGTATTTTATTATCCGCACACTCATCGTATTCGATCTCGACTGTAGAGTGTGCTATCTCGAACCTATTTAGTAGTATTTTTTTTATCTCATACAAAATATCAGTGTGTTGTGCATCTTGCTTTACTTTGGCATGCATGGTAATTATAAAATAATTATCAGACAGTGACCATGCATGTATGTGGTGCACATCTATCACTTCAGGTAATTCTGATGTGATCTTACTTTTTATTTCCTCAGTAGATATCCCTTCAGGTGTACCTTCAAGAAGTATGTGGCAAGAATTCTTTAGAATTTTGTAGCCACTATTCAAAATGATTACACTGACAAATACCGATAAAATCGGATCCACCATTTGCCATCCAGTAAACATGATAATTATGGATGCAAGTATAGCAGCTACAGAACCTAAAATATCTCCTATAACGTGTAGTACAGCACTTTTTATGTTTATATTGCTCTCGCATTTACTATGCAATATAAAAAAGACTATGATATTAGAGATCAGGCCAAGTGTAGCAATTACTAACATTACTTTCCACTCAACATTGACTGGAAAAATAAACCTCTTTATTGACTCAATTATAATGATTACTGCAATGAGGAATAGAGTTAAACCATTAACAAATGCTGCAATTATCTGCAACCGATGATATCCGTATGATCTCTGCAAATCGGATTTCTTATCTGAAAACCTATGTGCTAACCAGCTTAAAACCAAGGCAAAGAGGTCAGTGAGCATATGCCCTGCATCTGATAATAGAGCAAGCGAATGTGAAATTATTCCACCTACTATTTCCATAAACATTGTTATCGCAACTATTATTATGGAATAGATTAAGCGCTTGGACTGCGCTGCTGAGTGTTTACCGTTATGCACTGCTGTCATATAAAATCTTTTCATAAACAAAAACGTGGGTAACACTGGGTTCGAACCAGCGACCGCTTGCACGTCAAGCAAGTGCTCTACCAACTGAGCTAATTACCCATCGTGGTTTTAGTATAGTGCTTTGGTGGAATGAAAGTCAATAAACCACTTTGCTTTTGTCCTTGTCCAATGTGATTCCGGAATATAGCTGTATAGAATTTCAGCCATATTCTAAATTTTACATATTAAGTTAACTATCTATACTTTATTTATTAAGATATAAATTATATTAATACAGGGATTTACGTTTTTTTTAGGGAAATTACTTTATGCTTGATATTGAAAGATCAGCAAATTAGAGGTTAAAATTATGACAATTAGTCAACAAGTAAATAAAAATATAACTAAAGCAGAATATTTCAACAATAACGGCAAAGGGTTTAATTCGCCACATGTTATAGAAGTTGAAGATTTAAATATTAAAGTAGAGGTTTATTCTCACAATTTAAGAGCAAGTAAAGTTGCTAACATTGAAAGTGAGATAAGAGAAACAGCTACTAATTTTAAAAACGCATTCGAGTTAGAACGCGGCAGTTCAGAACAAACATTTAAAATTTACATGTTTGATGACAAGGATGATTACACTCACCTTGGCGGAAGCGAGCGTTTCGGTTCTTACCTTGGAGACGAAGGTGGTAAATGTTACTACAAAGGGAAAGCTGACGTTTTTGCTGAAATGTACGTCTACCAGCAAGGTGGCGTTCATAACCTTCAGCATGAATTTGCACATGGTTTAACTTACTTGGCTACAGGAGGCAAATCTTTACCTACAGTATTAATGGAAGGAATTGCAGACTACTTTGAGCATCATTCAGATCATAAATTCAATTCTCAAGGATCAAGTATCGACAAAACTGAAGCTGCAAATTTGGATTTAGATAAAATTTTAAGTTTAGAATACTCAAAGGACAGCGAAGCAAATAGCTTGGTTTATAAAACAGGTCATGCGTTGATAATGTACTTACAGGAAAAAGATCCTAGTTTATTAAGAGACTACCTAGATGCTTTACGTCAAGGTAACTCAGATGAGTCAAAAAGTTTCTTGAAAGACATAAAAGGACACGATACTGACTTCAAAAGTTGGCTTGCTGAGAATGATACAGAAACTGCAATGGAACATCTCAACGCTTTGCAAGTTACAAAAGGAGATTTCATAGCAATTGGTCAAGAAATAGTGGGTGGAGAAATTAAAAACGTATCCTACTATAAAGCAAATATAGAAAAAATGGATGGAGAAAACGTTGGAAGTTTTTCTCCTGTAGAACACGTTGCATTTTATGATGTTGCTCGTGCTATAAATAGGGCAACAAATGATACACTTGATATATCAAAGGAATATCATTTCCTCAAGGTAGTAAAAACTTCCGATGGACAGGATAAACTAACTTACTCTGACCAACAAGGTAATGAATATCGAAACAGTCAAGAGTATAAAAATCAGGCTTTAAGGATATTATCAAAATATGATACAGAAATTAAGAATCAGGTAGATGAATTTGATAATTTGAATAAAGAACGTGGTGAAATGTATCAAAAATATCATAAAGGAGAGATTACTATTGAAGAGTTACGTAATGAGGAAAATACAAAATACAGACCAGCATTTTTAAAGTTTGATCAACTAAAAAACAAAGCTGTTGATAAGATTGAAAATAATTCCCAAGCAGCAAAAATATTAGATGGGCTGGTCAATATCGATCCAAACTTAATCAGAGGTACTCATATTGATCTACAAGAAGGTAAGATTTTTTCTATGCAAGCTCATGGTCAAGGAGATATGGGTGCACTGTCTATATATGACGGAAATACAAAGCTTGGAGAATTATTGAGCGAATCAGGATTTTTTAAGCAAGTTGAAGGCCAAACTAAAGAAACTTTCGTTTTTGAGGATATATTACACAACTTAAATGTTTCATACGAAGGTGGTGCTTACATGGCAGTTACAAAAGAAAACGGTCATTATAAAGCTTCCCTAATAGATGGCAGAACAGTTGAACGTGATGAATACTTTGATGAGGCGCATTTACATGAAAATGAATTGTTGCATCCTAGCACTGGACACATCCAAAAAGATTTAGATTCTCTGCTCCTTAGAGGTACCAAAATTTTGAATCATCAGGATTCAGAGCATGCCCAATATTCTGATGAGCAAAAGGCAAATGGAGTAATCGTAGAAAAAGGAAAACTACTGGATAATAAGGGAACAGATAGGACAGACGACGATGTACACGAAGCGGTTGTAAAACAAGGAGGCGAAAATTTACATACATTCAAAAATATGGGCTTTTATATTACCGAAAAAGGTGATCTATTTATTCATGACCATGGAGCAAATGTAAGGTTTCAACTACCACAAAGTATTACTCATCTAAAATTAGTGGAAAAAGACGGAACATATAAGCTTGTTCCGGTGACGAAAGATGGAAATGAACATCCAATAGGTATGCCAAATATATCAGATGAATATAGATACATAGATCCAATATTTGCACATGAATATGAAAAGAGAGATTATTCCCATAAACATGTAAATGTGGGCCTTATAAACTTAGAGAAATATGGCTCTGGCAAACTTTTTGCTATAAAGTACGACCCAAATGATTATCACATACAAAGAAACTCCAGCGGTGAAATAGTTAGAATAAAAGATCAAACATATTTCACTAAAGTAAAATTGTTTGATGGTGATGAAGAAATTGGAATGTTGTCTAATAACTTTCACAATTTCAAAGGGAAAATATTCTTTTCTGCTGACTACAACTAAAGTTATAACGATTTCCTAGCATCTGTTTCTCCTCAAGTTGAAATTGAAGATATGGGAAATGGAAGTAAAAAAATAACTTTTGATCAAGGCAGTGGCGATATCGGTGATACTAATAGAGGCTACACGGACTATCAGAGAATATTTACAAAAGAGAAACAAACCGAAAGTCCAAAAGGGCAAGTAAGTGAAACTAAGACAGAAGTTCATAGTACTACTAATGTTGTTGCACAAGCTGCTGAAGAGAAAACTGCATCAAACGACAATAGTGAAATGCAGTCTGATCAGCCACAAATTCCAACAAGGGCAAAAAGGTCATCTTCAGTGGAGGAGAAAGAGCAAGAACAGGTAGTATTAAAAGACACAATTCTCAAAATAGAAAAGAGCTACGAGCAGGACTCAGAAGGAAAGCACAAGGCAAATGTAACGATAGATTATAATGATGTAAAAGCCTTATATGATAGAGCGGAAGGAGCAGAAAAGCAATCTGTGTTAGATTTTTGGAACAAACTGCACACATCAGAATACAAGGTTGGTGCTTTGCCGGAAGACAAATACTATTTTGAAAAAGGCAAATTCGTAATCCACGATAGTGATACGAAAAAGCTTATAGTGTTACCTGAAGATAAGGTGTCCATCAAGATAATGAAGGATGGTGATAGTTATAGTTTAGCTATATCAAGTGGTAATGGCAAAGTAATAAGCAGCATTAGTAAAATAGATAATCCAAATTACGAATTGCTGTCAGATTCAAGTCATTTCAATTCAGGGGAGCAAGATAATATTGTATTATCAGATCAACATCACGAATATAATCTTTATCTAGAGAATGGTTTTGTGAAAATGTTCGATTGCGCAAGCGATCACATTTATCACGACCACAACTCGGCCTATATCTAATACATACAAGGAGGGCAGTGCCCTCTTCTTGTCATTCCAGTGTCAAGCACTGCCGTCTTGGATGGAAACCAGCGTCACGCCCTGGAATGACAGGGTTTGTCATCCGAGTAGCCCCTTCGGTGTCATCCCAGTGCCCAGACACTGGGATGGCTTTGTTGCATCGCTACTTATGAAAGGCTAACTATAGTTAGGATTATAAGCAACCTATTGAAAATCTTGTTTTTTTGCAATCAATCTGATCAAATTTAAGAATAGTAATT
>NODE_9_length_15961_cov_6.432353
TCTGCTTAGTAAATTTCTTAAACATTTGCAGCGTAAGTTAGTTGCAATTAAAAGCGGCTGAATCTCGCTTGTCAAGCGTTTAAAACATAAAAAACGCCAATATTTTAAAGCGGATAATAACCCCAGGGCTTCTTTTGCCTTTTTTTTCGCTTGGTAAATTTCTTAATGTTTATAGCTAACATGAAGCTAAGTACGAACTTTGTTAAATACAACAAATGGTGTCATCCCAGTGCTCCTTTTTTTGTCATCCGAGTAGCTGACACTGGGATCTATTTTGCATGTAACTCCAATTGTGTTTTGGCATAAAACGCGACGCGTATTAGACTTATTTGCAAGCAAAGCTTGCTAGATCCAAGTAGTCAGGACACTGGGATGACACCCTGACAATCGTCATCCCGCTACTTGTTAGCGGATGAGATACCGCGGCGGTATGACGGTTCGTGGCGGTATAATGAAGCTTGAAAGCGGATCACCTTTCACGACCCGTGTTTACTTCATTCACTTTAGGAGTATTAACAGGCGTTATTGCCGGGTTCTCAAGCTTTGTTGCCTGCTTCAAACCCTCGCTTACACTTTTGTCCTTTAAAATTTCATCAAGCTGCTTACTCTTTTGTTGCTCTTCGTTATTTGACGTATCTCTTTGAGCATCTTCTTTCATGCCACGAGCATTCTCTACATCCTTTTCACCTTCACCTAAAAATTTTTCTAATATTTTCTTAACAAAGCGCTTCAGAAGACTCAAAAACCCTTCTTCTTTTTGATTTTCTTGTGGTTGAGGCGTGGTATCTTTTTTGTCCGGCTCAGTGTTGAGCTTCTCTTTTATAGAACTCTTGCTCACTGAGGGATTAACGGTTTGTGAATCGTGCTCTGATGCTGTTTGCACAGAAGCTTCAGTAGTCTTTTTTGTGTATTATGTTCAAGGTCTTTAACTGCTGTTGTAGTTTTTCTCGGAGTGTCTTGGAGTTTTTTGTCACTTTTTGGCTCTGCAACTTTTTCACTTGTGAAGATGCCCTTCCCTTTATATTGTTGGTCAAGCTCAGCAATTCTTTCAAAATCTTGACGTACTTTTTCATCTGCACGTCCTTTTTGACTTTCAAATTTCTGACTCAATTCTGCAACGTTTTTCATTTTGTTCTCAAGCTCCTTACTTTTCACAACTTTTAGAGCCTCTGTTCCTTTTGCGATATAATTAACCTTCTCTTCTAATGAGGTACCTTCTGGAAAAGCACCTGGAGAACGTTCAAAAACATCTTTAAACTTTTTTTCAACACTTTCTTTAGATGTCTGGGCCATACCTGTTACCTATTAAAACATATCATATAACCAGTATATTAGCTAATTATATAAAAAACAGTTAACATAACTTGTGGTAAAAAGTGTTTATCAAGGGCGTCCTATTTATATCTTTTTCATTAAAATGCTATTTACTTATTAAGTTAAAATGTATAATTATGTAAGAAATGAAAGATAGCCCATTAGCAGTAGTATTCGATTGGGATAATACCTTAGTTGACACTCAAGATAACATTTTTAATGCTATTAAGCATACCATAAACTCAATGGGGTATAGTAATAAAGCTGCTGATAGAAATTCCCATGAGTCGAGAAAGAGCTATATGGTCAATTTGTTTGGCGATCAGTGGAAAAAAGCAAATCACATATATCAACAATACTTAGATAATGCGCTATTACAAAACATTGCTCTGAATCAAGGAGTAGAGGAAATGTTGCAGACACTGAAAAGCCACAATGTTTATCTAGCAATAGTAAGTAATAAGAAAAATACTAATTTACGTGAAGAAGTTACCTATTTTAAACTAGATTCTTACTTTGAAAGAGTGGTTGGGTCATCCGATACTGCAGAAGATAAACCATCTGCAACCCCACTGCTATTTGCATTAGAAGAGAGTACGTTGCCTATAAATAGAGAAAATGTGTTTTTCGTTGGTGATAGCATCACAGATGTTCTGTGTGCACAAAATGCCAATTGTTTACCTATTATATACGGTCCATCAATAAGCGGTTATGAAGATTTGTTATGTTTTCAACATTTTGATAAACTTACAGATTTTGTAATAAAGTATTTAGAAGATAGGTAATGACCGCTGTTACAGAGATTGCCAGTATAACAAGACGCTTTTGCGCGTATTTAATAGATGTAGCAATTTTATTAATTCCAACTTTATTAATTATACTGCTATTAGAGGATTCTCCGTTGATTTTACATCTATCATACATGTGTGTAAATTGTAGTTACTTCACATATTTTATATCTTCAAAGGCCCAAGCAACTCCTGGTCAACAGTTAATGAATATGTATACTATCAATTTAGATAATTCTAAAATAGACTTGAATTTAGCGTTTGACAGAAGCTCTTCCCAGTTTTTTCTTCCTTTGTTAAACAGTGTAGTAGTTGTCCTTACTGAATTTTTGCGAGATCAGGAAGTATTAGTGAATGTCTTGAGTGCATTGAAAGTAATTATAGTGCTACTCACTCTCTGCTGGTATCTAGTTGCTTGCTTCTCTAAGAAAAAACAGACATACCACGACATGCTATTTAATACGGTTGTTATCAAAGGAACTATTAAATGAGTTGCTATAACTATCGTTATCATATAAATTATGCTGATGAATTGAACTAAGGGAAGATTATGAATGAAGAGATAGTAAAACATTTGAACAAATTATTGACCAATGAGCTGACTTCTGTACTCCAGTATCTTTTGCATTTTGCGATTCTCAAAAACAATGGAATTAATAGACTTGCAGAAAAGGTAAAAAATGAGCTTAACGAAGAACTTGAACATGCAAACAAGTTGGCAGAAAGAATTTTGTTATTTAAAGGAGTCCCAAATTTTCAGGATACAAACGAAATATCAAAGTATGATGGAAAGTTTACAAAAGACACAATACGGAAAATCTTAGAAGCTAATTTGAAATTAGAGGGAAAAGGTATTAAAGATATCAAAGATATCAAAGAAACGATTTCTATCGCTGAGAAAGAAAAGGATTTTGTTAGTGTAATGTTATTAGAAGAGATGTTAAAAAATGAAGAAGAGCACTTTCATTGGATTGAGAAACAGATCGATCTTATTGAACTAATGGGTGTTGAAAACTATTTAAGAACACAAATATAGAGTGTTAAAAAAGATAGTATTTATTTTAATTATACCTTGCTCACTTCTTTTTTTATTAGGGTTATGGCAAATATTCAGATTGAACTGGAAGAATAATATTATTAAAAGTATGAGTCTTCCAGTGGTTCATCTATTGCCCAATAACGACCTTGAAAAATTTAACTATAGGCATGTCAAGATTGATGGGATTCTAAGTGATATAGAACTATATGTTTTTGCAGGGCAACACGGCTATCACGTGCTGTCTCCTATGTTGCTCACCACTGGACGTTACATGTTGGTGAATAAAGGAATAGTCAGAGAAAAAAAGGAGAAAAAAGTAAAAATTGAAAAAGTAGTTGCAGATGGAATTTTATATTGCGATAGCAATAAAAGTAAAAATTGGTTTATCAAGAACGATACTGCTTCGAATACATGGTTTACCCTGAGTACAGAAGAAATTTCCAATGAGTTAGGTATTAAGCTAGAGAAGTGTGTATTGTGGCCGAACAATTTTGGCAGCAAAGTAGCTATACAGCCAATGAAGCATTTGGAATATGCAATCACTTGGTTTGCACTTTCCTTAACTTGGTTGATTATGTGCGTAATTTACTATAGGCAAAACCTCAATAAAGCTTGAAGCTTTCTGTACATAAAATTAGAAAAGTAGTTATTCATCTTTATCACTACCAAGGTCTTTTAACATACTGTAATTGCCTTTTCTGAATCTACTTTTTAAAGACGTAACTCCACTTTCGCTAATACCACTAAGGCTCAGTGCAGCTCCACCTAGCTGCAATCCTATCTCAGATGTTTCAGGAATAATTTTACTAGCTCCTAGATCTCTATAAACCTCCACATTACTCAGATCTGGTAAGCGTATTACAATATTTACATGCGGAAAATTTGCTGCAACTAAAGAAACAACTTTTTTTATAGTAACTTCATTCTTTATTGAAATAACGAGAGCTTGAGCTCTTTCTATTCCTACCGATTTTAAAATTTCACATCTTGTAACATCTCCAAGATATATAGGAAAACTATCACTTTTTCCTTCTTTGACTATTTTCGATTGAATATCTACAACAACGTAACTTAAATGCTCTGCCGTAAGCATTTTTGTTACCATATATCCCACTCTACCAAATCCAGCAACTATCACATGGTTATAAAGATCTTGTGTATCTGTTTCAACAGCTTCATCATCTAATATTGTTTTCTCAGTGCTAAATGAGTTTGCTATCCAATCTCCAAGCCCCGATAAAAGAGGAGTGAAAGCCATGGTTACTGTAGTTACCATCATAAGTACTTGAGCGATTTCACTTGGTAGCACATTTAGCTCATCTGCTAAGCGAAATAAAATAAACGCAAATTCACCGCCTTGTGAAAGCAGTAACCCAGCTTGTATAGCAGGTGCACTCTTAAATCCAAAAAATCTACACAATATATATATGATAGATGTTTTTAAAACGATAAGGATAATCGATAATAAAGTAATTAGTGGTAACTTATTGAGTAAAAGTTCGGTATTGATGGACATACCAACAGTCATGAAAAATAAGCCAAGAGACAAATCTTTAAATGGTAATACCGCGTGTTCCACTGAGTGTCTGTATTCTGTTTCTGCAACTAACAATCCAGCGACAAATGCACCTAATGCCAACGATAAATGGAATTGCTCAGTAATAAATGCTGCTCCTAATACTATTAAAAGCGTTGTTGATATAAAGACCTCATTACTTTCCATTTTAGCAATAACCGAAAATAAAGGTCTAAGCAATAATCTACCAGTTATAAATATCAGCACTAATGCAATAGCTGCTTGCACCAATGAACCTGCCAATGAGCTTATCAGGCTGTGCTCAGAATTGCCAGCAAGTAAAGGTACCAATACTATTAATGGTACTACTGCAAAATCTTGCATTAATAGTACTGCTATTGACAACCTACCAACCTGACTTGCTTGAGAACCTTTTTCTTGCAGAACCTGCAACACTATTGCTGTTGAGGATAGCGCAAGCCCACCACCAATAACTGTTGCTATATTCGTATTCACTCCGAAAGCAAGAGCGATGCACCATATTGCTACCATGGTAACTATAACTTGAAGAGAACCGAACCCAAATACATGAATACGCATAGCGATCAGGCGTTCAAATGTCAATTCAAGACCTATAATGAATAATAGGAAAACTACACCAAATTCTGCAAGATTATCCATTGCTTCAGCTGAGTGTATCAGATTAAACCCATGAGAACCAATAACTGCACCTGCAACGAAGTAACCGAGCACTGGACTAATATTCATTTTCCAAAACGCTATGACTATAAACACAGCAGCAGAAAGCAAAATTATAATATCAAACAAATGCTGAGAGCCACTGTGCATGATATTTAACCTGTAGAATTAGACCATTTAATTGAGCAGCCAATACTTGATTTTTGGTCAATTGGAGAATTACCAGTTTCTGCAATAAATTTCATAGCTTGAAATAAGTCACTACTTCCTACTTCATAGCTTTGAACCTTTTCTTTTTTTGTGTTATTAAAACGTCCACGATAGCAAAGGTTTAAATTGGAATTAAAGCCAAAAAAGTCAGGAGTGCAAACAGCCCCGTATTCTTTAGCTATTTTCTGTGTACTATCAATTAAATATGGAAATGTAAACTTATTTTCCTTGGCAAAATTAATCATATTTTCAAAGGAATCTTCTGGATATTCATTTACATCATTTGGCATTATTGCAACGGTGTTTACCTGATAATCTTTTTTCAATTGATCAACATCGCTTACCAGATTGCTAATAATTGACTGAACGTAAGGACAGTGATTGCATATAAACATTATAATAAGACTATTTTTTCCACAACAGTCACTTAATGCATAATATTTATTGTCTACTCCCAAAAGATTAAAATCTTTTGCAGTAAAACTAAAATCGACTTTAGGAGTATTCAGAGCAACCATAGACTATTATTATACCATATGTAATTTACGGTCTTATTATTTAAATGTCAAACGGTTTCTATGTATACTGTTTGCATATTCTTTTTTAGTATTATAATTATAAAACTTATGTTCATAACTTTCGAAGGAATAGACGGCTCTGGTAAAACAACACAATCTAAGCTACTTGCAAATCATTTTAAGCAAATTCACGGCGAAAATAATGTGGTATTGACTCGAGAACCAGGTGGCACTGATTTTGCAGAAAAGATAAGAGGAGTATTGTTAACGAATAATATTGATTCTATTTCTGAACTCTTGCTACTTATCTCGATGAGGCGCGAACATATGAAAAAATTAATATTACCAGCTCTTGCAGAAGGAAAAATAGTGATTTGTGATCGGTTTATTGATTCAACTATTGCATATCAAGGATATGGGTTTGGAGTTGACTTAGGGCTAATAAGGGACTTACATAAGCTAGTGGAAATTAAATATCCAGATATTACATTCATTCTAGATATTGATGTTAAAGTTGGGTTAAATAGAGCAAAAGACAAGAATAAATATGAAGAAATGGATGTTAATTTTTACAATAAGGTCAGAAAAGGATTTCAGGAAATAGCCATAAAAGAGCCCGTTAGGTGCAGTGTTATCACTGGAATTGAAACAAAAAATGATAATCACGTACACAATGAAATTATTGATAAAATCACCTAGCTTGTGATAGAAAATTATCAATTTCAGGTAACATTATTTCATATGAATAACTTTTTGTTTGAGTAGCTAAAAAATCCTGTATTTTGTCTGGATCTTCTTCACTTATCATCTTATATGCCCTTGCGAGGTTCATTAATTCACTTCTATTTTTTTTATTGCTTACTTCAGTAATAGTAAAAAATTGATCAAAATGGTCTAAGAGGTCTTTATTTTTTATTGAAGACACAATATCGTCAATTTCTTTCACATATAATGCAAGTTTGTGTGCTTTACTACGATCTTTAAAACAAAGATTAACAAGCACGTTACGAAACCTATCTTTCGTAGTACTTCTCACTTCTGCTAATAAGGACTTAATATTTTCTTGGCAATGCACTCTCTTTACCGATTCAGCCGGTTCAACCATACCAAGAACATTCTTTACCAAAGATTTTTCTTCACAACTAAATATGAACATGTAATAACCCATCGATAAAGTGAAGAGCAAGAACATAGCCGGAAGTAAAAACGGAGCTAATACATTTTGTGACGCAGGGAAAATAAACCAGGTAACAGTTGCTATTGACACAGTTACAAATAATCCTGATAAACATAATTGTGCTTTTCTTCTATAATTCTGATCAATAACTGTACTTACACCAATAGAAGCTATATCAATCATTACTCACACCTCATTAAACATTAATACTAACTGAATGATAGCATTATTGTGATGAAAATGCAATATTATTTATATTTTAATACAATTTATATTGACAGTTACAATTCTGAATGTTTTATTGCAGCGTTAGCTGATTAGCATTTTTAAGATGAGGTCAACTCTCATAGAGAGAGGATTTTTTTATTTTCTCATTCTTCTCATTTTCCTCTCTAACAATTTTTTTTCCATTTAATATGTCCTTTATTTCATCTCCTGTTAAAGTTTCAAACTCCAGTAGATTTTCGGCAATGAGATCTAAGCCTTTCTTATGCTTGGTCAAAATGTCTTTTGCTTTTTCATAGCAAGAAGACACAACTTTCTTTACTTCTTCATCTATAAGTTTTAACGTATCTTCAGAAATTATCTCAGAACCATGTATGGTTTGTTCGCGATTGTGATAGATCGGGCCTATTTTGTCACTCATTCCCCATTTTGTTACCATAGCGCGTGATAAATCAGATGCTTGTTTTATATCCGAAGATGCACCGCTTGTGACTTTATCGTAGCCAAAAATTAGCTCCTCTGCCACTCTTCCACCCATAGCAACAGTAATATCTGCTATCATCTTTTCTCTTGTGAGGGACACTCTATCTGTTTCTGGTAGTCTCATAACTAAACCGAGTGCTCTACCGCGTGGAATAATTGTTGCCTTGTGTATAGGGTCAGAAGCAGGCATATTAACAGCAATTATCGCATGACCAGCTTCATGGTATGCAGTCAGTCTCTTTTCCTCTTCTGTCATAATTAGGGATCGTCTTTCTACGCCCATCATCACTTTATCACGTGCATATTCAAAATCGTCCATGGTAACAATCTTCTTGTTTCTTCTTGCAGCAATAAGTGCAGATTCGTTCACTAAATTTGCTAAATCAGCTCCAGAAAAGCCTGGTGTTCCTCTTGCAACTGTTTTCACGTTTACATCTGGTGCTATTGATATTTTCTTTATATGAGTATTTAATATCTTTTCACGCCCATTTATATCGGGTAAAGAAATAGTAATCTGTCGGTCAAAACGACCAGGTCTAAGCAGTGCTGGATCTAAGACATCCGGACGGTTAGTCGCAGCAATTATTATTACACCTTCATTAGACTCAAAGCCATCCATCTCAACTAATAACTGATTTAATGTTTGTTCTCTTTCATCATTGCCGCCACCAAGACCAATGCCACGATGCCTACCCACCGCATCTATTTCATCTATAAAAATTATACAAGGAGCATTTTTCTTGCCTTGATCAAACATATCACGAACACGACTTGCACCAACACCCACAAACATTTCAACAAAATCAGATCCAGAAATACTAAAGAATGGCACATTAGCTTCTCCTGCAATTGCACGAGCAAGTAAAGTTTTACCAGTTCCAGGAGAGCCAATTAAAAGGCACCCTTTTGGTATTTTTCCACCTAATATTTGAAATTTTTGCCTTTGTTTAAGGAAATCAACGATTTCTACTAGCTCCTCTTTTGCTTCATCAATTCCGGCAACATCATCAAATGTTACTTTTTTTCCACTAGTCATAAGTCTAGCCCTTGACTTGCCAAAGCTTATAGTTCTGTTGCCCCCCGCTTGTGTTTGTTTAAGAAAGAATAGCAAGAAGCCAATAAAGATAAATGTTGGGACCCATGAGATAAGTAATCCACCAATTACGTTCATGGCAGAATCTCCAGTTGAAAAGGAGAATCTCACTTTTCTATCATGTAAATTTTTTATTAGGTCGCTATATATGACACCGCTTGAATTGAAACTTGAACCGTCCCTGAACTTGCCTTCAATGCTCTGGTTTTTTATGACAATATTTTCTACATCATTGTCTTCTAGTCTAGTTAAAAATTCCGAAAAAGGTATAATTGTTTTACTTTTACCTACATTTCCGCTGAACTGAATATAAGCAACTGAAATAAGAACAATAATTACTAACCAGATCAATAAGCCTTCTAAAAATTTTTTCATTTCTATTTCTAACTAAATACTAATCAAGCTTACCAAATTTTGTTTTATCGTGCTATTAATAATGCATTGAGCCTTATCGTCATTGGTATTTTTTTCGTTATAATTTACATCAGGATAAGCAAGCACCTTTCCATCTTTTAGCACTACAGGCAAAGAATAGAAAACTTCAGGGCAGCAGTTGTAATCCTTCAGAAATTCAGGAACTTTTTGTGTTTTTTTTAATGGAGCGATGATAACTGAACACTCTTGATTTCCGAGTATTGTGCAGCTAAATCTGTTATCCCATTGAGTAGGTTCATTTAAAGGTAGGTTTACGGTAATTTCTTGTATCTTTGACGATTCTCTAATTATCAAGATATTTTCTCCATACTTTCTTATTTTGCACCCAGAAAGTGTACAGTTAACATTACTATCCTTTTGCAATATTTTATTAAATATTACGATAAGGCTATTATACCTTGGTTTATAGTGTTTACTGGCAATTGCCATTATAGAGTAAAGAAGAAGCCTCAAGGCTATTTCCTCTGGCAATTGATAAAATTCACTTAGTTTAATTTCAATATAACCAAGATCATGCACATTAACGCAGTCATTAAACGCAAGGCGTGTGTAGTGCATCAACGCTTTTGCAGCTCTTTTCATATGAAGGGCTGTGAGGCATATTCGCTCTGTTAAAATCTCTTGATTGTCACTTGCTTTAAGTAAGTTGCGGTATAAAGTTCGTCTGTATTTTAAGTCATGATTGCTTCTATCTTCGATCCACTTTAACTGGTGAAGCTTAGCGTACTTTTCTATTTCACTACGACTAAAATTTAACAATGGCCTAAATATATAAATACCATTTAGGAAAGACTTGTAGTCCATTGATGATAATCCATCTACGCCACTACCTCGCTCTAATCTTAACAAGAACGTTTCTGCTTGATCATCTTTGTGATGAGCGACGAGCAAACATTTAACATTATTGTTTTTACACCACTCTGCTAGTAACTTATACCGTGCTTTTCGTGCCTGTAACTGAATATTGCCTTTAATATTTTGCTTTTCCCAATTTAATATGAACGATTCCTTTGCTCCAAGTTCCTTTGCATAACTTACAACAAAATCAGCTTCTTTTTGAGACTCTGAACGTAATCCATGATTTACTGTTAATGCTATAGGAAGTGAAAGCTTGTTTTTTTTTGCCCAGTTAGTCATTAAGTGCAGTAAGACTATACTATCTACACCACCTGATATTGCAACTGCAACTTGATTGTTATAGAAAGCAAAACTATTAACCACATTTTGAAATAATAACTCTAATTCCATTATGTCTCTTGATGGCCAGATAGGTCAGATCTCTTACGTTATACCGCGACTTATTTGTGGTATATATAGATTCCGCTCAAGCAACGAAATATGACAAGTTTGTCCTTTTTTGTCTACCCCAGTGCCCTTTCTTTATGTCATCCCAGTGCTTGACACTGGGATCCAGGTTTTAATGCAAGAAACTATTTCTTTATTCCAGAAAATGAAAATTCCACTCTACGATTTTTAGCATGCTCTTTTTCATATTTAGAATTTCTAGAATCATCTTTGACATTAACCAAAGGCTCAGTTTCACCTTTAGAAGCAGTTTTTATTCTGTTTTCTATGTAGGGTGTACAACTAACCATAAATTTTTTAGCTGCATCAGCCCTTCTAGCGCCTAGCGCAAGATTATATTCATGAGAACCACGGTTGTCAGTGTGACCAGTTAAAGTAACCTTCGCGTCAGGGTTATCTTGTAACACCTCCATTACGTCAAGTAATGCATCTGCACTTACTTCAGCAATACTAGATTCATTATAACCAAAGAAAACTCTTTTATCACCTATCTGCTTAACAACAGAATTTATTTTATTTGTTGTATTTGCTCCTTTTTTTGGGCAAGAACTTACACCAGTAAGTAATAAACAAAAACAGCACATTATAACCAGTCTACTCCACATTACTAAACCTCCATAAATTTTAAATAGTGCGTAACTTTAATTTCAGTAGCTAATATCTCTCCATATTGTAATATAGTCAAGAGAAATAAAATACTAAATACTTTTTCTACAACCTTACAATTAATTTTTCTATAATATGCTGGACTCTGAGTAGAAAAATCCAATAAAAGAATAAAAAGTACAATTTTTTATTGTACTTTAAGCAAATATACTTTTAACTTTATTATTAATCTATTACGGTATTAAACAGATGTTTTCTAAAATAATGAACAAATATGCAATCTTATAAGTTTTTAGAGGAAGTATTATATAGGGTAAAGAATATCGAAAATACGCTAAAAGTACTAAACCAAAGCCAATTGAATATAGAGGACAAAGTTGAACAAATGAGTCTTCTAGAAGAAATCAGACATGAAATTATCTCTCATGACGCAATAAAGGAATCATTAGCAGATGCTCTTGATAACAAAAAAAGTGCAAATACTCAGCAGCTAAAGTTAATAGAGAGAATACATAAAAGCAACAGTGCTGTTCCTATTGATTTAGTAAAGTCTTTATCCAAAGCTAAGGTTGAATGCCAAAATTTATGGAAGCTATCTCATTCTGAAACCAGTAACTTAGAAAAACTAAAAGAACGTTTTACTGATTTAATCACACTCATTCGCGAAGTAGCTTCTATAAAATCGCAGCAATTAAAATGCTCAAAATACGACTCACTGCTTGCTGACTATGACTCTGATATCACAGAAAAGAATATAAGGGAAGTATTCCCCAAGGTAGGCAAATTTTTTAGCGAAAATGTAGATAAAATAATTGAAAAGCAGAAAAAGGATAAGGATAAGGTTACTAATATACAAAAAGTTGCTACTCAGAAACAGATTGAACTTGGCTCATTATGTTTACAGCAAATGGGTATTGCACTAAATGAGATTCGTACTTCTTATTACTACCCTATAGATTATGATGAATCTGATTTTTGTTATGGTTTATTTTCACTTTTACGGCATAGTGGTTATGCAATTTATCAAAAATGTTTAGCGCAAAATTCTATAAGTAGTCCAATTACGAGACATGTTATGTATGAAACTCAAGGGTTATTCATGGAAAGGATGATTGGAACATCCAGAGAATTTATTGAGTTTATTCAACCACACGTAAAAGAGAAGTTTGCTATAAAAGGCAAAACTAATAGCAGTGTTGAAAATTTGCACTTGGTTTTCAATGAAATAAACCTTTCTTCTTTTTTAAAAAATGCAGATGAATTTAGTCTGTTAGCTCATATTATGTTGAGAACTAAGTTAGAACAAGATATAATAAATGGCACATTGGAAGTCAAAGACCTGCATGATGCGTGGTTGGAAGGTATGAAGCACTATAAAATTCCAGTAAAAGCTAAAAATGAGCTAAACACTTATTTTCAAGATGAATATTGGGCAAGCGGTGTTATGGGCTACTTTCCTATAAAAATTATTGCTTTAATTGCTGCTGTGCAGATTTTCTCTTTCGTTAAAAAGAATCATTACGAATCATTAAGTGCTATAATAAAAGGAGATTTTAGTTTACTTATCAGTTGGTTATCTCAAAATGTATACAGTGCAAAGTGTGGCCTGGAACTGCTAAAAAAAGTAACAGGTAAGGGTTTAGACGTTGAGTGTGTTACTTACTACTTATCTGAAAAGTATAATTTGTCTTAATAAATGGTTTTCTTGAGTTATGTATGAATTTTGTTCGAAAATTAACCGGAAAGTTTTATAGCCTTTTTACTTTCAAAGGTTTGTTTGCTAGCGATATTGCTATAGACCTTGGTACTGCAAACACTTTAGTTTATCAGAAAAATCAGGGAATAGTGCTTGATGAGCCTTCAGTTGTAGCAAGAATAAAAGAAAAAGGAAGTTACGTTCCTTATGCTTTTGGTAAAAAAGCTAAAATGATGCTTGGAAAAACGCCTGGAGAAATAGAGGCGATAAGGCCCTTAAAAGATGGAGTCATTGCTGATTTTAAAAGTGCGGAAGAAATGCTAAAATATTTCATACGCAGTGCAAACACAAAATTCACTGTTAATAAACCTAATATTATCATATGCGTTCCATCTGGATCCACGCCAGTTGAAAGGCGTGCTATACAAGATGCAGCAGAAAGTGCTGGTGCAAATGAAGTATTTTTAATTGAAGAACCAATGGCTGCAGCAATCGGAGCTGGGCTCCCGGTTACTGAACCTGAGGGTTCTATGATTGTTGATATAGGAGGCGGTACAACTGAAGTTGCAATTATTTCTTTAGGCGGAATTGTTTATTCACGTTCTGCCAGAGTAGGTGGCGATATTATGGATGAAGCAATAAAATCATATATTCGTGAAAATCATAAGTTATTAATCGGTGAAACAACCGCTGAGAAAATTAAGAAAAGCATAGGTTCAGCCAGTCTGCCAGGTGAAAATAACAAAGAGGGAATGATAATTAAAGGCAGGGATTTAGTGAGTGGCATGCCAAAAGAAATGCTTTTATCAGAATACCAAGTTGCAGAGAGTTTAATAGAGCCTGTACATCAGATAATTTCTGCTATTAAGACTGCGCTGGAGAGCACTCCACCTGAACTTTCTTCTGATATAGTCGATAGAGGAATAGTTTTATCCGGTGGTGGTGGATTATTACGTAATCTAGGTAAAGTTATCAGTGAAACAACAAAATTACCGGTTCGTGTTGCAGATGACCCACTTTGTTGTGTTGCCTTAGGTAGTGGAAAAGTGCTTGAAAACATGGATTATTTTGGCCATGTTTTATTCAAGCAAGATTAAATTATTTTTGAAGGTAGTTTATCGAATTGTTTTGATGGAATTATGTAATATAAATGAGATCCCAGTGTCATGCACCAAGTAATTTGAAGGCAACTTCTAGCAGAAAAGGGTGTCATCCGAGTAGCTAACACTGGGATCCAGGAAACTTGATTACAAATAAATATGCTGTTTTAATGAATTTGTGTAATAGAAGCTAGATTCCAGTGTCAGCTACTTTCATGACATTATCTACTATGTAAATTGCCCCCAAATCAAAACGTTTGCACAGTTGTATGTTGGAATGACACAAGATTTGCGTTTATAAATTAAGGCGGTTATGCTAAAAGAATTTGAAATTGAACCTCTGCTAAAAGATAAAACTCCGCACCAGACTAAGGCTGTTGTTGCAATTTCCGGGGGAGTTGATAGCTCGGTTGCTGCAGCACTGCTACATAACCTTGGGTACCAGGTGATAGGTGTGACTCTTCAACTCTATGGCACTGACGGTAATGCTAACGCAAGAAAGGGTGCATGCTGCGCTGGACAGGATATTTATGACGCTAAGCGTGTAGCTGAAAGTGTTGGCTTTCCTCACTATATTTTAAACTATGAGGAAATATTCAAAAAGGAAGTAATAGAGGATTTTGCGAGTACCTATATGCGTGGGGAAACTCCCATACCATGCGTGAGATGTAACCAAACGGTAAAATTTCGTGATCTATTGCAAGTTACAAAAAATCTTGGTGCGGATGTGCTCGTAACAGGACATTACGTGAGAAGGTTAGAAAAAAATGGTGAGGTAAAGTTGTGCAGAAGTATTGATAAAAGTAAAGATCAAAGTTATTTTTTGTTTGCTACAACTCAAGAGCAGTTAAAGCTTTTGCGATTTCCGCTAGGTGGGTTCTATAAAAGTGATATAAGAAAATTAGCAAAATATTTCAGTTTACAAATTTCTGAAAAGCCGGACAGTCAAGATATATGCTTTGTTTCCGAAAGCTATAGTAAAACAATAGCTAAATTAGCTCCACAATCTGTACAGAAAGGTAAAATAGTGGATGTTAATGGAAAAGTGCTAGGCGAGCACAGTGGCATAGTAAATTTTACAGTGGGGCAAAGAAAGGGCTTGGGTATCGCACACAATGAACCTCTTTATGTGATAAAAATTAATACAGAAAATAATGAGGTTATAGTAGGTCCGATCAACGTATTAATGCAAAAAAAAATATTGATCAAGGAGTTAAATTGGTTAGAACAACCAAAGGAAGGTATGGAAGTAACTGTGAAGCTGAGATCATCACATGCGGGAAGTTTAGCAACAATACATTCAACTGACGAAAAAAATAAAGCCTGTGTCATTTTAAACGACGATTACTTTGGCATCAGTCCAGGTCAAGCCTGTGTAGCGTATAAAGATGAGCAAGTTATCGGCGGTGGATGGATATGCTCTTAACTAAAAGCTTTAATGCAGAGTGTAAACATACAATAGACTTCTTGCATAACCATATAACAGAAACGAAAAAACTTCCTTGACAAACCTCGCCAGCCCTCTTATCATGAAACTGAAGCTATTTATTTATCTTCTCTGTACAGATTAAATGACAAAAAAACTCACGTATCTGGCGTCTCATGTTTAATTTTTTGCACTATGTGCACCTTATGTCTTTATCAAATTTCCGGGTTTTGACCTACACAAGCTGAAATACGCTTATAAAGCATTTAAAACATTAAAAAACGCCAACTTAAAAAATGGATAGTGAATAACTAGCTACCCTAGGGTTTCT
>NODE_10_length_15937_cov_5.295744
ACTGACTTAGATTTACCGACAATTTGAAAAACCGTCATCCCGCTACGTGTTAGCGCCGCGGCGGTATGACGTAGGGAGATCTCTACTGCTATTCCACGTCAAGAACAACCATAAGTTCATTAGGGTTCACATAACCTAAAGCATTTTTTGCTTGCTCATCAAGCAGATCTAAATCTAAGCTTTTTTCATATAAGCCAAATACTTTGTTGTCCAACTTTTCCTTTTCAGAAGAGACATCCTTTAGCAAAAGTTTATTGTACTCGATTTCTTTTTTTAAATCGATTAACGTCAATAAGCCACGTTTACCTGTAATTGTGCTAATGCTGAAATATAATGTAAGGGAAGAAATGAGTAAGGCTGCGCTTAAACACAGTAACTTTTGCTTCTTTTTAGATATAAGCACCGTACTTTCACATATAAAAAATATATAACATGAAAAGGTGAACAAAAAGCTAAGAACCTTGACGCGCTTTACACCTTGGCTTTACCTTATTTATAATGTAAATCTTACCACCCCTTTTCACAACTTTACAATTTTTATCTCTGTTACGATGAGATTTTAGCGACCCTTTGACTTTCATATCTATAGTAAGAATTAAATTACTTTACATTATAATCACTTATCAAGAGTTAGTCAATTGATAACATTTTATTAAAATATTGTATAATTGTTGCTGATACTTCTTCGATCGACTTTTGCGTGACATCGATAATTGGCCAGTTATTCTGTTTAAAGAGCTCCTCTGCTTCTTTAATTTCCTTTTCTACTTTCTCAGGGTTAGCATATATATTATTATCTTCGTTGTTAATTGAAGTAAGTCTATTTTTGCGTATTTCTATTAGCCTACTTACGTCTATTGTTACCCCTATCGTTAGTTTATTTTTTAATTTTGCCAAGTCAACATAAAAGGGTACTCCACTAACAAAAGGAATATTTGCAACTTTATAGCCTCGGTAAGCTAAATACGTACTGGTGGGAGATTTTGATGTACGTGAAACTCCAACCAAAATTATATCTGCTTTATCAATATCTTGAATATTTTGTCCATCATCATGATTAATAGTGTAGTTTATTGCCTCAATGCGCTGAAAATATTCGTTATTTATCTCAGTATGCAAGTCAAGCTTTTCGTCTTTTTCAATTTCAAGATAGGACGAAATTTCTCTAATAATATGTGATAATATTGCTCTATAGGGAATTTTCAACTTTATACAGTTATCTTTTAAATATTTTCTTAGCTCATCATCAGTAATAGTGCATATAACAAAATTATGCTCATCACTTTTCCTATTAATTTCCTCCAGAATTTTGTCAATCTGCTCCTCTTTTTTCACAAAAGACCAAACATATTCGATCGTTTCTATAGAACGAAAGTGTTTCAGAGCTGATTTTGCAACTGATATAACAGTTTCACCACTTGAATCTGATACTAAGTGTAGATTAAGCTTTTTAATGGTCATGTTTTATATAGTGTTATACTAAAAATAATGGCTAGCAATCTGCTACTGAAATTATGCTAATTTGTTGACCTACGTAAATATAGAAAAACTATCCTGTTGATAAAACTCAAACTAATTGGTAAATTCTTAACACAATTATTCTCAAAACGAATGTTTTTATTAAAGCCTACAAATTTCTCTTATTTTTCTAAGAAAGCTCTACCTTGGCTTGGGGTTATTTGTTTCGCATGTTTTTTAATTGGAATGTCTTTGGCGTTATTCTTCTCTCCAGAAGATTATAAACAAGGAGAAATTGTACGAATTATGTACATTCATGTGCCTTCTGCATGGCTTGCTCTTGGAATATATGGATTAATTGCATCACTCAGTTTCATTTCATTGGTATGGAACAATAGCATTGCTAGTGTCTTGGCACATGCTGCTGCTCCTGCAGGGACAGTCTTTTCGGCAATATGTTTAATCACAGGCAGCATCTGGGGAAAAGGAACCTGGGGCACTTGGTGGGTATGGGATGCAAGACTTACTTCAATGCTGATTTTACTTTTCCTATATGTTGGCTACCTTTCATTGTGGAGCGCTTTTGATAATGAAGCGAGGGCAGAAAAATCAGCAGCAGTATTTGCCATCTTTAGTGCTATAAATATTCCTATAGTAAAATTTTCCGTGAATTTATGGTCCACTCTCCATCAGCCAGCAAGCATTTTGAGAAAAGGTGGAATAGCAATAGAAAGTTCCCTGCTGTTGCCACTGGTTGCAATGTTTATGTTTTGTGCCACATTTTTTTTAGTAGTGTGGATACTGTATTCACTTTACTTAATTAATTTATATAAGATAAAGAGAGAAATCAGTATGCGGTATTAGGCCGAGAGATGAAAATAGAACACACCACATCACCAAGTAGCAAAGACATTGAATTCCTACTCAAAAAGATTAATGAAGAAACCGTTGATAAAGGTACGTGTAACCCATTTGCTTTTTTTATTCGCGATGATACTGAACAAATTATTGCAGGTTGTAGCGGTTTTGTTATCTATGGTTCAATTTACACTGACTTGCTTTGGGTACATTCTGATTATAGAAGAAAAGGTATGGGAAAGCAGCTAATGGAAGAAGTTCATGATTATGGTCGTGAGATGCACTGTAAAATAGCAACCTTTGCAACCATGAATTTTCAAAAAGCGAAAGTATTTTATGAAAAGCTTGGGTATAAGTGTGATCTTGTACGTCCAGGGTATGTTAACATGTATATTTTTGAAGAAAGTGTTGTGAGATGCACTGTAAAATAGCAACCGTTGTAACCATGAACTCTAAAATATTTAAAGAGCCTACTAATATCTTTAAGGTAAATGTTCATGTGATTCCGCAGAATAATTCTGTTTTTTGATTCTATCTGTCCATTTATCATTTTCTATATCTTGTTTGTTGGTTGCTTTTTTTTCTTGCTCAACAATTGCCTTATCTATCTCCTTATGAATTGCATCAATTGCATTAATCGCACCTCCTTTTTTGTATACTTCGCTTTTCCCTTCAATAATTAACTTAATAAAAGTATTTACAACAGACTGCACTTGATTATGATTAACCTGACCTTTTATCAAAGAAGGTAAAGAGCCTAATTCCATCAATACTTCTGGTGCTGTTTTATCTTGAGTGGAAAGTCCTAAATTATCTGCTACTTTACTTATTAATAACTCTCTGTGTTCTTTATTATCTTCCAATTTAGCATAATCACTCAATAGATCTATAACGGTAGATACTCTGACTTCAACAATATCATCAACATCTTCATCTTCTAGAGCAACTCCTGACCCCAATAACCTCTCTCTGAGATTTTCGCTTAAAAGATTGATAAATTCTTCATTTGCATCTGATCCTGTGGTTGATATTGTACCATCTAAATAGTTACTTTGAGCACCGAAGCCATGCTCTATTTGTATTTTTGTCTCAGGTTTAAATCCTAATTTTGCACAGAATTTCTGAAAATATTCTTTAATAATGTCAAACAAGCTCTTGCCATTATCTTTATAATTTTTTAACTCTTTAGGAATAGTAAGTGACAATTTACCATCTCTGTATGTTACAAAGTCTTCACCATTGTGAGATTCAATTGTAAATTCCAATGAACTAGACAGATTACATATCTTATCGCCATGCATAACTTGATTTTTAACAGAGAGTATTGGTAGCCTCATATCAGATCTAATTCTCACATTATTTTGGTTAGCACAATCAATGTTTATTACTTTTTTAGGATTTTCTACTATGAACGACTGTCCAAGTGCAAGTTGGGTTTGTATAAATGGAGCAGCCTCATACCCTGCTTGATTACAATTGGTAACTAGCTCTTCTAAAATAGCATCACTTGGAACTTCTGCCCCAGCGTATCTGAACATTTTTTTGAAAACTTCTTTTGCAAAGGAACGGTAATCCTTGTTTTCATCTTTCTCTGTTGGTAATAGATGGATATACCTTTGGCCAGCATTGTAAAATTCTTCAAATTCTTTCTTATATGAATCGGTTTTTTGATGATTGGCAGTTTTGGAATTTTCACAGTGATTTTTCCATAGCTCACCCAATGCATTACTTACAAGCTCTTTCTCAATATCTTCGAGTACTGAAGCAACAAAAGCTTTGCCATGATCCGTATCTATTTCTCTTGTTCCTTTTTTGTTAAATATTTCGTCATTATATATATCATCACTATTAAAAAGTTCGCTTTTGCGGTGCTTAGCTCCTTCCTTAAATGCAATAATAAGATTTTTATCTATTTCTTTTCCGTTAATAATAAAATTCATCCTTTGAAAATCTAAGAACATTGTTTCACCGGAATTCGCTAATTTATTATCTTGATCTGCTCTTAATTTACTAAAATTGAACTCTTTAGCTGTGGCCTTTAATCTAACTACTGGACTCTTATTATTTTTTCCTTTTGTCTCTTTCATAAATAACACCTTACTGTAAATATGCTGTAAGTTATATCATATAATGATGAATAATTTGGTAATATATTAAGAAAATCGACAGTATATTTCTTTATTTAAGGGGTGTAGGAAAGGCGTAGATTTCTCTTTCCATTTGTAGCGTACTGCATTAATATTTATGTATTAATCTAGAAAATAATGATGAATAATATTGTAATTGTTGGTCTGCAATGGGGTGACGAAGGCAAGGGTAAAATAGTAGATTATCTTTCTGAGAATGCAGATGTAGTTGTGAGATTTCAGGGAGGAAATAATGCAGGGCACACTATAGTAGTAGATGATGAGGTTTATAAATTAAATTTACTGCCCTCTGCTGTTTTGAGGCCAGGCAAAATATCTATCATAGGAAATGGCGTTGCTCTTGATTCACACGCTCTAATCTCAGAAATAGAGTCATTGAAAGTTAAAGGAGTAGACGTAAACTATAACAACTTGATGGTATCTGAGAGCTGTCCATTAATACTTAGCGTACATAAGGACAAGGAAAAGCTATTTGAAGATTTAAATGGAAATCACAAAATTGGTACAACAAATAAAGGGATAGGACCATGTTATGAAGATAAAGTTGGGAGGAGAGCTATACGCCTTTGTGACTTAGAAAACGCAGATGAGCTCAATAAAAGATTGGATACTCTTTTGAATTACCACAATGCTATCAGGAAAGGCCTTAACTACCAGGTAGTTAAAAAAGAAGAAATATTAAAGGAAATTCAAGAGATTTCAGAAAAAATTCTTTCATATAAAAAACCTGTGTGGAAGATATTAAATGACTTGATGAAAGAAGGTAAGAAAATAATATTTGAAGGTGCCCAAGGCGCATTTTTAGATATCGACCACGGAACTTACCCTTTTGTTACTTCAAGTAATACTGTAGCATCGCAAGCAATAACAGGCTCAGGGTTATCCTCCAATGCTTACATTATTGGTGTGGTAAAAGCTTATACAACAAGAGTGGGCAATGGCCCATTTCCTACTGAGCAGAAAAATGAAGTAGGAGATAGCTTGTTTACTATAGGTAAGGAACTTGGAACAGTGAGCAATAGAAGAAGGCGTTGCGGATGGTTCGATGCAGTTTTAGTGCGCCAGGCCGTACAACTCTCTGGAGTTTCAAGCATTGTATTAACCAAATTAGATGTGCTTAATTCTTTTGATACAATTAAAATATGCACTGGTTACAAGTATAGCGGAAAAATGTATGATTATTTACCCGCATCGCATTCAATACAAGGGGAATTAGAGCCAATATATGAAGAGTTTCCTGGCTGGAAAGAAAACACTCAAGGTAAAAGGTCGATTGAAACATTGCCTATCAATTTAATAAAATATATAGAAGGGTTAGAAAAATTAATAGGTGTACCAATTCATCTAATCTCAACTAGTCCAAAGAGAGAGGATGTTATTAAGCTTAAAGATTTCTGAAAACGTCTTTGTATCTTAGAGCCTATACGTAATCTCAAAAAAGAGATAAAGTGAGAGGATAAAGTATATAAAGTAGGATATGCGAAGTTTATAACCAAGTGACATAAGTCGAGAAAAGTTTGAGATTATTGTAGCAGATCTGGAATCTTGCAGAAAGAAGACAAAACCAAGAACACTTGATTTACATGATATATTTTGTGGAGTGTTATACGTGTTAAAAAGTGGTTGCCAGTGGAGAATGGTATCAAAAGAGTTCCCAAAATGGCGCAATTGTTACGACTATTTTAAGAAGTGGAGTGAAAAACCAGATGTAAATAAAGAAAGTGTTCTGGAGCTGGTATTAAAAAAAAATAATTGCGACAAAACAATGGTCGGAAAAGCTTCTGCATAATTGATGCACAGAGTATAAAAAATGCAGATACTGCTGAAGCTATGATGCAGGCAAGAAGATTTCAGGGCCGTATTGCAGTAGATACGCAAGCATGCAATTTATACAACAACAGCAGAGATAACTGACCGTAGCAGTGCTGTGAGAATGGTCGAAAATGCAAAAGAAAACCTCTCGGGAGTTAAAAATGTACTGGTTGATGCAGGCTATACTGGAGAGAATTTTGTAACTCAAATAAAAACGATTATTGGTGCAACCGTTGAAGTGATCAAAAGAAATGAATTACGTTCCTTTGTTGTATTGCCCAAAAGATGGGTTGTGGAGCGATCTTTTGCTTGGTTAGAAAAATGTAGAAGATTGTGGAAAAATTGTGAGCGAAAACTCAATACTAGCCTACAAATGGTCGTTCTGGCTTTCACTGCCTTACTTCTGAAAAAATTATGAACAGGCTCTTACTAACTCTTATCTAATAAAAAAAATACTTGTGTAACTTCGAATAGTCTATTATGCAAGACAGCAGTATAAACATGTAGTAAGAAATGTATAATGAAAAATAAAAGCTCAAGTTTAACACTTGCAGTTATTTTTACACAATTAAGTAATCATAAAAGTTAGTGTAGGACGAGGTTATACAGTTTGATTTCTTTTAANNNNNNNNNNGTATAATATAAATATAGTTAAGGAGGCGTATTATGACTGGAAGTTTGGCTAAGGAAGAAAAAACAGCAGAGGCAGGAAAAACAAGTAATCAGTCAGAGAATTATGATGTTGAATCAGTTATAAGGGTAGCATCATGTGCTTGGAATGCAATACATTGCTTGTTGGCATCTTATGAATACGATCTATATTCGTCATGGCTTGAATCGCATTTTACATCCCTCAAGGACTGTATCAATAAAATGGAAAAAGACAATTCTTTCACTAAGGACTCTGCTATAATAAAGTTCTGCCGCTCAATTGCAGAAAATAATAAATTATACAAAGAGTTAAAAAATTTAAATAATCCTGCTGAAAAATTTTCTCAATTAGAGAAGATAATAACAGGCTTTAAACTAAAAGACCTAGAAGACAAGGTAAGCTTCTTAATGCTTTTGAAAGAAGAAAGTGACTTCACTGCTATACAGAAGGCTTATAGAGATGAGTGGAGTTTTTATGACCTAATAAATGATAGAGATTTTAAAAAAACGTACATAGATAAAGCAGTAACAGAGTCTGCTAATAAGAGCTTTAAGAAAGATATAGATAAATGCATAAAGTTGGCAGAGCAGGGAAAAAAAGCTGCAAGTAAATATCTTGGAAGGAAAGGCGTAGAGCTTCAAGCTTATTACACAGAAACTGATAACGCTTATAGAGTTTTGAATATCAACTCTATTAATTACAATAGAAGTGAGCCAACCAGGATTAGTGACATTTTACAGCAAGAGAAAGATATTAAAGAGCTGAATATCTATTGCAATAAAAAACATGAAATACACGCTCATCGGAAAGGTAAGGAAAGATATTATGAATTTAAAGAGGGCGCATATTATGAAATGAAAAGCACTTGGCCTGTAAAGGATGGATCCGAAATGTGTACCATGATTATGAATGTGAGTAGCGATGGCATAACTGAAGTACTAAAATTTAATGATGAAGATTTTGTGCTATCGGATGAGATCTTAGAATTAATAAAGCAAAACGATGAATTATATATTCAAGGTCTCTCCTTATATGATGCTGTACTAGAAAAAGGTAAGGCTGCTGATGTTGTACCTACTGCTAATAATAATTTTCAAAATGAGTCTATAGCGGCCTATCGCGAGGAACCAGAGGGGGAATTAGACCCTAAAGTTGATGCTGACAATAGCCTTTCTCCTTCTATTAATAGCAATGCATCAACTCAAACGGAAGTCAATTTACAACACACTGAAACTCAAACAGAAGTTGCTTCACAACAAATCGAAACTAAAACGGAAGTCAATTTACAGCACACTGGAACTCAGACAGAATTTGCTTCACAACAAATGGATGAATTGATTTTAAATAATCAGATGCTGTCCGAAGAAAACGTTGAATTGAAGCAAGAAATGTCAAATTTGAAAAAAGAAGCTGTTGAATTGAAGCAAAAAATAGAAGCAGGGTTGCAAGTGATAAATAAAAAGCACCATGAATTAATACAAGAAAATCAGCGACTACAGGAGAAACTAGAAACAACCCAAGCAGAAGCTAATCAAACAATTGTAAAGTTAGAGAAGCAGAATAGCGATTTACAAGACAGGTTTGAAAAAGAGGAGCAAAAAAACACGGAATTGCAAACTGAACTGGCACAAAAAAATGAAGAATTAGCAGGTGTGTTAAAAGAGCTACAAGGGAAAGCACAAGAACTTAAAGGTGTATATGAAGAAAAAAGAAAGCTAAAGGAAGAGCTGAAAATTGTTAATGCAGGAAAGAAGAATTTGGAAAAAGAGCTAAATCAAGCACGAGAAGATGCGGAACAGATAATGGTTGAACGACGCCAGCAGAAAGAGCGCTTGAAAGATCAGCTAAGAGAATTAGATCAGGAATATAAGGTACAAGTAGAAATTGAGCAAAAGATTAAAGAATCAGATAGGCAGGATAGCAATTTACAAGATACACTTGGAGAAGAGAGACTAAAACTCAACATTGAAGAGCTAGAAAACGAGTACGAGGAATTTCCAGGAGATAAGGTGCTTACACTTGAACTCACTAAAGATGAAGATAAAGTCGAAGAGTTAAGAAACGAGCTAGAGCGTGAGAAAGAAAAGTGTAAACAATTATTAGAAGAAGAAAATGAATGGGGTGATGAATTGGTAGGAATGCTTGATGGACTGGAAGAAAAAATTCGTGCTGATGAACAAAGGAGCTTCAACAATCAATTAACGGGAGAAATTTCTAATGAGTCTGGTAATGCTCCACGACAGAAGAAAAGGTTATCCAAATCTTCAAGCATTGATAATGAGTCTTATGTTCCACTGAGAGAGAAGACAACATTACTCAGATCTTTAAGCGTTGATAGTGGACTTGATAGCGATGAAGAAAATTGTGATAATGATTTATCTTTCAACATAAGTCCTATAAGTTCTATTGAGAAGGTGGCAGAGAGTAGAAACGTAGGTAGGGTATCATTGTGAAGATGGTTGGGGTTAAGTTGCAACTTAAGTGGGGCGCAAAAGGTCTTTTGTGTTGATAATAATTTAAAATCTATAGTAGACTAAAAAAGATTATTAAATTATAATATAACATATGATAAAAGACGAGAAATCGAAAACAATTTTTGAAGTGGAAGGGGCAGTAACTGCTTTACTACCTGCAGCAGAATTTAGAGTGAAACTGGACAATGAACATGAGATTATCTGTCATGTATCAGGGAAAGTGAGAAGAAGTAAAATACGCATCATTATAGGGGATAGGGTGTTAGTTGAGATGAGCATTTACGATAGGAATGCGAGAAAGGGTAGGATCATTAGAAGGCTTAAAGGTACAAGTGACAGAACGATCTCTAAATAATCTTATTCTTGCTTCATCATCGAAAAGGCGTATAGCTTTACTAAAACAAATAAACATTGAGCCAGGTTTAATTTTGCCAGCAGATATAGATGAAGCCCCTTTAAAAAAGGAACTTCCGAAGGATTACTCAATCCGTATGGCAAAAAGTAAAGCGGAGAAAATACAAAGCTCAAATCCAAATTACTTTGTGCTTGGTGTTGATACAGTTGTTGCTTGTGGTAGAAGGATATTGCTCAAAGCTGAAAACGTTGAGCAAGCAGAAAAATGTATCCGCTTGTTATCAGGAAGAAGGCATAGAGTATACACCAGTGTATGTCTATTAACTCCCGATCAATCTAAACAACATATCAGGACTGTGGTTACAATAGTGAAATTTAAACGTCTCAGTGAACAAGAAATTAAGTATTATTTAGCATCAGAAGAGTGGAAAAATAGGGCGGGGGGATGCAATATACAAGGCCTAGCTGGAGTGTTCGTATTGTTCTTACGCGGCTCCTACTCTTCCGTTATAGGGTTACCATTACATGAAACCTATTGTTTGCTAAGCAATTATTTTAACTTCAATTTATATTGAAATACCTTTATTAGTATCTTTTTTTTGTTGTGACTCAGCAACCTGTTTAGCCCAATCTAGTGGTCTTTTATTTCTGTTAGCTAATGCAATTCTATTGCGATCATAACCATCAGTGTGTTCTGTTAAAGTATCTCCTCTTTCTTCTTCTATTACTCCAGCTTTCAGTTGTGCTTCATCTTTCTCTAGTAATTTATATAGTTCGCTATTTTTATCTACGGTTGGATTAGTGTCAGCATTTTCTCGTTCTGCCACTGTTTTTACATCTGTTGAGCTGTCTTTTAGCAACCCGGCTGCTAATAAATGTTCTTTGGTTTGTTCACTAATTCCTCTTTGATCCACTGGTTTTAGTGGAAACTTCTGAGTTTCTTTATCCAACTTACTGGTAAATTCCGTAAGTAGAGTATCATCTCTTTGTTCAACATTCATTAGGCTCGCTTTTAACTGTCCAGGATTTACTTGAGATTGTTCATTATTGTCATGAGTTGGAGATGAATAGCCCGAATCGTTTGCTTTTATGTCTGTTGAGCTGTCTTTTAGCAACCCAACTTCTCTCAAGCGTTTTTTAGTTTCTTCGCTAATCTGACTATGATCAGCTGGTTTTAACCCGAGATTTTCTTGACCTAATGTATTTTTAAGTTCTTCAAATAGAGTTAGATTACTTTGTCTAATATGTTCTTCTAATTTCCTTCCTACCTGTTTTAAATCTGTTTGAGATTTACTATCACTATTAGTTGGAGATATATAGCCTGAATCACTTATACTATTTGGTGTTGAAGCAGAGACATTAACGGTTGGACCTTCCACTGTTTTTACATCTGCTAAATTGTCTTTTTGCAACCCATCTTCTTTATCTTGTGACAGTTTATCAGTAGGATCAACTTGCCTTAATCCTCTATTATCCTGCTGTGATCTATCTCTGATTTCTTTAAGAAGATTTTCAGGTGGAGTTTGATCACTTTGTTCAATGTTCTCTAAGCTCTTCTTTAACTGTTCAGGATTTACTTGAGATTGTTCATTATTGTCATGAGTTGGAGATGAATAGCCCGAGTCACTTTTATTATTGAGTGCTGTAGCAGAGAGCGGCTGTTCACTTTCTTTCCACTTAGCATCACTAGCATCTTGGTTATCACTGTTATCTGGAGAAGATGAATAAGGAATTCTGTCCTTTAATGTCTCTAACGGTGATGGGTTATTTTTTCTACTTCCTGCAATTGATGCTTTTCTATCATCAACATCAATGTGCCGTAAGTTGTTTTTCTTGAAATTTCTGATGTCTTGTAACAGATCGCCTTTGCTATTTCCTTCTTGTTGCTGGGTTTTAGGTTGTTGCTGATCATTAGGTGTTTGCTCACTTCTATCTGGTTTTTGGCTTCCAGGTACAGCATGTCCAAATGTAGGATTGTCATACCGTTCATCTTCTTGCCTATTATCTTGATTGTGGCTTACAGACTTGGTGAAAGTAGAACTATCTGAAGAATCAGAAGTTGCACCTTTTTGCTGATTATTAGGTGTTTGCTCATTTTCGCGCAAGTCATCTGGTTTTTGGCTTCCAGATTTGGCTCCCCCTTGCTCATCGAAAACACCTTTTTTAGGTGGTAGTGAACTAGTTCTAGGTGGAAGTGGCGGAGGAGTTTTTTTGTTCTGAGGATTCTCCTCAAAAAGCGATTGTAGGTTATAAACTTGACCTCCCGAATTTGCTTCTCGTGCTGCTTGTCTAAGCTCACGCTTTTCTTTAGCCTCCTGAGAATTAATTTTATCGTCAAAATCTTTTCCAATTCCGCTATCGTAAGACTGCCTTCTGCTGTTAGATTGTAGTCCAAAATGTGAAAGGTGGTCTTCTTTTTTTTGAGTTATATCAGTAGCTTGAACGCTAACACCTCTATTAACATTAATTCTTGTTGTAGTTTCAGATGATAGCTCGTTACTGTCTTTATTATGTTGCATCTCATTCGCTTTTCCTTGTCCTTTCTCCCTGAATTGTATTTCATGCAAGAATAAACCACCTATTTTTACATCTCTGTTTACTTCTAACCGTTCTAGAGAAAAATCATCACCTTTAACAAGGTCTACACCGTTAGCATCAATCTTAATTTTGATCTTACATTCCTTCCCCTCCGCATACCACTTTAAAGTCATTTCATATGAACCATCAGTTACGACATAATGTCTTATTTTTTTCCCTTCTTCCTCGGCAACAAAACCATGCATTCCGCTCTTTCCATCACTATGCAATGTTGAAAATCCTGAGATTTCATTCTTCTCACAAAAATCACTATTTAAAAATTCGCTAATTTTAAACTCTTTTTTGTTATCTCCCAGCGTAATACTTGCGTGATTACCGTATATTGAAACTCCTGCAACATCATCAACATACTCTTTCAACCTTTCTTTAACTTCACTTTCAAGCTCTTGTCCAGCTTTCTTTGTCTTGTCGCATTTCTGAAGAATAACTCCATATGCTTTATCTTTGTTTTCTTCTTCGTCCCAATTCCAGTTGGCGTGTTTTGTTAAAAACTTTACTGTGTTAAAATCAACTCTAGCATTATAAATTGGGTCGTCTTCCTTTTTTATTTTATCAAATAAAGGAAAAATTTCTTGAATGCGCTCATTATAAATGTGTTCTTGTTGTGTATCGTTAGTGCCCATATATCCCTCACTAATAACCCTCTGCCTTTAGTTCTAGCTAATACTAGCTAATATAATTATCACAAGCATTGGTTGAATTTTTATTAAGGAAGGTTGTGTTACTAATGTGATGACACAAGCTATTTTATGGTAACATCAAACGATTTAAGTTGTCATTCCAGTCTGGAATCCAGCCTTTCACGAACCCCATCAAAAATGTTGTGTTTTAACATAAGATTAGCTACTTTTATGCTCACTAATTTAGTGCCAATCAAGATTCCTGGATCCCAGTGTCTGGGCACTGGGATGACATCCTTCTTGGCGGAAATCACTCTTATATCACAACAGCTGCATAGCCTAAATTGCTTTAGCTATAGCTCTGTTTTTGCAACTTCAAATATCTGCTACTCATAGTAAACACTCCTGGATCTTGAGAGGTTAGCTTGAGTATAGCGAGTATGTTGATAAACAACAAAGCAGCAATCGAGATATCAGCAACATCCCATAGCAACCGGACTTTACCTATCGCACCAAGCGGAATGATCATGGTAAAAATTACAATCCAGATTTTAGTGTATTTATTATCCATAGACACATAGCGTATTGTCTGTTTTGAGCAAAAAAACCAAGTAAAAATAGTAGTAAAAGCAAAACAAAACATTATGGCCATAATTAAATAGTCAATATAAGGCCAATTCATTGCCTTTCTAAAAGCAAATATGCACATGTTAGTGCTCTCTAAATCAGTGACCCAAGAATCTGTGACAAGCAGTACCATTGTTGTAATAAACACTATAAACGCAACTATAAAAGGCGATATTATCGTAATTAGACTCTGCTCAATAATAAATTTATTATTATTTTTCTTAGGAACAATTGAAGAATGTACGATTCCTTCAAGGCCAAGCCCTATATCTGTTGCAAAAATACCTCGCAAAGTTCCGACTTGAATAATAGTCAACATTTCTAGAATCAAACCTAGAGATAAACCAGAGTTAAAGCTACTGGTTGTAAAAAAACTGCTTGTTATTAGTTTTAGAGAAGGAAGAATATTTTCACTAAATTTAAATAATATGATACCGCAAAGTATGAGGTAACTTACCGTCATTATCGGTATCATAGCCGATATAAAAATTTTAATCTTTTTTAAGCTGAGAACTGCAACAACAAAAAATATTATGGCCATTACAATGCCACCAATGACTACAGGCACATCTATCATGTTAAGTGGTATTGATAGAGAATTTACCTGAACAAGGTTACCAACTGTTATTGAAACCATCATCATAACAACCAGAAACACAATTGTAGCTTTTCTAGAATTAAATGCATCAGCCATGTAGGCTACAGGGCCACCTATAAACCGTCCGTTCTTTTCCTTTCTGGTTTTTATACTTAGATAACAAGTGACATATTTTATCACAGAAGTGATAACAATAATTATCGCCATCCACAAAATAGAGCCCGGTCCTCCGGTTTTTAGAGCAACAGCAGTTCCTGAAATATTTCCTACTCCTAAATTTCCCCCTAAAATTGTAAACAGAGCGGCTATAGAAGAAAATTTATTTTCTCCTTTTTTAGCTCCAAGTAGTGAAAGGGCGTATGGTAATCTAAATACCTGTAGCCATTTTAGTTTAATCGATAGGTAAACACCAGCAACTAGCATGAGTAATATTGTTGGCAGTAATAAAACAAACTTTACTGTATCCATCTGTAAAAGTGAGATTTTTATTTGAGTATACAACAAAAATTGAAAATACCTAACCTATTTTCTATGTATGACTTCGTTTCCGTCATTCTAGGAACCTTTTCTTGTCATCCAAGTAGCGTGACACATAACTGTACGAACATTGTAATATGGTACAATGTTAAGACGATGTCATTCCAGTGCTTGACACTGGAATCCAGCTTCACCTTATGATGATGTCATCCCAGTGTCAAGCACTGGGATGACATCTTTTTTCTTGGTACAAATTACTCTTATATCTCAATGTTCGTACAGTTAGTGCGTGACACTGGGATCTAAATTTTTTTATTATAGATCCCAGTGTCAGCTACTTGGATGACGCCATTTTAGAGGAATTCCCTTATACCACAAGTTTGTACAGATGTGGGTTTGACCATAGCTAGATTCCAGCGTCACGCACTGGAATGACACCTACCCCATGAGAACTCTATTTTTCATACCACTCATTTATAAGTTTATTGATATCAGAATCTATAAAATCCTTTAATGGTTGCCTGATTTTTATCTCAACATTTTTAGGGATGCACCTATCTTTACATATCGCATAATTTATATGGAAGTTAAGGTCAATATACCCTTGATTTAAAAATATATTCATCTTAAAGGGAAATAATACCATATCCTCATATACGTTACTTACAAACGTCTCTCTCCCTACTTTATCTTTATGTTCCTTTGGAATAGGCCAGTGAATATTTATATCTGATGCATTACCTTTGTAACTAATAGACGTGGGAAGGCCAAAATCTCCAGGATCTTTATAATATATGTGCCAGCCTGGTTCTACTGTAACCTTTATTGCACCTTTAAGAGTGAAGCTTGCTTCATTTATCTCGCCAATAAGTAAATCAAATTTTGCAATTTCCTCGTCAGCATATAGTTGAGTGCAAGAAAAAAATAAAAACAATATTAAATATATATGTATTTTCATTAAGGTAAATTTCTCCTTTTATAGAGAAAGTGATTTAGATTTTAATTATTATATTTAATAGCATTATACAGATTATTTATTAACATAGCATTATGCTATAGATAAACTGACTTACAACAATCTAAAAAACGACAAATTCGTCATTCCGCTACTTGTTAGCGGAATCTATGCCGCGAATGAATCCACAACTGTACGAACATTGTGATTTTGGCCCATAAGGAGGGTGTCATGCCAGTGCGTGACACTGGCATGGCTTTGTTGCATCACACTTTATGAGATGGTGATTTATGGTAAATTCATGTAA
>NODE_11_length_15618_cov_6.894365
CCAGAAAAGGAATTGCAAGAAGTATAACAAATAATGGTATAGAAAAACTTATAATCGTTGCAGTTACTATGGGGAAAACAGTCAACCCGTAAGTCCATAAGGTCATTCCACAAAACAACAACCCACCCCTGGTTATTTGAGTAGATATTTGACTTGTTTTAAAAGTTTCTATTCCATAGTAAAACATAAAAGGTACAAGGGTAATAGTGGTAAACAGAAAGCGGAAAAAAATTATTTCAAAACTCTGAAGATGTAAACTTAGATATTTTGATATAGTATCATTAGCTACACTACTAAGTAAGCTAAGTATAAACCAGATAACCCCAAACAAATAAGCTCTCAATCTGTAATCCATAAAGCTTCTGATTTAATAGATACGATGTACTCATATAATTTTACTACAAAACTAATAATATAAAAGTTTTCTGATGTACGTCCCCAGAATGTGATCGTAAGGGTTCATTATAAATAATTCGGGAAATTTCGTCTCTTTAGACATATTAAGAGCTATGTAACGAACGTTTATATTTGTGAGTAATAGTAAGGCTCAAGGTAAGGAAAATGCTAGTGAGGTAAAGTAGAATAACGTTAATTTGATAATTTAAGCTCATTCCCTCTTGCTACATCTCTCTTTAATATCTCCTCTTTTGCAGCAGGTCTATAATTACTGCTTAAATTTAGGTGCACACTAATTTTTCGATTTATATATTATTCTAATGCTTGTATAATACCTTCATTGAATATTTGATTTTGAGGTAATTAGATGCCAAAAAGTAAAACTAAACGTGGAACGGAAGATTTGAAGGGTAATGCAGGCCCAAGCAAAAGATCTCGTCTCAGTTCTGATCCTAAAAAAAATAAAGAGATTATCTCTAGCAAAGTAATAAGTAAGCTGAAGGATGTTGTTAAAGGTGATAGAACTTCAGCTATTGAGGAATGGGTCAAGGCTCACCCTGTAACAGTAGAGGGTCTAACCGTTGAGCAATCGGACCTCTTATGTAATGCGTTTCGTGATGAATCTTGTTGGTCAGGTGCGACACTAGATGTTGCTAAATTGGTAGGAGAATTAGCTAAATCAGGTGTGTTGAATCCATTTGCTATATATAAAATAGCATGTATTGAGTGTGTAGAGAGTGAAATTAAGCAATTATTTGACAAGGCGTTAGAGTCTTTTAGATCTGACTTATCTCATAAAGGTGCATGTGAGGAAGATAGGAATTTAGCTTGCAGTGATAAGCTTGCAAGAGTTGAATTGTTAAGTTCCATGGGAAGACGTGATCCTGTTTTCAATTTCTGGATTGATCAAGAATCAGGTAACCTTAGAGAAAATATAGAAGCAGAAGATGGATTTAATAAGGCTGTAGATTTCAAGTGGAGTAAGGGAGTGGAACACTTCTATAATCGTCTGTGTTCTGAAGAAAAATTAGTGAAAGAAGAGAGAGAAAAATTGCTAGTTTCTGCTATTGCAAAATTATCTCCATTGCAATCTAGCTATAAACTTGCTTCTACCTTAAATTCCCTTCTAGGTAAAGTCATAAGCGCAAAAGTAGATCATAAGTCACTACTTGGGCTACCGAATAAGAAAGATAGGGGTGTGATCTATCGTCCTCTTAGTTACTTAGTAGAGCACGGTTTTCTTTGCACAACTAAGTATGTTATCCAGTACTTGAGCGAGGGATGTTCAAGATCTGAAGTAGAGAAAATGCTTTCACCTAGAGGATATGCACATCTTCTCTCATCGCTTTCATTTGTTGTAGTTTCTAAAGATTATGACTTGGATAACAGGAATGAAGCAAGGTCAGCTATTAGCAGTCTTTGGGAATCTAGTGTATTTAACCAAAATAAAATAAATGTTGTCGATCCTTTTAAAGATAGGATTGCTTTTGTTGCAATGGAAAATGCAATTTCAAATTTGATTGTAGATCAGGAGAACAGCAAGGATACTCAAAGTGCTGGCGATGGTGAAAAAGTTGATTTGGTCTTGAGTATTTTAAAGTTTGCTAAAGATTGTTGTTCAGACAAAAGCTTTAAATCATTAAAAGAGAGGATAGCAAATAGTTTAGATAAAACAAGGAATTCTAAGATGATAGATGCAACTAGCTCCTGCAATTTAATAGAAGAGTTGTGTAAGTCAGCGAGAAATTTGAATTTATTCTCTGCTAGCACTGAAGGTCCTCAATCTACGTTAGTGGGTACTAATGTTAGTATTTCGCCTGCTGCAGTTGTTAACAAATAGGAGTATTTATGCATGGTAGTAATGAAGATCGTGAATTAGTTAGGGCTTTATTAAGTGGAGGTTGTGATGAGTTTAGTAGACAATTTGTAGGTTTTTTAAACAACTGTCCATCTTTTTTGCATTCGGCTAATAAGCCTGGCTTTTTTCCTACATTCTTTTTTGGTATGTTTTCTACTGCACATGATGCAGGTATATTAGTTGAAGATGAAAGAGTCTATTTTCGTTTTGACAATTATGGAAATCTAAAAGTTGCTGTTCTCACTAATAAAGAAAATAGAAGAATAGTCAGGTGTTATACTGTTGCTGATAATGAGAACAGCCCTGGGTCAAGGTTTAGTGCAGAAGAGAAGCAGCAGGTAGAAGAGAATCTTCCACAAGAATTACAGGAAGATGAGGATCTGGATTGGGAAGAGTATAAAATATTTCGGTTTGGAGAAGAATGTAGGTTTATTCATGAAATAGATAGATTTCCTCAACGTGATGAACCTGGAGCTCCAATTTTTCATGAAATTAACCCAATCAGAGAACAAGGTGAATTGTTAGACCTGATGAGTGAGTTGGCAAATGATGATACAGGAGAAGTGCGTACTAATGTTAAAAGAATTTTGGAATATGTTATTGATATCCATGATGAACATGAAGATAGCTTAGTGTTTCGTGCAGAGTCTGATTACCACGGTTTTCTGTGTGGGTTTTTAGTAAATTTTAGATACCGAGCTGTGGCTGATTTCTACCCAGAGCTACTTATAGGAAAAGGTTATGCAGATGTTGTTTTGCTTGTTCGTGGTGTTGATCAGACAAATGATTCGGTTCCAATTATAATTGAGTTGAAGGTTGGTGATGAGGAAGGATTAGAGCAAGCTAAAGATTATGCTAAAAGTTGTTCTGTTTCGTCTTTGCCTATTCATACCTCATCACCAAGTGCTGTTTGTGTAGCGTTAAATTTTCAATTACGTGGAGGTGCTGGTCTCCGAACTTCTGTGCAGGCCTTTTCAGAAGGTGGTCTTTCCTTAATACCGGGTTTACTACATCCTCATGGAAATGGAGTTAGGGGAAATGTAAAACGTTTTTTACAACCCATAGCATCAGAGTTCACTCAATCGCCTCATTGTAACACTTTTTCCTGTACGTCATCGTTTGTTTTTGGAAATGTTTTATCTACAAGGAGGGACTTAGAAACAAATGATGGGCGGGAGGTAAGGGTTACCAAGTATCTATTTAACCACTCTCAGGGAGAGAAAATGAAACGTACAGGTGGTAGGGGAGATGCAGCAGATGTTGTAAGCCATGCGTTAACTTTAGCTCTATTTTTATCAAATATTGGTTTTGTTGTGCTTCACATTTTTCGTCGTTTAAAGTGGCAGACTTTACCAGACAAGGCATTGAACCTGTCGTTACTGCCTCAAGCCACAGATGATGCTAAGGTGCGTCAAGTACTTTGTGAAGTAGATGTCCAGGGTCATCTGGAAGTGGCTTCTGCAAAGAAATTCGAATCACTACGTGCTTACTCACGTTCTCATAGTGAAGGTTATTTCGAGGGAAGGTTTTCAGAACAAATGGGTAATGTTAGGAATTTACATCAACTTGCAGATCAGTTGATGAGTGCTGAGCCTAATTTTGGTAATGATGGTAATGTTAATGGTGAGTACAGGGCTAGGTATGAAGTTTTATTTAATGAGATTTCTCGTCTGTTGTCTCCGTTATTAAATGGAAACCGTCTACTCGTGAACAATGAAGCTAAATTTCAGGCTTTGTTGCGTGGGATATTTCAAAGTTGCGATAATCCTGCCAAGGTAATTATTGAGTTCCAGCTACAGAGAGGAAGGAAAATAGACCTAGTATTATCAAAATCTGCGGAAAATGATGATACTCATCCAATTGGAATAGAGTTGAAGTATGCTAACACCGCAGAACAAGTTGAACGAAAAAGGGTGGAGGCAAATCGACAGTTAAGTGAATACGAATTTTGTGGAGGATGCAAGCGTATTACTGGGGGAGATGCGATGGTTTTGTTATACGCTATATTAAATGCTGTAGGACAAGAGCAGGATCTGATATTGATTGGTGGGCTTCGTAGAGCATCTGGGTTTTCTAGATGACTTGTAACTAATAAAAGTACCAAAGATAAGGTTGTTTATGGGTAAAATTATTCATTAAGCTAGAGTACGTTTGAGTAAGGTTGGAGAAAAAGCAAGGTCTTTGAGCAAGAAAATTTGATTTATGTTTTCTTAAGTTAAAGTTAACCTGATGAAGTTTGTATAATTTATTGTTGGAGTTTTTTTGTTCTATTTTTACTGTAAGTTCAATCTGCTCTATCTTTGGTCTTTTTTTCTTAGTTTTGCGGCAAGTCTAATATTTTTACTACTTAATGGAATAACTTGCAGAAAGTGGAGATATAATGCTAAGGCAGAGGAGCTCAGACAGTTATCTTAAACAATAAAGAAATACTAAAGGCAAAAGATACGCTTGCGTAGTTCGAAAGCTTTCTATAGGATAAGCCTCACCTGATTTACAAATAGAATTGTTATGTTAGATGTTTGCTATTTATTCTTAAGCTCATTTTAACAGCATTTTGCTTTTTTTAGTATGTAGGGGTTTTCTAGGAATTATTCTACTGAATTCTATGATATTATTTTTTGTAACATTGTTATACATATCATGATAAGGGCGCTGGCGAAGGGTGTCAAGCAAGTTTTTCGTTTCTATATGGGCTACCTTAAGACTTCAACGTCTTAACGCACTTGACCCCACCAGCATATAAATTTGCATGGCTCTTTCCAGTATTAAGCAATGCAAATCCAATGTTGTCTACACTAGAGCGCAGTTCCCCTATTTCCTCATTGTTTTCATTTGTCACTTTAGTGCCAATATCTGGAAGTGCGTTATCCCCCTCAACAAGGTAAAGTTTTCTTCTGAATATTTCTTGTCTGCTCATTCGATTTACAACTTCCTGACCTATATAACACCCCTTATTAAAGCTTATACCGTTTACTTTATCGATTAAAAATTGCAGCGGAAACGATGAATTCTGCACCATATCTTTCGCTCCATCTGGAACGAGATTTTGAATTCTGACTTTTTCATACTGAGTAAAATCCCCAACCGGCTCTTTCATTTCATCTTTATGTATGATCCTCATTCCTAGCAGCTTGTGCCTTGGATCTTGAAAAATAACTTGTGACTTACTACTACACTCCGCCAACTTAGTATTAAACAAAACCCCAACCTTATATAGTGCACTAACGTCTTTAATCTTTACCCTCAAATAAGTTTTAAGTAAATCTAGTTTCTCGATTATTTGCTGCAAGTGCATGTTTTCGCACTCCAAGAGGGTGTATTTACCATATTCAATAAGAAAAAAATCATATAGATATTTTCCCTGAGGGCTAAGCAATAAAGAGTAAATGGCTTTTTGGCTATCCAACTTATTAATATCATTGGTTATAATACCCTGCAGAAAATCTCTAGTGTCAGGCCCATATAGCACTATCACACCACGACTTAAAAATGGTATATAACTCATGAAATCTCTATAAATAAATCTAAATTTTATTATATAACATTAGGCTCTTTTAGAAACTGCTTTTGGCGTGCATATTTTATAATGGCGTGCATATTTTACAAGCTCCAGCCCTTGAAATCTAACTTACGAGTATATATATATAAACTTATAAGTTAATTTGTTGATGAGGAAAAACAAATGTCAAGTATAAGTTTAAATGTATTAGATGATAGCGTGCTGATCAAGCCTATTAGCGAAGAAAAGCAAGGTGGAATTGTGCTTCCATCAAGTGCTGAAAAGAAACCTACTAAAGGTGAAGTTATAGCAATTGGTGAAGGTTCACGCAATTCAAGTGGCGAACGCGTAACTTTAACTGTGAAAGCTGGTGATAAAGTGTTCTATCGCCAATGGGCTGGTACAGAAATAGAACATAATAATGAGAAGCTTATCGTGATGAAAGAGTCCGATATACTTGCTGTCATTAAGTAGCAGTCTTTATTTTACTAAACTGAAACAAAGCGCAACATAGCGCATTGTAAATGATTTTATTATAGTTTTCTAAATTTTTTATTAACAAGAGGTGATAAAAATGACTAATGTAGTAGTATCAGGTGAGCAGTTGCAAGAAGCCTTTCGTGAAGTTGCAGCAATAGTGGATTCAACGGTAGCAATAACTGCAGGACCTAGAGGAAAAACAGTAGGGATTAATAAGTCCTATGGAGCACCAGAAATTACAAAAGATGGTTATAAGGTGATGAAGGGTATCAAGCCTGAAAAACCATTAAACGCTGCGATAGCAAGCATCTTTGCACAAAGTTGTTCTCAATGTAACGACAAAGTTGGTGATGGTACAACAACGTGCTCAATACTAACTAGCAACATGATAATGGAAGCTTCAAAATCAATTGCTGCTGGAAACGATCGTGTTGGTATTAAAAACGGAATACAGAAGGCAAAAGATGTAATATTAAAGGAAATTGCGTCAATGTCTCGTACAATTTCTCTAGAGAAAATAGACGAAGTGGCACAAGTTGCAATAATCTCTGCAAATGGTGATAAGGATATAGGTAACAGTATCGCTGATTCCGTGAAAAAAGTTGGAAAAGAGGGTGTAATAACTGTTGAAGAGAGTAAAGGTTCAAAAGAGTTAGAAGTTGAGCTGACTACTGGCATGCAATTTGATCGCGGTTATCTCTCTCCGTATTTTATTACAAATAATGAAAAAATGATCGTGGAGCTTGATAATCCTTATCTATTAATTACAGAGAAAAAATTAAATATTATTCAACCTTTACTTCCTATTCTTGAAGCTATTGTTAAATCTGGTAAACCTTTGGTTATTATTGCAGAGGATATCGAAGGTGAAGCATTAAGCACTTTAGTTATCAATAAATTGCGTGGTGGTTTAAAAGTTGCTGCAGTAAAAGCTCCAGGTTTTGGTGACAGAAGAAAGGAGATGCTCGAAGACATAGCAACTTTAACTGGTGCTAAGTACGTCATAAAAGATGAACTTGGAATCAAGATGGAAGATCTCACGCTTGATGATCTTGGTACGGCTAAAAATGTTAAAATTACTAAAGATAATACCACAGTTGTCAGCGAAAATAGCGATTCTGACAGTGTGAAAGCTAGAATCGAGCAGATTAAATCTCAAATTGAAACTTCAACTTCTGATTATGATAAAGAAAAGCTAAGAGAACGTTTAGCGAAATTATCAGGTGGCGTTGCTGTGCTCAAAGTTGGTGGAGCAACTGAAGTGGAAGTTAAAGAACGTAGAGATAGAGTCGAAGATGCGCTGCATGCAACAAGAGCTGCAATTGAAGAAGGTATAGTTCCAGGTGGTGGGGTTGCGCTTCTTTATGCTTCATCTGTTCTCGACAAATTAAAAGGTGCAAGTGACGAGGAACAAATAGGCATAAACATTATCAAGAAAGTTCTCAGTGCTCCAATTAGAAGGTTAGTCAAAAATGCTGGTCTTGAATCTGCTGTTATAATTGACTATTTGATTAAGCAGAATGATAAAGAGCTTATATACAACGTTGAGGCTATGAATTATGCTAATGCGTTTACAGCTGGTGTGATTGATCCAGCAAAAGTGGTGCGTATTGCTTTTGAAACAGCGGTATCTGTTGCGAGTGTGCTGATAACTACTGAATCTATGATAGTTGATGTACCAAGCAAAGAAAATGCTTCATCTCCTATGGGTGCAGGAGAAATGAGTGGCATGGGTGGATTCTAAGTAGAATGAAACCGTGGAGCAATTGCTCCACGGTAGTTCCAAAAAATCTCACATTTTACTATTCGTTAAAGGTAATACGTTTGGTGCAGAAATGCACTACTGTTTGCATCCGTTTCACTCCTTTATATTGTGGTTGTCTAATAACAAAAAGGCAGCATAAGAAAACTATAACCCCTAGTATATTTATACTATAGCTGACCCAAGCAACACGTCATACCGCGATTCATTCCACAACTGTACGAACATTACAATATGGCACATAGTAAACGATGTCATGAAAGTAGCTGACACTGGAATGACACCCTTTTGGATGGAAACCAGTGTCACGCACTGGCATGACACCCATTTGTTCCTATAGTTGTCTTTTCTCGTCTACCTTATTTTGCCACTCTGCTGAACAGATACAATTTACAACCACCCCCCTACCCTTTTTAGTTGTTCAGCAAATATAGAGAGGCTAAAGGGAGTGGCATTACTTAAATAATTAGATGAAAAATTAGGTGGATCATTCTGAAATTCTTGCATTTTTGTCTATAATTTTGTTAAATAATTTCCCTTTTGGTCATATCGAACCAAATTTTTTTTTCATACCACTTTAATTGCTGACAATAGCCTTATTAGTTTTTGTCATAATGTGATCAAACACTCCCAATAACCTCTTTAATAGGTTTGGAGTTAGCGAAGAGATAAGATCAACAGATACGTTATTGTTTTTGTCATCACCACTTGCTTTATAGTCTATTGAAACGATTCCCCTACTTTTCCCACCAGTAAGAAGTTTTCCAATTATAGGAATTTTTAACAAAGATTTATTAATTGAATATGCTGGTATTACTTGTCCTGCAACCTGGAATTTATAATTTCTAATATCGAGCTTACCACCAGTGCTAATACCTAACTCCGCCCCTTCAAGCCAAGATTCTTCAATTTCAATAGTGCCATCTTTGTATGAAAAAGGTGCATTACATTTGTAAAAGTATACACCTTCATTTTTTATGGCATTTACAATGCCAGGCAATGAAGACATCGACAATAAAGTAGTAAGTAGTGGAGCATCTTTGATGTAGAAATTGCTAATGGATAACGTACCATAATGTTCTCCACTTTCTCTCTGAGGAGAGAGATAAAAAGACAATTTGCCGTTTTTAATTGATTTACTAATGCCTAAGGAACGCAAAAGCATACCTGAATTATCCGCATATATTTCGAGCCCTATTCCACTGTATTCTGCTAGTATGTTGCTGCTATCTTCCAGAAACTGCCCTGTAAATTGACTTCCATTGCAATTACCTTTAGTACAGGTTACATTCAGCTTAGCATTTTTGATAACGATGCCTTCTTTCATAATTACATTGTCAACATTCATACTAATCTCTATATCTTTATTTAATCCATTACTGTTTTTGCCAAGCAAGCCTAAAATATCACTTAAGTTAATTTCCTCACCATAAATAGTTATGGCATTTTTCTCCTTACCTGATTCAATTTCTATACTAAAATCATTATCAGGCAATTTAAAGCTACTAGAATTTAAATATAAATTTCCATTTTCTACTCTTCCGCTGAATTTTATATCTAGGTCATTTCCTACAATGTCTAATTTATCTACTAACAATTCACCTGCTCCTTTTAACCTTGTAGAAAACAAAATTTTATTGTGATCTTCAAAGCGATTTTTCCACCCTAAGTAGCTTGAATGTGATTCAAATTCTGATAAATCTATATCACCATTAACATACCCCGTCTTATCTTGATTTATCACTGACTCTAAATTTGCACTGACATAGCCACTATCAAAATTAAATATTTGAGCAGGTAAATCTCCGGTCAAATTCCAGGCGAAACTTTCATTCCTATTGCTACTTTTCAGGTCAAATAATAGCTGTGTGTTATTCACCATACCACTACCATTTAAATCTATAAAGTCACTGCCAAAACTAAGCTTAACATCATATTTACCAAGACTTGCATTATAGACGGCCAAATTGTCAATTTCGGAATGAAAATTGGCCGAAAAATCTACTTTTTTGTCATCAGCATTTAGATTAAAAATGCGAAAATTAAATACGGATTTTGCCATTCCACTTACTTTATCCCTTTCAACCTTCACCACATCATCCAGCTTAAATTTTATAGGCTCATATAAACCATAAGCATCACTTACAGCTTGGCCATTAATGGTTAGAACTGAATTTTCCTTATTGAGAGATTTCATTGCAATATCACCACCATTAACAGTGAAATTCTGAAACTTAGCGCTATTTACAGTAATTTCAAGATCGTTATTCTTGATGATCAAATCACCCTTTAATTCCTTTACTTGCTCAAAATCTTCATCAAATTTTACGCTACCGTTTTCTATATCAGCAACAATTACAATGTCTGACAGATCGTCATCAACCAAATTGTTAATTTTGCCATTGAAACTTACAATGGTATTTAAAACATCCCCTTCGATATTATCACAATACCAGCTTTTAAATTTACTATTTACTACACTATCTGGTATATAAGTACATAAATCCTTTGCAGCAAACTTACTAATATTAATTCTAAGCAAAGCATGACTTGTACTAAAGTTCATTTTGCCTATTAAAGAGAGATACGTGTCATTTAACTTAAAATGGAAGTTTTTTACACTAATAATTCCATTACTATATGTTAAATTTATATTTACATTAGTTAAGGCCAAATTTTTGTTCAAATAATTTTCTGTATTTAATACGTATATATTTCCATCTACAATTTCATCCTTTTTATTAATTTTCACTGAGAAGCTTCCTTTGAATCCTATATTTTTGTCCAAATTGTAGCTTTTAACTAATGTAGAAAACTTGCTCAATAGTCCCAATTTTAGATCATAAAATGTCCCGTACACATTTAGCAAATTGTTGCGATTTTTTATCGTAATTGATAAATCATCCAAAAATCCCTTTCCATCTTTTGTATTCACATGAATATCTAAAACATTAAAATCTTCCCCCTTCCCTATATATAATTTATCAATAAAAAATTCATCTTCTGTGCTTTTATCAATAGCGATGTTAGTAAATTCAATTTTTGAATCCGCATTTAAGTCAAAAAAAAATTCCCTTATTGTTTTTAATAGATTTTTTGCACTGCTTTCTGTCATCTTGAAATTCTTCCCTGTCATCCCAGTATCTTTTTTTCCTGTCATCCCAGTGCTTGACACTGGGATCCAGGTTTCTTTTTTTCTAGATTCCAGCGTCACGCGCTGGAATGACACCGAAGGAAGGCGGTTATTACTTAAATAATGATTATCCAAAAGGTCTAATGAGTTTTGCGGATTAACATTAGTTTCTTCTCTCTTGATATATACATGCACATTATCAGCTGAAACCTGAGAGAGATTTGTGCTAGCTTTAAATAAGGAACTTAACTTAAAATGTACAAAAAGCTCAGGAACTTTTATAGTAAAATTAGGATTTGCTATTGCCAAATCTGTAATGACTAAATACGGATCTTTACTACCTTTCTGCCAAACAACTGAGGTATTCTCCATATTAACGCTTGAGCCAACAAATATCTTTGATATTTTATGTTTAACATAAAAATTAATATAATTAATATTGATTTCTAAAGGACTCTCACCCTTAAAAAAGACAAATAAGCAGAATACAAACAATAGAACTATGGAAAGTGATATAGTGATTTTTTTAAGCATCGATTATTGCTTTTCTTGCTAAACTATCAGCCTCCTCATTATACTTATCGCCACTGTGTGCTTTAACCCACTTCCAATCAATTTCGTGTTGTGAAGCAACGTTGTCTAGCTCTTTCCACAATTCCATATTTTTTACTGATTTTTTATTACTTGTTTTCCAGCCATTCATTTTCCACTTATTTATCCACTCTGTTATGCCATGTTTAACATAAAGACTATCCATATATAAATTAATATTACAAGAAAATTTCAATACTTTCAGCCCATTGATCACCGCTGTTAACTCCATTTTATTGTTTGTGGTATTTTCTTCTCTACCATAAATGTCTTTTCTGTAATCTTGAAATAATATGATAGCTGCCCATCCTCCCGCTCCAGGATTACCAGAACACGCCCCATCCGTATATATTGTCACTTCTTTTTTACTCATCTTTGTTTATATCGGTTAACAAAGTATATAGTTGCTTTTATGAAAGCACAATTTCTAAAGGTAGTTTAAGCTGCACCTTTAAATTTTATTATAGAAACAAAAAAAAGTGTGACAACGAGCATTACCAAAAGGAAAAGGAAAAAATAGTTTTTATGTTTCTGCCGTTCTTTCATAACTAAAATAAATCAATAGAACAAAAAATAATACTGGCAAATAGGGAAAATAGATAAGAAATTGAGTAAGAAAACATTTGTTTCTGTGAGTTGTGGTTCTTGAATCTGAGAATTGATATAGCGTACCAAATAAAGATGCAACCTGCAAAAATTGCCATGCTTAGATAAAGTAAAGCCTTTTTCAAGAATAGAGCTGGAAGCAAGCTAGTTAGCACCAGCAAGACACTATAAATTAATATATATTTTCTTGTTTTTTCCGGACCATAAACAATATTGAACATTGGAATCGATGCCTTTGCATAGTCTTCAGACTTATTTAAAGATAGGGCCCAAAAGTGTGGCGGAGTCCACATAAAAATTACTAAAAATAAAATGAAACTTTCCCAACTGACAGAATTAGTTACAGCTGCCCAGCCAATCATTGGAGGAAAAGCACCTGCTGCACCACTGATAACGATATTCTGCGGAGTACGCCTTTTTAGCCAAATTGTATATACGAAAACGTAAAATAATATGCTAACTGCAAGCAAAGCAGCAGAAATATAATTTACTGCTATTGCCATGATAAATACTGACAATATTCCAAGAGTTATACCAAATTCAAGCGCGCTTTCTGCAGAAACTCTACCTGAAGGTATAGGGCGGTTTTTTGTCCTTTCCATGAGCAGATCTATGTCTTTGTCATACCACATATTTATAGCACCTGCAGATCCTGAGCCAAGAGCAACACATATAAGAGATATTAGTGCTAGAAAAGGGTGCATACTACCTGGTGCAGTAACCATACCAGCAACTGCAGTAAATACCACAAGATACATTATCCTTGGCTTCAGCAAACGCCAAAAATCCAGTATTGTTGATTCAACATTTAGCAAAACACTTGTGTACATTCTATTTTACCACTGGTGGTTTTTCGAAAGTATGAAAAGGCGGTGGTGAAGATACCGTCCATTCCAAGGTGTCACCTCCCCAAGGATTATCTCCAGCTTTCTTGCCCCATTTAAAGAGATGTATAACTATAAACACAAAAAACATAACTGAAACAAAGGACATATACGAACCAATTGAGGATATATAATTCCAAGGGATAAACGCATCAGGATAATCAGGTATACGCCTTGGCATACCAGCTAATCCTAAGAAATGTTGAGGTAAAAAAGTGATATTGGTGCTAATAAAAGTAAGCCAAAAGTGGATTTGACCTAAGCGCTCATTATATTGTTTACCCGACATTTTACCAATCCAATAATAAAAGCCAGCAAAAGCTCCAAATAATGCAGCAAGTGACATGACATAATGGAAGTGAGCAACAACATAATAGGTGTCGTGCAGGAGCTTATCTATTCCACCATGAGAAAGAATTATTCCCGTTATGCCACCGCCAACAAACATAAAAATAAAACCTAGTGCAAATAGCATAGGGGTCTTAAACTCAATTGCTCCACCCCACATAGTTGCAATCCAGCTAAAGACTTTTACACCAGTTATAACACCGATAAAAATTGTGGTAGTGCTAAAAAATGCAGCAGCGTCAGCACTAAGCCCAACAGTGAACATATGATGAGCCCAAACCATAAAGCCAAATACTGCTATACCTATCATTGCATAAACCATCCCTATGTAACCAAATACAGGTCTGTGAGAAAAAGTTGATACAACCTGACTTATGATGCCAAATGCAGGAAAAATAATTACGTAAACTTCTGGATGACCAAAAAACCAAAATAGATGTTGAAATAACACAGGATCGCCACCACCGGCAGGATCAAAAAAGGAAGTGCCAATATTGCGATCAGTAAGAAGCATAGTTATAGCACCGGCAAGCACTGGTAAAGCAACAATCAACATAAATGCTGTTAGCAAGACAGACCAAACAAACAGTGGCATCTTAGTTAATGACATGCCTTTTGCGCGCATGTTAAATATAGTAACTATAAAGTTGATCGCCCCAACAATTGACGACATACCAGCAACATGAAGTGCAAGTATAGCAAGGTCAACTCCTGCACTTGGATGGGACATTACCTGTGATAAAGGTGGATATAAAGTCCAACCTGTACCTGGACCTTCACCAATAAACACTGAGAGAATGAGCAAAATAAAAGATGACACTAATAACCAAAAACTTAAATTATTCATACGAGGAAATGCCATATCTGGTGCGCCAATCATGAGAGGTACAAACCAATTACCAAATCCTCCCATTAAGGCTGGCATTATCATAAAAAACACCATTATCAACGCATGCCCTGTAACCATTACGTTATATAATTGATAATTATTGTTAAGTATATTAATGTGCATTAGCTGAGTGCGAATAATCACCGATAATAATCCACCAATAATTCCAGCTAATATGGAAAAAATAATGTACAGTGTCCCTATGTCTTTATGATTAGTGGAAAACAACCAACGCTTTATGCCCTTTGGTACGTCACTCATATCTATACTCCAAATTTAACTCACTAATTTTCTATTTTCAATCCACTTATTAAAATCTTCTTTGCTTACTGCTTCAACAACAATTGGCATAAATCCATGGCCTTGACCACACAATTCGTAGCACTGCCCGTAATAAACACCAGGCTTTTTGATATTAAACCACGCCTCATTCAGCCTACCTGGTATCGCATCAATTTTTACACCAAAAGCCGGTACTCCCCAGCTGTGTATCACATCTCCTGCTGTAACTTGTAAACGAACGTTAGCATTAACGGGTAAAATGATGTTGTTATCAACAGAGAATAGCTTTAAATCTCCTTCGATAAAGTCTTCTTTTCCCTTAATATAACTATCAAATGACACACCTTGATATTCTGGATATTGGTAGCTCCAATACCATTGATGGCCAATAACTTTTAGTGTTATGTCAGCTTTCGGTATTTCTTCCTGTAGCTTCAGTAATTTAGCGTTTTCAAAGGCTAATATTCCAACAATGATAGTTGGTATAACAAACCAAATAATTTCTAAAGGAACACTATGGGTAGTTTTACTTATGTTTGTTACTTTGCTTTTACGAAAGCGAAACGCTATATAAGCAAGCAGCGCCCACACAAAAAGCATTATTGTAACCATCACAAGCATCACAAACGAATGTGACCTAACTACAGCCTCCATTACTTCAGTTGCAGGAGCAGGAAATCCAAATTGCCAGGAAGTAGGAGCAGAGGCAACAGATATATTTGAGTAAAATATTATCAATAGTGCAAATAACTTCACCATATCTTTTGTTTGTTTGCTATAAAACTAAGTGATATACTGTATAATAGTATATATAAACTTACTATGCAAATAGAGATTAGTGATGGTTAATAATTTTTTAGCATTCAACAAGTATAATAGTACAATACTAA
>NODE_12_length_15349_cov_5.819929
CGCCGTATAATTTACAGGAGATATAGCGATATACCAAGTGAGGTATAATTATTCATGATATGCCTCCCCCGGAAACGAAAAATAAAACTGGTTTGTGCAATATCAATACAATAATCTAAAAATAGTTCAAGAATAAAAAAGTTGATTTTTAAATATTCCGATAGTTGTGCAATATAATGGAATAATGGAAATACGAGCGTAAAGATTGGAATTGCATAAAATTTTATGAATAGATTAATCCTATGGTTCTTGGATGTGTTTCTTTGTGTTGTTTGATCTATATTCTACCCGTAGGCTAGAGCGGCAGCGTTAAAATAAATAGCTTGAACCTAACCGTTAGTGTTAATACTTGATATGGTGGAAGTGCAATTTGCAACTGCTTCCATCTGTTGTAAGGTACGTCGTCTGTATAGCTCGGCTCCATTGCTTATTATTGTTGATTATAGCGTTTAGCCCACAAAGTGCTGTAACAGGTATGTGGGTAGGGTCCTGCAGTGTATTATATTGTCGTTGTGGTAACAGCTAGACGTGTCAGATATATCGGGGATAAAATATTAGATGCCTCGATTATGTGCAGCTCGAATTAATTCCCGTCTTCACCATGCTGTATAGAAAAAAGTCTGGATTGTATCTTAAAAAGAGTCAAAAGACTATAATAAGCAAAGGAGTGATACTGTGTCTGGGTAAAAACCGTTGGAATCTTAGTACACTCCTGGCTTAAAGCAAAATGTAGTACGAACAGTAGGTGGATCTAAAAGATCGAATTACAATCCTGTATACAGCATTTTGCATTATTGTTTGATGATATTTATAGGTACAAAAATGGCTAGAATAATTTTCATGGGAGTAGATGTTTCCAAGGAAGCATTGGACATCTCAATTAATGGCAAGCATAAGCGCATAGCAAACGTGAGTGATGCTATATCTAAGTTTATAGAAACAAATATAGTCGATTTACCCATCAAGTTATGTGTAAACTGGTGGCTATGAAAAGCTCATTATAAAATTGTTGCAAGATAACTGTCCATAAAGCTCACCCGAATCGGGTATATGCATTTGCCAAAGCTTGCAATCATTTTGCAAAAACTGACAAGTTAGATGCTAAATTACTGGAAAAATACGCTGAATTTGTCAGTAAAGACGGTGAAGTAAAAGGATGTGTAATTTCAAAAAAGCAAGAGGAATTAAAGGAGCTGGGGGCAGTTGAGCGTAATTTAAATGATGCAATTCATGCAAACAAGTGTCGCCTGCAAAGTGCGACGGGAAAAGCTAGAGAATACATAGAAAGACAGATAGGGTTTGCTGAAAAACAATTGAAAGAAATTAGGCAAGACATAGAAGACACAATAGATTCTGACCCTGAATTGAAAGGAAAAAATGAGCTTTTAATCAGCTATAAAGGTATTGGATCAAAGACGGCGAGCGTTCTACTGACAGAGGTGCCTGAGCTTGGTAGATTAGAGAATAGAGAAATTGCATGCTTGGTTGGAGTTGCACCTAAAACTAGTGAAAGTGGAAGAAAAGTTGGCAAAGCTCAAATCAAAGGAGGCAGGTTTTATGCAAGGAAAGCACTATACATGTCAGCTCTTGTTGCTATGCGCCACAACAGAAAAATGAAAGCGTTTTATCAGCGTTTGGTTGATTCTGGCAAAGCTGCTAAGGTTGCATTAGTTGCTGTCATGAGAAAAATTATCGTTTGTTTAAATGCCATGATAAAAAATAACAACTTTTATCTTGACTCTTAAGACGGTAGATGACAGACCATTGATTGTATGGGTTCCATCTGTTATATATAATCTTTTTGAATACGAAGAAAACTGATGAATGAATATGATATTACGGTTATAGGTAGCGGTCCTGGTGGTTATATAGCGGCAATTAGGGCGGCACAGCTTGGGTTTAAAACTGCAATTGTGGAAAAAGAAAAAAATTTAGGCGGTATATGCTTAAATTGGGGATGTATACCAACAAAATCACTGCTTAGAGCATCTGAGGTTTATAGGCTAATAAAAAGATCAAAAGAGTTTGGTATAGAAGTAAAGGAAGCGAGTTTTGATATACAATCAATAGTGAAATATTCAAGAAACGTTGTTGATAAATTGTCAAGTGGTGTTGCATATTTGATGAAAAAAAATAATATCAAAGTTCATCAAGGTTTTGGTAAACTTGCAGGCAATAGTACTATAAAAGTCGTTAGCGATAAGGAAGAACAAGAAATTGTTTCCAAGCATATCATTTTAGCAACAGGTGTGAGGGCACGGAATCTGCCTGGAATAGAGGCAGATGGAGATTTAATATGGAATGCGCAGCACGCTATGACTCCAGAGAGATTACCAAAATCGCTACTAATTATAGGGTCTGGTGCAATTGGAATAGAATTTGCAAGTTTTTATAGTACTTTGGGGGTTGATGTAACAATCATAGAGATAAAGAGCACTATTTTGCCGCTGGAGGATAAAGACATTTCAGATTTAGCACAAGAAATATTCACAAAACAGGGGATAAAAATATATACAAATAGTAGCGTAAAAGCTTTGACTAAAAATAAAGACTCTGCTCAAGTGCTACTAAGTAGTGGTGAGAGCAAAGAATTTGATAGGGTGATTGTTGCGGTTGGCATTCAGGCAAATACTGAAAATATAGGTTTAGAAAATACAAAAATTAAATTAAGCCCTTCTGGTTTTATTGAAATAAATGAATGGTATGAAACTAGTGAATCAAATGTGTATGCAATAGGTGATGTAGCTGGCCCACCATGTTTAGCACATAAAGCGAGCCATGAAGCCGTGATCTGCATTGAAAAGATTGCTGGTAAAGGTACTCATGCGTTAAAAAAAGAATGCATACCAAATTGCACTTATTCTCATCCACAAATAGCGAGCATCGGCCTTACTGAGGAACAGGCAATAAAAGGTGGGTATGATATAAAAATAGGAAAATTTCACTCTAACTTTAATGGTAAGTCTGTTGCACTCAGTGAAACTGAAGGGTTAGTGAAAACGATTATAGATAAAAAAACCGGAGAAATTCTGGGTAGCCACATGATAGGTGCAGAAGTAACGGAGTTAATTAGCAATTTTGCTCTTGCAAAGCAACTAGAAGGAACAGACTTCGACATAAAATCTACGATTTTTCCTCATCCAACCATTTCAGAGATGATACACGAATCAGTGCTTGCTGCAGATGTTAAATAGTTGAACTAACGTTCCATTGTTTTAGAGTTGTCAATGTCTTGAGTAGTAGTTTGATTAGGCACTTTAGTTTCAATAGATTGATTACCACCAGCATCAGAATTCTGTAACTCTTCTTTCAATCCCTTAGCTGCTTCTTTGACTTCAAGCTTTGCCTTTGGATGAAGATCTTCTGGGCCTTTTCCTTTAGTATCCAAACCTTGTTGTAGATTAGTGCTTTTCATTTTATTATGCTGCTCGTGCTCAGGTAGGTCAACGACCGAATTGAAAAGAATTTTTATTATATTTTTTAGCAGTTCTAAAAAACCTCCGCTTCTGCCTTCTCTTTGTTCTTGAGGTTTATTTTTCTCATTAGGTTCTTTTTTACTATTACTTTTAGGCATTTTTAACTCAACTATCATAACGCTTAATAAAATTCTACGTGCAAATTGTTAAATAACAGTTAACAATCTAGGATTTATTATTTACAGATGGATATTATTTTAGCAACAGGTGGCACAGGTGGGCATATCTTTCCGGCCATAGCTTTAGCAAAAGCACTAAAGACACAAGGATACAATTGCATATTATTCACTGATAAAAAAACAAATAAAAATACCGACATAGAAAGCTACACCTTACCATTACGTAGACCAAGCAGCAACAAATTTAAGTTTTTCCTTTTCTTGATATACAGCTCTATGTTAGCACTGTATCAAGTAAGAAAATTAAAACCAAAATCGGTCATTGGTTTTGGTAGCTATGCTTCTTTTCCAACTCTTCTTGCAGCAAGAGTTCTTTCTATACCTATAATTTTACATGAACAAAACACAGTTTTAGGGAGAGTAAATAGATTCTTTTTCAAGAGTGCAAAATTAATTGCAACCAGCTTTCCGGAGACTAAATATGCAGAGGGCAATAAATGTATTTTTACAGGAAATTTTGTTGATATAAAAGCACAGAGCCATTCTAGCACTGAGAAAATCCTAAATATATTGGTCATAGCAGGCAGCCAAGGTGCAAATTTTTTTGATGATGTAGTAAGCAGCGTAATTTGTGATTTACCTATTAAAATGAAAAAGAAAATTAGAGTGACGCAGCAATGTACGAAGAAAAATGTAAACAAGGTCAAAAGTCTATACAAAAGTAAAAAGATCGATTGTGAATTGAGTGAATTTTTTGATGATATGAAGAATAGACTGGCCAATGCTCACTTGGTAATTAGCAGAGCAGGAGCAACTTCAATAGCAGAGATCACTCTTGCTAGGCGTTCTGCTATATATATTCCTTACCCTTACTCAAAAGATAATCACCAATTTTATAACGCAAAATATATTGAAGACTCGAGAGCAGCTATAATAGTTGAGCAGAATAGTGAAGCAAAAAAAAATCTAACAGAGGTACTATTTGATCTATTAAATAATTCTCAAAAATTGCGTGATATGACCAATAGTACAGAAAAAACAGGGATAAAGAATGGGACTACTGAGTTTGTTAAGGTAATTGTTCACAGGTTTAGTTGATGGCTGCTTGCTTTTTCTTCAAACACGTCCCAAAGATCCTTTTCTAGCGATATATTATACAATTTATTGATATAAACTACTCCCGTGGGTGAAGTTGTGTTAATTTCGAGCAGGAAGTCATCTATAATATCAATACCAACAAATATTAGCCCCCTTTTCTTTAATTCAGGACCAATTTTGTTACATATTTCATTGTCCCTATCGTTCATTTGAGTGGGTTCAAAACTTGCTCCAAGCCGCACATTTGTCCTGATCTCTCCACTGATTTTTGGAATTCGTTTCATTACACCAATTGGTTGGCCATAAAGCAGCAATATTCTTTTATCTTTATCTATGTTTTTACAAAATGATTGTGCAATCACAGGGCATTCGTATTTTGCTATCATGAGATCCACTACTACTTGAATACTATTCTCATCTTGTATTCTTATCACATCGTTTCCTCCATAACTATACAATGGCTTCAGAATAATATCTTGATAGTTGTAGTAGAAATCTCTAATCATTGATATATTTTCAGTAATCAAAGTTGGCGGAATTAGCTCTGGAAATAATGAAGTTATCAATTTTTCAGGACAATTTCTTATTTCTGTTGGATTGTTAATTACCAATGCGCTGGTTTTTTCTAAGATATATGTTGTTGTAATATAACGCATATCAAAGGGTGGATCCTGTCTGATAAATATGATATCCATTTCATTCAAGTTGATTGCTACATCCTCTTTAGAGATAAAACTAAAATCATCAACGCTGACTTTCTGAGCCAGAGCAATTGGATGGTTTAGCTTTAGTGCTAAATTGTTAGGAGCATAGACAAAAACTTCGTGCTTCCTCCTTTGTGCTTCCTTTATTAGCACGAATGTAGTGTCAGTTTCAAAATTTATATTTTCATCCATCTGAAAGGCAATTTTCATTTATGTTCTCTACCTATTGTCACAACTGTACAAATGTTATAATTTGAAAGCGATTTTTGCCTAATGGCGTAACTTACTGTACCTGTATCGTACATAACTTACAACTTGTTTTACTCCCTTTACTTTTCTTGCAATTGCTATTACAGCTTTTAATTCCGCTTTATTTTGGGCTATACCCATCAAATAAACAACTCTATCAACCGTATTAACGCTATAATTAATTGACTTAATATTTCTTTTTCCCAGAAGTCTTGTTCTTATTTCCGCTGTTATCATGCCATCTACAGTGGTGTCTAGCATGGAAGCCATTTGAATTGGTATTACTCTTATTTCATTTATCACTTCTTTAATTTCTTTTTGCTGCCAAGCTATTTTTTCTGCTGTAAGTTGTTTTTCAGGAGTGTCAACACTTCCAATGAGCAATACTCTTCCTTCACTTACTTTAACCTTTATGGATGAAAATAGCCCATGTTTTAAGAGCCCCTTATTAATTCTGATGACCATAGTCGTATCATCAATGATATTTCCCAAGGATTTGTCCTGCATTGTTATTGCTGTTGCTGTCGCTGTAGCCACCACACCACCTATTATAAGGGTTGTGCAACCACTTTGTGTAATCAAAAAAATTGCGAGTAAGAAGCTTGTTATTAATCTCATTATTGATTTTCATGGTTTAGAGCTTTCATTAAGAAATGTTAATAAGCTTTTTTGATTGTGTAAATACCATAAATTAAGTAAGACTTTAAACCTTGAATATTTTTAATGGAATACCTATAATAGGGTACTGAAAATTTCTTGCGGATATGGCGGAATTGGTAGACGTGCCAGGTTTAGGTCCTGGTGAGCTTGCTCGTGGGGGTTCAAGTCCCTCTATCCGCACTTTAAAGTCATGTAACTTAGGTTTTAAGGGAAAATTTATAATCACTAAATACACTTTTGTTTGTATAAAAACCTGTTCTTAAGGATTGTGTTTAACTTAAATTCTGGTAAAATGACTCTATTAAGATATGAATTAAAATGTTAATAAATGAATTATGATGTCTAATAATATACCTCAAAATACAGTCGAAGTAAGTAGCGTATATACCTACAAAGAGCTTAGTATAGATAAACTAAAGTATGAGTATGAAATCACAGTTGGTAGTGATTATATAAAACAAAAGGTAAATTCCAGGTTGCAAGAGATAGCAGAAAATGCAAAATCACCTGGATTTAGGGCTGGAAAGATGCCCTATGACCTTGTTGTTGCAAATTATAAAAACGAGGCTTTGGAATATGTGATAAATAATACAATTGATTATTGCTCAAGTGATTTGATGAAAAAAATTGAAGTCAAGTCTCACATTTATCCTAAGGTTGATGTTATATCATTACCAGATCTGGGCAAAGAAAATGAGGAGGGCAATTTTGTATACAAGCTATCTTTTGAGTCGATGCCTGAAGTACCAGTGATAGATCTTGACAAAATAAACTTAAAGAAAATTGAAGCAAAGATTGAAGAGGAAGATATAAAAGAATTTATTGATTCTATTAAAACAAAGTTCCCCAATTTCGCCTCTGTTGATGATGCTTCTTATCAAGCGAAAGATGGGGATAAATTGATAATTGATTTTGAAGGGCGGATTAGGAATAAGCTCTTTCAAGGTGGAAGTAGCAAAAATTTTGCCGTTAATTTAGGGTCTGGCACATTTATTAATGGTTTTGAAGATCAATTAACTGGTATGAAAAAGGGAGAAACAAAGAACTTTAAGTTGAAATTTCCTGAAAATTACCAAGCCATTTCCCTTGCAGGACAGGAAGCTGATTTTTCTGTGCGAGTTAATGAGATTCAAATTGCCAAAGATTTTGAAAATGATGATGAAATAGCTAGGAGTATTGGTTTTAAAGATTATTCTTTGCTAATAAGTCATGCAAAAAAAATGATTGGTGATCAGTGCACCGAAATGAGAAATCTCTTAATTAAAAAAGAGCTATTTGATTATTTGGATGCTAATTATAGTTTTGATTTACCCACAGACATAGTAAAACAGGAGCAACAAAGAATGGAAGGAGAATTGGGTGCTCAAAATGATTCTCGTAAAGAAGCTGAAAAACGTGTAAAGCTTGCTATGTTATTTATGAAATTTAGTGCAGAACATAAAATATCATTAACTCAAAATGATGTTTTGAATGTTATTGTAAATCAATATTTCAGTAAGGATGTACCGTTTGACAGAGTACTTAAGCATTTTGAATCAAATAAACAATTTCAAGAATTAGTTAGAGGGCAAGCGCTTGAGTATAAAGTGACAGATTATATAATAGAAAAAGTTAGTAAAGAAGAGCAGATTGTTTCTGTGAAAGAATTAAAGGAATTATTTGATAATATTTAATAGGAAAAGGTATGACTCTTATACCAATTGTAGTTGAACAAACTAGTCGCGGTGAGCGCGCTTATGACATATATTCAAGACTAGTGAAAGAAAGAATAATTTTTGTAACAGGTCCTATTGAAGACAATATGGCCAGTGTAATAGTAGCACAGCTTTTATTTTTAGAATCGGAAAATCCCGATAAAGACATTTGTATGTACATCAACTCACCAGGTGGTGTTGTAACTGCTGGTTTGTCGATCTACGATACAATGCAGTATATAAACCCAGACGTTTCAACTTTATGTATAGGTCAAGCTGCGTCTATGGGTTCTTTATTGCTTGCAGCTGGTACAAAAGGTAAGCGCTACTCTCTACCTCATTCAAGAATTATGATACATCAGCCATCTGGTGGTTATCATGGTCAAGCAACTGATATAGAAATACATGCTAATGAAATTTTGCGGGTTAAGAAAAAACTAAATCAAATTTATGAAAAACATACTGGAAATTCACTGAAGAAAATTGAAGGAATGATGGAAAGAGATAAATTCATGGATCCTGAAGAAGCAAGGAAAATTGGCTTAATTGACAGGGTGATAGCTGAGCGTACAGATATTGAAATTGAAAATATTAAAGTTAAACAAAAGGTGGGTTAATGGATAACAATAATGATTTACACTACTGTTCTTTTTGCAACAAGGCGCAAGATGAAGTAGATAAATTGATTACTAACTCTTCGGATGGTTTAAAGGTGTTTATTTGTAATGAGTGCATAGAATTATCCCATAAAGCAATAAGTCAAAAGAAAGATAGATCTTTTAATTCAGATCGTATATCTGATATGAAGCTATTACTAAAGAAACCTGAGGATATAAAAAACTTTCTCAGCAAGCATGTTGTAGGTCAAGAACACGCGCAACACGTTTTATCTGTAGCTATGTATAACCATTGTCAATCCATGGTACAATTTCATGCTATAAGTGATATTGAAATCGAGAAGTCAAATATAATGCTTATTGGTCCCACTGGTTCTGGTAAGACTTTGCTAGCCAAAACACTTGCTAAAGTTTCAGATGTGCCATTTGCTATGGCTGATGCGACAACTTTAACTGAGGCAGGTTATGTGGGTGATGATGTAGAAAGCGTGTTGTCGCGTTTATTACAAGCTGCAAATTATGACGTTGTAAAAGCACAGCGTGGTATAGTGTTTATAGATGAAATAGACAAGATTACAAGAAAATCTGAAAGCACTTCAATAACCCGTGACGTTTCAGGTGAAGGGGTCCAGCAAGCTCTGCTTAAGATTATGGAGGGTACAGTTGCTTATGTTCCGCCACAAGGAGGGCGAAAACACCCACAACAAGAGTTTATACAAGTGGATACTAGTAACATACTGTTTATTTGTGGAGGAGCTTTTGAAGGCCTCGATAAAATTATTGAAGCGAGAAAAAAGGGAACGTCAGTTGGCTTTGGAGCAGATATAAGTCAGTCTAAAGAGCAAAAGAAAAAGAATGCTTTACATGATGTTCAACCTGAAGATTTAATCAAATTCGGTTTAATACCCGAATTTGTAGGGCGGGTTCCAATAACTGCTGTTTTAGATGAGCTGGATCATGAAGATTTAATACATGTGTTAACAGAGCCAAGGAATGCACTAATAAAACAGTACAAAGCATTGCTTGCGTTTAGCAAAGTAAACCTTGAGTTTTCAGATGAAGCAATATCAGCTATTGCTAAAAAGGCTATAAGCTACAAAACAGGTGCAAGAATGTTACGTGCTATCTTGGAGTCACTTTTGCTTGACATTATGTATACATCTGGAAACGGAGGCTTTGAAGGTAGCACTATAGTAATCACTAAGAAAATGGTAGAATTAGGAAAAGCAACGGTTAATCATAATAACAATGGCAATGTTATAACGGTTAATGATTAATTTGAGGCATATATTATGAACATTGAACGTGCTGTAAGCTCTAGTTTTACTGCATTGCCAGTATTACCTTTAAGAGATGTAGTAATTTTTCCAAATATAATGGTGCCTTTATTCATAGGCAGAGAAAAATCTGTTAATGCACTAGAGTATGCAATAAGTAGTAGTAATCACCAAAATGAGATTTTTCTTGTAGCACAGAAAGATGGCTCTGTTGATAATCCAGAGCCTGAAGATCTTTATGAAGTAGGTGTGTTAGCAAGCATTGTACAACCGTTAATAAAATTACCTGACAATGCAGTAAAAGTTATAATCCGGGGGATAAGAAGGGGAAGAGTTGTAGAATATATTAGCTCTCATACTTTATTACAAGCCAGGGTAGAGTTAGACAATTATTATAAAGAAGATGAAGACAATATTGATTTAGAAGCTTTAAGGCGGTCTGTTGTAGACGCGTTCGATAGCTGGTGTAAGCTAAACAAGAAAAATCAACCCGAGGTTGCCATTAACTCCATTGATCAAATCAAAGAAGTTGATCAACTTGTAGACACGGTAGCTTCACATTTAAATATAAAAGTATCAGATAAACAAAGTATACTTGAGGCTTATGACCCAGAAGAGCGTTTAAAAAAAGCTTTTGCTTTTATTGAGAGAGAAATGAGTATTTTGAACGCACAAAACCGTTTATATAAGACAATTAAATCGCAAGTTGAAAGCACTCAGAAAGTTTACTACCTTAACGAGCAATTGAAAGCTATACAGAAAGAATTAGGCGAATTTGAGAATGGTGATGAAGGGAATATACTCAATGAATGTGAAAAAAAGATAAATGAAACAAAGCTTTCTCAGGAAGCAAGAGAGAAAGCTATAACTGATTTGAAGAGATACAAGAAAATGAATCCCATTTCTCCTGAAGCTACAGTTATATCTAGTTACTTGCATTGGTTGCTTGAGTTGCCATGGGGAAAGTACAAAGATGCAAAAATTAACTTAAATGCAGCTAAGAAAATCTTAGATGAAAATCATTATGGCATAGAGAAAGTAAAAGATAGAATAATAGAATTTTTAGCGGTATTAAAAAGAGTAAAAGAGATAAAAGGTCCTATACTTTGCTTAGTTGGACCGCCAGGTGTTGGTAAAACTTCTTTAGCTAAGTCTATGGCAAGAGCAGTAGGAAGAGATTTTGTTCGCATAGCTCTTGGTGGTGTGCGTGATGAGTCTGAGATACGAGGGCATAGGAAAACTTATATTGGCTCAATGCCTGGTAAAATCATTCAACACATGAAAAAAGCTAATTCATGCAACCCGCTTTTTCTGCTTGATGAAATAGATAAGATGGGTTCTGATTCGCGTGGCGATCCTGCATCTGCATTACTTGAGGTTTTAGATACTGAGCACAATAAACACTTTACGGATCATTACTTGGAAGTTGAGTTTGATCTTTCAAGTGTAATGTTTGTAGCTACGGCAAACAGCTTAAATTTACCACATCCTTTGCGTGATAGGATGGAAATTATACAATTGTCCGGGTATACTGAAGATGAAAAAATCAGTATTGCTACACACCACCTTATTCCGAAGTTAAAGAAGGAGCATGGTTTGTATCAGAAGGAATGGGACATAACTAATGAGGCGTTATACGAGTTGATACGTTTATATACACGTGAAAGTGGTGTGCGGAGTATGGAAAGGGAGCTTGCAAAGCTCATGAGAAAGGCAGTTAAAGAAATATTGACTGATAAAAATAAGAAAATATCCGTAGGGGTTGACAATTTACAAGATTATTTAGGGGTACGTAAATATACCTTTGGCATTGCGGAAAATGAGAGTTTAGTAGGAATAGTAACTGGGCTCGCCTATACTGAAACAGGTGGTGATATTTTGATGATAGAATCAGTCCTAATTCCGGGCAAGGGAGAAATAAAATACACAGGAAAGCTTGGAGAGGTTATGCAAGAATCTATAAAAGCTGCGTATAGTTATATTCGATCAAATTGTTTGTTTTTTGGTATAAAGCCCGAAAAATTCCAAAATAATGATATACATTTACATGTACCTGAGGGTGCAGTACCAAAAGATGGCCCTTCTGCTGGCGGCGCGGTATGTACGTCTATTGTTTCTCTTATGACGAATATACCAGTTAACAAAAATGTTGCTATGACAGGCGAAGTGACATTGCGTGGTAGAGTTTTAGCTATTGGGGGCTTAAGAGAAAAATTGCTTGCAGCGCTCAGAGGATCAATCAAAACTGTGATTATACCAAGTGAAAATGAGAAAGATATGCAAGAGATTCCGGCAAGCATCAAAGAGGGGATCAACGTAGTTTTTGCTAAGAATATTGATGAAGTTATGAAAGTTGCTTTAATGCACCCTACTACTCAAATTGATGGTGATGATAATCAAAATAGTGTGCCTTCCTCTATAGAAAGTAAAGATGATACTTTTCCTATGTCGGAAACATTGAAGCATTAGATTAAAAAAATATTATCAATCTCCATTTCTCTTTTATCCGGCAAAAATCCACCAACTTGTGCATCCCATAAGGATATGACTTGCTTTGTTGTTATGTCATTCATATTTTTTACTTATTCTATCTCCCAGTTTAATTCAAGTGAATGATACCAATCATATTATAATAATCCTTTTCATGAAAACCTTTTCTGGTAGATTGCTTTCTAGAAAAACCTTGGTCAAGGTGCTAACTGTGGTTTATAATAATATAAATCATATCATAGTTGATTTGCGTTTATCAGAGCTGGAGTAGAGGTATGTTTTATCTTACAAATTTTTTGCCTATTTTACTGTTCCTATTTCTTTTTGTAGGAAGTGGTATATATTTTACTATTCTTGGCGTGTCAAATGCTTTTTATCAGTTATCTCCACTGGTAGCCATTGTTCCTGCCATAGCTCTGGGTTGGGTTTTATACAAGGGCAATACTGAAGAAAAAATGTATGCCTTTCTAGATGGGGTAAGAGATCGTAATATTATCACTATGTGTATCATTTTCTTACTTGCAGGTGCATTCAGTGAAGTAACTAAAGCAATCGGTAGTGCTGATGCCACAGTTAATTTGGCTCTTTCATTTATACCAACACAATTTTTACTCATAGGATTATTTTTTGTAGCAGCTTTCATCTCCACTGCTATTGGTACATCAATGGGCACCATTGCAACAATTGCTCCTATTGCAGTTGAACTGACACAAGCTGGGATTTCTCCTTCCTTAGGAGTTGCAACCGTTGTAGGAGGAGCAATGTTTGGCGACAATTTATCTATTATCTCTGATACTACAATTGCATCTGTGATGTCTCAAAAGGCTGATATAAAGAAAAAATTAAAACTGAATGCAAAAGTGGCACTAATTGCTTCTATATTCACAATAATTATATTATTTTATAGCTCAAGCAATAGTGCTGCTATTTCAGTTAAGGAGTATTCTTTATTGCTTGTGACTCCTTACATAATACTTATATTGCTTGCAAACTTTGGAATAAATGTATTTACGGCATTGGTTTTAAGCATAACTTTTGCTGGAATCATTGGATTTATAAATAACAACAATCATGGTTTATTGTTTTTAAGCCAAAACATCACTAAGGGGTTTATGAGTATGCATGAAATTATGCTACTGTCATTGATGGTTGGCGGGCTTTCAGGACTGGTAGGTAAAAATTCTAAGGAGTTTGCAGATAAACTTTCATCTTGGGTTATGATACAACGTGGTGGACAAAAAACAGCGCAGTTATTTATTGCAAAAATAGTCAGTATATTTGATATTTTACTTGCAAATAATACCATCGCTATAATTTTTAGCGGTGAAATTGCTAGAGATATTGCTAAGAAATATGAAATACCGCCTCACTATAGTGCAGCATGGCTAGGCATATTTTCTTGTGTATTTCAAGGATTAATACCGTATGGCGCTCAATTGCTTTTGGCTAGCACTATTGCTGGAGTTTCACCTTTGGCAGTCGTGCCACACGTATACTATTGCTATGTTTTAGGTATTATTGCAGTGTTATATATTGTATTGAACAAAATTGAGAAAAAAGATTGTGCTTAATATACAAGACAACGCTCCGCTCTGTAGAAAATGGATGTTCTTGGCAGTATGTGCTCTTGCTTGCTCTGGGTTACTGTCAATAATTGTTATTTTTCTACGATTGCCTTTTATCTCCTCTCTTGTTCCTTCTGCACAATATATTTTTGATAATGCGCTGGTAATACACGTGAACTTGTCAATTTTAGTGTGGATGTGCTCTATAATATCTCTGCTCTTTATCATAAACCTACAAAATACCAATAGTTGGTTTAACTTTTCATGGGTTCTATCAACCCTTTCGATGCTGCTCATGTTTATATCCGCATTCGTTCCAAACACTGAAGTTATCAAAAGTAACTATATTCCCGTATTACAAAACAAATTATTTTTACTTGGACTCAGTTTATTTATTGCCAGTATATTAGTAAATACAATGCTAGCATACACATCAAAAAAAGAGGTTTCATTTCTCTCTGTTGGGCAAATTGGGCTAGTTATTATACTTGTATCGTCATTTCTTTGCTTTGTTTTAGCATATAATAATATGCCTCCAGGTCTATATCACTCAGATAATAATTTATTTTACGAATATCTCTTTTGGGGAGGCGGACATTTATTGCAGTTTGCTTTTACTCAAGGAATGTTTTTAGTCTATTTAATAATGCTAAGTTCCAATGATATTAGTTTAGCTTCAAACAATAAAATTACTATTTTACCACTATTTATAAACACGATTTTAGCTGTAGGCGCACCGTTTGTATATTTTGTTTATCCAGTTGATAGTGCCAAGTTAATACAGTTTTTTACTTGGCATATGAGGATTGCTGGAGCAGTTTTGCCGTGCTTTTTGATAATATTAGTGTGCTACAACATCAGAACTTTTATTAATGATAAAAGCAACTATTTATTACATTCATTTTTGTTGTTCACTTATGGAGATGTGCTCGGAGTGTTGACTATTGAAGGTAATGTCACGATTCCTGCTCATTATCACGGTTCTGTAGTTGGTATCACTATAGCTTTTATGAATTTTGTCTACTGGATGTTACCTAAATTAAACTTTAAAGAGATAAAAAGTTCCATGGTAAGATTACAGATTTATGCCTACAGTATAGGGCATTTTCTCCATATCACTGGCCTTGTGTGGCTTGGTGGATATGGTGCTTTAAGGAAGGTTGCAGATCTGCCAAGTATTTCGTCAATGTTAGCACGCACGTGCTTCATTATAGGTGGCGCTATATCAGTTGTTGGTGGAATGTTGTTCGTAATAATTGTGCTTTTACATCTGTTAAAAGGCAAAGCGCGTACCAACTGACCCATAGAAACAAAAAAAACTTCCTTGACAAACTCCGCCAGCCCCCTTATCATGAAACTGAAGCTATTTATTTATCTTCTCTGTACAGATTAAATGACAA
>NODE_13_length_14860_cov_6.259102
AATTTCTTAATATTTATACAGAAGGTGTCATTCCAGTGCTTGACACTGGAATCCAGTTCTTATTATACAGCTATCTGGTGTACTTATTTAAAATTAAGTTTTCTGGATCTCAGTGCCAAAGCACTGAGATGACACCCTTCCTGGCGGAGATTATTCTCAAATCACAATGTTCGTACAGTTGTGGAATGAATTGCGGTATGACGTAGGAAAACCTTAGCTATAGCTTTAGAACTCCCAAAAGGTCAGAAGCATTGAATGACTTGACAGAAAGTTCAAACCCATATAAAATGTCCTTATTTCTTATATGTTAGGTATAGTATCAATTGCCTCAGATCATGCTGGTTATGAATTAAAATCAGAAATAAAACCTTACCTGGAAGCCCTAGGTTACAGAGTAGTAGATCAAGGCTCCACTGCTAAGCAAAAGTGTGTAGATTACCCAAACTATGCTGTTAAAGTTGTAGAAGATATAACAAGCAAAAAAGCAAATTATGGGATATTAATTTGTGGTACAGGTTTGGGCATGAGTACTGTGGCAAATCGTTTTGAAGGAATCTACGCTGCTTTATGTAACAGTGTTGAGATCGCAAAATTAGCTCGCGAGCATGGCAACGCAAATGTACTGTGTCTTGGTGCAGGGTTTACTGCGAGTGGATTAGCAAAAGACATAGTCAAACAATTCCTCGAAACAGAATTTTCAAAAGAAAGCAGACATAAAAAACGCCTTGATAAACTCAGCAATATAACCTCTAAGAAAAAAAAAACAAAAACTTATAACGAAGATGAAATATCAAAATTCGCTAAAATGGCAGGCCAGTGGTGGGATGAGAACGGCAAATTCAAACCATTGCACATGATGAATCCTGTTAGAGTATCTTACATTATTGAGAAAATAAAAGAGTTAAAAAAATGCAATTTGAAAGAATTATCATTGCTTGATGTTGGATGCGGTGGTGGCATTTTGTCAGAGTCAATGGCACGCGTTGGCATTAACGTTGTGGGAATAGATGTATGTGAAGAAAACATAAAAGTAGCGCATTCACATGCAAAAAAAGTAGGGTTAAATATAGAATATATACACACCAGCATTGAAGAGCTAAGCAATGACAAGAAGTACGACGTGGTTCTGCTGATGGAAGTAGTTGAACATGTGGATAATTTAGAGCTTTTCATGAAAAAAGCGATAGAACTGCTAAAACCGGAGGGGTTAATCTTTATATCCACAATAAATAGAACTATTAAATCCTTTTGTCTTGCAATAATTGGTGCAGAGTACATATTAAATTGGCTGCCAAAAGGTACACATAACTGGAATAAATTTCTCAAGCCGTCAGAAATTGCAAATCACTTAAGAGAAAATAATGTAACGCTGCAAAACATGGCTGGCATGGAGTACAACGTAATAAAGCGTGAGTGGAATCTAACTAAAGGCGTGGATGTTAATTATATACTCTGCGGTTTGTTAGATTTAACTCTATAAAAGCACCATTTTCACTTCCAATACTTTGAAGGATCTTGGCCAGCTTTTATACAGTAGCCTTTATTAGTTAGCGCCCAACCGGAACGACAAGCATAACCTGTACCTACACGTTCATATCCAGGAGCAGCAACACACTTTCCATTCTCCAAGGTTTGACCTTTAAAAAGACAACAAACTTCTTTTTCTGTTACCTTTGTTACAATTTGAGGAGCACCAAAAAACACAGCAACAAACATACCCAGTGCGAAAAGTGCAGGCCAAGGCATTCTGCCAAATATTGCAAGTAAGCTTGAACCAATTATTACCACTGTAATCATTGGTCCACCTATTCCATGAACGTAACCTATTACATTACACATTACATCTGTTGCTCCATCAGCGTGTGCATCAAATGCATAGAAAACTATAAATAGAATTACAAGAAAATTTCTCATTGTTCTTTCAATAATCATGCCTGATTGTTTCTTATTTTAATAAAATTTCAGTAAATAGCTTTTTTCAAAAATTATGCTTAACCCAATCAATATTTATTTATTACTGCCTTTTTAATACTATAATTAACTCAGTTGATTTTTATCAAAATGCTAAACCATGGAACAATTCGAGAACTTTTACATCACCACGCCAGTATATTACGTAAACGATAAGCCGCATATTGGTCATGCATACACTTCTCTCTTGTGTGACGTGGTGGCAAGGTTCATGAAACTAGCTGGGAAAAATGTCAAATTTACCACCGGTACAGATGAACATGGACAAAAAATAGAAAAAGCAGCTAAAGCAAAGGAAATGCAGCCAAAAGAATTTACAGATGAAGTGAGCGTTTCATTTAAAGAATTGGCTAAGTTCATGAATTTTGAGTATGACGATTTTATTCGCACTACGGAGGAACGTCACAAAAAAGCAGTTATAGCTTTATGGAATAGACTTGAAGAGAGAGGGCAAATATATTTGGATTCCTATTCGGGTTGGTATTCAGTTCGTGATGAAGCATTTTATCAGGAGTCAGAGCTGATAGATGGCAAAGCACCAACAGGTGCTGAGGTCCAGTGGATAAAAGAAGAGAGTTACTTTTTTCGCTTATCAAACTGGCAAGAAAAATTACTGGAACTCTATAAAAATCAGCCAAGTTTTATCTTTCCTGAGAGCAGAAGAAATGAAGTGATATCGTTTGTAAGATCAGGGCTTATTGACCTCTCAATCTCTCGCACTAGTTTTAACTGGGGAATAAAAGTACCAGGTAATGACAAACACGTAATCTATGTCTGGATAGATGCATTAACCAATTATCTTACATCAATAGGTTTCCCTAGTACTGAAGGTGAGGAATATAAGAGGTTTTGGGCAGAACCAGAAACACAGATTCCAGTGTCAAGCACTGGAATGACACCAAACCAAGGGAAAACGCAGATTCCAGTGTCAAGCGCTGCAAACCTAGCTGACAACTCTTTCAACGTTCATGTAATCGGTAAAGACATATTGCGCTTTCATGCTGTATATTGGCCAGCGATTCTCCTTGCAGCAGACCTGCCACTGCCAAAACAAATTGCAGTTCATGGTTGGTGGTTGAACGAGGGAGAGAAAATATCCAAGTCCCTTGGTAATGTCATAGATCCAATTGGCCTCGCTCAAGAGTTTGGTGTTGATCAGCTACGCTATTTTCTCCTCAGGGAAGCAAGCTTCGGCCAAGATGGCAACTTTAGTAAGAAAAATATGATCAGCCGGATAAATTCAGAACTGGCAAACAACATAGGCAATTTAGTACAAAGAACAATTTCATTTTTACACAAGCAATGTTCTGGAATTGTACCAACAATCGATCAAAGCCTACTTAAAGGTGAAGAAAGTCTTCCAGGTTGCAAAGCTATACTCGATCAAGTGATGAATCACCTATCAAAGTATGAATTTAACCATATCATACTTCTAATTATCAACATCTCTTCTGAAGCCAACGCTTATATAGACAAAAGTGCACCCTGGACATTGAGCAAAACTGACAGAGAGCGCATGAATTTAGTAATTTACAAGTTACTGGAATATATCAGGATAATAGGCATTTTATTGCAGCCAATCGTTCCCAAGTCAGCAGAGATGATACTAAATCAACTGCAAATTCCGAAAGAACAACGAGATTTAAAATCTTTGTGCGACGCGTGCGTAAGTTCAGGCATAACATTGCCTAAACCTACGCCGGTTTTTTTGAGGGTTGATGCTAAAGAGGAGAAATAGTGTAAAAACTATTTCTCCTGGATGGGATTACATTTATTGACTAGGGAACGTACCATTGTTTACAGACGCACTGTTGCCCATAGATGATGCTACAACTCCATTAAGTACTGTAGGAATATATGGTGCAGCATAATATAAAACAGCAGTACCACAGAGTCCTATTCCAGTGGTCACTATTTTAGCTACCTTAGCCTTAGCCCATGCATCCCAGCCTTGACCATTTTCTTCTTTAGTTGGCTGACTTTCTGGGCTAGAAATCTCAGTACCTTTTTCATCACCAGATTCTGCATCATAAAATACATCCTGATCCTCAGAAAGACTCATTAAATAACTTTTAGCAGCATCAACATTTAAATGATCAGGTTGCTTAGGAACGTTATCAATACTTAAATAATCCAAACTATTAGTTCGTTGCTTTTGCTCACTGGAAAGAACCTCAAGATTTAAATAATCCAAACGAGTTAGTTCTTGCATGCTAGGTTTAGATCCATCTTCACGCTTAAACTGCTCTTCCGGACTAGAAACCTTAGTACCATAAATCCTACTGTACAAGCTGCTTCCAACGCTGTTAAGTGCTTCTCTTACAGATGCAATTGACGCATCATAAGTATTTTTCAAGCCACCTCCAATACCACTAAGTGTTCCTTTTGTAGACTCAGTTGATGGCACATAATTATCGTAAGCATATTTGCCAGAATACAAGACACCATTAACTGCTTCTTTTGCAAACCAAACAGCGCTATTAACTGTTCCTTTTGCAAGCTGAACAGTGCCATCAGCAATTGCCACTTTTAATTTGTCTTCTTCTATCTTTTTATTTTTTTCAGCTAGTTGAGTTTTTTGCTCAGAACTTTTCTGCTTTTGAGTGCGTACTTGATCTTTTAACTTAGAATTTTCTTCCTCTTGAGCTTCTACTTTATTTTTTAACTTAGAATTTTCTTCCTCTTTAGCTTTTACTTCCGCTTCTTTTTTAGCTAGTTGAGTTTTTTGCCCAGAAATTGTTTGCTCTTGAGCTTTCATTTTATTTTTTAACTCAGAATTTGTTTTGTTCTCACTAATTGCTTTATACGAAAGTGCAATAGTTACAACAGAAAACACAGCATAACCAATAATAAATGGCAGGCCAACACTTAATGCTGCAACTGGAGCTAAGAAACCAATATAAGGAGCTGCAGCAAACACTCCAGATGCTAATAAAGTGAAAGTAGCCAGAGTTCCAGCTATATAATAGGGTACATTGTTTTTATTCATCATCTCACGTATTATAAAATATAATACCATTATAAAAGGATTTTTAAGAAGTTGTTAAGCTATCTTTATATAAAAAAAATAATTGATAAACTTGGGAACAAGAAGATTGCTGCCAAGCTATGAACTATGCCTTTCCGTGTAATCTTTAAATGCACCTCTGTTAGAGTCAAAATATAGCTTCACACTGCCAATTGGTCCATTTCTCTGCTTTGCAATAATGAGCTCTGCAATGTTTCTAATTTTTTCCATTTTCTCTTGCCATTCCCGATGTTTATTGTTTCCTTCATTTGGCTGTTTTCTTAGTTCATAATACTCTTCTCTATAGAGAAACATTACTATATCTGCGTCTTGCTCTATGCTCCCTGAATCACGTAAATCAGAAAGTTGTGGTTTTTTATCATCCCTCTGCTCAACAGAACGAGAGAGCTGAGATAGTGCAACAATGGGAATATTTAGCTCCTTTGCAATTGCTTTCAAACCCTGCGTCACTTCCGAGATTTCTTGCACTCTATTTTCATTACTCCTTTTTGTTGTTCCTCTGATTAGCTGCAAATAATCAATGAATACCACTTCTACATTATATAATTGATACAGCAAGCGTATTCTGGTGCGAAGGGCACTAATTGATAGCGCAGGGGTGTCATCTATGATGAAAGGCAGTTCAGATAATTCTGTACTAGTATTGATAAATTCATGCAATTCAAAATCACTAATTCTCCCGGTTAATGCCTTATAATAACTAATCCCTGAATCTATAGTGATCAGCCTTGCAGTTAATTGCTCTGCTGACATTTCAAGCGAGAAAAACGCTACATAGTGTTGCTTATCTGCTCTTTTTTGCAACATCTTACAAGCATTAAGTGCGATGTTTAGCGCCAATGCTGTTTTACCCATAGAAGGCCTTGCAGCTAAAATTAATAAATCAGATTTTTGTAGACCACCAAGAAGCTGATTTAGATCTTGAAGTCCGGTTGTAACGCCTAGCGCTTCTGGATTATTTTTCAGTGTGCTGATCTTCTCAACTACATCTTTAATTGAACTTGCAAGTTTTATATATGTTTTCTCACCTTGTTTTTTTACTGCCAAATTGAACAATTTTGTCATTGCTTGTTCAATTTGCGCCTGTGCAGGATTTTCAATATCGTAGTTGTAGCTATCACCAACTATTTCTTGCCCGAGCTTAATTAAACATCTCCTTAAGTAAGTATCACGGATTATTCTAGTCAAACTATAGATATCAAGCGCAATACTTGCCTTCGCTGCAAGCTTTGCTAAGTACTCTACCCCACCACATTCGGTAAACGCTTGGTCGTTCTCAAAAAACATTTTGAGGCTCAGTTCATTGGCAACTATACCGTGTTTCCTGGTTTTAGATATTTGCGTAAAAATACTTTGATGCAGTGGATCATAGAAATTTTCTGCTGTAATTGTGTCTTCAACTGCATCACAGATTCTATTATCACGAATCATTGCACCAATAAGCATCTGTTCAGCTTCTAGATTATGCGGTAATTTACATATTTCCTTGTCTACACTTCTTGAACCCAAGAGACTAGCTAATTCATTCATTTTAAGTTTTGAGAGTAACTGTTGATTATTGTAGAATATTTAGTCCTCATTTGAAAGATGTAAAGGCAAAAAAATTTGACTAATTCCGTGTTGCCTATAGCATTAAAACTTAATGCCCCTGTGGTGGAATGGTAGACACGGCAGACTCAAAATCTGTTGCTTGCAAAAGCATGCTGGTTCAAGTCCGGCCAGGGGCACGTTAAATATTGGAAAGTGTATATATGTTACATAAATTTTTTGATCGTTTATTTTCTATTTTTTCTTCTATAAATGTTATTCAAAAGGTAAAGAAAGATGAAAATGGGATATGTTATGTAACGGGCCTCAGGCGCTATATATCAGTATTGCTTGATTTAATTATTATCGTTTTGTTCTTGCAGTTTTGCAGCCAAGCCTTAAATCAGCTCTTTATGAACTCAGAGGATAGCAAAATATTAAGTCAAATTGCTGCAAAATCCCCAATGCAAGCACCACTGTCTGCGGAAGAAAAGACAACCCAGAGTAGACTTATAAAATTACTAATCCTAAATCAAATAGTCCAGTTTATTATGCTCTTTTGCTATGTAATATATATGTGGGTAAGGTTTGCTGCTACACCTGGAAAACTATTACTTGGGCTTAGAGTTGTGGATGCACAAACTTTCGAAAAGATAACTTTAAGACAAGCAACAAAGAGATTTTTTTCCTTTATATTGTCAGTTGCACCATTATTCTTGGGCTTTTTATGGTCAAATTTCAACAAACGCTGTCAAACTTGGCACGATAAGATCGCAGGCACAGTGGTTGTCACGAGTAAAAGCCTTAGAAGGCAGAGCTAAAAACTACTTGACACCCTTCGCCAGCCCCTTTATCATGATACTGAAGGTATTCATTTATCTTCAATCTGTGCAGATTAAACGACAACAGTATTACGTATTGGCGTCTTATTTTTAATTTTTTGCACTATGTGCACGCACTGGGATGACACCTCTGGGCACTGCCGTCGTAAAGGAACCAGTGTCAGCTACTCGGATGACAAAGGAGGACAGTGTCTCAGCTACTTTCATGACACCATTTGCTGTCTTTAAAAATGAATGTTCTTACAATTGTGCGTCATGCGCTTTATTAAATATTTTACTTAAAAATCTAATTTCTTATTATACAAGAGATAAGCAATTCATTGATGATGAAAAATTACAAAAAGGGGCATAGAAAGCGCCTAAGGGAGAAAATTATTTTAGATAATGGACAATCATTACTTGATTATGAGGTTTTAGAGCACATTTTATATTCAGCATACAGTAGAATTGATGTAAAGCCGATAGCAAAGAGTTTGATAGAAAATTTTGGCAGTTTGAATAAAGTTTTTAATGCTGACCTGGAAGCGCTGCAAAACGTTGATGGTGTCAGCAATGCAGCGATATCTGCCATCTTTTGTGTAAAACAAGCCTTTGTTCGTTCTGCAAGAGAAGAAATAAAAGACCTGCCTATAATCGATAACTGGGAAAAATTGCTTGATTATTTAAGAATAAGTATAGGAAGCCTCAATAAGGAAAATTTTTGCGTCATCTATATGAATAAAAAGTATCGTCTAATAGCGGAAGACCTGCAAAATATTGGTACAGTAGATCAAACTCCTCTTTATGTCAGAGAGATCATCAAGCGCGCACTTTTGATTGGTTCAACATCCATTGTAATATCTCACAATCATCCAAGCAGAGATACACAACCTTCAAATAGCGATATATCTCTCACTAGACAACTAGCAGAAGCTTGCCAAAGTATAGGAATAGAATTAATAGATCACATTATTATTACATTCAGTAGCTATTTTAGTTTCAAGGAAAATAGGTTGTTGTGAAAGCCTTTATAGCTACAGTAACTTAGATTTACCGACAATCGTCATTCCGCTACGTGTTAGCGGGATCTATCTGCGGCGGCATGACGGTAAGTTTTATTGTGGTATGATGGTGTAGTATAATGTTGGTAAACCTCAGTTACTTTAGCTATAAACGATTAAGATGAAGTTATCATATATCTATATACTTACAAATAAAGCTAATAGCACATTATATATTGGTGTAACTGCAAATTTGATCAAGAGGATTTGGGAACACAAAAACAAAATTGTTTCAGGTTTTACATCAAGATATAATGTAAATAAACTTGTATATTTTGAAGAGTTTGAAGATATAAGTTTAGCTATTGCAAGAGAAAGGCGCCTGAAAGAATGGCCAAGGCAGTGGAAAATTAATTTGATCAATCAAAAGAATCCTAGCTGGATTGACTTATATTACTTAGCTTTAAGATAGCTATGCTGAGATCCCGCTACTTGTTAGTGGCTGAGATACCGCGGCGGTATGACGGTTTGCGGTGGTATGACAGTTAAGTAATTCGTCATCCCGCTACTTGTTAGCGGGATCTATCCGCAGCGGTATGACGTAGGACTGCTGTCATTCCGCTACGTGTTAGCGGCTGAGATACCGCGAATGAATCGCGGTATGACGGTCTGCGGCGGTATGACGGTTCGCGGTGGTATGACGTAGTAGCTATTTCTTGCAATCAAGTTTCGTTAAAAGTCAGATTGAATGGTTAAATCTTCCACCCAAATAACCACGCACTCTACTTGCTTGTTTGGATATATTTCTTGTACTAAGGTTTTATAGATTAACATCTGTTTTTTTATTTCATTTAATAAGGAAACAGAAACGTTACGGTGTGATTTGTAGTCAATTATGATTGCTTTATCTTGCGTTATGCATAGCCTATCTAGTCGTACTAATACTGACTTGCCATCAATTGTTCCACTCAGTGTAATCTCTGATTTGCCTTCCAAGTCAAACAAATAGCCATATTTTTCATTAAAGGCTAATATTTTACTGTAAATTTCATCCTTATCTTCACTGATGTTATCAAGGTATTTTCTGACCCAATTTTTTCTCCTTTCTTTTTCTATCTTGGGCATATACTGCAATATGCTGTGAATAATCAGGCCTCTTGCATAACCATCTGTCATCCCAATGCTCCTTGTTGTCATTCCAGCACTCTCATCTGTCATTCCAATACCCCTGTCTGTCATTCTAATACCCCTATTTGTCATCCCAGTGCTTGACACTGGCTTTTTTTCTCCAGGTTCCAGCGTCACGTGCTGAAATGACATCGAAGAGTGAGTAGCTGATGCTGGCTTTTCTTCTTTTTTACTGGATCCCAGTGTCAAGCACTGGGATGACAGGGGAGGACGCTGGGATGACACCGAAGAGTGGGCTAAAGCTGGTGGAAGGGAAATGACCGGAACGTCAAAGTAATCACGTTTTTTATAAATGTAAGGGTAGTTTGCATTCACGCATAATACTTCAACTTTTTCTTTAAATATTGGCCGTAAACCCCTTTGTTTCTTTTTATATGGTTCTCCATACTTAGTGATTAGATCATACCAAGAGCCCTTTTGCACTGGCTCTTTACTTAAGATGTATAACTCATCTTCAGCACGCGTGAGTGCTACGTATGATAAACGCAAATATTCATTATAATCCTCTAGTTTTTTCTCTCTTTTTACTTGATCGCAATAAGCGTTGTTGTTTTTTCCACACCAAAATGGTGCTTCCGTTCCATCAAAGATAATGCTTTCACTGTTTCTTGGCACTGTGTTTGTATCAACCAAAAATACTATGGGAGCTTGCAGACCTTTTGATTTGTGAATTGTCATTATTCGCACAGCATTGCGTTCTGATTGCATATCATTCTTAATCTCCGGATTATTCTCCTTGATCCATTGAACAAACGCTTGAAGAGATGGGTTCTCAAATTGCAACACAAGGTTCATAAATTCGTCTAGAACCTCGAAGCACTCAAGACCTAGCCTTGCAGCAAATTTCTTCTTACCTGTGCGCAGTATATGCGTGAATAATGCGAGAGGGGATTCTGTGCGAGATAAGTTAATGAGATAGTTTAATTCACTATAGATAACCACAGAATAATCCTGAATTCTTTCCCATAGTGAATGCTCTTTACGGTCGTATGCAATGTTAAATAAATCATCCTCGGTGAAATTAAATAGCGGTGATTTTAAAGCATTTGCAAGAGCTAGATCATTTGCCTGGAGGAGTAAAAATTCGGCCAAAGCTATTAAGTCCTGCACGGCTATATAGTCCATAATTCTAAAATAATCTCGGCCTACAACTGGCACATTTGCTTTTTTAAGTTCGCTTATTATGTAATCAACTAACACGTTTCGTTGTCGCACCAAAATCATAATGTCTCTTGGCTCTATATGGCGATCTTTAGCGACTAAAATTCGCCCTTCATTTAACCAATTGTGAATTCTGTTGGCTATTGTTTGAGCAAGTAATCGGTCTGCTATTATATAATTTTCCCTGCATGTCAGAGGAATTTGTAAAGCTTGCTGTTCTTTCTCTTTGCGCCTTGGTAACGCTGGCCAAATTTCAATATATCCTTGGTCATTTTCTCTATGTGGAACATGTTTTATTTCATTATCATTAAAAGATATTTCTGCGCGGAAGTTATTAAATATTCTATCTACAAGCATCAAAACTTCTGGAGTTGAACGAAATGACTTTTCAAGTTGGCATGATATCCAATCTCTACCACCAGTTTTCGTATGAAAGTATTGTTGCATATAGTTGAATAGATGGGGATTTGCTCCTTGAAATCTGTATATGGATTGTTTTACGTCACCAACAACAAATAAGGTTCGCTTTTCATCATTACCGGCAAAAAATTCATCGCAGAGATTTGTTATAATTTTCCACTGACTGATGCTATTGTCTTGTGCCTCGTCAACAAGGATGTGATCTATTTTTTGATTTAAGTTAAACAATACCCAATCTTTATGATCTGGGTCGCTGAGAAGATTTGTTGCTAAGTCAATTATATCATTGTAGTCAAGCAGTGCATTTTTTGATTTTTCACTATTATATAAATCAACATATACTTTAAATACACCAAGTAAGCTACTGGTTCTCTTGAATATTTGATAAGAGTTCATGTCTCTTATATGGGTAAATACTACATTCTGAACGCTCTCTATTATTTGCTCTGCATCTTTGAATTTCTCCAAAATACTTTTTGTTGCAATGGATGATATGCTCTTTTTTTCGTGCGATTCTGATTTGAGAAATACCTTGGCTAGGTTTTCTATTTTGGTGTCATTCCACTTTATTCCGGTGTCATCCGAGTAGCTGACACTGGTTCTTTTTTTCTGGATCCCAGCTGGGATGACAGTAGAATAAAGTATTTCACTATAACTCTGATCTCTTTTACTGCCTTCACTTAATATCTCGGCTAGTCTTCCCACGTGCTCAATTGTTTCACTCTGTAAGTCATGAATTTCATCTGGGGCGCTCAATTTATCTTTGATATATTTCGAATCATTTGCTGACATCGATCTTTTTACACATAAAGTATAAAGCAAATCGCGTAGTTTATTTTCATCAATTTCAGTTGCAATAAGGTTGATATCATCCTGCACAGTTTCGTTATGAAGCACTTTATTGAATATGATGGAATGTAATTCTTTACATTCACTCAGCGTGCAATTTGGAGCAATGCCAGCTTCTATAGGAAAGCTGGAGATTAATTTGTAACAGAAAGCGTGTATGGTTTGTATAGTTAGACCAAGATTTTCCAGTTCAGAGAAAAGCCTTCTTGCTCTTGTTAAATAATCTTTATTTTTTCTGGATCCCAGTGTCACGCACTGGGATGACAAGTAGGGGTGCTGAGATCCCAGTGTCACGCACTGGGATGACATTGGAAAGAAATCTAGTTGTTCTAGATCTGCTGCCAACACACTATCTGAACATATTGCCCACTTACTGAGTATGCTGTGAATGCGATTCTCCATTTCGTTTGCTGCAGCATTGGTGAATGTTAAGCAAAGAATATTTCTTTTGTTTTCTAATAAAAGTCTCAATACTCTGTCTATTAAGATTTTTGTTTTGCCTGTACCAGCGGACGCATTTACCCACACAGAGAAATTAGGATTTATGGCATTTGATCTCATCAGAAGTGCGAGAACCTTATAAAAGTTGACTAGAATAGCATTATACATATAATGTAAAAATAGTGTTAGTGAAGATATATAATGAAAAGTTTTTGTGTAAAGGCGCCTGCAAAAATCAATCTTTTTTTGCATGTTGTAGACAAAAAAGAAACAGGGTATCACTTGATTGAAGGTTTATTTGTCTTTGCTAATCTCTCTAATTTTTTGGAAATAAAAGTAGGTGAGAAGGATTCTAGATACGATAACTCTACAGTTGAATTTATAAACTCCGAGTCTAAAATAAATAACCAATATAGCACTGTAATGAAAGCGGTTAATCTGCTGCTTAGGCATGCTCCTGTACGCACTAAAGTCACTGTAAAGGTTGTAAAAAACATACCAATTGCTGCAGGACTTGGTAGCGGATCCTCAGATGCTGGAGCTGTGGTACGTACGCTAGGGAAGCTGTGGGAGATTGATAGGACGATTTTAAATGAAATAGCCTTAAACGTTGGTGCTGATGTTCCCGCAAGCGTAGATAGCAAGCCAGTTTTTGTTAGAGGTATTGGCGAAGAATTATGCCACATTAAAAAATTCTCTTTACCTACAAATGTGGTGCTTGTGAAACCGAAAAAAAGGTTTTTGAGTACACCAGAGGTATTTTCCAAACATGAAGGAAAATTTTCTGAGCCAATTAAATGGAACGATGACGCTGAAAAGGATTTGTTGAAGCTTCTTAAAGAGACGAGAAACGATCTTCAAGAAATAGCAATAAGCTTTGTACCTGAAATTAAGGATGTGATATCAACACTTGAGTCACAAGAAGGCTCTATACTTTCTCGCATGTCAGGCAGTGGTGTATCATGTTTTGGAATATTCGATAGTGAGGAAAATGCAAAAGCTGCTGCAGTTAATATCGGAAAAAAGCAACCAGAATGGTGGGTATGTGACACTCAATTAATAGTTTGACTTATGGATATAACTCCCTTAATTTCCGAGAATAAAAATCTTATAAATGGTTACAGGGAAGGAAAATTTTTGGTGAATAATAGAGAATATTGCGGCTCAATTATAATTTTTCCTGAAAAGGTGATTAAATTGAAAGAAAGTGATATAAATAGCAAGGAACATTTTAAATCTTTTTTAACAGAGGAAATAGAAATTTTGATAATAGGTACTGGTAAAACACGCAATATACCAAGTTCTTCAGTGAAGTCCTATCTTATGGAACAAAAAGGTTTAAATTTTGAATTTATGACAACAGGTTCTGCATGCAGAACCCATAATGTTCTGATATCCGAAGATAGGTTTGTTGTCAGTTATCTAATAGCCATATAGCATGCTTGAAATATTTACTCAGGATTTTTTCATCAATAGTCTAATTGCAGTAGTTATGATTAGCCTAGTAACAGGCGCTTTAGGATCGTTTATGATATGGCAAAGGTTATCGTATTTGGGTGATAGTTTGTCCCATTCTTCATTGCTTGGTATTGCACTTGCTTTGATCTTTAAGATTAGCCCATCGCTTAGCATAATGCTCATTGCAATTGCGTTTGCAATACTGCTTTCTCTTAATTTTAACAGATTATATTCTGCCGATACGATATTGAACATCGTTACCAATGTAGTTTTATCATCGAGTTTAATACTTATGTCTTTTCTTCCATCTGGCAATAATAGTATTATTAGCTCACTGTTTGGTGATATATTAACGCTCGATCAAAGTGATATAGTATTGATTTTTTTAACCTCTGCAGTAGTTACTTTGATATTAATATTTAGATGGCGTTATTGGTTAATGATTTCAATTAATCAAGATTTAGCAGTAGTTGAGAAGATTAATGTTAATTTTGTTAGACTAGAATTTTTAATTACACTTGCTATATTTATAGCAATTGCTGCCCAATTAATAGGAATATTACTCATTGCTGCATTTTTGCTAATACCAGCAGCATCCGCAAGACTCATCTCAAAAACTCCAATGGAGATGATTATTGTTGCAACAGTTTTTTCTGTAATCTCTGGGATATCGGGTCTCATGTTATCTGCAAGTTTTGATTTGTTAACTGGACCTGCAATTATACTTGTTGCAGCGGTATATTTAATTATCGCTTATTTTATAAGGCTAGTATTAAGCAGGTTGGCTTAATTTTGATCTCGAATGTTAATAATTTTGTAATATACTCATTATAAAACATCACTATCTTAGCACAAAATAGTTTTTGCTATACTATTATTTATATGCTAATGATAAGTTGTTAATTTTATGGAGTGAGCAATATGAGCGAAGAAGGATTTTTTTCCAAATATATATCTCAACCTGTGAAAAAATTTTATAATTATATTACAGGAAA
>NODE_14_length_14763_cov_5.771009
AACCCCAGGGCTTCTTTTGCCTTTTTTTTCATTTGGTAAATTTCTTAATATTTATAGCTAAAGTAATTTAAAAGTCCGTGAAGGGTGTCATGCCAGTGCTTGACACTGGCATCCAGTTTTCCATATAATCTCATCAAAAATGTTTATTTTCTAGCTACTTTTATACTTATCAACCCAGTATGCTTACTTACAATTAAAATTTCTGGATCCCAGTGTCTGGGCACTGGGATGACAGCTAGCCTGACAACCGTCATCCCGCTACTTGTTAGCGGGATCTAGAGATACCGAGAATGAATCGCGGTATGACGTAGGACTGCTGTCATTCCAGTCTGGAATCTAGTTCTTATTGTACATTTACTTGGTAGAGTTAAATTTCCTGGATCCAAGTAGTCGGCTACTCGGATGACAGGAGAAGGTACTGCCGTCATAAAGGAACCAGTGTCAGCTACTTGGATGATACCTTTTTTCTACTTAGTTTGGGTTATGCAAGAAGTCTATTATAATCAGGCTTTAAGTGTGCGGAAGTAATTTTTTTCGTTAAAGTAAAAAATTTTTTCTATAGCTGATCAAAGTGGGATCAAGAGAAACTTACCACTTTCTTTACAAAGGGTTTGATGTTACCATTTGACTGCCTATTCTGAATTTATTGAATGAACGTTAACATAAAGAATCTAGTTCATGCTTTCTCTAAATTGCCAAGTTTAGGGCCATCATCATCACGCAGGTTAGTTATACATTTACTCCAAAACAAAGAAAAAGTTATGCTACCACTTGCATCTTTGATTAAAGAGCTAGCAGATCTTATAATAGAGTGTGAAGTTTGCGGAAATCTAGATACTAAGTCACCTTGTTCTATTTGTACTAACCCAAAACGTGACACTAAGTTACTGTGTGTAGTAGAAGAATTAGGTGATCTATGGGCGTTTGAAAAAGGAAATATATATTCAGGTTTATACCATGTTTTGGGTGGCAGATTGTCTGCAATAAATGGCATAGGTCCAAAAGAACTCAACCTTGACACTATTCTGAAAAGAGTGACAGAGTCTAAAATTGAAGAGATAATTATCGCAATTAATCCGACATTAGAGGGCCAAGTTACTGCACAATATATAATTGAATTGCTAAAAAATTTGGATGTGAAAATATCACGCCTTGCTTGCGGCATACCAATGGGCGGAGAAATTGACTATCTTGATGAAGGAACGCTGAGGATAGCACTTACTTCAAGACAAGAATATGAGTTAAATATAAAATAAGACATGTGCTTAAAAAAACTTATATCGCTAATAACATTCAAAAAGAAAAAAATAGTGCCACCACTTAAAGTGGTGGCTTGGGAAAATGACCACCTAAACTATAAGCAATTTTCAGGTAAATTCAACACTATAATTAAAACAATTGATCAGTCTTTTACAATAATATCTTTGGAAGGATATGATGGATGGGGCAAGACGTTTTTTTTGAAAGAATGGGTAAAAGAGTTAAAACAGCAAAATGAAATTGCAGCTTATTATAGTGCATGGGATATCAATGCATTGGACCAACCACTGCCTTCTTTTTTAAATTTCCTATTTGAAGATTTATTTGTATCGTATAAAGTAAAAAGAAGTGTTATACAACAGTTCAAGAACATAAACCAAGAGCTATTTTCTCTAAACACACTAGGAAAGCTGATCAGTAAATCTCCACTTGCTATGCTTTCAGTATTTCTTGATGCTGCAAAAGAGGCTGATAAAAAAGACATAGGTTTTGTCTTGAGTGAATTAAGTCTTCTCCAAAGAAGAAAAGAGAGTACTAGAGATTTTAAAACACAGTTAGCGGATGTGGTTAATAAAATCAGAAAAGACAAAAACATTTATATAATGGTGGATAATCTTGATGTGTGCCGTCCTAAATTCGTTGTCGATTTTTTGGAATCTATAAAGTATATGCTTGATGTGGAGGGGCTGGTTTTCATTATTTCTGTAAGTAAAGATAAGAGTAATGTACAAAGAGCAATCAGCACAATACTTGGACCAAATTTTGACCTAAAATCTTTTACTGCTCTCTCTTTACATTTGCCAAAACAACCGATAGAAAAATTTACAAAAGAACTATTTGAAAATATTAAATTACCGAAAAAGTCAAAAAATTTGATTGTAGATAGTTTTATATTTTATGCAGAAAGCCTGTCACTATCGTTAAAAACAATAGAATACTGCGTAAAAAAAATAAAGCTGTGTCTTCTGAATCACACAAGAGAAGAATTACCTGATCCGAATTTGTTTTCATTTTTGGTAATACTGCAATCGATAAATATTGATATATATGAGGAATTAGGTTTTTCATATCAAAGAGCATTGGAAAAAATTGAAAATGAATATAAATCTTTAGTTCTAAATGGTCAAGAAGAATGGGAAAAACTTAAAACCTCTCTAGAAACTGCTTTTGCAGAGAGGGAGTCAAAAATTAACAAAGCTATAAAGGATATACTATTTTGAAAAGATACCCTACCTTTACATATACAAAGATAGGGTAACATTTGATTAACGCCCTTTTACTATGTCATTACCTTGTTCAAACTTTCTGATTAATTCGCTTACATTGACATTAGATAATTTTTTACCTGCAGATTTGTCATTATGTGAAGCATCAGGTTTACGAAGGTCTTCCTTACTGTTACTCCTAGTAATATTACATCTAACAATGTTTGAATTATTAGACTTATCGCTTACATCTGAAATATTGCTTTTTTCACTACATGAAGACGAATTACTCGACATATTGCCTAAGCTAAAGAGCTTTTTACCTTGATAGATTGGATTCCAATCAAGTGGATTATAAGTTTTTTTGCTAGTCTCAACCTTTTGGTTATTTTGCTGTTTAGGAGAAAAACCAAGTTTTTCTCTTTCTTTCTTGCTTAGCGTTTTGAGAAATTTTACGGTTTCTAATTCATCAGTTGCTTGTACTTTATGTAAATCAAAGCTTTTTTGATGGTTATCCTGCTTAACATTTTCCATCATTTTATCTTTTATTGTTCTATCCTCATCATCAGAAGTGCTGCTACTAATATCACTGATACCACTATCCCCTGAATTGCGGCGTTGTTTGTTAGGAGTGCTATGAATGTTGTCTTCCATGAGTTTTTGCATTGTTGGGCCAAATGTTCTTCCAAGATTGCTACTCACTGTTTTATTACTATCATTTGCTTGAGAATGAGGTACATTTCGCTCAAAAATTGCTTTTATTCCAGCAAATTTAGCTTGGGAAGATTTCGGAGGAACAGGTGGGGCAACCATGCCTTTTGAGTTAATCTTTCCTTCATTTTGAGGAAAAATTTTTGGATTATTTTTTTCTACTGTAGTATTCATTTTTTTACCTCTAAACCTATTAACTAATAAAAGTATAAACTTAGAGGTATTAATTTTGTAATAACAATGCTAATAGATTACCGCAGTTTCAATAAGCATCACCAGAGGATTCTCTATATAATGCTTAAAGGCATTTAAAAACTTTGCTCCGAGTGCCCCATCAACTGCTCTATGGTCAACAGAGAGCGTTACTGTCATTATTTCTGCTATTTCTATTTTCTCATTCATAACAATTGGTTGTTTTTTAGATGCACCAACTGCCATAATGCAAGATTGCGGCGGATTGATTATAGCACTGAAGGCTTTTATACCAAACATCCCTAAGTTGGAGATAGTAAACCCTCCTCCTTGAAACTCTTCAGGTTTCAATTTTCCAGATCTTGCTCTGCTTACTAAATCTTTCACTTCTTTTGATATAGATAAAATACCCTTTTTATCAGCATTTTTTACTATAGGAGTAATTAGCCCATCTTCAAGTGCCACAGCGATTGAAATATCTATATTTGAATATCTCAGTATTTTATTATCTATCCACGAAGAATTTATATCAGGAAATTTTTTCATGCTGAAAGCTGCAGCTTTTATGATTAGATCATTAATTGTTACTTTATTGTTTTCATCTGCTGAGTTAATCTCGTTTTTTAACGATATTAACTTATCAACCTGGCAATCTACAGTTAAATAAAAATGTGGAACATTCTGTTTTGATTCAGTCAGGCGCTGTGCTATCACTTGGCGCATGTTGCTTACTTCAACTATGGTATCTTTCTCAGGACTTTCAGTATGTATACCACTGCCTAAAAACTCCAACACATCAGCCTTAATTATGCGACCATATGGTCCTGTACCTTTTAATTGCTGCACATTAACCCCTTCATTTTGAGCTATTTTCTTAGCTAATGGGCTTATTTTTGTTCTACCTTCTGCATAACCCTCTGTCATCTGAGTAGCTGACACTGGGATCCATTCTTCTTTTCTAGATCCCAGCGTCAAGCACTGGGATGACATTGAGGGGTTGGATTCCAGCGTCACGCGCTGGAATGACACCGAAGAATGACTTATTGGCTTTCCGTTTAAATCTTGGTGTTCTGATTTTTGATTATCAACAGCACTTTTTGTCACTTCCTTTTTAACTGCACTATTGATGGAAGTTGAAGTATAGTTGTTAAGTGCACTTTCATCTTCTCCTTCTTCCAGCATTAAAGCTATTGGTTGATTTACAGACACGCCACTTGTTCCTTCTGTTACTAAAATTTTTGCTATGACTCCTTCATCTATAGATTCAAACTCCATTATGGCTTTATCAGTCTCTATCTCAGCAATTACGTCGCCTACTTCAACTTTGTCTTGTTCTTTTTTATGCCACTTTACAATTTTTCCTCCAGTTTTGCTCATTGTCGGTGAAAGAGCAGGCATTAATATTTCTATAGGCATTGATTTTGCATTTAAAGATCTATTCAATTTTTAATTTACTCTTTATCTTATGTCAACCTAATCGTGAATTATGATGAATAAGTCTGTTACACTATCCCTCACGTTATCCCAGTGCGTGACACTGGGATCTTGGTTCAGTACTATTATCCTATTGTTTTTATTATTTAGCCATAGCTTGTTTGCTAACAACTTTGTTTCAACCAAATCAAATAAGATCAACATGAGAACGGGGCCAGGGTTTCACTATCCTGTAAAATGGATATACACTTGCAAAAATCTGCCCCTGAAAGTGATAGAAGAGTTTGAGAGTTGGAAAAAGGTCTGCGATATAGATGAAGACTGCGGATGGATAAAAGGCAATCTTCTTAGTGATAAGCGCTACGCGATTGTAAAAGAAGATACTTATGGATATCAAAAACAGAGTGTAGACAGCAAGATTACTATGAAAATAGACAAGTTTGTTGTGATGAAGATAGAAAAATGCAACGAAGAATGGTGCTTTCTTTCCACCCCAAAACGCAAAGCATGGGTACAAAAAAAACATATATATGGGGTTGATTAGGTTGACAAAAGATCTGAATTAACACTAGTTTCTGGGCCTTCTGTAGCATGCTCTTCAGATGAAGCAGAGGGTTCTTGAGGCTCTGGAGACTGTACAGGGCTATCACAGAAACTCCTTAACATCTCCTCAGCGGATGAATCTAAAATTTGTACAATAGACTTTTCACTCTGCTCTTTTAGCGATTGATCCATTCTAGAAATCAACTCAGAAAATTCGCTACCTGATTTTTCAGCTTCATTTTTTATTTTACTTTCTATGCTTGCAATATTGCCTTGTTCAATTTCTTCTTTTGTTATGTTGAACGAATTTGCAGCATCTTGATATCCAATCTTGCAATTTCCACAACCAATTATGCAAAAAGCAATAGAATTAGATATTTCGCTTGCAGCCCACTTATGTATAGCGTAAGCCAAATAATTGTCATGGTATTTAATGCTAAATTGTTGTTCTATTAGCTCAGAAATTTTATTCTTTAGAGACATAAAGTACCCTCCTTACATTCGTTATACCTTTTTGTTAAGATACAGCAATTACACCATTTACTACATGCTTTACTTTAATTAATTATTAAAACGAGAGCATAATTTTCAGAGTTATATCTTTTTACCTTAACAATTCTTTTTTGAGTTCCTCTTCAATCATCTTAGTTAAACTCGTGTCAAACTCACTCCTCGAAAAATCCCTAACCTCCCCGGGATCATATCGATTTCCTATCATTTTTTCAATAGCATCATTTATTATGTTTATGTCAAATCCCTTTATAATAGGCGTTACCTTCACCTGCCCTGCAGAGCCTTTACCATAAATTCTTTTGCTTTTATCAATGCAACCACCTGCACCAGGTTTACTGCTTCCAAAACCCTTGCTACACTTTACTGTTTCATGCTTGATTTCACCATTTTCTATATATATTATTTTATTATCTTCAGTAACCCGCAATCCTGTTGTTGTGGTTTTTTCTTTTAATTTTACACTATCATCAATTATTGGTTCGGTATAATCCTTATACTCATATATTTTATAGATGCCTCCGCCTCCCATAGTGATTAAATCCTTGCACTCTTGTTTACCTAAACGACACTTTCTTATAAAAATAGGACCCCCATCCTTATCTGTATATTCCTTTTCCCTGTTACCTCCTCCCTGTTCAACTTTAATGTTAATTATAGGATAATCAAGATCAATTTCCAATTCAGCTTTAATATAATCTCCTGGCATTCCTACTCTACTTTCAGTGGAATTAGGTGTGTAAGTGTAAGGTGTATCTTTTATGTGACCTGCTTCACCACATCCCCACACTTCTATTTCAACACGGCTAGATGTTATTTGTGAGCCATCCACATCATAATCTCCACTTCCAAAAACATGGGACTTTTCGCTCTTTTTTTCCGGTTCTTGTTTCTCTTTTTCCAGTTGTTTCTCGATTATCTCTTTTAACTTCTCTTTGAGACCTTCTAAATCGAACCTACACAATTTATCAGCGTAAAAAACCTCTGTTCTGTTTGCTTTAATCAGTTGATCTTTTAATTGTGTACACTTTCGTACTTCATTTTTTTCATCTCTTAATACTTTACCATCCTTATCTTTACAATCCACTTCCTCATACCTTAAGTAGAATGGCTTATCATCTTCATTTTTATTCAAATATTGTTTTGAACGGCTACACTTTCCATCAAAGCAGATGCAACCATCATCACCTTGCTCACATCCTTCTTTATGCTCTACATCCGTCAATTTGTATACTACTTTCAGTCCTTCACCAGATTTTAATTTTTCGTCTATTTTGCTATCTTTCTTCACACAATAACTGCATTCTTCCTTCTTCTGCTCATTTTCATCAGGGAAGAAAACATACTCTTGCTTATTAAATATTATTTTATCCAACCTCTCTTGAGTTTCTTTCAAAGGGTAAACTATTTCCTTGCTTGGAAGATAATAGAACTGATTTGATTCCTTGGAGTAAACAGCATTGTATTTAGTATATCTTGTTCCCATTAATTTTAGTGGTATTATTTTATTTTCTCTTTCAAGAACAAACTCCTCTGGTTCTGGCTGCCATCCAGAAAGACAAAGCATTTTACTGTTAGAATTTCCTTTATACTTTACTTCTATTTCTGGTTGTCCTAAGTTGTTCAATTTGCACTTATTCCCCTGAAACTCTTTACATTCCGTTTCAATATCAGGAACATAGCCATATTCTTTCAGAACTTTAAATTGTTGCGGATTACTTTCTAATATACCTTCTATAATATTATCAATGTAACTTTTTGTGTTACTACTGTCAGTCGTTTTTGCTACTATTGCTGGTTTTACTACTTTTAAAGATAGAGGGCCGATGTTCTTAGTAGAATTAGTGATAACATTGAAAGTACAGACACCATTGCTGTAGACTCCATGTGCTCTGTAAGTACAAGTGCTCTCGCTCATCTTCATTTTTATTTCTAGCGTGTTTTCATTTGCTACCTTCACTATCTCAGGCTCTGGAGCAGGTGGTGCCGGGAAACAGCGGACGAACTGTGGATTTTTTTTGTCTATACTTTGAGTTCCATGGTATTCAGCGCAGAGCTGGCCCTTTTTTCTATAGGTTTTGAAGTAATAGTGAGTATCCTTATCTGTAACAGTATATGAGTGATTTGGAATGTTCTCATTATTTGAAACAACGTGTGGAAAACCTAACTCTTTTCTTTCCTCCAGTCCGCTAATTATCACCCCAACTCTTGGATCGAAGTAATCATTATCTTCATTTGTTATAGGAACAATTCTAACTTGTGGAGGTGACATCGCAAGTTGTTCACAGAATGGAGGGGGGCTAGGTGCAAGTGGCACAGGAGCACATTTTACTGCCGTTTGGTAGCAGGTATCACAGACTTTTTCCATCTCCCCAGAACGGAAAATATTCTCACCCGAAAATACTCTAGAACCCCATGAAGAAATTCCTGACATACAAGCCCCTTTTTGACTGCAAGCACATATTTTAGGAGAGTTAGCGAATCTTCTTTTTTCCTCATCAGTAACACCGTCTGCCCATTCCCATTTAAGACCCCGAGCAATTTCTCCTCCAGCTTTTGTTTTATCTCCTTCCCAGTCGATAAAAGCTGCAGCAGAAACTCCAGCTCCTATACCTTGCGTTCCATATATCTGGCGGCAGGATTCCCCACTTTGTAAGCCATAACAATAACTTTGTCCATCATAAGCACATACTCTAATTTTGGGATTAAAGTAACCATCAACTCCTTGATCTTTTATTGCTTGCACCTTAATTTCCTTTACCCAATCTCCACCAACTATTGCTTCCCACCAAGTATTACTTTCTACAAATGTTGGACAATCAGCATATCCTTGATACGAAAGACCAAGTATCAAAAAAAATATCAATAAGAAATTAAGCTTTACACTTCTCATAAAATACCGGTAACCACTCATTAACTTCTTCTCCTTTTTCTTTTATTGCCTCATACATATACTTTATAGTCTCTTTGTTAGCTGAAAGTACATGTATTTCTTGCATATCCTTCAAATCCAGATTTAAGGTTACTAATCCTTTGTACTGTTTTATCAAAAATAAACCTTCCTGTGTTGGCGTCTGCAGAATTATATTCAGCTCCTCTTTCGATAGAGAAAATGCCTTCATGTATAATCTATTTGCATTGACGTTCGGCATCAAGATTCTTGTATCAACATGTTTATCTAAATATTGAGTAAATTTGCTAGCAAATGCGAGATTTAAATTCTCAGTACTTAGGATTACTACAACATTTAGTTCCGTCATTCTTTGCATCCAGTTATCAAACTCTTTCTCTGTAGGAAAAATATTACTTATCTCCCATGCTTCATCCAAAACAAGTATTGCAGGCGAGCCATCACATTTTGCCTCAAAAGAATATAAAAAATAGTAAAGTATCACGGACATACATTCCTTTTGTTTTGTAAGGTTTGCGGTGTTGAGAGATATAATTTTTGTTTCCCAGTCAATATCTGATTCATTACCATCTTGAAATAAGTAAGCAAAGTCACCATCGTCACACCATCTACTTATCTTACCCTCGAGAAGCAAGAGCACCTCAGAAATTTGTGAAATAGAACGCGATTCCCTTGGTATAGCAAATATAGAATCCACGATTTTTCTTATCTTTTCTTCTACGTCCACCAAGCTCGTATCGGCTACCATTCTTCTGATCAGTTCAACCAACATATTGCGATTGGAAGCACTATCTTCAATGTTTAGTGGATTAAATTTTAGGCTTTTGTCCTTATATTTTGGATCGATTATGTAATATTTACCACTCACTGCTTTAGTAAAAATTATTGATTTTCCAGTGTTATCCAATATGACAATTCTTGGGTTAAACTTTCTTGATTCTGATAATAGAAAATTAATGAGTGAAGTTCTGCCTGAATTTGGAGCTCCGAGTATCGTAGTATGGCCATTATTTCTTTTTCCATGAAAATTAAAGAAGTAAGGATTTCCTTTTTTTGAGAAAAAAATCATTACCGCTTCTTTCCACCTTCTTCCTTTTAATGTACCTGACGTAAAATCGTGCAGCATAGCAAAGCTGCAAGCGTATTTTGTTAAGATATTTTTCGGTTGCGTAATAAAAGCAAAATTGCCTGGAAGTTGTGCCCAAAAATGACTTTCCATATGTAAATCAGTTCTAAACATCATGAAGCCAACTAATGACATTATAGAAGATAAATCACTAATACTTTCAGCTAACTTATTCCTATCATCTGCAAATATTGTAAAAATAATTTTCTGTTGGCAGAAGTCTATACTAGAGGTCTTTTCAAGCTCTATTATTTCTTCAATTCCTGAGCTTTTAAGTAAGGTATTATCCTCACTAATTTGCAGCATGTTGATTTGTTTTTTAAATTCTTTTATTGCTTTGTTATTACTAGTAAATATCATTATTTCTGTAATGATAAATTCAGATTCAAGCTGCAAGCATCTATCTATATTACCTAAAGAGATTTCCCGGTATTCTTTTATGCTGAAAATAGAGCGAAATTTCTGTTGATTTTCAAATATTGTTTGAAACGTATTGAAACCAAAAGCTATTTTAAAATTTCTAATATATTGCGACAGGTCCCTTTCATGTATTGGATAATCTTTGTGCGTTAATGTAACAATATAGTGGAGAAATTCTATCATTTCAGAATATATTTTACCTTCACTAAACCTTAGACTCAGTTTTTTAGCTCCAAAAGGTCCTAAATCATTTTGAATTACGTCAGTTATCTTTTGCAACTCCTGATGGCTTTCTTGTAAAGACAACTTATGCTTATTCTTTATTCTATTGAAAAAAAACGAATTATTAGTATGCTTGCCAAAATCGCTAAACAATATTACAATGTATAGTTCATTTATATACTGTAATTTACTATCAGTTAGTTTATTAAACCACGTTGAATGTAGGTTGTCAGAGAAGTCTTCAGTTTTATTCCATTTCAAGCTCAGTTTATTGCGCTTTCTAACGGTATGAATCCAAACGGTAAAATACAGGCTATTAATATTTTTTGATATGCTTTTTCTAATTTCAGTTCTGAGGTCGCTGTAGTTATCAACAGAAGAATAATCTTCTAACTTGATTATTTTTAACAATTCTCCCTGTTTTGTGAGTATGGTTTCTTCATCGTAATGACAAGCATAAGGAACAAAATCTAAATCAATGCTTTCTAGTAATGCTAAGTTGTTCTTTTTTTTAAGCTTAGAGTTAACTGTTGGTACTTTTAACTGCATATGCGTATTCAATAAAGATAATTAAAAAAGATAAAAATACTATCTTAATTTTTATCTTTTTTTTCGCTATCGGATTGTAATTTTATATCTTTTGTAAAGTTAAATTTTTCTTTTAAGTAGTCTGTTGCCTTTTCTGTACTACCGAACATCAGGACCAGTACACCAAACATTATCATAAAAAAGATTAGACCTCTGAACACTACTGCAAGTATCACTGCAGCTATACACAACCCTATGATTGTTGAAGGACTCATATTTTCTACAGTATCTTTAACTGAAAATGAAGAAATAAAATTTTTTACCGTTTCTTGTATACCCTTTAATTCATCACTCGCCGAACTTGCTTCGCTAGAATATGATGCAAAAATGAAACTTAATAAGGCTATAAAAACCAAAACTTTATTCAATTGAATGCGCATCAACTAAACACCTTTTAAACATTCCTCAAATATAACAACTTTTATATCAATAGGCAAGAACTGAATTCACTTATCCACTACAAGTAACACATATTTAATTTTTACCGCTGCGAACATGCTGTAAGCTCTTATCATCAACAGGACGACTCAAATTGGTGGATGTTAATTCACTTGAAGGGGTTAAATACCATGTAGTTATTGCCTCTATAGCAAATACTGCTCCTATGACACACAATATTCCTAATTTTGCTATTGCTGCTGCAACAAGACATCCCACTGCTAGAAGAGCACAACCTGCTGCAAGTGCAACGTGAAGATTTCTATCATTGGATTGTTTTTTAGATAGGATATCTTTAGAAGATTCTTGTTTGCTTGAAACAGCTTTCTCCTCTTTTTCTTCGGGTTGCATTGGATCTTTCTTCTCATGATGTTTAGAAGGAGATCTTCGTCCACTTGGCCCTTTGGACCTTGTTTTAGTTAGGTGTGCTAATTTTGTCTCTCCTTCATCCTCTGGTTGTAAGCCATTATCTCCTTCAACAGAGCTCAATGTTGAGTTTAAACTTTCCTCAGATGAAGTGCTTGTTACTAAAGTTAAACTGCTCCTTCTGCTACTTACTGGTGATTTCAAACTTTCTTTACTCGTTCTAGGTGAGTCTATTCCACTATCTGAGTCATTGCCACTACTGAGTTTAGAAGTTTGCTTCTCCTCTATTTCTTTCACAACCTTGCTACATTTTTCAAACACTTCCTCTGTAACATCTGAATTACTAAGTATTTTATTATCACCACTTTTTTTCTCAGCTACATTCAAGGGTGTTTCTTGTGTGTTGTTTTGCTCTTCAATATGTTTTAGCTGCATTTGATCTTCAATATTTTCTTCAACAGCATTTGGTATTGAGCTTACACTGCTGCTCCTGTTAGTAATATCCAAAATTGTTTGTACTATTGCTGCCTTTTTTTTTGAGTCTAGTTTTTTTGACTCTGTTATTTCTGCTTTCAACGCTGGAAGAAAGTGTTGGATATAATTATTATAATGTTCTCTTTTTTTCCCCACTGATTTTTCTAACTCAGCTAATGCTTCAGGACTAGTTCCTTGCTTGGATGACTCTAAGTGTTTTGCAATAGCCTGCTCATTTTGTCGTTCTCTCAGTATTTTTTCCAATTCAGCCAATGTTTTAGGACTAGCTCCCTGCTTGAACAACCTTTTGCATTCTTTGGAAGTCTCATCTTGATTTTCTTGATAATTTTCTGCTGTTACCTTTTTGTATATAGTGTTGCTCAATTGTTGGTTAATATCTCCTTCCTTACTCTTAGGTTTTTTAAAGGGACTGTGCATAACATTCCTCCATACATAATAAAATGTATAGATACCTTTTTAGCGTTAATTTTACATTAAAACTGGGCAATTATGCCATATTATAAATAATTGCGGCAACTTGCTTATTGGAAGGTCGCTTAACTATTTGCTTTCTGGGCTTTCTACTTCTACAGATTTGCTATTAATATGATTCTTTGCTTGTTGAACTAACATATCCACTACTTCTTTTACAGGCTTTTCCCTATCAACCATGCCAACACTTTGGCCGGCCATTAAAGATCCTGTTTCAACATCTCCTTCAATCACTGCCCTTCTTAAAGCTCCAGCCCAGAACTTTTCTATTTCAAGCTGCCCATCTTCTTTTGAGATCTGTCCCTTTTGGTATTCATCAATAACTTCTTTTTGACGCTTCATGAAGTCATCGCTTGCTTTGTTGGCTATAGCTCTTACAGGAATTACAGGAAAATCAGCACTTATCTGTACAGAAGGTATTGCATTACGTGCGGCCGATTTAATAAACACTTCCTTAAAATTTTTGTGGGCAATTGACTCATTAGTGCAGACAAATAATGTACCTATTTGACAGCCACTTGCTCCCATTTCCAGGTAATTAATTATCATTTCACCTCTTCCTATTCCACCTGCAACAAACACTGGTATTTGTTCATTTTTAAAATGAGGCAATATCTCTTGTGCAAGAACAGAAGTACTAACTGGACCTATATGCCCACCTGCTTCCATTCCTTCTATTATTAATGCATCTACTCCCATTTTTACTAACCTTTTCGCAAGGCTTAATGCTGGTGCAAAGCACATAACTTTAATGCCTGCACCCTTGATTTTTTCTATATTAGGCTTTGTTGGCAGTCCACCGGCAAGCACTATATGGCTCACTTTCGTTTCAATACACACATCTATCAACTCACTCAACTTTGGGTGCATAGTAATTAGATTTACACCAAATGGCTTGTTAGTTAACTTCTGTGTCTCTATGATTTCTTTTTCCAGTAAGTCTGGGAACATTGCACCACATGCAATCACACCAAAACCACCAGCGTTTGAGATTGCTGAGACCAAGTTTCTCTCTGAAACCCAGCTCATAGCACCACCCATTATAGCAAACTCACTGCCAAGAAAATCTGTTCCTTTTTTCCAGAGGCTACTTAACATATAACCTATATCATACGTTTAAAAATGTTTTGTTTATCTATAAATGTGTGTTTTAAGGCGCCAAGTATATGTAAGATTATAAAGAGTACCATAAAATATGCAAGCATCGAATGTAGCTCGTTAGCCGTGTTAGCTAGATCTTTGTTTTGATTAATCAACAAAGGGATATGAAAAAAATATTTGATCTGTTTGCCAGAAGCAGAAGACATGACATAGCCAGATAGTGGCATTAGCACCATCAAAGAATATAAACCAAAGTGTACTGCTTTACTTATATTGATTACAAACCGAGAAAAATTTGCTGGAAGTGGTGGAACATAAGTAAAGACGCGAAAAAATATGCGTACTATGATTAATCCAAGAATAGTGATACCGCAAGCCTTATGAATAGCGTATATGTTGAACTTAATTTCATTGCTAAGTGGCAGGCTTTTCATATAAAGTCCAGAACAAAGCATACCGATAATAAAAATAGCCATCAACCAATGGATAACTCTTAAACCTAGGCTATATTTATCGTCTTCCATTTTGATTACCCTAAAGTAGCATTTATATAATAGAAAAACTATTTTTCAATCAAAATCATTAAAGCAATTTAGATTTACCGACAATGTAGCTATACAAATTCGACCCAGCCGGAAGTCAAGGGCACCTAAATCAAGAAACGGATTAAACGAAAAACTTACTTGACAAACTCCGTCAGCCTCCTTATCATGAAACTGAAGCTATTTATTTATCTTCGCAATCTGTGCAGGTTAATGACAAAAAACTTA
>NODE_15_length_14294_cov_7.349112
CATTAACCTGCACAGATTGCGAAGATAAATAAATAGCTTCAGTTTCATGATAAGGGGGCTGGCGGAGGGTGTCAAGCAAGTTTTTCGTTTCTGTGAACCACCTGCTAACCGACAGCTAACATTAACTACCGATATCGTATCTGAAGAAGCACCCTGGCCATTCTAAAAAATTTAATGCTGAGTACACCTTACTTTTAGCTTCCTCTATAGTGCTCCCTTCTGCTACTATATTTAGCACTCTTCCGCCATCGGAAACTAAGTTACCACTTTCATCGAATTTAGTACCAGCATGAAACACCAACACACCAGGAATGCTTTCAATCTTATCTAATCCTTTAATTACTTCTCCCTTTTGATAATCACCCGGATAGCCTTTACTTGCAACAACTACACAAACTGTAGATTTGTTGTTAAGTTCCACCATTTTGACATTTAACTTTCCTTCTGCAACTGACAACATCAATTTTAACAAATCGCAATTTGAATCAAATCTAGGTAATATAGATTGCGTTTCTGGATCACCGAATCTAACGTTATACTCGAGAAGTTTTGGGCTATCTTTGCAAATCATTAAACCAGCAAAGAGTACTCCTTTATAAGACGTACCCATGTTAACCAATGCTTGAGCTGTAGGGTATATTATTTTTTGGATAATTTTTTGCTCCATGTCCTTACTTATAATTGAAGGTGATGAGTACGACCCCATACCTCCAGTATTTTGGCTTTCATTACTTTCATCAACTCTCTTATAATCTTTTGCACACCCAAGAGTTACTACTTTCAACCCATCAATAAGAGCAAAAAAACTTACTTCTTCTCCAACTAAAAACTCTTCTATGATTATTTCTTCACCTGATTCACCAAATTTTTTCTCCACTAGCATTGAATTTATTGCTGAAAAAGCTTCGCTTTCTGTATTACATATAACCACCCCTTTTCCTGCTGCAATTCCATTTGCTTTCACTACAAGTGGAAACTTTATTTTATTGCTACGTACAAAATCTTTAGCTAACCCTTCATCAACAAAACACTCGTACTTGGCAGTTGGTATACCATATCGTTTACATAGTCCCTTGGTGAAAGACTTCGATCCCTCAAGTTTTGCAGTTGCTTGACTTGGAGCAAAAACATTTATTCCCTCTGCAACTAAATCATCAGCAAGCCCATCAATTATTGGTTGTTCTGGACCAATAACAACCAACTCTATATTTTCTCTCTTGCAAAATTGTGTAACATCCACTGAATTTTGAATATTTACATCCACAAGAGCCCCAAGATCTTTCATAGCTTGGCGACCAGGAGTTACATATAACTCAGTCAAGATAGGAGATTTTTTTAGAGCCCAAAGTAGAGCGTGCTCACGCCCACCAGAACCTATAACCAGAACCTTCATCTTTATTTCCTCGCTTTTCTATATGTCAAAATTATTATTTGCTTATAACAGTATCATTACTCATGTATTTTTGCAACACGTTTGGTATTGCAATCGACCCGTCAGAATTTTGATAATTCTCCATTATGGCAATAATCGTTCTTCCTATAGCTAAAGCTGAGCCGTTTAAAGTGTGAATATATCTTTTCATCTTTTTATCAGTTTCTGAAGAGTATTTAGCGTTCATCCTTCTTGCTTGAAATGCACCACAATTTGAGCAGCTTGATATTTCTCTATATTTATCTTGCTCAGGTAACCATACCTCTATGTCATAAGTCCTTTGTGCAGCAAAACCCATATCGCCACTACAGAGTAGCATTACTCTATACGGTAATTCTAGTTTTTTTAATATCTCTTCAACAATACTCGTCATGCGCTCAAGTTCATCATTTGATTGGTCTTCAGTTGTGATACTCACCAATTCCACTTTACCAAATTGGTGTTGCCTTATCATGCCTCTCGTGTCTCGCCCTGCGCTACCTGCTTCTTTACGAAAGCACTCCGAATATGCAGTAAAGCGAATAGGCAGTTCTTTTTCTTCCATTATTTTGTCAGCAACTAAATTTGTTAAAAACACTTCACTTGTGGGAATCAACCTCAATTCGTCGGTAGTTAAATACGAATCGTCAGAAAATTTCGGTAGCTGACCAACATTATACATAGCCTCGTTTTTCACCAAAGTCGGGTGGTACACCTCAGTATAGCCAAATTCATTAACATGCATTTCAAGCATAAAATTTATTAGCGCTCGTCCAAGCTTAGCTAACTGTCCTTTTAATATCGTAAATCTTGATCCGGAAATTCTCGCCGCTTGTTCGAAGTCTATTAAACCTAATTTTTCTCCGAGTTCATAATGAGATTCTGGTACAAAATCAAACTGTCTTTTTCCTCCATATCTTCTCACCTCTAAATTAGAGTTCTCATCTGCGCCTATTGGCACATCTTGCGCAGGAATATTCGGCAAGTTAGATAAAACATTCACTAACTTATCCTTTTCTGCTTGTTCTTTTAAGCTGATTGCCTCTATCTCATTTGTGATGCTTTTTGACAACTCTATTTGCTCTTCACAGGGGCTCTTGCTCATTTTAAGCTTTTTTATTTCCTCTGTGATTTCATTGCGCTGCCTATTCAAATCCTGCAGTTTAGTGGTTAATGATCTTTTCTCGTGATCGATTTCTAATATCTCTTCCGCAGTAGATTCTCTAATTCCCCTGCTTTTCATTGCCTTTTCAAATCCTTCAGGGTTTTTGCGTATATATTCTATATCGTGCATATATTGTGCTATTACTAACATTGTTACTGTACTCCAAAAGCTCTTAATATTCAATATATTCTCATACTACTAAAATTATTATGGTTGATTTTTTTGTTAGAATTTGTTAAAATTTAATTAACTTAGCGTTCATAGGGTGTAGTATGTTGGGTATTACAAAAAATAATCAGAAAGAGAGCACTGACTTTGCTGGTGAGGAATTCGTTATCTACGCTACTTGTGTATGCCTAGCAGCCACATTCGCTGCTGGCTGTTTAGGGGCGGTAATAGGATCCCCTCTATTGACCTTTCCACTTGCTATGCTAATTTCTCATCCTGTGATTTGGATTATAATGGGAGTAGTTCTTACAACAGCATACAAATTAGCGAAGAACTATATTAATGGAAAAAGAGCAAGTCAAGGTGAGCAAAAAACTCAAGATGGAGATAGTGGTATTGTACCAGGAAGTGAACCCAATTCAAGGAACAGTAGTCGTAGAAGCTCTTTGGATAGTGGTTTGGGTGGTAAAGAGTTTCACGAAGATTTGGACACTCTTGTGCATCAGACAAACAGAAAAAACTATAGTTACTGGTTAGATGATAATGACATTACACATATTGCAAGAGTTGTATATGGGTACTCACAAAGTGAATATAGTAATAATAATGTCTATTTTCTTGCCCCTAGCTATTCTAATGGTTGGGACGAACTCACAAAAGAATTTCTTCAGAATTATAGAGGTGAATTCAAACAAAATTCTAAATTGATATTTACTTCGGTTCTTCATATTAACAATAATCATTGGGTAACTTTGGTTATTAAACCTGATGCAGGTGATAAAAAATTTAGAGCTTATTACTGTGACTCATTTGGTAATCAATTGCCAGATAATGTGCTAAATATTGTTAAAAGAGAACTGCAAAAAGAGGAATGGGTATTAGACATAAGAATTTCCCCAACTAAGCAGCAAAGTGACGGGTATAACTGTGGAATATTTGCGTTAGAAAATGCTCATAAAATTACACAAATGCTTAACGAAGACAAATCATTTGACGAAATTGACAAAAAGTTATCAGAATATAAATTTGATTTGAATGAGAAAAGAGAAGAATTTACAAGAGCGCTTATGGAAGATGAGAAATGTAAGGAAGATCTAAGAAATCGTAAGCGTCCGCCAAGGACGAAAACATCTCAGTCTTCTATTTCAAGGGAGAATGCAAGTTTGTGTTGCATTATGTAATCAATGAAAAATTACCATTGACCTTATGCCCCTCCAAATAGGAAATTTGACAATTGATTCTCCAGTTATTTTAGCTCCAATGTCTGGAGTGACTGATTATCCGTTTAGAAGTATTGTGAAGAAACTTGGTGCAAGTTTGTTAGTTTCAGAGATGATTGCAAGCAGAGCTATGATTATGCAAACTCGCCAGAGTTTGCAAAAAGCAAAAGTCGATGCATTAACTGCTGTTCAGCTTGCTGGATGCGAACCGAATGTTATGGCAGAAGCTGCAAAATTGAATGAGGATATGGGAGCTAAAATTATAGATATAAATTTTGGTTGCCCTGTTAAGAAAGTTGTAAACGGTTATGCAGGATCAGCGCTAATGCGTGATGAGAAAAAAGCCGCTGAGATAATTGAAGCTGTGGTCAAAGCAGTGAATATGCCAGTTACGGTGAAAATGCGCACTGGATGGAACGATGAAAATCGCAATGCCCCGAGACTTGCGAAAATTGCCGAAGACTTAGGAGCAAAAATGATCACTGTGCATGGAAGAACAAGAGCGCAGCTTTATAATGGTCAAGCAGATTGGAAATTCGTTAGAAATGTTAAAGAGCAAGTGAAAATTCCAGTTATAGTAAATGGTGATATTAAAAATTTAAATGATATTCAGAATGCTCTCAAAGAATCTGGAGCAGACGGAGTGATGATAGGTCGTGGTGCCTACGGTAAACCTTGGCTGATTAATCAAGCAATGAACTTTCTCAGTGGAAGTGAAACTTCTGAGCCAACAGCTTCAGAGAGATTAAGCATCATACTCGAGCATTACGACAATATTCTTGAGTACTATGGAAATGACACAGGAATAAAGATGGCCCGCAAACACATAGGTTGGTACAGTAGCGGGCTTCAAGGCTCATCTGAATTTCGTGTGAGAGTAAATAACATGACAGATAGCACAGAAGTGAAAGAAAATATTATTGGCTTTTTTGGTCAAGAGACACACTAGCTGTACTCAATTCGACTGATCGTATGCCACTACGCTCTCTTCCTCACCAGAGTGTAAATGACAACCATTATCCATCAACCATTCCTCGTCATAAGTTTCAATATCAAAATATTTTTCATATTTATCCACATTATCACAAAGTGAAAGTGCTCTGATCTTATTCATAATCAAACCTGTACCAGCAGGAATTAATCTTCCTACTATAACATTTTCTTTTAATCCACTTAAAGGATCACTCTTCCCGCAGAATGCTGCTTCTGTAAGTACTTTTGTTGTCTCTTGGAAAGAGGCAGCAGAAATAAAGGAGCTAGTTTCAAGACTTGCCCTAGTAATCCCCTGCAGAATAGGAAGATAATGAGTAGGCCGTTTGCCAGAGTTACTCATAGCATCATTTTCCCTATCAACTTCCAGCTTGTCAATGCTTTCGCCAACCAAGTACATAGTATCACCAGGATCAGTAATTTCCACTTTTTGTAGCATTTGTTTTAAGATCACCTCTAAATGCTTATTGTCTATACGAACACCCTGCAATCTATAAACTTGCTGTATTTCAGAAATCATATAGTGCGCTAAAGCTTCTAACCCAAGCACACGTAAAATATCATGGAGATCAGGGTCACCATCCATCAATAGATCACCTTTACGTACAAAATTACCTTCATTGACTATTACATGCTTACTTCTTGATACCAAATATTCAACTGGAGAAATTTGTTCATCTACAGGTTTAATTAATATACTGCGTTTTCCTCTACGGTCTTTTTCAGAAAATGCTACATAGCCATCTATCTCACTAACAATAGCATGCTCTTTAGGACGACGTGCTTCAAATAACTCTATAACCCTCGGTAAACCACCAGTAATATCACGAGTTTTAACTGACTCTCTTGGTGTTCTTGTAATAACATCACCTGCATGAACCTTCTGGCCATCTTGTACATTGAGCACTGCACCGATTGGTATAAAATAACATGCTTCAACGCCACTTGCGAGTGTCATTACTTTACCATTATCGTCAAGCAGCACAATACGAGGACGTAAATTAGCTCCACCAGAATGCAATTTCCAGTCTTTTACTACTTTGCTTGATATTCCTGTAGATTCATCCATCACTTCAGTGATCGAAATTCCATCTTTTAAGTCCTGATAAGACACTGTACCAGTCTTCTCCGTGATAATAGGCAATGTATAAGGATCCCATTCCGCAACTTTATCGCCAATTTTTACTGACCCACTCTCATCTACATAAAGCTTAGCGCCGTAAGGTACACTGTGCTTCAACTTCTCACTACCAAGGCTATCAATCAACACGACTTCACAGGAACGGCTTATCACAATTTTATTTCCGTTTCTATCTATAATTATATTACTATTGTTTAACTTTATTTTAGCATTAATAGAAGCTATAATATTCGAGGATTCAACGCCTCTAGTCATTACTCCACCTATATGAAAAGTACGCATCGTTAACTGAGTACCTGGCTCTCCAACAGATTGAGCAGCTATAACACCAACTGCTTCACCTACTGAAACAATTTTACCAGTTGCAAGGTCTCTTCCATAACATAAAGAACATACACCAGGACTTATTTCACAAGTTAAAGGCGATCTAATTTTTACAACATCAAGACCTGCAATGCTGATTTGCTTTACTTTATCCTCATCAATTAATTCCCCTGCTTTTACTAATAATTCTTTTGTCACTGGGTTATATATATCATTTGCAGCTGTTCTACCCAGCACAACACTCTCTAGAGATGCAACTATAGTACTTCCTTCAACTGTAGCTCTCACAACAAGACCATTTTTTGTTTTACAGTCATGCTTTGTAACTATGCAATTTTGAGATACATCAACTAAACGACGAGTTAAGTATCCAGAGTTTGCAGTTTTAAGTGCAGTGTCAGCTAAACCTTTACGCGCACCGTGAGTAGAATTAAAGTATTCAAATACGTTCAATCCTTCACGGAAATTAGAAATTATAGGTGTTTCTATAATCTCACCAGAAGGTTTGGTCATGAGCCCTCGCATTCCTGCTAGCTGTTTCATCTGTGAAGTAGAACCCCTTGCACCAGAGTTAACCATCATATACACTGAGTTGTACTTACTATTTCCATCATATATAGATATTGCTTTTAACATATCATTAGCTATCATATCCGTACACTTAGACCATTCATCTATAACCTTGTTATACCTCTCACTTCTAGTTATTAGCCCATCTTGGTATTGCATAGAGAATTTCTTAATTTCACCCCTCGCGTGATCAACATGTGTAGCTTTAGTTTCAGGTATAACCATATCACAACGACCAAAAGAGACACCAGAAAATGTGGCATACTCAAAGCCAAGTACCATTAATTTATCAGAAAATGCCACTGTAGCACTTTGACCACAGTTACGATATACCAAATCAACTATACCAGTTATTTCCTTGACTGTTAATATCTGATTTATTAGATCGAAGCCTAGATTCTCATGCTTAGGAAAAATTTGCCATAATATTAAACGGCCAGGAGTTGTACAAACAGTTTTATAGTGAGTTTCACCGCTGCTATTAATATACTCCATCCTATACTTTATACTAGAATGAATATGTAAAGTACCATCACTCAAGGAATGCTCAACTTCACAAAAAGCACCAAAAGATGGTAAATTATCTTCCTTAGGTTCTTGTAAAGTCAGATAATATATACCAAGTACTATATCTTTACTAGGAACTATAATCGGTCTGCCATTAGAAGGACTTAAAACGTTATTAGTGGACATCATCAACACCCTAGCTTCAAGCTGAGCTTCCAATGAAATTGGCACATGCACTGCCATTTGATCACCATCAAAATCAGCATTAAACGCCGTACAGACAAGCGGATGAAGCTGTATTGCTTTGCCTTCAATAAGGATTGGCTCAAAAGCCTGAATACCAAGTCTATGTAGCGTAGGCGCTCTATTCAACAAAACAGGATGCTCTTTTATTACCTCTTCAAGCATATCCCAAACTTCTGGTTTTTCTGCTCTTATCAACTTACTAGCAAACTTAATAGTTGGAGCCATACCATACATCTTAAGCTTTGAGTAAACAAAAGGTTTGAATAGTTCAAGAGCCATTCTTTTTGGTAATCCACACTGATTTAGTTTCAAAGTTGGACCAACAACTATTACAGAACGTCCAGAGTAGTCTACCCTTTTTCCTAAGAGGTTCTGGCGAAAACGACCCTGTTTTCCTTTTAACATATCACTAATGGACTTTTTATATCCAACAGCACCAGCTTTATTTACCAAAGTATTACGACGACTATTATCAAAAAGAGAATCAACTGCTTCTTGTAACATCCTTTTTTCATTACGAATCATAATCTCAGGAGGATTTAAGCTCAACAATTTCCTCAACCTGTTATTTCTATTAATAATAGTCCTATAATGATGATTCAGATCAGAAACTGCAGGACGACCACTCTCAAGCGATACCAAAGGACGCAAATCAGGTGGTAAAATAGGTATAGTTGTAAGTATCATCCACTCAGGCCTATTTCCAGATTTAATGAAGTTTTCAACAATACGCAATCTCTTTATAATTTTCTTTCTTCTTATCTCAGAAGCAACAGATTCTAATTCTAGTCTTAAATCCTTCCTAATTTCATGTAAATCAAGGCGCGTTAGCAACTCTCTTATAGCTTCAACACCTTGCATAGCTACAAAACTATCGATCCCATAGCTATCTTTAGCTTCATTATAAGCTTTTTCACTAATAATCTCACCTTTTTCAAAAGGCGAAACAAGAGGATCTATTACGATATAATTATCGCTATATAAAATATTCTCAATATCTCTGAGAGACATATCCAATAATGCTCCAATTCTTGAAGGAAGCGATTTCAAAAACCATATATGAGCAACAGGAGATGCAAGCTCTATATGACCCATCCTTTCTCTTCTTACTTTAGAAGATGTAACTTCTACTCCGCATTTTTCGCATATGCGACCTCTGTGTCTTCTTTTTTTGTATTTTCCACATAAACATTCATCGTCATTGACAGGGCCAAAAACCTTAGGGCAAAATAATCCACCTTTCTCAACTTTGAACGTACGATAATTTGCAGTTGAAACATCTTCTATCTCACCACAAGATATACGCTTAATACTTTCAGGGCTAGCAATCGATATGCTAACCTCATTAAAAGGTTGTGCAATGTTAGTGTGAGATATATCTTCAATCACTACATCATTTTGCTTTAAATCTACATTTAAACATAAAGAACGTAGTTCTTTTATCATCACATTAAAGGATTCAGGAATTCCACATTCAAAATTACTGTCACCTTTTATTATCGATTCATAAATCTTAACTCTACCATTAATATCATCAGACTTCACAGTTAACATTTCCTGCAAAGTATAAGCAGCACCATAGGCTTGTAATGCCCAACATTCCATTTCACCAAAACGCTGACCACCAAAATGAGATTTTCCTCCAAGAGGTTGTTGAGTAACCAAACTATAAGGCCCTACTGAACGCGCATGAATTTTACCATCAACCAAGTGGTGCAACTTAAGCATGTACATGTAACCAACTGTAACCTTGCGGTCGAATTTTTCACCACTGCAACCGTCATATAATACAGCTTGTCCAGAGTTATCTAAACCAGCAAGTTCAAATAATTTTGCTATTTGTTCATCTTTTGGACCCTCAAATACAGGTGCAGCAACAGGAACGCCATCACGTAATTTGCGTGCAAATTCAATGAGATTATTATCACTAATATTACGAATATCATTACAGATAGATACGTTACTGCCATAGCTATAAACCTCAATCAGGAAGTTACGTAAATTGCTGTATGAACTTTTACAAGAGTTCAAATAGTTCTCTACTAACTCATTCAACTCGTCATTTAGTGCATTCTTATTAGGTGTATTTAAAACAGAAGCCGTTATTTCATCATCATCAATATTTTCAATTTTTTTATTATCAAGGTATGCTACTGCAAATTGTGTAAAATTATCATCGTTAAGGGACCTAATTCCCTTGCAAAAAGCACTTTTGATCTTATTGATCTCATCGAGAATATTACTTACCTTTTCCCCTAATTTTCTACAAGCCCAACCTACATGCGTTTCCAGTATTTGCCCTACATTCATTCGTGAAGGAACACCAAGAGGGTTAAGAATAATATCAACAGGAGTACCATCTTCCAAATAAGGCATATCTTCCACTGGCACAACTCGAGAAATCACACCTTTATTTCCATGTCTACCAGCCATTTTATCCCCTGGTTGCAGACTATGTTTCACAGCAATGAAAACTTTTACTGACATCGACACACCTTGAGGCAGGTCATAACCTTCATGTAATTTTTCTACTTTTCGCTTAAACTGTGCTATTGCATGTGATACTTTTTCATCAAAATCTTTTTTTAAGCTCTTAACTTGCTCAGAAATGGATTGGTTTTTTAATCCTATACCCCACCATTGCTCACGTTCAATAGAGTCAAATTTTTCTCGATCTTGAGAACCAGAATTAATAAGAAGTTTCTTCAGTTCATCATAGAAATATTCACTAGTAACATTGATTATATAATCTCGCTCTTCCTCAAAGTCATTTATCTCTTTTTGTTTGATGAGTAATGCCCTTTCATTTTCTTCAGCCCCCCTGCGTGTAAAGACTTGTACATCAATTACTGTCCCTTCAACATCTGGAGATGTATATAAAGAGGAATCCGCACAATCGAATGACTTTTCACCAAAAATTGTCATTAATAACTTCGTTTCAGGAGGCAATGAAAGAGAAGGTTTAGGTGTAACTTTACCTACCAGAATATAGCCTGGACCAACTCTTGTACCAATTTTCACTATACCACTATCATCCAAGTGATATAGATTTTCTTCATTAACACCAGGTATAGCACGAGTTATTTTTTCTGATCCTAAAGGGGTATCATGTACAACACAGTCAAATTCTTCTATATGAATAGAAGTAAAGAGATCTTTTTTAACAACTTCACTAGAAATAATAATAGAGTCTTCAAAATTATAACCTTGCCAAGACATAAAAGCGACTAGCAAATTTTTACCAAGCGCCAACTCACCACTGTTAATTGCAGGACCATCAGCTATTACATCACCCTTTTTAACATAATCACCTACGCACACTAGCGGTCTTTGATTAATACAAGTATTATGGTTAGAACGCTGAAATTTCCTTAGATGATAAATATCTACGTCCAAGTAGTTAACCCTTTCTTTATCAAAAGCACGTATAACTATAGAGTTACTATCAGAACTATCAACTATGCCATCGCGTTTTGCTAAAACTACAGCACCAGAGCCAGAAGCTACAAAAGACTCCATACCAGTAGCAACCAGAGGAGCGGTAGGCTTCAATAAAGGTACGGCCTGACGTTGCATATTTGAGCCCATTAATGCTCTATTAGCATCATCATTTTCTAAAAATGGAATCAAGGAAGCTGCAACTGATATTACCTGCTTAGGAGATACGTCAATGTAACTAACTTGGTCGCTACTTACCATGACGAAGCTACCAGCATATCTACAGTATAGCATGTCATCAACAAAGCAATTATTTTCATCAAGCTTTACGCTAGTGTCAGCTATATGATGTGAGCCTTCGTCTATAGCAGAAAGATACTCAATTTGATCAGTAACAACCCTATTGACTACTTTTCTATAAGGGCTTTCAATGAAACCATATTTATTAATACGCGCGTATATAGCTAAGCTGTTGATTAACCCTATATTTTGCCCTTCAGGAGTCTCAATAGGGCAAATTCTTCCATAATGAGTTGGATGAACATCACGCACCTCAAATCCTGCCCGTTCTCTTGTTAAACCGCCAGGACCTAACGCGGATAACCTTCTTTTATGTGTTATTTCAGATAACGGATTAGTCTGATCCATAAATTGAGATAATTGAGAAGAATTGAAGAAATCTCTTAAAACATTAGTTAACACTTTTGGATTAATAAAATCAGATGGAGAAACTTTATCTAAACTAGAAGTGGACATAGAATCAACTATTGCGCGTTCCAATTTCAACAACCCAGTTCTAAATTGATTTTCTATAAACTCTCCAACTGATCTTACTCTTCTGTTTCCTAAATGATCAATATCATCTACAGATCCTTGACCGTCACGTAACAATACTATTTTTTTCACAATTTCAATAATATCTTCATGCGTTAAAACAGTTAAATCCTCATCATAATTTAATCCAAGGTAAGAGTTAAGCTTCAACCTACCAATGTTAGACAAATCATAATATTCCGGACTGAAGAAAAGATTACGGAAAAACTCTTCTACTATCTCTAAAACAGGAACTTCACCAGGACGCAAAACTCTATATATTTCATATAGTGCATCCTGATAAGACATGTTTTCATCTAAGAAAAGCGTATTTAATATATAAGGTCCAACAAACAAATTATCTATGTTCAACACTGATATTTCATCTACAGATAATAACTCAAGCTTCTTTATGTCTTCCAGCTTTATAGATTCACCAGCAGATAAAATTTTCGTAGAGCTAGCACTATCCATTAAATCTTCTGCGAGGAATAAACCACATATAGAATTAAAAGGAACCAGATACTCTTTCAATTCATTATCATATAGCTTTTTAGCTAGTCTTGAGGTAATACGAACGTTAGCTTTAAGCAGCACATTACCTTCAATATCCAGTAAGTCGAAAGGCAGCCTCACTCCTTTAAATTTATCAGGAACAAAAGGCACTTTCCAACCATCTTTATGTTTTACATACTTTATTTTCTCATAAAATCTATCGAGTATATCATTATTTGATAGACCCAACGCCTTTAATAAAACTGAAATTGGCAATTTTCTTTTTCTATCAACACGAAAATACAAATGGTCTTTAACATCAAATTCAATATCAAGCCAAGAACCCCTATAAGGAATAATTCTAGCAGAATAGATCAATTTACCAGAATTGTAAGTTTTTCCCTTATCGCTATCAAAAAATACACCAGGAGACCTATGCATTTGTGAGACGATAACTTTTTCCACACCATTAATGATGAAAGTGCCCTTATCAGTCATCATAGGCAACCCACAAAAGTGGACTTTCTGCTCTTCTATAGATTTTACAACGGTTGCAAGTTTAGAATGATCTCCACTCTCTTTAATCGATTTATATTCATCAAGAGAAATACCATCCTGCATAACAACAAGACGTATAGAAGCAATAACCTGAGCAGAAAAAGTTACACCACGCTTTATACACTCAGATTCATCATACTTAGGATCATCTACCCTACAACTTATAAACTCAATAGTAGCCCTACGCAAAGGATCATTTATTGGAAAGATTGTATGAAAGATAACTTCAAGTCTTTCATTACCCTTATTCTTAGGAGTAAAAGAATCATATGATTCTTTTTGAACCTTAACCAAATCCAATAAAGAATCTTTTAAATCAATCGACCTAGAATAAGAAACTCTAGGAACAAAAGCACCAGAAGCGTACATATAAGAAGAATCAACCATTAAAATACCCCAAACTAATTAAAAGAGCTATATCAATATAAAATTAATACATTAAATATTATTCAAGCTCCACTTTAGTTGCTCCTGCTTCAATAAGTTTTTGCTTGATTTTTTCTGCTTCGTCTTTAGGAACATTAGCAGTCAAATCTTTAGGTAAAGATTCAACCAACTCTTTTGCTTCTTTTAAACCCAATGTAGAATTAACCTCTCTCACAGCTTTAATAACTCCTATTTTTTTACTCGCATCAATTTCTTTAATCACAACTTTATACTCAGCTTTTTCTTGAGCAGCAGGAGCAGCAGCATTATCACCAATAGGCGCCCCAGCACCAACAGCTCCACCAAGAAAAGAACCAGCAGGCAACCCTATTTTCTCTTCTAAAACTTTTACAAGTTCAGAAGCCTCTAATAGGTTTAAAGATAATATTTTATCAACCAAATCACTTGTTACATTACTCATAATTACCACCTTACTTAACAACAAATTTATTTTTTAGAACTATAATAATCCAAAACTCTCATAAGCCTCATAGAAGATGAATTAATAGACAACGCTAACCGAGCAGGAATATCATAAGATATTAAACGCATAATTTTAACACGCAATTCATCCAGAGAAGGCAACTTAGCCAGTTTATTAACATCTTCCACTGTTAACAATTCATTTAAATGAGCTGCGCAAATCACAGACATTTTTTCTTTGTTAGCATTAGTAAAATCAACTATTAATTTTGCAGCTTCTACTATGCCACTAGAGTATATAATAGCAACAGGACCGGAAAATTTGCCTGATAAATAAGAGAATTTACCAGTCCTTTCCAAAGCCAAGCGCGCTAGAGTGTTTTTAACTACTAATACCCC
>NODE_16_length_13979_cov_6.040003
TTTATTAAGTTGGTAAGCATAAAAGTAGCCGTTTTATGTTAAAATACAACGTTTTGATGATTATAAAAAGGCTGGATCCCAGTGTCAAGCACTGGGATCTGATGGGCCAAAATCACAATGTTCGTACAGTTATGCATTTGTTGTGCAAATTACCTTTGCAAACAAATGTTCGTACAGCTGTGTGTCACAAACTTTGCTTCAATATTTGCACATTAGCCACTCCCTTGAACAGATACGATAAATTAGCTTTAGGTAAGCTATAAGCTTTTATGAAATCTTTGGGTGCGTGCTGTGAAGTTTTATAAATTTTAGTCTTGCTGTCACTTTGTATAAAGGTATTTTTTCACTCACATCTTTCGAAGTTGTAGCCATGTTTAACAACTTTAAGTAGAATATTGTAGCATTTTGAAAATCTGAAAGTTTATCTAGAATAACAGCTAAATTATAAGTATAAAAAATATTGTTTTCATCGAGGGAAATAGCAGTTATCATATACTCTTTACCTTTTACATAATCCTCCTTTTTCATATAGATCAGACCTAAATTTGCTAATAAAGGAGCATAATTTTTATGTATATCATACAATTTTAACATTTCACTCAACGCCAGATCAGGATCATATTGTGAGATTATCGTCAGAAAATTTTTTAATATGTAAGGGTTACTAGGGTGTTCTTTTAACAGTCTTGTGTAAATCTCTACAGCTTTTTTGTATTCTTTATTAGCGTAATAAATATTTCCCAATCCAATTAAAGCATTTTTATGATAAGGAAACTTTGCGATAATCTGATTAAGGAGAGAAATAGCTGCTTCATTATCTCCTGATTCAAAGGAATCTTTTGCTTTTTTTAAAGTAGAGTATATGTCAAAACTCTTGCCAGAATTCTGCGAAATTTTGATATTAAATTTGTCACTTTTTCTCTCAATAACATCAAGATCTTTATATTTTTTATCAGCTTTTATATGCTTGACAACACTATCGAAGGCCTTTTGTATCTCCAAATTTTCACTAGCATAGGTAACAGAAGACCTCCATAAAATCACAACGCAAATTAACATGCAGATAAACATAGGTCCTAGTGTTGTGGCATTGGCTGCAGCGTGTAACCAGTAAACCTTATTTCTTTGAGCTATGCGTAACACATTACAAATTCATAAATGCTAAATTACCTATCTCATACAATAATAAAGATATTATTAATTAGCGGGACGAACATGCTGTGTAGCTTTTCAGAATGCATTTATCTTTTGTCTTCCATATTTCGCTTTATTTCCACAAAAATGCTTCAATTTATCTTAACATTTTGTCAACTACCTTTGTAGATTTAAAAGGGCATTTTTACATATTCCATATGGCTGCCAGTTGCACCCCTCACATGCGTACTCGAATTTCTTTAAAGACATTTTCTCCCTAATCTTTTTTACTGCCTCATTCCAAGTTAAAGTCTCGCCAATTTTAATTCCTAAAATTTCCATATGCCTTCTATCTAGCTCTAAAACTTTAGCTTGTGTGGTGCATTTACCTTGTTTAGTCTGATTTGGACAAGCACTACAGATATTATCAAGGTTACCAACTACTTCGATTTGAGTACTAATTACTTTGCTTGCTATCCTTTTATAATTTTCTACAAAACCCTGAGAATACCCATATCCCCGAAACGCGAGGGTGCACATGAAATGATGAGGGCGGAATTTTATCATTTTTTCAAATATTGCAAAGCTGCTACAAGTAGAAAAATTTTTACCAAACCAGGAAGGATAAATGGTAAAACACCCACCATTATTGCTTGTCCCAGACCCAAGTAAACAGCAAGCCAACTAACACCACAAATAAAGATTACAACTGTACCAGCCAGACAACTTAAAGAATTACACACAAATGATTTATATTTAGAGTTCAGTAATTCATTTACTTTGCTCATTACCATAACAGCAGCTAAACAGCCAATTAAATATCCACCGGTTGGTCCAAGAAGAGCGTGATAACCACCAGAAAAATTCGCAAGAACAGGCAATCCTGCTGCACCAAGTGATAGATATGTAAGCACAGAATAGAATGCTGTTCTGCGGTTAAATTTAAGCCCAATAAGCATTACTCCTAAAGTTTGCAATGTGATAGGCACAGGCTGCAATGGTATACTTATTTGAGCCATCAAGAATAAAAGTAAAACGCAAGACAATATTTCAGCCAGTGTTGATCTGCTTCTAGATTGTGTTATAAACATACCTTCCCAATAAAAATAACTTATTAAATGTAATATATGTGTATGAGAGGTTTTGCAATTTAAATTTTGCTTATATTGTGCTACAATGAATTATTTATGCACTATTAAATTAAAAATGATGAGTAAACAAGATCTATTATCGTTGATGAAAGCAAGACACAGCGGACGTTCATACGATCCTACAAGAGCAATATCTCAGGAAGACATGGATATTTTAATGGAAGCTGTAAGGCTGACTCCCTCATGTTTTGGTGATGAACCCTGGAGATACGTAATATGCAACAAACAGAACAATCAAAGCGCATGGGAAAAGCTGCTAAATTGCCTTGATGAATCTAATCAAAAATGGGCAAAAGATGTACAAGTGTTAATCATATCTTTAAGTGCTAAAAACTTCCGTAAACAAGGTAAAGGAGAAAATCTTTGGGCTAATCATGATACTGGTGCAGCAAATTATGGACTTATGTTACAAGCTGCAGTTATGAACTTAATGGCCCATCAAATGGGTGGATTTGATAGAGATAAAATAGTGAAAGAGTTCAATATACCCAATGACTTTAACGTAATGTCAGTGATAGCGGTTGGTTACGAAGAAGAGGGTGCTGAAACAAGTAAGAAGAAAAGAAGACCAATAGAAGAAATATTTTTTTATGATGAGTGGCCAAAATTCTGAAAATTTTATCAAAATGCACGGCACTGGTAACAATTTCGTTATCATAGACTCACGTTCAACAAACAATTTAGACTGGAACCATAGACAAATTGCTGATCAAAGCAGTTGTGATCAAGTGATAATTATAACAATGTCTAATGCTGCAGACTGTTTTATGCATATCTATAATGCTGATGGCAGTCGAGCTGAAATGTGCGGAAACGCAGCACGCTGTGTTGGATATTTGATAATGTCAGAAAAAGGTGCTGAATACTCCATTATTGAGCTAACAAGCAAACGCATTTTAGAGTGTTTTAAAGTGGGTGATAAATCCATAAAGGTTAACATGGGTAAACCTTTGCTAAAATGGCATGAAATTCCCTTGTCTACTGAGTGTGACACTCTTCACTTACCTATAGAGCTTGAAATGCTAAAAGATCCTGTTGCAGTAAATATTGGCAATCCTCACATAGTTTTTTTTGTTGATAACATAAGTGAAATACCATTGCGAAATTTAGGACCAAAGCTAGAAAATCACGCATTATTTCCTCGGAAAATTAATGTTAGTATTGCACAAGTTGAAAAGTCTGGAGAAATAGCTTTAAGAGTTTGGGAAAGAGGTACAGGCATTACTGCATCATGCGGTAGTGCAGCCTGTGCAGCACTTGTTGCATCCACACTACGTGGATATCTGGTTGCCCAACAGACTTCAGTAAATTTACCAGGAGGCAAGTTATTAATCGAATGGGCAAATAACGTATTCATGACCGGTGATATAGGGTTTTTGTGATCCTAATTCTAGTGATGCATTACTTCCAATACCTTCTTACCAATTACTGCAGGGGTTTCAGCAATTGCAATTCCAGCGCTCCGCATAACTTCTAGTTTTGCACCAGCACTTCCACCGCTGGAAGAGATGATTGCTCCAGCGTGTCCCATACGTCTTCCTGGAGGTGCCGTTTGGCCTGCTACAAAACCAACGATTGGCTTTTTAGTTTTTTCTGTTTTTACAAAATGTGATACATCTTCTTCTTCGTTTCCACCTATTTCACCAATAACTACAATACCATGAGTATCGTCATCTTTTAAAAAGAGCTCCATACAGTCAACAAATGTCATACCATGAACTGGATCTCCCCCAATTCCGATACATGTGGATTGACCAAGACCAACAGCGGTTGTTTGTGCTACTGCCTCGTAAGTTAAAGTTCCGGAGCGAGACATAATTCCTATGTGTCCACGCTTATGGATATGGCCAGGCATAATTCCTATTTTGCATTCTTCAGGTGTAATAATTCCCGGGCAGTTGGGACCAATCAATCGACTTTTTGAGCCGATAAGCGCACGCTTAACTTTCACCATATCAAGTATAGGAATGCCCTCTGTAATACAAATTATCAATTCTATTTTTGCATCTATTGCTTCAAGTATTGCAGCAGCAGCAAATTTAGCAGGTACATATATAACTGTAGCATTTGCACCGGTTTTTTCTTTGGCTTCTGCTACAGTATTAAAAACCGGTAAATTAAGGTGAGTGCTCCCACCCTTTCCAGGAGTTACACCTCCCACCATTTTCGTTCCGTAATCAATTGCTTGCTCTGAATGAAATGTGCCTTGTGCACCAGTAAAACCCTGGCATATTAATCTTGTATCTTTGTTTACTAAAACGGACATGCTTTATTTTACCTCTTTTACTATCTTTTGCGCAGCTTCATCTAGCTCATCTGCAGCAATAATATTTAATCCTGACTCTTCTAAAATTTTTTTTCCTTCTTCAAAATTAGTACCTGATAATCTAACCACTAGAGGAACTTTAATGCTCATTTCTTTTGCAGCCGCAACAATTCCACTTGCGATAATATCGCAACGCATTATACCACCAAATATGTTAACCAGAATTCCTTTTACGTTGCTATCAGACAATATGATTTTAAATGCTTCAGTTACAGTTTCTTTACTCGCTCCACCACCAACATCCAAAAAGTTAGCAGGCTCTGCTCCGTAGTATTTTATTATATCCATTGTTGCCATAGCAAGACCTGCACCATTTACCATGCAACCAATACTGCCATCCATTTTGATGTAACTGAGCCCATACTTTGAAGCCTCTATCTCTTCTTTCACTTCCTCATCATAATCACGAAGTTCCATAATTTCTGGGTGACGATATAAAGCATTATCATCGAAATTAATTTTTGCATCGAGCGCAATAAAATCTCCAGAATTTGTTTCAACCAGTGGATTAATTTCAATTTGGCTCGCATCAGTTGCAATAAACGCATCATATATTTTTTTTGCAATGTTCGATATCTTTTCTATTTGTTCTGGACTCAAATGAAAACTGCTGCTTAACTTGCTGCTATCAAAACTTGTAGCAGGATCAATATCAAATTTCACAATTTTTGCAGGAGAATTTTTTGCCACTTCTTCGATGTCCATTCCACCTTCTGAGGAAAATATGAATATTGGCCTACTGAGCTTCGGGTCGATTACCAGGCTTAAATAATACTCTTTCTTAATGCTTGAGCCTTCTTCAACGTACACTTTTCTTACTTGCTGCCCGCTTGGCCCTGTTTGATGAGTAACTAAAGTCATACCAATCATGTCCTTTACAAACTGTTGAGCTTCTTCAACTGACTTTGCTAGCTTTACGCCACCGGCTTTACCCCTACCACCTGCATGAATTTGAGCTTTAACTACAAACACGTCAGATTTTAATTGACTTACTTGAGTCTTTACTTCTTCTGCAGATGTAGCAACAAAACCTTTTGGCACTGGGACATTAAATTTATGCAAAACTTCTTTCGCTTGATATTCGTGAATATTCATAAAATAACCAATGATAAACTATTAACTTGAGTACAAACTACCAACCATAACGTTGCCTTCTGCACTCTTGTTGGTACCTCTTTTTTTTAGCTTCAGCTTTCTTTTTAGCTCTTTTTTCTGATTTTTTTTCATGATATTGTTTTTTCATTTTCAACCCTCTTCCTTCCTTTTGAATTGTTTTTTTCAATACTGGAAGAGCTCTGTCTACATCACCATAATGGACTGATACTTCTATCAAACTCTATACCTCCTTCGGTAATCATTTCAAAATCTATTTATAAATTAGAAAATTAACATTGTCAATTATTTTATAAACTTGAGCGTTAAAATGTAATATGCCATAATTTACATGGTAAATAATGTCATTCCAGTGTCAGCTACTTGCTTACTGATGGAGATTGCTCTTATGTTACAGCGTTCTTACAATTATACTAACATCGGGGCGGAGAGATTTGAACTCCCGACCCTTTGGTCCCAAACCAAATGCGCTACCAGGCTGCGCTACGCCCCGACTTCTTTACTCAGAGTATCAATAACTCAGGCAAAATGCAAGATTCATTTGTTTACTTTAGAAAAAATATAATATGAGATTTAATATTATCTTAGAATATGTTTTTTATTAGCTCCTCTTTAACAACAGACTGCTTCGTAGAAAGTCTACAGGGTTTTTGTGCGCGCAACACTGAACCAGATTTCTTTATGACCCAAACCTTAGCCATATTTAAAAATCTAGCTACACCAATTGGTGAAAGTGAGTGCAGCAACTACAGCAGTATCGACCCTTAAAATTCTTTTTCCTAGACTCAATTTTTGACAAAACTTATCGGCAAGATCAAGTTCATAAGATGAAAAACCACCTTCAGGACCAACAATAATAGCAACATTTTTTTTGCCTTTCAGCACTTTGTCAGCTTTACCTGTTTCATCACACAAAACAAAATTTTTACTTTGGGAATCAGGTAACTCACAAAAGTTAATAGGAGGCAAAATCTCTGGTATACTTATCCTACCTGATTGTTCCGCTGCTTCGATTGCTTGTAATTTTGCTCTACTTAGGTTAATATTTTTTACCACTGTACGTTCTGTTGAAATAAATTGAATGCAGATTACTCCCATTTCAGTTGCCTGTCTTACTATGTTGTTCAAAGCAGCACTTTTTACCATGGCACAATACAGGTATAAATTTTCCTCATATTGCTGTTGTTTAGTACATTCTTTGGGTGTAACTTCTGTCAATTTACGCGATATATTAACTACTTCTCCTAACCATTCTCCATCTTTTCCATTAAAAAGAGAGAGATTATCATACTTCTTAAGCCGCATTACATTGCAAATATAGTGACTTTGTTGTGGATTAAGTGCTAAACTCACGCCTTGTGATAAAGCTTCTTCAACATAGAGCCTAATTTTTCCCATTCAAAACTTTAATTATATTCTACTTGAGTGACTCTTACGGGATTTGAACCCGTGTTACCACCGTGAAAGGGTGGTGTCCTAACCACTAGACGAAAGAGTCAACTTGAATCTAACTAGGTTATATCGATTACATATATAAAGTCAATTCAATTATTTTGAATCACATAGTTAGAGGGATATATCAGTAATCTTATATCGACAGCCTCCTATTACTCCATGCTCAATACTCACTGAACCTATCTCAGATTTAGGAGCTAATTCTAATTGTTGTTCAACTTTTGTATCGGAATCATAGCCAGAATCGTAGCCAGAATCTCTACGCTCATATTTCTGCCTTATTTCTTCTACACTAAAGCCAGCCTTGGTCTTAATTTTTTGATCATTAGTCTGTTGCTGACTTATCGACTTATTAGCACTTAGCTCATTTAGCTTCACTTGCCAATCATTCACTTTATCTTGCACTAACCCATGGCAAGTTCCAGAATTAGCTTTTATGTCTTTTGCTTTTCTTTCTGCTCTTTTCTTGGACAAATCTACCCTAGCATAAATAGGTTCTGACGACTGTTCTGGCTCTTTCTGTTTTAGGCTAGTAGGCTTTTTTGTTCTGAAAGATCATCTATAGTGCAATAAATAGGTTCTTCTGATATACTCAAATAACCACTATCTTCCAATGATAAATTTTCAGTGGATTTTTTATGTGAATCATATATTTCAGCATAAATAGATTCTTCTGATACACTCAAATAACCATTCTCCCCTAATGAGTTACTAACCTTAGTGTCATACACCTCAGCGTAAATGGGCTCTTTTGAAGGCAAAGCATCATAGCTAGTATTCTTTGACTTATACTCAAAAGTTCTAGGAGGTTTTTGTTGTATAGCTTCAATATTCAAATCATCTGTAGAATAATACTCTGCGCCTTTTCCTAGTAAAAAGGAAACTGTGGGGTGAAGAATTATCTCTGCTGGTAAGTTTTTCTCACTATCCAATTTTAGATTTTTTGATTCTGCTAAACTCTCAATAACACGAATTATAACATTCTTTCCATTCTCATCTATTGAGTGGATATCAGCTCCACGATTAATCAGCAATTCCATTATTTTGTGATCTGTAGCATGTCCTAAAGCCTGATTTAAAGCTTGATTATTATTTATATCAAATGATCCTGTATTCTTGAAAGACATAGTCTTTGAAAAGAATTTTCTAAAACTATTTAATGCATCATAGAGAATTAGAGTCAGTTTAACACCTTTTATGTCATTGTTTTTGACAGATTTAATTAAAAAATTATCTATTATGCCCATGATTATACCCCCTATATAAAAGCTCACTACCATGGTACAATTTTAAACTATGATGATTTATTTTCTACTAATAGCAGCTCTCTATAACCACTTAACAAGTGGTGGCATTGACATCATAATTGCATCTGGATTGCCGTCAGTCATTAAACCAAACCTTGTGCCACGATCGTATAACAGATTGAATTCTACATATCTGCCACGTTTTATTAATTGATTTTCTCGTTGTTCTTTTGTCCAAGATTTTTGCATATGTTTACGTATGACGTGCGAATAAATTTCCAAAAAGGCTTCACCTACTGCTTTTGTGAACTCAAAATCGTTTTCCCAGTTGCCAGAACTCAGATTATCATAGAAAATGCCACCAATACCACGTGGCTCTTTTCTGTGTTGTAAGAAAAAATAATTGTCACATTGCTCTTTAAATTTTGGATAATATCCGGTGTCAAATCTATCACATGTCATTTTGATTGATTCATGGATATACTTGCAATCTTCTTCATTTTTATATATTGGCGTAAAATCCATTCCTCCACCAAACCATTGTTTTGAAGTATATATCAGCCTTGTGTTCATATGTGCTGCAGGGATAAGGGGCGATTGCATATGAGACACTAAAGATATACCGCTTGCCCAAAACTCTCCGTTACTTTTACTTGCACCAGGAATCTCATTAATGGCTGAATCTGCAAATTTTCCGTGTACTTTTGAAACGTTTACTCCAACTTTTTCAAAAACATTACCAAAAATAATTGTAGATTCACCACCTCCACCACCTGGGCGATCCCACTTTCTCTTTTCGATCTTTGGTTCTGCGGATGATTGTTTTTCAATTGATAAGAAAGATTCTATGATCTTATCTCTTAGTGCACAGAACCATTTAAGTGCTTGTGTTTTTTGTTTTTCCATAATATCCTCTTACTAGCTTATTAACATTGTTATATCTGATACTTAAGGAACTTAATTAGATTTGGATGGTAATTATCTATCAAAGACGTTAATAAATCTATAATAATTAAATCAATATAATAGAACATTTTCGTATGTACAACAATGCCAAGTAACAATAATGAATAAAAGATACATAGATAACAAAAAAGAGAACAGGGTTGACTTCATACTAAGAAATTATGGAATGTCAATTGTTGTGATGGCAGTTATTATGCTCTTACCTTCAGTAGCAATATCGATACTCTACTTTTTTGATATATATAGTCAGCATATTAATATAGAGATTAATTTATTAGTTAGCATTCTAACAACTCTCTTTATGATATATAATGTAAAACGCTACAGATACCTACTTAATACTATAGAATTTCAAAATGCAATATTTGCAAATGCACTAAATCATAATACAGAATTTTGCCTTATTTTACATAAAGATGAGGGTGTTATTTATGCTGATGCAAGGTTCTACGAAAGGTTTAAAGATCATATAATAGATAATGACATTACGTTAGGCAAGATTCTTGAAATAGGAGATGTTTCAGAAGCAGACAAAAAAGTACTCTATCATGCACTAAAAAATAACTCTTCTGTACAGGTATGCATTTCCTTAAACAAGAAGAATAGAGTATCTAACTTTCTTTTGCTCTTTGAGCCGATACCAGATAATCCCCAAATTGCTATAAATAGTAATAAGATTTTAAATTTATCATTAGTGCCAATAGCAAGGCCAGATGGGTATTTTGTATTAAAAGCAACACAGATAAACAAGGAGCAGATATATGAAGAGTTAATAGAAAAACACAGCATAGGAACTTACATTGCAAATGCCAAAGGGGTGATTTTATCTGTAAATAAAAGATTTTTAGACATATTTGAACTAAAAAAACTGGAAAAAGGTAGCTCAATCAGTGATTTTATATCTCAATCTAAATATAACAATACAACAACCGATAATGAAATTTTGTTTTTTACTATAAGTGGTATTCCATTCAAGGCTTATATGAGCACTGCTATATTTTGTGATAAATACAACCATAGCTATATATATGGCTTTATAACACCAACCGAATCAAATATTGTTGATTATCAATTACACCCTTGTTTTGCAAATTCATCAATTGCTATTGCACAATGTGACATAAACGGCAACTTTGTAAAGAAAAATACGGCACTAATAAAGCTTGCAGGGTCAGATAATAATTCAATCTTTACGTTGATATTGGATAGTTATCATGTGAAAATACGTGAATATTTTTCGAGTAATAGAATAAATAATGCGTCTTTTGATCTACAGCTCAACGGCGGTAATAACATAAAAATATATTTCAATAAGTTTCTTCATAATAAAATGATCTTCATACTTTGTTATTTTATTGACAATACTGAACACAAAAACCTAGAGATAAAGCTTGAGCATTATCAAAAGATGCAAGCTATAGGGCAGTTAGCAGGTGGTATTGCGCATGATTTCAACAATATATTGACTGGGATAATAGGATTTTGCGATTTGCTTTTACTCCAGCATTCAGCTGGTGATCCATCTTTTGGAGATATAATACAGATACAGCAAAATGCAAAGCGTGGATCAAATTTAGTAAGACAATTGCTTGCTTTTTCAAGAAGACAGACCTTGCAGCCAAAAATTATTGATGTAAATAGAACTATAGCTAATCTTTATGAAATGATAAAAAGATTAATAGGTGAAAATATAAAATTTAACATTTATTATGGTAGAGACTTGGGTGCTGTTAGGGCTGATCAAGGGCAATTAGAGCAAGTTATACTTAACTTAGCAGTCAATGCTAGTGCTGCTATGGAAAAGGGCGGGGAATTAACTATACGAACCTTTAATCAAAAGATTGACTCATTAAATTCTACATCTCAGGATATGTTTTCTCCAGACAAGGAAACGATCGAACATGGAAATTATGTTGTGATTGAAGTAATTGATACTGGATGTGGAATGACAAGTGATACAATTGGAAAGGTATTTGACCCATTTTTTTCTACCAAAGATATTACCTCTGGTACAGGTCTTGGCCTCTCTACTGTATATGGCATTATTAAACAAACTGAAGGATACATCTATGTTGCTAGCAAAGTAAATCATGGAACTAAATTTAGCATATTTTTGCCCATGGTTTACATATCAGATGAAAATCTGAGAGAGGAAGATAGTGAAGAAATAGAAAGACCGGTAGTAAGTGAAATTAAAGGTAATGGTATAATTTTATTGATTGAAGATGAAGATTCAGTAAGGGAATTCATTGCTAAAGCACTAAAAAGGAAAGGATTTGATGTAATAGAAGCAAGCATAGGCAGCGAGGCGCTAGAAATAATCAGTAAAAAAAGTCAACACATAGATCTTATAATCACTGATGTAATCATGCCAGAGGTGAGCGGCCCAGAAATAGTTAAAGAAGCATTGATCCATAGGCCAAATATCAACGTTATTTTTATTTCTGGGTATGCAGAAGATGCTTTTTTAAAGAGTGATGACATCAATATAGAAGATTTTCACTTTTTGCCAAAACCATTCACTCTGAATGAATTAGGAAACAAGGTTCAAAGTGTGTTACACAAAGCAAAAAAGACAGTCTAATTTTAGTGTGGTTAACAACAAAAAAATTTTCTAATGCAAAAGTTTCTTGCATATATACAATAGAATTATTTTATACATAAGATAAAAGGCGTGAGCAAGATTATTGCAATAGTAAATCAAAAGGGTGGAGTTGGCAAAACCACAACTAGTATAAATTTATCGACAGCCTTTGCTGCTGTGGGAAAAAGCACTTTATTGGTAGATCTTGATCCTCAAGGAAATGCTAGCACCGGGCTCGGGATTTCTTATCGTAGTAGGGAAGAAAAAAATATATACAAAATACTACTAAGCAGCGAAAATAAATTGATAGAATCGGCAATTTTCAATATAAAGGAAATTCCAAATTTATCACTAATTTCGTCAGTAGTTGATTTATCAGCTGCAGAAATTGAATTATCGCAACTTGAGCGAGGAAAATTTGTGCTAAAAAGCGCATTAGAGAAGATACGCGATAATTATGAGTATATAATCATCGATTGCCCTCCATCACTTGGGCTTCTAACCATAAATGCTTTGACTGCTGCTAATTCTATTATTGTCCCTCTTCAGTGTGAATTTTTTGCTCTGGAAGGATTAAGCCATTTAGTTAAAACTGTAGAGCTGATAAAAAGGAATAACCTAAACCCTTTTTTGGCAATAGAAGGGATAGTGTTAACAATGTATGACAGGCGTAACAAACTCAGTGAACAGATTAAAAACGATATTTGCCAGTATTTAAATGATAAAGTATACAAAACTATCATCCCATTGTATGAGACTGTTATTCCACGTAACGTACGGTTATCAGAAGCGCCTTCTCATGGAAAACCTGCTATTGTGTATGATCTTAAGTGTCCTGGTGCACAAGCATATATAAGTTTGGCAAGGGAAATTTTAAAAAAGCACGCGAGCAGTTGTAAGGAGAAGAAACTAGTAAGCGAGGGCGTAGTATGAAGGATGATAGACGCCTCGGCAGAGGTCTTGCCGGCCTCATAGGCGATAATTATGATAATAAAGAAGATCGACAAGAGCATTTGCCTATTTCATTACTGCACCCAAGCAAATTTCAACCGAGGAAACATTTTGACGAGGAGTCATTAAGAGAACTTGCAAATTCGATAAAGAAAAGTGGCATTATACAGCCTATCGTGGTACGCAAAGATTCAAATGATGACGGTTATGAAATAATAGCCGGGGAACGTCGTTGGCGAGCAAGCAAGATTGCAAATCTTAATAGTGCACCGGTTATCATAAAAGATCTGAGCGACAAGGAATGCTTGGAAGTATCCATAATTGAAAACATACAAAGACAAGATATTAATCCAATAGAAGAAGGTGAAGCGTATAGGAAACTGATAGATGAGTTTTTCTATACACATGAGGAATTAGCTTCAGCTATAGGCAAAAGCCGCAGCCACATAACCAATATGATTCGGATGTTGTCACTTCCCTGTAGGGTGAAAACAATGATCAACGAAAAAAAACTATCTATGGGTCATGCAAGAGCGTTGATTAATGTTGAAAATGCTGAGGGTATTGCAGAAAGAATAGTTTCTCAAGGCTTAAGCGTTAGACAAACTGAAAAATTGATAAAAGATTTGCATCAAGGCAACAACCAAAAAGAGCAGAAATATACTAGAAATCAAGATATGACGGTAATAGAAGGCGCTATATCTTCTCAACTTGGTTTAAAGATCAAAATTAATGACAACAATTCTAAGGGTAAAGTTATGATACGGTATAATAATTCAAATGAATTGGATCTAATATTGAAAGTTTTGAATAGGAAACTTGAGGCATAGCTAGTAGCTGCCAGTAAAGCAACAAACCAATATCAACTGTTGGTGTCATGAAAGTAGCTGACACTGGTTTCCATCCAAGAGGGCAGTAGCCCCTTCGGTGTCATGCAAGTAGCCTCCCTCCCCTGTCATCCCAGTGCCTTCTCCTGTCATCCCAGTGCTTGACACTGGGATCTAGCAAGCTTTGCTTGCAAATAAGTCTAATACGCGTCGCGTTTTATGCCA
>NODE_17_length_13461_cov_5.486349
ATACAGAATTTATGTTTTTAAATTACATAATATCTTAACTACAAAAATAATTTTCTATATAATATTTCATATGTTTTAAAGCTTCATTTTTATGTTATTATAAATGTAAGTTTCAAGATTGAAAATAATATGGTAAATATTAACACAAAAAAACAGCCAGCAGGATTTTTCATATATCTCTCTGGTCTTTCGGGAAGTGGTAAACTTTCCACAGCAATAGAATTATCTAATATGATAAACGCATTAATTGTAAATAGTAAGTTCTATAACAATGTTCAAGCTTGCTCTATATACGATGGTGTCTTTGAACGTGATCAAATACCTAAAGAAGTTCAAGATAGAATATATGGCATTATGCAAATTATGCTTCAGGTAATAGAAAATTATCCGATTCACTCAAAAAATTACATATTTATTGATGAGTTGATGGAAAATAATGACCAGAACATGAGGATGTATGATTCAATAGTAAGGCTTAGTAAAAAAATTAACACAGAAATCCTTCCTGTGGTACTTAGGTGTGATCTACCGACATTACAAAAGCGTATTGCATTAAAAAGGCAAAGAAAAAATAGGAAGGTGATTAATCTAAATAGCATGATAGAGCAATGTAGGATTAACAATTTATTTACACCACCGAGTGCTATAGAGATAGAAAATTCAAATATGAGTATAAAAGAAGTAGCTCAAGAGATAGTAAACCAGATGCACAAGCTTAGCCAAATTGCGTGTATGCAAAAAAATAGTCTATAGCAATTTCATATACTGAGGCTCATTTAAATATAGAGCTTCAACTTCATTTAATTTTTGCTTGTTCTTTAGTCTATAATGAACTAATAGCCCTGCATGGCTAGCATTTAAATTGCAATCCATATGTGTACTGCTTGTAGCGTGACCAGGGTCACATGCTGCAGTTGGACCAGACAGCGGCAATAAATTGAAATCAAATAACTGTGTATAAAACCCTTGAGCATTTTTGATTATAGCTCTGATATTTTTTTTGCTATTTGCACAAAGCAAAGATATTGCGTAGGCTTGAACTTCCAGCGCACTAACCCCGTATAACGGCTTATTTGTAGCAAGATTTATACCTTGTGCAGCTGATATACCAACTCTAATTCCAGTGAAACTTCCTGGTCCAACTACTACCGCCAAATGATCTATTTTATCGTAGTTATAATTGTGCTTATTAAATAAAGTATTTAAAGTTTTAAAAAATGATTCTGCATGACTATTGCTGGCGGAATTGCGCTCTACAAAACAATTACCATCATAATCAACTATTGCTATTGAACTACCAATACCTACAGTATCAATCGCTAAAATAGACATTACTTAAGCTTATCATAGAGTTTTGCAAACATCATAGTAAAGGCACCATTACCCATAACATTTGCTGAAGTGATTATTGGATCAAACACTATATACAATGCTGTAATTAACGAAAGCATTTCTGGAGAGAATTTGAGATGTTTCTCAAGAATAGGTAGCATTACCATAATTCCTCCTGCCGGCACTGCCACGATAGCAAACTTAAATAACAAAAAATAGAGAAGAAAAGTTACATAATCTATTGTGAATAATGAATAACCGGAGGCAATTATCATTGATAATATTATAATAAAAAAGCAATCACCTACTAAATGAAAGCTAGCAGTTATTGGTACAACAGACGATGCTATGTCAGGTTGCTTTACATTTTTTTTGCTTCCTTCAAGAGTAAGTGGCATAGTTGCATTACTAGACATTGTGCTCATTGCAGTAATAAATGCCGGTATCATATTGCCTATACTAGCTATCCAGCTTGTGATCTTGAATGAATTTGCTGCTCCATATAAGAGGAAAACATAAAGGTAGGTTGCAGATGCTATAATAATGAAAATTATTGAGTAATCCTTAAATATTATAGATAAAACTTGATCATGCTGCATTTTTAAAGCAAGCCCAAGTACAAATATTGGAATAATCGGCGTCAAAAACGTCTTCAAAATAAAGAGAGTTAAATCTAACATTTTGTTCGAAAGCTCTTTGCTTTTCTTGGGTAGCAGTGTGGACACTACTATGCTGGACACAAATCCACAGGCAAGGGCATAAAAATTAGAAAGCAATGCAGGCAGCCTAAACGACCATAAGGGAACAATTGTTTCTTCATACGTTATATCTTGTATTGAATGAGTGTTTTGTATGATAAAATGCCCAACAGAATAAGCTATTAAACTTGAAGCCAGATTTGACAAGAAGATCATTATAATAAGTAACAATATGAACTTTATAGCTGACTGCTTAAGATTGTTAACACTGCTAAAGATTAACGCAAAAATAATAAAAGGCATTATAAATAGCAAAACCTCTTTTATACTCAGGCTCGTTGAGTACAAGAAGGTTTTTGCTTCCATTGGAACTAAATGACCAAAGAATGCAACTGAAGTGATGACCGTGAGTAAGATTAATAGTTGTAGCACGTTCTTATATACCAATGTCCTATGGACATATATATGGTAAGTTAGTTGTTAAGTAAAGCAAAACTGTCTAAACTGCACAGCAAATGGTGTAATGAAAGTAGCTGACACTGGAATGACAAAGAAGAGTGAAATTAGCACTCACTTATTATTCGTGTCGTTTTCAGTAAAAGCCTCCTCCCATGTGCCTTGAGTTGCTGCACGGCTATACTCTGTTACTCTATTTTCAAAGAAATTCGTATGTTCCACGCCATTTAGTATTTCATCAAGCCACGGAATAGGATTATCATTAACATCATATATGGACTCAAGACCTAATTGCATTAACCGTCTGTTTGCTACGTAGCGTATGTAATTGCGCACTTCTTCTGCAGATAGTCCTTCAACGTCTCCGAAATTAAAAGCAAGCTTTATAAACTCATCCTCAAGCTCAACAATAGTGCGGCATGCAGAATATAATTCCTCTTTAAACTCATCGTTCCAAATTTCATTATTCTCTTTAATAAATGTATTAAATAACATAATAATTGAATTGGTGTGCAAAGTTTCATCACGGGCTGACCAGGCAATTATTTGTCCCATGCCTTTCATTTTTCCAAAGCGTTGAAAATTGAGCAAAATTGCAAATGATGCGAATAACTGCAACCCCTCGGTAAATGCACCAAACACCGCTAGAGTTTTAGCTACATGTTTTTTATCGTGTTTTTTGCTTTCCTCGAATTCTAACATGTATTCATACTTCTTTCTCATAGCATCATACTTTAAGAATGCTTGATACTCGCTTTCTGGCATGCCAATTGTGTCTAAAAGATAAGAATAAGCTGCAATGTGTATAGTTTCCATATTGGAAAAGCTTGCAAGCATCATGCATATTTCTGTTGGCTTAAATATATTTGAATAATGCCTCATGTAGCAGTTATTTACTTCAATGTCTGCCTGAGTAAAGAATCTAAAAATCTGAGTTAGTAGATTTTTCTCTACGTTTGAAAGTTTAGTTTTCCAATCCTTTACGTCATCAGCAAGCGGAACTTCCTCAGGTATCCAATGGATTCTTTGTTGCTGCAGCCACGCATCATACGCCCAAGGGTAATTAAAAGGTTTGTATATTGGATCTGCTTTTAACAATGACATAAGACACCTATTATTTTCTAAAGTAAATATTATATTAAGTGATATTGAGAATCAGTCAATTTAACTTTTTTGAAATTTGACGGCAGATAATTTATTAGTGTATTATAGCTTCAAGTAATTTATCAACAGAAATGCGAGTATTAATATCTTTTATTTTATTATTTACAGTGAGCTGCACTCACACTATTCACAATCACGGAGCTCCTGGCATTAGTGTTGAATTGTGGAGCAAGATAAAAGTAGGTGACGATAAAGAAAAAGTGGTTCACACTTTAGGATCACCAACATTAGTATCAAAGTTCGATGACAATGTTTGGTACTATGTCTCATATAAAATTAAACAAGCCAATTTTTTAGGAAAAAGGAAGTATAGTAGTAAGTCTCTGCAAATTTCATTCGACCAGGACGGTAAAGTTGAAGATACAAAAGAAACTGACATCTTAGAGAGATCTTTGGCTGTTTCTGATTGAAAGTTTGCTAACTATAGAGTTTTTCTCACTCTTCTTTGCATCCAAGAACCGTATAACGTCATCCCAGTGTCAAGCACTGGGATGACACCATTTGTTGTAAACTCACTTTTACTCTATGGTTATACTACCTTGCTGCTATCCTGAACGGATACAGTGGGCTTATTAAATTATAGAATTACTTTAGCTATAGAATAAAGTCTAGTGTTACTTCACGCCAAATGTGGTGGTGCTGAGTAGGCAAGCCGGTTAATGGGCTACATTTATATACTGCACGCATTGCGTTATCTGCTATCGACCTGAAAAGTGGATTATTTCGATAGGAATCACTGTCTGCTACATCCGCCATAATTATCTCGCCTTGACTGGATAACAATAAGTTAATTTTTATATTAAAATTTTCTTTGTAAGCTATGCTTTCAGGAATGCTCCAGCATTTTGTGAGCTTGTCTCTTATAGAGTTAATAATTTCTGTTACAACTAATTCATCCTTTTTGCTCTCAACGCTTTTTTCGTTTCCTATTTCATTTTTTGCCCCTCTAACATCCCTTCTTAGTTTTTTCTCTACACTTTTTTTTCTTTTTGGAATTGGAATGAATTCTTTACCCTCGTTAATAATGACTTCTTCTTGCATTTCGATAATTTGCCTCGGTTGTGCTACAACAGTGTGCTCAACCAATTCTTTTTTCCTTTGTGGTATAGGAACAACTGACGTATCATTCGTTTGGGCTTTTGTTGAAGGTAACGAAAAAAGCAGAAAACAACATAAAGACAAAAAAAGAATATAATTAGAATAGAAAAAACGCATATGTTAAGCAGCTTGTTTTACTGGTTTAAAGCTAATATTGCACATAAAGTCAATATATTTTAGTTGATGGACAACTTTGAAGTCAATAAGGAATCCCTTCAAAGTTGCAGGCAAGCGAAAGATTGTCTTCTCGACAGACAAAGAATTGTATAATGGATTAAAAGGGACCGTATGACAAAAATTATAGGAAAAGAATATACAGAACTTTTAGAGCAGTTGAAAGATCGTATTGCAACAAACCGTTATAAGGCAGCACTTGCAGTAAATAGTAAGCTTATTTTGCTTTACCACCATATTGGTACAGAGATCCTAAAACGCCAAAAAGAACATACCTGGGGAGCTAAGGTAATTGATCAATTAAGTAAGGATTTGAGAAGTACATTTCCAGAAATGAAAGGCTTTAGCACGAGAAATCTGAAGTATATGCGTAAGTTTGCCGAAGAATATCCTGATGTTGAATTTGTGCAGGAGCCTCTTGCACAATTAACTTGGTATCACAATATCACTCTTTTGGAAAAAATAGAAAGTCATGAAATAAGATTATTTTATGTAAAAAAAGCTATTGAACATGGCTGGTCACGTAACATTATGGTGATGCAGATAGAACTTGGACTACATAAACGTCAAGGAAAAGCAATAACTAATTTTAAAGAAAAATTACCATCTCCACAATCCGATCTAGCACATTACACATTAAAAGATCCGTATATTTTTGATTTTTTAAGTATAGGTAAGGATGCTCATGAAAGAGAAGTAGAAAAAGGACTCGTAGGGCATATGGAAAAATTTCTGTTAGAACTCGGTGAAGGATTTGCATTTGTTGGTAGACAATTTCATTTAGATGTTGGTAATAAAGACTTTTATATTGATTTATTATTCTATCATTTAAAGTTACGTTGCTTCGTAGTGATTGAACTAAAAGATAAGGATTTTAAGCCGGAATATGCTGGTAAAATGAATTTTTATCTTTCTGCAGTTGATGATTTACTGAAGCACTCGACAGATCAACCTTCTATAGGGTTAATCTTATGTAAATCTAAATACGATGTACTTGCTAAATATACACTCAAAGACATAAATAAACCAATAGGATTAGCGGAATATCGAATAACTGAAAATCTACCAGAGAACATAAAAACAGCTTTACCGACGATAGAAGAATTAGAAGCTGAATTATCCAAAATTTCAGATAAGGAAAAGTAATGGTTACTAAAATCATTCAAACAATTATTTAGCAAACCAAAAGCTCAGCATGGAGGCTCAGGAAGAAGAGTGGCAGCCAATAACTTACTCTCTCATAGCCTTGAAACTTTGGAATAGTAACGGAGTAAGTGATTTTTATGGATTACAAGCTCTAGGTGTACTATCCTATAATATCATACGGTCAATACACTCTAAATGAGATGGAAAGATGAAGGCATCATTATAGCTGCTAAAAAATACGGCGATAAAAACTTAATTCTTTCTCTGTTTACAAAAAGTCATGGAAAGCGCAGGGGATTAACTAAGCTAACAAACAATAGCAATTATAAGTTTCAGATAAGTAATCTATTACATGCAGAATGGAGTGCTAAGTTACCTGAAAATCTAGGTTTTTTTAAGTGCGAATTAATCGAATCTCCATTCCATCATTTCTTTCAAGATAGGTTAAAAAGCATTACTATTGTTTCTTTCTCCTCTATTTTAGAAAAAGTGCTTCCAGAAAGTGAACCCTGTGCCATACTGTATGACAATTTTCGATATTTCATCGATGTAATTAAACACAACAATCAGTCTTGGCAAAGCCATTATCTTAACTTAGAGCTTCTGCTTCTTACGCAATTGGGATTCAAGTTAGACTTATCCAAATGCGCTGTAACAGGTGTTAAGGAAAATCTGCAATTTATTTCTCCAAAAACTGGTAGAGCAGTGTCAAAAAAAGTAGGAGATTATTATGCAGATAAACTCCTACCTTTTCCACAAATGTTGCATGATGTATACAATAATACCCTACAAAACAGCTACTCATTCCAAGAATTTCAGTTAGGACTGAAAGTCACAGGATATTTTTTAAATAAGTATCTATTTTTGCAGTTAAACGTGAAATTTCCAGAGCTGAGAAACCTCATGTTGTCGCTTTAATCTTAGTTATCATTTTTTTGAAATCATTTCAGAAATCTATAGCTAACCCAAGCAACACGTCATACCGCGATTCATTCGCGGTATCTCAGCATAGATTCCGCTCACGAGTAGTGGAATGACGGTTGTCGGTAAACTTAAGCCACTTTAGCTATAGCCAGTAACCACTCTATTTCTACCACTGTTTTTTGCTTTATATAAATATCTGTCAGCACGTACTATAAATTTTTTAATATCATCAAAGTCAGATCCTTGCATTTCTGCAATTCCAATGCTCACAGTTACATTATGGGTTGTATTTTTATCCGCAAGTACAAAAGGTTCTTTAGCAATAATTTTTCGTATTCTCTCCGCAATAGTATACGCATCTGATACATTGGTATCTGGCATTACAACAACAAACTCCTCACCACCAAACCTAGCTAGTAAATCTGTCACTCTGATATTTTCAGAAATTCTTTTCTGTATTTGCTTTAAAAGTTCATCTCCAGCACTATGCCCAAAACTGTCATTCACTATCTTAAAATAGTCTATATCAAGTATCATAAGAGACAACCTTCTATCCTTTTCCACAGAGTCCTTAACAATGTTTCTTAAGTGTGCATCAAAATATCTTCTATTATAACAGTTAGTTAATGGGTCCTTTATAGACATTTCCGCATTATTAAATAAATTCATTCTCAAGGCATCTTGATATCTTTTGCGTTTTACTTGCGAATTAGCCCTTGCTATTAGCTCACCCTCATCCAAAGGTACTGTTAAATAATCATTAGCACCTACATCAAGTGCTTTTACTAAATTGTTTTTATCATAATCCTCAGAAAGAATCAGAATTGGTGTATAACGTGTTTCCACCTTACTACGAAACTCAGAACACAAACGCAAGCCGTCAGTTTTTGAAAATTGCATATCAGAAATGATCAGGTCGTAACCATTCTCAATACCAACCTTCAATGCTTCCATTGGATCACTCAGTATTTTAATTGACCTAAAGCGTTGCTTTAATATATTATATATCTGCTCTGCTTGATGAACATCCTCATCTATAACAAGTATGTTAGCATCAAAAATCTGATTGGAATAATCCATAATACTGTTTCCTGCGACTCCACCAATCTCAGCGTTAGTTTCTCCTCTCAAACGCAATTCATCAATAATCATCTTTAAGCGTGTGAGAGACTTAATTCGTGCAGATAAAGCAGTTTCGTTTATTGGTTTAGTCAGAAAATCATCCGCACCAGCATTAATACCTTGCACTCTATCATGAGTATCATGCAGCGCAGTTACCATAATTATTGGAATATGGGTTGTCAAGGGATCACTCTTTAGCTCCTTACAAACTTGAAAGCCATTCATCTTTGGCATCATGATATCAAGTAATATAATATCGGGCTGCTGCTTTGCTACTAAATCTATAGCTTCTTCACCATCATGAGCTACGATAACCGTATAGTACTCTGCTTTTAGTCGAGCTTCTAAAAGCTTGACATTAGATAGTACATCATCTACTACCAGAATCTTTGCTGTCATTATCTTTAGATGTATTATCTATATCATAAGTAGGATAAAGCTTACCATTTTTACCAATTATGTAATTTACTTTCTCAGCATTACATTCTTTATATAAGTCTTCAACTCCTGCGTCTTTCAATAACCTCCTAGCTTTTGATTTTATAATCATAAGATACTTATACACATTCCTAATAAGATCAATAAATACAGGCACCTTATTTTTATCAAGAACAATTATGCTCACTAAAGCTACAACTAAAATTTCTGAAAGACCTATATTGAACATTTTCCTATGAAGCAAGTACTTTAATCCTTCTGATTATAAATATTAATTTGCTTAAATCAAGTTTAGAAGCAACCATCTCATCTAAAAAACTATTATAACGTTCTATGTAGTCCTTATCATTACAAGCCCAGGTTTGAACCTTATCTTCAGGGTTATCAGTAGCTTTTATGACTTTAACAGCTAGCTTGTGATGGTAATTGCTTAAATCGTCCAATAAATCATTAACTAAGCTGCGATCCCAATAAGAAGAGCGGCTTTTCATCTTGATGGCAATTATTCTAATCAGATCGAATCTTAACAGCGACTTTAACTCAAAGTATATTTTACCAGCATCAAGAATGGACAAAGATGTCTGTTCAGCAACAGATATAATGTCCAGTGCATAAGCAAGAACGCATAGATCAGCAACTTTTTTTGCTAGATCTTTATTTATATTAAGTTCTACTAAAGAAGTTGATCCATGGCTATAGATCTTTAATAGGTGTTCATCTAAAACATCAGTTAAGTTCTGGCCTAAAGTTTCAATTGCATCTTTAAATTTTGTAACATCATCCAATTCTACAAAGCTAAGCTTGCCAAGATTTTTCACTAGCCAAAATGATACTCTGCCAATAAATTTCTGCACGTTCCTCACTATTTGTAAGTATGAGTTAATATCAATTTTTCCATCCAATTCATCAATTTTCTGCCACAGGCTGTTTAAATCATACAGGTGGTTAACAACAATATATATGTTAACCGCTTCTTGTATCTTAATTCCAGTGTTCTCAGCCAAATTATTGATGAATATACAGCCCATTCTATTCACTACATCATTTGCAATGCAAGTAGAGATAATTTCTCTACGAAGTTGGTGTTTTAATATGAAATCCTTAAACTTTGTTACCATCTTTTTAGGAAAATAACCTAGCAAGTAGTCATGAGATATAAGATCTTTTTCAGACAGATCGGAATGTATAATTTCATTTTTTATTGCTGTTCTAGCATAAGACATTAGAACAGAGAGCTGAGGAGAACTGAAACCTTCTGCACCAGTTAACATCCTTGCTATCTCTTCTTCAGTTGGAAGAAATTCTACGCTTCGGTTTAACAGCCCAGATTTTTCTAAACTGAGCAGTAACCTGTGGTGCTGCTCCAATCTCTCTTTAGCTTGCAAACACTCAAGAAGTAATGCTTTTGTTTCAATTTTGTTGTGGTTCTCAAGCACTTTGGATGCAACTTCATCCACCATACTTGCCAGTATTTCATTCCTTTTTTCTAAAGAAATACCCCCTGCTTTCATAGCTGAAACAAATGCAATCTTAATGTTAACTTCAAGGTCCGAACATATCACTCCGGCTGAATTATCAACAAAGTCTGCATTGATATATCCACCTTTTTCAGCATATTCTATTCTTCCAAACTGTGTACAACCAAGATTTCCACCCTCTATAAACATAGAAGCTCTAATATCTTTACCATTCACTCTTAACTCATCGTTTGCTTTGTCACCGACCATGCTATGATTTTCACTCTTTGCCTTAACAAACGTGCCAATTCCTCCATTCCATATGAAGTCCACTTTTGCTTTCAATAGATATCTAATCAAATCACTTGGAGGTAGCATATCTTCTGTTATATCAAAGCACTTTTTTATTTCTTGAGAAATGTTTACTTGCTTACTGCTACGCTCAAATACTCCTCCACCCTTAGAAATCAAATCTTTATTATAATCCATCCAAGTTGAAAATGGTAACTCAAAGAGACGTTTACGCTCTGTGAAACTCTTTTCTGCATCAGGGTTTGGGTCAACAAAAATATGCATATGGTTAAATGCGCCGATTAAATGTATATTTTTTGAAAGCAGCATACCGTTTCCAAATAGATCGCCAGCCATATCTCCAATTCCAATAACAGTTGTATCCTGGTAAATATCCTTATTCATTTTCCAAAAATGCCTCTGTGCTGCAATCCATGCACCTCTGGCTGTAATACCCATTTTTTTGTGATCATAACCTGCTGATCCACCAGATGCAAATGCATCGCCAAGCCAAAAATTGTATTCAGAGGCTATCTGGTTGGCATAATCAGAAAATGAAGCAGTGCCTTTATCTGCTGCAACTACCAAGTATGGATCGTCTTCATCATACCTAATCACATTCTCTGGTGGAATTATTTCACCATCAACCACGTTATCAGTAATATCAAGCATTCCTCTAATAAAACTCTTATAGCACTCAACACTTTTCTCTCTTAAAATATTCTTATCTTTATAAGCTTGCTTTATTACAAATCCACCCTTTGCACCAACAGGGACAATAACCGCATTTTTTGTCATCTGAGCTTTCATGAGCCCCAAAACTTCAGTGCGAAAATCTTCCGTCCTATCCGACCACCTTAAGCCACCACGGGCTAATTTCCCTCCTCTTAGATGTATTCCCTCAAAAAGGTTTGAATAAATATACAATTCGCGATACGGACGAGGATCAGGCAAACCATTTATTTTACTTGAGTCAAATTTTGTAGATAAATATGGTTTATCGTCTTGATAATAACTGGTCCTTAAAATAGCCATTATCAAGTTAAATATCGAGCGCAAAACGTAATCATGTGAAACATTGCTGATCTCTTTTAGAAGTTCCTCAATTTTTTCTCTGACAATGTCCGTAGTTTCTGCTCTATCAATGTCTATGTTAGGATCAAATCTTGCATGAAATAGTTGTATCAAATACTTTACTACTTTTGGATACTCTGAGACTACCTTTTGGATATATTCTGGGTTGTAGTTAAATGACGTCTGCTTTAGATAGGCACTTAGCGCTCTAATCAGAAGCACTTCCTTCCACTTGAGCCCAGCAATAATGATCAAACTATTGAAATAGTCATTTTTAATTTCCTTGCTAAACACTTTCGCAAGTGTTATTTCAAATTGCTCTTTTAGAGTAATGTTGTCTATTAATTCATCGACTCTTGACAACACAAAATGGTGTATCCATATTCCACCGTTAATTTCTATGTAATAGCCATTATGAGATAGAATTTTAGCTCCCAAATTCTTAGTGATCCTTAATATCTTCGATAATTCAAGGCCTCCATTGTTTGGAGTATAAACCTTTAATTGATAATTAAGATTATCACGAGTAAGTCTTAAATCGACCTCGCTAACTCCTTTCTTCCTCACTATCTCCAATTTTTTCATATCGTAATATGCGTCATGAGGTTCGAAACTCTCTTGATAGCTTATTGGAAATGCCTTGCAATAACGGATGAATATATCCTCAACAGTGCTAAAAGTATTGTATAAATTGTCTATAAAACGATCTTCCCACTTTTCTGTAATGTTTCTTAATTTGTTTTCGATACGCAAAACTTCATCATCAAGAACGCTAGCATTTTTGGTCTTTAGTACTACATGCAATTTCATCAAATCATATTCATTGATAATGTGATTGTTATAAATATCTGAACTTCCTGCACTTGTCTCATCCTTCAATATGTCACGTATCTTGAACATTAGCCTAGCGCTAGCATAACGCATCGGTATCAGCACTATGCAACTAATAAAATCCCCGACTCTTCTTAAAAATAATCTGACCCTTGGCCTAATCGCAAGAGACATGATCGAAATGCAAATTTTAAATAATTCGTCTTCATTTGATTGGAATAATTCATCACAAGAGAACACTCGCAAAATAGAAATCAAAGCTTTATTGTTGTGGCCCCCGGTTACAAATCCTGCATTTTTTTCTATAACTTTAACTTTATCTTTTATTATTGGAATAGTTCGAATATCTTGGACCTCCGCTACAGAAGTAAATAGCCCGAAAAAACGCCGTTCCTTTACTACATTACCCTGGTCATCAAATTCTTTTACTCCTATACAATTCATGTATGTACGCCGATGGACTATTGAGATTAGATCTGATCTCAATATGTATAGGGAATCAAGGTTTGCAGAAGGAATCAACGTACTTTGACCTACTCTCATCAGGCCAAGGTCCTTTTTGCCATCACAGACGAGTTTTTCATCTTTACCAGCAATATATTCTTGATAACCTAGAAATACAAAATTATTATTCTTTAACCAAACTAGAAAATCTTTTTGCTCTTGATTTCGGTCTGGTGTCATTCCAGTGCGTGACACTGGAATCCACGTGTCCTTTTCCTGGATCCCAGTATCAAGTACTGGGATGACAGAAAGACTTGCCTCATCAAGTTTCTTAAGCATTAAGTGCCAATCTTTCACAACACAATTAACTGCTTTCAGCGTTTTTTGTAGAGATTCTTTTAGTGTATCAACAAAACTGTCACTTATACCTTTGATAATTACATATATAACTGACTCTTTTATTCCATTACTTTCTTCCAAAGGGTAAATCTCATCTATTAGGCCATCTTTTCTTTTAATGTTAATTATGCTGTTGCTGTAATAGCATATGGTTAAATCGTGCGACTTAATAGTTGTAATAACGGAGTCAACCAAAAATGGCATATCATCGTTTGTTATCTTAATCGTGGTAAAATCGCCTTCTATTCCTGGTATATCATCTATATTACTTACTACTAACTTACTTTCATCTTTCTCTTTTTGAGAAACAAAATTGTAAGCATCGTTTACAATATATAGCAAAAACTTATCATTGGCTTTTAGGTCGCTTTTATAAACAAAACTATAAAAATACTTAATAAATTTTTTAATTT
>NODE_18_length_13392_cov_7.017920
AATTTAAAATAATTATATAAAAACTAGAATATAGTGCGGCCGTGGTGGAATTGGTAGACACGCAGCGTTGAGGTCGCTGTGGCTCATAAGGCCTTGGAAGTTCAAGTCTTCTCGGCCGCACCAGTTTTTATCGCTGTTTAATATGGGTAAAAATGTTTATAGGAAATCAGAGTAGCAATAAGGTAGAAAGAGCTATCAGCGAAATCAGGCGCGGTCGGCCAATTGTAATATATGATGAAAGTAATTACCTATTGTTTGCTGCTGCTGAGGCTTTAGAAAGAGATTTATTTAATCAATACAAGCTTATATCAAGCAATGTATATGTTACTTTAACTTCAAGTAAGGTAAAATACATATCTCAGAATAAAGAACATAACAGCAAACGTCTGTTGGTGAATAATTTTGATGAACTGCTCCATTTAATAAACTGTTCAAAGGAAGATTGCATAAAAGAGTTGCAATGCTCAAAGACAATAGATGAATGTGCTATTGCCTTGCTTAAGTTCTCAGAATTATTGCCATACGCGTTAGTGGCTGATATGACTTTTGAGAATAATCATGAAATGCGAAATTGGTGCGAGAAAAATGACGTTATTGCACTGGACACGTCATTCATAAATAATTTTCAAGAAAATCAGGATGTATATGAAGTGTGCAAAACATCATTATTTTTAAAACAGACTCAAGAAGTAAATATCATATCTTATAGAACCGAAAGTGGTGGAAGAGAACATCATGCAATTATCATTGGCAATCCAGATAAAGATGGCGAACCATTAGTAAGAATTCATTCTTCGTGTTATACGGGTGACTTGTTAGATAGCTTGTCATGCGATTGCAGAAGTCAGTTACATCAAGCAATTCAAATGATAGCTGACTCTGGAAGTGGTATTATATTGTATTTGATGCAAGATGGAAGGGGCATTGGTTTAACTAATAAGTTAAGAGCGTACAGTATGCAAAGAGGACATAATCTTGATACTGTTGATGCAAATAGAACATTGGGTTTTGAAGATGATGAAAGGAGTTTTGCTGTTGCAGCTAAAATGCTTAAGAAATTGAACATTAACAAAATCCAATTACTTACAAACAATGATAGGAAATTGTCAGAATTGGAAAGTAGTGGTATAGGAGTTACAAAGTGTCTACCACTTATTGTGGAACGTAATAAATATAACGATTCATATATGGAGACAAAGTTTGGTAAATTAGGCCATAGATTAAGAGTTTTTTAGCTTTTTTGCTGTAACTACTTTGTTAATTTGCTATGTTTATTAACATAAGTTAAGATTTTTAGGAATACTAAAATGCTAAGATTTTTTAAGCGAGAAAAAAATACTGAATCCTTAGATAAGGATATAAATTGGGATTCAAACCGCTACAGCACAGTTATTGCTCAAAGGAATATTCTACTTTTATTTGCATTAATATTATTAGCAACGATCTCTATCAGCATATTAGTCATATTTAAAATTAGCACAAGTAGCACTATTGAGCCATTTGTTATAGAAATTGACAAGAAATCAGGAATAGTGCAATTGGTTGATCCTGTCACAGTAAAACAGTATTCTGCAGATGAAGCGCTAAACGATTATTTTATTTCAGAGTATATAAAAGCAAGGGAGGTTTTTGATCCATATCATTATAATTATAACTATGATACAAAGGTGAGGTTGTTTTCCTCACCTAATGTGTATAATGAATTTAGAAATTATGTAGGATCGCAGAATATGGATGATCTTTTTAATTTATATTCAGATACCAAAAGTGAATTTAAAATTCGCTCAATTCAAAAGTTGGGTAACGATGCTCTTCAGGTGAGATTTTTTGTGGAATTTACACGGAAAGATGGAAGTTCTACGAGAAAAAATAAGATAGTTATTATGTCATATAGATATGCATCGCTTGAAATGGATGATCAGCAAAGATATATTAACCCATTAGGATTTCAAGTTATTTCATATAGAGTAGATGATGAATATGTATAGGATATTATTAGTTTTAGCTTTACTTGTCAGTGGCAATTTAAACGCATCCATTAATTATAATGAGCCTATTTCTGTAGATAGTAGAATAAAGACTTTTGTGTATAGCCCTAATGAAGTATTTACGGTGGTTTTTAGTCAGGGTTACTATTCTTATATTGAATTTGCGGAAGGAGAAAAAGTTAAAAATATCGCTGTTGGTGATGCATCAAGTTGGAAAATTAATCCTTATGACAATAAATTGCTTATCATGCCATTTGAAGTTAGTAGTCGCACTAACATGATTATTACGACAACTAAAAAAAGAAATTACATTTTTGATTTAATCTCAAGGCCAAACTACGATAAATACCCGGATACTGATGCTAAGAAAGTGGATCACGATTATTCTGCTGAAAAGGATATATCTTACGTAGTACGTTTTTATTATCCTCAAGAAGAAGGTGAATTTGATGTTGATTTAGATGAGGTTTCTTTACCTACTCAAATGCAATATACTACAGACAAGCTAGAAAAAATAATACAAGAAAATGATACGAAGTACAATTATACATATATTGATGAAGGTGGTAATGCGGATATAGTTCCGATCGAGTTATTTGATGATGGTTATTTAACCTATTTAAAATTTAGAAATAATAATAAAATACCTCAGGTTTTTGTAGAAGGGGAGGATAAACCTTGTAAAAGGCTGTTATTTGATGATTATGTTATAATAAAAGGAGTACATAAAAAGCTATTTATGCGTTATGAAGATGGTAAAGTTGAAATTATAAATAGGTCACTTTAGCTGTGGTACATGCAATATGAATAAAGAAAGGCGTAACAATTCAGAAGATGAATCAGAAATAGAGAATAAGGTAGTAACAGTTGGCTCTAATCAAGGTCATAGGGCATTGATGGTCATTATTTTAGTACTTCTGGTTGGTGGAGTGTATTATCTCTATTTTAGTCCTTCTCATAAAGAGGGTTCAGAAGTTATTAAAAAAGAGGAAAGAAAGCAAAACGTTCAAGAGTTGAAAGGAAAGTTGGAACAAGTTCCAGATAATGTAATGGTTCCTGAAAGAATAATAACCGATTCCTTACCACCCTTACCTCCTCTTCCTACACCACAAATCGTACCAGAAATAAAACAAATTAAAAAAGAAGAAGAGAAACCAAAAGAAACTTCTGCGTCAAATATACCTATTTTGCCAAAGCAAAATTTTCCTTCTAGTAATGTTATGGGCAATTTACCTACCTCATTTCCTACAATAGGGGGTGGCGGTTATCCTAGAGACAGACGTAGTGCACAAATGTTAACAATTTCAGGTGGTAGTGGAGAGAACAAGGCTGCTGATGCTATTTTATCCGACACTTCAGCACAATCGAGCAAAGCTACCAGGGTAGGAAAGCTTGGTTTAATGATTACTCAAGGTAAAATTATTGATGCTGTTCTTGAAACTGCAATAAACTCTGATCTGCAAGGAATGCTGCGTGCTATGGTGAGTAGAGATGTTTATGCAGAAACTGGTGATACAGTTTTAATACCTAAAGGCTCAAGATTGATAGGCAGTTATTCATTTGACTCGAATGTTGCTAAATCTCGTGTAAATATAAACTGGAATAGAGTGATTCTGCCACATGGAATAGATATTGCAATCTCATCACTTAGTACTGACGAGCTTGGTAGAGCAGGAATAGCAGGAATAGTTGATAACAAAATAGTAAGTGCGTTATTCTCTTCAGTGACACTTGCTGGTGTTTCGATTGGTTCTGCTGTTATAGGGCAAAAGGCTTCTAATCTTGTTGATACGCTAACTATCAGAGATGCAGTAAAGTCTATCACTGCAACCGAAATAGATTTTTCTTCTCTCCAACTCATTATTGACCCAGAAAAGAAGATATCTAGTGACAAATGGAAATTAGGCCTTGGGGCTATCGGAAGAATTCGGAGTGCCAAAAGCAGACAAGATTTACTAAAAATAATGAAAGAGGAAATAGCAAAAGCACTAGGAATTGAAGAAGACGAGGTAAATATAAGCCTGGAAATTGTAAATCAACTGTTAGAACAAATTCAAAGAAAAAGCAAGTCTGTTTATGATGAAGCAATCGGGAAATCAATCGAGGATTTTTCTAAAGATATGCGGGATGTAGTGGGCAGATATACAGATAAAAAACCAACTATTTATGTTGATCAAGGCACTGCATTGAAAGTATTTGTTAACCAAGATATAGTATTTCCTCCACAGGCAATATTAAATCAATGAAATGAACTATGCTGCACTTGATACATATTTGGAGCCATTACAAGGCATATTTCAAGAAGAAGGCGTAAATGAAATATCAATAAATAAGCCAAAGGAAGTATGGATTGAAAATCGCGGTGAAATAAGGTGTGAAAAATTAGAAGTATTCGATCTTAACCATTTGAAATCTCTTGGCAGACTGATTGCTCAAGCTACAGAACAAAAACTTAGCGAAGAAGCGCCGTTACTTTCGGCAACATTACCAAATGGTTATCGTATACAGATAGTATTTCCGCCAGCATGTGAACCTGATAAAGTAGTCATGTCGATTCGTAAGCCTTCTAGCATGCAGTTAGCACTCGATGATTACGAAAAAATGGGGGCTTTTTCTGAAACTGTTACAGAAGCAACTGATAATCCAGTTGACCGTCATTTGGATTTATTGTTAAGGCAAAAAAAAATAAAAGAGTTTTTAGAATACGCTGTAATAAGTAAGAAAAATATTATAATTAGTGGTGGAACTTCCACTGGTAAGACTACTTTTACTAATGCTACTTTGCGTGCTATTCCAGCTGAGGAAAGAATTATTACTGTTGAGGATGCAAGGGAAATCGTTTTGAACGATCATCCCAATAAAGTCCATCTAATTGCCTCTAAAGGAGGGCAGGGCAGAGCAAAAGTAACCACTCAAGATTTGATAGAAGCGTGCTTACGTTTAAGGCCAGACAGAATAATAGTTGGTGAGCTCCGTGGAGCGGAAGCTTTTAGTTTTCTCAGGGCGATAAATACTGGTCACCCTGGATCAATATCAACCCTTCATGCAGATAGTCCAACAATGGCCCTTGAGCAAATAAAATTGATGGTTATGCAGGCAAATCTTGGCATTCCTCCAGACCAAATTATACCATACATTAGAAATGTGATTGATATTGTTATTCAGCTAAAAAGAACCGGTGGGGGCAAAAGAAGCATTTCTGAGATATTATTTACTAGATCTGCGAGCGAAAATGCTTAAATTTATACATAAGTTAAGGAAGAGTAGTTTATGAGTAATGGAAATCACCTACGTAATATTCTCATAGGAGGTGTAGTAGCTTTTAGCGTACTTGAGTTTTGCTTCTATCTATCTGGTATATTGTTTGTTCTGTTTGCTGATGGTCCGGATGCTGTGGATTTTAAGGCAATTAATCCTAGTTTGACGCCTTTCCCTCAAGCTCTTTGGCCAACGATTTTTGATCATATACAATATTGTTGGCATCATCCAGAGTTATATAGCCTTGAGCTCAAAATCACATTAATTATATCTTCTGCACTGCCTATCATTGTTTTAATGATTATCTTATGGAATTTAAGAGAAAGGATAATTGAGTGGCGACCATTTAAAAAGAAAGAATCACTGCATGGAGATTCGCAGTGGGCATCAGAGAAAGACATACGAAAAGCAGGATTAAGAAGCAAAAAGGGATTACTGCTTGGTAAAGATAAAAGAGGCTACTTTATTGCTGATGGGTTTCAGCATGCATTATTATTTGCACCTACAGGTTCTGGTAAAGGTGTTGGTTTTGTAATTCCTAATTTATTATTTTGGACTGACTCGGTAATTGTACACGACATAAAGTTAGAAAACTATGAAATAACAAGTGGTTGGCGAGAACGACAAGGACAAAAAGTATACGTATGGAATCCAGCGCAGCCAGATGGAATAAGTCACTGTTACAATCCATTACAATGGATTAGTGAAAAACCTGGACAGATGGTTGACGATGTGCAGAAAATAGCCAACCTAATTATGCCTGAACAAGACTTTTGGCAAAATGAAGCAAGAAGTTTATTTGTTGGAGTGGTATTATACTTACTTGCTGCACCAGAGAAAGTCAAATCTTTTGGTGAAGTTGTGCGTACGATGCGTAGTGATGATGTAGTCTATAATCTTGCTGTTGCTCTTGATACAATGGGTAAAATACTACACCCTGTAGCATATATGAACATTGCAGCTTTTTTACAAAAAGCTGATAAAGAAAGGTCGGGTGTTGTATCAACCATGAACTCATCACTTGAATTGTGGGCAAACCCATTGATTGATACTGCAACTGCGTCAAGTGATTTTAATATTTTAGATTTTAAAAAGAAGAAAACTACAGTTTATGTTGGTTTAACTCCTGACAACTTGACTAGGCTCAGGCCTTTAATGCAGGTTTTTTACCAACAGGCAACTGAGTTTTTATGTAGAAAATTGCCATCGGATGACGAGCCTTATGGCGTATTGTTTTTAATGGATGAGTTTCCTACACTTGGAAAAATGGAGCAATTTCAAACAGGTATTGCATATTTTCGTGGTTATCGAGTTAGGTTATTCTTAATTGTTCAAGATACTGAGCAGCTCAAAGGAATATACGAAGAAGCAGGGATGAACTCCTTTTTGTCAAACTCGACTTACAGAATAACTTTTGCAGCCAATAATATTGAAACAGCTAATTTAATATCGCAACTTATAGGAAACAAAACTGTACAACAAGAATCGTTGAATAAGCCTAAATTTTTAGATTTAAATCCTGCTTCAAGGTCATTACATATCTCTGAAATACAGAGAGCATTGCTATTGCCTCAAGAAGTTATTATGTTGCCACGTGACGATCAGATAATTTTAATAGAGTCGACTTACCCAATTAAATCAAAGAAAATTTTGTACTACAGTGATACCACCTTCACAAGAAGGCTGCTCAAACAAACTCGTGTGCCTACACAAGAACCATATGACCCAAACAAAGTTCTTTCTGCCGCTGCGAGCAAAGATAAGGTTAATAACGAGGGGAATAATGTTCTTGAGGGACCTAATTCAGTTGATTATCCTGCTGAAACTAAAACCGAAGATGCAGTATATGATGAATCAGATGAATTTGCAGACGAAGATATTGATGATGAAGATATCGACGATAAGTTTGAAGATGATGACGAGGAAGATGAGGATAGGAGCGATGATGGGTTTGATGACGAAGAAGAGGAGGATGAATTTGAAGATGAGGATAAATTAAAAAATGACGAGAAGTAAGGTTAACTTTGCCTATTTTTAGCTCAGAAAAGTGCAAGTTATGCAAATAATTAGGTTTTTCATATTAAGCCATTTTTAATTAATTAGTATTAGATTAGCTATTTTAACTAGGGGAGTAGTAATGATTAGTAAAAAAACATTAGCGGTTACAGCACTTGCTTTATTGTTGTCACAACAATCTTTTGCGAGTGAAACAGAAGGGTTTTACTTTGGTAGTGGGTATTATGGTCAATTTTTTAATGGCATGGGTGAACTAAAAACAAGCACTACAGATATCAAAAATTTGTCTATAAATGACAGGGATGCTCAGAACACAAAAGGTCAGTCACTAAGTGAGTATAAAGGAGATTACAATCCACCTTTTGCTGCAAATGTAGCACTTGGTTACACAGGAGAATTGGGTAACAACAGCTATAGGGCTGAATTAGAAGGAATGTATTCTTCTGTAAAAGTGGATAATATTGGTTTAGCAAGTAGTCAAATAACTGTTTCATACCTAAAGGACATTGGTAAGGATGCTGGTAAAAAAACTTATATCTATAGTGCTACAGTTAATCATGACCAAATTGAAAACATGTCTCTAATGGCAAATGTTTATCATCATTGGAAGAGTGACCGTTTCTCTTTTTCTCCTTATGTTGGGGTTGGAGTCGGTGCAACAAGAATGACAATGTTTGAAAAATCGTCAATAAGACCCGCAGGTCAATTAAAAGCTGGCCTTGATTATCACATAAACGAAGATGTAAATATGCATATCGGATATAGAGGTTTTGGTGCTATTGGTGGTGTTATTGGTGATGGTCTTAAACTTACAACGGATGCGCTTGGAGAAATTATAGATGATCCTAATAACAGGGGTAAAAAGAAGCTTGATGATCAGAGTAAACCAGCAAATGCAGCAAAAGAAGATATAAATATAGGTAATACATTGTTTTACACACACGGTATAGAGGCTGGCCTTACTTTCCACTTTGCCAGCAAAGCTTAAACATGTTGCCCTTTTAAAAAATGCATAAAACCGTTCCTGTCATCCTATGCCTTGACCATAGTAAATATAGATCCAAGTAGTCACGCTACTTGGATGACTAGCTAGAGGGTACTGGGATGACATAGGATAATATGGGATGAAGGAAGAAAACATTAGCTATGTTTTTTGCATAACAATGCACCTCTTCATTCCTGCCAAATCATGTACATATTCCTGAAAAGCTAATTTGTATGAGGGTATTATTTTGTCAATATCATTTTGATCTTCACCTATCTCCAATATTGCAAACCCATTTTTTTTAAGGCACTTTTTCAATATTGGAAAAATACTCAAGTAACAGTTTAAACCATCAATTCCACCATCAAGAGCAATTCTTGGCTCTTTTTGCACTTCGGCTTGTAAGTCTTTTAATTTGCTTCTTTTAATATATGGAGGATTGCTAATTATCAGATTAAATGAACCTCTGCACTCTGTCCATGAGCTTGGAAATATTTTGGCTCTGCTGAGAAGATCATGTTTCTTTGTGTTCTGATAGGCAACTTTGTATGCTTCCAAGCTTTTTTCAAAACCGATACCAACGGCATATTCATACTCACTAAGTACGGATATCAATAAACAACCTGTGCCTGTACCAAAATCTGCAATTTTTAGTCTCTGCTTTTTATTTGGGTAATATTTTAACACTGTTGAGATTAATGTTTCACTATCTGGTCTTGGATCCAAAACATGCTGGTTAACTATAAAATTTTTACTCCAGAATTCACGATTACCTATTATTTGCGATATTGGATATCTTTCCGCTCTTTTTTTTGTTAATTTCCAAAATAAAAGTTCTTTCTCCATCGGCACTTGATCAGCATGGTTCATAATTATGAATGATCTTTCCACTCCAAGTACGTGCTGCATGATGATTTCACAATCTAAATGTGGTGATTCAACTTTATGTGACGATAATAACTCCGATCCTTCTTGAATTAAAGTGCTGATTGTTTTCATTATTCTAAAAATATGTTCCTTTCAGCCAAGAATAGCAAGATGAGCTTCCAGTTTAGGGTAGCTGCACTAAATCCCAGTGTCAAGCACGCAGCTGTACGAACATTGCAATTTGCAGATCCAAGTAGCTTGACTACTTGGATCCAGCTAAGTTGGTGAGCATAAAAGTATAGCTAATGCGAGCTTTACGTCATACCGTCACGGTATCTCTAGATTCCGCTAACACGTAGCGGGACGACGAGGTCAGGGTGTCATCCTAGTACCTTCTCCTGTCATCCCAGTGCCCTGACTACTTGGATCCAGGAAAAAGAATGGTGTCATCCAAGTAGCCTCCCTCCCCTGTCATCCCAGTGCCCAGACACTGGGATCCAGAAAAGTTTGCTTGTAAGCAAGCAAACTAGCACAGAAAGTGGTTACAACATTTTCGATGAGATTATATGGAAAACTGGATTCCAGTGTCAAGCACTGGAATGACACCTTCCTGCCCAGTTCATGTTGCCATAAATATTAAGAAATTTACCAAGCAAAAAAAAGGCAAAAGAAGCCCTAGTCATTGTCTATTTTCAGTATTGGCGTTTTTTAAGTCTTAAACACTGCAATTTAGCTGCTTTTAAATGCAACTCACCTTAGTTTAAATGTTTAAGAAATTTACTAAGCAGAAAAAAAGGCAAAAGAAACCCCGTGTTAGCTAGTTGTCACTCTCTAATCCTGCAAATTGGCGTACTATACTGTCTTAAACGCTTTATAAGCGCGTTTCAGCTTATATAGGTAAAAACCCAGAAATGTTGTGAAGAAGTAAAGTGTGCATAGTGCAAAAAATTAAAAATAAGACGCCAATCACGTAATACTGTTGTCATTTAATCTGCACAGATTGAAGATAAATGAATACCTTCAGTACCATGATAATGGGGCTGGCGAAGGGTGTCAAGTAAGTTTTTTCGTTTCTACTGAATGACAGTTGTGGCTTGGTAGGTAGTGCAAGAAGTCTACTGATGGCTTTCAAGGCAGTTGAGTTTAATTATTAGAGTAGTAATGTTTATTTTTATATTGACTATTGAGGTTTATTATTTTATAACTAAAAACTTAGTTATTTTAATGAGCTTGAGTTTATAACATATGCCTACGATAAATCAATTAATACGTAAGGGTAGATTAGGATTGACCCATAAGAAAAAGGTACCAGCTTTGGGAGAAAGCAACCCTCAAAGGAGAGGTGTTTGCACTAAGGTGTATACTACAACTCCTAGAAAGCCTAACTCAGCACTCCGTAAAGTAGCCAGAGTAAAAATTAGTGGGTATGGTGAAGTGACGGCTTATATACCTGGTGAAGGTCATAATTTACAAGAACACTCTGTTGTTTTGATACGTGGTGGGCGGGTTAAAGATTTGCCAGGTGTGCGTTATCACATAATAAGAGGTGCCCTTGATCTGCGTGGTGTGCAAAATCGAAAGAAAGCTCGTTCAAAATATGGTGTAAAGAAATCTGGTTAAAGTTTATGGCTCGTCGGAATAAAGCAAAAAAAAGAGAAATAAGTCCTGATTCGCGTTACGGCAGTGTTTTGCTGATGCGTTTCATTAATACAATCATGAAATGTGGTAAAAAATCTACTGCAGAAAAGATTATCTATGACGCTTTGTCTTTAGCTGAAAAGAAAATAGGCGAAGGTGGGTTATCAATTTTTGAGACAGCAGTAGGAAATGTTACTCCTTCTATAGAAGTGCGTTCTCGACGCATTGGTGGTGCAACTTATCAAGTACCTGTTGAAGTTCGACAAGATAGAGCGGTTTCTTTAGCGTTAAGGTGGATTGCTAAAGCAACTTCTGCTGCTCGAAAAAAGAGTGGAAAAACCACTGTTGATTGTTTGCAATCTGAAATACTGGATGCTTATAATAAACGCGGTGGTGCGTTTAAGATGTGCGAAGAAAAATATAAAATGGCTGAAGCTAATAAGGCATTTTCTCATCTTCGTTTTTAATGTTAGCTAATTAATTGTGATATGGAAATTGGAATATCTAAATACAGAAATATAGGGATAATGGCTCACATAGATGCTGGTAAGACTACCACAACAGAGCGTATTTTATTTTATACTGGTAAGCAAAATAGAATTGGTGAAGTGCACGATGGTGCAGCTTCTATGGATTGGATGGAGCAGGAAAAAGAGCGTGGTATTACAATCACATCTGCTGCAACAACATGTTTTTGGAATGATCATAGGGTCAATATAATAGACACTCCTGGTCACGTTGATTTCACTATTGAAGTTGAGAGATCTTTAAGGGTTTTGGATGGTGCAGTTGCTGTATTTGATGGAGTTGCTGGAGTTGAACCTCAATCTGAGACAGTGTGGCGTCAAGCTGATAAATATAGCGTTCCTCGTATCTGCTTTGTTAATAAGATGGATAGAATAGGGGCAAATTTTTATCGATGTGTTGATATGATAAAGACGAAGCTTGGTGCAGCACCTTTAGTTATTCATTTACCAATAGGGAGTGAGAAAGATTTCAAAGGTATAATTGACCTTATTTCTATGAAAGCTATTATATGGCAAGAAGAAACGTTGGGCGCTAAATTTTCTTATGAAGATATTCCTTCTGATTTGCTTGATAAGGCTCAAGAATATCGAAATCTTTTATTAGATGCTGCAGCTGAGATGGATGATGAAGCGATGAATACTTACTTTGAGTCTAATGATCTGCCAGTGGATTTACTGAAAAAATGCGTGAGAAATGGGACCATTAAAGGAAAATTTGTTCCTGTGTTGTGTGGATCAGCTTTTAAAAATAAAGGCGTACAACCACTTTTAGATGGTGTGGTTGACTTTTTACCTTCTCCTATTGATGTTGATGTAATTGTTGGAATTGATCCTAAAGATTCAGAAAAGAAAATTGAGGTCAAACCTTCAGAAAAAGAGAAATTTGTTGCTCTTGCATTTAAAGTGATGACGGATAAATTTGTAGGCAGCTTGACGTTTATCCGTATTTATTCTGGTAAATTAAAGTCTAAATCTACCGCTTCAAATGCGTTAAAAAACGAAACTGAAGGGATTGGCAGAATGTTACTTATGCATGCAAATAACCGAGAAGATATAACTGAGGCTAGGGCTGGAGATATAGTTGCTTTAGTTGGGCTAAAGAAAACAACCACCGGAGATACTTTATGTTCTGTTGATTTTCCTATATTATTGGAGCGTATGGAATTTCCTGAGCCTGTTATTGAAATTGCTGTGGAACCTAAAACCACTTCAGATCAGGAAAAATTAGGTATTGCTCTAAATAGGTTGGTTGCAGAAGATCCTTCTTTGAGAATGTCAGTAAATGCGGAAAGTGGCCAGACTATATTGAAAGGCATGGGTGAGCTCCATCTTGAGATTATTGTTGATAGAATGAAGCGCGAATTTAACGTTGAGGCTAACGTCGGTGCTCCTCAGGTTGCATATCGTGAAACTATCACTAAATCTGTTGAAATTGATTACACTCATAAAAAACAATCTGGTGGAGCTGGTCAGTTTGCTAAGGTTAAAATAAAATTTGAACCTCTTGAGCCTGGTTCTGGGTTTCAATTTGAAAGTAAAATTGTAGGTGGTGCTATTCCAAAAGAGTATATTCCTGGGGTAGAAAATGGCTTGGAGTTGATAAAAGAAGGTGGTATAATTTCGGGATTTCCGTTGATTGATTTTAAGGCTACCCTTCTTGATGGTGCTTTTCATGAGGTTGATTCTAGTCCTTTAGCTTTTGAACTTGCTGCTAAAGGTGCTTTTAAAGAGATGGCAAATAAAGCTGGTCCAAAAATGCTGGAGCCTATAATGAAAGTTGAAATCATTACTCCTGAAGAATATATGGGTGATGTTATGGGTGATATAAATAGTAGAAGAGGAAATGTTGCTGATATGCTCGATTTAGGTAATAATAGTAAAATAATTACTGCTTCGGTACCTCTTGCAAATATGTTTGGTTATATCAACGTTTTGCGTTCTATGTCTCAGGGAAGGGCGCAGTATAGTATGCATTTTTCTTGTTATGAGCAAGTGCCACAATATGTGGTTGATGAGTTAAAGTTAGAGTATAATTAAGGGTAATAATTATGACAGCAGTAGTGGAAGCATTTGGAAAGCCGCATGTAAATGTGGGAACAATAGGACATGTGGA
>NODE_19_length_13379_cov_6.258331
CCTTTCTTTCTCTCCACTTTTTCTGGGTAAGGTCAGTATGGGAAAAGGTGAAAGATGTACTAAAAAACCCAGAGATGATAAAAAAGGAATACCAACGTAGAGTATTAGAAAATAAAAATGATGAATCATCAGAGAAAAAGTTTGCAAGAAGAGAAAATCAAATAAAAGAAGGTATCGAAAAATTAATGGAAGATTATTATAGTCAAGAAAATGCAGGAGAGAAAGGATATATAAGCGAGGAAGAATTTAAACAGACAATGAGAAAAATGAAAGAACGCTTACAAGGGATAGAAGAAGAGAAAAAAAAGGTAGTTGATCAGAAGGCAGTAGAAAAAGGAATAAGTCTTATTATAAATAGCATAAAGAATTTTTATTCTAGTGTAAAATCGAACCTGGAACAGCTAGATTGGCAAACTAAGCGCGGCATTATTAAAGCATTAATAGGACAAATTAACATTGGTTGTGATCAGGTAGAAGTAGGATTTCAGATCGAAGAACCAGCACAGGATGGGGGAATTCTTAATTTGTATCATTGTACTACACATCATAATAAGGGGGTTGGCAAAATGTGTCAAGCAAGTTTTTTCGTTTCTATAAATCTGGATTTCAGCGTTATGCGCTGGAATGACAACGTGAGGTAAATTTTTCAACATCCCAAAATTACAGAATTCAGTCTGTTTAATTAAGTGTGAACTGTTACACGAAAATTTTGTAAACAGATTAATATACCCTGTTTTTGCTATTCATCTAAAAATGGAACCACAGAGTACGTTGAGGAGCGTAAGCAAATTTTAATGCAAAAATTACTATCAAAAAATAGATTATGCAAGAGGTCTAATTATTCTGCCGCAATTTTGCTCTATCACACTTGCCACATTTAATATTCCAGCTTCATCATAATAATTTCCAATCACTTGCAAGGCAAGTGGTAAACCCTCATTGGAGAGCCCAACAGGAACAGAAATAGCAGGCAATCCTGCCAGACTTGCCGGCACAGTAAACATATCATTGATGCACATAATTAACGGATCTGGCTTTTCATTTAAGCCAAAAGCTTCTGTTGGAGCAGATGGCACAAGTATGTAATCTATTTTTTCAAACGCTTTTATAAAATCATTTCTGATTAATGCCCTAATGCACTGCGCTTTTTCGTAATATTCATTATAATGACCTGAAGAAAGCGCATAAGCGCCAATTAAAATTCTTCTTTTCACCTCTTTACCAAAACCTTCTGCTCTTGTTAGTGAATACATTTCTTCAAGGGTATCAGCATCAACCCTTAATCCATAACGCACACCATCGTAACAAGCAAGATTGGATGAAGTTTCAGCAGAACAGATTAAATAATAGACTGGTATTGCATATTTAGTATGTGGCAGAGTAATGTCAACAACTTCAGCGCCATTTTCTTTTAAATAGGAAGCAACTCTTTCCCAATTATGAACTATTTCCTCTGAAATTCCATCCATCCTATATTCTTTTGGTATACCAATACACTTACCCTTGACATCACCATTTATAAAGCTAGAAAATTTAGGCACTGGCTTTTCGCTCGATATTGAATCTTTTGTATCATAGCCACAAATTGCTTCCAGCATTAATGCTGAATCAGAGACAGAACGAGTAATGACTCCTGCTTGATCCAGAGAACTCGCAAATGCAATCATACCAAAACGCGAGCATCTTCCATAAGTTGGCTTTATTCCAACTACTCCACAATAAGCTGCTGGTTGGCGTACAGATCCACCGGTGTCGCTCCCTAACGCTCCAGCGCATAAAAATCCAGCAACCGATGCTGCAGATCCACCAGATGATCCACCAGGAACAACTTTTTCCCCATCACTTTTTCTAATCCACACATTTTCAACAGGGCCAAAATAGCTATTTGTGTTCGCAGAACCCATAGCAAATTCATCCATATTAAGCTTACCGAGCATGGCTGCTCCACTTTTTAAAAGCAATTCAGACACCGTAGATTCGTAAGTCGGAACGAAATTTTCCAGCATTTTTGAGCATGCTGTTGTTTTTATTCCTTTTGTACAGAATAGATCTTTGATGCCAACTGGTACACCCATGAGCGGCGAGATTAAATCATCCTTTTGCCTAGAGAAATGTTCATCTGCAGCTTTAGCAGCTTTCATTGCTATCTCTGGGGTTTTTGTTATAAATGCATTTAATTTCTCATTTTCAACCGCACTGATGTGCGCCTCTACGAGTTCAACGGCAGAAAAACTCTTTTTTTTGAGCCCGTCATGCATTTGTATAATACTTAACTTTCTTAGTTCATTCATCAATATTTAATTTTTAGCAAGACGTTAATTATAACATGGCACGATAAAAAATCCATACATTTATAGTTACAGCTAGAAATGTAGCTAAGGTAACTTAGATTCACCGATAATCGTCATCCCGCTACTTGTTAGCGGCTAAGAGATACCGCAGCGGGATGACGTAGAAGCTATACTTTTATACTCACCAACTCAGTATCCAATCCGGATTGTATCTTAAAAAGGTCAAAAGACTATAATAAGCAAAGGAGTGATACTGTATCTGAGTGAAAATCGTTGAGATCCCAGTGTCTGCTGCTTGCATAGCATTTATTTACAAAAAAATAGTCATGCAAGAGACTTTGCTTGGATATTTGATATAATTTAGGTCTATTAAAGCAAAAAATACTAACATGAATGAAGTGATAACATTTGGTTGTCGTCTAAATTTTTACGAGAGCGAGTTAATCAAAGAAGCATTAAAAAAAGCAAAGAGAGAAAATGTTGTTGTGGTGCATAGCTGTGCAGTGACAAACGAAGCAGAACGTCAGGTAAAGCAAAAGATACGTAAGATTTACAAAAATGATCCAAATAAAGAAATTATCGTAGTTGGTTGTGCTGTTCAGTTGGATCCAGAAGTTTACAGTAGCATTCCTGGTGTAAGTAAAGTGCTCGGTAATCAAGATAAGCTAAAAGCTGAAAATTACTTACTAAATGACGATAAAATCTTGGTCAGTGATAACCAAGTAGAACCTGTTCTAATTAATGGATTTGAAGATAAGTCAAGGGCATTTATTGAAATTCAAAATGGTTGTAATCATAGCTGCACATTTTGTTCAATTACTGAGGCAAGAGGGAATAATCGATCTGTGCCAATAAACAGTATTATAGAGCAAATCAGGATCTTTGTAGAAAATGGATATCAAGAAGTAGTGTTTACAGGGGTTGATATTACTGACTTTGGTACAGATTTGTTGGGTAAGCCATCACTTGGTTCAATGATTAGGAGAGTTTTAAAGGATATACCAGAGTTGAAGAGGCTAAGACTTTCCTCTATCGATGTTGCTGAAGTTGACGACGAATTAATGGATTTAATAGCTAATGAGTCAAGACTTATGCCTCATTTACATTTGAGTCTACAATCTGGTAATAATTTAATACTAAAGAGAATGAAGCGTCGTCACAACAGAGAACAAGTGATAGAATTTTGTCATAAAATGAAGAGCTTGAGGCCTAATATAGCATTTGGCGCTGATATTATTGCTGGATTTCCAACAGAAACTGATGAAATGTTTCAGGATACAGTTGATTTACTGAAAAAAACAAATATAGTTTACCTACATGCTTTTCCATATTCAGAGCGGAAAAATACACCTGCTGCACGAATGCCACAAGTACCAGAGAATGTGCGTAAAGAACGAGTAAAAAATTTAAGAGAAGTAAATAAAGAAATTATGAGCAGTTTTTGTCAATCCTTGATCAACACTAAGCAAAGTGTTCTGGTTGAGCAAAATAATGTCGGTAGAGCAGAAAATTTTGCATTAATAAAGCTTGAATCAAGAGCGCAAGCTAAAAGTATTGTGAAAGTTAATGTTACAGGCGTAGAGAATAATTATTTAATTGGAAATACTCTTTCTTAATTTTTGTACATTAAAGAAATATATGATATGATGGTTATACTATAAATGATAATTATGGGTTCATTTGTGATAACTAAAAGATCTATTACTTTATTTTTGATTTTAATTTCATGTGTCTATTTTTTTATTACTTATATCGGTAATTATGTACACGTTGAACAAGTTATTGGAACACAACTCTTAAAACTAGAAACGGACAATAATGAAGATGTAATGCATTCTAAAGAGGTTACTGAAAAAGAAGTACTAACAGAGGATTTAAAATATCAAGAACCTGAAAATAGTCCTATTGAACAACCTTCTATTCTCCAAGTAGCTGATCAGAAAAATATGTGGTCACGTATTGCAGATCAAGCTGAGCCTACAAAAGAAAAATCAAAAAAACTTGATTTTTATGTTAGCGCTAACGGTGGTAAGGTATACCATGATAATTCAGAAATATTTGTAAAGGGTATAAAGGCAATAGGGGAGAGAGTCCTAACTTTAGTTGAAAGTCATTATGGTTTTATAATAAAAAATATAGTGGCAGATGAAATTAAAAGTATACAGCAATTTGATGGTAAAATTGATTTCCAGTGGTTTAGCAGCATGTCTTTAGGTTACTATGCTGGAGAAAATGGTAAAATTGATTTTGAAGCCGCGTATTCTATAGCCAATATTGAAGATAGTAATTCTCCTCCGGTATTTGATAAATCAGCAAGTATATTTGCGTTTTTGTTAAACTTCTATTATAATCCCAGCGTTCAGGATACACAATTTGCTCCGTACATCGGTCTTGGTATAGGACCAACAGTTTTTAGATTAAAAAGGATTAATGGGTCACCCCAAAATTCAATGCCACTGAATGTTCCTTGGTTTGCTTATCAAATAAAACTTGGTGTTGATTATTCAATAATCCCAGAAATCAAAACCTTTCTCGGCTATCGTTACTTTAGCGTTCCGATACCTGTTGCAGATGACATATCTACTCACAATATTGAAGTTGGTTTGATATTTAATTTTTAGTGATAATTTAATATATATATAAATTCTTATCTTTTCTATCTAACAAACCAAATGTTGGTACGATTGTTGCTTTTAAAAAAATGACAGTTTCTACTGTTCTAATATTATTCGCTAGCCTTTTTGATTTCTGATGCAATAAGCTTTGCTTATCTTCTCTATGTTCTATAAGCCCGCCGATTACCATAATTTCACCGCTCTTAATTTTTAACATAGAGTTCATTTCTCTGATTTCAACAATTGGAATGTCGCTATTTAATTTCATTTTACTCTGCTGTGCGACGTACTCTATATCTGGATCTTTAGTGTAGCCGTTAATTCTTGATAAAGTTGGATGTATATCCATGAATATTTCACTAGTATCAATGTTAATGCTTGGGTGGATTATTAGCACAACACCTATTGGGACGCTATTCATCTTGGTAATTAAGGTCTGATTAGAGTTTCTAGTATCTTTTTGTATATCGGAGGTAAAATAAATATGGTTTTTAGTAAATGAAATCATCGCTTGCTGATTATTTATAGCATGTACTCTGGGGCTTGAAATTACAGTTGAAGTGCCAAATTTGTCTAAATTTTTTACTAAATCTCCTAGATCATTTGCACCAAAGTTCATTGCTAGGTTAATAATGGAGTTATCTTGATTTATTATAGACTTAGTTCCATCTTGTAAGTCATTTAAGTTCATACCAGAAAGGTATTTGTCATCTAGCACAACTTCAACTATTTTTGCCTCTATCATTACTTGAGAAGACGCTAACTTCTTAACCTTATTAATATATTCTTCAACAGCTTTGTGGATATCTTTTCTAGCATTCAAAATAATAACACCAGCTTCTCTGTTGGATGAAAGGAATTCGCCATCATCCACCCCGTTAACATCCATTATTGCATTCAAGCCTTTTTCTAATGAATTCCATAAGTCACTACTGTATTGAGACTTCATAACATTGTTATAGTCCCTATCAACGTTACTTCCATCACTGTTAGTAATATTGTTATTAATGACGAAACTGCTTTGAGCAGAATGTTGAATATTGATGAAGTCTACGTAATAATTTTGTGCGTATGGCAAGTCCTGCTCAATTCTAATTACACCATTACTTGTTGAGTAACGCAGTTTGGCGCTATTTGCTATACTCTGAATTACTTCGTTTATATCCTTATCTTTTAGCTTTAAAATAATATTACCTGATATTTTTGGGTCCATATCCAAGTTAACGTCAGAAAGTTTTCCTATCTCAATCAGCAAATCCTTTACTGATACTTCTTCACTAACATTAATAGAAATAAGCTGATTACTGATTGTGAGATCGGGAAACTCTATTGGTAAAGGCATAATTTCTGGTATTGCCGGTTCATTAATCTCCAAAGAGGTGTTATATTGTTGCAACGGATAATCGTGCTTATAATTGTCTATGTTAATAGGATATTGCTTGGTAGGTAGATGTGTGCAAGAAATAATGAAGAGGAGTATTAAGCATTTAAAAATAGCCATTAGAACAGCATACAAAATCTATACTAATAGATTTCTATAAAAATATTAAAAATGTATTTAATCTCATTTTCATCGAGCAGATAATTGTCGTGTATTAGCTTTGGCTATGTATTTTTTGTATACTCTTCTTGTACTTAAATGTAGACCAGCATAGCCCTAATTTTTTTATATATTTTACTTCTTTCTCTGTATTTAATAATAGGCTTGAAAATAAATGGTAAGCCTATAATTGTTAAGCTTAGAGCTAGGGTTGAAAGTATACAACAGGCTTTGTGTTTACTATGTAGCTCTTTCAGGTAAAGCATCAAAAATCTACAAAATTTTTTGTAATTTTCTTCGATGTTTTTTTTGCTATGAGCCTTGCTAATGAACATATCTATTGCGGTATGACCGTTATTGCACTTAATGTTAAGGTCTGCACCTTTTTCTGTTAATAACTGAGCTATATCAAAATAATCCTTTTGAACAGCAAGATGTAGAGGTGCAAAACCTTGTTGCTCACAAATGTTCATATTGGCTCTAACTTCCAATAACATTTTCACAATTTGTGTATGGCCTTTTTTAACTGCGAGTAGCAAGGGAGTTCTGTTACATTTAGTAACAGCATTAACGTTTACCTTAAGCTTCAATAAGAGCTTAACTGTTTTAGTGTTACCATTATGGCTAGCTTTATGCAGCCTAGCGTTACCATTAAAATCTTGATCGTTTGCTTCTATTCCCTTTGAAACAAGAAATGTTACCATTTTTCTATTATTATGCTCAATAGCGCAATCTAACGCATCAAAACCATGGTTGTTTTTTGTGCAAAAAAACTCTTTAAGTTTAATTTTATCGTTACTTGCTTGCTGTTTTTTTGCAATAAGTTTTACTATTTGCATTTTGTTGTTATACGCTGCTAGGAAAAGCGTAGTGTTATTTTCTGCATCTTTGGCTTCTATATTTGCACCTTTCTTTATCAGATATTCTATAATTTCTGCTCTGCTGTCATAATGTGCGGTGCATTGATAAATGGTTAAAAACAAAGGAGTACGAAAATTGTTATCTTCACATTCGAGATTTGCTCCGCTATCAATTAAAATTTGGACGCTTTTTTTAGAACCGTATAGTGAAGCTATATGAAGAGGAGTATAGCCCTCTTTGGCATCTTTTTCATTAATTTTTGCGCCTTTTGTTATCAAAAAATCTATTAATTCCGTGTCATCTTGTAGTGCAGCAAGGTGCAGTGGAGTGAATCCATTTTTATCCTTGGAATTAATTGTCAGTTGGTTAACAAAAAGTTTAGCAACTTTCTTGTGTCCATGCATAATGGCGTAATGCAGAGGGTTTCTATTTTCGTTGTCTACGACATTGAAATCAGCTTCGTGCTCTAGTAATGACTTTACTCCAACTAAATCGCCTTCTTTTGTGAACTTATGCAAGAGAGTGATTCCACTTGCATCTTTTGAGTTAATATCAAATCCATTTTTTACTAATTGGTTTATATCTTCCTCACGCGCCATATCACTTAAATCTCTAATTAAACTCTTTTCGCGTTAATAATACTCCTACTTGATTAAGTTTAAATGAATCTGTGAGAAATGGCTAGTGCATTCTTGCATAACAAACTTTTGGCAGCGCATTGGATGAAACGAAAAACTTACTTGACAAACTCCGCCAGCCCTCTTATCATGAAACTGAAGCTATTTATTTATCTTCGCAATCTCTGTGGTGGATTAATGACAAAAAACTTAATGTATTTGGCGTAAATCATGCTTAATTTTTTGCACTATGTGCACCTCATGTCTTTATAAAACTTTTAGGTTTCTACCTATACAAGCCGAAACGCGCTTATAAAGTGTTTAAGACAGTAAAAGACGTCAAATAGACAAGGGAGAATTTGAATACTAGCTACCCTAGGGTTTCTTTGCCTTTTTTTTTATTTGGTAAATTTCTTAACATTTATAGCTAAACGACAACTGTCATCCCTGTAAAGGTCAAGTATCCCGCTACTTGTTAGCGGGATCTAGAGATACCGTGACGGTATGACGTAGGATTGCTGTCATTCTGCTACTTGTTAGCGGCTGAGATACCGCGAATGAATCGCGGCATGACGGTTCGCGGTGGCATGACGATAAGCTCGTCATTCCGCTACGTGTTAGCGGCTAAGAGATATCGCGGTGGTATAGCTATAAATTGTTGATATCTTTTTTATATCACATTTTTAACTTACAATAGTTAGCCAGCGTTCCTTACATTAACCAAATCTTTCAAATTCTGCACTCACCACTACCTATAACTCACTTTCACGCAATATTGATCGTTCTTAAAAAGCAATCTAACATTTTTTATTCCTTGATTGCGAAGCTTTGATGCAGCTGACTTAGCAGCCTGAGCACTTTTAAAAAATGCAACATATCCCTTACTTTCTGCATTGTCTTGTTTTGGGTGACGTTTCTGTATTTCTTTTTCATACTGCTTTCTGTAATAAGGAGTATTTTGTATCAATTGTTCTGACATCTTTCTTAGGTATTGGACTTTTACTTTTGCAAGCCCAGATTTATGAAATCCTAAGACTTGAGCTGCTTTTTCTGATAAGTCTATTATTCTACCTTCAATAAATGGTCCTCTATCGTTAACCCTTGTAACAAGCTTTCTTCCATTTTCTAAATTAGTGACAAGAACAAAGCAGGGTAGGGGCAAAGTCTTATGCGCTGCAGAGATCAAGTGACGGTTAAACGCTTCACCATTTGCTGTAAGTGTGCCATGATCTTCTATTCCATACCACGATGCTATCCCTATCTCTTCATAGTGTTTACAGTTTTTTGGATAATAAGTTATACCATTTATTGTGTAGCTGCTGCCAATTTTATAATGACCTGCAGTGCAGTTAAACCTGTTGCTAAAACTGCAGCTACTTATCAAAACAAATATTAGACATAGAAAGGTTAGGTTTTTTATCATTGTATTCGGTAAGAGGGTTCGATACTATGAGGATTTTAAATTATACTATAATAAATTTAGTAATGAGTAAACATCTACTGCTAAATATTAACAAAACTCAAAAAGGAATAATACATATTATTGGTATAGGTGGAATCGGAATGAGTGCCATTGCTAAAATTCTTCACAATTCCAATTGCAAAGTTCAAGGCAGTGATGCACAATCAAACGACAATATAAATAAGTTACAAAAGCTAGGTATAGAGGTTTTTATTGGTCACAATGCTAATAATATAAGCCAAGCTCAAATAGTTGTACATTCTTCTGCAATAGAATCTGATAATGTGGAGTTAATTGCGGCAAAAAATAACAATAAAACCGTTTTGCATAGATCAGACATACTTGCTGAAATTATGAAAGGTAAATATGTGATAGCGGTTTCAGGTTCAAGCGGAAAGACAACAACAACCGCTATGATTGCTTCCATTTTTGATCATTCTGGCATTGATGCGACTGTAACTGTAGGAGGGATATTAAATTCCTATAAGAGCAACTTCAAACTTGGAGGGAGTGACACTTTTCTGATCGAGGCTGATGAGTCTGATGGAACTATGCTAAAAATCCCTGCAAAGATTGCTGTCATAACAAGTATCAACAATGACCACATAGATTATTACGGCACATTTGATAATATCAAAAATGCATTTTCCCAATTCGTGAATAATGCAGGTTCTGCAGTTTTACCTGATTCTGTAGACATCGATTATGATGCGGGTAATTCTATAACGTTTGGGTTTGAGAATGGTAGCATAAGAGCCAGCAACATTAAACAGCATGCTAACAGCATAGAATTTGATGTGTTGAACAACTGGATTCCAGCATTACGTGCTGGAATGACAAAAGGAAAGTGTACAGAGATGTCATCCCAGTGCGTGACACTGGGATCCAGCCCTTTAAAAAACATAGTACTATCAAATGCAATTGGAATTCACAAAGTAAGCAACGCCCTAGCTGCAATATCAGTTGCGATAAAGCTCGGAATTAGCGATGCAGATATTAAAAAAGGCCTTTTGGAATTTCAAGGAGTAGCAAGAAGATTCTCTTTGATTGCCGATATTAAAGGTGTTAAGTTAATTGAGGATTATGCCCATCATCCAAATGAAATATATGCAACTTTAACGGCTGCACGTTCGATTACTAAAGGAAAAGTAATAGGAATTATCGAACCACTTCGTTTTGCCCGCATTCGTAATTTTTTTGATGAATTCATACGAATTTTCATGATGTTTGATTATGTCATCCTCACTCCTGTTCATCCCCCAGAAGACAAGCCTATTCCTGGTTGTGGGATTGATGATATACAAAAAGCTTTAATCAGTAATGGATTTAATAACACAAAAATTATGAATGATGCTTTGCTCATTTCACATTTTATTAGTGATTCGACAAGTCCAAGTGATATAGTATTATTTATTGGTGCTGGTAGTAATATAGCTAAATTGGCAAAGGAAACTGCAGCACTTATTGCGGAAGTTAAGGTTTAATGTAATGAATAAGATAATCAATAACGTATTTGCAAGAGAAATTTTAGATAGCAGGGGTTACCCAACCGTTGAGGTAGAGATTGGGCTCTGTGATGGAGCAGTAGGCAGAGCATCTGTACCTTCTGGAGCTTCAACCGGTAAATTAGAAGCCTTGGAACTCAGGGACCAAGATGAGAAAAGGTATTGTGGTAAGGGAGTGCTGAAAGCTGTTCAAGCTGTAAATGGGATAATAGCAGATGAAATCATTGGAATGAATGCAGCGGACCAAAATGCAATTGATAAAGCATTAATTGAACTGGATGGAACAAAAAACAAATCAAAACTTGGAGCAAATGCAACTTTGGGTGTGTCTCTTGCAGTTGCAAAAGCAGCAGCAAACAGTTTCAAAATGCCGCTATATAGATATTTGGGAGGAAAGCAGACGAGTGTTATGCCGGTTCCACTCATTAACATAATTAATGGTGGAGTACATGCAGACAATAAGCTCGATTTCCAAGAATTCATGATTCTTCCGGTCGGTGCTGAGACTTTCAGCGAAGCGATTAGAATATCTGCGGAGGTATTCCACAACTTACGTAGCATTCTTAAGAAAAAAGGTTATAGCACAAATGTAGGGGATGAAGGTGGTTTTGCACCAAATATTGAAAGTACTGAAGAAGCACTTGATTTGATCATATACGCTATAGAATCAGCAGGTTATTCAGCGCAAAGTGATTTTGCACTAGGCCTTGATGTTGCTTCATCTACTTTTTATGAAGATGGAATTTACAAATTTGAACACAGAGATCTTACTTCAGAAGAGTTGACTGAATATTATTGTAATCTTGTGGAAAGATATCCAATAATTTCTATAGAAGATGCAATGAGTGAAGACGACTATGAAGGTTGGAAATTACTTACTGCAAAATTGGGTAGTAAAATTCAATTGGTTGGGGATGATTTGTTTGTTACAAATTGTGAACTGATATGCAAAGGAATAGAGGAAAAAATGGCAAATGCTGTACTGATCAAGCCAAATCAAATAGGGACGTTAACAGAAACTTTTGCTGCTATTGAAATGGCAAAATCAAATGGCTATAAAGCTGTTGTTTCTCATCGCTCAGGTGAAACAGAAGACACAACAATATCTCATATAGCAGTTGCGTCAAATTGCGGGCAAATAAAAACCGGGTCGCTATCGCGTTCTGATAGACTCGCGAAGTATAATGAGCTAATGAGAATAGAAAGCACGTTAGGAAAGGATGCTAAATATTATCGTGGGTTAGCATGGGTTTTATAGACGAAGTAAAATTGTGTTTAAAAGCCGGTGACGGTGGTGATGGCTGTGCAAGTTTTCGTCGAGAAAAGTTCGTTGAATTTGGTGGTCCAAATGGTGGTAATGGAGGAAAGGGTGGAAACATAGTTTTCATCAGCGACGCTAATCTCAACACTTTGCTTCATTTTCGTTATAGAAGACACATTAAAGCAGATAGTGGAAAAAATGGTGCAGGCAGGGATAGATCTGGCACAGCAGGGAAAGACGTTATACTTAAAGTTCCAGTCGGTGCACAAATAATTGATGAAGAAAGTGAAGAGATAATAGTAGACCTTGACAAGCCTGGTATGGAATTTCAAGTAGCACAGGGTGGAAAAGGTGGACTTGGAAATACTAATTTTAAATCTTCTACTAATAAGGCACCAAGACATTTTACTTACGGTCAGCCTGGCGAAGAAAAACATGTATTATTAAAACTAAAAGTTTTATCAGATGTTGGAATTATTGGCATGCCAAACGCAGGTAAATCAAAATTTTTGACTCGCTGCTCAAATTCCGATACAAAAGTAGGCGATTATCCATTTACCACCGTAAGACCTCATTTAGGCATGGTAAAAGTGGATGATAGCGAAGTTGTAATAGCAGATATTCCTGGAATAATTACTGATGCTCACCTTGGAGTTGGGCTCGGGCATAAATTTTTAAAGCACATAGAAAGGTGTCAAATTTTACTTCATTTAATCGATGTAACTCACGATGACGTTGTTTCGGCTTATAGTTGTATCCATAATGAATTGGAACTTTACAATAGTGATCTTGTTGAAAAAGAAGAGATTGTAGTATTAAACAAATGCGACTTATTGAGGGAAGCAGAAATTCTGGAAAAGAAGAATCACCTAGCTAATTATCTCAATAAAGAAGTGCTGTGCTTATCAATTAATGGTGATTTACAGCCTATTTTAAGATTATTAAGTGAAAAATTGAAAAAGAGTAATTCTAAGGAAATCGATGTATATGATCCTTTTAAGATGTGAATTTCATTTATTTTATCATATAACTAGAATATATTTGTACGAACATTTGTTTTTGTTAAACACAACAAATCCCAGTGTCAGCTACTTGCATCTACCACACAACTGTACGAACATTGCAATTTGCAGGCAATTTGCGTGGCAGATGGTGTCATCCCAGTGTCTGGGCACTGGGATGGCTTTGTTGCATCGCTCAAGTGAAAAGAACTGGCAGTTACTGACA
>NODE_20_length_13309_cov_5.830466
TACGTGAGTTTTTTTGTCATTTAATCTGTACAGAGAAGATAAATAAATAGCTTCACTATCATGATAAGAGGACTGGCGGAGTTTGTCAAGCAAGTTTTTTTGTTTCTGCGGGCTACCTGAGTCTATTGATTTCATTAGAGCCGAAACTCTTGAGACCTAGGTGATAATTCTATCTAAAAGAATGCCGAAAAAGAGCAGCAACCCTACGTAGGAATTATTTTTAAATATGGGCATGCATTGACTGGGATCGTCAGGATTGAAATTTTTGTATTGGCGGTGAAATATGAACCCTACAGCAAGTAGAGCAATATAAAAAATGTTATTTAATGATGATAAGATACCAGCATATAGCCACGTCATAAGAGATATTAAATAAAATCTTTTCAACCAAGATTTTGTTGTATCACCAAAATATAATGCGGTAGATTTCATCCCGAGTTTTTCATCATCTTTTTTATCTTGATGGGCGTATATGGTGTCATAGCTAAGTGTCCAAAAGACGCATCCTATATAAAACAGCAAGGATTCTATACTGATCTGGTTTGTTATTGCTGCTGAGCCCATGAGCGATCCCATATTGAAGGTAAACCCTAAGAACAATTGTGGCCACCAAACATACCGCTTTAATAAAGGGTAAGTAGCTATCATACACATTGAGATTATTCCAAGTATAAGTGTAGTTTTATTAGTTAATAATAAGATTACCAGGGCAATAGACAGTAGCAGTGAAAGTAAAGCTAAAGCCTGCTTTATGTTCAATGCACCACTTGCAAGTGGCCTATATTTTGTTCGTTCAACGTGCGCATCTATTTTTCTATCGAAGATATCATTGATTATGCACCCTGCGGGTCTCATTAAAAATGCACCTATAGTAAACAAAACAAGGAGAAAAAGAACCTGATACGATAGAGAAGTTGAGGCTAAAAGAATACCGCTCAAACTGGGAAATAGCACAAGCCACAAACCCGTTAAACTGTGCAACCTCATTAATGAAAAGTAACGATTGAAATGCATTAATTAAGTGTGATTATGTAATATTTTGCTTACATTAACAAAATTATCGAACGCTAAGTCAGGCTTGAAAACTAGTTCAGGTATAAATCGCAAATCAACATAACACAATATAGATTTACGTATTGACCATGCAGATTGGTTCATTTCATTAACAACAGTATTAATATCACAATTATTCTCAGAAGGATCTCCAGTGCGTCTTTTTTCTGGATCTAAGTAGTCAGCTACTTGAATATTCAATGAAGATAACACAATATATACATCTGCTTTTTTCAAATCTTTACTTAATTTTACGTCAGATACCGCTACATTTTTATTGAACACCTTACCTTCCATTAGAATTCTTGATATTGCTCTATGCAATACCGATGCTATCTTTAGGTTTCTAATTTCCTTTTTCATATCCAGCTACTATAACACCCTTTCTTCTTGCACTAATTGATAAGCTTCCAAAATATCTCCAACTTTAATATCGACATTACCCTCTAGTGATACTCCGCATTCAAAGTTTACACCTACTTCTTTAACATCATCTTTAAATCTACGTAGTGCTTTTAACTTTCCTTCATGCACCAATTTGCCACCACGCACTACCTTAATTAAAGAATCTTTTTTTATGACTCCATCACTTACATAACATCCAATGATATTACCAGCTTTAGATACATTAAATATTTGCCTCACAGATGCAAAGCCAACACGAACCTCTCGTGTAACAGGCTTTAACATTTTAGTTAAATACATTCTCATGTCGTCAATGAGCTCGTATATTATGTTATAAGTATGTATTTCTACACCTTTTTGTTTTGCCAAGTCCCTTATTTTTGAATCCACTTTTACATTAAAAGCTAAAATTACTGCACTTGATGCTTCTGCAAGCAGCACATCTGAATCTGTTATCCCTCCTACTGCTTTGTGTAGGATATTTAATTTCACTTGGTCTTTACCGAGTTTATCAATTGAACTTGATATTGCTTCAATAGAACCAGTTACATCGCACTTTAAAACTACAGATAGTTCTTCTGTTTCGCTGTTATTACGACTGAATATATCTAAATTATTGTCGCCCAAATCTTCTTTCTTTTTCTTGATTAACTCTAGCCTGTATTCAACAATTTCACGCGCCTGCTTTTCAGAATTTATAACAACAAATTTATCTCCAGCATTTGGCACACCATTTAGACCAGTAATTTCAATTGGAGCGGAGGGTAGTGCTGCTTTTTCTCTTTGACCGAGGTGATTAACCATACTACGTACTTTGCTGTATGTTGTACCAACTACCAATATATCACCAACCTTTAACGTTCCTTCCTCAACTATCAATGTGGCTGATATTCCTTTCGCTTTATCTATTTTGGATTCTATTACCCATCCAAGTGCTCGACAATCTTCTATTGCTTCTAGCTTCATTAATTCAGCGATTAACAAAATCGTCTCTTCTAGTTTATCTAAATTAGTTTTCTTTTTTGCTGATACTGGCACAATCATAACATCACCACCAAGCCCTTCAGGGATGAGATCATATTGAGGCAAACTATTAATTATTTTTTCTACATCACCAGGCTCAGATTTATCAATTTTATTAATAGCAACTATAATGGAAACATTTGCTGCTTTTGCATGATTTATTGCTTCAACTGTTTGTTTCATGATTCCATCGTCAGCTGCAACTACTATTACAACTATATTAGTAATATTGGCACCACGTGCACGCATCGCAGTGAACGCTTCATGTCCTGGTGTATCAATAAAGGTAATTTTTTGCTTATCTTTTGTCGTTATTTGATAAGCACCTATGTGTTGAGTTATGCCACCTGACTCTCTTTCTGCAACATTAGATTCACGAAATGCATCGAGCAATGAGGTTTTACCATGATCGACGTGTCCCATAAAAGTGACGATTGGTGGTTTAGGTTTTTTAGGCAGGCTTTCTCTGCCTTCTATAAAAAATAAATCTTTTTCTCTGTTGGTATCGCTCACTCGTTTAGCCATATGATTAAATTTTTCCACTATTTCACATGCTATATCTGGATCCACCAGATCATCTACTCTATAACTCTCACCGACTTCTTCTTTGAACATTTTTAGCACACTCTTGCTATCTTCTGCCATGCGAATAGATAACTCCCTGATAGTTATTTTGTCTGGTATAATAACTTCTCTTGATATATTTTTACCCTTAGTAAACTTTGACTTTCTACCTCTTATACCAAACCTTTGCTTAAATACAGGGGGTTGTTCAGTTTTTTCATCTATTGCCTGTGCAATTACCAGTTTAGAATGCTTAGAATATATATCTTTGTTGACTTTAGAAGACTTTTTATCGTCGCCCTCATAGTCAATATTATCTTCTTTTAGTTCAACTAAGTGAGTATCACTTAAAACTTGCTTATTTATTTCTTTAGATAAAGTGTCCGCTTCATTTTTCTCGTCAATCTCTTTATTGCTGTCTTCTTTTGCTGTTTTCTCTTTTTCTTCTCTCTGATTTTTTTCTTTCAGCAAAGCAGCATTCTGCACAGCATTAATGCGGAAAATTTGTTCTTTCTCTGTTAAAGAACCTAATTTACTCTCGTCAAATAAATTATGTTCTTCTGCATCATGAGATTTTTTTCTTCTTTTTTTTACTATTGTAGCTCCAGTACTTGGGCTAGTTGAAGAGTTTAAATTGAGGTCTAATTTAAGCTTGCTTAAACCTTGGAGCGTTAATTTTTTATCACTGATATCTTCATTATTCATATTATTTTATTATATTAATCCAAGCTTTTTACGTGCTTCTATGATTATTGAATCTACTGTATCTTTTAGATCTTCTTTGCTATCGGATGAGGAAGAGAGTATGCTGCAAAACTCATAACTTGATAAATCTGCTATGTCCTCTAAAGTCTTAATATCATGTTTACTAAGAGCAATTTTATTGTCTATTGATAAAGTTAAATTGATTACATCATCTTCCATACCTAGACTTTTTAGCTCTTCTATTTTTCTATCATTTTCTGCTTTCAGGTACTTATTTGCTCTATTGTGAAGTTCGTTTGCAATATCTTCATTAAAGCCCTCTATTGAAGCAAGCTCTTTAATTGAAGCGCTAGATATGTCTTCTACACTTGAAAAACCTTCTGTTACCAATAGCTGACCCATAATCTCTTCTAAGTTTAAAGCTTCAGCAAATAAAGCTGAACATTGACTAAGTTCTTTACTTCGCCTTTCTGATTCTTGCTGAGTGCTTAATATCTCAATTTTCCATCCAACAAGCTCTGAAGCTAATCTTACATTCTGGCCCTTTTTTCCTATCGCTAAACTCAATTGATCTTCAGCAACTATTAACTCTATGCAATTTTCATTTTCATCAATAATAACCTTCGATACTTCTGCAGGAGTAATGGCTTTAATAACAAATTGACCCAAATCTGAGAAGTAATTTATAACGTCAATTTTTTCACCATTTAATTCGTGTATAATAGTTTTTATTCTATCTCCCTTAACTCCAACACAAGCACCTACTGGATCAATGTTCTTGTCGGGAGAGAAAACGGCAACCTTAGACCTTGAACCAGCATCTCTAGCTATACCTTTAATTGTCACTAATCCGTCAGCAATTTCTGGTATTTCTTGATTTAATAATGCCTCCAAAAAGCCTTCATGAGTCCTAGAAAGAATAATTTGACGTCCATCATCAGAGCGCTTAACAGTCTGTATGTAAGCTTTAACCTTATCGCCTTCACGAAATGATTCACCACCAGTTAAATTTCGCAATGGAAGATATGCCCTAGTGCCATTTATGTCTATAATAAGATCTGAATATTCTACTTGTTTAACAATACCATACCTTATTTCTCCCACTTTATCTTTAAACTCCTCATATTGCTTTTTTGACTCTTCATCTTTAATTACTTGAGCAATCTTTTGCTGGGCAATTCTTGCTGAAGCAAGATCAGTGTTAAGAGAGAGCAATTCACTAACAGTATCTCCAACTTTTGCATCTCCTTTTATTAATTTAGCTTGTGTAAGCGTAATTGATTCACACTCAGTATTCTCTTTTTCATTTGATTCATCATCAATAACTTTTAGTTTTCTATATGAAGTAACTTTGCCTGTGTTTCTATCTATATTAACTACAATTTTACTTTTGCTACCATATTTTTGATAAGCCACTGCTTCTATAGCACTTTCTAGTGCCTTTATTACAACATCAAAATCTAAACCTTTTTGAAGTGAAAGCTCTCCTGCTGTTTTTATTACATCAAGGCTTCCAACTATGTTATTCTTGTTACTTTTCTGCTTAACACTGCTTTTACGATTAGCAATCATAATAAATAAATCCAATGTAATTAGTTATAATTATAGCTCCAACGGGCAAAGAACACTATCTTAAATGTTAAATGATTGCTAATTTAAGTCAAGTTTTTTCATGTCTTTGTATAACAAGCAACGCAGGAGTAAAGAATAAAGTTAAAACCGTTGCAACCAATATTCCACTTGCTATGGTTGTTGAAATGTCAACCCACCACTGGCTTGATGGAGCATCATATGTGATTTGTAGCGTAAAAAAATTGATATTTAACCTGGTAATCATCGGTATTAAACCAAGAACTGTGGTTGCAACGGTAAGCAATATTGGCCTAACGCGAGAAATTGCAGCGTTTATTACACATCGCTTGATGTCATTTTTGTGTACCTTAATTTGGTGATGAAAGGCATCAAGTAATAGTATGTTATTATTCACTATAATTCCCGCCAAAGCAATTATCCCCACTCCACACATAACAACTACGAAAACTTGTTGGATAAGAAAGAAAACAAAAAACACACATGTTGTGGATAAAAACACTGCTGTCATTACGATAAATGTATGGTATACATTATTAAACTGTGTCACTAATACCAATATCATTAGTGTAATCGCTAATATAAAAGCCTTTAACAAAAATGCTCCTGATTTTTGTTGATCTTCTTTGTCGCCTTTAAAATCAATTTTTACTCCCTTGTCCCAATCCTGGGCAATAGAATTCTGAATGAACTTTACTCTTTCATCAACAAGATAGCCAGTATCAACGTCAGCAGAGATTGTCACTATGCGTAATCCATCAATCCTGTTTAGTTTGTTTACCTTTTTTTCGGGAGCATATTTTACTATATTGCTCATAGGATACGGGCCATTAACTGTATTGATAAAAAGATTGTCTATAGTCTTCATGTTGCGATCCTTTCCAGGGAAACGGAGTACAATATCGATTTCTTCATCCGTGTTATTTGGTCTATATTTTCCAATCAACACTCCATTTGTAACCATCTTTATAAAATCGCCAATGGTTGCAACACTTACTTCAGAGCTTGTAGCCTTACTCTTATCAACACTCATATTCCACTCTATTTCAGGTGCTGATCTGCTATCTTGAATATTTATAAACCCGGATGAAGGTTGGTTCATAATTTCTAGAATTTTCTCTGCTGCTAAATTCAAACTGGATACACTCCCGCTGAGGTTAATTTGTATTGGCTTGTCAGCCGACGGTCCTGGCTTTTCCTCTTGAACATTAATTATTATTCCTTTCATGTCTTGCACACTGCTCCTTATATCATTTAGTATGTGCTTAGCTTTGCGCCTGAAGCGCCAATCCATAAGTTCTAGTTGTATTCTGGCGATAACGTTGTCTGAAAATGCTCCTGATCTAGCATAAGAAACATGAATTTCTTTTTCAATGCTCAAAATGCGTTCTTCCACTTCTTTGAGTATCAGATCTCGTTCTTTGGCTGATAAGCTTTCTTTTGCTTTAACACTGATTAAAATATTATCTGAATCCACTTTCGGAAAAAACTTTACTCCAGGACCAAAAGTAAAGTACAGCACACTAAATGAAAACAAAACGAATACAGTAGCACATACGAATTTTTTAGGATGATCCAAAACCTTCTCTAGCATGCGTACGTAAGCTCTTATTATAGGCCCAGCATTTTTTATTTCACCACTTTCTATAGCACTCATTTTTTTTATTTCTTTTTTTGAAGTTATCGAAGGCTTACCAAATATTGCACCAAGTGTTGGTATAAAAACCAAAGCCATAATGAGCGATCCAGTCAAAGTTAGAATTATTGTAATTGGTATGTACTGCATGAATTTACCAACAGTATCAGGCCAGAATAATAGAGGAAAAAACACTGCTAATTTAGTTAACGTTGATGATAGAACCGGATAAAACATATCACGAACTGAAGTGTAAAAAGCTTCTACTTTATCCATTCCGCAGATCATCTTTCTATCGGCATATTCGCTGATCACAATTGCATCATCAACCAGCATGCCAACAGCCATAATTAAACTGAAGAGCACAACGATATTTAAGGTTATACCCATAAAGTAAAGAGCTATTATCCCAATGAGAAAGGAACCGGGTATCGAGAGTGCCACAAGAATAGCAATCCTTGTTCCCATAGAAAGCATCATTATGATCAATATTAACAACACAGCAAATATTATGCCGTTTTCCAAGTCATCAAGCACATCGCGGACGTTTTTTGACTGGTCGTTTAAGTACACCACTTTTAAATTTTCAGGTAATTGATCTTTTGCCTTATCCATTAAGTATTTTACTTGATTTACTGTGTCTATTATGTTTTTTCCGTTACGTTTTGAAATTTCTAGCATGACACTAGGTAATCCATTAATGCGAGCAAATCCTTGGTGATCCTCAAACCTAGGGTATACTTTTGCTATATCTTTGATTCTCAAAACTGCATCGCCTTGAGATCTAATAGGAATATTCATAATATCTTCTATATCTTTTAATAACCCTGATATTTTAATCGAATATTTACCGGCCAGTGACCCAGCTCCCACTAGTCTATTATTGCTTGATATAGCTTGGAATATTTCGTTTGATTGAATGTTATATTTTGTTAGAACTGTGGGCTCAATTATAACTTCCACTGTTTCTTTACGAATACCTGCCACTTCAACTTTGAGAACATTTGGCAGAGATTCTATTTCTTTCTTTAACTTGCGTGCTATTTCAGTTAAGGCTCTTTCTGGCAGATTACCAATTAAGCCAACATTTAATATGGGAAATAGACTCAAGTTTATTTCATTTATTATTGGAGATTCCGCTTCAACAGATAACTTCGATTTTATGTTTGAAAGCTTTGAACGGACATTATCGAGCACTTCTTTATTATCATACTCTGTTCCAAATTCGAGTATCATGTTAGCACCATCATTAGTTGCAAAAGCTCTCAATTCTCTTACACCTTCGATGGATCTTAGTTCATTTTCTATAGGAAGCACTAATAGCTTTTCACTATCTTGAGCAGAAATCCCAGGAAGTCCAACAAACACGCTGATTATAGGAATCTGTATATCAGGATTGCTTTCCCTTGGCATTTTTACATAAACGTATGAACCGAAGATAAAAATTACTATAAGTAATAATACCACCGCCCTGTTTCGCTCTATGAGTAAGCTCTGCATGTTGAATGTTAGCTGAATATGTGTGTTTGTACAATATTATAGTCGAGATACATTGCATATTAATTAATCCTTGTGTAGCTTTAAAACTTTATGCAAATAATTAAAATTTTCGCAAAATTGCAAGTATAAGAAAATTCCTGTATAATAATTCTAGAACAGTATTTGAGAGGTTATTATGGTGGCAATTTTAAATGTAACAAAAGGCAAGAATAAAGTTATTACATCTGGGTTAGCTGGAGCTTTATCAGCTTTAATATTTTTAACAGCAATTCACATTGCTGCAAAGATAGCCATTATCGTTGCTGCTGCTGTAGTTACTTACACATTACTTTCATTGATTCATAAAATAAGAACTAAAAAAGAACAGCCTGCTGAAATTACTGGTGTTTCAGGAGATAAAGTTTCAGAAGATGAAGGGTATAGCAGTGTTGATGAAGGTGAAGAAAAAGATACAGAAATATCCGCAAAAGAACCAGAAAGAACTGAAACTGAGTTCGAAGAAGAAATAATAAGGAAAAGAGCACAAGAACGCATGGAGAAAGGATCACTTGGTGGCCCTATAAATGCGTTTGGCGAACCAATTCATGTGACTATAGATGCTGAAAATAGTAATCCTGTTGATTATACAAAAACTATGGTAGTGCCTGAGAAAATTATTCTTGGCATGCCAGATGATAAAACTCTTACACAAAATAGCTCTAGCTCTATAAAGAATCAGATGAAATCTTTTCCTGAACACATGGATGTATTTGGTAATCCACTTCCTGAGCAGCCACCAAGCAACCTTCCCAATATAGGGCCTAAGTCTAAAAGTACGCAAAAACTATCTGCTGCAGACTTGCTATTACAGTACGGGAATGTAAATGATAATGTGACGAAAGTGCTAAAACAGCCAATTATTCAACGGCCGTTTAACGGGTTAGGGTTTGAGGGGTAGTTGCTATATCAAACTCTCCATCTTATATTGAGAATCAGATGCAATGCCATACACTCTATTTGGCGGAGCAATTTTGTTCTCTATACCAAAAACTATACCTTCAATTATTGCTGTAAGTACTTTTTCAAGATTACAGTCTGCTCCGGGAACGCGGTGCTCCAGGCGGCATCTTTTGAAATCGTTGCCAAAATAGGGAATTCTGATCGCAGCAGTTCTGTTATTTACTCCCCAACTAATCGTAGTTGGAGTGTGGATATCCGGGTACTGAAATCTTAAATATGAATCATCATTTGGAGCAAAAAACAACATATGTTTTTTCATCATTGTGCATAATCCACCAATACTATGAATCAAATAATCACTATACTTTTGCTCATTGATATAAAATAAGTTATCGTTATTTGAATTCACGAGATTAACATGCACATTTAATGCACTGCCTGCTCTATCCAAATAGGGCTTTGCTTTAAAAGAAACGTTTCCACCTAGTTTTTGTGCTGTTTCAGTAAGTAATTGTTTTGCTAACTCAAAATGCTTAATTAAATTGTCGAAGTTCGTGTAACAACCACTTTTTATCTCATACTGATGTGTAGAATTCTCCTTCTCGCAAGAAAATTCAAGAGATGCTATTTTATTTTTGATGCTATTCAGAAATAAGTATTCTTTTTCTATTCCTTCAATGTAAAACTCTAGTTCAATACCGAATACAGCATAACAACTCAAATTACTTAATATAATCATAAATTTGCTTCAGTAAATCTATATTAGGTTAGCTATATTTATATGAATACTTTACTTATTTGCCAGTAAATTTAACATCTTATTTATACATAATGTATTACTGTTTTTAATAGCATGCTTCTAATCCTCGATACAAGCGACATTTACAAATTTTTCATTTTTTTGAAATAAAAATGATCAATTTTAATGTTTTTATACCCTTTACAACCCATCAAAAAATCACCATAATTTTTAGTATGTATTAAGTAGTATTAGCTTTTCATTTTGCAGTAAGCTATTGATTATCTTGTATTTTTCTAATTATTGCTTTTTTCTTGGTGTGGTATATGAACTTAACTAGCCCTAAGGTTTCTACTATGTTTTTTGATCAGATTATTACAGTAACGGATCACAATGTTACTTGGGAAAAAATCCAAAATTGTCTTTATAATCTTTATGGAGAAGCAACATATAATAGCTGGCTGAGTTCACTAAAATTTGTCAGTAGCAGAAATGGGGAAGTTCTTTTATCCGTGTCAACAAGGTTTATAAAAGAGTGGATTACAGTTCATTACATGAAAAAAATATTATCATTATGGCAAAGCGAAGATAAAAGTATACGTTCTATTGATATTCAAGTAATTGAGGAGAGGAATTCAAATTTTAATGTTATACTAAAAAACAGAGAGGAAAGTAATCATAATCTTGGTTCGCCGCTGGATCCAAGGTTCACCTTTGATAATTTTGTAGTGGGAAAGCCAAATGAATTAGCATTTACGGCGGCAAAGCGTGTGGCAGAATCTATAGATCCAATATTAGGCAGCAATCCTTTGTTTCTATATGGTGGAGTGGGACTTGGTAAAACACATCTAATGCATGCTATAGCTTGGCACATAGTCAATTCCCCATCAGCAAAAAGAAAAGTGGTGTATTTATCAGCAGAGAAATTCATGTACCAATATATTACAGCGCTGCGAAGCAAAGATATTATGTTATTTAAAGAGCAATTTAGATCAGTAGATGTATTGATGGTAGATGATGTGCAATTTATCAGTGGTAAAGATAGTACACAAGAAGAATTTTTTCACACTTTCAATGCATTGATAGACCAAAATAAACAATTGGTTATATCAGCTGATAGGTCTCCTAGTGATCTTGATGGAGTGGAAGAAAGAATAAAATCACGACTCGGTTGGGGGTTGGTGGCAGATATTAATGAAACAACTTTTGAATTGAGGCTTGGTATATTGCAGGCAAAAGTGGAGCAGATGAATATGTATGTTCCGAAAGATGTCCTAGAGTTTTTAGCAAGGAACATAAAATCTAATATAAGAGAATTAGAAGGAGCATTAAATAAGGTTACCCATACCTCATTAATTGGAAGAAGTATGACGGTAGAATCAGCTAGTGAAACCCTAATCGATCTTCTTAGGTCAAATCATAGGTCAGTCACAATAGAAGAAATACAAAAGAAAGTAGCTGAATTTTTCAATATAAAGGTTGCAGATATGCAATCCAATAGAAGGCTTCGCAGTCTTGCAAGGCCAAGACAAATAGCTATGTATTTTGCCAAAAAATTTACGCAAAAAAGCCTACCAGATATTGGGAGAAACTTTGGTGGCAGAGACCATGCTACTGTTATACATGCAGTAAAACAAGTAGAAAATTTTATAAAGACCGACTCAAAATTTGCTGATGAAATCAATCGATTAAAAAAAATGTTTAAGTAGCGTTTTTAAAATAGCTAATAACAAATCCTAAAATGAATCGACTATAGTTTTAATCCGTTTAAGTTTAAAATCTTCTGTTAGCTTCGCAGAATACATTTCCTTATTATCTTGGTTATAGAAGGTAAATTTGTGATCATCTAAGTTTAGTATTGCAAAGCCAAAGCCGAAAAAGTTTCTAACTTCGTGTGCTAAGTAGTTTCTACCATTTGAATAGTCAAATTCTACATTTTGATAAACAGGTTCTTGATCTTGAGCGTGTAGTAATGAACCGCCATTTCCAACTATAATCTGGTCTGGAACATTATCCATTAATAAAATCTGGGCTATATGAATATGGCCGGAAACTATGGTAGTAACATTGCTTAGAAATCTATCCCCAAAAGCTTCAATTTGTGTAAGATTGCCATGGCTTTTTAATGTCAAAAATTCTTTTTTTGGAGATCTCCAAAGTGGTTTATGAGTTAAAAACCACGTGGGCTTATCTTGTATCAATTTATCAAATTGCCTTTCAAAAGCATCAATTGTGCTTTGGGTTGTAAAAATATCCTCACCGGATGAAGAGTCGAAGATAAAAAATTTCATCGGTCCAGCATCTAAGGACCAACTAGAAACGAAGTTTCCACATTTTTCAGACGAAAAGGGGTATGAATCTAAATACCTGAACCATCCTTCATAAGCTCTATCACAACTCTCATGGTTTCCACGAACAAAAAGGAAAGGGGATTGTGATAAAATATCCTTTGCAGGCTCAAACCAATCAGCGTACCAAGCTTCTTTATTATATCCATAAATATCGCCACACTTTTTTGTATTTCTACATCTTGTTTGCCTATAATGATAATCACCAACATGGATAATTAAATCTGGTTTATGAAGGGCAATTGAGTCTAAATTTTTTTTTAAAGGCCAGCTATCTACCGAATTACATTCCTGATGAAATAACATATTTATTCTACAGCCCGTGTCACCAATGAAAGCAATTTTATTAACCTTTTTTGGTAATATAGGAACCCGTAGATCCTCAATACTAACGTCTTTGGCACTTGTTTGTACTGTCAGTTCACAAACTGTTTCGTTATGATCACCATTGTTAATTGAGCTGCGATTCAGCATTTTTGTTTCCTTGCCATCAACATAAACAATGGGACACATGTCATTGTCCGTAATTGCGCGTATGCTTAGTTTATTTTCTGGGATAACTTGAGACCATGTGTATAATATTTGTGCATGGACGAAATGAAAGCTAGTTATAAGAGAGAGAGCTAAAAAAATAAAGATATTAGCTATATTCATTTGTATAAAAACCTAAGTTAAAAATTAGTAGTAAGGTTATCTTAAATGATTAAAATTTATAATCACAAAATTCATAATCAAATTATACAAACAATTTCTAAATTATTCTAGTATCAGATTGACACTCTAGATGAAAAATTCTAAAATGATTAA
>NODE_21_length_12989_cov_6.810268
AGATGTTATGGTGGATGGAATTTAACCATCATGATTTCATGACATCGGATCGCACACTTACTATTGCACCTATTGCTGTTTGTGTGCCATCTGTGGCAGTTGGATTTATTATCTTAATCATGTTGTCTTTATCACAACCAACAACTGTACCAAGTTTAAGATTTTGTCCCTTGGCTACTGTTATCTGATCTCTTGAATATAGACTTGATGCCTCATATTTTAATAGGTCACCCAGATTATTTTGTTCGGTTATACAACTCATAAAATTTTCTCCTTTTGTTATATATTTTAAATGCCTGATTGTGCACGACTTTTCGCTACCTGCATCATTAAATCTTCTCCTAAATTCTGTGGTATTGCACTCAGTATCTCTGTCTTCTTCGTTCTCTCTGCAAGTAATTCCATTAAAACTTCCCTCGCTTGCTCAATACTTACACCCTGCTCAATAAATTCTCCTATTTTCTCTGGCATTCGTGATAAGTTACATAAACGTATTAATTCAACAACTTCAGTACGATACTTAGTTAAATTATCAGTTTCTAGGTCAGTTGTAGTTTGTTTATTCATATTATTTTCTCCTTTGTTAATAAATTCACAAAATGTTGTTATTCCATCGGCAAGGCCTATTTCTATTGCATTCTTGCCAAAGTAGAGACCTGCTTCAGTATTTTTTATTGCTTGTACAGAAAGTCCTCTGTTTCGTGCTATAAGTTCAGTCAGAATTTCATATAAGCGATTTACTTCCTCCTCTAAACTTTTTAAGCTTTCTAAACTTATAGGCTCATGTGGATTTAAATCATTCTTTCTCTTGCCTGCAAAAATAGTTGTGTATTTTATTCCTTGCTTTTCATCAAACCTACTTTGATCTATATGACTTGCTATTACTCCTATACTGCCAACACCAGAAGTTCTGCTCACAAATACCTTTTCAGCGCTTGAAGCTATAGCATATGCAGCAGAGTACGCATCATCATTTGCTATTGCCACAATTCTCTTTTTTGCTCTTGATTCGTAAATAAAATCAGCCAAGTCGAATAAACCGTTTACTTCTCCGCCTGGACTATCTATATCAAGCAGAATAGTTTCTATATCTTTGTTTGATAATGCTTCTTCTACTTCTTCTTGAATTTTCTCATACGATGTCATGCCTAGAAAATCATCAAAAGCTCCTGGTTTTTTGGTTAAAATTCCATGTATTGGTATTATTGCTGTCTTTTCTATATTGTTCTTTACATAGTGTTTTACGTTTTTAAAGATAGGTTGTTTTCCGTTATATAGTGACAACAGGTCAAAGCTTTTTTGCTCTATCATCATCGGCCTACATAGCCAGTTGGTTTGTAAAATTTCCATAAAGTAAACGAGATTTATTTTGTTTGTGTCCTGACATCAGAATCAAAGAAAAGGTTGAAAGAATCAGAACGCTTTTGATCTTCTGCTATTTCTTGATCAATTTCTTCTACATCGTAACCCATTTCTGATACTACTTCCGATCGACTCTTAAATCCATTCCTTACTGCCATTTGCTGTGCTTGCTGGTCTTTCAGTGGATCCACCCAATCAAATCCCTGTGGTATCCATTTTACTTCTTCTTTCGCTGCTTTTGCCACTTTTTCATCTATACAGAGTTCTCCACACAGTACTGCTAACTCTAGCCATCTATTCCATACTGGTCTGCAAAATTGAAATACCATAATGTTGTGTTGCAGCATAGCGCATCTACGACGAAACTCTATCAGTCCTGCTCTGATTGATGAATAATTAACACCCGTTAAATCTCCTGTTAGTTGCTCATATGTTATCCCTGTGCCTATTGCTATTGCCCTCAGTTGCTGTCTCATGAATGCTTCATAACTTCCTCCAACATCAGACGGCTCTGAAAATTTTATGTCTTCTCCTGGGTCTAAAAGCTGCATAGTTCCTGGCTCTAAACCTGATAGTGCTACTCCTTGCTCATTACTTTCACCTTCTCCTAAAATATTTGCTTCTGGATCAAGTCTCGTAATAAACCCTGCAAACATTGCTGCAGTCTTTTTTCGTACTAATTCTGCATCATCGTACTGGTCAAGTTCGTAAAGCTTCAAAAGCACGTTAGAAAGCCAAGGCTCCCCTCTAATTTGTCCAGGTCTTAATGGTCTATAAATATGTAAAACATCATTTGCCGGTACTCTAACTGACTCTCCAAATGAGCCTTCTCCTGGGTGCTCTCTAAATAAATAATATGCTTCTCTTTGCCCAAGCCTATTAAACTCAATCCCGCTTCTTATTACATTACCATTTCCTAAAGTTTGATTTGTTTTATTATCTAAATGTTCAGACTCAAGCACTTGCAGTTGTAATGGCACAGAAAATCTATCTTCCAGCCTTCTCGTTCTTAAACGTACAAAACATTCTCCTCCCTCTATCATACTTCTGCATACTAGAGCTTGTAATCCATAAAAATCACTTATTCCACAGCTATCTGCTTCGTCTGTCCAACGTAGCCATAATTCTTGTACTTTCTTTCGAAATTCTGCATTCCTTGCTTTTGATTGTGGTTTTATTCCTGTTCCAATAGAGTTACTTACTATTGTATCAATAATATTTGCTGCATATGGATTTTTTCTTACCATATCACGAGAGCGGCTACGCAAGTGCTCAAGGCTTTGAGAAAGCAAATTATTTATGCTTCCTGCTTCTCCTTGCCAATACATTACCCTTCTTCCTGAGCCTGCTGCATCCCATGCAGAACTTTTGATTTTTGGCTTGCCAAATAATTGTTTGAAGGTTTTTAACATCCTGATAACCAAAATTCTCTTAATTCTTTCAAAGTTCCGTTAAATTTATTTCTGTCACATTTTCCGATTCCTTCTACTTCATGCGGCTTTGCTCCTGTTTGACCGTCGGTATATTGCCATAGAGTCCAGTTCCTCCATCCTATTGGTAATGTCAGTTTTGTTCCCCATTTTGCTAACCATAGTGGACATTCTGTTAAAGTTGGGGTGGCAAAATCCTTGAGAAAACTAGGGCTTCCATAAATTAACGGCAAACGTCCGGTTACTAAATAGACCCTATTTACAAAGTCCTCTGCTTGTTTTGGCATTATGCTTTTTCCATCTTTGTTTTCCTCAATGTCAAGGGCTAACAATATATTTGAACTATCACCAATTGTTTCGAGAAAATGCTCAGCTTGGTCTTTGCCGCTTTTTTCCCCGACACCAAAATGGTATGCACCCCAAAGCAATTCCTCTTTTTCAGCGGCTTTTTTCCTTTTTGTATATTCAGGATCTACGTACTTTACCCCCTGGGTGGCTTTGTGAATTATGCCTACTATGCCATCTTCTTTTGTTAATCTGAAATCTATGTCCTGATTCCAGTGCGACAAATCTATTACTGCATTTATAAGCATACCTGGTGTAGCGGTAGCTATCATATACCTCAAATGCTCTAGAAAATCTGGGTATCCATTTTCTACCATGCAACTTCTCATACCACTCCTTTATTCGTTGAAATAACAATCTTTCTTTTTGGTTTTTGACCTTCAACCTTGAGCTCAGCCTTGATTCTTTGTCTTAAGTTTAAAAGATCGTTTATTTGCACTTCAGCATATCTCACAACATGGTCACCATATGCAATTGATACTACTCGCTCTCCGCTTTCCAGCTTCTTTATTGCTTGTTCAACTTGAAACAAATACTCTTCGTTATACATTTTCCAACCACTTACTCTGTCTTACTTTTTTAGGTTTTTTACTTTCTATTTTTCCACTTAAACTATTCCATTTACTCTCTGGCCAACGATCAATTCCAAGTGCAATAGATGCAGCTCTTGCATAAATTCGGCAATCTAGTACTTCATTTCTTTCTCTTACCTTTTGCCACTCTTGTTTGGTGTATCCTTTCACTACCTTGCTGACTAATTGTTCTGCCGTTAGCTGCTTAAAATATTCAGGTGCATACTCAGGAAAATGACAATATCCTGCTGGAGCTTCTTCACCGTCCTTTAAAACATTAAGTAATTGAAAAAGTTCTGACTTTAAAATCGATACTCCCACTGGCCAGAGCTTTATTCCTCTTTTTAGCTTTTGACCACCAACTGTTATATCTACTCTACTTGGGCTGCTAAGCGGCACTAGTGCTTTATTTACACCTTTGACTGCCATTACTCTTCCAGATCCTTGATGACCTCTTACCCAATTGTATACTTCTTGTGTTGCATATCCTGCATCTACTGCCATCATACTTATCATATATTCAAGCCCATTTTCACCGATAAAATGATGACTCAGAAGCTCCGAAAGCTTTCCCCATACTTCCCCACTCCCAGTATCACCTTCAAATACTCGGTAGTCTATTGACCAACTTTCGCGGCTTTTTCCCCATGCTACAACTTCTACTTCTAACCGATCTTTTTGTACATCTACTCCTGCTGTGAGAACTACTTCACCCTTTGGTACTGTGCCAATTTGATAAGATTCTCTCCTGTTAAATAATTGCTTCCAGTCCGGTACTTCTCCTTTGTCTACCCAGGTTTCTCCAAGCGTTGTATTTATCCAAACTTTCAGTAATTGTTCACTTTCTTTGGCATGGAGAAAATCTTCTACTGCTTGTTGCCAACTATACCAGCCAACTGGACTATAAAGACTTGAAAGATGAAATCCTTTTTTCTCACCTTTTACTCTATTAGTAGGTCTCCATTCTCCACGCTCAAGCATCTCTGTCTTTTGATGATTCTCTATTTTGCCGCTACATTCAGTGCAGACATAATGTGCTGTTCTTGAGTCATTATCTTCCCATTTAATTTGTGACCATTTCAGAACTTGATAGTAATTACAATATGGACATGGTACAAAAAAATATCTCTTATCTGTTGCTTCAAATTCTTTCTCAATTCTGCTTATTCCATGAATCGTTGGTGTTGATACTAAAAAAATCTTTCTCCGTGCAAATGTATTAGTTCGAGCAATACTAAGCAGTACTGGATCTCCTTCTCCTCCTGAATCTCCTGGGTAGGCATCTATTTCATCAAGAAAGAGATATTTTACTGGCATAGAACGAAGTCCTACACTGCTATTTGCTCCAGTTATTACTACTATTCCACCTGGAAACTCCTTACTTTGCACAGTATTGCCCGAATCTCTTGACCTTGGGTCTTTTACTTTACTTTTTAAACATGGCGTACTCTCTATTAACGGTGCAAATCTTCCCTTCGACCAACGTTTTCCCATTTCAACTGTTGGCTGTACTACCAGCATTGGACCAGGAGTCTGATCTATGATGTAGCCTATCCAATTGTTACCAGCTTCTGTTCCACCAATCTGCGCTCCTTTCATGAATACTACTTTTTCTTCTGGTGAGGACGGAGAAAGTGAATCCATGATCTCTTTTAAATAAGGAGTTCTCTCTGTTCTCCATTTTCCTGGCTCTGATGCTGCAGTTGGTGCTAAAACTCGATACTCATTTGCCCACTCTGACACTTTAAGCTGGGGATCTGGTCTTAAACCTTCAGAAAAAGCTCTAGCGTATATCATTGTCTGCATCTACTAGTAATTGGTTCTAACTCAACGTCATTAACAGTAGAACTACACTCCTCCATAAACATCTTTTTCTGAAATTCGTTTTCTATATATCTTTTGCTCACCTCACTTATCATTATTGCTATAATAAGTGCAAATATCCCTGTTATTGTTGCAAAAATGATTGCATTGCTTATTGTTGTTGCTGTTAACCCTATACATACCGCTATTGCTACTGCACTTACTGAGGTAAAAACACAGATCACATTGTTGTATTTTCTTACTTTTGCATCTCTATGTTCTATACACCTATAATAAACTGGTACAGACTTGCCTATCTCGTCTGGTAATTTGATGCTCTTTTCTTTAAATAAAGTTTTTAGCAATTCTAAATTATTTGACTTGATTGCTAAGTGCAAAACAGGTGTATAGTTTGCTCCTTTTTTCAGCAATAACTTTACCACATGTAAATGCCCTTTTTCTGCAGCAAGGTAAATCGGTGATAGACCTTTATTATTTGAAATATCAATATCAATTTCTTCTTTTAAAATAGACTCTACAACTCCTTTTTGTGCAGCTAAATGGAGTAGACTGTTCTTTTCAGGACCATACTTATTGTTCATCAAGATCTTCTTTATCTCAGGTTTAGCATAATCAAATGGTGTCTTGCCGCTATCGTCTTTTACCAGAGGATCTATATCTTCTCGCGTTAGTAAGACCTCTATTGTTTTAAGTCTTTCAGCGTAATGTAGAGGTGTTTTATTTTCGTAGTCTTGTAGATTCACTTGAGCATTAGGCTCCTTTATTAAGCATTTGAGGATATCAAGACATAAGTCTCTTTCATCGTAATTAGTATTACTTACAGCTATATGAATAGGTGATAATTTCATCGAGTTTTGTACTACACGTGCGCTATTTACATCTGCTCCTAGCTCCAGTAATAACTTTACTATCTCCAATTTTTTGTTGTTAACTGCATAGTGCATCGGTGTCTGATTTCGTGCATCAAAAACCTCGATTTCAGCATTTCCTTCTCTTATCAAAATCTTTACAACTTCTGCATGTCCTATGCCTGCTGCTAGATGTAATGGAGTATGGTGCAAAGCATTTCGTACATTAACGTCAATACCTTTTCCTATCAAATATCTAACTGCATTAACTTCACCTATCATTGCAGCTAAATGAAGTAAGCTATCTTGTTCTGATCCGTATTTGTTATTAATTAGCGCTTGTAATATTTCTGCTTTTTTCCCTTCTTTGGCGTAATCAAGAGATATTTTACCTTCATTATCTTCCACAAAAGGATTAATATTCTTCTTCGTGAGTAACAAATCCACCATGCTTAATTCATCAAATTCTATAGCACAATGTAGTGGTGTCTTTCCATTTAATCCTCTGACATTAACATCTAATCCAGGTTGATTAATGAGACACTTTATTAACTCCAAACTTAAGTTATCAGCCATTTTATATTTAAAATCTTTTTATATTTGAAATTTAGTGTTAGATAATTCTTCAAGCGAGTTTGTAATCTCTTCAGTTAGCGCCATATGAATCTTTTCAGTGTCACTCAGTGATGCAAGTAGTGCTGAAACTCTATTTGGAATATTAAGCAAATTATTACGGACAACTCTTGCTACATTAAATGCTTCGCTCTTTACTTCCTCTACTGCTACAAGTTCACCAATCTCAGCTTTCGCCTTTGCCTCAAGCAGTTTACCTCGTTCCATTTCATTTTTTATTCTAGTTTTTAGCAACATCGTGGAAAGGTTACTTGTATTTTCGTTTTCTGGATTTTTCCTCCTAAGTGGCTGACTTGGATCTCTTATTGCTGCCAACGCTTCATTTGCTTGTTCTCTATTGATCAAACCATCCTCCAACTTAACTATTCCTTTTTTTACTAAATAACAGACGTATTGCTTTGATACTCCTATCTCTCTTGCCCATTCTGTTTGCGTGATTTTCACTTTTTTTTGCCTATTTTTTACGAGTTTTCTTCTTGAGTCTCTGAAAAGGTTTTGCCAGTATCAGCAATTCCCTACCTGTTTATACTTGCCAATATTTTAGAGATATTTTACTAACACAAAGCAAAATACTCCGGTTTATAGCTGCTTTCTTTTTACATAGTGAAATTTGGCTATTTTCAACTAATACTATAAATTACATCTTTGTAGTTATGAGATTCAACCACTACTTGCTCTAGCGTTAAACTGCTGCATTTAGCATCTTTACTATGGTTTTCTTCAAGCACTTTTGTCCTTGCTTCCTTTGTTTCCTCAATGAACTTTCCATTAACTTTTTCTGGTTCAATTCTTTCCTCACAATATACAAGATTTGTGCAATTTGTTTTTCTGTAGTAATGTACTCCAAGGAATATCACTGATAGTGCAAGTATACTCGAGCCTATAAGTAGTGATAACCCTACGTTATTAATCAAAGCGTTCTGGTAAAACTTCTGTACACTATTAATACCACCTTCTACATACAGTAATAAAGGCAATACTATACTTGCAGCAACCAAACTGCTTAATAATGCTGTAAATAATGGCCTATCTTTGATTACTGATTCTACTTTATTTCTTCTACTAATGACTTTGTCGTCAATATTAATGAAGTTGTTCTTACCCTTCCAAGCGTTAAGTGTAAAATGTGAATGAGTACCATTGCTGTATTCAAGTTTGAATGATTTTATTACTTTATCTTTTGGTTGATACTTTAGCACCTGATTCAAAGTTTCATTCGCATTCTTTCCTCCTATTTGACACTCTTCAGTATCTCTAAATTGCTTTATTCCACAAAATATTGTGCTAATTGCAAGCAATGAAGTAATTGCTATCATTGGCATAGTAATATAGAGAGGGCTGTTTGCAAAAAATGCAATAAATTGTCCTTTATCCTGTAGATATACCAAAGCTGCAGAAGCGCTAAGTGCAACAGCAGCTATACCGAAAATTACAAATTCCTTCTGCTGCACTGCATATTTTACTCTTGGCAAAATTCTATTTGTTTTCTTTTCTTTTTTAATTAACGGGGTTTCTTCATTATCACTTTTTTCTGATGAGCTAGTTGAAAGTGTAACTGGACTATCATGATTTAATGACATATTCTCCCATCCTTGATTGCCACAAGACTCACTCATTTCTGTTACTTGAGAATTTGATCTTGTCATCTCTGCACTTCTATTGTCTATTCCACTATCACTTCCTTCCAAACTCTTTTTTAAAAATTTTGTATTCAGATCTACAGGTTCACCAATTATATCTTCTGATCCTTTCTTAATTGATGTTTCTTCAGAATTTGACTTTTCCATCTCCGGACTTTGATCGTTTATTTCACCATCTAAACCTCTTTTCGAGAATTTTTTATTTTTGTCTATAGTTGCATACATAGGTTCTCCTATAGCTTCTTGCTCATCACATTTTTCTCCATTTAATTGGAAAGAAGAATGTGGTAGCTTTGGTGGTGCAATATCCTGAATAATACTCAACCGATGATTTTCTGCTGTTCTAGGTGAAGGTGGAGCTACATTTCTAATATTGTCCTTCTCCAACATTCCATTCCTAGGTAACGGCTTTGGTTTATCTCCTAATTCTTTATCCTCTTCCTCTTTTTGCATTTCTTTTGTATTGTCTATTTTGGGGTTGGAAGATGTGTTGGATGCTGCCTCAAACTGATCAAGAGAATACGGACGGTTATATTCTATTCCATTTGCCTCACAAACTGCATTAAATTCGTCCTCTATGTCTTTACCATCATCCAATACTAAAGAAGAACAACTCACTGAAAAATCAGCACCTGCTTCGTCTATTTTTGCTGTAATACTGCTATCGCTACTATTGCTAATCACATTTAAAGAAGCTAGTTTGCATTCAGTGTTCAGGTCAGGTTCTTGCTTCGTACCTTTTTCAAACAATTCAATTCTCTTCTTAACAGATAGAGTAGAATCTGAAACATTATTTTCTACTTCTTCAGAAAACAACGATGTTTCATTACTTGTTTGCGACGTTACTACTCCAGCTGACGTCTTTGCTTGATTCATTGAGTGCATCACATTTAATCCAAAGTTATTTGTTACGCTAAACTCATTAAAATACGGTATATACCAGTAAATTAATATTACAACTACTCAGGCTTACTAAATTTCTGTTTGCATTATCCCTTCCATCAACTATGTTTTTTAAAAAATTTTTTATTTGTGTAATTCTGTAACTTTGTTCAATCATGTGGACAATAAAAACCCGTGTGTCATAGAAATAAAATTTTATATCAAACAGCTGCCATAATAATTTCTGTTTAGCTAATGAATATGTGCTTTAAGTCTGTGTAGACTCACATATTCATTAGCCAATTTCAGTCACCGTTGTGAGAGTATGCAAATTAATTGCTTCTTTAAGTCTTGCATTAGCAATTACTATGATTTTCCGCATTAGAGCTGTTATAGCTACCATTTTCTTCTTACCACTTTCAACAAGCTTAGAATAAAAGGCACCAAGTACAGATTTGGACCTTGCAGCAGACATGGCAGCTGTAAAAAGCTTTTTACGGACATTACTTCTACCACCTATAATCCTTCGATAACCAACAGCTTTACCACTTTCCCTAGGATGAGCCAGCAAGACTTGCTACTTCCCTTCTGTTTAAGTAACCAAGCTCCGGTATTAAACACATTGTGATAACTTTTTACCTATTCCAGGAACTGTTTTAAGGATTTTTTGATGTTCTTGTAACTCATGACTTTCATCAATGATTCTTTGTATAGTATTATTTAGTTCATCTATTTGGCCATTAAAAAATTCAATAGTTTTTTGACAACTTTCTCTTATATGGTCGTTTTCAGGTGCTTCCAGTCTACATTTTTCCTGAGTTCTCATTTGCGTGATGTCATCACGACGTTGACAAAGTGCAACCAAGGTTGATTGTTTTTCAGAAGTAGGGAGAGAGAGTTCTATGGCGCATATTGAGCAAGAGCTCTTGCATCTGATTTATCGGATTTTGCTAAAGTTCCGTGAGATAAAATAAAACTTTTTACTTTACGGGTATTAGCTCGATGTACGGTGATATTCTTGTCAATAAGAAAATGTGACAAACCAAGCTCATATTTTCCTGTATTTTCTAAAGTCACTAAAGAATTAGGTAAGATATCTGAGAACTTTTGACACAATTGTTGCCAACCAGAAGTATTATTGTCAAATTCAACAGCATTCTTCTGCTTGTGAACTGCAACAACATTCTTGAATTTTCCGATGTCAATACCAATAAAATTTTGATAAGATCTAACCATTATAACCTCGATAGTTTTATTAATTTAAGATTGTAAACGGGTGCATATATATGTCCCACACAACTATTCAAACGTATCGAGAGATGGGCTAGTGTACCTTGATGGAAACGGTTGTAATACCAACTTTTTTCGGTCGCACACGCCCGTGATAGCTCTATTCCTATAGTGAGTAGGGCTATCTTTCCCTCTTATCTCTTTTATATCACATTTTTAACTTACAACTTTTTTCTTACTGTTTTTCTTCTTGAATCTCTGAAAAAGTTTTACCAGTACCAGAAAGAATTGCCTCCCTACCTGTGTACACTTGCCAACGTTTTATGGTGACATCTACAAATTTTGAATCTAGTTCTATTGTTCTGCAAATTCTTCCTGTTCTCTCACATGCAATCAGTGTACTTCCAGAGCCGCTAAATGGATCAAGTACGATATCTCCAGGTCTGCTGCTATTAACTATTGCTTTCTCCATTAGCTCTACTGGCTTCATCGTTGGATGTAGTGTATTATGTGTTGGCTTATCATAAAACCATAGATCACTTTGATTTCTACCTCCATGCCACTCACGTTTATTGCCGCTTTTCCATCCATAAAGCATTGCTTCGTATTGTCTTTGATAATCTGATCTTCCTAGCGTAAAGTGATTCTTTGCCCAAATGATAAATGTTGACCATTTCCCTCCCGCTTCCTCAAATACTTTTTGTAACGTTGAAAACTCTGATGATGATATGCAGATGTAAATTGCACCTTTCGTATATGCTAAAATATGGGAACAGATGTCGTAGAGAAAAAGTTCGTACTTTTCACCTTGATTATCGTTTAATATCTTTTTATCTTGGCTACCACCATAATCAACATTATATGGAGGATCACAAACAGTAATGTCTGCCGTTTTATCATCTAACAGCGCTTTATATGATTCAACTACAGAGCTATCACCACAATAGATTCGATGATCACCTAAAATCCAAATATCACCTGGTTTTGTTACCTTTTTGTCATCAATAGCTAAGTCAGAAAGATCTTCTTTTTCACTATCTAAATCATCAAGGAAATGTTGAACTTTTTCTAATTCAAATCCAGTCATTTTAAGATCAAACTGTAAATCTTCTAATTCTTGGATTTCCACCTTCAAAAGATCATCATCCCACTTTGCCCAATTAGCTGATTGATTTGCCAGTAATCGAAAAGCTTTGGTTTGTGGTTCATTTAAATTATCACTTAAAACAACTGGAATACTCTCCATACCAAGTTTTCTTGCTGCTTTAAGTCTTAAATGACCATCAACCACAGTTCCATCGCTTTTTGCAACTATTGGTATACGAAAGCCAAATTCCCGAATTGAAGCACACATTCTGTTTACTACGTCATCATTTTTACGAGGATTACGCTCATATTCGACGAGATTTTGAGTAGGATAATAGTGGATTGCAAGGTTCATACTAATTAAAAAGTTAATATTTAAAATATCTCTGACGCTAAAGAAGGCCTGGGGTCTGACCCACCAAACCCGCCAATATGGACGAAAGGACCCATTTTTTATGGATTTCTCAGCTTATTAATATCTTTACCAAAGTCCATAACATAGAACATCAAAGCTAAAGAATCTGCTTCATTATCATCTGTTGGACAAAAACCCTTTTCCTGTACTGCCTCAATGACATCAGCTTTACTTGCATTGCCCTTGCCAGTTATAAAACGTTTAATAGTCTTAACTGAAATACCTTGATAGGGAATATTCCTTTCCTCGCACCAAGCAGAAAGGTGTGCTAAAAACCCTCCATAGATATGTGCAGAATCAGTTCCCAAGTGTCTTCTCACTTCTTCAAAATACACTACAGAAATGTCTTTCAAAGAATTAAGCCAATTACGAAAGTTTAAGAAGCACATTCCGCCTCCACTGAAACGACTACCATGAAAACTTTTGCTTCCACTTTCAATTACTCCATCTGTTAAAATTGTCCAGCCGGTTTGTTTGCCTAGATCTAATGTTAAAATTGACGTACAAAAACTCCTTTGTGTAATTAAAGTTCAATGCCCTGTATAATATATATGTACGATGACTCGCAAATTCGTCCGCAATTTTGAAAAAAAATTAAAAAAAATTTTCATATTCCTTTTCCTGCCATTTGAGTTTTTTCATCTTTGCTTATCTTAATAGCTATCTTACATAATGTATATTACGCCAATATTCATATTATTATATTATCATATATTATATTT
>NODE_22_length_12938_cov_7.274005
TTAAGTTTGTGAGTAATAGTGCTTCAGTTATGGACGACAAAAACACCGATTATGTTCCCCTTATACCTCAAGATGATAGTATTGAATACAAATTTGAAGAAGCTGTCAATTTTATAGAAAACAAGGTTATAAATGCTGATGGGCTAACTTTAGCGGAAGTGTTTCAAGTGCTAGTTCAAGTGCTAAATGGTGATCTAGAATTGGTAAAAAAAGTACTAGCATGTGCTAATATTATGGCAAAGCATGGAATGAAGGTAGCAAAAGAGTCGCAATTAAGCAGAGCTGATGTTCGCCGAGCTTTGGAAGGTAGAGAAAGTGTTGTCAATAGACAAGATTTTATAAAGAAACCACCTCTTCCACCTGCTATAAAATCGACCAAAAAGAAAAGTAGAGGTCTTTAGATGGCTGAATCTATAAAAAAATTTACTGTACAATGTAACTTCAAAGGACAAAGTTCACCTTTTGCAATATACATAGGAAATCCAAAAAGTGATGCTCATCCAATTCATCATCAAGATTCCTGGCTTGTAAAAGAACGTGGAGGGAATATTCCTAATAAAGTAAAAGAAAGTCTACAAAAATTATATAAACTATCTCAAGAAAATGGAGTCTCTTTCTCAGAGTTATGCGCGTATGCCATTACTGTGGTTAGTAATAATGATAAAAAAAGTGACGACAAGGAGTAAGATAGTTTAATCCCTCAATATTTCATTTATAGAGATTTTCGATCTCGTCTTTTCATCCACTTTTTTTACTATGACTGCACAATAGGTTGAAATATTATTTTTAGATGGAATAGACCCTGGTACCACTACAGAATAAGGTGGCACTTCGCCGTAAAATACCTTGCTAGTTTCTCTATCAATAATCTTTGTTGATGCCCCAATAAACACGCCTATGCCAAGGACTGATCCTTCTCTCACTACCACACCCTCGGCCACTTCGCTACGTGCTCCAATAAAGCAATTATCTTCTATAATGACAGGTGAAGCTTGAATAGGCTCAAGAACTCCACCTATTCCCACTCCACCGGAAATATGACAGTTTTTTCCTATTTGCGCACAGCTACCAATCGTTGACCAGGTATCTATCATTGTTCCTGAATCAACATATGCACCAACGTTGATAAAACTTGGCATTAGAACAACATTTGTACCTATATAAGCAGATCGGCGAACAAAACACCCAGGAACTGCTCTAATTTTTAACCGGCGAAATTTCTCCTCATTCCATTCACTAAACTTGTTACCGATCTTATCAAACCAGCAATTGGTATTGTCTATTATTTTGCTTTCTTCAGTGAGAAAATGTAATAATATTGCTTGCTTTATCCACTTATGTACTACCCATTCTCCACTTGATAGCTTTTCTGCTACTCTAATTTTGCCACTATCAAGGAGCTCAATTACCTCTTTAATTGCTATTCTTGCTGTTTTCTTTAGATTACAGTCATTAAATTTTTCTCTATTTTTCCAAATATTTTCTATCTCACTCTGTGTTTTTTTTAGTTGCAAACCTTCCATTTGTTATATATATATTGATATTAAATTTGTAGCTCTGTATCATTTGAGCTTGTTACTACTTTATATGTAAGTGCTATGAAAATACAATGTAATAGTTGTACTAAAACTTACTTATTATCTCCTAAGCAAATTGGCGCGTCTGGAAGAAAGGTAAAATGTACGAACTGCAATCACATATGGCATGAATATCTAGAAGAAGTGTCAAACAAATCGCACTCTGCTAATATACAGGAAAAAAAAGTTAGTGGAAGGAATTTTTTACAAAATCTAGCATTTATCACTCTAGCTTTTGCAACAGCTACAGGGTTATGCGTCGTAATTGCTAACGGCATCTTTCCTAGAGAGATGAACAAAGCATACAAAACGATCAGTTTATACAAGGATTCAATAAGCTATAAATTAGGGTACAAAAAAGAACAAACAGAAAGTCCAAATGTAAAAAAACTTGCTGTAAATAAGTTTTATCAAGACTACCTTTTTTTATCTAATTTAAGATCTAGTTAAATAGGCATACCGATATCGGTCTCTAGCTACTCAGATGGTGCTTAGGGTGACAGAGTTTTGAAAATAAGTTATTTTTTAGCAAAAAAGGCAGCTCATGAGTATTAAAATTGCACCTTCTATACTTTCAGCAGATTTTGCAAAATTAGGGGAAGAAGTAAGAAAAATTAGCGATTTAGGTGTGGATTACATACACATAGACGTTATGGATGGGAATTTCGTTCCAAATATTACAATTGGTCCTAGCGTTGTTTCTGCAATACGTAAATATAGCAATCTTCCTTTTGATGTGCATTTAATGGTCAAATCTCCTGGTAACCACATTGAAAGCTTTATAAATGCTGGTGCTGATATTATCACTGTACATGCAGAAGCAGAGATACACCTTGAGAGGTTGATAAGAAAGATAAAGTCATACAAAAATGTAAACGATGCAAAAAAACCGATTCAAGCTGGAGTCTCAATTGTTCCTTCAACTTCCCCAAGTGTGCTTGAATATATAATACATGAGCTAGATATTGTGCTGATTATGACAGTCAACCCTGGCTTTGGAGGGCAGGAATTTATTCATTCACAGTTGAACAAGATATCTACTATAAAAAAAATGATACAGGAGCGTAATCTTAAAACACAAATTTCAGTGGATGGTGGAATTAACTTTTTTAACGCAGCTGATATAATAAAAGCAGGTGCAGATATTTTAGTTGCGGGATCGGCGATATTCAAGGCTGAAGATATTAAGAAGGCCGTAAACGATCTTAAAAATCCATTGTTGTGACCCTATATAGCTAAAGTGGCTTAGGTTTACCTACAATTTGAAAAACAACAAATTCGTCATTCCGCTACTCGTTAGCGGAATCTATGCTGAGATACCGCGGCGGTATGACGTAGAAAAACCTTTCTTGGGTTGTATCCGTTCAGCTAAGCGGTGTGAGAGATGATAGATAAGAGGTTTTGGAAAGGATTGAGACCCCTTTGTTTCCATGTCAAGTATAATGAAATTATCCGTTCAAGGAATGCATTTCCCCGCTTCGATTGGGTAAAATATGAATTTTTGCGATAAACGACATAATGCCGTATCTGCTGTTCAGCATGTTTGTTTGTCAGCGGAATGTTTTCTGGGTCATCTAAAAAATTCCACATTATTCTTTCAGATTTCAAAATATTTTTTGCAACTCGAGAAGCTCCAATTGCTTCAGGTAAACGGCTTCAAGTAATACCTTGTACGTTTTCGCAATTTTCTGGCACGTCTGGTAAATCTAAAAACATCTATCTCATTTTTTAGCAAGGCCTTTTTTAGTGCAAATAATTCAGTGGCTACGTTTCTTAAGTAACAGCCCAGAACTTTAACTTCAACTATGTGCTAATCTTTCAAAATCTCTTGATAAATGTGCCCAACAGATTTGCCTGTTCTTATCGGCAAAGTAGTTGTATGCTGCGTACCTGTCGTAAGCTATTGCGATTGCAGAACTTACTATTTTGTAAAACCTTCATTCCTCTTGACTCTGTCAATTTTATAAAACTTGCTGTATTACTGGCAAACATCCAGCACCAACCAAGTTTACCTTTGTTATAATGGCTCGTTTCATCGATATGCAGAACTTCACTTTTACTTACTTCTTGCTCGATTTGCTCATATGCTTCTTGGCATTTTTCTGCAACTCTAGCCTCGCTATTTGACACGCTACCAACACTGATGTCCAGGTTGAAAATATTTTTTATAATATTTGCTACTTCTCTTTTCGAGTTCTTGTAAAATCCGCTCAGCGCCGCAATTGTTGACTTAACTTTTGGACCAAATGTATCCGCAGTAACACCTTCTGGTAGCCTGCTACTTTTTCTTTTTCCACACTTGCAACAGCGGCCATTGGTATTCCACAACATAAGGCTTAATTTCTGGCAAATCAACTTTTTGATGAATGTATGGCTCTTTCGATATCGCAATTTCTCCTCCGCACTCGCAAGAACTCTATTTTCACCACTTCATCTGCTTCCATTTTAGGGCGATACTTTCCTTCATGCCCAATCTGTGCCCCTATTTTCCTGTCACTTTTTTTCTTTTTCTTCTTTAGCTTGTATAACTCTTTTGAGCTCGGTATCGATGAATTTTGTGAATTCAGACCTAGTCTTTCTTTCAATTCAGCATTTTCGATTCTTAGCGCCTTATTCTCAGATCTAAAATTTTCGTTTTCTATCTCTAACCTCTTTATCTCTGCTTTTAGTTGCTCTATCTCTATTTTAAAGCTTTCACAGAGCTTGAGAAGACTAGCTAGTAGATCAGACATATTTACCACACATACTACTTGTGATATTATGTTTTTAGCACTCCTTGTCTACTTTTTATTTTACCGCTCCGCTGAACGGATACCTTTTTTTTACTGTTTGAGTATGTAAGGATTATGACGACCTATCCCAAACCTCAACTATATCCTCACTAAACTCTATTATCTTTGTTTTTTTAAACTGATAACAGTTGTTAATGAATTGAATCCCTAAATCTCCTACAAAAGGAGTGGCATCATTGCCTAAAATTTTACCACTGCGGCATATTATCAACCTGTCGATTAAATTACACTTTAATAGTTCTGTGATTAACACTCCTCCACCTTCAACTAATAATCTTGTTATACCAATTTCTGAAACAAGTTTTGATGCCATGTCCTTTAGGCAGGCTTTGCCTGCATCGTTTGAATTGACTTTCAAGTAGTTAATATTTTTTCTTTTTTCTTTTACTTCTTTATTTGTGATGACCCAAGTTATTACTTTGTCTGCAGTCTTTGCAATGTTATGCTCTTCCTTTAATCTCTCTTGACTATCTATAATTAGCCTTATTGGCGATCTACTTCCGAGTCCTGGTAATCTGCAAGTTAAGAGTGGATCATCATTAATAAGAGTATTGCTGCCAATCATAATTGCATCATATTTTGTTCTGAGCTCATGCACCCAGTTTCTCGTATTTTCACTTGTTATCCATTTGCTATCGCCTGTAAATGTTGCGATTTTTCCGTCAAGAGTTGTTGCGATTTTGCAAGCTATAAATGGTCTATGTAATTCTTTAGTGGTGAAAAAACCGACATTCAGTTCTTCTGCTTCTTTTTGCATAATACCTTGCTCAACTTCAATTCCTGCTTCTTTCAGAGCTTTAATGCCTCCACCTGAAACTCTACTATCTGGGTCAATAGTTGCAATTACTACTCTTTTTATGCCAGCTTTTATGATTTTTGCAGTGCAAGGCCCCGTGACTCTGTGATGACAACATGGCTCAAGAGTGATATATATAGTTGCGCCATGAGTTGAATCTTTAGCGTTTTGCAAAGCGACTACCTCCGCATGCGGACGCCCACCAATCCCTGTATATCCCTCACTAACAATTGTACCATCTTTTACAATAACACACCCGACAGCAGGATTTGGTGCAACATTTCCAAGATTTTTTTCTGCAAGCCTTAATGCAATTGACATGAAATGATCATCAGTCATTAGAAAGAAGTCATTTCGTATGAGGTATCAAAAATTCTTCTGTGCTCGTGTATAGCAAATCTATCTGTCATACCTGAGATATAGTCACATATTATTACTGAACGCTGAGATTCACAAGCGAGTTTGCTCCACTCTGTGGGAAGTAATCCTGGGTTTTCATAAAAACATTGAAAGAGTTCCTGTATTATGCGTTTTGCTTTGTTCATCGTTCTACTCAGTTTATAGCTTCTGTATATTTTCTCCATGTTGAATCTTTTCATTTCTTTTGTAGCATTCGCAACTTCTGGTGAAAATGTGACTAGCATTTTATTTAGACTTCTTACGTCTTCTACGCTTTTTATTTTGTGATCTTCAATATTTCTTTCAGTCTGAGAAACAACATCACTTATCATAGTTCCTATAGTTCCACTCAGTGATTCATGTATGAGTTTGCTCTGAGGCAATTCTGAATATCTGCTCCTTATGTCTTTAAACATTTTTTCAATTAAAGGAACATTCAGCAAATCTTCGATGGTTACTAAATTCGCCCTGAGTGCATCATCAAGATCGTGAACACTGTAAGCAATATCATCGGCAATTGAAGCAACTTGCGCTTCAATGCTTGAAAATTCTTCAAGTTTTAGATCATATTTTTTGTTGTATTCTAATAACAGCTGATTACTTGTAGAAGACTCCGCGTTTTGACCAAGCAAGGGACCGTTATGTTTTGCAACTCCTTCAATCACCTCCCAACTTAGATTCATACCATCAAAATCAGCATGTTTTTGTTCGAGGTAAGTTAAAATCCTTATAGCTTGAACATTATGATCAAACTCGTACTTCTCGTTATCAAGATTCAAATCTTGAACTGATTTCTTTAGAGCATCTTCACCTGCATGACCAAATGGAGGATGACCAAGATCATGTGCGAGCGCTATGCATTCAGTGATATCCTCATTTAAGCCAAGTCTACGCGCAATGGACCTTGCAATTTGTGCAACTTCAAGGCTATGAGTAAGCCGAGTGCGATAGTAGTCGTGCTCATAATTGATAAAAACTTGTGTTTTGTACTCCAATTTTCTAAACGCATTAGAGTGAATGATACGGTCCCTATCACGCTGAAAGCAGCTGCGATTCTCATCTTCTGGCTCTTTGAAGTATCTCCCTTTTGTTTTGCTTGGAAAACATGCATAATTTAATAGAAAATTATTGTTTGACATGTAAAATTTCTACTATAATAAGTTATCAATAATAAACGGTGGTTACTATGTCAACAAATTACAACATCAACTTAACTGATAATGCACTAAAAAAAATCCACTCTCTTGCAGAGCAGGAAGGGGATAAGAGTTCCATTTTACGGGTTGCAGTTTCAGGTGGTGGATGTTCTGGCTTCAAATACAATTTTCTTATGGATCAAACGAATAAAAATCTATCTTTGGATGATGAAGACGATGATTACGATGATGAGTTTGATGACGAAGATGAAGATGATGATTATGAAGAAAGCGAGGACTATAGAAGCCACTCCAGTTTTAGCGAAAAAGGTAAAGATATAGTAATTAATGATGAAAATGGCAATCCTGTATTAATGGTTGATAATTGTTCAGCAAAATTTTTAAATAACTCAGTTATAGATTATACTGAGGATCTCAGTGGTTCTGGTTTTCAAATAAAGAATGCCTTTGCTAAGTCTCAATGTGGTTGTGGTAACAGTTTTTCGGTTTAATTATTACTAAAACTTAGATGCCTTCTGGATCTTTTAAACATGGGTGGTAATGTAGCACTAGAACTAACTTCCGTAGATAAAAGCTTCAAGAACAATTCTGCTGTTGTAAAGGATATCAACTTAAGTGTCACAAGAGGGCAAGTAGTAGCGCTGATTGGCGATTCAGGTGCAGGGAAAACAACTATATTGCAAATCGCAGGCTTGTTGGACAAGCCAACTTCAGGTATAGTTACGATAGATGGAATAAATTGCACACAAGCCAGTAATAAGCATAAAACTCATGTAAGAAGAAATTTTCTTAGTTTTGTTTATCAATTTCACTATTTGTTACAAGAGTTATCGGTGTTGGAAAATATTATGCTTCCTCAACTCATTGCAGGAAAAAGTAAAGCTGAAGCAAAAAAAAATTCGCAAGCAACATTGGAAAAATTTGGTCTGGAAAACAAAGCAAGTAGTATGATATCTGAAGTTTCAGGTGGGGAAAGGCAGAGAGTTGCAATTGCAAGAAGCATTGTAAATTCTCCAAAGCTTTTACTTGCAGATGAGCCAACAGGAAATTTAGATCCAACAAATTCTTTTAAGGTGTTTTTACTGCTACATTCATACGTAAAGGAAAATAACAGCTCTATGCTTATAGTAACACACAATCATCTCCTTGCAGAAAAGGCAGACTGCATTTTCCAATTGAAAGATCGATCATTAGTGAAGTTGTGAATAGGAAAAATAGCACAATTTCTATGCCCTATACTTATCTAACCAATGATCATTAACAGAGTATAACTCGCATGAAATGCTTTCATTGCTTTTTATACATGGACTTTTTAACTTACGCTGTTTACTTAGGAAACACCCCGATAACATAAACACAGCTAAAACAAAAAATAATAGCTTTTTAAACATAACAAAACCCTTTTATTTATATTACTACACTCATTTCTCTTATTTGTAAAGATTAGGCATATTCTTTTACCCTTACCTCTTTTTTGACCTTTTGAAAAGAAATAGTTGCACTATTCAAGCGCAGTTTTATATAATTGTCCACGATTTGAGTCACTTCCTCTTCTTTATCCTTTAGAAAGTGATTAGTATCATCTATTATATGGTATTTCATGTGATCACTTCTTACTGAATTTATCAACCTTTTTGCTAATTCTGTTACATCGCTTTCTTCTGAGATTGTATCATTACTGCTTTGTATTATAAGCCCAGAAACTGGACAGGGAGAAAGAAAAGAAAAATCGTACTTAGTTACCGGAAGAGAAAGAGCAATAAAACCCACTATCTCAGGGCGGCGCATTGTTAGCTGCATAGCCACCCATGCTCCAAAAGAAAAACCAGCGATCCAAATTGGAACATTGCTAGGATTATGTTCCTGAAGCCAATCAATGGCTACCGCAGCGTCAGTTAATTCTCCTATACCCTTATCAAAAGTTCCGGTAGATTTTCCCACACCACGAAAGTTAATTTTCAATGCAGAAAAATTGTTATCGATAAAAGACGTATATGTACTATGTACAATTTTACTATCCATATTACCACCATATTGAGGATGATGATGTAAAACCAGCACAACCGGCGCGTTGGCATCTTTGCTTTGGTGGTATTCACCTTCTATCTTTCTTGTTGCATTATTTAAAAAAACTTCAACCATGGTAACTCCTAATAAGAACCCGCTTGACAGGTATTGATGACGTGAGTTATTAATTATGTATTAATTTCGCTGTTTTTGCAATAAATTTTTTATCGTGTTAAAGCTAACGTACATAGTTATGGCTATAGTTGATGGTAAACTTATTTAAGTGACAGATGAATCCATTCTCTTTAGAAAATAGTGGTTGCGTATATGCTGATTACAATGCAACTGCTCCAATTAGTGAAAATGTAAAAAAAAGTATATTTGAGGTCTTGTCAAAACAAACGCTCAATCCATCATCACTACATAAGAGAGGACAAGAAGCGAGGAAGATTCTTCAGGATGCAAGAGATAACGTACGTGGTGCTATTGGCGTTTCAAGTGATAAAGAAATAGTTTTTACGTCTGGTGCAACTGAAGCGAATAACCTTGTTATGAGAGGAATAGCAGGCTACCTGCATATAATTTCAGCTATAGAGCATCCTTCAATTCTTAATTCTGCATGTAATCCATATATAATACCTGTTAATCAGGAGGGCATTGTTGACTTTTTAGAGCTAGAAAAAATTCTAAGCGAACTTAAAGGAAACAAAGCAATAGTTTCAGTTATGATGGCAAATAACGAAACCGGAGTTATTCAACCTATTGAGGAAATAGCTCAAATAGTACACAAGTTTGGAGCAATTTGCCACACTGACACTGCTCAAAGTGTTGGGAAAATTAAAGTTAATATGGAAGATTTAGGAGTGGATTTACTCACTTTATCCGCCCATAAATTTGGCGGTGTAGCAGGCAGTGGAGTTTTAATATTCAATAAAGAACTTGCGATAGAACCTATTATAATAGGTGGTGGACAAGAGAAGGGATTTCGTGGTGGTACGGAAAATATTGTTGCAATTGCAGGCCTTTCTGCTGCACTGCAAAATATTCCAGATCTTTTATCAAAAATGGATGAAGTAAAGGAGCTACGCGATCAATTAGAGTGTGAATTATTAAATCTTGCCAGTGACATAAGAATCTTCGGTAAAAACTCTAAGAGGCTGCCAAACACAAGTTTTATTTATATGCCAGGAGTAAAGAGTGATGTGCAGCTCATGCATTTTGACTTGAATTATATTGCAGTTAGTAATGGCTCCGCATGTTCTTCTGGAAAAGTTGAGCCTTCCCATGTTTTGCTTGCAATGGGGGCAACAAAAGAGCAAGCAGAGTGTTCAATTAGAATCAGTATAGGTCCAGAAACTAAACCACAAGACATAAAAAAAATAGTGGATTGTTGGTATAATATCTACAAGCAGAACACCTTGGTATAGATAATACGTGGTATCATGCAGGCACTGGCCGAGCATTAGATGTAAAAAATTACTTTACAACCCCGCGGTATCTCTAGATCCCGCTAACAAGCAGCGGGATGACGGTTGTTAGGCTAGCTGTCATCCAAGTAGCTGACACTGGTTCCTTTATGACGGCAGTGCCCCTATGGTGTCATTCCAGTGCCCTGACTACTTGGATCTAGCAAGCTTTGCTTGCAAATAAGTCTAATACGTGTCGCGTTTTATGCCAAAACACAATTGGAGTTACATGCAAAATAGATCCCAGACTGGGATGACAAAAAAAGAGCACTGGAATGACACCATTTGCTGTGCAATTTACCTTCAAAAATGAATGTTCGTACAGCTATGGATTCATTCGCGGTATCTCACCATAGATCCCGCTGACAAGCAGCGGTATGACGGTTATCAGTAAACATGAATTACTTTAGCTATGCAATCAGGCTTCCTAAAAACACTTTGTAGCCAATCAATTCTTGAGTATAAAAAAAATTCCTTTAATAATAAGGTATGCTAATCAGGAATTTAATAAAACAAGCAACTCAAGTAGGAAGCAGTGAAAATGCAATACGGTATGTCGAATATCTCTATCAATTTGAGAAGTTTAGAAACACATTAAACCTCACTTTGTCACTAATAAAGCAAAATAGGCTTTCGTTTGAGATATACCAAGAGGGATTAGTGGATATGGAAGAGGGAGTGTGTAAGACAATCAGGTCTTCCAGTGTAAATAGATATGTTATTGTACTGAGGAAGTCAAACCCATACATTATAGTGCATGAACTTTCACACATGGTTGAAAATGAACTGAACTTAAATTTGGAGCAGGAATTCCTCCATAAAGTTTACCAGGATATTGAGCAGAACCTAAAGCAAGCAAATATTCTTGTGCAGAAAATTATCGGCCAAGTTATATTTAAGGAGATACAGGCTTATCAAACTGCAAAATCACGTGCATCTGAATTATTTGCACGCTATTTTGAGCTATTTGCTTGGGCGCAGGAGGTTTACCCTAAAGATAAAGAATACTTAATCCGCACTCAAGACTTAAACAAAGTGTTCCTTGCTACTGACCAATGGAAAAAGAGCTACCTTGATTCACAAATGATGGAGAGAATAGATAAGGAAATCAAGGAATACAGCAATAAAACTGCCACTAAAGACGTAACCAAAGTGCAAAGCAGTTGGACTAATAAATTTTCTCCTGGGGGCAAAAAAATTAGCTCTATATTTGGAGATGATGATTAGCTTATAGTGCAGGCCAGACGTCATACCGCCGCGAACCGTCATACCGTGATTCATTCTTTTGGTGTACGAACATTGCAATTTGCAGGTAATTTGAGTAGTAGATGGTGTCATTCCAGTGCTTGACACTGGAATCCAGGAATTTGGATTGGGCACTAAGTTGGTGAGCATAAAAGTGGCTGATCTTATGTTAAAACACAACGTTCTTGATGAGATTACGGCAAGGCTGGATTCCAGTGTCAAGCACTGGAATGACACCATTTGCTGTGCAGTTTACCTTTAAGAATGAATGTTCGTACAGTTGTGCGCGGTATCTCATCAGCTAACACGTAGCGGAATGACGGTTGTCGGTAAATCTTTTAGCTATAGAAGTTAACTGCAAAGTTAACTTCTACAGCGTTTCAAAGTATAGTTTTGGTAATACAGTAACTAAATATACATGAAAACCATTTTAGCTGTTGAAACAAGCTGCGACGAAACTGCAGTAGCGATTGTAAATAGTGACAAGCAAGTCCTTGCTCACGAAATTCTCTCCCAAGCAGAACACAAAAAACGTGGTGGGGTGATCCCTGAAATAGCTTCACGTGCTCATATGAAGCATTTAAGTGGTCTAATAAAAAGCGCCGTGGAAAAATCTAACCTTAACTTTTGTGACCTCAATGCAATTGCAGCAACATCAGGACCAGGACTCATAGGTGGATTAATAGTTGGTACAATGATGGCTAAAGCAATTGCCCATGTAGCACAAAAACCGTTCATTGCAGTGAATCACTTAGAAGCGCATGCATTGGTTATTAGGTTACTGCATGAGGTAAAATTTCCATTTTTAGTCCTACTAATATCAGGTGGTCACTGTCAATTTTTAATTGCACAGGATGTAGGTAAATACATTAAACTTGGAGAAACGCTCGATGATTCACTAGGAGAAGCATTTGATAAAGTTGCTAAGATGCTGGGTTTAAGCTATCCCGGAGGGCCATTAATTGAAAAGTTAGCTAAAAAAGGCAATGGTGCAAGATTTAAATTGCCAAGGGCAATGATAAAACGTTCTGGATGTAACTTTTCGTTTTCTGGAATTAAAACAGCAGTAAAAAACTTAGTGCAAGAACTTAAAATGAGCGAGCAAGATGTGTGTGATGTATGTGCTTCGTTTCAAGAGTGTATTAGTGACATACTGCTGGACAGGGTTAGTAATGCGATTATTATGGCCGAATCTTTAAATATCAAAATCAATGACTTTGTGATTACCGGCGGAGTTGCAGCAAATAATTTCTTGAGAGAAAAATTAAAACAACACATAAACTTAAACATATTTTTTCCTCCCAACAACCTATGTACAGATAATGCAATAATGGTTGGATGGGCAGGAATTGAAATGTTACAGAAAAGCTATATAGATTCTCTCAATTTTGCACCAAGACCTAAGTGGGAGTTAGAGAGTTATTAAAAGCTCTCAATTCTGAATTATAGCTAAAGTGACTTAGGTTCTCTAATTGCACATAAGTCAACAATAATTTTCA
>NODE_23_length_12905_cov_5.812218
[truncated: 863,563 more chars]
