# Supplementary material for: A bioinformatics approach to identifying Wolbachia infections in arthropods
Source: PeerJ. 2018 Sep 3;6:e5486. doi: 10.7717/peerj.5486 (PMC6126470; doi:10.7717/peerj.5486)
Supplement: Supplemental Information 1 — Supplementary figures/tables and code used for data analysis [file peerj-06-5486-s001.zip › Supplement/assembled_genomes/Biorhiza_pallida_2.fasta]

>NODE_1_length_36316_cov_6.065773
TAACTATAGTTAGCCTTTCATAAGTAGCGATGCAACAAAGCCCACTGGGATCCAGTTGAGCTATTTCAACAAAAATACTGCATTTGAGATGAACGTTTATTCTTACCAGACTTATTTACAAATATAACAATTAAAGTCTGGATTCCAGCGTCAAGCACTGGAATAATATCGTTTACTATGTCTATATTACAATATTTGTGCAGTTGTGTGTCAACTACTTTTGTGGCACTGTTTGTTATTCAATCTTTATGCTAGTTTTACTAAAAATTATAGTATTTTAGGTATAATTGCAATATCTAAATTTAAGGTATAGAGATGAACCCTAGGAAAGTTTTTAATATTCTTTTTATAGTATTATTTATTTCTTTTTCTCATGTTGGGAGTGCTGCCGCTGACACTAATACTGATACAACTGCTCAAGTAATATGTAACATTATTGGCTACGTTTGGGGAATAGGCGGACCGCTTATGACCGTAGTGATAATAGGTGCAGCTTTGCTTGCGATATTTGGTAGAATGCCATGGCCAGCTCTTTTTGCACTCGGTATATTTTGTGCTGTATTTTTCGGTGCTAAAACTATCGTCATAAAAGTAATGGGTGGTATAGGCGGCACTGGAAATACTTCTTTGATGGACCAATGCGGAACAGGAGACACAAAAAAGAACTATTTTTTTCTAAAACAGACCTGATGCACGGCTTCAACTATATCTTCCACTTGCGGTAATGCTTTTTTTTCTAGATTTGCAGCGTAAGGTAAGGGGATGTCCTTGCCAGTTACACGTACAACTGGAGCATCAAGGTAGTCAAATCCTTGTTCCATAACAACGGCTGACAGCTCTGCTCCTATTCCTGCAAATGGCCATCCTTCTTCTACACTAACTAACCTATTAGTCTTCTGAATAGAGTTAATAACAGTTTGAGTGTCAAGTGGTCTTAAGGTTCTGAGGTCAATAACTTCAGCTTCTATACCTTCACTCGAAAGTAAATCTGCTGCATTTAAGGCATCCATTAATTTTAATGAAAAAGCAGTGATAGTTACATCCTTTCCTTCCCGTATAACAGCAGCTTTGCCTATCTCAAGTAGATAATCTTTGTTTGATAGCTCAGAGTCAGAAACTTCATGCTCATGTCCATAAGCTATTTCGTTTTCTAGAAATATTACCGGATTAGGGTCACGAATTGCAGCTTTAAGCAGACCTCTGCAATCTGAGGCAAAATAGGGTGCTATTACTTTTAACCCCGGTATATGCGAATACCAAGCTGCAAAGCATTGAGAATGTTGTGCAGCAACTCTTGCTGCAGCGCCATTTGGTCCACGAAATACTATAGGGCATCCAAGTTGTCCGCCTGACATATAATTTGTTTTTGCTGCGGAATTCACAATTTGGTCAATAGCTTGCATAGAAAAATTAAAAGTCATAAACTCGACTATTGGCTTTAATCCAGCAAATGCCGCTCCAACAGCAAGGCCAGCAAATCCATGTTCGGTAATAGGCGTATCAACTACTCTGTTTTCTCCAAACTCTTTCAGTAATCCTTTCGTTACTTTATAAGCACCATCATACTCTGCAACTTCTTCACCCATGATAAGCACATCAGAGTCGTTTTGCATTTCTTCTCTAATTGCTGTGCATAAAGCTTCTCTTACACTTAAGGTTGCCATTTATAAACTTTTATAGACTTTAACTAAAGTAACTATATCAGAATTACTGGGGGTAAGTAAAGTGTACAAATTAAGTTTTACAAACATCATGACCAACTCATTCCAAAAAAAAATCTTCTCACGCTTGCTGTTTTTTGTTGCTGGAAATGGCTGGATTATTTAAGCTTTTAGTAATGTATGTTGTTAAATTAATAGCAATTTATTTGGAAATAACAGAAAAATTTATGATAGTTTTATACTCTAAATAGAATAAGATACTTCTGTCTGTGTCTTCACGTTTGAAACTAACCTTATTCTATCTCTTTCTTGTTCTGGACTTAACCTGTGAAGCGCGTAACTGAAATCTTCCTCACTCACTATAAGCCGTCTTTGCGCACCAGCGCTAATTTTTGCTTCATTCACTAATTGCTCTAATTCAGCCCCAGAATAGCCTTCAGTCTTGTCTGCAATGTCTTGGAGGTTTAGCTTTTCATCAGTTTTTGTACCTCGCACTCGCATATAAAGTTCCAATATCCTTTGTCTCACCTCTATGTTTGGATTAGGGACATAAACCTTCTGACCTAAACGTCCAGGTCTAATAAGTGCTGGATCTATACCACCGATAAGGTTAGTTGCACCAATTACTATTATATCTTTTCTGCTCTTAAATCCATCTATTTCAGTTAACAACTGTGTTAAACTCTCTCGACAATGGTAAGCTGAGTTATTAGCGGTACTTCTTTTTTGAGCAACTGCATCTATTTCATCTATAAAGACTATACAAGGAGAATATTTTTTTGCTATTTTAAAAAGCTCGCGTACAGCATGTGCACCATGACCAATATATACTCCAATAAGTTCAGGACCTGAGATGCTTATGAAATTCATATTTGATTCACCTGCAATTGCACGAGCGATAAGTGTTTTACCATTTCCAGGAGGGCCATGTAATATGTAACCTCTTAGTGAATTAATACTTTTATTTCCAAACAGCTTGCGCATTTCTTCTGTCATTTGGTCACAGCAAATCATCTGCAACCGTTGTTTTAAGGAGTCATCAATTATAGCATCAGCAAATGTTATTCTTTTATCATCTGAATCAGCTAATTCTATCGATATAGGCAGCTCTACTTCCTTTAGTTTGCTGAATATTTGATCATATATAAAACAAGCAATAAAAAAGAAAACGACAAGTAACACACAAGGCATAGCTTCACTAACATAATGTGCAGCTAACTCATACCCTTTACTAAGCAACATTGTATGCATATAGGCAAACAAAAAAGCGATAGAGACAATAGTTGCCACGCATAGTAAACAGATTGAAATTCTTTTTAGTAATTCTGAAATTTCAATTTTTTTCATCTTAATACCTTATACCAATTTTAAACTAAGAATAATTTTATCTAGCTTACCTATTTTAGCTTGATTAGAGCGTTCAGAAAAATTATCAAGTACGTACTTTAATTTATTAAATACTAAAAACAATATATCACCATATTGTCACATAGATCTTTAAAGTTTACCAAATTCATTTTCAAAAAACAAGATTTTATTATTAACCCGAATTCTGGATTAGATTTTAGATAAATTATTGAAAGTCTTGAATTTTACTAAATTAGTAACTAGTCTTAAAATGCTTACTGCTTTATCGTAAATGCTAAAACAATAAGCTATTGATATTCTTGTTTTTTTTAATCTCCAATCCAGAATTCGGGTTAAAAACGCTAACTTGTATCTTCAAGAAGTAAGACATAATAGCTCTAAAATGTCTTGCAAGGAAAGGTAAAGCTGAATGCTAACTTATGCCAGAAAGATACCGTCTTGTTTGCCTTTTTGAGTAGTATCATCTTATTTTTCCTGTAAATTTTGTTTATAACGCCTAAGATTTACGATATTTTAATCCCGGTAGAATATCTTATAAAATCAGATTATATGTTATACCTATGGAAATAGATAACTTTCAGCAATATTACAACCAAGAAGAAATGAAGACAGTAACATTAGCTCAAATTTATAAAGACTTGGTAATAAAGATATTCGATATAGCCACAAGCAAAATGTAAGCTACTATTAATGGTATTATGGAAATAGCACCAACGATACCACCTACTATACCTACTAACAGAGGTGACGGAGTAGTAAGGCTTAATATAATAAGTGGGAGAGATATAATTGATAGTATTATAGAAATTACACCTACTGTTTTCAGAAGAGATAGAAATCCTTTTGAATCTAAGTGTTCTTTTTCCCTTAAATAATATAAAGAAAATGCTTATACACATTATAGCACAAAGTATTACTGCTGCTATTTTTATTATAGCTGCTGCTATAAGTGCTGCTAAATAAGCTATATTCATTGCAATTATCACACACCATAATAAAAAAGTCAACTCCATATGTTTAGGTTGTAAAATCCCAAAAAGCAGCCAGAATAGAATAAGCAAACATTTACGAATTGAATTTAGTGCAAACAAGGGTGTTGATATCAACCATACTCTGCAGAATCGCAATATGGTATGACTACATGCTTTTTATTGATTTGATTAACATAATCAGCAGAGAGTTTTGTTTTGCAAAAGATGTCTACAGTAACATACTGCAATTATTTGGAATTGTAGGGCTAGGTGCAATTGTAAGGCCACTTGGTGCATTCATATTTGGTCACGTTGGTGACAGGTATGGAAGGAGGATAGCATTAATAATTACTATCTTGCTAATATCGATACCATCAAGTCTCATTGCATTTATTCCAAGTCACAATCAAGTAGGTATAATTTCTACTATATTGCTTCTTGCAATCCATATAACACAAGGAATTGCACTTGGTGGTGAACAAGGAAGTTCTGTTTATCTTATAGAGCATTTATCCAGTAGGAAAGAGAACTTAGGGATGTATTTTGGAATGATGGGTTTTGGTCGCTCCATTGGCGTCTTGCTTTCTGCGGTGATAGTGATTATCTGCAAAAAAACTACTGATTTTTGTACCTGGGGTTGGAGATTGCCATTTATTTTCTCAGCTATTTTAGGATTAATTAGCGCGTATAGCATATACACATTGGGAGAAACTCCAGCATATGAAAAAAATCGAAAACAAAGAAATTTACCTGATTTGCCAATAATAGAGCTTATAAAACGCCACAAGAGAGCTCTTATACTTGCTATTTTAATATCTGTACCTGTTAATGTTGCTGTTGGATTTACCATATTTCTTCGAACTCTCGCAAAGGAAATAGCATCAGTGGATGTTTATGTAACAACATATATCAACGAAATTGTATTGATTATAACCAGTGTATTAATGCCGATATCTTCAATAGCGTTTGGAATGTTGGCTGATAAAGTTGGAAAAGAGCGCACTGCAATCTTATTTATAGCAATTACAATGGCACTGTGTTGTCCTGCGTTATCTATTGCATATTACTATAAAAATTATCTTGTGATTGCGTTGAGCGTAATGGTTCTCTCTATAATAGAAAGGGGTATAGTTCCCATAGGAATAGTTGCATCTGAACTCTTTCCTACCAATGTTAGATTTAGTGGTGTGAGCTTATCACGCAATATCTCTTATGCGTTACATGGAGGATTTACTCCTATGGTTTGTATTTGGTTGACTGTAACATTTCCTCAAACAAACCTTGCTGCTGGGCTTTATATAGTTTTCTGCTTGTTGATCAGTGTGGTAGCAATATTGCAAATAAACCCGCAAGATAAGAAATTTGATTGGTCTTAGTTTTCTCTTAAGTATGTATTCTCCTAAGTTGAAAAAAGGTGTGAAAAATGCGCTAATCTCGCTAAATGAGAAAATTTTATTGCGGAAAAATTAGAACGATCAAAAACACATGCCATGATAAACTTTTTTATGCGTAACACTAATTTCTTATTCTATTCGTCTAAAAAAACAGTATTTCCAACTGTAAATTTAAGTCTTTACAAGCGTCACAAATATAGTATGATATAAGTTAGGCTTTATAGAGGGTATATGACAACAAATACAGAAAATGATAATAGAATTAATATAGTACGTGAACAAGCAGGAAATGCTGTTCATTCAGATATTGCTTACTCAGAAAGAATACAAAAATCAGTAGAAAATGAAGCATTGTGTGATGCGTGGTCTAATTTTGAGTACTTTGAAGATGTGTTGAGAATAAAAAACAGCACCGATAGGGAAAACAGAATTAAGCAGCTTATCAAGGAAGATTTAGATATAAATGCTACAAAAAATGGCAAAACTATTCTAGACGTTGCTATAGAAAAAAAATGCTCATCAAAAGTTATAAGTTCATTAATAAGCAATGGCAGTAGGATTGATACTATAGATGCTAGCGATCGTACTGTACTGCATAGATCTGTTAGGAATGAAAATAGAAAAGTTGTTGAGTTGTTTTTAGAAGCTAATGAAAAAGAAGTGTCTCAGTACCTGGTAGCAAGGTTTTTGCCATTGTCTATGTTATATCAAAAAATAGAAGTAAATGCTAAGGATAATGATGGTTGTACTGCTTTGGATTATGCTCAATATGGCAGTGAAATGTATAGCTTGCTGCAAAAATATGGAGCACAACATAGTGAAAAGTTTTTATACTCACGCAACCTTAATATAGGGGAATTAGATTTAAATAAACTTGTTTCTGACCATAACTACTGCTTTGATGTGCTTACAAAAGCATTAGAGATTGAGGACAGATGCGAAAAGGAAGAGGTTATAGATTGGTTGCTAAAAAATGGTGCTAACATTAATGTTAATAAAGGTGATCAAGCCCTACTGAGTGTTGCAGCTGAAAAAGGTGATGTTGAAAATGCTGTGCTATTGCTTGAAAGGGGAGCACATGAAGGAGTAAATTCTCAAGATGCTGAAGGAAGAACGTTATTACTAAATGCAATTATTCAAGATAAGTTGGGCCATGCAAAATATCTCATAAAACAAAGAGTTAACGTTAATATACCAGATAATAATGGAAATAGCTCACTACACTACGCTGTTGTCAATTTTATTAAGCAGCGCTTAATTGAATGTGATGAAACCTATACAGCTAACGTTACTTTTTATGATTTTCTTAAGAATGGTGCAGATCTCTATATCAAAAATCATGATAACCTTACAGCATTTGAATATGCTTTTCACGCAAGAATAGCTCCTAGGGAAGCTGTTTATCTATTCAAGCTATATATAGAAAGAGGTGATCAGAGTGAAAACATGCAGTTAGTAAAAAATTTCAAATTGCCTTCTGGTGAAACACTATTGGAGTATTTTTTCAACAATAAATTATTTGATAGTGCTCAATCTTGTATAGATCTAGGAGCAAATGTTTCGCATAATGGGTCATCTTTACTGATACAAGCTCTTCAGAATTGAGATATAGAAGGTATCGGGTTTCTTTTACGAAACAGAGCAGACATTCCAAATAACGCAAACATTTCAAATAATAAGAAAAACTGTAAGTTGTATTTCCAAGTAGCGGTTGGATGTGTAGCGATGTTTTCGCTTGGTATGGGAGCTGCAGCCACGTTTACTCTAATTAAAATGTCTCCGCTAGTGTTAGTAATAGTAGCTGTGACCTTCTTTTTGACTGCAATAGCATCTATGTCTCTGTTTGTATTATATAAAAAAGTAAAAGGGGAACGCAAACACGAGGTAATTGTTAATAATGCTGTATTTAACATAAGTCTAGAAGAAGCAGCTAATGATTTGTTTAGCGGGTTATCAACTATAGCAGAAAGAGGAGCAGAAGCAGGTGCACTATACCTGGAAGTAAAGGAAAAGACTGAAAGTGTAGCTAAAAAAATGACATCCAAAAAGGAATTAATTGAAGCAAGATTTCAAAATATACAAGAAAATTTCATTAATAAGTTAAGTAATTTTGAAGAACTTCAAGGTGCTAGAGATTCTAGTACTTTAAAGAAATTCTATGCTGCTGTTAAAGATGTTCTAAAGATACGCTCCAGCATTCCTATTTCCAATTTACATCTATTATCGCTTGTTTACCATTTATCATTGGAAGTATCATATGCTATTTTTCAGGCAATAACTGATCCAACTCTTGGAAGTACAATTTTAACTGCCATAAGTGAAAGAAAATTGCCTGAAGATAAGCAGTGGGCTAAGGTATTAAAAAATACAGTACCAAACTTAATAAGAGATCAAGAAGTTGTGCGGAATGTTATAGTACCAACTCTTACTGATATTTTAAAGAGCCTATCAGAATCAAGAGAAGAAAGAAAATTTATAATCTATACTCTGGTCTGCCTGAAAGAAGTGATTGATGAAGTTTATACGACATCGGTACAAGAGTCATTGTATAGGATATTAGGAGTAGAACTTGCAAATAGTCTAAATGGTATGGTACAGGCAATAAGTAACCTATTAGGCTGCTATGGACACGAAGAAGTAGAACGTGCAAGAACCGCAAATGAGTTAGATTACAGAGTAGGTAAACTTACACCTGAAGAAACGCAGCAATTCGTTATAAACTTAGGAGAGAGAGTAGGATCTCTCAGGGAGTTTGAGGGTCGAGTTACAAATAAACAGTCAATTAGTAAATTGATAGATTATTGTTTGGACCCAAAACTGAATGATAGGGAAGCAGCCGCAACACTATTAAATTATATACTCACATGTACTGAAGATGGTCGTTATTTGGCCGCTGAAGCTGGTACTAATAATAATTTATCTAGCAACTCTAATGTTGTACTTATTACGCACGTGGCAGCAAATCGATCTGCACAGTTAGACTAGAGGCGGCTATATGGAAAAAAGTGAAGATAGTTTCAGAGATAAGCAAGCAAATGACAATTGATAGACTTAAACTATGTTCTCAATTTCTCAAAAAAATCCTTTAACAAAAAAGAGCATTCTGTTTCTAATATCCCACCATAAGCTTCAGGTATATGGCTGCAAAATTGAAATATCTTAGCACCATTTTCAATTCCTCCACCTTTTGGATTATAAGCTCCAAAGTACAATCGTTTAATTCTGGCAAAGGAAATAGCTTGAGCACACATCGGACATGGTTCTAATGTTACGTACATATCAGCATCACAAAGCGTGGGAGTTGAAAATGCTTGTCTGATCGCTAACATCTCTGCATGTGCAGTTGGATCGCTGGATATATTGTGTGCAGAAGAAATGATATTGTCTCCACTCACTATTACAGCACCTATGGGCACCTCATCATTTTTTTGAGCGAGTTTGGCTTGCTCTATGGCAAGCTCCATATATTGATACTTAAACACTAGGCACTTATTTCTTATCAATTGCTGCTTTAACGAACGACACGAAAAGAGGATGAGGAGAAAACGGCTTTGATTGAAATTCTGGATGAAACTGCACACCAATAAACCACGGATGACTCTCTAACTCCACTGCCTCTATGCACGTTCCATCTTCTGATATGCCACTGCATAACAGCCCATTTTTTTCTAAGTCATCTTTATAATCTGAATTGATTATGTACCTATGCCTGTGTCTTTCTGAAATAGTAGTGTTACTATATGCATCCATCATTTTAGAGTTTGCATTTATATTACATTTGTATGCCCCAAGTCTCATGGTTCCACCAAGATCGTCATCTTGATCGCCAGCTAACTTAACGATTGGATGTTTACAGTTACGAAATTCTTCAGAGTGTGCATCTTCAAGCTTAACAACATTACGAGCAAACTCAATAATTGCAAGCTGCATACCAAGGCAAATTCCGAAAAATGGGATATTATTTGTACGGGCATAATTTATTGCTAATACTTTACCCTCTACTCCATCATCACCAAACCCCCCTGGAACAAGGATTGCATGAGAATTCTGTAATTTCTCTCCTATAAGTTTTTCATTTATAGGTTTTTCTTCCTTCTCTCTTGAGTTAACCCAATTTATCTTTACTTTGACTTTATTACTAATCGCACCATGATTTAATGCTTCAATCAGTGATTTGTATGCATCAGGGAATTCGGTGTATTTTCCCACTATAGATACAGTAACTTCCTGTGTTGGGTGCCTTATGGAATGCACTATTTGATCCCATTCAGTCAAGCTTGGTTTTGGCTTACTTAAATGAAAGTGCTCCAAAATTTGCGTATCAAGCCCACATTGGCTATACAACACCGGTAACTCATATATATGACTCACATCAGGGGCAGGTATTACATTGGATAAAGAAACATTGCAAAGCTTAGCTATTTTCTCTCTTTGATTATCGAAAATTTCTTTCTCACTGCGGCATAATATAATATCTGGTTGTAACCCCGCGGAATTTAACTCTCGAACTGAATGCTGCGTTGGTTTTGTCTTTAATTCTTGCGCTGCGGTAAGATATGGTATTAAAGTTAAGTGAATCAGGATAACTCTTTGTTTTCCTAATGTGTAGTTAACTTGGCGTATAGCCTCCAAAAATGGTTGGCTTTCAATGTCACCTACAGTTCCGCCTATTTCACATATTACAAAATCTAAACCTTCCGTACCATTAAAAATGAACGATTTGATCAAATCTGTCACATGAGGAATGACTTGCACAGTTTTGCCCAGATAATCACCACGCCTCTCTTTCTTCAATAACTCATGATATATCTTACCAGTTGTTATATTGTCATCTTTTGTTGCTTTAATTCCAGTAAAACGCTCATAATGCCCAAGATCCAAATCAGTTTCAGCACCATCCTCGGTAACAAATACCTCTCCGTGCTGAGTTGGGTTCATTGTCCCAGGATCAATGTTGAGATACGGGTCAAGTTTTCTGATACGGATCTTAAAACCGTGAGCTTGAAGAAGCGCACCAACGCTTGAAGCAACTAAGCCTTTACCAAGCGATGACACAACTCCACCTGTGACAAAGATAAATTTAGCTTCCTTCATTAATTTTCAAATGGAACAGAAGTAGGTTCACTTTCTTGCTTTTTTTCTAATATAATTTTTTCTGCGATCGATTTTTTATGTACGTCTTTTGAACATAATCCTGACAATAGCAATGTGTTTATAATAAACAATCCAGCAACAATAGCCGTTATTCTGCTGAGCGGGTTTTCAGAAGATTTCACCGGAATCATCGAATTGACCCCCTGTTGTGCATTACTAAAACCACTTAACGAACTACTTCCAGGTGGCTGCAAGAGCACTAAAATTACTAACACAACAACCAATATTATTTGAAATATACTTAATACCGCTACTGACATTATAGATAGGGCTGAAAATAAAAATTTTAGCAGTACAAAGCACGTAAGTCAAGAACATCTGTCACCCAAATAGCTTGAAACCTAAGTATGTATTTACTGCCTACCTTATTTTGATTAACATATGCATAAGACTTTGGGCTTAATATGTATCACATTTTAAAATACAAAGATTATGAACCAAAAATAGACGAAAGTGCTTTCATCGCAGGTGGTTCGCATATCATAGGTAAGGTTGAAATAGGAAGAAATGCGAGCATCTGGTTTAATTGTGTAATCAGAGGGGACGTTGGATCAATAAAAATAGGTGATGGAACAAATATTCAAGATGGAACGGTAATTCATGTGGATAGAAACCCAGGTGGTGACACAATTATTGGCAGCATGGTAACAGTGGGACATTTTTGTATGTTGCACGCATGCACGGTGCATGATAAAGCGTTTATTGGTATGGGCTCTACCGTGATGGACCATGCAGTTGTGGAGTCTGAAGCTATGGTAGCTGCTGGCTCACTGGTAACACACGGAAAAGTGATAAAAAGTAGAGAAATATGGGCTGGCAGGCCAGCAAAATTCTTCAAAAAAATGTCAAATGAAGAAATTAAACATATTACACAATCAGCACAAAATTATATTATGCTAATGAAGGAATACAAAAACTGAAGTTCGCGTCAAGTGTTTTACTTGACGCGTACGTCTCAGCTCAACAAACTGTGTTAAGCTACCTTGTTTTTTCCCCAACTTACTTCTTGTGCTTTTGCCCCATCTACTTGAGTACTAGGTAATGCTGCATATGTAATACCACCGGCTACGAGTGCAGATGCTACTGCTATACCAACCATTACCCAAATATCTAATCTCACTGTACGTTCAAGTGCAGTAAATGCTGTCAGTCCAGCAGCAAGACCCATACCAACAGTAGCAGTGTACCGTGCTCCATTGCCTTGTTTTAGTTGTTGAATTTTTTTGTTTTCAGCTTCTAATTCTTTATTTTCCTTCTTTAGCTTGTCAACTTCTTTCTCTTTAGCTTGTAACTGTTGCTGTAAGTCCGCAACTTCTTGTGTATTTTGTAGAGCTTTTAATGCTATTATTTCCTCGTCTAACTGCTGCTTACTCCGTTGTAGTCTTTCACTTGCTGATCTTTTTCCTTTTCCTTTTTTTAACTCAGTAACACCTTCTTGCTCATTAACAAGATCTTTACTTGATGACGTGCTACTACTAAAACCAACTCTTCGATCATCTTCATTGTTCGACATAATCTCATCATTATTGATATTACCAGCATCGTTTTCTGATGTTTCTTGTCCTGTGCTATCATCCAACACTGCTGTGGTTGCCTCAGTTGCCGTACCTTCAGTTTGTGCAGCAAGTACTTCAGGTGAAGAATTTTGATTTTCATTACAGTTCAACATATTAAACCTCAATATATATAATTAACATTACATAATACCCTTAGAACCTAAGGTCAAGTAATATTTTTATCATAGCATAGAAAATTTATGTTCGTAAACAAAAAATTTTGGCGTAAAATTGCCGTATTTACTTAATTGTGCTATAGCTAAAGTAATTTAGGTTTACCGACCATCGTCATTCCGCTGCTTGTTAGCGGGATCTAGAGATACCGCGGCGGTATAACGTTGCTAGCTTAAGGTTTAAAATTGAGAAATATTTATGTTAAAAGAAAAATACGGCTTTAAAGAAGTTGAAGACAAATACAACATATTATGGGAAGGTAGTAAAGTTTATAAATGGAATGGTGAAAAGGATAACACTTTCACTATAGACACACCTCCACCGACAATATCGGGAAAACTCCATATTGGCCATATATTTAGCTATTGCCACACGGACTTTATTGCAAGGTTTCAGCGCATGCTGGGAAAAGATGTGTTTTACCCAATTGGCTTTGATGATAATGGGCTTCCCACTGAAAGATTGGTTGAGCAAACCTATAAAACCCGCGCAAAAGAAGTTGGCAGGGAAAAATTTATAGAGATGTGCCATGAGGTTATTGAAAAATCAAAGCAAGAATTCAAGGAACTATTTAAATCGGTCGGCATTAGTTATGACTGGGATTTGGAATATCACACGATCAGCAAGGAAACTGTGACGCTTTCACAGATGTCGTTTATTGATCTATATAACAAGGGATATGCATATAGAAAAATGCAGCCTATCCTTTGGGACCCGGTTGATAAAACAGCAATTGCGCAAGCAGAAATAGAAGATAAAGTTTTTGAGTCATCCTTAAACACGATAGTTTTCTCTACTCAAGAAAATGAGCAGATCAATATTGCAACTACGCGACCTGAACTACTTCCAGCATGCGTTGCAGTTTTTTGTCATCCAGAGGATACGCGCTACACTCATCTGATCGGAAAAACAGCGGTAGTGCCAATAACAGAGGAGAAAGTTTCAATAATAGCAGATGATAAGGTTAAAATAGATAAAGGCACCGGGCTTGTTATGTGTTGTACATTCGGTGATGAACTCGACATATATTGGCAGCAAAAGCATAACCTGCCGATGAAAATTATCATCGATCAGGATGGGAGGATGAACCTAGATGATGTCATTCCACCACACCCCGGCGTCATGAAAGTAGCTGACACTGGAATCTACGATGAAATAAATGGATTGAAAGTTACAGCAGCAAGAAAGAGGATGATTGAAATCTCGAGTGGAAAAGGACTTTTGATAGAAAGCACTAACATTTCTCATTCTGTTAAGTGCGCAGAAAGATCTGGTGCACCACTTGAGATATTACCTACTTATCAATGGTTTATCAAGACTTTAGAGCAAAAAGCTCAAGTATTAGATAAAGTAAAAGAATGCAATTGGCACCCAAGCAATATGCGTAAACGTATGGAAGTGTGGATAGAAGGGCTAAATTGGGACTGGTGCATCTCAAGGCAGCGCTATTTTGGTGTGCCATTTCCAGCGTGGTATTCCAAGCGTAAAGGAGAAGAGGGCAAAATCATCCTAGCTGAAATAAAGGCCCTACCTATAGATCCATCGAAAGATTTACCAAAAGGGTATAGCAAAGAAGAGATTATCCCAGATCAAGATGTAATGGATACTTGGGCCACAAGTTCAATTACTCCTCAACTGAGTGCACTGGCAGTAAACAGTGAGTTTAGCTTACCAAATCATCGCTATGATACGATATTTCCTGCAGATCTGCGCAGCCAGAGCCATGAGATAATCAGAACTTGGGCTTTTTATACTATTTTAAAGGCACATTATCATGCAAATTCTTTACCTTGGAAAAACATTATGATCAGCGGTTGGTGTTTAACCGATGATAAGAAAAAGATGAGTAAATCAAAGGGTAACATCATCACTCCTCATGTAATACTTGAAACTTATGGAGCTGATGTAGTGCGCTATTGGGCAGCGAACTCAAGGCTTGGAGTTGATACAGTCTACTCTGAAAATATATTCAAAATTGGCAAGCGCCTCGTTACAAAACTTTGGAACGCTAGCAAGTTTGTTTCCATGTTCATGGAAAAGCATCAAACAGTAAGCATAAATTCCATCAGTGAGACGATGGATAAATGGATACTGTCTAAGCTGTACAAAGTAATAGGTAGAGCAACGAATAACCTATTACAGTTTGAATACTGCGAAGCTTTGAGTGCAGTAGAAGAATTTTTTTGGAAGGATTTTTGTGATAACTACTTGGAATTAGTAAAAAAACGCGCGTACGGAAGCGGTGAAGCAACCTTCAGTGTAAAACAAAGTTTGGCATATGTACTGAATATTATTTTGCGGTTATTTGCACCTTTCTTGCCTTACATTACAGAAGAGATATACCACCAGTTGTATAGTTATAATTCTGTACACAATCAAAGTAATTGGCCGAGCAAAGAAGAACTTATCTACGATAAATATTCAGAGGAAATGGGAGATAATGTTATTCAGATATTAAACATTATCAGAAAGATGAAGGCAGATAATAATGTATCAGTTAAGCATCTGATAAAAAAGTTGATGATAAAAGCGAGCGTACAAGAGGATAAGTTGGATCAATCCGCACAGGATGATTTGCAGGCAGTGTGCAATGCGGAAACGATAGAGTGGATGCAGTCTGAGCTTGAAACTGAAGACGGGAAATACATAGTGAATATAGACTTATACTGATTTTTATAGCTTCACTTCCTTTGATATCTATGCTATCATAGTCATTATTGGTTGTGAGAGAATAATAATGGGGGATTTATATAATAAAGCCAATGCACCATATCTTATAGCTGGTGCTCTTGCTACTTTGGTATTGCTTGCGTCTGGGACACTTGCTGTTGCCCCTTATGTTAAGTTCTTGTCTTCAGTTGCAGCCTTTAATGTAGCTCTTCCTGTTGCTTTGAGTTTGTCTATACTTTCTATTTTGGTGCTTGCACTTTCATGTAAAATAATTAGTAATAATAAGAAAATAGAGGTTGAGAAAAATAAATTTGCTGAAAAAGAGCAAGAGTTAGAAAGCGTAAAACAACAATCAGAGAGTAAGGTACAAGAGTTAGAAAGTAAAATAGCTCTGGGAGAAAAAGCTAAAGAAGCTGTAAATAAAGAAGTGAAGGAATTAAAAGATCAATTAACTCGAGAAAAGCAAGATTTGGAAAGCGAAATTGCAGGGTTAAATAAGGAAATAGAGCAGTTAAAGACACAACAAGATGATGCACAGCAAAAATTAGATGATGCTACAAAAGAGTTAAATAATAAAGGTAATCAAATCCGAGAATTAGAGGGTAAGATAGGTGCCCTTAATAATAAGAACAAAGATTTACACGATGAAAATACAGAATTGAGTGCAAAAGTAAAAGGTCAGTTAAAACATAAGGAGGAGATGCTTTCTCTTGAACACCAAGAGTTACGTGATGAAAATACAAGATTGAATGAAAGAGTAGATTCTTTAATGGAGGAATTGTGTCAATGCAAATTAGAAAGTGAAAAGAATAAGTTATGTTTAAAGTCAGAATATGAAGATGAGTTACGCTTAAGATTGGAATATGAAGATGAATTAAACTTGGAATTAGAACATAAAAGTAGGGAAGCTTCTTCTCTGCGTACTCAATTAACTATGTTAAGAAAAAAAGTAGAAGTAGAAGAAGTAAAACAATTAAAAACTTTAGAATCGGAAGAACAACATGAGAGCTCAGAAAGCGACATAGAAGAATTAGAGAAGAAGTTATGCCAGTCGGAAAAGGAAAAGAAAGAATTAGAAGGTAAAGTTAGTGATGAACGTCAAAAGCGCACTGATCTTGAAAGTAAAGTTGATAAATTGTGTACAAAGGAGAAAGAGTACTTATCTAAAATTGAGGAGCTGAAAAAGGAGTTATTATCTTTACAAAAAGAAAAGAAAGAATCTGATAACACATTAACAACAGTGAAGGATGATCACGATAATAAGGTGAAAGAATTAAACAGTTCACTTTTGGAGCAATCCTCTCAAATAGAACAACTTCAAGAAGATTTGTCGAAAAAGAAACAAGAAGAAGTGCTTTTTTTGCAACAGAAGATAGAGTATATAACAGATGAGGTAGAAAAATTAGTAAGGGAAAATGAAGTGATCAGAGATGATGATAAAAAAGTAATATTACAAGTGATTCAAGCAATAAAGTCCGTGTTAGTAGAAGAAGTTGCACAATATTTGCCAGGCGAAACGTCTGTTCCTTCATTTGTGGAAGATCCTGGATGTGGATGTTCTACCCCGACCAACAGCTGCCACACATTTTGAGTACAGTTGTACACTGGATACATAAAACCTTAGCTATTTTTAGCTAGTAGACTGAAAATGGGAAGTTTGTTGTAGGTGCAGCACTATAATTCCTCCATAGATAAGAGAATTTTAATAAATATATACAAGACTGCTGAACGTGGGGGAGGAGGGGAGTAATGAGCAATTTGCTTAGTGAGGCTAATGCATTTTATTTTGTAGCTAGTTCCTTAGCTACTCTTACGTTACTTACATCTTTAGCGCTTATTGTAACTTCTAATGTGCCTCTTCCTCTAACTCTCGCTTTAGCTGCATTATCTGTTTTGGTGCTTGCACTTTTATATAAAATAATTCGTAATAATAAGAAAATAGAGATTGAGAGAAATAAATTCGCTCAAAAAGAGCAAGAGTTGGAAAATAAAATAACTCTAGGAAAGGAAGCTGAAGAAGCTGCAAACAAAGAAGTGAAGAATCAATTACATGAATTAACTCGAGAAAAGCAAAATTTAGACAAGAGAGCAAAAAAATTGAATCAGAAAGTAAATGAGTCAGAAGTTGAGAGAGAATCTCTTCTTGAAGAAAAAAAATCTTTAGAGAAAAAATTAGAAACAGCAAAGAATCGTACGTTTGAAATAGACAATGAATTGGACAAAACAAGAAAGGAAATAGGTAAGCTTAATGAGCAGGAAGAGAAATTAAAACTTGAAATCTCATGTTTGAAGAAACAGTTGGAAGAAAGAAGTAGATTTATTGCAAAGCTGAAGATGGAAGTGGATGATAATAAACATTTAGAGCTAGAGAATAAGGGGTTGAGTGATAGAATAGAAACGTTACGTGAAGTACAAAAGGCACTACGTGAGAAAAAACATGAACTTAGTGAAAAAGTAGAGGCATTGAATAAGGAAAAAAATAAACTTTCTAAAGAAGTAGAGGAATTACGTGAAGAACAAGAAAGGCTGCATGCAAACTTAGATAAGCTACAATGTAAAATTAAAGAGGTCAACAAAGAAAAGAAAAATTTATCTAAAGAATTAAAAGAGAAATTTGAAGAGTTAGATGAAGCAAATGGTTTAATTAAAAATCAATCTTTTGAGTTAGATGGGATAAGAAAAGATTGTAATAATGAAGTAAAAAGTTTAAGAAATTCACTTTTAGAACGAGACAGTCAAATAGAAGATTTTTTGAAAGAGAAAGAAAAACAAGTGAATTTTGCGCAACTGTTGATAAGATGCGTAACAGACAATATAGAAGAACTAATAAGAAATAATGATGGAAAAGCAATATTAGATACGATTCAAATATTAAAGTCTGCGTTACAAGGAGAAATTGCACGGCTTTTGCCAGACGAAACGCCTTCTTCTTCGCTGGAAGATCTTGGATATGAATCATTATTTGTCAGTCGCTCATCCACCCCGACCAAGTTGCCAAATTCACTATTGACAGAATCTTATGAACGCAGTCAGTTCAATCAGAGTGAAAGTATTTGCAAAACACAACAATGAGTCTTATTATAAGATAAATCATGCAAGATAATGAACCCAATAATATGCGCACTGGATACACAAGACTTAAATAAGGCTATTTCTCTAGCTAATGCTCTGCGTGGTAAAGTTGGCATGGTAAAGCTGGGATTAGAATTTTTTGCTGCTCAAGGTCTTTCTGGAGTGCAAGAAGTTGCAAAATGCAATGTACCAATTTTTTTAGATCTGAAATTGCATGACATTCCAAACACTGTAGCCAAAACAGTTGAAGTAATAAAAGTTCTGAACATTGAAATGTTAACTCTGCACATCAGCGGTGGAACAAAAATGCTTGAAGAAGCGCTAAGTGTAGTGCAAGGCACAAAAATAAAGCTGATTGGAGTGACAGTGCTAACTAGTATGAGCAATGAGGATTTAAACGAGCTTGGAGTAGCAAGAGAGGCAAAATCACAGGTAATTTTGCTTGCAAAGCTTGCAAAAAAGATTGGACTCCATGGAGTAGTCTGTTCTGCACTAGAAGCTCAAGAAGTGCGCCGAGAATGCGGTGAAGACTTTAAAATTATTACTCCAGGAATTCGTATAGATCCAGGTCATGACGACCAAAAAAGAACAGCAACACCAAAAGAAGCAATAAATTCAGGAGCTGATTATATCGTCATTGGCAGACCCATTACAAAAACTACAAGTAGTGCGGAGCTAATATTGAAATCCATGAAAGAATTTTAATATAATAACTTAATTTATAAAAATACTAACATATTAATTAGGAATAAGCATGAGTAATATCAATAGAATAATACGCGAAGTAATCAAGGAATTCCGCTCAAAATTACCAGATAAGGAAATAGAGGAATATTCTGGCAAATTGAATAAGCTACATATCTACCAGTGCAATAAGCATATAATAGAAAATAAGAAGCTATATCATTATACAATAAATGGGAAAACCCATGCTATGGGTCAGCATGGGCATAATTTTGTCAAGAGTTTAGAAGTTATCTTGAGGAATAAGCCACAAATTTCCTTAGAAGAGGTAATTGATTTTATGGAAAAAATAATTAATTTTGGTATTGATAGTTGTTATGGAGCATTTGAGATGATATTTGAATCTCGCTCTGGTGTTACAATAGATGATGCAGTTAATTTTGTAAAAGATAGCTTATCTAGTAAATTTTATAGATTCCATGGCAGTGGGATTTTCAAAGTAATATTAGAACTTAATCCAGAGAGCTCTCTTGAAGAGATAGAGAAACAATTTAGCAAAGTAGTAGATCCTTACTTTCTTAATGCTTGGAGTCGAGAAAGTGAAAGGGCTTTTGCTAAGATATGTAGGTTATGTAGAGAAGGACATGTGGAGAATATGCAGAAATTTGATTTTAGCAATTTTAATTTAGATCAAGATAGTGCTGGAGCATTAAGAGCACTGTTACAGTATTGTGTTGACGTTTCTAATCAAAAAGCTTTAGGTGATTCACATGAATTGCATAGAGAAGAGATGGAGGGGATATATAAATTTGATGATAATTACGATTTAAATTTAGATAGTGATCATAATGATAGTATCTGGCATTGAAATTATACTACAATAATAAAATAACTGGATAAAAATTATCACCAAAAAAATTCAAAAAAGTGCTTGACATAAAAGAACGAACATTATATAGTGTCATTATCTTTTATTTTACCTCGCTTAATTTAATTACTGGATTAAGCTTACAGTACTAAGCGTGGCACAAAGTGCCACGCTATTTTTCGGTTTACATTTTCAACAGATAAAAAATGATGCCATTTCAGTGCCAAGCACATAACTGTACGAACATTCATTTTTAAAGGTAAATTGCACAACAGATGATGTCATTCCAGTGCTTGACACTGGAATCCAGAAATTTTGCTTATAACTGAGCTGATGAGCTAAAGGTAGTTGTCTTACGCTAAAACAAACGTTTTTAATTAAGTTGCATAGAAGCTGGATCCCAGTGTCAAGCACTGGGATGACAAGAAAGGGAGCACTGGAATGACATCGTTTACTATGTACCATATTGCAATATTCATACAACTGTGGGAAACATCTATGGATGCCATTCCTATTACCTTATTTCCATTTTTATTTCATTTTCAAAGGAGGCTATTATGTCACTTACCGATATCGCTCACCGTATCAATGAACTCGCTTCATCATGGGAGCAATTTAAATTAATAAATGATCGCAAACTAAAAGAAATTGAAAGCAAAGGGCGTGCTGATTCTGCAACAATTGAGCAGCTATGCAAGGTAAATAATGCCATTGATAGTTGCAAAGAGCGTTTAGACTTGATCGAAACTGCAGCTCAACGCCCAGAAGTAAATACAGATTTTAGCACAAGCGATAAATATTTTTCTGATTATATCCGCAAGGGAATGGAAAGCGGTTTATCACACAAAACCCTCAGTGGAGATGACAGTGATATCGGGGGGTATCTAGTTACTCCGCATATTGTAAAACGCATAAACAAGCGCGTAACTGATTCGTCCCCAATGCGACAAATATGCTCCAGTCAAAGAATCTCTACTGAAACATTGGATTACATTATAGAAGATTTTGACCGCGCCGGTGCAGGTTGGAGCAGTGAAACAGTAGATGATGAGGACGGTGGCAATAAGTCTAAGTATGATTTTGCAAAAGATACGGACACGCCCAAAATCCAAAAGATTTCCGTCACAACTTACGAGTTATATGCTCAACCACAAATATCACAAAAGTTACTCGATGATGCGTTTGTCGATGTTGAGAGTTGGCTGGTGGAAAAGATTGCCGAGACTTTTAGTAAGGAAGAAAGCGAAGCCTTCATTAAGGGTGAGGGCACTTTTCAACCAAAAGGAATTTTAGCTTATGAAAATGGAAACAGTTATAATAAAATAGAGCAAGTTAAAACTGAAAAATTAGATAGTGATTCAATAATGATGTTGTATTACTCTCTGGACGAATATTATTCCAAAAATGCGTCATTTTTGATGAACAGGAGTACGTTGAAGGACATTAGGCTACTAAAAGCTCAAACAGGTCAATATCTCTGGCAACCAAGTTTGTCGCTTAAAGCCCCAGATACCTTAATGGGAATACCAGTATATCAATCTGCCGATATGCCACCAGCGCCAAACAATCAGCTACCAGTAATTGCGATGGCAGATTTCAAACAAGCTTATAAGATTGTAGATAACAGAGGAATGAGAATATTAAGAGACCCTTATACGAATAAACCTTATGTGAGGTTTTTTGTCACTAAGCGTGTCGGCGGAGAGGTTGTAAACACCAGTGCTATTAAATTGTTGAAAGTTGCGAGCAAGTACTAAAAACTTCCGCAGCATCATCTTTATAGCTGATCAAAGCAACACGTCATACCGCGATTCATTCTATAACTGTACGAACATTGTGATTTTGGCCCATCAGGAGGGTGTCATCCCAGTGCTTGACACATATAGCTAAACTGACTTAGATTTACCGACAGTTTGAAAAACAAAAATTCGTCATTCCGCTACTTGTTAGCGGAATCTATGCTGAGATATCGCGGCGGTATGACGTAAGAAAACCTTTCTTGGGTTAGCTATAGTTTGCTATATTATGTGATTTTATTTTTAGCGTTGCTTCTTATATTATGTAATTTATTTTCCATAATATACATTTATGTAATTTTCGATGCTAAGATCTGTTATAGCTCTCAGTATGATATGAGTGATTCTCTTTTAATAATTATTTTTTAAATAGTTTGTTGGTTCATCAATTTCTTTAGGATTGATATCTACAATTATTTTTCCGTTTTTTAACAGAATAATCCGATCTGATATTTTTGTTAAAAAATCCAAATTGTGAGAAGCGATAATCATAGTAATACCCATATCTCTAACTGATTGTAATAGTTCCACAACGTCGACTATTGTTGCTACATCTAAACCAGACGTTGGCTCATCGCATAATAGAATCCTTGGATTCATCATTAAGCTTCTGGCAAGCGCAACCCGCTGTTTTTGCCCACCGGATAGATTACTAGGGTAATCATTTTTTTTAGAGGCAATACCCAAAGACTCAAGTAGTGAATCACTTTGATCCTGAGTTTTGTTTTTAAGTTTGGGAGCATATGTAAGATTTTCCCAGACAGTCATATGTGGGAAAAGTTGAAAATCCTGAAATACAAAACCAGTACTATCATTGCATTCAATGCTACCAGAATCTAAAACTTCGAGTTTTTGTATACAACGTAACAATGTTGATTTACCACTACCAGAAGGACCAGCAAGACCAACTATAGATTGTTCTATAATCAGGTTAATATTATTAAGTACTGGAATATTATTAAATAATTTACAAACATTATGCATTTTTATCATATATACCTTTCTGTTCAATCTTTTTGCCTATATATTCAATTAGTAATACAAGAGCGTAATAATAAGCCCCAGCAAGACAAAGTGGTATAAAATAAGTAAATTGTTCTGCTGCAAGCATTTGCGCAGAGCGCATAATATCAACACCACCAATAGTAGAGATTAATGCCGTTTCTTTAAGGAGTGCAATGATCTCATTTATCATTGCAGGAAGAATATTTTTAATAACTTGTGGTAATATAATATCTCTCCACATATAGAAACTAGGTATTTGTAAAGTTTTAGCTGCTTCAAACTGGTTTTTTGATATAGTTTCAATACCAGCTCGTAAAATCTCAGTAATATAAGCACAGCTATTTAGACCAAATGCTATAATGCCAGCACTAAATATGTTTAATTTAATTCCTGCAATGGTTGGAGTCATAAAATAAACAACACTTAACTGTAATATAAGGGGGGTGCCACGTATTACAGATATAATTCCATTAATTAATGGAATACAGATCTTATTATATCTGAGTACTGAAAATAACCCTCCTAGACTCATACCTAAAAGCAGTCCTCCAATCAATAATTTTAAAGTAAAGGCAAGGCCTGTTCCAACAAACAAGAAATTAGAAATTAATTCTTGCATCAGTTATCTCCTAGCCATTTTTCTGCTATCTTTTGTATTACACCTTTACTTTCTAAACTTTTTAACGCCTCGTTTATTTTATCCTTTAAATCAGATCCTTTATTCACAGCAATAGAATAACCATTATCTGACTTAGCGATGGCTGACCATGATAGACCAGGATTTTTTTTGCTAAATACTTTACCTTGGAATTCATCAATTAGGACGCTATCAACATGACCAGACTTTAATGTTTCTACAGCTTGATTATTATTGTCTATAGCAATAATTTGAGCTGTTGTAGGAACATGCTCTTTTAGCCAAATTTCCATGACAGTTCCTAGTTGAACGGCTATCTTCTTGTGAGTTAAGTTGTTTATACCGGCTATGGGTTTATTTTTGTGATATAGAATACCAAATTCCCCTGTATAATAACTATTTGAAAAATCAAAATTTTTTCCACGCTCTTCTGTGCTACCAATAGTAGATATAGCAGCATCTACAGAATTACTTTGCAATGCTGCAAATATAGTACTAAACTGCATATCTTTAAATATCGCTTCTTTACCTAACTCTTTTGCTACTAATTGAGCAAGCTCAATGTCAAAGCCAGTAAATTTACCATTTTCATAATATTCAAAAGGTGGATAATCTGCAGAAATTACAAATCTAATGATATTATCGTGTTTATCTTCCTTGCATCCTGTTAATAGAATACTTATCGCTATAATAGCATTTAAAATGTATTTTTTCATATTACTAATTTATATTCATATTTTATTCATCTTCTGAATATAGACATTAAAAATTGAATAGTCAAGAAATAATGAATATAATTTCAAATATACTTATTACATATTCAATATGAGGAAAATGCATAATGCATGACAACACACTAGGTGAACATATTTTAAATATTATTCAAAATCATGAAATTTTAGAACAGAGCGATTTACAGACCTTACTCAAAAAAAGAGGGTATAACATTTCTCAGGCTACTTTATCAAGAAAATTGAAAGAACTTAAAATTGCCAAAGTTGCTGGTATGTATAAAGTAATTGACATCAACCAATATCGATTACCATTAATACTTAATATGCAAATTTCGGATTTTGGTTTAATAGTACTACACACTCAACCAGGACAAGCTAGCAGCCTAGCTTACTTTCTAGATCAGAAGTATGTTATTTATTCATTAAATAATAGCAAAAACATAGGAATTATAGGAACTATAGCAGGTGATGATACAGTATTATTGATCATCAAAAGTAAGGCTGAACTTAACAAAGTATTACAATCAATTTATGAAACATTTCCATATTTAAGTCCTGAATAAGAATGTTGTAAGTTAAAAATGTGATATAAAGGAGATGAGAGGGATTCCTTTGTTTAAATCTTTGTCTTCTTTTTTTCAATATACCTACATATCAGAATGGACAATTCATATAGAATCAGCATAGGTATTGCAAGCCCTACTTGGCTTAATACATCAGGTGGAGTTAAGATTGCAGCAATAATAAAAATTACCACTATTGCGATTCTACGTTTATTTGACAAACTTTGTGTAGTGAGTAACCCTACTCTCACCATCAATGTGAGTATTACTGGAATTTGAAATGCAGTGCCAAATGCAAACATAAATTGGAGAACGAGATCTAAATATTCGCTAACTGATGGCATAAACTCTATCGGTATATCGAAGGATTTACCACTGTGTTCGAAGTTGATAAAAAACTTCCAGGCTAAAGGAAATATATAGTAATAGACTACAGTAGCTCCCGTTACAAATAAAACCGGTGTTGCAATTAAGTATGGCAACAACACTGCCCTTTCACTTTTATATAACCCAGGTGCTAAGAACATATAGAATTGCCATGCAAACACAGGAAAAGAGAGCAAAAGTGCACTCATCATTGCAACTCTAAGATACACAAAAAATGCCTCCGTTAAGTCTGTGTAAATTAAAGAAAAACCTTTGCTATCTTTTGTTGCTTCTATTAAAGGTGCAAGTAAAAAACGGTATATATTTTCCTTAAAGTAGTAACAAAAACCAAAAGCAATGCAAAAAAATAGAAAGCAAAAGATAACTCTTTTTCTGAGTTCCGCAAAGTGCTCATAAAATGAGGCGTATTTGTTTGAGTTCCAGTTCATACTTTACTATAGCTCAATAATGCTATGTCTAACATTCTCAGCGAAAAAGCCCACTCATTGTCATACCACGCTGCAACCCTGCATATATCACCTGTAACATATGTACCAGTTAAATCCACAATTGCACTATAAGGGTTATGCACAAAGTCTATTGAAACTAAAGGTTCCGTACATATAGAAAGTACATTTGACATTGGAGAACCCTCTGTCATCCTAGTACCCTCTGATGTCATCCGAGTAGCTGACACTGGATTAGATTCCAGCGTCACGCGCTGGAATGACGTAGACGAGAGAGCTGCATCCTTAAACATTTCATTGATTTCTTTAACGGTCGCTTTCTTATCAGTCGTAAATGTAAAATCAACCATAGAAACATTGCTAACTGGAACTCTGACGGCAGTGCCATCTAGCTTGCCCTTTAATTCAGGAATTATAGAACCAATTGTTTTTGCTGCCCCGGTTGTAGTTGGCACCATAGATAATCCGCAAGCTCTTGCTCTACGCAAATCTTTATGATTACCATCAAGAATATTTTGATCATTCGTGTAGGCATGTATAGTAGTCATAAAACCGCTTTTTATGCCTAAACCAGAATGTAGGACTTTCACAATCGGAGCAAGGCAATTTGTAGTGCAAGAACCTGCTGATATCACTTTATGCTCTTTTTCGAGCATATCGTCATTCACACCATAAACTATAGTGACATCAGCATCCGGAACTGGAGCAGAGACAATTACTTTCTCTGCATTGTGCCTTATTGCTTCTTCACGTTTATTGAATGCACCAGTACATTCAAGTATTACATCAACATTCCAAGGAATATTTTCAGGATTCCGTTCTCTATATAAAGAAAACTTTTTGCCATTTATAGAAATCCAATTTTGAGACTCATTAAAATCAATATCACCACTGAATTTGCCATGAACAGAATCATATTTAATCAAATGTGCATGCTGCTCAGCACCGAGCGATCCATTGATAGCTACAACTTCTATTTGCTCACTATACTTTTCTATTTCATAAATAGCACGCAATACACTTCTGCCTATTCTACCAAGACCATTAATTCCTACACGAATCGTCATCTCTTCATTCAAAAAATTTAATTATAGAGGATATCACTTGATATTTCATTTTATTCTTTTGACTGCTAATTGGCAGTTTTAACCTTAATATATTAATATTCACCTTGACTAAAGAACTATAATACTGTATCATTTTATCAATAGTATTGAAACTTTAATAGGAGGCTAATTATGTTATTACAGAGGATCATTGTAGATCAATTAGAAAAAATTTCAGGCCAATCATTTCTACACAAACTTGCTACCGATAAAGAATATTTTAAGGAAGTGTCAAGGTATTTGGAAGAAAATCATAAGATGAGCTTAGAAGAGTTTATAATTAGCGTTTATAGATCAAGTGGAGGAGATGTCAATTTTCGTGATTATAAGGATGAGGCAGCATTATATTCTGCATCAGAAAACGACAATCAAGATATGGTTCGTATTTTAACATCATGTGGTATAAGCATTGATGACTTTAATTGTGAAATTAGTAATAGAATACAGGAAAAATCTGAACAATCTAGGAGAATTTCATTAAGTAATAATGCTAATGTTTCACATATCTACGAAATAATACGCAGAATTACTAATATAAGAGATGCTTTCCAACATTTGGACCTTAGACACAGTGATAAGAGACCTTTTATTGTTGGGTGTATTACTAGCTTTGTGAGTTTGATGGCTATTAATGCTATTAAAGGTAATTACTATAATGGTCCTGGTAGTCTTACTTGCATTCCTGTTTTCCATGCCAACATGTCAAACTTTTCTGATTTTACTACTGATAGAATTAATACCTTTGCTAGCTTTATTATTGGAACAATAGCATATAAGGCCGCACAAAACATTTCTACGTTAGTAAGAGATGTTTCTAGTTTACTCCATAATAGATTGGAAGTGCAAAAAAATGAATCAGAAATCGCTAGATATAAAAAAATACAAGAGAACGTTATCTCTATTCTGTCAGAAGTAAAAGTAGGATCAAATTTGTCTAGAGATATCAATTGTTGATGTTACCTGAGTACAGATTTTTCTCATATCTCAATACTTTCTAGACTGTTATTGAGTGCTTTCACATCTGAGTTTTCCTACTGTCATCCTAGCACGTGACGCTGGGATCTTTATTGCTTTCATAGTCTCATTTATTATTTTGTAACTAAAAAAAATACTTTCCCTTTTTAGAGAAATGCATATAATAGATTTGACATTGCAGTGCATTGTGCAAACAAAATTCCCAACACTACAGGAGGCTTTATGAATAAGAAATTTCTCTATTCACCATTGTCAATAAAAAGCATAGGAGAAAACGGTGTATTTTCTGGTTATGCTAGCGTTTTTAATATAATTGATAAACAAAATGATCTGATATTGCCTGGGGCATTTAAGGAAAATTTAAACAGAAATAAAATAAAACTCCTTTGGCAGCATAATCCTGACGAACCTATAGGTAGTATCATAGATATTTATGAAAATGATGTTGGCCTGTATATAACCGCACATTTACTTTTGGGTATTCAGAAAGCAGAAGAAGTGTATTTGATGCTCAAAACTGGGGCAATTAACGGACTTTCCATCGGCTATATACCTATAGAGTATGATGTTGATCATAAAAGCGGAGCTAGAGTGTTAAAACAAGTGGAATTATGGGAAGTCAGTTTGGTCACTTTTCCTGCAAACTTAGCTGCTCAGGTAATCAATGTGAAAAATCAGAACAATGAACAGGAAGTGTTAGCAAGAGCGATAGAAAAAGCAAATGCTGTACTTGCAGACATGTACATTTCTGCTTAAAGTGTATTAGGCGGGCAAAGACTTTACCATAATTTGACACCTGCGTTAGTATTTGTTTAACATTTATACTAATATATATAACTTTATTACTATTAAAATTTTCTGTAAATTAAAGTTAAAAAATAAGGTAATTTTATGCTAAATATTAATAATAAGGTTAATTATGAAATTAATATTAAGCGAAAGGAAAAAAAATACAGCTGGTCTACTGTATTTGCTTGGTTATATCTAAAAACGATTGGACGAATATTGCCCAAGAGATGGGATAGATGGGCAGAAAATATTTTGTACTACGATAAAACTACTGCAAACAATGAAGTTCAAACTGATGCTTTTAAGACAATAGATGGAAGTGTTCAAGTTGACTTAAAACCTGAAGTTGTAGAGAAAGAGAGCCAAAGTGTAGTGATAAACAAAGATGGAGGGGTTCAGACTGATGGAGTAGCATTGATAACAGAGGAAGATGATGAAGCATTAGAAGAACAGCTGGAGGGCATAAATCAGGAATTAGAACTTGAACGTTTACAAAATGCTTCCTTAAAAGAAGAAAATAGAGAATGACGATCTGCAATTGAAGGACTTGAAAAGAGTTATAAGGGACTTACAGAAGATGCAGGCGAACGAGAAGAGGAACTAACCAAATACAAACAAGATAAAAAAGCAATGCGGGATAAAGTTGATGAACAACAGAAAACTATATTTGATCAATACATGATAATAAGAGAGCAAGGAGAAGAAATTGAAGCTACTAGGAAAGATAATGAAAGTCTGCAAGCACAAATAATAGAACTTAAGAGTAGGTTAAAGGACAAGGAGGATAAATTAATTGAATTGAATCAACAATGGCAAGCTAGCAAATTAGTGGCTTTACTTAAATCACAGACTGATAAATTGTGTCAGGCTAAAGACAAAAATACTGAATTAGAAAATAAAGTCAGTGACTTAGGTCATGAAAACAAAGCTCTACGATTAAGTGTGAATACATTGACTGCTCAATTGGGTGAAATGGAGAACTTGGGGAAGCAATTACAAAGTGTTCAAGAATCTAAACAACAATTGGAGATTGATTTAGAAGGTCAATTGAAAGCTGACACTAAGAAACTACAGGAAGCAAAAGAAGGTTAATTGGCTAAAAAGGCAGGTGCAGTGAGTACAGTATCTACTGCAAAATCAACTCTTTCAAAATTACGAAACTTGCCCAATAAGCTTTCTAGGGATAAGGGTCTCAATAACTTTTTATCTGGGAAAAACGAGGAGTTAAAAAAAGGTTTTCCTGAATTTAAAGAGAAACACTTTTGCCATAACGTGCTTAATGAAACTATAAAGTCTCTATCAAATCAAGATGATGGCAAATTTGAAAGCAGTAAGCTGCTTGAATTATTAGAAAGTAATTTGAAACAATCCGCAAGGGAGATCATAGAAGCTAAGGTTAAAGAAGTTGTCAACGAACATTGTAACATTGGAAAAAATATGGGTAAAGAACTACGAGATGACACGTTAAAAGCCAAGTTGTCACCTTCTGTTAGAAAATGCGTAAAAAAATTAGAATTTAACAAACAAGAAGGGGTAAATAAGATTGTAGACTCTATCTTGCACAGCTTTAATAGCAAGAATAATAATAATAACGACTCAGGAGAATTGCTTAAAGAAATTGTTACAGGAAAATTAACAGAGGCTAAAATGAAATGTTTTTCAAATAAGATTCAAGAGTTACAACTGGCATTAAGCATAAGAGATAAATTTTTATCTCCAGATCAGGGAATGTGTAATCAAACTCAAGGAGGAGTAAACGAATATCAATTAACAGAAAAAGCTAAAAAAGAACATATACCTAATTCCTCTATGAGTTCCCCTAATATTGCAAGCATACATTCATTGAACAGTCAGAAAGCAGTTAGAATAGGCTCTTAGCATAAAGCACCAGCTCCTCTTTTGTTAAAGTGTAGGAGCTATCTTCCCAATGTTGTTTTAGCAATTCCAAGTTTCTACCTAAACTTTTTCCTGGCTGGTGACCTATACTTATTAAATCATCGCCAGATAAAGGAAATTTTGGAATATTGAATGTGTTAGCAAATGAAATGTATTCATCAACATTTTCTCCAGACTCAACACCACAAATTTTCACTAAATCACAATATAATTCTCTACCAAATAAAGATATGTATTTTTTTTGCTCTTTTTCTGAGAGTTCTGTTTTGATATCGTTGGATAGTAAAAATAGCAGCTTTTTCTTTTGCTTGTTTGAAAGACGTAGAAACATGATTATATATTCTCCAAGACTTAGCCTGTCATTTTTTTTAGTAGTCCTAAGGAGTAACGCTAATTTTACTAGCGCATCAGTGCCGAAAAGAAGTGACGAAGACAGAATTTCGCATTTTACTTCTTTTGGGATAATCTTTTGCAAAACATCAGATTCTTGCATGCTCTTAAGTGTTGGAAAAGGATCATTGCACTTCAGCAATTTAAGTATTTCATCTCTTATTCTCTCTCCAGAGAGGTTTTGGATCATATGCGAATGCTTTTTGCATACGCTTAGTATTTCATCACTCAAATCTCCGGCACATATTTTTGCATGAAAACGAAATGCTCTTAAAATACGTAGATAGTCTTCTTTAATTCTATCTTCAGCGTTGCCTATAAAGTTTAACCTTCGCGCCTTTAAATCCTCAATGCCACCAAAGTAGTCATATATATGGCCATGCTTATCTGCATATAGAGCGTTAAATGTAAAGTCACGCCTTGAAGCATCAGCTTGCCAATTATTAGTAAATTCTACTTTTGCATGCCTACCATCACATTTCACATCATGCCTTAGTGTCGTAATTTCAAAAGACCTCTGATTTAGAACCGCAGTGATAGTTCCATGTTTTAAGCCAGTTGGAATAGTTTTTATATTACGGAGTTTTAGCGCTTTAATCGTTTGATTGGGAAGCAAATTAGTAGCTAAATCGATGTCGTGGACATCACGCTGCAAAATTGAGTCTCTCACACACCCGCCGACAAGCCTAGCCTCACCACCAAATTCCTCTATGGCATCAATAATTAAACTAGTCTCATGGTCAACTTGCATTTAGGTTAGTACGTACTGCAAGTTCATATTATATGAAATGCTTGCAAAAGCCCTATATAAAAATATACAGGGCTATTAAGATTTTACAAGTTGTGGTGCTCGTTGTTGATGAAATGGTTCTGCCATCGATTCCGTACCACATCTTAGTAAACTTGAAGGGTTTTGCTGCTCTATGCGCTGCTTTATATCACTAACGCACTGCCCTACAACATCACCAATTTTTCCATCAGCATTTTCTGCCAATAACTTATCAAATCCCTTTTCAACCTCTGCTCTCTCAGAGATATCCTTTGAAAAGTTACAATACTCTAAGATCTCGTCTAGCTGCAGTTTTTTTGCTAATAGGAAATCTTCTTGTTCTTGCTCTTGTTTAAGTTTGGTTTCCTCTTGCAGTTGTTTTGCTAAACTTTTATTTCTATCAAGCAATGGTTCGAAATGCAATCCGCCTTTGTTTATTATATGCACAATACTACTATCATCATAATCAACTTTATTGTATTCACCTGCACTTTTTGAACCTGAATTGTCTATTAATTCATGCAAAGACAGATCTTGGTTATCAACAGTCTGGTTCTCTATAACATGTAGCTTTACCTTATACTTTTCACAAAGTATTCTGCCTTCAACGTCAGGATCACCCCACCTACTGTTACGCATAATGTCTGCTGTATAATCATCTACAGTTTCACTACGGTGCTGGCCATTGTTATCATGACTATTGACAATTGCATTTGTAAACCACTTTGGTGAATTCTTTTGCGCAAATTCCCTACAATCATTTCTTAATTTTTCGGCAGTAACTTGCTCTCCTGTCTGTTGTTCTAGACTTTGCCTGAACGAGTCAAAAAAACAGCTTCCATTACCAATTGCTTGTCCTACATAGAAATTGTCAGGGTAAGGGTTACTATTTAAAAGAGTTATTTCTTGCCCTGAGATCCTGGGCCTTTTTATTCCAACCTCAACATCATGAAAGTCACTTGGTAGTTTCCGTTTCTTAGCTGTAGTCATAGTTTTACCTTAATTTAAGCTATATATTACTATACCAACAAAATTGTCAATAAGCGACTAATTAAGTATAGCAGAAATTTTTAAATTATGCAATAGTTATAATTTTACATAGCAAATATGAGTTTTAACTGCGGTATAGTTGGGTTACCAAACATAGGAAAATCAACCTTATTTAATGCGCTTACAGAGTCAAGTGCAGCCGAAGCTGCAAATTATCCTTTTTGCACAATCGAGCCAAATATAGGCAAGATTTCGATAAAAGATCAACGTTTGAAACAAATCGCAGCAATTGCAGGCTCAGAGAAGGTAATCTACAACCAATTAGAAGTTGTAGATATTGCAGGTCTGGTAAAGGGTGCGAGCAAAGGCGAAGGGCTCGGCAATAAATTTTTAAGCCATATCAGAGAAGTTGATGCCATCGTTCATCTGCTCAGGTGCTTTACGGATGACGATATCAGCCATATACACAGTAAAATAGATCCAATATCAGATGCTGAAGTGGTAGAAATGGAATTAATCCTAGCTGATATTGATAGCATAGAAAAAAGGCTTCCTCAATTGGAAAAGAAAGCAAAGCAAGGTGATAAAGAGCTAAAGAGACAACTTGAATTAATGCAAGAGGTATTAGCTACTTTAAAATTAGGTAAACCTGCAAGAAGTTTGGAGAATATCAATGAAGATGAGATGAAGTTGCTTCAATTGCTGACAACAAAGCCCGTTATGTACGTTTGCAATGTTGAAGATACAAATGTTATAACTGGCAATGAATTATCTAAAAAGGTAGAGAGAATGGCAGAGGAAAATAAAAGCAAATTTTATTGCATTTCAGCAAAACTCGAAGCAGATATTGCAAATCTTGATAGTGAAGAGGAAAAACAGAGTTTTTTATCAGAATTTGGCTTACAAGAATCAGGCCTTGATGGAGTAGCGCGTATTATGTATGAAGTGCTGAGTATGATAACTTTCTTTACTGTGGGCCCCAAAGAAGCACGGGCATGGCCAGTAAAAATAGGGTCAACAGCCGATAAAGCAGCAGGTGTAATCCACACTGATTTTGAGAAAGGCTTTATAAAAGCAGAGACAATAAGCTTTGCAGACTACATAAAGTATGGAAGTGAATCAGCTTGCAAAGACGCAGGAAAAATTCGCTTTGAAGGCAGAGATTACATCGTGCAAGATGGTGATATAATGCACTTTAGGTTTAATGTGTAGTTTATTATGCAGCCACTTATTTAAAGTTAAGTTTTCTGGATCCCAGTGTCTGGGCACTGGGATGACAAGAAAGGGAGCACTGGAATTTTTGTTTCAATATTTGTACATTAGCCATGCATCTGAACAGATACCTCCCCTAAACGGATACACTGTAGAAGGATAGTTTCTTCTCCCCAGTAAAGACTAGATTCCAGACTGGAATGACAGCAGTCCTACGTCATACCGCGATTCATTCCATAGCTGTACGAACATTCATTTTTGAAGGTAAATTGCACAGCAAATGGTCAGTGCTTGGCACTGGGATGACAGGAGAAGGAGGCTACTTGCATGACACCATTCTTTTTTCTGGATCCCAGTGTCTGGGCACTGGGATGACATCCTCCCTAGCGGAGATTGCTCTCAAATCACAATGTTCGTACAGTAAGCACTGACCACTTTGCTTCAATATTTGCGATGCCCCTGAACAGATACAAAAAATCTATTGTTTTTTTATAAATTAAATCCTAAGGCATTTTTTACTGTAGATTAATCATTTGATTATAGTATCATTTTAATTAAGCTTATGCTTGGGATATTTATGAAAAATATTTTATATTTTATATTATTAGCTGTTGTATTCGGATCACTGAGCCTATTTGCTGTAGAGCAATTTGAAGAAAAGAAAATTGAATCAGTTCATAAAAACGAAAATGTAGGTGTAAGGAAGCAAGATAGCACAAATCAAAAAGATGAGTTAAAAAGCAACGTCGATGCTAAACAAACACAAGAGGCTGAGAGCAAAAGATTAGACGGCACTACCGATAAAGAGAAACTGCAACACAACGAGAACAAAGCTTTCGTGGTTGAAAAAACTATAAGTGAAGGTGAAAGGATTGATAAAGATTTGCCAAATGACCAGCTAGAAGGAAGCACAGACAAATTTGCTCAAAATTTACCAAATGTGGCCAATAAAGAAGTGAATAAAGATTTGAAACCAGAGCCTTTGCCTTTAAGTGCTGATTTAAATGAGAATACAGCTAACCCGCAAAAAAATCTACAAGCTGATCAGAAGATTGATATAAAAGATAATGAACTTTCAAAAAGTGATGCGAGTCAATTATTAGAGGGAAAAAAAGAAAAAGTAGAGAATCAGTCTGAAGAAAAAAAAGTGAAAGAAACAAACAGTAATTCCAAGGACCGCAATAGAGTAAAACCTATAACTAAAAAAGATGAAGAAGAGCAAAGTGAAAAGAAAAGTTTACAAAAATGGACAAAGCTAAACAGAGAACCAATAAAAGAATGGGGTCATAAAGACATACAAAGCAAGTCAATATATAAACGACAATATGATAGCCTTAATGAGCATCTTCCTACAACTGTGTTTATTGATGATTACAGTAAGCAATTTTTTTACTGCATTAAGAAGAACAACTTAACTTGCTTAAGAGGAGTAATAAGTAAGCTAGAAAAAATTGGATTAACAATTCAAGAGATACTAAGGTTTAGAAATAAATTGGGTGATACTCCTCTCATTTATTCAGTTAAACAAGGTGAGGTAGACATAGTGCGCTTTCTCTTATTACAAGGTGCTGATCTTAGAGTAGTTAACAATAATTTTCAATCCCCAATTGATATAGCAATCGAAAAAAAGCAGATCAATATAATAAATGCGATTGCCGAAATGATGCCACATCTTTTGGAGGATAGAAAAATAGACAATAAAGAAAGCTCAGCAATGTACGATTGGGCTGTGAAAACGAAAGAAATACAGTGCGATAAGCAAGATGATTAGATTTTTGATATTAATTTTAGTTGGTCATTTATGTTATGGAAACGAAACAAATGATGAAAAAAATCAGATTAGTGATTTTTTAAACGCTTTGCGTGATGCAAAATACGTATCTTACAGTAAAAAAGACTTTGCTGAATTTTTGGTGCAGTGCCACAAAGAGGGCGTGCCAGAAGATTTTAAGAAAGGTTTTGGTTCTAACTTAAATGGAGCTAATTTTAACCAACTGTACCTAAGTAAATCTGTTTTTGATGGAGTAAGTCTGATTGGTGCCGATTTTTCTAACACCGATTTATCCGATGTGTCTTTCATTGATGTTGATTTACGTGGTGCTAATTTTTCCAATGCTAATTTACATGGCATTAAAATAAAAGGTACAAATTTGAGTTTTACAAAATTTGTTTCTGCAAACTTAACAGATATCGTATTTGATCAGTCTAATGTTAGTTATGCTGATTTTATCAGTTCCGATCTCAAAAAAGTAAGTATGCACAACGTAATTGGTTTGCATACTAATTTCTCGAATGTGAAAATGAATTTCTCCAACTTATCAAACTCGAATGTTAGCCACGTAAATTTTAGTGATAGTGAAATAAACGATACTGTTATGCAGAAAAACAACCTTGATAATGCAAGTTTCTTTGGAGTGGATGCATATAAATTAAAGATACAATTTTCTTCATTAAAAAATGCTAACATATATGGTGCAGAGTTAAAAGAATCAGACTTTACAGGTAGCAATCTTTCCGCTGCCTACCTTAATTCTTCTATCATAATTAACAGTAACTTCGACGAAACTAATTTAAGCAACACACAAATTTCCTATGTGAATGACGATAATTCAAGTTTTGTTCAATCTATACTAAATGGTTCCAAGATAAAGCATACATATGTTTCTGAAGCAAATCTTCAGGATGCTGATTTATCCAATATTGATTTTAGTTTTAGTGAACTGCATCAAGTTAATGTCTCTAATGCTGACATTCGTCACGGAAAGTTTCATAATACTAAAGTTGCGAATTCTAACATGAATGGCTCATTTTTTGACCATTCACTATTCACCTCTGCGAAGATAGAAGATTCAGACCTTTCTACAACTTCAATGTATAAGATAAAAATCCAAGACTCTCAAGTTTATAACAGTACACTTTCTCGCCATAATATTGATTCCAGTGAAATAGAAAATTCAACATTCTTTAATTTATTAGCTGATAATTCGAGTTGGTCCAATTTAAAAGTAACTAATTCAAATTTTATTGAAAGCGATTTCAGATCTTCTTT
>NODE_2_length_34093_cov_6.288442
TACTCAAATTTAGGTATTCACTGACCGTTCTTGTTATAAATACCAGAATAATAAGCTACTGATATTCTCCATCTTTTTTATCTTTAATCCATCATAGCTAGCGATGCAACAAAGCCCACTGGGATCCAGAAAAATTGACTGTGCACTATACAACATTTTCGATCAAAAGCTGGATCCCAGTGTCTGGGCACTGGGATGACACCCTCCTGGTAGACAACGTTCATACAGCAGCTACTCGGATGACACCCTGTGTTTGCTGGCTATAATTGCTAAGGATTTTTATTTAATTTAACTGCATCTTTTGCCTTATCCAATAACCCATTAATAAAGCCAATTTCGCTTGGTTTATCAAGTAAATCAGATGCAATGTTAGTATATTCATTAATGACAACTGGAACTGGCGTATCGCAATTAATCAACTCACATATTGCAACACGCAAAATAGATAAGCTTATGAGATTTAACCGTGAAAGGGACCAGCTTGGGTGTAAGTAAGACTCTATTATTTTATCATATTCTTCACTGCTTTTTATAACCTTATATAACAAGTTTTCTAAGAACTGATGTTCAAATTCTTCACATTCAAATATATCTTTCAACTTATTTATGTAGTCCTTAAGCTCACAATTTTCCAGTTTAAAAGTGCTTTTGTTGTAACCTACGAAAATATTTGAATAAGCAATTTGTACAGCAAGAAATCTTGCCGTGCTTCTTTTTATGCGCCACTTTTTATCTACTGGTTTTTCCTCCATTATTTTAATTTATTGTGTAAATCTATCATATGCAAAACAGTTGAGGCTGCATGGCCACCAACGTTCTTTTTGTTTTTATCAGCTCTAACTAGTGCTTTATCTTTGCTGTCAGCGGTAATTACACCCATACCAAGGGGTATTGCATAATGCATAACAACCTCATTTAAGCCTTCAATTACTCCTTTACAAACATATTGATAATGATCGGTTTCACCGCGAATTACGCACCCAAGAGCTAAATAACCATCATAATTAGTATGCCCACTCTTGACTGCAAAAAGAATTGTAGCTGGTATCTCAAATGTACCAGGAACCTCAACTACATCGTAACTGGCATTACTGCCTTTTAATTTATCAATTGCACCTTCAAGCAAAAGGTTCGCTATTTCAGTATAATAAATCGAATTAACTATTAGTATTCTCGACATTTACTACCACTTTTTTTGTTAAAAACAACTTTATTAATGACTGTTGAATTAGAGTTATAATATTACTAAATATCCAATATATTACCAGGCCGGCAGGAAAAGAAGAAAAAATAAAGACAGAAATGTAAGGTAAAAACTTCATAACATTTACTTGAATATCATCTTTACTGGTTTGATCTTTCTCACTTAGCTTCTGCTGAATTATCATGGTGGCACCGAAAATTATAGGTAAAATGCCTATAGAAATAGGAAAGTTATAATTAAACAACCCAAATAATGTAAAGATGTTCGTTGGGTCAGGAGCTGAAAGATCCTTAATCCATAAAAAAAAAGGAGCATGCCTCATCTCTATAGTAACAAATAATACTTTATATAGAGCAAAAAATACCGGTATTTGTATTAGCATGGGAAAAATGTTCGACATTGGGTTTACGTTGTTTCTCTTAAACAATGCAATTGTCTCTTTATGCTGCTTTAAGCTGTCATTTTTATACAACTCTTTTACACGAGTTAGCTCAGGCTGCAAGCTTTTCACCTTGAACATTGAAACATATGATCTATTAGATAAGGGAAGCATCAAAAGTTTGATTACTAAAGTCAGCAATAATATTGCTAAGCCAAAATTCTTTAAAACGAAGTTAAAGTATTCAAGCAGTAAAAACACTGGCTTGGTTATAAAATAAAGAACACCAAAATCTACAGCTTTATCAAATAAAGGTATATTGAGAGTATCCTTGTAAGAATCCAGTAAATTCAACTTTTTTGCTCCAGCAAAAAAATAATTCACATTAGAAGTGCTTGCACCAGGAAGTATGCTCTTGTAAGGTTTGACAAAATCTACTTGGAATTTATCAGTATTATTAACGTTCGTGTGTTTAATGCTTACATTTATTTTATCGAATTTCTCAGGTATGATGGCTGTAAGCCAGTATTTATCAGCAAAACCAAACCAATTTTTTTCACTTGCACTTGCTTTTATTAAATGTTTCTTAGAGACATCCTTATATGTCCACTCCTCTAGTTTATTATCAAATGCACCCAGAACTCCTTCATGGGATATCCAATAAGATTCGTTGATATTGTCACGTTTACGGTTAATTTTACCATAAGGAACCAAAACTACATTATCTTTTGTGTTATTTTCAACAATCTGCTCAATTTTAAACATGTAGTTATCGTCAAGGCTAATTTTCATTTTAAACACAATGCCATTCTCATTGTCCCAAAATAAAATTACCTCTTTTTGATTGAGTTTATCTGCTTGCCAGACTGTCTTAGAATCTGGAACTTTAATCTTTTTATTCGGATCGAGCCACCCAAATTCTGCGAAATATACATCTTTTGATTCTGCAGGTGACAGTAACACCACTTGTGGAGAAGAAGAACTCGGTTCTAAATGGTAATTAGTTAAAATTAAGTCATCAAACCTTGCACCTTTCAGAGAAATTGATCCTTTAATCATGTTATTGGTTAAACTAACCCTCTGTTCTCGAGTAGAATTAATAATTTCAGAACGATTTTGGTGTATTATAGGAGCAAGGTCGTTAAAAGATTCGATATGTTCAATATTTTCAATCAATGGCTGATTTTGGTTTGCACTAAAAAAATTATCATAAATAATACGCCAAGATACCATGATCAACATGGAAAGGATAGCTGCTAAAATTAAACTTTTTGCTTCTGACATGAAATTAAATCAAACATATCTTCTTAAAGTGTATACTAAATATTGTACTAAAACAATGAAATTTACTTATTTTTAATAATAACTTTTAACGCTGATCTTTAAAATTTATTTTAATAGCTTCAAATTTTAACAATATGAACGCGGTGAAAAATCTAGTTATTTGGTTGCTAATAATAGCCACTACTGCAATGCTTATTGATTCACAAAGGGACAAACTAAGCGACAGATTTCTCAGTACTTTTTTACCATATAAAGGAAGAATTCAAAATAGCGGTCAGAATAGTGGAAGTATTGAATTTACGAAGTCATATGATGGACACTTTTATATTCAGGCTCAAGTCAATGATCGCAATATAACGTTTTTGCTTGATACTGGAGCAACCGATATTGTTCTATCACAAAAAGACGCATTACATGTTGGTATTAACTTACAAAATGTTCAGGATTTTAAAATATATGAAACTGCGAAAGGTCAAATAAAAGCTGGAGTGGTTCAAATACCTCAAGTTAAAATAGGAAATTTTTTGATTAATGATGTACAGGCAAGCGTTAACACTCATTCTATGTCTCATTCACTACTTGGAATGAGCTTTTTAAGGTATTTTCATTTCACTATAAGAGATAATAAGTTGATATTATACCGCGACTAAACACTTCTACAATCTACTTATCAAAGCTCTGTAGGTTAATATAGGAGCAGAAATAAATATTGCAGAACAAGCGCCAATCAAAATACCAAAAAAAATGATCAAGCTGAAGTCTTTCACTGCATCTGTGCAGATTAATGCCAAAGGAAGAGCAGCAAGAAGGGTTGTACCCGAGGTTAATATAGTGCGAAATAATGTAGCGTTGATACTTGCATCTACTATCTCACTCATCCGCCCACTTTTACCACTCTTGCAATACTCTCGAATCCGATCGTATATAATTACTGAGTTATTGATTGAATAACCAATGACAGTGAGAAGAGCTGCAACTGATGAAATATTAAACTCAATGCCAGTTAGGCTAATAAAACCAACAGTTAAAATCACGTCATGAATCAGTGCTGTTATTCCACTGAATCCACATTGCCAATTAAATCTAAACCAAACGTAAAAAAATATTCCAACAATTGCGATCAACATGGATAACATTCCTTCAAATATTTGTGTTGAGCTTATTTGTGGGCCAACATAGTCTATTTTACGATAGCTTATTGAGCTCCCCAGCTTTTCTTCTAGTATGCTTTTTATCTTTTTGATTTTATCTTCATCTCCTTCATCTTTAAAACGCATGACTAAATTATCACCCGCTTTTGAACTCTGCACTGTAAAACCATTTTCTTTTAATGCATCGAGAATAGAGTGATTCTCATCTGAAGATTTTATCTCTATCAAAATTCCGCCTGCAAAGTCTATGCCTAAGTTCACTCCACGCAGCACAACAGTGAATATTGAAAAGATGATAAGAATAATGCTAATTAATGCAGTCAAATCCCTATATTTACTAAACTTGATATCGAGGTTGTCTGGAATGAGTCTAAGTGCCATGCTATTTACTTAAACTTGAATTTTATATACTTTTCAAAAAATTCACTAGTTTATTCTGTGATTGTTTGATTATGTCAATTTTTCCATCAGTTAATTCTTGTCTGTCAATTAAGTTCTATCTAGCTTGCATACTACCATTTTGAAGTACATTACAAAAGCGAAATACTGCCAATTTGGCCCATCATTTTATCTCTGCAAGCTTATCCCCCCCTTGCTATGTTAGCAACGCAACCTAAGCTAGTTTCCTTCATAGCAGTGTTAGGTACACTGCCATATCTTTCAAAACTTTCATGCTCTATAGCTTCCTCAACACTTTTTCCTCCTAAAAGACAGTTTTCCCCTAAACTTTTTCCCCTATTTTTTAACTCATTAAGCCTTGCTCTGTTTTCCCCATCAATCTCCACTTTTATTTTATTGCTGCCTTTCTCACTAGGACTTAGATAAATACTTATCTCTCCTACCTCAGTAGTAAAAGACATTTCAATACCACCTTTTGAGACATCCATGTAATTTCTTTTTCCCCCTATTTCTTCTACATTTTCAACTCTTACTATACTTTCTCCAATTTTGAGTATGCCAACTCTTAAATTTAAGTCTTTGGCTTTTTCATTGTTTAGGATTTCTGCAACTTCAACAATACTATCTTGCGAGTATTCTATACAAAAATATCTATTATCCTTGTCTACTCCTAATACATTTTGAGTCTGCTTGCTTTTGTTTACAATACTTTCATATGCTAAATCTTTTAGCTTGCTTTCAATTTCCTTACATTTCTCAGAAAGGCCATCATCAAATCCTTTATAAGTAACTATCTGCTCAAACTCATTCCCATCGAAAAAATTAGGGCGTTCTACTTTTCCACTTTTTAACAATAAATTACTAACAATGCTTTTGGTAATATCCTCTTCGGACACTTCATTTTCTTTGTTACAGTTTTGATCTTCACTTTCTTTGTTATAGTTTTGATCTTTACTTTGATAGGGAGAGTTATCGAATACAAAAGTGTTACTTCTGTTACTTATATGACTACCACTAGTAAGATCTTTTATTTCTTCAAATACTGTATTTGTTACAGTTTTTTCACAACAAGTACATTGTAAATTTAACATTACTCCTTTTTTTAAGTATCCAGCTACTGTGTGCTTAATACTTTCTAGAATATTTTCTATACATTCTTGTTTATTTTGTTTTGTTATACCTCTCACCTTCTCACAGCATTCATTAATCAGATCCTGTTCACTTTGAGTTAACGACATTTTTAGTTTCATAAAAAGTGAGTCTTTTAGAAAAGGATTATCATCTTCTGAATCCAAATCATCTGTTAACTCCATTGAATCAAAATTACCTGAGCTATAGTACGAACCCTTTTTTGAGTCCGAACTATCTTCTGAGTTCCCATCACTATCTAACCAATTGTCAACTTTCGGAAATTCTGAGCTTTTCTGTTCACCTTCAAAAGTCTGATTACTACCACCAGCGCCCTTTGTCAAATTTTCTTTACTTTCACAAGAACCATCTGAACCATAGCCCTCATTCCCTTTTGGATCTGAATCATCTGGATTACAATCAGAAGTTATTTCTGTATCTTCAGAAATCTGTTGATTATCACTTTCACCTAACAAACCACCATTTGTTGGATTACATACATTTTCTGTATATTTTTGATTATTTTGTGCTTCTATTTTCTCCTTTTCGTACAACAGTTTAAACTGATCCTCATCGTCAGAATTGTGACCTGAATCACAAATTACATGATCATTGCAGGTAGAATTATGCTCTACTGAATCAGTACTTTCAAAAATTTGTGGATTATTACTTCCGTCTGGCAAATTACCTGATAAACCAGTCTGATGATTATTTTCACCTACCCAACCATTAGTTGTTGTTGGAATATATATTCCTGTATATCTTTGGCTATCAAGAGAATCATTAGTTAATTGTACTGCTGTATAAGTTGTCCGGTCATCCTCATCATCGGAACTAATACCTGAATCATGGCCATCACCTTCTTTAATCTTTTGAGTTTCTATATCGTGTTCATTTATTTCGCTCGACGAATCATAGTTGGAAGGGTTATACTGTTGATTAGAACGGTGCGTAGTGAAAAGCACTTGACTATGATTATTACTGTTATCGCTTGTACGAGAATCATCGGAGTGCTGTAGAGGAGTTTGTGCATTACTTTTAAGAGTTTTACGCCACTCACTGCAAGGATCCTTATTAAAGTCGAAAGCAGTGCGTATAACTTTTTCCTTGCCTGATACCCCACCATTCATATTGTATAACCATTACTCACTAATCCCTTAGTGAATATCGTAATATATAGGTCTGTCAATAAAAAAATATAACTTTCTTTGGTTCTAACCTTTGCAAATCAGTATCTATAGCCCGGTAATTTCTCATATATTGCACTCTGGACCTAGGAGCGTTGTTAATAAATCCACGACAGCTAGACAACCTTCGCCCGTTTACTAGAAGGCAAAGCAGCAAGGAGCGAACCAAAAGCGATAAGAAAGGATCCAAACCAGATTATAGACATTCCAGGTTTATAGTGCACTTTAGCTGCAATTTTGCTCTTACTCTTATCAATTTCTCCAATTACAACATAAATATCAGAAAATAAATTGTGGTAGATACTGCTTTCAACATTTTTCTGACCTTCCGCAAGGTAAAATCTATATTCAGGAGTTACTTCACCTAATATCTTATTATTCAGCAAATTCCTGATATCCATTGTACCCCTCACTGCATGGAAATTTTTTTCTTTTATTAGCTCAATATTTCGTAAAGTAACTTTAAATTTATTGACTGTTATGCTATCCCCTATTTTTAAGTAATTTTCTTTTTTCTCCTGCCAACCAACTGAATAAGCTATACCAAGCACTAGAATTGCCACTCCAGCATGAGCAAGCATCATTGCATAGTAGGACTTAGAAACTCTTCTTGCTAATAAAATTGATTCACCAAATGCTACCTTAAATAAACGAATTCTTTTACTGTATGCTTCTAAAACAAAGATTAATAATGCTATGGAGATAGTAATTGATAGCACAATCATTAGCTCCATGTGAAAGATAAACGGCAAAATAGCTGCAGCACTACAGAATGAGAATCTGTATTCACGGAATATTGGCAATAGACTATTTCCCTGCCAACTGCAGTATTGCCCTATCATGGTGAGCACTAGAATAGCTAGTGCAATAGAGTTAAATAAAGAATTGTAATATGGTGCTCCAACTGAAATTAATTCACCGGTTAAATACTCAAGCACTGTAGGGTATAAAGTGCCAACGAACACGATGAAAAAGGCAGTGATGAATAATAAATTGTTCATCAGTATCATCGTAAAGCGTGAAAAGAATCTTCTACCCTCTGTCACTTGAGTAGCAAGTTTCTTTCTGGATTCCAGTGTCAAGCATTGGAATGACATCGCAGGCGTGTGATTTTTTCTCGTAAATACTACAAATATTACTAAGCTACTGACTGTAATTACACCAAGTAGAGCTAATATATATAGTCCATATCTTGGGTCATCTGCAAACGTGTGCACTGAGGTAAGTATTCCTGAGCGGACTAGAAATGTTCCAGTCACACTCAATATAAAAGTTGTAAGCGTAAGTAAAATAGCAAAGTTCCTTAAAACATTGAAATTCCGTACCACGAGCAACAAATGTGTCAGCGCTACTGCAATTAGCCACGGCATCAAAGAAACGTTTTCCACTGGATCCCAAAACCAAAATCCACCCCACCCAAGTTCGCGATATGCCCACCAGCTACCCAAGCTGATGCCCAAAGTGAGCAGCGACCAAGAAATAAGTACCCAAGGCCTGACAATTTTAGCCCAAACATTTCCTTCAGTATTTAAAATTAATCCAGCTATAGAGAGCGAAAAAGGAACGCTAAATCCAAGGTACCCCAAATATAATATCGGTGGATGAATAGCAAGGCCTATATCCTGCAATATCGGATTAAAACCCAATCCATCTGTTTCAATGCCTGGCATTTTAGTGAAGGGGCTGGATTCAATTAAAGTGAACAGCAAAAAACAAAAGCAAATCAGCCCATGAGTGATAAGAGATATTTTTTTTAATTTACTACCATTAGTTCGTTCTGGTGTCATTCCAGTGCTTGACACTGGAATCCAGTTTTTATTACACTGCCATTTGATGTACTCATTTGCAATTAAATTGTCTGGATCCCAGTGTCTGGACACTGGGATGACAGAGGGGGAAACTGGGATGACAGAAGGTATATAAATATCCATTAGTAATAAATACATGACAAGCACTAAGGTCCAAAGCAACATGGACCCTTCTTTGTTTCCCCAAACACCACAAATCTTGTAGATCAAAGGTTTTGTTGTGTGTGAGTGGTAGTATACGTTTTCAAGTGAAAAATCATTTGTAATGTGGCAGTAGATCAAAATAGCCATTGACGCTGATACACAAAAAAATATGGCAGTGGTAATAAACCGACAAGAACTAAGCGGTAAAAACAAATATGTCAAAGACAATAAGCAGGCTAGCAATAGCAATATATTCCCAAGTTCAGGCATAAAAAATTATAGTTTTTATATAAACAATATTACTGATGACAAGTTAGAAGTTAAAGTGTTAATTGATGCTAGCATAATGCTCCCGTAGTTAGCTGTGCTAGTATTAATTAAAAATTAAATATTAAATCTTTATACTTTTGTAGATAGCGTTAATATTGAGGTAACATTGTGGGTACAACTAAGATTAGTAAATTTCCATTCAATATAAAAGGTAAAGTGGCAAAACAACATGCCGAACCAATAATCGAAAAAAATCTCTATACTATTTTAGGATTCAAAGATATAGAAGATTTTGAAAATAAGACAAGTAAACTTGTTAATAAAAAAGTTTGGCAATCATTTGTTGACTGCTTTGCAAAAGAAATAGATTATGCAGCAACCGAAGAAGTTGTAAAAAACATCGTTTGTAACATTGCAAAGAGTGATCAAGGTAATGCTTTTACCAAAACTGAACATCTCATATTAAATGAAAAGCAAGATAATAAAAAGAGAGAAAAAGCGATTAGAAAAGCTATTAGTATTTTGAGAAAAATCAATCCAGAAAAAGCCTTTAATGAACTTTCAGTAATAAAAAAACAAGCTGAAGATTTTTTACAAACCGATTTTTGTAAAGCACAGAGTAAATCACTTCAAGGATTTGCTCCCTCTGGTGGACAGCTCTTTGCGGAAACTCTGAAATATATAGAAACACTAGAAAGATTATCCGAAGTAAAAAAAGAAGGGCTAGTTAGAGATTTCTTGTTAAATCATGTTAGTTTATTGAATAAAAAGTATCCTAAATCACAAGGTAAAAGGGAAGATGCTATAACAATACTATCAAGTGATGAGTTGAAGAATTTTTACAATAAAGGTGTAGAAGAAGGAATATTACAACCAATGGCATCTTACAAAGGATGCAGAAACCTGTATGACAAAATGAACCAGATAAAAAATGAATCCAAAAGTATAATTAAAAGAGAAGAACGGGAAGAAAATTTAAAGAAAAGAGATAAGTCGATAATCAGCGCAATTAATGACATAAAAAAACATAGAGAAGCAATCCTTAACTGTAAAGACTTTCAAAATTCTTACATAAAAGAGAAAAAAGAACATCCATTTAGAGGCAACGCATGTCAAAAAATGATTGATATATATCAAGAGAGAATTGTTGGATATCAGGAGAAAATTCGTCAAAACTTAAACCAAATAAAAGCGATATTAAAAAGTGCGCCGCAAGAAATGGATGATGTGGAAGAATTCGAGGAAATAATTGATGATATACATGAAGCAAAGCAGTGTGATGAAATTTTTGATTCAGCTTTAATTTGTTTATCGAACATACAGAATGAGCTAGATATTCAGCTGGAAAATCCTTCAACAGAACTCAGAGTTTCACACATTAACGTTAAAACTGAGCTAACTAGGTTATAAGAACCAAATCTTTAGGGTAATGAAAGCACTTTAATTCAAGACAGCTCTTAGTCTGTGTTTTAATTTGGTTGTGTTTTATTAAAAAAACTTTAAATTTATTTTATAATCGATACTCAAATATAATGACTCAAACTTGGGATTTGTTGCAAACAGGGCAAAAGGAAGGCTATAAAATTGCGTATACTAATGCTCGTATTATCGACCCGGAAACTAAACTTGATATAAAAGGTTCATTATTGACTGAAGGGGATAAAATTGTTGACTTTGGTGAATCATTATTTTCAACAAATGGAGTTGATGAAACAATAGACTGTAAAGGGCTTGTTCTAATGCCAGGCCTTATTGACATTCACGTACATTTTCGTGAACCAGGCCAGGAACATAAAGAAACTATATATACAGGCAGCAAATCTGCAGCTGCGGGGGGAGTTACAACTGTAGTTTGTCAGCCAAACACTGTTCCAGCAATTGATAGCGTTATTTTGGCTAAATATTTGAAATATAGAGCACTTGAAACTTCACATGTAAACGTTGAATTTTACGCTAAAATCACCACTTCGGAAGAAAAGTTGACTGAAATGGCACTTTTAAAGGAAGCAGGTGCGGTTGGGTTCACTGATGATGGCATGCCAGTTATGAACCCAATGATTATGAGACAGGCGCTGCTTTATTCAAGTATGCTGAATGTCCCTATTGCTCAACATGCAGAAGATTTAAATTTATCAGCAGGTGGTGCAATCAACGAAGGTAAAATTTCTGAAGAATTGGGAGTAAAGGGAATCTTGAGTGCATCAGAATCGGTTATGGTAAGTCGCGATATACTGCTCATGAAAGATATGGAGAATGTGCACTACCATATTTTACATGTCTCTTCAAAAGATTCACTTGATGCTATTAAACGTGCAAAAGATTGGGGATTAAATGTTACGTGCGAAGTAACCCCTCATCACTTCACTTTGACTGAAGATATAGTAAAACAACATGGGGCAATTGCAAAAATGAATCCGCCGCTTCGCACTGAAGAAGATCGTTTAGCTATGGTTGAAGGTTTAAAGACAGGTGTGATTGATTGCATTGCAACTGATCACGCTCCGCATGATCGTAGTTCTAAAGATCTACCACTTGAAAATGCTGCATTTGGTATTGTTGGTCTTGAAACAATGCTGCCCCTTTCACTTGAACTCTATCACAGTGGGCAAATGGGTCTACTTGATGTGCTTGCAAAATTGACATATAAGCCTGCAGATATAATACACATACCACGTGGTCGTATACAAAAAAACCTTGCTGCAGACTTAATTTTAGTTGACCTCAATCATGAATGGGAAATTAAAACTGACAACTTTGCTAGTAAATCAAAGAATTCTCCTTTCGATGGTCGCAAAGTAAAAGGACACGTAGTACGTACTGTTGTGTCCGGCAAAACTATATACTCGCAGAAGAGTTAGTTATCATATCTTATCTATTCCAATTTGTTATCACCAGAATGGGCTAAGTGCACCTAAATTTAAATTAAGAAATCTTACACTGTCTCCGAATAAACACATCCTCTTATCTTTCCCTAATCTGTAAAGTTATTTTGTCTATCAATCTGATTCCAAAACAGCAAAATTATTGTATAATGTTACTTTGAAGTTTTATTTTCAATGCACAAGTTTGCAATACTTTTTTCTATACTGCTTGCAATAGTTGCTTACTACCTAAACAATGAAATCATATTTGAAATAGCAAAGCTATTTAGTGATATCTTTATCAGCTTGCTCAAATTAATAAGCTTACCTCTGGTTTTTTTATCCATAGTTTCCACAATTTCCGGGCTCAAAGACTCAATTGAAATCAAAGTCTTAGTTAAGAAAACACTATTTTATACTCTGCTTACAACTATTATAGCTGCGTTTGTTGCATTATCGTTTTATTTGTTAATAGATCCAGCAAGAAAAAATTTCATAAGTAATACAATAGGGAGTATTAACAGCAATAACCACAGTTATTTTTCATATTTAAAATCACTCATTCCTTCTAATTTTGTGCAAGTTTTTCTTGAAAATAATATGATTGGTAGCATATTAATCGCTTTTTTGATGGGTGGAGCTATTGTTTCACTTTCAAAAGAAAAGCAGGATATATTATATCAAGTATTCTCTGCACTTTTTGATACGCTACTTAAAATTGCTCAAGGGTTATTAAAATTTATTCCGCTTGCTGTTTGGTCTTTTATTACTTGTTTTTTGCATGAATTAAAAGGCGGTAGTGAGTTCTACAATCTTTTATGGTATTTTGTTTGCATAATGTCTGCAAATTTTGTGCAGGCATTTCTGATTTTACCGCTATTTATGTGGTATAAAGGCATATCACCAATTCAAACGCTGAAAGGGGTTATGCCAGCACTCACACTTGCGTTTTTTTCTAAATCATCCAGTGCAACATTGCCAACAACTATAGAATGTGTGCAGAACAAGCTAAAGGTGCCAAAGAAATTATCGTCTTTTATTTTACCAATATGCACAACAATTAACATGAATGCATGTGCTGCATTTATACTAATCACTGTAATGTTTGTTGCAGAAATGAACGGATACGTATTTTCCTTAAGCGAAATGTTGATATGGATTTTTTTAGCTACAGGGGCTGCAATTGGTAACGCTGGAGTGCCGATGGGGTGCTATTTTATGGCAACCAGTTATCTCATGTCGATGAATGTTCCTCTGCATATTATGGGACTGATTTTGCCTATTTATACAATCATCGATATGTTTGAAACTGCAATAAATGTGTGGTCTGATGTTTGTATCACTCAGATAATTAATAAAGAATGTAATAGTGAAACTTAAAAAATGATATTAGACGAAAATAACCTAATAATAAAAGAATTTAAAGAAGCAGAAGCAATTTTGCATGGGCATTTTGTTTTATCATCCGGGCTGCATAGTGACACATACATACAGTGTGCGAAGATTTTTGAAAATCCAAGCAGAGCCATGAAAGTTTGCGCATTATTAGCAGATAAAATAAAAAAAGAATTAAATAGCTCCATAGATTTAATATTATCTCCTGCAATTGGTGGAATAATTGTGGGTTATGAGATTGGCAGGCAGCTTGGAATAAAGACAATGTTTTGCGAGCGCGTTAATGGTAAGTTTGAATTACGCCGTGGATTTAAGATCAAAAAGGGTGAGAAAATATTGCTCATTGAAGATGTAATAACCACAGGTAAATCTTCACTTGAAGCAGTGGAATGTGCAGAAGGGGAAGGAGGTAAAGTTGTTGCTGAAGCTTCTTTGATAAAGAGAAATAGTGAAACGAAACTGCCTTTTCCTGTCATATCTTTGATTGAACTGAACATCAAAAACTACAGCGAGGAAGAACTTCCAAGTGAATTAAAACAACTACCCATAACAAAACCTGGGAGTAGGGAATATTTAACAAAGTAATCCTATAATATCTTGGAAACACAGCATTTATACACAGCTTTAGTTATTTACTCCAAGTGTATTTTATGTATACTTATTACTAAATTAATTTTGAAATGATAGAAAATGAACGAATTTAAATCGATCCGAAATATAGCAATAATCGCACACGTTGACCACGGTAAAACTACTTTACTTGATAACATGTTAAAACAAAGTGGCACATTCCGCGAGAATCAAGAAGTTCAAGAACGAGTGATGGATAGTGGCGACCAAGAACGTGAGCGCGGGATTACAATACTTGCAAAATGCACATCAATAATGTGGGGTGATGAAAAAATCAATATTATTGATACGCCAGGGCACGCAGACTTTGGTGGAGAAGTAGAAAGGGTATTGTGCATGGCAGACGGCGTGTTGCTGCTGGTTGATGCTGCAGAAGGTCCCATGCCACAAACAAAATTTGTGCTCTCAAAAGCACTAAAAGCAAATTTGAAGCCAATTGTGATAATCAATAAGGTCGATCGACCAGACAGCAGAATTGATGAAGTATTAAATGAAATATATGAGTTATTTTTTAACCTTGATGCAACCAACGAGCAGCTAGACTTTCCAGTGTTGTATGCTTCAGGTAGAAATGGCTGGTGTGCTAAGGAGCTTTCTGATGAAAGAAAAGATTTAAGCCCATTATTTTCAACGGTTATAGATTATATAAAACCTTCTGTTTATAATCAAAATGCACCTTTTGCTATGTTGGTCACTCTACTTGAGTCTGATAAGTTTCTTGGCAGAATATTGACAGGAAAGGTTTATCAGGGCATTGCAAAAGTCAATTCAGATCTTAAGGTGCTTGACCTCGATGGCAAAGTAATTGAACGAGGAAGATTAACTAAGTTGCTCTCATTTTCTGGCTTGAAACGCATTCCAGTAGAACAAGCTGTGGCAGGAGACATAATTGCAATTGCAGGGCTTGAGGAAGCTTCAGTTTCAGACACTATAGCAGCACCAGAGGTTACAACTGCAGTAAGCTCAACTCCAGTTGATCCGCCGACAATGGCGATTACTCTGAGTGTTAATGATTCACCTTTTGCTGGGCAAGAAGGTACAAAGCTTACCTCAACTGCTATAAAGGATCGCTTATACGCGGAGGCAGAAACAAATGTTGCAATTACTGTGACTTTAGCACCAAGCAGTGAAGCGTTTGAAGTAGGTGGACGTGGTGAGCTACAGCTTGGGGTGTTAATTGAAAATATGAGGAGAGAAGGTTTTGAGCTTTCGGTATCACGCCCTCGAGTGCTATTTAAGGAAGAAGATGGCAAAAAACTTGAACCTATAGAGGAAGTAGTAATTGATGTAGATGATGAATATAGTGGAATCATCATGGAAAAACTCAGCTTCCGTAAAGGTGAAGTAACTGACATGAGACCTTCTGGTAATGGCAGGACAAGATTAACGTTTTTAGTGCCATCAAGAGGATTAATCGGTTATCAAGGAGAGTTTTTAACTGATTCTCGTGGCACAGGCATAATTAACCGTTTATTTCACAGTTATGCTCCACATAGAGGTCCAATTTCTGGAAGGCGCAATGGAGTTTTAATTTCTACAGATAAGGGTGAGGCTGTGGCATATGCAATTTTCAATTTGCAAGACAGGGGAATTATGTTTATTAAGCCACAGGATAAGGTATATTGTGGCATGGTTGTCGGCCAGCATAGCCGTGACAATGATTTGGAGATAAATGTGTTAAAGGGTAAGCAATTAACAAACGTAAGAGCTTCAGGTAGTGATGAAGCTATAAAGCTCACTCCACCAAAGATAATGACACTGGAGGATATGATAGCGTATATAGATGATGATGAATTGGTGGAAGTAACTCCAAAATCTATACGTTTACGCAAGAAATTCCTTGATCCAAATGAACGTAAGCGTGCAGGAAGGGCAAAGAATAAGGAGTAATCAGAGGTTGAACATTTGCGAAAAATAGTGTATAATTATTCGTCTCCTAATTGTATTTAATTATGGCCTTTTCGAAATTTCTCGATCCAAAAAACAATTTCGCGTTCAAGAGAATATTTGGCACTGAGAAAAATAAAGATATTCTCATTCACTTTCTCAATGATATATTGGGCTTCGCTGGCAAAGATGAAATAGAAGAAATAGAATTTCTCAGCACTATCATGGATGCTGAGATTGCCTCTAAAAAACAAAGTATTGTTGATGTTTTCTGTACTGATTCTGCTGGAACCCAGCTAATTATTGAAATGGTGCGACCTGAAAGTCTTCGGTCATATTGTTTAAAAGGAGAGGAATTCCTTCAGAAAGAAACTAAAAGAGTTCTAAAACTTATTAAACCAGATGTTTTGCCATCTGAGTCTACGCATCAGTGCGAATCGGGTAACCGGTTGGTGCCAAGCGATGCGGACAATGAACCTCCTCTTGAAAAAGAAGATGCTCAATCGTGAAAGGAGCATAAACTACAAGCATCATGTGGTTGGAGAGCTAGGCTTAGTGGTATGGTGAACGTAAGTGAAGCTTCATAAGTATCGTAACGATTAAAGAGCTAAAGATGCTGATAAGCTCCGACCAAAAGGTAATGTGACATTTTTCATTTCTGGATGTACGCAAATCACCGGTATAGAGAAGTCACCTAACCCACTGTTGTATGACAGAAGGAACAGGGTAAGCCTGTATTTCCGCCTATATGGCAAGCAAACCGCAAGGAACGCTGATGAAAATGCAGGTAAAGGATAATGGAGAAAGCGAATGCCATTTTGTAACGAAATGTATAGAATTTGTAACATTAATTCGCGTGAAAACGAGCAGATTTCCATTTGGTCCCTCGTGACAAGAAACTTTGTTAACCACTTGAGGTAGAGAAGCAGATGACCTTACCCACAGAAATGATGAAGAAATTAGGAATATTTTTTACAAAAAGGACAATACTAACAAAAGAACTTTATTCTATTTAGAATATAAAGTTACAATAAATTTTCCTGTCATCTCCAAATAAATTACATTAACTTAGTATTGTATATTGTTAATAACTTAAATAATACAACCATTTTCAGCAACAAAAACCAAAGGTCTTGAGATACAAGATATTTGTATGGTTACTATGATAGTTCCTTTTTTAAGAAAGTTTTAAATTTCATACCTAACAATAAACAACTTTAGGTTTAAATTTATGAAATCAGTTGTTATATACATCAGCAAATACGAATTTAACTGGTGTTATGGACTTAAATAAATTTACCGAAAAAGCAAAAAGTCTAATTCAAAGTGCTCAAATGAAAGCGTTGGGAGCTGGGCATCAGATTTTTATGCCTGAGCATTTACTAAAAGTGATGCTTGAAGATGAATCAGGTTTAGTTCAGGATTTGATAAACGCTTGTGGTGGAAGTGTGCAAAGTATTTCTGATGCTGTGGATAGCGCAATAAAAAAGTTGCCAGTAATTGAAGGTCCAGGAAGTGGTGGCCTTCAACTTTCAAGAGAAATAGCAAAAGTTTTTGAAGATTCAATTGGTATTGCAAGAAGAAATAAAGATTCATTTGTTGCTGTTGAGCGTTTACTACAGGGCCTCACTGCACAAAAAGATGATACTGTAGGCAAAATTCTGGCAGAGAATGGTGTGACTCTACAAAAACTGAACTCAGTTATTGCAGAAATGAGAAAGGGCAGCAGTGCGGACTCGCCAAACAGTGAGGAAAAATTAAACGCGGCAAAGAAATATACAAAAGATGTTACAGAGCTTGCTATGCAAGGAAAGCTTGATCCTGTAATTGGTCGTGATGAAGAGATCAGAAGAACTATGCAGGTATCACTGAGGCGGACAAAAAATAATCCAGTGCTGATCGGTGAACCTGGTGTTGGAAAAACTGCAATAGTTGAGGGGCTTGCAAATAGAATTGTTGCAAACGATGTGCCACTTGGTTTGCATGATGCAAAGGTCTTAGCTTTGGATCTTGGAGCACTAATTGCTGGTACTAAGTTTAGAGGAGAGTTTGAGGAAAGGTTAAAAGCAGTGATTAATGAGATTTCGAGAGCGGAGGGAAAAATTATATTATTCATCGATGAATTGCACACTTTAGTTGGAGCAGGAGCAACAAGTGGTGCAATGGATGCCTCGAATCTGCTGAAGCCTGCTCTTGCGCGTGGAGAAATTCGCTGTATAGGAGCCACAACTTTAGATGAATATCGTCAGCATATAGAAAAAGATCCTGCACTTGCAAGGCGTTTTCAGCCTGTGTTTATCTCTCAACCAACTGAAACTGATACCATTTCAATACTCAGGGGTTTGAAGGAAAGATATGAGGTGCATCATGGTATAAGAATTACAGATGGTGCAATAATTGCTGCTGCAACGTTGTCCAATAGATATATAACAGATAGGTTTTTACCTGATAAAGCAATTGATTTGATTGATGAAGCAGCAAGCAGGGTGAGAATTGAAATGGATAGCAAGCCTGAAGTTATTGATGAACTTGAGAGAAAGGTTATACAGCTAAAGATTGAAGCAGAGGCTTTAAAAAAAGAAAGTGATGAAAATTCTAAACAGCGTTTAAAAAAGATAAATGAAGAGATCGAAAATCTAAACAGTAAATTTGCTGACTTGAACAGCAAATGGCAGATGGAAAAGAATAAAATAGCTAGAATACAAGAAACAGCCGAAAAATTAGATAACGCTAGAAAAGAGTTGGAATTAGTTCAGCGTAGTGGGAATTTGGGAAGAGCAGGAGAGCTGATGTATGGTGTGATTCCTCAGCTTGAGAATGAATTAAAAAATCAGGAAAAGGTTACTGATAGTTTCTTAAAGAAAGAAGTGACTGGAGATGATATTGCAAACATTGTTTCAAAGTGGACAGGAATTCCAGTTGATAACATGATGCACAGCGAAAAGGAAAAACTTCTCAACATGGAGAATGAAATAGGAAGAAGAGTAATAGGGCAGAAAGATGCAATAGAAGCGATAAGTAATGCAGTTAGGCGCTCTCGCTCTGGTGTGCAAGATACTAATCGACCTTTTGGTTCATTCTTATTCTTGGGTCCAACCGGAGTTGGAAAAACAGAATTGGCAAAAGCCCTTGCTGAATTTCTGTTTGACGATCAATCAGCGCTTTTGCGTTTTGATATGTCAGAATATATGGAAAAACATTCTGTTTCAAAGTTAATTGGCGCGCCTCCAGGGTATGTTGGCTATGAACAAGGTGGCAGATTAACTGAAGCAGTGAGGAGAAGACCATATCAGGTAATCTTATTTGATGAGATAGAAAAGGCAAATCCAGATATATTTAATCTATTGCTGCAAATCTTGGATGAGGGGAGACTCACTGATAGTCATGGCAAATTGATTGATTTTCGCAATACCATACTGATTTTAACTTCTAATCTTGGTGCTGAGATAATGCTAAAGGGGATTGCTGAGTCTGTAAAAGATGAGGTAATGCAGATAATTAAATCAACATTTCGTCCAGAATTTTTAAACAGACTGGATGAAATTATTATATTTCACAGTTTAACCAGAAATGACATCTATAAAATTATAGATGTTCAATTTTCTTATTTACAAAAAACACTTGCTAAGCGTAAACTGAGTATAAGTTTGTCGCAGGAAGCTAAAGAACTAATAGCACAAACTGGCTATGACCCTGAATATGGAGCAAGGCCCCTAAAAAGGGTGATACAAGAGTGTATTCAAAATAATTTAGCTAAATTAGTTTTATCGGGGAAAGTAGTAGAAAATGATGAACTAATAGTGTACGCTCTTGATAATGAAATCTTAGTTAAAAAGGTTTAAGTTCACTGTGTATTTTTGTTAAAAAAAATGTGTATAGATCATAATGTTGACACTGAGTCTTTATTTAAGTTAGCTGATCAAGAAAATCAGCAAGATAAAGAAAAAATTAAAAAATTTATTAAGTATTTTTATAGTTTTGTTTATAAAAGCGACCTAAAAGCCAATGATAAGTTTTTGCTATATATTGTAAACGATGCTTACAATTTTGTTTCTCAAAAAGAGAAAGATGAAAGTAAGTTAGTAGTAAGTAATATAGATGATATACCAGGAATAGAAGGCGATTTTACCACGATTAAGATAACAAACGATGATATGCCATTTTTGGTTGACTCCGTTATTGCAACTATTAAGTCGCACGATTTAACCATATGCTATTACAGCAACAGCATAATTAACATTAAAAGAAAAGATGGCCTAATAGATGAGATTTACCCTTTGGAAGAAAGTAATGGAATAAAAGAGTCAGTTATATATGTAATTATCAAAGGTATAAGTGACAGTTTTGTTGATACACTAAAAGAATCTCTACAAAAAACGCTGAAAGCAGTTAATTGTGTTGTGAAAGATTGGCACTTAATGCTTAAGAAACTTGATGAGGCAAGTCTTTCTGTCATCCCAGTACTTGATACTGGGATCCAGGAAAAGGACACGTGGATTCCAGTGTCACGCACTGGAATGACACCAGACCGAAATCAAGAGCAAAAAGATTTTCTAGTTTGGTTAAAGAATAATAATTTTGTATTTCTAGGTTATCAAGAATATATTGCTGGTAAAGATGAAAAACTCGTCTGTGATGGCAAAAAGGACCTTGGCCTGATGAGAGTAGGTCAAAGTACGTTGATTCCTTCTGCAAACCTTGATTCCCTATACATATTGAGATCAGATCTAATCTCAATAGTCCATCGGCGTACATACATGAATTGTATAGGAGTAAAAGAATTTGATGACCAGGGTAATGTAGTAAAGGAACGGCGTTTTTTCGGGCTATTTACTTCTGTAGCGGAGGTCCAAGATATTCGAACTATTCCAATAATAAAAGATAAAGTTAAAGTTATAGAAAAAAATGCAGGATTTGTAACCGGGGGCCACAACAATAAAGCTTTGATTTCTATTTTGCGAGTGTTCTCTTGTGATGAATTATTCCAATCAAATGAAGACGAATTATTTAAAATTTGCATTTCGATCATGTCTCTTGCGATTAGGCCAAGGGTCAGATTATTTTTAAGAAGAGTCGGGGATTTTATTAGTTGCATAGTGCTGATACCGATGCGTTATGCTAGCGCTAGGCTAATGTTCAAGATACGTGACATATTGAAGGATGAGACAAGTGCAGGAAGTTCAGATATTTATAACAATCACATTATCAATGAATATGATTTGATGAAATTGCATGTAGTACTAAAGACCAAAAATGCTAGCGTTCTTGATGATGAAGTTTTGCGTATCGAAAACAAATTAAGAAACATTACAGAAAAGTGGGAAGATCGTTTTATAGACAATTTATACAATACTTTTAGCACTGTTGAGGATATATTCATCCGTTATTGCAAGGCATTTCCAATAAGCTATCAAGAGAGTTTCGAACCTCATGACGCATATTACGATATGAAAAAATTGGAGATAGTGAGGAAGAAAGGAGTTAGCGAGGTCGATTTAAGACTTACTCGTGATAATCTTAATTATCAATTAAAGGTTTATACTCCAAACAATGGAGGCCTTGAATTATCGAAGATATTAAGGATCACTAAGAATTTGGGAGCTAAAATTCTATCTCATAATGGCTATTACATAGAAATTAACGGTGGAATATGGATACACCATTTTGTGTTGTCAAGAGTCGATGAATTAATAGACAACATTACTCTAAAAGAGCAATTTGAAATAACACTTGCGAAAGTGTTTAGCAAGGAAATTAAAAATGACTATTTCAATAGTTTGATCATTATTGCTGGGCTCAAGTGGAAGGAAGTGCTTCTGATTAGAGCGCTAAGTGCCTATCTAAAGCAGACGTCATTTAACTACAACCCAGAATATATCCAAAAGGTAGTCTCAGAGTATCCAAAAGTAGTAAAGTATTTGATACAACTATTTCATGCAAGATTTGATCCTAACATAGACATTGATAGAGCAGAAACTACGGACATTGTCAGAGAAAAAATTGAGGAACTTCTAAAAGAGATCAGCAATGTTTCGCATGATTACGTTTTGCGCTCGATATTTAACTTGATAATGGCTATTTTAAGGACCAGTTATTATCAAGACGATAAACCATATTTATCTACAAAATTTGACTCAAGTAAAATAAATGGTTTGCCTGATCCTCGTCCGTATCGCGAATTGTATATTTATTCAAACCTTTTTGAGGGAATACATCTAAGAGGAGGGAAATTAGCCCGTGGTGGCTTAAGGTGGTCGGATAGGACGGAAGATTTTCGCACTGAAGTTTTGGGGCTCATGAAAGCTCAGATGACAAAAAATGCGGTTATTGTCCCTGTTGGTGCAAAGGGTGGATTTGTAATAAAGCAAGCTTATAAAGATAAGAATATTTTAAGAGAGAAAAGTGTTGAGTGCTATAAGAGTTTTATTAGAGGAATGCTTGATATTACTGATAACGTGGTTGATGGTGAAATAATTCCACCAGAGAATGTGATTAGGTATGATGAAGACGATCCATACTTGGTAGTTGCAGCAGATAAAGGCACTGCTTCATTTTCTGATTATGCCAACCAGATAGCCTCTGAATACAATTTTTGGCTTGGCGATGCATTTGCATCTGGTGGATCAGCAGGTTATGATCACAAAAAAATGGGTATTACAGCCAGAGGTGCATGGATTGCAGCACAGAGGCATTTTTGGAAAATGAATAAGGATATTTACCAGGATACAACTGTTATTGGAATTGGAGATATGGCTGGCGATCTATTTGGAAACGGTATGCTGCTTTCAAAAAATATACATTTAATCGGCGCATTTAACCATATGCATATTTTTGTTGACCCAAACCCTGATGCAGAAAAGAGTTTCACAGAGCGTAAACGTCTCTTTGAGTTACCATTTTCAACTTGGATGGATTATAATAAAGATTTGATTTCTAAGGGTGGAGGAGTATTTGAGCGTAGCAGTAAGCAAGTAAACATTTCTCAAGAAATAAAAAAGTGCTTTGATATAACAGAAGATATGCTACCTCCAAGTGATTTGATTAGATATCTATTGAAAGCAAAAGTGGACTTCATATGGAATGGAGGAATTGGCACGTTTGTTAAGGCAAAGAGTGAAAATCATAGCATGGTCGGTGACAAAGCAAACGATGAGTTAAGAGTGAATGGTAAAGATATTAGAGCTTCTATGTTTATAGAGGGTGGAAATCTTGGTTGTACACAGTTTGGAAGAATAGAATATGCTGAAAAAGGTGGATATATCAATGCAGACTTTGTTGATAATTCAGCCGGAGTGATATGTTCGGACCTTGAAGTTAACATTAAGATTGCATTTGTTTCAGCTATGAAAGCAGGGGGTATTTCTTTAGAAAAAAGGAATGAAATACTGGCAAGTATGGTGGATGAAGTTGCATCCAAAGTGCTTGAGAACCACAACAAAATTGAAACAAAAGCATTACTTCTTGAGTGTTTGCAAGCTAAAGAGAGATTGGAGCAGCACCACAGGTTACTGCTCAGTTTAGAAAAATCTGGGCTGTTAAACCGAAGCGTAGAATTTCTTCCAACTGAAGAAGAGATAGCAAGGATGTTAACTGGTGCAGAAGGTTTCAGTTCTCCTCAGCTCTCTGTTCTAATGTCTTATGCTAGAACAGCAATAAAAAATGAAATTATACATTCCGATCTGTCTGAAAAAGATCTTATATCTCATGACTACTTGCTAGGTTATTTTCCTAAAAAGATGGTAACAAAGTTTAAGGATTTCATATTAAAACACCAACTTCGTAGAGAAATTATCTCTACTTGCATTGCAAATGATGTAGTGAATAGAATGGGCTGTATATTCATCAATAATTTGGCTGAGAACACTGGAATTAAGATACAAGAAGCGGTTAACATATATATTGTTGTTAACCACCTGTATGATTTAAACAGCCTGTGGCAGAAAATTGATGAATTGGATGGAAAAATTGATATTAACTCATACTTACAAATAGTGAGGAACGTGCAGAAATTTATTGGCAGAGTATCATTTTGGCTAGTGAAAAATCTTGGCAAGCTTAGCTTTGTAGAATTGGATGATGTTACAAAATTTAAAGATGCAATTGAAACTTTAGGCCAGAACTTAACTGATGTTTTAGATGAACACCTATTAAAGATCTATAGCCATGGATCAACTTCTTTAGTAGAACTTAATATAAATAAAGATCTAGCAAAAAAAGTTGCTGATCTATGCGTTCTTGCTTATGCACTGGACATTATATCTGTTGCTGAACAGACATCTTTGTCCATTCTTGATGCTGGTAAAATATACTTTGAGTTAAAGTCGCTGTTAAGATTCGATCTGATTAGAACAATTGCCATCAAGATGAAAAGCCGCTCTTCTTATTGGGATCGCAGCTTAGTTAATGATTTATTGGACGATTTAAGCAATTACCATCACAAGCTAGCTGTTAAAGTCATAAAAGCTACTGATAACCCTGAAGATAAGGTTCAAACCTGGGCTTGTAATGATAAGGACTACATAGAACGTTATAATAGTTTTTTAGATGAGATGGTTGCTTCTAAACTTGATTTAAGCAAATTAATATTTATAATCAGAAGGATTAAAGTACTTGCTTCATAGGAAAATGTTCAATATAGGTCTTTCAGAAATTTTAGTTGTAGCTTTAGTGAGCATAATTGTTCTTGATAAAAATAAGGTGCCTGTATTTATTGATCTTATTAGGAATGTGTATAAGTATCTTATGATTATAAAATCAAAAGCTAGGAGGTTATTGAAAGACGCAGGAGTTGAAGACTTATATAAAGAATGTAATGCTGAGAAAGTAAATTACATAATTGGTAAAAATGGTAAGCTTTATCCTACTTATGATATAGATAATACATCTAAAGATAATGACAGCAAAGATTCTGGTAGTAGATGATGTACTATCTAATGTCAAGCTTTTAGAAGCTCGACTAAAAGCAGAGTACTATACGGTTATCGTAGCTCATGATGGTGAAGAAGCTATAGATTTAGTAGCAAAGCAGCAGCCCGATATTATATTACTTGATATCATGATGCCAAAGATGAATGGCTTTCAAGTTTGTAAGGAGCTAAAGAGTGATCCCTTGACAACCCATATTCCAATAATTATGGTAACTGCGCTGCATGATACTCATGATAGAGTGCAAGGTATTAATGCTGGTGCGGATGATTTTCTGACTAAACCAATAAACGAAACTGCTTTATCTGCACGAATTAAGTCTCTCACACGCTTAAAGATGATTATTGATGAATTGCGTTTGAGAGGAGAAACTAACGCTGAGATTGGTGGAGTCGCAGGAAACAGTATTATGGATTATTCCAATCAGATTTTTGATGCTAACATACTTGTTATAGATGAGGATGTTCATCAAGCAGAGCAGATATATAATATATTAAAGCAACGCTTTAGGTCAATTAAAATACTGAGTGATCCAATGGAAGCATTGAAGGTTGGTATTGAGAATGGTTACGACCTGATCATTTCTGATATGCAATTTTCAAAAACTGACGGCTTGCGTTTGTGTTCTGAGTTTCGTAGTAAGGTGGAAACACGTTATACACCAATTCTAATTCTTTCTGAGGATTATGATAAAAACAATTTAGTAAAAGCACTTGATGTAGGTGCTAATGATTATTTAACAGTACCTTTGGATGAGGGTGAGCTAATAGCAAGGGCTAATTCGCAAGTAAAACGCAAAAGATATCAAGATGCCTTGAGAATGAATTTATTTAATAATGCGGAAATGTCTATAAAGGACCCATTAACTAACTGTTATAATAGAAGATATTTTGATGCACACTTAAGAAACATTGTTAAGGACTCTGTGGAAAAGGATAGAAGGTTGTCTCTTATGATACTTGATATAGACTATTTTAAGATAGTGAATGACAGTTTTGGGCATAGTGCTGGAGATGAACTTTTAAAGCAAATACAGAAAAGAATTTCTGAAAATATCAGAGTGACAGATTTACTAGCTAGGTTTGGTGGTGAGGAGTTTGTTGTTGTAATGCCAGATACCAATGTATCAGATGCGTATACTATTGCGGAGAGAATACGAAAAATTATTGCTAAAGAACCTTTTGTACTTGCGGATAAAAATACAACCCATAATGTAACTGTGAGCATTGGAATTGCAGAAATGCAAGGATCTGACTTTGATGATATTAAAAAATTTATAGTACGTGCTGACAGATATTTATATAAAGCAAAAAACAGTGGTAGAAATAGAGTGGTTACTGGCTATAGCTAAAGTGGCTTAAGTTTACCGACAACCGTCATTCCACTACTCGTGAGCGGAATCTATGCTGAGATACCGCGAATGAATCGCGGTATGACGTGTTGCTTGGGTTAGCTATAGATTTCTGAAATGATTTCAAAAAAATGATAACTAAGATTAAAGCGACAACATGAGGTTTCTCAGCTCTGGAAATTTCACGTTTAACTGCAAAAATAGATACTTATTTAAAAAATATCCTGTGACTTTCAGTCCTAACTGAAATTCTTGGAATGAGTAGCTGTTTTGTAGGGTATTATTGTATACATCATGCAACATTTGTGGAAAAGGTAGGAGTTTATCTGCATAATAATCTCCTACTTTTTTTGACACTGCTCTACCAGTTTTTGGAGAAATAAATTGCAGATTTTCCTTAACACCTGTTACAGCGCATTTGGATAAGTCTAACTTGAATCCCAATTGCGTAAGAAGCAGAAGCTCTAAGTTAAGATAATGGCTTTGCCAAGACTGATTGTTGTGTTTAATTACATCGATGAAATATCGAAAATTGTCATACAGTATGGCACAGGGTTCACTTTCTGGAAGCACTTTTTCTAAAATAGAGGAGAAAGAAACAATAGTAATGCTTTTTAACCTATCTTGAAAGAAATGATGGAATGGAGATTCGATTAATTCGCACTTAAAAAAACCTAGATTTTCAGGTAACTTAGCACTCCATTCTGCATGTAATAGATTACTTATCTGAAACTTATAATTGCTATTGTTTGTTAGCTTAGTTAATCCCCTGCGCTTTCCATGACTTTTTGTAAACAGAGAAAGAATTAAGTTTTTATCGCCGTATTTTTTAGCAGCTATAATGATGCCTTCATCTTTCCATCTCATTTAGAGTGTATTGACCGTATGATATTATAGGATAGTACACCTAGAGCTTGTAATCCATAAAAATCACTTACTCCGTTACTATTCCAAAGTTTCAAGGCTATGAGAGAGTAAGTTATTGGCTGCCACTCTTCTTCCTGAGCCTCCATGCTGAGCTTTTGGTTTGCTAAATAATTGTTTGAATGATTTTAGTAACCATTACTTTTCCTTATCTGAAATTTTGGATAATTCAGCTTCTAATTCTTCTATCGTCGGTAAAGCTGTTTTTATGTTCTCTGGTAGATTTTCAGTTATTCGATATTCCGCTAATCCTATTGGTTTATTTATGTCTTTGAGTGTATATTTAGCAAGTACATCGTATTTAGATTTACATAAGATTAACCCTATAGAAGGTTGATCTGTCGAGTGCTTCAGTAAATCATCAACTGCAGAAAGATAAAAATTCATTTTACCAGCATATTCCGGCTTAAAATCCTTATCTTTTAGTTCAATCACTACGAAGCAACGTAACTTTAAATGATAGAATAATAAATCAATATAAAAGTCTTTATTACCAACATCTAAATGAAATTGTCTACCAACAAATGCAAATCCTTCACCGAGTTCTAACAGAAATTTTTCCATATGCCCTACGAGTCCTTTTTCTACTTCTCTTTCATGAGCATCCTTACCTATACTTAAAAAATCAAAAATATACGGATCTTTTAATGTGTAATGTGCTAGATCGGATTGTGGAGATGGTAATTTTTCTTTAAAATTAGTTATTGCTTTTCCTTGACGTTTATGTAGTCCAAGTTCTATCTGCATCACCATAATGTTACGTGACCAGCCATGTTCAATAGCTTTTTTTACATAAAATAATCTTATTTCATGACTTTCTATTTTTTCCAAAAGAGTGATATTGTGATACCAAGTTAATTGTGCAAGAGGCTCCTGCACAAATTCAACATCAGGATATTCTTCGGCAAACTTACGCATATACTTCAGATTTCTCGTGCTAAAGCCTTTCATTTCTGGAAATGTACTTCTCAAATCCTTACTTAATTGATCAATTACCTTAGCTCCCCAGGTATGTTCTTTTTGGCGTTTTAGGATCTCTGTACCAATATGGTGGTAAAGCAAAATAAGCTTACTATTTACTGCAAGTGCTGCCTTATAACGGTTTGTTGCAATACGATCTTTCAACTGCTCTAAAAGTTCTGTATATTCTTTTCCTATAATTTTTGTCATACGGTCCCTTTTAATCCATTATACAATTCTTTGTCTGTCGAGAAGACAATCTTTCGCTTGCCTGCAACTTTGAAGGGATTCCTTATTGACTTCAAAGTTGTCCATCAACTAAAATATATTGACTTTATGTGCAATATTAGCTTTAAACCAGTAAAACAAGCTGCTTAACATATGCGTTTTTTCTATTCTAATTATATTCTTTTTTTGTCTTTATGTTGTTTTCTGCTTTTTTCGTTACCTTCAACAAAAGCCCAAACGAATGATACGTCAGTTGTTCCTATACCACAAAGGAAAAAAGAATTGGTTGAGCACACTGTTGTAGCACAACCGAGGCAAATTATCGAAATGCAAGAAGAAGTCATTATTAACGAGGGTAAAGAATTCATTCCAATTCCAAAAAGAAAAAAAAGTGTAGAGAAAAAACTAAGAAGGGATGTTAGAGGGGCAAAAAATGAAATAGGAAACGAAAAAAGCGTTGAGAGCAAAAAGGATGAATTAGTTGTAACAGAAATTATTAACTCTATAAGAGACAAGCTCACAAAATGCTGGAGCATTCCTGAAAGCATAGCTTACAAAGAAAATTTTAATATAAAAATTAACTTATTGTTATCCAGTCAAGGCGAGATAATTATGGCGGATGTAGCAGACAGTGATTCCTATCGAAATAATCCACTTTTCAGGTCGATAGCAGATAACGCAATGCGTGCAGTATATAAATGTAGCCCATTAACCGGCTTGCCTACTCAGCACCACCACATTTGGCGTGAAGTAACACTAGACTTTATTCTATAGCTAAAGTAATTCTATAATTTAATAAGCCCACTGTATCCGTTCAGGATAGCAGCAAGGTAGTATAACCATAGAGTAAAAGTGAGTTTACAACAAATGGTGTCATCCCAGTGCTTGACACTGGGATGACGTTATACGGTTCTTGGATGCAAAGAAGAGTGAGAAAAACTCTATAGTTAGCAAACTTTCAATCAGAAACAGCCAAAGATCTCTCTAAGATGTCAGTTTCTTTTGTATCTTCAACTTTACCGTCCTGGTCGAATGAAATTTGCAGAGACTTACTACTATACTTCCTTTTTCCTAAAAAATTGGCTTGTTTAATTTTATATGAGACATAGTACCAAACATTGTCATCGAACTTTGATACTAATGTTGGTGATCCTAAAGTGTGAACCACTTTTTCTTTATCGTCACCTACTTTTATCTTGCTCCACAATTCAACACTAATGCCAGGAGCTCCGTGATTGTGAATAGTGTGAGTGCAGCTCACTGTAAATAATAAAATAAAAGATATTAATACTCGCATTTCTGTTGATAAATTACTTGAAGCTATAATACACTAATAAATTATCTGCCGTCAAATTTCAAAAAAGTTAAATTGACTGATTCTCAATATCACTTAATATAATATTTACTTTAGAAAATAATAGGTGTCTTATGTCATTGTTAAAAGCAGATCCAATATACAAACCTTTTAATTACCCTTGGGCGTATGATGCGTGGCTGCAGCAACAAAGAATCCATTGGATACCTGAGGAAGTTCCGCTTGCTGATGACGTAAAGGATTGGAAAACTAAACTTTCAAACGTAGAGAAAAATCTACTAACTCAGATTTTTAGATTCTTTACTCAGGCAGACATTGAAGTAAATAACTGCTACATGAGGCATTATTCAAATATATTTAAGCCAACAGAAATATGCATGATGCTTGCAAGCTTTTCCAATATGGAAACTATACACATTGCAGCTTATTCTTATCTTTTAGACACAATTGGCATGCCAGAAAGCGAGTATCAAGCATTCTTAAAGTATGATGCTATGAGAAAGAAGTATGAATACATGTTAGAATTCGAGGAAAGCAAAAAACACGATAAAAAACATGTAGCTAAAACTCTAGCGGTGTTTGGTGCATTTACCGAGGGGTTGCAGTTATTCGCATCATTTGCAATTTTGCTCAATTTTCAACGCTTTGGAAAAATGAAAGGCATGGGACAAATAATTGCCTGGTCAGCCCGTGATGAAACTTTGCACACCAATTCAATTATTATGTTATTTAATACATTTATTAAAGAGAATAATGAAATTTGGAACGATGAGTTTAAAGAGGAATTATATTCTGCATGCCGCACTATTGTTGAGCTTGAGGATGAGTTTATAAAGCTTGCTTTTAATTTCGGAGACGTTGAAGGACTATCTGCAGAAGAAGTGCGCAATTACATACGCTACGTAGCAAACAGACGGTTAATGCAATTAGGTCTTGAGTCCATATATGATGTTAATGATAATCCTATTCCGTGGCTTGATGAAATACTAAATGGCGTGGAACATACGAATTTCTTTGAAAATAGAGTAACAGAGTATAGCCGTGCAGCAACTCAAGGCACATGGGAGGAGGCTTTTACTGAAAACGACACGAATAATAAGTGAGTGCTAATTTCACTCTTCTTTGTCATTCCAGTGTCAGCTACTTTCATTACACCATTTGCTGTGCAGTTTAGACAGTTTTGCTTTACTTAACAACTAACTTACCATATATATGTCCATAGGACATTGGTATATAAGAACGTGCTACAACTATTAATCTTACTCACGGTCATCACTTCAGTTGCATTCTTTGGTCATTTAGTTCCAATGGAAGCAAAAACCTTCTTGTACTCAACGAGCCTGAGTATAAAAGAGGTTTTGCTATTTATAATGCCTTTTATTATTTTTGCGTTAATCTTTAGCAGTGTTAACAATCTTAAGCAGTCAGCTATAAAGTTCATATTGTTACTTATTATAATGATCTTCTTGTCAAATCTGGCTTCAAGTTTAATAGCTTATTCTGTTGGGCATTTTATCATACAAAACACTCATTCAATACAAGATATAACGTATGAAGAAACAATTGTTCCCTTATGGTCGTTTAGGCTGCCTGCATTGCTTTCTAATTTTTATGCCCTTGCCTGTGGATTTGTGTCCAGCATAGTAGTGTCCACACTGCTACCCAAGAAAAGCAAAGAGCTTTCGAACAAAATGTTAGATTTAACTCTCTTTATTTTGAAGACGTTTTTGACGCCGATTATTCCAATATTTGTACTTGGGCTTGCTTTAAAAATGCAGCATGATCAAGTTTTATCTATAATATTTAAGGATTACTCAATAATTTTCATTATTATAGCATCTGCAACCTACCTTTATGTTTTCCTCTTATATGGAGCAGCAAATTCATTCAAGATCACAAGCTGGATAGCTAGTATAGGCAATATGATACCGGCATTTATTACTGCAATGAGCACAATGTCTAGTAATGCAACTATGCCACTTACTCTTGAAGGAAGCAAAAAAAATGTAAAGCAACCTGACATAGCATCGTCTGTTGTACCAATAACTGCTAGCTTTCATTTAGTAGGTGATTGCTTTTTTATTATAATATTATCAATGATAATTGCCTCCGGTTATTCATTATTCACAATAGATTATGTAACTTTTCTTCTCTATTTTTTGTTATTTAAGTTTGCTATCGTGGCAGTGCCGGCAGGAGGAATTATGGTAATGCTACCTATTCTTGAGAAACATCTCAAATTCTCTCCAGAAATGCTTTCGTTAATTACAGCATTGTATATAGTGTTTGATCCAATAATCACTTCAGCAAATGTTATGGGTAATGGTGCCTTTACTATGATGTTTGCAAAACTCTATGATAAGCTTAAGTAATGTCTATTTTAGCGATTGATACTGTAGGTATTGGTAGTTCAATAGCAATAGTTGATTATGATGGTAATTGTTTTGTAGAGCGCAATTCCGCCAGCAATAGTCATGCAGAATCATTTTTTAAAACTTTAAATACTTTATTTAATAAGCACAATTATAACTACGATAAAATAGATCATTTGGCGGTAGTAGTTGGACCAGGAAGTTTCACTGGAATTAGAGTTGGTATATCAGCTGCACAAGGTATAAATCTTGCTACAAATAAGCCGTTATACGGGGTTAGTGCGCTGGAAGTTCAAGCCTACGCAATATCTTTGCTTTGTGCAAATAGCAAAAAAAATATCAGAGCTATAATCAAAAATGCTCAAGGGTTTTATACACAGTTATTTGATTTCAATTTATTGCCGCTGTCTGGTCCAACTGCAGCATGTGACCCTGGTCACGCTACAAGCAGTACACATATGGATTGCAATTTAAATGCTAGCCATGCAGGGCTATTAGTTCATTATAGACTAAAGAACAAGCAAAAATTAAATGAAGTTGAAGCTCTATATTTAAATGAGCCTCAGTATATGAAATTGCTATAGACTATTTTTTTGCATACACGCAATTTGGCTAAGCTTGTGCATCTGGTTTACTATCTCTTGAGCTACTTCTTTTATACTCATATTTGAATTTTCTATCTCTATAGCACTCGGTGGTGTAAATAAATTGTTAATCCTACATTGCTCTATCATGCTATTTAGATTAATCACCTTCCTATTTTTTCTTTGCCTTTTTAATGCAATACGCTTTTGTAATGTCGGTAGATCACACCTAAGTACCACAGGAAGGATTTCTGTGTTAATTTTTTTACTAAGCCTTACTATTGAATCATACATCCTCATGTTCTGGTCATTATTTTCCATCAACTCATCAATAAATATGTAATTTTTTGAGTGAATCGGATAATTTTCTATTACCTGAAGCATAATTTGCATAATGCCATATATTCTATCTTGAACTTCTTTAGGTATTTGATCACGTTCAAAGACACCATCGTATATAGAGCAAGCTTGAACATTGTTATAGAACTTACTATTTACAATTAATGCGTTTATCATATTAGATAATTCTATTGCTGTGGAAAGTTTACCACTTCCCGAAAGACCAGAGAGATATATGAAAAATCCTGCTGGCTGTTTTTTTGTGTTAATATTTACCATATTATTTTCAATCTTGAAACTTACATTTATAATAACATAAAAATGAAGCTTTAAAACATATGAAATATTATATAGAAAATTATTTTTGTAGTTAAGATATTATGTAATTTAAAAACATAAATTCTGTATATAAACTCTATAATAACGATAACTATTTTTAAGCAAGCTACAACACAAAAGTGTTTGGTATTCAGAAAGCAAGACAGAGTGGCATAGACTTATTAGTTTACTACAAGTCTCTTTTCGCGTATAAACCTTCAGAAGATTCTAACAGAGGATTGTGTTGTTAACAAAGAGCAGAGTAAAAAGGGATCTAGTCTATGCCTATCAGATTTTGTCCTACCTTAAGTTCGATGATCATACATATACTCACCTTTCAGTGCGTTCTGAAGATCAAAAGTCGTTTTATATTTATCCGTTTGGTATGCGTTTTGATGAAGTAGATGAACGTTCGTTAATGAAAGTATCATTTGATGGAGATGTAATTGAAGGCAAAGAATATCAATATAATAGAACTGGCTATATAATTCATGGTTTTGTTTATCAAGCAAGGAAAGATATTCAAGCAATTTTTCACTTGCATACACCTTCTATTGTAGCGGTTTCTTCTCTCAAAGATGGGCTGCTTCCTATAAGTCAATGGGCACTGCACTTTTACAATAAAATCTCTTACCATAATTATAATTCCCTAGCACTTAGCGATACAGAAGGAAAGAGGTTAATAGCTGATCTGAAAGAAAATTTTGTCATGTTAATGCGTAATCATGGATCTATAACGTGTGGTCGGACTATACAAGAAGCAATGTTTTACACGTATCATTTAGAACAAGCGTGCAAAACTCAATGTTTAACGTTAGCAATGAATAAGGAGTTATCAATTCCAAGTGAAGAAATTTGCTCAAAAGCTGTAAAGGATCTCCTATCTTTTGAAAGCAATCTTGGTGAGAGGGATTGGCACGCATGGGTTAGACTAATTAAAAGTAAGTTGTAAGAGACTTTCGCACTACTATCTGTCATCCAAGTAGTGACCTTACCCAGAAAAAGTAGAGAGAAAGTTAAGACGTTTTTGGAGTAAAATAAAACGTTTTT
>NODE_3_length_25919_cov_6.743698
TTTAATCTGCAGATTGGCGAAAGCAAATACAATAGCTTCAGTTTCATGATAAGGGAGCTGGCGAGGTTTGTCAAGGAAGTTTTTCTTTCCCGTGAATTCCCTTTGAAGTTGAATATTGAAAATTGACTGGAGAGTTGTGGATTACTTTGTATATGTCATAACAAGCCATGGCGCTCTCAGCAAAACCATTTAGTATTAATTTTAGTTTGCCTGAATAAATAGCTATATCTCCGATTGCATATATCCTATCTCTACTGGTTTTAAGTGTAGCTGGGTCGACAACTATGCGGCTATGTTCTAACTGTATACCCCAATTGTTTATTGGACCAAGATTCATTGACAATCCAAAAAATGGCAGCAAAAAATCAGCGGATATTTCTTTTTCTTCCTTAGAGGCAATGTTTTTTACTATCACTGTGCTCAATTGCCCATTACCTCCTGCTAGTTCGTGTAATTGATATGGCACTACCAGTTCTATTTTTCCATCAATTTCAAGTGATTCTAATTTATTTCTAGTTTCAGGAGTGCAGCGAAATTCCTTTCTCCTATGTATCACATAAATTTTCTTTGCAACTTTAGAAAGTTCTACAGTCCAATCAGCTGCAGAATCACCCCCCCCTGCAATGACTATAGTTTTATCCTGAAAATCAGAAATTTTATTTACACTGTAAAATACAGATTTATTTTCATATTCTAATATACCACTTAAGGGTGGACGGTTAGGTTCAAACATTCCATTACCTGCAGCAACAATAACAGCCTTACATTTTACCTCTGTACCTATGCTCGTTATGATAGTAAAGTTTTCACCTTCGTTATTTGAAATCTTTTCTACTTTTTGACTTAAATGGTAAATAGGCTTAAATGGCGAAGCTTGCTCCATTAGCTGCTCAATTAATTTTTGGGCAGTAATTACAGGATAACCAGGTATATCGTATATTGGCTTTTCTGGGTAAAGAGCTGTGCATTGTCCTCCTGCTTGATCCAAAACATCTATTATATGACATCTCATATCAAGCATTCCCGCTTGAAAAGCAGTGAATATTCCAACAGGTCCTGCACCTATTATTACTATATCGGTTTTCATATTCAGATGGTGATCTATTTATAGATATTAGCTTTCTTTGCTAACAAGGTCAATTTACAAAGGGATGTATTTTTAAAAGATGTGGCTAGATTAGACAAGATTTCCAGCGTTATGAACCACATAGTCCAAATAAGCTCTAAAAATCAGCTAGCATAGCGAGATGCTGTGCGGACGGAATGGGATTCGAACCCATGGTACGCTCATCACGTACGTCAGTTTTCAAGACTGGTGCCTTAAACCGCTCGGCCATCCGTCCATTTCTTTTCTATCACAACATTTGATTTTAAGCAATCTATAAAAGCTTTACTTGCCCACGCAAAAGTTGCTAAACACACTACTCAATATTTCCTCAACATCAATAATTCCAATCACCGCACCAAGTTCAAATGCAGCAAGCCTCAAATCTTCAGATATCAACTCAATTGGATTATCGATATTAAAACGTTGTAAATGTTCCAGTGCTTTCTTCATGTGATTCCTATGTCTTTGCCGAGTGATTACAGGAGTGTCTCTATCATGCCCAAATTTTTCCTCTGCCTTCTCTTTTATGAGAGAGATCAATTTGTTTGTACCTATTTCCTTTAGAATAGAAATGGGTAAAAGATCTATGCCATTAATTTTTATATTGTGATTATTGATAACATCGTCAGCTTTGCTTAATACATAAATGGTGTCATTTTGGTCTGATGTCATGCAAGTAGCTGACACTGGTTTCCAGCTTATCTCATCATGAACATTGTTTTCAGCACATGTTTCTAGAATCCATTGTCTATTGCATAATTTGCAAGTATTTTTATATCTGGATCCCAGTGTCAAGCACTGGGATGACACCGTTTGTTGATTACAATATTTGCATAGTTGTGTGTCAAGCACTGGTACTACAGATGGTATATTGCCTGTGGCTTGATAATTGACATCGTGTCGTTGTTCAAAAGGAAACAGTTCTATTCTTAAATCAGCTTCAAAAGACCTCTTTTTCGCTCGACTTATACCTTCTGATTCTATTGGATCTGAACTTTCACGAATTCCAGCAGTATCAGAGAGAATGATTGGGTATCCGCCAATGTCAATATGAGCTTCAAGTATATCTCTTGTTGTGCCTGCATATTCAGAAACAATAGCAATATCACGCTTGGCTAAGAAATTAAACAGAGTTGATTTACCGACATTTGGTTCACCAGTTATTACAATATGTAAACCCTCACGCAACCTTTCGCCCCGTCTATTATCATTTAAATGCTCTTGTATCAACTGCACGAGAGATTGCACTTCATTATTAATTTTTTCCAATTCACTTTTTTCTGCCCAAATGTCCTCTGGAAAGTCTATATATGCTTCGATTTTGGATTGTATCGTTATTAATCTTTGCCTCCAATTGCTGTATAGTCTCTCCAATTCTCCTGATATCTGCTTAATCGCTTGTTTAGCTTGCATTTTCGTCTCAGCATCAATTAAGTCTGCAATCCCTTCTATTTGCGTTAAGTCAAATTTACCATTTAGAAAAGCCCTAAGTGAGAATTCTCCAGGCCTGGCCATAACGAAAATTTTTGATAATTCCTCCAAGATGATTTTTATGACGGCCTTGCTTCCATGCACTTGTAGCTCTATAACATCCTCGCCAGTGAAACTGTTTGGAGCAGGGAAATAGATGATTATTCCATTATCTATCAATTGACTGGAATCATCATATAGATCAACTAAAGTAGCAAATCTTGGTTTAATTTCTTTCTTAATATGAAAATGATTTAAAGCTTTAAGCGCGTAGTTGCCTGAAATTCTGATTACTGCAACTCCTGACTTACCAAATACGGTCGATAAAGCGAAAATAGTTTCATTTGTGTTTGTCATTATTTATATAAACTACTTAGCAATATTACACTTAAGAAACCAAAATACCTAAAAAGTCACCCAGGTGAAAATATTTATTTTGAAAACTGATAATATGATTTATAATGACTGACACAAGTTTTAAATATTTTATGCTCAAGAAATTAGCTTGGTACTGGTCTTTTGTAGAGTTAATTAAAGGGTTTGTTATTACATTAAAATATATGTTTAAGCCAAAGGTTACTTTGAGGTATCCTATGGAGAAGGGCCCTTTAAGTCCAAGGTTTCGTGGTGAGCATGCGTTGCGTAGGTATCCAAACGGTGAAGAACGATGCATAGCTTGTAAATTATGTGAAGTTATCTGCCCTGCTCAAGCAATAGTTATTGAAGCAGAGGAAAGAGAAGACGGTAGTCGCCGCACCACGCGCTATGATATTGATATGACAAAATGCATATACTGCGGACTTTGCCAAGAGGCATGTCCAGTTGATGCAATTGTTGAAGGTCCTAACTTTGAATTTGCTACTGAAACAAGAGAGGAGCTAATGTACAATAAAGAAAAGTTATTGCGTAATGGTGAAGTTTGGGAAGACGCAATTGCACTCAGGTTAAAGAAGAATAGGCCTTATTATTAATGTTCAGAGCTTATAACCCTGTTATCCATTATGATTTAGGGGCAGTGCCCACTAGGGGTGGTGTCATCCCAGTAGCTGATACACAACTGTACGAACATTTGTTTGCGAGGGCAGTATGTTAAATGTTATAGCCTGTTTTGCCTCAAACACAAAGGTGTCATCCCAGTGCTTGACACTGGGGTCCAGGTATAAAAATATTTGCAAATTGTGCAATGGACAACAGATTTTAGGAGCATACGTTAAACTAATTTCCATTATAAAAATAAGATGGATCCCAGTGTCACGCACTGGGATGACAAAGAGAGGGTTAGACAAAAGGGTCGATAAATGATTAGGATTACTTTTTCAGCCGAACAAAAAGTAAAAGAATACAGTGGTAAAGTTACTGGCTTTGATATATTACAACCGGATGTTTTGAAAGAAGCAATTGCCTTTAAGGTAAATGGTGAGTTGCATGATCTCTCACGTGAAATTGAAGCTGATGCAGAGATAGAGGTGATACAACTGAGTGACGAAGCGGGTTTAGATATAATAAGGCATGATGCTGCTCACATAATGGCACAGGCAGTGAAAGAGCTATTTCCTAATACTCAGATTACTATCGGCCCAACAATTCAGGACGGTTTTTACTATGATTTTGCTACAGGTCGTACCTTCACTACGGACGATCTTACCGCAATAGAAAAGAAAATGAAAGAGATTGTAAAAAGTAACCACAGATTTGTTCGAGAAGTTTGGACTCGCAAGCAGTCAGTTGATTTCTTTAGTGGTATAGGCGAAAAATATAAGGTTGATATTATCTCATCCATACCAGAGGGTGAAAACCTAACTGTTTATAGGCAAGGTGATTTTGTTGACCTATGCCGTGGTCCGCACTCACCATCAACCGGCAGAGTTAAAGCGTTTAAACTTATGAAAGTAGCGGGTGCATACTGGCGAGGTGATGCAAAGGGCCCAATGTTGCAGCGAATATATGGCACAGCATGGAGAAATAAGGATGAATTAAACGCTTATCTTGAGTGTCTCAAAGAAGCAGAGAAACGTGATCACCGCAAAATTGCCAAGGATATGGATTTATTTCACATCCAAGAGGAAGCTGTTGGGCAGGTTTTTTGGCATGAACAAGGATATATTCTATATAATGTTCTTGAGTCTTACATCAGAAAGAAGCTAATAAATAATGGCTATTTTGAGGTAAAAACTCCTATTTTAGTAAGTAAAGAGCTGTGGGAAAGATCTGGACATTGGGATAAGTTTCGTGAAAATATGTTTATTGTTGACGAATCTGAGAATAAAAAGTTAGCAATAAAACCCATGAATTGTCCTTGTCATGTGCAGATTTTTAATTCTCACACCAGGAGCTACCGTGATTTACCAATACGTATGGCAGAGTTTGGCACATGCCATAGAAATGAAAGCTCAGGATCATTGCACGGACTGATGCGAGTGCGTGGTTTTACGCAAGACGATGCACACATTTTTTGTATGGAAGAACAAGTGAATTCTGAGACTATAAAGTTTTGTGACCTTTTAAAAGAAGTATATTCAGAGCTTGGATTTAATGAAATTTCTGTGAAATTTTCAGACCGTCCAGATATTAGAGCAGGTAATGATGAAGTGTGGGATAGAGCTGAAAAAGCGCTGCTTGAAGCCGTTAAAGAAGCAGGCTTGAGTTATAAACTTAACCCTGGTGAAGGTGCGTTTTATGGTCCAAAGTTAGAGTTTGTCTTGAAAGATGCAATAGGCAGAAGCTGGCAATGTGGAACATTACAAGTTGATTTCATTTTACCAGAACGTCTGGGAGCTTTTTATATAGGAGCAGATGGACAAAAGCATCACCCTGTCATGTTACATAGGGCAATTCTTGGAACTTTTGAGCGTTTTATTGGAATTTTGATAGAAAATTATGCAGGAAAATTTCCAGTTTGGCTTGCTCCAACGCAACTTGCTATTCTGACCATTACAAATGAGGCTGACGGTTACGCCACAGAAATTAGCAATATTTTAAAAGAACAAGGTGTGAGAGTCAAGACTGATTTGACCAATGAAAAAATTAGTTATAAGATACGTTTGCATAGTTCAAACAAGGTTCCTATATTGTGGATTGTAGGCAAAAATGAAGTTACAAGTAAAACTGTGTCAGTAAGAAATTTAGGATCGGAAAGACAGGAGTCTTTTTCTTTGGAAAAGGCTAATGAATCGCTGTTAAAAAGTATTAATTTGAATTAAGGGAGTTAAAGTTTGCAAGTTAAAAAGAACAATAAAAACAGAATTAATGGATTTATCACAGCTAAGGAGGTACGCTTAGTTGATCATAGTGGTGAAATGGTCGGAATCGTGCCAATAGAACGAGCTTTGGAATTTGCACAGGGTGTTGGTTTAGACTTGGTGGAAATTGCACCTGATTCAACCCCTCCAGTATGTAAAATTCTGGATTATAGCAAGCAAAAGTATGATATAAAAAAGAAAGCAAGTGAAGCAAAAAAGAAACAAAAAACATTAACTATAAAAGAAATTAAACTGGGTCCTAATATTGGTGATCACGACTACGAAACAAAATTGCGTCAAGCAAGAGACTTACTTGTCCACGGACATAAAATTAAAGTCACAATGAGATTTAGAGGGAGAGAGCTTATAAACACTGAAGTTGGACTGGAAAAATTAGAACGGCTAATTCGAGACACTGAAGATATCGCAAAGGTAGAATTGGCACCTAAAAGAGAAGGGAATCAATATTTTTTAGCTCTGGTTGCTAAGTAGCAAAACGGCTTAAGAAGTATAAGTAAAGTTAAATTATCGCTCTCTCTTTGATAACATGGCGAAAATGTCTTATTAATCCTTGAATCGGCCAAGCTGCAGCATCGCCAAGCGCGCAAATTGTATGTCCTTCTATTTGAGTTGTAAGGTCAAGCAGCTTATCTATTTCATCAGGTTTAATATCTCCTGCCACCATCCTCTTCATAATCCTCCACATCCATCCAGTACCTTCACGGCATGGTGTGCATTGTCCACAGGACTCATGCATATAAAAGTGTGATAACCTCTCTATTGCAGCTATTATATCAGTTGATTTATCCATCACTATTACAGCAGCAGTACCAAGCCCTGATTGTGCAGTTCTTAATGAATCAAAATCCATTTCAATAGTATCGCATATAGATTTTGGAATTAATGGCACTGAAGACCCACCAGGTATTACAGCAAGTAAATTATCCCAACCTCCTCGCACTCCACCTGCGTATTTTTCAATTAATTCACGTAATGGAATTCCGAGCTCTTCTTCAACATTACACGGGTTGTTTACATGTCCTGAAATACAAAAGACCTTGGTACCAGTATTATTTGGTTTACCAAGAGATGTAAACCATTCTCCTCCGCGATTCAGAATATCTGGAACCATGGCTATAGTTTCAACGTTGTTTATTGTGGTTGGGCAGCCAAAAAGTCCAACACCTGCGGGAAATGGAGGCTTCATGCGAGGAAAGCCCTTTTTTCCTTCAATTGATTCGAGTTGAGCTGTTTCTTCCCCACATATGTAAGCTCCTGCGCCCCTATGGATAAACACATCAAGATCATAACCTGATTTGCAGGCATTTTTTCCAATTAAACCTTCTTTATAGGCTTCCTCAAGTGCTTTTTTTAGAACTAAATATTCATTATAAAATTCACCCCTGATATAAATATACGCAACTGATGCGCTGATCGCTTTGCCGGCCAGGAGAATTCCCTCAAGTAACTTATGTGGCTCATATCGCAATATATCTCTATCTTTACATGTACCAGGTTCTGACTCATCTGCATTGACTACTAAATATGCTTTTGGAAGATTCTTGGGCATAAAGCTCCACTTAAGGCCGGTGGAAAATCCTGCACCCCCTCGACCTCTCAAACCAGATTTCTTTACTTCATCAATGATCTTTGCTGATCCTAAATCTAGTAACTCCTTTGTCTTTTGCCAGCTACCACGTTTTTTTGCACCCTCAAGTAGTGGAGTTTCTTTACCATTTAGGTTGGTGAATATTTTGTCTTGTTCTTTTAGCATGTTTTTCAAAATTTGTGAGTGATCCCGACGCGATTCGAACGCGTGACCCACTGATTAAAAGTCAGTTGCTCTACCGGCTGAGCTACGGGATCATTTCATTTTTCAGCTATACTAAACATCAATACAGTTTTTATCCGTTTTAATCAAACTAAAATTTTCATGTGTGGTTAAATAAATTATATAATATACTGCGTTAGTGATAATTTAGTTAAAAAATTTTTAAAGGAAAACTTCTTGTTAATTTTCAGTTCACAGATTTATTTGGATGGTGTGACGTATAACGCTAAGGAGACAAAAAAATAGAGAAGTGTGTACACCCTGCAGAATTTGTACACTATTTAGCAATAGCCTAATAGATAAATATTTCTTGCATTTCAGCCTGAGTGATTTATGCTTTAAGCAAGAATTACCTGGGGGTATAGCTCAGCTGGTAGAGCATCTGTTTTGCACGCAGAAGGTCAGCGGTTCGATCCCGCTTGCCTCCACCAATATAGGTTCTAACATATCATAAAGTCAGCCTATTTTAGTCCATGAGTATTTTACACTAGTTCCCTAAAAAATCCCTCTTTCTATAACTTTTCTCTACGCAAGTAATATTTGTTATTATAATTCTGATATATACTAACTTAACAATAAATTAATCAATAAATGTTAGAATACTAACAATGAATTTATTGGTAACACCTATGAGTGGAAAAAAACATGTTTTTAAGATGGTGCCTGGAAAAAAGGTGCTTAACGAGACTGGATTGAAGATATTTCAAGATTCTGCAGATAGCGGGGGGTTAATTTTTGATAAACTTATTAAAATTGGGTTTATACCACTTGATGATAAAGACAATATAGCACTAGACTTACCTATAAAATTTTGCGATGCCTGGAATGATGGTCCGTTTAAACCTGTTGTATGTATAAAGGAAAATGGAAAAGATTTGGAGAAAACATCTTACCGTTGTGATAAAGAAGGAGATCTAATCACAAAGTGTAAATTTCCGGTCGTGCCATTTAGAAATGCTGATCTCGATTATGTAAATAACTCGCATTCCTTTGCATATCTCAATGACAAATTAATGAAGATATCAGTTGACTACAAAGTATCAGAATCTTCTCATAGTATATATCGGCACTTTCTTGGGATACAACCAGTGAAATATCAATATGTAACATGGGAAGAGTCAGGTACTAATAAATATTATTTCTCAGATGATCAAGGAAATATTATTGATACACCTGACAATAAGGCACTCCAATATATTAAATTACAGAGCAAGGAACAAACAATAAAAGATATAATATCATCTAATATACCAGAGGAGCTATCAAGCGCGTTTACCAAAGTCTTTATTCAGGACCTAACAGACGACCAACTAAAGACCCTTGCCAATACTCTTAGTAACGAGCAACTGCAAAAAATAATTCCTGAACTGAATTCAAATCAACTGCAGGTTCTTGCACAGAATTTAACGGATGGACAGCTACAAAAAATCATTCCTGAACTGAGCTCAAACCATTTGCAAGCTTTAGCAGAGAACTTAACAGATAACCAACTACGAGCTTTAGTAGATCGTCTAACCAATCACCAATTACAAACCCTTGCTCAGGAACTAAATCCAGAAAAATTACAAATAATTGTTCCTATTTTAAATGATGCTCAGCTTGAAACTCTAGTTAGAGACTTAAATCCAGGGCAAGTAAAAGAAATCTTATCTCACTTAAAAGTGGATCAGTTCAAAGCACTTATTAAAATTTTAAATGACGAGCAATTTACAGTGCTTGCAAAAGACTTGGCTGAGCACCACTTGACGATACTTTCCAAAGAATTAGAAGGTGACCAGTTAAAAGCTTTAGTGAATAGTCTGCGAAAAGAACAACTGGAAGACTTAGTTAATAAGCTTGATCATGATAAACTTGGCATAATTGCTCAGGATTTAACTGATTCTAATAGGATCCAGATTATCATTAAGTCTTTAGCTAACAACCCAGAGAAACTTCAAGCTTTTGCTCGCAATATGTCTAATGAGCAGTTTAAGGAACTTTTGGATAACGTGGGTGCAGAAGAGCTTAAAGATATCATTCACAAACTGCCTTATGAGAAAGTGACAGCTGTGATTGGTGATCTCGGCAGTAAGGATCAGTCTAAAGCTATTATTGATGCATTAAAAGAGAAACTTGAAGAGCAGAGTAAACAGAACAAGGAAATGATTGAGATGCTCAAGCAAATCAAGGACGATATGCCAGACATTGGACAGGCTCCAGACTTTACAATAGTAGACATTAATAATGACTCACTGTTATTTGTATAGTAGTGATTTATAAAGATAAGTAGTTTTTTTATAGGAGGTAACTATTATGAATAAAAATATAAAATTATATTCTAGTGAAGAAGTTGAATCAAATAATACATTACAACTTTCGAAGCCGAAGTTTGATAAACCAAGCTTTGAAAAGCCAGTAATAAAGAAGATTATCAGTGGTAAAACAAAGGAAGAATTTGATATAACTAAAGATATGACACAAGAAGAGATTGATAAGATGCCACAAATTACATTGACCATCAAGCACCTTAAAAATTTTTATGATGGCTTGATAAACAGCATTAATAAGTATGACGAAAATATGGATAGTGCAATTCAAAGTGGTATAATAACACAATTATCATCAACCATAGATAGTATAGGCAGCAAGACAAGTAGTATAGACAGTGAACTTGCAGATCTTAGGAATTCGATTCCAGATATTGGAGAAGCTCCTCCATTACTCCATATTACTGGTGAAGAGAACGGATTGCTTTAATAAAAAAGGTAATAGCCTGATATCAGGCTGTTACCCTTTCCACATATCATTTCAATATAGCTGAGTTGATTTTGAAATTATAATTTTTTATAGGAGTTAGCATGAATAATAGTAAACAAGAAAGCAAAAACGAACTTAAAGTAATAAGCAAAATAGAAGTTAACACCAAACCTAAAGGTTATGATGAAACAGTTGCGCGAAATCCAGCGCAGCTTGGTTATGTCCACAAAGCTTTAGATAAATTAATCGCAGAGCTGAACACGAAATTCGTTCCTGAATTGGATGATGTATTGCATAACAATAGCAACTCTATCAGTCAATTAAATGACATGCTAACAGAAGAAAGGAGTAAGCTTGAGGAGCTAATAAAAGAAATTAACGATTTAAAATCTTCGCTAGAACCGCCACCAATGGATGCTCCTGAATTCATATAAGAAAAAAAGTAATAGCCCAGTGGGCTGTTACTCTCTCTACATATCGTTTCAATACAGCTGAATTAGGGAATCTGTTTTAAAACTTTCGGCATATAGTTCTCATCATGTTTTGCAAACACTGTATCTGCAAGAAAAGTACTATTATCAAACATTTTACCTTGCACAACAACACCACTTTTTTCTGAAAACATTGGTGGAAGTATCCCTTGATATTTTACCACAACGCTTTTGTTAAAATCTGTCATTTGAAAAATTACTTCACTTTCGCTCCGTATCACGCTATTTTCAACAACCATTCCACCAACACGGATTAGTTTTTGACTATTTTGTAAAACTATTGCCTCACTTACTGTATAGAAAAATGAGATGTTTTCTTTGAGCGTTGTTAAAATAAAAAAGACTATGCAGCTTAAAAAGCAGAAAATTCCTGAAGTTATAAGTAATCGCTTATGTTTCTTCTTCATTATTATCTTTCAGGCTTTCTAGAATTTTTTTACTTTTAATATAGCAAGAAATGGTAAGAATCAGTTCTCCGGTAATCAATGTAAGACTAATAAGGTAAGCAAAAATCACATACGTGTTCATAATATATCGTTAATAAATAACTCACCTGCATCAAAATAAATTAAGCTTTCATCCTTTTGCTGCAACACCAATTTACCACTTTTATCTATATCAGCAAAAATTCCTTCATACAATTTGTCAGCTAACTTTACACTGATTTGCTCGTTCATCTTGAATGCTCTTGTGAGCCACATTTTTCTTATAGCATAAAACCCATCAAACAGCCATTGCTTTCTTAGCTTATTAAAATTTATTATTAATTTCTCTAATAGATCTATGTTAGACACAGATTCACCGTAATTGCTAATACACGTTGTTCCTGGAAGTGGTGCATGATTGACATTAATTCCAATTCCTACAATAAGCCAATTCGAATTGGATCTTTTTTCAAGCAATATTCCACTGATTTTTTTACTATCAACTAGGACATCATTTGGCCATTTATATTGAATGTTACTATCATCCATAAATGACAGTAAAGTATTCCCTACAACAAGAGCAGTCACAAAAGTCAATTCTGTTAATTTGCTAACTTGATTCATTAAACCTCTTTCTGTCATCCCAGTATTTTCCCCAGTGTTTGACACATAACTATGCGAACATTGCAATTTGCAGGTGGTATGTGGTGTCATTCCAGTGCGTGACACTGGAATCCAGTTCTTATTACACAGTTGCCTGATGTGCCCATTTGTAATTAAGTTTTCTGGATCCCAGTGTCTGGGCACTGGGATGACATCATCCTTGGTGGGAATACCACAACGTTTGTACAGTTGTGTGCTTGACCATTCTTCTTTTTTTCTAGATTCCAGCGTCACGCGCTGGAATGACACCGAAAGCTGGCTTTCATTCAGATAATCGTTAAAGAGGTTTATCACCAAACTCGCATAAAAATTACCCTCTGGAGAAACCCAACTTTTTCCGGTGCGCCCCCTGCCTTCTGTTTGTTTATCGGCAATAATAACGGTTTCATTTGATATTCCTTTATCAATTAAATCCAACGCTTCTTTATTAGTGCTTGAAACTTCTTTGTAATGATGAATATGAAAGCCCTCAGGGATCACCTTGTCAGCCCTTTAGTTCAATGAGTGAGTAAAGATCTTCTACATACAAGAAAAGAACGAGGTTGATCAGTGAAGCCACTGAAGTGATAATGAATAGACCCTTAGAATAAGCAACCTTATTACCACTAGCTTTATCAAAATACATAACTTTCATGATATTTAAATAATAGTAGCATGATATCACACTCGCTATTACAAGGATCAAGGACAGGCTGATAAAGCCAGAATTTATTAAACTTTTGAATATAAAAAATTTAGCGAAAAACCCAGCAAGTGGAGGTATTCCCGACATTGAGAGTAACAGCACAGAAAGATGAAATGCTACAATTGGGCGTTTCTTCCCTATACCAGATAAATTTGCAATATCACAATCGTCATCGTCAATTTGTACGAGATATGAGAATAGCCCTATGCTTGTGATGATATATATCACCAGATACATTAAGGCACTATCTGTTCCTGCTTGTGTAAAAATAGAAAGTGAAGCAAATATAAAACCAATGTGACCAATTGAACTGTAAGCAAGCAGCCTTTTTAAGTTTTGCTGACGTAAGGCCCCAAAAGCTGAGATAAGCACAGACAATGCTGAAACGTATAAGAAAATAGGCTGAACATAACTTTTTACATTTACTAACTCTTCATTCATCAATCGAATTAAAAATGTTACAAGTGCAGCTTTTGGGGCCGTAGAAAAAAACGCAGTTACTATGGTAGGTGCACCTTGATAGACATCTGGAGCCCACATATGAAAAGGAGCAATAGCAAGCTTGAAACACAAACCAATTAGGATAAAGACTAATCCAAAAACTATTCCATAAGTTATCTGATGGCTTTGCAAGAATGAACCGAGCTCAGAGAAATTGACTTGTCCTGTATATCCATAAAGCAGCGACATTCCATATAGCATAATGCAGGAAGATAGTGCACTAAGTGTAAAATATTTCACTCCTGCTTCACATGAATAAGCTGAATCTTTATTAAAGCTCGCAAGAACATACAAAGATATACTCATCAACTCAAAAGCTAAATAAAAAGAAATCAGACTATTTGCTGAAACCAAAGTTATCATGCCAAATAGCGCAAAAAGAATCAGTATTGAAAATTCATATTTATAGTCATATTTTGATAAATTCAGCATCAAAAGTATTAAAATTCCTGTGCTGAGAATTAACCCTTGGGCTGACCTGATGTATAAATTGAGTTTTAACAACGAATTAAAGAGAAAAATTTCATTGTTTTCTGCCGAAATAATTAAAATAATCAAAGTTACCACTGTGCAGCCAAGTGCTAATAAGTTGATAGTTCGGCGGTTAAATATAATTCCAAGCAGTAGCAACACTAACGAGGAGATAATAGAGAACGTTTCCGGCAATATCTGTATATAATTCATAGCGCATTATATTTGACTAACAAATTTGCCATACATGGCTTCAAATAATTCAGTGCAAGGGTTGGGTAGAATCCAAGCAAAATAACAAACACTGCAAGCAGAATTAAGACAGAAAATTCTATGCTATCCAAGCGGTTATTTAATAATTTAGAATAGCTAACCCCCCATATTATTTGCTTACATAAATTCAGCATATAAACTGCGCTTAAAATAGTGCCAAGTGCGATAAATCCTGTAAAAAACTCTATGCTCTTAAACATTCCAACCATAGCCAAAAACTCACCTATGAATCCAGATGTTCCAGGTAGCCCTATTGAAGCCATTGAAAATAAAATGAACATAAAACCAAATTTTGGCATTGTGTTTACTATGCCAAAATATTTTGCAATCTCCAAAGTTCCAGTTCGAGTATATAGCATTCCAACACACAAAAATAAAGCAGCAGAAATAAGGCCATGACTAATCATTTGAAATATGCTACCCAGTACTCCTTCCTCACAAAATGAAAAGAGGCCAGCAGTAACGATCCCCATATGTGCTATTGAAGAATAAGCTATTAACTTCTTTATATCATCTTGAGCAAACGCAACTAGCGAAGCATATATCACCGCAATAATGCTCAGCACAACAACGAAATTTGAAAAATATAAACTTGCCTGAGGAAGCATTGGAATAGAAAACCTTAAAAATCCATATCCTCCCATTTTAATAAGCAAGCCAGCTAAAATCACAGATCCAGAAGTTGGTGATTGTACATGCGCATCAGGAAGCCAAGTGTGAAATGGAAACATCGGTACTTTTATTGCAAAAGAAATAAAAAATGCAATCCACAGCAATGACTGCACTTCAAGATCAAGGCTTGGCACTAATGTAGCTAATTTTTGTATATTAAACGTTCCAAAAATGTTATAGATGTAAACCAATCCAAGTAGAAATAATAATGAGCCAGTTAATGTATAAAGAAACAACTTAAACGTTGCATATACCCTGTGTTTTCCTCCCCAGATGCCAATAATAAAGAACATTGGTATTAAAACAGCTTCAAAAAACACATAAAAGCTTATAGCATTCAGTGAAACGAAAAAACCGACTACAAAACTCTCAAGCAGTAGAAATAATGCCATATATGGCCTAAGGGTTGTATAACTCATTTTGCAGTTGTAGAGTATACAAATTACAAACAAGAAAGTTGTAAGCAGAAGGAAAAGCAACGATATACCATCTATCCCTATTCCAACATTTCTAATTGGGTAGCTGACAAACTGAAAGTCCGCATCGTTATAATCAAATTCTATACAAGCTACAATGCTAAGCAAAAATGGAAGTACAGCAAAAAATAGAGCAAGGAATCTTAAGTGTATAGATTGATGATTAATCCTGATTAAGGATAAAATCAACGCTCCTATCAGTGGAAGCAAAAATATACTAAGTAACAACACCTTCTATTTAATTCCAATAATATATAAAGCACCGATTATTAAAGTAACAAACATAATAAATGCATAATCAAATATATAACCAGTTTGTAACTTTATAGAACTTTTTGAACATTCATTAACCAACCTTACAACACCATTTGGTCCAAATGAATCAATAGCCTTAACATCAAACTTCCATAGAAGCCTAGATATAAACCTTATCGGTGCAATTATAACAAACTCATACACCTCATCAAAGTACCATTTATTCTGCAAAAACTTAAGTAAAAATTTACTCTTAATTTGCCTAATTACTTGATATTGGTAAATTAGGTACGCAAGTGCTATTCCACTTAGGCTTGTTAAGGTTGGCAGTAGTTTTATAAAGAAATTATGAACTCCATGCTCATCAATCATCACTAAACTTGATTTCCAAAACGCATTACTAGTTATGTTCAAAATATTTGCTCCCCATATTCCAGAAAATACTGATCCAAAAGCGAGTATCAGTAATGGTATAAGCATAATCTTTGGTGCCTCATGTATATTAATTTTACTTTGTTTTTGGCTGTGGAACACAAGAAGCAATAACCTCCAAGAGTAAAACGCTGTGAAGAATGCAACAACTAAGCTTATTACAAAAGCAAAGCTATCCGTGCTATAAGCATGTTCAATTATCAAATCCTTTGAATAAAAACCTGCAAATGGGAATATCCCAGAAAGCGCAAGAGATCCAATCCACATGAGAGCGTAAGTGCAAGGGATTTTCTTCCAGCAATTTCCCATTTTCTGAATGTTTTGCTCATGATGCATTGCATGAATCACATTGCCAGCACCAAGAAATAGTAGAGCTTTAAAAAAAGCGTGTGTCATTAAATGAAAAATAGCAACATTGTAAGCAGAAAGCCCACATGCCATGAACATATAACCAAGTTGACTGCAGGTTGAATAAGCAATTATTTTCTTTATATCGTTCTGAGTAATTGCAACGGTGGCTGCAAAAAAAGCAGTGAGTGCTCCAACGATAACTATTAATTCTCGTGCCACATTTGATAACTCAAACAATGGAGAACACTTTGCTACTAAAAATATACCTGCTGTTACCATCGTTGCTGCGTGAATAAGTGCAGAAACAGGAGTTGGCCCTTCCATTGCATCTGGCAACCAAACATGTAAACCAAGCTGTGCAGATTTACCCATACAGCCAATAAAAAGTAATATGCATATTATATGAGTTACTTTGAATTCACAGCAGAATGTCCTAATGTTCTGCGTGCCAAGAAGATCAGTTGTGTCAAAAACTTCAGTAAAATTCAAAGAGTGAAATGTATAATAAATAAGAAAGATTCCAATCAATAGTGCAAAGTCTCCTACCCTATTCACAACAAATGCTTTAATTGCTGCATTATTTGCAGAATATTTTTGGAACCAAAATCCTATGAGTAAATAAGAACATAGGCCAACCCCTTCCCAGCCAAAAAAAAGCTGCACGAAATTATCGCTTACAACCAGCACAATCATGCAAAACGTAAATAGCGATAGGTAAGAAAAAAACCTCGACTTCCCCTTATCATGCTCCATATAACCGATAGAGTAGAGATGTACTACCAGTGAAACGGTGGTAATAACAATAAGCATTAAGGATGAGAGAGCATCCACACTAATTGCCCAATTTACTTTTAAGATGCTCAATGAAAACAAAGGAAATAAACTCAAGTGATAATTTTCAGAGAAGGTGAGAAAAACATACCAAGATAAAACTGCAGATATTCCAATCCCTGCCGTTGTAACTAACTGACTTTTTCTAAAAAGTGCTGCAAATAGCGAACCAAAAAGTGGCAAAAATACTATTAATTTCAGTATATCCATCATACTTTCATTCTTTCATTAAATTTGCTTGTTCAACATCTATATTGCCACGGCTTCTATAATATACAACCAATATTGCAAGCCCAACTCCTGACTCTGCTGCCGCAACAGTCAACACAAACATCACAAAAATTTGCCCAACTATATCATTCATAAAGGCAGAAAAAGCAACTAAGTTGATATTAATTGCCAGCAATAATATTTCTATTGATAACAATATATTGATTATGCTCTTACGGTTGATGAAAATACCGCACACTCCAATAGTGAACAAAACAGCAGCAACTATCAAAAAGTGATTTAATCCTATTTCCATTCTACTCCTTTTCCAAATTTAGCCTTAATCAATTTTACAGATGAAGATTGTGTCAATTGCTTTAATACATTCTGTTTTTTAACTCCTTTTTTCTTGTCCTGCAAAGTAAGAGCAATTGCACCGACAATTGCAACAAGCAGCAGAATACCAGAAAGATGAAAAGCGTACATGTAGTCGGTATACAGCAAATTACCAATAGCTTTCACATTATTGGTATTATAGTTTATAACATTGCTTATATTCGGTGCTGAGCTGCGGATTACAAAGCTGATGACTAGAAAAAACACAACACACAACATAGCACCAAGAGTGCAATGCTTTGCAAAACCCTGGCGCAACCTTATGTAGTCAATATCGAGCATCATAACTACAAAGAGGAACAACACCGCAACCGCACCGATGTATACTATCATCACCATCATAGCAATGAACTCAGCTCCAAGGAGAATGAAAAGAACTGCAGAGTTAACGAAGGTGAAAATTAAAAATAATACTGCATGCACAGGATTTCTTACACTAATTACGCATACAGCAGATAAAATGCTGAGAATTGCAAAAAAATAAAAGAAAAAAGGCATCGATACTTTAACTGCAACAATAGTTACTAATTTAAAGTGACTATCGTGGTAAAGTCAATATTATATTAAACGTTTGAAAACATTGTACTACAAAGCTCCAGCTCCATTTTAAATTATTATAAAGCTGAAGAAATAGAAATGAAGGCGTACATATAAGCCATTCCAAACTCCACTTATCCACCCAACAAGCAGAAGTTCTGGTGCCAATACCTCAAATCAAGTTGTTGTTACTCGACATACACCTGAAACTACTAAAACAAAATAGATGTAAAACCTACGTTTAAATATGTAGTACTTGAGTGAAGCATTCTTTAACTGTTCTATTCAATAAAACCTTTACAATATTTCAATCATAGGTTTAACTTTACGAAGTTATAATCTATAGGGCTACGATGAACGATTATCTCTCACTGCTAAATCCAGAACAACAATCAGCTGTAACTAACATAGATGGACCAGTTTTGATACTGGCAGGAGCCGGGACGGGAAAAACAAGAACGATTACTTCAAGAATAGCACACATAATTAGAAACGGTCACGCTTATTCTGATGAGATATTAGCAGTTACATTTACAAATAAAGCAGCAAATGAGATGGTATCAAGGGTACTTGAGCTAACGGGCACAAACATACCATGGCTTGGCACTTTCCATGCAATTGCAGCAAAAATTTTGCGCATGCACGCAGAAATTGTGGGCTTAAACCCCAATTTTACAATCATTGGTGTGGATGACCAATTACAGGTAATAAAAAATATTATCAATGAAATAAATCCTGATTACCTATCAGAAAAATGTAAGACCATTATGAATATTATTCAGCAATGGAAAGAGAAGTGCTTATTGCCATCTGAAGTGGAAGATATTCAATCATTTAGGCCAGTATATGTAACTGCACTCAAGGTCTATCACCAGTATCAGGAAAGGTTGAAATTCCTTAATTCTGTCGATTTTGGTGACTTATTGCTATATAACATACAGCTCTTTAATCAAAAGACCGAAGTTCTGTCCTACTACCAAAACAAGTTTAAATATGTCATGGTAGATGAATATCAAGATACAAATGCGATACAATATCTTTGGCTAAAATACCTTGCAAAAGAGCACTCAAATATTTGCTGTGTAGGAGATGATGACCAGTCGATATATAGTTGGCGTGGTGCAGAAGTTGAAAATATTTTGAAGTTTTCTGATGATTTTAAAAATGCAAAAACCGTTAAACTAGAGTGTAACTACAGGTCAACATCCCACATACTTGCAACTGCGTCGTATGTTATCAATCACAATAAGACTCGCTTAGAAAAAAAATTGTGGACAACAAACATTGAAGGGGAAAAGGTAAATCTAATAAAATTATGGGATGGGAAAGCTGAAGCAAGGTTCATAAGCGAACAGATATTGAAACTCAATAAATACAGATTTAGTGACATTGCAGTGCTGGTAAGGGCCACTTTTCAAACTAGAGTTCTCGAAGAGTATTTTATAAAATATTCAATTCCCTACAAGATTATAAGTGGCGTAAAATTCTACGAACGTCAGGAAGTCAGGGATATAATTGCATATTTAAGACTTGTTACAAACAATAACGATGACTTAGCTTTCGAAAGGATAGTAAATCGGCCAAAAAGAAGCATAGGAGCTACAACTCTAAAGAAAATATACACGACTGCTCAGGATAACAAAATTTCTTTTTTTGAGGCAGCAAAAATATTAGTTAATAGTAATCAGGTAACCGAAAGAATTAAACTCTCACTCAACGATTTTTTAAATAAAATTAAAGCTTGGGAAGAAATAGTAAGCGTAAAACCACTGCATGAATTCGTTAAAATCGTAGCAAACCAATCAGGATATATTGAAATGCTTGAAAATGAGGAGGTAACAGGCTTAGCACGAATAGAAAATGTTAAAGAGCTCATCTCATCTTTAAAAAATTTCGATAATGCCACAACTTTCTTGGAGCATATAAGTCTGGTGATGGAAGTGGATAATATGAATAACGATGACACCGTATATGTTATGACTCTTCATGCAGCCAAAGGACTTGAATTCCCGTGCGTGTTTCTACCTGGTTGGGAAGAGGGATTATTTCCTCATCAAAGATCTTTTGATGACAAAAGTGGTAAAGCTTTAGAAGAAGAAAGAAGACTTGCATATGTTGGCATAACCAGGGCAAAGGAAAGGTTAATCATTTCATGTGCAGATAGGAGGGAAATTAACAACCAGTGCCAACCGATGCGCACTTCTCGGTTCATTAAAGAATTGCCAAGAGAAAATGTTGAGGTAATTAAAAGCAACATTGCCTACTGTTGAAGCTATAATTGCAGATAAACATATCTTACAAATCTGAATTACTTCAACTATATGTTTCTCCTGGCAAAAATTCTGTAACCGTTCACACTTAATTCTTCAATCTCATACCAATTTCTATTACATAACAAACAAATAGACAATAGAAGTGAGAAGGTTATACTAAGGCAGTATAATGATGGAGTTTTGGAATGGCATTGGTATCAGGTTGCAATTTTAGCTTACATTGTGCCAATCTTTCTTCGATTGCTGCTCGCATAAATTCTGCCTGTCTTTTAGTTCTGCAGTGCACTATCGCATCATCCACATATCTTTCAAATGGTACTGTTGGGTGATTTTGTTTCATCCATATATCAAATGCATGGTGTATAAATATGTTTGAAATGATTGGGCTTATTGAACCTCCTTGCGGAACTCCTTTTTTCCCTAACTACCTTACTGCCATCTGCTTGCTGAATAGGGGATTTCATCCACCTTTCAACATACAGTATGACCCATTTGCAGTCTGTGTGCTTCTTGATAGCCTGCAGTGCTAAATTGTGGTCCAGATTGTCGAAAAATCCTGTAACATCAACAGCTTTCTTGGTAATCGTATCCTGTCTCCAATAAACAGCGGTTTTGCTATGTATCCTTGATCAGCAAAAAACTTACGTAAAGTTGGAGCCTTGTATTTAGCTTGAGTGAAAAGATTTAGAGCACCATCACGATCTTGAACACTTGCACTATGAACATCAGCCGCAATAATTAAGCCCACTGTATCTACAACAATATGATGTTTTCTACCCTTTATTTTTTTTTCAGCATCATATCCTCTGGATCCCCTTTTTGAGTGGTTTTTACTGATTGACTGTCAATTATTCCTACTGAAGGTGTTTCATTTTTACCAAACATTTTTCTTACCTCTTTTACTAGCATATTATGTATTTTTTCCAATTTGCCATTACTACGTCACCTGAGAAAATAGTCATACACCGTCTTCCATGGAGGAAAATCTTTCGGCAGCATTCTCCATTGACAACCACCTCTCATTATATACCTTATTGCATTAATAATTGTTCTGATATTGTGCTTTCTTGGCCTCCCTATCTTTCCTTGTGCAACATGTGGCTCCAAAATTTCCCATTCCTTATCACTTATATCACTTGGATACAATTTTCCCTCCTATTTTTTACTTACACTATCATATTTTTTTCCTCATTCCTTTTCAAGACATACTCTTAGACAACTGGACGTCAAGCCTATCCTAGTGCTGCATATCAAGCTCATACTCAGTATGTAAATCTTTGACTAAAGCTGCAGCGCATTCTTTTTGAACAATTATACTGATTTTGATTTCAGATGTTGTGATAGCAAGTATTTCTATCTTTTTTTCGCTTAAAACCTTGAGTGTGCGGTGCATCACTTCAGTGTTAGACATAACACCAATACCAATTATTGAAATTTTAGCTACATTATCGTTTATAGCATAATTTTCATTCTTATTCAGTAACTTTTCCATTAAATCAATATCAAATTTGGAGATAACAAAACTTGACCCATGTATCATATCAATTTTAACGTTTGCTCCTGCTATATCTCTTAAAGTACGCAAGTTATTTGCAAGGTTAGTGAAAGTTACAAGAGCTTCATTAGTGCTATAAGTTATTCCAGTAATTAAGTATCTCTCTAGTACATCCCTTTTGTGTAGCACTGTGGTGCCTTCTACTTCCTTAAAAGTGGATAGCACTTGCACTTTAATGTTATGTTTCATTGCGAGTTGTACTGAACGATTATGCAGTATTTTAGCACCAGATGACGACATTTCCAACATTTCATCGTAAGAGATAAATTTGAGCTTGCGTGCCTTTGGAACAATTCTCGGGTCTGCTGTATATATTCCATCAATATCAGTAAAAATTTCGCAAGTTCTAACACCAAAGGCTACCGCGAAGGCAACTGCTGATATATCAGAGCCTCCTCTTCCAAAAGTAGTGATTCTATCATCATTTATACCCTGAAAACCAGCAATGATCGCAGCAGTATAACCCTCAGCAAAAGATCTTTTCACACGTTCAATCTTTATTGTTTTTATTTTAGACTCAGAATAAAAATCATCAGTTACAATTGGTAACTGCCAGGCAAGCCACGATTTAGCATTAACTCCGATCGATTGGAGAGTGATAGCTAATAGACCGCAAGAGATTTGTTCTCCTGCTGAAAGCATAACGTCATACTCTGATAACTCTTGTCTATAACTTAAATTTGAGATTTGCCTAGCCTGAAAAACCATTTGGTCAGTAAATCCTGCAACAGCAGATACAACAACGATTACATTACAACCTTTCTCAATATCGTTTTTTATCAAATTTGCAACTCGGTTTAAATCAGTTAGCGAAGTCCCACCAAATTTTTTTATGATTATTTTGTCCATAGTTACAATATAACTCTCTTCTGAAGAAAAATATAGTTTTTGTAGAGATAGCAGCTTGCAAGCCATTTAGAAAAGGGAGGACAAAGCTATAGCTAACGCGTCATACCACGATTCATTCCATAGCTGTACGAACATTCATTTTTGAAGGTAAATTGCACAGCAAATGGTGTCATTCGCGGTATAGATTCCGCTAACTAGTAGCGGAATGACGAATTTGTTGTTTTAAAATTGTCAGTAAATCTAAGTTAGTTTAGCTATATAGCACGAACTAAACCACTAAGCAGCAGAAGACCTTGCATGACCTCCAAAAAATGCTTTTACTCTTTCAAGATAAGTAGGTGGTTCTGCAGGGATTTCTATTTCATCTATTTTAGAATATATTGCCGCGTCTACGACTTCATCCGTTATTAACTCCCTTAACTTTGTTTTATCTGCCCTCTCTGAATATGCTCCCCATAGTCGTTATAAAACTTTACATATAATTCCTTAAACACGAATTCTTTTATAGCATCTCTTGTATAAGAAATGCCGTCCTTTACTTCATCACTCACGTTGCTCAAATCCACCCCAGAACTTGGTGAATACAAATTATCAAAATTTTCTTTCAAAACTTTTATTTTATGGTAGTGCTTATCCACATATTTCTCAAGAAATCTTTTAGTAGCATTACCAGCCAACTTCCCCATTAGCTGAGGCTCCAGTTGAGCTGCAAAGTTGTTTTCTGCTTCAAGGCCACTTAATGCATAAATAATACGGAGAAGCATTCCAGGACCACATTGGCGGTTACTTTCTTCAAAGCGAACCAGTAATATAGATTTCAATAGTTCTACGTCTGCATTTTGCTCTCTTGCCGCAATTAAAACTAAATTTATAGCCTGTGTCAATGTCAATCCGGTTTGTGAATCTACCCAATTTACCCACTCCCCAGTTTCATAACCATCCAATCTTAGATAAGGTTCTATCATTCGTTTTTGCTGACTTGTTAAACCGCTTATATAACTTTTAAACTCTTCATCCAACTCATTTAACGGCGTACCATGTTCTTCCTTTAATTTTTTGGCACATTCAATAACGCTTTGCTGAAAACTTCTAGTATGAACGCTCTGACTACTAGTACCCACATCACTTACATTAAACAAAAAGCTTAGCTGCTTTACATTCAAACCCAAAGGTGAAAAGAGTTTTACTGATGGATATTTTATTAACTCAAGAAGTGCTACTGGAATTAGCAGTGCATAATTTAACAATAATAAACCAAAATTAAATATAAGAAACCCATGTAGAGCTGATACCTTTGATGCAATATACAAAAATGGAAGCTGTAGGTAATATATCAAGTGTATACTGAAGAATAAGATTTTGTCCTTTAATTTTATTGTTGGATCTTTATAAACCTCAAACAACATGCTATTGCTATCAATATTGTTGTTTTTAAAGGAGGTATAGTTGTTTATGATCTTCTCTTGCAAGGGAAGAAGCATTTTATTCAGGCAAATAAACGCAGCAATAACAATAAAACCTGTAGCCAAAAATGCTAGTGCAGGGCTAGAAGTGCTTGTAGATAAATAGGCATAAAGACCATCAACAATTAAGTTTTTGTATAATCTTTCAAAGGGACGAACTAGAATCGGGTCAAGGATATAGTTAACAAGAAGATTTAAATAATACACGAGAAACAAAAGTGCAATCAAAAATGCTTTTAATCTCGGATTCATAACCCCCTCTTAATAATCTGTTAATATAATCTATTTTAGGAATAAATTGAAAAAAATGCAAGTTTTTATGTTAAAAGATCAATTGAAATTTCTGAGTTTAGGGTATATTGTTAATCTATTTAAACAAAAATTATTGTGTCAAATAAAATAGGTTTTTGGGCTATTTTTGCCTTAGTGATTAGCAGCCAAATTGGCTCTGGAATTTTTATGCTTCCAATTAGCCTTGCTCCATATGGCATGTATAGCCTTATAAGCTGGATAATATCAGGGCTTGGTGCTATATCTCTTGCTTTAGTTTTTGCCTCACTCTGCGCAAAATTTCCGGAAACGGGTGGCCCTCACGTCTATGTAAAGCATGCTTTTGGCCCTGCTGCAGCTTTTTTTGTTGGTTGGACGTATTGGGTGATCTCATGGGTTAGCACAACAGCCGTAATAGTTGTGGGTGTTGGTTATCTTACACCATTTTTCCATGAAGATATTCAAAACGTACATCTGTTTTTAGAGATGTTATTACTTACAATTATTACACTAATAAATTTTAGAGGAGTAGCTACTGCTGGACGTGTTGAGTTTTTATTGACGGTGATAAAAATTTCTGTATTGCTTGTAATACCTATAGCAGCATTGTTTTTTTTTGATAGAAATAACTTCATCATAAGTGAAGAAATATCAAATCTTACAACATCGCAGATTCTTGCCCGTTCTACACTTATTACTCTATGGGGTTTTATTGGAGTTGAATTGGCAACAGCACCTGCAGGGTCAGTTGATAATCCAGCTAGAACAATACCAAGAGCTGTGGTACTTGGAACAATCTCTGTTGCTGTTGTGTATTTTATCAACAATCTTGCAATTATGGGATTAATAAATGGCAATGATTTAGCAAGTTCAAGAGCACCATATGTTGACGCAATAAAAATTATGGCCTCTGGCAATTGGCACTTGATTATTTCTATAACTGCGTTCATTTTTTGTGTTGGTACTTTAAACGCTTGGGTACTAGCTAGTGGACAAGTGGCCCTTGGCCTTGCAAAAGATAAACTGATGCCACAGTTTTTTGCTCAAAGAAACAAGCACGGTTCTCCTTTCTGGGGCATAACAACTAGCTCAGTTGGAACTGCAACTTTACTAATCCTCACTTCAAGCAACAATTTTGCTAAGCAGATCACATCAATTATCGACTTTTCTGTAGTTTCATTTTTATTTGTTTACCTTGCATGCAGTCTTGCTTTTCTCAAAGTTATTGTGCAAGAAAAGAGTTGTTACAAATTTTTAATTGGCAGTATAGCAACAACCTTTTGCTGCTGGGTAATATTTGAAACTTCTGTGAATACCTTGCTGATCGCAAGCTTATTCACTGCAAGTGGCGTACCTCTTTATTTATTTTGGTATCGCAGAGTTTCTGTATAGCAAATGTTATGTATCTGTTCAGCAGAGTGGCAAAATAAGGTAGACGAGAAAAGACAACTATAGG
>NODE_4_length_22924_cov_6.554943
TGCTTCTATGATTATTGAGTCTACTGTATCTTTTAGATTTTCTGAATTCATCTTATTATCAGCTGAGGAAGAGAGTATGCTGCAAAACTCATAACTTGATAAATCTGCTATGTCCTCTAAAGTCTTAATATCATGTTTACTAAGAGCAATTTTATTGTCTATTGATAAAGTTAAATTGATTACATCATCTTCCATACCTAGACTTTTTAGCTCTTCTATTTTTCTATCATTTTCTGCTTTCAGGTACTTATTTGCTCTATTGTGAAGTTCGTTTGCAATATCTTCATTAAAGCCCTCTATTGAAGCAAGCTCTTTAATTGAAGCGCTAGATATGTCTTCTACACTTGAAAAACCTTCTGTTACCAATAGCTGACCCATAATCTCTTCTAAGTTTAAAGCTTCAGCAAATAAAGCTGAACATTGACTAAGTTCTTTACTTCGCCTTTCTGATTCTTGCTGAGTGCTTAATATCTCAATTTTCCATCCAACAAGCTCTGAAGCTAATCTTACATTCTGGCCCTTTTTTCCTATCGCTAAACTCAATTGATCTTCAGCAACTATTAACTCTATGCAATTTTCATTTTCATCAATAATAACCTTCGATACTTCTGCAGGAGTAATGGCTTTAATAACAAATTGACCCAAATCTGAGAAGTAATTTATAACGTCAATTTTTTCACCATTTAATTCGTGTATAATAGTTTTTATTCTATCTCCCTTAACTCCAACACAAGCACCTACTGGATCAATGTTCTTGTCGGGAGAGAAAACGGCAACCTTAGACCTTGAACCAGCATCTCTAGCTATACCTTTAATTGTCACTAATCCGTCAGCAATTTCTGGTATTTCTTGATTTAATAATGCCTCCAAAAAGCCTTCATGAGTCCTAGAAAGAATAATTTGACGTCCATCATCAGAGCGCTTAACAGTCTGTATGTAAGCTTTAACCTTATCGCCTTCACGAAATGATTCACCACCAGTTAAATTTCGCAATGGAAGATATGCCCTAGTGCCATTTATGTCTATAATAAGATCTGAATATTCTACTTGTTTAACAATACCATACCTTATTTCTCCCACTTTATCTTTAAACTCCTCATATTGCTTTTTTGACTCTTCATCTTTAATTACTTGAGCAATCTTTTGCTGGGCAATTCTTGCTGAAGCAAGATCAGTGTTAAGAGAGAGCAATTCACTAACAGTATCTCCAACTTTTGCATCTCCTTTTATTAATTTAGCTTGTGTAAGCGTAATTGATTCACACTCAGTATTCTCTTTTTCATTTGATTCATCATCAATAACTTTTAGTTTTCTATATGAAGTAACTTTGCCTGTGTTTCTATCTATATTAACTACAATTTTACTTTTGCTACCATATTTTTGATAAGCCACTGCTTCTATAGCACTTTCTAGTGCCTTTATTACAACATCAAAATCTAAACCTTTTTGAAGTGAAAGCTCTCCTGCTGTTTTTATTACATCAAGGCTTCCAACTATGTTATTCTTGTTACTTTTCTGCTTAACACTGCTTTTACGATTAGCAATCATAATAAATAAATCCAATGTAATTAGTTATAATTATAGCTCCAACGGGCAAAGAACACTATCTTAAATGTTAAATGATTGCTAATTTAAGTCAAGTTTTTTCATGTCTTTGTATAACAAGCAACGCAGGAGTAAAGAATAAAGTTAAAACCGTTGCAACCAATATTCCACTTGCTATGGTTGTTGAAATGTCAACCCACCACTGGCTTGATGGAGCATCATATGTGATTTGTAGCGTAAAAAAATTGATATTTAACCTGGTAATCATCGGTATTAAACCAAGAACTGTGGTTGCAACGGTAAGCAATATTGGCCTAACGCGAGAAATTGCAGCGTTTATTACACATCGCTTGATGTCATTTTTGTGTACCTTAATTTGGTGATGAAAGGCATCAAGTAATAGTATGTTATTATTCACTATAATTCCCGCCAAAGCAATTATCCCCACTCCACACATAACAACTACGAAAACTTGTTGGATAAGAAAGAAAACAAAAAACACACATGTTGTGGATAAAAACACTGCTGTCATTACGATAAATGTATGGTATACATTATTAAACTGTGTCACTAATACCAATATCATTAGTGTAATCGCTAATATAAAAGCCTTTAACAAAAATGCTCCTGATTTTTGTTGATCTTCTTTGTCGCCTTTAAAATCAATTTTTACTCCCTTGTCCCAATCCTGGGCAATAGAATTCTGAATGAACTTTACTCTTTCATCAACAAGATAGCCAGTATCAACGTCAGCAGAGATTGTCACTATGCGTAATCCATCAATCCTGTTTAGTTTGTTTACCTTTTTTTCGGGAGCATATTTTACTATATTGCTCATAGGATACGGGCCATTAACTGTATTGATAAAAAGATTGTCTATAGTCTTCATGTTGCGATCCTTTCCAGGGAAACGGAGTACAATATCGATTTCTTCATCCGTGTTATTTGGTCTATATTTTCCAATCAACACTCCATTTGTAACCATCTTTATAAAATCGCCAATGGTTGCAACACTTACTTCAGAGCTTGTAGCCTTACTCTTATCAACACTCATATTCCACTCTATTTCAGGTGCTGATCTGCTATCTTGAATATTTATAAACCCGGATGAAGGTTGGTTCATAATTTCTAGAATTTTCTCTGCTGCTAAATTCAAACTGGATACACTCCCGCTGAGGTTAATTTGTATTGGCTTGTCAGCCGACGGTCCTGGCTTTTCCTCTTGAACATTAATTATTATTCCTTTCATGTCTTGCACACTGCTCCTTATATCATTTAGTATGTGCTTAGCTTTGCGCCTGAAGCGCCAATCCATAAGTTCTAGTTGTATTCTGGCGATAACGTTGTCTGAAAATGCTCCTGATCTAGCATAAGAAACATGAATTTCTTTTTCAATGCTCAAAATGCGTTCTTCCACTTCTTTGAGTATCAGATCTCGTTCTTTGGCTGATAAGCTTTCTTTTGCTTTAACACTGATTAAAATATTATCTGAATCCACTTTCGGAAAAAACTTTACTCCAGGACCAAAAGTAAAGTACAGCACACTAAATGAAAACAAAACGAATACAGTAGCACATACGAATTTTTTAGGATGATCCAAAACCTTCTCTAGCATGCGTACGTAAGCTCTTATTATAGGCCCAGCATTTTTTATTTCACCACTTTCTATAGCACTCATTTTTTTTATTTCTTTTTTTGAAGTTATCGAAGGCTTACCAAATATTGCACCAAGTGTTGGTATAAAAACCAAAGCCATAATGAGCGATCCAGTCAAAGTTAGAATTATTGTAATTGGTATGTACTGCATGAATTTACCAACAGTATCAGGCCAGAATAATAGAGGAAAAAACACTGCTAATTTAGTTAACGTTGATGATAGAACCGGATAAAACATATCACGAACTGAAGTGTAAAAAGCTTCTACTTTATCCATTCCGCAGATCATCTTTCTATCGGCATATTCGCTGATCACAATTGCATCATCAACCAGCATGCCAACAGCCATAATTAAACTGAAGAGCACAACGATATTTAAGGTTATACCCATAAAGTAAAGAGCTATTATCCCAATGAGAAAGGAACCGGGTATCGAGAGTGCCACAAGAATAGCAATCCTTGTTCCCATAGAAAGCATCATTATGATCAATATTAACAACACAGCAAATATTATGCCGTTTTCCAAGTCATCAAGCACATCGCGGACGTTTTTTGACTGGTCGTTTAAGTACACCACTTTTAAATTTTCAGGTAATTGATCTTTTGCCTTATCCATTAAGTATTTTACTTGATTTACTGTGTCTATTATGTTTTTTCCGTTACGTTTTGAAATTTCTAGCATGACACTAGGTAATCCATTAATGCGAGCAAATCCTTGGTGATCCTCAAACCTAGGGTATACTTTTGCTATATCTTTGATTCTCAAAACTGCATCGCCTTGAGATCTAATAGGAATATTCATAATATCTTCTATATCTTTTAATAACCCTGATATTTTAATCGAATATTTACCGGCCAGTGACCCAGCTCCCATTAGTCTATTATTGCTTGATATAGCTTGGAATATTTCGTTTGATTGAATGTTATATTTTGTTAGAACTGTGGGCTCAATTATAACTTCCACTGTTTCTTTACGAATACCTGCCACTTCAACTTTGAGAACATTTGGCAGAGATTCTATTTCTTTCTTTAACTTGCGTGCTATTTCAGTTAAGGCTCTTTCTGGCAGATTACCAATTAAGCCAACATTTAATATGGGAAATAGACTCAAGTTTATTTCATTTATTATTGGAGATTCCGCTTCAACAGATAACTTCGATTTTATGTTTGAAAGCTTTGAACGGACATTATCGAGCACTTCTTTATTATCATACTCTGTTCCAAATTCGAGTATCATGTTAGCACCATCATTAGTTGCAAAAGCTCTCAATTCTCTTACACCTTCGATGGATCTTAGTTCATTTTCTATAGGAAGCACTAATAGCTTTTCACTATCTTGAGCAGAAATCCCAGGAAGTCCAACAAACACGCTGATTATAGGAATCTGTATATCAGGATTGCTTTCCCTTGGCATTTTTACATAAACGTATGAACCGAAGATAAAAATTACTATAAGTAATAATACCACCGCCCTGTTTCGCTCTATGAGTAAGCTCTGCATGTTGAATGTTAGCTGAATATGTGTGTTTGTACAATATTATAGTCGAGATACATTGCATATTAATTAATCCTTGTGTAGCTTTAAAACTTTATGCAAATAATTAAAATTTTCGCAAAATTGCTAAGAAAATTCCTGTATAATAATTCTAGAACAGTATTTGAGAGGTTATTATGGTGGCAATTTTAAATGTAACAAAAGGCAAGAATAAAGTTATTACATCTGGGTTAGCTGGAGCTTTATCAGCTTTAATATTTTTAACAGCAATTCACATTGCTGCAAAGATAGCCATTATCGTTGCTGCTGCTGTAGTTACTTACACATTACTTTCATTGATTCATAAAATAAGAACTAAAAAAGAACAGCCTGCTGAAATTACTGGTGTTTCAGGAGATAAAGTTTCAGAAGATGAAGGGTATAGCAGTGTTGATGAAGGTGAAGAAAAAGATACAGAAATATCCGCAAAAGAACCAGAAAGAACTGAAACTGAGTTCGAAGAAGAAATAATAAGGAAAAGAGCACAAGAACGCATGGAGAAAGGATCACTTGGTGGCCCTATAAATGCGTTTGGCGAACCAATTCATGTGACTATAGATGCTGAAAATAGTAATCCTGTTGATTATACAAAAACTATGGTAGTGCCTGAGAAAATTATTCTTGGCATGCCAGATGATAAAACTCTTACACAAAATAGCTCTAGCTCTATAAAGAATCAGATGAAATCTTTTCCTGAACACATGGATGTATTTGGTAATCCACTTCCTGAGCAGCCACCAAGCAACCTTCCCAATATAGGGCCTAAGTCTAAAAGTACGCAAAAACTATCTGCTGCAGACTTGCTATTACAGTACGGGAATGTAAATGATAATGTGACGAAAGTGCTAAAACAGCCAATTATTCAACGGCCGTTTAACGGGTTAGGGTTTGAGGGGTAGTTGCTATATCAAACTCTCCATCTTATATTGAGAATCAGATGCAATGCCATACACTCTATTTGGCGGAGCAATTTTGTTCTCTATACCAAAAACTATACCTTCAATTATTGCTGTAAGTACTTTTTCAAGATTACAGTCTGCTCCGGGAACGCGGTGCTCCAGGCGGCATCTTTTGAAATCGTTGCCAAAATAGGGAATTCTGATCGCAGCAGTTCTGTTATTTACTCCCCAACTAATCGTAGTTGGAGTGTGGATATCCGGGTACTGAAATCTTAAATATGAATCATCATTTGGAGCAAAAAACAACATATGTTTTTTCATCATTGTGCATAATCCACCAATACTATGAATCAAATAATCACTATACTTTTGCTCATTGATATAAAATAAGTTATCGTTATTTGAATTCACGAGATTAACATGCACATTTAATGCACTGCCTGCTCTATCCAAATAGGGCTTTGCTTTAAAAGAAACGTTTCCACCTAGTTTTTGTGCTGTTTCAGTAAGTAATTGTTTTGCTAACTCAAAATGCTTAATTAAATTGTCGAAGTTCGTGTAACAACCACTTTTTATCTCATACTGATGTGTAGAATTCTCCTTCTCGCAAGAAAATTCAAGAGATGCTATTTTATTTTTGATGCTATTCAGAAATAAGTATTCTTTTTCTATTCCTTCAATGTAAAACTCTAGTTCAATACCGAATACAGCATAACAACTCAAATTACTTAATATAATCATAAATTTGCTTCAGTAAATCTATATTAGGTTAGCTATATTTATATGAATACTTTACTTATTTGCCAGTAAATTTAACATCTTATTTATACATAATGTATTACTGTTTTTAATAGCATGCTTCTAATCCTCGATACAAGCGACATTTACAAATTTTTCATTTTTTTGAAATAAAAATGATCAATTTTAATGTTTTTATACCCTTTACAACCCATCAAAAAATCACCATAATTTTTAGTATGTATTAAGTAGTATTAGCTTTTCATTTTGCAGTAAGCTATTGATTATCTTGTATTTTTCTAATTATTGCTTTTTTCTTGGTGTGGTATATGAACTTAACTAGCCCTAAGGTTTCTACTATGTTTTTTGATCAGATTATTACAGTAACGGATCACAATGTTACTTGGGAAAAAATCCAAAATTGTCTTTATAATCTTTATGGAGAAGCAACATATAATAGCTGGCTGAGTTCACTAAAATTTGTCAGTAGCAGAAATGGGGAAGTTCTTTTATCCGTGTCAACAAGGTTTATAAAAGAGTGGATTACAGTTCATTACATGAAAAAAATATTATCATTATGGCAAAGCGAAGATAAAAGTATACGTTCTATTGATATTCAAGTAATTGAGGAGAGGAATTCAAATTTTAATGTTATACTAAAAAACAGAGAGGAAAGTAATCATAATCTTGGTTCGCCGCTGGATCCAAGGTTCACCTTTGATAATTTTGTAGTGGGAAAGCCAAATGAATTAGCATTTACGGCGGCAAAGCGTGTGGCAGAATCTATAGATCCAATATTAGGCAGCAATCCTTTGTTTCTATATGGTGGAGTGGGACTTGGTAAAACACATCTAATGCATGCTATAGCTTGGCACATAGTCAATTCCCCATCAGCAAAAAGAAAAGTGGTGTATTTATCAGCAGAGAAATTCATGTACCAATATATTACAGCGCTGCGAAGCAAAGATATTATGTTATTTAAAGAGCAATTTAGATCAGTAGATGTATTGATGGTAGATGATGTGCAATTTATCAGTGGTAAAGATAGTACACAAGAAGAATTTTTTCACACTTTCAATGCATTGATAGACCAAAATAAACAATTGGTTATATCAGCTGATAGGTCTCCTAGTGATCTTGATGGAGTGGAAGAAAGAATAAAATCACGACTCGGTTGGGGGTTGGTGGCAGATATTAATGAAACAACTTTTGAATTGAGGCTTGGTATATTGCAGGCAAAAGTGGAGCAGATGAATATGTATGTTCCGAAAGATGTCCTAGAGTTTTTAGCAAGGAACATAAAATCTAATATAAGAGAATTAGAAGGAGCATTAAATAAGGTTACCCATACCTCATTAATTGGAAGAAGTATGACGGTAGAATCAGCTAGTGAAACCCTAATCGATCTTCTTAGGTCAAATCATAGGTCAGTCACAATAGAAGAAATACAAAAGAAAGTAGCTGAATTTTTCAATATAAAGGTTGCAGATATGCAATCCAATAGAAGGCTTCGCAGTCTTGCAAGGCCAAGACAAATAGCTATGTATTTTGCCAAAAAATTTACGCAAAAAAGCCTACCAGATATTGGGAGAAACTTTGGTGGCAGAGACCATGCTACTGTTATACATGCAGTAAAACAAGTAGAAAATTTTATAAAGACCGACTCAAAATTTGCTGATGAAATCAATCGATTAAAAAAAATGTTTAAGTAGCGTTTTTAAAATAGCTAATAACAAATCCTAAAATGAATCGACTATAGTTTTAATCCGTTTAAGTTTAAAATCTTCTGTTAGCTTCGCAGAATACATTTCCTTATTATCTTGGTTATAGAAGGTAAATTTGTGATCATCTAAGTTTAGTATTGCAAAGCCAAAGCCGAAAAAGTTTCTAACTTCGTGTGCTAAGTAGTTTCTACCATTTGAATAGTCAAATTCTACATTTTGATAAACAGGTTCTTGATCTTGAGCGTGTAGTAATGAACCGCCATTTCCAACTATAATCTGGTCTGGAACATTATCCATTAATAAAATCTGGGCTATATGAATATGGCCGGAAACTATGGTAGTAACATTGCTTAGAAATCTATCCCCAAAAGCTTCAATTTGTGTAAGATTGCCATGGCTTTTTAATGTCAAAAATTCTTTTTTTGGAGATCTCCAAAGTGGTTTATGAGTTAAAAACCACGTGGGCTTATCTTGTATCAATTTATCAAATTGCCTTTCAAAAGCATCAATTGTGCTTTGGGTTGTAAAAATATCCTCACCGGATGAAGAGTCGAAGATAAAAAATTTCATCGGTCCAGCATCTAAGGACCAACTAGAAACGAAGTTTCCACATTTTTCAGACGAAAAGGGGTATGAATCTAAATACCTGAACCATCCTTCATAAGCTCTATCACAACTCTCATGGTTTCCACGAACAAAAAGGAAAGGGGATTGTGATAAAATATCCTTTGCAGGCTCAAACCAATCAGCGTACCAAGCTTCTTTATTATATCCATAAATATCGCCACACTTTTTTGTATTTCTACATCTTGTTTGCCTATAATGATAATCACCAACATGGATAATTAAATCTGGTTTATGAAGGGCAATTGAGTCTAAATTTTTTTTTAAAGGCCAGCTATCTACCGAATTACATTCCTGCTGAAATAACATATTTATTCTACAGCCCGTGTCACCAATGAAAGCAATTTTATTAACCTTTTTTGGTAATATAGGAACCCGTAGATCCTCAATACTAACGTCTTTGGCACTTGTTTGTACTGTCAGTTCACAAACTGTTTCGTTATGATCACCATTGTTAATTGAGCTGCGATTCAGCATTTTTGTTTCCTTGCCATCAACATAAACAATGGGACACATGTCATTGTCCGTAATTGCGCGTATGCTTAGTTTATTTTCTGGGATAACTTGAGACCATGTGTATAATATTTGTGCATGGACGAAATGAAAGCTAGTTATAAGAGAGAGAGCTAAAAAAATAAAGATATTAGCTATATTCATTTGTATAAAAACCTAAGTTAAAAATTAGTAGTAAGGTTATCTTAAATGATTAAAATTTATAATCACAAAATTCATAATCAAATTATACAAACAATTTCTAAATTATTCTAGTATCAGATTGACACTCTAGATGAAAAATTCTAAAATGATTAAGTAATTTAAAATAATTATATAAAAACTAGAATATAGTGCGGCCGTGGTGGAATTGGTAGACACGCAGCGTTGAGGTCGCTGTGGCTCATAAGGCCTTGGAAGTTCAAGTCTTCTCGGCCGCACCAGTTTTTATCGCTGTTTAATATGGGTAAAAATGTTTATAGGAAATCAGAGTAGCAATAAGGTAGAAAGAGCTATCAGCGAAATCAGGCGCGGTCGGCCAATTGTAATATATGATGAAAGTAATTACCTATTGTTTGCTGCTGCTGAGGCTTTAGAAAGAGATTTATTTAATCAATACAAGCTTATATCAAGCAATGTATATGTTACTTTAACTTCAAGTAAGGTAAAATACATATCTCAGAATAAAGAACATAACAGCAAACGTCTGTTGGTGAATAATTTTGATGAACTGCTCCATTTAATAAACTGTTCAAAGGAAGATTGCATAAAAGAGTTGCAATGCTCAAAGACAATAGATGAATGTGCTATTGCCTTGCTTAAGTTCTCAGAATTATTGCCATACGCGTTAGTGGCTGATATGACTTTTGAGAATAATCATGAAATGCGAAATTGGTGCGAGAAAAATGACGTTATTGCACTGGACACGTCATTCATAAATAATTTTCAAGAAAATCAGGATGTATATGAAGTGTGCAAAACATCATTATTTTTAAAACAGACTCAAGAAGTAAATATCATATCTTATAGAACCGAAAGTGGTGGAAGAGAACATCATGCAATTATCATTGGCAATCCAGATAAAGATGGCGAACCATTAGTAAGAATTCATTCTTCGTGTTATACGGGTGACTTGTTAGATAGCTTGTCATGCGATTGCAGAAGTCAGTTACATCAAGCAATTCAAATGATAGCTGACTCTGGAAGTGGTATTATATTGTATTTGATGCAAGATGGAAGGGGCATTGGTTTAACTAATAAGTTAAGAGCGTACAGTATGCAAAGAGGACATAATCTTGATACTGTTGATGCAAATAGAACATTGGGTTTTGAAGATGATGAAAGGAGTTTTGCTGTTGCAGCTAAAATGCTTAAGAAATTGAACATTAACAAAATCCAATTACTTACAAACAATGATAGGAAATTGTCAGAATTGGAAAGTAGTGGTATAGGAGTTACAAAGTGTCTACCACTTATTGTGGAACGTAATAAATATAACGATTCATATATGGAGACAAAGTTTGGTAAATTAGGCCATAGATTAAGAGTTTTTTAGCTTTTTTGCTGTAACTACTTTGTTAATTTGCTATGTTTATTAACATAAGTTAAGATTTTTAGGAATACTAAAATGCTAAGATTTTTTAAGCGAGAAAAAAATACTGAATCCTTAGATAAGGATATAAATTGGAATTCAAACCGCTACAGCACAGTTATTGCTCAAAGGAATATTCTACTTTTATTTGCATTAATATTATTAGCAACGATCTCTATCAGCATATTAGTCATATTTAAAATTAGCACAAGTAGCACTATTGAGCCATTTGTTATAGAAATTGACAAGAAATCAGGAATAGTGCAATTGGTTGATCCTGTCACAGTAAAACAGTATTCTGCAGATGAAGCGCTAAACGATTATTTTATTTCAGAGTATATAAAAGCAAGGGAGGTTTTTGATCCATATCATTATAATTATAACTATTATACAAAGGTGAGGTTGTTTTCCTCACCTAATGTGTATAATGAATTTAGAAATTATGTAGGATCGCAGAATATGGATGATCTTTTTAATTTATATTCAGATACCAAAAGTGAATTTAAAATTCGCTCAATTCAAAAGTTGGGTAACGATGCTCTTCAGGTGAGATTTTTTGTGGAATTTACACGGAAAGATGGAAGTTCTACGAGAAAAAATAAGATAGTTATTATGTCATATAGATATGCATCGCTTGAAATGGATGATCAGCAAAGATATATTAACCCATTAGGATTTCAAGTTATTTCATATAGAGTAGATGATGAATATGTATAGGATATTATTAGTTTTAGCTTTACTTGTCAGTGGCAATTTAAACGCATCCATTAATTATAATGAGCCTATTTCTGTAGATAGTAGAATAAAGACTTTTGTGTATAGCCCTAATGAAGTATTTACGGTGGTTTTTAGTCAGGGTTACTATTCTTATATTGAATTTGCGGAAGGAGAAAAAGTTAAAAATATCGCTGTTGGTGATGCATCAAGTTGGAAAATTAATCCTTATGACAATAAATTGCTTATCATGCCATTTGAAGTTAGTAGTCGCACTAACATGATTATTACGACAACTAAAAAAAGAAATTACATTTTTGATTTAATCTCAAGGCCAAACTACGATAAATACCCGGATACTGATGCTAAGAAAGTGGATCACGATTATTCTGCTGAAAAGGATATATCTTACGTAGTACGTTTTTATTATCCTCAAGAAGAAGGTGAATTTGATGTTGATTTAGATGAGGTTTCTTTACCTACTCAAATGCAATATACTACAGACAAGCTAGAAAAAATAATACAAGAAAATGATACGAAGTACAATTATACATATATTGATGAAGGTGGTAATGCGGATATAGTTCCGATCGAGTTATTTGATGATGGTTATTTAACCTATTTAAAATTTAGAAATAATAATAAAATACCTCAGGTTTTTGTAGAAGGGGAGGATAAACCTTGTAAAAGGCTGTTATTTGATGATTATGTTATAATAAAAGGAGTACATAAAAAGCTATTTATGCGTTATGAAGATGGTGAAGTTGAAATTATAAATAGGTCACTTTAGCTGTGGTACATGCAATATGAATAAAGAAAGGCGTAACAATTCAGAAGATGAATCAGAAATAGAGAATAAGGTAGTAACAGTTGGCTCTAATCAAGGTCATAGGGCATTGATGGTCATTATTTTAGTACTTCTGGTTGGTGGAGTGTATTATCTCTATTTTAGTCCTTCTCATAAAGAGGGTTCAGAAGTTATTAAAAAAGAGGAAACAAAGCAAAACGTTCAAGAGTTGAAAGGAAAGTTGGAACAAGTTCCAGATAATGTAATGGTTCCTGAAAGAATAATAACCGATTCCTTACCACCCTTACCTCCTCTTCCTACACCACAAATCGTACCAGAAATAAAACAAATTAAAAAAGAAGAAGAGAAACCAAAAGAAACTTCTGCGTCAAATATACCTATTTTGCCAAAGCAAAATTTTCCTTCTAGTAATGTTATGGGCAATTTACCTACCTCATTTCCTACAATAGGGGGTGGCGGTTATCCTAGAGACAGACGTAGTGCACAAATGTTAACAATTTCAGGTGGTAGTGGAGAGAACAAGGCTGCTGATGCTATTTTATCCGACACTTCAGCACAATCGAGCAAAGCTACCAGGGTAGGAAAGCTTGGTTTAATGATTACTCAAGGTAAAATTATTGATGCTGTTCTTGAAACTGCAATAAACTCTGATCTGCAAGGAATGCTGCGTGCTATGGTGAGTAGAGATGTTTATGCAGAAACTGGTGATACAGTTTTAATACCTAAAGGCTCAAGATTGATAGGCAGTTATTCATTTGACTCGAATGTTGCTAAATCTCGTGTAAATATAAACTGGAATAGAGTGATTCTGCCACATGGAATAGATATTGCAATCTCATCACTTAGTACTGACGAGCTTGGTAGAGCAGGAATAGCAGGAATAGTTGATAACAAAATAGTAAGTGCGTTATTCTCTTCAGTGACACTTGCTGGTGTTTCGATTGGTTCTGCTGTTATAGGGCAAAAGGCTTCTAATCTTGTTGATACGCTAACTATCAGAGATGCAGTAAAGTCTATCACTGCAACCGAAATAGATTTTTCTTCTCTCCAACTCATTATTGACCCAGAAAAGAAGATATCTAGTGACAAATGGAAATTAGGCCTTGGGGCTATCGGAAGAATTCGGAGTGCCAAAAGCAGACAAGATTTACTAAAAATAATGAAAGAGGAAATAGCAAAAGCACTAGGAATTGAAGAAGACGAGGTAAATATAAGCCTGGAAATTGTAAATCAACTGTTAGAACAAATTCAAAGAAAAAGCAAGTCTGTTTATGATGAAGCAATCGGGAAATCAATCGAGGATTTTTCTAAAGATATGCGGGATGTAGTGGGCAGATATACAGATAAAAAACCAACTATTTATGTTGATCAAGGCACTGCATTGAAAGTATTTGTTAACCAAGATATAGTATTTCCTCCACAGGCAATATTAAATCAATGAAATGAACTATGCTGCACTTGATACATATTTGGAGCCATTACAAGGCATATTTCAAGAAGAAGGCGTAAATGAAATATCAATAAATAAGCCAAAGGAAGTATGGATTGAAAATCGCGGTGAAATAAGGTGTGAAAAATTAGAAGTATTCGATCTTAACCATTTGAAATCTCTTGGCAGACTGATTGCTCAAGCTACAGAACAAAAACTTAGCGAAGAAGCGCCGTTACTTTCGGCAACATTACCAAATGGTTATCGTATACAGATAGTATTTCCGCCAGCATGTGAACCTGATAAAGTAGTCATGTCGATTCGTAAGCCTTCTAGCATGCAGTTAGCACTCGATGATTACGAAAAAATGGGGGCTTTTTCTGAAACTGTTACAGAAGCAACTGATAATCCAGTTGACCGTCATTTGGATTTATTGTTAAGGCAAAAAAAAATAAAAGAGTTTTTAGAATACGCTGTAATAAGTAAGAAAAATATTATAATTAGTGGTGGAACTTCCACTGGTAAGACTACTTTTACTAATGCTACTTTGCGTGCTATTCCAGCTGAGGAAAGAATTATTACTGTTGAGGATGCAAGGGAAATCGTTTTGAACGATCATCCCAATAAAGTCCATCTAATTGCCTCTAAAGGAGGGCAGGGCAGAGCAAAAGTAACCACTCAAGATTTGATAGAAGCGTGCTTACGTTTAAGGCCAGACAGAATAATAGTTGGTGAGCTCCGTGGAGCGGAAGCTTTTAGTTTTCTCAGGGCGATAAATACTGGTCACCCTGGATCAATATCAACCCTTCATGCAGATAGTCCAACAATGGCCCTTGAGCAAATAAAATTGATGGTTATGCAGGCAAATCTTGGCATTCCTCCAGACCAAATTATACCATACATTAGAAATGTGATTGATATTGTTATTCAGCTAAAAAGAACCGGTGGGGGCAAAAGAAGCATTTCTGAGATATTATTTACTAGATCTGCGAGCGAAAATGCTTAAATTTATACATAAGTTAAGGAAGAGTAGTTTATGAGTAATGGAAATCACCTACGTAATATTCTCATAGGAGGTGTAGTAGCTTTTAGCGTACTTGAGTTTTGCTTCTATCTATCTGGTATATTGTTTGTTCTGTTTGCTGATGGTCCGGATGCTGTGGATTTTAAGGCAATTAATCCTAGTTTGACGCCTTTCCCTCAAGCTCTTTGGCCAACGATTTTTGATCATATACAATATTGTTGGCATCATCCAGAGTTATATAGCCTTGAGCTCAAAATCACATTAATTATATCTTCTGCACTGCCTATCATTGTTTTAATGATTATCTTATGGAATTTAAGAGAAAGGATAATTGAGTGGCGACCATTTAAAAAGAAAGAATCACTGCATGGAGATTCGCAGTGGGCATCAGAGAAAGACATACGAAAAGCAGGATTAAGAAGCAAAAAGGGATTACTGCTTGGTAAAGATAAAAGAGGCTACTTTATTGCTGATGGGTTTCAGCATGCATTATTATTTGCACCTACAGGTTCTGGTAAAGGTGTTGGTTTTGTAATTCCTAATTTATTATTTTGGACTGACTCGGTAATTGTACACGACATAAAGTTAGAAAACTATGAAATAACAAGTGGTTGGCGAGAACGACAAGGACAAAAAGTATACGTATGGAATCCAGCGCAGCCAGATGGAATAAGTCACTGTTACAATCCATTACAATGGATTAGTGAAAAACCTGGACAGATGGTTGACGATGTGCAGAAAATAGCCAACCTAATTATGCCTGAACAAGACTTTTGGCAAAATGAAGCAAGAAGTTTATTTGTTGGAGTGGTATTATACTTACTTGCTGCACCAGAGAAAGTCAAATCTTTTGGTGAAGTTGTGCGTACGATGCGTAGTGATGATGTAGTCTATAATCTTGCTGTTGCTCTTGATACAATGGGTAAAATACTACACCCTGTAGCATATATGAACATTGCAGCTTTTTTACAAAAAGCTGATAAAGAAAGGTCGGGTGTTGTATCAACCATGAACTCATCACTTGAATTGTGGGCAAACCCATTGATTGATACTGCAACTGCGTCAAGTGATTTTAATATTTTAGATTTTAAAAAGAAGAAAACTACAGTTTATGTTGGTTTAACTCCTGACAACTTGACTAGGCTCAGGCCTTTAATGCAGGTTTTTTACCAACAGGCAACTGAGTTTTTATGTAGAAAATTGCCATCGGATGACGAGCCTTATGGCGTATTGTTTTTAATGGATGAGTTTCCTACACTTGGAAAAATGGAGCAATTTCAAACAGGTATTGCATATTTTCGTGGTTATCGAGTTAGGTTATTCTTAATTGTTCAAGATACTGAGCAGCTCAAAGGAATATACGAAGAAGCAGGGATGAACTCCTTTTTGTCAAACTCGACTTACAGAATAACTTTTGCAGCCAATAATATTGAAACAGCTAATTTAATATCGCAACTTATAGGAAACAAAACTGTACAACAAGAATCGTTGAATAAGCCTAAATTTTTAGATTTAAATCCTGCTTCAAGGTCATTACATATCTCTGAAATACAGAGAGCATTGCTATTGCCTCAAGAAGTTATTATGTTGCCACGTGACGATCAGATAATTTTAATAGAGTCGACTTACCCAATTAAATCAAAGAAAATTTTGTACTACAGTGATACCACCTTCACAAGAAGGCTGCTCAAACAAACTCGTGTGCCTACACAAGAACCATATGACCCAAACAAAGTTCTTTCTGCCGCTGCGAGCAAAGATAAGGTTAATAACGAGGGGAATAATGTTCTTGAGGGACCTAATTCAGTTGATTATCCTGCTGAAACTAAAACCGAAGATGCAGTATATGATGAATCAGATGAATTTGCAGACGAAGATATTGATGATGAAGATATCGACGATAAGTTTGAAGATGATGACGAGGAAGATGAGGATAGGAGCGATGATGGGTTTGATGACGAAGAAGAGGAGGATGAATTTGAAGATGAGGATAAATTAAAAAATGACGAGAAGTAAGGTTAACTTTGCCTATTTTTAGCTCAGAAAAGTGCAAGTTATGCAAATAATTAGGTTTTTCATATTAAGCCATTTTTAATTAATTAGTATTAGATTAGCTATTTTAACTAGGGGAGTAGTAATGATTAGTAAAAAAACATTAGCGGTTACAGCACTTGCTTTATTGTTGTCACAACAATCTTTTGCGAGTGAAACAGAAGGGTTTTACTTTGGTAGTGGGTATTATGGTCAATTTTTTAATGGCATGGGTGAACTAAAAACAAGCACTACAGATATCAAAAATTTGTCTATAAATGACAGGGATGCTCAGAACACAAAAGGTCAGTCACTAAGTGAGTATAAAGGAGATTACAATCCACCTTTTGCTGCAAATGTAGCACTTGGTTACACAGGAGAATTGGGTAACAACAGCTATAGGGCTGAATTAGAAGGAATGTATTCTTCTGTAAAAGTGGATAATATTGGTTTAGCAAGTAGTCAAATAACTGTTTCATACCTAAAGGACATTGGTAAGGATGCTGGTAAAAAAACTTATATCTATAGTGCTACAGTTAATCATGACCAAATTGAAAACATGTCTCTAATGGCAAATGTTTATCATCATTGGAAGAGTGACCGTTTCTCTTTTTCTCCTTATGTTGGGGTTGGAGTCGGTGCAACAAGAATGACAATGTTTGAAAAATCGTCAATAAGACCCGCAGGTCAATTAAAAGCTGGCCTTGATTATCACATAAACGAAGATGTAAATATGCATATCGGATATAGAGGTTTTGGTGCTATTGGTGGTGTTATTGGTGATGGTCTTAAACTTACAACGGATGCGCTTGGAGAAATTATAGATGATCCTAATAACAGGGGTAAAAAGAAGCTTGATGATCAGAGTAAACCAGCAAATGCAGCAAAAGAAGATATAAATATAGGTAATACATTGTTTTACACACACGGTATAGAGGCTGGCCTTACTTTCCACTTTGCCAGCAAAGCTTAAACATGTTGCCCTTTTAAAAAATGCATAAAACCGTTCCTGTCATCCTATGCCTTGACCATAGTAAATATAGATCCAAGTAGTCACGCTACTTGGATGACTAGCTAGAGGGTACTGGGATGACATAGGATAATATGGGATGAAGGAAGAAAACATTAGCTATGTTTTTTGCATAACAATGCACCTCTTCATTCCTGCCAAATCATGTACATATTCCTGAAAAGCTAATTTGTATGAGGGTATTATTTTGTCAATATCATTTTGATCTTCACCTATCTCCAATATTGCAAACCCATTTTTTTTAAGGCACTTTTTCAATATTGGAAAAATACTCAAGTAACAGTTTAAACCATCAATTCCACCATCAAGAGCAATTCTTGGCTCTTTTTGCACTTCGGCTTGTAAGTCTTTTAATTTGCTTCTTTTAATATATGGAGGATTGCTAATTATCAGATTAAATGAACCTCTGCACTCTGTCCATGAGCTTGGAAATATTTTGGCTCTGCTGAGAAGATCATGTTTCTTTGTGTTCTGATAGGCAACTTTGTATGCTTCCAAGCTTTTTTCAAAACCGATACCAACGGCATATTCATACTCACTAAGTACGGATATCAATAAACAACCTGTGCCTGTACCAAAATCTGCAATTTTTAGTCTCTGCTTTTTATTTGGGTAATATTTTAACACTGTTGAGATTAATGTTTCACTATCTGGTCTTGGATCCAAAACATGCTGGTTAACTATAAAATTTTTACTCCAGAATTCACGATTACCTATTATTTGCGATATTGGATATCTTTCCGCTCTTTTTTTTGTTAATTTCCAAAATAAAAGTTCTTTCTCCATCGGCACTTGATCAGCATGGTTCATAATTATGAATGATCTTTCCACTCCAAGTACGTGCTGCATGATGATTTCACAATCTAAATGTGGTGATTCAACTTTATGTGACGATAATAACTCCGATCCTTCTTGAATTAAAGTGCTGATTGTTTTCATTATTCTAAAAATATGTTCCTTTCAGCCAAGAATAGCAAGATGAGCTTCCAGTTTAGGGTAGCTGCACTAAATCCCAGTGTCAAGCACGCAGCTGTACGAACATTGCAATTTGCAGATCCAAGTAGCTTGACTACTTGGATCCAGCTAAGTTGGTGAGCATAAAAGTATAGCTAATGCGAGCTTTACGTCATACCGTCACGGTATCTCTAGATTCCGCTAACACGTAGCGGGACGACGAGGTCAGGGTGTCATCCTAGTACCTTCTCCTGTCATCCCAGTGCCCTGACTACTTGGATCCAGGAAAAAGAATGGTGTCATCCAAGTAGCCTCCCTCCCCTGTCATCCCAGTGCCCAGACACTGGGATCCAGAAAAGTTTGCTTGTAAGCAAGCAAACTAGCACAGAAAGTGGTTACAACATTTTCGATGAGATTATATGGAAAACTGGATTCCAGTGTCAAGCACTGGAATGACACCTTCCTGCCCAGTTCATGTTGCCATAAATATTAAGAAATTTACCAAGCAAAAAAAAGGCAAAAGAAGCCCTAGTCATTGTCTATTTTCAGTATTGGCGTTTTTTAAGTCTTAAACACTGCAATTTAGCTGCTTTTAAATGCAACTCACCTTAGTTTAAATGTTTAAGAAATTTACTAAGCAGAAAAAAAGGCAAAAGAAACCCCGTGTTAGCTAGTTGTCACTCTCTAATCCTGCAAATTGGCGTACTATACTGTCTTAAACGCTTTATAAGCGCGTTTCAGCTTATATAGGTAAAAACCCAGAAATGTTGTGAAGAAGTAAAGTGTGCATAGTGCAAAAAATTAAAAATAAGACGCCAATTACGTAATACTGTTGTCATTTAATCTGCACAGATTGAAGATAAATGAATACCTTCAGTACCATGATAATGGGGCTGGCGAAGGGTGTCAAGTAAGTTTTTTCGTTTCTACTGAATGACAGTTGTGGCTTGGGAGGTAGTGCAAGAAGTCTACTGATGGCTTTCAAGGCAGTTGAGTTTAATTATTAGAGTAGTAATGTTTATTTTTATATTGACTATTGAGGTTTATTATTTTATAACTAAAAACTTAGTTATTTTAATGAGCTTGAGTTTATAACATATGCCTACGATAAATCAATTAATACGTAAGGGTAGATTAGGATTGACCCATAAGAAAAAGGTACCAGCTTTGGGAGAAAGCAACCCTCAAAGGAGAGGTGTTTGCACTAAGGTGTATACTACAACTCCTAGAAAGCCTAACTCAGCACTCCGTAAAGTAGCCAGAGTAAAAATTAGTGGGTATGGTGAAGTGACGGCTTATATACCTGGTGAAGGTCATAATTTACAAGAACACTCTGTTGTTTTGATACGTGGTGGGCGGGTTAAAGATTTGCCAGGTGTGCGTTATCACATAATAAGAGGTGCCCTTGATCTGCGTGGTGTGCAAAATCGAAAGAAAGCTCGTTCAAAATATGGTGTAAAGAAATCTGGTTAAAGTTTATGGCTCGTCGGAATAAAGCAAAAAAAAGAGAAATAAGTCCTGATTCGCGTTACGGCAGTGTTTTGCTGATGCGTTTCATTAATACAATCATGAAATGTGGTAAAAAATCTACTGCAGAAAAGATTATCTATGACGCTTTGTCTTTAGCTGAAAAGAAAATAGGCGAAGGTGGGTTATCAATTTTTGAGACAGCAGTAGGAAATGTTACTCCTTCTATAGAAGTGCGTTCTCGACGCATTGGTGGTGCAACTTATCAAGTACCTGTTGAAGTTCGACAAGATAGAGCGGTTTCTTTAGCGTTAAGGTGGATTGCTAAAGCAACTTCTGCTGCTCGAAAAAAGAGTGGAAAAACCACTGTTGATTGTTTGCAATCTGAAATACTGGATGCTTATAATAAACGCGGTGGTGCGTTTAAGATGTGCGAAGAAAAATATAAAATGGCTGAAGCTAATAAGGCATTTTCTCATCTTCGTTTTTAATGTTAGCTAATTAATTGTGATATGGAAATTGGAATATCTAAATACAGAAATATAGGGATAATGGCTCACATAGATGCTGGTAAGACTACCACAACAGAGCGTATTTTATTTTATACTGGTAAGCAAAATAGAATTGGTGAAGTGCACGATGGTGCAGCTTCTATGGATTGGATGGAGCAGGAAAAAGAGCGTGGTATTACAATTACATCTGCTGCAACAACATGTTTTTGGAATGATCATAGGGTCAATATAATAGACACTCCTGGTCACGTTGATTTCACTATTGAAGTTGAGAGATCTTTAAGGGTTTTGGATGGTGCAGTTGCTGTATTTGATGGAGTTGCTGGAGTTGAACCTCAATCTGAGACAGTGTGGCGTCAAGCTGATAAATATAGCGTTCCTCGTATCTGCTTTGTTAATAAGATGGATAGAATAGGGGCAAATTTTTATCGATGTGTTGATATGATAAAGACGAAGCTTGGTGCAGCACCTTTAGTTATTCATTTACCAATAGGGAGTGAGAAAGATTTCAAAGGTATAATTGACCTTATTTCTATGAAAGCTATTATATGGCAAGAAGAAACGTTGGGCGCTAAATTTTCTTATGAAGATATTCCTTCTGATTTGCTTGATAAGGCTCAAGAATATCGAAATCTTTTATTAGATGCTGCAGCTGAGATGGATGATGAAGCGATGAATACTTACTTTGAGTCTAATGATCTGCCAGTGGATTTACTGAAAAAATGCGTGAGAAATGGGACCATTAAAGGAAAATTTGTTCCTGTGTTGTGTGGATCAGCTTTTAAAAATAAAGGCGTACAACCACTTTTAGATGGTGTGGTTGACTTTTTACCTTCTCCTATTGATGTTGATGTAATTGTTGGAATTGATCCTAAAGATTCAGAAAAGAAAATTGAGGTCAAACCTTCAGAAAAAGAGAAATTTGTTGCTCTTGCATTTAAAGTGATGACGGATAAATTTGTAGGCAGCTTGACGTTTATCCGTATTTATTCTGGTAAATTAAAGTCTAAATCTACCGCTTCAAATGCGTTAAAAAACGAAACTGAAGGGATTGGCAGAATGTTACTTATGCATGCAAATAACCGAGAAGATATAACTGAGGCTAGGGCTGGAGATATAGTTGCTTTAGTTGGGCTAAAGAAAACAACCACCGGAGATACTTTATGTTCTGTTGATTTTCCTATATTATTGGAGCGTATGGAATTTCCTGAGCCTGTTATTGAAATTGCTGTGGAACCTAAAACCACTTCAGATCAGGAAAAATTAGGTATTGCTCTAAATAGGTTGGTTGCAGAAGATCCTTCTTTGAGAATGTCAGTAAATGCGGAAAGTGGCCAGACTATATTGAAAGGCATGGGTGAGCTCCATCTTGAGATTATTGTTGATAGAATGAAGCGCGAATTTAACGTTGAGGCTAACGTCGGTGCTCCTCAGGTTGCATATCGTGAAACTATCACTAAATCTGTTGAAATTGATTACACTCATAAAAAACAATCTGGTGGAGCTGGTCAGTTTGCTAAGGTTAAAATAAAATTTGAACCTCTTGAGCCTGGTTCTGGGTTTCAATTTGAAAGTAAAATTGTAGGTGGTGCTATTCCAAAAGAGTATATTCCTGGGGTAGAAAATGGCTTGGAGTTGATAAAAGAAGGTGGTATAATTTCGGGATTTCCGTTGATTGATTTTAAGGCTACCCTTCTTGATGGTGCTTTTCATGAGGTTGATTCTAGTCCTTTAGCTTTTGAACTTGCTGCTAAAGGTGCTTTTAAAGAGATGGCAAATAAAGCTGGTCCAAAAATGCTGGAGCCTATAATGAAAGTTGAAATCATTACTCCTGAAGAATATATGGGTGATGTTATGGGTGATATAAATAGTAGAAGAGGAAATGTTGCTGATATGCTCGATTTAGGTAATAATAGTAAAATAATTACTGCTTCGGTACCTCTTGCAAATATGTTTGGTTATATCAACGTTTTGCGTTCTATGTCTCAGGGAAGGGCGCAGTATAGTATGCATTTTTCTTGTTATGAGCAAGTGCCACAATATGTGGTTGATGAGTTAAAGTTAGAGTATAATTAAGGGTAATAATTATGACAGCAGTAGTGGAAGCATTTGGAAAGCCGCATGTAAATGTGGGAACAATAGGACATGTGGA
>NODE_5_length_22408_cov_5.533172
AATTACTATTCTTAAATTTGATCAGATTGATTGCAAAAAAACAAGATTTTCAATAGGTTGCTTATAATCCTAACTATAGTTAGCCTTTCATAAGTAGCGATGCAACAAAGCCATCCCAGTGTCTGGGCACTGGGATGACACCGAAGGGGCTACTCGGATGACAAACCCTGTCATTCCAGGGCGTGACGCTGGTTTCCATCCAAGACGGCAGTGCTTGACACTGGAATGACAAGAAGAGGGCACTGCCCTCCTTGTATGTATTAGATATAGGCCGAGTTGTGGTCGTGATAAATGTGATCGCTTGCGCAATCGAACATTTTCACAAAACCATTCTCTAGATAAAGATTATATTCGTGATGTTGATCTGATAATACAATATTATCTTGCTCCCCTGAATTGAAATGACTTGAATCTGACAGCAATTCGTAATTTGGATTATCTATTTTACTAATGCTGCTTATTACTTTGCCATTACCACTTGATATAGCTAAACTATAACTATCACCATCCTTCATTATCTTGATGGACACCTTATCTTCAGGTAACACTATAAGCTTTTTCGTATCACTATCGTGGATTACGAATTTGCCTTTTTCAAAATAGTATTTGTCTTCCGGCAAAGCACCAACCTTGTATTCTGATGTGTGCAGTTTGTTCCAAAAATCTAACACAGATTGCTTTTCTGCTCCTTCCGCTCTATCATATAAGGCTTTTACATCATTATAATCTATCGTTACATTTGCCTTGTGCTTTCCTTCTGAGTCCTGCTCGTAGCTCTTTTCTATTTTGAGAATTGTGTCTTTTAATACTACCTGTTCTTGCTCTTTCTCCTCCACTGAAGATGACCTTTTTGCCCTTGTTGGAATTTGTGGCTGATCAGACTGCATTTCACTATTGTCGTTTGATGCAGTTTTCTCTTCAGCAGCTTGTGCAACAACATTAGTAGTACTATGAACTTCTGTCTTAGTTTCACTTACTTGCCCTTTTGGACTTTCGGTTTGTTTCTCTTTTGTAAATATTCTCTGATAGTCCGTGTAGCCTCTATTAGTATCACCGATATCGCCACTGCCTTGATCAAAAGTTATTTTTTTACTTCCATTTCCCATATCTTCAATTTCAACTTGAGGAGAAACAGATGCTAGGAAATCGTTATAACTTTAGTTGTAGTCAGCAGAAAAGAATATTTTCCCTTTGAAATTGTGAAAGTTATTAGACAACATTCCAATTTCTTCATCACCATCAAACAATTTTACTTTAGTGAAATATGTTTGATCTTTTATTCTAACTATTTCACCGCTGGAGTTTCTTTGTATGTGATAATCATTTGGGTCGTACTTTATAGCAAAAAGTTTGCCAGAGCCATATTTCTCTAAGTTTATAAGGCCCACATTTACATGTTTATGGGAATAATCTCTCTTTTCATATTCATGTGCAAATATTGGATCTATGTATCTATATTCATCTGATATATTTGGCATACCTATTGGATGTTCATTTCCATCTTTCGTCACCGGAACAAGCTTATATGTTCCGTCTTTTTCCACTAATTTTAGATGAGTAATACTTTGTGGTAGTTGAAACCTTACATTTGCTCCATGGTCATGAATAAATAGATCACCTTTTTCGGTAATATAAAAGCCCATATTTTTGAATGTATGTAAATTTTCGCCTCCTTGTTTTACAACCGCTTCGTGTACATCGTCGTCTGTCCTATCTGTTCCCTTATTATCCAGTAGTTTTCCTTTTTCTACGATTACTCCATTTGCCTTTTGCTCATCAGAATATTGGGCATGCTCTGAATCTTGATGATTCAAAATTTTGGTACCTCTAAGGAGCAGAGAATCTAAATCTTTTTGGATGTGTCCAGTGCTAGGATGCAACAATTCATTTTCATGTAAATGCGCCTCATCAAAGTATTCATCACGTTCAACTGTTCTGCCATCTATTAGGGAAGCTTTATAATGACCGTTTTCTTTTGTAACTGCCATGTAAGCACCACCTTCGTATGAAACATTTAAGTTGTGTAATATATCCTCAAAAACGAAAGTTTCTTTAGTTTGGCCTTCAACTTGCTTAAAAAATCCTGATTCGCTCAATAATTCTCCAAGCTTTGTATTTCCGTCATATATAGACAGTGCACCCATATCTCCTTGACCATGAGCTTGCATAGAAAAAATCTTACCTTCTTGTAGATCAATATGAGTACCTCTGATTAAGTTTGGATCGATATTGACCAGCCCATCTAATATTTTTGCTGCTTGGGAATTATTTTCAATCTTATCAACAGCTTTGTTTTTTAGTTGATCAAACTTTAAAAATGCTGGTCTGTATTTTGTATTTTCCTCATTACGTAACTCTTCAATAGTAATCTCTCCTTTATGATATTTTTGATACATTTCACCACGTTCTTTATTCAAATTATCAAATTCATCTACCTGATTCTTAATTTCTGTATCATATTTTGATAATATCCTTAAAGCCTGATTTTTATACTCTTGACTGTTTCGATATTCATTACCTTGTTGGTCAGAGTAAGTTAGTTTATCCTGTCCATCGGAAGTTTTTACTACCTTGAGGAAATGATATTCCTTTGATATATCAAGTGTATCATTTGTTGCCCTATTTATAGCACGAGCAACATCATAAAATGCAACGTGTTCTACAGGAGAAAAACTTCCAACGTTTTCTCCATCCATTTTTTCTATATTTGCTTTATAGTAGGATACGTTTTTAATTTCTCCACCCACTATTTCTTGACCAATTGCTATGAAATCTCCTTTTGTAACTTGCAAAGCGTTGAGATGTTCCATTGCAGTTTCTGTATCATTCTCAGCAAGCCAACTTTTGAAGTCAGTATCGTGTCCTTTTATGTCTTTCAAGAAACTTTTTGACTCATCTGAGTTACCTTGACGTAAAGCATCTAGGTAGTCTCTTAATAAACTAGGATCTTTTTCCTGTAAGTACATTATCAACGCATGACCTGTTTTATAAACCAAGCTATTTGCTTCGCTGTCCTTTGAGTATTCTAAACTTAAAATTTTATCTAAATCCAAATTTGCAGCTTCAGTTTTGTCGATACTTGATCCTTGAGAATTGAATTTATGATCTGAATGATGCTCAAAGTAGTCTGCAATTCCTTCCATTAATACTGTAGGTAAAGATTTGCCTCCTGTAGCCAAGTAAGTTAAACCATGTGCAAATTCATGCTGAAGGTTATGAACGCCACCTTGCTGGTAGACGTACATTTCAGCAAAAACGTCAGCTTTCCCTTTGTAGTAACATTTACCACCTTCGTCTCCAAGGTAAGAACCGAAACGCTCGCTTCCGCCAAGGTGAGTGTAATCATCCTTGTCATCAAACATGTAAATTTTAAATGTTTGTTCTGAACTGCCGCGTTCTAACTCGAATGCGTTTTTAAAATTAGTAGCTGTTTCTCTTATCTCACTTTCAATGTTAGCAACTTTACTTGCTCTTAAATTGTGAGAATAAACCTCTACTTTAATATTTAAATCTTCAACTTCTATAACATGTGGCGAATTAAACCCTTTGCCGTTATTGTTGAAATATTCTGCTTTAGTTATATTTTTATTTACTTGTTGACTAATTGTCATAATTTTAACCTCTAATTTGCTGATCTTTCAATATCAAGCATAAAGTAATTTCCCTAAAAAAAACGTAAATCCCTGTATTAATATAATTTATATCTTAATAAATAAAGTATAGATAGTTAACTTAATATGTAAAATTTAGAATATGGCTGAAATTCTATACAGCTATATTCCGGAATCACATTGGACAAGGACAAAAGCAAAGTGGTTTATTGACTTTCATTCCACCAAAGCACTATACTAAAACCACGATGGGTAATTAGCTCAGTTGGTAGAGCACTTGCTTGACGTGCAAGCGGTCGCTGGTTCGAACCCAGTGTTACCCACGTTTTTGTTTATGAAAAGATTTTATATGACAGCAGTGCATAACGGTAAACACTCAGCAGCGCAGTCCAAGCGCTTAATCTATTCCATAATAATAGTTGCGATAACAATGTTTATGGAAATAGTAGGTGGAATAATTTCACATTCGCTTGCTCTATTATCAGATGCAGGGCATATGCTCACTGACCTCTTTGCCTTGGTTTTAAGCTGGTTAGCACATAGGTTTTCAGATAAGAAATCCGATTTGCAGAGATCATACGGATATCATCGGTTGCAGATAATTGCAGCATTTGTTAATGGTTTAACTCTATTCCTCATTGCAGTAATCATTATAATTGAGTCAATAAAGAGGTTTATTTTTCCAGTCAATGTTGAGTGGAAAGTAATGTTAGTAATTGCTACACTTGGCCTGATCTCTAATATCATAGTCTTTTTTATATTGCATAGTAAATGCGAGAGCAATATAAACATAAAAAGTGCTGTACTACACGTTATAGGAGATATTTTAGGTTCTGTAGCTGCTATACTTGCATCCATAATTATCATGTTTACTGGATGGCAAATGGTGGATCCGATTTTATCGGTATTTGTCAGTGTAATCATTTTGAATAGTGGCTACAAAATTCTAAAGAATTCTTGCCACATACTTCTTGAAGGTACACCTGAAGGGATATCTACTGAGGAAATAAAAAGTAAGATCACATCAGAATTACCTGAAGTGATAGATGTGCACCACATACATGCATGGTCACTGTCTGATAATTATTTTATAATTACCATGCATGCCAAAGTAAAGCAAGATGCACAACACACTGATATTTTGTATGAGATAAAAAAAATACTACTAAATAGGTTCGAGATAGCACACTCTACAGTCGAGATCGAATACGATGAGTGTGCGGATAATAAAATACTTAAACATTGACGTTTTAAATTATTATGCTATTACTAGAGTGTAATGATGTCAAAGGTAGGCTATGATAGGCATTTCTCAAATACAATTTCCTTCAAAGGAATCTAGCAAGCTAAAGTTTGTTAGTTATTTTGCAACTTTTGTTTCTTTAAGCATTATCACTAATCCCGTTAATGTTCTTTTTTCTCTTGGTACTATATTCTTCAGGTCTGAAATTAAAACTCTTTATATCTACAAAGAAATAAAAACGGCAAAACAGCAAAAAATGAGCAAAAGGGAATATTGGGAAATATTTTTTAAGAACAATACAATCAAGGTAGCAGCCTTCCTCTTGTTTTCTGCTTTCATAACATATCTAACTTTCACTACCACTTTCTTGCTTATTTCGTTACTGGGAACTATACCACTTACAATGCTATTAATTTTATTGCAGAGTGAACTAAGGCCAAAAGATTTTAACCCATTTACGCTGCTTAAAGCTTCTATAAGTTTCTTTTTGGAAGGTATAAAAGAGAATTTACGTGGTATGGTTAATAGTTTTGATGTTAAGCTTGAACATTTACTGCCCTATCAATTAAATGATGATATCATTAAAAATATTGATAAATTAAAAGATAAGTATGGTGAAAAAGTATCCGAAGACGTTATTAATGATAGAGAATTTAAGCAATTTATTGAATATATAAATGATTTAAATGAACTTAATTATCGTCAATTTAGTGATGAGGATAAAGGAAGGGTAATTACATTTTTAAATGACTTTTGCAAAGATGATCAAAAGTATAGCTCCCGCTTTACAGGTGGACGGATTTTACTTTTAGTTCTGAAAGCCTGCAATGATGGAGACAGAGAAGCTGTAAAAAATAAAAAAGACGCGTTAATTACAAATTTGCTTGATAGCCAAACTTTCTCTAGAAAAGAGCGAATTCCTAACACTTGCTTCACCGGTATTATCTATAGAATGTTAAGCACGCTAGAGGGTATTCATCCTGATCCAGAAATTAGATTTACTCCTCCTAGGCAAATATTACTTCCAGGAGCACAAAATGAAGCACGTAAGTTCATGTTAGACAGGTTAAAAAACAAGAAAAACAATAAAGAAATTTTTAAGGCTTGGTATGACGTTCAAAATGGTTATGAAGATGATGAAAGTCAAAAAATAGTTGATGATTTTATTTCAGAAGTAAGTATTCCTTTAATGAGAAAATTATTGAGTATTACTTCTCAATATAGTGAACAAATTGTGCTGACGTTAATGAAAAATATTAGCTCTATAAAGTTAAATAAATTACAATGTTGTGAGCTGGTTCAGCACATGAGAAATAAACTGCAGGAGCATGGTTTAGGTGACCAAGAAAGTTTACTCGAAAACATCGGAAAAAAAGTATTCTTAGAGCTATTAAATCGAGATCTACTCGAGACAGATTTTTCTCTCAAGGATTCATCTTTGGATGGAGCTAAAAGAATAGCTAACAAAATAATAATAGGAGAAGTTGAGAAATTTAGGTCAGAAGCTGCTGAAAAGGCTAGGGAAGTTAACTCTATAGAAGTTCAAGTGGATGTTACATTGCGGGGTCTGTCAACCTTGCCGCGAGAAAAGAAGTGTTGCATTGCATATAGCAGACTAAGTGGCCAGTATGAAGGTGATGAGAGAGAGATAATGGAGAACATCTTACTAAAAAAATTAGAGATAACGAAAAAAGAAATGAATAAGATGCTAGAAGAGAATGATATACGTAAACTAAAATTAGCACTTGATGATGCATGTAAGAAAAGTGGAAAAAACATGGAAGAAATGATAAAAGAAGTAGAAGAAGTAGTCTCAAGTCGTTTCTCGCATGAAGTATCTGTTAGTAATATAGCAACAGAGTCAGCACACTTATAAAAATTTATTTTCCTTACCTTGCAGAAGATTCACAATATTTCTGTGGTGTTTTAGGAAGACCAGTGCTCCTATAATTAGTAATGTTAAGAACAAATTCCTCTGAAAAAAAAAGGACCATGCTACAGCCGTTGAAGTAGTACTGAGTGAAGCAAGGGAAGAGTATCTAAAGGCAAGAAAGACTATTATCCAAATTATTACGAATACTAAAGTAATATCAATGTTAAATGCTATCAGTATCCCTAGAGTGGTTGCAACGCCCTTTCCTCCACTGAATTTTAGCCAAATAGGAAACATGTGTCCTAAAACTGCTAAAATTGCAGATACATATATATAAAAATCGTTATTATCACAAAATTGTTGTGCTATATAAACGGCAATAAATCCCTTAAAGGAATCCAGAAATAATGCCAAAGCAGCAAGAAATTTATTTCCCGTCCTTGCAACGTTTGTAGCACCAATGTTTCCTGAACCTACTTCTCTTAAGTTTATCCCTTTTATTCTTGTAATAATTAAGCTAAACGGTATTGAACCGAGTATGTAGGATAGTGTAAGGACTATAACTAACACAGGTAAAATTTACTGATTAATAATCGCAAAATTTCGTCATCCCGCTGCTTGTTAGCGGTATCTATGCTGAGATACCGCGAATAATTCGCGGTATGACGTAGGGAAATCTTACTTATTATAGCTATACCTCTCCGCATATGCCAAAATTTAATTGATTTTATTATTCCTCAGCCTTTTTAGGTAGCACTGAACTTCCTCGTTAATCTGATTACTAAACAGTATAAGCGCTGTCATGTTGATAAGAGCTAAACAAGAGAATAAAGTTCCGCCAATATTAGCAATAGCCATTATGTCTTTAGAAAGGCCAGAGAAAAACGCCACAATTATTACCGCTATGCGATATATCACTATACTTTTTGCACCAAACAAATATAACCACCCCATTTCACAACAATATACAAATGAAATTACCGAAGAAAATGCAAACAAAGGTGCAGCTATGGTTAAAAGTATAGGAAACCATGGAGAAACTGTCTCAAATGCCTTTTGAGTAATTAATATCCCTTCACCAACACTAGTCTGGTATGCACCTGTTATTACTATTGTTATTCCTGTTAAACAGCAAATTAACATTGTGTCAAAGCATGGTTCTATCATAGCAACAAGCCCAGTTCTTACTGGTTCTTCATCTTTAGTTGTTGCATGAGTAATTGAAGCAGAACCAACACCCGCTTCGCTGGCAAAGATTGCCCTTTGAATTCCAGCAACAAATGCTCCTACCATCCCTCCACCAACAGCATTGAAATCTATCATAGTGGAAAATAATATTTTTAACGTATAACCAAGGTTATGAATATTAAATGCAATAATAATAATACAACTAAAGATATATATAAGTGACATAATAGGCACTAGTGCAGAAGATACTCTAGCTATCCTTTTAATTCCGCCAATAATCACTAGAGCAAGCAGCGCAGAGATTATGGAAGAAAGAAACCAAGAGTGACCATCTACCCAACTTGAATAGCCAGATAATATTGAAACCATTTGATTGGTTTGAAACGCTACACTTCCACCAAGACCTGATAATACAAAGAATACTGCATACATGGCAGCCAGCACAATACCAAGTTTTTTAAATCCAAATTCCTCCAGACCATTCCTTATATACTGAAAGGGACCACTAAACAATAGGTCCTGATCTTCTGTTCTATGTCTAAACGCCAACGTTACCTCAGCAAATTTTGCTGACATACCAAAAAAACCTGTAATCATCATCCAAGGCACCGCTCCTGGCCCTCCCATTGAAACTGCAATTGCGACTCCAGCAACAGTTCCAAGACCTACTGTGCTTGAAAGTGCAGTCATAAATGCCTGAAAATGCGTAATATGACCATCATGGTGATTCGTGTCATATTTTCCACATAAAATAGCAAATGCATGCTTAAACATTCTTATGTTGAGAAATCCAAACCGTAATGTTAGAAACACATAACCAAAAACTAGTAGAAGGATTATAAATGGCACGTAAAGGATCTTGAAAAACAGTACTTCATTCATGAAATTATTTATTCCGTTCAACACAGCGTCATAACTTTCGTAAAAACCTGAAGCAGCGTACACATCATTAAACAATAGGCAAAATAACACCATACAAAGCAATCTATAAATCATGTTAATACCCTTTAGAATTGTAATAAGAATCTATTGTATTCAAAACTTCCCTTCTTAGTAGATATATTGCAACAGCATTTGGAATCATAAGGCACATAAACAAACTGTCACCTAGATAAGATATAAATTCTATATTCTTTGACATACAGCTGATATACACTGAAACCACTATAAGAATTTGGAACGGTATCAGTATTTTTTTACTACCAAATAAATACAGCAAAGCAACTTCACAGTAGTAACAATAAGCTATTATTGTGGAAAATGCAAAGGAAAACATCATTAGCGGAAAAACTAACTTGCTGAACAAGGGCAAAGCTGTTGAAAATATCGAACTAATTAGTGTAATATCACCCACGTTATCAGTGCTATGCATACCAGTGATAATTATCACAATACCAGTCAAAAATGAGATTAATATTGTGTCTATAAGTGGTGCAATCATTGCAACGCACCCAACTTTAATTGGATCTTCTTCTTTTACAGCTGAATGTGCTATAGCTGCTGTTCCGGTACCTGCTTCGTTAGCAAACGCTGATCTTCTCACTCCGGCTATTAATCCGCTCAATACTCCGCTTCCTATAGCTGATTTATTGAAGATATCTTGGAATATTATGGATAGAGCATTCAGCAAATTACTTCCGTTTACATAAATTAAATATATACACATACCCACATATAGCACTATCATAATTGGTGCTAAGCTCGTTGAAACGAAAGCAATGCGCTTTATTCCTCCCAATATTACAATAAAGACAAGCAGGGATATAATAATGGATGCGTTGTATTCTAGGAGGTTATTTGATAGTGCTGCTATTTGATTTGCTTGAAATGGTATACCGCCCAAAATCATTGCAATAAGTAGCATAATTGAATAAGTGAAGGCAAGAAATCTACCAGTTTTTGCAAATCCAATTTTTGCAAGCCCGTACTTCATGTAATAAAAAGCCCCGCCAGTTGTATTTTCAGAGCGATAAGTAAATGCAAGCACCACCTCGGCAAACTTTATCGACATACCAAGTATTCCGGTAATTACCATCCAAAAAACTGCACTTGGGCCCCCTATTGTGATAGCTATTGCAACTCCTGATATTGTTCCAAGACCAACTGTTCCTGAAATTACTGTTGCAAACGCTTGAATATGAGTGATTATGCCATTGTTGCTGTTATTACACTTTAGATTGAATAGCGTCTGTATTCCATATTTAAGTAACCTAAAGTTAATGAATTTGAACTGGGCAGTACAAAAGATTCCAGTTGCAATTACCCAAATAATTATAAATGGAATGTTGAATATCTTTATATACAGAAATGAATTTAATAGTTCACTTATCTTCAAAATCATGCAGTTTTCTATTTTTTGTTAGCTAACGAGTTTTATATGTAAAATATATGTAAAACCCGATGCTTATTGGAATAGTAAGTGTATACACTATACCTAAAATTGGTAGAGTCATCCAGGGCTTACTGATGAAAAATACAATAAGTACTCCAAAAAATGACACAAATATATAGGATAGGCTTTTGGGAATATAAATATATTTTGCAGAGAAAGTTGGAATGTGACTTATCGAAAAAAATGAAATGGCCAGAAAGTAACAAGCTACGTTTCTTGTGTTAAAAAATCGCTCTATGAGAAGTAAGTATTCACTCTCATGAGATTGAAAGGTAATAATTATTGGTAACAAAGAAAGTAAAGCACACACTGGAGCTGGAACACCAGAAAAGAAAAATTTTTCCCAGTATGGTTGTTCTGAGTGTAGCGAAACATTAAATCTTGCAAGTCTTATTGATATGCAGATTACGTATATCATTACTAAAATCCAACCTATGACTTTGATTTCGTTTAGCTTCCAAAAATACAAAAGAAATGCAGGCGCTGCACCAAAATTTAGAAAATCTGCAAAAGAATCAAGCTGGGCTCCAAAATCGCTAGTTGATTTTAGAATTCTAGCTATTCTGCCATCCATTCCATCTATTATTGCTGCAATGATGATAAAAATTACTGAGAATTCCCATTGTTCATTAAATGTAAATTTAAGTGAAGTGAGACCAGAACATAAACCCAATAAAGTTATAAAGTTTGGGAATAATTTAGTAATAGGTAAGAATCTACTGTTACTTCCATCGTTATTCATATAACGTCAAAAGTAAGCTTCTCTTGAACGTTTTCCTTATTTAAGTTTGCTATAATTGTTTCACCACCAATAACAGTTTGCCCTTCTGAAACTCTGACTTCTGTATCAGCAGGAACATAGATATTCACTCTACTGCCAAACCTTATAATTCCAAACCTTTCACCTGCTTTTACGTTCTGGGATATTCCTAAATTACAAACGATACGACGTGCAATTAATCCAGCTATTTGCTCCACAATAATTTCTTTCCCCTTTTCGTATTCAATTACAATAACCTGCTTTTCATTTTCATTACTAGACCTATTGCTCATTGCGGATACAAACTTGCCTTTTTTATAACTCATTTCCTTTATCGTACCAGATATTGGTATACGGTTCACATGGACGTTCAAAACACTTAAAAATATGCTAACAAGCGTAAACTTCTTCTCCTCTCCGTTTTCTGCTGATAAAGGATAATTAACTTCTTCAATTTTTGAAATCACACCATCAGCAGGACTTAATATAAGATTCTTATTATTTGGCACAGCTCTTGCTGGATCACGAAAGAAATAAGTACACAATAATGTCGGAAACAAGCACGTAACGCCAAACCCCCAAGATATAGAGAATGCTATACACGTTACTATAAAGGAAACTACTATAAATGAATAACCTTCCCTGTTTATATTAGGTAAACCAAAACACATAATCTTATTAACAATAACCTATTGTTAACAATTTATCATTTATAATTTCTCATGAAAAGCTTTTTTTAACTGCTTCAGCAAAGTCTTTTTGATACAAGGTAACATTACAGATTGTTATATTAGCACATAGAATTACCGTCATACTGTAACAACCCGTCCAACACAAAATCTAATGCCTAAGTTTAGATCAGAAAACTGATTCTTCTAAAAGTTGCTCACTATCCTCGTCTATTATGATAGAATTATCATGATTTCTGAGTAAATCTCTGATTTTCGTTTCTATTTCATTTGCGACTTCTTTGTTTGTTTTTAGGTAAGTTTTTACATTCTCTCTTCCTTGCCCAAGACGTGTGTTGTTATATGAATAGTAAGCGCCTGCTTTTTCAAGCACACCAAGCTTTGCTCCCATATCTATTATTTCTCCGAGTTTTGATATACCTTCATTGTACATTATATCAAATTTCGCTTCTCTAAATGGAGGAGCAACTTTATTTTTTACAACTTTAACTCTTGTTTCATTACCTGTAATATTTTCTTTGTCTTTTATTACACCAACTTTTCTTATATCAAGCCTTACAGAAGTATAGAATTTTAATGCATTTCCACCCGTGGTAGTTTCAGGATTTCCGTACACTACTCCTATTTTCATACGAATTTGATTAATAAATATCAATATACAGTTCGCTTTTGAAACGGCAGAGGTTAGTTTCCGTAGCCCATGACTTAGAAGCCTTGCTTGCAGCCCCATATGTTGATCACCCATATCACCTTCAATTTCAGCTCTTGGAGTTAATGATGCGACAGAGTCAATAACTATCACATCAACCGCACCAGAACACACTAAATACTCAACAATATGCAACGCCTGCTCTCCAGTGTCTGGTTGTGAAATCACTAAATCATCAGTGCTTACCCCAAGTTTACGAGCATATAAGACATCCAATGCATGTTCTGCATCGATAAATGCGCATGATCCTCCTTTTTTTTGTGCTTCAGCAATCACGTGCAAGGCAAGAGTGGTTTTACCAGAACTCTCGGGGCCAAATATTTCAATTATACGCCCTTTTGGCAGACCTCCAACACCTAGAGCCGAATCAAGCGCAATTGATCCTGTGGATATTGTGTCTATTTTTTCTACAGGGTTTTGCTTCAACTTCATTATTGCACCTTTACCGAATGCTTTTTCAATCTGGCTTATTGCGTTATCTAGCGCTTTTTGTTTATCACTATTTCTTTCTTCTGGGTTACTTGCCATAGATCATTTATTAATTTATATAATTCTCTATGATAATCAAACGCGAATAACCTGCCAAGGTTTTTCTAGTATTTATGTATTATTTCAATGAAAAATATTAACGTTTTCATAAAGCAGATATTTGTTTGCCTTCGTTAGTAACACACTATACTTTAGTGTACGAACGTTGCAATTTGCAGCATAGCAGGTGGTGTCATCCAAGTAGCCAACACTGAAATGACTAAATTCGAAATGGCTACATGAATTTATTGTAAATTACTACCGTATAAGGTGCGATGCAACAAAGCCATTCCAGTGTCAGTTACTTGAATGACACCTCTTAGATGGGTCAGCTACTCAGATCTGCCATGAAAACTGCAACCCTAAATGTTGGAGCACTGTCGTACACTAAGCGCTGTAATGACAATTTTAGTCGCTTCATACACTTATCATGCTAGTCATAACAGAAATAATTTTTACCAAAGATATTTATGAAATAATTGACATAGTTTGGAAATATGTATATTATAGAACATTAATAGTTAGTTAATTTGTAGGTGTAATGTGGCTAGAAATGTTTTGAATGAAAATGAGTACCACGCTTTAAAGCAGTTGTTTTTAACATTTAATATTCAAAAGGAGGATGTGGTAAATTCTGACATTAAGAATATTAAGAAAAAGCTTAGTCAACAATACCGTAAATTATCGTTAAAATATCACTCAGATAAAAACCCAAACAATAAAGAAGCGGAGGAGAAATTTAAGATTATTGCGGTAAATAAGGGATTTTTTGAAGAATTTATAATAGAGCCATTGGAGAAAGGTCTCAATAAAAGAAATAATTTAATAAAAGAATTACGCGGTAAGTTGTGGAGTCGCAGTTATGAAGAATTGCAAAAATACTTAGATGATAAGTGCAGAAATAAACTCTATAATAAGCAGCAGTCAATTAACAATAATGTAACTGCTTATGTAAAATATTCTTCTTATTCAAATCTCTTAGGAGTTCTTTTAGTATCCTTCACATCAATTGCATTTTTAATAATTAATGGTATTTCTTCTAATGTACCAATAGCAGTAGGTTTTCTTGCTCCCTTGTTAGCAGGATCTATTTTGAGTCTAGCTGTTAAGAGCATTTATACTAGAAATGGGAAAGAGTTTAATCATCAGACTAATATTTTATTATTGTTTAACTTTGACCAAGAATGCGAAAATTTTTCAAAGAGTGATAGGACTAAATTAAAGTGGCTAAAAAATTCAGTTATTTTGAGCAACACAATCTGTACATCTTTAATGTTTTTCGGTGTGGGATTAGATTTAGTTGCCAACGGCTTTGGTATAACTAACTCTATGATGTTATCCGGCTTATTACTTTCATTACCATTCGCTTTTAATTGTTACTTCACCTATTTTAAATGCTGCAAGTAATTATATTCTCAAAAAGACAGCTATAAATTCAATTGAGGAGCAATTTAAAGGTGATGATCAGTTTATAGAAGTCGATAACGAAAAGCCAAGCAGTACTATGAGCAATCAAAGTTATTTCCCCATCGGTCAGTTAATATCATCAAAGTTAGCTATTCTCCATAGCGAAGTCTCTAGCTAGGAACAATGAGCCACAGATTAGTATGGTTTTGACGTTTTGGGTAGAGGCTTTTAATATGTGATTTGATATTGCATCGCCAATTGATTCACATTCAACTGCCTTTATTTCTATGTTATTGGCTTTTTCCCTAATCAAATTTGTATTTGTTGCTTTAGGTTCAGACTTAACACAAACCGCACATAGTAGTTTGATATATGGTTTTAAGTGTTCTAAGAACTCTTCTACATTTCTGTTACGAGTAACACCAAAAATTATATAGACACCTTCAGCAAAGTTATCTCTTACCCACTGAGATAGTACTCTAGCACCATCATTATTGTGTGCACCATCTAAAAATAATTGCCAATCTTTCGGTAGTAGGGAAATTAAATTACCTTCTTTTATAGACTCTAGCCGTGCAGGCCAATAAGTGCACTGTAAACCTGAAGTGATATCCTCTTCTCCAATATCAAATTCATACTTTCCACTTAAAATACTACATGCTGCAATAGCATTGCCTGCATTAATCACCTGATGATCACCCTTTAAAGATGGCAAAGGAAATTCTATTGATTGAATAGCTGATTGAAAAACCATTTTGTTGTTCTTTTTTTTGTAATTCCATTCAAGGCCTCCTCTATACAGAGGAGATTTCTTATTTATTGCATGGAATTCTAGTGTATTCATTATAGACTTTTTTTGTGGTGCTATTACACAAGGAATATTAGGTTTCATTATTCCAGCTTTTTCACCTGCTATGGTTTCTACAGTAGGGCCAAGATATTCTGTATGATCAAGTGCAATGGAAGTAATGATTGTTAAAATCGGATTATCTATAACATTTGTTGCATCAAGCCTTCCACCCATACCCACTTCAACTAAAGTTATATCGGCTTTATGACGAGAAAAAGCTAAAAAAGCTGCAATAGTTGCAGCTTCAAACAGAGTGATAGGTTGTTCTGCAATTACGGCACGGCATTCTTCTAACAAGCTATATAATTCATTATCGTCGATATAACTGCCTGCAATAACTATTCTTTCATTAAAATTCACCAAATGTGGAGAAGTGTATGCGTGTACCTTATACCCTGCTGCTTGCATTATATATCTTATAAATGCTAGTGTTGAGCCTTTCCCATTAGTTCCAGCTATATGAATTGCGGGAGGCATTTTTTTCTCGGGGTTATCTAGTTTGCTAAGAAAGCCTTTTATGCGATCAAGAGAAAAATCATTCGGCCTGCTACCAAGTGGCTTAGGCCAATGAGGCATATATATCATAGATTGTTGTTACATTTTAATTCATCTATCACACTTGCTATGCCATGTGTGTCGATTTTTTCACTAAATTGATAACGTTGATTAATAGCAATACTTATTCCACTCATTACAACATCACTTATCAAGAAAGAACTGTTATTTTTAGTAACTTTAAAATCAATATTTGTAAATTCTTCATCACCGTAAGAAAATCTTGTACCAATTAAGCAAGTTTCATCGTCAACTGCTTTTGTACTCATTATGATCATTTCACTATCATGCATGTATTTATATAAAATTTTAACGCACAAACGCGTAAGATACACTTCATACTCTCTTAAAAAATCTTCTTTTTGTTTAACTAAAGCCCAATGTTTCCCTATAACGAATTGCGATATTCCTTTGAGGTTAACATTGTTTTGAATGACCTCCTGAAGCTTTTTTTGCACACATTCCCGGTTTTTTTTATTCTCCTTTGTAGATATACCATCCACTTGTTGCTTCATAGTATGCACAAAAATTTTGTGATCTGTACAATTAGTGTAAGCACTTGAAGAAATTACAATAAAAACAATGATAGTTAAAACTTTAGTAATGTTCATAAGATATATTTATTAGCTATGATACTTAGAATGCAAAGTTTAATAAAGATTAAATAATAATCGCTAGCTTTAATATATCTATAGACACACCTTGTATAAATCATCTACAATTAATTAAGGGTCTGTTCTATGCGTTATGAGTTAAGTTAAATTTCCCGAGCGATAATTTCTAGTCAAGGGAATTGCCTCTGTTAATTTCGTTGAAATTGATACGCGATGCCCACCTTAACTTTAGTCTCAGGAATCTACTAAGGCTGACGGTAGATACGGATCCTATTTTGATTGGTTTAACATTTATGCTTCATCAATACAAAGAACAGGGTGTTTTCCTATGTTTGCCTAATGAAGTATTCCAAATTGTAATTGATGTTGAAAGGTATCCTGATTTTGTTCCTTGGTGCAAAGCCGTTTATATAAAAGAAAAAATTAACAACCAAATGGTTGTGGATCTCCTCGCAGCTTTTCATGGAATTAAAGGTAGATATACATCAGAAGTTACTTCTCTTTCTCCAAGTGGAACAAATGAAGGTTGGATAAAAGCTGTATCATCAAATGGAATATTTAAACATCTATACAATGAATGGCAATTCATTCCCATAGATGAAAATAAAACTATGGTAAAGTTTTATATAGAGTTTAAGTTTAAGTCCAACTCATTTTCCACTTTATTAAACTCAGTATATAAGTATACACAAAGTAAAATAATTGCTGCATTTAAAGATAGGGCTGAAAGCCTTGCTAAACAAAAGTTATCTTGACATTATTAATATAAATGTATAATTTTTTTTAGTAAGTTAAGTGTTTATATTGTAATGATTTTTAGACTATTGTTTTTATTAATTTTCATAAGTGTTAATTCTTATGCAGTTGTTAAGCAAGATTTATCCGGTAACCAATACATTCAAAAAAAACCCAATGAAATAACATCAAATGAGCTATTATCGCCATTACCTGATGATAAATTATTAGGAGATCCAAAAGCACCAATTCTAATGATAGAATATGCTTCATTAACTTGTTATCACTGCTCTCTTTTTCATAGGAATGTTTTTCCTAAAATTAAAGAGAAATATATAGACACAGGTAAGATGTTATATATATTTCGTCATTTTCCTTTGGATTACAGAGGGCTAAAGGCTGCAATGCTAAGTCATTGCTACGAAAAACAAGAAGACTACTTTAATTTTAACAAAGCTGTTTTTAACTCAATAGATTCGTGGAATTACTACAATTTAAGTGATTTGACTTTACTACAAAGAATTGCTGCACTAAGCAACTTAAAGCAAGATGCATTTAACCAATGCATTAATGATAAGAAAATAATGGATAAAATCGTAAATGATAAATCACTGGCAATTAATAAACTTGGTATCACAGCCACTCCAATATTTTTCATCAAGCTTAACGATGATAAATCATATATAGAGCATAATAAAGTTAAACATGGAGGGTATAAAGAGCTGAAATATTTCACTAATGTGATAGATAAATTATATGGAAAAGCTATAGTGAAGTAATACCACTGTAGCTTACCATATAAAAGACTCTATGCTGAGTCATTGTTTTTCACTACTGTTTGTTGTTTTTTACGCTCAAACTCTCTTTTTTTACTGTGCCAAGTGTAGTAATACATAGCGATTTTATTCTCTATTAATACTATTGTCCCATCATAAAACTGAACCATATCCATAACTTTTCTCTGAGCTTCATCAAAACGTTCTTTATACTTTTCACGATAAGCTGGATTATGTAGTAACATAACCCCTTCATTCTTGTTAGATTTTTTGTTTAACATTTCAACTTCACCAGCAATAGTATAAGACATATAACCCCCTCTAATTGATTATAAAAATTATATTTTAAAAAGAGAAATGCGCATAAACAATCCCTTTAATTCTAGCATAATAATCGACTGTTTATTATACTAGTTAACTATAGTACGATATATAATAATTTTTGTCACTTAAAATTTTATACTATGAAATAATAACTTAAAATAAATGTTTTTATTATTTTAAACTATATTATTATATTTATAAATTGTGTATGAATTAAGTCTCCCTAATTTATAATATATGCGTAATAATTTTAGTATAAAATTGTCATACATAAGAAATCTATTTGCAAAAGAATATAAAAAAATAGAAGAATATTGTATTCTTGAAAAAAAGCAACATATTCAAATTGGCCCTGAAGAAGGAAAGCTATTAAGTTTATTTATAAAAATCCAAAAAATCAAAAGTATTGTTGAGATTGGCACGTTATACGGTTACTCGTCGATTTGCATGGTAAAAGCTCTACTAAAAGACGGTCATATATATACAATAGAAAATAATCCTCAACACTCAAGAATAGCAAAAAAAAATTTTAGTGCTTTTAATCTAAGTGATAAAATTACTCTAATAGAAGGCGATGCACTGGAAAAAATTAATGAATTATCAGCAAAAGCACCATTTGACATGATATTTATTGATGCTGACAAAAGTAGTTATCCTAAGTATTTAGATTGGGCAGAGTCATACATTAAACAAGATGGGCTAATCGTTGCAGATAACACTCTACTGTTTAACACAGTATTTTTAGAATCGCCTCCAAAAGAAGTATCAGAAAAATCATGGCATGCCATGAGGGAGTTTAATAATAGATTATCAGATGAAAAAAAATATTTCTCTATATTGATTCCAACTGATGAAGGAATGACTGTAGCTTTAAAGCTAACATAAGTTAAAAATCAAGGTCAGCATAATGTTTAGGAGGGATTAAACCAGAAATCCTCTCTAATAATATCTCACGAAAACAAGGCTTTGATTTAACAATGGAGTACCATTCTTTTAAAATTTTACTTTTTTCCCATGGAAAACTACTTACATAATCCATTACGGAAATATGCGATGCTAAAGTAATATCAGCTAAAGTGAACTTATCACTTGCAAGCCAAACGTTCTTGTTAATTAAGTGTTCGATGTATTCCATATGGCAAGGCAGGTTATGCTGAGCTGCATGAAGAAATCTAGAGTCAGGGCTGCGGTTAGTAATTACTTTTTCATTCATAATATACTTAGTAACTTCATTGTAAAATTTGTTATCGAACCAATTGATTAGAGCGCGTATTTTAGACTTAATAATAGTGGATGAACCAAGTAATTTGACGTCGCTATTGTAAGTCTCTTCTATATATTCACAAATGGCATTACTATCCGCTATTACAAAGTTATTATCTATTAACACTGGTACTTGCCCGGTTGGATTGATCTCCATAAATTCATTCCGCTTTTCCCACGGATTTTCATACACTAGATCACAGCCTAATTTTTTTTCTTTTAGAAAAGCTCTAACTTTTCGTGAAAATGGACAAAGAGGAAAATGATATAAAATCATAATGTTCCTCTTTTGTTATACCAATATCCTTTTTTTGTTACTCTATGGCTTGACCTACAACTGTACGAACTTTCTTTGTAGTCCACAGAAGTTTGCGTAGCAGGTAGTGTCATGCAAGTAGCTGACACTGGAATCCAGTTCTTGTTATACAATTGCCTAGTGCGCTCATTTACAGTTAAGTTTTCTGGATCCAAGTAGTCAAGCACTGGGATGACATCCTTTTCGGTAAAAATTGCTCTTATATCACAACATTCATACAGCTGTATGCCTAGGCACTGGGATGACATAAATAAGCGCTGAAATGACATAAATAAACATTGGAGTGACAATCTTGTAGTGACTTGCATGACAACTAACTTTTTGTTTACTTCAAAATAGCACTGCAAAAAATCTGACATATCAAATTATAAAACTAACATAGGATATACCTTGCTAAATAAAAAAAAAAGTATAATATTTTATAAGGTATGCAGGCAAAAACTCTGTAATTTGGTCAGATCAGAAATGAAGCAGCCATATCAGAACCTTTTTGGGTTGCATACCTATTTCATTATTTGTTTTATCCGAGGCTATGAATATAGCATTAAAACATCGTCCTAGTAGCTTCAAAGATCTAGTAGGTCAAGATATATTAGTGCGTGTATTAGAAAATGCTTTTATTTTAAACAAAATCCCACAATCTATACTGCTCTCTGGTAGTAGTGGAGTTGGTAAAACCACCACTGCAAGGATAATAGCTTTATGTTTGAATTGTTCCCTGGGGCCAATTTTTGAACCTTGCGGATCATGTGAAAATTGTCTAGCAATAAAAAATTCAAGCCATCCAGATGTAATTGAAATCGATGCAGCAAGTCACACTAGCATTGACGATATTAAAGTAATCCTGGGAGATATTTGCTATTCACCTATAAGCTCTAAATTCAAAGTCTACATTATAGATGAAGTACACATGCTATCTAGCAGTGCATTTAACGCATTACTTAAAACCCTAGAAGAGCCACCATCTAGTGTAAAGTTCATTTTAGCAACTACGGAAATAAAAAAGATACCAATAACTATTATTGCACGTTGTCAAAGATTTGATTTACACAACATTCCTGTAGCTAAAATAGTGGAACGTTTAAATGATGTTGCACAAAAAGAGAGTTATTCCATTGAAAAGGGAGCATTAGAATTAATTGCACGACACTCTGGAAATTCAATGCGTAACGCCTTGTTTTTGATGAATCAAGCAGTGCTATATAGCAAAGATGGTGCAATATCCACTAAAAATGTGACAGACATACTTGGCCTAGTGGATAAAGATATTATATTCGATCTATTAGGGGCAATATTAGAAGGTGATTTACAGAAAGCTCTATCAGTGTTTGACAAGGCGGTAAAAACAGCAAACCCACTTAGTATTTTTGAAGGTCTATTGCAAACAATTCAGTTAGTATGCCGTTTTTTGATTACAAAAGAGATTGATAATGCAGTTACAGAGCATGAAAAGAATAGGATAAAAGATTTAAGTATAAAGAGATCTTTAATATTTTTTTCGAGATTGTGGAAGATGTTGCTTAAAGGTATTCAAGATATAAAAACTTCAACATGCAACGATGTTGCTGCTGAAATGATGTTAATTAGCCTCTGTTATCTTTCTGATCTGCCTTCTCCGGAACAGGTGGTCAAAAAAATTCTTTCGCAGAATGCACAGCCGGAAAATACGCGTAATGTAAGAAATGAACAGCAACAAAATTATGATTTTGACAAAGTTTTGCAACTATTAAGGCGGAGTAACCAAATTTATCTTTACAAACAACTGTATAATAATCTACAATTAATAGATTGTAAACCTGGATATTTAAAATTAAAAGCTGTATCTAAGTTGGATAGTAATTTTTGCAATGATTTAAAAAATTACTTAAACCAGGTGACTCAGCAAGAGTGGGTTATTGCAGTTGATACAGGTTATATAAACAGGGAAGTGAGTAATTTAAATTATGCACCTGCAGTTAAGGATATCCTTGACACGTTTAAAGGTGCAAAAGTAGTTAATATAGAAAATAAGGAGTAAGTTGTGGATTTTAGTCAAATAATGAAACAAGCGCAAGAGATGCAAAAAAAGCTTGCAGAAGCTCAAGAAAAATATGTTGGAAAAGAGTTTCAAGGTATTTCTGGTGGTGGCAAAGTTTCTGTATTAGTGGAAGTCATAAAAATAGGTAGCTATAAAGCTAAAAAGGTGAACATAGACTTAGAACTTATGAGAAATGAGGAAAAAGATATAGTAGAGGATTTAGTAACAGCAGCGTTTAATGATGCCGTTAAAAAAGCAGAAGAAGATATGGCGAATGCAACTTCTGATCTTGCAGGTATGATGGGTTTACCATCTGAGTTTAAACTTCCTTTTTGAATTTACTACTGAAGTTTCTTTTAGTGTAAGTATTTTTTTTCTAATATTCCCAACGCTAGTACTTCTTCATATAATGTACCTATACTAGCATAGCCCTACGTCATACCGTGATTCATTCCACAACTGTACAAACATTGCAATATGCCACGATATCACATAGTAAACGATGTCATTCCAGTGCTTGACACTGGAATCCAGCCTTGCCGTAATCTCATCAAGAAC
>NODE_6_length_22207_cov_7.452059
GTTGTATATACTAATTCCTGTACTGTCTATAGCAATTTCGATATCTTCCATATTATTTTTATCAATTCTGCAATCATTTATCTTAATATTAAGTTTCTTAAACCTTCTTGATGCTTGTGAATAGCTGATAACTGCCAAATCTCTTCCTATTTGTTGCAAATACCCTTTTATAAACCCGACTGTTTGTCTTAAACCAATTCTAAAGAAACTGACGATTATATGCACCAAAATCACAACTTTATCACTATAAATATAGTTGCCGCCCTGCATTTTTGGACAATTCTCGTACCAATTTTCTATGGCGTCATTGATATAACAAAAAATGCTTCCTCTTTCTTGGAGAAATTTGTTATATTCATGGCAGTTACTGACTCTCATTTTTTGTGGCATATTTTTTCTTCAACAGTTAAATGGCTATTTATAATGAATTTTGTCAGTAACTGCCAGTTCTTTTCACTTGAGCGATGCAACAAAGCCATCCCAGTGTCGGCTACTTGGATGACACCATTTATTGTAAGGACTTACCTCACATTTACTCTATGATTATCTTTTTAGATCACCTTGTCTACCTATTTTGCCACTCTGCTGAACGGATACAATTTATTGCTATTTTTGTTTACAATAATAATATTGAGCTATAGAATTAGATCTAAAGGGGCAATTAGCTCAGCTGGTAGAGCATCTCGTTTACACCGAGGAGGTCGGCAGTTCAAGTCTGTCATTGCCCATTTGCTTAACTGAATGTTAGTATTATTAATTACTTCAATTAAAGTATAAAAAATGCAGGATAATATAGTACCAATCTCAATAGTAAAAGAGCTGGAAGATTCTTATCTCTCCTACGCAATGAGCGTTATCATAAGCCGGGCTATACCTGACGTGCGGGATGGATTTAAACCTGTTCACAGGCGCATATTATATGCAATGTCAAGAGCTGGATTCGATGCCGGTAAGCCATATAAAAAGGCAGCTCGTATAGTTGGGGATGTAATGGGGAAATATCACCCACATGGTGATGCAGCTATTTACGATTCCTTGGTTAGAATGGCTCAAGATTTCTCTCTTCTTTTACCGCTTATTGATGGGCAAGGTAACTTTGGTTCGATAGATGGAGATCCACCAGCTTCAATGCGATACACAGAAGCAAGACTTCAAAAAGTGTCGCACTTTTTACTGAATGATATTGATGAAGATACAGTTAATTTTAGGCCAAACTACGATGGAAATGAAACAGAACCAGTTGTGCTGCCTGCAGAGTTTCCGAATCTATTGGTAAACGGTGCAAGTGGTGTTGCAGTTGGTATGGCAACCAATATTCCTTCTCATAATCTTGGAGAAATAATAGATGCTTGTATATTATATGTAGATAATCCTGAAGTTACTCTTGATGAGTTACTTGAAGTGATGCCAGGGCCGGATTTCCCAACTGGGGGAACGATTCTTGGAAGGTCTGGAATAAGATCAGCATTTGCAACGGGTCGTGGATCAATTGTTGTGCAAGGCAAGACTCACATAGAAGACCTGCCACAAGATAGGCAAGCAATAGTGATTGATGAAATACCTTACCAGGTAAACAAAGTAAAATTAATTGAGAAGATAGGTGAGCTTGTAAAAGAAAAAAGAATTGATGGCATAACAGAAATTAGGGATGAGTCCGATAAGTCTGGTATTAGAGTAGTAATTGACCTCAGAAGAAATGCTGAGGCAAGTTTTATACTTAATCAAATATTGAGGCTAACTCCACTAAGAAGTAGTTTTAGTGTTAACACTTTAGTGCTCAATAACAACAGGCCTGCTTTGATGTCGTTAAAAGAAATCATAGCTGCTTTTGTTGACTTTAGAAAAGAAGTGTTAATCAGGAGAACAGAATTTCGTCTAAGAAAAACGAGAGAAAAAGCTCATATATATATAGGGCTCTACATTGCGGTCCTCAGCATAGATGAAGTGATAAAAATCATCCGCGGTGCAAAAGATCCTGCGGAAGCAAGTAGAGAACTTTTAAATAAAGAATGGAAAACTTCGAATGAAATCAACACTATTATTGAGTTGATTTCAGATAGCGCAAGCTTTTTGAAAGATGGAGTGTATAGATTAACTGAGCTACAAATTAAGGCTATCCTTGATATGAAACTGCAGCGTTTAACAGGCCTTGAAAAAGACAAATTAGAAGCTGAGCTAAGTTCAATGATCAACCTGATAAAAGAATATATCGCTTTTCTTGGCTCAGAAGAGAAGTTGATGAAAGAAATAAAAAACAATTTACAAGAAATAAAGAACAGATTTGCTGTGCCGCGAAAAACTTCAATAGAAGAGTCAGACGCGGACATTGAAGCTGAAGATCTAATTCCACAAGAGGATATGGTGATAACCGTAACTATGAATGGTTATATCAAGCGTGCAAAACTTTCTCACTACAGAACTCAGCGTCGTGGTGGAAAAGGAAAGCTAGGACAGGGATTAAAAGAAGAGGATGTAATCACAGAATTATTTGTTGGAAATACCCATACTAGCTTTTTATTCTTTTCTAACATTGGTCGAGTTTATAGATTAAAAGTTTATAAGTTACCTCTTGCAGAGCCAACTGCACGTGGAAGAGCGCTTGTTAACATATTTCCGCTTAGCGATGGTGAAACTATAACTAATATCATGCCATTGCCAAGTGAAAATGACGAAAATCAAAACATAGTTTTTGCTACTGCCTATGGAAACATAAGGCGTAACTCTTTAGCGGATTTTCACTATATTCCAAGCAATGGAAAAATAGCAATAAAGCTCGACGAAGGAGACAAATTAATATTGGTTAAAGTATGCAATGCAATTGATCATGTTTTTCTTTCAACAAGATTCGGCAAAAGTATCAGATTTGTTGTAAGTGATGTGCGTCAATTTAAAAGTCGCAATTCAGATGGCGTAAGAGGTATCAAACTTGCAAAGAATGACAGCGTGATATCCATGACCATATTAAATGGGATAGGTGTAGCAACAGAAACAAAAGAACTTTACTTAAAAGTTCCACTTGCAAAAAGACTGGGAACTGCAATTAATAACTCTATTGATTCTAAATTGGAAAAGACTTTGAATGATTTAGGAATAGATAACGAATTATTCTTAAAACTTGCAGTGAATGAGGAGTTTATATTAACTATTACCGAAAATGGCTTTGGTAAAAGAACTTCTGCGTATGAGTATAGAATAACTAACAGGGGTGGTGTTGGTATCACCAATATTCTTACTACTAGCAGAAACGGTAATGTTATTGCTAGTTTTCCAGTTGAGCAGGGTGATAATATAATGCTTATTACAGATAAAGGAAAGTTAATTCGCATTTCGGTCAATGAGATTAGAATTGCAGGACGCAGCACTCAAGGAGTCACTCTGTTTAAAACAGAAAGTAGAGAAAAAGTGGTGTCAGTAGCGAAAATTGAAGATCCTGATTCCACTGAAGATAGTATTTCTGAAGTTGAAAACTCTATCGCTTCTTAACCGTAGTATAGGTTAAACAAAAAGCGCAAGTTTTTGTTGATTAATATGCAGTATTTAAATTAAAATATATACTTATGGCTAAGTAAAGATCAATGGACAAAAAATTAACTAAAAATAAAAAACCACTGGCAGACAAAAAGGATAAAAAAACACCTCCTGTTAAAGATCTTACTAAAAATAAGAGTAGGAGAGATTTTATAACATTAACTACATGCGCTATGGCAGGTATAGGAGCTGCAAGCGGACTTTGGCCACTGGTTAAATCTATGAATCCTTCTGCTGAAGTTCTAGCAACTTCCACAGTGGAGGTGAATTTGTCTGGAATTCAGGAAGGACACGGAGTAAAAGTAAAGTGGCAAGGTAAACCAGTATTCATTCGTAGACGCACAAAGCAAGAAATTGAGGCTGCAAGAGCTGTGAATGTGAAGAGCTTGAGGGATCCTCAATTAGATGAGCAGAGAGTATACGAAGGAAAAGACGAATGGTTAATTATGCTTGGAATATGTACACATCTTGGGTGTGTACCGGTTGACCACGCTACAAGAGATGGTAATGGTTGGTTTTGTCCTTGCCACGGTTCATATTATGATACATCAGGTCGAGTAATTGGGGGTCCTGCACCGAAAAATATGGCTGTACCTGATTATTTTTTTCCCAGTGAGAATGTTGTGGTAATTGGCAAGAAGGCTTAACGGAACTCGTTAAAAAAAACTCACAGGATCAACATCTATTATCACTGCAATACTCGAATTCAAGTTACAATTTTTAATCCAATATTTCAGCTTTTTTTGTATAGATAAACTGTGTTTATTGTGTATTTTTAATAATACCCTATACCGATACTTATTATTTAAAAAATTTATCGCTGCTGGTGATGGGCCAAGAATTTCAAATTCCTTTTTGTCTACACCTACATTTTTTTCCTGGATACAAGTAGTTAAGCTACTTGGATGACAAAGAAGAGATTTTACTATTTCATTCGCTGCTTTTTGTGTTGCAATCTGATTCTTACCACAAATGATAAGCGCTATTAATCTGCTAAATGGTGGCATTTTGGCTTCACGTCTTGACTTAAGTTCAATTTCATAAAATGAGTCCCTTTTTTGATGCAGCAATGCTTTTATTATTGAACTTTCAGGGTTATTGGTTTGCACTATTACCATTCCTTTTTCATTAAACCTTCCTGATCTGCCTGCAACTTGGTGCAATAATTGATACGTCTTTTCCGCTGCTCTCAAATCAGAATTTTCGAGGCTCAAATCTGCATTTATTACTCCAACCAAAGTTAATTTAGGAAAATTGTGCCCCTTAGCAATTATCTGTGTGCCGATTATAATGTTCACCTCTTCCTTTAACACTAAATCAATGATGTTACTAACCGACTTCTGATCGCTGCTTATCATCGCAGTTTTTGCGTTTGGTATTAATTTCACCATTTCTTCAAGCAACCTTTCAATTCCTATGCCGTAGAGGGACAATGGCTGTTCACTTTGGCAATTAGAGCATTTCTCTGGAAGTTTTAATTGATAAGAGCAATGATGGCACAAAAGAGCATTTTTTTTCTTGTGACATGTAAGCCAAACAGCACAATTTAAGCAGGAAATTTTATATCCACACTTTTTACAAATTGCCAGTTGTGCATACCCTCTGCGGTTTAGAAAAAGCATAACCTGCTGTTTTTTCTCTATGGTTTGTTTGATGCTTTCAAAAAGCTCAGAGGAGATCCATTGCTTGTTGTTCCTCATATCTACTACTTTAATGAGTGGCAATTCTGCACCACCAAATCGTTTAGTTAGCTTTACATGATTATAATTCCCGTTTTTAACATGATGAATCGTTTCAAGCAGTGGAGTAGCTGATGATAAAATAATCGGAATATTTTCAAATTTGGCTAAGATTATCGCCATATCTCGAGCATTATATATAATTCCCTGTTCTTGTTTAAAAGATGAGTCGTGCTCTTCATCAACGATAATCAATTTTAGGTTTTTATAAGGCAAAAAAAGCGCTGACCGTGCACCAATAATTATCTGCGCATTTCCATTTGCTATATTGAGCCAATTATTCCGGCGAGTTTTTGGAGTGAGCCCTGAGTGCCATTCAACTAAGTTTTTTGATATCTGACCGCGAACACGATTTACCAATTGTGAAGTTAAAACAATTTCAGGTAGGAGGATTAAAATTTGTGCATTACCCTCTCCTGGTGTCATTTCAACATATTCTGGTGTCATACTAGTACGTGGCAAAGACGGTATGCTAAATGTTACAGTGGGTTTTGCCTTGAGTACAAAGGTGTCATTCCAGTGCTTGACACTGGAATCCAGGAATTTTGATTGTAAATTAGGTATTGGTCTTAAGTTAAAATAAACATTTGTAATGAGGTTATATGAAAAACTGGATCCCAGTGTCAGGCTACTCGGATAACACCCTCTTGGTAGACCCAAATCACAATGTTCGTACAGTTGTGTCTCTGGGCACTGGGATGGTAAAGTCTGAGCAGCATTTGGAACGGCAGTGTAATTCTTAATCAATTGTGCAATCACAGAGAGATAAACTTCGGTTTTTCCAGACCCGGTCTCACCGTCAAGCAAAGTCACTGAATATTCGTTCAAATTGCTGATTATTTTATCACTAGCTACCTGCTGTTCAGGACTCAATTTGCAGCTTATTTCACTTGTTTCCTGCTTTTGTTCAACACAAACCAATTTATCTATGTGATTTACTTTTAACACTCCTCCCATTATCACTTTGGCAAGCATACCAATAGGTATTAAATTGTATTGTGCAACCCACTCTGCAAATGCAATCAATTTTGGTCTAATATTTGGTAAATCGATTTTTTGCTCAATAAATTTTAATTCTCGGTTACTTTTATCACTGTATTTCCAAACTATTCCGATTAAGCGTTTTTTGCCAAATGGCACCACTACGTAATCTCCAAGTAAAATCTCAGTATTTTCCTCAATTGCATATGAAAATAACTGATCAATTGGAAGTGGTAGTAATACGTCAACTGTTTTTGCCATAGTGATTGAGTTTAACATTGTTTTAAAGAGCTTGTAACTTTATTAAGCTTGGCAATATAGATGAATCGGTACAGAGAAAATCTTAACGTTTAACACATTTTTCATAGTACAGACCGTATGATTGATAAATAAAATGATTTATAGAATTTGTGGAGGCTACCAATGGTCAACGACAAGATTACTTTGAACTTTGAAATAGAAAAAGGCGAACCTATAGATCGATACTACTTTTCTGCACATATAAAGCTTACAGATGAAAGCAAAAATCTTTTGCGCGAGAAGCTTGGCAGTACAATTCAATTCGATAATCTAGATGATCACTTCAATCTTAACCATGAGAATTTTTATATCTACTACAACAAATATAGTGAGCACAATGGTAGAAGTGAGCTATACGTTAGGGATGATAACGGTAAATATTTAACCTCCAATCTTCCACTTAATTACTATGGATTCTCAATGGAACTATCACCTGACGGAGCGTCAATTGCAGATTATGGTTTTTATCCTCTGTATGCAATCTATAACCCAAATCACTATGATAAAGCAAAGGAAAAAGTATTTGATGATCACGGTGAATTGTCACCAATTGCATCAAATGTGTTAGATAATTTTTTAAGCAACACAAATAGCTTAACCACACAAGATATATTACAAAATGTATTCTCACAACTGCAGAAGAAAGCTGATGAAGAAGCAGAAAGATTGGCAAAAGAAAGAGAAGCAGAAAGACAAAGGGAGGAAGAGTTAAATGAAAAGAACGAGGAGTTAAAAGAACTTGTAGAAAAGGATGAGATTAAAATATTCAAAGTGGTAAAAGGTAATGATTTAGGTAATGGGCATTCAGCAGTAGTTTTACAACTTGATGGGGAAGAAGGTGACAAGATACCTCTCGACTCTAGTAAATACTACATAGCAGAGTATAGACACCACCCAGAATGGGAAGGCGATGAATATTTAAATTTTGTTAGCCCTGATAGTGATATGCTGGTTAATTATGAAAACTTATTTTTTGTGCTCAATCAAAGCTCCTACTCAGACTTTGAAAGTGGGTTTTATTCAAAAAACAGAACCGATCCCCATAATTATGCTAAATATTCAAAGGAACCATATTTGAGTGGTGACCAGCTATCTGAAAAATTATCTAATGAATTGGAGGAAGATAGCAATCAGATAGGTACTGAATTTACAATTGATGATGAGCAAGTAGACGAAGAAGTTGTGGTAGAGAGTGAAGCCAAGTCTGGGGAGAAAGGAACGGTTGGTGAGGATAACGCAAAAAATACTATACAGGAAGAAGAATCTAACTATATAGATCAAATGCAAGCGGATGATAGCAGCAGTTATAAACCAGCTTTGCAAAGCAATCGTGATGATTATGCTGATACGAAAAAAGCTCTGCAGGAAAAATTGCATGGAGATGAAATACACAAGCAAAGTAATGAGAAAGCTCAAAAAGATATAGAAGTAAAAAAAGTAACTGTGGAAACTGACAGTAGCAGTAATAAGACTGAAAAACAAACAAAACCAACAGAAGATGAACAAGAAACTGTTATGGCAAGTGTGATAGAAAATATGGATAAAAATTCTGATATTGAAGCAGAAACTTCTAACAGTGTTGCAAATTCACAACATCCCTTAAAAATAAAGACAGGAAGTCCTCTTGAAGTGGGAAAGTATGAGGTGGAGCTGCAAGTGACATATGATGATGTAAAGAATTTTTATGATACCGTACGTGGTAAATATCATGCTGGCGATGGATATAACTACGAACAAGTAATGGTTTTATATAATGAAATTGTTAGGCCCGCTCACAATCATCATTACGAGCTGTTTACTCTTGATGAAGCACATGTTGCTAATGATCACCTGTTTATCAAGGGTCAGGATTTTGGAACTCTAAATGATTTTAATGAGATGTTCTATAAAAGTGATGAGTTAATGTGATGTAAAAAGCAAGATTCAATCTGGTGAACGAGAGTTAACTGACAGAGGAGATTGACACGTATGCCTTTATCTTTAAGATTGTTTATCAAGTATAGACATCAGCTCGCCCCATTCTCTTTTACCAATATTACTTTCTTCTCTAGTAACGTTTTCCCCTTTAATTAATTTGCGAATTATTTCTAGACCAGTTCTTGAAATACAGGCTGATTCTAGGCAATATTCAACAAAGGCATTGTAGGCCAGTGGAACCCATTTTTTTATTATATCCAGCATAACTTCTGCATAAACTCTGATTTCATATTGGGCATGCTTATCAGCTCTAAGCTTCAAAAAATGAAGGAGATTATGCAGATCTATTTTCCAATAAAATTGCGTGTAGTAATTAAGCATTAGGTTAGTTCTGGCAATTTCTCTTGCAAGCCCCTGCTCAATAAATTTTTCATAATGAGAATATACTAAATTAGAGTCATTTGTTAGAGAATCTATTATTTCCTTTGAGGTATCTGGATCAAAAGCTTCCCCGCTACCTTGTTTATTATTGTCAGATTGTTTTGCAACTTGTTCTGGTTTAGGTGTATAAAATTCATTATCAAGTATTGAATACCTTGCTGAATATTCATTCACATTTGCAGTTCTATGCCTTATCCATTGCCTTGCAACAAAAATTGGAAGTTTCACGTGAAACTTAATTTCACACATTTCAAATGGAGTTGTATGATGATGTCTCATTAAATACTTTATAAGTGCTTCATCCTGACTTATCTGTTTTGTTCCCTTGCCATAAGAAACACGAGCAGCTTGAACTATAGCGCTATCAGAGCCCATATAATCCACTACTCGAATAAATCCATGGTCTAATACCTTATGTTCTTCATATAAGATTGCATCTATTTCTTTTACTATAGTTCGTTTGGTTGCTTCATTCATAAAATATCCTCAAGACGAAATGGAGATATCAGCTCCACATGAATTGAGTTTTTCATGCATTGCTTCATATCCTCTCCATAAATGATGTGAATTGTTTATTATAGTTTCTCCACCGGCTACCAAAGAAGCAAGCACCAAAGCTGCTGTTGATCTTAAGTCAGTAGCATATAGATTAGCTCCAGATAAGCTTTTTATTCCACTTATAGTAGCTTTGCTTTTCTCGATGCTGATATTAGCACCTAACTTTCTCAATTCATCTGCATGTGTAAATCTGTTTTCAAAAATGTTCTCTTCAATTACTGATATCCCATCAGCGATGCACATTGCAGACATCAGTTGTGGTTGCATATCACTGGGAAAATTGGGGTATGGATCTGTCGCAACGTTAGCAGACTTAATAGAGCCATTTTTTCTGGAAATAACAATGCCTCCATCATACAGTTCAACCATAGCTCCTATAGTCTCCAACTCATTTGTAATACACCTTATATCAGATAGATTTATTCCTTCCAACTCCAACTTACCACCGGTTATTATAGCAGCTAGTGCATAAGTGCCTGCTTCTATGCGATCTGGTATTATTTTATGAACACATCCATTTAGTGCTTCAACTCCTGTTATTATGACCTTTGTATTATCAATTTCAATATCAGCACCCATTTTCTTCAGAAAATCTATTAAATCAAGAACTTCCGGCTCAGTTGCAGCATTGTTTATTGTTGTCACTCCTTCTGCAAATGTTGCTGCCATTATTACATTTTCTGTTGCGCCAACACTTATTTTCTCAAATGTGATTTCTTTTCCTTGTAGCTTTCCTTTCACTGTTGCAATTATATTATAGCCGTCAATTTCAATTTTAGCTCCCATTTCTTCTAATGCTTTAATATGCATATCAACGGGACGCTTTCCAATGTTGCATCCACCAGGAAATGCTGTTCTCGCTTTGCCAAATCTGCTAAGCATTGGACCCAATATTAGAAAAGAAGTTCTTAGCTTACTTGCGGTTTTATATGGCATCACGTGATTGTTGATATTGCTGCAGTCAATTTTCAAAGTATGGTTCGCTTTATAATTTTTATTGTGCATAAAGTTCACTTCTGCTCCAAGACTTTCAAGCAACTTAGACATTAGATGCACATCAATTAAATCAGGTACATTATGCAAAATTACCGGGGAGCTACTTAATAGACTTGCTGCCATTATTGGTAAAACAGCATTTTTTGAGCCATTAATCTTGATTTTTCCGACCAAAGGTTTATAGTTATTTCTTATTAATATCTTGTGCATTTAATTAGATATAAAGTATAATTCATTAGTTTATTGAAGTCTTACTAAGTATAATAGATTGACCGTAAAAGGCAAAATTTGCTTTTTCTTCCTCATCATCCCAGTGTCATGCTACCTGCATGACACCTGATGCGAATTGCCCCCGAAATTTTATACTATGAATTACTCAAATGACGCTCTCGAGCTTTATCAAACCAAATAACACCAATTGCAACAATGAAATAACCAGCTGCTCCTAATGTAAGGCGAATTACTGCATCGAAAGTTGACAGAGGAGGAGACGGCATTAGAATGCTCAAAACACTATACACAAGATTATTTGTTGCATGAGCAATAGTTACTGGCCAAATCGAGTTGTCTTTTTCAAACAACCAGGTAAACATTATAGACATTGCACAAATATAAAGGGTATAAGCACAAATAGTCGGGAATGTAAAGCCATCCTTCCACAAAGCTGAGCCAGCAACCACATAAGTTGGTATGTGCCATACTGACCAAATAATACCGACAATAATTGCTCTGATATAAAAATTTGATATTTTGCTTTTAAGATTTTTCAAAAGATAGCCACGCCAACCGATCTCTTCACCAAGAGACATAATGATCCACATCACAAAGGTTGATAATAAAACAAATAACATCACTAATGGACTCAAAACTGCACTCAAATCCTTTACACGGTCTAACGTAAAAGACTCTCGGAAAAATGAAAAACCGCAGTAAATTGACAAAAGACCATTGGAAATTAGCATACTTACCAGAATAAGTATAAACCCTAATAGACAGTTTTTTGGCGAACTAAGTTTAAAAAGATCCCTTACCTTCTGTTTATTATAAATGGTTAGCAAAATTGCAACTGAAGCCGGAACAAATGTTGTTAATAATGTTATGTCTTTGAAAGGTAAGCACCAAGCTATAATGCACGTCAAAAAATATGTAATTACAACAAATAATGTATAATTAATAGTGGTTAAATTCATGCATACGCCTATCAATTCCTTTTCTGCATTATTGATCTTTATTCATAAATTGTTAATAAAATACTTCTTCAGGGATGAATAGAATATTTTTTCTTTTTGAATTGCTATTGATAGTTTAATTTTTATATGTATTCCCTTTCACAACCGTTTGTCATCCCAGTGTCACGTGCTGGGATGACAGTAGGAGAGCTGCTTGCATGACAAGAGGAAGACACTGGGGTGACATCAACTAAACTTGTCCAAATATGAGCGATGCATTAGTGCCACCAAAACCAAACGAATTAGAAAGTGCATATTGAATTTTATGCTCCTGAGCTTTAAACGGTACAAAATTTAAATCACATCCTTCTGAAGGCTTGTGTAAATTTAAGGTTGGCGGAATAATTCCATTATTTAACGCAAGAATACTGAATATTGCTTCAACGCTCCCTGCAGCACCAAGTAAATGTCCTATAGAAGATTTAGTTGAAGAAACAGGTATTTTATAAACGTAGTCACCGAATAACTGTTTCATTGCTATTACTTCAATTTTATCTCCAAGTGGCGTTGAAGTTCCATGTGCATTGATATACCCTACTTGATTGGGATTAATTTGCGCGCTCTTTAAAGCAAGCTGCATTGCCTTAAATGCGCCTCTTCCTTCTGGATGTGGTGCTGTAATGTGGTGCGCATCTCCTGTGAGTCCGTACCCAACCAGTTCAGCATGTATTTTTGCCCCCCTTTTTTTTGCATGTTCGTATTCTTCCAACACCAATATACCTGCTCCTTCACCCATAACAAAACCATCGCGTTGTGCATCCCATGGTCTTGAAGCTTCTTTGGGTTTATCATTGAATTTAGTTGATAACGCTTTCATAGATGCAAAACCTGCAATTCCAACTCTACACAGTGCACTTTCTGCTCCACCTGCAATCATAACATCTGCTTCACCAAGTTTTATAGTTCTTGCTGAGTTTATGATTGCATGCGCACCTGTTGCACATGCGGTTACTGCTGAATCGTTTGGACCTGTAAATTCGTATTTAATAGAAATATGGCCAGATATCAAATTTATTAGACTTGCAGGGACAAAAAATGGACTGACACGTCTGGGCCCTTTTTCCTGCATGGTAATAACATTTTCCTGAATTGACGGAAGACCACCTATACCAGAGCCAATAGTCACACCAACACGTTCCCGATTGATATTTTGGCTTTCCAAAATTAATGAATCATCTACTGCCTGAATAGCTGCTGCAATACCGTAATGGATAAAACGATCTGTCCTTTTTGAGTCTTTCTCAGAAATATAATCTAGTGGATTGAAATGGTGCTCAATGTTGTCTGATTGCAACGGCACCTGCCCTGCAATTTTGCAAGCAAGATCAGAAGAGTCAAATCTATCCGTATTGATTGCTTTTATGCCAGACTCACTTTTTATTAGCCTTGACCAAGTGTTGTCAACATCTGCCGCTAGTGGAGTGATTAAACCAACACCAGTGACTACTACTCTTCTGCTCATTTAACACTAACTATTAGCCTTTTTTATTATTAATGTACTCAACTATTTGCTCCATAGTTTCCATTTTTTGTGCGTCTTCATCTGGAATTTCTATTCCAAACTCTTCTTCTGCTGCCATGATGATTTCAACTGCATCTAAGCTGTCTGTACCATGCTCCGAAAGCTTTGAAGAGCTGTTGAATTTCTCTACATCCTTACTAATATGCTCTAGTATAATCTTTTTCACTTTTTCTTCTATGTCTTCTCTAGTGCTCTTTGCTAGTTCGCTATTCACATTTCTTACCAAAAAAATAACCTATTCTTTGATGTTATAAAAAATTTTTATGTTTGCAATATCTTTTATAACTGGTAAACTACAGTAAAGTTTTCTACTGCCCTAGCTGGCTAGCGTTACGTGCTAAACAATTAACAATTCAAAAATGCTAGACGAAACAACAAAAAATTTGCTTATTGTAGAAGTAAATAAACTCTTACCCGAAAATAGCGAGAATAAGCTTATATCAGCTATGCGTTATATACTCCTTGCTCCTGCAAAACATATACGCTCCTTTTTAGTCGTAGCTTCATCGCGAGTGTTTAACGCGGAAGCTAAAAAAGTAATATCAGTTGCTGCAGCAATTGAATTTGTTCATGCTTACTCTCTAATTCACGATGATTTACCGTGCATGGACAACAGTGATACTCGCAGAAGCCAGCTAAGCTGCCATAAAAAATTTGATGAAGCAACAGCAGTGCTTGCCGGAGATGCACTACTTACTCTGGCTTTTGAGGTATTATCTTCGTTAAATGAGAAACGCTGTGAGATCATAAAAGTTCTTTCTCAGGCAATAGGAATTAGGGGAATGGTGGGAGGACAGGCTTTAGATATTAACAGTGAGCATATAGATTTTAGCCCCCAACCCTCTGTCATTCAAGTAGCGGACACTGGGATCCAGAAGGCTTTGCCTACAAGCATTTCGTGCAAAAAGCCATGCGATAGTGGAGCTGAACATGAAATGGATTCCAGTGTCAGCTACTTGCATGACACCCTTTCTACCTTAAAACTACAACATTCGTACGGCTGTATGTATGACGCTGGAATGACGTCGGGCCAAGCTGATAAAATAAAAGAAATTCATTTGATGAAAACCGCAAAACTATTTGCAGCTTCATGTGAAATAGGTGCTATAATAGGGGATGCTACAGACAAGCAACGTAAAGCGTTATATAACTATGGAATAAATCTAGGGCTTATCTTTCAAGCTAAGGATGATATTGAAGACTACAAACAAGATAAAACAAATAACCTAATGTCTGTGCTTGGTAAAAGTGAAGTAGAGGACTATATAGACGGCCTCTTTAAACAAGGCTTGGATAATTTGAGTGCGCTTTCAGGGGATACTAATTATTTATATGATTTATTGAATCAAGTAAAGAAAGATGGTTAGAAAAATTATATTACAAATGCTTATTTCCGTAGTAACGATTCTCACTTTAACTTCTACTTTTGTGTTTACTATTGTCTATATAAACAAAGGTAAACCGGAAAAAAAGGACAAGCTTTATGAGATAAATGCCACGAATGGTGGTTTGATACAGACGATAGCATATTACCTAGTGAAGCCAATACTTGAATCAGCACTTGACCGCTATATTGAAAAGCATGGGCTGACAGAATATTTAGAAGAAATGACGCAGCAAAAAGAAGAAGATTCAATAAATTTTTATGAAATTACTGAAGGCAGTGGCAGCAAGGCTTTTTGTGGCCTGGAAGTCCTATTGCAAATATATAAAATTTCTAATAATAACTTAGCAACACTCCCTAGCAAAGTTTCTGATGTTACTTTGAAAATAGGTCAAGATAACCTAAAAGAAGTGAGTTTAGGGGTAATAGGTATGAAAGAAGGCGGAGAGCGTGTAGTTACTATTGCCAATGATAACAAAATGAATTTTAATTCTTATTACGTCAAACTGATCGAAATAAAGGATAAATATCCCGACTCAGTAAATAATCTGATGGTTTTTAATGACTTAATTAACAAGACTGGAAAACAAGTAAGGTGCGGTGATGAGATATCGGTTAAATATAGCGTAAAGGAGCATAATGGAGAATATATAGCCAAAGATCAAACAGTGCAATTTAGGGTTGGCGATAAAAAAATACCACTTGCTATAGAGCTTGGAGTTGTGGGAATGAGAGCTGGTAATAAAAGAACTATTCTTTCTCCGCCTGACCTTTTGACTATTACTGACGATATGTTAATAAAAGACATAGATTATGATGAAGAAAATATCTCAATAATTGACTTAAGCTTAGATGTTAAGCAAGAGGTCGCAGCACACCATTCTACTGTTGAAAAACAGCCTAAAGAATATAGCTGAAATTTTAGGTCTACTGGCTGACCTTCTGAACACTTTCTATACTACTTAAAGTAGGCTTTTCGTTTTTCCTAAAGTATAAACTTAGATAAATCAAGCTGCTTCGAAATTGACTCAAGTTTATCTTTTACATACTTGCTGTCTATAATGAATTTTTCGCTATTTTTCTCAGAAGCAATGAAACTTATCTCATCTAAAAGCTTCTCCATAACAGTGTGAAGCCTTCTTGCGCCTATATTTTCCACTTGCCTATTAACTGTAAACGCTATTTCAGCTATGGTTTTTATACCATCATCAGTGAACTCAAGTGTCACATTTTCTGTTTTCATTAAAGCTATGTACTGCTTTAACAAACTAGATTCTGGTTCCTTTAATATTCTTATTAAATCTTCTTGAGTAAGTGCCTTAAGTTCTACCCTGATCGGTAATCTACCCTGCAATTCCGGTAAGAGGTCAGATGGTTTAGACTGATGAAAAGCACCAGATGCAATAAATAATATATAGTCTGTTTTTACATGGCCATACTTAGTTGTAACAGTTGTTCCTTCAAGTAATGGTAACAGATCGCGTTGCACTCCTTCTCTGTTTACTTCACCTTTTACTTCTGTACGCGCTGCAATTTTGTCTATTTCATCCAAAAATACTATACCGTCATTACTAACAAGATCAATGGCTTCTTTGATTATCTTATCTTCATCCATTAGCCCTTCACTTTCTTCATTAATTAATATTTCACGCGCTTCTTTTACCTTCACCGTAATAGTTTTTGTTTTTTTGCTCCCGTTAAACATCTTGCCCATTATTTCTGTTACATTCATCACACCAACTTGCCCACCTGGCATACCTGGTATATCGAAAGTAGGTAACATACTCTTGCTCTCTCTGACGTTAATAGAAACTTCTCCGTCCTCAAACTCTTTATTCCTCAACCTTTCTCTAAAAATTTTTTTACTCTCTTCGGTTGCATTTTCGCCTACCATAGAGTTTACTATTGTTTTCTCAGCTAAAATTAAAGCCTTTTTAGCTAAGGCTTTACGGGCTTTCTCTTTAACTAAAACTATTGCTGCATCAACTAAATCGCGTATTATCGAATCAACGTCACGTCCAACGTACCCTATTTCAGTAAACTTCGTTGCCTCAATTTTTATGAACGGTGCACCGGCAAGTTTTGCTAAGCGACGAGCTATTTCAGTTTTACCAACCCCTGTATGACCGATCATCAATATATTCTTAGGTATGATTTCATCACGCAATGGAAATGGAACCTGATTGCGACGCCAACGATTTCTGAGCGCAATAGCAACAGCACGCTTTGCATCATCCTGTCCGATTATGAATCTGTCCAATTCTTTAACTATCTTCTGTGGTGGCAGGTCATCTAACAAAACTTGAGTGCTGTCATTAACTTGAACATCGCTGTCATTTGAATCAAAACCACTCTTAGTATCTTTATAGAGGTTATCTTTTTCATCGTAGGTGTCACTACTACAAGACCGCCCTTCTGAAAGGGTTATGGGCTGATTGGAAAAATTGGTGCATAAAGTTTTTTGCTTGGAAGACATATCACTCCTCTATCTTTTCAATAACTACATTATGATTTGTATAAACACATATATCGGCAGCTACCTTCATAGCCTTTTTCGCAATTTCCTCTATTGATATTCCTTTAATATCAATTAAAGCTCTTGCTGCAGATAGAGCAAAATTTCCCCCAGAGCCAATAGCGGCGATTCCATCTTCAGGTTCAAGAACATCACCTGTTCCCGTAATTACTAATGAAATAGATTTATCTGCAACGATCATCATAGCCTCTAATTTCCTCAGATATTTATCCATTCTCCAGTCTTTTGCAAGTTCAACACATGCTCTCATTAATTGCCCTGGGTGCTTATCAAGTTTAGATTCTAGTCTTTCAAAGAGAGTAAATGCATCAGCTGTTGCTCCAGCAAACCCAGCAATTACAGAATCACCAGAAAGACGCCTAACTTTTTTTGCTCCGGATTTTATAATAGTGTGGCCCAGTGAAACTTGTCCGTCACCTATTACTACTACACTTTTATCTTTTCTAATTGACAGTATAGTAGTGCCATACATTTTACTGTTGTTGTGTTGAATCATTTTTCTATCACTTTAAATAAGAATCCCATTATACTTTAATCTTTAGTCAAATTTGCTAAATATGTTTAATTATAGCTTATAATACCTTCCTTATAACATTTAAAGTGTAGATGCAAAACATAATTCACCCAGATTTGGAAAAAAGTATAAATAATTGGTTTGAGGCAAAATTTAACGGCCTTACATTGCCATTTTATAGCTCTATAGATCTTAGAAACTCCAGCTACAAAATTGCCCCAGTGGACGCTAATTTATTTCCTGCGGGGTTCAATAACTTAAGTGAAGAATCAAGAACGATGGCAGCAAGATTGATAGAAAGCTACTTTAAAAGACATCAATACAAAAAGGTTCTTATAATACCGGAAAATTATACACGAAATAAAATGTATATAGAAAACGTATTTGCTATAGAGAAAATACTGCAACTGGCTGGTTTTGAAACTAAGATTGGCCTCTTTCATAATGAAACGTACAATTTAATAGAACCGTATGAAGCTATTGTGAAGGAAACCTCTCTATTAAAGACAACTTCAGGATTTGTGCCTGATGTTATTATACTGAACCGTGATATGACGAGCCACATTCCAGACACGCTAAAAGACGTAAAGCAAGATATAGTACCAAGCCCACTATACGGTTGGCATAGCAGGCAGAAATTTAAGTATTTTGAAATCTATCAAGAATTAGCGTCCGAGTTTTGTAGCGAATTTAAAATGGACCCATGGCTAATTTCTGTGCTTACAGAGAGCTGTGATGGAGTTGATTTTGATGATGATTCATCACTAGGAGCAGTAGCAACTAAAGTTGACCAAATATTATCTCTAGTGCAAAAAAAATATGAGGAATATGAAATAAAAACACAACCTTACGTTTTTATCAAAGCAAGCAATGGCACATATGGGATGGGCATTATAACAGCAACAAGTGGAGAGGAAATATTAAACCTCAATAAAAAAAAGCGTCATAAAATGAAAAAGATAAAAGAAGGAATAGCAATCAATAGTGTTATTATACAAGAAGGTGTACCAACCATTGACGTATTTAAAAGCAGTTCTGCAGAACCGCTAATATACTATATAGGAGATACTCCAACATGTTACTTATACCGATGTAATAGCAGGAAAGATGTATATTCCAGCTTAAACTCCATTGACTGCGAATTTTATGACGTTAGCAAAATAGTGGAAGAGAAACCTCTAGCACTTTGGAATATAGTTAGTAAATTAGCAGTGTTAGCATTAGCGGTAGAAATAAGGTCTTTTCACCTCTAACCCTTACATTCCCACAACGTCGCCATTGGGGAGACCATTACCATCATAATCGTGCCTAATATGATTAGCGCCATCAAGTTCAGTGGAAGGATCATCATTGATAGGTTGATTAAACAGTTTATCAAACTGAACTACCAAGAATACTGCACTATATATTATGCTGACTGTTACGCTTAAGTTGAAATTATAGATTATACCATTACCTAAGTTTATTGGTATAGTTGGAGTCTCTATCCTTCTTAATATGAAGTTTAATAAACCTAACGACAAAGTTAATGTGCTGATAATGAGGTCCTTCTTACACTCAGCAGACTTTTCAGGATCCTTATTATCTAGGTATTTTCTCCATGAATAATAGTAACTTATAGGTTCCGAAATAAACAGAAATAGGATCGTTGATGTTAAGCTAACATAACTTATTACATCTGCATTACCTCTAGCCAAAAAATGTATGACTTTCAGCATCATCAACGCTTCTATGGTGCTATTTGTAAGACTAGCCGATTTACCCAAAATTTTTGCTAATTCTTTTTTACCTTTAGGGTCTTTATAATCTTTTACCAAATCCCGTAAGATAAATGCAGAATGGACAATGTATAGGGTAGATGTCGGAAATTTCACCCATCGGGCAACATTCTTTATAAAGGAGATATTGGATCTGTTATTGTCAATAAACTCACAGCAAAATTGCAGTGAAATCTTACACAATAGGGCTGTTAAACCTGTTGTGATGCAGATTACCTTCCTGAAATCATGATCATAAATATCATGCACCTTTTGTGCGAGTATGTTAGATTTCTTTTTTAGCTTGTTTGGCATGAAATAGTTAATAACTTTCTGTTATTCTATCACATAAAATCCTAAAAGAAAAGCCCTATGAATCAGGACTTTAAGGGAGATTTATGCACAAATCGGCTAAGCATTTTATAAACAAGGGATCGGTACTGAGAGTTGGCACGCGAAAGTAATATCCATCCTTGATAATTGTTTTATATTCTATATCAAGTTCAACTAGAGTTTCTGAATGCTCAGAAACAAAAGACATAGGTGATAGAACTACAGGTACACCATCAGCTTTTGCGCGTAATAGCTCACTTTCAGTGCTTGGCTCTAGCCATTTTACAGGACCTATCTTACTCTGATAACATATTGACCAATCAAGATCTTTAATATTCAAATTTTTTACTATTAATTTTACTGTTTCTTCTATCTGTGAAGCATAAGGGTCGCCCTTTTTAATGATACTAAGAGGTAAGCTATGGGCTGAAAATAGGACTCTTGGTTTACCGATTTTGCTAGCCAATTTATAGTACTTAGCTATCAGATTAGCGTGAGCTTCAATAAAATCTTGGTTATCATAATAACGGTGAATCATTTTTGTATTGCATTTTAGGCCATACCGTTTAGCATTTTTTTGCCAATTCTCGATGGATGACAGAGTTGTGGTAGTTGAATATTGAGGGTATAGTGGCAGCAGAATCACTTCATCAGGATCAAACTGTTTTACACTTTCAATAATTTCGTCAGCAAATGGACGCCAATAGCGCATGCAGATGAATACCTTGTGTACATGGTTTCTATTTTCGTTTAATTTTAGTTCTAAAGCATTAGCTTGCATTTTTGTATTCTCTAGAATTGGCGATTTACCTCCAATTTCCTCGTATATTTTTCGTGCAGTATTTTCTCGTTTCGCAGATATAAACTTTGCTAAAAGAAACCGAAAGGGATTCGGTAGATTGATTATTCTCCTGTCATAAAAAAGGTTGAATAAAAAAGGACGGACCGCATTTAGTGAATCAGGCCCGCCAAGATTAAATAAGATAACTGCCTTTTTCACCTACGCACTACTACAACAAGTTACTTTCGGGGTACCTATAAAATTAGCTACACACTCATCAAATTTAGTTATAGGCACTAAATTTCTCACATTTGCATACAATAAGTGGCCAAATCTCTGCATGTTACTCTGTGTGGATTCAAAACTTCTATCAAAAAACAGATCAACACAAAAACTTGGCACGGTTTCAAGAAGTTCAACAGCAGCTAAAGATAGCATTATACAACTTTGCAGGACCTTCAAAAGAACCTTTAGAGGGAAAAGTAAAACTTTAACGAAAAGAGAGGTGCTACTCGTTTCATTCAGTGGTTGCCCTGAATTGGGCGAATTATACTCGATGTGTTTTCTATTTTGATCAAAAATAGGAAATTTTATAGTATCTTTCTTAAATTCCGCGTCTATTTCTTTTCTACTATGGTTAGTGATTTTTTCCATTAACTTCTCACGCAGATGAAAAGTTCTGACAATAAAACATGTAGCAATCATTAAGGCAGCACATAAAAGTGCGCATTGCATGAGGCTCATACTGCCTAGCATAGCTGGCAGTGCAAAACAAACAAGCGGTGCTATGATTGTCATTTCAAGAAATGGAATAGTGTTTCTTTTCATTGCAAAGGCAGCACCTTCTTTTAATTTTGTATTATGATGTGAACTATATTCCAAATAACTTAAAAATGCCAGACTAAAAGTCAAAAACCCTTTTGTTCCACACAAAAGCGATGACTTAAAGTTACTTACTAATTTTTTAGTAGTAGATTCAGCTTGTTTAGTAGTGTTATTTTTACAACATTTACCCATACAATACCTCCTTGATGATTTGTCCTTAATTATAGATAAAAAATCACTTCTATGAAATTAAAATTTGTAATAAAATAAATCTATAAATGTACTATTCTATATAAGGAAATAATATGGCAATTGAGAAGACACTTTCAATCTTAAAACCTGATGCAGTAAAAAATAATATTACAGGCAATATAAATTCCTACATCGAACAATCTGGGCTGAAAATCACAGCACAAAAAATGATGTTACTAACAAAAAAACAAGCAGAGCTGTTTTATGAAATTCATAAAGATAGGCCTTTTTTTGGGGAATTAGTAGAGTTTATGACCTCTGGTTCTGTGGTAGTTCAAGTTTTAGTTGGTGAAAATGCAGTAAGTAAATACAGACAAATCATGGGAGCTACCGATCCAAAGCAGGCAGATAAAGGCACAATCAGGGGTGATTTTGCTGATGATATTAGTGAAAATAGAGTTCACGGCTCAGATAGTCTAGAAAATGCTCGTAAGGAGATAGCTTTCTTTTTTGCTGAATGTGAGTTGGTGTAGTCAACTCAGATTGGCGTCATCCAAGTAGCTGACAACATAGAAACGAAAAAACTTCCTTGACAAACCTCACCAGCCCCCTTATCATAAAACTGAAGCTATTGTATTTGCTTTCGCCAATCTGCAGATTAAAAGGTAAGGATT
>NODE_7_length_19727_cov_6.237393
AGCACTGGAATGACACCATTTGCTGTGCAATTTACCTTCAAAAATGAATGTTCGTATAGCTGTGCGCCCGGCACTGCCCTACATTATTGGTAATTATATTATAAGGTGCAAAAGTTGTATAATTCATTTGACTTAAAACGGCTCATTGTATAAAATTGTGGCTAATATATGAATAAAGGTTAAAATGGCAGTTAAAATAAGGTTGGCGAGGTTTGGCGCAAAGAAACGCCCTTTTTATAGGATAGTTGTAGCTGATTCACGAGCACCAAGAGATGGGCGTTTTATTGAGAAAATAGGACAATATGATCCAATGTTACCAAAAGACAATAAAAATCGTGTTGTGGTGAAAGCTGATAGATTAAAACATTGGCTAAGTGTAGGCGCGCAGGCAACTGAAAGAGTACTGTGGTTTATCAAAAAAGGCATAGTAACTTTAGAAACAGAACCAAAGAAAACAGAAAAGAAGAAAGTAGAGAACGAGAAAGCACAAGGGCAAGAGGCATAAGTCTCTTAAAATGCTAAATACTGATTTAACAAACAGCGATAAATTAGACGATATTGTATCTTCTGATTTGTCAGCTATGAATGACTTTGTCTTCAAAAATGTCAATGATGAAGATGCTAAGCTTGCTACTGATATTATATCTCATCTTGTTAGGTCAGGTGGAAAAAAAATAAGGCCTAAACTAGTTTTTATTATATGTAAAATGCTAAACTATTCTGGGGAGAATAGGATCAACGTTGCTGCATCGGTAGAGTTTATACACAATGCTACTTTACTTCATGATGATGTGCTCGATGAAAGTGAGGCACGCCATGGAGTTAAAACAGCGAATAAGATTTGGGGAAATAAATCAAGCATTTTAGTTGGTGATCTATTGTTGACTCTAGCATTTAGATGGCTTATAGAGTGTGGAAATTTAAATATTCTCTCTATTTTATCTAAAGCATCGCATTTACTTGTGAAGGGTGAAATAAAGCAGATGACAGCACGCTTTGACCCCCACACAGTCAGGGAAAATTATTTTGATATCATTGGAGAAAAGACAGCATCTTTATTTTCTGCATGCTGTGAAGCTGCATCAACAGTATCTGGTGCAACAAATGACGAAACAGAGAGGCTAAAGAATTTTGGTTTTAATTTTGGTATGGCATTTCAAATAGTTGATGATATGCTCGATTATACTGCTAATCAAGGCACTTCTGGAAAACAAGTCGGAAAAGACTTTTTCGAAGGTAAAGTCACCTTACCTGCTATTATAGCATACGAAAAGGGCAGTCCAGCAGAGCAAACATTCTGGGAAAAATGCTTTTCTTCAGCTAGACACAATTTTGACCAAGCATTACACTATATTAATCACCATAATGCCATTCAGCTTTCTATGGAAAAAGCTAGACACTACATTAATATGGCACAAAATGATATTAGTACTTTTTCTGATTCTTTTTATAAAACTACTTTAATTAACTTTTTAAATGCGAGCATAGAAAGACGAATGTAGCTGGCGCTTGATATTTTCAGATTAATTGTTATATATTTATTAGATTCTTAAGGGTAATGATATGTCAGATAGCAGTAAGGAGAAAAAGAAGAAGTTTGCTGATATGGTAAGTAGGCAGAAAGGTGACGACCAACAAAGTGATAACCATAAGCAAACTGATGATTTAAATGAAGATCTCAATACATTAAAAGAACGTGCAGTTCAGCTTGAAGATCATTTACGCCGTGCTGTTGCAGATAATGAAAACGTCAAACGTATAATGCAAAAGCAAATTAGCGATGCAAGTGACTACGCAGTCACAAAACTTGCACGTGATATGATCGACTCGTGCGACAATTTAAAAAGAGTAATGGAAATTTTGAAAGACGGTGATTCTGTTCATGAGGGGATTAAAGTAGCTTATCAAAAAATTATAAATGATCTAAAAAAACATGGAATAGAGGAAGTAGATCCACTTGGTGAGCTTTTTGATAGTAATTTACACCAAGCTGTTGTGGAAAGAGAAGACAATGAAAAAAAGCCTGGCACCATTGTAGAAGTACTACAAACTGGTTATACTATCAAAAATAGGTTGCTCCGTCCTGCAATGGTTATTCTTTCTAAGAAATCTGCTGATTGTGGAAGCGATTAGCATGAGGTAAATGTATAATGACAAGTATTGTCTTTTCAGGTATCCAGCCAAGTGGCGTACTACATTTAGGTAATTATCTTGGTGCAATCAAACAGTGGATAGACTTACAGGATAAATACAAATCTCTTTTTTGTATTGTCGACCTACACGCAATCACAGCAAATAAGCTTCCCGCAAGTGAATTAAAAAGTAATATTTTCAAAACAGCAGCAGCTTATATTGCATGCGGAATAGATCCAGAAAAGTCCATTATTTTTAGTCAGTCCACAGTTAGTGGTCATGCAGAACTGGGCTGGCTGCTTGGATGCTATACACCAATTGGTTGGCTTAATCGCATGACTCAATTTAAAGATAAAGCTGGCAGCGATAAACAAAAAGCCTCTCTTGGATTATATAGTTATCCAGTACTTATGGCTGCAGATATATTGTTGTATCAAACTAAATACGTTCCTGTTGGTGATGATCAAAAACAGCATTTGGAGCTTTCACGTGATATTGCATCAGCTTTTAACAATCATTATAAGCTGGATTATTTCATCGTACCTGAAATCTTAACTTTGGATTGCACATCAAGGATAATGAGCTTAAGGGATGGCACAAGCAAGATGAGTAAATCTGATCCTTCAGAACATTCGTGCATTAACCTTGATGATACGGATGACTTAATTGTCAAAAAAATAGAAAAAGCAAAAACAGATTCAATTCTAGGCTTTGCTACTTTAAAGTGCCGACCAGAAATAAGCAATTTGATAAACATTTATTCAGTGCTTAGTAATGTAAATGCGGAAAAAGTATGTGAAGAAGTGAACAAACATGACATGAAGCACTTCAAAAAAGAGTTAGCTGATTTAATTATCAGTGTTATATCACCCATACGTGAGAAAATGAATGATCTTTTAAAAGACCAATTCCATTTACATGAAATATTAAAAAAAGGCACAAAGAAAGCAGCAGAAATTGCAACCCATAATATAAAAGAAATCAAGGATATTATTGGATTTGCTCAATATCTGTAAGGTTCCAAAGTGTGATGGTGCGAACCGTCATACCGCCGCGGTATCTCAGCCGCTAACACGTAGCGGGATGACGGTTTTTCAAATTGTCGGTAAATCTAAGTCAGTTTAGCTATAGGCAGCAATTTTCTGTATTTATTTTAAGTTGAAGAAAGCTCAAATGAAAAATCGTGTTTTGCTAAAAATCACAGAATGCAGTCTGGTTACAAAATTCTCTAATGGTCTTAAATAAAACTTCCAGTGAATGATTGTCAGACATATTGTGCTCTGCTGATTTTATTAAGTGTACTTCAACATCGGTTGACTTAATTTTTTCAGCTAAATTCAATGAAGTTTGATAAGGAACATCTTTATCATTAATGCTATGCAGCAAGCGCACAGGACAGTTTATATCTATTGTCTTTTTGTTTAAAAGAAGGTTCTTTCTGCCATCTTCGATCAAATTTTTAGTTATTTTGTATGTACAATGCTCTGAAGTAAAATCTATTACACCTTTAGAATCTAGTTCTTCTTTTTGCTTGCCTGACAATTGCTTGAATATCAAATCTTCAGTAAAATCGGGAGCAGACGATATACCAATTAGTGCTGCAATTTTTTCTGGAAATTGAAGGGCAGTGAGCAACATCAGCCATCCTCCCATACTTGAACCTATAATTATTTGTTTATCGCTAGTTAATTCACTCATTACTTTAGCACAATTTTTTTGCCAATCACTTATCGTGTAATCAATAAAATTACCACTTGAATTACCGTGACCAAAATAATCAAATAGCACAAGTGCTACGTCATTTTCTTGGCAAAATTTGTAAATAGCAGTTGCTTTAGTTCCATCCATATTGGATGCAAATCCACCGAAAAAAACTACAGAAGCTTTCTTTCCTTGTAGCTTTCGATATGCTATGTGACCATTATTTCCATCAAACAATTTACAATAATCCATACTACTTTGGCAAAGCAACCGGGCTATCACTCAATTGATGCAAATAACTAACTAGATCTGCAATTTCTTGTGGATTGGAAATACCTGCAAATGCCATACGTGTACCTTTTATATAGGCTTTTGGGTTCTTTAAAAAGGCAAATAGCTCCTCATACCCCCATTTTCCACCTCTGTCAAGCACTGCTTTTGAGTAATTGAATGAGTTACCAAGATGGGCCTTTTTATTTCCAACTATGTTCCATAAGTTTGGTCCTACTTTATTCATTCCACCTTTCTCAAAACTATGGCAGGCTATACATTTTTTTGCTGCTGATTTACCTTTCTCAAAGCTAGCATTCTGCATGAGCGCTCCAATATCAAGCGCCACTTGCTCGATTTTTTGCTGGAACTCATTGCTGCCAGCAGCTACTATCGTTTGGTGTTCAATCTTATATTCTTCTGGACTGTAAAGCATATCAACTACATTACTAACTATCATAATGATTAGCCCAGAAAGTAAAATCGATGCTGCAATCTTATTAAGCTCCATAGTTAATTTTTATTAAGTAATGTTACTTAAATTATGCGAATATTTTCGCAAATAGCAACCAATTACCTTGAAGCTCGCTAAAGATGAGAGTCTCTATAGCTGACCCAAGAAAGATTTTCTTACGTCCATACCGCCGCGAACCGTCATACCGCGATTCATTCGCGGTATCTCAGCCGCTAACAAGAGATCCCGCTAACAAGTAGCGGGATAACGAGGTTCACTGCCATTAAGTTAAGGAAAGAATGGTTAAAAACTGAACTAAAAAGTCAGAAATAATTAAGGATTTATGACAAATGCTGAAACAGAATAGAGTAAACTTTAAAGCAGATAAACTCTGAAGTGTAAATTACTTAAGAAATAGTTTGTTTAGAAGTCATTTTACAGGAGCTATGGCAATAAGCTACCCAGTTATTATCAGAAGATATGAATACTACCTCTAGTCAAAATATGTGTTTTCTAACCCTTTTTTGGTAATTGAACGAACGAAGATAAGGTACCTTATGACGATCAACTTTCCTTCCCTTTCTTACCGCCAAAGTGTTCATCAAAAATAGCTTTGATAATTGATCCATAATGCAGTCAGTATCTGATTCCGTAGCAAAAATGTCGAAAGCCAAGTTTTTGATCGCGTTAAATGAGACAGATTTGTTAATGCTCCTCTTAAGCTTATCATCGGTTAAGTCCATATTCAACGCTTCTTCTACATCTTCTGTCATAACACTTTCTAGGTTGCTAATAAAGATAGCTGACCAAAAATCCTGTTTAACAGACTCAACACTTTTTCCTGTAAAATTTTCTAGACTTAGTCTTCCTTTGAGTTTTGCAAAAAATGTCTCAACTCCCCAGCGTAAAAAATATAACTCCTTAAATCCTCCAGTTTGAAACTTTTGTTCATCCATTAATGATGTAGCTAACACTTCAATTTCACCAGATGGCAGTACCACTTTGAAGCGTTATTCCACTATTTTCTTGTTTTATCTTACGCTGAGCACATATGGTAACCTCAACACTAGATGGGCTTTTTTCTTCAAACATAGCATTCACTTCATTAAAAGATGATCTGGGACATCGAATGACATAAGCAATTTTTCTTTTTGTAAGGCTAGAAAGAAATTTATAAGATAAATATACAAATCAGTAAGTCATTAGTATTTACAACTTTAAGCATTTCATCTGCTAAGTTAATTTCATGAGTGTTACCTCTATCTAACACTGACCTTATGGCAACATTATTTAGCACATCTTAACAAACCGCAAAGGTTGCACTTGCATAATCACCTAAATCTTTTGGTTTTTGGTTACGTATTTTTCTTGAGCCAAATTCATTTTTTATTTCAACGCTTGTTGGTAAAATGATTTTGGAGGCATCAAGAGCTAACACTCTAAAGCCAAAACAAGTTTTAAATTTTTGGTCTTGGTAGTACAAGGAAACCACACCTTCGTTAATTTCTGAAAATGCACTGTGTTTCATTTTTTTTCTTGCTTGACTAAAAGCACTAGCAGTAACGGTATAGTCTTTTTTCCTATATAAAATAAATTCGTTTAGTATTACTTGCAGCGACTTTACACTTTTTCTTAAAATTAAGATAAATATGTCAATAAAAGATAACTTCCTCTTTCTCATAAAATCTTTTGAAGATGATTTATGGGATTCTATAAATTCTAGACTTGCCAATTCATTTTGAATAAATTTTATTACTGCCTTTTTTACTCATACTACCTTTAAACTTATTGGTATACATCATTATCCCATAAAATCTATCTTTTTTCCTTAACTTAATGGCAGTGAGACGAGGTTATCGTCATGCCGCCACGAACCGTCATACCGCGATTCATTCGCGGTATCTCTTAGCCGCTAACAAGTAGCTGGATGACGATTGTCAGGGTGTAATCCCAGTGTCCCTATGATGTCATCCCAGTGCCCAGACACTGGGATCCAGGAAAGTTTGCTTGTAAGCAAGCAAACTAGCACAGAAAGTGGTTACAACATTTTCGATGAGATTATATGGAAAACTGGATCCCAGTGCCAAGCACTGGGATGACAAAAAAAGGAGCACTAGAATGGCACCATTTGTTATGTTTAACAAAGTTCGTACTTAGCTTCATGTTAGCCATAAATATTTAAGAAATTTACCAAATGGAAAAAAAGGCAAAAGAAGCCCCATGGTTAACTAGTTCTGACACTGGTTTCCATCCAAGACGGCAGTAGCCCCTTCGGTGTCATTCCAGTGTCAAGCACTGGAATGACAAAGGAGAACAGTGTCAGCTACTTGGATGACACCTTTTTTCTACTTAGTGTGGGTTATACAAGAAGTCTATTGTATGGCTATTGCTAGTCGTATATTACTTATAGCTTATCTATTCAAATTTTGACTTTATTTTTCATAATTCATTATTGACAGAAATTATTAATTGGGTTATTATTAAATTATCATTAACAAATGAGACAAAGAAATGACGACATCCAATAATTCTTCATTGCTAAAAGATAGTCAGGAGCTTACTAAAACTAAGGGGACTATATGGAAACCTTTAATTACTGTCTCATTATTGTCTGTATTTAGTTTCACATCTGGTCAATATCTTCCTTATGTTATCGCAGCAGTTTCTGGTTCTGGTGCCATTGCAGCAGTTCCTTTAGCAATCTTTGCTGTTTCTGCGGTTGTTGCACTTATTTCAGTGACATATCTTGTTAAACTGGTTATTTCTAGAGATGATAATAAGAAAGAAGTAGGTCTTAATGGACAGAAATTCGGCCATACTCCATCTCAAGAACCACAAAAATTTGTGTGTAAAATTTGTACTAATCTGGAGAATAAATCAAATGTACCTACTCCTCAATCACCTCCAGTAACGTTTGGAACACAACCAAATCCAAGTGCCAATATGCTACAGCCGCCTCCTCCTCTATCAAGCTGTGCACCACCACCTCCTCCTATGCCAACTCCTGAGCAATTGAATCAAGCAAGTGGTGCAGTACCTCCACCACCACCTCCTCAAAATTCATCAACTCAACAGGGTAGTAATGATTTACTTAATAGTATAAAAAAAGCTGGCGGTAAGGCAGGTGTGAGCAAAGAACAGAAAAAAGCATGCGATGAAAAATTAAAACAAAATAGGGAAAAACGAGAAAAGAATAGTGAAGGTGAGCAAACAGATTCCAAAAATGCTTTATTTGCAGAAATAAGAGGAGGTTTTAAATTGAAACCAGTTAATAAAAATCAACAAAGCCCTGAGAAGAGTACTCCAAAAACAAAGTGTGATACGGCTTCTATTCTTGCAAGGAGAATAGCCATTGAATTCTCAGATAGTGAAAGTGAGCATTCTGATTCTATTAGCGATTCAGGTTGGACTACAGATGAAAGCAAAAACAAACAGAAAGAGATAGAGCAGAAAAAGAAGGTGCTAACAAAAAGCAGGAAAAAATCTACGCCTTCAAATTCCCAATCAGACAATAAAAAAGGAACAAGCACTCCCGAGAGTGGTTATAGATCTGATGATGACCAACAATATCCTGAAACTGCAGCTCCGCCAAGCCACCAACCAAATACAAAAAAGCCACCGATACCGCCTAAGCCTGTTAATTTAAAAACGAAACCTGAAGCTCCTCTTGCAACAACAGCGACTGAAGTGAAAGACTCATTTACTCGTTCTGTTAAGGAACGTTGTGGCATGTTTGGTAGAGCGGCTACTAAATTTGATAGGGAATCGGTGTTACGATACGTTAAGGAAAGCACCACGCACTTCCCTTCTTTTTCAAAATAAGTTTGCCTACAAGTCTGATTGTATTAAGATTACTTAATACAATCAGATCTATTATATGCGTTTATCCAAGTATTACTTACCAACTCTAAAGGAAAAGCCTGCTCATGCTAAAATTATCTCCCATCAATATTCTTTACGTGCAGGTTTAATAAAGCAGATAGCATCTGGCATCTATACGTGGTTACCACTTGGTCTACGCGTGCTTAAAAATATTGAAGACATCATCAGAGATGAAATGGATAAATCTGGTGCTATTGAAGTGTTGATGCCTTGTGTACAACCGGCAAATCTTTGGCGAGAATCAGGGCGTTACGATGATTACGGTAAGGAAATGTTGCGTATAAAGGATAGGCATGAGGAAGATATGCTTTTTGGTCCAACGCACGAGGAGGTAGCAACTGATCTAATTAGAAATGTGGTAAAAAGTTACAAAGATTTGCCACTTTGTTTATACCAAATTCAATGGAAATTTCGTGATGAGGTAAGACCACGTTATGGCGTTATGAGGGGTAGGGAATTTTTGATGAAGGATGCATATAGTTTTGATGTGGATTACGAAAGTGCACAGAATTCATACAATTTGATGTACAAGACTTACATAAAAATCTTCAAACGCATGGGACTTACCCCAATTGGAGTTCGAGCTGATACGGGGCCAATTGGAGGAAATTTGAGCCACGAGTTTCATATATTGGCAAACACTGGTGAAAGCACTTTATATTACGACAACAAATTTTCTGAGTTGCTAGAAAGCGAAGATGTTGAAAGTTTGAAGAGTATATACGCAGTTGCAGATGATATGCATGATCCTGAGACTTGCCCTATATCACAAGAGCAGTTAAATGTTAGTAAAGGTATTGAAATAGGGCATATTTTTTATTTTGGCGACAAATACTCAAAGCTTATGAAGGCAAGTGTTATTTCTCAAGATGGAAAAAATGTCAATATACATATGGATTCGTATGGCATTGGGGTTTCAAGACTTGTTGGTGCAATAATAGAAGCTTTTCATGATGATAAAGGAATTATCTGGCCAGAATCGGTAGCTCCTTTCAGAATTGGTTTAATCAATTTACAACCAAAAGTAACGGAGGCTGCAGATAAAATATATAAAGCTTTAAAAAGCGATGAAGTGCTTTACGATGATACGGAAGAGAGTGTAGGAGTAAAATTTTCTAGAATGGATCTGATAGGCTTGCCGTGGCAAATAATTGTCGGAAAAAAGGCAATAGATGAAAAGATAGTTGAAGTAAAAAATAGAGCAACTGGAGAGGTAAAGGAAATGCAGATTGAAGAAGCAATAAATCACTTTAGCACAAAATGATACACGGTATCGGCACTGACATAGTATATATACCAAGAGTATCGAGGATATTACAAAAATACGGGGAAAAATTTCTCAATAGAATCTACACTGAAAAAGAAATAGAGCTAAGTAGAAAGTATAATAGTCAAGAAATGCGAGCAAGGTATTTTGCTAAACGCTTTGCAGCAAAGGAGGCTTTTGTTAAAGCACGAGGTAGTGGTCAGGGTATTATAATGAAAGATATAGAAATATACAATGATGTAAGAGGCAAGCCATATCTTACCGTTAGCAAGGATTTTATCTCCAAAATTCATCTTTCTCTGAGTGACGATGGAGATTACGCTACTGCATTTGTTATAATTTGCGTCTATAGCTCACACAGATAAAGTTTACTCTTTTGTCATCTTATGGCTTACTGTATGAACATTCATTTTTAAAGGTAAACTGCACAGCAAATGGTGTCATTCCAGTGCCCAGACACTGGTTTCTGCAATCTCATCGAAAACGTTTTTCTATGCTAGTTTGCTTGTGAGCAAGCAAACTTTCCTGGATCCCAGACTGGGATGACATCTTTGTTGTGTTTAACAAAAACAAATGTTCGTACAGTTGTGGAATGAATCGCAGTATAGCTATAGCATACACAAATAACTAAAAAAACATAGCGGTTTTTCTATGATTTGAGTATAATTCTAACTTTACCTAAACAAAAAATTTAATGTTAATGTATCTTTCCTTACCATTTTTTATTACTGAGAATTATTTATTAATTACTGCGTTGATTCCACTTTTAAGTGCGTTAGCTATTTTTTTTACTGGTAAATGGCCCAGAGTGAACAATAGTATTACTGTCACTTCTTCTCTACTTCTATTTGCGTATACGTGTCTGTGCACTTTATATTGGGTGTATGGTGATCATTCTCAATTTATCCTCATGGATTTTGGTAATAATTTGCACATTAGTTTAAAGCTAGAGTCTACCGGAGTAATATTCAGTTTATTGATATCGTTTTTATGGATACTAACCAGTATATATGCAATATGTTATATGCAGAATAACTATGCTGATAGCAATCACTCAAGTTTTCTATGCTTTTTTTCAATATCGATTAGCTGTGCAATGTTTATTGCTTTTTCTGGAGATTTGCTCACTACATTTGTCTTTTATGAGCTTCTAACTATTAGTACATACCCTCTGGTTACTTACAACTCAACAAATGAATCAATGATTGCAGGACGCTATTACTTTGGCGTGCTATTTTTCTCTTCTTTGGTATTATTTTTTCCTGCAATAGGCCTTTTATATAATGAATTTCATACTTTAGACTTTGTAAGTGGTGGAATATTCAAATTTGATACTTCACTCATCACTTTTATTGCAGTGTGTTTTGCTATGCTAATTTACGGAATAGGAAAAGCTGCATTAATGCCAATGCATTTTTGGTTACCAAAAGCAATGGTTGCACCAACTCCTGTGAGTGCACTACTGCATGCTGTTGCTGTTGTGAAATCCGGAGTTTTCATCATCATAAAAGTTATATTATACACTTTTGGCGTCGATAACATGCAACGTTTTGTGCAGCAAAATTGGTTTGCTGGAGGGTGGCTTCCGTACGCTGCTGGATTTACTATTATTACTGCATCATTGATTGCACTAAAGCAAAAAGAATTAAAGAAATTGCTTGCTTACTCTACCATCTCTCAATTGTCATATATTATATTGTTCGCTTCAATTTTTAGTGAGCTCAGCATGAGGGTTGCAATTTTTCAATTAGTTTGCCACGCATTTGCAAAAATCACTTTGTTTTTCGTTGCCGGAGCAATAATAACGAGAGCAGGTGAGAAATATATAGATAAGATTTACGGTATAGGACGCAGTATGCCAATTAGCATGACAGCATTTGCTATAGGTGCGTTGTCTATGATAGGGGTGCCGCCTGCTCCAACTTTTTGGGGTAAATTTCTCATTTTTCAAGCTGTTTTCAACTCTGGCAATGTAATACTTTCTGTGTTTGTAACTCTAGTGTTAATTGTTAGTACTATACTCAACGCTCTGTACTTTTTACCGATGATTTACAATGCCTTTTTCTTAAAACCTTCTCAGAATTACTTCATTAAAAAAACGCCAATTCTTCTAGTTTTACCTCCAGTTATTACTGCTATGTGCACTTTGGTTATTTTTTTTAGCTACCAAGTAATATTTTAAATGTGATTATCTGTATTTATAACCATTAACAATAAATTTAAATGGTATTATACCAGCCAGAGTTGCTTTTATATTCGACAAAGTGAAGCTAATCTCAACAGCCTGATTTTTCACCTCCTTATTTTGCTCGGTTGCAAAAACTACAGTAGCATTTCCAGCAAATGTAACTAAGTCCTTGGTCGATCGATCAATAGATAATGTTATTACATTTATGTTGGCAATTTTTCTTTTGGATGAAACAGCTTCATTGTTCGTTTTTTCCTGAAAGCCTTGATAGATTTTATGTATAGAATTGTTTCTTATAAAATTTTCTTGGTACTTCGGTTCAACGGTCTTAATGGACTCATATATTTCGATGTATTTACTTATTAAGTACCTCGCTGTGGAAGTGTATTCATCTTCCTTTTTACTGAAACTAAGCTTATGCATTGCGGAGAACTCATCTTCTGTGTGGTTCATATACTTCACAAAATTTAAATCTTTTTTAATAGGAAATAACAGGTATATGTTTAATGTTAATAAACATAAGCATACTAGGAGAAGCGATACTATTAATGCCATCCAAGATCTTTCTGCTACACAAAACAGATACCTATGGCAGTACCATTCGACTGCTTTACTGAAATAACTTTTGTTTTTTACTGATTCAAGTAATTTATCTTCCATAACACAATACTACCAGACCTAATCGGATCATTATAATAACAATAAGCTTAGATACTCTAAAAAAAACTTTAAAATATGTCTAAATTTTCCCAAATAGGATGAATGATTATATCACCTTGTTCTGCAATGAGGTAGAATTTATCGATTTTGCTCACATCTATATTTATCATTTTTACACTGAAATTTTCAGGATCATAAGTATTACTTTCTGCACTTTTGTGATAATTATAATAATGCAATTTATTTTGATCATCAAAATAACCAAATTCATCAGCAAAGGCTCCCACTTTTCTACCTTTACCACTTTTGACTAGCTCAAATAGATCAATTGCATGGTTTTGGGATCCAGGCTCAATAGGCCCTTCTGCAGCAAAAAATTTAGGTGCATGACCAACGTATTCCTTAAATTTTAGATTATGAGTCTTTTTTACACTACCAAAATTCACAAATTTATATTCATCTGAAATACCAGAATATTGTGGATCATACTTTTTATATTCAAAAAACTCGTTACCTAAAAAATTACAAAACGTTAATTTATAATCATCATGATCAGATTTAACGACTTTAAGGTAATGAAAATCTCTAGGAATCTTTACTTCCTCTTCTGTAATATGATTACGTACAACAAGCTCGCCATTTAGCATATGATAGCCAATTTTTGGCAAAGTGGCTATATTGATTGCCTTGTTTAGCTTAAAATTTGCCTCATAGATGCCACTTAATAACTCCTTTCCTTTTTCTAAGGTGACGTCCTGGTCTAAAGCTATATTCTTGATTGAACTCAATTCTTTCTGCATGTTCAGTATGGCTTTTGTCAAAACTTCTATTGATTGCCATACAGTTAATTTATTATCAGTCAAATTATATACTTCAAGTATTAAATTAACAGGATTTTATCATGAATTTATGTTAAAAGTATTATACTTTGTAAACTTATGTCATGATATTAACTACATTAGCTAAAACATGCTTTTTATCTAAGTGGAGTTGCTTAGCAACAACAAAAAGTTCATCTATTTTTTTCCACTGACTTAGCAGAATTTCAACATCATTTACCTCTCTCTTTATGCTTTCTAAAATGAAGGCCTGAATTATATATGATGCTAGTTCTAGTTCGATTTCGCTATTAATTACTTTATTAATCATATTGGGATTCTTTAAATCATGAAGAAATTTATAAAAGCATTTGTATGCTTCATAAGCATCACTACTTATTGCATTTATTATCATTCCTGGCATTCCAGGAAATAAAGTAATCATTTCGTCAAACGTTTGATCATCAAATTTACATTGAGATGAAGCAACTTGCTTTGTTTCATCATAAGTTAATGGAAGTAAATTTAGCTGAAAGCACCTACACAAGATAGTGGTTTGTATATCATATGGCTTATGGCTAATTATAAATATCTTAGAATTTTTTGGCGGCTCTTCTAATATTTTCAATATTGCGTTTTTAGCGTTATTAGTCATTGCCTCTAAGCTATCTATTATAGCTATTTTGTGTTCTGATTGAATGGGACTTAAGTGTAGAAAGTTTTTCATTTCTCTGACTTTTTCTATTCCGATAGTATCACCTTCAACAATGTGTAAGTCCAATGCTACTTCATTATAGCTTTTTATGAGTAACCAATTGGAGAAGGATTTTGCAAGCGTTGCTTTTCCTATACCTTTTTTACCACAGATCAGCCAAGACTGAACAGATAAGTTGTTCATTAATTTTTTTTTGGCCTGGTTGTGACCTATTACTCTTTTCATTTTTTCTCCTATAGATCTTAGTTTGAAAATGCGTTGTTTACTGTTTGTAATGAAATTGCACCTTCCCTTAAAACCTTAATCTTATCTTCGGTTAAGTCAATAATAGTAGATTCTGTACCAGAAACTAGTTCATCATCTTCAATCACTACAGATAAATGTTGCTTAATGGATTGTGGTATATCGTCTGCCTTACATACACTTTTTTCTCCTGAAATATTTATACTAGTTGCAACTATTGGAACTTTCAGTTTATTTAATATTGAAATTGCAATAGGATGCTTAGGGATTCTGATGCCTATACTATCTTTAAAGAATTCGTTTGGCAATATATTGTTGTTTTTAAGTGGTAAAATATAGGTAATTGGTCCAGGAGAAAAGTGGTTTATTAAATCAATATATCTTTCCTTTACCTTTGCTATTTTTGTCAAATTGTAAATATCACTAACAAATATGGAGAGTGGCTTATTTTGAGAGCGTTTCTTTATCTGATATATTTTTCCTATAGATTCATTATTTAATGCATTACAAGCAAGAGCATACACTGTTTCTGTTGGAAAACACACTAACAAGTTGTTCTGTATTGCATTTATTATTTTAGATACCATATAGCTAAAAACTTATTCATAACAACTAGATCAGTTTTGTTGCATTGTATCTTATATAGTAACTGCTAGTTTTTGTGAATATAATACAACGCAGCTTACCATTTGTTATGCAGATTTGCTACAACCCAAACTCTTCATTGACTTTATCCATTATTGCCTGTGGTGGATCCTCTCCCCATCCTGAATACAAAATCTCTCCATAGTCTGCAACATCTATAGAGCCAGTTCTGCTTTTTGCTAGAAACATTTCTCTTTTCTCTTTATCAACTAATACATAATGCCACGCTGATTTTCCACGATCTTTACCACGGACTAAGTATATAAGATCTGACCTACTTCTTTTTGTTGCATCAGCAAAAGATCTTTCATTGACAGTTCTGCTTTTACTTTTTATGCCGCCACTTTCAGAAAAAGCTTCCTTGGATTCGGTTTTTTTGCCTGCTAATTCAGAAATTTTTCCTTTTTCCCCTAATGCCCGTTCTTTGGTGTTTTGAGACGAATACTTACTGGAAAAACCTTCCCCTGTACCGCCAGGAGTCCTGTTTGTGAAACGCTTAGTAAATGAATTATTGTCGTTGTTTTCTGCCATAAAAATCTCCAAACTTTAGATTGTAGAATCCAAACTTTTACTACACTTTATCATATGTTAATTAAATTAATATAAATGAAAAATAATATAGTAATTATTACAGGAATTACGGCCTCAGGTAAATCAGAATTATGCGATAACCTGATAGAAAAATATGGAAATATTAGTATAATAAATTGTGATTCAAAGCAGGTATATGAAGAAATTCCCATAATTACTGCTCAACCACCAAAGCAAGAAGTATTTTATAAACTATATGGTTATGTTTCAGCAAAAGAAAATTATTCCGTGGGTCTATGGTTAGAAGATTTAGAAAAAGAAGTTAATCACGCATTAGAAAATGCTCAAATACCTATCATCACTGGAGGAAGCGGGCTTTACATCAGCAGTTTAATCAAAGGCTTATCATCAATGCCACAAATAAGTCAGGAAGTGAGGAAAAATGTAAGCGAATTAAGGAAAAATTTAAGTAAAGAGGAGTTTTACAAATTAGCGCTAAGCAAAGATCCAAGGATTCAAGGTAAAGTGTTCATGAATGACTCGCACCGCCTTTCAAGGGCACTTGAAGTTATCACTGAAACTGGCAAGTCAATTTTTGTATGGCAAGAGAATAGACAGCCTCCTTTATTCAATAATTTTAAGATATATACAATTCTGCCTAAACGTGAAGATGTATACCGAAAAATAAATTCTCGTTTCATTACAATGATTGAAAATGGAGCAATTGATGAAGTAAAAAAGCTACTTAGCATGAACCTAGCCCCACATTTGCCAGCTATGAAAGCACATGGAGTGCCAGAAATTGTAAAGTATTTGAAAGGTGAGATTACTTTAGACGAAGCGATACAGATTGCTCAAACAAACACAAGACACTACGCAAAACGCCAGTATACTTGGTTTAAAAACCAGTTCCCAAGTTCTGAAGTCATTGATTGTGCAAATGAGCTAACAGCGCTTGAAATATTTTAATTGTTAGTTTCTAGGTGTATTTCCATACTCATTGCTATGAATGGGCGGTTCCATATTTTCCAGATGGCTGTTCACTTTTGGTGGCTTATCCAAGCCATGCTCTATTTTTATTTTAAAAAATCCAAGCCTCTCGCAAAATTTCTGAAAACACTCTTTTATAACGTCAAACAAGTTTTTATCACCTATATTATAGTCCTTCAGTCTCTTAGGAACAGTAAGTGACAATTTACCATCTTCATATGTTACATTTTTATCACCTTGAGACTTAAGTGTGAATTCTAGCGAGCTATCCAATTTACATAATTCTTCTTCCAGTTCTGCAAAAGTGCGAACTGCAATTTTTTCTTCAATTCTGATTGCCGCATGACTTGGATCACTACAATTAATATGTGTTACATGATTAGACTGAAACAATAACCCATATGTTTCAGCTAAATGAAGGATAGGTCCTCCTTTACCATACAATGCACCCACATAAGCAGCCTGGTTACAATTAGTGATTAGTTCTTCTAGAATAGAATCATTTGGAACTTCTGCTTCAGCATATTCAAATAGCTCTGTAAAAACTTGTTTTACAAATTGGCGGTACTTATTTTTGTCATTTGAAATGAGGTTGGTATGTTTATTATATAATTCATCAACAAGCTCTTTTGTTATAACTTTGTTCTGAATAACAAGTTTCATTCTTGGAAGATCTACGTACATAGTTGCACCAGAATTCGCTTCAGCATTATCTTTACCAGCCCTCAACCTGCTAAAACCAAACTTTTCTGCTTGAGCTCTTAGTGTAACTATTGGATTTTCCTTTTCTTTTGGTGTAGAGCTGTTCATCATTAATACCTTGATATAGACTGCTAATGGTATAATAACACATAAAAATGATTAATAAGTTAATAAAATACCTACTATAAGCCCTATGATAGCAAATATAGTTAGGGGTAACTTAGGCTTACCGACGATTTTAAAAACAACAAATTCGTCATTCCGTTACGTGTTAGCGGCTGAGATACCGCGAATGAATCGCGGTATGACGTTAGAGAGCTGTGCTAGCTATAGTGCATACCTGACCATAAGGTGACAAGATTTTAAAAAGGCTCTATAACAGTTTTACACATGTATGAATCTCAATGAGCAATCAGATTTTTCTAAATAGCAGGCTGGAGAATATACCTAAGTTCCATTCCGCAATATTGCCTAAACTTTGTGGTGGGGACAAGGTGGTGGATCTGCTGTTTTATAAGCCACTTAGTTATGTGGATAGAAGCAAGTTACTATCTGATGCTCGAGTTGGAGAATTTACAACTTTCATTGCAAAAGTTTATGAACATCAGTCGCCCACTTTTAGAGGTAGACCATATAAAATAGTCGTTGAAAGTGAGAGTCAGTATATATTCATAGTCTTTTTTAATTACTCAGTTAAGTATTTATATAAACTATTTCCAATTGGAGCGAATGTGATCATCAGTGGCAAACTCGAAAAATTTGCTGAACATTGGCAAATTACTCATCCAGATTACGTGTCGCTTGACATCAACCAATTTAAAGAAATAGCTTGCATAGAGCCAGTTTACCAATTATGCCGTGGCATTACCAATAAGCGCATTGGGAACATAATAAGCTCTAATCTAAAGGAATTGCCTGATTTACCAGAGTGGATAGATGATACATTAATCAAGCAAAAAAAATGGTTAAGTTGGAGGGAAAGCATCATAAAGTTGCACAGACCAAGCTCATTGGCGGAAGCTGAGGTTTGTAGAAAAAGGCTTGCTTATGATGAATTGTTTGCGTATCAGCTAGCGCTGAAACTTGCAAGAAAAAATCATGTGAAAGAAAGGGGAAGAGAATTTATAATATTGAGTAAATACAAAGAGCAAGTTTTAAATGAATTGTCGTTTCAATTAACAAATGATCAAACTCGTGCAATAGATGAGATCTCAGAGAGACAAAAATCCAAGTATCGCATGATAAGCTTGCTGCAAGGTGATGTTGGTAGTGGCAAAACCGTAGTTGCACTTTTTGCGATGATAAATGTGGTAGAAAACAACATGCAGGCAGCTCTAATGGCACCGACTACTATCTTGGCGGAGCAACATTATAATTGGATTGAGGAAGTTTTATCCTGTACCGATATAAAAGTTGCGCTGCTTACTGGTAAAACTTCGCGCAAGGAAAGAAAGATTATCATGAACGAACTTGCAAGTGGTGTTTTAAATATAGTGATTGGCACTCATGCACTATTTCAAGCTAACGTTACATTTAAAAATTTAGGGCTTGCAGTCATAGACGAGCAACAGCGATTTGGAGTGATGCAGAGAAATCGCTTGGTAGGAAAAGGAGAAAATGCCGATATACTTTTCGTTACTGCAACTCCCATTCCAAGAACCTTGCAGCAAGCTATGTATGGTGATGTTGAATGTTCAATTTTGAAAGAAAAACCAAAATCCAGATTGCCAATAAAAACTGTAACTATGAACATTAGTAGGATGCCAGATGTTATTGAAAAGCTAAAAGGTGCTATAAACAGGGGCGAAAAAGCATATTGGATTTGTCCATATATAGAAGAAAACGAAGAGACCAATATTGCTGCAGCAGAGATGCGTTTTCAGGAATTACAAAAAACATTTCTTGATAAAGTCGGGATAATACACGGAAAATTGACTCAGGAGCAGAAAGATCAAGTTATGTTTTCCTTCAAAAGGAATGAATTTTCTCTGCTTGTTGCAACCACTGTGATAGAAGTTGGTATAGATGTGCCAGATGCAACCATCATGATTATAGAAAATGCAGAGCAATTTGGGTTATCACAATTGCATCAGTTAAGAGGCAGAGTAGGGCGAGGAAACAAGCCATCTTTTTGTGTATTATTATACGATAATTTAAGTAAAAGCTCATCTTCAAAGTTAAAGATCATGTGTGAGTCACAAGATGGATTTTACATTGCTGAAAGGGATATGATGCTAAGAGGCAGTGGAGATATTTTAGGCACAAAACAATCAGGATGTATGGAATTTAAATTTGCTGATTTATATCAGGACAAAGAGCTGCTCAATCTCGCGTATAATAACGCAAAAGGCGCAATGGCTGATTTTGAATTACTGCTTGATATATTTGAATATAGGAGTAGATTACATTTTTCAAAATTTCAGTAGAAAAACCAGGTAGCCCGCAGAAACAAAAAAACTTCCTTGACAAACCTCGCCAGCCCCCTTATCATGAAACTGAAGCTATTGTATTTGCTTTCGCCAATCTGC
>NODE_8_length_19495_cov_6.867490
GAAAGTATAATGTAAGTAATTAGCCAACCACGGGGCTTCTTTTGCCTTTTTTTTCGTTTGGTAAATTTCTTAATATTTATACAGAAGGTGTCATTCCAGTGCTTGACACTGGAATCCAGTTCTTATTATACAGCTATCTGGTGTACTTATTTAAAATTAAGTTTTCTGGATCTCAGTGCCAAAGCACTGAGATGACACCCTTCCTGGCGGAGATTATTCTCAAATCACAATGTTCGTACAGTTGTGGAATGAATTGCGGTATGACGTAGGAAAACCTTAGCTATAGCTTTAGAACTCCCAAAAGGTCAGAAGCATTGAATGACTTGACAGAAAGTTCAAACCCATATAAAATGTCCTTATTTCTTATATGTTAGGTATAGTATCAATTGCCTCAGATCATGCTGGTTATGAATTAAAATCAGAAATAAAACCTTACCTGGAAGCCCTAGGTTACAGAGTAGTAGATCAAGGCTCCACTGCTAAGCAAAAGTGTGTAGATTACCCAAACTATGCTGTTAAAGTTGTAGAAGATATAACAAGCAAAAAAGCAAATTATGGGATATTAATTTGTGGTACAGGTTTGGGCATGAGTACTGTGGCAAATCGTTTTGAAGGAATCTACGCTGCTTTATGTAACAGTGTTGAGATCGCAAAATTAGCTCGCGAGCATGGCAACGCAAATGTACTGTGTCTTGGTGCAGGGTTTACTGCGAGTGGATTAGCAAAAGACATAGTCAAACAATTCCTCGAAACAGAATTTTCAAAAGAAAGCAGACATAAAAAACGCCTTGATAAACTCAGCAATATAACCTCTAAGAAAAAAAAAACAAAAACTTATAACGAAGATGAAATATCAAAATTCGCTAAAATGGCAGGCCAGTGGTGGGATGAGAACGGCAAATTCAAACCATTGCACATGATGAATCCTGTTAGAGTATCTTACATTATTGAGAAAATAAAAGAGTTAAAAAAATGCAATTTGAAAGAATTATCATTGCTTGATGTTGGATGCGGTGGTGGCATTTTGTCAGAGTCAATGGCACGCGTTGGCATTAACGTTGTGGGAATAGATGTATGTGAAGAAAACATAAAAGTAGCGCATTCACATGCAAAAAAAGTAGGGTTAAATATAGAATATATACACACCAGCATTGAAGAGCTAAGCAATGACAAGAAGTACGACGTGGTTCTGCTGATGGAAGTAGTTGAACATGTGGATAATTTAGAGCTTTTCATGAAAAAAGCGATAGAACTGCTAAAACCGGAGGGGTTAATCTTTATATCCACAATAAATAGAACTATTAAATCCTTTTGTCTTGCAATAATTGGTGCAGAGTACATATTAAATTGGCTGCCAAAAGGTACACATAACTGGAATAAATTTCTCAAGCCGTCAGAAATTGCAAATCACTTAAGAGAAAATAATGTAACGCTGCAAAACATGGCTGGCATGGAGTACAACGTAATAAAGCGTGAGTGGAATCTAACTAAAGGCGTGGATGTTAATTATATACTCTGCGGTTTGTTAGATTTAACTCTATAAAAGCACCATTTTCACTTCCAATACTTTGAAGGATCTTGGCCAGCTTTTATACAGTAGCCTTTATTAGTTAGCGCCCAACCGGAACGACAAGCATAACCTGTACCTACACGTTCATATCCAGGAGCAGCAACACACTTTCCATTCTCCAAGGTTTGACCTTTAAAAAGACAACAAACTTCTTTTTCTGTTACCTTTGTTACAATTTGAGGAGCACCAAAAAACACAGCAACAAACATACCCAGTGCGAAAAGTGCAGGCCAAGGCATTCTGCCAAATATTGCAAGTAAGCTTGAACCAATTATTACCACTGTAATCATTGGTCCACCTATTCCATGAACGTAACCTATTACATTACACATTACATCTGTTGCTCCATCAGCGTGTGCATCAAATGCATAGAAAACTATAAATAGAATTACAAGAAAATTTCTCATTGTTCTTTCAATAATCATGCCTGATTGTTTCTTATTTTAATAAAATTTCAGTAAATAGCTTTTTTCAAAAATTATGCTTAACCCAATCAATATTTATTTATTACTGCCTTTTTAATACTATAATTAACTCAGTTGATTTTTATCAAAATGCTAAACCATGGAACAATTCGAGAACTTTTACATCACCACGCCAGTATATTACGTAAACGATAAGCCGCATATTGGTCATGCATACACTTCTCTCTTGTGTGACGTGGTGGCAAGGTTCATGAAACTAGCTGGGAAAAATGTCAAATTTACCACCGGTACAGATGAACATGGACAAAAAATAGAAAAAGCAGCTAAAGCAAAGGAAATGCAGCCAAAAGAATTTACAGATGAAGTGAGCGTTTCATTTAAAGAATTGGCTAAGTTCATGAATTTTGAGTATGACGATTTTATTCGCACTACGGAGGAACGTCACAAAAAAGCAGTTATAGCTTTATGGAATAGACTTGAAGAGAGAGGGCAAATATATTTGGATTCCTATTCGGGTTGGTATTCAGTTCGTGATGAAGCATTTTATCAGGAGTCAGAGCTGATAGATGGCAAAGCACCAACAGGTGCTGAGGTCCAGTGGATAAAAGAAGAGAGTTACTTTTTTCGCTTATCAAACTGGCAAGAAAAATTACTGGAACTCTATAAAAATCAGCCAAGTTTTATCTTTCCTGAGAGCAGAAGAAATGAAGTGATATCGTTTGTAAGATCAGGGCTTATTGACCTCTCAATCTCTCGCACTAGTTTTAACTGGGGAATAAAAGTACCAGGTAATGACAAACACGTAATCTATGTCTGGATAGATGCATTAACCAATTATCTTACATCAATAGGTTTCCCTAGTACTGAAGGTGAGGAATATAAGAGGTTTTGGGCAGAACCAGAAACACAGATTCCAGTGTCAAGCACTGAAATGACACCAAACCAAGGGAAAACGCAGATTCCAGTGTCAAGCGCTGCAAACCTAGCTGACAACTCTTTCAACGTTCATGTAATCGGTAAAGACATATTGCGCTTTCATGCTGTATATTGGCCAGCGATTCTCCTTGCAGCAGACCTGCCACTGCCAAAACAAATTGCAGTTCATGGTTGGTGGTTGAACGAGGGAGAGAAAATATCCAAGTCCCTTGGTAATGTCATAGATCCAATTGGCCTCGCTCAAGAGTTTGGTGTTGATCAGCTACGCTATTTTCTCCTCAGGGAAGCAAGCTTCGGCCAAGATGGCAACTTTAGTAAGAAAAATATGATCAGCCGGATAAATTCAGAACTGGCAAACAACATAGGCAATTTAGTACAAAGAACAATTTCATTTTTACACAAGCAATGTTCTGGAATTGTACCAACAATCGATCAAAGCCTACTTAAAGGTGAAGAAAGTCTTCCAGGTTGCAAAGCTATACTCGATCAAGTGATGAATCACCTATCAAAGTATGAATTTAACCATATCATACTTCTAATTATCAACATCTCTTCTGAAGCCAACGCTTATATAGACAAAAGTGCACCCTGGACATTGAGCAAAACTGACAGAGAGCGCATGAATTTAGTAATTTACAAGTTACTGGAATATATCAGGATAATAGGCATTTTATTGCAGCCAATCGTTCCCAAGTCAGCAGAGATGATACTAAATCAACTGCAAATTCCGAAAGAACAACGAGATTTAAAATCTTTGTGCGACGCGTGCGTAAGTTCAGGCATAACATTGCCTAAACCTACGCCGGTTTTTTTGAGGGTTGATGCTAAAGAGGAGAAATAGTGTAAAAACTATTTCTCCTGGATGGGATTACATTTATTGACTAGGGAACGTACCATTGTTTACAGACGCACTGTTGCCCATAGATGATGCTACAACTCCATTAAGTACTGTAGGAATATATGGTGCAGCATAATATAAAACAGCAGTACCACAGAGTCCTATTCCAGTGGTCACTATTTTAGCTACCTTAGCCTTAGCCCATGCATCCCAGCCTTGACCATTTTCTTCTTTAGTTGGCTGACTTTCTGGGCTAGAAATCTCAGTACCTTTTTCATCACCAGATTCTGCATCATAAAATACATCCTGATCCTCAGAAAGACTCATTAAATAACTTTTAGCAGCATCAACATTTAAATGATCAGGTTGCTTAGGAACGTTATCAATACTTAAATAATCCAAACTATTAGTTCGTTGCTTTTGCTCACTGGAAAGAACCTCAAGATTTAAATAATCCAAACGAGTTAGTTCTTGCATGCTAGGTTTAGATCCATCTTCACGCTTAAACTGCTCTTCCGGACTAGAAACCTTAGTACCATAAATCCTACTGTACAAGCTGCTTCCAACGCTGTTAAGTGCTTCTCTTACAGATGCAATTGACGCATCATAAGTATTTTTCAAGCCACCTCCAATACCACTAAGTGTTCCTTTTGTAGACTCAGTTGATGGCACATAATTATCGTAAGCATATTTGCCAGAATACAAGACACCATTAACTGCTTCTTTTGCAAACCAAACAGCGCTATTAACTGTTCCTTTTGCAAGCTGAACAGTGCCATCAGCAATTGCCACTTTTAATTTGTCTTCTTCTATCTTTTTATTTTTTTCAGCTAGTTGAGTTTTTTGCTCAGAACTTTTCTGCTTTTGAGTGCGTACTTGATCTTTTAACTTAGAATTTTCTTCCTCTTGAGCTTCTACTTTATTTTTTAACTTAGAATTTTCTTCCTCTTTAGCTTTTACTTCCGCTTCTTTTTTAGCTAGTTGAGTTTTTTGCCCAGAAATTGTTTGCTCTTGAGCTTTCATTTTATTTTTTAACTCAGAATTTGTTTTGTTCTCACTAATTGCTTTATACGAAAGTGCAATAGTTACAACAGAAAACACAGCATAACCAATAATAAATGGCAGGCCAACACTTAATGCTGCAACTGGAGCTAAGAAACCAATATAAGGAGCTGCAGCAAACACTCCAGATGCTAATAAAGTGAAAGTAGCCAGAGTTCCAGCTATATAATAGGGTACATTGTTTTTATTCATCATCTCACGTATTATAAAATATAATACCATTATAAAAGGATTTTTAAGAAGTTGTTAAGCTATCTTTATATAAAAAAAATAATTGATAAACTTGGGAACAAGAAGATTGCTGCCAAGCTATGAACTATGCCTTTCCGTGTAATCTTTAAATGCACCTCTGTTAGAGTCAAAATATAGCTTCACACTGCCAATTGGTCCATTTCTCTGCTTTGCAATAATGAGCTCTGCAATGTTTCTAATTTTTTCCATTTTCTCTTGCCATTCCCGATGTTTATTGTTTCCTTCATTTGGCTGTTTTCTTAGTTCATAATACTCTTCTCTATAGAGAAACATTACTATATCTGCGTCTTGCTCTATGCTCCCTGAATCACGTAAATCAGAAAGTTGTGGTTTTTTATCATCCCTCTGCTCAACAGAACGAGAGAGCTGAGATAGTGCAACAATGGGAATATTTAGCTCCTTTGCAATTGCTTTCAAACCCTGCGTCACTTCCGAGATTTCTTGCACTCTATTTTCATTACTCCTTTTTGTTGTTCCTCTGATTAGCTGCAAATAATCAATGAATACCACTTCTACATTATATAATTGATACAGCAAGCGTATTCTGGTGCGAAGGGCACTAATTGATAGCGCAGGGGTGTCATCTATGATGAAAGGCAGTTCAGATAATTCTGTACTAGTATTGATAAATTCATGCAATTCAAAATCACTAATTCTCCCGGTTAATGCCTTATAATAACTAATCCCTGAATCTATAGTGATCAGCCTTGCAGTTAATTGCTCTGCTGACATTTCAAGCGAGAAAAACGCTACATAGTGTTGCTTATCTGCTCTTTTTTGCAACATCTTACAAGCATTAAGTGCGATGTTTAGCGCCAATGCTGTTTTACCCATAGAAGGCCTTGCAGCTAAAATTAATAAATCAGATTTTTGTAGACCACCAAGAAGCTGATTTAGATCTTGAAGTCCGGTTGTAACGCCTAGCGCTTCTGGATTATTTTTCAGTGTGCTGATCTTCTCAACTACATCTTTAATTGAACTTGCAAGTTTTATATATGTTTTCTCACCTTGTTTTTTTACTGCCAAATTGAACAATTTTGTCATTGCTTGTTCAATTTGCGCCTGTGCAGGATTTTCAATATCGTAGTTGTAGCTATCACCAACTATTTCTTGCCCGAGCTTAATTAAACATCTCCTTAAGTAAGTATCACGGATTATTCTAGTCAAACTATAGATATCAAGCGCAATACTTGCCTTCGCTGCAAGCTTTGCTAAGTACTCTACCCCACCACATTCGGTAAACGCTTGGTCGTTCTCAAAAAACATTTTGAGGCTCAGTTCATTGGCAACTATACCGTGTTTCCTGGTTTTAGATATTTGCGTAAAAATACTTTGATGCAGTGGATCATAGAAATTTTCTGCTGTAATTGTGTCTTCAACTGCATCACAGATTCTATTATCACGAATCATTGCACCAATAAGCATCTGTTCAGCTTCTAGATTATGCGGTAATTTACATATTTCCTTGTCTACACTTCTTGAACCCAAGAGACTAGCTAATTCATTCATTTTAAGTTTTGAGAGTAACTGTTGATTATTGTAGAATATTTAGTCCTCATTTGAAAGATGTAAAGGCAAAAAAATTTGACTAATTCCGTGTTGCCTATAGCATTAAAACTTAATGCCCCTGTGGTGGAATGGTAGACACGGCAGACTCAAAATCTGTTGCTTGCAAAAGCATGCTGGTTCAAGTCCGGCCAGGGGCACGTTAAATATTGGAAAGTGTATATATGTTACATAAATTTTTTGATCGTTTATTTTCTATTTTTTCTTCTATAAATGTTATTCAAAAGGTAAAGAAAGATGAAAATGGGATATGTTATGTAACGGGCCTCAGGCGCTATATATCAGTATTGCTTGATTTAATTATTATCGTTTTGTTCTTGCAGTTTTGCAGCCAAGCCTTAAATCAGCTCTTTATGAACTCAGAGGATAGCAAAATATTAAGTCAAATTGCTGCAAAATCCCCAATGCAAGCACCACTGTCTGCGGAAGAAAAGACAACCCAGAGTAGACTTATAAAATTACTAATCCTAAATCAAATAGTCCAGTTTATTATGCTCTTTTGCTATGTAATATATATGTGGGTAAGGTTTGCTGCTACACCTGGAAAACTATTACTTGGGCTTAGAGTTGTGGATGCACAAACTTTCGAAAAGATAACTTTAAGACAAGCAACAAAGAGATTTTTTTCCTTTATATTGTCAGTTGCACCATTATTCTTGGGCTTTTTATGGTCAAATTTCAACAAACGCTGTCAAACTTGGCACGATAAGATCGCAGGCACAGTGGTTGTCACGAGTAAAAGCCTTAGAAGGCAGAGCTAAAAACTACTTGACACCCTTCGCCAGCCCCTTTATCATGATACTGAAGGTATTCATTTATCTTCAATCTGTGCAGATTAAACGACAACAGTATTACGTATTGGCGTCTTATTTTTAATTTTTTGCACTATGTGCACGCACTGGGATGACACCTCTGGGCACTGCCGTCGTAAAGGAACCAGTGTCAGCTACTCGGATGACAAAGGAGGACAGTGTCTCAGCTACTTTTATGACACCATTTGCTGTCTTTAAAAATGAATGTTCTTACAATTGTGCGTCATGCGCTTTATTAAATATTTTACTTAAAAATCTAATTTCTTATTATACAAGAGATAAGCAATTCATTGATGATGAAAAATTACAAAAAGGGGCATAGAAAGCGCCTAAGGGAGAAAATTATTTTAGATAATGGACAATCATTACTTGATTATGAGGTTTTAGAGCACATTTTATATTCAGCATACAGTAGAATTGATGTAAAGCCGATAGCAAAGAGTTTGATAGAAAATTTTGGCAGTTTGAATAAAGTTTTTAATGCTGACCTGGAAGCGCTGCAAAACGTTGATGGTGTCAGCAATGCAGCGATATCTGCCATCTTTTGTGTAAAACAAGCCTTTGTTCGTTCTGCAAGAGAAGAAATAAAAGACCTGCCTATAATCGATAACTGGGAAAAATTGCTTGATTATTTAAGAATAAGTATAGGAAGCCTCAATAAGGAAAATTTTTGCGTCATCTATATGAATAAAAAGTATCGTCTAATAGCGGAAGACCTGCAAAATATTGGTACAGTAGATCAAACTCCTCTTTATGTCAGAGAGATCATCAAGCGCGCACTTTTGATTGGTTCAACATCCATTGTAATATCTCACAATCATCCAAGCAGAGATACACAACCTTCAAATAGCGATATATCTCTCACTAGACAACTAGCAGAAGCTTGCCAAAGTATAGGAATAGAATTAATAGATCACATTATTATTACATTCAGTAGCTATTTTAGTTTCAAGGAAAATAGGTTGTTGTGAAAGCCTTTATAGCTACAGTAACTTAGATTTACCGACAATCGTCATTCCGCTACGTGTTAGCGGGATCTATCTGCGGCGGCATGACGGTAAGTTTTATTGTGGTATGATGGTGTAGTATAATGTTGGTAAACCTCAGTTACTTTAGCTATAAACGATTAAGATGAAGTTATCATATATCTATATACTTACAAATAAAGCTAATAGCACATTATATATTGGTGTAACTGCAAATTTGATCAAGAGGATTTGGGAACACAAAAACAAAATTGTTTCAGGTTTTACATCAAGATATAATGTAAATAAACTTGTATATTTTGAAGAGTTTGAAGATATAAGTTTAGCTATTGCAAGAGAAAGGCGCCTGAAAGAATGGCCAAGGCAGTGGAAAATTAATTTGATCAATCAAAAGAATCCTAGCTGGATTGACTTATATTACTTAGCTTTAAGATAGCTATGCTGAGATCCCGCTACTTGTTAGTGGCTGAGATACCGCGGCGGTATGACGGTTTGCGGTGGTATGACAGTTAAGTAATTCGTCATCCCGCTACTTGTTAGCGGGATCTATCCGCAGCGGTATGACGTAGGACTGCTGTCATTCCGCTACGTGTTAGCGGCTGAGATACCGCGAATGAATCGCGGTATGACGGTCTGCGGCGGTATGACGGTTCGCGGTGGTATGACGTAGTAGCTATTTCTTGCAATCAAGTTTCGTTAAAAGTCAGATTGAATGGTTAAATCTTCCACCCAAATAACCACGCACTCTACTTGCTTGTTTGGATATATTTCTTGTACTAAGGTTTTATAGATTAACATCTGTTTTTTTATTTCATTTAATAAGGAAACAGAAACGTTACGGTGTGATTTGTAGTCAATTATGATTGCTTTATCTTGCGTTATGCATAGCCTATCTAGTCGTACTAATACTGACTTGCCATCAATTGTTCCACTCAGTGTAATCTCTGATTTGCCTTCCAAGTCAAACAAATAGCCATATTTTTCATTAAAGGCTAATATTTTACTGTAAATTTCATCCTTATCTTCACTGATGTTATCAAGGTATTTTCTGACCCAATTTTTTCTCCTTTCTTTTTCTATCTTGGGCATATACTGCAATATGCTGTGAATAATCAGGCCTCTTGCATAACCATCTGTCATCCCAATGCTCCTTGTTGTCATTCCAGCACTCTCATCTGTCATTCCAATACCCCTGTCTGTCATTCTAATACCCCTATTTGTCATCCCAGTGCTTGACACTGGCTTTTTTTCTCCAGGTTCCAGCGTCACGTGCTGAAATGACATCGAAGAGTGAGTAGCTGATGCTGGCTTTTCTTCTTTTTTACTGGATCCCAGTGTCAAGCACTGGGATGACAGGGGAGGACGCTGGGATGACACCGAAGAGTGGGCTAAAGCTGGTGGAAGGGAAATGACCGGAACGTCAAAGTAATCACGTTTTTTATAAATGTAAGGGTAGTTTGCATTCACGCATAATACTTCAACTTTTTCTTTAAATATTGGCCGTAAACCCCTTTGTTTCTTTTTATATGGTTCTCCATACTTAGTGATTAGATCATACCAAGAGCCCTTTTGCACTGGCTCTTTACTTAAGATGTATAACTCATCTTCAGCACGCGTGAGTGCTACGTATGATAAACGCAAATATTCATTATAATCCTCTAGTTTTTTCTCTCTTTTTACTTGATCGCAATAAGCGTTGTTGTTTTTTCCACACCAAAATGGTGCTTCCGTTCCATCAAAGATAATGCTTTCACTGTTTCTTGGCACTGTGTTTGTATCAACCAAAAATACTATGGGAGCTTGCAGACCTTTTGATTTGTGAATTGTCATTATTCGCACAGCATTGCGTTCTGATTGCATATCATTCTTAATCTCCGGATTATTCTCCTTGATCCATTGAACAAACGCTTGAAGAGATGGGTTCTCAAATTGCAACACAAGGTTCATAAATTCGTCTAGAACCTCGAAGCACTCAAGACCTAGCCTTGCAGCAAATTTCTTCTTACCTGTGCGCAGTATATGCGTGAATAATGCGAGAGGGGATTCTGTGCGAGATAAGTTAATGAGATAGTTTAATTCACTATAGATAACCACAGAATAATCCTGAATTCTTTCCCATAGTGAATGCTCTTTACGGTCGTATGCAATGTTAAATAAATCATCCTCGGTGAAATTAAATAGCGGTGATTTTAAAGCATTTGCAAGAGCTAGATCATTTGCCTGGAGGAGTAAAAATTCGGCCAAAGCTATTAAGTCCTGCACGGCTATATAGTCCATAATTCTAAAATAATCTCGGCCTACAACTGGCACATTTGCTTTTTTAAGTTCGCTTATTATGTAATCAACTAACACGTTTCGTTGTCGCACCAAAATCATAATGTCTCTTGGCTCTATATGGCGATCTTTAGCGACTAAAATTCGCCCTTCATTTAACCAATTGTGAATTCTGTTGGCTATTGTTTGAGCAAGTAATCGGTCTGCTATTATATAATTTTCCCTGCATGTCAGAGGAATTTGTAAAGCTTGCTGTTCTTTCTCTTTGCGCCTTGGTAACGCTGGCCAAATTTCAATATATCCTTGGTCATTTTCTCTATGTGGAACATGTTTTATTTCATTATCATTAAAAGATATTTCTGCGCGGAAGTTATTAAATATTCTATCTACAAGCATCAAAACTTCTGGAGTTGAACGAAATGACTTTTCAAGTTGGCATGATATCCAATCTCTACCACCAGTTTTCGTATGAAAGTATTGTTGCATATAGTTGAATAGATGGGGATTTGCTCCTTGAAATCTGTATATGGATTGTTTTACGTCACCAACAACAAATAAGGTTCGCTTTTCATCATTACCGGCAAAAAATTCATCGCAGAGATTTGTTATAATTTTCCACTGACTGATGCTATTGTCTTGTGCCTCGTCAACAAGGATGTGATCTATTTTTTGATTTAAGTTAAACAATACCCAATCTTTATGATCTGGGTCGCTGAGAAGATTTGTTGCTAAGTCAATTATATCATTGTAGTCAAGCAGTGCATTTTTTGATTTTTCACTATTATATAAATCAACATATACTTTAAATACACCAAGTAAGCTACTGGTTCTCTTGAATATTTGATAAGAGTTCATGTCTCTTATATGGGTAAATACTACATTCTGAACGCTCTCTATTATTTGCTCTGCATCTTTGAATTTCTCCAAAATACTTTTTGTTGCAATGGATGATATGCTCTTTTTTTCGTGCGATTCTGATTTGAGAAATACCTTGGCTAGGTTTTCTATTTTGGTGTCATTCCACTTTATTCCGGTGTCATCCGAGTAGCTGACACTGGTTCTTTTTTTCTGGATCCCAGCTGGGATGACAGTAGAATAAAGTATTTCACTATAACTCTGATCTCTTTTACTGCCTTCACTTAATATCTCGGCTAGTCTTCCCACGTGCTCAATTGTTTCACTCTGTAAGTCATGAATTTCATCTGGGGCGCTCAATTTATCTTTGATATATTTCGAATCATTTGCTGACATCGATCTTTTTACACATAAAGTATAAAGCAAATCGCGTAGTTTATTTTCATCAATTTCAGTTGCAATAAGGTTGATATCATCCTGCACAGTTTCGTTATGAAGCACTTTATTGAATATGATGGAATGTAATTCTTTACATTCACTCAGCGTGCAATTTGGAGCAATGCCAGCTTCTATAGGAAAGCTGGAGATTAATTTGTAACAGAAAGCGTGTATGGTTTGTATAGTTAGACCAAGATTTTCCAGTTCAGAGAAAAGCCTTCTTGCTCTTGTTAAATAATCTTTATTTTTTCTGGATCCCAGTGTCACGCACTGGGATGACAAGTAGGGGTGCTGAGATCCCAGTGTCACGCACTGGGATGACATTGGAAAGAAATCTAGTTGTTCTAGATCTGCTGCCAACACACTATCTGAACATATTGCCCACTTACTGAGTATGCTGTGAATGCGATTCTCCATTTCGTTTGCTGCAGCATTGGTGAATGTTAAGCAAAGAATATTTCTTTTGTTTTCTAATAAAAGTCTCAATACTCTGTCTATTAAGATTTTTGTTTTGCCTGTACCAGCGGACGCATTTACCCACACAGAGAAATTAGGATTTATGGCATTTGATCTCATCAGAAGTGCGAGAACCTTATAAAAGTTGACTAGAATAGCATTATACATATAATGTAAAAATAGTGTTAGTGAAGATATATAATGAAAAGTTTTTGTGTAAAGGCGCCTGCAAAAATCAATCTTTTTTTGCATGTTGTAGACAAAAAAGAAACAGGGTATCACTTGATTGAAGGTTTATTTGTCTTTGCTAATCTCTCTAATTTTTTGGAAATAAAAGTAGGTGAGAAGGATTCTAGATACGATAACTCTACAGTTGAATTTATAAACTCCGAGTCTAAAATAAATAACCAATATAGCACTGTAATGAAAGCGGTTAATCTGCTGCTTAGGCATGCTCCTGTACGCACTAAAGTCACTGTAAAGGTTGTAAAAAACATACCAATTGCTGCAGGACTTGGTAGCGGATCCTCAGATGCTGGAGCTGTGGTACGTACGCTAGGGAAGCTGTGGGAGATTGATAGGACGATTTTAAATGAAATAGCCTTAAACGTTGGTGCTGATGTTCCCGCAAGCGTAGATAGCAAGCCAGTTTTTGTTAGAGGTATTGGCGAAGAATTATGCCACATTAAAAAATTCTCTTTACCTACAAATGTGGTGCTTGTGAAACCGAAAAAAAGGTTTTTGAGTACACCAGAGGTATTTTCCAAACATGAAGGAAAATTTTCTGAGCCAATTAAATGGAGCGATGACGCTGAAAAGGATTTGTTGAAGCTTCTTAAAGAGACGAGAAACGATCTTCAAGAAATAGCAATAAGCTTTGTACCTGAAATTAAGGATGTGATATCAACACTTGAGTCACAAGAAGGCTCTATACTTTCTCGCATGTCAGGCAGTGGTGTATCATGTTTTGGAATATTCGATAGTGAGGAAAATGCAAAAGCTGCTGCAGTTAATATCGGAAAAAAGCAACCAGAATGGTGGGTATGTGACACTCAATTAATAGTTTGACTTATGGATATAACTCCCTTAATTTCCGAGAATAAAAATCTTATAAATGGTTACAGGGAAGGAAAATTTTTGGTGAATAATAGAGAATATTGCGGCTCAATTATAATTTTTCCTGAAAAGGTGATTAAATTGAAAGAAAGTGATATAAATAGCAAGGAACATTTTAAATCTTTTTTAACAGAGGAAATAGAAATTTTGATAATAGGTACTGGTAAAACACGCAATATACCAAGTTCTTCAGTGAAGTCCTATCTTATGGAACAAAAAGGTTTAAATTTTGAATTTATGACAACAGGTTCTGCATGCAGAACCCATAATGTTCTGATATCCGAAGATAGGTTTGTTGTCAGTTATCTAATAGCCATATAGCATGCTTGAAATATTTACTCAGGATTTTTTCATCAATAGTCTAATTGCAGTAGTTATGATTAGCCTAGTAACAGGCGCTTTAGGATCGTTTATGATATGGCAAAGGTTATCGTATTTGGGTGATAGTTTGTCCCATTCTTCATTGCTTGGTATTGCACTTGCTTTGATCTTTAAGATTAGCCCATCGCTTAGCATAATGCTCATTGCAATTGCGTTTGCAATACTGCTTTCTCTTAATTTTAACAGATTATATTCTGCCGATACGATATTGAACATCGTTACCAATGTAGTTTTATCATCGAGTTTAATACTTATGTCTTTTCTTCCATCTGGCAATAATAGTATTATTAGCTCACTGTTTGGTGATATATTAACGCTCGATCAAAGTGATATAGTATTGATTTTTTTAACCTCTGCAGTAGTTACTTTGATATTAATATTTAGATGGCGTTATTGGTTAATGATTTCAATTAATCAAGATTTAGCAGTAGTTGAGAAGATTAATGTTAATTTTGTTAGACTAGAATTTTTAATTACACTTGCTATATTTATAGCAATTGCTGCCCAATTAATAGGAATATTACTCATTGCTGCATTTTTGCTAATACCAGCAGCATCCGCAAGACTCATCTCAAAAACTCCAATGGAGATGATTATTGTTGCAACAGTTTTTTCTGTAATCTCTGGGATATCGGGTCTCATGTTATCTGCAAGTTTTGATTTGTTAACTGGACCTGCAATTATACTTGTTGCAGCGGTATATTTAATTATCGCTTATTTTATAAGGCTAGTATTAAGCAGGTTGGCTTAATTTTGATCTCGAATGTTAATAATTTTGTAATATACTCATTATAAAACATCACTATCTTAGCACAAAATAGTTTTTGCTATACTATTATTTATATGCTAATGATAAGTTGTTAATTTTATGGAGTGAGCAATATGAGCGAAGAAGGATTTTTTTCCAAATATATATCTCAACCTGTGAAAAAATTTTATAATTATATTACAGGAAAAACAGAAGAGTCAGATGATGTAGCAGGTGATGTGCATAATATTGCACAAGGAGACTCAGAGTCTTTGGATACTCATGTACAGTCAAATGAGAATGATATCATATAGATAGCATGAGGGTTACACCATCCAAAGTTAAAAGATTCCTAGAGAAACCTGATGCTTTAAGTGGTGTGTTAATTCATGGAAGTGATAACAGTAGGGTTGGTTTTTATGTACAAGAAATAATTGCTAATTTGGATGAGTATTCAGTTCAGGTGATGGATTTTGCAATAGTGAATAAGTCACCCGGTTTACTGTTTTCTGAATTGGCAAACATTTCGATGTTTACCAGCAAAAAATTAATTAAGCTGATAAATGTGAGTGGAGGTATATCCAAAGAGTTAAAAAACGTATTGGATTATAATGCAAGTGGTCATTATGTAATGATGACAGCAACTGATCTTCCACACAATTCTGCAACCAAAAGTTATATGGAGAGTTCAAAAATTTTTGGTGTAATTGCTTGCTATAAGGACAGCAACAGTAATCTTTATGATATTATATCAAGTTACTTAAAACAAAATGATATAAAATGCACAAATGAGATAATCTACCATTTGCAATCTTACTTTAATCATAGAAAGCTGCCTATATGTTCAGAACTTGAGAAGTTAGTTTTATACTTAGGGGAGAGAAAAGACCTAAAACTTACTGATATAGAATTATGCTTTTCAACTTCCGGCAACGACTATGCTACACTTGATGATCTATGCTCTGCCATAGCAAGTAAAGATATGTCGCGTTTCATTAGAATTTCTGATGCATTGATATCGCAAGAAAATTTTTCACCGATAGCGCTAATTCGCATTATATCAAATTATTTCCTACGCCTTGAAAACGTTTTGCTGTCAGTGCAAGGTGGAATGAGTGAGCAGGCTGCGATTGATCAGCTAAGCCCTCCATTGTTTTTTAAACAATTGCAGAGTTTTAAATCTCATTTGAAAAGTTTGCAACTTTCAGAACTTAAGAAGATCTTGGAAAAATTGATAAGCTTAGAAGTTACCTGTAAAAAAACTGATTTAGATCATAAAATGATTTTTCAACATGCACTGACGGGTAGCTGACTACTCGGATCCAGCCTTTCTTATAATTTCATCAAAATGTTGTATTTTAACATAAAATAGCTGCTTTTATGCCTACCAAAATTCATTCTTTAGTGTGTGTCTCACAAGTATTCTTTGCTAATAGGATATTTTCGAATATAATTGAATATAACTAGATAAAAATACAGATATGTTTGACATTTCAAAAATTGTAATAACACCTGAAATGTTAAAATTAGTTGCTGAAATTGATGAATTTAAAGGAGCATGGCAATTGTTTGGTAATTTAGCTCCAGAACGTTTACAAATGCTCAAGAAAATTGCAACAATTGAAAGTATTGGTTCTTCTACTCGTATTGAAGGGGCAAGATTATCAGACCGTGAAGTTGAGCAATTACTATCCAAACTTGATACACGCTCATTTCGTTCTCTAGATGAACGAGAAATAGCCGGATATGCGTATGTGTGTGAAGAAGTATTTCAAAACTTTAACAAGATGCCATTTACAGAAAACACTATAAAACAGTTTCACATCTGGCTTTTACAATTTTCATATAAAGATCAAAGGCACATGGGAGAATATAAAAAATTCCCCAATCATGTTGAAGCGTTTGATGAATCTGGAAAAAGCTTGGGCATAGTTTTTGAAACAGCCTCTCCATTTGAGACAGCAACACAAATGCAAGAACTTATTTATTGGACTAGCCAGCAATTAGAGGTGAAATCGTTACACCCTCTATTAATTATTGGCATTTTTATAGTTACTTTTTTAGCTATTCATCCCTTCCAGGATGGAAATGGCAGATTATCACGCATTCTCACAACTTTCTTGTTACTAAAGTTAGGGTATATCTATGTACCTTACAGTTCCCTTGAAAGTATAATTGAAAGTAATAAGGAGAGTTACTACTTAGCTTTGCGTCGTACTCAACAATCCTTGAAGACGAGCAGCTATGATTTTAATCCATGGCTTATGTTCTTTTTAAGGTCACTACAAAAGCAAAAATTTCATCTTGAACAAAAGGTGTCACATGAAAAAGTGTTAAATCTCTATTTACCACCACTTTCTGCTAAAGTATTAGCACTACTCAGCAAACATGGACGTCTTACAATTAAGGATTTGGAAAATATTACTAAAGCAAACTGCAATACCTTAAAGAAGCACGTATCTAATCTCGTAAAGAGTAATCACATCACTCAGCATGGAAAAGGCAAAGCAACCTGGTATGTAATATAGAGCTCAACAGGATATGTATTCATTTTGAATTGTTAAATTATTCAGCTATAGAATATAGATCACAGCTGTACAAACATTGTAGTTTGAGCCCACTAGATCCCAGTGCCCTATTCTTGTCATCCCAGTGCCTTCTCCTGTCATCCCAGTGCCCAGACACTGGGATCCAGAAAAGTTTGCTTGTAAGCAAGCAAATTAGCATAGAAAGTGGTTACAACGTTTTCGATTAGATTGCAGAAAGGCTAGATTCCAGACTGGAATGACATCGTTCACTATGTACCATATTGCAATAGTTGTGGTCAAGGCACTGGGATCTGAAATTGCAGTGTTCGTACAGCTATAGAATATAGATCAGAATTGACAGAGCTTAAAAAAAGGCCTAACATTCTTAATAAACGTAAAAAGCTTTATGAAAATCAGAGTTGGAGTAATAGGCTGCTTAGGCAGAATGGGCAAAAAAATACTCAATGAATTAATTACAAATACCAAAGTGGAAATAGCAGGTGCTGTTGCCCGTTCAGGCAGTAAGTACATAGATTCAGATATTGGACCAATTATAGCCAATCTAGGAATCAAGGTTACAAGTTCTATTAGTGGCATATTTGAGTTATCCGACGTTGTAATAGATTTTACAACTAAAGAATGTATGTTAGACTGCCTTAAAGCAGCTGTAAAATTTAAAACACCGCTGGTTAGTGGCACAACTGGAATAGAAGGTGTCGATTTGAAAGAATATGCTGCTGAAGTTCCAATATTATGGTCAGCAAATATGAGTGTTGGGGTTAATGTGTTGCTGAAATTGGTAAAAAAAGCTGCTGAGCTTTTAGGTAATGAATATGACGTTGAGATTTGGGAAATGCATCATAACTTAAAAAAGGATTCACCATCTGGAACAGCTATAGAACTTGGCAAAACAATTGCTAACGCTTCAAAAATGGATTTTCAGTCCAATCAATATTTACATAGTGGTTCAAACATAAGAAAAAAGGGGGGAATAGGTTTTGCAGTATCTCGTGGAGGTGGAGTAATAGGAGATCACAGCGTGATGTTTGTTAATTCTGATGAACGGATAGAACTAAACCACAAAGCAATTGATCGCACAACATTTGCTAGAGGAGCTGTTCAAGCAGCAGTATGGCTATACGAAAATAAAAGAGAAATTCCGGGGCTCTATTCAATGCAGGATGTGATATGAGCAATACACGTGCCTCTGTTAAAGATTTAAATCTCTGGTACGGCTCTAAGCAAGTTTTATTCGATATAAATTTGAATATTTATAAAAGAAAAGTTACTACTTTTATCGGACCATCCGGGTGCGGTAAATCAACATTTTTGCGTTGTTTTAATCGTATGAATGACTATGTACCAGGTTGCAAAACTGTTGGTGAATTAGATATCGATGGGCTGGGTGATATATATTCACGCGATATGGATGTTGTACTACTTAGAGCAAAAGTTGGTATGGTATTTCAAAAGCCAAATCCTTTTCCAAAATCAATATATGATAATGTTGCTTGTGGGCCAAAATTCCATGGTATGGCGAAGGATAAGCAAAAATTGAATGAGATGGTGGAAAATAGTTTAACCAAGGTTGGTTTATGGGAAGAATTGAAGGACAGATTGCAAGATAGCGCACTCAATTTATCCGGTGGCCAACAACAGAGGCTATGCATCGCTCGCGCAATTGCAGTGAAGCCAACTATTTTATTAATGGATGAACCGTGCTCTGCTCTTGATCCAATGGCAACCAATGCAATCGAAAATCTTATACAAGAGCTGAAATTAAGATTTACTATAATTATGGTGACTCATTCAATGAAGCAAGCTAAAAAGTTATCTGATAGTGTAATTTTCTTTCATAATGGCAGAATTGTTGAGTCTGGAAGCACTCAAGAAATATTCGAAAATGCTCAATCTCCCTTAACAAAGGAGTATATCCTGGATCATTAAATTTCTGACCTTACCCAGAAAAAGTGGAGAGAAAGAAAAGAGTTTTTTTTGGTAAAATAAAATTTTGGAGGATTAGAAATGGTAAGAGAATATACAGCAGAATTCAAATTGGAAGCTGTTAAACTGGCAAATGAACAAAGAAAGGCAGGTCAAACAATTACAAAAACAGCAAAGGATTTAGGAATAAAGGGTGGTTTATTAGGAAAATGGATAAAGAAACACAACGAAAAAAAGTCGGCAGCAGATGCATTTCCAGGTAGAGGTAACATGGCTCCTTACGACAAAGAGAGGTTTGATTTACAAAG
>NODE_9_length_18775_cov_7.068964
AATGAATTTTGTCAGTAACTGCCAGTTCTTTTCACTTGAGCGATGCAACAAAGCCGTCTGGGATCCAGATTGGGCACTAAGTTGGTAAACACGAAAGCGCTTTACAACGTTTTTGATGGAACTGTGCAAAAGGACTGGATACCAGTGTCAGCTACTTGCATGACACCCATTTGTTCCTATAGTTGCTTTTCTCGTCTACCTTATTTTGCCACTCATCTGAACAGATACCCATTTTGGAGGGATACCAATAATAGTTGTGAGCGGTACAAGTTTAGTCCATATACCTTCCAAGCATAACACGCTCACGAAACTTTAATGCGATAGCTTGGTTTCTACTGAAAGACAGCATTATGCCAAGTGCGATGCTCGAAGATAAAAGAGAAGAACCACCATAACTAAGTAACGGCAGGGTTATGCCGGTGGTAGGAAAAACACTCAATGTTACCCCTATGTTTATTATGAATTGTGTGATGAATTGCATTGAGATACCGAGAATCACTAACAGATTAAATAATTCATTTTTCCTATATGCAACGTAAAGCAAGCGGGCGGAAATGATACCAAATAACATCAATGTGGCTAAGCACGTAATCAAACCAAATTCTTCTGCTAAAACAGAAAACACAAAATCTGTATGACAATCAGGAAGAGAGGCTTTTACGCTACCTTCACCAGGTCCAACTCCAGTTAATTGACCTCTTTTGAATGCTTCTAATGATTTTGTGACTTGAAAGTTATCGCGTTGCGTAAAAAAGACAAAATTGTAAATCCTTTGCTTTATATGTGGGAGGCATAAGTAAGCTATTGTAGTTCCAGTTGTGGCCATTCCTATTATGCATAGAAAGTATAAAAGTGGTATACATGCAATAAACATTTGACCAATAAAAGAATATGTTAAAAGCATAGACATACTGAAATCAGGTTGCAAAAGTAACAACACAAAAACTAACAGAAATATTATGATTGATATGTGTATTTTAAACTTCATTTCGCTGGCCAAGATACTAGCTATAACAACAGAAAAAAATGGCCTTACGAACTCAGATGGTTGAACTGAAATTTTGACAATATGTAACCATCGTTTCGCACCTTTTACCTCTATACCAAGTATTATCGCAGTTGCTACTAGAATAGTAAATAAAGCGAAACCTGCGAATGAGAGGTTAAGTATAGTTCTTGTGTTGAGAAAAGAAAATGTCACCAAGGTAATTAGTGACAGGACTATATAAATTGTGTGACGCCGTATAAAATAATCTTGTGGTAAAGAAAGACGCTGCGCAATTACAGGGCTTGCTGAATAAACAAGAATGAAGCTTATAGTGAGCAAAAAAAACACTGGAAGGATGAGATAATAATCCAGCGTTCTATACCAGAGTTTAATATTCATTTTGTTCCAATGTGTAATGCCACTATTCCATAGCTCATATTATGAAACTCAACATTCTTAAAGCCTACCTCTTCAATTTCCATTTTAAAATCAGCCTGAGTTGGAAATTCTCTGATGCTCTTCACTAAATATTCATAAGAACTCTTGTCTTTAGCAACTATGCTGCCAATTTTAGGAATTACTTTAAATGAATATAAGTCATAAAGTTTGGTAAATATCTCATTTTGATAGTGCATAGGGGCAAATTCTAAGCAGATAAATTTCCCATGTGGTTTTAATACCCTGTGCGCCTCATTTAAAGCCTTCTTGCGGTCAGAAACATTTCGAATGCCAAAAGCTATTGTGCAATAATCAAATTCGGAGTCTTCAAATGGTAAACTTTCTGCACTTGCACATACCCAATCAAAATTAATTTGGTTTGAATTTATAGCTTTATCACGTCCTCTGTTTAGCATGTTTTGATTTATATCGCATACTGTAACCTTAGCACTTGGCTCTTTTCTTACTATTCTTATTGCTATATCTCCAGTTCCTCCAGCAACATCTAAAACCTTAGAGTTTTTTGTAAAATGCACACTATTTACCATCTTATCTTTCCATAATCTGTGCATTCCGAGGCTCATTATATCATTCATGGTGTCGTAGCGACTTGCCACGGAATCGAATACCTCTTTAACTAATTGTGATTTCTTCTTGATTTTTATAGTAGACATTACGTAAAGTCGCTCAACTCCTTTATAATTAGTAAAAATTAATTTGAATTAACACAAATGTCAACGACAGGCCTTGAGCCTGTTAAAATCTTCTTCAGCGTGGTATGATGACCTAGTCAGTGGGCTTGATGCAACCACTAAGAAACCTTTGGAGTAAGCAATATATTTATAATGCTCAAACTCTTCTGGGGTAACATACCTATCAAGTTTTGCATGTTTTGGAGTTGGTTGTAGATATTGACCAATTGTAATAAAATCAACCTCAGCACTGCGCAAATCGTCCATAACCTGAAGTATTTCCTCTTTTGTTTCTCCAAGACCAACCATAAGCCCTGACTTTGTGAAAACTTTAGGATTAATCTGCTTTACCATCTTCAGCAAATATAGTGAATGAAAATAGCGAGCTCGTGGTCTTATTTTTGCATACAATCTCGGCACTGTTTCAATATTGTGGTTATAGACATCAGGTGATGCAACAGCAATTGCTTCAAATGCTCCTTTCTTATTTAAAAAATCAGGAGTTAAAATCTCTATTGTTGTTTCTGAAGTTATCTTTCTAATTTCTTCTATGCACTGTATAAACTGATTTGCGCCACCATCTGGTAAATCATCACGATCAACAGAAGTAATGACAACATGTTTTAAGTTTAACTTTTTTATTGCTTTTGCTAAATTTTCTGGTTCATGAGGGTCTAACTTATCAGGAATGCCAGTTGCAACGTTGCAAAATGCACAAGCACGAGTGCAAACAGAACCGAGAATCATCACAGTAGCGTGACGTTTATTCCAACATTCACCAATATTTGGACATGCAGCTTCTTCACATACCGTATGTAAGTTATGCAGTTTAACGATGTTTAAGGTTTCATTGAATACTTCACCGGTCGGAGCTTTTGCTCTGAGCCATTGAGGTTTGTTATGCATCTGAAACGGCTAACTCTACCTCTTGCTTTACTAAAACTTTTTTCAACCTTCTTTTTATCTTCTGCGCTTTCTCACTTAGTTTAATCGTTCTTGTGTTGAGCAAAAAAGCATCTAAATCACCTTTGTAATCTATAGTTCTCAAAGTTCTTGTTGCCACACGAAATCTAAACTTTTTATTCAATATATCACTTGTCAACGTAACCTTATGTAAATTTAAAAGAAAGGTACGCTTTGTTTTACGATTCGAATGTGATACCTTATTACCAAAAGATTTTTTTCTATTTGTTAATTCACAAACTCTACTCACTTCAATATACCAAATTATTCTATGTACTTAGATTACCTTATATAGTCAAATAGTCAATACTCTCTTGCTTAATTTTTATACCATATACTGCTTTATAACCAAAAAATATCGTAATTTTTTCTATTATAAGAGAAATCATATGCTGAATTTCCAATGCTTTGCTGCCATTTGTTACTACCAGATGCAACACACCCGAATTTATATTCTGTGCATATGAGATCTTTTTCGGTTTTGTACACTCTGCTATTTCTTTCCCTACTATATTTCGCCAGTTTAAAATAAGACGTATTTCATTTTTACTAATCTTATTTTTCATGCATTTTAATGCATAGTTTTCAATTATAGACTTTAATTTTTTTGGACCGCTACGTTTGAGCATTTTTCTGTTTTTTTAGTAGGTAGATAATATAAAAGTATACATATAACTTGAGATTTTGTCATTACTGCTACATGTTTGTGAGATACCGTGACGGTATGACCATAATCGTCACTCCGCAACGCATATTGCATAGTCGTCATTCCGCGGCGTGTTCGCGGAATCTAGCTCTGGTCACGCTACTTAGATGACAACCTTCTAACTGCTTTACAAAGGCTCTACCCTCTGGCCTCACACCGTAAAAGCAGTATTTTTATGCAAAACTTATCTCAACGTAGCACTTGCCAAGATCGTTCCATTTACCAAATTTTGTGCTGTCATCTTTGCCTCATAATTAACCTTATAGCTGTTTTAATTGTAATTAGTTAAATTATTATTAACTTGCCAGGCTAGATCCAAAAAATAGCATAATCAATATGCAAATTGTAATAGAAATCACGTTTGCGTATGGTTTATTGCTATGCGGTTAATCTTTCCTCAATCCAAGCTGCTTGAATAGCTTCGAGTATTTTTTCGTTACAGCGTTTTTCATCATCATCAAATTCCTCTAAACTCAAGACCTTTTTTTTAAGCTCAGTGAATCTGATACTAATTATATTCTCATTTGGAAATTTTTCCTCCAGAGCTTCCACAATATCTTCTATATCAAGCCATTTCATACTTTTTTGTATTTATCTGCTAAGTTAAATTGGTGCCCATGGGGAGACTTGAACTCCCAAGGTCGCAAAACCCACGGATTTTAAGTCCGCTGCGTCTACCGATTCCGCCACACGGGCTTTTTTTATCTATCTAGAGTAAAACTCTACTACTAAATTGACTTCCATGTCTGCTGAATAAGGAACCTCAGAATATTGAGGCGACCTCAAATATTTCACTGAATGCTCTTTACTATCTGCTTCTAAATAATCCGGAGCCTTGCGCTCTTGTTTTTGTTCAGCTTCTACTACTACAGGGATTTTTGCTGCCCTTTCTCTTATTTTTATTATATCACCTGGCTTCACTCGATAACTCGATATGTTAACCACCTTATCATTAACTGTAACGTGCTTATGAGATATGAGCTGCTTTGCTGAGTAAATTGTTGGAACAAGACCAGAGTGGTATAAAACAGAACTTAATCTCGATTCTAAGATACCGATAAAATTATCAGCCGTATAACCCTTTCTGTTATAAGCATCTAAAAATGTACGTCTAAGCTGCTTACTTGAAATCGCGTAGTAAAACTTAAATTTCTTATGTGCAGCAAACTGCTTACCAAAGTCAGATAACTTCTTGAATCCAAGAATACCATGTTGACCTGGAGGGTATTTCCTTTTGTTTACTGGGTCTTTAGCTCTACCCCATAAATTTACACCAAGTCTACGGCTAATCCTATACTTTCTAGTGATAACAGTTGTCATATAAAAACTCTCACGATTTAACTTTAGATTATTAAGGATTTTAGCACTCAGTGTCAACTTGTTTTTGCTGATATAATCTTTTATACTTCATTTTTAAGTTTTTCTATTAACACATGAATCATTCACATTTAAAATCTATGGCAAACGCCATCCGTTTTTTATCAATTGATGCAGTACAAAAAGCAAACTCTGGACACCCAGGTATGCCACTTGGCATGGCAGATGTTGCAACTGTTTTGTTTGCTAAATATCTGAATCATAATCCTGATGATTCTAAATGGTTCAATAGAGATCGCTTTGTTTTATCAAACGGTCATGGGTCAATGTTACTATACTCAATATTATATTTGACAGGTTATATTAGCATAGATGAGCTAAAAAACTTCAGACAAATGGGATCCAAGACCCCAGGTCATCCAGAGTTCGGCTTGACTTCCGGGGTAGAGGCAACAACAGGCCCGCTCGGTCAGGGGTTTGCCGCTGCTGTTGGCATGGCACTTGCTGAATCAATCCTTAAAAAGCAATTCAGAATCAATCACTACACTTACGTGATGCTAGGGGATGGCTGTCTTATGGAAGGAATAAGCCATGAGGTAGCATCACTTGCTGGGCATCTTAAATTGAATAAGCTCATAGCTCTTTTTGATGATAATGATATCTCTATAGATGGCGCTACTTGCCTTTCCTGCTCTGATGATGTAGAGAAACGCTTCTTAGCGTATGGATGGAATGTTGACAAAATTGATGGCCATGATTTTGATGCCATATCCCTTGCAATAGAGCAAGCAAAAAAGTCTGATAAACCTACAATGATCTGCTGCAAAACTATTATCGGAAAATTTTCAAGCCGTGCTGGCACATCCTCTGCTCACAGTGGTGCTTTTTCGGAGGAAGACATAAAACAGATGAGAGAGAAATTAAACTGGAATTATGAACCATTCCATGTACCAGAAGATGTGAAAAATGCCTGGAAGAAAACTGTTGAGAGAGCAAAACAAAACTACAATTTGGTGTCATTCCAGCGCGTGACCAGGAAAGAAGAAAAAGAATGGATCCCAGTGTCAAGCACTGGGATGACAAAAAGTGGAGCTGGGGTAACAGGATATCATGTAGAACTTCAAAGACGGTTAGATAAACATCTACCAGATAATATCGCTGGTGTTTTAGCTGACCTGAAGAAACAAATATGTGAGCTAATGCCAAACGAAGCTACTCGATCTTCTTTTGGTAGGGTAATGGAACTTTTAACTGAGTCTATGCCGGAATTAATCGGCGGTTCTGCTGATCTTACTGGGTCAAATTGCACTAAATATAAGCACATGCAGGTAATAAATAGCAATAATTATAGTGGCTCTTATGTCCACTATGGAGTGAGAGAGCACGCTATGGCAGCATGTATGAATGGTATGGCACTTCACGGCGCGATTCTTCCTTATGGCGGCACTTTTTTGGTATTTTCCGACTATTGTCGTCCTGCTATACGTCTTTCAGCTCTGATGAAGCAGCAGGTTATGTATGTCATGACTCACGACTCAATTGGAGTGGGAGAAGATGGCCCAACTCATCAGCCAATAGAGCATTTAGCCTCTTTGCGTGCTATACCAAATCTATATGTTTTTAGGCCAGCCGATGCAGTTGAAACTCTGGAGTGTGTTAGCATTGCACTCGAAAAGAAAGAATCTCCAGCACTGTTTGCGCTCTCAAGGCAAAACGTAAGTTACATGCGCAAGTTCTACTCTGATATCGATCAATCTGCTAATTTATCGAAGTTTGGTGCATATATTTTGTGTGAATGTTCAAAAGAATTAAAAGTGACGATATTTGCTACGGGGTCCGAGGTTGAAATTGCAGTTGAAGCAAGGGAGAAATTGCAGGAAAAGGGTATAGGTACAAGGATTGTTTCTATGCCATGCTGGAGGCTTTTTGACGAGCAAAGCGATGAATATAAAGCGGCAATATTAAATAATGACAGCATTAAAGTTGCAATTGAAGCCGGAAGTGAAATGGGTTGGCATAAGTATATAGGTTCAAACGGTATATTTATTGGCATGAAAAGCTTCGGAGAATCAGCACCTTATAAAACACTTTATGAGCATTTTAATATCAGCGCCGATCATGTGGTAAAATGTGTGTGTGAGAAACTGGTTTACATTCAGTAGACTTCTTGCATAACCATATGAAAGCCCACTCTTCTTTGTCATTCCAGTACGTGACGTTATTTCCATCCAAGATGGTGTCATTCCAGTGCTCCTTTTTTTGTCATCCCAGTGCGTGACACTGGGATCTAGCCTTTATTATTTGGTTGAAATTAAGTCTTCTGGATCCCAATGTCAGCTACTTTCATGACATCATCATAAAGTAAAATGAGATCCCAGTGTCACGCACTGGGATAACAGGAGAAGGAGGCTACTTAGAGAGGATGTCATTCCAGCGCGTGACGCTGGAATCTAGTAAACCTTTAGCTATATTATGTCATTGTCTCCTGAATTACTCGGTGGTTCTAACACAACTGGTTGATCAGATTCAGATGATGATTGTGTTGGCTCATCAGACCCAAATAACCATGAAAAAAAATCACTAAAAAATGATCCTATTAATGAAAAAGGCTTCATAAGTATACTAAACAAACTACCAAAAAAAGAGCTCGGCTGTTCTTCTGTTTGTGTAGGTTCTGTGGGAGCAACAGGCTCTACACCTTCAGCTTTTATATCAGTTCCTTGTCCTGCACTGGTGGTGCTGGCTTGTCCTCCATTATTTTGTGTAGATCCTGTAGGTTGACTACCGTTGCTTACACCAGTTCCTTGTTCTGCACTGGTGGTGCTGGTTTTTTCCCCTTCTTTGCTATTATCTGATTGTAGTTCAGTATCATCACCTACTCGTTTTTCTTCCTCTTGACCCCCTTCACTATCTGTCGATGATCCACCCGCTGAACCATCATCAGATTTTTCTGCGGGTTGCAATAGAGTTTTTATTCCTTCATCAGTGGCTAATTTGAAAGGAGTGTCTCCATGTTTATCTTTTATATTAACATCGATTCCATCTTTTCCCAATAGGGCTTCTACTGCCTCTTTATGGCCCTTTACAACGGCCCAATGTAAAGGAGTCTGTTCTGCAAGTTTATCTTTTATATTAACATCGATTCCTTCTGCTCCCAGTAGAGCGTTCAATACATTTATATCTATGTTGTCCTTTTTAGCAGCCAAATGCAAAGGAGTTCTGTCATCTTTATCTTGTGCATTAACATTTGCCCCTTTCCCTAATAGATCTTTTACTGCTTCCAAGTTGCCAAGCCTAGCAGCCAGATGTAAAGAGCTCTTGCAATATTCAGCTTCTTTTTCTTGTAATAGAGTCAACACATCACGTTCCATAGAATAATTGACACCATCAACATATGCTCCATTATCTAATAGAACTTCTACTATATTAAAATGATTATTTTTAGCAGCCCAATATAAAGGAGTATACAAATCTTCAACTGCGTTAACGTTTGCTCCTTCACTTATTAGACGCTTTACTTCATTAATATTACCACTTTTAGCAGCCTCAAGTAAAGCAGTATCTATTAATAGAGTTCGTGTTTCTTTGTTAGCAGCCGAATGTAAAGGAGTCTTTCCATCTTGATCTGTTGCATTAACATTTGCTCCTTCATCTATTAGACGTTTTACTTCATCAATATCACCTCTTCTAGCAGCCTCAAGTAATTCAGCTGTGTTTCGTAATAGAGTTTCTATGTCTTGATGATTAACGGCAAAATCTAAAGGAGTGTTTCCATCATCATCTTTTGCATTAACATTTGCCCCTTTGTTCAATAGATCCTTTACTATCTCTGCATGGCCATTTTCAACAGCCCAATGTAAAGGAGTCTTTCCACCTTTATCTACTGCATTAACATTTGCCCCATTACTTAGTAAAATTTCTACTTCCTCTTTATGGCCATTTTCAACAGCCCAATATAAAGGAGTCTTTCCTTCGTGATCTGTTGCATTAACATTTGCCCCTTTGCCCAATAGATCTTGCACTATCTGCTTATTACCACTTTGAGCAACCCAATGTAAAGGAGTCCTGTTACCTTGACCTACTGCATTAACATCTGCCCCTTTATCCAATAGATCTTTTACTATCTCTGCGTGGTCATACATAGCAGCACAATGTAAAAGAGTGTTGTTATCTTTTACTGCATTAACATCTGCTCCTTCACTTATTAGACGGTTTACTTCATCAATATCACCTCTTTCAACAGCCTGAAACAAATCATCTATACTTTGTGAACTACTCATCCTACACCTCTCTGTAAAACTATATTGTTATGATAAAGTCGTTAATAATCTATGAGCTCTCACCCCCTGTAAAATTATATTATCATGATAAAGTCATTAATAACCCATGAGCTCTGGATCACGCAAATAATGGTTATTCCCTGTGTTTTTCAGTACATTTGAGCTGGCTGTACATAAGAATTGCAATTGTAGAGCATGCTATTGTTAATAGTAAATTTGGTAAAATACCATAGCGAAAAAATTTTCCTACTATATATATTCCAATAGCCCCAAATATCATATTGCAGAATGAGAGGACTGCACTACCAAGCCCTATACCTTTGATCGTTTCTAAAGCAGAGGTTACGTTATTGCTTATTATTAATGCAAGTCCGATATTGGCTGGAATCCAAACAGTTTGAAGAATTAATATATTCAACTTGTCCGCGAAATAAAAATATACCAATAAACTATCGGATATTATCGGTAACACCAAACCTATTATTAGCATTTTGCTAACCCCTACTTTTGGTACATACCTTCTATTAATTAAAGTTCCAATTATGTAAAATATGACTATGATCGATATGAGGTAGCCAAAATACTGTACTTCAATGCCCATCGATTCAAATATGAACGGGTAGTTAGCAATGTATGCCCAAAGCCACATGAAAGTTAATCCATGAATGGCTGAAAACCCAAGGAAACGATAATTTCTAAATATTGATATATATTGCTTGAAGATATTAGTAGTTATGTTAGTTATACTGGTTTCATTTTTATTTACAGTGAGTGTTTCTTGTAACTTAAAGTAGATAAAAATAAGTATAGCAATTGCTGCGAGTGACATAATAAAAAACAAAAATTTCCAATGATAACCATGTGAAATTATATAACTGCCCACCACTGGAGCTATTCCAGGTGAGAGTGCCACAACCATATTTAATTTTGAAATTACTCTCGAGTATTCACTACCCGAGTACATATCCCTTATTGCTGCATACCCAACAACACCTGCAACACCAGCCCCTGTTCCTTGTATGAAGCGAATTAGTATCAAGAGCGCAATACTGTCGGCTATATAACACATGACACTTGCCAAAGTAAAAATTGTCATACCAATCAGCATCATTGGACGCCTACCATAATGGTCCGATAATGGACCATAAATTAATCCAGACACCGCAAATCCAACTAGATTCAAGCTAATTGTAAGCTGCACTACACTGCCTTCTACTTTAAAATAATTGGCAATGCTTGGTAGTGCAACTGAGTATAGGTCAGTTGCCATATCGACAATTGCTACAGACAATATCATAATAAGAGAGATGATATTTTGCGAAAGAGCTGTTTTCACTTAATGATTTACTGGATTAAATATACTTAATTATAATGTATTTTTTTCATTAGTATAAGTACAATGTTACATAGTAAATGATGTCATTCGAGTAGCGGACACTGAAATCTTAAGCTAAAATCATGAAAAGCACGAATTTCAATACCTTATCTTCAATTATTCACTTTAAGCTTTAAGTCTTCAACAGAAGATGCATTTGCCTCACTTACTACCTTTAGTGGTTCACCAAGGCTATGTTCCACTTTTGTCTCAAATTTAAAGCCCAATTTTTCGCAAAGCTTCTGAAAATATTCAACAATAACATCAAACAAATTCTTACCACTTACTTTGTAGTTTTTTAGCTCTTTAGGAATGGTAAGAAGTACTTTACCATCTTCATATGTTACATTTTTATCTTCACATTTCAGTTTAAACTCCGCTGAACTGCAAAAACCTGGTGTTTCGATATATGTATAATCATCATAGTTAAGCATTTTTGTATATTTCATGCTAAAACTAAGCTTTATACAATTGGGTTCACGACAATCCATAATATACTCTCTTGTCATACAGTTGCTTTGCGTTGACAAATGAAAAGATCCAAGAGCTTGACTCATATCATTAGGAAGAAAATGAGTATATCCGCCCTGATAATAGTTATTTATTAACTCCTCAATAATAGAGTTATTGGGAATTGTTGCACCAACGTGTTTAAACATTTCTGTAAAAATTTGTCTGAGAAATGGACGATAATTCCCTTTTCCGTTTTCATCCCGTAGAATTAGATTTTTATGGTTTGAATACAGATCGTTAATAAATTCGTTAGTTATTTTTTGTCCGTTAATAGCAAGGCCGTGTGTTCTATTAAGATCCTTATATGTTCCCTCACCAGAAATTACTTCGTCCCAAGTGTTAGCTTTGAAATCAGCATATTTGAGCTTCTTCACTTCAGCTTTCAACGCATTGACCATTTCCTTTGACATGTTATATCTCTACCATTAATACTTGTATATTAATTCTAGCACTTACTTTATTAAATTTCAATTACTAAATGAATTTATCACTTTCACTTCCGTATTTTCCAGCGAGTCACCGTAAGTCACTGCTTTTAGGTAAAACTTTTTTCCCCTTTGCACTTCGAAAGATATTATTGAATCATCAAGTAGAACAAATTTTTCACCTGCAGTGTGCTGATACTCTTTAGTGCCTTCTTGCCCTCTAATTAGATTGCTAAGCTTATATTTATTTTTATCTATAAGTTCGGCACTCTGAAATTTTACTATCTCTTTTCCAACCAGTGCTAAATTTGAGTCCGCAATTGAAGTTATGTTTCCAAAACGTAACACTACTATAAGCCCCTCGTCGGTAGATTCCATTACATATCCGTAAGTAGACTGCTTGTTTGTGCTTGCAATAGGCTTATAATCCTTATCGTTGTACGAAATAAAGAGTGTTGCTCCCTTCCAATTCTTTTCCTCACTAATTAAAGTAAAGCTTGCACTATTACCTTTAATATCCGGTAAATCTATCATTTCTACGATGGTTTTGCTAATGTGAGAGGAAGGGTATTCCTTCAGCATAAGTGACCTTGTTGAAGGAAAAGAAAGCTTATATATAGAGTGATCATAACCAACGCCAATTACTTGAATGGACATGCTTTCGAATTTTGTTTTTATAATTCTCACCGTATGCTTTTTCTCACCGTCTAAAATCGTTATTACATCACTTGGCACAAGCCACGCATATTTTATCGGCAGCTTGAAATTGTATATATTTCTCTCTTGCCACGAAGAATAAAGTAAAACCTCAGCTATATTTTGCGCCTCTCCCTCCTCCATAATGAGCGGTATTTCAACTGTTATAGCAGCGCCTTGCTTTGGCAACTCAGCATATTTAACATCAATTGGATAGCCAAAATTGCGATTAAAATAAACGACGTTAACTTTATTGTTTAAATCTAATTGACTGATATTAGCAAGTTTTGAATTGTTACTGAAAACCATTTCACCAATTGGTATTCCAGTCGTAACTCCCCTGCCCTTTTGGACAAATTTCAGTTTAGAGTCCTGTTCAACCACATCAAAAAAATAGCAACTTTGCAGCATTTTAATAATTGAACGTACGGGTTGCTGGTCGTTTATCACATACCCAGACAATAACCCTTTGACGTTGCTTGTATCGAACTGATCGCTTTTTAAACCTGTTTTTTGTAACAGATCCGATAAAACATCGGAAATATTAAGTTGTGAAAGCTTTCCCTGAATCCAATGTCCTGTTTGCCAGTTATGGCAGTCAGCCCACACATCACATAAATTGGGAAAGTAAGGAAATGGCCTTGCATCCCATGCCCAGAGAAACATTTTTTCTACCATTTCTGAGCTTTGCCACTTTTTTAGCGTTCCTTCAATTGCAATTTTTTGCGAAAGAAAGCTCACCTCTCCGTTTGAATATCGTGGATATTTGCTCTCTATGCTGCCTTTGTCAACAAACACATTTGGCTCATTAGTGCAGCCGTTCATACTGGGAAATCCATACTCAGTAAACCATATTTTTTTCATCTTTGGTTGCCATTTCGTTTTGCTACCGTCAGGATTTGTGTGAGTTTCACTCCACCATTTCTCTATATTTTTCCACGCATACCTGCTGTCGTTATACTTTACTCTTTCAGGCTCACCCTTTGAGTAATCATAGAAATAATCATACCCCACTCCACTGCTCCAACCACCCATTACATCTTCCGCAGAATAGCCAAAAGGAGGCTCTGGACCATCAGTCAGTGGAAAATAAGCATCTATGCCAACAACGTCGATGTACTCTGAAGACCACAGTTCATCCATATTATACCAACCATCATATGAATGGTATTCACTCCAATCAGCAGCGTAAGTTACCGTTACTTCTTTTCCAAGCTGAAGTTTTATTCGCTTTGCAAGCTTGACCAGCTCTATAACGGCAGGGTAATTCCCTTGTTCATCCCTGATTTTGGTAAGTTGCGCAAATTCAGAACCAATGATAAACCCTTCCACTTTAGTTTGTTTGGCAATGCTTGCATAATGCTCTATAAATTTGTTGTACTGATTCTTAAAAAAATCACTTATATCTTCAGGAGTCCCGCTCAACCTTCCTCGCCACTCTTTGTTCTTTGTATCAAGTAAGGGCATTGGATAGAGCATCACCTTGTAGCCTCTGCTGTGTAGCTCTTCTATATATCTTATCAACGCTGCATCACTAACTGTGCCACCATACCTTAGGTTTCCACTCGCATCTTTTGAAATTAGCTGAGCATTATCTCTGGTTACACCCCCTACTTGCCAATCATCAGGTAATATTGCGGAATCATCTTGAAATTCAACTGCAGGATATATTTTACAATCTTTAATGTTCAGATCATTCACAAACCAATTGACTACTACCGATACCCACTCAACATTTGGTAAATCTCCCTTTAATTGATCCAAAGAAAGCATTGCATCGCTCTTTTTAGTGTGGTTGTTGTGATTTACCCTTTGCGCCAGCCCATATGGGATATATTGGTTGCTGCTTATTTTCTCTTGCGCGATTTTCTTCTGTATTTTTGTATCATATACAAACTCTCCTGAGCCTGGTATTATATTGATATTCCGAATATTTTTTGCTACTGAAAATTCATTTGACTTTACTGCAGTTTGCACTTCAAACGTAAATACCGGAACATGATTATTATAGTCTGCTAAAGGAAAATTCTTGATGACTATGTAAGACATTCCCCTATAAGCCGGCACATTCCCCTCTCCTTCAATTGATGACATAAATGGATCAGGATTTTGGTCTTCTCTGCCGCTGTAAAAAGTATAATCTATTTCATCAAAGCTAAGTGATGTTGTATCTGCCCAGATTCTGTTTAATTTTTCTACTTTCCCCTTGCAGATCGCAATTGCAAGCGTTGCATAGTAATTATATGTAACGTTCATACCTCTTCCAATTTTACTTTTGGTGGTTATCGCCTCTTCTTTTATTGGCTGTGCCCAAATAATATTCCCTGCAACACGAGCAGTGCCATAGATAATTGGGATCGTTCTGCCGTAGGTTGAGGTTTGAACTTGCAGATTTTTTAGCCTTGCCCCATGCGTTACTTTTTGCTCGGCTTCAAGGCCGAACATTGCCCCATCTAGCTGTGCATCAAGAAGAGCACCAAGTTCTGAGCCGATAATCCGGCCAATTGGCCCAAAAATGCTGCCTGCTTGACCGAAAATTGATGATAAAATTATTGTAGACATGATAATCCTCCTTTTTGTTTCTATAGTTAATGTAGGCTCTACGTCATGCCGCCGCGGATAGATCCCGCTAACAAGCAGCGGGATGACGAGCTTATCGTTATGCCGCCGCGAACCGTCATACCGCGATTCATTCGCGGTATCTCTTAGCATAGATTCCGCTAACTAGTAGCGGAATGACGAATTTGTCGTTTTACAGCCACTTGGATAACAATTTGCCACTAAATAGTAGGAAATTCAGCAGCTTACAATGAATAATTGAAGTTTTTAATCAGGAAAAATACATGAGTAAATCATGTAGCTATAATCATTGTAAGCAACAATAAGAAAGTGCGGAAGTAGAAATTTGAGTTGACAAAATAAGAAAAAATATAGTATACTAATAATATTGATATTAACTTAAACTAATTATGCCAGCAGTAGTAAATACACCAGACAACATACAAAGACCGTCAAAATTAAAAAAAGCAGAAGAAATTCTGCTAGCTCCTGTAAGGTGGCTAATCATAGGTTTATCTGTAGTACTTTTGATAATATTTGTTATTTCTTTCCTGGTGTTTCTCTCAATCGCCAATGTATTGAGTAAGCTATATCTTTTTGCAGGAGGCAAAGTACCAGAATGGTTAGAGCAAAGAGCTGAAGCATTTATGGAGGCAGCACGTATTTCACAAACAACGCATGATACTGATGTAAATGATGCAATTAATATTAACGTTCAAAAGCTAAAAGAAAACTACGGTGAGCCTGATATTGATGATAAGTTTATAGAGGAAATAGAAGGATTTATTGATCAGTTAGAGTGCATAGCAAATGGCACACAAAAAGCTGCAGATAAAGATCAACTTACAGAAGATGAGAAAAAACATGCACTTGAGTGCTTGAAGCGTATAAAAAATAACCCTGGTACACATAGTGGAAGCGGGTTAACATTGAAGCAAGTTTTAAATTTAGTTTGGAAGGCTTGCAACGATCAAACTAGAGCAAATAATATAGCTATTAATACCCGCATATCACAGAGAAAATATCAACTGGTTAAACATTTAGTAGAATCGCAAACAGAATACGGAGTGCGTGGTGGTCGTGGTTCAAGTGCATGTTTTACTGGCACCTTCAACAGTATTGTCTCTTCCTTGTACACTTTTGAAGAGTTTTCCTTCTTGCAAAAAGCAGATAAGAATACTATAAAGCAGGAATTTGAAAATGAGCTGCAAAAAAAGGGAGAAGAACTATTTAATCAGCTTTCCAATGATAAAGAAAAAAAAGAAGTTGCAGAAGCTTTAAGTAATCCTTCTACAAATTTCTTTTCAAGCTATGTAGAGTCATTTAAAAACCACTCTGCACGTGCAGTTTTAGGTGATAAAGAATGCGACAAATTAGTTAAAACTCATTTTAGTAATCTTCAGTACAATAAAACAATATCACGCTTTACCTAAAGTAATCACTTAACTAACGGCAAAGTGATACCATGCTGATTCATATATTTTCCTTTCATATCATCATATGATTTCTCACACTCACTTTCGCCGCTTAAAAATACGAATTGGCATGCGCCTTCATTAGCGTAAATTTTCGCGGGAAGCGGAGTGGTGTTTGAGAATTCGAGTGTGACATGACCTTCCCATCCAGGTTCTAAGGGAGTAACGTTTACTATAATTCCACATCTTGCGTAAGTTGATTTACCAACACAAATGACCAGTACATTCCTTGGTATACGAAAATATTCCACTGTACTTGCAAGCACAAAGCTATTTGGTGGAATTATGCATACGTCTGTTTCTTTATCTATAAAACTATTCTCAGAAAAATTTTTAGGGTCCACGATGGCTGAATTAACGTTAGTAAAAATTTTAAATTTATTATCCACTCTTGCATCGTAACCGTAAGATGATAGTCCGAAAGATATAACACCTTTGCTGCTTTTGTGATTCACAAAAGGCTCTATCATTCCAAAGTTTTCAGCTTTTTCTCTTATCCATTTATCTGGCATAACTGCCATAACTGTTCCTTAAAGTTGTGTAATACTTACAATAATATAAAATAAAATTTAAATGTAAACTGTAGCTTTTGTCATGCAATTAAAGCTTTTCAGTTTGATGTTTTGTTACAATAATTAGATTTATGTTCTTAACTAAAAATAATGCTTAGAAACTTTCTCCTGATTTTTGTATTCGTATTATTCACGCCGCCGTCAAATGCTGATGCCAGGAAATACATCAGAATTGTTGGATCTTCAACTGTTTTTCCTTTTATCTCGTTTATAGCCGAGGAGTTCAATCGTGTATTCCCTTTTAAGACTCCAGTTGTGGAATCAATAGGAAGTGGATCAGGGTTCAAAATGTTTTGCTCAGGAATAGGGGAAGACACGCCAGACATCACCACTTCATCTCGCCCTATGAAGGAAGTAGAAAGAGAACTATGTAAAAGAAATAAAATTAATGAAGTGATAGAGATCATCATTGGCTATGATGGAATTGTCATTGCAAATTCAAATCAAAGCCATAGATTTGATTTCACAAAGAAGGACTTATTTGAAACTTTATCTGCATATTCTCAAGAAAATGATAAATTAGTAAAAAATAATAAGAAGTTTTGGTCTGATGTAAATCAAGCCTTACCAAAAACAGAAATTGAAATTTATGGTCCACATCAAAATACAGGCACATACGAAACTTTGGTTAATTCTATTATGCTTGATCAATATTCATGCATGAACTCGAGAATTTTCAAAGAGAATTATAAAGATCAGGAAGAAAGAAAGCAAGCATGTGGTAATATAAGGGATGACGGAAGGTATATAGAAGTTGGAATTAATGAAAACATAATAATACAAAAATTGAAAAGTAACAAGAACGCTTTAGGGATATTTAGTTTTAGCTTTTTAATGAGGAATAAAGATAAAATACAAGGGAGCACAATTGCAGGAATTGAGCCAACTTACGAAAATATATCATCGGGAAAATATATATTAGCAAGACCTCTATACCTTTATATAAAGAAAGAACACCTGGATACTGTTGATGGATTAAGAGAATTCATAAAAGAAATTATAGATTCGATCGGCATTGAAGATGGGTACCTATCTAGGCTTGGTCTAATTCCACTTTCAAGTGAAGATATAAAGAAAGCTTCAGCAAAGGTTTATGATATAACGTGACGGCAACGTTTCTTTTATATTCTTTGTTCTAGCGTAGTCAGACCCAGCGCGGCGCGCTGGGATGACAATGGATTACTAATTAGACAGTTCTGCGTTGTTGCAACACCCCAGAAACAACCGGGTCCGAGCTTTTCGTATTTGGGCTTTCTGATTTCTCACAAACTCCTCCAATATAAGCTAGTACAGCCAATGCTGAAACTGCTAAAACTTCTAAAACTAATGCAACTACAGGATATGCCAGCACATAGGCTGCAATAGCACCAACTACGCATAGTCCAACAACGCCCAGAGCGATCTTCCCTTTGTGTTCACTCCAAAAGTTTGTATCGTTTTTTTCTGGGGTTTTGTTGTCTGCAGTTGGTGCAGAGTTTACGGTGTTTTGATCTAGATCAGTGTCATCTATAAAGTTAAGATCATCATTCTCAGACGGATCCTGATTGATTTCTTGTGAAAATCGAGTCGCATACTCTTTATCCCATGCTATCTGATCATTAATCTTGGCATTATCTAGTTCATTTTTACTAAGTTTTTCCTCAAATTCTTGAATCAAATCTTGAAAGCATTGCTCACCTACTCCAGGTATTTTAGCAAAACGTTTTTGTGCACATGTAAGTGTGCGATCCGATGTCATGAAATCATGATGGTTAAATTCCATCCACCATAACATCT
>NODE_10_length_16827_cov_6.156034
AAAGTTTGTATGGTATACAAATAGTGTGTTTTTTTTATAATTATTTTCTATAATACATAAACCTTTGGTCCAAGCTGTAAATGCCACCATAGGCATTAAAAGTTAATTAACAAACTGCAATGTATAATGAAATAAAGACACTTGCAAGATTTTGATCTTGCAAATCATAAACTTATCATAAAGTTTAATAGTGTCTGTTACTGCTTTTAGGTGTGAGGCTAGAGGGTTATTAGCAGTAACAGACACTATTAAACTTATTATAGAATTTACTTAAAGTAAATACTTAATTTAAAATATTATAATATTTTTACTTACAATAGATTTATGTAAATGCTTTTTTCCTCAAATTAGTATTGTACTATTATACTTGTTGAATGCTAAAAAATTATTAACCATCACTAATCTCTATTTGCATAGTAAGTTTATATATACTATTATACAGTATATCACTTAGTTTTATAGCAAACAAACAAAAGATATGGTGAAGTTATTTGCACTATTGATAATATTTTACTCAAATATATCTGTTGCCTCTGCTCCTACTTCCTGGCAATTTGGATTTCCTGCTCCTGCAACTGAAGTAATGGAGGCTGTAGTTAGGTCACATTCGTTTGTGATGCTTGTGATGGTTACAATAATGCTTTTTGTGTGGGCGCTGCTTGCTTATATAGCGTTTCGCTTTCGTAAAAGCAAAGTAACAAACATAAGTAAAACTACCCATAGTGTTCCTTTAGAAATTATTTGGTTTGTTATACCAACTATCATTGTTGGAATATTAGCCTTTGAAAACGCTAAATTACTGAAGCTACAGGAAGAAATACCGAAAGCTGACATAACACTAAAAGTTATTGGCCATCAATGGTATTGGAGCTACCAATATCCAGAATATCAAGGTGTGTCATTTGATAGTTATATTAAGGGAAAAGAAGACTTTATCGAAGGAGATTTAAAGCTATTCTCTGTTGATAACAACATCATTTTACCCGTTAATGCTAACGTTCGTTTACAAGTTACAGCAGGAGATGTGATACACAGCTGGGGAGTACCGGCTTTTGGTGTAAAAATTGATGCGATACCAGGTAGGCTGAATGAGGCGTGGTTTAATATCAAAAAGCCTGGTGTTTATTACGGGCAGTGCTACGAATTGTGTGGTCAAGGCCATGGATTTATGCCAATTGTTGTTGAAGCAGTAAGCAAAGAAGATTTTAATAAGTGGATTGAAAATAGAAAATTAGTGAGTTAAATTTGGAGTATAGATATGAGTGACGTACCAAAGGGCATAAAGCGTTGGTTGTTTTCCACTAATCATAAAGACATAGGGACACTGTACATTATTTTTTCCATATTAGCTGGAATTATTGGTGGATTATTATCGGTGATTATTCGCACTCAGCTAATGCACATTAATATACTTAACAATAATTATCAATTATATAACGTAATGGTTACAGGGCATGCGTTGATAATGGTGTTTTTTATGATAATGCCAGCCTTAATGGGAGGATTTGGTAATTGGTTTGTACCTCTCATGATTGGCGCACCAGATATGGCATTTCCTCGTATGAATAATTTAAGTTTTTGGTTATTAGTGTCATCTTTTATTTTGCTCATTCTCTCAGTGTTTATTGGTGAAGGTCCAGGTACAGGTTGGACTTTATATCCACCTTTATCACAGGTAATGTCCCATCCAAGTGCAGGAGTTGACCTTGCTATACTTGCACTTCATGTTGCTGGTATGTCGTCAATTGTTGGGGCGATCAACTTTATAGTTACTATATTTAACATGCGCGCAAAAGGCATGTCATTAACTAAGATGCCACTGTTTGTTTGGTCTGTCTTGCTAACAGCATTTATGTTGATTGTTGCTTTACCAGTGCTTGCCGGTGCTATAACTATGCTTCTTACTGATCGCAATATTGGCACTTCCTTTTTTGATCCTGCCGGTGGTGGCGATCCTGTGTTATTTCAACATCTATTTTGGTTTTTTGGTCATCCAGAAGTTTACGTAATTATTTTTCCTGCATTTGGCATCATAAGTCAGGTTGTATCAACTTTTTCTCACAGACCTGTATTTGGTTACATAGGGATGGTTTATGCAATGATAGGTATAGCAGTATTTGGCTTTATGGTTTGGGCTCATCATATGTTCACTGTTGGGCTTAGTGCTGACGCTGCTGCATTTTTTAGCACTACCACAATTTTTATCGGTGTTATAACTGGTGTAAAAGTCTTTAGCTGGATTGCAACTATGTGGGGTGGAGCAATTGAGTTTAAGACCCCTATGCTATTTGCACTAGGTTTTATTTTTATGTTTGTTGGCGGTGGCATAACGGGAATAATTCTTTCTCATGGTGGAATAGATAAGCTCCTGCACGACACCTATTATGTTGTTGCTCACTTCCATTATGTCATGTCACTTGCTGCATTATTTGGAGCTTTTGCTGGCTTTTATTATTGGATTGGTAAAATGTCGGGTAAACAATATAATGAGCGCTTAGGTCAAATCCACTTTTGGCTTACTTTTATTAGCACCAATATCACTTTTTTACCTCAACATTTCTTAGGATTAGCTGGTATGCCAAGGCGTATACCTGATTATCCTGATGCGTTTATCCCTTGGAATTATATATCCTCAATTGGTTCGTATATGTCCTTTGTTTCAGTTATGTTTTTTGTGTTTATAGTTATACATCTCTTTAAATGGGGCAAGAAAGCTGGAGATAATCCTTGGGGAGGTGACACCTTGGAATGGACGGTATCTTCACCACCGCCTTTTCATACTTTCGAAAAACCACCAGTGGTAAAATAGAATGTACACAAGTGTTTTGCTAAATGTTGAATCAACAATACTGGATTTTTGGCGTTTGCTGAAGCCAAGGATAATGTATCTTGTGGTATTTACTGCAGTTGCTGGTATGGTTACTGCACCAGGTAGTATGCACCCTTTTCTAGCACTAATATCTCTTATATGTGTTGCTCTTGGCTCAGGATCTGCAGGTGCTATAAATATGTGGTATGACAAAGACATAGATCTGCTCATGGAAAGGACAAAAAACCGCCCTATACCTTCAGGTAGAGTTTCTGCAGAAAGCGCGCTTGAATTTGGTATAACTCTTGGAATATTGTCAGTATTTATCATGGCAATAGCAGTAAATTATATTTCTGCTGCTTTGCTTGCAGTTAGCATATTATTTTACGTTTTCGTATATACAATTTGGCTAAAAAGGCGTACTCCGCAGAATATCGTTATCGGTGGTGCAGCAGGTGCTTTTCCTCCAATGATTGGCTGGGCAGCTGTAACTAATTCTGTCAGTTGGGAAAGTTTCATTTTATTTTTAGTAATTTTTATGTGGACTCCGCCACACTTTTGGGCCCTATCTTTAAATAAGTCTGAAGACTATGCAAAGGCATCGATTCCAATGTTCAATATTGTTTATGGTCCGGAAAAAACAAGAAAATATATATTAATTTATAGTGTCTTGCTGGTGCTAACTAGCTTGCTTCCAGCTCTATTCTTGAAAAAGGCTTTACTTTATCTAAGCATGGCAATTTTTGCAGGTTGCATCTTTATTTGGTACGCTATATCAATTCTCAGATTCAAGAACCACAACTCACAGAAACAAATGTTTTCTTACTCAATTTCTTATCTATTTTCCCTATTTGCCAGTATTATTTTTTGTTCTATTGATTTATTTTAGTTATGAAAGAACGGCAGAAACATAAAAACTATTTTTTCCTTTTCCTTTTGGTAATGCTCGTTGTCACACTTTTTTTTGTTTCTATAATAAAATTTAAAGGTGCAGCTTAAACTACCTTTAGAAATTGTGCTTTCATAAAAGCAACTATATACTTTGTTAACCGATATAAACAAAGATGAGTAAAAAAGAAGTGACAATATATACGGATGGGGCGTGTTCTGGTAATCCTGGAGCGGGAGGATGGGCAGCTATCATATTATTTCAAGATTACAGAAAAGACATTTATGGTAGAGAAGAAAATACCACAAACAATAAAATGGAGTTAACAGCGGTGATCAATGGGCTGAAAGTATTGAAATTTTCTTGTAATATTAATTTATATATGGATAGTCTTTATGTTAAACATGGCATAACAGAGTGGATAAATAAGTGGAAAATGAATGGCTGGAAAACAAGTAATAAAAAATCAGTAAAAAATATGGAATTGTGGAAAGAGCTAGACAACGTTGCTTCACAACACGAAATTGATTGGAAGTGGGTTAAAGCACACAGTGGCGATAAGTATAATGAGGAGGCTGATAGTTTAGCAAGAAAAGCAATAATCGATGCTTAAAAAAATCACTATATCACTTTCCATAGTTCTATTGTTTGTATTCTGCTTATTTGTCTTTTTTAAGGGTGAGAGTCCTTTAGAAATCAATATTAATTATATTAATTTTTATGTTAAACATAAAATATCAAAGATATTTGTTGGCTCAAGCGTTAATATGGAGAATACCTCAGTTGTTTGGCAGAAAGGTAGTAAAGATCCGTATTTAGTCATTACAGATTTGGCAATAGCAAATCCTAATTTTACTATAAAAGTTCCTGAGCTTTTTGTACATTTTAAGTTAAGTTCCTTATTTAAAGCTAGCACAAATCTCTCTCAGGTTTCAGCTGATAATGTGCATGTATATATCAAGAGAGAAGAAACTAATGTTAATCCGCAAAACTCATTAGACCTTTTGGATAATCATTATTTAAGTAATAACCGCCTTCCTTCGGTGTCATTCCAGCGCGTGACGCTGGAATCTAGAAAAAAAGAAACCTGGATCCCAGTGTCAAGCACTGGGATGACAGGAAAAAAAGATACTGGGATGACAGGGAAGAATTTCAAGATGACAGAAAGCAGTGCAAAAAATCTATTAAAAACAATAAGGGAATTTTTTTTTGACTTAAATGCGGATTCAAAAATTGAATTTACTAACATCGCTATTGATAAAAGCACAGAAGATGAATTTTTTATTGATAAATTATATATAGGGAAGGGGGAAGATTTTAATGTTTTAGATATTCATGTGAATACAAAAGATGGAAAGGGATTTTTGGATGATTTATCAATTACGATAAAAAATCGCAACAATTTGCTAAATGTGTACGGGACATTTTATGATCTAAAATTGGGACTATTGAGCAAGTTTTCTACATTAGTTAAAAGCTACAATTTGGACAAAAATATAGGATTCAAAGGAAGCTTCTCAGTGAAAATTAATAAAAAGGATGAAATTGTAGATGGAAATATATACGTATTAAATACAGAAAATTATTTGAACAAAAATTTGGCCTTAACTAATGTAAATATAAATTTAACATATAGTAATGGAATTATTAGTGTAAAAAACTTCCATTTTAAGTTAAATGACACGTATCTCTCTTTAATAGGCAAAATGAACTTTAGTACAAGTCATGCTTTGCTTAGAATTAATATTAGTAAGTTTGCTGCAAAGGATTTATGTACTTATATACCAGATAGTGTAGTAAATAGTAAATTTAAAAGCTGGTATTGTGATAATATCGAAGGGGATGTTTTAAATACCATTGTAAGTTTCAATGGCAAAATTAACAATTTGGTTGATGACGATCTGTCAGACATTGTAATTGTTGCTGATATAGAAAACGGTAGCGTAAAATTTGATGAAGATTTTGAGCAAGTAAAGGAATTAAAGGGTGATTTGATCATCAAGAATAACGATCTTGAAATTACTGTAAATAGCGCTAAGTTTCAGAATTTCACTGTTAATGGTGGTGATATTGCAATGAAATCTCTCAATAAGGAAAATTCAGTTCTAACCATTAATGGCCAAGCTGTAAGTGATGCTTATGGTTTATATGAGCCTATAAAATTTAAGCTGGATGATGTGGTGAAGGTTGAAAGGGATAAAGTAAGTGGAATGGCAAAATCCGTATTTAATTTTCGCATTTTTAATCTAAATGCTGATGACAAAAAAGTAGATTTTTCGGCCAATTTTCATTCCGAAATTGACAATTTGGCCGTCTATAATGCAAGTCTTGGTAAATATGATGTTAAGCTTAGTTTTGGCAGTGACTTTATAGATTTAAATGGTAGTGGTATGGTGAATAACACACAGCTATTATTTGACCTGAAAAGTAGCAATAGGAATGAAAGTTTCGCCTGGAATTTGACCGGAGATTTACCTGCTCAAATATTTAATTTTGATAGTGGCTATGTCAGTGCAAATTTAGAGTCAGTGATAAATCAAGATAAGACGGGGTATGTTAATGGTGATATAGATTTATCAGAATTTGAATCACATTCAAGCTACTTAGGGTGGAAAAATCGCTTTGAAGATCACAATAAAATTTTGTTTTCTACAAGGTTAAAAGGAGCAGGTGAATTGTTAGTAGATAAATTAGACATTGTAGGAAATGACCTAGATATAAAATTCAGCGGAAGAGTAGAAAATGGAAATTTATATTTAAATTCTAGTAGCTTTAAATTGCCTGATAATGATTTTAGTATAGAAATTGAATCAGGTAAGGAGAAAAATGCCATAACTATTTATGGTGAGGAAATTAACTTAAGTGATATTTTAGGCTTGCTTGGCAAAAACAGTAATGGATTAAATAAAGATATAGAGATTAGTATGAATGTTGACAATGTAATTATGAAAGAAGGCATCGTTATCAAAAATGCTAAGCTGAATGTAACCTGTACTAAAGGTAATTGCAATGGAAGTCAATTTACAGGGCAGTTTCTGGAAGATAGCAGCAACATACTAGCAGAATACAGTGGAATAGGGCTCGAAATATATGCGGATAATTCAGGTATGCTTTTGCGTTCCTTAGGCATTAGTAAATCAATTAAAAACGGCAAATTGTCTTTTTATCTCTCTCCTCAGAGAGAAAGTGGAGAACATTATGGTACGTTATCCATTAGCAATTTCTACATCAAAGATGCTCCACTACTTACTACTTTATTGTCGATGTCTTCATTGCCTGGCATTGTAAATGCCATAAAAAATGAAGGTGTATACTTTTACAAATGTAATGCACCTTTTTCATACAAAGATGGCACTATTGAAATTGAAGAATCTTGGCTTGAAGGGGCGGAGTTAGGTATTAGCACTGGTGGTAAGCTCGATATTAGAAATTATAAATTCCAGGTTGCAGGACAAGTAATACCAGCATATTCAATTAATAAATCTTTGTTAAAAATTCCTATAATTGGAAAACTTCTTACTGGTGGGAAAAGTAGGGGAATCGTTTCAATAGACTATAAAGCAAGTGGTGATGACAAAAACAATAACGTATCTGTTGATCTTATCTCTTCGCTAACTCCAAACCTATTAAAGAGGTTATTGGGAGTGTTTGATCACATTATGACAAAAACTAATAAGGCTATTGTCAGCAATTAAAGTGGTATGAAAAAAAAATTTGGTTCGATATGACCAAAAGGGAAATTATTTAACAAAATTATAGACAAAAATGCAAGAATTTCAGAATGATCCACCTAATTTTTCATCTAATTATTTAAGTAATGCCACTCCCTTTAGCCTCTCTATATTTGCTGAACAACTAAAAAGGGTAGGGGGGTGGTTGTAAATTGTATCTGTTCAGCAGAGTGGCAAAATAAGGTAGACGAGAAAAGACAACTATAGGAACAAATGGGTGTCATGCCAGTGCGTGACACTGGTTTCCATCCAAAAGGGTGTCATTCCAGTGTCAGCTACTTTCATGACATCGTTTACTATGTGCCATATTGTAATGTTCGTACAGTTGTGGAATGAATCGCGGTATGACGTGTTGCTTGGGTCAGCTATAGTATAAATATACTAGGGGTTATAGTTTTCTTATGCTGCCTTTTTGTTATTAGACAACCACAATATAAAGGAGTGAAACGGATGCAAACAGTAGTGCATTTCTGCACCAAACGTATTACCTTTAACGAATAGTAAAATGTGAGATTTTTTGGAACTACCGTGGAGCAATTGCTCCACGGTTTCATTCTACTTAGAATCCACCCATGCCACTCATTTCTCCTGCACCCATAGGAGATGAAGCATTTTCTTTGCTTGGTACATCAACTATCATAGATTCAGTAGTTATCAGCACACTCGCAACAGATACCGCTGTTTCAAAAGCAATACGCACCACTTTTGCTGGATCAATCACACCAGCTGTAAACGCATTAGCATAATTCATAGCCTCAACGTTGTATATAAGCTCTTTATCATTCTGCTTAATCAAATAGTCAATTATAACAGCAGATTCAAGACCAGCATTTTTGACTAACCTTCTAATTGGAGCACTGAGAACTTTCTTGATAATGTTTATGCCTATTTGTTCCTCGTCACTTGCACCTTTTAATTTGTCGAGAACAGATGAAGCATAAAGAAGCGCAACCCCACCACCTGGAACTATACCTTCTTCAATTGCAGCTCTTGTTGCATGCAGCGCATCTTCGACTCTATCTCTACGTTCTTTAACTTCCACTTCAGTTGCTCCACCAACTTTGAGCACAGCAACGCCACCTGATAATTTCGCTAAACGTTCTCTTAGCTTTTCTTTATCATAATCAGAAGTTGAAGTTTCAATTTGAGATTTAATCTGCTCGATTCTAGCTTTCACACTGTCAGAATCGCTATTTTCGCTGACAACTGTGGTATTATCTTTAGTAATTTTAACATTTTTAGCCGTACCAAGATCATCAAGCGTGAGATCTTCCATCTTGATTCCAAGTTCATCTTTTATGACGTACTTAGCACCAGTTAAAGTTGCTATGTCTTCGAGCATCTCCTTTCTTCTGTCACCAAAACCTGGAGCTTTTACTGCAGCAACTTTTAAACCACCACGCAATTTATTGATAACTAAAGTGCTTAATGCTTCACCTTCGATATCCTCTGCAATAATAACCAAAGGTTTACCAGATTTAACAATAGCTTCAAGAATAGGAAGTAAAGGTTGAATAATATTTAATTTTTTCTCTGTAATTAATAGATAAGGATTATCAAGCTCCACGATCATTTTTTCATTATTTGTAATAAAATACGGAGAGAGATAACCGCGATCAAATTGCATGCCAGTAGTCAGCTCAACTTCTAACTCTTTTGAACCTTTACTCTCTTCAACAGTTATTACACCCTCTTTTCCAACTTTTTTCACGGAATCAGCGATACTGTTACCTATATCCTTATCACCATTTGCAGAGATTATTGCAACTTGTGCCACTTCGTCTATTTTCTCTAGAGAAATTGTACGAGACATTGACGCAATTTCCTTTAATATTACATCTTTTGCCTTCTGTATTCCGTTTTTAATACCAACACGATCGTTTCCAGCAGCAATTGATTTTGAAGCTTCCATTATCATGTTGCTAGTTAGTATTGAGCACGTTGTTGTACCATCACCAACTTTGTCGTTACATTGAGAACAACTTTGTGCAAAGATGCTTGCTATCGCAGCGTTTAATGGTTTTTCAGGCTTGATACCCTTCATCACCTTATAACCATCTTTTGTAATTTCTGGTGCTCCATAGGACTTATTAATCCCTACTGTTTTTCCTCTAGGTCCTGCAGTTATTGCTACCGTTGAATCCACTATTGCTGCAACTTCACGAAAGGCTTCTTGCAACTGCTCACCTGATACTACTACATTAGTCATTTTTATCACCTCTTGTTAATAAAAAATTTAGAAAACTATAATAAAATCATTTACAATGCGCTATGTTGCGCTTTGTTTCAGTTTAGTAAAATAAAGACTGCTACTTAATGACAGCAAGTATATCGGACTCTTTCATCACGATAAGCTTCTCATTATTATGTTCTATTTCTGTACCAGCCCATTGGCGATAGAACACTTTATCACCAGCTTTCACAGTTAAAGTTACGCGTTCGCCACTTGAATTGCGTGAACCTTCACCAATTGCTATAACTTCACCTTTAGTAGGTTTCTTTTCAGCACTTGATGGAAGCACAATTCCACCTTGCTTTTCTTCGCTAATAGGCTTGATCAGCACGCTATCATCTAATACATTTAAACTTATACTTGACATTTGTTTTTCCTCATCAACAAATTAACTTATAAGTTTATATATATATACTCGTAAGTTAGATTTCAAGGGCTGGAGCTTGTAAAATATGCACGCCATTATAAAATATGCACGCCAAAAGCAGTTTCTAAAAGAGCCTAATGTTATATAATAAAATTTAGATTTATTTATAGAGATTTCATGAGTTATATACCATTTTTAAGTCGTGGTGTGATAGTGCTATATGGGCCTGACACTAGAGATTTTCTGCAGGGTATTATAACCAATGATATTAATAAGTTGGATAGCCAAAAAGCCATTTACTCTTTATTGCTTAGCCCTCAGGGAAAATATCTATATGATTTTTTTCTTATTGAATATGGTAAATACACCCTCTTGGAGTGCGAAAACATGCACTTGCAGCAAATAATCGAGAAACTAGATTTACTTAAAACTTATTTGAGGGTAAAGATTAAAGACGTTAGTGCACTATATAAGGTTGGGGTTTTGTTTAATACTAAGTTGGCGGAGTGTAGTAGTAAGTCACAAGTTATTTTTCAAGATCCAAGGCACAAGCTGCTAGGAATGAGGATCATACATAAAGATGAAATGAAAGAGCCGGTTGGGGATTTTACTCAGTATGAAAAAGTCAGAATTCAAAATCTCGTTCCAGATGGAGCGAAAGATATGGTGCAGAATTCATCGTTTCCGCTGCAATTTTTAATCGATAAAGTAAACGGTATAAGCTTTAATAAGGGGTGTTATATAGGTCAGGAAGTTGTAAATCGAATGAGCAGACAAGAAATATTCAGAAGAAAACTTTACCTTGTTGAGGGGGATAACGCACTTCCAGATATTGGCACTAAAGTGACAAATGAAAACAATGAGGAAATAGGGGAACTGCGCTCTAGTGTAGACAACATTGGATTTGCATTGCTTAATACTGGAAAGAGCCATGCAAATTTATATGCTGGTGGGGTCAAGTGCGTTAAGACGTTGAAGTCTTAAGGTAGCCCATATAGAAACGAAAAACTTGCTTGACACCCTTCGCCAGCGCCCTTATCATGATATGTATAACAATGTTACAAAAAATAATATCATAGAATTCAGTAGAATAATTCCTAGAAAACCCCTACATACTAAAAAAAGCAAAATGCTGTTAAAATGAGCTTAAGAATAAATAGCAAACATCTAACATAACAATTCTATTTGTAAATCAGGTGAGGCTTATCCTATAGAAAGCTTTCGAACTACGCAAGGGTATCTTTTGCCTTTAGTATTTCTTTATTGTTTAAGATAACTGTCTGAGCTCCTCTGCCTTAGCATTATATCTCCACTTTCTGCAAGTTATTCCATTAAGTAGTAAAAATATTAGACTTGCCGCAAAACTAAGAAAAAAAGACCAAAGATAGAGCAGATTGAACTTACAGTAAAAATAGAACAAAAAAACTCCAACAATAAATTATACAAACTTCATCAGGTTAACTTTAACTTAAGAAAACATAAATCAAATTTTCTTGCTCAAAGACCTTGCTTTTTCTCCAACCTTACTCAAACGTACTCTAGCTTAATGCATAATTTTACCCATAAACAACCTTATCTTTGGTACTTTTATTAGTTACAAGTCATCTAGAAAACCCAGATGCTCTACGAAGCCCACCAATCAATATCAGATCCTGCTCTTGTCCTACAGCATTTAATATAGCGTATAACAAAACCATCGCATCTCCCCCAGTAATACGCTTGCATCCTCCACAAAATTCGTATTCACTTAACTGTCGATTTGCCTCCACCCTTTTTCGTTCAACTTGTTCTGCGGTGTTAGCATACTTCAACTCTATTCCAATTGGATGAGTATCATCATTTTCCGCAGATTTTGATAATACTAGGTCTATTTTCCTTCCTCTCTGTAGCTGGAACTCAATAATTACCTTGGCAGGATTATCGCAACTTTGAAATATCCCACGCAACAAAGCCTGAAATTTAGCTTCATTGTTCACGAGTAGACGGTTTCCATTTAATAACGGAGACAACAGACGAGAAATCTCATTAAATAAAACTTCATACCTAGCCCTGTACTCACCATTAACATTACCATCATTACCAAAATTAGGCTCAGCACTCATCAACTGATCTGCAAGTTGATGTAAATTCCTAACATTACCCATTTGTTCTGAAAACCTTCCCTCGAAATAACCTTCACTATGAGAACGTGAGTAAGCACGTAGTGATTCGAATTTCTTTGCAGAAGCCACTTCCAGATGACCCTGGACATCTACTTCACAAAGTACTTGACGCACCTTAGCATCATCTGTGGCTTGAGGCAGTAACGACAGGTTCAATGCCTTGTCTGGTAAAGTCTGCCACTTTAAACGACGAAAAATGTGAAGCACAACAAAACCAATATTTGATAAAAATAGAGCTAAAGTTAACGCATGGCTTACAACATCTGCTGCATCTCCCCTACCACCTGTACGTTTCATTTTCTCTCCCTGAGAGTGGTTAAATAGATACTTGGTAACCCTTACCTCCCGCCCATCATTTGTTTCTAAGTCCCTCCTTGTAGATAAAACATTTCCAAAAACAAACGATGACGTACAGGAAAAAGTGTTACAATGAGGCGATTGAGTGAACTCTGATGCTATGGGTTGTAAAAAACGTTTTACATTTCCCCTAACTCCATTTCCATGAGGATGTAGTAAACCCGGTATTAAGGAAAGACCACCTTCTGAAAAGGCCTGCACAGAAGTTCGGAGACCAGCACCTCCACGTAATTGAAAATTTAACGCTACACAAACAGCACTTGGTGATGAGGTATGAATAGGCAAAGACGAAACAGAACAACTTTTAGCATAATCTTTAGCTTGCTCTAATCCTTCCTCATCACCAACCTTCAACTCAATTATAATTGGAACCGAATCATTTGTCTGATCAACACCACGAACAAGCAAAACAACATCTGCATAACCTTTTCCTATAAGTAGCTCTGGGTAGAAATCAGCCACAGCTCGGTATCTAAAATTTACTAAAAACCCACACAGAAAACCGTGGTAATCAGACTCTGCACGAAACACTAAGCTATCTTCATGTTCATCATGGATATCAATAACATATTCCAAAATTCTTTTAACATTAGTACGCACTTCTCCTGTATCATCATTTGCCAACTCACTCATCAGGTCTAACAATTCACCTTGTTCTCTGATTGGGTTAATTTCATGAAAAATTGGAGCTCCAGGTTCATCACGTTGAGGAAATCTATCTATTTCATGAATAAACCTACATTCTTCTCCAAACCGAAATATTTTATACTCTTCCCAATCCAGATCCTCATCTTCCTGTAATTCTTGTGGAAGATTCTCTTCTACCTGCTGCTTCTCTTCTGCACTAAACCTTGACCCAGGGCTGTTCTCATTATCAGCAACAGTATAACACCTGACTATTCTTCTATTTTCTTTATTAGTGAGAACAGCAACTTTTAGATTTCCATAATTGTCAAAACGAAAATAGACTCTTTCATCTTCAACTAATATACCTGCATCATGTGCAGTAGAAAACATACCAAAAAAGAATGTAGGAAAAAAGCCAGGCTTATTAGCCGAATGCAAAAAAGATGGACAGTTGTTTAAAAAACCTACAAATTGTCTACTAAACTCATCACAACCTCCACTTAATAAAGCCCTAACTAATTCACGATCTTCATTACTACCATGCATAAATACTCCTATTTGTTAACAACTGCAGCAGGCGAAATACTAACATTAGTACCCACTAACGTAGATTGAGGACCTTCAGTGCTAGCAGAGAATAAATTCAAATTTCTCGCTGACTTACACAACTCTTCTATTAAATTGCAGGAGCTAGTTGCATCTATCATCTTAGAATTCCTTGTTTTATCTAAACTATTTGCTATCCTCTCTTTTAATGATTTAAAGCTTTTGTCTGAACAACAATCTTTAGCAAACTTTAAAATACTCAAGACCAAATCAACTTTTTCACCATCGCCAGCACTTTGAGTATCCTTGCTGTTCTCCTGATCTACAATCAAATTTGAAATTGCATTTTCCATTGCAACAAAAGCAATCCTATCTTTAAAAGGATCGACAACATTTATTTTATTTTGGTTAAATACACTAGATTCCCAAAGACTGCTAATAGCTGACCTTGCTTCATTCCTGTTATCCAAGTCATAATCTTTAGAAACTACAACAAATGAAAGCGATGAGAGAAGATGTGCATATCCTCTAGGTGAAAGCATTTTCTCTACTTCAGATCTTGAACATCCCTCGCTCAAGTACTGGATAACATACTTAGTTGTGCAAAGAAAACCGTGCTCTACTAAGTAACTAAGAGGACGATAGATCACACCCCTATCTTTCTTATTCGGTAGCCCAAGTAGTGACTTATGATCTACTTTTGCGCTTATGACTTTACCTAGAAGGGAATTTAAGGTAGAAGCAAGTTTATAGCTAGATTGCAATGGAGATAATTTTGCAATAGCAGAAACTAGCAATTTTTCTCTCTCTTCTTTCACTAATTTTTCTTCAGAACACAGACGATTATAGAAGTGTTCCACTCCCTTACTCCACTTGAAATCTACAGCCTTATTAAATCCATCTTCTGCTTCTATATTTTCTCTAAGGTTACCTGATTCTTGATCAATCCAGAAATTGAAAACAGGATCACGTCTTCCCATGGAACTTAACAATTCAACTCTTGCAAGCTTATCACTGCAAGCTAAATTCCTATCTTCCTCACATGCACCTTTATGAGATAAGTCAGATCTAAAAGACTCTAACGCCTTGTCAAATAATTGCTTAATTTCACTCTCTACACACTCAATACATGCTATTTTATATATAGCAAATGGATTCAACACACCTGATTTAGCTAATTCTCCTACCAATTTAGCAACATCTAGTGTCGCACCTGACCAACAAGATTCATCACGAAACGCATTACATAAGAGGTCCGATTGCTCAACGGTTAGACCCTCTACTGTTACAGGGTGAGCCTTGACCCATTCCTCAATAGCTGAAGTTCTATCACCTTTAACAACATCCTTCAGCTTACTTATTACTTTGCTAGAGATAATCTCTTTATTTTTTTTAGGATCAGAACTGAGACGAGATCTTTTGCTTGGGCCTGCATTACCCTTCAAATCTTCCGTTCCACGTTTAGTTTTACTTTTTGGCATCTAATTACCTCAAAATCAAATATTCAATGAAGGTATTATACAAGCATTAGAATAATATATAAATCGAAAAATTAGTGTGCACCTAAATTTAAGCAGTAATTATAGACCTGCTGCAAAAGAGGAGATATTAAAGAGAGATGTAGCAAGAGGGAATGAGCTTAAATTATCAAATTAACGTTATTCTACTTTACCTCACTAGCATTTTCCTTACCTTGAGCCTTACTATTACTCACAAATATAAACGTTCGTTACATAGCTCTTAATATGTCTAAAGAGACGAAATTTCCCGAATTATTTATAATGAACCCTTACGATCACATTCTGGGGACGTACATCAGAAAACTTTTATATTATTAGTTTTGTAGTAAAATTATATGAGTACATCGTATCTATTAAATCAGAAGCTTTATGGATTACAGATTGAGAGCTTATTTGTTTGGGGTTATCTGGTTTATACTTAGCTTACTTAGTAGTGTAGCTAATGATACTATATCAAAATATCTAAGTTTACATCTCCAAAGTTTTGAAGTAATCTTTTTCCGCTTTTTATTTAGCACTATTACCCTTGTACCTTTTATGCTTTACTATGGAAGAGAAGCTTTTAAAACAAGTCAAATATCTACTCAAATAACCAGGGGTGGGTTGTTGTTTTGTGGAATGACCTTATGGACTTACGGGTTGACTGTTTTCCCCATAGTAACTGCAACGATTATAAGTTTTTCTATACCATTATTTGTTATACTTCTTGCAATTCCTTTTCTGGAAGAAAATATAATTTGGCAAAGATGGGTAGTAGCTGTCATTGGTTTTATTGGTATTGCTATTACTACTAAAGCTTATAGTGAGGATTTTAATCCTAAAATTCTTATTTTTATTGTATCTGCATTGATCTTTGCTATATTGGATATACTTAATAAGAAACTTGTAATAAAAGAGTCAGTAATAAGTATGTTATTTTATTCAGCTCTAACGACAACTATTTTTTCTACTCCACCTTTGTTATTTTATTGGCATATGCCTTCCTTGTTGGAGTTAGTATTACTGCTGATTTTAGGAATAAGTTCAAACCTAATTCTGTTCTTCATGTTAAAAGCTTTTGCTTTTACTGATGCTACTGCACTTGCACCGTATAGATACATAGAGCTAATAATTTCTGCAATAGTAACATACGTTATATTTAATGAATTACCTGATAAAAGTGCTTTATATGGTACTTTGATATTAATACCATCAACCTTATTTATAGCTTATTCGGAAGGTAAGGCAATTAAGAAAAATAATGTAACAACAAAAGTTTATAATTGTTAATGGTATTTATTTTAGATGCTAAGCTATATTTTTAAGGTGATAATAAAATGCACATAACTATTATAGGAGTAGGGTATGTAGGATTAGTATCTGGTACAATGTTATCTGAGCAGGGCCATAAAGTTGATTGCATTGACATAAATACTGAGAAGATTGAACTTTTGAAATCAGGGAAAATTCCTCTATATGAACCTGGATTAGCAGATTATTTAGAGAATAATATAAAGTCACAAAGGATAAGATTTTTCGATTCGTATTTTCAAATAAATCCCAATACAGAAGTAGTATTTATAACTGTAGATACTCCATCAGACTCC
>NODE_11_length_16738_cov_6.640772
AGAGAAGGCGGTAGAACTGTTGGTTCTGGTGTTGTTTCTGAAATTTTGGAGTGAGAGTTTGAGTTATAGGAGTGTAGCTCAATTGGTAGAGCGCTGGTCTCCAAAACCAGAGGTTGTAGGTTCAATTCCTATCGCTCCTGCATTAATGTTGTGGTGGAAATGTTAAAAAGTTTGTGTGGTTTTTTCTGTGATATAAAGCAAGAAATACGAAGAATTGCTTGGGTAAAGAAACAGGAGGTGTTGTCATCTCTATTTGTTGTAATGATTGTTATATTATGCTTTTCGATTTTCTTCTGTTTTGTGGATTTTATGTCTCTTTACGTAATTAAGGCTTTATTTGGAATTATTTATGGAATGTGAATATAAATGGTATATCATTAAAGTTGATTATGGATATGAGCAAGGTATACGCGAATTGGTAAGTAATGCTGTTTATTTTAAGGAAGTGTTTATTCCTTATCAAACGGTATGTAATTCAAAGTCTGATATAAAAGAATTATGTGAAGTGTATGTATATATGCATCTGTGTGATGAAAGCAAAAATATTTTGAATCAAACGCCTGGATTCTGCAGTGGCGAATCTGGTAATTTTGAGATGATTTTAGATGATGAGATAAGTTTAAAGTGTAAAGAATTTAATAGGTATAAATGGTATATCTTGAGAGTTGCTTCTAATTGTGAAGAGAAAGTGCGCCAACATATATTGGAAAATTCTATGAGATTGGGTGTTAATGATTACTTTAAGGAAGTTTTTATTCCATATGAAGAGCTAAGTGAAGTAGAGTTGAAATCTAAGAAAATTGCTACACGAAGGAAATGCTTTCCTGGTTATGTCTTTTTATACATGAATTTATGCGATGAAGTATTGAATTTTATCAATAATATACCAAAATCTCTTAAGGTTTATGGATTTTTGAAAAACGGTAATATTCCAAAGGTGATTTTGGATGATGAGATTCACTCAATGTGTAATGCACTTTATAATGCTCAAGAGACAAAGAAGTTAGGTTATGGTTATGAAAAAGGTGAAAAAGTGAAAATTAATGATGGTCTTTTTCAAAATTTTACTGGTAAGGTAAATATGGTAAACGATGAGAAAAAAATTATTAATGTGGAAGTATCGATTTTAGGTAAGCCGACAATAATAGAGCTTGATCTGGCTCAAGTAGAGAAAATAGAGGATTAATTATGAGTGTTATAGTTGCTAAGATTAACTTACTTATGGAAGCTGGGAAAGCAGTTCCAGGACCGAAAATTGCTTCAGTACTTGGTCCACGTGGTATACCTGTTCCTAAGTTTTGTGAAGCTTTTAATAAAGTTACTAGTGCTGCTAACGCTAATTATAAAGTAGGCGATTTAGTAACAGTGCGAATTTCCATAAAGGATGATCGCTCTCATGATTTTACTGTCAGCGGTCCGCCTGTGGCTTATTTACTTAAGCAGGAGGCTAAATTAAGTAAAAGTTCTGGTAATCCTGGTAAAGAATTAGTGGCTAAATTACCTATGTCTGCTATAATTAAAGTAGCAAAGTGCAAGATGGTTGATATGAAAGTGGATAATGAAGATTCAGCAGTGAAAATGGTTGTAGGCACTGCAAAATCTATGGGTATAGAAGTTGTGGAAGGTTAGGTAAATGAATACATATAATGATAATCCTAAGCAGTGTTTGAGGAAGATTGTTGAGTCTGCTTCAGCAAAATTTAATGAATCAGTTGATATTGCGGTCAATTTAGGCGTAGATTCACGTAAATCTGAAGAGCAGGTGCGTGGTACAGTAGTTTTGCCTAAAGGTATCGGGAAGAATATTAAAGTAGCTGTTTTCGCTCAAGATAAACATTTATTAGAAGCTGAAAAAGCTGGTGCTGATATTGCAGGAGGAGAGGATTTAGTTGAAGAAATAAAAAAAGGTAGAAAGTTAGATGTTGATTGGTGCATTACTACTCCTGATTTTATGGCAAAAATCACTCCTATTGCAAAAGTATTGGGTGCTAAAGGGCTGATGCCTAACCCTAAATTTGGTACTGTGACTTCTAACATTGCAGAAGCTATTAAAACCATTAAGTCTGGTCAGGTAAAATTTAGAACAGATAAAAATGGTGTTATTCATGGTAAATTAGGAAATATTAAATTTGATATTGATGACTTGCTAGAAAATTTAAAAGCCTTTCTTAAAGTAATTAAAGATAATAAACCTATTTCTGCGAAAGGAATTTACTTTAAGGGTGTTTTTTTAAATTCAACTATGGGTAAAGCTTATAAGATAGGCAAAGTGGAAGATATAATTTAAGGGAGTGATACCGTGAAGCGTAAAGATAAGGATGAATTTATACAGAGCACAATAAACGTATTTGTAAATAATGATTTCTTGATATTAGTAAATTTTAAATCTATAAATGCTAATGATTCATTAACTCTGAGGAATAGTCTGAAGTCTATAGCAGGTGGGGTATTAGTAGTTAAAAACACTCTAGCGCGCTTGGCTTTGGAAAGGACTGGTAAATTCTCTTATTTATCATGCAAATTTTCCGGTCCTGTTGCTATTATATACTCTAGTGGCATAGTAGAAGCTGCAAAATTAATAGTTGATTTTACTAATGCTAACAAAGAAAAAATGTCTGTGATTTGCGCAGCTCATTTAAATGAATTGTTAACAGTGGAAGATGTTAATAAACTGGCTAAGTTGCCTTCTCTGGATGAATTGCGTGTTAAAATTATGCGTTTAATATCTTATGATATTCCTGCTCGGTTAGCGTTGTCTATTAATTCATCTTCTATGAGGCTTATGAGAGTTTTGGATTATTATAGTTCTAAAAAATAAATTTGTTGTTAAGTAAGGTGGTAATTATGAGTAATGTAACAAGTGATTTGGTTGATAAAATATTATCTTTAAACCTATTAGAGGCTTCTGAACTTGTAAAAGTTTTAGAAGAGAAAATAGGGTTGCCTGCTGGTTCTTTTCTTGGTGGAGCTGTTGGTGCTGGGGCGCCTATTGGTGATAATGCTGCTGCTCCTGCTGCTCAAGAAAAAGCTGAGTATAAAGTTGTGATTAAAGAAATTGATGCGAGTAAAAAAATAGGAGTTATTAAAGCTGTGAGAGAGGTTAATTCTACATTGGGTTTAAAAGAAGCAAAAGAGTTGGTTGAATCTTTACCTAAAGATTTGACTGCTAATGTTCCTAAAGACGAAGCAGAAAAAATCAAGCAAAAACTTATTGAAGCAGGAGCAACTAAAGTGGAGCTTGAATAATATTTAATGTATTAATTTTATATTGATATAGCTCTTTTAATTAGTTTGGGGTATTTTAATGGTTGATTCTTCTTATATGTACGCTTCTGGTGCTTTTGTTCCTAGAGTTTCTTATTCTAGGTCGATTGATTTAAAAGATTCTTTATTGGATTTGGTTAAGGTTCAAAAAGAATCATATGATTCTTTTACTCCTAAGAATAAGGGTAATGAAAGACTTGAAGTTATCTTTCATACAATCTTTCCAATAAATGATCCTTTGCGTAGGGCTACTATTGAGTTTATAAGTTGTAGGGTAGATGATCCTAAGTATGATGAATCTGAGTGTATAAAGCGTGGTGTAACTTTTTCTGCTCAGGTTATTGCTTTTATACGTCTTGTTGTTATGCAGGATGGTATTTCTCTTGATGAATATAAATCGATTAAAGAGAGTGGAGATCATTCTAAACTTGCAACCGTTGTAAAATCTATAGAAGAGCAGAAAGTCCACTTTTGTGGGTTGCCTATGATGACTGATAAGGGCACTTTCATCATTAATGGTGTGGAAAAAGTTATCGTCTCACAAATGCATAGGTCTCCTGGTGTATTTTTTGATAGCGATAAGGGAAAAACTTACAATTCTGGTAAATTGATCTATTCTGCTAGAATTATTCCTTATAGGGGTTCTTGGCTTGATATTGAATTTGATGTTAAAGACCATTTGTATTTTCGTGTTGATAGAAAAAGAAAATTGCCAATTTCAGTTTTATTAAAGGCGTTGGGTCTATCAAATAATGATATACTCGATAGATTTTATGAGAAAATAAAGTATGTAAAACATAAAGATGGTTGGAAAGTGCCTTTTGTTCCTGATAAATTTAAAGGAGTGAGGCTGCCTTTCGACTTACTGGATATTGAAGGTAATGTGCTGCTTAAAGCTAACGTTCGTATTACCTCAAGACTAGCTAAAAAGCTATATGATAATGAATTGAAAGAGTATCTGGTTCCTTTTAATTCTATATGTGGTTTATTCCTCGCAGAAGATTTAATGGATAGTGCTAGCTCTACGAAAATTTTATCTGCTGGTGAATCTATAAAGCTGGAAGACATAAAGAAGCTTGAGTTATTATCTGTAGATGAAATATCAGTGTTGAACATAGATAATTTGTTTGTTGGACCTTATATATTAAATACGCTTTTCTTAGATGAAAACATGTCTTATCAGGATGCACTATATGAAATATATAGAGTTTTGCGTCCTGGTGAAGTTCCTGTTTTAGAGATAGTAGAAGAGTTTTTCCGTAATCTTTTCTTCAGTCCGGAATATTATGATTTGTCTAACATTGGTAGGTTGAAGCTTAACTCTTACCTTGGATTAAATTATGATGAGGATTTAACTGTTTTAACGCATGAAGATATTATTGAAATTGTGAAAAAAATAGTATTGTTACGTGACGGTCAAGGATCTGTAGATGATATTGATCATTTAGGAAACAGAAGAGTAAGATCAGTTGGAGAGTTTATAGAAAATCAATTTAGAACTGGGTTGTTGAAATTGGAACGCGCAATAGTTGATTCTATGTCCACTTCTAGTTTAGATAAAGTTTCTCCATCTGATTTTATTAATCCAAAAGTGTTAACTAATGTTTTAAGAGATTTCTTCAATTCTTCTCAATTATCTCAATTTATGGATCAGACTAATCCGTTATCTGAAATAACACATAAAAGAAGGTTATCCGCGTTAGGTCCTGGCGGTTTAACAAGAGAACGGGCAGGATTTGAGGTGCGTGATGTTCATCCAACTCATTATGGAAGAATTTGCCCTATTGAGACTCCTGAAGGGCAAAATATAGGGTTAATCAACAGCTTAGCTATATACGCGCGTATTAATAAATATGGTTTCATTGAAAGCCCTTATAGAAAAGTAGTCAATAGGGTTGTTACTGATCAAATTGAGTATCTTTCTGCTATAGACGAAGGCTCACATCATATAGCTGACACTAGCGTAAAGCTTGATGAAAATAATTGCTTTGTTGATGACATGCTATACTGTAGATATGCTGGTAGCTTCGTCATGGTAAGTAGCGACCAAGTTAGTTACATTGACGTATCTCCTAAGCAGGTAATATCAGTTGCAGCTTCCTTGATTCCATTTTTAGAAAATGATGATGCTAATAGAGCATTAATGGGCTCAAATATGCAACGTCAGGCCGTACCTTTATTGAAGCCTACCGCTCCTCTGGTTGCTACTGGTATGGAGTCTTTTGTAGCTTCTGGCTCTGGTGCTGTAGTTTTAGCAAAACGCGATGGCATAGTTGATAGTTCTGATAGTAACTCTATAGTTATACGTGCTTTTGATAAAGAAAGGGTTAACTACTTGGACGTAGATATTTATCATCTAAGGAAATTTCAGCGTTCTAACCATAATACTTGTATTAATCAAAGACCGCTAGTGTGCGTAGGTGATTATGTTAAAAAGGGTGATGTAATAGCTGATGGTCCTGCAATTAACAGTGGTGAGTTGGCGCTTGGTAAAAATTTGCTAGTCGCTTTTATGTCTTGGCAAGGTTATAATTTTGAAGACTCTATTATTATTTCTAGTGAAGTTGTTAAAAAAGATCTCTTTACTTCTATTCATATAGAAGAATTTGACTGTGTTGTACATGATACCCCTTTAGGATCAGAAAAAATAACTCGTGCTATACCTGGTGTTAATGAAGAAAATCTATATCACTTGGATGATAGTGGTATAGTGAAAATTGGTACAAGAGTTGGTCCAGGCTATATTCTGGTAGGTAAAGTTACACCTAAACCTTCTCTTTCATTGCCTCCTGAAACGAAGTTATTAATGACAATTTTTGGTGAAAAGTCATTCGATTGTGCGGATTCCTCTTTATATACATCTCCAGATGTTGAAGGGACAGTAATTGATGTACAAGTCTTTACACGCAGGGGGGCTGAAGAAAATGAAAGGGCATTACTCATCAAACAAAAAGAGATAAATGACTTTGAGGAAGAGCGAGATTATATAATCAATGTTACTAGTGAATATTTCTATGATGAACTGAAGAAACTTCTTATTAATTCTGGTTCTCAAGATCGAGAAAAATTTGACTCTATTGAACGTGAGCAATGGTGGGGTATAGGATTAAAAAACCAATCCATTTCTGAGCAAGTTAAGAGCTTAAAAAAAGATTTTGATGAAAAAGTATCACATGCAATAGCACAGTTTAAGCGAAAAGTAGAAAAATTACATGAAGGTTATGACCTGCCTCAAGGTGTGTCGATGTCAGTAAAAGTTTTCATTGCTGTGAAACATAGTCTGCAACCAGGGGATAAAATGGCTGGTAGACATGGAAATAAAGGTGTGATTTCTCGAGTTGTGCCAGTGGAAGATATGCCTTATTTGGAAGATGGTACTCCTGTTGATATTATTCTTAACCCTCTTGGTGTTCCTTCACGAATGAATGTAGGGCAAATACTGGAAACGCATGTAGGTTGGGCTTGTAGAAAATTAGGGGAAAAGGTAAGTAATATTCTCGATGAGATCAATAAGATCAAAAGTGCTTTTTGCAAGGGAATTAGGTCCCTTAACGATGATAATTTTACACAATTTGCAGTAGCATACCTTGATAATAAAAAAATTGAAAATATTGATGATGATGAAATAACGGCTTCTGTTTTAAATACACCTAATAAGAATGCACTAAATGACGAGTTGAATGAGTTAGTAGAGAACTATTTGAACTCTTGTAAAAGTTCATACAGCAATTTACGTAACTTCCTGATTGAGGTTTATAGCTATGGCAGTAACGTATCTATCTGTAATGATATTCGTAATATTAGTGATAATAATCTCATTGAATTTGCACGCAAATTACGTGATGGCGTTCCTGTTGCTGCACCTGTATTTGAGGGTCCAAAAGATGAACAAATAGCAAAATTATTTGAACTTGCTGGTTTAGATAACTCTGGACAAGCTGTATTATATGACGGTTGCAGTGGTGAAAAATTCGACCGCAAGGTTACAGTTGGTTACATGTACATGCTTAAGTTGCACCACTTGGTTGATGGTAAAATTCATGCGCGTTCAGTAGGGCCTTATAGTTTGGTTACTCAACAACCTCTTGGAGGAAAATCTCATTTTGGTGGTCAGCGTTTTGGTGAAATGGAATGTTGGGCATTACAAGCCTATGGTGCTGCTTATACTTTGCAGGAAATGTTAACTGTGAAGTCTGATGATATTAATGGTAGAGTTAAGATTTATGAATCGATAATAAAAGGTGACAGTAATTTTGAATGTGGAATTCCTGAATCCTTTAATGTGATGATAAAAGAACTACGTTCTTTATGTTTAAATGTAGATTTAAAGCAAAATGATGTAGTGATTGAAGATATATCTCACACTAACATTGCACAACCTTTTAATGAGGTTAGCATATCGATTGCTAGCCCTGAAAGTATTAAGCGTATATCTTGTGGTGAGATAGAAGATGTTTCAACTGCAAATTATCGTACGTTCAAAGTTGAGAAAGGTGGATTATTTTGCCCTAAGGTTTTTGGCCCTGTCAATGACGATGAATGTTTATGTGGAAAATACAAAAAAAGAAGACACAGAGGTCGCATATGCGAAAAATGCGGAGTAGAAGTTACATCTTCTAAAGTAAGAAGAGAAAGGATGGGTCATATAGAGCTTGCATCTCCTGTTGCTCATATATGGTTTTTGAAATCGCTTCCTTCAAGAATTGGAGCATTATTGGATATGTCTCTCAGAGATATTGAGAATATTTTATATAGCGATAATTATATCGTAATAGATCCTCTTGTTTCGCCTTTTGAAAAAGGTGAGATTATTAGTGAAAAAGCTTATAATGAAGCTAAAGATAGCTATGGGATCGATAGTTTTGTAGCTATGCAAGGTGTTGAAGCTATAAGAGAGTTGCTAACGCGCCTTGATTTACATGAAATTAGGAAGGATTTAAGACTAGAATTAGAATCTGTTGCTTCTGAGATAAGAAGAAAGAAAATTATAAAGAGATTGCGTATTGTTGAAAACTTCATTAAATCTGGAAATAGGCCTGAGTGGATGATACTTACAACTATACCTATTTTACCACCTGATTTGCGTCCTTTGGTATCGCTTGAGAGTGGTCGTCCTGCAGTTTCTGATCTGAATCATCATTATAGGACTATTATTAATAGAAATAACAGGTTGAGGAAATTGTTGAGCTTAAATCCTCCTGAGATTATGATTCGTAATGAAAAAAGGATGTTACAAGAAGCAGTTGATTCTCTTTTTGATAATAGTCGTCGTAATACTTTGGTAAATAAAGCTGGTGCTGTTGGATATAAAAAGTCCATTAGTGATATGTTAAAAGGAAAACAGGGTCGTTTTCGCCAGAACCTCTTAGGAAAAAGGGTAGACTACTCTGGACGTTCTGTAATAGTTGTTGGTCCAACTTTGAAACTAAATCAGTGTGGATTACCAAAAAGAATGGCTCTTGAACTATTCAAACCTTTTGTTTACTCAAAGCTTAAGATGTATGGTATGGCTCCAACTATTAAGTTTGCTAGTAAGTTGATAAGAGCAGAAAAACCAGAAGTTTGGGATATGCTTGAAGAGGTAATAAAAGAGCATCCTGTTTTGTTGAATAGAGCGCCTACGCTACATAGACTTGGTATTCAGGCTTTTGAGCCAATCCTTATTGAAGGCAAAGCAATACAGCTTCATCCGCTTGTCTGTACGGCGTTTAATGCTGATTTTGATGGTGATCAAATGGCAGTGCATGTGCCAATTTCATTGGAAGCTCAGCTTGAAGCTAGGGTGTTGATGATGTCCACTAATAACGTTTTAAGTCCTTCTAATGGCAGACCGATTATAGTTCCTAGTAAAGATATAGTACTTGGTATATATTATCTGACTTTACAAGAACCTAAGGAAGATAATTTACCATCTTTTGGTGCTTTTTGTGAAGTTGAGCATTCCTTGAGTGATGGTACTTTACATATTCATTCTAGTATAAAGTATAGGATGGAGTATATTAATAGCAGCGGTGAAACTCACTATAAAACTGTTTGTACAACTCCTGGCCGTTTAATATTATGGCAAATTTTTCCTAAGCATGAGAATCTAGGCTTCGATCTAATAAATCAGATATTAACAGTCAAGGAAATAACTGGTATAGTTGATTTGGTATATCGTAACTGTGGTCAAAGTGCTACAGTGGCATTTTCTGATAAATTAATGGTACTTGGCTTTGAGTATGCCACATTTTCTGGTGTCTCTTTTGGTCGTTGTGATATGGTTATACCTGAAACTAAAGCTACACATGTTGATCACGCGAGGGGTGAAATTAAGAAATTCTCTATGCAATATCAAGATGGGCTAATAACTAGAAGTGAGAGGTATAACAAGGTTATAGATGAATGGTCTAAGTGTACGGATATGATAGCTAATGATATGTTAAAAGCAATATCTATATATGATGGAAATAGTAAGTACAACTCAGTGTATATGATGGTTAACTCTGGTGCAAGGGGTTCTACTTCACAGATGAAACAGCTAGCAGGAATGCGAGGGCTCATGACCAAACCTTCTGGTGAGATTATAGAAACACCTATAATTTCTAATTTCCGTGAAGGATTGAACGTATTTGAATACTTTAATTCTACTCACGGTGCGCGTAAAGGTTTAGCTGACACTGCACTTAAAACTGCAAACTCTGGATACTTAACTCGTCGTTTAGTTGATGTATCTCAAAATTGCATAGTTACAAAGCATGACTGTAAAACAAAAAATGGTCTTGTTGTGAGAGCTACAGTTGAAGGAAGTACTATAGTTGCATCTCTAGAGAGTGTTGTGCTGGGTAGAACAGCTGCAAATGATATATATAACCCAGTGACAAAAGAATTATTAGTAAAAGCAGGGGAATTAATTGATGAGGATAAAGTAAAGCAAATCAGCATTGCAGGTCTTGATGTTGTAAAAATTAGATCGCCTTTAACTTGTGAAATAAGTCCTGGTGTATGTTCTTTATGTTATGGAAGAGACCTTGCAACTGGTAAAATTGTTTCAGTAGGTGAAGCAGTTGGTGTTATAGCTGCTCAATCTGTTGGAGAGCCAGGTACTCAGTTAACGATGCGTACTTTTCATATAGGTGGAGTAATGACTAGAGGCGTTGAATCCTCGAATATTATAGCTTCTATTAATGCTAAAATAAAGTTAAACAATAGTAATATAATTATAGATAGAAACGGAAATAAAATTGTGATAAGCCGTTCCTGTGAAGTCGTGTTGATTGATAGCCTTGGTAGTGAGAAGTTGAAGCACAGTGTACCTTACGGCGCTAAGCTTTATGTAGATGAGAGTGGGTCAGTAAAAATTGGCGATAAAGTTGCGGAATGGGATCCTTATACATTGCCTATTATCACGGAGAAGACTGGTACAGTGTCTTATCAGGACTTAAAAGATGGAATTTCGATCACTGAAGTGATGGATGAATCTACAGGAATATCAAGCAAAGTAGTAAAAGACTGGAAATTGCATTCTGGTGGAGCTAATTTACGTCCTCGTATTGTGCTGCTTGACGATAATGGTAAAGTAATGACACTCGCAAGTGGCGTTGAAGCATGTTATTTTATACCAATCGGTGCAGTGCTCAATGTACAAGATGGCCAGAAGGTTCATGCAGGTGATGTTATTACAAGAACACCAAGAGAGTCAGTTAAAACTCGTGATATTACTGGTGGTTTACCGAGGGTTATAGAGTTATTTGAAGCACGTCGTCCTAAAGAGCATGCTATTGTTAGTGAGATAGATGGCTATGTAGCATTTTCTGAAAAAGACCGTAGAGGAAAACGCAGTATATTAATTAAACCTGTAGATGAACAAATTTCTCCAGTTGAATATTTGGTATCAAGAAGTAAGCATGTAATAGTCAATGAAGGTAATTTTGTACGTAAAGGTGATCTATTGATGGATGGTGACCCTGATCTCCATGATATTTTACGTGTGCTTGGGTTAGAAGCTTTAGCGCACTATATGATTTCTGAAATACAGCAAGTTTATAGATTGCAGGGTGTTCGTATAGACAATAAGCATTTAGAGGTGATCTTAAAACAAATGCTACAAAAAGTGGAAATTACTGATCCTGGTGATACTATGTACTTGGTTGGCGAAAGCATTGACAAGCTGGAAGTTGATAGGGAAAATGATGCTATGAGTAACTCTGGCAAACGGCCTACTCATTATCTTCCTATTCTGCAGGGGATTACTAGGGCAAGTCTTGAAACTAGCTCCTTTATTTCTGCTGCCTCTTTCCAAGAGACAACAAAAGTACTTACAGAAGCAGCATTCTGCGGGAAGAGTGATCCTTTAAGTGGATTAAAAGAAAATGTTATAGTAGGAAGATTAATTCCTGCTGGTACAGGTTTGATTATGAATAAGATCAGAGCACTTTCACTTTGTGATAATGTGGATAAATATGAAAAATATTTTGATATTGAAACTTATGACGAGGAATGGTTGATGGATAATGGTTGTCATTTACACTCTGGTGAGGAAGAGAGCGTAGTGGCATACGATCAGTCGAATTGAGTACAGCTAGTGTGTCTCTTGACCAAAAAAGCCAATAATATTTTCTTTCACTTCTGTGCTATCTGTCATGTTATTTACTCTCACACGAAATTCAGATGAGCCTTGAAGCCCGCTACTGTACCAACCTATGTGTTTGCGGGCCATCTTTATTCCTGTGTCATTTCCATAGTACTCAAGAATATTGTCGTAATGCTCGAGTATGATGCTTAATCTCTCTGAAGCTGTTGGCTCAGAAGTTTCACTTCCACTGAGAAAGTTCATTGCTTGATTAATCAGCCAAGGTTTACCGTAGGCACCACGACCTATCATCACTCCGTCTGCTCCAGATTCTTTGAGAGCATTCTGAATATCATTTAAATTTTTAATATCACCATTTACTATAACTGGAATTTTCACTTGCTCTTTAACATTTCTAACGAATTTCCAATCTGCTTGACCATTATAAAGCTGCGCTCTTGTTCTTCCATGCACAGTGATCATTTTTGCTCCTAAGTCTTCGGCAATTTTCGCAAGTCTCGGGGCATTGCGATTTTCATCGTTCCATCCAGTGCGCATTTTCACCGTAACTGGCATATTCACTGCTTTGACCACAGCTTCAATTATCTCAGCGGCTTTTTTCTCATCACGCATTAGCGCTGATCCTGCATAACCGTTTACAACTTTCTTAACAGGGCAACCAAAATTTATATCTATAATTTTAGCTCCCATATCCTCATTCAATTTTGCAGCTTCTGCCATAACATTCGGTTCGCATCCAGCAAGCTGAACAGCAGTTAATGCATCGACTTTTGCTTTTTGCAAACTCTGGCGAGTTTGCATAATCATAGCTCTGCTTGCAATCATCTCTGAAACTAACAAACTTGCACCAAGTTTCTTCACAATACTTCTAAACGGATAATCAGTCACTCCAGACATTGGAGCTAAAATAACTGGAGAATCAATTGTCAAATTTCCTATTTGGAGGGGCATAAGGTCAATGGTAATTTTTCATTGATTACATAATGCAACACAAACTTGCATTCTCCCTTGAAATAGAAGACTGAGATGTTTTCGTCCTTGGCGGACGCTTACGATTTCTTAGATCTTCCTTACATTTCTCATCTTCCATAAGCGCTCTTGTAAATTCTTCTCTTTTCTCATTCAAATCAAATTTATATTCTGATAACTTTTTGTCAATTTCGTCAAATGATTTGTCTTCGTTAAGCATTTGTGTAATTTTATGAGCATTTTCTAACGCAAATATTCCACAGTTATACCCGTCACTTTGCTGCTTAGTTGGGGAAATTCTTATGTCTAATACCCATTCCTCTTTTTGCAGTTCTCTTTTAACAATATTTAGCACATTATCTGGCAATTGATTACCAAATGAGTCACAGTAATAAGCTCTAAATTTTTTATCACCTGCATCAGGTTTAATAACCAAAGTTACCCAATGATTATTGTTAATATGAAGAACCGAAGTAAATATCAATTTAGAATTTTGTTTGAATTCACCTCTATAATTCTGAAGAAATTCTTTTGTGAGTTCGTCCCAACCATTAGAATAGCTAGGGGCAAGAAAATAGACATTATTATTACTATATTCACTTTGTGAGTACCCATATACAACTCTTGCAATATGTGTAATGTCATTATCATCTAACCAGTAACTATAGTTTTTTCTGTTTGTCTGATGCACAAGAGTGTCCAAATCTTCGTGAAACTCTTTACCACCCAAACCACTATCCAAAGAGCTTCTACGACTACTGTTCCTTGAATTGGGTTCACTTCCTGGTACAATACCACTATCTCCATCTTGAGTTTTTTGCTCACCTTGACTTGCTCTTTTTCCATTAATATAGTTCTTCGCTAATTTGTATGCTGTTGTAAGAACTACTCCCATTATAATCCAAATCACAGGATGAGAAATTAGCATAGCAAGTGGAAAGGTCAATAGAGGGGATCCTATTACCGCCCCTAAACAGCCAGCAGCGAATGTGGCTGCTAGGCATACACAAGTAGCGTAGATAACGAATTCCTCACCAGCAAAGTCAGTGCTCTCTTTCTGATTATTTTTTGTAATACCCAACATACTACACCCTATGAACGCTAAGTTAATTAAATTTTAACAAATTCTAACAAAAAAATCAACCATAATAATTTTAGTAGTATGAGAATATATTGAATATTAAGAGCTTTTGGAGTACAGTAACAATGTTAGTAATAGCACAATATATGCACGATATAGAATATATACGCAAAAACCCTGAAGGATTTGAAAAGGCAATGAAAAGCAGGGGAATTAGAGAATCTACTGCGGAAGAGATATTAGAAATCGATCACGAGAAAAGATCATTAACCACTAAACTGCAGGATTTGAATAGGCAGCGCAATGAAATCACAGAGGAAATAAAAAAGCTTAAAATGAGCAAGAGCCCCTGTGAAGAGCAAATAGAGTTGTCAAAAAGCATCACAAATGAGATAGAGGCAATCAGCTTAAAAGAACAAGCAGAAAAGGATAAGTTAGTGAATGTTTTATCTAACTTGCCGAATATTCCTACGCAAGATGTGCCAATAGGCGCAGATGAGAACTCTAATTTAGAGGTGAGAAGATATGGAGGAAAAAGACAGTTTGATTTTGTACCAGAATCTCATTATGAACTCGGAGAAAAATTAGGTTTAATAGACTTCGAACAAGCGGCGAGAATTTCCGGATCAAGATTTACGATATTAAAAGGACAGTTAGCTAAGCTTGGACGAGCGCTAATAAATTTTATGCTTGAAATGCATGTTAATGAATTTGGCTATACTGAGGTGTACCACCCGACTTTGGTGAAAAACGAGGCTATGTATAATGTTGGTCAGCTACCGAAATTTTCTGACGATTCGTATTTAACTACCGACGAATTGAGGTTGATTCCCACAAGTGAAGTGTTTTTAACAAATTTAGTTGCTGACAAAATAATGGAAGAAAAAGAACTGCCTATTCGCTTTACTGCATATTCGGAGTGCTTTCGTAAAGAAGCAGGTAGCGCAGGGCGAGACACGAGAGGCATGATAAGGCAACACCAATTTGGTAAAGTGGAATTGGTGAGTATCACAACTGAAGACCAATCAAATGATGAACTTGAGCGCATGACGAGTATTGTTGAAGAGATATTAAAAAAACTAGAATTACCGTATAGAGTAATGCTACTCTGTAGTGGCGATATGGGTTTTGCTGCACAAAGGACTTATGACATAGAGGTATGGTTACCTGAGCAAGATAAATATAGAGAAATATCAAGCTGCTCAAATTGTGGTGCATTTCAAGCAAGAAGGATGAACGCTAAATACTCTTCAGAAACTGATAAAAAGATGAAAAGATATATTCACACTTTAAACGGCTCAGCTTTAGCTATAGGAAGAACGATTATTGCCATAATGGAGAATTATCAAAATTCTGACGGGTCGATTGCAATACCAAACGTGTTGCAAAAATACATGAGTAATGATACTGTTATAAGCAAATAATAATTTTGACATATAGAAAAGCGAGGAAATAAAGATGAAGGTTCTGGTTATAGGTTCTGGTGGGCGTGAGCACGCTCTACTTTGGGCTCTAAAAAAATCTCCTATCTTGACTGAGTTATATGTAACTCCTGGTCGCCAAGCTATGAAAGATCTTGGGGCTCTTGTGGATGTAAATATTCAAAATTCAGTGGATGTTACACAATTTTGCAAGAGAGAAAATATAGAGTTGGTTGTTATTGGTCCAGAACAACCAATAATTGATGGGCTTGCTGATGATTTAGTTGCAGAGGGAATAAATGTTTTTGCTCCAAGTCAAGCAACTGCAAAACTTGAGGGATCGAAGTCTTTCACCAAGGGACTATGTAAACGATATGGTATACCAACTGCCAAGTACGAGTGTTTTGTTGATGAAGGGTTAGCTAAAGATTTTGTACGTAGCAATAAAATAAAGTTTCCACTTGTAGTGAAAGCAAATGGAATTGCAGCAGGAAAAGGGGTGGTTATATGTAATACAGAAAGCGAAGCTTTTTCAGCAATAAATTCAATGCTAGTGGAGAAAAAATTTGGTGAATCAGGTGAAGAAATAATCATAGAAGAGTTTTTAGTTGGAGAAGAAGTAAGTTTTTTTGCTCTTATTGATGGGTTGAAAGTAGTAACTCTTGGGTGTGCAAAAGATTATAAGAGAGTTGATGAAAGTAATGAAAGCCAAAATACTGGAGGTATGGGGTCGTACTCATCACCTTCAATTATAAGTAAGGACATGGAGCAAAAAATTATCCAAAAAATAATATACCCTACAGCTCAAGCATTGGTTAACATGGGTACGTCTTATAAAGGAGTACTCTTTGCTGGTTTAATGATTTGCAAAGATAGCCCAAAACTTCTCGAGTATAACGTTAGATTCGGTGATCCAGAAACGCAATCTATATTACCTAGATTTGATTCAAATTGCGATTTGTTAAAATTGATGTTGTCAGTTGCAGGAGGAAAGTTAAATGTCAAAATGGTGGAACTTAACAACAAATCTACAGTTTGTGTAGTTGTTGCAAGTAAAGGCTATCCGGGTGATTATCAAAAGGGAGAAGTAATTAAAGGATTAGATAAGATTGAAAGCATTCCTGGTGTGTTGGTGTTTCATGCTGGTACTAAATTCGATGAAAGTGGTAACTTAGTTTCCGATGGCGGAAGAGTGCTAAATATAGTAGCAGAAGGGAGCACTATAGAGGAAGCTAAAAGTAAGGTGTACTCAGCATTAAATTTTTTAGAATGGCCAGGGTGCTTCTTCAGATACGATATCGGTAGTTAATGTTAGCTGTCGGTTAGCAGGTGGTTCACAGAAACGAAAAACTTGCTTGACACCCTCCGCCAGCCCCCTTATCATGAAACTGAAGCTATTTATTTATCTTCGCAATCTGTGCAGGTTAATGA
>NODE_12_length_16308_cov_6.757399
CATAAAACGGCTACTTTTATGCTTACCAACTTAATAAAATTCCTGGATCCCAGTGTCAAGCACTGGGATGACATCATAGGGACACTGGAATGACACCATAGGGGCACTGCCGTCATAAAGGAACCAGTGTCAGCTACTTGGATGACAGCTAGCCTAACAACCGTCATCCCGCTACTTAGCGGGATCTGGAGATACCGTGACGGTATGACAAGGAAGAACAGTTGCATTCCTGCACAATTTATTCTCATGACAAAAACGTCTTAACTTTTTCTCTACTTTTTCTGGGCAAGGTCACTAATTGACATGGTATCTTGTTAAAATATTTTTTGAAAAAATGGATTGAATTATAGGTAGATTTGGCTATTATTTGTAATACATGGGTATTGGATAAAATGTTTGAATTTAGTTCTGTACTGCTAGCTCGAATTCAGTTTGCCTTCACAATAGGCTTTCACATTATATTTCCTGCTTTCACGATCGGGCTTGCAAGTTTTCTAGCCTTTTTGGAATGGTGTTGGCTTAAGACTGGTGATACACGTTTCCGTGATGTTTATAAATTCTGGATCAAGATTTTTGCCGTTGCTTTTGGCATGGGAGTGGTATCTGGAGTTGTAATGTCATATCAACTTGGTACCAATTGGTCGATTTTTTCTGACCGCATAGCCAATGTTCTCGGCCCTCTATTTTCCTTTGAGGTTTTAACAGCCTTTTTTCTGGAGGCATCTTTTTTGAGTATTATGCTATTTGGATGGAATAGAGTAAGTTCTCGTATGCACTTTGCTTCTACTTGTATTGTTGCAGTGGGAACGCTTATTTCAGCTTTTTGGATTATTGCGGCCAACAGTTGGATGCAAACACCCGCTGGATTCACGATTGGTGAGAATGGTCTCCTATATCCAACCAATTGGTTAGAGATTATTTTTAATCCTTCTTTCCCTTATCGCTTTATTCATATGGTAACAGCAGCCTATCTTACAACAGCTTTTGTGGTTGGTGGTGTAGGAGCATTTTATCTTTGGAGAAAACGACATGCTCCTCAAGCAAGAATTATGCTTGGTATGGCAACCATTATGGTAGCTTTAGCTGCACCATTTCAGCTGTTCATGGGAGATAGACATGGATTAAATACACTAAAGCATCAACCTGCTAAGATTGCTGCAATGGAAGGTATATGGGAAACCGAAAAAGGGGCTGGCTTACTTTTATTTGCTTATCCGGATCAGCAAAATGAAATTAATCACTACGAGATAAAAATTCCTAATCTTGCCAGCTTGATCTTAACACATGATTTTTTAGGAGAAGTAAAAGGATTAAAGGAATGGAAAAAAGAAGATAGACCACCTGTAGTATGGGTATTCTGGTCCTTCCGTATAATGGTTGGAGTTGGAATTTTAATGATCATAATTGGGTCAGTAAGTGTTATACAGTATCTTCGTGGCAAATTATTCCAAAGTTGTTTCTTACATGGATGGTGGATATCAATGATGCCGTCTGGGTTCATAGCGTTACTTGCAGGTTGGTTTACTACTGAAATTGGCCGTCAACCTTACACTGTATATGGAATTATGCGCACAATTGAATCATTTTCATCTGCGATTACCGGTCCTCAGGTTGCATGGTCTTTGATTGCATTTATCGTTATGTATACCCTTATATTTGGAGCAGGCAGTTACTATATCCTGAAACTTATATACAAAGGAATTCCTGTCATTAAAGAAGAAGAGCAATTTTATAAACACGGTATTGGAGCTTCAGTGATTGATGCTGGTACATCTGGAAAGGGCAACAATCATGTTTGATTTTTCTTCCTTAATTAATTTACCCCTAATCTGGGGATTACTAATTGCCATAGCTGTTTTACTGTATATTTTAATGGATGGGTTTGATTTAGGTATTGGTATTTTACTTCCTTTTGCACCGTCAGATAAATGCCGTGATCACATGATAAGCTCAATTGCACCATTTTGGGATGGAAACGAAACATGGTTGGTACTAGGTGGTGGAGGGTTGTTTGCTGCTTTTCCTCTTGCATATTCAATATTAATGCCTGCTTTTTATATTCCAATCATTATTATGCTGCTTGGCCTTATAGTGCGCGGAGTATCCTTTGAGTTTCGTTTTAAGGCAGAAGGAAAATACAGGCAATTATGGGATTATGCCTTTCATTTTGGGTCACTTGGTGCTGCATTTTGCCAGGGCATGATTTTAGGCGCATTTATACATGGTGTAGAAGTAAACGGACGCAACTTTTCTGGTGGCCAATTTGATTGGGCAAGTGCTTTTAGTGTAATGACAGGCGTTGCTGTGATATTTGGATATGCACTTTTAGGTTCTACATGGCTCATAATGAAGACAGAAAATATAACACAAGAATGGGCACGCAAGGTTGCTTCTTATACGCTTGGTTTTGTAGGTATTTTCATGGGACTAGTGAGTGTAGTGACACCATTTTTAAATGAACGTATTAAAAACTTTTGGTTTAGTATGCCAAATTTTTATTATTTATTTTCTATTCCATTACTCACATCTTGGCTATTTTTCATGCTGTGGTTTGATCTTCAGAATACTAAACGGGAGTACCGTCCATTCTTTCTCAGTATTGCTATTTTTTTTATGGGATATTTAGGTTTAGGAATTAGTATCTACCCATGGATTATACCTTTTCAATATACCATTCTGGATGCAGCTGCTTCTGGGCCAAGTTTATCTTTAATGCTCATTGTTATAATACCGCTTTTACCAATCATTTTAACTTACACTGGTTATTGCTATTATGTCTTTCGTGGAAAATCAAATTATGAACACACATATTAAGGAGTTAGTGACCTTATGGTTAAAACGTTACCCTTAAATCAAGCAGTCGTTCTGGCAATGGCGTCAACTTAAGAGCCTTCATTAGCAAATCCTCCTATGGATTTTCTGACTTCTTGTCATATAAGTAGCTTGACGCTGACATTCAGTTTTCTTTATAATTTTCTTTGTGAAAGAACAAAAATGCTTATTTGTAACGATAGCTGGCTTACCAAATGCTGGGAAGTCTACATTAATTAACAGCATCATAGGCAAGAAAATTGCAATTGTCACCCCTAAAGTGCAAACAACAAGGACGCAAATAAGGGGTGTTGCAACATGCAACAACACACAAATTGTCTTTACTGACTCCCCAGGAATTTTCTCAGCAGAAACAAAACTTGAAAAAGCTTTAGTCAAATCTGCATGGTCGGCAGTTAAGGATAGTGACATCACTTTGTTGCTTGTTGATGTAAGCAATTATTTGAAAAATATAGAAAGAATTAAGACTATATTTATGCGGCTGCAGCGCACAAAAGGCAGATGCATTTTGGTTATCAATAAAACTGATTTGGTAAAAAGGCCTGAATTAAAGATGGCGCATGAGCATCTGAATTTGCTTTATAAATTTGAAAAGGTTTTTATGATATCAGCATTAAAGAATGATGGACTTTCTGATTTGATGAATTACTTGTCTGAAGTTGCATCGGTGAGCCCCTGGTTTTATGAAGAAGATCAAATAACCGATTCCTCGACAAATTTTTTATCAGCAGAAATTACGAGAGAAAAATTATTCTTGAACTTGCGTGAAGAATTGCCATACTCTACAGCTGTTATAACTGAACAATTTGAGGAAAAAAAAGATAAGAGTTTAGTCATCAAACAGATCATATTTGTGTTGAAAGATAGTCATAAAAAAATAGTGCTAGGAAAAGATGGCAGTAATATTAAAAAAATTAATATCGAAGCGCGTGCTGAACTAGAAAAATTATTTGAGTGCAAGGTACACCTCTTTTTATTTGTGAAAGTGCGACCTTGGATCGACCGTCCGGAGGAGTATATAGGCAATGCTTAATTCTTTATTGGTATTTGATATTGAAACTATACCAGATGTAAATTCCTGCAAAAATTTACTCAATATTAGTGATGATAGTAGTGTAGAAGAGAAGAGGGATGCATTAACAAAATATCATCTTGAAATAACAAACGGGCAAAACTCTTTTCTGCGTCAGCCTTTTCACCTTGTTGTAGTTATTAGTTTTTTACTTTGCAATATAAGCTACCAGAGTGGTTATGAGGTGTTCACACTGCAAGAAATAAGATCTGGAGGCACACTAAATTCCAGTGAAAAGGAGCTAGTGAAAGGATTTTTTAACTACATATCAGAGAAAAAGCCAAGATTAGTTTCGTTCAACGGACGCACTTTTGATATACCAGTGCTGAAGTATCGTGCTATGGTCCATGGCATTCAAGCAGAATATTTTCATAAAGCTGGCGATAAGTGGAATAGTTACAATCAGAGATATAGCAGTGATTGGCATTGTGATTTGCTTGAATCCCTCTCTGATTTTGGAGCTTCTGCGAGAGTAAAAATGAACGAAGTTTGTGCAGCATTTAATCTTCCTGGTAAGATTGGAGTTGATGGGTCACAAGTTATGGGCTTATACGATAGCGGCAAGATACAAGAGATTCGAGATTATTGTGAAACAGATGTAATTAACACTTATTTGATTTACTTAAGGTTCATGCATCATCAGGGAAGGATTACTACTGAAAGCTACAACAAAAGTGTGGAAGAGCTACTTTTAGAGTGCGAAAAAAAAGAATACCTAAAGAAATTTAAAGAAGAATGGCAAATAACTTGTGGTGGAAAAATTTTACTTCCATAGAATAAATAGTCGAGTTATAATGCACTAACAAGCGAACCTCTGTACTAAATTTTGGTTAATATACACGTTGAGCATAGTAAGAAAGTTGCTTCTAAGGTATTGCATTTTACTTTTATTTTCGTTATAAGGTTGCTTTAAGTTGAATTTTCAACATTTTTATACTATTTACATTTAAGATATGATTTCGAAATTTTTTGGGGGCACTTCATGAAAAAGTCTATGTATATTAGAACTGCTCTAGTTTCTTTATTAACTTTATGTTCTTTCAGCAGTTTTGCAGCTGACTTTCCTGATGAGAGTATGAAGGAAATAAAAAAGCAAGAGAGCACAAAAACTTCTGGAAAAACAGAAGTTATGAAAACATCAAATAAAAAACTGAAAGAAAAGATGGACAGAATATGTAATGCTGATCCAAGAAAAAAAGCTGAAGAGCTTAAGAAAAAAGAGGAGCTAAGATTAGCAGCCGAGCAGAAGAAAAAAGAGGAGATCAGGCTAGCAAATGAGAAAAAAGCAAAGCTTATAGAGGATTCAAAAGTGAAAGCTCTAAACGCTAAGAATTCTAATATAGAAAAAGGTAAAGTTTCAAAAACTAAGCGTTCTAAAACTAAGAATGCTAAAGTTGAAGCTAAAGATGTAAAGAAGGATATAAAAGTTGTTAACAAAAATACAGAGGAAAAAGGTAAGGCAAGTCCTGTTGTTTCAGTTGGTGGAGTTGATATTATCGATACCAATCAAGGGCAAAGTAATTTAAGAATAACTTTTGGTGGTGTTGTTGATGCTCAAGGTTATGGCAAAGCTGGACCAAGTGGCGCAAATTATAAACGTTATAACGTTATGCCAAACAGATCTACAGAGTATTATAATGCCACTCCAGATATAACAAAAGGAGCAAATCCAATATTCTATGAAGGAATAGGAAATATTGGTGATTACAGCAACGATATGGGTATGATTGCTGATGCAATATTGCACCTCAGAGCAGAAAATAAGAATGAAGATTTAGGTCTTCTTTATGGTGCTGACGTGCAGTTTCATGTTCCAGTGACCGAAGGTAAGGGAGCTTCACAGGGTGTTTATGCTGCAAAAGGCAGAAGTGCGCATGTGTTTGTTAACTCAAAATATGGTGACGTGAAGCTTGGTTACCAATTTGGTCCTGAGGCTCTGATGAGGCTTGATGCAACAAGAATTGCGACTGTTGACGGAGCTGCAGATAGTGACTGGTTCAGAAAAGTGAACTTAGAAGGAAGCGCTGCTAGCTTTCCATTTTATGTAACACCACGTCTTTACACTGAAAGTTTTTCGAGTGAAAGTGAAAAATTCTCTTTCCGTATGGCAGGGAAATATAACAAAGGCGTTATGACTACACTGCCATTTAGAGTTGCTTACTACTCACCAAATTATATGGGCGCAAGATTTGGTATCAGCTACTCACCTCGTTATGATAGTGGTTTGTTTACTGTAAAAGAAACAGTTTCAGAAGATAAAGGCGGTAAGATAGAACATAAGGAAACGATAAAGCATGTCGGCCCAGACTATGAGCACATAGTAAGTGCTGGTGCATCATATGAATATGACTTTGATAAACATAACATAAAAGTTAAAACTTCTGCAGTTGGTGAATATGGCTTTCCAAAGCAACCAAGTAAAGATAAGCATCTTTATAAGGAATTTGTGGAGTATAATGACCTGATGGGTGTTAATTTTGGTGTAAGCGCTGATTATAAGATTAATGAAGATCAAGGCGTAAAGTTTGCTGCCTCTTTTGCATACTTGGGCAAATCTGGTCAACCGAAGGGTATTAAAAAATTAATTGGTGATACCTATACGGAAATTGATAGTAAAGATGCTACTGATGGCAAAAGAGTGGAAGGGCTGAAAGCTCAATTTGGTAAAGATAGTATAGATACCATGTATTGGACTGTAGGAGCTGGGTATCAACATGAGAATATCTACACAAGTTTGACGTATTTTGGCAGCAGAATGAATGACAAAGATATGCTTCATGATGGTGCACTTGGCGTTCAATATGATCTGTCTCCTGCATGCAGTAAGAACAAATTTGTTCCTTACGCAGCTCTCCATTATTTTATGACTAACGAAACAGGTAAGCTGAAAGATGAGTCTGATGCTGATGTACCTTCTAACCAAGGAATTCTCCTTCTTACTGGTGTGAAGTTTTCTTTCTAACCAGCCAGTACACACCACAGTTAACTGTGGTGTGTTCTTGTCTGTTAGTGTTTATTTGTCGATCAAATAAACATATGGTGTCCTCTCTCCTGTCATCCCAGTGCGTGACACACAACTGTACGAACATTGTGATTTGAGGACACTCCACCAAGAAGGATGTCATCCCAGTGCCCAGACACTGGGATCCAGCTTTCCATGCAACTTCATCAAAAGCGTTTATTCAGCATAAGATCAGCCACTTTTTATGCTCACCAAATCAGTTTGCTTACTTACAAGCAAAATTTCCTGGATTCCAGTGTCAAGCACTGGAATGACACCCTATGGTCACCGGAATAACGCTTTATGGCTACTTAGATGATGAGAAAAGAACACACTGCCCTTATTCTACTGCCCGTATAGCTACTTTCAAATTTAATCAATTAAGCAGGAGGCCCCTATGCAAACCACACTAAAAAATCATTTAGCTGGAGAATTACTTACCACTGCTACGTGCTGGAAATTAAAGCTCGCAGGTGGAGAAGTAATGGGATTCACTGACTATGATGAAGACTTAAATATTGATAATATACTCTATAAATCTTCAAGTGGATTTACAGCCAGTAGTATAATATTAAACAGCGATTTAAAGACTGATAATTTGGAAATTGAGGGAATATTAAATAGTGTTGATATCAAAGAAAAAGATGTTTTATCAGGAAAGTACGACTTTGCAAATATTGAGATATTTCTTGTGAATTATAAAGACTTGACCCAGGGAACAATGAATCTACATTCAGGAATTTTTGGTAAAGTGACATTAAGTAGTGGAAGATTTATTGCTGAAATTAGAGGGCTCTCAGCAAAGCTTGAGAGAAGCATAGCAGAATTATACTCTCCTGCATGCAGAGCACAATTTTGCGATGATAAATGTAAAGCCGATACTAAAAAATTTAGTAAAATAAGTACAATCACTAAAGTAATAGATGAAAGAAGATTTGAAGACACGAATTTAACTGAGAGTGATGAATATTATAAGCACGGAGTAGTAAAATTCTTTGGCTCAATAGCGTTTGAAGGTGTAGTAAAAGAATATAAAAATAAAGTAGTTACGTTGTTTACTTCGCCTCCATACCAAATTTTTGCTGGAGATAAATATTCAATACTCGCAGGTTGCGATAAAACATTTCCAACTTGCAGAAGCAAGTTTAACAATACTGTGAATTTTCGTGGTGAACCCTATATACCAGGTTTTTATATTGTTTAGCAGTACAATTTTCAATATTATGAATAAGCATGGAAAGGTGGCTGAGTGGTCTAAAGCACACGCTTGGAAAGCGTGCACATATGAAAATATGTCGGGGGTTCGAATCCCCCCTTTTCCGTATGTTACTTCTAGAATAGTATAAAACCCCCGGTCGCGCACACAACTGTACGAACATTGTAATATGGTACAATGTTACAACTATGCGGTGGTAATTTACGATAAATTCATGTAGCCATTTCAAATTTAGCCATACCAATGTCAGTAAATTGATTAAGCAAATAACACTTGAGTAGCAGTTCCTTCCCACGATTAATTTCAGATTTGTTCCGAAAATTAAACCCGAATGTTTGTTTCAGTCGCGAGAAAAAACTTTCTACATAAGATCTTTTTCCGTAGTTTGTTTGCCTTTTCCACCTCTTCATTCCATCTTCGCTGTATGACTTTATTAGTCTAATTGCAGCATTTCTCTCTGCCATACTTTGGATGCTCTGCTGCATTGTTTTTTTGGAGGAATTTTTGTCTTTATGCCGCATTCATCACACAATTTATAGAGTTTATGTCTGTCATATGCTCTGTCTGCATATAGTGCTTTTATGGCATGCTGAAAATTAACTCCTTTAAGTAAATCGCAAGCTCCATAGTGATCAGACCGTTACTGTATTCTGCAGCTATGGCTTTTTTGCTGTTTATATTCAACATTACATGCAATTTTCTTGTCTGTTCATAGCCACGATATTTTCTGTCAGCGCTATTTTCCTTGCTGTGTGTTGTTATAAATGCTGATGCTTGTGCTATCTATGGCAATTTCGATATCTTCCATATTATTTTTATCAATTCTGCAATCATTGATCTTAATATTAAGTTTTTTTTGAAGCTTGCGAATAGCTGATAACTGCCAAATCTCTTCCTATTTGTTGCAAATATCCTTTTATAAACCCGACTGTTTGTCTTAAGCCAATTCTAAAAAGATTAACGATTATATGCACTAAAATCACAACTTTATCACTATAAATATAGTTGCCGCCCTGCATTTTTGGACTATTTTCATACCAATTTTCGATAGCTTTATCGATGTAACGAAAAATATTTCCTCTTTTTTCTAGAAATTTGTTATATTCATGGCAGTTACTAACTCTCATTTTTTGTGGCATATTTTTCCTTAAGCGGTTAAATGGCTATTTTATAATGAATTTTGTCAGTAGCCACCAGATTTTTTCAGTTGCGATGCAACAGAGCCATCCCAGTGTCAAGCACTGGGATGACAGGAAAAGAGGCTATTTGGATGACATCTTTCTTCTTGGTATAAATTACTTTTATATCTCAATGTTCGTACAGCTATGCACGTTGCCGCATAGTGGATGAGGTGTACTACCTCTAAGAGTATACATTATCTCACATAATAATATAATATTTCGTTCATAAATCAACGTTTTTAACATGCAGCAAGAACATTTCCGTTGTAATTAAGGTTCTTAAGATGTATATTAATGAATCTTGTTTTCAATAAATAATGAAAGTAATAATTGTCATGATAATGTTATTGTGTAGCAGTTACACAATGGCAAGCCAGAGAATAAGTCTAGTGGATAAAAAACTATCTCAAGGATATGTAGCTCCAGTGCTTACAGAAAATAGCGTTATTTTATCAGACAAGCACAGCGCTTTATATTCCTTTGATATTGATAACTCAAAGGCTATGAATTGGAAATTACACCTCTCACACAGAAAAAAAATTAGTAACATGAGCCTATTGCGTCACAGAGGAAACGTTTTCTTTATAGTGGATAACGTTCTACATACAATAGATGCAAAAACCGGCGAGATTCAGTGGGAAAAAGAATTGAGAGCTCCAGTAAGAGGGAAAGCAGCAGTAATAAACAATAAATTGGTAGTATTGACTATTGATAATTATCTGTACGTGTTTGATATAAAAGATGGCAGCTTCGTTTGGACTTATCAAAACGGCATCAATGAGGTTCGAGGTTTGTATTCCATATCGCCAGCAATTTCTAATGATAAAATAATAGCACCATTTTCAAATGGTGAGTTAATAGCTTTTAATGAAGACGGTAAAAAATTGTGGAGCCAAAAATTGGCTACAAACCTTTTGGATACACAGCTCACAGATGTAACTACTACACCGAGAGTGCTTGGCGATACTTTAATAGCTACAAATAATTCTTATATTTATGGTATTGACGTAAAATCAGGAAATATTTTATGGTCAAAGTCACTGCAAGTAAAAAGTGTATCAGACATTGAATCATATTACAGTCCTCTTATTCCTCCAAAGGAGCAAAAAGAAGGCGGAAGAATTTTTATAGTTACTAAAGACGATAAAATAATTGGCCTGGATATAAAAAATGGAGAAACAGTCTGGGCATCTGATTTAATAGAAAATACGCAATTGTTTGCTCCAATTATGCATGCCCATACACTGTGGGTGACAAGCAATAAAAGTTCAATGTTTGCTTTTCCGGGATCTGAAAATGCAGGAAAGGTAGTCAAAGTACCTGGCAATGTGTTTCACACTCCAGTGTTTACTCACGATAAAATATATGTAACAACTGAGGGAAAAGGTGTTTATTCTTTAGAAAATAGGTTTGTTCTTTATGATTGATTATGACCTGATTGTTATAGGTGGTGGTCCAGGTGGTTATAAGTGTGCTATCGCTGCTGCAAAACTTGGATTGAAAGTTGCCTGCATAGATAAAAATAGCATTTTTGGTGGTACGTGCCTGCGGGTTGGGTGCATACCCTCCAAAGCATTGCTCCATTCTTCCTATCAGTATGCTCACACGAAAAATGATCTGTCGAAGTTTGGCATAAAAATTAAGGACGCAAGTTTCGACTTAAAAGAAATGCTAGGCTATAAGGACGCCAGAGTTCAGGAACTTGGAAAAGGTATAGAATATCTGTTTAACCTTCACAAAATCACTAAAATCAATGGGCTTGGGAAAATTACTTCTTTTGACCAAGGTAATCTTGAAGTTTCAGTTGAAGGTAAGGTGCTGAAGACAAAAAATATAGTAATTGCAACCGGTTCTGACGTTATTTCTTTGCCAGGAATTAATATCGATGAGAAAAGTATTATTTCATCAACTGGTGCATTATCTTTAACTGAAGTACCAAAAAAACTTGTCGTAATCGGAGCCGGGGCAATAGGGCTTGAAATGTCTTCTGTATGGAGGAGGCTAGGGTCTGAAGTCACTGTAGTAGAATTTTTTGATAGAATCGCTGCAGCAATGGATGGAGAATTAAGTAAGTCTCTACTTTCTAGTCTACAAAAACAAGGAATAAAATTTTTACTTAGCACTAAAGTTGAGGAGATAAAACAAAGTAGTAATTCTTTGAGTGTGAAAGTTTGCTCTGTAAAAGATAATCAAACAAACACTATAGAGGCGGATAAGGTATTGGTGGCAGCAGGACGCAAACCATGCACTGAGAATCTTGGTATTGATGAAAAAATAGAAAAAGATAATCGCGGTTTCGTTCAAGTTAACAACAGATATGAAACTAATGTGAAAGGAATATTTGCTATTGGTGATGTGATCGGTGGAGCAATGCTTGCTCATAAAGCAGAGGAAGAAGGAGTGGCAGTTGCAGAGATAATAGCAGGACAGTCACCTCACGTTGATTATGGAATCATACCATCTGTCATTTACACTCACCCTGCGGTTTCTTCGATTGGTAAAACCGAAGAGGAACTCAAAAATGCTGGCCGTAAGTACAAAGTTGGTAAATGTCAATTTGCTGCAAACGGCAGAGCAAAAATCACTGATGATGCTGAAGGATTCGTGAAAGTGCTGACTTGTAGCAGAGCAGATACAATACTAGGTGTGCATATCATAGGAGCATACGCTGATACGCTAATCAACGAAGCAGCGGTTGCAATGGCATATGGCGCAGCAGCAGAGGATATATACAGAATTTGTCACTCTCATCCTGATATAAATGAAGCCTTTCGAGATGCGTGCATCGATGCTTTCTTTAAAAAATAATTGTGGACCTCGGTTCAATCATTGAAAAATGGTATGAGTGGCTGAGGTGCAACAGATCTTATTCACCAAACACTTTGGAATCATACATGAGGGACTTGAAGGATCTTATAAGTTTCCTAAATACTCACATTGGTGGAGAAGTAAATGTTGGTACTCTGAAAAATTTAAGCATACCTGAGTTAAGAAGTTGGCTTACCTCTCGTTACGCAAGAGGTGTAAACGCAAGATCCAACACTCGAGCACTCTCAGTAATCAGAAATTTCTTCAAGTACATAAAAAACAACCACAATATAGACAATGAAGCTGTATTTTCCTTATCAAGGCCAATTCAGAGAAGAACTTTGCCCAAAGCACTTTCAATATCTAATATAAAAACTTTATTGAAAGAAATGAAACTATCCGACCTGGGCGAACCTTGGGTGGTAAAAAGAGAAATTGCGATTATCGTCCTGCTATATGGTACAGGCTTAAGAATCAGTGAAGCGTTGAACCTTAGGGTTAGTGATATTAACAATGAAAGTTTAATAGTAACAGGTAAAGGAGATAAACAAAGGCAGGTATTCATTCTCCCAGTAGTAAAAAAATGTATACAAGAATATGTAAAAGCCTGTCCTTACCTTGATGAAGCACAACATCTTTTTGTGGGAGTAAGAGGAAAAAAATTGGGAAGAACTTATGTGGCTAATCGTTTGCAAAAAATAAGGAGAATGTTAAATTTACCAGAAATTTTATCTCCACATGCATTTCGCCATAGTTTTGCTACTCATTTGCTTCAGGAAGATATTGACATAAGATCAATACAACAACTGCTTGGCCACTCAAGCCTGGAAACTACTCAAGTTTACACTCACCTCAATTATCAAGATGTTTTTAATATGTATAAGAATTTTCAGCAGAGTTTGGAGAAGAAATCAAAACCTTAACTTCGTTCTAAATCACCAAGCTGAGTGCTTTTAACGTTGCTAAGTGTTGTGTTTGCTTTGTATGAAAAGTAGCATCCAATTGTAAAAAAGGCAAATGCAGTTACAGCAAGTGGAATACATATTTCCAAATTAGGGTTTTTCGTTTTTATTACTCAGACTTTTAGTACGGAGCAGTCTATTTTCTGATGAAAGCCTATCTCTTTCTTCCCTTACTTGTTTCAAATCTCTTTTTAATTGTGAAATTTCAACAGTGTCACTTGCTCTTCCATACACAATTCTATTAAGTCGAGTTACTTCACTATTTAGATCATTGATTTTTGTTTTTTGAGCCGATTTTTCCTGTCTTACTTGCCCTAAATCTCTTTCTAATAGTGAAATTTTGCTAGTTTTATTCGTTAGCTCTTGCTCTTTCTCTACAAGTTGAGCTTTTGTTCTTTCAAGCCCTTGTAAAAACTTCTCAAAATCTTCTGGTATATTATTCGTATTTGCAGGAAATTTTTCATTTAAATAATCTTTAATAGAGTTAACTGGATTATCAACACCCCCCAATGCAGCAGTAACAACTGCACGATTTATAAAACAATTATCTTCTACTAATTTTTTCACATCATCTAAATCTTTTCTATTAATAGTATCAGTTAATCGGCTCTGAATAGCTTGTTCAATTGTTTGCTTTAATTGTGCATACTGCTCGTAACTAAAATCTAGGTCTTTATGTTTTAAAAGTTTTGTCAATACTTCTTTTTCATCTTCTGTTATCGTTCGTAAACATAATCGAATAATTAAGCTAAGTGGTGTTTTTATTCTTCCATCTTGGGTTCTTCTCCAGCAATTAGGATGAAGCTCTTGATTCAATAGTGTTTTCGCTTGGCAAATATTTCCGCTAGAAAGAGCAGCTAATAATTCTTTTCCTTTCTGTGCTTTTTGTATTTCTATTATCAAATGCCCAGCACGATTTTGTCTAGCACATTCCTCAGGATTTTGATGGTTTTTATTGGTTAGATAAGTGTTTATGTTTGGATGACTTAGTAAGAGTTGTAAAGTTTTCTTTTGTTGAAAGCACATTGCTAGATGCAAAACTGTATTGTTATTATTTTGTTCAGAAATATTAACATCTATGCTCCGGTGCAGTAGGAGCAACCTAATCATATTCTGATATTCTTTTTCTGTTTCAGAGCCTGCAGACAAATTAGTAACTATGGACATCAAAGGTGTCATGCCTTCTTTATCAAACGCATTAACATCCGCACCCTCTGCCAGAGCTTCTTTAAAATCTTCTAGGTTTCCATCATTAATAGCCTTAAATAGCTGTTTTGTTGATTCACTTAGCTGTCTTGAAGTTGTCGGATTTCGAGCTTGCGATGCCGTGTTATCACCACCTCCATAAGCTCCATAATATGCTACACCGTTTCTATAAGGCATACTAAACCCTCTTTATTAATGATTTACTAATATAATTATGTAAAAGAAAAGGAAAATTGCAAGCAATTTATCTAAAATCCTAGAATTAACTACGACTCCAAAAACTTTTCTGCATCAAGCGCAGCCATGCATCCTGTTCCTGCTGCAACTACTGCTTGACGATATACCTTATCTTGAACATCACCTGCAGCAAATACTCCTGCTTTACTAGTTAAAGTTGTTCCAGGTTTTGTAATTATATAACCCTGCTGATCCATTTCAACAAAGCCTTTAAAAATACCTGTATTTGGTGCATGCCCAATTGCAATGAACACTCCATCGACTTTCAATTCTTGAGCTTCCGTTGATTTAACTATAATACCAGTAACTTTCTTCGGATTTTCTTCTCCAAGAATCTGCTCTACGGTATGGTTCCACATTACTTTTATTTTATCATTTTTAAAGAGTCTATCTTGCATTACTTTTTCCGCTCTTAATTTATCACGCCTGTGTATTAATATCACTTCTTTGGCAAATCGAGTTAAAAATATTGCTTCTTCAACAGCAGTGTTTCCACCGCCAACTACAACTACAACTTTATTCCTAAAAAATGCACCATCACAAGTTGCACAAGCTGAAACTCCATAACCTTGAAATTCTTTTTCACTCTCCAAACCAAGCCATTTTGCTTGCGCACCAGATGCAATTATAATTGCATCTGAATAGTAGTCATTAGTATTACCAGAAGATCTAAATCTATACTTATTAGAATCCTCAAGTTGTTCAACGCTTTTTATCTCATCATCTATTATTTTTGCTCCAACCTTTTCTGCATGCAACCTCATTTGCTCCATTAGTTCTGGACCCTGTATTGAAACAAAACCAGGATAGTTTTCAACATCTGTAGTAATTGTAAGCTGACCACCAGGCTGCATTCCCGTTACTACAATTGGCTCTAAGTTTGCACGTGCTGCATATATAGCGGCAGCATAACCCGCTGCCCCAGATCCAATAATAAGAACTTTTGTACTAAATTTATAATTCTTCACTGTATGAGTTTAGATAATCAGCTACTCCTTCATCGCTTGCCTGCATTGCTGGCTTACCTTTCTTCCACCCTGCTGGACATACTTCACCATGCTCCTCATTATGTTTAATTGCATCAACAATTCTAACGAATTCATCGATATTACGCCCTAAAGGCAAATCATTTATCGATTGATGACGTACAATAAATTTATCATCAATAACGAAAGTTGCTCTCAGCGCAATTGAGTCATCATATAAGACCCCATAGTCTCTTGATATAGACTTTTTGATATCAGACACTAAAGTGTAGCTAATCTCTCCAATACCACCATCATTAACTGGAGTGTTTCGCCATTTATAATGTGAAAATTTTGAATCTACACTTATTCCTATCACTTCAACACCACGTTTTGAAAAATCCTCTATTTTATTACTAAATGATATCAACTCAGTTGGACAGACAAAGGTAAAATCAAGTGGATAGAAAAAAAGGACAGCATACTTATTTTTTATGCGCTTACTCAGACAGAAATCATCAACAATTTCTCCGCCAGAGAGAACAGCTGAAGCAGTAAAATCGATAGCAGATTTTGTTACAAGATTCATAATTAACCTATTCTTTTAAAATAACTTCAATTTTACATCTTGATAAACTTATATGCAAGTTTTCTTTGGTTTTAGTCCTATAAAAACTTCCTAAAATAGCTCTTCTTTTTTACCGATAAGATACAATCCAGGTTGAAATACTGAGTTGGTGAGTATAAAATTCTACGTCATACCGCCACGAACCGTCATACCGCGATTCATTCGCGGTATCTCTAGATCCCGCTAACAAGTAGCGGGAT
>NODE_13_length_15687_cov_5.949015
GTCATTTAATCTGTACAGAGAAGATAAATAAATAGCTTCAGTTTCATGATAAGGGGGCTGGCGGAGTTTGTCAAGGAAGTTTTTTCGTTTCTGTTATATGGTTATGCAAGAAGTCTATTGTATGTTTACACTCTGCATTAAAGCTTTTAGTTAAGAGCATATCCATCCACCGCCGATAACTTGCTCATCTTTATACGCTACACAGGCTTGACCTGGACTGATGCCAAAGTAATCGTCGTTTAAAATGACACAGGCTTTATTTTTTTCGTCAGTTGAATGTATTGTTGCTAAACTTCCCGCATGTGATGATCTCAGCTTCACAGTTACTTCCATACCTTCCTTTGGTTGTTCTAACCAATTTAACTCCTTGATCAATATTTTTTTTTGCATTAATACGTTGATCGGACCTACTATAACCTCATTATTTTCTGTATTAATTTTTATCACATAAAGAGGTTCATTGTGTGCGATACCCAAGCCCTTTCTTTGCCCCACTGTAAAATTTACTATGCCACTGTGCTCGCCTAGCACTTTTCCATTAACATCCACTATTTTACCTTTCTGTACAGATTGTGGAGCTAATTTAGCTATTGTTTTACTATAGCTTTCGGAAACAAAGCATATATCTTGACTGTCCGGCTTTTCAGAAATTTGTAAACTGAAATATTTTGCTAATTTTCTTATATCACTTTTATAGAACCCACCTAGCGGAAATCGCAAAAGCTTTAACTGCTCTTGAGTTGTAGCAAACAAAAAATAACTTTGATCTTTACTTTTATCAATACTTCTGCACAACTTTACCTCACCATTTTTTTCTAACCTTCTCACGTAATGTCCTGTTACGAGCACATCCGCACCAAGATTTTTTGTAACTTGCAATAGATCACGAAATTTTACCGTTTGGTTACATCTCACGCATGGTATGGGAGTTTCCCCACGCATATAGGTACTCGCAAAATCCTCTATTACTTCCTTTTTGAATATTTCCTCATAGTTTAAAATATAGTGAGGAAAGCCAACACTTTCAGCTACACGCTTAGCGTCATAAATATCCTGTCCAGCGCAGCATGCACCCTTTCTTGCGTTAGCATTACCGTCAGTGCCATAGAGTTGAAGAGTCACACCTATCACCTGGTACCCAAGGTTATGTAGCAGTGCTGCAGCAACCGAGCTATCAACTCCCCCGGAAATTGCAACAACAGCCTTAGTCTGGTGCGGAGTTTTATCTTTTAGCAGAGGTTCAATTTCAAATTCTTTTAGCATAACCGCCTTAATTTATAAACGCAAATCTTGTGTCATTCCAACATACAACTGTGCAAACGTTTTGATTTGGGGGCAATTTACATAGTAGATAATGTCATGAAAGTAGCTGACACTGGAATCTAGCTTCTATTACACAAATTCATTAAAACAGCATATTTATTTGTAATCAAGTTTCCTGGATCCCAGTGTTAGCTACTCGGATGACACCCTTTTCTGCTAGAAGTTGCCTTCAAATTACTTGGTGCATGACACTGGGATCTCATTTATATTACATAATTCCATCAAAACAATTCGATAAACTACCTTCAAAAATAATTTAATCTTGCTTGAATAAAACATGGCCAAAATAATCCATGTTTTCAAGCACTTTTCCACTACCTAAGGCAACACAACAAAGTGGGTCATCTGCAACACGAACCGGTAATTTTGTTGTTTCACTGATAACTTTACCTAGATTACGTAATAATCCACCACCACCGGATAAAACTATTCCTCTATCGACTATATCAGAAGAAAGTTCAGGTGGAGTGCTCTCCAGCGCAGTCTTAATAGCAGAAATTATCTGATGTACAGGCTCTATTAAACTCTCTGCAACTTGGTATTCTGATAAAAGCATTTCTTTTGGCATGCCACTCACTAAATCCCTGCCTTTAATTATCATTCCCTCTTTGTTATTTTCACCTGGCAGACTGGCTGAACCTATGCTTTTCTTAATTTTCTCAGCGGTTGTTTCACCGATTAATAACTTATGATTTTCACGAATATATGATTTTATTGCTTCATCCATAATATCGCCACCTACTCTGGCAGAACGTGAATAAACAATTCCGCCTAAAGAAATAATTGCAACTTCAGTTGTACCGCCTCCTATATCAACAATCATAGAACCCTCAGGTTCAGTAACCGGGAGCCCAGCTCCGATTGCTGCAGCCATTGGTTCTTCAATTAAAAATACTTCATTTGCACCAGCACTTTCTGCTGCATCTTGTATAGCACGCCTTTCAACTGGCGTGGATCCAGATGGAACGCATATGATAATATTAGGTTTATTAACAGTGAATTTTGTGTTTGCACTGCGTATGAAATATTTTAGCATTTCTTCCGCACTTTTAAAATCAGCAATGACTCCATCTTTTAAGGGCCTTATCGCCTCTATTTCTCCAGGCGTTTTTCCAAGCATCATTTTAGCTTTTTTACCAAAAGCATAAGGAACGTAACTTCCTTTTTCTTTTATTCTTGCTACAACTGAAGGCTCATCAAGCACTATTCCCTGATTTTTCTGATAAACTAAAGTGTTTGCAGTACCAAGGTCTATAGCAATATCGCTAGCAAACAAACCTTTGAAAGTAAAAAGGCTATAAAACTTTCCGGTTAATTTTCGAACAAAATTCATACATAACTCAAGAAAACCATTTATTAAGACAAATTATACTTTTCAGATAAGTAGTAAGTAACACACTCAACGTCTAAACCCTTACCTGTTACTTTTTTTAGCAGTTCCAGGCCACACTTTGCACTGTATACATTTTGAGATAACCAACTGATAAGTAAACTAAAATCTCCTTTTATTATAGCACTTAATGATTCGTAATGATTCTTTTTAACGAAAGAGAAAATCTGCACAGCAGCAATTAAAGCAATAATTTTTATAGGAAAGTAGCCCATAACACCGCTTGCCCAATATTCATCTTGAAAATAAGTGTTTAGCTCATTTTTAGCTTTTACTGGAATTTTATAGTGCTTCATACCTTCCAACCACGCATCATGCAGGTCTTTGACTTCCAATGTGCCATTTATTATATCTTGTTCTAACTTAGTTCTCAACATAATATGAGCTAACAGACTAAATTCATCTGCATTTTTTAAAAAAGAAGAAAGGTTTATTTCATTGAAAACCAAGTGCAAATTTTCAACACTGCTATTAGTTTTGCCTTTTATAGCAAACTTCTCTTTTATGTGTGGTTGAATAAACTCAATAAATTCTCTGGATGTTCCAATCATCCTTTCCATGAATAACCCTTGAGTTTCATACATAACATGTCTCGTAATTGGACTACTTATAGAATTTTGCGCTAAACATTTTTGATAAATTGCATAACCACTATGCCGTAAAAGTGAAAATAAACCATAACAAAAATCAGATTCATCATAATCTATAGGGTAGTAATAAGAAGTACGAATCTCATTTAGTGCAATACCCATTTGCTGTAAACATAATGAGCCAAGTTCAATCTGTTTCTGAGTAGCAACTTTTTGTATATTAGTAACCTTATCCTTATCCTTTTTCTGCTTTTCAATTATTTTATCTACATTTTCGCTAAAAAATTTGCCTACCTTGGGGAATACTTCCCTTATATTCTTTTCTGTGATATCAGAGTCATAGTCAGCAAGCAGTGAGTCGTATTTTGAGCATTTTAATTGCTGCGATTTTATAGAAGCTACTTCGCGAATGAGTGTGATTAAATCAGTAAAACGTTCTTTTAGTTTTTCTAAGTTACTGGTTTCAGAATGAGATAGCTTCCATAAATTTTGGCATTCAACCTTAGCTTTGGATAAAGACTTTACTAAATCAATAGGAACAGCACTGTTGCTTTTATGTATTCTCTCTATTAACTTTAGCTGCTGAGTATTTGCACTTTTTTTGTTATCAAGAGCATCTGCTAATGATTCCTTTATTGCGTCATGAGAGATAATTTCATGTCTGATTTCTTCTAGAAGACTCATTTGTTCAACTTTGTCCTCTATATTCAATTGGCTTTGGTTTAGTACTTTTAGCGTATTTTCGATATTCTTTACCCTATATAATACTTCCTCTAAAAACTTATAAGATTGCATATTTGTTCATTATTTTAGAAAACATCTGTTTAATACCGTAATAGATTAATAATAAAGTTAAAAGTATATTTGCTTAAAGTACAATAAAAGATTGTACTTTTTATTCTTTTATTGGATTTTTCTACTCAGAGTCCAGCATATTATAGAAAAATTAATTGTAAGGTTGTAGAAAAAGTATTTAGTATTTTATTTCTCTTGACTATATTACAATATGGAGAGATATTAGCTACTGAAATTAAAGTTACGCACTATTTAAAATTTATGGAGGTTTAGTAATGTGGAGTAGACTGGTTATAATGTGCTGTTTTTGTTTATTACTTACTGGTGTAAGTTCTTGCCCAAAAAAAGGAGCAAATACAACAAATAAAATAAATTCTGTTGTTAAGCAGATAGGTGATAAAAGAGTTTTCTTTGGTTATAATGAATCTAGTATTGCTGAAGTAAGTGCAGATGCATTACTTGACGTAATGGAGGTGTTACAAGATAACCCTGACGCGAAGGTTACTTTAACTGGTCACACTGACAACCGTGGTTCTCATGAATATAATCTTGCGCTAGGCGCTAGAAGGGCTGATGCAGCTAAAAAATTTATGGTTAGTTGTACACCCTACATAGAAAACAGAATAAAAACTGCTTCTAAAGGTGAAACTGAGCCTTTGGTTAATGTCAAAGATGATTCTAGAAATTCTAAATATGAAAAAGAGCATGCTAAAAATCGTAGAGTGGAATTTTCATTTTCTGGAATAAAGAAATAGTTTCTTGCATTAAAACCTGGATCCCAGTGTCAAGCACTGGGATGACATAAAGAAAGGGCACTGGGGTAGACAAAAAAGGACAAACTTGTCATATTTCGTTGCTTGAGCGGAATCTATATATACCACAAATAAGTCGCGGTATAACGTAAGAGATCTGACCTATCTGGCCATCAAGAGACATAATGGAATTAGAGTTATTATTTCAAAATGTGGTTAATAGTTTTGCTTTCTATAACAATCAAGTTGCAGTTGCAATATCAGGTGGTGTAGATAGTATAGTCTTACTGCACTTAATGACTAACTGGGCAAAAAAAAACAAGCTTTCACTTCCTATAGCATTAACAGTAAATCATGGATTACGTTCAGAGTCTCAAAAAGAAGCTGATTTTGTTGTAAGTTATGCAAAGGAACTTGGAGCAAAGGAATCGTTCATATTAAATTGGGAAAAGCAAAATATTAAAGGCAATATTCAGTTACAGGCACGAAAAGCACGGTATAAGTTACTAGCAGAGTGGTGTAAAAACAATAATGTTAAATGTTTGCTCGTCGCTCATCACAAAGATGATCAAGCAGAAACGTTCTTGTTAAGATTAGAGCGAGGTAGTGGCGTAGATGGATTATCATCAATGGACTACAAGTCTTTCCTAAATGGTATTTATATATTTAGGCCATTGTTAAATTTTAGTCGTAGTGAAATAGAAAAGTACGCTAAGCTTCACCAGTTAAAGTGGATCGAAGATAGAAGCAATCATGACTTAAAATACAGACGAACTTTATACCGCAACTTACTTAAAGCAAGTGACAATCAAGAGATTTTAACAGAGCGAATATGCCTCACAGCCCTTCATATGAAAAGAGCTGCAAAAGCGTTGATGCACTACACACGCCTTGCGTTTAATGACTGCGTTAATGTGCATGATCTTGGTTATATTGAAATTAAACTAAGTGAATTTTATCAATTGCCAGAGGAAATAGCCTTGAGGCTTCTTCTTTACTCTATAATGGCAATTGCCAGTAAACACTATAAACCAAGGTATAATAGCCTTATCGTAATATTTAATAAAATATTGCAAAAGGATAGTAATGTTAACTGTACACTTTCTGGGTGCAAAATAAGAAAGTATGGAGAAAATATCTTGATAATTAGAGAATCGTCAAAGATACAAGAAATTACCGTAAACCTACCTTTAAATGAACCTACTCAATGGGATAACAGATTTAGCTGCACAATACTCGGAAATCAAGAGTGTTCAGTTATCATCGCTCCATTAAAAAAAACACAAAAAGTTCCTGAATTTCTGAAGGATTACAACTGCTGCCCTGAAGTTTTCTATTCTTTGCCTGTAGTGCTAAAAGATGGAAAGGTGCTTGCTTATCCTGATGTAAATTATAACGAAAAAAATACCAATGACGATAAGGCTCAATGCATTATTAATAGCACGATAAAACAAAATTTGGTAAGCTTGATTAGTATTTAGTTAGAAATAGAAATGAAAAAATTTTTAGAAGGCTTATTGATCTGGTTAGTAATTATTGTTCTTATTTCAGTTGCTTATATTCAGTTCAGCGGAAATGTAGGTAAAAGTAAAACAATTATACCTTTTTCGGAATTTTTAACTAGACTAGAAGACAATGATGTAGAAAATATTGTCATAAAAAACCAGAGCATTGAAGGCAAGTTCAGGGACGGTTCAAGTTTCAATTCAAGCGGTGTCATATATAGCGACCTAATAAAAAATTTACATGATAGAAAAGTGAGATTCTCCTTTTCAACTGGAGATTCTGCCATGAACGTAATTGGTGGATTACTTATCTCATGGGTCCCAACATTTATCTTTATTGGCTTCTTGCTATTCTTTCTTAAACAAACACAAGCGGGGGGCAACAGAACTATAAGCTTTGGCAAGTCAAGGGCTAGACTTATGACTAGTGGAAAAAAAGTAACATTTGATGATGTTGCCGGAATTGATGAAGCAAAAGAGGAGCTAGTAGAAATCGTTGATTTCCTTAAACAAAGGCAAAAATTTCAAATATTAGGTGGAAAAATACCAAAAGGGTGCCTTTTAATTGGCTCTCCTGGAACTGGTAAAACTTTACTTGCTCGTGCAATTGCAGGAGAAGCTAATGTGCCATTCTTTAGTATTTCTGGATCTGATTTTGTTGAAATGTTTGTGGGTGTTGGTGCAAGTCGTGTTCGTGATATGTTTGATCAAGGCAAGAAAAATGCTCCTTGTATAATTTTTATAGATGAAATAGATGCGGTGGGTAGGCATCGTGGCATTGGTCTTGGTGGCGGCAATGATGAAAGAGAACAAACATTAAATCAGTTATTAGTTGAGATGGATGGCTTTGAGTCTAATGAAGGTGTAATAATAATTGCTGCGACTAACCGTCCGGATGTCTTAGATCCAGCACTGCTTAGACCTGGTCGTTTTGACCGACAGATTACTATTTCTTTACCCGATATAAATGGGCGTGAAAAGATATTAAATACTCATATAAAGAAAATATCAATAGCACCAGATGTAAACGTGAAAACAGTTGCAAGAGGAACACCAGGCTTTTCTGGAGCTGATTTAGCAAATTTAGTGAACGAATCTGCACTTATTGCTGCAAGAAGAAACAAGAAGATTGTTACCATGGACGATTTTGAATATGCACGTGATAAAGTGATGATGGGCGTAGAAAGACGATCCCTAATTATGACAGAAGAGGAAAAGAGACTGACTGCATACCATGAAGCTGGTCATGCGATAATTGCTGTTAATATGCCTGCTTCTGACCCTATACACAAGGCAACAATTATTCCACGCGGTAGAGCACTCGGTTTAGTTATGAGACTACCAGAAACAGATAGAGTGTCCCTCACAAGAGAAAAGATGATAGCAGATATTACTGTTGCTATGGGTGGAAGAGTGGCAGAGGAGCTAATTTTTGGCTACGATAAAGTCACAAGCGGTGCATCTTCGGATATAAAACAAGCATCTGATTTATCACGCGCTATGGTAACAAAATGGGGAATGAGTGACAAAATAGGCCCGATCTATCACAATCGCGAACAAACCATACATGGTTCTGAGATAATTTCTGAAGATACGTTAAAACTTATAGATGAAGAAGTAAAGAAAGTTGTGTCTTCTTGCTATGAAAAAGCAAAAGACATTTTGACCAAGCATAAGAAAGGCTTAGATCTCATTGCCGAAAATCTACTGGAGTTTGAAACTTTAACAGGAGATGAAATAAAGGACATATTAAATGGAAAAAAAATTGTTAGAGAGGAAAATGAGAAGAATGAGAAAATAAAAAAATCCTCTCTCTATGAGAGTTGACCTCATCTTAAAAATGCTAATCAGCTAACGCTGCAATAAAACATTCAGAATTGTAACTGTCAATATAAATTGTATTAAAATATTAATAATATTGCATTTTCATCACAATAATGCTATCATTCAGTTAGTATTAATGTTTAATGAGGTGTGAGTAATGATTGATATAGCTTCTATTGGTGTAAGTACAGTTATTGATCAGAATTATAGAAGAAAAGCACAATTATGTTTATCAGGATTATTTGTAACTGTGTCAATAGCAACTGTTACCTGGTTTATTTTCCCTGCGTCACAAAATGTATTAGCTCCGTTTTTACTTCCGGCTATGTTCTTGCTCTTCACTTTATCGATGGGTTATTACATGTTCATATTTAGTTGTGAAGAAAAATCTTTGGTAAAGAATGTTCTTGGTATGGTTGAACCGGCTGAATCGGTAAAGAGAGTGCATTGCCAAGAAAATATTAAGTCCTTATTAGCAGAAGTGAGAAGTACTACGAAAGATAGGTTTCGTAACGTGCTTGTTAATCTTTGTTTTAAAGATCGTAGTAAAGCACACAAACTTGCATTATATGTGAAAGAAATTGACGATATTGTGTCTTCAATAAAAAATAAAGACCTCTTAGACCATTTTGATCAATTTTTTACTATTACTGAAGTAAGCAATAAAAAAAATAGAAGTGAATTAATGAACCTCGCAAGGGCATATAAGATGATAAGTGAAGAAGATCCAGACAAAATACAGGATTTTTTAGCTACTCAAACAAAAAGTTATTCATATGAAATAATGTTACCTGAAATTGATAATTTTCTATCACAAGCTAGGTGATTTTATCAATAATTTCATTGTGTACGTGATTATCATTTTTTGTTTCAATTCCAGTGATAACACTGCACCTAACGGGCTCTTTTATGGCTATTTCCTGAAATCCTTTTCTGACCTTATTGTAAAAATTAACATCCATTTCTTCATATTTATTCTTGTCTTTTGCTCTATTTAACCCAACTTTAACATCAATATCTAGAATGAATGTAATATCTGGATATTTAATTTCCACTAGCTTATGTAAGTCCCTTATTAGCCCTAAGTCAACTCCAAACCCATATCCTTGATATGCAATAGTTGAATCAATAAACCGATCACAAATCACTATTTTTCCTTCTGCAAGAGCTGGTAATATTAATTTTTTCATATGTTCGCGCCTCATCGAGATAAGTAGCAAGAGTTCAGAAATAGAATCAATATTATTCGTTAACAATACTCCTCTTATCTTTTCTGCAAAATCAGTGCCACCTGGTTCTCGAGTCAATACCACATTATTTTCGCCGTGAATTTGCTTAAAATGATTTGCAAGTAGCTTAGATTGTGTTGTTTTACCAGAGCCGTCTATTCCTTCGAAAGTTATGAACATAAGTTTTATAATTATAATACTAAAAAAGAATATGCAAACAGTATACATAGAAACCGTTTGACATTTAAATAATAAGACCGTAAATTACATATGGTATAATAATAGTCTATGGTTGCTCTGAATACTCCTAAAGTCGATTTTAGTTTTACTGCAAAAGATTTTAATCTTTTGGGAGTAGACAATAAATATTATGCATTAAGTGACTGTTGTGGAAAAAATAGTCTTATTATAATGTTTATATGCAATCACTGTCCTTACGTTCAGTCAATTATTAGCAATCTGGTAAGCGATGTTGATCAATTGAAAAAAGATTATCAGGTAAACACCGTTGCAATAATGCCAAATGATGTAAATGAATATCCAGAAGATTCCTTTGAAAATATGATTAATTTTGCCAAGGAAAATAAGTTTACATTTCCATATTTAATTGATAGTACACAGAAAATAGCTAAAGAATACGGGGCTGTTTGCACTCCTGACTTTTTTGGCTTTAATTCCAATTTAAACCTTTGCTATCGTGGACGTTTTAATAACACAAAAAAAGAAAAGGTTCAAAGCTATGAAGTAGGAAGTAGTGACTTATTTCAAGCTATGAAATTTATTGCAGAAACTGGTAATTCTCCAATTGACCAAAAATCAAGTATTGGCTGCTCAATTAAATGGTCTAATTCTACAGGTTAAATATCATGCACAGTGGCTCTCAGCATTTGTTTGATATTATAATTTTGCTTTCTGCTGCTGTGTTTATAGTCATAGCGTTTTGGAAAATGAATATTAGTCCAGTGCTCGGTTACTTCGTTGCAGGTGCAGTTATTGGTTCTCATGGGTTTAATCTGATACACTCAGCTGAAGCAATGGATAATCTTGCAGAATTTGGTGTAGTTTTCCTATTATTCATTATAGGTCTTGAATTGACATTTGAACGCCTGATCGCTATGCGTATTCATGTATTTGGGTTCGGTTCTCTTCAAGTTATAGTTACCATGGTAGCAATATGGTGCATCGCTCTTGCTTTCGGAGTGAATACGAATATAGCAACAGTTATTGGTGGTGGGCTTGCGCTATCCTCAACAGCAATAGTGTTGCAGGTTCTGCAAGAAAAAGGTTCTCAAGCAAGTCAGGTTGGTAGGTTGTCAATAGCAGTACTATTAATGCAAGATTTTGCAGTAGTACCATTAATAGTATTGGTACCTTTACTTGCTGGCAATTCTGAGCACAGCCTGATAAGCTCATTGGCAGGTTCATTGGTGCAAGCAGCTATTGCATTAGTGCTGATATTTATAACTGGTAGATTATTGCTTAGACCTTTATTTTCGGTTATTGCTAAAATGGAAAGTAATGAGGTCTTTATATCAACAACGCTTTTAATAGTATTAGGAGCAGCATTTATTACTGAGCAATTCCATTTATCGTTGGCATTAGGTGCATTTGTCGCTGGATTGTTAGTTGCAGAAACAGAATACAGACACTCAGTGGAACACGCGGTATTACCATTTAAAGATTTGTCTCTTGGCTTATTTTTCATGACTGTTGGTATGTCCATCAATACCGAACTTTTACTCAATAAGTTACCACTAATTACTTTATTATCGATTATCCTTATCGTTTTAAAAACATCTATCATATATATATTGTGTAGATTTTTTGGATTTAAGAGTGCACCTGCTATACAAGCTGGGTTACTGCTTTCACAAGGCGGTGAATTTGCGTTTATTTTATTTCGCTTAGCAGATGAGCTAAATGTGCTACCAAGTGAAATCGCTCAAGTACTTATGATGGTAACTACAGTAACCATGGCTTTCACTCCTCTTTTATCGGGGCTTGGAGATTGGATAGCAAACTCATTTAGCACTGAGAAAACAATATTAGATGATGAAGCTGTTGAAACAGATACACAAGATCTTTATAACCATGTGATAGTTGCTGGATTTGGTAGAGTGGGATATATGGTAACAAAAATGCTTACGGCAGAGCATTTAAGTTACGTTGTTGTAGATATTCAATCGAAAATAGTCAAAGAAGGAAAAAGTGATAGTTTTCCTATATATCTTGGAGATGTTACAAGATGTGAAATTTTAAAATCGGTAGGAATAGAAAGAGCTCAAGCTCTCGTTATTTCAATAAAGAATGAAGTTACTATAAAAAAAGTTGTTTCTTTAGTTGCAGCAAATTTTCCGCATGTAAATATTGTAATACGCTTACCAGATCTGAGTAATGTGGAGGTTTATAGAGATCTAGGAGCTAGTAAAATTATTCCTGAAACATCTGAGATAGGATTGCAGCTAGGTGGAGCTGCACTGAGCCTTAGTGGTATTAGCGAAAGTGGAGTTACGTCTTTAAAAAGTAGATTCAGAAAAGGCAATTACAGTATGTTAAAAGACCTTGGTAGTGATAAAGATGAATAACTACTTTTCTAATTTTATGTACAGAAAGCTTCAAGCTTTATTGAGGTTTTGCCTATAGTAAATTACGCACATAATCAACCAAGTTAAGGAAAGTGCAAACCAAGTGATTGCATATTCCAAATGCTTCATTGGCTGTATAGCTACTTTGCTGCCAAAATTGTTCGGCCACAATACACACTTCTCTAGCTTAATACCTAACTCATTGGAAATTTCTTCTGTACTCAGGGTAAACCATGTATTCGAAGCAGTATCGTTCTTGATAAACCAATTTTTACTTTTATTGCTATCGCAATATAAAATTCCATCTGCAACTACTTTTTCAATTTTTACTTTTTTCTCCTTTTTTTCTCTGACTATTCCTTTATTCACCAACATGTAACGTCCAGTGGTGAGCAACATAGGAGACAGCACGTGATAGCCGTGTTGCCCTGCAAAAACATATAGTTCTATATCACTTAGAATCCCATCAATCTTGACATGCCTATAGTTAAATTTTTCAAGGTCGTTATTGGGCAATAGATGAACCACTGGAAGACTCATACTTTTAATAATATTATTCTTCCAGTTCAATCTGAATATTTGCCATAACCCTAATAAAAAAAGAAGTGAGCAAGGTATAATTAAAATAAATACTATCTTTTTTAACACTCTATATTTGTGTTCTTAAATAGTTTTCAACACCCATTAGTTCAATAAGATCGATCTGTTTCTCAATCCAATGAAAGTGCTCTTCTTCATTTTTTAACATCTCTTCTAATAACATTACACTAACAAAATCCTTTTCTTTCTCAGCGATAGAAATCGTTTCTTTGATATCTTTGATATCTTTAATACCTTTTCCCTCTAATTTCAAATTAGCTTCTAAGATTTTCCGTATTGTGTCTTTTGTAAACTTTCCATCATACTTTGATATTTCGTTTGTATCCTGAAAATTTGGGACTCCTTTAAATAACAAAATTCTTTCTGCCAACTTGTTTGCATGTTCAAGTTCTTCGTTAAGCTCATTTTTTACCTTTTCTGCAAGTCTATTAATTCCATTGTTTTTGAGAATCGCAAAATGCAAAAGATACTGGAGTACAGAAGTCAGCTCATTGGTCAATAATTTGTTCAAATGTTTTACTATCTCTTCATTCATAATCTTCCCTTAGTTCAATTCATCAGCATAATTTATATGATAACGATAGTTATAGCAACTCATTTAATAGTTCCTTTGATAACAACCGTATTAAATAGCATGTCGTGGTATGTCTGTTTTTTCTTAGAGAAGCAAGCAACTAGATACCAGCAGAGAGTGAGTAGCACTATAATTACTTTCAATGCACTCAAGACATTCACTAATACTTCCTGATCTCGCAAAAATTCAGTAAGGACAACTACTACACTGTTTAACAAAGGAAGAAAAAACTGGGAAGAGCTTCTGTCAAACGCTAAATTCAAGTCTATTTTAGAATTATCTAAATTGATAGTATACATATTCATTAACTGTTGACCAGGAGTTGCTTGGGCCTTTGAAGATATAAAATATGTGAAGTAACTACAATTTACACACATGTATGATAGATGTAAAATCAACGGAGAATCCTCTAATAGCAGTATAATTAATAAAGTTGGAATTAATAAAATTGCTACATCTATTAAATACGCGCAAAAGCGTCTTGTTATACTGGCAATCTCTGTAACAGCGGTCATTACCTATCTTCTAAATACTTTATTACAAAATCTGTAAGTTTATCAAAATGTTGAAAACATAACAAATCTTCATAACCGCTTATTGATGGACCGTATATAATAGGTAAACAATTGGCATTTTGTGCACACAGAACATCTGTGATGCTATCACCAACGAAAAACACATTTTCTCTATTTATAGGCAACGTACTCTCTTCTAATGCAAATAGCAGTGGGGTTGCAGATGGTTTATCTTCTGCAGTATCGGATGACCCAACCACTCTTTCAAAGTAAGAATCTAGTTTAAAATAGGTAACTTCTTCACGTAAATTAGTATTTTTCTTATTACTTACTATTGCTAGATAAACATTGTGGCTTTTCAGTGTCTGCAACATTTCCTCTACTCCTTGATTCAGAGCAATGTTTTGTAATAGCGCATTATCTAAGTATTGTTGATATATGTGATTTGCTTTTTTCCACTGATCGCCAAACAAATTGACCATATAGCTCTTTCTCGACTCATGGGAATTTCTATCAGCAGCTTTATTACTATACCCCATTGAGTTTATGGTATGCTTAATAGCATTAAAAATGTTATCTTGAGTGTCAACTAAGGTATTATCCCAATCGAATACTACTGCTAATGGGCTATCTTTCATTTCTTACATAATTATACATTTTAACTTAATAAGTAAATAGCATTTTAATGAAAAAGATATAAATAGGACGCCCTTGATAAACACTTTTTACCACAAGTTATGTTAACTGTTTTTTATATAATTAGCTAATATACTGGTTATATGATATGTTTTAATAGGTAACAGGTATGGCCCAGACATCTAAAGAAAGTGTTGAAAAAAAGTTTAAAGATGTTTTTGAACGTTCTCCAGGTGCTTTTCCAGAAGGTACCTCATTAGAAGAGAAGGTTAATTATATCGCAAAAGGAACAGAGGCTCTAAAAGTTGTGAAAAGTAAGGAGCTTGAGAACAAAATGAAAAACGTTGCAGAATTGAGTCAGAAATTTGAAAGTCAAAAAGGACGTGCAGATGAAAAAGTACGTCAAGATTTTGAAAGAATTGCTGAGCTTGACCAACAATATAAAGGGAAGGGCATCTTCACAAGTGAAAAAGTTGCAGAGCCAAAAAGTGACAAAAAACTCCAAGACACTCCGAGAAAAACTACAACAGCAGTTAAAGACCTTGAACATAATACACAAAAAAGACTACTGAAGCTTCTGTGCAAACAGCATCAGAGCACGATTCACAAACCGTTAATCCCTCAGTGAGCAAGAGTTCTATAAAAGAGAAGCTCAACACTGAGCCGGACAAAAAAGATACCACGCCTCAACCACAAGAAAATCAAAAAGAAGAAGGGTTTTTGAGTCTTCTGAAGCGCTTTGTTAAGAAAATATTAGAAAAATTTTTAGGTGAAGGTGAAAAGGATGTAGAGAATGCTCGTGGCATGAAAGAAGATGCTCAAAGAGATACGTCAAATAACGAAGAGCAACAAAAGAGTAAGCAGCTTGATGAAATTTTAAAGGACAAAAGTGTAAGCGAGGGTTTGAAGCAGGCAACAAAGCTTGAGAACCCGGCAATAACGCCTGTTAATACTCCTAAAGTGAATGAAGTAAACACGGGTCGTGAAAGGTGATCCGCTTTCAAGCTTCATTATACCGCCACGAACCGTCATACCGCCGCGGTATCTCATCCGCTAACAAGTAGCGGGATGACGATTGTCAGGGTGTCATCCCAGTGTCCTGACTACTTGGATCTAGCAAGCTTTGCTTGCAAATAAGTCTAATACGCGTCGCGTTTTATGCCAAAACACAATTGGAGTTACATGCAAAATAGATCCCAGTGTCAGCTACTCGGATGACAAAAAAAGGAGCACTGGGATGACACCATTTGTTGTATTTAACAAAGTTCGTACTTAGCTTCATGTTAGCTATAAACATTAAGAAATTTACCAAGCGAAAAAAAAGGCAAAAGAAGCCCTGGGGTTATTATCCGCTTTAAAATATTGGCGT
>NODE_14_length_15582_cov_6.113222
TTTTCTGCATAATACTTTGCACCGTTTTCAAATTGCAACTTTTACCCAAAGCCTTTAATTCAGCATGAATTTTAGGAGCTCCATATCTACATTTAGAAGCTTGATATATTTTTTGAATATCTGCTAATAACTCTTTATTTGCTGATTCTCTACTGCTTATTTTCCTTGTAGTCCACTTATAGTAGCCACTAGCAGAAAACCCTACATAATTCCTGCACTTTATAGTGTTTACTATGCTCTTTTATGAAAAAATATTTTACTCTTTTTGACTGGCCAGGGCTTTTTTTAAAATGTCTCTTTCTCTTGTTACTTTTGCTAACTCTTTCTGTAAATCAAATCTCTCTTTGTCATAAGGTGCTACATCTGGAAATGCATTTGCCGCTGACTTTTTTTCGTTATATTTCTTCATCCATTTTCCTAATACACTATCCCTTATTCCTAGATCTCTTGCTACTTTTGCAACTGGTTGACCTACCTTTCTTTGTTCATTTGCCAGCTTAACAGCTTCCAATTTGAATTCTGCCGTATATTCTCTTGCCATTTCTAATCCTCCAAAATTTTATTTTACCCGAAAAAACTCCTTTCTTTCTCTCCACTTTTTCTGGGTAAGGTCAAAAAGCCTATTGTCTAATTATGTACCTAAATTTTATTACGGCACTTTCACTACTACTTTAACGAGTGAGCTACCTTTCTATAAAAGACCTATCGACTGTTGCAATTATAGGCGTAAACAAGAATGATAAAAGAGTACGAGATTGAGTAACTATGTACACTTCTGCTGGCATACCAGGGTATAGGTATACGTTTTTAAACTGAGCAAGCTCTGGTTTTGGTATCACTACACGTACTGAATAATAACGCCCTAGCCTTGGATCATCAAGGGCATCGGGAGAAATATTGCTTACTATACCATTAATTAAACTTAAACGACGTGCACTGTAAGCACTTAAACGAACTTTAACCTTTAGCCCTTCTAGCCCATCAATAGAGACTATATTGCTATCTTTCTTTTGTGCTGACAGTATCTCTTCTATGTTTCTGGTCTGAATTTTAGCATCTATTATTAGGTCATCATCCGATGGCACTACGCTCATGATCGGAACTCCAGATTGTATAACACCACCTTCAGTATGGTATCTTATATCTGTCACTATCCCATCTTGAGGCGATTTTATTATTGTACGTGCTAATGAATCTTCAGCAACCATCAGCCTCTCTTTCAAGTCTGCAATAGACGTACTAACTTCCTTAAGTTCAGCGTTTGCTCTTTCTTGAGAATCATTTTTTACGTTTATAATTTCTAATTCATTCTCTCCAATTTTTTGCTGCACTTGAGATATTGCAGAACGGTAATGTCCAACTCTGCCTTCAATTTCAGCAAACTGTTTTTCTAAAGCTAAAATGTGTGGTTTGCTTATATGGCCACTATCAAGTAATTGTCTTTTTGTTTCCAACTCCTCAGTTATCAAGTCATATTGCTTATGAGCTGCATTTAGTTGAAAGTTTAGCCCCGCTAATTCATCATTTAACTGCTTTATACGTTGTTGCAGTATGTCTGTTTTTCCCAATATGCTCTTTCTCTGAGAGTTGAACAACTTTACTTGATTCTTTATCGCTTTATTTACAAGTTCATCGTGAGATAATTTTTTAACCTCATCAGGAAACTCGAGCGTGTCCAAATCTACTCTGATTGCAAGAAGCCTTGCTTCTGTTGCTAAAAATGATAAGAGCTTCTCTTTGATGATACTTAAATTCGCCTTCTCGTTAACATCACTCAACAAAACTAGAGGCTCATCTTTTTTAACTGCTTGACCCTCTTTTACTAAAATTTTGCTTATTATTCCTCCGCCCAAGTGTTGAACTATTTTTCTATTTGAAGATACAATAACCTCTCCACTTGCATGCACCGCACCGTCAATTGGAGCTATAGCCGACCAAATACCACCTATCCCAAAAAAGATGAGTATTACTACCAGACCAAAAAATAGTGGTCCCCATGTTACTTTCAGGACTTCATTTACGTTATTACTTTCACGTTTTAAAATAAAATTTATCACTGCATCAATCAATGCAAACGTCTTATCCAAAAATTTTGGGTACTTCTTCTTTTTATTTTTTGCTCCTTGCATATTTATATTATCACTATGGCCAATCAAGCCTGTCAAAGAAAATCCAGCGCTAAGCTTTTTTAACTTACTTATCATAATACTACTGTGAATTTGTGTTAACTCAAGATAACACACAAAAACAAAGAATCTATAATTTAAGCATTCCATTTAGACTGTAGAGCACCAGAATAAACTATTTAGTAACAATTCCTGCATCAACTATGTTTTTAAAATTTTTTGACGTTTAACTTTATTATAACTTTTTCTTTATTTTGTGAATATCTGAGTTACTTATATTATGTAAGAAATCTATTGCCAACCAGTCAATATTCTGTTAGGAATTAAGATAATATAAAGTTATTATGTTTGGATTGGAAAGCAGAAAGTTCCTAATCACTGGCGCATCAGGCGGAATAGGGCAAGCAATTGTAAAAATTATGCACGAAGCCGGAGCAACTTTATGTATTTCTGGCACAAAAAAAGAAGTGCTCGAAGGAGTTGCTAAACAATATGAAAAAAACATGCATGTACTCCCTTGTGATTTATCAAATGCTGAGGAAGTAAATCAACTAATAAATAGAGCAAGTGAGTTGATGGAAGGCTTTGACGGGCTTGTATGCAACGCGGGCATTACGCAAGACAGTTTATTATTGAGAATGACAGATGAAGCATGGCAAAAAGTAATTGATATTAACTTGAGCTCTACATTTAAGCTGAGTAGAGAAGCATGCAGGAAACTAATTAAGAATAATTGGGGAAGAATTATAAATATTTCCTCAATAATAGGGCTAACAGGAAACGCCGGGCAAGCAAATTATGCAGCGTCTAAAGCTGGAGTAATAGCTATGAGCAAATCTATAGCAAAAGAAGTTGCAAGTCGTAATATAACAGTAAATTGTATTGCTCCTGGGTTTATAGATACTAAAATGACTGAAGTTTTAAATGAAGTACAAAAGGGAAAAATATTAGATAATATTCCAATGAAAAGAATGGGAACAGGGGAAGAAATAGCAGCAGGGGTCTTGTTTTTAGCAAGTGATGAAGCAAAATATATAACAGGGCATGTGCTTAACATTAATGGTGGGTTATTTATGTAGCAACACTTATGTATGGACAAATTATAATTTTTACTTTAAAATAAAAATAGGTGTAGGTTTAGGTTTGCGTTAGTTTATTATTTAGAAACAAAAAATGAGCTCTATAATAGGATTTTTTGGTGTTTTTTGTGTAGTATTGCTTTCCTCTTTCTCAGGTTATGCAGCTGACCCTGATATGGATGACACAACTAAAGTAATATGCAATATTATTGGTTATGTTTGGGGAATAGGTGGTCCACTTATGACGGTAGTAATAATTGGTGCAGCTTTGCTTGCAATATTTGGCAGGATGCCTTGGCCTGCTCTTTTTGCTTTAGGCGTGTTTTGTGCTGTATTTTTTGGCGCTAAAACTATCATAACGAAAATTATGCCCAACATAAGCGATGAAGCAAAAACTATGTTGGAAAAGTGTGGACAAAAATAACCCAAAAAGTGCAGAAATGCTTTTTTGTTACCCATTAAATTGCTTCATATCTTCAATTTGCAACAAGTAAGGGCTATTCTTTGGTAGAGTTTTAACAGCTAACTCAGCGTACTTCATAAATTGCTTTGAATTACCTTCAATACAAGCCTTTTTTGTCAAAGCAAAATAATGCATTGCCGTATCAGCGTCACATTTATATGCAATGCTTAAATATTTCCAGACAAAAGCGTTATTTGGTTCTACATTCAAAATCTGCTCCAGGTAAAAAATCGCCTTTTTTGCATCACCGTGTAATAATAAAGTATGAGATAATGCAAGTTTCACTAAATAACTGTTTTTCTCAGATAAATACCTAAGCGATTCTTCATACATTTTTATTGCTTCACTTAAGTTTCCAGCTTTGTATAGCATTTCTGCTTTTAATTCATATAGGTATGGGTCATTGCGTGACTCTTGAATCAATGAATTCATTTTAGCAATAGCCTCTTCTATCTTTCCTTGCCTATAGCAAACTATAGCATTTACATACTCAGAATTATTTTCATATTTATTAGATAACACATGAATAGGAGCAAAGAAAGAGTCTAGCTTTGCAACCACACGCTCAAACTTTAGTAACTTATCCGCAAAAATTGGTTTTACGTTGTTTTTGACCTTATAATTCTGTACAGCAAATATACGTTTCTCACTAAGTGGGTGAGTGCGGAAATATTCCTCGGTGTTTTCATGCTCAATACTTTTAAAATAATCAAAAATCTCTTTCATACCTGAATTATCATAGCTAGATTCATCAAGGTACCTTAAAGCATAGCTATCTGCTACACTTTCTTGCTCTTGAGAATAGTTAAAAAATAGCCTTGAACTGAATGCTACACCACTAAGCAAAATTGCACCAGCAACCTGAGGGTTAATGATAATACTAGAAACTAATCCTACCATATAACTAATCATTGCTATCGATTGAAAATAACCCATAGCACTACTCATTTGCAATATATGACCAGCAGATATGTGAGCAATCTCATGTGCTAATATACCAAGCAGGACATAAGGTTTAGCCGAATATCGTAAAAGCCCTAAATGAATGAAGATACTGTTATTGTTAATTACAAAAGCATTAATCGAATTGTCATTAATTATAAAAACTTTTATTCGGTCACTATCAATGTTTGCAGCGAAAAATAAAGGTTGCGCTAGCTCTTTCACTATTGCTTCCACTTCACTATCTCTAATAATGTTAATAGAGTAAGCATTATTATAATATGCAAAAAAGAACAATAAGGTCAAAAACTTAGCAATTCTAAACATGAAAATTCTGTGCTTGTATAATTCATAGGAATTCTATATTTTAACACTTAAATTATACAAATTTATAAACGCTAGTTTAATTTTTTAACGTAACTGATAAGTTTGTCGATGGTAGTTAACTTAATTTTATGTTGTTCAGCAAATTTAAGCAACTGAGGTAAGCGCATCATAGAGCCATCATCATTCACTAATTCACACCCTACAGCTGCATGATTAAGACCAACCAACTTTGCTATTTCAACACTTGCTTCAGTGTGACCATTACGTGCTAAAACCCCGCCTTCATTTGCAATAATAGGGAAAACATGCCCTGGAGTAATAATATCGTCCTTAGTACTCTTTTCATCAATGGCGGTAAGTATCGTATGTGTTCTATCATAAGCAGAAACACCTGTTGTGATACCATAACGTGCATCAATTGATGTAGTAAATGCAGTATGAGGAGCAACCTTTTCGTCTACATTACTTCTCTCCATAAACTCAATATCTAGTTTACTCATATGAAGCTCTGTCATGGCTAAAAATACAATACCAGTACCGTATCTAACCATAAAAGCCATATGTTCCGGCTTTATTTTCTCAGCTAAGACAATCAAATCACCTTCATTCTCTCTACTTTCATCATCAACTAAAATGAATAATTTACCGGAACGAGCATCCTCTAATACATCTTCCACAGAAGAAACACCGGGTAGACTCATTGAAGCATAAGTGGCCTGTACCATAATAATTTACTTAAATTCAATCTTAACTATTTTATACAATTTCTCTCCATTTGGCACTGTCACTTCCACATACTCACCGACTTTTTTGCCGATTAAGGCACTCCCGAGTGGTGAACTAGTAGATATTAACTGCTTTGAAACATCAGCTTCATATTCGCCTACAACCTTATAAACATATTCCACTTCACCGTTATTATCACTTAACATGCTTAATGTCACAGTTGCACCAAATATTACTGAATCACCAGACAAATTTTTTACTTCTATTACTTCCGCATGTGAGAGCTTACTTTCTATCTCCATTATACGGCCTTCAATAAAACCTAACCTTTCCCGTGCAGCATGATACTCTGCGTTTTCAGACAAATCACCTTGATCACGAGCATCAGAAATAGCCTGTATCACAGAAGGTTTTTCTTCCTTTAATTTTTCAAGTTCGGCTTGCATATTCTCAAAACCTTCCCTCGTCATAGGAAATTTATTAATAATGGATGAAGCCATAATTACCACCTAAACGCAATTAAATTGAGTAACAAAATTACTCACAATATTAAAAATATCATCTTTTATATCACCATTCATGTCATTTGACAACTTTTTTAAAACCCCACGGTGTACAGTACGAAAATAATTAATAAGATCATGTTCAAATTTATTAACGTTACTTATTTGTATTTTACTTAACTGATTATATAGACTAGAAAAAATATACATCAGCACTACTTGCTCTTCTATTGGCATAGGTAAATGTTGTTTTTGCTTTAATAACTCAACAAGATATTTACCCTTATTCAAGGATAATTGAACACTAGCATCAAGATCAGAACCAAATTTTGCAAAATCTTCTAATTCTCTATACTGAGCTAAGCTTAGCTTTATAGAACCAGCAACTTTTTTCACAGACTTTAATTGTGCAGCAGAACCAACCCGTGAAACTGACAAACCTATATTTACTGCAGGTCGAAATCCTTTATAAAATAATTCAGACTCAAGAAAGATCTGCCCATCGGTAATTGAAATAACATTTGTTGGCACATATGCAGATACATCACCAGCTTGAGTTTCGACAATTGGCAAAGCAGTTAAAGACCCCTGCCCTTTTTTATCAGACATTTTAGCAGCTCTTTCAAGCAAGCGAGAATGTACATAGAATATATCTCCAGGGTAAGCTTCACGACCAGGAGGACGTCTGAGCAATAAAGACATCTGCCTATATGCTACAGCATGCTTAGATAAATCATCATATACAATCAAACAATGCATTCCATTGTCACGAAAAAATTCCCCAATAGTGCAACCAGCATAAGGTGCTAAAAATTGCATAGGCGCGCAGTCAGATGCACTAGCCACAACTACAGTTGTATACTCTAATGCTCCACTTTCTTTTAGCTTATTTACCACTTTTGCTACTGTTGAAATTTTTTGTCCAATAGCAACATAAACACAGTAAACTTTTTGATTTTCATCTACTTCATCATTAATCTTCTTCTGATTTATAATAGTATCAAGCGCAATAGTAGTTTTACCAATTTGTCTATCGCCAATAATTAATTCACGTTGCCCTCTACCTATTGGAATTAGCAAATCTATAATTTTAATTCCTGTTTGCAACGGTTCATACACAGATTTACGATCAATAATACCTGGCGCTTTGGATTCTATATCCATCCTATTTTTAGTTCTAATTTCTCCGCAACCATCTATAGGCTGACCTAATGCATTTACAACTCTTCCTAATAATTCATGCCCTACAGGCACCTGCACAACATTACCACTACATTTTACAACGTCCCCTTCTTTCACATCACGGTCATTACCAAGCACAACTATTCCAGCCGTATCATGATCTAAATCAAGAACTATTCCTTCTACACCGCTTGCAAAAAATACCTTTTCACCGAATTTTGCTTTTTCCAGTCCATAAACCAATGCAATACCATCTGTTACTGAAATTACTTCACCTATATTTTCCCGCTTTATAGGATTATCAAACGTCTCAACTTTTTCCCTTATTACACTTGCTATCTCAGAAACATTCATACTGTTCTTCATACAAAATTCCTTACTTTCAATATTTCCATTTTACTTAAGTCAACTAACCTATCCAAGTAACTTTTTAGCGAAGCATCGATCAAATTAAAACCATACCTAACTACGAAGCCACCTAGTATAGAAGGGTCAACCACATTGCTTACTTTTATTATTTTACCAAGAAAGCTCAAAGATTCAGTAATTATTTTTATATCAGATTCCTTTAAAGTTTCTGCTGACTTTATAGTAATCTCGAATTCATTTTCATTTTTTCTTGCAAGACTTAAGAATTTTTCTAATATAAAGATCAATAAACTAGAGCGTTTATTTGCAAATATAACCATAATAAATTTTACTAAATTCTCACTCAAGTGCTCATTTATAGAAAGTATCACTTTTTTTTTGTGTGCAAAAGAAATCATAGGATGGGATAGGTACACAAAAACGTCACGTTGATCCTTAAAAAAAGCCAACAAAAATTCTACTTCTTTCCTTATAATACCTAACCTGCTTCCTGAGACATGAAACAGCACTCTAGCGTAAGATGAAACTAAATTATTGTATTGGGTCTTTTTCATATTAAATCCAGTAAATCTAAATTAATTCAGCTATAAATCTTTCATTCTTCAATCCAAGCATTTTTTATATAAACAGGTCTTCTCTTTAAGGAAAGAAAATATAAATCATATCTGACTGAATAATTTAAAAAACTAAGGTTTTTACTTAAGAAATACTTAGAAGAATTTATAATAGACTGACATTGAAGATGAGATATCGGTATTTCTTTTCCAAGTAAACTTGTTTTAACTTCTATAAAAATCAGCTCCTTTTTTTTAGATACAATTAAGTCAATTTCACCGAACTTACAACGGTAACGGCGTTTTATAACATTATACCATTTCAGCCTTAAATACGCTAAAATTAACAATTCGCCAAAGTAACCTATAAAGTAGCGTAACCTACTTACCATAAGAAGAACAATTATGATAATAATTAACTTTGTATAACTACTTTGCCTCCTTCTCTATTTTTACTATAAACCTTACCTCTTGCTGCAACATCCCTATCAACCAGTTCTATCACTGCCATTGAAGCACAATCACCCTTTCGAGTGCTAAATTTTATTATTCTAGAATACCCACCTTTACGATCTTGATAACGGCTGGCTAAGACGTTTAATAACTTATCAACTGCTAACTTACTATTATGAAGGCGTGAAAGCAAAAGTCTTCTACCATGTAAAGTATTCTTATTCTTAGCAATTGTAATAAACTTTTCGACATATGGACGAAGTTCCTTAGCTTTTGGTAAAGTAGTTACAATCTGCTCATGGTTAATTAATGAGATAGACAGATTCTTTAACATCGATAATCTATGTTCAGTACAAAGAGATAGTTTACGTTTTTTTATTCCATGTTTCATATATCACCTAATCTTCATCAGTATGTTGTTTAGCCAACTCATCTATATCTTTAGGCGGCCAGTTTAGCACATTCATACCCAAAGACAAGCCAAAATTAACCAAAACTGCCTTAATCTCATTCAAAGACTTTCTGCCAAAATTAGCAGTTCTTAACATTTCACCTTCTGTCTTCTGCACAAGATCACCTATATAAGTGATGTTTTCGTTTTTCAGACAGTTATGAGACCTGACAGATAATTCCATTTCATCTACCTTACGCAATAAGACAGGGTCATAACCCAAGTCTTTAGCACCACTAGATGAAGAAACTTGCGATTTTTTATAACTCACATCAGAACTAATAAAGGGCTGAAGTTGCTCCTGTAATATTCTTGCAGCAAAGTCAACAGCTTGACTCGGAGAGATTGTACCATCAGTTTCAATTGACAATATCAGCTTATCCTTATCAGTAACTTGGCCAACACGACTGTTCTCTACCTTGTACGAAACCCTGTTGACAGGGCTATACAAAGCATTAACTGGAATAAAACCTATTAAATCCTGTTCGCTCATAAGCTTCACAAGTTCATTTTCTTTATATTTAGTTACAGGAAGATAACCTTTTCCGCTAGCCACATATATGGTCATGTTAAGCTCCACATTTTGCCCCAGCGTACATATTAACAAATCTTTATTAACAATAGAGCATTGATCATCAGTTTCTATCATCCCAGCTAATACCTGGCAAGGCCCTTTAGCGTTTAAATTTAAGCATTTATTAGAAGCACCATTTAATTTACACCTCAACATACCCATATTTAATACTATATCAGTTACGTCTTCTCTCACCCCTTGAATTGAAGTGAACTCATGAGTTACACCTTCAATTTTTATTCCATAAACAGCACTACCTTTAAGAGAAGATAACATTACACGTCTTAATGCATTACCTAATGTTAAAGCAAAACCACTTTCCAACGGTTCTAGCACTATATCACTTTTTTCACTTGAATCATCTGATATTACCTTAACTGAACTAGGTTTAATCAATTTATCTAAATTGCTACAGAGAGAAACATCATTATTATAATACATAAAACAACCTTTTCAAATATCCTATACTCTTCTTTTTTTTCTTAACCTGCACCCATTATGAGGAATTGCGGTTTTATCTGCAATTGAAGTCACAGTCAACCCACAGCTCTGAAGTGCTTTAACCGCAGCTTCGGTACCAAAGCCAGGACCGCGAATTATTACAGAGACAACCTTCATACCAAATCTCTCCATTGCGTTCTTCGCAGCAGACTCCGCAGCCTTACCTGCAGCATAAGGTGTGGATTTTCTCGAACCTGAAAAACCACATGCACCCACAGAAGTTTGACATAGCGTATTACCATGAACATCAGTTACATTTACAAAAGTATTATTAAAAGTTGCACGAATATGGACAACACCAGTAATAAACTCCTTCTTACTCTTACCAACCGTTTTGACTTTTTTCATTAAAACTCACAATAATAATAAATTTTATTTTTTCCCAGCAATAGGCAACCGAGATCTACCTTTACGAGTCTTAGCATTAGTATGAGTCCTTTGCCCTCTCACAGGTAAACCTTTTCTATGCCTCACCCCTCTATAGCATCCCATTTCCACTAAAGATTTTATGTTCATAGCCACTTCTTTTCTGAGCTCACCTTCTATAACATAATTTTGTCTAATGAAACCGCTGATCTTTTCTATATCTTCATCTCGTAATTCTGAAACACGTTTGCGCTTATCAACTTCGCAAGCGTGACAAATTACATTCGCAGTAGCAATACCTATACCATATATATAAGTTAATGCAAAAGGAACACATTTCCTCACTGGAATATTTATGCCTGCAATACGTGCCACTGGTACCTCGATACTTTATTAATAACAACTCTTAATTTATACCATAAAACAACTCAGAGTCAAACCAAATTACAAGAAATTTTACTTTCAATCTCTTGCGTTACCTCATCAACACTCAAATTAGCGTCAATTGTTAATAATTTGCCTTTATAATACTCGCGTAAACCTTTCATTTGAAGGTGATATTCACTTATTCTCTTATTAATTGCAGACATATCAGCATCATCAATTCTTTTCTCTAACCTCGTACTTTTACATTTAGCACAAGTAGTACTCTTAAAAGAAGATACACTATATATGCTTTTACAGTCCAAACACGCGAGACGATTTTTTAACCTATCGATTGCAATATTATCGTCAAGCTGCAGCTCAACTACAATGTCAACATCCCTATTATATTTTTCTTGCAAAACTTGAGTCAAAAAATGAGCCTGGTTTAAATTTCTCGGAAAACCATCTAATAAGCAATTATCATCCACTAATGCAAGCTGGTCACGTAATAATCCACATATAATTTCATCTTGAATTAAATTACCAGATTCCACGGTACCCTTTATTTTTTTACCTAACTCATTACTGCTAGATATAATATTCCTTAATAAATCCCCTACTGAAATTAATTTTAAATTATATTTTGCTATTAACAAGCTTGACTGAGTACCTTTACCAGAACCTGGAGGACCAAAAATCGTAATGATCATCTTACTTTCCTCGTTTTAGACTCATATTTCTTTATCCAGTTGTCGTACCTATTTGAAAAAATATAAGATTGTATTTGCATAATAGTATCAGTAATAACGTTCACTATAATCAGTAAGCTCGTCCCACCAAAAATAAATGGTATATCATAATAATATCTCATAACTTCAGGTACAGTACATATGACTACCAAATACGCAGAGCCAATGAATGTCAACTTAAAAACTATATCTTGAAGGTAATCAGAAGTATGTTTCCCAGGCCTTCTACCAGGTATAAAACCACCATTTTTTTTAAGAAAATCTGCGTTTTCCTCTGGATTAAATATAAAATTGGTATAGAAAAAATTAAAAAATACTATCAGCACCAAATAGGCTACAATATATACTACTTTATTTGCCATAAAGTAATTCAAAATAAAATCAGAAAAAGCGTGCCCCTTATAGAAATTTGCAATTGAAATAGGTGTCAATAAAATTGCATTAGCAAAAATGGTTGGTACTACACCAGATAAATTAATCTTCAATGGAATATAAGTAAAATCGTCATTATGTAATCTTTTAAATTGCTTTTTAGGATGTTGAACAATAACCTTTCTATAAGAAGACTCTACAAAAATAACTAAGAGTAGCAGCAAAAAAAACAATACCAAAACAAAAAGGATAATAAATAACGATACGCTACCGTTTTTATTTAACGTTAACAAAGATGACAAAGCGCTGTGTAACTCTGATATTATACCCGTGAAAATGATTAATGAGATACCATTGCCTATACCGCTAGCGCTGATTCGTTCACCAAGCCATATTAAAAGCATAGTTCCACCTAAAAGGCTGAAAACACCTATTGTACGAAACATAACACCAGGTTCGATTACAACCAATACCCCTTCCCTATTCATCCCTTCCAATCCAACCAAAATTGGAATTGATTGAAATACACAAATTACTATGGTCAGATAGCGTATATAAGAATTCATCTTTCTACGGCCTGACTCTCCATCATTCTTAACTTCCTTCATTCCTTTAATCGCAGAAGAAAGTAACTGAATAATGATAGAAGCCATTATATATGGCATAACGTTCAATGCTAGAATTGTCATTCTAGCCAATGCACCACCAGAAAATAAATTAAATACTCCAAAAACGCCTGAGCCATCTTTGGGAAATATATCATTAATTACATCAAGATTAATTCCAGGAATAGGCACATAAGTACCCAAGCGATAGCAAATTAAAGCTATTAGCGTAAAAAATATACGCTTTAATAAATCGCCTTTATATAACAACGTAGGATCCAAGCTATTAAATGCTGATTTATTGCCCATGACTTACGATAGTATTTCCACACTACCACCAACTGAAGCTACAGATTTTTTTGCAGCTTCTGACGCAAAATCAACATGAAACACAAATTTTTCGCTCAACTTACCTTTATTAAGAAGTTTAATTTTACCCTTAATAGACTTTATAAAACCTAATTTATACAGCCTCTCCTTATCTATAACAGAGTCTTTCACTATTTTTTTAGCTTCCATTAAGCGCTGTATATCGCCAACATTAATTATAGAGTATATGCTCCTACGTATAGGCTTAAAACCTCTTTTAGGCAAACGAGTATATATAGACTGTTGTCCACCCTCAAAACCATTTATAGAAACTCCACTTCTAGCCTTCTGCCCTTTATGCCCTCTACCGGATGTTTTACCTTTACCACAACCGATACCTCTACCCAGCAACTTAGGCTTCTTTTTCTTAGATAATTTAGTAAATATAGAGTTTAATTTTACAGCATTATTCATACTTTACCTGTTTCCAACTATCTCGCTAATCTTTTTGCCTCTTTTGCTTGCTACCTGACGAGGAGATAACATACTATCAAAAGCCTTAAACACCGCACATATAACGTTATGAGGATTATTTGATCTAGTGGATTTAGCTACCACATCCTTTATACCTAACACCTCAAAAACTGATCTAATCGCTCCACCAGCAATAATACCTGTTCCGGCTCTTGCGGTTCTTAAAACTATCTCACCAGAACAAAATTTAGCTTTAATATCATGATGCAAAGTTCTACCTTCACGCAAGTACACTCTAATCATTGATTTCTTTGCAGCATTTACAGCTTTGACTCTTGCTTCAGCAACTTCTGCGTGCTTACCTATTCCACACCCTACCCTACCCTTCTCATCGCCAACAACAACCAAAATTGAAAATGAAAATCTTCTACCACCTTTGGTAACCGTTGTCACTCTTCGTACCGAAACTAAAAGCTCTGATAAATCATTATTATTTTGTAAATTCTTTATAGCCATATTCAAAACCTTCTAAAATTCAAATCCAGAACTTCTTAAAGCCTCAGCAAATTGAGAAACTAATCCTGTGTATTTATACGCTCCACGATCAAACGTAAGCTGCTGCTCTAATTTCATGCCAGACAGACGCTCAACCATTAAAGAAGAAACCTGTTTTATAGTTTCAGCGTTGACTTTCCCTTTACATACATCCTTAATTTTAGCATCCAAAGTAGAAGCTGAAGTGAGAGTTATTCCTTTTACATCATTAATTAACTGGACATAAAAATGCCTATTAGATTTAAATATGGATATACGTAAACGTTCAGCGCTCTTGTCAAGCTTCGCTCTATTACGTAACTTCCTTTTTTCAGAATTACTTAAAAAATTATACGATCTTTTCATTTTTATTACTTCTTTTTACTTACAACCTTACGCAGCATAAATTTGCCTTTTATTACAACACCCTTACCTTTATAAGGATCATATTTTCTAATTTTGCATATATCAGACGCCACCATATAGACCTTCTGCTTATCCATACCACTAACTACTAAGTGAGTTGGCTTTATGCACTTAATCTCAACATCTTTAGGCACTTTATATTTAACATTATGGCTATAACCAAGATACAAAGTCAAATACTTACCATCACACTCTGCCTTATATCCCACACCGTTAATCTCAAGATTAACAGAAAAACCATCAACCATGCCGTTAATGATATTATTAATATTACTCCTATAAGTGCCCCACATAGGCTTTATTTTATCATAATTATCTTTATCTTGATCAACAGAAAGCAATAGCTGATTATCAATAATCTGACACACAACATCCCTGATCAAGCTAACTTCCTTTTCAGCCTTAGCACTCTTTATTAACATACTACCATTATTATATTCAACTGAAACACCAGCAGGAATATTGATAGGAGCAGCACCTATACGAGACATGAATTTCTCCTATTATTTAAAACACACGACACAAAACTTCTCCACCAACCTTTAACTTATGTGCATTATAATCAGTCATCACTCCTTTGGGTGTCGATATAATAAAAATACCAAGACCATTATATGCTTTAGAAATGTCCTTATACTTAGAATAACGACGACAACCAGGCTTTGACACCCTAACTATGTCACTAATTACAGGTGACTTCTCATAATACTTCAATTTTACAATGAAAGAAGGTAAATTATCTACAACTTGCTTTTCATAATCAAGGATATACCCTTCCTCTTTTAAAATCTCCAATATAGAAGAATTCATCTTAGAAAATAGTACCCTTGTTGCCCTATGCATTGCCAATTGAGCATTACGTATCCTTGTTAAAAAATCACCAATACTATCAGATAACGCCACAATATACTCCTTATATTATATTTACCAACTAGACTTTGTAACTCCTGGAATTTGCCCAAAAGAACATAAATCACGCAAAACAATTCTACATAAACCAAATTTTCTATATACTCCTCTTGGTCTCCCAGTTAAAGCACACCTATTTCTAATTTTGGTTTTAGAAGAATTTCTAGGCAATTTTTTAATTAATTTATTTTGAGCTGTAAACCTTTCTACAATAGACAAATT
>NODE_15_length_15057_cov_7.954206
TATTTTAACTTTTTTTTAGAAAATCCCGGAAAAAGTGGTAAGAAATCCGGTATATATTAGTATAGGGCATTGAGTGTAGATGTGCTTCAAACACAAAAGCTTAAATTCGGCAAACAAGAAAAGATTGAAGAAAGCAAAAGAAATTTAGGTTTTTGGTAAGTTACGTAATTGAGAAGAAACAGCTTTATATTTTTTTAGATGAGGCAAAAACTTTGTTTTAAAGCTAGATGTAACTTTAGGGTACTAAAAATACTACCATTACCAAAGAACGCATATAATGCCCCTTAGAACTCGAATAAATGGCATTCTTAGCAATTCTATTGCTGTATAGTAAACTCACAAGTGAGTTTAGCACGTTTTTTACGCTTTGCAAAGAAAAATTAAAAAAAAGTGAACAGTTTTTGTAAAATCGGTGAATATATATAATAGCAAGTCCTAACTAAGGTAGGTAGCATAAGATTCTTGTCATTGGCCAACAAAAACCCATTCATAGCGTATTTTGAAGGAACCAAATGATATTTAGTGCTACTTGCAGTTTTAAATTATAGCAAATGTCAATTTTAACACTAGACCTCGGCAAACAAACAGGCTGGGCAATTCTGACAGATGGAGTAATTCAAAGTGGGAGTGAAAACTTTCATGGTAGCCGTTTCAGCGGAGGTGGAATGCACTTCTTAAATTTTCGTAGGTGGCTCAATGAGATGAGGGAAAGATTTTCAGATATTGAAGCAGTGTATTTTGAAGAAGTGAGAAGACATTTAGGTACTGACGCTGCACATTGTTATGGTGGTTTTTTTGCCATTTTAACTGCTTGGTGTGAAGAGCATCATATACCATACAAAGGTGTTCCGGTGAAGACGATAAAACGTTTCATAGCAGGCAAAGGCAATGCAAGTAAGGGTGAAGTTATTGAAGCTGTAAAGGGAAAAGGGTTTATTCCTCAAGATGATAATGAGGGGGATGCTTTGGCATTGATGTTCTACGTTAATAATTTTAGTAAAGATTTTAATATTCTAAGCATCCCATAGAAAGTGGGTCCTTCCCGCCAACCAGGCTGACTTGGGAGCGAAACTCCGGGTCCTCTCTAGCGTCAGACGTATTTTGATTATTAACTTTTTAATCAGTTATTAAGAATTTAAACATAGCAATTTAATAAGAATTTCCACTAATATGAACTTAGCAACACACTACTATCCTATTGAAAATCTTGTCGAATACGATCGTAACCCTCGCAAGAATGACGATGTAGTAAACAGGATGTGCGCCTCTATTCGGGAATTTGGTTTTCGTATTCCGATAGTTGCAAAAAGCGATGGCACTGTGGTTGATGGTCATTTACGCCTCAAAGCAGCAAGAAAACTGGGTATGGAGAGTATTCCAGTGGTGCTCAGTGATAATTTAAGTGAAGCCCAAACCAAAGCTTTTCGTTTACTAGCAAATCAATCAGCTAACTGGGCAAAGTGGGACGATGATCTTTTAAAGGTGGAAATTCAAGAGTTAGAAGATTTGCAGTTTGACCTCAAAATGACCGGATTTGAGCTGGAAAAGGTTCAACGTTTTCTTGATGATTTAGATGGAGAAAACAGTGAAAAAGAAGATTTTTCCGACTTAGCTGGTGATAGCAAAAAGGTAAAAATAACAAAACCAGGAGATCTGTGGATTTTAGGTGGTCATCGAATCTACTGTGGTGATAGTTGTCTGGTTGAATCATTTAAAGCGGTACTGGACGATAAAATGGCAGATATTACCGTGTGTGACCCTCCGTATAACGTAGCATATGGTGACAGTCAGGAAAGAGAAGACAAAAAAATACTAAACGATGATCAAGGTGAAAATTACGAATTGTTCCTTTATGACATTTGTTCTCACGTTTTAGCATACACCAAAGGGGCAATTTACATCTGTGCATCATCATCAGAGCTTTCGACCTTGCAAAAGGTATTTGAAGAAGCAGGTGGTCGTTGGTCGACATTCATCATTTGGGCAAAGAATCATTTTACGCTCGGAAGATCTGATTATCAAAGACAATACGAAACAATACTCTACGGTTGGAAAAACGGCAATAAACGTGAGTGGCATGGAGGACGCAATCAAAGTGATCTCTGGTTTCACGACAAGCCAACATACAACTCACTACATCCAACGATGAAACCAGTGGAGTTAATGGAGAGAGCGATAGTAAACAGCAGTAGACCAGGGGACATAGTTCTTGATCCATTTAGCGGGTCTGGGAGTACGTTGATTGCATGTGAGACGACAGGAAGAATATGCAGAACTATAGAACTTGATCCCAAATTTGTTGATATATCCATAAAGCGCTGGAGAGTATACACGGGAAGAGAAGCGATACTTTCCAATACTGGCAAAACCTTTGCCCAAATTCAAGAAGAAAAACGGTAAAAGAAGGGAGAAAAAAAAGTGGGAGGGGCGAAAGTAACGCAGACAGAATGGGCGAGGGAAAAAGGGTTTTCGAAGCAATACGTGTGTTATTTAGTAAAAAAAGGAATAGTTGAGCTGGAGGATGGTTTGATTGACCGAGAACAAGCAAATAGAGCAATAGAAGCAATACGAGATCCAAGTCAACCACTGAGGAGAAAAGGCAGAGAAATTGAGGAAAAAAGGGGAAGCACCAGTGAGCTCTCTACCATGCTGCTAAAAACCAGGATAAAAAATGAAATGGAGCGGGGAAAACTGCTCGAAGCAAAAGCGAAAGCTGAAATTGGTGAACTTATCTCAGTAGAAGAAGTAAAGACTGAAGCATTTAATGTTGCGAGAGTTGTCCGTAATAATTTGCTTAACATTCCAGATAGGGTTTCAGCGTTACTAGCATCGATAAATGACACAGAGAAGATCCATGAAACATTAACTGAGGAAATCAGAACAGCTTTAGAAGAGTTAGTGGAAAATACATTTCAATGATACTAAGGAAGCGCTTGATAGGTTTAATAAACATATTAGTTGCAATACTGATTTTAAGTAAGGCATCAGCGTGCAGACAAAAAATACCATTTTCCCTTAAAAGTACAACAATTGCAGCAAATGATCTATAGTAGTAGTTTCTATGCAGGATTAAGGCCAGATCTACCGCTAAAAGTATCAGAGTGGGCAGATAGAAATCGTCAACTTTCAACGATAGCATCATCAGAGCCAGGGAAATGGAGAACAGAGAGAACGCCGTACCTTAAGGAAATAATGGATTCACTATCTTCATCTTCGCCGGCTGAAAAAGTGGTATTCATGAAAGGAGCGCAGATTGGAGGAACAGAAGCTGGGAACAACTGGATAGGCTATATTATCGACCAAACACCAGGGCCAATGCTGGTAGTACAGCCGACAGTAGAGATGGGAAAGCGCTGGTCCAAGGGAAGATTTGCACCACTTATTGAAAGCACACCATGTTTAAAAGATAAAGTAAAAGACCCAAGATCAAGAGATTCAGGTAACACAGTACAAAGCAAAGAGTTTCCGGGAGGAATTGTAGTAATAACCGGAGCAAATAGCAGTGTAGGACTGAGATCTATGCCAGTAAAATACCTCTTTCTTGATGAAATAGATGCATATCCAGGAGATTCAGGAGGAGAAGGAGATCCAGTTTTGCTCAGCATTGCTCGAACTAATACATTTACGCGGAGAAAAATATTCTTGGTTTCAACGCCAACGGTTCACGGAATAAGCAGAATAGAGAGGGAATTTGAGAGTTCAGATAAACGATACTTTTTTGTACCTTGTCCACATTGTGATCACTATCAGGTGCTGAAATGGCCGCAAATAAAGTGGCAAGATAAAAATCCAAATACAGCGCACTATGTGTGTATAGAGTGTAACGGCAAAATAGAAAATCATCAAAAAACAGAGATGCTAGCTAGAGGTGAATGGAGGCCTACTAATCCAATAAAAGGTAAAAAAAAAGGGTTTCATCTATCGAGTTTGTATAGCCCAGTAGGCTGGTATAGTTGGAAACAAGCAGTGGAAGATTATCTGCATGCGAAGGAAAATGAACAATTACTGAAAGTTTGGATAAATACAACACTGGGAGAAACCTGGGTAGATAAAGGAGAAGTACCAGACTGGAAGCAACTATTTGAGCGTCGAGAAAATTTTCCGATAGGTACGGTGTCAAAAGGTGGAAAAATAGTGTTAACGGCAGGGGTTGATGTACAAAAAGATCGTTTAGAGGCGGAAATTGTAGCATGGGGAAGAAACCGAGAAAGTTGGTCAATAGACTACCAGGTATTTGAAGGTGATACTGGAAGTGGAGAAGTATGGGGAAAACTGTCAGAGCTTTTGAATCATCATTTTATCGGTGAAAACGGGCTTGAATACATGATAAGTATGATGGCGGTAGATGCTGGGTATGCAACACAAGAAGTATACAATTGGGTAAGAAGTCATCAAGGCTCTGGAAGAGTAATGGCAGTAAAAGGGGCAAACAAAGCGCTAGTGCCACTTAGCAGCCCAAGTAGAGTAGATGTAACAGTTAGCGGACAAAAGCTAAAGAGAGGAATGAAGCTGTGGCCAGTAGGAGTATCGATATTAAAGTCAGAACTTTTTCAATTACTTAATGTTTTAAAAGAAGAAGAGAAAGTGCCAGCAGGGTATTGTCATTTTCCCGAGTATGCACCTGAATATTTTAAGCAGCTAACGGCAGAGCAATTAGTCAGCAAGGTAGTAAAAGGGTATACCAAACAAGAGTGGCAAAAGATAAGAGACCGAAATGAAGTATTAGATTGCCGAATTTACGCAAGAGCAGCGTCGATAGCACTGGGAATAGATAGGTGGCCAGAGAGTAAATGGGAAAGTTTAGCAGGTGAAAAAGCTAAAAAGTCAAAGAGAGTGAGAAGGAGTCAATGGTTGAGTGAGAAAAGTTGATGTATAGCCAAGAATATTTAGATCAAGTAGAAAAAGCAATCAAGAAGCTGCAAAGCGGGAAACGGGTAGTATCGATTGCATATGGCGATCATGTGGTTAGGTACGGAGAAGTGCAGATAAATGACCTCTTGAGCTTAAGACAACGCATTAAATCTGAGCTGAAAGTCGCAGGTGTGAAGCCGAAGAGAAAGATTGTTATTGCAACTAGTAAAGGAGTTATATGAGAAGTTATATGATGGAAAATGAATACCCAGACTTTTTAGAGCATTTAAAGTATATTATAGCCACTGGTACACCAGGGATGCTTGTAAATGCAATAATAGACATTTCCCATTGGAATAAAAGTGTGGATTTTAAGCTGGTGAAAGAAGATGGTATAGTGGGCATCATACACAAAGCAACGCAAGGAGTAAAGTACGTAGATCCTGAGTATGCAAAAAGAAGAAAATCCGCTGAAGAAGAGAGTTTGATGTGGGGTGCGTATCATTTTGGCATCGGGGAGAACGGCAGAGACCAAGCTGATCATTTTCTCGAAACAATTGGCGATAGTTCAAGTATATTGCTAGCCCTCGACATTGAAGAAAATAAAGATGGAAAAAGTATAACAGCAAAACAAGCGGAAGACTTTGTTAATCGAGTTTATGTAGTAACGGGACGTTTGCCGTTAATTTATGGAAATGCGTATTTTCTCAACCACTCCAACTCTAACTGAATGCCCACTATGGTTATCAAAATGGGGAGGAGAGCCAACACTACCAATAGGATGGAAAAAATGGACTTTATGCCGATGGTAAAACAGGTCCTAAACCAAATTCAGTAGAAGGCATAGGACCATGCGATAGGAACAAATTCAACGGGACATTGGAAGAGTTACAAGATTTTTGGATATCATGATGTTATTGAAATCATTCAAGCAATTATTCCACAAGCGGCCAAAACCAAAAGGTTCAGCATGGGATGGAGCTGGATCTGGCAGAAGATTATTGCACTTTCAACCAGAGTCAGGAAGCATAAATAGCTTACTTTCCCAGAGCCTTGAACACCTGCGTAGTCGGTCACGTGACATGGTAAGAAAGAACTCCTATGCGGCAAACATAATCGATACGATAGTGAGTAATTGCGTTGGGACAGGAATAAAGCCGCAGTCAAAGGCGAAAGATGGAGAGTTTCGGAAAAAAATCCAAGAATTATGGCTGAGATGGACAGATGAAGCAGACAGTAGCGGAGTGAGTGATTTTTATGGATTACAAGCTTTGGTTTGTAGGAGCATGATAGAAGGAGGAGAATGTTTTGTACGGCTGAGAACGAGAAAACGAGAAGATGGTCTTTGTGTGCCGTTGCAACTGCAAGTACTTGAATCAGAGCATTTAGACAATAAGAGCAATCAAACCCTTGCCAACGGTAATGTAATAAGAAACGGGATTGAATTTAACCGATTGGGGCAAAGAGAGGCGTATTACCTTTTTCGAGAGCACCCTGGTGAAGGATCATTTGGAGAATCAGTTAGAGTACCAGCAAATGATGTTTTACATATTTACAGACCACTAAGACCTGGGCAGATTCGAGGAGTACCGTGGTTGTCCAGTGTACTGTTAAAGCTCTATGAACTTGATCAATACGATGATGCAGAGCTGGTGAGAAAAAAGACAGCAGCGATGTTTGCAGGGTTTATTACGAGACTTGATCCTGAAGCGAACATCATGGGAGAAGGAGAGAGTAATGAACATGGAGTAGCGCTGTCTGGCTTAGAACCTGGGACTATGCAATTACTTGATCCCGGAGAAGATATTAAGTTCTCGGAACCATCAGACGTTGGGGGAAGTTATGAAGCATTCATGAAACAGCAGCTCAGGGCAATAGCAGTAGGCATGGGAATAACGTATGAGCAGCTAACAGGAGATCTTACCGGGGTCAATTATTCATCGATACGAGCAGGGTTAATAGAGTTTCGCCGGAGGTGCGCAATGTTACAGCATAACGTGGTAGTATTTCAGCTTTGCCGGCCAGTATGGGATAGGTGGCTAGAATTAGCACTACTCTCTGGAGAACTGGACATAGGTGAAAATTGGGCAAAAGAAACAGCAAAAGAGGTAAAATGGATACCGCAAGGGTGTGCTTACGTAGATCCATTAAAAGACCAGCAAGCACAGCAAATGGCAGTAAGGAATGGGTTTAAGAGCAGGTCGGAGGTGGTTTCGGAACTTGGTTATGATGTAGAAGAAATAGATCAAGAAATTGCTGAAGATCAAAGACGTGCGAGTGAATTGGGATTAAGTTTTGATTCTGACGTTACTACTAATCAAGAGATAATATAAGCGATGTGGCTAAATAGACCAATGATGATAGAGCAAAGAAGCTTTGATTTATTGTCATTACATGCAGAGAAGCATCCAACGTTTAAAAACATAAAACATGTAATAAGAAATAGTGAAAAGGGAATAAAAGTACATGGAATCTTGACAAAGAATTCAGAAGCTTTTGATGATATTTTAGGGATGACATCATACGAGAAGATACGTGAAGAGATAGAAGAAGCTTTAATAGATGAAGAAGTAGAAACAATAATTTTGGATATAGACAGCCCTGGAGGAGAAGTAAACGGTTTATTCGACCTTTCCGACTTTATTTACAAAGCGAGAAAGTTAAAAAAGATCATCGCAATGACCAATGATGATGCGTATTCTGCGGCGTATGCAATAGCGTCAAGTGCTGAAAAAGTATTGGTAACGAGGACTTCAGGAGTTGGAAGCATAGGAGTAATAGCAAGTCATATAGATCAAAGTGGGTTTGATGAAAAACAGGGAATAAAATATACCACAGTATTTGCAGGAAAGAGAAAAAACGATTTAAATCCGCATGAGCCGATAACATCTGAGAGTTTGGAAAGCTTACAAAAGGAAGTAGATCGCCTGTATGAGATGTTTGTCCAGCTCATAGCACGAAACAGAAATTTGTTCACGGAAAGAATCAAATCAACGGAAGCAGGGCTATATTTTGGTGAGAGAGCAATAGAGATAGGTCTTGCTGATGGAATTACAACGTTTTCAGAATTTATTGATAATTATAGGAGTAATAGTATGAACAAAGTTGAGATAAAAGAACAAGCAATAGATATTGATGATCTAATTGAACAAGGAAGATGTTTAGGGTACGAGAGCTGCCGCAAGGAAGTATTAGAGGTAATAAGATTATGTAATTTATCAAAGATGCCAGAGAAAATAGGAGAATTTATTGAGCAGGATGTAAATGCCAAACAAGCGCAAGAGATATTAATGTCGATACTGGCGGAGAGAACGAAGAAGACAGAGATACTAAGTACAATACCACAAAGTTCATCAGAAGATTTAATGATGCAAGTGGCTAAAGCACGCCAGAATAGCCAATTATAAGCAATCTATCTTTTACCGCGGAATATAGCAATAATAAACGCCGCGGTAAACAGGCTATATCGCCCGTTAACAAAAGCAGCGAAAGTAGAAAATAAAGGAGAAAAATTTATGAGTTGTATAACCGAACAAAATAACCTTGGTGACCTATTAAAGTATGAGGCATCAAATTTATATTCAAGAGACCAAATAACTGTAGCAAAGGGGCAAAACCTAAAGCTTGGTACGGTTGTTGGTCGTGATAAAGATGATCTAATTAAAATTATAAACTTAGCAGCGACAGATGGAACGCAAACAGCGATAGGTGTAATAACAAGTGATGTAAACGCAACGGAAACCACCAAAGCGGTAATCATTACACGTATAGCAATGCTAGCGGATCATGCAGTTGTGTGGCCAGCAAATATCACCGAGGAGCAAAAAGCTGCAGCAATAAAACAACTTGAAGCACAAGGTATCATCATCCGTAAAGGTGTCTAAAAACCAGCACGGAACTAAAAACACTATTAAGGGAAAATAAGGAGAAAAAATGCAAAATCCATTTACAAATCCAGCATTTAGTATGACGGAATTAACTAAAGCAATAAACATATTGCCGATAAATTATGGTCGAACAGAAAGCTTAAATTTATTTCCAAGTAGATCGGTAAGATTTCGACATATTACAATAGAAGAGCAAAACGGAGTATTGAGTTTATTACCAACGCAAGTTCCGGGAGCACCAGCAACAGTGGGAAAACGTGGAAAACGAAAAATAAGAACATTCACAATTCCGCATATTCCACATGATGATGTAGTGTTACCTGAGGAAGTGCAAGGGATAAGAGCATTTGGGTCAGAGAATGAACTGAAAGCGTTGGCTAACGTGGTAACAGATCACCTGGAGTTGATGAGAAATAAACACGCGATAACGTTAGAACATTTGCGGATGGGGGCGTTAAAAGGGATTATTCTGGATGCTGATGGCAGTGAGTTATTAAACCTTTACAACGAATTTGAAATTACGCCAAAAGTGGTAAATTTCGCATTGGGAACAGCAACGACAGATGTAAAAAGAAAATGTCTGGAAGTATTGCGCCATGTTGAGGACAACTTAAGTGGTGAATATATGACTGGGATTCATGCGCTGGTAAGTCCTGAGTTTTTTGATGCTTTAACTTCTCATACCAAAGTAAAAGAAGCATATGAGAGATGGCAAGAAGGAGCAGCGCTAAGGAACGATATGAGATCAGGATTTACATTCTGTGGAATAACATTTGAGGAGTATAGAGGACAAGCAACTGACCCTGAAGGAAACGTGAGAAGGTTTATAGAAAAAGACACGGGACACTGTTTTCCACTTGGTACAGCTAATACATTTACTACTTACTTTGCGCCAGCGGACTTTAATGAAACAGTAAACACACTAGGACAACCGCTCTATGCAAAACAAGAGCCAAGAAGATTTGATAGAGGGACCGATTTACATACGCAGTCAAATTCTTTACCAATGTGCCATCGTCCAGAAACATTAATCAAAGTCATTGCAGCATAACAATACTGGTAGAGCAACTATAAAAGTGGTGAGGTATGGGACTGCGCTACCAGTATGCCCCTTCTTAGCGTGCATGTAGAGATTAGTGCATAAAGGTAAAATATGCAAGGAAAAATAGAAAGATTATTTGCAGATTGTTTTGCACATCTAGGGCAGCAAGCGTTGTATGAATCAAAGGATAAGTCATATATGGTGCAAATATTAAAACAACAGCCAGATAAATTATACGAGATTGGTGAAGGACAATTTGTAGGGGAGATATTGATTTTGGAGGTGAGTGTCTTTGATGTATTGCAGCCAGTAGTAGGAGATATCTTTATTATTGGTGACCGTAGATACAAAGTACACTCACCGCCACTCAGAGATAACTCTGGAATGATCTGGAAAATTCAAGCGTTGAGGGTATAAATGCGTATTAACATCGAAGTGACCGGTAGCATAGAAAAAGTTATGCAAAGCATAGATGCAGAGAAAGCGAAAGTGGAAAAAGCGACGGTGAGGGCATTAAACAAAACAGCGCTGTGGGTAAGATCGCAAACTGTTAAACAAGTTGGCGAAGAAAAACAAATACCAAAAAAAGCAATGAGAAAAAAGTTAAGTGTGGATAAAGCAAATAGAAAGCGCTTATGGTCAGTAGTAAAGCTCAGTTCGCAGTGGATAGGAGTAGCAAAACTTGGGAGTATAAAACAGACAAAGATAGGAGCAAAGGTAGGAAGCCGTACGTATGAAGGAGCATTTATAGCAACAATGAAAAATGGTCATATAGGAATATTCAAAAGAAGGTACATGACACCGTTGCCAATAGATGAAATTAAAGTAAACACGCAAGCTCGGGAAATAATGAAAGAGTTAGCTGAAAATGAAGCAGAAAGAGTATTTGAGAAGTATTTCGACCATGAACTTAATTTTATTTTAAGAGGATCATAATGTATGTTTTGGAGAGATCTACATCAGAAGATTTGTACAATGCTAAAGGAAGAAATACCAGCGATACAGACATGTGAAGTATATCCAATGATAAGAAGGGAAATAGTAGCGCCAGCGGTATTTGTAGAATTGTCAAGTTTAGAGCAAGGAAAAGATCCAGGAACAGAGGAGTTCGCGCTGAGAGCAAGATTTGAAGCAAGAATTGTAGTTGATAGTACAGTAGAGAATGCCTCGATAATTGTGAGATCATTAGCAGCAGAAGTAGCAAGAGTAGTAAACAAAAATACTTGGAACGTGAAAAATATTGCACCTGGAGAGTTTTTATCAGCAGGAGGAGATGATTTTAGGCCAGAGTTGGATACATATCTAGTGTGGATGGTTGAATGGGTGCATGAAATCCATGTATGGAAGTCAGTGTGGTCAGAAACTGGTATCATACCACATACAATAAGTGTTGGCGAAAATGTTAGAGCATAATTTTGCAATTTCAGAGCTGAATAGGAAGTTAGCGAATATTATTCGTATAGGTCTAGTTAAAGAAGTAGACTATGAAAAAGCAAGAGTAAGGGTCAAAGTAGGAGAATTTTTAACAGATTGGTTACCATGGATAACTTATCGAGCTGAAAGCTGGTCACCACCGAATATTGATGAACAGGTAGTAGTGTTATCGCCGTTCGGGGAATTATCTTTGGGAGTAGTATTACCAGCAATATATCAGGAGAAATATCCGCCTCCAGAGAATAAAAAGGAAATAAGTAGTGTGGTATTTAAAGATGGGACAAAGTTATTGTACGACAAGGAAAAGCATCATTTTGAAGTTGACGTAGTAGATAAAATAACATTGCAAGTTGGGAAATCAAGTATAGAAATAACAAAGGAAGGAATAAAACTTAAGGCACAAAGAATAAATCTAAATTAGGAAAAGGAATGAATAAATCAGTTATATGCCTAGGAGATCACTTCGGGGAAGCGTTGCCGCATTTTTGTATAAGTGGAAGTAGTGATGTATTTGCGAATAGTAGACCAATTTGTAGGCAAGGAGATAGTTTTAGTGAAAATAAGGTAATGGCACAAGGGTCGAAAGCAGTGTTTGCAAATGGTCATGGTATAGGAAGAGTTGGGGATTCAGTATCTTGTGGTTTTAAGGTAATAAGTGGAAGTGAAAACGTGTTTGCAGGCTAAAAATGAAAGGGATGAGCAATAAAACTGGAAAAGAGCTTGAAGGAATAGAACATTTAAAGCAATCAATAGTTAATATTTTAACCACGCCGATAGGCAGCAGAATAATGAGGAGGGAGTATGGCTCAAGGCTATTTGAGTTAATTGATCGGCCAATAAATAGAGATTTTACGTTAGAAATTTATGCGGCAACAGCGAAAGCACTACAAAAGTGGGAAACAAGGTTCAAACTCGAAAAGGTAAAAATCACAGAAGTAAAAGAAGGGAAAGTAACGATTGATCTAGAAGGATTGTACTTGCCAAATGGAAAAAATATTCATTTTGATGGGATTGTGGTATAGAGATGGAGCAGCCAAATATTATCGAACCACTGAACTTTGAAGAGATTTTTTCTCGGATGAAAGAGGAATTAGTAAGTCGTGATGAAGGTTTTACGGCATTAGTAGAAAGTGACCCAGCAATAAAGATTTTAGAGGTAGCAGCATGGCGAGAACTTTTGCTGAGAGAAAGAATAAATGAAGCGGTAAAAAGTAATTTACTTAAGTTTGCGACGGGAAATGATCTTGATAATTTAGCTGAATTTTACGGAGTTGAAAGAGAAAAAGAAGAGGATGACGAACGATTTAGAAAAAGAATCAAGGCAAAAATAAAAGGCTGGTCAACTGGAGGGAGTAAAGAATATTATCGATATCATGCACTCTCAGCAGATAGAAGAGTAAAGGATGCGCTGGTTGAATCAAAAGTGCCAGGGAGTGTAGAGATCTCGATTTTATCCACGGAGTTATCCACAAATGGCATAGCATCTGAAGAACTACTTGATATTGTAAGAAAGCGAGTCACCAGGGATGATATAAGGGTATTGACAGATACGATAACAGTAATTGGTTGCAATATTATAGAAATAGTTATTCATAGTAAAATTAGCATTAAAAGACCAGATATTATTGAAACAGTGAAAAAGAAATTTATCGAAAAGTTTGAAGCAAGCAAAAGACTCGGATGGAGTGTCACAAGGTCGTGGATTATAGCGAATTTGTTCGTAGAAGGAGTAGAAAACGTGGAATTAATAGAGCCAAAGGAGGATGTTGTGGTACTGGGGAATGAGTGTGCTGCCCTCGGCTACGTCAAGTTAGAGGAAATGTGAGATTTGAAACGTATTTGGGGGAATTGTACCAGTGAGAGGATTACGTGCAATACGGGAGTTAAAGATAAAAACGGCCAATGTTATGCAGACGAAAAGACTCTCCATCTTCTAAGTGTTGCAACTTATTTTTTAAGGTATTCACAATATAGTCAAATATCAAAGAAAGTATTTTTAATTCCGAGAATATCTTTGTTTTTTATCAGTTCTGCAATGATCTCTTGCTTACTCATGGGTTACCTAAATAAAAAAGAAAGTTAAAGCATTACAGAAAAAAAAGCAAATGAAAAGTTTATTACCGCTAAACGCAACAAAGCAAGAAAAAGCGCTGGTTGATGTAATAGATTACAAAGTAGAACCAAGCAGGATAAGAGGATTTAAGTTTAATCCTAAAGATGAAATATTGCCATGGATAGTAGAGGAATATGGTCTAGAAGAGATTCTGCGTTGGGCAAAAGAGAAAAGAAGAGCGATAAAAGAAGGGGTAGAATTTCAGCGTTTAAGAGGAACACCAGCATCGCTGAAAATAGCATTAAAATGGGCAAATATAGAAGATATTACAATTATTGAAGAGCCACCTGGAGAACACTTTTTTGAATTACAGATAGGGATAAGAGATGCACCAAATGATTTCTTTGTAGATGCAGTAGTAGAACTAGCAAAACTATCACTACCTGCAAGATCGAGGTTAATGAGGCTTTTCAATGACCACTATAATATTGGAAGATTTATTTTAGATGAAAGCTTTTTTGGCAGCTTATTATCAGACTACTCTGGTACAAAGATCGAAAAAGATGGACCAGTGTTATCATTTGGAAGAGTAAATTTTTTCAGGTCTAGTGGTCCATTAATTGAGGTTATAGAGAGTTATCTACGCGATCATCATGAACGAGCTTTAAGCAATGATATATACCGGCTAGATGTAGCAATACTTGGAGAAACCGAGCCTCATACTAAGAACTATAACGGTATTTATGAACGAAATCATTTGTGGTATAACTTCAAAGCGCTATACCCTTTACCACAGAGCTTATTACCGGCAATTAAGTTTGCTAAAGCGCAGATAGTATTATCGGATATCTGGAACTTAGGGGAAATAAACACATGTTTTCCGGTTACGAGTACAGAAGAAGAAGGGGATAAATTTTTACTAGGAAGTAGCAAACTATCTGAACAACTGTGGAATTTAAAATACAAGCCAATTTTAGAAAGGTTTAGCGTTACTCACCACTACAAGGTAGAAGATTTTACCAACCAAAAAGTTATAAGATTTGGTTTAGCAGAACACAATGTTCATTTTGAAAGCGATTTAAATTCAGAGCAAAAGGATTCAATACATGAACCGGAAAATTACATTTTAGTGTTTTACCCAGGTGTACTAACGTGGCACGAACACCGTCATTTGAACAGAAGTTGGGAAGAGAAACAAGTAATATGTTTAATGCATTAAGCATGTATATTTATATCTTCATATACTATATTAGTATTTAGTTAAAAAAGGTGTACTACGCGAAAAAAGACTTGCCTTTTTATACTAAAACACGCATAACTTAAATAGTAGCAAGTAAACAAAAAAAATTGATCTTGCACTGAAGTGAGCCAAATTGGCTTATGTTTTTATAGTGAGGTATGTAATGAGGTTTAGCAAGGAAAAGAGAGAAGCTTTTAATAAGTCATTTTATGAATTATTAGACAACTCGTTTAAGAATATTAATGAAAAAGATGAAAAAGGGGAAACGATACTACATAAGGCAGCAAGAATGTCGACAAGAAAAAAAGTAAGTTTTCTAGTCAAGAAAGGAGCGGAAGTCAATGCAAGAGATAACAAGGGTTTTACACCGTTACACTGGGGAGCATTAGCGAAACGTCTAGAAAACGTAAAAGAGCTGACAGGGTCAGGAGCGGAAATAAACGCTATAGAGTATGGTAGTAAACATACAGCACTACATCTTGCATGTATGGTAGGGTGCGACCCGAAAGTCGTGATTTTGTGGTGGTTAAATTCCATCTTCCCTAAACAT
>NODE_16_length_14889_cov_6.112310
CATTAACCTGCACAGATTGCGAAGATAAATAAATAGCTTCAGTTTCATGATAAGGAGGCTGACGGAGTTTGTCAAGTAAGTTTTTCGTTTAATCCGTTTCTTGATTTAGGTGCCCTTGACTTCCGGCTGGGTCGAATTTGTATAGCTACATTGTCGGTAAATCTAAATTGCTTTAATGATTTTGATTGAAAAATAGTTTTTCTATTATATAAATGCTACTTTAGGGTAATCAAAATGGAAGACGATAAATATAGCCTAGGTTTAAGAGTTATCCATTGGTTGATGGCTATTTTTATTATCGGTATGCTTTGTTCTGGACTTTATATGAAAAGCCTGCCACTTAGCAATGAAATTAAGTTCAACATATACGCTATTCATAAGGCTTGCGGTATCACTATTCTTGGATTAATCATAGTACGCATATTTTTTCGCGTCTTTACTTATGTTCCACCACTTCCAGCAAATTTTTCTCGGTTTGTAATCAATATAAGTAAAGCAGTACACTTTGGTTTATATTCTTTGATGGTGCTAATGCCACTATCTGGCTATGTCATGTCTTCTGCTTCTGGCAAACAGATCAAATATTTTTTTCATATCCCTTTGTTGATTAATCAAAACAAAGATCTAGCTAACACGGCTAACGAGCTACATTCGATGCTTGCATATTTTATGGTACTCTTTATAATCTTACATATACTTGGCGCCTTAAAACACACATTTATAGATAAACAAAACATTTTTAAACGTATGATATAGGTTATATGTTAAGTAGCCTCTGGAAAAAAGGAACAGATTTTCTTGGCAGTGAGTTTGCTATAATGGGTGGTGCTATGAGCTGGGTTTCAGAGAGAAACTTGGTCTCAGCAATCTCAAACGCTGGTGGTTTTGGTGTGATTGCATGTGGTGCAATGTTCCCAGACTTACTGGAAAAAGAAATCATAGAGACACAGAAGTTAACTAACAAGCCATTTGGTGTAAATCTAATTACTATGCACCCAAAGTTGAGTGAGTTGATAGATGTGTGTATTGAAACGAAAGTGAGCCATATAGTGCTTGCCGGTGGACTGCCAACAAAGCCTAATATAGAAAAAATCAAGGGTGCAGGCATTAAAGTTATGTGCTTTGCACCAGCATTAAGCCTTGCGAAAAGGTTAGTAAAAATGGGAGTAGATGCATTAATAATAGAAGGAATGGAAGCAGGTGGGCATATAGGTCCAGTTAGTACTTCTGTTCTTGCACAAGAGATATTGCCTCATTTTAAAAATGAACAAATACCAGTGTTTGTTGCAGGTGGAATAGGAAGAGGTGAAATGATAGTTAATTACCTGGAAATGGGAGCAAGTGGCTGTCAAATAGGTACATTATTTGTCTGCACTAATGAGTCAATTGCCCACAAAAATTTTAAGGAAGTGTTTATTAAATCGGCCGCACGTAATGCAATACCTTCTGTACAGATAAGTGCTGATTTTCCTGTAATTCCTGTAAGAGCTATAGCCAACAAAGCAAGCGATGACTTCATGAAGCGTCAAAAAGAAGTTATTGATGAATACCAAAAGGGACAGATCTCAAAAGAAGATGGGCAGCTTGAAATAGAAAAGTTCTGGGCTGGAGCTTTAAGAAGGGCAGTGATTGAAGGAGATGTTGAAACAGGATCTTTAATGGCCGGCCAAAGTGTTGGCATGGTTGATAGGGAAAAGCCTGTAAAAGAAGTAGTGGATATGTTAGTTCAACAAGCAAAGAATCATATTAATAGCAAATCTGTAGAAGTAGAAAGCCCAGAAAGCAAATAGTTAAGCGACCTTCCAATAAGCAAGTTGCCGCAATTATTTATAATATGGCATAATTGCCCAGTTTTAATGTAAAATTAACGCTAAAAAGGTATCTATACATTTTATTATGTATGGAGGAATGTTATGCACAGTCCCTTTAAAAAACCTAAGAGTAAGGAAGGAGATATTAACCAACAATTGAGCAACACTATATACAAAAAGGTAACAGCAGAAAATTATCAAGAAAATCAAGATGAGACTTCCAAAGAATGCAAAAGGTTGTTCAAGCAGGGAGCTAGTCCTAAAACATTGGCTGAATTGGAAAAAATACTGAGAGAACGACAAAATGAGCAGGCTATTGCAAAACACTTAGAGTCATCCAAGCAAGGAACTAGTCCTGAAGCATTAGCTGAGTTAGAAAAATCAGTGGGGAAAAAAAGAGAACATTATAATAATTATATCCAACACTTTCTTCCAGCGTTGAAAGCAGAAATAACAGAGTCAAAAAAACTAGACTCAAAAAAAAAGGCAGCAATAGTACAAACAATTTTGGATATTACTAACAGGAGCAGCAGTGTAAGCTCAATACCAAATGCTGTTGAAGAAAATATTGAAGATCAAATGCAGCTAAAACATATTGAAGAGCAAAACAACACACAAGAAACACCCTTGAATGTAGCTGAGAAAAAAAGTGGTGATAATAAAATACTTAGTAATTCAGATGTTACAGAGGAAGTGTTTGAAAAATGTAGCAAGGTTGTGAAAGAAATAGAGGAGAAGCAAACTTCTAAACTCAGTAGTGGCAATGACTCAGATAGTGGAATAGACTCACCTAGAACGAGTAAAGAAAGTTTGAAATCACCAGTAAGTAGCAGAAGGAGCAGTTTAACTTTAGTAACAAGCACTTCATCTGAGGAAAGTTTAAACTCAACATTGAGCTCTGTTGAAGGAGATAATGGCTTACAACCAGAGGATGAAGGAGAGACAAAATTAGCACACCTAACTAAAACAAGGTCCAAAGGGCCAAGTGGACGAAGATCTCCTTCTAAACATCATGAGAAGAAAGATCCAATGCAACCCGAAGAAAAAGAGGAGAAAGCTGTTTCAAGCAAACAAGAATCTTCTAAAGATATCCTATCTAAAAAACAATCCAATGATAGAAATCTTCACGTTGCACTTGCAGCAGGTTGTGCTCTTCTAGCAGTGGGATGTCTTGTTGCAGCAGCAATAGCAAAATTAGGAATATTGTGTGTCATAGGAGCAGTATTTGCTATAGAGGCAATAACTACATGGTATTTAACCCCTTCAAGTGAATTAACATCCACCAATTTGAGTCGTCCTGTTGATGATAAGAGCTTACAGCATGTTCGCAGCGGTAAAAATTAAATATGTGTTACTTGTAGTGGATAAGTGAATTCAGTTCTTGCCTATTGATATAAAAGTTGTTATATTTGAGGAATGTTTAAAAGGTGTTTAGTTGATGCGCATTCAATTGAATAAAGTTTTGGTTTTTATAGCCTTATTAAGTTTCATTTTTGCATCATATTCTAGCGAAGCAAGTTCGGCGAGTGATGAATTAAAGGGTATACAAGAAACGGTAAAAAATTTTATTTCTTCATTTTCAGTTAAAGATACTGTAGAAAATATGAGTCCTTCAACAATCATAGGGTTGTGTATAGCTGCAGTGATACTTGCAGTAGTGTTCAGAGGTCTAATCTTTTTTATGATAATGTTTGGTGTACTGGTCCTGATGTTCGGTAGTACAGAAAAGGCAACAGACTACTTAAAAGAAAAATTTAACTTTACAAAAGATATAAAATTACAATCCGATAGCGAAAAAAAAGATAAAAATTAAGATAGTATTTTTATCTTTTTTAATTATCTTTATTGAATACGCATATGCAGTTAAAAGTACCAACAGTTAACTCTAAGCTTAAAAAAAAGAACAACTTAGCATTACTAGAAAGCATTGATTTAGATTTTGTTCCTTATGCTTGTCATTACGATGAAGAAACCATACTCACAAAACAGGGAGAATTGTTAAAAATAATCAAGTTAGAAGATTATTCTTCTGTTGATAACTACAGCGACCTCAGAACTGAAATTAGAAAAAGCATATCAAAAAATATTAATAGCCTGTATTTTACCGTTTGGATTCATACCGTTAGAAAGCGCAATAAACTGAGCTTGAAATGGAATAAAACTGAAGACTTCTCTGACAACCTACATTCAACGTGGTTTAATAAACTAACTGATAGTAAATTACAGTATATAAATGAACTATACATTGTAATATTGTTTAGCGATTTTGGCAAGCATACTAATAATTCGTTTTTTTTCAATAGAATAAAGAATAAGCATAAGTTGTCTTTACAAGAAAGCCATCAGGAGTTGCAAAAGATAACTGACGTAATTCAAAATGATTTAGGACCTTTTGGAGCTAAAAAACTGAGTCTAAGGTTTAGTGAAGGTAAAATATATTCTGAAATGATAGAATTTCTCCACTATATTGTTACATTAACGCACAAAGATTATCCAATACATGAAAGGGACCTGTCGCAATATATTAGAAATTTTAAAATAGCTTTTGGTTTCAATACGTTTCAAACAATATTTGAAAATCAACAGAAATTTCGCTCTATTTTCAGCATAAAAGAATACCGGGAAATCTCTTTAGGTAATATAGATAGATGCTTGCAGCTTGAATCTGAATTTATCATTACAGAAATAATGATATTTACTAGTAATAACAAAGCAATAAAAGAATTTAAAAAACAAATCAACATGCTGCAAATTAGTGAGGATAATACCTTACTTAAAAGCTCAGGAATTGAAGAAATAATAGAGCTTGAAAAGACCTCTAGTATAGACTTCTGCCAACAGAAAATTATTTTTACAATATTTGCAGATGATAGGAATAAGTTAGCTGAAAGTATTAGTGATTTATCTTCTATAATGTCATTAGTTGGCTTCATGATGTTTAGAACTGATTTACATATGGAAAGTCATTTTTGGGCACAACTTCCAGGCAATTTTGCTTTTATTACGCAACCGAAAAATATCTTAACAAAATACGCTTGCAGCTTTGCTATGCTGCACGATTTTACGTCAGGTACATTAAAAGGAAGAAGGTGGAAAGAAGCGGTAATGATTTTTTTCTCAAAAAAAGGAAATCCTTACTTCTTTAATTTTCATGGAAAAAGAAATAATGGCCATACTACGATACTCGGAGCTCCAAATTCAGGCAGAACTTCACTCATTAATTTTCTATTATCAGAATCAAGAAAGTTTAACCCAAGAATTGTCATATTGGATAACACTGGAAAATCAATAATTTTTACTAAAGCAGTGAGTGGTAAATATTACATAATCGATCCAAAATATAAGGACAAAAGCCTAAAATTTAATCCACTAAACATTGAAGATAGTGCTTCCAATCGCAATATGTTGGTTGAACTGATCAGAAGAATGGTAGCCGATACGAGCTTGGTGGACGTAGAAGAAAAGATAAGAAAAATCGTGGATTCTATATTTGCTATACCAAGGGAATCGCGTTCTATTTCACAAATTTCTGAGGTGCTCTTGCTTCTCGAGGGTAAGATAAGTAGATGGTGTGACGATGGTGACTTTGCTTACTTATTTCAAGATGGTAATGAATCAGATATTGACTGGGAAACAAAAATTATATCTCTCAACACCGCAAACCTTACAAAACAAAAGGAATGTATGTCCGTGATACTTTACTATTTTTTATATTCTTTTGAGGCAAAATGTGATGGCTCGCCTGCAATACTTGTTTTGGATGAAGCATGGGAGATAAGTAATATTTTTCCTACAGAGAAAGAGTTTGATAACTGGATGCAAAGAATGACGGAACTAAATGTTGTAGTAATCCTAAGTACTGAGAATTTAAATCTCGCATTTGCTAGCAAATTTACTCAATATTTAGATAAACATGTTGATACAAGAATCTTGATGCCGAACGTCAATGCAAATAGATTATACATGAAGGCATTTTCTCTATCGAAAGAGGAGCTGAATATAATTCTGCAGACGCCAACACAGGAAGGTTTATTTTTGATAAAACAGTACAAAGGATTAGTAACCTTAAATCTGGATTTGAAGGATATGCAAGAAATACATGTACTTTCAGCTAACAAAGAGACTATAAAGTATATGTATGAGGCAATAAAAGAAAAAGGAGAAGAAGTTAATGAGTGGTTACCGGTATTTTATGAGAAGTGTAAAGCTTAATTTCTTATTGATATTTTTTTTGATACTTGGTCTTTCGTATCAAGGATATGCTGATTGTCCAACATTTGTAGAAAGTAATACTTGGTGGGAAGCAATAGTTGGTGGAGATTGGGTAAAGGAAATTAAGGTGCAAGCAATAAAAGATCAAGGAGTTGATGGTTACTTTAATCCCAAAATTAGAGTATGTGCTTATGATGGACAAAGTTATTGTTATGGCTTACAAAGTGGGGAATCCTGCCGCCAGATATATGGAACGCAAGGTATAGGAGCTGGAGTTTCTGCTGCAGCTTTTATCGACTGGGAAGGAGATAAAACAAAAGCTGGAGGAGAAATTGCTCGGGGTCTTAAATGGGAATGGGCAGACGGTGTTACTGATGAGGAAAAAAGAAGATTCGCTAACTCTCCTAAAATATGTGCTTGCAGTCAAAAAGGGGCTTGTATGTCAGGAATTTCTTCATGGGGTTCTAGAGTATTTTCGGGTGAGAATATTTTCCGTTCTGGGGAGATGGAAAAAGTCTGTGATACCTGCTACCAAACGGCAGTAAAATGTGCTCCTGTGCCACTTGCACCTAGCCCCCCTCCATTCTGTGAACAACTTGCGATGTCACCTCCACAAGTTAGAATTGTTCCTATAACAAATGAAGATAATGATTACTTCGATCCAAGAGTTGGGGTGATAATTAGCGGACTGGAGGAAAGAAAAGAGTTAGGTTTTCCACACGTTGTTTCAAATAATGAGAACATTCCAAATCACTCATATACTGTTACAGATAAGGATACTCACTATTACTTCAAAACCTATAGAAAAAAGGGCCAGCTCTGCGCTGAATACCATGGAACTCAAAGTATAGACAAAAAAAATCCACAGTTCGTCCGCTGTTTCCCGGCACCACCTGCTCCAGAGCCTGAGATAGTGAAGGTAGCAAATGAAAACACGCTAGAAATAAAAATGAAGATGAGCGAGAGCACTTGTACTTACAGAGCACATGGAGTCTACAGCAATGGTGTCTGTACTTTCAATGTTATCACTAATTCTACTAAGAACATCGGCCCTCTATCTTTAAAAGTAGTAAAACCAGCAATAGTAGCAAAAACGACTGACAGTAGTAACACAAAAAGTTACATTGATAATATTATAGAAGGTATATTAGAAAGTAATCCGCAACAATTTAAAGTTCTGAAAGAATATGGCTATGTTCCTGATATTGAAACGGAATGTAAAGAGTTTCAGGGGAATAAGTGCAAATTGAACAACTTAGGACAACCAGAAATAGAAGTAAAGTATAAAGGAAATTCTAACAGTAAAATGCTTTGTCTTTCTGGATGGCAGCCAGAACCAGAGGAGTTTGTTCTTGAAAGAGAAAATAAAATAATACCACTAAAATTAATGGGAACAAGATATACTAAATACAATGCTGTTTACTCCAAGGAATCAAATCAGTTCTATTATCTTCCAAGCAAGGAAATAGTTTACCCTTTGAAAGAAACTCAAGAGAGGTTGGATAAAATAATATTTAATAAGCAAGAGTATGTTTTCTTCCCTGATGAAAATGAGCAGAAGAAGGAAGAATGCAGTTATTGTGTGAAGAAAGATAGCAAAATAGACGAAAAATTAAAATCTGGTGAAGGACTGAAAGTAGTATACAAATTGACGGATGTAGAGCATAAAGAAGGATGTGAGCAAGGTGATGATGGTTGCATCTGCTTTGATGGAAAGTGTAGCCGTTCAAAACAATATTTGAATAAAAATGAAGATGATAAGCCATTCTACTTAAGGTATGAGGAAGTGGATTGTAAAGATAAGGATGGTAAAGTATTAAGAGATGAAAAAAATGAAGTACGAAAGTGTACACAATTAAAAGATCAACTGATTAAAGCAAACAGAACAGAGGTTTTTTACGCTGATAAATTGTGTAGGTTCGATTTAGAAGGTCTCAAAGAGAAGTTAAAAGAGATAATCGAGAAACAACTGGAAAAAGAGAAACAAGAACCGGAAAAAAAGAGCGAAAAGTCCCATGTTTTTGGAAGTGGAGATTATGATGTGGATGGCTCACAAATAACATCTAGCCGTGTTGAAATAGAAGTGTGGGGATGTGGTGAAGCAGGTCACATAAAAGATACACCTTACACTTACACACCTAATTCCACTGAAAGTAGAGTAGGAATGCCAGGAGATTATATTAAAGCTGAATTGGAAATTGATCTTGATTATCCTATAATTAACATTAAAGTTGAACAGGGAGGAGGTAACAGGGAAAAGGAATATACAGATAAGGATGGGGGTCCTATTTTTATAAGAAAGTGTCGTTTAGGTAAACAAGAGTGCAAGGATTTAATCACTATGGGAGGCGGAGGCATCTATAAAATATATGAGTATAAGGATTATACCGAACCAATAATTGATGATAGTGTAAAATTAAAAGAAAAAACCACAACAACAGGATTGCGGGTTACTGAAGATAATAAAATAATATATATAGAAAATGGTGAAATCAAGCATGAAACAGTAAAGTGTAGCAAGGGTTTTGGAAGCAGTAAACCTGGTGCAGGTGGTTGCATTGATAAAAGCAAAAGAATTTATGGTAAAGGCTCTGCAGGGCAGGTGAAGGTAACGCCTATTATAAAGGGATTTGACATAAACATAATAAATGATGCTATTGAAAAAATGATAGGAAATCGATATGATCCCGGGGAGGTTAGGGATTTTTCGAGGAGTGAGTTTGACACGAGTTTAACTAAGATGATTGAAGAGGAACTCAAAAAAGAATTGTTAAGGTAAAAAGATATAACTCTGAAAATTATGCTCTCGTTTTAATAATTAATTAAAGTAAAGCACGTAGTAAATGGTGTAATTGCTGTATCTTAACAAAAAGGTATAACGAATGTAAGGAGGGTACTTTATGTCTCTAAAGAATAAAATTTCTGAGCTAATAGAACAACAATTTAGCATTAAATACCATGACAATTATTTGGCTTACGCTATACATAAGTGGGCTGCAAGCGAAATATCTAATTCTATTGCTTTTTGCATAATTGGTTGTGGAAATTGCAAGATTGGATATCAAGATGCTGCAAATTCGTTCAACATAACAAAAGAAGAAATTGAACAAGGCAATATTGCAAGCATAGAAAGTAAAATAAAAAATGAAGCTGAAAAATCAGGTAGCGAATTTTCTGAGTTGATTTCTAGAATGGATCAATCGCTAAAAGAGCAGAGTGAAAAGTCTATTGTACAAATTTTAGATTCATCCGCTGAGGAGATGTTAAGGAGTTTCTGTGATAGCCCTGTACAGTCTCCAGAGCCTCAAGAACCCTCTGCTTCATCTGAAGAGCATGCTACAGAAGGCCCAGAAACTAGTGTTAATTCAGATCTTTTGTCAACCTAATCAACCCCATATATATGTTTTTTTTGTACCCATGCTTTGCGTTTTGGGGTGGAAAGAAAGCACCATTCTTCGTTGCATTTTTCTATCTTCATCACAACAAACTTGTCTATTTTCATAGTAATCTTGCTGTCTACACTCTGTTTTTGATATCCATAAGTATCTTCTTTTACAATCGCGTAGCGCTTATCACTAAGAAGATTGCCTTTTATCCATCCGCAGTCTTCATCTATATCGCAGACCTTTTTCCAACTCTCAAACTCTTCTATCACTTTCAGGGGCAGATTTTTGCAAGTGTATATCCATTTTACAGGATAGTGAAACCCTGGCCCCGTTCTCATGTTGATCTTATTTGATTTGGTTGAAACAAAGTTGTTAGCAAACAAGCTATGGCTAAATAATAAAAACAATAGGATAATAGTACTGAACCAAGATCCCAGTGTCACGCACTGGGATAACGTGAGGGATAGTGTAACAGACTTATTCATCATAATTCACGATTAGGTTGACATAAGATAAAGAGTAAATTAAAAATTGAATAGATCTTTAAATGCAAAATCAATGCCTATAGAAATATTAATGCCTGCTCTTTCACCGACAATGAGCAAAACTGGAGGAAAAATTGTAAAGTGGCATAAAAAAGAACAAGACAAAGTTGAAGTAGGCGACGTAATTGCTGAGATAGAGACTGATAAAGCCATAATGGAGTTTGAATCTATAGATGAAGGAGTCATAGCAAAAATTTTAGTAACAGAAGGAACAAGTGGCGTGTCTGTAAATCAACCAATAGCTTTAATGCTGGAAGAAGGAGAAGATGAAAGTGCACTTAACAACTATACTTCAACTTCCATCAATAGTGCAGTTAAAAAGGAAGTGACAAAAAGTGCTGTTGATAATCAAAAATCAGAACACCAAGATTTAAACGGAAAGCCAATAAGTCATTCTTCGGTGTCATTCCAGCGCGTGACGCTGGAATCCAACCCCTCAATGTCATCCCAGTGCTTGACGCTGGGATCTAGAAAAGAAGAATGGATCCCAGTGTCAGCTACTCAGATGACAGAGGGTTATGCAGAAGGTAGAACAAAAATAAGCCCATTAGCTAAGAAAATAGCTCAAAATGAAGGGGTTAATGTGCAGCAATTAAAAGGTACAGGACCATATGGTCGCATAATTAAGGCTGATGTGTTGGAGTTTTTAGGCAGTGGTATACATACTGAAAGTCCTGAGAAAGATACCATAGTTGAAGTAAGCAACATGCGCCAAGTGATAGCACAGCGCCTGACTGAATCAAAACAGAATGTTCCACATTTTTATTTAACTGTAGATTGCCAGGTTGATAAGTTAATATCGTTAAAAAACGAGATTAACTCAGCAGATGAAAACAATAAAGTAACAATTAATGATCTAATCATAAAAGCTGCAGCTTTCAGCATGAAAAAATTTCCTGATATAAATTCTTCGTGGATAGATAATAAAATACTGAGATATTCAAATATAGATATTTCAATCGCTGTGGCACTTGAAGATGGGCTAATTACTCCTATAGTAAAAAATGCTGATAAAAAGGGTATTTTATCTATATCAAAAGAAGTGAAAGATTTAGTAAGCAGAGCAAGATCTGGAAAATTGAAACCTGAAGAGTTTCAAGGAGGAGGGTTTACTATCTCCAACTTAGGGATGTTTGGTATAAAAGCCTTCAGTGCTATAATCAATCCGCCGCAATCTTGCATTATGGCAGTTGGTGCATCTAAAAAACAACCAATTGTTATGAATGAGAAAATAGAAATAGCAGAAATAATGACAGTAACGCTCTCTGTTGACCATAGAGCAGTTGATGGGGCACTCGGAGCAAAGTTTTTAAATGCCTTTAAGCATTATATAGAGAATCCTCTGGTGATGCTTATTGAAACTGCGGTAATCTATTAGCATTGTTATTACAAAATTAATACCTCTAAGTTTATACTTTTATTAGTTAATAGGTTTAGAGGTAAAAAAATGAATACTACAGTAGAAAAAAATAATCCAAAAATTTTTCCTCAAAATGAAGGAAAGATTAACTCAAAAGGCATGGTTGCCCCACCTGTTCCTCCGAAATCTTCCCAAGCTAAATTTGCTGGAATAAAAGCAATTTTTGAGCGAAATGTACCTCATTCTCAAGCAAATGATAGTAATAAAACAGTGAGTAGCAATCTTGGAAGAACATTTGGCCCAACAATGCAAAAACTCATGGAAGACAACATTCATAGCACTCCTAACAAACAACGCCGCAATTCAGGGGATAGTGGTATCAGTGATATTAGTAGCAGCACTTCTGATGATGAGGATAGAACAATAAAAGATAAAATGATGGAAAATGTTAAGCAGGATAACCATCAAAAAAGCTTTGATTTACATAAAGTACAAGCAACTGATGAATTAGAAACCGTAAAATTTCTCAAAACGCTAAGCAAGAAAGAAAGAGAAAAACCAAGTTTTTCTCCTAAACAGCAAAATAACCAAAAGGTTGAGACTAGCAAAAAAACTTATAATCCACTTGATTGGAATCCAATCTATCAAGGTAAAAAGCTCTTTAGCTTAGGCAATATGTCGAGTAATTCGTCTTCATGTAGTGAAAAAAGCAATATTTCAGATGTAAGCGATAAGTCTAATAATTCAAACATTGTTAGATGTAATATTACTAGGAGTAACAGTAAGGAAGACCTTCGTAAACCTGATGCTTCACATAATGACAAATCTGCAGGTAAAAAATTATCTAATGTCAATGTAAGCGAATTAATCAGAAAGTTTGAACAAGGTAATGACATAGTAAAAGGGCGTTAATCAAATGTTACCCTATCTTTGTATATGTAAAGGTAGGGTATCTTTTCAAAATAGTATATCCTTTATAGCTTTGTTAATTTTTGACTCCCTCTCTGCAAAAGCAGTTTCTAGAGAGGTTTTAAGTTTTTCCCATTCTTCTTGACCATTTAGAACTAAAGATTTATATTCATTTTCAATTTTTTCCAATGCTCTTTGATATGAAAAACCTAATTCCTCATATATATCAATATTTATCGATTGCAGTATTACCAAAAATGAAAACAAATTCGGATCAGGTAATTCTTCTCTTGTGTGATTCAGAAGACACAGCTTTATTTTTTTTACGCAGTATTCTATTGTTTTTAACGATAGTGACAGGCTTTCTGCATAAAATATAAAACTATCTACAATCAAATTTTTTGACTTTTTCGGTAATTTAATATTTTCAAATAGTTCTTTTGTAAATTTTTCTATCGGTTGTTTTGGCAAATGTAAAGAGAGATCAGTAAAAGATTTTAGGTCAAAATTTGGTCCAAGTATTGTGCTGATTGCTCTTTGTACATTACTCTTATCTTTACTTACAGAAATAATGAAAACCAGCCCCTCCACATCAAGCATATACTTTATAGATTCCAAAAAATCGACAACGAATTTAGGACGGCACACATCAAGATTATCCACCATTATATAAATGTTTTTGTCTTTTCTGATTTTATTAACCACATCCGCTAACTGTGTTTTAAAATCTCTAGTACTCTCTTTTCTTCTTTGGAGAAGACTTAATTCACTCAAGACAAAACCTATGTCTTTTTTATCAGCCTCTTTTGCAGCATCAAGAAATACTGAAAGCATAGCAAGTGGAGATTTACTGATCAGCTTTCCTAGTGTGTTTAGAGAAAATAGCTCTTGGTTTATGTTCTTGAACTGTTGTATAACACTTCTTTTTACTTTATACGATACAAATAAATCTTCAAATAGGAAATTTAAAAAAGAAGGCAGTGGTTGGTCCAATGCATTGATATCCCATGCACTATAATAAGCTGCAATTTCGTTTTGCTGTTTTAACTCTTTTACCCATTCTTTCAAAAAAAACGTCTTGCCCCATCCATCATATCCTTCCAAAGATATTATTGTAAAAGACTGATCAATTGTTTTAATTATAGTGTTGAATTTACCTGAAAATTGCTTATAGTTTAGGTGGTCATTTTCCCAAGCCACCACTTTAAGTGGTGGCACTATTTTTTTCTTTTTGAATGTTATTAGCGATATAAGTTTTTTTAAGCACATGTCTTATTTTATATTTAACTCATATTCTTGTCTTGAAGTAAGTGCTATCCTCAGCGTTCCTTCATCAAGATAGTCAATTTCTCCGCCCATTGGTATGCCGCAAGCAAGGCGTGATATTTTCACATCCAAATTTTTTAGCAATTCAATTATATATTGTGCAGTAACTTGGCCCTCTAATGTCGGATTAATTGCGATAATTATCTCTTCAATTTTAGACTCTGTCACTCTTTTCAGAATAGTGTCAAGGTTGAGTTCTTTTGGACCTATGCCATTTATTGCAGACAATCTGCCACCCAAAACATGGTATAAACCTGAATATATATTTCCTTTTTCAAACGCCCATAGATCACCTAATTCTTCTACTACACACAGTAACTTAGTGTCACGTTTTGGGTTAGTACAAATAGAACAAGGTGACTTAGTATCTAGATTTCCGCAAACTTCACACTCTATTATAAGATCTGCTAGCTCTTTAATCAAAGATGCAAGTGGTAGCATAACTTTTTCTTTGTTTTGGAGTAAATGTATAACTAACCTGCGTGATGATGATGGCCCTAAACTTGGCAATTTAGAGAAAGCATGAACTAGATTCTTTATGTTAACGTTCATTCAATAAATTCAGAATAGGCAGTCAAATGGTAACATCAAACCCTTTGTAAAGAAAGTGGTAAGTTTCTCTTGATCCCACTTTGATCAGCTATAGAAAAAATTTTTTACTTTAACGAAAAAAATTACTTCCGCACACTTAAAGCCTGATTATAATAGACTTCTTGCATAACCCAAACTAAGTAGAAAAAAGGTATCATCCAAGTAGCTGACACTGGTTCCTTTATGACGGCAGTACCTTCTCCTGTCATCCGAGTAGCCGACTACTTGGATCCAGGAAATTTAACTCTACCAAGTAAATGTACAATAAGAACTAGATTCCAGACTGGAATGACAGCAGTCCTACGTCATACCGCGATTCATTCTCGGTATCTCTAGATCCCGCTAACAAGTAGCGGGATGACGGTTGTCAGGCTAGCTGTCATCCCAGTGCCCAGACACTGGGATCCAGAAATTTTAATTGTAAGTAAGCATACTGGGTTGATAAGTATAAAAGTAGCTAGAAAATAAACATTTTTGATGAGATTATATGGAAAACTGGATGCCAGTGTCAAGCACTGGCATGACACCCTTCACGGACTTTTAAATTACTTTAGCTATAAATATTAAGAAATTTACCAAATGAAAAAAAAGGCAAAAGAAGCCCTGGGGTTATTATCCGCTTTAAAATATTGGCGTTTTTTATGTTTTAAACGCTTGACAAGCGAGATTCAGCCGCTTTTAATTGCAACTAACTTACGCTGCAAATGTTTAAGAAATTTACTAAGCAGAAAAAAAGACAAAGAATCCCC
>NODE_17_length_14721_cov_5.397109
AATAGCTTCAGTTTCATGATAAGGGGGCTGGCGGAGTTTGTCAAGGAAGTTTTTTTTGTTTCTATGGGTCAGTTGGTACGCGCTTTGCCTTTTAACAGATGTAAAAGCACAATTATTACGAACAACATTCCACCAACAACTGATATAGCGCCACCTATAATGAAGCACGTGCGTGCTAACATTGACGAAATACTTGGCAGATCTGCAACCTTCCTTAAAGCACCATATCCACCAAGCCACACAAGGCCAGTGATATGGAGAAAATGCCCTATACTGTAGGCATAAATCTGTAATCTTACCATGGAACTTTTTATCTCTTTAAAGTTTAATTTAGGTAACATCCAGTAGACAAAATTCATAAAAGCTATAGTGATACCAACTACAGAACCGTGATAATGAGCAGGAATCGTGACATTACCTTCAATAGTCAACACTCCGAGCACATCTCCATAAGTGAACAACAAAAATGAATGTAATAAATAGTTGCTTTTATCATTAATAAAAGTTCTGATGTTGTAGCACACTAATATTATCAAAAAGCACGGCAAAACTGCTCCAGCAATCCTCATATGCCAAGTAAAAAACTGTATTAACTTGGCACTATCAACTGGATAAACAAAATATACAAACGGTGCGCCTACAGCTAAAATCGTGTTTATAAATAGTGGTAAAATAGTAATTTTATTGTTTGAAGCTAAACTAATATCATTGGAACTTAGCATTATTAAATAGACTAAAAACATTCCTTGAGTAAAAGCAAACTGCAATAAATGTCCGCCTCCCCAAAAGAGATATTCGTAAAATAAATTATTATCTGAGTGATATAGACCTGGAGGCATATTATTATATGCTAAAACAAAGCAAAGAAATGACGATACAAGTATAATAACTAGCCCAATTTGCCCAACAGAGAGAAATGAAACCTCTTTTTTTGATGTGTATGCTAGCATTGTATTTACTAATATACTGGCAATAAATAAACTGAGTCCAAGTAAAAATAATTTGTTTTGTAATACGGGAATATAGTTACTTTTGATAACTTCAGTGTTTGGAACGAATGCGGATATAAACATGAGCAGCATCGAAAGGGTTGATAGAACCCATGAAAAGTTAAACCAACTATTGGTATTTTGTAGGTTTATGATAAAGAGCAGAGATATTATAGAGCACATCCACACTAAAATTGACAAGTTCACGTGTATTACCAGCGCATTATCAAAAATATATTGTGCAGAAGGAACAAGAGAGGAGATAAAAGGCAATCGTAGAAAAATAACAATTATTGACAGTAACCCAGAGCAAGCAAGAGCACATACTGCCAAGAACATCCATTTTCTACAGAGCGGAGCGTTGTCTTGTATATTAAGCACAATCTTTTTTCTCAATTTTGTTCAATACAATATATAACACTGCAATAATACCTAAAACATAGCAATAGTATACGTGTGGCACGACTGCCAAAGGTGAAACTCCAGCAATAGTGCTAGCCAAAAGCAATTGAGCGCCATACGGTATTAATCCTTGAAATACACAAGAAAATATGCCTAGCCATGCTGCACTATAGTGAGGCGGTATTTCATATTTCTTAGCAATATCTCTAGCAATTTCACCGCTAAAAATTATAGCGATGGTATTATTTGCAAGTAAAATATCAAATATACTGACTATTTTTGCAATAAATAACTGCGCTGTTTTTTGTCCACCACGTTGTATCATAACCCAAGATGAAAGTTTATCTGCAAACTCCTTAGAATTTTTACCTACCAGTCCTGAAAGCCCGCCAACCATCAATGACAGTAGCATAATTTCATGCATACTCATAAACCCCTTAGTGATGTTTTGGCTTAAAAACAATAAACCATGATTGTTGTTATTTATAAATCCAATGATTCCAGCAAAAGTTATGCTTAAAACCAATGCCGTAAATACATTTATTCCAAAGTTTGCAAGCAATATAAGTATTATGTAAGGAGTCACAAGCAATAAAGAATACTCCTTAACTGAAATAGCAGCACTATTGCTTGAGCTATAAAATAATATAATTATTGTGAATATAGAAGCAATTAGTGCCACTTTTGCATTCAGTTTTAATTTTTTCTTTATATCAGCCTTTTGAGACATCACAGATGCAATTGTAGTATCAGAGATAATAGATAAATTGTCGCCAAACATTGCTCCTCCTACAACGGTTGCAACTCCTAAGGAAGGAGAAATCCCAGCTTGTGTCAGTTCAACTGCAATAGGAGCAATTGTTGCAATGGTGCCCATTGATGTACCAATAGCAGTGGAGATGAAAGCTGCTACAAAAAATAATCCTATGAGTAAAAATTGTGTTGGTATAAATGAAAGAGCCAAATTAACTGTGGCATCAGCACTACCGATTGCTTTAGTTACTTCACTGAATGCACCTGCAAGTAAGAAAATGATACACATAGTGATAATATTACGATCTCTTACCCCATCTAGAAAGGCATACATTTTTTCTTCAGTATTGCCCTTGTATAAAACCCAACCCAGAGCTATGGCAGGAACAATGGCTACCAGTGGAGATAACTGATAAAAAGCATTTGACACGCCAAGAATAGTAAAATATATACCACTTCCTACAAAAAGAAATAGGAACAGTAAAATAGGCAAAAAATTTGTAAGATAAAACATACCTCTACTCCAGCTCTGATAAACGCAAATCAACTATGATATGATTTATATTATTATAAACCACAGTTAGCACCTTGACCAAGGTTTTTCTAGAAAGCAATCTACCAGAAAAGGTTTCCATGAAAAGGACTATTATAATATATCATCTACTTGAATTAAACTGGGAGATAGAATAAGTAAAAAATATGAATGACATAACAACAAAGCAAGTCATATCCTTATGGGATGCACAAGTTGGTGGATTTTTGCCGGATAAAAGAGAAATGGAGATTGATAATATTTTTTTAATCTAATGCTTCAATGTTTCCGACATAGGAAAAGTATCATCTTTACTTTCTATAGAGGAAGGCACACTATTTTGATTATCATCACCATCAATTGGAGTAGTAGGGTGCATTAAAGCAACTTTCATAACTTCATCAATATTCTTAGCAAAAACTACGTTGATCCCCTCTTTGATGCTTGCCGGAATCTCTTGCATATCTTTCTCATTTTCACTTGGTATAATCACAGTTTTGATTGATCCTCTGAGCGCTGCAAGCAATTTTTCTCTTAAGCCCCCAATAGCTAAAACTCTACCACGCAATGTCACTTCGCCTGTCATAGCAACATTTTTGTTAACTGGTATATTCGTCATAAGAGAAACAATAGACGTACATACCGCGCCGCCAGCAGAAGGGCCATCTTTTGGTACTGCACCCTCAGGTACATGTAAATGTATATCATTATTTTGGAATTTTTCGGGCTTTATACCAAAAAACAAACAATTTGATCGAATATAACTATACGCAGCTTTTATAGATTCTTGCATAACCTCTCCAAGCTTTCCTGTGTATTTTATTTCTCCCTTGCCCGGAATTAGGACTGATTCTATCATCAAAATATCACCACCTGTTTCAGTATAGGCGAGCCCAGTTACTATTCCTACTAAACTCTCATTTTCCGCAATGCCAAAGGTATATTTACGTACCCCTAAATAATCTTGTAAATTGTCAACCCCTACGGATATTTTCTTATTTTTATCAGTCAATATTTCTTTAACTGCCTTTCTCATGAGCTTTGCAAGCTCCCTTTCCATACTCCGCACACCACTTTCACGTGTATATAAACGTATCAACTCGTATAACGCCTCATTAGTTATGTCCCATTCCTTCTGATACAAACCATGCTCCTTCTTTAACTTCGGAATAAGGTGGTGTGTAGCAATACTGATTTTTTCATCTTCAGTATACCCGGACAATTGTATAATTTCCATCCTATCACGCAAAGGATGTGGTAAATTTAAGCTGTTTGCCGTAGCTACAAACATTACACTTGAAAGATCAAACTCAACTTCCAAGTAATGATCCGTAAAGTGTTTATTGTGCTCAGTATCTAAAACCTCAAGTAATGCAGATGCAGGATCGCCACGCGAATCAGAACCCATCTTATCTATTTCATCAAGCAGAAAAAGCGGGTTGCATGAATTAGCTTTTTTCATGTGTTGAATGATTTTACCAGGCATTGAGCCAATATAAGTTTTCCTATGCCCTCGTATCTCAGACTCATCACGCACACCACCAAGAGCTATGCGAACAAAATCTCTTCCTACTGCTCTTGCCATAGACTTAGCTAAAGAAGTTTTACCAACACCTGGCGGTCCAACTAAGCAAAGTATAGGACCTTTTATCTCTTTTACTCTTTTTAATACCGCTAAAAATTCTATTATTCTATCTTTTACTTTCTCTATGCCATAATGATTTTCATCTAAGATTTTCTTAGCTGCATTTAAGTTAATTTTTGCATCTTTGTACTTTCCCCATGGCAACTCAAGCAACCAATGCAAGTAACTAGATATAACTGTAGCTTCAGGAGAAATGGGATTCATTTTCTTGTATCTCTTCAAATCAGTTATAGCTTTCTCTCTTGCTTCCTGAGAAAGCTTTGTTTCATTTATCTTTTTTTCACATTCATTGAGTATATTCCCTTCATCACCATTCTCAAATTCGCCTAATTCTTTCTGTATAGCTTTCAATTGCTCGTTAAGGTAGTAAACTTTCTGAGTGCTTTCAACTTGCGATTTAATTGTCTTATATAAACGGTTTTGTGCGTTCAAAATACTCATTTCTCTCTCAATAAAAGCAAAAGCTTTTTTTAAACGCTCTTCTGGGTCATAAGCCTCAAGTATACTTTGTTTATCTGATACTTTTATATTTAAATGTGAAGCTACCGTGTCTACAAGTTGATCAACTTCTTTGATTTGATCAATGGAGTTAATGGCAACCTCGGGTTGATTTTTCTTGTTTAGCTTACACCAGCTATCGAACGCGTCTACAACAGACCGCCTTAAAGCTTCTAAATCAATATTGTCTTCATCTTCTTTATAATAATTGTCTAACTCTACCCTGGCTTGTAATAAAGTATGAGAGCTAATATATTCTACAACTCTTCCCCTTCTTATCCCCCGGATTATAACTTTTACTGCATTGTCAGGTAATTTTATTAACGGTTGTACAATGCTTGCTAACACACCTACTTCATAAAGATCTTCAGGCTCTGGATTATCAACAGAGCCATCTTTCTGTGCTACAAGAAAAATCTCATTTTGGTGATTACTACTACTTATTGCATACTCTAGTGCATTAACAGATTTTTCTCTGCCTATGAATAAAGGCACCATTATATTTGGAAAAATTACTACATCTCTTAAAGGTAATACTGGCAATGCAGTAAAACTAGAGCTTACAGCACGTTCAATGTTCATAATATATGCCTCAAATTAATCATTAACCGTTATAACATTGCCATTGTTATTATGATTAACCGTTGCTTTTCCTAATTCTACCATTTTCTTAGTGATTACTATAGTGCTACCTTCAAAGCCTCCGTTTCCAGATGTATACATAATGTCAAGCAAAAGTGACTCCAAGATAGCACGTAACATTCTTGCACCTGTTTTGTAGCTTATAGCCTTTTTAGCAATAGCTGATATTGCTTCATCTGAAAACTCAAGGTTTACTTTGCTAAACGCAAGCAATGCTTTGTACTGTTTTATTAGTGCATTCCTTGGCTCTGTTAACACATGTATTAAATCTTCATGATCCAGCTCATCTAAAACAGCAGTTATTGGAACCCGCCCTACAAATTCGGGTATTAAACCGAATTTGATTAAATCTTCAGGTTGAACATCATGTAAAGCATTCTTTTTCTTTTGCTCTTTAGACTGACTTATATCTGCTCCAAAGCCAACTGACGTTCCCTTTTTTCTCGCTTCAATAATTTTATCGAGGCCTTCAAAAGCTCCTCCACAAATAAACAGTATGTTACTAGTATCCACTTGTATAAACTCTTGTTGTGGGTGTTTTCGCCCTCCTTGTGGCGGAACATAAGCAACTGTACCCTCCATAATCTTAAGCAGAGCTTGCTGGACCCCTTCACCTGAAACGTCACGGGTTATTGAAGTGCTTTCAGATTTTCTTGTAATCTTGTCTATTTCATCTATAAACACTATACCACGCTGTGCTTTTACAACGTCATAATTTGCAGCTTGTAATAAACGCGACAACACGCTTTCTACATCATCACCCACATAACCTGCCTCAGTTAAAGTTGTCGCATCAGCCATAGCAAATGGCACATCTGAAACTTTAGCAAGTGTTTTGGCTAGCAAAGTCTTACCAGAACCAGTGGGACCAATAAGCATTATATTTGACTTCTCGATTTCAATATCACTTATAGCATGAAATTGTACCATGGATTGACAATGGTTATACATAGCTACAGATAAAACGTGTTGCGCGTGTTCTTGACCTACAACATGCTTGCTGAGAAAGTTTTTTATATCCTCAGGTTTCTTTAGTAATAGCTTCATATCAGATATACGATCTGAATTAAAAGATCTATCTTTCTTTTGACTTATTGCTTTATGGGATAATTCTATGCACTCATTACAAATAAACACCTTTAAACCATCCGAAGAGTTAGTAATCAATTTATCTACTTCATCTTGCGCCTTGTTGCAAAAAGAACAGTAGTGTAAATCATTATTGTTATCCATTAACTCACCTTTTGTTTAACTTTAATATTTTCAATTTCAATATCTGTACGCTCAGCTATCACCCTGTCAATTAAGCCAATTTTCCTTGCTTCTTCAGGATCCATGAATTTATCTCTTTCCATCATTCCTTCAATTTTCTTCAGTGAATTTCCAGTATGTTTTTCATAAATTTGATTTAGTTTTTTCTTAACCCGCAAAATTTCATTAGCATGTATTTCTATATCAGTTGCTTGACCATGATAACCACCAGATGGCTGATGTATCATAATTCTTGAATGAGGTAGAGAGTAGCGCTTACCTTTTGTACCAGCTGCAAGCAATAAAGAACCCATAGACGCAGCTTGACCTATACATAAAGTTGAAACGTCTGGGTTTATATACTGCATTGTATCGTAGATCGACAAACCAGCAGTTACAACACCACCTGGTGAGTTGATGTACATACAAATGTCTTTATCGGGATTTTCCGATTCTAAAAATAAAAGCTGTGCTACTATTACACTGGCCATATTGTCTTCAATAGGACCTGTTACAAAAATTATTCTTTCTTTCACTAGTCTTGAATATATGTCATAAGCGCGCTCACCGCGACTAGTTTGTTCAACTACAATTGGTATAAGAGTCATACCTTTTCCTATTAAATATTATCAAATAATTCCTTTAATTCTTTCACAGAAACAATCTGCTCTTCTTTACTAACTTTTTCTATTATATAATCTGTCACTTTATACTCAAGCGCTTGCCCTCTAACTAATTCTTGAAATTGTTTATTTGATTCAAAATGCTTAAGTACTCTGTCAAACGGTACATCCTTACTGAAATATTGATTTACAATAACATTCAAAACATCATTTTGAGTTAATGATATTTTATGTTCTGCACTAAATTTCATAAATAACATAGCAAGCTTTACACGTTTTTCAGCTTCTTTACGAGAATCATTTTGAGCACCCAATTCTCCTTCCATTCTTTGTTGCTCCTGTTTTACTATGTCTGTGGGTAAATCAAAACTATAATTAGCATCCAAATAATCAAATAGCTCTTTTTTAATTAAGAGATTTCTCATTTCGGTGCACTGATCACCAATCATTTTTTTTGCATGACTTATTAGCAAAGAATAATCTTTAAAACCAATACTCCTAGCTATTTCATCATCATTTTCAAAATCTTTGGCAATTTGAATCTCATTAACTCGCACAGAAAAATCAGCTTCCTGTCCTGCAAGGGAAATGGCTTGGTAATTTTCAGGAAATTTCAACTTAAAGTTCTTTGTTTCTCCCTTTTTCATACCAGTTAATTGATCTTCAAAACCATTAATAAATGTGCCAGACCCTAAATTAACGGCAAAATTTTTGCTACTTCCACCTTGAAAGAGCTTATTCCTAATCCGCCCTTCAAAATCAATTATCAATTTATCCCCATCTTTCGCTTGATAAGAAGCATCATCAACAGAGGCGAAATTGGGGAACTTTGTTTTAATAGAATCAATAAATTCTTTTATATCTTCCTCTTCAATCTTTGCTTCAATTTTCTTTAAGTTTATTTTGTCAAGATCTATCACTGGTACTTCAGGCATCGACTCAAAAGATAGCTTGTATACAAAATTGCCCTCCTCATTTTCTTTGCCCAGATCTGGTAATGATATAACATCAACCTTAGGATAAATGTGAGACTTGACTTCAATTTTTTTCATCAAATCACTTGAGCAATAATCAATTGTATTATTTATCACATATTCCAAAGCCTCGTTTTTATAATTTGCAACAACAAGGTCATAGGGCATCTTTCCAGCCCTAAATCCAGGTGATTTTGCATTTTCTGCTATCTCTTGCAACCTGGAATTTACCTTTTGTTTTATATAATCACTACCAACTGTGATTTCATACTCATACTTTAGTTTATCTATACTAAGCTCTTTGTAGGTATATACGCTACTTACTTCGACTGTATTTTGAGGTATATTATTAGACATCATAATTCATTTATTAACATTTTAATTCATATCTTAATAGAGTCATTTTACCAGAATTTAAGTTAAACACAATCCTTAAGAACAGGTTTTTATACAAACAAAAGTGTATTTAGTGATTATAAATTTTCCCTTAAAACCTAAGTTACATGACTTTAAAGTGCGGATAGAGGGACTTGAACCCCCACGAGCAAGCTCACCAGGACCTAAACCTGGCACGTCTACCAATTCCGCCATATCCGCAAGAAATTTTCAGTACCCTATTATAGGTATTCCATTAAAAATATTCAAGGTTTAAAGTCTTACTTAATTTATGGTATTTACACAATCAAAAAAGCTTATTAACATTTCTTAATGAAAGCTCTAAACCATGAAAATCAATAATGAGATTAATAACAAGCTTCTTACTCGCAATTTTTTTGATTACACAAAGTGGTTGCACAACCCTTATAATAGGTGGTGTGGTGGCTACAGCGACAGCAACAGCAATAACAATGCAGGACAAATCCTTGGGAAATATCATTGATGATACGACTATGGTCATCAGAATTAATAAGGGGCTCTTAAAACATGGGCTATTTTCATCCATAAAGGTTAAAGTAAGTGAAGGAAGAGTATTGCTCATTGGAAGTGTTGACACTCCTGAAAAACAACTTACAGCAGAAAAAATAGCTTGGCAGCAAAAAGAAATTAAAGAAGTGATAAATGAAATAAGAGTAATACCAATTCAAATGGCTTCCATGCTAGACACCACTGTAGATGGCATGATAACAGCGGAAATAAGAACAAGACTTCTGGGAAAAAGAAATATTAAGTCAATTAATTATAGCGTTAATACGGTTGATAGAGTTGTTTATTTGATGGGTATAGCCCAAAATAAAGCGGAATTAAAAGCTGTAATAGCAATTGCAAGAAAAGTAAAGGGAGTAAAACAAGTTGTAAGTTATGTACGATACAGGTACAGTAAGTTACGCCATTAGGCAAAAATCGCTTTCAAATTATAACATTTGTACAGTTGTGACAATAGGTAGAGAACATAAATGAAAATTGCCTTTCAGATGGATGAAAATATAAATTTTGAAACTGACACTACATTCGTGCTAATAAAGGAAGCACAAAGGAGGAAGCACGAAGTTTTTGTCTATGCTCCTAACAATTTAGCACTAAAGCTAAACCATCCAATTGCTCTGGCTCAGAAAGTCAGCGTTGATGATTTTAGTTTTATCTCTAAAGAGGATGTAGCAATCAACTTGAATGAAATGGATATCATATTTATCAGACAGGATCCACCCTTTGATATGCGTTATATTACAACAACATATATCTTAGAAAAAACCAGCGCATTGGTAATTAACAATCCAACAGAAATAAGAAATTGTCCTGAAAAATTGATAACTTCATTATTTCCAGAGCTAATTCCGCCAACTTTGATTACTGAAAATATATCAATGATTAGAGATTTCTACTACAACTATCAAGATATTATTCTGAAGCCATTGTATAGTTATGGAGGAAACGATGTGATAAGAATACAAGATGAGAATAGTATTCAAGTAGTAGTGGATCTCATGATAGCAAAATACGAATGCCCTGTGATTGCACAATCATTTTGTAAAAACATAGATAAAGATAAAAGAATATTGCTGCTTTATGGCCAACCAATTGGTGTAATGAAACGAATTCCAAAAATCAGTGGAGAGATCAGGACAAATGTGCGGCTTGGAGCAAGTTTTGAACCCACTCAAATGAACGATAGGGACAATGAAATATGTAACAAAATTGGTCCTGAATTAAAGAAAAGGGGGCTAATATTTGTTGGTATTGATATTATAGATGACTTCCTGCTCGAAATTAACACAACTTCACCCACGGGAGTAGTTTATATCAATAAATTGTATAATATATCGCTAGAAAAGGATCTTTGGGACGTGTTTGAAGAAAAAGCAAGCAGCCATCAACTAAACCTGTGAACAATCACCTTAACAAACTCAGTAGTCCCATTCTTTATCCCTGTTTTTTCTGTACTATTGGTCATATCACGCAATTTTTGAGAATTATTTAATAGATCAAATAGTACCTCTGTTAGATTTTTTTTTGCTTCACTATTCTGCTCAACTATTATAGCTGCTCTCGAGTCTTCAATATATTTTGCGTTATAAAATTGGTGATTATCTTTTGAGTAAGGGTAAGGAATATATATAGCAGAACGCCTAGCAAGAGTGATCTCTGCTATTGAAGTTGCTCCTGCTCTGCTAATTACCAAGTGAGCATTGGCCAGTCTATTCTTCATATCATCAAAAAATTCACTCAATTCACAATCGATCTTTTTACTTTTGTATAGACTTTTGACCTTGTTTACATTTTTCTTCGTACATTGCTGCGTCACTCTAATTTTCTTTTTCATTTTAATAGGTAAATCACAAATTACGCTGCTTACTACATCATCAAAAAAATTTGCACCTTGGCTGCCTGCTATGACCAATATATTTAGGATTTTCTCAGTGCTAGAATGGCTCTGTGCTTTTATATCAACAAAATTTCCTGTAAAAATACATTTATTGCCCTCTGCATATTTAGTCTCCGGAAAGCTGGTTGCAATTAATTTTGCACTCTTGAAAAAGAATCTATTTACTCTCCCTAAAACTGTGTTTTGTTCATGTAAAATTATAGGTATAGAAAGAACTCTTGCTGCAAGAAGAGTTGGAAAAGAAGCATAGCTACCAAAACCAATGACCGATTTTGGTTTTAATTTTCTTACTTGATACAGTGCTAACATAGAGCTGTATATCAAGAAAAGGAAAAACTTAAATTTGTTGCTGCTTGGTCTACGTAATGGTAAGGTGTAGCTTTCTATGTCGGTATTTTTATTTGTTTTTTTATCAGTGAATAATATGCAATTGTATCCTTGTGTCTTTAGTGCTTTTGCTAAAGCTATGGCCGGAAAGATATGCCCACCTGTGCCACCTGTTGCTAAAATAATATCCATCTGTAAATAATAAATCCTAGATTGTTAACTGTTATTTAACAATTTGCACGTAGAATTTTATTAAGCGTTATGATAGTTGAGTTAAAAATGCCTAAAAGTAATAGTAAAAAAGAACCTAATGAGAAAAATAAACCTCAAGAACAAAGAGAAGGCAGAAGCGGAGGTTTTTTAGAACTGCTAAAAAATATAATAAAAATTCTTTTCAATTCGGTCGTTGACCTACCTGAGCACGAGCAGCATAATAAAATGAAAAGCACTAATCTACAACAAGGTTTGGATACTAAAGGAAAAGGCCCAGAAGATCTTCATCCAAAGGCAAAGCTTGAAGTCAAAGAAGCAGCTAAGGGATTGAAAGAAGAGTTACAGAATTCTGATGCTGGTGGTAATCAATCTATTGAAACTAAAGTGCCTAATCAAACTACTACTCAAGACATTGACAACTCTAAAACAATGGAACGTTAGTTCAACTATTTAACATCTGCAGCAAGCACTGATTCGTGTATCATCTCTGAAATGGTTGGATGAGGAAAAATCGTAGATTTTATGTCGAAGTCTGTTCCTTCTAGTTGCTTTGCAAGAGCAAAATTGCTAATTAACTCCGTTACTTCTGCACCTATCATGTGGCTACCCAGAATTTCTCCGGTTTTTTTATCTATAATCGTTTTCACTAACCCTTCAGTTTCACTGAGTGCAACAGACTTACCATTAAAGTTAGAGTGAAATTTTCCTATTTTTATATCATACCCACCTTTTATTGCCTGTTCCTCAGTAAGGCCGATGCTCGCTATTTGTGGATGAGAATAAGTGCAATTTGGTATGCATTCTTTTTTTAACGCATGAGTACCTTTACCAGCAATCTTTTCAATGCAGATCACGGCTTCATGGCTCGCTTTATGTGCTAAACATGGTGGGCCAGCTACATCACCTATTGCATACACATTTGATTCACTAGTTTCATACCATTCATTTATTTCAATAAAACCAGAAGGGCTTAATTTAATTTTTGTATTTTCTAAACCTATATTTTCAGTATTTGCCTGAATGCCAACCGCAACAATCACCCTATCAAATTCTTTGCTCTCACCACTACTTAGTAGCACTTGAGCAGAGTCTTTATTTTTAGTCAAAGCTTTTACGCTACTATTTGTATATATTTTTATCCCCTGTTTTGTGAATATTTCTTGTGCTAAATCTGAAATGTCTTTATCCTCCAGCGGCAAAATAGTGCTCTTTATCTCTATGATTGTTACATCAACCCCCAAAGTACTATAAAAACTTGCAAATTCTATTCCAATTGCACCAGACCCTATAATTAGTAGCGATTTTGGTAATCTCTCTGGAGTCATAGCGTGCTGCGCATTCCATATTAAATCTCCATCTGCCTCTATTCCAGGCAGATTCCGTGCCCTCACACCTGTTGCTAAAATGATATGCTTGGAAACAATTTCTTGTTCTTCCTTATCGCTAACGACTTTTATAGTACTATTGCCTGCAAGTTTACCAAAACCTTGATGAACTTTGATATTATTTTTTTTCATCAAATATGCAACACCACTTGACAATTTATCAACAACGTTTCTTGAATATTTCACTATTGATTGTATATCAAAACTCGCTTCCTTTACTTCTATACCAAACTCTTTTGATCTTTTTATTAGCCTATAAACCTCAGATGCTCTAAGCAGTGATTTTGTTGGTATACATCCCCAATTTAAGCATATACCGCCTAAATTTTTTTCTTTTTCCACAATTGCAGTTTTAAACCCAAGCTGTGCCGCCCTAATTGCCGCTATATAACCACCAGGACCGCTACCTATAACCGTAATATCATATTCATTCATCAGTTTTCTTCGTATTCAAAAAGATTATATATAACAGATGGAACCCATACAATCAATGGTCTGTCATCTACCGTCTTAAGAGTCAAGATAAAAGTTGTTATTTTTTATCATGGCATTTAAACAAACGATAATTTTTCTCATGACAGCAACTAATGCAACCTTAGCAGCTTTGCCAGAATCAACCAAACGCTGATAAAACGCTTTCATTTTTCTGTTGTGGCGCATAGCAACAAGAGCTGACATGTATAGTGCTTTCCTTGCATAAAACCTGCCTCCTTTGATTTGAGCTTTGCCAACTTTTCTTCCACTTTCACTAGTTTTAGGTGCAACTCCAACCAAGCATGCAATTTCTCTATTCTCTAATCTACCAAGCTCAGGCACCTCTGTCAGTAGAACGCTCGCCGTCTTTGATCCAATACCTTTATAGCTGATTAAAAGCTCATTTTTTCCTTTCAATTCAGGGTCAGAATCTATTGTGTCTTCTATGTCTTGCCTAATTTCTTTCAATTGTTTTTCAGCAAACCCTATCTGTCTTTCTATGTATTCTCTAGCTTTTCCCGTCGCACTTTGCAGGCGACACTTGTTTGCATGAATTGCATCATTTAAATTACGCTCAACTGCCCCCAGCTCCTTTAATTCCTCTTGCTTTTTTGAAATTACACATCCTTTTACTTCACCGTCTTTACTGACAAATTCAGCGTATTTTTCCAGTAATTTAGCATCTAACTTGTCAGTTTTTGCAAAATGATTGCAAGCTTTGGCAAATGCATATACCCGATTCGGGTGAGCTTTATGGACAGTTATCTTGCAACAATTTTATAATGAGCTTTTCATAGCCACCAGTTTACACATAACTTGATGGGTAAATCGACTATATTTGTTTCTATAAACTTAGATATAGCATCACTCACGTTTGCTATGCGCTTATGCTTGCCATTAATTGAGATGTCCAATGCTTCCTTGGAAACATCTACTCCCATGAAAATTATTCTAGCCATTTTTGTACCTATAAATATCATCAAACAATAATGCAAAATGCTGTATACAGGATTGTAATTCGATCTTTTAGATCCACCTACCGTTCGTACTACATTTTGCTTTAAGCCTTACTATTACCCACAAATAAAAACATAGTATTGTATTTACTCAAATAATTTAATTTTATTAACCTGAAAGCTTATTAGATTAAAATTATTAAACTAAGAGTTATAATTTTAGCAACTAAAAGCTG
>NODE_18_length_14537_cov_6.278553
TTTTACTTATCTCATCATATTCTCTTTCTCATTTCTTTTCAAGACAGGCTCTAAGAACAAGGAGGATAAAACGCCAATATGTCTTTCCAAGTGTGAGGACGTTGCTAACTTACTGAAATTAGTTGCAGAACTGTTCGAAGATACAAAAAATGTCAATCTTGAGGAGAGTAGACCGGCGGAACTTCCCCACCAGTCTCTCGCAGAACTGCACGGAAACCTCTCGGCTTATACAGCTCCCATTATTTAGCCTTTTGATCCTAACCCAAGTGTCCAATGATAGAAAATACTTGGAGACCTCTTTCTCACTTTTCCTAGAAATTGCTTTGCTAGTCTTCCGTGATCACGAAGTTTCTTATATTTTGTCCTGACCCATCTTATGAGGTATCTCTCTATATTTCTGAGAGATGGATACATCTCTGATTTATAAAACCTGCCATAGTACTGAAACCAGCCTCTGACTATTGGATCTATTTTCTTCGATATTTCCTCTAGTGTGGTCCATGTAATCCGATGTATTCTCCATGACTTTATGGTTTTCTTGATCTTCTTCTTGGCTTTGTTACTAATTGCAGGTAGAAATGAGATGAAATAATTCCTCATCTTATTCTTTGCTACTCTAGGTCTAAAAGTATAACCTAGAAAATCAAAGCTTTGTTTAGGAAATTGTTCTTTTCTATCATCATCCTTACTGTACACAATCTGTGTCTTTTCAGGATGTAACTTCAATTTACACTTAGCCAATCTTTCTTCAATCATTACTTTCATAAATCCTGCCTGTCTTTTAGTTCTGCAGTGCACTATCGCATCATCTACATATCTTTCAAATGGTACTGTTGGATAATTTTGTTTCATCCACATATCAAACGCATGGTGCATAAATATGCTTGAAATGATTGGGCTTATTGAACCTCCTTGCGGAACTCCTTTATCCCTTGTTACCCTACTGCCATCTGCTTGCTGAATGGGAGCTTTCATCCACCTCTCAACATACAGTATGACCCATTTGCAGTCTGTGTGTTTCTTGATAGCCTGCAGTGCTAAATCGTGGTCCAGATTGTCGAAAAATCCAGATATATCAAGATCTACCGTCCAATCATTTTTCCAACATCTCTTCCGTGCTGTGTATACCGCATCCAGCGCAGACTTATTTGGTCTATAACCATATGAATCTTCGTGAAATTTCGGTTCTACTAACGGCTCAAGATACATTGTAGCTGCTGTTTGCGCTATCCTGTCGAATACTGAAGGCACACATAAAATTCTTTGCCCTCCTGTATCTTTTGGTATCGCAACAGCTTTTACCGGCTCTGGAAAATAACTTCCGGATGACATCCGATTCCATAATTTGTATAGATTATCCTTTAGATTTTCTTCAAACTTTGTTATCGAGACCTCATCTACACCTGCTGCACCTTTATTTTTCGATACTTGTTTATAAGCTCTCCAAATAAGTTGCTTTGGTATATCAAAAGACTTTGTTTTATTCATTAACTCCTCCCTTTCGGTTGATAAATAATTAAAACTAAATAACTTAGCCCCTTCACTCCATTTCCATTACAGAAACTTCTTCGCTACTACGAGCTAATCCGCCCCTGTTTTTCGCATCGGTACTCTCATCCTCAGAGATCAGCTCTTTGGACTTCTCCCTTTTCATCGAAACGACAGGTTCCCGTAGTTCCATGCAATAGCCTAAAATAGATTCACGCCACTTTTATGCCGGACGCCACCTACCCAGTAAACAAGCTCCCTGTAGATTCATCCCAGGTTAACGACTACCCCCTGGTTTTGACGTCGTCTCTACGCTTTCGACACTTCATCAGTGGTTCACTTGCGTTCGTCTCTCTATTTCATACATGACACATAATTGTGCCTTTTCCATAACGCTCACTACCTTAGCTCTTTACCAAAGCAGCTTATGGCTGTTTGAAGCCTGCTCTTGCAAACCGGCTCCGAGGGGCCCTCCCTCATCTACTGCACAGCTTCAACACTTTCCGTGTTTCTACGGTGCACAGTCGTCTGCGTATCTGATTACATTCACTCCACTTCTGATTTTGTTTCTTTTTCTACTGCCGAGTTTACCAAATCGACTTTCCAATAACTTTTCAAGTCCGTTTAAGGCTAAATTGGCTAGTATTGGAGAAATTATACCACCTTGCGGGGTACCTGCAGTTGTGGGATACAGAGTTTTTGATTCTAGGAAGCCAGCTTTTAACCAACTATGCAGAATTTTCTTCTCCATAGGAATATGCTTCATAAGCCATTCATGATTAATGTTGTCAAAGCATCCTTTGATATCACCTTCAAGTATCCATTGTAGTTGATTACGACTTGCCAGTAACAAATGACAAGCTACTGTAGCATCTGCACAGGATCTTTTAGGTCTAAAGCCATAGGAGTGACGATCACTGATCGTTTCAGCTATCGGTTCCAGAGCAAACAGATATAATGCTTGCATGGCTCTATCTTTTATCGTGGGTATTCCAAGAGGTCTTCTTTTGCCATTAGATTTACTGATATAAATCCGTTTTAGCGGAGAAGGTTTATATCCTCTTTGCTTTAACTGCTTTATTCCTTGAAATTTAGCATTGCAAGTTGACCATAGTTGACGATCTACACCCGCTGTCTTGGTTTTCAGTTACTCTCTTAACAGCCAAAGCTTTTCCGCTAAAAGAGCGTGTGAGAAGATGTTGTAAAGTTTTTACCTTACCCCATCTTCCTTCTTGGACAGCCTTAACAATACGTCTTTGTAGCCTCACAATAACTTTCTGGCATTTCTTCCATGGCAACTGCTTCCATGCTTCAAAGCTTTTGGTAGATGCACTTACAGGTTTACTTGTAATCATCTGCTTTCCTACCTTAAGTGGTTAACAAAGTTTCTTGTCACGAGGGACCAAACGGAAGTCTGCTCGTTTTCACGCGAATTAATGTTACAAATTCTATCCATTTCGTTACAAAATGGCATTCGCTTTCTCCATTATCCTTTACCTGCATTTTCATCAGCGTTCCTTGCGGTTTGCTTGCCATATAGGCGGAAATACAGGCTTACCCTGTTCCTTCTGTCATACAACAGTGGGTTAGGTGACTTCTCTATACCGGTGATTTGCGTACATCCAGAAATGAAAAATGTCACATTACCTTTTGGTCAGAGCTTATCAGCATCTTTAGCTCTTTCATCGTATCGGTACTTATAAAGCTTCACTTACGTTCACCATACCACTAGCCTAGCCCTCCAACCACATGATGCTTGCAGTTTATGCCCCTCTCACGATTGAGCATCTTCTTTTTCAAGAGGAGGTTCATTGTCCGCATCGCTTGGCACCAACCGGTTGCCCGATTCGCACTGATGCGTAGACTCAGAGGGCAAAACATCTGGTTTAATAAGTTTTAGAATCCTTTCAGTTTCTTTCTGAATGAATTCCTCTCCTTTTAAACAATATGACCGAAGACTTTCAGGTCGCACCATCTCACAAACGTACTGAATACCTGAAGAATCTCTACAGAGGACATCAACAATGCTTTGCTTTTTAGAGGCAATATCAGGGTCTTGAATAGTACTTAAAAACTCTATATCCTGTATTGCATTTTTGCCAGTAAAACCCAGAATATCATTGAGGAAGTGAATGAGGATATCTTTATTCTTCTCGGTGCCAAATATTCTTTTAAATGCATAATCGTTGCGTGCGTCAAGAAACTTGGAAAGAGCCATGAGAAAGTAAGATAAAAAGCATTAATTATTATACACAATTGTGAGGAAATATTCAACTAAAATGCAAACATTTTGTATATCTTTATTTGGTAGTATTAACCTGTATAATATTTATGGCAAATATCTCTATAAGGTACAAAATAGCACAAAAAGTAAAAAGCTGGAGGTTAAAGCGAGGTTATACTCAAAAAGATTTAGCGGGAAAAATCGGCGTAACGTATCAAATAGTACTACAATATGAAAAAGGAACACGTAAAATTTCGATTGAAAAGTTGTATGCTATAGCAGAGATATTGTCGATTGGTATTGTAGACCTAATTCCTGTATCAAATGAAAAAATCTGTTTTGAAGATGAGGGAGAGGAAATATTAAATCTAGTAAGAAAATATAAAACGATTAATGATCAGGAATTACGTAGAATGTTTTGTTTACTGACCAAATTTGTTCAAGTTAGTGAGAAAAGTAGTAAAAAAACAGAGAGAATAAAAATTGCAAAGGGTCTAGTTAAAGCAGGAATTTCTATCGATATTGTCTCGAAAACAATAGGTCTCTCTGCTAATGAGTGTGTTGAAGAAAAAACAGATTCTATCTACTACCAAATAGGCAAAAAGATAAAGGAATGGAGGCTAGTGAGAGAGTATACTCAAAAGGATTTAGCAGAGAAAATGGATACAACACGTGATGAAATAAGCAACTATGAACAAGGAAGGACTGCTGTTCCACTGGGAAGATTATATGGGATAGCAAAGGCGTTATTGATTAATATCATGGACCTACTTGAACTAACAGAGGATAAAGTGGAAAATGAACTACCTGATTTAATAAAAGAATACAAAAAAATTGAGAGTCAAGAACTACGTAATGCATTAATAAAATCTTTGTTTGAAGGCATACGTATTTGTGAAGAAAAAGTGAAAAGAGCAGAAAGGATCAAAATTGCAAAAGACTTAGTAAAAGAAGAAATTTCAATGAATATTATTTTACAAACAACAGGCCTCTCTTTAGGCGAAATTCAACAAATTTAAAATAAAAAATCAGTATCTATTAATATCTTTACTCTTTGATGAAAAAATAAGTAAAAAAGATTGAGAAATTGATTTGACTTCACTCGAAAGCTATGGCTTTATGCCAATGCTGATAAAAAAACAGCAGTAAATATATAAAAACATTTTGTTATTAGTGAAGGGTAATTTTTATGAATAATAAGAAAAGTAGTAGAGATCGTAGAGAAGAAATAGAATTCAGAATATTAGAAAGCAAAGGTAAAGCACTACTTGATCGTGAAATAATGGAAACGTTTCTAAGTGCAGTACATGAAAGGCCGCAAGCTCAAGAAATTGCTAAAAATCTGGTGAATAGCTATACGGGAGTAGGAAGGATTTTAGGTCGAGAAATGGATGACCTGAAAGTTATAGAAGGAGTAACTGATTCTGCAGTAGCAATGATTATGTGTGTTAAGGAAACACTAGAAAGAGTACTGAGAGAAAAGCTCAAGAGTGAGCCAATAATGGACTTACAAGGGCTAGTAGAGTACTTAAACGTAAGTATAGGCCACTCAGAAAAGGAATGTGTAAAAATACTGTACTTGAATAAAAGACGCCAATTAATCGGAGAAGAATCCTATATTGGTGAAATGGAAAAAGCACCGGTGTACATAAAGGAAATTACAAGAAAAGCATTAATAAAAAATGCAACATTAATAATAATGTCACACAACCACCCTGGAGGAAGTTTAGAGCCGTCAGAAGAAGATCAAGCAGTAACAAAGAGCCTAGCAGCAGCGTGTAGTACTGTAAGTGTTAGATTGTTTGACCACATTATCATCACAAGTGCAGGCTATTTTAGCTTTAGAGAAAATGGATTGTTATAGCAGAAAGTATTTGCAAATCTACTCACTACAATTTATAATGAGTAATGTAATGTATAATAACAAAGTTTATTGTACGCTTAAAAAGTGTTTTTAATAGTGAGGATAATATGGGTAATAAAATAATTGTACCTTTTGATGACAAAAAGGGAGATGTTTACGAGTTAAACATTGATCTGGATAGATTATCAAAAGGTGAGATGTTAAATGCTATTGTAGGAATTGGTCGTGCTAAAGAGCAGTCTACTTTTGTAAGTAAAATTAATAAGGCTAAAAAGCTTGGAGAGGTGCCTTTTCCTAGCAAAAACGTTCGCGAAAACAAAATCAACTACGGAAAAGGACTTGATTACATATATGGCACAAAACCTGTAAGCGATCAAGCAGATTATCCAGAAGTGTTAAACCCATTTGCTTCAAATTTGCAAAAAATAAAACCAAGTGCAAAAAAGTTGAGCTGGTTTGAAAGTGCAGTGGTAGAAGCAAAAAGCGCAAGTGAACTATACAAAGTTGTAGATCAAGCACTAGCTACTGGAATGAGAATAAATGCGTGTAATGATGGGGAATGGAGCTTTGCCGAATATGTAGTATTGGGTACACATTTTCATAAGTTAGAAAAAAGTGATCGAAAAAAGATAATGCGGAAGCTAATGCTAAGTGGTGCAGAGTTTCATAATACTTTATTGCAGAATAAACTGATAGGTGAAATCTATAATGAGTTACAACCAGAAGTTCAGCCACAGATAGATAAGCAACTAGAAGAGCTAGAGGAAGCTGGCGAAAATGCTGTGCAAGAAGGAGAATTAATAGATGTTGAGATAGATAATACAACATCGTATATAGAATTTTCTGGGAATAGTAAGGTAGAGGTAGCCAAAATACTGGAAGCAAACAGAAAGTTAGGAAGTAATATCTTAAAAATTGGTAATGATGCAGTTGAAGTTAAAAGTGAGAAGGGAGTTATAAGAAACTATACCGATATTTCAGATGGCAGCTCTATCATGTTAGAATTTCCTACAAGCATTGGTAAGCTAAATATTATATTGTACCACGATGTAAAAAAATATGATCAAGTACAAGTAAGAGTAGAAAATAAGGAAATATGGTCTAAATTACAAGAAAGAGGAGAAGAAATTGGAAAAAATTGCCTTTTCGGGGGAGTAAAACTTAAAGAAGCAGTAGAGAAAGGTAGTTTCACTAGATGTGGCATATGGAGTGAAAAGTATGCTATAAAAGAGATTAGTAATGATGAAGTATTGTCTCCGTGGGTAAATAGGATACGTGAAGGTAGTAAAGAAACTTTTAGAAAACTTTAATGTGTCTACAGTCAACTTTAAGGTTCCAGAGGTTTTTTCTTACCATTATATCTGGAGCCTTAACAAAATTGAGCTATAGTAGAAAATATTATACGCATGGTTGTTTTCGTGGAAAAAAGTCTAGATTGTGAAGTAGGGGAAAAAGTGAAAAATTGGAGGTTAGAGAGAGGTTATACTCAGAAGGATTTAGCGAGGAAAATTGGTGTAAAGTACTGGGTGATACTACAATATGAAAAAGGGAATCGTAGAATTTCAATTGAAAGGTTGTACGCTATAGCGGAAGCATTGTCAGTAAGTATTGTGGATCTAATTCCTGTATCAAAAAGCTGTCTTGAAGATGAGGGAGAAGAAGTACTAAATCTAGTAAGAGAATATAAAAAGATTAATGATCAGGAGTTACGTAGGATGTTTTGTTTACTAACCAAATTTGTTCAAGCTAGTGAGAAAAGTAGCAGGAAAGCAGAGAAAGTAGAAATAGCAAAGCGCTTGGTTAAAGCAGGAATTTCTGTTGACATTGTTGCAAAAACAATTGGTCTGTCTACTCATGAATGTGTTGAAGAAAAAGTTGGTTCTATTTACTGCCAAATAGGAAAGAAGATAAAAGAATGGAGACTAGTGAGAGAGTATACTCAAAAAGATTTAGGAGAGAAAATGAGTACAACACGTCACGAAATAAGCAACTATGAACAAGGACGTGTAGCTACTCCACTGGGAAAATTATATGAAATAGCGGGGGTGTTATCAATTAACATCATGGACCTACTTGAACTAACAGGAGATAAGATAGAAAATGAGCTGCCTGATTTGATTAAAGAATACAAAGAAATTGAGAGCCAAGAACTACGTCATGCATTAATAAAATCTTTGTTTGAAGGAATACGCATTTCTGAAGAAAAAGTGAGAAAAGCAGAAAGGATCAAAGTTGCAAAGGATTTAGTAAAAGAGGGAATTTCTGTTGATATTATTCTGCAAATAATCGGTTTATCTGCTGACCAAATTGCATAAAAGTTTATTTTTTTAATTGAGGTATATGTTTGTTTCTGTAAGTGATGTTAGTCCTATACGCTACAAAATAGGGCAAAGAATAGAAAATTGTAGGTTAATGCGAGGGCATACTCAAATAGGATTAGCAAGTAAAATAGGTTTAACATACCAAGAAGTAAACAGCTATGAAAATGGGTATATTCCTATTCCAATTGAAGTATTATATACAATAGCAAAAGAACTATCGGTTAATGTTATAGATCTGCTACCTGAACCAGTAGTAGTAAGAGAATATAAAGATGAAGATGAGGAAATATTCTATCTAACGAAAATATACGAGAATCAAAAGTTAGGCAAAATAGTACCTTCATTAGTCAGATTTGTTCATATTAGCGAGAAAATTAATCAAGAAGAGGCAAGGTTGGAAATAGCAAAAAATCTAGTGAAAGAAGGAGTTTCTACTGATGTTATTTCCCAGGCAACGGGTTTATCTATTTACGAGTATGATAGTACAGAGAGAGAAATCTGCACTGATTCTATATATTACAGAATAGGACAAAGAATAAGAGAATGGAGATTGATAAGGAGATACACTCAAAAAGATTTGGCTGATAAAGTTGGTTTAACACTCAAGGAAATACACGACTATGAAAGAGGGTATACTGCTATAACATTTGATAAATTATATGAAATATCAGATGCATTATCAGTGAATATTAAAGTTCTGCTACCTAAAACAAGAGAAAGCAAAAAGCTATTGAGTTTAATGGATGAGTACAGAGAACAAGAATCATTAGATGCATTAGTCAAATCTCTATCTGAAGATATGAAAAGTGGCAAGGAAAAAGTTAAAAAAGCAGAGAAAATCAGGGTTGCAAAAAATCTAGCAAAGGCAGGTGTTGCTATTGATATTATTGTGCGAGCAAGTGGCCTAACTGTTGATGAGTTAGGTGAGTGTGAAAATTGAATCGTGTTTAAGATATAAGTAAAAATGGTTAATATATTATCTATTCTAAACCCTTATTTAGCTCTGCAGAATTTTTTTGGCATTTCTACGTATCAAGATAAAACATCACAGAATTTATCGACTACTTTTTGATTTTCCTCTATCATTGCATTTGCTTCTTGCTGAAGAGATTTGATATTTTTTGATGTAATGTTATCCATGTCAGCCGACGCTAGCTTCAATTGCGATTGTATTCTTACGTATCTATTGCCTATTACTTGATTCATCTGATAATTTACGCAGTCCAATCCAGAGGCAAACATCACATTCAGTAGTGGCTTGATCCATCCTATTTTTCCAAATCTCTTTGAATTGGCATACTCTATACTTCTATCTGTTCTTCCAGTACCTATCGATAACAGTAGAATATCATCATTTGGAAATAACCTTTTACTACTTGCATATGCACAAGCCGCTGGATTATTGGCAAATATCCCTCCATCCACTAATACTCTGTCTATCTGATCAATTTTTAGATGTTTTGGTATGAAATAAGTGGGTGCAGCCGTTGCAGCTCTGAGTGCATCTTTCAGCTTAATATTACCTTCTTTCCAGCTTTTAAAGAAAAATGGACGATTATTGTGAATATCATAACTTGTTATCAGTACCTTACTTAATGTGTTTTTTAGAATATCCTCTCCAAAATATTTATCCAGTACAGATTCAATATTTTTATGTGGGTATTGTGCACAGTTAAACCAAGATAATATTGATCTCCTGAAGAATGAAGATTTAAAAATATATGACCCGTATTTTTGGTAAAGCTCGACTAAATCATTGGCTGAATATTGAGGGTTTCCTTGTTTATCTTTTTTACATAATCCTGCTATAACAATTCCACCGGTTGAGGTTCCTGCCACTAAATCAAAGATTTCAGCTATCGGTTTCCTTGCCCTCTTTTCTATTTCTGCTAGTATAATGGCTGGTATGATGCCTCTTATGCCTCCGCCGTCAACTGAAAGGATGTATTTTGCCATGGTTAGGTATTTATTGATTTTATTAACTTGTTCGCTTTCATCGGGATGTGTTTCCTGCCCAAAAGCCACAGTCTGCTTCACGCCTGGAGAAAATTGCACCAACCTAATAATTGATTCCGTAGACTATGCTAAAAAATCTGTGTTGGTTCAGGCATACCAATTTACCTCAAAGCCTATTGCTGAATCCTTGGTTCAAGCTAAAAAGCGTGGAGTTGATATTAAGGTTATTCTAGATGAATCACAAACTAGTTCAAAACATAGTGTAATTAACGAATTATTTGAGCACAAAATCCCGATATGGATTGACTTTAAACCCGCTATTGCTCATAGCAAGGTAATTATTATTGATGAGCAAAAAATCATAACCGGATCATTTAACTTTTCAGATGCCGCTCAGCAAAGAAATGCTGAAAACCTACTGATCATAACAGGAGATTCTCCACTAGTTGAACAATACGTCAAAAATTGGAAAAATCGCCAATCGCAGTCTAAGCATTATACACCAGACTTTAAGTTATCTTTGAATTCATCTAATTCCTCAGAAAGATTTTTTACCCTTTCCTCAAGTACTAACACTTTTTCCATTAAACCATATTCAATGAGTTTATCGTGAAATTGTACCCTTGAGTCTAGCTTGGATAACCACCATATCAATGCTACGGTTTGGATTAATATGGTAATAATTACCGTAATTGGGATTTTTTGCTTTTTCATGTGAAAATATTAACTTGTTATGGATAGTTTTAGAAATTTATGTATAGATTATAGAAAACTTACAGCTTTAGTGATTACTTTTTGTTGATTCGTATTGATCTTCTGCTTTAGCAAGTAGCTTTATGATTTCCTTGTAAGGTTTATCTTTATTGTGCCTTGACCTTAATACAGCTACATCTCTTGGATTTTTTCCATCTGTGTCTCTAATGGTAGGGTCTGAACCTTTGTCTAATAAAAATCTAATTATCTCCAATTTGCCTTCATATGTAGCTGCATGTAAAGGTGTCCATCTTTCATATTTCGTAGCATTTATATCAACTCCTTTTTCTACTAGGAATTTTACAACCTCTGCACATCCCTCTTCTGCAGCATAATGTAGTGCTGTTAATTTAGGGATCTGCACATTAATATCTAATAGATTTTCTACTAAGAATTTTACAGTCTCTAAGTTACAATTTTGAGAAGCAATGCGTAACATCGTTTTATAATTATCTGCAGCTCTTGCCTTCATGTAGGAATAGGTAGCAATAATACATACTATTACTGTTATAAGCCACCAAAAATGCAGCTTGTTTTTTGTATCTTGACCCAATTTATCCATATTCAACATCTTTTTAATATTAAATAGATCATTTACTCATTTTTTATTAACATTACTTACTCAAAGATGCTGACAACATAGTAAGGTAACCTGAGCTATTTAAAGTATGCTCCGCTCTGTTAACTATCCATTCACCATCTACCGCTTGATTAAAAGCTATAAGATTAAGTTTAGCTTCTGCAAATAACTCTGGATTACCAGGTATAGTGATATCCAATACTGCATTATTTCGCTTTAGTTGTTTTAACTTAGCATTTGCTGCACTTAGTGCTGATTCTGCATTTGAGTACATTTCTAACATAATATAACTTGGCTCGCCGCTACCAACTGTTTCTTTAATAGTTTCACCCTTTTCATAGCTATGCCATTTTGCCACTACTGAATTATACTTATCACGTACGGTAAAATGCACTTTCCAGTTAATTGTATCTTGAGGTCTAATAGTCGTTGTTCCTAAAGCTTTTCCTGTGGCTGATTTTGCCATATTCTTTGAAATAAACAATATATACCCACCAGCTAATTTTGCCATTGCTTCACGCTCTGTTGCGATCTTTGTTAACAGACTTATATCACTTTCATCTGCCTGATTAATATGGGGTATCAATACATTCTTAAATTCCTCAGCGACTTTGTATCCATATCCATGTTTTTGGGCTATTTCTTTTACTAAGTTTTCTATGGTAATTTGGCGCCATTCTTTTGATACTTTTGCCTTCAAAGATATTCTTAAATTTGTTGCATGAGCTTTGATTAGTAGAGTCTTAGGTGGACCCTGTATAGTCACTTCGTTGACTGTATATATACCCATTGGAAAGATTCCAATTTCCTTATAACCTAGTGCTATGTTCAATTCATTCGGAATATCTATGCCTTCATCCCTGTAATCAACACACACTTCAACTACATCATCTATTATTCCTGATTCATCTGTAAGGTGCAATGATATAACTCTATCTTTAATTGATTCACATTTATCTATTATAAAATCTGGCTGCATTTATTCCCAGACCTTTAATTTTGACTTTTGTACTATTTTCTTAATAGTAGGAAGCTTTATCTTTAATCCTGCGGGCAAAAAGCTTCCGTATTCTGCCAAACCCAAGTTCTCTGCTAGTACTAATTCCACTACTCCATCAGTAAATCCGTAATGTTTCCAGCAAATCAGATCTAACATCTCATTTTCTTTACTCACATAGTATATAGTCATCTATAGCTTTTTAAACTCAAACTAAATTCAATTTTTCTCGGTAGTCCATTAGGTAAAAAATACATCTGCTTTTCTTCTAACCTAGTAATTACGAATTGTCCTAAAATATTACCTAAACTATCTACTAAAATATGTGGTTTTTCAGTTTCTTTCACACTCTTTAATTGATTTAGCACGTTGAGATTATGCAGATAAATCATTCCTTCTAAATCTATATTTTCTACACCTTGACCGATATTTTGTAATAGTGGCATATTTTCAATACACTCAATCGTGCTCCAACGATTTTCTCTGCTATACTTTAAACTTGTGGGAGCAAACTTATACGGACCAAGAGATAGCATCAATAAAATGTCTCTACCGTATCAAATAAAACATCACGTGACTTTTCTCTTATCCTTTTTATTACTTCATCTGCAAGACTACGAACATCTTGGTTAGGTTCTGCTTTAATGCTGATAGTGTAATTATTAGTGATGTTCTGAGTTTTATTTTGTTCTTTATTTTCAAACTTACTCCTTGCAAATATCTTATCGCTCTCTGTCTCCTCAATAAGGCTTTTGACTCTGAAGCTATTTTTATTTCTCTTTGAAAATTCTTTAATTATACTGTTACCTAGCACAGGATTTCCACTGTTGAGAATATTACTTTTTAGGGGAGTGTGCACTGCTTTTACTTCAGTTTTTCTTTTTTCAAACTCTTTCAGTGGGCTATTTCCCAATACTTTTCCAAATATACTTTCACCTATCCATGAAAAAGCTTCTTCTATGGGTTTTATTATCGATTTCCAAAAGCTAGAGAAAAAGTCTTTTACCTTTTGCCAGTTAGTTATAACAAGTGCTGCGCCAGTGACAAGTCCAGTAATTAAAAGTCCTATAGGGTTAGCGAGTGTTACTGCTCTTAGTCCTGTTACTACTGCAGGAAAAACTGTAGCTGATAAAAATGAAAATACTCCAAGTAGGTTTGCTTTCAGACTAAAAATCGTACTTCCTAGCAATGTAAATCCGTATCCTAGTCCCACTGCTACAACTTTTAAACTTATCAAGGCTGCTACAGTACCCATGATTGCTTTGGTTAAAGTTGGATATTTTTCTGCAAATAACGCTATGCTTCTAGTTTTTTCTTGTAAAAATTCAGCTATAGATTTTAAAGTAGGCAGCATCACTGAACCCAGGTTCATACCAACTTCAGCTATTGCGTTGCGAAGAAGTCGTAATTTACTGGCTGTGGTGTCTACACGGTTTTGAAATTCTTTCTGCAACGAGCTCTTGTACTCTTCTGTGTCAGATAGTAACCTTATAGCATCTTCGTATTTGTTAAAACTTCCAGCTAATAATGCAATATCATCTTGATATTCCTGACCGAAAAGTTTCATAAGGATTGTAGAACGTTCCTGGTTATCCATTTTCTTTAGAGCTTGAAAAAAGTAGAGTAATGCTTCTTCGCCGTTTTCGCTTATTCTTTGTACTATTTCTTCTGCAGTTATGCCCATTTGCTCTAATGCTGCTTTAAAATCCCCTCCTTGTTCTTCAGCAGTCTGAAGTTTACTAAGTAGAGCATTTATAGCAGTTGCAGCTTTTGCTGGTTGTTTACCTAAACTAACGAAGGCATTTACTAAACTACTTGTTTCCTTGATGTCAAGACCAAATTGTTTTGCAGTACCACCAACTATTGCTAGAGCTTCAACCATATCTTTTGCTTTGGCAGCAGTGTTATCTGATAAGTGATTGATTACATTACCAACGTATTCCATTTTACTAACATCAATTCCATAAACGTTAGAGAGTTTAGCTATAGAATCACCTGCTTGCTCTGCAGACATATCAAATGCTGTAGACATTTTTGCCACTGTTTCTGTAAACATAAAAAGATCTTCTTTCTTGATACCAAGTTGACCACCACTTGCAGCTATTTGTGCCAGTTCTGCGGCTGATAATGGTATAGTACGTGACATCTCTTTTAACTTCTTTGCAAATTTAGTTGCTTCATCCGTTCCTTTTTTAAAATCTACCACTTTTGTAACATCAGCCATAGCACTTTCAAAGTCAATTGCAACTTTAACTGGAGCTGCAAGCGTTAGCCCTAGCCCAATAGTCTCTATAATTTGTGACTTAAAATGTGCTTTGCTTGCTAAAAAACTTTGGTGACTACGTATTGCAGAT
>NODE_19_length_14217_cov_5.381231
TCTTTTAAATAGAGATTTATCTCACTCTTTAGTTACTGCTCTTAAAATAAGTATGGGGCGGTATTCTAATAAGCATCAAAATATTGAGGTGTCTTTTCATGAAAAGGAAGTTACTGGACCAAATATTGCGTGGGATATGGAAATAGAATTTCCACCGCAATTTAAACGATTGCTTAGAGATTTGTATGAAAATGAAAATAACAAGTGGTTTGATGTGACGCGGGATTCAGAGCATAGCATCGTACTGAAATTGTCAACTAACATCAATTTAAAAAATGGTCTTAAGCCCTTACGCAATGAAATCAAGGATGTGCTTGCAACTTCTATTCAAGAATTTGCGAAGACTATGGAAGAACTGATAAAGCTAGAAAAGAAAGAGATTACATATGATAAATTGAAGGAATTGTTGGACGAATTCAGGTTAAAAGTGGTAAGTAGCATAGATTTTAAGTTGACAACTCACTTAATATACAACTCCTATCAAGTTGCCCTTATACAAGCAGTTAGGTTTCAGCTGGATAGACGGAAAGAAGGTTTTTCACTGGAAGATGAGATAAAAAATTCTTTAGTGAGACAGGAATTAGAGAGTCAAGGTAAGGAATTACCAGGTGAGAAAGAAGTGATAATAAGAGATCTGAAAAAAGCAGGAGCAAAAGTACCGGATGTTTTAGATGATAGTGAGCTTCCTATATTTAAAGCAGAAGGGAAGATAGCTAAGAGAACAATTATTGATGTTTATAAATATATACATAGTAGAGAAACAGAGACAGCTCTAGGTAATGCTAAAGAAGAGATTAATCTTTTAAAAAAAGAAGGACAAAAAAGATATATTAGGATACATGAAAAATTGAAAGAAATATATGGAGATGTAAAAAAGAATAATTTAGCAGGTGATGTTTTAAGAAGAAGGTTAGAAGGTCTTTTTAAGTTCGAGTATGATGATCAAGAAGTTGAGCAAAGGCTAGTAAAATCAGTAATGAAAAAAGCCAAGGGTGAGTTAGGCCTATTAGGCATGCTCAGCTTAATAGACCAGTTTCGGGATTTAGAAAAGGAGATAAAAGGTTCTTTGAGTGAGAATTTAAAAGAAGCTTCAGATAAAGTAAATGCTTTTGTAGCAAAGATATATTTAGAAATAACGAAATGCAAAAAACAAAATGTACTCAAAGGCCAAGCAAAGGGTATAGAGGATTCATGTAAGCTGTTAGAGGAAAAGGAGCCGGATTTAGTACAGAGGATTAATGCGCACCGAGCGGAAATTGCAGAATGCTTAGAGCAACCTATATCGTTAAGGAAAGTAATAGAAGAAAATGAGGATTTAAACAAATATTTAGAAGGTGAGCGAAATAGGAAAGGAGAACAGCATCCAAGTACAAAATTAATAGAGAAGCATTTGAAAAATAACCAAGAAATTCTCAAAGCATTAAAACAGTTAGAATTAGAAGAAAAAGGATTGTTGATAAATGAAGAAACAAAAAATGATTATATAGAAGAACTAGAATCTCGCGAAAAAATAAAGTTTGCAATAATAGAGGATGATTTACTGAAGGAGTTCGAGCGTGAAACTTTTAACGAAGAAGCAGTTAAGAAGTTGTTAGAGGAAGCGGAACTTGAATACTATTTGGCAGAAAAATGCATAAAAAGTCCTGTGATAAAAACAAAAAATAATATCAAGCACTTTTATCAAGGTTTATTGTCTCCTTTGATAGATAATTTGACAAAAGATATAATAAATAATATACCAGGAAATAGTAAAGGTTGTATACAGAAAGTTAAGAACTGGAGTAAAGTTATGTTTGGTGCAATAAAGATTGGAGCATCAAATGCTTATAAAGAGACTACAGAGAGAAAAGCGTTAAATGTGGCACATAATACTTATAAAGAAGGAAAGACATTTCTTCAATGTTTTCAGTCAAATTATGAAGGTATTGGAGACTTTTTAGGTAATTTATTTTCTGATGATGGGATAACATTTAAAAATGATGTGTGGCCTAAAATAGAAGAGCATTTGCATGGAATGTGGGATAGATTTTTCAAGGATATTGAATTCAATATTGGAAATAAATTGGATGAAGTAAGTGTGACACAGCAACGGCAGGAAACTATGATTGTGACTCAACGATAAGTTCTCAAAGTTCCTCCGGTATTTTCACATACTAAATTAACTATAGCACTTGATTCTTTTTGGATCTCTTTTTCAGTTAAAGTGTGAGTTGGAGAGCAGAAAGTAACTGACAATGCTATAGACATCTTATTCGATTCTATATTATTTCCATGGTATACGTCAAATACTAAAACTTCTGTGATGAGCTCTGAGCTTTTTTTTACCACATTGATTATGTTACCTACTTTCACATCCTTATTTACAATAAATGCAAAATCACGTTTTACACTTTGGTATTTATAATCGATAAATTTCTTTCTACTTACAGGTAAATTTTCAATATTTTCTAATATCACCTCAAAACCTACAACTTTTTGCTTGATATCAAAAAGATCTAATATATTAGGATGCAACTCTCCAAAATAACCTGCTACTTTATTCTTAAAAGAGAGAGTGCCTGACTTTCCTGGGTGATAATGTTCTTTTTCTGCTCTCTCTATCGTTAAATTATCATAATTGACGTTAAAAAACTCCAAAGCTGCTATGCAATCAGCCTTTGCGTCAAAAACATCTACTTTTCTATCAGTATTATAATGGTTTCGCGGTAAATTATTTCCTGTTCTTATCCCACTTAAAACATGTTTAGACCGAGCTTCACCATCGTAAATCGGCCCAATTTCGAAGATTGCAAGATCAGATATTCCATGGGCAATATTATCAGCAGTAACTTGCAATAAATTTGGCATAATACTTGGTCTCATTATATTAAAGCTATTGTTAAACGGATTATCGATGATAAATAACTTATTCGAGTAACCAAATTTTTCAGCTGTTGATTCACTCATAAACGACCAGGTTAGCACTTCATGAAACCCTCTGTTTGTCATCAAAATACGCAAATTGTCGTATGTACTATCTACTTCTTCAACATTATTTGGTAGTGGTTCTTCTTTTATTTTGTCATAGCCGTATATCCTTGTTACTTCTTCGATTAGGTCAGCCGGTATTGTCACGTCCGGTCTCCAGCTTGGTACTTGTACATTCCAATTGCCTTCGGTTTTTTTATCAATACTAAACCCTAGTTTCGTTAAGATATCAAGCACCTCATCAGGCGATACAGACACACTTCCAAACTTGTTCACATCCTGATAATCAAAGCTCACCTTGGTGTCAGCACTATCTAAACTGCCAGCAGACACTACGCTTGAGGTTTCTCCACCACATAAGTCCAGAATCATTTTAGCTGCAAGGTTGAGTCCATCAAAAGTAAATCCAGGATCAACTGAACGTGCAAATCTGTAACTAGCGTCTGTGGAGATGCCGAGCTGCCTTGAAGATTTAGTAATAGAGATGGGATCGAACCAAGCAGACTCTAAAAAGATATCAGTAGTTTCAAGAGTACATTCACTGCACTTACCACCTATAATTCCAGCAATTCCATGAATATTTTTATCACCTGCAATAACGCTTATGTCTTTGTTTAATAAGTATTCTTTACCGTTCAAACCAGCAAATTTTTCTCCGTCGTTTGCTTTGCGTACTGTGAGCTCTCCTTCTATTTTTTTTGCATCATACGCGTGCATTGGGCGGCTGAAAGATATCATAATATAGTTCGTGATATCAACTATTGCAGAAATGGAGCGCATTCCTATCGATTCCAGCCTATCTTTTAACCATTTTGGGCTTTCTTGATTTTTTACATTGGCGATGTATATTCCACTAATAAAACTTTCCCCGTCAGTAACTTCAACATCGATTGGTGAATTTATGGAGCTGGTAAGTTGTGGAATGCTTAAAGTCTTTAATGTCCCAATTCCAGTTGCAGCAAGGTCGCGAGCTATTCCATAAATGCCTAAGCAATCTCCACGGTTTGGAGTAACATTTATATCAATTACAGGGTCACAATTGAAAAATTTATCCCCTACTTTATAATCATCGGAAAGCTCGATTATTCCTTCACTTTCCTCTTGAACCAGCGCAAGTTCAGAAGCAGAGCAGAGCATCCCTTCACTTAGCATTCCTCGTATTTTTGTGGACTTAATTGTGAGATCACTTTCTGGCAACGTGCTACCAAGAGATGCAAGTACAGTTTTCATACCTTCTCTAACATTGTTTGCTCCACAGACTATTTGTAGAATTTTACTTCCATCATTTACTTTACATAATTTTAATTTATCAGCATTTGGATGAGGTACGACTTCTAATACCTCTGCAACAATAAACCCAGTCAATCTGGAATTATCGATCACATCTTCTACTTCTAACCCTATGTGAGTTAATTTATCGGTAATTTCTTCTAAACTAGCATTGGTTTCTAAGTGTTCTAATAACCAAGATAATGTGAATTTCATGGACCTAAAAAGAAGTGAAAAAGTTATTGTAATGTAAAATGTAGTGATTTTAAAGCTTATTGTAGTGGAATGAAAAGTGACTTCTGTATCACAAGCAATGATGCAGAAGTTTTTGTAACTTTATATCTTCTTGTAAAGAGAATTTATCTTCTTTATATCACCTTTTAAATCTATCTCCGTAAAGGATTTAAGATTCATATTGTGGGTATCTGCATGGAAGCTATGAATGTAGCCATCTATAGTTAAGTCTCCTATCATATTATGGCTTTCATCTAGTATTTCGCTTCCTATTTGATAATGGCCAGTATATTCGTTAAAGGAACCATCTGTCAATTTGATGTATCCGTTACAAAATTCCTGCTCTAAATTTAAAGGATGCTTAGCGTTAATAAAATCTATTTCGTTCATTATATACCTCACTAAAAATTAAATTATAATTAAAATAAGATGTTAAGTTAAATAATTTAATAAGATTAGTAAATTTTAAAATACAGAGCTGACTGTAATTAACACTCTAATTACATATTTTGTTAATGTATCAATGTTATAATAACACAGAGCCTTATCTTAACCCTTGACTTTGTCCTATAAAATTCATACTTTATTTACTGTTATAGTTCAAGTACATAGGGTCAAAATGGCGTTAAATCCGCTAGAGCAATTTAAAGTATATACAATAATAGAGTTACCTAGGTTATTTGGGTATGACGTAAGCTTTACCAATTCATCTTTTTTCACGATGATTTCGGTGATATTGATGATACTCTTTTTGCTTTTTGGAATAAAGAAGGGGACAGCAATACCAGGATATTTGCAAGCTGCAGTTGAGTATGTATATGATTTTGTTATTTCAATAATAGAAAATAACACTGGAAGCAAAGGCTTGCAGCACATTCCATTGATATTCACAGTATTTATTTTCATTTTATCGTGTAATTTAGTTGGTGTTCTTCCTTATAGTTTCACGGTCACAAGTCATGTGATAGTCACCTTCGCTTTATCGATGGTGGTTTTTATTTATATAACGATTGTTGGATTTAAAGAAAGGGGAGTAGAATTTTTACGCATATTGCTACCAAAAGGAACTCCTTCGTGGCTTGCACCTATAATAATTATTATTAAGTTGTTTGCTTATTTAGTAAGGCCGGTTAGCCTATCAATAAGGCTTGCAGCAAATATGATTGCTGGTCATACAATCATCAAAGTGATAGCAGGGTTTATTGTAAATATGAACATATTTTTCACTCCTGCGCCGTTTTTGTTCATAATTGCATTGATAGGATTTGAAGTATTTGTTGCAATTTTACAAGCTTATATATTTACTATATTAACATGTGTATATTTGTCAGATGCAGTAAAGTAATTGACTTCCTTGTAGAATATTTTACAATTATATTATAAAGAAAAATTAAAGGTAATATATGGATTTAGTAGCTTTAAAGTTTATAGCAATTGGTTTAGCTGTGTTTGGAATGCTCGGTGCTGGTTTAGGTATAGCTAATATCTTTTCTGCTATGTTAAATGGGATTGCGAGAAACCCTGAATCAGAAGGTAAAATGAAAAGTTATGTTTATATTGGTGCTGCCATGGTTGAAATCATGGGATTGCTTGCGTTTGTACTTGCAATGTTATTAATATTTGCTGCTTAACAGATGCCACAGCTTGATGTTTCAACCTTCTTTTCTCAAGTTTTTTGGTTTTTAATTTTTTTCTCTTCACTTTTTTTCGTGGTAAGTTGTTTATTTTTACCAAAGTTAGATAAAATAATAAGCACTAGAAGTAAAGAAGTATTGGGTTCTTTTAATAGTTCTGTTCATCTTTTAAGACTCACGGAAGAGCAGATTGCCAAGTATAATGCCGCTTTAAACCAAGCTAGAATACAGGCAAAAAAAATCATAGATGATGCACTTGCTCAGGTAGAAGAAATGAGAGCTAATGTTAAGAATATATTAGAAGAGGAAGACAAAAAAAAGAGCAAGCTTATTGAAAAAAAAGTGGCAGAATTTAAATCTGAATATACTGATCAGTTAAAACAAATGGCTACTAGTATTGCTTTAATTTATTATACTAAATTGACTAATTCTGAAATTGAAGAGGAATTTATTGCTGACTTGGTGTCCAAAGAATTTTAGGGGTTTTTATGTCTACATCACTGATTATCGGTCTTGCCTTCTTGGTAAGTTTTGTCCTTTCGTATAAATTGCTAAAGAAAGTGATAAAAAATGCGCTTAACAATAAGCGTAACAAAAGCAAATTTTCAAGTGAAGAAACTGAAAAATTCAGGAAAGATATGTTGGAGTATTACAAAAAATCTTCTAAAAAATACAAAGAATTAGATGCAGAAGTTAATAAAATGATGAATGAAGCACTTGATAAAGCTAATAGTATCATTAAGCACAATAGACAGCAGCTAGATCAGACATTAGATGACAATGCCCATTCTAACTTGAAGAAAGTCACTGACCAAGTTGAAAAAGCTCTTGGGGATTTACAGACTAACACAGTGAATATAGCTGCTGATGCTGTAAAAAAAATAATGCATGAACGTAAAGATGATAAGCGTAGTAGCGAGGTCATATCTTCATTTTCACGTGACTTAAATAAAAAATTGCATTAGGTTCAATGCAACAATTGCCTATACTTCAAGCTGATAATGTAGAAAAAATTAAGTTTGATTCTAGTTTGTGCAAAGAGCCAGAGAAACTTTTTTACTATAAATTTAATATAATTCCTTGGCAAAAATTAAATAATACTACTTTTTTTATGGTTGAAGACACAAGCCGAGATATCAACCGTTGGGTCGAAGCTCATTACGGTATTGACTATGTATTAATAAAAGTGGATAGCAAACAGATTTTAAATCTTCTTAACTCGCACTTTGGTATTTCAGAATTTGCAAGCAACTACTTATATTACAAGAATCCTAATTTTTCAGCTAAAAGCATTAAACTAAGCTCAATATTTTTTGCTTCTTTCTTTATTGTAACTTCAATTTTAACACTAACAGAGAAATATACATATTTTGCTTTGATGTTGATATTTATAATCGGATGTTCTAGTTATTTATTCAAGTTTATAGCTACAGTTTTTAGCTTATGTGAAACCTCCAACCAAAAAGTGGATTATAGTAAGCTGAATGAAGAAGATTTTCCTATATATACTATTTTATTGCCTGCTTTTAAAGAAAGTGCAGTGATAGAGCAATTGATCGAAAGCATTGAAAGTTTGGATTATCCAAAATCAAAATTAGATGTGAAGCTTCAGGTAGAAAGTGATGACCAAGAAACGCTAGCAGCTATAGAAAAGTACACTTTACCGCAGTATTTTGAAGTAATAAAAGTGCCTCATTCTTTGCCTAGAACAAAAGCCAAGTCATGCAATTATGCTATGAGCTTTGCTAGAGGAAAGTATGCAGTAATATATGATGCGGACGATAAACCAGACCCATTGCAGTTAAAAAAAGCACTGATTGAATTTAATAAGGACGACGATAAGCTTGCCTGTGTACAGGCGAAATTAAATTACTATAATTGTGATTATAATTTTCTCACAAAATCCTTTTCTCTAGAGTATATGAACTGGTTTCAATACTTATTGCCTGGATTCCAAAAAATGAACATGCCAATGCCTTTGGGTGGTAGCAGTAATCATTTTTCAGTAAAAATTCTAAAAAAAGTGTTTTTCTGGGATGCTTACAGTGTTACCGAAGATGCTGACCTCGGTTTGAGACTTGCGCAAATGGGATATAAAACCAGGATGATTGACTCAGAAACATTGGAAGAGTCACCAATTGCTGTATTTGCTTGGATTAAGCAAAGAGCGCGCTGGATCAAAGGCTATATGCAAACTTATATTGTTCATTTAAAAAATATAAAGTCACTTTATAAACACACTGGATTTAAGGGAATTTTGCTATTGAATCTTTTTGTTGGCTCTGCAGCTTTTATATTTTTTACTACTCCATTTTTACTGCTTTCATTGATATTAACTAAAGTTTTAAATGAATTATTTTTGTACTACTTTGTAGTGGTATACGTTACTAACCTGATTCTTTTGGTAATAGCTGTCAAACAGCAAAAGATGCCTTTTTATTTTTATATAGTATCGATATTTTTTCCGGTCTATAGTCTGCTACATAGTGCAGCAGCTTTTCTTGCCTTGTGGGAATTTATTCTTTACCCTGAGCGATGGAACAAAACTCAGCATGGTTTATGGAACAAAAGCAATCAAAACCTGTAGCTATTTGGCTTTTTCTCTGCTGTATCATGGTAATTCTCATGGTGGGGATTGGTGGATTTACCAGACTTTCAAAAGCAGGATTGTCAATCACAGAGTGGAAACCCATCACTGGAACATTGCCACCACTGAGTGGACAAGACTGGCTACAAGAAAAATTAAAATACGAAGCTACACCTGAATATAAAGCACTTAACTATGGTATGAGTATGGAGGAGTTTCGCGCTATATACTTAATAGAATATGTACACAGATTGGTTGCAAGACTAACAGGTTTAGTTTTTGTCCTGCCATTTATATATTTCACATTAAGAAGAAAAATATCTAAAAAAGTAGTAATAAAGCTATTTATGGCATTATTATTTGGAGCTTTACAAGCTTTTGCTGGTTGGTATATGGTTAAAAGTGGTTTAGTAACTGAACCTCATGTTAGCCACTATAGGCTTGCACTTCACTTATTATTAGCATTAATTATCTTTGCATTATTGTCATATCAATTTTTTGATTACCAAATCAGGCCAAAGCAAACTAAACTTAAGATTAGTAGTGACACTATATACTATACAGGGATGATTTTGGCCCTAATTGTAATACAAATAATTTTCGGTGCGTTTGTTGCGGGATTAAATGCTGGTTTGATTTACAATACCTTTCCACTAATGGGCGGACAAATCGTTCCAGAAGATTTATTTTTCTTACAGCCTATATGGCTGAATATCTTTGAGAACAGAGCGACAGTGCAATTTATACATCGAGCACTGGCATTGCTAATACTAACTTTGGTAGTAATACTCACAGTAAAAAATGCTAGCATAAAACCGGTATATATTATGCTGCTCTCCGTCGTCATTCAGATCATTTTAGGTGTAATTACTCTATTATTGCACATACCGATAGCCATTGCCATAGCTCATCAAGTGTTTTCATTTATCTTGTTTGGGTCAAGTTTATACTTCTTGTGTTATTTAAGGAAGCAGACTACATCACCAATCTGCACATTTTTTCCTTCTTGAACGGGAATATTTTTTATCACCATTGCTGCTTCAGCACATATAATATTTTCCATTTTCATCGCTTCCACAACAAATAAAGGTTGTCCTATTTCTACCTGATCTCCTACATTTACGTGTAATTTAACTAATAAGCCAGATATTGGGGATTTTACAGCATCTACTGAAATCCCTTCTGTTTCATTATTTAGCATTAACTTACTTAATTCAGCTACATGAGGTTTTAATATACAACACTCAGCTTTCATACCTGCATGTCTTATGAAGTACTTGCTGCCTTGTCTTTCTATTTTAAGTGCTATATTGGTATCGTCATTAATTGTGATATATAGCAATCTATAACTTGATTTCCACTTGCCTATAACGGAGTATTTATTGTGATTATATACCGTTATTAATATATTATCTTGGTATTTTGCATTTACGGAGTACTCATTGTCATTTATATTCACTATGAATAAATCTCTTGCACGGTCACCTGCCATCCGAGTAGCTGATACTGGTGCCCCTTCTTTTTTACTAGATTCCAGTGTCACGCACTGGAATGACACCTGAGATGTTTCATTCACTGCTTTATGATGGTACCTTTCTTCATTTTCCAAATGAACATATAACGCAGTGAAAATAAATATTTTAATATACTCCTCTGTAACAAAATCGCCGTGAAACCCACTAGGGTAATGATCTGGAATGAATCTCGTATGGAGCTTTGCTGCGATAAAATTTGGGTGATGGAAGATGGATTCTAGAAATTCTATATTATTTGTTACTCCTTCTATATAGCATTCAGACAATGCTTTTTGCATTCTGCTGATCGCTTCTACTCTATCTTTTCCATATGTTATCACTTTGGCAATCATCGAATCATAGAACATGCTAATTTCTGAACCTGCAGCAACTCCATCATCTATTCTTACATAATCATTTTCACCCGGTTTATCGTAATATTTTATTCTTCCGCTGGAAGGGAAAAATTTCTTCGATGGGTCTTCAGCGCAAATTCTACTTTCTATTGCAGAACCAGTAAGTTTAATATCATCCTGACTGAACCTTAATTTTTCTCCACAGGAAGTTCTAATCATTTCTTCTACTATGTCTATTCCAGTTATAAATTCTGTTACTGGATGCTCAACTTGTAATCTCGTATTTACCTCAAGAAAATAGAAGTTTTGGTCTTTATCTACAACAAACTCAACAGTACCTGCTGAAAAATAGCCAACTTGCTTTGCTAAAGAAACACATTGGGCATACATTTTTTGTCTTACTTCTTCACTAATAAATGGACTTGGCGTTTCTTCCATTATTTTCTGATTATTCCTTTGTATTGAGCACTCCCTCTCTCCAAGACATACTATATTGCCATATTTATCCGCTATGATTTGTATTTCGATATGTCTTGGTAATTCTATATATTTCTCTATAAAGATACTGCCATCCTTAAAACTTTTCTCTGCTTCATTTGTTGCTGATGTGAACGCTAGTTCAATTTCTTTTTTGGAATTTACAATTCGCATTCCCTTGCCACCACCGCCTGATGCAGCTTTAAGCATAACGGGAAAACCGATCTCTTCAGCAACTTGAGCTGCGTGGGCAGCATCGCTGATCTTACCCATATATCCTGGCACTACATTCACTCCAGCTTTTCTTGCAGCTTCTTTTGCTGTTATTTTGTTGGCTGTAACTTCTATTGTTTCTGCACTGGGACCGATGAAGTCTATATTATGTTTTTGAAGAGCACGTGGAAAATCTGGATTCTCTGCTAAAAAACCATAGCCAGGATGAACTGCCTCAGCACCTGTTTCAACTGCTACTTCACATATTTTTTCAATGTTTAAATAACTGAGGCAAGATGGCGAAGGGCCGATATATCTTGACTCATCTGCTTGTCTTACATGCACAGAATTTACATCTGCATCCGAGTATATGCACACACAAGATATACCCATCCTACGAGCAGTTCTGATAATCCTGCAGGCAATCTCTCCTCTGTTTGCTATTAAAATCTTACTGTACTTCTTTTCCGTCATCGTATGAGTATACTTTCTGAAGTTAAGAAAGTAAATTTCTATATCATTGCCTGCAAGTAATTTCTAGCTTCATCAAACACCTAAACTTTCTCCTGCAAGTTGTACATTAGCATTTTCCACTAAAGTGCTTTCGTTATGCAAGGCATGTATCTCGCTACATGCTTTAACTGACAGGTATGTGACTCCGCCAGAAGCTATTGCAACCATCGAGCTTAGTGCAAAAGATTGAGAAACTAAAAATAAAAAGTATAAAGACAAACATAAAGCAGCGATACATGCTATCGCTCCTATTATATATAAGCACAGGTGAAACTTCTGGTTACATATAAAGCTGTCTTTTATGCCTGCGATTTGCTTAATTTCTTTCTGTTGTGCAGCATTTAAGTAATAAAGAGGAGTTTCCCTCTTCTTATTAAAAGCATAGCCTTTACTGCAGAGCGCATCTTTAATATATTTTTTATTACATTTGAGTTCCTCTTTCAATCTGCTTACTTCTTTCCGATCTCCAGCTTCTTCTGCTTTCGTAATTTTGTTATTAGCTTCCTTCTCTAAGTCATTCACAATCTCTTGTACTGCAGGCAGCAAAATTCCACTTCTTGCTGCTTCATGAAATGGATTATCTCCATATTCATTATGCGCAGTTACAGAAGCAATGTTCTTCTTACAAATGTCTACAAATTTACCTTTGTTTTGTATTCTTGCAGCTAAATGCAGGAGATTATCTGCCTGTACTCTTTGTTTTGTTTTATCAAAAGGGCCGGTGTAACGCCAATTGATATTAGCTTCATTATCTGAAAGCAATTTTGCTATATCTACAAGTCCATCCATAACTCACCTCGCTATATTCAACCAATACTAAATTATACAACACAATTTATGAAAAATAAATAAAATTTTATCTCTCAGAATAAATAAATTCTAAATTGTTACAAACATAAATTTTAGCTATCATCATTTATATTACTGTAACGGACAAATATGCCAGGTATAGTCACGAGATTCGCTCCATCACCAACAGGGTTTTTGCACATTGGTGGGGCCCGCACTGCGTTATTTAATTGGCTCTATGCAAAGCATCATGGTGGCAGGTTTTTGCTAAGAATTGAGGACACCGACAGAAAACGTTCAACGAAAGAAGCAATTGATGCAATTATAGAAGGGCTAAGATGGCTCGGTGTGAGCTATGATGGGGAAATAGTATATCAGTCAAAAAGAATAGAGCGGCATAAAGAAGTAGCAAACCTTTTAGTTGAGAAGGGTAGGGCGTATCACTGTTATTGCCCTGAGGATGAAGTTGCAGAAAAGAAAATAAAAGCAAGAGAAGAGGGCAAGATATACAAGCATAAATGTACTACAAAACCTCCTTCTTGTCATCCAAGTAGCCGACACTGGGATCCAGAAGAAAATATGTGGTCACGCGCTGGAATGACATCGGGTGTGAGGTCAGTTGTCCGCTTTAAAGTGCCAGATTCGCAAGAGATCGTTATTGATGATAAAATATACGGCCAAATCAAAGTAAATAGCAACCAGCTTGATGATATAGTGATCTTACGCTCTGACAACACTCCAACATATATTTTTGCCGTAGTAGTTGACGATCATGATGCTGGAATAACTGATATAATACGTGGCTCTGACCATCTCACTAATACCTTTAAACATCTGCTAATATACCAGGCTCTTGATTTTGACATTCCACGCTTTGCACATGTGCCGCTTATCCATGGGGAAGATGGGAATAAGCTATCCAAAAGGCATGGTGCCACAAGCGTTTGCGATTATGAAAAGATGGGAATATTGCCAAAAGCGATGCGTAATTACTTGCTGAGACTTGGCTGGAGTCACGGCAACGATGAGATTATTAGCGATGAGCAAGCAATAGAGTGGTTTAATTTAGAAAGTATTGGTCGTTCACCTGCACGGCTCGATTTCAAAAAACTGGAGCATTTGAATAACCACTATATTAGTAATATGAGCAATGAAGATATTCTGACTCTAATGCTTAGAGAAAATACTCTAACTGACAAAAAAAAGGGCTATTTACTGCAGGGACTGACAGAGCTAAAAAAAAGAGCAAACTACCTGACCGAACTGCTGGATTTAGCAAAGTTTTATATTCAAGATCCGCCACTTGATTTAAGTGAAGAGGCTGAGCAAATTGTCAAATCTAACCTCGATATAATCAAGTTACTCGCGTCATTTCTGTCAAAGATCGGTGATGAAAATTGGAATAAGGGTTTTTTATCTTCTCAGATCAAGGAATGTGCAAAATTGCACGATATGAAAATAAGCGATGTATACCACTCATTACGCGCCCCTATAACTGGAGTAATGGATGCACCTGGAATCATTGATATCATGGTGATTCTTGGTAAAGATGAGTGTATAAGAAGGTTACAAGCAATTTAAATGAAATAAGAAAATTACTTGACATCCTTCGCCAGCCCCCTTATCATGAAACTGAAGCTATTGTATTTGCTTTCGCCAATCTG
>NODE_20_length_13990_cov_6.042914
TGGCATAAAACGCGACGCGTATTAGACTTATTTGCAAGCAAAGCTTGCTAGATCCCAGTGTCAAGCACTGGGATGACAGGAGAAGGCACTGGGATGACAGGGGAGGGAGGCTACTTGCATGACACCGAAGGGGCTACTGCCCTCTTGGATGGAAACCAGTGTCAGCTACTTTCATGACACCAACAGTTGATATTGGTTTGTTGCTTTACTGGCAGCTACTAGCTATGCCTCAAGTTTCCTATTCAAAACTTTCAATATTAGATCCAATTCATTTGAATTATTATACCGTATCATAACTTTACCCTTAGAATTGTTGTCATTAATTTTGATCTTTAAACCAAGTTGAGAAGATATAGCGCCTTCTATTACCGTCATATCTTGATTTCTAGTATATTTCTGCTCTTTTTGGTTGTTGCCTTGATGCAAATCTTTTATCAATTTTTCAGTTTGTCTAACGCTTAAGCCTTGAGAAACTATTCTTTCTGCAATACCCTCAGCATTTTCAACATTAATCAACGCTCTTGCATGACCCATAGATAGTTTTTTTTCGTTGATCATTGTTTTCACCCTACAGGGAAGTGACAACATCCGAATCATATTGGTTATGTGGCTGCGGCTTTTGCCTATAGCTGAAGCTAATTCCTCATGTGTATAGAAAAACTCATCTATCAGTTTCTTATACGCTTCACCTTCTTCTATTGGATTAATATCTTGTCTTTGTATGTTTTCAATTATGGATACTTCCAAGCATTCCTTGTCGCTCAGATCTTTTATGATAACCGGTGCACTATTAAGATTTGCAATCTTGCTTGCTCGCCAACGACGTTCCCCGGCTATTATTTCATAACCGTCATCATTTGAATCTTTGCGTACCACGATAGGCTGTATAATGCCACTTTTCTTTATCGAATTTGCAAGTTCTCTTAATGACTCCTCGTCAAAATGTTTCCTCGGTTGAAATTTGCTTGGGTGCAGTAATGAAATAGGCAAATGCTCTTGTCGATCTTCTTTATTATCATAATTATCGCCTATGAGGCCGGCAAGACCTCTGCCGAGGCGTCTATCATCCTTCATACTACGCCCTCGCTTACTAGTTTCTTCTCCTTACAACTGCTCGCGTGCTTTTTTAAAATTTCCCTTGCCAAACTTATATATGCTTGTGCACCAGGACACTTAAGATCATACACAATAGCAGGTTTTCCATGAGAAGGCGCTTCTGATAACCGTACGTTACGTGGAATAACAGTCTCATACAATGGGATGATAGTTTTGTATACTTTATCATTTAAATACTGGCAAATATCGTTTTTAATCTGTTCACTGAGTTTGTTACGCCTGTCATACATTGTTAACACTATCCCTTCTATTGCCAAAAAAGGGTTTAGGTTATTCCTTTTTATCAGCTCTACAGTTTTAACTAAATGGCTTAATCCTTCCAGAGCAAAAAATTCACACTGAAGAGGGACAATAATAGAATTAGCAGCAGTCAAAGCATTTATGGTTAGAAGCCCAAGTGATGGAGGGCAATCGATGATTATATACTCATAATTATCGCGTATCTTCTCTAATGCGCTTTTTAGCACAAATTTTCCTCGCTCAAGTTGCGATAATTCAATTTCTGCAGCTGATAAATCAACTACTGACGAAATTAGTGATAAATTTGGAATTTCCTTTATATTGAAAATTGCCGATTCTATCAATTTATTTTCGCTGCTTAGTAGTATTTTGTATATATTTTTTTCTTCCCTACTACGATAAGAAATCCCGAGCCCGGTGCTAGCATTTCCTTGAGGATCAAGATCTACCAATAAAGTGCTTTTTCCCACAGCAGCAAAGGCTGTCGATAAATTTATACTAGTTGTGGTTTTGCCAACTCCACCCTTTTGATTTACTATTGCAATAATCTTGCTCACGCCTTTTATCTTATGTATAAAATAATTCTATTGTATATATGCAAGAAACTTTTGCATTAGAAAATTTTTTTGTTGTTAACCACACTAAAATTAGACTGTCTTTTTTGCTTTGTGTAACACACTTTGAACCTTGTTTCCTAATTCATTCAGAGTGAATGGTTTTGGCAAAAAGTGAAAATCTTCTATATTGATGTCATCACTCTTTAAAAAAGCATCTTCTGCATACCCAGAAATAAAAATAACGTTGATATTTGGCCTATGGATCAATGCTTCTTTAACTATTTCTGGGCCGCTCACCTCTGGCATGATTACATCAGTGATTATAAGATCTATGTGTTGACTTTTTTTACTGATTATTTCTAGCGCCTCGCTGCCTATGCTTGCTTCTATTACATCAAATCCTTTCCTTTTTAGTGCTTTAGCAATGAATTCCCTTACTGAATCTTCATCTTCAATCAATAAAATTATACCATTACCTTTAATTTCACTTACTACCGGTCTTTCTATTTCTTCACTATCTTCCTCTCTCAGATTTTCATCTGATATGTAAACCATGGGCAAAAATATGCTAAATTTAGTTCCATGATTTACTTTGCTAGCAACATAGATGTATCCTTCAGTTTGTTTAATAATGCCATATACAGTAGAGAGGCCAAGACCTGTACCAGAGGTAATATCTTTGGTAGAAAAAAATGGGTCAAATACCTTTCCAATTGTATCACTTGTCATTCCACATCCAGTATCAATTACTTCAATCACAACATAATTTCCATGTTCGATCGTTTCCTTGTCTGGAGAAAACATATCCTGAGATGTAGAATTTAATGAGTCAATCTTTTGATTAAAGGTTCGTATAGTTAATTCCCCGCCCTTTTCCATAGCAGCACTAGCATTGACTGCTAAGTTAAGTATAACTTGCTCTAATTGCCCTTGATCAGCCCTAACAGCACCCAAGTCTCTACCATAATAAATGTTAAATTTTATATTTTCACCTATTAATCTTTTTATCATTTCATAAAGATTAGCTATAGTTCTATTTACATCAATAATTTTTGGCTGCAAGGTCTGTCTTCTTGAAAAAGCAAGCAATTGTCTTACTAAATTTGATCCACGCTTTGCATTTTGCTGTATCTGTATTATATCTCCAAAAGATGGATCACCAGCTGAATGCTGGAGTAAAAGCAAATCGCAAAATCCTATTATCCCAGTCAATATATTGTTGAAATCATGCGCAATACCACCTGCTAACTGCCCTATAGCTTGCATCTTTTGATAATGCTCAAGCTTTATCTCTAGGTTTTTGTGTTCAGTATTGTCAATAAAATAACAAAGTATGAAGATCATTTTATTATGAAGAAACTTATTGAAATATATTTTTATGTTATTACCGCCGTTGAGCTGTAGATCAAAAGACGCATTATTTATTCTATTACTCGAAAAATATTCACGTATTTTCACATGATAACTATCCAATATCAACGTAAAGATTGAATTATTATCTGACCCTGCAAGCTTTATTAGTGCCGTATTTTTCTTTACAAAGTTGCCGTTTATGTCACATTGTGCAATAGCAATTGATGAATTTGCAAAACAAGGGTGTAATTGATAATCAACAATATTTGATTCGGTTGGTGTTATAAAGCCATATATATAGCTATGGTTGTATTTATCACAAAATATAGCAGTGCTCATATAAGCCTTGAATGGAATACCACTTATAGTAAAAAACAAAATTTCATTATCGGTTGTTGTATTGTTATATTTAGATTGAGATATAAAATCACTGATTGAGCTACCTTTTTCCAGTTTTTTTAGTTCAAATATGTCTAAAAATCTTTTATTTACAGATAAAATCACCCCTTTGGCATTTGCAATGTAAGTTCCTATGCTGTGTTTTTCTATTAACTCTTCATATATCTGCTCCTTGTTTATCTGTGTTGCTTTTAATACAAAATACCCATCTGGCCTTGCTATTGGCACTAATGATAACTTTAAAATCTTATTACTATTTATAGCAATTTGGGGATTATCTGGTATCGGCTCAAAGAGCAAAAGAAAGTTAGATACTCTATTCTTCTTGTTTAAGGAAATGCATACCTGTACAGAAGAGTTATTTTTTAGTGCATGATAGAGTACTTTTTTGTCTGCTTCTGAAACATCTCCTATTTCAAGAATCTTGCCTAACGTAATGTCATTATCTATTATATGATCTTTAAACCTTTCGTAGAACCTTGCATCAGCATAAATAACACCCTCATCTTTATGTAAAATAAGGCAAAATTCTGTATTATGATTTAGTGCATTTGCAAATATTGCATTTTGAAATTCTATAGTATTAAGTAGGTATCTGTAGCGTTTTACATTATATATCATAAAGAGAGTTGTTAGAATGCTAACTAATAAATTAATCTCTATATTAATATGCTGACTATATATATCAAAAAAGTAGAGTATCGATATTGCTACTGAAGGTAAGAGCATAATAACTGCCATCACAACAATTGACATTCCATAATTTCTTAGTATGAAGTCAACCCTGTTCTCTTTTTTGTTATCTATGTATCTTTTATTCATTATTGTTACTTGGCATTGTTGTACATACGAAAATGTTCTATTATATTGATTTAATTATTATAGATTTATTAACGTCTTTGATAGATAATTACCATCCAAATCTAATTAAGTTCCTTAAGTATCAGATATAACAATGTTAATAAGCTAGTAAGAGGATATTATGGAAAAACAAAAAACACAAGCACTTAAATGGTTCTGTGCACTAAGAGATAAGATCATAGAATCTTTCTTATCAATTGAAAAACAATCATCCGCAGAACCAAAGATCGAAAAGAGAAAGTGGGATCGCCCAGGTGGTGGAGGTGGTGAATCTACAATTATTTTTGGTAATGTTTTTGAAAAAGTTGGAGTAAACGTTTCAAAAGTACACGGAAAATTTGCAGATTCAGCCATTAATGAGATTCCTGGTGCAAGTGAAAGTAACGGAGAGTTTTGGGCAAGCGGTATATCTTTAGTGTCTCATATGCAATCGCCCCTTATCCCTGCAGCACATATGAACACAAGGCTGATATATACTTCAAAACAATGGTTTGGTGGAGGAATGGATTTTACGCCAATATATAAAAATGAAGAAGATTGCAAGTATATCCATGAATCAATCAAAATGACATGTGATAGATTTGACACCGGATATTATCCAAAATTTAAAGAGCAATGTGACAATTATTTTTTCTTACAACACAGAAAAGAGCCACGTGGTATTGGTGGCATTTTCTATGATAATCTGAGTTCTGGCAACTGGGAAAACGATTTTGAGTTCACAAAAGCAGTAGGTGAAGCCTTTTTGGAAATTTATTCGCACGTCATACGTAAACATATGCAAAAATCTTGGACAAAAGAACAACGAGAAAATCAATTAATAAAACGTGGCAGATATGTAGAATTCAATCTGTTATACGATCGTGGCACAAGGTTTGGTTTAATGACTGACGGCAATCCAGATGCAATTATGATGTCAATGCCACCACTTGTTAAGTGGTTATAGAGAGCTGCTATTAGTAGAAAATAAATCATCATAGTTTAAAATTGTACCATGGTAGTGAGCTTTTATATAGGGGGTATAATCATGGGCATAATAGATAATTTTTTAATTAAATCTGTCAAAAACAATGACATAAAAGGTGTTAAACTGACTCTAATTCTCTATGATGCATTAAATAGTTTTAGAAAATTCTTTTCAAAGACTATGTCTTTCAAGAATACAGGATCATTTGATATAAATAATAATCAAGCTTTAAATCAGGCTTTAGGACATGCTACAGATCACAAAATAATGGAATTGCTGATTAATCGTGGAGCTGATATCCACTCAATAGATGAGAATGGAAAGAATGTTATAATTCGTGTTATTGAGAGTTTAGCAGAATCAAAAAATCTAAAATTGGATAGTGAGAAAAACTTACCAGCAGAGATAATTCTTCACCCCACAGTTTCCTTTTTACTAGGAAAAGGCGCAGAGTATTATTCTACAGATGATTTGAATATTGAAGCTATACAACAAAAACCTCCTAGAACTTTTGAGTATAAGTCAAAGAATACTAGCTATGATGCTTTGCCTTCAAAAGAGCCCATTTACGCTGAGGTGTATGACACTAAGGTTAGTAATTCATTAGGGGAGAATGGTTATTTGAGTGTATCAGAAGAATCTATTTATGCTGAAATATATGATTCACATAAAAAATCCACTGAAAATTTATCATTGGAAGATAGTGGTTATTTGAGTATATCAGAAGAACCTATTTATTGCACTATAGATGATCTTTCAGAACAAAAAAGCCTACTAGCCTAAAACAGAAAGAGCCAGAACAGTCGTCAGAACCTATTTATGCTAGGGTAGATTTGTCCAAGAAAAGAGCAGAAAGAAAAGCAAAAGACATAAAAGCTAATTCTGGAACTTGCCATGGGTTAGTGCAAGATAAAGTGAATGATTGGCAAGTGAAGCTAAATGAGCTAAGTGCTAATAAGTCGATAAGTCAGCAACAGACTAATGATCAAAAAATTAAGACCAAGGCTGGCTTTAGTGTAGAAGAAATAAGGCAGAAATATGAGCGTAGAGATTCTGGCTACGATTCTGGCTATGATTCCGATACAAAAGTTGAACAACAATTAGAATTAGCTCCTAAATCTGAGATAGGTTCAGTGAGTATTGAGCATGGAGTAATAGGAGGCTGTCGATATAAGATTACTGATATATCCCTCTAACTATGTGATTCAAAATAATTGAATTGACTTTATATATGTAATCGATATAACCTAGTTAGATTCAAGTTGACTCTTTCGTCTAGTGGTTAGGACACCACCCTTTCACGGTGGTAACACGGGTTCAAATCCCGTAAGAGTCACTCAAGTAGAATATAATTAAAGTTTTGAATGGGAAAAATTAGGCTCTATGTTGAAGAAGCTTTATCACAAGGCGTGAGTTTAGCACTTAATCCATAACAAAGTCACTATATTTGCAATGTAATGCGGCTTAAGAAGTATGATAATCTCTCTCTTTTTAATGGAAAAGATGGAGAATGGTTAGGAGAAGTAGTTAATATATCGCGTAAATTGACAGAAGTTACACCCAAAGAATGCACTAAACAACAGCAATATGAGGAAAATTTATACCTGTATTGTGCCATGGTAAAAAGTGCTGCTTTGAACAACATAGTAAGACAGGCAACTGAAATGGGAGTAATCTGCATTCAATTTATTTCAACAGAACGTACAGTGGTAAAAAATATTAACCTAAGTAGAGCAAAATTACAAGCAATCGAAGCAGCGGAACAATCAGGTAGGATAAGTATACCAGAGATTTTGCCTCCTATTAACTTTTGTGAGTTACCTGATTCCCAAAGTAAAAATTTTGTTTTGTGTGATGAAACAGGTAAAGCTGACAAAGTGCTGAAAGGCAAAAAAAATGTTGCTATTATTGTTGGTCCTGAAGGTGGTTTTTCATCTTATGAACTTGATCTTGCCGATAAGTTTTGTCAAAAATTGAGTCTAGGAAAAAGAATTTTAAGGGTCGATACTGCTGTAGTTGCTGCACTCACTTTCACCAATTGGTGTAGCTAGATTTTTAAATATGGCTAAGGTTTGGGTCATAAAGAAATCTGGTTCAGTGTTGCGCGCACAAAAACCCTGTAGACTTTCTACGAAGCAGTCTGTTGTTAAAGAGGAGCTAATAAAAAACATATTCTAAGATAATATTAAATCTCATATTATATTTTTTCTAAAGTAAACAAATGAATCTTGCATTTTGCCTGAGTTATTGATACTCTGAGTAAAGAAGTCGGGGCGTAGCGCAGCCTGGTAGCGCATTTGGTTTGGGACCAAAGGGTCGGGAGTTCAAATCTCTCCGCCCCGATGTTAGTATAATTGTAAGAACGCTGTAACATAAGAGCAATCTCCATCAGTAAGCAAGTAGCTGACACTGGAATGACATTATTTACCATGTAAATTATGGCATATTACATTTTAACGCTCAAGTTTATAAAATAATTGACAATGTTAATTTTCTAATTTATAAATAGATTTTGAAATGATTACCGAAGGAGGTATAGAGTTTGATAGAAGTATCAGTCCATTATGGTGATGTAGACAGAGCTCTTCCAGTATTGAAAAAAACAATTCAAAAGGAAGGAAGAGGGTTGAAAATGAAAAAACAATATCATGAAAAAAAATCAGAAAAAAGAGCTAAAAAGAAAGCTGAAGCTAAAAAAAAGAGGTACCAACAAGAGTGCAGAAGGCAACGTTATGGTTGGTAGTTTGTACTCAAGTTAATAGTTTATCATTGGTTATTTTATGAATATTCACGAATATCAAGCGAAAGAAGTTTTGCATAAATTTAATGTCCCAGTGCCAAAAGGTTTTGTTGCTACATCTGCAGAAGAAGTAAAGACTCAAGTAAGTCAATTAAAATCTGACGTGTTTGTAGTTAAAGCTCAAATTCATGCAGGTGGTAGGGGTAAAGCCGGTGGCGTAAAGCTAGCAAAGTCAGTTGAAGAAGCTCAACAGTTTGTAAAGGACATGATTGGTATGACTTTAGTTACTCATCAAACAGGGCCAAGCGGGCAGCAAGTAAGAAAAGTGTACGTTGAAGAAGGCTCAAGCATTAAGAAAGAGTATTATTTAAGCCTGGTAATCGACCCGAAGCTCAGTAGGCCAATATTCATATTTTCCTCAGAAGGTGGAATGGACATCGAAGAAGTGGCAAAAAATTCTCCTGCAAAAATTGTGAAATTTGATATTGATCCTGCTACAAGTTTTGATAGCAGCAAGTTAAGCAGCAGTTTTCATTTGAGTCCAGAACAAATAGAAAAGATATCGAACATTGCAAAAAAAATATATGATGCGTTTATTGCAACTGATGCGAGCCAAATTGAAATTAATCCACTGGTTGAAACAAATTCTGGAGATTTTATTGCGCTCGATGCAAAAATTAATTTCGATGATAATGCTTTATATCGTCACCCAGAAATTATGGAACTTCGTGATTATGATGAGGAAGTGAAAGAAGAGATAGAGGCTTCAAAGTATGGGCTCAGTTACATCAAAATGGATGGCAGTATTGGTTGCATGGTAAATGGTGCAGGTCTTGCTATGGCAACAATGGATATAATAAAATACTACGGAGCAGAGCCTGCTAACTTTTTGGATGTTGGTGGTGGAGCGAGTAAAGAAACTGTAACTGAAGCATTTAAAATCATATTGTCTGATAGCAACGTAAAAGGAATTCTGGTTAACATATTTGGTGGTATAATGCGTTGCGATATTATCGCAAGTGGAATTGTTGCGGCTGCAAAAGAAATGAGCATTAAAGTTCCTCTAGTGGTTAGATTATCAGGTACTAATTTTGAAGAAGGAAAAAAAATTTTAGAAGAGTCAGGATTAAATATTATTGCTGCAGATGAGCTAGATGAAGCTGCGCAAAAGATAGTAAAAGAGGTAAAATAAAGCATGTCCGTTTTAGTAAACAAAGATACAAGATTAATATGCCAGGGTTTTACTGGTGCACAAGGCACATTTCATTCAGAGCAAGCAATTGATTACGGAACGAAAATGGTGGGAGGTGTAACTCCTGGAAAGGGTGGGAGCACTCACCTTAATTTACCGGTTTTTAATACTGTAGCAGAAGCCAAAGAAAAAACCGGTGCAAATGCTACAGTTATATATGTACCTGCTAAATTTGCTGCTGCTGCAATACTTGAAGCAATAGATGCAAAAATAGAATTGATAATTTGTATTACAGAGGGCATTCCTATACTTGATATGGTGAAAGTTAAGCGTGCGCTTATCGGCTCAAAAAGTCGATTGATTGGTCCCAACTGCCCGGGAATTATTACACCTGAAGAATGCAAAATAGGAATTATGCCTGGCCATATCCATAAGCGTGGACACATAGGAATTATGTCTCGCTCCGGAACTTTAACTTACGAGGCAGTAGCACAAACAACCGCTGTTGGTCTTGGTCAATCCACATGTATCGGAATTGGGGGAGATCCAGTTCATGGTATGACATTTGTTGACTGTATGGAGCTCTTTTTAAAAGATGACGATACTCATGGTATTGTAGTTATTGGTGAAATAGGTGGAAACGAAGAAGAAGATGTATCACATTTTGTAAAAACAGAAAAAACTAAAAAGCCAATCGTTGGTTTTGTAGCAGGCCAAACGGCACCTCCAGGAAGACGTATGGGACACGCTGGAGCAATCATCTCTTCCAGCGGTGGAAGTGCTGGTGCAAAACTAGAAGTTATGCGGAGCGCTGGAATTGCAATTGCTGAAACCCCTGCAGTAATTGGTAAGAAGGTATTGGAAGTAATGCATCACTAGAATTAGGATCACAAAAACCCTATATCACCGGTCATGAATACGTTATTTGCCCATTCGATTAATAACTTGCCTCCTGGTAAATTTACTGAAGTCTGTTGGGCAACCAGATATCCACGTAGTGTGGATGCAACAAGTGCTGCACAGGCTGCACTACCGCATGATGCAGTAATGCCTGTACCTCTTTCCCAAACTCTTAAAGCTATTTCTCCAGACTTTTCAACTTGTGCAATACTAACATTAATTTTCCGAGGAAATAATGCGTGATTTTCTAGCTTTGGTCCTAAATTTCGCAATGGTATTTCACTTATGTTATCAACAAAAAAAACTATGTGAGGATTGCCAATATTTACTGCAACAGGATCTTTTAGCATTTCAAGCTCTATAGGTAAGTGAAGAGTGTCACACTCAGTAGACAAGGGAATTTCATGCCATTTTAGCAAAGGTTTACCCATGTTAACCTTTATGGATTTATCACCCACTTTAAAACACTCTAAAATGCGTTTGCTTGTTAGCTCAATAATGGAGTATTCAGCACCTTTTTCTGACATTATCAAATATCCAACACAGCGTGCTGCGTTTCCGCACATTTCAGCTCGACTGCCATCAGCATTATAGATATGCATAAAACAGTCTGCAGCATTAGACATTGTTATAATTATCACTTGATCACAACTGCTTTGATCAGCAATTTGTCTATGGTTCCAGTCTAAATTGTTTGTTGAACGTGAGTCTATGATAACGAAATTGTTACCAGTGCCGTGCATTTTGATAAAATTTTCAGAATTTTGGCCACTCATCATAAAAAAATATTTCTTCTATTGGTCTTCTTTTCTTCTTACTTGTTTCAGCACCCTCTTCTTCGTAACCAACCGCTATCACTGACATTACGTTAAAGTCATTGGGTATATTGAACTCTTTCACTATTTTATCTCTATCAAATCCACCCATTTGATGGGCCATTAAGTTCATAACTGCAGCTTGTAACATAAGTCCATAATTTGCTGCACCAGTATCATGATTAGCCCAAAGATTTTCTCCTTTACCTTGTTTACGGAAGTTTTTAGCACTTAAAGATATGATTAACACTTGTACATCTTTTGCCCATTTTTGATTAGATTCATCAAGGCAATTTAGCAGCTTTTCCCATGCGCTTTGATTGTTCTGTTTGTTGCATATTACGTATCTCCAGGGTTCATCACCAAAACATGAGGGAGTCAGCCTTACAGCTTCCATTAAAATATCCATGTCTTCCTGAGATATTGCTCTTGTAGGATCGTATGAACGTCCGCTGTGTCTTGCTTTCATCAACGATAATAGATCTTGTTTACTCATCATTTTTAATTTAATAGTGCATAAATAATTCATTGTAGCACAATATAAGCAAAATTTAAATTGCAAAACCTCTCATACACATATATTACATTTAATAAGTTATTTTTATTGGGAAGGTATGTTTATAACACAATCTAGAAGCAGATCAACACTGGCTGAAATATTGTCTTGCGTTTTACTTTTATTCTTGATGGCTCAAATAAGTATACCATTGCAGCCTGTGCCTATCACATTGCAAACTTTAGGAGTAATGCTTATTGGGCTTAAATTTAACCGCAGAACAGCATTCTATTCTGTGCTTACATATCTATCACTTGGTGCAGCAGGATTGCCTGTTCTTGCGAATTTTTCTGGTGGTTATCACGCTCTTCTTGGACCAACCGGTGGATATTTAATTGGCTGTTTAGCTGCTGTTATGGTAATGAGCAAAGTAAATGAATTACTGAACTCTAAATATAAATCATTTGTGTGTAATTCTTTAAGTTGTCTGGCTGGTACAGTTGTAATCTTTATTTGTGGTGTTAGTTGGCTTGCTGTTTACTTGGGTCTGGGACAAGCAATAATGGTGGGTGTTTTACCATTTATCCTTCCTGGTTTGGTAAAAATTTTTCTACTTGTAGCAGCTTTGCAATATTTGAAAAAATGATAAAATTCCGCCCTCATCATTTCATGTGCACCCTCGCGTTTCGGGGATATGGGTATTCTCAGGGTTTTGTAGAAAATTATAAAAGGATAGCAAGCAAAGTAATTAGTACTCAAATCGAAGTAGTTGGTAACCTTGATAATATCTGTAGTGCTTGTCCAAATCAGACTAAACAAGGTAAATGCACCACACAAGCTAAAGTTTTAGAGCTAGATAGAAGGCATATGGAAATTTTAGGAATTAAAATTGGCGAGACTTTAACTTGGAATGAGGCAGTAAAAAAGATTAGGGAGAAAATGTCTTTAAAGAAATTCGAGTACGCATGTGAGGGGTGCAACTGGCAGCCATATGGAATATGTAAAAATGCCCTTTTAAATCTACAAAGGTAGTTGACAAAATGTTAAGATAAATTGAAGCATTTTTGTGGAAATAAAGCGAAATATGGAAGACAAAAGATAAATGCATTCTGAAAAGCTACACAGCATGTTCGTCCCGCTAATTAATAATATCTTTATTATTGTATGAGATAGGTAATTTAGCATTTATGAATTTGTAATGTGTTACGCATAGCTCAAAGAAATAAGGTTTACTGGTTACACGCTGCAGCCAATGCCACAACACTAGGACCTATGTTTATCTGCATGTTAATTTGCGTTGTGATTTTATGGAGGTCTTCTGTTACCTATGCTAGTGAAAATTTGGAGATACAAAAGGCCTTCGATAGTGTTGTCAAGCATATAAAAGCTGATAAAAAATATAAAGATCTTGATGTTATTGAGAGAAAAAGTGACAAATTTAATATCAAAATTTCGCAGAATTCTGGCAAGAGTTTTGACATATACTCTACTTTAAAAAAAGCAAAAGATTCCTTTGAATCAGGAGATAATGAAGCAGCTATTTCTCTCCTTAATCAGATTATCGCAAAGTTTCCTTATCATAAAAATGCTTTAATTGGATTGGGAAATATTTATTACGCTAATAAAGAATACAAAAAAGCTGTAGAGATTTACACAAGACTGTTAAAAGAACACCCTAGTAACCCTTACATATTAAAAAATTTTCTGACGATAATCTCACAATATGATCCTGATCTGGCGTTGAGTGAAATGTTAAAATTGTATGATATACATAAAAATTATGCTCCTTTATTAGCAAATTTAGGTCTGATCTATATGAAAAAGGAGGATTATGTAAAAGGTAAAGAGTATATGATAACTGCTATTTCCCTCGATGAAAACAATATTTTTTATACTTATAATTTAGCTGTTATTCTAGATAAACTTTCAGATTTTCAAAATGCTACAATATTCTACTTAAAGTTGTTAAACATGGCTACAACTTCGAAAGATGTGAGTGAAAAAATACCTTTATACAAAGTGACAGCAAGACTAAAATTTATAAAACTTCACAGCACGCACCCAAAGATTTCATAAAAGCTTATAGCTTACCTAAAGCTAATTTATCGTATCTGTTCAAGGGAGTGGCTAATGTGCAAATATTGAAGCAAAGTTTGTGACACACAGCTGTACGAACATTTGTTTGCAAAGGTAATTTGCACAACAAATGCATAACTGTACGAACATTGTGATTTTGGCCCATCAGATCCCAGTGCTTGACACTGGGATCCAGCCTTTTTATAATCATCAAAACGTTGTATTTTAACATAAAACGGCTACTTTTATGCTTACCAACTTAATAAAATTCCTGGATC
>NODE_21_length_13691_cov_5.879657
[truncated: 868,099 more chars]
