# Supplementary material for: A bioinformatics approach to identifying Wolbachia infections in arthropods
Source: PeerJ. 2018 Sep 3;6:e5486. doi: 10.7717/peerj.5486 (PMC6126470; doi:10.7717/peerj.5486)
Supplement: Supplemental Information 1 — Supplementary figures/tables and code used for data analysis [file peerj-06-5486-s001.zip › Supplement/assembled_genomes/Biorhiza_pallida_3.fasta]

>NODE_1_length_3603_cov_3.509019
GTGTTGCAATTATATCATCTGCTTCATAACCTTCAATCTCTTCATAGCTGAGGTTAAAAGCTTCTACCGCTTCCCTCAGTATGGTGAACTGTGGAGTTAGATCCTCAGGAGGCGTTACTCTGTTCGCTTTGTACTCAGGATATAAATTGTGCCTAAAATTCTTTTTCCCTGCATCAAGTGCTATAGTTAAGTAGTCCGAATGGGCAATGTACTTAAGAACCATATTCAGAAAGCCATATACACCACCTATTGGCATTCCTGTTGTGGTAATTAAGTGAGGTAGTACATAGTAAGCTCTGAAAAGAAAACCATAGCCATCGATGATTGTGAAAGTTTTTTCTTTCATTGTAGATATTTATGCGTGCTTTTGATGGTCCACTATTTAGCTGAGAAAATCAAGTTTTTGTTTTTCTGCTTTTGAGCGTTGTAAGAGATTTTACCGAAAATAGCATTCATGATGGGGATGTACACATATGACCTTACCCAGAAAAAGTGGAGAGAAAGTTTGGAATGTTTTTCACAAAGAGAATGATGAATCAAAATGCTCAGGAATGCAATAGTTATAGCATTTCTCATAATAGTCCAAACAGGTCATAGGAAGGCAGAATCAACAGCACGACGAAAGGATTCGAATAGAGGAATGTTTTTCCTGGCTCTGTTTTTTATAGCAAACCAATGATGCTCAATTTTGTTGAAATCTGGAGAATAAGGCGGCAGATACAAAATTTCTGCACCAACCCCTTTAGCAAGCTCGATAATCTTATCAGACTTATGAAAAGTAGCATTGTCAAGAATGACAGTCTGTCCAGGTTCCAAGATCGGTGTCAAAAATTGCTCAAACCATCCATTAAAAACATCCATATTACAGTGGCCTTCAAAGGTTAACGGAACAACTATCTTTCTTCCACTTAAGGCTGCAACCATATTGATTCGTTGAGTTTTCTTTCCAGATTTTAAGGCATAAAACCGCTGTCCTTTCTGGCAATATCCGTAGGGGTAGTCTTCGGTGTTATCAATGCCAGACTCATCTATATACACTAAGTTTTTAGGTTCTTTTGTCGCTATAATTTTCAAAAATTCAGCACGTTTTTCTTCGTTTCTTTCCTTGTATCCATATGTCTTTTTTTGCGCGTAAATCCAATTTTTTTAAGGGCTCGATAGATCGTTTGGATACTAACGTTGTTCCAAAGTTTAGCCATTTCCGATAGAGTCTTTCCTCCGTGTTCTCTGGCAAATTTGGCAAAGGTATCCCAGTCGGTAATTTTGTGATTGTAACCCCCATTTCCAAGTTTTTTTGATTGAAAGTCTCCTGTTTCTTTTCTTCTTTGCTGCCACTCCCATAAAGTAGTTCGTCCAATCTTAAATCTTGCTGCCACTGTTTCTCTGCTTTCTCCTTCGTCTAGCGCTTCCATTGCTTTTTTTCTTAAATCATAACTATATGCTGCTGGCATTCAACCTCCTTATCATCATCTATCCTTATCCTATCACATCTGGACTTTTATGGAAAGAGCTATAAGAGGTTGTCCACAAACCAGTAAATCAAGCATATTCCCTACTTAACATAACTTTACTCATAGCCAGATATATGAAACTTTCAGTAGATGTTGTAAGTAAATCGTACTCCTTTGATAGCCTTCTATTTCTATTGATCCAAGCAAAAGTCCTCTCTACCACCCACCTTCTCGGCTGTACTGAAAATCCAGGATCCCGTTGTGGCAATAGTTCTAGTGGTGTATCTTTATGTACCCAAAACCTACATGGAGGCCTTTTGACAATTTCAATATCTATCCCATATTCTCTCTTTACGTAATCCTTTAAATCTTTTCCTTGGTATCCCATATCAGCCCACATTTTCTTAATATTGCTGTATTTTTCCTTCATATTGTCCAATGCCATCTTCACCCCATCTCTGTCATTTTCGCTTGCAGCTCCTACATAGCAACCAAGCACAAATCCTTGAGTATCTGTGATTATATGTCTTTTTCTCCCCTTTACCTTTTTCGCACCATCATAACCTTTGACCCCCCTTTTTCCGTGGTTTTTACCGATTGACTGTCCACTATGCATGCGCTCGGCTTCCCATTTTTGACCTACTATATTTAGTGATATCATAGTTCATTTTCTCAAAAATTCCCTGCTTTTTCCATCTTCTAAACTGTTCATGCACAGCCTTCCACGGCGGAAAATCGTGTGGTAAATAGCGCCATTGACATCCTGTGCGCAGTATATAAAGAATTGCATTTACTATCTCACACTTACTGTATTTTGGTGGCCTTCCTCCTTTCTTGTACGATACTCTGAAGTGTTTTTCTATTCTTGCCCATTCCCTTTTACTTAAATCTGTTGGATATTTTTTCCTCATCTCTTACCTCAATATTCTTTCTTTATATACTACGTATTCCTTGGTTTGTGGACAACCTCTTACCAACTTAATAAAATTCCTGGATCCCAGTGTCAAGCACTGGGATGACAAGAAGAGGGTACTTGGATAAGAGGCATTGCCCTCCTGGTAGGCCCAAATTGCAATGTCCGTACAGTTATGGATTCATTCGCGGTATAGATTCCGCTAATGAGTAGCGGAATGACGAGTTTTACGCTTATCAAATTGTAGGTAAATCCTATTTAATACGCTTTTTCTAGTACTCTGCTTTTCTTCTTAAATGCATTGATCTTTTTTCTACCGTATTTAGTCTTTAACGTACTTGGCCTTTTAAAGACCTTTTTGCTGTTACGTTTTTTAAATTGCACACTACAATCAAAATTTAGCTCTCCTTCTTTGTCTGCCAGTGCAGGCAGTCTTCTCTTATCTTGAGGTGTAACAAAAGATAGCGCATACCCTTCAGCTCCAGCGCGTGCAGTTCTACCTATACGATGAATATAGTCAGCTTGCGATTGTGGTGCATCATAATTGATAACATGTTGAATGTGGGGAATATCAAGGCCGCGAGAAGCAACATCTGTTGCAACCATGATTTGATTACGGCCACGACGAAAAGAATTAATGACCCTTTCGCGCTTGTGCTGCCTTAAATCACCATGAATTGCTAAAGCGCTATAGTCATTTTTGTGCAATCTGTTAGCTAGCTGATCCGCTCCTCGCTTTGTTTTGACAAAGATAATGATTGATCCTTCGCGCTGACATAGTTGTGTAACAAGCTTTTCATATTTTTCTGATTCTGATGCATAAACAATTTCTTGCTTAATTTTTACAGAAGTTGTAACCTCACAATCAACAGAAATACGTTCTGGTCGATTAAGGTACTTCTCAGCAAGTTTTACTATATCTCCAGGAAGAGTTGCAGAAAACATAAGAGTTTGCCTTATTTTAGGCAAATGCTTCATAATTTCTTCAATCTGAACTCCAAAGCCCATATCAAACATACGATCCGTTTCATCAAGCACAAGAACGCTAACATTGCGAGTAATCAAAGTTTTACGCTCAATATGGTCTATAATACGACCAGGAGTACCTATTACAATTTGTGGTTTTTTCTGAAGCTGATTTAGCTGCCTAAAAATAGGCTCACCACCAATCAACAAAGCGACCCTTAGTGCAGAATTTTGAGATAAGAGTTTTCTTATCTCATTTGTTACCTGATGCGC
>NODE_2_length_3063_cov_5.892952
ATATATAACAAAAGGAGAAAATTTTATGAGTTGTATAACCGAACAAAATAATCTGGGTGACCTATTAAAATATGAGGCATCAAGTCTATATTCAAGAGATCAGATAACAGTAGCCAAGGGACAAAATCTTAAACTTGGTACAGTTGTTGGTTGTGATAAAGACAACATGATTAAGATAATAAATCCAACTGCCACAGATGGCACACAAACAGCAATAGGTGCAATAGTAAGTGTGCGATCCGATGTCATGAAATCATGATGGTTAAATTCCATCCACCATAACATCTGGTTGAAATCATAGTTCACATTTTAGGAAATTGGCAATTTTCTAGGGTGCAAGCATGAACTAAAAGGGAGTAATATTAAACCTTATAATAAATCCTCTCGAGAAGAGTTAGATATGGTTACGAAAGAAACTTATGTTTGAATTGTCGTCATTGCAAATATGCGAAAAAAAAGGTTGATACGCATAAACCAAAAGGTACAGAGAATGGATGATTAAAATGCTCACGTTTAATCAAGATGTTTCCGATCTCTCGGCAAAAAGTAAGAACCTAAATCCAACACGAAATGGTTTCATGGAACGGAGTAACCACATGGAAGCTCTTGTTAATCTTTATAAGAGTAACAAGCAGGTAGCCAACCGCAAGTCTCTGTGTGGAGGGATTGTTTAAGAAGCTAATGCCTAGGGTAATGTCTAGGATATGCAGACGTGGACACTGTAATTTGGAAGGTAAAGTTGTAAATAGTAGTGAATATGTTATGAGCCAACAAAATGTTAGGTATGAATGGAATGAAATTCCTTGGCGCAAGCTAGAGAAATTTTCGTTTAAGCTACAAAAACGAATTTACCGAGCTTCACAATGTAATGATATCAAAAAGATGCACAATCTTCAGAGATTATTACTCAAATCAACAAGTGCAAGAACGATAGCAGTTAGAAGGGTAACTCAGGACAACAGAGGGAAAAAAACTGCAGGTATTGATGGAAAAGCTAACCTTAGTCAAAAAGAAAGATTGCAATTGGCAAACTCCTTAGATATAAGGGAGAAAGCAAAGCCATCAAGACGCATTTGGATTTCAAAACCTGGAAAGAATGAGAAACGCCCATTGGGGATACCCACTATATCGTGTCGAGCAAAACAAACACTTGTAAAAATGGCTTTAGAACCTGAGTGGGAGGCAAAATTTGAGCCAAACACTTATGGTTTTAGACCTGGTAGATCATGTCATGACGCCATTGAAGCAATATTTCAAGCGTTGAGTCGAAAGACAGCATTCATCTTAGATGCTGATATATCTGGGTGCTTTGACAATATTAACCATAATAAACTACTTGAAAAGCTCAATACCACACCAACGTTAAAGAAAATATTAAGAGGATGGTTGAAAGCAGGTGTTATGGAAAATAGAATATATAAACCAACTGAAAGTGGTACTATCCAAGGAGGAACAATTTCTCCATTGCTCGCCTGTATCGCTCTAAATGGTTTAGAAAGCTATTTAAAAGAAACAATGGCAGATCAGATAAGAAGCTATAGAAAAGAAAAACTTGGTAGATCATGTAGAGAAAAGGCAAAAAGATCACTCAGCATAATTACTTATGCCGATGACTTTGTGGTATTTCATGAAAGTAAGCAAATTGTGCTTAAGGCAGAGATTTTAATTAAGGAATGGTTAAAAACCATTGGATTAGAATTAAAGTCATCAAAGACAAAAATTTCTCATTCATTGAATCCTCTAAAGGAAAAAAAACCAGGCTTTGATTTTCTTGGATTTACAATACGACAGCATACAGTAAAACAAGGTAAGAAAACATACAAGTTACTAATAAAACCGAGCCGCAACTCTATAAAACGATATACATTAACCGCTAAGTACAAACTTAAAGAAATGTGTGGAGCACCACAAGAAGCTATTATAAAAAACCTAAATCCACTTATTAGAGGATGGTGTCAATATTATACTTCAGTGATTTCAAGGAAAGTCTTCGAGTTACTAGATAGCGTTATGTTTAGAAAACTATGGAAATGGGCAGTACGTAAACATACAAATAAAGGCAAATACTGGATAAAGAGGAAATACTTTAAAAGGTATAAGAATGATAATTGGAGGTTTATGACAAGTAATGGAAAATATCTTATCAAACATGGAGACCATGCTATTAAGCGGCATATCAAAGTGAGAGGAGCAAAATCTCCATATGATGGAGACTGGATATATTGGAGCAGTCGTAGAGTACCAGATAAGTCACTAAGAGTGATAAAATTACTGAAGATGCAACAGGGTAAATGTAATTATTGTCAGCTATATTTTAGGTCAGAGGACATAATTGAAGTGCATCATCAAGACAAAAATAGGAACAATAATACCATAGGAAATTTGTCTTTATTGCACGGGCATTGCCATGATTATTTACATAGGAGTGTGTATGACAAACACCAAGTTAGAGAGAAGCCGGATGTGGTGAAAGTCACAAGTCCGGTTTCGAAGTCGAGTGGGGAGAGGTGACTTTCCTCACTTAGATAACGATGTAAATGCGACAGAAAATGCCAAAGCAGTAATTATTACTCGTGGTGCAATACTAGCAGATCATGCAATTGTGTGGCCAACAGGTATCACTGAAGAGCAAAAAGCTGCAGCAATAAAGCAACTTGAAGCACGAGGGATCATTGTCCGCAAGGGAGCTTAAAAAAACTATTAAAAACACAAAAAGGGGAAAATAAAAAATGCAAAATCCATTTACAAACACAGCATTTAGCATGACGGCACTAACAAATGCGATGAATATATTGCCGATAAATTATGGACGAGTTGAAAATTTAAATTTATTTCCAAGTAGGTCAGTAAGATTTAGACATATTACCATAGAAGAACACAACGGAGTATTAAGTTTACTACCAACGCAAATTCCAGGAGCACCAGCAACAGTAGGAAAAAGAGGAAAAAGAAAGGTAAGAACGTTTACGATTCCACATATTCCGCATGATGATGTAGTATTACCAGAGGAAGTACAGGGAATAAGGGCATTTGGATCAGAGAGTGAACTTAAAGCGCTGGCAG
>NODE_3_length_2537_cov_1.628122
GGTACACTAGCCCATCTCTCGATACGTTTGAATAGTTGCTTGGGACATATATATGCACCCGTTTACAATCTTAAATTAACTAAAACTATCGAGGTTTATTATGGTTACATCTTATCAAAATTTTATTGGTATTGACATCGGAAAATTCAAGAATGTTGTTGCAGTTCACAAGCAGAAGAATGCTGTTGAATTTGACAATAATACTTCTGGTTGGCAACAATTGTGTCAAAAGTTCTCAGATATCTTACCTAATTCTTTAGTGACTTTAGAAAATACAGGGAAATATGAGCTTGGCTTATCACATTTTCTTACCGACAAAAATATTGCCGTGCATCGAGCTAATACTCGTAAAGTAAAAAGCTTTATTTTATCTCACGGAACTTTAGCAAAGTCTAGATGCAAGAGCTCTTGCTCAATATGGATTTGAACGCCATAGAACTATCTCTCTATTTGTACCTACCTCTACAGAACAATCAACTTTGGCTGCACTTTGTCAACGTCGTGATGATATTACGCAAATGAGAACTCAAGAAAAATGCAGACTTGAAGCACCGGAAAATGATCATATAAAAGAAAGCTGTCAAAAGACCATTGAGTTTTTCGATAGTCAAATAAACGAACTCAATGATACTATACAAAAGATTATTGATGAAAGCCGCGAATTACAACAACGCCAAAAAATTCTTAAAACAGTTCCTGGAATAGGTAAAAAGTTATCACAAGATTTTTTGTGTTTAATGCCAGAGCTTGGTTACTTAAATAGAAAAGAAGTAGCAAGTCTTGCCGGAGTTGCACCGCATCCAAAAGAAAGTGGTAAAGCTGTTGGTTACCGAAGGATTACAGGTGGTAGAAGTAACGTTCGTTCAAAGCTCTTTACAGCCGCTATGGCTGCTACAAGGTCAAAATCTATACTTGGCGCCTTTTATTCTAAGCTTGTTGAAAGTGGTAAGAAGAAGATGGTGGCTATAACAGCCCTAATGCGTAAAATTATAGTAATTGCTAATACAAGACTTAAAGAAGCAATTAATTTGCATACTTAAAAATCTTCACAACGGTAACTGAAATTGGCTAATGAATATGTGCGTCCACACAGACTTAAAGCACGTATTCATTAGCTTAAGCAGAAATTGCTGTGGTAGCTGTTTGATATAAAATTCTATTTCTATGACAAACGGGTTTTTATTGCCCATATAATTTGCAAAATTACACAAATAAAAAAATTTTTAAAAAACATAGTTGATACCAACTAATTTTTTCAACAGCTTCATCGAAAGTATTAACTGAAAGATTCGTTAATAGCATCCATTCTAGCGGTTTTTTTTTAAGGGAAGGGGAGTTTTCTCAACAACATAAACTGCATAAAGTGGTAATTTAGGTAGTTCTTCCGTCTTATGCCTAATATTATTCTTAGATGGATTCATCATAAACTTTCCAAATCTAACTTCCAAACGTGCTGTTCTTTTTGGCTTATTATCTTTTACAGGAACTTCAACTTCTACCGTACCTGCACAATGAGAGGATTTAATAAATGCCCATAACTTCTGCTCACCTTTTTCAGGATATCGAGATTTTCTATTTACTGCTCTATCTCTGCATGCTCTAACTAGCACTGCCGAATTAAGACTATGTGCAAGCTCAAAAAAGTCATATATATCTGCTTCTCTATCGCATACAGTTATAGTCTCAGTTTGAGTTGGATCAATAATATTATTTGTTTTTCTTAAAGTTTCCAACCACTTTACGCTTTCTTTATCTTCAATGCGATCGCTCTTTTTTTTAAGGTTCTCAGTTTCTTCAGGTCTTGAATAAACTTTTTGATCTAGTATCCCTAGTACCAAACCTTCTATACTAACGGCAAGAGCTGTATGCATTATAATACCTTTTGCAGTATCATAACTGGACAAATTTGCTAATCCGCTTGTTTTTTTATGGTTATTATATACAATGTAACTGGTATCTTGAATGACAAGAACCCTCTTGTGAGCTTTTGTTCTCTCAACTGTTTTATCAATGTGTGAAGCTAGAATATCGACTTCTTTTACGTTCTCATTTTAAAAAAAACGATATGCTGCTTTTGCTTCTGACCAACTTCCGCATGCCTCATTAATTGAGCTTTCAGGTAAACTTATCAAACTATCAGCAATCTTTACTAATCGGTCAGTTAATCTTTTATCTCCAAGTACAGCATCTCCAAATTCATTTTTAGCCCATTCATTACTCTCGTTTGCCATTTTTATACCCTCAATATTTGCAAACTCTAATATTGTAATACTTTATTTATAAGTACATTTATATTTGTGGGTAATAGTAAGATTTGATATGCTGCCAACACTTATGTTCAAATTAAAAATGTCATTTATGATACTAGCCACTTCACGCTTTGAGTTTTTGTAAAATCCGCTGAGTGCTGCAATTATAGACTTAACCCTTGGACCAAATGTATCTGGCGTAACACCTTCTGGTAACTTGCTACTTTTTCTTTTTCTGCATCTCCAACAACGACCATGTTCCAATTACTACATAAGGCCTAATTTCCG
>NODE_4_length_2026_cov_2.809234
TACGCAATGGGAACCTCCGTGCAAAGATCAACTTTAGTAACAGAGTTATATAAAAGAGGAGAAAGTTTTGGTATTCCTGGAAAACAAGTTGATGGAATGGATTTTTTCTCTGTTTATGAGGCTACAAGCGAAGCAGCGGAACACACACGCAGCGGAAAAGGGCCTATCCTGCTTGAAATGAAGACATATCGATATCGCGGTCACTCAATGTCAGATCCTGCTACTTATCGCTTAAAAGAAGAAGTTGAAGATATGAAGCAAAATCATGACCCTATAAGCACTTTAAAGAAATACATGACAGATAATAAAATGGCTTCAGAAGAAGAGTGCAAAGTAATTGATAAGGAAATACGTGATTTAGTAAAAAAGTCGGAAGATTTTGCCAAAAATAGTAAAGAACCAAGCGTTGATGAGCTGTATACTGATGTTTATAAATTTGTTAGCTAATTTTTTTATCCAGAACTGTACAAACATTGTATAGTAAACGATGTCATCCAAATAGCTCCTTCTCCCGTCATCCAAGTGCCCTCCTTTTTTTGTCATCCCAGCGTCACGCGCTGGTTTCAACATTATATCATGAACTTTCTAAAATTCATTGAGTTATGCTTTCAAACGGTAGTGCCGGGGTGTGAGTATAATAATTATCGGTACATAAAAGTCATAGCAGATAGGCTGGAAGCAGCGAGCGCTGGTGAAGTGAAACGAATAATATTCAATATGCCTCCGCGCTCGATGAAGTCCATGTGCATAAGCGTTGCGTGGCCCGCATGGATACTGGGAAACCAACCAACTGCGAGAATAATAGTTGCAAGTTATTCTCAGCGGCTCAGCGAAAAGCACTCGCTCGACACCAGGTGCGTGATGCAGTCTAGTTGGTATAGAGCGCTATTTCCAGAGATAGAACTATCCAAAGACCAGAATACCAAATATAAATTTCAAACAGTGCAGAGAGGATACAGAATCGCAACATCAGTTGGTGGAACACTAACTGGTGAAGGTGGTGATTTTATCATTGTGGACGATCCGCTCAGTTCTGCTCAAGCTTTGAGTGAAACGCTTAGAAAGCGTGCCACAAACTGGTTTGATCAGACTTTAGTAACCAGGCTGAACGATAGAAAAAAAGGAGTCATCGTTCTTGTAATGCACAGGCTACACCAGGAGGACTTAACTGGACACCTTCTCTCCAAGCCAAAAAACATATGGCATCATATTTGTTTGCCAATGATTTCTGAAAATAAGCAGGTTATTTATTCAATCAAAAAGCCAATACCTCCCGTTCCTATCATCCGAGTAGCTCAGCATTGTGCGACCAGGCGATTATATAATAAACCAGCGTCACCTGTAAGGATATTATATTCAAGAGAAGAAGGTCAGTTGTTATATCCCCTCGATGGAGGAAAAGAAGAAGTTGAGATAATAAAAGCTGACCTTGGGAGTTACGCTTTTGCTGCTCAATATCAACAAAACCCTCTGCCGCTTTCAAGTGGTATAATTAAACCAGAGTGGTTGAAACGCTATAAAAAATTTCCTGATAATCTCTCGCATATAACACAAAGTTGGGATACTGCGGTTTCAACAAGTAACATGAGCAACTTTAGTGTCTGCACCACCTGGGCAAAAATAGATAATAAATTCTATTTACTCGACGTATATCGCGCAAAGCTTGAGTATCCAAAGCTTAAAGAACAGGTTTTGTCACTAGCTGCAAGATGGACGCCACACGCAATTTTAATCGAAGCAAAAACAAGTGGTCAACAATTGGTGCAAGAGCTAAAGACAAACAGTGATTTACCGATTATTGAAATAGTGCCACATGATGGTAAGCTCACTCGATTTCATCAAATTGTTCCGATTATAGAGTCTGGCAAGGTTTTTCTGCCGCACCAAGCAGTATGGCTGAACGATTTTGAGTATGAGATTTTAATGTTTCCTGAAACTCGACACGATGATCAAGTAGATAGTACCGTGCAATATCTCCAGTGGGTGAGAAACAGTACCTCCAGGGTTGCAGCTATACTGCTTGATG
>NODE_5_length_1884_cov_4.551668
GCCAGCGTTCCCATAGCTTACTATAATTTCTTTTTTGCAAGCGAAAAATAAAATCTACTTCCGAATTGTAATGCTGCTGAATGAATTTTACTGAAGACGATCATAGATAAATAATAATTTCTCTTGATTTAATAAACGCATTTGAGTGATAACTTCGGGTAATTGCTCTGCCGCCAACGTTTGTTCACCTATATTCCAAGCCGCAAGACGAGCACTACAAATCAGCGAAGTACACAAATCAACAAACAAATTGCCAATGGTGGCATTGTGCCTGTTGTTCCATTTGGTTTAAAGCGGCCAAACTCGGATACAATTTCCTCAGAGCTGGGTAATCTCATACCAGAACCATCTGCTGCAATAAGTCTATAGCCTCTCCAACTCAGGTTCATCCTGATAGGCTGTTTGGATGCTTAAATTCTTGAAAGCCTGTATGGCAAATCTTATACCTTGCTTTAGAAAAAGCTTGCTTTGAGGGTACATGTCAATGGCTCCATAAGTTCACATTCTATTCCCAAACTTTTTTTAACTAACTTTAAAATCATAGAAAATACTGTCGAAAAAGGAAGTTTTCTTGTTCGTGTAAAACTCAACACAATGGATTTTCTGAAAAGTTTTCGAGTATATTGCATTTTTAATTTGTAAGAACCTGTTTAAAATCTCCTCAATAGAATAGAAATGAAGGAAAGAACAACCATTTGTAAGCTAGTGTTGAGTTTCCGCTCGCAATTTTTCCACAAACGCCTACATTTTTCCAACCAAGCAAAAGATCGCTCAACAACCCATCTCTTTGGCAATACAACGAAAGAATGTAATTCACTCCGCTTTATTACCTCAACAGTTGCACCAATAGTAGCTTTTATTTGAGTTGCAAAATTTTCTCCTGTATAGCCAGCATCAACCAGTATATTTTTAACTTCAGAGAGGTTTTTTTCAGCCTTTCCCACCATTTCCACAGCACTGCTACGATCAGTTGCTTCTGCTGTTGTTATATGAATTGCGTGTGGCAAGCCTTGCGTATCAACTGCAATATGACGCTTTATGCCTGAAATCTTTTTACCTGCATCATAGCCCTTTTTTTCAGCAGTATCTGTGTTTTTAACGCTTTGGGCATCAATTATACAGAAACTGGTTTTCTCTTTCCGACCATTGCTGATACGAACCTCTCCAACTAATTTTTTTTAAGACTACTTCCAGCAAGCTTGGTTCTGCTCCATTCTTTTTATTCCACATTTGAAAATAGTAATACACGTTCTCCCACCTCGGAAAATCTTTTGGCAGCATTCTCCACTGGCAGGCGCTTTTTAGGACATATAGCACTGCACAAAATACATCATACAAATCAAGTTTCCTTGGTTTTGTTTTCTTTCTGCTACTCTCCAGTATTGGTCTAATTTTTTCAAATTGTTCTTGACTTATATCGCTTGGATAGCTTTTTTGCATAGATATACCTCTTTCTTAACTATGCTTATTTTACCTCATATTTTCGAGATCCTTAACAGGTTCTAAAACAAGCCTTTGTTCGTTCTGCAAGAGAAGAAATAAAAGACCTGCCTATAATCGATAACTGGGAAAAATTGCTTGATTATTTAAGAATAAGTATAGGAAGCCTCAATAAGGAAAATTTTTGCGTCATCTATATGAATAAAAAGTATCGTCTAATAGCGGAAGACCTGCAAAATATTGGTACAGTAGATCAAACTCCTCTTTATGTCAGAGAGATCATCAAGCGCGCACTTTTGATTGGTTCAACATCCATTGTAATATCTCACAATCATCCAAGCAGTGATACACAACCTTCAAATAGCGATATATCTCTCACTAGACAACTAGCAGAAGCTTGCCAAAGTATAGGAATAGAATTAATAGATCACATTATTATTACAT
>NODE_6_length_1719_cov_1.990986
TCCTGGATATAAACGTTTTTCTATCGAAGGTGGGGAATCAGCTATCGTTGCAATTGAGAGAATCATTAGTGATTCTGCAGCTTTTAGTATTGAAGAAATAGTTCTTGGCATGGCTCACCGCGGACGACTCAATATTCTAACCAAAATTATGGGGAAAGAATATGCGGCAATGCTATCTGAATTTCAAGGCAATCTTGCATATCCAGGTGGTCTTGAGGTGTCCGGTGATGTTAAATATCACCTTGGTTACTCTTCTGATCAAACACTTGCCGGTGGTAAGAAAATACATTTAAGTTTATGCCCTAATCCATCTCACCTTGAAGCGGTAAATCCGGTTTTGGCTGGAAGAATAAGAGCAAAACAGAATATAAGATCTGTGCTTGGCATATCAATTCATGGTGATGCGGCTTTCATCGGCCAAGGAGTGGTTGCTGAAACTCTAACCTTAAGCAATATTGAAGGTTATAAGGTAGATGGCATTGTGCACATTGTTATTAATAACCAAGTTGGTTTTACTGCTAATCCGTGTTGTGCGCGATCCTCTTTTTACTGTACTGATGTAGCAAAATCAATAGAAGCTCCAGTGTTTCACGTTAATGGAGATAACCCAGAAGCTGTGAGTTTTGCTACAAGTCTGGCGATGGAATATAGGCAGAAATTTAAAAAGGACGTAGTGATTGACATAATATGTTACCGCAAATATGGCCATAATGAAGGTGATGAACCGAATTTCACTCAGCCACTCATGTATAAGGTAATATCAAAGCATAAAACTCCAGGAACACTGTATGAAGAGAAGTTGATCGCAGAGAAAGTATTAAGTGGTGATGAGGTAAATAAATTGCGCAGTGAGTTCAGGGCAAGATTGGATAAAAGTCTTGCTGAATCAGCGGCTTATACTCCAAAAAAAGCTGACTGGTTTTGTGGAGTATGGTCAAAATTAAGAAAGGCAAGGTTGAACGATTTGAGCGAATACTATACAGATTCTGGTGTTCTGCCAGATGAGTTGAAAAAATTAGGTGTACATATAAATAGCAACATCCCAAGTAGCTTTAACATTAACAATAAGGTTAGAAAAATACTTGATGGCAGAATAGACAGCATAAATTCCGGTAGTAATATAGACTGGGCAACTACCGAAAGTCTTGCGTTTGCATCACTGCTCACAGAAGGAATAGGAGTGCGTTTATCAGGACAAGACTCTGGTCGTGGAACTTTCTCGCACCGTCATTCAAGGCTTGTTGATCAGGTAACAGAAGAAGCGTTTATTCCGCTAAACAATATAAATGAAAAGCAAGCTCACTTTGAGGTCATAGATAGCGCTTTATCAGAGTATGCTGTAATGGGCTTTGAATATGGATATAGCCTTGATTCCCCATATTCACTGGTGCTCTGGGAAGGACAATTTGGTGATTTTGCAAATGGTGCACAAATTATGATCGACCAGTTTATCGCATCTGCAGAAACAAAGTGGTTGCGATCAAGCGGTCTAGTTTTGTTGCTGCCTCATGGTTATGAAGGACAGGGACCTGAGCATAGCTCCGCACGTATAGAGAGATTTTTGCAACTCTGCGCAGAGGATAATATGCAGGTAGTTAATTGTTCCACTCCGGCGAATTACTTCCATGTCTTACGCAGACAAATGCATAGAGACTTTCGTAAGCCTTTGGTAGTGTTTACACCTAAATCGCTACTGCGTCATAAAAGAGCAGTTTCTAA
>NODE_7_length_1666_cov_1.982619
TTGTTATTGCGCGACTTACCACATCACGGGAAGCTAAATCTCTTGCTTTTGGTGCGTAACGTTCCATAAACTTCTCGCCCTGAGAATTAACGAGGTACCCCCCTTCACCACGGCATCCTTCTGTCATCAGGCACCCTGAGCCATATATTCCTGTTGGATGAAATTGTACAAATTCCATATCTTCAAGTGGTAATCCAGCCCTTACTACCATGCCATTACCATCACCTGTGCAGGTATGCGCACTTGTTGCAGAGAAATAAACACGTCCATATCCACCTGTTGCTAACACCACTCTATGCGCACGAAATCTATGTAATGTGCCGTCGCATAGCGACCAAGCAAGAACTCCGCAGCATGCTCCGGTTTCGCTATCCATAATTAAATCAATCACAAAGTATTCAACAAAAAATTCAGCGTTGAATTTAAGACACTGCTGATATAGAGTGTGAAGGATTGCGTGCCCAGTCTTATCTGCTGCCGCACAAGTGCGCTGCGCTGATTTTCCTTTACCAAAGTGAGTTGTCATTCCACCAAAGGAACGCTGGTATATTTTGCCATCTTCTGTACGAGAAAAAGGTACGCCAAAATTTTCAAGTTCAATAACAGCTTTAGCAGCGTTTTTACACATATATTCTATTGCATCTTGATCACCAAGCCAGTCTGAACCTTTTATTGTGTCATATGCATGCCAGCGCCAATCGTCTTCACCGATATTACCTAAAGCTGCACTAATTCCGCCTTGTGCTGCAACTGTATGACTTCGTGTAGGGAAAATTTTAGAAATGCAGGCAACTGAAAAATTAGTTGCAGCCATCCCAAGCGTTGCTCTGAGCCCTGCTCCACCTGCACCTACTACTACCACATCATACTCATGTTCTATGATCTCATACGCTGACTTATCCATATTTACTTATTTTATCATTACAGGCTTATGATATCACAGAAGTAGAAAAAATCTATACAAGTTTTCTATAGTTAAGACGTCATGCCGCCGCGGCGCTAACAAGTAGCGGGATGACGGTTGTCGGGGTGTCATGAAAGTAGCTGACACTTGGGGTCTATGTTTTTTCTGGTCACACGTACAGCTGTACGAACATTGTGCTACTAGTAGGGTGTCATGCCAGTGCTTGACACTGGCATCCAGGAATTTTATTAAGTTGGTGAGTATAAAAGTAGCTGTTTTATGTTAAAATACGACGTTTTCGATGAGATTATATGGAAAACTGGATTCCAGTGTCAAGCACTGGAATGACAGAAGGTAGGGTTGGGATGACAGAGGATAGTACTAAGTCCGTTGACCTCAATGTAAGTGACCAAGAGCTTGAAAAGATCAGCAGAGATGGAATCGATGGTAATGGCACTTTAGGGCTCTCTCTGGCAGCAATGAAAGCTATAAAGGATTACTTTAAAAAACTTAATAGAAATCCATATGATATTGAACTTGAGTCCCTAGCACAAACTTGGTCTGAACATTGTAAGCACAATATCTTTTGCTCTCCCATTGATGAAATAAAAGATGGCCTATACGCACATTATATCAAGCGTGCAACGCGTGAAATAAATTCTGACATATGTGTGTCAGTTTTCTCTGACAACGCAGGAGGAATAATTTTTGATGACGATTACTTGATTGTAGATAAAGTTGAAACTCACAATAGCCCTTCAG
>NODE_8_length_1664_cov_6.465507
CTGATATATTTGGCATACCTATTGGATGTTCATTTCCATCTTTCGTCACCGGAACAAGCTTATATGTTCCGTCTTTTTCCACTAATTTTAGATGAGTAATACTTTGTGGTAGTTGAAACCTTACATTTGCTCCATGGTCATGAATAAATAGATCACCTTTTTCGGTAATATAAAAGCCCATATTTTTGAATGTATGTAAATTTTCGCCTCCTTGTTTTACAACCGCTTCGTGTACATCGTCGTCTGTCCTATCTGTTCCCTTATTATCCAGTAGTTTTCCTTTTTCTACGATTACTCCATTTGCCTTTTGCTCATCAGAATATTGGGCATGCTCTGAATCCTGATGATTCAAAATTTTGGTACCTCTAAGAACCTGTCTTGAAAGGAACTAAGCAGCTAATTTAGCAAGCATAATAGTAATCATATTAAAGGAGATATTAGTTTTTGAAGTAAGAGGAGAATGCTCATAATCCTTGCTCATACGTCTAAAATTGGAAAGCCAAGCAAAAGTTCTTTCAACAATCCACCGTTTAGGAATAACTTGAAATCCTACAGCATCAGCTGCTTTTTTAGTAATCGTCAATAAACATCCTGTTTTCAATAAACAGTAATTTTGCAGTTTACCAATATATCCCTGATCAGCGAGAAACCTTTGTAGCGTTGGAGCTTTTCGTTTAGCTTGAGTAAAAAGATTTAGAGCACCATCACGATCTTGAATGCCTGCACTATGAACATCAGCTGTAATAATTAGGCCTATTGTATCCACAATGATATGACGTTTTCTACCCTTTATTTTCTTGCCAGCATCATATCCTCTGGATCCCCTTTTTGAGTGGTTTTCACTGATTGACTATCAATTATTCCTACCGAAGGTATTTCATTTTTGCCAACCATTTTTCTTACCTTTTTTACTAACATATCGTGTATTTCTTCCAATTTGCCACTATTACGCCACCTGAGAAAATAATCATACACCGTTTTCCATGGCGGAAAATCTTTTGGCAGCATTCTCCACTGGCAACCACCTTTCATTATGTATCTTATTGCATTAATAATTGTTCTAATATTGTGCTTTCTTGGCCGTCCTACTGCACCTTGTGCAACACTTGGCTCCAAAATTTCCCATTCTTTGTCACTTATATCACTTGGATACATTTTTACCTACTATTTTTTACTTATCTCATCATATTCTCTTTCTCATTTCTTTTCAAGACAGGCTCTTAGCAGGTACAACTCCATATTCAACGTACCTTCTAAAGTATCGATATACTGACATTACCCTCTCCAAATCATAAATATGCAACATAGTCAATAATGATTAAGAAATAGTTTATAATAAATATGTTTTAAGATACCTGCCTGTAACACTTTCTGGAATTTTTACCACTTCTTCTGGAGTTCCAGTAGCAATCACTTCTCCGCCTTTTATTCCGCCCTCTGGTCCGATGTCTATTATATAATCTGCAGTTTTTATAACGTGCAAATTGTGCTCGATAACTATAACAGTGTTTCCCAGATCGACTAATCTATGGAGTATTTTTAGTAAGTTATTTATATCTTCAAAGTGTAATCCAGTTGTTGGCTCATCAAGAATATACAATGTTCTTCCGGTAAATCTTTTTGATAGCTCCTTGGACAGCTTTATTCGTTGTGCTTCACCCCCA
>NODE_9_length_1513_cov_2.812757
AAACTGTTCACGAGATTTTTTATCAACGTGAGGAGATCTATTAACAATAAATTTAGAATCTTTCCTTGGCAACGCAATCGGACCAGATAATTTTGCACTGGACCGCTTTAATTCATCAACAAATTTTCGAACACACTCCTCCAATAAAGAACAATCGAAAGCCTTAATGTTAATATATATATCTTGCTTCATCTTAGTTACTACACTCACTCCAAAATTTCAGAAACAACACCAGAACCAACAGTTCTACCGCCTTCTCTTATCGCAAAACGCAATCCCTTATCCATTGCTATCGGTACTTGCAATTCTACTTCTACACTCACATTATCTCCTGGCATTACCATCTCCTTCCCATCTAGCAATTTTATGCTCCCAGTTACATCCGTTGTCCTTAAATAAAACTGTGGCTGGTAATTCGCAAAAAATGGTGTATGCCTTCCTCCTTCCTCTTTCTTTAATATATAAACCTCCGCCTTAAACTTTCTATGCGGTGTTATCGTCCCCGGTTTCGCTAATACTTGCCCTCTCTCCACTTCTTCTCTTTTTGTTCCTCTTAACAATATTCCTACATTGAGTCCTGCACTTCCCTTATCCAGCAACTTCTTAAACATCTCAACACCTGTGCATATCGTCTTTTGCGTCGCTTGCAGACCTATTATCTCTATCTCTTCTCCCGTCTTTATCTCTCCCTTCTCTATTCTTCCTGTTACCACTGTTCCTCGCCCCGATATCGAAAATACATCTTCGATTGGCAATAAAAATGGTAAATCCACAGGCCTTGGTGGAACCGCTACATATTCATCTAACTTTTCCATCAATTTGTCTATTGATTTCTTTCCATATTCGCTGCTGTCATCCTCCAGCGCCTTGAGTGCTGAACCAACCACCACAGGCACTTCATCCCCTGGAAATCCGTATTTACTCAGTAATTCCCTCACTTCCATTTCTACTAAATCTATCATATCAGCATCAGCAACATCAGCTTTATTTATATACACCACGATATATCCAACACCTACCTGCTTCGCCAGCAATATATGCTCTCTCGTTTGTGGCATTGGCCCATCAACCCCCGACACTACCAATATCGCCGCATCCATCTGTGCTGCACCTACTATCATGTTCTTTACATAGTCAGCGTGTCCAGGACAATCAACGTGTGCATAATGCCTTTTTTCCGTCTGATACTCAACATGCGCTGTTGCTATCGTTATCCCCCTCTTCCTTTCTTCTGGCGCTTTATCTATCTGATCGTACGCTACAAAATTTCCATAATGCTTCGTTATCGCCGCTGTTAACGTCGTCTTCCCATGATCCACATGTCCTATTGTTCCCACATTTACATGCGGCTTTCCAAATGCTTCCACTATTGCTGTCATAATTTAAACTTTTCTACCTAAAATACAAATACATCAATAAATAATATGTTGATTTTATAAAAATACAACAAAAAAAAGAGCGGATAGTGGGAATCGAACCCACGTCACTAGCTTGGAAGGCTAGAGCTCTACCA
>NODE_10_length_1431_cov_1.630814
ATGTGCATTTAAGTCTTATGGAAAATTTTAACTTAACTGGGGCGATAATAGTTTCAACTCCACAGGAGCTCTCTTTAATCGATGCTCGCAAAATTTATGATATGTTTACAAAGCTCAGCGTACCGGTTATTGGCATTGTAGAAAATATGAGTTATTTCATTCAAAGCGGCTCAAAAATATACATATTTGGAAAAGACGGTGCAAAAAAAATGTCTGAGGAGCTGGGCATCAAACTTCTAGGCAGAGTTCCTCTAGATCCACAAATATGCCATGCTTCTGATTGCGGAAATCCTTTAATGCTAAGTGAGGATTTGGCAGAGATTTATGAAGACATTGCTCAAAGTATAGTTAAACAATAGAATAAGCGTGAGAAACATGCGAATCAAAGTCCTCTTTTGTTAGTTACAAAATAGACTGCTTGCATAACCATTATTTACATGAAAAATTAGCAGCTTTTGTCATTCCAGCGCGTGACGCTGGAATCCAGAAAAAAAGAAGAATGGATCCCAGTGGGCTTTGTTGCATCGCTAGCTATGATGGATTAAAGATAAAAAAGATAGGGAATATCAGTAGCTTATTATTCTGGTATTTATAACAAGAACGGTCAGTGAATACCTAAATTTGAGTAAAAGAAATTTCACTACCACTCACTAATCTGGCTAAAATTCAAGAATTTCAATGCTTTAGCTATTTTCAATAGAATTAAATTTATTAATATAAATAATAAATTACTATTCTTAAATTTGATCAGATTGATTGCAAAAAAACAAGATTTTCAATAGGTTACTTATAATCCTAACTATAGTTAGCCTTTCATAAGTAGCGATGCAACAAAGCCCACTGGGATCCAGCTTCTATGCAACTTAATTAAAAACGTTTGTTTTAGCGTAAGACAACTACCTTTAGCTCATCAGCTCAGTTATAAGCAAAATTTCTGGATTCCAGACTGGAATGACACCATTTGCTGTGCAATTTACCTTCAAAAATGAATGTTCGTACAGCTATGGAATGAATCGTGGTATGACGCGTTAGCTATAGCTTTGTCCTCCCTTTTCTAAATGGCTTGCAAGCTGCTATCTCTACAAAAACTATATTTTTCTTCAGAAGAGAGTTATATTGTAACTATGGACAAAATAATCATAAAAAAATTTGGTGGGACTTCGCTAACTGATTTAAACCGAGTTGCAAATTTGATAAAAAACGATATTGAGAAAGGTTGTAATGTAATCGTTGTTGTATCTGCTGTTGCAGGATTTACTGACCAAATGGTTTTTCAGGCTAGGCAAATCTCAAATTTAAGTTATAGACAAGAGTTATCAGAGTATGACGTTATGCTTTCAGCAGGAGAACAAATCTCTTGCGGTCTATTAGCTATCACTCTCCAATCGATCGGAGTTAATGCTAAATCGTGGCTTGCCTGGCAGTAACCAA
>NODE_11_length_1424_cov_1.501826
TTTATTGTAAGGACTTACCTCACATTTACTCTATGATTATCTTTTTAGATCACCTTGTCTACCTATTTTGCCACTCTGCTGAACGGATACAATTTATTGCTATTTTTGTTTACAATAATAATATTGAGCTATAGAATTAGATCTAAAGGGGCAATTAGCTCAGCTGGTAGAGCATCTCGTTTACACCGAGGAGGTCGGCAGTTCAAGTCTGTCATTGCCCATTTGCTTAACTGAATGTTAGTATTATTAATTACTTCAATTAAAGTATAAAAAATGCAGGATAATATAGTACCAATCTCAATAGTAAAAGAGCTGGAAGATTCTTATCTCTCCTACGCAATGAGCGTTATCATAAGCCGGGCTATACCTGACGTGCGGGATGGATTTAAACCTGTTCACAGGCGCATATTATATGCAATGTCAAGAGCTGGATTCGATGCCGGTAAGCCATATAAAAAAGCGGCTCGTATAGTTGGGGACGTAATGGGGAAATATCACCCACATGGTGATGCAGCTATTTACGATTCCTTGGTTAGAATGGCTCAAGATTTCTCTCTTCTTTTACCGCTTATTGATGGGCAAGGTAACTTTGGTTCGATAGATGGAGATCCACCAGCTTCAATGCGATACACAGAAGCAAGACTTCAAAAAGTGTCGCACTTTTTACTGAATGATATTGATGAAGATACAGTTAATTTTAGGCCAAACTACGATGGAAATGAAACAGAACCAGTTGTGCTGCCTGCAGAGTTTCCGAATCTATTGGTAAACGGTGCAAGTGGTGTTGCAGTTGGTATGGCAACCAATATTCCTTCTCATAATCTTGGAGAAATAATAGATGCTTGTATATTATATGTAGATAATCCTGAAGTTACTCTTGATGAGTTACTTGAAGTGATGCCAGGGCCGGATTTCCCAACTGGGGGAACGATTCTTGGAAGGTCTGGAATAAGATCAGCATTTGCAACGGGTCGTGGATCAATTGTTGTGCAAGGCAAGACTCACATAGAAGACCTGCCACAAGATAGGCAAGCAATAGTGATTGATGAAATACCTTACCAGGTAAACAAAGTAAAATTAATTGAGAAGATAGGTGAGCTTGTAAAAGAAAAAAGAATTGATGGCATAACAGAAATTAGGGATGAGTCCGATAAGTCTGGTATTAGAGTAGTAATTGACCTCAGAAGAAATGCTGAGGCAAGTTTTATACTTAATCAAATATTGAGGCTAACTCCACTAAGAAGTAGTTTTAGTGTTAACACTTTAGTGCTCAATAACAACAGGCCTGCTTTGATGTCGTTAAAAGAAATCATAGCTGCTTTTGTTGACTTTAGAAAAGAAGTGTTAATCAGGAGAACAGAATTTCGTCTAAGAAAAACGAGAGAAAAAGCTCATATATATATAGGGCTCTACATTGCGGTCCT
>NODE_12_length_1352_cov_1.056284
GCTGCTGGTGATGGGCCAAGAATTTCAAATTCCTTTTTGTCTACACCTACATTTTTTTCCTGGATACAAGTAGTTAAGCTACTTGGATGACAAAGAAGAGATTTTACTATTTCATTCGCTGCTTTTTGTGTTGCAATCTGATTCTTACCACAAATGATAAGCGCTATTAATCTGCTAAATGGTGGCATTTTGGCTTCACGTCTTGACTTAAGTTCAATTTCATAAAATGAGTCCCTTTTTTGATGCAGCAATGCTTTTATTATTGAACTTTCAGGGTTATACCTTTGCACTATTACCATTCCTTTTTCATTAAACCTTCCTGATCTGCCTGCAACTTGGTGCAATAATTGATACGTCTTTTCCGCTGCTCTCAAATCAGAATTTTCGAGGCTCAAATCTGCATTTATTACTCCAACCAAAGTTAATTTAGGAAAATTGTGCCCCTTAGCAATTATCTGTGTGCCGATTATAATGTTCACCTCTTCCTTTAACACTAAATCAATGATGTTACTAACCGACTTCTGATCGCTGCTTATCATCGCAGTTTTTGCGTTTGGTATTAATTTCACCATTTCTTCAAGCAACCTTTCAATTCCTATGCCGTAGAGGGACAATGGCTGTTCACTTTGGCAATTAGAGCATTTCTCTGGAAGTTTTAATTGATAAGAGCAATGATGGCACAAAAGAGCATTTTTTTTCTTGTGACATGTAAGCCAAACAGCACAATTTAAGCAGGAAATTTTATATCCACACTTTTTACAAATTGCCAGTTGTGCATACCCTCTGCGGTTTAGAAAAAGCATAACCTGCTGTTTTTTCTCTATGGTTTGTTTGATGCTTTCAAAAAGCTCAGAGGAGATCCATTGCTTGTTGTTCCTCATATCTACTACTTTAATGAGTGGCAATTCTGCACCACCAAATCGTTTAGTTAGCTTTACATGATTATAATTCCCGTTTTTAACATGATGAATCGTTTCAAGCAGTGGAGTAGCTGATGATAAAATAATCGGAATATTTTCAAATTTGGCTAAGATTATCGCCATATCTCGAGCATTATATATAATTCCCTGTTCTTGTTTAAAAGATGAGTCGTGCTCTTCATCAACGATAATCAATTTTAGGTTTTTATAAGGCAAAAAAAGCGCTGACCGTGCACCAATAATTATCTGCGCATTTCCATTTGCTATATTGAGCCAATTATTCCGGCGAGTTTTTGGAGTGAGCCCTGAGTGCCATTCAACTAAGTTTTTTGATATCTGACCATGAATACGGTTTACCAATTGTGAAGTTAAAACAATTTCAGGCAAGAGGATTAGCACTTGCGCATTACCTTCTCCTGATGTCATTTCAAC
>NODE_13_length_1343_cov_1.302795
TTGGTCAAAAAATTCCTTTTTTCAGTGTGAAAGAATACTTGGACGATCGATCGCCAATACCAGAGGATATAATCTCACCAAGAATTTTAACAAAAAGAGGCTTATTGGTACTGGGTGGCCCACCTAAAATCGGCAAAAGCGACTTTTTGATTTCATGGCTCGTTCATATGGCTGCAGGTGTTTCTTTTCTTGGTATGGCTTCAAATAGACCTTTAAAAATCTTCTACATGCAAACTGAAATTGAATATGAATACATGAAAGAACGTTTGCAACAACTTGATAATGAACTTTTGAATGTAGCTGCTAACAACTTAATCATTACGCCAAAAGTGCACTTATCATTTAATCATGATGAAATAAGTGAAATTAAGGAAATTGTGAATGAACGCTTTAAACCTGATGTTTTGGCCATAGATCCATTACGTAACATCTTTAGCAGTGAATATGGCAATGAAAATGATAATAGTGCTATGTTATTCTTTCTGCAAAAGACTCTTGAAAAGCTACGCAGTGCTGTCAATCCAGATGCTTGTATTGTACTTACTCATCATACAAAAAAATTATCAAAAAAGATGCTCGAAGAAGATCCATTTCAAGGCCTAAGTGGTGCTGGATCTTTACGTGGATTTTACAGTACTGGTATGGTGATGTTTGCTCATGATGAAGAAAGCAGTGCACGCCAGATAGTATTTGAGCTTCGCAATGGTGAACGCGTGCAAAATAAACTTGTCGATAAGATAAATGGTCATTGGCAGCTAATGGAATAGCTAATTTTCACTTTAAAGTCAACTTATAGGAGAGCGTATGCTACAAGATTTTTTAACTGATTTTAATAACGCAAAACTGCAGAGCAGTTTAATACCGAAAGGTACAATAGTCAAGGTAAAAATGGCAATAAAGCCTGGAGGTTATGAAAATTGGTTCACTAAAAACTACACTACTGGCAGTATCTATTTAAATGCAGAATTTACCGTCACTGAAGGCCCATATGCAAAACGCAAGATTTTTCAGATTATAGGTATCAAAAATGGCAAAGCAGAAGGTGAAGAAGACATCTGGGGAGAATCTGGACGTTCTATGCTGCGTAGTATTTTGGAATCATCCAGAAATATTCATGCAAATGACACTTCAGAGAAAGCAGTTACCGCTAGAAGAATAAACTCTAGCTGATTTCAACGATTTAGAGTTTACAGCAAAAGTAGGCGTTGAAACTAATAATACATACGGAGATAGAAATAGGATTACTACAGTTATTACTCCAGAATTACAAAAAAGTTTTCAAGATGATTGGTTGCCATTTTGAAGTATGACGAAGGAAAGTTGTGGGCTGCTGTTGTTACTAG
>NODE_14_length_1342_cov_3.627040
AATAGCGGAGGCTAATATGGTTAATAAAATAATTGTACCTTTTGATGATCAAGAAGGAGGTACTTACGAGTGCGCCAAGAGAAGCGTTTAGAAGACAGTTGGTGAAAATCCAACCTAGGCAAAGTTTAGCCAACAGCCTAGAACAGACCATTATACTGCATAAGGTAACGAGCGTAGTAAAGCTAATGGAATGGACAATACAGGGTACAACGAAAGTGAAGGTATTGAGTCCCGAAATGCCTGACGTCATAGAGGTCGACATTTTTCGTATAATGGAAGACAGCATGAAGGATAACGATAAGGCAAGTTATCACTCACTCTATCGGGATCCGAGGCCGTGTCATGTACTGAGATGGATTCTAAATGAACTTGGGAGATCCTTTGTATTCCTACTAAGGTACGTTGAAACAAGTCAACAAAGGCGAGGATTAATGGAAGATACAAAGGAAGTCGGACTGATTGGTAGTACTCAGAGTGTGGGAAAGCCACATACAAGGGGAAGCGGTCAGCAATATAGCAACTGGAATAGGGATTGCAATACCGATACAACAGAGATTGGAGGAATATGCAAGGAAAACTAAACCAGATAGCGGTAAGAGCAAAGCAAGATAAGCGGGTAAAATTTACATCGCTAGTATATCTGATCAACGCAGAGAATCTTGCAGAATGTTATAGGGAATTAAAACGTAACAAAGCTTGTGGTATAGACCAGATAACAGTGGAAGCCTATGGAGAAAATCTAGAAGAAAAACTTAAGACGCTGGTAGATAGTATGAAGAGAAAGCAATATCAACCGCAACCGGTAAAAAGGGTATATATACCAAAAGCCGGAAGCAAAGAGAAACGCGGACTTGGAATACCATCGACAGAAGATAAAGTGATACAGGTAATGCTAAAGAAAATATTGGAAAATATTTATGAAGCAGATTTTCTGGATAATTCATATGGTTTTCGTCCTGGTAGAAGCTGTCATCAAGCGGTCAAAGCAATAAATAAAGCAGTTATGAATAAACCAATAAACTACATTGTAGAAGTAGATGTCAAGAAGTTCTATGATAATATTCAGCATAAATGGCTAATGAGATGCTTAAGGGAACGAATATCTGACCCAAATTTATTGTGGTTAATAAAACGATTTCTAAAGGCAGGAATAGTCGAAGTTGGATGTTATAAAGCAACCGATCAAGGCACACCACAAGGTGGTATAGTAAGCCCTGTATTAGCTAATATATACTTACACTATGTGCTGGACTTATGGTTTGAAAAGAAATTTAAGCCAAAAGTCCAGAGATCGGAAGAGCGGTTCAGCAGGAATGCCGAGACCGATCTCGTATGCCGTCTT
>NODE_15_length_1271_cov_3.997533
GGCTTTATCTAAGTTTCTCGACCCTAAGCTGGATTTAACTGACCTTACCCAGAAAAAGTGGAGAGAAAGTTTGGAATGTTTTTTACAAAAAGAATGATGCATCAAATTGTTCTGGAATGCAATAGTTAATAGTGACGTTGTTTGTTATAAAAAATTTCTATGTATTCAAATATTGCAGTTCTAGTTTGTTGAGCAGAGTGTTGTGAAGTATCAATAAGTATTTCTCTTTTCAATGAGCTAAAGAAGCTTTCTGCAACAGAATTGTCGTAACAACAGCCTTTATTACTCATCTATATTCTTTACAGCTAAGAGATATTGATACCCTTGCGCAGTATATTGTGAACCTTGGTCACTGTGCAGCAGTAGATTTTTAACAGGTTTACGCCTATTAATGGCCATTAATAAAGAGTTCATAACCAATTGTTTATTTATTGCACTACTCATTAACTACCATACGTGAGAATTATTGCTGCCAAATATAGCCATCCCTCCTTGGTTTTGATGTAAGTAATCCCATACTTTATTTGGTTGATCAACAATAAAGTTTTGATCTAGTATATTGGGAGCTACAGCTCTATTATCTGTTTGTTGTTTTTTAATTTTAAACTTTCTTCTCAGTATAGCCCTGATGTCATTTTTCTGCATAATACTTTGCACCGTTTTCAAATTGCAACTTTTACCCAAAGCCTTTAATTCAGCATGAATTTTAGGAGCTCCATATCTACATTTAGAAACTTGATATATTTTTTGAATAGCTTCGAGTAGCTCTTTATTTGCTGATTCTCTACTGCTTATTTTTCTTGTGGTCCACTTATAGTAGCCACTAGCAGAAAATCCTACATAATTCCTGTACTTTATAGCAGTTACTATATAAAAAAATATTTTACTCTTTTTGACTGGCCAGGGCTTTTTTTTAAATGTCTCTTTCCCTTGTTACTCTTGCTTTGTAAATCAAACCTCTCTTTGTCGTAAGGAGCCATGTTACCTCTACCTGGAAATGCATCTGCTGCCGACTTTTTTTCGTTGTGTTTCTTTATCCATTTTCCTAATAAACCACCCTTTATTCCTAAATCTCTTGCTATTTTTGTAATTGTTTGACCTGCCTTTCTTTGTTCATTTGCCAGTTTAACAGCTTCCAATTTGAATTCTGCCGTATATTCTCTTACCATTTCTAATCCTCCAAAATTTTATTTTACCCAAAAAAACTCTTTTCTTTCTCTCCACTTTTTCTGGGTAAGGTCACTATTTCTTAAGTAATTTACACTTCAGAG
>NODE_16_length_1248_cov_1.791282
CCTCTATTAATTATTGGCATTTTTATAGTTACTTTTTTAGCTATTCATCCCTTCCAGGATGGAAATGGCAGATTATCACGCATTCTCACAACTTTCTTGTTACTAAAGTTAGGGTATATCTATGTACCTTACAGTTCCCTTGAAAGTATAATTGAAAGTAATAAGGAGAGTTACTACTTAGCTTTGCGTCGTACTCAACAATCCTTGAAGACGAGCAGCTATGATTTTAATCCATGGCTTATGTTCTTTTTAAGGTCACTACAAAAGCAAAAATTTCATCTTGAACAAAAGGTGTCACATGAAAAAGTGTTAAATCTCTATTTACCACCACTTTCTGCTAAAGTATTAGCACTACTCAGCAAACATGGACGTCTTACAATTAAGGATTTGGCAAATATTACTAAAGCAAACTGCAATACCTTAAAGAAGCACGTATCTAATCTCGTAAAGAGTAATCACATCACTCAGCATGGAAAAGGCAAAGCAACCTGGTATGTAATATAGAGCTCAACAGGATATGTATTCATTTTGAATTGTTAAATTATTCAGCTATAGAATATAGATCACAGCTGTACAAACATTGTAGTTTGAGCCCACTAGATCCCAGTGCCCTATTCTTGTCATCCCAGTGCCTTCTCCTGTCATCCCAGTGCCCAGACACTGGGATCCAGAAAAGTTTGCTTGTAAGCAAGCAAATTAGCATAGAAAGTGGTTACAACGTTTTCGATTAGATTGCAGAAAGGCTAGATTCCAGACTGGAATGACATCGTTCACTATGTACCATATTGCAATAGTTGTGGTCAAGGCACTGGGATCTGAAATTGCAGTGTTCGTACAGCTATAGAATATAGATCAGAATTGACAGAGCTTAAAAAAAGGCCTAACATTCTTAATAAACGTAAAAAGCTTTATGAAAATCAGAGTTGGAGTAATAGGCTGCTTAGGCAGAATGGGCAAAAAAATACTCAATGAATTAATTACAAATACCAAAGTGGAAATAGCAGGTGCTGTTGCCCGTTCAGGCAGTAAGTACATAGATTCAGATATTGGACCAATTATAGCCAATCTAGGAATCAAGGTTACAAGTTCTATTAGTGGCATATTTGAGTTATCCGACGTTGTAATAGATTTTACAACTAAAGAATGTATGTTAGACTGCCTTAAAGCAGCTGTAAAATTTAAAACACCGCTGGTTAGTGGCACAACTGGAATAGAAGGTGTCGATTTGAAAGAATATGCTGCTGAAGT
>NODE_17_length_1239_cov_1.053209
AGTTGTTAAAATCCGTAGACACAAAAACACCAAAGATAATAGCACTTGAATCTGTATATTCAATGGATGGCGATGTAGCGCCGCTTGAAACGATATGCGATCTTGCAGATCAACATAATGCAATCACCTATTTGGATGAGGTGCATGCAGTTGGCATGTATGGTTTACATGGTGGCGGAATTGCAGAAAGAGAAGGCCTGATGGATAGAATAACCGTCATTCAAGGTACACTATCGAAGGCTTTTGGAGTGATGGGTGGGTATATAGCGTCTTCAAAGAGCTTGGTAGATGTAATAAGAAGTTCCGCTCCAGGATTTATTTTCACCACTGCTATGTCGCCTGTTTTAGCAGCGGCAGCAAAGGCAAGCGTTGAACACCTAAAATCGAGCAACATTGAAAGGGAAAAGCAAAAGCAAGTCGTTGAAAAAGTAAAAAACTCACTGAGAAATACAGGAATTAACTTCATTCCAACAGAAACTCATATAATTCCAATAATAATTGGCGACCCAGAGTTATCCAAAGGAGCATCAAAATTATTATTTGATGAGCATGGAATATACGTTCAACATATAAATTATCCAACAGTGCCAAGAGGAACTGAGCGTTTCCGTATTACCCCTACACCTTATCATACTGATGAAATGATAGAACATTTAACAGAATCTCTTGTAAAAGTTTTCGAAAAGTTGTCTATCTCTGTAGCCTGTTTATCCTAATTTAATATCGCCAGCAATAATCAATCCGTTGTCTTCCGTTAGCCTTCCACCGCTTTCTTGCAGAAAAAGTCTACCGAGCAAGGCTTTATATTTGTTAACTCCAGAGTAAACTGCTCCTCTGTGCCTTCCTGCTGCAAGGTACGCAAAGCCTAAAATTGTTGAACCGATGGAGCGTACATTACTATTGCCAGGCAGCAATTTATTTAACAAATTACCACCTACATCTATTAGACCCCCTTCACGGCTTTTCACTCGCATTTTTACATGACGAGATCTAAAATCCTCAAGAAAAGCACCTTTCTTTTCTTCTGCCCAAAAAGTTTCTCTAAGAGCCGGAGCATCAATTACAGCTGCCACAACTTTATTTTTATGAATGAGACAGACTGATACTGCAAAATAAACCATGCAACTAGAAAAGTTCTCCCTGCCCTCTATAGGCATAATAAACCAAGTATAACCGTTATCTTTTATTTCTTGGTCAGTATCATCTTCGGAAATAAACCCATAGTCTCGTTTGTAGTCG
>NODE_18_length_1228_cov_1.467178
TCTTCTCACACGCTCTTTTAGCGGAAAAGCTTTGGCTGTTAAGAGAGTAACTGAAAACCAAGACAGCGGGTGTAGATCGTCAACTATGGTCAACTTGCAATGCTAAATTTCAAGGAATAAAGCAGTTAAAGCAAAGAGGATATAAACCTTCTCCGCTAAAACGGATTTATATCAGTAAATCTAATGGCAAAAGAAGACCTCTTGGAATACCCACGATAAAAGATAGAGCTATGCAAGCATTGTATTTGTTTGCTCTGGAACCGATATCTGAAACAATCAGTGATCGTCACTCCTACGGCTTTAGGCCCAAAAGATCCTGCGCAGATGTTATTAAGGCTTGTCACTTATTATTGGCAAGGCGCAATCGACCACAATGGATATTAGAAGGCGATATCAAAGGGTGCTTTGACAACATTAACCATGAATGGCTTATGAAGCATATTCCTATGGAGAAAAAAATTCTCCACAGTTGGTTAAAGGCTGGTTTCCTAGAGTCAAAAACCTTGTATCCCACAACTGCTGGCACTCCGCAAGGAGGTATAATTTCTCCAATACTAGCCAATTTAGCCTTAAACGGACTTGAAAAGTTATTGGAAAGTCGATTTGGTAAACTCGGCAGTAGAAAAAGAAACAAAATCAGAAGTGGAGTGAATGTAATCAGATACGCAGACGACTGTGCACCGTAGAAACACGCAAAGTGTTGAAGCTGTGCAGTAGATGAGGGAGGGCCCCTCGGAGCCGGTTTGCAAGAGCAGGCTTCAAACAGCCATAAGCTGCTTTGGTAAAGAGCTAAGGTAGTGAGCGTTATGGAAAAGGCACAATTATGTGTCATGTATGAAATAGAGAGACGAACGCAAGTGAACCACTGATGAAGTGTCGAAAGCGTAGAGACGACGTCAAAACCAGGGGGTAGTCGTTAACCTGGGATGAATCTACAGGGAGCTTGTTTACTGGGTAGGTGGCGTCCGGCATAAAAGTGGCGTGAATCTATTTTAGGCTATTGCATGGAACTACGGGAACCTGTCGTTTCGATGAAAAGGGAGAAGTCCAAAGAGCTGATCTCTGAGGATGAGAGTACCGATGCGAAAAACAGGGGCGGATTAGCTCGTAGTAGCGAAGAAGTTTCTGTAATGGAAATGGAGTGAAGGGGCTAAGTTATTTAGTTTTAATTATTTATCAACCGAAAGGGAGGAGTTAATGAATAAAACAAAGTCTTTTGATATACCAA
>NODE_19_length_1219_cov_78.944158
CACATATTATTTGCAATCCCCCAGTCACCGTTTCAATTGATTATAAGCGGACAGAACAATACTTCTCTTCGTTTACTGCTGACATTCGCAAAACTAATTTCATGTTTGCCCAGCATTCACCACGTGGAGGTCGTCAGTCAAATTAGCATCCTTTACTTTATTTACACTATATACAACTATATACATCCTGTATTATCGTTTTGTGCTAAGGTTTGCGAGTTTATTCTGTTCTCAGTTGTATCGAACGATTTGAGTCATTCGATATTTTGTCAAAGGTACCATATTCTCAGTTGTTTCTATTTATGCCTATAATATAGCAAATTGTGCTAAGATAATGATATTTTATAATGAGTATATTACAAAATTATTAATATTCGAGACTAAAATTAAGCCAACCTGCTTAATACTAGCCTTATAAAATAAGCGATAATTAAATATACCGCTGCAACAAGTATAATTGCAGGTCCAGTTAACAAATCAAAACTTGCAGATAACATGAGACCTGATATCCCAGAGATCACAGAAAAAACTGTTGCAACAATCCTAGAAGGTATATCTTATAATTTTCAAACGTGGTCTCTCATAGTACCTTTCAACTTAGCACGGAGCAGTTTCAGTTTCTTCTTGCTTAGTGCCGATGAGTGCAATTGTCATATATCATAACACCTAGTTTCACATAGAGATATAATCGTGATTTCTCCGCATTTTATTACCAGAAGACCTCATTGCTCTTTACAAGAGTCATAATTCTTCTCATAATATATTTGCTCAATTCTTAAAGCGATATAATGGATACCCAGCTACCACAGTTACTAGTCTGAATAGTCACATGGTTGTAACAAGATTCAGTAAACCAGTCACTGGTGACTTCCCTGGTGGTCACCCAGTGACAATATATTTCCCACTCAAAGTAGTAACATGTTAAAAGGCGGAGCAGGTAACATTATCCCGCTATTGTAGTCACATGCTTGTAACAAAGTGATGTTTGGAAACGCAACGTGAAATGGCAGGTTAACCTCGAAATATACAGCGTTTCGGAATTATAACTATTAATAATAATCTTTTTAAATTTTTGGAAAGGGACATAATTAAGTGATAAGTAACTTCCAGAAAAGTTAAATTGTGTGTAAACAGATCTTTTATAAATGAAATACTAAGATATATCATTCGAACCCTTACGAAAAAGAGATCGGAAGAGCGTCGTGTAGGGAAAGAGTGT
>NODE_20_length_1209_cov_1.489601
AAGTCAAAAATCTACGAATCATTATCACTTAGCAGAATGTCAGATGATAAAACAAGCAGAGGGTATCCACTACCACATCCAGAAAATATTGCTGTGCAGGATGTTGTTCGTATCCGTACCACAATTGAGAAAATAGATGAAGATATTACCGAAAGAGAAGATGAGCATAATCAACTTAAGAGTAATTTTGAGCGGTTTAATTTTGAGACTTTTTTAAATTTTTGGAAATGAAAGAAGCAATATACCAAAGGATAAAGGATTTAGCAGCAAATAGCACACCTGATCAACTGGCATATCTTGCAAAATCTCTGGAATTGATAGCAGATAAAAAAGCTATTTCTGACATTGTGCAAATGACTGAAGTGAAAGAGATAATTGATGCACTACAGAGAAGGCTTAAAGATTTAGCAGCAAATAGTACACCAGATCAACTAGCATATCTTGCTAAGGCACTGGAATCAATAATCGGCAAAAGTTCAGTTTCTGAAATTGTACAGATGACTGATGGTAAGCTAAAAGAACTTCTTGATAGTGCAAAAAAACACTTAACTGATCTGGATAATAAAAAAGCTAGTTCTTTAGCAGTGATCTCTGAATCAGAGAAGCAGTTATTAAAGAGAATTGATGAAAAAGGAACAACAAATTTATCGCTACTTGATACGAGAAAGAATGCCAATATTGCAGCAATAAATAGCATTAGTAATAGTCATAAAGATGGTCTTAAAGGTTTAGTGAATAACTTCCGTACTGTTAATGATGTACCAAGTGGCTCATCAATCATGAAAGAAGTAAGAAATCGTCATATGATTGAACCTGGAGCATTACCTTTTTTATTTGGTGTACTAAGTAGAAAAAATAATTACTTTGGCCACGGAACTTTTACAACTGAGCTTGGTCAGTGGAGTAGTAAAACAGACTATATGCTACAACTACTAGCAGGTACTCACACATATGATACAAGCTATGTTAGTTTTTATCGGCCAAGACAACTCAGTTTTTTAGAGGGAAGCAAAGGTACATTTATCTATGGAGAATCATACCCAAGATTCATGTATGATGGATTTTCTGAGCAATTCAATATGCTGAAATACCCTTATGCTGCATTGGGAGTAATATTCGTAAAAAACACAAGCAATGTAGATATAAGTAAAACTCTAAACTTTGTTGGATCTGCAATGTGGTATAAAGATGAAGTTAATTATGGAGGAG
>NODE_21_length_1203_cov_1.979094
TATGAAAATTTTTAGTATTGGTGCTTCTTGGGGAGGGTGCGACAGTTTGATATTACCAATAGATCGTAGATCTATGTCAAGATCTGTAATGAATTCAGATTATGGTGGAAGTTTCATGCGGATATTTTGTGGACTAGAAGATTCTGAGGATTTGATCTCTGATTTAAATGCTGCACTAGCAAGACTGCCATGTTTGAATATCAAAGCTGGCAGATGAAACTGAGAGAATTACTGCATAACATTATTGATGTTAACTTTGATATTGAAATCAAGGGCGTTACATGTAATCCCAAGAGAGTCAAGGAAGGTTATCTTTTTGTTTGTGTGTCAGAAAGGAGTAAAGAATACGCAACATGCGATACTGGAATCCATATCCTTCCTACTGAATCACAGTGTTACGTACACAACTGTGTAGACGTTGTGATACAAGGGGCCAAGAAAGATGTCATCCCAGTGCTTGACTACTTGGATCCAGAAAATTTAATTGCAAATGAGCACACTAGGCAATTGTATAATAAAAACTGGATTCCAGTGTCACGCACTGGAATGACAGATACTTCGAGCTTTGCAGTGCTTGAACACCCAAACCCTCAAGAAATATACAACGAAATAGTCAGCAGGTTTTATCAATTCAAACAGCCCAAATATGTTGCTGCTGTAACTGGTACAAATGGTAAAACTTCAGTAGTAGAATTTTGCCGCCAGATCTGGCAAAACTCTGGCTATAATGCTGCGTCTATTGGAACACTTGGAACATGCATCAATAATGGCAGAAAAGGTAATAGCAACAGCCTTACCACTCCAGGTGCAGAAGACCTTTACGCAACATTGCGTGGTATAAGTGTAGAACACTTAGTGTTGGAATCATCAAGTCATGGGATTGATCAATACAGAATCCATGGATTAAAGTTGAGTGCTGCAGCTTTTACTAATTTCTCGCAAGATCATTTAGATTACCATAAAAGTCTTGGTGGATATTTAGAAACTAAAAAAAGGTTATTTTACGAAGTATTACCAGAAGGAAAAACAGCGATTTTAAATGCGGATATAGATGAATACGGCGCATTGCTTAAAATAGCTGAAAAACGCAGTAATAAAGTTGTGACTTATGGAAAAAAAGGCTCTGATATTACTTTATTAGAGCAAACATCAACCCCTAATGGTCAACATCTTACAGTAAAAATTGATAACCAAATTTACAAT
>NODE_22_length_1203_cov_1.467770
AGGACTTACCAGCGCATGAATCACAGTCATATATTCACCACTTAAGTTGTCCTCAACATGGCGCAATACTTCCAGACATTTTCTTTTTACATCTGTCGTTGCTGTTCCCAATGCGAAATTTACCACTTTTGGCGTAATTTCAAATTCGTTGTAAAGGTTTAATAACTCACTGCCATCAGCATCCAGAATAATCCCTTTTAACGCCCCCATCCGCAAATGTTCTAACGTTATCGCGTGTTTATTTCTCATCAACTCCAGGTGATCTGTTACCACGTTAGCCAACGCTTTCAGTTCATTCTCTGACCCAAATGCTCTTATCCCTTGCACTTCCTCAGGTAACACTACATCATCATGTGGAATATGCGGAATTGTGAATGTTCTTATTTTTCGTTTTCCACGTTTTCCCACTGTTGCTGGTGCTCCCGGAACTTGCGTTGGTAATAAACTCAATACTCCGTTTTGCTCTTCTATTGTAATATGTCGAAATCTTACCGATCTACTTGGAAATAAATTTAAGCTTTCTGTTCGACCATAATTTATCGGCAATATGTTTATTGCTTTAGTTAATTCCGTCATACTAAATGCTGGATTTGTAAATGGATTTTGCATTTTTTCTCCTTATTTTCCCTTAATAGTGTTTTTAGTTCCGTGCTGGTTTTTAGACACCTTTACGGATGATGATACCTTGTGCTTCAAGTTGTTTTATTGCTGCAGCTTTTTGCTCCTCGGTGATATTTGCTGGCCACACAACTGCATGATCCGCTAGCATTGCTATACGTGTAATGATTACCGCTTTGGTGGTTTCCGTTGCGTTTACATCACTTGTTATTACACCTATCGCTGTTTGCGTTCCATCTGTCGCTGCTAAGTTTATAATTTTAATTAGATCATCTTTATCACGACCAACAACCGTACCAAGCTTTAGGTTTTGCCCCTTTGCTACAGTTATTTGGTCTCTTGAATATAAATTTGATGCCTCATACTTTAATAGGTCACCAAGGTTATTTTGTTCGGTTATACAACTCATAAATTTTTCTCCTTTATTTTCTACTTTCGCTGCTTTTGTTAACGGGCGATATAGCCTGTTTACCGCGGCGTTTATTATTGCTATATTCCGCGGTAAAAGATAGATTGCTTATAATTGGCTATTCTGGCGTGCTTTAGCCACTTGCATCATTAAATCTTCTGATGAACTTTGTGGTA
>NODE_23_length_1197_cov_1.617338
ATTGTTAACAATTTATCATTTATAATTTCTCATGAAAAGCTTTTTTTAACTGCTTCAGCAAAGTCTTTTTGATACAAGGTAACATTACAGATTGTTATATTAGCACATAGAATTACCGTCATACTGTAACAACCCGTCCAACACAAAATCTAATGCCTAAGTTTAGATCAGAAAACTGATTCTTCTAAAAGTTGCTCACTATCCTCGTCTATTATGATAGAATTATCATGATTTCTGAGTAAATCTCTGATTTTCGTTTCTATTTCATTTGCGACTTCTTTGTTTGTTTTTAGGTAAGTTTTTACATTCTCTCTTCCTTGCCCAAGACGTGTGTTGTTATATGAATAGTAAGCGCCTGCTTTTTCAAGCACACCAAGCTTTGCTCCCATATCTATTATTTCTCCGAGTTTTGATATACCTTCATTGTACATTATATCAAATTTCGCTTCTCTAAATGGAGGAGCAACTTTATTTTTTACAACTTTAACTCTTGTTTCATTACCTGTAATATTTTCTTTGTCTTTTATTACACCAACTTTTCTTATATCAAGCCTTACAGAAGTATAGAATTTTAATGCATTTCCACCCGTGGTAGTTTCAGGATTTCCGTACACTACTCCTATTTTCATACGAATTTGATTAATAAATATCAATATACAGTTCGCTTTTGAAACGGCAGAGGTTAGTTTCCGTAGCCCATGACTTAGAAGCCTTGCTTGCAGCCCCATATGTTGATCACCCATATCACCTTCAATTTCAGCTCTTGGAGTTAATGATGCGACAGAGTCAATAACTATCACATCAACCGCACCAGAACACACTAAATACTCAACAATATGCAACGCCTGCTCTCCAGTGTCTGGTTGTGAAATCACTAAATCATCAGTGCTTACCCCAAGTTTACGAGCATATAAGACATCCAATGCATGTTCTGCATCGATAAATGCGCATGATCCTCCTTTTTTTTGTGCTTCAGCAATCACGTGCAAGGCAAGAGTGGTTTTACCAGAACTCTCGGGGCCAAATATTTCAATTATACGCCCTTTTGGCAGACCTCCAACACCTAGAGCCGAATCAAGCGCAATTGATCCTGTGGATATTGTGTCTATTTTTTCTACAGGGTTTTGCTTCAACTTCATTATTGCACCTTTACCGAATGCTTTTTCAATCTGGCTTATTGCGTTATCTAGCGCTTTT
>NODE_24_length_1177_cov_1.520499
CTTATCGCCCCGCCGCCACGAACCGTCATACCGCGATTCATTCGCAGTATCTCAGCCGCTAACAAGTAGCGGGATGACGGTTGTCAGGGTGTCATGAAAGTAGCTGACACTGGAATCCAGTTTTTCATGCAATTTCATCGAAAACGTTGTATAGTGTGCTTGTTTATAATTAAGTTCCAGTGTCTGGGCACTGGCTTCTCTATTAGGGTTACCTTCGGCATTAATGACAGGACAGACTGGGGTTTATAAAATGAAACACGCATCTGAATTTTTAAATTTCATCCAAGAAAGAGGGTACCTATACCAATGCACAAACATTGAAGGACTAGATCAATTATTATTGCAGAGCAATTATATAGTTGCATACATTGGGTTTGATTGCACAGCACCAAGTCTTCATGCTGGTCACCTAATTCAGATTATGATGCTCTGTCACCTACAAAAATTTGGTTATAAGCCGATAGTCTTACTTGGAGGTGGCACAACAAAAATTGGTGACCCATCCTTCAAAGATAAAGCAAGAAGCATCTTGCCTGTAGAGAACATCAATCAAAATACATCCAGTATAAGGAGAATATTAGAGAAAATGGTGTCTTTTAATGACAGCAAGACTGGTGCAATGATAGTAAATAACGCAGATTGGTTGGATAACATAAAATACATAGATTTTTTGCGTGATATAGGAGCTTATTTTTCTGTAAATCGTATGCTAAGTTTTGATAGTGTGAAAACCAGGCTGGATAGAGAGCAAACCTTAAGCTTTCTGGAATTTAATTACATGCTATTGCAAGCTTACGACTTTATTGAATTAAACAAAAAATATGATTGTCGTCTGCAGATTGGTTTGACTTCATACATGATTCCGAATCAGATCATTATGATCTCAAAAGTCGATCATTCACTCCGGCCGATCAAAATGCTCTTAATTTCGGTATCATTTTTGTTGCTTATCAAAATGATATCGATTTCGGTAACATTTTGAACATTTTTTTTACTATTAAGAGGTCCATACGTACATGAGCGAAATCGAAGCAGTGCTTAACTCGCGGCAACTCACATCGATGTTCGTCAGATCCCAGCGATTTATGTGCGTTGACTCCATGACATTTTTTAATAGGTCAGCTTGTAACTAATAACATATGCCGATTCTAGATTTTTCGCAGATTCCTACAAATCT
>NODE_25_length_1169_cov_1.695691
TAGATATGAGTGACGTACCAAAGGGCATAAAGCGTTGGTTGTTTTCCACTAATCATAAAGACATAGGGACACTGTACATTATTTTTTCCATATTAGCTGGAATTATTGGTGGATTATTATCGGTGATTATTCGCACTCAGCTAATGCACATTAATATACTTAACAATAATTATCAATTATATAACGTAATGGTTACAGGGCATGCGTTGATAATGGTGTTTTTTATGATAATGCCAGCCTTAATGGGAGGATTTGGTAATTGGTTTGTACCTCTCATGATTGGCGCACCAGATATGGCATTTCCTCGTATGAATAATTTAAGTTTTTGGTTATTAGTGTCATCTTTTATTTTGCTCATTCTCTCAGTGTTTATTGGTGAAGGTCCAGGTACAGGTTGGACTTTATATCCACCTTTATCACAGGTAATGTCCCATCCAAGTGCAGGAGTTGACCTTGCTATACTTGCACTTCATGTTGCTGGTATGTCGTCAATTGTTGGGGCGATCAACTTTATAGTTACTATATTTAACATGCGCGCAAAAGGCATGTCATTAACTAAGATGCCACTGTTTGTTTGGTCTGTCTTGCTAACAGCATTTATGTTGATTGTTGCTTTACCAGTGCTTGCCGGTGCTATAACTATGCTTCTTACTGATCGCAATATTGGCACTTCCTTTTTTGATCCTGCCGGTGGTGGCGATCCTGTGTTATTTCAACATCTATTTTGGTTTTTTGGTCATCCAGAAGTTTACGTAATTATTTTTCCTGCATTTGGCATCATAAGTCAGGTTGTATCAACTTTTTCTCACAGACCTGTATTTGGTTACATAGGGATGGTTTATGCAATGATAGGTATAGCAGTATTTGGCTTTATGGTTTGGGCTCATCATATGTTCACTGTTGGGCTTAGTGCTGACGCTGCTGCATTTTTTAGCACTACCACAATTTTTATCGGTGTTATAACTGGTGTAAAAGTCTTTAGCTGGATTGCAACTATGTGGGGTGGAGCAATTGAGTTTAAGACCCCTATGCTATTTGCACTAGGTTTTATTTTTATGTTTGTTGGCGGTGGCATAACGGGAATAATTCTTTCTCATGGTGGAATAGATAAGCTCCTGCACGACACCTATTATGTTGTTGCTCACTTCCATTATGTCATGTCACTTGCT
>NODE_26_length_1168_cov_1.830189
CAGGTAAACGGGATATTTCCTTCAAGTAATACCTTGTACGTTTTCGCAATTTTCTGGCACGTCTGGTAAATCTAAAAACATCTATCTCATTTTTTAGCAAGGCCTTTTTTAGTGCAAATAATTCAGTGGCTACGTTTCTTAAGTAACAGCCCAGAACTTTAACTTCAACTATGTGCTAATCTTTCAAAATCTCTTGATAAATGTGCCCAACAGATTTGCCTGTTCTTATCGGCAAAGTAGTTGTATGCTGCGTACCTGTCGTAAGCTATTGCGATTGCAGAACTTACTATTTTGTAAAACCTTCATTCCTCTTGACTCTGTCAATTTTATAAAACTTGCTGTATTACTGGCAAACATCCAGCACCAACCAAGTTTACCTTTGTTATAATGGCTCGTTTCATCGATATGCAGAACTTCACTTTTACTTACTTCTTGCTCGATTTGCTCATATGCTTCTTGGCATTTTTCTGCAACTCTAGCCTCGCTATTTGACACGCTACCAACACTGATGTCCAGGTTGAAAATATTTTTTATAATATTTGCTACTTCTCTTTTCGAGTTCTTGTAAAATCCGCTCAGCGCCGCAATTGTTGACTTAACTTTTGGACCAAATGTATCCGCAGTAACACCTTCTGGTAGCCTGCTACTTTTTCTTTTTCCACACTTGCAACAGCGGCCATTGGTATTCCACAACATAAGGCTTAATTTCTGGCAAATCAACTTTTTGATGAATGTATGGCTCTTTCGATATCGCAATTTCTCCTCCGCACTCGCAAGAACTCTATTTTCACCACTTCATCTGCTTCCATTTTAGGGCGATACTTTCCTTCATGCCCAATCTGTGCCCCTATTTTCCTGTCACTTTTTTTCTTTTTCTTCTTTAGCTTGTATAACTCTTTTGAGCTCGGTATCGATGAATTTTGTGAATTCAGACCTAGTCTTTCTTTCAATTCAGCATTTTCGATTCTTAGCGCCTTATTCTCAGATCTAAAATTTTCGTTTTCTATCTCTAACCTCTTTATCTCTGCTTTTAGTTACTCTATCTCTATTTTAAAGCTTTCACAGAGCTTGAGAAGACTAGCTAGTAGATCAGACATATTTACCACACATACTACTTGTGATATTATGTTTTTAGCACTCCTTGTCTACTTTTTATTTTACCGCTCCG
>NODE_27_length_1153_cov_2.563752
GGTCTGCCTGTGCACGCGGACCCCATACTGCTGCACCTCTGCTGCTATTTAAAATGACTGAGTGTATACTTACTTGATCGATTGCTCTTCCCATTATTCCATCAAGAGCGTCAACTTCCCTGACTACAACGCCCTTTGCAACTCCTCCGATTGCTGGATTGCAGGACATTTCCCCTATAGTTGAAATTTTATGAGTTATAAGCAGCGTGTTTGCACCAAGGCGAGCTGCAGCAGCAGCAGCTTCGCACCCTGCATGACCACCACCTACTACTACTACATCATATTTATGCATGCCTTCTTGAGTAATTCTTACTCTACTAATATTCTAACTATTAGCGGTTAATGTCAAATTTTACAGTAATTAACTATTTCAATCATCAGTGGCCAATGTATAGCTAACTCACGTCATACCGTCACGGTATCTCTAGATCCCGCTAACAAGTAGCGGGATGACGATTGTCAGGGTGTCATCCCAGCGCCCCTATGATGTCATCCGAGTAGCCGACACTGGTTCCTTTATGATGGCAGTGCCCCTATGGTGTCATTCCAGTGCTTGACACTGGAATCCAGCCTTTCCATAATCATCAAAACATTGTATTTTAACGTAAAACAGCTATTTTTATGCTCACCAACTTAATAAAATTCCTGGATCCCAGTGGGCTTTGTTGCATCGCTCTTCGGATAGTAGGTAACGTACAATAAATTCATGAAGCTATCTCAAACTTAGCCATGCCTATTTCAGTAAATTTGTTAAGCAAATAACACTTGAGTAGCAGTTCCTTCTCACGATTAATCTCAGATTTGCTCCTAAAACTAAACCCAAATATTCGCTTCAACCTTGAGAAAAATCCTTCAATATACGATCTTTTTCCGTAATTTACTTCTTCTTTCCATCTTTTTATACCATTCTCACCATGTAATTTCATTAACTGAATAGCGGCATTTCTATCAAGCATATAATCCAATTTTGGATGCTCTGCTGCGTTGTTTTTCGGAGGAATTTTCGTTTTTATACCATATTGATTACACAGCTTATAGAGCTTTTCTCTGTCATATGCCCTATCTGCATATAGTACTTTTATGACATACTGAAAATCGACTTCTTTTAGCAAATCACAAGCTCCATAGTGATCAGAGTAGACACCGTTACTGT
>NODE_28_length_1150_cov_1.911416
CCACCAAGTGCCCCAGGTTCCTTTTCCCCAGATGCTGCCTGTGATTAAACATATTGCCGAAAAGACTGTCCCTGCAGGAGCAGCAGCATGTGCCAAGACACTAGCAATGCTATTGTTCCATACCAATGAAATGAAACTGAGTGATGCAATTAATCCATATATTCCAAGAGCAAGCCATGCAGAAGGCACATGAATGTACATAATTCGTACAATTTCTCCTTGTTTATAATCTTCTGGAGAGAAGAATAACGCCAAAGACATTGCAATTAAAAAACATGCGAAACAAATAACCCCAAGCCAAGGTAGAGCTTTCTTAGAAAAATAAGAGAAATTTGTAGGCTTTAATAAAAACATTCGTTTTGAGAATAATTGTGTTAAGAATTTACCAATTAGTTTGAGTTTTATCAACAGGATAGTTTTTCTATATTTACGTAGGTCAACAAATTAGCATAATTTCAGTAGCAGATTGCTAGCCATTATTTTTAGTATAACACTATATAAAACATGACCATTAAAAAGCTTAATCTACACTTAGTATCAGATTCAAGTGGTGAAACTGTTATATCAGTTGCAAAATCAGCTCTGAAACACTTTCGTTCTATAGAAACGATCGAATATGTTTGGTCTTTTGTGAAAAAAGAGGAGCAGATTGACAAAATTCTGGAGGAAATTAATAGGAAAAGTGATGAGCATAATTTTGTTATATGCACTATTACTGATGATGAGCTAAGAAAATATTTAAAAGATAACTGTATAAAGTTGAAAATTCCCTATAGAGCAATATTATCACATATTATTAGAGAAATTTCGTCCTATCTTGAAATTGAAAAAGACGAAAAGCTTGACTTGCATACTGAGATAAATAACGAATATTTTCAGCGCATTGAGGCAATAAACTACACTATTAATCATGATGATGGACAAAATATTCAAGATATTGATAAAGCAGATATAATTTTGGTTGGAGTTTCACGTACATCAAAATCTCCCACCAGTACGTATTTAGCTTACCGAGGCTATAAAGTCGCAAATATTCCTTTTGTTAGTGAAGTACCCTTTTATGTTGACTTGGCAAAATTAAAAAATAAACTAACGATAGGGGTAACAATAGACGTAAGTAGGCTAATAGAAATACACAGTTTTTTTGGTC
>NODE_29_length_1139_cov_1.400369
AGTGGCAAATCTTTGTAACTTTTTACCACATTTCTAATTAGATCAGTTGCTACCTCCTCGTGCGTTGGACCAAAAAGCATATCTTCCTCATGCCTATCCTTTATACGCAACATTTCCTTACCGTAATCATCGTAACGCCCTGATTCTCGCCAAAGATTTGCCGGTTGTACACAAGGCATCAACACTTCAATAGCACCAGATTTATCCATTTCATCTCTGATGATGTCTTCAATATTTTTAAGCACGCGTAGACCAAGTGGTAACCACGTATAGATGCCAGATGCTATCTGCTTTATTAAACCTGCACGTAAAGAATATTGATGGGAGATAATTTTAGCATGAGCAGGCTTTTCCTTTAGAGTTGGTAAGTAATACTTGGATAAACGCATATAATAGATCTGATTGTATTAAGTAATCTTAATACAATCAGACTTGTAGGCAAACTTATTTTGAAAAAGAAGGGAAGTGCGTGGTGCTTTCCTTAACGTATCGTAACACCGATTCCCTATCAAATTTAGTAGCCGCTCTACCAAACATGCCACAACGTTCCTTAACAGAACGAGTAAATGAGTCTTTCACTTCAGTCGCTGTTGTTGCAAGAGGAGCTTCAGGTTTCGTTTTTAAATTAACAGGCTTAGGCGGTATCGGTGGCTTTTTTGTATTTGGTTGGTGGCTTGGCGGAGCTGCAGTTTCAGGATATTGTTGGTCATCATCAGATCTATAACCACTCTCGGGAGTGCTTGTTCCTTTTTTATTGTCTGATTGGGAATTTGAAGGCGTAGATTTTTTCCTGCTTTTTGTTAGCACCTTCTTTTTCTGCTCTATCTCTTTCTGTTTGTTTTTGCTTTCATCTGTAGTCCAACCTGAATCGCTAATAGAATCAGAATGCTCACTTTCACTATCTGAGAATTCAATGGCTATTCTCCTTGCAAGAATAGAAGCCGTATCACACTTTGTTTTTGGAGTACTCTTCTCAGGGCTTTGTTGATTTTTATTAACTGGTTTCAATTTAAAACCTCCTCTTATTTCTGCAAATAAAGCATTTTTGGAATCTGTTTGCTCACCTTCACTATTCTTTTCTCGTTTTTCCCTATTTTGTTTTAATTTTTCATCGCATGCTTTTTTCTGTTCTTTGCTCA
>NODE_30_length_1133_cov_1.871985
TTAACTAAGTTGCTCTCATTTTCTGGCTTGAAACGCATTCCAGTAGAACAAGCTGTGGCAGGAGACATAATTGCAATTGCAGGGCTTGAGGAAGCTTCAGTTTCAGACACTATAGCAGCACCAGAGGTTACAACTGCAGTAAGCTCAACTCCAGTTGATCCGCCGACAATGGCGATTACTCTGAGTGTTAATGATTCACCTTTTGCTGGGCAAGAAGGTACAAAGCTTACCTCAACTGCTATAAAGGATCGCTTATACGCGGAGGCAGAAACAAATGTTGCAATTACTGTGACTTTAGCACCAAGCGGTGAAGCGTTTGAAGTAGGTGGACGTGGTGAGCTACAGCTTGGGGTGTTAATTGAAAATATGAGGAGAGAAGGTTTTGAGCTTTCGGTATCACGCCCTCGAGTGCTATTTAAGGAAGAAGATGGCAAAAAACTTGAACCTATAGAGGAAGTAGTAATTGATGTAGATGATGAATATAGTGGAATCATCATGGAAAAACTCAGCTTCCGTAAAGGTGAAGTAACTGACATGAGACCTTCTGGTAATGGCAGGACAAGATTAACGTTTTTAGTGCCATCAAGAGGATTAATCGGTTATCAAGGAGAGTTTTTAACTGATTCTCGTGGCACAGGCATAATTAACCGTTTATTTCACAGTTATGCTCCACATAGAGGTCCAATTTCTGGAAGGCGCAATGGAGTTTTAATTTCTACAGATAAGGGTGAGGCTGTGGCATATGCAATTTTCAATTTGCAAGACAGGGGAATTATGTTTATTAAGCCACAGGATAAGGTATATTGTGGCATGGTTGTCGGCCAGCATAGCCGTGACAATGATTTGGAGATAAATGTGTTAAAGGGTAAGCAATTAACAAACGTAAGAGCTTCAGGTAGTGATGAAGCTATAAAGCTCACTCCACCAAAGATAATGACACTGGAGGATATGATAGCGTATATAGATGATGATGAATTGGTGGAAGTAACTCCAAAATCTATACGTTTACGCAAGAAATTCCTTGATCCAAATGAACGTAAGCGTGCAGGAAGGGCAAAGAATAAGGAGTAATCAGAGGTTGAACATTTGCGAAAAATAGTGTATAATTATTCGTCTCCTAATTGTATTTAATT
>NODE_31_length_1129_cov_2.817505
TTTAAGCAAGTTTGGTTTTCACTAGTTCTACAGGAAGTCAATAGCAGAGTTTTAAACTTCATATTTAATCTACTAAATAAATAGCACATGTAGCTTATTGCTTGACAATAGGATCTAATTGTTGTCTAGATTCCAGCATCACGCGCACAACTGTACGAACATTTGTTTGCGAAGAAATGTTATAGCTGGTTTTGCCTCAAACACAAAGATGTCATACGAGTAGCTGACTACTTGGATCCAGCCTTTCCATCCAAGACGGCAGTGCCCAGACACTGGAATAACAGCAGTCCTACGTCATACCGCGATTCATTCGCGGTATCTCTAGATCCCGCTAACAAGCAGCGGGATGACGGTTGTCGTTTAGCTATAAATATTAAAAAATTTACCAAGCGAAAAAAAGGCAAAAGAAGCCCCGTGGTGGTTGGCTATTTACTATGTACTAAAATATCGGCGTTTTTTTTATTCTAAAACGCTTGATTAAGAGCGATTTAGCTGCTTTTAACTTGCAACTAACCTACACCGCAAGTGTTTAAGAAATTTACTAAGCAGGAAAAAAGGCAAAGAAACCCCGTAGTAGCTAGCATTCAAATTCTCCCTTGTCAATTTGACGTTTTTTGCTGTCTTAAACGCTTTGTAAGCGCGTTTCGGCTTATATAGGTAAAAACCTAAAAATTTTTAAAGACATGCGATGCACGTAGTGCGAAAAATTAAACATGAGACGCCAAATACCCTAAGTTTTTTGTCATTAACCTGCACAGATTGCGAAGATAAATAAATAGCTTCAGTTTTATGATAAGGGGGCTGGCGAAGGGTGTCAAGTGGTTTTTTAGCCACGTTTCCCTGTTATAATGTTCGTTTGCTTGACCTAAGATCCAGGAGTATTTAGACTGAACCCTATATAGTACTAAAAATGATAGGAAATCTAAGTGGAATAGTTGATGAAGTGCGCAGCGATCACATAATCCTGAATGTGAATGATGTTGGCTATATGGTGTATCTTTCAGCCAAAACTTTAAGTGCTTGTGCAATTGGAAGTAGAATCAAATTACTTATCGAAACCTATGCAAATAACAGAGAAAACACTACTCAGCTATATGGTTTTATAAGCAAAGAAGAACAGCAGTGCTTG
>NODE_32_length_1118_cov_1.458137
GTTACTCCTTAAGCAGTGCAGTATGGACAATACCATTATAAGAAAATACGATATTAGAGGTATAATAGGCAAAGATTTGCAGATTAATGATGGGTACGAAATAGGCAGAAAGTTTGGCCAAACCGTAGCTAGTGTTTGTGTCGGCTACGACAGCAGAATAGATTCACCAGGTATAGAAAGAGAATTAATTAGGGGCTTAACTTTATCCGGTGCAAATGTTATACGCGTTGGACTATGCTCTTCACCTATGCTTTACGCTGCAACACAAATCACACAGGCGGATCTTGGTATCATAATAACTGCCTCTCATAACCCCAGCGAATATAATGGCTTTAAATTTTTTAGTAATAAAAAAGTCTTCTCAGATCAAGAGATAAAGGAAATTATAAGCAGTCCAATTAAAAACAGCACAAGAATTGGAAGCTTAATTAACATAAATATATATAGTGAGTACATTAGCATATTGAAAAGTGCGGTAAAGAACAATAATACACAAAAGTTAAAAATAGCCTGGGATTGTGGAAATAGTCCAGCAAGTGGAATCATAAGGTATATTGAAAAGATCTTGCCCGGTCATACGCACATCGTAACCAATAACTCTATAGATGGGGCATTTCCACTGCATGATCCAGACCCCATAGAGGAAAAGAACCTCGCTCAATTAATTGACATTGTGAAGGAATATGGATGTGATCTTGGCATTGCGCTAGATGGCGATAGCGATAGGGTGCGCTTAATTGATAATAAAGGCAGTATTGTTTCCAATGACCATTTATTTATAATTTTTGCACGTGAAGTGTTGGAGGAATATCCAGAAAGCAAAGTTATTGCTAACGTAAAAATGAGTATGAAAGTGCATGATTTTGTTAGCAAGTTAGGAGGGCAAGTTATCACCTGTGCTACTGGACATTCACTAGTTAAGAAGAAGATGGTAGAGGAAGAGGCAAAGTTTGCTGGTGAATTAAGCGGGCACTTCTTCTTTTCTGAGCTAAGTTTTGATGATGGGCTATATTCTGCTGTTAAAGCAGTTGACATTTTGCTTAAGAAAAACCAAAGCCTATCTCAGGTGATTGAGGATTTACCGAAGTTATATATCACTCATGAAGTGAAGATTGTAG
>NODE_33_length_1115_cov_1.315094
AATGGCGCACCTATTCCGTATGTTCCTCCTTCAGAACCTTCTTCTTCTTATTCTCCGGTGAGGATGCAAATTGATTTTATTCATATATTGAGATAGCATAAACCATATTGGTTTTAATTATTGTGCAACTTTATAAATCGTCACTGTTACTTCTACTGACTGTATTAATAGTTATAGTCCTAAAATTACCTGAAAATTTGAGCATTGCAGTAAATTGGTCTCTCCCAATTCTAGATTTTGATTTATCTTTTTGTACCATACTAATATCTTTTTTATCAGTTGCATTTTTAGCTGTTCTACCAGCACAAAATTTGACTTTTTCAGAGATGCTATCTTTTGCTGCTTACACTATTAGTTCACTTTATGCAGTTTTATCTGAACATATGATATTGGTTATAATATTCTGTGAATTAATGACCATCAGTGCATTTTTTATTATCGCAGCTAGCTGTAGAGATAGTGGACCTGCAATAAGGTACGCTTGTGTACACTTTTTCGTTGGAGTTATATTAATAGCAGGATTGGCACTTCAAAGCACTAACCTGATAATTTTGGGTTTATTGATAAACTGCGCTTGTTTTCCTTTTTCATTTTGGGTTGTTGATGCATATCCTGCTGCATCGCTACATGGCACCACATATCTCTCTTTATTTACCACTAAAGTCTCTTTTTTAGTGATGCTTTTACACACTTATAACCTATGGCAAGATTGTACTGAAATATTAGCGCTTGTAGGCGCCATCACTGCAATTTACAGCATTATATTTGCTTCTCTTGAGCAAAATATTCGCAGATTTTTATGCTATAACGTTGTAGGACAAATGGGCTTGCTGATTATTGCAGGAAGTTTGCTCAGTCCTTCGGAAAAAGCAATACCAATTTTGATACTGCATATAATCTTCTCTCTTGTTTATCAATCATTATTGTTTGTGGTCAGTAATTCGATTATTTCACAAACAAAAACAATTAGTTTTAATGGAGTGGGTAAACTGATGTCAGTGGAAGGCATGTGTGCTATAATTGCAATACTTACAATGGCTGCATTTCCTGGAACCGTTGGATTTATCAGTAAATCATATATCACAGCTGAAATTGAAATGAACACTGTTGCCTTA
>NODE_34_length_1114_cov_1.134089
AATGGCCATACTACGATACTCGGAGCTCCAAATTCAGGCAGAACTTCACTCATTAATTTTCTATTATCAGAATCAAGAAAGTTTAACCCAAGAATTGTCATATTGGATAACACTGGAAAATCAATAATTTTTACTAAAGCAGTGAGTGGTAAATATTACATAATCGATCCAAAATATAAGGACAAAAGCCTAAAATTTAATCCACTAAACATTGAAGATAGTGCTTCCAATCGCAATATGTTGGTTGAACTGATCAGAAGAATGGTAGCCGATACGAGCTTGGTGGACGTAGAAGAAAAGATAAGAAAAATCGTGGATTCTATATTTGCTATACCAAGGGAATCGCGTTCTATTTCACAAATTTCTGAGGTGCTCTTGCTCCTTGGGGGTAAGATAAGTAGATGGTGTGACGATGGTGACTTTGCTTACTTATTTCAAGATGGTGATGAATCAGATATTGACTGGGAAACAAAAATTATATCTCTCAACACCGCAAACCTTACAAAACAAAAGGAATGTATGTCCGTGATACTTTACTATTTTTTATATTCTTTTGAGGCAAAATGTGATGGCTCGCCTGCAATACTTGTTTTGGATGAAGCATGGGAGATAAGTAATATTTTTCCTACAGAGAAAGAGTTTGATAACTGGATGCAAAGAATGACGGAACTAAATGTTGTAGTAATCCTAAGTACTGAGAATTTAAATCTCGCATTTGCTAGCAAATTTACTCAATATTTAGATAAACATGTTGATACAAGAATCTTGATGCCGAACGTCAATGCAAATAGATTATACATGAAGGCATTTTCTCTATCGAAAGAGGAGCTGAATATAATTCTGCAGACGCCAACACAGGAAGGTTTATTTTTGATAAAACAGTACAAAGGATTAGTAACCTTAAATCTGGATTTGAAGGATATGCAAGAAATACATGTACTTTCAGCTAACAAAGAGACTATAAAGTATATGTATGAGGCAATAAAAGAAAAAGGAGAAGAAGTTAATGAGTGGTTACCGGTATTTTATGAGAAGTGTAAAGCTTAATTTCTTATTGATATTTTTTTTGATACTTGGTCTTTCGTATCAAGGATATGCTGATTGTCCAACATTT
>NODE_35_length_1083_cov_1.560311
GCTCAAATATGGGGAATCGCTTTTCCCATTTACAAAAGGCTGCTCAGTTACTGCAGGAACGCTATTTTAAAAATTTAAAATCTTCAATTATTCTGGAAACTAAGGCTATTTTACCAAATGATGCTCCACCTGGGTGGGACAGGCCATTTCTAAATATGGTTGTGTATGGAAGTTGTTCTTCTTCTCCTGAAGAGCTGTTAAAGGGCCTTAAACAAATTGAATGTGACATTGGCCGTCTGCAGGTCTATGAAAAATGGGCACCTCGCGTTATTGATTTGGATATTTTGTTATGGGATGACCTGACACTTGATACACCCTACCTTAAGATTCCTCACCCAGAATTGATAAACAGACCATTTTTGCTTCACTTGATGGCAATGCTGAGTCCCATGGCAGTAGTTAACAAAACGTTTGGTACTGTTAACCCTAACATTAAGGATTGCTTTTTAAGGAGTTTTACGCTTTCACCAGAGCTTATAGGTATTGTCAATATTACTCCTGATTCATTTTCAGATGGTGGTCTTTATTATGATGCAGATCAAGCAACCAAGCAGGCACTGCGGCTGTTATCAGATGGTGCAAGCATAGTTGAACTTGGTGCTCAATCAACAAGACCTGGCTCCTCAATACAAACTCCAAAAGCAGAATATGCACGCTTAAAATCAGTGCTTGATGACCTTAATCAATATATGAAAGTTGGTGACATTAAAGTCAGCATTGATAGTTTCTGGCCAGATGTTATTTTGAATGTTTTGGAGCACTACAACATTGCCTGGGTAAACGATCAGAAGGGAGATCTAGATGATAATACCTTAAAAGCGATTGCTAGCAGTGGATGTAGTATCGTTATTATGCATTCACTCTCCATACCACCACATAGTGACAACATTATCCCAAGTGACATTGATCCAATTGATACCATAAGTAATTGGGCAGAAAGGAACATTAATAGATTACTAGCTCTAGGTTTTGATCAAAGCTCGATCATTATTGATCCTGGTATTGGTTTTGGCAAATCTATGTACCAGAATATCCAGATTTTACGCAGTATAGAAACGTTACAAAATTTTGGCTGCAAAGTTC
>NODE_36_length_1065_cov_1.865347
GTGTAGTAGCTTTTAGCGTACTTGAGTTTTGCTTCTATCTATCTGGTATATTGTTTGTTCTGTTTGCTGATGGTCCGGATGCTGTGGATTTTAAGGCAATTAATCCTAGTTTGACGCCTTTCCCTCAAGCTCTTTGGCCAACGATTTTTGATCATATACAATATTGTTGGCATCATCCAGAGTTATATAGCCTTGAGCTCAAAATCACATTAATTATATCTTCTGCACTGCCTATCATTGTTTTAATGATTATCTTATGGAATTTAAGAGAAAGGATAATTGAGTGGCGACCATTTAAAAAGAAAGAATCACTGCATGGAGATTCGCAGTGGGCATCAGAGAAAGACATACGAAAAGCAGGATTAAGAAGCAAAAAGGGATTACTGCTTGGTAAAGATAAAAGAGGCTACTTTATTGCTGATGGGTTTCAGCATGCATTATTATTTGCACCTACAGGTTCTGGTAAAGGTGTTGGTTTTGTAATTCCTAATTTATTATTTTGGACTGACTCGGTAATTGTACACGACATAAAGTTAGAAAACTATGAAATAACAAGTGGTTGGCGAGAACGACAAGGACAAAAAGTATACGTATGGAATCCAGCGCAGCCAGATGGAATAAGTCACTGTTACAATCCATTACAATGGATTAGTGAAAAACCTGGACAGATGGTTGACGATGTGCAGAAAATAGCCAACCTAATTATGCCTGAACAAGACTTTTGGCAAAATGAAGCAAGAAGTTTATTTGTTGGAGTGGTATTATACTTACTTGCTGCACCAGAGAAAGTCAAATCTTTTGGTGAAGTTGTGCGTACGATGCGTAGTGATGATGTAGTCTATAATCTTGCTGTTGCTCTTGATACAATGGGTAAAATACTACACCCTGTAGCATATATGAACATTGCAGCTTTTTTACAAAAAGCTGATAAAGAAAGGTCGGGTGTTGTATCAACCATGAACTCATCACTTGAATTGTGGGCAAACCCATTGATTGATACTGCAACTGCGTCAAGTGATTTTAATATTTTAGATTTTAAAAAGAAGAAAACTACAGTTTATGTTG
>NODE_37_length_1061_cov_2.068588
TGGAGCTTCTTTTAAGCATAGATCAATCCAATAAGATCTATACAAATACGAAACCCGTCACACTTAAGAGGTTTAGGAATATTAACCTAATTGCCATCGACTACTCCTTTACGGACTCGCCTTAGGAACCGACTAACCCTACGCAGATTAACTTAACGTAGGAACCCTTAGATTTTTGGTGAGAGTGTTTTTCACACTCTTTTACGCTACTTATGTCAGCATTCTCACTTCCGATATCTCCAGCAGTTTTCACAAACCACCTTCACAGACTTACGGAACGCTCCGCTACCGCGCCTATTGATCGAAATCAATAAGCACTCACATCTTCGGTATACAGCTTTAGCCCCGGTACATTTTCGGCGCAGAAAAACTTATTTAGACAAGTGAGCTGTTACGCTTTCTTTAAAGGATGGCTGCTTCCAAGCCAACCTCCTAGCTGTAATGGTTTTTCTACTTCCTTCCCCACTTAGCTGTAATTTTGGGACCTTAGATAGTGATCTGGGTTGTTTCCCTCTTCACCACGGACTTAGCACCCGTAGTGTGCCTGCTGTATAATTAATTGTTGGTATTCGGAGTTTAGTTAGATTTGGTAAGACGGTGAATCCCCCTAGTCTATCCAGTGCTCTACCCCCAACAACATACATACAACGCTCTACCTAAATAGATTTCGCGGAGAACCAGCTATTTCCAAGTTTGATTGGCCTTTCACCCCTAATCACAACTCATCCAATAATGTTGCAACATTAACTGGTTCGATCCTCCAGTGTGTTTTACCACACCTTCAATCTGGTCATGACTAGATCACTTGGTTTCGGGTCTAATCCATAAAACTAAAACGCCCTATTCAGACTTGCTTTCGCTACGCCTACACCTAACGGCTTAAGCTTGCTTCATAGATTAACTCGCTGACCCATTATGCAAAAGGTACGCTGTCACTCTAAATATCAATAAATTGATATAGAGCTCCAACTGTTTGTAAGCACTTGATTTCAGATTCTATTTCACTCCCCTCCCGGGGTTCTTTTCACCTTTCCCTCACGGTACTTGTTCGCTATCGGTCT
>NODE_38_length_1054_cov_1.226226
GTAATGTTGTTTGGCTTCGTATTTACAGTTATTGTTGCTACAAGTCCTACTTTGAAGGGAGTGCAAGCATTAATAGCAGGGACTAATATGGCAACCCCAAGAAGGGCAGTAGTTGGGTGGGATATTAATAGATTGGCTATGATCATCGCAGTGCTAAATGCTCGTTGCAAAATGTTTTTGCATGATAAAGAGGTATACCTAAACATTGCAGGGGGACTCAAAATACAGGAACCATCGGCTGATCTTGCTGTTGCTGCTTCCCTTATTTCAAGTGTAGTAAATTTACCGCTGCCAACTTCTTCAATAATCTGCGGTGAAGTTGCACTTCCAGGAGAAATTAGGAATGTCTCGCATGCTGATCTCAGACTAAAAGAAGCACAAAAGTTAGGATTCAAAAAAGCAATTATGCCTAAAAATGGTAATTACTCTTCTCACGATATTGAGATAATTAAGCTTGGTCACGTAAGGGAATTAAGAGAAATTTTTAATTACAATTAAATAACGCTTCAGCAAATTCTTTGCTAGTAAACTCCCTTAAGTCCTCTATATTTTCGCCAATTCCTATAGCATGTAACTTTATCTTATAAGCTTCTGCAAGTCCAATTACCACTCCGCCCTTAGCAGTGCCATCTAACTTTGTTACGATTAGCCCGGTAACATTAACCATTTTGCTAAATGCTTCTAATTGGCTATAAGCATTTTGGCCGGTAGTTGCATCAAGAACTAAAATAACGTCATGAGGGGCAGTGTCATCCAATTTCTTTATCGTTCTATATATTTTTGATAATTCCTCCATAAGGTTCACATTATTTTGCAGCCTTCCTGCTGTGTCAATTAGAACAATATCAACGCTATCTTTCATAGCTTGACTTACAGCTCTATATGCCACACTCGCAGAATCGCTACCGTACTCTCCAGTAACGATAGAACAACCAGAGCGTTCTGCCCAAATGTTTAATTGTTCACTAGCAGCAGCTCTAAATGTATCGCATGCAACAAGCATAACGGACTTTCCCATCTCCTTATATTTATATGCGAGCTTACCTATAGTTGT
>NODE_39_length_1037_cov_2.052953
GTGACTTATGATTGATAATTAAAGTTCTTAATTAGTAATTGTTCACACTTAATTCTTCAATCTCACTAATAGAAAGGCCAGTAAATTTGACAATAGTGTTAACATCAACATTATTAGCCAGCATTGCTTTTGCGACTTCAATTTTCCCTTCAATTTTCCCTTCAATTTTGCCTTCCTCTTTACCGATTTTGATGCCTCTTTCTTCGCCAATTTGGATGCCTTTTTCAGTAGCAAGATCAAGTCTGTATTCAAGAATGGCTTCTTCTTTGCGTAGATCCATTATTCTTTCCTCGTAAGCTACTAAATCTTTTTCATTCCAGCTAAACCTGTCTAATTCATCGTAGGCTAACTTTATTATTGGTGCTTTTTCTGCTATTTTCCTTAAGTCTTCTTCCGTAGTTTCATCTGCATATTGTTGTCTAAGTGAAGAAGGTCGCCCCTCCTCACTCGACTTCAAAACCGTACGTGAGACTTTGCGCCTCATACGGCTTCTCTCCAATTTGGTGCTTTTCATGCACACCTCCTGTGTAATTCATCGTGACAATGTCCATGTAACAAAGATAAGTTTTTGATCATGTTGTTTCGTCTATTCCGGTCTTTGTGATGTATTTCTATTGTATCATCACTTTTAAACCATAGTCTACAATTATCACATTTACTTTGTTGTAACTTCAATAGTTTTATTACTCTTAATGGCTTATCTGGTATTTTTCTCAGACGTTTACCCCAATATACCCAATCACCATCATATGGAGATCTGGTTTTTTGCACTTTGATATGTCGTTTAATATCATGATCGCTGTGTATAATAAGATGTATCTTGTTACTTGTCATAAAACGCCAGTTATCGTTATTATACTTTTTAAAGTATTTTCTTTTTATCCAGCATTTTCCTTTGTTTGGGTGCCTAAAGACTGCCCACTTCCAGAGCTTTCTATGTATAGTATTATCCAATGAGCTAAAGATTTTACATGAAACTACCGAAGAGTAATATTGACTCCATCCTCTGTTTATTGGATTGAGATTCCTTATTATTA
>NODE_40_length_1037_cov_1.412424
ACATTGGTGGGGCCCGCACTGCGTTATTTAATTGGCTCTATGCAAAGCATCATGGTGGCAGGTTTTTGCTAAGAATTGAGGACACCGACAGAAAACGTTCAACGAAAGAAGCAATTGATGCAATTATAGAAGGGCTAAGATGGCTCGGTGTGAGCTATGATGGGGAAATAGTATATCAGTCAAAAAGAATAGAGCGGCATAAAGAAGTAGCAAACCTTTTAGTTGCGAAGGGTAGGGCGTATCACTGTTATTGCCCTGAGGATGAAGTTGCAGAAAAGAAAATAAAAGCAAGAGAAGAGGGCAAGATATACAAGCATAAATGTACTACAAAACCTCCTTCTTGTCATCCAAGTAGCCGACACTGGGATCCAGAAGAAAATATGTGGTCACGCGCTGGAATGACATCGGGTGTGAGGTCAGTTGTCCGCTTTAAAGTGCCAGATTCGCAAGAGATCGTTATTGATGATAAAATATACGGCCAAATCAAAGTAAATAGCAACCAGCTTGATGATATAGTGATCTTACGCTCTGACAACACTCCAACATATATTTTTGCCGTAGTAGTTGACGATCATGATGCTGGAATAACTGATATAATACGTGGCTCTGACCATCTCACTAATACCTTTAAACATCTGCTAATATACCAGGCTCTTGATTTTGACATTCCACGCTTTGCACATGTGCCGCTTATCCATGGGGAAGATGGGAATAAGCTATCCAAAAGGCATGGTGCCACAAGCGTTTGCGATTATGAAAAGATGGGAATATTGCCAAAAGCGATGCGTAATTACTTGCTGAGACTTGGCTGGAGTCACGGCAACGATGAGATTATTAGCGATGAGCAAGCAATAGAGTGGTTTAATTTAGAAAGTATTGGTCGTTCACCTGCACGGCTCGATTTCAAAAAACTGGAGCATTTGAATAACCACTATATTAGTAATATGAGCAATGAAGATATTCTGACTCTAATGCTTAGAGAAAATACTCTAACTGACAAAAAAAAGGGCTATTTACTGCAGGGACTGACAGAGCTA
>NODE_41_length_1032_cov_1.815763
GGTCTTTGTGTGCCGTTGCAACTGCAAGTACTTGAATCAGAGCATTTAGACAATAAGAGCAATCAAACCCTTGCCAACGGTAATGTAATAAGAAACGGGATTGAATTTAACCGATTGGGGCAAAGAGAGGCGTATTACCTTTTTCGAGAGCACCCTGGTGAAGGATCATTTGGAGAATCAGTTAGAGTACCAGCAAATGATGTTTTACATATTTACAGACCACTAAGACCTGGGCAGATTCGAGGAGTACCGTGGTTGTCCAGTGTACTGTTAAAGCTCTATGAACTTGATCAATACGATGATGCAGAGCTGGTGAGAAAAAAGACAGCAGCGATGTTTGCAGGGTTTATTACGAGACTTGATCCTGAAGCGAACATCATGGGAGAAGGAGAGAGTAATGAACATGGAGTAGCGCTGTCTGGCTTAGAACCTGGGACTATGCAATTACTTGATCCCGGAGAAGATATTAAGTTCTCGGAACCATCAGACGTTGGGGGAAGTTATGAAGCATTCATGAAACAGCAGCTCAGGGCAATAGCAGTAGGCATGGGAATAACGTATGAGCAGCTAACAGGAGATCTTACCGGGGTCAATTATTCATCGATACGAGCAGGGTTAATAGAGTTTCGCCGGAGGTGCGCAATGTTACAGCATAACGTGGTAGTATTTCAGCTTTGCCGGCCAGTATGGGATAGGTGGCTAGAATTAGCACTACTCTCTGGAGAACTGGACATAGGTGAAAATTGGGCAAAAGAAACAGCAAAAGAGGTAAAATGGATACCGCAAGGGTGTGCTTACGTAGATCCATTAAAAGACCAGCAAGCACAGCAAATGGCAGTAAGGAATGGGTTTAAGAGCAGGTCGGAGGTGGTTTCGGAACTTGGTTATGATGTAGAAGAAATAGATCAAGAAATTGCTGAAGATCAAAGACGTGCGAGTGAATTGGGATTAAGTTTTGATTCTGACGTTACTACTAATCAAGAGATAATATAAGCGATGTGGCTAAATAGACCAATGATGATAGAGCAAAGA
>NODE_42_length_1026_cov_2.308960
GTTCCTTTCAAGACAGGTTCTGAGAAAAATAAAGATATTCTCATTCACTTTCTCAATGATATATTGGACTTCGCTGGCAAAGATGAAATAGAAGAAATAGAATTTCTCAGCACTATCATGGATGCTGAGATTGCCTCTAAAAAACAAAGTATTGTTGATGTTTTCTGTACTGATTCTGCTGGAACCCAGCTAATTATTGAAATGGTGCGACCTGAAAGTCTTCGGTCATATTGTTTAAAAGGAGAGGAATTCCTTCAGAAAGAAACTGAAAGAATCCTAAAACTTATTAAACCAGATGTTTTGCCATCTGAGTCTACGCATCAGTGCGAATCGGGTAACCGGTTGGTGCCAAGCGATGCGGACAATGAACCTCCTCTTGAAAAAGAAGATGCTCAATCGTGAGAGGGGCATAAACTGCAAGCATCATGTGGTTGGAGGGCTAGGCTAGTGGTATGGTGAACGTAAGTGAAGCTTTATAAGTACCGATACGATGAAAGAGCTAAAGATGCTGATAAGCTCTGACCAAAAGGTAATGTGACATTTTTCATTTCTGGATGTACGCAAATCACCGGTATAGAGAAGTCACCTAACCCACTGTTGTATGACAGAAGGAACAGGGTAAGCCTGTATTTCCGCCTATATGGCAAGCAAACCGCAAGGAACGCTGATGAAAATGCAGGTAAAGGATAATGGAGAAAGCGAATGCCATTTTGTAACGAAATGTATAGAATTTGTAACATTAATTCGCGTGAAAACGAGCAGATTTCCATTTGGTCCCTCGTGACAAGAAACTTTGTTAACCACTTAAGGTAGGAAAGCAGATGATTACAAGTACAACTGTAAGTGCACCTACCAACAACTCCGAAGCATGGAACCAGTTACTCCGGAAGAAATGCCAAAAAGTTGTTATGAGGCTACAAAGACGTATTGTTAAGGCTGTCCAACAAGGAAGATGGGGTAAGGTGAAAGCTTTACAACATCTTCTCACACGCTCCTTTAGTAGCAAAGCTTTAGCTGTTAAAAGAG
>NODE_43_length_1026_cov_2.251287
ATTTATGAGGCCGTACCGCAAACCGACACTGGTGGATGAGTAGAGTATACTAAGGTGTTGAAAGAATGATGTTGAAGGAACTCGGCAAATTATACCTGTAACTTCGGAAGAAGGGTAACCTGCTTTTAGGCAACTATGAGTAGGTGGCACAAAATAGGGAGTAGCGACTGTTTACTAAAAACACAGGACTCTGCAAACACGTAAGTGGAAGTATAGGGTCTGACGCCTGCCCGGTGCTGGAAGGTTAATAGGAAGGGTGCAAGCTCCGAATTGAAGCCCCAGTAAACGGCGGCCGTAACACTGACGGTCCTAAGGTAGCGAAATTCCTTGTCGGGTAAGTTCCGACCCGCACGAATGGCGTAACGATTTCTCCACTGTCTCCAACATCACTTCAGCGAAATTGAATTCCCCGTGCAGATGCGGGGTACCCGCGGTTAGACGAAGAGACCCCGTGCACCTTTACTATAGCTTTACATTGCTATTAAAAGTGTGATGTGCAGGATAGGTGGGAGACTTTGAAGTTATGGCGCTAGCTATAATGGAGTCAACCTTGAGATACCACCCTTTACACTTTTGATATCTAACTATGTTTCATTATCTGGAACTAGGACATTGTATGGTGGGTAGTTTGACTGGGGCGGTCGCCTCCTAAAAAGTAACGGAGGCGTGCGAAGGTAAGCTAGAGCTGGTAGGAAATCAGCTTGATAGTATAATGGCATAAGCTTGCCTGACTGCGAGGCTGACAAGCCAAGCAGAGACGAAAGTCGGTCATAGTGATCCGGTGATTCTGTATGGAAGGGTCATCGCTCAACGGATAAAAGGTACGCCGGGGATAACAGGCTGATGGTGTTCGAGCGTTCATAGCGACGACACCGTTTGGCACCTCGATGTCGACTCATCACATCCTGGGGCTGAAGAAGGTCCCAAGGGTTCGGCTGTTCGCCGATTAAAGTGATACGTGAGTTGGGTTTAGAACGTCGTGAGACAGTTCGGTTTCTATCTGCCGTGGGTGAAGGAAATTTGAGA
>NODE_44_length_1018_cov_2.533749
AGATCAGGATAAAATTGGTGGTACCTTGTTTTTTGGTTGCAATTTTAAATAAGCAACATTGTGTTTGAATTTTTCTATAATTGAAAAATGCGTAGTGGCATTCTGAGGTGAATTTTCATCAACGACCACTTTTTCTTGACCTGAAACATATTTTTTTACGAATGGATAGTCTATTGTTCCATTATCCTTGCTCGGTATGCCAGAAGTTAATGCTAAATAAGTTTTTTTTACTCTTCGTGCTTTAAATTCTTCCATAAGGTATCTGGCAACATTAGCGTTGCGTGCGAATATTATCACTCCACTCGTATCTCTATCTAGCCTATGGACAATTTTAAATGTTTCTCCCTCTCTTATTTGGCCAAGCAAATCACTCATGCTAATCTTTACTTTTACGCCACCTTGAACGATGACCCATGCGGGTTTGTTTATAGCTAGTATATATTCGTCTTCATATAATATGTTCTCTCTTAGTAGATTCACTAACTTTTCATTATATTTGCGATCAGAATTAGCGTTTTCAATATAATTTAAGTGCTTCAGCGTTATAGTTTGCCCAGAATTTACTCTATTACTGGACTTTGCTTTGCAATCATCAACTTTGATTAATCCTTTCCTTAAAGATTTTTCAATTACAGATTGCTTTAGATCAGGAAAGATTCTTCTGATGTACCTATCCAGCCTAACGTTATCGTCTTCTATTAATATGGTTTTTATACTTTGTAGCATTCCATTATTTATAATGAATATCTAGTGAAATGTCAATTATTGGTGTCATTCCAGTGCTTGACACTGGAATGACACCGAAGGGGCTACTGCCGTCATAAAGGAACCAGTGTCAGCTACTTGAATGACATCATGGGGGCGCTGGCGTGACAACCGTCATCCCGCTGCTTGTTAGCGCCGCGGCGGTATGACGGTCCGCTGCTTGTTAGCGAGATACCGCGAATGAATCGCGGTATGACGGTGTAATGACGGTTAAGTAATTCGTTATCCCGCTGCTTGTTAGCGGAATCTGCTG
>NODE_45_length_1013_cov_1.558455
GCTGAAAGCTGCAGCTTTTATGATTAGATCATTAATTGTTACTTTATTGTTTTCATCTGCTGAGTTAATCTCGTTTTTTAACGATATTAACTTATCAACCTGGCAATCTACAGTTAAATAAAAATGTGGAACATTCTGTTTTGATTCAGTCAGGCGCTGTGCTATCACTTGGCGCATGTTGCTTACTTCAACTATGGTATCTTTCTCAGGACTTTCAGTATGTATACCACTGCCTAAAAACTCCAACACATCAGCCTTAATTATGCGACCATATGGTCCTGTACCTTTTAATTGCTGCACATTAACCCCTTCATTTTGAGCTATTTTCTTAGCTAATGGGCTTATTTTTGTTCTACCTTCTGCATAACCCTCTGTCATCTGAGTAGCTGACACTGGGATCCATTCTTCTTTTCTAGATCCCAGCGTCAAGCACTGGGATGACATTGAGGGGTTGGATTCCAGCGTCACGCGCTGGAATGACACCGGATAGAGCTCTAGATAACATCAGAATATCAGTTAGAACCAAAGTGGAAAAAGGCATTAAAATAGGCGATCAAGTAAAATTATCAGCAAAACTCTTCCCTCTAAAGATTGCGCCTTCGGAGTATGCATACGATTTTGCAAGAATAGCATATTACCAGAAAATAAGTGCAACAGGTTTTGCGACAAGCAAAATAGCCCTACACAAAAAGGCTGAAGCAAGGCAATTTCTAGAGTATATAGAATCTTTCCGTCAATACATTTATGAAAACCTGCAGCAAAATATCAAAAAACCACATGCGGATATAATCTCTGCATTACTGATCGCTAAAAAAGATGGCATAGATCAAAAAACTATGGACGCGATACGAGATTCAGGTATAGCACATTTGTTTGCCATATCTGGTTTGCATTTATCATTCGTTGCTGGTCTGTTTTTTGTAGTGTTTCGTAATTTATTCGCAATATCTGAAACTTTGACTCTTAAGTATAACACCAAGAAAATATCTGCATTCCTTACTATCTTGCCAACC
>NODE_46_length_1006_cov_2.338591
ATTGTCTAATTATGTACCTAAATTTTATTACGGCACTTTCACTACTACTTTAACGAGTGAGCTACCTTTCTATAAAAGACCTATCGACTGTTGCAATTATAGGCGTAAACAAGAATGATAAAAGAGTACGAGATTGAGTAACTATGTACACTTCTGCTGGCATACCAGGGTATAGGTATACGTTTTTAAACTGAGCAAGCTCTGGTTTTGGTATCACTACACGTACTGAATAATAACGCCCTAGCCTTGGATCATCAAGGGCATCGGGAGAAATATTGCTTACTATACCATTAATTAAACTTAAACGACGTGCACTGTAAGCACTTAAACGAACTTTAACCTTTAGCCCTTCTAGCCCATCAATAGAGACTATATTGCTATCTTTCTTTTGTGCTGACAGTATCTCTTCTATGTTTCTGGTCTGAATTTTAGCATCTATTATTAGGTCATCATCCGATGGCACTACGCTCATGATCGGAACTCCAGATTGTATAACACCACCTTCAGTATGGTATCTTATATCTGTCACTATCCCATCTTGAGGCGATTTTATTATTGTACGTGCTAATGAATCTTCAGCAACCATCAGCCTCTCTTTCAAGTCTGCAATAGACGTACTAACTTCCTTAAGTTCAGCGTTTGCTCTTTCTTGAGAATCATTTTTTACGTTTATAATTTCTAATTCATTCTCTCCAATTTTTTGCTGCACTTGAGATATTGCAGAACGGTAATGTCCAACTCTGCCTTCAATTTCAGCAAACTGTTTTTCTAAAGCTAAAATGTGTGGTTTGCTTATATGGCCACTATCAAGTAATTGTCTTTTTGTTTCCAACTCCTCAGTTATCAAGTCATATTGCTTATGAGCTGCATTTAGTTGAAAGTTTAGCCCCGCTAATTCATCATTTAACTGCTTTATACGTTGTTGCAGTATGTCTGTTTTTCCCAATATGCTCTTTCTCTGAGAGTTGAACAACTTTACTTGATTCTTTATCGCTTTATTTACAAG
>NODE_47_length_1004_cov_1.132771
CTTGGAGAAATTGCAGCTAAATATCAGGTTTATTATTACCCTATTATCTCATCGGTGCGTGCTTTTAAAGCATTATGGAAGCGTGCTTACCAAAGAATATCTTCCTATTTGCTTGGTGGAGTAGTGTATGAAGATCCATGGCTTGCTGGAGGGCACAATGGACTGAGTAACAGTGAAGACCCAGAGCTACCACAGGCTCCATTTGAAAGAGTTGCAGAGCTTAGATCTTTCATGAACGAGATCGGTCTTTCAGAAACACCAATTGTTATGGCAGGAGGAGTGTGGCATTTGAAAGATTGGGAACATTGGTTTGACAATCTGCAAATTGGACCAATAGCTTTTCAGTTTGGCACTCGTCCACTTTTGACGAAAGAAAGCCCAATTTCTGCAGAGTGGAAAAAGAAGCTACTCACTTTAGAAGAAGGTGATGTATTTTTAAATAAATTCAGTCCAACAGGGTTTTACTCATCTGCAGTAAAAAATAACTTCATACGTGAGTTGCAGGAACGGAATTCACGTCAAATAAAGTTTTCAGAAAATGCTAGCGAAGAATTTAATAATGAATTTGCAATGGGTAGCAGAGGTAGAAAGATCTACCTTACTGCAAAAGACAAAGAACTGGCAAATACATGGACTAAAGCAGGGTATACAGAAGCAATGAAAACTCCAGATACAACTGTTATTTTTGTGACGCCAGGCAGGTTTGCAGAGATAAGACAAGATCAAATCAATTGTATGGGATGCTTAAGTCATTGTTTGTTTAGCAATTGGAAAGATCATGGTGACCATTCAACAGGACGAAAGCCAGATCCGCGTAGTTTTTGCATACAAAAAACACTGCAAAACATTATACAGGGTGGTGATATTGAGAACGAACTCATGTTTTCCGGGCACAATGTGTACAAATTTAAGCAAGATCCATTTTATGAGAATGGCTACGTACCGGCAGTAAAAGAACTGGTGGAAAGGATATTGACTGGGTATTGAGTCAGCAGTGGCCTGAA
>NODE_48_length_992_cov_1.307364
GATTACAATCAGAAGTTATTTCTGTATCTTCAGAAATCTGTTGATTATCACTTTCACCTAACAAACCACCATTTGTTGGATTACATACATTTTCTGTATATTTTTGATTATTTTGTGCTTCTATTTTCTCCTTTTCGTACAACAGTTTAAACTGATCCTCATCGTCAGAATTGTGACCTGAATCACAAATTACATGATCATTGCAGGTAGAATTATGCTCTACTGAATCAGTACTTTCAAAAATTTGTGGATTATTACTTCCGTCTGGCAAATTACCTGATAAACCAGTCTGATGATTATTTTCACCTACCCAACCATCAGTTGGTGTTGGAATGCATATTCCTGTATATCTTTGGCTATCAAGAGAATCATTAGTTAATTGTACTGCTGTATAAGTTGTCCGGTCATCCTCATCATCGGAACTAATACCTGAATCATGGCCATCACCTTCTTCAATCTTTTGAGTTTCTATATCGTGTTCATTTATTTCGCTCGACGAATCATAGTTGGAAGGGTTATACTGTTGATTAGAACGGTGCGTAGTGAAAAGCACTTGACTATGATTATTACTGTTATCGCTTGTACGAGAATCATCGGAGTGCTGTAGAGGAGTTTGTGCATTACTTTTAAGAGTTTTACGCCACTCACTGCAAGGATCCTTATTAAAGTCGAAAGCAGTGCGTATAACTTTTTCCTTGCCTGATACCCCACCATTCATATTGTATAACCATTACTCACTAATCCCTTAGTGAATATCGTAATATATAGGTCTGTCAATAAAAAAATATAACTTTCTTTGGTTCTAACCTTTGCAAATCAGTATCTATAGCCCGGTAATTTCTCATATATTGCACTCTGGACCTATGAGAGTTTATATTTAATCCACGACAGCTAGACAACCTTCGCCCGTTTACTAGAAGGCAAAGCAGCAAGGAGCGAACCAAAAGCGATAGATCGGAAGAGCGTCGTGTAGGGAAAGAGTGTAGATCTCG
>NODE_49_length_983_cov_1.389009
AAGAAGTCTTTTAAGATCAATCACTTATCTTCAAGGCTTGAATAAAAGCATTCTGTGGAATATTTACGTTCCCTATAGAATGTAACCTTTTTTTACCCTTCTTTTGCTTTTCAAGTAGTTTCATTCTTCGCGTTACATCTCCACCATAGAGTTTAGCTGTTACATCTTTTCTGTATGGGTTAATCGTTTCTCTGGCAATAATTTTTCCGCCCACTGCCGCTTGAATCGCGATTTTATATTGCTGACGTGGTATTAGATCCTTCAAGCGTGCGCATATTTCACGCCCTCTTTTTTCTGCCCTACTTTTGTGAACGATACAAGCCAGTGCATCTACGGGCTCTCCATTAATTAAAAAGCTTAATTTATCTATTTGGCTTACCAGATAGCTGGAAATTTCCCAATCCAAACTTGCATATCCTTTGGAAATTGATTTTAATCGATCATAAAAGTCAAAAACAACTTCAGACAGTGGTAATTTATATCTTAACAATGCTGTTGTTGTGTTACCAATGTAAGATAAATCCTCCTGTTCTCCCCTCCTTTCTTCACATAGAGATAGAATCTCTCCCAAGTATTGGTCAGGGACCATTATGGTTGCGGTAATCCATGGTTCTTCCACAATTTCAATTTTCGTTGGATCTGGCATATCACTTGGGTTATGAATATTCAAAATTTCACCACTTCGTGTTGTAACCCTATATATAACACTCGGTGCAGTTGCTGTTAGGTCTAAATCAAATTCTCTCTCGAGCCTTTCTTGAATAACTTCAAGATGCAACATTCCCAAAAAACCACAACGAAATCCATAGCCTAGTGCATTTGAAGTTTCAGCTTCGAAGGTAAAACTTGCATCATTTAAATGTAACTTCTCTAGAGCTTCCCTTAGATATTTAAAATCATCCGTTTTGTGAGGGAAAATGCTACAAAATACCACAGGATGCACTTCTTTAAATCCAGGAAGTGCTTCACTACAAGGTCTCTTT
>NODE_50_length_982_cov_1.696872
CCACCTGGGCAAAAATAGATAATAAATTCTATTTACTTGATGTATATCGAGCAAAGCTTGAGTACCCAAAGCTTAAAGAGCAAGTTCTGTCACTAGCTGTAAGATGGACGCCACACGCAATTTTGATCGAAGCAAAAACGAGTGGTCAACAATTAACACAAGAGCTAAAGGCAAATAGCGATCTACCGATTATCGAAATAATTCCACACAATGACAAACTCACTCGATTTTATCAAATTGCTCCGATAATAGAGTCTGGCAGGGTTTTTCTGCCGCATCAAGCAGTATGGCTCAGCGATTTCGAATATGAAATTTTAATGTTCCCAGAAGCTCGCCACGATGATCAAGTGGATAGTACCGTGCAATATTTGCAGTGGGTGAGAGATAGTAGCTCTAGGGTCGCAGCTTTACGGGCATTGTGATTTGAGTCTACCAGATCCAAGTAGTCAGCTACTTGCATGACACCCTGACAACCGTCATCCCGCTACGTGTTAGCGGGATCTCTTGTTAGCGGATGAGATACCGCGAATGAATCGCGGTATGACGGTTAAGTACGTGTTAGCGGCTAAGAGATACTGCGGCGGTATGACGTAGAGCTCGCGTTAGCTATAAGATTAGCTAAATTCTGCACGTCCATAAAAAACAAACCTTCTTTTTCGTCTTGAACGCTAATAATAGCGTGAGTGTTAAAAGGTAAAGGATCATTTGTATGTCCATGGCCTACCCCTTTCATTGTAAATACAGGAAAGTTAACACTTTTTGCAAACCTTTCTTTTATAACTTCAACAAGGTTATCGTTATAGCAGTTAACGAAATCCCCAAAGATTACTGCATGTACTCCATCAAAGATGTGAGCTTGTTTTAGGTGATCTAAACTGCGCTCTATTGCGTATGGGTAGACTCTTATGTCCTCTAAAAATAGAATTTTACCTTTCGCATTTATTTGCCAAGCGGTTCCTATACTATTTTCAACTAGAGTCAT
>NODE_51_length_980_cov_1.995676
GTTCCAGCATATGCTGCCAATTGTCTGGCATTTATAAAAGCTTTTATGTCAGGAATTTCAGCTAAAATAGCTATTGCTGATTCCTCTCCTATTCCTGGAATAGTCAATAAGAGTTGAAAGTTTTCCAACAACTCTTTGTGCTGTTTTAATAGTTCACGTATGGAGTTTTTTATTGTTTCTATTGATTGTTCTATGTTCACTGCAAGGTTTTCCCAAGCATTTGCAACTTCTTCAGGCAGTCTCTCCTTCTTTTCTAAATGATTATTTACGAATGTTAATCCATCTTTTAATGCAGCTGAGCAACGATAAAGATGCTTTAATTTTTTCTTTTCAGAAGAAGGTGGTGTCCAGCGAGTTGGTTCCTGTCTTTGGCAATAATCTGCAATAATCTCTGCATCAATCTGGTCATTCTTTTGTCGTACAAGCTTACTCCTTGCATAAGACTTAATACAATAAGGATTTACAACACTAACAAAATGTCCAGCATTGTGTAGAAATTCAGCCAGAGCTTCACTATAACAACCAGTAGCTTCCATGCAGGCTTTTACTTGTTCTATATTATGTTTTTGTAGAAAGCTCAGCAGACCTTGAAACCCATGATCATCGTTCTTAAAGCTCCTTCTCCTAGTTTCACGTTTTCCTTTTTTACTTATAAATGAGAGAAAAATATCAAAGCGATCTTTTGATATGTCTATACCTAAAAAGTTGTTGATCATATATAACCTCATACGTTACCATTTAAAATGAAAAGTAAGGCTAACCTTGTGAATACAGAATTAGAACCATTTAGGTCTTTCTACGATACCGTCCAGCCTCTACTTTTGAGAAGGGAGCTCTTTTCTAAAACACAGATTTTGTATCTAGGGCAATTTACAAAGTTCTTCCCTTCTCCATCTAATGCATAAGCTTAAAACATTAGATGCTTTTGACAAGATACAAGGGCAATTTTTCAAGCTCTGCGGTAAGAATTTAGTTGATTA
>NODE_52_length_962_cov_2.283352
TCATTTTTTCATTACTTGTAATAAAATACGGAGAGAGATAACCGCGATCAAATTGCATGCCAGTAGTCAGCTCAACTTCTAACTCTTTTGAACCTTTACTCTCTTCAACAGTTATTACACCCTCTTTTCCAACTTTTTTCACGGAATCAGCGATACTGTTACCTATATCCTTATCACCATTTGCAGAGATTATTGCAACTTGTGCCACTTCGTCTATTTTCTCTAGAGAAATTGTACGAGACATTGACGCAATTTCCTTTAATATTACATCTTTTGCCTTCTGTATTCCGTTTTTAATACCAACACGATCGTTTCCAGCAGCAATTGATTTTGAAGCTTCCATTATCATGTTGCTAGTTAGTATTGAGCACGTTGTTGTACCATCACCAACTTTGTCGTTACATTGAGAACAACTTTGTGCAAAGATGCTTGCTATCGCAGCGTTTAATGGTTTTTCAGGCTTGATACCCTTCATCACCTTATAACCATCTTTTGTAATTTCTGGTGCTCCATAGGACTTATTAATCCCTACTGTTTTTCCTCTAGGTCCTGCAGTTATTGCTACCGTTGAATCCACTATTGCTGCAACTTCACGAAAGGCTTCTTGCAACTGCTCACCTGATACTACTACATTAGTCATTTTTATCACCTCTTGTTAATAAAAAATTTAGAAAACTATAATAAAATCATTTACAATGCGCTATGTTGCGCTTTGTTTCAGTTTAGTAAAATAAAGACTGCTACTTAATGACAGCAAGTATATCGGACTCTTTCATCACGATAAGCTTCTCATTATTATGTTCTATTTCTGTACCAGCCCATTGGCGATAGAACACTTTATCACCAGCTTTCACAGTTAAAGTTACGCGTTCGCCACTTGAATTGCGTGAACCTTCACCAATTGCTATAACTTCACCTTTAGTAGGTTTCTTTTCAGCACTTGATGGAAGCACAATTCCACC
>NODE_53_length_960_cov_1.560221
GGTAGCTCGGGCAAAGATGATTTAATAGAATCGATTTTATCCTGGCTTACCTCAATTGGCAACAAGTCAGGCTCAGGGAAGTATCTATAGTCGCTTGCATCCTCTTTGTTTCGCATCACTTTTGTTTTTCCCGAAGCAACGTCAAACAATAAGGTATCTTGACTTATTTCTTCTCCACTTTCTAAAATTTCAATTTGTCTTTGTATTTCATAGTCTATAGCTTGCACAATATAACGTATCGAGTTCAGATTTTTTATCTCACAACGAGTGCCAAATGTGCTACTGCCTTTTAGGCGGACAGAAACATTTGCATCACAACGAAGTGATCCCTTTTCCATATCACCATCACACGAACCAATATAACGCAAAATCTGCCTCAATTTTTTCATGCATTCTGCAGCTTCTGCAGATGAACGGAGATCTGGTTCTGAAACAATTTCCATTAAAGCAACCCCTGCACGATTTAAATCTACATAAGTTTTGCTTTCCTCATGAACGCTCTTTCCTGCATCTTGCTCTAAATGAATTCTCGCAATTCTTATTTCTTTTTCATTGTCGTTGATAAATACTCTACCGTTTTTAACTATTGGCTCAAAAAACTGAGTTATCTGGTAACCTTGCGGTAAATCAGGATAAAAATAATTTTTCCGATCAAAGTAAGAATACTTATTAATTTCTGCAGAAAGTGCAAGACCAGTGCGTATTGCTTGCTCTATGCAGTAATAATTTAGTATTGGCAGCGTACCTGGCATTGCCGCATCAACTAGAGAAACTTGAGTGTTATGCTCAGCACCAAACTCCGTTGATGAGCTAGAAAATAGCTTCGTATTAGAAGAAACTTGAGCGTGCACCTCAAGCCCAATTACTGCTTCCCAATCCTCTTTCGTCATGTATTTTATTTAAATGATAATCTTAATATTCTGCAAAATTAGCACAAAAAGTCAAAACAAAACTCATGTT
>NODE_54_length_959_cov_1.097345
TAAGATAATAAAAGGATTTATTTAGAGCATAATTATGTCTGGTGGTACCATAAACAAAGTCATACTAGTTGGTAATTTAGGAAAAGATCCTGAAATTAGGACTACACAAAATGGAAAAGAAATGGCAAGTTTTTCAATAGCCACGTCTGAAAGTTGGACTGACAAACTTTCCGGTATGCGCTCTGAAAAGACAGAGTGGCATAATATCGTAATTTTTAGTGAAGGATTAGTAAAAATCGTCAAAGATTTTGCACGCAAAGGCAGTAAAGTTTATGTTGAAGGTTCTTTGAGAACTAGAAAATGGACTGACCAAAACGGTGGTGAAAGATACACAACAGAGGTGGTTCTATATAATTTTAATAGCGCTCTTACTCTCTTGGATTCACGAAATAGTGCGCCAAATTCTGATTACAAGCCAAGTGAATACAAACAAGGTGAAACAGAACAAAAAGATAAACACGAAAGTTTTGACAACGATATAAAAGATGAACTACTCGACGATGAAATACCATTTTAACAATTTAAATTGAAATCTACATTTTTATGGACTGCTTGTGTTACTCCTTTTAATTGCAATGGGGATAGCATAGATTATAGCAGTTTGCAGCGTTTACTGACAATGCAAGTTAAAGCTGAAAATGGCGTAGTGTTGCTAGGCAGCACAGGTGAGAGCCTATCGCTTACTGATTCTGAAAAGCGTACATTAGTTGAATTCGTATGTAAGCTAAAATTAAATACGAAAAGTATAATTGGCGTACCAGGATCGACTCTATATCAGACTCTTGAATGGCTTGATTTTTGCAAGGGTATGCCTATTCATGGCTATCTAATGACAACTCCCATTTATGCAAAGCCCGGAATTATGGGGCAGACTTTATGGTTTGAAAAGCTGCTTGAGAAAGCACATGTGCCGGTTATGTTTTACAATATTCCATCAAGAGAAGGAGTGAGTCTTCACG
>NODE_55_length_940_cov_1.189831
CATGGAAAAGCATCAAACAGTAAGCATAAATTCCATCAGTGAGACGATGGATAAATGGATACTGTCTAAGCTGTACAAAGTAATAGGTAGAGCAACGAATAACCTATTACAGTTTGAATACTGCGAAGCTTTGAGTGCAGTAGAAGAATTTTTTTGGAAGGATTTTTGTGATAACTACTTGGAATTAGTAAAAAAACGCGCGTACGGAAGCGGTGAAGCAACCTTCAGTGTAAAACAAAGTTTGGCATATGTACTGAATATTATTTTGCGGTTATTTGCACCTTTCTTGCCTTACATTACAGAAGAGATATACCACCAGTTGTATAGTTATAATTCTGTACACAATCAAAGTAATTGGCCGAGCAAAGAAGAACTTATCTACGATAAATATTCAGAGGAAATGGGAGATAATGTTATTCAGATATTAAACATTATCAGAAAGATGAAGGCAGATAATAATGTATCAGTTAAGCATCTGATAAAAAAGTTGATGATAAAAGCGAGCGTACAAGAGGATAAGTTGGATCAATCCGCACAGGATGATTTGCAGGCAGTGTGCAATGCGGAAACGATAGAGTGGATGCAGTCTGAGCTTGAAACTGAAGACGGGAAATACATAGTGAATATAGACTTATACTGATTTTTATAGCTTCACTTCCTTTGATATCTATGCTATCATAGTCATTATTGATTGTGAGAGAATAATAATGGGGGATTTATATAATAAAGCCAATGCACCATATCTTATAGCTGGTGCTCTTGCTACTTTGGTATTGCTTGCGTCTGGGACACTTGCTGTTGCCCCTTATGTTAAGTTCTTGTCTTCAGTTGCAGCCTTTAATGTAGCTCTTCCTGTTGCTTTGAGTTTGTCTATACTTTCTATTTTGGTGCTTGCACTTTCATGTAAAATAATTAGTAATAATGTAGAATTGGAAGCAAA
>NODE_56_length_938_cov_1.620612
TAAAGTTATGTTAAGTAGGGAATATGCTTGATTTACTGGTTTGTGGACAACCTCTAAGCTATGGGAACGCTGGCGCATTAGATTTTGATTTTATATTAGAAAATGAAAAGCTAAAAAATAAAATGAAAGGACAGAAAGTAAGAGTTATAGTGCTGACATTAGCCAACTGAGAAACAGAGTTTTTGACCGAGACTTTGGAGCAAAGCTTATGTGTTAAGGTGACACATAGAGGAGTGCTATAAACGACTCAAAGTAGGAGCAGAGTTAGAGAATTTTTCTGGAGAGGCTGTATTACAAGAATTTTGGGCAAACTTGGTCATGTGCAATATATTATCGCTTCATATGTGTGATGCACAAGGGCCTTGGAACCCAGATCAAATTACTGAGTATCGTTTAAATTTTTCAGTTTTATTTGGTGTAATGAGGCAGAAACTCTATCAGGTACTTATTGCGCCAAAAAACTTTCAAGCCCTTTTTAAGTATACGCGCTAAAGTTAAAATCCGACCGGGACAGCCGCAATAAAGTAGATAAGCCTAAACGCCATCATGTCTTTAGGAGAGTTTGCTAATGAAGGCTCTTAAGTTGACGCCATTGCCTGAACACTTACCTAATGATGAAGCTATCGAAAACATAGCAAAGAGACTTCAAAAATCTATAGACGATGCAAAAAAGCACAAGGTCATGTTTAGTGTTGATGTATTCCAAGGAGAAAAAAGTCATCAATAATAGATTATTCGATACTGATCTTATACCACCTCATGGAGCAAGATAAAAATGTTACTGAGACTGGAAAAGAAAAACTACGGCCTCTTATGTTAGAAATGTTTAATCTAGTTTCAACAGGCACTGATGTGAGCCAAGAAGTTCGGAGATTATTGCCAGAAGATATACTGAAAGAATGCGGCGAATATTTGTCACGTCTAAAACAAATTGTAAG
>NODE_57_length_927_cov_1.055046
GTTGGTTATCTCAAAATGTATACAGTGCAAAGTGTGGCCTGGAACTGCTAAAAAAAGTAACAGGTAAGGGTTTAGACGTTGAGTGTGTTACTTACTACTTATCTGAAAAGTATAATTTGTCTTAATAAATGGTTTTCTTGAGTTATGTATGAATTTTGTTCGAAAATTAACCGGAAAGTTTTATAGCCTTTTTACTTTCAAAGGTTTGTTTGCTAGCGATATTGCTATAGACCTTGGTACTGCAAACACTTTAGTTTATCAGAAAAATCAGGGAATAGTGCTTGATGAGCCTTCAGTTGTAGCAAGAATAAAAGAAAAAGGAAGTTACGTTCCTTATGCTTTTGGTAAAAATGCTAAAATGATGCTTGGAAAAACGCCTGGAGAAATAGAGGCGATAAGGCCCTTAAAAGATGGAGTCATTGCTGATTTTAAAAGTGCGGAAGAAATGCTAAAATATTTCATACGCAGTGCAAACACAAAATTCACTGTTAATAAACCTAATATTATCATATGCGTTCCATCTGGATCCACGCCAGTTGAAAGGCGTGCTATACAAGATGCAGCAGAAAGTGCTGGTGCAAATGAAGTATTTTTAATTGAAGAACCAATGGCTGCAGCAATCGGAGCTGGGCTCCCGGTTACTGAACCTGAGGGTTCTATGATTGTTGATATAGGAGGCGGTACAACTGAAGTTGCAATTATTTCTTTAGGCGGAATTGTTTATTCACGTTCTGCCAGAGTAGGTGGCGATATTATGGATGAAGCAATAAAATCATATATTCGTGAAAATCATAAGTTATTAATCGGTGAAACAACCGCTGAGAAAATTAAGAAAAGCATAGGTTCAGCCAGTCTGCCAGGTGAAAATAACAAAGAGGGAATGATAATTAAAGGCAGGGATTTAGTGAGTGGCATGCCAAAAGAAAT
>NODE_58_length_925_cov_1.677011
TTTTGGTTTATGGTCAGATGAATGAGCCTCCTGGAGCAAGGGCTAGAGTTGCTTTAACAGCACTTACTATGGCAGAGTATTTTCGTGACCGTGAAAACCAAGATGTTCTATTTTTTGTGGATAATATCTTTAGATTTACACAAGCTGGTTCTGAAATTTCTGCTTTACTTGGAAGAATACCGTCAGCTGTTGGTTATCAGCCAACCCTTGCAACTGATATGGGTGCAATGCAAGAAAGAATAGCTTCAACAACTTCTGGCTCTATTACTTCTGTGCAAGCTATATATGTTCCTGCGGACGATTTAACTGATCCAGCTCCAGCAACTACGTTCTCTCACCTTGATGCCACCACAGTGTTGTCAAGGCAAATAGCTGAAATGGGAATATACCCTGCTGTTGATCCACTTGATTCAACTTCTCAGTCTTTATCTGCTGAAATCATTGGTGAAGAACATTATAAGGTAGCTTCTGAGGTGAAACGTATATTGCAAACTTATAAATCACTGCAAGATATTATCGCAATACTTGGTATGGATGAGCTATCTGATGAAGATAAAATTATTGTTGATAGGGCTCGTAAGATTCAGAAATTTCTTTCTCAACCTTTTCACGTTGCAGAAATATTTACTGGCATGCCTGGTAAATTTGTTTCACTTTCTGATACTGTTTCCAGTTTTAAAGGGATTGTTGAAGGCAAATATGATCACTTACCAGAGGCTGCTTTTTATATGGTGGGGAATATAGATGAAGCAATAAAAAAGGCTGAATTAATACAAGCTGAAGCTAAATAAAAGTTAAAGATTATGAATACTTTTAAAGTGCAATTTTTCTCTCCTGATGATCAAATTTCATTCAGTGGAGTGGTTTCTCTTTCAGTAACTGGGCTCGAAGGGGAGCTTATGATTTTAGCTCACCATGCTCCTTA
>NODE_59_length_925_cov_1.425287
CCTGAAAAACAGCAAGTTACTAAGGAAAAGGAAGAAGAAAAGTTGTTTAAAGCATTGCTTTATTGGTTTAACTTAAATAATTATGCTTTGGATCCTCCTCATACTAACTTTATTGTAAAAAATGGGAAGATTGCTAGTTTAATTGATGATGGTGTTGATGTAAAAGAATATTTACAGGAGATAATAGATAAAACGAAAGAAGAGTATCGTGTCAATAAGGAAGAAGCCTATGATTTCAATGAGTTTCCATTTCAATTTCTTTCTAATTGTGAGAAAAACCAAGAAACAACAGTTGTTGCTAATATAAGTCGTGGTGCCTTACTTAACTTAAAAGAACTTTTTAGTCGGGAGCATGAGGGAAAAGTAGAAATAAAAGATATCGACATTAACATCGTCGAAAAGGCAGTGAAATCTGAAAAGGACAAATGGGTAAATTTTCAGGTGCAAGAACATGGGTTATCCCCTAAAAAAGCAATTAAAACCTGTTATCCCGATGAAAGCGTATTAGAATATATTTCAATTACAAAAGACAAAGGTGGATACTGGATTAACCGTGATTATGATGGTTCGGAAGTAGAGTTGTTTAGGGGAGAGCGATGGCCTGCTAAAGATAAATCAAAAGCTGAAAAGATGAAGCCCGAAGATAATAAAGACAGCGGTTACTCTTCCGGGTTCGTAACTGATGCTGAAAACGTAAGCTCTAAAGCTGAGGCAACAACAAGTGGTTATGAGTCTATGGATTGTGAGAATACTAGAGGAGGATCGCCAAAACGTAAGTCTCCATCGCCTGAAGATGGAGGTAGTCCAAGAAAATCTCCGAAAAGAGATTCTTTACCACTTTCAAGGCTGGAGTCGTTAAGTTTGAGTAGTTCCTCTCATCAAATAGGTAAGTGTTAGGCTTATTAATTTCACTGCTCTCAGCCAC
>NODE_60_length_922_cov_1.284890
TTGCATCATCAACCAGCATGCCAACAGCCATAATTAAACTGAAGAGCACAACGATATTTAAGGTTATACCCATAAAGTAAAGAGCTATTATCCCAATGAGAAAGGAACCGGGTATCGAGAGTGCCACAAGAATAGCAATCCTTGTTCCCATAGAAAGCATCATTATGATCAATATTAACAACACAGCAAATATTATGCCGTTTTCCAAGTCATCAAGCACATCGCGGACGTTTTTTGACTGGTCGTTTAAGTACACCACTTTTAAATTTTCAGGTAATTGATCTTTTGCCTTATCCATTAAGTATTTTACTTGATTTACTGTGTCTATTATGTTTTTTCCGTTACGTTTTGAAATTTCTAGCATGACACTAGGTAATCCATTAATGCGAGCAAATCCTTGGTGATCCTCAAACCTAGGGTATACTTTTGCTATATCTTTGATTCTCAAAACTGCATCGCCTTGAGATCTAATAGGAATATTCATAATATCTTCTATATCTTTTAATAACCCTGATATTTTAATCGAATATTTACCGGCCAGTGACCCAGCTCCCATTAGTCTATTATTGCTTGATATAGCTTGGAATATTTCGTTTGATTGAATGTTATATTTTGTTAGAACTGTGGGCTCAATTATAACTTCCACTGTTTCTTTACGAATCCCTGCCACTTCAACTTTGAGAACATTTGGCAGAGATTCTATTTCTTTCTTTAACTTGCGTGCTATTTCAGTTAAGGCTCTTTCTGGCAGATTACCAATTAAGCCAACATTTAATATGGGAAATAGACTCAAGTTTATTTCATTTATTATTGGAGATTCCGCTTCAACAGATAACTTCGATTTTATGTTTGAAAGCTTTGAACGGACATTATCGAGCACTTCTTTATTATCATACTCTGTTCCAAATTCGAGTATCATGTT
>NODE_61_length_914_cov_1.741560
TGATGCTGAGACGAAAATGCAAGCTAAACAAGCGATTAAGCAGATATCAGGAGAATTGGAGAGACTATACAGCAATTGGAGGCAAAGATTAATAACGATACAATCCAAAATCGAAGCATATATAGACTTTCCAGAGGACATTTGGGCAGAAAAAAGTGAATTGGAAAAAATTAATAATGAAGTGCAATCTCTCGTGCAGTTGATACAAGAGCATTTAAATGATAATAGACGGGGCGAAAGGTTGCGTGAGGGCTTACATATTGTAATAACTGGTGAACCAAATGTCGGTAAATCAACTCTGTTTAATTTCTTAGCCAAGCGTGATATTGCTATTGTTTCTGAATATGCAGGCACAACAAGAGATATACTTGAAGCTCATATTGACATTGGCGGATACCCAATCATTCTCTCTGATACTGCTGGAATTCGTGAAAGTTCAGATCCAATAGAATCAGAAGGTATAAGTCGAGCGAAAAAGAGGTCTTTTGAAGCTGATTTAAGAATAGAACTGTTTCCTTTTGAACAACGACACGATGTCAATTATCAAGCCACAGGCAATATACCATCTGTAGTACCAGTGCTTGACACACAACTATGCAAATATTGTAATCAACAAACGGTGTCATCCCAGTGCTTGACACTGGGATCCAGCCTTGCCGTAATTTCATCAAGAACGTTGTGTTTTAACATAAAACGGCTACTTTTATGCTTACCAACTTAATAAAATTCCTGGATCCCAGTGTCAAGCACTGGGATGACATCATAGGGACACTGGAATGACACCATAGGGGCACTGCCGTCATAAAGGAACCAGTGTCAGCTACTTGGATGACAGCTAGCCTAACAACCGTCATCCCGCTGCTTGTTAGCGGGATCTAGAGATACCGCGGGGTTGTAAAGTAATTTTTTACATC
>NODE_62_length_913_cov_1.631702
GCGGTAATTAAACATCATCCAGATATAGGTAAAGAAGATTTATTTTGCATCATAATCGGCGGAAATGATGTTATGGTTGCCACTGCTTATGACGATACTAAAGCGGAAGAAGTGTTGGAACAAGCAGTGAGTGAAATATGTAATGCACTTAAGGTTCTAAATGAACATGGTGTTAAGCATGTAGTTGTTGCAAATGCACCTGAAGTTGGCTCAATACCAGCTTTTAATAGAGATGAAGAAGCAAGGGAACTAGCTACAAAGCTCACGGAGAGTTTCAATGCAAAACTGGCTAAAGGCTTAGATTATATGAAGAAAAGTACAAATCTTGAAATAAAAGCATTTGATCTTAACTCTAAAATGAGAAGTATGTTTAGCGAATACAAGAGCAAAGGTTTAAATTGTCAAGATGCATGCACATCGAACATTGCAGACCAAGTTGGGAGATTTAAAGAAAATATAAAAATACTCTTAAAGTTGATATTTAAAGGGGAACTTGACGTTCACTATAACCCTGGGTGTAGCAAAGAAACACTAAAGGATTATTTCCATCCAACTGCGGAACTTCATCATGAAGTTGGTAATGAAGTGTATGAGTTGATTTGACACAGTTTTTTTGAACATATCCTTTTAAATAGTAACCAGACTGCATTCTGTGATTTTTAGCAAAACACGATACACAATCGTCATTCCGCTACTAGTTAGCGGAATCTATGCCGAGATACCGCGAATGAATCGCGGTATGACGGTTCGCGGTGGTATGACGGTTAAGTAATTCGTCATCCCGCTGCTTGTTAGCGGGATCTAGAGATACCGCGGCGGTATGACGGTTCGCGGCGGCATAGCTATCTTCAAAAATATGGTTGAATAATTGTTAATAATAGTGTATGATTATTAATATTTTTAAGCACTTTGG
>NODE_63_length_893_cov_1.523866
ATGTAGAAAGTATAATATATTTTTCCACACAGATGCAGCTCAAAGCTTTGGAAAAGTTCCAATTGATGTTAATGAGATGCGCATTGATCTTATGAGTCTCTCTAGCCACAAAATTTATGGACCTATGGGAATAGGCGCATTATACGTTCGTAAAAAGGGCTCTCGTGTTAGATTGACACCATTGATCAGTGGTGGTGGACAAGAAAGAGGTATGCGTTCTGGAACAGTTCCAACACCTCTTGCAGTTGGTTTTGGTGAAGCGGCACGTATTGCTAGAGAAGAAATGAAAAAAGAAACAACTAGAGTGGAAGAATTAAGGGATATTTTGTATAACAAGATAAAAGAAGCGTTTCCTGATATCGTTTTAAATGGTGATTATGAAAATAGAATTCCTGGCAACCTAAACTTGAGCTTTCCCTATGTTGAGGGTGAGTCTCTCATCATGGCAATCAAGGATTTAGCAGTAAGTTCTGGTTCTGCGTGCACGTCTGCGTCTCTTGAGCCTTCCTATGTAGTACGGTCGCTAAATAATGGCCATGACCTTGAGCATTCATCAATTAGATTTGGCCTAGGCCGATTTACAACTAGAGAAGAAGTTTTGTATGCAGCAGATCTTGTTGCTAAAAATGTTGGCCGACTGAGAGAAATGAGCCCACTTTGGGAGATGGTACAAGAAGGAGTAGATTTGAACACCGTGAAATGGGACTCTCATTAAATGTATCCGTTCCAACTGCAAATGCACTTTGAAATTACTCTGTACCGTTCACACTTAATTCTTCAATCTCACTAATAGAAAGGCCAGTAAATTTGACAATAGTGTTGACATCAACATTGTTAGCCAGCATTGCTTTTGCGACTTCGATTTTTCCTTCGATTTTTCCTTCCTCTTTACC
>NODE_64_length_888_cov_1.890756
TATCTATCACCTGAGCCTTATAGGGGAAAAAAGAATGAACCAGCAATGGTGAAATACGTTGTTGATTGTTTGGCAGAGTTGTGGAATGAGTCACCAGAACAAGTAGCGAAGGTAACCACAAGCAACTTTTTTAGGCTGTTTGAGCTATAAAGAAGCTCTATAAAACCATTAATTTGCTTATGAACCTAAAGATTTCACCAGCTCTCTCACCGAGTTTACAGACTTATTAAACATTTCTTGTTCACTATCATTCATTTTAACTTCTAGGATCTTTTCAATTCCGTTTTTTCCAATAATTACAGGAACACCAATAAACAAATCTTCTACACCATATTCACCATTAAGGTAAGCAGCACATGGTAATATGCGCCTCTTATCTTTTAAATATGATTCTAACATGCATATAGCTGAAGATGCAGGAGCGTAGTATGCAGATCCAGACTTAAGCAGATCAACTATTTCTTTACCGCCATTGCGAGTGCGTTCAACTATTTCATCGACTTTTTTCTGTGTGATAAGACCCATATCGATAATTTGAGTAAGTGGAATTCCAGCAACTGAAGCACAATTGATTAGTGGTACCATAGTGTCGCCATGTCCTCCAAGCACAAAAGCAGATATATCTTTAACTGAGATATTTAACTCACTTGCAAGAAAGTAACGAAAACGGGAAGAATCAAGCACTCCTGCCATGCCAACAATCATATTAGTTGGAAGGTTTGAAAATTTATGCACCACTGAAACCATGGCATCCAAAGGGTTGGTAACCACTATTACAAACGCGTTTGGAGAATATTTTTTAATATTTTCGCCAACCTCCTTCATTACTTTAGCATTGGTTTGCAGGAGGTCATCCCTGCTCATTCCAGGTTTTCTAGCGATGCCAGC
>NODE_65_length_884_cov_1.626055
CTGAACCGCTCTTCCGATCTGATGACGAGCTTATCGTCACGCCGCCACGAACCGTCATACCGCCGCGGTATCTCTTAACATAGATCCCTTACTTAACCGTCATACCTTAACATAGATCCCGCTAACACGTAGCGGGATGACGATTGTCGTTTAGCCATAAATACTTAAGAAATTTACCAAACGAAAAAAAAGGCAAAAGAAGCCCCGTGGTTGGCTAATTACTTACATTATACTTTCAAGTATGGCGTTTTTTTATTCTAAACGCTTAATAACCGCGATTCAGCTGCTTTTAAGCCGCAACTAATCTAAATTATAAACGTTAAGAAATTTACTAAACAGAAAAAAAGGCAAAAGAAACCCTAGGGTAGCTAGTTATTCACTATCCATTTTTTAAGTTGGCGTTTTTTTATGTTTTAAACGCTTTATAAGCGCGTTTCAGCTTATGTAGGTAGAAGTTTTATAAAGACATAAGGTGCACATAGTGCAAAAAATTAAAAATAAGACGCCAATACGTAATACTGTTGTCGTTTAATCTGCACAGATTGAAGATAAATGAATACCTTCAGTACCATGATAATGGGGCTGGCGAAGGGTGTCAAGTAAGTTTTTTCGTTTCTATTCCCAATAAAAGTTTGTTATATGGTTATGCAAGATGTCTAATATTAAAAATGACACAACAACATAATTAAATTAGACTACTTTATTCTCTTAGTTACTTGCTTTTCTCTTGCTATTGCAAGGCTTTTTTCTGGTACATCCTCAACTATAACACTACCTGCTGCAATTACAGATTCATCATGAATATTAAGCGGCGCAATTAGTGAGCTATTGGCGCCAACAAAGCAATTGCTCCCTATATTCGTTTCATGTTTATTTTTCCCATC
>NODE_66_length_882_cov_1.568319
GAGTGCAGTTACATATACTGGCCTAAATGATTGAATATCTTCCACTTCAGATGGCAATAAGCACTTCTCTTTCCATTGCTGAATAATATTCATAATGGTCTTACATTTTTCTGATAGGTAATCAGGATTTATTTCATTGATAATATTTTTTATTACCTGTAATTGGTCATCCACACCAATGATTGTAAAATTGGGGTTTAAGCCCACAATTTCTGCGTGCATGCGCAAAATTTTTGCTGCAATTGCATGGAAAGTGCCAAGCCATGGTATGTTTGTGCCCGTTAGCTCAAGTACCCTTGATACCATCTCATTTGCTGCTTTATTTGTAAATGTAACTGCTAATATCTCATCAGAATAAGCGTGACCGTTTCTAATTATGTGTGCTATTCTTGAAGTAATCGTTCTTGTTTTTCCCGTCCCGGCTCCTGCCAGTATCAAAACTGGTCCATCTATGTTAGTTACAGCTGATTGTTGTTCTGGATTTAGCAGTGAGAGATAATCGTTCATCGTAGCCCTATAGATTATAACTTCGTAAAGTTAAACCTATGATTGAAATATTGTAAAGGTTTTATTGAATAGAACAGTTAAAGAATGCTTCACTCAAGTACTACATATTTAAACGTAGGTTTTACATCTATTTTGTTTTAGTAGTTTCAGGTGTATGTCGAGTAACAACAACTTGATTTGAGGTATTGGCACCAGAACTTCTGCTTGTTGGGTGGATAAGTGGAGTTTGGAATGGCTTATATGTACGCCTTCATTTCTATTTCTTCAGCTTTATAATAATTTAAAATGGAGCTGGAGCTTTGTAGTACAATGTTTTCAAACGTTTAATATAATATTGACTTTACCACGATAGTCACTTTAAATTAGTAACTATTG
>NODE_67_length_875_cov_1.589024
AAAAGTGGAAGAAATATTAAGTCATTAGTAAGCGACCAATATAAACTTGGCTCGTCCATTGAAGCGCTGAAAGGCAAGTATGGTAAGCTTGGATCTGCAATACGTAGTCACCAAAGTTTTTTAGCAAGCAAAGCACATTTTAAGTCACAAATTATAGAGACTATTGGGCTAGGGCTAACGCTTGCAGCTCCAGTTAAAGTTGCAATTGACTTTGAAAGTGCTATGGCTGATGTTACAAAAGTGGTAGATTTTAAAAAAGGAACGGATGAAGCAACTAAATTTGCAAAGAAGTTAAAAGAGATGTCACGTACTATACCATTATCAGCCGCAGAACTGGCACAAATAGCTGCAAGTGGTGGTCAACTTGGTATCAAGAAAGAAGATCTTTTTATGTTTACAGAAACAGTGGCAAAAATGTCTACAGCATTTGATATGTCTGCAGAGCAAGCAGGTGATTCTATAGCTAAACTCTCTAACGTTTATGGAATTGATGTTAGTAAAATGGAATACGTTGGTAATGTAATCAATCACTTATCAGATAACACTGCTGCCAAAGCAAAAGATATGGTTGAAGCTCTAGCAATAGTTGGTGGTACTGCAAAACAATTTGGTCTTGACATCAAGGAAACAAGTAGTTTAGTAAATGCCTTCGTTAGTTTAGGTAAACAACCAGCAAAAGCTGCAACTGCTATAAATGCTCTACTTAGTAAACTTCAGACTGCTGAAGAACAAGGAGGGGATTTTAAAGCAGCATTAGAGCAAATGGGCATAACTGCAGAAGAAATAGTACAAAGAATAAGCGAAAACGGCGAAGAAGCATTACTCTACTTTTTTCAAGCTCTAAAGAAAATGGATAACCAGGAACGTTCTACAAT
>NODE_68_length_874_cov_2.065934
TTATCACGTACATAATTGATTGCTTCCTGACCAGTTAAAGCTTCAATTCTCCTCACTCCAAAAGCAACAGAACTCTCTGTTACTATCTTAAATAAACCGATTTCTCCAGTATGTTCAACGTGCGTGCCACCACACAGTTCCCTTGAATCTCCAATCTTCACTACTCTTACTTGATCGCTATATTTTTCGCCGAATAACGCCATAGCTCCTTCGTCTATTGCCTGATTCATGCTTTGAATTTTTGTAGATGCGGAAAGATTTTCTCTGATTAGAGAGTTTACCATATCCTCTACCCAAAACAACTGATCTTGAGTCATTTGAGTGTTATGGCTGAAGTCGAATCTCAGTCTATCTGGTGCAACTAGGGAACCTTTTTGAGTGACATGATCACCTAGAATTTTTCTGAGTGTAAAGTGCAGAAGATGTGTAGCTGAATGATTTCTTCTTAAGGTTTGCCTTCTTTCCTTGTCAATGCTTGCTGCAACTGTGTTACCTTTACAAATTGAACCGAACTTAACTATGCATCTGTGCAAATATAGGTCATTAACCTTATTGGTATTCTCGACTATAATAATACTTCTATCAGATTTGATCAGACTGCCAGTATCTCCCACTTGTCCACCTGACTCGCCATAAAAAGGTGTTTTATCAAGTATAATGGTTATCTTTTCTCCCTCCTTTGCAGAATCAATTACTTCATTTTTAGAGGAAACTATAGCTAGTATTTTCGCATCACTTACTTCATTGAACTCATAACCAACAAATTTTGTTTTGCCAAATTTATTGATCAAATCAAACCATACTTGCTCAACAGATTTTTCACCAGATCCAGCCCATTTAGCACGTGCTCTCTCTTTTTGTTCTCCCATTGCAT
>NODE_69_length_872_cov_2.490820
GTGGCGAAGGCGTCTATCTGGTTCAAATCTGACGCTGATGCGCGAAGGCGTGGGGAGCAAACAGGATTAGATACCCTGGTAGTCCACGCTGTAAACGATGAATGTTAAATATGGGGAGTTTACTTTCTGTATTACAGCTAACGCGTTAAACATTCCGCCTGGGGACTACGGTCGCAAGATTAAAACTCAAAGGAATTGACGGGGACCCGCACAAGCGGTGGAGCATGTGGTTTAATTCGATGCAACGCGAAAAACCTTACCACTCCTTGACATGGAAATTATACCTATTCGAAGGGATAGGGTCGGTTCGGCCGGGTTTCACACAGGTGTTGCATGGCTGTCGTCAGCTCGTGTCGTGAGATGTTGGGTTAAGTCCCGCAACGAGCGCAACCCTCATCCTTAGTTACCATCAGGTAATGCTGGGGACTTTAAGGAAACTGCCAGTGATAAACTGGAGGAAGGTGGGGATGATGTCAAGTCATCATGGCCCTTATGGAGTGGGCTACACACGTGCTACAATGGTGGCTACAATGGGCTGCAAAGTCGCGAGGCTAAGCTAATCCCTTAAAAGCCATCTCAGTTCGGATTGTACTCTGCAACTCGAGTGCATGAAGTTGGAATCGCTAGTAATCGTGGATCAGCACGCCACGGTGAATACGTTCTCGGGTCTTGTACACACTGCCCGTCACGCCATGGGAATTGGTTTCACTCGAAGCTAACGACCTAACCGCAAGGAGGGAGTTATTTAAAGTGGGATCGGTGACTGGGGTGAAGTCGTAACAAGGTAGCAGTAGGGGAATCTGCAGCTGGATTACCTCCTTAGGCTTTGCGCATAACTTACCATTTTTAATGATGGTGTTGTTATGTGCTAT
>NODE_70_length_863_cov_1.301980
CGGATCGCACACTTACATGTGCACAAAAACGTTTTGCTAAAATACCTGGAGTAGGTGAGCAATGCTTTCAAGATTTGATTCAAGAATTTGAGGAAAAACTTAGTAAAAATGAACTAGATAATGCCAAGATTAATGATCAGATAGCATGGGATAAAGAGTATGCGACTCGATTTTCACAAGAAATCAATCAGGATCCGTCTGAGAATGATGATCTTAACTTTATAGATGACACTGATCTAGATCAAAACACCGTAAACTCTGCACCAACTGCAGACAACAAAACCCCAGAAAAAAACGATACAAACTTTTGGAGTGAACACAAAGGGAAGATCGCTCTGGGCGTTGTTGGACTATGCGTAGTTGGTGCTATTGCAGCCTATGTGCTGGCATATCCTGTAGTTGCATTAGTTTTCGAAGTTTTAGCAGTTTCAGCATTGGCTGTACTAGCTTATATTGGAGGAGTTTGTGAGAAATCAGAAAGCCCAAATACGAAAAGCTCGGACCCGGTTGTTTCTGGGGTGTTGCAACAACGCAGAACTGTCTAATTAGTAATCCATTGTCATCCCAGCGCGCCGCGCTGGGTCTGACTACGCTAGAACAAAGAATATAAAAGAAACGTTGCCGTCACGTTATATCATAAACCTTTGCTGAAGCTTTCTTTATATCTTCACTTGAAAGTGGAATTAGACCAAGCCTAGATAGGTACCCATCTTCAATGCCGATCGAATCTATAATTTCTTTTATGAATTCTCTTAATCCATCAACAGTATCCAGGTGTTCTTTCTTTATATAAAGGTATAGAGGTCTTGCTAATATATATTTTCCCGATGATATATTTTCGTAAGTTGGCTCAATTCCTGCAA
>NODE_71_length_857_cov_1.502494
GAAGGGATATTAATTACTCAAAAGGCATTTGAGACAGTTTCTCCATGGTTTCCTATACTTTTAACCATAGCTGCACCTTTGTTTGCATTTTCTTCGGTAATTTCATTTGTATATTGTTGTGAAATGGGGTGGTTATATTTGTTTGGTGCAAAAAGTATAGTGATATATCGCATAGCGGTAATAATTGTGGCGTTTTTCTCTGGCCTTTCTAAAGACATAATGGCTATTGCTAATATTGGCGGAACTTTATTCTCTTGTTTAGCTCTTATCAACATGACAGCGCTTATACTGTTTAGTAATCAGATTAACGAGGAAGTTCAGTGCTACCTAAAAAGGCTGAGGAATAATAAAATCAATTAAATTTTGGCATATGCGGAGAGGTATAGCTATAATAAGTAAGATTTCCCTACGTCATACCGCGAATAATTCGCGGTATCTCAGCATAGATACCGCTAACAAGCAGCGGGATGACGAAATTTTGCGATTATTAATCAGTAAATTTTACCTGTGTTAGTTATAGTCCTTACACTATCCTACATACTCGGTTCAATACCGTTTAGCTTAATTATTACAAGAATAAAAGGGATAAACTTAAGAGAAGTAGGTTCAGGAAACATTGGTGCTACAAACGTTGCAAGGACGGGAAATAAATTTCTTGCTGCTTTGGCATTATTTCTGGATTCCTTTAAGGGATTTATTGCCGTTTATATAGCACAACAATTTTGTGATAATAACGATTTTTATATATATGTATCTGCAATTTTAGCAGTTTTAGGACACATGTTTCCTATTTGGCTAAAATTCAGTGGAGGAAAGGGCGTTGCAACCACTCTAGGGATACTGATAGCATTTAACAT
>NODE_72_length_855_cov_1.706250
CAAGAAAGGGAGCACTGGAATGACATCGTTTACTATGTACCATATTGCAATATTCATACAACTGTGGGAAACATCTATGGATGCCATTCCTATTACCTTATTTCCATTTTTATTTCATTTTCAAAGGAGGCTATTATGTCACTTACCGATATCGCTCACCGTATCAATGAACTCGCTTCATCATGGGAGCAATTTAAATTAATAAATGATCGCAAACTAAAAGAAATTGAAAGCAAAGGGCGTGCTGATTCTGCAACAATTGAGCAGCTATGCAAGGTAAATAATGCCATTGATAGTTGCAAAGAGCGTTTAGACTTGATCGAAACTGCAGCTCAACGCCCAGAAGTAAATACAGATTTTAGCACAAGCGATAAATATTTTTCTGATTATATCCGCAAGGGAATGGAAAGCGGTTTATCACACAAAACCCTCAGTGGAGATGACAGTGATATCGGGGGGTATCTAGTTACTCCGCATATTGTAAAACGCATAAACAAGCGCGTAACTGATTCGTCCCCAATGCGACAAATATGCTCCAGTCAAAGAATCTCTACTGAAACATTGGATTACATTATAGAAGATTTTGACCGCGCCGGTGCAGGTTGGAGCAGTGAAACAGTAGATGATGAGGACGGTGGCAATAAGTCTAAGTATGATTTTGCAAAAGATACGGACACGCCCAAAATCCAAAAGATTTCCGTCACAACTTACGAGTTATATGCTCAACCACAAATATCACAAAAGTTACTCGATGATGCGTTTGTCGATGTTGAGAGTTGGCTGGTGGAAAAGATTGCCGAGACTTTTAGTAAGGAAGAAAGCGAAGCCTTCATTAAGGGTGAGGGCACTTTTCAA
>NODE_73_length_855_cov_1.171250
TGATATCGTCTATGAAGATGAGGACATTATAGTTCTGAGTAAACAAAGTGGATTAACAGTGCACCCAGGTGCTGGGACAAACAATGATACGCTTTTGAACGCAGTTATCGCTCACCTTAATGTAAGACCAGGAATTGTTCATAGACTCGATAAAGATACCAGTGGGCTAATGGTAATTGCAAAAAATGAAGCAGCCCATAGTTTTTTGTCTGAATTGTTATCGAATCGCAAAATAAAGCGGGAATACTTAGCAGTAGTTTGGGGAACATTATCTTCTCAGCAAGGCACGATAAAAACTAACATTGCTCCCAAACGCGGTAATAAAGAAATGATGTGTGTAACAAAAATCACAGGCAAATTAGCAATCACTCACTATTTAGTGCAAAAAGTTATAGGACAAGTAAGCCTGGTTAAATGCACTTTAGAGACAGGCAGAACACACCAAATTCGAGTCCACATGAGCCACATAGGGCATTCCATAGTTGGTGACCAAGTTTATGGAAAAAATAGTAGTAAAAGTGCAAAATATGCTAAAAACTCTAGTTTTATTCGTAATTTCAATAGACAAGCACTACATGCTTATACACTGGGCTTATATCACCCAAAAAGTAAGGAATACATGGAATTTGTCTCTGATTTACCGCAAGATATAAAAACTTTAATTGGTGAGTTTGACAACATATCTTAATAACATTCGTATTAACCTGTCGATATTATCATCCATGTTATCAGGAAGTTAATTAATGAAAGAAAAACTGCTGCACTGCCTAGATCTTTCACCTTTTTTGAAAGTATGTGTTGTTCACTGGAAATACGCTCAATTGTCGTTTCAAAAGCAGTGTTAACAATTTCCAC
>NODE_74_length_851_cov_4.679648
TGCTAAGCAGATCACATCAATTATCGACTTTTCTGTAGTTTCATTTTTACTTGTTTACCTTGCATGCAGTCTTGCTTTTCTCAAAGTTATTGTGCAAGAAAAGAGTTGTTACAAATTTTTAATTGGCAGTATAGCAACAACCTTTTGCTGCTGGGTAATATTTGAAACTTCTGTGAATACCTTGCTGATCGCAAGCTTATTCACTGCAAGTGGCGTACCTCTTTATTTATTTTGGTATCGCAGAGTTTCTGTATAGCAAATGTTATGTATCTGTTCAGCAGAGTGGCAAAATAAGGTAGACGAGAAAAGACAACTATAGGAACAAATGGGTGTCATGCCAGTGCGTGACACTGGCATGGCTTTGTTGCATCACACTTTATGAGATGGTGATTTATGGTAAATTCATGTAACTATCTCAAATTTAGCCATACCAATATCAGTGAATTTATTAAGCAAATAGCATTTGATTAGCAGTTCTTTTTCTCGATTTATCTCAGATTTATTCCTAAAACTAAATCCGAATATTTGCTTTAATCTTGAGAAAAACCCTTCAATATAAGATCTTTTCCCATAATTTACTTCTTTTTTCCATTCTTTCATGCCATCTTCACCGTATAATTTTATTAACCTAATAGCAGCATTCCTGTCAGACATATAATCTATTTCTGGATGTTCTGCCGCATTGTTTATTGGTGGAATTTTTGTCTTTATATCATATTTGTTACACAACTTATAAAACTTGTGCCTATCACATGCTCTATCTGCATATAGTGCTTTTATGGCATGCTGAAAATCAACTTCTTTTAGCAAATCACAAGCTCCATAGTGATCAGAGTAGACACCGTTACTGT
>NODE_75_length_851_cov_2.263819
TAGTGATTATATCACATAATAATATTCTCAAAGTTGTTTGAATAGTTGGAGATTAAAATATTTCTAAAGTAGAAATAAAGACAGCAGTATTAAGCTAAATTATTTTTTGTCGGATTTATCCGATGTACCCTCAACCTTTTATAGGTTGAAGTCTAAATTTGAGAGTTTGATCCTGGCTCAGAATGAACGCTGGCGGCAGGCCTAACACATGCAAGTCGAACGGAGTTATATTGTAGCTTGCTATGGTGTAACTTAGTGGCAGACGGGTGAGTAATATATAAGAATCTACCTAGTAGTACGGAATAATTGTTGGAAACGGCAACTAATACCGTATACGCCCTACGGGGGAAAAATTTATTGCTATTAGATGAGCCTATATTAGATTAGCTTGTTGGTGGGGTAATAGCCTACCAAGGCAATGATCTATAGCTGATCTGAGAGGATGATCAGCCACACTGGGACTGAGACACGGCCCAGACTCCTACGGGAGGCAGCAGTGGGGAATATTGGACAATGGGCGAAAGCCTGATCCAGCCATGCCGCATGAGTGAAGAAGGCCTTTGGGTTGTAAAGCTCTTTTAGTGAGGAAGATAATGACGGTACTCACAGAAGAAGTCCTGGCTAACTCCGTGCCAGCAGCCGCGGTAATACGGAGAGGGCTAGCGTTATTCGGAATTATTGGGCGTAAAGGGCGCGTAGGCGGGTTAGTAAGTTAAAAGTGAAATCCCAAGGCTCAACCTTGGAATTGCTTTTAAAACTGCTAACCTAGAGATTGAAAGAGGATAGAGGAATTCCTAGTGTAGAGGTGAAATTCGTAAATATTAGGAGGAACACCAGTGGCGAAGGCGTCT
>NODE_76_length_851_cov_1.041457
TTAGAAGACATGATAAATGTTTTCATATTAATTTAAATGGCAACAGGATTTATCAGGAGGAATATGATTATGTTGGAGATTTTAAGGATGGTATCGCTGTAGTCTATAAGGATGGCAAAGCTACACATATTAATCATCATGGAAAGTTAGTACATAATAAATGGTATAAAAAGCTTAATGTTTTTCATAAAGGATTTGCTATTGCAGAAGATAAGTATGGCTGGTTTCATATAGATATTAATGGCAATCCTGTTTACCGGCAAAGATTTAAAATGGTAGAAGCATTCTATAATGGCATGGCAAAGGTTGAAACTTTTGAAGGTGTGTTAGGACAAATCAATATTACCGGAAATGTAAAGTTTAGTATTTTTGATTTAGATAAAGAATCTCAAGTGCATAAGATTTCTGCAGAACTTTCAGCCTTTTGAAAAACTTACCTCGCAAATGTTGCTATTGAACTTGATTTGTTAAATATCTTACCTGCAACTATGCCAGTTTTATCTCAAAAGTTAAATATTATCGTTCCAAATCTAGAAAGGCTGTTAAGGGCGTTGTGGGAAATAGGGTTTATTGATTACGATAAGAACAAGGACTTATGGCAACTATCATCAAAAGGTAAGTGTTTTAAGGAAATACCATTTTTGCCAAAAGCAGCAACGATGTGGGCAAGAGTTGCCGCTGAAAAGAATTGGTTAAAGATTGCCGATATACTAAAACAGAAGTCCATCTCTTCATTTGAATCTTTTAAGGAAAGAGAAGCATCAGAAGATAAGAAAATAGCGTTTTACCAAGCATTGCTAGGATATTCTAGGTTTGATACTAAAGAGTTTAATTCTAGGATTAATATAGAT
>NODE_77_length_842_cov_1.424396
GAAGATAAAAAGAAGGTTGAAAAAAGTTTTAGTAAAGCAAGAGGTAGAGTTAGCCGTTTCAGATGCATAACAAACCTCAATGGCTCAGAGCAAAAGCTCCGACCGGTGAAGTATTCAATGAAACCTTAAACATCGTTAAACTGCATAACTTACATACGGTATGTGAAGAAGCTGCATGTCCAAATATTGGTGAATGTTGGAATAAACGTCACGCTACTGTGATGATTCTCGGTTCTGTTTGCACTCGTGCTTGTGCATTTTGCAACGTTGCAACTGGCATTCCTGATAAGTTAGACCCTCATGAACCAGAAAATTTAGCAAAAGCAATAAAAAAGTTAAACTTAAAACATGTTGTCATTACTTCTGTTGATCGTGATGATTTACCAGACGGTGGCGCAAATCAGTTTATACAGTGCATAGAAGAAATTAGAAAGATAACTTCAGAAACAACAATAGAGATTTTAACTCCTGATTTTTTAAATAAGAAAGGAGCATTTGAAGCAATTGCTGTTGCATCACCTGATGTCTATAACCACAATATTGAAACAGTGCCGAGATTGTATGCAAAAATAAGACCACGAGCTCGCTATTTTCATTCACTATATTTGCTGAAGATGGTAAAGCAGATTAATCCTAAAGTTTTCACAAAGTCAGGGCTTATGGTTGGTCTTGGAGAAACAAAAGAGGAAATACTTCAGGTTATGGACGATTTGCGCAGTGCTGAGGTTGATTTTATTACAATTGGTCAATATCTACAACCAACTCCAAAACATGCAAAACTTGATAGGTATGTTACCCCAGAAGAGTTTGAGCATTATAAATATATTGCTTACTCCAAAGGT
>NODE_78_length_840_cov_1.489172
GAGAAATATCAAGCTGCTCAAATTGTGGTGCATTTCAAGCAAGAAGGATGAACACTAAATACTCTTCAGAAACTGATAAAAAGATGAAAAAATATATTCACACTTTAAACGGCTCAGCTTTAGCTATAGGAAGAACGATTATTGCCATAATGGAGAATTATCAAAATTCTGACGGGTCGATTGCAATACCAAACGTGTTGCAAAAATACATGAGTAATGATACTGTTATAAGCAAATAATAATTTTGACATATAGAAAAGCGAGGAAATAAAGATGAAGGTTCTGGTTATAGGTTCTGGTGGGCGTGAGCACGCTCTACTTTGGGCTCTAAAAAAATCTCCTATCTTGACTGAGTTATATGTAACTCCTGGTCGCCAAGCTATGAAAGATCTTGGGGCTCTTGTGGATGTAAATATTCAAAATTCAGTGGATGTTACACAATTTTGCAAGAGAGAAAATATAGAGTTGGTTGTTATTGGTCCAGAACAACCAATAATTGATGGGCTTGCTGATGATTTAGTTGCAGAGGGAATAAATGTTTTTGCTCCAAGTCAAGCAACTGCAAAACTTGAGGGATCGAAGTCTTTCACCAAGGGACTATGTAAACGATATGGTATACCAACTGCCAAGTACGAGTGTTTTGTTGATGAAGGGTTAGCTAAAGATTTTGTACGTAGCAATAAAATAAAGTTTCCACTTGTAGTGAAAGCAAATGGAATTGCAGCAGGAAAAGGGGTGGTTATATGTAATACAGAAAGCGAAGCTTTTTCAGCAATAAATTCAATGCTAGTGGAGAAAAAATTTGGTGAATCAGGTGAAGAAATAATCATAGAAGAGTTT
>NODE_79_length_839_cov_1.387755
GACCATTCTGGTCAAGTAGATAATTATGGAAGTGTTTCCGCATTCAGTAAGAATGTTGAGCTAGAAGTAAAAAGAAATTTGGAGAGATATCAATTTTTAAAGTGGGGAGAATCGTCCTTCACAAATTTTAGAGTAGTGCCGCCTGGCACAGGGATTTGCCACCAAGTGAATCTTGAATATTTAGCGCAAGTTGTGTGTAATAATGATGGAGTCATATATCCTGATACTTTAGTTGGTACTGACAGCCATACTACAATGGTTAACGGATTATCAGTTCTTGGTTGGGGTGTTGGAGGCATAGAAGCTGAGTCTGTGATGCTTGGTCAACCAATTAGTATGGTGATTCCAGAAGTAGTTGGATTTAAATTAATTGGCAGATTGTCGGAAGGAGTAACTGCGACCGATTTAGTGCTGACGGTTACCAATATCCTAAGAACAAAAGGCGTTGTTGGTAAGTTTGTAGAATTTTATGGTGATGGTTTAGATTATTTATCTTTGGCAGATAGAGCCACTATAGCAAACATGGCCCCGGAGTATGGCGCAACTTGTGGATTTTTTCCAATTGATCAAAAAACGCTAGATTATTTAAGCTTAACCGGAAGGCCAGAAAAGCTGATTAAGCTAGTTGAGGCTTATGCGAAAGAGCAAGGACTGTGGCGTAGTAGTGACGAGTTAGCATTTTTTGACACACTAGAGCTTGATTTATCAAGCGTGGAGCCAGTAATGGCTGGGCCCAAAAGACCACAAGATAAGGGTTTTCTTTCACAAGTGGCAGAGTCTTTTTCTAAATCATTTTTAGTTAATGAGTCAAAGGAAAGCGATAAACTCCAAGATGGAAG
>NODE_80_length_839_cov_1.218112
ATTGTATTAGTAGCTTTTTACCAGGTTTACCAACGCAGCAATATTTTCAACTGGAGTATCAGGGAGTACTCCATGTCCGAGATTAAATATGAAGGGTAAATCTCTAAAGCAATCTATTATACGTTTTGCTTCTTTGATTGCTTCCGTTTTATTATAGGCTAAAAGATTAGGATCAAGGTTTCCTTGTAGAGGGATGTTTAGATTCGCTTTCGCCCATTTTATTGGAACATTATAATCTATACTTACTGCAGATACACCTGTTTGTTCGCAGTAATCTTTATAAAGATTTCCAGCAGACCTTGGAAAACCTATTATTGGAAAATCAGAAAATCTATCCTTTATTGCCAAGATAATTCTCTTTGTTGGTTCGATAACATATTCTTTAAACAATGGTTCCGATAACGCACCAGCATTACTGTCAAATAGCTGAATAACATCTGCTCCAAATTCTATCTGTTTAATTAGATAAATAATCGTTACTTCCGTTATTCGTTCAATTATTTCCTTCAAACACGAAGAATAAAAATTTAATACTTTGGAAAAAGTTTTGCTGCTCCCACCTTCTATGATGTATGAGGCTACTGTCCATGGTCCACCAGCAAATCCTATGAGAGATTTTTCTTTTGGTAATTGGCTTCTGACTTTTTTTATAGCGTTTAGAATTGGTAAGGTTTTAGTTTCAATTTCTTGTGGACCCTTCAATTCCTTAGGACTTTCCACGGGTTTTATTATTGGACCTACACCGCGTACGAAATTCACGTCACAACCCAAAACATCAGCTATTATTAAAATGTCTGAAAAAATTATCGCCGCATCCATGTCAAGTCTTGTCACCGGCT
>NODE_81_length_831_cov_1.877577
CATTCCAGCGCGTGACCAGGAAAGAAGAAAAAGAATGGATCCCAGTGTCAAGCACTGGGATGACAAAAAGTGGAGCTGGGGTAACAGGATATCATGTAGAACTTCAAAGACGGTTAGATAAACATCTACCAGATAATATCGCTGGTGTTTTAGCTGACCTGAAGAAACAAATATGTGAGCTAATGCCAAACGAAGCTACTCGATCTTCTTTTGGTAGGGTAATGGAACTTTTAACTGAGTCTATGCCGGAATTAATCGGCGGTTCTGCTGATCTTACTGGGTCAAATTGCACTAAATATAAGCACATGCAGGTAATAAATAGCAATAATTATAGTGGCTCTTATGTCCACTATGGAGTGAGAGAGCACGCTATGGCAGCATGTATGAATGGTATGGCACTTCACGGCGCGATTCTTCCTTATGGCGGCACTTTTTTGGTATTTTCCGACTATTGTCGTCCTGCTATACGTCTTTCAGCTCTGATGAAGCAGCAGGTTATGTATGTCATGACTCACGACTCAATTGGAGTGGGAGAAGATGGCCCAACTCATCAGCCAATAGAGCATTTAGCCTCTTTGCGTGCTATACCAAATCTATATGTTTTTAGGCCAGCCGATGCAGTTGAAACTCTGGAGTGTGTTAGCATTGCACTCGAAAAGAAAGAATCTCCAGCACTGTTTGCGCTCTCAAGGCAAAACGTAAGTTACATGCGCAAGTTCTACTCTGATATCGATCAATCTGCTAATTTATCGAAGTTTGGTGCATATATTTTGTGTGAATGTTCAAAAGAATTAAAAGTGACGATATTTGCTACGGGGTCCGAGGTTGAAA
>NODE_82_length_831_cov_1.118557
CACCACGAAATCCCTTCTCTTGTCCACCACCTATTATAATAGGTTCTATCGCAAGTTCTTTATTGAATATTAAAACTCCACTGCCTGCTACACCGCCAAATTTATGGGCGGATAAAGTGAGTAAATCCACTCCTAAATCTTCCATATTAACTTTAATTTTCCCAACACTTTGAGCAGTGTCAGTGTGGCAAATTGCTCCAAACTTGTGTACTATTTTAGCTATTTCCTCAATAGGTTGAATAACTCCGGTTTCGTTATTTGCCATCATAACTGAAACTATTGCTTTGTTTCCTTTAAGTTCGCTTAGAATTTTTTCTAGCTCTAAAAAGTCAACAATGCCCTCCTGATTAACAGGTATTATATATGGATTACATGCAGAATTAAGAATTGAAGGATGCTCTATAGCTGAAATTATATGCAGGTAGCCTGCTATTCCTCTCATAACAAGGTTATTCGCTTCAGTTGCACCAGACGTAAAAACTATTTCTTTATCACTTGAAACGCCAATAGCACCACGTACGTTATCTCTTGCATCCTGAAGAATCTTCCTCGCTTCTTGTCCTCTCTTATGTAGTGATGATGGATTGAGCGTTTGTTTTGACAAGACCTCAAATATACTTTTTTTTACATTTTCACTAATTGGAGCAGTTGCATTGTAATCAGCATATACGCAACCACTATTTTCTAAAGAGAATGGATTCATCTGTCACTTAAATAAGTTTACCATCAACTATAGCCATAACTATGTACGTTAGCTTTAACACGATAAAAAATTTATTGCAAAAACAGCGAAATTAATACATAATTAATAACTCACGTCATCAATACCTG
>NODE_83_length_824_cov_1.435631
CACTTTCAGGTATGTTACATATCAAAGAAAAAGCTGGAGGTTTAGTACCAATTTGAGCGATATACTTCATTTTAACTGCTTTGCCTTTTACAAGAGGGTGAGAATGTTTTCCTACAGCATCTATGAGCCACTTATTCAGTTTTGCAGTGCTGATCTTCTTGTTCAAGGATTCACTCACTTCAAGACACTTATCTATCACATCACCGCAGCGCATGCCTTTTAACGCAGAAATTGTTATAGTTGGCACTTCCAAGAATAACCTGGTTACTTCCTGTTGTTTGACAAATTTTATTAACCTGCTTCTGTCATCCTTACCTATTAAATCCCACTTATTTAAAACAACAATAATCCCTTTCCCTCCCTTAATTGCAGCTTCACCAATTGATAAATCCTGCTGCTCAATACCAACTAGGGAGTCTAGCATTAAAACTACCACATGAGAGCGCTTGATTGATTCCATGCTTTTCTCAACAAATCTTGATTCTAAGCCATCTACAACATTCGCCTTTCTGCGGATTCCGGCAGTGTCAATTAGAGTAATTAACTCTCCATCATGATCATATGTAATATCCACAGAATCACGTGTGGTACCTGGCTCTGAACTTGTTATTAGTCTGTTTTCTGCAAGTAAACCATTTAAAAAAGTTGATTTTCCAACATTCGGACGGCCGATGATCGCGATCCTCAGCCTACTCAGTTCATTGTTAGGTAACTCAGTGTTCTCGTTAAAATTTTCAATAACACCAGCTAATGCATCATAAAGATCAACCATGCCAAGATTATGCTCGGCAGAGATATACACCGGGCCAAGAAAATCAAAAAAT
>NODE_84_length_817_cov_1.392388
CATCTCTATTTTTAAATTTTTTGACACGTAGGTTTTTATATAGATCCTCAACTTCTTTATCGGTTAGACGATTTCCTTCAATACGGTTAGAAGCGCCAGAAGATGTAACAATAACTGAATGAGTTAATCTTTCAATTGTTTGTGGTAGTAGTTTTTTCGTTATCTGCCAGCTATTTTTAACACTATCAACTGCAGTAATTAACTCGTACACTTGCTCAATTACAGGCCCTTCTAGGTTGAGACATGTACTAAGACGAAAATTCTTCCAGTTCATATTCTTCTCACATGCATATTATGTGAGATAATGTGATAAAAGTCAATAGTAAGCTTTATATGCACAGCAGAGCTAACTACAAAAATTATACATTTTCAAGTGATCCTAACCATATCAAAAACTACAGGGCAAAGCTGTTGGAGGAAGGCTTAATTAGTTAAAAATTTCAATCTTATGTAAAATATTGTCTTATTTTGTAATTTTCTTGTTGACTAACGAGACGATATCTACTTTTCAATAAACTCCATTTGCATTTCTTGTATATTACTTTCTATTTGCTCTATTTGTTCTATCAACCTTTCTTCTAAGTCAAGATTACCGCTCAGCCTCGCTTCGGTTCTTTCTTTTCGTAATGCATTTAATTCTTTTAGTAACACTATATTATTCCACACAATTTCTGCAGATTTTCTCTCGTTCAGTTGGCTATTTAGTACACTAGTTTTTTCAAATACATACTTTATAACGTTAAACTGTTTCAATTCTTGTAACAAAGCCTCTTTATCGAGTTTGTTTTTGTTACTTATTACATCAATTATACGCTGT
>NODE_85_length_813_cov_1.902375
GCGGCAAATTATCAGACAAAAAGTTCTCTTTTCCCTCTTCATCTGTTAAGATAAATTCTACATTGGTATAAAATGCTACTTTTTCGACGTTTGTCAAAACAATTAAATCTGAAGTATTGGTTGCTGTAACTTTGCCAAGATCAATAACATGAGAACTTTCGCTAAATTTTGCTGCTAGTAATCGAAACGTTAAATCTAAATTTTGATGTGGAGTCCACGTACTTGCATTGCTAGACGACAGTAATACTCCTACTTGATATGGCTGACTTGTTACCCAACGGCTATTTACTGCATCATATTTGCCAAGTTCTGCTATCTTTACTGCAGTACCCGAATCATCAGTAAGCAGTACTATTGCATACTCCTCTCCTGCATGGCAAAACACTGGCGACCATTCTATACGTGTTGCTGTGCCATCTACTTTTATATCTTTCGGCTCAATATAGCTTTCAGCAATAACAGTCTGCGATGGCATTCCCACTGCTGTTTCTCTAATCTGCACAACAACACGTTTTTTGCCGCTATTTGTGAACCATAAATCTAGACCCCCTATGTGTCTGCTCTCATTTAAAGTAAATGTTTGTGCTAAAGGATCAACTCTTCTTGCTGCGATAACTCTTCTTCTCTCTTCTATGGTAATAGTTTTTTTACCAGTGTACGTTGCTTCTCCATAGCTTCCTTTATCCCCATAAAACTGTACTAATTTAGTACCTGCTGGAATGTTTGCTGGGATTTTTATTTTTCCCTTTAATTTTCCTTGGTTGTTAGCTGTTAGCATATTTTTCACCTCTTATGCCATAGGCTGAATGACAA
>NODE_86_length_813_cov_1.664908
AAGTGCACTACTCACAATCACGGCTCATAGAACTGCCGGTAGCAACATCGCTGCTTCAATTTTAATGGGTAGAGTATTAGCACCATTTGATGCTGCGGTTCATACTTGGAAGTTTTTAAATCAGGCTAGAATGTCATATGGAAGGCTACAAAGACTTATATTAACATCGCCAAAAAGAGAGCAAACGATGGCTCTACCAGAACCTGAAGGAAAATTGGAATTTGATAGAGTATTTTTTACTCCTTATGGAAGCAATAAGCCGACAGTAAAAGGAATATCATTCATTATAGATCCTGGAGATGTAGTTGGTGTTATTGGTGCAAGTGCTTCTGGTAAATCCACTATCGCAAAATTAACTGTTGGTGTATGGAAGCCAATATCTGGTGTAGTCAGACTAGATGGCGCTGATGTATATACTTGGAATCGAGAAAATTTTGGTAATTATGTTGGCTACTTACCTCAGGATATTGAGTTATTTAACACTAGTGTCAAAGCTAATATTGCTCGCATGAGGCCAGATCCAAATCCTGAAGAAATAATCAAAGCAGCAAAAATTGCAGGAATACATGAACTAATACTAAGCTTACCAAATGGATATGATACAACAATAGGAGGTCCTGGAGGAGTAACGCTCTCTGGCGGCCAAAAACAGCTTCTTGGACTTGCCAGAGCTTTTTATGGTCACACAAAACTTTTAGTACTTGATGAACCAAACGCTAACTTAGATAGCAATGGAGAGGCATGCTTAATTAATGCAATTGGCATTGCAAGAAAACAAAATACTACTACTGTTATCATCACTCACAAGCTACC
>NODE_87_length_807_cov_1.148936
CTGATAACAAGTTATGATATTCACAATAATCGTCCATTTTTCTTTAAAAGCTGGAAAGAAGGTAATATTAAGCTGAAAGATGCACTCAGAGCTGCAACGGCTGCACCCACTTATTTCATACCAAAACATCTAAAAATTGATCAGATAGACAGAGTATTAGTGGATGGAGGGATATTTGCCAATAATCCAGCGGCTTGTGCATATGCAAGTGGTAAGAGGTTATTTCCAAATGATGAGATTATACTGCTATCAATAGGCACTGGTGGAACAGATAGAAGTATAAAGTATGCTAACTCAAGGAAATTTGGCAAAATAGGGTGGATCAAGCCACTACTGAATGTGATGTTTGCCTCTGGATTGGACTGCGTAAATTATCAGATGAATCAAGTAATAGGCAATAGATACGTAAGAATACAATCGCAATTGAAGCTAGCGTCGGCTGACATGGATAACATTACATCAAAAAATATCAAATCTCTTCAGCAAGAAGCAAATGCAATGATAGAGGAAAATCAAAAAGTAGTCGATAAATTCTGTGATGTTTTATCTTGATACGTAGAAATGCCAAAAAAATTCTGCAGAGCTAAATAAGGGTTTAGAATAGATAATATATTAACCATTTTTACTTATATCTTAAACACGATTCAATTTTCACACTCACCTAACTCATCAACAGTTAGGCCACTTGCTCGCACAATAATATCAATAGCAACACCTGCCTTTGCTAGATTTTTTGCAACCCTGATTTTCTCTGCTTTTTTAACCTTTTCTTTACCAGTTTGCATTCCTTCAGATAAAGATCTGGCT
>NODE_88_length_805_cov_1.334667
ATTCCAGACGTATAAAAACTTCTTAAAGCGTTAGCACCAACGAGAGCTTGAAATGGATTCTTTTCCAATGTAGAGGTAGATACTTTTTTGGTGTGATTTGTGATGATTATTCCAGCCATAGGATTAATCTTGGAACGTAGTTTTTCTATTGCATGCTGCAGACCATAGTTAACGGAATTATAAGGAGAATCAATCACAACTAAATCAAACTTTTCCTCTACCATATTTTTTATTTTTTCTATACCTTCTTCATTTAAGGTCAAATTCATCTTGTTCGTCACAACTAAGTTTTCTGTTGCTAAATGAGGAAGTTTGTTGAGTTGTTGTATACGTTCTCTAATGTAATCATATTCCATTTCGTTTTGTAGATAGAATATTTTTAGCGGTCTTGTAGGCTTCATGCCAAGAAATGATCTTCCTGCTGCCAGATGTACTAATAGAGAAAGAAGAAAATGACTTTTGCCAATCTTTGGAGTACCACCTATGACCAAAAGACCACCTGGTGTCAAAATTCTTGGGCCTATTATATCTTTTGGCATTGGTGATTTGTCATTTAAGTAATGATTTACAGAAAATGCTTTTCCTTCGTTTTGTTTTTCTTGTAATATGGAACTTCTTTCATCTTTACCGTTCAACCATGTTTCAGCAGAATCTATATTACCTTTAACTAAAGTCCAAAGGTCTATTATATTTCCTTTCTTTTCTTCGATCAGGTTGTACCAATTTCCTGCATTTTCTCCTTCCATTTCAACTATTATCTTATTTCCATTTCTACTGCCAATATAGAATTTATCTTGGTAAGATT
>NODE_89_length_798_cov_1.359354
TAGAGAAGTTATAAGCTCTCGATTATATTTGCTCAAAATTTTTTTTTTGCAAATTGCGGACGAATTGCCTAGGTCATCGTACATATATATTTAGGTACTGGGAGAAAAATGAAAATAATGAACAGCAATGAACGGCTAAAGGTTCAAACAGGTATAAAAATGGTCATCTTTGGTCCTTATGGTATAGGTAAAACTAGTCTCTTAAAGACCATAAATGAACCAACACTTTGTCTTGATTTTGAAGCAGGTTTACTTGCTGTTCAAGATTGGCAGAAACAAACTGTAAGGAGGCGTACTTGGAATGAGGCAAGAGATATTGCATGTCTCATAGGTGGTCCTAATCCTGCGTTAAAATCTGACTCAGCATATAGCCAAAGACACTATGAGCATGTATCCAGTAAATACAGAGAGCTTGCTTCGGAGTTTCTCAAGTATCGATGTATTTTTATCGATAGTATTACAGTAGCCTCGCGTTTATGTATATTATGGGCAAAAATGCAACCTGAAGCTTTTTCTGAAAGATCAGGAAAACAAGATATGAGAGCTGCTTACGGGTTACTTGCTCAAGAGATGATGGCTTGGCTCAATCAGTTTCAACATATTCCAAATAAAGACATCATTATAGTTGGAACTCTTGGGCAATACCTTGATGATTTCAATCGCTCGACTTGGCTACCTCAATGTGAAGGTGCTAAAACCGCAAGTGAAATTCCTGGCATTGTTGATGAAGTAATTAGCATGGTTGGAATCAAGAAAGATGATGGTACAGAAATTCGTTCATTTGTCTGTCAGACGATT
>NODE_90_length_797_cov_1.203504
GTTGAGCATATGAACAAAACTTTAAAGAATGCCACTGTTAAGAAGTATTACTATCAGTCTCACCAGCAACTCAAAGAGCATCTTTATGACTTTGTTATGGCCTACAATTATGCTAAAAGACTCAAAACTCTTAAGGGTCTTACACCTTTTGAGTTTATATCTTTACAGTGGACAAAATCTCCTGAATTGTTCATACTAAATCCACACCATCACACTCTGGGACAATACACTCCCTGTGTTTCGTAATATTATACAATCAAATTGATAAAAGCTGTATTATCTCCTTGCAGCATTAAGTGTATATTTTTTGCTATTTTTTCCACTAAGGGAGTAACATTATCAAAATTTGAAAATTTTGATAACACATAATCTGCTAAGCTTCTTTGATCTTCAGGTCTACCCACTCCAAATCTCAAGCGCCAATAATCGTTGCCAATAAAACTATCTATGGATTTAAGTCCATTATGTCCAGCAGAACTACCACCTTTCTTTACTTTTATTCTTCCAAGTTCCAAATCAGCGTCATCATGTATGACAACGATATTATCTAGCGATAATTTGTAAAAGTTTCGTATTTTTGCAACAGGGATGCCTGAATTATTCATAAATGAATAAGGCTTTATTAACATGATTTTATTATCATTAATCATGCCAGAGGTTATCAGATAATCGGCTTTTTTAGAGAACAACTGAAAACCCCAATATTTGCAGATTGCATCAACGGTGATGAAGCCGATATTATGATGAGTTAGCTCATATTGACTGCCAGGATTACCAAGCCCAACTATCAGGTGCAC
>NODE_91_length_797_cov_1.183288
CTACATAGTGCTGCAGCTTTTCTTGCCTTGTGGGAATTTATTCTTTACCCTGAGCGATGGAACAAAACTCAGCATGGTTTATGGAACAAAAGCAATCAAAACCTGTAGCTATTTGGCTTTTTCTCTGCTGTATCATGGTAATTCTCATGGTGGGGATTGGTGGATTTACCAGACTTTCAAAAGCAGGATTGTCAATCACAGAGTGGAAACCCATCACTGGAACATTGCCACCACTGAGTGGACAAGACTGGCTACAAGAAAAATTAAAATACGAAGCTACACCTGAATATAAAGCACTTAACTATGGTATGAGTATGGAGGAGTTTCGCGCTATATACTTAATAGAATATGTACACAGATTGGTTGCAAGACTAACAGGTTTAGTTTTTGTCCTGCCATTTATATATTTCACATTAAGAAGAAAAATATCTAAAAAAGTAGTAATAAAGCTATTTATGGCATTATTATTTGGAGCTTTACAAGCTTTTGCTGGTTGGTATATGGTTAAAAGTGGTTTAGTAACTGAACCTCATGTTAGCCACTATAGGCTTGCACTTCACTTATTATTAGCATTAATTATCTTTGCATTATTGTCATATCAATTTTTTGATTACCAAATCAGGCCAAAGCAAACTAAACTTAAGATTAGTAGTGACACTATATACTATACAGGGATGATTTTGGCCCTAATTGTAATACAAATAATTTTCGGTGCGTTTGTTGCGGGATTAAATGCTGGTTTGATTTACAATACCTTTCCACTAATGGGCGGACAAATCGTTCCAGAAGATTTATTT
>NODE_92_length_789_cov_1.329700
GTTATGGATTTCTAAGAAGTGCAATTCTATCACTGGCTGAAAACTACAAATTTAACCTTGATATTCCGTGGAAGAACATAGATCAAGAAGTAAAAGATATGATACTCTTTGGCTCTAATAAATTTCAAGGTTTGATCAGTATCTTGGAGAACCAGATGGATTATGATGAAACACTTGTTGAGCGATATTGCTCTGTCACTCACTGCAGAGAATGTACTGGCTATAGATTGAAAAAAGAAGCGCTTACAGTAAAAATTGATAGCAAACATATAGGTGAAATATCTAGGCTCAGCATCGATGAATCCCTTAAGTGGTTTGAAAATTTGCCAGACAAGCTCACAGAACAACAGAAGCAGATCTCAAGTAAAATATTAAATGGAATAATCAAGAGGCTAGCATTTTTAAAGAATGTAGGGTTGAATTACCTAACGCTTGATCAAGAATCTAGCACTCTCTCTGGCGGTGAGAGTCAGAGGATCAGACTTGCTTCACAAATTGGCTCTGGTTTAACAGGAGTGCTGTACGTGCTTGATGAACCCTCGATAGGCCTTCATCATTGCGATAATGATCGGTTAATTGCTACACTGAAAAACTTGAGAGACATGGGTAACACTGTAATCGTTGTTGAGCATGATGAAGATACAATAATGGCTGCTGATTATGCGATTGATATTGGTCCTGGAGCTGGCGTAAATGGTGGAAAAGTTGTTGCAGAAGGAACACCAGACCAGGTGCAAAGAAATTCAGAGAGCATAACAGGGCAATATTTGAGTGGAGAGAAAAAAATTT
>NODE_93_length_789_cov_1.084469
ATTATCTCTAGCAAAGTAATAAGTAAGCTGAAGGATGTTGTTAAAGGTGATAGAACTTCAGCTATTGAGGAATGGGTCAAGGCTCACCCTGTAACAGTAGAGGGTCTAACCGTTGAGCAATCGGACCTCTTATGTAATGCGTTTCGTGATGAATCTTGTTGGTCAGGTGCGACACTAGATGTTGCTAAATTGGTAGGAGAATTAGCTAAATCAGGTGTGTTGAATCCATTTGCTATATATAAAATAGCATGTATTGAGTGTGTAGAGAGTGAAATTAAGCAATTATTTGACAAGGCGTTAGAGTCTTTTAGATCTGACTAATCTCATAAAGGTGCATGTGAGGAAGATAGGAATTTAGCTTGCAGTGATAAGCTTGCAAGAGTTGAATTGTTAAGTTCCATGGGAAGACGTGATCCTGTTTTCAATTTCTGGATTGATCAAGAATCAGGTAACCTTAGAGAAAATATAGAAGCAGAAGATGGATTTAATAAGGCTGTAGATTTCAAGTGGAGTAAGGGAGTGGAACACTTCTATAATCGTCTGTGTTCTGAAGAAAAATTAGTGAAAGAAGAGAGAGAAAAATTGCTAGTTTCTGCTATTGCAAAATTATCTCCATTGCAATCTAGCTATAAACTTGCTTCTACCTTAAATTCCCTTCTAGGTAAAGTCATAAGCGCAAAAGTAGATCATAAGTCACTACTTGGGCTACCGAATAAGAAAGATAGGGGTGTGATCTATCGTCCTCTTAGTTACTTAGTAGAGCACGGTTTTCTTTGCACAACTAAGTAT
>NODE_94_length_788_cov_1.918145
CAAGAAGTCTAATGAATCGCGGTGTGACGTCTTAGCTATAGATGCTGGTTTGTGTGATTTCAAGAGAAGCTTAGTAGATAAGTTGTGTTTTAAACCAGATTCGGTATTTTAAACTGAACACTTTCAATAATACCACCTGGCATAACTGAAATTTTTACACTCAGGTTTACTTTTAGGTAGTCCATTAATTCATCAACCAATATGTCAGGAGCGGAAGCACCTGCAGTGATTCCTATCTTTTCTACGCCCTGAAACCAGCTTTTATTCACACAGCTGTAATTATCAATCAAGTAGGCTCTTTTTCCTCTGGCAGTGCACAGATCTAATAAGCGGTTTGAATTTGAGCTATTTTTACTTCCTACAACTAATACCATGTCTACAATTTCAGCTAGCTTTTTAACAGCATTTTGTCTGTTTTGCGTTGCATAGCATATGTCCTTTAAATCTGAACCTGTTATGCCTGGAAACCTTGATTTCAAGGCAGCAATAATGTCACGGGTATCGTCGATGCTTAACGTAGTTTGTGTAACATAAGACAAATTATCTGGATCTTTAACCTTTAAATCATATACATCCTGCAAAGTTTGCACTAAAGTGATAGGATTGTTTACTCTTCCCCTAATTCCCTTAACTTCTGGATGGTTTTCATGCCCAATGAGAATTAATTCTTTACCACTGTTTTCATACCTTTTTGCTTCTTTATGCACTTTGTTGACTAAAGGACATGTTGCATCAATCACTTGAATACCCTTTCTTTTTGCCTCATCTTCTATATTTTTTGATACTCC
>NODE_95_length_779_cov_1.752762
GTGTGTTTTCATTCTCCAGACTTTTTATTTTTTGTGTTAGTGATTCATTCTCTTTATTGAATTGTTTCAACTTAGTCTCATGTCCAACTATGCAACTTTTTGATTCTGCTAGTTCCTTTTGCGCTTTTTCTAACAACACTTTTGTTTTAGAATGCTTATTTTCGTTTTCTTCTAATTCGCTATTAAGTGTTGTATTTTTACTTTCTAGATCTTGTATTTTTTGTTTTAGCAATTCATTCTTTTTCTGCTCATCCTTTAGCTGAGTACGTAATTCTTTTAACTTAGCTTTACGTTTTTCAACCTTTTCTGCTTTTTCTGGAGTTTCCGTTGCGTTGTGTGTTTTGGAATGAGAAAAGGTACTAGGTACAACCTCAGATGGCTGATCACACATACTGTTTAGTCTATCTATTAGGTCTTCATCCTTTATCAATGAGCGATCTGCTCCATATTTTATCAAAAGTTTTGCTAATTCTTTATTGTCATTTGTAACAGCAAAGTATAAAGGGATATGTTCATCTTGATCTTGTGCATTAACATTTGCTCCATTATCTATTAGATACTTTGCAATCTCTACATAACCATGCACAGCAGCATAATGTAAAGGGGTATGTTTATCTCTATTTCGTGCATCAACATCTGCTCCATGTTTTATCAAAAGTTTTGCTAATTCTTTATTGTTATCTGCAACAGCTCAATGTAAAGGGGTCACGCCATCTTTATCTTGTGCATCAATGTCTTCTCCATTTTCTAATATAGATTGGCCTAAAGCTTCAGATCCA
>NODE_96_length_778_cov_1.867220
TGATTAGCAAGTTATTCACATCACTATTTGTAATAGCTTGCTTTTCATTATTTGCGATAAACCTACAGGTTATTTGATCACTTGAAGGTTTTGAGTTTCCTGGCCAAATCGCAAGACCTTTTGAGTATATTGCTATCATTTGCAGATTACTCGATTCAAATAACCTAACTATTTGGTCAAAGTTGCTGGATTTGTCCCAAGCAAGCGCTATATCACTACCTACTAGCTTTTTGGTTTTATAGTCCTGTTCATAGCTATTTTGTATTTCACTTATTTTGCTATTTGTACTGCTACCGACTGTAAGCTCAGATAATGTTTTCGGTTTTTTTCCTAGATTATCTATAACGGCTTCTGCAAATTCTTTGGTACCAATTTTCTGTTTACTCTTTTTCTCTTTATATAAATCGGCGGTATGTATTCCATCCTCCAAAGTCTTGAGCCATGCATCGTAAATTAGTTTTGCAGTACTCACTTGACTGATGTAGACCAACATATGCACTGCAGCATTCAAAAGTCCAGAAGGATTAGCTATGTTTTTTCCTGCAATATCAGGAGCAGAACCGTGCACTGCTTCAAACATTGCATATTCATTACCTATATTGCTACTTCCAGCGAGTCCAACAGATCCAGAGGTTTGCGCCACAATGTCCGATAATATATCGCCATATAAGTTCTCGGTTACTATAACATCGAAATTCTCCGGTTCTGTGGCAACACGTGCCATCCCAATATCGACTATATAATGTTCTGCCTTTATGTCCGGGTATTCCTTTGCAAT
>NODE_97_length_772_cov_1.543933
CAGATCAACACTGGCTGAAATATTGTCTTGCGTTTTACTTTTATTCTTGATGGCTCAAATAAGTATACCATTGCAGCCTGTGCCTATCACATTGCAAACTTTAGGAGTAATGCTTATTGGGCTTAAATTTAACCGCAGAACAGCATTCTATTCTGTGCTTACATATCTATCACTTGGTGCAGCAGGATTGCCTGTTCTTGCGAATTTTTCTGGTGGTTATCACGCTCTTCTTGGACCAACCGGTGGATATTTAATTGGCTGTTTAGCTGCTGTTATGGTAATGAGCAAAGTAAATGAATTACTGAACTCTAAATATAAATCATTTGTGTGTAATTCTTTAAGTTGTCTGGCTGGTACAGTTGTAATCTTTATTTGTGGTGTTAGTTGGCTTGCTGTTTACTTGGGTCTGGGACAAGCAATAATGGTGGGTGTTTTACCATTTATCCTTCCTGGTTTGGTAAAAATTTTTCTACTTGTAGCAGCTTTGCAATATTTGAAAAAATGATAAAATTCCGCCCTCATCATTTCATGTGCACCCTCGCGTTTCGGGGATATGGGTATTCTCAGGGTTTTGTAGAAAATTATAAAAGGATAGCAAGCAAAGTAATTAGTACTCAAATCGAAGTAGTTGGTAACCTTGATAATATCTGTAGTGCTTGTCCAAATCAGACTAAACAAGGTAAATGCACCACACAAGCTAAAGTTTTAGAGCTAGATAGAAGGCATATGGAAATTTTAGGAATTAAAATTGGCGAGACTTTAACTTGGAATG
>NODE_98_length_771_cov_1.682961
GTTGCAAGGTACATTTATTGAAGTTCGTGACTTATTTTTTGCTACACCAAATAGACTAAAGTTTCTAAAAACCGAAAGGGCAGTAACACAAGCTATAGTTGATATTGTAAATAACTTAGCAATGATTAACTATAGTATTGGGTTTACTCTCACTTCCAGTAATAAAAAGCTCTTAAAATACGCTAAGCAGACTTCGTTATTTCATAGATTGTGTGAAGTAGAAGAAGAATTTCAGGGCAATTCTTTGGAGATCAATGAAGAAGAAGACGACATTAAACTTACGGGACACATCTGTAAGCCGACCGTCAATCGTGGTAAGTCCACTCAGATCTATACGTTTGTTAATGGAAGGCCAATTAAAGATAATTTACTTATTGGCGCAGTTAGGTATGCATATCATGATTTTATTCCAAGCGATAGGTATCCTTTTGCAGCGTTACATTTAGAGATACCTTATGATCAAGTAGATGTAAATGTGCATCCAAATAAGTCAGAAGTAAGGTTTCAGAATAAGAAGCTCATATATGAGATAATGACAAGAGGATTAATTAAAGCATTGTCAAGAAGGATAGGCACTTTTCCAGCGCATGACCAGAAAATGGATTCAACATTGCCAGATCCTTTTGATAAACCTAATGTTCAAAATGAAAGAAGGCCAAGTCCTTTTGAAAATCAACTAATAAAAGAATTTGCTTCTCCAAATGAAAGAGTAAAAAGCTTATCAGAACAGTCAAAATCGTTTGATTATACCGGCATACAGAAATTACCATC
>NODE_99_length_768_cov_1.820477
AATTCATTGTTGCTTATAAACTTTTAGTCAGTTAATATTCTAGTGAACTTAATTCACTAAGTCAATCATTATTCTAAAATATTGACAAAAAATAGATAAAATGTTATACTCAATAGGGAATAAATAATAGTTATCATGATTTTCGCTTTCCCTGGTCAGGGCTCTCAGTTTGTAGGAATGGGAAGGAGCTTATATAGTGAGTTTTCCGTTGCAAGACAAGTATTTAATGAAGTAGATAGCATATTGGGTAGAAAGCTGTCTCATTTAATCTTCAACGGTCCTATTGAAGAATTAACCATTACAGAAAACGCTCAGCCAGCTATAATGGCAGTATCAATTGCAATGCTACGTGTTATGGAGCATGTGTTTGGCAAATCTCTTTTCACTGATCACAATGTTAAATATGTTTGTGGGCATTCAGTTGGCGAATATACAGCGCTGTGTGCTGCAGGAGCGTTAACGCTTGAGTCTGCAATCAAGCTGCTGAAAGTTCGCAGCGAAGCAATGCATGAAGCTTCACTGAAATGTAAAGGCGGAATGGTTGCGTTGCTTGGAGCAGAGATAAATGAAGTGGAAGATATATTGAAATCAGTTCAAATTGACGGAATTTGTGAAATTGCAAACGATAACGGTGGCGGACAAGTGGTTATAAGTGGCACTAGAGAAGCTCTTGAAATGTTACCCGATTTATTCAAAAACTCGAGTGTGAGGAAACTAATTAAATTACAGGTTAGTGGGCCTTTTCATTCATCTCTTATGAAACCTGCT
>NODE_100_length_767_cov_1.537921
ATTCAGATAAAATCCGAGTGTACTCTTCTTGAGTGTAACCAAAAGTCACTAGCCTATGTTTAAGGAGCGAAAGTAATGACACACTGCTCCAATTTGAGGTCAAAACTTCGATACTATAAAGCAGAAGCGTTATATAAGGGTAATTTTCCGGTATGGCACTGTGTTGCCTTGATAAACATGCTATACGAGCTGCAAGTAATTTATCAAAGACGACCAAAGAAATGTTTTCATAACCTTCATTTTCTATAATTAATGATGTCACTTGTGCTTCTTCCTCTCTGGAATCACAAGTGATGACTTCAATATTGCCAACATGTCCACTACTAACTTTGCTTAGATCGGCAGTTGTATCAAAGACGTAATCTAGATATTCCTCAGGACTTCCTGTTATCCCAGCCCTTTCTTCTGTCATCCCAGTGCTTGACACTGGGATCCAGTTTTCATTATACAGCCACCTGGTGCGCTCATTTAAAGTTAAGTTTTCTGGATCCCAGTGTCTGGGCACTGGGATGACACCAGAACACGCTTCTGGCAGAAAACTAACATCCCTTCTATCCACTTTTAAATAATCGAGTAGATCTTTCAGGCAATATTGATAGTGTTTTTTATCAAGCAATTTCCAGTCTTTCTCTTTAATTTTCAAATTCAGGTTAGGCAAAATTATTTTTCCAAATGGCAGATCATATATAGCCTTAATTAACGACTTATCCTTTCCAATTCCAACAAAGATTATATGTTGGTCTTTTTGTAAAGAGGTTATCATATTG
>NODE_101_length_761_cov_1.141643
TTCATCGTAGGTGTCACTACTACAAGACCGCCCTTCTGAAAGGGTTATGGGCTGATTGGAAAAATTGGTGCATAAAGTTTTTTGCTTGGAAGACATATCACTCCTCTATCTTTTCAATAACTACATTATGATTTGTATAAACACATATATCGGCAGCTACCTTCATAGCCTTTTTCGCAATTTCCTCTATTGATATTCCTTTAATATCAATTAAAGCTCTTGCTGCAGATAGAGCAAAATTTCCCCCAGAGCCAATAGCGGCGATTCCATCTTCAGGTTCAAGAACATCACCTGTTCCCGTAATTACTAATGAAATAGATTTATCTGCAACGATCATCATAGCCTCTAATTTCCTCAGATATTTATCCATTCTCCAGTCTTTTGCAAGTTCAACACATGCTCTCATTAATTGCCCTGGGTGCTTATCAAGTTTAGATTCTAGTCTTTCAAAGAGAGTAAATGCATCAGCTGTTGCTCCAGCAAACCCAGCAATTACAGAATCACCAGAAAGACGCCTAACTTTTTTTGCTCCGGATTTTATAATAGTGTGGCCCAGTGAAACTTGTCCGTCACCTATTACCACTACGCTTTCACCCTTTCTAATTGATAATATAGTAGTGCCATACATTTTACTGTTGTCGTGTTGAATCATTTTTCTATCACTTTAAATAAGAATCCCATTATACTTTAATCTTTAGTCAAATTTGCTAAATATGTTTAATTATAGCTTATAATATAATACCTTCCTTATAACATTTAAA
>NODE_102_length_754_cov_1.480687
AAGTAATCAGCGAAATAGGTTCATTTTCTGCGTTATTTGATTTTGCTGCACTAAGTAAGAAGTATGACCATCCAGTACTCGTTTCCTCAACTGATGGAGTAGGTACGAAACTGTTGATAGCTCAAGAAGTGAATAAACATGATACTATAGGTATAGATTTAGTTGCAATGTGTGTAAATGACTTACTTGCACAAGGAGCAACGCCTTTGTTTTTCCTTGATTACTTTGCAACAGGCGTTTTGACCAAAGATGTTTTATTATCTGTGGTTAAGGGCATTGCAGAGGGGTGCAAGCAAGCTAAAATAGCATTGGTTGGTGGGGAAACTGCAGAAATGCCTGGAATGTATGGTAATAATCACTATGACCTTGCAGGGTTTGTGGTTGGTGTAGTTGATCGAAAGCAAATTCTTCCAAACTGTAGTATGATGAAAGCAGGTGATTATATAGTTGGCTTAGAGTCAAGTGGAATTCACTCAAATGGGTTTTCTTTAGTGCGCCATGTTTTCAAAAGCTTAGGTATAAATTATAACGATACATCTCTATGGAATAATAAATCTTGGAGTGAAATACTACTTGAACCAACAAAAATATATGTTGATTCTTTGTTGCCTATCACGTCACAAGTAAAAGGTATTGCGCACATCACGGGTGGTGGTTTGGTAGACAATATTCCGCGAATTCTTCCAAAAAACTTATTTGCAAACATAGACATTAATTCCTGGAAATGGCCAGATATATTTTTATGGCTAACAAA
>NODE_103_length_752_cov_1.496413
CTGATAAATTGCACATCATCTACCATCAATACATCTACTGATCTAAATTGCTCTTTAAATAACATAATATCTTTGCTTCGCAGCGCTGTAATATATTGGTACATGAATTTCTCTGCTGATAAATACACCACTTTTCTTTTTGCTGATGGGGAATTGACTATGTGCCAAGCTATAGCATGCATTAGATGTGTTTTACCAAGTCCCACTCCACCATATAGAAACAAAGGATTGCTGCCTAATATTGGATCTATAGATTCTGCCACACGCTTTGCCGCCGTAAATGCTAATTCATTTGGCTTTCCCACTACAAAATTATCAAAGGTGAACCTTGGATCCAGCGGCGAACCAAGATTATGATTACTTTCCTCTCTGTTTTTTAGTATAACATTAAAATTTGAATTCCTCTCCTCAATTACTTGAATATCAATAGAACGTATACTTTTATCTTCGCTTTGCCATAATGATAATATTTTTTTCATGTAATGAACTGTAATCCACTCTTTTATAAACCTTGTTGACACGGATAAAAGAACTTCCCCATTTCTGCTACTGACAAATTTTAGTGAACTCAGCCAGCTATTATATGTTGCTTCTCCATAAAGATTATAAAGACAATTTTGGATTTTTTCCCAAGTAACATTGTGATCCGTTACTGTAATAATCTGATCAAAAAACATAGTAGAAACCTTAGGGCTAGTTAAGTTCATATACCACACCAAGAAAAAAGCAATAATTAGAAAAACATAAGATAA
>NODE_104_length_751_cov_1.502874
GAAATAAAGAACAGATTTGCTGTGCCGCGAAAAACTTCAATAGAAGAGTCAGACGCGGACATTGAAGCTGAAGATCTAATTCCACAAGAGGATATGGTGATAACCGTAACTATGAATGGTTATATCAAGCGTGTGAAACTTTCTCACTACAGAACTCAGCGTCGTGGTGGAAAAGGAAAGCTAGGACAGGGATTAAAAGAAGAGGATGTAATCACAGAATTATTTGTTGGAAATACCCATACTAGCTTTTTATTCTTTTCTAACATTGGTCGAGTTTATAGATTAAAAGTTTATAAGTTACCTCTTGCAGAGCCAACTGCACGTGGAAGAGCGCTTGTTAACATATTTCCGCTTAGCGATGGTGAAACTATAACTAATATCATGCCATTGCCAAGTGAAAATGACGAAAATCAAAACATAGTTTTTGCTACTGCCTATGGAAACATAAGGCGTAACTCTTTAGCGGATTTTCACTATATTCCAAGCAATGGAAAAATAGCAATAAAGCTCGACGAAGGAGACAAATTAATATTGGTTAAAGTATGCAATGCAATTGATCATGTTTTTCTTTCAACAAGATTCGGCAAAAGTATCAGATTTGTTGTAAGTGATGTGCGTCAATTTAAAAGTCGCAATTCAGATGGCGTAAGAGGTATCAAACTTGCAAAGAATGACAGCGTGATATCCATGACCATATTAAATGGGATAGGTGTAGCAACAGAAACAAAAGAACTTTACTTAAAAGTTCCAC
>NODE_105_length_750_cov_1.964029
ATGGTTATTCTTTCTAAGAAATCTGCTGATTGTGGAAGCGATTAGCATGAGGTAAATGTATAATGACAAGTATTGTCTTTTCAGGTATCCAGCCAAGTGGCGTACTACATTTAGGTAATTATCTTGGTGCAATCAAACAGTGGATAGACTTACAGGATAAATACAAATCTCTTTTTTGTATTGTCGACCTACACGCAATCACAGCAAATAAGCTTCCCGCAAGTGAATTAAAAAGTAATATTTTCAAAACAGCAGCAGCTTATATTGCATGCGGAATAGATCCAGAAAAGTCCATTATTTTTAGTCAGTCCACAGTTAGTGGTCATGCAGAACTGGGCTGGCTGCTTGGATGCTATACACCAATTGGTTGGCTTAATCGCATGACTCAATTTAAAGATAAAGCTGGCAGCGATAAACAAAAAGCCTCTCTTGGATTATATAGTTATCCAGTACTTATGGCTGCAGATATATTGTTGTATCAAACTAAATACGTTCCTGTTGGTGATGATCAAAAACAGCATTTGGAGCTTTCACGTGATATTGCATCAGCTTTTAACAATCATTATAAGCTGGATTATTTCATCGTACCTGAAATCTTAACTTTGGATTGCACATCAAGGATAATGAGCTTAAGGGATGGCACAAGCAAGATGAGTAAATCTGATCCTTCAGAACATTCGTGCATTAACCTTGATGATACGGATGACTTAATTGTCAAAAAAATAGAAAAAGCAAGAACAGATTCAATTC
>NODE_106_length_750_cov_1.699281
GCCGCGAAAGTTGGTCAATAGACTACCGAGTATTTGAAGGTGATACTGGGAGTGGGGAAGTATGGGGAAAGCTTTCGGAGCTTCTGAGTCATCATTTTATCGGTGAAAACGGGCTTGAATACATGATAAGTATGATGGCGGTAGATGCTGGGTATGCAACACAAGAAGTATACAATTGGGTAAGAGGTCATCAAGGATCTGGAAGAGTAATGGCAGTCAAAGGTGTAAATAAAGCACTAGTGCCGCTTAGCAGCCCAAGTAGAGTAGATATAACAGTTGGTGGTCAAAAGCTAAAAAGAGGAATAAAGCTCTGGCCAGTGGGAGTATCGATTTTAAAGTCAGAACTTTTTCAATTACTTAATGTTTTAAAGGACGGTGAAGAAGCTCCAGCAGGATATTGTCATTTTCCTGAGTATGCACCTGAATATTTTAAGCAGCTAACGGCAGAGCAATTAGTCAGCAAGGTAGTAAAAGGGTATACCAAACAAGAGTGGCAAAAGATAAGAGACCGAAATGAAGTATTAGATTGCCGAATTTACGCAAGAGCAGCGTCGATAGCACTGGGAATAGATAGGTGGCCAGAGAGTAAATGGGAAAGTTTAGCAGGTGAAAAAGCTAAAAAGTCAAAGAGAGTGAGAAGGAGTCAATGGTTGAGTGAGAAAAGTTGATGTATAGCCAAGAATATTTAGATCAAGTAGAAAAAGCAATCAAGAAGCTGCAAAGCGGGAAACGGGTAGTATCGATTGCATA
>NODE_107_length_747_cov_1.719653
GAAAAAAAGAAATATGTATCAGCTACTTTCATTTGCTGCGCCTCGAAAATAAACGTTCATGTAGCTAAGCCATAAATCCAGTATAAAGACCTTTAATCATTGGCTTCGTAGTACTTCTCAACCAACTTATTAAGTAACCTTACACCAAAACCTACTGCTCCTCTTGGACAAATGTCAGTACCTTTCTCGTGCCAAGCAGTGCCTGCGATATCTAAATGTGCCCAGCAAGTTTCATTCACAAAACGCTGTAAAAACTGTGCAGCCATTATGCTATCTCCGCCAGAACCTGCAGGAGCGATGTTTTGAACATCAGCAATCCGTGAATCAATAATTTTGTCATAAGTTTCATTCATAGGAAAACGCCATAACTTCTCATTTACTTCATTTCCTGCATCAATCAGACGGCTTGCTAATTCATCATTATTTGAAAAAAGACCAGCATATTCGTTATTTCCAAGTGCAACCACTATAGCACCAGTTAAAGTTGCAAGATCAATCATAAATTTTGGTGAGAATCTGTCTTGCGTATACCATAAAGCATCTGCAAGTATGAGCCTTCCTTCTGCATCGGTGTTCAACACTTCTATTGTCTGTCCAGACATTGAAGTTACTACATCACTTGGTCTTTGAGCATTACCACCCACTGCATTTTCTGCAAGTGCGACCACACCGATCGCATTTACTTTTGCTTTTCGTCCTGCTAAAGCATGCATCACAGATCGGAAGAGCGGTTCAGCAGGAATGCCG
>NODE_108_length_747_cov_1.520231
TCTAGTTCATTGGAATTTACAATTGAATCTCACAATGGTGAAGACTTTGTAACATACAGAGATGGTAAATTGTCACTTACTATTCCTAAAGAGTTAAAAAATTATAAAGATAATGGCAAGAGCTTGTTTGACATTATTAAAGAATATTTTCAGAAATTCTGTGCAAAATTAGGATTTAAACCTGAGACAAAAATACAAATAGAGCATGGCTTCGGTGCTCAAAGTAACTATTTAGATGGTACAATATCAACCACAGGATCAGATGCAAATGAAGAATTTATCAATCTTTTAAGCGAAAATCTCAGAGAGAGGTTATTGGGGTCAGGAGTTGCTCTAGAAGATGAAGATGTTGATGATATTGTTGAAGTCAGAGTATCTACCGTTATAGATCTATTGAGTGATTATGCTAAATTGGAAGATAATAAAGAACACAGAGAGTTATTAATAAGTAAAGTAGCAGATAATTTAGGACTTTCCACTCAAGATAAAACAGCACCAGAAGTATTGATGGAATTAGGCTCTTTACCTTCTTTGATAAAAGGTCAGGTTAATCATAATCAAGTGCAGTCTGTTGTAAATACTTTTATTAAGTTAATTATTGAAGGGAAAAGCGAAGTATACAAAAAAGGAGGTGCGATTAATGCAATTGATGCAATTCATAAGGAGATAGATAAGGCAATTGTTGAGCAAGAAAAAAAAGCAACCAACAAACAAGATATAGAAAATGATAAATGGACAGATAGAATC
>NODE_109_length_747_cov_1.229769
GAGTTACCAAAATTTCCTAAAACTAAAGAAGACCAATTGGAGAGTATAGTTGAAAAATGGATCTATTATTTTAAATATGCAGATGAAACTAGTGAAGAAGAATTGGAAAAGATAATAGGTAGTGATGTAATAATTAAAAAGGCATATGAAGAACTAAATAGATTCAACTGGTCAGAGAAAGAATTTATTGCCTACGAACAGGAAATAAAACGTATTCGTGATGAACGGGCTGTTCTTGAACAAAAACTTGATGATGCTAAAAAGGAAGGAAAAATTGAAATTGCAAAAACAATGCTGGCTAATAATGTTGATGTCACCACTATTGTTAAGTTTACTGGCCTCTCCATGAGTGAGATCAAAGAATTGCAGAATTAAGTGGACCCGCAAACGGTTACACGAAATAATGCTGCAGCCTGACCAGGTGATAAGTACATTTAGCCTATTTATCTTTATACTTTCATGCCAATTTTATAAATCAAATTTATTTCTGTGAGTAGCTACAATTTAAAGACCTTGCTTCATCAATGTAATGGAACAAAACCTTTTTAGTAAGTTCAAAACCCTCTAAAGTCTCTCCTTCGCATCTTGCTGTAATGCAGTTTTGCGTATTTGATACCCTAAGAAGCCACCAACCTTTATTATCGGTTACCTTAACACCATCAAGATCTGAAAATACAATATTTTGCTGCTCCAGTGTTTTCTTTATTGACTCAATTATTTGAAACTTTTTCTTATCTTTCACTACAA
>NODE_110_length_745_cov_1.443478
CATCGAGGTTGTAGACTTGCTATTTCTCATCCTGAAATATATAGCATGCAGATTAGGGCAATACTTAGTGCTGCAAGTGAATTAAAGAAAGAAAAGAAGATAGAAGTGGAGCCTGAAATCATGATTCCTTTTATCATGAGCGAGAAAGAATTTATTCTGATATGCGAGCTAGCAAAGAAAGAATCCTCTGTTATCTCAGCTGGGATCCAGACGCAGATTCCAGCGTCACGCGCTGGAATGACATCAGACAAGGCTTATTCAATTGGAACGATGATAGAACTACCAAGAGCAGCATTGATTGCTGATAAGTTAGCAAAACATGCAGAGTTTTTTAGTTTTGGCACTAATGATTTAACGCAAACAACCATGGGACTTTCAAGAGATGATTCAGTTAATTTCCTCGATTCTTATAAGGAAAGCAACATATTCGAAAACGACCCATTTGAAGTGCTGGACATCGAAGGGGTAGGGGAGTTAATCAAGATAGCCATTGAAAGAGGCAAAAAAACCCGAAAAGAAATAAAACTGGGTATATGTGGAGAGCATGGAGCAGATCCAAAATCTATAGAGTTTCTCATCGAATCAGGGGTAGATTATGTTTCATGCTCACCCTATAGAGTACCGATTGCAAAGTTAGTGGCAGCACAGTTTAGTGTTAGATCTAAATTTGCTAGGTAAGTATAGTGGCAGTGTTGGCTACTCATATGGTCTGAGCCCACCAGAGGGTGTCATTCCAGCGCGTGAC
>NODE_111_length_744_cov_0.933237
CATTGCTGACACCATCAACGTTTTGCAGCGCTTCCAGGTCAGCATTAAAGACTTTATTCAAACTGCCAAAATTTTCTATCAAACTCTTTGCTATCGGCTTTACATCAATTCTAGTGTATGCTGAATATAAAATGTGCTCTAAAACCTCATAATCAAGTAATGATTGTCCATTATCTAAAATAATTTTCTCCCTTAGGCGCTTTCTATGCCCCTTTTTGTAATTTTTCATCATCAATGAATTGCTTATCTCTTGTATAATAAGAAATTAGATTTTTAAGTAAAATATTTAATAAAGCGCATGACGCACAATTGTAAGAACATTCATTTTTAAAGACAGCAAATGGTGTCATGAAAGTAGCTGACACTGGTTTCCATCCAAAACAGCAGTAGCCCTTTTGGTGTCATTTCAGTGCTTGACACTGGAATCTGTGTTTCTGGTTCTGCCCAAAACCTCTTATATTCCTCACCTTCAGTACTAGGGAAGCCTATTGATGTAAGATAATTGGTTAATGCATCTATCCAGACATAGATTACGTGTTTGTCATTACCTGGTACTTTTATTCCCCAGTTAAAACTAGTGCGAGAGATTGAGAGGTCAATGAGCCCTGATCTTACAAACGATATCACTTCATTTCTTCTGCTCTCAGGAAAGATAAAACTTGGCTGATTTTTATAGAGTTCCAGTAATTTGTCTTGCCAGTTTGACAAGCGAAAAAAGTAGCTCTCTTCTTTTATCCACTGAAC
>NODE_112_length_742_cov_2.104803
CTGGCAAATTAGTAATTCTCCCTGTAGACCAAGGGTTTGAACACGGGCCAATAAAAAGTTTTGAAGTTAACCCTGATGCTTATGACCCACATTATCATTTTCAGCTTGCAGTTGATTCGGGAGTAAGTGCATATGCTGCTCCACTTGGTATGATTGAAGCTGGTGCTTCAACTTATGCTGGAATGCTCCCACTTATTTTGAAACTTAATAGTTCCAACTCCTTACATTCGAAGAATCTGACTTCTGATCAAGCAATAACCTCTTCTGTGAAAGATGCACTGCGTTTGGGCTGCTTGGCTGTTGGATTTACTATATATCCTGGTTCTGCTAAGTGTTTCGATATGATGGAAGAAGCCCGTGAAATCGTAGCTGAAGCCAAATCTTATGGGCTTGCAGTAGTGTTATGGTCTTATCCACGCGGTGAAGGAATTTCCAAAGAAGGTGAAACAGCGGTTGATGTTATTGCCTATGCTGCACACATGGCAGCTTTGCTTGGCGCTAATATAATAAAAGTAAAACTTCCAACTAAATATTTGGAAAGGGAGAAAATAGAAACAGAAAATATTGAATCATTACCTAAAAGAATTGAATATGTTAAAAGATCTTGTTTTGCAGGAAAAAGAATAGTAGTTTTTTCTGGTGGCGAGTCGAAATCAGTGAATGACATATGCAATGAAGCGAAAGAAATTAAGCAGGGTGGTGGTAATGGTTCAATCATTGGACGTAACACTTTCCAACGCAA
>NODE_113_length_738_cov_1.360176
TGTAGTAAAAAAGGTTACCTACGAAGATGTAAGTTTCGAAGACCTCGGTGGAGCAAAAATTCATACAAGCAAAACAGGAGTAGCGGATTTTGCATTCAATAATGATGTTGAAATGCTGCTAAAAATGCGTGAATTCTTTACTTTCTTACCAGCAAATAATCAAGAATCACCAAAATCTGCACCAATCTGTAATGATGTTGACGACATTGATGAATCCTTAAACACTCTAATTCCTACCAATCCTAAAACTCCTTATGATATGTATGAACTCATTGAAAAAGTTTGTGATGAAAGGAATTTCTTTGAACTGAAACCTGATTTTGCTCGTAATATCATAACTGGTTTTGGTAGAATTGGAGGAAATACTGTCGGTATTGTTGCAAATCAACCTATGCACCTTGCAGGATGTTTGGATATTGATTCTTCAAGAAAAGCTGCGAGGTTTGTAAGGTTTTGTGACGCATTTAACATTCCGATCATCACACTTATTGATGTTCCAGGATTTTTGCCGGGTACAAATCAAGAATACAATAATATAATACAACACGGAGCGAAACTGCTTTACGCTTACGCTGAAGCGACCGTGCCGAAAATTAGCCTTATCACTAGAAAAGCGTATGGTGGTGCATACATTGTTATGAATTCGAAACATCTAAAAGGTGATATAAATTATGCCTGGCCAACTGCTGAAATAGCTGTGATGGGCCCTGAAAGTGCAGTTGAGATTATATTTCGACA
>NODE_114_length_737_cov_1.563050
ATGCAATATAAAGTGCCTCCAATTTGGCTCACTTTAGCGCTTAGCAAATCTTGTTTATTTACTAGCTACTTTTTCACTTAGGGCTGTTTTGGCATAAAAAGCAAGTTTTTTTTTACAAAATATACACATTTTTTCAGCATATTATATTAAGATATAAATCTATATGTTTAATCTGTTAAATCTACCTCCTGCTGTTGTAATTCATTTACGTTTCGTTTCTCCATTATCTCCTCTATTACCTTGTTTGCTTCTCCATACATCACCGCCACATCTCTCATATTCACTCCCCTTTTCTCTAGAAAATTCGTTACCTTCTGGTAAATCTTCGCATAGTTTAGTGGACTACATCCAAATTTATCTACTGTATCAAGATCTCCTCCCGCCTTCATTAACTCTTCTATTGTTCCTTTCCTCCCTGCTAAACAGGCTAAGTGTAATGGTACTGCTTTGTTGTTCGACTTTGCATTTACCTCGGCTCCTTTCTCTATCAGTGCTTTCACATTCTTTCTCTTTCCTAAAAATGCTGCTAGGTGCAACGGTGTCTCGCCTCTATTGTTTCTATCGTTTATACCTGCACCTTTTTCTATTAATAACTTTATTACTTCTGGGTTTGACACTTGTGCTGCTCGGTGCAATGCCGTACAATCACCTGAATCTTTTCCTTTTATGTTTTCTTCTGATATTGCTTTCAGTAACTTATCAAAAGCATTTTTTGTTTCTTTGTTAAACTTTACCAT
>NODE_115_length_737_cov_1.447214
CTTGTAACATTTTTAATTCGATTGATGAATGAAGAGTTAGTAAATGTAAAAAGTTATGTTCAGCCTATTTTCTTATACGTTTCAGCATTGTCTGTGCTTATCTCAGCTTTTGGGGCCTTACGTCAGCAAAACTTAAAAAGGCTGCTTGCTTACAGTTCAATTGGTCACATTGGTTTTATATTTGCTTCACTTTCTATTTTTACACAAGCAGGAACAGATAGTGCCTTAATGTATCTGGTGATATATATCATCACAAGCATAGGGCTATTCTCATATCTCGTACAAATTGACGATGACGATTGTGATATTGCAAATTTATCTGGTATAGGGAAGAAACGCCCAATTGTAGCATTTCATCTTTCTGTGCTGTTACTCTCAATGTCGGGAATACCTCCACTTGCTGGGTTTTTCGCTAAATTTTTTATATTCAAAAGTTTAATAAATTCTGGCTTTATCAGCCTGTCCTTGATCCTTGTAATAGCGAGTGTGATATCATGCTACTATTATTTAAATATCATGAAAGTTATGTATTTTGATAAAGCTAGTGGTAATAAGGTTGCTTATTCTAAGGGTCTATTCATTATCACTTCAGTGGCTTCACTGATCAACCTCGTTCTTTTCTTGTATGTAGAAGATCTTTACTCACTCATTGAACTAAAGGGCTGACAAGGTGATCCCTGAGGGCTTTCATATTCATCATTACAAAGAAGTTTCAAGCACTAGTAAAGAAGCGTTGG
>NODE_116_length_734_cov_1.583211
CTCTTATGGTTAAAAAAGCAGGACAAGCAGTCTTAAAATTGCTTGTGCATCTTAAAATTAAAGCGAGGTTTGATCTATGATGAGTGTTTTAAAGAAAATCTGTGGCTCTAAAAATAGTTTAAAGTCTTTTGATAACGAGGTTTATCAGTTTATAGAAAAAGAATTACAACGCCAAAAATCACAATTGCAATTAATTGCATCAGAAAATTTTGCAAGCAAAGCGGTAATGGAGGCACAAGGCTCTTTTCTGACTAATAAATACGCAGAAGGTTATCCAGGCAGAAGATATTACTGTGGTTGTGAGCATGTGGACAAAGTTGAAAGTCTGGCTATAGAAAGACTTTGTAAGTTGTTTGGTGTAAAATTTGCAAATGTTCAGCCTCACTCTGGTTCTCAGGCAAATCAAGCCGTGTTTGCTTCACTGCTTACTCCAGGTGATACAATACTTGGATTGTCACTGAGTTGCGGTGGGCACCTAACTCATGGTGCGGCGCCAAGCCTTTCTGGTAAATGGTTTAAGTCGATTCAATATACAGTAAATAAAGACACTTATCTGCTCAATATGGATGAGATAGAAAAGCTGGCGCTGGAGCATAAACCGAAATTGATCATAGCTGGTGCTTCTGCTTATCCAAGAAAAATGGACTTCAAACGCTTTCGCGAGATTGCAGATAAAGTTGGTGCTTATTTGCTTGCAGACATTGCTCACTATGCAGGGCTTATTGCAGCGGGCG
>NODE_117_length_731_cov_1.386095
TAGCAAATGCGCTTGATGTAATAGGAATTCTGGCTATTGAATTTTTTGTTACTAAAGATAACGAATTGTTAGTTAATGAACTAGCTCCCAGACCTCACAATTCTTGCCACTGGAGCTTGGATGCATGTAACGTTAGTCAATTTGAACAGCTAGTTAGGATAATATGCGGGCTACCTATGCAGGAAGTAGTATTATGCTTTCCTTGTATGACGAAAAATATAATAGGTAATGATACATATGATTCTCATAAGTATTTGAGCAACGAAAAAGCTAGTTTAACCATATATGGGAAAAAAGAGGTTAGGGATAAGCGTAAAATGGGACATGTCAATATAGATTTAAGTTAACAGTTTTTCTACGTCATACCGCCACAACTGTACGAACATTGTGATATGATGAGATGTTACATAGTAAACGGTGTCATTCTAGCACCTCTTTTCCCGTCATCCCGCTGCTTGTTAGCGGGATCTCATTTCACTTTGTGAAGGTGTCATCCGAGTAGCCTGACTACTTGGATCCAGGAATTTTATTAAGTTGGTAAGCATAAAAGTGGCTGATCTTATGTTAAAACACAACGTTCTTGATGAGATTACAGCAAGGCTGGGTTCCAGCGTCAGCTACTTGAATGACAGCAGTCCTACGTCATGCCGCCGCGGTATCTCTAGATCCCGCTAACAAGTAGCGGGATGACGATTGTCGTTTAGCCATAAATATTAAGAAATTTACCAAAT
>NODE_118_length_730_cov_1.445926
GTGTATATATTCTATATTTAACCCTACTTTTTTTGCATGTGAATGCGCTACTTTTATGTTTTCTTCACATACATCTATTCCCACAACGTTAATGCCAACGCGTGCCATTGACTCTGACAAAATGCCACCACCGCATCCAACATCAAGCAATGATAATTCTTTCAAATTGCATTTTTTTAACTCTTTTATTTTCTCAATAATGTAAGATACTCTAACAGGATTCATCATGTGCAATGGTTTGAATTTGCCGTTCTCATCCCACCACTGGCCTGCCATTTTAGCGAATTTTGATATTTCATCTTCGTTATAAGTTTTTGTTTTTTTTTTCTTAGAGGTTATATTGCTGAGTTTATCAAGGCGTTTTTTATGTCTGCTTTCTTTTGAAAATTCTGTTTCGAGGAATTGTTTGACTATGTCTTTTGCTAATCCACTCGCAGTAAACCCTGCACCAAGACACAGTACATTTGCGTTGCCATGCTCGCGAGCTAATTTTGCGATCTCAACACTGTTACATAAAGCAGCGTAGATTCCTTCAAAACGATTTGCCACAGTACTCATGCCCAAACCTGTACCACAAATTAATATCCCATAATTTGCTTTTTTGCTTGTTATATCTTCTACAACTTTAACAGCATAGTTTGGGTAATCTACACACTTTTGCTTAGCAGTGCAGCCTTGATCTACTACTCTGTAACCTAGGGCTTCCAGGTAAGGTTTTATTTCTGATTTT
>NODE_119_length_725_cov_1.304478
GGTAGCTGAAAGAGAGGATCCTTGTCTAATTTATAAAGCAGTAAAAAACCAAACTGAAATAGCTGGGGCTATAAATGCGCACATCAGAGATGGAGTGGCAGTTACAAACTTTCTACATTGGCTTGAAAATAATGTTGGTACAGAGCTTGAAGCTGAAGAGAAACTCTTAGAATACAGAAAAGAGCAGAATTTGTTTAAGCAACTAAGTTTTCCAACAATTTCAGCATTTAATGAGAATGGAGCAATAATTCACTATCGTGCAAGCAGTAAGACGAATAAGGTAATTCAGAAAAGTGGACTATATTTGATTGACTCTGGTGGCCAATACCTTGACGGCACAACTGATGTGACAAGAACTGTAGCAATTTGCAGTCCAACTAATGAGCAAATAACCCACTATACAATAGTGTTGAAAGCTCACATTGCTATAGCAAGTGTCATCTTTCCTCCTGGCACTACTGGTGGAGAATTGGATATATTGGCACGTACGCATTTATGGAAATTTGGAATGGACTATATGCATGGTACAGGGCATGGAGTAGGAAGTTACCTATCAGTACACGAAGGACCACAAGCAATATCAAAAAGTAATAAAGTGAAACTCACGCCAGGGATGATACTTTCCAACGAACCTGGCTATTACATTCCGGGAGAGTATGGAATAAGAATTGAAAATCTGATATATGTTGACAGGCAAGAGAATGGCTTCTTAAACTTTAAACAAC
>NODE_120_length_724_cov_2.354260
TATAAAACTTCTTCGATGCTGCGATTTAATCTATGGATTTCGTCGATAAATAGAACATCTTTTGCATTTAAAGTGGTAAGCACTGCAGCCAAGTCCCCAGCTTTACTAAGTAAAGGACCAGAAGTTGCGCGAAAGCTAACTCTTAATTCTTTAGAAACAATTTGTGCTAAAGTTGTTTTGCCAAGCCCTGGAGGACCGTACAATAAGACGTGATCTAAAGCTTCAGTTCTCGTCTGTGCAGCGTTTATAAACACTTTTAAATTTTGTATTAAGTCTTTTTGCCCGACAAAATCATCAAGTTGCTCAGGCCTGATGTTAATATTGCGCACATCTTCAGTATATTCTTTACCGCACGATATTGATTTCATAATGTTAAGAGCTCCTTAAGCGCCATGCGAATAATGTCCTTAGTGTCCAGGTTTGACGATTCGTCTTGTATTTTTTTTATCGTATCATAAGCTTTCATTTTTTCATACCCAAGATTGATCAATGCTGAAAGGGCATCTTCATTAACTGGATTAAAGTTATTGTTATTTATTTCTAGTTTACTTACTTTGCCACTCAATTCAGTGATGATTCGATTTATGAGTTTCAAGCCAAGTCCACTCATCTTGAGTGTTACTTTATCTTCATTCATAATTGCCAAAAATAGCTGTTCTGGAGTTAATTTACTCAAAATTGACATTGCAGTTTTATAGCTAACACCGCTTACTTTAACTAGCAA
>NODE_121_length_720_cov_1.476692
GACGCAGGAGTTGAAGACTTATATAAAGAATGTAATGCTGAGAAAGTAAATTACATAATTGGTAAAAATGGTAAGCTTTATCCTACTTATGATATAGATAATACATCTAAAGATAATGACAGCAAAGATTCTGGTAGTAGATGATGTACTATCTAATGTCAAGCTTTTAGAAGCTCGACTAAAAGCAGAGTACTATACGGTTATCGTAGCTCATGATGGTGAAGAAGCTATAGATTTAGTAGCAAAGCAGCAGCCCGATATTATATTACTTGATATCATGATGCCAAAGATGAATGGCTTTCAAGTTTGTAAGGAGCTAAAGAGTGATCCCTTGACAACCCATATTCCAATAATTATGGTAACTGCGCTGCATGATACTCATGATAGAGTGCAAGGTATTAATGCTGGTGCGGATGATTTTCTGACTAAACCAATAAACGAAACTGCTTTATCTGCACGAATTAAGTCTCTCACACGCTTAAAGATGATTATTGATGAATTGCGTTTGAGAGGAGAAACTAACGCTGAGATTGGTGGAGTCGCAGGAAACAGTATTATGGATTATTCCAATCAGATTTTTGATGCTAACATACTTGTTATAGATGAGGATGTTCATCAAGCAGAGCAGATATATAATATATTAAAGCAACGCTTTAGGTCAATTAAAATACTGAGTGATCCAATGGAAGCAATGAAGGTTGGTATTGAGAATGGTTACGA
>NODE_122_length_719_cov_1.359940
AAATTTAACTCACTAATTTTCTATTTTCAATCCACTTATTAAAATCTTCTTTGCTTACTGCTTCAACAACAATTGGCATAAATCCATGGCCTTGACCACACAATTCGTAGCACTGCCCGTAATAAACACCAGGCTTTTTGATATTAAACCACGCCTCATTCAGCCTACCTGGTATCGCATCAATTTTTACACCGAAAGCCGGTACTCCCCAACTGTGTATCACATCTCCTGCTGTAACTTGTAAACGAACGTTAGCATTAACGGGTAAAATGATGTTGTTATCAACAGAGAATAGCTTTAAATCTCCTTCGATAAAGCCTTCTTTTCCCTTAATATAACTATCAAATGACACACCTTGATATTCTGGATATTGGTAGCTCCAATACCATTGATGGCCAATAACTTTTAGTGTTATGTCAGCTTTCGGTATTTCTTCCTGTAGCTTCAGTAATTTAGCGTTTTCAAAGGCTAATATTCCAACAATGATAGTTGGTATAACAAACCAAATAATTTCTAAAGGAACACTATGGGTAGTTTTACTTATGTTTGTTACTTTGCTTTTACGAAAGCGAAACGCTATATAAGCAAGCAGCGCCCACACAAAAAGCATTATTGTAACCATCACAAGCATCACAAACGAATGTGACCTAACTACAGCCTCCATTACTTCAGTTGCAGGAGCAGGAAATCCAAATTGCCAGGAAGTAGGAGCAGAGGCA
>NODE_123_length_717_cov_1.666163
GTAATTGCACAGGCAATAGATGAAAAAACTGAACAACCCCCTGTATTTAAGCAAAGGTTTGGTATAAGAGGTAGAAAGTCAAAGTTTACTAAGGGTAAAAATATATCAAGAGAAGTTATTATACCAGACAAAATAACTATCAGGGAGTTATCTATTCGCATGGCAGAAGATAGCAAGAGTGTGCTAAAAATGTTCAAAGAAGAAGTCGGTGAGAGTTATAGAGTAGATGATCTGGTGGATCCAGATATAGCATGTGAAATAGTGGAAAAATTTAATCATATGGCTAAACGAGTGAGCGATACCAACAGAGAAAAAGATTTATTTTTTATAGAAGGCAGAGAAAGCCTGCCTAAAAAACCTAAACCACCAATCGTCACTTTTATGGGACACGTCGATCATGGTAAAACCTCATTGCTCGATGCATTGCGTGAATCTAATGTTGCAGAAAGAGAGTCAGGTGGCATAACTCAACACATAGGTGCTTATCAAATAACGACAAAAGATAAGCAAAAAATTACCTTTATTGATACACCAGGACATGAAGCGTTCACTGCGATGCGTGCACGTGGTGCCAATATTACTAATATAGTTGTAATAGTAGTTGCAGCTGACGATGGAATCATGAAACAAACAGTTGAAGCAATAAATCATGCAAAAGCAGCAAATGTTTCCATTATAGTTGCTATTAATAAAATTGATAAAGCTGAGCCTGGTGAT
>NODE_124_length_714_cov_1.672231
GTGTTGAAAAAAGTATCTATGGTTGGTAATGACTTAAAGTTAGATCCTGGTGTTGGCACATGCTCGAAAGATGGACAAAATGTGCCCGTTGGAGTTGGTCAGCCGACACTCAAAGTCGACGCAATAACTGTTGGTGGAACTGAGATATAGATAAGGGCTAAAACGGATTCCAGCGCACGGCGCACAGCTGTACAAACATTATGATTTGGAAGCAATTGCCACCAATAGGGTGTCATCCCAGTGTCTGGGCACTGCCTTTGTGTTTGAGGCAAAACTGGCTATAACATTTAACACACTGCTTTCGCAAATAAATGTTCGTACAGTTATGTGTCAGCTACTTGGATGACACTTTTGTACTTGATGCAAGATTATATCTTGAAAAAATTAAGTTTTAATGCTATAAAATAATTGTAAATTTTGTCTCCGTGGTAGCTTTATGAATGTTGAAAGTAAAAAAATACACGATGCTAAAATAAAATTACCAATATTTCTTGATTATCAATCTACTACTAAAGTAGATCCCCGTGTTTTAGAGGTGATGATACCTTACTTTGGTGAGTTCAGCAATGCACACTCTCGCAGCCATTCATTTGGTTGGACTGCTGAAGAAGCAGTGGAAAAAGCAAGGAAACACATCGCTGATCTGGTGAACGCAGATAGCAAAGAAATTATCTTTACCTCAGGTGCAACTGAGTCAAATAATACAGCAATCAA
>NODE_125_length_713_cov_1.238602
GTTGCACCTTCCATTTCTGATACTTGTAATTTACCCTCACGAGCTTTTTTGCCAAGAGCAACTAAAGTCAACTCAATTTCTGCAAATGACATCTGATCGGCACCCCGAATAACTGGTACAACAAGACCTTTATCGGTGCCAACAGCAACACCTACGTCATAGTAATGTTTATATATGATTTCATCGCCTGAGATTTCAGCGTTAATTTCAGCAATTTCTTTCAATGCTTGCACCGCTGCCTTTATAAAAAACGACATAAAACCAAGTTTTATTCCATATTTTTTTTCAAAGGCGTCCTTATATTTTGCTCTTAGATCCATGACATTTTTCATGTCAATTTCATTGAACGTGGTCAGTATTGCAGCAGTATTTTGCGATGCTTTCAAACGAGCGGCAATTACTTGCCTTATTTTGCTCATTTTTACTCGTTCCTCTCTTTGCTCTCCATTTACTACACTTTTTGGCAATTCATATTGTTTTATTGCAGGTTGTTCAGCTTTGTTCATATGGCCTATCACATCTGCTTTTGTTATTCTGCCTCCCATGCCAGTTCCTTTGACGCTTTCTGCACTGATTGCATTTTCTTCCATAATTTTACGAGCTGATGGAGCATCTTTTTTAGCAGCACTTTCGCTTTTATCTTCTTTTCTCGCTTCCTCTTTTACTTCTCCCATGGAAAGCTTTGCTAACAATTGATCAGGACTTATTACATC
>NODE_126_length_708_cov_1.650842
TTGAAAACTCCACCTATGTCATCAAAAGCTTTTGCAATTTCAAAGGCAGTTCTTGTCTTCGTCCCTTTGAAAGCCATGTGTTCTAAAAAATGGGATATTCCATTTTGCTTTGCACTTTCTGCTCTACTGCCAACACCAACTCGTATGCTTAAAGCTACGGAATCAATATCACGCACCTGCTCAGTTATTATGCGCAGACCATTATCTAATTTTGTTACCCGGGGTATATTCATCTCATATATTCTTCTAAGTTCTCTTCTGCAAAATCCCAATTAATCAAATGATCAAGGAAAACTTTTATGTAGTCAATTCTACGGTTTTGACAATCTAAATAATAGGCGTGCTCCCACACATCCATAGTGAGTAGTGGCACTTGGCCATAAATTATTGGCAAATCTGCATTTGGAGTTTTGGTGATTTTGAGCTTTCCTAACCTACCTTTTTCGAGCACTAACCATACCCATCCACTGCCAAATTGGCTTACTCCATGACTCGAAAATTCTTCATAAAATTTATCAAAGCAACCGATATCGTCTTGAATTTTTTTTGCTAGAAGACTACCATCTTTAGGCTTACCACCACCATTTTTTTTCATTGAATTCCAATAAAAAGTGTGATTCCAAACTTGTGCTGCGTTATTAAATATAGGCAAGTTGCCGCTATTACCATGCACTTTTGTTATTAATTCCTCAATTTTTACATGTTGAT
>NODE_127_length_707_cov_1.435583
CGAATTGAAACGATAAGCGAAGCTGCAAAAGCACTAAATAGAAAAGTAGTTTTACTTGGTAGATCTTTATGGAGAATAGTGAAAGTTGCGCAAGATAGTGGTTATTTAACTGATTCTCCTCAGTTTCTTGAAGCAAAGGAAGCAGTAAATTTTCCAAGGGAAGAACTGGTGCTACTTTGCACAGGTTGTCAAGGTGAGCCACTGGCAGCTACCGCAAGACTTGCTGCTAAGAGTCATCAAGCATTTAAAATGCAGCAAGGTGATACCATGATCTTTTCGTCAAAAATCATTCCTGGAAATGAAACTCGTGCGCACAACATGCTCAATGCCTTTATTGAGATGGGGGTAGAAGTTATTACTGAAAAAACAGAGCATGTTCATGCTTCTGGGCATCCAACAAGAGAAGAGCTAAAGGAAATGTATTCTTTAATAAAACCGAAGATGTCTATTCCAGTTCACGGCGAATATATTCACACGCATGCACATGTAAAATTTGCTAAAGAGTGCGGTGTGGCAAAAGCAATAATGATTGCACCAGGTGATATTGTTAATTTGGAGAACGGAGAAAAGGTTGATTCAATTGATGTTGACTACTTTGGTATTGATGGTATGTTGCTACGTCATCCGGAGAGCAGTGTTATAAAAATGCGTAAAAGAATGAGAGATGCCGGAGTTATTGTGGTAACAGCAGTTGTAAACAAGAAAAA
>NODE_128_length_706_cov_2.027650
TGACTATATCATGAGCGTGACTCTCTCTTAATCCTGATGCAGTAATAGTAACAAATTTACAATTTTTTTTCATCTCTTCTATATTCCTATTACCAGTATACCACATTGCAGCTTGCAATCCGCCAATCAACTGATGGATTACTCCTGAAGCTGGACCTTTGAATGGAACTCTTCCTTCCACTCCTTGTGGAACTAATTTGAGTTTTGAATCTTTATCTTGAAAATAACGGCTAGCTGAACCTCGTTTCATTGCACTAATAGATCCCATTCCTCGATAGCCTTTATATGCTCTGCCCTTATACATAATAATCTCACCTGGGCTTTCGTCAGTGCCAGCAAAAATCGAACCAATCATCACAGAGTCAGCACCAGCTGCAATAGCTTTTGCAACATCTCCTGAGTATTTTACCCCACCATCAGCAATTAGTCTGACGTTTCTTGCTCTACACGCCTCTGCAACATTCTTGATTGCAGAGAATTGTGGCACACCAACACCTGTAACTATTCTGGTTGTACAGATTGATCCTGGTCCTATTCCGACCTTCACTGCATCAATACCCGCATCAATCAACGCTTCAGCAGCCTCCTTTGTTGCAATGTTTCCGCCAATTAATTGCGTATTAGGATACATCTTTTTTATTTCCCTAATGGTATTGATAACGTTTTCGGAATGACCGTGAGCAGTATCCACAACAACTACATCAAC
>NODE_129_length_706_cov_1.403994
TGGCCATTATGTCGTATTGTGAAACACATCTGTGGATCTTTATCTTGTGTGCTTGATTTACCTGCAGATCCAATTACTTGACCTTGCTTTACTTTATCGCCAATTTCAACATGTATGTTTTTTAAATAGGAGTACACAGTCATGTAATTATCTTTGTGTTCCACTATAATTAAATTCCCATACCATCTCAGCCCTTTGCCTACATATATCACTTTGCCTGGTGCAGAGGAAACTACGTTCGTTCCATTTTGAGCAGCAATTTTTATGCCATCCTTACACATTTCATCAGAAGAGGTAGCTGAACCTTTAACTGGCATTACAAATTTACAATTTACCCCCACATTTTGTGTATTATTGTTATCTTTGTATATCCTATTTATGATGGCTTTTCTACTTTCTTTTTGCACTGAAGGCTCCCTAATTAAATGGTACTCTCTTGTATATTCCAGATCTCTTTTTCCGTAAAATTCTTCGCCTTTAAGCAGCACAGGTGCAGGTTTTTGCAGGCCACAGCCTATTAATATTGCTAATAACATAAGAAATGAGGCTATATGCCACATTTTAAACTCTCACAAAACTCCAAAATTTTAGCGAGACGTAGTGTTTCACGCCTGCTTGTTACTTTCCTCGTTATTTATTTTACTAGTTAAATAGTCCCTCAAATCGGTGAGTTCTTGCAACAAATTCTTTGTGACTTTTATATCAT
>NODE_130_length_704_cov_1.320493
ACAGCTCTTCAAAGCTTTCGGAGCATGGTACAGACAGCTTAGATGCAGTTGAAATCATCATGGCAGCAGAAGAAGAGTTTGGAATAGAAATTCCAGATGAAGACGCACAAAAAATGGAAACTATGGAGCAAATAGTTGAGTACATTAATAATAAAAAAGGCTAATAGTTAGTGTTAAATGAGCAGAAGAGTAGTAGTCACTGGTGTTGGTTTAATCACTCCACTAGCGGCAGATGTTGACAACACTTGGTCAAGGCTAATAAAAAGTGAGTCTGGCATAAAAGCAATCAATACGGATAGATTTGACTCTTCTGATCTTGCTTGCAAAATTGCAGGGCAGGTGCCGTTGCAATCAGACAACATTGAGCACCATTTCAATCCACTAGATTATATTTCTGAGAAAGACTCAAAAAGGACAGATCGTTTTATCCATTACGGTATTGCAGCAGCTATTCAGGCAGTAGATGATTCATTAATTTTGGAAAGCCAAAATATCAATCGGGAACGTGTTGGTGTGACTATTGGCTCTGGTATAGGTGGTCTTCCGTCAATTCAGGAAAATGTTATTACCATGCAGGAAAAAGGGCCCAGACGTGTCAGTCCATTCTTTGTCCCTGCAAGTCTAATAAATTTGATATCTGGCCATATTTCTATTAAATACGAATTTACAGGTCCAAACGATTCAGCAGTAACCGCATGTGCAAC
>NODE_131_length_703_cov_1.655864
AATGACATCACAGGGGCACTGGAATTTTTGTTTCAATATTTGTACATTAGCCATGCATCTGAACAGATACTGTAAATTAGCTATATTACATTAGCCCATCAGATGAGTTGTAATGGTTATAATTGTCTGATAAGTGATCTCTAACATCGTGACCTAACTCATTGGCATCAGGCTTAACTTCGTGATCTAACTCATTAGCATCGAGCTTAAACAAAGAAGGATTATCATCAGATTGTTGATTAGACTCTTTCTCTTTCGACCCAAATAACCATGAAAAGAGTGATGAGATAGAATCAATAATGGATTTAATTGTTGAAAAAATATTGGATAAGAAATTACTGGGTTGCTGAGTATCCTCTTCGGCTGATTCTGGTTCAGGCTCTTTTCCTGCTGTGTCATCCACATCTTCTTCAGGTTTACTTCTGCTTATAAGTGTCTTATCTAACCATTTGAATATATTCTTGTCTAGATTATGAAAATACATTTGACTTATCTCCTTATTTTCATCAACGTAAATCACTAAAGTTGTATTCTCATTCCCCAATCCATCACATTCACTAACGAGCGATTCATGAGAGTTCTTAATGTCTTTGATAAATTGAAGTTTTTCTTCTTCTGCTGAAAGATAATCTCTGTGTTCTGCTCTATAAGTGGTGCCTTTGTATTTAAAACTAAACATTGATTCACGATCTTCATATTCATC
>NODE_132_length_703_cov_1.219136
AGCTGGAGTTTCTGCTGCAGCTTTTATTGATTGGGAAGGGGATAAAACAAAAGCTGGAGGAGAAATTGCTCGGGGTCTTAAATGGGAATGGGCAGACGGTGTTACTGATGAGGAAAAAAGAAGATTCGCTAACTCTCCTAAAATATGTGCTTGCAGTCAAAAAGGGGCTTGTATGTCAGGAATTTCTTCATGGGGTTCTAGAGTATTTTCGGGTGAGAATATTTTCCGTTCTGGGGAGATGGAAAAAGTCTGTGATACCTGCTACCAAACGGCAGTAAAATGTGCTCCTGTGCCACTTGCACCTAGCCCCCCTCCATTCTGTGAACAACTTGCGATGTCACCTCCACAAGTTAGAATTGTTCCTATAACAAATGAAGATAATGATTACTTCGATCCAAGAGTTGGGGTGATAATTAGCGGACTGGAGGAAAGAAAAGAGTTAGGTTTTCCACACGTTGTTTCAAATAATGAGAACATTCCAAATCACTCATATACTGTTACAGATAAGGATACTCACTATTACTTCAAAACCTATAGAAAAAAGGGCCAGCTCTGCGCTGAATACCATGGAACTCAAAGTATAGACAAAAAAAATCCACAGTTCGTCCGCTGTTTCCCGGCACCACCTGCTCCAGAGCCTGAGATAGTGAAGGTAGCAAATGAAAACACGCTAGAAATAAAAATGAAGATGAGCGAGAGCACT
>NODE_133_length_702_cov_1.488408
AAAAGAATTGACCAATCTATCAGTACAAAAAATATAGATAGTATTGGTGATATTGACAGCTTCTTTAATGAATCATTAGTACTAACAGCGAAAAATTTAAAAGTTGGATTAAGTTAAAACACATCTATTTGATGTCATTCCGGTGCATAACGCTGCCTAGCTGGAATGACAGAGGGTAATGCAAGAAATCAACGAACTGCCTGTCATTTCGTTTGGTTTTTTAATTCCAAGTAGCTGTAAAATAGTAGGGGCAATGTCAGATAACCTTCCGTCTCTTAGTTTTAGATTATCGCAAGACACAATAAATGGCACTTTATTTAGAGTGTGTGCTGTATGAGGTGTATTATTTTCTTCATCGAACATACATTCCACGTTACCATGGTCTGCAGTAACAATTAATGCGGTGTTGCTTGACTTTTTAACAGCATTCAGCACTTTCGCAAGACAATCATCTACAGCTAGCACAGCTTTCTCGGCTGCTTTTATATTACCTGTATGCCCTACCATATCAGGATTAGCGTAATTTACAACTATCAGTGCGAATTCTTGGGAGTGAATTTTTTCTACAAGCTTTTCTGTGAGCTTGAAGGCTGACATTTCGGGCTGCAAATCGTAAGTTTGAACTTTTGGTGAGGGAATGAGTATTCTTTCTTCACCAGAGAAAGGTTCTTCTTTTCCACAATTGAAAAAGAAAGTCACATG
>NODE_134_length_701_cov_1.430341
CTCCTTTGGAGATATTTTAGTATGAGCACAAGCGTTGAACAGTCTTGCTCCATCTAAATGAGTGAATACGTCATTCTCTTTGCAGAGACTTGAGATCTCTTGAATATACTCTAAAGGCCACACAGCTCCACCACCAAAATTCATTGTTTGTTCGACAGAAACAAGCCCAACTTTTGGAACATTCCTTAAGCTAGGACGAGTAATAAACTCAACGATTTGCTCTCCAGTAAATATTCCTCTTGTACCTTTGATGGGCAAAGGAGTAGCATGTGCCTGGGCTGCGATCAAGCCAGATTGTACTATGAGTGGATGTGAAGTTTCATCAAGCAGCAAGTAATCACCAGGTCTTTGAATGTGTACTTTATAAGCAATTACATTGGACATCGTTCCTGAAATCAAAAAGATTCCTGCAGGTTTACCTAATATTTTACATGCGGTTGCCACTAATTCGTTCACAGTTGGATCTTCACATGCAGCTTCGTTTCCAACTTTTGCTTTAGCCATCGCTTCCCTCATTTTAGCTGAAGGGTCAGTGTTTGAATCGCTAAAGAAATCTATTTTTACCCTCATACTAAATTTAATACAACCTCCTTTATAATTTCAGCAGCATTTATTATGTCTGCTTCCTCTATGCCAAGATGAACAACTGCTCTTATATGAGATTCGAGCCAAGGAAAGAGCAATAAACCATAAGCTTGGCA
>NODE_135_length_697_cov_1.962617
CACAATAAAACTTTAGCAGCACAGCTTTATGAGGAAATGAAAGGATTGTTTCCCCATAATGCTGTTGAATACTTCATTTCTTATTATGATTATTATCAACCTGAAGCCTATTTACCACAAACTGATACTTATATCGAAAAAGATTCTGCAATTAACGAAAGAATTGAGATGCTGCGTTATTCTACCGTCTGCTCCCTTTTGGAGCGCAGGGATACGATCGTAGTTGCCAGTGTTTCCTGCATATACGGTCTTGGTTCGCCTGAGAGCTACCGCAGCATGATCATACCGCTTAGTGTTGGAAATAAAATTCGTATTAATGATTTCCTGAGCAACTTAACTGATCTTCAATACAAGCGCTCTGATGCCAGGTTTGAGAGAGGATATTTCAGAGTGCGCGGCGATATTGTTGATATATTTCCTTCCCATTATGAAAATAAAGCTTGGCGTTTATCGTTATTTGGCGATGAAATAGAAGAAATTTCTGAAGTTGATGCTATAACGGGCAATGTTACCAAAGGCGTAAATAAAATCACCATTTTTCCAAATAGCTATTACATAACCCCGCGTGAGGCTTTTTTGCAGGCAATTGAACTAGTCAAAAAAGAGCTGCATGAACGCTTGGATTATTACTACTCGCAAAACAAGATTGTTGAAGCAAAGCGCCTCGAGCAACGCACTAATTTTGATATCGAAATGA
>NODE_136_length_695_cov_1.228125
TATTGATATATCCAACGTTGCAACATTGGACCCTAAATATAAAACTCCAACTAGAGTGGGGTTTAAGGTTATAGACGGTAGAAAAGTGCGTTTTGCAAAAGTTTCTGGAGAAGTGATAGATTAGGTTGATATGTTTAAAGAATTGTATAAGGATAGCATAGTAAAGTCCTTGAAGGATAAGTTTAATTACGGCAATATAATGCAAGTGCCTAAACTTGTCAAGGTGTGTATCAAGATGGGCATTGGAGATGCTGCTACAGATAGTAAAGCAATAAATGAACCACTTGATAGCCTATATTTGATTGCTGGGCAGAAGCCTTTATCAACTTTTGCAAAAAAATCTATTTCTGGCTTCAAGATCAGAAAAGGTGCTACAGTAGGTTGCAAAGTAACTTTGCGTAGAGATAAAATGTATGAGTTTTTAGAAAGATTGATATATATTGCTTTGCCAAGGGAAAAAGATTTTAGAGGATTTAGTGTGAAGCAATTTGACGGTAATGGTAATTTTTCCTTTGGTATAAAGGAACATATCTCGTTTTTAGAAATAGACTATGATAAAATAAGTAAAATTAGAGGTATGGATATTAATATTATAACAAGTGCAGTTAGTGATAAGGAAGCAAAGGAATTATTACTGGCTCTTAAATTTCCTTTTTTTGATTAATTGAGAGGAGAAATATATGGCAAAAAAATCT
>NODE_137_length_694_cov_1.345853
GAATAGTACTTATTTATTTATATATTTAGTATAAAAAGTGTGCAATTTGTGTGAACTTACAAAGTATAATAAAAGAGTTACAAGATTTTTGGGCTAGTGAAGGATGTGTTATACTTCACCCATACACATCTGAAGTTGGTGCTGGCACATTACATCCTGCAACAATTATGTCTGCAATTGATACAAAACCGGCAAAAATTGCATATCTACAACCAGTAATTAGGCCAGCAGATGGGCGCTATAGTGATAATCCTAATCGTTTGTATCAACATCACCAATATCAGGTTATAATAAAGCCATCTGGTAATAATTTACAAGACGTCTATTTAGATAGCTTAAAAGTTCTTGGCATATCTACAGAAAAATATGATATTAAGTTTGTTGAAGATGATTGGGAAAATCCGAGCGTTGGAGCATCAGGACTTGGATGGGAAGTTACATGCAATGGAATGGAAGTAACACAGCTTACTTATATACAGCAAGTTGGAGGGATTGACTGCAAGATGATTCCTGGTGAGGTGGCATATGGGTTGGAACGTTTAGCAATGTGCATACAAGGTGTAGATAATGTTTACGATATAATTTGGAACGATAACGGTGTAACTTACGGAAATATTTTTAAACAAAGAGAATATGAATTTTCTTATCTAGCATTAGATTATTATGATACTAAAATGGTACAGCAGCAATTCGA
>NODE_138_length_694_cov_1.309859
TTGTTGCTCCTGCTCCAACTAAAGTGTGCAATTCATCGATGAATAATATAATTTTTCCCTCCGCTCTCGAAATCTCATTAATCACTGCTTTTAACCTTTCCTCAAACTCTCCTCTAAACTTAGTACCAGCAATTAGTGCTCCAAGATCCAAAGCTAAGACCTTTGCATCATGCAAACCAAGTGGCACATCGTTTGCAACAATTCTATTTGCAAGCCCCTCAACTATTGCAGTTTTTCCAACACCAGGTTCACCGATCAGCACTGGATTATTTTTTGTCCGCCTCAGTGATACCTGCATAGTTCTTCTGATCTCTTCATCACGACCAATTACAGGATCAAGCTTTCCTTGCATAGCAAGCTCTGTAACATCTTTTGTATATTTCTTTGCCGCGTTTAATTTTTCCTCACTGTTTGGCGAGTCCGCACTGCTGCCCTTTCTCATTTCTGCAATAACTGAGTTCAGTTTTTGTAGAGTCACACCATTCTCTGCCAGAATTTTGCCTACAGTATCATCTTTTTGTGCAGTGAGGCCCTGCAGTAAACGCTCGACAGCAACAAATGAATCTTTATTTCTCTTTGCAATACCAATTGAATCTTCAAAAACTTTTGCTATTTCTCTTGAAAGTTGAAGGCTACCACTTCCTGGACCTTCAATTACTGGCAACTTTTTTATTGCACTATCCACAGCATCGGA
>NODE_139_length_692_cov_1.915228
GAGGGGAGCAACACAAGTAATAGTAATTAAAGTACTTAATCCAATTATTAGAGGATGGAGTCAATATTACTCTTGTGTAGTTTCAAGTGAAACATTTAATCTTATCGACAGTGTAATGTTCAGAAAACTTTGGAAGTGGGCGTTATATAAACACCCAAACAAAGGAAAATGCTGGATCAAAAGAAAGTACTTCAAGAAGTATGGTAATGATAATTGGCGATTTATGACAAGTAACGAAGTGAATCTTATAAGACACGGAGATCATGTTATTAAGCGACATATCAAAGTGAAAGGAACCAAATCTCCATACGATGGTGATTGGGTTTACTGGGGGAATCGTCTTAATAGAATACTAGATAAATCACCGAGAGTAATAAAGCTGTTGAAGTTACAACAAGGCAAATGTGATCAATGTCAACTTTGGTTCAAGAGTGATGATATTCTAGAAATACACCATAAAGACCAAAATAGGAAAAATAATATGATCAAAAATTTATTATTATTACATGGACATTGTCACGATATTTTACACAGGAAGTGTGCATGACAAGCACCAAATTGCAGAGGAGCCGTATGACGGTAACCTGTCACGTACGGTTCTGCAGTCGAGTGGGGAGAGGTGACTTTCTCCACTTAGATAACTGTACAACTGTACGAACATTGTCTAGCAGGAGGGTGTCATCCCAGCGCCC
>NODE_140_length_689_cov_2.052050
TGAAGGTTATTACGGATGGGTTGCTAGTAACAAAAGACGCATTTAGGGAAATTGTAAGAAATAACCAAGTTAAAGATGAAGAAGGTAAGGTAGAAAAGGATAAATATTATATAGACTTCAGCTTAGAAGGCAAGAACTACCGTATTATTGTTGATATTTATCAGCTTACCAAGGTGCTAGGCAATACTTTACTCTTCAAGATAGATTCACTAAAAGAGAAAAACGATGAAGGTAAGTTCGAGGCAGTAAATGAAACAAAGTGGAGTAAAACATTAGGTTTAGACAAAGATGGTGCTAAAGAGGTTAACACTTATTTAGGCCAACTTATTTCTGTTGAACAAGTTGCTTCTCAACAACAGACAGTATAGCCAAGTGAAATAAAAGAGGTAAATTAAGTCTGCCTCTTTGTTTTTTTAGTGTCGGTTACTCAAATTCATTATGGGAATGTATCCGTTCAGCAGAGTGGCAAAGTAGGTAGGCAAGATAAACTAAAAAATCAAGAAAAAGTGAGTGTACAACAAATGGTGTCATGCAAGTAGCTGACACTGGTTCACTTTATGATGGTGTCATCCCAGTGCTTGACACTGGGATGGCTTTGTTGCATCGCTACTTATGAAAGGCTAACTATAGTTAGGATTATAAGCAACCTATTGAAAATCTTGTTTTTTTGCAATCAATCTGATCAAATT
>NODE_141_length_688_cov_1.203791
TCAAGTGTGCTTCATCTTTCTCTAGTAATTTATATAGTTCGCTATTTTTATCTACGGTTGGATTAGTGTCAGCATTTTCTCGTTCTGCCACTGTTTTTACATCTGTTGAGCTGTCTTTTAGCAACCCGGCTGCTAATAAATGTTCTTTGGTTTGTTCACTAATTCCTCTTTGATCCACTGGTTTTAGTGGAAACTTCTGAGTTTCTTTATCCAACTTACTGGTAAATTCCGTAAGTAGAGTATCATCTCTTTGTTCAACATTCATTAGGCTCGCTTTTAACTGTCCAGGATTTACTTGAGATTGTTCATTATTGTCATGAGTTGGAGATGAATAGCCCGAATCGTTTGCTTTTATGTCTGTTGAGCTGTCTTTTAGCAACCCAACTTCTCTCAAGCGTTTTTTAGTTTCTTCGCTAATCTGACTCTGATCAGCTGGTTTTAACCCGAGATTTTCTTGACCTAATGTATTTTTAAGTTCTTCAAATAGAGTTAGATTACTTTGTCTAATATGTTCTTCTAATTTCCTTCCTACCTGTTTTAAATCTGTTTGAGATTTACTATCACTATTAGTTGGAGATATATAGCCTGAATCACTTATACTATTTGGTGTTGAAGCAGAGACACTAACAGTTGGACCTTCCACTATTTTTACATCTGCTAAATCGTCTTTTTGCAATCCATCTTCTTT
>NODE_142_length_687_cov_1.748418
GATGATGAAATTATCTTATTGTCCCTTATGTAAGGAAAACAAACTACGTTAACCCAAATCAAGTAAATCATACTCCTACCCAGGTGATTTACAAATGTAAATTTCGCAGGCGTATCGCTGGGAGATCTACCTTTTAACATTACAAAGCTTTACGATTCCATTACGCTTGTCAGCAGCCTAACTCTATAATTTATTTCTAAATCGCTACTTGTTCTAACGTTATCAATTATAACAGGCAGTGACTTATCCCTTCTAGCTAAATTATGGATAGTATCATAAGGAGTATACGCATCAATTATCCTTTGGTCAATACCTTCAAATCGACCACACAATATTGTTATATGAGGAAACTCTAATAATTCTCTGGCAATATTCTGATTAAACTTAGTTCCAGATGGAGTCATGTAAATAAACTCAGAGAAAATATCTATTATAAAAATAGTAATACATATTTCGGGTTTCAATCGTGTAAAAAACTAAGAATTTTTGCTACGCTTCGTGAAAATTACAGTTCACTTCTTCAGGGCTAACCTGAAACTGAGGTATCAGTTTGTGTTGTTCCTATGTATACATTTTCCGGTGCTGTGATTGGTCAGGGCGCCCCACCGTGGGGACTGGTCGCACCTGATGGCTAATTAAGTATTTTTTGAAATCCGGGAGGACGGAAAGCCAAATCGGATTGGTATT
>NODE_143_length_687_cov_1.356013
CATTGGCAGTTGATACTCACGTTTTTAGAGTGAGCAATAGAATTGGGCTTGTGAAAGAAAAAGATGTGTTTAAAACAGAGCAATCTCTTTTAAATGTGGTTCCCAAAAAATACCTGCTTTATGCTCATCATTGGCTAGTTTTGCATGGTAGATATGTTTGCAAAGCACAGAAACCTTCGTGTGAAACGTGCATAATTCATGATTTATGTGAATTTGAGTGCAAAAGGTATAAAGTCTAGTATTTCTTCTTTTGTCATCCAAGTAGCTATAGAAACGAAAAAACTTACTTGACACATTTTGCTAGAATGACACCAGTTGTTATTCAGACAACAGTTATGCAAGAGATCTGATTACATCTAAGCTAACAATGGACCACTAGATATATTACTAACTACGTTGACCTGATTCAATATTTTATTAGTGGGATTGAAATAATTTTCTATAAATTCCTTATATATAGCTGTTAACTTGTGTATATCGTTTACTGATACGCATTCGTTTATCTGATGTGCAGTTTTGTTGATTATACCAAATTCAATCACTGGACAAACATCTTTGATAAACGCAGCCTCAGATGTGCCACCACTTGTGCTAAGTATAGCATCAATGTTGGTAACCTTACTTATTGCATCAAGCATAATATCAGTATTTCTATCGGGAGTAGAGAGGAAAACGTCCCTGCTGCTA
>NODE_144_length_684_cov_1.278219
AAGGAAGGGTGCCTTTCAATTTCAGAGCAAAGCTATGAAATTAAGCGTCCAAAGTATTTAACTGTGAAATACAGAGACTTAAATAACGAAGAACAGACGCTAAAAGCTAGTGGTTGGCTTGCAAGGTGTATTCAGCATGAATTAGATCACTTAAACGGCATATTATATATTAGACATTTATCTAAATTAAAGTATGATATGGCCATGAAAAAAGCACAAAAGGTTAAAAAGCATTATGAGCAATAAAGACCTAGAATTATTAAAATTTTACCATGAAGTGGGCGTTGATTGCACACTAATGGAGGGTGAAGAGGAAAAAAAATTGGAGAGCAAAGAGAGTGTACAACCCTCTGTTATCCAAACTGGGACCAAGAAGAAAGATGCAGATACGCGCTGGGGTGACACTAAAGATGGAAAAGACATGTTTCCAAGTGACTGGATAATCGAAGCAAGGAAACTTGCAAGCAAATGTAATAGTGTGGATGAACTAAGAAGTGCAGTTGAATCATTTGAAGGTTGTGAGATAAAAAAAACTGCAACTAATACTGTCTTTTCCGATGGTAATCCAAACGCAAAAGTTATGCTCGTTGGTGAAGCTCCAGGAGCAAATGAAGACCTTCAAGGCATACCATTTTGTGGTGCAAGTGGAATGTTGTTCGATAAAATGTTAAATGCAATCAATCT
>NODE_145_length_681_cov_2.592652
ATGTGCTTGACACTGGGATGACATCATAGGGGCCACTGGCCTACTTAACCGTCATACCGTCGCGGTATCTCAGCCGCTAACAAGTAGCGGAATGACGATTTATCAAACGCTGCCTAATTTTCCGTAACAGTTGAAAAAATCAATAGAAAATCAATATATCACTATAAATTCACGTATTTTGAGGCTATAATGGTTAATACGCTATATGGTATAATATGGACGATTTTATCAGAGTTAAGGGCGCAAGGGAACATAATCTGCAAGGTGTAGACGTCAATATACCGAAAAATAAGCTAGTTGTTATAACTGGGCTAAGTGGTTCTGGCAAGTCTAGCCTTGCATTTGATACGATTTATGCAGAAGGCCAACGCCGGTACGTTGAAAGCCTGTCAGCTTACGCGCGTCAATTTCTCAACATTCAGGATAAACCAGATGTTGAGTCGATTACAGGTCTCTCTCCTGCAATATCTATCAACCAGAAATCGATCTCAAAAAATCCAAGGTCAACAGTTGGAACTGTTACCGAAATTTACGATTACTTGCGCTTAGTATATGCACGAATAGGAGTTCCTTATTCACCTGCAACTGGATTACCAATAACAAAACAAACGGTGTCTCAAATTGTAGACACTATAATTGCGTTACCTTTAGAAACTAGGATATATATACTTGCCCCTGTTG
>NODE_146_length_681_cov_1.354633
TGCTTGTAGCGTGACCAGGGTCACATGCTGCAGTTGGACCAGACAGCGGCAATAAATTGAAATCAAATAACTGTGTATAAAACCCTTGAGCATTTTTGATTATAGCTCTGATATTTTTTTTGCTATTTGCACAAAGCAAAGATATTGCGTAGGCTTGAACTTCCAGCGCACTAACCCCGTATAACGGCTTATTTGTAGCAAGATTTATACCTTGTGCAGCTGATATACCAACTCTAATTCCAGTGAAACTTCCTGGTCCAACTACTACCGCCAAATGATCTATTTTATCGTAGTTATAATTGTGCTTATTAAATAAAGTATTTAAAGTTTTAAAAAATGATTCTGCATGACTATTGCTGGCGGAATTGCGCTCTACAAAACAATTACCATCATAATCAACTATTGCTATTGAACTACCAATACCTACAGTATCAATCGCTAAAATAGACATTACTTAAGCTTATCATAGAGTTTTGAAAATATCATAGTAAAGGCACCATTACCCATAACATTTGCTGAAGTGATTATTGGATCAAACACTATATACAATGCTGTGATTAACGAAAGCATTTCTGGAGAAAATTTGAGGTATTTCTCAAGAATAGGTAGCATTACCATAATTCCTCCTGCCGGCACTGCCACGATAGCAAACTTAAATAACAAAAAATAGAGAAGAAAAGT
>NODE_147_length_679_cov_1.767628
GGTCTTCTTTATGGTGCTGACGTGCAGTTTCATGTTCCAGTGACCGAAGGTAAGGGAGCTTCACAGGGTGTTTATGCTGCAAAAGGCAGAAGTGCGCATGTGTTTGTTAACTCAAAATATGGTGACGTGAAGCTTGGTTACCAATTTGGTCCTGAGGCTCTGATGAGGCTTGATGCAACAAGAATTGCGACTGTTGACGGAGCTGCAGATAGTGACTGGTTCAGAAAAGTGAACTTAGAAGGAAGCGCTGCTAGCTTTCCATTTTATGTAACACCACGTCTTTACACTGAAAGTTTTTCGAGTGAAAGTGAAAAATTCTCTTTCCGTATGGCAGGGAAATATAACAAAGGCGTTATGACTACACTGCCATTTAGAGTTGCCTACTACTCACCAAATTATATGGGCGCAAGATTTGGTATCAGCTACTCACCTCGTTATGATAGTGGTTTGTTTACTGTAAAAGAAACAGTTTCAGAAGATAAAGGCGGTAAGATAGAACATAAGGAAACGATAAAGCATGTCGGCCCAGACTATGAGCACATAGTAAGTGCTGGTGCATCATATGAATATGACTTTGATAAACATAACATAAAAGTTAAAACTTCTGCAGTTGGTGAATATGGCTTTCCAAAGCAACCAAGTAAAGATAAGCATCTTTATAAGGAATTTGTGGAGTATA
>NODE_148_length_679_cov_1.270833
CTTTGAGTTTCTGCTCTTTCGGTTTTTAGAAATTTTAGTCTATTTGGGGTAGCGAAAAACAAATCTCGTACTTCAATATGTGTACCTTGTGATAAAGAGTAAGGAGTTTGCTCCCCTATTTTCTCTCCACCCTCATAACTTATAGACCATGCTTCATTTGCTTCTCTTGCCTTAGACGATAATTTTATCCTACTTACTGCTGCTATTGAAGGCAGAGCTTCTCCTCTAAAGCCAAGATGCTTGATTTCTATCAACTCATTGTCGCTCAATTTTGAAGTAGCATGGCGCATAAACGCAAGTTCTAAATCGTTTTTTTCTACTCCGTTACCATCATCTGTCACAATAATAAGGTTACGCCCACCACTTTCTATTTTGATCTCTATCTCTGAACTTCCAGCATCTATTGCATTTTCTACTAATTCCTTTACTACACTCGCTGGCCTTTCTATTACCTCTCCCGCTGCTATACGATTTATAGTTTTTGTGTCTAAAAGAATTATTGCCATATTTTCAACTCTCAGTCTGATCAGTTTAATATCAATTAAAATCAGATTGTCTATTAAATTCTATTCTAAGCCCTTTCATGAAGATCATTAGAATTATGTATAATTATTAATGCTTTTTAAGTGGATTTCCTATTGTTCTTTCTAAGTTCCTTGGTGCACGTAAAGAATGTTGG
>NODE_149_length_678_cov_1.956661
TCTTCGTCTATAAATTCAACAGGAAAATTTATGTGATCAGAGTAAGTAGTGACAATATTTTCAACACGAAATTTATCTAAAAACTCGTTTTCTTCAGGATGCATAATGAGCGTAATTTTGGTTCCGCGAGGGACTTGATTATCTGACTTGCTGATTGAATATTCCCCATCTCCTTTGGATTGCCAGATCCAAGACTCCTCTTCTCCAGCTTTTCTCGATTCTACTATTACTTCTGATGCAACCATAAAGCTTGAGTAAAAACCAACACCAAACTTCCCAATCAGCTCCACAGTTTGGCTTGAATCCTTGCTATTCTTAATCGCATCCAAGAACTTTTGCGTACCAGAGCTTGCAATTGTACCAAGATTGTCTATTAAATCCTGTCTATTCATTCCAATGCCATTATCAGTGATATATAGCTCGTTCTTATCTTTATTGGAGCTGATAGTGATTTTTAATTCGTCACTCAAATCTAGCAAATTAGGGTTTAGTTGAGATTCATAGCGCAACTTATCACATGCATCTGATGCATTTGATATTAATTCACGCAGAAAAATGTCTTTATTGGTGTAAAGTGAATGAATCACTATATTCAGTACTTTCCCTACCTCAGCGTCAAATTTTAAATTTTCAGTTTCTTGTACATTATGCATTTTGAGCTCCATTATTTGCCTACTA
>NODE_150_length_677_cov_1.376206
TAATATATAGTGCAGTCTTCTTGGTAGTTCAGTTTGATAAACTGTTTAATCAACCTATCAATGATGATCCTTCCACTGAACTTGATGGCGCTAATCATATTAGGCACGATTATGATGGTAATGGTCTCCCCAATGGCGACGTTGTGGGAATGTAAGGGTTAGAGGTGAAAAGACCTTATTTCTACCGCTAATGCTAACACTGCTAATTTACTAACTATATTCCAAAGTGCTAGAGGTTTCTCTTCCACTATTTTGCTAACGTCATAAAATTCGCAGTCAATGGAGTTTAAGCTGGAATATACATCTTTCCTGCTATTACATCGGTATAAGTAACATGTTGGAGTATCTCCTATATAGTATATTAGCGGTTCTGCAGAACTGCTTTTAAATACGTCAATGGTTGGTACACCTTCTTGTATAATAACACTATTGATTGCTATTCCTTCTTTTATCTTTTTCATTTTATGACGCTTTTTTTTATTGAGGTTTAATATTTCCTCTCCACTTGTTGCTGTTATAATGCCCATCCCATATGTGCCATTGCTTGCTTTGATAAAAACGTAAGGTTGTGTTTTTATTTCATATTCCTCATATTTTTTTTGCACTAGAGATAATATTTGGTCAACTTTAGTTGCTACTGCTCCTAGTGATGAATCATCATCAAAATCAACTCCATC
>NODE_151_length_676_cov_1.388084
TTTCTATTTTGGTGTCATTCCACTTTATTCCGGTGTCATCCGAGTAGCTGACACTGGTTCTTTTTTTCTGGATCCCAGCTGGGATGACAGTAGAATAAAGTATTTCACTATAACTCTGATCTCTTTTACTGCCTTCACTTAATATCTCGGCTAGTCTTCCCACGTGCTCAATTGTTTCACTCTGTAAGTCATGAATTTCATCTGGGGCGCTCAATTTATCTTTGATATATTTCGAATCATTTGCTGACATCGATCTTTTTACACATAAAGTATAAAGCAAATCGCGTAGTTTATTTTCATCAATTTCAGTTGCAATAAGGTTGATATCATCCTGCACAGTTTCGTTATGAAGCACTTTATTGAATATGATGGAATGTAATTCTTTACATTCACTCAGCGTGCAATTTGGAGCAATGCCAGCTTCTATAGGAAAGCTGGAGATTAATTTGTAACAGAAAGCGTGTATGGTTTGTATAGTTAGACCAAGATTTTCCAGTTCAGAGAAAAGCCTTCTTGCTCTTGTTAAATAATCTTTATTTTTTCTGGATCCCAGTGTCACGCACTGGGATGACAAGTAGGGGTGCTGAGATCCCAGTGTCACGCACTGGGATGACATTGGAAAGAAATCTAGTTGTTCTAGATCTGCTGCCAACACACTATCTGAACATATTGCCCA
>NODE_152_length_675_cov_1.498387
GAAGAAGATAATGATTCTCCACAGAATATCAAAAAAAGCACATTGTCTACTATAGTTGTTTCAACACTAGTCGTGGCTGCAGTAGCTTCGATAGCTATCTTTGTTTACTTAGAAATGTTAGCAGTGGGGATAGCAGTTGGAGCTTGTTGTCTGGTTGCCGCTGCAATTATATACTACTGTACACCTAAAAGCCAAGTTGAAAACAACGAGGTTGAAAAATCTTTCAACACGGGGAGAGTACCTACTGCCGTACATGTATAATAAATATAGTAGTTTACCATTTAATAATTTATTATAATTATGTTAATTATCGGTAAATAAGGACTTGGTAAACTACGAAGAAATATTCTTGAATAAAATAAAAGATATAAAAGATGAGGGGCGCTACCGTGAATTTACGCACTTTGCGTCATTGCCAGGTAGGCTCCCCCACATTATGGACTATGAAAGAAATAGGGAAGTAATCGTCTGGTGCAGTAATAACTACTTAGGAATGTCACAAAACGAGAAAGTTATTGCCGCCATTCAAAATTCATCAATTGGTGCGGGGGGAACAAGAAATATATCTGGTACAACAAAAGAGGTTGTCGAGCTTGAAAAATCCTTAGCTTGTTTGCATAAAAAAGAGGCTGCTTTAACTTTTGCTTGTGGCTACCTTGCTAACCAGACTACACT
>NODE_153_length_675_cov_1.295161
CTGTTAATATAGAGCACATTACTGTCTTCATAGAGCTTTTTATTGTGCGCTTTTCTGAGCTGCTTTCTGGAAGTGTGTTTGGACAAAAAAGCGTAAGTACAAATATCAACACACCAAATAGTATTATGCATACAATCAGATTTTTCCAATATGCATCTTCGGCAAGCAAGTTAGAGAACAGTATTTGAATTACCAAAGCAGAAAGGCTTGAAATTGTCTGCACTAGTGAAAACATTAGTCCAAATTGAGCAGCGGAAAAACATATGCTACTTGTGTGAGCAGCACCAATAAAACCAAATGATGCTCCAGTTGCAATCAACACTTGAGACAAAATCAAATGGGAGAAATTGTCACTATTAATAAGGACAAAAAACCCCAAGATCATAGTTGATAACGAGAAAAAATAAATTTTTTTACTGGAAAAAACATTAAACGTTGCTCCACTAAAAAATTGTAAGATGGCGAAAGTCCAAGTATATACTGAATTAGCCAGTGCAACGTGCGCGATTGTAAGTCCAAGTTCCTTTTCGAGATTTACACTTATAAAGGTATAAATTATCTGCATGTTGCTGAATATAACAACCAAGTTACTAATCAGCCAAATGAACCAAGCCTTAGCTCTGCTTTCCATAAGATTTATTTTTATAAGTAATCTATTAGAAATTTAACACTAAG
>NODE_154_length_674_cov_0.891761
TCAGACTCCTGGTCCAATGCTGGTAGTACAGCCAACAGTTGAAATGGGAAAACGTTGGTCGAAGGGAAGATTTGCACCGTTAATAGAGAGTACGCCATGTTTAAAAAGTAAAGTAAAAGACCCAAGGTCAAGAGATTCGGGCAATACTGTGCAAAGTAAGGAGTTTCCAGGTGGAATAGTAGTAATAACTGGAGCAAATAGCAGTGTAGGACTTCGTTCTATGCCAGTAAAATATCTCTTTCTTGATGAAATAGATGCCTACCCAGGAGATTCAGGAGGAGAAGGAGATCCAGTACTGCTCAGTATTGCTCGAACTAATACATTTACGCGGAGAAAAATATTCTTGGTTTCAACGCCAACGGTTCACGGAATAAGCAGAATAGAGAGGGAATTTGAGAGTTCAGATAAACGATACTTTTTTGTACCTTGTCCACATTGTGATCACTATCAGGTGCTGAAATGGCCGCAAATAAAGTGGCAAGATAAAAATCCAAATACAGCGCACTATGTGTGTATAGAGTGTAACGGCAAAATAGAAAATCATCAAAAAACAGAGATGCTAGCTAGAGGTGAATGGAGGCCTACTAATCCAATAAAAGGTAAAAAAAAAGGGTTTCATCTATCGAGTTTGTATAGCCCAGTAGGCTGGTATAGTTGGAAACAAGCAGTGGAAG
>NODE_155_length_671_cov_2.077922
TTTTGTCAGTAACTGCCAGTTCTTTTCACTTGAGCGATGCAACAAAGCCCACTGGGATCCAGTTTTCCATATAATCTCATCGAAAATGTTGTAACCACTTTCTATGCTAGTTTGCTTGCTCACAAGCAAACTTTCCTGGATCCCAGATACTGTCTCTGCTGTCAAACAAATTATCCAACAAAATTACAATTAAATGGTTGATTATTTTTAAGAATACCAAAAAAGACATGCATTAATTTTCGCATTAACGCAAGAACTATGACTTTTGGACATTTGCCTTTACTTGCTAGACGCTGACAAAACTTTTGAAAATGATTATTATGGTTTTTGACTACTATAGCTGGCATATAAAGAGCTTTTCGAATACGCTCAGATCCTATTTTGCATATGCAACTTCTCTTACTTACTGACGATCCCGATTGATAATGTCCTGGATTTAGACCAGCAAAAGCTGTAAATTGTTTAGCATTGTCAAAGTTATCAACTGATGGCATTTCTGCGACAACAGCAACAGCAGTAAGATATCCTATACCTTTTATAGTCTTAAGGTTTTCCACCATATTTTTTAGATGTGGATAGTTATTTATATGCTCATTAATTTCTTTTTCGAGAACAATAATTTGCTCCTCTATTGCCAAAATTACTTTAGATATAGCTTCTTTGCAACTGGA
>NODE_156_length_668_cov_1.190865
TAGACCAGGGGACATAGTTCTTGATCCATTTAGCGGGTCTGGGAGTACGTTGATTGCATGTGAGACGACAGGAAGAATATGCAGAACTATAGAACTTGATCCCAAATTTGTTGATATATCCATAAAGCGCTGGAGAGTATACACGGGAAGAGAAGCGATACTTTCCAATACTGGCAAAACCTTTGCCCAAATTCAAGAAGAAAAACGGTAAAAGAAGGGAGAAAAAAAAGTGGGAGGGGCGAAAGTAACGCAGACAGAATGGGCGAGGGAAAAAGGGTTTTCGAAGCAATACGTGTGTTATTTAGTAAAAAAAGGAATAGTTGAGCTGGAGGATGGTTTGATTGACCGAGAACAAGCAAATAGAGCAATAGAAGCAATACGAGATCCAAGTCAACCACTGAGGAGAAAAGGCAGAGAAATTGAGGAAAAAAGGGGAAGCACCAGTGAGCTCTCTACCATGCTGCTAAAAACCAGGATAAAAAATGAAATGGAGCGGGGAAAACTGCTCGAAGCAAAAGCGAAAGCTGAAATTGGTGAACTTATCTCAGTAGAAGAAGTAAAGACTGAAGCATTTAATGTTGCGAGAGTTGTCCGTAATAATTTGCTTAATATTCCAAATAGAGTTTCAGCACTACTTGCATCACTGAGTGACACTGAAAAGATTCATA
>NODE_157_length_665_cov_1.165574
CATTCAGTTCTTCTGCCTCTTTTTGCATGATACCTTGCTCAACTTCAATTCCTGCTTCTTCTAGAGCTTTAATGCCTCCACCTGAAACTCTACTATCTGGGTCAATAGTTGCAATTACTACTCTTTTTATGTTAGCTTTTATGATTTTTGCAGTGCAAGGCCCCGTGACTCTGTGATGACAACATGGCTCAAGAGTGATATATATAGTTGCGCCATGAGTTGAATCTTTAGCGTTTTGCAAAGCGACTACCTCCGCATGCGGACGCCCACCAATCCCTGTATATCCCTCACTAACAATTGTACCATCCTTTACAATAACACACCCGACAGCAGGATTTGGTGCAACATTTCCAAGATTTTTTTCTGCAAGCCTTACTGCAATTGACATGAAATGATCATCAGTCATTAGAAAGAAGTCATTTCGTATGAGGTATCAAAAATTCTTCTGTGCTCGTGTATAGCAAATCTATCTGTCATGCCTGAGATATTGTCACATATTATTACTGAACGCTGAGATTCACAAGCGAGTTTGCTCCACTCTGTGGGAAGTAATCCTGGGTTTTCATAAAAACATTGAAAGAGTTCCTGTATTATGCGTTTTGCTTTGTTCATCGTTCTACTCAGTTTATAGCTTCTGTATATTTTCTCCATGTTGAATCTTTTCA
>NODE_158_length_664_cov_1.464696
CGAAAGATTTTCCTCCATGGAAGACGGTGTATGACTATTTTCTCAGGTGACGTAGTAATGGCAAATTGGAAAAAATACATAATATGCTAGTAAAAGAGGTAAGAAAAATGTTTGGTAAAAATGAAACACCTTCAGTAGGAATAATTGACAGTCAATCAGTAAAAACCACTCAAAAAGGGGATCCAGAGGATATGATGCTGAAAAAAAAATAAAGGGTAGAAAACATCATATTGTTGTAGATACAGTGGGCTTAATTATTGCGGCTGATGTTCATAGTGCAAGTGTTCAAGATCGTGATGGTGCTCTAAATCTTTTCACTCAAGCTAAATACAAGGCTCCAACTTTACGTAAGTTTTTTGCTGATCAAGGATACATAGCAAAACCGCTGTTTATTGGAGACAGGATACGATTACCAAGAAAGCTGTTGATGTTACAGGATTTTTCGACAATCTGGACCACGATTTAGCACTGCAGGCTATCAAGAAACACACAGACTGCAAATGGGTCATACTGTATGTTGAAAGGTGGATGAAATCCCCTATTCAGCAAGCAGATGGCAGTAAGGTAGTTAGGGAAAAAAGGAGTTCCGCAAGGAGGTTCAATAAGCCCAATCATTTCAAACATATTTATACCCCATGCATTTGATATATGGATGAAACAAAAT
>NODE_159_length_664_cov_1.267652
GCCGTTGCTTTTGGCATGGGAGTGGTATCTGGAGTTGTAATGTCATATCAACTTGGTACCAATTGGTCGATTTTTTCTGACCGCATAGCCAATGTTCTCGGCCCTCTATTTTCCTTTGAGGTTTTAACAGCCTTTTTTCTGGAGGCATCTTTTTTGAGTATTATGCTATTTGGATGGAATAGAGTAAGTTCTCGTATGCACTTTGCTTCTACTTGTATTGTTGCAGTGGGAACGCTTATTTCAGCTTTTTGGATTATTGCGGCCAACAGTTGGATGCAAACACCCGCTGGATTCACGATTGGTGAGAATGGTCTCCTATATCCAACCAATTGGTTAGAGATTATTTTTAATCCTTCTTTCCCTTATCGCTTTATTCATATGGTAACAGCAGCCTATCTTACAACAGCTTTTGTGGTTGGTGGTGTAGGAGCATTTTATCTTTGGAGAAAACGACATGCTCCTCAAGCAAGAATTATGCTTGGTATGGCAACCATTATGGTAGCTTTAGCTGCACCATTTCAGCTGTTCATGGGAGATAGACATGGATTAAATACACTAAAGCATCAACCTGCTAAGATTGCTGCAATGGAAGGTATATGGGAAACCGAAAAGGGGGCTGGCTTACTTTTATTTGCTTATCCGGATCAGCAAAATGAAATTAATC
>NODE_160_length_663_cov_1.491776
AACACTGCTGCTGGGAACCCTTCTGCTTCTGTTACAATGTTTAAACAGTAGTACATTCCATATATAAAATATACGTACGAAAACCCCGGCACACCAAACATTACTGAGGTTCGATTAGTATAGCCTCTTGCCGCATGACAAGCTGGGTCATTCATTCCTATATAGGCTTCAACTTCGGTTATTATTCCACTAAAGTTAGAAAATTTGAGGACTTTTCCCAATAACTCTCCAGCTACAATTAAAGTTGACCGCTCATAGAAATTTCTTGGTAGTATTATGTTGCTCATTATAAGAGTATAAGTTACTTGCAGATGCAAGCAACTTATACTGAATTTTCACTACTTTACCTATTTTGAAGCAGCAGGAGCTTGATGCTTTTGTGATGCGCCGCTCAAGTCTTCTACATTTGTTGAATGCTGCTCCAAAAATTTTACTTCTTCAGAGCTTTGTTGTAATTGTGTTTGTGGCAATTGTGATGCTAACACTTCATGTAAAGGCTTTGCTTCATATTGCCTTCCTACTTTTACTTCTTTATGTGCAGCTAATTGCTCCATAGTAACACCTTTACCCTCAATAAGTTCTACGGAGCCATTATCATGAATATTAATTTTAATATTACATTCTTTTCCTTGAGCATTCCACTTTAAAGTCATTTGATATGAC
>NODE_161_length_660_cov_1.995041
AGTATTTCTATCTTTTTTTCGCTTAAAACCTTGAGTGTGCGGTGCATCACTTCAGTGTTAGACATAACACCAATACCAATTATTGAAATTTTAGCTACATTATCGTTTATAGCATAATTTTCATTCTTATTCAGTAACTTTTCCATTAAATCAATATCAAATTTGGAGATAACAAAACTTGACCCATGTATCATATCAATTTTAACGTTTGCTCCTGCTATATCTCTTAAAGTACGCAAGTTATTTGCAAGGTTAGTGAAAGTTACAAGAGCTTCATTAGTGCTATAAGTTATTCCAGTAATTAAGTATCTCTCTAGTACATCCCTTTTGTGTAGCACTGTGGTGCCTTCTACTTCCTTAAAAGTGGATAGCACTTGCACTTTAATGTTATGTTTCATTGCGAGTTGTACTGAACGATTATGCAGTATTTTAGCACCAGATGACGACATTTCCAACATTTCATCGTAAGAGATAAATTTGAGCTTGCGTGCCTTTGGAACAATTCTCGGGTCTGCTGTATATATTCCATCAATATCAGTAAAAATTTCGCAAGTTCTAACACCAAAGGCTACCGCGAAGGCAACTGCTGATATATCAGAGCCTCCTCTTCCAAAAGTAGTGATTCTATCATCATTTATACCCTGAAAACCAGCAATGATC
>NODE_162_length_660_cov_1.570248
AATAGGTGGACCAATGATTACAGTGGTAATAATTGGTTCAAGCTTACTTGCAATATTTGGCAGAATGCCTTGGCCTGCACTTTTCGCACTGGGTATGTTTGTTGCTGTGTTTTTTGGTGCTCCTCAAATTGTAACAAAGGTAACAGAAAAAGAAGTTTGTTGTCTTTTTAAAGGTCAAACCTTGGAGAATGGAAAGTGTGTTGCTGCTCCTGGATATGAACGTGTAGGTACAGGTTATGCTTGTCGTTCCGGTTGGGCGCTAACTAATAAAGGCTACTGTATAAAAGCTGGCCAAGATCCTTCAAAGTATTGGAAGTGAAAATGGTGCTTTTATAGAGTTAAATCTAACAAACCGCAGAGTATATAATTAACATCCACGCCTTTAGTTAGATTCCACTCACGCTTTATTACGTTGTACTCCATGCCAGCCATGTTTTGCAGCGTTACATTATTTTCTCTTAAGTGATTTGCAATTTCTGACGGCTTGAGAAATTTATTCCAGTTATGTGTACCTTTTGGCAGCCAATTTAATATGTACTCTGCACCAATTATTGCAAGACAAAAGGATTTAATAGTTCTATTTATTGTGGATATAAAGATTAACCCCTCCGGTTTTAGCAGTTCTATCGCTTTTTTCATGAAAAGCTCTAAATTATCCAC
>NODE_163_length_659_cov_1.630795
GAAGAATTACTGTACTCAGTTCCATCCTGAGGTTAAGCCCACAACAAATGGCAGTAAATTGCTCTCTAACTTCTTGGATATTGCAAATTGCAAAAGAGACTGGACAATGAAGTCGTTTATTGAGGAGCAAAAGGAAAAAATCAAAAATGTAGTAGGAGAGAAAAAAGTAATCGCTGCAGTAAGTGGTGGGGTTGATTCAAGCGTTGCAGCGGCTCTCACACATAAAGCTATAGGAAAACAATTGAACTGTATTTTTATCGATACTGGGTTGTTACGCAAGAACCAAACCATCGCTATGTTGAAAGAGATTCCGATAAATTACGTTGATAAATCAAATTTATTTATGAGTAGGTTGAAGGGAATAACTGATCCAGAAGAAAAGCGAAAAATTATCGGTAACACTTTTATTGAAGTGTTTGAAGAAGAAGCAAAAAAAATAGGTGATGTGGATTTTTTGATGCAAGGTACCATCTACTCTGATGTAGTTGAGTCAGGGCATGCCTCAGACAACACTAGTACAATTAAGTCTCACCATAATGTTGGTGGGTTGCCAGAAAAGATGAACCTGAAGCTAGTGGAGCCTTTACGCTACCTCTTTAAAGATGAGGTAAGGCTACTTGGAAAAGAAATTGGGCTTTCAGACGAGATAATATTTCAAC
>NODE_164_length_659_cov_1.235099
GATTGCGAAGATAAATAAATAGCTTCAGTTTCATGATAAGGGGGCTGGCGGAGGGTGTCAAGCAAGTTTTTCGTTTCTGTGAACCACCTGCTAACCGACAGCTAACATTAACTACCGATATCGTATCTGAAGAAGCACCCTGGCCATTCTAAAAAATGTAATGCTGAGTACACCTTACTTTTAGCTTCCTCTATAGTGCTCCCTTCTGCTACTATATTTAGCACTCTTCCGCCATCGGAAACTAAGTTACCACTTTCATCGAATTTAGTACCAGCATGAAACACCAACACACCAGGAATGCTTTCAATCTTATCTAATCCTTTAATTACTTCTCCCTTTTGATAATCACCCGGATAGCCTTTACTTGCAACAACTACACAAACTGTAGATTTGTTGTTAAGTTCCACCATTTTGACATTTAACTTTCCTTCTGCAACTGACAACATCAATTTTAACAAATCGCAATTTGAATCAAATCTAGGTAATATAGATTGCGTTTCTGGATCACCGAATCTAACGTTATACTCGAGAAGTTTTGGGCTATCTTTGCAAATCATTAAACCAGCAAAGAGTACTCCTTTATAAGGCGTACCCATGTTAACCAATGCTTGAGCTGTAGGGTATATTATTTTTTGGATAATTTTTTGCTCCATGTCCTT
>NODE_165_length_657_cov_1.923588
TTTTATGTATACTTATTACTAAATTAATTTTGAAATGATAGAAAATGAACGAATTTAAATCGATCCGAAATATAGCAATAATCGCACACGTTGACCACGGTAAAACTACTTTACTTGATAACATGTTAAAACAAAGTGGCACATTCCGCGAGAATCAAGAAGTTCAAGAACGAGTGATGGATAGTGGCGACCAAGAACGTGAGCGCGGGATTACAATACTTGCAAAATGCACATCAATAATGTGGGGTGATGAAAAAATCAATATTATTGATACGCCAGGGCACGCAGACTTTGGTGGAGAAGTAGAAAGGGTATTGTGCATGGCAGACGGCGTGTTGCTGCTGGTTGATGCTGCAGAAGGTCCCATGCCACAAACAAAATTTGTGCTCTCAAAAGCACTAAAAGCAAATTTGAAGCCAATTGTGATAATCAATAAGGTCGATCGACCAGACAGCAGAATTGATGAAGTATTAAATGAAATATATGAGTTATTTTTTAACCTTGATGCAACCAACGAGCAGCTAGACTTTCCAGTGTTGTATGCTTCAGGTAGAAATGGCTGGTGTGCTAAGGAGCTTTCTGATGAAAGAAAAGATTTAAGCCCATTATTTTCAACGGTTATAGATTATATAAAACCTTCTGTTTATAATCAAAATG
>NODE_166_length_657_cov_1.518272
GATCAAAATTACTCGCTACAGTTTATTACAAGGGCAAACAAGATTAGTGCCTATCTATCAGCAAAAACAAAGATGGAGCATTTTTCTCGTAATAATGACATAAGTTCAGTTTTTTTGGTTGAGAAGCCAAACAAATTCAATCAAAACTGGTGCTATCTTCTTGTTTCATCAAAAGCAAAGCATTTAGTAGAATATTGGTTGAATGTGTTTATTGAGATAGGCTCCAACTTTAAGGGAATATTAATGTTTCCTATAGAAATAAGTAATATAACAAAAAAGATTCTACATAAAGATCCTAATAATTGGAAAATTATAGTTGCTGCAACTAAAACGGGAGGCTATAGACAAGTGGTTCTTAAAGAGAATAAAATGGTATTTACGCGCTTAACATCATTTACTAATGATAATTTACCAGGAATTATCGCTGGTGGAATATATCAGGAAGTGCAAGATACTATTCGATCCTTAACTAAGTTTGGGTTTGAAAAAAATAACCCTATCGACCTTTGTATCATAGTGTCAGAAGATATCAAAGCTAGTTTATCAGTCATAAATTTTTCAGAGAACAGTGTGAACATATTAACTCCATATGAGTTAGGCAAACTATTAGGAGCAGAACTAGCTATAAGTGAAAAAGATAACTTTTGCGATACCATA
>NODE_167_length_657_cov_1.483389
GACTCAGGATGCACTATTGCTTCAATTTTATCCGGGCTGATATTAAACAAGTTATGTGCTTCTATTATCTCTAGTGCCTTATTCATCATTGTTGCACTATCAACCGAGATTTTCTTTCCCATATTCCAAGTGGGGTGACTAAGCGCCTGATCTACCATGATATTTCTTAATTGCTCAAGGCTATAATTTAAGAATGGTCCACCAGAAGCAGTAAGTATGATCTTTTCTACGCATTTGTCGTCATTTTGCAAAATTTGAAAAATTGCATTGTGCTCAGAGTCAATAGGGATTATTTGTACATTTTTTTCTTTAGCTTTTTTGAGTAATAACTTTCCACCGCAAACAATGCTTTCTTTGTTTGCCAATGCAATGACTTTGGTACCGCTTTCTATAACTTCCATAACTGGCTCAAGGCCTGCAACGCCAACTATTGCAACAACTGAGAGATCAACAGGTATAGCAGCAACATTTGTAGCACCAATTGCTATTTTTACATCTGTACCAAGTAGACTTTCTTTCAAATCTTTGTAAAGTCTTTCATCGGAGATAGCAACATATTTTGCATTCAGCAGTTTTGCTTGGTGTGCCAGTAGAGCAAAGTTCGAATGGGCACTTAGTGCTTCCACTTGGTATTCTTCTTTTCTCTTTGAGAGCAAA
>NODE_168_length_657_cov_1.131229
TTGGAGGAATAAGAGGACTGTAATATGATTCAATGTCTGATACACTTTTTACTTGCAGTGACTTTGACCATAAAATATTTCCTGATTTTACGTCAATACCATAAATATAAGAATTATTTGTAGCTATTAAAGTATCGCCAAGCACTCTCGGTGTAGTAGTTACATCTGTGAGCTGTGTATCCAAAAGGTTTGTAGCCAATTTTTGGCTCCACAATTTTTTACCGTCTTCATTAAAAGCTATTAACTCACCATTTGAAAATGGTGCTATTATTTTGTCATTAGAAATTGCTGGCGATATGGAATACAAACCTCGAACCTCATTGATGCCGTTTTGATAAGTCCAAACGAAGCTGCCATCTTTTATATCAAACACGTACAGATAATTATCAATAGTCAATACTACCAATTTATTGTTTATTACTGCTGCTTTCCCTCTTACTGGAGCTCTCAATTCTTTTTCCCACTGAATCTCGCCGGTTTTTGCATCTATTGTATGTAGAACGTTATCCACTATAAAGAAAACGTTTCCTCTGTGACGCAATAGGCTCATGTTACTAATTTTTTTTCTGTGTGAGAGGTGTAATTTCCAATTCATAGCCTTTGAGTTATCAATATCAAAGGAATATAAAGCGCTGTGCTTGTCTGATAAAATAACGC
>NODE_169_length_656_cov_8.950083
ACTTCTTTTAGCAAATCACAAGCTCCATAGTGATCAGAGTAGACACCGTTACTGTATTTTACAGCTATGGCTTTTTTGTTGTTTATATTCAACATTACGTGCAATTTTCTCGTTTGCTCATAGCCACGATATTTTCTGTCAGTGCTATTTTCCTTGCTGTGACCAGGAGTGTTGTTGTATATACTAATTCCTGTACTGTCTATAGCAATTTCGATATCTTCCATATTATTTTTATCAATTCTGCAATCATTTATCTTAATATTAAGTTTCTTAAACCTTCTTGATGCTTGTGAATAGCTGATAACTGCCAAATCTCTTCCTATTTGTTGCAAATACCCTTTTATAAACCCGACTGTTTGTCTTAAACCAATTCTAAAGAAACTGACGATTATATGCACCAAAATCACAACTTTATCACTATAAATATAGTTGCCGCCCTGCATTTTTGGACAATTCTCGTACCAATTTTCTATGGCGTCATTGATATAACAAAAAATGCTTCCTCTTTCTTGGAGAAATTTGTTATATTCATGGCAGTTACTGACTCTCATTTTTTGTGGCATATTTTTTCTTCAACAGTTAAATGGCTATTTATAATGAATTTTGTCAGTAACTGCCAGTTCTTTTCACTTGAGCGATGCAACAAAGCCCACTGG
>NODE_170_length_656_cov_1.071547
ATCTGGCCCCCTGAGGGAATTTTGCCACCTGATCCGTGGTCACTACCATTCATGAATACATTAATATTATTGCTTTCTGGTACAACAATTACTTGGGCAAATCACTCTTTACTTAAAAATGATAAAAAGAGCATGATTAAAATGCTGTCCATAACTATATTGCTTGGAGTTTTTTTTATAATAGTGCAAGCAATAGAGTATCATGAAGCGAGTTTTTCTCTACAAGAAACAGGAGAAAAGCTTATTTATACATCCAATTTTTATATGATTACCGGTTTTCACTGCGCACACGTTATAATAGGAATAATATTTTTATCAGTGTGTTTATTTAGAGCACGGAAAGGCCAATTTACACTTCAGGACCATTTGTGCTTTGAGTTTGCCTCCTGGTATTGGCACTTTGTAGATGTAGTCTGGATATTTTTATTTTTGTTTGTCTATTGGTTAAGCGTTTATTAAGTGGTTAAAATAATAGGTCTAGATCCAGGAATAAGCAAGACTGGCTGGGCCATTATCAGCCTGAACGAAAAAAATAATATTAAATTTTTGGGCGGCGGTACCATATCAACTGATGGTAAATTGGGTACAGGTGAACGCCTACATATAATTTTTGAACAATTAAAGAAAGTAATTTCCCTATACTCTCCGAATGAAGC
>NODE_171_length_655_cov_1.398333
ATAAACTTTATAAGTTCTATAGTGCATTTTTTATATTAACTAAATCTCTTAATTGATCGTTGTTAAATTCTGTAATCCAACTCTCGCCACTACTTATAGTTAGGTTTGCTAATTCCTTCTTGCTTTGAATCATCTCATCAATACGCTCTTCAAATGTACCTGTTGAAAGTAGCCTGTACACCATAACATTACGTTCTTGCCCGATACGATAGGCCCGATCTGTTGCTTGTGCTTCTACTGCTGGATTCCACCATAAGTCATAATGTATTACATGATTTGCTGCTGTTAAATTAAGTCCTGTTCCTCCAGCTTTTAAAGACACTATAAGAATGTTGGACTGGAATAAGTTTTGAAAGTCATTAACCATTTCGTCTCGTGCTTTACGGGACAGTCCTCCATGTAAAAATGGCACTTTTGATTCAAACCTTTCTTCAAGTAGCCTAGCTATAATCTCACCCATTTCAGTGTATTGAGTAAATATCAATGATTTTTCTGCAACTTCACCAATACTAATCAATATTTCCTCAAGCATCTGCATTTTACCGGATTGTTCAATACTCGCACGCTTTTTCTTGCCAAACTGTGATGGATGGTTACAAATTTGCTTTAAAGCATTGATAAGTTTAAAGATTAGTCCCTTACGTTCAATCCCTTC
>NODE_172_length_655_cov_1.388333
TACACTTGAAAAACCTTCTGTTACCAATAGCTGACCCATAATCTCTTCTAAGTTTAAAGCTTCAGCAAATAAAGCTGAACATTGACTAAGTTCTTTACTTCGCCTTTCTGATTCTTGCTGAGTGCTTAATATCTCAATTTTCCATCCAACAAGCTCTGAAGCTAATCTTACATTCTGGCCCTTTTTTCCTATCGCTAAACTCAATTGATCTTCAGCAACTATTAACTCTATGCAATTTTCATTTTCATCAATAATAACCTTCGATACTTCTGCAGGAGTAATGGCTTTAATAACAAATTGACCCAAATCTGAGAAGTAATTTATAACGTCAATTTTTTCACCATTTAATTCGTGTATAATAGTTTTTATTCTATCTCCCTTAACTCCAACACAAGCACCTACTGGATCAATGTTCTTGTCGGGAGAGAAAACGGCAACCTTAGACCTTGAACCAGCATCTCTAGCTATACCTTTAATTGTCACTAATCCGTCAGCAATTTCTGGTATTTCTTGATTTAATAATGCCTCCAAAAAGCCTTCATGAGTCCTAGAAAGAATAATTTGACGTCCATCATCAGAGCGCTTAACAGTCTGTATGTAAGCTTTAACCTTATCGCCTTCACGAATTGATTCACAACCAGTTAAATTTCGCAAG
>NODE_173_length_652_cov_1.819095
GCTTTTCTGGAGCTGATTTAGCAAATTTAGTGAACGAATCTGCACTTATTGCTGCAAGAAGAAACAAGAAGATTGTTACCATGGACGATTTTGAATATGCACGTGATAAAGTGATGATGGGCGTAGAAAGACGATCCCTAATTATGACAGAAGAGGAAAAGAGACTGACTGCATACCATGAAGCTGGTCATGCGATAATTGCTGTTAATATGCCTGCTTCTGACCCTATACACAAGGCAACAATTATTCCACGCGGTAGAGCACTCGGTTTAGTTATGAGACTACCAGAAACAGATAGAGTGTCCCTCACAAGAGAAAAGATGATAGCAGATATTACTGTTGCTATGGGTGGAAGAGTGGCAGAGGAGCTAATTTTTGGCTACGATAAAGTCACAAGCGGTGCATCTTCGGATATAAAACAAGCATCTGATTTATCACGCGCTATGGTAACAAAATGGGGAATGAGTGACAAAATAGGCCCGATCTATCACAATCGCGAACAAACCATACATGGTTCTGAGATAATTTCTGAAGATACGTTAAAACTTATAGATGAAGAAGTAAAGAAAGTTGTGTCTTCTTGCTATGAAAAAGCAAAAGACATTTTGACTAAGCATAAGAAAGGCTTAGATCTCATTGCCGAAAACCTACT
>NODE_174_length_652_cov_1.020101
AGGTGTACCAATTCATCTAATCTCAACTAGTCCAAAGAGAGAGGATGTTATTAAGCTTAAAGATTTCTGAAAACGTCTTTGTATCTTAGAGCCTATACGTAATCTCAAAAAAGAGATAAAGTGAGAGGATAAAGTATATAAAGTAGGATATGCGAAGTTTATAACCAAGTGACATAAGTCGAGAAAAGTTTGAGATTATTGTAGCAGATCTGGAATCTTGCAGAAAGAAGACAAAACCAAGAACACTTGATTTACATGATATATTTTGTGGAGTGTTATACGTGTTAAAAAGTGGTTGCCAGTGGAGAATGGTATCAAAAGAGTTCCCAAAATGGCGCAATTGTTACGACTATTTTAAGAAGTGGAGTGAAAAACCAGATGTAAATAAAGAAAGTGTTCTGGAGCTGGTATTAAAAAAAAATAATTGCGACAAAACAATGGTCGGAAAAGCTTCTGCATAATTGATGCACAGAGTATAAAAAATGCAGATACTGCTGAAGCTATGATGCAGGCAAGAAGATTTCAGGGCCGTATTGCAGTAGATACGCAAGCATGCAATTTATACAACAACAGCAGAGATAACTGACCGTAGCAGTGCTGTGAGAATGGTCGAAAATGCAAAAGAAAACCTCTCGGGAGTTAAAAATGTACT
>NODE_175_length_649_cov_1.676768
CAGGTAAAGAAAGAGAAAATGCTATTAAAGTGGGAACAGTTTGCTGCACTGCATAATGATCAAACCGGCCGTAAGAAAAAAGCGTAAGTAAAATTATGTCGGGAATAATGATAAAGGCAGCAGTTGTTGGCATAATTAACATTAATCCTATGTTGAGAGCCTTGTTCTGTATTTTGACTATATTTTCAGTATTATCCACCTGTTTTGAAATTAAAGGAAGAAGCACTGTACCAATTGCAGTACCGATTATTCCCTGCGGTAGTTGATTTAGTCTATCGGCATAATATATATAGGACACCGCATTTGGTATAAAACTCGCCATGATTGTATCAATCCATAAGCTTATTTGAGTTACACAATTATTGATAATTGCAGGTACCACACGCTTAAAAAACAACCTTACTTCATTGCTTAATTCAAGGCTAAAAGAAAAAGCTGCCTTTAATTTATATGCACTAAATAGCATCAGCAACAACTGAAAAACTCCTCCTATCAGCACAGCTATAGAAAGGTTGTGCGCTGAGGTTTTTACGTAAGGCACAAACAAACTGATGATTAAACAAAGATTCAAAACGATTGGTGCAATAGCTGTTGAAGCAAAATGCTGCTTTACTTGCAGCATTCCACCAATAAGTGATGCAATTGAAAC
>NODE_176_length_649_cov_1.196970
AAGTCATATGAAAATAACCAAGCAAAACCCTCAGCTAGTAAGAAAAAACAGTGGTTTAAATTGAGAGATGGGGAATGTGATAACAATGAAACTACTCTTGCATGTATGATGCAAAATTATAGCTTTAAAAAGAGCAGCATACTTGGTCTATTCGACTTTACATACATGGAGTTTGGCAGCTCTCTCATCGGAGAATTATTAAAATTGTGTTTAGTATTATTCCTCTTTTACCACTTTTTAAACATTCTTCCTGGCATGGCTGCTGAACTTGCTGGTAACCATAGAGCAGCACTTGGCTCAGGTCAGACACCTGGACAAATGGTGGGCAAAGCTTTATCTGCTGCCAAAGCTGCTGCTGGGGGTGTTGCTGGAGTTGCTGGTGCTGCTGCTAAGAAGTTGAGTGGTGGAGACAAGAGTAAATCTCGAGGTTCTGGTTCTAGTAGCTCCGAGAGTGTTAACAAAAGCACTGAATGAGTTGGATTTATGCTAAATTTTTTCTGATAATACCGTTTTTTTTTCTGTCAGGCTGCGGGGAACATCACTGTATTAAGCCAGAAAATTTATCAGGTTTGCGTGAAAAACTAGATATAGTGTCAACAGAGCAGAAATGGGTTGATTCTGGTGTTAATATTTCAGCTAGAATAAGAGT
>NODE_177_length_646_cov_1.076142
TATTATTACTAATTATTTTATACGAAAGTGCAAGCACCAAAATAGATAATGTAGCTAAAGCAAGAATTAGAGGAAGAGGCACATTAGAAGTTACAATAAGCGCTAAAGATGTAAGTAACGTAAGAGTAGCTAAGGAACTAGCTACAAAATAAAATGCATTAGCCTCACTAAGCAAATTGCTCATTACTCCCCTCCTCCCCCACGTTCAGCAGTCTTGTATATATTTATTAAAATTCTCTTATCTATGGAGGAATTATAGTGCTGCACCTACAACAAACTTCCCATTTTCAGTCTACTAGCTAAAAATAGCTAAGGTTTTATGTATCCAGTGTACAACTGTACTCAAAATGTGTGGCAGCTGTTGGTCGGGGTAGAACATCCACATCCAGGATCTTCCACAAATGAAGGAACAGACGTTTCGCCTGGCAAATATTGTGCAACTTCTTCTACTAACACGGACTTTATTGATTGAATCACTTGTAATATTACTTTTTTATCATCATCTCTGATCACTTCATTTTCCCTTACTAATTTTTCTACCTCATCTGTTATATACTCTATCTTCTGTTGCAAAAAAAGCACTTCTTCTTGTTTCTTTTTCGACAAATCTTCTTGAAGTTGTTCTATTTGAGAGGATTGTTCCAAA
>NODE_178_length_644_cov_2.022071
AACCAATCTATTGAAACTAAAGTGCCTAATCAAACTACTACTCAAGACATTGACAACTCTAAAACAATGGAACGTTAGTTCAACTATTTAACATCTGCAGCAAGCACTGATTCGTGTATCATCTCTGAAATGGTTGGATGAGGAAAAATCGTAGATTTTATGTCGAAGTCTGTTCCTTCTAGTTGCTTTGCAAGAGCAAAATTGCTAATTAACTCCGTTACTTCTGCACCTATCATGTGGCTACCCAGAATTTCTCCGGTTTTTTTATCTATAATCGTTTTCACTAACCCTTCAGTTTCACTGAGTGCAACAGACTTACCATTAAAGTTAGAGTGAAATTTTCCTATTTTTATATCATACCCACCTTTTATTGCCTGTTCCTCAGTAAGGCCGATGCTCGCTATTTGTGGATGAGAATAAGTGCAATTTGGTATGCATTCTTTTTTTAACGCATGAGTACCTTTACCAGCAATCTTTTCAATGCAGATCACGGCTTCATGGCTCGCTTTATGTGCTAAACATGGTGGGCCAGCTACATCACCTATTGCATACACATTTGATTCACTAGTTTCATACCATTCATTTATTTCAATAAAACCAGAAGGGCTTAATTTAATTTTTGTATTTTCTAAACCTATATGTTC
>NODE_179_length_641_cov_1.276451
TTTTATATGCTTCACTGACAATAAACAAGAAAGCTATTAGTTTATATCATTATAAATCGCAAGACGGCAAAGAAAGGTATTTTAATAAAGAAGGAATAAGCTTAAAAAATGGCGAAATTTTTGCAAATCCTTTAAATGGAGATTATCGCATATCCTCAAAATTTGGCAATAGAAAGCATCCTGTTCGCGGTAAAATTGCTTTTCACAAAGGAGTGGATTATGCAGCTAAACTTGGCACTCCCATATACGCTGCTGCAGAGGGTGTGATAGAATATATAGGAAAGAATGGTGGCTATGGAAATTACATCAAAATAAAACACAAAAATGAATATTCAACCTGTTATGCGCATATAAGTAGATTTAGTGGCGATATAAAGTTAGGCTCTAAAGTAAAGCAGGGGCAGGTCATCGCCTATGTTGGTAGCACTGGTGTTGCAACAGGCCCTCATTTACATTACGAAGTTATATATAACGGCAAACACATCGATCCGCTTACGATAGCGCATAAAACTGAAGTAAAATTGCCTGATCATGAATTAAGAGAGTTTAAACTATTTGTAAATAAGATAAATAAAACGATCAACAGAGAGAGTTCAAGTGAAAAAGAAGTTTAAAGACAATATGGATAAGAATACGATAAA
>NODE_180_length_639_cov_1.537671
AAACTAACAAACCTATATTTACTGCAGGTCGAAATCCTTTATAAAATAATTCAGACTCAAGAAAGATCTGCCCATCGGTAATTGAAATAACATTTGTTGGCACATATGCAGATACATCACCAGCTTGAGTTTCGACAATTGGCAAAGCAGTTAAAGACCCCTGCCCTTTTTTATCAGACATTTTAGCAGCTCTTTCAAGCAAGCGAGAATGTACATAGAATATATCTCCAGGGTAAGCTTCACGACCAGGAGGACGTCTGAGCAATAAAGACATCTGCCTATATGCCACAGCATGCTTAGATAAATCATCATATATAATCAAACAATGCATTCCATTGTCACGGAAAAATTCCCCAATAGTGCAACCAGCATAAGGTGCTAAAAATTGCATAGGCGCGCAGTCAGATGCACTAGCCACAACTACAGTTGTATACTCTAATGCTCCACTTTCTTTTAGCTTATTTACCACTTTTGCTACTGTTGAAATTTTTTGTCCAATAGCAACATAAACACAGTAAACTTTTTGATTTTCATCTACTTCATCATTAATCTTCTTCTGATTTATAATAGTATCAAGCGCAATAGTAGTTTTACCAATTTGTCTATCGCCAATAATTAATTCACGTTGCCCTCTACCTA
>NODE_181_length_638_cov_2.126930
GTCTGAGATGACAATAAATTTGTCAAGCCGCATTATACTTGTTAGGCGGAAGTGGACGGCAACATATTTACCACGAAGTCTAACTAAGTTCTTGCTTGTCCCTTCCATCGGCATTGCTATCTTTATTTTCAATAAAATTATTGTCCTATGCTCTTTTGATGTTTATTGATAATAAAATTCTGTTTTATCAACCAACATCCTATGCATAATTACAGCTAATTTTCTTGCTACTGCTACAATTGCTTTTTTCATTCCTTTTTTCTTCGCAACCCCAGTTTTTTAATTTAAATGTCCTCTTGGTAACTGTAAGCATTGTTTGTGCAGCTTCATATAACATACTTCTACATTCCGCTGGTCCCATCTTTGATATGCTGCCATGCCGATCAACTTTTCCAGAAGAATATTGCCTTGGTGTCAACCTATATATGCTCCAACTGTATCAGATTTCTCAAACCTATGTGGGTTATCAATTGCAGCTTTATACGTCATTGCTACTATAATCCCCACTCCTGGAACAGTAGTTAACAATTTACAATCATCGTCTTTTTCACCTTGTTCTGAAAGCATTTTGTCAAGCTTTCTTAATGACTTTTCTATTGCTTCCAAACTACAAACTAACGCTTCAATTGAACTCCTAC
>NODE_182_length_637_cov_1.652921
TCATTTGGATTACCGAAGGAAGTAATACTTAGTATAGTTAATACACAACAAAAATACCTTGCTTTAAGTAATGGAAAGAGAATTTCACACTTTGTCACTGTTGTCAACGTCAACAATGGTGAAGTTGTTAAAGGACACGAAAGAATATTAGAAGCACGTCTTGCTGATGCCCAATTTTTAATATCTCAAGATAAAAAGGAAAATCTAGATTATTATGTCAAAAGATTAGGTTCAATATTATTTCATGCTTCACTTGGCAGCGTGGGGGAAAAGGTGAAGCGTATTACGGCTTTGTCAAAGTATATAGCTATATTTATTCCACATGCTTCGCTGATAAAAGTTGAACGTGCTGCATATTTGGCAAAAGCTGATTTGGCAACATCGATAGTAAGAGAGTTTCCAGAATTACAAGGAGTAATGGGTGGATATTATGCTTCTTATTTTCAAGAAGATAGAGAAATAGTGGAAGCTATAACTGAGCATTATAAGCCAATCGGGCCAGAGCAGGAGTGTCCTAAATCTCCTTCTGCAATTGCTGTGTCAATTGCAGACAAAGTGGATAGCTTAGTTGGTTTAATTGCAGCAGGTGAGAAAATCTCTGGTTCGTATGATCAATTTGGTTTGCGGAGAATGACAA
>NODE_183_length_636_cov_2.836489
TATAGTGATTTCCTCCATGTAGTTTGGCTCACCTTGCATTTTCAGATGATCAACTATATCTTGCACCTCATTATCACTTACAAATGGGCCGTGAACTCGAATGATCTTACCACCAGAGGCCATATAGAGCATGTCACCCATGCCGAGCAATTGTTCAGCCCCTTGTTCGCCAAGTATTGTACGGCTATCTATCTTAGAAGTAACAGCAAAACTGATTCTCGTTGGAAAGTTCGCCTTTATCACACCTGTGATCACATCCACAGATGGGCGTTGTGTTGCCATTATGATGTGTATTCCTGCAGCACGAGCCATCTGAGCTAAGCGTTGAATAGAGCACTCTATTTCTTTGCCGGCAACAAGCATCAAATCTGCCATTTCATCCACGATCACTACAATATATGGAAATGTTTCCATCTTGATTGGTATTTTTTCAAACAGAGGTTTGCCTGTTGTTGAGTTAAAGCCAATCTGCACAACGCGCTCCAATTCTATTCCACTATTCATCGCTTCTGTGATTTTTTGATTATAGTTTATAACATTGCGTACATTCAAATACGACATCATGCGATAGCGGTTTTCCATTTCTTTCACTATCCACTTAAGAGCGACTACAGCCTTTTTTGGCTCTGTTACTAC
>NODE_184_length_636_cov_1.211704
CTTATGCTTCAATGAGTCTACCCGGTGTTTCTTCTGTGGAAGATGTATTAGAGGATGCTCGTTCCGGTAAATTATTCATTTTAGTTGATGATGAAAGTAGAGAGAATGAAGGTGATTTGATTGTCTTAGCTGAGAAAATAAAGCCGGAACATATGGCTTTTATGGTTAGATACGGTACTGGTATTGTATTTTTAGCCATGACAGAGCTTCATATGAGTAAACTAGATATTGAGTTTATGGAGAGAAGTAATGTAGACGAAAAGGTTGCTCCTCATACTGCATTTACTACATCAATTGATGCACGTTATGGTATCACAACAGGTGTTTCTGCTTATGATAGAACACATACGATACTTACCGCCATTGATGAAAAGAGTACTAAGGACGATATTATTACTCCAGGGCATGTTTTCCCTATTATTGCAAATGAAGGCGGGGTTTTAGCACGTAATGGTCACACTGAAGCAAGTGTTGAAATAGCAAAGTTGGTTGGTCTTAATCATGCAGCTGTAGGGTGTGAATTAGTGAATGATGATGGCTCTATGATGCGCTTACCTCAGTTGCTTAAATTTGCTGAACAACATAAAATTAAGTTAACTACCATCGACAAACTTATCAGTTACGTTAAAAAATTAA
>NODE_185_length_635_cov_1.243103
CTCTTTATAAAATCTTAGATTCTCTAGTAATATTATATCTCCTGCATCCATAACACTTACTGCTCTTTGTACTTTTTCACCAACGCAATCGTCAATGAATTTCACTTTTTTATTTAGTAACTGCGATAAAGTGTCAATTACATTTTTTAGCGACAGATTATTGTCTCTGGCCTTTGGGCGTCCAAAATGTGATGTAATAATAATCTTTGCACTCGCATTCACTAAATACTGAATAGTAGGCAATGCTCTCAAAATACGAGTGACATCACGAATTTCTCCATCTTTTATAGGAACATTGAAGTCAACTCTGAGTAAGACGGCTTTATTGTGAAGATCACAATTTTCTATACTAGGTATGTTCATTACAAAATTGAAGCTATAAAGTTACTATACAGCAGTTTGATCTAAAGTAAAGTTTTAAGCTTACGAACGTTTAAGGAAATTTGCATGCCAAACGCTTGACACTGGAACCTTATCGTCATGCCGCTGCGAACCGACATACCGCTGCGGCGCTAACAAGAGATCTCGCTAACACGTAGCGGGATGACGATTGTCAGGGTGTCATCACAGCACCCCTATGATGTCATTTAAGTAGCTGACACTGGTTCCTTTATGATGGCAGTGCCCCTATGGTG
>NODE_186_length_635_cov_1.189655
CGGGCAGAGATCTATGATATTTCCAGATAATTCAGAACTAATATGCCTTTTTATGTAAGTGCTAATCTCTACATTTTCTCCCCTTCCGATTCCTCCAAGTTCATTTGTACCTGCAACATCAGACAAAAATCTAACACACCGAGTGCAATGAATGCATCGATTCATCGCAGTCTCAATCAGTGGTCCGAAGTGTTTTTTTGGCACAGCCCTCTTATGCTCATCAAGTCTGCTGGTTCCTTTCCCATAAGCCATCGTGATATCTTGCAAATCGCATTCACCACCTTGATCGCAAATTGGGCAATCAAGCGGGTGGTTAATTAGCAAAAACTCAAGCACACCTTCACGTGCTTTTTTAACCTTAGGGGTATCAGTGTGAATAACCATCCCTTCTGCAACTGGCATTGCACAAGAGGCTACTGGTTTTGGAGGTCCACCCTCCACTTCAACCAAACACATTCTGCAGTTACCAGCAATTGCTAAACGCTCATGATAACAAAAACGTGGAATTTCAACGCCCACAACTTCACAAGCTTGAATTATAGTGAGCCCATGCTCTACTTCACATTCCTTAGAATTAATAGTAACTTTAACCACAACTATTATACAGCTTCCCACTTTATAGCATTGCCGCTTAT
>NODE_187_length_634_cov_1.366149
GTTGAGATTAGATGCATTGGTGCACCTATTAATTTTTCTAACCCTTCTATATATTTTATTAAATTGATAGGCAATGTTTCAATCGACCTTTTACCTTGAGTGTTTTCTTTCCAGCCAGGAAACTCTTCATATATTGGCTCTAATTCCCCTTGTATTGAATGCGATGCGGGTAAATAATCATACATTTTTCCGCTATACTTGTAACCAGTGCATATTTTAATTGTATCAAAAGAATTAAGCACATCTAATTTGGTTAATACAATGCTTGAAACTCCAGAGAGTTGTACGGCCTGGCGCACTAAAGCTGCATCGAACCATCCGCAACGCCTTCTTCTATTGCTCACTGTTCCAAGTTCCTTACCTATAGTAAACAAGCTATCTCCTACTTCATTTTTCTGCTCAGTAGGAAATGGGCCATTGCCCACTCTTGTTGTATAAGCTTTTACCACACCAATAATGTAAGCATTGGAGGATAACCCTGAGCCTGTTATTGCTTGCGATGCTACAGTATTACTTGAAGTAACAAAAGGGTAAGTTCCGTGGTCGATATCTAAAAATGCGCCTTGGGCACCTTCAAATATTATTTTCTTACCTTCTTTCATCAAGATCGGAAGAGCGGTTCAGCAGGAATGCC
>NODE_188_length_634_cov_1.027634
TCTATCAAGAGCGCAATCAAGAAGATAGGCAGCAATTTATCGATAAAGTCTCAAAAATAGACCACTGTAGCATTTTATATATAGATGAAGCAGGAGTTGATAATAGACTATACCGAGAATATGCACGAGCTCCAAGAGGAGAAAAAATATATGCTGATGTTCCAGGAAAAAAGCGGGAAAGAGTGAGTATAATAGGTGGATGAGAAGTTTATTGCACCAATGACCTTCACAGGAGGGTGTAATAAAGATATATTTAATGTATGGTTAGAGCGAAGATTACTTCCACAATTACAGCGTGATACAACCATAGTTATGGATAATGCTACATTCCATAAAACTCCCAAAACAAAGTCATTAATAGAGTCTTTTGGCTGTCATTTGCTTTATCTTCCAACATATTCACCTGATCTAAATCCGATAGAGCATTGTTGGCACACCATCAAAAGTCGCCTCAGACCTCTAATGCATCAATGTACAAACTTACACCTTTTAGTTGGTAATACCATTTTAGACGTTTATCATTCGTTTTAGAAAATACTATAGTTGAAATAGCACAGTTACTCACCCCATAAATTTGGTGCTCTCTTTCAATCAAAGGTGTCTTGCTGCTTGAAATGTTTTCTTTGTAAAAATT
>NODE_189_length_633_cov_1.908304
GATGCTATTAAGCTACTGATTAAAGAGCCGATAATACCATTTAGAGCGAGCACCATACTGTTCATTATGGCTCCAATGCTTACCTTTATCTTGGCATTAATTGCCTGGGCAGTTATACCGTTTGGTGCTGAAGTAATTGTAGAAAATGGCCAGCAAGTAGTTATTCCTAAGGTTATAGCAAATATTAATGTTGGAGTGCTTTACGTGCTAGCTATATCGTCGCTGGGAGTATACGGCGTGATTATTGCAGGCTGGTCAAGCAACTCCAATTATGCATTCCTTGGCGCTATACGGTCGGCTGCTCAGATGATTTCATATGAAGTTTCAATAGGCTTAATAGTTGCTGCAGTCGTTATTACCACTGGAACATTAAATCTTGGAGAGATGGTGGTAGCGAAACACAATATGCCATTTTGGGTTGATTTACTACTAATGCCTATAGGAATAATATTTTTTATTTCTTTGCTTGCGGAAACTAATCGTCACCCATTTGATTTACCAGAAGCTGAAGCAGAGCTTGTCTCTGGATATAACGTTGAATATTCATCCATGCCTTTTGCCCTCTTTTTTCTTGGAGAATATGCAAATATGATTTTAGCAAGTGCTATGATGACGATATTCTTTCTAGGAGGG
>NODE_190_length_633_cov_1.425606
AAAAGATCCTGTTGCAGTAAATATTGGCAATCCTCACATAGTTTTTTTTGTTGATAACATAAGTGAAATACCATTGCGAAATTTAGGACCAAAGCTAGAAAATCACGCATTATTTCCTCGGAAAATTAATGTTAGTATTGCACAAGTTGAAAAGTCTGGAGAAATAGCTTTAAGAGTTTGGGAAAGAGGTACAGGCATTACTGCATCATGCGGTAGTGCAGCCTGTGCAGCACTTGTTGCATCCACACTACGTGGATATCTGGTTGCCCAACAGACTTCAGTAAATTTACCAGGAGGCAAGTTATTAATCGAATGGGCAAATAACGTATTCATGACCGGTGATATAGGGTTTTTGTGATCCTAATTCTAGTGATGCATTACTTCCAATACCTTCTTACCAATTACTGCAGGGGTTTCAGCAATTGCAATTCCAGCGCTCCGCATAACTTCTAGTTTTGCACCAGCACTTCCACCGCTGGAAGAGATGATTGCTCCAGCGTGTCCCATACGTCTTCCTGGAGGTGCCGTTTGGCCTGCTACAAAACCAACGATTGGCTTTTTAGTTTTTTCTGTTTTTACAAAATGTGATACATCTTCTTCTTCGTTTCCACCTATTTCACCAATAACTACAAT
>NODE_191_length_632_cov_0.949740
CACCTTTCCCTTTAATTTTCCCTGGTTGTTAGCTGTGAGCATATTTTTACCTCTTACGCAGTAGGCTGAATGAAGATACCATCAAACTTCACTTCTTTGAGCTTTTCGTTTGGGGAAAAACCTTCAATTTCAAAATTCTGTACTGCTTCTCTCATAAATTCAGTTTCGTATGAAGTACTTGACAGCAGCTCTGTCGTTTCTTTAACATTCAATACTCTTGTTACTGGACTTTTCCAATTCGTGGTAACCTCTGTCCAGTGGTCAATGTTTTTATTTAGAGTAATTTGCGCCGGGACTGGATCAAAATCTTGATACGGATTAATCTTTTCTCCTTTAGTCTGTAAAAGCTGCTCCAGTACCGGTTCAAGTTTATAAGGTAAAAGATAAGGTTCTTTACCTCTTTCAACATCAATAATTTCCACATCTATAGGTAAAATTAATTCTTTGTTTACTATTGCTGCAGACTGCGAAATTCCTTGATCACGCATATCATCATCAAAGAACGAATCAACAAATACTCCTTTTTTGGTGGTAGGTTCTCTTGAATTTGCATCATTGCGTAAACGCTCCTGTGCAACAAGTGCATAAAGATCATTTATTCCTTTTTTCATTGCTTCAAGCTCATTCATCGG
>NODE_192_length_631_cov_2.312500
GCGGTATTTCCTTGTTGCTAAACTCAGTAAACTTGTATGGTCTTCCAGTAAAGAATAATCCAAAGATGTCTTTATCTCCATACTTATCCAGAGATGCAGGAAAGTTATCTTCTATATACCCTAAAAGGATGAAAGAGATAGCAACATTTACTTGTTCCTCTGGTTCCATAGCGATTTCTTGATATTTAATCAATAGAGGCGGACAAATAGATGATATCTTGCTATGAATTTCCTTAACTGACTCATTAAACAACGCCGGAATCCACCTAATTATAATTTCTCCTCTTTTGTTTTGTAATACTTGTGGTATTAGCGCTGACTTTTCCATCAGCATATGTGCAAACTGTGAAATCATATGCATGAAGCGAAGTTCAGGATTAAGCCTGTGAAGTAACGAATTAGGAATGTCGTTTAAAAATCGCGCTATATCTTTCAATACATTTCTACTTAGCATAAATACATTAGTTGTACCATTGCTCACTTGAGTAAGGTAATGCTGATCATCAATGAATAGTTGAAATGTTTGCCAATTCTCAATATTTCCCCATCTTTTAATAAATAGCTCCTCTTCTGATAGTTCCTTCTTAGAAGCTGGATAGTACACTAACTTTCCTGCAGGATACTTTTGCCA
>NODE_193_length_629_cov_1.682927
GTATCAATTGTTGGACCATCTGGCAGTGGTAAAAGCACCATTTTAAAGCTTCTGCTCCGTTTTCATGATCCAAACAAAGGTAGCATTACTATCGATGGGCACAATATTAAGTCAATTGCGCTAAATGATCTCAGATCGTTGTTTGGCTTAGTGCCACAAGATCACATGATATTTTCTTGCTCAATAATGGAAAATATACTATATGGCAAACCAGGTGCCGAATATGAGGAAGTGAAGCAAGCAGCCATCAGCGCTTATGCGATGGAATTTATTGATAAGCTGCCTGATAAATTTGATACATTTGTAGGAAAAAGAGGATTAAAACTTTCTGAAGGACAAAAACAACGTATTGTAATAGCAAGGGCCATACTCAACAATCCTCAGGTTTTAATACTGGATGAAGCAACCTCTGCCCTTGATTACAAAAGTGAGAACCTCGTGCAAAAAGCATTGAGCAAGTTAATGCAAAACAGAACAACAATCGTAATTACACACAGGCTATCAACCGCACTCAAGACTGACAAGATTATAGTAATTAATCATGGAAAAGTAGAAGAAGTAGGAACTCATGACTCTCTAATGAGTAAAGACGGGCTGTATGCAAAACTGGCGAAGATACAGTGGAATTG
>NODE_194_length_629_cov_1.679443
GTAAAATAGTTAATATAATATTAAAGCAGGCTGATGAATATAAGCACGATAGATAATACGCTGCAAAATTACATAACAAAATACATTGAACAAACATTCGCTACACACGTGCTAGGCAATAGATACGACAAATTGTATAGGAAACTTCTAAGTGGTATAGAAGAGATAATAAAGCTTGCTGTAAATGAAGCAAAACACTACGATGAAAATTTAGAAGATCTATATAACGATTCAAGATTTAATAAGAAATTTATTCAAGCTGTTGCTAAACATCAGGTGTCGGAATTTTTAAATACTTATCCGAAAAGAAAAGAAATTGTTGCAGAATTTTACAATGAACATCACATTAACGAAAGTGATTTAAAGACTCTGGAAAAGGGGAAAGATTTAGTAAATAAAATAAATAACATTAACTTACTGCAACAAAATGAAAAAAATGAGGAATTCAATATTAGAAAGACACTTGCTCAATCAATAAAAATGCCTTCCATAGAAAAACACAAGTTAGAACATTCAAAATAACCTTGGCGAAGTATGGCAAAATATACAACTTATGGATAGTCTATTTCATTTTAACTCCTGGCACGCTTTAGTAATACTATCACATCCAATTTCTAATTGTTCCTGAG
>NODE_195_length_628_cov_1.764398
ATGTTTCCACCCTTTCCTCCATTACCACCATTTGGACCACCAAATTCAACGAACTTTTCTCGACGAAAACTTGCACAGCCATCACCACCGTCACCGGCTTTTAAACACAATTTTACTTCGTCTATAAAACCCATGCTAACCCACGATAATATTTAGCATCCTTTCCTAACGTGCTTTCTATTCTCATTAGCTCATTATACTTCGCGAGTCTATCAGAACGCGATAGCGACCCGGTTTTTATTTGCCCGCAATTTGACGCAACTGCTATATGAGATATTGTTGTGTCTTCTGTTTCACCTGAGCGATGAGAAACAACAGCTTTATAGCCATTTGATTTTGCCATTTCAATAGCAGCAAAAGTTTCTGTTAACGTCCCTATTTGATTTGGCTTGATCAGTACAGCATTTGCCATTTTTTCCTCTATTCCTTTGCATATCAGTTCACAATTTGTAACAAACAAATCATCCCCAACCAATTGAATTTTACTACCCAATTTTGCAGTAAGTAATTTCCAACCTTCATAGTCGTCTTCACTCATTGCATCTTCTATAGAAATTATTGGATATCTTTCCACAAGATTACAATAATATTCAGTCAACTCTTCTGAAGTAAGATCTCTGTGTTCAAA
>NODE_196_length_627_cov_1.877622
GATGTGGTATTGTATATGAAAGGCACTTCTGATTTTCCTCAATGCGGATTCTCTGGACTCGTCGTGTCAATCCTAAAAAAATTGAACGTGAAGTTTAAGTATATTAACGTGTTGGAGAATGATGAAATACGTGAATCTATAAAAAAGTTTTCTGATTGGCCAACAATTCCACAATTATATATAAAGGAAGAGTTTATTGGTGGTTGCGACATCACTCGCGAGATGTACGAAAAAGGCGAACTGCAAAGTTTATTGAAGGAAAAAAAAATTATTGCGGAATAAGTACCAAGAAACCAGTGCCCAGACGCTGGATAACGTAGTATAGCTATGAAAAAGGATCTTATGTCTTAAACCGTATCCGTTCAGGGGAGCGGCAAAATAAGGTAGACAAAGCAAGATAATAATGTTGATGTTAACACTATTGTCAAGTTTACTGGCCTTTCTATTAGTGAGATTGAAGAATTAAGTGTGAGCGGTTACAAATAATTTACCATTTCTTCTGGTTTCACTATCCTTTCAAACTCTTCCTCAGTGAGCAGTTGAAGTTTTGCTGCTGCTTCTTTTAGAGTGATATTTTCTTTATAAGCAAGCTTCGCTATTTTTGCTGCATTGTCGTACCCTATATGC
>NODE_197_length_626_cov_1.127846
CAGGATGCTCTTTTATTACCTCTTCAAGCATATCCCAAACTTCTGGTTTTTCTGCTCTTATCAACTTACTAGCAAACTTAATAGTTGGAGCCATACCATACATCTTAAGCTTTGAGTAAACAAAAGGTTTGAATAGTTCAAGAGCCATTCTTTTTGGTAATCCACACTGATTTAGTTTCAAAGTTGGACCAACAACTATTACAGAACGTCCAGAGTAGTCTACCCTTTTTCCTAAGAGGTTCTGGCGAAAACGACCCTGTTTTCCTTTTAACATATCACTAATGGACTTTTTATATCCAACAGCACCAGCTTTATTTACCAAAGTATTACGACGACTATTATCAAAAAGAGAATCAACTGCTTCTTGTAACATCCTTTTTTCATTACGAATCATAATCTCAGGAGGATTTAAGCTCAACAATTTCCTCAACCTGTTATTTCTATTAATAATAGTCCTATAATGATGATTCAGATCAGAAACTGCAGGACGACCACTCTCAAGCGATACCAAAGGACGCAAATCAGGTGGTAAAATAGGTATAGTTGTAAGTATCATCCACTCAGGCCTATTTCCAGATTTAATGAAGTTTTCAACAATACGCAATCTCTTTATAATTTTCTTTCTT
>NODE_198_length_624_cov_1.978910
AGTACCTGGCTCTCCAACAGATTGAGCAGCTATAACACCAACTGCTTCACCTATTGAAACAATTTTACCAGTTGCAAGGTCTCTTCCATAACATAAAGAACATACACCAGGACTTATTTCACAAGTTAAAGGCGATCTAATTTTTACAACATCAAGACCTGCAATGCTGATTTGCTTTACTTTATCCTCATCAATTAATTCCCCTGCTTTTACTAATAATTCTTTTGTCACTGGGTTATATATATCATTTGCAGCTGTTCTACCCAGCACAACACTCTCTAGAGATGCAACTATAGTACTTCCTTCAACTGTAGCTCTCACAACAAGACCATTTTTTGTTTTACAGTCATGCTTTGTAACTATGCAATTTTGAGATACATCAACTAAACGACGAGTTAAGTATCCAGAGTTTGCAGTTTTAAGTGCAGTGTCAGCTAAACCTTTACGCGCACCGTGAGTAGAATTAAAGTATTCAAATACGTTCAATCCTTCACGGAAATTAGAAATTATAGGTGTTTCTATAATCTCACCAGAAGGTTTGGTCATGAGCCCTCGCATTCCTGCTAGCTGTTTCATCTGTGAAGTAGAACCCCTTGCACCAGAGTTAACCATCATATACACTGA
>NODE_199_length_621_cov_0.915194
AGATACGTGAAGAGATAGAAGAAGCTTTAATAGATGAAGAAGTAGAAACAATAATTTTGGATATAGACAGCCCTGGAGGAGAAGTAAACGGTTTATTCGACTTGGCTGATTTTATTTACGAATCAAGAGCAAAAAAGAGCATTGTGGCAATAGCAAATGATGATGCGTACTCTGCTGCATATGCTATAGCTTCAAGCGCTGAAAAGGTATTTGTGAGCAGAACTTCTGGTGTTGGCAGTATAGGAGTAATAGCAAGTCATATAGATCAAAGTGGGTTTGATGAAAAACAGGGAATAAAATATACCACAGTATTTGCAGGAAAGAGAAAAAACGATTTAAATCCGCATGAGCCGATAACATCTGAGAGTTTGGAAAGCTTACAAAAGGAAGTAGATCGCCTGTATGAGATGTTTGTCCAGCTCATAGCACGAAACAGAAATTTGTTCACGGAAAGAATCAAATCAACGGAAGCAGGGCTATATTTTGGTGAGAGAGCAATAGAGATAGGTCTTGCTGATGGAATTACAACGTTTTCAGAATTTATTGATAATTATAGGAGTAATAGTATGAACAAAGTTGAGATAAAAGAACAAGCAATAGATATTGATGATCTAATTGAAC
>NODE_200_length_619_cov_2.393617
GTTGAGGTAGAGATTGGGCTCTGTGATGGAGCAGTAGGCAGAGCATCTGTACCTTCTGGAGCTTCAACCGGTAAATTAGAAGCCTTGGAACTCAGGGACCAAGATGAGAAAAGGTATTGTGGTAAGGGAGTGCTGAAAGCTGTTCAAGCTGTAAATGGGATAATAGCAGATGAAATCATTGGAATGAATGCAGCGGACCAAAATGCAATTGATAAAGCATTAATTGAACTGGATGGAACAAAAAACAAATCAAAACTTGGAGCAAATGCAACTTTGGGTGTGTCTCTTGCAGTTGCAAAAGCAGCAGCAAACAGTTTCAAAATGCCGCTATATAGATATTTGGGAGGAAAGCAGACGAGTGTTATGCCGGTTCCACTCATTAACATAATTAATGGTGGAGTACATGCAGACAATAAGCTCGATTTCCAAGAATTCATGATTCTTCCGGTCGGTGCTGAGACTTTCAGCGAAGCGATTAGAATATCTGCGGAGGTATTCCACAACTTACGTAGCATTCTTAAGAAAAAAGGTTATAGCACAAATGTAGGGGATGAAGGTGGTTTTGCACCAAATATTGAAAGTACTGAAGAAGCACTTGATTTGATCATATACGCTATAG
>NODE_201_length_619_cov_1.287234
CACTCAGGTGATAAGTAGTGACGAGAGTGAACTCAGCACAATACATAAAAGTCTTGGCAATCATAAAGACCTGTTTGAGCTTCTAAACGGTGCTGTGCTTGATAACAATCTTAGTTCCGTAAAAGAAGGAGGGTTTATCCACTCAAAATACAACTCAGAATTATCTGAGTTATCCTATGTATTAAATAATAGTAATAAACTAATAACCAAACTCCGTGAATCTTATCGCGACCTAACTGGCATTGCCGCACTCAAAATATTACACAACAACATACTCGGTTATTACGTTGAAGTGTCAGCAAATCACAAAATAACTTCGGATATATTTATTCATAGACAAAGCTTAGCCAATAGCATGCGCTACACTACTAATGAATTGAAAGAACTAGAAAATAAAATTCTTACGGCACGTGATGCTGCAATCGGCTTAGAAATGAAAATTTTTAGTGAACTGTGTAGTGAAGTTGCTAAAGAGTCTGAAAAAATTGCTCTTGCTGCAAATGCTTTGGCAAAACTTGATATTAGAACCGCGTTTGCAGAGCTTGCAGTGCAAAATAATTATGTAAAACCCACTATCGATGACAGTAAAGAGTTCAATATCTGTGGAGGAAGACATCCA
>NODE_202_length_618_cov_1.561279
TTGTATAGAGCTTATCATATATAGTTATCTCCAAAAAATACTCCGACACCATATGTATGGTGAAATTATATCATAACTTTGCGCAGAGCAAATTGCTATTTACAAAGGGATCAGGGCTGGCTAAAAGAAGTCCATGCAATAACTTCACTAAATCAAAAAGATTGTGCAAGTATGTAGCTCAACACTCCACCACACATCAAGTATTTAGTCTCAGTTGCGGTTTGTACACAGCATTTGAGTTGAATTGATTGCTTTGAATTATCCTTTCTTTTGATGATGCATTCTAGATTTCCACCTGGCACTATTTCACCTTTTATGCTTATTACCTCGCTACCATCAAATATCTTTCTGGTTATTCCATTTTGGAATATAAGTGGAAGAACACCCATGCCGACCAAGTTGGACCTATGTATACGCTCAAAGCTTTCTGCAATGACAACTTTAACCCCCAACAATAAAGTACCCTTTGCTGCCCCATCCCTACTTGAACCTGTGCCATACTCCTTTCCTGCCACAATGATGAGAGCTTTCTTGTAGCGCATTGCTGCATCAAAAATCGACATAGTTTCTTGAGAAGGAATATATTTTGTATAGCCGCCTTCGATGCTTACCATTTCA
>NODE_203_length_618_cov_1.019538
TAATTGAGCTCCTTGATAGTGGCAAAATTAGAGTAGCAGAAAAGCTATCAAGTGGAGAATGGGTAGTACATAAGTGGATAAAGCAAGCAATATTATTACATTTTCTCACTGAAGAAAGCAAAATAATAGACAATACCAATTGCTGGTTTGATAAGATCGGTAACAAGTTTAGTGAATGGAATGAGGAGAAATTTCGCCGGTTAAAAATTAGAGCAGTTCCTGGGTGTTTTGTTCGCCGATCTGCTTATATAGGTACAAATGTTGTTCTAATGCCAAGTTTTATCAACGTTGGTGCATATGTTGATTCAGGAACAATGATAGATACCTGGTCAACGATTGGTAGCTGTGCGCAAATAGGAAAAAACTGTCATATTTCCGGTGGAGTGGGAATAGGTGGAGTTCTTGAGCCTATTCAAGCTTCACCTGTCATTATAGAAGATAATTGCTTTATTGGAGCACGTAGCGAAGTGGCCGAGGGTGTGGTAGTGAGAGAAGGATCAGTCCTTGGCATAGGCGTGTTTATTGGGGCATCAACAAAGATTATTGATAGAGAAACTAGCAAGGTATTTTACGGCGAAGTGCCACCTTATTCTGTAGTGATACCAGGATCTATTCCAT
>NODE_204_length_617_cov_1.462633
AGTTCAGACACCCTAGATTCGTAAGTCGGAACGAAATTTTCCAGCATTTTTGAGCATGCTGTTGTTTTTATTCCTTTTGTACAGAATAGATCTTTGATGCCAACTGGTACACCCATGAGCGGCGAGATTAAATCATCCTTTTGCCTAGAGAAATGTTCATCTGCAGCTTTAGCAGCTTTCATTGCTATCTCTGGGGTTTTTGTTATAAATGCATTTAATTTCTCATTTTCAACCGCACTGATGTGCGCCTCTACGAGTTCAACGGCAGAAAAACTCTTTTTTTTGAGCCCGTCATGCATTTGTATAATACTTAACTTTCTTAGTTCATTCATCAATATTTAATTTTTAGCAAGACGTTAATTATAACATGGCACGATAAAAAATCCATACATTTATAGTTACAGCTAGAAATGTAGCTAAGGTAACTTAGATTCACCGATAATCGTCATCCCGCTACTTGTTAGCGGCTAAGAGATACCGCAGCGGGATGAAGTAGGAGCTATACTTTTATACTCACCAACTCAGTATCCAATCCGGATTGTATCTTAAAAAGGTCAAAAGACTATAATAAGCAAAGGAGTGATACTGTATCTGAGTGAAAATCGTTGAGATCCCAG
>NODE_205_length_617_cov_1.039146
ATCCGGTTCTATCATCAACGTTAACTAAATTAGCAGTGTTTTTTCCTCTATTATTCTGGCCTGATACTGTTGGTAAATTCATGCAGTACATACCAATTACAATAATTCTAACTTTGACTGGATCGCTCATTATGGCTTTGGTTTTTATACCAACACTTGGTGCAATATTTGGTAAGCCTTCGATAACTTCAAAAAAAGAAATAAAAAAAATGAGTGCTATAGAAAGTGGTGAAATAAAAAATGCTGGGCCTATAATAAGAGCTTACGTACGCATGCTAGAGAAGGTTTTGGATCATCCTAAAAAATTCGTATGTGCTACTGTATTCGTTTTGTTTTCATTTAGTGTGCTGTACTTTACTTTTGGTCCTGGAGTAAAGTTTTTTCCGAAAGTGGATTCAGATAATATTTTAATCAGTGTTAAAGCAAAAGAAAGCTTATCAGCCAAAGAACGAGATCTGATACTCAAAGAAGTGGAAGAACGCATTTTGAGCATTGAAAAAGAAATTCATGTTTCTTATGCTAGATCAGGAGCATTTTCAGACAACGTTATCGCCAGAATACAACTAGAACTTATGGATTGGCGCTTCAGGCGCAAAGCTAAGCACATACTAAATGAT
>NODE_206_length_615_cov_1.180357
CCATTCAGTAGAAGAAGCGTTAACCAATGCAGAAAAGGTGGGGTTTCCACTAGTAGTCAGGCCATCATATGTCCTCGGTGGTCAATCCATGTCGATTAGACACGATACTCAGAGCTTTAAAGAGTACGTCTTAGATCAAACTAAAATCTTTGAGCATGGTTCGCTGCTTCTTGATAAATTTTTAGTCAATGCAGTTGAGGTTGACGTTGATGCTGTATGTGATGGGGAAAAAGTTTTCATTGCAGCGGTCATGGAGCACATTGAAGAAGCTGGTATTCATTCTGGCGATTCAACATGCTCAATACCGACAAATACATTGAGTGACGAAGTAATAAAAGAGATCGAGCTCCAAACTGAGAGAATAGCATTAGCATTAAAAGTGAAAGGTCTGATAAACATTCAGTTTGCTGTTCAAGAGAATAGACCTCTTGCAGAACCTGTTTGTGATGAGAAATCTTTAGGAAAAGTGCAGATGAGCACCACAGAATACTCGAATGTATTTGAGGAGCGCAGACAAGCTTTGACGACAAAATTGCCTTCAGAAATCGAGTTATGCAAGAGGTCTAGTGATGTATACATACTTGAAGTGAATTTAAGGGCTAGTCGAACCGTTCC
>NODE_207_length_614_cov_1.554562
GAGAGGTTTTAATGTTAAAATAGACGACTTGCACAGACCATTTATCGATACTTTAACAAGACCAAATCCTGATGATCCAACAGGAAAATCAGTTATGCGCCGTGTACCTGACGTGTTTGACTGCTGGTTTGAATCTGGCTCGATGCCATTTGCGCAAATCCACTATCCGTTTGAAAATAAGGAGTGGTTTGAATCTGCGGATTTTATCACTGAATACATAGCGCAAACCAGGGGGTGGTTTTATACGCTCTTTGTATTGTCCACTGCTTTGTTTGATAGGGAACCATTTAAGAACTGCATATGCCACGGTGTTGTTTTGGATGTAAAAGGGCAAAAATTGTCCAAACGTTTGAATAACTATGCAGATCCAATGGAGGTTTTTGATAGATACGGTTCTGATGCACTGCGTTTTCTTATGCTTTCTGGATCTATTGTTTGTGGTGGTAATTTGCTACTCGATAAAGAAGGAAACTCAATACGAGATGTTCTGAAAAACGTAATAAAACCTATTTGGAACAGTTATCACTTTTTTACTATGTATGCAAATGCAGATGGAATTAAAGCTGAAGTTTGTAAGGATTATCAAAGTACTATTGATCGCTACATGATTTCCA
>NODE_208_length_614_cov_1.135957
GACAGCAGCTATATTAGCTTACCTAACAGTATGGAAGACATGTATAAAGGTTATGGACAGTGGTTATGAAAGCAATACTAAGTCTGGAATAAAGTTACAATTAGTTTTTGACTACCTAAATCAGACATTAGACCAGCTTAATATAACTGAAGGAATAAGGTCAGATCAGGGTTATAGAAGCCATTTAAGCAATATATCGAACAACGATTTACTAATATCTGATTTGGGTTATTTTGTGCCAAGTTCTTTTAAACAAATCAATGAAATAGGAGCTTATTTCATAAGTCGTTATAAATCCGATACTAACATATATGATATAGAGACAGGTCAAAAAATAGATTTACTAGAACATTTGGGAGATCGATCTTTTCTAGAACAGGAGGTATTGTTAGGAAAAGAGACAAGGGTTAAAGTAAGAATTATATTTAAAAAACTAACTGAAGAACAAGCTATGGCTAGAAGAAGAAAGGCTAATAGGTTAGCAAGATCACATGGATACACATCTTCTCAAAGGAACCAAAAGTTACTAAATTGGTCGATATTTATAACTAATGTTCCAAAAAGTAAGATTAATGCTGAGCAAATACTAGTAGTTTACCGAATAAGATGGCAAA
>NODE_209_length_613_cov_1.460573
ATGCATTAATAAAGCAAGTTGATCCACTTGATGGTAGAATACACACAAGCTTTTCAACGACTGCAACTGCAACTGGAAGGCTGAGCTCCAGCAATCCTAATTTACAGAATATTCCTATCAGAAGCGAAGAGGGAAATCTTATCAGACAAGCATTTATTGCGCCAAAAGGGCATAAGATAATTTCTGCTGACTATTCACAAATAGAGTTAAGACTCCTGGCACACGTTGCAAACGTTGCAGCATTTAAAGAAGCTTTTGCAAACGGACAAGATATTCATGAGATCACCGCTAGGCAAGTTTTTGGAGTGCAAGAAATAGATGAGCAATTAAGACGCAAAGCAAAATCCATCAATTTTGGAATTATATATGGCATTAGCCCATTTGGTCTTGCAAAGCGGCTTGGAATTACCATTGCGGAAGCTGCTGAATACATTAATTACTATTTTTCCTGTTACCCAGAAATAAAGGCCTATATGGAAAAAGCAGTGTCTATCGCAAGATTGCATGGTTATGTAGAAACTTTGTTTGGCAGGAGATGCTTTGTAAGAGACATAAACAATACAATTCCTTATATAAGACAATTTGCAGAAAGGGCAGCAATAAACGCACCACT
>NODE_210_length_611_cov_2.086331
CTGTATTCTGTTTCTGCAACTAACAATCCAGCGACAAATGCACCTAATGCCAACGATAAATGGAATTGCTCAGTAATAAATGCTGCTCCTAATACTATTAAAAGCGTTGTTGATATAAAGACCTCATTACTTTCCATTTTAGCAATAACCGAAAATAAAGGTCTAAGCAATAATCTACCAGTTATAAATATCAGCACTAATGCAATAGCTGCTTGCACCAATGAACCTGCCAATGAGCTTATCAGGCTGTGCTCAGAATTGCCAGTAAGTAAAGGTACCAATACTATTAATGGTACTACTGCAAAATCTTGCATTAATAGTACTGCTATTGACAACCTACCAACCTGACTTGCTTGAGAACCTTTTTCTTGCAGAACCTGCAACACTATTGCTGTTGAGGATAGCGCAAGCCCACCACCAATAACTGTTGCTATATTCGTATTCACTCCGAAAGCAAGAGCGATGCACCATATTGCTACCATGGTAACTATAACTTGAAGAGAACCGAACCCAAATACATGAATACGCATAGCGATCAGGCGTTCAAATGTCAATTCAAGACCTATAATGAATAATAGGAAAACTACACCAAATTCTGCAAGATTATCCAT
>NODE_211_length_611_cov_1.877698
TATGAACAGTTACTTACAAACGATGAAATTGATAAACTATTAAGTAACCAAGAAATATTTTATACTACAGGAAATACATCAACTTCTATTTTCCCTATATTCCATGAAAATAGCGTTAAACCGTCGTTTTTTTTGAAGATTCTTCGAAACTACAATAATTCTTATGTTATAGCATATGGCCTGTTTTTAACATTTTTGGGCCTATTATTAATAATCTTAATATTAATAATGTTCTATTTGCACTTTTCTAATACCCAAATGCTAGCCAAGCAACATAAAACTAACATTGAATTACAGCAGATAAAAGAGACATTAGAGCAAGAAAATGCAAACAAGCTAAAGTTTTTTGCAAGCGTTACACATGAATTACGCACACCTCTTAATGCTATTATTGGATTTGCGGAGTTGATCAAAAATAAAACTTTAGGTTCAATGGATAATTCTCAATACAAGGAGTATGCAGACGATATATATAATGCAGGAACACACTTACTTACCTTAATTAATGATGTGCTCGATTTTTCTAAAGCTGAATCAAGTAGTTTAACAATAGAAAAAGTGAAGTTTAACCTGAACAAAATAATGGATTCATGCATAAATATGCTATTACC
>NODE_212_length_610_cov_1.434234
CTGAAAAAGTTATGCCAAATTATAACGTTATGGGTTTATGTAAAGCGGCACTTGAAGCAAGTGTAAAATATATAGCATGTGATCTCGGGCCACAAAATATCAGAGTAAATGCAATTTCCGCTGGTCCAATCAGAACTTTAGCATCTTCTGGAATAAGCGATTTTCACTCCATATCAGAATGGAATAGAAATAATTCTCCGCTCAGACGCAATGTTACAATAGAGGATGTTGGCAAGGCAGCGTTATACTTATTAAGCGACTTAAGTAGTGGCACTACTGGAGAAATTTTGCACGTTGATTCAGGATATAACGTTGTGGGAATGAAGGTAGTTGACTAACAAAGCACTAGTTCCTTCGGGTTCATACACAACTCTATCAGGAGTTTTGTGACTGTGATTGCAGAAAACATCGAACATAAAATTCCTATTGATAGAGTGACAGAAAAGCCTCTTATTGCTCCACTGCCAATAATGAACATTATTCCTGCAGCAATTAATGTAGTGATATTTGAATCCAGTATTGTCTTTATAGCGTTTTTAAACCCTTCTTCAATAGCACGTTCCACTCTCTTGCCAGATTTGATTTCCTCACGAATTCGCTCAAATATTAA
>NODE_213_length_610_cov_1.322523
ATTGCATTTGAGTAGGTAAAGAAACCTCATCTAAATCAACATCAAATTCACCTTCTTCTTGAGGATAATAAAAACGTACTACGTAAGATATATCCTTTTCAGCAGAATAATCGTGATCCACTTTCTTAGCATCAGTATCCGGGTATTTATCGTAGTTTGGCCTTGAGATTAAATCAAAAATGTAATTTCTTTTTTTAGTTGTCGTAATAATCATGTTAGTGCGACTACTAACTTCAAATGGCATGATAAGCAATTTATTGTCATAAGGATTAATTTTCCAACTTGATGCATCACCAACAGCGATATTTTTAACTTTTTCTCCTTCCGCAAATTCAATATAAGAATAGTAACCCTGACTAAAAACCACCGTAAATACTTCATTAGGGCTATACACAAAAGTCTTTATTCTACTATCTACAGAAATAGGCTCATTATAATTAATGGATGCGTTTAAATTGCCACTGACAAGTAAAGCTAAAACTAATAATATCCTATACATATTCATCATCTACTCTATATGAAATAACTTGAAATCCTAATGGGTTAATATATCTTTGCTGATCATCCATTTCAAGCGATGCATATCTATATGACATAATAACTATCTTAT
>NODE_214_length_607_cov_1.456522
ATTCCAAAGTTTGCAAGCAATATAAGTATTATGTAAGGAGTCACAAGCAATAAAGAATACTCCTTAACTGAAATAGCAGCACTATTGCTTGAGCTATAAAATAATATAATTATTGTGAATATAGAAGCAATTAGTGCCACTTTTGCATTCAGTTTTAATTTTTTCTTTATATCAGCCTTTTGAGACATCACAGATGCAATTGTAGTATCAGAGATAATAGATAAATTGTCGCCAAACATTGCTCCTCCTACAACGGTTGCAACTCCTAAGGAAGGAGAAATCCCAGCTTGTGTCAGTTCAACTGCAATAGGAGCAATTGTTGCAATGGTGCCCATTGATGTACCAATAGCAGTGGAGATGAAAGCTGCTACAAAAAATAATCCTATGAGTAAAAATTGTGTTGGTATAAATGAAAGAGCCAAATTAACTGTGGCATCAGCACTACCGATTGCTTTAGTTACTTCACTGAATGCACCTGCAAGTAAGAAAATGATACACATAGTGATAATATTACGATCTCTTACCCCATCTAGAAAGGCATACATTTTTTCTTCAGTATTGCCCTTGTAGAAAACCCAACCCAGAGCTATGGCAGGAACAATGGCTA
>NODE_215_length_607_cov_1.445652
GTTAGCGGGATCTATGCTTTGAGATACCGCGAATGAATCGCGGTATGACGGTGTAGATGATGGTTAAGTAATTCGTCATCCCGCTACGTGTTAGCGGGATCTAGAGATATCGCAGCGGTATGACCCTGACTTGCATTAGCTATGTATAATAAAGGGAATCTATGACAAAAGAATCATTGGTAAAAACTGATATAGTGAAAGTTGAAGACAAAAAGGCGGTAAGAAGCTTTTTTAAAATACTAGGTGGAGTGGCAGATGCTGTAAGATCGTGGATTGGTAACATCAGTCCTGATTTAAGCAACAGTCGCGATATCGATAGTTTAGTCTTGAAGATGAACGAGTGCTTAAATCCAAAGCGAGGGGAGGTTTCAGCACGTAAAAACGCTGTATCTCTTGGTAACTTGTACTTAAGCTTATCAGAGAAAGGTAAAATAAAATTTCTACAAACCCTGGCAGAAAAATTTAATCCGAATAAAGCGGAAATAGATGAGAAAATTAGAGAGTATAAGAAAAACCAAGATCCCGAGTTAAACTATAAATTTGAACAGGATTTAATAAAAATTCTTGAATCACCGCGTTCTAAAATATTAAAGCAATTTATTTCTTT
>NODE_216_length_605_cov_1.980000
CTCGCATTTGGTCTTTTTTTGTATATACTTTGCAGTTTTATCCATTCCGAGTCCGTTTTATTTTGTTTTGTAGGCATAGCATTCCATATAGCAACGCCTCAGCGGTTGGTGGGCATCCAGGGACATACACGTCAACTGGCACAATTCTATCACAGCCTCGGACTACTGAATAAGAGTAATGGTAATAACCACCACCATTTGCACAACTTCCCATGGAAATAACATACTTCGGGTCTGCCATTTGATCATAAACCTTGCGCAATGCTGCTGCCATTTTATTAGTTAGTGTGCCAGCAACAATCATCACATCTGATTGACGTGGGCTTGCACGAAACATTATACCATATCTATCAAGATCATAACGGCTGGATGCAGTATGCATCATCTCAACTGCGCAACATGCAAGACCAAATGTCATTGGCCACAATGAACCAGACCTTGCCCAATTCATTACATAATCTGTTAAATCACCAAATTTAGTGACAAGAAACCCTTCTTTTTTATAACGACCCCAGTCATCATTAGATAGAATTTGATTTGTCATAAACTACTCCCACTCTAATGCACCTTTACACCATTCATAGATAAAACCTATAGTGAGTATT
>NODE_217_length_605_cov_1.678182
TTCCACTTCCGGTAGTTCTGGCATGATACCTCCTTCAAAACTTAAGTTTCTGATGGTAATTTTGTCGTTCTCAAATACATTCGAGTATTCTGCGGTGCTTTCTCCTAAAAATTCCTCACCACAAACGAGTTTTGAAAGGGTTCTCTGTCTACTCTGTTGCTGCTTTTTTCTTTTCAAAATATTTTGCTTTAAAGCTTTTGCCAATCTTTTTCTCTCTTCTTCTTTTTCCTTATTCTTTTTTGTGTTATTCATTATCATAATATATAAACTTGCCGTTGTAGCTCAGGTGGTAGAGTACGTCATTGGTAATGACGAGGTCCCAAGTTCGAGTCTTGGTAACGGCACACTGATTATACTTATAATATTGCATAACTTGTAAGCAAGGCTTAGAAGAAAGTTACAGAGGTAAGTTGTCATGCTTTTTCCATATCCTTTCTACCTTCTTGTTTTTGAGTAGCTCTAATGCTTTACAAAAGTGATACCTTGTTTTACTTGGCACTATAATGTCATCAATGTATCCATATGATGCAGCAAAAAATGGGTTAGCAAATTTTTCTTTATATTCTTTAATTAACGTTTGCTGATCTTTTTCGTGTCGAAATGTA
>NODE_218_length_605_cov_1.638182
AAGTTGAGTTTCTTAGCACTATTATGGATCCCGAAGTTGCCTCTGATAAACAAAGTATTGTTGATGTTCTCTGCAAGGATTCTCACGGAAATAGATATATAGCAGAAATGCAGCTCGCTAGAGACAAGGGCTTCGAAAAACGCGCTCAATTATATGCCGCTAAAGCCTACTCAAGACAATTAGATAAATCTGGCAACTACATTGATTTAAAGAAAGTCTTCTTTATTGCTATATCAAATTGTAACTTACTTCCTGAAGAAGGTGATTATATATCCAGCCACACTATAAGAGATGAGAAAACCAATGAGCATGACTTAAAAGATTTTCAATTTATCTTCATAGAGCTGCCAAAATTTCCTAAGAGTAGAGAAGAACAACTAGAAAGTGTAGTAGACCGTTGGCTATTTTTTTTCAAATATGCAGATGAAACAACGGACGAAGATCTCAGAAAAATTGCGGAAAAATCACCAATAATAAAGCTAGCATATGATGAATTAGATAAGTTTCACTGGAATGAAAAAGATCTAGTAGCTTATGAAGAAAGAATAATGGATCTGCGCAAAGAAGAAGCCATTCTTGAATACAGACTTGATCTTGCTAAAGAG
>NODE_219_length_605_cov_1.254545
GGCATGCGCTCTAACCAACTGAGCTACACCCCCCTAATTTCTTTTTAGCGTTTTCGGGCTTCAACTTTAAAGCTAATAAACATGTTGCCCTTTGTCAATATTTTTTGTTTGCGCTTTGCTGTCTTTTCTATTACTATGTAAATAATTTAATTTCACACATGGCTTGTACAAGTAGTCCCATTAGGGTTATGCCATGGAAGATAAACTATTTGGAGGAATGATATATGACAAATTTGCCTAAAGTCACTGTGCGTGATTTAGCTGAATCTGGTGTACATTTTGGTCACAAAATTAGTCGCTGGAACGCAAAAATGGCTCCATACATATATGGAGTGCATCAAGAAAATCGTATACATATAATTGATTTGCGAAAAACACTACCATTGCTACAGGTGGCCATGAAGGCTTTATATGACGTTGCATTTCAAGGTGGTCGCATTCTATTTGTTGGTACAAAGTTTCAAGCTTTTGATATTATTGCAAGTGAAGCGATTCGTTGTGGTCAATATTATGTGAATCATCGTTGGCTTGGTGGTATGCTTACTAATTGGGGCACTGTTTCTTCTTCGATAAAAACCTTGATGCAATATGAGAAAATATTAAAT
>NODE_220_length_602_cov_1.552102
TGGTAGCAATAAAAGCAGATGAACAACAAAATGCTTGTATTTTACCTATGCTAAAGTAAAATTAAATTTTACTTAATAGTTTTTATGCTAGATGAAATGCGTGAGGAATGTGGGGTATTTGGCATAAGTTGCAACCAAAGTGCTGCTTTTAACTCTATACTTGCTCTCCACGCTTTGCAGCATAGAGGTCAAGAGTCTTTTGGCGTAGTAACCAGTAACAACGATAAGCTGCACTCTTATCACTTTCAAGGTCAAGTGAGCAGCGTATTTGATGATATAGATGAAATAAAGAAATCCTTACCTGGAGATTGTGCAATAGGTCATGTTCGATACTCAACAAGTGGTAATAAATTTGGAGTGCAGCCCATGTTTAGCAAAAGTGGCAAATTTGGGGATTTCGCCATAGCACATAATGGTAATTTAATTAATATTTCTCCGATACGCGAACAATTGATTAAACAAGAGTGCGTTTTTCAGTCAGATATTGATACAGAAGTAGTAGTGCATCTGACAGCAAGCGGTGAAAAAGATAGCTTTTTAGAGAGTTTTATATATGCATTAAAGCAAATACAAGGTGCTTATTCTTTTGTGGCAATCAATCA
>NODE_221_length_602_cov_1.321755
ACACCAGCTTTCTTGATACTACAATATTGCCCTGCTTCTTATCCATTTTAAGCACGATGAACTTTTGTTCAGTTTCAATAAGGTGCTTCGCATCTTTTACTTGCTTCAAATCCACATGACTCAGCGGTAAAAAAGCGCTTATTCCGTCACCAAGATCAACAATAAAGCCACATTTAATTGAGCGTTTAATAACTCCGCTTACTTCAGCCCTTGTAACTGTATCTTCTTCCAACTTATTCCATTTTTCGTCCCTAATTGCTTTTTCACGACTAAGAACAACATTACCATGATAATCTTCAATTCTTTCCACATAAACTCTGATTTTCGAGCCAATAATGACCTCATCATTACAACCGAGTTCCTTGATCAGAATTCTCCCGTCAGATTTTAAACCAATATCAACCACAACGTCGTTAGGGTTTATTCTTGTAATTACACCTTCTACCACATCTCCTTCTTTAATTTTGTTAACAAAAGAATCTTCAAACAAGGTATTATCTTGATCCTCAAATTGGCCTTGACATATCTCTTCTATAAATTTGTTCGATGATAGCTTTCTGATAGTAACCGGTAGATTTACGACTGGATTATTATTATTCATA
>NODE_222_length_599_cov_1.352941
CACGTAATACACAAAAATTTCTCCCAGTCTCTCTTCAAAATCTAGTTTAAGTGCGTTTTCTAAACTGAAGAATTTTACGAAATCTACTTTATTCTCCAATAGTGTTTGCAAAGGCTTCGGTTGTTCCCTATAAGAAAAGCTTTTCTAATCCTTTTGAAATGCTTGCTTAATGATTCTATTCCACCTTTTTCCCTTCTTCCACCAAGCATTCAATTCATGTTTTCATAAGATAAGATCGCCTTTTCGCTCGATTTTGCATTAGTTGCTTTGCTATCGTTCACGAAAAACACATTTCTTATTTTGCCAAGCAGTTCATTCCTATGCCTCAGTCCTGAAAAGGACTTGATTCCATTGATAATAGTGTTGCTATCTACTCCAAGTACCTTACATACGGCATATGTGGCTGCTATGTTTTCTGCGTTGGATATTAGGTTTATTTTCACGTCGCTTACTGATAAGCTATGATTCTCTAGTTTTAACGAGATCTTCTGGATCCCAGTGCCCCTTTTGTCATCCAAGTAGCTGACACTGGGATCCAGATAATTTCGATCTATACCAGTAATCTGTTCACTATAATCAAGCAAATTGTTACCTGCCAA
>NODE_223_length_599_cov_1.257353
GCTTATCATGCGATACTTGGATTTTTGTCTCTCTGAGATCTCATCTATTGCACGAGTTTGATCATTTGTTAATTGAAACGACAATTCATTTAAAACTTGCTCTTTGTATTTACTCAATATTATAAATTCTCTTCCCCTTTCTTTCACATGATTTTTTCTTGCAAGTTTCAGCGCTAGCTGATACGCAAACAATTCATCATAAGCAAGCCTTTTTCTACAAACCTCAGCTTCCGCCAATGAGCTTGGTCTGTGCAACTTTATGATGCTTTCCCTCCAACTTAACCATTTTTTTTGCTTGATTAATGTATCATCTATCCACTCTGGTAAATCAGGCAATTCCTTTAGATTAGAGCTTATTATGTTCCCAATGCGCTTATTGGTAATGCCACGGCATAATTGGTAAACTGGCTCTATGCAAGCTATTTCTTTAAATTGGTTGATGTCAAGCGACACGTAATCTGGATGAGTAATTTGCCAATGTTCAGCAAATTTTTCGAGTTTGCCACTGATGATCACATTCGCTCCAATTGGAAATAGTTTATATAAATACTTAACTGAGTAATTAAAAAAGACTATGAATATATACTGACTCTCACTTT
>NODE_224_length_597_cov_1.357934
GGGAGGAGGTGTGTCTCTTCCTGGTGGAGCATTGATTAAAATTGACCTCAAAGACCGTAATTTATTTGGTACTGGAAAAGAGCTCTCTTTTGCTCTTGAAAAAAGTCAATACGTATTTTCTACTGATTTAGAGTTTGTTGAAAATAATTTTAACGATTCTGATACGTCACTAGGCATGGGTGTATTTTATGAAAAACAAGATAAACCAAACACTACTTTTGATAGTTGCGATATGGGATTTTTTACAAAGTTATCATATAAAGTCACAGAGAACTTAACTAATTCCCTTCGCTATTCTTATAAGTATAATCATATACACATGGATAATAAGGGTGGACAAGACACCGATATCTCTGAAATAATACTGGACCGAAAAGGTAAACATCAGATTTCATCAGTGGGATACACGTTGGCATATAATAAACTGGATAATCTATATGCTCCAAAAGAAGGGTATTTACTGCGCTTAAGTCAGGATATTTCAGGATTGGGAGGAAACGTGAATTTCCTAAAATCTGAATTCTTATCTTTTTATACGCACCCTATATTAAGCAAAATTGACGATGATATAACGCTACGCTTTAAGATGGCGGCAGG
>NODE_225_length_597_cov_1.322878
CACTACGTCTTTGTGAAAATGGGAATTATACCTAAATAGTAAAGCTATTATTATTAAAGTTATAACAGCCAAAAAGATGAGAGTCCTTTTTCTATACCTCATAAATGCTGCAGCTTCTTGACCTAATTTTCTACGCTACCACAAAACACGTCAAGCGAAATTATTTGAAGACAAATAAATACTGGCAATCAATTTAACACTAACTTAAGAATCAAGGAATACAATTATACTATATTTAATTAATAGTGAGGTTTAAAATGTCACCTAATGAAAAAAATTCAAATTCTGTTGGAACTCAACAAAACCAACCAGAAGATAGTTTTGATTTGAATAAAACGATGCAAAATCTACCAAATTCAGATATTGCTAATGATCCCAAGAAGCTAAAAGAATTGTCATCCATAGGACGTCCATAGTAGTCCAATCGATTTCCTAAAGACATCTCATGATCTGAAGGCGTTTTTAGGGGCATGTGATACTTTCGTCTTGTGGTAAAGCTGGTTCAGTTTCTTCGGCTTTTTTCCAGAAAAATTAAAAAAAAATATAAACTGCATTCGCAGATGCTACAACCTACGTCCCCGGACTTTTTTTTGAGGA
>NODE_226_length_594_cov_1.851577
TACTGCTTTTTCGACACTTGAGCTATTTCCGCTGATTAATCCTTGAATTACTTCATTTATTAGACCAGCTATCTCTTTAAAATTTTCTGCCTCAAGTCCGCGTGTTGTCTCAGCAGCGGTGCCAAAACGGAGCCCTGAAGTGATGGTCGGCTTTGCTGTATCAAATGGTACAGAGTTTTTATTACAGGTAATACCGGCTCTCTCAAGGCTATCTACAACGTCTTTTCCAGTTAATTTCTGCGATCTTAAGTCAACTAGCACTATATGAGAGTCAGTGCCACCGGTTATAATGTCAAGTCCATGCTTTTGCAATTCTTGAGCCAGCACTTTCGCATTTTCCACGACTTTCTTGCTATAAGTCTTAAACTCTGGTGCTAATGCTTCTTTAAATGCAACAGCTTTTGCAGCTATCACATGCATAAGTGGCCCGCCCTGCAATCCTGGAAAAACTGCGGATTGAATTTTTTTGTGTAATGCTTCATCATTGGTCATCACTATTCCACCACGAGGACCACGCAAAGTTTTGTGAGTCGTGGAAGTCATAACATGTGCATATTCAGCAGGGGATGGATATTCGCCCGCTGCAATAAGCCC
>NODE_227_length_594_cov_1.461967
ACGAAGCAAGAACCTGACCTGAACACTGAATGCAAACTAGCTTCTTTAAATGTGATTAGCAATAGTAGCGATAGCAGTATTACAGCAAAAATAGACGAAGCAGGTGCTGATTTTTCAGTGAGTTGTTCTTCTTTAGTATTGGATGATGGTAAAGACATAGAGGACGAATTTAATGCAGTTTGTGAGGCAAATGGAATAGAATATAACCGTCCGTATTCTCTTGATCAGTTTGAGGCAGCATCCAACACATCTTCCAACCCCAAAATAGACAATACAAAAGAAATGCAAAAAGAGGAAGAGGATAAAGAATTAGGAGATAAACCAAAGCCGTTACCTAGGAATGGAATGTTGGAGAAGGACAATATTAGAAATGTAGCTCCACCTTCACCTAGAACAGCAGAAAATCATCGGTTGAGTATTATTCAGGATATTGCACCACCAAAGCTACCACATTCTTCTTTCCAATTAAATGGAGAAAAATGTGATGAGCAAGAAGCTATAGGAGAACCTATGTATGCAACTATAGACAAAAATAAAAAATTCTCGAAAAGAGGTTTAGATGGTGAAATAAACGATCAAAGTCCGGAGATGGAA
>NODE_228_length_594_cov_0.899814
CCTCAACTGGTGATTCTGGAAAAATATGCATGAATGGAAGAGAAGTGTTTAAACATGCAGCGGATAAGTTAACAGCCTCAGTAGAGGAAACTCTGAAATGCAATAATTTGAAAATCACTGATATTGACTGGTTAATTCCCCATCAAGCAAACATTCGTATTATTGAAGCAGTAGTAAAGAAATTAGATTTTCCTATAGAGAAAGTGATTAATACCGTTGATAAGCATGCAAACACCTCAGCGGCATCAATTCCACTGGCCTTAGACTATGCAATACAAGAATCAAAAATAAAATCAGGAAATCTGGTACTGCTGATTTCAATAGGTGCAGGCCTGACCTGGGGTTCCGTGTTGCTGCACTATTAGACTTCCTGCATTACCTCCTGTCATCCAAGTACCCTCTTTGTCATTCCAGTGCCTCTTTCTCCTGTCATCCCAGTGCCCCCTTTTGTCATCCCAGTAGCCCCTTCGGTGTCATTCCAGTCTGGAATCCAGTTCTTATTGTACATTCACCTGGTGTAAAGTTAAGTTTCCTGGATGCCAGTGGGCTTTGTTGCATCGCTCAAGTGAAAAGAACTGGCAGTTACTGACAAAA
>NODE_229_length_593_cov_1.860595
CTGGTTTTTTCTAAGATATATGTTGTTGTAATATAACGCATATCAAAGGGTGGATCCTGTCTGATAAATATGATATCCATTTCATTCAAGTTGATTGCTACATCCTCTTTAGAGATAAAACTAAAATCATCAACGCTGACTTTCTGAGCCAGAGCAATTGGATGGTTTAGCTTTAGTGCTAAATTGTTAGGAGCATAGACAAAAACTTCGTGCTTCCTCCTTTGTGCTTCCTTTATTAGCACGAATGTAGTGTCAGTTTCAAAATTTATATTTTCATCCATCTGAAAGGCAATTTTCATTTATGTTCTCTACCTATTGTCACAACTGTACAAATGTTATAATTTGAAAGCGATTTTTGCCTAATGGCGTAACTTACTGTACCTGTATCGTACATAACTTACAACTTGTTTTACTCCCTTTACTTTTCTTGCAATTGCTATTACAGCTTTTAATTCCGCTTTATTTTGGGCTATACCCATCAAATAAACAACTCTATCAACCGTATTAACGCTATAATTAATTGACTTAATATTTCTTTTTCCCAGAAGTCTTGTTCTTATTTCCGCTGTTATCATGCCCTCTACAGTGGTGTC
>NODE_230_length_592_cov_2.113594
ATTGTTGAACTTGAGGATGAATTCATAAAGCTTGCTTTTGATTTCGGAGACGTTGAAGGACTATCCGCAGAAGAAGTGCGCAATTACATACGCTACGTAGCAAACAGACGGTTAATGCAATTAGGTCTTGAGTCCATATATGATGTTAATGATAATCCTATTCCGTGGCTTGATGAAATACTAAATGGCGTGGAACATACGAATTTCTTTGAAAATAGAGTAACAGAGTATAGCCGTGCAGCAACTCAAGGCACATGGGAGGAGGCTTTTACTGAAAACGACACGAATAATAAGTGAGTGCTAATTTCACTCTTCTTTGTCATTCCAGTGTCAGCTACTTTCATTACACCATTTGCTGTGCAGTTTAGACAGTTTTGCTTTACTTAACAACTAACTTACCATATATATGTCCATAGGACATTGGTATATAAGAACGTGCTACAACTATTAATCTTACTCACGGTCATCACTTCAGTTGCATTCTTTGGTCATTTAGTTCCAATGGAAGCAAAAACCTTCTTGTACTCAACGAGCCTGAGTATAAAAGAGGTTTTGCTATTTATAATGCCTTTTATTATTTTTGCGTTAATCT
>NODE_231_length_591_cov_1.341418
CCTGTTTTGCACTTAGCAATCAAGTCAAATAATTTAGAATTGCTAAAAACTTTATTTAAAGAAAAGAGCATCAAATTACCAGACGAGATAGGCAAGTCTGTACCAGTTTATTATAGGTGTATAGAACATAGAGATGCAAAAGTAAGAAAATACAACAATGTGATCTGTGTTTTTACCTCAGTAAGTGCAGTAGCAATAGCGGTATGTATAGGGTTAACAGCAACAACAATAAGCAATGCAATCATTTTTGCAACAATAACAGGGATATTTGCACTTATTATAGCAATAATGATAAGTGAGGTGAGCAAAAGATATATAGAAAACGAATTTCAGAAAAAGATGTTTATGGAGGAGTGTAGTTCTACTGTTAATGACGTTGAGTTAGAACCAATTACTAGTAGATGCAGACAATGATATACGCTAGAGCTTTTTCTGAAGGTTTAAGACCAGATCCCCAGCTTAAAGTGTCAGAGTGGGCAAATGAGTATCGAGTTTTAGCACCAACTGCAGCATCAGAGCCAGGAAAATGGAGAACAGAGAGAACTCCTTATTTAAAAGAGATCATGGATTCACTTTCTCCGTCCTCACCAG
>NODE_232_length_591_cov_0.847015
AGGTGTAGAAATTGCAGGTTTAACCTTAGTTTCATCGTATTCCTTACTCATCTTTCATTTCATTATGTAATATTACTAATATTGCATAATAATAGCTAAATTACAATTAATTGCAAGGTAAAAATATTAAAACAATTGTAAATTTTGTCAGTAAAAATATAATAGAACTTTGAAATTAGAGGTTCATCTATATGGGATACAAAATTGCTGTTATTGGAGCAACCGGAAGAGTAGGGCGTGAGGTATTAAGCACGCTTGCTGAATTTCAAGATGAGGCGATAGATTGCGTTATTGCACTTGCATCGAAAAAATCAGAAGGGAAGAAGGTGAGCTTTGGTGACAAAGAGTTAACAGTTTTATGCCTTGAGGATTATGACTTCGTTGGAACTAATGTAGCCATTTTCTGTGCTGGATCTCATGTTTCTGAAGAGTATGTACCAATTGCAACACAGGCTGGATGCATCGTGATAGATAACAGTTCCCATTTTAGAATGAAAGAGGGTGTGCCACTCATTATTCCAGAGATTAATAAAGAAAAAATTATGGAATATAAAAACCACAACATAATATCCAAACCAAACTGTACTACAA
>NODE_233_length_590_cov_1.996262
AATGACATCACAGGGGCACTGGAATTTTTGTTTCAATATTTGTACATTAGCCATGTATCTGAACAGATACATTATTAGTATAGAAATTGTCTATCAAAGATCCTTTCATTCAGAGGGTAATCTTTGTCAAAAAGCAAAGTTATTGTGTTTTCGTGGTCTTTTTGTATTTTTATCTGTGATATATTATGAAACTCCTTGTAATCTGATACTACAAGTGCTGGACGGTTTTTTGTGTCGTTAATGTCAATTTGTACGATTGTATCGTTTGATATTAACGCTCCATTCCAATGCCTTGGGTAATAGCTATTGATAGAAGTGAGTGCAAGTAAATTTGAATTTAGCGGCAAGATTGGGCCACCGGCAGAGAAGTTGTATGCAGTGCTGCCTGTGGGGGTAGATAATATTACTCCGTCCCCTCTAAATTTCTCTACTTTTAGCTTATCGTTGATAGTAATATTCATCTCTACTATTTGGTTCGCTTTTCTAAAAACGTATACTTCGTTTACTGCTATGTAATGATATCTCTTGCCACTTGTGTCTGTTGCTTCCATTTTTAGCAAAGTTAACTGAGTTGAAGTTGCATGCTCTAT
>NODE_234_length_590_cov_1.166355
TATTTACAAATATATTTAACAAAATTTCTCTTTTGATCATATATATTTAATATCTTGCTTGAAATAGCGTATGTTTCCGAAAAATGAAATTTCTTTCGTTCCCTCCAATAGCTTAATTGGTTAAAGACCATAAAATACTGCACGAAAAATATACGAGGAAATTGGAGGTAAATCGCCAATTCTAGAGAATACAAAAATGCAAGCTAATGCTTTAGAACTAAAATTAAACGATAATAGCAACCATGTACACAAGGTATTCATCTGCATGCGCTATTGGCGTCCATTTGCTGACGAAATTATTGAAAGTGTAAAACAGTTTGATCCTGATGAAGTGATTCTGCTGCCACTATACCCTCAATATTCAACTACCACAACTCTGTCATCCATCGAGAATTGGCAAAAAAATGCTAAACGGTATGGCCTAAAATGCAATACAAAAATGATTCACCGTTATTATGATAACCAAGATTTTATTGAAGCTCACGCTAATCTGATAGCTAAGTACTATAAATTGGCTAGCAAAATCGGTAAACCAAGAGTCCTATTTTCAGCCCATAGCTTACCTCTTAGTATCATTAAAAAGGGCGACC
>NODE_235_length_590_cov_1.087850
ATCGGATGAGATCTTAGAATTAATAAAGCAAAACGATGAATTATAGTTTCAAGTTCTCTCCTTATATGATGCTGTACTAGAAAAAGGTAAGGCTGCTGATGTTGTACCTACTGCTAATAATAATTTTCAAAATGAGTCTATAGCGGCCTATCGCGAGGAACCAGAGGGGGAATTAGACCCTAAAGTTGATGCTGACAATAGCCTTTCTCCTTCTATTAATAGCAATGCATCAACTCAAACGGAAGTCAATTTACAACACACTGAAACTCAAACAGAAGTTGCTTCACAACAAATCGAAACTAAAACGGAAGTCAATTTACAGCACACTGGAACTCAGACAGAATTTGCTTCACAACAAATGGATGAATTGATTTTAAATAATCAGATGCTGTCCGAAGAAAACGTTGAATTGAAGCAAGAAATGTCAAATTTGAAAAAAGAAGCTGTTGAATTGAAGCAAAAAATAGAAGCAGGGTTGCAAGTGATAAATAAAAAGCACCATGAATTAATACAAGAAAATCAGCGACTACAGGAGAAACTAGAAACAACCCAAGCAGAAGCTAATCAAACAATTGTAAAGTTAGAGAAGC
>NODE_236_length_589_cov_1.453184
TTGCATCTTTCAAGACAAACTCTAACTTTGGACCATAAAACGCACCTTCACCAGGGTTAAGTTTATAACTCAAGCCTGCTTCTTTAACGGCTTCAAGCAGCGCTTTTTCAGCTCTATCCCACACTTCATCATTACCTGCTCTAATATCTGGACGGTCTGAAAATTTCACAGAAATTTCATTAAATCCAAGCTCTGAATATACTTCTTTTAAAAGGTCACAAAACTTTATAGTCTCAGAATTCACTTGTTCTTCCATACAAAAAATGTGTGCATCGTCTTGCGTAAAACCACGCACTCGCATCAGTCCGTGCAATGATCCTGAGCTTTCATTTCTATGGCATGTGCCAAACTCTGCCATACGTATTGGTAAATCACGGTAGCTCCTGGTGTGAGAATTAAAAATCTGCACATGACAAGGACAATTCATGGGTTTTATTGCTAACTTTTTATTCTCAGATTCGTCAACAATAAACATATTTTCACGAAACTTATCCCAATGTCCAGATCTTTCCCACAGCTCTTTACTTACTAAAATAGGAGTTTTTACCTCAAAATAGCCATTATTTATTAGCTTCTTTCTGATGTAAGA
>NODE_237_length_587_cov_1.637218
ATTTCAACAGTCAGCACACTACAGATTTGTGGAATACGATCGTGAAGCAAATGATGATAATGACACTTGATCATTTATGGAGGGAACACCTTTCAGTTCTAGAGAGCCTAAGACAAAGCATAAGCTTACGTGCTATGGGGCAGAAAGATCCACTGAATGAATTTAAACGCGAAGCTTTCTTGATGTTTGAGTCGATGCTTGAAAAATGGAAGGAACTCACCATTCATCGCCTAGCGCACTTTAAGTTGGCAGACAACCAAGAGATAGGCAATAGATTACATTCTGCTAGAAATAGCAGACTTCCCAAAGTCTCAAGAAACGACAAGTGCCCTTGTAATTCTGGAAAGAAGTACAAACACTGCCACGGCGCGGTTACTGTGGTGAATTAATAATTATGGTTGTACAGTTTGTTTATTTCCATCAACATTACTGCAGCTAACCTCACTTAGCTTACTGTTTAATGAATACTCTGATGACTTATATGTAACTCCATAGGTAATACTACCAACTATCAGTGCAGATGCTACAGTAATTCCAATTATTGCTAGTGCAGGTAATGCAGTGGCATAGGCAAGTACTAGTGGAAC
>NODE_238_length_587_cov_1.218045
TTTTTTCTGCTTTTATGCAAGAAGTCTAGTCCATATATTCCTCCCACTTCTCCGCGACTTTCCTTACTATTTCCTCACTCATCTCAATTTTCTTTCCCCACTCTCGTTTGGTTTCAGGCGGGATTTTATTTGTCGCATCAAATCCCATTTTACCTCCAAGTCCACTTTCAGGGGAAGCAAAGTCTAAATAATCAATAGGTACACTTTCTATCATGATTGTGTCACGCACAGGGTCCATCCTTGTTGACATTGCCCACATCACTTCCTTCCAATCACGTATATTTATATCATCATCAACAACGATAATAAACTTCGTGTATAAAAACTGCTTTAGAAAAGAAAGTATGCCCATAACAATTCTTTTTGCCTGCCCTGGATAGGATTTTTTTATCGACACTATCGCTATTCTATATGAGCAACCTTCCGGTGGCAGATAAAAGTCCACTATCTCTGGAAATTGATTGATAAGAATGGGCACAAAAATTTCATTGAGTGCTTCACCAAGAATCGATGGTTCATCAGGTGGCTTGCCAGTGAAAGTGCTAAGATATATCGGGTTTTTACGCATAGTAATTGCAGTAATATTA
>NODE_239_length_583_cov_1.950758
AATAACAAAAATGAAACGCCTGTAGTAACAGTGCCTTCTATATTAACAAAGAAGACAAATACCAATCAAACTGTTACACCAAATAGTGGTAACGGTCAGCATCATAATAACGAAAATAAAACGCCTGTAGTAACAGGGATTGACCAAACTGCCACACCAAATAATGATAATAAAGCTAACGGCTTTGTAGATGCTCAATTTTCTATGCCAAATGAACAAGAAACTAAATATAAAGAGAGCAAAAAGGATTTTTACACCTCATTGACAAAAGATGTTGTTGGAGTTGTTATTACAGGATTATTCATTACTGCTGCTGTGATGGTTCCATTTGTAGCTGGTGCAGTAGTTTGCAGTGTCATAGCTGCTTTGATTGCAATATATACCGGGTTGCATGTAAAAAATTCTACATTACCAAGTTATAGGGAGATGAGAGAGAATGAAGTTGAACGTGTAACAGGATGTCATCCCAGTGCCCAGACACTGGGATCCAGGAAAGTTTGCTTGTAAGCAAGCAAACTAGCACAGAAAGTGGTTACAACATTTTCGATGAGATTATATGGAAAACTGGATTCCAGTGTCAAGC
>NODE_240_length_583_cov_1.517045
CGTGTATTTGTAAAGTTAAATACGACGTTTTACGTGCATTCTGAAAGTAAAATTCCCGTGATACTAGTGTATTTTACTTTAGTTTTTAACTTAAATGTGTTATAATAAATGTAGTGGTTCACAGGTAGTTTTATGAGTTATAATGAGAAAATATTAGATCATTACGAAAATCCAAGGAATGTTGGCTCTCTGGATAAAAATGATCCAAATGTTGGCACTGGTCTAGTTGGTGCACCATCGTGCGGTGATGTAATGAAACTGCAGATAAAGGTCAATGACAAAGGTGTTATTGAAGATGCAAAATTTAAAACTTTTGGCTGCGGTTCTGCCATTGCTTCAAGTTCTTTGTTAACAGAGATGATAAAGGGAAGAACCATCAGTGACGTTACACAGATAAAGAATACTCAAATAGTGGAAGAGTTGTCTTTACCTCCAGTGAAGATACACTGTTCGGTACTTGCTGAAGATGCTATAAAAGCTGCTATTCATGATTATCAAAGTAAGCAAAAGAATTAAGAAGCATGAGTGAATATCAAGAAGTAGGCGGAGGTGAAACTGTAACAAAGAATAAAAAACTTATCAC
>NODE_241_length_583_cov_1.138258
GTGTTTATGCCGGCTTAGCTTAATTGGTAGAGCACCTGACTTGTAATCAGGAGGTTGTCAGTTCAAGTCCGACAGCCGGCACTCTCACTAATAAGTAAAGTTGATGTCCTTTTTAATAGTAGCAAATTGGAAAATGAATGGAATGCGTTCTTCATTTGTTGACTTTATAGGCAAACTTAACGACAAGAGCAACGAAATTACCTCTAAATTAGTAATTTGCCCTCCTTTTACATCATTTCCAAGCAGTATAGAGTTGAACAATAATATTAATATAGGAGCACAGAATTGCCATTATAAAAAGTTCGGTTCTTACACAGGTGAAATTAGTGCAGAAATGTTAAAAGAACTAGGGTGTACTTACGTAATACTTGGGCACTCTGAAAGGGCCAATGAAGAAGATAGTGAAATAAAACTTAAGTCGGAAATAGCAATAGAATCAGGCTTACACCCAATTATCTGTGTAGGTGAAAATTCAGAAGATTATAAGAATGAAAAAACAAAAGAAGTAATAGAATATCAATGTAAAAACCGCTTGCCAACACACGGTGAATATACCGTAGCATATGAGCCAATATGGGCAATA
>NODE_242_length_582_cov_0.785579
TGAACTTTGGTCAAAACATAATTCTTATGAACCTTGGTGCAATCTTATCAGGATTCTTTATATTTGGAGTGCAAGTACTGACAGGTGTTATAGCTGTAGAAATTGCTCCACAAAATAATGTATGTGCAATTGTAAGCTTGACAGGATTATTTGGGTATATTGCAAGTTCAATATTTTCATGTGTGGTTTTAGGAGTACTTGTTAAGCACTTTGGTAACAGTATTATGTTTTCATTTTTTTCCATTTGCTCTGTTGTTGCACTCGTTTGCTTTTCCATACTATCAAGCAAAGACCTTAAAAAACTAAGTAAAGCGGTGTAGAAAACATTTCTCAACAGTTAAGCTTTGTAGATAGATTTTTACCCAGGGAGTAAACGTTATAACCATATCCTAGTAAAAATTCATTATCTAACAAGTTACGAAAGTCAAAGATATTAGGTGTAGCCATCACATCCTTTAAGATTAAAAAATCTTGATTTTTAAATTCCTTCCACTCCGTTAACAATAACAAGGCTTCTGCGCCCCTTGCAGCTTCTATAGCGTTATCCGCGTACTCTATATCCTTTAGAACTTGCCTAGCATT
>NODE_243_length_581_cov_1.794677
ATATAAGTAAAGTTAGTTAATGATTTAAGGGAATGTTCAAAAAAGTGTGTCAAACCGAAAAAAAAGTAATAAATTGATATAAAAAAATGGAGGTTTGACAATGAGTCAGAAAGTAGTAAACAGAACTACCGGTTTGGTAGATTACAAAGAACTGGAAGCAAATATACTGTCATCAATAAGGGAAGGCAGACCATTAACAGGAAGGGATGGAGCATTTACACCACTTATAAAAAAGCTGCTGGAGGCAAGTTTGGAAGGTGAAATAGAAAATCACTTATTAGCTGAAAGTGAAGAGAGGGTTTGGTTGGAAGAAGTGGAGTAGCGAATGGATATACAAAACGCTGGGTCTATATTCAGACTACAGAATAAGGTATTACAAACCGAAAGCATCACCAGCACAATATGTTATAAACTCTGGTAAAGAATCTGCTAGGAAAGCGTAGTGCGGATGCTGCGTTTGACGAGGCGGGAGCTGGAAACGTTAACATGGGAATTTGGATTGAGGCCTATTGTGAAAACAATGGATCAGCCACCAAACCCTAAAGTAGGCGCGCCAGTTCTTGACCCTACATATTTTTTTG
>NODE_244_length_581_cov_1.047529
GTGACAACATTAACATCAGCAGATAGTCTTTTTCCGTACAATCCACCAACTTCTTTTATGTCAGTCATGTCATCTAAGTGATATTTTAGTGGTATATTGTGAATGATAACATTGTCTTCAATATATTTCTCAAATGTTTGAAAAACTACACGTCTTATATCACGCTCAGAAATCTCATGGTTAGCTGCAATAATTTCATTATGTACATTGAAAGATGAGATGCCACATCCAGCAATGTTCACATATATCTGATCTATGGTTTCTTCTGATACTTGTTCAGCTAAACCTATAGTTGATGAGATGGAGTAATTTGCGTGTTTTACATTAGTTATTGATCCACCGTTTACACCTTCTGCAATCTTATAACCCGTTCCTGTTACTTTATAGCTGAAGTTGCCATTTATCTTAACGATTAGACAGATAATTTTTGTTGTACCTATGTCTAAAACAGCAAAAACATTTCTCTTTGGTTTTGCTATTACTGCAGAGTACATTAGTTAACCTTATTACGCAATTTCATTTAAATTGTAGCTTTCTTTAATAATTTATATTTCTATTATAGATATAGCAACATTTTAATA
>NODE_245_length_581_cov_0.961977
TGTTTTTGCTATGTTTTATGTACAATTTACAATTATTTGCAACGGAGATACCAGCAATGAAAATAACAATTTCTAAAATTTCGCCCGATTTTAAAACAATAGTAATGGGTTTATTTGAAGACAACGAAACCGTAAATGATAGCGGAGTTTTGCAAAGAAAACAGGTCATAGATAATATAAAGCAATTTAGCGATTTCAATGGAAGTTTTGGTGAATTTTTCTCTACTGCTTTGCCAGAAGAAAAAAATGTTATAGTTGTTGGACTGGGTAAGAAGGATGAATGGAATGAAAATAAAGAATTAAATATTGGTGGTAAAATATATTGTGAGCTAAGCAGATTAAAAATTAAAAAAGCAGCGGTTTTAATCGAAGGTAGTGCAGCAAATGTTGCATATGGTGCGTTTCTGCGTAGTTTTAAGTTTGATAAGTATAAAACTAAAAAGGATGAGAAAATTACAGAGGTAGAGGAGATTACCGTATTAGTAAAAGATAAGCAATTAAGTAATGCTGAAAGATCATTTGAGCACTTAAGGCAAGAAGGTGAGAGTATATTCCTTGCGCGCTCTTTTATAACAGAGCCT
>NODE_246_length_578_cov_1.571702
TTTTTTTACATCACCTATAATTACATTATTTGTAACGGCAGTACTATCAAGCAAATCTTTAGTTGACACACCTCGCACTACGCTACCTGCAATTTTACCATTTGCTACAATAATAACTTGATCATTGGTCATAGGAGTAGCTTTTAATATACCAGGAATTCTCTCAATAGATTTTGAAACTGCGTAGTAATCTGAATTTATGTTCCTATCAAAATAAACGTTAATATGGCCATCAATGCCAAGTATTGAGTCAAGCAACTTTGCTCTGAATCCGTTCATCACAGACATCACCACTATTAGTGTTGCAACTCCAAGGGCAATGCCGATAATAGAGAACAAAGTCATTATAGAGCAAAATCTGGCACTTCTTGCTCGCAAATAGCAAGCAGCCATAGTAATTTCAAAGGCAATGAACATTACAAAATATTTTGAGGTTAGACATTATATTTTTGAAACTTCGTATAATTGTAGACTTTTCTTTATTTAAAAACTAGAGATTTTTGCTTCCTTAAATTTAGCAGACTTATAGAGTATCTTTAACATTAGAATTTCAAAATCTTCCATATACATCATCCAAC
>NODE_247_length_577_cov_1.467433
TGGATGTATTTGGTAATCCACTTCCTGAGCAGCCACCAAGCAACCTTCCCAATATAGGGCCTAAGTCTAAAAGTACGCAAAAACTATCTGCTGCAGACTTGCTATTACAGTACGGGAATGTAAATGATAATGTGACGAAAGTGCTAAAACAGCCAATTATTCAACGGCCGTTTAACGGGTTAGGGTTTGAGGGGTAGTTGCTATATCAAACTCTCCATCTTATATTGAGAATCAGATGCAATGCCATACACTCTATTTGGCGGAGCAATTTTGTTCTCTATACCAAAAACTATACCTTCAATTATTGCTGTAAGTACTTTTTCAAGATTACAGTCTGCTCCGGGAACGCGGTGCTCCAGGCGGCATCTTTTGAAATCGTTGCCAAAATAGGGAATTCTGATCGCAGCAGTTCTGTTATTTACTCCCCAACTAATCGTAGTTGGAGTGTGGATATCCGGGTACTGAAATCTTAAATATGAATCATCATTTGGAGCGAAAAACAACATATGTTTTTTCAACACTTCTCATTGTTACAAATTTTTTTATCCTTCGTTCCGTCCTGAAACAGATTGAAAAG
>NODE_248_length_575_cov_1.398077
AAGTCATTACCTATTTCAGCAGGAGATGCAATAGTTTTTGATTCACGGTTATGGCATGGTAGTGATAAGAATACAGATGCTAAAGATAGATTTGCTTATGTAACAAGGTGGATTATAAAAGATCAAGATCTTCCCTATGTGCCAAAACCTCAGCCTTCAGTTTTTGGTATATTAAACTGTGGTGCATTAACAGAATTTATACTGAGAGAATACTTATCATTATTTCGTCGCCAGGAAAGTATAAAAACAAAAAATATGGAAGAACTTATTAAGAGCTGGTTAGCCTTTATTACAGACACAACTACAAATATTTCTGAGGTCAACACTGCTGAAGCTAAGCGAGATTTATATAAGCTACTTATTCTGAATCAAGCGTCAGCACTACATGATGCTGGAGACATTTCAGGAAAAATATACAAAAATTTATGGTTTTCACTACTTGTATTTCTCAATAAAAAAGTCAACGTAGTGGAGCTAGCATTATAAATGAACAGAAGTAGAGTTGATAGCTTCAAATGTGTATTGATGTTCATCTTGAATATAGTATCTAAATTCAAACTTAATGTACTTATAAT
>NODE_249_length_575_cov_1.307692
AATAATAAATTTTTTTATCCTGCATACACCAACAATAAACAATAAAAGGCTCCTATAAGAACACAGGCTAAAATTGCAGCTATAACGTCATCTAGCATAATACCTAAAGGACCTTTGGTATTTTTATCGATTAAATTTATAGGCCACGTTTTTATTATATCAAAAAACCTAAAAGAAAAAAAGCACAACAACAATGAAGAACAATTCATCTCTTGGCTTAACAATATCGAAACTAAAAGTATCGTCAGCAATTGACCAACCACTTCGTCAATTACTACCTCTTTTGGATCACATGAAGTCTTGTAATGTTTTATATAATTACCTGTAGACCATAATCCAATTAAGAATAAAAAAGAAATAATTGCTGCACCTAAAATTTTGTTGCTCAGGATTACAGGAACAAGCGGAAAAGAAGCCAAACTACCCACAGTACCTGGCATTTTTTTTACTGTTCCAGACAGCCACCACGTTGATATTAATTTATATAAAAATTTCACAATATATCCAAATACAAAATTAACTTATAAGAACAGAAATAGTATCCTCTATAGAGGCGCTTTCATACAATAATCTAT
>NODE_250_length_572_cov_1.168279
TTGTGATGATAATGTGGTCAAACAATCTAACACTTACAGTACTACACGCTGCTGCTAGGCTCTTTGTTACTGCTTGATCTTCTTCTGACGGCTCTAAACTTCCTCCAGGGTGGTTGTGTGACATTATTATTAATGTTGCATTTTTTATTAATGCTTTTCTTGTAATTTCCTTTATGTACACCGGTGCTTTTTCCATTTCACCAATATAGGATTCTTCTCCGATTAGTTGGCGCCTTTTATTCAAGTACAGTATTTTTACACATTCCTTTTCTGAGTGGCCTATACTTACGTTTAAGTACTCTACTAGCCCTTGTAAGTCCATTATTGGCTCACTCTTGAGCTTTTCTCTCAGTACTCTTTCTAGTGTTTCCTTAACACACATAATCATTGCTACTGCAGAATCAGTTACTCCTTCTATAACTTTCAGGTCATCCATTTCTCGACCTAAAATCCTTCCTACTCCCGTATAGCTATTCACCAGATTTTTAGCAATTTCTTGAGCTTGCGGCCTTTCATGTACTGCACTTAGAAACGTTTCCATTATTTCACGATCAAGTAGTGCTTTACCTTTG
>NODE_251_length_571_cov_1.587209
GTTACTAGAGGAAGGGAATTTTTGCTGACATGAGATTTTGGATCAGATTTTGCTGTTACGTGTTTCGTTGCAGATCTTTTATTCTCTGTTAGAAATGAATGAGATTGTTTTTTCTTCACACCGATATCCGCTTGTGCTGCTGGAGTGGTTTTGCTTTCAGCAAGCTGTACATTAGCATTTCCTTTTGCTTGATTTTGCTCAAATTTTTCTTTTAATGCCTTTACTTTACTGCCCATCTCGCGATTAGCTCCTCCTTTCATAGTAGCTGCTGCTACTTTTGGTATCGCCTTACCAGCAGCTTTTTGTGCTGATTTCCTATTGTCTTGATTTTCAGATTTTAGTGGTACTCTTTCAGCTGATTTTTTAAGAATTACTCCTACTACTTTTGGCTCTGTGCTTACTTTTTGATTAGCACGGCTTAGATTTTTAGGCTTTGGCGGTACTGCAGGTTTATCTTTGATTACCACTTTCGATTCTTGTCTAACTTCTTGACCAGTAGTAAACATTTTTTTTGGCACTTGCGGTGGTTTTGGTGGTACGAGGGATTGAGGTTGTTGTTTCTGCTTACGTT
>NODE_252_length_570_cov_2.429126
AAAATAGGACCAAATACTTCTTGCTTTAATTGCGAAATTTTTTGTATTTCATAAATATATGGAGGAAAGAAATAACCATTATGAGAATTTGTATCCATGGGTACTTTAAATAACAGATTTGAATCTTCGTCCTCTGACATTTTTTGCGTATGTTGAGTTAGCATATCGATAGATGCTTTGTCAATTATTGGACCAATATCAGTACTAAGTTGTATTGGGTCACCAATCTTGAGTTCTTGCGCTGCACCGCATATCATTTTTATCTGCTTCTCTGCTATGTCCTCTTGAATAAACAGCACTCTAAGTGCAGAACAGCGTTGACCACTGCTACGAAACGCAGAAAGCAAAGCATCCATAGCCACTTGCTCTAAAAGAGCAGAGCTATCAACTATCATAGCATTGAGCCCTCCTGTTTCAGCAATAAGTGGCACAATAGGACCATCCCTATTTGCAAGCATTTTATTGATTATTTGAGCAGTTTGTGTTGAGCCAGTAAAAGCTACTCCGGCAATTCTATTGTCTGGAACTAATATTTTGCCTAAATATCCACCATCCCCAGGAATGAGGTGT
>NODE_253_length_570_cov_1.899029
TGTGTAATATGTTTAATTTCTTCATTTGACATTTTTTTGAAGAATTTTGCTGGCCTGCCAGCCCATATTTCTCTACTTTTTATCACTTTTCCGTGTGTTACCAGTGAGCCAGCAGCTACCATAGCTTCAGACTCCACAACTGCATGGTCCATCACGGTAGAGCCCATACCAATAAACGCTTTATCATGCACCGTGCATGCATGCAACATACAAAAATGTCCCACTGTTACCATGCTGCCAATAATTGTGTCACCACCTGGGTTTCTATCCACATGAATTACCGTTCCATCTTGAATATTTGTTCCATCACCTATTTTTATTGATCCAACGTCCCCTCTGATTACACAATTAAACCAGATGCTCGCATTTCTTCCTATTTCAACCTTACCTATGATATGCGAACCACCTGCGATGAAAGCACTTTCGTCTATTTTTGGTTCATAATCTTTGTATTTTAAAATGTGATACATATTAAGCCCAAAGTCTTATGCATATGTTAATCAAAATAAGGTAGGCAGTAAATACATACTTAGGTTTCAAGCTATTTGGGTGACAGATGTTCTTGACTTA
>NODE_254_length_570_cov_1.759223
TTTTTTTCTATTTCTTCCTTTTTTTCCATGCCTCTTTCCTAGCTTCTGAATTTTAAAAAAAGTTGCGGCTCATAGCACTTCCTCATCCACAGTTTCTAGCTCTTCCTTTGCCACTATCACACCTGCTGTCGTACTTTCCGATACAACCCTTATTCTTTCTATAAACTCCCTCTGTTTATTTGCCATTTTTACGTTCTCTAACACTTCTTTTATCTCTTTATTATTTCTCGCATAATCCATTGGGGTCTTGCCAAATTTATCTTTTTGTTCCACATTCCCTCCCGCTTTTACTAGCTCTTCTACTATTTTTATCTCTGCTACCATGCACGCAAGGTGTAACGCGGCAAATTTGCTACTTCGTTCCACTGCGTTTACATCGACTCCTGCCTTTATCAGCTCTTTTGTATTTTCTAGACGTTGGCCCATGACTGCTAGGTGTAGTGGTCTATATTTCCCGGCATCTGCTGTATCTACATCTGCTCCCTTTTTGATTAATAATTTCACTTTTTTCGGATCTGGCATTCCCACCGCGTAATGTAGTATCGTCCTTCCTTTTGTGTCTTTTTTGTT
>NODE_255_length_570_cov_1.627184
TCCCCACCACAAAGTTTAGGCAATATTGCGGAATGGAACTTAGGTATATTCTCCAGCCTGCTATTTAGAAAAATCTGATTGCTCATTGAGATTCATACATGTGTAAAACTGTTATAGAGCCTTTTTAAAATCTTGTCACCTTATGGTCAGGTATGCACTATAGCTAGCACAGCTCTCTAACGTCATACCGCGATTCATTCGCGGTATCTCAGCCGCTAACACGTAACGGAATGACGAATTTGTTGTTTTTAAAATCGTCGGTAAGCCTAAGTTACCCCTAACTATATTTGCTATCATAGGGCTTATAGTAGGTATTTTATTAACTTATTAATCATTTTTATGTGTTATTATACCATTAGCAGTCTATATCAAGGTATTAATGATGAACAGCTCTACACCAAAAGAAAAGGAAAATCCAATAGTTACACTAAGAGCTCAAGCAGAAAAGTTTGGTTTTAGCAGGTTGAGGGCTGGTAAAGATAATGCTGAAGCGAATTCTGGTGCAACTATGTACGTAGATCTTCCAAGAATGAAACTTGTTATTCAGAACAAAGTTATAACAAAAGAGCT
>NODE_256_length_570_cov_1.203883
ACTTTTATCTGATAAAGCTGCTAGGTCGTATGTAGATCCATTCGGATTGTAAGGAAATTGTAGGTTAGCATAGTTGCCATTTTTATCAATGTAACGTAATGCGGTGGAATTGCTCTCAATCAATTGGTTCAAAATATCTTGATCCATAAAAAATTTGCCTTCCCCATGAGCAATAGGGAGATATAGTTCACTCAGGCCCCGTAGCCAAACAGAATTACTCTTTGAATTAACTCTCACTCTAATCCAACGGCATTGATAATTGCCTATATCATTATGGATTAAAGCTAGACTAGAGAATTCTGGAATTAATTTTACTAATATCTGACAACCATTACATATTCCTATAATCAGCTTGTCCTGAGATAAAAACTCTTGAAACTCATCCAACAAGTTGTTTTTAATACGTAAAGCAAACGCATTACCAGCACCAGTGTCATCACCATAGGAAAAACCCCCTGGAATTGCAAGTATATTGCTTAATTTCAGTTCACCTGGATTATCTATGATATCGTTAATGTGAACGATTTTTACTTCAATATTACCAATACCAAGTTTTCTGCTGCATTCCAT
>NODE_257_length_570_cov_1.091262
AGGTGGCTTCGTAGTTAGGTATGGTTTTAATTTGATCGATGCTTCGCTAAAAAGTTACTTGGATAGGTTAGTTGACTTAAGTAAAATGGAAATATTGAAAGTAAGGAATTTTGTATGAAGAACAGTATGAATGTTTCTGAGATAGCAAGTGTAATAAGGGAAAAAGTTGAGACGTTTGATAATCCTATAAAGCGGGAAAATATAGGTGAAGTAATTTCAGTAACAGATGGTATTGCATTGGTTTATGGACTGGAAAAAGCAAAATTCGGTGAAAAGGTATTTTTTGCAAGCGGTGTAGAAGGAATAGTTCTTGATTTAGATCATGATACGGCTGGAATAGTTGTGCTTGGTAATGACCGTGATGTGAAAGAAGGGGACGTTGTAAAATGTAGTGGTAATGTTGTGCAGGTGCCTGTAGGGCATGAATTATTAGGAAGAGTTGTAAATGCATTAGGTCAGCCTATAGATGGTTGCGGAGAAATTAGAACTAAAAATAGGATGGATATAGAATCCAAAGCGCCAGGTATTATTGATCGTAAATCTGTGTATGAACCGTTGCAAACAGGAATT
>NODE_258_length_569_cov_1.289883
GTGTTATATAGGTCAGGAAGTTGTAAATCGAATGAGCAGACAAGAAATATTCAGAAGAAAACTTTACCTTGTTGAGGGGGATAACGCACTTCCAGATATTGGCACTAAAGTGACAAATGAAAACAATGAGGAAATAGGGGAACTGCGCTCTAGTGTAGACAACATTGGATTTGCATTGCTTAATACTGGAAAGAGCCATGCAAATTTATATGCTGGTGGGGTCAAGTGCGTTAAGACGTTGAAGTCTTAAGGTAGCCCATATAGAAACGAAAAACTTGCTTGAATAAAAGCGCCAGCGCCCTTATCATGATATGTATAACAATGTTACAAAAAATAATATCATAGAATTCAGTAGAATAATTCCTAGAAAACCCCTACATACTAAAAAAAGCAAAATGCTGTTAAAATGAGCTTAAGAATAAATAGCAAACATCTAACATAACAATTCTATTTGTAAATCAGGTGAGGCTTATCCTATAGAAAGCTTTCGAACTACGCAAGCGTATCTTTTGCCTTTAGTATTTCTTTATTGTTTAAGATAACTGTCTGAGCTCCTCTGCCTTAGCATT
>NODE_259_length_567_cov_1.693359
ATGCACTTAAAGCATTAGAGTCAGATGCAGCAAACACTGTGTTACAGTTATAGCCTATTGCTAAAGGCAAATTTCTCTTCGCAACAAATAAGGCGTCTGGATATTCTGCAAATAATAAGACCAAGGCAAATGAGCCGTGTAGGTTGTTTAAACACTTAAATAGAGAATCAACTGGCGACAATCCTTCATCGAGATATAAGGTTAGCATGTTTGGTATGATCTCTGTGTCAGTGTCAGTATGGAATGACATGCCCCTTTCTTCTAGGCCCTTTTTTAGCAGATTGTAATTCTCAATTATGCCGTTATGAGCAACAACAACGTTATTTGTACGAATGGGGTGAGCATTTTTAAGGCCTGGGACTCCATGTGTAGCCCAGCGAGTATGTGCTATACCAACTGTACTGTGAGACATCTTGCTGTCATCAACAACTTCACATAACCTTTCGACTTTACCTTCTGATTTTTTGACTTCTATCTTACCTTCGTTATTTATGATTGCTATACCTGAGGAATCATATCCCCTATATTCCAATTTTTGTAATCCAGTTAGTAAGGTTGGTATTACTG
>NODE_260_length_567_cov_1.416016
CTTTTAGAAAGCGCAAGAATAACAGCGATATTCCTTACGTTGATTTTGATGAGCTATTGAATTTAAGTACGGGTCTGATCGCTTTAACCGGTGGATGTTTGGCTCAACCATTGTTGGGGCAAGATAAAGAAACGGTTGAAAAACTGCTTTCAGCATTCAATGGTCATTTATATGTTGAATTGCAGCGTCATGGGCTGAATAAAGAGCTAGAGCTTGAAGAAGCTTTGATAGACTTTGCTTATCAGCGCAATATACCACTAGTTGCAACGAACGATGTGTTTTTTCCAAATAGGTCTGACTATGAGGCTTATGATATATTAACGTGTATATCGGAGGGGAGTTATGCCCTGGAGAATAACAGAAAGAAGTTAACTACCGAGCATTACTTCAAGTCTGTGGCAGAAATGGAGGAGCTGTTCAGCGACATTCCCGAAGCAATTCATAACACTTTAGTGATAGCTAAGCGGTGCTCTTACATGCCAAGAAGCAGGCAGCCTATTTTGCCTAAATTTCCTTGTCGAGAAAATAAAACTGAGAATGAAGAACTGAGGGAGCAAGATCGGAAGA
>NODE_261_length_566_cov_5.217221
GGTTATTATCCGCTTTAAAATATTGGCGTTTTTTATGTTTTAAACGCTTGACAAGCGAGATTCAGCCGCTTTTAATTGCAACTAACTTACGCTGCAAATGTTTAAGAAATTTACTAAGCAGAAAAAAAGACAAAGAATCCCCGAGTTAGCTAGTCTTTTACTATCTCTGTCGAGTATTGGCATTTTTTGATGTCTTGTAACGCTTTATAAGCGCGTTCAGCTTATTTAGATAAAAATCTAGATGTAGATGAAGTTTTGTAAAGACATACAGTATCTATATACTGCAAAAAATTGAACATAAGACGCCGATACATTAAGTAATCCTTACCTTTTAATCTGCAGATTGGCGAAAGCAAATACAATAGCTTCAGTTTCATGATAAGGGGGCTGGCGGAGTTTGTCAAGGAATTCTTATTAAAACTAAAGAGCTCAAATGAAAGGAGGTAAACTCTAAAGTATACATTTAGTAGCGCTTTCTATGAGAGAAATCGTATTACCTATTCCGTAAAGCTTTATGAAAGATCCCATTCTTGGACCGGTTTTTTGGCCAAGTAACGTTTCATATA
>NODE_262_length_566_cov_1.211350
TCCGATCTTTGTAGGCCTTGGTCCTGCTGGTTTTAATTTAGCTCATCATTTGTTGAACGATGGGCATAACGTTATCACCATTGATGGACTAAAGATTGAACCTTTGATCGATAATTTCCAGCTAATTAAAGATTTCAAACACGAAAAATTGAGTGAACGCACGGCAGGAGGGTTTGGTGGGGTGGCAGAATATGGTATTACTTCTCGGTGGGATAAGAATTACTTAAAGATTATTAGATTACTGCTGGAAAGACGTGAGCATTTCGCACTTTATGGAGGCATTCGTTTTGGTGGCACGATTAATGTTGATGACGCGTTCAACTCGGGTTTTGATCACATCGCCCTCGCTCTTGGCTCTGGCAAGCCACGAATGATCAAAATAAAGAATATACTAGCTCGTGGAGTGCGTATGGCATCTGACTTTCTTATGTCGTTACAACTGACTGGCGCTCTTAAATTTGATTCTATAGCAAATCTGCAAGTTCGTATGCCGATAGTTGTAATAGGGGCTGGGCTTACTGCGATTGACACTGCCACTGAAGCTTTAGCGTATTATCCAATTCAAG
>NODE_263_length_563_cov_2.257874
AATACTGAAAATAGACAATGACTAGGGTTTCTTTTGCCTTTTTTTTCATTTGGTAAATTCCTTAATGTTTATGGCTAAACGACAATCGTCATCCCGCTGCTTGTTAGCGGGATCTATTGCTGAGATACCGCGAATGAATCGCGGTATGACGGTTCGCGGCGGTATGACGTAGGACTGCTGTCATCCCAGTGCGTGACACTGGAATCCCAAAAAAGGATGATGTCATCCTAGTGCTCCTTTTTTTGTCATCCGAGTAGCTGACACTTGGATGACATCATCATAAAGGAACCAGTGTCAAGCTACTCGGATGACAGGAGAAGGGGCTACTTGCATGACGGTGTCGGTAAACTTAGAGCTATAATAACTATTTGCCTTTTTTCTGCTTAGGTTATGCAAGAAGTCTACTGTCTGAGAAAAGGTAGATAAAAGATGAAAACAGATAGAAGTATTTTAGTAGCTCAAAAAGAACGTTAAGTCATGCTTTTTATTTATATTGACAGCGTATATGACATCGTTTACGATTAAAGTTAATAACAATAATTTATATTTATCATGTTTGCAGT
>NODE_264_length_561_cov_2.256917
AATTTAGCTTCATTGTTCACGAGTAGACGGTTTCCATTTAATAACGGAGACAACAGACGAGAAATCTCATTAAATAAAACTTCATACCTAGCCCTGTACTCACCATTAACATTACCATCATTACCAAAATTAGGCTCAGCACTCATCAACTGATCTGCAAGTTGATGTAAATTCCTAACATTACCCATTTGTTCTGAAAACCTTCCCTCGAAATAACCTTCACTATGAGAACGTGAGTAAGCACGTAGTGATTCGAATTTCTTTGCAGAAGCCACTTCCAGATGACCCTGGACATCTACTTCACAAAGTACTTGACGCACCTTAGCATCATCTGTGGCTTGAGGCAGTAACGACAGGTTCAATGCCTTGTCTGGTAAAGTCTGCCACTTTAAACGACGAAAAATGTGAAGCACAACAAAACCAATATTTGATAAAAATAGAGCTAAAGTTAACGCATGGCTTACAACATCTGCTGCATCTCCCCTACCACCTGTACGTTTCATTTTCTCTCCCTGAGAGTGGTTAAATAGATACTTGGTAACCCTTACCTCCCGCCCATCA
>NODE_265_length_560_cov_1.297030
TGGTATGAGATTGAAGAATTAAGTGTGAACGGTTACAGAATTTTTGCCAGGAGAAACATATAGTTGAAGTAATTCAGATTTGTAAGATATGTTTATCTGCAATTATAGCTTCAACAGTAGGCAATGTTGCTTTTAATTACCTCAACATTTTCTCTTGGCAATTCTTTAATGAACCGAGAAGTGCGCATCGGTTGCCACTGGTTGTTAATTTCCCTCCTATCTGCACATGAAATGATTAACCTTTCCTTTGCCCTGGTTATGCCAACATATGCAAGTCTTCTTTCTTCTTCTAAAGCTTTACCACTTTTGTCATCAAAAGATCTTTGATGAGGAAATAATCCCTCTTCCCAACCAGGTAGAAACACGCACGGGAATTCAAGTCCTTTGGCTGCATGAAGAGTCATAACATATACGGTGTCATCGTTATTCATATTATCCACTTCCATCACCAGACTTATATGCTCCAAGAAAGTTGTGGCATTATCGAAATTTTTTAAAGATGAGATGAGCTCTTTAACATTTTCTATTCGTGCTAAGCCTGTTACCTCCTCATTTTCAAG
>NODE_266_length_558_cov_2.328032
AAAATCGTTCACTCACATGTCAAGAAACGGTCGACGCGGACAGACGTTTGGTGGCAATGATACAACACGAAAGATTCCCAGAGGAAATCAAGCTTCTCGCGATCGCTCGAGAAACGGCTACCGATAAAATCAAGGTATCGTACCGAAAACCCATTCAAAGAGCTGAATTCCTTTCTTGACGAGCACGATCTTATTCGTATCCAGTTTTTGCACCCAAGATAAAAGACTGGTTGAAGGTACTGAGAAAACTAAATGCTTTTGTGATTTTTGCTACTCAGAGTGTTGAGGATGCAAGTAAAAGTACTATTAGCGATACGCTTGTACAACAAACAGCGACACAGATTTTTTTACCAAATCTGAAAGCTACTAGTGTCTATCGGGATGTTTTTATGTTAACTGAACGTGAATATATATTAATTAAGCACACAGATCCGAGTACTAGATTCTTTTTGGTGAAACAAGGAGTCAATGCTGTAGTAGCTAGAATAGACTTAAAAGGCCTGGATGATATAATCAACGTATTATCCGGACGTGCAGAAAGTGTTCTATTGTTACACG
>NODE_267_length_558_cov_1.870775
GTGGACACACCTCTTTCTTCGGTCCCTCCGGCTTCGCTTTTTTCTCTTCTTCCACTTTTGGTTTTACCTCGCGGATCTCCTCCTTTATAACCTCTTTAGGTATTAGTTCTTTCATAGGTTTTGGTAAAAGATCAAGCTCTGGTTTGCTCAGAGGGACTGGCCTTACAAATCCGGGTGAAATTTCAAAAAGGAAAACTGGCACTTTAGGCTTTTCTCTTTCGTCTAACTTGATTTCTACATCTTTATGAACTTCTTTAATTGCTTCTTCCTTTAATGATGTTTTTTCTGCTTTTTTATCTTCTTTTTCTGTAGATGCCTCTACCGCAGCCGCCAACTCAACTCCAAACATCTCTGCGAACATCGTAACAATCCATCCGACAACGGCCATTTGTAACCTGAGTTTCAGATCTTGCAATGCAGTTAATCTTTCTAACGCCCTTGCAAACTCTTCTTCTGATAACTCACCACTGCCTAATTTTTCCTGCAATTCTTTTATCTCTTTGTCCAACCTCTGATTGAAACTTAAATCGCGTGCAAAAGTCTTCTTGATTAACTCCT
>NODE_268_length_558_cov_0.936382
TGAACAGAATCATATTTAATCAAATGTGCATGCTGCTCAGCACCGAGCGATCCATTGATAGCTACAACTTCTATTTGCTCACTATACTTTTCTATTTCATAAATAGCACGCAATACACTTCTGCCTATTCTACCAAGACCATTAATTCCTACACGAATCGTCATCTCTTCATTCAAAAAATTTAATTATAGAGGATATCACTTGATATTTCATTTTATTCTTTTGACTGCTAATTGGCAGTTTTAACCTTAATATATTAATATTCACCTTGACTAAAGAACTATAATACTGTATCATTTTATCAATAGTATTGAAACTTTAATAGGAGGCTAATTATGTTATTACAGAGGATCATTGTAGATCAATTAGAAAAAATTTCAGGCCAATCATTTCTACACAAACTTGCTACCGATAAAGAATATTTTAAGGAAGTGTCAAGGTATTTGGAAGAAAATCATAAGATGAGCTTAGAAGAGTTTATAATTAGCGTTTATAGATCAAGTGGAGGCGATGTCAATTTTCGTGATTATAAGGATGAGGCAGCATTATATTCTGCAT
>NODE_269_length_557_cov_1.292829
TTTCGGCAGCCCACCAGGAAAAAAAGATATCTGTCTTTCCTCTAATTGTGTAATCACAAACTGTCCTAAAAAATTACCTAAACTATCTACTAAAGTGTGTGGGATCTGATCTTTTTCAGCTTCTTTCATATTCTTTAGTTGATTTAGCCCCTTAAGACTATTAAGGTAAATGGTTATTTCTAGCTCTATATTTTCTACTCCTTGTCCTATGTTTTGAAGTGACGGCATTACATCAATACATTCAATTACGCTCCAGCGATTCTTTTTGTTATACTTTAAACTTGTTGGAACAAACTTATATGGACCAAAAGATAACATTTTTATATTTTTCTCGTTGACTTACAAGACGGTATCTAAAGTGTTTTGCATAAACAAAAAACTTCTATTACATCTGGTGGTTAAAGATATCCACGTTTTCCCAACCCATTAAGTCTAACTCAATACGAGTAGGAAGAAATTCAAAGCACTTTTGGGCCAATTCTTTTCTATTTTCACGTTCCAGCATTAAGTCTAGCTTTTCCTTTATCCTGTGGAGATACAAAACATCAGATGCAGCA
>NODE_270_length_555_cov_1.656000
CTAGAGATACCGCGAATGAATCGCGGTATGACGTGTTGCTTGGGTTAGCTATAGATTTCTGAAATGATTTCAAAAAAATGATAACTAAGATTAAAGCGACAACATGAGGTTTCTCAGCTCTGGAAATTTCACGTTTAACTGCAAAAATAGATACTTATTTAAAAAATATCCTGTGACTTTCAGTCCTAACTGAAATTCTTGGAATGAGTAGCTGTTTTGTAGGGTATTATTGTATACATCATGCAACATTTGTGGAAAAGGTAGGAGTTTATCTGCATAATAATCTCCTACTTTTTTTGACACTGCTCTACCAGTTTTTGGAGAAATAAATTGCAGATTTTCCTTAACACCTGTTACAGCGCATTTGGATAAGTCTAACTTGAATCCCAATTGCGTAAGAAGCAGAAGCTCTAAGTTAAGATAATGGCTTTGCCAAGACTGATTGTTGTGTTTAATTACATCGATGAAATATCGAAAATTGTCATACAGTATGGCACAGGGTTCACTTTCTGGAAGCACTTTTTCTAAAATAGAGGAGAAAGAAACAATAGTAAT
>NODE_271_length_555_cov_1.520000
AAGATGTCACTCACAATGTTGCAACAATAAAAGGCTTTCCTAAGTTTTTGCAAGGTGTGCAAGGAAGACTAGAAGTAAGAGGTGAAATATACATCAGTAACAGCGACTTTTTAAAGTTAAATGAAAACGATGAATTTGCCAATCCTCGAAATGCAGCCGCTGGTTCTTTAAAGCAATTGGATGCAAACATTACAGCAAGTAGACCACTTAGATATTTTGCTTATTCTTTAATTGGTGGAGCAGAGAAAAGTCAAAGTGAAATACTAAATAAGCTTGAGGCACTTGGTTTTTGCGTAAATGAGCATCAGTCCTTAACGAGTAGTTTGGATGGAATGCTGAAGTTCTATAACGAAGTCTATAACTGTCGCTATAACTTGGATTATGATATTGATGGAATAGTCTATAAAGTAAATGATTTGGTACTACAAAATCGTCTAGGGAATACTCACAAAGCACCGCGCTCAGCACTTGCATACAAGTTTTCTGCGGTTTATGCAAAAACAAAGTTAAATAAGATATTTATACAGGTGGGCAGAACAGGGGTTTTAACTCCAG
>NODE_272_length_553_cov_1.493976
GTGATATTGCGCTAGCTTTTGGCGTTCCACCGCAATTGCTTGGCATACCGGGTGATAACACTTATAGCAATTTAGTCGAAGCACGCTTATCCCTCTGGGAGCAGACGGTTTTACCAACGCTAGAAAATATTATCTGTCACCTGAATTCTTGGCTGATACCAAGATTTGGTGAAGATCTGTGCTTGTCGTATGACAAAGATGCAATAGAAATTCTCATGGAAAAAAGACAAAAGTTGTGGAAATACGTAGAAAACGCAAGCTTCATGACGCTCAACGAAAAGAGAGAAGCATTTGGCTTGCCACCACTGCCAGGTGGTGATGAGTTAGGTTAAGTTTGTATCCGTTCAGATGAGTTTATTGTCCCCTAAACCGTACGCCTAAGTAAATCAACTATTTTTCTTGCCAACCAGAGCGGAAGATTTGGTCTACATCAAAACTCATCTTAGGACGCCAAATAGGGCCATCCAAATGCATATCGATATAGATTGGATTACTATAATTTGGTGGTATGAAAAAGAACCTGAATATAGAATTTAAAGTGAAGTTAGATAAG
>NODE_273_length_553_cov_1.026104
GAAGAAAATTAATATATAGAAGCTGGCATAGGGGTTGCAAAGAAACCGATATACTTTTAGGGCATTTCGCATTGAAATATCTTGATAAATTTTCCTTAAGCGAACTAATCGAATACGAAAAAATAGTTGATCTTGATGATTACGAATTATATTGTTACATAACTCGTAAGACAAACCTCCCTCCTGGCTTGAATAGTCAGATAGTCAATTTAATTGCTTGCTTTATTGAAGCTAATCCTTTATGCACTCAAGATTAGTGATAATCTTATTTACCTTATCTAGTACCTCAGTATATTCTATTCTTTTCTCGTTTCTATACTTTTCGCGCTCTTGATTTACTTCATCTAATCGCTTTGTTAATTCTAAAATTTTATCCTCAAGAATTAGTGCTGCAAGTAAGAAATTTAATGCATCCGAACCCTTACCTCCAGTTTTTTGAGATACAGAACTAACTAACTTGTCAAAACTATTAGCAAGGCGTAATAAATGATTCCCCTTCCCACTTTCGCAAGATATTTTATATGTGTTATTACGTATAACTATTTCTACTACT
>NODE_274_length_553_cov_0.935743
GGAGCAGTCTCATGGAATATTATAGCGATCTCACTAAAAGAAACTTTTATAAGTATCGTTGATGAGAAAGGAAAAATTGTTAAGGAAGAAGTTGTTGCAAGAGAAAGTAAGGCAATAGCTGAATTTTTTCTTGGTCAAGGCAAAAAATATGAATCCATGGGAATAGAAAGTGGACAGTTGTCAATATCAATGTGCAAAGAGTTAAGGAGTTTTGGATTACCAGTAATTTGTGTAGATGCAAGGCATATGGCAGCAGCGTTGTCTGCAAGAATGTCTTTAAGGAAGATCCATAAAGAAGTTAATTTTCAACGATAAATGTAATAGATGATATTTTAGTCATGAATTATTTTAGCTTATATCCATGGAAAAAAGTTAAATTTAATCAAAAACATCGAACATTAAAACAAATATACTTATATATACCTGCTTAATTTGACAAGAAATAAATTTCTAACAAAAGTGTTTAACATTCGGCTAATTGTCTGAAGTTTGAACCAAAAGTATGAATTTTTAATTAGAAAGATTATTTTTTTGACAAACAGACAAATTTTCA
>NODE_275_length_553_cov_0.919679
AGTGAATGTACTCTTGAAACTACTGATATCTTTTTAGAGTCTGCTTGGTTCGATCCCATCTCTATTACTAAATCTTCAAGGCAGCTCGGCATTTCCACAGACGCTAGTTACAGATTTGCACGTTCAGTTGATCCTGGATTTACTTTTGATGGACTCAACCTTGCAGCTAAAATGATTCTGGACTTATGTGGTGGAGAAACCTCAAGCGTAGTGTCTGCTGGCAGTTTAGATAGTGCTGACACCAAGGTGAGCTTTGATTATCAGGATGTGAACAAGTTTGGAAGTGTGTCTGTATCGCCTGATGAGGTGCTTGATATCTTAACGAAACTAGGGTTTAGTATTGATAAAAAAACCGAAGGCAATTGGAATGTACAAGTACCAAGCTGGAGACCGGACGTGACAATACCGGCTGACCTAATCGAAGAAGTAACAAGGATATACGGCTATGACAAAATAAAAGAAGAACCACTACCAAATAATGTTGAAGAAGTAGATAGTACATACGACAATTTGCGTATTTTGATGACAAACAGAGGGTTTCATGAAGTGCTAA
>NODE_276_length_553_cov_0.817269
GTTGCACATTTTTGATCCTTCTGTCCATCACAAAGCCGTAACAAATCTTCAGAATTACGTTGAATAAATCTTCCTCTTGGACACATTAACCAAAAATCATGTAGCGTAAAAGTTGTAGGTATATTTTCTTTAAAAGCAACTTCTGGTAAAGTAATTGATAGATGATTAAGATGACCAAAATTTATAAGATCTGGCTGAAAGTTATCTATTACTCTTTTAAATTGTATATCTACTTCTTCATTGATAAATTTGTAACGATATTTAGTTGTAGGTATATTAATTAAATTCAGTAAGATCCGGGAATCACTACAGTCCAGAGCTATAGTATAATGGAAATCAGGTAAGAAGCTGTTTTCATGCCTAGTAAATATTTGTACCTCATTATTATTGGCTAGTTCATGGGCAAGAGTTTGGCTGTAAACCTCCGAACCAGCGCTATAATAAGGAGGGTAACCATGAATAACTTTTAATATTTTCATATATTACCATATCTATATTGTTAGGATATTCTTGTGTATTGTTTTGTAGACTTTTTATAAATTTACCTAATCCT
>NODE_277_length_549_cov_1.979757
TTGCTGTCATTCCAGTGCCAAGCACTGGGATCCAGCCTTTATTATTTGGTTGAAATTAAGTCTTCTGGATCCCAGTGTCAGCTACTTGGATGACACCATTCTTTTTCCTGGATCCAAGTAGTCAGGGCACTGGGATGACAGGAGAAGGTACTAGGATGACACCCTGACCTCGTCGTCCCGCTACGTGTTAGCGGAATCTAGAGATACCGTGACGGTATGACGTAAAGCTCGCATTAGCTATACTTTTATGCTCACCAACTTAGCTGGATCCAAGTAGTCAAGCTACTTGGATCTGCAAATTGCAATGTTCGTACAGCTGCGTGCTTGACACTGGGATTTAGTGCAGCTACCCTAAACTGGAAGCTCATCTTGCTATTCTTGGCTGAAAGGAACATATTTTTAGAATAATGAAAACAATCAGCACTTTAATTCAAGAAGGATCGGAGTTATTATCGTCACATAAAGTTGAATCACCACATTTAGATTGTGAAATCATCATGCAGCACGTACTTGGAGTGGAAAGATCATTCATAATTATGAACCATGCTG
>NODE_278_length_549_cov_1.309717
CACATTAGTGCTTACCACAATGGAAATCTTCGAGATGATAAGAAAAAAACTTTTAACTGTACGGATCAATAAAAAATATAAATTTGATGAAATAATTCAAGCACATCGTGATATGGAAAATAGAAAAGCGAGTGGGCTAAATATCATCAAAGTCTCTTAAATAAATTAGTAATTTAAACTAACCATTCATTAAATTACATCAACTAGAATTTCACATATTTCATTCTCCTTTTGGGGGAATTAAAAGCATATAGCTAAACTGACTTAGATTTACCGACAACCGTCATCCCGCTACGTGTTAGCGGAATCTATACCGCGAATAGACTTCTTGCATAACCCAAACTAAGTAGAAAAAAGGTATCATCCAAGTAGCCCCTTTCTCGTCATGCCGCTGCGAATCGTCATACCGCCGCGGCGCTAACACGTAGCGGGATGATGAGGCTTATCGTCATGCCACCGCGAACCGTCATACCGTCACGGTATCTCTTAGCCGCTAACAAGTAGCGGGATGACGGTTGTCAGGTTAGCTGTTATCCCAGTTTTTGACAC
>NODE_279_length_548_cov_2.158215
TGATGATAATATGCTAAAGCCTTATGACTACTGGCAATATTTTCGCAACGTTGATGATCAAGATGTTGGACGTTTTTTAAGATTGCTCACTGATGTGCCAATTGATGAGATTAGAAAATTAGAGTCTTTAAAGGATCAAGAAATAAATGAAGCAAAAAAGGTCTTGGCAACAGAAGTGACAAAAATATGTCATGGTGACAAAGAAGCGGAACTTGCACAATTTGCTGCAATTTCTGCTTTTGAGAATGAAGATAGCTCACTACTTCCTGATTACATCATAAAAAAAGAACAAGTTGCAAGCGGCATATCCTTAGTAGACCTACTACATGACACCGGTTTTGAACCTTCAAAAGGCGCTGCAAAGCGTTTAATACAGGGCAACGGATGCAAGATTAATGATAATGTTGTAAACAATATTGATCATGTAATAAATTTCGAAAGCTTTAAAGATCAGCCATTTATAAAATTATCTGCAGGAAAGAAACGCCATATAAAAGTTGTGGTAGATTAGGTCTCGAAGTAAGAAAACAAATTTTATACAAGTGAGA
>NODE_280_length_548_cov_1.174442
GTGTGCTAGGAATAACTTTTTTTGACTATGCTATCATTCAATTTCCTCATGACGTGTATGACGGTTTCAAAAAAGTAAACGAAATAGTGATATTTGCTCTATTTATCGGTGGATTGAGCCATATAATGTACAAGCAAGGTCAAAAAGCGTTGCATAAACTCATCGATGAAAGCAATATCACAAAAACTAAAGCTGAATTTGTGATAGCAGGAATTGCGTCTATGTTTACTACCTTAGTTGCCAATAATACCATTGCTATTTTACTAAGTGGTGGCATTGCAAAAAGGCTTGCACAAAAACACAGTATTGCGCCACATCGCAGCGCATACTTATTAGATGTTTTTGCTTGTGCTACAAAAGGTATCTTACCTTATGGTTCCCAACTATTGCTAGCAGGTAGCATCGCCTCTGTATCACCTATTTCTTTATTAACACAGGTATATTATTGCTTTATTCTAGCGGCAGTTACAATAGGCGAAATAATCATCAACAGCAGAAAAGAGAAACATTGTGCGGCTGCAACTTAGAGTTTCTCTTTTTTTACCCAT
>NODE_281_length_548_cov_0.933063
ATATGCATTAAAATGTTAATAAATGAATTATGATGTCTAATAATATACCTCAAAATACAGTCGAAGTAAGTAGCGTATATACCTACAAAGAGCTTAGTATAGATAAACTAAAGTATGAGTATGAAATCACAGTTGGTAGTGATTATATAAAACAAAAGGTAAATTCCAGGTTGCAAGAGATAGCAGAAAATGCAAAATCACCTGGATTTAGGGCTGGAAAGATGCCCTATGACCTTGTTGTTGCAAATTATAAAAACGAGGCTTTGGAATATGTGATAAATAATACAATTGATTATTGCTCAAGTGATTTGATGAAAAAAATTGAAGTCAAGTCTCACATTTATCCTAAGGTTGATGTTATATCATTACCAGATCTGGGCAAAGAAAATGAGGAGGGCAATTTTGTATACAAGCTATCTTTTGAGTCGATGCCTGAAGTACCAGTGATAGATCTTGACAAAATAAACTTAAAGAAAATTGAAGCAAAGATTGAAGAGGAAGATATAAAAGAATTTATTGATTCTATTAAAACAAAGTTCCCCAATTTC
>NODE_282_length_547_cov_1.483740
ACCACATCAAAAAAATAGCAACTTTGCAGCATTTTAATAATTGAACGTACGGGTTGCTGGTCGTTTATCACATACCCAGACAATAACCCTTTGACGTTGCTTGTATCGAACTGATCGCTTTTTAAACCTGTTTTTTGTAACAGATCCGATAAAACATCGGAAATATTAAGTTGTGAAAGCTTTCCCTGAATCCAATGTCCTGTTTGCCAGTTATGGCAGTCAGCCCACACATCACATAAATTGGGAAAGTAAGGAAATGGCCTTGCATCCCATGCCCAGAGAAACATTTTTTCTACCATTTCTGAGCTTTGCCACTTTTTTAGCGTTCCTTCAATTGCAATTTTTTGCGAAAGAAAGCTCACCTCTCCGTTTGAATATCGTGGATATTTGCTCTCTATGCTGCCTTTGTCAACAAACACATTTGGCTCATTAGTGCAGCCGTTCATACTGGGAAATCCATACTCAGTAAACCATATTTTTTTCATCTTTGGTTGCCATTTCGTTTTGCTACCGTCAGGATTTGTGTGAGTTTCACTCCACCATTTCT
>NODE_283_length_547_cov_1.308943
GTGAAAGTAATGAGCAAGGAGTAGCACTATCAGGTTTAGAGCCAGGAACTATGCAGCTTTTAGACCCAGGAGAAGACATAAAATTTTCAGAGCCGTCTGATGTTGGAGGAAGTTATGAAGCATTCATGAGACAGCAACTGAGGGCAATAGCAATAGGCACAGGGATAACATATGAGCAACTAACAGGAGATTTAACGGGTGTTAATTATTCATCAATCAGAGCAGGACTGATAGAGTTTCGTCGTAGATGCGCTATGCTGCAACACAACATTATGGTATTTCAATTTTGCAGACCAGTATGGAATAGATGGCTAGAGTTAGCAGTACTGTGTGGAGAACTCTGTATAGATGAAAAAGTGGCAAAAGCAGCGAAAGAAGAAGTAAAATGGATACCACAGGGATTTGATTGGGTGGATCCACTGAAAGACCAGCAAGCACAGCAAATGGCAGTAAGGAATGGATTTAAGAGTCGATCGGAAGTAGTATCAGAAATGGGTTACGATGTAGAAGAAATTGATCAAGAAATAGCAGAAGATCAAAAGCGTTC
>NODE_284_length_546_cov_2.389002
TCTAATTCTTTTCCAGCAACAAAATAAGGATTTTTTTCAAGATTATTAAAATCAACTTTGGCTTTCTCGAAAACTCTATTCAACCCTTCAGGGTCAACTTTAGGACGCATTATAGTATCGCTCAGTAATGAAATTGCTTCCTCTAGATTGTCAGACAAAGTATTTAATGAAACCCTAAATGCTTCTAAATCAGCAATAAAATTTAAACTAATCCCTTTATCTTCAAGCTTTTTCGCAAAATCTTTGGCATCATTTTTTCCTGCCCCTTCTTGGATTACAAGAGAAGTAAACCAAGCAAGCCCCTGTTTTTCTGCACTCTCATACACATAACCTGCATCTTTAAATGATATATTCAGTGAAACTTTTGGTAAAGCACAGTTTTCGACAAATAAAAACTTAAATCCTTTACGGGTAGTGACCTCCTCTATATTTAAGCTACCACTTGCTTGTAAATTAAAGCTTAGGCAGAAAAAAAACAGAAGTACAAATTTACTTATTCTCATTGTTATCTCCTTTTGGTAATAAACGACCAATTAACTTATTGGA
>NODE_285_length_546_cov_2.142566
AATATAATATCTGGTTGTAACCCCGCGGAATTTAACTCTCGAACTGACTGCTGCGTTGGTTTTGTCTTTAATTCTTGCGCTGCGGTAAGATATGGTATTAAAGTTAAGTGAATCAGGATAACTCTTTGTTTTCCTAATGTGTAGTTAACTTGGCGTATAGCCTCCAAAAATGGTTGGCTTTCAATGTCACCTACAGTTCCGCCTATTTCACATATTACAAAATCTAAACCTTCCGTACCATTAAAAATGAACGATTTGATCAAATCTGTCACATGAGGAATGACTTGCACAGTTTTGCCCAGATAATCACCACGCCTCTCTTTCTTCAATAACTCATGATATATCTTACCAGTTGTTATATTGTCATCTTTTGTTGCTTTAATTCCAGTAAAACGCTCATAATGCCCAAGATCCAAATCAGTTTCAGCACCATCCTCGGTAACAAATACCTCTCCGTGCTGAGTTGGGTTCATTGTCCCAGGATCAATGTTGAGATACGGGTCAAGTTTTCTGATACGGATCTTAAAACCGTGAGCTTGAAGAAGC
>NODE_286_length_546_cov_1.720978
CTGTTACCTAGCACAGGATTTCCACTGTTGAGAATATTACTTTTTAGGGGAGTGTGCACTGCTTTTACTTCAGTTTTTCTTTTTTCAAACTCTTTCAGTGGGCTATTTCCCAATACTTTTCCAAATATACTTTCACCTATCCATGAAAAAGCTTCTTCTATGGGTTTTATTATCGATTTCCAAAAGCTAGAGAAAAAGTCTTTTACCTTTTGCCAGTTAGTTATAACAAGTGCTGCGCCAGTGACAAGTCCAGTAATTAAAAGTCCTATAGGGTTAGCGAGTGTTACTGCTCTTAGTCCTGTTACTACTGCAGGAAAAACTGTAGCTGATAAAAATGAAAATACTCCAAGTAGGTTTGCTTTCAGACTAAAAATCGTACTTCCTAGCAATGTAAATCCGTATCCTAGTCCCACTGCTACAACTTTTAAACTTATCAAGGCTGCTACAGTACCCATGATTGCTTTGGTTAAAGTTGGATATTTTTCTGCAAATAACGCTATGCTTCTAGTTTTTTCTTGTAAAAATTCAGCTATAGATTTTAAAGTA
>NODE_287_length_546_cov_1.384929
CCACCAAAGTAGTCATATATATGGCCATGCTTATCTGCATATAGAGCGTTAAATGTAAAGTCACGCCTTGAAGCATCAGCTTGCCAATTATTAGTAAATTCTACTTTTGCATGCCTACCATCACATTTCACATCATGCCTTAGTGTCGTAATTTCAAAAGACCTCTGATTTAGAACCGCAGTGATAGTTCCATGTTTTAAGCCAGTTGGAATAGTTTTTATATTACGGAGTTTTAGCGCTTTAATCGTTTGATTGGGAAGCAAATTAGTAGCTAAATCGATGTCGTGGACATCACGCTGCAAAATTGAGTCTCTCACACACCCGCCGACAAGCCTAGCCTCACCACCAAATTCCTCTATGGCATCAATAATTAAACTAGTCTCATGGTCAACTTGCATTTAGGTTAGTACGTACTGCAAGTTCATATTATATGAAATGCTTGCAAAAGCCCTATATAAAAATATACAGGGCTATTAAGATTTTGCAAGTTGTGGTGCTCGTTGTTGATGAAATGGTTCTGCCATCGATTCCGTACCACATCTTAGT
>NODE_288_length_546_cov_1.065173
GTGGTTGATTACCATCAACTAGCACATAATCTAACTCTAGGTCCAAGTCTATCAACGCACGTTTCATTGAAAGTTTTGTTGCTTGCAAGATATTGTATGAATTTATCTCTTCTACGCTTGCCATTCCTATACCAAATTTTGCAACGGATATTATTTTTTCATATAGGACTTGCCTACATTGAGGAGTCAACTTTTTCGAGTCGTTGATTCCATCAATAATTGTATTTCTATCAATAAACACTACGGCTGCGGATATTACTGGACCAGCTAGCGGACCTCTTCCAACTTCATCCACTCCTGCTATCACTCCTGATAATTTATTTTCTAATGTAAAGTCTGGGTATTTCATAGGTTTTTATAATAAGAAAGTTATAGTAAAAACTGAACAGATAATAGAAATTATCCAAAATTTCATAACGATTGCATTTTCTGACCATCCCTTCTTCTCAAAGTGATGATGTATTGGTGCCATAAGAAAAACTCTTTTTCCTTCTCCATATTTAAACTTTGTATATTTAAAATATGATATCTGAATAATAACAGATA
>NODE_289_length_545_cov_1.479592
GGCGAAAAAGCATATTGGATTTGTCCATATATAGAAGAAAACGAAGAGACCAATATTGCTGCAGCAGAGATGCGTTTTCAGGAATTACAAAAAACATTTCTTGATAAAGTCGGGATAATACACGGAAAATTGACTCAGGAGCAGAAAGATCAAGTTATGTTTTCCTTCAAAAGGAATGAATTTTCTCTGCTTGTTGCAACCACTGTGATAGAAGTTGGTATAGATGTGCCAGATGCAACCATCATGATTATAGAAAATGCAGAGCAATTTGGGTTATCACAATTGCATCAGTTAAGAGGCAGAGTAGGGCGAGGAAACAAGCCATCTTTTTGTGTATTATTATACGATAATTTAAGTAAAAGCTCATCTTCAAAGTTAAAGATCATGTGTGAGTCACAAGATGGATTTTACATTGCTGAAAGGGATATGATGCTAAGAGGCAGTGGAGATATTTTAGGCACAAAACAATCAGGATGTATGGAATTTAAATTTGCTGATTTATATCAGGACAAAGAGCTGCTCAATCTCGCGTATAATAACGCAAA
>NODE_290_length_544_cov_1.791411
CTTACAGTTTCTACTAATTTGGCAAAATCATCCTTATAATTAACTACCATCTCAGCAAGAATTTTTCTATTTAAATCAATGCCGGCAAGTGTAAGACCATGCATAAACCTACCATAAGTAAGCCCATGCTCTCTTGCTGCTGCATTAATACGTATTATCCATAAGCTACGGAAATCACGTTTACGGGTTCTTCTGTCTCTGTAAGCATATTGCAGTGCTTTTTCAACTCTTTGTAATGCAATTCTATAACAGCTTTTTGCACGTCCTCTATAACCCTTTGCCAGTTTCAATATTTTTTTATGACGAGCGTGAGTAGTGACTCCACGTTTTACCCGAGCCATTTTATTTTACCTCCATTTTGTTAAATACCGTAAGGCATATGAAGCTTAACTATACGCGAGTCAGATTTACCAAGAATCGTTGTACCGCGCTGATTACGAATATTAGATTTACTTCTCTTTACCATGCCATGCCTTTTGCCTGACTGAGTAGAAATAACTTTACCCTTAGCTGTAAGGTGAAAGCGCTTTTTCACAGAAGATTT
>NODE_291_length_543_cov_1.803279
GTATATAAAATGATGGAATTTAAAAGATTGCTTAAGGCACTTATAATTATTTTCTTACCCGTGTTCTTGGTGTTAAAGCAACCTAATTTAGGCACAGCTGTGATAATGTTATTTATAGGGATATCAATTATATTCACAGCAATAATAAAAAGATCTCATTCGGTAATATGTGGAACGCTTGGCATTTTTGCAGTACCGGCTATTTGGCCTTTTTTACGTCCTTATCACAAGCAAAGGATATTGTCGTTTTTGGATTCATCAGTGGATCCACTTGGAATAGGTTATAATGCGCAGCAATCTCAGATAGCTATTGGTTCAGGAGGTTTGCTTGGTAAGGGCTTTGTTAACGGAAGTCAAACTCAACTTGGATTTTTGCCGGAGAAACGTACAGATTTTGCTTTTGCAGTGCTGAGTGAGGAATGGGGATTTTTAGGTAGCATGGCTTTAATTTTGCTTTATACCTCATTACTTGGCATAATTTTCTCTATCGCTTATAGGTCGAAAAATTATTTTTCTAAGTCGGTATCTATCGGCATTTTCGCC
>NODE_292_length_540_cov_1.569072
GCAACGGTCAGGGTAGTTTTATCGTAACTGCGGTAAGTGGAGAAAATATTGTAACTTTTAATCAAAACGGCTCTGGAAAATCTTCTGAAGCAACAATAATACCGGCAAATAGCATCAAAACTCTCAGTGATTTTGTTAATATCATTAACGGTCGATTAACGCCAGATATTATTTCTAGTAGTACCGTGGCTCCTATAACTGTTGCAGAAACGGTTGTGACTTCTAAGAAAACGCCGACTGCTGCAATTACTAGCACAGCAGAAACCGACGCTGTGAAGACTACTAAATTGACAACGGAAGCCGTTGCACCTACTTCTACAACGAATAAACCTTCAACAGAGTCAACGACTCAAACAAGCACAGTAACAGTGGAACCAACTGCGCCAACAACAAGCTCAGAGAAAACTACACAAACAGTATTTAGTATACCAAGTACTAGAACAAAAGAGTCAACAACTCCTATATTCACCACGACTTTACTTCCTCAGTCTACTTCTTCACCACAACCTACTCAACTTGCTATAGGGTCTAATAAGGCAG
>NODE_293_length_540_cov_1.070103
CAATGCTAATTGATTTTTCCTATCAGGGGCTAAGTTATACTAGGTATTTACTTATTGAATTTGTACTTTTCACAGTAGTCTCTTGGCTATATTTTATGTTACCAAACATAAAACAAAATTTATCAGACGTATTTCCTGGATCTTGTGTAGCTGTTATTCTTTGGACGATTTCTGCTTCAGCTTTTAAGCAATACTTAAAAGCTTCCTTTGACCAACTGGATTTGATATATGGAAGTTTAGGTGGTGTAGTAGTGTCATTACTATTTTTTTATATGCTAAGTTTGATTTTTATATATGGAGCAAAATTCAATTTTCAGCTAAAATATTTCAATGGATCTCGCTAAGGAGAAAGAAATGGGTAAGTTAGAAGGTAAAGTAGCTTTAATTACCGGAGCTTCAGGTGGAATAGGCTCTGCTGTTGCAAAAAGGTTTATAAGAGAAGGTGCATGTGTGATTCTGATTTCAAGATCTCTTGATAATCTCAAGCCACTATATAATAAAATTGAAGAGCTTGAAGAATTTAAAGAAGGCTCTGTGAAA
>NODE_294_length_539_cov_1.750000
TTTGACTTTACTGCAGTTTGCACTTCAAACGTAAATACCGGAACATGATTATTATAGTCTGCTAAAGGAAAATTCTTGATGACTATGTAAGACATTCCCCTATAAGCCGGCACATTCCCCTCTCCTTCAATTGATGACATAAATGGATCAGGATTTTGGTCTTCTCTGCCGCTGTAAAAAGTATAATCTATTTCATCAAAGCTAAGTGATGTTGTATCTGCCCAGATTCTGTTTAATTTTTCTACTTTCCCCTTGCAGATCGCAATTGCAAGCGTTGCATAGTAATTATATGTAACGTTCATACCTCTTCCAATTTTACTTTTGGTGGTTATCGCCTCTTCTTTTATTGGCTGTGCCCAAATAATATTCCCTGCAACACGAGCAGTGCCATAGATAATTGGGATCGTTCTGCCGTAGGTTGAGGTTTGAACTTGCAGATTTTTTAGCCTTGCCCCATGCGTTATTTTTTGCTCGGCTTCAAGGCCGAACATTGCCCCATCTAGCTGTGCATCAAGAAGAGCACCAAGTTCTGAGCCGAT
>NODE_295_length_538_cov_1.138716
AGAGATTGTGCGTTTTGGCTGTGTTGCTTACTTCATCTCTAGCAGGTGCAGCTAGTAATAGTGCAAGTAAGTCAGAAGATAAGTACTATGCAGGTTTAAACTTTGGTGCTGGTTGGGGTGGTGGCTTTAAAATGAAACCTGGTGTTGTTCTTGGTTACCATTATGACCAAAACTCTAAATTTGAACTTGAGGTTCTCAGTAATATTAAGTCATTAAAGAGCATAGGAGCTAGCTTATTGGCAAACTACCGCTTCTATCCTGACCTTGATATTGATCCCGTTAAACTATATGTCAGCGGAGGTTTAGGAGGATATCTCCAAATAACACCTTTTGGCTTTGGTGTTAGTGATACAGTTGATGGTGATGACAATAGTTCACAAGAAGAAAAAGAAAAGGAAGAAGAAACACAAGGTGCTCCAGAATCAGGTGGTGAAGCTGCTGGTTCATCTGTAGTAGATAAAATACTGAGTTCTATTTCCTATAAACTAAAGTTAGGTGTTGATTATGAAATTACTCCGCAGATAATTGGTGCAGTTGG
>NODE_296_length_537_cov_1.929461
CTACTTGCTCCTTTGAAGTAACTTTTCCATAATTCGTGTTGAGGATGGGAGGGAAGTGCTGGATACAAAACTTTTTTGATTTTTGAATGTTTTTCTAGCCACTTTGCCACTTCCATTGCTGTATTTTGGTGCCTTGCCATACGTGCATGCAGTGTTCTTAGTCCCCTATGTGCAAGGTAGCAGTCGTGCGATTGAATGGTTACTCCATAATTTTTATAGCTCTCATAAAGCAATTTAAAAGTTTCACCTTCAGCAACCATAGCTCCCATCACTAAATCTGAGTGACCGGCTAGATACTTTGTCACCGCATATAGTGCAACATCAACTCCATAATCAAGCGGCTTAAATAACAAAGGAGTGGCCCATGAATTGTCACAAACGGTTACAATTCCACGTTCTTTAGCAACTTTTACTATATGCTCTATATTCGAAATCTCAAACGTTACAGAACCAGGAGTCTCGATCATTATCAATGAAGTATTACTCTGAATTAAATCAGTTATATCCTGTGTTGGATCATAAAAAGTTACTTCTGTT
>NODE_297_length_537_cov_1.300830
AGCATATTCTACTTCATCAATATCTAAGATTCCGGTATTATTCCTAATACAGTTAAACACTATACTATTTACTTTTGCATTGCCTGTGCTATCGAAAAAATTAACGTGGTAATTATAATGAGTTATTAGTTCATCACCAGGACTTGTTTGACTGGCAATGGCTAATCTATTTGCAAGCATACCGCTGGTTGCAAATAATGCTTCTTCTACTTTGAATAATTGTTTGCAATATTCTGATAAGTCATTACAGCTTTTGTCTTCACCATAAGCAAAATCTCCAACAGTTGCATTACTTATTGCATGTATAACGTTGGAGCTCTGCAGAGTTGTAGTGTCACTTCTCAGATCAATAATTTTTTCCATCTTATTTTTTGCCATTCAAACAACCAATTTGAGCATTCCAAAGTTCCTTGTAAAGACCTTGCTTAGAAACTAATTCAGCGTGTTTACCATCTTGGACAATTTTTCCTTTGTCAAATACTAGAATTCGGTCCATATGTAAAAGTGTAGAAATACGGTGTGCTATAGTAATGGTGG
>NODE_298_length_537_cov_1.141079
GTAAAAAAATAGCAAACGACCTATGTGAGAGGCTATCACAAAAAATTGATATTTTAAAGAGAGAGTATAACATTTTTCCTTGCCTGAAAGTAATTCTCGTGGGCAGCAATCCAGCAAGTCAGGTTTATGTTCGCAACAAACAGAAAAAAGCAGAATCAATAGGCATAAGTTCTGAGACCATTGTTTTGCCTGATAATATTTCAGAAGATGAATTAATTGAAAAAATCAATGAATTAAATGAAGATCCATCTGTGCATGGCATTTTAGTGCAATTGCCTTTACCAAATCATATTAGTGCAAGCAGAGTAATTAACACAGTAAGTGTTGAAAAAGATGTAGATGGCTTTCATGATGAAAACGTTGGCAAATTAGTTAAAGGTGAAAAAAACTGCCTTATACCATGCACTCCTAAAGGTTCTTTGCATTTAATTAAGTCAATTGAAGAGAACCTTTCCGGTAAAAACGCAGTGGTAATTGGTAGGTCAAATATCGTGGGCAAGCCAATGTTTTACCTGCTATTGCAAGAAAACTGCACTG
>NODE_299_length_537_cov_1.024896
GCTTAGAGAAGATAGATCAAATAATATCGAAAAGATATTAGACATGGGGTTCATCGGTAGACCCACTGAAATCAATCCTGATATATTATTTTTTATTGAAGAATCAGATTTTATACCAGTTATTGCACTAATTGGTCATGGAAAAGATGGGGAAACGTATCATATTGATGCCGATAGCACTGCAAGCGCAATTGCAATTGCAGTTTCTGCATCTAAAATGATAATCTTGAGTGACACAGATGAAGAAATAGATAAAATTGGTGGCAGGAAGATATCTGTTAAAAATTTAAATGCATCGATTGATTGTGGGAAAATTAAAGGGGAAAAATTTATTGAAAGGCTTATGGCATACGTTAAAATGGCGGAGGAATGTGCTGGAGTTGTTCACATAGTTGATGGTAGAATACCTAACATTATGCTTGATTTATTTACTGAGAATAATTCAAGCATATCGATTGTGAGTGATTTATAGCTATACTGCTTACAACTACACGAATACCAAGAGGGTGTCATTCAAGTAGCTGACACTGGGATGAC
>NODE_300_length_536_cov_1.817048
TGATGCGCATGTATATAAGGTGGGCAGAAATTTATCACAACTTTAAAGTTGAAGTTGTAGAAAAATTAGAAGGAGAGTCAGTTGGTATAAAGTCTGCAATGATAAAAATCGTTGGAGAAAAAGCTTATGGGTGGGCAAAAAGTGAAAGTGGAATTCACAGGCTGGTTAGAATATCGCCATTTGATGCAAATGGTAAACGTCATACCAGTTTTGCAAGTGTAGGAGTAACTCCAGTGATAGAAGATTCAATTGATATTGCTGTGGATGAAAAGGATCTAAAGATCGACACCTACCGTGCTTCCGGAGCAGGCGGTCAGCATGTGAACAAAACTGAAAGTGCAGTACGCATTACGCATATTCCAACTGGTGTTGTAGTTCAATGCCAAAATGGTCGTTCTCAACACAGAAATAAAGATGAGGCATTGAAATTACTTAAAGGACGTTTATACCAAATTGAACTGGAAAAAAAAGAACAGAAAATGGCTGAAGAATATGGTAAAAAATGCGATATAGGCTGGGGCAATCAGATCAGATCG
>NODE_301_length_536_cov_1.640333
ATGGATGGTTTGCGAAAAATACCAGATAATGTGCCAAATCAAGAGATGCTAAGAGAGCACTTAAATAAACCATTGACTATGATACCTGATCCATTTGGCACTCATCAGAGTTATGGTCATCATATGAATTCATTGTTGTGTAAATTTCTTGATATGTTTGAATTTGAATACGAGTTCAGGAGTGCAACAGAGTGTTATAAATCTGGCGTTTACGATGAAAAACTTTTACTCTTACTGAAAAATTATGATAAAGTGATGGACGTAATGCTTCCATCATTTCGGGAAGAAAGACAGCAGACTTATAGTCCATTCTTGCCAATATGCCCAAAAACTTCTCAAGTTTTACAAGTTCCAGTAATTGAAACAAATACAGAGAAAGGAACAATCACATATGAAGACCCAAACGGGGAAAAAATAGAAGTTCCAGTGACAAAAGGAAAATGTAAACTGCAATGGAAACCTGATTGGGGAATGAGGTGGGCCGCATTTGGAGTAAATTACGAAGCTCACGGAAAAGATCTAACTCCATCTGCTGT
>NODE_302_length_536_cov_1.503119
TAATTTATACAGCCTCTCCTTATCTATAACAGAGTCTTTCACTATTTTTTTAGCTTCCATTAAGCGCTGTATATCGCCAACATTAATTATAGAGTATATGCTCCTACGTATAGGCTTAAAACCTCTTTTAGGCAAACGAGTATATATAGACTGTTGTCCACCCTCAAAACCATTTATAGAAACTCCACTTCTAGCCTTCTGCCCTTTATGCCCTCTACCGGATGTTTTACCTTTACCACAACCGATACCTCTACCCAGCAACTTAGGCTTCTTTTTCTTAGATAATTTAGTAAATATAGAGTTTAATTTTACAGCATTATTCATACTTTACCTGTTTCCAACTATCTCGCTAATCTTTTTGCCTCTTTTGCTTGCTACCTGACGAGGAGATAACATACTATCAAAAGCCTTAAACACCGCACATATAACGTTATGAGGATTATTTGATCTAGTGGATTTAGCTACCACATCCTTTATACCTAACACCTCAAAAACTGATCTAATCGCTCCACCAGCAATAATAGCTGTTCCGGCTC
>NODE_303_length_536_cov_1.313929
GAGATATTTTTGGAAGTTGTGATAGCACCATCAGTAAACAATGAGGCGCTAAAAATTTTACAAAGAAAGAAAAATTTAAGAGTGATTATTCATAAATCTTTCCAACAAAATGTGAAATACCAAATTAAAAACGTTGTTGGCGGGTTTTTGGTGCAAGAAAATAATGATCACAAGATAAAAGCAGAACAAGTAACAGAATGCACTACAACAGAAAAAGAAAAAAAAGATCTTATTTTTGCCTGGAAAATATGTAAGCATGTGAAATCCAACGCAATAGTTATAGCAAAAGATGGTTGTGCTATTGGCATCGGTGCAGGACAAACAAGCAGAATAGATAGTGTTAACATTGCAGTGAAAAAAGCAGGTGAAAAATGTAAAGGTGCGGTGCTTGCTTCAGATGCATTTTTCCCATTTCCAGATAGCATAGTAGAAAGCGCAAAACATGGGATTACAGCTATAATTCAGCCCGGCGGCTCGCTGAAAGATCAAGATGTGATAAAAGCTGCAAATGAAAATAAAATTGCTATGCTTTTCAC
>NODE_304_length_536_cov_1.033264
TGCAACGACTAAATTGCTAAACATATCCTTCAAATTGCTAGCAATGGTAATCTCATGTATTGGATACGTTATTTTTCCATTTTCTATAAAAAATCCGGAAGCGCCTTGGCTGTAATCGCCATTGATTAAATTGACACCAAAACCAAATAAATCAGTTACATATATTCCCTCTTTCACTTCCTGAATTAATTCTTCAAACGATACATCACCATTCTCAATGTAGAGGTTACTAGCTGCAGGAATAACTGCAGCATTACTTGCACGAGTTGCACTTCCGGTTGTTTCTGAGTCTAATTTTCTAGCCGAGTATAAGTCTAAAATCCAATTTTGTAATATTCCGTTTTTTACAAATATATTTTTCTTGCTAGTTATCCCTTCTCCATCAAATGGTCTCGATGCTATGCCTCTTGGCCACAATGGATCATCGATAATATTAATTCTATCGTTAAAAATCTGAGCGTTTAAACTACCCCTCAAGAAAGAACTGTTGCTTATAATACTGCTCCCATTTATAGCAGAAGCAAAACTTTTTACTA
>NODE_305_length_534_cov_1.248434
CTTGACTTAAACTTCCGCCACTGCCATCTTTCGCTGCTTTCACAACTATTGCACCACTTGGTCTTGCCCCATTTTGCAACATCGCTTGATTCCAAGCACCCGCCTGATTATGTTGATCTATGCTATATGCAGCTGCCTCAATTGGTGATAACCCATACCAATCATTCAAAGGATTAAAGGTCTTTAAGTGCAACACTGCTGAACATCCAGTTAGTTTATCAACTTTAAAGTCATAACTGTTGTTATTTATGGTATAACGATAGATATAAGGAACGTTATTTCTCCCTGGAACAATTTCAACCCTATCTGGGCGCAGAAGATAAAGCTCTGTTGGTGGTTTTCTACTATTCTGTGACTCAATCATCAATATATAAGAATTGCCGTTAACTAACCGATAAGTTACAATCCCCTCAATAAATTCCGATTTTGATGTCATTGGGTTAGGAGAATAAAGTAATTTCAGTAATGGATGGGCTTTTAATTGCGATTTTCCCTGTTCAGTAAGCTGGCAGAGAGTAAAAGGTACCGAAGATG
>NODE_306_length_533_cov_1.755230
AAAATTGTTCAGTGACTTCTTTACTGTTTTTCTGAAAGATGTCAGATTTCATTGACCTAATTATTAAATTTCTTTGAAGGATTTTTTCATTGGCATTAGCATATCAATACGCTTTCCCCTGCCAGTTTGAAACTCTGTTAATACCAAAGCTATATTTTCTGGTGACTCTGCTGCAAAACCTCAGTTGGAATATTTAAAGAAAAAGGGTATAAATAATAAATGTAAGTTATACGAAAGTAGATTAAATGACCTGTCGGGAATAGAATGTGGTAAAAAAGTGGGAATCAATCATTTTGTGGTTGGTCAATATCTTGATATTACGGGTTATTCTATAGGTAAAGGATTTGCTGGTGTGATGAAGCGACATAATTTCAGTGGGCTTAGGGCATCTCATGGTGTTTCTATTGCTCACAGATCACAAGGTTCCACTGGCCAATGTCAGGATCCTGGTAGAGTATTCAAAGGAAAGAAAATGGCTGGTCATTTAGGTAACAGCAGGATAACTGCACAAAATATGAAGATATTATCCATTG
>NODE_307_length_533_cov_1.127615
GTCGAATTTCTGATAATGTGTCAGTAAAATTGGCTATTGAAGACACAATTAATGCTTCAGTAACAATCCTCGCTGTTCCCACTCAGTCTCTGAGGAAGGTATGTCAGCAATTGCATAATTGTAATCTGAAAAAAGATGTAGCAATAATTTTAGCTTGTAAGGGAATAGAAAAGTCTACATTAAAATTACCTAGTGAAATAGTAAATGAAATTTTACCTAACAATCCTATTGCTATTTTTTCAGGTCCTAGCTTTGCTGTAGAAGTTGCAAGAAAATTACCCTATTCAATGGTTCTTGCATGCCAAAATAACACATTAGGTTCAAAGCTAGTATCAGAGCTGCAACAAGAAAATGTTAAATTGGAGTTTAGTAACGACATTATAGGAGTACAGATTTGTGCAGCGTTAAAGAACGTTTTTGCTATAGCGTGTGGGATTGTTTTAGGTAGTAAACTTGGGTTTAATGCTCATGCAGCATTGATTACGAAAAGTATGAGCGAAATTAAGGCTTTATACTCAGCAAAAATTGGTGAC
>NODE_308_length_532_cov_1.582809
AGCTTTTAAAGATTTTACTTTCTGCAAATCATCAGATTCAGATCCGCAAGGCACATTTGTAATTCTAGTAATGGTACTCTTAATATCTCTACTATTTACAATTTTACCCCTGTTTCTTAGCAATTTACAATATGCCCCTGCCTCATCAATAACATCAACCGCTTTATCAGGTAATATTCGCCCAGTAATATACTTATGCGAAAGTTCAGCCGCAGACCTAATGGCATTCTTTGTATAATATACTCCATGATACCCTTCATAGTAGTGCTTTATACCATCTAGTATCTTTATCGTTTCATTAACAGAAGATTCTTTAACATTAATTTTTTGAAACCTTCTCGCTAGTGCTTTATCTTTTTCAAAACTAGCGCTGTATTCTCTATATGTGGTTGCACCTATACAACGCAGTGTACCTCTTGCAAGCGCAGGTTTGAGTAGGTTACCTGCATCAAGAAAGCTACCACTTGTAGAACCTGCTCCAATGATAGTGTGTATTTCGTCAATAAAAAGGATAGCACCTGGTTTTGCCTCA
>NODE_309_length_531_cov_1.453782
CTGTAATATTGAGTGCATAGCCCTGTGCTTCTAGTTGAGATATAGACTGATCTGCTGTAGAAATATACTTTTGACCTGTAAACTTTCTTACAAGCACGTCAAGCAACATTATTGTACCATTTACATCAATTTTTGCATCTACTTGTGATATTGGACTTGAAGTGCTTGATGTTTCCTTAGGTAATGCAGGCTTAGAACTTAACAACCCACTCACAGAGCTTTTTACCCAACCAAATAAATCATTTATCCATGAAGATGGTTTTGCGCCACTGCTTGTTGCTATTTCAGGTTGATTACTTGAATCTATAGCACGAGGTTTGCGTGATAAGTGATGAGAATTATGACCTCCATGGTGATGACGGCGTTTGCGTTGTACAGGTTTTTCTCTCTCTTTATTGAGCTCTTCCTCTAAATAATTTACAATATTATTATATCCTTTATCTCTAGCAATATCTAGCGGTGTTCTACCGTCAGCAGTTGAGGCATTAACATCAGCACCTCTCTCAACAAGATGCTCAACGATGTCTAATG
>NODE_310_length_530_cov_2.082105
CACTGCTTTTAGTAGCGCATTGTTTGTTTTTCCTTCTGGTTCTACTACTGTGCATTTATTTCCTTTCTTTTTTAAACTCATTGGTATAAATTTTTCCTCTGATTCAGAACACACTTCTACTCCTTCCTCTCTCACCCACACTACCTTTATTAACTTTTTCACCGCTTCTTTCTGTTCTCCGAAGCTTAAGTTTTCCCAATTTTCATTTAGGCTTTCAGCTCTCTTCATTACTTCTTTTTCCACTTCTCCGGCTACTATACTTCGACTCATTGATGGACACCTTCTTCCACTTAAATGATTATTACATATATAATATCGGTACCTCTTATTCTCCTTTTTGGAATATGTCAGCGTCATGTTTACTTCACAGCTCTTGCACTTAACTATTCCCCTAAGCAGCGCTTCCTCATATTTTGCTCCTCGATGCGGTTGCTTCTTTATCAATTCTTGCGCTTTTTGCCATTTTTCTTCCTCTATTATCGCTTCATGCTTTCCTTCATATTGCTTCTCATAATGTCTTATCTTTCCCA
>NODE_311_length_530_cov_1.673684
GTAGCAATTTGTCATGCTTATACGAAAGGTTCTTGTTTTGTTGAGTAACTTTTATATGGGATTCAGTTTGAAGATTTCCAGATCTGGAAAAACTATTTGATTGTATTTATCTTGTCTAACGTTCGTTGCAAAATAATACATGCGGAGATTTTATCATCTATTTTTTTCGATTTTGTGATTGATATTCCAGTAATTTTTAGTGTATGAGTTGCGATAGATGTTGAGAAGCTTTCGTCTTGTAAGTATATATTTACTTTATATTTTTTTATTATTTTATTTGCGAATTGGATTATAGTTTTACACCATTTAGTTTCTTGCTCGTCCATTTTTAATGGTAGTCCTATTACCATTGATCCAGATTCATTTTCTTTGAATATTCTATGCAGATAACCTAAATCTTTGCTCATATTTTTTCTGTGATATATGCTATGAGCTGTGGCTATGAGCTGTGTTTTATCGCTAAATGCTATGCCTATTTGCTTTTCTCCCATGTCAAGGCACATTATGCGCTTATCTTTTGGAATAGACTT
>NODE_312_length_530_cov_1.341053
ATTGTAACTTGAATTCGAGTATTGCAGTGATAATAGATGTTGATCCTGTGAGTTTTTTTTAACGAGTTCCGTTAAGCCTTCTTGCCAATTACCACAACATTCTCACTGGGAAAAAAATAATCAGGTACAGCCATATTTTTCGGTGCAGGACCCCCAATTACTCGACCTGATGTATCATAATATGAACCGTGGCAAGGACAGAACCAACCATTACCATCTCTTGTAGCGTGGTCAACCGGTACACACCCAAGATGTGTACATATTCCAAGCATAATTAACCATTCGTCTTTTCCTTCGTATACTCTCTGCTCATCTAATTGAGGATCCCTCAAGCTCTTCACATTCACAGCTCTTGCAGCCTCAATTTCTTGCTTTGTGCGTCTACGAATGAATACTGGTTTACCTTGCCACTTTACTTTTACTCCGTGTCCTTCCTGAATTCCAGACAAATTCACCTCCACTGTGGAAGTTGCTAGAACTTCAGCAGAAGGATTCATAGATTTAACCAGTGGCCAAAGTCCGCTTGCAGC
>NODE_313_length_530_cov_1.187368
TACCATGAATAACACCATTTTTATCTGTTCTAAATTTTACCTGACCAGACTTAATGGTTTTAATAGCTTCTGCAATGTTAGAAGTCACAGTACCAAATTTAGGGTTAGGCATCAGCCCTTTAGCACCCAATACTTTTGCAATAGGAGTGATTTTTGCCATAAAATCAGGAGTAGTAATGCACCAATCAACATCTAACTTTCTACCTTTTTTTATTTCTTCAACTAAATCCTCTCCTCCTGCAATATCAGCACCAGCTTTTTCAGCTTCTAATAAATGTTTATCTTGAGCGAAAACAGCTACTTTAATATTCTTCCCGATACCTTTAGGCAAAACTACTGTACCACGCACCTGCTCTTCAGATTTACGTGAATCTACGCCTAAATTGACCGCAATATCAACTGATTCATTAAATTTTGCTGAAGCAGACTCAACAATCTTCCTCAAACACTGCTTAGGATTATCATTATATGTATTCATTTACCTAACCTTCCACAACTTCTATACCCATAGATTTTGCAGTGCCTACAAC
>NODE_314_length_529_cov_1.820675
ATGTATTTTTAAAAGATGTGGCTAGATTAGACAAGATTTCCAGCGTTATGAACCACATAGTCCAAATAAGCTCTAAAAATCAGCTAGCATAGCGAGATGCTGTGCGGACGGAATGGGATTCGAACCCATGGTACGCTCATCACGTACGTCAGTTTTCAAGACTGGTGCCTTAAACCGCTCGGCCATCCGTCCATTTCTTTTCTATCACAACATTTGATTTTAAGCAATCTATAAAAGCTTTACTTGCCCACGCAAAAGTTGCTAAACACACTACTCAATATTTCCTCAACATCAATAATTCCAATCACCGCACCAAGTTCAAATGCAGCAAGCCTCAAATCTTCAGATATCAACTCAATTGGATTATCGATATTAAAACGTTGTAAATGTTCCAGTGCTTTCTTCATGTGATTCCTATGTCTTTGCCGAGTGATTACAGGAGTGTCTCTATCATGCCCAAATTTTTCCTCTGCCTTCTCTTTTATGAGAGAGATCAATTTGTTTGTACCTATTTCCTTTAGAATAGAAA
>NODE_315_length_529_cov_1.455696
CTTGCAGGTTTACCTAATTTTAAAGTAGCTAATACCTCTTGCATTAATTCAAGTTGTCTCTTTAGCTCTTTATCACCTTGCTTTGCTTTCTTTTCCAATTGAGGAAGCCTTTTTTCTATGCTATCAATATCAGCTAGGATTAATTCCATTTCTACCACTTCAGCATCTGATATTGGATCTATTTTACTGTGTATATGGCTGATATCGTCATCCGTAAAGCACCTGAGCAGATGAACGATGGCATCAACTTCTCTGATATGGCTTAAAAATTTATTGCCGAGCCCTTCGCCTTTGCTCGCACCCTTTACCAGACCTGCAATATCTACAACTTCTAATTGGTTGTAGATTACCTTCTCTGAGCCTGCAATTGCTGCGATTTGTTTCAAACGTTGATCTTTTATCGAAATCTTGCCTATATTTGGCTCGATTGTGCAAAAAGGATAATTTGCAGCTTCGGCTGCACTTGACTCTGTAAGCGCATTAAATAAGGTTGATTTTCCTATGTTTGGTAACCCAACTATACCGCAGT
>NODE_316_length_527_cov_1.824153
TCAGTTTCATGATAAGGGGGCTGGCGGAGTTTGTCAAGGAAGTTTTTTTTGTTTCTATGGGTCAGTTGGTACGCGCTTTGCCTTTTAACAGATGTAAAAGCACAATTATTACGAACAACATTCCACCAACAACTGATATAGCGCCACCTATAATGAAGCACGTGCGTGCTAACATTGACGAAATACTTGGCAGATCTGCAACCTTCCTTAAAGCACCATATCCACCAAGCCACACAAGGCCAGTGATATGGAGAAAATGCCCTATACTGTAGGCATAAATCTGTAATCTTACCATGGAACTTTTTATCTCTTTAAAGTTTAATTTAGGTAACATCCAGTAGACAAAATTCATAAAAGCTATAGTGATACCAACTACAGAACCGTGATAATGAGCAGGAATCGTGACATTACCTTCAATAGTCAACACTCCGAGCACATCTCCATAAGTGAACAACAAAAATGAATGTAATAAATAGTTGCTTTTATCATTAATAAAAGTTCTGATGTTGTAGCACACTAATATTATC
>NODE_317_length_527_cov_1.565678
CTTGTGCAGCTGCCTGCATCGCAGGAGCAATTGTCGCTAAAAATGATAAGAGTAACGCAAGTGCAGAAATATTTACTACGTCTTGGGGTACTAATATCACTGGCAAACTTGAAAAAAAGTATATCATAGGATCAAACAGCTTGACGTTAGTAATGTTTTCTAAAAACACTCTAATGCTTTCGATATTGAGAGAAAAAACGACACCTATAATACAGCCAAGACAAGTTCCCGTAAAACCGATTAATAGACCACAAGCGCAAAATATACGCATAATGCTTCCACTTGTTGCACCAAATGTACGCATAATTGCAATCGCGGATTTCTTTTCTTGCACTATCATCATTAAATTTGAGATAATATTAAACGCTGCTACAACTATAATCAAAGTGAGAATTAAAAACATCACATTTCTTTCAGTTTTTAAAGCACTAAAATAATGGCTTTGCTGTGATTGCCAACTTTCAGCTTCCATTCCTATTTCTTTTTCTATAGCATCTGCCAGCTTATCAGCTCTAGTAACGTCGTCT
>NODE_318_length_527_cov_1.084746
CTCTTGATAAAGGTTTAATAATAACTAGGGTTTTAAACAACAAAGTAGTAAGGGTAACCCCACCACTTATCATTGAGGATGAGCATGTGAACGCAGCGTGTAATATGCTTTATGATTTGTTTTTTAAGATTAAAGGTATATAAAATTCGGCAATATAAATTCAGGCTTGCAAATGCCTCTCATAACATGTAAAATTAATTTTATTTTTTATCACAATAACATCGTACTTTAATGGATTGGTTATTGGTCTTAGTATCATCAGCAATTTTTGTTTTGTTAGTTTTATCGTTTTTGTTCTCAGGAGCAGAAATAGGCTTAACCTCAATTAGCCGTTCTCGAGTCAATAAGCTAAAGCTAGACGGTAACAAAAAAGCCAGGGTAATAGATCGCTTATTAAATAGGAAAGAATTGACAATAGGAACGGTATTGCTCGGCAATACAATTATTAATATTACTTGCTCTGCTTTATTTACAGCAATATTTATCAATCTTTTTGGAAATGAGGGCATTCTCCTATCAACAATTAT
>NODE_319_length_526_cov_1.573248
TTTCTATTAGCTTTAAAATACTCTGTGTGCGAAGTAGTTTGACCTACATTCTGTTCTGCTTCTTGAGGTATTAGATTTCCTATACTACTTGGATCCATGTCTCTTTTTTCCTAGTCAAGCGCTGGAATGACACCAAATGGTATATTGTTGCTCTGTATAGAAAGTTTTGGTGTTCTTAAAAGGGATAACCTTATTACATCATTAAAAAAATTAGATAAGGGAAGGAAGATTCTATATTTTGGTATATTAGCTTTTATTGCAGCAGTAACCACTGGAGCTTTACAATTTACTTTGCTTGCTATGTTAAAGCCAAACGAGCCTGTAAATAGTACAATTTGTCTATTTTGTGCGTTTTTTTGCTCAGTTTCACTCTGTTCTTGTCTGTTTTTATTTTCTGCTTCTTTTACTTGTAGTGTAACTTGACTCCGTTCCTCATTTTCAGTTTTTTCTGCATGTTTTAGCTTTTCATTTAAAAATGACCCTATTTGGTGCAAATTATCTAAGTTAATGTCTTTAACATCTGTTT
>NODE_320_length_526_cov_1.509554
GGTGTGATAGTGCTATATGGGCCTGACACTAGAGATTTTCTGCAGGGTATTATAACCAATGATATTAATAAGTTGGATAGCCAAAAAGCCATTTACTCTTTATTGCTTAGCCCTCAGGGAAAATATCTATATGATTTTTTTCTTATTGAATATGGTAAATACACCCTCTTAGAGTGCGAAAACATGCACTTGCAGCAAATAATCGAGAAACTGGATTTGCTTAAAACTTACTTGAGAGTGAAGATTAAAGACGTTAGCGCACTATATAAGGTTGGAGTTTCGTTTAATACTAAGTTGGCGGAGTGTAGTGGTAAGTCACAAGTTATTTTTCAAGATCCAAGGCACAAGCTGCTAGGAATGAGGATCATACATAAAGATGAAATGAAAGAGCCGGTTGGGGATTTTACTCAGTATGAAAAAGTCAGAATTCAAAATCTCGTTCCAGATGGAGCGAAAGATATGGTGCAGAATTCATCGTTTCCGCTGCAATTTTTAATCGATAAAGTAAACGGTATAAGCTTTAATA
>NODE_321_length_526_cov_0.976645
TTTTGTGTTTATAGTTATACATCTCTTTAAATGGGGCAAGAAAGCTGGAGATAATCCTTGGGGAGGTGACACCTTGGAATGGACGGTATCTTCACCACCGCCTTTTCATACTTTCGAAAAGCCACCAGTGGTAAAATAGAATGTACACAAGTGTTTTGCTAAATGTTGAATCAACAATACTGGATTTTTGGCGTTTGCTGAAGCCAAGGATAATGTATCTTGTGGTATTTACTGCAGTTGCTGGTATGGTTACTGCACCAGGTAGTATGCACCCTTTTCTAGCACTAATATCTCTTATATGTGTTGCTCTTGGCTCAGGATCTACAGGTGCTATAAATATGTGGTATGACAAAGACATAGATCTGCTCATGGAAAGGACAAAAAACCGCCCTATACCTTCAGGTAGAGTTTCTGCAGAAAGCGCGCTTGAATTTGGTATAACTCTTGGAATATTGTCAGTATTTATCATGGCAATAGCAGTAAATTATATTTCTGCTGCTTTGCTTGCAGTTAGCATATTATTTTA
>NODE_322_length_525_cov_2.136170
ACAGCCCATTTTTTTCTAAGTCATCTTTATAATCTGAATTGATTATGTACCTATGCCTGTGTCTTTCTGAAATAGTAGTGTTACTATATGCATCCATCATTTTAGAGTTTGCATTTATATTACATTTGTATGCCCCAAGTCTCATGGTTCCACCAAGATCGTCATCTTGATCACCAGCTAACTTAACGATTGGATGTTTACAGTTATGAAATTCTTCAGAGTGTGCATCTTCAAGCTTAACAACATTACGAGCAAACTCAATAATTGCAAGCTGCATACCAAGGCAAATTCCGAAAAATGGGATATTATTTGTACGGGCATAATTTATTGCTAATATTTTACCCTCTACTCCGTCATCACCAAACCCCCCTGGGACAAGGATTGCATGAGAATTCTGTAATTTCTCTCCTATAAGTTTTTCATTTATAGGTTTTTCTTCCTTCTCTCTTGAGTTAACCCAATTTATCTTTACTTTGACTTTATTACTAAATGTAACTTGAACTTAATTTTTTCTATCAGATATTT
>NODE_323_length_525_cov_1.800000
TTGACACTGGGATCCAGAAAAAAAATAAATGGATTCCAGCATCATGTACACAATTGTATGAACGTTGTATACAACACACAGTGTCATTCCACTATCTTCCGTTGTCATCCCAGTGCTTGACACTGGGATCCAGGTATAAAAATACTTATAAATCATGCAATGGACAACAGATTCTAGGAGTGCATGATAACCATAATGTCAGTGATGAAATAAGCTGGATTCCAGTGTCAGCTACTTGCATGACATCAATTCGAAATTTACTAAAACAGTGGTTATGCATGGGATCTAATGTATTTGCAATCTTCTGCATGTTATTTCTATCTAGTCTTATATCTGCAGAAGAATTTAAATCATCACCAAATAAGAAAATAGACTGGAAATTTGATGGAATTGTCGGATCTTTCGATAGAGAGTCAATTCAGCGTGGCTATAAAGTGTATAAAGAAGTCTGTGCTGCTTGTCATTCAATGAATAGGGTAGCATTTCGTAATTTGCAAGATGTCGGTTTTTCTGAAGAAGATGTAA
>NODE_324_length_525_cov_1.500000
GAGGCCGTCTATATAGTCCTCTACTTCACTTTTACCAAGCACAGACATTAGGTTATTTGTTTTATCTTGTTTGTAGTCTTCAATATCATCCTTAGCTTGAAAGATAAGCCCTAGATTTATTCCATAGTTATATAACGCTTTACGTTGCTTGTCTGTAGCATCCCCTATTATAGCACCTATTTCACATGAAGCTGCAAATAGTTTTGCGGTTTTCATCAAATGAATTTCTTTTATTTTATCAGCTTGGCCCGACGTCATTCCAGCGTCATACATACAGCCGTACGAATGTTGTAGTTTTAAGGTAGAAAGGGTGTCATGCAAGTAGCTGACACTGGAATCCATTTCATGTTCAGCTCCACTATCGCATGGCTTTTTGCACGAAATGCTTGTAGGCAAAGCCTTCTGGATCCCAGTGTCCGCTACTTGAATGACAGAGGGTTGGGGGCTAAAATCTATATGCTCACTGTTAATATCTAAAGCCTGTCCTCCCACCATTCCCCTAATTCCTATTGCCTGAGAAAGAAC
>NODE_325_length_523_cov_1.482906
GCTAGCAAATGAGAAAAAAGCAAAGCTTATAGAGGATTCAAAAGTGAAAGCTCTAAACGCTAAGAATTCTAATATAGAAAAAGGTAAAGTTTCAAAAACTAAGCGTTCTAAAACTAAGAATGCTAAAGTTGAAGCTAAAGATGTAAAGAAGGATATAAAAGTTGTTAACAAAAATACAGAGGAAAAAGGTAAGGCAAGTCCTGTTGTTTCAGTTGGTGGAGTTGATATTATCGATACCAATCAAGGGCAAAGTAATTTAAGAATAACTTTTGGTGGTGTTGTTGATGCTCAAGGTTATGGCAAAGCTGGACCAAGTGGCGCAAATTATAAACGTTATAACGTTATGCCAAACAGATCTACAGAGTATTATAATGCCACTCCAGATATAACAAAAGGAGCAAATCCAATATTCTATGAAGGAATAGGAAATATTGGTGATTACAGCAACGATATGGGTATGATTGCTGATGCAATATTGCACCTCAGAGCAGAAAATAAGAATGAAGATTTAGGTCTTCTTTAT
>NODE_326_length_522_cov_1.541756
AAAAAGAAAGAACAACGAAAAATCAACAAAAAGGCTATAGGCTTTGGGAAAATAAAACATGTTCAAACGATTCGAAATGGGCTTTTCTATCAGTAAGGCGCACTGCAGATTTAATTAACGATAGTTTACTTCGAGCTCATCTCTGGGCAGTTGATCGCAATATCACCAAAACTTATATAGATGATGTGATTGAGGGGGTGAATTCTTATTTGGCTAATTTAAAAGCGCAAGGAGCGATTATCAGTGGAAGATGTTATGCAACCCCAGAACTCAATACGCCGGCAAATATTGCAAGCGGAAAAGTGTCTTTTGATTTTGAGTTCACGCCACCATATCCAGCAGAACGGATTACTTTCAGGTCACATCTTGTGAGTGGTACAATATTATAAAAAGGGGAGAAAAATGTTACCGAAAATACTGAGAAATTTTAACGTATTTGTTGATGGTCGTGGTTATGCAGGAAAAATAGATGAAATGACCTTGCCAAAACTTACCATAAAAACAGAGGAATACAGAGCTGGT
>NODE_327_length_520_cov_3.025806
ATAGTAGAATGTCTACGTTATTTGTTATAAAAGATTTCTATGTATTCAAATATGGCAGTTCTGGTTTGTTGAGCGAGAAGTATCAATAAGCAGCTCCCTTTTAAGTGAACTTTTCTGCAACAGAGTTATCGTAACAACAGCCCTTATGGCTCATGCTGGAAATGATGTTTTTTGTATTCAATAGAAATTGGTAATTTTGAGAGGTATACTGTGACCCTTGATCGCTATGTAACAGCAGATTTTTATCGGGTTTGCGTTTATCAACGGCCATCAATAAAGAATCTATAACTAATTATCATGTTACTCATTAACCACCATGCGTGAATATAGGTCAATTATTGCCGCCAACAACCTTCTTTAGTTTTTATGTAGGTAATCCCAAACTTTATTTGGCTGATCAGTAGTAAAATTTTGATCCAATGTGTTCGGAGCCACAACTCGGTTGCTTATTTGCTGTTTTTTATTTTTGAACCTTCGTCTAAGCTTGGTTTTAATGCTATTTTCTTGCATAACACTTTGT
>NODE_328_length_520_cov_1.447312
ATTGGCCCTGTGAAGTTGTATCTTGTGATACAAAGTCTCTAAAATTGGAACCAAACATGTTTTACCTCCTAACTAGCAGCTAAGCTAAGTATAGCATTAAACAGAAATCTTGCCAAGCAAATTATTCAGTCTCTTAGCAAAGCTGCTCGCGTCATCCATCTCTTCGCCTTCCACGATGCAAGCTTGGTAAAACAATAAGTGAACCATGTCCTCCAATGTTGGGTTTTCACCACTTTCAGCATAAGATTTCATTATACTCTTTATTACAGGATGCTTAGTGTTAATTTCAAGCACCTTTGGCGTGCGGTAATTTAGCTGCTTTTGTTCACACAAAAAACGCTCCATGCGAAGATCCATAGCACCTTCATCAACCGCTAGGCATACGGGACTATCAGTCAATTTTTTGGAAATTTTTACGCTTTTTACTGAATCTCCAAGCACTGTGGTAAAATATTGCAATATAGTTTCCTCAGTTTTTTCTTCATTCGATTTGTTTTCTTCATTTTTCTTATCTTTTTCT
>NODE_329_length_520_cov_1.290323
AAAAAGTGCTGTGATAATAACCAAGGCACACTTACGCAAAAAACTCCTTTGGCTTCTAGTAATACTGCTCAACATGACTTAAATCCCTAATATTTTTGTGCTGCAAACTATCTTCAATAATAATTTTAACTAATTCATTAAAATTGATTCCTTTTGCCAATTTTGCAATTTCTGGCACTAACGATAACTCAGTAAAGCCAGGATGTGTATTAATCTCAAGCATTTTTAAAGTGTTATTTTTGGGATTATAACGGAAATCTGAGCGGGAAATAGTTTTGCATCCTAAAAATTGATGAACTTTCAGTGCGTGTTCCAAGGTCATTTTATATATATTGTTAGGAATTTCAGCAGGAAATATATGTTCTGCAAATCCATCTGTATACTTTGCTTCATAATCATAGAATTTATTTTTTGGTCGTACTTCTATAGTGCCAATTGCTTCATCCAGCAATACAGCAGTATGTAACTCTATGCCCGGTATGTATTCTTCTACGATCATCTTTTCCATTATAGTAGAACT
>NODE_330_length_519_cov_1.456897
TTGATTATTTTTTTACATGGTTGGGGCTCAAGTGGCGATAATTTCATTCACCTTGCTAAAGTTATGAGCAAGTTTTTACTGGGTTCATATTTTGTAGCACCCAATGCTCCGTTTAAGAGAGAAATAGGTGATGGTTATCAGTGGTTCAGCTTGGAAGATCGTAGTGAGGAAGCGCTATATAATGGAGTAAAAAATGCTACATCAATTGTAAATCATTTCATTGATACAAAATTAAAGGAGCTTAATTTAAAAGATACGCAACTTTCTTTAGTTGGATTTTCTCAAGGAGCAATGCTTGCAATACATACAGCTCTCACCCGCTCTCAATCCTGTGCATCAGTTGTTGCATACTCTGGTAGGTTTCTTTCACCTTCAAAAACTGCACCAGAGATCAAGTCAAAACCTAACATATGTGTTATCCATGGTGATGCTGACGACGTGGTACCTTTTTCGTCCCTCGACTTAGCGGTTAAAGATCTGAAAGAAAATGGAGTAAATGTTGAAGGACACCCAATTCAT
>NODE_331_length_519_cov_1.398707
TGATCATAGGTAACACTTTGTTATTAATCGGCGCTGTTGGTTGTGTTTTTGCACCGTCGATTTTTTGGCTTTTAATCTCTCGCTTTGTTCAGGGCATTGGTGTCAGCACATCTGTAGTTGTGTTTGCCATAATTGCAGATAGCTATAAAGGTGACGAAGCGGTGAAATTTATTGGAATCATGAATTCTGTTCTTACAGTTGTCATGGCAATTGCGCCAGTGTTAGGCAGTTTCATCAATGAAATTGTAGGATGGCGTGGTAATTATGCAACTGTTGCAATACTTTGTTTAATCTCTTGGGTTTTGCTGCTTTTAGCGTTACCAGAAACAAAAAAGGACCGCGATATTTTCAGTTTGAAAAAAACGATGAAAGATTACAGAAAACTACTATCTAATCCGAGGTTTGTTACGTTGTCTTTGATGTCAAGCCTCTTTTCTGCTGCGTATATGTCATTCATTACTTGTGGACCTTTTCTGTATATGAAGACTTTTGGTTTATCTAGCACTATTTATTCACTAC
>NODE_332_length_517_cov_1.376623
AAAATTATTGCTTCTAAATTTTTATCTGCTTTTTTATGGGGAGGCCCAGCCGCCACTGATTCACTGGTTACTAAATTTTTATATAAACTCATGTTTTTGCTTATACAATATCAAAACCGCTATAGAAAACACAGTTAGTAACTACTAAATGGTGGGTCTGGGAAGAGTTGAACCTCCGACCTCACGCTTATCAGGCGTGCGCTCTAACCACCTGAGCTACAGACCCATGATTTATTCAAGCTGAAGCTTTCATATTATCTGTAGGCACGATATCAATAAAAGTCTTTTTATTTGCTGACCTTCTAAAGCTGACCCAGCCTTCTATTTTAGCAAAAATCGTATGATCTTTACCTATACCAAGATTCTTCCCAGGATGGAATTTTGTGCCTCTTTGGCGCACAATTATGTTACCAGGAATAACCTTCCCATTCTTCTTTATTCCTAACCTACGACCCGCTGAATCTCTACCATTACAGGAACTACCACCTGATTTTTTAGTTGCCATATCTTACCTCTT
>NODE_333_length_517_cov_1.168831
ACTGCATTAATATTTATTTATTAATCTAGAAAATAATGATGAATAATATTGTAATTGTTGGTCTGCAATGGGGTGACGAAGGCAAGGGTAAAATAGTAGATTATCTTTCTGAGAATGCAGATGTAGTTGTGAGATTTCAGGGAGGAAATAATGCAGGGCACACTATAGTAGTAGATGATGAGGTTTATAAATTAAATTTACTGCCCTCTGCTGTTTTGAGGCCAGGCAAAATATCTATCATAGGAAATGGCGTTGCTCTTGATTCACACGCTCTAATCTCAGAAATAGAGTCATTGAAAGTTAAAGGAGTAGACGTAAACTATAACAACTTGATGGTATCCGAGAGCTGTCCATTAATACTTAGCATACATAAGGACAAGGAAAAGCTATTTGAAGATTTAAATGGAAATCACAAAATTGGTACAACAAACAAAGGGATAGGGCCATGTTATGAAGATAAAGTTGGAAGGAGAGCTATACGCCTTTGTGACTTAGAAAACGCAGATGAGCTCAATAA
>NODE_334_length_516_cov_1.947939
CAACAAACTGTGTTAAGCTACCTTGTTTTTTCCCCAACTTACTTCTTGTGCTTTTGCCCCATCTACTTGAGTACTAGGTAATGCTGCATATGTAATACCACCGGCTACGAGTGCAGATGCTACTGCTATACCAACCATTACCCAAATATCTAATCTCACTGTACGTTCAAGTGCAGTAAATGCTGTCAGTCCAGCAGCAAGACCCATACCAACAGTAGCAGTGTACCGTGCTCCATTGCCTTGTTTTAGTTGTTGAATTTTTTTGTTTTCAGCTTCTAATTCTTTATTTTCCTTCTTTAGCTTGTCAACTTCTTTCTCTTTAGCTTGTAACTGTTGCTGTAAGTCCGCAACTTCTTGTGTATTTTGTAGAGCTTTTAATGCTATTATTTCCTCGTCTAACTGCTGCTTACTCCGTTGTAGTCTTTCACTTGCTGATCTTTTTCCTTTTCCTTTTTTTAACTCAGTAACACCTTCTTGCTCATTAACAAGATCTTTACTTGATGACGTGCTACTACT
>NODE_335_length_515_cov_1.313043
CAGCATTAAAGAATGATGGACTTTCTGATTTGATGAATTACTTGTCTGAAGTTGCATCGGTGAGCCCCTGGTTTTATGAAGAAGATCAAATAACCGATTCCTCGACAAATTTTTTATCAGCAGAAATTACGAGAGAAAAATTATTCTTGAACTTGCGTGAAGAATTGCCATACTCTACAGCTGTTATAACTGAACAATTTGAGGAAAAAAAAGATAAGAGTTTAGTCATCAAACAGATCATATTTGTGTTGAAAGATAGTCATAAAAAAATAGTGCTAGGAAAAGATGGCAGTAATATTAAAAAAATTAATATCGAAGCGCGTGCTGAACTAGAAAAATTATTTGAGTGCAAGGTACACCTCTTTTTATTTGTGAAAGTGCGACCTTGGATCGACCGTCCGGAGGAGTATATAGGCAATGCTTAATTCTTTATTGGTATTTGATATTGAAACTATACCAGATGTAAATTCCTGCAAAAATTTACTCAATATTAGTGATGATAGTAGTGTAGAAGA
>NODE_336_length_515_cov_1.243478
GATGAACAAGGCAATCAATCTGTAAAAGATATCCTAGAAGATATAAAAAAAGCTATATCGGGTAAAAACGCGAGTAACGATAAAGCAGAAATAAAGGATGAAAATGATGATGTGCTATACCTTGAGGAAGAGTATCCAGAAGAAATAGAAGAAGATGGCAAAAAAGAAAATAATGAAAAAGAGGACATTGATAATGATGACCAAAGTGAGGAAATGGCTTGCAACAATAACCAATTTAATGGCCATAGCTACAATTCAGAAGAAAAAAAAGATATTTATTTGTACGATAATATCCAAATGAGTAATAACAAAGCGAGTAATAGCGGCTTACAAGCGCAAAATAACGATCATCTAATTTTAAAAGAGAATATGGAAGAGATCAAAGCGTTGCTTGGAAAAATGCAAAACGAATTACAGCATAAACAACAAAAAAAAGCGAACCTTACTGTTGAAGAATTAGTTACATCTCTTTTAAAACCTCAGCTCTCAGAATGGCTGAATAAATATCTACATGC
>NODE_337_length_514_cov_1.655773
TGGTACAGGCAATAAGTAACCTATTAGGCTGCTATGGACACGAAGAAGTAGAACGTGCAAGAACCGCAAATGAGTTAGATTACAGAGTAGGTAAACTTACACCTGAAGAAACGCAGCAATTCGTTATAAACTTAGGAGAGAGAGTAGGATCTCTCAGGGAGTTTGAGGGTCGAGTTACAAATAAACAGTCAATTAGTAAATTGATAGATTATTGTTTGGACCCAAAACTGAATGATAGGGAAGCAGCCGCAACACTATTAAATTATATACTCACATGTACTGAAGATGGTCGTTATTTGGCCGCTGAAGCTGGTACTAATAATAATTTATCTAGCAACTCTAATGTTGTACTTATTACGCACGTGGCAGCAAATCGATCTGCACAGTTAGACTAGAGGCGGCTATATGGAAAAAAGTGAAGATAGTTTCAGAGATAAGCAAGCAAATGACAATTGATAGACTTAAACTATGTTCTCAATTTCTCAAAAAAATCCTTTAACAAAAAAGAGCATTC
>NODE_338_length_513_cov_1.283843
GTGCAATGTTCCCAGACTTACTGGAAAAAGAAATCATAGAGACACAGAAGTTAACTAACAAGCCATTTGGTGTAAATCTAATTACTATGCACCCAAAGTTGAGTGAGTTGATAGATGTGTGTATTGAAACGAAAGTGAGCCATATAGTGCTTGCCGGTGGACTGCCAACAAAGCCTAATATAGAAAAAATCAAGGGTGCAGGCATTAAAGTTATGTGCTTTGCACCAGCATTAAGCCTTGCGAAAAGGTTAGTAAAAATGGGAGTAGATGCATTAATAATAGAAGGAATGGAAGCAGGTGGGCACATAGGGCCAGTTAGCACTTCTGTGCTTGCACAAGAGATATTGCCTCATTTTAAAAATGAACAAATACCAGTGTTTGTTGCAGGTGGAATAGGAAGAGGTGAAATGATAGTTAATTACCTGGAAATGGGAGCAAGTGGCTGTCAAATAGGTACATTATTTGTCTGCACTAATGAGTCAATTGCCCACAAAAATTTTAAGGAAGTGTTTA
>NODE_339_length_512_cov_1.183807
ATTGAGTATGCACCTGGTAATAAGATGCTCACTTTATGTTTTTCGAGAAGAAGTTTTAGCATTATTTTGGTTCTGCCTTCATCTTTCAATATTGTGTTTAATTCCATAGCGGCTTTTTGCGAATCCGTGCACTCAGTGGTGAGAACTAATTCTTTTATTGTAGAAGTGACTCTTTTTGTAAACTCAGATATATCCTTGCCTGCTAATCTTGTTGTATTTTCCGAAGCTTCAAGATCAATTATCACAAATGTTCCTGGTGAAAATAAATCTCTTTTTTCTTCTATTATTTCATTATTATAGAATGCTATTTCAGAAACGTTATGGGGATCAGAAAGTGTGAGGATAACAAACCTTCCACGCTCTGAAGTTCTCATACGTGCATTTAATATTACCCCAGCAGTTTTTGCTGTTCTATTTTCTCCGATAAACCCAATATTTAACTTTTCCAGAAGAGTTCTAAATTTTTCAAGCGGATGATTAGTTAAATAAAATCCTAGTGAAAATAACTCATG
>NODE_340_length_511_cov_1.513158
GCTTTGGCGTGTTAGGTAATTTAGCCTCAATTTTTCCCCGATCTTTACTCATTTTCTGCTTGATACTCTGTATCATACTTTGGGTCTTATCATCAAGGCCAACGGTTGACAGCATAGCTTGCGATGCGCTCTTAGCAACTGTACCAACACCGCCAGTAACTCCATAACCAGAGCTAAATAGTGTTTGTACCATAGTTTCCGATATAGAAACAAAAGCTTCCATTGCACCGGCAATAATGAGGTATATAAACGCCTGGATTAGGTCTATAGGTAATGCTGCAAAGTGTCCACCAGCCCTTTCTCCGGTACTGAGTGCAACATCAACGCTAGTGCCAGGACTGTATCCAAGAGGCAGTATTGATTTCATCAAGCACAGATCATACGATAAGAAATTTACGCTAATTAAACATTGATAGCATGCAGAAAAATTTGTGAGGTTATATAAAACTGAATACATCAACTGATTTAAAAGAGATAAAAATGAAAATAAAATGACTGGTTCTAATGAAAC
>NODE_341_length_511_cov_1.008772
AGGCAGGTATTCATTCTCCCAGTAGTAAAAAAATGTATACAAGAATATGTAAAAGCCTGTCCTTACCTTGATGAAGCACAACATCTTTTTGTGGGAGTAAGAGGAAAAAAATTGGGAAGAACTTATGTGGCTAATCGTTTGCAAAAAATAAGGAGAATGTTAAATTTACCAGAAATTTTATCTCCACATGCATTTCGCCATAGTTTTGCTACTCATTTGCTTCAGGAAGATATTGACATAAGATCAATACAACAACTGCTTGGCCACTCAAGCCTGGAAACTACTCAAGTTTACACTCACCTCAATTATCAAGATGTTTTTAATATGTATAAGAATTTTCAGCAGAGTTTGGAGAAGAAATCAAAACCTTAACTTCGTTCTAAATCACCAAGCTGAGTGCTTTTAACGTTGCTAAGTGTTGTGTTTGCTTTGTATGAAAAGTAGCATCCAATTGTAAAAAAGGCAAATGCAGTTACAGCAAGTGGAATACATATTTCCAAATTAGGGTTTT
>NODE_342_length_510_cov_2.268132
ATCAAAAAAAGCTGCGATACATTGAAGAATTGGGTATCAACGAATACGATGCAAACGTCATTACTTCCGATAAGGCAATTGCTGATTATTTTGAGGAATTGATAAAAAAACATGATTCAAAGCTCGCGGTTACCTGGTTAACCGTAGAGCTTTTTGGTCGTTTAAATAAAGCAGGTATTGATATTGTGAGCTCCCCAATCAAAGCAAATGCTTTGTCCGAACTCTTAGATTTTATCGTTGATGGAACAATCTCTGCTAAACTTGGCAAGCAGGTATTCGATAGTATGTTTGAAACTGGCAAACCTGCATCTTTAATTATAGAAGAGCAAGACCTAAAACAAATAACCGATAGAGGTCAAATATCAGGAGTTATCGACACAATCGTCAATAACAACCAAGATAAAGTTCAAGAATACAAAAGCGGTAAAACAAAGTTATACGGATTCTTTGTCGGCGAAGTTATGAAACTTACCAAAGGAAAAGCCAGCCCTGATGTGGTGAATTCAATTT
>NODE_343_length_510_cov_1.775824
CGTATATTATGTTATAAGTATGTATTTCTACACCTTTTTGTTTTGCCAAGTCCCTTATTTTTGAATCCACTTTTACATTAAAAGCTAAAATTACTGCACTTGATGCTTCTGCAAGCAGCACATCTGAATCTGTTATCCCTCCTACTGCTTTGTGTAGGATATTTAATTTCACTTGGTCTTTACCGAGTTTATCAATTGAACTTGATATTGCTTCAATAGAACCAGTTACATCGCACTTTAAAACTACAGATAGTTCTTCTGTTTCGCTGTTATTACGACTGAATATATCTAAATTATTGTCGCCCAAATCTTCTTTCTTTTTCTTGATTAACTCTAGCCTGTATTCAACAATTTCACGCGCCTGCTTTTCAGAATTTATAACAACAAATTTATCTCCAGCATTTGGCACACCATTTAGACCAGTAATTTCAATTGGAGCGGAGGGTAGTGCTGCTTTTTCTCTTTGACCGAGGTGATTAACCATACTACGTACTTTGCTGTATGTTGTAC
>NODE_344_length_509_cov_1.925110
CTTTAAAACACTCTAAAATGCGTTTGCTTGTTAGCTCAATAATGGAGTATTCAGCACCTTTTTCTGACATTATCAAATATCCAACACAGCGTGCTGCGTTTCCGCACATTTCAGCTCGACTGCCATCAGCATTATAGATATGCATAAAACAGTCTGCAGCATTAGACATTGTTATAATTATCACTTGATCACAACTGCTTTGATCAGCAATTTGTCTATGGTTCCAGTCTAAATTGTTTGTTGAACGTGAGTCTATGATAACGAAATTGTTACCAGTGCCGTGCATTTTGATAAAATTTTCAGAATTTTGGCCACTCATCATAAAAAAATATTTCTTCTATTGGTCTTCTTTTCTTCTTACTTGTTTCAGCACCCTCTTCTTCGTAACCAACCGCTATCACTGACATTACGTTAAAGTCATTGGGTATATTGAACTCTTTCACTATTTTATCTCTATCAAATCCACCCATTTGATGGGCCATTAAGTTCATAACTGCAGCTTGTAACAT
>NODE_345_length_509_cov_1.634361
TATGAAAAAATTGGAGATAGTGAGGAAGAAAGGAGTCAGCGAGGTCGATTTAAGACTTACTCGTGATAATCTTAATTATCAATTAAAGGTTTATACTCCAAACAATGGAGGCCTTGAATTATCGAAGATATTAAGGATCACTAAGAATTTGGGAGCTAAAATTCTATCTCATAATGGCTATTACATAGAAATTAACGGTGGAATATGGATACACCATTTTGTGTTGTCAAGAGTCGATGAATTAATAGACAACATTACTCTAAAAGAGCAATTTGAAATAACACTTGCGAAAGTGTTTAGCAAGGAAATTAAAAATGACTATTTCAATAGTTTGATCATTATTGCTGGGCTCAAGTGGAAGGAAGTGCTTCTGATTAGAGCGCTAAGTGCCTATCTAAAGCAGACGTCATTTAACTACAACCCAGAATATATCCAAAAGGTAGTCTCAGAGTATCCAAAAGTAGTAAAGTATTTGATACAACTATTTCATGCAAGATTTGATCCTAACA
>NODE_346_length_508_cov_1.456954
CCTGAGCTTTAAACGGTACAAAATTTAAATCACATCCTTCTGAAGGCTTGTGTAAATTTAAGGTTGGCGGAATAATTCCATTATTTAACGCAAGAATACTGAATATTGCTTCAACGCTCCCTGCAGCACCAAGTAAATGTCCTATAGAAGATTTAGTTGAAGAAACAGGTATTTTATAAACGTAGTCACCGAATAACTGTTTCATTGCTATTACTTCAATTTTATCTCCAAGTGGCGTTGAAGTTCCATGTGCATTGATATACCCTACTTGATTGGGATTAATTTGCGCGCTCTTTAAAGCAAGCTGCATTGCCTTAAATGCGCCTCTTCCTTCTGGATGTGGTGCTGTAATGTGGTGCGCATCTCCTGTGAGTCCGTACCCAACCAGTTCAGCATGTATTTTTGCCCCCCTTTTTTTTGCATGTTCGTATTCTTCCAACACCAATATACCTGCTCCTTCACCCATAACAAAACCATCGCGTTGTGCATCCCATGGTCTTGAAGCTTC
>NODE_347_length_508_cov_1.269316
ATGCAGAAATTTCAGAAGTTTTAAACAACACTAAAGAATTGACAAAAAAAGCACATTCACTAGATATTGAAGGTACTTTTTCTAGGTTAGAGAATGCTATTAAAATTGCTGAAGATAAGATTGAACGATTTGAACCAAGCCGCTTTGTAGGCTGGCTTCAATCAACTACGCAGTCTAATAATAACGAGTTCCTTAGCATGCTAAAAAAGTTAAAAGAGGAAAAAACGGAATTGAAGGAGCAATTAAACGTAGTAAGGAATGAATTTGAAGAAATAAAAAAGAAGCAAGCTCAACCAAGTACGCCTGATTTAGAAGCTAACAATGGAAATAATACTAATAAATTATTAGTATTAGAAAATAAAGTCAAAGAACTACGTGACACAGTTAGAAAGTTAGAGCTGGAAGCAGAACAAAATAAGCTGCAGCAAAAGAAGGAAAAGTTAGAGCAAAAAAAATCTGAACAAGAAAAAACAGATGAATGGAAAGAAAAAATCAACGGCAAACCAAG
>NODE_348_length_507_cov_1.533186
AATTTGAGTAATTTAAATGTCTATTGATCTTAGTCTGCCGGAGTTACCTATATTGCACCCAAGGATTACCGTTGTGGGAGTGGGTGGTGCTGGTGGAAATGCTGTGAATAACATGATCCAATCTAATTTGCAAGGAGTGAATTTTGTGGTCGCAAATACCGATGCTCAAGCACTAGAAAAGTCGTTATGTGATAAAAAAATTCAGCTTGGCATTAATTTAACTAAGGGGCTTGGTGCTGGTGCTTTGCCTGATGTTGGCAAAGGTGCAGCAGAAGAGTCAATTGATGAGATTATGGAGCATATAAAAGATAGTCATATGCTTTTCATCACAGCAGGAATGGGCGGTGGTACTGGAACCGGTGCAGCACCGGTAATTGCAAAAGCAGCCAGAGAAGCAAGAGCCGCAGTTAAGGATAGAGCGCCAAAAGAAAAAAAGATATTGACTGTTGGAGTTGTAACTAAACCGTTCGGTTTTGAAGGTGTGCGCCGTATGCGCATTGCAGAGCT
>NODE_349_length_506_cov_1.791574
TTGGAAAGCAGAAAGTTCCTGATTACTGGCGCATCAGGCGGAATAGGGCAAGCAATTGTAAAAATTATGCACGAAGCCGGAGCAACTTTATGTATTTCTGGCACAAAAAAAGAAGTGCTCGAAGAAGTTGCTAAACAATATGAAAAAAATATGCACGTACTCCCTTGTGATTTATCAAATGCTGAGGAAGTAAATCAACTAGTAAACAGAGCAAGTGAGTTGATGGAAGGCTTTGACGGGCTTGTATGCAACGCGGGCATTACGCAAGACAGTTTATTATTGAGAATGACAGATGAAGCATGGCAAAAAGTAATTGATATTAACTTGAGCTCTACATTTAAGCTGAGTAGAGAAGCATGCAGGAAACTAATTAAGAATAATTGGGGAAGAATTATAAATATTTCCTCAATAATAGGGCTAACAGGAAACGCCGGGCAAGCAAATTATGCAGCGTCTAAAGCTGGAGTAATAGCTATGAGCAAATCTATAGCAAAAGAAGTTGCAAG
>NODE_350_length_506_cov_1.485588
GTAGAGAAAAAACTAAGAAGGGATGTTAGAGGGGCAAAAAATGAAATAGGAAACGAAAAAAGCGTTGAGAGCAAAAAGGATGAATTAGTTGTAACAGAAATTATTAACTCTATAAGAGACAAGCTCACAAAATGCTGGAGCATTCCTGAAAGCATAGCTTACAAAGAAAATTTTAATATAAAAATTAACTTATTGTTATCCAGTCAAGGCGAGATAATTATGGCGGATGTAGCAGACAGTGATTCCTATCGAAATAATCCACTTTTCAGGTCGATAGCAGATAACGCAATGCGTGCAGTATATAAATGTAGCCCATTAACCGGCTTGCCTACTCAGCACCACCACATTTGGCGTGAAGTAACACTAGACTTTATTCTATAGCTAAAGTAATTCTATAATTTAATAAGCCCACTGTATCCGTTCAGGATAGCAGCAAGGTAGTATAACCATAGAGTAAAAGTGAGTTTACAACAAATGGTGTCATCCCAGTGCTTGACACTGGGATC
>NODE_351_length_506_cov_0.917960
CTTGTCGCTCAGATCTTTTATGATAACCGGTGCACTATCAAGATTTGCAATCTTGCTTGCTCGCCAACGACGTTCTCCAGCTATTATTTCATAACCATCATCATTTGAATCTTTGCGTACCACGATAGGCTGTATAATGCCACTTTTCTTTATCGAATTTGCAAGTTCTCTTAATGACTCCTCGTCAAAATGTTTCCTCGGTTGAAATTTGCTTGGGTGCAGTAATGAAATAGGCAAATGCTCTTGTCGATCTTCTTTATTATCATAATTATCGCCTATGAGGCCGGCAAGACCTCAGCCGAGGCGTCTATCATCCTTCATACTACGCCCTCGCTTACTAGTTTCTTCTCCTTACAACTGCTCGCGTGCTTTTTTAAAATTTCCCTTGCCAAACTTATATATGCTTGTGCACCAGGACACTTAAGATCATACACAATAGCAGGTTTTCCATGAGAAGGCGCTTCTGATAACCGTACGTTACGTGGAATAACAGTCTCATACAATGG
>NODE_352_length_505_cov_1.646667
TTGGTATACCAATACACTTACCCTTGACATCACCATTTATAAAGCTAGAAAATTTAGGCACTGGCTTTTCGCTCGATATTGAATCTTTTGTATCATAGCCACAAATTGCTTCCAGCATTAATGCTGAATCAGAGACAGAACGAGTAATGACTCCTGCTTGATCCAGAGAACTCGCAAATGCAATCATACCAAAACGCGAGCATCTTCCATAAGTTGGCTTTATTCCAACTACTCCACAATAAGCTGCTGGTTGGCGTACAGATCCACCGGTGTCGCTCCCTAACGCTCCAGCGCATAAAAATCCAGCAACCGATGCTGCAGATCCACCAGATGATCCACCAGGAACAACTTTTTCCCCATCACTTTTTCTAATCCACACATTTTCAACAGGGCCAAAATAGCTATTTGTGTTCGCAGAACCCATAGCAAATTCATCCATATTAAGCTTACCGAGCATGGCTGCTCCACTTTTTAAAAGCAATTCAGACACCGTAGATTCGTAAGT
>NODE_353_length_505_cov_1.226667
ATCTACACCACCAGTTAGAACTTTCCCAGACGAAGGAATAACCGCATTATAAGCACGTGCAAGTCTAGTAATATTGTCAAGTAGAATTACCACATCTTTTTTATGCTCAACCATTCTTTTAGCTTTTTCTATTACTATTTCAGCAAGCTGTACGTGACGGTAAGCAGGCTCATCGAACGTAGAACTTACTACCTCACCTTTTACAGAACGTATCATATCTGTTACTTCTTCAGGTCTTTCATCTATAAGTAACACTATTAATTCTACTTCAGGGTGATTTATAGCTATAGAGTTAGCCATTTGCTGAAGCAATACAGTTTTTCCTGTGCGAGGTGGAGCAACTACTAACGCTCTTTGCCCTTTTCCAAGAGGAGCTACTATATCTATAGCACGCATGCTTAAGCCTTTTTTATCATCACCATTATTACACTCAAGTACTATGCTTTCCTCAGGATAAAGAGGAAGCAAATTATCAAAATGGACGTACTTTCTTAATTCACTTACT
>NODE_354_length_504_cov_1.908686
CGTGTAGTAGATGATAATCGAGCATTTGCTATTTCTCAAGGCTCGAAAAAAATATTGGAAAAGTTAGGGATTTGGCAGTTTGTGGAAAGTGAAGCTGAGCCAATACTTGATATATGCATATTAGATGCGGTTACTGTGCATTACAATCATAAAATGGTTAGCGAAGAGCCAATGGGTTATGTTATCAACAATGCTACTATATGGAATGCAATCAACAATAATTTTCTAAATAAACTGAATATATACTCTCCACATTCCTATAAAACAATTGCTTGTGATTCAGGATATGTGGAAGTGATTCTTGATAATAACCAGGAATTAATATCATCGCTACTTATCTGCGCTGAAGGCAAAAACTCTAAATTACCAGAGTTATTTTCTATACCGACAGTGAAATTTGACTATAAACAAAGTAGCATAGTATTTAATGTAAAGCATGAACTGCATCACCAAAACTTAGCTGTGGAGCGTTTTTTCCCTGGCGGTCCATTTGCAATTCTACCG
>NODE_355_length_504_cov_1.619154
CTTGATGTACATGCAACAACAATAAATGATGAAATGAAAATTGCAGCTGCAGATGCAATAGCAAAGCTTGCCCGTGAGCCAGTACCAGGTGAGATATCTGCAGTCTATGGCGGTCGTAAAATGGGCTATGGACGTGAATATATAATACCTACTCCATTTGACCCAAGATTAATTTCTATAGTAGCTCCTGCTGTTGCAAAAGCCGCAGTTGATTCAGGTGTTGCAAGAAAGGCAATACAAGATTGGAGTAAATATGAAAATCAATTAAAATCTCGTCTTTCTAATGTTCTCAGCACGCTGAATTTACTATCTTCACATATGTAATTTATTGGATAAAGTTAAAAGTGATAAACCAACCCAAACTCTAAGCCATATATGCCAAACCTATTGGTAATGGTTGCAGTTGTTGATTCAACACGTGCAGTTTCATCAACTTTACTTCCTCCACCGGCAGGAATATATCCTTCACCAGCTAGTATCTTTATTCCTGGTACAATATCTTTA
>NODE_356_length_504_cov_1.233853
TCACCATTTACTACCACTCCAGGAAAATTTTTCTCTGCATAACTTATTATGCTTTTATCCACTTTATAAAGTTGGTGTACAACAGAATCAGCATCAAATACAACAGCACCAAACTCTTGAAAGCAATTAGCTACAAAGCTCTTTCCTACCCCAATTCCGCCTGTTAGACTTATAATCATATAACAAAATACATTCGACTTCTTTTGAAACTATAGCTAAGGTTTCTCTATATATATTAACTAGATTTTCTAGATCCCAGTGTCAAGCACATAACTATACGAACATTGCAATTTGTAGGTGGTGTCATCCCAGTCTGGGATCTAGCTTTTTGGTAATTTTATCGAAAATGTTTGCTCGTTTACAATCAATTTTCCTGGATCGAAGTAGTCAAGGCACTGGGATGACACCCTACTTAACCGTCATACCGCCGCGGTATCTCTTAGCCACTAACACGTAGCGGGATGACGATTGTCGATAAATCTAAGTTACTTTAGCAACAGTTAT
>NODE_357_length_503_cov_1.997768
CTTTAACGCGTTTTAATCCCAAAATTAGAAGTGGAGCTATGTTTTTAGGGCTGAATGGTATCATCATTAAAAGTCATGGAAATTCTGATGCTATTTCTTTTGCCCATGCCATAAAATTTGCAGTAAATGCAATTAGTGAAAATTTAAATCAAAAGATAATTAACGGGGTAAGTCATATTGAATAAGAGTTTCATATTAAGCACTGGATCTTACCTACCAAAAAAAATGTTGAGTAACAACGAAATTGCATCAATAGTTGAGACAAGCGATGAATGGATAAGGCAGAGAACAGGAATAGTTCAAAGGCATATAGCAGATGAAGGAGAACTAACGTCAGATCTAGCTGTAAATGCAGCAAAAAGTGCTATAGAAAAAGCTAAAATTTCAGTAGATGAAATTGACTTGATTATAGTTGCTACAACAACTCCTGATAAAACTTTTCCTAGCTGTGCAACGATTGTACAAAGTAAGTTAAAATGTAAAAACGCATTTGCTTTTGATGT
>NODE_358_length_503_cov_1.774554
ACCTGATAATCTTTTTTCAATTGATCAACATCGCTTACCAGATTGCTAATAATTGACTGAACGTAAGGACAGTGATTGCATATAAACATTATAATAAGACTATTTTTTCCACAACAGTCACTTAATGCATAATATTTATTGTCTACTCCCAAAAGATTAAAATCTTTTGCAGTAAAACTAAAATCGACTTTAGGAGTATTCAGAGCAACCATAGACTATTATTATACCATATGTAATTTACGGTCTTATTATTTAAATGTCAAACGGTTTCTATGTATACTGTTTGCATATTCTTTTTTAGTATTATAATTATAAAACTTATGTTCATAACTTTCGAAGGAATAGACGGCTCTGGTAAAACAACACAATCTAAGCTACTTGCAAATCATTTTAAGCAAATTCACGGCGAAAATAATGTGGTATTGACTCGAGAACCAGGTGGCACTGATTTTGCAGAAAAGATAAGAGGAGTATTGTTAACGAATAATCTTGATTCTATTTCT
>NODE_359_length_501_cov_1.737668
AAGTTAATTATGGAGGAGCAGGATTATTTATAGGTACACCTGATAAAACTAATACAAGGAAGTCAGAGATTTCGAGAATTACTTGGACACGTATTTACCAGCATGAAATTAGCAGTCCTGAATTTATTGCATCAGGTAACATAATCATTCCAGCAGGAAAAACTGTTACAGTGTTACTTTATACGTCATCCAATCTTCACTCAGGAAATGAAAGAGTTGGTGAGACACCTGAGTTCTTTGCAAGTGAGCACACGTATAGCACAATCTATGGTCAATTTATTCAGTGGGGGATTTATAACATACGTAGCAATTTTCTCACCACAGGGCTTGAGGTAGATGTGGAAAGGACGCTCAGGGGTTGGCAATGTCCAGGGTTAGAACGAACTGATCAAATATGGCAATGAGGAGGAATTTGTGACTATTTATATACGTTTTGAAAACCACAAGCAGATTGAAACAACAACACTTGAAAACAAGCCAACTGGAAATGATTGGTATGAA
>NODE_360_length_501_cov_1.065022
CCTATAGATTTATCTAAATTTCTTGATGCACGCAACGATTATGCCTTCAAAAGAATATTTGGCACTGAGAAGAATAAAGATATCCTCATTCATTTCTTGAACGATATTTTAGGCTTTACTGGCTTAGCTGCTATTCACGATGTTGAATTCTTAGCTACCATTTTAGACCCTGAAATTGCCGCTAAAAAGCAGAGTATTGTCGATGTTCTTTGTAAAGACTCTCAAGGTTCAAGATACATTATAGAGATGCAGTTTACTAAAACTAAAGGTTTTGAGAAGCGTGCTCAATATTACGCTGCTAAAGCCTACTCAAGTCAAGCTGATCAAGGTGATAATTATCATAATCTCAAGGAAATTATCTTTATTGCTGTTGCTGATTGTATTATTTTTCCAGATAAGGCTGAGTACAAATCTAATCATGTCATTTTAGATCAAAATAGCTTTGAACATGACTTAAAGGATTTTTACTTCGTATTCATAGAACTACCAAAATTTACAAAG
>NODE_361_length_500_cov_1.817978
AATTTCAGATGCAATACTTGATGAGTACCTTTTTACTGATCCTTTTGCGCAAGCTGCAATAGAGACTTTAGTCACCAAAGATAACGTTATTATAGCTGGGGAAGTGTTTGGGCCTAACATCAAAAATAGCAGGATTGAAAGTATTGTACGGAATACAATAAAAGATATTGGTTACAAGCACGATGGGTTCCACTGGAGAAAAGTGAAAGTAAATATATTGCTGCATGAGCAATCAAATGACATTGCAATAGGGTTGGATCAAGGTGCTGGAGATCAGGGCATAATGTATGGCTATGCAACAACAGAGACAGAAAACCTTATGCCGGCACCCATTTTTTATGCACACTCGATTCTGAAAAATATCATGAGCGCAGTTAAAGAAGCAAAACTTGGTCCAGATGCAAAGTCACAAATCACTTTGGCATATGAGAATAACCTCCCGGTACGTGCTGAAAGTATTATTGTCTCAATACAGCACCCTGAGGATTTGGATCAATCAA
>NODE_362_length_500_cov_1.433708
CTTCTACTACTAATGGTGCAACTGAATATTCAGCAGTTTTATGTGATCTGAAGAATGGAACATTTACAAATAAGCAAGCTATTTTTTTACATAAGAAGAATAGAGAGTAAATTGCTCTCTTCCAACCAACAGATCCTACAAGACCTATTAATGTTACTATCACAAATACATAAAACGGGCAGTTATTAACGAGTGCATTCCCTATTATTCCACTGTGTCTGTACCTTGCTGTGATGCCTAGCGAAAGTTGTGGTAATATAGCACATACCCCTAAATTGATTAATATTAAATAGAGAATTTTCAGCAGTATTTTTGCTGGCCTGAAGATCAACAAGTAAACTATGGTTGTAGCTATTGTAACACTAGTTAATCCAAGAAATTGAACCAATATATCAGCTAAATATGAACCTACTATTCCACCTAAATTTGTCACTTCCTCATTTGTAGCCGTGTTTAAGGAAGGATCTTTATAGTTATAGCTAAAAACTGATATATATATA
>NODE_363_length_499_cov_1.436937
AGCAATCGTATATGGTTTGCTTGGATTTTGAATAAGTTTTATTAATGAAGTCTGCTGATTTAACATTAGAAATTTGCAATTCATTAAAATCGCGCATAAGCTGCCTGGAAGCACTATGCACAGAATCAAGCATCACATTAATTCGTGGTGATGAGATGGACATTCTTCCTTTTACTCTTTCACTCTTTCATAATAGCTGTCACCTGGAGTATATACTACAATTTTATCCTCTTCTTTTATAAATTGAGGCACGTTAACGCGCATTCCGTTTTCCAAAATTGCAGGCTTATAAGAAGCAGTAGCAGTTTGTCCTTTAATAACAGACTCTGTTTCTTTCACAGCAAGTGTAACATAATCAGGCACATGCGCAGAAATTATTTTGTCTTGATAAGCTACAACTTTAATTTTCATGTTATCCTGTAAATAAATTTTTTTTTCTCCCAATAAGTCCAAATTTATAGTGATTTGCTCGTAATTACTTGGATGCATAAGATTTACA
>NODE_365_length_497_cov_1.144796
AGTCTGAACCTAAAGCAACAAATACAAATTTGATTAGGGAAAAAGCCAATAACATAGAAATAAAGGCAGTTGAATGTGAATCAATTGGCGATGCAATATCAAATCACATATTAAAAGCCTCTACCCAAAACGTCAAAACCATACTAATCTGTGGCTCATTGTTCCTAGCTAGAGACTTCGCTATGGAGAATAGCTAACTTTGATGATATTAACTGACCGATGGGGAAATAACTTTGATTGCTCATAGTACTGCTTGGCTTTTCGTTATCGACTTCTATAAACTGATCATCACCTTTAAATTGCTCCTCAATTGAATTTATAGCTGTCTTTTTGAGAATATAATTACTTGCAGCATTTAAAATAGGTGAAGTAACAATTAAAAGCGAATGGTAATGAAAGTAATAAGCCGGATAACATCATAGAGTTAGTTATACCAAAGCCGTTGGCAACTAAATCTAATCCCACACCGAAAAACATTAAAGATGTACAGATTGTGT
>NODE_366_length_496_cov_1.299320
AATTGTCGGTAAACCTAAGCCACTTTAGCTATATAGGGTCACAACAATGGATTTTTAAGATCGTTTACGGCCTTCTTAATATCTTCAGCCTTGAATATCGCCGATCCCGCAACTAAAATATCTGCACCTGCTTTTATTATATCAGCTGCGTTAAAAAAGTTAATTCCACCATCCACTGAAATTTGTGTTTTAAGATTACGCTCCTGTATCATTTTTTTTATAGTAGATATCTTGTTCAACTGTGAATGAATAAATTCCTGCCCTCCAAAGCCAGGGTTGACTGTCATAATCAGCACAATATCTAGCTCATGTATTATATATTCAAGCACACTTGGGGAAGTTGAAGGAACAATTGAGACTCCAGCTTGAATCGGTTTTTTTGCATCGTTTACATTTTTGTATGACTTTATCTTTCTTATCAACCTCTCAAGGTGTATCTCTGCTTCTGCATGTACAGTGATAATATCAGCACCAGCATTTATAAAGCTTTCAATGT
>NODE_367_length_495_cov_1.209091
ATCGATCAAAGCCTACTTAAAGGTGAAGAAAGTCTTCCAGGTTGCAAAGCTATACTCGATCAAGTGATGAATCACCTATCAAAGTATGAATTTAACCATATCATACTTCTAATTATCAACATCTCTTCTGAAGCCAACGCTTATATAGACAAAAGTGCACCCTGGACATTGAGCAAAACTGACAGAGAGCGCATGAATTTAGTAATTTACAAGTTACTGGAATATATCAGGATAATAGGCATTTTATTGCAGCCAATCGTTCCCAAGTCAGCAGAGATGATACTAAATCAACTGCAAATTCCGAAAGAACAACGAGATTTAAAATCTTTGTGCGACGCGTGCGTAAGTTCAGGCATAACATTGCCTAAACCTACGCCGGTTTTTTTGAGGGTTGATGCTAAAGAGGAGAAATAGTGTAAAAACTATTTCTCCTGGATGGGATTACATTTATTGACTAGGGAACGTACCATTGTTTACAGACGCACTGTTGCCCCT
>NODE_368_length_494_cov_1.143508
ATTGTACATTAGCCATGCATCTGAACAGATACGAGCTGTCTAGTTTTTTTGGGTAAGGTCAGTCAAAAAGGTTTTACAAAAACCATAATAACTATAACTATTATCAATACTGTAACTGCTTCATTTAAAACGCGAAAATAAATATGTGACTTCTTATTCGAACCCATTGCAAAATTTTTCCTATATTTTGCAAGTAGCATATGAATAATTAACATCAAAAGTATTGCAAATGCTTTTACATGAAACCATCCTTCACGATATGCTTCCCTAATAACCATTAGTGTAATTCCAAGACCAAGTGAGAAAAGCATTGCAGGGTTTATGATATATCTAAGTAGCCTCTTTTCCATTGTTTGAAGCAAGCTATCATTTTCCGATCCCGGTTTTACAGTTGCATGGTAGACATAAAGCCTGGGTAAATAAAGCATACCTGCCATCCACATGATAACAGAGATAACATGAAAAGCCTCAAGCCAGTGGTAATAGTTCATTAG
>NODE_369_length_494_cov_0.908884
ATTGCAGAAATTATTAGCTCTATGTATCTATATGGTGCAAGTGCAGTAGCATCTGCAAGAGTAAAAGCTTTTAATGTGAAGAACAGAATTAGATTTGAATTAATTCCCAAAATCAGTAGTAATACTAATTCTAACAAGGAAGGCAAATGCCAATAAAACAGCAAAGGCACAGTGGAAAAAATAGTTGTTGTTAGAGCTGAATAAAATAACATACTTATTACTGACTCTTTTATTACAAGTTTCTTATTAAGTATATCCAATATAGCAAAGATCAATGCAGATACAATAAAAATAAGAATTTTAGGATTAAAATCCTCACTATAAGCTTTAGTAGTAATAGCAATACCAATAAAACCAATGACAGCTACTACCCATCTTTGCCAAATTATATTTTCTTCCAGAAAAGGAATTGCAAGAAGTATAACAAATAATGGTATAGAAAAACTTATAATCGTTGCAGTTACTATGGGGAAAACAGTCAACCCGTAAGTCCA
>NODE_370_length_493_cov_1.689498
ATGTCTGTATATCCTCGTTCATAGTCGTGTATTTCTTTAGGTGTCGAACCGATTTTATTTGCCAAGTCCTCCTGAGTGTATTCCCGTATTAATCTCTGCTCTTTTATCCTTTTCCCCACTTTGTAGAGTATAGAATCAGTACAAATTTCTTTCTCTATATCATCATATTCATAAGTAGATAAGCGAGTCACTTGGGAAATAATATCAACTGAAACTCCTTCTTTCACTAGATTCTTTGCTACTTCTATTTTCGCTTCTTCTTGGCTAATTTTCTCGCTAATATATACAAACCTTACTAATGGATACAGCTTCTTGCGTAATTCCTGATCCTTAATTTCTCTATGTATTTTTGTTAGATAGACTATTTCTTTATCCTCATCTTCATACCAACTGTTTTCTCTTAGTACTGTTGGTCCTGGAAGTAGATCTATAACATTGACTGACAATGCTCCTGCTATTATATACGATTCTTTGATTGTAATAGCCTTGCACC
>NODE_371_length_493_cov_1.470320
TACACATGGTCTCAAGTTATCCCAGAAAATAAACTAAGCATACGCGCAATTACGGACAATGACATGTGTCCCATTGTTTATGTTGATGGCAAGGAAACAAAAATGCTGAATCGCAGCTCAATTAACAATGGTGATCATAACGAAACAGTTTGTGAACTGACAGTACAAACAAGTGCCAAAGACGTTAGTATTGAGGATCTACGGGTTCCTATATTACCAAAAAAGGTTAATAAAATTGCTTTCATTGGTGACACGGGCTGTAGAATAAATATGTTATTTCAGCAGGAATGTAATTCGGTAGATAGCTGGCCTTTAAAAAAAAATTTAGACTCAATTGCCCTTCATAAACCAGATTTAATTATCCATGTTGGTGATTATCATTATAGGCAAACAAGATGTAGAAATACAAAAAAGTGTGGCGATATTTATGGATATAATAAAGAAGCTTGGTACGCTGATTGGTTTGAGCCTGCAAAGGATATTTTATCACAAT
>NODE_372_length_493_cov_0.958904
TTCTACCACATCTGGCCACTTTGCTAAGGTTTTTATGAGGAAGAGCTCTCCACCTGTCCTTAAAAGTGAAGGATCTGCTGTTGGGAGCTCTTTTGGAGCATTACGCATTAACGAATGAGCACGAGCATGCGCATATTGCACGTAAAAAATAGGGTTGTCTTTTGACTGTTCTTTAACTTTAGCAAAATCAAAGTCCAAGACCATATCATTCTTGCGTGTTAGCATTATAAAACGAGTTATGTCCCTGCCAACTTCTTCCACTACATCTCTTGCTGTTAGGAAGTTTCCTGATCTTTTGGACATCTTAACAGGTTTGCCGTTCTCGAAAAAATTCACAATATTATGCAGTTTTACCTCTATTTTTGCTTTATCATCACTGAGCGCAGAGACGACTGCTTTGAGTCTTTTGACATAACCGCCGTGGTCACTACGAAGCTCTACGATCATATTGTTAAAACCACGCGATATCTTATCAAAATGGTAAGCGATATCC
>NODE_373_length_490_cov_1.450575
CCTCTTCTTCGTCATCAAACCCATCATCGCTCCTATCCTCATCTTCCTCGTCATCATCTTCAAACTTATCGTCGATATCTTCATCATCAATATCTTCGTCTGCAAATTCATCTGATTCATCATATACTGCATCTTCGGTTTTAGTTTCAGCAGGATAATCAACTGAATTAGGTCCCTCAAGAACATTATTCCCCTCGTTATTAACCTTATCTTTGCTCGCAGCGGCAGAAAGAACTTTGTTTGGGTCATATGGTTCTTGTGTAGGCACACGAGTTTGTTTGAGCAGCCTTCTTGTGAAGGTGGTATCACTGTAGTACAAAATTTTCTTTGATTTAATTGGGTAAGTCGACTCTATTAAAATTATCTGATCGTCACGTGGCAACATAATAACTTCTTGAGGCAATAGCAATGCTCTCTGTATTTCAGAGATATGTAATGACCTTGAAGCAGGATTTAAATCTAAAAATTTAGGCTTATTCAACGATTCTTG
>NODE_374_length_489_cov_1.559908
ACAACCTCGATGGCCAAGCATTGGGTTCTTTTCTGATAACTGTGCTATTTTATTTTTTACTGACTCAACTGACTTACTAAGTGATTTGGCAATTTTTTCTATAGTAGACTGATCATTGGGTAAAAATTCATGCAAAGGTGGATCAAGCAACCGTATAGTGACTTCCCTGCCCTCCATAATAGAAAATATTTCTTTGAAATCAGACTTTTGCATTTCTTCTAGTTTAATGAGCGCATTTGCCCTTTCATTTTCATCGTCAGCTATTATCAATTTTTGAATGAATTCGATTCTATCACTAGCGAAAAACATATGTTCTGTGCGACATAAGCCTATACCTTCTGCACCGAATTCTTTTGCAATTTTTGCATCTTTTGGAGTATCAGCGTTCGCTCTCACTTTGATCGTTTTGATTTCATCTATCCAGTTGATTATCGTTTTGAATTCTTGCGATAATTCAGGTGAAATTGTAGGAAGAATGCCGAGCATAAC
>NODE_375_length_489_cov_1.216590
AGAAAAATTTGGCGTAAACTCACACAAGCTTCTTGATTTATTTTCTCTAACTGGTGATGCATCTGACAACATTCCAGGCGTTCCGGGAATAGGTCCGAAGACTGCAGCTAAATTACTAGATGAATTTGATTCATTGAATAATATTATAGAGAACATTGATAACATCGAGCAAACGAGGATTCGTAATATTCTTGCTGAACATAAGGAAAAAGCGCTAATTTCAAGAGAACTTTTATCACTATGCGAAAAAGTAGACCTTCAACATGATATTGCAAAATGTGAAGTTCGCCCTCCAAATATGGAAAAACTATTATCCTTTTTAAAGAAGTATGAATTCAATTCTTTAATAGGTAAAATGGAAAAGCTTTTTTCCTATAATGGGTCTAGCACAAAAGAGAAAATAGAATATAGTAGTGAAGAGTTAGAGAAATTTTTGGAGCATTGTAGATATGAAGGCAGAATTGCAATTCATTGCCACTTTGAAGACAA
>NODE_376_length_489_cov_1.059908
TTTGTCACCGACCATGCTATGATTTTCACTCTTTGCCTTAACAAACGTGCCAATTCCTCCATTCCATATGAAGTCCACTTTTGCTTTCAATAGATATCTAATCAAATCACTTGGAGGTAGCATATCTTCTGTTATATCAAAGCACTTTTTTATTTCTTGAGAAATGTTTACTTGCTTACTGCTACGCTCAAATACTCCTCCACCCTTAGAAATCAAATCTTTATTATAATCCATCCAAGTTGAAAATGGTAACTCAAAGAGACGTTTACGCTCTGTGAAACTCTTTTCTGCATCAGGGTTTGGGTCAACAAAAATATGCATATGGTTAAATGCGCCGATTAAATGTATATTTTTTGAAAGCAGCATACCGTTTCCAAATAGATCGCCAGCCATATCTCCAATTCCAATAACAGTTGTATCCTGGTAAATATCCTTATTCATTTTCCAAAAATGCCTCTGTGCTGCAATCCATGCACCTCTGGCTGTAAT
>NODE_377_length_489_cov_1.020737
GTTACCAAGTATTGGAGCATCCCTAAAGATATACTTAATTTTGCCGTCGTTAATTAACTGCTTTATATCATTCTTTATAGCTTTGCAATGTCCACAAGAATAGTCAAGGAAGCCTACAGCTATAACACTACTATTTTCATTTCCGGAGTAAGGATAAGTAAGGTCAAATATTTGATCCTTGTATTGTGAAATTTTACTTTTGGTTACATTATCTCGAGCAGCGTAACTACTTTTAATCGACTCCTCTTTGAGAGTTCTTACGATCTTATCGAAATTTCTGCTTATATAATTATCTAATTTCTCACCTATATAATCATCGCTTAGCATTTGGCTGCGATTTGAAAGCCAATTGTTTATTATCGGCAAGCTTGCTATTGCTATTATTAAAATTAATAAAAACGATATTCTAGACATAGAATTTATCTAAAAACCTACAACATAAAACTTTTAGTACACATTTATCTGTATATTAAAAGAAGCATCTAATGT
>NODE_378_length_488_cov_2.464203
ATTAAATGCAATAATAATAATACAACTAAAGATATATATAAAGAGCATAATAGGCACTAGTGCAGAAGATACTCTAGCTATCCTTTTAATTCCGCCAATAATCACTAGAGCAAGCAGCGCAGAGATTATGGAAGAAAGAAACCAAGAGTGACCATCTACCCAACTTGAATAGCCAGATAATATTGAAACCATTTGATTGGTTTGAAACGCTACACTTCCACCAAGACCTGATAATACAAAGAATACTGCATACATGGCAGCCAGCACAATACCAAGTTTTTTAAATCCAAATTCCTCCAGACCATTCCTTATATACTGAAAGGGACCACTAAACAATAGGTCCTGATCTTCTGTTCTATGTCTAAACGCCAACGTTACCTCAGCAAATTTTGCTGACATACCAAAAAAACCTGTAATCATCATCCAAGGCACCGCTCCTGGCCCTCCCATTGAAACTGCAATTGCGACTCCAGCAACAGTTCCAAGAC
>NODE_379_length_488_cov_1.979215
TTGCTTCCCCAAGTTCTCCATTTCACCCAATTGAGCAGTCAATGTATTCACACTTAATCGTAGAGCTTTGTTTTCATGACCTAAGTCACTGACTTTATTTTCTAATTCAGTATTTTTGTCTTTAGCCTGACACAATTTATCAGTCTGTGATTTAAGTAAAGCCACTAATTTGCTAGCTTGCCATTGTTGATTCAATTCAATTAATTTATCCTCCTTGTCCTTTAACCTACTCTTAAGTTCTATTATTTGTGCTTGCAGACTTTCATTATCTTTCCTAGTAGCTTCAATTTCTTCTCCTTGCTCTCTTATTATCATGTATTGATCAAATATAGTTTTCTGTTGTTCATCAACTTTATCCCGCATTGCTTTTTTATCTTGTTTGTATTTGGTTAGTTCCTCTTCTCGTTCGCCTGCATCTTCTGTAAGTCCCTTATAACTCTCTTCAAGTCCTTCAATTGCAGATCGTCATTCTCTATTTTCTTCTTTTA
>NODE_380_length_488_cov_1.912240
CTGTTGAAGTATCAAGTATTCCATCAACGTGGTAATTTTCTGCTATAGGAAAAAAAGCTACTTTACAGTTTTTATCTCTTGCAACGACTATCGAAACCTCTTTCAGTAAATCAACACTTGCTTCAAGAATGTACTCTGTATTCCAATCAAAGGAAGCAAATTGCTTCACTTCAGAATCATTCTCAAGCACATATTGTCCTTTTCCATCGTAACCCATTTCTGTTGTTTTCAGCCTTATTGGATAGCCAAAAGCTCTACTGCTTTTCAGTAGCTCATTATAATTTTGTATACTCTTATAGTTAGCAGTTTTTATACCCAAGTTTTTAATAAAATCCTTTTCTCTCAGTCTGTTCTGCGAAATGTGTAACGCTTTTTTACCCGGATAAAAATTTACATCGATATCAATTGCACTACATGGAATATTTTCAGACTCAATAGTAACTAAATCCACACTCTGTGCAAAAGATTCAAGAGCTTTCTTATTAGAG
>NODE_381_length_487_cov_1.775463
CTTGTAAATGCAATAATAGACATTTCCCATTGGAATAAAAGTGTGGATTTTAAGCTGGTGAAAGAAGATGGTATAGTGGGCATCATACACAAAGCAACGCAAGGAGTAAAGTACGTAGATCCTGAGTATGCAAAAAGAAGAAAATCCGCTGAAGAAGAGAGTTTGATGTGGGGTGCGTATCATTTTGGCATCGGGGAGAACGGCAGAGACCAAGCTGATCATTTTCTCGAAACAATTGGCGATAGTTCAAGTATATTGCTAGCCCTCGACATTGAAGAAAATAAAGATGGAAAAAGTATAACAGCAAAACAAGCGGAAGACTTTGTTAATCGAGTTTATGTAGTAACGGGACGTTTGCCGTTAATTTATGGAAATGCGTATTTTCTCAACCACTCCAACTCTAACTGAATGCCCACTATGGTTATCAAAATGGGGAGGAGAGCCAACACTACCAATAGGATGGAAAAAATGGACTTTATGCCGATGG
>NODE_382_length_487_cov_1.585648
CTTAAGGAACTGACATAAATTTTGATATTGCAACTCCGGCTAGGTTAGAAAACGCTAATGATAGCATTACTATACCCATCACTACTCCTCTAAGGTTTTTGGGGGCTAGTGTAGTTGCTTGTTCTTGGACTAATGGAGCAATACATAATTCTCCCAGTCCCATAAAGGAGATAGCAATTATTAAATATAAGTATTCTACTTTACCTTCAATGTTAGAGTTTAAACATCCTATGTACAGTGTGAAAAAACACATAGCCATTGTCAGAAGGCCAAGGGTAAACATGGAAGTTGCATATTTTTGCTTAAACTTCATGTATGTTCCAAAAAGAAAGCCAAATATTATAATTGACAAAGGATTTATGGCTTGAGAAACTGAAGCTGGAGTTGTTATACCTAATACATTGTTAATAACGTTTCTTTCGGTGAATAAGTTAACCAAAGAGCCAAGCTGCATTTCTAAAGCAAAAAAACACAAGAAAAATACCAC
>NODE_383_length_486_cov_0.960557
GTAGTACTTCTACAATGGTGCCAGGCTTTTTTTCATTGTCTTCTCTTTCCACAACAGCTTGGTGTAAATTACTATCAAAAAGCTCACCAAGTGGATCTACTTCCTCTATTCCATGTTTTTTTAGATCATTTATAATTTTTTGATAAGCTACTTTAATCCCCTCATGAACAGAATCACCGTCTTTCAAAATTTCCATTACTCTTTTTAAATTGTCGCACGAGTCGATCATATCACGTGCAAGTTTTGTGACTGCGTAGTCACTTGCATCGCTAATTTGCTTTTGCATTATACGTTTGACGTTTTCATTATCTGCAACAGCACGGCGTAAATGATCTTCAAGCTGAACTGCACGTTCTTTTAATGTATTGAGATCTTCATTTAAATCATCAGTTTGCTTATGGTTATCACTTTGTTGGTCGTCACCTTTCTGCCTACTTACCATATCAGCAAACTTCTTCTTTTTCTCCTTACTGCTATCTGACATAT
>NODE_384_length_484_cov_1.270396
GCATTGCACTATCATAGAAGTTACGGGAATAGGAGCTAATGATTTACTCCCTGCCTGGTTATAACAAGCTTCAGAAACATACGAGCTAAAACAGCCAGCATTATCATAACCTACAAAAATTTTCCCCCCTTGTCCGTTGAGTCTTTTTTCTTTAGATCTGATAATAGTTTTATAGTCATCATTATTACCAATAGGAACTTTTTCCTCTCCTGTACCATCTTTATTTTTGAATATCATCACAGATTTTTCACACATAGGAGCAAGTGGGTCAGGTGGCAATTCCGTGCACCCCATATCAACCCCTTGCGGCCAAGGAGTCATTTCGATACCAAGCATTTTCACACTTGCTAACTCCACACATAATCTGCCCATTTTTCTTACTGCTTTAAATGTAGCTCCATGTATGGGTTCGCTCTGTCCTGCTTTGAGAACTTTACATTTCAGCTCACCATCAACCTTCGGGGACCATGACCCATCTACATAT
>NODE_385_length_484_cov_0.983683
TGCAAGCTGATTCACTTCCATACTTTATGTAGTCTGCAAAGCTTATTGTCTCTGCTTTTATAAAGCCTTTCTCAAAATCAGTGTGGATTACACCTGCTGCTTTATCGGCTGTTGACCCTATTTTTACTGGCCATGCCCGTGCTTCTTTGGGGCCCACAGTAAAGAAAGTTATCATACTCAGCACTTCATACATAATACGCGCTACTCCATCAAGGCCTGATTCTTGTAAGCCAAATTCTGATAAAAAACTCTGTTTTTCCTCTTCACTATCAAGATTTGCAATATCTGCTTCGAGTTTTGCTGAAATGCAATAAAATTTGCTTTTATTTTCCTCTGCCATTCTCTCTACCTTTTTAGATAATTCATTGCCAGTTATAACATTTGTATCTTCAACATTGCAAACGTACATAACGGGCTTTGTCGTCAGCAATTGAAGCAACTTCATCTCATCTTCATTGATATTCTCCAAACTTCTTGCAGGTTT
>NODE_386_length_483_cov_1.299065
ATACTGAAATCAGGTTGCAAAAGTAACAACACAAAAACTAACAGAAATATTATGATTGATATGTGTATTTTAAACTTCATTTCGCTGGCCAAGATACTAGCTATAACAACAGAAAAAAATGGCCTTACGAACTCAGATGGTTGAACTGAAATTTTGACAATATGTAACCATCGTTTCGCACCTTTTACCTCTATACCAAGTATTATCGCAGTTGCTACTAGAATAGTAAATAAAGCGAAACCTGCGAATGAGAGGTTAAGTATAGTTCTTGTGTTGAGAAAAGAAAATGTCACCAAGGTAATTAGTGACAGGACTATATAAATTGTGTGACGCCGTATAAAATAATCTTGTGGTAAAGAAAGACGCTGCGCAATTACAGGGCTTGCTGAATAAACAAGAATGAAGCTTATAGTGAGCAAAAAAAACACTGGAAGGATGAGATAATAATCCAGCGTTCTATACCAGAGTTTAATATTCATTTTG
>NODE_387_length_482_cov_1.709602
GTTGCAATTTTTCCTGTAGTTGATAGTAAACTAAAATCTGAAAACGCTGAGGGAGCATATAATTCTGACAACTTAATCTGCAAAGCAATCCGTGCTGTAAAATTAAAGGTACCTGAAATTGGTATTATTGCAGACGTTGCACTGGATCCATACACTATTCATGGCCATGACGGCATTTTAAAAGATAATCAGATGGATGTAGAAAACGATGAAACTATATCAGTGCTGTGTAAGCAAGCGTTTGCTTTAGCGAAAGCAGGATGTGATATAGTTGCTCCTTCTGATATGATGGATGGTAGAATAGGAAGAATCAGAAAATCATTAGATGATAACAACTTTCAAGACGTATTAACATTATCTTATGCAGTGAAATACTGCTCTAGCTTCTATGCTCCATTCAGGCAAGTCGTTGGTTCATGTGGGCTATCACATTCTATAGACAAAAGTGGTTATCAAATGGATTATAAAAATGCGCGCGAAGC
>NODE_388_length_482_cov_1.594848
TCATTCCAATGCTTGACACTGGAATCCAGAAAGAAACTTGCTACTCAAGTGACAGAGGGTAGAAGATTCTTTTCACGCTTTACGATGATACTGATGAACAATTTATTATTCATCACTGCCTTTTTCATCGTGTTCGTTGGCACTTTATACCCTACAGTGCTTGAGTATTTAACCGGTGAATTAATTTCAGTTGGAGCACCATATTACAATTCTTTATTTAACTCTATTGCACTAGCTATTCTAGTGCTCACCATGATAGGGCAATACTGCAGTTGGCAGGGAAATAGTCTATTGCCAATATTCCGTGAATACAGATTCTCATTCTGTAGTGCTGCAGCTATTTTGCCGTTTATCTTTCACATGGAGCTAATGATTGTGCTATCAATTACTATCTCCATAGCATTATTAATCTTTGTTTTAGAAGCATACAGTAAAAGAATTCGTTTATTTAAGGTAGCATTTGGTGAATCAATTTTATTAGC
>NODE_389_length_482_cov_1.395785
TTGAATAAGGGTATACTGTGCTTGATTCTAAATTATCAATTTTGTCTTTATTTATTTTTTCACCGTTGGAGTGAAGTAAGCTCATTACTTCTAAATATTGTGCTAACTCACGAAAAACATCAGGAGCATCTTTATCATCTGCCAAATCATTATAAATAGATGCTGTGTCTGTTGGCATTGAATCTGAGATATGATTGAATGCGCGTTCAAAATTTGTTAAATACTCCCAATTTGAATCTATTTCTTCTAGCAGCGGCTTATTATCTTTTTTTAAGAATAATACTTCGTAAAACTTGTCACCTGCAGTTATAGATTGTTTTGTGTTATCAATGTTGCGCAATAAGTATAATGTGATGCCAACTAACATTGGCGCGAGTGCAAGCAGAAAGATGTATTTTTTCATGGTAATATTCCAAATAGTTATATATTTATACATTAATGCTTTTGATTTGCAAAAACATATTGACATAGTGATTATATCA
>NODE_390_length_482_cov_1.348946
ATTTATTCTTTGAAGATTCAACGCGTACACTTGCGTCTTTTGAAATAGCAGCAAAAAGCCTTGGAGCAAATGTTGTAACTTTGCCAATAAGATCTTCTTCTATTAACAAGGGAGAAGATCTAAAAGACATGATCAAAACATTAAATGCAATGAATCCTGATTACATAATAATCAGGCATAAAAGTAGTGGTATCATTAATACACTGGCAAAGTATGTTAACTGCTCGCTAATCAATGCAGGCGATGGAAGTAGTGAACATCCAACTCAAGCTCTTGCAGACTATCTTGTAATCAGCAATCACAAAAAGCAAATAAAGGACCTCAAAGTTGTGATATGTGGAGATATTCTGCACAGTAGAGTTGCAAGATCAAATATAAGATTGCTAAAAATGTTTGGAGCAGAGATAAACTTGGTCGCACCACCAACTTTAATTTGTAAGCATTTTCCTGTAGTAGATTCAGTCCATTATTCATTAATTGAA
>NODE_391_length_481_cov_1.892019
GCACCAGATACTGATAGAAGCGGAGCTGCAAGATCTCTTGATTATCCAGTGAAACAATCTATTGGAATAAAACAACATAGTGAAAGGGAATTTAGTGTGTCTGGTACTCCTGCAGATAGTGTCATTATTGCGCTAAATAAAGTTATGAATAAAAAACCAGACTTAATATTGTCCGGAGTAAATATTGGATCAAATGTCGGGGACGATATTTGTTATTCAGGAACAATTGGTGCTGTAATGGAAGGTGCTGCAAGGTCTATACCTTCTATTGCGCTAAGCCAAGTTTATCATGATAAAATAGACTGGCACAATACAAAGGTTTTTGCACCAAAGGTTATTGCCAAGCTAGTTAAGGTTGGTTGGCCTAAAAACATAGTGATGAGTGTAAATTTTCCTGCTACGGAAAAAGTAAAAGGAGTAGAATTTGCTGAACAAGGTGAATATAACATTGATGGGGATTTAACTTTTACTGAAAATTCGA
>NODE_392_length_481_cov_1.211268
TTTTTATCTATAAGTTCGGCACTCTGAAATTTTACTATCTCTTTTCCAACCAGTGCTAAATTTGAGTCCGCAATTGAAGTTATGTTTCCAAAACGTAACACTACTATAAGCCCCTCGTCGGTAGATTCCATTACATATCCGTAAGTAGACTGCTTGTTTGTGCTTGCAATAGGCTTATAATCCTTATCGTTGTACGAAATAAAGAGTGTTGCTCCCTTCCAATTCTTTTCCTCACTAATTAAAGTAAAGCTTGCACTATTACCTTTAATATCCGGTAAATCTATCATTTCTACGATGGTTTTGCTAATGTGAGAGGAAGGGTATTCCTTCAGCATAAGTGACCTTGTTGAAGGAAAAGAAAGCTTATATATAGAGTGATCATAACCAACGCCAATTACTTGAATGGACATGCTTTCGAATTTTGTTTTTATAATTCTCACCGTATGCTTTTTCTCACCGTCTAAAATCGTTATTACATCAC
>NODE_393_length_480_cov_1.503529
CACCTAGATAAGATATAAATTCTATATTCTTTGACATACAGCTGATATACACTGAAACCACTATAAGAATTTGGAACGGTATCAGTATTTTTTTACTACCAAATAAATACAGCAAAGCAACTTCACAGTAGTAACAATAAGCTATTATTGTGGAAAATGCAAAGGAAAACATCATTAGCGGAAAAACTAACTTGCTGAACAAGGGCAAAGCTGTTGAAAATATCGAACTAATTAGTGTAATATCACCCACGTTATCAGTGCTATGCATACCAGTGATAATTATCACAATACCAGTCAAAAATGAGATTAATATTGTGTCTATAAGTGGTGCAATCATTGCAACGCACCCAACTTTAATTGGATCTTCTTCTTTTACAGCTGAATGTGCTATAGCTGCTGTTCCGGTACCTGCTTCGTTAGCAAACGCTGATCTTCTCACTCCGGCTATTAATCCGCTCAATACTCCGCTTCCTATAGCTG
>NODE_394_length_480_cov_1.475294
CTTCTCATCACGTTTGTCGCCAAAGCCTATATTGCCTGGATTGATTCTAATTTTACCCAGCATTTTGATGTTGTCTGGATAATCTTGAACTAATTTATCTAGCTCATATTGACCGCAGCCTACCAATATTTTACCGTCAAAACCTTCTTTATTTATCTCTTCTACTATATAAGGTATTGCTCTTGCTACCTCCTCTGAGTTCAAGGCAATTCGCACCAATTCTGAACCTGTACGCGCTAGTTCTGTTATCTCTTTTGCATAATGTTTTGCGCTACTTTTTATATTATCAGAATCTATATGCACACCAAGCGCCATAGATTGTACAACTACAGGATTATTTCCGCCTATCTTTACTTTTCCAACTTCTACAACATGAGTTTTGTGCCTGGAAATTGGCGATAATTCACATGCATCGTCATTCAATATCAGGTCTGTATCTAGCATATTATTAATTGTGATACTATTTTACTGTGTCAGCTA
>NODE_395_length_478_cov_1.581560
ACTAAGTGAGCGTTGCCATAATTAAAAGAGAGCTGCACAAGGCATAATCTATCTCTGCTATGAAGTAGCCCCATTGCCTCGGTATCAACAGCTATAGACCTTATATCATCTGGTATTGAACTAGCTGGCAAGTCGTCTTTATATAAAAATATTCCCATAAAATTAATACATTTTTTGGCACAATTGAAAACCTATGATAATCAAAAATGAGTCTTAAGTATACGAAAAGATCATAGAAGGAACCACGCAAATTTATGGGCTCTCACATTTTTCGTGTACACGGGGTTTACAAATCGCTGTATATGCCTATAATTAAGTAAATTTAGGTTAATTTAATTGCGGGAGTAGCTCAGTTGGTAGAACGCAACCTTGCCAAGGTTGAGGTCGAGGGTTCGAACCCCTTCTCCCGCTCTTTGCTTTCAAAATCATTTCGTCAAAAATCCCTTGACAAACTCCGCCAGCCCCCTTATCATGAAAC
>NODE_396_length_478_cov_1.477541
ATAGGATTAAAAAACCAATCCATTTCTGAGCTTGATAAGCCCTTAAAAAAAGATTTTGATGAAAAAGTATCACATGCAATAGCACAGTTTAAGCGAAAAGTAGAAAAATTACATGAAGGTTATGACCTGCCTCAAGGTGTGTCGATGTCAGTAAAAGTTTTCATTGCTGTGAAACATAGTCTGCAACCAGGGGATAAAATGGCTGGTAGACATGGAAATAAAGGTGTGATTTCTCGAGTTGTGCCAGTGGAAGATATGCCTTATTTGGAAGATGGTACTCCTGTTGATATTATTCTTAACCCTCTTGGTGTTCCTTCACGAATGAATGTAGGGCAAATACTGGAAACGCATGTAGGTTGGGCTTGTAGAAAATTAGGGGAAAAGGTAAGTAATATTCTCGATGAGATCAATAAGATCAAAAGTGCTTTTTGCAAGGGAATTAGGTCCCTTAACGATGATAATTTTACACAATTTGCAG
>NODE_397_length_478_cov_1.304965
CTACTTTGTGAATTCAATTCCAAATTCTCCTCACTCATAGGAGTTATTATGAAGGTGTTCTTACTCACTCTGATGTTAAATTGTGGAGAGCCTTCAGAAAAGGAAAATGCTACATCCTTAAATTCAAGTGCATGATTGTATGCAGCAAAAAGGGTGTGTGCTATAACACTGCTGGGCACCTTCATTCCATGTTTACTCAGGTGGTTCAATACATTTTCAACCTCATGATATGTAAAGTCTATATCTTTTAGCAATTCAACAACTTCTATGCCGTTGTGTTGTTTATACTCTATTCTCACTTCTTCTGTAAAAAGTGTTTTAGCTGCTATATGTTTATCAAGCACTGTGAAAATCTTGATGAAATTCTCTAAATCTTGTTTGTTAACTAATTCGATACTAATTAAGTTTCTGCTAATAATTGAAATATTTTTTGTCATTTTTTCCCACTAAAAAAACTCACTGAATGAATTGTATTTTT
>NODE_398_length_478_cov_1.271868
GCCTTTCTATTAGTGAGATTGAAGAATTAAGTGGAAATCTGTGAACGGTTACCTTGGATGACAGAAAAGAGTGTTGGAAGGAGGCAATATTAAAAACTTAATTTCAGTCCAGCCTAGAACACATAACCAGAGTTGTTATTTTCTATTTTAGGCTCTTTTGTACTAAACTTTACAATATCGAAATAGTATGAAGTACCTAAAAAAAGAGAATTTTCAAGACTTAAAGCATATGATGTTAACTCGTTTGTACCTTCGCCTGCAATATCCCTACCACTACTAAAATATGTTAAGCTCGATTTGTAAGAATCAGAACGGTAAGCGATACCTGCATTCATATAATACGTATTATTTGTTTCAGGATTACGCTTCTCACCAGATTTACCACCATTACCATACGAAAAAATGCAATCAAGATCGAACAATTTTAGCTTCAAACCAAAATTCCAGTGTAGTAATTGATTGCGGCATTCATAATTTT
>NODE_399_length_477_cov_1.289100
GTGACATATTATTAGAATTTGATGATAAAAAAATTGATAGAATGACACAACTGCCTCAAATGGTTTCAAGAACTGAACCTGGAAAAAAAGTACAAATTAAGTTACTTAGAAAGGGCAAAGAGGTCAATATTAAGGTTGTGATTGAAGAATCTGCAAATGATGGTCAAGGTAATAATCAAGAAGAAAACAAATCAACATCCGATTACATAACTGGTTTAACTGTTTCAAACCTGCCAAAAGAATCAAAAGAAAGTAATCCTACAAAAGGTGTGATAGTTACTAATGTAGATAGTAACAGTAATGCCACGTTGCATGGTATTAAAAAAGGAGACATTATTATCCAATTAGATGGAACCGATATAGAAAATACTAATGATTTTCAAAAACAAGTTGATTCAGCAGTAAAGAAAAACGGTAAAGATTCAATAATGTTGCTCATTTACCGCAATGGAAATCAATTCTTTACTTCGATAAAGT
>NODE_400_length_476_cov_1.496437
AGTAAAAACTAGTAATATTAGTGGCAGCAATTAATTAGTGGAGTTTCATGGAAGATACAGTAAAAATAACGGCTGAAGAGTTGAAGGGTTACATAGAGAGAATCGAAAAACTTGAACAAGAAAAGAGGAATGTGCAAGATCACATTCGTGATGTATATGCAAAAGCCGCAGATGAAGGTTGGGATATAAAAGTGATGAAACAAATTATTAGGCTGAGGAAGATGGATGATGATGACAGAGAGGAACAAGAAATATTGCTTGATACCTATAAACGTGCATTGGGAATGAGCTACGAAGAAGAGTTAAGTGAATAGCAGAATTGTAATTGGAATAAGTGGAGCATCTGGTTCTATTTACGGTGTGCGTATTTTAGAAGCGTTGAAAGACGTCGATTATGAAACTCATTTAGTGATAAGTCGTGCTGGGAAAATAACTTTAGCTCACGAGATTAAAGAAAAACTTGAAGATATTACATC
>NODE_401_length_476_cov_1.370546
GTGTAATTTTGCCATTTTCTATTAGGTAAGCTTCCGAAGATGAAAAAACAAATTTTCCTGACGTTATATCAACTTGCCCACCACCGAAATTTACTGCATATAGACCTTTCTTTACGCTAGATATTATTTCCTTCGGTGTATACTTTCCGGGCAACATATAGGTGTTTGTCATGCGCGGCATAATAACTTCTTTATAACTTTCTCTTCTACCATTACCAGTTGGGCTTACACCCATGAGTTTAGCGTTCATATGATCCTGCATGTATCCTTTTAGGATCCCATCCTCTATCAATATATTATAACTGGGTGGAGTGCCTTCATCGTCTACGCTGATAGAACCGCGCAAATTGGGCAGAGTTCCGTCATCAACTACTGTGATGTCACTAGCTGCTACTTGTTTACCCACAGAATTTGAAAATGCTGAGACTTTTTTGCGATTGAAGTCGCCCTCAAGTCCATGACCCACGGCTTCGTGT
>NODE_402_length_476_cov_1.363420
TAGGCACCACGACCTATCATCACTCCGTCTGCTCCAGATTCTTTGAGAGCATTCTGAATATCATTTAAATTTTTAATATCACCATTTACTATAACTGGAATTTTCACTTGCTCTTTAACATTTCTAACGAATTTCCAATCTGCTTGACCATTATAAAGCTGCGCTCTTGTTCTTCCATGCACAGTGATCATTTTTGCTCCTAAGTCTTCGGCAATTTTCGCAAGTCTCGGGGCATTGCGATTTTCATCGTTCCATCCAGTGCGCATTTTCACCGTAACTGGCATATTCACTGCTTTGACCACAGCTTCAATTATCTCAGCGGCTTTTTTCTCATCACGCATTAGCGCTGATCCTGCATAACCGTTTACAACTTTCTTAACAGGGCAACCAAAATTTATATCTATAATTTTAGCTCCCATATCCTCATTCAATTTTGCAGCTTCTGCCATAACATTCGGTTCGCATCCAGCAAGCTG
>NODE_403_length_476_cov_1.092637
AGAAAGCTGGTGTTAGAAAAATTGCACGCTGGTGAAAAAATTAAATTTTTAGAATCTTTAAATGAAGGCGATATAATAGAAGGGAAAATAAAAAGTATCACTCATTACGGTGTATTTGTCGGTATTCATGAATCAGATGTAGTGGGAGTTATAGATGGATTGTTACATATTACAGATATCTCTTGGAGTAGGGTAAGTCATCCGTCTGCAGTTTTTACTTGTGGTCAGACTATAAAAGTTAAAATTATAAAAATAGACAAGGAAAATACTAAAATTTCCTTGGGTGTGAAGCAGCTAGAAGATAGCCCTTGGCAAGATGCAGAGTCAAAATATCCAGTTGATAGTGTGCATAAGGGTTATGTAACAAGCATAGAAGATTATGGATTATTTGTTGAGCTTAGACCTGGAATTGAAGGTTTAGTGCACTCGTCAGAAATAACTTGGGTTAAGAGTAATTTACCAGTTAGTAGTCTCGT
>NODE_404_length_475_cov_1.892857
CCACCACGTGCATCACCATCAATACGGGTGAGAATAATACCGGTTACACCTATTATCTCATTGAATGATTTGGCAATGTTGACCGCATCCTGGCCTATCATTGCGTCGGCTACTAAAATAACTTCTGCAGGTGAAGCTATTTCCTTTACGGCTTTCAACTCATTCATCATATTATTGTCAATATGAAGCCTGCCTGCAGTGTCTAGTATTAATACATCATAATTATCGTTCTTTGCTATTGCTATTGCCCTTTTTGTAATTGTAATGGGCTTCTCATCTATTACTACAGGTAAAGTTTGCACATCTATTTGTTTACCTAGCACTTCAAGTTGTTTCTGGGCAGCAGGCCTATAAATGTCTAAAGAGGCAAGCATCACTTTTTTCTTTTGCTTTTTTAGCTTGAAAGCAAGCTTTCCTGAGGTAGTTGTTTTACCTGCACCTTGTAAGCCCACCATCATAATTACAGCAGGGGGTT
>NODE_405_length_475_cov_1.457143
TTAAAAAGGGCGACCCTTATGCTTCACAGATAGAAGAAACAGTAAAATTAATAGTAAAAAATTTGAATATTAAAGATCTTGATTGGTCAATATGTTATCAGAGTAAGATAGGTCCTGTAAAATGGCTAGAGCCAAGCACTGAAAGTGAGCTATTACGCGCAAAAGCTGATGGTGTACCTGTAGTTCTATCACCTATGTCTTTTGTTTCTGAGCATTCAGAAACTCTAGTTGAACTTGATATAGAATATAAAACAATTATCAAGGATGGATATTACTTTCGCGTGCCAACTCTCAGTACCGATCCCTTGTTTATAAAATGCTTAGCCGATTTGTGCATAAATCTCCCTTAAAGTCCTGATTCATAGGGCTTTTCTTTTAGGATTTTATGTGATAGAATAACAGAAAGTTATTAACTATTTCATGCCAAACAAGCTAAAAAAGAAATCTAACATACTCGCACAAAAGGTGCATGATA
>NODE_406_length_475_cov_1.283333
TCCTCCATACATAATAAAATGTATAGATACCTTTTTAGCGTTAATTTTACATTAAAACTGGGCAATTATGCCATATTATAAATAATTGCGGCAACTTGCTTATTGGAAGGTCGCTTAACTATTTGCTTTCTGGGCTTTCTACTTCTACAGATTTGCTATTAATATGATTCTTTGCTTGTTGAACTAACATATCCACTACTTCTTTTACAGGCTTTTCCCTATCAACCATGCCAACACTTTGGCCGGCCATTAAAGATCCTGTTTCAACATCTCCTTCAATCACTGCCCTTCTTAAAGCTCCAGCCCAGAACTTTTCTATTTCAAGCTGCCCATCTTCTTTTGAGATCTGTCCCTTTTGGTATTCATCAATAACTTCTTTTTGACGCTTCATGAAGTCATCGCTTGCTTTGTTGGCTATAGCTCTTACAGGAATTACAGGAAAATCAGCACTTATCTGTACAGAAGGTATTGCATT
>NODE_407_length_474_cov_1.801909
GCTTGTCCTAAAACCTAGGCAAACTAGAGCCTTGCCTTCTAAATAACTAATCATTTTAGTTATTGTGCTGCTTTTTATGAGCGGAGTATCCCCATACTGCACAACAACTATGCTTGAATCTGGCAATTCTCTTAGGTTTCTCATCGCAGTTTTGACCGCATCTCCCGTGCCAAGTGTTGATTCTTGTGTAATTAACTGTATATCCTCAAAGCACTTTAGTCTTTCAATTAAAGGCTGATCAACTACAACAGCAATATTTTCAGGATTTAACTGTTTTGCATTGTAAATGACATGCTGAAGCATGGAAAAATTGCCTATTTCGTGCAGAACCTTAGGCAAATCTGAATTCATCCGCCTGCCATGCCCGGCAGCAAGTATGATAAAAGTATGAGCTTTATTTATCACTTATCTTAAAGATGAAAAATGAAAACCGTAATGATCAAGCCAGCTGATTTTGTTGTCATAAAAGCTCCT
>NODE_409_length_472_cov_1.628297
GATGAAAGTAAAAAAAGCAGTGATTACTGTGCCAGCTTACTTTGACGATTCAGCACGTAACGCAACCAAATATGCGGCAAAATTAGCTGGAATAGAAGTTCTTCGCCTCGTTAACGAGCCAACCGCTGCAGCGCTTTCTTACTCCATTGAAAAGAACAATAGCAGTGGAATATATGCAGTTTATGACCTTGGTGGCGGAACGTTCGATATTTCGATATTGAAATTGCACCAAGGAGTGTTTCAAGTCCTTGCGGTTGGTGGTGACACCAAACTCGGCGGTGATGATTTTGATCATTTGCTGAGTTCAATTGTGATTGATAAGTATAGAGAAAAGACGGCTAAGCAACTAAATTCCTTACTTATCGAATCACGCTCTGTGAAAGAGTACCTAAGCAATCACACTATAGGTATCTTTGAATTTAATGTTAACGGCAAGCCATTTGAGTGCGAAATTACCAGAGAAGAATTCGAG
>NODE_410_length_472_cov_1.292566
AGAATACTTTCTTATAGAGCTCAAAATTCTACTGGGCTGGTCAGAAAGTTTTCTAAATCCTAAAAAATCAAAATAGTCTTTGAAAGGATCTTGAGTGTCTGTAACCATAACATTTTTCTAGTTTAAACTTATTTAGGTATACATTAACCAAACCTTAAAATCAAGTTTCTTAATTTTTCAACATGTGCCAAGGCCTATTGGAGCGCACTGTATTAATCTTTACGTAACGATTTGTTAACCAAACAGAATGTGTGCCATACGTTTCTAGATCAGCATGTTTAATAATTTTAGCGTTGCAAGCTGAATAGTCGAATTCACTTAATTGAATTGTTAAATCAACTTTATCACAATTTTCTGAAATATCTTCTTTTTTATAAGCTAGCAGCACTAATTTATTATTTCCTTTATTATATATGCAGCCATAATCGTTACACTTTAGCCTTTTATCTGAGTTATTGTATTTTTTATGATT
>NODE_411_length_472_cov_1.033573
CTTACAGAGCACATGGAGTCTACAGCAATGGTGTCTGTACTTTCAATGTTATCACTAATTCTACTAAGAACATCGGCCCTCTATCTTTAAAAGTAGTAAAACCAGCAATAGTAGCAAAAACGACTGACAGTAGTAACACAAAAAGTTACATTGATAATATTATAGAAGGTATATTAGAAAGTAATCCGCAACAATTTAAAGTTCTGAAAGAATATGGCTATGTTCCTGATATTGAAACGGAATGTAAAGAGTTTCAGGGGAATAAGTGCAAATTGAACAACTTAGGACAACCAGAAATAGAAGTAAAGTATAAAGGAAATTCTAACAGTAAAATGCTTTGTCTTTCTGGATGGCAGCCAGAACCAGAGGAGTTTGTTCTTGAAAGAGAAAATAAAATAACACCACTAAAATTAATGGGAACAAGATATACTAAATACAATGCTGTTTACTCCAAGGAATCAAATCAGTTCTA
>NODE_412_length_471_cov_1.971154
AAAAATAATTTATGAAAAGAAAATGATTTTCAAACTTATTGTTTTAAACTGTGCTTGACTGCATTGTTATGTGACAGCAAACTTCTTGAACACTTTTATCGACACAAAATGCATTCAAACATGATTTAATATTGGCTGGTTACGTTACTTCTACTGGACCCCCCCCCCCGCGTTACCATCCGTAGTGTTTGGCGCGACTCCCCCCCTTATAGCATAACATTTGCGCTACAGTTATAGGATTTTCGTCTAATACAAAGATATTCATCTAAGCATCCAGAGATAGTAGGGATTTAACTTCATCAGCAGTAAGACCGGTAGTTCCAGTTATGATATCAATAGAAACCCCTGCTTTAAGTAGATTCTTTGCAACTGCTATTTTAGCTTCCTTCTCACCCTCTTCTCTGCCTTTTTCATGGCCGATTTGGATGCCTTCTTGTCTACCTTTTTCATGACCTACTCTAACACCTTCAT
>NODE_413_length_471_cov_0.995192
GTTGCAGGATCAATTTTGCTTTTTCCACGAAATACCACGGAACGTACAATATCCGCAAGCTCAAATGTAGTTTTGATAGTTTTCTTCTTCCGTGCATTTATTATTGCTCTTGCAATTTTGCGAGAATGACGTTCGCCTCCGTAGTTATATATAGTATTTGCGATTTCTTCTTCGCGTAAAGCGTTAACAAACGTTGAAGCGTTTATATAAGAAGAGTTATCCATGCTCATATCGAGTGGACCATCATGTAAAAATGAGAACCCTCTATCTCCGTTATCAAGCTGCATAGATGAAACTCCGATGTCAAAGACCACTCCATCCACCCCGTTTGATGTCATTCCAGCGCGTGACCAGTTATTTTTTCCAGTATCAAGTACTGGGATGACAGGAGATGGCTCAACGCTGCTTAGTATACTTTTAATATTACTAAACTTCTCAATGAATAGTTTTATTCTATCTGGATATCTAACG
>NODE_414_length_470_cov_1.539759
TATCTAATAAGACAAGAAGCGGATATGAAGTTTTTACGAGAGGAAATTAACACTCAAATTCCAATTGATTTCAACTATTCACAAGTTAAAGGCCTGTCAAGTGAAGTAATAGAAAAGTTGCAGACGATAAAACCAGCGACGATTGGCATTGCAAAGCAAATACAAGGCATCACTCCCGCAGCGATAGTGAGCATATTAGTGTACCTTAGGAATAAGAAAACGAAAGTAGCTGCTGTGAGGTATCCCATGTCAAAAATCGAAGAATTTCGTTCATTTATGCATGAAATAAATGTTGATGCATTTATGTTGCATACTAAAGACGAATATTTAAATGAATATTCAGACGAGTTAACCAAGTTATGTGGCTTCACAGGAACAAATGGGCTACTTATCGTTACAAAAGACAACAAGTGCCCATTTTTTACGGATGGACGCTACATCACACAAGCTCGCAATCAGCTCGATCAGGG
>NODE_415_length_470_cov_1.467470
ATTAATTTCAGTATATCCATCATATTTTCATTCTTTCATTAAATTTGCTTGTTCAACATCTATATTGCCACGGCTTCTATAATATACAACCAATATTGCAAGCCCAACTCCTGACTCTGCTGCCGCAACAGTCAACACAAACATCACAAAAATTTGCCCAACTATATCATTCATAAAGGCAGAAAAAGCAACTAAGTTGATATTAATTGCCAGCAATAATATTTCTATTGATAACAATATATTGATTATGCTCTTACGGTTGATGAAAATACCGCACACTCCAATAGTGAACAAAACAGCAGCAACTATCAAAAAGTGATTTAATCCTATTTCCATTCTACTCCTTTTCCAAATTTAGCCTTAATCAATTTTACAGATGAAGATTGTGTCAATTGCTTTAATACATTCTGTTTTTTAACTCCTTTTTTCTTGTCCTGCAAAGTAAGAGCAATTGCACCGACAATTGCAAC
>NODE_416_length_470_cov_1.310843
TTTTGATTAAAGGTTCGTATAGTTAATTCTCCGCCCTTTTCCATAGCAGCACTAGCATTGACTGCTAAGTTAAGTATAACTTGCTCTAATTGCCCTTGATCAGCCCTAACAGCACCCAAGTCTCTACCATAATAAATATTAAATTTTATATTTTCACCTATTAATCTTTTTATCATTTCATAAAGATTAGCTATAGTATTATTTACATCAATAATTTTTGGCTGCAAGGTCTGTCTTCTTGAGAAAGCAAGCAATTGTCTTACTAAATTTGATCCACGCTTTGCATTTTGCTGTATCTGTATTATATCTCCAAAAGATGGATCACCAGCTGAATGCTGGAGTAAAAGCAAATCGCAAAATCCTATTATCCCAGTCAATATATTGTTGAAATCATGCGCAATACCACCTGCTAACTGCCCTATAGCTTGCATCTTTTGATAATGCTCAAGCTTTATCTCTAGGTTTTTGTG
>NODE_417_length_470_cov_1.130120
CTTTTGCAATAGGATAGCCTGTTGCTTTCGAAGCAAGTGCAGAGGAACGAGAAACCCTTGGATTCATTTCAATTACAACGAGGCTTCCATCTTCTTTAGGGTTCACTGCAAACTGAACATTTGCACCACCGGCACTAACGTCAATTTCCCTCAGCACTGCTATAGATGCATTTCTCATTTGTTGATATTCAGCATCACGCAGAGTCAAAGCAGGAGCAACCGTAATACTATCTCCGGTGTGCACTCCCATTGGATCAACATTTTCTATCGAACAGACTATTATGCAGTTATCTTTACAATCGCGGATAACTTCCATTTCATACTCTTTCCAGCCGATAATTGATTCATCTATCTGAACTTCATTTATTGGCGAAATTTTGAGAGCACTTTCTGCGATATTGAAAAACTCCTCTTTATTATATGCTATGCCACTACCTGCGCCACCAAGAGTGAATGATGAACGGATGATT
>NODE_418_length_470_cov_1.062651
CTTGCAAGCTGAAGTGCAAAAGGAACCAAGAATTGCCCTTGATGGTGGTATTGATGGTTTGAGCTGTTACTTGAGCATTTTTCCAATATTGAGAAAGTGCCTTAAAAAAAATGGGTTTGCGATATTGGAGATAGGTAAAGATCAAAGCAATATTGACAAAATAATCCCCTCATACGAATTAGCTTTTCAGGAATATGTATATGACTTAGCGGGAATGAAGAGATGCATTGTTGTGAAAAGAACATAGCTAATGTTTTTTTGCCTTCATCCCATATTATCCTATATCATCCCAGTACCCTCTACCTAGTCATCCAAGTAGCGTGACTACTTGGATCTATATTTAACTAGATCCTATGGTCAAGCCATAGGACGACAGGAACGGTTTTATGCATTTTTTAAAAGGGCAACATGTTTAAGCTTTGCTGGCAAAGTGGAAAGTAAGGCCAGCCTCTATACCGTGTGTGTAAAAC
>NODE_419_length_468_cov_1.723971
TTGATGGGATTCCGCAACATGGTATTGCTTGGAGGGATAGTGATGATAGCAGGTCATGCTTGCATGTCATTGGTTAAGTTTGAACCAGGTTTTTTATATTTAGGTTTATCTCTAATAGCCATAGGTACTGGTATGTTTAAAGGAAACGCAACTAACTTACTTGGTTCATGCTATGGCAAAGACGATCCTGAACGTAGCAGAGGCTTTACTTTATTTTACGTAAGCGTGAATATTGGAGCAATATTGGCTTCTATTTCATGTGGTTATGTAGCCCACTTGTTTGGCTGGCACTACGGCTTTGGTTTAGCTGGTATTGGGATGTCTATAGGGCTAATCTTTTTTCTCAAATTTCAGAATCTTTTAGGAGATAGCGGCCTTTCTCCTTATCCAGAGCTTATGAATAAGCGCATATTAGGGATTAAAATTTTTGGTATAGTATTGATAGGAAGCTTTCTGTCATCATCAATA
>NODE_420_length_468_cov_1.336562
ACTGCAAGATTGTTGACTACATTAATTTTACACCTTGGTGGATATGACCTAAAAGGGCTTTACTCATTGGAAGAATATTATGCTAAAAATCTAGGGGCTTATTATGAAGCAATAACATCGCACAATTATTACATGGGGCGAGCTGAAGCAGATATCACTAAGTGGGTGGAGTATTTCGTAGAAGGTATGGCAAATTCATTTGAGAACGTTTTACAACGTATAAATGAAGAAGAATACCACACTGATCAGACTGATCTTATACGTAAGCTTGATCCTAAACAACGCAAAGCTCTTGAGCTCTTCCAGGAGTTTTCCGCTATTACAGCTAGTCAGGTTGGCGAACTATTTAATTTTAAGCCTCGTACCAGTGCGCAACTTTGTAAAAAGTGGGTGGAAATGGGGTTTATCAAGATTGTAGATTTTTCCAATAGAGGAAGGAAATACAAACTCAGTAAGCAATATGAAGGT
>NODE_421_length_468_cov_1.334140
ATTCAAACGCAGAAAGGGGTCATGTCAGCACTCACACTTGCGTTTTTTTCTAAATCATCCAGTGCAACATTGCCAACAACTATAGAATGTGTGCAGAACAAGCTAAAGGTGCCAAAGAAATTATCGTCTTTTATTTTACCAATATGCACAACAATTAACATGAATGCATGTGCTGCATTTATACTAATCACTGTAATGTTTGTTGCAGAAATGAACGGATACGTATTTTCCTTAAGCGAAATGTTGATATGGATTTTTTTAGCTACAGGGGCTGCAATTGGTAACGCTGGAGTGCCGATGGGGTGCTATTTTATGGCAACCAGTTATCTCATGTCGATGAATGTTCCTCTGCATATTATGGGACTGATTTTGCCTATTTATACAATCATCGATATGTTTGAAACTGCAATAAATGTGTGGTCTGATGTTTGTATCACTCAGATAATTAATAAAGAATGTAATAGTGAA
>NODE_422_length_468_cov_1.220339
CGCTGATATGAAAAGCGGAGTAGCTGCATTTATTGCTGCTATGGTAAATTTGATTGCAGAGAAGTTTCAATTTAATGGTTCGATAAGTGCATTGATTACCAGTGCTGAAGAAAGCATGGAAGAATATGGAACAAAGGCAGTTTTGGAATGGATGAAAAATAAGCAGAAAAAGATAGATTTTTGTGTGGTTGGCGAACCAACCAGTAGTGAGAAATTAGGTGATACCATAAAAATAGGCAGAAGAGGTTCTGTAACATTTGAATTAATTTGCCATGGAAAACAAGGGCACGTTGCCTACCCAGACCTAGCAGACAATCCAATATATAAGGTAATATCGATATTGAGTAAGGTAAAAAATACTACTTTTGATCATGGTAATAAATATTTTCAGCCTTCACATTGCGAAGTTACTACTATCGATGTTGGAAATAATACTAGCAATCTAATACCTGGCTCAGCAACTACACG
>NODE_423_length_467_cov_1.759709
TATTTTAAATTTGTTGAATTTCGCCTAAAGAGAGGCCTGTTGTTTGTAAAATAATATTCATTGAAATTTCTTCTTTTACTAAGTCTTTTGCAATTTTGATCCTTTCTGCTCTTTTCACTTTTTCTTCACAAATACGTATGCCTTCAAACAAAGATTTTATTAATGCATTACGTAGTTCTTGACTCTCAATTTTTTTGTATTCTTTTATTAAATCAGGTAGTTCATTTTCCACTTTATCCTCTGTTAGTTCAAGTAGGTCCATGATATTAATCAATAACGCCTTTGCTATCCCATATAATCTTCCCAGTGGAACAGCAGTCCTTCCTTGTTCATAGTTGCTTATTTCATCACGTGTTGTATCCATTTTCTCTGCTAAATCCTTTTGAGTATACTCTCTCACTAGCCTCCATTCCTTTATCTTTTTGCCTATTTGGTAGTAGATAGAATCTGTTTTTTCTTCAACACAC
>NODE_424_length_467_cov_1.407767
CTCGCGATAAATCAGAATCTATGAAAAGAGTTAGAGAGAAGAGAAGAAAGCAAGTGATAGAAGAAGTATTAAGTAGCATGTTTGCCCAGCAACAAAAGGAGTTAATGAACGCTAAACACTTAAGTCATGGACATGAAACAGCAAAAGATGGGGATGTCCACGAAGCAAAGGAAAAAGTGAAGTCTTCAATCAGGGGAGTGTTGTTTTCGGCGATTGCTCATAGGATGGATCCAAGAAGGAGGGCAGGGGAAACTGCTGACGGTAACGAAAAGCAAGCTCATATATATGGCAGGGAAGCAGTTGGTGGAGCTTTAGGTGCATTGTTAAAAACGTTTTTAACAGCAGTTATTGCCGTTGTGCGTGAAATTGCTAAGCCACTTCAGAAACCGGAAACATCTTTTGCAAAACAAGTTGAAGAAAGCAGAAACGCAGATTCACAAAAGGGTCGATCTGTGTAGATTTCTCCT
>NODE_425_length_466_cov_1.664234
ATGTTTCGTATAATACTTCAAATCAAACAAAGATTCAAGTTTTTCCGAGTTAATAACCTTAAGTAAGGGTTTATCTTGTTTCAATTCGGCCAGAAAATCACTGTTGTTTTGTTTCACTTTCATTGCATTGCTCTGAACAATTTTATACGCCTCTTCCCTCGCCAAACCACTATTTACTAACTCAAGCAATACACGCTGTGAGAAAACTAAACCTTTTGAAGAATTTAAGTTCTTTTCAATGTTTTCCTTATTGATCACCAATTTATCTATCAAATCTGTTAATCGCACTAAAGCAAAATCCATTGTTATACAAGCATCAGGAGCAATGCATCTTTCCACAGACGAGTGTGATATATCACGTTCGTGCCACAATGCAACATTTTCTAACGCAGGAAAAACATAACTGCGTATTAAACGTGAGAGTCCAGTCAGATTTTCACTTAAAATAGGATTACATTTGTGTGGC
>NODE_426_length_466_cov_1.510949
CTGTTTAATTAAGTGTGAACTGTTACACGAAAATTTTGTAAACAGATTAATATACCCTGTTTTTGCTATTCATCTAAAAATGGAACCACAGAGTACGTTGAGGAGCGTAAGCAAATTTTAATGCAAAAATTACTATCAAAAAATAGATTATGCAAGAGGTCTAATTATTCTGCCGCAATTTTGCTCTATCACACTTGCCACATTTAATATTCCAGCTTCATCATAATAATTTCCAATCACTTGCAAGGCAAGTGGTAAACCCTCATTGGAGAGCCCAACAGGAACAGAAATAGCAGGCAATCCTGCCAGACTTGCCGGCACAGTAAACACATCATTGATGCACATAATTAACGGATCTGGCTTTTCATTTAAGCCAAAAGCTTCTGTTGGAGCAGATGGCACAAGTATGTAATCTATTTTTTCAAACGCTTTTATAAAATCATTTCTGATTAATGCCCTAATGCAC
>NODE_427_length_465_cov_2.307317
TGTAAAATTAATGTAGTCAGCAATCTTGCAGTACGACCATTACCGTCATAGTAAGGGTGAATTGTTACAAATTGATAATGAGCAATACCTGCAATAACTGGGCAAGGCACTTGCTCACTGCCACGAATCCAATCAATCATACTGCTCATGAGCTTTGGTACATCCTTTGCTTCAGGTGGCATATAAATTATTGCACGTGTACGGCTATCACGAATAACGTTTTGACCATCACGATAAGGGGTTGGTTTTACTTTAGGTTTTCCACTTGCCATTACTAGAGCATGCAGTGTTTGAATAGCCTTCTCAGTAATAGGTATTCCTCTTGCTGCCCATTGTTCAACTTGGGTTAAAGCTGCATAATATCCTTTAACCTCATTTTCATCTCTCCTATATTTTGGAAAGTGGCTTTTACCACTTAAAACCTCTTCAATCTGTTTAGGCTCAAGTCGATTTCCTTCAATCATA
>NODE_428_length_465_cov_1.129268
ATATAGGAAAACTATCACTTTTTCCTTCTTTGACTATTTTCGATTGAATATCTACAACAACGTAACTTAAATGCTCTGCCGTAAGCATTTTTGTTACCATATATCCCACTCTACCAAATCCAGCAACTATCACATGGTTATAAAGATCTTGTGTATCTGTTTCAACAGCTTCATCATCTAATATTGTTTTCTCAGTGCTAAATGAGTTTGCTATCCAATCTCCAAGCCCCGATAAAAGAGGAGTGAAAGCCATGGTTACTGTAGTTACCATCATAAGTACTTGAGCGATTTCACTTGGTAGCACATTTAGCTCATCTGCTAAGCGAAATAAAATAAACGCAAATTCACCGCCTTGTGAAAGCAGTAACCCAGCTTGTATAGCAGGTGCACTCTTAAATCCAAAAAATCTACACAATATATATATGATAGATGTTTTTAAAACGATAAGGATAATCGATAATAAAG
>NODE_429_length_464_cov_2.325183
TGCCTGCTTCATAACTTTATGTTTATATATTAAATCATCGGAGCTTTCTTTAAGAAACAACAACGCTTCCTTCTGCGCATCAGCATCATTCTTATCTATTACTTCAAGCTCTTCTACGCCAAACGTTATTCCATTCATAGAGTTAGCAAAGTCATGAAGCAGCCGTCCTGATAGCAGTTCCGTTATTAACAGTATGTTTTTGGTATTTTCGTTCATTGGATAATTATAAATGATTTAAGTTACCCTATAGCAATTAAAGCAATAATTTTTATAGGAAAGTAGCCCATAACACCGCTTGCCCAATATTCATCTTGAAAATAAGTGTTTAGCTCATTTTTAGCTTTTACTGGAATTTTATAGTGCTTCATACCTTCCAACCACGCATCCTGCAGGTCTCTGACTTCCAATGTGCCATTTATTATATCTTATTCTAACTTAGTTCTCAACATAATATGAGCTAACAG
>NODE_430_length_464_cov_1.124694
GAGTATTAACTGATTGTTTAATTCCGTAAGTGTTAAAAGATAAGCCTTTAACGCATTTTTCTCCTTCTTCGCTAATTCCTTCTTCAGGAAAGATAACTCCAACTTTATCTATTTCAGCTGAATCTTCTATTAATGTGAGAGATAATTGATCTTTGAATTCATTTGCTACGCTGATATTTGTACCACATTCGTATGTTTTTGATTGATATAATGGACTAATAAGTAATTTTACTTTACTGCTCCCATTACCATTATCTTGATAGCTGAGTCCGTAAGCAACTCCATTCCCCTCAATTAATTCTACGTTTGTTGGATTAAAACCTATCGCTTCTTTAATTTCCGGTGTATTTGAGTTGATCCCGAGCAATCTTCTTAATATAGACATAATTTTATTTAAAATATTAATAAAATGCTATTATGATTACTCCTGTGTGTTAATGTCAATGAAAATTTTAACTAAAATT
>NODE_431_length_463_cov_1.220588
GGTCGAAATCCATACGAGCTGTCCATAAAGTTTGCTTCATAAATATTTTCTAATATCTTCTTTAGCATTACCTGTACCAACTTTTCTTCTGTTGATGGTATTCCGAGACCGCGCTTTTCCTTGCTTCCAATTTTGGGTATGTATACCCTTTTCACTGGTTGCGGTCGGTATTGCTTTCTCTTCATACTATCCACTAGCGTTCTAAGTTTCTCTTCTAGATTTTCTCCATAAGCTTCCACTGTCACACGATCTATACCACAAGCCTTGTTGCGTTTTAGTTCCTTATAACACTCTGCAAGATTCTCTTCATTAATCAAATGAACTAGTGATGTAAATTTTACTCGCTTATCTTGCTTAGCCCTTACTGCTATCTGGTTTAGTTTTCCTTGCATACTCCTCCAATCTCTGTTGTATTGGTATAGCAATCCCTATACCAGTCACTATATTGCTAACCGCTTCCCCT
>NODE_432_length_462_cov_1.117936
CACATCCCATATAAAGTAAAGTGCTATTTATCGAAAGGGCAGTCTGTTTTATACTACAACTGGAAAATTACCTATTCTGTTACAATAATTTACTTTGTATGGCATAAATCATGCATTTTTTGATACGCTTTTTGAAAACCAAGTAGGGAATAAGTATCATCAATGGTCACTGTTTTTGTTTTTCCATTAACTACCATTGATAATCCCTGCTTCATTTTTAGAATGAGATCTTGATCTATTTTTGTATGCTCTGCCCACGCAAAACTTCCCTGTATTATGGGCAGTGTATATTTAATTTTTTTGTCGATATTGAGAGCTACAGGCTCCTTATCATACTGAAAACCAGAGGTAACGCTTACCTCATCTGCTTTTTTATCAACATAACTAACCATTACATATGGCTTGCGATTGGTTGTATAATATTCGCTTTTTTTTTAGGATAGGATACAATATAACATACTT
>NODE_433_length_461_cov_2.194581
TTGTTCTTATCGGATTTGCGGCTTGACAATCTTTTGAACGGAAACTTGAAAGGTCATGTTTTCCAAGTAGATGTTTAGCAGCTTCACGCATAATATTTACATCAAGTGGGCTAAACACTTGCCATACATAACCCGTCTCCAAAGCGGCAGGAGCATAGCGATTAACTATTCTATATTCGTAATATCTTTTTTTTGCTGAAAACCGTGCGTGAAACGCATCATCTACAACTTCTGCATTAAGCACGACTATAGGAATTGATTTTAAATGATAGTTTATTGCATTCCTTATTCTATAAAGCTCAAATTCCTTTTCCATATCAAAATGAGCAACTTGTCCTAAAGCATGAACTCCTGCATCAGTCCTGCCACCACAGTACAAAGTAACTTTCTCACCACTAAAATTAAATATAGCATTTTCTATCTTCTCCTGGATTGAGTTAGCAGAGTGTTGCTGTTTTTGC
>NODE_434_length_459_cov_1.294554
TATCCATTCCCTGCCGATAAACTAAGTATTGAACTTGAAAAATACAAAAGCGCTGAAATTATATGGTGTCAAGAAGAACCAAAAAATATGGGAGGGTGGTTTTTTGTCAACCCATTGATAGAAGAAGTGTTGTCCAATCTCGATATCCAAGCAAAAAGACCTAAGTGTATCGCGAGACCTGCTGCTGCATCTCCTGCATGTGGTTATGTTAGTGTTCACACTCAGCAGCAGGAGGAGATTTTAAAGCAGGTTATGCAGGGGATCTAGCACAATTGTGCAAATATTGAAGCGAAAGCTGGCAAGCGAACATTGTTCATCAGATCTTGACGCTGGGCACTGCAGCCAGGCGCAATAGAAAACGCATTACACCAATAAAGCCCTTTTGGTACTCAAGCAAATATAAAAGATTTTTATTCTATTAAAAAAAATTTAATTTTTATTAAAATTTTCATTTATTTT
>NODE_435_length_458_cov_1.325062
TGGTAATAGATGGATATACCTTTGGCCAGCATTGTAAAATTCTTCAAATTCTTTCTTATATGAATCGGTTTTTTGATGATTGGCAGTTTTGGAATTTTCACAGTGATTTTTCCATAGCTCACCCAATGCATTACTTACAAGCTCTTTCTCAATATCTTCGAGTACTGAAGCAACAAAAGCTTTGCCATGATCCGTATCTATTTCTCTTGTTCCTTTTTTGTTAAATATTTCGTCATTATATATATCATCACTATTAAAAAGTTCGCTTTTGCGGTGCTTAGCTCCTTCCTTAAATGCAATAATAAGATTTTTATCTATTTCTTTTCCGTTAATAATAAAATTCATCCTTTGAAAATCTAAGAACATTGTTTCACCGGAATTCGCTAATTTATTATCTTGATCTGCTCTTAATTTACTAAAATTGAACTCTTTAGCTGTGGCCTTTAATCTAACTACTG
>NODE_436_length_458_cov_1.148883
AGGTAGATGAGTGTTATAATGCTGGCAATAAGTGCAACTTTAGAGTTCATTTTAAGTTTATCTTTTGCTGAAGCTTCCTGTGAAGAAACAGATGCAATGGTGGTATCAGATATCATCGAAAGGTTATCGCCAAACACGGCACCACCTACTACAGTTGCAGTTCCTATTTCGAGACCAAAAGCTCCACTTTTTGCCAGATTAACAGCTATAGGTACCATCAGCGCAACAACTCCCATAGATGTGCCAATTGCAGTTGAAATAAAAGCAGAAGCCAAAAATACTCCAGGCAGCAGTAATCTTGCTGGAAGGAAATTAAGAATTAAATTAGCAACAGTGTCTGCGCTACCGATTGATTGAGTCACCGCAGAAAATGCTCCAGAAAATAAAAAAATTAAACACATAGTAAGGGTGTTTTTGTCACCCATGCCCTTGATAACAGTATCGATGTTATGCTGAAT
>NODE_437_length_457_cov_2.131841
AAAAAAAGCAGAGATATAGGGCTTTCTGAAGGGAGGGGGTCTGGTAGAGACTCATGACCTTGAAACCAGCGATTTGGTCTCATAACCATAGTCTCCCCAAAAGAACCGTGCTTGCGGATTTCCCGCACACGGCTCCACAATACAGCGTTCACACTAGTGCTCCTGTGTATAAAGAAACATATACTTTGGTTTTGGTAGTGGATTTACTTTTAAATAGTGTATAAATTGTTCCCAATCCATACTTTTCTTTTGACTACGTCGGTTTATCCACTTAAATGCTAACTTTGTTACCGGTCGATAGAATTGAATCAAACACCGATAATTTCCGCTAACTCCGAAGTAGCTATAGTGTCCTGTTAGTTTGGCTTTAAGTTTCTGCCACCAATCTTTGAGACAGATACGACTTCGTACCATCTTCAACCACTCTTTGATTTCTTTAATCTTTCTGGCTAGGCTT
>NODE_438_length_457_cov_2.022388
AAAGTCAGAATCAAAGTTCTTATATGTGAACCATCAACATCTGCATCTGTCATGATGATAATTTTATGATATCTAGCTTTTTCAATATCGAAGTGTTCACTCCCTATTCCAGCACCAATTGCAGTAATTAAAGAGCCTATTTCTGCAGATGAAAAAATACGATCTAAACTTACACGTTCTACGTTTAGAATTTTTCCTCTTAAGGCAAGCACTGCTTGTGTTTTACGATTACGCCCCTGCTTTGCAGTACCACCTGCTGAATTACCCTCTACTATAAATAATTCCGATAACTCAGGAGCTTTTTCCTGACAATCAGCAAGCTTTCCTGGCAGAGTTGCAATATCAATATTGTTTTTGCTTTTAACTAGCTCGCGCGCTTTTCTTGCAGCTTCTCTTCCTTTTGCTGACCTGATTGCTCTTTCTACTATGCTTGCTGCCAATTTGGGATCAGTTTCAA
>NODE_439_length_457_cov_0.915423
GAAGCAAAGAAGATCTGAAATCGCTTTCAATAAAATTTGAATTAGTTACTTTTAAATTGGACCAACTCGAATTATCAGCTAATAAATTAAAGAATGTTGAATTTTCTATTTCACTGGAATCAATATTATGGCGAGAAAGTGTACTGTTATAAACTTGAGAGTCTTGGATTTTTATCTTATACATTGAAGTTGTAGAAAGGTCTGAATCTTCTATCTTCGCAGAGGTGAATAGTGAATGGTCAAAAAATGAGCCATTCATGTTAGAATTCGCAACTTTAGTATTATGAAACTTTCCGTGACGAATGTCAGCATTAGAGACATTAACTTGATGCAGTTCACTAAAACTAAAATCAATATTGGATAAATCAGCATCCTGAAGATTTGCTTCAGAAACATATGTATGCTTTATCTTGGAACCATTTAGTATAGATTGAACAAAACTTGAATTATCGTCATT
>NODE_440_length_455_cov_1.550000
TTACATTCACTAATACGAACTTGGGATCATTAACATGATAATACTCTTTAAATACTTCAACGATTCCAAGTATTGCTTTCTCTTTACCTGTATGATAAAAAAACGCAAGATCGCTTGCTTTCATAATTTTCATGTAATTTTGAGCTTGATAATTGCGCACACCATCCCACTCAACTACCTGATCCTTTTCCATTTTTTGCCATGAGTATTCACTTGGCTCTGACTTGAGTAGCCAAAATTGCATTATTTTTTTCTTCTTAAGTAAGCTGGTATATCATAGATATTGCTGCCCCACTTAGCTCCTTCGCTTACCTGTTCAGCTGGTTTTGTTTCCAGTGTTTTGTCTTGCGTACTTTCACTTTGACTATATGGCCACTTAAATTTCTCTTTCTCTGAGTTTTCGCTCTGACTTATAGGTGAAGTTTCTGATTTATTATTGCGACCATCAATGCCAG
>NODE_441_length_455_cov_1.247500
TTTCGTAAAAGAAACCCGATACCTTCTATATCTCAATTCTGAAGAGCTTGTATCAGTAAAGATGACCCATTATGCGAAACATTTGCTCCTAGATCTATACAAGATTGAGCACTATCAAATAATTTATTGTTGAAAAAATACTCCAATAGTGTTTCACCAGAAGGCAATTTGAAATTTTTTACTAACTGCATGTTTTCACTCTGATCACCTCTTTCTATATATAGCTTGAATAGATAAACAGCTTCCCTAGGAGCTATTCTTGCGTGAAAAGCATATTCAAATGCTGTAAGGTTATCATGATTTTTGATATAGAGATCTGCACCATTCTTAAGAAAATCATAAAAAGTAACGTTAGCTGTATAGGTTTCATCACATTCAATTAAGCGCTGCTTAATAAAATTGACAACAGCGTAGTGTAGTGAGCTATTTCCATTATTATCTGGTATATTAACGTT
>NODE_442_length_454_cov_3.035088
TTCAGGTTCCTTATTACAAATGTTCGCCGTATCTTTTAGAGAATCTTCAGAAACCCCAGAATTTAAGAATGTTGAACTATCCCATGCTCTAGGAGAAAGAATCGATGGTGGTCTACAGGTCAAAGATAGCTGTGATTGACCACAAGTGGATTGACTTGAATCTATTTCCCCCGGCACCAACTGAAACAGCCCCCCTTTTCCTCCCTCTCTTTCTGATTCTTGCCTGGGAGGCCTCTCTAACCCTTTACCACGACTTCGCTTGGGAAACTCCTGTGTCTGTGATGCTTCAGCTAATAGCGTTCGAGGAAGCTCAGGGTCAATGGACAGTTCATGTTTTGCATTGATTACAGAGCTTTCTATGATTTTAGTTATCACACAGTGAGAAATGTATGGATTGGAAAAGTCTATGCTATACAGTCCATTACCTCCATTTATTGCTAATTCCCCCTGGGTT
>NODE_443_length_454_cov_1.268170
TTTTGTTTGCCTCCTCCGTTCTTCTTCACTTGATAGCCTTTCATATTGACTAGGAGTTTTTCCTTCTTTTAAAGCGTTGAGATGCTTCTCTAGCTCTTTTTTATCTGCACTAAGTTTTTGAAACTTTTCTGTAGCTATCTTTTTCTTCTCTTCATCTTTTTCTTTGTCAGGGTGGCACTTTAATGAAAGCTTTCTAAAGCTCCGTTCAACTAACTTGAGTATATCGTCAAACTCCTGGCTTATTACTTCTTCTGCTTTTATTTCTAGTCTTGAAAATAAATTCTGTAAATCGCGATTACTGTAATACTGATTTCTAGTTAAACTTGCCACTATAGCCTCATTATTCTTAAAATAAGTATACTATCAGTGTAATAAAAAAACAAGAATTTCAAACTATATCAAAAGCAATTTTATTTTCTACTTTATTCATATAGATTCTTAATTTCTTTCCTTT
>NODE_444_length_453_cov_0.917085
ATGCTGATGCCAGGAAATACATCAGAATTGTTGGATCTTCAACTGTTTTTCCTTTTATCTCGTTTATAGCCGAGGAGTTCAATCGTGTATTCCCTTTTAAGACTCCAGTTGTGGAATCAATAGGAAGTGGATCAGGGTTCAAAATGTTTTGCTCAGGAATAGGGGAAGACACGCCAGACATCACCACTTCATCTCGCCCTATGAAGGAAGTAGAAAGAGAACTATGTAAAAGAAATAAAATTAATGAAGTGATAGAGATCATCATTGGCTATGATGGAATTGTCATTGCAAATTCAAATCAAAGCCATAGATTTGATTTCACAAAGAAGGACTTATTTGAAACTTTATCTGCATATTCTCAAGAAAATGATAAATTAGTAAAAAATAATAAGAAGTTTTGGTCTGATGTAAATCAAGCCTTACCAAAAACAGAAATTGAAATTTATGGTCCAC
>NODE_445_length_452_cov_1.241814
GAGCAGCGTTAAATTCAATCAATCTACTACTACCTCCAAAAAGAATTACAGTTAATCTCTCCCCTGCGGATTTACTGAAAGAAGGTAGTCATTATGACTTGGCTATTGCTATTGGACTACTTGTTGTAATGAATGTGATACCAGTTGAAAAAGTTCAGTCTTATATCATTATGGGTGAGCTTGCCCTTGATGACAGAGTTATTCCAGTTTCAGGAGTGCTGCCAACAGCGATCAATGCAAAACAGGCAAATAAAGGAGTAATTTGCCCAAGGGGAAATGGAGTAGAGGCTTCATGGGTAAAGAATGTTTCAATTCTAGCTATAGAGAAATTAACTGATATTATCAGACACTTTAAGGGTGAGCAATTAATTCAGCCAGTAATTTTTAAATATAGTGATGCACCCAAAGAAAAAAGATTGGTTCCCGATATGAAGGATATTAAAGGCCAAGTT
>NODE_446_length_452_cov_1.241814
TGAATCTATAGTGATCAGCCTTGCAGTTAATTGCTCTGCTGACATTTCAAGCGAGAAAAACGCTACATAGTGTTGCTTATCTGCTCTTTTTTGCAACATCTTACAAGCATTAAGTGCGATGTTTAGCGCCAATGCTGTTTTACCCATAGAAGGCCTTGCAGCTAAAATTAATAAATCAGATTTTTGTAGACCACCAAGAAGCTGATTTAGATCTTGAAGTCCGGTTGTAACGCCTAGCGCTTCTGGATTATTTTTCAGTGTGCTGATCTTCTCAACTACATCTTTAATTGAACTTGCAAGTTTTATATATGTTTTCTCACCTTGTTTTTTTACTGCCAAATTGAACAATTTTGTCATTGCTTGTTCAATTTGCGCCTGTGCAGGATTTTCAATATCGTAGTTGTAGCTATCACCAACTATTTCTTGCCCGAGCTTAATTAAACATCTCCTTA
>NODE_447_length_451_cov_1.156566
TTTTAGATCTGAAATTGCATGACATTCCAAACACTGTAGCCAAAACAGTTGAAGTAATAAAAGTTCTGAACATTGAAATGTTAACTCTGCACATCAGCGGTGGAACAAAAATGCTTGAAGAAGCGCTAAGTGTAGTGCAAGGCACAAAAATAAAGCTGATTGGAGTGACAGTGCTAACTAGTATGAGCAATGAGGATTTAAACGAGCCTGGAGTAGCAAGAGAGGCAAAATCACAGGTAATTTTGCTTGCAAAGCTTGCAAAAAAGATTGGACTCCATGGAGTAGTCTGTTCTGCACTAGAAGCTCAAGAAGTGCGCCGAGAATGCGGTGAAGACTTTAAAATTATTACTCCAGGAATTCGTATAGATCCAGGTCATGACGACCAAAAAAGAACAGCAACACCAAAAGAAGCAATAAATTCAGGAGCTGATTATATCGTCATTGGCAGACC
>NODE_448_length_451_cov_0.898990
CTCGACTTTAAGTTTTTTGCTTTTCCAACATATAAAACTTTATTCTTATCTCCGACCATCTTATACACGCCACAGGATTGTGGAGATGATTTGATTTGTTCTTTATATTGCCTAAGCATTTATCCATTGCTTAACCTGTATGAGGTTAAAATCTGCTACTAAATGAAAGATGGAAACTACATTTTCAAGCAAAGATAATCTGTTTCTTCTCAGCTTATCAGAATCACAGTTAATCTTTATACTGTCCATAAACTGATTGATAAACGGAGCAAAACTAGCAAGTTCATCAAGTGCTACATTAAAGTGGTTATTTTTTATCGCTTGTTTTATGTTTTTACAAGCAGTTATAGCACAATTTGATAGCGCAATTTCTTCACTTTCAATCAAAAACCTCTTACCGTAAGATGCACTATAAGTAGTGCCATCACTTTTCCTTGCTTTGCTCATCATG
>NODE_450_length_450_cov_1.384810
TTTCTTACTTGCTGCCCGCTTGGCCCTGTTTGATGAGTAACTAAAGTCATACCAATCATGTCCTTTACAAACTGTTGAGCTTCTTCAACTGACTTTGCTAGCTTTACGCCACCGGCTTTACCCCTACCACCTGCATGAATTTGAGCTTTAACTACAAACACGTCAGATTTTAATTGACTTACTTGAGTCTTTACTTCTTCTGCAGATGTAGCAACAAAACCTTTTGGCACTGGGACATTAAATTTATGCAAAACTTCTTTCGCTTGATATTCGTGAATATTCATAAAATAACCAATGATAAACTATTAACTTGAGTACAAACTACCAACCATAACGTTGCCTTCTGCACTCTTGTTGGTACCTCTTTTTTTTAGCTTCAGCTTTCTTTTTAGCTCTTTTTTCTGATTTTTTTTCATGATATTGTTTTTTCATTTTCAACCCTCTTCCTTC
>NODE_451_length_448_cov_1.748092
TCCTTTACATTGGGTTGCTCAAAGTGGTAATAAGCAGATAGTGCAAGATCTATTGGGCATAGGGGCAAATGTTAATGCAACAGATCACGAAGGAAAGACTCCTTTATATTGGGCTGTTGAAAATGGCCATGCAGAGATAGTAAAGGATCTATTGAACAAAGGGGCAAATGTTAATGCAAAAGATGATGATGGAAACACTCCTTTAGATTTTGCCGTTAATCATCAAGACATAGAAACTCTATTACGAAACACAGCTGAATTACTTGAGGCTGCTAGAAGAGGTGATATTGATGAAGTAAAACGTCTAATAGATGAAGGAGCAAATGTTAATGCAACAGATCAAGATGGAAAGACTCCTTTACATTCGGCTGCTAACAAAGAAACACGAACTCTATTAATAGATACTGCTTTACTTGAGGCTGCTAAAAGTGGTAATATTAATGAAGTA
>NODE_452_length_448_cov_0.997455
AGTGATAGTTTTGCTAGTTCTACTACTGCATCTACAAAGAAATCATTTGGTGCATCTCTTATCCCTATCTGTAATTCAAAAAAGTGTTCTCCAGGTGGCTCTTCAATAATTGTAATATCTTCTATATTTGCCCATTTGAGCGCTATTTTAAGTGATGCAGGTGTTCCACATAGTCTTTGAAATTTTACTCCTTCTACTATGGCTTTTCTTCTATCTTTTACCCAGCGCAGTATCTCTTCTAAACCATATTCTTCTATTATCCACGGCAATGTTTCCTCTTCTAATCTAAATTTAAACCCTCTTATACAGCTTGGATCAACCTTATAATCTGTTGCATCAACCAGTGCTTGCTCTTGCTTTGTTGCGTTTGGCGGTAATAAATTTTTCATTTGTCTTTTCTTTCAAGTTGCTTTAATTTCCTTTAATTAGGTAGCTTATGAGTAAGCAA
>NODE_453_length_447_cov_1.053571
GTTATTATCCCAATAATTGCATCAATGTTTTGCTTTCTTGCCAAGAAACACAAGGTATCTTGGTTTATTTCTTTTATTGCAACAACAATCACTCTTATCATTTCATCAATACTACTCATTAAAACATATAAAGGCGAAATTATAACTTATCACCTTGGGGATTGGGCTCCCCCGTACGGCATAGAGTTAAGAATCGACGTGTTGAACTCCTTGATTCTAACTTTGGTGAATTTTATAGCGCTGATTAGCGTGCTTTATAGCTTTTATATTAACGAAAAAGAAATTAGCAAAAACAAAATCACTGGTTTTTACTCTCTATTTCTACTGTGCTTAAGCGGACTGTTCGGGATTCTAGTAACAAACGACATATTTAACCTTTACGTTTTCTTGGAAATTTCATCTCTTTCTTCTTATGTATTAGTTTCAATGGGAAGGGATAAAAAAGCC
>NODE_454_length_446_cov_1.503836
ATATTAGCGATTACACTAATGATATTGGTATTAGTGACACAGTTTAATAATGTATATCGTTCATTTATCGTAATGACAGCAGTGTTTTTATCCACAACATGTGTGTTTTTTGTTTTCTTTCTTATCCAACAAGTTTTCGTAGTTGTTATGTGTGGAGTGGGGATAATTGCTTTGGCGGGAATTATAGTGAATAATAACATACTATTACTTGATGCCTTTCATCACCAAATTAAGGTACACAAAAATGACATCAAGCGATGTGTAATAAACGCTGCAATTTCTCGCGTTAGGCCAATATTGCTTACCGTTGCAACCACAGTTCTTGGTTTAATACCGATGATTACCAGGTTAAATATCAATTTTTTTACGCTACAAATCACATATGATGCTCCATCAAGCCAGTGGTGGGTTGACATTTCAACAACCATAGCAAGTGGAATATTGGT
>NODE_455_length_446_cov_1.294118
GATTTGATCCTAACATAGACATTGATAGAGCAGAAACTACGGACATTGTCAGAGAAAAAATTGAGGAACTTCTAAAAGAGATCAGCAATGTTTCGCATGATTACGTTTTGCGCTCGATATTTAACTTGATAATGGCTATTTTAAGGACCAGTTATTATCAAGACGATAAACCATATTTATCTACAAAATTTGACTCAAGTAAAATAAATGGTTTGCCTGATCCTCGTCCGTATCGCGAATTGTATATTTATTCAAACCTTTTTGAGGGAATACATCTAAGAGGAGGGAAATTAGCCCGTGGTGGCTTAAGGTGGTCGGATAGGACGGAAGATTTTCGCACTGAAGTTTTGGGGCTCATGAAAGCTCAGATGACAAAAAATGCGGTTATTGTCCCTGTTGGTGCAAAGGGTGGATTTGTAATAAAGCAAGCTTATAAAGATAAGAAT
>NODE_456_length_446_cov_0.964194
CCCATGCTCAATACTCACTGAACCTATCTCAGATTTAGGAGCTAATTCTAATTGTTGTTCAACTTTTGTATCGGAATCATAGCCAGAATCGTAGCCAGAATCTCTACGCTCATATTTCTGCCTTATTTCTTCTACACTAAAGCCAGCCTTGGTCTTAATTTTTTGATCATTAGTCTGTTGCTGACTTATCGACTTATTAGCACTTAGCTCATTTAGCTTCACTTGCCAATCATTCACTTTATCTTGCACTAACCCATGGCAAGTTCCAGAATTAGCTTTTATGTCTTTTGCTTTTCTTTCTGCTCTTTTCTTGGACAAATCTACCCTAGCATAAATAGGTTCTGACGACTGTTCTGGCTCTTTCTGTTTTATGCTAGTAGGCTTTTTTGTTCTGAAAGATCATCTATAGTGCAATAAATAGGGTCTTCTGATATACTCAAATAACC
>NODE_457_length_445_cov_2.094872
TTTTATCTTTTATTAGAGAACTTATTATATCCGCCCAAGGTAATGTTAAACGTATAGGTTTTTATGACCTGATCACTGTAAGTAAATGGTGTTATGAGAAGGCTTGCAAGCCCATTACTAACAAAATCTCCAAGAACAGGATCAGCACAATTATCGCAATTATGGTCAACAAAAAACATTTGCGTTGTGAATTCCGGAAAATCCGGATGTTGAACTAGAAAGTTAATATGTGGAGCTCTATCACCAATTTTACCAGGTGCTATCGTAATAAAATTATAATAGCCAAGATTATTCACTACAAACCTTCCTGATCCAGCAAAATTCGGATCATCCTCTATATTCTTATCGTAATGGTTCACGCCGCGTGAATTCGCGTGCCATATAGAAACTACAGCATTTTGTATTGGTAAACAGTTTATATCAGTAATTCAACCCACTATGTGTA
>NODE_458_length_445_cov_1.271795
AAGAACTCCTTCATCTCCATCAATGAATGTAATTGTAGAAGAGCATGAAGCTGTAGAAACAAACCCTGGATCGTAAGTGAATAATCCTGTCATCTTATATAAATCCTTGATATTTAACACATCAGGACCTGTTGTTCCGCTTAATACAGGTAGCTCGATTTTTAATCCATTACTTAGTTCTAATAGCACTTTTTTATCCATCACTTAAGCTACTTAAATTTTATACAGAATATACAAACTGAGGAGTATATATTAATACAGTTAACTTTACATTAACCGTATTAAGCGGTCATCAATGCTTTTACTTTTGCATTTAAGCGACTTATTTTACGCGCAGCAGTATTCCTATGAATAACACCTTTATTCACACACTTGTGTAAATTAGATTCAGCATTCCGAAATGCCAGAACAACATTTTTACTCTCTCACATTCACTCCCTCACTC
>NODE_459_length_444_cov_1.470437
ATAGCAATGCAAATCATTTAAAGACTATGTAACTTCAGTAGATTTCTAAACGGATACTTCTTCATCGCCATCTTGATCATTTATTTCATCAGCTATTTCACCATCCACTTCATAATCTTGGCTTTCTTGACTTGCATCAAGATCTGTGTTATCAGAAAAATTTAATAAATTCGCTAGCTTACTTGTATTACTGCTGTAAACATTATTCATATTTCCTTTCATGTATTCCTTGCATCTACCTACCAAAAGGCTAAACAGCTCATGAGTATCCACCTGTTTTCCTGCTATTTCATGTAAGGAAACTATGGTATTTTTATGACCTTTAAACTTAGCTGCTTGAATTGGATTACTTGCCCCTGTATTTAAATCATGTGTTCTTTGACTTGCCAACAGAACCAATTTGAAACGGTTACTTACCCGTTCTATACACTTTTCTACAATAGA
>NODE_460_length_444_cov_0.830334
GACTGTTCTTCCAGATTAAATTCATCCAATCTTTCTTCTAAAGTAAAAATATCGGGAATTTGTTTTATCAGACCAAGGTCGTAAAAAAACTCTATCTGCTTATCACCAAGGCCAACAATGTCAAATGCATCTTTCGATACAAAATGCTTTAGTTTTTCTATTATTTGAGCTTTACAGGCAAATTCCTCAGGACATCTTACTGCAGCCCCTACCTCAACCTGACGTACTTTACTACCACATTCAGGGCATACTTCAGGAAACACAAATTCAGGTGTATTTGGAAGACGAGAATCTCTGCTTACTTCAACGATCTGGGGAATTACATCCCCTGCCCTTTTGATTGTTACAATATCTCCCTCTCTTATGTCTTTACGTTTTATCTCATCTTGGTTATGCAGACTTGCTCTACTAACTAGCACCCCACCAATATTGACTGGCACTAAA
>NODE_461_length_443_cov_2.304124
TATTAAATTCATTTCTGTATATAAAGATATTCAACATTCCATTTATAATTATTTGGGTAATTGCAACTGGAATCTTTTGTACTGCCCAGTTCAAATTCATTAACTTTAGGTTACTTAAATATGGAATACAGACGCTATTCAATCTAAAGTGTAATAACAGCAACAATGGCATAATCACTCATATTCAAGCGTTTGCAACAGTAATTTCAGGAACAGTTGGTCTTGGAACAATATCAGGAGTTGCAATAGCTATCACAATAGGGGGCCCAAGTGCAGTTTTTTGGATGGTAATTACCGGAATACTTGGTATGTCGATAAAGTTTGCCGAGGTGGTGCTTGCATTTACTTATCGCTCTGAAAATACAACTGGCGGGGCTTTTTATTACATGAAGTACGGGCTTGCAAAAATTGGATTTGCAAAAACTGGTAGATTTCTTGCCTTC
>NODE_463_length_443_cov_1.677835
CTTCTATAGCCGCTCTGTTTACAATTTTAGGGGGAAATTTAGGAGTAGGAAATATTTCAGGAACTGCTGTTGCTCTAAAAACCGGAGGACCGGGCTCTATTTTGTGGATGGCGATAATTATTGTTATCACTTCTGTGATAAAATATGTCACTTGTTATCTAAGTATAAAAACCAGAAAGGAAAAGAACGGACGGTTTATAGGTGGCCCTGTAGCCTACATGGCTGATGCATTTAATTCTAGAAAAGCTACAATTGTGTTTCTGGTTGTTATGATGATGGTTTCAATAACAGTTGGTAACCTTGTTCAGGTAAATTCTCTATCAATACCACTTAACATGATAGATGTGCCTGTAGTCATTGGTGGCATTGTAATGGCCATAATATTTTTTGTTGTTGCAGTTCTCAGCTTAAAAAAGATTAAAATTTTTATATCGGCTATGATA
>NODE_464_length_443_cov_1.541237
TCTTTTGTTACTCCGAGCGTATGTTCAAATTGAGCAGAAAGTGAAAGATCGCGTGTTGTCACTGTCCAATCATCGAGTTTACTGAGCAGAGTCTCATGTTTTCCAGCATTAATCATTGGCTCTATTGTAAAGAACATACCTTCCTTCAAGACGAGATTTTCATCTTGATCATAGAAATGCACTACATTTGGTGGAGCATGAAAGACTTTTCCTATACCATGTCCGCAGTAGCTGCGTACGATAGAATATCCAAAATCTCTAATATATTTCTCTATAGCAAGCCCTATTTCATTTAACTTATTGCCGGGCTTAACTTGTTTGATTGCTTCCATCAATGCATGATAAGTAGCGTCACACAAGCGTTTTGCTTTTATTAATGGCTTGCCAACCCAAAACATGCGACTTGTATCACCATGCCAGCCATTTAAAATCACCGTGACATC
>NODE_465_length_443_cov_1.229381
ACTACATCTTGGTGAGCTTGAAGGGTTTTGCTTCTCAGAGCGCTCTATGCGCTGCTTTATATCACTAACGCACTGCCCTACAACATCACCAATTTTTCCATCAGCATTTTCTGCCAATAACTTATCAAATCCCTTTTCAACCTCTGCTCTCTCAGAGATATCCTTTGAAAAGTTACAATACTCTAAGATCTCGTCTAGCTGCAGTTTTTTTGCTAATAGGAAATCTTCTTGTTCTTGCTCTTGTTTAAGTTTGGTTTCCTCTTGCAGTTGTTTTGCTAAACTTTTATTTCTATCAAGCAATGGTTCGAAATGCAATCCGCCTTTGTTTATTATATGCACAATACTACTATCATCATAATCAACTTTATTGTATTCACCTGCACTTTTTGAACCTGAATTGTCTATTAATTCATGCAAAGACAGATCTTGGTTATCAACACTCT
>NODE_466_length_443_cov_0.956186
ACTGACTAGTCGAAAATGCTTCTCGTGCAATGCTCATTGGAGATTTTTTGTTGCGTAAATATCTTGCAAGAATGTTGTGTACCATAGTGCCAAATTCCAATATCGATGGCTTAAAATTCAAGTCTCTTAATTGTTTAAGGCCCAGTATATATTCAACGTAAAATGAATAAGGATTACGAATTAGCTTTTCTATTGCACTGCAAGACATCACCTGCATTTTTTCTTTTCTAACTTCGGTTTGAGGTTTTGGCATAGGCTGAGTACATGGAACAGTACATTCAGGCGTATTTAATATCCTTAGCCAATCACGATACGGCTGCTTCCCCTCCTTGAGTAGAATTTCCAAACGCTGCAATAGAATTGGTTTTCTATGGCTTAGCGATCTTGTAATATAAACCTTACTTGCACAAAACAAATTGTGTAAACTATAAAAAAAATACCCC
>NODE_467_length_442_cov_1.968992
GGTGAAGAAGTTGCAGAGTATGATGGTGCTTATAAAGTAACGAAAGGATTACTGAAAGAGTTTGGAGAAAACAGAGTAGTTGATACGCCTATTACCGAACATGGATTTGCTGGCCTTGCTGTTGGAGCGGCATTTGCTGGATTAAAGCCAATAGTCGAGTTTATGACTTTTAATTTTTCTATGCAAGCTATTGACCAAATTGTGAATTCCGCAGCAAAAACAAATTATATGTCAGGCGGACAACTTGGATGCCCTATAGTATTTCGTGGACCAAATGGCGCTGCAGCAAGAGTTGCTGCACAACATTCTCAATGCTTTGCAGCTTGGTATTCGCATATACCGGGGTTAAAAGTAATAGCACCCTATTTTGCCTCAGATTGCAGAGGTCTGCTTAAAGCTGCAATTCGTGACCCTAATCCGGTAATATTTCTAGAAAACGAAA
>NODE_468_length_442_cov_1.271318
ATCAAATGGTGTCTTGCCGCTATCGTCTTTTACCAGAGGATCTATATCTTCTCGCGTTAGTAAGACCTCTATTGTTTTAAGTCTTTCAGCGTAATGTAGAGGTGTTTTATTTTCGTAGTCTTGTAGATTCACTTGAGCATTAGGCTCCTTTATTAAGCATTTGAGGATATCAAGACATAAGTCTCTTTCATCGTAATTAGTATTACTTACAGCTATATGAATAGGTGATAATTTCATCGAGTTTTGTCCTACACGTACGCTATTTACATCTGCTCCTAGCTCCAGTAATAACTTTACTATCTCCAATTTTTTGTTGTTAACTGCATAGTGCATCGGTGTCTGATTTCGTGCATCAAAAACCTCGATTTCAGCATTTCCTTCTCTTATCAAAATCTTTACAACTTCTGCATGTCCTATGCCTGCTGCTAGATGTAATGGAGTA
>NODE_469_length_441_cov_1.795337
CGAAGGTGGTAAATGTTACTACAAAGGGAAAGCTGACGTTTTTGCTGAAATGTACGTCTACCAGCAAGGTGGCGTTCATAACCTTCAGCATGAATTTGCACATGGTTTAACTTACTTGGCTACAGGAGGCAAATCTTTACCTACAGTATTAATGGAAGGAATTGCAGACTACTTTGAGCATCATTCAGATCATAAATTCAATTCTCAAGGATCAAGTATCGACAAAACTGAAGCTGCAAATTTGGATTTAGATAAAATTTTAAGTTTAGAATACTCAAAGGACAGCGAAGCAAATAGCTTGGTTTATAAAACAGGTCATGCGTTGATAATGTACTTACAGGAAAAAGATCCTAGTTTATTAAGAGACTACCTAGATGCTTTACGTCAAGGTAACTCAGATGAGTCAAAAAGTTTCTTGAAAGACATAAAAGGACACGATAC
>NODE_470_length_441_cov_0.981865
ACCCATCTTTACTCATATTACCAAGTGAAATAAGAGTCGTACCAATTGCAGGAATGAAGTTAGTAAGAGGTAGTGGAAGAGCTATTGATAACGCACAAAGCAGCATTATAAAAGCTAAAATTTTTTCACCGGGCCCATAGAAAATAAAAGACATTCTTGGTCTCATGAACTTTTCTATTTTTTTTAATGCTGGAGAAGTTTTTTCCACCACAAGAGCTAGTGTTGAACGCTGAAAAGATCTTCTTTCTAGCCAACTGGGCATCCAAGGAGAATCAAATCCAAATAAAAGCTGCAATGAGAATAAGATTAAAGGTATAGAAAGAATAGTTGTATAACCAGGTGGAACCGGTATAGGCACCGATAGCGGCAAGGAGAAGATGATTATTAAAATACCAAAACCGCGCTCATGCAAAGCTGTTTTAATGTCAAACAAAGTTACTT
>NODE_471_length_440_cov_2.046753
TAGGTATTTTCATGGGACTAGTGAGTGTAGTGACACCATTTTTAAATGAACGTATTAAAAACTTTTGGTTTAGTATGCCAAATTTTTATTATTTATTTTCTATTCCATTACTCACATCTTGGCTATTTTTCATGCTGTGGTTTGATCTTCAGAATACTAAACGGGAGTACCGTCCATTCTTTCTCAGTATTGCTATTTTTTTTATGGGATATTTAGGTTTAGGAATTAGTATCTACCCATGGATTATACCTTTTCAATATACCATTCTGGATGCAGCTGCTTCTGGGCCAAGTTTATCTTTAATGCTCATTGTTATAATACCGCTTTTACCAATCATTTTAACTTACACTGGTTATTGCTATTATGTCTTTCGTGGAAAATCAAATTATGAACACACATATTAAGGAGTTAGTGACCTTATGGTTAAAACGTTACCCTTA
>NODE_472_length_440_cov_1.935065
GGTATTATGATTCAATTTAACTCCATCCACAAGTTCTCCGCTTGTTACTCCAGTTGCAATGAACACTGATTCACCTCTTGCCATATCTTTTACGGCGTAGACTTTTTCTGGGTCATCAATATTTAAATTTTTTCCTCTTTCTCTTAACTGATCCGTATCAAGTACTAATCTTCCCTCCATCTGTCCGTCGATAGAGCTTAGCGCTGCAGCCGCAAGCACTCCCTCTGGTGCTCCTCCTATACCGATATACATATCATGATTGCCATTTACTAGTGAAACTATGGCCGCAACATCACCATCATCTATTAGTTTAATTTTTGCTCCTAATTTCCTGATTTTCTCTATTAATTCACCATGCCTTTGACGTTTAAGTACAGTTACCACGAGATCATTCACTTTGCATTTTTTTGCCTTGGCTAAATTGTCTAGATTCTTTTCAA
>NODE_473_length_439_cov_1.562500
ACTCTGATCTGCAAGGAATGCTGCGTGCTATGGTGAGTAGAGATGTTTATGCAGAAACTGGTGATACAGTTTTAATACCTAAAGGCTCAAGATTGATAGGCAGTTATTCATTTGACTCGAATGTTGCTAAATCTCGTGTAAATATAAACTGGAATAGAGTGATTCTGCCACATGGAATAGATATTGCAATCTCATCACTTAGTACTGACGAGCTTGGTAGAGCAGGAATAGCAGGAATAGTTGATAACAAAATAGTAAGTGCGTTATTCTCTTCAGTGACACTTGCTGGTGTTTCGATTGGTTCTGCTGTTATAGGGCAAAAGGCTTCTAATCTTGTTGATACGCTAACTATCAGAGATGCAGTAAAGTCTATCACTGCAACCGAAATAGATTTTTCTTCTCTCCAACTCATTATTGACCCAGAAAAGAAGATATCTAG
>NODE_474_length_439_cov_1.364583
ACACAAACACTCTTCTTAGATTTCTTCTTTGAATTAGATAATACTCAATTAAGTTTAAATATTGTATAATTTCCTCCTTGCCTGCATGAGAGTAGCCATACCCTGGTAGGTCAACAAGTCTGAACTTATCATTGTACATAGAGTAAAAATTTATTTGTCTAGTGCATCCAGGTTTAGAGGAAACTCTGGCAGCTTTTTTGCTGTTTATCAGTAAGTTGATCAGACTGGATTTTCCTACATTTGATCTACCAGCAAACGCAATCTCTGGAGCCGACTCATTTGGTAATGATTTTATGTCCGAAGCTCCAAATATGAAATTGCAGTTTGATGTTATCTGTTTTGCCATTATATTCAACTAGAAGGTAGTAGGTATATTATAGTGTTATTGCTTGATATAAGAAATTTTTTATTTCAGTATATATTACTTAGCTAGATCTGT
>NODE_475_length_439_cov_1.145833
CCACACAATAAAATGCATATTCTGCTCAAATCAAGTTTCAACTGATAAACTGAAATCAGTTCCACGTGGCCAGGTGGTTTGTTCTGATTGTAAACTTCAGTGTTATAGCTATAATAAATAAAACATCATACTGCTGCAGTTGTATGCACGTTGTGATTTGAGAGCAACCTCTACCAGAAAGGGTGTCATGCCAGTGCCCAGACACTGGCATCCAGGTTCTTTTTTTCTAGATTCCAGCGTCACACGCTGGAATGACAAAAAAGCTGATTTTTAACGTAGATAATGGTTATGCAAGAAGTCTATTATAAATGAAATGAATGTGAAAAATATCTTATTAGCGTTTTTAGTACAAATGGTATTCAGTTTGCCGCTATTTGCAGCTGATCCTGTTTTGCTCAACTGCATTGAAACTCCAGAAATATATGACCTTGATGCAAGG
>NODE_476_length_439_cov_1.093750
CCTACTCAAGTATTCAAATCTGAGCTTATTAACATCATAAGACCAAGAGTTGAAGAAATACTTGAAATGGTAAGAGAGCAATTTCAAGAGCAGAAAGATCCAATTAATAAAGTAGTGATCACAGGTGGAACTAGTCAACTCACAAGCATGAAGGAAATTGCAGGCTATATATTCAATAAGCAAGTTCGAATTGGGTGCCCTGAGTCTTGTAGCGGTCTTGATGGCGAATATGATAAAAATCCTGTATTTTCTGCTGCTATAGGCTCTATAAAGCTAATAGTTGACACTTTTTATAAAAATAATTCTGGTATTTTAGGTCAGGATGGTAAAATGAGTAAATTGTATAATTGGGTTAAATCAAAAGTTACAGTCTAGATTTCTGTTTTACCACCTTTCATACAAATGACTTGACACTAGGATCCTTAGGACTTATTTTTAT
>NODE_477_length_438_cov_1.151436
CACCATAGGCTTGTAATGCCCAACATTCCATTTCACCAAAACGCTGACCACCAAAATGAGATTTTCCTCCAAGAGGTTGTTGAGTAACCAAACTATAAGGCCCTACTGAACGCGCATGAATTTTACCATCAACCAAGTGGTGCAACTTAAGCATGTACATGTAACCAACTGTAACCTTGCGGTCGAATTTTTCACCACTGCAACCGTCATATAATACAGCTTGTCCAGAGTTATCTAAACCAGCAAGTTCAAATAATTTTGCTATTTGTTCATCTTTTGGACCCTCAAATACAGGTGCAGCAACAGGAACGCCATCACGTAATTTGCGTGCAAATTCAATGAGATTATTATCACTAATATTACGAATATCATTACAGATAGATACGTTACTGCCATAGCTATAAACCTCAATCAGGAAGTTACGTAAATTGCTGTATG
>NODE_478_length_438_cov_1.143603
ATTATGCAGATAAATCATTCCTTCTAAATCTATATTTTCTACACCTTGACCGATATTTTGTAATAGTGGCATATTTTCAATACACTCAATCGTGCTCCAACGATTTTCTCTGCTATACTTTAAACTTGTGGGAGCAAACTTATACGGACCAAGAGATAGCATCAATAAAATGTCTCTACCGTATCAAATAAAACATCACGTGACTTTTCTCTTATCCTTTTTATTACTTCATCTGCAAGACTACGAACATCTTGGTTAGGTTCTGCTTTAATGCTGATAGTGTAATTATTAGTGATGTTCTGAGTTTTATTTTGTTCTTTATTTTCAAACTTACTCCTTGCAAATATCTTATCGCTCTCTGTCTCCTCAATAAGGCTTTTGACTCTGAAGCTATTTTTATTTCTCTTTGAAAATTCTTTAATTATACTGTTACCTAGC
>NODE_479_length_437_cov_1.086387
TTTGCCTGGCCCAAGTTCAACTAGAGAAAATTTTGATGGCTTTCCTAATTTTTCCCATGTATGCATTATCCAAACTGCAATTACTTCACCAAATAATTGGCTGAACTCAGGTGCGGTAGTAAAATCACCATCCTTACCAAGCGGTAATTTACTTGTATAATAGCCGTATTTTTCATGGTACAAAACGGCATTCATGAAATCACTGATGGATATTGATCCTTGACTTTTGTCAATTAATTCGTGTATATAAGTGAGCATGTTATTAATAAATGTTTAACTATAGCGTGCCATAATATAAAATAGTAGAGTATTTATATATATAGTATAAACTTAAGTTTGTGAGTAATAGTGCTTCAGTTATGGACGACAAAAACACCGATTATGTTGCCCTTATACCTCAAGATGATAGTATTGAATACAAATTTGAAGAAGCTGTC
>NODE_480_length_436_cov_1.937008
ATAACCTCTATAAAGATACTAAGAGTGGTTTTGATTCAAATGACAGCGATGTTCAAGTTAATGACAGCACTCAAGTTTTGTTAGATGACCTGCCACCACAGAAGATAGTTAAAGAATTGGACAGATTCATAATCGGACAGGATGATGCAAAGCGTGCTGTTGCTATTGCGCTCAGAAATCGTTGGCGTCGCAATCAGGTTCCATTTCCATTGCGTGATGAAATCATACCTAAGAATATATTGATGATCGGTCATACAGGGGTTGGTAAAACTGAAATAGCTCGTCGCTTAGCAAAACTTGCCGGTGCACCGTTCATAAAAATTGAGGCAACGAAGTTTACTGAAATAGGGTACGTTGGACGTGACGTTGATTCGATAATACGCGATTTAGTTGATGCAGCAATAGTTTTAGTTAAAGAGAAAGCCCGTAAAGCCTT
>NODE_481_length_436_cov_1.107612
CAGATCCATCTCCATCAAAACATATTCCACTGTCGTCACTACTACTTTTATTTAAAAAGGTCTGTTCACCATTATGTATAGTATACTGCTCTAGATGTTGATCGTGCAAGTAATCTTGTTCTATGCGCTTCTGATTATTGGCAAGTCGTTGCTCTGCCTCTCGCAACTTTTGCAACATAGCATCTCTTTCTCTTATAGCCTGTTCTCTTTCTAATGTATCATCTACTTTGTCTGTATTGTTTTCATTAACGATTGAGTTTGAAGAAGTCTGTTCATCCTCATCTTGTACATAGATTTTTCTGTTGTTTGGTGTAGTTCCGTTGTTCTCTTCCTGATCTCTTGCATTACATGCTTGCACTGCAGCAGTTGCGTTATTTGCGTTCACAGCTAAATTTCCTGGAGTTTTATTATTAGGCTGCGGTAAAGTGCCTTGTCT
>NODE_482_length_436_cov_1.086614
TGACGTTGAGATTTGGGAAATGCATCATAACTTAAAAAAGGATTCACCATCTGGAACAGCTATAGAACTTGGCAAAACAATTGCTAACGCTTCAAAAATGGATTTTCAGTCCAATCAATATTTACATAGTGGTTCAAACATAAGAAAAAAGGGGGGAATAGGTTTTGCAGTATCTCGTGGAGGTGGAGTAATAGGAGATCACAGCGTGATGTTTGTTAATTCTGATGAACGGATAGAACTAAACCACAAAGCAATTGATCGCACAACATTTGCTAGAGGAGCTGTTCAAGCAGCAGTATGGCTATACGAAAATAAAAGAGAAATTCCGGGGCTCTATTCAATGCAGGATGTGATATGAGCAATACACGTGCCTCTGTTAAAGATTTAAATCTCTGGTACGGCTCTAAGCAAGTTTTATTCGATATAAATTTGAATA
>NODE_483_length_436_cov_0.973753
ATGCAGACATTAAAAAAGGCCTTTTGGAATTCAAAGGAGTAGCAAGAAGATTCTCTTTGATTGCCAATATTAAAGGTGTTAAGTTAATTGAGGATTATGCCCATCATCCAAATGAAATATATGCAACTTTAACAGCTGCACGTTCAATTACTAAAGGAAAAGTAATAGGAATTATCGAACCACTTCGTTTTGCTCGCATTCGTAATTTTTTTGATGAATTCATACGAATTTTCATGATGTTTGATTATGTCATCCTCACTCCTGTTCATCCCCCAGAAGACAAGCCTATTCCTGGTTGTGGGATTGATGATATACAAAAAGCTTTAATCAGTAATGGATTTAATAACACAAAAATTATGAATGATGCTTTGCTCATTTCACATTTTATTAGTGATTCGACAAGTCCAAGTGATATAGTATTATTTATTGGTGCTGG
>NODE_484_length_435_cov_2.376316
TTGCTAACTGGAACTCTGACGGCAGTGCCATCTAGCTTGCCCTTTAATTCAGGAATTATAGAACCAATTGTTTTTGCTGCCCCGGTTGTAGTTGGCACCATAGATAATCCGCAAGCTCTTGCTCTACGCAAATCTTTATGATTACCATCAAGAATATTTTGATCATTCGTGTAGGCATGTATAGTAGTCATAAAACCGCTTTTTATGCCTAAACCAGAATGTAGGACTTTCACAATCGGAGCAAGGCAATTTGTAGTGCAAGAACCTGCTGATATCACTTTATGCTCTTTTTCGAGCATATCGTCATTCACACCATAAACTATAGTGACATCAGCATCCGGAACTGGAGCAGAGACAATTACTTTCTCTGCATTGTGCCTTATTGCTTCTTCACGTTTATTGAATGCACCAGTACATTCAAGTATTACATCAACA
>NODE_485_length_435_cov_0.886842
TACCATTATTATCTGCCGTTAACCACTATGTCGTAATAATAACTTACTTATTGATTACTATACCAGTAGGTGCATCTTTTGGAATATATGGCTCTGTTATTTGTGAACTGTTTCCAACAAAAGTAAGATGCACTGGCGTAAGCTTAGCAAATAATATATCTGCAGGAATTTTTGGTGGCCTTTCTCCATACATATGCATGTGGCTTATAGAAAAAACCGAAACAAAACTTGCAGCAGGCATTTATCTTACTGCCTGCGCATTAATTAGCCTAATATCTGTGCTTCAAATTAAAGCCAAAGACAGAAAAGTTGATTGGTGAAATCGTTTCAGTTGAAAAATAGCGCTTCAATGGATTTTTCGATGTGTTTAGTGATAGGAGCGGTGATAGTGATTTCTTTATTGTTTGGCAGTTTTAAAGATAAAGAATGCGAATG
>NODE_486_length_434_cov_2.179420
ACAGCCCCTGAGTCGGGAGAAAGCAAGCCGATAATTGTTTTTGTTAATACAGATTTGCCGCTTCCTGAGCCACCAAGTATGACTAATGATTCCCCTTTTAATATATCAAAATTTAGATCTTTTAGTACTGTCCTATCATCAAAAGATAAGCTTAAGTTCAATATTGATATTATGGGGTTACGCATGTATCAAAGTAATCATGTAGTTTGCTAAAATGATCAGTATGGACGATAAAACAACAGTTGATGTTGTAGCAACACCTACTCCTCGTGCACCTTCTTTGCAATGGTAACCGTAATAGCAGCTTGAGACAGAAATTATGGCGCCAAATACAGTTGCTTTTATTAGCCCAGTTATAAAATCATACGTATTAAAGAACTGAGCTGTGTGTTTAATGTATATATTTAAATTGTGGTTAAATTCGAAGACTGCAG
>NODE_487_length_434_cov_1.517150
ATGGCAACATTGGTAGTCGAGTAACCAACACTAGGAGCACGATTAAATAGAAGTAGATTTTATGTTTTCCTCATATCTACTCGGGTAAATCGCATGCGGTAAATGGTAACATTTACTCCAGATAAATAGCTACATAAACAGAACTCGGCTTATATTTCACCTAGGCGTTCACATGATACGTGCGATATAAGCCATGCTATATTTAAATGTATAGGCATTTCATGCGTTGTCCTTCACTTGTTCTGCTTGATAGCCATCACTACTTTCGCCTACATTAACATTAGAATATTCTTCATCATCAATATACTCTTTCAGAACAGACCCTCTGCCCCAAACGGTTTCTATGTGGCTTTTTCCATCATTTGCACTTTCAAGTTTCTTACGTAATTTGCACATAAAAACATCAACTATCTTGTTATCTGAAGGTTCATCTA
>NODE_488_length_434_cov_0.978892
TATTTTTGTAATCGCGTTATTATTTATTTAACAAAGTATTAGTATAATTTATTACACTGGATTAAATGGAGAAAGTTCAATGAGTAAATTACCGAACAATGCAAAAATAGGTAAATCTCAGGTTACTCAGTGGGAGGTAATAAAAAATTGTGAATATGCTGATAATTGCTTGTCAAAAATAGTAACTTTGTACGTTATTAGAATAACTCAGCTATCAGATTTTTATACGAGTGACGAACCTGAAATTAACACTGTTTTAGCAAGAATAAGCGTGACAAGTGAAAATGTATTTTTAAACAAGGCTACTACTATTGAAGTTATGGAAGGTATTTTTCCGTATAAATTCAACAGCAAGAAGAGAAATAACGTATTAAGGTTAGAAGATTTGTATAATTATTTATGTTCTATTGTTAACAATAGCCTTCCAAAAGAAA
>NODE_489_length_434_cov_0.897098
TCTTATTTTGCACCCAGAAAGTGTACAGTTAACATTACTATCCTTTTGCAATATTTTATTAAATATTACGATAAGGCTATTATACCTTGGTTTATAGTGTTTACTGGCAATTGCCATTATAGAGCAAAGAAAAGGACCCAAGGCTATTTCCTCTGGCAATTGATAAAATTCACTTAGTTTAATTTCAATATAACCAAGATCATGCACATTAACGCAGTCATTAAACGCAAGGCGTGTGTAGTGCATCAACGCTTTTGCAGCTCTTTTCATATGAAGGGCTGTGAGGCATATTCGCTCTGTTAAAATCTCTTGATTGTCACTTGCTTTAAGTAAGTTGCGGTATAAAGTTCGTCTGTATTTTAAGTCATGATTGCTTCTATCTTCGATCCACTTTAACTGGTGAAGCTTAGCGTACTTTTCTATTTCACTACGAC
>NODE_490_length_433_cov_1.444444
TTGCAATCCTCGCTGCAAGAACTGCAAGCTGTAGTGGTGTTGTAAGCATATACCCTTGTCCTATAACTAAGTTGATAGTGTTACCCAAATACCACTGCGAATATAGCTTTCGTGTACGCCAATCTCTATCTGGCAACAACCCTGGAGCTTCTTCTTTAAACGTTCCAATCAGTGGCCCACTTCCAATACCAAATTTTCTGGCCATTTCTACCAGAGAGTCTACACTTATTTTTTTCCCTATATTATAAAAGTAAGTGTTGCATGATAATGCCATTGCCTCATTTAAAGATACATACCCATGGACTTTGCTTTTCAGACAACGAAATTTCCGCTCACCTATTTTCATATAGCCCTTGCACGAGAATTTCTCTTCTGGTGTTATTATCCCGTCTTTTAAACCCGCAAGCGCAACTATTACTTTAAATATTGAACC
>NODE_491_length_433_cov_1.005291
AAACGTGCCACCATGGCTCAAGAAATGCTTTGCAAAATTGAGCGCTGCCTCACATAAAAGCATAATTCTGATATGATCCAACGATTTTAAACCACAAGATTCGGGCGCCATGTCAGATAAAATTACATCAAATTTTTGATCCTTGAATTTTTCTCTTAAAATTTCAAACTCATTGATAATATCACATTGTATAAACTCTACTCCATTAATTGCGTTCATTGGTTTTATGTCAAGAGCAACCACATTTGCACCTTTCTGAGATGCAACTTGTGACCATCCACCAGGAGAAGCACCAAGATCAATAATTTTTTGCCCTTCTTGGAATAATTTAAATTTGTTATCCATTTCTACCAGCTTATATGCTGAGCGTGACCTATAACCATCCTTGCTAGTTTTTTGCACATACTGATCATTCAAATGACGATGTAGCCAC
>NODE_492_length_431_cov_1.550532
GGTGCATAATTTAAATTACTCACTTCCCTGTTTATATAACCTGTATCAACTGCAATAACCCACTCTTGCTGAGTCACCTGGTTTAAGTAATTTTTTAAATCATTGCAAAAATTACTATCCAACTTAGATACAGCTTTTAATTTTAAATATCCAGGTTTACAATCTATTAATTGTAGATTATTATACAGTTGTTTGTAAAGATAAATTTGGTTACTCCGCCTTAATAGTTGCAAAACTTTGTCAAAATCATAATTTTGTTGCTGTTCATTTCTTACATTACGCGTATTTTCCGGCTGTGCATTCTGCGAAAGAATTTTTTTGACCACCTGTTCCGGAGAAGGCAGATCAGAAAGATAACAGAGGCTAATTAACATCATTTCAGCAGCAACATCGTTGCATGTTGAAGTTTTTATATCTTGAATACCTTTAAG
>NODE_493_length_431_cov_1.473404
CCGCGACTAAACACTTCTACAATCTACTTATCAAAGCTCTGTAGGTTAATATAGGAGCAGAAATAAATATTGCAGAACAAGCGCCAATCAAAATACCAAAAAAAATGATCAAGCTGAAGTCTTTCACTGCATCTGTGCAGATTAATGCCAAAGGAAGAGCAGCAAGAAGGGTTGTACCCGAGGTTAATATAGTGCGAAATAATGTAGCGTTGATACTTGCATCTACTATCTCACTCATCCGCCCACTTTTACCACTCTTGCAATACTCTCGAATCCGATCGTATATAATTACTGAGTTATTGATTGAATAACCAATGACAGTGAGAAGAGCTGCAACTGATGAAATATTAAACTCAATGCCAGTTAGGCTAATAAAACCAACAGTTAAAATCACGTCATGAATCAGTGCTGTTATTCCACTGAATCCACAT
>NODE_494_length_431_cov_1.029255
TGATCGCACTAAGGTATACATAAGCAATACTGTATTTTGGCGTCCACCTGGCAATAGAAAGCCAACCGACCTAGAGCTTGATATGTGCAGACCATTTGTCGAAAAACACGTTGCACTAGTTTCACCACAAATTTTAATTTTGGTCGGGGGAATCGCATGTTATAGCCTTCTTGACAGCACAAAAACTATATCGAATTTGCGTGGTAGATTTCATACGTACACTAACCAATATTTGTCCAATTCAATCACCACAGCCGCTATATTTCATCCAGCTTACCTACTTCGCCAACCGGCACAAAAACGTTTAGCCTGGGAGGATTTGAAGAAGATTAGGGAGTATCTTGATAACACCAATAACTGTACGAATACTTAACACCACTGGTGTCGGAAAGTAGCCTGCAGAAACGAAAAAACTTCCTTGACAAACTCCG
>NODE_495_length_431_cov_0.819149
ATATGGCTTGCCTCTTACATCATTGTATATTTCTATATCTTTCATTATAATACCCTGACCACTACCTCGTGCTTTAACAAAAGCCTCCTTTGCTGCAAAGCGTTTAGCAAACGTTGTAAATCGCATTTCTTGACTATTATACTTTCTACTTAGCTCTATTTCTTTTTCAGTGTAGATTCTATTGAGAAATTTTTCCCCGTATTTTTGTAATATCCTCGATACTCTTGGTATATATACTATGTCAGTGCCGATACCGTGTATCATTTTGTGCTAAAGTGATTTATTGCTTCTTCAATCTGCATTTCCTTTACCTTTCCAGTTGCTCTATTTTTTACTTCAACTATCTTTTCATCTATTGCCTTTTTTCCGACAATTATTTGCCACGGCAAGCCTATCAGATCCATTCTAGAAAATTTTACTCCTACACTCCC
>NODE_496_length_430_cov_1.634667
AAGTCATTTATTTCTTCTTTTTCTACAGAACCTGTCTTTAACCGAGATTTAGAAACAATTGCTTTATCATCTGCATTGCACAACAAGGTTGATTTCCTTCGAGTGCATAATGTGCGTGATCACATGCGATTCTTTGTAGCTCAAGCTGCTTTACAGGGATGCTAGTTATCGGAATTATGGCTGTTGATCCCAAGGGGGTAATTGGAATAAATAATGGATTGCCCTGGCATTATCCAAGTGAGTTAGATCATTTTCGTCAGGTGACTGACAAACAAGTTATTGTTATGGGAAGAAAAACATTTGAAACTATGCCTCAAAACATATTGAAGGATCGTATCCCTGTTGTTTTTTCTCGTAACAAATTAAATTCTTGTTTTAACAGAGGAGTAAAATGCACTATTATTTCTTCTATGCAAGAGTTTTTGTCAAT
>NODE_497_length_429_cov_2.438503
CCAAGGAGTAACAGGATGACGACCACCAGAGGTTTTTCCTTCCCCGCCTCCATGAGGATGGTCAACCGGATTCATTGCAACTCCACGTACAGTAGGTCTAATCCCAAGCCACCTACTTCTCCCAGCTTTACCCAACTTTCTATTCTTATGGTCAGGGTTAGATACTACACCAATAGTAGCCTTGCAAGAAGATAAAATCAACCTAATTTGACCAGACCTGAGTCGTAATAAAACATATTGGCCATCACGACCAACGATTTGTGCATAACAACCAGCAGCTCTAGCAATCGCAGCACCATTACCTGGCTTCAGCTCAACATTATGAACGAAAGAACCAACAGGTATATGCTTGAGTAGTAAACAATTCCCTGGCAAAATATCAGCATCATTCCCAGCTGTAACAACATCACCTCGCTTCATACCTTGAGG
>NODE_498_length_429_cov_1.831551
ACAACAATAAACAATGCTGCAACTGAGCCGGAAGTTCTTGATTTAATAGATTTTCTGAAGAAAATGGGTGCTGATATTGAAATTGATAATACAAAGGTCATAATAACAGGAGTTGAAGCACTAAATGGATGTGTTCATAAAATAATACCAGATCGCATAGAAGCAGGCACTTATGCACTAGCTGCTATAATAACCGGTGGTAAGTTGGAGTTGGAAGGAATAAATCTATCTGATATAAGGTGTATTACAAATGAGTTGGAGACTATAGGAGCTATGGTTGAACTGTATGATGGAGGCATTGTTATTTCCAGAAAAAATGGCTCTATTAAGTCTGCTAACGTTGCGACAGATCCATACCCCAATTTTCCCAGTGATATGCAACCACAACTGATGTCTGCAATGTGCATCGCTGATGGGATATCAGTAATT
>NODE_499_length_429_cov_1.566845
GAAAAACCAAGTGTTTCTCGATTAGGGTTTAGTATTGGGCCATGCATAAATGCTGGAGGAAGAATTGGAGAAGCATCGCTTGGTGCAAGGTTGCTTTCCACCGATGATGATGAAGAGGCACATTCAATCGCGCTAAAATTAATAGATTTGAATAATGCAAGAAAAGTGTTAGAAAATGAGGCTCTCTTGGAAGCTACAGCACAAGCGGAAAAGTCTGCCCAATCAGGTGCGAGTTTTATAATGATAAGTGGCAATTGGCACCAGGGAATAATTGGTATAATTGCATCAAGGCTAAAGGAGCAGTTTCACTTGACAACAGTAGTGATATCTTTAAATAATGGAATAGGAAAAGCAAGCTGTAGATCAATTTTGGGAGTTGATATCGGTGCTGCAGTCCTTTCCGCAAAGTTTATAAATTTGATTATTGAA
>NODE_500_length_429_cov_1.112299
CTGCTCTTTATCATAAACCTACAAAATACCAATAGTTGGTTTAACTTTTCATGGGTTCTATCAACCCTTTCGATGCTGCTCATGTTTATATCCGCATTCGTTCCAAACACTGAAGTTATCAAAAGTAACTATATTCCCGTATTACAAAACAAATTATTTTTACTTGGACTCAGTTTATTTATTGCCAGTATATTAGTAAATACAATGCTAGCATACACATCAAAAAAAGAGGTTTCATTTCTCTCTGTTGGGCAAATTGGGCTAGTTATTATACTTGTATCGTCATTTCTTTGCTTTGTTTTAGCATATAATAATATGCCTCCAGGTCTATATCACTCAGATAATAATTTATTTTACGAATATCTCTTTTGGGGAGGCGGACATTTAGTGCAGTTTGCTTTTACTCAAGGAATGTTTTTAGTCTATTTA
>NODE_501_length_427_cov_1.486559
ATCGCTTGCAGATTTTTACTATTCTGAAGAAAAGATTGGAGAAAAAATAGCAAGCGGCTCATTTAAAACCTCAGGGATGATTGTAGCACCATGCTCTATGAAGACAATGTCTGAAATCGCATCAGGTGTTACTTCCAATCTATTGACAAGGACTGCAGATGTAACGCTAAAAGAAAGAAGAAAGTTAGTTCTTATGGTGCGAGAGTCACCACTGCATCTTGGGCATTTACAAAATATGTTAAAATTAACGGAGATGGGAGCAATTATTGCTCCACCAGTGCCTGCTTTTTATATTAAACCGAAATCGTTGGATGATATTATTAATCATTCTGTTGGCAAAGTATTGGATTTATTTGATATCAAATTACCCGACTTTAAGGAGTGGCAAGGAAGTGACAATTATTATTGATGGTAAAAAAATAGCAAA
>NODE_502_length_427_cov_1.317204
TTACCATGGCAATTAAAGAATTGGTAGTACCAAGATCTATACCAAAAACTACTTCACTTGAATTTGGTTCAGAAATTTGAATTGGTTGCATTCTTTTTCACCTCCTCAAATGACTTATATAAATATTTCAATCTTAAGACCTGTGTAGCAGCTCCATCAAAATTCTTTACAGCAAAAGTGTTAATTAGGTTTTTAACGCAATCTTTTATTTTTTCATCAATCATCCTGCTTGCAAATTGTAGATCGTCGCAGTCTAGTAAGTACTCTCTTATTTCTATTGATTCATTTAATATTTCAGAATTCGGATGATCCTTTGCCACACCAAAAAGATTCAACAAATGCTCAGCACGTTTTAGCGGTGACTTTAGTATCTGATAAGCTCTGTTAATATTTTCCATGTTTTGGGACTGTCTTTCATTTATATCAG
>NODE_503_length_427_cov_1.056452
CTGACAATGCAGTAAAAGTTATAATCCGGTGGATAAGAAGGGGAAGAGTTGTAGAATATATTAGCTCTCATACTTTATTACAAGCCAGGGTAGAGTTAGACAATCATTATAAAGAAGATGAAGACAATATTGATTTAGAAGCTTTAAGGCGGTCTGTTGTAGACGCGTTCGATAGCTGGTGTAAGCTAAACAAGAAAAATCAACCCGAGGTTGCCATTAACTCCATTGATCAAATCAAAGAAGTTGATCAACTTGTAGACACGGTAGCTTCACATTTAAATATAAAAGTATCAGATAAACAAAGTATACTTGAGGCTTATGACCCAGAAGAGCGTTTAAAAAAAGCTTTTGCTTTTATTGAGAGAGAAATGAGTATTTTGAACGCACAAAACCGTTTATATAAGACAATTAAATCGCAAGTTGAAAG
>NODE_504_length_427_cov_0.981183
CACTTATATCTTCAGGGCTTACATGAGTACGACAGCGGTAAGTTATTTGATAACTACTTCCAGGAGCTGGTTCTTTACCTGGTAATGACCAATCAACGTTTCCTGCGTTTAATTTGTAATCTATACTATTTTCATAAATAACATTGCCTTGTTTAACTTGAATAATCTCAAGTACTGCAGAGTCAGGTATCGGATCAATAGCTCCAGAGTATGAACCATGAGTAACAGTAATGGTTTTCTGAACAGTTATATCTACTTTTTTAATTTCACTTATTGGAAAATCATTAACCTTCAGTTCCATTACTCTTTGGCTATTTGGCTGAAAAGTATGTGGTTCTGATTCAACTGATTTTATATCCGGATCTTCATCAAAAGAAACACGAATACTGTGAGGAAGTTCAATCTCATAGCCATCAACATGAGCTTT
>NODE_505_length_426_cov_2.026954
CTTGTTCTGGTTTAGGTGTATAAAATTCATTATCAAGTATTGAATACCTTGCTGAATATTCATTCACATTTGCAGTTCTATGCCTTATCCATTGCCTTGCAACAAAAATTGGAAGTTTCACGTGAAACTTAATTTCACACATTTCAAATGGAGTTGTATGATGATGTCTCATTAAATACTTTATAAGTGCTTCATCCTGACTTATCTGTTTTGTTCCCTTGCCATAAGAAACACGAGCAGCTTGAACTATAGCGCTATCAGAGCCCATATAATCCACTACTCGAATAAATCCATGGTCTAATACCTTATGTTCTTCATATAAGATTGCATCTATTTCTTTTACTATAGTTCGTTTGGTTGCTTCATTCATAAAATATCCTCAAGACGAAATGGAGATATCAGCTCCACATGAATTGAGTTTTTCAT
>NODE_506_length_426_cov_1.466307
CCATACGCGTCAAGTTAAGAGATTGTGAGCAAATTTAGAGAGGTTAAAGTGGATACTCTAGCCCTTCTACGCTTGTCTTTTAATGAAAATCGCGACCAAGTTATAGTGAGTTTTTTAAGAAATGCTTTTAAACTATTAATTTTGGTTAATACTAAAAATAACTCTCTAACCCGCCTTTTTAGCTCAATAAATGCCTTTGTTAAGCTAAGTTCTGTATTCTTTTTCACTTCTGTGCAACCAACTATGCCGTGAAATATAAGAATTGCGCACAATTTAGCATATAGTTCACATAATACTCTGCATGGCTTTCCTTTTAGCTTATCAAGCCTGATATGGCTTTTATACAATTTAAATAATAACTCAATTTGCCACCTTACTCTGTAAATCGTTAATACTTGCTCAGCACTAATTTTATTTTCTGGAACA
>NODE_507_length_425_cov_2.110811
ATAACAGTAATTGGTTGCAATATTATAGAAATAGTTATTCATAGTAAAATTAGCATTAAAAGACCAGATATTATTGAAACAGTGAAAAAGAAATTTATCGAAAAGTTTGAAGCAAGCAAAAGACTCGGATGGAGTGTCACAAGGTCGTGGATTATAGCGAATTTGTTCGTAGAAGGAGTAGAAAACGTGGAATTAATAGAGCCAAAGGAGGATGTTGTGGTACTGGGGAATGAGTGTGCTGCCCTCGGCTACGTCAAGTTAGAGGAAATGTGAGATTTGAAACGTATTTGGGGGAATTGTACCAGTGAGAGGATTACGTGCAATACGGGAGTTAAAGATAAAAACGGCCAATGTTATGCAGACGAAAAGACTCTCCATCTTCTAAGTGTTGCAACTTATTTTTTAAGGTATTCACAATATAGTCA
>NODE_508_length_425_cov_1.305405
ATTCTCTCCATAAAGCATATTAAACCCATCTAATAATTTACTAACATAATTATGTAAAAGAAAAGGAAAATTGCAAGCAATTTATCTAAAATCCTAGAATTAACTACGACTCCAAAAACTTTTCTGCATCAAGCGCAGCCATGCATCCTGTTCCTGCTGCAACTACTGCCTGACGATATACCTTATCTTGAACATCACCTGCAGCAAATACTCCTGCTTTACTAGTTAAAGTTGTTCCAGGTTTTGTAATTATATAACCCTGCTGATCCATTTCAACAAAGCCTTTAAAAATACCTGTATTTGGTGCATGCCCAATTGCAATGAACACTCCATCGACTTTCAATTCTTGAGCTTCCGTTGATTTAACTATAATACCAGTAACTTTCTTCGGATTTTCTTCTCCAAGAATCTGCTCTACGGTATGG
>NODE_509_length_425_cov_1.175676
AAGCAAAATTGCAGTAATCTGGATTAGTATCAAAAGTAATTCTCCAAGGACCAGGTTTTGTAGCCACTGATTTGCCTTTATTTTCAATAACATTACGGTAAATTTTGTTAAGTTTCTCAGTATGCTCACTTATAGAAGGTATATTTCCATTTTCAGTATAAGGATAGCCTTTTTGGGTAAGTTTATTGTATAACTCCTGATTTGTAGATAGGACTTGCATTTTTTCTGATAAACTACTTGCATCTCTGTGCTTAAACAATAGTCCATCTCTTACATATTCTGCCATGCCACCATAATCAGCCGTTATTACTGGTACACTCAGTTGCTGTGCTTCATGTATTACTAATGGTGAATTTTCACCCCAAATTGAAGGAACAACTATCGCATCAACTTTATTAAATACATCAGTAACTATATTTTTATTG
>NODE_510_length_425_cov_0.902703
AGTGATTGTAATTTTAATTTACCATACTGTGGGCTCAGTTGTAATCTAGATCTATCATATAGAAATTTAAGTAATATAAAAAAATTATTGAATAACGACGATAAGTTTGTTGCGCTTACGTTTGATGATGGATCTTCCAACAATAGAATAAACGATATTATTAATGTTCTGGAAAGCTATGAAGCAAAAGCAACATTTTTTGTGCTTGGTGAACGTATAAATGAAAAAACGTCTGAAATAGTAAAGAAAATTCATGAATCAGGTCATGAGTTAGGCAATCACTCTTGGTCGCATAGGAAGTTGACATCACTTTCAAGTGAGGAACAATTGCAAGAATTGGAAAAGACAAATACAGAAATAAAAAAGGAAATAAAATAAGATGAAAAAGGGTTTCGTCCGCCATATGGATGTTATGACGATAATCT
>NODE_511_length_424_cov_1.200542
GGATTTTGAGATAGTAGGGGATTTTTCAACAGAAAGCAGAAATTGTTTATATGAGCCCCTGTCGTTAATATCCTTCACTGTGGCAACGATATCTTTTACATATCTCTCTTTATCAAGAATTTGAGTATCAACTAAAGCTGTTCTTAATTTACTAGCTGTAAATCCTATGAGCACTGCAATTAAAGCGATACACAATATCGCGTACCTTTTATACAATATTGCAATCAAAATTAGTGTGGGTAAAAGCAAAAGAAAAATAGATATGCAGCTTGGTTCAAAACTTAGGGAAAAATAGGTTAGAATTCCTACACACTGAAAAACAGGAAACCACAGTATCAAGTTATATTGTTCATTGCGCAGATTGTTACGTATATAACTAACTATTATGTCAAGAAAAGTTAATAAGTGTGTCGATATTTGCATG
>NODE_512_length_423_cov_1.361413
TGCTAAAATTAAGAGATATCTGGATAACTTCAGTGGTGGGTGCTATTACTTTTGGAACATTTTTAGCACTTAATACCTTGTGGGCTCCAAGGTTACTGGGCAACTCAGAACTCAATGCAATGGAGTCAGGTATAGCAACTGCAATACTATGGCTTGGTCTTGCAGTTGGTGCTCCAATTGCAGATCGAATCTCAAACTTATTTAAAAATAGGAAACATGTAATTTCTGCTTTTGCTTTATCGCAAGGCGTCTCAATTATTATTTTACTATACAGCCATTTAACAGTCCACGTTGTGTACTTTTGTATGTTAATGTTCGGGTTTTTTGCGGGAGGACATATGCTTAATTTTACTGTCGGCAGCGAGATTGTGAAACGAAAATACATCAGCACATCATCATCCATTATCAATGGATTTATGTTTA
>NODE_513_length_423_cov_1.361413
CACTCCACCATTTCTCTATATTTTTCCACGCATACCTGCTGTCATTATACTTTACTCTTTCAGGCTCACCCTTTGAGTAATCATAGAAATAATCATACCCCACTCCACTGCTCCAACCACCCATTACATCTTCCGCAGAATAGCCAAAAGGAGGCTCTGGACCATCAGTCAGTGGAAAATAAGCATCTATGCCAACAACGTCGATGTACTCTGAAGACCACAGTTCATCCATATTATACCAACCATCATATGAATGGTATTCACTCCAATCAGCAGCGTAAGTTACCGTTACTTCTTTTCCAAGCTGAAGTTTTATTCGCTTTGCAAGCTTGACCAGCTCTATAACGGCAGGGTAATTCCCTTGTTCATCCCTGATTTTTGTAAGTTGCGCAAATTCAGAACCAAAGATAAACCCTTCCACTT
>NODE_514_length_423_cov_0.885870
CTGACAATGTCCTTGCAAATGATAAGCCATCTTTTGCGCTGAGACATCGTAAAGACTCAAGTATGAAAGCTGCAATTGTTGCAGTGAAAGAAGGTAAAGCTTTCGGAGTGGTATCTTCAGGCAACACCGGAGCGTTGATGGCAATTTCCAGATTTATTTTAGGAACATTACCAAACATTTATCGTCCTGCTATTGTCTCTATCTGTCCAACTAAGACAAAAAGCTTCGCTTTGCTTGACCTTGGTGCAAATGTTGATTGTAATGCCGACTCATTATTTCAATTTGCGTTAATGGGTAGTATATTTGCAAAAATAGCATTAAAAATTGACAATCCTGAAGTTGCTTTGCTAAATATCGGTACAGAAGAAGTTAAAGGTAATGACTCAGTGCGCGGCGCTTTTGAGTTGCTTAAAAACGCTCCAG
>NODE_516_length_422_cov_2.032698
GGGACACTCTCCCCTTCCTCTTATCCATATTGGATGCCGTAGGCTGCAAGGAAAGTTGCACTAGAAATAATGGTGCAAATATATGCATCTGAAACAAAGCATACAAAATTATGTGTAAATGCTGTATACACGGAAGGACCTGTGGGTAGTGAGCAGGCATTTCCTGGATCTGAATTGGTGTCACCTGATGACCTAACAGACAAATTTGTGGAGTTAGCTTCTGAAGATTGCAGCGCATCAGGACAAATCTTACCGCTCAGCAAATCTCCCGAATAAATTACCATAGTATCTGCAAAGATACCGTTAAGCCCACAACTGTATGAACATTGTGATTTGAGAGTAATCTCCACTAGGAAGGATGTCATCCCAGTGCCTCTATGGTGTCATTCCAGTCTGGAATCTAGTCTTTATTATGCAGCCAC
>NODE_517_length_422_cov_1.395095
CACTTGAACTCACTAAAGATGAAGATAAAGTCGAAGAGTTAAGAAACGAGCTAGAGCGTGAGAAAGAAAAGTGTAAACAATTATTAGAAGAAGAAAATGAATGGGGTGATGAATTGGTAGGAATGCTTGATGGACTGGAAGAAAAAATTCGTGCTGATGAACAAAGGAGCTTCAACAATCAATTAACGGGAGAAATTTCTAATGAGTCTGGTAATGCTCCACGACAGAAGAAAAGGTTATCCAAATCTTCAAGCATTGATAATGAGTCTTATGTTCCACTGAGAGAGAAGACAACATTACTCAGATCTTTAAGCGTTGATAGTGGACTTGATAGCGATGAAGAAAATTGTGATAATGATTTATCTTTCAACATAAGTCCTATAAGTTCTATTGAGAAGGTGGCAGAGAGTAGAAACGTAGGT
>NODE_518_length_422_cov_1.217984
ATCCTTATATTTTAATCTTTCGCATTGCGAATCAAGACGCTCTAAACGACGATGTATTTCACTCATATCATCTTCTGCTGAGAAAATTACCACAGATCCATGTTCAGTAACTAAAGGACCAAAACCACATGGCTGATCTTTTCTACTCGCAACTTTCAGTGCTAAATCAAGCAGAAGCATACCTTTACCAGTATCTCCCATCGCAGCTAGAATAGATGTCACTCCTAAAGGAAATAACCCTTCAACAAGAAACTTTTGCTCTGGTACTGGACCTATGAAACGTTCTACGCTCCATTCTTGAATATTAAGCAATTGCTTAACGATGATTTTTTTCGAGTTATTTTCAATTAATTCAGGAATATTCATCTTTTCTTCTATACCATCAGCTGAATCCCATCCTTTTGGTTTATTGTCAGGTATTT
>NODE_519_length_422_cov_1.171662
TTCAGCCTCTACTACTACAGGGATTTTTGCTGCCCTTTCTCTTATTTTTATTATATCACCTGGCTTCACTCGATAACTCGATATGTTAACCACCTTATCATTAACTGTAACGTGCTTATGAGATATGAGCTGCTTTGCTGAGTAAATTGTTGGAACAAGACCAGAGTGGTATAAAACAGAACTTAATCTCGATTCTAAGATACCGATAAAATTATCAGCCGTATAACCCTTTCTGTTATAAGCATCTAAAAATGTACGTCTAAGCTGCTTACTTGAAATCGCGTAGTAAAACTTAAATTTCTTATGTGCAGCAAACTGCTTACCAAAGTCAGATAACTTCTTGAATCCAAGAATACCATGTTGACCTGGAGGGTATTTCCTTTTGTTTACTGGGTCTTTAGCTGTACCCCATAAATTTACAC
>NODE_520_length_422_cov_1.079019
ATGTAGTAGAAATGATAAGTACTGCTACGATCAAAATGACAAAGGTGGTTTCAATATAAGAGTAACAAAGAACCACAGTCTAGAAAATAGCTTGTATATAAGCGTCTCTGACAAACTTCCTGAGCATAAGCCTGGTGAAAACCAAGCGGATATATCTGTAGATATCAGCAAAGTTCATGACATGGAAAACTTGAAAGGAAAATTAAAAGACAAAACAGGCACCATATATTACGGAATAAGAGACCATGGCTGCGATTACAAAAATGAAGGTCAGTTTAGTATTAACCTAACAACTAAAGAGCCACCTACAAAAACTTTTAGTGCAATATATAATTTCTTTGATGAAAAAGTGAAAACTGCATTTTTCGGCTCTAATTATAAAGACCCTAACGCAATTCACTCTGGTACTAGTCCTGTGAAGT
>NODE_521_length_421_cov_1.508197
ATTCTTTGCATGCAGAACTTTTACTGGCTTTTGAGCAACCTTATATAGTGCTTGTTCTATAATTTCCTTATCCACAATAGAATCTGGAACGTAAATTTGTATTGGAGGTATGTTAGCTGAATTATAAAAATTGACCAAAAAGGTGGATAAAATTTCATCATTTGAGTGATCACCACAGTTCTCGGCAAAGTAAGGAGTGCTGCCGTAGTTGTCTTTATTTCTGAACGATAACACACTAATACATGCTAGATCCTCTTCACGTACAATACTGAAGAAATCTGCATCTTTTTCAAAAGAAAAATCCGTGTGCTGTATTTGAATTTGCTCAAGAAACTTTACCCGATCTCTATATATAGCAGCAAGCTCATAGTTTTCTTCACTGCTGCACTTTCTCATTGTGAAAAGTAACTGTTCTTTCACT
>NODE_522_length_420_cov_1.660274
GCAAATACTACATAATTATTATCATCAACAATCTTTATTCCAAGAGCACCTTCGTCACTTAAGCTCAGGGCTGAAGAAGGAACTTTATATGCAAATCTTTCGCCTGAAGGTAGCCTTACGTTGGCAGTTAGTCCCTGCAAGGATATCATTTTATTATTAGTTACCTTTACTTCTACCCTATAAGACCCAGTTTTAGGCTCAGCAATTTTACTAATAAAACTTACTTCACCTGCCAATTCTTTTCCGTCCAGCAAATTAATTTGAGCTGTGCTGCCTAGCTCTATTTTATTTACTTCATTTTCCGAAACGTATAACACTACAAGAATTTGATCGAAATTAACCACGTCAGCTATTTTTTGCCCAGCATTAACAAAATCCCCTTCGTTTGCATTGATTGTATCAATATAACCATCTATAGGA
>NODE_523_length_420_cov_1.230137
ATGGAAAAATTAGCTGGTGGGTATATATTGTTTATTTCAAAGAATATGGCAAAATCAGCCACAGGAAAAGCTTTAGGAACAACGACTATTAGACCTCAAGATACAATTAACTGGAAAGTGCATTTTACCGTACGTGATAAGTATAATTCAGTAGTGGCAAAATGGCATAGCTATGAAAAGGGAGAGACCATATCGGAAAGAGTAGGTAGCGGCGAACCAAGTTACGCTATACAAACAATTTATCCAAATGCAGAGTCAGCACTGAGTGCAGCAAATGCCAAGTTGAAACAATTGAAGCGTAATAATGAGACTTTAGAAATGACAATACCAGGTAATCCAGAATTATGTGCAGAGGCAAAACTTAATCTTGTAGGGTTCAATCAGGATATAGATCGTGAATGGGTAATTGATAGAGCAGAA
>NODE_524_length_419_cov_2.170330
TTTCTGTATTTATTCTAAATTGAAGGAAGCTCAAATGAAAGATCATGTTTTGCTAAAAATCACAGAATGCAGTCTAACAGTGAACGGTTACGCTTTTGATCAAAAATGTTGTATAGTACACAATCAATTTTTCTGGATCCAAGTAGTCAAGGCACTGCCTTTGTGTTTGAGGCAAAATCGGCTATAACACTTAACATACTGCCTTTGCAAACAAATGTTCGTACAGTTATGTGTCAGCTACTTGCATGACGCCATTGCCTGAACGGGTACCAATGATTACCTATCAATCTCACCAAAAACTATATCGAGTGAGCCAATAATTGCTGCAACGTCAGCAAGCATGTGTCCTTTTGCCATAAAGTCTAAGGCTTGTAAATGCGCAAAGCCAGGTGCTCTTATTCGGCACCTATAAGGTCTAT
>NODE_525_length_419_cov_0.956044
TGTTGAGCCAAAGAATTTTACTACTCCGTGCTTATAATATTCATCACTCTCAGTTAAATTCGTGTCTTCAAATCTTCTTTCATCTATTACTTTAGTGATTGTACTTATTTTACTAAATTTTTTAGTATCGGCTTTACATTTATCATCGCAAAATTGTGCTCTGCATGCAGGAGAGTATAATTCTGCTATGCTTCTCTCAAGCTTTGCTGAGAGCCCTCTAATTTCAGCAATAAATCTTCCACTACTTAATGTCACTTTACCAAAAATTCCTGAATGTAGATTCATTGTTCCCTGGGTCAAGTCTTTATAATTCACAAGAAATATCTCAATATTTGCAAAGTCGTACTTTCCTGATAAAACATCTTTTTCTTTGATATCAACACTATTTAATATTCCCTCAATTTCCAAATTATCAGTCT
>NODE_526_length_418_cov_1.520661
TTTTAAAGAAGAGTGGGAAGAAGACAGAAAATTCAATGAATTATATCAAAAAAATAAGCAAAAAGAGTTGATGAAACAACAAGAAACGCTACGCGAGAAACAAAAAGATGTGCAAGTTTATAAAGAAGATCCAGAAATAGTTGACATAGCAAAACCGGTAGGTAAATGGACAAAGATGGTTATGATGGGTAATGGTTTAATGCAGCGTTTTGCACAATTGATACATAGAGAAGGCGGACAGAAAGGATTTTGGGAGCTGTTTGTAAAAGCTCAGGCTTCAACTCAAGGTAAACATAAGGGGAAGGGCAGATAATCCATGCTTGAATGTGAAAATTTATCCTGCGCTCGTAATAATAAGGTACTATTTAAGAATCTCAGTTTTAAAGCTGAGCTAAAATCAAAGATTCTAATCACTGGT
>NODE_527_length_417_cov_1.524862
TAGGTGCCTTTTAATTTACTTAAATGTCGCCAATTTAAGATTTTACTTGCGATTTCTACCCCTTCTTCTTCGAGTGCCTCTAGAACTTCATAATTGGTGCTATACGATCCAGATTTTTTTGACTTTTTCTTTTTATTAAGCCCCATTTTGTTGAATAAAACATCACTTAATTGTTTTGGCGAAGCAATATTAAATCTTTCTCCTGCCAAATTATATATCTCATCTTCAAGCACGGCAATTACCTGCTGAAATTTATCGGACAGCTCCTGTAATTTTTGTATGTTCAGTAATATCCCATTTTTCTCCATATCAAATATTACTTTCATAAGTGGCTTATCGAAGCGCTCGTAAATTGTGAACAATTTTTCCTGAAATAACCTTTGCTTTAGCTTTGCATGAATTGCTATTAAAGTTTTT
>NODE_528_length_416_cov_1.518006
CTTACCCCCAAGATTTAATGCTAACAGCTAGTTTTATAATCAAATATTTCAAAAGTCAATAAGCCTTTTTCCTTAATCCTTAAATTAATCGATACTAATTTATCAGCATAACAACTTAGATAACGCAACTATTTTCAGCAACCAAAAACAATAACCCTGAAATACAAAAAGTTTCTTTTCCTTCAGCAGTATTATTCTAAATTTTCGTCAAAATAAGCTGTTTTATCCTTTTTTTCCTTATACTCTTCTGCAGTATAGAGAGGTTGCTTCTTAGCTGTGATATTTGGCCATTTTTGTGAGTATTCTACGTTTATGTTGTAAAATGATTTGAAGATTTTTTGTTCACTGTTCAGTAACTCTTCATCTAGTTCTAAAATATCTTTTATGGAATCATCAGTTACAATTGCATCTACTGG
>NODE_529_length_416_cov_0.844875
AGATTGTGAATGACTTAGAGACGGAAGCTGATAACAAAATTACGAAAGCAGAAGAAGCTGGAGATCGGAAAGAAGTAAGCAGATTGAAAGAGGAACTCAAATGTAATAAAAAATATATTAAAGATGCGCTCTGCAGTAAAGACTATGCTTTTAATAAGAAGAGGGAAACTCCTCTTTATTACTTAAATGCTGCACAACAGAAAGAAATTAAGCAAATCGCAGGCATAAAAGACAGCTTTATATGTAACCAGAAGTTTCACCTGTGCTTATATATAATAGGAGCGATAGCATGTATCGCTGCTTTATGTTTGTCTTTATACTTTTTATTTTTAGTTTCTCAATCTTTTGCACTAAGCTCGATGGTTGCAATAGCTTCTGGCGGAGTCACATACCTGTCAGTTAAAGCATGTAGCGAG
>NODE_530_length_415_cov_1.233333
TGCGCATCAAATCTCTGATGAAGACTTAGTTGATTTAAAAAAAGACATAAAGTCAGTTCTAACTAACCAAAAGTCTTTTGAAAGAGTCAATGATTTCATAAACCAAGTGAACTATAAGATATACAATGGTTCAGAAATTGAAGAAATATTGAGTGAATATAATTTACCTATACAAACTATTGGTCCAGTAGATGCGAGTGGAAAAGATCAAAGCGGTAATAACGTAGGAGATTCTGGTGATTTGATTTCTTTCATTTTTTCGCGAGAAAAGGATCAGAAAGGTTATTTTAAGGGCGTTGGGGACGCTGTTGTTAGTGTAAAAATCGTCGATATCGTTCCACCCAAATTGCAAAGTTTTGAAGAAGGCAAGGCATTAGCGGTAGAGCTTTGGCGTAGTGAGTTTATAAAAGAAAGA
>NODE_531_length_415_cov_0.894444
TGCATAAAAAGGTAAAAAATACCACTCTGGCACTATATGTACCGGAGTGACCATAGAATCAGCTTCTATATAATTGTCTGGATGCCCAAGATAATTGGGAGCATAGAAAACAAATGCGAACAAAACTACAAAAAACAGACCAAAAGTTATGCAATCCTTGACTATATAATAAGGATAGAGAGGGATGGTATCCTTATCTGATTTTACCTCCACTCCACTTGGGTTACCAGAGCCAAACCTATGCAGAGCTGTCACATGAAGCATAGCTAAAGCAATAATAACAAAAGGCAGAAGATAATGCAGAGCGAAAAAACGGTTAAGTGTTGGGTTATCCACTGAAAAACCACCCCATAACCATATAACTATTTTATTGCCAATTAAAGGTATAGCAGAAAATAAGTTGGTTATAACTGTT
>NODE_532_length_415_cov_0.869444
CTGTACACTCATTCCCCAGAACCACAACATCCTCTCTTGGCTCGATTAATTCTACGTTTTCTACACCCTCTACAAACAAATTTGCTATTATCCAAGATCTTGTAACATTCCATCCCAGCCTTCTATTTGCTTCAAACTTCTCAATGAACTGCTTCTTGATTTCCTCCTTCGATATTACAGGACTTATGCTCATTCTGCTGTGAATATCTATTTCCGTAATATTGCAACCTATCACTGTTACTGTATCTGTTAAAACCCTTATATCATCTCTAGTAACCTGCTTTTTTACAATTTCTAGTAGCTCTTCTGACACTATGCCAGTTGTGGATAATTGTGTTGATAAGATTGAAATTTGTACTTTCCCTGGTATAGTTGATTCCACTAGTGCATCTTTTACTCTACTATCTGCTGACAG
>NODE_533_length_414_cov_0.690808
CTGTATATTGATCATTAATCATAGATTCAACCAAGTTATCTATCAGAACATCTGACACAAAAGGCCTACAAGCATCGTGTATAACTACAAAATCTGGGTTAATTTTTTGTAAGCTTTCAAGCCCTAGTTTAACTGAACTTTGCCTGTTTTCTCCTCCGTATACAGGGCTTAGTAATTTAGTGTCTGTAATTAGTGATATAGCTTTCTCATAGAAACTTTCATGGTCTTTATTAATTGCTATTCTTATGTAATCTATATATTGGTTAGCCAGAAATCTTTTAATTGTATGAAATAAAACAGATTTACCTGCCAGTTTTATATATTGCTTAGGAATCGTAGAATTGCATCTACTGCCTACTCCCGCTGCAACTATTAATGCTGCTATTTTGTATTTCTTAGCGCACATATTTCTTT
>NODE_534_length_413_cov_1.586592
ATGTTAAATGAGCAGCTTTCTCCTTTAATGAAGTAAAAATCCTCATTATTTACTTTTCGAACGAGCAAATCTTCTTCATTTTTCTGATATTTTCTTAAAAAACCTTCGATAGCACTTTTTGGTGCGTTAATGTTTGGTCCCTTAACTTCGTTATTGGAATCCTTTAGCTCCAAAGCATTTATGTTGTCGACAAATAGGGTAATGCGACGTGCCGTTATAAAAACCTCCATTGATGTAAATTTTACATTATTTTTGTTAAAAACATTGGCAATACAGCTCTTAACTTGAACTGTAGCTGAATTCTGCATTCTCGGTGGTATTTCTTCTGAAAGGCACCCAAATAACAACTGCAACGACATACGCTATTTACTCATGTACAATTCACAACATTTTTTTGTCAGCTCTCTAACTCT
>NODE_535_length_413_cov_1.346369
CTTGCACTTTGCTACTTTAATTATAGCAGACATAGGTAATTTAGCCACTAATTCTTTACCAGGATTACCAGAACTTTTACTTAATTTAGCCTCCTGCTTAAGTAAATAAGCCACAGGCGGACCGCTGACAGTAAAATCATGAGAGCGATCATCCTTTATGGAAATTCGCACTGTTACTAAATCGCCTACTTTATAATTAGCGTTAGCAGCACTAGTAACTTTATTAAAAGCTTCACAAAACTTAGGAACAGGTATACCACGTGGACCAAGTACTGAAGCAATTTTCGGTCCTGGAACTGCTTTCCCAGCTTCCATAAGTAAGTTAATCTTAGCAACTATAACACTCATAATTAATCCTCTATTTTCTCTACTTGAGCCAGATCAAGCTCTATTATTGTCGGCTTACCTAAAAT
>NODE_536_length_413_cov_1.027933
GGTCCTTTCGTTACCACAATTGGCCAGGTGATAAGTGGTGCAGGTTCATTTGGCCAGCATGTTTGAATGGGCAGTAGACTTAGGTCCACTTCATCTCCGGTTAGCACTACCTCTTGACATGGAGCCTTGCTCACTATTTTACTTCGCATCGATAACACAACTTTCAACAAAGGAAACATTTTTATAGCATCCTTAAAGTTTTTTGGCGGCTCAGGTGATTGCAAAAATGCTAAAAGTTTACCAAGATCTCTTAGCTCACCAGGATTTATGTTCAGTCCCAAGGCAATTCTTTCAATAGTACCGAATAAATTCACTAAAACTGGAATCGAATTTTTGCCGTTTTCTGTGACAACATTTTCAAAGATGATAGCTGGTCCTTTGTTTGACAAAACTCTGCGGTGAATTTCTGTCAT
>NODE_537_length_412_cov_1.675070
TCTGATTACCACGGTTTTCTGTGTGGGTTTTTAGTAAATTTTAGATACCGAGCTGTGGCTGATTTCTACCCAGAGCTACTTATAGGAAAAGGTTATGCAGATGTTGTTTTGCTTGTTCGTGGTGTTGATCAGACAAATGATTCGGTTCCAATTATAATTGAGTTGAAGGTTGGTGATGAGGAAGGATTAGAGCAAGCTAAAGATTATGCTAAAAGTTGTTCTGTTTCGTCTTTGCCTATTCATACCTCATCACCAAGTGCTGTTTGTGTAGCGTTAAATTTTCAATTACGTGGAGGTGCTGGTCTCCGAACTTCTGTGCAGGCCTTTTCAGAAGGTGGTCTTTCCTTAATACCGGGTTTACTACATCCTCATGGAAATGGAGTTAGGGGAAATGTAAAACGTTTTTTACAAC
>NODE_538_length_412_cov_1.448179
AATTGCATTTATTGTGGGAATATTCCTATTGCTATTTAGCTTAGCAATGCTTATTCCTGCTATTACCAATAAGTATCTCAGCTACGAATGGAAAAATTTTTTCGCTGGATTCATAATTACCTGCACATCTGGCGCAATTTTTATTTTACTCGGTAAATTAAGTAGATTGCATGGAATGCCAGCAATTTTTGCGATTACTAGTTGCACCTGGATTGCCTTGTCTCTGTTTGCAGCTATTCCTTTCTATTTTGATAATCTGAGCTATGTTGATGCATTGTTTGAAACGATATCTGGCATCACAACCACAGGGGCAACTATATTTAATGATATTGAAAAACAATCTCCAGGAATACTGCTGTGGAGAGCAATGCTACACGGCATGGGGGGTTTTGGTGTAATCACTTTAGGAATT
>NODE_539_length_411_cov_1.772472
ATTGCAACAAACAAATATAACTTTCCTTCTTCTGTTCTGACTTCTGCAATATCAATATGGAAATAGCCTATAGGATATTGTTTGAATTTCTTTTTTGGTTTAACTTCGCCATCAACATCTGGTAGTCTGCTAATGCTGTGCCTCTGTAAGCAACGATGTAGACTAGAGCGAGTCAAGTGTGGGATTGAGGTTTGCAAAGCGTAGAGACAATCATCTAATGGCAATAGAGTATGCTTACGAAATGCAACAATTACAGCCTCCTCTTCTAAAGTTAAAACAGTTGATCTTGCATGCTTCGGACCCATATCAGCGTCTTTGGCAAAAGACCGTTTTCTCCATTTAATGATAGTTTTTGGATTAAGGTTATAGTACCTGGAGAGTTTTGCTATGCTCTCTTTACTATTTTGTATT
>NODE_540_length_411_cov_1.567416
TGTTCTCGGTTATCTCTTTTAGCTTCGCGTTGAGACCTTCTAAATCGAACCTACACAATTTATCAGCGTAAAAAACCTCTGTTCTGTTTGCTTTAATCAGTTGATCTTTTAATTGTGTACACTTTCGTACTTCATTTTTTTCATCTCTTAATACTTTACCATCCTTATCTTTACAATCCACTTCCTCATACCTTAAGTAGAATGGCTTATCATCTTCATTTTTATTCAAATATTGTTTTGAACGGCTACACTTTCCATCAAAGCAGATGCAACCATCATCACCTTGCTCACATCCTTCTTTATGCTCTACATCCGTCAATTTGTATACTACTTTCAGTCCTTCACCAGATTTTAATTTTTCGTCTATTTTGCTATCTTTCTTCACACAATAACTGCATTCTTCCTTCTTCT
>NODE_541_length_411_cov_1.500000
TCGTTTTCTCGTTCTCAGCCGTACAAAACATTCTCCTCCTTCTATCATGCTCCTACAAACCAAAGCTTGTAATCCATAAAAATCACTTATTCCACAGCTATCTGCTTCGTCTGTCCAACGTAGCCATAATTCTTGTACTTTCTTTCGAAATTCTGCATTCCTTGCTTTTGATTGTGGTTTTATTCCTGTTCCAATAGAGTTACTTACTATTGTATCAATAATATTTGCTGCATATGGATTTTTTCTCACCATATCACGTGATCGACTACGTAAGTGCTCAAGGCTTTGAGACAGCAAATTGTTTATGCTTCCTGTTTCTTCTTGCCAATACATTATCCTTCTTCCTGATCCTGCAGCGTCCCATGCAGAACTTTTTGGTTTTGGTTTATTGAATAGTTGCTTGAATGATTT
>NODE_542_length_411_cov_1.126404
TCCCCCAGTTTTTTTAATTTGTATAGCTCTAACCATGATGAATATTAAGACAAAAACTTTGATTATGTTATCTAACAATTAATATTTTGCAAAGTTATTGTTTTCACAATCAATAGACTTCTTGCGTTACCTCCTGTCATTCCAGTGTCAGCTACTTGGATGACACCCTATTGATTACTGAAATGACATGGTTTGCAAACATTCTGTTACTTAAGCTTAAAAAACGTGTATGACAGTGTTATTTCGCTCAAATCTTTTGTATTGTTATCAAGCATTATCTCAGGATCTATATAAAAAGATACGGGCATAGCTGCTTTTTGTTTTGGTAGCAACATTTGTTCTTCAAAACAAAAGCATGCAATTTTATTGAAATACTTACCTGCTTTGAAAGGCGTAACGTTATACACCGCC
>NODE_543_length_411_cov_0.896067
ACACGCTTAGTGAGAGATTTTCTGATCTGCTCAACAACACGATTATTCTGCAGCGTTTCTCTGCTGATATTAAGAGGCAAGTCCGGTGAATCAACCACGCCTTTCAGAAAACGCAAGTATTGTGGTATAATCTGTACGTTATCTTCAGTGATAAATACTTTATTTACATATAACTTCACAGAGCAACGTCTATCTGGATGGAATAAATCAAAAGGTTTTATAGAAGGAACATAAAGCAAATTTGTATATTCTATTGCACCTTCATTTTTATTATGCAATATCATCCAGGGCTCCCCGCCAACGTGAGCAACACTGCGGAAAAAATCGTTGTGCTCCTCTTGAGTAACGTCATTTTTTGGCTTAGTCCAAATTGCAGCCTTACTGTTTAACTTTTCACTTTTTCCTTCTTCG
>NODE_544_length_410_cov_1.543662
ATCTTCTATTGTATAGCCCAAATGTGATCCTACATATCCTTTGTAATATTCTAAATATTTACCGATCCTTCTATGCGTAATATCTTCCTTATCAACTCCAAATGCCCTGTAGATTTTTTCCTCAAGTTTATCAACGTCATTTTTAGGTGATGTTGCAAATTTTGTTGCTTCAATAGTAGCACCTACAAATTTACGTGGCACATCAATAGCGTATTTCAGCACTCCTCCAACTCTTGGTATCCTACCCAGTAGATTAGCTGTACCTCCGGCTAATCTATCCGGTAAATGAGTAGCCCAATTACCTAAAGATTCTAGTTTTCCACCAATTGCGTCTTGCCAATAATGCTGTTTTAATCCTTCCATTATGCCAACCAAAGGCGATGCTTCATACATTCTAGATATATTGTAAA
>NODE_545_length_410_cov_0.907042
TTTGTTTGCCGAGGTCTAGTGTTAAAATTGACATTTGCTATAATTTAAAACTGCAAGTAGCACTAAATATCATTTGGTTCCTTCAAAATACGCTATGAATGGGTTTTTGTTGGCCAATGACAAGAATCTTATGCTACCTACCTTAGTTAGGACTTGCTATTATATATATTCACCGATTTTACAAAAACTGTTCACTTTTTTTTAATTTTTCTTTGCAAAGCGTAAAAAACGTGCTAAACTCACTTGTGAGTTTACTATACAGCAATAGAATTGCTAAGAATGCCATTTATTCGAGTTCTAAGGGGCATTATATGCGTTCTTTGGTAATGGTAGTATTTTTAGTACCCTAAAGTTACATCTAGCTTTAAAACAAAGTTTTTGCCTCATCTAAAAAAATATAAAGCTGTTTC
>NODE_546_length_409_cov_2.155367
AATTTTAGCTGAGAAAACAATAGTAAACTCTATGGTAGGCGAAAATGCAACCGAAGAGAGTAAAAAAATTTTTAGAGAAAGGGTGAGGAATAAAGAGTTTGAGGACGGAGAAGTTTCTATTAACGTCAGAGAGAGCAAGAGTATGTTACCTACTTTCGATATACCAGGTATGCCAGGTGGGCAAGTTGGTGTGATGAATGTAACAGAAATAATGGGCAAGATGTTTAACGGGAGCAAAAAAACAAAAACTATTACGGTGAAGGTAAAAGAAGCGCGTGAAATATTAATTAATGAAGAAAGTGAAGGGCTAATGGATGAAGATAAGATAATCAAAGAAGCCATTGATCTTGTTAGTAATGACGGTATAGTATTTTTGGATGAAATAGACAAAATTGCAGCGCGTACAGAA
>NODE_547_length_409_cov_0.844633
CTGAAACCTTCTGCACCAGTTAACATCCTTGCTATCTCTTCTTCAGTTGGAAGAAATTCTACGCTTCGGTTTAACAGCCCAGATTTTTCTAAACTGAGCAGTAACCTGTGGTGCTGCTCCAATCTCTCTTTAGCTTGCAAACACTCAAGAAGTAATGCTTTTGTTACAATTATGTTGTGGTTCTCAAGCACTTTGGATGCAACTTCATCCACCATACTTGCCAGTATTTCATTCCTTTTTTCTAAAGAAATACCCCCTGCTTTCATAGCTGAAACAAATGCAATCTTAATGTTAACTTCAAGGTCCGAACATATCACTCCGGCTGAATTATCAACAAAGTCTGCATTGATATATCCACCTTTTTCAGCATATTCTATTCTTCCAAACTGTGTACAACCAAGATTTCCAC
>NODE_548_length_408_cov_1.844193
ATGTTTTTGTAAGAGATGCAGTTAAAAAATCTTTACATAAAGATGTTCCTTTTCCGGTAGGTTTACTGTTAGATGTAAATGATGATGCTAGTAATTTGGTAAGTTAGTTATGGAATGTAATTTAGTTAATCTATCTAATGATAATGTAGGTACTGCTCAGCTCAATCCTTTGATATTTTCTGCTAAGCAAAAATTGAGTATTTTGCATGATATAGTGAGATGGCAATTAGCGAAGAGAAGAGCTGGTACTCATAAAACAAAAGGTATTAGTGATGTCTCTGGTACAACAGCTAAACCTTATGGTCAAAAACGTACCGGTAGGGCAAGACAAGGGAGCTTGCGATCTCCTCAATTTAGAGGTGGTGGGATTATTTTCGGCCCTGTTGTGAGGAGTCATACTTATTCTCT
>NODE_549_length_408_cov_1.413598
TGTCTATACTCTGCTATGTAGTATTTACTAGAGTCGAGAGGTATCTTGTCACCTTCTTCCCCATCAAGTTGTAAAACTACTGCTGAATGCCCATTACCTAAATCATTACCTTTTACCACTTTGAATATTTTAATCTCATCCTTTTCTACAAGTTCTTTTAACTCCTCGTTCTTTTCATTTAACTCTTCCTCCCTTTGTCTTTCTGCTTCTCTTTCTTTTGCCAATCTTTCTGCTTCTTCATCAGCTTTCTTCTGCAGTTGTGAGAATACATTTTGTAATATATCTTGTGTGGTTAAGCTATTTGTGTTGCTTAAAAAATTATCTAACACATTTGATGCAATTGGTGACAATTCACCGTGATCATCAAATACTTTTTCCTTTGCTTTATCATAGTGCTTTGGGTTATAG
>NODE_550_length_408_cov_1.260623
AAACTGCACCTTGCACCAAGAATATTATCTATCTCAGACATTAGACTGCTAAATAATAAGGAATCCTTGCAAGGGTCAATTAGAGTAAGCCATACAAAAAAACACAATGTGGTCAATGGTGAATTTAGCATGCATAATCTTGATGCAGATAAATATGATCATTCATTATTTAGCAGTTTACCTAAAATGCAATGGCTGAAAAATTTTCAGTATGATACAAATATAAAGGCCCGTGTTAATAACCTTACATTGAATGATACGAAAATTAAAAATTTGGATTTTTTGCTGAAAATGGAAAAAGGTAAGCTAGTTGCAGATAAAATAAAACTATCTGGAGAAGATTTCGATATTACCGGTAATGCAAAAATATTAGCAGATCGAAAATACGCCAAACCTTTATTAGATGTT
>NODE_551_length_408_cov_1.138810
ATTCACCCTCGATGGATCAGTAAATTTTTGCCCTTTTAAAGAAGACAAAAATCCAAGGAAAGTACTTGTGCCAGCTAGCTTTTGTGCTGATGGCTCAGAACCAAATTATAGTAAGGCTGCGGATATTAATAGTGTACCTAACAATTATGGTGTTAATGAAAGTAAAAACGAACTATGTGGTGGCAAAGGATTTGGCAGCAATAGACGTTATGTGGACACTGGAATTAAAGTAAATCCTGGTGACAAGTTAAGCTTCAGCTTAGTTCCCAGAAAAATAACAATTGATTACGACAATCCAGAAGGGAAAGGCATCAATTTTGATGACAATTGTTATAAAGCTGTAGAAAATGACCGTAAGGAAACTGTATATAAGAAAGCTACAGTGAGTGAAGTACATCAGGGGGGAGA
>NODE_552_length_407_cov_1.681818
TTTTTAGTACCATCGGTAGCATCTACATTATTAAGTTTTGCGTCTGGTGTATCTTTAGACAAGTTCTTTTCTTTCTCCCTTTCACACTTAACTCCCTGATAGATACAGAATGCAACAAAACTAGTTATCGCTATTACGGCAACAGCAGTGGCTATGGTACAAATTAGTAGTGTTTTTTCTTGATCTGCTACTGCCTCTGCAAGTGTTTCCACTTTTTTTTGCAGGCCGTTTAAGTGCTCTTGCATACCTTGAAACTGCTCAGTACCAATCTTGTCTTTTAATGCACTAAAAACTTTTTCAAACTGCTCAGCATCTATCTTTTGAGCTTCTTGCCATTCTTTTAATGCACCAAAAACTTTTTCAAACTGCTCAGCATCGATTTTTTGACTTTCTTGCAATTCTGTTAC
>NODE_553_length_407_cov_1.306818
GTTGTGAATTTGCAACACTGTTAGAAGTTTCTGCTTCAATATCAGAATTTTTATCCATATTTTCTATCACACTTGCCATAACAGTTTCTTGTTCATCTTCTGTTGGTTTTGTTTGTTTTTCAGTCTTATTACTGCTACTGTCAGTTTCCACAGTTACTTTTTTTACTTCTATATCTTTTTGAGCTTTCTCATTACTTTGCTTGTGTATTTCATCTCCATGCAATTTTTCCTGCAGAGCTTTTTTCGTATCAGCATAATCATCACGATTGCTTTGCAAAGCTGGTTTATAACTGCTGCTATCATCCGCTTGCATTTGATCTATATAGTTAGATTCTTCTTCCTGTATAGTATTTTTTGCGTTATCCTCACCAACCGTTCCTTTCTCCCCAGACTTGGCTTCACTCTCT
>NODE_554_length_407_cov_1.045455
ATTGCTTCAGCTGAGTGTATCAGATTAAACCCATGAGAACCAATAACTGCACCTGCAACGAAGTAACCGAGCACTGGACTAATATTCATTTTCCAAAACGCTATGACTATAAACACAGCAGCAGAAAGCAAAATTATAATATCAAACAAATGCTGAGAGCCACTGTGCATGATATTTAACCTGTAGAATTAGACCATTTAATTGAGCAGCCAATACTTGATTTTTGGTCAATTGGAGAATTACCAGTTTCTGCAATAAATTTCATAGCTTGAAATAAGTCACTACTTCCTACTTCATAGCTTTGAACCTTTTCTTTTTTTGTGTTATTAAAACGTCCACGATAGCAAAGGTTTAAATTGGAATTAAAGCCGAAAAAGTCAGGAGTACAAACAGCCCCGTATTCTTTA
>NODE_555_length_406_cov_1.800570
CAAAGTTAAAGTTGAATCTTTTTCCATAGGTTTTGGTCCTGAAATTTTTGGTTTTAACGATAAGTCTGGAACTAGATGGAAATTAAGCGTTGTTCCATTGGGTGGTTATGTTAAAATGCTAGGAGATACTAATGCAGCGAGTGTCCCAGCTGATCAACAAGAATTAACGGAAGAAGAAAAATTGTATTCATTTCATACAAAACCGCGTCATAAAAAAGCGGCAGTAGTTTTTGCAGGGCCTTTTGCAAACATGGTATTTGCTGTTATAGCTTTTACAATATTTTTTAGCATAGCAGGTTATTATCGCACTCCACCGGTGATTGAAAATGTAATCGAAGGTAGTGCAGCTAAGCAAGCTGGTTTGTTGCCAGGTGACACTATTACACAAATCAATGAGCATAAAATA
>NODE_556_length_406_cov_1.603989
GTTGCAGTAGGTGCAGTAGGTGTGATGGTTGGTGCATTACTTCCATTTGTGGCAGCTGCTTTACCGGTTGCTGCAACAGGTGCAATAGTTGCCCTTACTCTATTTTTTGCTGTGAAAGCAGTTGAATACACATTCAAAGGGCTCAAATGGTCAGCAGAAAAAACAGTTAATGGGGCGAAATATACTGCCGGAAAAGTTAGAGATGGTGCTGTACATGTTAAAGATAAGGTGAAAGAAGGTTATGAACATTCAGTAGATTCACTGAAAAAAGGCGCTAGTTTTGTAGGCGAAGGAGTGGCAAATAAGTTCCATAAGGCATCTGGTGAGACGGACTATTTAGATAAGGTAAAAAGGTTTACTCCAGATGCAATTAAGAAATCTGACGAAATAAGAAATGATATGAAAG
>NODE_557_length_406_cov_1.310541
TTGTGAATTATCAACCTCCATGAAATCGGTGGGAGAAGTAATGTCTATAGGCCGCACTTTTAATGAGTCGCTGCAGAAAGCTTTTCGCTCGCTTGAAACTGGGCTCACGGGACTTGATGAAGTGTTTTCTGAAAATACTGATATTGATCACATCAGATCTCAATTAGCAAAATTGCTACCAAACAGATTGCTGATTGCTGCTGATGCAATGCGTCATGGAATTAGCATAGAAGAAATAAATTCAATTACAGGTTATGACTTATGGTTTTTGCAGAATATACAGCAAATCATCTTGGCTGAACAAAAAATCAAGGAAAACGGCCTCCCTGGAACTGCATATGAAATGTTAGAGCTGAAAAAAATGGGATTTTCAGATGCAAGATTGGCGAAATTAAGCAATAAGAAA
>NODE_558_length_406_cov_1.179487
CAGTAACTGCTTTACTACCTGCAGCAGAATTTAGAGTGAAACTGGACAATGAACATGAGATTATCTGTCATGTATCAGGGAAAGTGAGAAGAAGTAAAATACGCATCATTATAGGGGATAGGGTGTTAGTTGAGATGAGCATTTACGATAGGAATGCGAGAAAGGGTAGGATCATTAGAAGGCTTAAAGGTACAAGTGACAGAACGATCTCTAAATAATCTTATTCTTGCTTCATCATCGAAAAGGCGTATAGCTTTACTAAAACAAATAAACATTGAGCCAGGTTTAATTTTGCCAGCAGATATAGATGAAGCCCCTTTAAAAAAGGAACTTCCGAAGGATTACTCAATCCGTATGGCAAAAAGCAAAGCGGAGAAAATACAAAGCTCAAATCCAAATTACTTTG
>NODE_559_length_405_cov_1.914286
ACTGTGTAAGCAGAAAGCCCACATGCCATGAACATATAACCAAGTTGACTGCAGGTTGAATAAGCAATTATTTTCTTTATATCGTTCTGAGTAATTGCAACGGTGGCTGCAAAAAAAGCAGTGAGTGCTCCAACGATAACTATTAATTCTCGTGCCACATTTGATAACTCAAACAATGGAGAACACTTTGCTACTAAAAATATACCTGCTGTTACCATCGTTGCTGCGTGAATAAGTGCAGAAACAGGAGTTGGCCCTTCCATTGCATCTGGCAACCAAACATGTAAACCAAGCTGTGCAGATTTACCCATACAGCCAATAAAAAGTAATATGCATATTATATGAGTTACTTTGAATTCACAGCAGAATGTCCTAATGTTCTGCGTGCCAAGAAGATCAGTTGTG
>NODE_560_length_405_cov_1.148571
AGCTAAACTGCGAAACGTGCTATTGGCTAAAATAGGATAAGAAACTATAGCTGCAAATATCCAAATTGATGTTTTTATCAGTCTTCCAGACTTGGTTTTTCTTTTAGTTTTTTAAGTCTTTCTTTATTTAGTATGGAGCTTATCTCTTCTACACTTTTATCAATATCATCATTGATTATTACATAATCATATTTCTCACGTTTGCTTATCTCTTTTTGAGCTGCGGCTAATCTGCGCTCTATTTCGCTTGCATCATCACTATTACGCTTTTGCAAACGCAACCTAAGCTCTTCCATTGAAGGGGGAAGTATAAAAACACTCACAACTTTTTTTCTCATGAGCTTGAATAAGTGAAATGCTCCTTGCCAGTCTATGCTTAGTAAAACGCTTATTCCATTGCTTAAG
>NODE_561_length_404_cov_1.054441
CATACAGTAATAAAGGCAATACTATACTTGCAGCAACCAAACTGCTTAATAATGCTGTAAATAATGGCCTATCTTTGATTACTGATTCTACTTTATTTCTTCTACTAATGACTTTGTCGTCAATATTAATGAAGTTGTTCTTACCCTTCCAAGCGTTAAGTGTAAAATGTGAATGAGTACCATTGCTGTATTCAAGTTTGAATGATTTTATTACTTTATCTTTTGGTTGATACTTTAGCACCTGATTCAAAGTTTCATTCGCATTCTTTCCTCCTATTTGACACTCTTCAGTATCTCTAAATTGCTTTATTCCACAAAATATTGTGCTAATTGCAAGCAATGAAGTAATTGCTATCATTGGCATAGTAATATAGAGAGGGCTGTTTGCAAAAAATGCAATAAAT
>NODE_562_length_403_cov_1.704023
CGCTGTGCTAAGGTTTCTTGCCACTCACTAACTGCTTTAACAGTTAGTATCAATCTTGGATTTACTTCATAATTAAATTTAATCCTCTTCCATGCACCTTTTGGGCTATGTAAATACTTATTTATATCAACTATTGATTCCATCTCTTCTTGAAACCAACCCATCCTATTATTTTCTTCAAGTTTATTGCACAATATTTGGTATAGGTCATATAGGTGTACCACGTCGTTTACTGCATAATCTAACTGATCTTCGGACAACGGACGCCTTAACCAATCTGAATTTTTAGCTTTAATTTTATCCAGTGCTATTCCTTGATATTGCTCCACTACTTTTGAGTAACCAATAAAGTCATGATAATAATGACAAAACATAGCAGCAACTTGGGTATCAAAAATGGGAG
>NODE_563_length_403_cov_1.617816
TGGTGATATACGCAACAAATCACTATCTAGAGCTTTCAAACTCGTTAAAGTGTGAAAAAATTTTCCCGTCGATAATTCAAGCCAACTAATAGCATATTCGTCATTTTGTTCAACTATGGACGCGAGATAATTATTGCTTTTATCCTCCAGTAGTGAATCTTCTATAATTGTACCTGGAGTTACAACTCGCACTACATCACGTTTTACTATGGATTTATAGCCCCTCTTTTTTGCTTCATCAGCAGTTTCTAATTGGTCACAGATTGCTACTTTGAATCCTAAATCTATTAGCTTGTGTAGGTAAGATTCACTACTGTGTGCTGGCACTCCACACATTGGTATTTCTTGCCCACACGAATTACCTCTCTTAGTGAGCACTATATTCAGCAATTTCGCAGCTTTA
>NODE_564_length_403_cov_1.534483
GCGTTATTAGTGTAAGAAATCCTGTGCATGCAGTATTATTTTTAATTTTCACCTTCGTTAACTCTGCAGTTCTTTTCATTCTCCTTGGAGCTGAGTTCATTGCTATGATGGTGATGATAGTATACATCGGTGCGGTTGCGGTGTTGTTCCTCTTTGTAGTTATGATGCTCGATATTGACTACATAAGGTTGCGCCAGGGTTTTGCAAAGCATTGCACTCTTGGTGCTATGTTGTGTGTTGTGTTTTTTCTAGTCATCAGCTTTGTAATCCGCAGCTCAGCACCGAATATAAGCAATGTTATAAACTATAATACCAATAATGTGAAAGCTATTGGTAATTTGCTGTATACCGACTACATGTACGCTTTTCATCTTTCTGGTATTCTGCTGCTTGTTGCAATTGT
>NODE_565_length_403_cov_1.385057
GTGCCACAGTGAAACAAGCATCACAATATTGTGGTATAGCATTGTTACGCACCTCTCCTTTAACAGCCTGATATAGTCCATCAATACTCAAGAAGGCTAGGCTATCTACTCCTATAACTTCCTTAATTTCCTCTACAGATTTATTTGCAGCAATTAAATCTTTGCACTCTGGCGTATCTATTCCATAAAAACAAGAATGCTTAATTGGTGGGCTTGAAATTTTGAGGTGAATCTCTTTTACTCCTGCATCCTTTAGCATAACTATTATATTTGTTAACGTACTACCACGCACTATACTATCATCTATTAAAATTATGTTTTTACCTTTCAAAGTGTGCTTATTAGCATTGAATTTTAATTTTATTCTAACTTTACGTACTTCAGCGGTTGGTTGTATAAAAGT
>NODE_566_length_403_cov_1.362069
GATGTAACTCCGATCTCTAAAAGCTTTTTTTCAGCATTTTTTGCGTATTTATTACCTGCTTCATCATTATCTGGCCAAATAATTATATGTTTACCTTTAAGGGGTGACCAGTCTGTTTTGTCAATTGGTGCGTTTGCTCCAGACATTGTTGTTGTAGCTGTGATACCTTGTTCTATCAAGCTTTCTGCACATTATTCTCCTTCAACCAGAATAACTTTATCAGATTTTAAGATTTCTGGAATGTTGTAGAGTGGCCTTATTTCTGGTGCAGCAAACTTAGATTGTTTTACATCAAAAGGCTTGTATACTTTTTTCTTTCCAGGAGGATCAGAACGGTAAACTTTTACAATGACCTGACCATTTTCATCATAATAATTCCAACTGTGGGTAATAAATTTCTCGA
>NODE_567_length_402_cov_1.463977
TCTTACCATTATATCTGGAGCCTTAACAAAATTGAGCTATAGTAGAAAATATTATACGCATGGTTGTTTTCGTGGAAAAAAGTCTAGATTGTGAAGTAGGGGAAAAAGTGAAAAATTGGAGGTTAGAGAGAGGTTATACTCAGAAGGATTTAGCGAGGAAAATTGGTGTAAAGTACTGGGTGATACTACAATATGAAAAAGGGAATCGTAGAATTTCAATTGAAAGGTTGTACGCTATAGCGGAAGCATTGTCAGTAAGTATTGTGGATCTAATTCCTGTATCAAAAAGCTGTCTTGAAGATGAGGGAGAAGAAGTACTAAATCTAGTAAGAGAATATAAAAAGATTAATGATCAGGAGTTACGTAGGATGTTTTGTTTACTAACCAAATTTGTTCAAGCTA
>NODE_568_length_402_cov_1.155620
GTGACGTATAACGCTAAGGAGACAAAAAAATAGAGAAGTGTGTACACCCTGCAGAATTTGTACACTATTTAGCAATAGCCTAATAGATAAATATTTCTTGCATTTCAGCCTGAGTGATTTATGCTTTAAGCAAGAATTACCTGGGGGTATAGCTCAGCTGGTAGAGCATCTGTTTTGCACGCAGAAGGTCAGCGGTTCGATCCCGCTTGCCTCCACCAATATAGGTTCTAACATATCATAAAGTCAGCCTATTTTAGTCCATGAGTATTTTACACTAGTTCCCTAAAAAATCCCTCTTTCTATAACTTTTCTCTACGCAAGTAATATTTGTTATTATAATTCTGATATATACTAACTTAACAATAAATTAATCAATAAATGTTAGAATACTAACAATGAATT
>NODE_569_length_402_cov_1.118156
TACTCCATTATTTTGTGTCGATCCTGTAGGTTGACTACCGTTGCTTACACCAGTTCCTTGTTCTGCACTGGTGGTGCTGGTTTTTTCCCCTTCTTTGCTATTATCTGATTGTAGTTCAGTATCATCACCTACTCGTTTTTCTTCCTCTTGACCCCCTTCACTATCTGTCGATGATCCACCCGCTGAACCATCATCAGATTTTTCTGCGGGTTGCAATAGAGTTTTTATTCCTTCATCAGTGGCTAATTTGAAAGGAGTGTCTCCATGTTTATCTTTTATATTAACATCGATTCCTTCTGCTTTCAGTAGAGCGTTCAATACATTTATATCTATGTTGTCCTTTTTAGCAGCCAAATGCAAAGGAGTTCTGTCTTCTTTATCTTGTGCATTAACATTTGCCCC
>NODE_570_length_402_cov_1.011527
TATGAACTATGCTTTCACTACTGAGGAATGCCTCTATCCCTTGATACTCTCCAGTCTCTTTATCAACTCCACAGATTATACTTTGAATAGTTTCACTTTCTTTGAGCTTTGGATCGCTGTTTTCACTTTCTTTAACTCGAATAACTACTACTGTCGCACCAATCTGGGAAAATATTCCGTTTGTGGCAGAAGGTAAACTGCCACTCTTTCCAAGTCTTGCTGCTTCTTTTAAGCTTCCTGCAATTAACACTGGTTTATTTAGCGGAAACTTTTGCTCGTCAGCTTCAGGTGCAGTACCAATTACACCTATCACTGATGATTTAGCTGTACGTACTGTCTTTGCTCCTGAGGTTACCTCAATAACATTTACTCCGTGTAAAAATTCTTCAGCCATTTCTTTGT
>NODE_571_length_402_cov_0.792507
TTTACTACTTAAATCCAAAGATAATATATTCGTTTCACCACCCAATGAGTGGGAAATTAAAAGAGATTTACCATCGGGAGAAAATCTTGGTGCAGAAACAACTCCTTCAAATGCGCTGATTATTGATTCAGTGTTATCTTTTAAATTTTTTAATATTATATAACTTTTACCATTTGCGTACGAGATATAAACAATGCCCTTTCCATTTGGTGAGAATCTCGGTGTTGACACAAATCTATCGCCATTTGTTAAGTATTTTATATTACTTCCATCTTGATTCATCACAGCAATTTTACGCACAGATTTGTAGTTGCTATCTTTTTCTTCAGCGATATACGTGATTTTTGTGTTGAAGTGCCCTTTCTCACCAATTAATCTATCATGTATCACATCCGAAACGAG
>NODE_572_length_401_cov_1.410405
GCAGCTTGATATTTCTCTATATTTATCTTGCTCAGGTAACCATACCTCTATGTCATAAGTCCTTTGTGCAGCAAAACCCATATCACCACTACAGAGTAGCATTACTCTATACGGTAATTCTAGTTTTTTTAATATCTCTTCAACAATACTCGTCATGCGCTCAAGTTCATCATTTGATTGGTCTTCAGTTGTGATACTCACCAATTCCACTTTACCAAATTGGTGTTGCCTTATCATGCCTCTCGTGTCTCGCCCTGCGCTACCTGCTTCTTTACGAAAGCACTCCGAATATGCAGTAAAGCGAATAGGCAGTTCTTTTTCTTCCATTATTTTGTCAGCAACTAAATTTGTTAAAAACACTTCACTTGTGGGAATCAACCTCAATTCGTCGGTAGTTAAAT
>NODE_573_length_401_cov_1.268786
ATCATGTTCTACTTGGTTATCACTGACCAATATTTTATCGTCATTTAGTAAGTAATTTTCAGCTTTTAGCTTATCTTGATTACCGAGCACTTTACTTACACCAGGAATGCTACTGTAAACTTCTGGATCCAACTGAACAGCACAACCAACTACGATAATTTCTTTATTTGGATCATTTTTGTAAATCTTACGTATCTTTTGCTTTACCTGACGTTCTGCTTCGTTTGTCACTGCACAGCTATGCACCACAACAACATTTTCTCTCTTTGCTTTTTTTAATGCTTCTTTGATTAACTCGCTCTCGTAAAAATTTAGACGACAACCAAATGTTATCACTTCATTCATGTTAGTATTTTTTGCTTTAATAGACCTAAATTATATCAAATATCCAAGCAAAGTCT
>NODE_574_length_400_cov_1.666667
AATAAAATACTTAGTAATTCAGATGTTACAGAGGAAGTGTTTGAAAAATGTAGCAAGGTTGTGAAAGAAATAGAGGAGAAGCAAACTTCTAAACTCAGTAGTGGCAATGACTCAGATAGTGGAATAGACTCACCTAGAACGAGTAAAGAAAGTTTGAAATCACCAGTAAGTAGCAGAAGGAGCAGTTTAACTTTAGTAACAAGCACTTCATCTGAGGAAAGTTTAAACTCAACATTGAGCTCTGTTGAAGGAGATAATGGCTTACAACCAGAGGATGAAGGAGAGACAAAATTAGCACACCTAACTAAAACAAGGTCCAAAGGGCCAAGTGGACGAAGATCTCCTTCTAAACATCATGAGAAGAAAGATCCAATGCAACCCGAAGAAAAAGAGGAGAAAG
>NODE_575_length_400_cov_1.356522
TAAAACATTTATATTGTCTTTGCTTTCTTGCTGACTTATTTAAAAAAATACTATATTATTTATTGTAATATAACTGGCAAACAATAACAAAATCGTAAAAAAACTGAGCGAAAAGAAAGCAAACCTTGAGGGTAATTTATGTAAATTAGAGCAAGAACTTCAAGAAACAAAGCAAACTTTGCTTACGAAGAATGAAGAAATAGTTGATTTAAGGGTCAAAAGAGCAGAACTTGAAGTAACTCTGCAAAAAGAACGTGAGGAAAAGAAAAAGGAAATAGAATTACTAACAAAAGCAGAGGAGAGATTAACAAACACTTTTAAAGCGCTCTCTCTTGATGCTTTGCAAACAAATAACAATAATTTTCTGAACATAGCAAAGGAAGTAATCGATAGTAAATTA
>NODE_576_length_400_cov_1.231884
GATACAATTTTAAATGTTGGTCTAAATGATGAAACCGTTGTTGGGCTTGCAAAAAAAAGTGGCGAACGTTTTGCTTACGATAGCTACTGCCGTTTCATCATGATGTACTCCAATGTTGTACTACAGCTTGATCATCACCTATTTCAAGATGTTGTTGATAATGAGCAGCAAAAGAGTGGAGCAAAAAGCTTAGCTGATCTTGATGTTGATGTTTTAAAGAGAATTGTTAACGATTTTAAAAAGATAGTATATGAAAAAACTGAGAAACATTTCCCGCAGAACGTTGAAGAGCAATTGTTAAACTCAGTTAATGCAGTATTTGCCTCTTGGAAAAATGATAGGGCTGTTTCCTATAGAAGAATACATAATATTCCTGAAAACCTTGGAACAGCGGTCAACG
>NODE_578_length_399_cov_1.116279
CTATAGTCTTCATGTTGCGATCCTTTCCAGGGAAACGGAGTACAATATCGATTTCTTCATCCGTGTTATTTGGTCTATATTTTCCAATCAACACTCCATTTGTAACCATCTTTATAAAATCGCCAATGGTTGCAACACTTACTTCAGAGCTTGTAGCCTTACTCTTATCAACACTCATATTCCACTCTATTTCAGGTGCTGATCTGCTATCTTGAATATTTATAAACCCGGATGAAGGTTGGTTCATAATTTCTAGAATTTTCTCTGCTGCTAAATTCAAACTGGATACACTCCCGCTGAGGTTAATTTGTATTGGCTTGTCAGCCGACGGTCCTGGCTTTTCCTCTTGAACATTAATTATTATTCCTTTCATGTCTTGCACACTGCTCCTTATATCAT
>NODE_579_length_398_cov_1.982507
GTTGTAAACTTTATCTTGATTTCTTCTGCCTTCTCTTTCAGCACGTTTTTCCATACCTTCAAAAGCAGATCCAAAATCATCAATTTCATCTGAACCTTTTGGTTCCGTGCCTAAATTTCGTGTCACTTCATTTGATTGATCAGGCTTATCTTCTTCTGTTGGCTGATCATGCTGTAGTTGATTAGGCTTGTCTTCTTGTTCTGTGCTTAGTTCTCGTACTACCTTATCTGGCTGACCTCCCCCTCGTAGTCGAAGAGGGTCGCCTTCTTCTAGTGGCTGATCATGGTTATCTCTTACTAGTTCCGTGCCTAACTCTCGTTCTACCTTATTTGATTGATCAGGATTGTCTTTTTCTGGTTCTCTCTTACGGCCGATAGTGTAATCATGAAGCTTCTCTA
>NODE_580_length_398_cov_1.696793
AAACAAGGATAAAGGAGAAAAGCCATATCTTACCGTTAGCAAGGATTTTATCTCCAAAATTCATCTTTCTCTGAGTGACGATGGAGATTACGCTACTGCATTTGTTATAATTTGCGTCTATAGCTCACACAGATAAAGTTTACTCTTTTGTCATCTTATGGCTTACTGTATGAACATTCATTTTTAAAGGTAAACTGCACAGCAAATGGTGTCATTCCAGTGCCCAGACACTGGTTTCTGCAATCTCATCGAAAACGTTTTTCTATGCTAGTTTGCTTGTGAGCAAGCAAACTTTCCTGGATCCCAGACTGGGATGACATCTTTGTTGTGTTTAACAAAAACAAATGTTCGTACAGTTGTGGAATGAATCGCAGTATAGCTATAGCATACACAAATAA
>NODE_581_length_398_cov_1.104956
CAATATCACGCTTTACCTAAAGTAATCACTTAACTAACGGCAAAGTGATACCATGCTGATTCATATATTTTCCTTTCATATCATCATATGATTTCTCACACTCACTTTCGCCGCTTAAAAATACGAATTGGCATGCGCCTTCATTAGCGTAAATTTTCGCGGGAAGCGGAGTGGTGTTTGAGAATTCGAGTGTGACATGACCTTCCCATCCAGGTTCTAAGGGAGTAACGTTTACTATAATTCCACATCTTGCGTAAGTTGATTTACCAACACAAATGACCAGTACATTCCTTGGTATACGAAAATATTCCACTGTACTTGCAAGCACAAAGCTATTTGGTGGAATTATGCATACGTCTGTTTCTTTATCTATAAAACTATTCTCAGAAAAATTTTTA
>NODE_582_length_398_cov_1.072886
GTTGATATTTTCTCTGTGATATGCGGGTATTAATAGCTATATTATTTGCTCTAGTTTGATCGTTGCAAGCCTTCCAAACTAAATTTAAAACTTGCTTCAATGTTAACCCGCTTCCACTATGTGTACCAGGGTTATTTTTTATACGCTTCAAGCACTCAAGTGCATGTTTTTTCTCATCTTCTGTAAGTTGATCTTTATCTGCAGCTTTTTGTGTGCCATTTGCTATGCACTCTAACTGATCAATAAATCCTTCTATTTCCTCTATAAACTTATCATCAATATCAGGCTCACCGTAGTTTTCTTTTAGCTTTTGAACGTTAATATTAATTGCATCATTTACATCAGTATCATGCGTTGTTTGTGAAATACGTGCTGCCTCCATAAATGCTTCAGCTCTT
>NODE_583_length_398_cov_0.772595
TTGCAATTTTCCGTTTCTTTTACATAATTATATTAGTAAATCATTAATAAAGAGGGTTTAGTATGCCTTATAGAAACGGTGTAGCATATTATGGAGCTTATGGAGGTGGTGATAACACGGCATCGCAAGCTCGAAATCCGACAACTTCAAGACAGCTAAGTGAATCAACAAAACAGCTATTTAAGGCTATTAATGATGGAAACCTAGAAGATTTTAAAGAAGCTCTGGCAGAGGGTGCGGATGTTAATGCGTTTGATAAAGAAGGCATGACACCTTTGATGTCTATTGCTAGAGCTTGTGATGTCACTTATGGTAGACAACCCATGTTAGAAAAAATGGCTAAATTGCTTATACAAAATAGCAGTATCGATATTAACGCTCGAAGTAGGGAATATGTT
>NODE_584_length_397_cov_2.046784
CTTGCAAATAATACCAACGCTATAATTTTTAGCGGTGAAATTGCTAGAGATATTGCTAAGAAATATGAAATACCGCCTCACTATAGTGCAGCATGGCTAGGCATATTTTCTTGTGTATTTCAAGGATTAATACCGTATGGCGCTCAATTGCTTTTGGCTAGCACTATTGCTGGAGTTTCACCTTTGGCAGTCGTGCCACACGTATACTATTGCTATGTTTTAGGTATTATTGCAGTGTTATATATTGTATTGAACAAAATTGAGAAAAAAGATTGTGCTTAATATACAAGACAACGCTCCGCTCTGTAGAAAATGGATGTTCTTGGCAGTATGTGCTCTTGCTTGCTCTGGGTTACTGTCAATAATTGTTATTTTTCTACGATTGCCTTTTATCTCC
>NODE_585_length_397_cov_1.210526
TGCTTTTCGTTTGTGCAAAACTTTTAGCAGCTTCAACAACCTTGCTTATACGAGGTTCTTTTTCTAGCTCTTTTAGGTACTTTGAGAAGATTTCACAACTTTTGTCATCCATATGTACCATTATTTTACCAAAACTTTCAGCTTTTTCAGAAGATAAAATCATTTCGATCTTTTCATCGCCTACCCTAAAGGTCATTTTTACTTTGCCTTGCATATCATGATATTGCCAGCTTTTTATTCAGATTAGATTATCTCCTTCTCCTATTCGCAATGCACCATATTCTAAGTCCTTAAATTCCGGGGAGTTCATAAATTTTGCAGGAGTGATCACACTTTTTTCTGGACACTGTACATAATAAAATTTATTATCTCTTTCTACTACAATTCCTTTTTTTTG
>NODE_586_length_397_cov_1.157895
AATTCACCTTTATCATTTTGAAAGTATTTGGTGTTTTTAATATGGTTTTTTATAGATTCTTCTCCAACTGTCAACCCCAGCTCACTAGTTAGGTTAAACAATAGTTTTTGCTCTATAAGTGCGTTAAGCAAATCATATTTCAGCTTTTTTACTTGTTCTCTACTCGCATCAGATCCAGAAATTTGCTTTTCATAATTTTGATATAGTGATTTATACTCATCTGACGTTATAACTTCTTTTCCAACCCTAGCTACCTCTTCTTTTTCATCATCACCTGATAAAAGGTTGCCAATTCCCATGAAGATTAACAAGCAAGCTAAAAGGACAACGGTTACTTTAGTGAAAAAATTTTTAACATTCATTTTAAACCCAGTTAATTAATGATTAATTATAGAAT
>NODE_587_length_397_cov_1.125731
AATTGAGAATACCTGTAAGCGCTTATCTTGGTATGGCATTACTTATCACTACTGCTTTTAGATTCTATGGCTATTTTGTTGACATTCGAATGTTTACCTCAATGCGTCAAAAAATAGCTGATATGTCTTTTTATAGGCTGCTTCAGCAAGACCATTCCTATTATCAAAACAACCTATCCGGAAGTTTAGTATATAAGGTCAGTAACTTAATGGATAGTGTGATAGAGCTAATAAGACTGCTTATAGACTGTTTCTTTAGTTATAGTATAGCATTAATCTTGGCTATTTATACTTTATCACTAGTAAATATAAAGTTTGCAATAGCTACATTCATTTGGGTGAACATTTTTATTTTGATTTCGGTTTTCAGTTTTCGGGTGCTTACCGGATTAGCCGA
>NODE_588_length_397_cov_1.070175
GCCTAATTGCCGGAAGATCAACTTTTTGGTGAACATAAGGTTTTTCGCATATTACAAGCTCTCCTCCGCATTCGCAAATATTAGGCAACTCTATTTTTACTACTTTATCCGCTTCCATTGTGGCATGAAAATTTCCTTTATGCCCAACCTGATCGCCAACATTCCTTTCGCTTTTTGGCTTGTCCTTTTTTATTTTGTATAGCTCTTTTGAGCTGGGCAGGGATGAGTTTTTTGAATTTAAACCGAGCCTTTCCTTTAATTCAGCGTTCTCTATCTTTAAAGCTTTATTTTCTGCTTTTAAGTTTTCTATCTCTGCTTTCAGTTTTTCTATTTTTTGCTGTAAATTTTTGCAAAGTTCTAAAAGGTTTACCACATTACCTCACTTTTGCTCTATGAT
>NODE_589_length_397_cov_0.941520
GTAGCAAATTCAAAGTTAGGACCTTCAACAATTGCATCAACTGGACATGCCTCTTGGCAAAGTCCGCAGTATATGCATTTTGTCATATCAATATCATAGCGCGTGGTGCGGCGACTACCGTCTTCTCTTTCCTCTGCTTCAATAACTATTGCTTGAGCAGGGCAGATAACTTCACATAATTTACAAGCTATGCATCGTTCTTCACCGTTTGGATACCTACGCAACGCATGCTCACCACGAAACCTTGGACTTAAAGGGCCCTTCTCCATAGGATACCTCAAAGTAACCTTTGGCTTAAACATATATTTTAATGTAATAACAAACCCTTTAATTAACTCTACAAAAGACCAGTACCAAGCTAATTTCTTGAGCATAAAATATTTAAAACTTGTGTCAG
>NODE_590_length_397_cov_0.847953
ATAAACGAGGCGTTAAAAAGTTTAGAAAGTAAAGGTGTAATACAAAAGATAGCAGAAAAATGGCTAGGAGATAACTGATGCAAGAATTAATTTCTAATTTCTTGTTTGTTGGAACAGGCCTTGCCTTTACTTTAAAATTATTGATTGGAGGACTGCTTTTAGGTATGAGTCTAGGAGGGTTATTTTCAGTACTCAGATATAATAAGATCTGTATTCCATTAATTAATGGAATTATATCTGTAATACGTGGCACCCCCCTTATATTACAGTTAAGTGTTGTTTATTTTATGACTCCAACCATTGCAGGAATTAAATTAAACATATTTAGTGCTGGCATTATAGCATTTGGTCTAAATAGCTGTGCTTATATTACTGAGATTTTACGAGCTGGTATTGA
>NODE_591_length_395_cov_2.164706
CAATGGAAAAAGAGCTACCTTGATTCACAAATGATGGAGAGAATAGATAAGGAAATCAAGGAATACAGCAATAAAACTGCCACTAAAGACGTAACCAAAGTGCAAAGCAGTTGGACTAATAAATTTTCTCCTGGGGGCAAAAAAATTAGCTCTATATTTGGAGATGATGATTAGCTTATAGTGCAGGCCAGACGTCATACCGCCGCGAACCGTCATACCGTGATTCATTCTTTTGGTGTACGAACATTGCAATTTGCAGGTAATTTGAGTAGTAGATGGTGTCATTCCAGTGCTTGACACTGGAATCCAGGAATTTGGATTGGGCACTAAGTTGGTGAGCATAAAAGTGGCTGATCTTATGTTAAAAAACAACGTTCTTGATGAGATTACGGCAA
>NODE_592_length_394_cov_0.814159
GTTCGAGGTTTGGATTATTATTGCCACACAGTGTTTGAGTTTGTTACAGAGGATTTAGGTGCACAAGGGGCAGTTTTTGCCGGTGGAAGATACGATAATTTAGTATCTTCAGTAGGTGGAAAACACACTCCAGCAATAGGATTTGCAGGGGGTATTGAGCGCATAATGGAGTTAATCAATTATTCTCCGAAAGAAGAGCGACCTATTTACCTAATTCCAATCGGTAGAGAGGTTGAAGAATATACCCTAACACTTGCGAATGAATTGCGCAGAAATGGTTTATATGTAATCTATGAATATAGCGGAACGCTCAGAACCCGAATGAAAAAAGCAAATCAAGCAAATGCTAAAGCTGCTTTAATCTTTGGCGATGAAGAATTGAGTAGTAAAACTT
>NODE_593_length_393_cov_1.582840
AATCTTCTGGAACATCTGCTGCAATTCCACCTGGCCTGATGTAAGCTGCGTGAAACCTTGCACCTGAAGCTCTTTCGTAAAATTCCAGTATTTTTTCTCTTTCTTCAAAGAGCCATAAAAGAGGGGTCATTGCTCCAACATCAAGTGCTTGAGAAGAAACGTTCAGTAAATGATTTAGTATTCTCGTCAGTTCACAAAACAAGACACGTAAATACTTTGCCCTAATTGGCACTTCACATTGCAACAATTTCTCCACACAAAGTGAATATGCATGCTCTTGTGACATTGGTGATACGTAATCAAGGCGATCAAAATAAGGCAAAGCTTGAAGATACGTTTTATGTTCTATTAATTTTTCAGTACCGCGGTGCAAAAGCCCAATATGGGGATCTG
>NODE_594_length_393_cov_1.000000
ATAATGATATGGATCAAAAACCTCCCTTACTTTTATATACTCTGAAATAAAATAATCGTTTAGCGCTTCATCTGCAGAATACTGTTTTACTGTGACAGGATCAACCAATTGCACTATTCCTGATTTCTTGTCAATTTCTATAACAAATGGCTCAATAGTGCTACTTGTGCTAATTTTAAATATGACTAATATGCTGATAGAGATCGTTGCTAATAATATTAATGCAAATAAAAGTAGAATATTCCTTTGAGCAATAACTGTGCTGTAGCGGTTTGAATTCCAATTTATATCCTTATCTAAGGATTCAGTATTTTTTTCTCGCTTAAAAAATCTTAGCATTTTAGTATTCCTAAAAATCTTAACTTATGTTAATAAACACAGCAAATTAACAAA
>NODE_595_length_392_cov_1.551929
CCTGGGAAGGAGGGATGTCATTTCATGGTGGTGCTATAGGAGTTTTGCTTGCAGTAATAATCTCCTGCAGAAGACATAACATTCCTATATTTTATGCACTGGACCTAGTTTCTTGCGGAGTTCCCATAGGTTTATTTTTAGGTCGCATAGGCAATTTTATAAACGGAGAGTTATTTGGCAGAGTTACAACTATGCCATGGGGTATGGTATTTCCAGAGAGTGGTGATAATTTGCTGCGTCATCCAAGCCAGCTTTATGAGGCACTTTTTGAAGGACTGCTACTTTTTGCAGTTGCAAATTCACTGTTTTTCTTAACTAGAATAAGACTGTATCACGGTGCGTTAACTGGTATTGCAGTTATGTGGTATGGAATAGCACGTTTTTTCGTTGAG
>NODE_596_length_392_cov_1.338279
TTGTAAAGAGCCAACACACGAGCCAAAAGCAACGGAAAACGTAGATTATATTATAAAATTAATTGAACATTTACTGCAATCAGGCCACGCTTACGAATCCAATAAACATGTATATTTTAGTGTAGAATCTTACCATGAATATGGTGCTTTATCAGGAAAAAAAACTGATGAATTGGTTCCAGGTAGCAGAGTTGAAGTTAATGAAAATAAAAAGCACCCTGGAGATTTTGTACTGTGGAAGCCTGCAAGTGATATTGACTACAAACTTTCAAGTTATTGGGATAGCCCATGGGGAGAGGGCAGGCCTGGATGGCATATAGAATGCTCAGCAATGTCATATGCTTATCTTGGCAAAGATTTTGATATTCATGGTGGCGGCATAGATTTACAAT
>NODE_597_length_392_cov_1.326409
GTTGCTATTTTTCATTTAATGACACACGCTTTTTTTAAAGCTCTACTATTTCTTGGTGCTGGCAATGTGATTCATGCAATGCATCATGAGCAAAACATTCAGAAAATGGGAAATTGCTGGAAGAAAATCCCTTGCACTTACGCTCTCATGTGGATTGGATCTCTTGCGCTTTCTGGGATATTCCCATTTGCAGGTTTTTATTCAAAGGATTTGATAATTGAACATGCTTATAGCACGGATAGCTTTGCTTTTGTAATAAGCTTAGTTGTTGCATTCTTCACAGCGTTTTACTCTTGGAGGTTATTGCTTCTTGTGTTCCACAGCCAAAAACAAAGTAAAATTAATATACATGAGGCACCAAAGATTATGCTTATACCATTACTGATACTCGC
>NODE_598_length_392_cov_1.091988
TATTCATCATAACATCTGTTAAAAAAGTAGGTATTTGTATATCGTATATACTTAAAAAGAAGCCCAGAACCATCGCATAAAGCGAAGGAAGTTTGAACAACTTTAATATGCATTCTTTTGCGGTATAAATACCATTTGCAGCTATGTAAAATCCTAAGCTGTTTTCAAATAGCGCCATTCCTATATAACAAACAACATATACAGATACTGAATCTTCATCAAATAAAGCCATGGCAATCGGCAGGCCAAAATAACCCATACTTGTGCTGCCCGAGCTAAATGCTAATATGTTTCTTGTGTTATCCTTAAATAAAAAAGAAGAAAGATAATACACTGATAAGGACATAGTGCTACCTATAAACCATATCAAAATCGGCAGAGAAATTACTTTT
>NODE_599_length_392_cov_1.083086
ACGAAAGAAAAGCAAGATAATTTTAATCTTGGAATATATCGTATGCAGGTTATAGATCAAAAAACAACACTAATGCGTTGGCTTGCACACAGGGGTGGCGCAACTCACCATAAGCGTTGGAAGGAAGAAGGCAGAAATATGAAATTTCCTGCTGCTGCTGTGATCGGTAGTGATCCTGCAACGATTATTGCTGCGGTAACTCCAGTGCCAGAAACATTGTCAGAATACCAATTTGCTGGACTACTGCGAAAGAAGCCGCTTGAGCTGGTAAATTGTAAGACTATTCCACTTCAAGTACCAGCTCACGCGGAAATCGTTCTGGAAGGCTATGTGAGTTTGGATAGATATCAAGATGAGGGACCATATGGAGACCACACTGGCTACTATAATTC
>NODE_600_length_392_cov_0.955490
GTTGCCGTATATTATTAGTGAAACACAACATATTCTCATAGTAGGAATCATTCCATTCCATCGATATTTCCAAGCTGATGCCAAGATCTTCTGCATCTCCTTTCATACTGGCAATTTTAGTTACATGTGTCTTATTCTTATCTAAATACTGCACAAAATTTGCTGTACCAAAATTGTCTTTAGATTGATTGCTCTGATTGAAATGAGATTCTGTATATGGTTCATTGCGCAGATCACGTAAAGTAATGTCGATATTTGAATTTAAAAATGCTAATTCTCTTATACGACTTTCAAGCGTTGAGTAACTGAAATTAATGCCATTAAAAGTCTCTGTTGATGGCATGAACGTGACTTTAGTTCCTCTTTTGTTTGTATTTTCGTTGACTACCTTT
>NODE_601_length_391_cov_1.851190
GCACCAACAGTGCTGTAAAGAACTTTGAGTTCCCCTTTGTCTTTGCCTGCAGCAGCATCTTTATCAAAATGAGCACCAAAAGAACCGAAATAACGAGCTCCAGCATAAAGTTTGACTTCCGGAGTTACATCATAACTAACACCAGCTTTTACTTGACCAGCAAAACCAAATTTACTTTTTTGATCATTCACAGCGTCTTTCAAAGGAGTGCTAATATACGCTGCACCAACACCAACACCAATATATGGAGTGATAGGCATATCTTCAATTGCTATATCGTAATAAACGTTAACTAGTCCTGAAATTGCTGTTAAACTGTCTGCAATAGTATCTGGCGTAAATTTTGCATCTGTAACATCATTTTTGTTTAGGTATGAATACACTCCTTCAA
>NODE_602_length_391_cov_1.404762
AAGTGCGTAAAGTGCGATCAGCCAAACCGTTTGCTTTAACAATTGCTCCATAAAATAATGCGTTCTGTCTTACAGATTCTCCTATTGATTTAAAAATTGTCGGTTTAGCTGCATCTTCCACAGACCAAAAAGCGTATGAACACCTAACACCATTAACAAGAGCAGATGTACCTCTAATGGCATCTCGTGCTTGCTCAACAGTCGATATAGGTTTTTCACTTTTTGGCTTTCTCATATGGTGGGCAGTAATTATTGATGCTCCAGTGCTACCTGCTAAATCAGATAATAAAGACATCAAATAATCGCCTACGGCTGGGTCAGTATTTAAATCAGCATGCACAAATGATGCAAGTGGATCAAATACGATTAATTTTAAGTCTTTTATTTTATT
>NODE_603_length_390_cov_1.283582
GCTTGGAAATATCTCACAATAAACACCCATTCCTCCTACTTGTCTTGCGATAAGCTGTGTAAACTGTGAACCAAAATCAATAATGGCAATTGCTGACAATTTGCTCCTCCATATTATTTAAAATGATATCTGATAATAAAGAAAATAATGGAGTAAGTAAACCAAGACCTGTTTAAAAGCTTTAACGCGTGGTACAAGTTAGCTATATAGCTAATTTTCCTACACCATACCGCTACGACGCTAACACGTAGCGGGACGACGAGCTTATCGTCATACCGCGATTCATTCGCGGTATCCCTTAGCCGCTAACAAGTAGCGGGATTATCTTCATGCTGCCACGAACCGTCATACCGCGATTCATTCGCGGTATCTCAGCCGCTAACAAGAGAT
>NODE_604_length_389_cov_1.541916
AAGGCATATCTGGTTTTTCCTAGAAATTTAACCCTAGTTACACCTGCACCAATACCAACATATGGGGTGAATGGCATTTTTGCTATATTAAAATCACGATATACATTGACCATTCCAGCTAAGTTATTAAAACCTTCATTTTTCATCTTAAATGCAGCTCTGAACTCTGCTTCAACACTACAATTTTCTTGAATGTGAATATCAACCTTTCCACTTCTCCAAGGTGAATTGCATTCCGCTCCAGTAGACGCATCATTGTGACGACGAAGTTCAATATATCTTGCTTTTTTCTTATCTGAATAATCTTCATCATATAAGTTAGTCTGAGAATATAAGCCTTCAAACTCAACTCTCATATTTTTGAATAAATACGCTATTGCAGCACTACC
>NODE_605_length_388_cov_1.612613
AAACAACTTGTCAAGTTGAACTGCAAGAAATACTGCACTATATATTATGCTGACTGTTACGCTTAAGTTGAAATTATAGATTATACCATTACCTAAGTTTATTGGTATAGTTGGAGTCTCTATCCTTCTTAATATGAAGTTTAATAAACCTAACGACAAAGTTAATGTGCTGATAATGAGGTCCTTCTTACACTCAGCAGACTTTTCAGGATCCTTATTATCTAGGTATTTTCTCCATGAATAATAGTAACTTATAGGTTCCGAAATAAACAGAAATAGGATCGTTGATGTTAAGCTAACATAACTTATTACATCTGCATTACCTCTAGCCAAAAAATGTATGACTTTCAGCATCATCAACGCTTCTATGGTGCTATTTGTAAGACTA
>NODE_606_length_388_cov_1.210210
TTTATACGTTTGTTAATGGAAGGCCAATAAAAGACAATCTACTTGTTGGTGCAATTAGATATGCGTATCACGATTTTATTCCAAACAATAGGTATCCTTTTGCAGCGTTGCATTTAGAAGTACCATATGACCAAGTAGATGTAAATGTGCATCCAAATAAATCGGAAGTAAGATTTCAGAATAAAAGGCTAATATATGAAATAGTGAGAAGAGGGCTAATAAAAGCGTTGTCAATGAGAATAGGTACCTCTTCAGTGAGTGATATTGATGGATCTAGGTGTCAAGGTATTGGAGAAGAACTGGGTGGTTCGTCTTTTGATGTTAGTGAAAGTCAAAGGAATAATGAGCGTGTTAATAATGGAAAAAGCAGAGAAGTAAAGGGTCGAAA
>NODE_607_length_388_cov_1.093093
ACCGAGAATTAAAATTTATTGAGCAAAAAATCGATTTACCAAATATTAGACCAAAATTGATTGCATTTGCAGAGTGGGTTGCACAATACAATTTAATACCTATTGGTATGCTTGCCAAAGTGATAATGGGAGGAGTGTTAAAAGTAAATCACATAGATAAATTGGTTTGTGTTGAACAAAAGCAGGAAACAAGTGAAATAAGCTGCAAATTGAGTCCTGAACAGCAGGTAGCTAGTGATAAAATAATCAGCAATTTGAACGAATATTCAGTGACTTTGCTTGACGGTGAGACCGGGTCTGGAAAAACCGAAGTTTATCTCTCTGTGATTGCACAATTGATTAAGAATTACACTGCCGTTCCAAATGCTGCTCAGACTTTACCATCCCA
>NODE_608_length_387_cov_1.090361
ATAGAGAAATATTTTTTTTCATCTGATAATCTATTATTAAACTCCCTCATGGCATGCCATGATTTTTCTGATACTTCTTTTGGAGGCGATTCTAAAAATACTGTGTTAAACAGTAGAGTGTTATCTGCAACGATTAGCCCATCTTGTTTAATGTATGACTCTGCCCAATCTAAATACTTAGGATAACTACTTTTGTCAGCATCAATAAATATCATGTCAAATGGTGCTTTTGCTGATAATTCATTAATTTTTTCCAGTGCATCGCCTTCTATTAGAGTAATTTTATCACTTAGATTAAAAGCACTAAAATTTTTTTTTGCTATTCTTGAGTGTTGAGGATTATTTTCTATTGTATATATATGACCGTCTTTTAGTAGAGCTTTTACC
>NODE_609_length_387_cov_0.759036
AATTACGGACTTTGCTCCGTGGCCTTTTAAAGCAAGAGCTGCATTACACAATGTTCCACCAGAGTCAACTATATCATCAACAATGACACAATTTTTATTTGCAACTTCTCCTATTATGTTCATTACTTGAGATGTGCCTGCTTTCTCCCTATATTTATCTACTACAATAATCTTATCACTTAACCCTATCTTGTACTTTTCCTCTAAAGTCTTTGCAAAAGCACGTGCTCTGCCAATTGCTCCAACATCAGGTGCAACAATTGCCAAATTTTCTGTGTGTATAGAGTCAACAAATGCTTCAAAGCAGTTCAAATTAGTTATCGGTACATCAAAGAATCCTTCAATTTGACTTGAGTGCAAATCAATAACTGCAACACTACTTGCACC
>NODE_610_length_387_cov_0.753012
ATAACTTTAAAACGGACTTGTCTTGAGATTGTGCTACACTAACAAGTAAACCAGTTAGCTGCTCTATGGAATTTGTATGAGCTTTAGAATCCATATTAACTATATACCTACAACTTCTTATATTTTAACATTTTTATGTAATTATGTCAACCATATTAGATCCCTAGAATCGTTTGTAGCAAGGCCATTTGATCAACACCATTTATCTTTCTAATCATATTTTCAGCATCGATTTCTATCAGCTCATTACCGCCTATAGTAAGTTTATAGTAATGGGCAGCTACAGTACATTTCAGCGTTGCTTTCTCAGCAGGTTTCCAGTTACCAAAATCAAATTCTTTAAAAATGCCTCTTAAATTGATTATTACTGCTCCAATATCATTACTT
>NODE_611_length_386_cov_1.528701
GTTGACTTTAATGTAACTCATATTGTACGCGGGGAAGATCACGTAACTAATACCGCAGTGCAAATCCAAATGATTAAAGCATTAAAAGCGAAAATCCCTACATTTGCTCACCTTTCTCTGCTACATTTTGATGATAGCAAAATATCCAAGCGAACCGGCGTGCTGGACATTAAATCTATAAAAGAAGATGAAATTGAACCGATGGCACTAGTTAGTTATTTAGTGAAGCTTGGAACATCCAATCCAATTGAAGCTTGCGCCTGTATGCAATCTTTGATTGATTCATTTGACATTAAAAAATTTAGCTCAGCATGTACGCAATTTAGCTTGAGTGAAGCATACAAGCTAAATAGCAAAGTGCTGCAACAAATGCCATTTGAAATTAT
>NODE_612_length_386_cov_1.356495
TTGTAAGGAATAACTAAAAATAAAGATAAAGCGAGTAAGAAACCAAACCCTGAAAGAATATAAATTACGTAATTCCAACCAAACTCATCAAGCAAAAATTCTATTGGTAGACCACCATATATTGCCCCTAATAGCCCTATAATAACAGATATGCTTGCCATTTTTGCTGATTTTTCTCGCGAAAAATACATACTGGCAACTTTAAATACTCCTATTGCTGACGCAGACGAGCCAATCCCAACAATTATTCTACCTAATACTGAATAATACCACTCATCAAAGCACACAAGAGGTAATGTTCCAATAGATACCAAGACAGCACAAATAGGTAAAACAATTTTTGGACCGAATCTATCAAAACAAAGACCAACAGGGATATGAACTAG
>NODE_613_length_386_cov_1.033233
CTATGAAAAGCTCATTATAAAATTGTTGCAAGATAACTGTCCATAAAGCTCACCCGAATCGGGTATATGCATTTGCCAAAGCTTGCAATCATTTTGCAAAAACTGACAAGTTAGATGCTAAATTACTGGAAAAATACGCTGAATTTGTCAGTAAAGACGGTGAAGTAAAAGGATGTATAATTTCACAAAAGCAAGAGGAATTAAAGGAGCTGGGGGCAGTTGAGCGTAATTTAAATGATGCAATTCATGCAAACAAGTGTCGCCTGCAAAGTGCGACGGGAAAAGCTAGAGAATACATAGAAAGACAGATAGGGTTTGCTGAAAAACAATTGAAAGAAATTAGGCAAGACATAGAAGACACAATAGATTCTGACCCTGAATTGAAA
>NODE_614_length_385_cov_2.075758
GTTCCTTTAGCAATCTTTGCTGTTTCTGCGGTTGTTGCACTTATTTCAGTGACATATCTTGTTAAACTGGTTATTTCTAGAGATGATAATAAGAAAGAAGTAGGTCTTAATGGACAGAAATTCGGCCATACTCCATCTCAAGAACCACAAAAATTTGTGTGTAAAATTTGTACTAATCTGGAGAATAAATCAAATGTACCTACTCCTCAATCACCTCCAGTAACGTTTGGAACACAACCAAATCCAAGTGCCAATATGCTACAGCCGCCTCCTCCTCTATCAAGCTGTGCACCACCACCTCCTCCTATGCCAACTCCTGAGCAATTGAATCAAGCAAGTGGTGCAGTACCTCCACCACCACCTCCTCAAAATTCATCAACTCAAC
>NODE_615_length_385_cov_1.115152
GGTGAAGCATTTTGTAGAATGTTTGAAAATCTCAGGTACAATCACACATGCTGTTTAGTATGATGTTGCGTGGAACAAAAGTTAATAATAGATAAGCTAATTAGGGTTATTCCATTTGAAGGGATAAGCGATGAAACCCTATTAAAGGTGTGCACTGACCTTAATCTAGCTAATAGCTTTTGCAAATTTCAGAATGGAATATATAGCGCTTTGGAGCACATAGCAGAGGACTTAAATAGCTCAATGGAAGCTGAACTAAGGAATTCTAATTTAGAAGATATGAAAGTGCGAGAGCGAGTAAAGTTAGCCATTCAAATACGCCTTTCAAATTACGCTAAGCTACCAAATTATAGAGAACTTTTAAAAAATGTTTTATTATTCTCCG
>NODE_616_length_385_cov_1.072727
AGTAATTAACGCTGAGATAACATCTTGTACGCCTGTGTTCTCAAAGAAACTTGGTTGCAAGTTAGTGATACTGCTATATAAGTCATATCTGATTCTTGCGATAACTTTCTCGCTGCCAATGCCAATGAAATATAACCGAGTAAATGCAGTGAGAGAAATGGCTAAAACTATAAGTATTGCAACTAATAGTTTGGTAGTAAAATCGTGCTCTGTGCCAGAATCAATTATATTGTTTAAGCCTCTGCCAAAGAGGAGGATCGTTAAGGCTGAAAATAAAACTGCAATAAAAGCTATGACAAAATAGGATAGATTAGGCTTTATATAGTAAAATAACTGCCTAATATTAGATCGCATCGTATTTTAAAGTTTCTAAAGTTAAGTATAT
>NODE_617_length_385_cov_1.012121
ATATCGTGGTTCAAAACCTCAACCATATAAAGTCATAATTATACTCAATGAATTAAGCTCATCAGAACAACAGACCATTCGTCAAATTATTGAAACTTCACCAGCTATATTAGCTAAATTGATAAATAGACAATTATCAGCCAGCTTGTTTGATAAGCTTAATGATCTTGGGATTAAATTATTTCCTTCAAATTGGCAGGAGATGAATGCAAGTTGTAGTTGTCCTGATTGGGCTATGCCTTGTAAACACATTGCTGCTGTAATTTATCTTATTGCTGCAGAAATTGATAAAAACCCCTTCATGATTTTTAATATTCATAATTGTAATTTGTCAGCACTTATCGATGATTTTGGGAATGGAAAATTAGAAAATGCTCAAAACATT
>NODE_618_length_384_cov_1.586626
CGCGTAAGTCCTGCCCTCATTTCCAGGAAGCACTCCTTCTGCGATGAGAAATGCAGCCGCGCGAAGATGATCTGCTATGATCTTATGCGCTATTTTATTTTCCGTTCTTCCACAGTACTCTTGTGATTTACTTATCAGAGCAGAAAATAGATCAATATCATAGTTATCATGGACGTTTTGCATAACAGCCGCTATTCTTTCAAGGCCCATTCCAGTATCGATGCATTTTTTTGGCAATTTGTGTAAATTACCTTCTTCATCTTTGTTAAACTCCATGAATACCAGATTCCAGATTTCAACAATTCTATCGCCCTCTTGTAAATTAGGACTCCCATGGTCATAAAAAATTTCAGAACATGGACCGCACGGACCAGTGCTTCCCAT
>NODE_619_length_384_cov_1.577508
ATTTGACTAAAAGCCTTTACACTGTTTTTACTTGTAGATATCACAACGTCAAATTCGTACGCAGATATATCAGGATTTAAGTACTTTATTGTGAATACTGGTTCTATAAAAACTTTGTATCCATACTTTCTCAATATATTTCTTGTATTGAACGAGTCCAATAAAGGCCTCGTTAATAAAATAGACTTCATTCTGATTTATTTCACTACTAGTAAAATAGTACCCTTTATACACAAATTACTGAATAAAAACTTTTATTTTGATAGCTTGAGCAATTATTCAAGTAATTGATGTGGAAGTAGGAGTACTAAGCGCTCCTACCCCAATAAGCCCACAATTTCTGCTTACACTTTTTTGACGCTAATTACATCGAACTCTTTTGAA
>NODE_620_length_384_cov_1.085106
TGCTAATAAGAGCTTTAAGGAAGATATAGATAAATGCATAAAGTTGGCAGAGCAGGGAAAAAAAGCTGCAAGTAAATATCTTGGAAGGAAAGGCGTAGAGCTTCAAGCTTATTACACAGAAACTGATAACGCTTATAGAGTTTTGAATATCAACTCTATTAATTACAATAGAAGTGAGCCAACCAGGATTAGTGACATTTTACAGCAAGAGAAAGATATTAAAGAGCTGAATATCTATTGCAATAAAAAACATGAAATACACGCTCATCGGAAAGGTAAGGAAAGATATCATGAATTTAAAGAGGGCGCATATTATGAAATGAAAAGCACTTGGCCTGTAAAGGATGGATCCGAAATGTGTACCATGATTATGAATGTGAGTAG
>NODE_621_length_384_cov_1.072948
ATTGCGGTATTATCTATACTATACCTGAAATGAATCCATTAACACAAAGCTTTTCCTTTAACCTCTTATGCTACTTCAACTAAAAATTTGGCTAATGCAAACCTTTTTTGTCATTCTATAGCTAAAGTGACTTGGTTTTACCAACACTTATTAGCCATTGTAAAAGTTTTTGTTTCTATTGAATGATAGTTGTAGCCTATGCAAGAAGTTTATTGACTTTGAGCGCACTTTAGCCTATACAATTTTAATATCTTAAACTACTGGACATGCCCGATCTAAAGACAATGATGTTAAATTTTGGACCTCAGCACCCAGCTGCACATGGAGTGTTGCGTCTTGTTTTAGAGATGGATGGTGAAGTGATCGAGCGGGCAGATCCCCATA
>NODE_622_length_383_cov_1.719512
GAAAATTACACTTGCTGCTACATGAAACACAGAAAAGCTAAACGTGAGCGAAGTAAACTGTTAAGAGAGAACACCTTGGACGAAAATTGGCTCTCTAGTCTTGAAAACATAATGGCCGTTAATGCAGTTAGTATTTTACGTATGCGATCGTCTGTTTTAAAGACACTACAAGACACAATTGATAACCATTCCAGTGAGTTTTTTCCGAAGGCAAGTTTGAAATTCAGCAGCCAGCTAACTTTGGACGATACTGCAGAATATTTTCAGAATCGTCTAAAGGAAAACAGAGAAAAAGATTCATTGACTGGTAGAGTAACCTTTGGTGTGCATAACGATAATTTTCGGGTTTTTTGTCAAAAAAGAAACGTACCAATAAATCTGTG
>NODE_623_length_383_cov_1.609756
GCTGAATTTATTCAAGTCACTTGCTACAGAGAAAAACTCTTTCTCTAAAAATAAGGTCAGAATTTGGCTATATAACTCTAAGGAGCATTTAATTCCTACACCCTCACATGCATTTGAGAAATTACAGGTAAAATTACCTATTTCACTATTTAGCTCTGAAAAATTTATACCAGATAATATATTAATACACTGCAAATGAGTTGCTACCACATCAAAAATAGAGCAATTTATAGAACGAAGTAAAGGATTAAATATAACCTCTAACTTACTGATAATAAGTAATATATCTTCTTTGTATTTTAGCTTTTTATGGGCATTGATAGCATTTATAATATCGCTCAGGCCATTTGTACTAAAGTTGCGTAATATCTCTATTTCAAATT
>NODE_624_length_383_cov_1.399390
GATAAAATTATTCTTAGTTTAAAATTGGTATAAGGTATTAAGATGAAAAAAATTGAAATTTCAGAATTACTAAAAAGAATTTCAATCTGTTTACTATGCGTGGCAACTATTGTCTCTATCGCTTTTTTGTTTGCCTATATGCATACAATGTTGCTTAGTAAAGGGTATGAGTTAGCTGCACATTATGTTAGTGAAGCTATGCCTTGTGTGTTACTTGTCGTTTTCTTTTTTATTGCTTGTTTTATATATGATCAAATATTCAGCAAACTAAAGGAAGTAGAGCTGCCTATATCGATAGAATTAGCTGATTCAGATGATAAAAGAATAACATTTGCTGATGCTATAATTGATGACTCCTTAAAACAACGGTTGCAGATGATTTG
>NODE_625_length_383_cov_1.121951
[truncated: 301,009 more chars]
