# Supplementary material for: A bioinformatics approach to identifying Wolbachia infections in arthropods
Source: PeerJ. 2018 Sep 3;6:e5486. doi: 10.7717/peerj.5486 (PMC6126470; doi:10.7717/peerj.5486)
Supplement: Supplemental Information 1 — Supplementary figures/tables and code used for data analysis [file peerj-06-5486-s001.zip › Supplement/assembled_genomes/Callosobruchus_chinensis.fasta]

>NODE_1_length_23415_cov_40.467264
GTATTCGATGGAGTTGGCCGTTACTTGATGGAGATCCATGATTAAAGACAAAAGTATTTTCAATAGAAATCACCACTGTGTCGAAACAATTGTCACAAGTTTTTTAATATAGTGGTGATTTCTATTAAAAATACTTTTGTCTGGAAAACTAAGTAATAAATTTAATGGTCCTTTCGAAATTCTTGAAGTTTATAGGACATCGGCAAAGCTTTTGAACTTACATGCAAACCAAGAAACAAAAGTAAATTTTGATAGGATGAAACCGTATTTTGACGCATAGAATATTATAGTGATTGCATAAATAAGTTGTCTCGAGATGAACATCAAATGGAAAATCTCTTAAAAAATAAAATTTTTGTAACAACTTCTGTTATAAAAAGCTTTAATGATACAATTCAAAAAATACAATTGGACGAACAGACATTTAATTCTGATTTGGATGGAACACAGTCATCGATCTATAATATTTCTGATTCCTTAGCATTTCATGAGGCTCAGTTAAGTACATTAGAACTTTGTGAATCTCTCATGGAAAGTTATGTGTATCTAGAGGAAAATATTAACGATATTTTAAATTCAATTACATTTGCACGGCTTCATATTATCCATACTTCAATTATCACTCCAAAAGATCTATTATATACACTGAAAGAAATGTCTAGAAGTTTTGATAGGAGTAATTTACCCTTACCATTATATTCTTCACATGTTTCAACATATCTGAATCTAATTGAACTAGAGGCATATGAGACTGAATCTAAAGTAATTTTTGTTTTAAAAGTTCCAGAAACATTCACATTGTATAAAGTATTTCCATTACCTATACCAGACAATCGAACAGGCCTTTTCCATGTCATATTGACATCTCGAAGGTACATTGCGAAAAGTGATGACTCATTGTTGTACTTATCCATTCGCGATCCAGGAAGCTGCAAAGATCTATCGTCGTTGACCAAGCTATGTTTTGATGTACTTCCATACCCGATAGATGACAATGCCATTTGCGAAGCTCAATTATTAAGATATTCTGAAACATTGCCGAATGTTTGCCAGACTACCGTTGTAGCTGCAGAGGGATATACAGTTCAAGAATTATCCATTAATCATTGGCTAATAATAACTACAAGTCCAGTTCCAGACGACGCTCCCAGTCCACAAGGAAAATCTATAGAAACGCGATTTTCAAAATTTTTCCCGAAGAAACGTCCGAGCTTCCAAAACAGCAACATTGATAAAGACAGTGAAGTGTAGTGCTGAACAATGTAAAACCAGTGTTGGTTATTTCACGCGATTTTTGCCTTTATTTGTATTTTTATATTTTCATTCCATATTAATGTTTATATACAATTTTGAATTTTAAAATATTTTACAATTTTTCATTTTTGAAAAAGTTGTCGCATGGCCACAACTTTTTGTATAAGGGGGAAGTTGTTATATTGGATTTCATTGCGGTATTGCACCATTTTATCACAATATTATACAGAGTTGCATCCTAGTGACCTTGTTTACTTCTCAGCGCAATCTTTTGCTGATATTAGTGAAATATGACACCTTCCTGTTTTGAAAATGTGTTTATCTTGTAAAGCAACTTCGCAGTAGCCAATACGCACCTGCAAAGTTGCTGAATCAACAAAAAATTGGCTATAAAAAGTTTTCGCATTGTAAAGCCGTTGTTCATTAATATTCATTAACGACCCGGTTGACACCGTAATAGTCACTTTGTATAGTTTATAGGAGGAGTGAAGCTTCACTCGAATAAAATAAAGTTTTTAAAAAGTAATTTTATTTGTTACCAACGTAACATATACTATATAAAACAATATAAATCAAACGAAGATAATATAATTTGAAGATGCTGTAGTAGAATTGATAACTAATGTTATAAACGGAAATTCCAGGTATGAACCTGTATGATAGACTTCGATTACGAGGGTAAGACGGTAAGAACTCAACTTGTCAGGATATTGAAAAGGCCACTTACTTGATGACAAGACGACAGGAATGATCCGCTAGTTGAGAGGTGACGGATTCAGTCGGAGCCGAGCCTGTATTTTGAAAACGCATATGAGTACCTTCCACATTCAACCACTACATTACATGCACTATTCTACTATTACGTTATGCCGCTATGATACTGACATTATCTCGCAATCAACGCTAGTAAGCCCAGGATGCTTTCGAATTAAATCAAAGGCTACGACCACAGGTTGAGGATGATCTCAGTATTTTCAGAGTTTTCAGAGATATAAGGCGCAATCCCTCAGTACCGCCACTTGGTACTCGTCCGTTATATGTTGCTCACCAGAGGAGGACGTCAACCCTAAGGTGCCACACGAACGGTTAAAGGTGTATCTTGGCTTCACAACTGACTACACCCGCCACATCGATTTACGGCGCCTTACCTACGAATGTGACTTGCATTATCTGCTAAGCGATAGATCTATCTAGGTACGCACCTCACACTTATGTGAAGACTTTGACCTGAGAACATGTCCTAAAAGAGACGCAGGTAGCAACGCAATCTACCTACCATATCAAGGGGAACGATAGCTTCCTATCGCATGGAAGGCTCCCAAGATATGAATCCATGTGTGCAATGGGCGAATTACTTCTATCCCCATGGATCGTCTAAACCGCATATTTTGCTCCCAGGCCGGACAAGTATGCCAATGCTTGATTACTGCGAAGACGGTGAGGTGTTCAGAAAAGTACACCCCAACCGTGCTTCCCAGCAATCCCATGATCATACCTAACTGTTTTCAACTTTATCCCAGGTCTAATTAGGGAGTCTCAAACAGTACCCCAGGTCTAATTAGGGGGTCCTATAAAGGTGGGCCAGATTTCGACAGGTACGCCAGTGCTACTGATTACTGTGGAGAGGGTGATGCGTTCAGAAGGGTGCACAATTAACCATTACCATACTCCCCAGCAATGCAATCTCATGATCATACCTAACTGTTTTCGACTTTATCCCAGGTCTAATTAGGGAGTCTCAAACAGTACCCCAGGTCTAATTAGGGGGTCTATCCGCAGAGATTCTCGTTAGCTACCTTTTATCTCTATATTTCATTAACAGATTCAAAGTGAGATAATGGTTCTTTTAGAAATACGGCTTCTGCCAATAATTTGCTCACTAAACTTGATATGATCTAAAGGTCAACACATGCACATGAAATGAAGTACGGCTAAACATAGAAAGATACTCAGTGATCAACTCACCAATTAAAATGGTAACACTCACAATCACCCACACACGAAAGAACCGCGCGTATCGAATGTAAAACGAGAACTACGTGTCTTCGTCGAAACGATAAAAAGGCAAAGGGATGGGACTCATGGTTTTGCAGCTTTTATACCCAGTGCCTTAAGTGTTTTATGACATAGACCAGATGACGTTTTCAGTACTCGACCGTGGAATGTGGTTCTCTACGGGGTGAGTTTCGTCAAGAAGTTGGTAGAAATAAATAGTATGCTTACAGTTGTAAGAGGCTTTCGCACTACTATCTGTCATCCAAGTAGGGAGTCATACGCGTCAAGTTAAGAGGTTATGAGCACATTTAGAGAGGTTAAAGTGGATACTCTGACCTTACCCAGAAAAAGTAGAGAGAAAGTTAAGACGTTTTTGGAGTAAAATAAAACGTTTTTTCAAAATATGGCAAATAGAAGCAGCAGGATTCAAATTAGAAGCTGTTAAGCTGGTTAAAGAAACAGAAGTAAAAAAATAGCAAAAGATCTAGGCATAGATGGCAGTATGTTAAGTAAATGGGTAAGAAAATATGACGGAAAAATGTCAGAAGCATACGCTTTTCCAGACAAAGGCTCCTTATGACAGAGAAAGATTTGATCTAAAAAAAGAACTAGCAAGAGTAACAAGAGAAGGAGACATTTAAACAAAAGCCCTGACCAAACAAAAAGAGTATAGTATTCTTTTATATAGAAATTGCTGTAAAATAGAGGAACTATGTAGGGTTTTAGACATATCTGCTGGTGGTTATTATAAATGGGTTGCTAAGGGAAAAAGCAGTTAGGAATTAGCAAGAGATGGGCTTCTAGCAGATATTCAAAAAAGCATCCAAATGCAGATCCCTAAAATTCACGCTGAATTAAAAGCTTTAGGCAAAAATTAAAACAGTACAAAGTGTTATGCAGAAAAATGGTATTCGGGCTATATTGAGAAGAAAATTTAAAACTAAGAAGCAACAAACGGACGATAGAGTCGTAGCTCTCAATATATTAGACCAAAACTTTATTGTCGATCAACCAAATAAAATATGGGATTACTTATATAAAAACCAAAGAAGGATGACTATATTTGGCAGGATCTATATTCACGCATGGTAGTTAATGAGCAGTTCACTCTTTATTGATGGCCGTTAATAAGCGCAAACCCGATGAAAATCTGCTGTTATATAGCGATCAAGGGTCACAGTATACCTCTCAAAATTACCAATTTCTATTGAATACAAAAAACATCATTTCCAGCATGAACCATAAGGGATGTTGTTACGATAACTCTGTTGCAGAAAAGAAAAGGGAGCTGCTTATTGATACTTCTCGCTCAACAAACCAGAACTGCCATATTTGAATACAAAGAAATCTTTTATAACAAACAACGTAGGCATTCTACTATTAATTATTGCATTCCTGCACAATTTGATCCATCATTCTCATGACAGAAACGTCTTAACTTTCTCTCTACTTTTTCCGGGTAAGATCAGATAAAGTAGAACCACCAAGTGAAAAATATATGCTAATTAGTACAACATCAGAGCTGGAAGATACATGTGAAGAATTAATAGCAAAAAAGCCGAAATTTATAGCAGTTGACACGGAGTTCATTAGAAATAATTTAACCTACTACACAAAATTATCGTTGATTCAAATTTCTTACGGAGAGAAGAGTTTTATTGTAGACGCATTAGTGCCAGAAATTGATTTATCATTCATTAAGAAAATAATGCTAAATCAGGGGATAACCAAAGTGTTTCATAGCTGCCGGCAGGATATAGAATCCTTACTCACTGTGTTTAAATGTATTCCCAATCCCATTTTTGATACCCAAGTTGCCGCTATGTTTTGTCATTATTATCATGACTTTATTGGTTACTCAAAAGTAGAAGAGCAATATCAAGGAGTAGTGCTGGATAAAATTAAAGCTAAAAATTCAGATTGGTTATGGCGTCCGTTGTCCGAGGATCAGTTAGACTATGCAATAAACGACGTGGTACACCTATATGACTTATACCAAATATTGTGCAATAAACTTGAAGAAAATAATAAGATGTGTTGGTTTCAAGAAGAGGTGGAATCTATAGTTAATATAAATAAGTATTTACATAGTCCAAAAGATGCATGGAAGAGAACTAAATTTATTTATGAAGCAAATCCAAGATTGGTATTAACTGTCAAAGCAGTTAGTGAATGGCAAGAGACCTTAGCACAGCGCTATAATATGAATCGTAATAAAGTAATTAATAATGCTGGTTTTATTGAAAAAAATATAGAGCATGTTGATGAGATTTTAGATGATCTCAAGAGGAATGCAAAAAATATAAAAGATGCAGATTTACTAGAGTTTGTGAATATTTTTAATGAAAATGAAAAAAATTGGATGCAGCAAAACAACATCTTACCGAATAATTATGACAAATCTGTATTCGATATACTCTCAATTATTTTAGATAGTAAATGTAAAGAAAGTAACATATCAAGGAAATTAGTTTCTTCAAAAGATGAGTTAAGCGGGTCAATATCTGGGCAGATAGATAAACTATTCAAGGGGTGGTGATACGATTTTTTTGGCAGGTCAGTTGAATCATTTTTGAACACAAGCTCAAAATTTGAGATTTCAGCAGTGAAATCCGCAAATAATATAACCAAAATTCAGAGTAATTTAGTGGAGAATAACTGTTGCTAAAGTAACTTAGATTTATCGAAAATCGTCACTCCGCTGCTTGTTAGCGCCGCGGCGGTATGACGGTTCGCAGCAGTATGAAGATAACCTCGTCATCCCGCTGCTTGTTAGCGGGATCTATGCTAATACCAATTCTCAATAATAATGAGACAAATGAAAAAGAGTGCTTTCCGCCTATAACTGGAGGTTTAAGTGAATTTATCGCGTATTCGATTTGTCTTCCCAATAACGAAGTTTGGTATAAGAGAGACCGTGAAGGTATGACGTAGAGCTACGTGTTGAGGTTTAATGAATCCACTATTTTTTTTATTTGAGAAAAAACATACTCTTAGCTTACACTGGTGTCAGTTATAAAGTCACTCATCTTCCTTTTCTCCTCAATAGATAACTGAACATTGAAGATTAAATTTAGCTTTTCTTTATCTATGTTGCGTTCGTTAAGTCTTTGAGCTTGCACAACGCTATCTGCATAGATAAAAATAATAAGGTCACAGTATGAATGAAATTTTGTTTCTAATAGAAGTGGCACATCTAAAACTAAAAGCTTTCTATCGATCTTTTTTTCCTTGTCAATAAAAAATTCTAATTCACGCAGCACAGCAGAGTGAACCAAAGATTGAAATTGTTTCCAATTTTCATCGTAGGCTAAGAAATATTTAGACAGTACTGTTCTACCTATTTCACCATTTACTACCACTCCAGGAAAATTTTTTTCTGCATAACTTATTATGCTTTTATCCACTTTATAAAGTTGGTGTACAACAGAATCAGCATCAAACACAGCAGCACCAAACTCTTGAAAGCAATTAGCTACAAAGCTCTTTCCTACCCCAATTCAGCCTGTTAGACCTATGATCATATAGCAAAATACATTAGACTTCTTTCGAAACTATATTACAGTAGCTGCTGTGTCTACTCAAAACCCAAATTTGGCTATTTCAGGAAAGGAAGTGTGGCCAATCATTGAGGGTGGCAAAGACATCGCAATCAGTGATGGAAGGCCAAGTGGAGCATTTGCTGCAGCAGATGCTGTGGGTACGTTTTCTGGTGCAGATGCTAAGCTTATTGATCATAATGGTGAGTTAGTGCCGCTGATTTACAAAGGCAAAACAAGAAATGAAAAACACATTGAATTGATTATTATCCAGTATAGTATTAAAGCTGGAATCAGTCAGGCAAAAATAGCGAATGAAATATCAAAAGTTCATGGAAGAATACATATGAATGTGCTTTGGGAGATGGGAGCAGCAGAACGCGTGCTTCATGGCATATTAGAAAAAGCAAAAGGCTTAGTTCATGGTATTACCTGCAGTGCTGGTATGGCTCATAGGCTTGGAGAAATTGCAGGTAAATATCAGGTTTATTATTACCCTATTTTCTCATCGGTGCGTGCTTTTAAAGCATTATGTAAGCGTATCTAACAAAGAATATCTTCCTGTTTGCTTGGTGAAGTAGTGTATGAAGATCCATGGCTTGCTGGAGGGCACAATGAACTCAGTAACAGTGAAGACCCAGAGCTACCACAGGCTCCATTTGAAAGAGTTGCAGAGCTTAGATCTTTCATGAACGAGATCGGTCTTTCAGAAACACCAATTGTTATGGCAGAAGGAGTGTGGCATTTGAAAGATTGGGAACATTGGTTTGACAATCTGCAAATTGGACCAATAGCTTTTCAGTTTGGCACTCGTCCACTTTTGACGAAAGAAAGCCCAATTTCTGCAGAGTGGAAAAAGAAGCTACTCACTTTAGAAGAAGGTGATATATTTTTTAATAAATTCAGTCCAACACGGTTTTACTCATCTGCAGTAAAAAATAACTTCATACGTGAGTTGCAGTAATGGAATTCACGTCAAATAAACTTTTCAGAAAATGCCAGCGAAGAATTTAGTAGTGAATTTGCAATGGGCAGCAGAGGTAGGAAGATATACCTTACTTCAAAAGTCAAAGAGCTGGCAAATACATGGACTAAAGCAGGGTATACAGAAGCAATGAAAACTCCAGATACAACTGTTATTTTTGTGACGCCAGGCAAATTTGCAGAGATAAGACAAGATCAAATCAATTGTATGGGATGCTTAAGTCATTATTTGTTTAGCAATTGGAAGGATCACGGCGACAATTCAACAGGACGAAAGCCAGATACACGGAGTTTTTGTACACAAAAAACACTGTAAAACATTATACATGACGGCGATATTGAAAATGAACTCATGTTTTCCGGGCACAATGTGTACAAATTTGAGCAAGATCCGTTTTATGAGAATGGCTACGTACCGACAGTAAAAGAGCTGGTGGAAAGGATATTAACTGGTTATTAAGTTATGGTTGATTTGACAAGAAGACGTTACTTTGTTATAATAAGTATTTATTAATTTAGCCTTAACTTAAGATGGTATTTATGGTAGCAAGTGATAGTGTTTTGAATAGGTATGCGTTAGCCTATATGAAAAAATCTGATAGTAACAGTAATGTTAAAGAGTTTTTACAATTTTGTAATACGCAAAACACCAGAAATTGGAGTGAGGAGAATTTTAAAAATGCGTATGAAAAATTTACACATCCAAATTCAAGCAATAGGCACGACACAGGAAGCAGAAATAATCAATCTAACGCAGGGAATAACAGGCTACCTACAGGCCCTCAGGTTACACACGTACATGTACACAATGATAGAGGTTTAGATTTTTGGGATTATTTACTACTTCGCAGCCTGTTTGGTGGTCATACTACAGTTAGAAATAACCCTGGTTTCAGTAGTGGTAGCCATCAAAGCAGAGAAAAAAGACTCGGAAGATAGTAAAAAGCTATTAGCTTTAGGTATGGTAGCTGCAGTTGTGTGTGTTGCTTTCCATGCTGGTATGTGTTTTTGGTATAACAGCAGCAGAAAAGCGGCTAGAAAAGAAGAAAAAATAGATTATCTTGATAATAAGCTTAAGATGCTTAGTAATATAGAATTTGCGGTTGGCGCTGTTTCTTTAGCGGCTTTGGTAGCTTGTGCTGTTTATCCAGTGTTACCAGTGTGAGGTTTAGTTATCCTTGGCGTTAATTCTCTCGTATGTTTTGCTGGTGGTTTAGATTTTCATATGAAGCATGAGAAAGAATCAGATAATATTGGGAAGGCTAAAGAAGCAGTTATTAATTATGGACCACCTCCTCCTTACTCTCATCCAAGCGCTCCTCCTTATAGTGAATTTAATAGTTCTAATTCGGAACAGCAGTTTGAGAATTATAAGGCGTACTAAACCCACAACTGTACGAACATTGTAATTTGAGCCCATCAGAAGGGTGTCATTCCAGTGCTCCTTTCTCGTCATCCCAGTGCCCAGACACTGGGATCCAGCTAAGTTAGTGATTGTAAAAGTAGCCAACCTTACGTTGAAACACAACGTTCTTGATGAGATTGCATAAAAACTGGATTCCTTACATCATAGAGGCACTGCCATTATAGAGTAAAATGAGATCCCAGTGTCTGGGCACTGGGATGACAGCTAGTCTGACAACCGTCATCCCGCTACTTGTTAGCGGGATCTAGAGATACCGCGGCGGTATGACGGTTTGCGGTAGTATGACGTAGTACTGCTGTCGTCCCGCTGCTTGTTAGCTGATGAGATACCGCGACGGTATGACGGTCCGCGGTGGCATGACGATAACCTCGTCATCCCGCTACTTGTTAGCGGGATCTAGAGATACCGCGGCGGTATGACGAGGGAGAACAGTCAATGGCGTCAACTTAAGAGCATACATTAGCAAACTCTCCTAAAGACATGATGGCGTTTAGGCTTATCTACTTTATCGCGGCTATAAAATCTTCCCGGTCGAGTCTTAACTTTAGTGCGTATACTTGAAAAGGGCTTGAAAGTTTTTTGGTGCAACAAGCACTTGATTGCCTCATCACACCAAATAAAACTGAAAAATTTCTCAGCAATTTGATCTGGGAAGGCCCTTGTGCATCACACATATGAAACGATAATATATTGCTCATGACCAAGTTTGCCCAAAATTCTTGTAACACAGCCTCTCCAGAAAAATTCTCCAACTCTGCTCCTACTTTGAGTCGTTTATAGCACTCCTCTATGTGCCACCTTAATACATAAGCTTTACTCCAAAGTCTCGATCAAAAACTCTGTTTCTCCGTTGACTAATGTTAGCTCTTATTTTCTGTCCTTTTATTTTATTTTTTAGCTTTTCATTTTCCAATATAAAATCAAAATCTAATTCGCCAGCGTTCCCATAGCTTGCTATAATTTCTTTTTTGCAAGCGAAAAATAAAATCTACTTCCAAATCATCATGCTGCTAAATGAATGTTACTGAAGACGATAATAGATAATAAATAATAATTTCTCTTGATTTAATGAACGCATTTGAGTGATAACTTCGGGTAATTTGCTCTTCCGCCAACGTTTGTTCACCTATATTCCAAGCCGTGAAACGAGCACTAAAAATCAGCGAAGTACACAAATCAACAAACAAATTGCCAATGGTGCCTGTTGTTCCATTTGGTTCAAACTCGGATACAATTTCCTCAGAGCTGAATACCAGAACCATCTGCTGCAATAAGTCTATAGCCTCTCCAACTCAGGTTCATCCTGATAGGCTGTTTGGATGCTTAAATTCTTGAAAGCCTGTATGGCAAATCTTATACCTTGCTTTAGAAAAAGCTTGCTTTGAGGGTACATGTCAATCGCTCGATAAGTTCACATTCTATTCCGAAACTTTTTTTAACTAACTATAGAAAATACTGTCGAAAAAAGAAGTTTTCTTGTTCGTGGAAGACTCAACACAATGGATTTTCTGAAAAGTTTTCGAGTATATAGCATTTCTAATTTGTAAGATAAGATCTTTTCCTTTTTGCATGCCTCACCTAAAAACGATACATTTTAAACTTTTTTGTTGCAATAAAATAGAAGCAAAAGTGCTGTCTTTTGTAGTATTTTACTCCTTAACATCCCTTAAGTTGATGCCATTGCCTGAACGGATACAATTATTCAACCATATTTTTGAAGATAGCTAGTTTCTGCATTTATTTTAAATTGAAGAAAGCTCAAATGAAATATCGTGTTTTGCTAAAACCACAGAATGCAGTCTGGTTACTTTACTCTAGCTATACGCAACAATTTTATTAGCAATAATACGACTTTCACAGCAATATTTATTATATCAAATAGTGAATTAATATCAGTGTAAATATCAAAACTTTCCATTGTTGATTCCACTACCTCTACTATTTTTAAAAAGCCAATTCGTGACCTCAAAAATTCATTAACAGCTATTTTATTTGCAGTATTGAGCACAATACTGTGTGTTTGTGGAGCAGAAGAGTTTAACACTGCCATGCTAAGCTTTAGCGCAGGAAAACGCTTATGGTCTGGTTCTTGAAAGGTCAATTTTCCTTGCTTTGTTAAATCTAATTTACGATTTAAAGCTGATCTTTCCGGCCAAGACAAAGCATATGAAATAGGAATTGCCATGTCAGTTTCTGCAAGCACAGCAAAGTTGAACCCATCCTTATAAGTTACAATTCCATGTACTATTGACTCAGGATGCACTATTGCTTCAATTTTATCCGGGCTGATGTTAAACAAGTTGTGTGCTTCTATTATTATCTCTAGTGCCTTATACATCATTGTTGCACCATCAACTGAGATTTTCCTTCCCATATTCCAAGTGGGGTGACTAAGCGCCTGATCTACCGTGACATTTCTTAATTGCTCAGAACTGTAGTTTAAGAATGGTCCACCAGACACAGTAAGTATGATCTTTTCTACGCATTTGTCGTCATTTTGCAAAACTTGAAAAATTGCGTTGTGTTCAGAGTCAATAGGGAGTATTTGTACGTTTTTTTCTTTAGCTTTCTTAAGTAATAACTTTCCACCGCAAACAATGCTTTCTTAGTTCGCTAGTGCAATGACTTAAGTGCCACTTTCTATGACTTCTATAACTGGCCCAAGGCCTGCGATACCAACTATTGCAATAACTGAGAGATCAACGGGTAGGGAAGCAACATTTACTAGACTTTCAGCGCCAATTGCTATTTTTACATCTGTACCAAGTAGGTTTTCTCTTAAATCTTTGTAAAACCTTTCATCGGAGATAGCAACGTATTTTGCATTCAGCAGTTTTGCTTGATGTGCCAGTAGAGCAAAGTCTGAGTGGGCACTTAGTGCTTCCACTTGGTATTCTTTTTTTCTCCTTGAGAGCAAATCTACAGTCTATTTTCCAACACTTCCTGTTGATCCTAAAACTGAAACCTTTTTCACTAAGACAAACTCACAACAATAGCAACTTTTCTTATTAGGTCTTCTCGCATACTATTCAGCAGTTTTTAAGCGTTTAACCAAGTTCATGTCCGTGGTCATCGCCAACAGATGGTGAAGGACCAGGTGAAAAAGATTGACCATGGTGATCACCTGCATCATGCATGTCTTGCAAACCATCAGCATTATGAGCCATTCCATTATTGGCATGAGTGAGGTCCCTCATCACCATGAGCCATATCCATTCCTTCTGATGGCATATCTTCCCCACCTCCACCTAAAAAATGTTCTCCAAGGCTTTCAAGAAATTTTATGCCAAACATATTACCTGATTTTCCAAACAGTGTTACTAAACTACTGCCACTCACCAAACTTTCAAACACGTTACTATAAGCAGCAATTGCTCCTCCATGAAAGTTGAACAACCATTTCATTCCATCCACGACTGTTGAAACATAGTCGCTATGACCAAGACCAAAACCACTTTTCTCACCAGCAGCCTCTTGGTGTTGCTGCTGCGCTTGCCATTCTGCAATATTTGGACCCTGAGCTTCACTCATAAATTTTTACTCTCAACCTTAAGCTATTATTTTATCACAAATATTGCAAAATATCAATAGAGCTTTTGAATATAGCTAATACAAACAATTTCTGTCATCCTATATATAGCTAAACTGACTTACGACAATTTGAATAACGACAAATTCGTCATTCCGCTACTAGTTAGCGGAATCTATGCCGAGATACCGCGAATGAATCGCGGTATCACGTGTTGCTTGGGTCAGCAGTTTGAAAAAATCCGAATTCCAATATCTGCTGCCTTATATAACGAATGAATTTCTTTATATATTCGTTATTAGTATTTTGTATTTCCTGAACAGTCATGTAATACTGCTGTTTTATCAGGTATTTTCAATGCGCTATGAATATCATGTGTAATCGTGATAAATAATGTAGTGTTAAGATAATTTTATTATTATCTCGTTTACTATATCTGACATAATTGGGTCCAATCCTGAAGTTGGCTCATCTAATACGATGATTTCTGAATCGTGTACAATCGCCCTTGCAAGTGCTACACTTTTTTTCATTCCACCTGATAGCTCTATTGGAAACATTTCTGCTATGCTTTCCTCCAGTCCAACATTATTTAACTTCTTGATTGCTAGCTGTTTTGCCTCCTTTTTGCTGATATTAAAGCGCTTTTTATAATTAAAAGATATATTTTTTCACACTGTAACGTAGTCAAATAAAGCGGAATTTTGAAATAAAACCCCAAATTTATTTTTGCTTTTACTATTTATTTTAACAGACCCTGAGTCTGGAGCAAGCAAGCTGATAATTGTTTTTGTTAGTACAGATTTGCCGCTTCCTGAGTCGCCAAGTATGACTGACTAATGATTCCCCTTTTAATATATCGAAACTTAGATCTTTTAAAAAACTGAGCTATGTATTTAATGTATATATTTAAATTGTGGTTAAATTCGAAGACTGCAGTGATACATCCTCCAAATATTCCTATTAGATCTGCACATACTGTAAGTATGGGAAATACTATGATTGACGCTAAAATCCTTGGTGCAATTAAATAATGTTCAAAGTTGTAAGGGCATCTATTTGCTCGGTGATGCGCATTGTACCAATTTCTGCTGCAATTGATGATCCAACCTTCCTTACCATTATTAAGCTGATCAAAACTGGTCCTAACTCTTTAATGATAGTGATCGTAACAAGTTTGGGTATTATCTGCTCTTGGTTAATTAATGAGCCACTCAAGCTGCTTTGTAAAACTATCGCCGCTCCTATAAAATCTCCAGTGAGCCCAACAATTGGCAGAGAGAAAAAGCCTATCTCTATAATTTGTTTTGCTACGTTGCTAAAATAATATGGTGGCACAAAGCAGTGGTATAGAGATTGAATTAAAAATATGAATGCACTACCAAGCCTTAACAAAAAATTGATAAGGTACCAACCAATTATTCTAACACTATTTATATCAAAAAAGCTCACTTTGTATTTATTTTAGCTAGAGGTTAGTCTTACTGATTTTATTAAAATTTTTATTAACTTTATCGCAAAGTATACCTGAGGTATGTTTTAAGTTCAACATACTTGATGTTTTAATTTAAAGCTTAACCCAAGAAAGGTTTCCCTACGTCATACCGCCGCGGCGCTAACTAGTAGCGGAATGACGGTTTTTCAAATTGTAGGTAAACCTAAGCCACTTTAGCTATAGGACTCAATTACACGAGCAAACCTTACTTATTTTAATTTCCCTGTTTACTTCTTGTAAAAAGCATGTTATTAATGAATTGAATTTTGTAGTAGAATGGAGGAAGTTTTGGCAGTTCCAAAAAGAAAAAAGTCGAAGTCAAGGCGTAATATGCATCGTTCTCATCATGCTATAGAGCCTAAGAATGTTGTGGTATGTTCAACAACTGGAGAATTCATGTTGCCTCACAATGTAGCAGTAGATGGCAGTTACAAAGAGAAACGAGTTTTCATTAAGCAACAGGCAGAATGACTATTATGGTATGTTACCTACGGTCAATAATCACATAGTTATTGCACTTGACGCTATGGGGGGCGATTTTGCGCCTCTTTCCGTAATTTAGGGTGCTGGTTAAAAATTTGGATAATCTTGTTGACCCAGGCATTTAAGTTCTTTTTCATATCTATGGAGATAAGGAAAAAGTATCTCCTTTGCTCTTGAAATATAAAAAAGTAAGTAACAATTCTGAGTTTACTCATTGTTCTGACAATGTCCTTGCAAATGATAAGACATCTTTTGCGCTGAGACATCGTAAAGATTCAAGTATGAAAGCTACAATTGTTGCAGTGCAAGAAGGTAAAGCTTTTGGAGTGGTATCTTCAGGCAACACCGGGGCGTTGATGGCAATTTCCAGATTTATTTTAGGAACATTACCAAATATTTATCGTCCTGCTATTGTCTCTATCTGTCCAACTAAGACAAAAAGCTTCGCTTTGCTTGACCTTGGTGCAAATGTCGATTGTAATGCCGATTCGTTATTCCAATTTGCATTAATGGGAAGTATATTTGCAAAAGTAGCGCTAAAAACTGACAATCCTGAGGTTGCTTTGCTAAATATCGGTACAGAAGAAGTTAAATGTAATAACTCAGTGCGCGGCGCTTTTGAGTTGCTTAAAAACGCTCCAGCCAATAATTTCAATGAGTATATAGAGGCAAGTGAATTTTTAGAGGGTAATATAGATGTGATTGTTGCTGATGGTTTTGTTGGCAATGTAATGCTCAAAACAGCTGACAATCTAACAAAGCAGAAAGTATTCAACTCGTGGATAGCGAAAATGCTTATTGGTATATTGTTAAAATCGAAACTAAATAAAGCATTAACGCATTTAAATCCCAAAATTAGAAGTGGAGCTATGTTTTTACGGCTAAATGGTATCATCATTAGAGGTCGTGGAAATTCTGATGCTATTTCTTTTGCCCATGCTATAAAATTTGCAGTAAATGCAATTAGTGAAAATTTAATTAAAAAAATAATTAACGGGGTAAGTCATATTGAATAAAAGTTTCATATTGAGCACTGGATCTTATCTACCAATAAAAACGTTGAGTAACAACGAAATTGCATCGATAGTTGAGACAAGCGATAAATGGATAAGGGAGAGAACAGGAATAGTTCAAAGGCATATAGCAGATGAAGGAGAATTAACGTCAGATCTAGCTGTAAATGCAGCAAAAAGTGCTATAGAAAAAGCTTAAATTTCAGTAGATGAAATTGACTTGATTATAGTTGCAACAACAACGCCTGATAAAACTCTGCCTAGCTGTGCAACGATTGTACAAAGTAAGTTAAAATGTAAAAACGCATTTTCTTTTGATGTACAAGCAGCATGCTCTGGTTTTATATATGCAGTTACAGTTGCTGATTCGCTCATAAAATCTCACAATAGAATAAAATATGCGCTCGTTATTGGTGCTGAAATAATGTCTAGGATTGTTGACTGGGAAGATAGGTCAACTTGTGTACTCTTTGGTGATGGTGCTGGTGCAGAGATAATAAAATCGGAAATGGGTAGCAGCGTCATTATATCAACAAACTTACACTCTGATGGCAATGTGGACATATTATGTAGGAACGGAGGGGTATCCTCTACTGATAATTCGGGAAAAATATGCATGAATCGAAGTGTTTAAACATGCAGCGGATAAGTTAGCAGCCTCAGTAGAGGAAACACTAAGATGCAATAATTTGGACATCACTGATATTCACTGGTTAATTACCCATCAAGCAAACATTCGTATTATTGAAGCAGTAGTAAAGAAATTAGATTTTCCTATAGAGAAAGTAATTAATACCGTTGATAAGCATGCAAACACCTCAGCAGCATCAATTCCACTGGCCTTAGACTATGCAATAAAAGAATCAAAAATAAAATCAGGAAATCTGGTACTGCTGATTGCAATAGGTGCAGGTCTCACATGGGGTTCCGTGTTGCTGCGCTATTAGACTTCTTGCATAACCTCCTGTTACCCAACTCGTAGAACATCACACCATAGGGCACAGCATAACTATATGAACATTGTGATTTGAGTTCACCAGATCTAAGTAGCTTGACTACTTGATTGGATGCTGAGTTGGTGAGTATAAAAGTATAGCTAACGCTGTCATACCGCCCACAACTGTACGAACATTGTGATTTGGTCTCATCAGGAGGGTGTCATCCGAGTAGCTTGACTACCTGAGTTGATAAGTATAAAAGTAGCTAGAAAATAAACATTTTTGATGAGATTATATGGAAAACTGGATCCCAGTGTCTGGGCACTGGGATGACAGCAGTCCTACGTCATAACGCGATTCATTCGCGGTATCTCTTAACATAGATCCCGCTAACAAGCAGCGGGATGACACCTCTCTTGGGCTCTTTTAGCTTAACATTAAGAAATTTACCAAATGAAAAAAAAGGCAAAGAACTCCCGTGGTGCGAGTTTTGACTCTATATTACTGTAAGTGGCGCTGTAATAATGTGCTGACGTTTAGTTTAAGCGCGTTTTGGCTGAATGTAGAAAACATTTAAAAGACATGCAGCCGCTATAATTTTATGTAATCCGCCAAAAAATACCCTAGGTTTTTTACTGAATTTTGTCATTGAGCCTGCAGGTCAAAAAGAAGTTTTGAGTCATAAATACCCTTATTGTCATGATAAGGGGGCTAGCGGAGTTTGTCAAGAAAGTTTTTTCGTTTCTGCGGGCTACTTGAATAACGGCTACAATGTTTGTACAATTGTGCGTAACGCGCTGCCGAACACTGGTTTTTGTATGGCTATATAAGAAAAATTAAGGGTTAAAAGGAATCTTAAGCAGCTAATAGGGCCTAAGCCTTTTTAAAAAACATAAAAAGCCCCTTTACCACCATGTTTTTTCGTAGCTTGCTGGTAGTATAGAACCATATGCTGGATTTTAGTATCATTTAACAACTTATTTAAGTTATTCTTTATAGTGTCTGTTTTATTTGTTGCACTGCCGTATCCCGTAATTACCAATAAACATCTATTTCCTGCTCGATAATTTTTAATAATAAAATCTATCAATTTACAGTAAGCATCCTCTATACTGTAGCCGTGCAAATCGAGCTTATCGCTTATAAAATATTTACCCCTATCAACTTTTGATTTAGTGTTTTGGTCAAGACAAAATTATGAGCTACCATTATTGGTATTAAGAAAATTCCTTTGTAAGTCGGATGTACCTTTATCAACCATAGACTTTATATTTACTTTATGATTAACTTTTAAAGTAACTTTTCCACATTCTATTGGCTTAACATTTTTTTGCCAATCCAACTCATCGTCCGACATAAACGCATTAATCGAATTGTATAATTTTACAACAATATCCAAACATAGTAAAATGTTGCTTATTCTATAAAAATCAGATTTTCGATAATACGATGAAATCGTCAAAAACTAATGAGAATTTTTGGCTGTATGGGCAATGAGCAAATAGTAAGGGAATTAAAGTTTGATTAGTCGAAAACAAAATACTTAATGACGTTTTATCTAAAGGTGCTAACCATCAAGGAATTGCATTAAATGTTGCCCCTATTCTTTGTAACTTGAGCATCGAAGAAGTAGCTGAAAGATCAAACGACAGCTCTACTATAGTCATTTTAGATCAAGTCACTGACACGCACAATATTGGGTCAATTTTAAGAAATTCAGCTTGTTTTAATGCCAACGCATTTGTTTTACCACATAACCACTCACCGAGTGAAAATGCATCTATTGCAAAAGCAGCAAGTGGAGCTTTAGATATTGTTCCGCTAATATACATTACAAAAAATATAGTGAAAACTATGCAGTATTTAAAAAAGGTCGGCTACTGGTGTTACGGGTTTGATTGCAATGCTAAAGGAAATATAGATGAAATAAAGAGCTTTGAGAAAAAAAGAGTAATCATTTTTGGTTCTGAAGAGAAAGGAATGCGGAGGTTAGTTAAAGAAAATTGTGATTATCTTTTAAAAATCCCAATGTCAAACGTAATTGACAGCTTAAATGTTTCAAATGCAGCAGCAATAGGCCTATATTCTATTTATATTAGAACAAATGCCAGCGCATAACTGTTTATAATAAGAATACTTGATAAAAATGTGGTTTTATATTATAATGTGTTAAATAATGGACAAAAGGAGTTGTATTTATGTCTTACATGAGAAATGAACAGGATATCCGCTCTCAGGGCGTTTATTATAGCGCTGGGCTCAGAAGTTACCTAACTAAAGTATATAATTACATGGCTTTAGCTTTAGGCCTTAAAGGGCTTGTTGCGTTTCTAACGGTATTTTCTGGTCTTTTTCAGGTAATTCATTCTAATCCTGTTCTGTCGCTTGTGATAATATTCTCTCCAGCTGCATTGGTGATCTATGTGCGGTATAGAATTCAACACCTAAGTGCTCAGTCTGCCGTTACTACATTTTTCTCGTTCTCAGTGTTAATGGGGCTTTCCTTATCTTATGTTTTCATAGTTTATACTGCAGAAAATATAGCAAGAGCGTTTTTCATTACATCAATTATGTTTGGCTCTAAACCTTTATATGGTAATACCACAAAAAGAGATCTTACAAGTATGGGCTCTTTCTTGATTATGGGAGTCTTGGGGATAATTATAGCATCCATAGTAAATTTATTCCTTGGAAGTAGTCCTCTCTACTTTGCAATATCGTTCATATCAGTAATAGTCTTTACCTTAATGACTGCGTATGTTGCTCAAAGAATCAAGGACGTTTATTATAAATATAACGACGGATCAGAAGTCGCTACTACTAAATTGGCAACACTGGGTGCAACTGATCTTTATTTTAACTTTATTAACATATTTCTCAATCTACTCAGGTTACTTAACTTGTTCAATAATAGGGACAAGATGTTTTCCTTTTCAAGGAAAGGTAGTAAGAATTCTATAGTTTTCTTTTTAATATCTTTAGTCGTGTTGATGCTATGTCTTGCATATGCATCGGTGCCACTATATAGCATTTTCTGTAAAGCTACCGGGTATGGTGGCACAACAAGAAAAGTAACAATAAGTGCAACTGACCAAAAAATCAGGGTCCACTTCAGTGCTGATATAATGTCCGATCTACCTTGGGAATTTAAATCAGAACCTAACTACGTTGACGTAAACATAGGAGAACAAAGTTTAGCATTTTATTACGCAAAAAATCTATCTGATCATCTTTCATTTGGTATGGCAGTATATAACGTTACGGCTTTTAAAGCAGGTAAGTATTTTAATAAAGTTGCATGCTTTTGTTTTGAAGAACAAATGTTGCTACCAAAACAAAAAGCTGCTATGCCCGTATCTTTGTATATACATCCTGAGATTATGCTTGACAGTAATACAAAAGATTTGAGCGAAATAACACTATCATTCACGTTTTTTAAGCTTAAGTAACAAACTTTTTCCTATTGTCATCCAAAGCTGAAAGAAGGTATCCGTTCAGGATAGCGGCAAGGTAGTATAACCATAGAGTAAAAGTGAGTTTACAACAAATGGTGTCATCCCAGTGCTTGACACTGGGATCCAGGTTACTATATATGAAAAGTTATTATGTTTATATATTTGCAAGTGAACGAAATGGAACCCTGTATATAGGTATAACATCAAATTTAATTAAACGAATTTGGGAGCGTAAAAGCAAAGCCATTTCCGGTTTCACGTCAAAGTACAATGTTAGTAAATTAGTCTACTTTGAGGAGTTTCAAGACATAAATTTAGCAATTAGTAAAGAAAAGCTTCTAAAAAGCTGGCAGAGAAAATGGAAAATAAACTTAATTGAAAAAACAAATCAAGAATGGAAAGATTTATATGATGAAATCGCATCTGGATTCCAGAGTCACGCGCTGGAATGACAGGAGGTAACGCAAGAAGTCTATTGATTGTGAAAACAATAACTTTGCAAAATATTAATTATTAGATAACATAATCAAAGTTTTTATCTTACATTCACCATGGTAAGAGCTATACAAATTAAAAAAACTGGGGGGCCAGAAGTATTAGAATTTGTAGATAAGCATATAAGTGAGCCAAAAGGCGAGGAAGTTTTAGTACGTCACACAACTATCGACTTAAATCGTTATGATTTAGAGCACAAAAAAGGTAGACGCAAAATTAAAAATTTACCATCAGTGCTTGGAGTGGAAGCAGTTGGGGTTATTGAAAAACTTGGTAAAAAGATCAGTGATGGATTCAAAGTTGGAGACAGAGTTGGATATTGCACAGCTCCTCCAGGGGCATATTGTGAAAAGCGCATTATACACCAGAAATATCGGATAAAAATTCCAGATGACATATTTGATGAAGTTGCTGCTGCAGTGCTGTTTAAAGGTATGACAGCTCACTATTTAGTTAATCAGTCTTATAAAGTTAGGCCTGGTGCTTTCGTGCTAGTTCATGGGGCTAACGGTGGTTTAGGACAAATAATATGCCAATGGGCAAAGGATAAAAAAGGTGTAGTGATAGGCTCTGTAAGCTCTAATGAAAAAATGAAGACAGCTCTACAAAGTGGCTGTACATACGCAATAAACTACAATGATAAAGACTTCGTTTCTAAAATTATGGAGATTACGCAAAACAGAGGAGCAGGTGCAGTGTATGACCCCATAGGTTACGCTACAAGCAAGCTTTCTTTTGAATCTTTAGGCAGGTTCGGCATATACGTTTCCTATGGGCAGATATCAGGTAACGCTCCTATTAGTTTTTCTTTACTTAGTTCACGTTCGTTATTTGCAACTGGAACCTCAATATACCATTATAAGCATGATAGATTCACATTAGTGCTTACCACAATGGAAATCTTCGAGATGATAAGAAAAAAACTTTTAACTGTACGGATCAATTAAAATATAAATTTGATCAAATAATTCAAGCCCATCGTGATATGGAAAATAGAAAAGTAAGTGGGTTAAATATTATTAAAATCTCTCAAATAAATTAGTAATTTAAACTAACCATTCATTAAATCATATCAACTAGAATTTCACATATTTAATTCCCCTTTTGGGGAAATTAAAAGCATATAGCTAAACTGACTTAGGCTTACCGACGATTTGAAAAACCATCATTCCGCTACTCGTTAGCGGAATCTATGCTGAGATACCGCGAACAGACTTCTTGCGTAACCCAAATTAAGTAGAAAAAGGTATCATCCGAGTAGCTGACACTGGTTCCTTTATGACGGCAGTAGCCCCTTCTCCTGTCATCCCAGTGCCCAGATACTGGGATCCAGTTTCACCTTATGATGGTGTCATGAAAGTAGCTGACACTGGTTTCCATCCAAGACGGTGTCATTCCAGTCTGGAATCCAGAAAAAAGAATGGTGTCATCCCAGTGCCCAGACACTGGGATCCAGGAATTTTATTAAGTTGGTAAGCATAAAAATAGATGTTTTACGTTAAAATACAACGTTTTCGATTAGATTCTATGGAAAACTGGATCCCAGTGTCAAGCACTGGGATGACAGCAGTGCTACGTCATACCGCGATTCATTCGCGGTATCTCAGCCGCTAACTGTTCTCCCTCGTCATACCGTCACGGTATCTCTAGATCCCGCTACCAAGCAGCGAGATGAAGATTGTCGTTTAGCTATAAATATTTAAGAAATTTACCAAACGGAAAAAAAGGCAAAAGAAATCCCGTGGTAATTAGTGTTCACTCTCTAATCCTTCAAATTGGCGTACTATACTGTCTTAAACGACTTATAAGCGCGTTTCAGCTTATATAGGTAAAAACCCAGAATATTGTGAAAACATAAGGTGCACACTGCACATAGTGCAAAAAATTAAAAATAAGACGCCAACTACGTTGTTTTCTTGCTGTTTAATCTGCACAGATGAAGATAACTGAATACCTTCAGTTTCATGATAAGGGGGCTAGCGGAGTTTGTCAAGTAAGTTTTTCGTTTCTATTCCAAATAAAAGTTTGTTATAAGGTTATGCAAGAAGTCTAATGAATCGCGGTATGACGTCTATATAGATGCTGATTTGTGTGATTTCAAGAGAAGCTTAGTAGATAAGTTGTGTTTTAAACCAAATTCGGTATTTTAAACTGAACATTTTCAATAATACCACCTGGCATCACTGAAATTTTTACACTCAGGTTTACTTTTAGGTAGTCCATTAATTCATCAACCAATATGCCAGGAGCAGAAGCACCTGCAGTGATTCCTACCTTTTCTACGCCATGAAACTAGCACTTATTCACACAGCTGTAGTTATCAATTAAGTAGGCTCTTATTCCTCTGGCAGTGCACAGATCTAATAAGCGGTTTAAATTTGAGCTATTTTTACTTCCTACAACTAACACCATGTCTACAATTTCAGCTAGCTTTTTAACAGCATTTTGTCTGTTTTGCATTGCATAGCATATGTCCTTCAAATCTGGACCTCTTATGCTTGGAAACCTGACCTTCAGGGCAACAATAATTTCACGGGTATCGTCGATGCTTAACGTGGTTTGTGTAACATAAGATAAATTATCTGGATCTTTAACTTTTAAATTGCGTACGTCCTGCACAGTTTGCACTAAAATGATAGGATTATTTACTCTTCCTCTAATTCCCTTAACTTCTGGATGGTTTTCATGCCCAATGAGAATTAAACAAACAGTATTTTAAAAAATATCTCCACTTTATTTCGGGAAAACCGTAACAATTGTTTCGACACACAGTGTCTTTATCAAACGAATGGTACTAATCCTAAACTAC
>NODE_2_length_22291_cov_150.264833
AAATTAAGAGCAATTATTGTTGCAGATGGACCAAATACTAATGATGAAGAAGCAATCAAGTGGAGAAAAAGTGTAGGCAGCTCAAGAGTTTACGTTGTTGATCCATGGGTTAAGGTATTTGAAGGGGAAGAAAAACCGGCAAGCCCATTTGTAGCAGGTTTAATAGCCAAAATAGACAGCGAACAAGGCTTCTGGCACTCACCTTCAAATAAAGAAATAAACGGTATTATTGGAACAAGCAGGCCTATTGATTTTACGCTCGGTAATACAAATTGTAGAGCAAACCACTTAAATGAAAATGAAGTAACAACGATAATTCATCAAAATGGATATAGGCTTTGGGGAAATAGAACATGTTCAAATGACTCAAAATGGGCTTTTCTGTCAGTGAGAAGGACTGCAGATTTAATCAATGATAGTCTACTTCGAGCTCATTTATGGGCAGTTGATCGCAATATCACCAAAACTTATATAGATGATGTGATTGAGGGGGTGAATTCTTATTTGGCCAATTTAAAAGTACAAGGAGCGATTATTAGCGGAAAGTGTTATGCAACTCCAGAGCTCAATACACCAACAAATATTGCAAGCGGAAAAGTGTCTTTTGATTTCGAATTTACACTACCATATCCGGCTGAGCAAATAACATTCAAATCTCATCTCGTAAATAATAGTGTAATAAGTTAGGAGAAAGCAAAGTGTTACCGAAAATACTGAGAAATTTTAACGTATTTGTTGATGGCCGGGGTTATGCAGGAAAAATTGATGAGATAACGCTACCAAAGCTTACCATAAAAACAGAAGAGTACCGTGCTGGTGGTATGGATATTCCAATAAATATTGACATGGGCATGGAGAAATTAGAAGCAGACTTTACTTTTTCTGAATACGATACAGAGCTCTTTCGGCTATTTGGGTTGATAAATGGAAATTCAGTAGCTTTGACGCTTCGTGGTGGAATGCAAGGAAGTGGAAGTAATGATATTGAAGCAGTAATCATCAACCTTAGAGGCATTTTTAAAGAGTTTGACTTTGGTAACTGGAAACCTGCTGAAAAAGCAACGCTGAAGTGTACTGTAGCTGCCCATTACTATAAACTTACTATAGGTAGCAATGAATTAATAGAGATCGATGCTGAAAATATGATTCGCAAGATTAATGGTGTTGATCAGATGGCCTTGCTGCAAACGATTTTAGGCATATAAAAACTTATTTGAAATTTTATTTTTTAAGGAGACAATAATGCAAACTATAACACTTAATAACCCAATAACAGTGGATGGTATTTCTGTTTCAGAATTATCTATGCGTGAGCCTAAAGTGGGAGATATGCTGGCTATTGAGTGTGTAGAAGGTGAAGCCAGAAAAGAAGTAGCTTTAGCTGCTAACCTAACATCTATGCCAAGGGAGGTAATAGAGAAATTACTTATCAAAGACTATGTAAAAATACAAAAGGTACTCAGGGATTTTTTGTTGCCTTCAGAACAGAGGACTTAAGATTCAATGTTTTAAAGCTTAGTTCAGTAACAGGAAGTGGAATTGAGCAGATTATTAATATGGGTATAAAAGAATTTCTAAAATGGTTAGAAGTAAGTAAAGGAGTAACAAACAAATGTCAATGCTTTCAATAAAGATAGGTGCTGCATTAGATGGTAGCTTTAATAGCGCAATGATAGGTAGTACAGCTAAGCTTTCTAAGCTGGGTGATAGTATAAGACAGCTTGATTCGTCAATGAAATCAGTCTCCAAATTTAAGCAATTAAATCATGATGCCCTTGAAGCCATGAAGAATTGGAAGGAAGCAGAGAAGAAAGCAAAAGAATCAGCTACAGCAATTGCTAAAGAAAAAAAGGAAAAAAAAGAACCAAGCAAAGCACTGAAAAATGAATTTGAAAAATTGAAAGCATCGGCATTAAAGGCAAAAGAGGCTTATATTAAAAAGAGAGATGCACTTCACACATTAAATGAAGAAGTAAGGAAAAGTGGAAAAGATATTAAATCTTTAGTGAGGGATCAAACTAAACTTGGCTCATCTATTGAAGTGCTAAAAGGGAAATACAGTAAACTAGGATCTGTGATACAAAAACAGCAAAATGCCTTGGCAAAAAAAGCGCATTATAGATCACAGGTAATGGAGACTATAGGACTAGGTCTTTCGCTTGCAGCGCCAATTAAAGTTGCGATTGACTTTGAAAGTGCTATGGCTGATGTTAAGAAGGTAGTAAACTTTACTCAGAACACAAATGAGGCCGAAGAATTTGCTCAAAAATTAAAGAAGTTATCCCGTGAAATACCATTATCGGCTGCAGAGTTAGCAAAAATAGCTGCAAGTGGTGGTCAGCTTGGTATCGACAAAGATAAGCTACTTGAATTTACCACAACAGTAGCTAAAATGGCCACAGCATTTGACATGTCTGCCGAACAAGCAGGTGATTCCATAGCTAAACTTTCTAACGTTTATGGAATTGATGTAGATAGGATGGCATGGGTGGGTGACATTATAAATCACTTATCAGATAACACTGCTGCCAAAGCAAGAGATATGGTACAAGCTCTAGCAATAGTTGGTGGTACTGCAAAACAGTTTGGTCTTGATATTAAGGAAACAAGTAGTTTAGTAAATGCCTTCATTAGTTTAGGTAAACAACCAGCAAAAGCAGCAACTGCAATAAACGCTCTACTTAGTAAACTTCAGACTGCTGAAGGACAGGGAAAAGAGTTCAGAGCAGCATTGGAATCCATAGGAATAACTGCAGAAGAGATGTCACAAAAAGTTGCTCAAAACGGTCAAGAAGCATTACTCTACTTTTTTAAAACTTTAGAGAAAATAGATAAACAGGAACGTTCGCAAATTCTTCTCAACCTCTTCGGTCAAGAATATCAAGATGATATTGCATTGATAGTTGGGAGTTTGGAAGAATATAAAAAAGCAATAGGTTTTGTGACTGATAAAGAAAAGTATAATAAATCTATGCAAAAGGAATTTAATAACCGTGCAAGTACTACAGCAAATAATTTGCAGCTACTCAAAAATACAATAGCAGAGCTAGGAATGAACTTAGGGTCAGTTGTGCTACCTCCTTTAAATTGGATAAGTAAGATTTTGAGGTCTATATCTATAGGTATAGCTTGGTTCGCAGAGAAGTGTCCAATTTTGACTACAGGAGTTATGAGCATAATTTCAGCTCTTATTATTGGTAAGATAGCAGTGGTAGGTTTTGGTTATGCATTTGCATTGACTGGAGGTGGAATATTAACTTTTAAGGCTATTTTGCAGGGAACACTTTTGCCAGTATTAACTTCGTTATCAGCTCGAGTAATTCCAGCAGTGATCATGGGACTGAAAGCTTTAACGTTAGCCGTGGTTACCAATCCTATAGGAGCTGCTGTTGCTGGACTATCAGTTGGCGCAGCACTTGTAATCGCTAATTGGCAAAAGGTAAAGGACTTTTTCTCAAGTATCTGGAAATCAATTGCAAAACCTATAGAAAATTGGATTAGTGTAGGAAAATTGTTTAATGATAGTCCAATAAAAGCATTAGAGAAACCAGTAGAAACAAAAATAGGCAGTGCAACTAGTGAAAATAGAAATGTTTTTAGTAAAGGAAATCCTTTATTGAATAATAATGCTTTTAGTGGAATTTCGAATAGTAGAACGAATATGATTGAAAGTGCTAGTGTAATTACAGAAAAAAGTTCTGTAGCAGATAATTCAGAGAAAGTTTTAAAAGACTGTGAAAAGTGTGAACAAAAAATTTTCAATCAAACTTTTACATTTAATATAAGTATAAAAGCAGAACCTAACCAAGATGTGCGTAGTCTTGCTGATGCAGTAATAAAAAGAATAAGAGAAAAATCGCGTGACGTTCTGTTTGATTCAATAGAACCAATTTACTAATGCTATCACTTGGTCAGCATAAGCTTTCTCCAACAAGTTTAAGGTATAGTAAAGAAAATCGTTGGAGTACAATTGAGTGTATTGGTAAAGTACCTTCATTACAAAATATTGGCCAAGGTATAGAAAATATAGACTTAGAAGGAATAATTTATTTCCATAATCTCAATGATTTAAATCAATTAAAAAGTATGAAAGAAGCTGAGGAAAATCAGGAACCAAGTATCTTAGTAGACAAATTAGGAAATGTTTTGGGAAGATTTGTTATTGTGCGGTTAGAAGAAAAGCAAACGTCGTATTTTCCATGTGGATTACCAAAAAAGATAGAATTTAGCTTAAGTTTAAGGCGTTATGTATGATAGTACATTATATAACCCGAGAAAATGAAATGTTAGATCAAATTTGCTGGAAACATTATGGATATAGCTCTGGAGCAGTAGAGATAGTATTGGAGGAAAACCCTGGAATTGCAGATTATGGAAGTTTTTTGCCTGCAGGATTAAAGATCAGGTTACCTACAATACAAGAGCAATTAAAAAAATCGAAGTTAAAAGTGTGGGAATAAATGAAACCTGAATTTAGCATTGAAGGAATAAAAGATCATGTAATATCGGTGAATCTTACTGATGAATCTGGTACTATAGATGATGTCGCAGAGGTATGTGTTGATTATGGCAATGAAAATGTAGAAGTTCCAAATGAATTGAACATAGCATTAGGTTATAAGGAAACTGGAGTCTCTCCAATGGGTATATATACAGTCAACGAAGTTACGATACAAAGCCCACCTAAGACTCTACTAATCAAAGCTCATGCAACAAATTTAAGAATATCTTTGAAAGCAAAAGTATCCAAAGAATGGCACCAAATTACCCTAGAGAACTTAGTTAGAGAAATAGCCCACAAACATGGATATGGATATAAAGTCGCTGAGGAATTTAAAAACGTGCTTATAACTCACATTAATCAAACTGAGGAGAGTGATATAAGCCTTCTAACAAAAATAGCAATAGAGCGTGAAGCAACGGTAAAATTAGCTGGTGGGTACATACTATTTATTTCAAAAAATATGGCAAAATCAGCCACAGGAAAAGCTTTAGGAACAACGACTATTAGACCTCAAGACACAATTAATTGGAAAGTGCATTTTACCGTACGTGATAAATACAATTCAGTAGTAGCAAAATGGCACAGCTATGAAAAGGGTGAGACTATTAAAGAAATAGTTGGTAGCGGCGAACCAAGTTATATTATGCTAGAAATTTACCCAAATGCAGAGTCAGCGCTAAGTGCAGCAAATGCCAAATTAAAACAATTGAAGCGTAACAATGAAACTTTAGATATAACTATGCCTGGTAACCCAGAGTTATTTGCAGAAGCAAAGCTTAATCTTATAGATTTTAATCAAGCAGTAGATGGTGAATGGATAGTTAATAGAGCGGAGCATACTCTAAATAGCTCAGGTTACCTTACTATGTTGTCGGCATCTTTTAGTAAGTAATGTTAAGAAAAAAATGAGTAATGATCTGTTTAATATGAAGAAACTGTGTGCCAAATATGAAAAAAATAAAGTCTAATGAAAAATATAAATTACATTTCGCATGGTTCGCACTATTAATAGTATGTGTTGTTATTACATATTGCTATCAAAAATCTAAAGCTACAGATAATTACAAAACAATCTTACGCATTGCTTCTGAAAATTGTAACCTAGATGTAGTAAAGTTTTCAGTAAAGAACCTATTGAGCATTAACACACAAATTCCTAGATTAACAGCGCTACATTGTGCAGCAGAAGGAAAATGTCTAGAATTAGTAAAATTTCTAGTGAATGAAGGAGTTGATATAAATGATACAGGTAGATATAAAGGATGGACAGTATTACATTCTGCCGCATACGGAGGCAATTTGGAGATAGTTAAGTTCTTATTAGAAAGAGGTGCTAATCCTAATACTAGAGATACAGATGGAAAAAATCCTCGGGATGTAGCTGTAATAGAATCAAGGCACAACAAAGATAAACCTTACAGAGAAATTATTAAGCTACTTGCAAATGTAGAGGAACAGCATAAATCAAAATAGTAGTTACTAAATTAGCTATCCATAATAACTTTACATTTTAAATCATTATGAAAAAGCAAAAAATCCCAATAGCGGTAATACTAACAATAGTTGTACAGACTATAGGATTCATCTGGTGGTTGGCCAAACTCGACTTACGTGTACACATCCATGATAAATTTATAGAAAAAAACCAAGGACTAATAGAAATAGTCTATCGACTTGAAGAGAGAGTGAAAAACCTCACTGAAGAAGTCAATGAACTTGAAGCTATTCACAAACACAAATAAATTTTACAGTGACAAAGTACATTTTATCTGTAGATGGAGGTGGCATTAGAGGGATAATACCAGCCATTATTCTAGCAGAAATAGAAAAGAGAGCAAGGAAGCCTATTTTCCAGATCTTTGACTTAATGACAGGTACTTCAACCGGTGGGATTGTTGTAGCAGGATTATGTAAAAAAGATAAACCTCAATATTCTGCTAATGATTTAGTCGAGTTCTATCGGGAATATGGACCATATATTTTTAAGTCTTCATTTTTTAGGCGATCAATACTATCTTGGTTTAACTGCGCACAATATCCACATAAAAATATTGAATCTGTACTGGATAAATATTTTGGAGAGGATATTCTAAAAAACACTTTAAGTAATGTGTTGATTACGAGTTACGATATTCAGAATCACTGCCCATTTTTCTTTAAAAGCTGGAAAGAAGGTAATATTAAGCTGAAAGATGCACTCAGAGCTGCAACGGCTGCACCTACTTATTTCATACCAAAACATCTAAAAATTGACCAGATAGACAGAGTAGTAGTGGATGGAGGGGTTTTTGCAAATAATCCAGCGACATGTGCATACGCAAACAGTAAAAAACTTTTCCCTAATGAAGAGATCATTCTGGTGTCAATTGGCACAGGTCGGCTATCTAATCGAATCAAGTACAGGAAATTAGGGAAAATAGCTTGGATAAAGCCGTTACTAGATGTGATGTTTGCTTCGAGCCTTGATGTAGTAAATTATCAGATGAGTAATGTAATGGACGACAAGTATATAAGAATACAATCACACCTGACAATGGCGTCTGCTGAGATGGATAATGTAACACCTAAAAACATTAAATTTCTACAGAAGGAGGCAAATGCAATGATAGAGGATAATCAAAAAGTAGTCGATAAATTCTGTGATATTGTATCTTGATACGTCAAATTCTGCAGAGCTAAACAAGGATTTAGATATATTAAATATATAACTATTTTTACTTATATCTTAATATATTATTTAACACAATTCAATTTTCACACTCATCAGCAGTTAGGCCACTTGCTCGCACAATAACATCACTAGCAACACCTGCCTCTGCTAGATTTTTCGCAACTTTGATTTTTTCTATTTTTTTAACTTTTTCCTTACTATTCTTCATATCCCTAGATAAAAATTTCTTCACTAATTCTTGCTCTTCAGTTTTTCTGAGTAAATTGAGTAGTTCACTATCTTCATTTGTTTCAGGTAGCAAAACTTTAATATTCACTGATAATGCTCCTGCCATTTCATATAATTTATCAAATGTTATAGCAGTGTACCCTCTTTCATATTCGTGTATTTCCTTAAGTGTTAAACCAACTTTATCCGCCAAATCTTTTTGAGTATATCTCCTTATCAATCTCCATTCTCTTATTCTTTGCCCTACTCTGTAGTATATAGAATCAGTGTAGACTTCTTTCTCTGTATTATCATACTCGTAAATAGATAAGCCGGTTGCTTGGGAAATTATGTCAACTGAAACTCCTTCTTTTACTAGATTTCTTGCTATTTCCAACCTTGCTTCTTCTTGATTAATTTTTTCGCTAATATGAACAAACCTGACTAATGAAGGTACTATTTTGCCTAACTTTTGATTCTCGTATATTTTTGTTAGATAGAGTATTTCCTCGTCTTCATCTTCATACTCTCTTACTGTTATTGGTTTAGGTAATAGATCTACAGCATTAACTGACAATACTCTTGCTATTACATATAGTACTTCAATTGGAATAGGAATATACCCATTTTCATAGCTGTTCACTTCTTGGTATGTTAAACCTATTTTACTTGCTAATTCTATTTGAGTATGCCCTCGCATTAACCTGCTATTTTCCATTTTTTGTCCTATTTTGTAACTTATAGGACTAACATCTCTTACAGAAACAAACATATATACCTTATTTAGAAATAAATTTTCATCCAATTTGATCAGCAGATAAACCAACTATTTGCAAAATAATATCAATAGGAATTCCCCCTTTTACTAAATCCCTTCCAACTTTAATCCTTTCTACCTCTCTCACTTTCTCTTCGCAAATTTGTATGCTTTCAAACAAAGATTTTATTAGTGCATTACGTAGTTCTTGGCTCTCAATTTCTTTGTATTCTTTAATCAAATCAGGTAGCTCATTTTTCACTTTACTCCCTTCCTCTATTAGTAGATCCGTAATATTAATCGATAATGCTTCTGCCATTTCATATAATTTATCAAGTGGAACAGCAGTCCTTCCTTGTTCATAGTTGCTTATTTCGTCACGTGTTGTATTCATTTTCTCTCCTAAATCTTTTTGAGTATACTCTCTCACTAGCCTCCATTCTTTTATCTTCTTTCCTATTTGGCAGTATATAGAACCAACTTTTTCTTCAACACATTCATCAGCAGAGAGGCCAATTATTTGTGAAACAATATCAACAGAAATTCCTGCTTTAACCAAGCGCTTTGCTATTTCCACTTTCTCTGCTTTCCTGCTACTTTTCTCACTAACTTGAACAAATTTGGTTAGTAAACAAAACATCTTACGTAACTCTTGGTCATTAATCTTTTTATATTCTCTTACTAGATCTAATATTTCTTCTCCCTCATCTTTAAGACAGCTTTTTGATACAGGAATTAGATCCGTAATACTGATTGATAGTGCCTCAGCTATAGCATATAACCTTTCAATTGGAACTCTACGATTCCCTTTCTCATATTGCAGTATCACCCAATACTTTACACCAATTTTCTCAGCTAAATCTTTCTGAGTATACCCTCGCTCTAACCTCCAACTTTTTAATTTTTCTCCCACTTTATAATCTAGACTTTTTTCCACAAAAAGAACCATACATATAATATTTTCTACTATAGCTCAAAGGATCCAGATATAATAGCCAGACTCTGGAACCTTTAAATTGGTTGTAGATGAATTAAAGTGCCCTACAAGTTTCTTTACTATTTTCACGTACTTTGTCTGCCCATGAAAACAATTTTTCACTTACTTCCTTCTGCTTTTCACTCCATATGCCACATCTAGTGAAATTACCTCTTTCTACCACTTCCTTAAGCTTCACTCCCCCAAAAAGGCAGTTTTTTCCTATTTCTTCGCCTCTTTTTTGTAACTCAGCCCACATTTCCTTGTTTTCTACTCTGACTTGTACTTGATCATATTTTTTTACATCGTGGTACAATATAATATTTAGCTTACCAATGCTTGTAGGAAATTCTAACATGACAGAGCTGCCATCTGAAATATCGGTATAGTTTCTTATACCTCCCTTCTCACTTTTAACCTCAACTGCATCATTGCCAATTTTTAAAATATTACTTCCTAACTCTCTCAGTATTTTGGCTACCTCTACCTTACTATCCTTAGAAAATTCTATATACGATGTTGTATTGTCTATCTCGATATCTATTAATTCCCCTTCTTGAACAGCACTTTCGCCAGCTTTTTCTAGTTCTTCTAGTTGCTTATCTATCTGTGGCTGAACTTCTGGCTGTAGCTCATTATAGATTTCACCTATCAGTTTATTCTGCAGTAGAGTATCATGAAACTCTGCGCCGCTTAGCATTAATTTACGTATTAGCTTTTTTCGATCAGCCTTATCAAATTTATGAAAATGTGTACCCAATACTACATACTCTGCAATGCTCCATTCCCCATCGTTATATGCATTTATTCTTGCTCCAGAGGCTAGTACTTGGTCTATAGTTTTGTGCAATTCATTTACGTTTTTTGCCTCTACCACAGCACTCTTAAACCAGCTCAACTTTTCGCTTTCGCTTATACTTGGCTTTATTTTTTGCAAAGCTGAAGCAAATGGATTTAACCCTTCTGGATAATCTGCTTGATTACTCAAAGGTTTTGTGCCATAAATATAGTCAAATCCTTTCCCATAGTTGATTTGGTTTTCGCGAACTTCTCTACCAGGGAAAGGTACTACTTCTTTATCTCCAAGCTTTTTAGCATTATTAATTTTGCTTACAAAGGTAGGCTGCTGGCTAGTACGACCAATTCCTACAATAGCATTTAACATCTCACCTTTTGATAATCTATCAAGATCAACGTTTAACTCGTAAACACCCCCCTCTTTATCACTAAAAGGTACAATTATTTTATTATTCATATTAGCCTCCGCTATTAAATATACTTTCTAAGTGTATAGTTATTATACACTGTATTACTTATTATAAATTATAGTGAGTAGATTTGCAAATACTTTCTGCTATAACAATCCACTTTCTCTAAAACTAAAATAGCCCCCACTTGTAATGATAATATGATCAAATAATCTAACGCTTACAGTACTACATGCTGCTGCTAAGCTCTTTGTTACTTCTTGATCTTCTTCTGAAGGTTCTAAACTTCCCCCAGGGTGGTTGTGTGACATTATTACTAATGTTGCATTCTTTATTAATGCTTTTCTTGTAATTTCCTTTATGTATACTGGTGCTTTTTCCATTTCACCAATATAGGATTCTTCTCCAATTAGTTGACGCCTTTTATTCAAGTACAGTATTTTTACACATTCCCTTTCTGAGTGGCCTATACTTACGTTTAAGTACTCTACTAGCCCTTGTAAGTCCATTATTGGCTCACTTTTGAGCTTTTCTCTCAGTACCCTTTCTAGTGTTTCCTTAACACACATAATCATTGCTACTGCAGAATCAGTTACTCCTTCTATAACTTTCAGGTCATCCATTTCTCTACCTAAAATCCTTCCTACTCCTGCATAAGTATTCACCAAATTTTTAGCAATTTCTTGAGCTTGCGGCCTTTCATGTACTGCACTTAGAAACGTTTCCATTATTTCACGATCAAGTAGTGCTTTGCCTTTGCTTTCTAATATTCTGAATTCTATTTCTTCTTTACTTTTATTCATATAATTTACCCTTCACTAACAACAAACTTTTTTTAATTATTTACTGCTGTTTTTTTATCAGCATTGGCATAGAGCCATAGCTTTCGAGTGAAGTCAAATCAATTTCTCAATCTTTTTTACTCATTTTTTCATTAAAAAGTGAAGATATTAATATATAATGATTTTTTTATTTTAAACTTGTTGAATTTCTTCTAAAAAGATGCCTACCGCTTGCAAAATAATATCAACAGAAATTCCTTCTTTTACTAAATCTTTTGCAATTTTGATTCTTTCTTCTTCTCTAATTTTCTCCTCACAAATTTGTGTGCTTTTAAACATAGATTTTATCAGTGCATGACGTAGTTCTTGGCTTTCAATTTTTTTGTATTCTTCAATTAAATTTAGTAGCTCATTTCCTACTCTCTCATCTGCATCTTCTGTTAGTTCAAGTAGATCTACAATATTAATCGATAACGCCTCTGCCATTTCATATAATTTATCAAGTGGAACAGCAGTCCTTCCTTGTTCATAGTTGCTTATTTCATCACGTGTTGTATCCATTTTCTCAGCCAAATCCTTTTGAGTATACTCTCTCACTAGCCTCCATTCTTTTATCTTTTTTCCTATTTGGTAGTAGATAGAACCCGTTTTTTCTTCAACACATTCATCAGCAGACAGACCAATTGTTTTTGAAACAGTATCAACAGAAACTCCTGCTTTAACCAGACCTTTTGCAATTTTTATTCTCTCTGCTTTTTTACTACTTTTCTCACTAACTTGAACAAATTTGGTTAATAAACAAAACATCCTACGTAACTCCTGATCGTTAATCTTCCTATACTTTCTTATTAGATTTAATATCTCTTCTTCTTCAGTTTTAAGGCAAATTTTCTCATTTGATACAGGAATGAGGTCTACAATACCAATTGATAACACCTTTGCTATAGAGTACAACTTTTCAATCGAAATTTTTCGTGTTCCTTTTTCATATTGTAGTACTATTTGATATGTTACACCGATTTTTCCCGCTAAATCTTTTTGAGTATATCCTCGCTTTAACCTCCAGCTTCTTGCTTTTTGTGCTATTTGGTACCTTATGGAAACAGTAGTATGCTTTGCCATACAAAAATAGATATTATATAGGTTAATACTACCAAATAAAGATATACAAAAGGGATGCTTCTTTCTATGTTTGAATTTTAGTTGAATATTTCTTCAGAATTGTGTATAATCATTAATGCTTTTCACGTACCCTTGCTATGGCTCTTTCAAAGTTTCTCGATCCAAAATTAGACTTAACTTTCAAGAAAATTTTTGGTACTGAAAAAAATAAGAATATCCTTATCCACTTTTTGAATGATATCTTAGGCTTTACTGGAGTCAATGCTATTCAAGATGTTGAGTTTCTCAGCACCATTATGAATCCTGAGATTGCTTCTGATAAACAAAGCATCGTTGATGTCCTCTGTAAGGATTCTCTCGGAAATAGGTATATTGCGGAAATGCAGCTTGCTCGTGATAAAGGCTTTGAGAAACGTGCCCAACTTTATGCTGCTAAAGCCTACTCAAGACAGTCTGGCAATTACATTGATTTTAAAACTGTTTTCTTTATTGCTATTTCCAATAGTACTCTTTTTCCTTTAGATGTTTTTTATATTTCCACTCATAATATACGCGATATAAAGACTAACGGACATTATTTAAAAGATTTTCAATTTGTCTTTATTGAACTACCTAAGTTCATAAAAAGTAAAGTAGAGCAATTAGAAACTACAGTTGAGAGGTGGTGCTTTTTCTTTAAGTATGCAGAGGAAACAACAGATGAAGATTTAAGAAAAATAGCAGAAAAGTCACCAATAATAAAGCTAGCATATGACGAGTTAGATAAGTTTCATTGGAATGAGAAGGATCTATTAGCTTATGAAGAAAGGGTCATGAATTTACAGAAAGAAGCTGCTATCTTGGAACAAAAACTCGATGATGCTACTCAAAAAGGTAGACGAGAAGGCATCCAAATCGGCCATCAAAAAGGTAAAATTGAAGGTAAAATTGAAGTTGCAAAAAACTCACTTAAGGCCGGTGTTTCTATTGATGTTATCGCTGAAATCACAGGCCTTTCTTTAGATGAGATTAAGAAATTAATTTAACCTTATTCCTAGTCAAATGGCCTTGAATAGAAGTATTATTTAAATAACTCCTAGGTCCTTGCTGTTCTTCTATATTATTGACCTCTAATGTATCATCTCTTTTGTGTAATATCTGTTGTATTGATTGATTTAATATTACATCTAATCCTTTATTAAATTTAGCCATAAACTCATTAAACCTTTTCTCGCTTAATTTACCAGGGCACCCTGCTTCCCTACCAGGACATGCTTTCTCTAGATGTGAGTTTAAAATCCCTGAAATCTCATCAAATTTACCACTCATGACTTTTCTAATAATCTCTTTCTGCATTCCCATATAATCAATATTTAATCGATGCATTGATACACCACTTTTTAATCCAGCTTGCTCTACTACTTTCTCAAATCCCTTTGTAATATTGAGTGCATAACCTCTTGCTTCTAATAAAGGTACAGATTGATCTGCTCCAGATATATATTTTTTACCCGTAAACTTTCTTACAAGCACGTCAAGCAACATTATTGTACCATTTACATCCATTTTTGCATCAACTTGTGAGATTGAACTCTTAGTATTTGACGTTCCCTCAGATTTAGAACTTAATAATCCACTTATTGAGCTTTTTACCCAACCAAATAAATCATTTATCCATGAAGATGGTCTTGTACCATTACTTGTAATATTCTCACTGCGACGATGACGAGTTTGCTGTCTGCGTCTGCTATGTCTATGCTTGTGAGCCATAGGTTGGTCAGATAACATAATAACTTCTGGACTACTTTTTGTATGATTGAAGACATCATTATAGACTTGATCCTTATATTCTTTTTTCACAACATTCACGTCTCTTGCACTACTTATTTCTTCCTGATGCTCTTTCAAGACTACTTCTTTATCAGCAAACTTTATTGATAATGTTCCCATTTTAGGTTCTTCATAAAACTTACTGAGTGTAATACTACATAGGTCATTCTTAGTAATACTAGCATCAAAAGCATTCGTTATCATTAGATCATTACTATTACTACGAACAAACGTATAGTTTCCTCCTTTTCTAGGTGTTATTAATTCTGTATTTTCTTCTACATCTTGACTTGTTACAATAATAACTTCTTTATCCTTTTCAAATACTAAAGGTAATGGTTTTAAACTCCACTCATTGTTATCAAGGTTAATTCTCATAGGAACATTGTCCATAATCACATGAGTCTTGTTATACCAATTAATCCCATCTTTTAATCTCACAGTAAAATACTCATGTTTTATTATTTTATTGACAGGCAAATCTTCAGTTGGCTTTACTTCAGTTACTGTTGCTTTTAATAACAAATCATTTGCAGATTTTAGAACTTGTAATTCAAAACTATTTGAGAACTTACCTTTTGCTTGTTGTACTAAATTTTTCAAGTCAATTGTATCTACTGAACTTTCTACATCAAGGTCATAAATAACCACTTCAGGTAGAGGAATTTCAAACCTTTTGCTTTCGGAATCAATTACATACACATTTTCACCACCATTGCCCACTAAGTGACTCTTTTGTAGTGGATTATTATGTATTACTTCGTAATTTCCACTTCCTATCGCAACTGTTTCATTACTTAACAGTGATTGTATAAAGAATGACATTTTATTTAGTCGATTTGCTACAACTAAGTAATCCTTTATAATTCCATTAACTGATTTATTAGTGTTCTCAAGCATGTACAGGTTGCCCCTATTTCCTACTTTTATTTCAGTATTATTACCTAATCTATAAGAAGGATTAGATGCACCAGAGATTGTTATATTAAATTCCTTGTCTGACATTGGTGAAAAATTGAACGTAATTATATGTGAAGTCTTATTTGGTACATTTATATTTCTCACGTCGACATTTTTTATCTGAGCAGGTTCATACTCAAATGCAAAAGTATTATTTAAGTTCAATGCTTCAGCAGTATAAATGAAATCAACTTTAGCGCTACCAAGTGCATATGGTACAATATAGTGAAAATCTCCTTTCAATGCTCGATTGTATATAACGGTATTAGGCCTTACCACTATTTGCATCTCATAAGCGCAATCCTTGTCATGTATGTTTATGTGATCTACAAATCCTTCACTACCACTTTGGCCATCTACAAACTTAATATCACTAGTATCACTATCGCATGTAATAAACACTTGATCTGCTTTAGCTTTTCTACCTAAGAACTTATTTATTCCACTCATTCCAAAAAAGTTTTTTCGATAATAATCTTCAACCTGTCCTATATGTAATTTTACGTCTATAGATCCTTCTTCTGGAGCAAATGATGTAAGATCTAAAGTGTTCACTCCACCTTCTCCATAAAAATATCCTGTTATAGAGCTTCCCTGTAAAATAAATATATCGTCTTTATTACCACCGAAATATCTTTTAGATCCATTATTCACAACAAAGATATTCGAACTATCTATAAATCCTTTTGCATGATCTGTACCTTTTCCCAAGTTAATGAGAGTATGATTCCCTGTTTTAGTAGATAAGTCAGTTATACCAATTGCATTTTCACATAAATAAGATCCATAGTTTGGAACAGGTTCATAATTTCCTTGTGGTAAGCAGAATAACTGACCTCCTCTTGGATTATCAGGCTTTGCTCTACTCCATTTTATATGAGTTCTTCTTCTATCAAGTAGTACTGTGTTATCTAAATCTTCTTCAAACTTAGTTGTGCATTTCTCAGTATAACGTGTAACTGTACGTGCATTAAAACATCCTCCCCCCAATCCACCGCTATTACATTCACTTGTTTTATATGGTACTCTATGACAAGAATCCACTACAGATTTGCCGGTAGGAAAAACATAGCTTTGAATACCATCATGTTGTTGTAGATACTCCAATCTTTGCTTAACCAACTGGTTATAAAGTTGTTTTTCTTGCATTAACTCTTGTATGTGTTCTTCAGGTTGCATACCTATAAATGCACGTAAACCTTCAACAAACCTCTCTTTTCCAGTTAAGTGAATGATTTCATCAATCTTATCAACTCTCTTTACTGCCATGTAAACATCAGTGCCAACAAATACTACAGCGCCAATTGCAGCTCCAATAGGGCCAGTAACACTTGATACTCCTTCTAATACTTCAAAAGCTTCAGCAACTTCTATACCAATCTCTGCAGCGTCAACTCCTAAATAAATGCTATCTCCTACTACACCAACCAATGCTTCTTCAGTACCATTTTTAAATGCTTTTACCTGATTTACTAGATCATAGATAACAAAAGCAGAAGTACCACGAGCAAGGAAAGGAGAAGCAGCTCTTAAAGATCTACCAAGTAACAACTTTCCTTCTGAAGCTAATTCCAGTCCTTTAAGAGATGCAGCTTGAGCAACTTTAGCAAATCCTTGACCACCGGCTATAAAACCAACATTAATTGCTACACCTTGATAATCTCCATTTAAAAAGTCAGCTAATATATTTTTAGCCATCATTCCATGCATGGTCATGCCTGAGATTCTTCCAATTCTACCCAGATGACTCATAACTTTCTGATTATTGGTAAGCTTACTCACAAGGCCTTGAGAATTGCCTCCTATTTTAACCTCACTTGCTAATTGAATCAGCTGGCTACGTTTTTCCTCTGGTAGATTTTTAATGTAATTAATGAACTTCTCACTATCAATCTTGATCTTATTTAAATCTCTTATTTCATCTTTTTCTTCGTTAAACTCATCTACATCTTCCCACGTAAATAAACATTCATTTTCAGCGTTTCTTTTCTTCCTATGACTTGAGCCTGGTAAACATTCTTTTAGAGAGTAACCAACTTGTACAGTTAAATCACGAGCAAGTAGAAAAAAAATATCTTCATGTTTACGTTGATTAGCATAGTATAATGGTCCCCTATCATCTTTATCAGTAATGCGTATATTGGCACCTTTTACCAGTAGAATTTTCACTGCTTCTTCGTGACCATTCATAGCAGCATAGTGTAACGGACTTCTGCCATCTTTTTTATCAGCAATATTTATATTAGCATTATTTTTTAGTAGCACTTCAATTATTTCTTTGTTACCACTCATAGCAGCATAGTGCATAGATGCCTTACCATGACCATCAATAAAATTAACGTTTGCTCCTTGATCAATAAAATTTCGAGTACCACTGGCATCTTTTTCTTTTACAGCCTTAAGTAATCCCTCATCTTTTGCTTTTTGATCATCAACTTGATTCAATACTTTGCTCCCTCCTTGCTGGCTCTGTTGCTGATAATCTGTGGGAATGAGCTTTAAATAATCCTGCCACTTATTGGCTTTTTTTAATTCATTAACTAAATTCTGCCGCTCTTGACTCAGCATATCTATCTGATTGTTTTTAATTTTAACAGGATCTATATCCTCTCCGATTAATGCACAAAGAGCATTAATTGATTTTTCATCCTCAGTAAATGTTAAAGCCTTAGAGATTAGTTCTGTTGGTAAATCATTTGAATCTAATACATTACCAACTACCTCAAGCAAGGGATTACCATGCTCTAAGATATTACGCAAATTAATCTCGGCCAGCAACTTAGAAATTTTATTCAGTGATTTCTTTTGCTTACTTTCTTTCAAAATATTCATTAAATCAATAAGAAGTAATTCTACTAGTGCTCGAAACTTTTTGTCATGCATGTAGCGTAATACTAGTTGATTTTTTGGTGTCTCATTCGTGTTTAATAAAACTTTTTTTAATAGAGTTACCCTATTACTTAAACACTCAAGAAGCTTAGGATCTCGCTTTTCTCCAATAACTAGGTTCAACAGTATTTTTTCTGATTTATTATTCAGTTTAAGTGATGTAACAAATTTTGTGTGATCTTTTCTATCAATAGGAACATTTTCATTTAGCTTCTGTAATAGGCTTTCATAATTACTATGGGAGTCTTTTACTACACTCTGATGACTTATAAAATTCTCTGTATCACTATAACCAGATTTTAATTCCCCTTTACTTTGTTTTTTGATCTCCAATATATTGACTAACCTTTCGTATTCATCTCTTTCCAAGGTAACTTTCTTATTATAATGGCTAATCAATCTTAATTTTGCAGAACCAACCTCTTTTTTTTCAGCGGAAATATTATTTAATACAATATCTTTTTCCTCTTTAGTGACATAGTTATTCTTATTTAGCATATTTTCTAACTCTTTTATTCCTTTAAATTCATCGCTTTCAAGTAATAATACAGTTTTTGGAGGTACACTATGACTATGACCATTTCTATACAACTCTCCCTCTATCATTTCCAAGAGGAGATTAATACTCCTCACCCCTTCTTTGCTAGGGAAACTGTTAATAATGCTATGTTCAAAATAACCTGTATAGTAACTACCTTTTATTTCAAGAGGGTTAGAATCAAAAAAATCAACCTCTTTCACTATAAACTCTAGTAATCTTTTAATAAAGTTCCACTGCGGCTTTAAATCTCCAACTAGCTTCAATTTTTCCCTTATAGGTGATAAGGTTCCTTCCTTATTCTCCAACGTTATGTCACCACCCTTCAATTCCTTCCTGATTTTATTTACATCTTCTTCGTTGGGATAATCCAGTGTACTAATGTTAACTTTTAATTGAAGTAACAAACCTTTAATATGATCCCAATTGTTATTATGATTGTCAATACGTTGTAGTATGTGTTGTATAGTTTTGATATATTGTGTAAACTTACTCATCATAATACCGTTAATACTTTTCCTAGTACTCTCTCTTTTTTTTACCAGCATGTTTTGATTAACCGAGATTAACGTAACTTCTTTCAGAAGTTGCATTGAAAGACCAGTGTGACTCCAAGTGCGCCTGAAAAAATCATCCTGAAACATCTTAAAAAAATAACCATAATTATTTATTATATCTCCTACCATGCTAGAATAAATAAGCACCTTAGGCTTCCGTACTTCTTCAGGCATTTCCTTAATCCTTTCATTTAGAAGATCTATCCCTTTTTGAATTAATGCCTTATCTACTCTCGGTTTATGAATCTTAATAACTTCATTAATTCCTTTTTTTATTTTCTGTAAGTCCTCATGAACTTTATCAAAAATATCACCTTTGTTTTTTTCAATCTCTATCCTTGTGAGTAATTGTCCTTTATCCACATGAGATAACAAATCTCTTAAGCTTTTTAGCTGTCTAATTGTTTCTATAGGTATTTCTACTTGAAGTAACGCTTCTGTAGCAGGTGATAAATGAAGAGATTCATCAGTACTCTTAAGAAATTCTCCAATTACTTGCAAAATTCTCTCAATAATTAACTGACCAAATTCCTTTTCCATTTTTAAGTCTACTGATGATAGTTCTTTCATATAATATAAAATTTTCTTAAGAGAAAAATCATCTCTCATATATGGCAACAGCGTCAAACTGTTCGTTTCCTCATCAGGCATCTTAGTTACTTTTTCTCTGATATTATCTATAATACTAGTCTTCTCAAGCTCATCTTTAAATTTATATAAGCATTTTTGAAAATCTCTTTTTTCGAGATATATTACTGCACTATAACCTAATCTGTCTTGATCAATAGTTGATTTTACACCAACAAAAAAACCTTTATGAAGCCCTATATCTATACTTGTTAATTTTTCTCTTCTCTTAGGTAAGTAAAAGCCCCAACCCTCACTAACGTGATAAATAAAATGGTATAGCTTAGATTCTATTTTTTGATATGACCTACCTGGCATTTTTAACCTTTGCTTTAGCAAGTATAAATTATCTAAAATTAGTAAGGATACGTTAAAATCTAGTTTGCGAAAGTATAATTCATACATTGTGTATAACATGTATTTCGAGTATAATGTGCTTTTATCTAGCAAAAGCTCTTTTATTCCTGCTTCATCTTTAAGTGAAGATTTTCGTAACCTAGCCTCGTCTTCATTTGAATATTTTTCATACACACGGAAAATAGTAAGAATCATGTTTTTTATAGCTTCAATCTCATGTTTTCTAGTGATAGCCTCAGAAGGATCCGTGGTACCAATCTTACTATTAGCTCTTAACTTGCTAAGTTCACTATATAGCTCAATTCGAAAAGAATTAAATTTAATTATACTGTAAATATCAACTAACATTTGTTGAGGTAATCCTTTTCTAATCTCTAATTGTTTCTCATAATCATCATGAGCATTAATTAGTAATTGATTCAATACTTTTAAATTTTCAACTACATGACTTTCATCATATCTTGTTTTATGTCCTAACCAATGAAGGTCACCAGACCAGTAATCGTAAAGCATTTCAAGCAATTTAACATCACCAGAACACATAGCGTGATAGAATGCTGTCTTCTTCATATCAACTTGTTTTATATGGCCTTCACTAGATAAATAATGTAAAATTTGAGATTGATTGAGCAGATAATCAAGCAATTTAGGCTGATTATATTTACATGCTAAAATGATCAAATTGGTATTTCTAATTGGGTTACTGTCATCATTATAAAATGTTTTTATCAATGTCTTATCTTCTATTCCATGTATGAAGCTAATTAATTTACTTAAATTTCTTAATCTATTAATATCTCCTGCTTGTATCGTTTTTTCAAGCTCACTTAAAGTTTGAAGATAAAGATTTTTTCTTTTTTTATAACCAATGTCTTTTACATCTATGTCAACTTTTCCTTGATTATTAATATAATAATACTTCTTCCTCTCTGTATCATAATGAATAATTTTTTCATTTTTAGTATGAAGTTTCTGATACTCATTCTCGAATGATTCCCTAGATGACAGCAGTAAAAATCTATTTAATTCTATATTTTCATGACTATTGGTATTAACTTGTGACACGTAAGATTTTCTTTGATTATCAATGTTTGGCTGATTGGGTTGACTATCAAGGGAAGTTTGTTGACTAGGAATTCCTGGTTGAGAAGAATCAGCTCTATTATTAATAGAATCAACAGGCTGGTAATTATAAGAAGAAGATAGATGATTTTCTTGCTGGATTGCATTTCTTATTTTTGCTTTATTAAGTACTGGTTCAAAATGTGCATTACCTCCGTTTACTACGTGTATAGTATTTTCTTCATTATAATTCATACTATTTACAGGCTTAGAACTTTCACTATCTATGATTTGATCTGTACGTACCTCTTCTCCATCTACATTATGCTTCTCAATAACATGTAGCTTTACTCTATATTTTTTACAAAGTATTCTACCTTCAACTTCAGGATCACCCCATCTATTGCTATTTAGAATATTTCCTGTATAAGAATCTGGAGTTTCCTTACGCACCACACCATTATTATCATGACTGTTAGCAATAGCATTTATGAACCATTCTGGTGGATTATTTTGTGCAAACTCTTTACAATGTTGCCGCAGTTGTTTAACGGTAACTTTTATTCCTAATTGTTGTTCTAGTCCTTGTCTAAACGAATCAAAGAAACAGTTTCCATCTGCAATCGCTTGTCCTACCTTAAAATTCTTTGGTAACTTTAAGTTATCATCTGAACGTTTAAAGCGCTTTAAGCTAGGCCTACTATCAAGTTGCTGCTGTAAATCTTGCTCCTGGCTATATTGAGAAGATCTTTTAACTTGTCTTATACGCTGTTCTTCCTCCAGTGGCTTAACGACCTGTGAATTCACCCCTTCTTTTTTTGAATAATCTATTTGGTGTTCTACCTTCAGCATAAAAACCCCCGCTTGTTTTACATAAAAATCTAACTATATCAAGCTTCTCATATAGTAATTAGTCAAGATCGGCAAAGCAAGTTATAATGCATATTTTGGTATTTTATTTTTAGGCTGCTTTATTTACAGTTTTGGGCTTCCAGTGCTGTGACAAAGCTTGCCCATTTTGTTTTTAGATTTTATTTCTGCTATAAATTTACTCTGATTTTCTTTACGATTTTCGAATGGATTAGCGCTAATTTGACAATATATTTTATTAAGAACTTAAATAATATAGCCATTTCCAGCACCAAAAACCAGCTAGCGTGAGAAGTGTTCGTTTTGGGATGGCATGGACTACCATGTGATATATACGAACTTTTTAATATAGTGATTTTGCTATACGCTAAAACTAGCCATATTAGCCTACTTAA
>NODE_3_length_22198_cov_15.004837
ACTGTACTTTTTTACTGCAATTACAGCATTTAATTTTTTCGAAACATATGCATTATTCCTTACTTTCTTCAGCATTTCTTTTGCTGATTCTACTACTTTTTCATCCAATAATTTTGATCTTAATGCCATTTATACCTCAACTATTTTACTTACTTCATTATGGCTTTTCTTCCATTGTTCTCCATCTGTTTGCCGTGTAATGGGAATTGGTATAAATATTGTACCGTACTGTCCACCTGATCATCATAACGGGCTTCTGGGAACATTAAAATTTCGTACTCAAAGCCATACCTCTTGGTGCGGCAAAATAACCCTGCCAAATCGGAACAATTTTGAGTGAGCTTATTATTGTGTGGCACAATTTCAATAATGGGTAGATCGCTATTTGCCTTTAGCTCTTGTGTTAATTTGCTGCAAACAAGCTTGCGTAACATCAGTACGTGGAACATCCTTAATAGTCTCGATTGACTCTGTAGGTACATTACCATTTTTCTTAAAACCTTTCTCTTCTATAGCTTCCAGAACACTTTTTCCTCCCAAAAGACAGTTTTCTCCTAAACTTTTCTTCTCAGCTTTTAACTTGTTAAGCCTTTCTTCACTCTCATCATCAATTTCTACTTCTATTTTATTACTATCTTTCTCACTAGGACTTAGATAAATATTAATCTCTCCTGCCTCAGTGGTAAAAGACATTTTAATGCTACTTTCTAAGACATCTGTGTAATTTCTTTTTCCATCTTTTGTACCTTCAACTCTTACTATACTCTCCCCAACTTGAAGTATGCCGACTTTTAAATTTAAATCTTCAGCTTTGTTAAAGATTTTCACAGGTTCAATAATACTATCTTGTGAATATTTCACATAAAAACATACATTATCTATGTCTACCTCTTCTGGCTCCCCCTTTTGAGCTTGTCTATCTCTGCCTACAATACTTTCATATGCTATACTCTTTAGCTTGTCTTTAGTTTCTTTATATTTCTTAGAGAGATCATTTATATAATTAGATCCATAATTTTGTGCTAGCTCAGTATTACCGGAGAAAAATTTTTGTCTTGCTTTCCCCCCTTTTAACAATATGCCTGAAACTTTATCTTCGTTGCCGTCGTCTTGGTCGGCGATACCATCAGACTGCCTTTCATGCGCTCTGGTTTCATCGCGTGGTTTCACACGATTATTAAGAACACCTTCTATTTCTTCAAGTATTAAAGTTGTTACAGTTTCTTTATCACCATTGTCATTTTCATTACCATTATTACAACTTGAATTCAACCTTATTCCTTTCTTCAAGTACTCATTTACTATTTTCTCAATACTTTCTAGAATACTTTCTTCAGATTCTTGTTTATTTTGTGCTGTTATACCTCTTATCTTCTCACAAAAATCTTTAATTAGCCCCTCTTCGCTTGTAGCTAATGGTATTTCTAGCTTCATCGAAAGTAAGTCTTCTAGAAAAAGATGATCACTTGAACTACAGCTCGAATCCTCGTCTTTCCGGTCACAATCACTCGGTTCAGTAGAAATTGTTTTATTATCGTCACCGGAGCTATACCCTGGATCATCACGAAGTGTCTGATCATCATTGTGCTTGTTAGGGTAATTACTAGAGTTATTTGTCAAATTCCCTTTATCTTTAGTAGGAACTGTTTTATTATCATCACCGGAGCCATTCCCTTCATTTTTACGAGAATCATCTGAATAATAGCCCTGATCCTTGTCTGGATCCGGATGGCTTTGTTGCATCGCTAGCTATGATGGATTAAAGATAAAAAAGATGGAGAATATCAGTAGCTTATTATTCTGGTATTTATAACAAGAACGGTCAGTGAATACCTAAATTTGAGTAAAAGAAATTTCACTACCACTCACTAATCCGGCTAAAATTCAAGAATTTCAATGCTTTAGCTATTTTCAATAGAATTAAGTTTATTAATATAAATAATAAATTACTATTCTTAAATTTGATCAGATTGATTGCAAAAAAACAAGATTTTCAATAGGTTGCTTATAATCCTAGCTATAGTTAGCCTTTCATAAGTAGCGATGCAACAAAGCCGATCCGGATCACTTAATTTAGTACAAGTTGTTTCATCATTAGAACTACAACCTAAATCTTTCAAAGCTTGAAGGCAGTTATGTTCAGTAACATATTCAAATGGAGTCTTTCCACTTTGATCTTGCACATTTGATCAGCTCCTGCTTTTAAAAGAAATCCTATACCGTCAGTATCGTTACGTTCAGCAAGGTAATGTAACAGAGTTTTTCCATCTTGGTTTTGTACATTTGGATTAGCTCCTGCTTGTAGAAGAAACATTATACGTTGAATATAATCATTTAATATACCTCTATCGATTGCTAACCAACCTAAAATATCAGATAATCTTTTATCTAAGTAATGTGACAGAGTTTTTCCATATCGGTTTTGTGTATCTCGATTAGCTCCTGCTCCTAGAAGAAATATTATATGTTGAGCATAATTATCTAATAGACTTCTATCGATTGCTAACTCATTTAAAATGTCACGTAATTTTTCACTTGAGTAATCTGACAGAGTTTTTTCACCTTGGATTCCTGTTGTATTTGGATCAGCTCCTGCTCCTAGAAGAAACATTATATGTTGAATATAACCGGGATTATCTAATAGATTGATATCCTGTTCTAACTTATCTAAAATGTCACGTAATTGTTCATTTAATCCCTTGCTTGGTACCCCACCATTCATATTCTATAACCATTACTCACTAATTCTTTAGTGATTACCGTAGTACATAGGTAAGTCAATAAAAAAATACACCTTTCCTTCTTCAGTTCTAAGAAATTGTCAAAAGTCTCAAAAAGATGAGTTAAAATAAAAAGAAGAATAGTGGAAGTTTAGTTGTTTACACTTTCATGCTATGGCCATAGTATCATATATTACTTAACCTTGCAATAATTTTTTTATTCTTGCTGCTTCTTCAAACTCTAAATTTTCAGCATGCTCTATCATTTGCTTTCTCAAGTCATCCTTATTAGTATTTACTTTTGGTTCTGCTATTGCCCTTTCCTGTAAGGTGTTTGATATAGGTTTTATTATAGTCTTCGGAACAATATTGTGCAATATATTATGTTCTTCTTGTTTTTTTCTTCTTCTTTCAGTCTCTCTTAATGCACGATCTAAAGAACCAGTGATTTTATCTGCATACAAAATTACTCTACCTTCAGCATTACGTGCAGCACGACCGATCGTTTGAATGAGCGATGTTTCTGATCGCAAAAATCCTTCTTTATCAGCATCTAAAATTGCAACAAAACCACACTCTGGAATATCAAGACCTTCCCTAAGCAAGTTAACACCTACTAAAACGTCAATTTCTTTAGATCTTAATTTATATATAATTTCTATTCTCTCCAGCGCACCAATATCAGAATGCAAATAACTCACTCTCATATTTAATTCACTCATATATTCAGCTAAATTTTCAGCCATTTTTTTTGTCAGTGTAGTGATTAAAACACAAAATCCCTTTCCTATTGTCACTTGTGCCTCATGAATTACATCATCAATTTGACTCTCTATTGGTTTCACAATGCAGATTGGGTCTGCAAGCCCTGTTGGACGGATAACTTGCTCTATAAATACATTATTGGTCTTTGCCAACTCATACTTTCCAGGAGTAGCTGAAATGTAAATAGTCTGCGGCCTAACTTTCTCCCATTCTTCAAATTTTAATGGACGATTATCAAAAGCGGAAGGGAGCCTGAAGCCATAGTCAATCAATTTCTTTTTACGCGCCTCATTACCGCTGTACATTGCACCAATCTGAGGAACGGTGACATGACTTTCATCAACAAATAAACTTACGTCTTTGGGTAAATATTCAAACAAAGTAGGCGGTGGATCCCCAGCTTCCATTCCATAGGGATAACGCGAATAATTTTCAATACCTTTACATATTCCTGTTGTCCTCATCATTTCAATATCAAAATTAGTGCGTTGCTCGAGGCGCTTTGCTTCAACAATCTTGTTTTGCAAGTAGTGATAATCCAAGCATTCATGCAGCTCTTTTTTGATTAGCTCAACTGTCTGCAACAGAGTCTCACGTGATGTAATGTGATAGCTGTTTGGAAAAATGGTGATTGTATTTAGGCTTTTGGTAATATTACTCGTTATAGCATCAATTTCAGAAATTTCTTCTATTTCATCACCAAGCAGCGATAAACGCCAAGCTTTATTTTCATAATAGGCAGAAAATATATCGATAATATCGCCACGCACTCTGAAATATCCTCTCTCAAACCTGGTATCAGAGCGCTTGTATTGGAGATCAGCTAAGTTACTCAAGAAATCATTAACATGAATTTTATCTCCAACACTTAAAGATATAGTCATGCTGCGGTAGCTTTCAGGCGAACCAAGACCGTATATGTAAGAAACACTGGCAACTACGATCGTGTCCCTGCGCTCCAAGAGGGAGCAGACAGCAGAATAACGCAGCATGTCAATTCTGTCGTTGATTGCAGAGTCTTTTTCGATATAAGTATCAGTTTGCGGCAAATAAGCTTCGGACTGATAGTAATCATAATAAGAAATGAAATATCCAACAGCATTATTGGGAAATAATCCTTTCATTTCCTCATAAAGTTGTGCTGCTAAGGTTTTATTGTGTGCCATGATCAGCGCAGGTCTGTTTGTCCTTGCTATAACATTTGCCATAGTGAAAGTTTTCCCAGAACCAGTAACCCCAAGTAAAATTTGGTCTCTTTTATTGCTATTTAGCCCCGCAATTAAACTATCGATTGCCTGTGGTTGATCTCTAGCGGGTTGAAAATGTGTAGTGATTTGAAATTTCATAGACTTTACTTACTATCTTTGATTCATTGCATAGTAAACACTATATTGCTTTTAAGATAAGTTGTATAGCTATAAACTTTCCGTAAAGCCATAAAACATTAACCAACAATAGACTTCTCCTAAGAAACTCACTCAACTAACTCTTCTTGTTGAACTAATATGTAGCCAAATTCGCTCGCCTTTTTGATCAAATTTTTTACAGTTATATCTTTATAGCGTGTTTCATAGTATTCCATTCCTTTTTCTACATATTCCTGTCCGTATTTGAGCATACTATAAAATATGCATGCCATTTTTCTTGCAGTAGCTGTTATTGCTTTTGGTGCTCCTAGTCGTTTTTTCAATCTTCTGTAGTATGCACCCAACGCACTTTTACTATTTCCTACAGAATGAGCAGCTATTCGCAAAGCATTCGCAGCACGGTTAATGACTTTACGTGTTCTTGTGTTAAACACTTTTTCCCCTGTAACTTTATTAGCAGGACTGAGTCCCAACCACGACGAAAAGTGCTTTTCTGTTGGCCATTTACTATGGTTTATACCAACTTCTGAAATTATGGTTTGTATACTTAATACATCAAATCCAGGAATTTTAGTGAAATCCATACCAGTTATTCGGTGCAGTTCCTCATACAAAGCAAAGCTTGGCTTACTTTTGCTATTTTTATTCTTTTGCTTACTTAGCTGTTTGCTTTCACAAGACTTTGTTTCAAACGTTTTATAATAGGCTTCAATATTTCTATCACATTCTGCTATTTTTTCTTGATAAATATTATATAATTCAAATTCTTGCTTTAGCGTGAATAAGTGTTCCTCTCTATAGTCACCAGCTAACGCTTTTGCAATAGTAGACTGACCATTTTTCATTCGCACGTCCCTGAATTCTGCTAATTTTTCAGAATCTCTTTCGCCTTCAATTATAGCTTCAATGATTTTCATACCAGTTATCCCAGTAATATGACTAAAAACCTTGTGTAATTGTATATTCATTTGAATTAATGCCTTCTGCATACGCAGAATATGTGTAGATGCACTTTCAGTGAGATTTTTGCGTTGCCGCACGTAACTGCGCAATACACACATCTGATTATCTGGCCTAAACGATCCATGAAGCAGTCTGTAGCTATGCAGTTGTTGGAGCCATTGGCAATCTTGAACGTCAGACTTCCTACCAGGTACATTCTTTACATGCCGTGCATTTTACCTCGAATTTGTATGACTCAAGTATTTGAAATAAAGGAATCCAGTATACTCCTGTTGATTCCGTAGCTACTGTTGTAACTTTACACTTTTTCAACCACTGTGCTAAGTTATGAAGGTCTTCAGTAAAGCAGCCAAATTTCTTAACGCGTTGTTCATCTCTTTCTTCAGGTACACACACATAGTGTACAGCTGAACCAATGTCTATTCCTGCTGCATTAGGATTCACTATTTCTAATTTACTTTTTGCTTTTTTCATGGTAACTCCTACATATAATTTGTAATAGGGAAACGCTTCAGCTTGGAACGGTTGATAGTACAATCTCCTAACCGAGGTAGTCTAAATGACTCGATCAATGATTTGACCGTTCCTTCCAAAACCATGCTTGCATACGGGCACTTAGGCACTATTGAAAATGTCGGTCATAACTGCAGAGGCGCTCCCTGTACAACTATACTTGAAAACTACTAAAAACTTAAATTTGTGTGTTTCTTTCTGATTTGACAGATTTCGTCTGTTCGATGCTTGTATCCATGCTTCAACTTGTTCAAGTTGGCTTTGGTTCAATATAGTTTTTCTACGGCGTTGAGGTGGAGCAAATAATTTTTCTTCTCTGCCAAATTTTAGGTCATGCAGTAAGTGCCTTTCTTGAAATGCAACATATTTTTGCTACGGCTGTTATACTATGCTTTTTTGCTGCAATTACAGCATCTAGTTTTTTTGCAACATATGCATTATTTCTTACTTTCTTCAGCATTTCTTTTGCTCACTTTTTCATCCAATAATTTTGATCTTAATGCCATTTAAACCTCGCTATTTTACTTACTCCAGTATGGCTTTTTTCCATTATTGTCTATCCGTTACTTGTATAGCGGGAATTGGTATTAGGAGATTTATTTGACTTTCTTTTTGGTAGTTCTAAAGCTAATCGCCAATTTGAAAATAATATCGGAGTACAAAAAGAATTATATGGTCGGTACAATAAATTCATGGATAGTCTTGGGGGCTTAGGAAAAGATGGTCCAGGAGGATTTATTAATCAAATAGCATCGCAATATCAAGGCAATACTTACCAGCAGTTTATTAGCAATCAAATGATTATCAACCAATTAAGAGCAAGTAGGCTTGATCAACCAAGCTATGGTCTATCCAAAGTTGCAAGTTTAAACTCTGAACTTGCATCGCGTGTCTTGAATGACTTTATCGGTTCATCTTTAGGAGGGCTGCAAAGTCTTATCGGAGCGCATGGACTTGGTGCACAAATTGGTCAAAATCTAGGTGGTGGTTACACTTCTTACGGAAAATCTTTAAATGATCGTTGGATAGCTATGAATCAAATGTTAGGTAATTTTGGTCAGGTTGCGGGTAAGGCTGCAATATAGCCAACTACAGCATTTTATTTTTTCAATAAAGAAAAGAATGTACTTATCTCTTGTAAATAGTATCTCTATGTCCTATCTCTGTGATAACCACTGTACGTTCTGATTGATCTACCCTGTAGACCACGCGATAGTCACCTACTCTTAACCTTCTGAACCCTTTTAAGCTATGATGTAGTGGTTCACCAAGATTTATTGGATCGACTGTAAGTCGTTCTTTTATAGCCTTTTGAACTCTTAGCCTTATTGTCTTTGGAAGATTTGGTAAATCCCTTTCAGTAACGCTCTTTAGAGACTTAATTCTATAACGTTCTAGTCCCACTTAATATCTTCAAAATCAACTGTTTCTGCGCCTTCAACATCACGCTCATCAGAAATTTTAGACACTAAAAAATCCTCGATTTCAAGCTCAATTGCTTCTTTGAGTAGTTTCTCTGCTAATTCTTGAGCAGGCTGCTTAGTGAGCTCAGCTAGCTCGGCAAGGTGCAGTAAAGTTTCTTTACTGAGAACTATATTAGCGTTTAAGTCTGCCATAAGTTTAACCAAAATCTACTACTGTAACAATTTTACAACATTTTTTTTAATTTTTCAATAAATTAGTGTATGCTGGAATTAGTTTAAAGGATGAAAAATGCTATCTCAGGAAGATATTATTTTATGCCGCAAAGATTTTGGTCTTTGCGTTTCAAGGCATGCTGCGAGTGTTTAATATCAGATTAAATTTAAAAAGAAAAGATGGCAGCAAAAACTATTTGTGGGTGCTGTTCAGCAGCATTAATCGCTTGGTGTTTGAAAAAGCACACAGTCAATGGTGGAACATACCACCACGCTGTGCTAAGACAACACTGGGTTTTATATTTCATGTGGCGTTTGCCCTCGGTAATAATCCAAGGGCAAAGTTTATGTATATTACGCACCAAAGAGATTTGATGCGTGAAAAAATCAATGAACTGCACATTGTCCTTGAGTCTCCATTTTACCGTCAAGTCTTTCCAAACGTAAAAGTAGTTGGTCGCAAAAGTACGCGAGTAATTGGAACTAAAGAAGGAGGTTTTGTTAATGGCTTTTCAATATCAGGGCATGTAACAGGTACAGGAGCTGGGGATAGTTCTCTTGATTTTGATGAAGGTCGAAAGTACGGTGGTTGCATTATCCTTGATGATTTACATGATGCAAGCTGCGCTGATAGTCGGGTATCGCTGATCAGTGCCTGTCAAAAGTTTGAACAATGCATAACTTCAAGGCGTAATACTGCTGATACGCCATTTTTAGTGATTGGTCAAAGGATCAGTGTTTACGACATATTTGGTTATTTAGAGAAAAAGTCAGAGCGACAGTTTGAGAAGATCATAGTACCTGCAGTACTTGAAGATGGCACGAGTATTGATGAGAATAGATTGCCAATGCAGGAACTTAGGATCAAGGAAAAAGCAGATACCGTCACGGAATAATTAACCGTCATACCGCGATTCATTCGCGGTATCTCTTAGCATAGATCCCGCTAACACGTAGCGGGATGACGATTGTCGATGAACCTTAGTTACTTTAGCTATAAACATTAAGAAATTTACTAAACGAAGAAAAAAGGCAAAAGAAACCCCGTTGGTGGTTGGCTATTTACTATATACTAAAATATAGGCGTTTTTTTATTCTAAAACGCTTGATTAAGAGCGATTTAGCTGCTTTTAACTTGCAACTAACCTAAATTATAAACGTTAAGAAATTTACTGAGCGGAAAAAAAGGCAAAGAAACCCCGTAGTAGCTAGCATTCAAATTCTCCCTTGTCAATTTGACGTTTTTTGCTGTCTTAAACGCTTTGTAAGCGCGTTTCGGCTTTTATAGGCAAAAACCCAGAAATTTTTAAAGACATGCGATGCACTTAGTGCGAAAAATTAAACATGAGACGCCAAATACCCTAAGTTTTTTGTCATTAACCTGCACAGATTGCGAAGATAAATAAATAGCTTCAGTTTCATGATAAGGAAGCTGGCGGAGTGTGTAAAGTAATTTTTCGTAGCTCTCATGACTTAAAAAGCTGGATTCCAGCTTCACGCGCTGAAATGACAGATTACTGTTACCTTATCTAGATACAGAAAAAAAAATCTTAATACTTAACACATTTTTCATAGTACACACCGTATGATTGATAAATAAAATAATGAATAGATTTACATAATGTTTGGAGGCTACCAATGGTCAACGACAAGATTACTTTGAACTTTGAGATAGAAAAAGGCGAACCTATAGATCGATACTACTTTTCTGCACGTATGAGGCTTACAGATGAAAGCAAAAATCTTTTGCGTGAGAAGCTTGGCAGTACAATTCAATTCGATAACCTAGATGATCACTTCAATCTTAACCATGAGAATTTTTATATCTACTACAATAAATATAGTGAGCACAATGGTAGAAGTGAGCTATACGTTAGGGATGATAACGGTAGATATTTAACTTCCAATCTTCCACTTAATCACCATGGATTCTCAATGGAACTATCATCTGATGGGGCGTCAATAGCAGATTATGGCTTTTATCCTCTTTATGCAATCTATAACCCAAATCACTATGATAAGGCAAAGGAAAAAGTATTTGATGATCACGGTGAATTGTCACCAATTGCATCAAATATGTTAGATAATTTTTTAAGCAACACAAATAGCTTAACCACACAAGAGATGTTTTTACAGTTGCAAAATGGAGCTAATGAAAAAGAGGAGAAATTGATAAGAGAGAAAAGACAAGCAGAAGAAGAATTAGATCAAAAGAATGAGAAATTAAAGGAGTTCATAGAAAAAGGTGAAATTACCTTGTTTAAAGTGGTAAAAGGTAATGACGTAGGTAACGGGCGTTCAGAAGTGGTTTTACAGTTTACTGCAGAAGGTAAGGGGACAAATAAAATTACCCTTGATTCCGAAAAATTCTATATAGCAGATTATGAAGATAGTGAATTCTTGCATTGTGTTAGCTCTGATTATGACATGCTACTTGATTATGAAAATTTATTTTTCGCGCTCAATCAAAGTTTCTACTCAGACTTTGAAAGTGGGTTTTATTCAGCAGACAGCACTGATCCCTATAATTACGCTAAATATTCAAAGGAACCATATTTGAGTGGTGATCAGCTATCTGAAAAATTATCTCATGAGTTGGAGAAAGATAGTAACCAGATAGATGCAGAAGTTATGTTTAGTGATCAACCTATGAACGAAGAAGTTACAGTGAAAAGTGAAGTCAAATTTAGAAAGAAAAGGGCAGTTGAAGAAGATAATGCAGAAGATACTATAGGAAACATAAATGAAACAAATGAGGTAACCGGTGCGACGCGTTTGCACTCTGCTTCTTTATCAGGGGATTTGAATGAAGTTATCGAACTTGTAGAACATAGCGCAAATATTGACGCGAAAGATAAAGCCGGACAAACACCGCTACATCATGCTATTAAATCAGGAAATACAGAAATAGCAAAATATCTTATCGATCAAGGTGCAAATCTCAATTCTCAAGATATTTATTACGAAGGAACTGATGACTCTTGTTTTAAGACACCTTTGCACTATGCCATAAAATCGGGAAACATGGAAATAGTTGAATACTTAGTGGAACATGGTGCAAATCCTAATATTCCAGATGCTCACAATCTCAGGCCGCTCGACTATGCTATAAAGAACACAGCTTTAGTAAAATATCTTGTGGACAATGGTGCAGATATTAATGTACGTAATCCGATATTCCATTTTGTTAAGCTAGGTGACCTGGATATGGTGGAATATTTAGCTCAACATGGTGCAGATCTTAATGTCAAAAACACCTCTGCTCAAACACTACTACATTATGCTATTGAACTCAAACATACAGAGATAGCTAAATACTTAATAGATCACAATGTAGATATTAATACTCGAGATATTAGTTCTGGTAAATCTCCATTACATTTTGCTATGAGTATAAAAAACATGGAAGTGGCTAAATATCTAATAAAGCATGGTGCAGATGTTAATGTTAAAGATAGTTACGGTTTAGTACCTTTACACTTTGCTGTTAATTTAGGAAATCACGAGATATTAGAATATTTAATAAAGAATAATGCAAATATTGATGTTCGAGATAGTGAAGGCTGGACACCACTTATTCATGCAGTAAGGCATGGGCAATTGGACAAAGTAAAGTACCTGATAGAGAATGGAGCTGATGTTGATATTTGTGGTAATGAAGGATGGACGCTATTTGAGCATGCTGAACAATGGATAGATGATAGAAGAATATTAAAGGATGTAATCAATAATGATAGAAAATATGCAGATGCTGCAAGTTGGGAAAAGACTGGAAAAGATATGCTTGATTACCTTAAGGGAGTTACAAAAAATACTATACAGGAAGAAGAATCTAACTATATAGATCAAATGCAAGCAGATGATAGCAGCAGTTATGTTGAAGATCAACCAGCTTTGCAAAGCAATCGTGACGGTTATGCTGACATAAAAAAAGCTCTGCAGGAGAAATTGCATGGAGATGAAATACGCAAGCAAAGTAATGAGAAAGCTCAAAAAGATATGGAAACAAGAAAAGTCACTGTGGAAACTGACAGTAGCAATAATAAAATTGAAAAACAAGCAAAATCAATAGAAGACGAACAAGAAACTGTTATGGCAAGTGTGATAGAAAATATGGATAAAAATTCTGATAGTGAAGCAGAAGATTCTAACAGTATTGCAAATGCACAACATCCCTTAAAAATAAGGACAGGAAGTCCTCTTGAGGTGGGAAAGTATGAGGTGGAGCTGCAAGTGACATATGATGATATAAAGAATTTTTATGATACCGTACATGGTAAATATCATGCTGGTGATGGATATAACTACGAGCAAGTAATGGTTTTATAATAATGAAATTGTTAGGCCAGCATCGCAGCATTATGATAAACCATTTACCCTGCCTAAGGCATACATAACAGATGGTCATCTATTTGTTCAAAATAAAGATTTTGGAACTTTGGATGATTTTAATCAGATGTTCTATAGAAGTGATGAGTTAATGTGATGTAAAAAGCAAGATTCAATTTGGTGAACGAGAGTTAACTGACAGAGGAGATTGACACGTATGCCTTTATCTTTAAGATTGTTTATCAAGTATAGACATCAGCTCGTCCCATTCTCTTTTACCAATATTACTTTCTTCTCTAGTAACGTTTTCCCCTTTAATTAATTTGCGAATTATTTCTAGACCAGTTCTTGAAATACAAGCTGATTCTAGGCAATATTCAACAAAGGCATTGTAGGCCAATGGGACCCATTTTTTTATTATATCCAGCATAACTTCTGCATAAACTCTGACTTCATATTGGGCATGCTTATCAGCTCTAAGCTTCAAAAAATGAAGGAGGTTATGCAGATCTATTTTCCAATAAAATTGCGTGTAGTAATTAAGCGTTAGATTAGTTCGGGCAATTTCTCTTGCAAGCCCCTGCTCAATAAATTTTTCATAATGAGAATATACTAAATTAGAGTCGTTTGTTAGAGAATCTATTATTTCCTTTGAGGTATCCGGATCAAAAGCTTCACCGCTACCTTGTTTATTATTATCAGACTGTTTTGCAATCTGTTCTGGTTTCGGTATATAAAATTCATTGTCAAGTATTGAATATCTTGCCGAATATTCATTCACATTTGCAGTTCTATGCCTTATCCATTGCCTTGCAACAAAAATTGGAAGTTTCACGTGAAACTTAATTTCACACATTTCAAATGGAGTTGTATGATGATGTCTCATTAAATACTTTATAAGTGCTTCATCCTGACTTATCTGTTTTGTTCCCTTGCCATAAGAAACACGAGCAGCTTGAACTATAGCGCTATCAGAGCCCATATAATCCACTACTCGAATAAATCCATGGTCTAATACCTTATGTTCTTCATATAAGATTTCATCTATTTCTTTTACTGTAGTTCGTTTAGTTGCTTCATTCATAAAATATCCTCAAGATGAAATGGAAATATCAGCTCCACATGAATTGAGTTTTTCGTGCATTGCTTCATATCCTCTCCATAAATGATGCGAATTATTTATTGCAGTTTCTCCACCAGCTACCAAAGAAGCAAGTACCAAAGCTGCTGTTGACCTTAAGTCAGTGGCACACAGATTAGCTCCAGATAAGCTTTTTATTCCACTTATAGTAGCTTTGCTTTTCTCGATGCTGATATTAGCGCCTAACTTTCTCAATTCATCTGCATGTGCAAATCTGTTTTCAAAAATGTTCTCTTCAATTACTGATATCCCATCAGCGATGCACATTGCAGACATCAGTTGTGGTTGCATATCACTGGGAAAGTTGGGGTATGGATCTGTTGCAATGTTAGCAGACCTAATAGAGCAATTTTTTCTGGAAATCATAACCCCCTCATTATATAGTTCAACATTAGCCCCTATAGCCTTCAATTCATTCACAATACATCTTATATCAGATAGACTTATTCCTTCTAACTCCAACTTACCACCGGTTATTATAGCAGCTAGTGCATAGGTGCCTGCTTCTATGCGATCTGGTATTATTTTATGAACACATCCATTTAATTCTGCAACTCCTGTTATTGTGATCCTTGTATCACTAATCTCAATATTAGCACCCATTTTCTTTAGGAACTCTATTAAATCAAGAACTTCCGGCTCCGTTGCAGCATTGTTTATTATTGTCACTCCTTCTGCAAGTGTTGCTGCCATTATTACATTTTCTGTTGCACCAACGCTTATTTTCTCAAGTATAACTTCTTTTCCTTGTAGCTTTCCTTTCACTGTTGCAATTATATTACAGCCTTCAACTTCAATTTTAGCTCCCATTTCTTCTAATGCTTTGATATGCATATCAACGGGACGCTTTCCGATATTGCATCCACCAGGAAAGACTGTTGTGATTTTACCAAATCTACTGAGAATTGGACCTAGCATTAAAAGAGATGCTCGCAGCTTACTTGCAGTTTCGTGTGACATTACGTGCTTGTTGATATTACTGCAATCAATTTCCAAAGTATGATTTGCTTTATAATCTTTATTGCGTGTAAAATTCACTTTCGCTCCAAGACTAGATGCACATCAATTAAATCAGGTACATTATGCAAAATTACCGCGAAGCTACTCAATAGACTTGCTGCCATTATTGGTAAAACAGCATTTTTTGAGCCATTAATCTTGATTTTTCCGACCAGAGGTTTATGGTTACTACTTACTAATATTTTGTGCATTTAATTAAGCTAGATCTTACCAAATAAGTATAGTAAATCGACAGTAAAAGGCAAATTACAGATAATATAGCTATCACAGATCATAATGTTCGTACATTTTAGCTATTTAGCAGCAAAATTGATTACACTTGTCCAAAGATGAGCGATGAATTAGTGCCACCAAAACCAAACGAATTAGAAAGTGCATATTGAATTTTATGCTCCTGAGCTTTAAACGGTACAAAATTTAAATCACATCCTTCTGAAGGTTTACGTAAATTTAAGGTTGGCGGAATAATTCGATTATTTAACGCAAGAATACTGAATATTGCTTCAACGCTCCCTGCAGCACCAAGTAAATGTCCTATAGAAGATTTAGTTGAAGAAACAGGTATTTTATAAACGTAGTCACCAAATAACTGTTTCATTGCTATTACTTCAATTTTATCTCCAAGTGGCGTTGAAGTTCCATGTGCATTGATATATCCTACTTGATTTGGATTAATTTGCGCACTTTTTAAGGCAAGCTGCATTGCCTTAAATGCGCCTCTTCCTTCTGGATGTGGTGCTGTAATGTGGTGCGCATCTCCTGTGAGTCCGTACCCAACCAGTTCTGCATGTATTTTTGCCCCCCTTTTTTTTGCATGTTCGTATTCCTCCAGCACCAATATACCTGCTCCTTCACCCATAACAAAACCATCGCGTTCTGCATCCCATGGCCTTGAAGCTTCTTCCGGTTTATCATTGAATTTAGTTGATAATGCCTTCATAGACGCAAAACCTGCAATTCCAACTCTACACAGTGCACTTTCTGCTACACCTGCAATCATAATATCCGCTTCACCAAGTTTTATAGTTCTTGCTGAATTTATGATTGCATGCGCACCTGTTGCACATGCGGTTACTGTTGAATCGTTTGGACCCGTAAATTCGTATTTAATAGAAATATGGCCAGATATCAAATTTATTAGACTTGCAGGGACAAAAAATGGACTGACACGTCTGGGCCCTTTTTCCTGCATGGTAATAACATTTTCCTGAATTGACGGAAGACCACCTATACCAGAGCCAATAGTTACGCCAACACGTTCTCTATCTACTTTTGAATCTTCTAAAGATGAATCTTCCACAGCTTGAATCGCTGCTGCAATGCCGTAATGAATAAAACGATCCGTTCTTTTTAGATCTTTTTCAAAAATATAACCTACAGGATTAAAGTAATTCTCAATGTTATCGGATTGCACAGGCACCTGCCCTGCAACCTTGCAAGCAAGATCAGAAGATTCAAATCTATCTGTATTGATTGCTTTTATGCCAGACTCGCCTTTTATCAGCCTTGACCAAGTGTTGTCAACATCTGCCGCTAGTGGAGTGATTAAACCAACACCAGTGACTACTACTCTTCTGCTCATTTAACACTAACTATTAGCCTTTTTTACTATTAATGTACTCAACTATTTGCTCCATAGTTTCCATTTTTTGTGCGTCTTCATCTGGAATTTCTATTCCGAACTCTTCTTCTGCTGCCATGATGATTTCAACTGCATCTGAACTGTCTGCACCATGCTCCGAAAGCTTTGAAGAGCTGTTGAATTTCTCTACATCCTTACTAATGTGCTCTAGTATAATCTTTTTCACTTTCTCTTCTATGTCTTCTCTAGTGCTCTTTGCTAGTTCGCTATTCACATTCCTTACCAAAAAAATAACCTATTCTTTGATGTTATAAAAAATTTTTATGTTTGCAATATCTTTTATAACTGGTAAACTACAGCAAAGTTTTCTACTGCCCTAGCTGGCTAGCGTTACGTGCTAAACAATTAACAATTCAAAAATGCTAGACGAAACAACAAAAAATTTGTTTATTGTAGAAGTAAATAAACTTTTACCAGAAAATAGCGAGAATAAGCTTATATCAGCTATGCGTTATATACTCCTTGCTCCTGCAAAACATATACGCTCCTTTTTAGTCGTAGCTTCATCGCGAGTGTTTAACGCGGAAGCTAAAAAAGTAATATCAGTTGCTGCAGCAATTGAATTTGTTCATGCTTACTCTCTAATTCACGATGATTTACCGTGCATGGACAACAGTGATACTCGCAGAAGCCAGCTAAGCTGCCATAAAAAATTTGATGAAGCAACAGCAGTGCTTGCCGGAGATGCACTACTTACTCTGGCTTTTGAGGTATTATCTTCGTTAAATGAGAAATGCTTTGAAATCACGAAAGTTCTTTCTCAGGCAATAGGAATTAGGGGAATGGTAGGAGGACAGATTTTAGATATTGGTGCAGATTTTAACAAAATAAAAGAAATTCATTTGATGAAAACCGCAAAACTATTTGCAGCTTCATGTGAAATAGGTGCTATAATAGGGAATGCTACAGATAAGCAACGTAAAGCGTTATATAACTACGGGATAAACCTAGGGCTTATCTTTCAAGCTAAGGATGATATTGAAGATTACGAACAAGATAAAACAAATAATCTAATGTCTGTACTTGGTAAAAGTGAAGTAGAGGACTATATAGACGCCCTCTTTAAACAAGGCTTGGATAATTTGAGTGCGCTTTCAGGGGATACTAATTATTTATATGACTTATTGAATCAAGTAAAGAAAGATGGTTAGAAAAATTATATTACAAATGCTTATTTCCATAGTAATGATTCTCACTTTAACCTCTGCTTTTATGTTTACTATTGTCTATATAAACAAAGGTAAACCGGGAAAAAAGGACAAGCTTTATGAGATAAGTGCCACGCATGGTGGTTTGATACAGACAATAGCACATTATCTAGTGAAGCCAATACTTAAATCAGCACTCGACCGCTATATTGAAAAGCATGGGCTAACAGAATATTTAGAAGAAGTGACGCAGCAAAAGGAAGAAGATTCGATAAATTTTTATGAAATTACTGAAGGCAGTGGCAGCAAGGCTTTCTGTGGCATGGAAGTCCTATTGCAAATATATAAAATTTCTAATAATAACTCAGCAACACTCCCTAGTAAAGTTTCTGATGTTACTTTGAAAATAGGTCAAGATGACCTAAAAGAAGTGGGTTTAGGGGTGATAGGTATGAAAGAAGGCGGAGAGCGTGTAGTTACTACTGCCAATGATAACAAAATGGATTTTAATTCTTATTACGTCAAACTGATCGAAGTAAAGGATAAATATCCCGACTCAGTGAATAATCTGATGGTTTTTAATGACTTAATTAACAAGACTGGAAAACAAGTAAGGTGCGGTGATGAGATATCAGTTAAATATAGCGTAAAGGAGCATAATGGGGAATATATAGTCAAAGATCAAACAGTGCAATTTAGGGTTGGCGATAAAAAAATACCACTTGCTATAGAGCTTGGAGTTGTGGGAATAAGAGCTGGTAATAAAAGAACTATTTTTTCTCCGCCTGACCTTTTGACTATTACTGACGATATGTTAATAAAAGACATAGATTATGATGAAGAAAATATCTCAATAATTGACTTAAGCTTAGATATTAAGCAAGAGGTCGCAGCACACCATTCTACTGTTGAAAAACAGCCTAAAGAATATAGCTGAAATTTTAGGCTTACTGGCTGATCTTCTGAACACTCTCTATACTACTTAAAGTAGGCTTTTTGTTTTTCCTAAAGTATAAACTTAGATAAATCAAGCTGCTTCGAAATTGACTCAAGTTTATCTTTTACATACTTGCTGTCTATAATGAATTTTTCGCTACTATTCTCAGAAGCAATGAAACTTATTTCATCTAAAAGCTTCTCCATGATAGTGTGAAGCCTTCTTGCGCCTATATTTTCCACTTGCCTATTAACTGTAAACGCTATTTCAGCTATGGTTTTTATACCATCATCAGTGAACTCAAGCATCACATTTTCTGTTTTCATTAAAGCTATGTACTGCTTTAACAAACTAGATTCTGGTTCCTTTAATATTCTTATTAAATCCTCTTGAGTAAGTGCCTTAAGTTCTACCCTGATCGGTAATCTGCCCTGTAATTCCGGTAAGAGGTCAGATGGTTTAGACTGATGAAAAGCACCAGATGCAATAAATAATATATAGTCTGTTTTTACATGGCCATACTTAGTTGTAACAGTTGTTCCTTCAAGTAGTGGTAACAGATCGCGTTGCACTCCTTCTCTGTTTACTTCACCTTTTACTTCTGTACGCGCTGCAATTTTGTCTATTTCATCCAAAAATACTATACCGTCATTACTAACAAGATCAATGGCTTCTTTGATTATCTTATCTTCATCGATTAGCCTTTCACTTTCTTCATTAATTAATATTTCACGCGCTTCTTTTACCTTCACCGTAATAGTTTTTGTTCTTTTGCTCCCGTTAAACATCTTGCCCACTATTTCTGTTACATTCATCACACCAACTTGCCCACCTGGCATGCCTGGTATATCGAAAGTAGGTAACATACTCTTGCTCTCTCTGACGTTAATAGAAACTTCTCCGTCCTCAAACTCTTTATTCCTCAACCTTTCTCTAAAAATTTTTTTACTCTCTTCGGTTGCATTTTCGCCTACCATAGAGTTTACTATTGTTTTCTCAGCTAAAATTAAAGCCTTGTTAGCTAAGGCTTTAGGGGCTTTCTCTTTAACTAAAACTATTGCTGCATCAACTAAATCGCGTATTATCGAATCAACGTCACGTCCAACGTATCCTATTTCAGTAAACTTCGTTGCCTCAATTTTTATGAACGGTGCACCGGCAAGTTTTGCTAAGCGGCGAGCTATTTCAGTTTTACCAACCCCTGTATGACCGATCATCAATATATTCTTAGGTATGATTTCATCACGCAATGGAAATGGAACCTGATTGCGACGCCAACGATTTCTGAGCGCAATAGCAACAGCACGCTTTGCATCATCCTGTCCGATTATGAATCTATCTAATTCTTTAACTATCTTCTGTGGTGGCAGGTCATCTAACAAAACTTGAGTACTGTCATTAACTTGAATATCGCTGTCATTTGAATCAAAACCACTCTTAGTATCTTCATAGAGGTCATTTTTTTCATCATAGGTGTGACTACTACAGGGCCGCCCTTCTGAAAGGGTTATAGGCTGATTGGAAAAATTAGTGCACAAAGTTTCTTGCTTGGAAGACATATCACTCCTCTATCTTTTCAATAACTACATTATGATTTATATAAACACATATATCGCCAGCTATCTTCATAGCCTTTTTTGCAATCTCTTCTATTGATATTCCTTTAATGTCAATTAAAGCTCTTGCTGCAGATAGAGCAAAATTTCCCCCAGAGCCAATAGCTGCGATTCCATCTTCAGGTTCAAGAACATCACCTGTTCCCGTAATTACTAATGAAATAGATTTATCTGCAACAATCATCATAGCCTCTAATTTTCTTAGATATTTATCCATTCTCCAGTCTTTTGCAAGTTCAACACATGCTCTCATTAATTGCCCTGGGTGCTTGTCAAGTTTAGATTCTAGTCTTTCAAAGAGAGTAAATGCATCGGCTGTTGCTCCAGCAAAACCGGCAATTACAGAATCACCAGAAAGACGCCTAACTTTTTTTGCTCCGGATTTTATAACAGTGTGGCCTAGTGAAACCTGTCCATCACCTATTACTACTACGCTTTTATCTTTTCTAATTGACAGTATAGTAGTTCCATACATTTTATTGTTATCGTGTTGAATCATTTTTCTATTACTTTAAATAAGAATCTCATTATACTTTAATCTTTAGTCAAATTTGCTAAATATGTTTAATTATAGCTTATAATGTAATACCTTCCTTATAACATTTAAAGTGTAGATGCAAAACATAATTCACCACGATTTGGAAAAAAGTATAAATAATTGGTTTGAGGCAAAATTTAACGGCCTTACATTGCCATTTTATAGCTACAAAATTGCCCCAGTGGACGCTAATTTATTTCCTGCAGGGTTCAACAATCTAAGTGAGACATCAAGAGCAACAGCAGCAAAACTAATAAAAAGTTATTTTGAAACAAAACAATATAAAAAGACTCTTATAATACCGGAGAATTACACACGAAATAAAATGTATATAGAAAACGTATTTGTTATAGAGAAAGTACTTCAGCTCGCAGGTTTTGAAACTAGAATTGGCCTCTTTCACCACGAAGCATATAATTTAATAGAACCATATGAAACTATCGTGAAAGAAAACTCTCTGCTAAAGACAACTTCAGGATTTGTGCCTGATGTTATTATACTGAATCGTGATATGACGAGCCACATTCCAGACACGCTAAAAGACGTAAAGCAAGATATAGTACCAAGCCCACTATACGGTTGGCATAGCAGACAGAAATTTAAGTATTTTGAAATCTATCAAGAATTAGCGTCCGAATCTTGTAGCGAATTTAAAATGGACCCATGGCTTATTTCTGTGCTTACAGAAAGCTGTAATGGAGTTGACTTTAATGATGATTCATCACTAGGAGCAGTAGCGACTAAAGTTGACCAAATATTATCTCTAGTGCAAAAAAAATATGAGGAATATGAAATAAAAATACAACCTTACGTTTTTATCAAAGCAAGCAATGGCACATATGGAATGGGCATTATAACAGCAACAAGTGGAAAGGAAATATTAAATCTCAATAAAAAAAAGCGTCATAAAATGAAAAAGATAAAAGAAGGAATAGCAATCAATAGTGTTATTATACAAGAAGGTGTACCAACTATTGACATATTTAAAAGTAGTTCTGCAGAACCGCTAATATACTATATAGGAGATACTCCAACATGTTACTTATACCGATGTAATAGCAGGAAAGATGTATATTCTAGCTTGAATGCCACTGACTGTGAGTTTCATGATGTTAGCCAGGTTGTGGAAGGTAAAATTCTGTCACTTTGGAGTATTGTTGGCAAATTAGCAGTACTAGCGTTGGCAGTAGAAATAAAATCTTTTCACCTCTAACCCTTACATTCCCACAGCGTTGCCATCGGGCAGATCATTATCATCATTACCGGGCTGAATATGGTTATGGCCAGCATTATCAAGTTCAGTGGAAGGATCATCATTGACAGGTTGTTGAAACAATTTGTCAAGCTGAACTGCCAGAAATACTGCACTATATATTATGCTAACTGTTACGCTTAAGTTGAAATTATAGATTATACCATTACCTAAGTTTATTGGTACGGTTGCAGTCTCCATTCTTTTTAATATGAAGTTTAACAAACCTAATGACAAAGTTAATGTGCTGATAATAAGGTCCTTCTTACACTTAGCAGACTTTTCAGGATCCTTATTATCTAGGTATTTTCTACATGAATAATAGTAGCTTATAGGTTCTGAAATAAACAGAAATAGGATCATTGATGTTAAGTGAATGTGACTTATTACGTCTTCATTACCCCTAGTAAAAAAATGGATGACTTTCAACATCATCAATGCTTCTATGATGCTGCTTGCAAGATTAGCCGATTTACACACAGCTTTTGCCAGCTCTTTTTTACTCTCAGGGTTTCTAACTATAGCTAGGAGTTTAAGCAACCTATTGAAAATCTTGTTTTTTTGCAATCAATCTGATCAAATTTAAGAATAGTAATTTATTATTTATATT
>NODE_4_length_18146_cov_150.355194
AGCAAGAGATGTAGCAGAGAAAGAAAAGAGGAAAGTAGAAAAAGAAAAAGTAGAGGTAGAAGAGATAGTAAAACAACTGCAAATACCAAGTTCTGCATTTAACAACGTAAGTCATGAACCAATTGTAGGACCTTCTTGGTGGATATGAAAGACTGAAAATTTTTGAAAGGCTTGAACTAATATAGAAAAGATTTTATAAAAATATCAGTCTATTAGTGTCACAGCAAATTGAATTATTTACTCCTTCAAAAAAGGTCGTATATTTGTGAGAACAAGCCGCGTAAAAATAGGTTGTGAAAATAAAAGCACAAAATTGTTGCAACGAGAAGCTAGTCAAACTAGTTCATATATAAATGTGGCTAAAACATGCTAACATAGCTGATTTTAGGGTATAGCAAAGTTACTATATAAAAAAGTTCGTATGGTACACATGGTAGACCATACCATCCCAAGAAAAACACTTCTCACCGCCCTTGGTTTTGAGCACTGAAAATGGTTATTTTGCTTGAGATCTTAATAATATATTTTGCTAAATTAATATTGATTTGCTTGCAGAAGAATAATTAAGACAAGCTTATGATAAAACAGAATTTAAAAGTAATAAAATGTCGTATATTGAGCCTTTTTCCCAAAACTACTCCAAGCTGAAAAATTTCCTAAAATAGTGATTGACAAGTTTTAAAGGTGGGATAGTATACCTAAAATATATTAGACTAATTCATTATGGTACGTGAGGAGTACAACATTCTTTCATTGTTTAAAAGGAGGTAATTATGGATCGTGGGGACATTCCGGAAATTTTATTTTCATCTATTAAGAAGGATGATCCTTATAGGACATCTAAGCTCCTTCAAATTGAACGCTGGTGCTATACACATTCGAAGATAATTGAAAGAAGTGGTCAAAAAGGACACAATCTTATTGCACAAGTGTTATCTGATGAAGAGTCTTGGGAGGAAGTAGGAGGATTACATGGAGTCAAGCTTAATAGACGCGAGGTAGGTAAAAGGCTTACTACACTACCAGATTCAGATAATGCTTTTGGCAGAGCAAGTAGATATAAAATTGCATGTGAGTGTTGTTTGGAGGATGAAATAAGAGCTATATTTGAGGAAAGAAAAGAGGAATTGTCTGCTCAAGGTAGAAGTAGCTTGCTAGAGTATAATCACTTAGTTAAGTGCTTTGGAGAAGGTCCTATAGCACAGTTTTGGTCACATTTCATTAGTGGGTATCTTGATAAATTGGATTTGAGGGGTCGTCATCTATATGAGTATGGGCTTGACTGTGCAGTAGGTTGGCACAGAGTAGAAGCAGTGGAATTCTTTTGGAATAAGATAAAATCCTTGCCTGACAATAAAATGAGTGCACAGGAAAAGGATGAGATCTTCATGAAAAATGCAGTGTACTCGGCAGGACCTAATTTTCGCGTTTACCCTGATATATTCGAGTTCTTCCTTAATCAGATAAATCCTGATAGATATCCAGAGCTTTTGAAAAGAGATTTGGAGAAAAATGGTCATTATGGGTCTTTAAATAAAATGAAGGACATGCTTAGTTTTGATAAATTTCAGGAACTATTTGATTGTTTAAAGCCAAATGATATTACAGAAGATTCTTATCATACTCGCTTATTTTCTATAGAAATACAAAACTATTCAGGACATTATGCAGATGCGGCTAAAGAGCTCTTCATGCACATATGGACAAAGGAAGGGTTTGATAGCCATCGTACACTTGTAATAAATGAGGAAGTAATGGATGAGCATCCCTTTTTCCATAAAAATCTATTAGTACGTTGGTTAGAAAAGGGTTGTGTGGAAATACTGTGGGCAGTACTGGATAAATTAGATTCTAGTCAAATAAAAGAGTTTATGAATTATAAGCAAGCAGATTACATATGTTCTATATTAGAGAAGGGAGATAATAATTCATTAAATAGGTTTTTATCCTATGGTAAGTCTGCTGATGAAGAACGTAATCCAAAAAATATACCTGGTCCAAGTGGTGACCTAACTGAAGTAGAAGTGAGAAAAACACATTCCAGTATGGGTAAATAAAAAAAATTATATATTAACAGGGGTTTTATGCCGAACGAAGAAAGACCACAGGGTTTTGAGTTAATAGAGTTATTAATTAGAGAAACAAGAGCTGCTCCAAGTACTTCAACTCAGCAAGGAAGCGGTTTTGAATCTTTCAAAGTAAGGTTTCAGTCGTATATTGATCAGATTCCATCATATTTACATTCAGTAGGTAAAGAAGGATTTTTTCCGCATTTCTTTTTAGGGATCTTTTCTACTTTCATAGACACAGAGATTGCAACGAGGCTAGATATTGAAAAAACATATTTCTGCTTTGATGGTCCACAAACTTTGAAGGTGGCGATCATAAGAAAAGGTGATATTAAAGGTAAAAAAGATGTGATAGATAAGATAAGGTTATTTGCGATCTCAGAAAAAGGTGCGCGTTCTGGGACTCAAAGGTTCAGTGATGGTGAATTGAGGGATGCATTAGGAAGATCTCAGCCTACAAGGTTTCAACCTGTTTTTGATAATAAGCGTGAGTTAAGGGTTAAATCAGTAACAATTGATAAAGGTAATACTAATCAACAAGGAGTACTTGTTGTAGTGGAAGATAAAAAATTGCATGAAGATGATGCTTCAAAAGATAAGTTTAAAGAAATAAAAAAGGGGCTATGGAATAATCCAGAAAGTGATATAGCTAAGCTAACTAATTCAGATAAGGAAGAGGTTAAAAAATCCTATGGAAAAGTCCTTAGTAAAATCATTGCAGTTCACTCAAAATACGAGGATTCACTTGTTTACGCTGATCAAGCAAGAGAAGCAGCACATCATGGGTTTTTAGCAGGAGCTCTTGTTAATTTTCGCTATAGACATAATCTTAGAGTTTACCTGGAGCAATTTGCAGGGAGAGGTTATGCTGATATTGTTCTAGTGCCTCGTGGTAAGGATAGGTCATTAAATGCTATTCCTATTATTATAGAGATGAAGGCTGCTACTAAAGCAGAGCTAAAAGAAGGTAAAATAGGGGAAAAGAGTGGAACTACACCAGCTGCTGCTTTAAAACAAGCTGAGGATTATACAAAAGGTTTTCAACCGAATGTAATGAGAGTTTTAACTACTGCAAATGACATGCTATGCGTTGGTGTAAACCTTGATCATCCATCTCCTGTTTCGAATATCGTTGCTAAATCACGTGATCAAGAAATCACTCCTCTTTTTAATGAAATATTGATATCTATTGATGGACGAAATAATTGTAGAGTTAATGAAGAGGGGCTGAAAGAGAAAGTTCAGAATAATATAGAACGTATCTATCACACATTTCCTGGTACAGGAGAGAAGGGAGATAATCATTATTTTAGTAGGTTTTTGTTAGGGCAGTCCCTGTTATTAAATGAAGTTCAAGCTTTAGAAAGCAGTTTTAAAAAGTACGTTTTTATTTATGGAGAAAATATACCCACAGAAGCTCAACCTGAACCTAAATCTCAACGTCTTAAAGATCAGAAAAGTAAAGGACAAGATGCTCCACAGATATCTAGGTTAGACCAAGGCCATGGAGTTGTGACAATGGTATTTATTCCAAGCAATGATCAAAAATCAGTTTATGTAATGAATATTGTTGAAACAGATGGAAGAGATAATGTGATGAGAAAGGGAATTCCTCTTGATCAGCTTCAGCAAGAAATAGGAGAAAGAAAAATAGTTGAACTAAATCTTAATTTTAACATTAAGAAAAAATCTAAATTTGAAGAGTATTTTAGCGTGGAGGTGGGAGAATCCGTTTCCCTAGAGCAGTATAATAGAAGAGAAACTAATAAATTTGAAGGTAATTTTAAAGATATTCCTTATCCCGCCGAGTTCAAGGAAAAATTCGATGAGGTATTAGAGTCTCAGCTTACTTCTTCACAAGATCGATCTCAATCAATAGGCAAATATAAAGAGTTATTTAAAAAAATAGGTGAGGCAATGCTGCCTTTTAAAAACTTAGTAGAAAAGGAAGCACATACCCAAGCTGTATTTCATGGAGCATTTAGCCACTATAGTGATATAAAGTTAGGAGAGTTACAAGAAAACAGGGCATTAGTATTAACAGAGTTTCAAACTGGAAGGGGGAAACGTATTGATATGCTAGTTCATGGTATTAAATTTGGAGGTCATGATAGCAATGCTAAAGAATACGATCCAGTAGGGTTAGAGCTTAAAGGACCAAGGGAAGGTAAAACAGCTGATGCGTTAAAAGATGAGGCGAACAAACAAATAAGTGATGAGTATAAGAAAGGTATAACTTATAAGACGCTGACAGATGGAAAGAAAGTGGCTTTTATGGGTGTTGTGTTTGATAAAGGTGCGAATAATGCAGGTTCTCTTATCTTACCAAGCAAGAATGAGTTTACTTCTGTTGAGGTAGTTCATAGTTCTATTCATATGATACATCCCGATACAGTAGAACAACAAGGAGAAGATCAGCGGACTTTAGAATCTGCAATGGGTAGTAACGATGGTGCGAGACCTAGAAATGAGTTAGTATCTCCAGGGATTAGTAGTGTTCCCAGAGGCCGTGGGCGTGGTATGAGCCCTAGAAGTGAGTTAGAATCTCCAGGAGTTAGTAATGTTCCCAGAGGCCGTGGGCGTGGAAATCAATGAGTAAAAGAGGATATTAGATTAACTCAAAGTAGTGCAGTTGCCTTTCTTCATGATAAATATGATTTGATCAGTACTGACGCTTTCAATGACAGTGTTATGACAAATAACGCGAATGATCTTATAAAGTTTAGGTTTTGAGTGAAATAGAGGAAGTTTTATGCTACAAAAACAATCTTCAGTGGGTTATTTAAAGAGCACAAAGATTAATTCACAAGCAAAAGATAAATCTTTTCAGTTTAAACGTAGAATAAGACGTCAGTATAATCCTGATGATATTAACATTGCTAAGTTGTTTCTTGCTATACGTGAGCATAGAACAGGTAATCCTCAGCTAGACAAGACTAATGCAATTAAAGAATTACTTACTCAAGTAGATAATATTAATGATACTGATTACAATGATAATGGTAATACACCACTACATGTTGCTGTCAGCAAAAGACATCTAGACATTGTCAAACTTCTTTTAAGTACTCGCGATATAAACCCGAAAGCTAAAAATAATAGGGGTCAGACGCCTCTCGATATTATTAATGAAGATCTTAATAGTAAGAGTAAGACATCTTTGGATCAAGATATTATTCAAGAATTACAGGGAGCTTCATCTCTAAAAAGGGAAAACACTGGAGAAAATAAGCCAGAAGTTGGTTCTCCCAAAAAGCTAAGAATTTCCTCTATAAAAAAAGAAGAGCCTGAAGGAACAAAAATCGAAGAGGGTGATCCAAGAACATACCCTGCTTCTGGATTAAAGCATACTCTTCATGGAAATATTTATCAGCTAAAATTGTTAATGTTATTTTTAAAGCGTGGACTAGAAAAAGGATACTCTTTTCATTTAGCTACAGAGTGGGATGATGCTGAAAAATTTGATGACTTGGTATTTATACATGATGATCAAAATAGAGGAAAAATTTATCATTTCTTGCAAGCAAAACACAAACAAAATGAAGACAATAAGAAAATTGGAATAGGTGATTTACTTACAGAGGATAAAAATGGTGAATTTGGATTGGCAAAGTATTTCGTTTCTTATCTAAAGATTAAAAATCATCAAGATTTTGCAGATGGTGTCCTGAAAGATTTTATTATCTGTACTAATATTGGTTTTGATTTGGATCAAGATACAGCACAAAATGCAGTAAAAAAGTTGAAAATGCAAACTAAAGGAAAAAATAAAGGAAAAGAAATTTTGGTTGAAATGATTGAAGATAATGATGTCTTCTTTAAAGATGGAGGTGAGAGATATAAGCTTTCTTATGATAAAGGTAATATGGCTCTAGTGGTGCAACAAGAATTTAAAGTTGCTGTGGAAGAAACAATCACGAAGTTTGAAACGGAAATAAAAGAACTTCAAGACAAGTCAGATCAAGATTCAAAAAATAAATTGAAACAAATTCAAAAATGGGAAAAGGAATTTAAACAAATAGCAAATACAAATAGTAGATTAGAAGAAAATATAAAAGAATTTTTTGGCAAATTAGTATTTGCAGTTAATCAGCCCAATGAAGATAAGCTAGCTACAATCCTTCAAGGCAAAATAGGCAAGGAATTCGAAGCAAAGTTTAATTATGTCGGTAATTTGAGTGAAGATGCTTATAACAAATTTCAAAGAGTAGTACAAGATTGGATGAAAGAGAAACAGGGACGTTTTCTTTCTCACGGAGAAGTGAAAGAATTTTTTAATAATTTTGAATCGCGAGTCAGTACTATAGTTGAAATAAAACAAGAACTAACATACTTAAAGGATATAGTGCTAGAGCATATTGTAACAGCGAAGAACAATAAACAAGCACAAAAAGATGTTTGGTTTGATGCAGAAAATCCATCGGAATTATTTGTTGGAAGGACAGAAGAATTAGAAAAGTTACATAGGGCATTACATGATCAGGGTAGAATAGGAGTAATATCACAAGTATCAAGAATTAGCGGTTTAGGAGGAATAGGTAAGACTGAGTTAGCCAAAAAGTATATTTGTGAATACGCTAAAAAACATTATAATAATGTTATATGGATAAATGCTGAAAATGATAAAACAATTGCAGATTCATTTTATAGACTGGCTTCAGATAAATTAGGGATTAGCATAAAAAATGCAGATAGAGAAAAAAAACATGTAAAGTCCATTATAGAAGAAGTGTTTAAATCTTTCTCTACAGAAAAGAGTCTTTTTGTTTTCGATAATGCTGAAGGATTGGAATATTTAAAGCAAATTTTACCACTCAATAATTTAATGCCTAATGTTAAAATACCTTATATTTTGATTACTTCCCGTAGTAAAAAATGGGGCGAAAAAATAAGAACTATAGATCTGGATACGTTAAGTTTAGATGATTCAATAAAATTTATAAAAAAAGGGCTAGAGATAGAAGATAAATCCCAGAACGACCAAATAGGAAATTTAGTAAAAGAACTGCAGTATTTCCCTTTAGCTATACAGCAAGCAATAGCACATATAAAAGAAACACAAGAGAGCCGTAATTTTGAAGGTTACTTGGAAAAATATAGGAAAAAGGCTAAGGAGTTGATTAACTATAAGGTGTTTGAATGGGTTAATAATGGTTATACTAAAACAACTTATACAGTTTGGGAAGTTACGCTTGATAGAATAATAGAGGATAAAGAATGTGGGCAGCTGGCTTTAGATATTCTTAATACTATGGCTTACTTTGCACCTGAAAATATTATAAGAGAAATGTTTTTGAGTTTAGCAGGTGATAGTCAAACGAAATTAGAATCAGCTATCAATTTGCTTGTAAGTTACTCTATGGTAAACGGTGAACAAAAGCAAAGCTTGAGTATTCATAGGCTAGTTCAAGAAGTGACAAGATTAAAACTGCGAGAACAGCAAAAAGAGGAAGAAGTTCTGAAAAAAGCTCTGGAATTAATAAAGGGCTCTACTATAAAAAAGGAAAATATAAGTCACGTTACTTCTGTTTTGGATTATGCAAGTAGGTATAATAAATTGATTAATAATTTTGATTTTACTTACGGGGGGCGTAAATATACCCCACTTAATCTACTTATTGAGGGTAATAGAGAAGAAGGGGTTAAAAATATATTAGACAATCTAAGAAGCGAGAGGTATCCAAGTAAATTGCTTAAAGTTGTCAATACTCTCGACGAATCTGGCTATTCTCCTCTCAGGTTTGCTATTGAGAATTCTAACTTACAGATAGTAAAGTATCTTATAGAAAATTGTGCTGATTTAGATATTAAGTATGAAAAGGGTTTTACTCCTCTGCATTTTGCTGCTTTATTTGGTAACTTGGAATTAGCAAGATACCTTGTAGATGAAGAACATGTTAGTTTTAATGTCTTAGACAAATATGGAAAAAGCCCCCTACATATTGCCTCTGAAAATGGTAGGAGAGAGTTGGTAAAGTACCTCGTAGGTGAAAAAAAGGCTAATATCAATGTTTTAGATAATCAGCGCATGGCTCCTTTACATTTTGTTGCTGAAAATGGTAACTTAGAATTAGCAAAATATCTTATAGGAAATGGTGCTGACTTTTATCTCCGTGATAAGTTTGGTTTTACTCCTCTAGAACGCGCTATTGATAGAGGGCAAGATGATATAGTAAAATATCTTACAGAAGTTAAGGATAGATTTGGTTTTACCTATTTACACAAGGCTGCTTGGGACGGTAATTTGGATCTTTTTAAGCTTCTTATAAATCATAATGCTGATTTGTACAGAGTTGACAATGATAGTTCCTCTCCTCTACACCGAGCTGCTGAAAATGGTAAGCTTGAAATAGTAAGGTATATTATAGATAAAAAACTTTATAACATTGACACTGTTAACAATGACAAACGAACACCACTGCTGTTAGCTGCTCAGAATGGTCATTTGGAAATAGTGAAATTTCTTGTAGATAAAGGAGCTGATTTTTTTCTCCGTGATAAGTTTGGTTTTACTCCTCTAGAACGCGCTATTGATAGAGAGCAAGATGATATAGTAAAATATCTTACAGAAGTTAAGGATAGATTTGGTTTTACCTATTTACACAAGGCTGCTTGGGACGGTAATTTGGATCTTTTTAAGCTTCTTATAAATCATAATGCTGATTTGTACAGAGTTGACAATGATAGTTCCTCTCCTCTACACCGAGCTGCTGAAAATGGTAAGCTTGAAATAGTAAGGTATATTATAGATAAAAAACTTTATAACATTGACACTGTTAACAATGACAAACGAACACCACTGCTGTTAGCTGCTCAGAATGGTCATTTGGAAATAGTGAAATTTCTTGTAGATAAAGGAGCTGATTTTTTTCTCCGTGATAAGTTTGGTTTTACTCCTCTAGAACGCGCTATTGATAGAGGACATGAGAAGGTAAAAGAATATCTTGAAGAAAAGGGTAGATTTGTAGCGGATGAATGCTTGCCAAGTCCAAGTTATAGGCAGAAAAGAGAAGCTGAAAGTAACTGTTTATTTACCTGGGAAGACGTAGATGAGTTTAATGAGGAGAAAGATGAAAAAAGAGATTTTAGTAAAATTAAAATAGATAGTGAAAAGTTTGTCAATTACATTAAAGATTTGCCAGAGGGAAAGCAGAGTCAGCTAATTCAATTGGCCAGTGGGGTAAAAGTTACTGGTGAATCTCAAAGTTTGGTTAATAAGCTAATTGGCAATCAAAAAGTCATGAATCATTTAAGTAAGGTAGGAAAAATCTCCGGAATGACCATGCACGGAATGATGGCTAAAAATGTATTGGCTGACTTTTTAAATGGAGATTATCAAGGTGTAGCAATTAATATTGGTTTTATAGCCGGTGGTCAAGGATTTGCTAAAGTTGCTGAAGCTGCATCTCTCAAAGGGCTAAAATTAGCTTCAGAAGGAAAGTTATTACTTGGTACATCTTTAAGAGCAGCTTCTCCTTTTCTTGCTCGTGGTACTTCTGCCTTTGTCGTCTATGACTTAGTAAATCAGGTGAAAGCATTTAAAAATGGTACAGAAGAAGCACTAGTTGGTGTAGTAGGAGATAGTATTTACTTGGGAGTTGACGCTGCAGAGATTGGTGTGGAAGTTGCTGAAGCTTTTGGAGCACTTGAAGGAGTATCAAGTGTTACTGGTCCTATTGGAGCTGCAATTGGCGCTGTAGTCTTTGTTGGCACTGATATTTACATGGCAGTAAAGAGAGTTGATAAAATTGATGAAATCATTCACTTAACTGGAAAAGAGGGGTTCGTCGAAGGTTTACGTGCATTTATAGGTATGGAACCTGAACAATATATAGGAGAACTAATGGGAGAAAAACAGGCTAATGATCAACTAGTAAAACAAGGACTTGAGTACTTAAAGCAACATAACGATACTCAAAGGTATGTTTTCCCTGCTGTTAATGTAAAAGAGGAGTGTGAAAGAGTACCATCACTTCAAGGTGCACAATATGGATTAAGAGAAGAGAAATGTAGGTATAGTAAAGCCGTTGATTTAAACAATACCGTATTACTGGATAGAAAGGTAAATGGTATTAAGTGGAGCAGAACAAAGCCAGATAATCCAAAGGGAGGTGAAATCTTCTGTTTTCCACAAGGAGATTATCAACCTGCTTCAAATTATGGGTTATATTTATGTAGAAATGCGATTGGTATAACCGACTTATCAACTGAGAAAAGAGAAAATTATACGCTCATTGATCTTGGTAAAGGTGATGATTATTCAAAGGGGTTTTTGAATAGTCCAAATATCTTTGTAGTTGATAATGGGTTTAAGAGATATTACGGTGGAAACAAGGATGATATATTCATTCTGCAAGGGAATTTTATTGAAGGCTATATCAACGGAGGTGATGGAGTTAATACAGTAGACTTAGAAAAATTTGCTCCAGAGGTGAGGTCTATAGAAGTTAGGTTAGGCAGAAGTGGGTATATAAGTTATATTAACAACAATAGTTCTTTCGGAATGGAGAATATAAATAGGATCTCTGGTAGAAAGAATAAGAGTGATATAATAACATGTGATTACGATACAAAATATGTAGATGGTCAAGGTGGTGAGAGTGATCCTGATGTTATAACTATACCTTCAAGTCCTTACTTTCATGAAATGCATTTGATAGTGAGGTCTGGTACTAATATTGTAAATCATGCTAATTCTGGAAGCTTTAACTATACTGTTTTACCTGATAGAGGGAAAGCGCGAGCCAATATTAGTCTACCAAGTTTGCTAACAGATCTACCAACTGATAAACATAACTTCTTCTTTAATTCTACGATTTCTGATCTTATTGGAATATACATTCAAAATGTTAGTCAAATTTTCAACTACACAGTAAAGAGTGCTACTTTTAGCTTCCTATCTACTGAGAATAAATTAGAAAGTGCGTTTGATAATCAATTGGATAAAGGAAGGTTTAATTTAACTATTTCAGATATTCCAGTTAATGCTTCTTATACACTTAGTAATGGAGCTCAAATAAAGATGGGAAGAAAAGGTAACATGTACATCCTAGAAAGTACTAATAAGTCTAGTGAAGAGGTGATAAGAGACTATGTACCTATAGCAAATAGAATAAGTAAAATGTCATTTTTTATACAATCACTTTTAAGTAATGAGACAGTGGTAATAGGAAGTGGAAATCATGAAGTAATACATAGTAATCCAGGGTATAGGAGTCATTTAGTGGGCAATGGTGGTGAAAATGTATATGTAATTGATTCTGAGGCCGATCAAGTTCCAGAGGTTATTATTGATGATGTTGATGAGGAGAATTCAATAGATACGATTGACTTAAGAAATGTAGTAAGAAAAGCAAAAGAAGTAGAAGTAATAAAATTAGAAAATGATTTGTTATTAAGAGCAACGGTAAAAGAGCAAGCTGAGTATTGTACTGTGAGGTTAAAAGATGGAGTAGAGAGATATAATAAGACACATGTGATATTAGAAAACGTTCCGATGACAATCAGCTTTGATAATAATGAGTGGAGTTTAAAACCACAGCCTTTAATGTTTGAAGAGGACAAAGAAGTAATTGTGGTAACGGGTCAAGATGTAGAGGAAGGTAATGAAATTATTACACCGAGAAAAGGAGGGAATTATAAGTTTGTTCGTAGTAATGGTAATGATCTAATGATAACTAATGCTTTTGACTTGACTATTACTAAGAATGATCTCTGTACTATTACAATGAGTAAGTTCTATGAAGAACCTAAAATGGCAACATTATCAATAAAGTTTGCTGATAAGGAAATAATTCTAAAAGAGCATCAGGAAGAAATAAGTACGGCAAGAAACGTGAATGTTGTGAAAAAAGAACATAAGGATCAAGTCTATAATGATGTTTTCAATCATACAAAAAGCAGTCCAGAAGTTATTATGTTATCTGATCAACCTGTAACGCACAGACATAGGCATAGTAGACATAGAGAGCAAGCTCGTCATCGTAGGAGTACAAAAAGTAGCAGCACAAGACCAACTGGATGGATAAATGATTTATTTGGTTGGGTAAGAAGCTCAATAAGTGGATTGTTAAGTTCTAAACCTGAGAGCACTCCAAGTTCTATCTCACAAGTAGATGCAAAAATAGATGTAAATGGTACGATAATGTTACTTGACGTGTTTATTAGAAAAGTTACAGGTCAAAAGTATGTTTCTACAGTAGATCATTCTATATCTCCACTAGAAGCACAGGGCTATGCACTAAATATTACAAATAGATTTGAGAAAGTATTGAATAAAACTGCTATTAAGTCAGGAATATCAGTGACAAATCTAAACTTTGATCCTGTGGTAGTGCAATCAGCTATAATTGAAAAAATAATAAATGGAAAATTTTCTGAAATAGCAAAAACCCTATATTCATTTGCAAAAGAAGCGTGTCCAGAGTGTAAACAAACTGATAAGTTTCTAGATAATTTAAAGAGTAACTTAGAAGAAGTTTTAGCTAAGGAAGAAACTATGATACTACAGCAGAAAGTAGAAAAGCCTTATAAAGACTTGAGTCAGGAAGTTTCAAGGAAAGTACAGTTATCTAAAAAGCCTGATACATTCTTAAATGGAACACCAGTTGTTCAAGGAATAAGCAGAGCGATAAATTGAGGGGGTATCCGTTCAGCTAAGCGGTGTGAGAGATGATAGATAAGAGGTTTTGGAAAGGATTGAGACCCCTTTGTTTCCATGTTAAGTATAACGAAATTATTCGCTCAAGGAATGCATTTCCCCGCTTTGATTGGGTAAAATATGAGTTTTTACGGTAAACAACATAGTGTCGTATCTGTTGTTCAGCATGATTATTTGTCAATGGAGTGTTTTCTGGGTCATCTAAAAATTTCCACATCATTCTTTCAGATTTCAAAATATTCTTTGCAACTCGAGAAGCTCCAATTGCTTCAGGTAAACGTGATATTTCCTTCAAGTAATACCTTGTACGTTTTCGCAACCTTCTGGCACGTCTGGTAAATCTAAAAACATCTATCTCATTTTTTAGCAAGGCCTTTTTTAGTGCAAATAATTCAGTGGCTACGTTTCTCAAGTAACAACCCAGAACTTTAACTTCAATATTCCAACCATGTGCTAATCTTTCAAAATCTCTTGATAAATGTGCCCAACAGATTTGCCTGTTTTTATCGGCAAAGTAGTTGTATGCTGCATACCTGTCAGTTAGAGGTTGTCCGGAAACAAGTAAAAGGCTATAATATCTGAAATTTTAGTACGGGGTAAAGATGAGAAAAAAGTATCCAACAGATCTAAGCGAAAGGGAATGGGCAAGAATAGAAAAACACTTCAGAGTATCATACAAGAAAGGAGGAAGGCCGCCAAAGTATAGCAAAAGAGAAATATTAGAAGCAATTTTCTATGTATTGCGTACAGGGTGTCAATGGCGGTATTTACCAAATGATTTTCCGCTATGGAAGACTGTGTATGAGCAGTTCAGGCAATGGAAGAAGCAGGGAATTTTTGAGAAAATGAATTATGAAATTACAAAATATAGTAGAAGAAAAATAGGAAGGAATGAGCAGCCTAGTGCCTGTATAGTAGATAGTCAATCTGTAAAGACTACAGAAAAGGGGGGATCAAAGGCTATGATGGAAGTAAAAAAGTAAAGGGTAGAAAAAGGCATATAATTACAGACACTCAGGGTTTTATACTAGGTTGTTACGTAGGCGCTGCTAACGAAAATGATAGAGATGGTATTAAAATAGCATTAAACAATATGAGAACAAAATATACTAAAGTTAAAAAAATGTGGGCTGACATGGGATACCAAGGAAGAATATGACATAGATATTGAAATTGTTAAAAGGCCTCCATGTAGATTTTGGGTGCACAAAGATACGCCACCTGAGCTACTACCAACAAGAGAACAAGGGTTTAAAGTACAGCCAAGAAGATGGGTTGTAGAAAGGACTTTTGCTTGGGTTAATAGGAATAGAAGGCTATCGAAGGAGTATGATTTACTCACAACATCCACTGAGAATTTCATATACCTAGCTATGAGTAGGGTTATGTTAAAGAGGGAATATGCTTGAATTTACTAGTTTCCGGACAACCTCTTATAGCTCTTCTCATAATAGTCAGAATAAGAAAGCAGAATCAACAGCTTGACGAAAAGATTTAAAAATAGGGATATTTTTTCTAGCTCTGTTCTTTATAGCAAACCACTGATGCTCAATTTCGTTAAAGTCTGGAGAATATGGAGGAAGATAAAGAATTTCAGCACCAACTCCTTTAGCAAGATCATCTATTTTTTTAGATTTATGAAAAGTAGCGTTATCAAGAATTACAGTTTGGCCAGACCTTAAAATTGGAGTTAAAAACTGCTCAAACCAAGCCTCGAAAACATCCTTATTGCAGTATCCTTCAAAGGTCAATGGAGCAATGATTTTCTCTTTATTTAGAGCTGCAATCATACTGACGCGCTGAGTTTTTTTACCTGATTTTAGTGAATGAAACCTCTCTCCTTTTCTGCAATATCCATATGGGTAGTCTTCTGTATTGTCTATTCCAGATTCGTCAATATATACAAGATTTTCATGACATTTTGTTGCTATAACCTTTGAAAATTGAGCTCGCTTTTCTTCATTTCTTTCTTTATATCCGTAGGTCTTTTTTTCTTGTAAATTCAATATTTTTAAGTGCGCGGTGAATCGTTTGTCGACTGATATTGCCCCAGAGTTTAGCCATCTCTGACTGAGTTTTGCCACTATGGTTTTTTGCAAACTTGGTAAAAACATTCCAATCGGTAATTTTATGGTTATATCCTACGCTTCCAGGCTTTTTTGACTGAAAATCTCCCGTTTCCTTACGCCTTTTCTGCCACTCATATAGAGTCGTTTTTCCAATTTTAAATCTCTCGGCAACAGTTGCTCTACTTTCTCCTTCATCCAATGCTTCCATTGCTTTTTTCCTTAAGTCGTAACTATACGCTGCTGGCATACAAACCCCACTACCATAAATCCATATCTTAACTTGTTTGGATTATTATGAGAAGAGCTATACTACCAAACTATTACGATTGCAAAACGCACTATTTTTTAAAACTTTCATTCCTCTTGAGTCCGTTAATTTTATAAAACTAGCTTCATTGCTTGCAAACATCCAACACCAGCCAAGTTTTCCTTTGTTATAGTGACTGGTTTCATCAATATGTAAAATTTTACCTCCTCTTACTTCTTGTTCTATTTTCTCATACATTTCCTTACATTTTGATGCAACTCTGCGCTCACTATTTGATATGCTGCCAACACTTATGTTCAGATTAAAAATATCATTTATGATGCTAGCTACTTCACGCTTTGAATTTTTATAAAATCCGCTAAGTCCTGCAATTACAGACTTAATCCTTGGCCCGAATGTATCTGGTGCTACACCTTTTGGCAATCTGCTACTCCTTCTTTTTCCACATCTCCGACAACGGCCATGCTCTAGCTGATACTCTACTACATACGGCCTAATTTCCGGAAGATCAACTTTTTGGTGAATATAAGGTTTTTTGCATATTGCAATCTCTCCTCCGCATTCGCAAGTGTTTGACAATTCTATCTTTATTACTTCATCTGCATCCATTTTGGCACGAAAACTTCCTTTATGCCCAACATGACCGCCAATATTCCTTTCACTTTTTGGCTTGTTCTTTTTTATTTTGTATAGCTCTTTTGAGCTGGGCAGGGATGAGTTTTTTGAATTTAAACCGAGCCTTTCCTTTAATTCAGCGTTCTCTATCTTTAAAGCCTTGTTCTCTGCCTTTAGATTTTCATTCTCTCTTTCCAGCCTTTCTATTTTTTGCTGTAAATTTTTGCAAAGTTCTAAAAGGTTTACCACATTACCTCACTTTTGCTCTATGATTATCTTTTTAGATCACTCTGTCTACCTTATTCTACCACTCCGCTGAACGGATACATTGAGGGGACTATGTGGTCTTTTCTGCCTGTAACTGTTTGATCTCATCGAAAGAAAGACCTGTGGTTTGTGATATGATGTCAGTAGAGACTCCAGCACTAAGTAGATTTTTAGCCACAGCTATTTTAGCCTGTTGTTCACCCTCTACTATACCTTCAATTTTACCTTCAATTTTACCTTTTTCATGGCCGATTTGGATGCCTTCTTTCCTGCCCTTCTCTTCTCCAATTTGAATTCCTTCATGTTTAGCATCATCGATTTTTTGTTCCAAGATAGCAGCTTCTTTCTGTAAATCCATTACCCTTTCTTCATAAGCTAATAGGTCCTTCTCATTCCAATGGAACTTATCTAATTCATCATACGCTAACTTTATTATCGGTGACTTTTCTGCTATTTTTCTTAAATCTTCATCCGTAGTTTCTTCTGCATATTTAAAGAAAAATAGCCAACGATCTACTACATTTTCTAGCTGTTCTTCTCTGCTCTTAGGAAACTTTGGCAGCTCAATGAAGATAAATTGAAAATCTTTTAAGTCATTCTCGTTAGTTTTTTCATCTCTTATGGTATGGCTAGATATATAATCAAGCTTACCAGGAAATAAATTACAATTAGAAATAGCAATAAAGAAAACCTTCTTTAAATCAATATACTTACCGCCTTTATCAGCCTGTCTTGAATAAGCCTTAGCAGCGTAAAGTTGAGCGCGTTTTTCAAATCCTTTATCACGAGCGAGTTGCATCTCAATCACGTACCTTGCCCCAGTAGAATCCCTGCATAGGACATCAACAATACTCTGCTTATCAGAAGCAATTTCAGGGTCCATAATGGTGCTAAGGAATTCGACTTCTTGTATAGTATTTATTTCAGTAAACCCTAAAATATCATTCAAAAAATGGATAAGGATATTCTTATTTTTTTCAGTACCGAAGATTTTCTTAAATGTTAAATCTAATTTTGGATCGAGAAACTTCGAAAGAGCCATAGGAAATCCACTTAAAAAGCATTAGTAATTATACACAATTGTGAAGAAATATTCAACTAAAATTCAAACATAGAAAGAAGCATCCCTTTTGTATATCTTTATTTGGTAGTATTAAACTGTATAATATTTATGGCAAATATCTCTATAAGGTACCAGATAGCACAAAAAGTAAGGAGCTGGAGGTTAAAGCGAGGCTATACTCAAAAAGATTTAGCGGGAAAAATCGGCGTAACGTATCAAATAGTACTACAATATGAAAAAGGAACACGAAAAATTTCAATTGAGAAGTTGTACGCTATAGCAGAGGCTTTATCGATTGGTATTATAGATCTTATTCCTGTATCGAATGAGAAAATCTGCATTAAAAATAAGGAAGAAGAGATACTATATTTAATAAGAGAATATAAAAGGATTAGCGGTCAGGAGTTACGTAGAATGTTTTGTTTGCTAACCAAATTTGTCCAAGTCAGTGAAAAAAGTAGTAGAAAATCGGAAAAAATAAAAATTGCAAAAGGTCTGGTTAAAGAAGGAATTTCTGTTGATATCGTTGCAAAAACAATAGGTCTCTCTGCTGATGAATGTGTTGAAGAAAAAGTTGGTTCTATCTACTGCCAAATAGGAAAAAAGATAAAAGAATGGAGGGCAGTACGGGAATATACTCAGAAGGATTTAGCAGAGAAAATGGATACAACACGTGATGAAATAAGCAACTATGAGCAAGGACGTGTGGCCATTCCACTGGAAAAATTATATGCAATAGCAGAAACATTATCAATTAGTATTACAGATCTGCTAATAGAAGAAGATGAGATAGTAGAAAATGAATTACCGAATTTAATGAAAGAGTACAAAAAAATTGAAAGCCAAGAACTACGTAATGCACTAATAAAATCATTGTTTGAAGGCATACGGATTTGTGAGGAGAAAATTAGAGAAGAAGAAAGAATCAAAATTGCAAAGAACTTAGTTAAAAAAGGAATTTCTACCGATATTATTTTGCAAATAACAGGCCTCTCTTTAGGCGAAATTCAACAAATTTAAGTAAAAAAATCAGTATCTATTAACATCTTTACTTTTTAATGAAAAAATAAGTAAAAAAGATTGAAAAATTGATTTGACTTCACTCGGAAGCTATGGCTCTATGCCAATGCTGATA
>NODE_7_length_16875_cov_124.455411
TTTGTTAAATGTGATGTTTGCCTCTGGATTGGACTGCGTAAATTATCAGATGAATCAAGTAATAGGCAATAGATACGCTGTATACAATTACTTCAATCGTGAAAATAGACAGATATGTTGGACACATTTGGCAAGAGATTTTGAGAGATTTGCCCATAGTAAAAATGTTGAAGTGAGCAAAATTGGCCAAGCACTAAAATCGCTCAGCAATAAGGTGTTTGTAGTAGACAAGGCAAAAAAACACAATTCGATAGATAATTTGAGATTTTATCGACTGATGCGAAAAATTCGGAAAAGGGTAAAACATTTTTTGCGTAAAATGACGAGGGTTGTAAATAGCACTCAAGCTTCAAGAATGGCCGCTAAGATGTTACGGTCTGAGGATATGATGTGGAAGTTTTTAAGAAAACCTGAAGTGATAGAAACAACCAACAACCTTGCAGAACGGCAAATTAGACGGTACGTAATTTATCGTAAAAACAGCTTTTTCACCTGGTCAGAACGTGGGGAAAGATTCGTGGAAAGAATGTTGTCAATATTTTTGACATCACGTCTAAATGGCCAAAACCCCTTTCAAAAGCTACAGAATCTACTAGCTGTCACTGCTTAGTTCTTTATTCATTCTCACAATCCGTGAACGGTTACGAATTTCCTTCATGAAAAAAGAAGAGCCTGAAGGAACAAAAATCGAAGAGGATGAATCAAGAACATACCTTGCTTCTGGATTAAATAATACTCTTCATGGCAACATTTACCAGCTAAAATTGTTAATGTTATTTTTAAAGCGTGGACTAGATAAAAGCTACTCTTTTCGTTTGGCTACAGAGTAGAATAATGCTGAAAAATTTGATGATTTGGTTTTTATATGTAATAATTCAAAATCAAAAAAAATATATCGTTTTTTGCAAGCAAAACACAAGCAAAATAAGGAGGATAATAAAATTGGAATAAGCGATTTACTCACAAAAAATAAAGATGGTGAATTTAATTTGGCAAAGTATTTCATTTCCTACTTAAAGATTAAATACAATCAAGACTTTATCAATGGTGAACTGAAAGATTTTGTTATTTGTACCAACATTGATTTTGATCTAGATCAAAGCAGAACACAAGATGCAGTAAAAAAGTTGAAAGTGCAAAAAAAATAAAGGAAAGGAAATTTTGGTTGAAACAATTAAAGATAATGATGTCTTCTTTAAAGATGGCGGTGAGAGATATAAGCTTTCTTATGAAGTATATAACAATGTTACAAAAAATAATATCATAGAATTCAGTAGGATTATTCCTAGGATGTTTCTATGTTCCAAAAGAGGAAACTTAAATAACAAAATAAATACCCTTTTAATATACACAAAAGGCATTCTATAGCTAACTTAAGTAACCAGATACAACTATAACTTTTATTGTTTAATAACATTTGTGCCATTCTCTCTAACTTGAGCTTATGGTTTAAAGTACTTAATGACCAAGAGCATAATTATTACTACAAATAGGTGGTCTTAGGCTTTCAAGATGACTATTTACTTTCAGCGAATCGTCCAAATCATGCTCTATTTTTTGTGTTTTTATCTCGAATTTAAATCCTAATTTTTCGCAGAATTTTTGAAAATATTCTTTAATAACATCAAACAAGTTTCTACTTTCCCCTTTATAATTTTTTAGTTCCTTAGGAATAGTAAGTAATAATTTGCCATCTTTATAGGTTACACCATCTTTACCATCTTGAGACTCAAGTACAAATTCAAGTGAAGTCGATAGATCGAATATTTTTTCTCCTGGGTTATCAAACTTCGTTACGAACACTAACATATCAGATTTTACTTTTGTACTGATTGGATCAGCACAATCAATACACATTGTTTTATTCTTGCTATATTCCCCTTTTAATCCATATTCCAAGAGTGAACTTTCAAGAATAGGGATGCTTACAGCAAATTCATACCCCGCTTGGTTACAATTAGTGATTATTTCTTCTAAAATAGGGTCATTCGGAACACTTGCTTCTGCGTATTGGAACATTTCCTTAAAGACTTCTTTTACAAATGGGCGATAGTTCTTATTCTCATCTCCTACTTTTAGTAATAGATGCAGATGCTCTCTTCCAGCATTGTAAAATCTCTCAAAATCTTTCCCATATGAGGTGGTTTTCTGATAATCAGGAATTTCAGAATTTTTGCAGTGACTTTTCCATAATTCACATAACGCATTATGTGCAAGTTCCTTTTCAAGATCCTTGAGGACTGAATCAACAAAAGCTCTACCATAATCTGTATCTATTTCTCTTTGTTTTTCTCTTGCGGTTTCACTACTGTATATATCATAACTATTAAAAAGGTTGCTTTTGCGATATTGAGCTCCTTCAATTAATGCAGAGGTTAAAACTGTATCTATAATTTTTCCATTAATAACAAAGTTCATTCTTGGAAAATCGAAATACATTGTTTCACCAGAGTTTGCTGATTTATTGCTCTCACCAGCCTTTAATTCACTAAAACCAAATTCTTTAATTTTAGCCTTCAATGTAACTATTGGATTTGCCTCACTCATACTCCCTCTTTCTTCAAAGTCAATTATACCATAAGAGTTATTAATAGATTATTGACAATATGTAAGCTTAACAAAGGCTTTACACTATCTGTATAATAAATACGCTAAGACAAAAATTTAGATCTAGAAAAGATAATTGAACTTTATTACATTCCATCTATAATAATTTAAAGTAGCAAGCCTCAAACTAGAAGCCTGCTATTACTTACTGGTTACTTTACATCAATTCTCTTGATATGTTTCTCCGACTTAGGTATGGTTACGTGCAATATTCCATCTGAAAAATTAGCAGACACTTTATCTTGCTCTACATTTACTGGAAGCTGAATAGACCTATAGAAAGATCCATAGTATCTTTCTCGATGGTAAAACTGCTTATCTTTTGACTCGTTATTACACGTCTTTTCACCCTTCACTATTAAGCTGTCGCTAGATATACTAACGTCTATGCTTTCTTTGGAAATACCTGGTAGCTCTAGTGAGAGACAATAGCTTTCTTTTGTTTCATAAAAATCGCAAGCTGGTAATAGACTACTACCTCTTCTGGAAAGCTCTGAGTCCCATCCTGTAAAGAAGCTATCAAATATGTTATCAACGGCTCTTTGTAGTCCTCTTACACTAAAGTTATCACATTTATTGTTTTTATTTGAATGAACTATATTACTCATGTTGTACCTCCTTTCACTAATATATGCATTACGTAATCATTCTACTTACTAATTTCAATCCTAAATCTAAAGTCAGAGCTTTTGTTAGATGTGAAAAGTTGTTCCAATTTACTATGACTTGATTATGAGAAAAAAATCTTATTTGGATTACCATGGGTAATGCTATAAACTAGATTAATTGTAGTACGTAGAGTTATTGCATTCCTCCCATTTCTGCGATTATTTTCTTCATCTTCATTTGATAAGTATTTTACTTTCCAAACTTACCTCCAATGATTTATTTAATATTCCCCAACTTTTAGTGCACTAAATTTGCTCATTTTTCCTTAACTTGACACGTATACTTTTTTGAATATTTCCATAAAACCTTTAAAATAATCTTTAAATTACTAAAGCCATTACTTAATGTTGAAAGTAGCTTGTTCTGCTATTTTTCCTTAACTTAAACGTACTGTACTTGAGATGTACTTGAGGTAATCACTACATTGTTAATATTAGTATTAGGATTACTGATGCTAAGAGGGTTACAAGCATCTATCAAAATTCTTAAGTCTTCGTTACTCAGGTAGCTAAATATTTTTTCAGTACAGTCATATGGTAACTCAGGAAAATTGTTAAAGAGAAAATGGAAAATTTTATTGCCTTGTTCAAGTAACTCTTTTCTTTCCATACCCTTTCTGAAATGACTTTCGATCATACTAGCATATATTGGAAATTTTGTTTTATAGTCGTCTGATTTTAAAACCTGCACTATATTTTCATTCCTCATATATATTGCTAATGAGCTTGTACCTTTTGCCAAGATATCATAAAATGAAATGTTAGGATTATTAATCTTCTCACTCTTCATCCTTGCTATTTCTTCCTCACATTCATCCTGAAAGCCACTTATTTCACCACTGATACTCATTGATAGTAAATTTTTTTCACTTACATATAAATTTGCGGTTTTCATTTTAACTATGTGGCGTTTAAGAGCTTCAGCAGTTACTTCACACGAACAGACACCACGATCAGGATCGTAATAACCATCATCATCAGAGTCATAGTTGTTGAGTTGACTATAGAATGACCTTATACCAGCCATAGCAGAATCAAGTGGTGTATGATTATTTCTACTCGTAATATTAATATCAGAGCCATATTCCAAAAGAGTTGTAACAACTTCTTCATGTCCTTCTTTAGAAGCAATGTGAAGTGCTGTTCTGCCATACTCATCTCTAGAGTTAATATCAGCACCAAATTTCAAGACAGTCTCAATAATTTCCTGGTAACCTTTTTGAGCAGCCAGGTGCAGTGGTGTTATGTCACTTTTAATTTTAGAACCAACTTTAGCACCGCATTCTAGCAATACTTTTACAACCTCTTTATGGCCTTTTTGAGTTGCAATATGAAGCGCAGTTATTCCATCTTTTTGCTTAGCGTTTGCGTTAGCTCCTTTGTTCAAGAGCATTTTGCTAATTACTTCATTTCCTTGTTGAGCAGAAAGATGGAGAGGTGTTATATCACTTTTAACTGTAGAATTAACATCTGCATTATATTCTAAAAGAGCTTCAACAACTTTCGTATATCCTTTCTGAGCAGCAGCATGAAGCGTCGTAATACCATTTTTGGTTTGAGCATTTATATTAGCTCCCTTACTTAGAAGCAGTTTAGCAATTTCTCCCTTAATATTAATATCAGGATCTTCATTAGTAAGAAATCCAAAAAAACCTTCACTCTCACTTAAAGCAGTAAAATGCAATGCTGTTCTTCCATATTTATCACTAGCGTTAATATCAGTATCGTGTTGCAAAAGAGCTTCAACGATTTCTATGCATTCCTTCTTAACAGCAATATTCAATAGCTCAGGATTATCTTTTACATTAGCTCTATTAGTTAAAAGTAGCTTGGTAATTTTTAAATCGGCATTCTCAGTAGCATAAAATATTGGAGTTTTTCCAGTTTTGTCTTGAGCATTTATATCAGCTCCATAGCTTATCAATAATTTAGCTACTTCTTCCTGTTTGTTTTTGGCTGCACTATGTAAAGGTGTAAAACCTTCTTTAGATGTTGAATTGTGTAACGTATTAACATCAGCACCATACTTCAATAGGTCTTCAACAATTTTCAAATATCCTTTTTCAACAGCAGCATGTAATAACTTAGGATTATTTGCATCTTCGAGATTAACAATAAGACCATATTCTAGAAGAGCCTCAACAATCTTTTTATACTCTTCTCCATAGCCGTGCACTGCGATTTTAAGAGAGCTTCTGTTACTTTGATGATTAATATCAGGACAATACTTTAAAACATCCTCAACAATCATTAAATATCCTTTTTCAACAGCGAGGTGTAGTGTGGTTTTACCATCTTTGTCCTGATTATCAACTTTAGCTCCATGTTGTAAGAGCAGCTTTACAACTGTTTTACGTCCTGTTTTGGTAGCAATATGAAGTGGCGTTAAATTACTATTTGTGCTAGCATTAATATCAGCACCTTTATTCAAGAATAATTTCACAGCTTCTTCATTGCCTAGTTCAGAAGCAAAATGTAGTGGCGTATATCCTTCCTTCAATGTGAAAGAATGAGTACAAGCACCATGGTTTAGAAGATCTTCGGCAATATGCATATATCCTTTCTTAGCAGCAATATGAAGAGGGGTTATACTATCTTCCCCTTTAACATCAACATTAGCACCTCTACTTAAAAGCAACGTGATAACTTCTTTACTACCTTTTTCAACAGCAAAGTGCAGTGGTGCATAACCTTTTTTCCATGTTGAAGTACACACACAATTAACATAAGCTCCATATTTTAAAAGATGCTCAACAATCTGTAAATACTCTCTCTCAGCTGCAATATGAAGAGGAGTTATACCATCATTGCTTCTGACGTTAATGTTAGCTCCACGATTTAAAAGTAGTTCGGTAATTTCCATTTTCTTATTTTCAATCGCATTGTGAAGCGGAGTTCTGCCATACTGATTTTTAGCATCAATGTTAGCACCTCTGTCTAGAAGCATCTTAACAATTTCTATGTCACCATTTATAGCAGCAAAATGAAGTGGAGTATTAGAAGGTCTTTTGTTTTTGCTGTTAACTTTAGAACCGTTTGTTAAAAGTAGTTTAGTAACCGCTGTATGTTTATTCTCAATAGCATCACGAAGTAAAACATATCCTTCTGACCATGCTTGTGAATAAGATAGTCCAAAAGAATTAATTAACTCCCTTGCTCTTTCTAGTCTTCCTTCACGAACTGCAGAAATTAAACTGTAGCTTGTATTATCATTGCCTAGCATAACTACTTACCCTCCGGATTATAACATTTTCCTTATATTAATATAATCATAAATAGATGATATATTATCCACAGTATATAATATAAGTCAAACTAGTTTAAACATAATATTTTTACTATCTTGCAGTGTTTTAGTTTCTGTAATAAATCCAGGTGTTTACATATACTCTCCTTTAACGCAATAAATATGTCTAATAGAATAAAATGGTAAACTTGTAGCTGTGATGTGGAGTATAAAGTAGCCCATGTACCAAAAATTTGTACTTTTTTCTATATCTACTTTCCTTAATTTGACTCTATGGCTTGCTGAAACTCAGATATTGTAACTGATTTAAGTATAATATTAACTTAGGTTATATATAAATATTTCAATAGTATTATTCAAAGTTTCAAACTTTTAACTCCACTTTCTATATTGACGTCTTGTAAATTTTGATCTGGCTCCTTCAGCATTTTTAACAATTTAGTTGCAATATTCTTATGTTTATTGGCTATAGCAACTTGCAATAATGTATTCCCTTGATTATTACGAGCATTTGTTACAGCTACGCGCTCATCGGGTTTTATTGCTTTCAGCTTACTGATAATTTCAACATTACCATTTTTTGCATTCTCAAACAGCTCTTCTACTAATTTCAATAGGTTAGTAATATTTTGGTCTCGAGAAAGATCAAGTGGTGCTTTACCTTCTTTATTCTTGATGTTATAAATTGCACCATGTTTTAATAAAGATTTTACAACTTCCAAGGAGCCACCTTTAGCTGCAACATGAAGTGATGTAGTACCACTAGAAGTAGTTTTAGCATTAACAAAGTCATTTAATTTATCACGACTGATATGTTGTAACAGAACCTCAACAATTTCTTTGTAACATTTGGAAGTAGCAGTGTGTAATGGTGTATTGCCTTTATTAGTAACTTGACTAACATTAGCTCCATTTGTTAGTAAGATGTTTACAATATCTATGTGTCCATTGCTAACAGCGTAATGCAACGGTGTTCTTCCATCAATATCTTTATCGTTGGCATCAGCTCCATCTTTTAACAGACGCTGAACAGTTCGTATATCACCTTTACTAGCAGCAATGTTGATATCTTTCTGCAGATGCTGGAGAACCTCTGATGCTTCGCTACCCTCAAGCTTAAATCTAAAATTAATCATCTCTATCTTTTTTAAAATATCTAAAACACTCGGATGACTTGGTCCAAAAACAGCTTTTCTTTGATCTAAACTTTCTCTGTAGACTTTAAGTGCGCTGATCCATTTCCCTTGAGCAAAAAGTACATTTGCTATGTTGTATTGAGTATTCAAGGTTTCTGGGTGATTTTGTTGTAAAGCTTTTTTCTGGATATTTAAAACCTCTTGAAAAGCTTTCAAGGCTTCATGATATTTATTTTGATTGAAGAGTACCCCAGCAATGTTATGTAACGTTCTCAAGGTATCAGCATGATTAATACCTAAAATTATTTTCTTCTTTTCAAAAACCTCTTTATAGATTTTTAAGGACTCTTCGTATTTACCTTGGTTAGCTAGTACCATTGCTATATTATTTTTGGCACTCACAGTGGCTAGATCATGTGTACCTAGTGTTTCTTTCCTCTTTTCAAAAACTGCCCTATTGATATTTAACGCTTCTTCATATTTTCCCTGTTTATCTAATACTAATGCCATGTGAAACTGAGTATTTAAGGTATCTGAATGATTTGACCCTAGTATTTCCTTTTGTCTCTGATAGACTTCTTGATAAATATTAAAAGCTTCTTCATCTTTCCCCTGTCTATGCAGCACTAAAGCGATTGTACTTCTTGTACTTAAAGTATCCTTATCGTTTAAATCCAGCATTTCTTTTTGTTTCTGAAAAATCTCTTTAAGCATATTTAAAGCTTCTTGGTAAATTCCTTGCTTATATAGCACTTTGGCTATATATGTCTGAATATCTAAAGTACCAGGATTGTCTGGTCCTAGTATTTCTTTTCTTCTTTCAAATACGCTTCTGAAAATACTTAAGGCTTTTTGGTAATTGCCTTGATTCAAGAGCACTAAAGCTGTATCAATCTGAGCGGATACGTCACTTTGCGATATCTGCTTCAACTGCTCGACTTTTGAAAAGTTACTATGTACTGCAGCAACTACTAACGTTTTGTTCTCTCTATTACGAGCACTCATCACTGCTTTTACTGTATCAATATCCTTTATCTTATTTAGGTCATTAATAACTTGAGCATTACCATCTTTAACCTTTTTAAATGATTCACTGACTAGTTTAAATAAGCTAGTTATACTTTTATCCACAGTAAAATCTGATGGTGTTTTCCCACTGTCAGAGACAGCATTGTATACTGCACCATTAGATAATAGGGCCTTTACAACTTTTAAGTGAGAGAACTTAGCAGCATAATGCAGAGGAGTAAACCCCTTGTTACCAACCACATTAGGATTAGCTTTATTTTGTAATAGAATATTGACAACTCCATCATAGCCCTTCCATGCAGCATAATATAATGGTGTTACACTATCAGCATTTTTGGCATTAACAAACGCTCCTGCTTTAATGTAATTCTCAACCTCTGAAGAGCTATTACGTTTTACAGCCTCAAATAATTTCTCAGTTGATGCTAATAGATTGATAACGTCTTTATCGTTAGTCATTTCTAATGGTCTTCTACAAAGCTTGTCAACAGCGTTATAAACTGCACCATTTTTTAATAAAACTTCAATAACGTCTTTATAACCAAAATTAGCAGCAATATGTATAGGAGTTAAGCCATTAGTATCTTTAGCATTAACGTCAGCACCTTGTGCTATCAAATACTTTACAACTTCTAACCGACCTTTCATTGCAGCATAGTGTAGTAATGTCTGGTTAGCTGTACCAAGCTCATTAATACTCAACCCCTTGCTAAGGAAAAACTCTACGGTATCTTTATAACCTTCTCTAGCTGCAATGTGTATAGGCTTTGATCCAGAGGCATTTTTAGCATTAATATTAGACCCTTCATCTACTAGACATTTTACCATTTCCAAGTTACTTTCCTGTGAAGCAATGTGCAGTATAGTCCAATCATCATTGCCTTTAGCATTCATATCTACTTTTTTATACTGCAGTAACATTTTAACCACTTGCAAATGACCATGTGCAACTGCTAATTCTAAAGGTGTTCTGCTCTTATTATCCTTAACATTAACTTTTGCTCGATTACTTAATAGGACTTCAACAACATTAACATGGCCGTGTCCTGCAGCTATATGTAGTGGAGCACCTTCAACATTTACAACGTTAACGTTAGCCCTGTTTGCTATCAAAATTTCAGCAACTTCTTCATGGCCTTCTTGTGCCGCAAGATATAATGGTGTTGTACTATTAATAGTCATAGCATCAACATTGGCTCCCCTTGCTATCAGAGCATTTACTATTTCCTTGTGGCCTCTTTTAGCAGCCAAATGTAATAGTGTAGCATCTTCAGGACCTTTCATATTAGTACGGGCCTTGTTTTTTAGCAAAATCTCTACAATATCCCTATAACCAGCGAGTACTGCTAATGATAAAGGTTCACCACCTTCTGCATTAACACTAGCTCCATTTTCTACAAGAACTTCAACGATCTCCTTATGATTATGCTTAATAGCAGAAAGCAATGGTGTTAGGTTGTTACTCTTAACATTAACACTGGCTCTATTTGCTACCAAAATTCCAACGATTTCCTTATGACCTCCTTCCACAGCTACATGTAATGGTGTACTACCTGCAATACCTTCTGTGTTAACTTTAGCTTTATTTTTTATTAAAAGATTCACAATATCTTTGTGACCTCCCACAATAGCTGCATGTAAAGGTGTAAGACCATAATTAGCACTAGTATTGACTTCAGCTTTACTTTTGATTAGAAAAGCAATAGCGTCTTTATGTCCACTTAGAGCAGCTACATGCAATGGCGTTATGCCATCATTAGTTCTAGCATCAACTTCAGCTTTATTTTTTATTAGAAGATCAATAATATCTTTGCTACCATTCATCGCAGCTGCATGTAATGGTGTACTACCCTTAATGTCTTGAGCTCTAACTTCAGCTTTATTTCTTATTAGGAGTTCAATAATATCTTTGTGACCTTTCAGAGCAGCTACATGTAATGGTGTTAGATTATTATTGGCTTTATCATTGATTTCTACTCCATTTTTTATTAAAAGCTCAGCAACTGCCTTATGACCACTCTCTGCTGCATAGTGTAATGGCGTAGCATTATTTTTATCTTTAGCGCGAATGTTAACCCCATGCTCGAGAAGAGCAACAACTATCTTCAAGTGGCCACTCTGCACTGCAAAATGTAGTGGGGTTATACCTTCCACAGTGGCAATACTAGCATTTGCCTTATTTGTCAGTAAAGCCTTAACAATTTTCTCATGTCCATCTTTTGCTGCGTAGTGCAAAGGTGTGTTATTATAGGTTTTGTCAACAACATTAACATTAGCTCCATGCTTCAATAAAATATTAGCTATCTTTTCATGACCGTTTTCTATTGCATAGTGTAATGGTGTACAACCATCTATAACTCTGGAGTTAACATCGGCTCCTTTGAGAATTAAAGCATTCACTACTTCTAGGTGGCCATTTAGTGCTGCTGTATGTAATGGTATTCCCTCCTTATCGTTTCTTGCATTAACATTTGCCTCATTTTTCAGTAAAAAATTAACTAGCCCTAGATAACCACTTTCTGCAGCTATATGTAGTGAAGTAAAGCCACCCATAGTTTCGTTGATGTCAACATTCGCTTCTTTTTCCAGCATAATCTTAGCAACATCAATATGATTGTTTTTTATTGCATAGTGTAAAGGTGAAAAACCAGCTATATCTTTGGTATTAGTATTAGCATTATTTTTTAGTAGAATTTCAACAGCATCTTTGTGACCATTTTTAGCTGCAATATGTAGTGATGTTTTGCCACTATTATCTAGATCATCAACATATACACCTGTTTTTCCTATAAAAAATTCCACAATATTTTTCCTTCCATATGCAGCAGCAATATGTAGTGGGCTTTGACCATTAATATCTTTAACATTAACGTCTAAATTTTGATTAAGAACAAATTTTATAATTTCAAGACTAGGTCCCTTAGCAGCAAAATGTAATGTAGTCCATGAGTTAATACTTCTAGCATTGATGTCTGCTCCTTTTTTGAGATAACTCTTTAAGTCTTCAAGATTTCCTTCTTCCAACGCAGCAAACATTTTTTCCTGATTAGTAATAGTGATAAGGTTTTGGTCGTATTTATCTTTCAGCTTGGAAGGATCATCTCTTACCGACTTGCCAATTTTCTTCTTACTTTTTATTACATTTTCTGAAATAAGTTTTTTAGCGTTCAAGATAACTGCTATTGAGGGATCAGATAACAATACATCAACTAAGGTATTATCGTGTGCTAAATGATTACGCAAACATTTTCCAGTTAATAAAGGAGTGTTATCATCTAAAAAAAGTAGATTGTTTTCTAGATGCTTCTCTGATCTACCTAAAATTGACATTATATCCAGAACAAGCATTTCTACTACTGCTTGCAACTTTTTATTCCTCTTGTAGGAAGGAAGCTTTTCAGTTAACTTGCCACTTAATGCGTTATTCCTCAAAATACTTTTCAGTTCAGATAACTTCAGTTCAAGCTGGTTATTGTATTTTTCTTCTGTTATGTTGTAAGCCTTCCTTTGTTTATGTATAGGAATAAACGAACCTTTCTCATTCAACTTGTTTCTTAATTCCTCAATCCATTTAAGGTCACCTGTTCCAAGTTCAGCAATGTAAAAAATCTCACAAGTTAATCTATTTACTTTATCAAGGTTGTCATCCTGTATTCTTGACCTAACACTATGAGAAATTTTCATTGATAGTTCGGCTATTTCTTTAAGATTGTGAGACTCTATTTGGGAAGGAATATTCTCTAGTGTTTTATTAGCAAAGAATTTTATTCCTCTAATAACATTATGGTCAATCTTATTGTCATTCAAACCAACATCTAAGCTCTTTAATGATATAAACGCCGTAACATAATCAGTTCTGATATTTTTTGATTTAGTTTTTGCAAAATTGATTATGTTATCAATTTTATTAAACAGCTCCTTTTCATAATTCGTCTTTTCAGTTATATTATTGCTTAATTCTTTTATGAGTTTTTCAAGCTTATCATGTTCCATCACTTTAAAACTCTCTGTAATCATTTCATCTAATTCAACGTTACTAAATATTCCAGCAACTTCTTTTATCTCGTCTAAGTTTTCACTACTGGTAATTTTCTTTAGCAACATTATGACTATTTTAATCTTGTTATTGTAAAGAATATCAGTAATTACATTACTGATTCTTTTAGTATCATTTTGAACACCAATAAAAAAGTTAACATCTGTATTTTCCTCAATCTCTGTTCTTTTAGAGAGCGAGTAAGCATGTGATAGTGAATTACGTAAATCTATAATGACTTCTCTTGTGTTCTTTGGTAATGATAGTAGAAGAAGCTCGCTTGTAGTGCTAGATAACTTGGGAGATTCTAGAGTGTTTTTTAAATATTCACCAATAACCTGTAAAACCCTTGTAATAATTAACTGTCCTTCCCTTTCTTTAGGATTAGCTGATAATGCCAACTTTATATAATCACTTATTTTCTCTAAAGAATGAATATCCCTAATTTGTTGATAATCGCTATACAACTCTCCAAATTGAGGATAATTGCTAACGATCTCTGCAACAACCCTCTCACGTTTTAACTTCGGGAGATCAGCAAATTTAACAATGTCCACACCTTCTATAATATCTTTTTCTTCTTTAAGTTTCTTTGCAAAATTTTCCAAGTGGTCTAGTATTTTACTTTTATTCAATGTGGCATTATAGAATAGATTCATTTCCTGTCGTTTTATGTGAGAAGAAACAAAACTGATCAAACAAAATTCCATTTCTTCCCAAGGTAGTCTATCGTAGGTTGATTTCAACTGCCGCTTTAATATATGAATATTTTGTGCAATAAATTTTGCTATGAATAAAAACTTTTCATCTACTTTTTCTGTGTTTGAATACTCTGCCTTTAACAGGCTAATATTTTGAAGTACTAACTCAATCCGCTCTCTTATGTTATTAAGATAACTCTTCACATTCTGATCTTGTCCAGAAGCACTAGAGAAAAAACGGAGGTTTATCAACTTATTTTCAACAAAAATTTCTATCTCTTCTGACAAGAATACGTTCTTTAGTTTTAATTCCTCATAAGCTCGTGAAAGAATTTCATCTAATTCCCTGAAATGAACAGCAAAATAATTACCTAGCCATTTATTAATGAGTGTATCAAGAAGTTCAACATTACCTGAACGTATAGCATAATAAAACGCATTATGGCATGTTTCATCCTCATCATCTGGTAATATAGTAGTTTCTCTGATGCCAACAGATAAATTACTGAGAATTTTACTATTATTGCCAAGTAGGTATTCTAAAATCTTTACCTTATTGTGTTTACAAGCTAAGATAACTAAGTTAGTACTCTTAACAGGATTGTTAGCATTATCATAATAGTCTCTCAAAGTTACTTGATCTTCTGCATCACTTATGTAATCAGTAAAATTGCTTAATTTTTTTAAGCTGTCGACATTACCATCTGATATTGCCTCTTCGAGTTCAGTTAAAACCAGGAGATAAAGTTCTTCAGCTTTTGCTTTTCTGCGGTAGAGCTTTTTATATTCTCTAATAAACTCCTCTTTTGATGTGTAAGAACGTAATAAAAACTGTTTATCTTCTTGATAAAAACTGGTTTGTTGTTTAGGTACATGCATAAACCCTCTCTGAGATATATTTACACCAGTATTAGAATAGCAAAGTTTACTTAATATGGCAAAAATTAAAATAGCATCTTTTGTTAATAAAATATTTTTGAGAGAATATCTACTAATCCTGCAATTTCAGGACGAAAAGCCTTCACAACATTTGATTTTGGGTGTGGGAAATGTGTTGGTTGTTTAAATTTTTAGTAACACCTACTAATAATAACCCGTTTGAAAACAACAAAGAGAAATGATGATCAACTTACATAAAAAAGCACTAAGTTTAGTGTTTTGGCATTATAGCAATCTCTTATGTATCACCTCTCTGGAACCATACGACTAATTGTTGTTCATAAAAAACTCTAGTACTGACAAAAAATGTATTTATTCTAATCTTGCACGTTTGGTATCATTACTTATAGAAGTTTCATAAAGTCTTGTACCAGGCTCTACGAGATTATTTAAGGAACTTAAAGATTGAAAAGTACGTTTATTGGAATCATCAAACGCTACTATAAAGTTTAACAAGTTATCATTAGATAGATATTCAGTTATATTATATGTAGAATCATGATCCAGAATAATTTTCTTTTCTTTGGCATCTTGATCTGCCACATCTAATTTAGTATAAAATTGTATCTTACTTAACTTATTTAACAAATCTGCTCTTTCTAAAAAAGGTTTTACCTTATCTAATATGATATCATTATATATAGGATAGCGTATGGAATAATCAATTTTTGCTAGTCTTACAGATAATTGATTATTATATAGTACATGTATGTTGAAGTTATTTGTAACAAATTCATATAGTGGAAGGCTATCTTTTATTTCATCTGTTTTCATTTGAAGAATTTCACAAACACAGTCATCTAGATAACTTGATAATTTACTGTAATTACTGCATCCTTTATAAGGAGATAAGTCAATAATTTTTCCGTAATCCTTATTGAAGTTCCTTACTAAAGTAAATTTAATCAACAATTTAGCGCATGCTAGATCACTTACAGCGTTATCTAAAGATGTGGAACAATTATCATAAAGCCGTCGTTCACGATTTCTTATATTAATATCAGCTCCATATTCTAATAGTTCTTTAACTACTTCCAGATTTTTACCACTTTTTTTTACAGCATGGTTCAGTGCAGTATTGCCTTTACGGTTTGTTGCATTTACATCAGCACCATGTTTCAGAAGTTCTCTAACTAATTCTAATTCCTTCCCCAGTGTTATAGCAGAATGTAGTGGAGTTTCACTATACATGTTTCTTGAATTGACTTCGGCACCACCTAACAAAAGCTCTTTAGTAATTTCTACACTACTAGTAGTATGAAGTAACGTATCTCTATTCCTTTCTACTCTAAGGTTAGCATTAGCACCTGCAGACAAAAGAGCTTTAACTTTTTCTAAGTTTCGTTCATAGACTGCTTTTTCTAATTCTTTGTTAATATTATTATTTAGCATATTTTTAAAATCCTCCTAAATTTCACTATTTTGTAACAAAATTTTTGTATATTTTCTAGATCTTGGCACCCTCATTAGAGTTTCATTTAAGAGAACTATAACTTTAAACTCTTTACTCGATTTTCTACGCTGACATCTTGTAAACTCTGATCTGGACTTTTTAATATTTCTAATAATCTACTTGCAAGGTTTGAGTGTTTATTGATTACTGCAACCTGGACTAATGACTTGCCTTGATCATCACGAGCATTTGTTACAGCTACGCGCTCATCGGGTTTTATTGCTCTCAGCTTACTGATAATTTCAACATTACCATTTTTTGCATTTTCAAATAGCTCTTCTACTAATTTCAATAGGTTAGTAATATTCTGGTCTCGAGAAAGATCAAGTGGTGTTTTACCTTCTTTATTCTTGATGTTATAAATTGCACCATGTTTCAACAAAGATTTTACAGCTTCGAAAAAGCTATTTTCAGTAGCAACATGCAACGATGTAGTGCCTTTAACTATTGTTTTAGCATTAATAAAATCACTCAATTTATTGTGGCTTACACGTTGTAATAAAGCTTCAATAATTTCTTTATGACCTTTGGAAGCAGCAGTGTGTAATGGTGTATTACCCTTGTTAGTAACTTGAGTAGCATCAGCTCCATTTGCTAGCAAGATATTTACAACTTTTATGTGCCCATTATTAACAGCATAATGTAATGGCGTTCTTCCATCCACGTTCTTCGAATCAATGATTGCTCCATCTCTAATGGAACTCTCAATTCCTAAATAATTATTATCTTCTATAGCCTTAAATAACTTCTCAACCAATTTTAGTAATTTTATTACTTCTGGGTTTCCTCTTCTTTCCGCAAAGTGTAATGGTAAAACATATCTACCTCCTTCAGCTCTAGCATTAAAGTATGCTCCGCTCATAAGTAGAGACCTAACTATATCTAAATTACCAATTTGTGCCCCTAAGTGTAAAGGCGTAGCATTTTTATCCATTTTTGCATTAACATCCGCTCCATTTATAATAAGAGTTTTAACTACCTTAGGATGACCATATTGAGCTGCAAGATGTAGGGCTGTGCCTTTATTTTGATTTTCTTTTACATTTACATCAGCACCAT
>NODE_8_length_14443_cov_15.645065
ACGCAAATATGCCAAAAAACCAATTTACGTCAAGCTAATATAATGAAAATACCGCGCGCCCTATATAAACGCATAGGAAAGTCGGTCGGCTATTGTGACGTCACGCAAGCTGCCTGCCGGCCTGTCTTACTGTGCGGCCTAGTATGAGTGCTATATTAATATTTTCCGCACCCAAAAGGTGTTCCAGGTTATTCTTATTTGCTATTGCAGATCTGCAGTGCCACTGACATAACTTTAAACTGTTCATTTTTTTTACTATTAGAGTGAATGAAATATAAGATGAACAACCTGTTAAAAATAATATCTTTGAATAAAAAGCCACTAATAAAAATCTTAATCGCTATTTAAATCTATACGTTCCTTAATTAAATTGAATATATCAGCTTTCTCTATATTTTCTAAATCCTCACCTCTCATGTTTGATAAAACATGAATATAACCACTTCTAAAACGTTTTCAATGAATGTATGCCTGTTAATATTTGTATGTTCCTGGTATATAGTCTTCCGCAGAATTGCTTCAGGTTTGTTAGGGGTAGATATCTGTCTAACGATTTGATTTCGCGTGATCTCTGTTGCGTCTGGTGAAACCGGGATGCTCCTTTTGACTGGTTTTGTTTGAAAATGAGTGAATCTACTTGACCTATTATTCAGTTTTTCTGTACGTCTGCTTGTCGATGGGCTGCTATTAGAGGATGTGTGGTGTTGCTCAGAGTATGTCGGTCGTTGTACGTCTGTAGTACGAGAGCTAATATTAGTATTTTAGCTTGCTATTCTAGCATATGTGTGTTTTTTTGATACAGATTTTTCAGCATCTTAGTATGAAGTATTTGTAGTTGCCATAAGTGATTTAATATTTTGCTGTCTACGAAACTCATCACATTTTCTCATTTCAAAAGTGTAATGGTTTCCCTCACAGTAGAAACATTTAGGGTCGTCTGGAATATGATTGCAAGAACTAGTTGAATGTTCTTCAAAGCACTTAGCACATTTAGGCTTGCTTTTACATTGCTTACCTAGGTGTCCATATCGCATACAGTTATGACATAAAATGACTTTTTGTATATAATTCGAAACCTCAAATATTACATGATTAATTGATATCTTTTTATGTAATTCTTGTGATTGAAACGTAACTATTACTTTATTTATCGATACTAACTTGATTTCCCCATTTTCAGTAGTTTTCTTTTGCATGCGTTTCACAGATTCTACTGAAAATTTCCTGTGGTAGTCATAAGGTTTTATTTTATTCAGTATATACTCTTCCGTGTATTCCTTAGATATTGATGTTATACCTTGTCTAAAAAGTATACATTTTGGAATATATACGTCTAAGTTGTGCGTTTCAAGAATATTTTTAGATTTGACTAAATTGTTTGCTGCAGTGGAATTTCTGAAAGTGACTCTCACTCTATCCCGATGGATTCGATCATGTTAATGTAATTGTCGATTTGTGGTAAGGAATTTAATATTACATCACCAACTTTCACAGGGTTCAATTTGCCAGATAATTCAGACCGATTATTTTCTATGTAAACATAATATGGTCCCTTATCTGTTGCTTTGTAAAAAAGAGCCTGCCGTTCAGTCTGTTTTTGCACTGGTATGATGTTTACGTTTTGAACTGATACATTTGGACTTACCGTTTCCTGATTTATATCAAAACTACGGGAATTATTATCAGAATCGATATTACCACTACGATTCTAGACATCTTCACATACTACAATATGCTGCTCACCATCAACATCACTTTGTATGACGTGATCCTCTTTCCTTTTTTTCCCGGGGGGTAAACCCCCACTGTCAACACTCATGATGAAAACCTATTAATACGTCTATAAATGTTATGACCCGAACCTTTTAAAGAACAGTCACTTATTTTTGCCCGATCTATACCTCACGGAGGATGGACCCGAACTGTTCATGCAATTTCATCGAAAACGTTGTATAGTGCGCTTGTTTATAATTAAGTTTTCTGGATCCCAGTGTTGGCTACTTGGATGACATCTTTCCCTATTAGGGTTACCTTCGGCATTAATGACAGGATAGACTGGGGTTTCTAAAATGAAACACAAGTCCGAGTTTTTAAATTTTATCCAAGAAAGAGGGTACCTATTCCAATGTACAAATATTGAAGAGTTAGATCAGCTATTATCCGAAAATAATCATATAGTCGCATAATATTGGGTTTGATTGCACAGCACCAAGTCTTCATGCGGGTCACCTAATTCAGATTATGATGATCCGTCACCTGCAGAAATATGGTTATGAGCCGATAGTCTTACTTGGAGGTGGCACAACAAAAATTGGTGACCCATCCTTCAAAGATAAAGCAAGAAGTATCTTGCCCGTAGAGAACATCAATCAAAATACATCCAGCATAAGGAGAATATTAGAGAAAATGATGTCTTTTAACGACAGCAAGACCGGTGCAATGATAGTAAATAACGCAGATTGGTTGGATAACATAAAATACATAGATTTTTTGGGTGATATAGGAGCTTATTTTTCTGTAAATCGTATGCTAAGTTTTGATAGTGTGAAAACCAGGCTGGATAGAGAGCAAACCTTAAGCTTTCTGGAATTTAATTACATGCTATTGCAGGCTTATGATTTTGTTGAGTTGAATAAAAAGCATGGCTGTCGTCTGCAGATTGGAGGGTCAAACCTGTGGGGAAATATAGTAAACGGAATTGAGCTTACAAAAAAGTTGAATTAACCTGAGCTGTTTGGCCTTACTGCCCCTCTTTTATTGAATGCTTAAGGGGTAAAAATGAGCAAAACTGAAAGTGGAGCAGTGTGGCTTGATGATAATATGCTAAAGGCTTACGACTACTGGCAATATTTTCGCAACGTTGATGATCAAGATGTTGGACGTTTTTTGAGATTGCTCACTGATGTGTCAATTGATGAGATCAAAAAGTTACAATCCTTAAAAGATCGGGAAATAAATGAAGCAAAAAAAGTTTTAGCAACAGAGGTGACAAAAATATGTCATGGTGACAAAGAAGCGGAACTTGCACTATCTGCTGCAGTCTCTGATTTTGAGAATGAAGATAGCTCACTACTTCCTAATTACATCATAAAAAAACACAAGTTGCAAGCGGCATATCCTTAGTAAACCTACTGCGTGACACCGGTTTTGAACCTTCAAAAGGCGCAGAGAAGCGTTTAATACAGGGCACCGGGTGCAAAGTTAATGATAATATTATAAATGACGTTAGCTATATAATACATTTCGAGAGCTTTAAAGGTCAGCCATTTATAAAATTATCTGCAGGAAAGAAGCGCCATAATAAAGTTGTGGTAGATTAGGTCTCGAAGTAAGAAAACAAATTTTATACAAGTGAGAAATTAGATAATGATGATATGAATGACATAAATCAAATAATTATATTTATCTAATCATAAGCCTATATCGAATCTCTTTTTAAATTTGGATATTATTACGTTACGCGAAGCATTAGAATATGTACATGAGCTGCCTTATGGACGCAATTTTGACCGCACAGATTGTATATCAGTATTCATTGAAAGACGAGGAACGTGTAGTACAAAACATGCTCTGATTTGTAAGTTAGGTTGCGAATGTGAAATCGACATAACGCTACACATAGCTGTCTCTATGATGAATAAAGTGAACACTCCGAAAACTTCTGCAATTCTAAATGAGTATAACTTGCTACACATTCCAGAAATGCATTGCTATCTTCGTTACGAAAGCCGAATTATTGACATAACTTTTTCAGGAAATAACATGTTATTAAAACTGACAGAGGAAGAAAAAATTGAGCCAGAACACCTTGGAAGCTATAAAATAGAAAAGCATAAACAAAATTTATTGAGAGCTGGCTGATCAGTAACCCAGCCATACCGTATAACATGGAGCAAATTTTCAAAATTCGAGAATTATGTATAAAGCGATTGGAAAGATAGTAGAAAGCGAAATTCTATTATATATAGCTAAAGTGGCTTAGGTTTACCTACAATTTGAAAAACAACAAATTCGTCATTCCGCTACTCGTTAGCGGAATCTATGCTGAGATACCGCGAATGAATCCATAGCTGTACGAACATTCATTTTTGAAGGTAAATTGCACAGCAAATGGTGTCATTCCAGTGCTTGACACTGGAATCCAGGAATTTTGCTTATAACTGAGCTGATGAGCTAAAGGTAGTTGTCTTACGCTAAAATAAACGTTTTTAATTAAGTTGCATAGACGCTGGATCCCAGTGTCTGGGCACTGGGATGACACCCCACTGGTGGCCCAAACTACAACGTTCGTACAGTTGTGGAATGAATCGCGGTATGACGTAGGGAAACCTTTGTTGAGTTAGCTATAGCACTATAAAGTTGTGGTGGGTTAATAAATTTTTATGCAAGAAAGGATATATTAGAAAATTGAGTGCTTTATATATGAAATAAGGAGGCAAAAATGAGACTGTATTATAAAGATATCACAGGTCTTATCAAAGAACCCTACCTCTCTAGCGGAAGAGATTATTTTAACAAAGGAAAGGTACAGATTATATCTGTTAATGAATCTCAAGCCAAATCAAAGGTAGTTGGATCAAATGTATATCGAGTAACACTAAAGCACGATGGTCCTCTTTTCAGTGGAACATTTTCCTGCCCTGCATTCTGTTACTTTGGTCCATGTAAGCATATGGCTGCAACAGGTTTTGCTTTGATTGATCTTGACAGAGAGGAGTATCGGTCGTCTGCGCGTCCAGATGAACAGACTCTCTTTGAAAGGTTTTTACTTGAAAAAACAAAGCAAGGGCTAATTTCAATAATTACTCGTTCCAGTGAACATTATCCTGAGATTTTTGAAGAACTAGAGGATAAAGAATATGAGCAATTCACTCAAAGTCAGTTTTCAAAATCCGAGAATTATGTGATTGGAAAGATGGTGAGATCAGGTAATCTATAGCTGATCCAAGGAAGACATCATACCGCCGCGGCGCTAACAAGTAGCGGGATGACGAGGTTATCGTCATGCCACCGCGAACCGTCATACCGCCGCGGTATCTCTTAGCCGCTAAAACGTAGCGGGATGACGGTTGTCGTTTAGCCATAGATGTTTTAAGAAATTTACCAAACGAAAAAAAAGGCAAAAGAAGCCTTAGTCATTGTCTATTTTCAGTATTGGCGTTTTTTAAGTCTTAAACACTGCAATTTAGCTGCCTTTAAATGCAAATCACCTTTGTTTAAATGTTTAAGAAATTTACTAAGCAGAAAAAAGGCAAAAGAAACCCCGTGTTAGCCAGTTTTCACTTTCTAATCCTGCAAATTGGCGTTCTCTACTGTCTTAAACGCTTTGTAAGCGCATTTCGGCTTATATAGCTAGAAATGTTGTGAAGACATAAGGTGCACATAGTGCGAAAAATTAAAAATGAGACGCCAAGTACGTTGTTTTTTTGCTGTTTAATCTGCACAGATGAAGATAACTGAATACCTTCAGTACCATGATAAGGGGGCGGGCGAAGGGTGTCAAGTAAGTTTTTTCGTTTCTGAGGGCTACTGAATAACGGCTACAATGTTTGTACAGCTATGTACATAGTGCTGGAACCAAAAAAGAACCAAGTAGCTTAGCTACTTGGATGATAAAAGGTAATACAAGAAATCTATTGGCTCTCGTATACCTTAGTGACACTTAACAAGTTTATCTATAGTTTTAGTGATGATTCTTGGAGTATCTGGAGAAACTGCTGAGCTCAGCCTATTTAACCGTTCTATAGCAAACTCGCTGTTCTCATTTGCTATGAAATCACATAAAATATTTTCTATATCCTTAGTAACACTTTCATGCTTCCTCAGAGGATGCTTATGTGGATACCTATTGATGGTTCTGATGCTAGAATACTCAACAAAAGCTTGATCCTCAAAAGCAAGTTGTCTCAATTTCTCTTTGAATTTTCCTTCTTCCTCTTTTGCTAAAAGGCGGGAATTTATCAGTGATTTTATAATCAAATTTATAGCTTGATGTATTTCAGAATGCACTATAACTTTAATAGTATTTTCCTCTACTATACAATCATAAATACTTTTTTCGCTCTTTAATGACTTAATAAGCGTTCTGCTATTTTGTGAATTCAATTTCAAATTCTGTTCACTCATAGGAGTTATTATAAAGGTATTCTTATTTACTCTGATGTTAAATTGTGGAAAGCCTTCAGAAAAAGAAAATGCTACATCCTTAGACTCAAGTGCGTGATTGTATGCAGCAAAAAGGGTATGTGCTATAACACTGCTGGGCACGTTCATTTCATGTTTACTCAGGTGGTTCAATATATTTTCAACCTCATGATATGTAAAGTCTGTATCTTTTAGCAATTCAACAACTCCTCCGCCGTTGTGCTGTTTATACTCTATTCTCACTTCTTCTGTGAAAAGTGTTTTAGCTGCTATATGTTTATCAATCACTGTGAAAATCTTGATGAAATTCTCTAAATCTTGTTTGTTAACTGATTCGATACTAATTAAGTTTCTGTTAATAATAATTGAAATATTTTTTGTCATTTTTTCCCACAAAAAAGACTCACTAAATGAATTGTATTTTTAATTCATTAAGAATTGTTTAAAGTGAGCATACTAGTTTTCATTTACGTATTACACGACAAAACAAGATAAAAAGTTACATAAAATCATCATGTGGTATAACACACTCTCCACATTCATCATTGCTGTTTGTGTAGGTTGTGACATCAGTGTGATTGTCATTATTATTTAGCATATCATCCAACTTTCCTTCTTTTTCAAGATCCATCAATTTGTCACACCCCCAATGTGCTTATCGTTAATAAAGATCTGTGGAACTGTTCTAACGTTATACTTTGATTTTATGTCGTTAAATAGATCTGAGTTTTTGTGCACATTCGATTTCTTCATATTTCACCCCTTTTTTATCCAGTAACTCTTTTGCTTTTTTGCAGAATGGGCAGTGATGCTTTACATATATTATAACTTTTCCTTTAGTATTTTTCACAGTTTATCTCCGTAGCTTGCTAAAATATAGTTATCATATAATAAGAAACATGTAAAAACATCAAATTGTATGAAAATTATTTATAATTGTGAGCAAGGGATAGAAAATAATATAGCACTAACCTTCGGAAATTTTGATGGCATTCATTTAGGACATGAATTTACAATTTCCACTCTAAAGAAGGTAGCACAAGAAAGAGGATTACCCTCTGCAGTTTTAACTTTTGAGCCTCACCCATCAACTGTTTTATTTAGTAGGAACAATTTTAGGTTAATAGACCAAGAACAAAAAAAGGAACTAATCAGCAGCTATGGTATAGATTACTTGTATATTATTAATTTTAGTAGAGGTTTTTCTGAGGTTAGCTGCGATGACTTTATCAGTGAGATTTTAATAGATAAATATGACGCTAAACACATAATTGTCGGAGAAAATTGTACTTTTGGTCATAAACGATTGGGTGATATATTAACTCTAGAGCAATATTCTGAAACATATGGATACTCTTTGACTAAATTAGAGCCATAAATAGTTGACGGGAAAATTTGCTCTTCTTCTTCAATCAGAGAGCATGTACAGAAAGGTGAAATAGACATTGCTAATAAATTACTTAGTAGACCTTATCAAGTTTCTGGTGTTGTGACAAAGGGTGCGTGTAGAGGTAGAGAAATAGGATTCCCAACCATAAATATTCCTATAGAAGATGGCATGATAAAACCAAAATTTGGTACATATTACGCTAAAGTGATGTTTTCTTATAATAACCCAAACTGGTTATATGGAGTAGTCAATATTGGTATGAGACCTACATTTAAGGATCTGAAAAAGCCTATAACAGAACTGCACATATTCGATTTCGATGAAGACTTATATAATCATAAAGTTAATATACAACTTTTAAAATTCAAGGTCAGAAAAAAAATTCCATATAGTATTGAAGAGTTAACAAAACAGATAAATTATGATATACTTAAAATTTATACCAAACGAGCAAATTGTACATAAACTCATTGATTGATGAGGGAGAATCAATTGAGATCGCAAGCTTTATAAAGTTAATTGAAGTTTGGAATTCAGGCATTAGTTTTGGAATGTGTAGCGCTTTACCGCATGGCGGTTTCTTTTTTTCAGCATTTTCAATACTAATAATTGGTATACTTGCATACTTGATATACAAGTCTGATGATCAGTCAACTTACCTTGGGTTTTCTCTGATTGGTGGAGCAATCGGAAACGTAGTTGATAGGATTTATTGAGGAGCTGTATATGATTTCATATATTTTCATATTGATGACTGGTATTGGCCAGCTTTTAATTTAGCGGATTTATCTATAGTTTGTGGAATGTTTACATTGTTATATAAGTGGTATATATACGATATGTTTATTTCCAAACAAAATGAGGAATAAAATAATTATTATTATATTAGGTCGAAATAATGTCTCATAAGTTTTTTAGTTTTCTTATACTACCTGCACTCTTTTTTACTTACCCAATTTCTTTGAAGGCTTTAAGCGTAGAGCACGACATAAAACATGCTAAACTCAGTAACGGACTAGATGTCTATGTTGTTCCTAATCATCGGATTCCAGCCGTTTTACATGCAGTAATATACAAAGTTGGGAGAATGGATGATCCAATTGGCAAAGCAGGATTGGCTCACTACTTTGAACATATTATGTTTGAAACTACAGGGAAGTTCACAGATATAGAAGCCACTATGAGTAGCATTGGGGCCCAGTTTAATGCGTTTACTACTAAGGAATATACCTGTTACTACGAATTAGCCCTTAAAAATGACTTACCACTGGCAATGGAAGTTGAAGCAGACAGAATGCGTAATTTTATTGTTACTCAAGATAAAATAGAAAGAGAAAAAACATTGTACTGGAAGAGAGGAAGATGAGATTTGATAATCATTCTAACAACCTATTACGGGAAGAAATGAATAGTGCATTTTACCGTAATGGCTATGGTAGATCTGTTATTGGCTGGGAGAGCGATATTAAAACTTACAATCAGAATGACAAAGTGAGGTTTCATAATAACTATTATCACCCCGGCAATGCAATATTATTGATTGTTGGTGATGTGGAATTTGATGAAGTTGTGAAGCTAGCAGAAGAAAAATATGGTGACATTAAGTCTAAGGCAGTAATTAGGCATTATCCAAATCAGGATCCAGTGCATAATGCAGGCTTATCGGTGATTTTAGAGAGCACTGAAGTAAAAGAACCAGTTTTATATTTTCGTTATCGTGTTCCCTTATTTGATCACATAAATGAATGAATTAGGCAAATCCAGCAAACTGTATAAAGATTTGGTTCTAGATAAAGATGTGGCAGTATCAGTATCTGCTTATTACAATAGTTTAACTTTTAGTGATGGCTATATTGATATTCAGGTCATTCCAAAAAGTGGGGTTAATTTAGGCACTGTTGAAAGAGAATTAGAAAATTCTATTAATAATTTTATGTCCACAGGAATAACAAGCGAGGAATTGCAAAACTCGAAGTATAGGTACAAGGCAGCACAGTTTGACAATTTATCCAGTTTAAATAGTATAGCATTTTTTATGGCTCACACTTAGCGCTTGGTATTCCACTTGATAAAATAGATATTTCATATAGTAAGATTAATGATGTCAATCTAAAGGATGTAAATAATAAAATCTGTGCTATTTTTTCTGCTAATAAGTTATTTGGTCGTTTGTTGCCAAAAGGAGATGATAATGAGAATAAGTAAATTTGTACTCCTATTTTTTTTCTGTCTAGGCTTTAATCTACAAGCAAGTGGTAACCTAAATATAGAGGAGGTCACTACCCGTAAAGGATTTAAGATTCTATTTGTTGAAAATCACGATTTACCAAAAATTTCACTTAATATATCATTCAAGGATGCAGGTTACGCATATGAAAATGTAGAAAAACAATGACTTACCTGGTTTACCTCTCTTATAATTCAAGAAGGGGCAGGAAAAAATGATGCCAAAGATTTTGCAAAAAGGCTAGAAGATAAAGGGATTAGTTTAAATTTTATTGCTGGTTTAGAAACATTTAGAGTTTCATTAGATGCTTCATCAGAAAATCTTGAAGAAGGTATTTCATTATTGAGCGACGCTATAATGCGTCCTAAAGTTGACCCTGAAGGGTTGAATAGAGTTTTCGAGAAAGCCAAAGTTGATTTTAAAAATCTTGAAAAAAATCCTTTTTTTGTTGCTGGAAAAGAATTGAATACGTTATTGTTTAAAACACATCCTTACTCAAAAAGTGAATATGGAACTCTTGACACTGTAATGAGCATTACTAGAGATGATGTTTTAACATACATAAAGCGTAATTTTGCTAAAGATAACATAGTTATCAGTGTTGCTGGTTGTGCAAAAAAAGAAGAAATTATTACATTATTAGATAAATATTTATCTAAATAGCCGTCAAAAAGATCAAAAGTTAGAAAAATACCTTTAAAAGATGATTTTGGTCCTGCAGAGAATAAAAACATTTTTATGGATATACCACAGAGTGTAATATTTTTTGCTCAAAAAGGCATAGCTTATGAAGATCCAGACTAATATAATGCTCAAGTCTTGATTAATGCGCTTAGCAGCATGGGAGAGAATTCAATATTAATGAAAGAACTGAGGCAAAACTTAGGCATTACTTATGGTGTTTATGCGAGTATTATTCTCAATAAACATGGGAACATTATGATTGGAAGTCTTAGTACTGATAGTTCTACTCAATCAATCAATATCAGCGGTAAAAGATACATTTAGCAGGATAAAAAAGGAAGGAATTGATGAGCAGTTGTTTCGGGATACAAAAATTAGTATGGTAAATTCCTATGTTTTCTCTATGTTTAATAATAACAACATAGGTGCAAAACTAAATAATATTCAGACAAACAACCGCAATATTAACCATATAAATGATTTTGTGAGCTATATTAATGACGTTAAATTAGAGAAAGTAAACGAACTGGCAAGCTCTTTAATGGAATCCGAAAATTTATTTTTTGTTGAAGCTGGGAGAAACACTTAAGGTCAATAATTAATATTTTCTGCTATTGATCTTACTGCTCCTACATAACATTTATGCTCCTCAGCTAGAATGCGTTCTGAGAGGCTTTGAGTATCATCAGCTGGTAACACTGGCACAGCAACTTGAGCAATTATGGCTCCAGCATCAATTTCAGGAGTGACGTAATGTACAGTACAGCCTGCGATTTTTACTCCTGCTTTTAGAGCTTGCTCTTGAGCATTTAGGCCCTTAAAGGACGGAAGTAGAGAGGGATGAATATTTATCACCTTGTTATTCCATTTACTGAGAAAATTAGCTTGCAGGATTCTAATAAACCCTGCAAGGCAAATTAAATCAACCTTATGTTGAACAAATATTTCGTGAATTTTATCAGCATCAAGTGGTTTATCTCTAACAATAAATGCTGGCACTCCTGCTTGTTCTGCTATTTTTAGGCCAGCAGCTTCGCTATTATTTGTAATAGCGCACACAACTTCTGCAGGAAAATTACGATTTTGACATGCCTCTATCAAGGCCTGCATATTAATTTGATCCCCTGCCTGAAATTAGTAACCCAAGTTTCACCTTTTTCATTTTGTGCAATTGATTTGGTGTAATAATTAATGTTAAAATAACTCAAAAAGTAAATCTATACCTAAAGTGACTTAGGTTTACCAACGATTTGAAAAACAACAAATTATTCATTCCGCTACTCGTTAGCGGAATCTATCCTTGGCGGTATGACGTAGGAAAACCTTTCTTGGGTTAGGTATGCCGTAGGGACACAAAGAATGTTCAAGTAAGAGCAAACTAAGTGCAAAAGCTACGCAATAGATGAGGGTGGGCCCCTCGGAGCCGGTTTACAAGAGCAGGCTTCAAACAACTATAAGCTGCTTTGGCAAGGTAGTGAGCGTTATGGAAAAGGCACAATTATATGTCATGTAAGGAATGGAGAGATAAACGAAAGTGAACCACTGATGAAGTGTCGAAACCTTTTAAATGACGTCAAAACCAGGGGTCTAACTTAACCTGGGATAAATCTATCGGAAGCTTGTTTACCGGATAGGTGGCGTCCGGCATAGAGGTGGCGTGAATCTATTTTGGGCTATTGCGTGGAACTGCGGGAACTTGTCATTTCGATGATAAGGGAGAAATCCAAGGAGCTAAACTCCAAGGGTGAGAGTACCGATGCGAAAAACAGGGGCGCGTAGTAGTGAAGAAGTCTCTGTAATGGAAATGGAGCAAAGGGATTTAGTTTTAATTGTTTTGTCAACCAGAAATGGGATGAGCAATTGATTAAAACAGAGTCCTTGATTATGCTATAATTAGTAGCAAGGGCCGAATAATAGGAGCTGTGCGAGTCGAGAGGGTGCACCGTGGTACGCATTAAGAAATACTTAGCAGAGCTAAGCGGGGTTCGGAATAAATGGCCTCGAGGTGAACAACTAACTTTAACCCGAAAGGGAAGGAGGACAAGAGCATGTATGTAAAGCGAGAGTTATCTGAAGATGTGTAAGATAACGGCTTGCAACACCTGATCAATATGGTTGAAGCTAAACTGCTTGAATTCTAATCTTCAGGGGTGGGACTTTACATCCATGGGTATCGCATTTAAAACCCCATGTCTACGGTAAGCACAGATTAAACTTTCGCTTGTGTGATATTCTGGCTGTAGAACGATAAGTAGTAAACTTATTTAAGAAGATGAATGGAAAACCTAAGTTGATCTAGAACAGTTCTTAGTGACGGAACATGGAATGACCTAAGGAACGCGAGTTCTATGGTTACGGAGTCATCGTAGTAGTCGTGAAGGTAACGAATCACCGGGGAGCGTGGAAAAGCCACATACAGGGCAAAGGATGACAGATAATTGAATGTTGAAATTGGGAGGTACGCAAGATGCGGAAAGCTGAAACAATACTCAACATTATACGTGAACGTGGACAAAGAAATTTGCGTTTAAAAACGTATATCGTCTACTTTATCAGCGTGATCTTTACCTTCGGGCGTATGGCAAACTTTGTCGTAATAAAGGTGCTATGACAGAAGGTGTGACAACTGAAACAGTTGATGGTAGACCTTTGGAGAAAATCGATAAAATCATAGAGGATTTACGCTATGAGCGATATCGGTGGACACCAGTAAAACGTATCTATATTTTAAAAAAGAGTGGTAAACGCAGGCCGTTAGGATTGCCAACATGATCAAATAAGTTACTTCAAGAAGTAATCCGATTAATATTGGAAGCCTACTATGAGCCTGAATTTAGTGAATGTTCACATGGATTTCGACCAAAGCGTGGATGCCACACTGCATTAATGCAAAAAGGCAGAGGTACAAAATGGTTTATAGAGGGAGATCTCAGTGCATGTTATGACTCAATTGATCATACTATGTTGTTGAAAATACTGAGTGAAAGCTTCCAAGATAACCGCTTTATTCAGCTAATCAATCGACTGCTAAAAGCAGGATATATGGAAAATTGGAAGTACAGTAAGAGTCATAGTGGGGTACCACAAGGTTCTATTATTGGTCCAATTTTGAGTAGCATATTACTCGATCGGTTAGATAAACATGTGGAACATATACTAATACCAGCAAATAACCGAGGTAAGCGAAGAAAGACAAATCCAAAATATTTAAGGTTAACCATGCAAGTATCGATGACGAGAAAACAAGGGAACTGGGATCAAGCAAAACAACTGCGTCAATTAGTGCAGGGTATGCCATCTAAGGATTCTTGTGATCTAAATTATCGACGTCTTTGGTATGTTAGGTACGCTGATGATATTCTGGTAGGGTTTGCAGGACCAAAGATGAAGCTGAACAAATTAAAAATGAGATTGCTAAATTCCTCAATGAGGAGCTCAAACTTATACTTAATGAAGATAAAACGCTTATTACATACGCGCCAATTTTTTAGGTTATAAAATACACGTCTTGCATGCAGATGATAAACATGATCATCGGACACAACGATGTATTAACGGTAGTATTGGGTTACGTGTACCACATCATATAAAGCAGAAAAAGTGTTCTGAATATATGCGTTGTGGAAAGCATATACATTTACCTCAACGTACACTTGATACAGCTTACAGTATTGTTGCTCAGTATCAAACTGAATATAGAGGAATTGTACAATATTACAAAATGGCCTACAACCTTCACACACTAAGTTATTTGAAGTATGTGATGGAAGTATCATTTGTAGAGAATTATTGGAATAATTGCATCAGATAGTATTTCCTTTTAATTGTTTTAATATCTTCGATGGAGTTGGCCGTTACTTAATGGAGATCCATGATTAAACAAAAAGTATTTTAACAAATATCTCCAGTTTATTTCGGAACAAACCGTAACAATTGTTTCGACACACAGTGTCTTTATCAAACGAATGGTACTAATCCTAAACTACCTACGCTATTTA
>NODE_9_length_13929_cov_199.968452
ATTAAGTGGGACTAGTGCGATTCGAACGCACGGCCTTCGGATTAGGAATCCAACGCTCTATCCTACTGAGCTATAGTCCCATGTCTTCTGCTATTTATGCAAAATTATAGCAAAAAGTCTCGCATTTTTCTAGGCACCCTGTACAATTAATTCACAATAATAAAAAATATTTCTGTATTTCTTGAATGTAATACTGTTATATTTAATAATACGATTCCAATTGAAAGATTAATGCTAGTTAACAATATTAGTTACTTTTATAGTAATCAAGATGGCTTTGCTTTAAGCAACATCAACATTCAAGTGAAGAAAGGAAGTGTTGCCTGTTTACTAGGTCATTCTGGCTGTGGCAAGTCAACAATTCTAAAATTAATCGCAGGAATAGAAAATCCAAAATCTGGAACCATTGTTATAAATGATAAATTAGTTGCAAGTAACAAAGTGTCAATTGCTATAGAGCGTAGAAATATCGGATTGATTTTTCAGCATTCTGCATTATTTCCTCATAAAACAGTAATAGAAAATATAACTTTTGCTATTTGCAGTACTTCTAAGAAAGAAAAATACCTTGCTGCATTGGAAATCTTAAAGCTATTTAATATAGAAAAATATGAAAACATGTACCCTCATGCTTTATCAGGAGGACAGCAACAATTAGTTGCAATAGCAAGAGTAATGGCACAAAATCCTGATGTTGTTTTGCTCGATGAACCATTTTCTAATTTAGATATACTGCTCAAATATCGAATAAGGCACCATATATTGTCACTTTTTAGAAGCAAAAATATTCCTGTACTCATGGTAACTCATGATCCGCAAGAAGCGTTGAAAGTTGCAGATTTTATTTACGTGATGAAAAATGGTAAAATTATTCAATCAGGAGTTCCTAGCTACATATACCACAGACCTAAAGATGATACGTTAGCAAAATTTTTTAGTGAGCTTCCTTTTACTCTACAGCTAAACTAAACTTAATGTTAGGCTAAAACTATTGTAAGATAATTAAAAACTCTTGATTTATAATTCAATAAAAGTGATATAATTTATGTATCACTTGGCTTCAGTCAAGTTTTAATACCTAAAAGTTAATATTTTCAACGGAGGTACAAATGAGTTTAGGTCCATGGCAGCTGTTTCTAGTCTTAATAATAATCTTAGTTCTGTTTGGTGCAGGTAGGTTACCACAAGTTATGGGTGATTTAGGCAAAGGCATTAAAAACCTTAAACAAGAACTTAAGGATTCAGAGAAACTATCATCTAANNNNNNNNNNNNNNNNNNNNNNNNNNNNNNNNNNNNNNNNNNNNNNNNNNNNNNNNNNNNNNNNNNNNNNNNNNNNNNNNNNNNNNNNNNNNNNNNNNNNNNNNNNNNNNNNNNNNNNNNNNNNNNNNNNNNNNNNNNNNNNNNNNNNNNNNNNNNNNNNNNNNNNNNNNNNNNNNNNNNNNNNNNNNNNNNNNNNAAAGAGGTTGCAGATACCAATAACAACGATAGTGATAAAGTAACATTGTTCGACATCAAAACAGCTTTACATGAGCGCGGTTTTGGTATTTTAATAATCATCTTCTCTTTACCGCTATCAGTACCTATACCTGTTCCACCTGGCTATACAACCATTCTTTCTATACCTTTAATCTTATTTTCACTGCAGCTTCTATTTGGGTTTGATTCTCCTTGGATGCCTAATTGGCTAGAAAGGAAATCTTTTCAACGTTCAACACTAGCTCTCGTGGTAGAGAAAACTTCACCTACATTAAAAAAAATAGAAAAGTTCATGAAACCAAGAATGTCTTTCATTTTTCGTGGTCCTGGTGAAAATATTTTAGCATTTATAATGCTGCTTTGTGCATTATCGATAGCAATCCCACTTCCTTTAACTAACTTCATTCCTGCAATTGGTACAACTCTCATTTCACTGGGTATCATGAGCAAAGATGGATTTCTCTCTATAATGGGAGTATTAGTATCATTGTGTGGGTTATTACTTACTCTTGTCGTAATAGTTAAAGGACCACAGCTTATATTTGGAGCATTTTCTTTTCTAAAAAGCTTTGTATATGGTTAAGCTTTACAACACTTTAACAAAAAAAAAAGAGCCCTTTACACCGATCGATAAAGATCATATAAAAATGTACGTTTGTGGGCCAACAGTATATGATACAGCACATATAGGTAATGCACGTTCTATTGTTGTTTACGATGTATTATTTCGACTGCTTAAATTTTGTTATGGAAAAGTTACTTATGTGCGTAATATAACCGACATCGATGACAAGATAATCAATGCAGCAAATGAGAAAAATAGTAATATAGAAAGCATTAGCAAATATTACACTAAAACTTTTCATGAAGACATGGAAAGCATAAATTGTGCAGAACCAACATATGAACCAAAAGCAACGGAAAACATAGATAACATTATCAAGTTAATTGAGTCTTTGCTGCAAGCTGGTCATGCTTATGAATCCAATAAACATGTATATTTTAGTGTAGAATCTTACCCTGAATACGGCGTTTTATCAGGAAAAAAAATTGATGAATTAAACTACGGTAGTAGAGTTGAAGTTGGTGAAAATAAAAAACATCCAGGAGACTTCGTACTTTGGAAACCTGCAAACGAAACTGACTATAAACTTTCAAGTCACTGGAATAGTCCATGGGGAGAGGGAAGACCAGGGTGGCATATAGAATGTTCAGCAATGTCATATGCTTACCTTGGCAAAGATTTTGACATTCACGGTGGGGGTATAGACTTGCAATTTCCTCATCATGAGAATGAAATTGCACAGAGTAAATCTGCATTTGCTGAGTCAACGTTTGCAAAATATTGGGTACACAACGGGTTTCTTACGGTAAATGAAGAGAAAATGAGCAAATCCTTATTTAATATAGTCAAAGTAAGGGATTTGTTAGATAGTGGAATAAAGGGTGAAGTAATACGTTATGCGCTGCTTAAAACTCACTACAGAAAACCACTTGATTGGACAGAAAATGTTATCTCTGAGTCGCAAGAAACTTTAAACAAGTTTTATCGGTTATTACGTAGTACATGTATTGAGAAAAGTGATGCAGAAGTCTCTAAAGATTTTATAGAGGCTTTGAAAAACGATTTAAACATTCCTGAAGCTGTAGCCATATTGCATGAAATGGCTACAGAAATCAATAAGACAAGTAATGAATATGAGAAGCTCAAATTAACTAAGAAGTTTGTTAAAAGCGCAAGGTTCATTGGTATTCTTGAGTCAAGTTATCAAGAGTGGTTTGCAAGTGGTGTGAGTCATCAAGAAATAGAAAGGTTGATAGACTTAAGAAAAGTAGCAAAACAAAATAAAGATTATGATACTGCAGACAAAATAAGAGAGCAATTGAAACAAATGGGGGTTACAATTTCTGACAACGAAGATGGTACAACAACTTGGTATGGAAAATTATCTCCTATTGTTTATAGATAGCCTAGTATCATCGCTTATCTTACCCATACATCAAGGTTTTGTACTTTACACTATGTTATGCTTTAGGTCAAACTACGATCAACTACTTATATTACTTTTTGGAGTATTAGGATCCAGTCTTGGTGGAATAGCTAACTGGTATTTAGGTAGAATAACAATTTTTATCAGAAGATCACATCACAAATTAGAGAATGAAGACAAAACACCAAAAATTGTAAGGCACCTACTGATTTGTGCAGTTGCATTGCTTTCGTGGTTACCAGCACTTGGAAGTGTGACTCAGATTTTATCCGGTTACTTCAAGTTAAACCTTTATATTCTTGTTCCCTTAATTATTTTATCTAACTTCCTCTGTTTGTTGTATCTAACGTTTACCATCTAACTAAACATCAATAAACAACTTTTCTTCTGGTCATATTGAGCTAAATTTCTTCTTCAAACTACCTTTTAAAATGCTTTTATTACTTTTTGTCATAATACGATCAAATACTCCTAATAACCTCTTAAGTAAGCTTGGGGTTAGCGAAGAGATAGGATTAACAGATACGTTGTTGTTTTTATCATCACCATTTGCTTTGTAGTCTATTGAAATAATCCCCCTACTCTTCCCACCAGTCAGAAGTTTTCCGATTATAGGGATTTTCAACAAAGATTTGTTAATTGAGTATGCCGGTATTACTTGTCCTTCAACCTGGAATTTATAACCCTTAATATCGAGCGTACCACTAGTGCTAATGCCTAGTTCCGCTCCTTCAAGCCAAGATTCTTCAATTTCAACAGTGCCATCTTTATATGAAAAAGGTGCATTACACTTATAAAAATGTACACCTTCATTCTTTATAGCATTTACAATACCAGGCAGTGAAGACATTGATAATAAAGTGGTAAGCAGTGGAGCATCTTTGATATAGAAATTGCTGATAGATAACATACCATAATGTTCTCCATTTTCTCTCTTAGAAGATAGATAAAGAGATAATTTGCCATTTTTAACTGATTTACCAATACCTAAAGAACGCAAAAGCATACCTGAATTATCCGAATATATTTCAAGCCCTATTTCACTATGTTCTACTAGTATATTACTGTTATCTTCTAAAAACTGTCCTGTGAATTGACTTCCACTACAATCACCTTTAGCACAAGTTACATTTAGCTTAGCATCTTTTATGATAATTCCTTCTTTCATAATTATATTATCAACATTCATAGTAACTTCTATTTTGTTATTTAATCGATTACTATCTTTGCCAAGTAAACCTAACACATCACTTAAGTTGATTTTCTCACCGTGAATAGTTATGGCATTTTTCTCCTTACCTGATTCAATTTCTATACTAAAATTATTATCAGGTAATTTAAAGTTGCTAGAATTTAAATATAGATTTCCATTTTCTACTCTTCCGCTAAATTTTATGTCTAGATCATTTCCTACAACATCTAGTTTATCTATTAGTAACTTACCTACTCCTTTTAGCCTTGTAGAAAATAAAACTTCATTGTGATCTTCAAAATGGTTTTTCCACCCTAAGTAGCTTGAATGCAACTCGAGCTCTGATAAATCTATATTACCATTAACATACCCTGTTTTGTCTTGATACATTACTGACTCTATATTTGCATTGATATAGCCATCACCGAAATTAAGTATTTGAGCAGGCAAATCTCCAGTCAAACTCCAGGCAAAATTTTCATTTTTATTGCTACTTTTGAGGTCAAATAGCAGCTGTGTATTATTTACCATACCACTGCCATTTAAATCAATAAAATCTCCGCCGAAATCAAGCTTAATCTCATATTTACCAAGACTGCCATTATACGCGACAAAATTATCAATTTCAGAATGAAATTTGGCTAAAAAATCTATTTTTTTATCATCAGCATTTAAATTAAAAATGTGAAAACTGAATACAGATTTTGCTATTCCACCTATACTGTCCCTTGTAATCTTCATCATATCATCCAGCTTAAATTTTATAGGTTCATATAACCCATAAGCATCACTTACAGCCTGACCATTAATTGTGAGAACAGAATCCTCTTTATTGAGAGATTGCATCTCAATTTCGCCACCATCAATATTGAAACTCTGGAACTTAGCGCTATTTACAATAATTTTGAGATTGTTATCCTTGAGAGTTAACTCACCGTTCAAGTTCTCTACTCGTTCAAAATCCTCATCAAATTGAACGCTGCCATTTTCTATATCAGCAACAATTACAATACCTGACAGATCATCATTTATTAAACTATCGATTTTACCGTTAAAACTTATAATTGTATTTATAATATTCCCATCAATATTATTACAATACCACTTTCTAAATTCATTGTTCACTAGACCATCTGGTACATAAGTACATAAATCTTTTGCAACAAGTTTACTAATATTAACTCTAAGCAAAGCATGATTTGTGCCAAAGTTCATTTTACCAATCAAAGAAAGGTAAGTATCATTTAACTTAAAATGAAAGTTTTTTATGCTAATGATTTCATCACTATATGTCAAATTTACATTTACATTAGTCAAGGCTAAGTTTTTACCTGAGTGACTCTCTGTATTTAACACGTATATGTTTCCGTCCACAACTTCATCCTTTCCATTAATTCTAATTGAAAAGTTTCCTTTGAATCCTATTTCTTTGTCCAAATTGTAACTTTTAACTAGTGTGGAAAATTCGTTAAATAGCCCCAACTTTAGGTTATAGAATGTTCCATAGAAATTTAGTAAATTATTACGGTTTTTTATCGTAATGGATAAATCATCTAGAAACCCTTTACCTTCTTTTGTATGGACACGAATATCCAAAACATTGAAATCTTCCCCCTTCCCTACATATACTTTATCAATAAAAAATTCACCTTCCATGCTTTTATTGATAGCAATGTTAGTAATTTTAATCCTTGAGTCTGCATTGAAGTAGAAAAAAAATTTTCTTATTGTCTTTAGCAGATTTTTTGTACTACTCATCTTCTCTGTCATTACAGATGTTATCTCTTTGCTCTCCTCCCTCTTGATATATATGTGTACATTATCAGCTAAAACCTGAGAGAACTTTTTGGAACTTAACTTAAAGTGTACGAAAAGCTCAGGAACTTCTATTGTAAAATCAGGATTTGTTATTTTTAAATCTGTAATGACTAGCTTGCCATCTTGGTGCCAAATAACCGAAGTACTCTCCATGCTGACATCCGAATTAGCGAATATTTTTGATATTTTTTTCTTTATGTAGAAATTAATATAACTAATATTGATTTCTAGAGGTCCCTCACCTTTAAAAAAGATAAAGAAGCAGGATATAAATAATAAAATTATAGAAAATGATATAGTAATTTTTTTAAGCATTGATTATTGCTTTTCTTGCTAGAATATCAGCTTCCTCATTGTATTTGTCACCATTATGCGCTTTCACCCAATTCCAATTAATTTCGTGTTGCAAAGCAGCATTATCTAATTCTTTCCATAATTCTATATTTTTTACTGACTTCTTATTACTTGTCTTCCAGCCGTTCATTTTCCACTTATTTATCCATTCTGTTATACCGTATTTAACATAGAGGCTATCCGTATACAAACTAATATTACAAGGAAATTTTAATACCTTCAGTCCATTGATCACTGCTGTTAACTCCATTTTATTATTTGTAGTATTTTCTTCTCTACCACAGATGTTCTTTCTATGATTTTGAAATAATATGATTGCTGCCCANNNNNNNNNNNNNNNNNNNNNNNNNNNNNNNNNNNNNNNNNNNNNNNNNNNNNNNNNNNNNNNNNNNNNNNNNNNNNNNNNNNNNNNNNNNNNNNNNNNNTTTATTATGGAAATAAAAAAAAGTGCTACAACGAGCATTATTAGAAGAGAAAGTAAAAGATAGTTTTTATGTTCTTTCATAGTTAAAATAAGTCAATAGAACAAAAAATAATACTAGCAAATAGAGAAAATAGATAAGAAATTGAGTAAGAAAACATTTTTTTCTGCGAGCTATGATTCTTAAGCCTTATAACTGATATGGCAAACCAAATAAAAACGCAACCTTCAATAATTGCCATACTGAGGTAGAATAATGACTTTTTCAAAAATAGTGCTGGGAGTAAGCTAGTTAATACCAACAATATACTATAAATTAATATATGTTTTCTTGTCTTTTTCGGTCCATGGATAACATTAAACATTGGTATCGATGCTTTTACATAGTCCTCAGATCTATTTAAAGATAGAGCCCAAAAATGTGGTGGAGTCCACATAAAAATTATTAAAAATAGAATAAAACTTTCCCAACTTACAGAGTCAGTTACAACCGCCCAGCCAATCATTGGAGGAAAAGCACCTGCTGCACCACCGATAACGATATTCTGCGGAGTACGCCTTTTTAGCCAAATTGTATATACGAAAACGTAAAATAATATGCTAACTGCAAGTAAAGCAGCAGAAATATAATTTACTGCTATTGCCATGATAAATACTGACAATATTCCAATAGTTATGCCAAACTCAAGCGCGCTTTCTGCAAAAACTCTACCTGAAGGTATAGGACGATTTTTTGTCCTCTCCATAACCAAGTCTATATCTCTGTCATACCACATATTTATTGCACCTGCAGATCCTGAACCAAGAGCAATGCACATAAGAGATATTAGTGCAAGGAAAGGATGAATGCTACCTGGTGCAGCAACCATTCCAGCAATTGCAGTAAACACTACAAGGTACATTATCCTTGGCTTCAGCAAATGCCAAAAGTCCAATATTGTCGATTCAACGTTTAACAAAGCACTTATATACACTTTATTTTACCACTGGTGGCTTTTCGAAAGTATGAAAAGGTGGTGGTGAAGATACCGTCCACTCTAAGGTATCACCCCCCCAAGGATTATCTCCATTTTTTTTGCCCCACTTAAAGAGATGTATAACTATAAATACAAAAAACATAACTGAAACAAAGGACATATATGAGCCAATTGAGGATATATAATTCCAAGGGATAAACGCGTCGGGATAATCAGGTATACGCCTTGGCATACCTGCTAATCCCAGGAAATGCTGGGGTAAGAAAGTGACATTGGTGCTAATAAAAGTGAGCCAAAAGTGTATCTTTCCTAAACACTCGTTATATTGCTTACCTGACATTTTGCCTATCCAATAATAAAAACCGGCGAAAGCTCCAAATAATGCAGCAAGCGACATGACATAGTGAAAGTGAGCAACGACATAATAGGTATCGTGCAAAAGCTTATCTATTCCACCGTGAGAAAGAATTATTCCGGTTATACCACCTCCAACAAACATGAAAATAAAACCTAATGCAAACAGCATTGGTGTCTTCAATTCAATCGCTCCACCCCACATAGTTGCAATCCAACTAAAGACTTTTACACCAGTTATAACACCAATGAAAATTGTGCTAGTGCTAAAAAATATAGCAGCATCCTCGCTAAGCCCAACAGTAAACATATGGTGAGCCCAAACCATGAAGCCAAACGTTGCTATTCCTATCATGGCATAAACCATTCCCATATAACCAAATACTGGCCTATGAGAAAAAGTTGACACAATCTGACTGATGATACCAAATGCAGGAAAAATAATTATGTAAACTTCTGGATGACCAAAAAACCAAAACAGATGTTGAAATAACACAGGATCACCACCACCAGCAGGATCAAAAAAGGAGGTACCTATATTACGATCAGTGAGCAGCATAGTTATAGCACCAGCAAGTACCGGTAAGGCAACAATTAACATAAATGACGTGAGTAAAATAGACCAAACAAATAGTGGTATCTTAGTTAGTGACATACCTTTTGCACGCATATTGAATATGGTAACTATAAAGTTGATCGCCCCAACAATTGATGACATACCAGCAACATGAAGTGCAAGTATAGCAAGATCAACTCCTGCACTTGGGTGAGACATGATTTGCGATAGAGGTGGGTATAAAGTCCATCCTGTCCCAGGACCTTCGCCAGCAAACACCGAGAGAATGAGCAGAATAAAAGATGATACTAATAACCAAAAACTTAAATTATTCATACGAGGAAATGCCATATCTGGTGAACCAATCATGAGAGGTACGAACCAATTACCAAATCCTCCCATTAAGGCTGGCATTATCATAAAAAACACCATTATTACCGCATGCCCTGTAATCATTACGTTATATAGCTGGTAATTATTGTTAAGTATATTAATGTGCATTAGCTGAGTACGAATAATTACCGATAATAATCCACCAATAATTCCAGCTAATATGGAAAAAATAATGTATAGTGCCCCTATATCTTTGTGATTAGTAGAAAACAGCCAACGTCTTATACCTTTTGGTACATCACTCATATCTATACTCCAAACTTAACTTACTAATTTTTTATCTTCAATCCACTTATTAAAATCTTCTTTACTCACTGCTTCAACAACAATTGGCATAAATCCATGACCTTGACCACATAGTTCATAACATTGCCCATAATAAATACCGGGCTTTGTAACGTTAAACCATGCTTCATTCAGCCTACCTGGTATTGCATCAATTTTTATACCAAAAGCAGGTATTCCCCAGCTATGTATTACATCTCCTGCTGTCACTTGTAAACGAATATTAGTATTGATAGGTAAAATAACGTTATTATCAACAGAGAATAGTTTTAAATCTCTTTCGGTAAGGTCTTCTTTTCCTTTTATATAGCTGTCAAATGAAATACCTTGATATTCTGGGTACTGGTAACTCCAATACCATTGATGACCAATAACTTTTAGTGTTATGTCAGCTTCTGGCACTTTCTCCTGTAGTTTAATTAATTCAGCATTTTTAAAAGCCAATACCCCAACAATAATCGTTGGTATAACAAACCAGATAATTTCTACAAAGATATTATGAGTTATTTTACTGACATTTTTCACTTTGCCCTTACGAAAGCGAAATACTACATAAGCAAGCAGGGCCCATACAAAAAGCATAATTGCAATCATTACACTCATCACAAACGAATGTGACTTAACTACAACCTCCATTATCTCAGTTGCAGGCGCAGGAAATCCAAATTGCCAAGAAGTAGGAGCAGAAGCAATTGATATATTTGAGTAAAACATTATCAATAATGCAAATAACTTCACCATATTTTTTGCTGTAAAACTAACTGTATAATAATATATATACACTTACTATGCAAACAGAGATTATAGAATTTACACAAGTGTTTTGCTAAATATTGAATCAAAAGTAAATGATGATTAATGTTTTTTTAGCATTTAATAAATATAATAATACGATACTAACTTGAGGAAAAAGCATTTACATGAATCTATTTTAAGTTAAAATATTATAATATTTCAAGTTAAGTATTTACTTTAAGGAAATTCTATAATAAGTTTAATAGTGTCTGTTATTGCTAATAACCCTCTAGCCTCACACCTAAAAGCAGTAACAGACACTATTAAACTTTAAGTAAGTTTTCCTATTTATAATTCATTGAGGTAAAAATCTTACTAATTCCTTTAATTCTATTATACAGCTGAGTTTACTAATTAACCTTTAATGTTTACGTTAGCATTTGCATCTTAAATCAAAGATTTACATATTATAGAAAATAATTATAAAATAATACACTACTTGTGTGTAAATTTTTTTGCATATCAAACTCTGTAAACAAATTTTCTAGAAAAGCCAAATAAATTATCTCTCTATGAAAGATCTATCGAATGTTGCAATTATAGGTGTAAACAAGAACGATAAAAGAGTGCGAGATTGAGTAACTATATATACTTCTACTGGCATACCAGGATATAGGTATACGTTTTTAAATTGAGCAAGTTCTGATTTTGGTATCACCACTCGCACTGAATAATAACGCCCCATCCTTGGATCATCAAGAGCATCAGGGGAAATATGGTTTACTATACCGTTAATTAAACTTAAGCGACGTGCACTATAAGCGCTCAGCCTTACTTTAACTTTCAGCCCTTCTAGTCCGTCGATAGAGACTATATTGCTATCTTTCTTTTTTGCTGACAGTATCTCTTCTATGTTTCTGGTTAGAACTTTAGCATCTATTATTAGATCATCATCTGATGGTACTATACTCAGGATTGGGACTCCAGATTGTATAACACCACCTTCAGTGTGGTATCTTATATCTGTAACTATACCATCTTGAGGTGATTTAATTATTGTACGTGCTAACGAATCTTCAGCAACCATCAGCCTCTCTTTTAAGTCTGCAATAGATGTATTAACTTCCTTAAGCTCAGCATTTGCTCTTTCTTGAGCATCATTCTTCACATTTATAATCTCTAACTCATTTTCTCCAATCTTTTGCTGTACTTGAGATATTGCAGAACGGTAATGTCCAACTCTACCCTCAATTTCAGCAAACTGTTTTTCTAAAGCTAAAATGTGTGGTTTGCTTATATGGCCACTATCAAGTAATTGTCTTTTTGTTTCTAACTCCTCAGTTATCAAGTCATATTGCTTATGGGCTGCATTTAGTTGAAAATTTAGCCCTGCTAATTCATCATTTAACTGCTTTATACGTTGTTGCAGTATGTCAGTTTTTCCTAATATACTCTTTCTCTGAGAGTTGAACAACTTTACCTGATTCTTTATCGCTTTATTTACAAGTTCATCGTTAGATAATCTTTTAACCTCATCAGAAAATTCTAGCGTATCTAAGTCTCCCCTGATTGCAATAAGTCTTGCTTCAGTTGCCAAAAGTGATAAGAGTTTTTCTTTAATTATACTCAAATTTGCCTTTTCGTTAACATCACTTAATAAAACTAAAGGCTCATCTTTTTTAACTGCTTGACCTTCTTTTACTAAAATTTTGCTTATTATTCCCCCACCCAAGTGTTGCACTATTTTTCTATTTGAAGAGACAATAACTTCTCCACTTGCATGCACTGCTCCGTCAATTGGAGCTATAGCTGACCAAATACCACCTATTCCAAAAAAGATGAATATCACCACTAAACCAAAAAATAGTGGTCCCCATGTGACTTTTAGGACTTCATTTACGTTATTACTCTCACGTTTAAAAATAAAATTTATCATCGCATCAATCCATGCGAACGTCTTATCCAAAAATTGATATTTCTTCTTTCTATTTCCTGCCCTTTGCATATCTATATCATCACTACCAATTAGGCCTGTCAAAGAAAGTCCAGCACTAAGCTTTTTTAACTTACTCATTATAATACTACTGCGAATTCTTGTTAACCAGGATAACACACAAGAACAAAGAATCTATAGCTTAAGTACTTTACTTAGACTACGGAACATCAGAATAAACTATTTAGTAACAATTCTTATACTCCATTCAATGGTTCATCATTAGGCTAGAAAATCAAAAAGGTTTTACAATAACCATAATAACTATAATTATTATTAACACTGTTACTGCTTCGTTTAAAACACGAAAATAAACGTGAGTTTTCTTATTCAAGCTCACTGCAAAATTTTTCCTATGCTTTGCAAGTAGGACATGAATAGCAAACATTAAGAATAATGCTAGCGCTTTTACATGAAACCACCCTTCGCGATATGCTTCCCTAATAATCATTAGCATAATTCCAAAACTAAGGGAGAAAAGCATTGCAGGGTTTATGATATATCTAAGGAGTCTCTTCTCCATTATTTGAAGTAAGCTGTCATTTTCTGACCCTGGTTTTACAGATGCATGGTAAACATAAAGCCTTGGCAAATAGAGCATACCTGCCACCCACATAATTACAGAGATAACGTGAAAAGCTTCAAGCCAGTGATAGTAGTCCATATAGATAGTATTATAAAATGTTAAAGATTTCTGGTATGATCTCAGTTTAATAAAAGAAAGTCAATATGAAAGCAGGAAATTTCACTAAAGAGCAAGTGATTGGGTTCTACAGAAAAATGCTTCTAATACGCAGATTTGAGGAAAAAGCAGGACAATTATACGGAATGGGATTAATAGGCGGATTCTGTCACTTATCAATAGGGCAAGAAGCAATTGCAGTTGGGACTCAAGCTGCATCAAAACCTGGTGATGCTTTTATCACAAGCTATAGAGACCATGGCTTAATGCTTGCATGTAATTCTGATCCGAATGTTGTGATGGCAGAACTAACCGGCAAAGAAACAGGGTGTTCAAAAGGCAAAGGTGGCTCCATGCACATATTTGATGTTGAAAAAAATTTCTTTGGTGGACATGGAATAGTAGGTGCACAAGTCCCAATTGGTACAGGAATAGCATTTGCTAATAAATACAAGAAAAAAGATAACGTTGTATTCACATATTTTGGTGACGGTGCTGCAAATCAAGGACAAGTATATGAATCATTTAATATGGCATCTTTGTGGAAGTTACCTGTGGTTTATATCATAGAAAATAACGAATACGCAATGGGAACTTCTGTACAAAGATCAACTTTAGTAACTGAACTATATAAAAGAGGAGAGAGTTTTGGTATTCCTGGAAAACAAGTTGATGGAATGGATTTTTTCTCTGTCTATGAG
>NODE_10_length_13829_cov_131.930119
GGCTCTATCATAGGTGGTGGAGTTGAGCACATTCTTGATATGGAGATTAGTGAGTTTATTTTATGGAGCAAATTAGCAAAGGAGCTTAAATGTCAACGTTATCTATAAAAATAGGAGCTGTTTTAGATGGCAGCTTTAATACTGTAATAAAAGGAAGTAGTAGTCAACTTACTCGTCTTGGTGAGAATATAAGAAAGCTTGATTCATCTTTAAAATCAGTATCAAAATTTAAACAGTTAGGTCATGATGTTTTGACTAGCAAGAGGTCATGGAAAGGTTTTGAAGATCAAGTAAAATCTTTAGCTAAACAAATGAAGGCAATAGAGAAACCGAGCAAAACTTTAAAAGCAGAGTTTGACAAGGCCAAAACCTCCGCAATAAAAGCAAAAGAAGCATATTTGAAAAAGAGAGATGCTTTGCATTCATTTAATGAAGAAGTAAGGAAAAGTGGCAGAAATATTAAGTCATTAGTAAGTGATCAATATAAACTTGGTTCTTCTATTGAAATGCTAAAAGGTAAGTATGGTAAGCTTGGGTCTGCAATACGTAGTCACCAAAGTTTTTTAGCAAGCAAAGCACATTTTAAGTCACAAATTATAGAAACTATTGGGCTAGGGCTAACGCTTGCAGCTCCAGTTAAAGTTGCGATTGACTTTGAAAGTGCTATGGCTGACGTTAAAAAGGTAGTAAAATTTGTACAAAATGACACTAAAGATGAAGCATCAAAGTTCGCTAAAGAGTTAAAGAAATTATCTCGGGAGATACCATTGTCAGCTGCAGAATTAGCACAAATAGCTGCAAGTGGTGGTCAACTTGGTATTGACAAAGATGATCTTATGAAGTTTACAACAGTAGTTGCTAAAATGACCACAGCGTTTGATATGTCGGCAGAGGAAGCTGGTAATGCTATTGCGAAAATATCCAACGTCTATGGAATTAAAGTTGATGGTATGGAAAATGCAGGTAACATAATAAACCATCTTTCAGATAATACTGCTGCTAAAGCAAAGGAAATGGTTCTTACACTGAATAGAATTGGCGGTAATGCTAAACAGTTTGGTTTAGAAGTTGATCAAGCAAGTAGCTTAGCAAGTGCGTTCATAAGTTTAGGTAAACAACCTGAAAAAGCAGCAACTGCTATAAATAACTTTCTTAGTAAATTACAGACCGCAAGAGAGCAAAGTCCTGAATTTCACGATGCATTAGATGAGATGGGAACAAGTATAGAAGAGCTCGAACAAACTATTAAAAAAAATCCTCAAGAGGCAATATTGCAATTCCTTGAAACTTTAAAAAGAATAGACGATCAAGAGCGTGCCGGTATTCTTATGAATTTGTTTGGCTCTGGGTTTCAAGATGACATTGCTCTTTTAGTAGGAAGCTTAGACATTTACAAGAAAGCTATTGAACATTTAGCTGATAAAGAAAAATATAACGCTTCAATGCAGGACGAATTTAACAATCGGGCAAATACTACAGCTAATAAATTACAATTACTTAAAAATGCAGTATTTGAAGCTGGCATGAATCTAGGGTCAGTAATGTTGCCTACTTTAAATTATGTAGCTGGAAGTTTGAAAGCAATAACAGAGCGTATAGCTTCTTTTGCAGAAAAATATCCAACTTTAACTACGGCAATCATGAGTACTTTAGCAGCTTTGATAAGTTTGAAAGTCTTAGTAGTGGGAGTAGGCTATGGAATTACTTTATTAGGAAGTACAATTTTTGGTCTTAAAGCAACAATACTGACAACATTTTCATCTTTATCAAGTATAGTTTTTCCTGCAGTAATAACAGGGCTAAGAGCAATAACACTAGCTGTAATGACTAACCCAATTGGACTTTTAATAGCGAGTCTTGTTTCTGGTGCAGCTCTTGTTATCACTAACTGGCAAAAGATAAAAGACTTTTTCTCTAACTTTTGGGAATATATAAAATCACTCATTAAACCCATAGGAGAAACTTTTTCATGGATAGGAAATAAAGTTAGTAGCATATTTGCTGAGAATAGTCCGATTAGAAAATTTGAAAATAATGGAAATGTTGTTAATAGGCTTTCTAAAAATAGCATTTTCAGTAACGGAAACCCATTGACAAGTAATAGCGCTATTAAACAATTTTCAGAAAATAGTAAAGGCAATTTTGAGAGTTTTAAAGTTAAAGGTGTTATAGAAGAAAAAAGAGCTATAGAACAAGAAGAAATTGAGAAAGCATTCAAGAAAAGTAGATATGAAAATAGGGAATCTAAAGTATATAACCAAGCATTCTATCAAACGTTTAATATCAACATTAAGTCTGAAGATGTCCGCAGCGTTGCTGATGCAGTAATAGAACGATTTAGAGAACAAGCACGTGGGGCACTTTTTGATATAGTTGAAGAGTTACATTGATGTTGCTTGGAAAATGTAAGCTTGAACCAATAAGCCTAAGATACAGTAAAGAAAAAAGGTGGTATACAATTGAATGTATTGAAAAAACGTTGCTACAAAACATTGGCTCAGGAATTGAATGTATTGATCTGACAGGAGTGATTTATCCACGTTATCAGAGTAATGGCTTAGAACAGCTAAAAAATATACGCGATACTCAAGAACCGCACGTTCTGGTTGATAATTCAGGAAATATACTTGGAAATTTTGTCATTACTAATGTAGAAGAAAAACAGATATTATTTTTTCCTGATGGAAAATCGAGAAAAGTTGAGTTTATTTTGAAGTTAAAAGGTTACAGTAAGTGATTTATTATTACACTAAAGAAAACGAAATGTTAGATCTGATTTGCTGGAAACATTATGGATACAGTAGTGGAGCAGTGGAGGAAGTATTGCTTGAAAATCCAGGCCTTGCAGAACATGGAAGTTTTTTGCCCGCTGGATTAAGAATTAAGCTTCCTAAAATTCAAAAAATACTGAAAGAATCTGTTATAAATATTTTAGATGAATGACACCAGATTTTGATATAGTAGCAAAAAATAACCCAGTAACAGAGGTTTTAAAAAAGAGTTTAATATTACTACGTGTCACTGATGGATCAGGTACTACAAGTGACGAAGCTGAGATATGTATTAATTATAGCTCTAGCGCTTTAGAACTTAAGGGCAATTTACAGGTTTTTCTAGGATATAAAGAAACAGGTTTATTACCTATGGGGGTATATAAGGCAAATCAAATTACAATACAAAGTCCACCACAAACTTTAAGAATAAAATGTGACGCTGCAAGTTTAAGAGGATCATTAAAGGAAAGAAAATCAAAGGAATGGAAAGACATTACCTTGGGAGATTTGATTAAAGAAATAGCACAAGAACATGGGTATGAAGGTAAAGTCGCTGAAAGATTTGAAAATATATTTATACCACATATCATTCAAGCAGATGAAAGCGACATGAGTTTTTTGGAAGGATTAGGCAAAAAATATGATGCACTAGTAAAACCAGCAGGAGGATATATAATTTTTATTCCGAAGGGAGAAGCAAGATCAGCGACTGGAAAGATGTTAGGTACAACAGTATTGACACCTAAAGATATTATAAATTGGGAGGTAAATTTTAATGTGCGTAACAAATATGGATCTGTTATTGCAAAATGGCACAGTTATGAGAAGGGAGAAACTATAGAAGAGAAAGTGGGAAATGAGGGTCCAAGTTATACCCTGCAAACGCTTTACTCTACCGCAGAATCAGCAATTAGTGCAGCAGCAGCTAAGTTAAAACAACTAAAACGTAGTACATCAAATTTAAATGTAACTGTTCCTGGTAATCCAGAATTATTTGCAGAAGCTAAGATCAGCCTTTCAGGATTTTGTCAGGAAATTGAAGGTGAATGGGTAATTAGCAAGGCAGAACATATTCTGAATAATAGAGGATATCAAACTATAGTAGAGGCAGCAGTGAGCAAAGCTGTTTAAGTGAAACTTAAGCAAATGGTCATTAAATTCTAGATGGGTATAATTATTGCAGTACTACATGAACAGAAATGTAAGAAGGCTTTTTCATAAAAATTCAATTATACGCCAAGGAGAATTTGATGGATTAATTTTTCTTATAGTGCTAACGGTGTGTATTGTGGTTATATATTTTTCCTTTTTTAAAAAAGGAGATGAGAGTTACAGTGCCACATTAGAAATCGCAGCTAAGAACTGTGACTTGGAAACTGTGAAATCCTTGATAAAAGATAATATAGGTATTGGTGAAAAATCATTACGTTATGTTGCAGGAGAAGGATGTTTAGAAATCGTAAGGTTTTTAGTAGAAGATGGTATTGATATTAATGCTACTAATAAATTCAAATGGACAGCGCTACATTCTGCTGCAGATCAAGGCTATTTAGAAATCGTTGAGTTTCTATTAGAAAAAGGAGCGAATCCTAATATAAAGGATAGCAATGGAAAAAGCCCTAGAAGAATAGCTGTAATGGCATCAAGGCACAACAAAGATAAACCTTACAGAGAAATCATTAAGCTACTTGCAGAAGCAGAGGACCGATACGAATCAACAAAAAGTAATCACTAAAGCTGTAAGTTTTCTATAATCTGTATATAAACTTCTAAAACTATCCATAACAAGTTAATATTTTCACATGAAAAAGCAAAAAATCCCAATTACGGTAATTATTACCATATTAATCCAAACCGTAGCAATCATATGGTGGTTATCCAAGTTAGACTCAAGGGTACAACTTCACGATAAGCTCATTGAATATGGTTTAATGGAAAAAGTGTTAGTACTTGAGGAAAGGGTAAAAAATCTTTCTGAAGAACTGGATGATTTTAAAGCTAGCAACTTAAAATGTGGGTAATCAATTTTCTATTAATGGCGTATAAGGCCTAGATTGCAATTGACGATCTCTCCAATTTTCAACATATTGCTCAACTAGTGGAGGATCCCCTGTTATAATCAATAGATTTTCAGCATTTCTTTGCTGAGCGGCATCTGAAAAGTTAAATGATCCAGTTATGACTTTTTGATCATCAATAATAATTACCTTGCTATGAGCAATAGCGGGTTTAAAGTCAATCCATATCGGGATTTTGTGCTCAAATAATTCGTTAATTACACTATGTTTTGAACTAGTTTGTGATTCATCTAGGATAACCTTAATATCAACACCACGTTCCTTAGCTTCGATTAGCGACTTTGCAATAGATTTAGAAGTAAATGAATATGCTTGAACCAATACAGACCCTTTAGCATGCTCTACGGAATCAATTATTAGATTGGTGCAATTTTCTCTAGGAGTGAAACATACAGTAGTACTTGGACAAGAAACACAACCTGATAAAAGAGAACAAGTTAATAAAATCAATAAATATCTAAACATGACTAAATATATCCTTTCAGTAGATGGTGGAGGCATAAGGGGCATAATACCAGCAGTAATTCTAGCAGAAATAGAAAAAAGAGCAAAAAGAACCATAGCTGAAATCTTTGATCTTATGGCAGGAACCTCAACCGGTGGAATTGTTATAGCAGGATTATGTAAAAAAGATAAACAAGGAAACCCTCAATATTCAGCCAATGATTTAGTTGAGCTTTACCAAAAATACGGGTCATATATTTTTAAATCTTCATTTTTGAGAAGATCAATATTTTCTTGGCTTAATTGCACACAATACCCACATAAAAATATTGAATTTGTACTGGATAAATATTTTGGTGATGATACTTTACAAAGCACCTTAAGTAAGGTACTGCTTACCAGTTATGATATTCATAACAACCGTCCTTTCTTTTTCAAGAGCTGGAAAGAAGATAGGGATTTTGTCAAATTAAAAGATGCACTCAGAGCTGCAACGGCTGCACCTACTTATTTCATACCAAAACATCTAAAAATTGACCAGATAGACAGAGTATTAGTGGACGGCGGGGTATTTGCAAATAATCCAGCGGCTTGTGCATATGCAAGTGGTAAGAGGTTATTTCCAAATGATGATATTCTACTGTTATCGATAGGTACTGGAAGAACAGATAGAAGCATAGAGTATGCCAATTCAAAGAGATTTGGAAAAATAGGCTGGATAAAACCTTTGTTAAATGTGATGTTTGCCTCTGGATTGGACTGCGTAAATTATCAGATGAATCAAGTAATAGGCAATAGATACGTAAGAATACAATCGCAATTGAAGCTAGCGTCGGCTGACATGGATAACATTACATCAAAAAATATCAAATCTCTTCAGCAAGAAGCAAAGGCAATGATAGAGGATAATCAGAAAGTGATAGAGAAATTCTGTATAGAAATATTAAATATATAACTATTCTCTCTAATATTTTAATATGTTATTTATGAGTCAGTAACCTACTGAGGTTTTTAATCCAGGTTAAGTTTTGAAAGCATAATTTTCAAGCTCCTCAATAGATAAATCTGTTATTTTAGAAATAGCATCAATAGAAACGTCCAACATACGTAAATTATTCGCAACTTTTATTGCCTCCGCTTTATAAATCTTTTCTTTGTAAACTTGCTTTCTTTGCAATAAAAATTCTACCCATATGCCTAGTTCATCTCGTGATTCTTGATTGTCAATCTTTTTAGACTCTCTCACCCAACTTAATAGCTCGTTTTCTGCTTTATAATTATCTTCTTCATATTTCTTCATCAGATCTTCAGGATTAACTGATAATTTTTCTGCTATTTCCCATAATCTTTCACTTAAAATGGTAGCACTCCCTTGTTCATAGTGATGTATCTGTGAAGGTCCTATGTCTAGCTCTCTTGCTAAATCCTCTTGAGTATACCCTCTTATTATTCTCCATTTTTTTATCTCTTGTCCTTCGTTTGAATGCTCAGAGCCTTTTTCCTCATCATATTCTTCAGTTGATAAGCCTGTTGCTCGATAGATAATATCATTATCAAACCCCACTTTCGCTAAGTTCTTGGCCATGCTTACCCTTGCAGCTTTTACATTATTTTCCTCTTCAGCTTGAATAAACCCAGTTAAATCGCGAATCAACTTGCATGACTCTTGTCCCTTTATTTTTGCTATCATCCATTCTTTGTTAAAAGAACAATTTTCTCTCAGTACTTTTTGTCTAGGAAATAAGCTGCCAACATGAACTGATAATGCTTCCGCTATTACTTTTAATTTTTTAGTTGGAATGCCACATGCTCCTTGCTCATATCTTAGTAATGTATGATATTTTATGCCTGTTTTCTCTACTAGATCTTTTAGGGTATACTTTTGTTTTAGCCTCCAGCTTCTTATTTTTTGTGCTATTTTGTATCTTGCAGGGCTAATGTTCTTTATATTATTGTTCACTATTTTTGCGGAAATAAACATATATACCCTGCTAGAAAATTTTTTGCTATAGCTTAACTTTATTGAGGAAAAGTTTCCGATTGTTTAAAGCTTTCGAGAGGTTTCTTTACTACCTCCACACACCCTATCAACCCATGATAATGCTTCATTATTACTAATCGCCTTTATTTCTTCTTTTACCTTTTCTTTACTCCACTTACCACTCCTAGGAAAACTTCCTTTTTCTACCGCTTCTGTGACCGTCATTCCTCCAAAAAAACATCCTTTTCCTATAGTTTCCCCTCTTTTTTGCAGTTCAGACCACATTTCCTTGTTTTCTACTCTGATCTCTACTTGATGGTCATTTTCTGCATTATGATAGACTACAATTTTTAGGCTACCAATACTTGTAGAAAATGTTATTTCAAAAGCACTATTATCAGACACATCAACGTAATTCCTCTCACCTTCTTTTTCACTTCTAACTTCAACCTTACTATTTCCGATTTCTATTACATCACCTCCTAATTTTACCTCTCCTGTGGTTAATCCTAAATTTTTTGTACCTTCCAATACTCTTGCAATATTTACCTTGCTATTTTCAGAAAATTTCATAAAAAACGTCTGATTATCCATTTCCACGTCTTCTATGATTCCTTCATTTTCAATAGCACTTTCACCGATTTCTCTCAGTTCTTTTAGCCACTCATCTATCTGTGGACGAATCTCTTGATACAGTTTGTTATGCATTTCACTTATTCCCTTATCCTGCAATAGATCGTAACTGAATATTGCTCCATTTAGCATCAATTCACATATTATGTCTTCCTTCTCATTTTTTTTGCATTTGATCGAAGATACTTTCGATATTACTGTATCAGCAAAACTCTTCTGTCCTTCGCTATATGCATTTATCCTTATTCCAGCGCTTAGTGCTTGATCTATCACTTTGTTCAGTTCGTCTACGCTTTTTGCCTTTACTACTGCATTTTTAAACCATCTTAACTCTGTATTTTCACTCACACTTGGCTCTATCTTGCTTAAGGCTGGAATAAACGGATTTTGACGATTTGAAGATTTTGTGTTATAAACCTCGCGTCCTTCTCCAAGATTGATTGATTTTTCAGAAACATCGCTAGGGGAAGGCACACCTTCAGGATTCTCAAACCTACTTTTATCATCAAATATTTTCGGATCAGTCTCGTCTACAAGTATAAGCTGCTGATTTTTTTTGCTAGTACGCCTAATAGCACTATATAGTCCTTTTGGTAACTTTTTAGAATCAATGATTAACTCATAAGTATTTCCATCTGTATCATCAAATGATACTGTTTTTTTAGTAGTCATATACCCTCCTATTAAGCATGTTATTCAAGTCTAAAGAGCAATTTATTGCTTTATAATTAACTTAATACGCAAATTATAAAAAGATCTTGTATATCTTGCAACTATTTATAATAAAAGAATAGATTTTTTAGGACTTTTATTCTTTAATCACGACTTAATATACAAATTATACAAAGATCTTTTATATTTTGTAATTCTCCAATATCTCTCTCCAGATTCTTGACTTAGTTTTCTTGCTACTGTGTAGTAGCCAAACTTCTCAAGCAATTGAAATTTGGTTTATAACAGCTCTCTTTCCTTAAAGCTGCAATATCCTTTGTCTGTCATAATAATGTGATCCTCTAGTTCAATTCCCACTCCTTGACATGCTGACACTAATTCTCTAGTCATTACTTTATCATCTTCTGATGGCTCTAAACTCCCTCCTGGATGATTGTGAGATAATATTATCGATGCTGCTTCCATTGATAATGCCTTTTTTACCACTTTCCTTTCAGATAGGTGTACTTCGTCTATTGTACCAAAATAAACTTCATCTCTTATCAAACGGTTCTGTTTATCCAAATATATTATCTGAACAGCTTCTTTTGCTGAAAAGCCTATATTTACCCTTACATACTCTATCAGCTTTTCTTGACTATCCATTACCGGGCCTCTCTTTAACCCTTCTCTTAGTGCCCTCTTGTAAGCTTCTTTAACACATTCAATTGCTGCAGCTGCATGTTCGGTCATTCCTTCTATCATTTTTAGATCATCGATTTCTCGTCCCAAAATTTCTCCTATTCCTGGGCAGTTATCCATTAGAGTTTTAGTAACATCTTGTGCTTGCTTTCTGTCGTGAACTGCTCCTAGAAGCACTGACACTATCTCACGATCAAATAGAGCACTTCCTCCTCCACTCTGTAATACTCTCTCTATTTCTTCTGTAAGTTTTTCACTATTATTCATAAAATATACTCCTCGTTAATAACAAATTGTTTTTAATTATTTACTGCTATTTTTTATCAGCATTGGCATAGAGCCATAGCTTTCGAGTGAAGTCAAATCAATTTTTCAATCTTTTTTACTTATTTTTTTATTAATAGGTAAAGATATTAATATATGCTTATTTATCTAATTGAAAATTAATTCTTTATGTAAAAGAAGTTGTTACTATTTTAGAAATAACATCAGTAGAAAAACCTAACTGAAGTAAATTATTTGCAACTTTCATTCCCTCTATTTTATCAATCTTCTCTTTGTAAATTTGCTTTCTTTGCAATAAAAATTCTACCCATATATTTAGCTCATCTCGTGATTCTTGATGATTAATTTCTCTATATTCTCTTACCAAACCTAATAACTCATTTTCTCCTTCGCAATCACTCTCTTTGTATTCCTTTATTAGATCTTCAGCATCTACTGACAATTCTCTTGCTATTTCCCACAACCTTTCACTAAAAAGAGTACCGCTACCTTGTTCATAGTGATGTATCTGTGAGGGCCCTACATTAAGCTTTTTTGCTAACTCTTCTTGAGTATATCCTCTAATTATTCTCCACTTTTTTATCTCTTGTCCTCCGTTTGGCTCATATCTCTCTTTATCAGCATATTCTTCAATTGATAAGCCTGTTGCTCGATAGATAATCTCAGTAGCAAACCCTGCCTTAACTAGATTCTTTGCAATTCTTATTCTTGCTGCTTTTATATTACTTTCTTCTTCAGCTCGGACAGATTTGGTTAATGCATAAATTGTTTTGCTTCCTCCTGTTTTTTCTATGAAATTATACATTTCCTGGCTCCTAGCTTCATCAAAACAACTGCTCTCTTTTAGTACTTTTCGTCTTGGAAAAAGATTTCTAATAGGGATTGATAACGACTCTGCTATGATTTTTAACTTTTCAACTGGAATGCCACATGCTCCTTGCTCATATCTTAGCAGCGTGTGGTAGTTTATGCTTGTTTTATCTACTAAGTCTTTCAGAGTATATTTTCTCTTTAACCTCCAGCTCCTTACTTTTTGTGCTATTTGATACCTTATCGAGATATTTGCCATAAATATTATACAGGTTAATACTACTAAATAAAGATATACAAAAACTTCTACGTTTCAATTTTAGTTGAATATTTCTTTGGAATTGTGTATAATTATTAATGCTTTTTACGTACTCTTGCTATGGCTTTATCTAAATTTCTTGATCCAAAAAACGACCTTAGTTTTAAGAAAATATTTGGCTCTGAAAAAAATAAAAATATCCTCATTCACTTCCTCAACGATATCTTGGACTTTTCTACTTCTGATCAAATAATGGAAATTGAATTCCTTAGTACTATCATGGATCCTGAAATTGCCTCTGACAAACAAAGTATTGTTGATGTTCTTTGCAAAGACTCTATTGGTAATAGATTTGTCATCGAAATGCAGCTCGCTCGTGATAAAGGCTTTGAAAAACGTGCTCAACTTTATGCCGCTAAAGCTTACTCAAGACAATTAGATAAATCTGGTAATTACATTGATCTTCAGAAAGTTTTCTTTATTGCTATTTCTAATTGTAACCTTCTGCCTGAAGAAGTTGACTATATTTCTACTCATAATATACGTGATATCAAAACCAATGGTCATTACTTAAAAGATCTACAATTTGTCTTTATTGAGTTGCCTAAATTTACAAAAAATAGAGTAGAGCAGTTAGAGAATACTACAGAGAGATGGTGTTTCTTTTTTAAATACGCAGAAGATACAACTGAAGAAGATCTGAAAAAGATAGCAGCAGAAGCTCCGATAATAAAGCTAGCATATGATGAATTAGACAGGTTCCGCTGGAATGAAAAGGATTTGATCGCATATAAGGAAAGAATATTGAGTGTACAGAAAGAAAAGGCTATCCTCGAGCAAAAACTTGATGATGCTAAACAAGAAGGTAGACAAGAAGGCATCCAAATTGGCCATGAAAAAGGTAAAATTGAAGGTCGAAAAGAAAGGGATATTGAAGTTGCAAAAAACTCACTCAAGGCTGGTGTCTCTATTGATGTGATAGCTCAAATTACCGGTCTCTCTCATTCTGAAATTTTACAACTCAAGGAAAAAACATAATTATTCACTTCAACATTTATGAAAACCTTCTCTAAGTTAGACATGTCCCCTAATTAAGAATCTAGTGAACTGTCTAAAATGGCTATAAAGATTGAACATAGAATTATATAAATTACTATCATAACATTACCCAAACTTCTATATCAAAGCTACGTGCTGTAAGTTCAATATGGAAAACACATTAACCACTTAGCATTTAATGTCTACTTCATCCATTTTAGTATTAGGACCATCAAACTTGATACTGGGATCTACCACCCCCACTTTAAATTCTATTGTAAACTTTCCACTATTTGGCATATTATATCTTTCATATTCTCATTTACCTACTCAAATTATTTTCAAGCTTGGTTACTCCCACACCAGAAAGACAAGTTGATACTTTATCCTTTTGTAGGACATTTGCACAAAAGCGCTTCTTGGACTTTTCTAAAACATTATCTAACCCAACATTACCACTAAATTCAACTCCTCTTTCCAAGCTTGCTATTATTTCTGGATATGCATCTTTAAGTTCAACATGTATTCTAGCTTGCTCTTTTGATTCTAGGTTTCTTATTTTATCTTCTACAAATGAATTAAATTTTTTAAGAGCAAATTCAACTGCAACTCTGCTGCTTGGCACAACTTCTACTCCTTTACTCATTAAACCTTGATAGCGCCTACTTGGAGTATTATCTAATGCATCGGCAACACAACTCGCAAGAGCAATATTTTCATTATTTAGGAATTTATTCCAACCAACAGATGATGTACTTTGTGGTATGTTTTTATTATCACTTTTTACATTATTCTTGTCTGCAATGTTGTATTGAGAGGGTAATCCAGGAATTATAGAGAAAGTGCTAGCTGCTAAGCTTTTTGCCCAAGAAATACAACTATTTATCCATGAAAATGACCTTGTACCACTACTTGCTACTGAATCTAGGGATTCACTTGGCAAATGACGGCGTTTACGTTGTGCAGGTTTCTCTTCATGGAGATTTCCTTCTCTCACAGTAGTCAACAACTTCCTCCGTAATTGCTCCTGTTCTAAAACTCTCACTATATTACTTTGTGTGGTAAGCAATAATGCACTACCTGGAGATTCTTGATCCTTTTCAAGAGAGTCCTTTGTGTTAATAGCAATATCTAGAAGCGTTGCACCATTCTTGTTTTTAGTATCAATATTAGCCCCTTGACTGATAAGCTCTTTAACTCTAGGAAGATTATATTCTCTCACAGCAGTAAATAACTCTTTGCCTAATTGTTCTTGTTCTAAAACTTTAACTATATTTGTATAACCTTTTTGAGTAGCTAAGACCAAAGGCGTTTGGCCATGAATATCCTTAACTTCAGTGTCAGCACCTCTATCAAGAAGGAATTTGACTGTATCTAATTTGTTTCCCTCGACAGCTACATGTAAAAGTGTAGAGCGGTCATTAGTTACATCATTAATATCATTAGCATTCTTGTCTAAAAGAAATTCAACTATTTCAAGCTTATTACTATACTGAGCAGCCACATGTAAAGGCGTATCACCGTAGGTATCTCTAGCTTTAATATTAGCGTTCTTATCAAAAAGAAACTTAACTACGTCAAACTTATTACTAGAAGCAGCAAAGTGTAAAGGTGTCCATCCATATTTGTCTTTGGCTTCAATCTTAGCACCCCTATCAAGGAAAAATTGGACCATGCCGAAATCGCCTTCTTGAGCGGCAAAATGCAAAGGTGTTTTTCCTTCCTTATCTTGAGCATCAATGTTAGCATCTTCCAAACTAGCACCTCGATTTACAAGATCTTTAACTTTTTTAAAATCACCACCTTGCACTGCAGTCAACAATTGCTCATTTAGCTGTAATTGTGTTTGTTTTAAAAACTCTGCAACATTATCATACCTTTTATCTTTAGCAACATCTAGCGGTGTTCTACCATCCTTATCTTTAGCACTGATATTGGCTCCTTTACCTATAAGGTACTCTACTACACCTAAATTACCGCTCCAAGAAGCCCAGTGTAGTGGCGTCTCGCCATTTTTATCAGCCTCATTAATACTTGCTCCTTTCATGAGAAAAAGTTGTATAAACTCTTCATCATTACTCTCAGCAGCAGTGTACATACCCCGCCAACAATGTTGCAAAAAACGTAAAATTAGAGAAAAGCATTTCTCGAAAACTTCTATGTCCAAAAACAAG
>NODE_11_length_13696_cov_215.762905
TTTACATGCGGCTTTCCAAATGCTTCTACTATCGCTGTCATAATTACTAACCTTTAATTATACTTTAACTTTAACTCATCAACCACATATTGTGGCACTTGTTCATAACAAGAAAAATGCATACTATACTGAGCTCTTCCCTGAGATATAGAACGCAAAACATTTATATAACCAAACATATTTGCAAGAGGAACCGAAGCAGTAATTATTTTGCTATTATTACCTAAATCCAGTATATCAACAACACTGCCTCTTCTACTATTTATATCACCCATAACATCACCCATATATTCTTCAGGAGTAATGATTTCCACTTTCATTATAGGTTCTAGCATTTTTGGACCAGCTTTATTTGCCATTTCCTTAAAAGCACCTTTAGCAGCAAGTTCAAAAGCCAAAGGACTAGAATCAACATCATGAAAAGCACCATCAAGAAGAGTAGCCTTAAAATCAATCAATGGAAAGCCGGAAATTATACCACCTTCTTTTATCAACTCTAAGCCATTTTGCACTCCAGGTATATACTCTTTTGGAATAGCACCGCCTACAATTTTACTTTCAAACTGAAAGCCAAAACCAGGCTCAAGAGGTTCGAATTTTATTTTAACTTTAGCAAACTGACCAGCACCACCTGATTGTTTTTTATGAGTGTAATCAATTTCAACAGATTTAGTGATAGTTTCACGATATGCAACTTGAGGCGCACCAACGTTAGCTTCAACATTAAACTCGCGCTTCATTCTATCAATAATAATCTCAAGATGCAGCTCACCCATACCTTTCAATATAGTCTGCCCACTCTCCGCATTTACTGACATCCTTAAAGAAGGATCTTCTGCAACCAATCTATTCAAAGCAACACCTAATTTTTCCTGATCTGAGGTAGTTTTCGGTTCTATAGCAGTTTCAATAACAGGATCAGGAAATTCCATACGCTCTAATAGTATAGGAAAATCAGATGAACATAAAGTATCACCAGTAATTGTTTTCTTTAATCCAACTAAGGCAACTATATCACCAACTTTAGCTTCGTTTATATCTTCTCTGTTATTTGCATGCATAAGCAACATTCTACCAATTCCTTCAGTCTCATTCTTTCCAGCATTTAACACAGCAGATTTAGATTTTAACTTACCGGAATAAATACGAATAAACGTCAAGCTACCTACAAATTTATCCGTCATCACTTTAAACGCAAGAGCAACGAATTTCTCTTTTTCTGAAGGTTTGATCTCAATTTTCTTTTCTGAATCTTCAGGATCAGTTCCAATAATTACATCAACATCAATAGGAGAGGGTAAAAAATCAACCACACCATCTAAAAGTGATTGCACGCCTTTGTTTTTAAAAGCTGACCCACATAATACAGGGACAAATTTTCCTTTAATGGTCCCTCTTCTCACACACTTTTTCAATAAATCAATTGGCAGATCGTTAGATTCAAAGTAAGTATTTATCGCCTCATCATCCATTTCAGCTGCAGCATCTAATAAAAGATTTCGATACTCTTGAGCCTTATCAAGCAAATCAGAAGGAATATCTTCATAAGAAAATTTAGCGCCTAATGTTTCTTCTTGCCATATAATAGCTTTCATAGAAATAAGATCGATTATGCCTTTAAAATNNNNNNNNNNNNNNNNNNNNNNNNNNNNNNNNNNNNNNNNNNNNNNNNNNNNNNNNNNNNNNNNNNNNNNNNNNNNNNNNNNNNNNNNNNNNNNNNNNNNTCAACATGACCAGGAGTATCTATTATATTAATCCTATGATCATTCCAAAAACATGTTGTTGCAGCAGAGGTAATTGTAATGCCACGCTCCTTCTCTTGCTCCATCCAATCCATAGAAGCTGCACCATCGTGCACTTCACCAATCCTATTTTGTTTACCAGTATAAAATAAAATACGCTCTGTTGTGGTGGTCTTGCCAGCATCTATATGAGCCATTATTCCTATATTTCTATACCTAGATATTAAAACTTCCATACCACAATCAATCAGCTAATATTAAAAACGAAGATGAGAAAATGCCTTATTAGCTTCAGCCATTTTATACTTTTCTTCACACATCTTAAATGCACCACCACATTTATTATAAGCATCTAATATTTCAGACTGCAAACAATAAACAGTAGTTCTACCACTCTTTTTGCGAGCAGCAGAAGTTGCTCTAGCAATCCACCTTAATGCCAAAGAAATTGCTCTATCTTGACGAATTTCAACAGGGACTTGATAAGTTGCACCACCAATACGCCGAGAGCGTACTTCTATAGAAGGGGTAACATTTTCTACTGCTGTTTCAAAAATTGATAAGGCATCTTTGCCTATTTTCTTTTCAGCTAAGGACAAAGCACTATAAGCAATCTTTTCTGCAATAGACTTTTTACCACATTTCATAATTATATTAATAAAACGCATAAGCAAGACACTACCATAACGAGAGTCAGGGCTTGTTCTTTTTTTTGCTTTATTACGACGTGCCATAAATTTTAACCAGATTTCTTTACACCATATTTCGAACGGGCTTTCTTTCGATTTTGCACACCACGTAGATCAAGAGCACCTCTTATTATGTGATAACGTACACCCGGCAAATCCTTAACTCGCCCACCACGTATTAAAACAACGGAATGCTCTTGTAAATTATGACCTTCGCCAGGTATATAAGCCGTCACTTCACCGTATCCACTAATCTTTACTCTAGCTACCTTACGTAGTGCTGAATTGGGCTTTCTAGGAGTTGTAGTATATACCTTAGTGCAAACACCCCTTCTTTGAGGATTGCATTTTCCCAAAGCTGGCACCTTCTTCTTGCGAGTTAACCCTGATCTACCCTTACATATTAATTGATTTATCGTAGGCATATACTGTAAATTTAAAACTCTGAAAATAACTAAGTCTTAGTTATAAAATAATAAACCTCAATAGTCAATATAAAAATAAACATTACTACTCTAATAATCTCAGCCCAATTGCTTTGAAAGCTACTGATAATTATATGCTAAAGCGCATATTGGTTTTAATATTAAGAAATTATCACTTGCTGTGGTCGAATTAATATAGATATGGAACAAGTAATATACTGTGATGGCTATCAAAGAATATGCAGAAAATAATCCTTATAATAGAGGCAAGAGTTTCTAACATTAATGCAAAAATACTAACCGAATTACCAGTAAAGCCAGATGATTTTTACAATCCTACTCTTGACACTTAGATTTAATGCAGCTACCCTAAGTTCAAAATTCTATACTTAATTTTGCTGTTCTTGCATACAAGGAACACGTTTTTAGAATAATGAAAACAATCAGCGCTTTAATTAAAGAAGGGTCAAAGCTACTATCATCACATAGAATTGAATCACCACATTTGGATTGTGAAATCATCATGCAGTACGTACTTGGAGTAGAAAGATCATTCACAATCATGAATCACACCAATCAGGTACCAAGAAACAAAGAGCTTCTATTCTGGAAATTAACAAAAAAAAGAGCAGAAAGATATCCAATATCGCAAATAATAGGTAATCGTGAATTCTGGAGTAAAAATTTTATAGTTAACCAACATGTTCTAGATCCAAGACCAGATAGTGAGACAGTAATTTCAACAGTGTTAAAATATTACCAAAATAAGAAGCAAAAAATAAAAATTGCAGATTTTGGCACAGGCACAGGCTGTTTGTTGATCTCCATACTTAGTGAGTATGAATATGCTATTGGAGTTGGTTTTGAAAAAAGCCTGGAAGCATACAAAATTACCTGCCAGAACACAAAGAAACATAATCTTCTCAACAGAGCTAAAATATTTCCAAATTCGTGGACAGAATGTAGAGATTTATTTGATCTTATAATAAGCAATCCTCCATATATTAAAAGAAGTAAGTTAAAAAATCTGCAAGCTGAAGTGCAAAAAGAGCCAAGAATTGCTCTTGATGGTGGTATCGATGGATTGAGCTGTTACCTGAGTATTTTTCCAATATTGAAAAAGTGCCTTAAAAAAGATGGGTTTGCGATACTGGAAATAGGCGAAGATCAAAGCAATATTGACAAAATAATACCCTTATATGGACTGGCTTTTCAGGAATACGTATACGACTTGGCTGGAATGAAAAGATGCATTGTTGTAAAGCAAGATAAAGAACATGACTAGTAGAACGCTAGCTTTCTAAGAACCTGTTCATAATCTCAAGAAAGACATAAAGTAAGAAATAGAGTGTATAAATTAGGATATATGAGGAGTGTATACCCAAGTGACATAAGTCGAGAGAAGTTTGAGATTATTTCACCAGATCTGGAGTCTTGTGGAAAAAACAAAACCAAGAAAACTTGATTTGTATGATATATTTTGCGGAGTGTTGTACGCCCTAAAAAGTGGTTATCAGTGGAGGATGCTACCAAAAGAGTTTCCCAAAACGGCGCAATTGTTATGATTATTTCAAAAATGGAGTGAAAAAGTAAAAGGAAATAAAAAAAAGTATTTTGGAGTGCATGTTAAAAAAAATAGTTAGTGTGGTCCGACAAAACAATGTTTGGAAAGAAAAAATCAGCTTTTGCATAATTGACACTCAGAGTGTAAAGAACGCAGACACTGATGAAGAAAAAGGCTATGACGCTGGTAAAAAAATCTCAGGAATAAAACGCCATATCGCACAAGATATAGATGTTTGCTATTTATTCTTAAGCTTNNNNNNNNNNNNNNNNNNNNNNNNNNNNNNNNNNNNNNNNNNNNNNNNNNNNNNNNNNNNNNNNNNNNNNNNNNNNNNNNNNNNNNNNNNNNNNNNNNNNCCCATCAAATAAACGACTCTATCAACTGTATTAACGCTATAATTAATTGATTTAATATTTCTTTTTCCCAAAAGCCTTGTGCTTATCTCTGCTGTTATCATACCATCCACAGTAACATCTAGCATAGAAGCCATTTTAATTGGTGTGACTCTTATTTCATTTATCACTTCTTTAATCTCTTTTTGCTGCCAAGCTATTTTCTCTGCTGTGAGTTGCTTTTCATGATTATCAACATTTCCAATGAGTAATACTCTTCCTTCACTCACTTTAACTTTTATAGATGAGAACAGTCCGTGTTTTAAGAGTCCCTTATTGATTCTTATTACTATAGTTGTATCATCAATAATGTTTCCCAAGGATTTATCTTGCATTGTTATTGCTGTAGCCGCTGCAGTTGCTGTTACCACTATACCACTTACAAGAGTCGTACAGCCACTCTGTGTAATCAGAAAAATTGCGAGTAAGAAGCTTGCTATTAATCTCATTATTAATTTCCAGAGTTTAGAGCCTTAATTAAAGAATATTAATAAGCTTTTTTTATTGTGTAAATACTATAAATTGAATAAGCCTTGAATATTTCTAAGACAGTACTTATCTCAATAATGTTAGTTAAAGTAATTCAGGCTTAGATTCATAGTGGAGTTAACTAGTATTATAAGTTCAGTCTGTGGTACTAAAATCTAATCTTTAAATTGTATAAGATGACAGAAGTGGTTATCTATAAGTTAATGAAGGGTTCTTGCGGATATGGCGAAATTGGTAGACGTGCCAGGTTTAGGTCCTGGTGAGCTTGCTCGTGGGGGTTCAAGTCCCTCTATCCGCACTTAAAGTCATGTAACTCAGGTTTTAAGAGAAAATTTATAATCACTAAGTACACTTTTGTTTGTATAAGAACCTGTTCTTAAGGATTGTATTTAACTTAAATTCTGGTAAAATGGCTTTATTAAAACATAAATAAAATATTGATAACAGGTTGTAATGTCTAGTAATATACCTCAAAATGCAGTCGAAGCAGATACATTAAGTAATATATATACCTATAAGGAACTTAGTGTAGATAAACTAAAGTATGAGTATGAAATCACAGTTAGTAGTGATTATATAGAACAAAAGATAAACTCTAGATTACAAGAAATAGCGAAGAATGCAAAATTTCCTGGATTTAGATCAGGAAAGATGCCTTACGATCTTGTTATTACAAATTATAAAAACGAAGCTTTGGAATATGTGATAAACGATACGATTGACTATTGCTCAAGTGATTTAATGAAAAAAATCGAAGTTAAGTCTCACATCCATCCTAAGGTTGATATTATGTCATTACCAAACCTTGATAAAAAGGATAAAAAAGGTGACTTTCTGTACAAATTATCTTTTGAATCGATGCCAAAAGTGCCAGTAATAGATCTTGATAAAATAAATTTGAAGAAAGTTAAGGCAAAAATCAAAGAGGGAGACATAAAAGAATTTATTGATTCTATAAAAACAAAATTTCCTAACTTTGTCTCTGTTGATGATGCTTCTTATCAAGCAAAAAACGAGGATAAACTGATAATTGACTTTGAAGGGCGAATTAGAAATAAGCTCTTTCAAGGTGGAAGTGGCAAAAATTTTACTGTTAATTTAGGATCTGGAACATTTATAAATGGTTTTGAAGATCAATTAATTGGCATGAAAAAAGGGGAAACAAAAAGCTTTAAGTTGAGATTTCCTGAAGATTACCAGGTAATTTCCCTTGCGGGACAGGAGGCTGCTTTTTCTGTTCGAGTTAATGACATTCAGATTGCCAAAGATTTGCAAAGTGATAATGAAATAGCTAGGAGAATTGGTTTTGAAGATCATTCTTCGCTAATAGATCATGTAAAAGAAGTAATTGATAATCAGTGTAAAGAAATGGAAGATCTCTTAATTAAGAAAGAGCTATTTGATTGTTTGGATGCTAGTTATAGTTTTGATTTGCCTATAGAAGTAGTAAAACAGGAACAGCAGAGAGTGGAAAGAGAGTTGAATGCTAAAGATGATTCGTGTAAAGAAGCTGAAAGACGCGTAAAGCTTGCAATGCTATTCATGGAGTTCAGTAAAGAACATGAAATATCATTAACTCAAAGTGATATTATGAATGTTATTGTAAATCAATATGTCAGTAAAGATGTATCATTTGACAGAGTATTTAAACATTTTAAATCAGATGGACAATTTCAGGAATTAGTTAGAGGGCAAGCGCTTGAGTATAAAGTGACGGATTATATGATAGAAAAAGCTAGTAAAGAAGAACAGATTGTTTCTGTGAAAGAATTAAAGGAATTATTTGATAATATTTGATAGGAATAAGGTATGACTCTTATACCAATTGTAGTTGAACAAACTAGTCGCGGTGAGCGGGCTTATGACATATATTCAAGGCTAGTAAAAGAAAGAATAATTTTCGTAACTGGCCCTATTGAAGACAACATGGCCAGCGTAATAGTAGCACAGCTTTTATTTTTAGAATCGGAAAATCCCGATAAAGACATTTGTATGTATATTAACTCACCAGGTGGTGTTGTAACTGCTGGTTTGTCGATCTACGATACAATGCAGTATATAAATCCAGACGTTTCAACTTTGTGTATAGGTCAAGCTGCATCTATGGGTTCTTTGTTGCTTACAGCTGGTGCGGAGGGTAAACGTTACTCGCTACCTCATTCAAGAATTATGATACATCAGCCATCTGGTGGTTATCATGGGCAAGCAACTGATATAGAAATACATGCTAATGAAATTTTGCGAGTTAAGAAAAAATTAAATCAAATTTATGAAAAACATACTGGAAATTCATTAAAAAAAATTGAAGAAATGATGGAAAGAGATAAATTCATGGATCCTGAAGAAGCAATGAAAACTGGCTTAATTGACAGAGTAATAGCTGAGCGTAAAGATATGAAGATTGAAAATATTAAAGTTAAACAAAAGGTAGTTTAATGGATAACAATAATGATTTACACTACTGTTCTTTTTGTAACAAGGCACAAAACGAAGTAGATAAATTGATTACTAACTCTTCAGATGGTTTAAAGGTGTTCATTTGTAATGAATGCATAGAGTTATCCCATAAAGCAATAAGTCAAAAGAAAGAGAGAGCTTTTAATTCAGATCATATATCTGATATGAAGCTATTACTAAAGAAACCTGAAGATATAAAAATTTTTCTTAGTAAGCATGTTGTAGGTCAGGAACATGCGCAACACGTTTTATCTGTGGCTATGTATAACCATTGTCAATCCATGGTGCAACTTCATTCTATAAGTGATATTGAAATTGAGAAGTCAAATATAATGCTTATTGGCCCTACTGGTTCTGGTAAGACTTTGCTAGCAAAAACACTTGCTAAAGTTTCAGATGTGCCATTTGCTATGGCCGATGCGACAACTTTGACTGAGGCAGGTTATGTAGGTGATGATGTAGAAAGCGTGTTGTCACGTCTATTACAAGCTGCAAATTATGATGTTGCAAAGGCACAGCATGGTATAGTGTTTATCGATGAAATAGACAAGATTACAAGAAAATCTGAAAGCACTTCAATAACCCGTGACGTTTCAGGTGAAGGGGTCCAGCAAGCTCTGCTTAAGATTATGGAGGGTACAGTTGCTTATGTTCCGCCACAAGGAGGGCGAAAACACCCGCAACAAGAGTTTATACAAGTAGATACTAGTAATATACTATTTATTTGTGGAGGAGCTTTTGAAGGCCTAAATAAAATTATTGAGGCAAGAAAAAAGGGAACATCAGTTGGCTTTGGAGCAGATATAAGTCAGTCTAAAGCACAAAAGAAAAAAAATGCTTTACGCGATGCTCAACCTGAGGACTTAATCAAATTCGGTTTGATACCCGAATTTGTAGGACGAGTTCCAATAACTGCTGTTCTAGATGAGCTGGATCACGAAGATTTAATACATGTGTTGACAGAGCCAAGAAATGCGCTAGTAAAACAATATAAAGCATTGCTTGCATTTAGTAAAGTAAACCTTGAGTTTTCAGATGAAGCAATATCAGCTATTGCTAAAAAAGCTATAAGCTATAAAACAGGTGCAAGGATGTTACGTGCTATCTTAGAGTCACTTTTGCTTGATGTTATGTATATATCCGGCAACGGAGGTTTTGAAGGTAGCACTATAACGGTTACTAAGAAAATGGTAGAATTAGGCAAAGTGACGATTAATCATAATAATAAGGGTAGTGTTATAACGGTTAATGATTAATTTGAGGCATATATTATGAGTATTGGACGTGCTGTAAACTTTAATTCTACTGTATTACCAGTATTACCTCTAAGAGATGTAGTAATTTTTCCAAATATAATGTTGCCTTTATTCGTAGGTAGAGAAAAATCTGTTCATGCACTAGAGTATGCAATAAGTAGCAGTAGTCACCAAAACGAGATTTTTCTCATAGCACAAAAAGATGGTTCTATTGATAATCCAGAGCCAGAGAATCTTTATGAAGTAGGTGTGTTAGCAAACATTATACAACCATTAATAAAACTGCCTGACAATGCAGTAAAAGTCATGATTCATGGGGTAAGAAGGGGAAGAGTTATAGAATATATTAGCTCCCACACTTTGTTACAGGCCAGAGTAGCGTTGGATGATCATTATGAGTATGGAGAAAATGAAGATAATATTGATTTAGAAGCTTTAAGGCGTTCTGTTATAGATGCATTTGACAATTGGTGTAAACTAAGCAAGAAAAGTCGGCCCGAGATTATTATTGACCCCATTGATCAAGTTAAAGAGGTTAATCAAATTGTAGATATGATAGCTTCGTACTTAAATATAAAGGTATCAGACAAGCAAAACATACTTGAAGTTTATAACCCAAAAGAGCGTTTAAAAAAAGTTTTTGCTCTTATTGAGAGAGAAATAAGTATTTTGAGTGCACAAAACCGCTTGTATAAGACAATTAAATCACAGGTTGAAAGTACTCAAAAAGTTTACTACCTTAATGAGCAATTAAAAGCTATACAGAAAGAATTAGGTGAGTTTGAAAATGGAGATGAAGGGAATATACTCAATGAATTTGAAAAAAAGATAAATGAAACAAAGCTTTCTGAGGAAGCAAAAGAGAAAGCAATAACTGACTTAAAGAGATATAAGAAAATGAATCCCATTTCTCCTGAAGCAACAGTTATATCTAGTTACTTGCATTGGTTGCTTGATTTGCCATGGAGAAAGTACAAAGATGCAAAAATTAACTTAAATGCGGCTAAAAAAATCTTAGATGAAAATCATTATGGCATAGAGAAAGTAAAAGATAGAATAATAGAATTTTTAGCAGTATTAAAGAGAGTAAAAGAGATAAAGGGTCCTATACTTTGCTTAGTTGGACCACCTGGTGTTGGTAAAACTTCTTTAGCTAAGTCTATGGCAAAAGCAGTAGGAAGAGATTTTGTTCGCATATCTCTTGGTGGTATACGTGATGAGTCTGAAATACGAGGACACAGGAAAACTTATATTGGCTCAATGCCTGGTAAAATCATTCAACACATGAAAAAAGCTAATTCATGCAACCCGCTTTTCCTGCTTGATGAAATAGATAAGATGGGTTCTGATTCGCGTGGTGATCCTGCATCTGCATTACTTGAGGTTTTGGATACTGAGCACAATAAACATTTTACAGATCATTACTTGGAAGTTGAGTTTGATCTTTCAAGTGTAATGTTTGTAGCCACAGCAAATAGCTTAAATTTACCGCATCCTTTGCGTGATAGGATGGAAATTATACAATTATCTGGGTATACCGAAGACGAGAAGATCAGTATTGCTACACATCACCTTATTCCAAAATTAAAAAAAGAGCATGGTTTGCATCAGAAGGAGTGGGAAATAACCAATGAAGCATTATACGAGTTGATACGTTTATATACACGTGAAAGCGGCGTGCGAAGCATGGAAAGGGAACTTGCAAAACTCATGAGAAAAGCAGTTAAAGCAATATTAACTGATCAAAATAAGAAAATATCTGTAGAGATTGGTAATTTACAAGATTATCTAGGGGTACGTAAGTATACCTTTGGCATTGCAGAAAATGAGAGTTTGGTAGGGATAGTAACTGGTCTTGCCTATACTGAAACAGGTGGTGATATTTTAATGATAGAGTCAGTCCTAATTCCGGGCAAGGGGGAAATAAAATACACAGGAAAGCTTGGAGAGGTTATGCAAGAGTCTATAAAAGCTGCGTATAGTTATGTGCGATCAAATTGTTTATTTTTCGGTATAAANNNNNNNNNNNNNNNNNNNNNNNNNNNNNNNNNNNNNNNNNNNNNNNNNNNNNNNNNNNNNNNNNNNNNNNNNNNNNNNNNNNNNNNNNNNNNNNNNNNNTTTTTTTTAACCTCAAAGCTCTGATTTGAATATATAAATTACAAGTAACATATATGGCAATTTCATAAGTTCATTTTTCAAGCATATATTGCAATATCTCACTAGCAATTGCAACATCTTGGCGTGGAGTTTTACCATGTTCTATAAACACTGAGATTGCATAGCGCGGATCATGGTAGGGGCCATAAGCGATAAACAATTTATGACTTTCACCTTTAGAGTTTATCTCTGGTGTACCGGTTTTGCCAGCAATTTGTATACTGCCTAGTCCTTTTCTATAGTTAGAATTCACCACGTCAAACATAGCTTTTCGAACCACACTAAGATGCTCATGATTCACATCAATATCAAGAAAGTCTTGCCCTGGTTTACTCATCTCAATGTGGGGAATTACCTCCTTTCCTGTTGCAACCCTCGCTGCAAGAACCGCAAGCTGTAGTGGTGTTGTAAGTAAATACCCTTGTCCTATAACTAAGTTAATGGTATCACCTAAATACCACTCTGAATATAGCTTGCGTGCACGCCAATCCACATCAGGCAACAATCCCGGAGCTTCTTCCTTAAACATTCCAATTAATGGTCCACTTCCTATACCAAATTTGCTAGCCATTTCTAGTAGAGAATCTACATTTATTTTTTTTCCTATATTATAAAAGTAAGTGTTGCATGAGAAGGCCATTGCCTCGTTTAAAGATACATATCCATGGACTTTGCTTTTTAGGCAACGAAATTTTCGTTCACCTATTTTCATATATCCCCTACACGAGAACTTTTCTTCTGGTGTTATTATTCCATCTTTTAAACCCGCAAGCGCATCTATTATTTTAAATATTGAACCAGGTGGAATTTGATATGATAATGCACGGTTTACAAGCGGTAATGAAGGATTGTTTAAATTTTTCCAAGTTTCATTTGATAATCTGCTAGTGAAAAGATTATTATCGTAAGAAGGTGAATTATATAATGCTAAAATTTCTCCGTTATTTACATCAATTACCACTGTGGAACCTTGGTGGTCTTTAAATATCTCTGCAATTTTCTTCTGTAAATCAACATCAATTGTCAGCTGTATATCTTGTCCGTCTTGCTGCGGTATGCTAGATAACTCTCTCATGATACGCTTCTTAGAATTTATTTCCTGCTCAGATTTTCCGGTCTTGCCTTTTAATACATGATCATATGTATATTCAATTCCACTAACCCCTGCTTCATTTATGTCTTGCTGTTTTTTTGTATATCCGATTATATGAGAACATATCGAACCAAACGGGTAATAACGTTTATAAAGAGCAGTTATTTTCGTATCTGATGATTTTGTTGCATCAGGTTTAATTTCTGATAACATCTGCAAATCAACCTCCCTAGTAAAGGTTTTTTGCCCATCAAATAAAACAATATACGAAATTTTGTTTACTGCGAGTTCAACACTATTTCTATCCAAAATCCTGCCTCGTTTAGGCACAATAGTAACAACTTTTATCCTATTATTATTGGATAGCACTTCATATTTTTGTCTATCTCGTACTTGTAAAGTATACAACCTATAACTAAAAATAGCAGAAATAGTAAGCTGAATACCACCTAATATGAATGCCCTGCGGTTGAAGACCTTGTTTTTTGTCCACATAGAATTCCTTTAGAATGCACTCCTTCTCCTTTTATTGGCATATTTCTAGCTTTCACCACATCACAAATCCTCTTTTCCCAATCACTTAAGGTAACAAGCTCATAACCCCATTTTTTTAGTATTTTAATAATCTGAGGTAAAGCTTCAACTGTATTTGATTTGTTATCGTGATCATGGAACAATATAATCGCTCCATTATGTACATTGCTTAAAACTCTTTCAACCAGAATCTCTGATTTATCGCCTTGCCAGTCCAGAGAATCAACTGTCCATAGTATGGAACACATATTTAATCGATTAGTATTTTCGATCAAATTATCATTGTGACATCCATATGGTGGACGAAACCATTTTACATTCTGTTCTGTTGCATTTTTAATTGCCACATTTGTCTTTTCCAGTTCTTGCAATTGCTCCTCACTTGAAAGTGATGTCAACTTCCTATGCGACCAAGAATGATTACCTAATTCATGACCTGCTTTATGGATTTTGTTTACTATTTCAGATGTTTTTTTATTTATACGCTCACCAAGCACAAAAAATGTCGCTTTTGTTTCATTGCTCTCCAGAATATTAATAATATCTCCTGCTCTATTATAAGACGGTCCATCATCAAACGTAAGTGCAACGAACTTATCTTTGTTATTCAATAATTTCTTTATATTACTTAAATTTCTATATGATAGATCCAAATCACAACTGAGCCCACGATACGGTAAGTTAAAGTTACAATCACTACAGAAAACTGCGCTTGAATATAGCAAAAGAAAAGCGATTATTCTTATAAACATATATAATCAGCAAAGTGATAGAGTACTACACTTTTTTGCTAAATTAAACCACTTTTAGCAGCTACTGTTTACTTCGTTACTTTGTCAATATATTATATTAATAACTTTATATAATATAGTATGATTGCAAATATAAATACCGTTGC
>NODE_12_length_13669_cov_122.830783
TAGCTCAAAGAGAATCTACATTTCATATATACAGATAACATTATTATCTCTGCTGAAAAGCTAAATCCTTTGAAATAGGGCAATAATTTTGGACTAATACGCAACATCTTTGCTTTTTTAAAGATGATTATATTACTTCTTTTCTATTTTCCTACAAATGAAACTGACTTCGCTCTATAGATGCGACAGAACCAGACGTATTCAAACTGAATTGAAACGTTTACATGATCTCTCTTTTTCATTGGCTACTATACACAAAGTTTTCAAAAAATATGATGTAAGTCTTTTACGTATTAAACGTCATTACCGCAAACAAATAAAGCGTTACAACTGTAAAGTACCAGGAGAACGTATACAGATGGATGTATGCAAAATAGCTTCTGGACTTTATCAGTATACCGCTATAGATACGTTATAAAGTTGTTACATTGTACCCAAGACGTACTGCAGAAAACACTCTAGATTTTCTTGAACAACTAAGAGAAAAAATGCCATTTCATTGTCAAAGAATTCAAACCGATAGAGGACAGGAATTTTTTGCTTATGGGGTGCAAGAATATTTGAAAAAATGGAAAATCAAATTTCGTCCTATCAAGCCATTTTCCCCGCATTTAAACGGTAAAGTGGAAAGAGCTCAGCGTACAGATTTAGATGAATTTTACAGTAGTGTTAACATCAAGGATCCTGACCTACAAATTAAACTCAGAGATTGGGAAAACCATTATAATAGACAACGTCCTCATAGCTCTCTTCAAGGGAAAACTCCATGGGAAAAATATAAAGAGCTAGAAAGTACAATTCCTTGTTTAAGTGAAGTGCAAAAAAATTACATTCCGTCAAAGGAGCCTTTTGTCATGCAAAATTACAAGCATGATCAAAGATTAAAGTCAATTCAAAAACACAACGTTACTTAACTATTTAAAATTCAGACTTAATCTGACAAATCAGTTGTTATGACCTATATGAATCACACAGATAAAATTAAGCAACTTGACCAGCAGAAGTAACTCCTCTCAGGCTCTTATTATCCGTAGGTTCTATAGTAATGCTGTTAAGTGAAGATATTGGCCGCTGTGACTTTTTCAAATTGCTATTTTCCCATTGTATAAATCTTTGTATTTGATCGTCATAATGATTCAGTTTATATTTCAGCTCAATGAGTGACCCTTCTCTGTCTAGTGATAGATTTACAGTCTTCTGAACACCTAGAGATGTCACTCTCATATTTTCCAAATTTCTTCTTTTAGGTGATATACACTGACCCTTCACTGAGCCTGATAAAGTACAATCTTGCAACTCTGAGACTTGCTGCTGATTATCCATTTTTCTCCTTTTAGTTTTTGTACTCTCTGTGTCTAGAAAACTTTTGTTTTCTAGCAGTAATTCTTCACTTGATACTGAAGAAGAACTTTCGCTATTTTTTTCTACATAAAGCTCTTTTAAAATTGAGACACCCTTAGCATTCAAATCAGATTTTTCAAATTGTAAGAGCGATTCTCTTTTTTCTATCTCATTTCTTAAATATGTTAACTTGTCTTCACCTTCAGTAAATAATTCTTGTATAGCATTTACAGTTCCTAAAGTGTCAGGATGATTTACTCCTATCACTTTCTCCTGTAATTCTTGCAATTGTTGGAGTTCTTGTAATGCTTTTTCCTTATCCCCTAAGCAGCTATGTAAAACAGCTATATAAAACTTCACAGATAGTACGTTAGGATGATTATCTAAAAATCCATAATTTTTTTGTAGCTTCAGTACTTCCTCAAAATATCGCAATGCTTTTTCTCTTAATTCCCTCTGAATGACTTTTTCTACTTCTATTTCAACAAAATAAGGAGCAGGTTGTAAGTACTGACTACCTTCTTGATTTATTAGAACATCTTGTAGATTCCTAAATAAAGCTTTTATACTCAATTCACGAGGTAAATCCTCTTTATGTGATAACTCTCCTTCATTTATAGTTACTTTTTTTCTTTCTTGAACCATAAAGAAATATGCTAGGGCATAGATATATTTTGTATCTAAATTATAAAGTTCATATATCTCGGAAGGATAAAGATAAGGATCATCATCGGAATAAAAATCATCTAGTTTAAGGAAAATTTCATCTCTCAGTCGTCTTACATAGTACAAAGTTGTAAATGCATCAGTATATCTTTTTTGCATCACAAATACTTCAGCTATAATAACTGCTATATCTAGATGTTCTTCCATAAGTTCCATGATGTCTTCTCCATATAAACTATTGACTATAAAGTTATTGTATTTAACGTATGACAATGCTTCTTTATAATTTTTTTGTTTGAGATAAGTAGAAAGTATTTTTTTATCCAAAGTAAGAGAAGGAAATGTATCATTTACCTTCTCGAGTTTTTTTAAATCCAGAAAGATTTTTAACGCTCTATCATATAGTCCCAAACCAGCTTGCGCGCAGGCAAACTCATATTTAATTAATCTTGAATATCTATCATCTACAGCAAGTAATTGATATAATTGTGACGTGAGATTGATAACTTTTTTATACTCATGTAACTCATTTAAGCTACTCAAAACTAAACAAGGAAAATTCTTATTTTCTTCTATTAGATAGTCATATTTTTGACTATGATCAAACAAGGATAAGAGATGAACTACATCTAAAAATCCTCCTTCAGCTTCAGATACCAGTTCTATGACACAACTTAATATGTGTTTTTCCTCATCTATGCTAAGCCATGAACGCACTACTTTTTTGACCGATTCACGCATAATGTAAACCTTGTATTTATCTGATCCTTCTACATAAATTATGGAATACTGCTCTAGCAATTCAAAAATGGAGTATAGTCCATCCTCATATCTAATCCAGGTAAGAAATAAACTGGGATCAATTGCACTATGATCAAAATAAGCCATAATACTTAAAATTTTTAGAATTTTCTCTCCAGAACTCATCTTTTCTATTGTTTCCATCGAGATTAGTAATGTTATTTGCAATATTCTATCGTATTCATTTTGTCCAGTGTTTCGTGGAAATTTCTGATTAAACCTTTCGTATTCTATTAAATATTCAAAAATTCCAAATGCTTCGCTCAAAGAGCTTGATCCTTTGTTTTTAATACATGCTGCTGCTAGATTTATAGCCAATGGAAAACATTTTAGTTTTCTTATGAGCGCTTTTATTTGTTCATCTTGCGATCTATCTGCCATCTCTAAAATTATTTTGACAAGTTGTACAGCTTCTTTTTCTTCAAGACTATCTAAAGATACTTCTGCTATATCTTGATAATCTTGATCAGAAGAAGTAAACAGGCAATCAAAACCACCTCTTTGACCTCTGATCTTTAAAATCCTCTCTAGATCTTCTTTTTTAACTCCCTGAAAAAGGAATAGGCATTTTTTCTTTTCTTTATTTCCTACTCCTCCTTCCATAAACATGGCTAACCTATCTCGGGTAAAGGAAGCAAAAGAACTTTCTATGGATAATATATCTTGAGTACTCACCTCATAGGCATGAAGATAAGCTCCTTTGTTTTCTTCAACAAACTTTCTAGCTAATTGAGTTTTACCAATACCAGATGGACCTACTATTACTACCGCTCCCCCCTGCAATTTTGTATATATCTCATCTATTTGTTCTTGCCTTCCAGTGAATTCTTCTACTGGATCACATACATCCTGAAAATTCATTTTACCAAATAGAAATCCTAATTTTTTTACATTTGATAATCTTTTTATACTAGACCGAAAACTCCTAGATCTTGCTGCATTATCATGCTCTGATTCAAGTAGGTTGCTATAGTCTTGAGCGACTGTTTCAGCATGCTTTACAAATGCTTCTTTTACTTTTAGATAATAAGATAAATTTGGAATTGTTTTTAAATTGTTTTCCATCGAATATATAACATCACTATTTTTTCCAGCCCTTTCTATTATCTTTTTGCCTTTCCTTATTCCTTCTCCTTCAACTAAGTATCTCATATTCATATCTAAACTTTGTTTGCATCCTTGACAGAAAAGTAAGATATACTCGCTTAAAACGCTTACCTCTCGTTCAATATGAGATTTAATTTTTACTATAAGATCCTCAATTACTTTTTTGCTTGGCATTTGAATTTCTTCATTGACAATATAAAATACCTTCTCCACTTTAGCCTTAAAGTCTTGTAGGCCTAAAGCGTCTAAGGTATACACATAATTTTCAAGTTCTACGTTTGTGGTTTCTACTCTAATATATCTTGTCTCATATGTTCTTTTCGACTTTTCACCCATAAGGGAACGGCGATAACCATACTGACTAGATTTATCTTCACTTCTTTTTCTATAATATATAAAAGAGCCTTCACTTCCTTCTGCAATTCCGATATTTTCATATAAATCTTTAAGGTTATAACTTATTTCTCCATACTGCGCAGACACCTCTTGCAAATATGTATTTAGAACAAGGGTTTCAGCTATCCCTAGCTTGCTCAAATCTCCCTTGTATTCTTTCTGAATATAATATTCGATGATCTTATCTACAATGTCATCTGCTATCTTTGAAACATGATCAAAGCCTATTTTCTCAAACTGCATTTCAAAACTTTGAAAAATATTGCATCCAGCATCTACTAATATTTTTCTAAAGCCCAGTTTATATTCATTAAATGTTTCTATTAAGTCTGATAGATTAATAAAATTTTTTGTCGCTTTTATTACATTACCTGTTCTCAAAGATGCCCTCATACCAAACATTGCCAAGTCATCTGTATGTATTGAACATCCAAAAATACTCCGCACAGATCTATTAGTGTTCATTCCATCAAAAAATATTCTGTTCCCCTCTCTCAGCATACTCGCAAGCACATCATATATAATGATCCTCGTTTCAAATGATTGAATGAAACTCAGAACAAACTTCATCAAATTTGAATACTCTACTTGATAAAATTGATAATGATTACCTCCTTTGTAGGATAAGTGTATTTTATTACAGTATTTTTTCTCTTCATTGTATATAAGATCTTTTGAATCTTTCTGAGACACTATTATCGCTGTATTTAGTAGATCAGACATTGAATTTATTTCATGCTTTCCACCCCAAACTCCAGTAAGTTCCATGCACTTTAAGTATGTGTCAAATACAAATTCTTGAACTTGATTACGTTTTTTTATCTTATTAAGTTCAGTACAAATTTCCTTTACTGCATTTTCGTCAAAAAAATTGGGTTGGAGTTTACTAATATCAATATTATACTGCTTAATTTTTTCAGCACCGAATTCATCTTTAAATTCTCTTTTAAAGGTACCTCCTGTAAAATAACTTCCACTGTGACTCTCAAAAAGATCCATAATTTCAACCTTATTTTCAAATCTTCTTTGGCTGAAACATACTTCATCAGCAACCTCACAACGAAATGTCTTCGTTACTAATTGCTTCATTACACTATCTTCATAAATATTTGCATTACTTTGTATTAGCCTTTGAATTGAATGTACATCATAGTCGCTCGCAAATAATTCTTTAAACCTTTCATGAAAGGCATAATCATCAAATTTTACGGGAGTTAAGTAAGCTAAAGCAACAGACCAAAATAAGCAACTGCCATCTCCTGGTATATCAACTTCTTCATATGAAATAAGTGGTTGCAGTATCTTAGCGATATCTTTTCTGTTATTATCTTTAGCAATATCTATAGGAGTCTTTCCCTCTCCATCTAAAACATCAACTTGCGCTCCTATCTTTAGCAAAAATCTGACAATTGTTAACTCTCCCAGGCAAACAGCAATATGCAGCGGTGTATCACTGCATTGATTCACTCGAAAATTAACGTTTAGACTCGGATATACCTTAAAAAAACTTTTCAGCTTTTCAAGCTTTCTATCTTCTAGAATACTAGAATCCTCTATAATATTAGTAAACTCTCTTATTAATAGTGTCTCGCTCAAGATTGGCTCAAAATGGAAACCTCCTTTATTTATTATATGTATAGTATTTTTTTCATTATAATCTGTACTTACAGGTTTGGATGTTAACTCATCAATAAGATACCCTGACCATCCACATATATGAAGATCTTCAATAACATGCAGCTTAATATTATATTCATTACAAATCATACTTCCCTCAATTTCAGGCCTACCCCATATAGGAATCTGCAACGTACTTCCATACTTTAAATCAGTTAACGATAAAAACACGTCTTTATTGTCCCTCTGCATTTTTTCTATATCTTCAATACTGTATTCTATACCAATCAAATAAGTCTTCCATAATTCATCATCATTAATACCAGGCTCTGGGAGTATTACTCCATAATCCTCAAGCTTTCTAGCATCTGCTATAATCTTTTCTTTCATTTCTTGACTAATTAAAGCTTGCTTCCTACAAACTTCTCTCAAAGATTTCACAGTAAAGTTTGTTCCAGGATTTAATTGCTTAAGTCCCTGTGCAACTGCATCAAAGAAACAATCTCCTCCTCCAATTGCTTTTCCTATTGTAAAACCTTCTGGCAGCTTTAATATTTGCTGACTGCTAGATAGTAGTGTGTCTTCTTTTTGCATTCTTATTAACCTAGATTGATTATCTATTACTTGTTCCTTTGTATTTTCTTTACCTAACATAAAGCCCCCTATATTTTAATATTCATATTTTGATGATTTTGTCGTAAACCTCTTTTCTAAAGATTGGTTTCAACATTTGATTCTTATACAGCTGTACCAAAACAATTTGCTGTAGAAACCTTAAGTTAATTCCAAGTAACTTTGATTGCTGAGTAACAGTGTACTTTTCTTTTGATTTCTTACTAAACTAGATATATTCTTAAAAAAGCCAGGATTGCTTTCTGAATGATGTACATAATACAATGCATCTGACTCAATACCCCATGTATTTATTATGTTAAACTCGACTATAGCTAAAGAAATCCAGCAGAACAAGAACTTTTTTTCATGTTTTAATATTTTTTTAAAACTAAAGCCAGTGCTTGCAAAAATACTTCTATTTTTTTACTTTAATGTACTAACTGATCCTTTCTACTTTTAAATAAATTAATACCCACTTAATCTCACACATCACTAAAAACCTAAACGACACAGCCATTTCCAGAACCCAAAACTAGCTAGTGAGAGAAGAGTTTGTTTTGGGATGCGTTGGACTACCGCTAGATCCGTGCGAACTTTTTTATATGGTAATTTCATTGTACGCTAAAACCAACCATATTAGCCTACTTTAGCCATGTTTACATACGAACCAATTTGCTTAGCTTTGTTGCAAAAATTTCAAGCTTCTATTTTTGAAACCCTATTTTTACAAAACGAGTTCTCACAAATATACGATCTTTTTTGGTCTTCAAAAGGTTAAAGAGCAAAGAAGTAAATAAATAAATTTGTTGTGATGCTAAAGGAAGTGTTTCTTTTAACGATATTTTATTCAAAAAGACGGTGCTTTGTTGTATTTCTCCTATCCACTCTGAGAAGTCATTATCTTCTCTTGCTTCCAACCAAGCAATACTATTCATATCATCTTGCTAATACAAATTGACAATTGTTAAGAGATTAGCTACAATATTATTTATACATATTAATAATGCTAGAAAGGTAATGATAGGTAAGGGATTACTAAAGTTAATAGATATGCTCGATAACCTTTTGAAAGGAGGAATAAGTGATGGAAGCCAGAGACTAGACAAAATTATTCAGGATTTGGAAATTGATGGGTCTCCTGATTATAAGGTTGCCAGTCAAGTTGGTAGAACTGTAAAGTCTGCTATTGATGCTGAAGTAAATATTGACATAAATTTCGTTAATTCTTCTTCTGTATTGAAGAGCGGTGTAATTGAAGCTTTAAATGATTCTACTAGAATTGTTGATAATGCCAAAGAAATCGATATTGCAAATGCTGTATCTAGTAATAACAGATACTTGCTAAAAAAAATAGTAGGGAAGGCTATAGAAAACATAGCTAGATCTAAAAAACTCATAGCTAAGAAGATTGATGACAAATATAAAGACACTATTGACGAAATAATATCTAATTTCGATGAAGCAGAAAATATACTAAAAGGTAAAACAATAGAGCTTAATAAGCATTTTGTTGATAATCGAAGTCAAAAAGAGAAAATTTCTGGGTCTGCAGAGAAAGTATACAATAGTTACTTACTATTATATAAATTAAATGAGATTAAAGTTGATGGTGGAAAACCGCTACAAGACGTGATTTCTTTAGCAATTGCTCAAGGTGAAATACAAGCAGAATTTAAAATAAAAGGTAATTTGTGCAAAATTAGTATTATCAAAAAAGATGATAGCTACGAGCTTAAAATCTTAGGCGAGCATACTAAACCAGAAGTTAAAGATATACTAAAATATACTGACGAAGATATCATAGGCTTATGGGCTCGAAGTGAGGTTTCTATGGAGAAGGATAGAAATAATTGGACATTTGCTATTGGTTTGTGTGATCAATTAAGACAACAAGATTTAAAAGTCGGTGGGCTAGGTAAGAAAGTTCCGTTTGCTTTGCGTTTTGCCAATTTTTATAAAGTTATAGAAATATTGAAGAATGAAGGTGCACCATTAGAAGAAAGACTCAGAATAGCAAATAATATAGCAACAGGTTCAGGAAAAACAGGGGATATAGCGCTCTTAAAATTCTGGGCTTATCTTGTAAATATTTCTTGTGTTACCGCAGTTCCAAGTGACATTTTGAGAACTCAATCAAATAATTTTGATAGAGAATTTTTACCTGATGAAGTTGCACAAGAATTTGCTGAACCTTTTTCTGAAACAAATGCTAAATATGCAACTTTAACTTTTGCTGAAGCGTTTAATACGCAATGGAATGTACTTAATAATACATATGGTAAAAATAAAAGTAAACCAGCATTGATTCTTATCGATGAAGCTCCAAAATTGAAAGAAAATGTCGTGCAGATGGCCCGCGCGGTTGAAGTAGCACGTTATAATTCAACTGCTTTTTTTAGCGCAACGCCAGATGCGTTTTTAAGTGAAGAATTTGAAATAAAACAACAGATCTTACTTTCTCCAAGGGAAAGAGAAGCACTTGGAATTGGGAAGTTGCCTGTCTTCTATACTACTAAAAAGGGAATATATTCTGCTTCTCATCGTGTTAGAAATTTACCAGGTAATCTTTCTAGAACAGCAGAAAAACAATATGTTAAAAGATACGAAAATACTCATTTAGTGCTTGATCATTCTGAAAAAAGAAATCAAAATTTGAAACGAATTATAGATGCAGCAGAAAATGGTCAAGAGAAATCACAGTTATTTCTAGATTTTATTGATCAAACCCTGGATAGCCAGGCTTACAAAGTGGGGCTGATTGCTTCTGAGCAAAAATACCACAATAGAGATGATTATATTAAGAATATTGTTGAGGAAATAACTGAAAGTAAAAAAATCAAGGATATAGATGTAGCTGCAGAACTGGAGCGAAGAAAGCAAGAACGTCAAGAATCATTTATTTCTTCAATAACACATCTAAATACTAGATTAAATAAATATGAAATAGAATTTCTTGTTAAGGAAAACTTAAACACAAGTGTGAGTGGCAAATTACTTTCCTCAATAAAGCTTCATAATATAATTGATACTTTCAATGAATATAGAAAAAATAGAAAGGCAATTGATCGTCAAGAAATAGGTCAGTTTATTGAGGAAAAGTATTATATTACTGATATTCTCAATACAGATCTAACAGGTATTATACTGGAGTTAGAGAATATTTATAATGGCAGTACTAAACTTAGGAGAAACTTTGATCGCAACTACGAAGGAGATAAAAAGCTTCATGACAATATTTTCTCTGTAAGCAATAAAATTGAAGGATTTTGTGAAAAAGATGCTATTATTTCTTATTTTAATGGAGAAATTAGACGTTTTAGTGCACGAGGAGTGGAAGATAAAGACGCAATGTACGAGAGCGATAAACAAAATATACTGAACTTTGCTAAAGCAGGCTTTGTGCCAAGAATCATTTCTAAAGAACTTGCAATTGGTATCGATGCTCCAAGGCTTGGTCAAGCTGCAATAATTGCAGTAGAACTCTCTGAGATATTGGATCCGAATTTTTTACTACAACTTGTAGGGAGAGTTGGAAGAGATGTAAATAAAAAAGGCAAGTGTTACATTGACTCTTATGTAGCAGAAAATGAATATATAAACCTAAAATACGCAAAAGAATTATCTAGAATAAGTTATAATAATTATATTTACAACAAATCACTTCCTTTATATCCATACAGTATACCTAAAGAGTATAGGGATTTTCCAATTGTGCCAGTCTCTTTTACTGACACAACCGTGGGTGGAATCGCCGCTTACAGAAATGTAGATAAAAAATACATGCGCTATGAAGCTCCAATGTATTTAAACCTTGAGAACATAGGTAAATTATCTGGAAAAGAGTTTTTTGATGTAATGGAAAGAGGGTGCAAAACATATAACAATGATGAAATAAATATTTTTTCTATATATGCATCATTAATGAGTGATGGAATTTTTAGTGCTATGAGAAGATTAATGCGTGAGTGCTGCAATATTAATACAACACTTTCTAAAAAAGATGTTTATGAGGAGATTTTTCAATCTATAAAAGACACACTAAAAGTGATAAATACCAATTTTAATTATAATCAAGAAAAGGTATTGCAAGTTTTTTATTATGCGTTACTTCAACAAGGATGTCCTATGCCTCGACCTATAACACATGATGATATAACAACAGATCGTTGCAATGATCAGTTTTTGTCACAAGGTATAGTATCACTTGTAATTGAAACATTGGAAGCTGCTATGAAAAAGGAAATGGCAATAAAAGGTAAAAATACAATACCAAAGTACTCCAACGACATGTCACTAGCAGACTGGGCACGCTATATAGTTCATGCAAAACTCATGAACCACGAAGATTTACTTAAAGCCGATCCCAATTCTAGTGCTCCAATTTTCATGGAACAAAAAGAAAGATCACAAAGAAGATGTGCCTTTGTACATAATGCAAGTGAAAGTATAGGAACACCTAGTACTGCAAGTAAATCCTTTCAGCAAGTTAGCACAAAAAAGAAAATTATGTATGGTGTGATGATAGCTTCTCCATTTATAGCAGTGGGAATTTACGCTTTAGTTGTAGGTGCAGCAGTTTTCAATCCTGTGGTAGCTGCTGGCATATTTGTTGGAGCTGTGGTAACTGCTGCTATACTATTTGGAGCAGTAAAAATTTATGAAAAGAAAGCAGAAAATCCAGATATGGAAGTAGGAACTGCTGTTAAGGAAGCATTTTCAACATTATGGTCAAGTCATAAGGTTACTGTGTAGCTACAAAAACTGCTTCTGTTATTCCAGGACTATATGTTCTGGTTTTGTTGTATATTTGTTTTTTAAGTGAGCTATACTCCTTAATATGGTCCCAACTGAAAATTGATTTCAGGAACATTTGTTCTTGTTTTATTGAAGCATTTTGAGTTTTTTAGATGGTTTTGTATGTAGATTTAAGATTATCACTATTTTTGTTATATAATTAGGCCTTTAATACTAATTTCCCTCAAATTTTGAAGTATTGGTTTTTTGGCACATACTCTTTCTGTTGCTTTTATAAATTAAGGCCGTAAAATTTTTCCAATTGTTCACTCCATAACATCGGTATTTCTCTTAAATCAGCTAGCTTCAAACTTCTTGGCTGTCTTCCATTTACTATATCTTCTTTAATCTTCGGAGCTAAATAATTTAATCTTAAAATTTGCTGTATACGTCTTGTACCTATATTTATTTTCTTACTCAGCTCTTTTATATTTGCGTATTTTCCTTCCTCTAGTTGCCGTTTCCACGAATGGGCTCTCACCACCGCTTTCAGTAGCGCATTGTTTGTTTTTCCTTCTGGTTCAATTACTGTACATTTGTTTCCTTTCTTTTTTATTGGTATAAATTCTACCTTACCCTCTAAATACACTTCTATTTCATCTTCTTTTACCATCACTCCCTTTATTAACTTTTTCACTATTTCTTTCTGCTTTCCAAAATTTAAATTTTCCCATTTTTTTTCGGTCTTGTCTTTCCAATTTTCATATAGCTGCTCTGTTTTCCTCATTACTTCTTTTTCGACTTCTCCTGCTATTACATTTCGGTTTTCTGATTCACAACCTTTTCCCCTTAAATGATTGTTGCATACGTAATATCGATATCTCTTATTCCCCTTTTTTGCATATGTCAGCGTCATATTTACATCACAACTCTTACATTTAATTATTCCCTTTAGTAGTGCTTCCTCGTATTTTGCTTTTCTATATAGCTGATTCTTTATCAATTCCTGCGCTTTTCGCCATTTTTCCTCTTTTATTATTGCTTCATGCTTTCCCTCATACTCTTTCTCATAATGCCGTATTTTTCCCATATATATTGGATTTGTTATTATTCTTCTCACCGTAGCCTTTTTAAAGATATCTGATTTTGTTCTGTAACCTTGACTATTTAGCTCCCTTGCCAATTCTGCCATTGACTTCAGCTCCAAATATCTTTCAAATATATGCTTCACTGTTTTTGCTTCTTTCTCATTTATTATTAATTCTTTATCTTTTACATCATATCCAAGCGGCAAAGTTCCCCCCATCCACAATCCCTGCTCCTTTGATGTTGCTATTTTGTTTTTTACTCTCTCTACTATCATCTCTCTTTCTAGTTGTGCTGCTCCTGATAACACCGTTTGCACGAACTTTCCCATTGGCGTATTATTGTCGAATATCTGTGTTACTGCTACAAAATTTACTCGGTGCCTTCTAAAAAATGACGTTACTTCAATGCTGTCTTTTGTTTCCCTTGATAGCCTATCTAATGTATATACTACTACACAGTCAACTTCTCCTGTCTTTACATCTTCAAACAACTCCTTTATCGCTGGTCTTTCTAAATTTTTCCCTGAGAAGCCTCCATCGTCGTACCTTTTGGCCAATGCTACCCAGCCTTCTCGGCTTTTTATATATTTTTCACATGCTACACGTTGCGCATCAAGACTATTAAACTTTTGTTCCAGACCATCTTCATTTGACTTCCTAGTATATATCGCACATCTTACCTCTTTCAGCATTCTTTCTCCTTATCTCTCATTCCAAATAGAAGCGGCCCATTGTAGCTCATTCCCATTATTTTCCCCGCCACTGCTGACAATGATGTATAAAATTCTTCTCTGTAGATTAAACCCTTATCTGTTACCATTACCGCATGCGTCTCTTCACCTCTCTCTAGTATTAATTCTGTCCCTTCTACTGGTAATTTATCGCTACTTATTCTTTTTCCCTTCTCTAGTCGATCTGCCAGATATTCTAGTCTTTTTAACCCTTTTCTTGACATTTCTCCATACGCTTTTTCCTGCATTCTATAAGCTAATCTTGGTATCAGATATTTCTTTGAGTATCTAGGCGCCTCTTCCCCAAATACCTTCTTCCACGTTTTTCTCAGCTCACCCAAAGGTTTTCTCTCTAAATTCATTACTTTCTTTTCTATTTCTTTCTCCATATTTTTAGCCCTTCATAAATAGCTTTTCAATTCTGTCTGTTTCTTTCTTTAATACCTCGGCTATTTCTTTGTTATTTTTCGCATAATCCATTGCTGTCATTCCGAACTTATCTGCTTGCTCTATTTCTGCTCCTGCTTCCACTAACTCTTTTACTATTTCCACTTTCCCCACCATACATGCAAG
>NODE_13_length_12803_cov_24.210828
AAGCGCTGCAGGCCTTACAGATAAGGATTTTACATATGTTTCCACTGGTGGAGGAGCGTTTTTAAGTTGGCTGGGTGGTGATGAAATGCCGGGAGTTGCAGCTCTGCAAAAATGATTAGATTAAAACTTTTTTAAATTGTTTCTTATAAGCTAGCTTTTTTGTGAACGTGATTATGTCGAAGACAGTTAAACTAATTTTGTGTTTAATAATACCAATAATAGGATTTATTTTTTATACTAAGGATCATTATTTTCACACCAGTTATGTAGATTAAAATGTTAAGGTCAATCTTGAACCATTTTTCAGTTCACAACCAGGTTATATACCACCGTTTCCAGAATTAACTGACTTCGATAGAGGAGTGTTGAAAGTTTGTGGAGATTGAGGAGCACATCCAGATAAAGAAGATTTCAGAATTTCACTTAGTTGTCCGCAGCATCAAGAAGTAGTGAAAGGAATATATGATAAGCTTGATCATCAAGTGATTAGGCCCGATGCGGATTTGGAGTTATTTAAAAATGAACTGGCTAACATTTGGTTTACAAATAGTGAAAGTGAAAAAGAAACTATAGAGTTTGGACATATTTTTTATGGTGAGCCAAACGATAAATTAGGTGGTATGCATTTTGTAGGTAGATATTTTGAAGCTCAAGGAGATAAATGGGCAGGTGCAATTTGGAATGATAAGTCCATATGCAATAAATCAGATATTAAGCCACCAGTTTATACATTTGGAATGAAATATTTGGGTAAGGATGGGGAAGTGAAGGTTAAATGCCCAAATGGATACGCATATAACCTTCATGCCGATGATATTTTAATTTCTGCAACTAAGGCGTTCAAGGAATTAGGAAAAGATGGAATGTGCCTATATGAAATGGAAGATGACAATTATCAATCAGTGTTTGTAAGAAAGAATCATGCTATACTCACGTTCTATCCCGACTTAACACCAAAATGTGATGATAAGAGTACTTATTGTAGCTGCAGTAAATCTTAATTTATTTCAGCCAAAGATATATATAGCTAAAGTGGCTTAGGTTTTCCTACAATTTGAAAAACAAGAATTCGTCATCCCGCTGCTCGTTAGCGGGATCTAGAAATACCGCGAATGAATCGCGGTATGACGTAGGGAAACCTTTCTTGGGTTAGCTATACCAGCAATGATGCCGTTACTTCAAAACTCAGGTAAACCTTTCTTAGGTATATTTTCAAACTCACCAATTGAAGTTTTTATATCTTGCGGTAAATCAGAGACTAATTCCATGTATTTCTTACTTTTTGGGTGGTACAAGCCCAGTGTATAAGCATGTAGTGCTTGCCGATTGAAATTATGAATGAAACTAGAGTTTTTAGCATATTTTGTGCTTTTACTACTATTTTTTCCGTAAACTTGATCACCAACTACGGAATGTCCTATGTGGCTCATGTGGACTCGAATTTGGTGTGTTCTACCTGTCTTTAAAGTGCATTTAACCAGGCTTACTTGTCCTATAACTTTCTGCACTAAATAGTGAGTGATTGCTAATTTGCCTGTTATTTTTATTACACACATCATTTCTTTATTACTACGCTTTGGAGCAATGTTAGTCTTTATCGTTCCTTGTTGAGTAGACAATGTTCCCCAAACTACTGCTAAGTATTCTCGCTTTACTTTATCCTCATTTTTTGCAATTACCATCGGCCCACTGGTATCTTTATCGAGTCTATGAACAATTCTTGGTCTTACATCAGGGTGAGCGATAACTGCGTTCAAGAGCGTATCATTGTTTGTCCCAGCACCAGGGTGCACTGTTAATCCACTTTGTTTACTCAGAACTATAATGTCCTCATCTTCATAGACGATATCAAGTTTTATGTCATAATTAGGCTCAATTGATGTCGATATGTCAGGTTGAACGAGATGTACCACATACTCTTCACCTGGTTTTACTATGTGATCATTATTAATTATCGGTATGCCAAGTAATTTCACCTGCTCATTTTGTAACAATCTTTGTGCTTTACTGCGTGATATGCAGCTACGTAGATATCTAGCCTTAATTTCTCTTTATCATTATCAACACTTAAGGTTATTACTCAGTGATCTATAGTGATTTACCCCGCGCGATTTCCCATGCTGCTTGAATACTTTGATTTACGAAATCAACTTTTGTACTAGGAAGATCACCTTGTTTTTTAATATGGCAAGTTGTTTGAGAGCCATCTTTCCAGTGAATTATTATCTTGTAATCAAAATTTTTCTTCTTTATTATCTTTTTCTTCTAGCTTAATAGATTCTAATAAATAATATAGAAGGTCACTTGGTTTGCCGTTGACTTTTTTTTCCATTCATCTGTTTTTTCTCGTTCAAATAAATCTTTTTTCAACTGCCTTACTCTGTCTTGTTTTTCTAAGACTGCCATTTTTTCTTGTAGCTTCTTCTCTTCATCTACTAATTGATCAGTATTTTCTTCATTATCAGGCTCACTTGGTCGGTTGTGTTCTTCTAATAACTGTGTCTGTATCTCTTGATCTGCAGATTCATTAGTACTAGTTTGCATATCGATCAGTATTAGACTGACTACTGCTTCCTTGCCCATTTTGTTGAGGGTTGGGGTTATTAGGTGCGTTAGGTAATCTTTCATCTGCAAAAGTCGCTCCGGATAATCCCATACGGGCTCCAGGTTTAAGTCTAGATATTCTATCTTCTAAGTCTCTGCTAGATTACTCAAGTTGTTTACTAAACTCATTACCTTTTCTACGTCCACTTCACCTAGTTTACCTTTTACGTCTCCGCTAACTTCTTTACACAGAACATCCACACTTTTACTAATATTTTTCAGGAAGTCAGTAGTTTCTTTCCTAGCAGTTGTTTTCACCTCATCCACATTTTTCTTTATATCTTTTTTTAATTTATCAAGTAAAGCTTTGAGATCCTTCCCTATACTGACAAGCGTTTTTTCAATGTTAATGTTTGCAGGCTTTAATAGAGCGTTCTTAAATAAACAGCAAATTATATCAATAAAGTCAGTTAGGTATCTATTAACTAATCTTCCCAATCGAGATATCGGATCATTCTGCTCTTCACTCTTAAATTTATTCTCCATTACTGATACAACACTACCTTTTCTCCATGGGAGTAAAATATCCACATTATCGAATTTTTTAACAATATTGCATGCGTTACTTACTTCATTACTTTTTAATTTACTCGATGCTATACATATTCTAACAATGAAAACAGCACTCAGGAATGCAATGAAACCCCATTCTTCCCAACCATGAACATTGGCAAAGCTAAATTTATTTTGTATCAATGCACCAGCTACAATTAGACCGCTCAGCGCATATGGCACAGTGAGCAGAATAACTTTATTTCCATTCTCTTGTCTTTTGTTTTCTAATATTTCTACCTGTTTTTTAGAGATTGGTAAAATTATTGAAAAACCTTGCTTTTTATCGACCAAATCAGGAACAATTTCTATTGTTAATGCATTTTGAGCAATCTACTTTATTTCATCACCTTTTCCACCTCTAATCTTTATATCTATTGGGCTATCACCATCTTTTGATTTCTCATCTTTTATTTCTTGCTTGTATATAATATACGTCTTAGAGCAAGAGAGGTTAATAAAACTACTCCAAAAATAACAGAAACCAGAAAGTAAGTTGGCATTAATGTTGGGCTAAAAGTAGCAATAAAGCTTAAATCGTTAAGGGTTATTACCATTGCAGTTATGTAGGCTAGAGAAAATTGAAGCCAAGTGTTCACAACTGCTATAGGTAGAGTATTATTTACAGTATATTTTTTTGCTGCATGCCATGCTTTAGGGAGGAAACCAATGGCACCATTTATTCTGGCTACATTATGATCATGAGCTAGGTTGAGGTTTAAGGAATTTCCTTCTTGAGTACCTAAATACATAAATTTCCTTACATTAAAATTTGATTAATTATTGTTAACAACACTTCAAAATCAAGCTTTTTAACTTATGCCAAGGCCGGTTAGAGCGCACTTTATTAATCTGTACGTAACGATTTGTTAACCGAATTGAATGTGTGCTATATGTTTTTAGATTGGTGTATTTAATAGTTCTAGTATTACAAACTGAATAGTCGAATTCACTTAATTGAATTATCAAATCAACTTTATCACAATTTTCTGAAATATCTTCTTCTTTATAAGCAAGCAGTACTGATTTATTATTTCCTTTATTATGTATACAGCCATAATCTTTGCACTTTAGTCTTTTATCTGGATTGCTATATTTTGTATGATTCAAAATTTGGTTCTGCCCATTTTGTTCCGCCCATGTTTTGACAACAAAGTTCCTATTTTTTCTGGTGAGAGAATATAGTAAGTCATCACTCTCGTTTGCAGCAACATTATTAGCATTTATTAGGATGTCGGGGGTTTTATATGCGGTGCTAAAGCAAATACCTAGTACAATAAAGAAAATTCCGAAGAAACGCCAATTTCTTTCCCACAAGCACAGCCACAATAAACCAAGTGTTATGATAATAATTGATGAGGCAGGAAAAGTGCGAATGGGAATAACCAAATACTGAAGACTAGCAATTGCATTTGTTATATACAAGATACTGTCAATTATGCGCTCTATAAATGGCGCTATAATCCATTCAATACCTGAAGGAATCAATAAGACATAAATTACTATTGGTATAGCAACTAAATTTGTGATAATACCACTAACTGAAAGATAATTAAAATTGTATATCGTGTACGCAACAGTTGCTAAACTTGCTATTACTGAGCTGATCATGATCAACACAAAATATTTCATTATTTTTATTTTGAACAATTAATTAGCAATAATTTGATAACTGGCAACCAGTGCCAAAACCGCAGAAAATGACATCTGAAAGCCTGGCTTCAAAATTGCTTCTGGTTCTACTGAGAGTATCACTGCAGCAGCAAACGCAATTGCTATTAACTCTAGATATTTTCTCTCTATCATTATTGCAACGAGTACTAAAATCACCATGATGTAGGCACGCTGAGCAGAAATTTGCATACCGGTAATCAACAAATAAAACGTGGTTGGCAAGATAGTAAGGAATGCAGATATTTTCTTGGTGTTATACTTAAGAGTCAAAGTTTCAGATATTGCGAATAAATTACGAAACACTATAAAAAACAGGCCAGCAACAAATGATAAATGCAAACCAGATATGGCAAACAAATGTGCTATACCTGGACCTCTTATCGCATCCATAGTTTTTTGGTCTATTCCGTCCTTTTTGACGATTAGTAATGCAGAAATTATGTCTGCATGTGGTTTTTCAATATTTTGCTGCAGATTTTCATAAATGTATTGACGGAAAGATTCTATATATTCTTGAAATTTTCTTGCCTCAGCCTTTTTGTGCAAAGCTATTTTGCTTGTTGCAAAACCTGTTGCACTTATTTTCTGATAATATGCTATTCTTGCAAAATCATATGCATGCTCCGAGGGCGCAATCTTTAGAGGGAAGGGTTTTGCTGATAATTTTACTTGATCGCCTATTTTAATGCCTTTTTCCACTTTGGTTCTAACTGATATTCTGATGTGATCTAGAGCTCTATCCGGTGTCATTCCAGCGCGTAACGCTGGAATCCATATCTTTTTTTTTTCTGGATTCCAGTATCAAGTACTGGGATGATAAAAGGGGGTGCTGGGATGACAAAAGGGGGTGCTGGGATGACAGAAGAGGATTTTGAGGTAGTAGAGACAGGAAGCAGAAATTGTTTGTATGATCCCCTGTCATTAATGTCCTTCACTGTGGCAATTATATCTTTTACGTATCTCCCTTTATCAAGAATTTGAGTATCAACTAAAGCTGTTCTTAATTTACTAGCTGTAGATCCTATGAGCACTGCAATGAAAGCAATGCATAGTATTGTGTACCTTTTGTGCAGTATCGCAATCAGAGTTAGTGTAGGTGGAAGCAAAAGAAAAATAGATATAGTGAAAATGCAGCTTGGTTCAAAACTTAGGGAAAAATAGGTTAAAATCCCTACACACTGACACACAGGAAACCAGGTTATGACGTATATAGCTAACTATTATGTCAAAAACAGTTAATAAATATACTAATATACGACCCATAGCAGATTTTATCCTTGGATATCCTATAATTGCAAGTATAATAGCTAAATAAACAACGACGCGGGATGGAGCAGCTCGGTAGCGCGTCAGGCTCATAACCTGAAGGCCGTAGGTTCAAATCCTACTCCCGCAATCATTTTCCAACTGTGCGAATATTGTGGTTTCAGGTAGAAACTACTTGACAAATTCCCCCAATCCCCTTATCATTATACTGAAGGTATTCAGTTATCTTCATCTGTGCAGATTAAACAGCAAAAAACAACGTAGTTGGCGTCTTATTTTTAATTTTTTGCACTATGTGCACCTTATGTCTTCACAACATTTCTGGGTTTTTACCTACACAAGCTGAAACGCGCTTATAAGTAGTTAAGACAGTATAGAACGCCGATTTGCAGGATTAGAGAGTAACAACTAGCTAACACGGGATTTCTTTGCCTTTTTTTTCTGCTTAGTAAATTTCTTAAACATTTAAGATAAGGTGAGTTGCAGTTAAAAGCAGCTAAATTGCAGTGTTTAAGGCTTAAAAAACGCCAATACAGAAAATAGACAGTGACTAGGGCTTCTTTTGCCTTTTTTTTCATTTGGTAAATTTCTTAATGTTTGTAGCTAAAGTAATTTAGGCCTACCGACAACCGTCATCCCTGTAGAGGTCAAGTATCCCGCTACTTGTTAGCGGATGAGATACCGCGAATGAATCGCGGTATGACGGTCTGCTGCTTGTTAGCGGCTAAAAGATATCGCGGAGGTATGACGGTTCGTGGCGGTATATTCGTCATCCCGCTACTTGTTAGCGGGATCTATGTTAAGAGATACCGCGGCGGTATGACGTAGGGCTGCTGTCATTCCAGTGCTCCTTTTTTTGTCATCCGAGTAGCCCCTTTTTTGTCATCCCAGTGTCACGCACTGGCATTTGTTGTAAACTCACTTTTACTCTATGGTTATCATTTTATACTACCTTGTCTACCTTATTTTGCCGCTTCGCTGAACGGATACGAACAAAGAGCATAACTAAACTACTAATGACTGCTGAGTAAACTTAGGATCCAATACAGACTGCTTACCCTTTAACACTTGCTCTTGAACAATGAACCATATTATATTACATGGGAAAAGAAATGGCATGATACTGGTGGCAAAGACATCAATAATCTCAAAATTCCTCCAAAATACGTCAGAGATAAAGGTAAGCTTCTTTATCATTGTGATGAGAGAGTATGTGACCGCCACTAACTTCCTCCATCCCAGGTTGATTTTAAATTATCCGGAATGCTGAAAACCCTAACATTTGACTCTTTTTTTGATAAACTTGTTTATTTGCTGTTTATTAAAAGTTTCACTTCAAAATTTAACCTCACCAAAAGTATAAGAAGCCTGTCCAATGAAAAATCCTTAACCTTCTATAACTATCCCAAGAAAGGTTTCCCTACGTCGTACTGCCAAGGATAGATTCCGCTAACAAGTAGAGGAATGACAAATTTGTTGTTTTTCAAATTATTGGTAAACCTAAGTCACTTTAGCTATAAAATTATAAGTTATTTGCTCTTTTTTATCCTTAATCCAGAATTCGGATTAGTAGGGTGTCATCCAATTCTCAATGGTAAATTAAGAAGGGTCTGCAACAACCAATGTAGCCAGGGATATAATTGCTCTATTTTCCAATTGCTTCCCTCAACAAGAGTATATCTAAACCTAATGTGTCTCCTATATTCACCTTCTTGCCAAAATTCAATTACTTTTGGGATTACGCAAAATCCCACCCAAAAGTCAGGACGAGAAACTTGTGTATTGTGAAATTCTTTCTCCTTCAATTTTATAGCTTGCTCAAAATCTTGCCAATCTTTCAGAATGCTCGATTGTTTTGAGCACCATGCGCTAATTTGACTATCGCGCGCTCGAGAAGAGAAGTATTTGTCAGTTCTTTCATCGTTTAGAAGTTTAACATCTCCTTCAATTCGCACTTGCCTAGCAAATTCTATCCAGTGAAACACTAATGCAGCTTTAGGGTTCTCGGTCAGTTCTTTTCCTTTTCTACTATTTATGTTAGTGAAGAACACAAAACCTTCTTTACTATATTCCTTTAGTAATACTACTCTTGCAGATGGAATGCAGTCTTTGCAACAAGTTGCTAGCGTCATTGCAGTTCGTTATTTAGACGGAGAATTAAGTAATTCTTCATACCACTTTGAAAACAAGTTAATCGGATCTTTTTCAGGTAAAAATGGCATATTCAAAAATAAAATCTTAATTCTGACATACGTTGCAGAAATAAGTGCCATTTTGTCGTATAAGTGTTATGATATTGTTGCAGATTTTGCAAGGTTTTTGAACTTTACCAAATACGTAAAAGTTATTTTGAAAGTATCCAGCAGATCCAGATGGCTGTGCATGATCTTTCAGTGTTGAACCGCCTGCAGCAATTACATCACTCAGAGTATTTTTTATTTCAGCAGCAAGTTTTTCGCACTCCCTATAGGTCAAGTCTTGCTGACCTGAGCGGTGATATTCGGGCTCTAAACAAACTTTCAGAAGCATATATATTGCCTACGCCAACTATTAATTTATCGTCCATTAATGCTGATTTGATATTCACTTTTTTGTTTTTCAGCAACTCCTGTAAATAGTCTCCACTGAATTCATCCGTGAGGGGCTCTATTCCAAAACCATCAAAAAAATTTATTTCTTGTTCTTTGCTTAAAATAATAACTAATCCAAATCTTCTTGGATCATTAAAGATTATTGAAGTATTATCGGAAAATAAAAATACCACGTGATCGTGCTTATTCCGCACTTGATCATGGTCAGCATATATAAGCTTTCCGCTCATGCCAAGATGTATGATTACAGCCATACTACCATCTGTATTCCAGATCGTATACTTACCTCTACGCTTGATGTTGCGTATGACTTTGCCCTTGAGCATATCATCAATATTTTTTGTTATTTTGGGCACGTAAATTCCAATTATTAACTATAACATTGCTAATTTGCTTGTTTTTAATTTTATCAAGCAAAAAGTTAGAGATTACTTCTACTTCCGGTAGTTCTGGCATGATACCTCCTTCAAAACTTAAGTTTCTGAAGGTAATTTTGTCGTTAAAGCTTCCTCAAATACGCTTGGGTATTCTGCGGCGCTTCTTCCTAAAAATTCCTCACTACAAACAAATTTTGAAAGAGCTCTGCTTTGTCTACTCTGTTGCTGCTTTTTTCTTTTCAAAATATTTTGCTTTAAAGCTTTCGCTAATCTTTTTTCTCCTCTTCTTTTTCCTTATTCTTTTTTGTATTATTCGTTATCATAATGTATAAACTTGCCGTTGTAGCTCAGGTGGTAGAGTACGTCATTGGTAATGACGAGGTCCCAAGTTCGAGTCTTGGTAGCGGCACACTGATTACACTTATAATATTGCATAACTTGCAAGCAAGGCCTAAAATAAAGTTACAGAGGTAAGTTGTCATGTTTTTTCCATATCCTTTCTACTTCCTTGTTTTTGAGTAGCTCTAATGCTTTGTGAAAGTGATGCCTTGTTTTGCTTGGCACTATAATGTCATCAATGTATCCATGTGATGCAGCAAAAAGTGGATTAGCAAATTTCTCTTTATATTCTTTGATTAACGTTTGCTGATCTTTTTCATGCCTAAATATAATTTCAATTGCACTTTCAGGGCCCATTACAGCTATTTCAGCAGTTGGCCAAGCATAATTTATGTCACCTTTTAAATGTTGCGAGTTCATAACGATATATGCACCACCATACGCTTTTCTAGTGATAAGGCTAATTTTCGGCACAGTTGCTTTAGCGTAAGCGTAAAGCAGTTTCGCTTCGTGTTGTATTATATTATTGTATTCTTGGTTTGTACCAGGTAAAAACAGTCCGTTTCTAACAGTGGTACGAGCAGGTTGTATTTTGTGTTGGTGCGGTACAGAAAAAAGGGGTACTCGTTTTTGTTTCTCCTTGAATATAAGTAATTATCATTCCGGAGGTAAAATAAATACGACGAATATCTGGTAAGTGATAATAATTTATGTCTGAAAACGGGGGCGACCCTACGGGGCCGCCCATTGCAGGCTGCAGTCACTCAGTCCAGGAAATAATACTTGAAAAAAGCGGGAGCTCCAACAGCTCCAGCAATATTTCGCAAAATACTCAGCCTAGTTATGATTTCAACAACAAATACCGATCCTCGGATGAAGGTCCATACTATGTCTATATGGAGCATGTTGAAAAAAATTTGGGCAGATTGTTTCCCATTAAGGTAGGGTATTTCTTGCAGGAATCAATTCAATTTAAAAATGACATTTTAGACATCAAATCTATTGGTCTTAATAGAGTTAGAGTTGAGTTCAAATCATATGACATTGCTAATTCATTGATCGATCATGATTTACTGAAAAACAATGGTTTAGTCGCCTTTATTCCTAAATTCTTTACACAGAAAAGGGGTATCATTAGAATGGTAGATACTTTTTTCAAGGAAGATGCTCTGAAACGGGACATAAAATCAGACATCCCTGTGGTAGACGTAAAAAGAATGAAAAGAAGAGTTGTTGATTCAAACACAAAACAAGTGAGATACGTAGATAGACAGATGATTATTGTCACATTTTTGGGAAATAGAATTCCAAATAGTGTAAAGATTAACTTAGTAAATTTTATTGTTGAACCTTACGTACATCCGGTGGTCCAATGCTTTAGGTGTTTACGTTATGGACATATGTCTGCACAATGTAAGGGTAAGCCACGTTGTCAAGTATGTAGCAAAGAACATCCTATAATCGAACAAACCGAGTGTGAAGAGAGTAGAATGTGCATACACTGCAACAGTGCAGATCACTGTTCAGTATCCAGGAGTTGTCCTGTTTTCATTAAACAACAGAACATTAAAAAAATCATGGCGGTTCATAACACATCTTTTAAAGAAGCTGAATTGATAGTAAACAACCCGTCTTATGCAAAAATTACCACAAGCAATCGTTTTGATGTACTTAAAAACATTGACAATTTCCCAGAATTGCCCCCTCCAAGTACGTCGTACAGTAGTACTCTCTTACGAAAGCCTAAATCCAGTCCCAACCACCAAAAAAGTAACTCCCAGATCACCAAAAAAAGGAAACACCTATCTCCACCTGTTTCTCCAACAACAACAGAGCCTGCTATCATTACACCCTCTCAGCCACGGGTATCTCGAAAAAGGTCACCACCTACACCATTACCGCCCTCCAACCCTCATAGAAATGACTTACCAGTAAATCAAAATGAACTAATTGAACAAATAGTATACTTCATATTGCAGATTATTCAGAGCCCCAGCTCTTTTGACGGAGATAAAATAAGAAACCTACTGTCTTCAATTATCAATAGTAAAGCCGATAATAATAGTATGGAGTGTATATCGATTAACAGTGATGAGGAATATTAAGATAATGCAATGGAATGTTCAGTCCGTTCAACATAAAAAGGGAAGTTTGCAAGACTACATACATAAAAATGAGATAGATGTGATTATTTTGTCGGAATTGTGGTTAAAGCCCCAGAATTATTTTAAAATTAAAGGTTTTGAGTTAGTGCAGAAGTGCCGAGATGATGGGTACGGTGGTGTCGGCATTTTTATTAAAAAAAATTTAAATTACGTTTGCATGGATTTAAATATAAATTACAATCCAAATATTGAAGTTTGTGCTGTTTGTGTTAGTGATATTAACTTAACCTTTGTCTCTATCTACAAACCACCATCAGTCATTGCCTCCAAAATGGATTGGTCGAATATTTTCCAGCAATTTTCAAATTCTACAGTTTTTTGCGGAGACTTTAACGCTCACTACAGCATGTGGAGCCCGCACCCAGATACCCCCCAAGGCAAAATATTAGCTGAAGCAGTCGATGATTTGGATATGATAGTCTTGAACGATGGTACTCCAACTAGAGTAACTCTGCCAAATCAATATAAATCAGCAGTAGATATTTCGATAACTTCATCAACAGTAGCCAGAAAAATATCTTGGGATGTGTTGGACGATGCACTCGGATCGGATCATTATCCCATTATTATGGAAATTCAATCACAGTCCTTGATACCCCCTAACCTTCCTTCATCTAAATGGAACGACTCCCGTGCCGACTGGGAAATCTTCTCAAAAAATATAGAAAAAACTATGAACTCTTTGCAATCAGATACAACTACCAACGAACAAAAAATCTCCTTTCTATTCGAAATGATATCCGGAGCGGCAAATGAAGCAATTCCCATTAGAAAAGGCTACAAGCCAACAACTGCAACACCATGCTGGTGGGATGAGGAATGTTCAACTTTAGCCGCAGAACGCAGAACTGCTTTACGTAATTATCGGACTCAAGGTACTCTAAATAACTACTTAACTTACAAAAACGTAGCAGCAAGGACAACTAGGTCGTTCAAATTGAAACAAAGAAAATGTTGGATAGAGTACTTGAATACGTTAAATAAAAGCACTCCCCTAACGAAGATATGGAATCAAGTTAAGTCAATTAATAATAAACACTTTTCACCAAAAAAAGTCACTATTCCCAAGGATTTGGTGGAAAGTTTACTGAATACAATGGCTCCCCCATCAGCTCCAAATTATCCCTTCTTGGCTTCTGTTGACTCTTTGGATACCGAAGACCAACTCCATCCTAATTCAAAGTTTTTGTCTAACCAGATCGGAAGAGCGTCGTGTAGGGAAAGAGTGTAGATCT
>NODE_14_length_12727_cov_208.228933
TCTGATAAGACTGTAAAGGTTTCGGTGTTACAAGTGTATAAGGATAGGCTGTATAAAAAAGTTATTAAAAAATACAAGAAGTATACAGCACATGATGAGAATAATAGTTGCAAAAAGGGAGATAGGGTTTTAATACAGGAACATAAGCCTATTTCTGTTACTAAAAAATGGGTTGTTATCAATAGCTAAAAAGGAATAGGTATTTATATGATTCAAAAAAATACATTGTTAGAAGTAGCTGATAATTCTGGTGCGCGTGCAGTGCTTTGTATTGGCTTGTTAGGTGGTAGGAAATCTGCATCTGTAGGTGATACGATTATTATATCTACTAAGTCTATTAACCCAAAAGGTAAAGTTGAAAAAGGAAAAGTATATAAAGCAGTTGTTGTTAGAGTAAAAAATAGTGTTAAGAAATCTGATGGTTCTGTAATTCGTTTTTCTAGCAATGCTGTGGTTTTAATTAATGATCAAGGTGAACCACTTGGCACTCGGGTGTTTGGTCCAGTAAAAAAGTTATTATCTGGTTCTTTTATGAAAATAATGTCATTAGCTGATGAGGTTTTATAATGAGTGCTAAAATAAAAAGTGGTGATGATATTATAGTTTTAACTGGTAAAGATAAGAAAAAAATTGGTAAGGTAATCAAAGTTATAATACGTAATGCTAAAAAGAAAGTAGTTGTTTCTGGCGTAAATGTGTGTAAGAGACATACTAAACCAAGAGCTGGTAGTGGTGGTGGTATATTCAATAAAGAGTTAGCTATTGATGTATCCAATGTTGCAATATTGGATCCTAAGTATAAAACTCCAACTAAAGTAGGATTTAAGATTATAGATGGTAGAAAAGTGCGTTTTGCAAAAGTTTCTGGAGAAGTGATAGATTAGGTTGATATGTTTAAACAATTGTATAAAGATAATATAGTAAAATCCTTAAAGGATAAGTTTAATTACAGCAATGTAATGCAAGTGCCTAAACTTGTCAAGGTGTGTATCAATATGGGCGTTGGAGATGCTGCTACGGACAATAAAGCGATAAATGAGCCATTTGATAATCTACATTCGATTGCTGGGCAAAAGCCTGTGTTAACCTTTGCAAAAAAATCTATTTCTGGTTTCAAAATTAGAAAAGGTGCAACTGTAGGTTGTAAAGTGACTTTGCGTAGAAACAAAATGTATGAATTCTTAGAAAGATTAATATATATTGCTTTGCCAAGGGAAAAAGATTTTAGAGGGTTTAGTGTGAAGCAATTTGATGGTCATGGTAATTTTTCCTTTGGTATCAAGGAGCATATATCATTTTTAGAAATAGACTATGATAAAATAAGTAAAATTAGAGGTATGGATATTAATATTATAACAAGTGCAGTTAGTGATAAGGAAGCAAAGGAATTATTACTGGCTCTTAAATTCCCTTTTTTTGATAATTGAGAGAAAATATATATGGCAAAAAAATCCATGATACAGAAGAATCTTCGTAGGATAAAGTTATGCGATCAGTATAGGGAGAGAAGGGAAGAATTAAAATCTATAATGAATAATAAGGATTTATCTATTGCAAAAAGGTTTGCAGCTCAAAGTAAGCTGATTAAAAAATTGCCTAGAGATTCTTCTAAAATCAGAATTAGGAAGAGATGCGCTTTAACTGGTAGGCCGAGAGGAGTATATAGAAAATTTGGTTTATGTAGGATTGTTTTACGTGATTTGTGTTCTTTTGGACAAGTTCCAGGGGTTACAAAATCTAGTTGGTAAATGTGATATAAGGAGTGTAATAGTGTCGTTATCTGATGGTATTGGTGATTTTTTAACAAGAATACGTAATGCTCAATTGGCAATGCATAGGGAAACAAGAGTCCTATTCTCTAAAGTGAATTCTTCTATATTGAAGATCTTAAAAGAGGAAGGGTATATTCTTAATTATGAAAAGCAAGAGAGTGATAGTATCCCTTCCCTTGTTGTGCAGTTGAAGTATTATGATAAATCACCTGTGATTAATGATATAGCTAGGGTATCAAAGCCCGGTTGTCGTTATTATTCTAAGTGTAAGGACATTTCTAAAGCATATAATGGTCTTGGAATTTTTATTATATCTACACCGAAAGGAGTGATGACCGATTATAATGCACGTAGATTAAAAGTTGGTGGAGAAGTTTTGTGTCGTGTATTTTAAATGATAGGAGAAATGTATGTCTCGTATAGGTGCCGCACCTATCAATATTCCTGCTGATCTTTCAGTTGAATATAATAATGGTAGGGTATTAATAAGAAGTGTTAGGGCAGAAAAAGAGCTGAACTTGTGTAGTGGCATTCTGTGTCAGATAGTTGATAATCAATTGTTACTTTCTGTTGATCAAGGCAGGGATGATTATGATAAAATAAAATCTATATGGGGCACTTATAGAAGTAATATTAATAACATGATTAACGGTATGGTTAATGATTTTTCTGTTGATCTTGAGATTAATGGTGTAGGGTATAAAGCAGAATGTGATGATAAGTATTTGACTTTATATCTTGGTTATAGTCATAATATTAAGTATAAAGTGCCTAAAGACGTTGAGATTAAGTGTATAAAGCCAACTCATTTAGTGATTCGCGGTATGGATAAGCAAAAAGTCTATATGGTGGCTTCTGATATATGCAAAATTAGAAAATATGATCCTTATAAAGGTAAGGGTATTGTAATAAAAGGCAAATTTATGCTGCGTAAGGTTGTAAATAAAAAGAAGTAATTAAAATGAAAAGATTGTATAATTTTTTAAGTAGCTATGAAAAAAGGAAACTTCGTAATAGAGCGAAGCTCGATAAGAGCGCTGGGCGTTTACGTATATCCATATTTAAGTCTAATAAACATTTCTATGTTCAGTTGATTAACGATGCAAAAGGAACAACCCTAGCTTCTGCTTCTACTTTGGATGATAAAATTAGGAATGTATGTAAAGGTAGGGTNNNNNNNNNNNNNNNNNNNNNNNNNNNNNNNNNNNNNNNNNNNNNNNNNNNNNNNNNNNNNNNNNNNNNNNNNNNNNNNNNNNNNNNNNNNNNNNNNNNNCTTTTGGTTTCAGTCCGAAGGGTAACAACGGTTACTAAAGGTGGTAGAAGATTTTCATTTTCAACTTTGGTTGTTGTTGGTGATGGTAAGGGTAGGGTAGGATGTGGAATAGGTAAACACGCAGAGGTTGCTGAAGCAAGAGTGAAAGCTTTAAATGCTGCAAAGAAGTCGATGATTAGGGTGTACTTACGTGAAGGTAGAACTTTACATCATGATATTAAAGCTAAATTCTGTTCTGGTGAGATAGTTTTAAGAGCTGCAAGAGCTGGAACAGGTATTATTGCTGGTGGAGCAATGAGGTCGGTTTTTGAGGTATTAGGTATAAAGGATGTGGTAGCTAAGTCTACTAGATCAAATGATCCTCATAATATTATATGTGCAGTATTTAAGGCTTTTGATGTTATGTTATCTCCTCGCCAAGTGGCAGGTAAGAGGGGTAAAAAGATTAGTGAGATAGTTGGAAATAGGTAAACTATGAATGATGCTGTAAAATTAAATTCTATATTTACCAAATTATCTAAGAAAAAGAAGCCTAAATTATTAGGTAGAGGTATTGGTTGTGGTAAAGGTAAAACATCCGGTAGGGGGCATAAAGGGCAGAAAGCGAGAAGTGGCGTTTCTATAAATGGTTTTGAAGGTGGACAGCAGTCTATATATACTCGTTTACCTAAAAGAGGTTTTAAGCCTATACGCAAAAACTTATACTCTATATTTAATGTTGGGGATGTACAGTGCTTAATGGAAGCTAAAAAAATAGTCAAGGATTCTATCATAGATAAGGAGCTACTGCATAAGTTAGGTTTTATCAGATCTGTTAAAAGTAAAATCAAACTTCTTAATAAGGGTAAATTAAGGGAAAAATTTGTGTTTCATGTTGATTTTGCATCAGAAGCTGCAAAAAGATCTGTAGCTTCAGTTGGTGGTAGTGTAGAAATACTATCGTAAATCATGAACAGTAAATTTGCATTTAATAGTTTGGATTCTACGCTGTTATATAAAAGTGATTTACTAAAGCGTATATTTTTTACTCTAATGGCTTTAGTTTGTTATCGTTTAGGCACTTATGTTCCTATTCCTGGAATTAATCTTGATATAATCAATGATATATTTCCGAAAGAGAGTTCTGGTGTTTTTGGAGTATTTAATTTATTTTCTGGTGGCGCTTTAGCTAGAATGACGATCTTGGCGTTAAACGTTATGCCATACATAGTTGCATCCATAGTTATGCAATTATTATCTTCTGCCGTTAAAGGAATCAATGAAATTAAAAATGACGGAGAGTTGGGACGTCGAAAGATGAACTCTTATATACGCTATATGACTATAGTGTTTTGTATCTTTCAATCAATTACGATCTTAATAGGGTTAGAAAGAATGAATATAGAAGGGGTATTAGTTGTAGTTGAACCTGGTATTATGTTTCGTACTATAGGTGTCTTTAGCCTTTTAGGTGGAACTATATTTTTAATATGGCTTGGTGAGCGGATCAGTGTGAGCGGTATAGGCAATGGTATCTCATTAATCATTTTTACTGGCATAACATCTGAATTACATAATGCTTTATCATCTCTGCTAACATTAAATAAAAATGGTAGTATGTCGTTTTTCATTACCCTTTTTGTTATAGCATTGTTTTTTTTACTGCTCCTTTTAGTCATTTTTACAGAATCTTCTTATAGAAAGGTAATTGTTCAATATCCCAAAAAACAGTTTAAAAAATTACATAATGATGATTTTACTTACATTCCATTGAAGATCAATTTATCTGGTGTAATACCAACTATTTTTGCTAACGCAATTCTATTAACGCCTATTTCAATTGCAAATTTCTATAAAGGTCATGCCATTGCTGATTTTATTTTAAACTACTTTATGGCAAATAAAGTGATGTACATTATAACTTACTTAATACTCATAGTGCTTTTTAATTTTTTCTATACCAATTTTATATTTAATCCAGAGGAAAATGCTGATTTTCTTAGGAAAAATGGTGGTTTTATTCCTGGTAGAGGGCCTGGAAAACATACTTCTGATTATCTTCAAGATATAGTTTTTAAATTAACATTTATTGGGTCTGCGTATTTGGTGGTAATATGTACTGTACCTGAAATTATGAGGTATCATTATGATATACCATTTATTTTTGGTGGGACGAGCTTGCTGATTATAGTTAACGTTATTACTGATACTATTATGCAAGTACAATCTTATGTTTTTTCAAATAGGTACGATAGTTGGATAAAGAAATATGAGTCTAAAACAAGGAGACTAAAGTGATTATTACAATTTTTGGTCCTCCTGGCTCTGGTAAGGGTACTCAGTCCAGTTTGTTAATAGCAAAGTATAATTTTAAATTAGTTTCAGTAGGAGATTTATTAAGGAATATTATATCTAGTGAGAGTAAATTAGGTAAAGGAATAAAGGATACTGTTGAATCTGGTAATTTAATTCAAGATGAAGTTATATGTAAATTATTGTGTGACCAGCTTGCATTAATAGATGGTGATTTTTTGTTAGATGGTTTTCCAAGAAATTTAAATCAAGCTCATTTTTTAACTCAAGTTTTGCAAAAAAGATGCAATAGGGATGTTGATCTTGTAATTGAGTTGCAGCTTGACGATAATATTGCAATTGATAGATTAAAAGATCGTCTTACTTGTTTGGATTGTAAAAGTATATATAGTATATCTTCTTTTAAGAATACTACTTGTGCTAAATGTAAAAGTACGAGATTGGAGAAGAGAATTGATGATGCTAATATGCTTGCAATTAATAAGAGGATAAGAGAATATCATTCTCAGATAGAGGGTTTGCGCGAGTATTATAAGGACAAGTTGTTAACAATTAACGCTAATTTGAGTGTTGATAGAGTAATGCAAGAGATTGAAAGTAAAATTTCTTGTAATTTGATTTGACTATAAGTTGTTTTATGGTATAAATTAAGAGTTATTATTAATAAAGTATCGAGGTATCAGTGGCACGTATTGCAGGCATAAATGTTCCAGTGAAGAAGTGTGTTCCTTTTGCATTAACTTATATACATGGTATAGGTATTACTACTGCGAATATAATTTGTCGTAGCTGTAAAATTGATGAGCGTAAGCGTGTTTCAGAATTACAAGATGAAGATATAGAGAAAATTAGTAGTTTTATTAGGCAAAAATATGTCATAGAGGGTGAGCTCAGAAAAAAAGTAGCTATGGATATAAAATCTTTAATGGAAATCGGTTGCTATAGAGGATTAAGGCATAGAAAAGGTTTGCCTGTGAGGGGACAAAGAACCCATACTAATGCTAAAACTCGTAAAGGCAGATCTAAATTGCCTATTGCTGGAAAAAAATAAAATTTGTTATTATCGTGAGTTTTTATGAAAAAAGTTAAAACGGTTGGTAAGAATACAAAAAGGTTTATTACTGGTATTGTCCATATTCGTGCAACTTTTAATAATACTTTTGTAAATGTGACTGATGTTTGTGGTAATACGCTTTACCAGACTTCTGTTGGTGCATGTGGTTTTTCTGGTTCGAGAAAATCCACACCTTATGCTGCAGGTAAGGTTGCCGATTCTGCTGCGAAGAAAGTAATAGAGAGATTTGGTATGAAGGTTGTTTCTGTAATAATTCGTGGTCCTGGTTTTGGTGCAGAAGCTGCAGTTAAAGCACTTCGGAATTGTGGATTGATTGTCACTTCAATTGCAGATAAAACGGCGATACCTCATAATGGGTGTAGATTAAGGAAAAAAAGAAGAGTATAGGATATTTGGAAGGTTTTTGTATGTATTATAGTGATAATGTCTCTTTCTGTGGAAATTTAGATAGATTAACTAAGCCTAATGCGATTAAGGTAATATCAGGTGATTCAAGTAAAAAAAGTGATATAGTTCTAGAACCTTTGGAAAGTGGTTTTGCTTTAACGTTGGGTCATGCATTAAGGCGTGTAATGTTGTCTTCTCTTCGCGGTAGTGCTGTTTATGGAATAAAAATTGAAGGCGTGAATCATGAATTTACTTCGATCCAAGGAGTTAGGGAAGACATAACTGATATAGCATTAAATATGGGCATGTTGAGATGTAAGTTAAATAACACGTCTAATAAGTGCTTAAATTTGAGCGCTAAAGGGCCTTGTCAAGTATTAGCTGGAATGATAGAAACTGATGACCAATGCTCTATTGTTAATAAAGATTTGGTGATATGTACACTAGGTCAAGATGTGGAGCTTAACATTACTATATATATTGCTAGTGGAAAAGGTTATCTTTCTGTAAATAAATATAAAGAAAATGAATTTTTAAAGTCTATGAATGAACAAGATTTAATTGGTTTTATTCCAGTTAATGCTTTATATAGTCCTGTTGAGAGGGTTTCGTATAGAGTAGAGAATAGTCGTGTTGGTCAAGTTACTGATAAAGATAAGCTGATATTGTCAATTGAAACTGATGGTACAATCTCTCCAAGTCAAGCTGTTGACTATGCTGCAAGAATATTACAGGAGCAATTTCAGCCTTTTATTAGTTCTGATATGAGTTATAAAAAATCGCAAGTTTCTTTGTCTAGTGGTGCTAAAGATTTGGGCTATGATCCTGTTCTATTGCGTAAAGTAGATGAAATGGAATTATCTGTTAGATCTCATAACTGTCTGAAAAATGAAAATATCACTTATATAGGTGATCTTGTGCAAAAGACGGAAGTTGAAATGTTAAGAACTGCTAATTTTGGCCGAAAGTCTTTGAATGAAATCAAGGCAATTTTAAATAATTCAGGTTTGTCTTTGGGTATGAATATACCAAATTGGCCGCCTAAGGATATAGATGAACTGGCTAAACAACATACTGATGAGGATTAGGTAGTATATGAAACATGGAATAAAGAAAAATAAACTGTCTCGTTGTACCGAGCATAGGTCATCAATGTTAAAGAATCTATCTATCTCGTTAATTAATCATGAGCAGATTGTGACTACTTTACCAAAGGCTAAAGCACTTCGTCCATATGTGGAAAAGTTTATTACAATTGCTAAGAATAACGATTCTTTACATGGTAGAAGGCTTTTGCTTTCACGTCTTCATAATAGTAAGTTAGTAGTTGATAAATTATTAAGCGTTCTAGCTAATCGTTATCAAGACCGTAAAGGTGGATATTCTAGAATAATAAAATTTGGTACTCGAAAGGGTGATTGCGCTCCAATGGCAGTGATAGAGCTAGTTGATAGAGATATTTCAGCAAAAGGTGAGATTTATAGTAAAAATAAAAAAGGAAGCAAAGTAGTTACACAAAGCTAATTATTCTTTTTATGGTAAGTAGGTTACGCTATTTTGTAGGTTACTTTGGAGAATTGTTAGTTTCGATATATTTAAAGCTGAAATTCTATAATGTTATAAAACGTCGCTTCCGTTGTAAGTTGGGTGAAATTGACTTGATTGTATCTAAAAAAAAGGAGCTGATTTTTATAGAAGTTAAAACAAGTTTATTTGGAAAAGAAGTACCGATATCTCATTTTCAGTGTCAGTCTATTATAAATTCTTCTAAATATTTCTTAAGTAAAAATCTTGATTTTTTAGATTATTCAGTCAGATATGATTTATGTTTTCTTTCCTTAAGGAGAAGACCTATTTATATAAAAAATGCTTGGATTGAGGAATGGTAGCTTAAATAACTTAGATTTACTAGAATAGGTAATTTAATATGAAAAACAACAATTTAGTTTCATCTTATGCTAGAGCACTGTTTCATGTCTCAGGAAGCAGATTAGGTATTATAAGAAAAGAAGTAGAATTTTTGTTAGCTTTTTTTAAAGATCAAGATGTTTTTGTGTATCTATCTCATCCTATGGTTTCTCTTTTGCACAAAAAAGAAGCGATACTTTCTATAAAGGAGAACTTGAGTGAAAACTTAGTCAAATTTATTATGGTTACACTTGCAAACAAGCGCTCCCGTTTATTAATCCTTATATTAGAAAAATTCTTAAATCTTGTAAGGGAAAGTGAAAACGAATTGGAAATTACTATAAAATCAGCAGAGGTTTTAAAGAAACCTGATATAAAAATAATTACTGAATCTTTGAACTTTCTTGGTAAAATAATAAAAGTCAGTCATGTGGTTGATCCTTCTATACTAGGTGGCTTTGTAGTTAGGTATGGTTTTAACGTGATTGATGCTTCGCTTAAGAGTTATTTGGATAGATTGGTTGATTTGAGTAAAATGGAAATGTTGAAAATAAGGAATTGTATATGAAGAATAGCATAAATGCCTCTGAAGTAGTAAACATAATAAAAGAGAAGGTTGAGACATTTGATAATCCTATAAAACGAGAAAATATAGGTGAAGTAATTTCAGTAACGGATGGTATCACATTGGTCTATGGGCTGGAAAAAGCAAAGTTTGGTGAAAAGGTATCTTTTGCAAGCGGTGTAGAAGGAATAGTTCTTGATTTAGATCATGATACAGCTGGAATAGTTGTGCTTGGCAATGACCGTGATGTAAAAGAAGGGGACGTTGTAAAATGTAGTGGTGATGTTGTACAGGTGCCTGTAGGTCATGAATTATTAGGGAGAGTTGTAAATGCATTAGGCGATCCTATAGACGATGGCGGAGAAATTAGAGCCAAGAACAAAATGTATATAGAATCTAAAGCGCCAGGTATTATTGACCGTAAATCTGTGCATGAACCTCTGCAGACAGGAATTAAAATTATAGATTTGTTGATTCCTATAGGTAGAGGGCAACGTGAATTAATTATTGGCGATAGACAAATTGGTAAAACCACTATTGCGATTGATACTATTATCAATCAGAAGAAGATTAATGATGAGGTAAACGAAAATCAAAAAATTTACTGTGTTTATGTTGCTATTGGACAAAAAATTTCGACAGTAGCAAAAGTGGTGAATAAGCTAAAAGAAAGTGGAGCATTAGAGTATACAACCGTAGTTGTGGCTAGCGCATCTGACTGCGCGCCTATGCAATTTTTAGCACCTTATACCGGTTGCACTATTGGAGAATTTTTCCGTGATAATGGAATGCATTGCTTGGTGGTATATGATGATTTATCTAAGCATGCTGTGGCATATAGGCAGATGTCCTTATTGCTCAGACGTCCTCCTGGTCGTGAAGCTTATCCTGGAGATATATTCTATGTACACTCTCGCTTGCTTGAAAGAGCTGCCAAAATGTCTGATGAAAAAGGACAGGGATCTTTGACTGCTTTGCCGATTATTGAGACTCAGGCTGGCGATGTATCTGCATATGTTCCAACTAATGTGATTTCAATTACCGATGGACAAATTTTTCTTGAGTCTGAATTGTTTCACAAAGGATTTCGCCCTGCAGTGAATATAGGTTTATCGGTTTCTCGGGTTGGCTCTGCTGCACAATTGAAATCTGTGAAAAAAGTTGCTGGTTCTATAAAGCTGAGTTTGGCCCAATATAGAGAACTGGAAGACTTTGCTAAATTTGGTTCTGATCTTGATGCTACTGTTCAATTGTCCTTAAACAAAGGTAAATACCTTATTGAATTATTAAAGCAAAAACAGTATTCACCTATGCAAATAGAAGAGCAAGTATTGCTTATGTATATCTTTTCTAATCTGTATGGTCAATTAAATAAGGTACAGGTGAGCAACATCAATAGGTTCGAGTGTGATCTTATCAATTATTTTCAAACTGTTCACCCTGGAGTTTTAAAAAAGTTGTCGGGTGACATGAATGATGATATAAAAGATGATATTCTTGGTATTGTGAGTGATTTTGTCACTCAATTTAATTACGTTTAGGCGGTGATTATGACTTCATCCATTGTTAACAAGTTTCCTATTACAAGGGAAGGTTTTGAGAGTATGCAAGTCGAACTTGAGAAATTAAAGGAAGAAAAACCTTCTATCATACAGGCTATTTCTGATGCTCGTGATCAAGGCGATTTATCAGAAAGTGCAGAATATCATGCAGCACGGGAGAGATTAAGTTTTATTGAAGGCCGTATAATTGAGGTAGAAAGTAAACTTTCACATGCAGAAGTGATAGAAGTAAAAAATTTGTCTGGTGATACAGTAATGTTTGGTGCAACTGTTACGGTAAGCATGTTAAATGATGATAACAGTGAAATTGAATATGTTTATAAGATTGTAGGTGGATATGAAGCTGATGCTTCAAAGCAGTTGATCTCTACGGATTCACCACTCGGTAGTGCTTTAATTGGCAAAAAAGTTGGTGAGTATGTGGAAGTGATAGTGCCAAATGGAGAGAAATTGTATAAAATAGTTAAGATTGAGTTTAAGTAAATCATGGTACAAGTAACTTATCCTTCAATTAGTCTACCTGGTATTTCTTCTGTGGAAGATGTATTGAGGGATGCTAGTTCTGGTAAATTATTCATTTTAGTTGACGATGAAAACAGAGAGAATGAAGGTGANNNNNNNNNNNNNNNNNNNNNNNNNNNNNNNNNNNNNNNNNNNNNNNNNNNNNNNNNNNNNNNNNNNNNNNNNNNNNNNNNNNNNNNNNNNNNNNNNNNNTTCCATGTCTAAGCTTTTTGTTTTACTATTTTTTTTCGTATACTGTAATAGCGCTTACTCTGTTAGTATTATTAGAGATAGTGAAGTGGAAGCGGTAGTTAAGGATCTAGCGCAACCTTTATTTTCTGCTGCGGATATTGATAATGATAAAATAAAAGTTTTTATAGTTGATGATAGATCGATTAATGCTTTTGTAATTAACAATAATAGCATTTTCATTCATTTAGGGCTTTTACAATATTCGACTGAACCTTATGTCTTACTTGGTATATTAGCACATGAAATTGCTCATATATCTGCTGGTCATGTATTACAAATGAGTAGTGCTGTAGGTTATTTTCAATCAATAGCAATGATTAGTTATATGGTAGGATTAGTTTCTAGTATTGTCATTAACCCTCAGGTTGCGAGTGCAATCTTGCTTAGTGGTGTAACGCTTAGTTCAAGGTTGTTTTTTAACTATTCTCAAGAGCAAGAGAGTGTAGCAGATAGCTATGCTTTAAGATACCTAGATGAATCTGGCTATGATAATTTGGGTATGAAAGAGATTTTTGACTATTTTAAGAGTATTGAGCATGAAAACACTGAAGAGTATTTCCGCACTCACCCACTTAGTGATAAGCGTATATTTGCTGTACAGAATTATAAGGTTAAAAACAATATAAAACCAATCCTTGCAGATAAATTGCTGAAGTTTGAGCGTATGGTTGCAAAGCTAGACTCTTTCTTTGCTCCTATTCATGTGTTATCTAATAAATATGAAGGTAGTTCTAAGTATGTAAATGCTGTAATTCACTATAGGCAAGGAAAGATAGAAGAGGCTATTACTAAAGTTAATTCATTGATTCAAGAGTCACGCAATGATCCTTATTTATATGAATTAAAAGCGGAGATGTTATACAAAGCTGGAAATTTAAGTGAAGCAATAAAAATGTATGAAGAATCACTTAGATATTTATCTGAGAAGAATAACTATTTAGTGAAACTTGCGTTATCTCATACTTTATTATTACACGGTGAAATAGAGAAGGCAATTTTTTACCTAGAGCAGGTTGCAAACGTAGAAACAAATAACGCCTTTGTCTGGAAGTATTTAAGTATTGCATATAAACGTAGCGCTGATATGGCAATGTATTATTTTGCTTTGACGAAAAAGGCTTGTATTGAAGGTAATTTAGA
>NODE_15_length_12624_cov_209.089902
CATAATCACTACAAAAGATATCAAATACTTATAAGTATAACTTAAGTTTTTTAAAAAAGAACTCCTTTAGTTTCTAATTATTAAGTTATACAAACACTGTAATCCGAGTTTTCCAGAAAGGGTGTCATTCTAGACTGACATCTAATCTTTCCATAAATGCTGTATTTCAACATAAAACAACTATACTCATCAACTTGTGCCCAATCATAATTCCTAGATTCCAGTGTTAGCTACTTGTTTTTTGGATTTCTATACTATTGCTGATTGAAGATTATTGAAATTTTTTGCACATTAAGGAACGCAAGCGTTTATGAGTCAGAGGATAAGTCATATAACATTTACTCGGTCTTAATACTTTGAATTTATATTTAAGTAAACGATAAACAGTAATTGGTATGAGTGATCTATTTAAAAGTGACAATTATGATAAAAATCTCAATTCTTTGATAAGAGTCATAAAGCTGAAGGATACAAAAAAAATTAATGAACAATATGATGAAACACTGAAAGATTTATCTCAAGCTCTGAAGAATTTTACAAACAACGCAAAAGATGTAGCCAAATTTGTTATATATAGCGACTTGAATAATTATGTAGAACCTTTGAGCACAAAGCCACTCGGTTTTATTGGAACATTAAAAGGGATATTAGATAGAGTCTTGGGAAAAGATATTCCAACTAATGATAATGACATAAAAAATTTTGTTGGTGATGAATTATCAGGTTTCACTATAGAAAAAGCAGCCGAATACACAAATATTTTAAGTACAATTAATCTATTCAAGAAAGGACTTAAAGAAATTTTAGATTCGAAACAGAGTGGAAAAGGCAATAAAGAACATAAATCATTCGAAGTAAGCACGGAAAATAAAACGACATCAAAGCAGAAGGAAGATACTCCTAAGCTGCAAAAAGGAAAACAGCCGGTAGGAAAATTAGTTATGAAGAGAATAAAACGGCCAACAACAGCACCTCCGCCACCTCCTACTGCCTCAAAAAAGGTACACTTTAAACCAGAAATAGAGAATGTATCTCCTGAAGATTCAGGCTATGAAAGTTCATTAAGTGAAGAGTCTGGACATGAGGAAATATCAAATTATCAAGAGAAAAGCAGTAAATCTTCAACAAAAGATTCGGAAGACTCAAAGTTAGCTAAAAAGGAGCCAACTCACAAAACGAAACCTAAGAAAAATGCAGGAACAAGAAGAGGATATAAAAAGAGACAGGCTCCAGAGCCACCAGCGCTAAACGCTACCAATCAAGAAATTAGGCAAGAAACTAAAGAAGATAAATCTGAAATACTGTCAAATCCTAAAAGGCTAGATATTGTTGATCAACAAGTGAGCACGAAACCAATAATAGTAGAAGTGACTTCGCAAAAATCAGCTGAAAGTAAACCAATCCTGAAAAAATCTGCTGATAAAGCATCATCAGAAGTAAAAGCGGTTATTATAAAAGAAAAAGTAAATAGCAAGAAGGACGGTAGAGTAAAGTCAATAGTAGGAAAGTTTGAGCAAAATCAAGTTGCTAAGAGCAAAGCCACCCCTGCAACACAAGCAGATATCGGTATGAAGAAAGATCCTGCACCATCGCAAAAAACTGCCTCCCAATCTCACTCATTTCCGGTAGGAAATAAAAGATCTAAAATGAACCCCATAACAGCAAAGTCCGATTCTAAACTTCCGGTTAGTAAAAAACCTCTTCTCACTCATGTTAGTGTAAAGAAAATAGCTGCACGATTTGAAAGCCATGGGAAGAAATAGTTGTAACCTATTGAACAAACCCTATAATATCCTTGATCTTTTTTATATTGTTATTTGCAATCTCTGCTGCTTTTTCTGTACCTTCTTTTAATATTTTATGTAAATGGAGCTGATCCNNNNNNNNNNNNNNNNNNNNNNNNNNNNNNNNNNNNNNNNNNNNNNNNNNNNNNNNNNNNNNNNNNNNNNNNNNNNNNNNNNNNNNNNNNNNNNNNNNNNGTGCAAGTTCTAAATGCTGTTTTTGATCATCGCCAACAGGAACATATTTAGTTTGATACAGCAATATATCCGCAGCCATAAGTACTGGGTAGCTATATAAACCAAGAGAAGCTTTTTGTCTATCGCTTCCAGCCTTATCTTTAAATTGAGTCATACGATTAAGCCAACCAATTGGTGTATAGCACCCTAGCAGCCAGCCCAATTCTGCATGACCACTAACTGCGGATTGATTGAAAATAATCGACTTTTCCGGATCTATTCCACATGCAATATAAGTTGCTGCTGCTTTAAAAATATTATTTTTTAATTCATTTGCGGGAAGCTTATTTGCTGTGATTGCATGCAGATCAACAACACAAAAAAGAGATTTATATTTATCCTGCAAGCCTATCCACTGCTTAATTGCACCAAGATAATTGCCCAAGTGTAATACTCCACTTGGCTGAATACCTGAGAAGACAACTTCTTCCATACCTTGAGTGTTTTATTAGTTACTTTCGCAATCAGCAGATTTTTTAGAAAGAATAACCATTGCAGGACGAAGCAACCTATTTTTAATTGTATAACCAGTTTGTAGTACTTCTACAATAGTGCCAGGCTCTTTTTCATTATCTTCTCTTTCCACAACAGCTTGATGTAAATTGCTGTCAAAAGAGTTACCTATTGGATCTATTTCTTCTATTCCATGTTTTTTTAGATCACTCACAATCTTTTGGTGCGCCACTTTTATTCCTTCATGAATAGGATCACCATCTTTCAAGTTTTCCATTGCTTTTTTTAAATTGTCACAAGAGTCGATCATATCACGTGCAAATTTTGTGACTGCATAATCACTTGCATCGCTAATTTGCTTTTGCATTATACGTTTAACGTTTTCATTATCCGCAACAGCGCGACGTAAATGATCTTCAAGCTGAACTGCACGTTCTTTTAATATATTAAGCTCTTCACTTAAATCACCTGTTTGCTGATCTTCTTGATCATCCCCTTTTCGTTTACTGACCATATCTGCAAATTTCTTTTTTTTCTCTTTATTACTATCTGACATATCATTCACCCTTACAAACTTAATAAATATATAACAATCAATCAAAAATATCAAGCGTTAGCTATCCTTGTCTTTCTATGCTTGCATTTAAAAAGTCAATCAAAGCAGTTTTATAAAGAGAATCAGAAAAAGTATCAATATTACTTTGCGCCATATTAATATAGTGTTTAGCTTCTTCCATAGAAACATGAATGGCATTATGATGATTAATATATTGTAATGCTTGGTCAAAATTGTGTCTAGCTGAAGAAAAAGATTTCTCCCAGAATTTTTGTTCTGATGGNNNNNNNNNNNNNNNNNNNNNNNNNNNNNNNNNNNNNNNNNNNNNNNNNNNNNNNNNNNNNNNNNNNNNNNNNNNNNNNNNNNNNNNNNNNNNNNNNNNNTTAATATATTGTAATGCTTGGTCAAAATTGTGTCTAGCTGAAGAAAAAGATTTCTCCCAGAATTTTTGTTCTGATGGACTGCCTTTTTCATATGCTATAATAGAAGGTAAAGTAACTTTACCTTCAAAGAAATCTTTTCCAAGTTGCTTTCCTAAAGTGCATTGATTAGCAGTATAATCTAGCACGTCATCAATTATTTGGAATGCCATGCCAAAATTAAACCCGAAATTCCTTAGCCTCTCTGTTTCGTCACTTGTGGCTCCAGATACTACTGATGCAGCCTCGGAGCATGCAGAAAATAAAGATGCTGTCTTTTCTCCAATGATATTAAAATAATTTTTCCTAATTGTGTTAGGGTCAAAACGCGTTGTCATCTGCTTTATCTCACCCTTGACAAGCAAATTAGATGCCTTAGATAAAATAGAGAGAACACTTAAATTCCCACATTCTATAAGCCATCTAAATGCTAAGGTCAATAATAGATCACCAACTAAAATGCTTGATTTATTCCCCCAAATTTTATTTGCTGTTGCAACTCCATGGCGTGCCTTACTTTCATCAAGCACATCATCATGAAGTAAAGTAGCGTTGTGTATAAATTCTACCGATGCAGAAATGTTGACCCTACTCTCTCCAGAGTAATTCAGCATTTTACATATAATAAAAATGAGCTTAGGCCTTATCTTTTTTCCTCCTGAATTAATAAGATAAGATGTAATATCGGTAGCAAGCTTAGTACCTTCATCATTGACATTTTTGAAGATAAAGTCATTCATAGCCAATAAATCAGAAGATACAATATCATCTAATTTACTACTTTTTGTTAAATCAGTGTTTAGCATTTAAGAGGACTTATGCTTCTTGCCCTTGTACTTTCTCAACTTTTTTCTTTTCTATTTTTTTCGATTCTGTTTCTAAATCTACTATGCCTTTTTTAATGAACCACATTACCCTTTCAGTTGCTTGCGCTCCTACACTTAGCCAATGTTTTAATCTATCAGCTTTTACCACAACACGATTTTTATTGTCTTTTGGCAACATTGGATCATATTGTCCTATTCTCTCAATAAAGCGCCCATCTCTTGGTGCTCGTGAGTCGGCTACAACTATCCTATAAAAAGGACGTTTCTTTGCCCCAAACCTTGCTAACCTTATTTTAACTGCCATGTCAACCTTTATTCATATATTAATTACAATTTAAATACAATAAACAGCTCAAGTCAAACTAATTGTACCTCTTTTACCTAAAAATACAATATAGCCCCCTCTAATCACTCATAAAAGGAAGATAATAAACTTTTTTATATATCATCAATCATAGCATGATTAACTTCTACTCTATACTTTGATTTTAGATAGCTAATTAACTGTTCCTTTAGCGATATCATCACACGTTTTCCGGTGTCAAGCATGTTTAATTTACCATTTGATGAATGCATTTGTTTTAGAACGCCTATTATAATTTCATTATTGTATTGAATAGGATCTGTTACCGAATTAGTTGTTTTCATATTGAAAATCTCTTCTATGAAAGAAAAAGGGTAGTTTTGTTCATTGCGTTGTATTTGCTGGCCTTTAACCAATTTTATACCTTGCATTTCTTCCAAATCTGTCTTTTCTCTTAGTTGAACTGCTACTTCTTGTCCCATTTTAAACATTCTTTCTTTTATAAATTCACTACGCCAAAGCTTTATGGCTGATTCCCTACTTTCTTCAAAATTTTGTAATTTAGGAGGAACGATATCACTGATTTTTACACCAACAACAGTATCTCCAACACCCTTAAAATAACTCTTCTGATCTTTCTCGCGTGAAAAAATGAAAGAAATGAAATCACTGGAATTTCCTACTTCATTACCACTTTGGTCTTTTCCACTAGCATCTACTGGACCAATGGTTTGTATAGGTAAATTGTAATTATTGGAGATTTCTTCAATCGTTGCACCATTGTATATCTTATAATTCACTTGATTTATGAAATCATTGACTTTTTCAAAAGACTTTTGATTGGTTAAAACTGACCTTATGTCTTTTTTTAAATCAACCAAGTCTTCATCAGAGATTTGATGTATGCTTTCTACCTTTATTACGTGCCATCCAAAATTGCTTGTTAAAACTTCACTTACTTCACCTGTTTTGAGAGCAAATACCTTTTCTCTCATATTTTCAGGTAAGAAATCCTTAGTTATATTATTTACTCTGGTTTCATCGAGTTTCACTTTATTAAACTCTTCTATTATTTGTTCAAAGCTTGCTTTACTTTCTTCAAGTGTTCTTCTTGCTATTTCAGCTTTTTCTTTGGTAGGAAATATCACATTGAATATGTCTCTTTGATTTTTAAGTTCCTGATGTTCTATTATACTATCAACCTCTTCATCTGAAATTCTGATTTGATCTTCAAAATATTTTTGATCCAGAGAAATGTATTGCGCAGTTCGATACTCAGGGTAATAAAAATTGGACTTATTTCTTTCATACAAATCAAGTAAGGCTTGATCATCTGGTTCAGGAACGTCTGTAATTGCATCCTCAGTTATTTTAACAATATCAACTACTCTAGTTTGGTAGCGATTTTTGTATATCTGCTCATCAACACCCTCACCAAAAGTTACCGGATAATTATCTTTAAATAACGAAGTCATGAACATCATTGCAGGCAGGATTTTCTCTAGTTTTTCTATATATTCCTTTTCTGTTATATGCAGGCTATTTAGAGTTTGATGGAATTTATTATGGTCAAATTCTCCTTTATCGTCCTGAAAGTACTTGGTATTTTTTATGTGGCTTTTGATAGATTCTTCTCCAACTTTTAATCCAAGTTCGCTAATTAGGTTAAACAATAGTTTTTGCTCTATAAGTGCGTTAAGTAAATCATATTTCAGCTTTTTTACTTGTTCTTTACTTACATCAGATCCAGAAATTTGCTTTTTATAATTTTGATATAGTAATTTATATTCATCTGATGTTATAACTTCCTTTCCTACTTTAGCTAATTCTTTCCTTTCATCATCATTTGATAAAAGATTGCCAATCCCCATAAAGATTAATAAGCAAACTAAAAGGAGAACGATTGCCTTGGTAAAAAAATTTCTAATACTCATTGTAAACTCAGTTAACTAACACTTAAATTTAGAATAGCAATAATTTAATATTTGTAAATCTATTAACAAATTAGCTAATATATGTAATATTGTAGTGTATTAAATTGAATGGAAGCTTATATCAACCTAAGAGCCTGTAAGTGATCTCTGAATATGGTAAGATGAGGTATAGTTGACATGAGCTAAAGTATGAGGAATACATATCCAAGTGACATAAGTTGTGAAAAATTCAAAAAGATTAGACTAATTTTAGAAAGCGTGCGCAAGAAAACAAAGCCAAGAAGATTAGGTTTATATGAGTTATTTTGTGGTGTGCTTTATGTACTAAAAAGTGGCTGTCAATGGCGAATGCTTCCAAAAGAGTTTCCAAGATGGCGAAATTGTTACGATTACTTTAAGAAATGGAGTAAAAAAACGAATGAAGATAGAGAAAGTGTTCTAGAAATTGTCTTTAAAAAAATTGGTTGGAGAGAACAGTGGTCGAAATACCAAAACAAGCTTCTGCATCATTGATGCCCAAAGTGTAAAAAATACCGATNNNNNNNNNNNNNNNNNNNNNNNNNNNNNNNNNNNNNNNNNNNNNNNNNNNNNNNNNNNNNNNNNNNNNNNNNNNNNNNNNNNNNNNNNNNNNNNNNNNNCACCTTTGCTGTATTGCCAAAAAGATGGGTTGTTGAGAGATCTTCTTTTGCCTGGTTGGAAAAATGTAGGCGACTTTAGAAAAATTGCGAGCGTAAATTTAATACTAGCCTACAAATTTGCTTTTGCTTCTTTCCTCTTCAAAAGATTATGAACAGGTTCTAAGAGATAAGAAATATAAACCAAAAAGCCATTGGATGACAAAGTTAATGCTTTTTTAGTTTTAATGGTTTATATTTTATTTCTATAACAGCAAAGGAATATTAAAATGGGAGATGTTTTTTCGATGTCAATGGAATCTTCTAAAGACAATAAAGATAGAAATGAACAATTTCTCATGCAAGTAGCTGCTTGGTTGGTTGATAACACTAGCTTAACTTTTGATCAAATAGCACAATGTTGCAAGTTATCCCTTGAAAAAGTACAAGACATAGCTGATGAGGAAATAGAAGTTGAAAAGTATGACCCTATTATTTCTGAAATAATTACTGAAAAAGAAATCGATAATTGCAAAAAAAATCCAAATCGTGTACCAAATTTGATTATAAAAAATATGAAAAAAAGGGCAAAGACGATTAGCTTTCTTGCCTTTGCTTCCACAGCAAGGCGTAGAGATAAACCTAATGCGATTTATTATTTGGTAAAAAAATTTCCTATCTTGAACAATAATGTAATAGCTAAGCTAGTTGGTACAACAAATTACACAGTTGAGCAGGTAAGAGATAGATCTCATCATAACATACTCAATATCAAACCTCAAGATCCTGTACTACTTGGTTTATGTAGCCAGGAAAATTTAGAAGCGGAAGTAGAAAAAGCGAAAGTAGAAGAAGAGAAGAAACAAAGATTAAAAAATATAAATAATAGCTATTGATGATTCTCAAATTCTTGTACTTTGTTAATATTAAATTGACTTGACTTGTTAGTTTTTATCAGTATAATGCAAGTAAAGTATCTAGTTTAATAATAATTAAGTCTAAATACGCACTGAAAACTAGCTCAGCCTAATTTATTGTTTTATATTCACATTTTAGGTTAGTAAGCATCAATTAAAATTTTTGGAGGATTATGACAACAATCAATGAAGATGTCTTAGCAAAAGGAGGGGTTGTAGGTCAACCTGAAAAAAGCGAACAAATTCATAATGCTGACGCAGTAAAACAAATGACCAGTGAAGGTGCTGAAAAAAACAAGAAAACATTGGACCTGAGCGAATTGAAAGAGAAAACAGCAGAAGAATTGTTAGAGCTAGCTGAAGAAAGAAAAATTTCAACTAGTGGTAAAGGCAATGGCAGGATGCTAAAACAGGAAATGATATTCAGTTTAATGAAGAAAATGAGTGAAGAAGGAGGCATAACCACAGGAAGTGGAGTAGTGGAAATATTGCCTGATGGTTTTGGTTTCTTACGTTCATCAAGTGCAAATTATGCTCCAAGTACCGATGATGTTTATATTTCCAATGGCCAAATAAAGAAGTTTAATTTACGTACAGGAGATATGGCATGTGGAGAAATAAGGCCACCTGGTGATAAAGAAAGATATTTTACTTTAACTAAGGTTCAAAGTATAAACTCTACTGAAATCAGTGAATTAAGAAAGTACGTCCATTTTGATAATTTGCTTCCGCTTTATCCTGAAAAAAGCCTCATCCTTGAAAACAACAGTAGCGGAGATAATAAAAAAGATATAAACATGCGTGCTGTAGATATAGTTACACCTCTTGGAAAAGGACAAAGAGCATTGATAGTTGCTCCACCTCGTACAGGAAAAACGATATTGCTTCAGCAAATGGCTCACTCTATAGCTACAAATCATCCTGAAATAGAACTAATAGTATTACTTATAGATGAAAGACCCGAAGAGGTGACAGATATGATACGCTCTGTAAAGGGTGAAGTGGTAAGCTCTACATTTGATGAACCTGCCTACCGTCATGTCCAACTTGCTGAAATAGTAATAGAAAAAGCTAAAAGAATGGTTGAACACAAAAAAGATGTAGTGATTTTGCTTGATTCTATAACTCGTCTTGCACGTGCTTATAATGCAGTCATTCCTTCGTCTGGAAAGGTTCTAACCGGCGGTGTAGATTCAAATGCGCTGCAAAGACCAAAACGCTTTTTTGGAGCAGCTCGTAATATTGAAAATGGTGGTTCTTTGACAATCATCGCTACAGCCCTTATAGAAACTGGTTCAAAAATGGATGATGTTATTTTTGAAGAGTTTAAAGGCACAGGTAATGCTGAAATTATACTAGATAGAAAACTTGCTGATAAACGTATATTCCCTGCTATTGATATTACAAAATCCGGAACAAGGAAGGAAGAGCTATTAGTTGATAAGGCCATACTAAATAAAATATGGGTATTGCGTAGGATACTTAACCCTATGGGATCTGTTGAAGCAATGGAGTTTTTACGTGATAAACTACTTTTAACAAAGAGCAATGCTGACTTTTTTAACTCCATGAATCACTAAAAGTAAGCCTATTATGATGGAGCAAAAAAGCAAAGCTCTCTTATAGCTAAAATAATTTGGATTTATCAAAATATATTAAGCTGGCAATCTACCTTAAGTTGCTATTCCAACTTATAGCACTGATTTTGATCAAAAATTTTATGTAGTCAGTTTATTTACAATCGATTTTCCAGTGTCAGCCACTTANNNNNNNNNNNNNNNNNNNNNNNNNNNNNNNNNNNNNNNNNNNNNNNNNNNNNNNNNNNNNNNNNNNNNNNNNNNNNNNNNNNNNNNNNNNNNNNNNNNNACTTATAGCACTGATTTTGATCAAAAATTTTATGTAGTCAGTTTATTTACAATCGATTTTCCAGTGTCAGCCACTTAGATGACATCTTTTTGACTCTTAATATTAATATCAATTGTGTACCAGTGTTGAAATGACACACTCAAAAGGGGATTGTATTTACTCTGAATCAGATGATAAATTAGATGCTTGGTAAGCGTAATTTGGAGCTTCCTGTGTAATGATTATATCATGAGCATGACTTTCTCTTAACCCTGATGAAGTAATAGTGACAAATTTGCAGTTTTTTTTCATCTCTTCTATATTACGGTTGCCAGTGTAACCCATTGCAGCTTGCAACCCACCAATTAACTGACAGATCACTCCTGAAGCTGGACCTTTAAAAGGAACTCTTGCTTCTACTCCTTGTGGGACTAAATCAAGTTTTGAATCTTGAAAATAACGGCTAGCTGACCCTCGTTTCATTGCACTAATAGATCCCATTCCTCGATATTCCTTATATGCTCTACCCTTATACATGATAATCTCACCTGGGCTTTCCTCAGTACCAGCAAAGATTGAACCTATCATCACAGTATCAGCACCAGCTGCAATAGCTTTTGCAACATCTCCCGAATATTTTATTCCACCATCAGCAATTAGTCTGACGTTTTTTGTTTTACAAACCTCTGCAATATTCTTGATCGCAGAGAATTGTGGCATACCAACGCCTGTAACTATTCTGGTAGTACAAATTGATCCTGGCCCTATTCCAACTTTCACTGCATCAACACCAGCATCAATTAACGCTTCAGCAGCCTCCTTTGTTGTAATATTTCCGCCGATTAGTTGCGTATTCGGATACATCTTTTTTATTTCCTTAATGGTGCTGATAACGTTCTCGGAATGACCGTGAGCGGTATCTACAATAACCACATCAACTTCTTCTTCGACCAAAGCTTCACATCTTTCTATACCGTCTTTTTTACCAGTACCAATTGCAGCGGCAACTCTGAGTCGACCTTTACTGTCTTTACATGAATTTGGATATCTATTGTATTTTTCGATGTCTTTAACTGTGATTAGACCTATGCAACAAGAATTTTCATCAACAACCAAAAGCTTCTCTATTCTATTTGCATGCAACAATTTCATTGCTGAGGCGCTATTTACTGCCTGCTCTCGAACTGTTACTAACTTATCTTTTGTCATTACCTCGGAAACTTTTATATTCATGTTCTGGTCTTCAATAAACCTCACATCTCGATTAGTTAAAATTCCCACTAACTTGCGTTGATCAACTACAGGAATGCCGGAATAATTATACTCTCTCATTAATGAAACTGCTTCTGCAACTGTTTTATCTGGGGAAATTGTAATTGGGTTATACACGATCCAGCTTTCATATTTTTTCACCCTTCTTACTTCTAACACTTGTTCATCTATTGATAAATTCTTATGTATGCAACCTATTCCACCATGTTGGGCAATAGCTATTGCAAAGCCTGATTCAGTGACAGTGTCCATTGCAGAGGATATGAGAGGGATATTTAGTTCTATATTATTTGTTAGATAAGTTCTTGTGTCTGCATCACGAGGCAATACATCAGAATAGGCCGGTAAGAGAAGTACATCGTCAAACGAATAACAAGCTTCCATTTTTTTCATATGCTTTATTTAAAGCTTATACGCCAATTAATGAAATTGCAATAGAGCTTTTGCAAAATTAGCCTGGCTCCAGCTATTTTTAGATCAAAATAGGATAGAAGAGGTATGTAGCTCCTAATATATTTATCGCATAATTATATTATTTGCTAGCAAACAGAACTGCTCAATAGTTAAGCTTTCTGGACGTTCGTCTCCACTCAGTTTAGCATTCTCAAGAGTAGTTGAGACATCACTAGTTATACTTTGCAAGCTATTTCTCAGCATCTTTCTTCTTTGAGCGAACATAGCACGTGTTAGCTTTGTTAAGGTTTCTAAATTTACTGCAAATCTTGGAGTTGGTAAAGGTTTTACTGTAATTACTGAAGAATATACTTTTGGTCTTGGAAAAAATTCCTTAGGTTCAATATCAAATTCCTTTTTTATGTCGCATAGTAACTGGCTTAGCACTGATAGGGAACCATAATCTTTAGAATTAGGTTCTGCTGTAATACGCTCTGCTACCTCCTTTTGGAACATTAACGTCAAATTCGTAAAAAATTTTATATTATTTAACCACTTTAAAAATAACGCTACTGAGATATTGTAAGGCAAGTTAGCAATGACTTTGACTGGACATTCTACCAGCTCTTTTTCTACAACATTAAGTGCATCTGCTTCTATAATTCTATATTTTCCCTGATGCTCATTTAGCAATTGTTCGTGATGTTTCACTAAACTACTATCTTTTTCTATAGAAAGTAGAAACTTTGGATTATATGCCAATATTTCTCTTGTTAACGCACCATACCCAGGACCAATTTCAATAACATTAAAATCTTTCAGGCTACCGGCTAAGGCAACTATTCTTTTTATTATCTCATTCGATAAAATAAAATTTTGCCCTAGACTCTTTTTTGGCTTCAGTAAAAATTTTTTCATATGATCTTAGTATGCAGTATTTTAAAAATTAGTTGACGAAAATTCATCAATAATTGTATATTGTCAGTGTATTTAATGCCGGCTTAGCTCAATTGGTAGAGCAACTGACTTGTAATCAGTAGGTTGTCAGTTCAAGTCCGACAGCCGGCACTCT
>NODE_16_length_12534_cov_220.881593
CTCCTGCATTAATATTATGGTAGAAATGTTAAAAAACCTGTATGTTTTTTTTTGCGATATAAAGCAAGAAATAAGGAGAATTGCTTGGATAAAAAAACAGCAGGTATTGTCATCTTTGTTTATTGTAATAACTGTTATATTATGCTTTTCGATTTTCTTTTGCTTCGTAGATTTTATGTCTCTTTACGTAATTAAGACTTTATTTGGAATTATTTATGGAATATAAGTATAAATGGTATATCATTAAAGTCGATTACGGGTATGAGAAGGATATATGCGAGTTGGCAACCAATACTGTTTACTTTAAGGAGGTGTTTATTTCTTATCAGACAGTATGTGATGTAAAATCTGATATAAAGGAGTTATGTGAAGTATATATATGTATGCATCTGTGTGATGAAAGCAAAAATATTTTGAATCAAATGACTGGGTTTTGTGGTGATGAGTCTGGTCATTTTGAGATGATTTCAGATGATGAGGTAATTTTAAAACGTAAGGAATTTAATAGATATAAGTGGTACATTTTAAGAGTTGCCTCTAATTATGAAGAGAAAGTGCGCCAATATATATTAGAAAATTCTATGAGATTGAATATTAATAATTATTTTAATAGGGTTTTTATTCCTTGTGAAGAATTAAGTGAGATGGATTTAAAATCTAAAAAAAATGCTAAACGAAGGAAGTCCTTTCCTGGTTATGTCTTTTTATACATGAATTTATGCGATGAGGTATTAAATTTTATTAATAATATACCAAAATCTCTTAAGGTTTATGGATTTTTGAAAAATGGTAATGTTCCAAAGGTGATTGAGGATAATGAGATTCGCTCAATGTGTAGTGCGCTTTACAATGCTCAAGAAACGAAAAAGTTGAGTTATGGTTATGAGAAAGGTGAAAAAGTAAAAATTAATGATGGTCTTTTTCAAAATTTTACTGGTAAGGTAGATATGGTAAATGATGAGAAAAAAATTATTAATATTGAAGTATCAATCTTAGGTAAGCCAACAATAATAGAGCTTGATTTGGCTCAAGTAGAGAAAATAGAGGATTAATTATGAGTAATGTAGTTGCTAAGATTAACTTGCTTATGGAAGCTGGAAAAGCAGTTCCAGGACCGAAAATTGCTTCAGTACTTGGCCCGCGTGGTATACCTGTTCCTAAATTTTGTGAAGCTTTTAATAAAGCTACTAGCGCTGCTAACGCTAGTTATAAAGTAGGTGATTTAGTAACAGTGAGAATTTCCATAAAGGATGATCGCTCTCATGATTTTACTGTCAGCGGTCCGCCTGTGGCTTATTTGCTTAAGCAGGAAGCTAAATTAAGTAAAGGTTCTGGTAATTCTGGTAAAGAATTAGTGGCTAAATTATCTATGTCTGCTATCATTAAAGTGGCAAAGTGTAAGATGGTTGATATGAAAGTGGATAATGAAGATTCAGCAGTGAAGATGGTTATAGGCACTGCAAAATCTATGGGTATAGAAGTTGTGGAAGGTTAGGTAAATGAGTACATATAATGATGATTCTAAGCGGTGTTTGGAGAAGATTGTTGAGTCTGCTTCAGCAAAATTTAATGAATCAGTTGATATCGCAGTCAATTTAGGTGTAGATTCACGTAAATCTGAAGAGCAGGTGCGTGGTACAGTAGTGTTGCCTAAAGGTATCGGGAAGAATATTAAAGTGGCTGTTTTTGCTCAAGATAAACATTTATTAGAAGCTGAAAAAGCTGGTGCTGATATTACAGGAGGAGAAGATTTAATTGAAGAGATAAAAAAAGGTAGAAAGTTGAATGTTGATTGGTGCATCACTACTCCTGATTTCATGGCAAAAATCACTCCTATTGCAAAAGTATTGGGTGCTAAAGGGCTGATGCCTAACCCTAAATTTGGTACTGTGACTTCTAACATTGCGGAAGCTACTAAAACCATTAAGTCTGGTCAAATAAAATTCAGGACGGATAAAAATGGGGTTATTCATGGTAAATTAGGAAGTATTAAATTTGATATTGATGATTTGCTGGAAAATTTAAAAGCCTTTCTTAAAGTAATTAGAGACAATAAACCTGCTTCTGTGAAAGGAGTTTACTTTAAAAGCGTTTTTTTAAATTCAACTATGGGTAAAGCTCATAAAATAAACAAAGTAGAAGATATAATTTAAGGGAGCGAAATTGTGAAGCGTAAAGATAAGGATGAATTTATACAAAACATAATGAATGTGTTTGTAAATAATGATTTCTTAATATTGGTAAATTTCAAGTCTATGAATGTTAGCAATTCATTAATTCTTAGGGATAGTCTAAAATCTGTAATGGGTGGGATGTTAGTAGTTAAAAATACTCTAGCTTGCTTGGCTTTGGAAAGGACTGGTAAATTTTCTTATTTATCAGGTAAATTTTCTGGTTCTGTTGCTATTATATATTCTAGTGCTATAGTAGAAGCTGCAAAGTTAATAGTTGATTTTATTAATGCTAACAAAGAAAAAATGTCTGTGATTTGTGCGGCTCATATAAATGAATTGTTAACAGTGGAAGATGTTAACAAATTGGCTAAGCTTCCCTCTCTGGATGAATTGCGTGTTAAAATTATGCGTTTAATATCTTATGATATTCCTGCTCGGTTAGCATTGTCTATTAATTCATCTTCTATGAGGCTTATGAGAGTTTTGGATTACTATAGTTCTAAAAAATAAATTTGTTGTTAAATAAGGTGGTCAGTATGAATAATGTAACAAGTGATTTGGTTGATAAAATATTATCTTTAAATCTATTAGAAGCTTCTGAACTTGTAAAAGTTCTAGAAGAAAAAATAGGGTTGCCTAGTGGTTCTTTTCTTGGTGGAGCTGTTGGTGCTGGGGTGCCTATTAGTGATAATGCTAATGCTCCTGTTGCTCAAGAAAAAGCTGAATATAAAGTTGTAATCAAAGAGATTGATGCAAGCAAAAAAATAGGAGTGATTAAAGCTATTAGAGAAGTTAATTCTACATTGAATTTAAAAGAAGCGAAAGAATTAGTTGAGTCTTTACCCAAAGATTTGACTGCTAATGTTTCTAAAGACGAAGCAGAAAAAATAAAGCAAAAACTTATTGAAGCAGGAGCAACTAAAGTTGAGCTTGAATAAAATGTTAGTATATTAATTTTATGTTGATATAGCTCTTTTAATTAGTGAAGGTATTTTAATGGTTGATTCTTCTTATATGTCTGCTTCTAGTGCTTTTGTTCCTAGAGTTTCTTATTCCAGGTCGATTGATTTAAAAGATTCTTTGTTGGATTTGGTTAAAGTCCAAAAGGGGTCGTATAATTCCTTTACTCCTAATAATGAGAGTAATGAAAGACTTAAAGCTATCTTTCATACAATTTTTCCAATATCTGATCCTTTGCATAGGGCTACTATCGAATTTTTGAATTGTAGGGTAGATGATCTTAAGTATAGTGAATCTGAATGTATAAAACGTGGTATAACTTTTTCTGCTCAGGTTATTGCTTCTATACGTCTTGTTATTATGCAGGATGGTGTTTCTCTTGAAAAATATCAAGAGATTAAAGAAGGTGGTGATCATTCTAAGCTTGCAACTGTTATAAAATCTGCTGAAGAGCAGGAGGTTCGCTTTTGTGAACTCCCTATGATGACTGATAAAGGTACTTTCATCATCAATGGCGTAGAGAAAGTTATCGTTTCACAAATGCATAGATCTCCTGGAGTGTTTTTTGATAGTGATAGGGGAAAAACTTACAATTCTGGCAAATTGATCTATTCTGCTAGAGTTATTCCTTATAGAGGTTCTTGGCTTGATATTGAGTTTGATGTTAAAGATCATTTGTATTTTCGTATTGATAGAAAGAGAAAGTTGCCAATATCAGTTTTATTAAAGGCTTTGGGCTTATCAAATAATGACATACTTAATAAATTTTATGAAAAAATAGAGTATATAAAACATAAAAGTGGCTGGAGAGTACCTTTTTCCCCTGATAAATTCAAGGGAGTGAGGCTTCCTTTTGATTTAAAGAATGTTGAAGGCAATGTGTTACTTAAAGCCAATGTTCGTATTACTTCAAAATTAGCTAAAAATCTATATGATAACGGATTGAAAGAGTATCTAATTCCTTATGATTCTATATGTGGTTTATTTCTTGCAGAAGATTTAATAGATAGTGCTAGTTCTACAAAAGTCTTATCTGCTGGTGAATCTATAAAATTAGAGGATATAAAAAAGCTTGAATTATTATCTATAGATAAAATATCAGTGTTGAACATAGATAATGTTTCTGTTGGACCTTACATATTAAACACACTTTTCTTAGATGAAAACATGTCTTATGAGAACGCTCTATATGAAATATATAAGGTTTTGCGTCCTGGTGAAGTTCCTGTTTTAAAGATAGTAGAGGAGTTTTTTCGTAATCTTTTCTTCAGTTCGGAATATTATGATTTGTCTAACATTGGTAGATTAAAACTTAACTCTTGCCTTAGGTTAAATTATGAGGAAAATTTAACTACTTTAACACATGAAGACATTATTGAAATTATAAGAAAAATAGTATTGTTACGTGATGGTCAAGGATCTGTAGATGATATTGATCATTTAGCAAATAGAAGAGTCCGTTCAGTTGGAGAGTTTATAGAAAATCAATTTAGAACTGGATTATTAAAATTGGGACGGGCAGTAGTTGATTCTATGTCTACTTCTAGTTTAGATAAAGTCTCTCCATCTGATTTTATAAATCCAAAAGTGTTAACCAATGTCTTAAGAGATTTTTTCAACTCTTCCCAATTATCTCAATTTATGGATCAGACTAATCCATTATCTGAAATAACACATAAAAGAAGGTTGTCAGCGTTAGGTCCTGGTGGTTTAACAAGAGAGAGGGCGGGATTTGAAGTGCGTGATGTTCATCCAACTCATTACGGAAGAATTTGCCCTATTGAAACTCCTGAGGGGCAGAATATAGGCTTAATTAATAGCTTAGCTATATACGCTCGTATTAATAAATATGGGTTCATTGAAAGTCCTTATAGGAAAGTAGTTAATAAGGTTGTTACTGATCAAATTGAGTATCTGTCTGCTATAGATGAAGGTTTATATTATATAGCCGATACCAGCGCAAAGCTTGATGAGAACAACTGCTTTGTTGATGATATGTTATACTGTAGGTATGCTGGTACCTTTGTAATGGTAAATAGTAATCAAGTAAGTTACATTGATTTATCTCCTAAGCAGGTAATATCGGTTGCTGCTTCTTTAATTCCATTTTTAGAAAATGATGATGCTAATAGAGCGTTAATGGGTTCAAATATGCAGCGTCAAGCTGTACCTTTATTGAAGCCTACTGCTCCTTTGGTTGCTACTGGCATGGAATCTTTCGTAGCTTCTGGCTCTGGTGCTGTAGTTTTAGCAAAACGTGGTGGCATAGTTGACAGCTCAGATAGTAACTCTATAGTTATACGTGCTTTTGACAAAGGAGGAATTAACTACTTGGATGTAGATATTTATCATCTAAGAAAATTTCAGCGTTCTAACCATAATACTTGTATTAACCAGAAACCACTGGTGCATGTAGGTGATTGTGTTAAGGAAGGTGATGTGATAGCTGATGGTCCTGCTATTAATAACGGTGAATTGGCACTTGGCCAAAACTTGCTAGTCGCTTTTATGTCTTGGCAAGGTTATAATTTTGAAGACTCAATCATTATTTCTAGTGAAGTTGTTAAAAAAGATCTATTTACTTCTATTCATATAGAAGAATTTGAATGTGTTGTACATGACACTCCTTTAGGGTCGGAAAAAATAACTCGTGCCATACCCGGTGTTAATGAAGAAAATCTTTATCACTTGGATGATAGTGGTATAGTAAAGGTTGGTACAAGAGTTGGTCCAGGTTATATTTTGGTGGGGAAAGTTACACCTAAGCATTCTCTTTCATTGCCTCCTGAGACAAAATTGTTAATGACAATTTTTGGTGAAAAGTCATTTGATTGTGTGGATTCCTCTTTATATACATCTCCAGATATTGAAGGGATAGTGATTGATGTGCAGGTCTTTACACGCAGAGGGGAAGAAGAAAACGAAAGGGCGTTTCTTATTAAACAAAAAGAGGCAAACGACTTTGAGAAAGAACGAGACCATATAATCAATGTTATTAATCAATATTTCTATGATGAATTAAGAAAAATTCTTATTAATTCTGGCTCTCAAGATCGAGAAAGTATTAATTTTATTGAACGTGAGGGATGGTGGGATATAGGATTGAAAAACCAATCTGTTTCTAAGCAAGTTGAGAGCTTAAAAAAAGATTTTGATGAAAAAGTATCACATGCGATAGCAAACTTTAAGCGAAAAGTAGAAAAATTGCATGAAGGCTATGATCTGCCTCAAGGTGTGTCGATGTCAGTAAAAGTTTTTATTGCTGTAAAACATAGTTTGCAGCCAGGGGATAAAATGGCTGGTAGACATGGAAATAAAGGTGTGATTTCTCGAGTTGTTCCAGTAGAAGATATGCCTTATTTAGAAGATGGTACTCCTATTGATATTATTCTTAACCCTCTTGGCGTTCCTTCGCGAATGAATGTAGGTCAAATATTGGAAACGCATGTAGGTTGGGCTTGTAAAAAATTAGGAGAAAAAGTAGGCAATATTCTTGATGAGATCAATAAAATCAAACGTGCTTTTTGTGAGGCAATTAGATCTCTCAGTGATGATGATTTTGAAAAATTTGCAGCATTATATCTTGATAATAAAAAATTTGAGGATATTAATGATGATGAAATAACGGCTTCTATTTTAGATACGCCTAATAAGGATGAATTAAATAATGAATTGACTACATTAGTAGAGGATTATTTCAACTCTTGTAAAGATGCACACAGTAGTTTACGTCACTTCCTGATTGAGGTTTATAGTTGTGGCAGTAATTTATCTATTTGTAATAACATTCGCGATATTAATGATAATCACCTCATTGAATTTGCGTATAAGTTGCGTGATGGCATTCCTGTTACTGCACCTGTATTTGAAGGTCCAAAAGATGAACAAATAGTAAAGCTATTTGAACTTGCTGGATTGCATAACTCTGGGCAAGTTGTATTATATGATGGTTGCTCGGGTGAGAAGTTTGATCGCAAAGTTACAGTTGGTTACATGTACATGCTTAAGTTGCATCACTTAGTAGATGGTAAAATTCATGCGCGTTCAGTAGGACCTTATAGCTTAGTTACTCAACAACCTCTTGGAGGAAAGTCTCATTTTGGTGGTCAGCGTTTTGGTGAAATGGAATGTTGGGCACTGCAAGCCTACGGTGCTGCTTACACTTTGCAGGAAATGTTAACTGTGAAGTCTGATGACATTAATGGCAGGGTTAAGATTTATGAATCGGTAATAAAAGGTGACAGTAACTTTGAATGTGGAATTCCTGAATCCTTTAATGTCATGATAAAAGAGTTGCGTTCCTTGTGTTTTAATGTGGATTTGAAGCAAAATGACATAGTAATTGAAGATATATCTCATACTAACATCGCGCAATCTTTTAATGAGGTTAGCATTTCCATTGCTAGCCCTGAAAGTATTAAACGTATGTCTTATGGAGAGATAACAGATGTTTCAACTGCAAACTACCGTACATTCAAAGTTGAGAAAGGTGGATTATTTTGTCCTAAAATTTTTGGTCCTGTCAATGATTATGAATGTTCATGTGGAAGGTACAGAAAAAAAAGACATAGGGACCGTATATGCGAAAAATGTGGAGTAGAAGTTACATCTTCTAAAGTAAGAAGAGAAAGAATGGGTCATATAGAGCTTGCATCTCCTGTTGCTCATATATGGTTTTTGAAGTCACTTCCTTCAAGAATTGGAGCATTATTAGATATGTCTCTTAGAGATATCGAAAGTATTTTATATAGTGATAATTATGTTGTAATAGATCCTCTTGTTTCCTCTTTTGAAAAAGGTGAAATTATTAGTGAGAAAGCTTATAATGAAGCTAAAGATAGCTATGGGGTCGATAGCTTTATAGCTATGCAAGGTGTTGAAGCTATAAGAGAATTGCTAATACGCCTTGATTTACATGAAATTAGGAAGAATTTAAGACAGGAGTTAGAGTCTGTTGCTTCTGAAATGAGAAGAAAGAAAATTATAAAGAGATTACGTATTGTTGAAAATTTTATCAAGTCTGGAAACAGACCTGAGTGGATGATACTTACAGCTATACCTATTTTACCACCTGACTTGCGTCCCTTGGTATCGCTTGAAAGTGGTCGACCTGCAGTTTCTGATTTAAATCATCATTATAGAACTATTATTAATCGAAATAATAGATTGAGAAAATTGTTAAGTTTAAATCCTCCTGAGATTATGATTCGTAATGAGAAAAGAATGTTACAAGAGGCAGTTGATTCTCTTTTTGATAATAGTCGTCGTAATGCTCTGGTAAATAAAGCTGGCGCTACTGGATATAAAAAGTCTATTAGCGATATGCTGAAAGGAAAGCAAGGTCGTTTCCGTCAGAATCTTTTAGGAAAAAGGGTAGATTATTCTGGACGTTCTGTAATAGTTGTTGGTCCAACTTTGAAACTAAATCAGTGTGGATTACCGAAAAGAATGGCTCTTGAGTTATTCAAACCTTTTGTTTACTCAAGGCTTAAAATATATGGAATGGCTCCAACTATTAAATTTGCTAGTAAGTTAATAAGAGCAGAAAAGCCAGAAGTTTGGGATATGCTTGAAGAAGTAATAAAAGAGCATCCTGTTTTGCTAAATAGAGCGCCTACGCTACATAGGCTTGGTATTCAGGCTTTTGAGCCAGTCCTTATTGAAGGTAAAGCAATACAGCTTCATCCACTTGTTTGTACAGCATTTAACGCTGACTTTGATGGTGATCAAATGGCAGTACATGTGCCAATTTCATTGGAAGCTCAACTTGAAGCTAGAGTGTTGATGATGTCAATTAATAACGTTTTAAGTCCTTCTAATGGAAGACCGATTATAGTTCCTAGTAAAGATATAGTGCTTGGTATATACTACCTAACTTTACAGCAACTTAAGNNNNNNNNNNNNNNNNNNNNNNNNNNNNNNNNNNNNNNNNNNNNNNNNNNNNNNNNNNNNNNNNNNNNNNNNNNNNNNNNNNNNNNNNNNNNNNNNNNNNATTGTTGATTTAGTATATCGTAGCTGCGGTCAAAGTGCTACAGTGGTATTTTCTGATAAATTGATGACACTTGGCTTTGAGTATGCTACATTTTCTGGTACTTCTTTTAGTCGTTGCGATATGGTCATACCTGAAACTAAAGCTACACACGTTGATTATACAAGGGGTGAAATTAAGAAATTTTCTGCACAGTATCAAGACGGACTAATCACTAAAAGTGAGAGGTATAATAAAGTTATAGATGAGTGGTCTAAGTGCACAGATATAATAGCGAATGATATGTTAAAAGCGATATCTCTGTATGATGAAAATAGTAAGTACAATTCAATATATATGATGGTTAGCTCCGGTGCAAGAGGTTCTACTTCCCAGATGAAGCAGTTAGCAGGAATGCGAGGGTTAATGACCAAACCTTCTGGTGAAATTATAGAAACACCTATAATTTCTAATTTTCGCGAAGGATTAAATGTATTTGAATACTTTAATTCTACTCACGGTGCGCGTAAAGGTTTAGCTGATACTGCACTTAAAACTGCAAACTCTGGATACTTAACTCGTCGCTTGGTTGATGTATCTCAAAATTGCATAGTTACAAAACATGACTGTAAAACGAAAAATGGCCTTATTGTAAGAGCTATAGTTGAAGGTAGTACTATAGTTGCATCTCTAGAGAGTGTTGTACTGGGTAGAACAGCTGCAAATGATATATATAACCCAGTAACCAAAGAGTTATTATTAAAAGCAGGGGAACTAATTGATGAAGATAAAGTAAAGCAAATCAACATTGCAGGTCTTGATGTTATAAAAATTAGATCGCCTTTAACTTGTGAAATAAGTCCTGGTGTGTGTTCTTTGTGTTATGGAAGAGACCTTGCAACTGGTAAAATTGTTTCAATAGGTGAAGCAGTTGGTGTTATCGCTGCTCAATCTGTTGGAGAGCCAGGTACTCAGTTAACGATGCGTACTTTCCATATAGGTGGGGTAATGACTAGAGGTGTTGAATCCTCAAATATTATAGCTTCTATTAATGCTAGAATAAAATTAAACAATAGTAATATAATTATAGATAAAAACGGAAATAAAATTGTGATAAGCCGTTCCTGTGAAGTCGTTTTAATTGATAGCCTTGGTAGTGAAAAATTGAAGCACAGTGTGCCTTATGGTGCTAAACTTTATGTAAATGAGGGTGAGTTAGTAAAAATTGGTGATAAAGTTGCGGAATGGGATCCGTATACACTACCTATTATTACGGAAAAGAGTGGTACAATATCTTACCAGGATTTAAAAGATGGAATTTCAATCACTGAAGTGATGGATGAATCTACAGGGATATCAAATAGAGTAGTAAAAGATTGGAAATTGTACTCTGGTGTAGCTAATTTACGTCCTCGTATTGCACTGCTTGATGATAATGAAAAAGTAATAACACTTTCAAGTGGTGTGGAAGCATGTTACTTTATACCAGTTGGTGCAGTGCTTAATGTACAGGATGGCCAAAAGGTTCATGCAGGTGATGTTATCACAAGAACGCCGAGAGAGTCAGTTAGAACTCGTGATATTACTGGTGGCTTGCCTAAGGTTATAGAATTATTTGAAGCACGTCGTCCTAAAGAGCATGCTATCGTTAGTGAAATAGATGGCTATGTAATGTTCTCTGAAAAAGACCGTAGAGGAAAACGCAGTATAGTAATTAAACCTGTAGATAAGCAAGCTTCTCCAGTTGAGTATTTAGTATCAAGAAGTAAGCATGTAATAGTTAATGAAGGTGATTTTGTGCGTAAAGGTGATTTATTGATGGATGGCGATCCTGATCTTCATGATATTCTACGTGTGCTTGGGTTAGAAGCGTTAGCACACTATATGATTTCTGAAATACAGCAAGTTTATAGATTGCAAGGTGTGCGCATAGATAACAAGCATTTAGAAGTGATCTTAAAGCAAATGCTACAAAAAGTAGAAATTACCGATCCTGGTGATACTATGTACTTAATTGGAGAAAATATTGACAGGCTGGAAATTGATAGAGAAAATGATGCTATGAATAACTCTGGAAAACGACCTGCTCATTATCTTCCTATTCTGCAGGGAATTACTAGAGCAAGCCTTGAAACTAATTCCTTTATTTCTGCTGCCTCTTTCCAAGAAACAACAAAAGTACTTACGGAAGCAGCATTTTGCGGAAAGAGTGATCCTTTGAGTGGCTTAAAAGAAAATGTTATAGTAGGAAGGTTAATTCCTGCTGGTACGGGTCTGATTATGAATAAGGTGAAAACACTTTCGCTTTGTGAAAATATAGATAAATATGAAAAATATTTTGATATTGAGACTTATGACGAAAAATTGCTGAGTGATAATAGTTATCAATTACATTCTGATGAAGAAGAGAGTGTGGTGGCATCGCACTATGATCAGTCAAATTGAATATATCTAATGAGGTAGTATGTTTAATCTGTTTTTAACTAAAAAAATCGATTATATTTTCTTTCACCTCTGTGCTGTCTATTATGTTATTTACTCTTACACGAAATTCAGATGAGTTTTGAAGCCCGCTACTGTACCATCCTATATGTTTGCGGGCCATCTTTATTCCTGTATCGCTTCCATAGTACTCAAGAATACTGTCATAATGCTTGAGTATTATGCTTAATCTCTCTGAGGCTGTTGGCTCAGAAACTTTATTTCCACTCAAAAAGTTTATTGCTTGATTAATCAGCCAAGGTTTGCCGTAAGCACCACGACCTATCATTACTCCATCTGCCCCAGATTCTTTAAGTGCACTTTGAACATCATTCAAACTCTTAATATCTCCATTTACTATAACTGGAATTTTTACCTGCTCTTTAACATTTCTAACGAATTTCCAATCTGCTTGACCATTATAAAGCTGTGCCCTTGTCCTTCCATGTACAGTAATCATCTTTGCTCCCAAATCTTCTGCAATTTTTGCCAAGCGCGGAGCATTACGATTTTCGTCATTCCATCCAGTACGCATTTTTACTGTAACTGGCACACTCACTGCCTTTACTACAGCTTCTATTATCTCAGCAGCCTTTTTTTCATCACGCATAAGTGCTGACCCTGCGTAACCGTTTACAACTTTTTTAACTGGACAACCAAAATTTATATCTATGATTTTTGCACCCATGCCCTCATTTAACTTTGCAGCTTCCGCCATAACATCAGGCTCACAACCAGCAAGTTGTACAGCGGTTAGTTCATCGACTTTTGCTTTTTGCATGCTCTGGCGAGTTTGCATGATCATAGCTCTGCTTGCAATCATTTCTGAGACTAGCAAACTTGCACCAAGTTTCTTTACAATACTCCTAAATGGATAGTCAGTCACTCCAGACATTGGCGCTAAAATAACTGGAGAATCAATCGTCAAACTTCCTATTTGTAGGGACATAG
>NODE_17_length_12211_cov_192.805752
AACAACAAAAAATTGGAGATAGTAAAGTTATTACTGGAGCTAGGAGCAGATGTAAATAGCGCACGTGTAGGACAAAATTCGATGAAATTATCACCAGTGCATATAGCTGTAAGTAACACTAATTACGATGAAAGAGATTTATGTCTCGATATTCTCAAATGCTTAATAAAGGAGCCTAATGCTCAAGTCAATTTGCAGGACTACGAAAATAAAACACCACTACATTATGCTGAAAGACTGAAAACAATAGAAGTTTTACTAACGCGAGAAGATATAGACCCTCTGGTAAAAGATGATAGCGGCAAGACACCATTTGATTACGCTGAAAATAGACCTGAGATCAAGAAGGCTTTGATGAACAATAAGTACGGTTCTGAAAAGAATAGTCTATTGCATTTAGCCGCACAAAAAGGAGTTGTAGATGCAATCTTAAAGGAAGAAATTGATATTGATATCTTAAATAACAAAGGTCACTCTCCAATTTACCTTGCTGCAGAAAAAGGACATTTACATGTAGTAAAATTACTACTGGAAAAAGGAGCAAACTATACACCTGTTCTGCACTCAGCAATCAAGTCAAATAATTTAGAATTGTTAAAAACTTTATTTAAAGAAAAGAGTATCAAATTACCAGATGAGATAGGCAGATCTGTACCAATTTATTATAGGTGTATAGAGCATAGAGATGCAAAAGTAAGAAAATACAATAATGTGATCTGTATTTTTACCTCAGTAAGTGCAGTAGCAATAGCGGTATATATAGGGTTAACAGCAACAACAATAAGTAGTGCAATCATTTTTGCAACAATAACAGGAATACTTGCACTTATTATAGCAATAATGATAAGTGAGATGAGCAAAAGATATATAGAAAACGAATTTCAGAAAAAGATGTTTATGGAACTGGAGGAATGTAGTTCTACTGTTAATGATGTTGAGATAGAACCAGCAATAAGTAGGGTTAAGGTATGATCTATGCTACATCTTTTTCTGAAGGTTTAAGACCAGATCCGCAGCTTAAAGTATCAGAGTGGGCGAATGAGTATCGAGTTTTAGCGCCAACTGCAGCATCAGAGCCAGGAAAATGGAGAACGGAAAGAACTCCTTATTTAAAAGAAATCATGGATTCACTATCTCCATCTTCACCAGCGGAGAAAATAGTATTCATGAAAGGAGCACAAATTGGAGGAACAGAAGCTGGTAATAACTGGATTGGCTATATCATAGATCAGACACCAGGTCCAATGCTGGTAGTACAGCCAACAGTTGAAATGGGAAAGCGTTGGTCGAAGGGAAGATTTGCACCGTTAATAGAGAGTACGCCATGTTTAAAAAGTAAAGTAAAAGACCCAAGATCAAGAGATTCAGGGAATACTGTGCAAAGTAAGGAATTTCCAGGTGGAATAGTAGTAATAACTGGAGCAAATAGCAGTGTAGGACTGAGATCTATGCCAGTAAAATACCTCTTTCTTGATGAGATTGATGCCTATCCAGGAGATTCAGGAGGTGAAGGAGATCCAGTACTGCTCAGTATTGCACGAACTAATACCTTTGCAAGGCGAAAGATTTTTTTAGTATCAACACCAACGATTCATGGAATAAGCAGAATTGAGAAAGAATTTGAAGCAACAGATAAGAGATATTTTTTTGTACCATGTCCGCATTGTAATTATTATCAAATATTAAAATGGGCACAAATAAAATGGGAAGATAAAAATCCAAATACAGCACACTATATATGTATAGAATGTGGTGAAAAGATAGAAAATCATCAAAAGACAGAGATGCTTGAGCGTGGAGAATGGAGGCCTACTAATAGAGTAAAAGGTGAGAGAAAAGGATTTCATCTTTCAAGTCTTTATAGCCCAGTTGGGTGGTATAGTTGGCAACAAGCAGTAGAAGATTTTCTTCATGCAAAGGAAAGTGAACAATTACTAAAAGTATGGATAAATACCACTTTAGGAGAAACTTGGGTAGATAAAGGAGAAGTACCAGACTGGAAGCAATTATTTAACAGGAGAGAATTTTTTCCCATAGGCACAGTACCAAAAGGCGAAGTAGTTCTCACAGCAGGTGTTGATGTCCAAAAAGACCGGTTAGAAGTAGAAGTTGTAGCATGGGGAAAAAGCCGTGAAAGTTGGTCAATAGACTATCGAGTATTTGAAGGAGATACAGGAGGAGGAGAAGTATGGGGAAAACTCTCTGAGCTCTTAAATCATCATTTTATCGGTGAAAATGGGCTTGAATACATGATAAGCATGATGGCGGTTGATGCTGGATATGCAACGCAAGAAGTGTATAATTGGGTAAGGAGTCATCAAGGATCTGGAAGAGTAATGGCAGTGAAAGGTGTAAATAAAGCACTAGTACCACTTAGCAGCCCAAGTAGAGTAGATATAACAGTTGGTGGTCAAAAGCTAAAAAGAGGAATAAAGCTTTGGCCAGTGGGAGTATCGATATTAAAGTCAGAGCTTTTTCAACTACTTAATGTTTTAAAAAACGGGGAAAAAGAAAAAGTGCCAGCAGGATATTGTCATTTTCCGGAGTATGCACCTGAATATTTTAAGCAGCTAACGGCAGAGCAATTAGTCAGTAAAGTAGTGAAAGGATATACCAAACAAGAGTGGCAAAAGGTAAGAGAGAGAAATGAAGTACTAGATTGCCGAATTTACGCAAGAGCAGCATCTATTGCGCTTGGTATTGATAGATGGCCAGAGAGTAAATGGAATAGTTTGAGTGGAAAAATGGAAAGCAAAAAGCCTAAAAAAGTAAGACAGAGTAAGTGGCTTGGTAATCAAAATGTACAGTGAAGAATATTTAACTCAAGTTGAGAAAGCAATTCAAAAACTGCAAAGCGGAGAAAGAGTTGTCTCAATTGCATATGGTGACCATGTTGTGAGGTACGGGGAAGTTCAAATAAATGATTTATTGAATTTAAGACAACGAATTAAGGCTGAGTTAAAAGTTGCAGGCATGAGGCCAAAGAGGAAAATTGTTTTTTCAACGAGTAAAGGAATTTTATAAATGCTGCTAAAAACCTTCAAGCAATTATTTAACAAACCAAAGATAAAAAGCTCAGCGTGGGATGCAGCAGGCTCAGGAAGAAGATTTTTTCACTTTCAACCAGAGTTAGGAAGTATAAACAATTTGCTGTCTCAAAACCTTGAAACTTTACGTAGTAGATCACGTGATATGGTGAGAAAAAATCCTTACGCTGCAAATATAATTGATACGATAGTAAGTAACTCTATTGGAACAGGAATAAAACCGCAATCAAAAGCAAGAGATGGAGAATTTCGAAAGAAAGTACAAGAATTATGGCTAAAATGGACAGATGAAGCAGACAGTAGCGGAGTAAGTGATTTTTATGGATTACAAGCTCTGGTATGTAGGAGCATGATAGAAGGTGGAGAGTGTTTTGTACGCCTCCGAAATCGTAAACTCGAAGATGGATTTTCTGTACCATTGCAACTTCAAGTATTGGAATCAGAGCATTTAGATAACAAAAGCAATCAGACTCTTGCGAACGGCAATATTATTCGTAGTGGTATTGAATTTAACCGACTTGGTCAAAGAGAAGCTTATTACCTATTTAGAGAGCACCCAGGTGAAGGTTAGTTTGGAGAATCAGTTAGAGTACCGGCAAATGATGTTTTACATATCTATAAACCTTTAAGACCTGGGCAAATCAGAGGGGAGCCTTGGCTTTCTAATATACTGCTGAAACTTTATGAGCTTGATCAATACGATGATGCAGAATTAGTGAGAAAAAAGACAGCAGCGATGTTTGCAGGGTTTATTACAAGACTTGATCCAGAAGCAAATATCATGGGAGAAAGTGAAAGTAATGAGCAAGGAGTAGCACTATCTGGACTGGAACCTGGAACAATGCAGCTTTTAGACCCAGGAGAAGACATAAAATTTTCAGAGCCGTCTGATGTTGGGGGAAGTTATGAAGCATTTATGAGACAGCAACTGAGGGCAATAGCGATTGGTACAGGAATAACATATGAGCAGCTAACAGGAGATTTAACCGGTGTTAATTATTCATCCATTCGAGCAGGGCTGATAGAGTTTCGCAGAAGGTGTTCAATGTTGCAGCATAACGTGATAGTGTTCCAGTTTTGTAGACCTATTTGGAATAGATGGCTAGAGTTAGCAGTACTTTCTGGAGAACTGAGTATAGATGAAAAAGTAGTAAAAGCAGCGAAAGAAGAAGTAAAATGGATACCACAGGGATTTGATTGGGTGGATCCACTGAAAGACCAGCAAGCACAGCAAATGGCAGTAAGAAATGGATTTAAGAGTAGGTCAGAAGTAGTGTCAGAAATGGGTTACGATGTAGAAGAAATTGACCAAGAAATAGCAGAAGATCAAAAGCGTGCTAATTCTTTTGGACTTTGTTTCGATTCTGACGTTAACCATAAAGTAGAATAAGGAAAGGAAGGTGATGTGGATAAATAAGCCAATAATGGTAGAGAGAAGAAGCTTTGAACTACTATCATTATATAACAGCAAACAACCTATCTTTAAGAACTCAAAGTATTTTCATATAAACCCAAAAGGAATAGCAATAATACGTATTTATGGAGTTTTGACTAAAAAAACAGAAGCTTTTGATCATATTTTAGACATGACTTCGTATGAAAATATTCATGAAGAGATAGAGAGTGCTTTAGAAGATAAAAGCATAGAGACGATTCTACTTGATATAGACAGTCCGGGAGGAGAAGTAAATGGAGTATTTGACTTAGCTGATTTTATCTATAGTGCAAGAGGAAAAAAGAGGATAATAGCGATAGCAAATGATGATGCATACTCTGCTGCATATGCAATAGCTTCTAGCGCTGAGAAGGTATTTGTGAGCAGAACTTCTGGTGTTGGCAGTATTGGAGTAATAGCAAGTCATATAGATCAAAGTAGGTTTGATGAAAAACAAGGTATTAAGTACACCACAATCTTTGCTGGTAGTCGAAAGAATGATTTAAACCCACATGAGCAAATGACGTCTGAAAGTCTGGAAAGCTTACAAAAAGAAGTAGACCGACTATATGAAATGTTCGTCCAGCTAATAGCACGTAATCGCAATCTTTCTATACAAGCAATCAAATCAACGGAAGCAGGGCTATATTTTGGCGAGAAAGCAGTAGAAATAGGTCTTGCAGATGGAGTTACAACATTTTTTGAATTTATCAACAATCATAAAAGTAGGAGTGTTAGTATGACAACTATTGAGGAGAACTATCGTAGAGAAATTTTAGAGATAATAAGATTATGTAATGTATCAAAGATGCCAGAAAAGATAGGAGAATTTATAGAGCAAGGAGTAAGTATTGAGAAAGCACGGGAAGTTTTAATGGAGTTACTTGCAGAGCGAACGAAAAAGACAGAGATACTGAGTGCAATACCACAGAATTCAGGAGAAGAGTTGATGATGCAGGTAGCTAAAGCTAGAGCACAATCAAGTATTTAAGTTTTTTTATAACCGCCGCATACAATAACTACAAACATGGCGGTAAAACTAAAGGAAAAAAGGAGAAAAGAAAATATGACATGTATAACCGAACAAAATAATCTAGGTGACCTATTAAAGTATGAGGCATCAAGTTTATATTCAAGAGACCAAATAACGGTAGCAAAGGGACAAAATCTGAAGCTAGGAACAGTAGTTGGTTATGATACTAAAGATAATTTAATTAAAGCTTTAAATCCAACTGCCACAGATGGTACACAAACAGCGATAGGTGTAATAGCAAGCGATGTAAACGCAAAGGAAAATAGTAAAGGAGTAATTATTGCTCGTGGTGCAATGCTAGCTGATCATGCAGTTGTATGGCCAGCAAATATCACTGAAGAGCAGAAAGCTGCAGCAATAAAGCAACTTGAAGCACGAGGGATCATTATCCGCAAGGGAGCTTAAAAAGCTATTAAAAACACAAAAGGGGGAAAATAAAAAATGCAAAATCCATTTACAAATACAGCATTTAGCATGACGGCACTAACAAATGCGATGAATATATTGCCGATAAATTATGGACGTGTTGAAAATTTAAATTTATTTCCAAGTAGATCAGTAAGATTTAGACATATCACCATAGAAGAGCAAAATGGAGTATTAAGTTTACTACCAACGCAGTTACCCGGAGCACCAGGAGCAGTAGGAAAAAGAGGAAAAAGAAAGGTAAGAACATTTACGATTCCGCACATTCCGCATGATGATGTAGTGTTACCAGAGGAAGTACAGGGAATAAGGGCATTTGGATCAGAAAGTGAACTGAAAGCGCTGGCAGACGTAATAACTGACCATTTACAGCTAATGAGAAACAAACACGCAATAACATTAGAGCATTTGCGAATGGGAGCGCTGAAAGGAATAATTTTAGATGCTGACGGGTCAGAATTATTAAATCTGTACAACGAATTTGAAATCACACCAAAAGTAGTAAATTTTGCACTGGGAACAGCGACAACTGATGTAAAACGTAAGTGTCTGGAAGTACTCCGGCACATAGAAGATAATCTAAGTGGTGAATATATGACAGGAATTCATGCCTTGGTAAGCCCTGAGTTTTTCGATGCATTAACTTCTCACGTTAAAGTAAAAGAAGCATATGAAAGATGGCAAGAAGGAGCAGCGCTAAGGAATGATATGAGATCAGGATTTACGTTCTGTGGAATAACATTTGAGGAATATAGAGGGCAAGCAACAGATCCTGAAGGAACGGTGAGAAGATTTATTGAGAAAGATACGGGGCACTGTTTTCCACTAGGAACAGCAAGCACATTTACAACGTATTTTGCACCAGCAGACTTTAATGAGACAGTAAATACTCTTGGACAGCCACTCTATGCAAAACAAGAGCCAAGGAGGTTTGATAGAGGGACCGATTTACATACACAGTCAAATCCTTTGCCAATGTGCCACAGGCCTGGAGTGCTAGTAAAAATTAGTTCTAGCTGATGAATATAGGAAAACTATTGAAAGATTGTTTTGAGCATTTAGGAGTGGAAGCCATATACTGTAATAAAAATAAGGAGGCGATTCGAAAAATAAAAGTGCTAATTAAACGTCCTGAGACTACGTACTCTCTAGGTGCAGATGGAGCATTAACTCAGCAAATTGCCTCAATAGAGATATGCAGTGAGGACGTTACTTCCTTTAGCATAGGTAATTATATCAAGATTGAAAAAAGATTCTACAAGATTTTTGAACTACCATTGAAAGATTCTTCGGGTAAGATATTGAAAATTGAGGCAATAGAAAGTGTTTGATATAAAAACTAATAACAATATTAATGAAATAATCTCGAATATTGAAAGAAAAGAGCAGAAAATAAGACTGGCAGCTATAAAAGCGCTGAACAAAACAGCAATATGGCTAAAATCAAAAGCAGCTAAGGAAATCAGTGAGGAAAAGAGAATAAAATTAAGTTTGATAAGAAAGAGATTAAGAATTTTTAAGGTGAAAACTAGCAGATTAGAAGTGTTAATTAGAGCAAATCTCTATGACATTAGAGCATCGACAATTGGTAAAATACAAAAAACAAGAAGAGGATCGAAAGTAGGAAAGCATGAGTTTATAGGAGGATTTGCAGCAGTTATGCCAAAAGGAAATAGCGGTATGTTTAAACGTGAAGGAAGAGCAGCATTGCCAATAAAGGAAGTTAAATTGCCATTGGAACCAGAAGCATCAAAAGTAATAAGAGATCTTGTTAATTATGAGGTTGAGAAAGTGTTTGAAAAGTTCTTTGAGCGTGATATTACAGAAAATGTATGAATTTTAAAGATTTACATCAAGCAATTTGCACTAAGTTAAAAGAAGAAATATCAGCAATACAGACGTGCGAAATTTATCCATCAATAAGAAAAGAATTATTAGCGCCAGCGGTGTTTGTAGAACTTAGCAGTCTTGAAAAAGGAAATGATCCTGGAACAGAGGAATTAGCGCTGAAAGCAAGATTTGAAGCAAGAATTGTGATTGATAGCACAATAGAAAATGCTCCTATTATTGTCAGAACATTAGCTGCTGAGATTGCGAAAGTAGTAAATAAAAATACTTGGAAGGTGAAAAATGTTTCGCCAGGAGAATTTATCTCTGCGGAAATTGACGGATTTAGACCAGAATTAGATGCGTATTTGGTGTGGTTGGTTGAGTGGAGTCATCAGCTTCATTTAGGTAAATCGATATGGACAGAAAATAAGATTAAGCCACATACGATTATAATAGGAGAAAATGTTAGAGAGTAATTTTGCTATTTCAGAGCTGCAAAGAAAGTTAGCAAACATTGTACGAATAGGGCTTGTAAAAGAAGTAGATTATGAAAAAGCAAAAGTAAGAGTGAAAATAGGAGATATTGTAACAGATTATCTGCCATGGACAACAAGCAAAGCAGGAAAAGATAGAGATTGGTCTCCACCAGATATCGATGAACAGGTATTAGTATTGTCACCATTGGGAGAGTTATCATTAGGAATAGTATTACCAGGAATATATCAGGAAAAGTACCCTGCACCAGAGAATAAAAAAGAAATAAATAGTATAAAATTTCAAGATGGGACGAAGTTTACATATGATAAAGGTAAGCATCATTTAGAGATTGAAGTAGCAGACAAAATAACACTGAAGGCTGGGAAATCGAGTATAGAAATGACAAAAGGTAGTATTAAATTAAAAGCAAGAAGAATAGACTTGAATTAATATATATGAGTAAAGCAGTTGTTTGCATAGGAGATCATTGTACAGGTATGCCGATTCATGTCTGTGTGAGTGGGAGTGAAGATGTATTTGTTAATGGTAGACCTGCTTGTCGTAAGGGTGACATCTTGACTATTGGGGAAATAGTAACGCAAGGATCAAACAGCGTATTTGTGAATGGTATTGGTATTGCACGAGTAGGAGATACAGTTTCCTGTGGATTTAAGGTAATAGGAGGAAGTAGCAGCGTTTTTTCTGGATAAAGATATGAAGGGAATGAATGCTAAAACAGGAAAAGCATTAGAAGGAATAGAGCACTTAAAGCAGTCGATAATTGATATATTAACCACTCCTATTAAAAGTAGAATAATGAGGAGAGATTATGGCTCAAGATTATTTGAATTAGTAGATAAGCCAATAAATAGAGATTTAACACTTGAGATATATGCAGCAACAGCAGAAGCACTGGGGAAATTTGAGAAGAGATTTAAGTTAGAAAAAGTAAAAGTTGAAGGAGTAAAAGAAGGGAGAGTAACATTGAATTTAGAAGGTGTCTATCTTTCAGAAGGTAAGTTCATAAATATTAATGGAGTAGTTGTTTAAAAATGCAGCAGCCAAATATTATCGAACCACTGAACTTTGAAGAGATTTTTTCTCGGATGAAGGAAGAGTTAGTGAAAAGTTTTACAGCATTAGTAGAAAGTGACCCAGCGATGAAGGTATTAGAAGTAGCAGCATGGAGGGAATTGTTACTAAGACAAAGAATAAATGAATCAGTAAAGAGCAATTTACTAAAATTTGCAACGGGAGAAGATCTTGATAATTTAGCTGAGTTTTATGGAGTAGAGAGGCAGAAAGAAGAAGAGGATGAACGATTTAGAAGAAGAATTAAAGCAAAGATAGTAGGCTCAAGCAAGGGAGGAAGCAAAGAGTATTATCGTTATCATGCACTTTCGGCAGATAGAAGAGTAAAAGATGCATTAGTAGAATCACCTATACCAGGGAAAGTACAGATCTCGATTTTATCAACACAATTATCCACAACTGACATAGCTTCAGAAGAGCTACTTGAAATTGTAAAAAAGCAGGTTACTAGAGATGATATAAGGGTTTTAACCGATACAGTAACAGTAATTGGTTGCAATATTACGGAAATAGATATTCACAGCAGAATGAGCATAAGTCCTGTAATATCAGAGGAAGAAATCAAGAAGCAGTTTATTAAGAAGTTTGAACTAGCAAAAAGATTAGGGTGGAGTGTGACAAGATCGTGGATAATAGCAAACCTATTTGTAGATGGTGTAGAAAATGTGGAATTAATCGAGCCAAAAGAGGATGTTGTGGTGCTAGGTAACGAGTGTGCAAATTTGCGAAATTTAAAGATTGAGTAATGCTGTTACCCCCAAACGCAACAAAGCAAGAGCAAGCATTAGTAAAGGCTATTGATTATAAAGTTGATCCAAACTGTATCAGAGGGTTTAAATTTAGTCCAGGGGAAAAAGTATTACCATGGATAATAGAAGAATATGGTTTAGAAGAGATACTGCGTTGGGCAAAAGAGAAAAGAAGAGCGATAAAAGAAGGGGTAGAATTTCAGCGTTTAAGAGGAACACCTGCATCACTAAAAATAGCACTAAAATGGGCAAATATAGAAGATATTACAATTATCGAAGAACCACCTGGTAAGCACTTTTTTGAATTGCAGATAGGGATAAGGGATGTTCCAAATGACTTTTTTGTAGATGCAGTAGTAGAGCTAGCAAAGCTATCATTGCCCGTAAGATCTCGACTAATGAGGATTTTCAATGATCACTATAATATTAGCAGATTTATTTTAGATGAAAGTTTATTTGGAAGTTTGCTATCGGATTACTCAGGGATAAAAATTGAAAAAGACGGACCAGTATTATCGTTTGGAAGAGTAAATTTTTTCAGGTTTAGTGGTACATCAATTAAGGTTATAGAGAGTTATCTACGTAACCATTATGAACAAGCATTTAGTAATGATATATATCGGTTAGATGTAGCAGTACTTGGGGAAACAGAGCCTCACACGAAGGATTACAAAGGCATCTATGAAAGAAATCATCAGTGGTATAACTCAAAAGCACTACATCCACTACCACAGAGCTTATTGCCAGAAATAAAGTTTGCAAAAGCACAGATAGTATTATCGGATAGTTGGAGATTAGGAGAAATAAATGCGTGCTTTCCAGTTGGTAGTGTAGAGGAAAGAGGGAATAAATTTGTATTGGGAAACGATAAACTTTCAGGGCAACGTTGGAATTTAAAACACAAACCAATTTTAGAAAGATTTGGCGTTACTCATTTTTATCAAACAAAGAACTTCATTGACCAAAAAATAGTAGGATACGTTATAGCAGAACACAATATTAGGTATGAGAACGATTTAGATTCAGAGCAGAAAGACTCAATACACGAATTAGAAAATTACATTTTAGTGTTTTACCCAGGAGTACTGAAATGGCACGAACATCGACATTTGCACAGAAGTTGGAAAAATAGTCAAGTAATATGTGTAATAAGTTAAGTACTTATACTTAGATCCTCATATATTATATTAATATAAGGTTAAAGTATATGAAATAAAAAGAAAAGGACTTGCTTTTTTATGCTAAAACAGGCATGACTTGAATAGCAGCAGGTAAATATAAGAAATTTATCTAACGCTAGAAAAGCTAGTTTTGTGAGGTAAGTATGAAGTTTAGCAAAGAAAAGAGAGAATCTTTTAGTAAGTTTTTTAAAGAAGTATCAAGTAAAAACATTAATAAAAGAAATGAAGAAGGAGAGACGATATTACATCAAGCAGTAGAAATCTCCGATTACAAAACAGTGAGGTTATTAATAAAAAGAGGAGCAGAGGTTAATGCAAGAGATAAAAATGGTTATACACCTCTGCACTGTGCAGTATTCGCAAAAAGCTTAGAAAATGTAAAAGTGCTGCTAAGGGAAGGAGCAGAAGTAAATGCCACTCAATACATCACCGGATGTACGCCATTGCACTCTGCGTGTAAAATGGGAGGAGCAGGAGTTGAAATAATAAAAGAGCTGGTAAAGGCAGGGGCTGAGGTTAATCAACTGAATAAATATGGCGCAACACCAATGTATTACATCTGGGAAAGTGAAAAGTATTGTTCATGGAATAGCGAAGAGAATGAAAAGGCGAGTAAGTTTCTGAGAGAACAAGGAGGAATAACAAAAAGTAGAGAACTGACGTGTTATGGAATAGAGGGGCTAGTGGGAGAAATAGCAGACATGTTGAATGGAAGCTACATGCCGGAGCTAAAAATAATAGAGATAGGAGAAATAAGGAAGAGAGACAAATCGCTAATAAAGAAAGAATGTCAAAATTTAGCAAGCAAAATAATGAACCAAGTGAACGAAATGATAGATGAGGTAGCGAAAAGAGGGATTTAAATTTAAAGAAAAGGTGAGGTGGATTATGTTAAAGCTTGGCAAATTTAATAAATCAGCAAAAGAATTATTAGAGAACTC
>NODE_18_length_12092_cov_135.874657
GCCAAATCCTTTTGAGTATACTCTCTCACTAGCCTCCATTCTTTTATCTTTTTTCCTATTTGGTAGTAGATAGAACCTGTTTTTTCTTCAACACACTCATTAGCAGAGAGGCCAATTGCTTGTGAAACAACATCAACAGAAATTCCTGCTTTAACCAGACCCTTTGCAATTTTTATTTTCTCTGCTTTTTTACTACTTTTCTCACTAACTTGAACCAATTTGGTCAGTAAACAAAACACTCTACGTAACTCCTGACCGCCAATCTTTTTATATTCTCTTACTAGATTTAATATTTCTTCTCCCTCATCTTCAAGACAGATTTTTTCATTTGATACAGGAATGAGATCTATAATACCAATCGATAACACTTCTGCTATAGCGTACAACTTCTCAATCGAAATTTTTCGTGTTCCTTTTTCATATTGTAGTACTATTTGATACGTTACGCCGATTTTTCCCGCTAAATCTTTTTGAGTATAGCCTCGCTTTAACCTCCAGCTCCTTACTTTTTGTGCTATCTGGTACCTTATAGAGATATTTGCCATAAATATTATACAGTTTAATACTACCAAATAAAGATATACAAAAGGGATGCTTCTTTCTATGTTTGAATTTTAGTTGAATATTTCTTCACAATTGTGTATAATTATTAATGCTTTTTATCTTACTTTCTCATGGCTCTTTCGAAGTTTCTCGATCCAAAAAATGATGTTGCGTTTCGGCGTATCTTTGGTACTGAAAAGAATAAAGATATCCTCATTCACTTTCTAAATGATATTTTGAGCTTTACTGGCAAAAATGCAATACAGGATATAGAGTTTTTAAGTACTATTCAAGATCCTGATATTGCATCTAAAAAGCAAAGTATTGTTGATGTGCTATGTAGAGATTCTACAGGAGTGCAATGGATAATTGAGATGCAGGTCGCTAAAACCAAAGGCTTTGAAAAACGTGCCCAATACTACGCAGCTAAAGCTTACTCAAGACAAGCGGATAAAGGTGATCAATACCATGACCTTAAGGAAATTATCTTTATTGCTATAGCAGATTGTATACTATTTCCGGATAAGGCTGAGTATAAATCAAAACACACCATTCGGGATGAAGATACTAATGAACATGATCTAAAAGATTTTTATTTTGTATTTATTGAGCTACCTAAATTTCCAAAAACCAAAGAAGATCAGCTTTCAAGTATAGTTGAAAAATGGGTCTACTTTTTTAGATATGCAGATGAAACTAGTGAAGAAGAGTTAGAAAGAATAATAGGAAGTGATCTAATAATTAAAAGAGCATATGAAGAACTCAATAGGTTCAACTGGTCAGAAAAAGAATTTATTGCCTATGAACAAGAGATCAAGCGTATTCGTGATGAACAGGCTGTCCTTGCTCAAAAACTTGATGATGCTAAACTAGAAGGTAGACAAGAAGGCATCCAAATTGGCCGTGAAAAAGGTAGGGAGGAAGGAAGAAAAGAAGAAAAAGTTGAAGTCGCAAAAAACCTACTTAGGGCTGGTGTTTCCATTGATATCATCTCTCAAACTACAGATCTTCCTCAAGCTGAAATTGTACAGCTCAAAAAAGAAATATCCTGAAATTACAGTGATCTTTGTAATTGGTTATCCACTATTAGATAATTTAAATAGGTTCTAGGTTTATAATCTGCCTTCCCCGGTAACTGACTTTCTGACTAGCTAATGTTAACAAAGGAAACAGCAGCAAGTATAAAATTTATTGTTCTTTTCGGATTATTGTAAAAAGAGTTATACTTTTGTTGTTTGTACTATCTCTTCCACATTCTTGCTATTTTTCAAGTTACCAAGATATTCCCTAGCTGCCATACTTATCATTTTATTACTGTACTTCACTTTTAAGTATTAAATAATTTACTTATTAGATATTATTTTTAATGTAAATTAACATTTGTATGATATAATTAAATTATTTAATATATTTATCATGGGCAAAAATGCTAATGAGCAAAGTATTCTAGACACTAATTTCAAGAGAGTGCAACAGAATTTGCTAAGTCATTTTGAAGATATGATTCCTAATGATATTACAAAATTTCCAGAAATTGAAAAAAAGGTATCAGGTTTTACCAGAGGTTACATTGCTCAGTATAGATATAATAACGGCACAGTAGGAAAATTTTGTATAAAATCATTCTATAATGGAGATAAAGATTATTATGATAATGACATTGCTGAACTTATAAGAGAATACATAGCTGGTGATGTGCAACGATTACTTCTCTATAATAGATCACCAAAAATTTCCATTATAACGCAAAAAGGCAAAAAAGATAGAATCTACCTTGGATCAAAATTTTTACTTTCATTCTTAACATATGAGACACTTATCGATATGGTAGAACCTAAAGATGAAGAAGAATTAAAAGGGGAACTTAGAAATGTTAAAGGCTATAATAAAATATTAGCAGCAGGAATAATATTACGTGATCGTGATATTAATAATACAGGTAATATTGGAATTATGGAAACATACAAAGATGATAGCGAATGCCTTGCACTTGCATGGGGAAAAATCGATCTTGGTAAGACATTTGCTAGACAAGGACTAGACACAAATGCTGAAGTAAAAGCAGAATTAAGAAATCTTTTAGACTTAAATGAATATGCGAATGTAGACTTACAAGAATTATCAACAGAATTAAAAAACATGTTAATTATTTTAGAACAAAATCAACAAAAGTTAAACTCAATTATAGAAAATAAATCAAGTAAATTAAATGAAAGTTTAAATAAGAATACTAAATTCTATTTATATACAGATAAAAATTTTAACCCAAGATACAATGAATCTAAAAAGATTACTTTCATTTATTCAAATAAATTAAAACAATTTGTCTCTCAAGATGATGAAAAATTCAATCTAGCACAATATTTTAAAGAAAAACTGTATTCTCAGATGAATTTTGCTAAAGAACTAGTACATACGTTAGATTTGATAATAAAAATTGATGATTCAGAACCTATAAAAACTATAGATAAGTATCTTGATTCTGAACACGAAAATTTTCTTACTTGGTCTATGGAAAATACTAAAACTACAAATTTAACTGAGCTCGAGGTATCAGAAAAGCTGACAAAATTGAAAGAAGGACCTTCTGCTTAAAGATTTGACTCACAGCCTTTTCATAATAAGCTAATTATGGATGGATTTGTTGCATCGTTATTTACGACGGATTAAGGATAAAAAAGACGGAGGATATCAACACCTTATTATTCTAGCATTACCTTATTATTCTAGCATTTATAGTAAGGAAGGTTAGTAAATATCTGAATTTGAGTAAAAGAAATTTTACTACCGTTCACCAATTTAGCTAAAATTCAAGTATTTCAATGCTTTAGCTATTTTAAGTAGAACTAAATTTACTAATATAAACAATAAATTACTATTCCAAAATTTGATCAGATTGATTGCAAAAAATAAGATTTTCAATAAGTTGTTTGTATAGTTGATCTTTCATAAATAGCGATGCAACAAAGCCCTCTATGGAAAACGTATAAAGAAAAAAAGCACCTATTTAGATGCTCTTTTTTTTAAGGGCTTACTGCAATTATTGTGCATCAACTGATTGACCATTAATAGCTACTCTTTCTTTTCTTGATTGAAAAAGCAATGAATTCGGTACCACCTTGCAAAACAACTTTTCTCTTTCTAAGCTTGCCTTTGATAAAAAGTTAGATAACTCTGGAAAACACTTCAACTTTGCTCCCTCTGGAATAACAATACCGTTAATAACAATATTATTACCTTGAGGTTTATTTAGCACTCTGCCGACGGTGTTTTGTGTTTCTACTTGTTCTACTACCATGTCAGAAGTGATTAAGCACGGTTGCGTAATTCCATCATCTATGGCATCTTGAAACTCTAGTGTGTCATCATCAGAAGTTATTGAGCTTAGTTGTTTATCTTCTGCATCATAAAACTCTTCTTCCTCAGATCTCTTAGAGATTGGTGTTTTCTCTACCTTATCTAAATCCTGTGCTGAAACTTTACTAAGTAAGTCTTCCATTAAAATTTTCACTTCTGCGTCAACTTCCACTGGTTGTACTTTTCTGTTACTAGCAGCATTATTATGTTCATCTTTTTCTTCATGTGCATTAACTAAAGTTTCTTTATGTTCAACTGCCGATGTTGGTTGATCAATAGTTGTATTGTTAACCGTTTGTTGTGCCGTAGTAGTAGGTGTTTTAACTCCAAATGGTTCATTAGATATACTCTCTACTTTAACCTCTGTTACACCATCTAACATTTTTTTCACAGAGCGTATCTCTTCTTCAACACGTAAGATATTGCCATCTATATACTTATCACCTTCGCTCTTCCTTAGTATTGATTTTATCAATATAGATCCCTCAGTACTATTACCAACAATACGATATTCATTTGCACCGCATTTTATAAACATAAGAAGTTCATCTGGATTTGCACTCTGAGTATTTCTATAATCCTTACATTTTGCAAACTGATCTGAGGTTGTAACTAATAATAACTTTTCACCATCAAATTTAAGCTCACCTACCGCTTTAGGTTCATTAGCAACCAGTTCTGGGTTTAATGTTCTTTGCTGATCAGTGGTTGTTGTTTCAGAATCATTGTTAACTGTTCGTTGTATCGTAGTAGCATTAAGATTAAGTGTTGTAGTTTTAAATGGATTTATAGACATTCTAGTTATTTCAACAAGCTTTTTGTTCTCATCCAAGCCTACTTTATACATCATTTCCAATGGGTCTTTTGAAACAGTTCTTTCGACATTCTGTTTCCTCACTGAAGTTATGGATACAGATTTCTTTCCATCATCTACATCTTGACATGAACTATGAGGGCCAGTAATACAAAACTTTTCACTTCCACACTCTACAAATATACGAAATTCTCCAGGTATAACTTTACCATTTCCGTCTTCATTTTTACATTTTTCTTCAAGAATTTTATAATTCTCGTTTGTTGTAAAAAATAGTAATTTGTTATCATTGAACCTAAAATAACTCCCTGGCTTTGTGTTTTGTTGAACAACATTAGGTTTAAGAGAATTTTCTGTTAGCTTGACGTTTGTATCTGCTTTAGATACAGGTTCCTTATTCTCACTTGACATTGATTGATTAGAGGTATTATCATTCTGCTTTGAGAATGTTGGTTGATTACCATTTGGAATTTTTGGCAACTTATTACTTTTTGATTGAATATGTGTTTCTTGTTTCTCATTACCTAAAGGCTTCTTTTGCTGTGACACATCTTGTTTGGCAGTATTTGCTTTACTGCTAAACAACCAATTCCAATATGATGAAACTTTTTTTGCAATCCATGAGATTCCTGTATGATCAGCAATCCACTTAAAAAAACTTTTTAACATACTTTACTCCTTGAATTAATAATTTAATTATTATATATAAAGTTCAATTTGTCAACTTTTCCTACCAAGTGATACATTCGAACTTTCTTATATGGTAATTCTGTTATGTGCTAAAATCAGCTGCACTAGCCTCATCGGCTACAAAAACAGCAGAAGGCGCAAAACAAGCTAAAATAGCTGTGGCTAAAAACCTACTTAAAGCCGGCATCTCTACTGACATTATATCACAAACTACAGGTTTTTCTCATTCTGAAATTTCACAACTCAAGGAAAAAGCTTAAGTACTGTAGCTCCCTTAGAGCGCTTTTCAACTTATTGTGCTTCTTTATCTATTATTCTAATATATTAAAGCCTACATCTAACTCTTCCGCTATTCTCGTTATAGCCTATTTGATTTTCTCACTAATTTTACGCATCAGTTAAGCGCAAAATAGATGATATTTAAATATAAAAAATGTTTTTCATAAAATTTTTCTTGTCCTTGATAATTCTGGTGTTGCTATTTGATTCTAACTTTTGCATAATGCAGTAAATATTTTATATAGGGGGTACAATGCCAAGATGGACAGATCGCCATGCTACAATACTTAAGAAATTACAGGATATCATTAAATATTCAGATTCTAATATTGCTGCCGGAAGGCGTTTAGCTATCGAAAAATGGGTAAAAACCTATACTGGAGAAGTAGAATATCTTAAAGATGATGAACTACAATTCTTATACAACGTATTTCGTGATGAGAATTGTTGGTCAGGTACAAGGTTAAACACTGCTACTCTAGGAAGAATGTTAACTGAAGAAAAAATAGGTGAAATAAATAATCCACTTTGTAGATATAATATGGCATGCAGGTATTGTGTAACAGATAAGATTCCTCAGCTTTTTCAGGAACAACTTGAGTCTTACAAAAGTGGCTTCTCTTCTGAAGAAGTAGATGATGATGGCAGGCCTGCAACTAACAACCGCAAATATGTTAGAAATGAATTGTTAAATGCTATGAATAGTGAAGATCCTGTACTTAGCTTTTGGATTGATAAAAAATCTGGAGAATTTAAAAAGCATGATAATGCAGTAGAGGGTTTTAATAAAGCTGTGGAATTCAAATGGAGTGAAGGAATAGAATACTTCTATCGTCGTATAAATCAGGAAGGAAAGAAAAAGATTGATAACCTGATGGTTAAAGCTGTTGCTAATTTATCTGCTATTCAAGCTAACCATAATGTTGCTACCGTTTTAGATTTTCTTCTGCATGAAATAATCACTGATCCAATAAAGCATAAATTACTACTTGAGTTATCAGATAAAGGCAAAGGAGTTATGTATAAGCCTCTTAGCACATTAATACAGTGTAGTTTCGTTGATACAGTTCAATATGTAGTAAAGCACTTGTCTCAGGAAAAAGTTTTAGTATCTGAGGAGAAGAAAATACTTTCACATTTTGATTACGCTTCTTTGCTTTCTTCGCTTTCAAATTTGATGTTAGAAAATTCAGATATAGATATCCGAATCAAGGCAAGAGAGATTATTATAGATCTTTGGAGATGCAATCGTTTTATTGAACATAGACAAACTGTTTTTGATACTTCTAAAGATATGCGTACCTTAGCTCGTATGGAGCACACACTCGCAAGGTTGATCGTAGATTGGAAGCGTAATGATGATAGTCAAGATATTACTAAAAAGGACACGATATTAGATATTTTAGGATTTGTGAAAGATCATTATTCAGCCAATAACTTTACAGAATTTAAAAAGCAGATAGTTAGCAACTTAAGGATAGTTAGTAGGACTGGTATGAGAGATAATATTGATTATGGTAACTTGGCAGAAGAGCTATTTTCTCAAGTGAAGTCTGTGCATTTGTCTCCTGAAGGTAGTGATTTCAGCGATCCACAGACCGTGTTAGAAAGTGCTGGTGTTAGTGGTGTGTCTAGTCGTAGTTATAATTAGGAGTGTTTATGCGAAATAATGATGAAGATACTGAATTAATTCAAGATTTGTTAAATGGAGATTGTGATGAGCTAAATAGAAAAGTTGGACTTTTTTTAGACCAGTGTCCATCTTTTTTACACTCGGTTGGTAGGAGTCGTTTTTTTCCTGCATTCTTCTTCGGCATGTTTGTTACTGCATTTGATTCTGGTATTATAGATTTTGACCCTGATATTGCAAATGGTGAAAGAATTTACTTTCGTTTTGATAATTATGATAATGGGAAAGGAAATCTAAAAATTGCTGTTCTAACCAATGACGTAGATGAAGATGGCACGAGAATAGTAAGATGCTACACTATTGCTGATAATGAGAACAGTCCTGGATCAAGATTCAGTGAAGAAGAAAGGCTATGGATAGAAGAGAATCAGCTACAGAACTTACAGGAGGATTTGGCTTGGGAAGAGTATAAAATATTTCAGCGGGGAGAGGAGTGTGTATTTTTTCCTCAAGGAAGAGATTTTGATGGAAATCATGCATCTCCAATCGATAATTTTAGAGAAATTGCTCCAATCATGCAGCAAGGTAATTTATTAGATCTGGTAAATGGATTGGCAAATGATAATGCAGGTGATGTAAGTGAGGATATTGAACAAGTTTTACGATATATTATCAGTGTCTACGATGAATATCGCCAAGAATTGAATTTTGATAGTGAGTCTGACGATCATGGTTTTTTATCCGGATTTTTAGTAAATTTTAGGTACCGCGCTATGGCTGATATCTACCTAGAATTACTTATAGGTAGAGGATATGCAGATATTACTTTGCTTGTGCGTGGTCAGGAAAAATTAAATAATTCAGTTCCCATTATAATTGAACTCAAAGCAGGTCAAGGACACGCTGGACAAGCGTTGGAACAAGCTAGGGATTATGTTAGAAACTGTCCCATTTCATCTGTATCTGTTCATACCTCGTCAAGAAATGCTGTTTGCGTAGGGCTAAACTTTAACCATAACGTTCAACGTCTGCAGCTTGATACAGAACACTTTCTAGAGCAAGAACCTTCTTTGATAAGAAGACCACTTAATCCTACTGAGGGAGAAGTTGCAAGAGATGTAGAAAATTATTTATTATATCCAGCCTCTTGCACACGTGCGGTACCTGGTTCTAATCCATTTTCCTATACATCTAGGTTTGCATTTGCAAGTATTGCATTTGAAGAAGGTACTGTTCGAATAGGTGGAAATTTGGTAAGGGTAACAAAATATCTGTTCAATTACCATAATGATGATAGAATGCTAGGCCAGCAAGGACAAAGAATTACAAGAATAAATGTTCGAGAGAGAGCTTTAACCATGGTTCTATTTGCACTAAGTATTAATTCACTAGTTGTGCTTAACATCCGTCGAATATTGCGTCACCAATTTCCAGTAATGGCCTTAGATCTATTACGTCCACATTGGCAAGGTGCTAGAGTGCGTGAAGTATTGTGTGAAATGGTTGATGGTAATCCTGAAGTAAACGTTATTTTAACACCATTTCAGTCACCTGATGATTATTCAAGAAATTATCCTGGGCATTTCCAAGGTGATCTTTTACGGATAGGTGGTGTTGGACAAGTACACAGAGCTGCAAGTGTGATGATGAATACCGGCTGGCAAGACGCCAATAGGCATACGGAATTATTTCAGGAAATTTCTAATGTGTTGTTTCCGTTAAGGCAAGGATTGGTAACAAGTGAAGCTGAATTTCAAGCTGTATTACATGGGTTATTTTATACTCTTGGCAATCCTGCTAGAGTAATTATTGAGTTTCAATTAGAAAGAGGTGGAAGAATAGATCTAGTGTTGTCAAGATTTGTGGAAAGAGATGATACTCATCCAATTGGGATAGAGCTAAAATTTGCCAGAACTGCAGGGCAGGTACGACAAAGAAGTGCAGAAGCGAATCGACAATTACAACGATATACACAATGTGGAGGATGCGAACGTATTACTGATGGAGATCAAATGGTTTTATCGTATGCTGTATTCAATAACGGTGCGCGAGGACCAGATACTCTAATATCGGTTAAGGATGTTCTTAACGTACGAGATAACTTAGGACAGTTTTATAGATAATCTTTACCAATGGAAGTGCTCACGACTTGGTTGTACTTGTAGTGAAACATACATATTTAGTCCAGAGAGTGTAAGTAAGGTTGAAGGAAGAAAGATAAGATTCTTGAAGAAGAGGGTTTACTTTAACATCTTCTTAAGCTAAAGCCAGCCTTATCAAGTCAAATAAATTTACTGACAGAAAGATTTGCCTAGTTTGATACCTATTAGCAGCGTGTTAGAAAGTCGTCAAATAGGCAAAGTCGTAAGGCTAAGATAGGTTAAATATATAATTTATCTAGTTTTTAGTACTTTATGCAAAAAGCTGAAAATTTGAACAGCTATCTACTTTTACTATAGACTTACCTCAATTTTTCTTTCTCATATCAAATGAATTAATGTTAACCTAGCAATATATTTTGCTAAAAATTTAAATAAAATAACTATTTCCAGTGGTTAAAATCAAGGAACGTGAGAAGTGTTTTTCTTGGAATGGCATGGTCTACCAAATGATACATACGAACTTTTTAATATAGTAATTTCATTATACGCTAAAACCAACTATATTAGCCTACTTTAGCCATATTTACATACGAACTGTTTTGTATAACTTCGTTGCAAAGATTGCAAGCTTCTATTTTTATAACCTTATTTTTACGCAACTTGTTCTCACAAATATACGATCTTTTTTGAAGGAGTAAACAATTGAATTCTTTATAACACTAGCTAGCATGGTACTTTTACTAAAGTATTTTTTGAAAAAGTTAGTTGACTTATAAATAAGTCTCTACTAATACTAGCATATGTTTGTTTATTCTGCTGAAGTGGCTCCGCAGGTTACTGTATAAGCTTCAGCAGTTTTTGCACTCCTTTAAAGCATCATATTCCTATATATTAAATATCGCTGGTGTTCTCAATTTTGTTGATCTATAGTAAAATTGGCTAAAACTTCCAGTAATAAACAACTTTTAACCTAGCAGTACTCACCATAAAAACTTAACAAAAATATGAGTAGTAAAAATATTATGTTGAAATTAGCTTGACCAATATTATATATTGTACATAATATATCTAGGCTAGTAGGAGGTGTGGTATGATTGTTAATGAATGTATTACTGGGCAAGATAAAAAAGCATATGAGCAAAAGCTAGGAGAAGATTTAAGCACTGACAAAATATTAGATGAAGAGTATCAATTGATAAAAAAACATCTTTTTTCATCGCTTGATTCTCGTCTTTTAATGGATAGTAAACTTTCGTTTGAGGGTATAGTATGTACATGGATTGCTAGTACACCTAATTTAACAGGAAGTCAAAAGGAGTTAAATAGAGAATTACTAAATATTCTTAAAAGTTTAGATCCATGTCATTATGATCAAAAAGAAGATAGACATTGTGAGTACTATATTGAAAAACTTAAAAATTTCCTACAAAGCAATAAGAATAATCAAGACCTCAAAACTGTTCTTAACCTTAAAAGAGGAGAATCTGGATTAACAGTATTGCACCTAGTGTCTTCTGTAGGTAAGGTAACTGAAGAATATAATGAAGCTGTAGATTTACTCTTAGAGGCAGGTGCTAATCCTAATATACAGAATGATAAAGGAAGGACTCCCCTGCATTATACTGATGTTCTTGCTAGTGCAGCTTCTCTCTTAAAAGGAAAAGCTAATCCTAATATACAAGATAACAGAGGAGAAACACCCTTACATTATGCCGCTAGTATTGGTCATGCTGACTATGTTAATTTACTTATAGAGAAAAAAGCTAATTCTAACATACAGGATAAAAAAGGAGCAACCCCACTGCAGATCGCAATTGATAATCATCACTACTATATTGAGGAATGCTTTCTCACTAATGACCAAAAGAGTTTGAGTGCAGAATTATACCGTATGCTTGATGAATGTTTTGGTGCATATGAGGATCATTCAGGTTACGCTGCTGACTTCATTAAAAATCTAAAAGAGTTTCTAGGTAAACACGAGAATAGCGAAGACCTAAAGGTGATTTTTAGTATTCGAGACATAGATGGTAGTTCGAAAATACTTAATTATGCTCGGTACATTGATAAGGAAGTAGTAGATTTATTTCTATCGGTAGGAGCAGGTATTTTTTGCAAAAAAGAAGATTCTCTCTTAGATTGTCGTGGATCTTTTTATAATGTGGGAGAAAAGTATTGTGTAAAATCAACTTTATGGAATACACCAAATCAGGTAAAGCTGGATAAATTTTTAAGTAAGATATCTGAAGTTCAAGATATGTATAAACTAGAAGAAGTCGTAAATAAAGCTATAAGCTCCGGAGTAAGGATTGCTCTTTCTAAGCAGTCTTCTCAAGGTAAAAAAGCATACAATTTTGTAGATCATGTAATAGAAAAAATCAGTAAGCTAGAGAAAAATCCTAAAGTTGCCAGCAACATAATATGTAAGTTGGTATCAAGAGGAGCAGTGTTTAACAGTAAAATTGGTATTGGTGTAATTGATGCACTGGAATCAGAATTTAATGATCATAAAGCTAATATGGTAAAAGCTCATGAAAATTATATTAGTAATGCTCATAAGTTTATTGAATTGGCGAAAAGTACCACCAATGGTGAGTTGCATGATGTAAGAATAGATAACTCTACTCTCTACTTAGAATATTCTGGAGACAGCATAATAGATGTTGCAAAGATTACA
>NODE_19_length_11915_cov_116.828687
AAGCTCATCATCCCACTTTGCCCAATTAGCTGATTGATTTGCCAGTAATCGAAAAGCTTTGGTTTGTGGTTCATTTAAATTATCACTTAAAACAACAGGAATGCTCTCCATACCAAGTTTTCTTGCTGCTTTAAGTCTTAAATGACCATCAACCACAGTGCCATCGCTTTTTGCAACTATTGGAATACGAAAGCCGAATTCCCTGATTGAAGCACACATTCTGTTTACTACGTCATCATTTTTACGTGGATTACGATCATATTCAACTAGGTTTCGAGTAGGATAGTAGTGGATTGCTAAATTCATATAATTACTGTACTAATTAAAAAGTTAATATTCAAAATATATCTGACGCTAGAGAAGGCCTGGGGTCTGACCCACCAAACCCGCCAGCCTGGCTGAAAGGACCCACTTTTATGTTATTTTTAATATGTTAAAATCTTTACCAAGATTCATAGCGTAAAACATTAATGCCAAAGCATCAGATTCATTATCATCTTTAGGCAAAAAACCTTTTTCCTTTACAGCTTCAATAACTTCACTCTTACTTGCATTGCCTTTGCCTGCTATAAAGCGTTTTATAGTTTTAACATTAACACCTTTGTACGGCACATGATGTTCTTCACACCAAGCAGAGAGAACAGCCAAAACCCACCGTAGCAATGCGCTGAATCAGTTCCTAGGTGTCTTCTCACTTCTTCAAAATACACTGCTTCAATGTTTGAGAACTTTTCCTTCATTTCATTTAGCCAGCTACGAAAATTTAAGAAGTGCATTCCACCTCCGCTAAAACGGCTACCATGAAAACTTTTGCTTCCACTTTCAATTACTCCATCTGTTAGAATTGCCCAGCCCGTTTGTTTGCCGAGGTCGAGTGTTAAGATTGACATTTTTTTGAAGCTCTTGTGTTTGAAGCGCGTAGAGGTAAACTAACCTCGTTGAAACAATGCCCTTCTATTATATATATACCGGATTTCTTACTACTTTTTCCGGGATTTTTTCAAAAAAAGTTAAAATAATTTTAAGACAGCTAAGGAATTAAAGAGCTTTGAAAATCAGCTATATCTTTTACAGCAGCTTCTTCGCTATTTGAGTTGTTTCCATTTTGGAAATAACTGTTTATTTGGGTTTAGAAGAGATTACATGAGCTTTTGGCAAAACATATCGTCTCCCTATCTAAATCATCAATAACGCTATAATAGCCCTTTAAAATATTTTAAAGAATTAAGTTGCAGTAGAGGCAGTTAATTGGTTACAATGAAAAGCAGCTCTTTCCTACAAGTGCTATATAGAACTTTACCTTTATTAAAAGTGGCTCACATATGTTTCTTCAGCAACAGTTTACTTATAAAGTGGAGGTAGGTAATGGATGAAAGTAAGATCATATTTTATACTACTCCAGGTGGAAATATAGAAATTGAAGTTTTATGCAGAAATGAAAATCTTTGGCTTACACAGAAAAAGATGGCTGAATTGTTTGATGTTCAGTTGCCGGCTATTAGTAAGCATATTAAAAACATATTTGAGTCTGGTGAATTACAGGAAAAAGAAGTTATTTCCACTTTTGATGTCACTGCTGCAGATGGTAAAAATTACCCGACGCAATTTTACAATGTAGATACAATCATAGCTGTTGGTTATCGAGTTAATTCTAAAAAGGCTACATCTTTCAGAGTATGGGCTACAAAAGTTTTGAGGGATTTTATCATCAAAGGATTTGCATTGAATAGTGAACGGCTAAAAAACGGCCCAAAGTTTGGCAAAGATTACTTCAATGAATTACTTGAAAAAATCAGGGAAATACGAGCATCCGAACGTAGATTTTACCAGAAGATTACAGATATTTATGCTGAATGCTCTGCAGATTATGATCCAAATTCAGAAATAACAAAACAGTTTTACGCAAAAGTACAAAACAAATTATATTGGGCAATTTATGGCTTAACTGCAGCAGAGTTGATATGTTCACGAGCTGACCACAAAAAGCTGCATATGGGGCTAACTACATGGAAAGATGGTCCAGGTAACAAAATTCATAAGAGTGATGTCAGTACTGCGAAAAACTATTTGACTAAGGAAGAGTTGAGTGAACTAAATCATATTGTTTCGATGTATCTAGATTATGCAGAACTTCAAGCAAGAAAGCATCGGCTAATGAAAATGCAGAATTGGGTTGAAAAGTTGGACGCATTTCTATTGTTCAATGATTATGAAGTACTTAAAGATGCTGGTAAAGTTAGTGCTGAAGTTGCAAAAGCTCTAGCTGAAGGAGAATACGAAAAGTACAGAGTTATACAAGATAAATTACATGAATCTGACTTTGATGAATTGATTAAAGCAAGTAAAGAAAGTGAGAAAATAACTACAACAAAAACCAGCTTTTAGTTGAGCTATCTGTGTTTGACATCTTGCTTTTATTTTAATTTCAAGGGGGGTGACCCACCCTTTAGAAAGCCCTATCTGCCAATAAATAGTGAAAACATAAATCTTTGTCTTCATTGTACGCGATAAAATTGGAGACGTAAATAAATAAATTTAGATCTTTGTCTCCATCTTGAATTATTGAGAGGGTTTTGTAGCTTATGTTTATGGCAAAACTTTTTTCCTTTAGCTTCATCTACAAATTATTTATTAGAGATTACCTAAAGACTCAACTTAAGAGTTTTAGATAAAAGTTGTTATATTTCTATAAGACCTCTAAAATAACCAGCTTTTATTGCACCGATTTAAAAAACTATTCACTTTTTTGAAAAAATACTTTACAATAAATAAAAAACATGATAAAAGGAGAGGAATTAAGTACTGAGCAAGAGTATTTTGAAACAGATGGAACCATTTGATGATGAATATGAGTTAATTAAATCAGAACATCTATTACAAGTTTTGTGTAATGATCGGTTAGAAACCTTAAGAAAGCGAGGATACTCAGAGAGTGAGATAGATGAAATATACAATCAGGGTGATTCTTGGTATACTCAAATGACTATGCCGACACTTAAGGATAATGTACTACCATCTTTAATGGATAGTCGAGATTCATTACGTAAACAAGTGTGTGTTTGGTTTACTGAAGAACATAAACTTACAGAAAGCCAAGAGAAGTTAAACATGGAGCTGCTAAATATTGTAAAGTATCTAGACTGGTATGATGAAAGTGTTCCCTTTGATTATGATAATGGTGGTGTTTATGAGCTTGAAGAATTTTTAAAAAATAATAAAAGCAATCCGGATCTAAAAGTTGTTCTTAACCTTAAAAGAGGGGAATCTGATGCAACAGTACTGCATGCGGTTTCAGGGGCTCATATATATGAAGTGGGTCGCAATCAGGAAGATCAAGCTGTAAGTTTGCTCTTGGCAGCAGGAGCAGATCCCAACGCAAAAAACATCGGAGGAGAGACGCCTTTGCACTATGCTGCTGCTAGTGGTAATAGTAAAGGTGTAAGCTCACTACTTCGGGGAGCAAATATATGTGATAAACAAGGAAAAACTCCACAACAGGTTGCAATCGATAATGGTCATTACAATGTGGCAGAGCTCCTTTTAACTAAAGAACAAGAGGAATTGGGACAAGAATTACACAACATTTGGTTCAATCATCTAGATCTTTTTGCCTTAAATAAATTAAAAGAGCTTGTAAAAAAGTTTTTAGATGAACATAAGAGTAACCCAGACCTAAAAGTGGTATTAAGTATTCTAGGAGCGTCATTTCTTAAATACGCTGATATTATTTGTTATAGTAATGCAGGTATCTCTGATGTTAATGAAGCTATTGGTGTAGAAATAAGAAACTTATTTTTGAAAGCAGGAGCATCATACGATGTTTCTCGTTCAACAGCAAAAGCAGAACATGATTTTGGTTTATTCCATAATTTAACGTTAAATCAACAGAGAAAATTAGATGAATATTTTAATATGGTATCTAAGGCTGAAGATATGGACAAACTAGCAAAAGTTATAGATAAGGCCATCAGATCTGGAGTGCAGCTAAATTTTAACAAAGACTGTTCTCCAGGAGACCCTATTGCATCTAATTGGTATAGTCTAGCAGATTGGACTCTAAAAAGAATTGGCGAGTTAAGTAAGTTGAAAAGAAATCCTGAAGTTGCTAGTGACATGGTGTGTAGCTTGGTATCAAGAGGAGCAATTTTCCGCAATAGAAATAGTATTGATGTAATTGACAAGCTGGAATTAGAATTTAAGCATCATAAAGATAATATCTTCGGTGCTTATACGGAGTACATCGATAATTCTCATAAATTTATTAAGGTTGCGAGAAGTGCCACCAATGGTAGGCTGAATGATTCAAGGGTGGATAATGCTGTTTTTTACTTAGAATATTCAGAAGATAGCACAATAAATGTTGCAATGATCACAGATAAAGTAAGAGATCTAGAGCTAAATCAGAAAGAGGTAGGATATAGAAGAACTATAATAAAGATCGGAAAAAGCGAGGTGGATATTATAACAGAAAATGGTATAAGGAATTACACTAACCTTGCAGATAATAGTGATATAGTGTTAACTTTCCCTACCAGTCAGGGAGAGTTAGAAGTTAGATTATATCCTGATAAGCAAAATGAAGGTCAAATAAGGGTAGAAGTAAATAATCAAGATCTGCTAGAGCAATTAAAAAATTGTGGAGAAAAATTAGGTAAGAATTGTTTACTTGGTGGATATTCGGTTTATGATGCTATTGAGCAGGGGTATTTTAAAAGGTATGGAAAACCTAATCAATCTCATAGTACATCTAAAACTTGGGCAGATAAAGTACAAGAATCAAGGAAAAGTCAGCGTGAGGAGATATTAAATTTATGAGCAAAAAATGAAGCGAAAGATATTGGCTTTGCTATTTCAAAAACATCTTGCTTTATTTTATTATTTTAGTAGTAGTATAATATTTTGGGAGGATTTATGCATAATGCAATAGAACAAAACAACCTTAGTAAGGTTAAAGAGCTTGTTAGAAATGGAGCAAGTATTCACACTAGAGATGTAAGTGGCAGAAAGCCTATGCATTCAGCTGCCAAGTTTGGTCGTAATAATATTATAGAGTTTTTTTTAAGCAAAAAAATGAATATTGATGATGTTAACAGTAATGACAGTACACCATTACACTTTGCTGCTAGGTATGGTCAGTTAGATACTGTAAAGTTTCTTGTAGGCAAAGGAGCTAACATTAATTTTAAGGATGGAATTGGTGGCAAAAAACCCATACATAGTGCTATCATTGGAGGTCATAAAAATATTGTGGAGTTCTTATTAAGCAAGGGAGTGAGTGTTAATGATGCTGATGAAATTGGTAGAACCACATTACACTATGCTGCATCTGAGGATAAATTAGATATAGCAAAATTTCTAATTGATAAAGGGGCTAATATTTATGCTAATAATACTTATGGTCACGAGCCTATACATCTTGCTGCTTACGCAGGGCACGTAAATATTATAGATTTGTTCTTAAGTAAGGGAGTAAGCATTGAAAATACCAATAAAAATGGTTTAACCCCACTACACTATGCTGCTCGATTTGATCACTTAGATCTTACAAAGTTTCTAATTAATAAAGGAGCTAATATTCATGCTAAAACCATTAAGGGTCAAAAACCTATACATCTTGCCGCTCGCGGAGGGTACAAAACTGCTAATACTGCTAATATTGTAAAGTGCTTCTTAAGCAGCGGAATAAGTATTAATGATACTGATACAAATGGTTTGACTCCGCTGCATTATGCTGCTAAACATGCTGAATTGGAGGCTGTAAAACTGCTAATAGATGAAGGGGCTGATATTCATGCTCAAACTGTTGATGGTCAAAAGCCTATACATCTTGCCGCTCGCGGAGGAGGACGAACAACCCCTAATGTTATAGAGCTATTCTTAAATAAGGGAGTAAGCATTAATGAAATTGATGCAAATGGTTTGACTCCGCTACACTATACTGCTGGTGTTGATGGGTATTTTAAAGAAATCACTGCAAGGTTTCTAATTAATAGAGATGCCAATACTCAAGTTAAAGATAATAATGGCAAAACACCTTTAGATCTTGCTAGAGAAACTGGACGTATGGGAATTGCAAGTATGTTAAGTACTACAAAAGTGACGGATGTATCGTTACAACAGCACTCTGGATCGAGTAAATTTCCTAGTAGAGTTTGAGAAGGATAACGGGAGAAAAACTTTATCTATTTAAAGTAGAAAATTATCATAAATTTTGTGTTAATTTAAAACTAATTAGTGTTAAAAATTTAAGTGATCTAGCTATTTTCAACAACCAAAACCAGCTAGCGTGAGAAGAAGTTTTCTTGGGATGCGTTGGTCTACCATGTGTACCGTGCGAACTTTTGTTTATAGCAACTTTACTATACGCTAAAATCACCCATAATTAGTGCATTTCATCCATATCTACATACGAACTGTTTTACCTAAGCTTATTGAAATAATTTAAATTTTCTATTTTTATAACCTTATTTTTACGCTGTTTGTTCTCACAAATGTACGATCTTTTTATGTTTTTTGGAGGAAGTAAATAATTCAATTTGTTGTGATGCTAAAGGAACCTATGTTTTCTATATGAATGTAAATATTTCTCATGCTCTCAACCAGCAGCAATTTTACTATTATTTAAGCACTAACATAATAACATTAGATAATAGTGTTGGATACAAAAATGGGTGTTAGAGTGAACTATGCAAAAGTTACTAAACGTATTGCAGCGTATTTAGTTGACCAAACAACATTCCTAGTCTGCTGTTCATTCTTTTTTTTGTTAATTTCATTTATATTACCAGAAGAATCTCTTACTAACTTTTTTAATTATGTCTTTTCTGATACCGACACTGATACTGGCCTTATATCAGAACGACATGAAATACTAGGAGACCTAGGTATATTATTAGATAGTTTAGTATATATAGCATTAGAAGTATTAATGATAACAAAACTTGGATGGACTCCAGGAAAATTACTACTTGATATGTATATAAAAGATGCAAATACACTTCAAAACGCTGCTTTAATGCAAGTAGTGACAAGAAGTACTCTCAAGGCGCTTTTGTTTGTACCTGTCTATTACATTTCTGAGTGGTTTTTAATCTTACCAATATTGATCCTAATACCTACAATATTTGATCAACGCAAACAGCTCTTCTACGACAAAATTACAAAAACAGTAGTAATGGATCATAAGCCTGAAGAATGCTATCCAAGATTAAATTATGTATATGCGGGAATAACTAGACGTGTCATAGCACATATTATTGACAATCTTACTATTATGGGAACTTCTTTAGTCTGTTTGATTTTTGTAGGAGTGATTTTTCACATTGCTGGATTTAAATTATTTATTACACGTAGTTGCTTATCTTTTTTGCTATCAATAGTATTCGGAGTATTAATGATAAGAAGATTTGGTGGTACTCCAGGACAATTGTTATGCAGCATTCATATAAAAGATGCAGATACACTTGAAAATGTCACTCTAGTGCAAGCAATAATTAGGCATGCTCCGTTTGCAGTTATTCACTTTCCTATACTGATCACAAGGAGGGAAATTTTTAATAATTACACCTCTGAATGGTGGCTTGACCCTTTATCAGGCTTAATCCTTATGACTATAATACTAATTTTTATGTGTGCAATATTTGACCGACGCAAGCAATTTCTTCACGATAAAATTGCAAAAACAGTGGCTATAAAGAAAAAAGCAGAAGTAATAGTGATAAATAAACCTACAGGCTAATTTAGGGTTTTGTTTTTGCTATTCAATTTCTGATCTATATAAAATTTACTTGGAAAAATTGTTGACACTAGAAATACCTATGTCATAAGTAAAGCTAAATTGGATATTTACATAAGTTATTTATAACTATTTAGCTTGATGGTGAAGACAATTTTTAGTTGTATTTTTGGGGGTGAAATGGGTATAAGTCAGGAACGATTAACTAGTACTACGTCTATAAAAAATAACACTGTTCAGTTGTTACGGTCTAGCAGAAGTCTTAGTGGTAAAATTAATTGTGCAGAAGTAAGTAGCTTCATATATGATATTATCGCCGGAAATCAGAAGGATGATGCACGTAAACTTCTTAGTTCATCGCTAAAAGTAAGAAAATTTTTGTCAAATAATAATTTGGGTGGGTTTGTAAATGCTCTTCGCAAGTATATTACTGGGGAGCTTATAGATAATTTTATAGAGCAGCTTATCGAAAAGTATACAACTGAAGAACAACGCAAGGCTTTTATACAAGAAGTTTGTGAAGTTGTTTTAGATCCTTTTCCTCCACTCAAAATTGCACAGAGGTTTTCTCAGCTATTAAATAAAGAGCATGTTACAGAGAAATCGGAGGAACAGCAGATTACAGAAGTACCACAGACTACTGAGGGTCAGCAAGTTGCGACAGAGGTGCAACAAGTTACAGAAATGCCAGAGATTATAGAGAGACAATGGACTACCAAAAAACAACAAGTGATGAATGAAGATGGTGATACAGCTTTACACTTAGCTGCTATGAAAGATGATTTAAACACAGTGAAGTACCTTATAGAGAAAGGAGCTGATGTTGATGTTAAAAATAAATATGGTGCTACTACCTTACATGTTGCTTCTATACGTGGTAATTTAGAGATAGCACAATTCTTAATTGACCATGGTGCTAATGTTAATGTTCAAGCTATAAATGGTCTTACGCCTTTAAACTGGGCTACCATACACGATCACCTAGCAATGGTAAAATTACTTCTTGATCACTGTGCAAACGTTAATATTCAAGAGAGTGAAAGTTATGCAGAACATAATTTTGGTTATGGACGCACACCCTTAATGTCAGCTGTTGTAGCTTGTAATACAGAGATAGCAAGGCTTTTACTTGATAATGGTGCTGATGTTAGTATTAAAGGTCGCGGTTTAACAGCATTGGATTTTGCTAATACTAACAAGGATAAATGCCCAGAAATGTTAGCTTTATTGAAAGACGGTAATATTAAAAATAGTGATAGCAGAAATCATTGCACATTTACTATGGCAACAAGCAGTGCAACAAAACCTTCTTTTTTTATTAATAGTATGTTGAATTGGATAGGGGCTTCAACTACTGTTGCACTCAGTGGCATATTTCAAGGCACTCCTGCTTTACCTTTTGCACAACAGCCCATTACCTATTCAGGTGAAAACTCAATCAATTCTTCACAGGTTGGTTTTGGTGGAATGGCTTTTCTAGCTGATGTGGCAATTAGAAAGTTCACTGGGCAAAAATATTCAAGGCCATTCGATGATTCGCTTTTGACGTTGGAGCAAATTAAAGAAAGAAGGCTTAGCGCTATAGAGAAAGATGTTAAAATGGCAATTAGTAAGTTTGAGAGGCTTGATCAGTGTCCTAGGAGCTCGCTAAGCAACACAACAATATCTAAAGGCATGGATTATCAAAAATCCTTTTAATTCTATCTGATACCAATTCCCGCTATAGAAAGAACAGATAGAAGATAATGGAAAAAAAGCTATACTAAAGTAAGTGAAATAGCGAGGTTTAATGGCATTAAAATCAAAATTATTGGATAAAAAAGTAGCAGAAACAGCAAAAGAAATGCTGAAGAGAGTAAGAAACAATGCATATGTTGGAAAAAAACTAAATGCTGTAATTGCGGCAAGAAAGCACAGTATATCAATGGTAGCAAGGGTATGGTGTATTTCAAGAACTGCACTGACCGAATGGGTCAAGCACTTAAAATTTGGAAGAGCAGAAAGGCTATTTGCACCACCTGAACGTCGTAGGAAAAGTATATTAAATCAAAGTCAACGCAATCAAATTGAGATGTGGATAGAGGAAAATCCAAATATTACGATTAAAGAGGCAAAAATTAGAATTTTAGAAGAATTTGGTATAAGTATGGGTAAATCGACAGTACATCGAGAGATACAAAAAATGAAATTTTCCTATATAACACCCCGTCCAGTGCACCACAAACAAAATCCCCAAAAACAAGAAGAATTCAAAAAAAAATCTCAGTGAAACTATTCGTATATACCCAGAAAAAGATGTATTTTTCTTTGATGAATCGAGATTTGGAACACACTCGAAAGTTGGACGTGGATGGTTTAAAAAAGGATCAAGAACGCAAGTTAAAGTGAAAGTAGGTAGAGAAAATTTTTATCTATATAGTGCAATAAGTCCCAAAAATGGAGAGAGTTTTAACTTATTTGCTCCATATGTAAACACCGATTGTATGAACATATTTTTGGAGCAAATGTCAAAAGATTTAAAAGCTCGAGAGGCTTTTTTGATCATGGATTGCGCAAATTGGCATAAATCAAAAAAATTAAAAACTCCTGGAAATATTACTATAATCTATTTACCTCCTTATTCTCCGGAATTGAATCCTCACTTTTACCCACAATTTTGAGAGGTCATGATGTGAAGCATAACTATGCTCTCCTTAAGATTTTCATAGCCCCGCCATAGAGTCATAGCCCCTGGTAAATTATCACTTTTTCTATTCATAAATCCACCTAATTTTCCTAACCAAATAATAGCTTGTTTTATGTTTGGAGGTTCTTCTGGCAATGTAGCTACTTTATGCTCACGTATGAAAAGGGCCTTCCACTCTTCATTGCTTAAAATTTTAGTACAGGTTTCCATGGGATTTGATAAAGCGACTTTTGTTAAATATAAAATTTTAAATGCAATAATGCTCTTTATAGCAATTAATTTCTGTAGCCTTTCCTTTGTAGTTAAACGAGAGCTTTCTATTTTACATCCTGATTTTAAAACCCTGAAATACTCCTCAATTTTCCATCTTAGCTTATACCAATTTATCCTTTCTATAGCATCTAAAGTGCTATTAACTGGTACATTAGTCAGCAAAGTCCAATCAATAGCTTCCAATCCTTCAGGAGGATTTGTTTCTTTTGCACTTACCACATATACAGGGATTTTATCACTTATTTTATGCACTGTGTCTTTTGATCCATAAATTGAAGAAGATCTGATAGGTATATAGCCTTTCATATACTTAACTTCAATATTAGCTTTCCTTGATCTTTGGTTTCTACCTTTATTAACTTCTAGAGAAATTTTCTTCTTTACTGGCAGTTGAGTGATGCGTGTTTGCAAATCTGTTTTTCCAATTTCAGTACAGATAAATCTTCTATTAGTTCGATTACGGATTACATAAAAACTACCTAATGTCTCAGTGATCCATAAAAATTTGAAGATATCTGCCTCTCTATCACCAAGGGTAACAAGTTGTACATTTGCAGGAAGGTTGTTTATGCTTTCTTTGAGAGCTGTTATCCACTTATAACTTTCTTTTTCTTCTATGGAGGTACGGTATTTCCTGTTTGCTTTTTCTTGTGACGTTTCTTTTTCCCTAATAGAACGTGCCCAACATTGTTGAGAAGATAGACCTAAAGGTAATCCGTCTTTGCTGACTATTAAGGCACTGTGCAACAGTAAACCCATTTTATGCTTCGTATAAGCTTTAGAAATACTACCTAGCCTCTTGGTTTTTATATGAGAGTGTCAAAATCCAAATAACTTGTATCTTGAACTGAAAAAACAAACTGATTTCCTTTCATTCTCTCCATAGTTTCTTTGTAATGGGAAGAATAAATTTCCTTATCCTTAAGCTTTTCATTGCTAAATAATCTGTATGCACCCTTAGCTTCTTTCCATCCACTACAGCTTTGATTAATTGATCCAGACGCCTTACCCTCTATACAATAGCCTGTTTTAATAAGTCTCTTATTAAGTCTTGTATCTCCTAAATTAACGTGTTAATACCCCGCCAACAATGTTGCAAATTTTTCTTTTCTTCTCGATTATTTCCAGGAGAGTTTGGTAGCTCTTTTACACGAAATACCACATTTACGTCCTCAAGGTTAATTTCAATTCTCTTGACTAACATTCTAATAATATCACGTT
>NODE_20_length_11222_cov_117.736922
GTGTCACTCAGTGATGCAAGCAATGCTGAAACTCTATTTGGAATATTAAGCAAATTATTACGGACAACTCTTGCTACGTTAAATGCTTCAGTTTTTACCTCTTCAATTGACACAAATTTGCCTATTTCAGCTTTCACTTTAGCTTCCAAAAGTTTACCACGTTCGGTTTCATTTTTTATTCGCGTTTTTAGCAATATCGTTGAAAGTGTTTCTCCGCGCTCTTTTCTTCTCAGTGGTTGACTTGGATCTCTTATTGCTGCTACCGCTTCATTTGCTTGTTCTCGGTCAATAAGTCCATCTTCCAGCTCAACTATTCCTTTTTTTACTAAAGAACAGACATATTGCCTCGAAAACCCTTTTTCCCTTGCCCATTCTGCTTGCGTAATTCTCACCTTTTTTTTCTCCTTATTTTAGCACTGCTCAGCTATAATTTCGTAAGTAGTTAACATTTGAAATATGTCTAACGCTAAAGAAGGCCCGAGGTTGGGACCACCAAACCCGCCAGTATGGCTGAAAGGACCCACTTTTTATGATATTTTTAATACACTAAAATCTTTACTAAAATTCATAACATAGAACATTAAAGCTAAAGAATCTGCTTCATTATCATCTGTTGGACAAAAACCCTTTTCCTGTACTGCCTCAATGACATCAGCTTTACTTGCATTGCCTTTGCCTGTTATAAAGCGTTTGATAGTTTTCACAGATACACCTTTGTATGGCACATGATGTTCTTCACACCAAGCAGAAAGGTGTGCTAAAAACCCTCCATAGATATGTGCAGCATCAGTTCCCAAGTGTCTTCTCACTTCTTCAAAGTACACAACTTCAATACCTGGAAATTTATACTTAAGTGCATTAAGCCAATTACGAAAATTTAAAAACTGCATTCCACCACCACTAAACCTGCTAACATGAAAACTCTTACTTCCACTTTGTACTATTCCATCATGTAAAATAGTCCAGCCAGTTTGTTTACCAAGATCTAGGGTGAGCATTTACTTTCAGTTGTTGTGTACATATATATACAAGATTCGAAAAAATTATGTCCAAAAAATCTTTGAAATTTAACAACTAACATGAAAACTCTTTTACAGCCAGTTTGTTTGCTAAGCCTTTCAATTGTTGGTTACATATATATACAAGATTGGAAAAATTTTCGTCCAAAAAATCTTCAATTTTTGAAAAATTTTTCTCGAATTTGAAAACCTTACTTATCCCAAACATGATTTTTCTACTTTTAGAGGTTTTCTTATTATTCTAATCTTATATTTTATATGTTTTTATATATGTGTATATTTTTATATATGTATTATATATATATATTATATATAAGGGCTTTAGGAAGCTAGAATCCTCCATATTGGCGGACTTCAGATATGCCGTTCCTAGGAACGGTTTTAGGAACGCATGGTGAAAATCCTCCATACAGGCTAATTCTAGATTCCTGATTCCTAATTCCTGATTTAGGAAGCCAGTAATTAGGAACGGAACTTAAGATCATAGAGAGCACATTTTTCCCTCTTAAAAATTGGTGATATTGAATTTCAAAATATGAAATTCTTATATATTTTTAATATAACTTTAGGAAGCCTGAGCTACCCATTCTTAAAAATATTGAAATCCATTCAAAATAGGTTCCAAAAACCTGAACTGTATTATTTTAAATTGTATAAGTATTATTCTCAAAAAAAAATAACAGAATATCAATAGATTAAAAATCGCATCAGTATTATTTATTTTTGCTCCTGTCCTACATAAGGGCATTAATAACTCCCATCCTTAAAAGCATCAATTTGTTTTTAAGGAAAGTTATGAAATTACAAAACTACCATATAGTTATTAAAAATGTAAAATATCAAGCTTATAGACTAAAACTTGCTAAGTGCTTTATTGATGAGAATCTCGAAGACCTTGAGCAAGAACTCTTCTGTGAAATTTGGCCATGTCTTGATCAGTATGATGAAGATAAAAGTAGCTTTAACACTTTTGTAGCAAGACTAACTGAAAATAAAGCTATTAACTTGCTAAAGAAACAGCGATGTGCAAAACGCGATATCAATAACTATATTAGTATCGATGTAACAGAGCTACTTGAGGGTGAAATAACAAAACGCATTGATGTAGACTATATGATCTCGGTTTTACCAAAGGAATGGCAAAATATATGTGAGCAACTTAAATTTTTTAACTTACATGAAGTTGCCAAAATGAACAACGTTTCAAGAACCACTTTAAACAATATTATCAAGAAGATACGTGCCAAACTTTCTCCTATTTACTACGAAGGCAAAAAGAAAAATTGAACAAAATTTTTGCCTTTCTTGTATATATATACATCGTAGCATGGATAAATAATGGTTCTTAAAATTTTGAATAATAATGAAAGATTGCAAACAATATCAACTGTAAAAATGGTCATCTTTGGTCCTTATGGTATTGGTAAAACAAGTCTCCTAAAGACCGTAGATGAACCAACACTTTGCCTTGATTTTGAAGCAGGGCTTCTTGCTGTTCAAGATTGGCAAGGAGATTCAATTAGTCTTCGCACTTGGAATGAAGCTAGAGATATTGCTTGTCTTATAGGGGGGCCTAATCCTGCGCTGAAGTATGATCAAGCATATAGCCAAAGACACCATGAACATGTATCTGGTAAGTACAAAGATCTTTTCCCTGAGTTTTCTAAATACCGATGCATCTTTGTAGATAGTATAACCGTTGCTTCACGTTTATGTCTATTATGGGCAAAAATGCAACCTGAGGCTTTTTCTGAGAGATCGGGAAAACAGGACATGAGAGCTGCATATGGATTACTTGCTCAGGAAATGATGGCTTGGCTCAATCAATTTCAACACATCAGAGACAAAGACATCATCATAGTTGGCACTTTAGGTCAATATCTCGATGATTTCAATCGTCCAATTTGGCTACCTCAATGCGAAGGGACTAAAACTGCTAGTGAGATTCCTGGAATAGTTGATGAAGTAATCAGTATGGTTGGAATCAAGAGAGATGATGGAACGGAGAAACGCTCTTTTGTTTGCCACACTTTAAACCCTTGGGGATACCCAGCTAAAGACCGCAGTGGACGCCTGAGTATGGTTGAAGAACCGCATTTAGGCAAGCTGCTTACAAAGATTAAAAGCAAGTTTTAAAATTTAAACATGGAGAGTGATATATGTTACAAAACCTATTAACTGATTTTAACACTGTAAAACCGCAAAGTAGATTGATACCAAAAGGTACAATAGTAAAGGTAAAAATGACAATCAAGCCTGGAGGTTATGAGCATTGGTTTACTAAAAGCCCCACTACCGGTAGCATTTATTTAAATACAGAATTTACCGTTATTGAAGGCCCATACGCAAAGCACAAAATTTATCAAATAATTGGTATTAAAAGTAGTAAAGCAGAAGATACTTGGGGAGAAATGGGTCGTTCTATGCTTCGCAGTATCTTGGAATCGGCACGTGACATTCATCCACATGATAACTCAGAAAATGCAATCCTTGCTCGTAAGTTAAATTCAGTTGCAGAATTAAATGGCTTAGAGTTTACAGTAAAGGTAGGTGTTATAACTGATGAATATGGAGAGAAGAACAAAATTGCCTCGGTAGTTACTCCAGAATACCGCAAAAATTATGAAATTGACAGAGTACCATTTTGAAGTACGACGAGGAAAAGCTTTGGTCTGCTGTCGTTACTAGAGGTATTCAGGACGCAGTAGGAAAAAACCCAAAGCTAAGAGAAGAAGCAATTAATTGGCTGAATTCAAAATCTTTTGAAACTGTTTGTGAGCTAGCTAATCTCAACTTTACACGTATGAAAAATATGTATGGGAATTTTATGTCTAAAAAGCAAAAAGAGTTAAAGATGTTATTGATTGATAATATCAAGGAGTGTGTTTCTTACCTACTTCCAAATGGTGAGTTTTACCGAGAAAAAACTTATATTGGAGACTTAAATGGAAATACAATTACAGTAAAAATAGTAGGTAAGGAAGCTGGTGATTGGCGTAATTTTACTGAAGGAACTGGTGGTGATATTATTGATCTTTGGATTTTAATTAAGGGTGATATATATTCTGCTAGAAAGTGGCTCAATAAAAAATCAAAGAATGGAGAAAAAAAAGGGCGGAAAAGAGAAGAAAAAATATTTTCTGTAAAGCAGTACTTAAGTGATCAATCACCAATACCAGAAGATATAATAGCTCCACGAATTCTCACTCCAGGTGGTCTTTTAGTCATTGGTGGTACGCCAAAGGTTGGCAAAAGTTATTTTCTTCTCTCTTTGCTTGCACATCTTGCAGCAGGAGTGTCGTTTCTTAAGATGAAGTCAGCAAGGCCACTAAAAATAATCTATCTGCAAAATGAGATGGAGTACAATTATATCAGGGAACGCATACAACAAATCATAACTAATCAAAGGCTGCCAAATCTAGCAGAGGAAAACTTGATTGTTACTACAAAGATGAGATTAACTTTAAATGATGAAGGTATAGAGAGAATAAAAGATATAATAGGAGAAAAATTTAAAACGATAGATCTTATCGTTTTGGATTCTCTTGACTATGAAAATATGTTTTCTGGCCTGCAAAGCAGAGTAGAAAAACTACGTTCTGTAATTAATCCTATGGCTGGAATCATTATTACACGTCATACCAGAAAAGTATCCACAGCTACACTCGCAAAAAGTCCTTTTCAAGCTTTAATTGGTGCTAATGCTTTAAGAAGTTTTTATACATCTGGTATGGTAATGTTTCAACCAAATAAACGTGCAAATGTCTTGCAAGTAGTATATGAGCTAAGAAACGGTAAATCAATACCAGCAAAATTCATTAGCAGAGTAAATGGGCGTTGGCAGAACTCTAAAGTTATAGCTACGGCTTAATTTATCCACAAAAACCGACACTATGCTAGAGCTAAAAACTCAGCTTTTGCAAAACATCAGATCTTGTCTTTTTCATCTTTTACCAAGAGGGACATTTCGTGGTGATAAGTTTTATGTAGGTGATGTACAGGGTAACAAGGGCAAAAGTACTGTAATAGAGTTAACAGGCGAAAGAGCCGGATTATGGAAAGATTTTGCAACTGGAGAAGGTGGTGACATTATTGATCTTTGGGCAACGGTACACGGGAAGAATGCGAGAATAGAGTTTCCTGAAGTAATGCTCTCAATAAGTGAATGGCTTGGAAAAACCAACTTCAAAGAACAGAGAAATTTAGAACAATACTTAACTTGTAGTTGGAACTACTACGATGAAAATAACCAATTGATTGTAATAGTCTACCGTTATGATCCTCCTTTAGAGAAAAAACAGTTTAAACCATTTGATGTTAAAAAACAAAGATTCAAAGAGCCAGAAATAAGGCCACTCTACAACATTCCAGGTATTTTAAAATCTGATAAGGTTGTTCTGGTTGAAGGAGAAAAATGCGCAGAAGCACTTATAGAGAAAGGAATAACTGCAACAACAGCAATGTTTGGAGCAAATGCGCCTATTGATAAAACAGATTGGACTCCGCTTAAGGGCAAGCATATTATTATTTGGCCAGACAACGATGAAGCAGGTAATAAATATACCAAAAACGCTGAAAAGAGACTTTTAGAACTTGGTGTTGCATCACTTGCTACGCTTAAGATTCCACCGAATAAACCAAAGAGTTGGGATGCTGCTGATTGTGTGTTAGAGGGAATAAATATTGAAGAATTTATCGAAAAAAACTCAAGAAAAATAATTATTAAACCACCACTTGATATTTTTAGCTGGAGCGTAGAGCGTTTTGTAGGCCCAGTACCAAAGCAAAGATTCTTGGTTGAAGGATTATTTCCTTTGGGTGTAACCTCCATTTTGGCTGCAATGGGAGATACAGGCAAAGGTATGCTACTTCTTGACCTAGCCCTCAAGGTTGCAGGTAGCATAGATCAGGTATGCGGATTTGGTCCACTTGTTACTGAACATGGATCTGTGGTGGTATTTTCTGCGGAGGATGATACAAATGAAATACATCGTCGCTTAGAACGACTTGATCCAAAATGCGAGAGATTGAAATATAAAGGTAGGCTATTTATTGTACCATTACCAAACATCGGAGGATCTCTTACCATACTTAAGAACGTTCGCGGTAAAGTTGTAGAAATATCTCCAGAATTTGAGTCGGTAATGAAGCAGCTGAGCAGGATAAAGGATTTAAAGCTCATTATATTTGATCCCCTTGCTTCTTTCATTCATGCAGATTTAAATGCTGATCCAGCAGTAGGGGATTATCTCATGTGTTTATTATCTGATTTAGCATGTAGCACTGGAGCTTCAATAATTACTGCACATCATATGAGAAAGCTGAAGGGAGAAAAGCCTATATCAACAGTAGAGCAAGCACGAGATGCTATTCGAGGCACTTCTGCTCTCGTAAATGGAGTCAGGTGTTCTTTTGCTTTTTGGCCTGTTGAAGATATGACTAAACCAATGATTTTTAGGTCAATTGGAAAAATCCCAAGACAAAATGCACTATTTTATGGAGCTGTTGTTAAAGCAAATGGCCTGGCTGATCGTACCATACGCACTTACCTAAGAAATGAAGAAACAGGGCTATTGGAAGACATCACTGAACAATTAAAAGCTCAAAATATTAGCGATAAAGATCTTAAAATATATCTTATTGATTCAATTGCGCGAGCTGCTATTTCAGGACATCCATTTACTCACACAGGAAGTGCAGGAATACATAAACAACGACATAGACTGCCTGAAGTTTTTCATAGTATGGGAAGAGATAGATTAGAGCGTATAGTGCAAGAGCTTTTACAGGCAAAGCAAATAGTTAAAGGAATGGCTAATGGTTCAAAAGAGGATAAATGGCTCGATATTAAAACAGGACCATTTGCACGTGGAGTGGGAAAATTTATTCATGGAGCTGAAAAAAACTATTTTTGATAACAAAAAACTCTATTTTTTTATAGTCAAAGTAAAAGGGTTAATACGATAACCATATGATGATCTTTGCCAACCAAGGGTTTGTATTACATCATCACGTTCAATACTTAATCCTAATTTCTCAGCAATCGTAGCTTTGATTGTTCTTTGCATTTTATTTAATGGTTTTCTGATTTGATGTTCTAAATCTGCTTCTAAACTAAGTCCCAAGAGTTTTTCTAACTGATTAATATTGAGAAGTGTATGTTTTTCAGGTGGTAATTCTTTCTCACAGTCATGTAAAAATTGCTTGAACAATATTCGAAAAATATTAAGGCATGATGCAGCTTTTTTATTTATAACTTCAATACTATTAACATATACCATACCTTTAACTACTTGTAACTCCAAAAGTTTTGTTGGTATAATTGGTTCAACACGTTTAAGCGAAATATATGAAGCTGGTAAAACTTGCAAAGAAGTATTTTCTACCACCTCTGGTACTCCTCTTTTATCTGCCTCTTGGAATATCTCAGTTACAGTCTTAAGCTGACAAAACAGTTTCACCATTGGCACTACATATAGATTCAGCAATAGATTTGGTATATCTTTTTTTAGAGTGATGAGAACTGTCGGATGGACTCTAAGTTTATCTATAGTTAAAAATATCGCATCAGTACAAAAATCAAGGATTATTAGATTTACAATACGACCTTGATTACAAATATAATAAACTCCTTTTTCCACTTTTTCCCACATAAGTCTTGAATCATTCAACTTTGTTTCAAACCAGTCTATGATTTTCTCTATATTTAAGTATATGGATAAGAGATGAAATCTCTGTTTTTTATAAGTATTAGGCAAAATATGACGAGAACAATTTTCACAAATAGCGTCATCACATGCTTCATCAAAGTCTGGATCGATAAAAATCTCATTGCTACAACTTGGATCAATTACATTTGGCCAATCAAGATGATCTTCTTCACGAGAGCAAACAATATAGTACCTTTCTTGCATTTTTATCAATCCAAGATCAAATAAGTATCTTGCTGCTTTAATGTGATTTTGACTTGGATTAACCCAAGAACTATTTGAACTTAAAAGATCAGCAATTTGCTCGTGAAAGGATTTTAAGACCATAAGATTGTTCCATATGTTTCTTCAGGTCCTCTCTTTCTTTTTTATTGAGCGGATGCTCTGAATAATAAATTTCCCCACTTGATTTGAAAGAAAATGTTACCTTTTTGTTTTGGAACATTACTTTAGCTGATTGAATAGATTGTAGTATGTTGCCAATAGACGGCTTTAAAATATGTAACTCTGGTGCAATAGGATCGTACGGCTTTACACTCAAAGTAAGATATGTATTACTATTTTTAAAATAATCTGACTTAAAATTTAACTCAAATATACAAATATTAGGGTCAGAACCCTCTATACATGCTTGAAGGAATTTATGCACTTGTAGTAGAAAGTTCTTATCCTGTATATTTACAAAAGTACATTCGCAGTTAAAATAACCACTTACAATACTATTTGCTATTTTCACAGCTTTATTGGTATTTTTAGCACAGAGATTAACCTTTGTACCATCAATCGAAAAATCTAAAATCATCCACTCAGGTTTATGGCCATGAACAACTTTGTTTGAATTAAGCAGTAAATCCATGTCACTTCCTCGACGTACAAACATATATATCCGATCTTGATGATGGAAAAAACCCTGCAATTGGTTTTCAAACTTCAGTATCTGCTCTACAGCTTCTTGTGACATAAATTCCTTGAATGAAGTGTTTATTTGTCTTGGTGATTTCTGTAGAGCAAATGATACGAAACCTCTCTTTTGTACTTTATCAAAGTGATAGACAGATTTTAGAAGTTCACAATTTATGTGAAACAGTAAAAATAACAAGGATCTTTTATCATACTTAGTATTATTTTTTATCAGGTACGATCTCATTAACTCTTGAGTGAGGGCAAATCTTGCTACTTCACTGACTGTAGCTTCAAGTTTCGTACGATCAAAGTAGCTAATGAGATAATAGTTAAAAAGAGAGTCAGAGTAACTGGCAAGTATCTTACGTTTTTGTTGAGTGGATCTATCATCGTAGTCTCCGTCTTGAAAAAGTTGTCCATTTAAATGATTTTTAAAGCAATGCTGAAAAATAATGCTCAGTTGTTTACCAGAAAGGGAATCTAACCAAGACTGACGTATATTAGAATCCTGAAAACGATCTAATAAAAGGTTAACAGGAACTTCTAAGTCGCTCTCCCAGAATTTATGACTTGGATAAATCTCCATAACATATTAAATAAGCCATGTTATACATAATATGATGATTTAGGCAAAGATTTTTTGGACATAATTTCTTCAAATCTTGTATACTTATTAGGGAGAATTTGTGTGAACTAGATAGCTTTCTTAAACGAGACATAAGGTGTGCATTGGTTTAGTTTAATAGAAGTCTCCTAACCTATAAAAAAATTCACAGGAAGAAAAACATGCAAAAAGGAGAGTTGGCTATTTATTGGGGTTATAAGCCTAATCGATTGGCAGATACATATCTAGCAGATGCTTATGAACAATTATTGAAATGTAAAACAAAGGAGGTAGAAGAAAATGACAACCGTAAGCTTGTATGCAAGAGTTTCATCAAGACAACAGGCACAGGAGAATACGATAGAGAGTCAGATTGTAGAATTGGAGCGTCGCATTGGTAGTGATGGACATGAGTTATTAGATGAGCATAAGTTTGTCGATAATGGTTATAGTGGATCAAATTTAGAACGTCCTGGCTTAGAAAATTTACGTGATAGAGTAGCAGAAGGTAAGATTGATAAGATATATATTCATTCACCTGATCGGCTATCACGTAAATTTTCATATCAAATGATCTTACTCGAAGAGTTTAAAAAGGCTGGATCTGAAATAGTATTTTTGAATCATAAGTTTGATGATAATCCGGATTCCCATTTATTTCTACAGATTCAGGGAGCAATAGCAGAGTATGAACGTGCAAAGATTATGGAACGAAACCGTAGAGGTAAACTTCATGCGGCCAAAGCTGGGTGTATAAGTGTGATGGGTAGGGCGCCTTACGGTTATCGCTACATAGCAAAACATGTAGGTGAAGGAAGTGCTCAATTTGAGGTTGATGAAGAAGAGGCAAATATAGTGCGTAAAATATTTAGTCGGGTTGGCCAAGAAAGAGCAAGTATAGGAGAAGTTGTACATGAACTGAATAAGATACCGGTAATAACACGAACAGGAAAAAGGTATTGGAAAAGGAGCACTATTTGGAACATGTTAAAAAATCCTGCTTATATAGGACAAGCAGCTTATGGTAAAACTAGGACATGCTCAAAACCACAAGTAAAAAAATCAAAAAAAGGAACTTGTGGTAAACTTAAAAGTGGTCGCTTTAATAGTGATAAAGAGAATTGGACTTATATTCCAGTACCAAAAATAATCAATGAGCATTTATTTGATTCAGTGCAGGCACAACTAACTGAAAATAGGCAAAGAGCAAGAGTACGACAAAGAAGAGAAACATATTTATTGCAAGGTTTAATGGTATGTCAACGTTGTCAATATACTTATTGTGGTACAAACCACGTTCATAAAAAGTCGACATATTATTACTATCGTTGCTCTGGTACAAACTCTAGCAAATTCAATGGCAATAAAATCTGCGATAATAAATCAATACGCACTGATATATTAGATGGAGTTATATGGGAAGAAGTCAAGAGTATCTTGAAAGAGCCAGATAGGATTGCAAATGAATATCAACGTAGATTATCAGAGAACAAAAAACCTTTACATAATCAAACACGTGAAAAGCAAGAAAGTAAGTTAAGATTAAGTATCAAAAAATTTATTGATAGCTATGCTAAAGGGTTTATAAGTCAAGAAGAATTTGAACCAAGAATCACAACAATGAAACAGCATTTGAAAGAAATTGAAGAAGAGAAAGAAAGAACGCTTGATCAAAAAAAACTACAACAAGAATTGAGCCTTGTTACAGATAGCTTGAAAAACTTTTCCTCAAGTGTTGAATCAAAGCTTGATCAAGTGGATTGGCAGACTAAGCAAAATATTATTAGAATGTTAATTCATCAAATTGAAATCAATCACAATCACTTGTATATAGTATTTCGCATAAAAAGTCTTGCAAATTTTGATCAAAATAGCCATAATAGAATTATGCAATGTTGTACTAGCAGTCAATATTGTTGGACTGCCGGATAAAACTGTTGCAGAATCCAGAGAGCGTATCAGAGCAGCGTTAAATTCAATCAATCT
>NODE_21_length_11041_cov_10.609996
TTTTTTTTCAAGCAGAAGACGGCATACGAGATCACTGTGTGACTGGAGTTCAGACGTGTGCTCTTCCGATCTATTTCGGCTATTGGTCCATTAAATAGCCTTTTCAATAAAGAAGATTCTCTTTCCAAAAAGCTTTGAGTACTAAGCTGTAAACGTTCATTGTTATCTAAATCAAAATTTAATCCTACACAAACAGCATCCTCCGACGAGGTGTGTATGGATATGAAAGAAACGGGACATCTTGTAACGTAATTTTCAGCTTGCGCCAATGCTCGATCAGCATATCTATCCCTTGCTTGTCCTGCCTTGAGTTCAATTATAATAGGAACAGAATCCATCAATCGTTGTACACCACGTACAAGAAAAGTAATATCTGTATATCCACCCCCCACAAATAACTCAAGGTAAATACTAGCTGTATGACGATACCTAAAATTCATCAAAAACCCTGACAAAAAACCATGATAGTCCGACACCTTGCTATTGAAGTTCAGTTGCTGATTATACCTATTGTAGAGATTAATTATGTACTGCAAAACATCATCAATAGTATCAACAAAATCATCTGCATTATTACTTGCCAAGTCTCCCAATAAACCTGACAGAAAACCTTATTGTATACCAAAGTTCCTGGTGATCTCTTCAAAGCCATTACATAGAGATGCTGAATTTCCAGTAAATGCGTTTCTCTCACGAATTTTTACACATTTTATTGCTCCCTCTTCTTCGTCTTCTCCCAGATTTTCTGTCCCATGCAAACCGCCCAGCCCGTGATGCAACATTCTGCTGTTGTAAATTATTCTCTATCCACAATTTCTCTTGCTGACTAAATCTTGAACCAAAACTATTTTGTCTATCGGCAATAGTAAAACATCTTACAATTCCGTAGCCTCTTCTATCTCTGTCATTAGTTAATACAGCAACCTTTAAGTTTCCTTTTCTAGGTTCATTGGGATTGTTGTCAAAACGAAAATAAATTTTTTCATTATCTGCAACATCAGAATCAAACGCAGTAGCAAACATACCAAAAAAGAATGCAGGAAAAAAGCGATCCTTACCCACCGAGTGCAAAAAAGGTGGACACTGATCCAAGAAAGATTCAAACCTTTCTACAAACTCTTGGCAATTTCCGTTTAACAAACTTCTAATCAGTCCAATATTTTCACCATTGTTATGCATAAAACACCTCTGTTTACTACAACCAGATAAACCGCTAACGCCAGGAGATCCTAACATAGACTGCGGGTCACCAGGGTCACCAGGGTCACCAGGGTCACCAGAGCCACCAAAGTCACCGCCACCTCTATGAGGAATAGGTAACTTATCTAGCTCAGAAAACAACTCCTCTGCCAGCTTGCCATAATCAACACCACTCTTCATACCAGGTCTACCAACCATTTTTAGGTTCCTAATTAAATAATTTTTAAAATTCACAAAATCCTCCTGTGTACAATACTCTTTTGCAAACTGTAAAATCTCTAACAGCTCGTCTTTTTTTCCAGTATGACCTTCACCTAAAGCACAACCGCGCTCCCAATCTACAATTAATCCAGCAAGCATGCGTTTGATAGGGACTCTACCATTTGAAAAAACAGCAGCCTTTTTATTTTCATTAAAGCGATTGCACCTCCAAATATCCATAGTAATTGATCTAGCTTGAACACCTGACTCAGGACTTTCTAGCACTACATTTGAAAGTGAGGAAAGAAGGAGTGCATAATCATGATGTGAAAGTATTTTGTCTGCAGGTACTGAAACTTCTTCATAGCACCAGCGCTTCACCATATCTCGAACTGTACCAAGAAAACTCCAACGTATCAAACCATTAAGAAGTGAATATACTCCTTGATTTTTTTCTAACAACTTAAGCAATAGCTCATGTTTTGCTGGATCATCCATTTTATACAGGCAAACATCTAAAACGGTAGCACGGTTGTAGTTACATTGAATAGTGGACAAGGTAGTAACTGCACTAATAGCTTCCTCCTCTCTTTCTTGCCGGCTTAAAAGGTTATAGAAATATTCTACCCCCTCGCTCCATTTAAGATCTACAGCTTCTCGGAAGCCATCTACGTTATTATATTCCTTTAATGTTCCAGATTCTCTATTAATCCAAAAGCTTAATACAGGATCATAACTTCCCATAGACTCAAGCAAATCACTTCTTATATATTTGTCATCTACAGGATTACCATCCATGTCTACTGCACCGGGAGAGACTCTACCTTTGTAAGACTCAAATTGCTCTTGAAAGAGCGGATAAATTTTATCTACCACACAATACCTACAAGCCATGTTATACCTACAAAATGGATTCTCTATTTCATCTACTTTTTTCTCAGTTAGCTTCTGTCCTAGGATGAGATTATTTAATTTTGTATCCGACCAGCAACTTTCATCGCGAAATATGTTGTATAAGAATTGCCACTCACTATCTTCTAAATACTCTATTTGTTCAATGTAGGTTTTCACCCATCTTTCAATCGCTAAATGCCTTTCAGCAGCAATTTTAGAATCTGTATGTTCAATAACACTTTGTAACTTATTAAGTACTGTAGCATGACGTTCTGTTTTTCTTGGCATTTGATCTCCTAAAAAAATACTTATGGCATTATGTAAAAGTTAGAATTAAATAGCAACCTAAAATGACTAGGGATAAAAAAACTTCATGAAAAACATTTTCTATATTGAACGGATACAAAAATTCTATTGGAATTTACAGACAATACCTTAATTTCTCAGCGTCATAAAAATTTTAAATGTTTACTTTGTTTAAAAAGAAAAAAGATCGTATATTTGTGAGAACAAGCAGCGTAAAAATAAGGTTATAAAAATAGAAGATTTAAATTATTTTAATAAGCTTAGGTAAAACAGTTCGTATGTAGATATGGATCAAATGGGCTAATATGGCTAGTTTTACCGTATGGTAAAATTATTATAAATAAAAGTTCGTATGTATCACATGGTAGCCCACTGTGTATCAAGAAGCAACAGCGTAATAGGTGCATATTGTAGAAGATTAAAGAAACGGCTAGGAGCACCTAAAAGCGATTACTGCTACGGCAAGGAAATTAGCGTGTATCTTCTACAGTATGTTAAAGTATGGACAAGACTATGTTGAGAGAGGGATTGACTACTATGAGAAACTGTATAAACCCCAGTTATGGATGGCTTTGTTGCATCGCTACTTATGAAAGACTAACTATAGCTAGGATTATAAGCAACCTATTGAAAATCTTGTTTTTTTGCAATCAATCTGATCAAATTTAAGAATAGTAATTTATTATTTATATTAATAAACTTAATTCTATTGAAAATAGCTAAAGCATTGAAATTCTTGAATTTTAGCCGGATTAGTGAGTGGTAGTGAAATTTCTTTTACTCAAATTTAGGTATTCACTGACCGTTCTTGTTATAAATACCAGAATAATAAGCTACTGATATTCTCCATCTTTTTTATCTTTAATCCATCATAGCTAGCGATGCAACAAAGCCGTTATGGATTAACCAACACAGTAAGGCTTAGAAATAGAAGGCTTTTTCGACTGCATGGAATATGAAATGAATGTTGAAAAAATATGTACCAAAAAATTTATTGGCGATCTGTGGCGTGTATGTTCAAGCTCAAATTTATTTTTCAAACAACCAAAGACTGTCTCAATAATCGATCTTTTCCTTAGTAAAATCTTCTGTTTAAGTGAAATTAGTGCGTTTTTCATACCTTTTTTTACTTTAGTGACTAGCTTCAGGCCTCTATCGAAGAGTTTATCAAAGAGCTCTTTCTTTATATAGCCTTTATCTCCAAACAAAAGTCCAGTCAGTCTTTTAGTTATAGTTGGCACAGGCTTTCTGTCATCAACGTTGCCTTTGGTTAGAGTAAGTTTTCTCCAATTTCATTAATCACCAAGTGCAATTTAAAGCCAAAAAACCAACCATACGTGCTCTTACCAATTTCTGCTAAACCATCAAAAACTTTGTTCCTAGAGATCCTTTTCTTGTGACAAACGGCAATTGTAGAAGTGTCGACATAAAAAGTACCTGTCATTTTCGCTTGTTCGCAGAACCATTGAAGAAGTAATACTAAATACCGTAAAACTCTCGGCTTTAAGGCAATAAATCTGTGATATGAAGGCATCTTTGAAAACTCTGATCTATAGAGTACATAGTTGAAGATAACAGAGATAAAAAGCCTAGAAGTTTTTACATGGCGATTGGTGATATAACAAGATTATGGTTAGAATTTCTGAGTGCGCTATTTCTGGTACTCTTGTTGGTTTCTTGCCATTTGATAAGAACTTATTTGCAAAATTTTCATCTACTGCACGACAAAAATCCCCGCCGCAGCAGTAAAGTTCTGTAATATCTTTCTTCATGGGTAACCTCTTAATTTATTGCTAAAATATTCGAGTTTACCCTATTTCCCTCTTTATTAATTCTACTTTTATCTTTTTTCTAATCCATAACTGAGGTTATAAGGAGAGAGTATTGAAGAATTTAAACAAAAAGGCCAGTGAACTTGGTTATACTTTAATAAAAAAACATGAACTAATGGAGTTTGTTAGAAGCTTTCTTATGAAGTATATAACAATGTTGCAAAAAATAATATCATAGGATTCGGGGGAATGTTCAAAAAAGTGTGTCAAACCGAGAAGTAAAAATAAAATAGAAACAAAAAATGGAGGTTTGACACAGTTTATTTAACCATACGCGTCAAGTTAAGGGAAAATGAGCAAATTTAGGGAAGTTAAGGTAGATACTTTAGTTTTTTGGATATGTTCAAAAAAGCGTGTCAAGCCGCATTTTTAGTTCAACTCAATTTTCAATCTATCTGGAAAGAAAATATCAAGTTGAGACATAGTTAAAGCCCAATTAGGGAGAGCCATAATCCACTTTTGCTCTACCTCTTTTATAGCACAATATACCTGTTTGTACAAGGCATTTGTACTAGTAAATGAACCCTTAGTTTTAGTAAATTTCCTGATTTGTCTATGCAACCCCTCAATTGGATTAGTGGTGTAAATCAGCTTCCTAACTGGCCCAGAATATTTAAAATAACTGGATAAGTTTTCCCAATTGTTCTGCCAGGATTTTATAACTGAAGGATACTTTTCTCCCCATTTTTCTTCCAGCTCAAGCAGATAATTCTCAGCAATTTCTTTACTTGAAGCACGATATATTTTTTTCAGATCATTCATGAAAACTTTCACATCTTTACTGGATACATATTTCAGAGAATTTCTTATTTGGTGTACTATACATAGCTGCAGTTCTGCACTGGGAAATACACTGTTGATGGCTGCAGGAAAGCTTTTTAACACAGGCAATCAGAATATCTTCTACTCCTCTTTCTTTGAGGTCATTTAGCACTCCTAACCAGAACTTCACTTTCAGCCAAATAAAAACCTAGTACTTCTTTTCTGCCATTTTGATCTATGCCCAATATATTGTACATACATTTACTTACGCAGTGTCCATCCTCCTTGACCTTAAAGAACATCCCATCCATAAATACTATCGGGTATACTGATTGCAGTGGACGACTACGCCATTCATTGATTACTGGCAGTAATTTGTAGGTAATACTTGATATCTCTGCTGCCGATATTTTGTGATCATAAATTTCCTCAATGTGTGACGCTATATCTCTATAGCTCATACCACTGGCAAATGTGCTCAAAATCTTCGTTTCAAGCTCTGGATGTAAGCTTGTTTGCCTTTTTTTGATTACTTGCGGCTCAAAACTTCCTTCTCTATCTCTTGGCGTTAACAGCTCAAATGAACCTGCACTTGTACGTAAAGCCTTTCCATTCCTCCCATTTCTGCGATTATTTTCTTCACTTTCAGCTAATAAATGGTTTTCTATTTCACCTTCTAGACTCGCCTCCAGCAGCTTTTTTATAAATGGTGTTAATGCTCCCTCCTTTCCTGTCAACGGTCTTCCTTCTCGTATAGACGACAGGATATTTGTTTCCAACTCTTTATAATCTACCAATCCGTTAGTTCTGGTTACTACTTTTTGACTCATTGTCAAACCTCCATTTTTTCATATCAATTTATTACTTTTTTTCGGTTTGACACACTTTTTTGAACATTCCCAGTTTTTCTGTACTCGTCTTTTAATGAAAATCGTGACCAAGTTATGGTAAGCTTTTTAAGAAAAATTTTCAAACTATTAACTCTATTCTTTAGTGCTAAAAATAACTCTCTAATTCGCCCTTTAAGCTCAATAAATGCCTTTGTTAAGCTAAGCTCCGTATATTTTTTAAGTTCTGTACAACCCACTATTCCATGAAATATAAGAATTGCACATAATTTAGCATATAATTCACATAATACTCTGTATGGCTTTCCTCTCAGCTTATCAAGCCTTATATTACTCTTATATAATTTGAACAATAATTCAATTTGCCACCCTACTCTGTAGATTGTTAATACTTGCTCAGCACTAATCTTACTTTTTGGAACATTAGTTATAAATATCAACCAATTTAGTAACTTTTGGTTCCTTTGAGAAGATCATGTGATCTTGCTACCCTATTAGCCTTTCTTCTTCTAGCCATAGCTTGTTCTTCAGCTAGTTTTTTACATATAATTCTCACTTTAACCCTTGTTTCTTTTCCTAACAACACCTCCTGTTCAAGAAAAGATCGATCTTCCAAATGTTCTAGTAAATCTATTTTTTGACCTGTCTCTATATCATATATATCCGTATCAGGTTTATAACGACTTATAAAATAAGCTCCCGTTTCATAGATCTGTTTAAAAGAACTTGGGACAAAATAACCATGGTCAGATATTAGCAAATCGTTACTTGATATATCGATCAAATGCTCCCTATAACCTTGATCTGACCTTACTCCCTCCTTTATGTTAAGTTGATCCAATGTCTGATTTAAGTAATCAAAAACTAATTGTAACTTTATTCCAGACTGGCTTTGTTGCATCGCTAGCTATGATGGATTAAAGATAAAAAAGATGGAGAATATCAGTAGCTTATTATTCTGGTATTTATAACAAGAACGGTCAGTGAATACCTAAATTTGAGTAAAAGAAATTTCACTACCACTCACTAATCCGGCTAAAATTCAAGAATTTCAATGCTTTAGCTATTTTCAATAGAATTAAGTTTATTAATATAAATAATAAATTACTATTCTTAAATTTGATCAGATTGATTGCAAAAAAACAAGATTTTCAATAGGTTGCTTATAATCCTAGCTATAGTTAGCCTTTCATAAGTAGCGATGCAACAAAGCCGTCCAGGATTAGCTCTTAACACAATCTCAACTGCTTCTGAGCTGAATCCATAGTAGTTCCAGCAGATTAAATCTAACATATCATTTTCCTTAGTTTTGTAGTACATCATTGTCAGCTGCAGTAAAGTCAGTAGTGTTATTTTGTGATGATAAGTTGCTATAATGTTTTAAACTTAAATGAAACTCAATCTTTCTTGGTTCACCATTTGGAAAAAAATATTTCTGCGTTTCTTCTATTTTCACAATAACAAAATGGCCTAAAATGTTACCTTGGCCATCAATAAGTAAAAGAGGTTTCGATGAATTTCGCATATTATTTATTTGCTTCAGCCCTCCTGAATAGATTACTCCTGCAAGCTCAACAATGTCCTCTCCAGGACCAATACTTTGAAGCAATGGCTTTTCCCCAATACGCTCAAGTGCAGGCCAGCGATATTCACTTCTGCGTGTAAAGCCTTGCTCAGGTAATGAAATTCTATATGGACCAAGAGATAACATAATTTAATTTATATCGTAAAGTGCGCCACTAAATTGCTCTCTAATTCGCTCCATTACTTCATCAGCAATGCTACGTGTATCTTGCCCAGGAGTTGAATGAATATTTATACTGAAGTGATTATTTTGAGTTTTATTCTCTATAGCTTTACTGTGTGCCGCAATGGGGTACTTAAGAGAATCACTTATAACGTTATTCACAGACTTAACTTCTAGTTTAGCCTCATTTTTCTTGCTCCACAAATTACTGATGGTTTTAAAAGGCATATTATTCTAAAATTTTCCTATCTAATCAGAAAAGGACTTCCACACAACTTTCACTGACTCCCAAATAGTAATAAAGAAATTTTTTACTGCTTGCCACTTGGTAATGATCAGAGTTGCAGCAATAGCAAGACCACCTATAACCAGTCCGATAGGATTACTCATTAAAGCAATTGTCAGCGCTTTAAATTCAGCAATTACCGCGGGAAAAACTGCAGAAAGACCTATTTTTACCAAAGTAATAACAGATGCAAATACTCTCCAAGTAGATAAAAGAGCGAAGAAGGAACCTTTTACAAAAGTCCAAGCATATCCAAGAGATATGGCTGCTATTTTAATACTAATCAATGTTGCAATCGTACTTATGATCACTGTAGTCAGTACTGGAAATTCCTTGGCACAAAGTGCTACTTGTGTAGTTGCTGACCTCAGAAGATTAACAGTAAAATTTAAAGGTGGTAATAGTACAGAACCAAGATTCATTCCTACTTCTGCTATTGAGTTTTTAAGTAACTGAAGGTTATTTGCTGTAGTATTTGCTCTATTTTCAAACTCCCTTTGCATTGAGCCCTTATATTCCCCGTTTATTAATCGTAAAGATTTTTTGTATTCATCAAGACTACCAATAAGTAGTGCTATATCATCTTGATATTCAAGGCCAAAGAGATCAAAGAGAACGCTAGAACGTTCTTGCTTATCTAGTTTTGCAATTGTTTCTAAAAACTTAACTAATGTGCCTTGTGCATTCTTGCCAATTGCTTTCTCAAATTCCTTAGCATTTATTTTTAGCTGCTGAAAAGCTTTTTGAAAGTTTCCACCCTGTTTACTTGCTGTTTGCAGCTTGCTAAGCATTGCATTGATTGCCGTACCTGCTTTTTCAGGAGTTTTGCCAAGACTAATGAAGCTGCTTGCCAGAGCTCCTGCTTCCGCTACAGTTAAGCCAAATTGCCTTGCCGTACCACCAATTCTGTTTAGTGCAGGAACAATGTCCTTAGCTTTTGCGGCAGTGTTATCAGAGATATAATTTATTGCATCACCAACGCTTTTCATTTCACCAATTTTAATTTGGTAAATATTAGAGAGCATCTCCTGCTTCTTCTGCTGACATATCAAATGCAGTTGTCATCTTGGCCACAGTGTCTGTGAAAACCGTAAGATCCTTAGCTTCAATACCAAGCTGCCCACCACTTGCAGTAATTTGCGCAAGTTCTGCCGCAGATAGCGGAATTGTACGCGACATTTCCTTTAATGTTTCCCCAAGTTTTGTTAAGCCATTTACATCTGTATCTTCAAACTTTACAACTTTCTTTACATCAGCCATGGCACTCTCAAAACTAATTGCAGCCTTAAGTGGTGCTGCAAGGGTGAGGCCAAGTGCCACAGCATCCATCATTTGAGCTTTGAAATTTGCTCTTTGTGCTAAAACTCCTTTACGTTTTTGCATTACGGAATTTAAAGCTGTATAGTTATTTTTAAGCTTTTCAATAGAAGAGCCAAGTTTAACTTGATCTCCAATAAGAGATTTTATATCTCTACCACTTTTACTGAACTCCGTGCGTAAATGGTGGAGAGCACTTCTTTTTTGTAAAATGTAAATGTTTTAGCTTTCAGTGCTGCAGTTTTAGACCTTGTAAACTCGTTTTGCAGGCTCTTACTTGGTACTCCTGTATTTTTTATCTGCTGAGCAAGAGATTTTGTTTTTATTTCTAGTTCATTCCAAGAACGCCTAGCAAGCAGAGCATCGTGGCTTAATTGTTTAAACTTGAATACTGATTTACTTGATGATTCAAGTTGTTTTATCGTACTACCAATACGAGAAAGTTGCTTCGTGCTACCTGCTATCGTACTATTAAAACTGCTTTGCAGTGTTGCTCCAATTACTACAGAAATTGCCTTCATTTGTATAATTTTCCGCTACTTTCAAACCAAGTAATAAATTCTTCAATATCCATATCAAGCCACTGATTGATTCCACCACCAACCATTGAGCTAAGTGATAATATGCTCAACCTCAATTCTTCTGCTGAGACAAAAAACCTTGTAACGTTTCTTGAATCTTGTAGTCTGCTAAATCAAATTCTTCTACTGCTTCTCTTGAAATACTTGCAAGATTTGCAATCAGTGCTACTTCTTTCTCTGCATCGCTATTACCCATACGTTCAACAGCTAAACGATCTCGAACTTTTGGACGGCGTAGAGTTAGCTCTGAAACTAAAATTCCATCGATTTTTATTGGTTCAGTTAATTTAATTTTTTGCATTGTTTTACCCTTTTAGTTAAATTCCTAAAGCTGTGCGCATAGAAGTCATTTGATCAACACCATCGATCTTGCGAATCATATTCTCAGCGTCAATTTCAATCAATTCTCTGCCATCAATGGTAAGCTTATAATAGTTGGCGGCAATTATACATTTTAGTGTTGCTTTTTCAGCAGCCTTCCAGTTACCAAAATCAAGTTCCTTAAAGAGCCCTCTTAAGTTAATTACTACTGATTCGGCATCACTACTTCCCTGCAAACCTCCTCTTAAAGTAAGAGAAACAGCATTATTGTTTATCAATCCGAAAAGTCTAAAGAGCTCAGAGTCATATTCAGAAAAAGTGAAATCTGCTTCAAGCTTTTCCATGCCCATATCAATATTTATTGGAATATCCATACCACCAGCTCTGTATTCTTCTGTTTTTATGGTAAGTTTTGGCAAGGTTACTTCATCTATTTTTCCTGCATAGCCTTTACCATCTACGAATACGTTAAAATTCTTTAAAATCTTCGGTAACAATTTTCCCCCCCTCTTTTCTCCCCTTTTTACGATATTGGTTATCTAAGGAGAGAAAGTCGCCCTTCTCTCCTCGACTTCAAAACCGGACTTGCTGTAGAGTGGGCAGCCAGCGAGTTACTTGTTAAGTACTTTTCCAACAACCCCTCTCCGAACCACGCATGATCGTTTCCGTATGGCTTTGTTGCATCGCTAGCTATGATGGATTAAAGATAAAAAAGATGGAGAATATCAGTAGCTTATTATTCTGGT
>NODE_22_length_10850_cov_36.743525
TTTTTTCAAGCAGAAGACGGCATACGAGATCACTGTGTGACTGGAGTTCAGACGTGTGCTCTTCCGATCTGTCGTTTGCAACAGCTGCTAGGAAAATGCTCGGATATCTATCCAGAGCCAGGAAGTAATTCTCACCATCCAACCCTCCCACGCTATATAAACCCCAGATAAGACCTAGCCTAGAGTATTGCTCACATATCTGAGGAGCTGCTGCCCCTACTACCTTGTCTATACTTGATGCAGTCCAGAGAAGTGCAAGTCGACTCATCGGTGACCCGGCCTTAACTTGCCATCTCCAGCCGTTTTCTCCAAGCTGACCTCTATAATTCCGCCGCTCTCCAAGCCTGCTAGATGCACCCGTGGAACTTTTTCTTCCACCCCAGGGCGGTCGTGCTTCATACATCAACAACCGAACGATGCGACCACACCTTTGTCCCCAGGGTGTCCAGGGCCTTGAACGGACTGTCTGGTGATGTACTTGTTGAGCCTGCGAGTGTTGGCCTGTTCAAGTCCCGTGTCAACAAACTACCCTTAACCTAACCTTCCCTTAGCAGCCGCGGTACTCTGGTATTCAGACCTTGCCTTTGCGGTCTGCTCAGTTATAAAAAAAAACTTAACTGAAACATCTCGACGACAGTGTCGTTGCTTCAGTGTGAGCGAACCGCACTTTTTGAATTGTCTACTATGTCGGTTAGTTTGCGAAATACCATTCGACGCTCATCCATTACCGCTTCCTGTGGGTGAATTTTGTAACCTAAAATGAAGCGACAGCGACTGACACCGATCGCTCACTTACATTTTGCTATTCTATAACTATCTCTACGGTATAACTCTGCTGCTAACGACCGCACAAGAAGATGTACCTAACTGTCAAAATCACATTATATTTTTAGGTTCTGGCCACAGGTTTAGTAATTATTTTGTGTTTACTAAGTTTTCTTTGTGCTTGGTTCACATATGATATTTGATCCATTGATCAAACATTGAAAACTCATCAATCGGGATGGTTAGCCTTGCTGGATTTTGCGTAACGAAGCGTTAGACTCAAGTTATGGAATAGCGTCAAAAACCATTATCCTGTATGACTAGCTTCGTTTTCGCCTGCTGCTACTATAGCAAAACATACAGAATCTACCTACTGGACTTACTTCATCATTTCTGGAGTCGCCACCTCATGTGGTCGACCACTGCGATACTTGTCTTGACAGGTCGTTCGTATTGTATATATATATATATGTTATATTGGATTTCATTGCGGTATTGCACCATATTTCACAATATTATACCAAGTTGCGTCCTAGTAACCTTGTTTGCTTCTAAGCATAATCTTTTGCTGATATTAGTGAAATATGACACCTTCCTGTTTTGAAAATATGTTTATTTTGTAAAGCAACTTCGCAGTAGCCAATACACACCTGCAAAGTTGCTGAATCAACACAAAATTTGTCTATAAAAAGGTTTCGCATCGTAAAGCCGTTGTTCATTAATATTCATTAACGATCCGGTAGACACCGTAACAGTCACTTTGTACAGTTTATAGAAGGAGTGAAGCTTCACTCCAATTAAATAAAGTTTTTAAAAAGTAATTTTATTTGTTACCAACGTAACATATATATAGCTAGTGCAGCCCTACGCCATACCACTAACAAGTAATAGTCAGTAAACCTAGGTCTCTTAGCTATATAACCATAATACAGCTAGGAATGTAAAGTTCAACAGTTAATTGTGTAAGGAAGTCTAAATTACTACATCTTAGAGGAATGGTTGTTTAGTTTTTTTGTTAATCTTTTTTACCATACTGTCAATCATATGCTTTATCCCTTAATATACAGAGTATGTACTTTCGTCGCTACGCATATAAGCGGAACAGGAAAATACATTATACTCTTCGTTTTCTATTGATAACCCTGTATCGCACTTTATGTGTTTGCCGCCAAGCTTCTCTATCAACTGCTCTTTGTCATCTCCTATAGTTACCTTAATCTCACTTTCTTCTTTACCTATCTTGCTACTTGAAATTGAAACAATTACGGCTGGAGATATGCATATTGCTCCTATTGGCTTTTTTGTGACAAAAAATTCTGAAACTAATCTTTCAAATTCAGGCATTACTGTCACCATGTCTTTATTTTCAGCTAAGTCAGATAAATTTTTCGCAACTCCGTATCCACCAGGTACGACTAGCATGTCAAAATTTTCAGCTTTGGCTTCTTTTAAGTCACATATTTCGCCTCTTGCGATTCTTGCTGCTTCTACAAGTACATTCTTTTTTTCTTTCACTGCCTCCTTTGTTTTATGATTCATAACTTGTGTGATATTAATGTCAGGTGCAAGGCATTTAACATCCACTTCCTGCTGATCAAGCACAAGCAGACTTAAAACCGCTTCTCTTACCTCTGCACCGTCAAGGTGACCACACCCTGATAAAATTCCATAAAGTACCTTGATTTCATATAATCTAGATATTTTAATACAAATTCTATATTTGGAAGGGGTATGTTATAGGTATCAATTATGATATAATTAATAATTAGTATGTATAATTAGGCATATTTACAGTCAATGGAGTAAAACGTGGCTGAGTTCTTTGATAATGAAACTGACTACCAAGAACTAAGAAAAGCTATTTCAGATATAATAGAAAGCATCGCACAATTCCCACAGAAAGAAAGAAGGAAGTTGTTTGAAGCCCTATCAGAACAAGTTAAAGGGATGAATCTCAAAGATTTAGGTTTAGCGATTAATGACCAAGGCTTGCAAAAGGAGGTAAACAAAGAATTATTTATAAAATTCATTGAAGAAGCACTTAAAGAGTTAACTTCTGAAAACGTTGACTCAAAAATAATAGAAGAGGCGTTAAAATCTGTTAATCAGCAAAAAATAAGTAATGTTATAAATGATAATAAAAGTCCGCTGGACAATCTAGTAAATTATTTTAAATCAGCATCTGCAAATAAAAAAATTGGAATAGCTTCTACAGCAATAGTATTGGGAGCAGCATTTTCTCCGCTTATTGTGCTTGCTACATTAATAGCGCTTGTAGCTATTGGAGCGCGTTATGTAGGAATAGGTATAGGAAAGGCAGGGGAAAAAATAAAAGAAGGATCGATTGAAGCAGGAAAAGCAGTGAAAAGTTCATATAAGGATTTAATAGATAAATTACCTACAGTTCAAGCAAGAGAGAATAACTTTAGTAGATTAAGAACAAACGTGCTTGAAACTATTGCAAACATTAGTCTTAAAGATAACGAAGGCGTTGGCGCTAAAAAAGGTCTTGATGATGGGAAAAAATATAAGAAATGCTTCAAAATGAAAGGCAGCGATCTGCTATACAAGAGTTAGTAAAGAATGGAACCATTCAAAATTTTTCAGAAGATGATATGAGCAGACTTCTGGAAAAGGGCCTCAGTACTCATGTAGCAGATATGAATGCACTTAATGATCTTATAAATAAATTTCAACCTGCAATTATGGCTATTGGTAACGGTAAAATAGAAGATGTAGAACAACAAGTTAATGAGAAAGCTCAAGCAATGAAGCCAGATTCTCAATTAGGTAGCTCAAGTGCTGAACGAGTGAGGGAACAAGGAATCACAGGACCGGGTTGATGCATTTGAGGAGCGGTTTGACGCAAAAATTACTATCAGAAGGTGGGGTTACGCTACTCCTTTCTATCCACTTTTTTGAGCAATCCACCTCCACATCTAACACACATCTCAGTGTTTATGATATCCAATTTTTGATCATGTTTTTCTACAGGTAAATCATTACAATATTGTTTCTCATAGGCTACACCTATAAATATTTTTCCAAGCGGCCGTAATTTTTTTATCATTGTATCATACCAACCACCGCCAAAACCTAATCTATTAAAATGGTCATCAAAAGCAACAACAGGAGTAATGATTGTGTCGGGAGTTACATCTTCATTTGTTTTGTTCCATCCCTCAAATCTTAGCAACTGATTTTTATCAGGAATTGCTACTTTATAACCTAAATAGAGCAAACGACACATCAAAGGGACAACATTTATTTCCCCATCCATTGGAACGTAAGCCGCAATTGTTTTGCCTTTAACGTATCTTAAGTTCTGATTAAAGAGATTAATAAGGGAACTTGCGGCATAACTGGAATAACTTTCATCAATATCTTTTCTTATAGCTCTATATTGCTCTATTATTTCCTTTTTCTGCTGTTTAATATCTTTGAACATGATAAGGGTGAGTGGAAGAGCATCTTGTTGTGAACTCGCACTTGAGGTTTGTGGGCATTTCCATTCTCGTTTCATTACGAGAATATTTTTGTTATTTCTCTTTTTCTTTCTGTTTCTTGTATGTATATTTTTGTCCATGAATAAATGCATTATTATTATTATTATTATCTATCCATTTCGCAGTGAGTTTTTTTTGTGAACTATTTTGCTTTAAGCGCTCACTCAAAAAATCAAAGTCAATAAATTCCATATCCTGGTCTTGATTACTGCAACTATAAACAAAACTCCTTTCTCCTGTTTCCGTATTTATATGTTGCTGAACACACTGAGCGCAGATTTCTTTCATCATGCACTGCATAGGAGAATTAACTGACGATATTGCTATGTGACTTGACTTCAGATATGGCTTTAAAATTGTTTTTCTAGCTTCATTCACAGCTTTCATCATTTTATCAGAACCAATAGTGATAATTTTATCTATAGTGTTTAAATTAATACCTAATCTTCCTTGTTGATAAGAGACTATTGCATCAGCTATATTACCATGAAAGGATTTATCTTGATCTCTGCTTGTTTCTATCAATCCTTCTTCACATGCTCAAACTACTGCATTTGATGCACGCTCTATCAGTGCTCGTTTAAATACATCACTTAATTTCTTATAGCCATCAAAGTACAAAACCTTATTATTATTTTCAAGACACGCCTTCCCTATCGAAAATAATACTGCATTTCCAACTCCACCACCAATTAGCATTATATTCTTTATGTGCTATTTTAACTATATTTGTTCAAATTTTCGTACACAAAGACAGAGACAAGGACACTCTCTGACTTCAACTATACCGATAACTGACATCTGAATTTTTACGCATATCATCTAATAACAAGTTGCTTTGTATCATAACCTTTTGTTGGTACACCTGCTGTTTAATTGCTTCTATATCCGCTGCATTACTCTTGATATCACACAACATCATTAACTTTGCAGTGCCATTTTCTCTTAATTCTACTATTTCATTCACACTTGTTTTACTAAATAAAATCTGTAAATCAGGATTTAAATCTCGCATTTTTATTTCAAATTCTTTTGCGTTTGGCAACTTAAAATCATCTGCTAATTTGTCAAAATTTTAACAATTGACCTTTTGTTCTTGAAAGTTATCCAATAAACTTTCTGAACCCTCAACTACAATCTGTTTTAATTTTAAAGTGCTTTCCAGCAGTGCATAATTAAGTTGCACCTTGTCTATGACTTTTATAATAGAGTAACCTTCACTGAAACTGAATGGACCTGCTGTATCGCCGGTTTCTAGTCTTTCTAAAACGCTCTTAAGTTTATCTTTGAGCTGACTTAAATTAACTGTTGCTTTACGCATCTTTATTGGAGATTCCGGGTTATTACTATTACGTAGTTTTTTTACTAAATGTTCAGCTATGCCATAAACATCCTTGTCTTTTTGATCAGGAATTATAAACTCTTGGAACGTGATAAGATAATCCGGCTTTTCTGTTTGTTTTTTATATCATCTACTTCTTTATCGCTTATATTAATAAATGGCACAATTCTTACTTCAATAATTTTGCTCCATAGTAACTGACATTTTATTTGTTTTCTTAAAATACTAAGATCTATATTATGCTTTTTTATGTATTGATCAACTTCATTAGCCTTAAGTTTAAAACTTTGGGTTAAAAATAATATGATAGCATTGTCTAACTCCTCGATGCTCAATTTTATATTCAGCCTCTGTGCTTCATTGATAATGATAATTTCGTCTATTAGCTCCCTAAGAATTTGAGGTTTTGCTTCTTTTTGATTAACACTTTGAGTGCCGAACAATGAATTTATAAAGTTGATGCGTTTTTTGATATCTAAATTTGAAATTGGCTCACCATTTACATCTGCAACAATTTCAATCTCGGTTGCAAGCAACCTAAGTGACAACACTATCAACAGTAAAATTAGTATTTTATGCATATAAGTAAGGTTAACAACCAATTCGAGTCAACGCTAGCCAACTTTTTAATAGCTATCTAAGCAAAGATGGAAATAAAAACCATTGCAACAAGATCAGGTAAACAGGCTTAAAACATGCCAATATAGCGAATTCAGACCGTGCTAAAACAGTATACGGAAGGAGAGGGATTCGAACCCTTGATACGACTTTTCAATCGTATAACGGTTTAGCAAACCGCTGCCTTCAGCCGCTCGGCCACCCTTCCAAATTTAGAACCTAAAGATTATATAATATCAAGACCTCTACCGCCTGTCTAATGCTTTCAACAGCAACATTTTTCCGAACAACTGTTATTTTTAGATCTGTGGTACAAAAATCTATAGCTAACCCAAGAAAGGTTTCCCTACGTCATACCACAACTGTACGAACATTACAATTTCAGCCTACCAGAAGAATGTCATCCCAGTGCCCAGACACTGGGATCCAGGAACTTTGATTGGGCACTAAGTTGGTGAGCATAAAAGTGGCTGGTCTTATGTTAAAACACAACGTTCTTGATGAGATTACGTCAAGGTTGGATTCCAGCGTCGAGCACTGGAATGACACCATTTGCTGTGTAGTTTACCTTCAAGAATGAAAGTTCGTACAGTTGTGCGCGGTATCTCAGCATAGATTTCGCTACAAAGTAGCGGAATGACGAATTTGTTGTTTTTCAAATTGTAGGCAAACCTAAGCCAGTTTAGCTATAAATCAACAAAAACTAATTTCTGCTTTCTTCAATGATTTTCTTTGCTTCTTCTACACCAACCCATTCTCCAACTGCTACCGTTTTTCCCTTTTCTAGATCTTTATAATGAGAAAAGAAATGAGCAATTTTATCTAGTAGGTTTTTAGATAAGTCAGAATAGTCCTTTATATTGTCATAATAGCTATCAACACTGGAAACAGGCACAGCTAATATCTTTTCATCTCCTCCTTTTTCATCTTTAGTGAGTAATGCTCCTATTGGACGCACCGATATTAAAACACTAGATGCTAAGGCAAATTGAGTTAGCACCAAAACATCCACAGGATCACCATCACCTGCACAAGTATTTGGTATAAACCCATAATTGCAAGGATAAGTCATTGAGGTAGACAAAAATCTGTCAACTTGTAACAACCCAAGCTCTTTATTAAATTCATACTTTACAGGCTCAGCATTTGCACTTATTTCAATTACCACATTCACCGCATTTGGTACCGCTGTTATTTTACTTAAATCCATAAATTACCTTCTTAACTTAAGAATAAGCATTATACAATAAGTACTTTTAAGTTGCTACATTTATGTAGTTCTAAGCTTGTTTTGCATGAAGCGATTCTAAATTTTCATTCGTCATTCCATTGACTGTTGAAAGTGGTGGTTTCTGTGATAATTGAAATAAAGCATATACTATTACAATAGTGAGCACCGCACCAACTATCAAGTTAGTAAGGTTGTCTTGTGGCAAAACATTTTTTATCGAGTTGAACAATTTTTGCTCCATAAGGAAATAATCAGCAACATGTAACCCAACAGAATAACACAAACATACCCAAAATAAGTTTACAGACTGTGTTTTTATGGTCTTTTTCTTTTTTCTTGCTGACAATGAAATTTGGCCTACATTTATTCTCTTCTTGTGGCACTGAGTAGTATATATTTTTAGGGCTCGTTACTAATTTTTCAAATTCATCACTATTTTGGTTTCTTAACAGTTGCTCTAGGGTGTTTTTTGTATTTATAGGATATATTAATCCATCTATTTTTAATTCTTTCTCTTGTCGATCCACATTCTCATGGTCGATTGTATATTTATCTCTACTTGATAACTTGATCATATGTAGTGCTTTAGCTAAGAACATTGTATAATGCGCTATTAACTGATTCTCAGATATCTCTAACACTTCTCTTTTTACTGATTTGTTAGATGACGAAAGTTCTTTATAGTGACCACCCAAAGAAAAGAACAATGCTATATCTTTATCTGCTTTTATGTCATGAATGGAATAATAGCTGCTGATAATGCACTTATTTAATGCAAATTCTGTGTCATATTTGTTTAATGTAGTTTTTTCATTCAGTAACTTTCCAACACCAATAAGTACTTTATTTTCAAAATCTCTTTCTGTTTTGAATATTGCTTCTCTCTTTGTATTTGGTAAGATGTTAAGTAAATTTAATTCACTTCCATCTACTTCTACTACTTCATTTATATCTCCATTTAACTCAGACCCTTGAATAACTTCATATATTTTATCTATGACATCTTTAGTATTCAGGTTGTTGTTTTCACTAAGTATCTTATAACCTTGAGCATAAATTAAAAACAGCCCTTGTAGACTAAACTTTAAGTTAAAATATTCATCTAATGGCTCCCCCTCTTTTTTAATCAATGCAGACAAACCAAAATGATTTCTGCAGTCCATACTACGATCTAAGTCGGCATGTTGAAAGCCACCTAAAAAAATGAACAAAGTCTCTAATAAATTACCCTTACCAACAATTTTTGTTAGTTCTTCAACTTCCTTAACCACTGCTAAAACCTATAATGTTCTACTTTACAGTATAAGCGATATAGGGTAAAATAGCAATAAATATTATTGTACGTTTACATTCTGCATAAAAAAATGAGCCACCTAGTTAAGGGCATATCCATCCTCCACCGATAACTTGTTCACCTTTATATGCCACACAGGCTTGACCTGAACTGATGCCAAAGTAATCGTCGTTTAAAATGACACAGGCTTTATTTTTTTCGTCAGTTGAATGTATTGTTGCTAAACTTCCCGCATGTGATGATCTCAGCTTCACAGTTACTTCCATACCTTCCTTTGGTTGTTCTAACCAATTTATCTCCTTGATCAATATTTTTTTTTGCATTAATGCGTTGATCGGACCTACTATAACCTCACTATTTTCTGTATTAATTTTTATCACATAAAGAGGTTCATTGTGTGCGATACCCAAGCCCTTTCTTTGCTCCACTGTAAAATTTACTATGCCACTGTGCTCGCCTAGCACTTTTCCATTAACATCCACTATTTTACCTTTTTGTACAGATTGTGGAGCTAATTTAGCTATTGTTTTACTATAGCTTTCGGAAACAAAGCATATATCTTGACTGTCCGGCTTTTCAGAAATCTGTAAGCTGAAATAGTTTGCTAATTTTCTTATATCACTTTTATAGAACCCACCTAGTGGAAATCGCAAAAGCTTTAACTGCTCCTTTGTTGTAGCAAATAGAAAATAGCTTTGATCTCTACTTTTATCAATGCTTCTGCACAACTTTAGCTCACCATTTTTTTCTAATCTTCTCACGTAATGTCCTGTTACAAGCACATCCGCACCAAGATTTTTTTTAACTTGCAATACGAAATTCTACCGTTTGGTTACATCTTACGCATGGTATGGGAGTTTCCCCACGCATATAGGTACTTGCAAAATCCTCTATTACTTCCTTTTTGAATATTTCCTCGTAGTTTAAAATATAGTGAGGAAAGCCAACACTTTCAGCCACGCGCTTAGCGTCGTAAATATCCTGTTCAGCACAACATGCACCTTTTGTTGCGTTAGCATTACCGTCGGTGCCATAGATTTGAAGAGTCACACCTATCACCTGGTACCTAAAGTTTTATAGCAGTGCTGCAGCAACGGAGCTATCAACTCCCCCGGACATTGCAACAATAGCTTTGGTCTGGTGCGGAGCTCTATCTTTTAGCATAGGTTCAATTTTGAATTCTTTTAGCATAATCGCCTTATTTCATAAACGCAAATCTTGTGTCATTCCAACATACAACTGTGCAAACGTTTTGATTTGGGGGCAATTTACATAGTAGATGATGTCATGAAAGTAGCTGATTTTGGAATCTAGTGTCTATTTATGCAAATTCATTAAAACAGCATATTTATTTGTAATTAAGTTTCCTGGATCCCAGCGTCAGCTACTCCGATGACACCCTTTCCTGCTGGAAGTTGCCTTTAAATTGCTTGGTGCGTGACACTGGGATCTCATTTATATTACATAATTCCATGAAAACAATTCGATAAACTACCTTCAAAAACAATTTAATCTTGCTTGAATAAAACATGGCCAAAATAATCCATGTTTTCAAGCACTTTTTTACTACCCAAGGCAACACAACAAAGTGGGTCATCTGCAACACCAACTGGTAATTTTGTTGTTTCACTGATAACTTTGCCCAAGTTACGCAATAATCCACCACCACCGGATAAAATTATTCCTCTATCGACTATATCAGAAGAAAGTTCAAGTGGAGTGCTCTCCAGTGCAGTCCTAATAGCAGAAATTATCTGATGTACAGGCTCTAGTAAACTCTCTGCAACTTGATATTCTGAGCATTTCTTTTGGCATGCCACTCACTAAATCCCTGCCTTTAATTATCATTCCTTCTTTGTTATTTTCACCTGGCAGACTGGCTGAACCTACGTTTTTCTAAATTTTTTCAGCAGTTGTTTCACCGATTAATAACTTATGATTTTCACGAGTATACGATTTTATTAAACAAAAAGTATTTTAACAAATATCTCCACTTTATTTCGGGAAAAACCGTAATAATTGTTTCGACACACAGTGTCTTTATCAAACGAATGGTACTAATCCTAAACTACCTACGCTATTTATATTACAAAG
>NODE_23_length_10818_cov_21.765944
TGAGTTCATTGCAGATCTCTTCTATATTACAATTAAGTAAATCTGAACATGTTATGACTCCTTTGCTTATATTTAGGGTAGGATGGGCAACTACTTCAACAGGAAATTGGGCAAAGTATTGTATTTGCATTAATCTTTGTGCTTGTTTAGATGAAGAAGTTTCCACAAGGATTCCGTCGTTTGTCTTACTAATTTTTTTTACATCTCCTATTAATCCGTACATTGTTCTCGATATCAAGAAGGGACTCACATTTTTGAAATCACCTTCCTTATTTTTAACAAGCAGGAACCGGGGTGGTATTTCCGCCTTCTCGCTGCCTGATGCAGTTGGAGTGTTTTGAAGTGCCACTCCGGCACTACCCATTGTTGAGGTGATGGGTGCACCTGTTACAGGGGTTGGGCAGTCCATATGACGAGACTATATGTTCATCTTCCTAGCTCCCCACCCGCCATGGAGCCCTCACTGGGGGAGCCATACCTGCGAAGTGACTTCGGGACATGGACACCAGGGCTACCAGGAAGATATAGCGATCGCGCTATATTCCAGCATGGCCAGAGGCAGAAAGACTACCTCTGTCTGTCTTCATCACAGTGCGAAAGCTCGCCCAGCCAGCCCTTTAACGGGGTGGCGCAGCCGATTGATCGAGAGTGGGCTAGCTCCCGACCGCCCGTCTAGCCGAAATCCAGGCCAAAGTGGTGTGTTGTGGAGCGGCGCGCACGACATCAGGCGCACCACCCACTCAACCACCAGGATCCCTTCATCCGACAACACGGGTCGCGTGGCACGGCACAAACACCACGGAGACTTTCAAGCTACCCCATAGCCAAGTCTCAACTCTATGGGGCTCCTCTTGAGGCGAGGTATCCTGCTAGGGCCCCGGGATCGCCACACCCGTATCTAGCAATGTGCATATGTCGTAACATATGCACATTGTCTAGACCCCCTGAGGGGAATAGCACTTATTAGTATAAATATTAAGAATAAGTAAATCCCGTTTACTGTTTACGCCTATAGAAGTGAAAAGTATTTGCATATTATTAAAAAAGCGGTAACTCACTATTAAGTGAATTCGCTAAATTTGAGTAACTTAAATGTCTATTGATCTTAGTCTGCCGGAGTAACCTATATTACACCCAAGGATTACCGTTGTGGGAGTGGATGGTGCTGGTGGAAATGCTGTGAATAACATGATCCAATCTAATTTGCAAGGAGTGAATTTTGTTGTCGCAAATACCGACGCTCAAGCACTAGAAAAGTCGTTATGTGATAAAAAAAATTCAGCTTGGCATTAATTTAACTAAGGGTCTTGGTGCTGGTGCTTTGCCTGATGTTGGGAATGTTGCAGCAGAAAAAACAATCGATGAAATTTATGGAGCATATAAAAGATAGTCATATGCTTTTCATCACAGCAGGAATGGGCGGTGGTACTGGAACCGGTGCAGCACCGGTAATTGCAAAAGCAGCCAGAGAAGCAAGAGCTGCAGTTAAGGATAGAGCGCCAAAAGAAAAAAAGATATTGACTATTGGAGTTGTAACTAAACCTTTCGGTTTTGAAGGTGTGCGCCGCATGCGCATTGCAGAGCTTGGATTTGAAGAACTGCAAAAATACGTGGATACATTTATTGTCATTCCAAATCAGAATTTATTTAGAATTGCAAATGAAAAAACTACATTTTCTGATGCATTTAAACTTGCTGATAATATTCTGCATATTGGCATCAGAGGAGTAACTGACTTGGTGGTCATGCCAGGGCTTATTAATCTTGACTTCGCTGATATCGAAACAGTAATGAGCGAGATGGGCAAAGCGATGATCGACACCGGAGAGGCAGAAGGAGAAGATAGAGCAATAAGTGCTGCGAAAGCTGCAATATCCAATCCATTGCTTGACAATGTATCAATGAAAGGTGCGCAAGGAATATTAATTAACATTACTGGTGGCGGAGATATGACTCTGTTTGAAGTTGATGCTGCAGCCAATAGAGTGCGTGAAGAAGTAGATGAAAATGCAAATATAATATTTGGTGCTACTTTTGATCAAGCGATGTAGGGAAGAGTTAGAGTTTCTGTTCTTGCAACTGGCATTGATGGTCGCAATAATAAGTCAGAAACTTCACCTATAAGTCAGAGCGAAGACTCAGAGAAAGAGAAATTTAAGTGGCCCTATAGTCACAGTAAAAGTACGCAAGACAAAACACTGGAAACAAAACCAACTGAACAGGTAAGTGAAGGAGCTAAATGGGGCAGCAATGTTTATGATATACCGGCTTATTTAAGAAGAAAAAAATAATGCAACTTTGGCTACTCAAGTCAGAGCCAAGTGAATATTCATGGCAAAAAATGGAAAAGGAGCAGGTAGATGCGTGGGATGGCGTGCGCAATTATCAAGCTCAAAATTACATGAAAATTATGAAAGTAAGCGATCTTGCGTTTTTTTGTCATACAGGTAAAGAGAAAGCAATACTTGGAATCGTTGAAGTATTTGAAGAGTATTATCATATTAATGATCACAGGTTCGGATTAGTGAATGTAAAGTTTTTGAAACCTTTAAATGACCAAGTAACGTTAAATAGTATAAAACAAAACCCACTTTTGAAAAATATGTCTATATTAAAACAACCACGTTTATCAATTACCCCAGTTTCGGAAATTTAATGAAATGAAGTAATAAGGATGAGTGAATGTTAGAAGTGAATATTCTTGACAAGAAATGGTGCAGCAATATAGAAAGTCCTAAAAATTTTGTATTAGGTGTCATCAATGCTTCTCTAAAAGAATTAAAAATAGACCACTATAAACCAAATATATCAATAGCTCTGGCTGATGATGATTTGCTACGTCAACTTAATTTAAAATTTAGAGAAATGGATAAGCCAACTAACGTACTATCATTTTCGTGTGAGCAATTGTCTAATGAGTGCGATTTAGGAGACATAGCAATTTCAATAGACACAATAAAGAGAGAATCGCATGAGTATTGTATACCTATTCTTGCTCACATTGCACACATGTTAGTGCATGGATTACTGCATTTACTTGGTCATGATCACCAAAAAAAAGATTAAGAAGTTATAATGAAAAATCTAGAAAGAGAAATTTTAGCTTCGCTTGACTACAATGATATTGTACATATTATGTGCGCGATTTAAAAGGAATTTAATAAAAATATAGTAGATGATGATAAAATATGTTATCTGCAAAGGATTTTAGCTATAAACAATAAAAGGTAAGTGATATGGTTCAGTTTTCTTTGCCAAAGAATTCTAAAATTAATCAAAAGGGCAAAATTTATCCTATTCCTGCTAGAGCAAAAAACATCAGAAGATTTCAAATTTACCGTTGGTCTGCTGATGACGAGAAAAACCCTAGAATTGACACATTTTTTATTGATACGGATAGTTGTGGCCCTATGGTACTTGATGCATTAATAAAAATAAAAGATGAAATAGATTCGACTTTAACTTTCAGACGTTCTTGTAGAGAAGGCATATGTGGATCTTGTGCCATGAATATTGACGGAACCAATACTCTTGCATGTACTAGATCTATATACGATATAAAAGGTGATGTAAAAATATATCCATTACCTCACATGTATGTGATAAAGGACCTAGTCTCGGACTTGAGCGAATTTTATGAGCAATACAAATCAATTAAACCTTGGTTACAAGCAGATAAGCCTGCCCTACCAAATAAAGAATACTCTCAATCTCCTGAAGATAGAAATGAATTAGATGGCTTGTCCGACTGTATATTATGTGCTTGCTGTTCGACTGGTTGCCCAAGCTACTGGTGGAATAGTGATAAATTTTTAGGACCAGCAATACTATTACAAGCCTACAGACTGATGGATTGCTGACGGCCGTGATAATAAGACAGGTGAAAGACTTGATATTTTAAACGACCCATTCAAGTTGTATCGTTGTCATACAATAATGAGTTGCACAAAAACTTGTCCTAAAGGACTTAATTCAGCAAGAGCAATAGCGAAAGTAAAACAGCTCATGGTAGAGAAAGAAGGAGTTTAAGTATCATCTTTTGCATTCTTCGTAAGAGAACAGCAAACCTTCCGAAGCGTAGGGTATTGTTAATACCCTGAACGCTTTTCCATTCGCGAAGTGCATCGTATCATCATACGATGTAAATAATTTTTTGAATAGCTCATGTCTTTGGTTACTAATAGTTTGAAAATCCTCTTTTTCTAAAAGCTTTTTAGATTCGAAGAGGTAAAAACTTCATGATAAGTTGGGTAATATGCCAAAAATTTTGGGTCAAATTGAAAGATCCGATGGAGTTGGCCGTTACTTGATGGAGATCCATGATTAACAAAAAGTATTTTAACAAATATCTCCACTTTATTTCGGGAAAAACCGTATCAAACAATTCGTTTGATAAAGACGCTGTGTGTCGAAACAATTGTTACGGTTTTTCCCGAAATAAAGTGGAAATATTTGTTAAAGTACTTCTTGTTCAAATTGAAAGGTCTTTATGAAAGCATTATTATAAAATTTTAGCTTTTGAATGATTGATAAAGGTTTACAGAAGGTTTCATACAATGTGCTACTATATATTTGCATTCAAGCTGTTTAGCTATCTTTATTCTTTCTAAAACCATTTGGGTACCTATTCCACGATTCCTGTAAATTGGTAAAACTCCATCACTATAAAAACCAGCTACACTGTGTGGAACATAAAGACCGCATGTCCCAATAATTTCACTATTTAGTGTTACAAGAAAAAATCTTAATCTTGAGTTTTAATCATCATAATTTGATAATCCGCGAAAAAATGTGCTGACAATTCCAACGCCATGATAAAAAATTTTAGAAGTGTGTAAATCTAACTGTTCTAAGTGGTCGCTACCATTTACAGCACTTAACCTCAAGTTTGGAATAACATCAGCAGGTAAAAAGTAATTTTTCATATTAAGTAAAGCTTTTTTTGGTGTGCTAACGTATTTTATTTCACACTTTTCTAAAATATCTCTTATTTTCATATGTAAATTTATTACCCATGTTGCTTCTATATCTCTTGTTCTGAGATAATCTAGAGTTTTTTGTATAGAAAGCTCGGTACATTGATCTCCACAGAACACAAAATTAAATAATGACTCCCTAGTACCATTTATTGTAAATGTAACGTTATCAAATTAATCGTGTACTTCCCACTCAGATAAATTCGCTGTGTACAGTATATAATCCTTTAAATTTTGAACAATTAAGATTGAATAATAATTGTTTTTATCCTGCATACATCAACAATGAACAATAAAAGGCTCCTATAAGAACACAGGCTAAAATTGCAGCTATAATGTCATCTAGCATAACACCTAAAGGACCTTTGGTATTTTTATCGATCAAATTTATAGGCCACGTTTTTATTATATCAAAAAACCTGAAAGAAAAAAGCACAACAACAATGAAGAGCAATTCATCTCTTGGCTTAACAATATCGAAACTAAATGTATTTTCAGCAATTGACCAATTACTTCGTCAACTACTACCTCTTTTGGATCACATGAAATCTTGTAGTGTTTTATATAATTGCCTATAGAACATAGTCCAATCAAAAATAAAAAACAAATAATTGCTGCACCTAAAATTCACTTAGTATCACAGGAACAATTGGATAAGAAGCTAAGCTGCCTGTGGTACCTGGCATTTTTTTACTGTGCCAGACAGCCACTATGTTGATATCATTTATATAAAAATTTCACAATACACCAAAGTACAAAACTAATTTACAAGAACAGAAATAGTATCCTCTATAGAGGCGCTTTCATACAATAATCTATAGACCGCTTCACATATAGGCATTTTTATCTTTAGCTTTCTTGCTAAATTAAATATGGGCTCAGCAGTGCTAAAACCTTCAATCACTGACTTGCCTTCTGACAAAATCTGCTGAACATTAAAGCCATTGTCACTATTACCTATTTTAAACCCAAAAGATAGGTTTCTTGAATTCAACGACGTGCATGTCATAATTAGGTCACCCAGACATGCCGGTCCAAGTAGCGTATTTATATCCACATTACCGTTACCAACTTTTGCTGAGTATAAAGCCTTAATTTCGCTTACACTTTTCGTAATCAATGCTGCATGAGCATTAAACCCAAGTTTACTACCTAGAACAATCCCACACGCTATAGCAAAAACGTTCTTTAACGCTGCACAAACCTGTATCCCTATAACATCGCTACTAAGGCGTAATTTAACATTTTCTTGCCGTAGTTCTGATACTAGCTTTGAACCCAATATGTTATTTCGGCATGCAAGAACCATTGAATAGGGCAATTTTCTTGCAACTTCTACAGCAAAACTAGGGCCTGAAAAAATAGCAATAGGATTGTTAGGTAAAACTTCATTTACTATTTCACTAGGTAATTTTAATGTAGACTTTTCTATTCCCTTACAAGCTAAAATTATTGCTACATCTTTTTTCAGATTACAATTATGCAATTGCTGACATACCTCCCTCAGAGATTGAGTGGGAACAGCGAGGATTGTTACTGAAGCATTAATTGTGTCTTCAATAGCCAATTTTACTGACACATTATCAGAAATTCGACAACCGGGTAGCTTGTCACTTTCTCTTTTCCCGTTGATTGATTCAAATGTAGTTTCATTGCGAGTCCACAAAATCACATCTTTCTCACTACTGAGTGAAATTGCGATTGCTGTACCCCATGCACCAGCACCTAAAATTGATATTGCCACACAATATTCCTGAAAGTATTACTTATACTTTAAAACAGTAGGATAAGTAAATTAAAAATATAACACAGACATATAGAATAGTTAAATATTTATTAACCGAAGTATTCTTATAATAATAGTAACTTTAATTCAATATTTACTAAAAATATTATTACTACCATGGTATATCTATTATATTTTAGATCTATTTATATAACTTTGGAACAATATATTTATTATTAATTAATAAGTGTAATTTTGATCATTTTTTAATAAAGATTTGATTTATTACTTTCCTTAGTTATATATATTACTAAAATTATAAATTATTTATGGGGTGTAAAATATGCGTATATTATTAATCGAAGATGATCAAGTAAGTGCAAAGACTGTGGTTAATGCCTTAACTTCTGATGGACACTTCTGTGACGTTGTTACTTCTGCACAAGATTATAACAATAATATGGTTTCCTCAAACGAAGATTACTATGACCTAGTTATTTTAGATATACACTTGCCTGGTGATATTGACGGATATGATATATTGTTAAGACTAAGAAGTGCAAAAATCAAAGTTCCTGTCTTAATACTTTCATGTATATCCGCTGTCAATCACAAAGCTAAAGGGCTTGGGTATGGTGCAGATGATTACTTAACCAAGCCATTTCATAAAAGCGAGTTATTAGCTCGAATTAAGGCCATAGTGCGTCGTACTAAAGGCCATCCTGAATCGGTGATAAAGATTGGTAATATAAATATCAATTTTGATCACAGGATTGTTGAGGTGAAAGGTAAAACGGTTCACCTTACTAATAAAGAGTATTCTATGATAGAATTGCTAGCACTGCGTAAAGGAACAGTACTAACAAAAGAAATGTTCTTAAATCATCTTTACAATGGCTTGGATGAACCTTCAGATAACAAGATAGTTGATGTTTTTATGTGCAAATTACGTAAGAAACTTGTGCAAATGATGGAAAAAGCCACATAGAAACCGTTTGGGGCAGAGGGTATGTTCTGAAAGAGTATATTGATGATGAATAATATTCTAATGTTAATGTAGGCGAAAGTAGTGATGGCTATCAAGCAGAACAAGTGAAGGACAACGCATGAAATGCTTACACTTAAATATAGCATGGCTTATATCGCACGTATCATGTGACGCCTAGGTGAAATATAAGCCGAGTTCTGTTTATGTAGCTATTTATCTGGAGTAAATGTTACCATTTACCTCATGCGATTTACCCGAGTAGATATGAGAAAAACATAAAATCTACTTCTATTTAATCTTGCTCCTAGTGTTGGTTACTCGACTACCAATGTTGCCATTGCCATGGTGTGCTCTTACCACACCTTTTCACCCTTACCTAAAATATTTTAAGCGGTAATTTTCTGTAGCCCTATAACTGGAGTTACCTCCGGCGGGCGTTACCCGTCACTATTTTTCCTTGGAGCCCGGACTTTCCTCTGCTATGTTTATCACACAACAGCAGCTACTTATTTCACCCAGGAATTATACTTTAACATGAAAATCACAAAAGCAAAAGACAATTTCCTAACAGTCTACATATTAAAAACATTCAGACAAATAGCTAAAGGTGATATTCCGGCACATCATCTCTATCCCAAGATAAGCTTTTTCACTTTTAGACTCCGCTTCAGTCAGTCAAGAGCTTGGTCCACCGCCTGAAGACGATGAGCTACTTCTTGACCTACTACTACTTTCTACCGATATACTGTCTAGCATTGTTTCAGATTGATACGTAGTTTGTATAGATATGTTATTATCACTGCTTGTTCTGCTATGGGTGAAAAAAATTTCTTCATTGCTGCTATTTGAATGCGATTCCAAATCAGCTAATTCTAACACATGAGCAGCATTATAATAACCGTGATATTTCTTAATACATTTATATGCTATAAATCCTATAATTCCAGCAATACCTATTGTTCCAATAAAAGATCCTCCTATCATTCCTGCCCTATTAGACCCTATAGCAAGTTGAGTAGGCTGTGGTGAAGAAGTAGGTTGAGGAAGTAAAGTCGTGGTAAATATGGGAGTTGTTGACTCTTTTGTTCTAGTACTTGGTATACTAAATACTGTTTGTATAGTTTTCTCTGAGTTTATTATTGGCACACTAGTTGACGTTGTAGCAACCGTGGTCACTTGTGAAGTAGTAGTTGTTTTTGCTACTGTTGTTGGCTTCACTGTTACTGTACTTGTTTGAGTCGTTGACTCCGTTGAAGGTTTATTCATTGTAGAAGTAGGTGTAACGGCTTCTGTTGTTGGCTCCATTGTTACTGTACTTGTTCGAGTCGTTGAAGGTTTACTCATTGTAGAAGTAGGTGTAACGGCTTCTGTTGTTGGCTCCACTGTTACTGTACTTGTTTGAGTCGTTGACTCCGTTGAAGGTTTATTCATTGTAGAAGTAGGTGCAACGGCTTCTGTTATTGGCTCCACTGTTACTGTACTTGTTTGAGTCGTTGACTCTGTTGAAGGTTTACTTATTGTAGAAGTAGGTGCAACGGTAGTTGATGCTTCTGTTGTTAATTTGGTAGTCTTTACAGTGTCGGTTTCTGTTGTGCTAGTAATTGCAGCAGTCAGCGTTTTCTTAGAAGTCACAACCGTTTCTGTAATAGTTACAGGAGCCACGGTACTACTAGAAATGATATCAGGTGTCAATCGACCGTTAATGATATCAACAAAATCACTGAGAGTTTTGATACTACTTGCCGGTATTATTGTTACCTTAGAAGGTTTTTCAAATCTTTGATGATTGAAAATTGCGATGTTTTCTTCACTTATTGCAGTTACAATAAAACTGTCTTGACCATTGTCTTTAACGTACAATTGCTCTATAGAATCTGCAAATTCGCAGATAGTAAAGTTCGATTTTGATCCATTCTTAACAAGACTTGTTAAATGTAACGTTTGTTTATCAGACAACCGGTCTTCTGCAAGAAAGGCAACTAGATCATTGCCTTCAGTTCGTTTCACATACTGTAAAAAGCTTATTTCATATTCTCTGGAAAGAGATAGTGCTTTATTATCTATCTGACATCTCTTACTAAGCAAACATTCATCTTTCTTGCCACTTTTTAGATCCTTAACCACTTTAGCCATATCGAACTTAAAAATATTTGTTCTTATACCAATTCTCATTGTTGGTCATTCAAATAGGATACATAGCAGAGTTGTTTAATTGTGGAGTAGGTAAGAGAAGTAATAAATTTACACAAAGCACTCTCAAGCAAAGCAATAGTATCGTATATTTTATTGCGCAAAATGTTCTGTTTTACATACAACCAAAGCCTCTCAACTGGATTGAGTTCAGGTGAGTATGGTGGTAGGTATATAATCTCAATATTTTTAGGTACCTTTAAACTTTTCGACTTATGCCAACTAGCACAATCCATAACAAGAAAGGCTTCTCGTGGTCCCAAATATTGAGACATTTGCTCAAGAAATATATTCATACAATCAGTGTTGACATTCGGTGCAAACAAGCTAGAATTCTCCCCATTTCTAGGATTAACTGCACTGTAGAGATAAAAATTTTGCCTACCTAATTTTACTTTAACTTTTGTTCTGACGCCTTTTTTAAACCATCCATGCCCGGTCTTTGAATGTGTGCCAAACCGCGATTCATCGAAGAAAAACAGCTCTTTTTCAGGATACTTGCCAATAACTTCGTTGAGATTTTTTTTTGAATTCCTCTATCTTGTTGTTTTCTTTTACATTGTGTACTGGTCTTGGTGTAATATAAGAGAATTTCATCTTTTGCATATAGCGGTGTACTGTAGATTTGCTAATATTTAAGCCGAACTTTTCCTGGATTCTTATTCTCATTTCTTTAATGGTAATATTAGGGTTTTTTTCTATCCATGCTTCAACTTGCTGTAGTTGAGCCTGATTTAATTTAGTTTTTCTACGACGTTGTGGAGGAGCAAACAGTTTTTCTTCTCTGCCAAATTTCAAGAGTTTTACCCACGAAGTTAGTGCACTTCTTGAAATGCAATATATTTTTGCTACAGCCGTTATACTGTACTTTTTTACTGCAATTACAGCATTTAATTTTTTCGAAACATATGCATTATTCCTTACTTTCTTCAGCATTT
>NODE_24_length_10535_cov_57.941767
TTTTTTTTTTTTAATGATACGGCGACCACCGAGATCTACACTCTTTCCCTACACGACGCTCTTCCGATCTAGCTGCTTCCGCTCAGTTAATTTGATTTTATTAACGTCAAGTACTGTGAGTCTAGTTGCCCCTTTTGCAGTTAAGTCTGCAATTTCATTGCCCAATATGCCGATGTGTCCAGGCACCCATATAAAAATGACTCTTTTGGTACAACTTACGACTTGGTGGGTTTCAATGCACATTCTTGTCAAAGGATCATCACTGTTTCTGTTTTGTAGGGCTGTCAAAGTAGAAAGGGAGTCGCTTACTATCACATATGATTTGTGGCTCGACATATCACAATATCTCAAAGCTTGCCAGATGGCATATTGTTCTGCAGAAAAAATGGAGGCATATGGTGACATGGACCAGGAGTGTCCTACTCCCTCAATAACTATTGAACAGCCAACTCCGGTCTCTGTTTTAGAACCATCGGTATATATAACCTTTGCGTCTCTGTATTCTCTCATGATTTCAATGAACATTGATCTTATTTGTTCATGAGGCACATCACGTTTGGATAAGGATGTTAAATCTGTCCGAACTTTGACATCACCCAAGAGCCATGGTGGAAATTCGCTCAGTTGAGTTGAATGCAGAGGGGTCACAGGAGTATGCAATTCGGCTGCAAGTTCCACTGCTCGTATGGATAATGGCCTAGTGATAGTTGGCCTAGATGTGTATCTTCTATCATAGTTATCTAGGAGTTTTTTGTTTCGATGTTGAGCAGCAGATTTGATGCGTGATGCATACGACATCACGAGCTTGCTTCGTCGGAGTTGCAAGGGTTCAGTATAGGCTAGCAACAGGGGTTGTGGGAAAGGCTCCTAGGGAGTACCTCAGTCCTAAATGGTGCACACTATCTAGTTTTTTCAACAAGGAAGGTCTTGCAGACCCATACACTTCGCAGCCATAATCAATACGAGACAATACGATGGTTTTGTATATTTTCAGTAACATCTCAGGTTCTGCTCCCCAACGCGTGGAACTTAAACATTTTATAATGTTCAAAGCAGTCCTACACTTGCTTATAATGTAGTCCAAGTGATCGCGCCAGGTAAGCCGTGAATCGAGTATCATTCCAAGGAATTTGATGGATGGCTCGCAAGAGATCTGGTCACCGTTTATAAATAGCTGAGGGTGATTATGAGGCTTCCTCAGTCTGCAGAAATGCACACATTTAGTTTTTGGTTTAGATAATATAAGACCTTTATTGTCTGCATTTTGACATATTTGATCAATAGCTGGTTGTAAGCGCTCTGTAATTTCCTCTATGGTATTTCCCGAAGTAAGTATGCAGAGATCATCAACGTACAGTGATATACTCACATCTGGGCTAATGTGATCTGCGATGTCATTTATCCCAATGTTGAAAAGTGTGCAACTGAGGGTTGACCCTTGCGGAATACCATTTTCCAGGGTATGCGTCTCCGAAAGAACGTTACCAATACGGACCCGGAAGCGTCGATCAGATAAAAATGACGAAATCAATAGTGGCAGGTTGCCTCTTAGTCCCCAGTTATGAAGTCGAAGAAGAATATCATACCTCCAAGACATGTCATATGCCTTCTCTATGTCGAAGAAGACGCCGACCGTATGTTGACGATTTTTGAAACCATTCTGAACTGAGTCTTCCAAATAAACCAGCTGGTCGGTAGTGGAGTGGTGCTTTCGGAATCCAGCTTGATGTTCCGAGAAAAGATTGTTTTTTTCAAGGAACCACGTTAAGCGTTTATTTATCATTTTTTCTAAAACTTTTCCAATGCAACAGGTAAGACTAATGGGTCTATAGCTACTAGCTATCCGGGGGTCTTTGCCTTCTTTGAGGATTGGGACTATAATAGCTAGCTTCCAATCATGAGGGTATATACCATCTGACCATATTTTATTGTAAATATTGAGTAGAGCCACTTTTAGGTTATGAGGCAGTCGGCAAAGCATCTCATAATTTAGGCCAGGGGCAGATTTTTCAGTGTCTTCCAGGACATCGTCCAATTCATACGTGCTAAAAGCTGCATTATATGGTAGTTCTGTTGTGGCAGAAAAATCAAGTGGCGCCTCCATAATGGATTTGTTTAACTGGAAATATTCAGAGTAGTTACTGGTACTACTGATAGTGGCAAACTGAGTAGCTAGTATGTTGGATATTTCAGACGGATCAGAGAGAACAGTACCGTCATCTAACCGAAGATGTGTTATCTGTCGGTATGACTGTCGACCTCTAATTGCTCTCACCTTGCTCCAGACTTCAGTTGTCGGAAATTGTGAGGTAAAAGTGCTAACGTAGTCCCTCCAGGATTGTCTTTGAGCCTCTGGTTAGTTAAATTCTTTTCCTCGCCCTGCAAACCACTAATTTCTGCGTCGGCCTCATTTATCGTTTCTCGAAGAGTAAAAAGTTTTCTCAAACTGGTCGACCTTTCATTACTTTGTGTCCTTTTTTTTAGGACGGACAAAATTAAAAAGTCTTTTCTGAACCGGCCTCTTTTTACTTTGTCTCTCCTCTTTAGAGTTGGTCGACTTGTCAGCATCAGGAGTTTCTATTGCCGAATTGGTCAAAATATTAACATCGGAAAGTCCTCCTCCCAAACTGACTGACTTCTTTTTACTTTGTTTCAAATGGACCTGATTGACACCCATAGTAGGTACTCCTAGACGGGTGTGCTCACTAGGTTTAGGATTGTTCAAATACTTGTTAAAATATTCTACACGTTCAACCACAGTCTTTTCACCTTCTTCAAGATTATTCGGACTTTTAATATCAAAAATTTCCCCGGAATTGGCCCATTTTTCAAACGATTCTACCAAACTCGTCTCATCCCTTTTGTTTTGTTCCCTCAAATTAATCGTCGATCCTCCTTTAGAATTAGTCAAATTGTTAATATTAGGAAGTCCTCCTCCCAAACTGACTGACTTTTCACTTTGTTCTTTAAATTTGGTCATAACACCCTCCTTATTATAATTGCCTCTGGGCTTCTTTATTGAAGCCCTTATGTCACCCATAATACCATTTCTTCTATCTTTGTCAAGAGGTTTATCATTTCTATTGCTGAGTTCAGAATATATATTAATTATTCCAGAGAACGAAGCATTCTTATGTTGATCTTTCACTCGTTCAAAATATTGTTTATCGCTACTTGAATGGGTGCTTGGAATAAGACAACTGGGTACAGTTAGTACATCGTACACTTCCGTGGCAGTCCGGGAAAGGATGTAGCATGTTGCAGATGTATTATTATCCGACTTAAAATTTTTTGGCTTTATTTCTAAAATAAGATCATGATAAACTTCCAATTTGTGGTCATGTATTTTTAATTGTTTGCCTACATGTTTATAGCCCATAAAATTAGGCGGTAATGAAGGTATGGTATCTGATCGATCAACTACTCTAATAGTCTTTCTTCCGAAGACCTCATTACAAACTTTATCAGCATTACGGTTAAAAACCCTTGGTGCACCAAAAGTTGCAATATGCAAATCTTTTGCATCCTCTGTTACACTTAAACATAGAGCAGCTATGTAAGCGACAGCACCTCCCATGCTGTGACCTGTAACATTAATTTTTCAATCTCTGATTTCTAATCGTTGATCGTTAGCATATCCTTTTAATATCCCGTAAAGGCTCTCCCAGGAATTTCCAAATACGGAGTAGAAGCCTAGGTGAATTTTACCACCTTTAAGCAAAAGTTCATATTGACGAATTAAAGGTATTTCAACATATCTCTTGAAGTCATAAGAATTACAAGTACCGCGGTATGCTATAGTTACTTCCTTACCCCTTATGAAAACATAACCAGTATGTCGAACTTCTTGGTCAGAAATAATGCCATGAAATTGAACAACTTTGTCAACCGCTTTTTCAAGTTGAGCAGGAGTTTTATATCCTCCTTTCTTTAGCTTAACAGACTCATTGTTTTTACAACCACAATCACTAACATAATAGCCTACCATAGCGAAGTTGATCATCTCTAATAACTTTTTTTTGTTAAATCCTACAATTTTAGTTAGATTCCTAGAATTATTCCTGCTTTTACCATTTCCTGTAACACCTGCTGTTTGTGGAATAGGTTTTCTAAGTAGATTAATTATATATTACCTCACATAAATAACTAATCTAGTATAGTATTAGACAACAATCTTGCCAAGCAAATTATTAACTCTCTTAGCAAACAGACTTACATCATCCATCTCTTTACCTTTCACGATGCAAGCTTGGTAAAATAATAAATGAATCATGTCTTCCAATGTTGGGTTTTCACCATTTCCAGCGTGAGATTTCATTATGCTTTTTATTACAGGATGCTTAGTGTTACTTCCCAGCACCTTTGGCGTGCGGGAATTTAGCTGCTTTTGTTCACGCAAAAAACGCTCCGTGCGAAGATCCATAGCACCTTCATCAACTGCTAGACATACAGGGCTGTCAATCAGTTTTTTTGAGATTTTCACGCTTTTCACTGAATTGCCAAGAACCTTGGTGAAATATTGCAGTATAGAGTGCGTATTTTCTTCAGTCTTTTCTTCATCTTGCTTATTTTCCTCATCTTTTTTATCTTCTTCTGAAGAGAATTTTTCAAAATCAACATCAGCGCGGGTCACAGACTCAAATTTTTGATCTTTACATTCATGAATCACGCTAGTCCAGAAATCATCAACTGGATCAACAAATAGGAGCACTTCTAGTCCTTTACTGACGAATCCCTCAAGTTGCGGACTGTTTTTCACTGAATCGAGGCTATTCCCGGTGAGATAATAGATATGTTCCTGCTCAGGCTTCATTCTGCTTATGTAGTCGTCAATGCTGACTAACTTCTCATCACCAGTGCTATGAAATCTGCAAATCGAAAGTAGCGCTTCTCTCTCATCAGTTGGCATAGCTTCACAAAGACCCTGTTTTAATACTGCACCAAAATTTGTATATTCCTCTAAATTCTCTTTTGCCTTTTTACCGAGCTCTGATATCGCGCGTTTAGTTAAGGATTTTCTGATTTGCTCAATAACACGATTATTCTGCAGCTTTTCTCTGCTGATATTAAGAGGCAAGTCTGGTAAATCAACAATACCTTTCAGAAAACGTAAATACTGCGGTATGATCTGTACGTTATCTTCAGTGATAAATACTTTATTTGCATATAACTTAACAGAGCAACGTCTATCTGGATGAAATAAATCAAAAGGTTCAATAGAGGGAACATAAAGCAAATTTGTATATTCTATTGCACCTTCATTTCTATTATGCAATATCATCCAAGGCTCCCCGCCAACGTGAGCAACACTGCGGAAAAAATCATTGTGTTCCTCTTTAGTAACATCATTTTTTGGCTTAGTCCAAATTGCAGCCTTACTGTTTAATTTTCACTTTTTCCTTCTTCATTTATGGATTTAACAGGAAAATTTATGTGATCAGAGTAAGTAGTGACAATGTTTTCAACACGAAATTTATCTAAAAATTCATTCTCTGCAAGACGAATAATGAGTGTAATTTTAGTTCCACGAGAAATTTGGTTATCTAGTTTACTTATCGAATACCCTCCATCTCCCTTGGATTTCCAGACACAAGACTCCTCCTCTCCAGCTTTTCTTGACTCTACCATCACATCTGATGCAACCATAAAGCTTGAGTAAAAACCAACACCAAACTTCCCAATCAGCTCCAGAGCTTGGCTTGAATCCTTACTATTTTTAACCGCATCTAAGAACTTTTGCGTACAAAAACTTGCAATTGTACCAAGGTTATCTATTAAATCTTGTCTGTTCATTCCGATGCCATTATCAGTGATATATAGCTCGTTCTTATCTTTATTGGAGCTAATAGTGATTTTGAACTCATCACTTGAATCTAGCAAATTTGAATTAGATTGATTGAGATTCATAGCACAATTTATCACATGCATCCGATGTATTTGATATTAACTCACGCAAAAAAATGTCCTCATTAGTATAAAGTGAATGAACCACTATATTCAGTACCTTCCCTACTTCAGCGTCAAATTTTAAATTTTCAGTTTCTTGTACGTTATGCATTTTGAGCTCCATTATTTGCCTACTACCCTAATAATCTAAGTATTGCACTGCAATCTTTCAAGGTCACGCACGTCAAAATTAATGTAGCCGCCATATTATGACACCCAATTTATGGGATCTCTTGCATAAAAATTTTTTGACACCCTTCGCCAACCCCCTTATCATGAAACTGAAGGTATCCATTTATCCTCATCTGTGCAGATTAAACAGCAAGAAAACAACGTAGTTGGCGTCTTATTTTTAATTTTTTGCACTTTGTGCACCTTATGTCTTCACAACATTTCTGGGTTTTTACCTATATAAGCTGAAAAGCGCTTATAAGTCGTTTAAGACAGTATAGTACGCCAATTTGCAGGATTAGAGAGTGACAACTAGCTAACACGGGGTTTCTTTTGCCTTTTTTTCTGTTTAGTTAATTTCTTAAACATTTAAGCTAAGGTTAGTTGCACTTAAAAGCAGCTAAATTGCAGCGTTTAAGACTTAAAAAACGCCAATACAGAAAATAGACAATGACCAGGGCTTCTTTTGCCTTTTTTTCCGTTTGGTAAATTTCTTAAATATTTATAGCTAAACGACAATCGTCATCCCGCTGCTTGTTAGCGGGATCTAGAGATACCGTGACGGTATGACGATTTCCGTCAAATAAGCCTGAAACAAGGAACATCGACATGATATGTAATAAGCTCCATGAAATGATCCAGAAGACAAGGTTTCGTCTCGATAGGGGGATAAATAACGATCTTCCATTTTCGTCAAACAAGCTTGAAACTCAAAACAGCAACCTTTTTTGTCATAAGCTTCCCGAAATTGTCCAGAACACAAGGTTTCGTCTCGATAGGGGGCTAAATAACGATTTTCGATTTTTTTTGGTAAATTTGAAAATCAGAGGAGTCTGAAATTTTTGATTTTCGTGAAACGAGCTTGAAACTCAAAACAGCGACCTTATTTGTTATAAGCTTCCTGAAATTATCCAGACGTTGTATTTTAACGTAAAACATCTATTTTTATGCTTACCAACTTAATAAAATTCCTGGATCCCAGTTTCTGGGCACTGGGATGACACCATTCTTTTTGGATTCCAGACTGGAATGACACCGTCTTGGATGGAAACCGGTGTCAGCTACTTTCATGACACCATCATAAGGTGAAACTGGATCCCAGTATCTGGGCACTGGAATGACAGAAGATACCGTCTTGTTAGTCAACAAAAAAATTATAAAAATTTCCCAAGTTGCATCATAAAATCAAAAAATACTTCCAATTGTGTAACAGTACACAGATTATAGTTAGTGGATATGTTGATAAGTAAATTAGTTTTATACGCACAAAACAGATGAAGTTTACTTATCAACATATCCACTAGGTACCTAACCAACAACATTCAATATATTTGTGTAAGATACCACTTTACATAAGATAGATAGGAAGCATTTTTGATTTTAAAGTACTAAACCTTCAGTCAACCTCCTAGCCCTGTAGTTTTTGATATGGTTAGGGTCAAAAGCACTTTTGGATGTCAGAATACCGAAAATGATATGGAGTAGCTTACGCATTGCAGCACCAACGATGTCTATATTATGCTTACCCTTTTCCTTTAATCTTTGGCAAAAGCTCCTAATGATAGGATTGTGATTCTTAGCTACTATGGCAGGGAAGAAAAGTGTCTTACGTAATGTTTGTGAACCGGATTTACTTAATCTGGGTTTGGCATATACAGAGGAACCTGACTTCATATTTCGTGGTATAACTCCTGTATATGCTGCCAATGGCCTGGCATCTCTAAAAACCTCTATATCAGAAACTTCAGCTAAAATAGCTATTGCTGATTCTTCTCCTATGCCTGGAATACTCAATAGAAGTTGAAAATTTTCCAACAATTCTTTGTGTTGATTTAATAGTTCACGTACGGAGTTTTTTATTGTTTCTATTTTTTGAGCTATATTCATTGCAAGGTCTTCCCAAGCATTTGCAACTTCTTTAGGCAGTCTCTCTTTTTTTTCTAAGTGGTTATTTACTGATGTTAACTCATCTTTTAACGCAACTGAGCAACGATAAAGATGTTTTAATTTTTTCATTTCAGGAGAAGGTGGTGTCCAATTAGAAGGTTCCTGTCTTTGGCAATAATCAGCAATAACTTCTGCATCGGTCTGATCATCCTTTTGTCGTATCAGCTTACTTCTTGCATAAGATGTTATGCAATAAAAATATACAACACTTACAAAATGTCAAGCATTGTGTAGAAATTCAGCCAGTGCTTCGCTATAACAACCAGTAGATTCCATGCAGGTTTTTACTTTTTCTACATTATGTTTGTGTAGAAAATTCAGTAGACTTTGAAACCATCGCTCTTAAAGCTTCTTTTTCTAGTTTTACGCTTTCCTTTTTTGCTTTTAAATGAGAGAAAAACATCAAAGCGATCTTTTGATATATCTATGCCCAAAAAGTTGTTGATCATATATAACCCCATACGTTACCATAAAAAATGAAAAGTAATGCTAGTCTTGTGAATACAGAATTAGAACCATTCAGGTCTTTCTACGATACCGTCCAGCCTATACTTTTGAGAAGGGAATTCTTATCTCCTCTACAGATTTTATATCTAAGAAGAAGCACAGAGTTCCTCCCTTCTCCACCTAATGCTTAAGCTTAAAACATTAGATGCTTTTGACAAGATACAAGAAGAAGGCTACTTAGATGGCAGGGAGGAGCTACTTGAATGACGGTTCTTATCGTCGGTAAACTTAGAGCCATAATAACTATTTGCCTTTTTTCTACTTAAGTTTGGGTTGTGCAAGAAGTCTAATAGAGCGAAATATGGAAGACAAAAGATAAGTGCATTCTACGCAGCATCGCTAATTAATAATATCTTTATTATTGTATGAGATAGGTAATTTAGCATTTATGAATTTGTAATGTGTTACGCATAGCTCAAAGAAATAAGGTTTACTGGTTACACGCTGCAGCCAATGCCACAACACTAGGATCTATGTTGTTGCGTTGTGATTTTATGGAGGTCTTCTGTTACCTATGCTAGTGAAAATTTGGAGATACAGAAGGCCTTTGATAGTGTTGTCAAGCATATAAAAGCTGATAAAAAGTATAAAGATCTTGATGTTGTTGGAAGAAAAAGTGACAAATTTAATATCAAAATTGCGCAGAATTCTGGCAAGAGTTTTGACATATACTCTACTTTAAAAAAAGCAAAAGATTCCTTTGAGTCAGGAGATAATGAAACAGCTATTTTTCTCCTTAATCAGATCATCACAAAGTTTCCTTATCATAAAAATGCTTTAACTGGATTGGGAAATATTTATTACGCTAATAAAGAATACAAAAAAGCTGTAGAGATTTACACAAGACTGTTAAAAGAATACCCTAGTAACCCTTACATATTAAAAAATTTTCTGACGGTAATCTCACAATATGATCCTGATCTGGCGTTGAGTGAAATGTTGAAATTGTATGATATACATAAAAATTATGCTCCTTTATTAGCAAATTTAGGTCTGATTTATATGAAAAAGGAGGATTATGTAAAAGGTCAAGAGTATATGACAACTGCTATTTCCCTTGATGAAAACAATATTTTTTATACCTATAATTTAGCTGTTATTCTAGATAAACTTTCAGATTTTAAAAATGCTACAATATTCTACTTAAAGTTGTTGTACATGGCTACAACTCCGAAAGATGTGAGTGAAAAAATACCTTTATACAAAGTGACAGCAAGACTAAAATTTATAAAACTCCACAGCACGCACCCAAAGATTTCATAAAAGCTTATAGCTTACCTAAATCTAATTTATCGCTATTTTTGTTTACAATAATAATATTGAGCTATAGAATTACATCTAAAGGGGCAATTAGCTCGGCTGGTAGAGCATCTCGTTTACACCGAGGAGGTCGGCAGTTCAAGTCTGTCATTGCCCATTTGCTTAACTGAATGTTAATATTATTAATTACTTCAATCAAAATATAGAAAATGCAGGATAATATAGTACCAATCTCAATAGTAAAAGAGCTGGACGATTCTTATCTCTCCTACGCAATGAGCGTTATCATAAGCCGGGCTATACCTGACGTGCGAGATGGATTTAAACCTGTTCATAGGCGCATATTATATGCAATGTCAAGGGCTGGATACCATGCTGGTAAGCCATATAAAAATGCGGCTCGTATAGTAGGGGATGTAATGGGGAAATATCACCCACATGGTGATGCAGCTATTTACGATTCCTTGGTTAGAATGGCCCAAGATTTCTCTCTTCTTTTACCACTTGTTGATGGACAAGGTAACTTTGGTTCGATAGACGGAGATCCACCCGCTTCGATGCGATATACAGAAGCAAGGCTTCACAAAGTGTCGCACTTCTTACTAAATGATATTGACGAAGATACACTTGATTTTAGGCCAAACTATGATGGAAATGAAACAGAGCCTGTTGTACTGCCTGCAGAATTTCCGAATCTATTGGTA
>NODE_25_length_10504_cov_92.161504
CACAACTTAATCTGACGGGAATGAATTAACTGATAGAAGAATTGAAAACTAATATCAGACTCTTATTTAATACAATTTATAGATGCGACAGAACCCTAAACTTTCCCTGTATCGGTTATAGGGTAGCATAAAAGATCTGTTCTGCACTAACATTAAAAAAAATTACTTAGCAACAATCTTTGATTATTCATTATTAATGATAGTCCAAGTAACACTAATAATAAGCCAACTAATAAAAACATTATATCAATTGTAATAAAACTGATTAGCAATGCACCAACCAAAGGAGAAATAATCATGAAAAAGTTTTGAATAGATTCGCTAAAGGCAGAAACTGAGCCTATTATACTTTGGTCAACTTCTGTCTGTAATAGACTAGCATATGGTACATTAATCAGCGCCCCCGTTATTCCAAATAAAAACCATATTAATACATAAAAATACACAGACAAATTTATATGATAAAAAGCTAATGAACCTAAAAGGAATAATAATAATCCACCAAGAGTTTGCCCTGCAGAAATCAACAGTATGTATCTAAAGCGCGTAATGTAAGTAGTAACTACTACTGCACCAACAACACTGCCCATTCCTATAGCACTTATTGCTATTGCATATATTGATGCACTAAAATTCATAAATTTGTTGAAAACTATTATATAAAGATCGAATATAAATATTATGGCAAACCTTAATGCACTATTAATAATAACAATTCTTAAAAGCTTATTGTTTTTAATTGTACTGGCAACATTTATTAGTTTCTTATATATAAAAGTCAATTTACTAATCTTATTGTTAGACAATTTTGTTTCTGTAATTTTCATAGGTAGACTAATAGCTTTGATAAAGCATGCAGGTGCTAGAAAAGTTAAGGCATTGATAATAAACAAAAATTTTATATTGCAATACAAGATCAACAAACCACCAAATGCTGGACCAATAATTTTTGCAAGTTGACTTGAAGTATGCAAAAAACCTGATGCTTTTGGTAATAGATCATTAAGAACTAGTACTTTTAAGGCTATTTGCCTAGAAGGTAAGAAAAAACAACGGCATATTCCCTCCAAAAAGAGTAATAACAAAACTATTTCGTAATGATAAGCTAAAAAATATAAAATAATTGATAAAACTGCTCGAGAAATATCAGAATAAATCAAAATAGGTATTGGATTTTTATTATCTACAGATACTCCTATAATTGATCCAAAAAAAACGCTTGGAGCTGCAATAATAATTTCAACAATAGCAAGCATTTGTGATGATAAACCAATATCATAAAAGAATAATGAGCCAATAATAGGTATTACCATCCAGTCACCTAAACTGGAAATAAAGTCAGCAATAACTAAGTTAATATAGTTAGTATTACTAATCAAGCGATTTGTTTTTACCATAATTTAATACTATTAAACTTTACATGACAGGTGATATGCTTTAGCTTGAAAGCCATTATTTAAATAAAATTTCGAACCCAAATGATTACTCATACTTACATCGAGGTGAATTTGATGGTAACCAATTCTTTTACTTTCTTCTTTGAGCCATTCAATTAGCTGGTGCCCGTAGCCTCTTGATCGATACTCAGGTAGAGTTACTAAATCATCGACATAAACATATTTTCCAAACGCAAACTTATAGAGTAATCTATACGCTAAAATAGCAATAAGATCATTATCTACGTATTTGCCAATAACTTTATATCCATTATTGCATAAAGACGTAAAATTAGCTATAAAGGTATCTTCGTTATCAATATGTACATATAATTCATTAATTAAATTATATAACTGTTTAGGGTTAATAGTTTGAGATATCATGTTAAATAAGTTGTTGTTTTAGCCATTCAAATTCTTTTATTTTTAACTCAGCTATTTGCCGTATATCACCTTTATTTTCATCATTTAGCTGCCTTAAAGTAGGATATACGTTTTCTTCATACCAAGTTTTAAGTAAGTTATATAAAACTTTTGTGTTATTGTCTTGAAATTCAAAACTTCTGTGAAAGAATGACTTTTTTAAAAGATTATCTCGTTTAATTTTTAGCTCGATAGGGGTTCCTGGAATTACCTTCAATATGCTATTAGTTAAAAATTGGGGAATTCGATACCTACCAAATTTCTCAATTTTATCAAGCTCGAACTTTATACTTTCAATAGTTTGCCATGGATGCCACAGTATATAACTTGTTACAGTTTTTATATTATTTTTATCACATTCTTTAATAACTTTATGTAAATGAGCCTGATCAACTAACTTTCCAAAAATTTTTTTTAATGTTCTTTCATTGAAGGATTCTATTCCAATCAAAAAAGTTTTTACACCAGCATTTGAGAAATTTAAAATGGAATCTGCATCTAATACTTCGGACCTAATATTGAGTGCTATTGATATTTTGTCGCGAATATCATTTAGATGATCTGCTAGAATTTTAGCTCTATAGCTACACTCATATAAATTGCCACCAAATTCATTATCACTGAAAGCAAATCTTGTAATATTATGTACTTCATACAAGTAATGAATATCCTTTGCAGCTTCAGTTACATTACGCCCATACCAACCATGACCTACATCTTCATTATATGCACAAAAAGTGCACCGAGCATTACATCCACTACTACCTTCTATAGAAATAATACTATTTTCATAAAATTTGATGCTATTTTGTAGACCTCTAATCTGATAAAACTTATCAATATTGGCTTGAACATTTTCTGCAAGTGTTTGTACATAACTATCATACTGTATAAAAGAAAGTATTGATATCTTAGTCACAACAAGGTCAACAGCTTCATACTCCATCAGTTCCTCAGAAGCACTTGCTGCTAGATAACCGAAACCTATTATTACAACTTTATAACTTAATTTTATTAATCTTAACTCATCAGCTACTTTTTTTAAAACTATACCATAAGCATCAGTTTTGTTAAGAAATACAAGTATAAAGTAAAACTTTAGTGAGTTATTTGATAAATAAGCTAAGAGATCTACTTGTTTGCTAATTTTATAATTGGAATCTAATAAAGTAGTATTATAGCCTAAAGACTTAAGATATGTACTTAATGTAAACACCTACCTGTTACTACACGTTGCTTAAAATGTGCATCAAATAACTGTGGAGAATAAATTATTACTTCCCTGTCCATTAATATTAACCAAATAGACTCATTGGAGTTTCACACCTATGGCATAACCTACCTTCGTCAAGTTTTCTAAATTTATCTAACTTTACAGAATTAAACCATACATCATCTAAAGAATCACTTAGTATATTACCCATACATTGAGTTTTATCACTGACTCCAAATATACACGGATAAATGTCTCCTTTTTGTTCAATTGCGAATCCTGATATACCGGAGCCACAATTTCCACTACCAATAGTTTCTATTTTTGTGGAGTATTGTTTTGCAAGTCTTTCACATTCTGGTATTAATACATCAATTATTTCTCTATCACTTAAAATTATGTCAGAATATCCCTTAGACCTACCACAATTTTTCTGAGGAAAAAATTTAAATTTTTTTACCCCAAAACTTTGACCTATTGTAATAATATCTTTTAGTTCTGGAAAGTTTAGCTTGTTAACTACAGTATTTATCACAACTTCAGCAATTTCTGTCAGCTTTCTTATTCCCTTTAATACACTCCTATTGAATGATCCAAGACTTGCTCCTCTAATAAACTCATAAGTTTTAGATGTAGTACCATCTAAGGAAACTTGTATTTTTTTTATATTAAGTTCCCGTAATTTTGATACTACTGTTGAAGTAATAATACTTGCATTTGTACTTAACCCAAAGCCTAAATTCTTTGATAGAATAATTGAAGCTAGCTCAAAAAATTGTGGGAACATTAAATTTTCCCCACCTGTTATATAAATATCAAAAATCCCATAACCTCCTAACCTTTCTATAATACATTTCCATTGTTCAATGCTCAGAAGGAATGGATCTGCCTTAGTACCACCCTTACAATAGCAATGAATACATTTTTGATTGCATCTAGTAAAAGGTTGAAGGTGTGACCAGAAAGGCTTAATTATATTTTTTTTTTGGAGAATTTTCTTCAAAATGCTTTTTTATTTTAGGTACATCCTCCAGTAGGCTTATAGGGCGGTTATTAGTAGGCACAATGATGCCTTGTGATACAAGATCCTCAACAGCTTCGTTAAATTGAGTACAACTAATACCGAAATCTTTACTGAAACTTTTATAACCACTTTGTATTATATCCTGATACCTTGAAACTTGATAGATTAGTAAAACTAATGTATTTATTTTACCTAATTTATAAACTTGACCTGTTTTCTTATTTCTAAGTAAAGAACCAAAATACTCTAGCCTATATTGAAAATTAGGATTAATAATTAAAAATACCATAATACTAATACTGTACCTCACTTAAAAAGTAAAATTTCCACATGAGTAAGATTTGCATAAATGAAACCTTACTCATGTACCATATTTTAGCTAGCGCTTTGCTCAACTGTGCCCTTGTAACTAGTTGATCCAAGAGACAACGAAGCTTCTGTTATATCCTCATACTTTTTTATTTCTTCCTTAGTTGACTCTTGTGGCTGCATATTTGCTTCCATATAACCTCCATACTGTAAAATTAATTTACATAATGTAGTGATAAATTTAAAAGTCAAGCTACTATTTTTTATTCAGTACAATTATTTAGTAGATGACTAATCGCAGTGCTAAAGTTTTGTATACTTTTATTAGCAGGAAAAAATGCTATACACCCGAATTCTGGATTAAGGATGAAAAAAGAGCAAGAATATCAATAGCTTATAATTTAAACATTTACGATAGAAAAATTAATGGGCACCTAAATTTAAGCAGCAGGTATCTTAAAGCTACCAGTCAATTTAGTAAAATCCAAGAATTTCAGTGGCTTAGCCGTATGAGGCATGCAATAAACTGCCATTTTTAAATTTGATCGGACTTAGTTAAAAGAGTCAAGATTTTCAATAATTTACCTAAGATCTAATCCAGAATTCGCGTTTGTAAGGCTACTATAGTATTTCTAAACAGCAGAAAATAATTATGTGTGAACTTGTTTGTTATTTTGCTTAGAAAATACTACTGTGCCTTCTGCTAAGACTGTACAATAATCATTAAGTCTTTTACAAAAGATCCAGGAGCTTTTATAAACCATTATAAGTATATCTTAATGTTAATTAACTGTAAGATAGCCAACTCTACTCATAAGTCAATCCATTGTTTCAAAAAATATTTTAGCAAAATACCATAGAATTAGCGTTACACAGGATTCGATTATTTACTTTTTTATGAAAACGCAAAAAGTACGTACATTTGTGAGAACAAGCTGTCTAAAAATAGGGTTGTAAAAATCAAAGCATAAAATTATTGCAACAAAATTAGGCAGATTAGTTCATATATGAATTTAGCTGAAGTAAGCTAATGTGGGTAGTTTTAGCGTATAGTAAAATCACTATAATAAAAAGTTCGTATGTATCACATGGTAGACCAATGCATCCCAAGAAAAACACTTCTCACGTTTCTTGGTTTTGACCACTGGAAATGGTTATATTACTTAATTTATTAGCGATATATAATATTAAATTAATATTAATTCATTCAACAATAAGTATTAAGATAAACTTATAAAAACAGAATTTAAAACAAATAAAACATCATGTATCGAGCATATTTAAGAGGCTCTTATTGAAAGTTATTGCAAGAATTTTCTACAATATTACTGGCCCTTTAATTTAACCAACAAGTAACAAAAACTTTTATAGGGATCACAGCAAGTAATCCTTTTTTACCTTTTAGTAGACTTATTTATTAATATTAAATTTTGCATTTCTTATAATGTTATTTACAGTCTCAATATCATTATTAAAAGAGCGATATGCATTTTCTACTGAAGTTTTATCATCAACGAAGTAGTGAGAAGGATTTGTCATACGTGAATGAATGTCAAAGAAAACGCACTTACCATCAATCATACCTCTGTATATATATGTATCATAAGCAGTACCTGCTGCACCTTCACCTGCATAAAGATATATAAAGTGATACCCATCTATCAATATTTTATCTGGTAAAACTTTTTCCTTACTGTTAAAACTCATGAATGTTGGGTAACTACTATAACATGTTTCTTCTAAAACATCACCCTTGCTAATTAGCACATCCCCTCTTATGCAATAGTGGTAGATATCAGACTTATCAATTTCGAATGATACAACTTTTCTTGAGTCTTTTATGAGAGAGTCATTTTTGTAATGAGCTATCAGGGCAGTATTGTCATCATCTATAATCATGTTACCAGGTAGTGGTAGCTGGAAACCACTGTCTTGATCGTAAAACATATCTGTTTTTTCCTGTGCAAGAAGCTGCAAATTAAAAAAAAGAACGAAGATCAAAATTCTAAATAAAGAAATACTATACATCTGCAAAACTAAAGTTAAATAAGAAAAATCTCTTTCTAATCATACAGGTTACTTTAATTCTCTTCTACTCTATTTGCTGATATGCGTTGAACCTATAGTTTGAAAAAATTTAAACCAAATTCCAAAAATGTGTATAGCTAATAAAAGACCTTATATAAGCCTATTAAGAGCCTTTTACTGAAAACCACTTTAGGTTAGAAAATTTTTCTAAAATAGTGATTGACAGGTTACAAAGGTGGAGTATGATGTTGAAATTAGTATAGAGTTTATAAATTATTATAGCTCTATATCTTAATATGGTTTTGTTTGTGAGGTAAGAATTATGGACTGTGATGAACTCAGAAAAGCTGTTTTCTCTATTATTAAAGATGATGATCCTTATAAAGAATCTAAACAACTTCAATTGAAAAATTGGTGCGGTGCATTTTTGGAAATATTTGACAGTTGGGGTGAAAAAAAACTTCCGTTCTTTTTGGATATATTATCAAATGAAGAATGTTGGGAAAAAACTGATACAATACATGGTATCAAACTCAATAGAAGAGTAGTGGCTAAAAAGATGATAGAACCAAAAAGTTCTAAGGGTATAAGTAATCCACTAGATGACTTTGATCGTTACCAGGTTGCATGTTGGTGTTGCTTAGAAGAAGACATAATCTCTCTATTTGAACATTTTAAACGGGAAGATGAAATAAATGAGGGAGATTCAGATGCATTAAAAAAGTTAGTCAAATCAGTAAGTGGGAGTTGGTATACGGACACAATGATGCAATTTTGGTCACATTTCGTTAGTGGATATATTTCAGAGTTAGATCTAAAAGATCAGCATCCGTATGTGTTTGGTTTAAACCGTGCAGCGATGAGCTCAGATAGAAGACGTGTAGAAGCAGTAGAGTTCTTTTGGGATAAGATAAAATCATTACCTGAAAGTGAGTTAAGTGCTCAGGAAAAAGATGAAGTTTTCATGAAAATTGCAGTGCATGCAGCACACGATAATGGATATCCTGATGTGTTTGAATTTTGTTTAAGCCAAATAGATCCTGACAAATATCCAGAGCTTTTGAGAAGAGATTTGGAGAAAAATGGTTGCTATGGTTCTTTAAATAGAATAAAGAACACGCTTAGCTTTGATAAATATCAACAATTGTTTGATTGTCTAAAACAGAGTGAAATTTCAGGAGATTATTATAATGCTCGCTTGTGTTCTATAAAAATACAAGAGTATTCAGGATGTTATTTAGACGCAGCTAAAAAGCTTTTTCTCCATATATGGACAAAAGAAGGGTTTGACAGTCATCGTGCTTTTGTAATAAGTGAGGAAGTAATGGATTCATCTCCTTGTTTTCATACAAATCTACTAATACCTTGGGTAAAGAAGGGTATTATGGAACCGGTATGGGCAGTGCTAGATAAGCTGGACTCTAACCAAATAAAAGAATTCATGACTTACAAACAAGCAGATTACATACGTTCCATATTAGAGCAAAGAGATCATGATTTATTAAATAGATTTTTAGATTATGGTAAGTCCATAGAGAAAAATCTTGCTCAGGATAGTGTAAGTGCTAATTTGGCTGAAGTTAAGTTAAGTAAACAATCTTATGTGGGGTTAGGTGATCATTAAAAAGTATTATATTATAATTTAGGGGGTTATATGTTAGGTCAAGAAAAGCCACAAGATTTTGAGTTAGTAGAACTATTAATTCGAGAAGCAGGTTCAAATGTAGCAAGTACTTCAACTCAGCAAGGAAGTGATTTTGAATCTTTCAAAGCAAGGTTTCAATCGTATGTTGACCAGGTTCCATCGTATTTGCATTCAGTAGCTAAGCAAGGATTTTTCCCTCATTTCTTTTTAGGAAGTTTTTCTACTTTCATAGATACAGAGATTGCAGCAAAGCTAGATATTGAAAAAATATGTTTCTGTTTTGATGGTCCACAAACTTTGAAGGTGGCTGTCATAAGGAAAGGTGACATTAAAGGTAAAAAAGATGTGATAGATAAGATAAGGTTATTTGTGATCTCAGAGAAAGGTGCCCCTTCTGCAACTCAAAAGTTCAGTTATGGTGAATTGAGGGATGCATTAGGAAGATCTCAGCCTGCACGATTTCACCCTGTTTTTGACAATCAGGGCGAATTAAGAATTAAATCAGTAACAATTGATAAAGGTAATGTTAATCAACAAGGAGTACTTGTTGCAGTGGAAAATAAAAAATTGCATGAAGATGATGCTTTAAAAGATAAGTTTCAAGAAATAAAACGCAGATTATGGCAGAATCCAGAAAGTGATATAGCCAAACTTACCGATTCTGACGCAGAGGAAGTTAGTAAACCTTTAGAGAAAATTCTTAAAAAAGTTAGTGAAATTCACTCTGAGTATAGGGATTCACTTGTTTACGCTAATCAAGCAAGAGAAGCAGCACATCATGGATTTGTAGCAGGAGCTTTAGTAAATTTCCGCTATAGACATAATCTCAGGGTTTACTTAGAGCAATTTGCAGGAAGGGGTTATGCTGATATCGTTCTAGTACCTCGTGGTAAGGATAGATCATTAAATGCTGTCCCTATTATTATTGAATTAAAAGCGGGAACAGCTGCTGGTACAACACCAGGTAGTGCATTAGATCAAGCAAAAGATTATGCGAAAGGGTTTCAGCCAAATACAATGCGTGTTTTAACCGTTTCAGATAATGTGCTTTGTGTAGGGTTAAATTTGGATTCAACTGAAAAGTTTTCTATGTATATATCTCCACCTGCTGACAGGAAGCCTGCTCGACCTACAATACAGAAACTTCTAGAAGTAACTTCAAGTTGGAGTGGTGAAGAAAGTGCGATCGCTGATCTTAAAAAGGAAATAAAGCAGCCACTAGAACGTATTTATCACACATTTCCTGGTACGCCAGAGAAAGGAGGTAATTACTTCAGTAGATTCATGTTAGGGCAACTTCTTCTTGCTAATGAGTTCAAAAGAGTAGATCTAAAGAGATTTATATTTTTATACGATGAATACTCACTCGATTCTACCACAAAATCCGGAAAGCCTGTAACAACTTTTACGTTGGTTAGAGGAGGTCGTAATGAAGAGGTATTTATTTTTCATATTAGAGAAGGAGGAAGAGGGGATCGTAGCAGTAAAAAGATACTTATGCCTGATCGCTTAACAGAACAAAGCAAAATCACAGAGGTGTATATAAGTTTAAGTGAGCAAAAGAAGTCAGATTTTTTTAACATAGAGGAAGTTAATAGGTATGACTCCTTGAGTGAATATAAAAAAGGAAAAGATTTTTTCAAAGGAAAATTAAAAGAAGTTCCCTATCTTAATGGATTGAGAGAAGCATTTGATGAAGCGTTCAAGTCTCAAATTACTCCTGCAGCAGGTAAGGTTCTATCAGTAGATAAATATGATTCACTAACAAAGAAAGTTGGAGAAGGGATGTTTTCTTTTAAGGATTTTATTGGTGAAGAGGCGCATTTTCAAGGAGTGTTACATGGGGCGTTTAGTTATTATAGTGATTTAAAATTAAAAGAATCTCCTAAAGCATTGATATTAACGGAGTTTCAAACTGGCAGAGGAAAACGTATTGATATGGTTGTTCATGGCATCAGTACAGATAAGGATGGAAACGCGAAAGAATACGATCCAGTAGGATTAGAACTTAAAGGACCAAGAGAAGGTAAGACAGCTAATGCATTAAAAGATGAGGCAAATAAACAAATAAGTGATGAGTATACGAAAGGTGTAACTTATAAAACACTTACAGATGGAAAGGAAGTGGCCTTTATGGGTGTTGTGTTTGATAAAGGTGCAAGTAATGCAGATTCTCTTATCTTAATGAGCAAAGATGAGTTTGCTTCTGTTAAAGTAATTCATAGCTCTATCTTTAGTTTTAGTCAGCAGCAGCCTGGAAAGAGATTTGATCCAAATAGTTGTGTGGGGCAAAGTAGTAGAAGCAAGAGAAGCATTAATAACTGTTTGTTTTCAAAGGGTGATGTAGAAAAATTCAGTAAAGGAAATATAGATGAAAATAATGTAGAGATCGGAAGAGCACACGTCTGAACTCCAGTCACACAGTG
>NODE_26_length_10152_cov_182.055682
TTAGATGCGATATCAGGGTCTTGAATAGTACTTAAAAACTCTATATCCTGTATTGCATTTTTGCCAGTAAAGCTCAAGATATCATTGAGGAAGTGAATGAGAATGTCTTTATTCTTTTCAGTACCAAAGATACGGCGAAATGCTATATCATTTTTAGGGTCAAGAAATTTAGATAAAGCCATAGCAAAAATGTCTAAAAAACATTAACAATTATACAGTATTATCAGTAATTTTTCAATAAAGAAGTGAAAAGGCATCTGTCTATTCCATTAAATCCCTAGAATCGTTTGTAGCAAGGCCATCTGATCAACACCATTTATCTTTCTAATCATATTTTCAGCATCGATTTCTATTAATTCATTACTACCGATAGTAAGTTTATAGTAATGAGCAGCTACAGTACACTTCAGCGTTGCTTTTTCAGCAGGTTTCCAGCTACCAAAATCAAATTCTCTGAATATGCCCCTAAGGTTGATTATTACTCCTTCAATATCGTTACTACCACTCCCTTGCATTCCACCACGGAGCGTCAAAGCTACTGAATTCCCATTTATCAGCCCAAATAGCCGAAAGAGCTCTGTATCGTATTCAGCAAAAGTGAAATCTGCTTCAAGCTTTTCCATGCCCATGTCAATATTTATTGGGATATCCATACCACCAGCACGATATTCTTCGGTTTTTATGGTGAGCTTTGGTAACGTTATCTCATCAATTTTTCCTGCATAACCCCGACCATCTACGAATACATTAAAATTCTTTAAAATCTTCGGTAACATCTCTTTCTCCCATTTTTATAATATTGTACCACTCACAAGATGTGACCTGAAAGTAATCTGTTCTGCTGGATATGGTGGTGTAAATTCGAAATCAAAATATACTTTCCCGCTTGCAATATTTGCCGGTGTATTGAGTTCAGGTGTTGCATAACATTTTCCACTGATAATAGCTCCTTGTGCTTTTAAACTTGCCAGATAGGAATTCACCCCCTCAATCACATCATCTATATAAGTTTTGGTAATATTGCGATCAACTGCCCATAAATGAGCCCTAAGTAAACTATCGTTAATTAAATCTGCAGTCCTTCTCACTGACAGAAAAGCCCATTTTGGATCGTTTGAACATGTTCTATTTCCCCAAAGCCTATAGCCATTTTGATGAATTATCGTTGTTACTTCATTTTCATTTAAATGGTTTGCTCTACAATTTGTATGACCGAGCGTAAAATCAATAGGCCTGCTTGTTCCAATAATACCATTTATCTCTTTATTTGAAGGTGAGTGCCAGAAGCCTTGCTCGCTGTCTATTTTAGCTATTAAACCTGCTACAAAAGGACTTGCTGGTTTTTCCTCCCCTTCAAAGACCTTAACCCATGGATCAACAACGTAAATTCTTGAGCTGCCTACACTTTTTCTCCATTTTATTGCTTCTTCATCGTTGGTATTTGGTCCATCTGCTACTATTATGCTTCTCAGCTTTTCTGCTACTCCTATCAAAGCTGCTACTACTGGGTTTTTAGATTCAGGCAATTGATGAGTAAACTGAGGTGCAATTAATATTCTTGGCGCAACATGGACTATACTTTCACTACTAAGAAATGCCTCAATTCCCTGATATTCTCCAGTTTCTTCGTCAACTCCACCAATTATATTTTGAATAGTTTCACTTTCTTTGAGCTTTGGATCGCTGTTTTCACTTTCTTCAACTCGAATAACTACTACTGTTGCACCAACTTGAGAAAATATTCCATTTACTGCAGAAGGCAAAGTTCCTTTTTTCCCAAGCTTTGCTGCTTCTTTTAAGCTTCCCGCTATTAATACTGGACTACTCAGTGGAAATTTTTGCTCGTCAGCATCAGGTGCAGTACCAATTACGCCAATTACCGATGATTTAGCTGTGCGTACTGCCCTTGCTCCTGAGGTAACCTCGATAACATTTACTCCATGTAGAAACTGTTCTGTCATCTTTTGCCCCTTTTTAGCTCTCTTTGCATTTTTTGTTTACAATCATCTAGCAGAGTTTGCAGCTCTTCCTTACTTTTAGCTTCACCGATTTCCCTTTCAGCTATATCCACCAATTCTTCGCATTTGATTATTGCTTTTACTGCTTTTTTGGCTTTTCCCTCGATTATCTTTGCCATTTCAATAACCGTAATATCACGGACTTTTGCTAATGGCTCTATAATTTCTGCATCTTTTTCGTCTATAGATTCTGGTGCTGCTAAAATGTTCTTTGCGGCTTTTGCTTGTATTTCATACGACTTAAGCTTCTGATGAGAATATCCTGCGTATTTGTGAGTATAATGATTAAAATAAACACGGATGCTATCAAGTGCAGAAAGTTTCGCAGTTTCCAGTAATTCCAGCTCAATATCTTCTTGATTCCTCTCAACAATTTTCCCTCCTTCTGTTAAACAATAACTCTTTTGCCAGTCGAAATTTTCTGGCGCTTCATACCAATCATTCCCTGTTGGCTTACTTTCAAGCGTTGTTGTTTCTACTTGTTTGTTATGTTCAAATCTAATATAAATTGGCATTGGTTTTCTCCGTTTTTAATTCCAAATTTTGTGGGTGGCATCTAATCCTGGACATTGCCAAGCCCTGAGCGTCCTTTCCACATCTACTTCAAGCCCTGTAGTTAGAAAATTGCTACGTATGTTATAAATCCCCCACTGTATAAATTGACCATAGGTGTGTATATCACCTGAAAACGCACCTTCACTAACTTTTCCTCTGGAATATAGATAAGATGATGTATAAAGTAATATTGCAACTGTTTTTCCTGCTGGAATTTCTACATTGCCAGATCCAGTTAACTTGCTATCAGAACTAGTGTATTGATAAACATTTTTCCACATTATTTTAGAGATTCTTGACTTACTAGTATTATCAGGAGTTCCCACAAATAATCCTGCACCCCCATACTCCGTACTCGAATACGATGATCCAACAAATTCTATTGTTTTATTTATGTTCGCATTCGTTGTATTTTTTACAAATATTACTCCAAGTGCAGCATATGGGTAGTAATATATTGAATCATGACTACTCGAAAAACTGTTTGTGTATGACTCTCCGTAAATAAACGTGCCCTTATTTCCCTCTATAAAACTTAGTTGTCTTGGCCGATAAAAACTAACGTAATCTGTATCGTATGTATGGCTACCTGCTAGTAGTTGTAACATGTAGTCGGTTTTTGTTATATCACTGCTCCATTGACCTAACTCAGTTGTGAAAATTCCGTGACCATAGTAATTATTTCCTCTACCTAGCACACCAAACAAGAAAGGTAATGACCCTGGTTCAACCATATTTCTCTTTTTCACTTCTTTCATAATTGATGAATTGCTAGGCACATCATTGATAGAGTTGAATTTGGTTGTGAGTGTTCTTAGCTGATTTTCCCTAATTTTTATCTCGTTTGTAAGGGATGCTTTTAATTGCTCATCTCGAATTTCTATTTCTCCTATAATTGATGAACCAGGTAGTACATTATTAATAGCACGAAAACTTTCTACTACACCTTTAAGACCATCTTTATGATTGTTGCTAATACTGTTTATTGCCGCAATATTCGCATCCTTTCTCGTGTCAAGTAGTGATATATGTGAATCTGATGACGCTTTTAAAGTACTCAAGGAATTAGTCTTTAGCGTGTTGATTTCATTGACAGATTGTGTCTTTGCTACAGTTATCGCCGATATTGAATTTTCCTTATTGCTGTTTATCTCATTCAAGTGCGATCTTGCGCTACTTAGAAGTTCTTTTAACTTTCCATCTGTCATCTGCACAATATCAGATACCGCACTTTTGTCGACTATTGATTCCAATGCCTTAGCAAGATATGCAAGCTGATCTGGTGTACTGTTTTCTGCTAAATCCTTAAGCCTCTTTTGTAGTACATCAATTATCTCTTTTACCTCAGTCATCTGCACAATGTCAGCAATAGCTTTTTTATCTGCTATCAATTCCAGGGATTTTGCAAGATATGCCAGTTGATCAGGTGTGCTGTTTGCTGCTAAATCCTTTATCCTTTGATGTAACGCTTCTATTGCTTCTTTCATTCCCAAAAATTCAAAAAAGTTTCAAATCTAAATCGTTTAAAATTATTTTTTAGTTGATTATGCTCATCTTCTCTTTCGGTAATATCTTCATCTATTTTCTCAATTGTGGTACGGATACGAACAACATCCTGCACAGCAATATTTTCTGGATGAGGCAGTGGATATCCTCGTTTGGTTTGGTCAACAGTCATTATGTGACAATCACTCTGAGATTTTTTACCTTAGGGCGATAAACAACTGTTCCACTTAAAACTAATTTTATCCTTGTTTCATTGCCATTAAAGTTTGTCAGCACATGAGTTCTCTCTACCCAATTTTCTCCAATTGGTTTTCCTGATGTTAAATTTACTAATTGCCAATCCACATTTTTTTGCACATATGCTTTTACATCTGCAGTGCCAGGTATTAGCGCATCATATGTTATGGTAATTTTAGTGTTAGCTCCTGCTGTAATACTTCTTGTAACATAATCTCCAGACTCTGAAAGATTACCTAGAACTAGCTGTAACCCTGGATATAGCACTGGACTTTTTTCTTTTGACCCTTTTAAATTTGCCTTTACTGTTAACTCTCCAGATAGTCTTTCACGCAGCGCGAGCGGCAAATTATCAGATAGAAAGTTTTCTTTTCCCTCTTCATCTGTTAAGATAAATTCCACATTGGTATCAAATGCTACTTTTTCGACGTTCGTCAAAACGATTAAGTCTGATACATTATTTGCAGTAACTTTACCAAGATCAATAACATGAGAATTTTCAGTAAACTTCGCTGCTAAAAGCCTAAAAGTTAAATCTAAATTTTGATGTGGAGTCCAGGTACTTGCATTGCTAGACGACAGTAATACTCCTACTTGATATGGCTGACTTGTTACCCAGCGGCTATTTACTGCATCATATTTGCCAAGTTCTGCTATTTTTACTGCAGTACCCTGATCATCAGTAAGCAGTACTATTGCATACTCCTCTTCTGCATGGCAAAACACTGGCGACCATTCTATACGTGTTGCCGTGCCATCTATCTTTATATCTTTTGGCTCAATATAGCTTTCAGCAATGACAGTCTGCGAAGGCATTCCCACTGCTGTTTCCCGAATCTGCACAACAACACGTTTTTTGCCTTTATTTATGAACCATAGCTCTACACCTCCTATGTGTCTGCTTTCATTTAGAGTAAATGTTTGCGCTAAAGGATCAACTCTTCTTGCTGCGATAACTCTTCTTCTCTCTTCTATGGTAATAGTTTTTTTACCAGTATACGTTGCTTCTCCATAGCTTCCTTTATCTCCATAAAACTGTACCAATTTAGTACCTGCTGGAATATTTGCCGGTATCTTCACCTTTCCCTTTAATTTTCCCTGGTTATTAGCTTCCACTTTTTTTTCCCTATGCCACGGATTGAATGACGATACCATCGAATTTTATCTCTTTAAGCTTCTCATTTGGCTCAAAACCTTCAATTTCAAAATTCTGTACTGCTTCTCTCATAAATTCAGTTTCGTATGAGGTACTTGACAGCAGCTCTGTTGTTTCTTTAACATTAAATGCTCTGGTTACTGGGCTTTTCCAATTAGTGTTAATCTCAGTCCAGTGATCGATATTTTTATTTAGAGTAACTTTTGCCGGAACTGGATCAAAAGCTTGATACGGATTAATTTTTTCTCCTTTAGTCTGTAAAAGCTGCTCCAGTACCGGCTCAAGTTTATATGGCAATAAATAAGTTTTTTCTCCCCCATCAATATCAGCAATCGTTACATCTATTGGTAAAATTAGTTCCTTATTTACTATTGCTGCAGACTGTGAAATTCCTTGATCACGCATATCATCATCAAAGAATGGGTCAACAAATACTCCTTTTTTGGTAGTAGGTTCTCTTGAATTTGCATCACTGCGTAGACGTTCCTCTGCAACCAGCGCATAAAGATCATTTATCCCTTTTTTCATTGCTTCAAGCTCATTCATCGGTACAGCATGAATAGCATTATTCACTATTTTTACCCCTTCGCCTTTTTTCCACGTCTGATGAATGTAGCAGAGCAAAAGTTGTCCAGAAGGTGCTTGAGGCATCGATGGTCTCCAAGAGTGGGAAATTCCTTTTATTCTCCTTACTACTCCTTTGCTATCGATAGTAATTAAATCAAAGCGGGGCATTTTCCAGGTGTAATCAACCAGAACCAAGCTGTTATCAACTGCACCTCTTACTTTACATCCATGTTCACTTATATCTTCAGGGCTTATATGAGTGCGAGAGCGGTAGGTTATCAGGTAACTACTTCCAGGTGCAGGCTCTTTGCCAGGTAGTGACCAATCAACGTTTCCTGCGTTTAGTTTGTAATCTATACTGTTTCATAAATAACATTGCCTTGTTTAATTTGAATAATCTCAAGTACTGCAGAATCAGGTATTGGATCAACAGCTCCTGAATATGAACCATGAGTAATGGTAATGGTTTTTTGAACAGTTATATCTACTTTTTTGATTTCACGTATTGGAAAATCATTAACTTTAAGTTCCATTACTCTTTGGCTATTTGGCTGAAAAGTATGTGGTTCTGATTCAACTGCTTTTATATCTGGATCTTCATCAAAAGAAATGCGAATACTGTGAGGTAACTCAATTTCATAACCATCAACATGAGCTTTGCCTTCATTAATCACGAATATTTCTTTTTTACCATTTTTTACCCCTTCTTCTCCCTTTTCTTCTTTGTGGAGGAACATCACTTCAAGGCCATTTACAACGTAGGAACCATTTGCTTCTTTGTCATAACGAGCAAGAGCAGTAGTTACTATATTTGCTTGTGGTGGCGGTGAATGTTCTATCAATACTCCATTTTCAATATTGTAAATTGGATAAAACTCTCCTTCAGAAAAACGTGGAGAAAGACCTTCAGATTGATAACCCCAAATGGTGGAAACTTTAAGCCTTGCAGCTCCTACTTCCTGATAGTTTCTTGTACCAACTGCAGGATCACGAAGGTTTTCATCCTCAAGTTCTGTAATGGTAGATTCTACGTAATAAACACCTATACGCACTGTGGTACTTAGTGGAATAGTAAATTCTTCTTTTTCAACTTTTCTAACTGCTCCACGAAGATAGATTTTTCCTCCCTCAAGTGTAGCTTTACCAGTGTCTCTATCTATAATACAATTGCTTCCTGTTATAACATCACCATCACGAAATATTGCATCGCCTATGCCTTTAAGCTTAGAGAGAGCATACTCCTGAGTCTCGTTTAATTCTGCAGATTGCAAACCTCTTCCAGCAAGAAATAAGCTTTTTTCGTATTCTTTGTCAGGATTAAAGCGGTTATAATAACTATTTAAGGTCATTTTGTTTCAAAAAGTTACAACAAATGAAAAAGTTTCCCGAGTTGCAGATGTTCTGATAAGTGGTACTGTATGTTCCAAAACCAATAAAATCCCATGGTCTTCTATATCTTGAGGTTCAAAATATCTCTGTCCTTCAGGTAATTCTTTTTTTACTTTAGTACCAACCATAACCCCTAGCTCTCTTATTACTTGATTTGCAGCATCGTTGAAATCGAAGTTAAATTTAAGATATAAGTTATTAGTTGGTACATTAGAAGGGTTAAACCTCCCTGTTGGAGTCAAAAGCTCTCCATTCTCATCACCTGTGCAAAAGAGAACCTCATCTGCAGTACGTCTGCCAAGTTCATTCAAGAGCTTTATAGAATTTATAGGTTCAGGTGGTGTGCTTTGAGTATATTCTACAGTAACTGCACTATTTGCCGTGATAGAGCTATTTTCCGTACGTTTTATTACACCAGTACTGCTATCAACTGTATAGTCAACACTTGAATGATACACTGTTTGTTCTGTAAAAACCCTTACATCTTTAATAGTGTGGTGATCTAGAGCTATTTCACCCTCAACAAAAACTTTTTCGACCTGATGGCTACTTCCAGAGCTTGAATCACCACTTCCCCAAGCAAGATGTAGAGATTGCTCTTTTATGCTGGCTGCTATTGCTGCTCGACCTGATTGTGTAAGAATTGACATTTGAAAGTTTGACTCCTGTATATATATTCACCAAAATTACAAAAACTGTTCAGTTTTTTTAGGAAAATTCTTCTTTTTTTCATAATAAATTTTTGTTGACTAATCTTTAATCTATTTTAGACATAATATATTTACTTTTAGATATATGATAGCTAGTGAGGAGTTTTGGGAAAGCAGTTTAGAAATGCCAGTATCCTTTTTGCTTAAGGACTTTCAAAATCCAAGTTTACGTGAAAGTTGGCTTAATTCTCTTTCTGGTAGACAATTAAGTGTGATTTTTAACCACTATTTTCAGAATAAGCAAAATAGGCAATTATTTAAAGACTACGAAAAATCCGATGATATTTCAACTCAGCAAAAGCGTAAGATGCTTATTAAAATTTCTGAATCTCTGTTTGATTATTATTTAGTCAATCGTTTTAGTCGTGCAAAATCAGAAACAACTATAGCTGAAGTAGCACAGTCTGTATTAGGCCAAGATCTTCTGAAGTCATTTCTGCTACAAAATAACAAATATGACAAAAAGTCCTTGTTGTTCACTCTCTTTATAACTAATCGTAACTTACTAAAACAAATTTTCTGCTTTAATCAAGTACAGAAAAAAGGGTTTTTACCTTTCATATTAAAAAATCCTCCAAGACAAAAGGCCACTTCATTTAAGGATTTTTTATCAGAAAGTACAATACAGCAAATATTAAAACAGCATGATCTATTTGAAAATGATAGTTTTGAAAGTCAATTTCAAGAACTCTTTTACTACCAAAATAGTATTTACTTATTTATACGACGTGCTAGTAAAGATGAAGATTTATTAATCAGTTCAAATAAGGTAATACACGGTTATAAACCTAGTAGAATTATTATTGACTTTGCTTTAAATGCTAACCAAGTAAACTTATCTATTCAAAGTTTTGATCAAGGATTAAAAATAGCAAATAGAATAGTAAGCTGTTATTTTCAGCGAGAATGTTCATTTACTAACATGCGCCACCAAAATACAACAGCACAAGTGAGGACTTTTTTGAATGACTGTGTAAAACAACATGTACCTGATATTCACCTATTTGAATTGAAATTTGGTCCATCTAAATCTAAAACTAATCTTACGTTAAACACAGATAATATTGAAGAGTGGTTGCAGAAAATAGAGCCTTCGGTTGGTAGTGTACTGCATGATGTTTCGCTTGTTCAGCATATCAAAGTATTGTTCAAAAGTAAAAAAGTTACTTTATCCTTTCAGACAGACACGCAATACGCAAATTATATAGAAATTGATTACTCAGAATATGTTCTCAATAGAAAAGAACGAGATGATTTTAAGTCTTTAATTAGAGATAGCTATGGAATTACCGTTTTGTCGAAAACACTCTCAAGATATTGATACTATGTTAGTAAATAGGTCCTGGGTAAATCCTGACGAGAACTATATAAAGGCTGCAGAGCATCTCAGTCAGCTTGATTTTGTTAAACTTGAGAAGTATTATTTTGTTATTTGTGCTAATGATTTAGATCTTGATTTTCCAAATATACAAAATCCTTATTGCAAAAATGAGGTTATCATTTCTCATGATTTTGATGAAGATTGTGATGATCTAGCTTGCGAGGATTGTGGTCGTGATATTTTTCCTGATACTTATAAAAAACAGCGTTATCTTGTGCTTTCAATTAAACTCAATACGGAAAAAATTATAAGTTGGTTTGAGAAACTATTAATAGGACTCATATGGGAAAAGGCGGCAAATGGTATATATCATATAAGCTTTAAAGGTAAAATAGTAAGCATTATCATACCAACTTTATGTACTGATAAGTCATATTTAACTGTAGATAGGTTAAGAACTCATGTTGCTGTTCTTATAACTTTTGGAAAAGCAGACCTAAAAATATTTTTAACCCTATACACTGTTCCCATGGCTGATTTAATTTGTGAACATCAAACTCTAAATCAAATACTAAGCGAAGCAGTTGAAAAAGGAGTACCAGAATTATTACCTAACGTTTCTTTTCAAGCATTCCCTTATGTTCCACTGCAAGAAACAACTCTTCCAGAAAAAAAGATACTGCGATTAAAAGT
>NODE_27_length_10150_cov_106.796188
CAGAGTCTGTATCTAACAATCAATATAGTGTTGTGCTGCTTGATGAAATTGAAAAGGCCCATAGCGATATCTATAATGTATTGCTACAAATTATGGATTATGGTTGTGTTACAGACACTTACGAACGTAAAGTTAACTTTTCCAATATAATTTTAATTATGACAACTAATGCAGGAGCATTTGAACACAGCAAAAGTTTTGTTGGCTTTGGGCATAAAAACTTTAACATTGGTAATAGCGAAAAAGCAATAGAACAGGTTTTTAGCGCTGAATTTCGTAATCGTCTTGATGCGATTATTTCTTTTTCTGACTTAAGTACGGATGTGATTTTGCATATTGTGGATAAATTTGTCCTAGAACTGAAAAAGCAACTGACGCAAAAAGGCATAAACTGCTTGGTAGAGGATGAAGTGAAATCTTATCTTGTACAAATGGGTTACAGTAAGGAAATGAAAGCACGTCCGATAGAGAGACTTATTGAAAAAGAGATAAAAAGTTACTTAGCGGAAGAAATACTGAATCGTAAATTAATAAAAGGAAAGAAATTGAGAATCTATATGAAGGAAGTAGAAAATAAAATTGCTTTCAATATAGTTTAAAATCCTTGTATTGAACTTCATCTTTGTTACAATTTATAACTTAAATTTAATTTGAATTATAGTAATAAGTGATAAAGTAAAACAAGTCCTAACCTACTACGAAAGTGAAATCCCCGGGGTAAAAGCAAATCTTACTCGTATTCTCATGCATGGAAAACTTGGCGGTACTGGCAAGTTAGTGATTCTGCCAGTAGATCAAGGATTTGAGCACGGGGCAACAAAAAGCTTTGAAGTTAACCCTGATGCTTATGACCCACATTACCATTTTCAGCTTGCAGTTGATTCGGGAGTAAGTGCATATGCTGCTCCACTTGGTATAATTGAAGCTAGTGCTCTAACTTATGCTGGAATGCTCCCACTTATTTTGAAACTTAATAGTTCCAACTCCTTACATTCAAAAAATCTGACTTCTGATCAAGCAATAACCTCTTCTGTGAAAGATGCACTGCGTTTGGGCTCCTTGGATGTGGGATTCGTGGAGGTGAAGGAATTTCCAAAGAAGGTTAAACAGCAGTTGATGTTATTACCTATGCTGCGCACATAGCAGCTTTACTTGGCGCTAATATAATCAAAGTAAAGCTTCCAACTAAGTATTTGAAAAAGAAAAGATAGAAACAGAAAATATTGAATCATTATCTAAAAGAATTGAATATATCAAAAAATCTTGCTTTGCAGGGAAAAGAATAGTAGTTTTTTCTGGTGGCGAATCGAAGGAAGTAGATGACATATGCAATGAAGCGAAAGAAATTAAGCAGGGAGGTGGTAATGGTTCAATCATTGGACGTAACACTTTTCAACGCAAAAGGGAGGAAGCTTTATCTATGCTAAAAGATATAATGGATATCTACACATAAAAAACGGCTGGGTGGCAGAATGGCTTATATGGAGGACCGCAAATCCTTTTATAACGGTTCAATTCCGGACCCATTTTCAACGTCTTGTAAAAGTTGCTCGATTCAACAGTAGCTTTAAGTGTGTAACCTATAGAGAAAGCTTGTCCATTATTCATAAGTAAAATCAATTTCTTTTCAATTTATGGTTATACTCTTATAGCGTTTCATGGTAAAAAATAAGCTAAAAATAAGCAAAGTGTTTTACAAAATGATATTACGTAATTTATTGTTTTTACTGCCGCCTGAAGTTGCTCACTCTTTGGCAATCATGGCATTAAAGAAAATACCTTATAAGAATCCTATAGGGCTACCAAAATGTTTGTGTGTGAATTTTTTTGGGTAATAAGCTCAGAAGCCCCGTGGGCCTGGCTGCAGGTTTTGACAAGTTATAAGGCCTATGCTTTCATTTGGTTTTGGGTTCATTGAAACTTTAACTGTAACTCGTAATCCACAATATGGAAACAAAAAACCAAGAATTTTTCGGTTAATTAAAGATCAAGCGGTGATTAACAGATTGGGATTTAGGAATAGACTATTTTTTTAAACAAATAGATAAAACCAAGCTTGATGACTGCATTTTTGGCATAAATATAGGAAAAAATAGAGTGCATCGAAAGACCAAATTAGTTATTATGTTGATTTAATAAATATGGTATATGGGTTTAAACGGTAGTTTAGGATTAGTACCATTCGTTTGATAAAGACACTGTGTCGAAACAATTGTCACGGTTTTTCCGAAATATAGTGCAGATATTTGTTGAAATACTTTTTGTTTAATCATGGATCTCCATGTAACGGCCAACTCCATCGAAGAAATAAAATATCGCTGAGCTTGCGTTGGAATATAAGATTGACGGATTAACAGTAAGCAACACTACGGTAAGTAGAGATAATCTGCATTCCCACCACAACGAAAGTGGCCAATTGAGTGACAAACCACTGTTCAAACTTTCAACCGAGTTATTGGGCGATATGTACAAATTTACTAAGGGCAAAATATTATTGATAGGGTGCGGAGGAATCTCAAGTGGTGCTGATGCATATAAAAAAATTAAGGCAGGAGTATCTTTGGTGCAGTTGTACACTGCCCTCATATACCACGGACCTCAAGTTGTAAACAAAATTAATCTAGCACTTACAGAACTAATAAGGAGAGATGGATTTAGTAACATTAGTGAGGTGGTGGGTTGTATACATTAATTTTGGAAGTTGGTGGTATTATTTTAATAAAATAAGACTAATTCTCTGGTATAAAGGTGGTAGAATATGTTTTTCCTTTAAATAATGGGTATGAAGAGTTTGAATGATGCAATATCTAAGATCATTGATTATAAATTTACAAATTATGCAATATTAGAGGAGGCACTAAGTCACTCAAGCGTAAATAAAAGGAATAGCAAAAACCAGATTGTAAGCTACGAAAGACTAGAGTTTTTGGGCGATAGTGTTTTCAATATGGTCGTATCTGCCATACTGTTTAAACTATTTCCTGAAGAAAAAAAAGAAGCATTGGCAAAAAGAAAGACGGATTTAGTTTTTGGCAACACCATTGCTAATGCTGCTAAAGAAATAAAATTAGGCAGCTTTATCATCATGAATAATAGTGAACGCTGCAATGGAGGAAGACCTAACCTGAAAAATTTAGAAAACTCGCTTGAAGCACTAATAGGTGCAATTTATATTGATGGTGGACTTGAAAATGTTGAAAAATTTATTACCCAATATTGGGAAAAGCTAGCTAAAAGTATGCTTGACCCCCCTCAAGATCCTAAAACCTCACTGCAAGAGTGGACTCAGAAAAACAAATTGCCTTTACCAGAGTATGAGCTTGTAAAACAAACTGGATGCGGAAAAAAAAGAAGTAGCAAGTTACCAAAAGGTTTTATGCCAGATACATTTGGTCCAAGAGTTGTTTTGTGGAGTTGACAGAGTCAAGGAGAATGAAAGTTTTAAAAAATAGCATATTTTTTAATTATAAAAATTTAATATTAACTGATATAGCTAACCCAAGAAAGGTTTTCCTACGTCATACCGCCGCGGTATCTCAGCATAGATTCCGCAAACAAGTAGCGGAATGACGAATTTTTGTTCTTCAAATTATCGGTGAATCTAAGTCAGTTTAGCTATATTACCTCTAACACCGCTTAGCTGAACAGATACCATAAAAGATAGCCAGAAAGCAATTGCACTTGCAGCAGATTTCAAGATACAAGCTTCTGTATTTATTTTAAATTAAAAAAAGCTCAAGAAAAATAAAGTCAATTTTTGACGTCCCAAATATTACAGAATGTAATTGATTGATAGAGTAAAAACCAGTGAACGGTCAGGTTAAAACATGTTTTTAAATTTTTGCCAAAATCCTGGTTTATTATCATTAACCTTTGTAAATGTTATATTTAAACTGTATTTCGGATCATTTGGCACGTCGTATTTTATGCTAAATGTTGAAACTTTATCGCTATTGTAAATATGTACATCATCATATGATAGCTTTGTTGTGTGACAATTCACATGCTTTTGCTTATCATACACTAAATCACCTGACTCCCTTTCTAGTTCCACAAATTTCGTTTTTCTCTGACATTGCTTCATTTTTATCAAATTCTTATCTAGTGATATTGAAACTGGCAACGTATTTCCAGCATATTCTTTAGCTAAAAGTTCACTTTGAGGATACATTTTTATTTCCCTGCCAAAATGTGGGTCTATGAAATTATTACTCCAAAATTTATCGCCAGAATACACGTACTCATCAGTAGCATACGGCACCCCACCATAACTACATTGAACTTTGTAATCTCCAACACCGTTGTTTTAAAAAAAATCATGAATGCAGTGTAGCTACCGTCAGCGTCATTTATATAATCCATTACTTTATTCCTTAATCCCTCAGTTCATTATATCATAATCATTATGTCAATCAATCAAAAAAACTCTCTCTTGCTGTTTTTAGAACTGATTTTGACTTGATTGTGACATTCGTGCCTCCCAGTGTTTCACATACTGCTGAATCAATTCAGGATAATCTGTAATAATTAATAAATTTTCAGCATTTCCTTTTTTAGCTGTCTTACTAAGGTTAAATGACCCTGTGATGACTTTTTGATTGTCAACAATCATTATCTTATTATGAGCAATCTTTGGCTTATCATCGATCCAAATTGGTACTCCACCTGAAAATAATTCATTTGTAACACTATATTTTGAGTAGAGTTGCGATTTATCTAAGATGACTTTAACATCAACACCGTGTTCTTTAGCATTAATCAAAGATTTTGCAACTATTCCAAGAGTGATTGTATATTCTTGAACTAAGATAGATTTTTTAGACTCATCTATTACGCTGATTATCGGTACAGCACAATCTTCTCCAGGTGAAAAGCAAACCGTAGCTCTTGGGCAGGGCGAAAATATAAAACTCGCATAGTAATACAGAGAAAAACACATTAACAAGAATAAAAAGTAAAAAAGCCTCACAACAACTCACCCCCGCATATACGGCGATAGGCTACATCATAATTTAATCACCTGTCAATCCATATTCTTTCCACTTCTCCGTGACTTTTCTTACTATTTCCTCACTCATTTTAATTTTCTCTCCCCATTCTCGTTTGGTTTCAGGCGGGATTTTATTTGTTGCATCAAATCCCATTTTACCTCCAAGTCCACTTTCAGGGGAAGCAAAATCTAAATAATCAATAGGTGCGTTCTCTATTGTGATTGTGTCACGCACAGGGTCCATTCTCATTGATATTGCCCACATCACTTCCTTCCAATCACGTACATTTATATCATCATCAACCACGATAATAAACTTCGTGTATAAAAATTGCTTTAGAAAGGAAAGTATGCCCATAGCAATTCTTTTTGCCTGCCCTCGATAAAACTTTTTTATCGATATCACCGCTATTCCATATGAACAACCTTCTGGTGGTAAATAGAAATCCACTATCTCTGGAAATTTTTATTTTTTTTTTGGCTTTGGATGCTAAGCCCATTCAGCCACGAATTTATTAAACTGTGTTAAACGTACTTATGGAGCAGGCATGAATCTACCTTTTAGAGTTGTGTGTAGTTAATACTAAGTAAACAAGTCATTTGCGCACCATTCAATCTACAAGCAGGGCCCTAAGCAATGAATGGAATATTAAAGACCATAATACAAATAAGGATAACAGGGACACACGCTTCACGCTAAGGTGCCGATCATAGCGACTTTGAATACACATACAAGACAGGCAACGGAAAGGAGTAGGTTCATAATACATGGGAAGAGACAGAGGAATCATCAATTAGGCTACAGTTACACACCAGTTTGCACATTCACTCAAAAAGCGTAACTCATATTTTCCGTCTACATCTCTTGAAGAACTCCCATAAAATTGACCTAACCAACAAATTTTTGGTACAGAGATACAATAAAGAAGTTTGACTTTGGGGCAGAGGGACCCGTAGGGTCCTTAACTGTTCTAGCATGAAATCTGAGGCGTCCGCATTATACTGACATTGAAATAGAAAATGGTTTATATCATCACGGTTCCCATCACAACTGCATACATCCAACAGTTCGAGTCCAAGTCGTTGTAAATGAGATTTAACGGTACCATGACCAACGAGACATCGGAAGTACATGGATTGTATTCGCCTGTTCGGGTGGCTTCTTTGTGCCAACGTAGTTTTAGGTAAGGATGGAAAGATCTTGCAGTATTGATTGTTACTGTTTCTACAGAAGTCCTTCCATTCTCCTTCCCAACTCAATCTAATAACCGATTTTCTCTTAGAGACAACATCCCATTTAAAGACGGATTCCACCTCTTGACCTGTTAACGCAGCTTCCTTAGCCAATCGGTCCACCTCCTCATTTCCATCTATACGTGCATGGCCTTTGACCCAAATAAATGTTACGGATTTACCAATGCGTTTCAGATGTAATTCTTTCTCCAAAATAGAAACAATAATTTCGTTGTGGTATATGTGTGTGGAAGAGTGCTTTAAAGCAAGTAGAGACGACTGAGAATCTGATAAAATAATATAGTGCTGAAACCGTGAATGATTGGAAATAACCCAGTCAAGAGCAAGTTCAATGGCCTTTATCTCAGCAGTAAAGATTGAGCATATAGCGTCTAGTTTGAACATCAGCGATTCTTGAGTATTTTGGACGAGTATCGCGCATCCCACCCCATGTTCATTCTTTGATCCATCTGTATAAATTTTACATGGGTTGTCGAATTTGTCAAGCATCTCTTGCACTAACTGTGTGGGATAGGAATAACCAGAAAAGGGTATGATTTGCACATCAAGATTGGAAAAAGATATGCTGTAGTGAGACTCAAAAAACGGGATTTTTCTTTCACGGCTTCCAGGAGTAGAGATGCTAGGAAATGCCTCGGCAAGAGTTGGGGAACTTTTGTTTTGCCACCAAGCTAGAGTCAGATCATAACTGGTTAATTGTGCAATTTTTGTTGTAATGTGAGTTTGTCCATGGAATTTGCATTTTATGATGAACTTTTCTGCCAAAAATAGTCTTCTCAGGTGTAACGGAGCTTCTTGGCATTCGGCTAGCAAGGTAGCGGTTGGAGTAGACCTTAAAGCGCCCAATATCAATCTTAAGGCTTTGTACTGCAGTCTATCAAGTTTAGCCAAGCGAGATTTTGTCGCAGAGCCATATAAGAAGCACCCGTAATCCAGGATTGATCTAGTGTAAGCTCTGTAGAACAAAAGATTTATTTTGGAGTCAGCACCCCATCTATGTCTGTTCACGGCTTTGAGAATATTCAGGCTTCTTTCGCATTTGCCAAGACATTTGTTAATGTGATCATTCCAAGTCAATTTTGAGTCTAAAGTAATTCCAAGGTAAGTGTAACTGTTAAGTACAGGGATATCAACGTTGGCTAGTGATATGCTTTCTCGAATGGGCAATCGGTGACGAGAAAAAAATACCACGGCAGACTTTGTCGGAGAAATTTCTAGACCTTGTTCATAGAAGTAGTTTTTGCAGTTATGGAACACAGCGCTGAGCAGATCGGTACATCGATGATACGACTTATTCTTTATGTAAAAACAAAAGTCGTCAGCATATTGTAATATTTTACATTCAGGGCCCATTTTATTTGTATGCAGATCAAGAGTGTACAAGTTGAAGAGTAAGGGGCTGATGACTGAGCCTTGCGGTAGACCTTTATGTACGAGCCTTGGTCCTAAAATATTATTATTGCAGCGTATGTAAACCTTTCTATTTATAAAAAGGTTTACCAAAACGCAAGCATATCTGTTTGGTACCTCAAGTTTCAGCAATTTTTCGTGGAGTATACTAGGAACAACATTGTCATAAGCACTAGATATGTCAATGTATAGGGATGCTAGATAGTCATTTTCAGAGAATGTAATTTGTATGTCGGTTACCAAGCTTGATACGCATTCAATGGTACCTAATCCTCTTCGAAAGCCAAATTGCGATACCGGGTAGGATTTTTCATTCTCTAGCCACCACTCAAGTCTTGTTTTAAGGATTCTTTCTAGTGTTTTCAACATGCACGGCATTAATGAGATCGGTCTCAAAGAACGGCGATCGTTTGGTTTGGGGATTGGAATGACTAAAGCGTTCTTCAGAGCATCACAGTTTTCTCCGAAAAGTAGAATGCGATTGTATATATTGCATAGGAAATCTAGAGCAATCTGAGGTAGGTTGGCTAACATCAAATAGTTGATTCCATCTATTCCTGGTGCAGTTGTTTTTGAAACCCGAATGTTTGCTACCATCTCCTGAGTGTTAATTGGCTCCAGTAAAAAGTGTTGCACACTATTATCAGAGCAGTGCAGTAGAGGAGGAGGCGCGTACGGTGGTGCTAGCTTACTGAAGAGCTCTTTAACAGCGGTTTCGTCATTTCTTGAGAAGGATTTCGTATTTTGAATTTTATTGACTCGCCTCCAGATGCTTGAAGGAGATGACTGTCTATTGAGGTTGCTACAAAACTGAGCCCATCCGTTTTTTGCTTTACTTCTAAAGGTTCGTTTGCACATGGCATCTAGTCTTTTGTACTCCAAAAAGTTGGCCAGCGTAAGATTGGATTTGTAGTTTTTGAATGCTTCTTTTCTAATGGTAACGGCCAAGGAGCACTCTTCATCCCACCAAGGAGGAGATTTGTTACGTATAGAAAAGGGAGTCAATATTTTGCATGACTTATTGGCTGCACTGGTGATAGTATTGGAAAGGAAGACTGTCATGTCATTGGAGTGCTCGAAAGAAGGGCGTTCGGAAAATGACTTCTCAATTTCCGCACGATATACATTCCAGTTGGCATTTTTCATCGACCATCTGGAGATCGGCTTAATAGTAAGATTTTCTGGGCCAATACCCATGATGACAATTTTAACGGGAAAGTGATCGGAGCCGAATGTATCGGCTAGAGTAGACCAGTCAAAGGAAGAACATAATTTAGAAGAGAGAATAGTTACGTCTACAACTGATTTTGCCTGACCAGGAGGGCTGAGTCTAGTAGCTGAGCCATCATTAGCAACTACTAGGTCATGGAAGGAGTCAAGAGATTCTGCCAAGATATTACCATCATTAGAGTTTATGGGAGAACCCCACAAGCCATGGTGAGCATTGAAGTCTCCACCAATGATGCAGTCATATTTTAGTTGCCTAAAAATATTAATGTAATCTGATCTCGACGCTCTTACATTAGGGGGTCTATATAAGCTAATTACAGACAACTTCCGACCGTCCATGAATACGTCTATACCACACACTTCAATATCTTCGTTAAAATTGTGTGAAAAGTTTATAATTTCATATTGTATAGATTTAGAAACAAAAATGGCTACGCCGCCATAACCACTCAGTCTATCTTTTCTTATGACATTGAAATTTTTGAATGATACATTATATGATGGCTTGTACCAGGTTTCGGACACTAAGGCAATGTCAAATTTTTCTTCTAGATGAAGTTGTGTCAGTGAAAGTCTATTGGAAAGTAAGGATCTCGCGTTCCACTGGATGATTTTCAAGATTTTCTGTTCCATTTTTAAGTAAAAAAGCTATCTACCATATTTCTAATCATACGATCCAATTCTATGTCTCTGAACGTGGGGATTGCGCTTTCAGCATTTGATTTATCTTTGTTACATTCTTGGAAGTATTGCTCGAACAAATTTTTTAAGGCGGAAGTGACTTGACTGATGAACTGGTCAAGTTGATTGTCAGATTTTTCTTCTTCTCGTTGGTAAACTGGGCCTGCGCAAAACCTTGTATTGTATTCTCTACGTATAGGCGGAAAATTAGGGGATGAATCTGTCTTTCTTTTCTTAGGGGGATTACTAGAAGCAGAAATAGGGGTGGTGTGAACTTCATTAAATCTAGTTTGCTGACTTGTTGATGCTGCAGGTTGAGGTGGCTGTGGTCTTAATGGAGGGAATTCTGTATTTGAATTAATGAGTGGGGCAAACCTATTTTTATGAACCAAACTAGAGTAAGCTGGATTATCAACCACTTTTTCTGCTTCCCTGAAAGATAAGTTTGTGTTAGCCATGGTTTCTTTAATTCTTTGCTGTTTTTTGTAAGCAGGACATTCTCTAAAAGTTGAAAGATCGGAAGAGCGTCGTGTAGGGAAAGAGTGTAGATCTCGGTGGTCGCCGTATCATTAAAAAAAAAAAAAA
>NODE_28_length_9986_cov_229.898678
CCACCAGCCTTACCCCTACCACCTGCATGAATCTGAGCTTTAACCACAAACACGTCAGATTTTAGTTGATTTATTTGAGTTTCTACTCCTTCTGCAGATGTAGCAACAAAACCCTTTGGTACCGGGACATTAAACTTGTGTAAAATTTCCTTTGCTTGATATTCATGAATATTCATAAGATAACTAATTATTAACCTTAGTAAAAACTACCAACCATAACGCTGTCTTCTGCATTCTTGCTGATATCTCTTTTTCCTTGCTTCAGCTTTTTTTTTAGCTGTTTTCTCTGATTTCTTTTCGTGATATTTTTTTTTCATTTTGAGCCCTCTTCCTTCCTTTTGAATTATTTTTTTCAACACTGGAAGAGCTCTATCTACATCACCATAATGGACTGATACTTCAATCAAATTCTATACCTCCTTCGGTAATCACTTCAAAATCCATTTATAAATTAGAAAATTAACATTGTCAATTATTTTATAAACTTGAGCGATAGAATATGATATGCAGTGATTCATATGAAAAAAGCTTCATTCTGCTGTCAATCATTTACTTGCTGATAAAAATTGCTCTTAGGTTACAGTGCTCTTGTAATTTTTCTAATCTCGGGGCGGAGAGATTTGAACTCCCGACCCTTTGGTCCCAAACCAAATGCGCTACCAGGCTGCGCTACGCCCCGACTTCTTTACTAAGAGTATCGATAGTTCGGAAAAATGCAAGTTTCATTTATTTCTTTTAGGAAAAATATAATGCAGATTTCTTTATATAGAGTGTCAAGTTGCACTAGCCATATTAAAAAATCTAGCTATACCAATTGGTGAAGGTTAATGCAGCAACTACAGCAGTATCAACTCTCAAAATTCTTTTTCCTAGACTCAGTTTCTGACAAAATTTATTGGCAGAATCAAGTTCGCAAGATGAAAAACCACCTTCGGGGCCAACAATAATAGCAACGTTTTTCTTGCCTTTTAGAACTTTATTAGGAGGTTGTCCTTCACCTGTTTCATCACACAAAACAAAATTTTTATTCTGGGAATCGGATAATTCACAAAAATTAATAGGAAGAAAAATCTGTGGTATACTTGTCCTACCGGATTGTTCCGCAGCTTCAATTGCCTGTAATTTCGCTCTACTTAGGTTAATGTTTTTTACTACTGTACGTTCTGTTGAAATAAATTGAATGCAGGTTACTCCCATTTCAGTTGCTTGTCTTACTATGTTGCTTAAGGCGCCGCTTTTTACCAGAGCACAATACAAATATAGATTTTTTTCATGTTATTGTTGTTTAGTGCGTTCTTTTATTATAATTTTTGTCGATTTACTTGATATATTCACTACTTCTCCTAACCATTCTCCATCCTTTCCATTAAAAAGATAGATGTTATCATGCTTCTTAAGCCGCATTACATTGTAAATATAGTGACTTTGTCGTGGATGAAGCGCCAAACTTACATTTTGTGATAAAGCTTCTTCAACATAAAGCCTAATTTTTTTCATTCAAAACTTTAGTTATTTGCATTCTGTTTGAGTGACTCTTACGGGATTTGAACCCGTGTTACCACCGTGAAAGGGTGGTGTCCTAACCACTAGACGAAAGAGTCGACTTGAACCTAACTGAGTTATATCGATTATACATATAAAGTCAATTCAATTATTTTGAATCACACAGTTAGAGTGATATATCAGTGATTTTATATCGACAGCCTCCTATTACCCCATGTTCAATGCTTACTGAACCTATCTCAGATTTAGGAGCTTTAGATCCTAAATCTAATTTTTGTTCAACTTTTGTATCTGAATCATAGCCAGAATCGTATCCAGAATCTCTACGCTCAAAATTTTGCCTTATTTCTTTTACGTTAAAGCCAGCCTTGGTCTTGATTTGCTGACTCGCTGGCTTATTAGCACTTTGCTCATTTAGTTTTACTTGCAAATTATTCACTTTATCCTTCACTAATCCATGATAAGTCCCAGAATTATCTTTTATATGTTTTGCTTGTCTTTCTGATCTCTTTTTCGATAAATCTACTTTAGCATAAATAGGCTCTGGTTGCTCTTTATGATTTAAGCTAGTGGGCTTTTTTTGCTCTGAGAAATCATCTACATCTTCATAAATAGGTTCTCCTGATATACTAGAATAACCACTATCTTTCAATGATAAATTTTCAGTAGATCTTTTATGCAAATCATATACTTCAGCATAAATGGATTCTTCCGATACGCTCAACTCTTCTAATGAGTTACTAACCTTAGCGTCATATACCTCATCATAAATGGGCTCTTTTAAAAGTAAAATATCATCATGCTCAAAAATTCTAGGAGGTTTTTTGGGTGAGTTGGCCTTAAATTTTAGCTCTACTTCCTCTTTAAGCTTGTCACAACTTTCCGTTTGTTTCAAAATCTCCAATATTTCTTTTCTTTCTTTTTTTATTAGCTCACCAAGCACTAAACAACATTTTTCTTTACGATCTTTGAGACTGTCCTTATCTCCGTACTGCATAGCTTCTGATGCTATTTTGTATTGAAGGATTACATTTCCTATACTATTATTTATTTCATTAATATTTGCTCCAGCACTAATAAGTAACGTCATTACATTATGATCAAGATTTGTTACTGCATACTCTAAAGCTAGATTTAAAGTTTGATCATTATTCAAGTCAAATGACCCCTTGTTCCTAAAAGGATTAATTCTAGAAAAGAGTTTTTCAAAGCTGTTTACTATATTATGAAGACTTAAAGCTAGCCTCACGCCTCTTATATTGCTATTTCTAGCGGATTTAATTAAAAAACTATCTACTATACCCATGATTGTACCCCTCTATATAAAAGCCCACCATTGTGGTACAATTTTAAACTATAACGATTTATTTTATATTAATAACCGCTTTTCACACCCACTTGACAAGAGGCGGCATCGACATCATAATTGCATCGGGGTTACCATTAGTCATTAAACCAAACCTTGTACCACGATCATAAAGAAGATTGAACTCCACATATCTGCCACGTTTTATCAATTGTTCTTCTCGTTGTTCTTTTGTCCAAGATTTTTGCATATGTTTGTGTATGATGTGTAAGTAAATTTCTAAAAAGGCTTCACCTACTGCTTTTGTGAACTCAAAATCATTTTTCCAGTTGCCAGAAGTTAGATTGTCATAAAAAATTCCACCAATACCACGTGGCTCTTTTCTATGTTGTAAAAAAAAGTAATCATCACATTGCTTTTTAAATTTCGGATAATATTCGATGTTGAACTCATCGCAAGTTGCTTTAATTGATTCGTGAATATACTTGCAATCTCCCTCATCTTTATAAATTGGAGTAAAGTCCATTCCTCCACCAAACCATTGTTTTGAGGTATATATCAGCCTTGTGTTCATATGTGCTGCAGGGATAAGGGGAGATTGCATGTGAGACACTAAAGATATACCGCTTGCCCAAAACTCTCCATTGCTTTCACTTGCACCAGAAATTTCATTAATGGCTGAGTCTTCGAGCTTTCCGTATACTCTTGAAACGTTTATTCCAACTTTTTCAAAAATATTACCAAAGATAATTGTAGATTCACCACTTCCTCCACCTGGTCGGTTCCACTTTCTTTTTTCGATTTTTGGTTCTGTGAATGACTGTAACTCAATTGATAAGAAAGATTCGGTGATCTTGTTTCTCAGTGCGCAGAACCATTCAAATGCTTGTGTCTTTTGTTTTTCCATAATGCCTTCTGTTGGCTTATTAATATTATTGTACTCTATATTTACAGGACTTAATTAGATTGGGATAGTAACTACTCATCAAGGATGTTAATAAATCTATAATAATTAAATCAATATAGTAGAATATTTTTATATGTGCAAGGATGCCAAGCAATAATAATGAGTAAAAGATACATAGATAACAAAAAAGAGAACAGAGTTGATTTCATACTAAGAAATCATGGGATGTCAATTATTGTGATGGCAGTCATTATGTTCTTACCTCCAATAGCAATATCAGTACTCTATTTTTCTAATGTATATAGTCAGCATGTTAATATAGAGATTAATTTATTAATTAGCATTCTAATGACTCTCTTTGTGGTATATAATATAAAACGTTACAAGTATCTACTTAATATCATAGAGTTTCAAAATGCAATATTTGCAAATGCGCTGAATCATAATACAGAGTTTTGTCTCATTTTACATAAAGATGAGGGTATTATTTATGCTGATGCGAGGTTCTACGAAAGGTTCAAAGATCACATAAACGATGATGTTACGCTAGATAAAATTCTTGAAGCAGGAGATGTGTCAGAAAAAGACAGAAAATCACTCTATCATGCGTTAAGAAATAACACTTCTGTAAAAGTATGCATTTCCTTAAGCAAGAAGAGTAGAATATCTAACTTTCTTTTGCTCTCTGAACCAATACCGGATAATCCACAAATTGCTATAAATAGTAATAAGACTTTAAATTTATCATTAGCCCCAATAGCAAGACCGAATGGGTATTTTGTACTGAAGGCAACACAGGTAAACAAAGAGCAGGTATATGAAGAGTTGATAGAGAAACACAATATAGCAACTTACGTTGCAAATACAAAAGGAGGTATCTTATCTGTAAATAAAAGATTTTTAGACATGTTTGAACTAAAAAAATTGGAAAAAGGTAGCTCAATCAATGATTTTATATCTCAATCTAAGTATGACGATACAATAACCAAAAATGAAATTATGTTTTTTACTATAAGCGGTGCTCCATTTAAGGCTTATATGAGTACTGCTATATTTTGTGATAAATACAATCATAGCTATATACACGGCTTTATAACACCAACTGAATCAAATATTGTTGATTATCAACTACACCCTTGTTTTACAAATTCGTCAATTGCTATTGCACAATGCGATATAAATGGCAATTTTATAAAGAAAAATATAGCATTAGTAAAACTTGCGGGGTCAAGTAATGATTCTATCTTTGCATTGATATCAGATGGTTATCATATGAAAGTGCGTGAATATTTTTCAAGTAACAGGATAAATAATGCGTCCTTTGATGTGCAGCTCAATGGCGGTAATAACATGAAAATATATTTTAATAAGTTTCTTCATAATAAAGTGATGTTCATACTTTGTTATTTTATTGATAATACTGAACGTAAAAAACTAGAGATAAAACTTGAGCATTATCAAAAGGTGCAAGCTATAGGGCAATTAGCAGGTGGTATTGCACATGATTTCAATAATATATTAACCGGAATAATAGGATTTTGTGATTTGCTTTTACTCCAGTACTCAGCTAGCGATCCATCTTTTGGAGATATAATACAGATACAGCAAAATGCAAAACGTGGGTCAAATTTAGTAAGACAACTGCTTGCTTTTTCAAGAAGACAGACTTTGCAGCCAAAGATTATTAATGTAAATGGTACGATAGCTAATCTTTATGAAATGATCAAAAGATTAATAGGTGAAAATATAAAATTTAATATTTATTATGGTAGCGATTTGGGTGCTGTTAGGGCTGACCAAGGACAATTAGAGCAAGTTATGCTTAACTTAGCAGTTAATGCTGGTGCTGCTATGGAAAAGGGGGGAGAGTTAACTATACGAACCTTTAATCAAAAGGTTGATTCATTAAATTCTACACCTCAGGATATGTTTTCTCCAGATAAGGAAACGATTGAACATGGGAATTATGTTGTGATTGAAGTGATTGATACTGGATGTGGAATGACGAGTGATATAATTGAAAAGGCATTTGATCCATTTTTTTCTACCAAAGATATTACTTCTGGTACAGGTCTTGGCCTCTCTACTGTATATGGCATTATTAAACAAACCGAAGGATACATCTATGTTGCTAGCAAAGTGAATCATGGAACTAAATTTAGCATATTTTTGCCCATAGTTTACATATCGGATGAAAATGATAAAGAGGAAGATAGTAAAGAAATAGAGAAACCGGTAGAGATTAAAGGTAATGGTATAATTTTATTAATTGAAGATGAAGATTCAGTAAGGGAATTTACTGCTAAGGCTCTTACAAGAAAAGGATTTAATGTAATAGAAGCGAGTATAGGCAGCGAGGCACTAGAGATCATTAGAAAAAAAAATCAACACATAGATCTAATAATCACTGATGTAATCATGCCAGAGGTGAGTGGTCCAGAAATAGTTAAAGAAACATTGATACATAGGCCAAACATCAAAGTTATTTTTATTTCTGGGTATACAGAGGATGCTTTTTTAAAGAGCGATGAAATCAATATAGAAGACTTCCATTTTTTACCAAAACCATTTACTCTGAATGAGTTAGGAAATAAGGTTCAAAGTGTGTTACACAAGACAAAAAAAGGCAGTTTACTTTGAGCATGATTGGCAACAAAAAAAATTTTCTAATGCAAAAATTTCTTGCATATATACAATAGAGTTATTTTATACATAAGATAAAAGGCGTGAGCAAGATCATTGCAATAGTAAATCAAAAGGGTGGAGTTGGTAAAACTACAACTAGTATAAATTTATCAACAGCCTTTGCTGCTGTGGGAAAAAGTACTTTACTGGTAGATCTTGACCCTCAAGGAAATGCTAGTACAGGACTTGGGATTTCTTATCGTAGCAGGGAAGAAAAAAATATATATAAAATACTGCTGAGCAGCGAAAGTGAATTGGTGGAATCAGCAATTTTCAATATAAAGGAAATTCCAAATCTATCGCTGATTTCATCAGTGGTTGACTTATCAGCTGCAGAAATTGAGCTATCACAACTTGAGCAGGGAAAATTCGTACTAAAAGATACGCTAGAGAAAGTACGTAATAATTATGAGTACATAATTATCGATTGCCCTCCATCACTTGGTCTGCTTACTATCAATGCTCTGACCGCTGCTGACTCGATTATTGTTCCTCTTCAGTGTGAATTTTTCGCTCTGGAAGGATTGAGCCATTTAGTTAAGACTGTAGAGCTGATAAAAAGAAATAACCTAAACCCTTTCCTGTTAATAGAAGGAATATTGCTCACAATGTATGACAGACGCAACAAACTTAGTGAGCAGATTAAAAATGATATTTGCCAATATTTAAATGATAAAGTATATAAAACTATTATCCCCTTGTATGAGACCATTATTCCACGTAATGTACGGTTATCAGAAGCGCCTTCTCATGGAAAACCTGCTATTGTATATGATCTTAAGTGTCCTGGTGCACAAGCATATATAAGTTTGGCAAAAGAAATTTTAAAGAAACACATGAGCATCTGTAAAGAGAAAAAGCTGATAAGTGAGGGTGCAGCGTGAAGGACAATAGGCGCTTAGGTAGAGGTCTTGCTGGCCTCATAGGCGATAATTATGGTAATAAAGAAGATCGGTTACCTATTTCATTACTACACCCGAGCAAATTTCAGCCGAGAAAATATTTTGATGAGGAGTCATTAAAAGAACTTGCAGGTTCGATAGAGAAAAATGGTATAATACAACCTGTTGTGGTGCGCAAAGATCCAAGTAATGAAGGTTATGAAATAGTAGCAGGGGAACGTCGTTGGCGAGCAAGTAAGGTCATAAATCTTGATAGTGTGCCGGTTATCATAAAAGATTTAAATGACAAGGAATGCTTAGAAGTATCGATAATTGAAAACATACAGAGGCAAGATATTAATCCAATAGAAGAAGGTGAGGCGTACAGAAAACTAATAGATGAATTCTCCTATACACACGAAGAATTAGCCTTAACTTTAGGTAAAAGCCGCAGTCACATAACCAATATGATACGAATGCTGTCACTCCCTAATGGAGTAAAAACAATGATCAACGAGAAAAAATTGTCTATGGGTCATGCAAGAGCATTGATTAATGTTGAAAATGCGGAAAGTATTGCAGAAAGAATAGTTTCTCAGGGCCTGAGCGTTAGGCGAACTGAAAAATTGATAAAAGACTTACAACAAAATAACGACCGAAAAGAGCATAAGTGTACTAAAAATCAAGATATGGCAGTATTAGAAGGAGCTATATCTTCTCAGCTTGGTTTAAAGATCAAAATTAATGACAGTAATTCTAAGGGTAAAGTCATGATACGTTATAACAACTCAAATGAATTGGATTTTATATTGAAAATTTTGAATAGAAGACTTGAATCAGCTATTAATGTCGAAAGTAGCCCATAGAAATTTCTTGACAAACCTTCCCACTTTCTTTGCAATGGAAGTGAAATGGTGGAGTTTGTCAAGTAAGTTATTTCGTTCCTACCTTCAATAAAAATTTGCACGCAATAGCACAGAAGCATACGTTGCTATTCCCTCATTTCTGCCAATAGAACCTAATTTTTCCGCTGTGGTTGCTTTGATACTTAGGAATTCACCATTAATTTCTAATATTTTTGATATGAATTCCTTCATTCCTGCTTTGTAAGGCGATATTTTAGGCTCTTCACAAACTATAGTAATATCTAAATTAGACACGCTATATCCTTTTTCCTGTGCTTTTTTAGCAGCAAAATCAAGAAAATGAGATGAATTGCAATCCTTCCATTTAGAGGAATTAGGAGGAAAATGTTCTCCTATATCGCCACATCCTAGTGCTCCGAGTATTGCATCAACGATTGCATGTATTGCAACATCACCATCGGAATGTGCCTCTATTGCCATATTATGCTCAATTTCCACACCGCAAATTTTTATAAAGCTCTTAGCATCATTTTGAATTTTAACAAATTTATGTATATCATAACCGGTTCCGACACGGAATTTTGGCTCTCCAAAGAGAAGTTTTGCCATATTGATATCCTCTTTTGTAGTTAACTTAAAATTCTTTTTCTCACCTTCAATAATCGCAACATGTTTTTTATGCTCTACCATTAGTGATGAATCATCAGTAAATTCTTTGACTGATTGATGGCACGATAATAATTCTCTGAAATTAAAAATTTGAGGAGTTTGCATGGCTCTAAGTTTTTCTCTTGAAATCGTAGATTCAATGAAATTATTACTCACCAACGATATAGTATCCTCGACTTCTATTGCTGGAACTACTCCTGTATATTGACCATTAATCATAGATTCAATCAAGTTGTTTATTAGAATATTTGATACAAAAGGCCTACAAGCGTCATGTATAATAACAAAATCTGGATTGATCTTTTGCAAACTCTCTAGTCCAAGTTTAACTGAACTCTGCCTGCTTTTTCCTCCACATACTGGACTCAGCAATTTAGTATCTATAGTTGATGACGTAACTTCTTTATAGAAATCTTTTTGACTTTCATTCACTACCACTCTTATGTAACTTATGTACTGATTAGCTAAGAATTTCCTAATTGTGTGAAATAAAACAGACTTACCTGCCAATTTTATATACTGTTTAGGGATTTTGGCATTGCATCTACTGCCTACTCCTGCTGCAACTATTAATGCTGCTATCTTGTATTCCTCAAGTCTGTTAGTGTACATGCTTACCATTTTCGGTGTTAATACAAGTTATCTAGCATTTTAAAAAAGTTGATCCAATTCTCAAAAAAGAATATTCTTTTACTAGGTGTAATATATGCTAGAGGAAAATAATACACGTTGCTAAGTATAATAAAGAAAATGAGATACATCTTATATTTTTTCATGGAATAGGTGATAATTATAAGAATGCGGCCAGGTATATACAAGATAGATCTACATATCTCCATAGGTCTAATTTTCACACTCATGCACATAAATACCCAATTGCATTTCAAAACTATATAACTTACGCAATAGCTAGTTTCTTGTTTTTAGGAACATCAATACTATTACCAACTTTAATATTACTTACTAATCCAATGACATCTAGGACAGCAAGTTTAGCCATCTTAGCAGCTTTAACTTGCACCTTTTTATCTGTACCACCACTCATGATTCCATTTATAAATAAGAATCAAAGCTTATCTAAGTCTTCAATAGAAAAAATCAATGAATTAATGGAGAAGGGTGTGAAATCGGAAAATATAATACTTTTCGGCCATTCTTTTGGGGGAGCA
>NODE_29_length_9807_cov_199.024769
TTTTGATTTCAACCATTTCAGGCAAAAGAAGTTTTTGTCTTTTTATACTTGATTTCTCCTTTAAGCACTCGTATACTAGTCTTTCATGGGCTGCATGCTGATCTACTATAATTAGTTTGTCTCTTACCTCGGCAATAATATAAGTATTGTAGATTTGACAGTGTGCAAACCCAAGTGGATAATCCCTTATTAGATCGGTTTGTTTCCTTTCCAAAATTGTAGTTTCTGCTCGTGGAGGAGATTTTTGCATACCAGTATAATCAAACGATTTTGAATGTTCTGATAAGCTTTTTGTCTCTATATTTGGAGAAGTAAACTCTCTCATTAACTGGTTTTCAAAAGGATCCGACCTTCTTCCATAAAATTCATTTTTAAGACTAGACCTACTAAAAGGATCTGATGATAGATGATTCGTTGTTGTTCCATTCTGGGCCAATACAGTTTCTGCAAGATCTATTCTCTTTGATAGCACTTTTATTAGCCCTCTTCTCACTATTTCATATATTAGCCTCTTGTTCTGAAACCTTACCTCTGATTTATTTGGATGAACATTTACATCAACTTGATCATACGGTATCTCTAAGTGCAGTGCTGCAAAAGGATATCTATTGTTTGGAATAAGGTCGTGATACGCATAACGAATTGCACCAATAAGTAGATTATCTTTAATTGGTCTACCATTAACAAATGTATAGATCTGAGTTGAATTGCTACGATTGACAGTAGGTTTACAGATGTATCCTGTAAGTCTAATACCATCTTCTTCTTCACTAATTTGCAAAGAATTTTCATGAAATTCTTCTTCTACTTCGCATAGCCTGCTAAATAATGAGGTCTGCTTAGCATACTTAAGAAGCTTCTTATTATCGGAGATAAGAGTAAACTCAATTCCATAATTGATCATTGCTAAGTTGTTTACAATATCAACAATGCTTTGTGTTTCTGCCCTTTCGGTTTTGAGAAATTTTAGTCTATTTGGTGTGGCAAAAAATAAATCTCGTACTTCAATATATGTTCCTATCGATAAAGGATAAGGAACAAGCTCTCCTATTTTTTCTCCCCCCTCATACCTTATAGACCATGCTTGATCTGCTTTGCTTGCCTTAGATGATAATTTTATTCTGCTTACTGCTGCAATTGAAGGCAAAGCTTCTCCTCTAAAGCCAAGATGCTTGATCTCTATCAATTCACTGTCACTCAATTTTGAAGTAGCATGGCGCATAAATGCAAGTTCTAAATCATCCTTTTTTACTCCGCTACCATCATCGATTACAGTAATGAGGTTACGCCCACCACTTTCTATCTTAATTTCTATCTCTGAGCTTCTCGCATCTATTGCATTTTCCACTAATTCCTTTACCACACTTGCAGGCCTTTCTATTACCTCTCCTGCTGCTATACGATTTATGGTTTTTGTATCTAAAGGAACTATTGCCATTATAATATTGGTTTTTCTTTTACTGCTTGAGTTTGCTCCTCTCTCCATTTTTTTAATCTATCTGCAATTTCACTATTAGAAATCGACAATATAGATGCAGCAGTAATAGCGGCATTGCATGCTCCACTTTCTCCTATAGACATTGTTGCAACTGGAACACCTTTTGGCATCTGCACTATAGACAATAGACTATCCAGCCCATTTAATTGTTTGCTATGCACAGGAATACCGATAACAGGTAAATAAGTAAGCGATGCAGTCATGCCAGGTAAATGAGCCGCTCCTCCTGCACCAGCTATAATAACCTTAAAGCCTTTTTCTTGAGCAGACTTAGTAAAATTAAAGAGTCTCTCTGGTGTTCTGTGTGCGGATATTATAAATACATCATGTGAAATTTCCAATTCTTTTAATAGGTTAATAGCATGCATCATAGTGCCATAATCTGACTCGCTTCCCATAATTACAGCAACATCCTTTTTCATTTTTTCTGTATTAGACATGATTTTATTTACTAACCAAATAGTATTTCAGAAGCAACAGATATTTAAATTAAATTACGAATATGATATAGCATTCTCATTAAATAGAAACTTTAAAAATTGAAATGAATCCCTATATTAAAATATAGAGGTATAAATTTCGGATATTAAGGGTCTATTCATAATCTTTTTAGAAGCAAAGCGGTGGAAGCAAGAAGACGATTTGTAAGCTAGTATTGAATTTTGCTTATCACAATTGTCTACACTTTTCTATAAGAGTATTAGAGACTTACCTTTTGACAATACGGCAAAGATNNNNNNNNNNNNNNNNNNNNNNNNNNNNNNNNNNNNNNNNNNNNNNNNNNNNNNNNNNNNNNNNNNNNNNNNNNNNNNNNNNNNNNNNNNNNNNNNNNNNGAATTTTGCTTATCACAATTGTCTACACTTTTCTATAAGAGTATTAGAGACTTACCTTTTGACAATACGGCAAAGATTTCTACAGTTACATCCTTTTATTTGTTTCTTTGCAATTACTTTTTTATATATATTTCAAAACACTTTCTTTACTTCCGCTATGTTTTTTACTTCATTTATTAAAATAATCTTGCCATTTTGAAAACATTGTTGATTCACTGAAGCCACTTTTTAGGACCTGTAACACTATGTAAAATACATCCTAAATCTTCTTGATTTTGTTTTTTTCTACAGAACTCTACTCAGTTTTTCTCCTACTCATCTTGCTCTGTTTTCATAATTTACATACTCTATCTCCGGTTTTATTCCTTTCTTGAGATCATGTACAGTCTCTAAAACGAGTTTGTAAAATGATTATTTCTGTATTTTAAACTTTGCAATTTCAACTTATTCTCTTTAAATAGTAAGTTTTTTACAAAATAATAGTTTGAAATTACTAGTATTTTGATAAAAATTATAGTCAATTTAAAATTTTGAGTATCAGATAGTTATTGACAAGTTATATACTATTAATATATTGGTATATTAAGTATTATGATATAATATTTAATAAAGCTAGTTGGTATGTGAGAGTAAAAATTATGGAAACAATATCATTAAACAATCTGGATAGTGAAGCAATAAAAAAAAAATTGCTTGGCATAATAAGTAAAATTATAGAAAAAAATACTTGGACTCAAGCTTGTGCGGCTGAGAAACTTGGTATTGATCAACCAAAGGTGTCACAAATTAAAAGTGGTAAGATAAGTGGTTTTTCTTTAGAGAGAATGTTAGGTTTTTTGAAAAAGCTTGATCATGAAATAACAATTACAATAACAGAAAATCAATCAGTAAAAGCTAAAGAAGAAAAAGTAGAATGTAGAATTGGATCTCAATAGATCTGAAGTTGACATCTTATTTTTTGTGATATAGTATAAAGCTTATCAAGGTGGTATTTTATGGTTGAGTCTATTGTAGAAAAGTGTGTAGAACAGGTACACAACCGTTTTAAATTGGTTCTGCTAGCAAGTCAAAGAACGCATGATTTGAGTACAGGGGCAAGCGATCCCGTTGAAATGGTTAAGTTTAAAGATCATAAGGATACGATAGTGTCTTTATATGAAATAGCGGAAAAGAAGGTGAATACTCATGAGTTGTTTAACCTTTTGGTCAAAAGGTGCAAGGAGCACATGAAAGGAAACACAGATAATACTTATATTAATAGTCCAAGTAAGCTAGCAAATTTGTTAAATTTTTCTGATCATCAACTTAACACAAGTCTGGATGTAAGTCAAGAAAGCCACGATGATGAAATAGATGATCAAGATAGTGGTGAAGAAGTACCGATTTAGAAATCTACAGAGGTTATAATAGTTTATAAATGATTAGTATTGCTATCTATGTGCTTTTGTTCTGTATGAGTGTAATGTTATGTTGTATAGTATTTAGGTCAAGTGATGTTTACAATAAGATTTTAGCATTCAATAATTTATCAACACAATTAGTTTTACTCATAACAGCAATATCGATTGTTCTGAATGATTTTTTTTTAATTGATATAGCATTACTATATGCTAGCATCAGCTTTATATCAACTATAGCGCTAATGAGATTAATGTTGTTTTGATAATTTATGGTAGCATCCATTCTCATATTTTTAGGTGTTTGTTTAATAGTCATTTCAAGCGTAGGAGTAGTAGTATTTCCTGATTTCTATACTAGACTACATGCTGCAGGTATTGCAGATTCTAGTGGCGCAATGTTGTTGTTGATTGGTTTTGCTTGGCAAAATGAATTTTCAATCAATACTATTAAAGTTATATTATTGATTTTTATAATATGGATAGCCAATTCAACTAACAGTTATATTTTAGCGCGTACTTATTATAAAAGTAAAGACTATTAAAGAAGGTTAAGATGCTAGAAATACTGAATCTAATATTACTTTTGCTGTTACTCACGGTTACAGTTTTTATAGTTCTTTCGAAACATTTGGTTGTAAGTGCTGTTCTAATGTGTGTATTTAGTTCAATTATTGCACTTATGTACTTGGTTATGAATGCGCCAGATGTTGCAATTACTGAAGCTTCTGTTGGTGCAGGATTGAGCACAGTCTTTACGTTTGCAGCACTCTCTTTGGTAAAGAATTACAAAGCAAATTTATCTCATAGCCCCACAACACTTTTTTTTATGTTATTTTTGACTGCATGTTTATCATACTTTGTGATTCAATTACCAGATTTTGGCAGTCATAATGCTCCAGTTCACTTGCACGTTGCTCCTTATTATGTAGAAAATACTGAAAAAGCTATTGGTATTCCTAATATAGTGACAGCTGTTTTAGCAAGCTTTCGTGGCTATGACACATTTGGAGAAACCATAGTAGTTTTTACTGCTGCACTCTGTATAATGTTAATATTAGAAGAGAAAGAAAGTGATTAAAGATCCAGTATTAAGTGCAGTAACATTTTTGATGATACCTTTTATCATTTTGTTTGGTTTATACATACAGTTTCATGGTGACTATACTCCAGGTGGAGGTTTTCAGGCGGGAATAATTATTGCTTCTGGGATAATATTATATTCTATGTTATTTGATATACCTACAACTTTAAAAGCAATACCTTACTCTATTATCAAATTTACTAACGTACTAGGTATTTTAACCTATGGAGGAGCTGGTATTATAACAGTTTTATTTGGCCAAAATTTTTTATCCTATAGTATATTGTCAGCTGATAGTAGAACAGGTCAAAAATTGGGTATTTTCTTAGTGGAGCTGGGTGTATTGCTTACCGTCTCTTCTTCCATGTTAATCATATATATAAATTTTGCTCGCAAGAAAAAACAATGACTCTATATAATTATGTAGGCATTACTATATTAATGGTGCTAGGTTTCTATATCATTGTAAATGATAAAAACTTAATCAAAAAAATGATGGGATTAAGTGTCTTACAATCATCTGTTTTGTTGTTTTACATATCTTTAGGGTATGTAAAAAATTCTTTACCTCCTATATTGACTTCAAATTTTCACTTATATACCAATCCTATACCTCACGTCTTAATGCTTACTGCTATAGTGGTTGGAATTGCAACATTTTCAGTTGGATTGTCCATATTAGTAAGAATAGAGAGATTAGTTGATTAAGAAGAATGTGAATAAATTGATAGTATCTTAAACTATATGAAGTAGCAAGTAACTATAAATTAAGAATAAAACTATAAGCTTGCTAATTGTAAGTTTATTTGATAAATAAGAAATAAAATTATAAACTGTAAAGGTAATGATGTCAACTATTAATGGTACGGAAGATAGGAAAAAGATCATCAAAGATCTTGTAACCAAAAGTATAAGAAAGGGCGGTTTTATCACTTTTGATGATATAAATGATAAGTTGTCAGATGAAAATTTTTCAACTGATTTTATAGATGATACTATAGCTTTATTGCAAGACTCTGGAATTAACATACTCGAAAGTAGTGAAGATGAGGAAGAAGCTCCTTCTAATAATGATGGTAATAAGCTTGATGATGATGAGACATCGTTGAATACTACTACAACTTTAGTGCAAAACGATGATCCAGTAAGGATTTATTTACAGGATATGAGCTCTGTAAAGCTTTTGTCACGAGCAGATGAAATTAAGATAGCAAAAAAAATTGAATCTGAAAAGCATAACATGTTACGTGCAATAATTGAAACATCAGTGGCATTCAAAATAATCAAAACATGGCGTGATGATTTAAGTGGTGGAACTTTTTTACTGAGAGAAATTATAAATCTGGATGCAATTTATAACTCTGATTTCAATATGGTAGACAAAGAAGAAAGTGAAGCTGAAGATGTTAGAGATTGTGTTAATGATGAGGAAAAAGGTAATGATGAAAAGGGAAATGAGAGTGAAGACATAAGTTCAGCTAACTTAAATATTTCTGTTCTTGAAATGGAAAGTGATTTATTGCCAAAGGTTATCACGGCATTGGATGAGATCATTGCTTTAACAAATGAAGCATTGGTATTGAAAAAAAATTCTAAAGATTTCTCTAATGAGCTAGAAAATTTATATAATCAAATATGGTCTGTAGCATTACAAATTCAGTTTAGTGATGCTGCTATTACCAGAATTACACAAAAACTTTACGAAATAAATAGACTAATCACGTTTGAAGAAGCTAATCTTATTACTGAAGCTAGAAAGTACGATATTGATAGAGAAAGTTTTTATAATGTTTATGATGATGTGCTTTTAGAGCACGAGTTTAGTGAAATAAGTTTTCTCAAGATTAATGAAAATCAATCTCTTTTTACAGGTGAATTAAAAAATAAATTCTTAAGGTTTATAAACGATAGCTATGAGTATATAGCTAGTGCCTTAAGCAATATTAAGAGTTATGTACAAGGAGATAGAGTTCAGGAGTTTAAGAAGGTAATCAAGAGAATACAGAAACATGAACAAGAAGTCTCTCAAGCAAAGCAAGAAATGATTAAGGCTAATTTAAGGCTGGTGGTTTCGATTGCTAAAAAGTATTCAAAAAGAGGCCTTGATCTGCTTGATTTGATACAAGAAGGTAATATTGGTCTTATGAAGGCTGTGGATAAGTTTGATTACAAACGTGGGTATAAATTTTCGACTTATGGTACTTGGTGGGTAAAACAATCAATCACTAGGGCAATACCTGAACAGTCTAAAGTAGTTAGAATACCAGTACATATGGTGGAAATTATCAGTAAAATCAACAAAGCATTAAGAAAGATGACTCATGAAATGGGTAGAGAGCCTACATTAGAGGAATTGAGTATAGAATTGGCGATGCCGCTAGAAAGAATACGCAAAGTTATGAAGATAGCAAGAGATCCGGTAAGTCTTGAAGCTCCAACAGGAAAGGATGATAGTAGTACCTTCGGTGATTGTATAGAAGATAAGCGAGTTTCTAAACCAGAGGATGCTGCAATACTTGCCGACTTGCGTGGTATTACGACCAATGTTCTTGCAACTTTAACACCAAAAGAAGAAAGAATTCTAAGGATGCGCTTTGGCCTTGGTAAAGATGGAAAGGAGCATACCTTAGAAGAAGTAGGAAAAATTTTTAATGTTACACGTGAAAGAATTAGGCAAATAGAGGCAAAAGCACTACGTAAGTTGAAACATCCAAGCCGTGCTAAAAAACTTAGAGGTTTCTTTTAAGGCAGAAGGGCTGCTCAAAAAATAGGTAAAATTCAGCCAAAGTTCTATAATTTCACCCTATTTTTCTTTTTTTATAGGCTTTATAGAGCAGTATGATTAGATATTGAATGTTATGGCAAATAAAAATAATCACTCTAATTCAAAGTGTAAAAATTTTTGTGTTCTGGGTGATAGTTTATCTGATAATGGTGTAATTATTGAAATTTTAATAACTTATCCTTTGTAAGAAACGTGAAACTTAATGCCCCTTTTTATTAAGGAGGATTTTTAGCAATGGCCTTACTGTTGTTGAATATGTATCAAAGTATTTAGGTTTAGAAGAATTTAAGTCATCATGGAGATGCTCATTTTTTGATCGATACTATGAACAGCAAGGTCATAACTATGCGATTTTATATGCAACAGCATCTGAAATTCTTAACCCTATTTTTTCTTATTTCCTCAATAAATTTCGTTTAGTTAATCAGCTAAACGCAGTAATTAAACATCATCCAGACGTAGGTAAAGGAGATTTTATTTTTCATTATAATCGAGGAAGTAATATTATGGGTGCCACTGCTTATAACAATGTTAAAGCAGAAAAAGTATTGAAATAAAGCGGTTAGTAAAATATGTAATGCATTTGGTTCTAAATGAATATGGTGTAAAGCATGTGATTGTTGCAAATGTGACTGAGGTTGGTTTGATACTAGCTTTAATAAAGACGAAAAGCAAGAGAGCTGGCTGCAACAGCTTACACAGAGTTTTAATACAAAATTAGCTAATAATTTAGATTATATGAAGAAAGGTGCAGATCTTGAAATAAAAGCATTCGATCTTAACTCTAAAATGAAAAGTATGCTTGGTAAATATAAGAGCAAAGGGTTAAATGATCGAGATGCATACCTATCAAACATCGTAGACCAGTTTAGGGTAGGGTGATTTGGAAAAAGTATAAAGATACTCTTGTTGATATTTAAAGGAAGGCTTGATACTTACTATAATTCTGGATGCAGCACAGAAATACTAAAGGATTATTTCTTTTTTGATTATTTTTATCCAACTGCAGAACCTTGTTGTGAAGTTGGTAATGAAATGTATGAGTTGATAAAAAATTAGATTTCTTTTAAACATCTTTACGGTTTGTAGTAACTATCTGCGTAGCTGAATGGTAAAGGGAGGGGGGTAAACAAAATAATCTAAAATATAGAGAAAATACAACGGTGCTTGATACATACTATTGCGATTTTATCCTCTTTTTGTCATTTTAGTGCTAGAATGACATTCTGCTAGTGAAGTTTATTCTTTGATATATTAACTATAAATATAGAGAAGTCTTACTAAATAAAAAGGTAAAAGGAACCTCTGAGTAGTGAAATTTTGACTCTATATTGCTGTAAGTGGTGCTATAATAATGTTCTAACAAGCGCGACTTGGCTGAATATAGAAAAAATTTAAAAAACCGCTATAATTTTATGTAATCTACCAATAAACACCTAAGTTTTTACTGGATTTTGTGATTGATCCTACAGTCAAAAACAAATTTTGAGTCATAAATACTTTTAGTGCCATAATAAAATAGGGAGGTTTGTCAAGTAAAGTTCTTTATTTCATTAGATGCGCTGCCAAATTGTTATGCAAGCAAGTTTTTTAGTTTTCGTATATCCCAAGTAATTCTTGTGCATTGGCCTTGATTAGAGTCGGACATTCTCTATCATTTAATAATGAATGCAATATTTCAATTGCACCTTTAATGTCGTTACTGTGTATCTTTACTATAGCGATAGCTTCTTGGCTTGAATAAGGGTACACTGCATTTGATTCTAAATTACTAATTTTATCTTTATTTGTTTTTTTACCGCTGGAGTGAAGTAAGCTCATTACTTCTAAGTATTGTGCTAACTCACGTAAAACATCAGGAGCATCTTTATCGTCTGCCAAATCATTATAAATAATAGATGCTGTGTCTGTTGGCATTGAATCTGAGATATGATTGAATGCGCGTTCAAAATTTGCTAAATACTCCCAATGTGAATCTATTTCTTCTAGCAGCGACTTATTATCTTTTTTTAAGAATAATACTTCGTAAAACTTGTCACCTGCAGTTATAGATTGTTTTGTGTTATCAATGTTGCGCAATAAGTATAATGTGATGCCAACTAACATTGGCGCAAGTGTAAGCAGAAAGATGTATTTTTTCATGTTAATATTCCAAATAGTTATATATTTATACATTAATGCTTTTGATTTGCAAAAACATATTGACATA
>NODE_30_length_9729_cov_204.586925
GTAAAATAACAATAACCTAAGAAGATAGCTGCTACTGTTATTAGCAAACTAGACAATAACCTTATAAACTTTATCATTAAAGCGTTTCCAATAAAGTTAAATCATATATTGATTAGTTGATTGATTCAATATATTCCTTCCAAAGTGGGTTGTTAATTTTATCTAACAATTTCTTATGCTCATCAATTTCTTTAATACTTGGTGAATGTTCTCTGCGAGCTAAATTACGCACTTTATGTTGAATAAACGTAGAGTTATTGTCCTGAGCACATTCATTATTAAATAAAAAGGTTTGCAATCCTCCTGTAAGCTCAACATAGACCTTTGCAAGCAATTGAGCATCAACTAATGCTCCGTGTAACTCTCTACCTTCTAGCGATATATCAAAACGCTTGCATAATGCATTTAAAGAAGCAGGTGATCCTACAAACTTTTTTCTTGCAAGTGGTAATGTATCTAGCACTCTATCTGAGAAAATTAACCCAGCATTTAACTTGCCTAACTCCATATTAAGGAACTTAACATCGAATTCAGCATTATGAATCACCAAAATGTCATTGGATATGAAGTCAAGAAATTCAAGTGCAACATCTGAGAATAGTGGTTTATCTTCCAAAAATTCCTCACTAATACCATGAATCTTAAATGAGTGGTAAGGTATATCTCTTTCTGGATTGAGATATCGATGAAATGTTTTACCTGTTGGAATACGATTAATTAGTTCTACACATCCTATCTCAATAATTCGATGTCCAGATTTAGTATCAAGACCTGTAGTTTCAGTATCAAGTACTATTTCTCGTAGCCTACTTTTCATCAGTTGTCATTTGTTGTTAAATTTTTATCAGTACTTGCCTTCTTATAGTTAATAGAAACAAGTAACCAAGTTAGATCTGATGAATTAATATTTTTTTTGAATTGCCATACATCTTCAACTTTGTTAATAGTAGACATGCTACCTGATGTGATGTTTCCTTCGTTATTCTTAACGAAGTTAATTTGCTCTGAAAGGAAATATACTGCAATAAATATTACGTTTTTCACTAACTTTATTTCTAAGATCTTTTGTGAAACGATAGAAACAATTATGGACTCATGTGTCTCTTTACGATGTTTAATCTTATCCACAAAACTGTTATATAAGTCTTTGTCCAGAAGGGATTTTAATTGAGGTAAATTTCCTTGGTTAAAATATTTTATTATTAATTCAAAAGCTATGCTTGAACCTTCTATAAAATTGGAAATAGAAAACTCTTTGTTTTTTTGTAATATTTGTTCATAAGTAGTTTCTATTGAACTTTTGTCGTTGCTATAAATATAATCTTCGATATTTTCTACCACATCTTCTTTACTTTGACTTACATCCAATACACCTGTTAGCTTTTTTAGGTTGAGACTGGCTGATCTTCCTAAAGAATTATATAAGCGTGAAAAAATAAACGCCGCTAGTAAAGCATATATTACAAGCTCTATCATGGTAACTTAACTCCTTGATATATAAAGTATCTAAATATTATTAATTATTGATAAAAATATGTTTTTCATATTAACCTATAGTTAGGTTTACTATTCATTTGTAAATGAATATATTATATAAGAAAGTATTAAACATCTCAACTTAATTAAAGGAGACGTAAGAAATGTCACAACACAAAATGAAAATTCATGGTCAGTATGTCAAAGATTTTTCGTTTGAGAATCCAAATTCGCCATTCCTTCCTTCTAGTAAAGCTCCTGATATTAATGTAATGGTTAATATTAATTCAGCAAAATTAGAAGGAACAGAAAATAAAAAAGGAATAAGTGAAGAAAAGCCTTTTCATGAAATTACTTTGCATATAGAAGCCAAAGCAACGGTAAAAGATGAAGATGTAAAAGATGATATAGCTTTCATTTGCGAGGTAAAGTATTGCGGTATTTTTTCAATAGAAAATTTTACAGAGCTAAGTGAGGAAGAGGTGAGACAAGCTTTATTTATTGGTGGACCTACTTTTCTTTTCCCTTTTGCAAGAGAAATAATTGCAAGAACTACAAGTAGTGGTGGGTTTCCTCCACTTATGCTAGATCCTATAGATTTTGAAACTATGTATCAGCAGCAAAGTCAACAACAAAAAAGTAGCGCTAGTAATTCCAATTTTAACTAATACAGGATGAACAATTCTTTAAATGCAAAGACGACTTTAAATATTGATGGAAGGTTATATAACTACTTTAACCTAAGTAACGCTGGTAAATTCTTAGGAGTAAATTTAACAAAATTGCCTTGTTCACTCAAGGTATTGCTTGAAAATTTATTGCGCAACGAAGATGGAGTAAGCGTTAAATTAGATGACATAAAGATATTAGCAAATTGCGTCAAGAAACACATTAATCACGAAATTAGCTACAAGCCAGCAAGGGTTTTGATGCAGGATTTCACAGGAGTTCCTGCTGTCGTTGACTTAGCTTCAATGCGTAATTATGTGAAGAAAAACGGAGGTAACCCCAGCAAAATAAATCCATCTGTACCTGTTGATCTTGTGATCGATCACTCTGTTCAAGTAGATAGTTACGGAAGCACTTCTGCATTTGGTAAAAACGTTGCACTGGAAGTAAAAAGAAATTTGGAGAGGTATCAATTCTTAAAATGGGGAGAGTCATCCTTCACAAATTTTAGAGTAGTGCCACCAGGTACTGGAATTTGCCACCAAGTGAATCTTGAATATTTAGCGCAAGTTGTATGTAACGATAGCGGAGTTCTATATCCAGATACCTTAGTCGGTACAGATAGTCACACTACTATGGTAAATGGTTTATCGGTTCTTGGTTGGGGTGTTGGTGGAATAGAAGCTGAGTCTGTGATGCTTGGTCAACCAATTAGTATGGTAATTCCAGAAGTAGTAGGATTTAAATTAATAGGAAGACTTTCAGAGGGAGTAACAGCAACTGATCTAGTGCTAACGATTACTAATATCCTGAGAACAAAAGGCGTTGTTGGCAGATTTGTGGAATTTTATGGTGATGGCTTAGATTGTTTATCTTTGGCAGATAGAGCAACCATAGCTAATATGGCTCCAGAGTATGGTGCAACTTGTGGATTCTTTCCAATTGATCAGAAGACACTAGATTATTTAAACTTAACCGGAAGGCCAAAAGAGTTGGTTAAATTAGCTGAAGTCTATGCAAAAGAACAAGGGCTGTGGCGTAGTAATGAAGAATTGGCGTTCTTTGACACACTGAAGCTTGATTTATCNNNNNNNNNNNNNNNNNNNNNNNNNNNNNNNNNNNNNNNNNNNNNNNNNNNNNNNNNNNNNNNNNNNNNNNNNNNNNNNNNNNNNNNNNNNNNNNNNNNNTATCTCAAAGATATATGGCCAACAAATAATGAAGTTGAGAGCTGTGTTAAAAGTGTTGTGACGCGTGAAATGTTCATACAAAAGTATAAGGATGTTTTTTCTGGTGATGAGCATTGGCAAAAGATAAAGTGTGAGAAAGGTGAAATCTATGATTGGGACACGAAAAGCACTTATATACAAAACCCTCCCTATTTTGATAATTTATCGACTAAGAACAATGGAAGCAACATAGTTGATATAAAGAATGCGCAAATACTAGCGATGTTTGGCGATAGCGTCACTACCGACCACATTTCCCCTGCTGGAAATATTGCCTCAAATAGTCCTGCAGGCATATATTTAAAAGGTCTTGGAGTTGAACTGCAAGATTTCAATTCATATGGATCTCGCCGCGGTAACCACAACGTAATGGTGCGTGGAACCTTTGCTAATATCAGAATAAGAAATAAAATGGTGAGCGCTGAGGGTGGCTATACAAAACATATTCCTTCTCAAGAAACTATGTCAATTTTTGATGCAGCAATGCAATATAAAAGAGAAGCTGTTCCATTAGTTGTCATTGCAGGAAAAGAATATGGTACAGGTTCAAGTAGGGATTGGGCAGCAAAGGGTACTGCATTACTGGGAATTAAAGCTGTGATTGCAGAAAGTTTTGAACGCATACATAGGTCCAACTTGGTCGGCATGGGTGTTCTTCCACTTATATTCCAAAATGGAATAACCAGAAAGATATTTGATGGTAGTGAGATAATAAGCATAAAAGGTGAAATAGTATCAAATGGAAATCTAGAATGTATCATTAAAAGACAGGATAATTCAAAGCAATCAATACAACTCAAATGCTGTGTACAAACCGCAACTGAGATTAAATACTTAATGAGTGGTGGAGTGTTAAGCTACATACTTCTTTCGACTTAGTAAAAGTAAGTACTAGACTTCTTTTAGCTCCAGCCCTGGTCCTTTTAAATAATGATTTGTTCTATGCGAAGTTATGATATAATTTTACCTTACATATAGTAAAGGTGTTTTATAGATAATTATGATTAGCTCTATACAAGAACCTAATGAACTCAGAAAACGTTTACAAGGATTTTATCGTACTGATGAAAAAAGCTGTGTACGTTATCTTGTAGAAAAAGTAGAACTTTCGGTTGATTCAAAAAACAGAATTTACAATATTGCAAAACAAATTGTCGAAAAGATTAGAGGTAGTAAATTAGGCATTATAGATTCTTTTATACAACAGTACTCACTTTCTAATGATGAAGGAGTAGCACTAATGTGTCTTGCTGAATCATTACTTAGAATACCAGACGATTACACAATAGATGAATTGATCAAAGATAAAATTGCCAACCAAGAATGGAATAAACACTTGGGGCGTTCCTCTTCATTGTTTGTTAATGCTTCTACATGGAGTTTAATTATAGGAAGCAGTATATTAAGAAACAATGAAGAGGATTCAAAATTCTATAACATAATTTCCAGGTTATTGAAAAATTTAGGAGAGCCAATAATTCGCAAAGCGGTAAAACAAGCAATATCCATTCTTGGCAAGCATTTTATTGTTGGAGAAACTATAGAAAAAGCATTGGAAAGTGTGAAATCAGATGACTACAGTAAGTATTTATGCTCTTTTGATATGCTTGGTGAATCTGCTTGCATAGTTGAGGATGCGGAAGAGTATTTTAATTTATACATGCATGCAATAAAAGCCATAGGTGAATCTGCTGACATAAATGATTGCTTTAAATCTCAGGGGGTTTCAATCAAATTGTCTTCGCTGCACTCACGTTATGAATTTAGCCAATTTGATAATATGGCTGAAGAACTGAGAACTAAAGTACTGGAACTTTGTCATGAAGCAAAAAAGTATAATATTTCATTGTGTATAGATGCAGAAGAATCAGAAAGGCTTGAGATGTCGCTCGTGTTATTTGAACAGTTGCGTCTTGATGAGTCACTTTCTGAGTGGGAAGGGCTTGGTCTAGCTGTGCAAGCGTATCAAAAACGTGCTTTGTCTGTTCTTGATTTTGTTGAAGATGTTGCCATTCGATCAAAGCATAAGGTTATGGTGAGACTTGTGAAAGGAGCATATTGGGACTCGGAAATCAAGCGCACACAAGAATTAGGGTTAATTGGTTATCCGGTGTTTACTAGAAAAAGCCACACAGATGTATGCTACCTTGCCTGTGCGCAGAAACTTTTAAGCAAAGAGAATCACTTTTATCCATGTTTTGGAACTCATAATGCTTATACTTTTGCTACTATAATAGAGCTTGCCGATAAAAATCATCCTGGGTTTGAGTTTCAGCGCTTACATGGAATGGGTAAAAGTTTGTATGATTATGCAATTTCAGAACTTGCAACAAGCATCAATTGTCGTATATATGCACCAGTTGGTAAACATAGTGATTTATTGCCATACCTTATTAGGCGCCTTCTTGAAAATGGAGCTAATAGCTCGTTTGTCAATCAAGTAAATGATTCTGACGTTAAAATTGAAGAATTAGTCTCAGATCCATTAGAAAAAGTAAAAAGCTTAGAATATGAGCCTCATCCAAGCATTCCGTTGCCACGAGATATTTTTGGAGAGGAAAGAAAAAACTCCTTGGGAATGGATATTAGCGATTCAATTGCAGTTTCACAATTTGCAAATGATGTAAGGGAATTTAGTGAAAAGAAATGGCAGGTTGGCCCAATAATTGATGGAGAGTCGTTTCTTGACAGTGCGGAATTTACCGAAGTAGTGAATCCTGCACATTTGGAAAATGTAATTGGGGAAGTGTCAAGTGCAACAAGTGCTCAGGCTTTAAATGCTCTTGAAATAGCACATAGTGCTTTTACTAAGTGGCAGAATGTTTCAGCAGAAGAGCGCGCTAAATGCCTTGAAAAAGCTGCAGATTTGCTTGAGGAAAGGATGAAAGAGTTAATTTATATTCTGATTGTAGAAGCAGGAAAAATTTTATCCGATGCAATAGCAGAAGTAAGAGAGGCAATCGACTTTTTGCGCTATTATGCAATGATAGCAAAAAATGAACTGAATGACTGGAAAAAATTGCCAGGTCCAACAGGTGAAGATAACTTCATCTTTTTTGAAGGCAGAGGAGTTTTCTTATGCATATCACCGTGGAATTTTCCACTCGCTATCTTCATTGGACAGGTTTCAGCTGCACTTGCAGCAGGTAATGCAGTGCTGGCAAAACCGGCAGAGCAAACGCCGATTATTGCCTATGAAGCCGTTAAGATACTACACGAAGCTGGAATACCAAAAAATGTGCTACACCTTATTCCAGGGGATGGTTGGTATTTAGGTAAAACATTAGTACCAGATAATAGAATTTCCGGTGTAGCTTTTACTGGTTCAACACAAACTGCTCAAATAATTAATCGAATGCTTGCTAGTAGAGATGGTCCTATTGTGCCACTTATCGCTGAGACTGGTGGATTAAATGCTATGATTGTTGATAGTTCTGCTCTTTTAGAGCAGGTAACTAAGGATGTTTTAATTTCTGCATTTCGCAGTGGCGGTCAACGTTGTTCTGCTCTCAGAGTGCTATTTATTCAAGAAGATATAGCAGAAAAACAGGTAAAAATGATATGCAATGCAGCTCAAGAACTAAAGATAGGTGACCCAATACAACTGAGCACAGATATTGGTCCAATAATTGACAAAGCATCTATTGATATGCTCACTAAACATACGGAAAAAATATCAAGGGATGAAGATTCAAACCTTTTGTTCAAGGTACCCATGGATACAAATTCTTATAATGGTTATTTCTTTCCTCCGTACATTTATGAGATACAAAAAATTTCGCAATTAAAGCAAGAAGTGTTTGGGCCTATTTTACATATCATACGTTTTAATAAGTCGCAGTTAAATGAAGTTATAAGTGATATAAACAATACAGGATATGGACTTACGTTTTCTTTGCAAAGCCGTGTACAAAGTCAGATCGCTTTAATAAGCAAGAAAATATCAGTTGGAAATGTATACATCAATCGCAATCAAATAGGTGCAGCAGTTGGAACACAACCATTTGGCGGTAGAGGACTGTCAGGTACCGGACCAAAAGCTGGTGGTCCTAATTATCTGCAACGTTTTTCTATAGAAAAGGTTGTAAGTGTCAACACTACAGCATGTGGCGGTAACATTAAACTTGCGTGTTTGGATTGATTTGCAATTTCTAAATTGGAAGTCCGTGCAGTTGTGTATGCAGTACTAAAACCTAAAACTCATACATTGAAAGGATAGTTGTGATTCTAAGGAGGCTTCAAAGAAAGTCTTGTCTTTAATAAAAGAAAAAGGTTGCTATAATTCTGATAAAAGCACTATAAACAAAATGAATGTAAAAAATATCTTATTAGCGTTTTTAGTACAATTTATATTCGATTTGTCATTATTTGCGGCTGATCCTATTTTGCTTAATTGTATTGAAACTCCAGGGATTTATGATCTTGAAACAAGGCCAAAAAGCTTTAACTCTTCAAATAATTTAAGAAGAAAACCTGGCTCTCCAAATAATGCAGCAGGAGAATTAATAAATGTAGTGGGTAGAGTTACTGATGTAAATTGCTTACCGATACAAAATGCTGTGGTTTCTATATGGCACGCAGACTCACTTGGCATGAGCTATTATGATGAAAATGTGGAGCTTGATCCAAATTTTGCTGGATCAGGAAGATTTGTAGTAAATAACCTTGGCTATTATAATTTTATTACAATAGTACCAGGTAAAATTGGTGATAGGGCTCCACACATCAACTTTTTGGTCCAACATCCAGATTTTCCAGAATTCACAACACAAATGTTTTTTGCTGATCATAATTGCGATAACTGTGATGATCTTCTTCTTGGTAATCTTATTGAGAGTGGACTTGCAAGCCTTCTGATAGCACCATTTACTTATAACAATCAGGCTATGAAGACCTACACATTTAATATAACCCTAGGTGGGCATAACAAATTTTCTGATAAAAGATAAAGCCCTTGCATATTAGCGGAGTTCATAGTAGTCTTAAGCGCTATTGTACTTAAAATGTATATGAAAAATATCTTACTAATGTTTTTACTATGCTTTATGTGCAGCTTACAATTATTTGCAACGGAGATGTCAACGATGAAGATAACAATTTCTAAAGCTTTACCCGATTTTGAGACGCTAGTGGTAGGTTTGTTTGAGGGTGATAAGCTCATAACTAATGTTCTACAAGATAAGCAAGCTATAGATAACATCAAGAAATTTAGTGATTTTAATGGAGGTTTTGGTGAATTTTTCTCCGTTACTTCATCAGAGGGAAAAAATATTATAGTTGCTGGTCTTGGAATGAGAGATGAATGGGATGAAAGCAAAGGATTAAATATTGGTGGTAAAATATATTGTGAGCTAAGCAGATTAAGAATCAAGCGAGCGGCAATCTCAATCGAAGGCAATGCAGCAAATGTTGCATACGGTGCATTTTTGCGCAGTTTTAAATTTGATAAGTATAAAACCAAAAAGGATGAAAAAGTTACAGAAGTAGAGGAGATCACAGTGCTAACGAAAGATGAGCAATTCAGTAGTGCTGAAAAATCATTTGAGCGTTTAAGACAAGAAGGTGAAGGCATATTTCTTGCGCGTACTCTTACCATTGAACCACCTAATGTTTTATATCCAGAATCCTATGCTGATTATATAAAAACCGAGCTTACTAAGCTTGGCCTTGAAATCGAAGTGCTTGGTAAGAAGCAGATGGAAGAGAAAAAAATGGGAGCATTGCTTGGGGTAGCACAGGGAAGTAGTAAAGAGCCAAAATTAGTAGTGATCAAATGGAATGGAGCTTTCAAGGAACAAAAGCCTGTAGCTTTTGTGGGTAAAGGCATAACGTTTGATACTGGTGGAGTGTCACTCAAGCCTTCGCGTGGCATGGAGTCAATGAAATATGACATGGCGGGTTCTGCTACTGTGGTTGGGGTGATGCGTACTCTAGCTGGACGAAAAGCAAAGGTAAATGCAGTTGGTGTAGTTGCACTTGCAGAAAATGCAGTGGACGGTAATGCTCAAAGACCAAGTGATGTAGTAACTTCGATGTCTGGACAGACGATAGAAGTGTTGAACACTGATGCAGAAGGAAGGCTCATACTTGCAGATGCTTTATGGTATACACAAGATAGATTTGCACCGAAATTTATGATCGACCTTGCAACTTTAACTGGTGCTATAGTGGTTGCACTGGGAAATAATGAATATGCTGGTCTTTTTTCAAATAACGATGAATTAGCGAATCATCTGATTGATGTAGGAAATGAAGTAAATGAGAAATTATGGCGTTTTCCTATGAATGAAACTTATAACAAAATTATTGATTCGCCGATTGCTGATGTGCAAAATATAGCTCCTGCAGGTTCTGGTGG
>NODE_31_length_9690_cov_206.980339
AAGCAAATAGTTAAAAACTTAAATATAAAATGTCATCATACTGCTGATGCTCTTGCTACAGCAATTTGTCATGCTTATACGAGAAATTCTTGTTTTATTGAATAGTTTTACATGAATTCAGTTAAAAAAACTATTTGATGGTATTTATCTTATCTAACGTTCGTTGCAGAATAATACATGCAGCAATTTTATCATCTATTTTTTTTGATTTTGTGATTGATATTCCAGTAATTTTTAGTGCGTGAGTTGCAAGAGATGTTGATAGACTTTCGTCTTGTAGGTATATGTGTACTTTGCATTTTTTTATTATTTTATTTGCAAACTGGATTATTACTTTGCACCATTCGGTCTCTTGTTCATCTATTGTGAATGGTAGTCCTATTACCATTGATCCAGCTTCATTTTCTTTAAGCACTCTATTTAGATAACCTAAATCTTTGCTCATATTTCTTCTATAATATATACTATGAGCTGTAGCTATAAGCTGTGTTTTATCACTAAATGCTATGCCTATTTGTTTTTCTCCCATATCAAGGCACATTATACGTTTATCTCTTGGAATAGACTTTAGAAATTCATCTGGATTTCTATGTAGCATCTATGAAAACATAACTTTTGTACAATTGTATTTTTGTGACAGTAAGTTATGTACAGTCTACTGGCATGATAGACATTCATCATAATTAATATCTGTTTTTTGTTGCAATATTTCACTTTTTTTGAATATGTCATGTGAGACCTTGTCAGCCCTCTGCATTGATTGTGATCTGCAGTAATACAAGCTTTTTAATCCTTTTTTCCAAGCAAGCATATGTATTTTATGTAAGTAACGTTTATGCACATTGGCAGGTAAGAACAGATTTACTGATTGAGATTGACAAATATAAGGAGTTCTATCACTTGCATGTTCTATGATCCATTGTTGATCAAGTTCGTATGCTGTTTTAAATGTCAGTTTTTCATGCTTGCTAAGAAAATCTAAATGCTGAACAGAACCCTCATTTGTTGAAATTGAGGACCATGTTTCATCATTGTCTTGATTTTTTTCTGCTAGTAGTTTTTGCAAGAATTTATTTCGTACTACAAATGAACCTGTAAGTGTCTTCTGTATAAATACGTTTGCTGCATATGGCTCTATTCCAGGGGAAGTGTTGCCTGCGATAATCGAAATTGAGGCAGTTGGAGCAATAGCGAGCTTATGTGTAAACCTTTCCATTAGATCGATTTCTTTAGCATCAAGACATGGCCCTTTTTCTTCTGCTAATTTTTTAGAAACTACATCTGCTTGCTCGCGCAAATGCTTAAATACTTTTTTATTCCATTGTTGGGCTGTTACTGATTCAAAAGGAACCATTTTACTTTGTAAAAATGAATGAAAACCCATCACGCCAAGACCGATACTACGCTCTCTTATTGCGGAATATTTTGCTCGCTGTATTTCATTTGGTGCTTGATTTATGAAATCCTCTAATACATTATCAAGAAAACGCATTATATCTTCTATGAAAAGCTCATTATCTTTCCATTCTTCGTAGTATTCAAGATTTGCGGATGATAAACAACATACAGCAGTGCGTGACTTGTTCAGGTGATCGTAACCTGTAGTTAAAGTTATTTCACTGCATAGGTTTGACATTTTGATGTCTAAGTTGAGCTTTTTGTAAGATTCTGGCTTATTGTTATTTGTTGCATCAAGGAAAATAATGTAAGGTTCTCCAGTTTCAACTCTTGCTGTTAATATTTTNNNNNNNNNNNNNNNNNNNNNNNNNNNNNNNNNNNNNNNNNNNNNNNNNNNNNNNNNNNNNNNNNNNNNNNNNNNNNNNNNNNNNNNNNNNNNNNNNNNNTGGATACTGTAATGCAAACAAGATACCATCAACTTGGCTGCCATATATTTTACAGTAACTCATTTGACTTATTTGCATATTTGTTTCTTTTGCAACATGCTGAATATAATCTTCTGAGTGACGAAAATAATCTCCTTTGTTTACAAAGTCAATACCTTTACCTTCCTTTCTTCTTACTAAACATACAATAACCCCTTTTTTGTTTGTCAATCCTTTTGCTAGTTCCAATTCTGCTAGAAAATCATGTAGATAGTGTAGCACTTCAGCAAAGATAATTACATCATACTGCTGGTTCTTCTCTTGTTTAAGAAACTCTTTCATTTCTGTATGTATTAACTCATCGTAAACAGGTTTACCTTTTATAAGGCATCCTCTTGCAATATTGAGCATTCTATTTGAGATGTCAACTCCTGTTATGCGACTTCTAATATTACTTATTTTTAGGAAGTGACCACATATTCCAGTACCGCAACCAAGGTCGAGTATATTCAGTTTAGAAGTGGAGTTGTTAAAGACTTTTGTAATTATCATGTGTACTAGTTCATGCCCTCTGTATTGTTTGGCAATTAGCCAATGCTCAACAAAATATTCACCTGTGTAATCAAAATATTGCTTTATGAGATTTTCAGGCAATTCCACAATATCTGATGTGTTTGTTATTTTCTTTATATAGTAAGAAGCTTCTTTATGACTACTATCTAATTTTAGGGTTTTTGTTAAATAATTATAAGCTTTGTTAGTATTGCCTACTGCAAAATGACATCTTCCGATATTATACCAGACTAGAGGTAAATTAGGGTAGAATATGCTAATTAACCAAAATCTTAACTTTGCATCTGATATATTACCTTTATAGAAGTGATATAACCCGATTTCAGTGTTGGTATTTAACAGGTTTTTAGATTTTTCAAGAAACACTACAATTTCTTTATGGAGAGTACTGTATTTATCCATAATGAAATTTTTTACTTTTTTACTATTTAATAAGCCAGTGAGCTTGGATATACAATTTAAAGCAAAGTTTTTTATAAAAGATAGATTACTTTTCATACATTAGAAATACTCCAAATGTTCATTTTCATTTTTAGGTAACTAATTTTAACACATTTTATCTTACAAAATATCTTTTTCATTAATTTTTCTGTACATATCAATTTGTCAAATATTTCTCAGATTATAGTGTTTAAGATTGCTGGTATATTGTTGTTGATAATAATAGGTAAATGTTTTGTGTAAAAAGGCGTTGACATATGATTTATCAGATTGTAACATATAAAAGATTAGTTTTTAGATGTTTGAAAAGTTTTATGGTAGAGATTATTTAATCTCAATTCAATTGTAAGTTAATATTTAACTCTGCATATTCTACATATAGTCAGATAAATAAATTATTAAGAGCACTTGATGGATGCCTTGGCGTTAAGAGGCGATGAAGGACGTGGCAGGCTGCGATAAGCTGCGGGAAATTGTCAACAAATTTTGATCCGCAGATTTCCGAATGGGGAAACCCAACTAGCTTAGCTAGTTATTATATACTAAGTATATAAAGCAAACTTGGTGAACTGAAATATCTAAGTAGCCAAAGGAAAAGAAATCAACCGAGATTCTGTTAGTAGTGACGAGCGAAAGCGGAAAAGGCTAGTGATTTAAAAATAAGAATTAGAATACTCTGGAAATGGTAACCATAGAAGGTGATAGTCCTGTACAAATAGAAAGTTTTTAAATCCTTGAGTAGAGCGGGGCACGTGAAATCCTGTTTGAATATGGGGGGACCATCCTCCAAGCCTAAATACTCCTTAACGACCGATAGTGAACAAGTACCGTGAGGGAAAGGTGAAAAGAACCCCGGGAGGGGAGTGAAATAGAATCTGAAATCAAGTGCTTACAAACAGTTGGAGCTCTATATCAATTTATTGATATTTAGAGTGACAGCGTACCTTTTGCATAATGGGTCAGCGAGTTAATCTATGAAGCAAGCTTAAGCCGATAGGTGTAGGCGTAGCGAAAGCAAGTCTGAATAGGGCGTTTAGTTTTATGGATTAGACCCGAAACCAAGTGATCTAGTCATGACCAGATTGAAGGTATGGTAAAACATACTGAAGGATCGAACCAGTTAATGTTGCAACATTATTGGATGAGTTGTGATTAGGGGTGAAAGGCCAATCAAACTTGGAAATAGCTGGTTCTCCGCGAAATCTATTTAGGTAGAGCGTTGTATTTATGTTGTTGGGGGTAGAGCACTGGATAGACTAGGGGGATTCATCATCTTACCAAATCTAACCAAACTCCGAATACCAATAATTAATTATACAGCAGACACACTATGGGTGCTAAGTCCGTGGTGGAAAGGGAAACAGCCCAGATCACTATCTAAGGTCCCAAAATTACAGCTAAGTGGGAAAGGAAGTAGAAAAACCATTACAGCTAGGAGGTTGGCTTGGAAGCAGCCATCCTTTAAAGAAAGCGTAACAGCTCACTTGTCTAAATAAGTTTTTCTGCGCCGAAAATGTACCGGGGCTAAAGCTGTATACCGAAGATGTGGGTGCTTATTAATTTCGATTAATAGGCGCGGTAGCGGAGCGTTCCGTAAGTCTGTGAAGGTGGTTTGTAAAAACTGCTGGAGATATCGGAAGTGAGAATGCTGACATAAGTAGCGTAAAAGAGTGTGAAAAACACTCTCACCAAAAATCTAAGGGTTCCTACGTTAAGTTAATCTGCGTAGGGTTAGTCGGTTCCTAAGGCGAGTCCGTAAAGGAGTAGTCGATGGCAATTAGGTTAATATTCCTAAACCTCTTAAGTGTGACGGGTTTTGTATTTGTATAGGTCTTATTGGATTGATCTATGCTTAAAAGAAGCTCCAGGAAATAGCACTTATATTTATGAGGCCGTACCGTAAACCGACACTGGTGGATGAGTAGAGTATACTAAGGTGTTGAAAGAATGATGTTGAAGGAACTCGGCAAATTATACCTGTAACTTCGGAAGAAGGGTAACCTGCTTTTAGGCAACTATAAGTAGGTGGCACAAAATAGGGAGTAGCGACTGTTTACTAAAAACACAGGACTCTGCAAACACGTAAGTGGAAGTATAGGGTCTGACGCCTGCCCGGTGCTGGAAGGTTAATAGGAGGGGTGCAAGCTCTGAATTGAAGCCCCAGTAAACGGCGGCCGTAACACTGACGGTCCTAAGGTAGCGAAATTCCTTGTCGGGTAAGTTCCGACCCGCACGAATGGCGTAACGATTTCTCCACTGTCTCCAACATCACTTCAGCGAAATTGAATTCCCCGTGCAGATGCGGGGTACCCGCGGTTAGACGAAGAGACCCCGTGCACCTTTACTATAGCTTTACATTGCTATTAAAAGTGTGATGTGCAGGATAGGTGGGAGACTTTGAAGTTATGGCGCTAGCTATAATGGAGTTAACCTTGAGATACCACCCTTTACACTTTTGATATCTAACTATGTTTCATTATCTGGAACTAGGACATTGTATGGTGGGTAGTTTGACTGGGGCGGTCGCCTCCTAAAAAGTAACGGAGGCGTGCGAAGGTAAGCTAGAGCTGGTCGGAAATCAGCTTGATAGTACAATGGCATAAGCTTGCCTGACTGCGAGGCTGACAAGCCAAGCAGAGACGAAAGTCGGTCATAGTGATCCGGTAATTCTGTATGGAAGGGTTATCGCTCAACGGATAAAAGGTACGCCGGGGATAACAGGCTGATGGTGTTCGAGAGTTCATATCGACGACACCGTTTGGCACCTCGATGTCGACTCATCACATCCTGGGGCTGGAGAAGGTCCCAAGGGTTCGGCTGTTCGCCGATTAAAGTGTTACGTGAGTTGGGTTTAGAACGTCGTGAGACAGTTCGGTTTCTATCTGCCGTGGGTGAAGGAAATTTGAGAAGATCTGACTCTAGTACGAGAGGACCGAGATGTATATACCTCTGGTGTACCAGCTGTTATGCCAATAGCATCGCTGGGTAGCTATGTATAGATGGGATAATTGCTGAAAGCATATAAGCAAGAAACCCTCTTCAAAAAAATTTCCCAATTAAGGCCGTGGGAGACTACCACGTTGATAGGCTAGGTGTAGAAGCATGGTAACATGTGAAGCTAACTGGTACTAATAGCCTGATTGATTTATTTGCTTTCTATATGTGCATATGCAGTGTTAAATATTAAGTTAAAATTTATTAAGTCAGAAATTTTTGTTGACTTGGTGGCTATAGCAAAAATGAACCACCCGATCTCATTTCGAACTCGGAAGTGAAACTTTTTAGCGCCGATGATACTTAAAAAGGGAAAGTAGGTCGTTGCCAAGTTTATAAAAATTTCTTCTTATTTATATCTTTTCAGTAGAGCGATGAAACAAGGTAAACATAGAGTAGCTGTGAGGTAATATAACTGATCTTTTAGAACTCTGCGAAAACTTTAAGATAAAAGTAGAAAATTTAAAAGTAGAATTTGTCACTTATTTNNNNNNNNNNNNNNNNNNNNNNNNNNNNNNNNNNNNNNNNNNNNNNNNNNNNNNNNNNNNNNNNNNNNNNNNNNNNNNNNNNNNNNNNNNNNNNNNNNNNTGTTATAATAAAGGTAAACTTGGTTAGTGCTGAAGCAATACTGCAAGTTTTAAAGGGAAAGAAGATTTAAAAGACAGTGTATGTTGTAATCGTAATAGTCGCTGAAAGGTACTTTGAAACATAGCTGGACTATTGAAGTTAAAATTCTGGGCTGTTACTTAAAAAACGCATCCACTGAATTATTTATGCTAAAAAAAGCTTTATTAAAAAATGAAACAGAAGTGTAAGAAAGTTGCAAAACGTATAAGGTATTACTTGAAGCTACCTATCTGAAGCAACTGGAGCTTCTCAAGTTGCGAAAAATATTTTAAAATCTGAAAGAATGATGTGAAATTTTTTAAGTAAACCAGAAAGTATTCCACTATCACGCTGAACAGCAAATTAGGCATTATATCGTTTACTGTAAAAGCTCATATTTTACGTAATCAGAGCTAGGAACTTGAAAGGATAATTTCATTATACTTAACATGGAAACAAAGAGAACTATACAATCCCCTGCCTATCGTTTCTTCAACCACTTCCCTGAACGGGTACTTTTATCAAACTATTCTCTTATTGTAATGAGTTGCTTCTATATTAAAATTTAGCAATTTCCCTCTAGGATTATCTTTATTTTGTTCTAAATATTGGCTTTGTTCAAATGCCATTCCCCATTGTGTACGATAGCTAGACTTTCTATATTCATAAAAACTCTCTTCAGCATTATTTGTATCGAGCTTTTTATCTTGTTTTTTTATACTTTCTACCTCAAGCACCCACATCTATTAATTTATTTTAAAAACCTCACTTATCTTATCATAAAAAATATAGCTGTAAATACTTTAGTGAAAATTCCTTCTTATTTTATCTTTCTTTAAGCAAATATTGAGGTCTTTTTGTAAATTTTTATAGCCTGCTTGCATAATGTTTTGATGGGTTAGTATTATGTAATAGTATCCTACATTACTTATATTAGAAATGCTAACTTTAGCTAGCATTCGTAATTGCCTTTTTATTTTATTTCTTTTTGCTGCTTTTCCGACTTTTTTACTGATAGCCAGACCTACTCTAATAACATGAATATACTTTTCAGGTTCTCTTTCTTTTATAGCATATAGTGATATATATACCCCTCGATAAAAAAGACTGTAAGATGCTAATCTGTTTTTAAAAGCAAAGGAAAACTCTTTTTTTTTATGCTTACTATGCGCATAATTTATTACACCCTAATGAGCGACGCTTATTAAGAATTTTTCTTCCAGCTTTTGTTGACATACGTGAACGAAATCCATGTTTGTGCTTTTTTTTTAAATTTTTTGGTTGAAATGTTCTTTTCATTGTTTTTATATTAATATGACTATTTATTTTAAACTATTTTGCTCTATTGTCAAATAATGGTCAACTTCTGTGGCATTCTTGTTGAATAAAATTTGATATATGGAAAAATGAATTTAATTATAGGCGTACTTGTTTTACTAGTCCTTTTATTTTGTTTGAGTAAGTTTCAAGCAGTAAGTAAAGTTAAGTCTTATATATATTTGAGTTGTATGTGGATGCTACCTTGTTTGTTAGCATTCTATGATGGTTATTTTATAACTTCTATTTCTATAGCGTTACTTTTTTTTATGCTGATTTTTATCCTTAAAGGTAAAAGAAATAAGATGGTAAAATTTTTGTTATTTATGGCTTTAGCAATATCACTTTTTATCACTTTATTTATAATGCTATCTATTTTTGTTCAGTCCATTTCTTTTTTTAATAAAGTAGCTATTTCAGAATTCTTATTTTGCTTAAAATGGAAGCATAATGTAGCTATTATTGGTGAAGGAGAGGTGGGGTGTTTTGGTATAGCGCCACTTTTAGTGGGGACATTACTTATAACTATTGTAGCAATGTTAGTTGCGGTGCCGCTTGGTTTATTTTCTGCAATATATATTAGTGAGTATGCGAGTGAAAAAGTGCGTTATGTTATTAATACAGCCTTACAGGTTTTGTCTGCTATTCCTACTGTTGTATATGGATACTTCTCAGTTGTATTTTTGTCTTTTTTTATAAAGCAGGTAGCAAATTTTTTTAATTTAAGTATACACTCAGAAAGTGCTTTGATTGCTGGTTTATCGATCGGGGTAATGATTCTTCCTTTTATTATTTCTTTGCTTGAAGATGCTATAAGATCTGTTCCAAAAAGTTTACGTTATGGTTTTATGGCGCTTGGCGCAACACCAGCGGAAACTATATGGCATATAACAATACCTTATGCAATGCCTACAATTTTAAGTGCAATTTTATTATCAATTTCAAGAGTAATAGGTGAAACAATGATTGTACTAATGGCTGTGGGAATCAATGCAAATTTGACCTTTAATCCTCTCAATTCAGTTACTACTATCACTGTACAAATTGCTACATTACTTACCGGAGATCAGGATTTCAATAGTGTGCAAACTCTTGCTGCTTATGCGCTTAGTTTGGTGCTGTTTGTTATTACTTGGCTATTGAATGCATTTGCATTGTTTATAATGAAACGTAACTAGTAAGTGTTTTAATATTGCAAAATTTCTGTTAATAATATAAGATTTATTTTCTTTAGAAGTTCTTTTATAGAATTGTAGTGTTAGGTGATGAAAGAGATGAGTACAGGTAAAGTAGTTAAAATAACTCAAGCAGTTGTTGATTTAAAATTTGAAGACGGGTTGCCTAAGATATTTAATGCTTTAAAAAGCAAACTAAAATATAAGGGCAAGGAGCTAGTTTTAGAGGTTTCACAGCATATAGGTGACAATATAGTTCGTTGCATTGCTATGGATAGCACAGATGGTATGTCAAGAGGTGATGAGTTTGTTGATACAGGTGCACCAATATCAGTTCCGGTTGGACGCTCAACTTTAGGAAGGATTTTTAATGTTGTAGGGGAGCTTATAGATGAGTGTGGTCCGCTAAAAGGAAAGTATGATTTAGAACCTATACATAGATCACCTCCAAGTTTTACTGAGCAGAAGATACAGGAAGAAGTTTTAGTTACAGGAATAAAGGTTATAGATCTTCTTACTCCTTATCTTAAAGGAGGAAAAATTGGCTTATTTGGTGGAGCTGGTGTTGGTAAAACAGTTCTGATAATGGAGCTGATTAACAACATAGCAAAAGCTCATAAAGGATTTTCTGTGTTTGCTGGAGTAGGAGAGAGAACGCGTGAAGGTAATGATCTTTATAACGAGATGATTACTTCGAATGTAATAGATATAAGTGAGCACGAAAAATCTCAAGCCGTTTTGGTTTATGGTCAAATGAATGA
>NODE_32_length_9470_cov_583.765144
TGAATATCGATTCTAAATCTTTAAATGATAAAACAGAACTATTGCTTAACATAAGATCTTGCCTTTTCTACCTTTTGCCAAGAGGAACTTTTCGTGGTGATAAGTTTTACGTAGGTGATGTGCATGGTAACAAAGGAAAAAGTCTGGTAGTAGAATTAAGTGGCAGTAGAGCTGGGTTATGGAATGATTTTGCAACTGGAGAAGGTGGTGACATTATCGACCTTTGGGCAGCTGTGCATAGAAAGAATGCAAGGACAGAGTTTCCTGAGGTAATAGCTTCAATAAGTGAATGGCTCGGAAATAATAAAAAATACATCGAGAAACAATATGTTGATGAAGACTTCGAGAAATTTATTACCCACAGTTGGAATTATTATGATGAAAATGGCCAGGTAATTGTAAAAGTTTACCGTTCTGATCCTCCAGGAAAGAAAAAAGTATACAAGCCTTTTGATGTCAAACAATCTAAGTTTGCAGCACCAGAGATAAGGCCACTCTACAACATTCCAGAAATCTTAAAGTCTGATAAAGTTATTCTGGTTGAAGGAGAAAAATGTGCAGAAGCGCTGATAGAACAAGGAATTGTAGCTACAACAACAATGTCTGGAGCAAACGCAGATGTTGATAAAACAGACTGGTCGCCCCTAAAGGGTAAACATATTATTATATGGCCAGATAATGATGAAGCAGGTAATAAATACGCAAAAAATGCTGAAAAAAAGCTTTTAGAGATCGGAGTTGAATCACTTGTTATTCTTAATATTCCACAAAATAAAACAAAAGGCTGGGATGCTGCTGATTGTGTGTTAGAAGGAATAAGAGCTTCTGAGTTTATTGAAAGGAGGTTAAAGAAAAATGATAAACTCAATATTTTAGATTGGAATCTCAGCCGTTATTTAGGTGAAGTACCAACACAAAAGTTCCTAGTTGAAGGGTTATTTCCTTTAGGCGTTACTTCAATAGTAGCTGCTATGGGAGATACAGGCAAAGGAATGCTACTACTTGATTTAGCCCTCAAAGTTGCAAGTGATACAGATCAGATCTGTGGTTTTGGTTCGCTTGTAAAAGAGCACGGATCAGTGGTAATTTTTTCAGCAGAAGATGATGCAGATGAGATACATCGTCGCTTAGAACGTCTTGATCCTGAAGGTAATAGAGCAAAGTACCAGGATCGTGTATTTATTGTACCTATGCCAAACACAGGAGGACCATTTTCTGTAATAAAAACCAATACGCGTGGTAAATGTCCTGAAACTTCAGAAAAATTTGAAGGTATTAGCGAACAATTAAATGCAATTGAAAATTTAAAACTGATTATTTTTGATCCATTAGTATCGTTTGTTCATGCTGATATAAATTCAGATCCAGAACTTGGGTGGTATTCAACAGGATTGCTTGCAAGTTTGGCAACTGAAACAGGAGCGACTGTAATTGCTGCACATCATATGAGAAAACCTAAATGTGGATCAATTACAACCGTAGAACAAGCAAGAGATGCAATAAGAGGTACAACTGCACTTGTTGATGGAGTTAGATGCTCTTTTGCATTATGGCCTGCACCAGTAGAGCATCAAAATTCAGTGTGTAATACACTAAAGCTTGAAAGAACTCATAGTAAAATTTATCAGGGAGCAGTGGTTAAGTCCAATGGGGCAGCAGACAGAAGTGTAAGAACTTATTCGCGTTCATCAACAGGCTTGCTAGAAGATATATCTGAACAAATTAATGCTATTAAGTCCTCTGATGAAGAGTTAAAAAATATACTTATTCACTACATTAAACTTTCAGCCCACGAAGGCCATCCATTTACGCATACAGGTGGTCCTGGAGTTTTCAAGCAACGGCATAAATTACCACCCATGTTTCATAATGCCAGCAGACATAAACTTGAACGTTTAGTACAGAGTTTGCTAAATGAAAATAAGATAGTAAAAGGTATGGCTGCAGATTCAAAAGAAGATAAGTGGCTTGATGTTCCAACTGGTCCTTTTGCAAGAGGTGAAGGTAAATTTAAGCTGGGTGCAGGGAAATTCAAAGTTGCTAATAGTCTTTAAAAACAGTTTATACCAATATTCGTTATTGGGAAAACAAATGGGACGCGTTATAAATTTGCTTAATTCCCCAATTATAGGCAAAAAGAGCTCTTTTGCATTTGTTTCATTACTAACGGGACTTGGTATTACAGCCATCAGCATAAATCTGCTATAATAAAAGGTTAATTACAAACTTGAAAAAACTTTTATTAAAAAAATGGGTCATACAAAAAGCATTTAAGCCAAACTGGGAATACAAATTTCGCAACTATAGGCAAGCTTGATGTATTTCATTACTTTGGCTAGGCCGATCTGAGTTTTATAGTTTCCGTGATTTCCGGCAAAATTTCAAAATAAGGAAACAGAAATATAATACACCTAAACCATTGAAATTCAGTATTTTTATCCATTTAATATCTATAAGACTTTATCTTTCCATTTCCAAAAGACTTAATGAATCAGATCGCCCTAAAACCCGCTACAGTAGCTAGCTTTCCACTTTCCGAAAATCTTATATATTATTATAATATGTAAATAACACTATACATATATATATACTAATAACAAATAATAATAAACAATATGAAAATATAATGAGGTTAACTAGAATTAAAGTAATGCTTAGGGAGTGAAGAAAAAAGAAGTTAGGGGAACTGGAAAGGTCTTAAAATATTCATAAATACAAGAAATAGCTTTTAATGCGGATTTAAAACGATTCTATGACTTTGGGGTACAATTATACCACCAAGACCTAAGTTGCTTACGTAGAATAGCTTAAAACTCAATTACAATGGACTTCTAAATTATTTTCTACTTTAAATTTTTACTTGTTATAAAAAAACTTCATTTTAGTTTATCACGTCTTTTATTCGTTGTAAAATATTTTTTCAAACAGGCAAAGTAGTCGTCAACTGATGTTTGAATTACGTATGCTATTCCATCAAAATATAAATCAATAACTGCTGGCATATCAGAGGCTTATAAATATGGTCATAAGTTAGATGCAGAACGTTCTCGTAGACATTTTTACACTTGTGTTGAAGGTATGGAAGAGAAAGTTACAAACCAACTAAATAAGGATATTACAGTGTATGAAAAGATTTTACCAACCGATTACAAATCGCCAGAATATGGAAGTATTGTGCCAGTTGAAGATTCAAACATTTGGCTTTACTATAATTAGATCTCAGCTACAATACCAGACTCCAGAGTCTTGGCAGAATCTGGTGCAGTTTATGAGATCTGGTACTTTCTGCTAGCAAAAAAATGATGTATTTTCAATAGTTTAAGGGTTGACAGATTTCTGAGCTGCAATCTGGTTTAGGTGGCAAAAAACTTAGGAATATTGAGGGGTTTTGACCAGTTTTCAGTCTCTAAAGTTTTCTATTATTATATAATAATAAGTAGTATGAATTAACATATACTACTTTCATCTTACTACTCAGAAAACTTAACTTCTGCAAAAAGGTAAAAGCCACTACAATTAAGTTTCAAAGCGATTATACAACCCACCAACAAGATAGCTTAAAACTCAATTAAAAGGCATTTCTAAATTGTTTTTTACTTTTATGAAATTTAGCTCTAAGTTTTTACACTTTTTTGATCAAGACTTTTCTTTTCTTCCACCAATTTATCAAAGTCTGACTTATATGACTTATCCTGTGTTTTTCTAAATACCTCATATTCTTTTGTAGCTAGGGCAATTGCTACTTCATGAGAGGTTTTGCCATAATTCTGTAATATATCTTGCTCATTAAATCTTAAAAATGCATCGAGTTTCTCTTTCCAATCCTTCATATACATTACTTTACCCCTGGCAGCTTGAAACTCTGCGTAATCTATATACATATTTACTATTCTGTTTAGCTGAGCAATTTCATTTTTATCTAAATAGTTTTTTGCTACTTGCGTGTCAGAAAGAAAGATTTTTCCCTTAGGCCCCTTACGCCAATTTGTTAATCCCATATTAGGTTTACTTCTATCCACTCTGTTAGCAATAATTTCTGCTGCTGTATTTCCAGTAATAGCAAAATGCAATTTATTCTGCACTATAGCAAAGAAATTTTTTGTTTCAGTTGAACAGCTTGCATAGTCTACTGAAGTTGCATAAATGTCTGTGATTTTCTGATAAGCCATACGCTCACTTGCACGAATTTCTCTAATTTCTTCAAGCAACTCATCAAAAAACCGAGTGTCAAATCTAGAGCCATTTTTAAATCTATTGCTATCAATCACGAAACCTTTGAAAATATACTTCTTTAGCTTATCAGTTGCCCATGTACGAAAAGCAGCACCACGCTCTGAATTGACACGATAACCAACTGATATCACAGCCTCTAAATTGTAGAAAACCACATCACGTTTTACTTCTCTTTCTCCCTCTTTTTGAACTATCGAGGATTCCTCGGTAGTTGAGTTTTTATCTAGTTCTTTACATAGATAAATGTTTTTTAGGTGCAATGAAATATTATCAGTTGAACAGCCAAATAACTCAGCCATATGTTTCTGAGTAAGCCATAGATTTTCATTTTCAAATCTAACTTCAATACATACCTTTCCATCATCTGTTTCATAGAATAAAATTTCATTATGATTCCTGTTCATACACTTCCTTTAACACCCTTTGAAAAGCAAATAAAAAGTACTACTAATGATTAGATTGATATAAATAAACTTACAAGTAAGTTTAACACCGTTTTTATTCATTGTAAAGAAAAAATTTGTATGAAGGAGAAAACTCACTTTGCAACAGCTTTCATAAGTTCCTTGTATCTCTCATCTTTTTTTATTGAGTGTTCCCAGAAAACCTTTAAATTAGCTGATAGCAAGAGAAACAAAGTGTTTGCTAAGTTGCGTAATTGAGAAGAAATAACTTAACTCAAACAAAAAAAATTTAGTGCAAATCAAATTTCCAACCTCATTTCTAGTATATATCTGTTAAGAGGTAGTTGAAAGAGCTACTATAACGTAGACAACCTTAATCCATATACTTCTTATACCAATATTCGTTATTGGGAAGACAAATGGAACACGTTATAAATTTGCTTAATTCCCCAGTTATAGGCAAAAAGAGCTCTTTTTCATTTGTTTTATTACTAACGGGACTTGGTATTAGGAGTAGCACATGATTCTCGAATTTCCGTTGTTGGCCAACAAAAAAACTATAAACCGCTTTTTGATAGTACGTTCGAGGAACCAGACGATATTTTGGAATCAGTGCTACTTATAGTTTTAAATAATGTCAATCCTAACACTGGACCTCGGTAAACAGACAGGCTGGGCAATTCTAACAGATGGAGTAATTGAAAGTGGGAGCAAAAGTTTTCATGGTAGCCGTTTTAGCGGAGGTGGCATGTGCTTCTTGAATTTTCGTAATTGGCTTAATTCTTTGAAGGACATTTCTGCAGTGTATTTTGAGGAAGTAAGAAGACACTTAGGAACTGATGCCGCTCATTGCTACGGTGGTTTTCTTGCCGTTCTATCTGCTTGGTGTGAAGAGAACAATATTCCCTACCAAGGTGTTAATGTTAAAACTATCAAACGCTTTATAGCAGGCAAAGGCAATGCAAGTAAGAGTGAAGTTATTGAAGCGATACGTGAAAAAAGTTTTTTACCTAGAGATGATAATGAGGCCGATGCTTTGGCATTAATGTTCTATATTAGTAAAGATATTAATAAGACAAAAAATCCATAAAAAGTGGGTCCTTTCGGCCATAATGGCGGGTTTGGTGGGTTTGACCTCAGGCCTTCTTTAGCGTCAGAGATATTTTGAATATTAACTTTTTAATTATTAAGATATGAATTTAGCAATCCACTACTATCCTACTCGAAACCTAGTTGAATATGAGCGTAATCCTCGTAAAAATGATGACGTAGTAAATAGAATGTGTGCTTCAATCAGGGAATTCGGCTTTCGTATACCAATAGTTGCAAAAAGCGATGGGACTGTGGTTGATGGCCATTTAAGACTTAAAGCAGCAAGAAAACTTGGTATGGAGAGTATTCCTGTGGTTTTAAGTGATAATTTAAATGAACCACAAACTAAAGCTTTTCGATTACTGGCAAATCAATCAGCTAACTGGGCAAAGTGGGACGATGAGCTTTTGAAAGTAGAAATTCAAGAGTTAGAAGATTTACAGTTTGACCTTAAAATGACAGGATTTGAATTGGAAAAAGTTCAAAACTTTCTTGATGATTTAGATGGTGAAGAAGAAGATCTTTCTGACTTAGTTGTTGATGACAAAAAAGTAGAAATAACAAAGCCAGGTGATCTTTGGATTTTAGGTGATCATCGAATCTATTGTGGTGATAGCTCTGTAGTTGAATCATATAAAGCGCTGTTAGATGATAAAATGGCAGACATTACTGTTTGTGATCCTCCATATAACGTTGACTATGGTAATAGGGAAGATAAAAAGATATTAAACGATAATCAAGGTGAAAGGTACGAACTTTTTCTCTATGACATCTGTTCCCATATTTTAGCATATACGAAAGGTGCTATTTATATCTGTATATCATCATCAGAGTTTTCAACGTTGCAAAAAGCATTTGAAGAAGCAGGTGGTCGTTGGTCGACATTTATCATTTGGGCGAAGAATCACTTTACGCTAGGAAGATCAGATTATCAAAGACAATACGAAGCAATGCTCTATGGATGGAAAAGCGGTAATAAACGTGAGTGGCATGGGGGTAGAAATCAAAGTGATCTGTGGTTTTATGATAAGCCAACACATAACTCATTACATCCAACAATGAAGCCAGTAGAGCTAATGGAGAGAGCAATAGTAAACAGCAGCAGATCAGGAGACATAGTTCTTGATCCATTTAGCGGCTCTGGAAGTACACTGATTGCATGTGAGAGAACAGGAAGAATTTGTAGGACAATAGAGTTAGATTCAAAATTTGTAGATGTAACCATAAAACGTTGGCAAGTGTACACAGGTAGGGAAGCAATTCTTTCTGGTACTGGTAAAACTTTTTCAGAGATTCAAGAAGAAAAACAGTAAGAAAAAAGCGGAAAAGATAACACAAACAGAAATTTAGTAAGCCTTGGTAGTTGTAATATTAATTTACTGGTATATACCGTATTTTAATGAGTTTAGCGTAACAAATAACTTTGGATTAAATGTGATGCACTCAATGAATCAAGCAAAGACGTCAGCTGGAGTAGTAACGTCGCAAACAAGTAATGAAACACCGTTGTTTTCTGAAGAAGTAGAAAATAATGTTTCAGATTCTACTCTATCTGTTAAAAAGAGAATTGAATTGTTTGAAAAAGGTACGAAGCAAACACCTATTATTAAGGAGAAACATATGAAGCAAACTTGTGGTAGTCACGATCTGAAGCAGTGCAACACTGAATACAAGGCAGCTTTTTCGAATGTGATTAGAAATGGTAGTGATAGCAGTATTACACTAGAAATGGACGAGGCAGGTGCTGATCAATTTGATGCACTTTCATCATTAGATGAGGGTGAAGACATAGAGGACGAATTTAATGCAGTTTGTGAGGCAAATGGAATAGGATATAACGGTGGATATTATCCTGATCAGTTTAATGTGGCATTCAGTACATCTTCCAACTGCCAAACATATGACACAATAGATGTGCATGAAGAGGATAGAAAATCAGGGGATAAGCCAAAGTCATCACCTAAAATCGTACAGCAGGACAATAGTAGGAGTGTGGCTCCACCTTCACCTAGAACAGCAAAAAATCATGTGTCAAATGTTATACAGTCTATTGCACCATCAAAATCATCATTAGAAGTAAAATCATATAACGAGGAAAATATAGAGGAACTAGTTAATGCTGATCCTATTTATTCAGAAATAAACGAAGAACTAGCTAATGGCGAGCCTATTTATTCAAAAATAAACCAAGATACAAAATCTCCAAAAAAGGTTTTAGAAGGGAGTGATAGTGGAATAAGTGGTAATAGCTTTGGAGTACAAAGATCAGATCTACAGAAACTGAAAGATAACTCAATATCTGATAGAGAGGGAGCATCAGAAAGGTCATCTATTGACACACTTAGTGATATATCTTCAAATATTTTGCTACATGAAAGTGATCAAACAAATAGTGGAGGAGTGAATTCAGAAACTCCATTAATTAAAAAAGAAAAGAAAACAAATAGAATTTTGCCAAGAGTAAAATATACAGTGCAGCAGAAGGAATTTATAATTTTCGGTATAGCTGCTGTTGCACTTAGCGTTTCTGCAGCTTTGGTATATTTACAGAATAAAGCACAATTAATTGCATTTTTTGCAAACAGTACCATCTATGTGACTATACCAATTCTAGCTGTTGCACTATTGGTTGCAATTAGTCCGATATTTTGTGGAATAAAGCAATTTAGAGATACTGAAGAGTGTCAAATAGGGGGAAAGAATGCGAATGAAACTTTGAATCAGGTGCGAGAGTATCAACCAAAAGATAAAGTAATAAAATCAGTCAGACTGGAATACAGCAATGGTACTCATTCACATTTTACACTTAACGCTTGGAAGGGTAAGAACAATTTCATTAATATTGACGACAAAGTCATTAGTAGAAGAAATAAAGTAGAATCAGTAATCAAAGATAGGCCATTATTTACAGCATTATTAAGCAGTTTGGTTGCTGCAAATATAGTATGGCCTTTATTACTGTATGTAGAAGGTGGTATTAATAGTGTACAGAAGTTTTACCAGAACGCTTTGATTAATAACGCAGGGTTATCACTACTTATAGGCTCGAGTATACTTGCACTATCAGTGATATTCCTTGGAGTACATTACTACAGAAAAACAAATTGCACAAATCTTGTATATTGTGAGGAAAGAATTGAACCAGAAAAAGTTAATGGAAAGTTCATTGAGGAAATAAAGGAAGCAAGGACAAAAGTGCTTGAAGAAAACCATAGTAAAGATGCCAAATGCAGCAGTTTAACGCTAGAGCAAGTAGTGGTTGAATCTCATAACTACAAAGATGCAATTTATAGTATTAGTTGAAAATAGCCAAATTTCACTATGTAAAAAGAAAGCAGCTATAAACCGGAGTACTTCGCTCTATACTAGTAAAATATCTCTAAGACGCCGGCAAGTATAAACAGGTAGGGAAGCAATTCTTTCTGGTACTGGCAAAACTTTTGCAGAAATTCAAGAAGGAAATTCGTAAAAAGGAGTAAAAAGAGTGGAAAAAATCACACAAACAGAGTGGGCAAGAGAACAAGGATTTTCAAAGCAATACGTCTGTTATTTAATAAAGAAAGGAATAGTTGAGCTGGAGAATGGACTCATTGACCGAGAACAAGCAAATAGGGCTATAGAAACAATCAGAGATCCAAGTCAGCCACTGAGGAGGAAAAATCCAGAAAATACAAGTAACCTTTCCACGATGTTGCTAAAAACGCGAATAAAAAATGAAATGGAACGAGGTAAACTTCTTGA
>NODE_33_length_9416_cov_124.299925
[truncated: 2,592,615 more chars]
