# Supplementary material for: A bioinformatics approach to identifying Wolbachia infections in arthropods
Source: PeerJ. 2018 Sep 3;6:e5486. doi: 10.7717/peerj.5486 (PMC6126470; doi:10.7717/peerj.5486)
Supplement: Supplemental Information 1 — Supplementary figures/tables and code used for data analysis [file peerj-06-5486-s001.zip › Supplement/assembled_genomes/Ceratina_calcarata_1.fasta]

>NODE_1_length_8685_cov_4.593401
CCTTTAGAAAGTGATTAGTATCATCTATTATATAGTATTTCATGTGATCACTTCTTACTGAATTTATCAACCTTTTTGCTAATTCTGTTACATCGCTTTCTTCTGAGATTGTATCATTACTGCTTTGTATTATAAGCCCAGAAACTGGACAGGGAGAAAGAAAAGAAAAATCGTACTTAGTTACCGGAAGAGAAAGAGCAATAAAACCCACTATCTCAGGGCGGCGCATTGTTAGCTGCATAGCCACCCATGCTCCAAAAGAAAAACCAGCGATCCAAATTGGAACATTGCTAGGATTATGTTCCTGAAGCCAATCAATGGCTACCGCAGCGTCAGTTAATTCTCCTATACCCTTATCAAAAGTTCCGGTAGATTTTCCCACACCACGAAAGTTAATTTTCAATGCAGAAAAATTGTTATCGATAAAAGACGTATATGTACTATGTACAATTTTACTATCCATATTACCACCATATTGAGGATGATGATGTAAAACCAGCACAACCGGCGCGTTGGCATCTTTGCTTTGGTGGTATTCACCTTCTATCTTTCTTGTTGCATTATTCAAAAAAACTTCAACCATGGTAACCCCTAATAAGAACCCGCTTGACAGGTATTAATGACGTGAGTTATTAATTATGTATTAATTTCGCTGTTTTTGCAATAAATTTTTTATCGTGTTAAAGCTAACGTACATAGTTATGGCTATAGTTGATGGTAAACTTATTTAAGTGACAGATGAGTCCATTCTCTTTAGAAAATAGTGGTTGCGTATATGCTGATTACAATGCAACTGCTCCAATTAGTGAAAATGTAAAAAAAAGTATATTTGAGGTCTTGTTAAAACAAACGCTCAATCCATCATCACTACATAAAAGAGGACAAGAAGCGAGGAAGATTCTTCAGGATGCAAGAGATAACGTACGTGGTGCTATTGGCGTCTCAAGTGATAAAGAAATAGTTTTTACGTCTGGTGCAACTGAAGCGAATAACCTTGTTATGAGAGGAATAGCAGGCTACCTGCATATAATTTCAGCTATAGAGCATCCTTCAATTCTTAATTCTGCATGTAATCCATATATAATACCTGTTAATCAGGAGGGCATTGTTGACTTTTTAGAGCTAGAAAAAATTCTAAGCGAACTTAAAGGAAACAAAGCAATAGTTTCAGTTATGATGGCAAATAACGAAACCGGAGTTATTCAACCTATTGAGGAAATAGCTGAAATAGCCCACAAATTTGGAGCAATTTGCCACACTGACACTGCTCAAAGTGTTGGGAAAATTAAAGTTAATATGGAAGATTTAGGAGTGGATTTACTCACTTTATCCGCCCATAAATTTGGCGGTGTAGCAGGCAGTGGAGTTTTAATATTCAATAAAGAACTTGCGATAGAACCTATTATAATAGGTGGTGGACAAGAGAAGGGATTTCGTGGTGGTACGGAAAATATTGTTGCGATTGCAGGCCTTTCTGCTGCACTGCAAAATATTCCAGACCTTCTATCAAAAATGGATGAAGTAAAGGAGCTACGTGATCAATTAGAGTGTGAATTATTAAATCTTGCCAGTGACATAAGAATCTTCGGTAAAAACTCTAAGAGGCTGCCAAACACAAGTTTTATTTATATGCCAGGAGTAAAGAGTGATGTGCAGCTTATGCATTTTGACTTGAATCATATTGCAGTTAGTAATGGCTCCGCATGTTCTTCTGGAAAAGTTGAGCCTTCCCATGTTTTGCTTGCAATGGGGGCAACAAAAGAGCAAGCAGAGTGTTCAATTAGAATCAGTATAGGTCCAGAAACTAAACCACAAGACATAAAAAAAATAGTGGATTGTTGGTATAATATCTACAAGCAGAACACCTTGGTATAGATAATACGTGGTATCATGCAGGCACTGGCCGAGCATTAGATGTAAAAAATTACTTTACAACCCCGCGGTATCTCTAGATCCCGCTAACAAGCAGCGGGATGACGGTTGTTAGGCTAGCTGTCATCCAAGTAGCTGACACTGGTTCCTTTATGACGGCAGTGCCCCTATGGTGTCATTCCAGTGTCCTGACTACTTGGATCTAGCAAGCTTTGCTTGCAAATAAGTCTAATACGTGTCGCGTTTTATGCCAAAACACAATTGGAGTTACATGCAAAATAGATCCCAGACTGGGATGACAAAAAAAGAGCACTGGAATGACACCATTTGCTGTGCAATTTACCTTCAAAAATGAATGTTCGTACAGCTATGGATTCATTCGCGGTATCTCACCATAGATCCCGCTGACAAGCAGCGGTATGACGGTTATCAGTAAACATGAATTACTTTAGCTATGCAATCAGGCTTCCTAAAAACACTTTGTAGCCAATCAATTCTTGAGTATAAAAAGAATTCCTTTAATAATAAGGTATGCTAATCAGGAATTTAATAAAACAAGCAACTCAAGTAGGAAGCAGTGAAAATGCAATACGGTATGTCGAATATCTCTATCAATTTGAGAAGTTTAGAAACACATTAAACCTCACTTTATCACTAATAAAGCAAAACAGGCTCTCATTTGAAATATACCAAGAGGGATTAGTGGATATGGAAGAGGGAGTGTGTAAGACAATCAGGTCTTCCAGTGTAAATAGATATGTTATTGTACTGAGGAAGTCAAACCCATACATTATAGTGCATGAACTTTCACACATGGTTGAAAATGAACTGAACTTAAGTTTGGAACAGGAATTTCTCCATAAAGTTTACCAGGATATTGAGCAGAACCTAAAGCAAGCAAATATTCTTGTGCAGAAAATTATCGGCCAAGTTATATTTAAGGAGATACAGGCTTATCAAACTGCAAAATCACGTGCATCTGAATTATTTGCACGCTATTTTGAGCTATTTGCTTGGGCGCAGGAGGTTTACCCTAAAGATAAAGAATACTTAATCCGCACTCAAGACTTAAACAAAGTGTTCCTTGCTACTGGCCAATGGAAAAAGAGCTACCTTGATTCACAAATGATGGAGAGAATAGATAAGGAAATCAAGGAATACAGCAATAAAACTGCCACTAAAGACGTAACCAAAGTGCAAAGCAGTTGGACTAATAAATTTTCTCCTGGGGGCAAAAAAATTAGCTCTATATTTGGAGATGATGATTAGCTTATAGTGCAGGTTTTCCTACGTCATGCCGCCGCGAACCGTCATACCGCGATTCATTCTTTTGGTGTACGAACATTGCAATTTGCAGGTAATTTGAGTAGTAGATGGTGTCATTCCAGTGCTTGACACTGGAATCCAGGAATTTGGATTGGGCACTAAGTTGGTGAGCATAAAAGTGGCTGATCTTATGTTAAAACACAACGTTCTTGATGAGATTACGGCAAGGCTGGATTCCAGTGTCAAGCACTGGAATGACACCATTTGCTGTGCAGTTTACCTTTAAGAATGAATGTTCGTACAGTTGTGCGCGGTATCTCATCAGCTAACACGTAGCGGAATGACGGTTGTCGGTAAATCTTTTAGCTATAGAAGTTAACTTTGCAGTTAACTTCTACAGCGTTTCAAAGTATAGTTTTGGTAATACAGTAACTAAATATACATGAAAACCATTTTAGCTGTTGAAACAAGCTGCGACGAAACTGCAGTAGCGATTGTAAATAGTGACAAGCAAGTCCTTGCTCACGAAATTCTCTCCCAAGCAGAACACAAAAAACGTGGTGGGGTGATCCCTGAAATAGCTTCACGTGCTCATATGGAGCATTTAAGTGGTCTAATAAAAAGCGCCGTGGAAAAATCTAACCTTAACTTTTGTGACCTCAATGCAATTGCAGCAACATCAGGACCAGGACTCATAGGTGGATTAATAGTTGGTACAATGATGGCTAAAGCAATTGCGCATGTAGCACAAAAACCATTCATTGCAGTGAATCACTTAGAAGCGCATGCATTGGTTATTAGGTTACTGCATGAGGTAAAATTTCCATTTTTAGTCCTACTAATATCAGGTGGTCACTGTCAATTTTTAATTGCACAGGATGTAGGTAAATACATTAAACTTGGAGAAACGCTCGATGATTCACTAGGAGAAGCATTTGATAAAGTTGCTAAGATGCTGGGTTTAAGCTACCCAGGAGGCCCATTAATTGAAAAGTTGGCTAAAAAAGGCAATGGCACAAGATTCAAACTGCCAAGGGCAATGATAAAACGTTCTGGATGTAACTTTTCGTTTTCTGGGATTAAAACAGCAGTAAAAAACTTAGTACAAGAACTTAAAATGAGCGAGCAAGATGTGTGTGATGTATGTGCTTCGTTTCAAGAGTGTATTAGTGACATACTGCTGGACAGGGTTAGTAATGCAATTATTATGGCCGAATCTTTAAATATCAAAATCAATGACTTTGTGATTACCGGCGGAGTTGCAGCAAATAATTTCTTGAGAGAAAAATTAAAACAACACATAAACTTAAACATATTTTTTCCCCCTAACGACCTATGTACAGACAATGCAATTATGGTTGGATGGACAGGAATTGAAAGGTTACAGAAAAATTATATAGATCCACTTAATTTTGCACCAAGACCTAAGTGGGAGTTAGAGAGTTATTAAAAGCTCTCAATTCTGAATTATAGCTAAAGTGACTTAGGTTCTCTAATTGCACATAAGTCAACAATAATTTTCACACAAATCAAAACAGCATATCTTCTCCATAATCCTTGGTAATTTTACATAAGTTAAAAGTAGCATATGGTTCTCTCCGCGGTCTGAGATGACAATAAATTTGTCAAGCCGCATTATACTTGTTAGGCGGAAGTGGACGGCAACATGTTTACCACGAAGTCTAACTAAGTTCTTGCTTGTCCCTTCCATCGGCATTGCTATCTTTATTTTCAATAAAATTATTGTCCTATGCTCTTTTGATGTTTATTGATAATAAAATTCTGTTTTATCAACCAACATCCTATGCATAATTACAGCTAATTTTCTTGCTACTGCTACAATTGCTTTTTTCATTCCTTTTTTCTTCGCAACTCCAGTTTTTTAATTTAAATGTCCTCTTGGTAACTGTAAGCATTGTTTGTGCAGCTTCATATAACATACTTCTACATTCCGCTGGTCCCATCTTTGATATGCTGCCATGCCGATCAACTTTTCCAGAAGAATATTGCCTTGGTGTCAACCCTATATACCCCAGTTGCGGATTAGCCAACGAAGTAAAGCTTAGAAATGCAGCGGCTGCATGGAATATGAAACAAGCGTAGAAAAAATGTGTACCAAAAAATTTATCGGTGATCTGTGGCGAGTATGCTCAATCTCAAATTTGTTTTTCAGAGAGCCAAAAACTGTCTCAATAATCGATCTTTTTCTTAACAAAATCTTCTCATTTAGCACCATTAATGAGTTTTTCATACCCTTTTTATACTGGTTACAAGCTTTAACCCTCTATCGAATAATTCGTGAAAAAGATCTTTTTTGATATATCCTTTATCTCTAAACAATAATCCAGTCAATTTCTGAGTTAAATTTGGCACAGGTATCAACGTTGCCTTTTGTCACCGTAACCCCTTGAATTTCGCCAGTTTCGTTGATTACTAGATGTACCGAAAAACCACCCATAAGTAGTCTTTCCAATCTTTGCCAACCCTTTGAAAACTTTGTTTCTCGAGGTCCTTTTTGGATGGCAAACAGCGATAGATTATGTACGAAATCCCTGTCACTTTTGACTGTTCGCAAAACCATTGCATTAAGAGCGCTAAATACCATAAAACCTGCGATTTTAGCCTGATAAACCTACTATAGGATGGCAATTTTGGAAACGCTGATTCGTATAATAATTTCAAATAATGCACATAGAAAATTTTAAAATTGTCGCACTTGATATAGCAATATTATGGTAAAAATCTCTGAATGCGTAATCTCTGGCGTCCTGGTTGGTTTTTTGCCACTTGGTAGAAGTTTTTCTGCAAAATTTTCATCGACTGTATTGCAAAAATCATCGACTATACAAAAGATTTCTGTTACTTTCTCTTTCATTGGTAACCTCCTATTTTAGGAATGAATATCAAATACCTCGGAGTTTACCCTATTTCCTTACCTTTTCTATTTTTTCTAATTTACAACTGGGGTTAGCAGTGCTGTGAGAATGGTTGAAAGCGCAAAAGAAAACCTCTCGGAAGTTAAAAATATACTGGTCGATGCAGGTTATACAGGAGAAAATTTTGCAACTCAAATAAAAACGATTATTGGAGCAACTGTAGAAGTAATAAAACGAAGTGAATTACATTCCTTTGCTGTATTGCCACAAAGATGGGTTGTAGAGCGATCTTTCGCTTGGTTAGAAAAATGCAGACGATTGTGGAAAAATTGCGAGCGAAAACTTAACACTAGCCTACAAATGGTCGTTCTTTCCTTCATTTCTCTTCTATTGAGAAGATTTTAAACAGGTTCTAAATCTTTATTTTAAAAATGTCATATTGACCACCGGTACCTGAAAATACTATTCCAATTGATCAGAGCTATCCATTTCCTTAATTTTTGTAACGTTGTCATAGGAGTACTATAATTTAGTATCAACTATGTTTTATTGTTTTTGCATCTAAAAAAATTTAGCTTATTCAAGCAGCATTTTGCCTTTTTTTGGATGTAGGGATTTTTTAGGAATTGTCTTCTTGAATTCTATGGTATTTTGTTTAACATTGAAACAAGATTCCAGTTTCAGCTACTTGCATGACATTGTTGGTTAATGTTTTATGGCTTTACGATAGCTATACAACTTATCTTAAAAGCAATATAGTGTTCACTATGCAATGAATCAAAGATAGTAAGTAAAGTCTATGAAATTTCAAATCACTACACATTTTCAACCTGCTGGAGATCAACCGCAGGCAATCGATAGTTTAATTGCGGGGCTAAATAGCAATAAAAGAGACCAAGTTTTGCTTGGAGTTACTGGTTCTGGGAAAACTTTTACTATGGCAAATGTTATTGCAAGGACAAACAGGCCTGCATTAATTATGGCACACAATAAAACTTTAGCAGCACAGCTTTATGAGGAAATGAAAGGATTGTTTCCCCATAATGCTGTTGAATACTTCATTTCTTATTATGATTATTATCAACCTGAAGCCTATTTACCACAAACTGATACTTATATCGAAAAAGATTCTGCAATTAACGAAAGAATTGAGATGCTGCGTTATTCCACCGTCTGCTCCCTTTTGGAGCGCAGGGATACGATCGTAGTTGCCAGTGTTTCCTGCATATACGGTCTTGGTTCGCCTGAGAGCTACCGCAGCATGATCATACCGCTTAGTGTTGGAAATAAAATTCGTATTAATGATTTCCTGAGCAACTTAACTGATCTTCAATACAAGCGCTCTGATGCCAGGTTTGAGAGAGGATATTTCAGAGTGCGCGGCGATATTGTTGATATATTTCCTTCCCATTATGAAAATAAAGCTTGGCGTTTATCGTTATTTGGCGATGAAATAGAAGAAATTTCTGAAGTTGATGCTATAACGGGCAATGTTACCAAAGGCGTAAATAAAATCACCATTTTTCCAAATAGCTATTACATAACCCCGCGTGAGGCTTTGTTGCAGGCAATTGAACTAGTCAAAAAAGAGCTGCATGAACGCTTGGATTATTACTACTCGCAAAACAAGATTGTTGAAGCAAAGCGCCTCGAGCAACGCACTAATTTTGATATCGAAATGATGAGAACAACAGGAATATGTAAAGGTATTGAAAATTATTCGCGTTATCTCTATGGAATGGAAGCTGGGGATCCACCACCTACTTTGTTTGAATATTTACCTAAAGACGTAATTTTATTTGTTGATGAGAGTCATGTCACCGTTCCTCAGGTTGGTGCGATGTACAGTGGTAATGAGGCGCGTAAAAAGAAATTGATTGACTATGGCTTCAGGCTCCCTTCCGCTTTTGATAATCGTCCATTAAAATTTGAAGAGTGGGAGGGAGTTAGGCCGCAGACTGTTTACATTTCAGCCACTCCCGGAAAGTATGAGTTGGCAAAGACCAGTAATGTATTTATAGAGCAAGTTATCCGTCCAACAGGGCTTACGGACCCAATCTGCATTGTAAAACCAATAGAGAGTCAAATTGATGATGTAATTCATGAGGCACAAGTGACAATAGGGAAGGGATTTTGTGTTTTAATCACTACATTGACGAAAAAAATGGCTGAAAATTTAGCTGAATATATGAGTGAAATGAATATGAGAGTGAGTTATTTGCATTCTGATATTGCTGCGCTGGAGAGAATAGAAATTATATACAAATTGAGATCTAAAGAAATCGATGTTTTAGTAGGTGTTAACTTGCTGAGGGAAGGTCTTGATATTCCAGAGTGTGGGTTGGTTGCAATTTTGGATGCTGATAAAGAAGGATTTTTGCGATCGGAAACTTCATTAATTCAAACGATTGGTCGTGCTGCGCGTAATGCTGAAGGTAGAGTAATTTTGTATGCAGATAAAATCACTGGTTCTCTGGACCGTGCATTAAGAGAGACCGAAAGAAGAAGAAAAAAACAAGAAGAACATAATATATTGCACAATATTGTCCCAAAGACTATAATAAAACCTATATCAAACACCTTACAGGAGAGGGCAATAGCTGTCTCTTATACACATCTCCGAGCCCACGAGACTAAGGCGAATCTCGTATGCCGTCTTCTGCTTGAAAAA
>NODE_2_length_8319_cov_6.325528
GTGTCTGGGGCAATAAAAACCCTTTTGTCATAGAAATAGAATTTTATATCATTTCAGCATTAGAATTCACATCAGAATCAAAACTTAAGCCCAGTTCACTCGCACGTCTTTGATCCTCAGCAATTTCTTGGTCTATTTCTTCTACATCATAACCTAGTTCTGAAACCACTTCCGATCGACTCTTAAATCCATTTCTTACTGCCATTTGCTGTGCTTGCTGGTCTTTTAGTGGATCTACGTAAGCACACCCTTGCGGTATCCATTTTACCTCTTTTGCTGTTTCTTTTGCCCAATTTTCACCTATGTCCAGTTCTCCAGAGAGTAGTGCTAATTCTAGCCACCTATTCCATACTGGCCGGCAAAGCTGAAATACTACCACGTTATGCTGTAACATCGCGCACTTCCTACGAAACTCTATTAACCCAGCTCTTATTGATGAATAATTGACACCACTTAGATCTCCTGTTAGCTGCTCGTAAGTTATCCCTGTGCCTACTGCTATTGCCCTAAGCTGCTGTTTCATGAATGCTTCATAACTTCCCCCAACGTCTGATGGTTCCGAGAACTTAATATCTTCTCCGGGATCAAGTAATTGCATAGTCCCAGGTTCTAAGCCAGACAGCGCTACTCCATGTTCATTACTCTCTCCTTCTCCCATGATGTTTGCTTCAGGATCAAGTCTGGTAATAAATCCCGCAAACATTGCTGCAGTCTTTTTTCTGACTAATTCCGCATCATCGTATTGATCAAGTTCATAGAGCTTTAACAGTACACTGGACAACCATGGTACTCCTCGAATCTGCCCAGGTCTTAGTGGTCTATAGATATGTAAAACATCGTTTGCTGGCACTCTAACTGATTCTCCAAACGAGCCTTCACCCGGATGTTCTCGAAAAAGGTAATACGCTTCTCTTTGCCCAAGTCGGTTAAATTCAATCCCGTTTCTAATTACATTACCATTGGCAAGGGTTTGATTGCTCTTATTGTCTAAATGCTCTGACTCAAGTACTTGTAATTGCAACGGCACACAAAGACCATCTTCTCGTTTTCTTGTTCGAAGTCTTACAAAACATTCTCCTCCTTCTATCATGCTCCTACAAACCAAAGCTTGTAACCCATAAAATCACTTACTCCACTACTGTCTGCTTCATCTGTCCATCTCAGCCATAATTCTTGCACTTTTTTCCGAAATTCTCCATCCTTGGTTTTTGATTGCGGTTTTATTCCCGTTCCAACGCAATTACTCACTATCGTATCGATTATGTTTGCCGCATAGGAGTTCTTTCTTACCATGTCACGTGACCGACTACGCAGGTGTTCAAGGCTCTGGGAAAGTAAGCTATTTATACTTCCTACTTCTGGTTGAAAGTGCAATAATCTTCTTCCTGAGCCTGACGCATCCCAGGCTGAGCTCTTGATTTTTGGTTTGCGGAATAATTGTTTGAATGATTTGAGTAACATTTAGACTATTAATTGGGCAATAAATTGTTGCGCTATTTAAAATTACGTCAAGCTGCTGGAGAAAACAAGCTGTTGACATTTTCTATTTATGCAAGAGATTCCTGCACAAATGTCTTTTCTTAATGTTTTAGTAGATCTAATATTGCCTGCTTGTAAATGTTGTCCCTGTGTCCTATTGAAACAATAGTTACTTTACGTTCTGCAGTATTTACACGATAGACGACACGATAATCATCAACTCTTATTCTTCTGTGTCCTTTTAATCTATTACGTAGCAATACACCATTACCAATGGGATCAGTTGCAAGATACTCTCTTATTGCATCTTTAATTTTTGGCTTTATAGCTTCTGGTAAGGAGGGCAAATTCCTTTTAAGAACATGCTTAAGGTATTTTATAGTGTACCGCTTATTTCCAGATGTCTTCACTATCCTCTACTTCTTCTGAATCGTCAGCATCAAGCTCCCTAACAATTTTGGAAAACGCAATGTCTTCTGCTTCAAGCTCAATTGCTTCTTTGATTAGCTTTTCTGTTAATTTTTGAACAGACTGCTTAGTTGCTTTAGCTAGTTCAATAAGATGCTGTGAAGTTTTTGGATTGAAGGTTACATTAACTCTTGAGTTTACCATATGTTTAACCAAACCTAGATGTTACACTAATTATACAGTATCTCTTTTAATTTTTCAATAAGTATTTCTTTATACAATCCCTTTGTTCGTCGAAATCACAACTCTCCTCTTTACGTCCCGGATCTCCTTTAAATACTTAACAATTGGTTAACCAATTTCCTCAGCTTTTTTCCGTTAGGATAATTTTTTCCGCATTCAATTTAAACCATTAGATGTAGTCTCCCTGCCATAACATGCTCTATAGTAACGTCTGTTAAAAACGTACTCACTTGCTCATTAAAGCTTTCTCGATCATAAGGAATATCTTGTCTTCTACCCAATTCTTCTGATGTTCTTCCTCCAGCACTCCTAATAGCACCTTCTAATTCTCTAAATGCATTGTTATTTATTCTCGGCCTTTCATTTATTCTTGAATTATTACCTTGACTGTCAAACATAATTGCACAATCTAAAGCTGTAAACTGCCTGCCATCAAGAGTCATAATAGTATCATTAATGTGATCTTCTCCTAATTGATTGACAATCTCTAATGCCCTTGTATTACTACTCCCCAAAGAAATAGACCCCATTTCTTCAAGTAGTTCTCTTTGCAATCTTTCTACATTTCCTATCATGTTACCCCTATATTTATAAATTATCTAACGTACAGTATTACATTTTCACTTGTCAATTCCTTTATTCGTTGAAATAACAATCTTTCTCTTCACACCTGCAACTTTCAGCTCAGCTTTAATGCGTTGTCTTAAGCTCAAGAGGTCATTTATCTGCACTTCTCCGTACCTAACCACGTGATCGCCATATGCAATCGATACTACTCTTTCCCCGCTCTGTAGCTTCTTTATCGCTTCTTTTACTTGAGTTAAATATTCTTGGTTGTACATCAACTTTTCTCACTTCTAAGAAACTCCCTCTATTAGTTCATCTTGTTTTACCAAGATATAGCCAAATTCCTTTGCTCTTTTGATCAAATTCTTTACGGTTCTATCTTTATAGCGTGTTTCATAATATTCCATTCCTTTTTCTACGTATTCCTGTCCGTATTTGAGCATACTGTAAAATATGCATGCTATCTTTCTTGCTGTAGCAGTTATTGCTTTTGGTGCTCCTAGTCGTTTTTTCAATCTTCTACAGTACGCACCTAATGCACTTTTGCTGTGCAACATAGCATAACCGGCAAGTCGAAAAGCATTCGCAGCACGGTTAATTACTTTGCGAGTTCTTTTCCCAATTACTTTTTCTCCAGTAATTCTATTAGCTGGACATAGACCTAACCAAGAAGTGAAATGTTTTTCTGATAGCCATTTATTAGCATTAAGACCAACTTCTGAGAGGATAGTCTGTATATTTGATGTATTAAGTCCTGGAACTTTAGTGAAATCGATGCCCGTTATTCGATGCAATTCTTCATGTGCAGCAAAGGTTGGTTTATTTCTTGTAGACCTCTTCACTTTACTGCATTGCTTATTTTCATCGGATCTTGTCTCAAGTGTTTTATAATAGTTTTCCATACTTTTATCACATTCTTTTATTTGTTCTTGAAAAAAAGTATATGCTTCGTATTCTTGCTTCAATGTAAACAAATGCTCTTCTCTATAGTCACCTGTTAGTGCTTTTGCTATAATTGATCTATCATTTTTTATTCGTCTATCACTTAATTCAGCCAATCTATCAGAGTCTCTTTCACCTGCAATTATTGCCTTAATAATTCGCATACCAGTTACGCCTGTAATATCACTAATGGCTTTGTGTAATTGAATGTTCATTTGAGTTAATGCTTTTTGCATACGTTGAGTGTGTACAGATGCACTTTTTATCAGATTGTCACGTTGTCTATTATAACCACGTAGTACACAAATCTGGTTATCAGGCCTAAATGATCCTTGAAGTAATCCATAACTATGCAATTGCTGTAACCACTGGCAATCTTGAACGTCTGACTTTCTCCCAGGTACATTTTTTACATATCGTGCATTTACCAGTTTAACTTCGAAACCGTATGATTCTAGTATTTGAAATAAAGGGATCCAATATACTCCTGTTGATTCCATGGCTATCGTTCTAACTTCACACTTTTTCAACCACTTTGCTAGATTATGAAGATCTGCTGTAAAGCACCCGAATTTTTGAACGCGTTGTTCATCTCTCCCTTCTGGTACACATGTATAATGTACAGCTGAACCAATATCAATTCCTGCTGCATCAGGATTCACTATTTCTAATTTACTTTTTGCTTTTGCCATATAAAATTCCTCCTATATAACTTATAATGGAGAAGCGCTTCAGCTTGGGACGGTTAGATTATACAATCTTCTAAACGAGGTAGCCTAAGAAGCTCCATCAATGGTTTGACCGTTCCTCCAAAACCATGCTCAACCACGGGCACTTATTGCACCATTGTGAAATCGGTTATAACTGCAGGAGCACTTCTTCATAAAATTATATCCAAAAATTACTGAAAATGTACATTAGGGTGTTTCTTCCTGGTTTAATAGACTTTGTCTGTTTCAGTGCTTAACCAATGACATGCAAGCATGACCTGCTATCATCACTATCCCTCCAAGCAACACCATGTTGCGGAATCCCATCAACTTATCAGCTAAAAAACCTCCAAGTATTGGTATAGCATAACCTGTTGCAGCAAATAATGAGTAAATAGTAAAGGCCCTCTCATCAGTGAAACCTAAGTGAGAAGTCAAAAATAGGACCAAAAGTGCCCTCATTCCATAGTAAGAGAAACGTTCCCACATTTCAACAAAGCACAACATTTTTAAAAATTGTGGAAACTTATCTGTCTTCTGATCCATAAAATACCCCTAAAGCTTGGGTTAATGTTAAGTAAAACAATAAAAACTGCAAGTAAAACTTAAAAAAAGGTATTGGAAGCTCGGCAGAATAGTTTGTTGGGGTGTGAGCTACGGAAATATTTTTGAATTTGTAATTTTTCAGAAAGCCCTATATTCTTTAGTTTTACATAGCGAACATGAAGTCAAAGCATTATCCTGATACAGTAAGTAGTCCTGATTTTTTATCGTTAGAAAAGGAAATCATAAAATTTTGGCAGGAAAACAAAGTTTTTGAGCGGTCAGTTGAAGAACGTTCCAAGGATAATTGTTTTGTCTTTTACGATGGGCCTCCGTTTGCAAATGGACTTCCGCATTATGGACATTTACTCACTGGTTTCATCAAAGACGCATTTGCAAGATATCAAACTATGCTTCAAAAAAGGGTTGAACGTAGATTTGGCTGGGATTGCCATGGATTGCCGGCTGAGATGGGTGCAGAAAAAGAACTTGGAATATCTGGTAGAACTGAGATAGAGAAGTTTGGTATAGATAAATTTAACGATCATTGCCGTACTTCTGTGATGAAATTTTCATCAGAGTGGGAGAAGTATGTAAATAGGCAAGCAAGGTGGGTAGACTTTCACAATGACTATAAGACTATGGATAAATCATTCATGGAGTCGGTCATGTGGGCATTCAAGCAGCTTTATGATAAGGGTCTGGTGTATGAATCAGTGCGCGTTGTACCATATAGCTGGGCATGCGAAACTCCATTATCTAATTTCGAAACAAGGCTTGATAACGCGTATAGAGAAAAAGTTAGCAAAGCTGTAACTGTTGCATTTGAGCTTTTAGAAAACCCACAGCAATTTAAAAGTGTTAAACGAAAGTGTAAATTACTTGCTTGGACTACAACTCCTTGGACGTTGCCGAGCAACTTGGCTTTAGCAATAGGAAAAGATATTAAGTATTGTGCAGTGTCAGTCCACCCTTTGATGTCATTCCAGCGCGTGACGCTGGAATCTATTTCTGGATCCCAGTGTCTGGGCACTGGGATGACAGGGAGTAGTGAAGGAAGTTCAATGAATGGTGAAATATACATTTTTGCTGAAAGCTACTTAGAGAAATTTATCAGCCACTCTGAACAAAACAATATTCCATATGAAAACTGCAATATAAAACTTAAAGCGAATGATCTTGCAGGTCTTTCTTACAAACCACTGTTTGACTATTTTAAAGACACAAAAAATGCATTTCGCGTTTTTATTGCTGATTATGTGACGGAAGAAGACGGTACTGGCGTTGTGCATACTGCTCCTGGATTTGGTGAGGAAGATTTTTACCTTTGCCAAAGCCATGATATTCCAGTTATTTGTCCAATTGATAACAGTGGAAAATTTACTGCTGAAGTTTCAGATTTGGCAGGGGTTCATGTTTTTGATGCCAATGATACAGTAATAAAAAAATTGAAAGGGCAGGGAAGTTGGTTTAAGACTGAGCAATATATTCACAATTATCCACACTGCTGGAGAACTGACACTCCTTTGATCTATCGAACTATGCCTTCTTGGTATGTTGCTGTTACAAAATTCAAAAGCAGAATGGTAGAGCTAAATAAGAGAGTTAATTGGATACCAAACCACATTAGAGATGGTCAATTTGGAAAATGGCTTGAAGGGGCACACGACTGGTCAATTTCACGCAATCGATTCTGGGGTACGCCAATCCCTGTATGGAAATCAGATGATGCGAGATATCCAAGAGTAGATGTATATGGTTCAATAGAAGAACTGGAGAGAGATTTTAATGTTAAAATAGACGACTTGCACAGACCATTTATCGATACTTTAACAAGACTAAATCCTGATGATCCAACAGGAAAATCAGTTATGCGCCGTGTACCTGACGTGTTTGACTGCTGGTTTGAATCTGGCTCGATGCCATTTGCGCAAATCCACTATCCGTTTGAAAATAAGGAGTGGTTTGAATCTGCGGATTTTATCACTGAATACATAGCGCAAACCAGGGGGTGGTTTTATACGCTCTTTGTATTGTCCACTGCTTTGTTTAATAGGGAACCATTTAAGAACTGCATATGCCACGGTGTTGTTTTGGATGTAAAAGGGCAAAAATTGTCCAAACGTTTGAATAACTATGCAGATCCAATGGAGGTTTTTGATAGATACGGTTCTGATGCACTGCGTTTTCTTATGCTTTCTGGATCTATTATTTGTGGTGGTAATTTGCTACTCGATAAAGAAGGAAACTCAATACGAGATGTTCTGAAAAACGTAATAAAACCTATTTGGAACAGTTATCACTTTTTTACTATGTATGCAAATGCAGATGGAATTAAAGCTGAAGTTTGTAAGGATTATCAAAGTACTATTGATCGCTACATGATTTCCAAATGTTTTGAAGCTGTAGAAAGTATCCAAGCTTCTATGAACAGCTATAGCTCCCAAGAGGCTTGCAAAATTCTGATAGATTTTTTTGAAGTGCTGAATAACTGGTATATTCGTCGCAGTCGCGAGCGTTTTTGGAAAAGTGATTTGGATCAGGATAAAACTGATGCTTATAATGTTCTATATACGGTTTTTTATTACATACTAAGAGCTGCAGCTCCTTTGTTGCCACTTATAACAGAGAATATATGGCAAGGGCTTAAGTATGAAGAAACATCTGTTCATTTGGCTAATTTTCCACAATTAGAGAAGTTTGATAGTCAGCTCATTGCCAAGATGGATCTAGTGAGAGAGGTGTGCAACTCTGCACTTTCGATCAGAAACACTTTTAATATACGTATCAGACAGCCGCTTGGCAGTATGATCATTTATCATCAGTCTTCCTGTAGTTTTCTTGAAGGTGAACCGCTTTCTGTCATCCCAGAGTTCTCTCCTGTTATCCAAGTAGCTGACACTGGGATCCAGTGTGCTGCAGATTCAAATGAGTACCAGGAGATGATAAAAGATGAGGTGAATGTAAAAAGCTTGGAATTAGTAAACAGACTTGAAGGTATTGCATCACTAGAGTTAAAGCTAAATTTCCCACTGCTTGGGAAAAGAATTCCAGACAAAATCAAGAAGCTAGTTCAATATGTCAAGGAGGGAAAATGGAAGCAAGTTGAGAATGAGCAGATATTTCTAGGAGACGAATCAGAGAACTATATTATAGAAAAAGGCGAATATGAACTATTGTTAAAAGCAAACAGTGAATATTCCTCTGTATTTGATAACAATAAAGGGATTGTCATTCTAAATACTGAACTAAATGATGAATTAATTCTAGAAGGGTTAGCGAGAGATGTCGTGAGGCTCATTCAAGAAACCAGAAAACAAGCTGATTTTCATATATCAGATAGAATCAGAGTAATAACTGTCTCTTATACACATCTCCGAGCCCACGAGACTAAGGCGAATCTCGTATGCCGTCTTCTGCTTGAAAA
>NODE_3_length_7878_cov_5.176644
TTTCAAGCAGAAGACGGCATACGAGATTCGCCTTAGTCTCGTGGGCTCGGAGATGTGTATAAGAGACAGCCATTAATCTTGCGAATCGTGTTCACAGCATCGATTTCTATCAGTTCATTGCCACCTATAGTAAGTTTATAATAATGGGCAGCTACAGTGCATTTGAGAGTGGCTTTTTCCGCTGGCTTCCAACTGCCAAAATCAAACTCTTTAAATATTCCCCTAAGGTTGATAATTACTCCTTCAATATCATTACTTCCACTGCCTTGTAATCCGCCCCTGAGTGTCAAAGCTACTGAATTCCCATCTATTAAACCAAACAGCCTAAAGAGCTCTGTATCGTATTCAGAAAAAGTGAAATCTGCTTCAAGTTTCTCCATTCCCATGTCAATATTTATTGGAATATCCATACCACCTGCACGGTATTCTTCTGTTTTTATGGTAAGTTTTGGCAAGGTTACTTCATCTATTTTTCCTGCATAACCTCTACCATCTACAAATACATTGAAATTCTTTAAAATCTTTGGTAACATCTCTCTTTCTCCCCTTTTTACAATATTGTGCCACTCACAAGGTGTGACCTGAAAGTGATCTGTTCAGCCGGATATGGTGGTGTAAACTCAAAGTCAAAATACACTTTGCCACTTGCAATATTTGCCGGTGTATTGAGTTCTGGAGTTGCATAACATTTTCCACTGATAATCGCTCCTTGTGCTTTTAAACTTGCTAGGTAGGAATTCACCCCCTCAATCACATCATCTATATAAGTTTTGGTAATATTTCGATCAACTGCCCATAGATGAGCTCGCAGTAGACTATCATTGATTAGATCTGCAGTACGCCTTACTGATAGAAAAGCCCATTTCGAGTCATTTGAACATGTTCTATTTCCCCAAAGCCTATAGCCATTTTGATGAATTATCGTTGTTACTTCATTTTCATTTAAGTGGTTTGCTCTACAATTTACATCACCAAGGGTAAAATCAATAGCTCTACTTGTCCCAACAATACCATTTATCTCTTTATTTGAAGGTGATTGCCAAAAGCCTTGTTCACTATCTACTTTGGCTATTAAACCGGCTACAAATGGGCTAGACGGCAAAGTTTCTTCTTTTCCATCAATAAATACCTTAACCCATGGATCAACTACGTAAACTCTTGAGCTGCCGATACTTTTCCTCCATCTTGTTGCTTCTTCATCATTGGTATTTGGCCCATCTGCTACTATTATTGCTCTTAGCTTTTCTGCTATAGGAATTAAAGCGCTAACCACTGGGTTCACAGACCCTTCGGGCAATTGATGAGTAAACTGAGGGGCAATTAGTATTCTTGGCGCAACATGGACTATACTTTCACTGCTGAGGAATGCTTGAATGCCCTCATATTCCCCAGTTTCTTCATCAACTCCTCCAATGATGTTTTTTAACGTTTCTTCTTCTTGATCAGCATCTTTAACTCGAATAACTACTACTGTTGCACCAACCTGGGAAAATATTCCATTTACTGCAAAAGGCAAAGTTCCTTTTTTTCCCAGTTTTGCCGCTTCTTTTAAGCTTCCTGCTATTAATACTGGTTTATTTAGTGGAAATTTTTGCTCATCCGCTTCAGGTGCAGTACCAATTACGCCAATTACCGATGATTTAGCTGTGCGTACTGTCCTTGCCCCAGAGGTAACCTCTATAACATTTACGCCATGTAGAAACTGTTCTGTCATCTTTTGCCCCTTTTCAACTTTCTTGCATTTTTTGTTTACAATCATCTAGCAAAGTTTGCAGCTCTTCCTTACTTTTAGCTTCACCGATTTCCCTTTCAGCTATATCCACCAATTCTTCACATTTGATTATTGCTTTTACTGCTTTTTTGGCTTTTTCCTGAATTATTCTTGCCATTTCAATAACCGTAATATCACGGACTTTTGCTAAAGGCTCTATAATTTCTGCATCTTTTTCGTCTATAGATTCTGGTGCTGTTAAAATGTTCTTTGCGGCTTTTGCTTGTATTTCGTACGACTTAGACTTCTGATGAGAAGCTCCTGCGTATTGGTGAGTATAGTTATCATAATAAACACGAAGACTAGAAAGTGCAGAAAATTTCGCATTTTCCAATAATTCCAGCTCAATATCCTCTTTATTCCGCTCAACAATTTTTCCTCCTTCAATTAAACAATAACTCTTTTGCCAATCGAAATTCTTTGGCGCTTCATACCAGCCAGTTGGCTTGCTTTTAAGCGTTGTTGTTTCAATTTGTTTGTTGTCTTTGAATCTAATATAGATAGGCACTCTTTTACCTCCAAATCTCATAGGTATTAGCTAACCCTGGACATTGCCAAGCTTTTAGCGTTCTCTCTACATCAACTTCAAGCCCTGCAGTTAAAAAGTTGTTACGTATGTTATAAATTCCCCACTGGATAAATTGACCATAGATATGTACATCACCTGAAAGCATACCTTCACTAACTTTTCCTCTGGAATATAGATAAGATGATGTATAAAGTAATACTGCAACTGTTTTTCCTGCTGGAATTTCTACATTACCTGATCCAGCAAAGCTGCTACTATAACCCGTGTGTACGTAAACATTTTTCCACGTTATCCTTGAAATTCCTGACTTATTAGCATTGGTGTTATCAGGAGTTCCCACAAATAATCCTGCACTTGCATATTCCGCACTCCAAGATGATCCAACAAATTCTATTGTTTTATTTATGTTCGCATTGGTTGTATTTTTTACAAATATTACTCCAAGTGCAGCATATGGGTAGTAATATATTGAATCATGACTACTCGAAAAACTGTTTGTATATAACTCTCCGTAAATAAATGTTCCTTTGTTTCCCTCTATAAAACTGAGTTGTCTTGGCCGATAAAAGCTAACGTAACTTGTATCGTATATATGGCTACCTGCTAGTAGTTGTAGCATGTAGTCGGTTCCATTGTTCCACTTTCCAAGTTCAGTTGTAAAAGTTCCATAGCCAAGGTAATTATTTTTTCTACTTAGCACACCAAACAAGAAAGGTAATGACCCTGGTTCAACCATATTCCTCTTTTTCACTTCTCTCATAATTGATGAACTGCTAGGCACATCATTGATCGAGTTAAATTTGGTTGTCAGTGTTCTTAGCTGATTTTCCCTAATTTTTATCTCGTTTGTAAGGGATGCTTTTAATTGCTCATCTCGAGTTTCTATTTCTCCTATAATTGATGAGCCAGGTGGTACATTATTAATAGCACGAAAATCTTCTACTAAGCCTTTAAGACCATCTTTATGACTGTTGCTAACACTGTTTATTGCCGCAATATTCGCATCCTTTCTTGTGTCAAGTAGTGATACATATGAATCTGATGACGCTTTTAAAGTATCCAAGGTACTCGTTTTTAGCGTATTGATCTCATTTACAGACTCTGCCTTTGCTTCAGTTATCGCCGATATTGAATTTTCCTTATTGGTATTTATGTCATTCAAATGTGATCTTGCAGTGTTTAGAAGTTCTTTCAACTTTTCATCTGTCATGTATACAATTTCAGACACTGCACTCTTATCTACTATTGATTCCAATGCTTTAGCAAGATATGCTAGCTGATCTGGTGTACTATTTGCTGCTAAATCCTTAAGCCTTCCTTGTAGTGCATCGATTATTTCTTTTATTGTGGTCATTTGCACAACGTTGGAAATAGTTTTTTTATCTATTATTAATTCCAGCGATTTTGCAAGATATGCCAGTTGATCAGGTGTGCTACCTGCTGCTAAATCCTTTATCCTTTGGTGTAATGCTTCTATTGCTTCTTTCATTCCCAAAAATTCAAAAAAGTTTCAAATCTAAATCGTTCAAAATTATTTTTAAGTTCATCTTCTCTTTCACTCATATCTTCATCTATCTTTTCTATGGCTCTGCGTACACGTACTACATCTTGTGCAGCGATGTTCTCTGGATGAGGCAAAGGATATCCTCTTTTGGTTTGGTCAACAGTCATTATGTGACAATCACTCTGAGATTTTTCACCTTAGGGCGATAGACAACCGTTCCGCTTAAAACTAATTTTATCCTTGTCTCATTACCATTAAAATTTGATAGCACATGAGTTCTCTCTACCCAATTTTCTCCGATTGGTTTTCCTGCTGTTAAATCTACTAATTGCCATCCTTTAGCGCTTTGTTCCACATATGATTTTACATCTGCAGTGCCAGGTATTAATGCATCATACGTTATGGTAACCTTAGTATTGGATCCTGCGGTAATGCTCCTAGTTACATAATCTCCGGACTCTGAAAGATTACCCAGAACTAGCTGTAACCCAGGATATAGCACTGGACTTCTTTTTCGCCCTCCCTTAAGATTTGCTTTTACTGTTAGCTCTCCAGATAGTCTTTCACGCAGTGCGAGTGGCAAATTATCAGACAGAAAATTTTCTTTGCCCTCCTCATCTGTTAAGATAAATTCTACATTGGTATCAAATGCTACTTTTTCGACGTTCGTCAAAACAATTAAATCTGAAGTATTGTTTGCTGTAACTTTGCCAAGATCAACAACGTGAGAATTTTCGCTAAATTTTGCAGCTAGTAGTCGAAACGTTAAATCTAAATTTTGATGTGGAGTCCAAGTACTTGCATTGCTTGATGAAAGTAATACTCCTACTTGATATGGCTGACTGGTTACCCATCTACTGTTTACTGCATCATATTTGCCAAGTTCTGCTACTTTGACCGCATTTTCCCCGTCATCGGTAAGTAAAACTATCGCATATTCCTGCCCTGCATGACAAAACACTGGTGACCAAGTTATACGTGTTGCTGTACCGTTAGTATTGATCTTAGCTGGCTCGATGGAATTTTCAGCAATAACTGTTTGCGAGGGCACTCCAACTGTTGTTTCCCTAATCTGCACAACAACACGTTTTTTGCCGCTATTTGTAAACCATAACTCTACACCTCCTATATGCCTACTCTCATCCAAGGTAAATGTCTGTGCTAAAGGATCAACACGTTTGCTGGAAAAAACTCTTCTTCTTTCTTCTATGGTAATAGTTTTTTTACCAGTATAAGTTGCCTCTCCATAACTTCCTTTATCCCCGTAAAACTGCACTAATTTAGTACCTGCTGGAATATTTGCCGGTACTTTCACCTTTCCCTTTAATTTTCCCTGGTTGTTAGCTATTTTTTCCATTTTTTTGCCTTCTATGCTATGGGTTGAATGCTGATGCCATCAAATTTTACTTCCTTAAGTTTTTCGTTGGGGGAAAATCCTTCAATTTCAAAATCTTGTACTGCTTCTCTCATAAATTCAGCTTCATGCGTACTACTTGACAGAAGCTCTGTTGTTTCTCTAGTATTAAATTCTCTTGTTACTGGACTTGACCAATTGGTCTTTACCTCGGTCCAGTGATCGATGTTTTTGTTCATGGTAACTTTTGCCGGTACTGGATCAAATGCCTGATATGGATTGATCTTTACCTCACCAGTCTGTAAAAGCTGTTCCAATACCGGCTCAAGTTCGTACGGCAAAAGATATGGTTCTTTGCCTCTCTCAACATCAATAATTTCCACGTCTATCGGTAAAATTAGTTCCTTGTTTACTATTGCTGCGGTCTGCAAAATTCCCTGATCACGCATATCATCATCAAAGAATGGATCAACAAATACTCCTTTTTTTGTGGTAGGTTCTCTTGAATTTGCATCACTACGTAGACGTTCCTCTGCAACTAGCGCATAAAGATCTCTTATTCCACTCTTCATTGCTTCGAGTTCATTCATCGGTACAGCATGGATAGCATTATTCACTACTTTTATTTTCCCCTCTTCCCCATCTTTCCACGTTTGATGAATGTAGCAGAGCAAAAGTTGTCCGCTAGGCGCTTTTGGCATTGATGGTTTCCAAGGGTGGGCAATTCCCTTGATTCTTCTTACCACCCCTTTTGCATCTAGAGTGATTAAATCAAAGCGGGGCATTTTCCAGGTGTAATCAACTAGTACCAAAGAACCATCAACTGCCCCTTTTATTTTACATCCTTCTTCACTTATATCCTCAGGGCTCACCTGAGTTCGACAGCGGTAGGTTATTTGATAACTACTCCCAGGTGCTGGTTCTTTTCCTGTCAATGACCAATCAACGTTTCCTGCGTTTAGTTTATAATCTGTACTGTTTTCATAAATTACATCACCTTGTTTTATTTGAATAATCTCAAGTACTGCAGAGTCAGGTATCGGATCAATAGCTCCAGAGTATGAACCATGAGTAACGGCAACTGTTTTCTGAACAGTTATATCTACCTTTTTAATTTCGCTGATTGGAAAATCATGAACTTTCAGTTCCATTACTCTTTGGCTATTTGGCTGAAAAGTATGTGGTTCTGATTCAACTACTTTTATATCTGGATCTTCATCAAAAGAAACACGAATACCGTGGGATAATTCAATTTCGTAGCCATCAACATGAGCTTTTCCCTCATTAATCACAAATGTTTTTTTCCCCTTTTCGTCCCCTTCTTCTCTCTGCAAACACATTACTTCTAGACCGTTTACGACGTAGGAACCATTTGCCTCCTTGTCATAACGAGCAAGAGCAGTGGTTACTATATTTGCTTGTGGTGGCGGTGAGTATTGAATTAGAACACCGTTTTCAATGTTATAAATTGGATAGAATTCCCCATTTGCGGAGTTAACAGTAACACTCTCTGCTTGATAACCCCAAATGGTGGAAACTTTAAGTCTTGCTGCCCCTACTTCTTGATAATTACGCGTACCAACTGCAGGATCACGAAGATTTTCATCCTCAAGTTCTGTGATGGTAGATAGGGCGAAAAAAACACCTATGCGAACTGTGGTATTTAGTGGAATAGTAAATTCTTCTTTTTCGACTTTTCTAACCGCTCCACGAAGATAGATTTTTCCAGCTTCAAGCGTGACTTTTTCCCCATCTATGATACAATCAGCTCCAGTTATAACATCACCATCACGGAATATCGCATCTCCTACGCCTTTGAGCTTCGAAAGAGCATAATCTTGAATCTCATTTAATTCTGCTGACTGCAAACCCCTTCCTGCAAGGAACAAGCTTTTCTCGTATTCTTTATCGGGATTAAAGCGATTATAATAGCTATTCAAAGTCATTCTTTCCCCTCTTCAGAATGTAACAACAAAGGCAAAAGTTTCACGGGTTGCAGCGGTTCTGATAAGTGGTACCGTGTGTTCTAAAACTAATAAAATTCCCGGGTCTTCTATATCTTGTGGTTCAAAATATCTCTGTCCAGGCGGTACTTTTTTCTTCAGCTTTGTACCAACCATAACCCCTAGTTCCCTTATCACTTGATTTGCTGCGTCCGTGAAATCGAAAGTAAATTTAAGGTAGAGATTGTTGGTTGGTACAGCAGAAGGTCGAAACCTTCCAGAGGGAGTAACAAGCTCTCCATTTTCATCACCTGTGCAGAAAAGAGCCTCATCAGCGGTACGTCTGCCAAGTTCATTTAGCAGTTTTTCAGACGTAATGGACTCTGGTGGTGTATCTTGAGTATACTCTATAGTAACTGTTCCACCTGTAGGAATAGAGCTATTTTCCGTACGTTTTATTACACCAGCAACTGTATAGTCTATACTTGACTGATAAGTTGTTTGTCCTGTAAAAACCCTTACATCTTTAATGGGGTAGTGTTCAAGCTTAATTTCACCCTCAACAAAAACTTTTTCGACCTGATGGCTACTTTCCCAATTTGTATCACCACTTCCCCAAGCAAGATGTATAACTTGCTCTTTTATACTTGCTGCTATCGCTGCTCGACCTGATTGTGTGAGAATTGACACCTGTGATGAGTTTGAAAGGCTTATATCTGTCTCTTATACACATCTGACGCTGCCGACGAAGAGGATAGTGTAGATCTCGGTGGTCGC
>NODE_4_length_7839_cov_4.738727
GCATAAAGTTAACTTCAGAATAAAAAGCAAACGGTAAATAAGTGACAAATAGTGGTAAAAGGGTATTATTGATAGAAAATTCTATCTGTTCTAATGAGGTAAGAGTTGCCTTGTCAATTAATAACAAGGTTGTAGAATTTGAACAAGAATTCAAGGAAAAAAAACAATTAAGAGGTAATATATACGTTGCTTATATAAAGCGTATAGAGCCTTCTTTGCAAGCCGTATTTATTGAATATGGGAAAAATAAGCAAGGTTTTTTGTCTTTTTCCGAGATATCTCTAGATTACTTCAACATTCCAGAAAAAGAAAAGGAAACTATCTTTGAGGGCTACTCAAATGACGATTGTATAGAAGAAGCCTCAGCAAATGTTTCTTCAGATTCTGCAGCTAGTAAGAATGTCAACGGATCAGGTAGTGGTTTTGTAAGAGAGGTACCTTTATATAAAAAATACAAATTACAAGATGTTATTTCAGTAAATCAAAAAGTATTGGTCCAGCTAACTAAAGAGGAACGAGGCAATAAAGGAGCTTCATTTACAACATACATAACTTTAGTGGGTAGATACTGTGTTTTCATGCCAAATTCCATGAGCAAAGGTGGAGTGTCCCGCAGAATTGAAGATGCTAATGTCAGAAAGCAGTTAAAGGAGATACTGAGTTCAATAAACTTGCCAAAAAGATCAGGTTTAATAGTAAGAACTGTTGGTTCAGGAAAAAATAAGAAAGAAATTGAGCAGGATTACAATTACTTATCCTCATTATGGCAGAGCATTCAAAAAAATGCCTTCTCTGTAAACGTTCCATCATTAATTTACAATGAAGCAGATGTAATTATGAGATCTGTTCGTGATTTTTGTAGCGATGGTATAGAAGTTATAGTGTCTGGAAAGGAAGCTTTTGAGGCAGTTAGGCAATATGCTAACAATGCACTAAAAGGTAGTAAGTTGCGCTATAGATTGTATAGAGGTTATGCTCCGATCTTTACTTACTACGGAATCGAAGATCAAATTTCTGAGTTATATAGCAATAGAGTAGAATTGCCATCTGGTGGGTCTTTGATAATAACTTTAACTGAGGCGTTTGTTTCAATAGACGTAAATTCAGGAAAGATGACAGGAGAAGATAGCATAGAAGAAACAGCTTATAGAACCAACATGGAAGCAGTACCTGAAATATCAAGACAGGTGAATCTTAGGGGCCTATCAGGATTAATAGTAGTCGATTTTATTGATATGTTGAAATATCAGTATTGCAGAGCTGTTGAGTCTGCTATAAAGCAAGCGTTTAAAGATGATAAAGCTAAAGTTCAATTTAGCTACATAAATGACTTTGGTTTAATGGTATTTTCAAGGCAAAGAATTAAACCAAACATACAAGAAATTAATACTACAGAGTGTTTACACTGCAAAGGTACTGGAAGAGTAAAATCAAACGAAGTAATTGTTTCATCAATACTAAGGGATTTACAACATATTGCTAACAAGAATCGAAATAAGTCTTTTGATTTAGTAGCACACAGTGCAGTTATAGCGCACATTTTTAATAACAAACGCAATACAGTTTCTACAATCGAAAAAGAGTTTAATATTACATTGAACGTTAGTATTGATAACAGTTTAGATGTAAATACATTTGTTTTAAAACAAGGAGATGATGTTAATTTAAACGGTTATAAGCCATTACAGAACTCTGGATACCAAATTGGGGATAGCAGCAATGAAGAAGCTGATAATTCAAATAAACTACGAGGCAATTTTTGGCTGACTAAGTGGCTTTCGCGCCTTTTAAGTTCTAATAACTAATTAGAAACCTAAATTGGGCTTGTAATTAATGAGCCCTATACTTATATATTCTTATATCAGATAATATTTACAATGGGGTACTCATTATGGGAAGAGCAATAGGCATAGATCTCGGAACAACAAATTCTTGTGTTGCAATAATGCAGGGCAAGGATACAAAGGTAATAGAAAATAAAGAAGGGGCAAGAACTACTCCATCTATAGTTGCATTGACTTCTTCAGGAGAAAGGTTGATTGGTGCTCCAGCAAAAAGGCAAGCAACCACCAATGCAAGTAATACCTTTTTTGCTACTAAGAGATTAATAGGCCGTCAATATAGTGATCCTGAGATGAAAAATCTAAGTGTACCATACAAAGTATTTGCAGCAAAAAGTGGTGATGCATGGGTTAAAACAACTGATAATAAAGAATATTCTCCTAGTCAAATTGGTGCATTTATACTACAAAACATGAAAGAGGCAGCAGAAGCTTATCTTGGAGAGGAAGTAAAAGATGCTGTGATAACAGTGCCAGCATACTTCAACGACTCTCAACGTCAAGCAACAAAAGATGCAGGAAAAATTGCCGGATTAAATGTACTCAGAATAGTAAATGAACCGACTGCTGCAGCACTTGCTTATGGTCTTGATAAGAAACATGGGCACACAATAGTAGTATATGACCTTGGTGGTGGTACATTTGACGTTTCAATACTTGAAATAGGTGATGGAGTTTTCGAAGTGAAAGCAACAAACGGTGATACCCATCTTGGAGGTGAAGACTTTGATAATGGAGTAGTGAGTTATTTACTAGATGAATTCAAGAAAAGTAATGGCATTGATTTGAAAAATGATCCAATGGCTATGCAAAGAATCAAAGAAGCTGCTGAAAAAGCGAAAATTGAATTATCAAGTGCAATGGAAACGGAAATAAATCTACCGTTTATTACAGCTGATGCAAGTGGTCCAAAACACTTAAATATGAAATTAACGAGAGCAAAACTTGAAAGCTTAGTGAATGATTTAATCGAAAGAACTATGGCTCCTTGTAAAAAAGCTCTTGAGGATGCTGGTTTATCTGCTAGTCAAATTGGCGAAGTGGTTCTTGTTGGTGGCATGACTCGTATGCCAAAAGTCATAGAGAAAGTTAAAGAATTCTTTGGCAAAGATCCACATAGAGGAGTTAACCCTGATGAAGTTGTAGCAATTGGAGCTGCAATACAGGCGGGGATCATTCAAGGTGATGTAAGAGATGTGTTACTACTTGATGTGACCCCACTTTCTCTTGGTATTGAAACTCTAGGAGGAGTATTCACTCCACTTATTGAGCGTAATACTACAATTCCTACTAAAAAATCTCAGGTGTTTTCAACTGCAGAAGATAACCAAACAGCTGTTACAATTAAGGTGCATCAGGGTGAAAGAAAACTGGCAGTTGATAATAAGCTACTCGGTCAGTTTAGTTTGGAAGGGATACCTCCTGCTCCGCGCGGAAGGCCACAAATTGAAGTGACATTTGATATAGATGCAAATGGAATAGCACACGTTTCTGCAAAAGATAAAGCTACTGGAAAAGAGCAAAAAATACGCATTCAATCTTCAGGTGGTTTATCTGATAATGAAATAAATCGCATGGTAAAAGAAGCTGAAGAAAAAGCGCAAGAAGATGAAAAGCGCAAAAAGTTTATTGAAGTGAAGAATCAAGCGGATAGCTTAGTCCATTCTACAGAAAAGTCTCTGACAGAGTATGGTGATAAAGTTTCACCAGAAGATAGATCTGCTATTGAAAATGCAGTTAACGAATTAAAAGAAGTTAGTAAATCTGATAACATTGATGACGCTGATTCAATACAGCAGAAAGTTACTAATCTTTCTCAATTATCTATGAAACTTGGAGAAGCTATGTATCAAACATCTTAACAAAATAGTGCTGAAAATGGCTTTTCATCAGAAGGAAATCCAAATGATAAAGAGGAAAAAGTAGTAGATTCTGATTATCAAGACATAGATAATAAAGAAGAGAATAAATAATTGTGATCACTTTTCCTGTCATCCGAGTAGCTGACACTGAGATGACAGGAGGAGCATATTGTTGCTTAAAGAAACCATTATGGACATTATTAAGGCAATAGAAGAAAAGATACGCGATTCGATAGATGTAATTGATATCAACATTATCGATGAATCAGCAAAGCATGCTGATCATTATTTTGCTTCATCTTCAACATTACCTTCGCACATTAAATTAATATTAATATCTGACGGCTTTATTGGAATGAGCGTTCTAAAAAGACACAAGTTGATTTATGAGTTATTGAAGGGTGAGATAGAGCTAATACATGCAATTTCTCTTCACTTGTATACGCAAGATGAGTACAATTTAAAAAATAAATAATAAAAATGTGAAGGAAGAGTCTATATTAGTTAAAGCAGGAAGAAAATTTAATGACTATAAAGGTTCCATGAACCCGCCAGTTTATCATTCTTCTACCATATTATTCCCTACTTACAAGGACTACTTAAATGCAGCAAATGGAGAAAGTATATACGATGTAATCAACGATGGTGTTGCAAGGGATTATAGCTACAGTAATGTTGGTACTCCTACTGTTCATTATCTTTCAAATGCACTGGCTGAAATTGAAGGGAGTGGACAAGCGCTTATTTATCCTTCCGGACTATTTGCACTTACTTTTGCTATTCTAACTTTCGCTAAAGCAGGCTCGCACGTTTTAATTCAAGATAATAGTTATTATAGGCTTAGGAGGTTTGCAGAAAATGAGCTACCAAAAAGAGGAACAGAAGTAACTTTTTATGATCCAACACAGGATATAACTGATTTAATTCAGAGTAATACTTCATTGATAATGATCGAGACTCCTGGTTCTGTAACGTTTGAGATTTCGAATATAGAGCATATAGTAAAAGTTGCTAAGGAACATAAAATTGTGACCGTTTGTGACAATTCATGGGCCACTCCTTTGTTATTTAAGCCGCTTGATTATGGAGTTGATGTTGCACTATATGCGGTGACAAAGTATCTAGCCGGTCACTCAGATTTAGTGATGGGGGCTATTATTGCTGAAGGTGAAATTTTTAAATTGCTTTATGAGAGCTATAAAAATTATGGGGTAACCATTCAATCGCACGACTGCTACCTTGCACATAGGGGACTTAGAACATTGTACACACGTATGAAAAGGCACCAAAATACAGCAATGGAAGTGGCAAAGTGGCTAGAAAAACATTCAAAAATCAAAAAAGTTTTGTATCCAGCACTTCCCTCCCATCCTCAACACGAATTATGGAAAAGTTACTTCAAAGGAGCAAGCGGCACATTCAGTATAGCACTAGATAGAGAATATTCATGTGAAGAACTAAGCTGCATGGTTGATCACATGAAAATTTTTGGTATCGGTGCTTCTTGGGGAGGATGCGACAGTTTGATATTACCAATAGATCGTAGATCTATGTCAAGATCTGTAATGAATTCAGATTATGGTGGAAGTTTTATACGGATATTTTGTGGACTGGAAGATCCTGAAGATTTAATCTCTGATTTAAATGCTGCACTAGCAAGGTTGCCATGTTTGAACACTAAAACTGGCAGATGAAACTGAGAGAATTACTGCATAACATTATTGATGTTAACTTTGATATTGAAATCAAGGGCGTTACATGTAATCCCAATAGAGTAAAGGAAGGTTATCTTTTTGTTTGTGTGTCTGCGGTGTCATTCCAGCGCGTGACGCTGGAATCTAGAAAACCAGCATGTATCCAGATTTTTCCTACTGAATCCCAGTATCACGCACACGACTGTGTAGACGTTGTCATACAAGGAACCAAAAAAGATGTCATCCCAGTGCTTGACTACTTGGATCCAGAAAATTTAATTGCAAATGAACACACTAAGCAATTGCATAATAAAAACTGGATTCCAGTGTCAGCTACTTGCATGACAAATACTCCGAGTTTTGCAGTGCTTGACCACCCAAACCCTCAAGAAATATACAGAGAAATAGTCAGCAGGTTTTATCAATTCAAACAGCCCAAATATGTTGCTGCTGTAACTGGTACAAATGGTAAAACTTCAGTAGTAGAATTTTGCCGCCAGATCTGGCAAAACTCTGGCTATAATGCTGCGTCTATTGGAACACTTGGAACATGCATCAATAATGACAGAGAAGATAATAGCGATAATCTTACCACTCCAGGCGCAGATGACCTTTATTCCACATTATGTGGTATAAATAGTAAGAACGTAGAACAATTAGCATTAGAGGCTTCAAGCCATGGAATTGACCAATACAGAATTCATGGACTTAGGTTCACTGCTGCAGCTTTTACTAATTTCTCGCAAGATCATTTGGACTATCATAAGAGTATCGATGAGTATTTTGAGGCTAAGAAAAGGTTATTTTATGAGGTACTACCAGAGGGAGAAACAGTAATTTTAAATGCGGATATAAATGAGTACCATGCATTGCTTAAAATAGCTGAAAAACGCAGCAACAAAGTTATCACCTATGGAAAAACAGGTTCTGATATTACTTTATTAGAGCAAACACCAACCCCTAATGGTCAATACCTTACAATTAAAATTGGCGATGAAATTTATAACATGTTTTTTCCAGTTTTGGGGCAATTTCAAGCATATAATCTGTTGTGTGCAATTGGTATAGTTACCTCGTCTGGACTGAATTACAGAGAAATATCTATAGGTAAACTCGTTTCTCCACCAGGAAGAATGGAAAAAGTTAAACCTTTTGCATTCGTGGATTACGCACACACTCCAAGTGCGCTTAAACAAGCCCTGTTGTCTTTAAAATGGCACTTCAACAAAAAAATAGTCCTAGTTTTTGGATGCGGTGGCAATCGTGATCGGAAGAAGCGTTCAGAAATGGGTAAAATAGCACAAATGTATGCAGACAAAGTAATAATCACAGATGACAATCCGCGTGATGAAGATCCTGCAAAAATTCGCCACGATATTTTGCTATATTGTCCTAGTGCACTGGAGATAGGGGACAGGAAAGAAGCCATAGAAAAAGGCATAGATATTGCCTATAACGAGGGTATGATTCTGCTGGTTGCAGGAAAAGGACATGAGAAATTTCAAATCATAGGGAATCAAACCTTTGAGTTTAGTGATGTTGAGGTTATTAAAAGTAAAGTTTTATCTTGACCTATATACTCTGACCAATTTCCTGTACAGAGCTCTCTGTTCCTTCCATTTTAGTGTTAGGTTTTGACATTACGTACGCAATGCAAACAGATACTAATGCAATGGATACAGATATACCAATAGTTACTAGTATAGGTAATTCAACAATGTATCCAATACCCGCCACTATCAATGCAGTTGCAATACCACCTACAGCAATCATTTTTGCTTGCCTTTTTTTCTTACATTCCATTTCTCTCTTATGTTTTTCTTCTTCTGCTTTCTTTAAAGCAGCAGCATTTTCCTTATGCTTCTCTTCTTCTGCTTTCTCCAAGACAGCAATCACCTCTTTGTCTGTAGCAAACATACTGGGAATGGAATTATTATTATCTAGTGCTAAAGGACTAGCTCCTTTATTTAACAGGCACCTCACTGCATTTATATGATTATTAGTAGCAGCAAAATGCAGCGGTGTTGAGCCAAGTTTAGAACATGAGTGAATATGTGCTCCTTGCTCCAGTAGTAATTCTATTATTTCCGTATTACCGCTGCTAGCGGCACAATGCAGAGCAGTGTGTCCACCACCATCGCGTGTACTAACCTCTGCACCTTTCTCCAGTAGACGTCTTACTGTTTTTACTAAGCCTTTATGAGCAGCAATGTTTAACGCAGTAGTATAATACCTAGAAGCATGGGTAATCTCTTGCCGTATTTCAAATAAATGATCTATGTGAAAATTAAGTCTTTTCCACTGATTGTATGTATCTTGGTTACATGCGAGCAGCTTTTGCTTAATTTCTTCAATTATGTCACTTTCTTTTGATTCTTGCTCTATTTCTTGGAATATAGCATCAATTTCTTGCTCTTTTATACTCATACGCTCCCCAACAAC
>NODE_5_length_7536_cov_4.083121
CTATTGAGTTTCATGACAATGGAATAGGAATAATGCAGCAGGACATATATAAAGTTATGTCTGTTTTTGGCCAAGCAGATTCGGGGTATAGAAACGAAGGTACGGGCATCGGATTGCCGCTAAGCAAGAAATTAGTAGAGTTAATGGGTGGAACTTTTGACATTAAAAGTGAAGCAAAACTTGGTACTACGATAACATTGAACTTCTTTTATGAAGAACAAACATGTGAAGATTCGATTGATTTTTAATAGGATCTATTTGATATGGCCTTACATCAGACGAAAACCACACTTTATCAAGAGCGGCAAGCCGAGAAGGTAGGCAGAAATTCATCAATAAGCCCCCATCAAGAATCTTATCTGTTAGCTATATATAAAATTTGATACTCTGACTACAATATACTACTATAGATGGAAGTGTTATTAATGGAGCAAGGTATGGAATTAGCAGTAGGAAATAATGCACCCGATTTTAGCTTGCCAGCAGATTCTGGTGAAAATTTATCACTGAGTGAATTTTTTGATAAAAAAAATGTAGTTCTTTATTTTTATCCTAAAGACGATACTCCGGGTTGTACAATGGAGGCAAAAGGCTTTAGAGATAAAATAGATGATTTTTCTTTCCTTGACACAGTGATAATTGGTGTATCAAAAGATAGTGTTAAGTGTCACACTAACTTCAAAGCAAAATATTCTCTGCCGTTTTCTTTAGTTTCTGATGAGAATGCTGAAATGTTGGGAAAATATGGTGTTTGGGTAGAGAAAAGTATGTTTGGCAAAAAGTATATGGGAATAGAACGCACTACTTTTTTAATAGATAAAAAAGGTAAAATAGTGAAGATCTGGAAAAATGTAAAAGTTAGTGGACATGTTGATGAGGTTCTGGAAGAAGTAAAGAGAATATAAACTAAAGAATAGGTTAATGGCTACCCATTGCTACATAAAAAAGCTGAAATTACATAATTTTCGTAGCCACTCAAACTTTGAACTGGATTCAGATGATAGCTCAGTTGTAATAACTGGCAAAAACGGTATTGGTAAAACTAATATACTTGAAGCAATCTCGTTGCTTGCTAAAAGCAATGGAATGAAAAAAGCAAAAGCCAGTGAGATACAAAATAGATTCAGTAATGAAGATTGGGTAGTGCACTATGATTTTTTTAATGGAATGGATTTTAATTCAATTGGTATCGCAAAGAGTTTTGATAAGAAACTAATACAAATTGATGGAAAAACGCAATCGAGTTATTCATCTTTGTATAAGATATCCAATGTAATATGGCTGATTCCACAAATGGACTATGTTCTTCTTAATTCTCCAAGTGACAGATTAAAATTTTTAGACCGTATAGTCTCACTGTTTGAGGAAAATTACACTTGCTGCTACATGAAACACAGAAAAGCTAAACGTGAGCGAAGTAAACTGTTGAGAGAGAACACCTTGGACGAAAATTGGCTCTCTAGTCTTGAAAACATAATGGCCGTTAATGCAGTTAGTATTTTACGTATGCGATCGTCTGTTTTAAAGACACTACAAGACACAATTGATAACCATTCCAGTGAGTTTTTTCCGAAGGCAAGTTTGAAATTCAGCAGCCAGCTAACTTTGGACGATACTGCAGAATATTTTCAGAATCGTCTAAAGGAAAACAGAGAAAAAGATTCATTGACTGGTAGAGTAACCTTTGGTGTGCATAACGATAATTTTCGGGTTTTTTGTCAAAAAAGAAACGTACCAATAAATCTGTGCTCCACTGGAGAACAAAAGTTATTACTGCTTTCTATTATTTTATCCAGTGTAAAAGCAAGGTGTATTCATTACAATAAGGCACCACTTCTTCTACTTGATGATATAATGTCTCATCTGGATAAACATTACAGAAAGGCGTTAATGGAGGAAGTGTTAAGTATTCAATGTCAAACTTGGATAACTGATGTAAATCAAGATAATTTCAATAGCTATCTTTATTCTTTCAAGTTTTTTGAATTATCAAATGAATTAAATGCAAAACTTCCTTGACAAACCTCGCCAGCCCCCTTATCATGATACTGAAGGTATTCAGTTATCTTCATCTGTGCAGATTAAACAGCAAGAAAACAACGTAGTTGGCGTCTTATTTTTAATTTTTTGCACTATGTGCACCTTATGTCTTCACAACATTTCTGGGTTTTTACCTATATAAGCTGAAACGCGCTTATAAGTCGTTTAAGACAGTATAGTACGCCAATTTGCAGGATTAGAGAGTGACAACTAGCTAACACGGGGTTTCTTTTGCCTTTTTTTCTGCTTAGTAAATTTCTTAAACATTTAAACTAAGGTGAGTTGCATTTAAAAGCAGCTAAATTGCAGTGTTTAAGACTTAAAAAACGCCAATACTGAAAATAGACAATGACTAGGGCTTCTTTTGCCTTTTTTTTGCTTGGTAAATTTCTTAATATTTATGGCAACATGAACTGGGCAGGAAGGTGTCATTCCAGTGCTTGACACTGGAATCCAGTTTTCCATATAATCTCATCGAAAATGTTGTAACCACTTTCTGTGCTAGTTTGCTTGCTTACAAGCAAACTTTTCTGGATCTCAGTGTCTGGGCACTGGGATGACAGGGGAGGGAGGCTACTTGGATGACACCATTCTTTTTCCTGGATCCAAGTAGTCAGGGCACTGGGATGACAGGAGAAGGTACTAGGATGACACCCTGACCTCGTCGTCCCGCTACGTGTTAGCGGAATCTAGAGATACCGTGACGGTATGACGTAAAGCTCGCATTAGCTATACTTTTATGCTCACCAACTTAGCTGGATCCAAGTAGTCAAGCTACTTGGATCTGCAAATTGCAATGTTCGTACAGCTGCGTGCTTGACACTGGGATTTAGTGCAGCTACCCTAAACTGGAAGCTCATCTTGCTATTTTTGGCTGAAAGAAACATATTTTTAGAATAATGAAAACAATCAGCACTTTAATTCAAGAAGGATCGGAGTTATTATCGTCACATAAAGTTGAATCACCACATTTAGATTGTGAAATCATCATGCAGCACGTACTTGGAGTGGAAAGATCATTTATAATTGTGAACCATGCTGATCAAGTGCCGATGGAGAAAGAACTTTTATTTTGGAAATTAACAAAAAAAAGAGCGGAAAGATATCCAATATCGCAAATAATAGGTAATCGTGAATTCTGGAGTAAAAATTTTATAGTTAACCAGCATGTTTTAGATCCAAGGCCAGATAGTGAAACAATAATCCTAGCAGTGTTAAAATATTACCCAAACAAAAAACAGAAACTAAAAATTGCAGATTTTGGTACAGGCACAGGTTGTTTATTGATATCCGTACTTAGTGAGTATGAATATGCTGTTGGCGTCGGTTTTGAAAAAAGCTTGGAAGCATATAAAGTTGCCTATCAGAACACAAAAAAACATGATCTTCTCAGCAGAGCCAAAATATTTCCAAGTTCGTGGACAGAGTGCAGAGGTTCATTCGATCTTATAATCAGTAATCCTCCATATATTAAAAGAAGCAAATTGAAAGACTTGCAAGCTGAAGTGCAAAAGGAACCAAGAATTGCCCTTGATGGTGGTATTGATGGTTTGAGCTGTTACTTGAGCATTTTTCCAATATTGAGAAAGTGCCTTAAAAAAAATGGGTTTGCGATATTGGAGATAGGTGAAGATCAAAGCAATATTGACAAAATAATCCCCTCATACGAATTAGCTTTTCAGGAATATGTATATGACTTAGCGGGAATGAAGAGATGCATTGTTGTGAAAAGAACATAGCTAATGTTTTTTTGCCTTCATCCCATATTATCCTATATCATCCCAGTACCCTCTACCTAGTCATCCAAGTAGCGTGACTACTTGGATCTATATTTAACTAGATCCTATGGTCAAGCCATAGGACGACAGGAACGGTTTTATGCATTTTTTAAAGGGCAACATGTTTAAGCTTTGCTGGCAAAATGGAAAGTAAGACCAGCCTCTATACCGTGTGTGTGAAATAGTTGATTACCTATATTTATTTCCTCAGTTACTTTGCTACCTGAGCTAGGATTAAGCTTCTTTTTTTTATCATTATTAGGGTCGTCTACCACTTGTCCTAACCTTTTTGCTGTAAGCTTAATATCGCTACCAATAGCACCAAAACCTCTATATCCGATATGCATATTTACATCTTCGTTTATGCGATAGTCAAAGCCAGCTTTTAATTGACCTGCGGGTCTTATTGACGGTTTTTCAAACATCGTCATTCTTGTTGCACCGATCCCAATACCAACGTAAGGAGAAAAAGAGAAACGGTCACTTTTCCAATGATGATAAACATTTGCCATTACAGATATGTTCTCAATTTGGTCATGACTAACTGCAGCACTATAGAGATAAGTTTCTTTATCAGGATCCTCACCAGTCTCCTTTAGGTATGAAACAGTTATTTGGCTACTTGTTAAACCAATATTATCCACTTTTACAGAAGAATACATCCCTTCCAATTCAGCCCTATAGCTGTTGTTACCCAATTCCCCTGTGTAACCAAATGCCACATTTGCAGCAAAAGGTGGATTATAATCTCCTTTATACTCACTTAGTGACTGACCTTCTGTGTTCTGAGCACCCCTGTCATTTATAGACAAATTTTTGATACCTGTAGTGCTTGTTTTTAGTACGCTTGTGTTATTTAAATATTGACCGTAATACCCACTACCAAAGTAAAACCCTTCTGTTTCACTTGCAAAAGATTGTTGTGACAACAATAAAGCAAATGCTGTAACCGCTAATGTTTTTTTACTAATCATTACTACTCCCCTAGTTAAAATAGCTAATCTAATACTAATTAATTAAAAATGGCTTAATATGAAAAACCTAATTATTTGCATAACTTGCACTTTTCTGAGCTAAAAATAGGCAAAGTTAACCTTACTTCTCGTCATTTTTTAATTTATCCTCATCTTCAAATTCATCCTCCTCTTCTTCGTCATCAAACCCATCATCGCTCCTATCCTCATCTTCCTCGTCATCATCTTCAAACTTATCGTCGATATCTTCATCATCAATATCTTCGTCTGCAAATTCATCTGATTCATCATATACTGCATCTTCGGTTTTAGTTTCAGCAGGATAATCAACTGAATTAGGTCCCTCAAGAACATTATTCCCCTCGTTATTAACCTTATCTTTGCTCGCAGCGGCAGAAAGAACTTTGTTTGGGTCATATGGTTCTTGTGTAGGCACACGAGTTTGTTTGAGCAGCCTTCTTGTGAAGGTGGTATCACTGTAGTACAAAATTTTCTTTGATTTAATTGGGTAAGTCGACTCTATTAAAATTATCTGATCGTCACGTGGCAACATAATAACTTCTTGAGGCAATAGCAATGCTCTCTGTATTTCAGAGATATGTAATGACCTTGAAGCAGGATTTAAATCTAAAAATTTAGGCTTATTCAACGATTCTTGTTGTACAGTTTTGTTTCCTATAAGTTGCGATATTAAATTAGCTGTTTCAATATTATTGGCTGCAAAAGTTATTCTGTAAGTCGAGTTTGACAAAAAGGAGTTCATCCCTGCTTCTTCGTATATTCCTTTGAGCTGCTCAGTATCTTGAACAATTAAGAATAACCTAACTCGATAACCACGAAAATATGCAATACCTGTTTGAAATTGCTCCATTTTTCCAAGTGTAGGAAACTCATCCATTAAAAACAATACGCCATAAGGCTCGTCATCCGATGGCAATTTTCTACATAAAAACTCAGTTGCCTGTTGGTAAAAAACCTGCATTAAAGGCCTGAGCCTAGTCAAGTTGTCAGGAGTTAAACCAACATAAACTGTAATTTTCTTCTTTTTAAAATCTAGAATATTAAAATCACTTGACGCAGTTGCAGTATCAATCAATGGGTTTACCCACAATTCAAGTGATGAGTTCATGGTTGATACAACACCTGACCTTTCTTTATCAGCTTTTTGTAAAAAAGCTGCAATATTCATATATGCTACAGGGTGTAGTATTTTACCCATTGTATCAAGAGCAACAGCAAGATTATAAACCACGTCATCACTACGCATCGTACGCACAACTTCACCAAAAGATTTAACTTTCTCTGGTGCAGCAAGTAAGTATAATACCACTCCAACAAATAAGCTTCTTGCTTCATTCTGCCAAAAGTCTTGTTCAGGCATGATTAGGTTAGCTATTTTCTGCACATCGTCAACCATCTGCCCAGGTTTTTCACTAATCCATTGTAATGGATTGTAACAGTGACTTATTCCATCTGGCTGCGCTGGATTCCATACGTATACTTTTTGTCCTTGTCGTTCTCGCCAACCACTTGTTATTTCATAGTTTTCTAATTTTATGTCGTGTACAATTACCGAGTCAGTCCAAAATAATAAATTAGGAATTACAAAGCCAACACCCTTACCAGAACCTGTAGGTGCAAGTAACAATGCATGCTGAAACCTATCAGAAATGAAGTATCCTCTTTTATCTTTACCAAGCAATAATCCCTTTTTGCTTCTTAATCCTGCTTTTCGTATGTCTTTCTCTGATGCCCACTGCGAATCTCCATGAAGTGATTCCTTCTTTTTAAATGGTCGCCACTCAATTATCCTTTCTCTTAAATTCCATAAGATAATCATTAAAACAATGATAGGCAGTGCAGAAGATATAATTAATGTGATTTTGAGCTCAAGGCTATATAACTCTGGATGATGCCAACAATATTGTATATGATCAAAAATCGTTGGCCAAAGAGCTTGAGGGAAAGGCGTCAAACTAGGATTAATTGCCTTAAAATCCACAGCATCCGGACCATCAGCAAACAGAACAAACAATATACCAGATAGATAGAAGCAAAACTCAAGTACGCTAAAAGCTACTACACCTCCTATGAGAATATTACGTAGGTGATTTCTATTACTCATAAACTACTCTTCCTTAACTTATGTATAAATTTAAGCATTTTCGCTCGCAGATCTAGTAAATAATATCTCAGAAATGCTTCTTTTGCCCCCACCGGTTCTTTTTAGCTGAATAACAATATCAATCACATTTCTAATGTATGGTATAATTTGGTCTGGAGGAATGCCAAGGTTTGCTTGCATAACCATCAGTTTTATTTGCTCAAGGGCCATTGTTGGACTATCCGCATGAAGGGTTGATATTGATCCAGGGTGACCAGTATTTATCGCCCTAAGAAAACTAAAAGCTTCCGCTCCACGGAGCTCACCAACTATTATTCTGTCTGGCCTTAAACGTAAGCACGCTTCTATCAAATCTTGAGTGGTTACTTTTGCTCTGCCCTGCCCTCCTTTAGAGGCAATTAGATGGACTTTATTGGGATGATCGTTCAAAACGATTTCCCTTGCATCCTCAACAGTAATAATTCTTTCCTCATCTGGAATAGCACGCAAAGTAGCATTAGTAAAAGTAGTCTTACCAGTGGAAGTTCCACCACTAATTATAATATTTTTCCTGTCTCTTATACACATCTCCGAGCCCACGAGACTAAGGCGAATCTCGTATGCCGTCTTCTGCTTGAAA
>NODE_6_length_6244_cov_5.915032
ACAAAAGGGGGAAAAGGAAAAATGCAAAATCCATTTACAAATACAGCATTTAGCATGACGGCACTAACAAATGCGATGAATATATTGCCGGTAAATTATGGACGTGTTGAAAATTTAAATTTATTTCCAAGTAGATCAGTAAGGTTTAGACATATTACCATAGAAGAACATAATGGAGTTTTAAGCCTATTGCCAACACAAGTACCCGGAGCACCAGCAACAGTAGGAAAAAGAGGAAAAAGAAAGGTAAGAACGTTTACGATTCCACATATTCCACATGATGATGTAGTGTTACCAGAGGAAGTACAGGGAATAAGGGCATTTGGATCAGAGAGTGAACTTAAAGCGCTGGCAGATGTAGTAACGGATCATTTGCAGCTAATGAGAAACAAACATGCAATAACGTTGGAGCATTTGAGAATGGGAGCGCTGAAAGGAATAATTTTAGATGCTGATGGGTCAGAATTATTAAATTTGTACAACGAATTTGAAATAACACCAAAAGTAGTAAATTTTGCACTGGGAACAGCAACAACAGATGTCAAGCGTAAGTGTCTGGAAGTACTCCGGCATATAGAAGATAATCTAAGTGGTGAATATATGACCGGAATTCATGCCTTGGTAAGCCCTGAGTTTTTTGATGCACTAACTTCTCATGCAAAAGTAAAAGAAGCATATGAAAGATGGCAAGAAGGTGCGGCGCTAAGAAATGATATGAGGTCAGGATTTGCGTTCTGTGGTATAATGTTTGAGGAATATAGAGGACAAGCAACTGACCCTGAAGGAACGGTGAGAAGATTTATAGAAAGAGATACAGGACACTGTTTTCCAGTAGGAACAGCAAGTACATTTACAACATATTTTGCACCAGCAGACTTTAATGAAACAGTAAATACTCTTGGACAGCCACTCTATGCAAAACAAGAGCCAAGGAGATTTGATAGAGGGACTGATTTGCATACGCAGTCAAACCCTCTGCCAATGTGCCACCGTCCAGCAATACTAGTCAAGATCGTTGTAACATAGGTAGAGCAAATATAAAGCGGTGTGAGGCAGAAGAATGCTTTACCTCTTCTTAGCATATAAATGTTAGTATATAGCGGAGAAATGTGCAAGAGAATATTAAGAGATTATTTAAAGATTGTTTTGCCCATTTAGGAGAAGTGGCTTGTTATAAATCAAAGGATAAGTCATATATGGTACAGGTATTAAAGCAACAGCCAGATAAATTATACGAGATTGGTGAAGGACAATTTGTGGGAGAGATGCTTTTTCTTGAGGTAAATGTTTTTGATGTACTGAGGCCAATGGTGGGAGATATTTTTGTTATTGATGGTCGTAAATATAAAGTATATTCTCCACCACTGCGAGATAATTCAGGAATAGTATGGAATATAAAATGTACAGTACTTGGAGAGAAGGATGTTTAACATTGAGGTTAATGCAAATATTGAGAGAATTATTCACAACATTGATGCTAACAAAGCCAAAATAGAATTGGCAACGGTAAGAGCGCTAAACAAAACGGCATTATGGTTAAAATCTCAGGCTGTCCGAGAAATCAGTGAAGAAAAGCAAATTAGGCTAAAAGTAATTAGAAAAAGACTAAGAATTATCAAGGCAAGGAAAAGCACTTTGAAGGTTTTAATTAGAGCATATCTGTATGATGTGAGAATGAGAAATATAAAACAAGCAAAAATAAGAACAGCATTTAATGATGCATTTATGGCAACGATGCCAAGAGGCTATCGTGGTATTTTTAAACGTGTAGGAAGAACAGCACTACCGATACAGGAGGCTAAACTACCACTTGAACCTGAGGCTTCAAGGATAATAGAAAATCTTGTTAATTATGAAGTTGAAAGGATATTTGAAAAATATTTTACACATAAGTTATTTTATGACGGCATTTTGGACTAATTTACATGAGGCAGTCTGTAATACGCTAAAGGCAGAGATACCAGCAATTCAAACTTGTGAGGTTTATCCAGCAATAAGGAAAGAGTTAGCAGCTCCAGCGGTATTTATAGAATTGTCAAGTCTAGAGCAAGGAAAAGATCCAGGAACAGAGGAGCTAGCGCTGAGAGCAAAATTTGAGGCACGAATAGTGATCGATAGCACAATAGAAAATGCCCCTATTATTGTCAGATCATTAGCTGCTGAGGTTGCCAGAGTAGTAAATAAAAATACTTGGAACGTGAAAAATGTTTCACCAGGAGAATTTATATCAGGAGGAGGAGATGATTTTAGGCCAGAGCTCGATGCATATTTAGTGTGGATAGTAGACTGGGCGCACGAATTGCATGTAGGGCAATCGATTTGGGAAGTGAGTAAAATAAAACCTCATTTAATCGATGTGAATGTTGGAAAGTAATTTTGCAATTTCAGAATTGCGGAGGAAATTGGCCAACATTGTCCGTATAGGCATTGTCGAAAAAATAGATTATGAAAAAGCTAAAGTAAAAGTTAAAATAGGTGAACTTGTAACAGATTTTCTTCCATGGATAACAAATAGAGCTGAAAGTTGGTCACCACCAAATATTGATGAACAGGTAATAGTATTATCACCATTGGGAGAATTGTCTTTGGGGGTGGTGTTACCGGCAATATATCAGGAAAAATACCCTCCTCCAGAGAATAAAAAGGAAGTAAATAGTGTAAAATTTCAAGATGGGACAAGATTTACATATGATAAAGAGAAACATCATTTAGAGATTGAAGTAGTAGACAAGATAACACTGAATGTTGGGGAATCAAGTGTAGAGATAACAAAGAGCGAAATAAAACTAAAAGCAAAAAGAGTAAATCTAAATTAGGGAAAGGAATGAATAAATCAGTTATACGCCTAGGAGATCACTGTGAAGGAGCGTTGCTGCATTTTTGTATAAGTGGAAGCAGAGATGTATTTATAAACGGAAGACCTGTCTGTAGGCAAGGAGATAATTTTAGTGAAGGAAAAGTAATGACACAAGGGTCGAAAGCAGTGTTTGTAAATGGCAAAGCCATTGCTCGTACTGGTGACCTAATTTCCTGTGGAGCAATAGCAGAAGAAGGGAGTGATAACGTTTTTGCAGGGTAAATAATATGCGTGGTATGAGTTCTGAAACTGGCAAAACAATAAGTGGTATAGAGCATTTAAAACAATCGATTATTGATATTTTAACTACACCAATTGGCACGCGTGTTATGCGGAGGGAATATGGATCAAGGTTATTTGAGCTAGTTGATCACCCAATTGTACCAGGTTTTGCACAAGAACTTTATGCAGCAGTTGCAGAAGCATTAGAAAAGTGGGAGCGTCGATTTAAGCTTAAACGTGTACAAATAACAGAAATAAAAGAAGGTAAAGTAACTCTCATTTTAGAGGGAATCTATCTGCCAAATGGAAAGCTGATCCGCCTTGATGGTATTATAGTATAAGGTAGTAGGATGAAAACACCAAATATTGTCGAAACATTAAAATTTGAGGAAATCTTTTCGCGAATGAAAGAAGAGTTAGTGCGTCGGAATGCAAGTTTTTCTGCACTAACTGAGAGTGATCCAGCAATAAAGATACTGGAAGTAGCAGCCTGGCGTGAACTACTTCTTAGGCAAAGGATTAATGATGCAGCACAGGCAAATTTACTTGCTTTTGCAAGAGGTAATGACCTTGATCACTTGGCTGAATTTTATGGTGTGCTGAGAAAGGAGTCAGAGAATGATGAATCCTTAAGGAAGCGGGTAAAAGCCAAAATTGTTGGTTGGTCAACAGCAGGGAGTAAAGAGCATTATCGCTATCATGCATTATCTGCTGACACGAGAGTAAAAGATGCGCAAGTGGTATCACCTATACCAGGAAGTGTACAGATTTCAATACTTTCCACAGAAAATGATGGAGTACCTTCAGAAGAATTGCTAGAGATCGTCAGAAATCACGTTATTCGTGATGATATTCGTGTATTAACAGATACGCTTACAGTTATTGGCTGTGGTATTATTCCCATTACTATTCATGCTAAAGTGCATATTTACCCTACTGCATCCAAAGATGTTATCGAAGCTGCAAAGGAACAATTTATCAAAGATCTTGAATCTGCTAAAGGTTTAGGGTGGAATGTTACCAGATCATGGATTATTGCCCACCTCTTTATAGAAGGTATGCAGAATATAGAGCTTACAGAGCCGATAGAAGACATCGTCGTGCAAGATAATGAATGCGTTACTTTAAATAATTTAAGTGTTAGGTAAAAATTGGTGATACTTCCTCCAAATGCTTCAAAGCAAGAGCAAATACTTATAGACATAATTAATTATTCTTTTGATGCAAATTCTCTACGGGGATTTAAATTTAACCCACAGACTGAAATGTTGCCGTGGCTAGTAGCGGAATACGGCTTGGGAGAAATTTTATCCTGGGGTAAGAAAGCTACTAAGAGTGCATTAAAAGAATGGGTCTCAGCTAAGCAAAACGGAATAAGATTTCAACGTTTGCGCGGTACACCACAGTCACTAAAGATGGCGCTGAAGTGGGCAAACATTGATAATATTACCATTCAAGAAGAACCACCAGGAGAGCATTTTGCTGAATTTCAAATTGGCATCTCTGATGTTCCTAATGACTTTTTTGTCGATAGTGTAATTGCTCTGGCAAAACTTTCTGCACCGGCAAGATCTCGATTAATGAGAATATTCAATGATTATTACAATGCTCAGCGGTTTATATTAGATGAAAGTATTTTTGGAGATCTTCTGTCAGACTACTCAGGTGTAAAAATAGCAAAAGAAGGACCAGTGTTATCGTTTGGAAGAAAAAACTCATTTGAGCTGAAAATAGGAAATCCAAGATTTAAATTTGGCACTTTTAGATCACATTATGATAGAAGCTACAGTAATGATTTATATAGGTTAGATGTTGCAACATTAGGAGAGACAGAGCCTCACACGAAGAATTACAACGGTACATATGAAAGAAATCATGAGTGGTACAACTTAGAAGCACTATATCCTCTACCACAGAGTTTATTGCCAGAAATTAAGTTTGCTAAAGCATTGATAGTATTGTCAGATAGTTGGAATTTAGGGGATATCAATGCTTGTTTTGCATCAACTACTTATGAAGAAATAGAGCATACATTTCACTTAAGTGAAGATAAACTTTCTGAGCAGATTTGGAATTTTCAACGTACACCAATTTTAGAGCGATTTAGTATAACTTATTACTATGAAGCGAAGAATTTTACTGATCAAAAAATAATAGAGTCTAATTTAGTGGAATATCACGTTGATTGTAAAAATGATTCAGATTCAAAACAGAAAGATCCCATTCATGAGCTAGAAAATTACGTAGCAGCATTCTATCTAGGTATGGTTACTTGGCATGAACATCGCCACTTAAATCTCCCTTGGAAAGATTTTGATCCTATTATTGCAAAAAAATTGGACGTTTTTTCTACGGATCTTGTATATACATAATATCAACTGCACAAATCAACTATGTCAGTACTCACACAATCAGGCAGAGCAGCTATTGCTGCGAGCATAAGAGAGCAACCGATACATCTTGCTTGGGGAACAGGTGATTCAAGCTCTGGAAGTAGCCATCAGGTCGAAAAAGTTTTTGTTGAGGGTGAAATAGCTCTAGATCACCACACTATTAAAGATGTAAGGGTTTTTACAGGACAAACAACTTATCAGCCAAGTATAGATTATATAGTTGATAGCAGTAGTGGCGTAATAAAACGTACGGAAAATAGCTCTATCAGGGCAAATAGTGCAGTTACTGTAGAATATAGTGAAAGCACACCACCAGAGCTGATAACTTCTGAAAAACTGCTCAATGAGCTTGGCAGACGTACTGCGAACGAAGTGCTCTTCTGCACAGGTGATGAGAATGGAGAGCTTTTGACCCCTTCTGGAAGGTTTAGGCCCTCAAATGTACCAACTAATAATCTCTATCTTAAATTTACTTTCGATTTCACGGACGCAGCAAATCAAGTGATAAGGGAATTAGGGGTTATGGTTGGTACTAAAATAAAAGAAGGATTACCTGAAGGACAGAGATATTTTGAACCAAAAGACGTGGAAAATCCTGGAATTTTGTTAGTTTTAGAACATACAGTACCACTTATTAGAACTGCAGCAACTCGGGAAACTTTTTCATTTGTTGTAACTTTTTGAATTTTTCTAGCATAAAATGACTTTAAACGCCTATTATAACCGCTTTAATCCTGACAAAGAGTACGAAAAAAGTTTGTTCCTTGCAGGA
>NODE_7_length_6125_cov_4.634755
GATCTACACTATCCTCTTCGTCGGCAGCGTCAGATGTGTATAAGAGACAGAAGTAGCTCCCCGGTAATTTTGCATAATGTACCTGATTTAATTGATGTGCATCTAATGTCTAAGTTGCTTGAAAGTCTTGGAGCAGAAGTGAACTTTATGCACAATAAAAATTATAAAGCGAACCATACTTTGAAAATTGACTGCAGCAATATCAACAATCACGTGATGCCATATAAAACCGCAAGTAAGCTAAGAACTTCTTTTCTAATATTGGGTCCAATGCTTAGCAGATTTGGCAAAGCGAGAACAGCATTTCCTGGTGGATGCAACATTGGAAAGCGTCCCGTTGATATGCATATTAAAGCATTAGAAGAAATGGGAGCTAAAATTGAAATTGACGGCTATAATATAATTGCAACAGTGAAAGGAAAGCTACAAGGAAAAGAAATCACATTTGAGAAAATAAGTGTTGGCGCAACAGAAAATGTAATAATGGCAGCAACATTTGCAGAAGGAGTGACAACAATAAACAATGCTGCAACTGAGCCGGAAGTTCTTGATTTAATAGATTTTCTGAAGAAAATGGGTGCTGATATTGAAATTGATAATACAAAGGTCATAATAACAGGAGTTGAAGCACTAAATGGATGTGTTCATAAAATAATACCAGATCGCATAGAAGCAGGCACCTATGCACTAGCTGCTATAATAACCGGTGGTAAGTTGGAGTTGGAAGGAATAAATCTATCTGATATAAGGTGTATTACAAATGAGTTGGAGACTATAGGAGCTATGGTTGAACTGTATGATGGAGGCATTGTTATTTCCAGAAAAAATGGCTCTATTAAGTCTGCTAACGTTGCGACAGATCCATATCCCAATTTTCCCAGTGATATGCAACCACAACTGATGTCTGCAATGTGCATCGCTGATGGGATATCAGTAATTGAAGAGAACATTTTTGAAAACAGATTTACACATGCAGATGAATTGAGAAAGTTAGGTGCTAATATCAGCATCGAGAAAAGCAAAGCTACTATAAGTGGAATAAAAAGCTTATCTGGAGCTAATCTATATGCTACTGACTTAAGATCAACAGCAGCTTTGGTGCTTGCTTCTTTGGTAGCCGGTGGAGAAACTATAATAAACAATTCACATCATTTATGGAGAGGATATGAAGCAATGCATGAAAAACTCAATTCATGTGGAGCTGATATCTCCATTTCGTCTTGAGGATATTTTATGAATGAAGCAACCAAACGAACTATAGTAAAAGAAATAGATGCAATCTTATATGAAGAACATAAGGTATTAGACCATGGATTTATTCGAGTAGTGGATTATATGGGCTCTGATAGCGCTATAGTTCAAGCTGCTCGTGTTTCTTATGGCAAGGGAACAAAACAGATAAGTCAGGATGAAGCACTTATAAAGTATTTAATGAGACATCATCATACAACTCCATTTGAAATGTGTGAAATTAAGTTTCACGTGAAACTTCCAATTTTTGTTGCAAGGCAATGGATAAGGCATAGAACTGCAAATGTGAATGAATATTCAGCAAGGTATTCAATACTTGATAATGAATTTTATACACCTAAACCAGAACAAGTTGCAAAACAATCTGACAATAATAAACAAGGTAGCGGGGAAGCTTTTGATCCAGATACCTCAAAGGAAATAATAGATTCTCTAATAAATGACTCTAATTTAGTATATTCTCATTATGAAAAATTTATTGAGCAGGGGCTTGCAAGAGAAATTGCCAGAACTAACCTAATGCTTAATTACTACACGCAATTTTATTGGAAAATAGATCTGCATAATCTCCTTCATTTTTTGAAGCTTAGAGCTGATAAGCATGCCCAATATGAAATCAGAGTTTATGCAGAAGTTATGCTGGATATAATAAAAAAATGGGTTCCACTGGCCTACAATGCCTTTGTTGAATATTGCCTAGAATCAGCCTGTATTTCAAGAACTGGTCTAGAAATAATTCGCAAATTAATTAAAGGGGAAAACGTTACTAGAGAAGAAAGTAATATTGGTAAAAGAGAATGGGGCGAGCTGATGTCTATACTTGATAAACAATCTTAAAGATAAAGGCATACGTGTCAATCTCCTCTGTCAGTTAACTCTCGTTCACCAGATTGAATCTTGCTTTTTACATCACATTAACTCATCACTTTTATAGAACATCTCATTAAAATCATTTAGAGTTCCAAAATCCTGACCCTTGATAAACAGGTGATCATTAGCAACATGTGCTTCATCAAGAGTAAACAGCTCGTAATGATGATTGTGAGCGGGCCTAACAATTTCATTATATAAAACCATTACTTGTTCGTAGTTATATCCATCGCCAGCATGATATTTACCACGTACGGTATCATAAAAATTCTTTACATCATCATATGTCACTTGCAGCTCCACCTTATACTTTCCCACTTCAAGAGGACTTCCTGTCTTTATTTTTAAGGGATGTTGTGAATTTGCAACACTGTTAGAAGTTTCTGCTTCAATATCAGAATTTTTATCCATATTTTCTATCACACTTGCCATAACAGTTTCTTGTTCATCTTCTGTTGGTTTTGTTTGTTTTTCAGTCTTATTACTGCTACTGTCAGTTTCCACAGTTACTTTTTTTACTTCTATATCTTTTTGAGCTTTCTCATTACTTTGCTTGTGTATTTCATCTCCATGCAATTTTTCCTGCAGAGCTTTTTTCGTATCAGCATAATCATCACGATTGCTTTGCAAAGCTGGTTTATAACTGCTGCTATCATCCGCTTGCATTTGATCTATATAGTTAGATTCTTCTTCCTGTATAGTATTTTTTGCGTTATCCTCACCAACCGTTCCTTTCTCCCCAGACTTGGCTTCACTCTCTACCACAACTTCTTCGTCTACTTGCTCATCATCAATTGTAAATTCAGTACCTATCTGATTGCTATCTTCCTCCAATTCATTAGATAATTTTTCAGATAGCTGGTCACCACTCAAATATGGTTCCTTTGAATATTTAGCATAATTATGGGGATCGGTTCTGTTTTCTGAATAAAACCCACTTTCAAAGTCTGAGTAGGAGCTTTGATTGAGCACAAAAAATAAGTTTTCATAATTAACCAGCATATCACTATCAGGGCTAACAAAATTTAAATATTCATCGCCTTCCCATTCTGGGTGGTGTCTATACTCTGCTATGTAGTATTTACTAGAGTCGAGAGGTATCTTGTCACCTTCTTCCCCATCAAGTTGTAAAACTACTGCTGAATGCCCATTACCTAAATCATTACCTTTTACCACTTTGAATATTTTAATCTCATCCTTTTCTACAAGTTCTTTTAACTCCTCGTTCTTTTCATTTAACTCTTCCTCCCTTTGTCTTTCTGCTTCTCTCTCTCTTGCCAATCTTTCTGCTTCTTCATCAGCTTTCTTCTGCAGTTGTGAGAATACATTTTGTAATATATCTTGTGTGGTTAAGCTATTTGTGTTGCTTAAAAAATTATCTAACACATTTGATGCAATTGGTGACAATTCACCGTGATCATCAAATACTTTTTCCTTTGCTTTATCATAGTGATTTGGGTTATAGATTGCATACAGAGGATAAAAACCATAATCTCCAATTGACGCTCCGTCAGGTGATAGTTCCATTGAGAATCCATAGTAATTAAGTGGAAGATTGGAGGTTAAATATTTACCGTTATCATCCCTAACGTGTAGCTCACTTCTACCATTGTGCTCACTATATTTGTTGTAGTAGATATAAAAATTCTCATGGTTAAGATTGAAGTGATCATCTAGATTATCGAATTGAATTGTACTGCCAAGCTTCTCGCGCAAAAGATTTTTGCTTTCATCTGTAAGCTTTATATGTGCAGAAAAGTAGTATCGATCTATAGGTTCGCCTTTTTCTATTTCAAAGTTCAAAGTAATCTTGTCGTTGACCATTGGTAGCCTCCACAAATTCTATAAATCATTTTATTTATCAATCATACGGTCTGTACTATGAAAAATGTGTTAAACGTTAAGATTTTCTCTGTACCGATTCATCTATATTGCCAAGCTTAATAAAGTTACAAGCTCTTTAAAACAATGTTAAACTCAATCACTATGGCAAAAACAGTTGACGTATTACTACCACTTCCAATTGATCAGTTATTTTCATATGCAATTGAGGAAAATACTGAGATTTTACTTGGAGATTACGTAGTGGTGCCATTTGGCAAAAAACGCTTAATCGGAATAGTTTGGAAATACAGTGATAAAAGTAACCGAGAATTAAAATTTATTGAGCAAAAAATTGATTTACCAAATATTAGACCAAAATTGATCGCATTTGCAGAGTGGGTTGCGCAGTATAACTTAATACCTGTTGGTATGCTTGCCAAAGTGATAATGGGAGGAGTGTTAAAAGTAAATCACATAGATAAATTGGTTTGTGCTAAGCAGAAGCAGGAAATAAGTGAAATAAGTTGCCAATTAAGCCCTGAACAGCAGGTAGCTAGTGATAAAATAATCAGCAGTTTGAATGAGTATTCAGTGACTTTGCTTGATGGTGAGACAGGATCTGGAAAAACGGAAGTTTATCTCTCTGTGATTGCACAATTGATTAAGAATTACACTGCCGTTCCAAATGCTGCTCAGACTTTACCATCCCAGTGCCCAGAGACACAACTGTACGAACATTGTGATTTGGGTCTACCAAGAGGGTGTTATCCGAGTAGCCTGACACTGGGATCCAGTTTTTCATATAACCTCATTACAAATGTTTATTTTAACTTAAAACCAATACCTAATTTACAATCAAAATTCCTGGATTCCAGTGTCAAGCGCTGGAATGACACCTTTATACTCAAGGCAAAACCCACTGTAACATTTAGCATACCGTCTTTGCCACGTACTAGTATGACACCAGAATATGTTGAAATGACATCAGGAGAAGGTAATACACAAATTTTAATCCTCCTACCTGAAATTGTTTTAACTTCACAATTGGTAAATCGTGTTCGCGGTCAGATATCAAAAAACTTAGTTGAATGGCACTCAGGACTCACTCCAAAAACTCGCCGGAATAATTGGCTCAATATAGCAAGTGGAAATGCGCAGATAATTATTGGTGCACGATCAGCACTTTTTTTGCCTTATAAAAACCTAAAATTGATTATCGTTGATGAAGAGCACGACTCATCTTTTAAACAAGAACAGGGAATTATATATAATGCTCGAGATATGGCGATAATCTTAGCCAAATTTGAAAATATTCCGATTATTTTATCATCAGCTACTCCACTGCTTGAAACGATTCATCATGTTAAAAACGGGAATTACAATCATGTAAAGCTAACTAAACGATTTGGTGGTGCAGAATTGCCACTCATTAAAGTAGTAGATATGAGGAACAACAAGCAATGGATCTCCTCTGAGCTTTTTGAAAGCATCAAACAAACCATAGAGAAAAAACAGCAGGTTATGCTTTTTCTAAACCGCAGAGGGTATGCACAACTGGCAATTTGTAAAAAGTGTGGATATAAAATTTCCTGCTTAAATTGTGCTGTTTGGCTTACATATCACAAGAAAAAAAATGCTCTTTTGTGCCATCATTGCTCTTATCAATTAAAACTTCCAGAGAAATGCTCTAATTGCCAAAGTGAACAGCCATTGTCCCTCTACGGCATAGGAATTGAAAGGTTGCTTGAAGAAATGGTGAAATTAATACCAAACGCAAAAACTGCGATGATAAGCAGCGATCAGAAGTCGGTTAGTAACGTAATTGACTTGATATTGAAAGAAGAGGTGAACATTATAATCGGCACACAAATAATTGCTAAAGGGCACAATTTTCCCAAATTAACTTTGGTTGGAGTAATGAATGCAGATTTGAGTCTCGAAAATTCTGATTTGAGAGCAGCGGAAAAGACGTATCAATTATTGCACCAAGTTGCAGGCAGATCAGGAAGGTTTAATGAAAAAGGAATGGTAATAGTGCAAACCAATAATCCTGAAAGTTCAATAATAAAAGCATTGCTGCATCAAAAAAGAGACTCATTTTATGAAATCGAACTTAAGTCAAGACGCGAAGCCAAAATGCTGTCTCTTATACACATCTGACGCTGCCGACGAAGAGGATA
>NODE_8_length_5839_cov_4.544950
ATGATACGGCGACCACCGAGATCTACACTATCCTCTTCGTCGGCAGCGTCAGATGTGTATAAGAGACAGATACTAAGATTATCATAATGATTAACAAGATGTCCTGCCTTTTTGTCTGGCCAATAACATCCATCAAAGAAACCAATTAGATCATCTTTGTTTAGAAATTCTTTTGCATCATTCATTCCTTCGTCAATTCGAAGAAGATATCTACCCAACCTCTTTTTAAAATTTTCTTTTAACTCCTCCTGATCTTTAGAAGTAAGCTTCTTATCCAATATATCCATTATTTCTCTTTGCTTACTTAATACCACATAGTTAAAAAGGAAAATGCTCTCCTTCTCCCGTCGATAATAGTTTGCTATTTTGTCAAATGGATCCGCTGGCCGGCCGTTATTATAATTTACAGAATCAGAAGAATCTTGACATTTATTATCCTTAAAATTGAAATTCAATTTTTCAAAATCTGATAACACTTCTTCTGCCCTATCTTTAAAAGACTGAAGTCTATCTTGAAGTTCTTTTCCATAACTCATTCCTTTGTCAATTTGAAAAACATATTGACTATATTTCTTTCTAAACTCCTCCTGTTCTTCGAGAAGAGGAAGATTCCTATCTAATATATCGATTATTTCTTTCCGCTTATTCAATATCACGTAATTAAAGAGGGAACTCTTCCCCTTCTTTTCATAATCGTCTGCTATTTTGTCAAAACACTTATTATCCTTAAACTCCAATTTCTCAAAATCTGAGAGCACACTTTGTACCTGAGTCTCATCGAATTGAAGATTTGCTTGAGGAGATAGAAGAGTCAACTTTTCTTCACTTTCCTTGGTACTCGAATTTTTGTAAAAACCATTCAATAGATTTACAATACTAGAAAACATTTCACACCTCTATTGTTATAAGTAAACTTGATTATATCTTAATGCTAAATGTTGTAAAGCTAAAATTAGAAACTAAAAAAGCTAACATAAGTTCTGCATTGTTTGCAGCTTTATCAGCTTATTAGGTAGAATTATTAAAGAACTAGTTGAACATATGTTATCAACTCCATCCACAAGTTCTCCGCTTGTTACTCCAGTTGCAATAAACACTGATTCACCTCTTGCCATATCTTTTACGGTGTAGATTTTTTCTGGGTCATGGATATTTAAATTTTTTGCTCTTTCTTTTAATTGATCCGTGTCAAATATTAATCTTCCCTCCATCTGCCCACCGATTGAACTCAGCGCTGCAGCCGCAAGCACCCCTTCTGGTGCCCCTCCTATTCCGATATACATATCATGATTGCCATTTACTAGTGAAACTACGGCTGCAACATCGCCATCATCTATTAGTTTAATTTTTGCTCCTAATTTCCTGATTTTCTCTATTAATTCATTGTGCCTTTCACGTTTAAGTACAGTTACCACGAGATCATTCACTTTGCATTTTTTTGCCTTGGCTAAATTGTCTAGATTCTTTTCAATGCTATTTTTTAGTGAGACTACACCCTCTGGAAGATTTTTTCCTACTGCTATCTTTTCCATATAAACATCAGGTGCATGTAAAAAATTACCTTTTTTCGTTGCAGCAAGAACGGACATTGCCCCTGATTTGTAATGAGCACAAATCGTAGTGCCTTCAAGTGGGTCAACGGCAATGTCGATTTCAGGACCATTTCCAGTGCCAACCTTCTCGCCAATATATAGCATCGGCGCTTCATCTCTCTCACCTTCACCAATTACGATAGTACCATTTATTTCCATTGAATTTAATACTGTACGCATTGCATCAACTGCAACCTGATCAGCCTTTTTTTCATCGCCGAAGCCTGCTAGTTTATATGCAGCAAGTGCTGCAGCTTCGGTCACTTTAACTAATTTATAAGCTAAATCTTCCATCATTTGCTCGAGAATCATAAATAAAGAATCCAATATATATCATGCAACTTTAGACTGCAATATGTCTTGACTGGTTGTGGGAAAGTTGCTGTAATAAACTAACATATAGTAGTAGGTTTAGTTATGGTATATAGTAATGATGATATTAGAGAGTTGTATCGAAAGATAGCTACAATTGTAAAATATGATGATAAGGGAATTGCTAGTCTTAAAGATTTGCAAAAGGAACCAAAGTGGAAAGAAGTTAATTTCCAAGATAAATGTGAAGGAGACAATTCATTAGAAGACTTACTTCTAAAACATGCAACCGAAAATAACAACACACGCGTTAAGGATTTTCTCCTCCAAAATGGGTGTAAACCCCTTCAACAAGAGCAAATAACCGCAGCGATAAACAAGGAAGAAGAGGCACCTAATGTGGAAGAGAATAGAGCAGACAGTAATGAAGTAGATTCTAGTAACTCCATAAACCCTGGTATGACTGCTGAAGTACTTTACGGGCAACTAATACAAGGAAAAAAAACAAATTCGGCAATTTTTGACTCGTTTGCAAATGCTGTAAGAGAGTCCAATATTACCGGCGATCGTAGCGTATTTCTAGATGTTGTAAAATTGTTTACAGATTTAGATGCTGTAATCCATCTTACAGATACTGCTTCCAGGACTATATTGGATATAGCTGCAATAACAAAACAAGCTGACGTTGTTAAGGTACTTTTGGATAGTGGCAAATTTAATGAAGAAGAAAAATTGCATGCCTTGAATTCTGCTATTGTTCAAGGTAATGTCCAAGAAGTTGAGCTAATTTTAGGTTACGTGAGTCCTGCAAACAGGAAAGAGGCTTTAGAAGTGGCCATACAGGTAGGTAAAACTGAAATTGTTAATGCGTTCTTGAATAGTGGTAAGCTTAATGAAGAAAACAGAGCAAAACCTTGCAGCAGTAATGGGAACATTGGTAGTAGACCTATAGCAACAGTTCCTCTAACCAGTACCAATGGTGATAATCATAATAACAAAAACAAAACGCCTGTAATACCAGAGGAAACAAATACTAAGCAAACTGCCACACCAAATAATGATAATAAAGCTAACGGCTTCGTAGATGCTCAATTTTCTATGCCAAATGAACAAGAAACTAAATATAAAGAGAGCAAAAAGGATTTTTACACCTCATTGACAAAAGATGTTGTTGGAGTTGTTATTACAGGATTATTCATTACTGCTGCTGTAATGGTTCCATTTGTAGCTGGTGCAGTAGTTTGCAGTGTCATAGCTGCTTTGGTTGCAATATACACCGGGTTGCATGTAAAAAATTCTACATTACCAAGTTATAGGGAGATGAGAGAGAATGAAGTTGAACGTGTAACAGGATGTCATCCCAGTGCCCAGACACTGGGATCCAGAAAGCCATAATAAAAACTAGATCCAGCGTCACGCGCTGGAATGACACCCTCTGGTGGGCTCAAACCATATGAGTAGCCAACACTGCCACTATACTTACCTAGCAAATTTAGATCTAACACTAAACTGTGCTGCCACTAACTTTGCAATCGGTACTCTATAGGGTGAGCATGAAACATAATCCACCCCTGATTCGATGAGAAACTCTATAGATTTTGGATCTGCTCCATGCTCTCCACATATACCCAGTTTTATTTCTTTTCGGGTTTTTTTGCCTCTTTCAATGGCCATCTTGATTAACTCCCCTACCCCTTCGATGTCCAGCACTTCAAATGGGTCGTTTTCGAATATGTTGCTTTCCTTATAAGAATCGAGGAAATTAACTGAATCATCTCTTGAAAGTCCCATGGTTGTTTGCGTTAAATCATTAGTGCCAAAACTAAAGAACTCTGCATGTTTTGCTAACTTATCAGCAATCAGTGCTGCTCTTGGTAGTTCTATCATCGTTCCAATTGAATAAGCCTTGTCTGATGTCATTCCAGCGCGTGAAGCTGGAATCTGCGTCTGGATCCCAGCTGAGATAACAGAGGATTCTTTCTTTGCTAGCTCGCATATCAGAATAAATTCTTTCTCGCTCATGATAAAAGGAATCATGATTTCAGGCTCCACTTCTATCTTCTTTTCTTTCTTTAATTCACTTGCAGCACTAAGTATTGCCCTAATCTGCATGCTATATATTTCAGGATGAGAAATAGCAAGTCTACAACCTCGATGGCCAAGCATTGGGTTCTTTTCTGATAACTGTGCTATTTTATTTTTTACTGACTCAACTGACTTACTAAGTGATTTGGCAATTTTTTCTATAGTAGACTGATCATTGGGTAAAAATTCATGCAAAGGTGGATCAAGCAACCGTATAGTGACTTCCCTGCCCTCCATAATAGAAAATATTTCTTTGAAATCAGACTTTTGCATTTCTTCTAGTTTAATGAGCGCATTTGCCCTTTCATTTTCATCGTCAGCTATTATCAACTTTTGAATGAATTCGATTCTATCACTAGCGAAAAACATATGTTCTGTGCGACATAAGCCTATACCTTCTGCACCGAATTCTTTTGCAATTTTTGCGTCTTTTGGAGTATCAGCGTTCGCTCTCACTTTGACCGTTTTGATTTCATCTATCCAGTTGATTACCGTTTTGAATTCTTGCGATAATTCAGGTGAAATTGTAGGGAGAATGCCAAGCATAACCTCCCCTGTTCCTCCGTTGATGGTAATTGGTTCACCTTTATTTACTTTTGTATCCCCTACAGAAAAGAAAGTTCCATCTTTATCGATATAAAGTCCACTCACACTGCAAATGCATGGCTTACCCATTCCACGGGTTACAACAGCAGCATGCGAGGTCATCCCTCCCCGTGCTGTTACTATGCCACTTGCAGCATTCATTCCATTAATATCTTCAGGACTCGTTTCTGACCTTACTAAAATCACTTTTTTGCCCTGCTCTGCAGCTTTTTCAGCATCACTTGCACTAAACACTACATATCCAGAAGCAACCCCTGGAGAAGCCGGCAGCCCCTTCCCTATTACTTTTTGGTCACTCTTAACGTCAAGAACTGGATGCAATAAATTGTCAAAGGTTTTTGGATCAATTCTCAATATTCCTTCTTCTTTTGTAATCGTTCCTTCGTTTACCATATCAACTATTATGCGAATAGCAGCTTCAGCCGTGCGCTTGCCAGACCTAGTCTGCAAAATCCATAACTTACCGTCCTGCACAGTAAATTCGATATCCTGCATGTCTTTATAATGCCTTTCAAGTTTTTCACATACCACGCATAATTCTCGGTAGACACTTGGCAGCAACTTCTCCATGGTGTTTTTTTGCTCTCCGTCAATTGGCATAGGAGTATAAACACCAGAAACCACATCCTCACCCTGAGCATTAATCAGAAATTCACCAAAGTATTTTTTTTCTCCAGTTGAAGGATTTCGTGTAAATATCACACCAGTTGCAGAATTATCATTTAAATTACCAAAAACCATTGCTTGCACGTTGACCGCTGTTCCAAGGTTTTCAGGAATATTATGTATTTTTCTATAGGAAACAGCCCTATCATTTTTCCAAGAAGCAAATACTGCATTCACTGAGCTGAGCAATTGCTCTTCAACGTTCTGCGGAAAATGTTTTCCTGTTTTTTCATGTACTATCCTTTTGAAATTGTTAACAATTTCTTTTAAAACATCAACATCAAGATCAGCTAAGCTTTTTGCTCCACTCTTTTGCTGCTTATTATCAACAACATCTTGAAATAGGTGATGATCAAGCTGTAGTACAACATTGGAGTACATCATGATGAAACGGCAGTAGCTATCGTAAGCAAAACGTTCGCCACTTTTTTTTGCAAGCCCAACAACGGTTTCATCATTTAGACCAACATTTAAAATAGTATCAAGCATGCCCGGCATTGAACTAACACCTGTCTCTTATACACATCTGACGCTGCCGACGAAGAGGATAGTGTAGATCTCGGTGGTCGCCGTATCAT
>NODE_9_length_5806_cov_5.041368
ATCCGGCGACCTCCGACATCTACACTATCCTCTTCGTCGGCAGCGTCAGATGTGTATAAGAGACAGAAATAATATAATCAACATGAAATCTAGCCTTTTTTGGAAATTGTTAACAAGTTCAATAATACCAATAATATGCGTTATTGTTCTGTATCAGCACTTTAGTACAGACCAATTATCAAAAGATGTGCCAATAAAAAGTAAGGCAAGTGGCAATGATCTGGAAACATTATCTATTGCAGCTGAAAAATGTAATTTAGATACTGTAAGATCCTTAATAAAAAATGTAGTAGATATCAATGCTACTCATCATTTTGGTGCAACATCATTACACTATGCTACAAGTGGAGGCTGTTTAGAAGTCGTAAAATTTCTAATTGAAGAAGGCATTGATGTAAATACTACTGATGCTTTTAGCTGGACAGCTCTGCACTATGCTGCACGAAAAGGACATCTGGAAATTGCTAAATTTCTACTGAAAAATGGAGCAAATCCTTCTGCTAAAAACAAAGATAAAAAAACTCCTTTAGATCTTGCTGTAGAGGAATTAAACAATAATAAAGAAGATATCTATGAGGAAATTATCAATTTACTTTCCAACTATCAATTATTCCCGTAACAATAGTACGATAGCCAAGGTTATCAATTACATGCTCAGCCCTATTTATTATCCATTTACCATAAACTCCTTTGCGAAATCCAGAAAGATTAATCTTTGCTTCAGCAAATAATTCAGGATTTCCTGGCATTGTGACATTGAGTGTTGCTGCATTACTCATCAGCTGATTCAACTTCGCAGATGCTGCACTTTGTGCCAAATCACTACTTGCATAAATATCTCGCAAAATATAGCTTGGTTCTTGATCACCTACTTTTTCCGTTATTGTCTCTGCTTTTTCATAATCATACCAGTAAGCAATAACCGAGCCATATTGATTACGCTCATTAAATTTTACTTTCCAATTTGTAATATCTCTAGGTGTTAAAGTAATAGTGCTTAAAGTTTTTCCGGTAACTGATTTTGCTTTTCCTTTTGAAACAAACAGTAAATATCCTCCTGCAGGTTTTGCTATTGCTCCATAAATTTGAGCAAGCCTGGTCAAAAAATGCATGTCGCTCTCTGCAGTCTGATCAATATGCGATATCATGATATTTGCAAACTCTGCAGCAACTTTAGCTTGATAGCCATGTTTGTCTGCAATCTTTTTTACCAAATCATTTAAGGTAATTTGATGCCACTCATTAAACACTTGTTCCTTTAATGACTCTTTTAGATCCGCTGCATGACTTTTAATCTTTAGTGATTGTGGCGGGCCTTGTAGCGTAATTTCATTTACTATATAATCTCCCATTGGCACAATGCCAGTTTCCTTATACCCGAGTAAAATATTTAGCTTTGCCCCAGTTATAGGAATCTCAAATAATGAATCACGGTCATCAAGATGAATTACAGCAGTATCACTTATTACTCCTGCTTCATCAGTAATATGCATTGATACCAATCGACTTTTCACCAATTCAGTGATGGAAATGCCTTCTACTGAAATACTAAAGTCTGGTGTCATTTTAATCCCATAGTTTTACTACTTGCTTTTGTATCGTTCTTTGAATGACAGGCAGTTTAATAATTAAGCCTGCAGGAAGAAGTTCATACTCTGCAAGCCCAGGATTAGCTCTTAATACAACCTCAACTGCTTCTGAGCTGAATCCATAGTAGTTCCAGCAGATTAAATCTAACATATCATTTTCCTTAGTTTTGTAGTACATCATCATCAAATTGTATATCGTCAACGGGATTATTTAGTGATCCATCTAACAACACGTTATCGCAGTGTTTCAGGCTTAAATGAAACTCAATCTTTCTTGGTTCACCATTTGGAAAAAAATATTTCTGCGTTTCTTCTATTTTCACAATAACAAAATGGCCTAAAATGTTACCTTGGCCATCAATAAGTAAAAGAGGTTTCGATGAATTTCGCATATTATTTATTTGCTTCAGCCCTCCTGAATAGATTACTCCTGCAAGCTCAACAATGTCCTCTCCAGGACCAATACTTTGAAGCAATGGCTTTTCCCCAATACGCTCAAGTGCAGGCCAGCGATATTCACTTCTGCGTGTAAAGCCTTGCTCAATTAATGAAAATCTATATGGACCAAGAGATAACATAATTTAATTTATATCGTAAAGTGCGCCACTAAATTGCTCTCTAATTCGCTCCATTACTTCATCAGCAATGCTACGTGTATCTTGCCCATGGGTTGAATGAATATTAATACTGAAGTGATTATTTTGAGTTTTATTCTCTATAGCTTTACTGTGTGCTGCAATGGGGTACTTAAGAGAATCACTTATAACGTTATTTACAGACTTAACTTCTAGTTTAGACTCATTTCTTTTATTCCACAGATTACTGATTGTTCTAAAGGGCTGAGTAATATTATTCCAAAATTTTCCTACCCAATCAGAAAAAGATTTCCATACAATTTTCACTGATTCCCAGATAGTAACAAAAAAGTTCTTTACCACTTGCCATTTGGTAATTATCAAAGTTGCAGCAACAGCAAGACCGCCAATAACGAGTCCCATAGGATTACTCATTAAAGCAATTGTCAATGCTTTAAATCCAACAATAATTGCTGGAAAAACTGCAGAAAGACCTATTTTTACTAAAGTAATAACAGATCCAAACATTCTCCAAGTAGACAAAAAAGCGAATAAGGAACCTTTTACAAAAGTCCAAGCATAGCCAAGAGATATAGCTGCTATTTTAATGCTAATCAACGCTGTAGTAGTACTCATGATTACTGTAGTCAATACTGGATATTCCTTGGCATAAAGTGCTACTTGTGTAGTTGCTGACCTCAGAAGATTAACAGTAAAATTTAAAGGTGGTAATAATACCGAACCAAGATTCATTCCTACTTCTGCTATTGAATTCTTAAGTAGCTGAAGATTATTTGCTGTAGTATTTGCTCTATTTTCAAACTCTCTTTGCATTGAGCCCTTATATTCCCCGTTTATTAATCGTAAAGATTTTTTGTACTCGTCAAGACTACCAATGAGTAGTGCTATATCGTCTTGATATTCAAGACCAAAGAGATCAAAAAGAACGCTAGAACGTTCTTGCTTACCTAGTTTTGCAATTGTTTCTAAAAACTTAACTAATGTGCCTTGTGCATTCTTGCCAATTGCTTTTTCAAATTCCTTAGCATTTATTTTTAGCTGCTGAAAAGCTTTTTGAAAATTGCCACCTTGCTTACTTGCTGTTTGCAACTTACTGAGCATCGCATTAATTGCTGTACCTGCTTTTTCGGGGGTCTTACCAAGACTAATGAAGCTACTTGCTAAAGCTCCCGCTTCTACTGCAGTTAAGCCAAATTGCCTTGCTGTACCACCGATTCTGTTTAATGCAGGAACAATGTCTTTAGCTTTTGCTGCAGTGTTATCAGAGATATGGTTTATTGCATCACCAATGCCTTTCATTTCACCAATTTCAATTTGATAAATATTAGAAAGTTTAGCAATAGCGTCTCCTGCTTCTTCTGCTGACATATCAAATGCAGTTGCCATTTTGGCCACAGTGTCTGTAAAAGTCGTAAGATCTTTAGCTTTAATACCAAGTTGACCACCACTTGCAGTAATTTGCGCAAGTTCTGCCGCAGATAGCGGAATTGTACGCGACATTTCCTTTAATGTTTCCCCAAGTTTTGTTAAGCCATTTACATCTGTATCTTCAAACTTTACAACTTTCTTTACATCAGCCATGGCACTCTCAAAACTAATTGCAGCCTTAAGTGGTGCTGCAAGGGTGAGGCCAAGTGCCACAGCATCCATCATTTGAGCTTTGAAATTTGCTCTTTGTGCTAAAACTCCTTTACGTTTTTGCATTACGGAATTTAAAGCTGTATAGTTATTTTTAAGCTTTTCAATAGAAGAGCCAAGTTTAACTTGATCTCCAATAAGAGATTTTATATCTCTACCACTTTTACTGAACTCCGTGCGTAAATGGTGGAGAGCACTTCTTTTTTGTAAATAAGCTGTTTTAGCTTTCAGTGCTGCAGTTTTAGACCTTGTAAACTCGTTTTGCAGGCTCTTACTTGGTGCTCCTGTATTTTTTATCTGCTGAGCAAGAGATTTTGTTTTTATTTCTAGTTCATTCCAAGAACGCCTAGCAAGCAGAGCATCGTGGCTTAATTGTTTAAACTTGGATACTGATTTACTTGATGATTCAAGTTGTTTTATCGTACTACCAATACGAGAAAGTTGCTTCGTGCTACCTGCTATCGTACTATTAAAACTGCTTTGCAGTGTTGCTCCAATTACTATAGAAATTGCCTTCATTTGTATAATTTTCCGCTACTTTCAAACCAAGTAATAAATTCTTCAATATCCATATCAAGCCACTGATTGATTCCACCACCAACCATTGAGCTAAGTGATAATATGCTCAACCTCAATTCTTCTGCTGAGACAAAAAACCTTGTAACGCTTCTTGAATCTTATTGTAGTCTGCTAAATCAAATTCTTCTACTGCTTCTCTTGAAATACTTGCAAGATTTGCAATCAGTGCTACTTCTTTCTCTGCATCGCTATTACCCATACGTTCAACAGCTAAACGATCTCGAACTTTTGGACGGCGTAGAGTTAGCTCTGAAATTAAAATTCCATCGATTTTTATTGGTTCAGTTAATTTAATTTTTTGCATTGTTTTACCCTTTTAGTTAAATTCCTAAAGCTGTGCGCATAGAAGTCATTTGATCAACACCATCGATCTTGCGAATCATATTCTCAGCGTCAATTTCAATCAATTCTCTGCCATCAATGGTAAGCTTATAATAGTTGGCAGCAATTATACATTTTAGTGTTGCTTTTTCAGCAGCCTTCCAGTTACCAAAATCAAGTTCCTTAAAGAGCCCTCTTAAGTTAATTACTACTGATTCGGCATCACTACTTCCCTGCAACCCTCCTCTTAAAGTAAGAGAGACTGCATTATTGTTTATCAATCCGAAAAGTCTAAAGAGCTCAGAGTCATATTCAGCAAAAGTGAGCTCTGCTTCTAATTTCTCCATGCCCATGTCAATGCTGACTGGTATATCCATTCCACCTGCGCGATATTCTTCAGTTTTTATCACAAGTTTTGGTAGGCTAATTTCATCGATACGACCAGCATAACCTCGACCATCAACGAATACGTTAAAATTCTTTAGGATCTTTGGTAACATTTGTTTTTCTCCTTTTCTTACAGTACTTCGCTATTGATCAAGTGTGACCTAAAAGTAATCTGTTCTGCCGGATACGGTGGTGTAAATTCAAAGTCAAAATATACTTTTCCACTTGCAATGTTTGCCGGCGTATTGAGTTCTGGGGTTGCATAACATTTTCCGCTGATAATTGCTCCTTGCGCTTTTAAATTGGCCAAACAAGAATTCACCCCCTCAATCACATCATCTATGTAAGTTTTGGTGATATTGCGATCAACTGCCCATAAATGAGCTCGAAGTAAACTATCGTTAATTAAATCTGCAGTACGTCTCACTGATAAAAAAGCCCATTTTGGATCGCTTGAACATGTTCTATTGCCCCAAAGCCTATAGCCATTTTGATGAATTATCGTCGTTACTTCATTTTCATTTAAATGGTTTGCTCTACAGTTTGTATTACCGAGCGTAAAATCAATAGGCCTGCTTGTTCCAACAATACCGTTTATTTCTTTATTTGAAGGTGAATGCCAAAATCCTTGCTCACTATCTACTTTCGCTATTAAACCAGCTACAAATGGGCTAGACGGCAAAATTTCTTCTTTTC
>NODE_10_length_5752_cov_14.473656
GTGTGTACCTCATACTTCATGGATTTCATATAGAATTACCAAAAGGATATTTGTATTCTTCATTTATGTTTGCACTGTTTGTGGAAGTTATAAACAAAATTAAAGAAAACGTAGTGTGTTGATATAGCCTCACTCAAGCGAGATTTTCCTGTGGATTTAAGGTAATAAGAGAAAGTAGTAATGTTTTTTCGGGGTGAAACTAACCTCTTGCATACGTATTAAAATCTAAGAAAGTTAGTTTTTGTGCTATAATGGTTCTTTATTGAAAATAGCGTTGATGGATATCACTACTAGCTTATTAGGGGATATTAGTAATTTAATAGATAGAGCAAAGAATCATCTTGATACACATTTCAATTCTACTCTAGTATTGTTAAATTGGGAAATTGGCTTCAGAATTGGTCAAGGTATCTTAAAGCACAAACGTGCAGACTATGGCAAACGAATCATCTCCCAACTTACAAAAGAACTTCAGATTAAATATAGACGTGGGTTTGATAGAGCTTCATTGTTTCGGATGGTACAGTTTTCCAAATTCTTTCCCGATCAAGAAATTGTCGCGACACTGTCACAACAATTGAGTTGGTCACATTTTGTAGAAATTATTACAATTTCTGTTGACTTGAAGCGCAGCTACTATTTATAAATGTGTCGTATTGAACTTGCTATTTTTTCATAGGGGATTAAGGCGCCTCATTGCAATAGAACTAAAAATTGGTCGATTTGATTCTGACCCATTAATATTAACTTCATTAAGCCTTTAAATACGATTTTGCCCGCTAACTTAGTGTTGAACTTATCTACCTTTGTTAATTTTCCTAGCCTTTCCAAATCCTTGTCTTTAATTAAGTTTAGTATGCCTTCTATTTGATCCATTATTGCCTTTCTATTTTCTGCAATAATAGTTCTTTATGTCTTTTTTGTGTTACTTTCAACATCTATGCATACCGCCGCGGTATCTCTTAGCCGCTAACGCGTAGCGGGATGACGGTTGTCAGGCTAGTACCTTCTCTTGTCATCCCAGTGCCCTGACTACTTGGATCCAGAAAACTTAACTCTACACTAAGTAAATGTACAATAAGAACTAGATTCCCAGACTCTTGTTTCAATGTTAAACAAAATACCATAGAGCTCAGGAAGACAATTCCTAGAAAATTTCTACATCCAAAAAAAGACAAATCGTGTTAATGCTGTTTAGATGTAAAAGATAAGCTAAATTTTTACAAAGAAAACATTTCAAGCAGCAAGACACCTTTGATCAAAAGAGAGCACCAAATTTATGGGGTGAGTAACTGCACTATTTCATCTACTACCACTAAATCAATAAATCTATAATAGGAGAAACAAGCACTATGGAAACGTCAAAACTGACTGGTGAATTAGTATGCGATATGTATGAATTAACAAATAAAGATAGAAAGAATATTCAAAAGTTAGCAAGAGAAATAGAGGAAGAGAAAATATTGCTGGAAGGTTCAGAAATGGAATATTTAAAAAATCCAGCTATAACGCAGGCACGATTCTTTTAGCGAAAATAGCTTACAAATATCAGGGTAGAGAGGAGACGTCGTCACTACTACATTATGCTATAAGTCATAAGAATAATCAAGCTATAAAAGATCTTTTGGAAGAAGCCAAAAAACAAAAACTATTAAAGGAAGTTCTGAATGAAGAAATGACCACAAAACATTCAGATGGTCGGGAAGAAACTCATACAATATTTACAGATGCTATATCACGTAGAGACAATGACATTATGAGAGTAGTGTTAAGAATCTCTGAGGAAAATGGTATCTTGAAAGAGATTGTCAAAAAAAGAATAACGATAAAACATTCAAATGGCAAGAAAATGACTTACTAAAGGATCCAACGGTGAACAAGCAGCTACAAAGATCATGTCAGACAATTTCTTCCTGAAGTTGTTTGACTTCGTCAAGGGAAAGTCCGGTGATTTCAGCTATAACATCTATAGAGACAACGGCCTTAAGTGAATTTTTTGCCACTGCTATTTTAGCTTTCATTTCATCTTTTTCTTCGCCGATTAGGATGCCTTTTTCATATCCGATTTGGATGGCTTCTCTATTTATGAGCTGTATTAGCTGTGGTATTACGTAGCAGATTATCCAATCTGGTGCTTCTCTGCCATTTTCGCACTTAGCAAATCTCATCTTTTCCTTGAGATAATAATCTCCTATAAGCTTCCACAGCACTGCTGCATTTATACTGATCCGGCAGTGCTTGTATAAAAGCTTGCATATCAGTTGATCGAAAAATGAGTAAATCCTTATTACTATCACACCAATTTATTACTTCCTCTGATTTATGCTTTCTTTTGTATCGCCAAGTGTACTCTTTACATAATTCTCTTCCATACTCTATTAACCAACAAGAATTCCCTTTCGATTGCCTAGCCCACAAAGAACAAGGATGATTGTTGTGAGTCAGTTTATATGGGACTCCTATATCCTGATTTATGATACTGACAAAAGGATTTGGCACTTTCAATGCTGTTGAAAAAACATTACTCAATAATTGAGCAGTTTCTAATGGCATTTTTACTATATGCTTATCACATAACATTTGAGCCGCGACTGCTGGATTTTCATCTAGTATAAAGATGTTCATCTAGACACCCAAAGATAGAATTAGCTTAAGTCTTTGACTTCATTAACTGTAAGACCAGTAGTTTGAGCTATAATATCAATAGAAACACCTGCTTTAAGTAGATTCTTTGCGACTTCAATTTCCCTTTCTTTTCTGCCTTTTTCATGACCGATTGGGATGTCTTTTTCTTCCCCAACCTTAACACCTTCATCAAATTTTTGAGCGAAAGCAGCTATTTCATCCATTAGACGTTTTTTACTTTGCTCATATGCTAGTAATTCTTCTTCTGACTAATTAAACTTATTCATCCCTTCATAAGCTCGTTTTATTATTGCATCACTACCAACTATTTTATCTAGATCCTCGTCCCTTGTTTCTGCTGCATATCGAAAAAAATAACACCACTTTTCAACTATATTTTCTAGTTGGTCTTCTTTTGTCTTTGTAAATTTTGGTAGTTCAATGAATACGAAATAGAAATCCTTTAAGTCATGTTCATTGGTATTCTCATCCCGAATAGTATGATTTGATCTGTACTCAGTCTTGTTTGGAAAAATAATACAATCAGCAACAGCAATAAAGATAATTTCTTCGAGGTTATGATATTCATCTCCCTGGTCAGCTTAACTTGGCTTGACTGAGCACGCTTTTCGAACCCTTTGGTTTTAGTGAACTGCATCTCTATTATGTACCTGGAGCCTTGAGAGTCCTTACAAAGAACATCGACGATACTCTGCTATTTAGTGGCAATCTCAGGATCTAAAATGGTAGCTAGAAATTCAACGTCCTGCATTGCAGCCAAGCCGGTAAAGCCTAAAATATCGTTCAAGAAAAATGAATGAGGATATCTCTATTCTTCTCAGTGCCAAATATTCTCTTGAAGGCATAATCATTGCGTGCATCAAGAAATCTAGAAAGAGCCATGAGAAAAAAACCTAAAAAGCACTAGCAGTCATACACAATTCTGAAGAAATGTTCAAGTTTTTTATTTTTTTAAGTTTTGAATGCGTTGATGAAAGAAATGTTTCCCATAGATGGCTTTAGAATGCTACTACGCACCTTAGAGGTCCTATGCAACAGTAAACCCATTTTATGCTTCGTATAAGCTTTAGAAATACTGACTAGTCTCTTGGTCTTTATATGAGAGTCAAAATCCAAATAACTTGTATCTTGAACTGAAAAGACCAACTGATTTCCTTTTATTCTTTCCTTAGTTTCTTTATAATGGGAAGAATAAATTTCCTTATCTTCAAGCTCTTATATGCACCCTTAGCTTCTTTCCACCCACTACAGCTTTGATTAATTGAACCAGATGCCCTACCCTCTATGCAATAACTTGTTTTTGTAAGTCTTTTATTAAGCCTTATATCTCCCAAATTAATGTGTTTTAACTCTCTTTCCAGCCATTCATCCCCTAAGCCATCTGTATATTGCACGCTTGTACTTGTTTCTATCATTTTGATCCTAAATTATTTAACTTACTCACTTTTTAAATTTGTGGGTAAAAGTGAGGCTTTAATCCGGCGAGTATCTTTGTCTTTGCACATATTGCCAAATTTTTCAATTATCTTTTCTCTTGCTTATCTTCTCCATAGTCATTGTTTTCTCGTCTACTACTTTCAAAACACGTTCCCTCAGATCGTCACTTTGGCATCATTCTACCTTATCTAAAACCATTTCATACCTTTTTATCCCTTCTGGGGTAACCTTTTTTCAGTTAGCTATATAACCCTATTTATGAATTAACAGACAGTAGAATCGAAAGATTATTACAAGGAAAAGTCGACACAGATCGACCTTTTTGTGAATCTGCGTTTCTGCTTTCTTCAACTTGTTTTGCAAAAGATATTTCCTCTTTGCTGATATGCTGAAGTGGCTTAGCAATTTCGCGCACAACGGCAGTAACTGCTGTTAAAAACGTTTTTGTTCTGGTATCTGCCGAGCGTGTTGGGTAAGGAGAAATGTATACGGTTAAGCTTGTACGAGAGGATTTTCCGCTTCACGCTGGCGTGCTACTAAGCAGGCCCTGCTCTCGTTTGGGCGCATGCGTATTACATGTTTCATGCGCGCACGCCTTTAAGCGCTTCCACAACAGTTTTTAACAATGCACCTAAAGCTCCACCAACTGCTTCCCTGCCATATATATATGGGCCTGCTTTTCATTATCGTCAACAGTTTCTCCTGCCCTCTTTCTTGAATCCATTCTATGAGCAATCATTGAAAACAACATTCCTCTGATTGAAGACTTCACTCGTTTCTTTGCTTTATCATCATGTGCTGTTTCATGTCCATGACTTAAGTGTTTAGCGTTCATTAGCTCCTTTTGTTGCTGGGCAAACATGCTACTTAATACTTCTTCTATCACTTGCTTTCTTCTCTTCTCTCTAACTCTTTTCATAGATTCTAATTTATCGCGAGTGTGCTTTGTGGTTTCAAATTCTGCATCAATATCTTCAGACGCAGCCTGACTATATAAGGTCTCTATGAGCCTATCTGTACTTCGCTTCACTTGCATAGTCCTTTCGTAACTATCCAAATTATCAATTCCTTCGTCGATCTGATTTACAATATCCTCAAAAGCTTTTAAATAGTCTTGAATATACTGTATTGTGTATTGCTTATCTTCCTCTTTGTGTTATTCCTCTTGATTTTGCTGATTTTCATTTTCTAATCTTTTCTCTCTTTTATCATCATTATTTTCTTCAATATTACCACCGTCTTCCTCAAAAAGGTTTTCGTCGTTCATGATCTTTTTTAATTTAGTTAAAATTCTCACCGGTTACCATTGTATATGAAAAAATTAAATTAACATTAATGAAAAGCGTTTACAACTTCAGCACTAGTTAAAACTACAGTGAAGCTGTCAAGAGCAGCAGAAGCATAATACCTCTCATACAGTTCAATTGAACATGTAAGCCTAATCTTTTCCTTAGCATTCAAACTAATTTCATAATCACTATTAGAGTTTAATATAGCAGAATTACGTAATAATTCATTAGCTAATACACAGTCTAAAATTCCATTAATTTTTATTGTAATATGTCTGCTTCCAGCAGAGTCCAGCCGAAAGAGGAAATATCTTTTATTTATTCTCTGTTATTACACAAGGTAAACCTTAGGTCTGTCTCTTATACACATCTCCGAGCCC
>NODE_11_length_5534_cov_5.950156
CTTTAGCTGGTAGTCTGGAAAATTTTAATGTCATTGAAATTGGTCCTGGATATGGTGCATTAACAAGAGAAATATTGGTGCATAATCCAAAGTCTCTACTTTCTATAGAAAAAGGTAGAGATTTAGTAAAACACCATGACCAACTGCTAAATGAGCATCAAGGAAAGTATAGAATTATAGAAGCGGATGCACTGCATATTATAGAAGAAGAGCTGATAGAGCGCCCAGTTAAAGTTATTGCTAACTTGCCTTACAATATCTCGGTAGCGTTATTTTTAAAGTGGTTAGATAGTATAAAATTTTTTACGAGTTTGACATTAATGTTTCAAAAAGAGGTAGCAGATCGCATTACAGCAAGACCCAATTCTAAAGATTATGGTCCTCTATCAGTGCTAAGCCAGTTACTATGCGATATAAAAAAGGAATTTGATATTGAACCTAAAGAGTTTTTTCCAAGACCAAAAATACATTCTTCAGTAATTACAGTAAATCCTTTGCCTACCCCAAAGTTTGTAGTAAACTTGGAAACCTTAATAAAATTAATACGTGCTGTTTTTGCTCAAAGAAGAAAGATGCTGAGAAATAGCTTGCAAAATATAACGAACCACGCTGAAACTGTCCTTGAAAACGCTAAATTGAGTGGAAATGAACGTCCAGAAAACTTAACTATTGAGCAGTTCTGTTTGCTGGCAAATAATGTAGAATGCTTATTGTGCAATAAAATGTATTAGCAACTATATAGCTTTTCTATCTCCTAAAAACAGTTAGAGCTATACAATTAAAGGCTCCTAGCTAATTTTGCCTATTGCAATTTAATTAATTGGCGTATAAGCTTTAAATAAAGCCTATGAAAAAAATGGAAGCTTGTTATTCGTTTGACGATATACTTCTTTTGCCAGCCTATTCTAATATATTGCCTTGCGATGCAGATACAAAAACTTATTTAACAAATAGTATAGAACTAAATATCCCTCTCATATCCTCTGCAATGGATACTGTTACTGAATCGGGCTTTGCAATAGCTATTGCCCAACATGGAGGGATAGGTTGCATACATAAGAATTTATCAATAGATGAACAAGTTTTAGAAGTGAGAAGGGTGAAAAAATATGAAAGTTGGATCGTGTATAACCCAATTACGATTTCACCGGATAAAACAGTTGCGGAAGCAATTTCATTAATGAGAGAGCACAATTATTCTGGCATTCCTGTAGTCGATCAACGCAAGTTAGTTGGAATTTTAACTAACCGAGATGTGAGATTTATTGAAGACCAGAACATGAATGTAAAAGTTTCCGAAGTGATGACAAAAGATAAGTTAGTGACAGTGCGGGAGCAGGGAGTGAATAGTGCCTCAGCAATGAAATTGTTGCATGAAAATAGAATAGAAAAGCTTTTGGTCGTAGATGAAAATTCTTGTTGTATAGGTTTAATTACGGTTAAAGACATTGAAAAATACAATAGATACCCAAATTCATGTAAAGACAGTAAAGGGCGTCTCAGAGTTGCCGCTGCAATTGGCACTGGTAAAAAAGATGGTATAGACAGATGTGAAGCTTTGATCGGAGAAGAAGTTGATGTAGTTGTTGTGGATACTGCTCACGGTCATTCCGAAAACGTTATCAATACCATTAGGGAAATAAAAAAGATGTATCCTAATACGCAATTAATTGGCGGAAACATTGCAACAAAGGAGGCTGCTGAAGCGTTGATTGATGCGGGTGTTGATGCAGTGAAGGTTGGAATAGGACCAGGATCAATCTGTACAACCAGAATAGTTACAGGTGTTGGTGTGCCACAATTCTCTGCAATCAAGAATGTTGCAGAGGCGTGTAGAGCAAGAAACGTCAGACTAATTGCTGATGGTGGGGTAAAATACTCAGGAGATATTGCAAAAGCTATTGCAGCTGGTGCTGACTCTGTGATGATTGGTTCGATTTTTGCTGGCACTGACGAAAGCCCAGGTGAGATTATTATGTATAAGGGCAGAGCATATAAAGGCTATCGAGGAATGGGATCTATTAGTGCAATGAAACGAGGTTCAGCTAGCCGTTATTTTCAAGATAAAGATTCAAAACTCAAATTAGTTCCACAAGGAGTGGAAGGAAGAGTTCCATTCAAAGGTCCAGCTTCAGGAGTAATCCATCAATTGATTGGCGGATTGCAAGCTGCAATGGGGTATACTGGTAATAGGAATATAGAAGAGATGAAAAAAAATTGTAAATTTGTTACTATTACTGCATCAGGATTAAGAGAGAGTCACGCTCATGATATAGTCATTACACAAGAAGCTCCAAATTATGCTTATCAAACGTCCAATTTGTCAACCGATTCGGAGTAGTCCAGAAAAAGTAGAGAGAAAGTTAAAACGTTTTTGGAGTAAAATAAAACGTTTTTTCAAAATATGACAAATAGAAGAGAATATACAGCAGAATTCAAATTAGAAGCTGTTAAGCTGGTTAAAGAAACAGGTCAAGCAAGTACAAAAATAGCAAAAGATCTAGGTATAGATGGCAGTATGTTAAGTAAGAAAATATGATGGAAAAATGTCTGGAGCATACGCATTTCCAGGCAAAGGCTCCTTATGACAAAGAAAGATTTGATCTAAAAAAAGAGCTAATAAGAGAAAGAGACATCTTAAAAAAAGCCCTGGGCAAAGAAAAAGAGTAAAGTATTCTTTTATATAGAAATTGCTATAAAACACAGGAACTATGTAGGGTTTTATACTGGTGGTATGGGTTGCTAAGGAAAAAAGCAGTAAAGAATTAGCAAAAGAAGGGCTTCTAGCAGATATTCAAAAAATAATCAAGCTTCTAAATGCAGATATGGAGCCCCTAAAATTCACGCTGAATTAAAAGCTTTAGGCAAAAATTAAAACAGTACAAAGTGTTATGCAAGAAAATGGCATTAAAGCCAAGTTTAGACGAAGGTTCAAAAATAAAAAACAGCAAATAAGCAACCGAGTTGTGGCTCCGAACACATTGGATCAAAATTTTACTACTGATCAGCCAAATAAAGTTTGGGATTACCTACATAAAAACTAAAGAAGGTTGTTGGCGGCAATAATTGACCTATATTCACGCATGGTGGTTAATGAGTAACATGATAATTAGTTATAGATTCTTTATTGATGGCCGTTGATAAACGCAAACCCGATAAAAATCTGCTGTTACATAGCGATCAAGGGTCACAGTATACCTCTCAAAATTACCAATTTCTATTGAATACAAAAAACATCATTTCCAGCATGAGCCATAAGGGCTGTTGTTACGATAACTCTGTTGCAGAAAAGTTCACTTAAAAGGGAGCTGCTTATTGATACTTCTCGCTCAACAAACCAGAACTGCCATATTTGAATACATAGAAATCTTTTATAACAAATAACGTAGACATTCTACTATTAACTATTGCATTCCTGCACAATTTATTCTCATGATAAAAACGTCTTAACTTTCTCTCTACTTTTTCTGGGTAAGGTCAATTTTGTGAAAAAATGGATTGAATTATAGGTAGATTTGGCTATTATTTGTAATACATGGGTATTGGATAAAATGTTTGAATTTAGTTCTGTGCTGCTAGCTCGAATTCAGTTTGCCTTCACAATAGGCTTTCACATTATATTTCCTGCTTTCACGATCGGGCTTGCAAGTTTTCTAGCCTTTTTGGAATGGTGTTGGCTTAAGACTGGTGATACACGTTTCCGTGATGTTTATAAATTCTGGATCAAGATTTTTGCCGTTGCTTTTGGCATGGGAGTGGTATCTGGAGTTGTAATGTCATATCAACTTGGTACCAATTGGTCGATTTTTTCTGACCGCATAGCCAATGTTCTCGGCCCTCTATTTTCCTTTGAGGTTTTAACAGCCTTTTTTCTGGAGGCATCTTTTTTGAGTATTATGCTATTTGGATGGAATAGAGTAAGTTCTCGTATGCACTTTGCTTCTACTTGTATTGTTGCAGTGGGAACGCTTATTTCAGCTTTTTGGATTATTGCGGCCAACAGTTGGATGCAAACACCCGCTGGATTCACGATTGGTGAGAATGGTCTCCTATATCCAACCAATTGGTTAGAGATTATTTTTAATCCTTCTTTCCCTTATCGCTTTATTCATATGGTAACAGCAGCCTATCTTACAACAGCTTTTGTGGTTGGTGGTGTAGGAGCATTTTATCTTTGGAGAAAACGACATGCTCCTCAAGCAAGAATTATGCTTGGTATGGCAACCATTATGGTAGCTTTAGCTGCACCATTTCAGCTGTTCATGGGAGATAGGCATGGATTAAATACACTAAAGCATCAACCTGCTAAGATTGCTGCAATGGAAGGTATATGGGAAACCGAAAAAGGGGCTGGCTTACTTTTATTTGCTTATCCGGATCAGCAAAATGAAATTAATCACTACGAGATAAAAATTCCTAATCTTGCCAGCTTGATCTTAACACATGATTTTTTAGGAGAAGTAAAAGGATTAAAGGAATGGAAAAAAGAAGATAGACCACCTGTAGTATGGGTATTCTGGTCCTTCCGTATAATGGTTGGAGTTGGAATTTTAATGATCATAATTGGGTCAGTAAGTGTTATACAGTATCTTCGTGGCAAATTATTCCAAAGTTGTTTCTTACATGGATGGTGGATATCAATGATGCCGTCTGGGTTCATAGCGTTACTTGCAGGTTGGGTTTACTACTGAAATTGGCCGTCAACCTTACACTGTATATGGAATTATGCGCACAATTGAATCATTTTCATCTGCGATTACCGGTCCTCAGGTTGCATGGTCTTTGATTGCATTTATCGTTATGTATACCCTTATATTTGGAGCAGGTAGTTACTATATTCTGAAACTTATATACAAAGGAATTCCTGTCATTAAAGAAGAAGAGCAATTTTATAAACACGGTATTGGAGCTTCAGTGATTGATGCTGGTACATCTGGAAAGGACAACAATCATGTTTGATTTTTCTTCCTTAATTAATTTACCCCTAATCTGGGGATTACTAATTGCCATAGCTGTTTTACTGTATATTTTAATGGATGGGTTTGATTTAGGTATTGGTATTTTACTTCCTTTTGCACCGTCAGATAAATGCCGTGATCACATGATAAGCTCAATTGCACCATTTTGGGATGGAAACGAAACATGGTTGGTATTGGGTGGTGGAGGGTTGTTTGCTGCTTTTCCTCTTGCATATTCAATATTAATGCCTGCTTTTTATATTCCAATCATTATTATGCTGCTTGGCCTTATAGTGCGCGGAGTATCCTTTGAGTTTCGTTTTAAGGCAGAAGGAAAATACAGGCGATTATGGGATTATGCCTTTCATTTTGGGTCACTTGGTGCTGCATTTTGCCAAGGCATGATTTTAGGTGCATTTATACATGGTGTAGAAGTAAACGGACGCAACTTTTCTGGTGGCCAATTTGATTGGGCAAGTGCTTTTAGTGTAATGACAGGCATTGCTGCTGTCTCTTATACACATCTGACGCTGCCGACGAAGAGGATAGTGTAGATCTCGGTGGTCGCCGTATCAT
>NODE_12_length_5281_cov_5.698309
TAATGATACGGCGACCACCGAGATCTACACTATCCTCTTCGTCGGCAGCGTCAGATGTGTATAAGAGACAGCTCACTATATCATGCAAAATACTCAATTTTTGCTTAGCAGAAAATATCAAAGGATTGAGCTGAGCAGTACCTACATTATCATTAGATAGATTAACTAAATTACATTCCATAACTAACTTACCAAATTACTAGCATCATCATTTACATCTAACAGTAAACCTACCGGAAAAGGAACATCTTTATGTAAAGATTTTTTAACTGCATCTCTTACAAAAACATAGGAATTTTTAAACCCAGGAACATTATTACCCTTCACAGCAATTATACTATTTTCATGATCAATGGATAATATCTTCATATTTTGTGCAGTTATCCTGCTGTTACCTAAATGACCAGCCATTTTCTTTCCTTTGAATACTCTACCAGGATCCTGACATTGGCCAGTGGAACCTTGTGATCTGTGAGCAATAGAAACACCATGAGATGCCCTAAGCCCACTGAAATTATGCCGCTTCATCACACCAGCAAATCCTTTACCTATAGAATAACCCGTAATATCAAGATATTGACCAACCACAAAATGATTGATTCCCACTTTTTTACCACATTCTATTCCCGACAGGTCATTTAATCTACTTTCGTATAACTTACATTTATTATTTATACCCTTTTTCTTTAAATATTCCAACTGAGGTTTTGCTATATTTTTAAAATCTCCTGTGCCTAAAATGACTGAATTATAGCCACATTTATCTTGTCCTTTTATATCAATAATATGAGTTTCGCTGAGATGCAATAAAGTTACAGCCATGCGACTATTGTCAGAATACATAGCAGTATGACCAATATTCATCATTAGTAAACCAATTCTCCTCAGCGAATTTATTCTCTTCATTTCCTTCTCCTAAACCTTAACTTCCTTGACTTTTAAATCCACTTCTACGCCAGCAGAAAAAGATAAACCTGTAAGCATCTGCATCATAGTAGGAGTAAGATCATGTAAAACAATCAAACGCCTAGAAGTTCTCATTTCAAACTGTTCACGAGATTTTTTATCAACGTGAGGAGATCTATTAACAATAAATTTAGAATCTTTCCTTGGCAACGCAATCGGACCAGATAATTTTGCACTGGACCGCTTTAATTCATCAACAAATTTTCGAACACACTCCTCCAATAAAGAACAATCGAAAGCCTTAATGTTAATATATATATCTTGCTTCATCTTAGTTACTACACTCACTCCAAAATTTCAGAAACAACACCAGAACCAACAGTTCTACCGCCTTCTCTTATCGCAAAACGCAATCCCTTATCCATTGCTATCGGTACTTGCAATTCTACTTCTACACTCACATTATCTCCTGGCATTACCATCTCCTTCCCATCTAGCAATTTTATGCTCCCAGTTACATCCGTTGTCCTTAAATAAAACTGTGGCTGGTAATTCGCAAAAAATGGTGTATGCCTTCCTCCTTCCTCTTTCTTTAATATATAAACCTCCGCCTTAAACTTTCTATGCGGTGTTATCGTCCCCGGTTTCGCTAATACTTGCCCTCTCTCCACTTCTTCTCTTTTTGTTCCTCTTAACAATATTCCTACATTGAGTCCTGCACTTCCCTTATCCAGCAACTTCTTAAACATCTCAACACCTGTGCATATCGTCTTTTGCGTCGCTTTCAGACCTATTATCTCTATCTCTTCTCCCGTCTTTATCTCTCCCTTCTCTATTCTTCCTGTTACCACTGTTCCTCGCCCCGATATCGAAAATACATCTTCGATTGGCAATAAAAATGGTAAATCCACAGGCCTTGGTGGAACCGCTACATATTCATCTAACTTTTCCATCAATTTATCTATTGATTTCTTTCCATATTCGCTGCTGTCATCCTCCAGCGCCTTGAGCGCTGAACCAACCACCACAGGCACTTCATCCCCTGGAAATCCGTATTTACTCAGTAATTCCCTCACTTCCATTTCTACTAAATCTATCATATCAGCACCAGCAACATCAGCTTTATTTATATACACCACGATATATCCAACACCTACCTGCTTCGCCAGCAATATATGCTCTCTCGTTTGTGGCATTGGCCCATCAACCCCCGACACTACCAATATCGCCGCATCCATCTGTGCTGCACCTACTATCATGTTCTTTACATAGTCAGCGTGTCCAGGACAATCAACGTGTGCATAATGCCTTTTTTCCGTCTGATACTCAACATGCGCTGTTGCTATCGTTATCCCCCTCTTCCTTTCTTCTGGCGCTTTATCTATCTGATCGTACGCTACAAAATTTCCATAATGCTTCGTTATCGCCGCTGTTAACGTCGTCTTCCCATGATCCACATGTCCTATTGTTCCCACATTTACATGCGGCTTTCCAAATGCTTCCACTACTGCTGTCATAATTATTACCCTTAATTATACTCTAACTTTAACTCATCAACCACATATTGTGGCACTTGCTCATAACAAGAAAAATGCATACTATACTGCGCCCTTCCCTGAGACATAGAACGCAAAACGTTGATATAACCAAACATATTTGCAAGAGGTACCGAAGCAGTAATTATTTTACTATTATTACCTAAATCGAGCATATCAGCAACATTTCCTCTTCTACTATTTATATCACCCATAACATCACCCATATATTCTTCAGGAGTAATGATTTCAACTTTCATTATAGGCTCCAGCATTTTTGGACCAGCTTTATTTGCCATCTCTTTAAAAGCACCTTTAGCAGCAAGTTCAAAAGCTAAAGGACTAGAATCAACCTCATGAAAAGCACCATCAAGAAGGGTAGCCTTAAAATCAATCAACGGAAATCCCGAAATTATACCACCTTCTTTTATCAACTCCAAGCCATTTTCTACCCCAGGAATATACTCTTTTGGAATAGCACCACCTACAATTTTACTTTCAAATTGAAACCCAGAACCAGGCTCAAGAGGTTCAAATTTTATTTTAACCTTAGCAAACTGACCAGCTCCACCAGATTGTTTTTTATGAGTGTAATCAATTTCAACAGATTTAGTGATAGTTTCACGATATGCAACCTGAGGAGCACCGACGTTAGCCTCAACGTTAAATTCGCGCTTCATTCTATCAACAATAATCTCAAGATGGAGCTCACCCATGCCTTTCAATATAGTCTGGCCACTTTCCGCATTTACTGACATTCTCAAAGAAGGATCTTCTGCAACCAACCTATTTAGAGCAATACCTAATTTTTCCTGATCTGAAGTGGTTTTAGGTTCTACAGCAATTTCAATAACAGGCTCAGGAAATTCCATACGCTCCAATAATATAGGAAAATCAACAGAACATAAAGTATCTCCGGTGGTTGTTTTCTTTAGCCCAACTAAAGCAACTATATCTCCAGCCCTAGCCTCAGTTATATCTTCTCGGTTATTTGCATGCATAAGTAACATTCTGCCAATCCCTTCAGTTTCGTTTTTTAACGCATTTGAAACGGTAGATTTAGACTTTAATTTACCAGAATAAATACGGATAAACGTCAAGCTGCCTACAAATTTATCCGTCATCACTTTAAATGCAAGAGCAACAAATTTCTCTTTTTCTGAAGGTTTGACCTCAATTTTCTTTTCTGAATCTTTAGGATCAATTCCAACAATTACATCAACATCAATAGGAGAAGGTAAAAAGTCAACCACACCATCTAAAAGTGGTTGTACGCCTTTATTTTTAAAAGCTGATCCACATAACACAGGAACAAATTTTCCTTTAATGGTCCCATTTCTCACGCATTTTTTCAGTAAATCCACTGGCAGATCATTAGACTCAAAGTAAGTATTCATCGCTTCATCATCCATCTCAGCTGCAGCATCTAATAAAAGATTTCGATATTCTTGAGCCTTATCAAGCAAATCAGAAGGAATATCTTCATAAGAAAATTTAGCGCCCAACGTTTCTTCTTGCCATATAATGGCTTTCATAGAAATAAGGTCAATTATACCTTTGAAATCTTTCTCACTCCCTATTGGTAAATGAATAACTAAAGGTGCTGCACCAAGCTTCGTCTTTATCATATCAACACATCGATAAAAATTTGCCCCTATTCTATCCATCTTATTAACAAAGCAGATACGAGGAACGCTATATTTATCAGCTTGACGCCACACTGTCTCAGATTGAGGTTCAACTCCAGCAACTCCATCAAATACAGCAACTGCACCATCCAAAACCCTTAAAGATCTCTCAACTTCAATAGTGAAATCAACGTGACCAGGAGTGTCTATTATATTGACCCTATGATCATTCCAAAAACATGTTGTTGCAGCAGATGTGATTGTAATACCACGCTCTTTTTCCTGCTCCATCCAATCCATAGAAGCTGCACCATCGTGCACTTCACCAATTCTATTTTGCTTACCAGTATAAAATAAAATACGCTCTGTTGTGGTAGTCTTACCAGCATCTATGTGAGCCATTATCCCTATATTTCTGTATTTAGATATTCCAATTTCCATATCACAATTAATTAGCTAACATTAAAAACGAAGATGAGAAAATGCCTTATTAGCTTCAGCCATTTTATATTTTTCTTCGCACATCTTAAACGCACCACCGCGTTTATTATAAGCATCCAGTATTTCAGATTGCAAACAATCAACAGTGGTTTTTCCACTCTTTTTTCGAGCAGCAGAAGTTGCTTTAGCAATCCACCTTAACGCTAAAGAAACCGCTCTATCTTGTCGAACTTCAACAGGTACTTGATAAGTTGCACCACCAATGCGTCGAGAACGCACTTCTATAGAAGGAGTAACATTTCCTACTGCTGTCTCAAAAATTGATAACCCACCTTCGCCTATTTTCTTTTCAGCTAAAGACAAAGCGTCATAGATAATCTTTTCTGCAGTAGATTTTTTACCACATTTCATGATTGTATTAATGAAACGCATCAGCAAAACACTGCCGTAACGCGAATCAGGACTTATTTCTCTTTTTTTTGCTTTATTCCGACGAGCCATAAACTTTAACCAGATTTCTTTACACCATATTTTGAACGAGCTTTCTTTCGATTTTGCACACCACGCAGATCAAGGGCACCTCTTATTATGTGATAACGCACACCTGGCAAATCTTTAACCCGCCCACCACGTATCAAAACAACAGAGTGTTCTTGTAAATTATGACCTTCACCAGGTATATAAGCCGTCACTTCACCATACCTGTCTCTTATACACATCTCCGAGCCCACGAGACTAAGGCGAATCTCGTATGCCGTCTTCTGCTTGAAA
>NODE_13_length_5141_cov_4.875395
GAATAGAGCGCCTACGCTACATAGACTTGGTATTCAGGCTTTTGAGCCAATCCTTATTGAAGGCAAAGCAATACAGCTTCATCCGCTTGTCTGTACGGCGTTTAATGCTGATTTTGATGGTGATCAAATGGCAGTGCATGTGCCAATTTCATTGGAAGCTCAGCTTGAAGCTAGGGTGTTGATGATGTCCACTAATAACGTTTTAAGTCCTTCTAATGGCAGACCGATTATAGTTCCTAGTAAAGATATAGTACTTGGTATATATTATCTGACTTTACAAGAACCTAAGGAAGATAATTTACCATCTTTTGGTGCTTTTTGTGAAGTTGAGCATTCCTTGAGTGATGGTACTTTACATATTCATTCTAGTATAAAGTATAGGATGGAGTATATTAATAGCAGCGGTGAAACTCACTATAAAACTGTTTGTACAACTCCTGGCCGTTTAATATTATGGCAAATTTTTCCTAAGCATGAGAATCTAGGCTTCGATCTAATAAATCAGATATTAACAGTCAAGGAAATAACTGGTATAGTTGATTTGGTATATCGTAACTGTGGTCAAAGTGCTACAGTGGCATTTTCTGATAAATTAATGGTACTTGGCTTTGAGTATGCCACATTTTCTGGTGTCTCTTTTGGTCGTTGTGATATGGTTATACCTGAAACTAAAGCTACACATGTTGATCACGCGAGGGGTGAAATTAAGAAATTCTCTATGCAATATCAAGATGGGCTAATAACTAGAAGTGAGAGGTATAACAAGGTTATAGATGAATGGTCTAAGTGTACGGATATGATAGCTAATGATATGTTAAAAGCAATATCTATATATGATGGAAATAGTAAGTACAACTCAGTGTATATGATGGTTAACTCTGGTGCAAGGGGTTCTACTTCACAGATGAAACAGCTAGCAGGAATGCGAGGGCTCATGACCAAACCTTCTGGTGAGATTATAGAAACACCTATAATTTCTAATTTCCGTGAAGGATTGAACGTATTTGAATACTTTAATTCTACTCACGGTGCGCGTAAAGGTTTAGCTGACACTGCACTTAAAACTGCAAACTCTGGATACTTAACTCGTCGTTTAGTTGATGTATCTCAAAATTGCATAGTTACAAAGCATGACTGTAAAACAAAAAATGGTCTTGTTGTGAGAGCTACAGTTGAAGGAAGTACTATAGTTGCATCTCTAGAGAGTGTTGTGCTGGGTAGAACAGCTGCAAATGATATATATAACCCAGTGACAAAAGAATTATTAGTAAAAGCAGGGGAATTAATTGATGAGGATAAAGTAAAGCAAATCAGCATTGCAGGTCTTGATGTTGTAAAAATTAGATCGCCTTTAACTTGTGAAATAAGTCCTGGTGTATGTTCTTTATGTTATGGAAGAGACCTTGCAACTGGTAAAATTGTTTCAATAGGTGAAGCAGTTGGTGTTATAGCTGCTCAATCTGTTGGAGAGCCAGGTACTCAGTTAACGATGCGTACTTTTCATATAGGTGGAGTAATGACTAGAGGCGTTGAATCCTCGAATATTATAGCTTCTATTAATGCTAAAATAAAGTTAAACAATAGTAATATAATTATAGATAGAAACGGAAATAAAATTGTGATAAGCCGTTCCTGTGAAGTCGTGTTGATTGATAGCCCTGGTGGTGAGAAGTTGAAGCACAGTGTACCTTACGGCGCTAAGCTTTATGTAGATGAGAGTGGGTCAGTAAAAATTGGCGATAAAGTTGCGGAATGGGATCCTTATACATTGCCTATTATCACGGAGAAGACTGGTACAGTGTCTTATCAGGACTTAAAAGATGGAATTTCGATCACTGAAGTGATGGATGAATCTACAGGAATATCAAGCAAAGTAGTAAAAGACTGGAAATTGCATTCTGGTGGAGCTAATTTACGTCCTCGTATTGTGCTGCTTGACGATAATGGTAAAGTAATGACACTCGCAAGTGGCGTTGAAGCATGTTATTTTATACCAATCGGTGCAGTGCTCAATGTACAAGATGGCCAGAAGGTTCATGCAGGTGATGTTATTACAAGAACACCAAGAGAGTCAGTTAAAACTCGTGATATTACTGGTGGTTTACCGAGGGTTATAGAGTTATTTGAAGCACGTCGTCCTAAAGAGCATGCTATTGTTAGTGAGATAGATGGCTATGTAGCGTTTTCTGAAAAAGACCGTAGAGGAAAACGCAGTATATTAATTAAACCTGTAGATGAACAAATTTCTCCAGTTGAATATTTGGTATCAAGAAGTAAGCATGTAATAGTCAATGAAGGTGATTTTGTACGTAAAGGTGATCTATTGATGGATGGTGACCCTGATCTCCATGATATTTTACGTGTGCTTGGGTTAGAAGCTTTAGCGCACTATATGATTTCTGAAATACAGCAAGTTTATAGATTGCAGGGTGTTCGTATAGACAATAAGCATTTAGAGGTGATCTTAAAACAAATGCTACAAAAAGTGGAAATTACTGATCCTGGTGATACTATGTACTTGGTTGGCGAAAGCATTGACAAGCTGGAAGTTGATAGGGAAAATGATGCTATGAGTAACTCTGGCAAACGGCCTACTCATTATCTTCCTATTCTGCAGGGGATTACTAGGGCAAGTCTTGAAACTAGCTCCTTTATTTCTGCTGCCTCTTTCCAAGAGACAACAAAAGTACTTACAGAAGCAGCATTCTGCGGGAAGAGTGATCCTTTAAGTGGATTAAAAGAAAATGTTATAGTAGGAAGATTAATTCCTGCTGGTACAGGTTTGATTATGAATAAGATCAGAGCACTTTCACTTTGTGATAATGTGGATAAATATGAAAAATATTTTGATATTGAAACTTATGACGAGGAATGGTTGATGGATAATGGTTGTCATTTACACTCTGGTGAGGAAGAGAGCGTAGTGGCATACGATCAGTCGAATTGAGTACAGCTAGTGTGTCTCTTGACCAAAAAAGCCAATAATATTTTCTTTCACTTATGTGCTATCTGTCATGTTATTTACTCTCACACGAAATTCAGATGAGCCTTGAAGCCCGCTACTGTACCAACCTATGTGTTTGCGGGCCATCTTTATTCCTGTGTCATTTCCATAGTACTCAAGAATATTGTCGTAATGCTCGAGTATGATGCTTAATCTCTCTGAAGCTGTTGGCTCAGAAGTTTCACTTCCACTGAGAAAGTTCATTGCTTGATTAATCAGCCAAGGTTTACCGTAGGCACCACGACCTATCATCACTCCGTCTGCTCCAGATTCTTTGAGAGCATTCTGAATATCATTTAAATTTTTAATATCGCCATTTACTATAACTGGAATTTTCACTTGCTCTTTAACATTTCTAACGAATTTCCAATCTGCTTGACCATTATAAAGCTGCGCTCTTGTTCTTCCATGCACAGTGATCATTTTTGCTCCTAAGTCTTCGGCAATTTTCGCAAGTCTCGGGGCATTGCGATTTTCATCGTTCCATCCAGTGCGCATTTTCACCGTAACTGGCATATTCACTGCTTTGACCACAGCTTCAATTATCTCAGCGGCTTTTTTCTCATCACGCATTAGCGCTGATCCTGCATAACCGTTTACAACTTTTTTAACAGGGCAACCAAAGTTTATGTCTATAATTTTTGCTCCCATGTCCTCGTTTAATTTTGCAGCCTCCGCCATAACATCTGGCTCACACCCAGCAAGCTGCACAGCAGTTAATGCATCGACTTTTGCTTTTTGCAAACTCTGGCGAGTTTGCATAATCATAGCTCTGCTTGCGATCATCTCTGAAACTAACAAACTTGCACCAAGTTTCTTCACAATACTTCTAAACGGATAATCAGTCACTCCAGACATTGGAGCTAAAATAACTGGAGAATCAATTGTCAAATTTCCTATTTGGAGGGGCATAAGGTCAATGGTAATTTTTCATTGATTACATAATGCAACACAAACTTGCATTCTCCCTTGAAATAGAAGACTGAGATGTTTTCGTCCTTGGCGGACGCTTACGATTTCTTAGATCTTCCTTACATTTCTCATCTTCCATAAGCGCTCTTGTAAATTCTTCTCTTTTCTCATTCAAATCAAATTTATATTCTGATAACTTTTTGTCAATTTCGTCAAATGATTTGTCTTCGTTAAGCATTTGTGTAATTTTATGAGCATTTTCTAACGCAAATATTCCACAGTTATACCCGTCACTTTGCTGCTTAGTTGGGGAAATTCTTATGTCTAATACCCATTCCTCTTTTTGCAGTTCTCTTTTAACAATATTTAGCACATTATCTGGCAATTGATTACCAAATGAGTCACAGTAATAAGCTCTAAATTTTTTATCACCTGCATCAGGTTTAATAACCAAAGTTACCCAATGATTGTTGTTAATATGAAGAACCGAAGTAAATATCAATTTAGAATTTTGTTTTAATTCACCTCTATAATTCTGAAGAAATTCTTTTGTGAGTTCGTCCCAACCATTAGAATAGCTAGGAGCAAGAAAATAGACATTATTATTACTATGTTCACTTTGTGAGTACCCATACACAACTCTTGCAATATGTGTAATGTCATCATCACATAACCAGTAAGCATAATTTCCTCTGTTTGTCTGATGCACAAGAGTGTCCAAATTTTCATGAAACTCTTTACCACCCAAACCACTATCTTTTGAAGCAATAGAACTTCTGCGACTACTGTTCTCTGAAACAGTTGACCCATCTTCATTATCTGGTCCAGGAAAAATACCACTATCCTCATCTGGAGTTTTTTGCTCACCTTGACTTGCTCTTTTTCCATTAATATAACCCTTCGCTAAGTAAAATAAAGGTTCAACAACCATTTTGTATGCTACTGTAAGAATTGTTCCCATTAAAACCCAAACTACGGGGTTAGAGATGAGCATAGCAAGTGGAAAGGTCAATAGAGGGGATCCTATTACCGCCCCTAAACAGCCAGCAGCGAATGTGGCTGCTAGGCATACACAAGTAGCGTAGATAACGAATTCCTCACCAGCAAAGTAAGTGCTCTCTTTCTGATTATTTTTTGTAATGCCCAACATACTACACCTGTCTCTTATACACATCTCCGAGCCCACGAGACTAAGGCGAATCTCGTATGCCGTCTTCTGCTTGAA
>NODE_14_length_5020_cov_9.776249
CTCTGGTACTTGTGGCATTCGTGCAGCAGGTGTATTTTTCCGCTCTGAATATGGAAAAGCATGTAGGTAAACTATATTTGTTTTTTTCAGTAAATCAACTGTATCCTGAAACATTTCATCAGTTTCTGTTGGAAATCCAGCAATAATATCAGCGCCAAATGCTATATTAGGCCTCAAGCTCTTCATTTTATGACAAAATTCTATCACTTGTTCTCTGTTGTGACGACGCTTCATTCTCTTTAGTATTAAATTATTACCAGATTGTAGACTCAAATGTAAATGAGGCATAAGTCTTGACTCATTAGCTATTAAATCCATTAATTCGTCGTCAACTTCAGCAACATCGATAGAGGAAAGTCTTAGCCTCTTCAACTCTGGTATATCCTTTAAAACTCTCCTAATCATTGAACCAAGTGATGGCTTACCCAACAAATCTGTACCAAAGTCAGTAATATCAACCCCTGTAAACACTACTTCTTGATATCCATTTTCTACAAAGATCCTGATTTGCTCTATAATACTGTTTATTGGCACAGATCGATTATTCCCTCTTGCCTCAGTAATTGAACAAAATGTGCAGCTATGATTACAACCATTTTGAATTTCAATAAATGCCCTTGACTTATCTTCAAATCCATTAATTAGAACAGGTTCTACTTGGTTATCACTGACCAAGATTTTATCGTCATTTAGTAAGTAATTTTCAGCTTTTAGCTTATCTTGATTACCGAGCACTTTACTTACACCAGGAATGCTACTGTAAACTTCTGGATCCAACTGAACAGCACAACCAACTACGATAATTTCTTTATTTGGATCATTTTTGTAAATCTTACGTATCTTTTGCTTTACCTGACGTTCTGCTTCGTTTGTCACTGCACAGCTATGCACCACAACAACATTTTCTCTCTTTGCTTTTTTTAATGCTTCTTTGATTAACTCGCTCTCGTAAAAATTTAGACGACAACCAAATGTTATCACTTCATTCATGTTAGTATTTTTTGCTTTAATAGACCTAAATTATATCAAATATCCAAGCAAAGTCTCTTGCATGACTATTTTTTTGTAAATAAATGCTATGCAAGCAGCAGACACTGGGATCTCAACGATTTTCACTCAGACACAGTATCACTCCTTTGCTTATTATAGTCTTTTGACCTTTTTAAGATACAATCCGGATTGGATACTGAGTTGGTGAGTATAAAAGTATAGCTTCTACGTCATACCGCTGCGGTATCTCTTAGCCGCTAACAAGTAGCGGGATGACGATTGTCGGTGAATCTAAGTTACCTTAGCTACATTTCTAGCTGTAACTATAAATGTATGGATTTTTTATCGTGCCATGTTATAATTAACGTCTTGCTAAAAATTAAATATTGATGAATGAACTAAGAAAGTTAAGTATTACACAAATGCATGACGGGCTCAAAAAAAAGAGTTTTTCTGCCGTTGAACTCGTAGAGGCGCACATCAGTGCGGTTGAAAATGAGAAATTAAATGCATTTATAACAAAAACCCCAGAGATAGCAATGAAAGCTGCTAAAGCTGCAGATGAACATTTCTCTAGGCAAAAGGATGATTTAATCTCGCCGCTCATGGGTGTACCAGTTGGCATCAAAGATCTATTCTGTACAAAAGGAATAAAAACAACAGCATGCTCAAAAATGCTGGAAAATTTCGTTCCGACTTACGAATCTACGGTGTCTGACTTGCTTTTAAAAAGTGGAGCAGCCATGCTCGGTAAGCTTAATATGGATGAATTTGCTATGGGTTCTGCGAACACAAATAGCTATTTTGGCCCTGTTGAAAATGTGTGGATTAGAAAAAGCGATGGGGAAAAAGTTGTTCCTGGTGGATCATCTGGTGGATCTGCAGCATCGGTGGCTGGATTTTTATGCGCTGGAGCACTAGGGAGTGACACCGGTGGATCTGTGCGCCAACCAGCAGCTTATTGTGGAGTGGTTGGAATAAAGCCAACTTATGGAAGATGCTCGCGTTTTGGTATGATTGCATTTGCGAGTTCTCTAGATCAAGCAGGAGTCATTACTCGTTCTGTCTCTGATTCAGCATTAATGCTGGAAGCAATCTGTGGCTATGATACAAAAGATTCAATATCAAGCGAAAAGCCAGTGCCTAAATTTTCTAGCTTTATAAATGGTGATGTCAAGGGTAAGCGTATTGGTATACCAAAAGAATATAGGATGGATGGAATTTCAGAGGAAATAGTCCATAATTGGGAGAAAGTTGCTTCCTATTTAAAAGAAAATGGCGCTGAAGTTGTTGACGTTACTCTGCCACATACTAAATATGCAATACCAGTCTATTATTTAATTTGTTCTGCTGAAACTTCATCCAATCTTGCTCGTTATGACGGTGTGCGTTATGGGTTCAGGGTTGATGCTGATACCCTTGAAGAAATGTATTCACTAACAAGAGCAGAAGGTTTCGGTAAAGAGGTGAAAAGAAGAATTTTAATTGGCGCTTATGCGCTTTCCTCAGGTCATTACAATGAATATTACGAAAAAGCACAGTGTATCAGGGCATTAATCAGAAATGATTTTATAAAAGCGTTTGAAAAAATAGATTACATACTTGTGCCATCTGCTCCAACAGAAGCTTTTGGCTTAAATGAAAAGCCAGATCCGCTAATTATGTGCATCAATGATGTGTTTACTGTGCCGGCAAGTCTGGCAGGATTGCCTGCTATTTCTGTTCCTGTTGGGCTCTCCAATGAGGGTTTACCACTTGCCTTGCAAGTGATTGGAAATTATTATGATGAAGCTGGAATATTAAATGTGGCAAGTGTGATAGAGCAAAATTGCGGCAGAATAATTAGACCTCTTGCATAATCTATTTTTTGATAGTAATTTTTGCATTAAAATTTGCTTACGCTCCTCAACGTACTCTATGGTTCCATTTTTAGATGAATAGCAAAAACAGGGTATATTAATCTGTTTACAAAATTTTCGTGTAACAGTTCACACTTAATTAAACAGACTGAATTCTGTAATTTTGGGATGTTGAAAAATTTACCTCACGTTGTCATTCCAGCGCATAACGCTGAAATCCAGATTTATAGAAACGAAAAAACTTGCTTGACGTCTGGTAGAGACTCATGACCTTGAAACCAGCGATTTGGTCTCATAACCATAGTCTCCCCAAAAGAACCGTGCTTGCGGATTTCCCGCACACGGCTCCACAATACAGCGTTCACACTAGTGCTCCTGTGTATAAAGAAACATATACCTTTGGTTTTGGTAATGGATTTACTTTTAAATAGTGTATAAATTGTTCCCAATCCATACTTTTCTTTTGACTACGTCGGTTTATCCACTTAAATGCTAACTTTGTTACCGGTCGATAGAATTGAATCAAACACCGATAATTTCCGCTAACTCCGAAGTAGCTATAGTGTCCTGTTAGTTTGGCTTTAAGTTTCTGCCACCAATCTTTGAGACAGATACGACTTCGTACCATCTTCAACCATTCTTTGATTTCTTTAATCTTTCTGGCTAGGCTTATTTTTGAAGTTTTCTGCTTCATCATAAGTTTACCATTACGACTTTTTCCACAATAATGTGTAAATCCTAGAAAGTTGAAGCTAGCCGTCCTACGTTTCTCTCTTTCTGCTTGATACCATTCTTTCTTACCAAACTTTACTATTTTTGTTTTATTTTCAGCTATTTCCAACCCAAATTTACTTAGTCTTTGTTTCAGTAATTCTAGAAATTCTTTTGCGTCTTCTTCCCTCTCGCAGCCAACTACAAAATCGTCGCAAAACCTTATTAGCTGTAAATATCCTCTGGCTTTTGGCTTAAATTTCTTTTCAAACCATAAGTCCAGCACATAGTGTAAGTATATATTAGCTAATACAGGGCTTACTATACCACCTTGTGGTGTGCCTTGATCGGTTGCTTTATAACATCCAACTTCGACTATTCCTGCCTTTAGAAATCGTTTTATTAACCACAATAAATTTGGGTCAGCTATTCGTTCCCTTAGACAATTCATTAGCCATTTATGTTGAACATTATCAAAGAACTTCTTGATATCCACTTCTACAATATAGTTAATTGGTTTGTGCATAACTGCTTTATCTAGAGCGTTTATCGCCTGATGACAATTTCTTCCTGGTCGAAATCCATACGAGCTGTCCATAAAGTTTGCTTCATAAATATTTTCTAATATCTTCTTTAGCATTACCTGTACCAACTTATCTTCCGTTGATGGTATTCCGAGACCGCGCTTCTCTTTGCTCCCGGCTTTGGGTATGTATACCCTTTTCACTGGTAGCGGTTGATATTGTTTTCTCTTCATACTATCCACTAGTGTTTTAAGTTTCTCTTCTAGATTTTCTCCATAAGCTTCCACTGTCACACGATCTATACCACAAGCCTTGTTGCGTTTTAGTTCCTTATAACACTCTGCAAGATTCTCTTCATTAATCAAATGAACTAATGATGTAAATTTTACTCGCTTATCTTGCTTAGCCCTTACTGCTATCTGGTTTAGTTTTCCTTGCATACTCCTCTAATCTCTGTTGTATTAGTATAGCAATCCCTATACCAGTCACTATATTGCTAACCGCTTCCCCTTGTATGTGGCTTTCCCACACTCCGAGTACTATCAGTTAGTCCGACTTCCTTTGCATCTTCCTCCAGTCCTCGCCTTTATTGACTTGTTCCAGAGTACCCTTACAGGAATACAAAGGATCTCCCAAGTTCACGTAAGGTCCATCTCAACACATGACGCGGCCTTCGATCCCGATGAGGTGAGTAATATCTTGCCTTAGCGTTATTACCCATGTTGCCTTCCACCAAATGTAAAGTGTTAGCCCCCATGACGCGTGAATTACGGGACTCAATACCTTCACTTTCGTTGCACCCTATGTTGTCCATTCCATTAGCTTTACTACGCTCGTTACCTTACGCAGCATAATGGTTTGTTCCAGGTTGCCGGCTAAGCTTTACCCGTGTTGGATTTTCACCAACTGTTCCTTACGCACTTCTTGGCGCACACA
>NODE_15_length_5009_cov_4.049067
GGATAGAGCGTTGGACTCCTAATCTGAAGGTCGTGCGTTCGAATCGCACTAGTCCCACCACATTGCTTCACAAATTTTATGGAGATTTTTTTTCACAAATACGCACACCTTTTTTTGCGGTTTTAAGATATAAATTCCCTAATAATAAAACGGGTTTTGTGTCATTCCAGTACTCCTCTCTTATAATTCACGTATTTAAGAATGACTTCTGCTAAACCTTTACTAATTCCAGGTACGTTTTGAATTTCAGCCAGAGAAGCTTTGCTTATATTTTTCACTGAACCAAAATAAGACATCAACGCTTTTTTTCTTTTGTTGCCAATGCCGGGTATTTTGCTTAATTGTGAAACTATAAACTGTTTATCGCGTTTTTTTCTATGTGAAGTTATCGCAAAACGGTGGGCTTCATTACGCAGCGATTGTAAGTAAAGCATGACTTTGCTGTCATTTGCCAGACTGAATTCTTCCCTGCCCAGCATATAAAATCTTTCATTTCCTGCGTTACGATCAGGACCTTTTGCCATACAAGCAAAAGGAACGTTTATATTCAATACTTCCAGTACATTCTGTACTATGGAAACATGTCCTGGTCCACCATCAATCAGTAAAAAATCAGGTATTATGCCTTTTATATTGCCGGAGAAACGTCTGGTTAGCACTTCCCTCATCATTTTATAGTCATCGCCTGAAAATTTTTCCTTTATAGTAAATTTTCTGTACTCACTCTTTAAAAAACCCTCCTGCCCTGCAACAATCATCACACCAATTTGCTGGCTTCCAGAAATATGGCTATTATCATAAACCTCGATACGCTTTGGAATGTTTGGTAACAAGAAGATTTTGCTAAGCTCCTCAAGCTTTTCTAGGTTATTTCTATAATCGATAAGCTTCTGCTCTAAGCTATGCTGAGAGTTATCATAAACAAATTTCAATAAATCACGCTCTTTTTTATTCTTTGCATGCAGAACTTTTACTGGCTTTTGAGCAACCTTATATAGTGCTTGTTCTATAATTTCCTTATCCACAATAGAATCTGGAACGTAAATTTGTATTGGAGGTATGTTAGCTGAATTATAAAAATTGACCAAAAAGGTGGATAAAATTTCATCATTTGAGTGATCACCACAGTTCTCGGCAAAGTAAGGAGTGCTGCCGTAGTTGTCTTTATTTCTAAACGATAACACACTAATACATGCTAGATCCTCTTCACGTACAATACTGAAGAAATCTGCATCTTTTTCAAAAGAAAAATCCGTGTGCTGTATTTGAATTTGCTCAAGAAACTTTACCCGATCTCTATATATAGCAGCAAGCTCATAGTTTTCTTCACTGCTGCACTTTCTCATTGTGAAAAGTAACTGTTCTTTCACTTCCTTATTTCTTCCAAGCAATGTATTTCGTGCCTGTTTTACTGATTGGCAGTAGTCGTCTTTTGTGATTTTGTTTATGCATGGTGCTGAGCAGCGCTTAATTTGATATTCAATACATGGTCTTTTTGTTGAGGAAAAGTATTGATCTGAACATACTCTTAGGAGAAAAGCTTTTTGCAATGACAATATAGTTTGCTTAACAGCAGCGGCAGATGTAAAGGGACCATAATAGTGAAACTCATTTTTCTTAAATTTGCCTCTATATTTTGCTATTCTTGGATAATCGTGCTTGGAAATTGTCATATAAGGATAAAATTTTCCATCCTTGAGCACAATATTATAAAGTGGTTTCAATGATTTTATTAGCTGTGCTTCAAGAAGCAGTGCTTCGATTTCATTCTCAGTGATGAATATTTCAACCTTAATAACCTGTAAGAGCATAACTCTAATTCGTTCAGAAAGGTTTTCGAATTGAAGGTAGTCGGATAACCTTGACTTTAAGTTTTTTGCTTTTCCAACATATAAAACTTTATTCTTATCTCCAACCATCTTATACACGCCACAGGATTGTGGAGATGATTTGATTTGTTCTTTATATTGCCTGAGCATTTATCCATTGTTTAACCTGTATGAGGTTAAAATCTGCTACTAAATGAAAGATGGAAACTACATTTTCAAGCAAAGATAATCTGTTTCTTCTCAGCTTATCAGAATCACAGTTAATCTTTATACTGTCCATAAACTGATTGATAAACGGAGCAAAACCAGCAAGTTCATCAAGTGCTACATTAAAGTGGTTATTTTTTATCGCTTGTTTTATGTTTTTACAAGCAGTTATAGCACAATTTGATAGCGCAATTTCTTCACTTTCAATCAAAAACCTCTTACCGTAAGATGCACTATAAGTAGTGCCATCACTTTTCCTTGCTTTGCTCATCATGTTACTGACTCTTTTGTAAGTGCTTAGAATTTGTTCACCTTCTGGAGTACTAAGATAACGATCCAATATAACAGTTCGCTTTTCTGCTGTCAGCAGATCATTAATATCGATTTTATATAGTATTGAATCTACAACATCTTGCCTTATATCTCTATTTTTTAAAATAACCTTGAATCTTTCTAAGCAAAATCTAAATACTAGTTCTGAAATTTGTTTTCTATTCGGCTTATCAACTGACGCTGTATTTTTATTAAATAGAAGCCTTGAATATAAAGATACTGACTTGTCTATCATTAGCCTAATTGGAACATGCAAATTATTTTCAAGTATTGTCCTAATTATACCAATTGTCATTCTCCGCAAACCAAATTGATCATACGAACCAGAGATTTTCTCACCTGCTGCAATTAAACCAACTAAGCTATCCACTTTGTCTGCAATTGACACAGCAATTGCAGAAGGAGATTTAGGACACTCCTGCTCTGGCCCGATTGGCTTATAATGCTCAGTTATAGCTTCCACTACTTCTTTATCTTCTTGAAAATAAGAAGCATAATATCCACCCATTACTCCTTGTAATTCTGGAAACTCTCTGACTATCGATGTTGCCAAATCAGCTTTTGCCAAATATGCAGCACGTTCAACTTTTATCAGCGAAGCATGTGGAATAAATATAGCTATATACTTTGACAGAGCCGTAATACGCTTCACCTTTTCCCCCACGCTGCCAAGTGAAGCATGAAATAATATCGAACCTAATTTTTTGACATAATAATCTAGATTTTCCTTTTTATCTTGAGATATTAAAAATTGGGCATCAGCAAGACGTGCTTCTAATATTCTTTCGTGCCCTTTAACAACTTCACCATTGTTGACGTTGACAACAGTGACAAAGTGTGAAATTCTCTTTCCATTACTTAAAGCAAGGTATTTTTGTTGTGTATTAACTATACTAAGTATTACTTCCTTCGGTAATCCAAATGACTTTTCTTGATTCACTTCACCAAACAGTACGATTGGCCACTCTATAAGCCCTGTCAATTCATTTAGTAAATAATCATTTTTCTCAAGTTGTAAATTCTGCTCTTTTGTGAATTTATTAATCTGATCTAGTATAAATTGCTTTCTTTTGTCCATTTGGAGAATTACACTGTTTTTTTCTAGCAATTCAAAATAGTCTTTAGGTGCTTTAACAGTTAACGCTGTACCACTTGAGAGAAATCGATGGCCATATGTTGTGTTAGATGCTGTGATCCCTGCAAAAGACACAGGTATTATTTCGTCATTTAAAATGCATAAAATGTTTTTGATTGGCCTAACCCACCTTTCTTTTCCTTCGCCCCATCTCATGCTCTTCAACCAAGAAAAGTTTTTGAGCATTTCCTCCAGTTGATTTTTGAGGAATTCTCTGATGTTAAATGAGCAGCTTTCTCTTTTAATGAAGTAAAAATCCTCATTATTTACTTTTCGAACGAGCAAATCTTCTTCATTTTTCTGATATTTTCTTAAAAAACCTTCGATAGCACTTTTTGGTGCGTTAATGTTTGGTCCCTTAACTTCGTTATTGGAATCCTTTAGCTCCAAAGCATTTATGTTGTCGACAAATAGGGTAATGCGACGTGCCGTTATAAAAACCTCCATTGATGTAAATTTTACATTATTTTTGTTAAAAACATTGGCAATACAGCTTTTAACTTGAGTTGCAACTACATTCTGCATTCTCGGTGGTATTTCTTCTGAAAGGCACTCAAATAATAACTGCAACGACATACGCTATTTACTCATGTACAATTCACAACATTTTTTTGTTAGCTCTCTAACTTTACCAATATAAGCTGTACGTTCATTCACACCAAGCACACCTCTTGCATCAAGCAGATTAAGTAGGTGACTAGTTTTAATACATTGGTCATAGGCTGCCATTGGTAGCTCCTTTTCAATAAGGAACTTACACAATTTTTCCGTATCTTCGAATTGCTGCTGTACCACTTTAGTATCATAATAATCTAACGCTAGATAAGAAAATTCATATTCTCTTTGTTTAAAAATATCTCCGTAAGTTACACCGTTATCGTTCCAAATTATATCGTAAACATTATCTACACCTTGTATGCACATTGCTAAACGTTCCAACCCATATGCCACCTCACCAGGAATCATCTTGCAGTCAATCCCTCCAACTTGCTGTATATAAGTAAGCTGTGTTACTTCCATTCCATTGCATGTAACTTCCCATCCAAGTCCTGATGCACCAACGCTCGGATTTTCCCAATCATCTTCAACAAACTTAATATCATATTTTTCTGTAGATATGCCAAGAACTTTTAAGCTATCTAAATAGACGTCTTGTAAATTATTACCAGATGGCTTTATTATAACTTGATATTGGTGATGTTGATACAAACGATTAGGATTATCACTATAGCGTCCATCTGCTGGCCTAATTACTGGTTGTAGATATGCAATTTTTGCCGGTTTTGTATCAATTGCAGACATAATTGTTGCAGGATGTAATGTGCCAGCACCAACTTCAGATGTGTATGGGTGAAGTATAACACATCCTTCACTAGCCCAAAAATCTTGTAACTCTTTTATTATACTTTGTAAGTTCACACAAATTGTACACTTTTTATACTAAATATATAAATAAATAAGTACTATTCAATACCTATTTTTTTAACAGTATCATGTAAATAATC
>NODE_16_length_4703_cov_5.942283
AGATGTGTATAAGAGACAGCTCTACAAAGTGGGAAAAAGGATAAGAGAGCAGAGATTAATACGGGGATACACTCAGGAGGACTTGGCAAATAAAATCGGTTCAACACCTAAGGAAATACACGACTGTGAAAAAGGATACACAGACGTTCAGATTGAAATATTATATAAGATAGCAAAGGCATTGTCAGTTAACATTAAAGCTCTATTTCTTGGACTAACAGAATATGAAGATGAGGATGGTAAAGCAGAAAACAAGCTATTGAGATTTATAGATGAATGCAAAGATCAGGAATCCCGTGATATAGTGGGTGCGGTAGTTAGACCTTTGTCTGAAGGTATGCAGACTAACAAAGAAAAGGTTAAAAAAGCAGAGAAAATCAAGGTTGCAAAAAGTCTACTTAGATTAGGCATTTCTACCGATGTTATCACCAAAATAACTGGTATATCTGGCGATGAAATTTCAAGTGATTAAGAAAGTTATGCTGCCGATGAAATTATGCAGTAGATACAAGAATTGATCGAGAAAGCACAAGGCGCAATTCGTTTATTCTTCTCCCAAGATTAATTTATTAAATTCCTCCTCGGTTAAGATTTTAACACCCAGTTCCGTAGCCTTTTTATACTTTGATCCAGGTTTTTCGCCGACAACCAAAAAGTCTGTTTTAGGCGATACACTTGAGTTATCTAAGTGGAGAAAGTCACCTCTCCCCACTCGACTGCAGAACCGTACGTGACAGGTTACCGTCATACGGCTCCTCTGCAATTTGGTGCTTGTCATGCATACTTCCATGTAATTGATCGTGGCAGTGCTTATGAAGCAAGGATAGATTTTTAATGTTATTATTGCTTCTATTGCAATCTTGATGATGCACATGCGCTAAATCATCAAATCTAAACCAAAGATGACAATAATTACACTTACCTTGCTGTAACTTCAGTAATTTTATTACTCGTGATGATTTTCCTGGTAATTTACTTAAACGGTTTCCCCAGTATGGCCAATCCCCATCATATGGAGATCTATTTCCATTTACTTTGATATGTCGTTTAATAGCATGATCTCTATGCATAATAAGATATAGCTTGTTACTTATCATGTATCTCCAATTGTCGTTACCATACTTTTTAAAGTATTTTCTTTTAATCCAACGTTTTCCTTTGTTGTGGTGTCTATAGATAGCCCATTTCCAAAGTTTGTTATGCATAGAATGGTCTAGTAAGTTAAAGATTTTACTTGAGACTACAGAGGTGTAATATTGGCTCCAACCCCTTATTATTGGATTAAGCTCTTTTATTACAGCTTCTTGTGGTGCTGCTCGCAACTCTTTAAGCTTATGTTTGACCGCTCGCATGTGTTGACTTATAGATTCACGACTTGGTTTAATCAATAACTTGTAACCACTCTTATTTTGACATGTTTGATAATGCCTTATTGAAAATCCAAGAAAATCAAACCCTGGTTTCTCTCCATTTAGGGATTTCAGTGTATGTGCAATTCTTGTTTTTGATGGCTTTAATTCCAGTCCGATGGCTTTTAACCATTCTTCAATTAGAATTTTTGCTTTCAGAACAAGTTCCTTGCTTTCATGTAAAATCACAAAATCATCAGCATAAGTAATTACGCTAATCGAACTTTGTGCCTGTTTGTGAGCCCCCCTACCATATTTCTTTTTCATATATTGAAAAAGTTCTTCCTTGAGTTCTTTTTTGATATTCTGTTCTAATCCATATAATACTACACATGCAAGAAGTGGTGATATTGTCCCTCCTTGAATTGTGCCGCATTTGGTGGGTTTGAACTCTCTATCTTCCATAACACCTGCCCTTAACCATCCTTTTATAATTCTCTTTAACGCTGGTGTGGTATTAAGTTTTTCTAACAACGCGTGATGGTCGATATTATCAAAGCATCCGGAAATATCAGCATCCAGTATAAATGCTGTTTTCCTTCCAAGTGCAATAAATATGGCTTCTATTGCATCATGACACGATCTACCAGGTCTAAAACCATAAGTGTTTGGTTCAAACTTTGCCTCCCATTCTGGTTCTATTGCCATTTTGACGAGTGTTTGTTTTGCTCTATCTGCTATTGTGGGTATTCCCAGTGGACGTTTCTCACTTTTACCAGGTTTTGGAATCCAAATGCGTCTTGATGGCTTTGCTTTTTCTCTTATATCTAAAAAATTTGCTAACTGCAATCTTTCTTTTTGATTAAGACTAGCTTTCCCATCAATACCTGCAGTCTTTTTCCCCCTGTTATCCTGAGTTACTCTCCTAACAGCGAACGTTTTTGCACTTGTCGATTTAAGTAATAACCTCTGAAGTTTGTGCACCTTTTTGATGTCATTACTTTTAGAAGCTCGGTAAATTCGTTTTTGTAGCTTAAATGAAGATTTCTCTAGCTTACACCAAGGAATTTCATTCCATTCATACCTAACTTTTTGTTGGTTCATAACATATTCACTACTACTCATAACTTTACCTTCCAAACTACAGTGTCTACGTCTGCATATCTTAAGCGTTACCTTAAGCATTAGCTTTTTAGACAATCCCTCCACACAGAGACTTGCGGTTGGCTACCTTCTTGTTACTCTTATAAAGATTAACAAGAGTTTCCATATGGTTACTCCGTTCCATGAAATGGACATTATAAATTATTAGGGAAGAAAGAACAGTTAAGAACTCAACTCCTATCAAATATAAGGTCATGTCTTTCTTATTTACTGCCAAGAGGAACTTTTCGTGGTGATAAGTTCTATGTAGGTGATCTAAAAGGCAATCAAGGAAAAAGTATGATAGTGGAGTTAACTGGCAGTAAAGCCGGATTATGGCATGATTTTTCTACCGGAGAAGGAGGAGATATTTTTGATCTTTGGGCTGCTGTTACTGGAAAAAATCAATTTACTGATACGATAGAAGATATTGCTAAGTGGATTGGTTATTCGGAAAAAAATAACACTCTGGGGCAACCAACGGCATCATGGAACTATTACGATGAAAGTGATCAAGTGATTGTTACAGTTTATCGTTATAACACTGATTCAGGAAAAAGATATCTTCCTTTTGATGTAAAAAGGTCTAGTTTTACTCTACCAGAGACCAGGCCTTTATATAATATTCCAGGTATCATGAAATCTGATAAGGTGATTTTAGTTGAAGGTGAAAAGTGTGCAGATGCTCTGATAGAGCAAGGTATGACTGCCACAACTGCAATGTTAGGAGCAAATGCACCAATAGAAAAAACAGACTGGTCACCACTTAAGGGTAAGCATGTTATTATTTGGCCAGACAATGATGAGCCAGGTAAACAATATGCTGAGAAAGTTGTGAAAAAGCTTACTTTTCTTGGTGTTTTATCACTTACTCTTCTTGAAATACCGGAGAATAAACCAAAAGGATGGGATTCAGCTGATGGTATAGAAGAAAAGATGAATATTCCTGAATTCATTGAAAATAACTCGAAAAAAATCATCGTTAAGCAATTTCTTAATATTCAAGAATGGAGTGTGGAACGTTTTATAGGTCCAGTACCAGAGCAAAAGTTTCTTGTTGAAGGGTTATTTCCTTTAGGAGTGACATCTATTCTAGCTGCAATGGGAGATACTGGTAAAGGTATGCTTCTGCTTGATTTAGCACTGAAAGTTGCGAGTAGAAAAGATCAGCCATGTGGTTTTGGTCCTTTAGTTACTGAACATGGATCTGTTGTAATATTCTCTGCAGAAGATGATATGAGTGAAATACATCGTCGTTTAGAGCGTCTTGACTCACAATGCGAGAGATTAAAATATAAGGATAGGCTCTTTATTGTACCATTACCAAATGTTAGTGGATCACTTACAATCATAAAGAGTGTTTCAGGTAAAGTTATAGAGACTTCTCCTGAATTTGAATCGATAACAAAACAACTTAATAAAATAAAAGACTTAAAATTAATCGTATTTGATCCACTTGCATCATTCGTGCATGCTGATTTAAATACTGACCCAGCCGTAGGCGATTATTTGATGTCTTTATTATCTGATTTAGCAGGTAGCACTGGAGCATCAATAATTACTGCTCATCATATGAGAAAGCCAAAAAGTGAAAAACCTATATCGACTGTTGAGCAAGCACGTGATGCCATTAGAGGTACATCTGCTCTTGTTAATGGTGTTAGGTGTTCATACGCTTTTTGGTCTGTGGAAGATACAGCTAAACCGACAATTTTTAAATCAATAGGAGAATCTGTAAGACAGAACGCATTATTTTATGGAGCAATTGTTAAAGCAAACGGTTTGGCTGATCGCACTTTACGCACTTATTTAAGAAATGAAGAAACAGGATTGTTAGAGGACATAACTGAAAGATTAAGAATAAAAAATATGAACGAAAAAGATTCAAAGCAGCATCTTATAACTGCAATTACACGAGCAGCAATTTCTGGACATCCATTTACCCATACAGGAAGTACAGGAGTGTATAAACAGCGGCATAGACTACCTGAGGAGTTTCACAGTATAGGAAGAGATAGAATGGAGCGTATAGTTCAAGAGCTGTTACAAACACGGAAGCTGGTTAAGGGAATGGCTACTGGTTCAAAAGAAGATAAATGGCTTGACATTCCTAGCGGACCATTTGCTCGCGGTGTTGGAAAGTTTAGCTGTGGAGCTGAGCCTGTCTCTTATACACATCTGACGCTGCCGACGAAGAGGATAGTGTAGATC
>NODE_17_length_4702_cov_5.116973
TAATGATACGGCGACCACCGAGATCTACACTATCCTCTTCGTCGGCAGCGTCAGATGTGTATAAGAGACAGATTATTGCAATAGTAAATCAAAAGGGTGGAGTTGGCAAAACCACAACTAGTATAAATTTGTCGACAGCCTTTGCTGCTGTGGGAAAAAGCACTTTATTGGTAGATCTTGATCCTCAAGGAAATGCTAGCACCGGACTCGGGATTTCTTATCGTAGTAGGGAAGAAAAAAACATATACAAAATACTACTAAGCAGCGAAAATAAATTGATAGAATCGGCAATTTTCAATATAAAGGAAATTCCGAATTTATCGCTAATTTCGTCAGTAGTTGATTTGTCAGCTGCAGAAATTGAATTATCGCAACTTGAGCGAGGAAAATTCGTACTAAAAAGCGCATTGGAGAAGATACGCGATAATTATGAGTATATAATCATCGATTGCCCTCCATCACTTGGGCTTCTGACCATAAATGCTTTGACTGCTGCTAATTCTATTATTGTTCCTCTTCAGTGTGAATTTTTTGCTCTGGAAGGATTAAGCCATTTAGTTAAAACTGTGGAGCTAATAAAAAGGAATAACCTAAACCCTTTTTTGGCAATAGAAGGGATAGTGTTAACAATGTATGACAGGCGCAACAAACTCAGTGAACAGATTAAAAACGATATTTGCCAGTATTTAAATGATAAAGTATACAAAACTATCATCCCATTGTATGAGACTGTTATTCCACGTAACGTACGGTTATCAGAAGCGCCTTCTCATGGAAAACCCGCTATTGTGTATGATCTTAAGTGTCCTGGTGCACAAGCATATATAAGTTTGGCAAGGGAAATTTTAAAAAAGCACGCGAGCAGTTGTAAGGAGAAGAAACTAGTAAGCGAGGGCGTAGTATGAAGGATGATAGACGCCTCGGCAGAGGTCTTGCCGGCCTCATAGGCGATAATTATGATAATAAAGAAGATCGACAAGAGCATTTGCCTATTTCATTACTGCACCCAAGCAAATTTCAACCGAGGAAACATTTTGACGAGGAGTCATTAAGAGAACTTGCAAATTCGATAAAGAAAAGTGGCATTATACAGCCTATCGTGGTACGCAAAGATTCAAATGATGATGGTTATGAAATAATAGCTGGAGAACGTCGTTGGCGAGCAAGCAAGATTGCAAATCTTGATAGTGCACCGGTTATCATAAAAGATCTGAGCGACAAGGAATGCTTGGAAGTATCCATTATTGAAAACATACAAAGGCAAGATATTAATCCAATAGAGGAAGGTGAAGCTTACAGAAAACTGATAGATGAGTTTTTCTATACACATGAGGAATTAGCTTCAGCTATAGGCAAAAGCCGCAGCCACATAACCAATATGATTCGGATGTTGTTGCTCCCTGATAGGGTGAAAACAATGATCAATGAGAAAAAATTGTCTATGGGTCATGCAAGAGCGTTGATTAATGTTGAAAATGCGGAAAGTATTGCAGAAAAAATAGTTTCTCAGGGCTTAAGCGTTAGACAAACTGAAAAACTGATAAAGGACCTACATCAAAACAACAATCAAAAAGAGCAGAGATATACTAGAAATCAAGATATGACAGTAATAGAAGGCGCTATATCTTCTCAACTTGGTTTAAAGATCAAAATTAATGACAACAATTCTAAGGGTAAAGTTATGATACGGTATGATAATCCAAATGAATTGGATTTGATATTGAAAATTTTGAATAGGAAACTTGAGGCATAGCTAGTAGTTGGCTAGCAAAGCAACAAACCAATATCAACTGTTGGTGTCATGAAAGTAGCTGACACTGGAATCCAGGAATTTTATTAAGTTGGTAAGCATAAAAGTATAACTTCTACGTCATACCGCCGCGGTATCCGCTAACAAGCAGCGGGATGACGATTGTCAGGGTAGCTGTCATCCCAGTGCCCTGACTACTTGGATCCAGGAAAAAGAATGGTGTCATCCAAGTAGCTGACACTGGGATCCAGAAGACTTAATTTCAACCAAGTGGCTGCATAATAAAGGCTAGATCCCAGTGTCACGCACTGGGATGACAAGGTATAAACCTTATCGTCACGCCGCCACGAACCGTCATACCGCGATTCATTCGCGGTATCTCAGCCGCTAACAAGAGATCCCGCTAACACGTAGCGGGATGACGATTGTCAGGCCAGCGCCCCTATAATGTCATCCGAGTAGCCGACACTGGGATCCAGATTGGATACTGAGTTGGTGAGTATAAAAGTATAGCTTCTACGTCATACCGCCGCGAACCGTCATACCGCGATTCATTCGCGGTATCTCAAAGCATAGATCCCGCTAACACGTAGCGGGATGACGATTGTCGGTGAACTTAAGTTACTTTAGCCATAAATATTTAAGAAATTTACCAAACGAAAAAAAGGCAAAAGAAGCCCCGAGTAGCGAGTTTTGACTCTATATTACTGTAAGTGGCGCTGTAATAATGTGCTGACGCTTAGTTTAAGCGCGGTTTGGCTGAATGTAGAAAAAATTTAAAAGACATGCAGCCGCTATAATTTTATGTAATCCGCCAAAAAATACCCTGAGTTTTTTACTGAATTTTGTCATTGAGCCTGCAGGTCAAAAACAAGTTTTGAGTCATAAATACCCTTAATACTATAATAAGGGCGCTGGAGGAGTTTGTCAAGGAAGTTTTTTCGTTTCTATGAGCTACTTGGATGACGAGAAAGGAGCACTTACATATTTATGGCAACCTCATTACCTACGCTCAAAAAGTTTTTCAATATCACTGAGTTTCATTTCTATATAAGTTGGTCTTCCGTGGTTGCATTGCCCGGAATATGGGGTTTTTTCCATTTGTCTAAGCAGCACATTCATTTCTTCTAATCTCATTTTTCTACCCGCTCTAATTGATCCATAACAAGCGATAGTGGCCAATATTTTGTTCACTTTATCTTCTACTGGCAATGTATCTTCTATTTCCGTTAATCTATCGACTATATTAATTAGCATCTCTTTCACATCTATTGCTCCCAAAATTGCAGGGATTTCTTTTACTATCACTTTATTTTCTGGTTTGATCTCAATATCAAAACCCATTTCAAATAACTTATCTTTATAGATTTCAATCATCTCCATTTCGGCTTGATTTTTGATTTCAACCGTTTCAGGAAGAAGTAGTTTTTGTCTTTTTACACTTGATTTTTGTTTTAAGCATTCATATACTAGCCTTTCGTGGGCTGCATGCTGGTCGACTATAATCAATTTGTCTCTTACCTCGGCAATAATGTAAGTATTATAGACCTGACAGCGTGCAAACCCGAGCGGGTGGCTCTCTATCAAATCAACTTGCTCTAACACCTTTTTTTCTAGAACCATAGTCTCCGCTTGTGATGGAAATTTCTGTATGCCGGTATAATCAAACGATTTTGACTGTTCTGATAAGCCTTTTGCTTTTTCATTTGGAGAAGCAAATTCTTTTATTAGTTGATTTTTAAAAGGACTTGGTCTTTTTTCATAAAATTCTTTTTGAACATTAGGTTTATCAAAAGGATCCGGCAATGTTGAATCCATTTTCTGGTCATGCGCTGGAAAAGTGCCTATCCTTCTTGACAATGCTTTAATTAATCCTCTTGTCATTATCTCATATATGAGCTTCTTATTCTGAAACCTTACTTCTGACTTATTTGGATGCACATTTACATCTACTTGATCATAAGGTATCTCTAAATGTAACGCTGCAAAAGGATACCTATCGCTTGGAATAAAATCATGATATGCATACCTAACTGCGCCAATAAGTAAATTATCTTTAATTGGCCTTCCATTAACAAACGTATAGATCTGAGTGGACTTACCACGATTGACAGTCGGCTTACAGATGTGTCCCGTAAGTTTAATGCCGTCTTCTTCTTCATTGATCTCCAAAGAATTGCCCTGAAATTCTTCTTCTACTTCACACAATCTATGAAATAACGAAGTCTGCTTAGCGTATTTTAAGAGCTTTTTATTACCTGAAGTGAGAGTAAACCCTATATGATAGTTAATCATTGCTAGGTTGTTTACAATATCAACAATGCTTTGAGTTTCTGCTCTTTCAGTTTTTAGAAATTTTAGTCTATTTGGAGTGGCAAAAAATAAATCTCGTACTTCAATATGTGTGCCTTGTGATAAAGAGTAAGGAGTTTGCTCCCCTATTTTCTCTCCACCCTCATAACTTATAGACCATGCTTCATTTGCTTCTCTTGCCTTAGACGATAATTTTATCCTACTTACTGCTGCTATTGAAGGCAGAGCTTCTCCTCTAAAGCCAAGATGCTTGATTTCTATCAACTCATTGTCGCTCAATTTTGAAGTAGCATGGCGCATAAACGCAAGTTCTAAATCGTTTTTTTCTACTCCGTTACCATCATCTGTCACAATAATAAGGTTACGCCCACCACTTTCTATTTTAATCTCTATTTCTAAACTTCCAGCATCTATTGCATTTTCCACTAATTCCTTTACTACACTTGCTGGCCTTTCTATCACCTCCCCCGCTGCTATACGGTTTATGGTTTTTGTGTCTAAAAGAATTATTGCCATAGATTTATTATGAAACTGGTTTTTCTTTTACTTCTTTGGTCTGCTTCTCTCTCCCTGTCTCTTATACACATCTGACGCTGCCGACGAAGAGGATAGTGTAGATCTCGGTGGTCGCCGTATCAT
>NODE_18_length_4662_cov_4.434896
TGGCATGGAGGTAGAAATCAAAGTGATCTATGGTTTTATGATAAGCCAATACATAACTCACTGCACCCAACAATGAAGCCAGTAGAGCTAATGGAGAAAGCAATAGTTAATAGCAGCAGACCTGGGGATACTGTACTTGATCCATTTAGCGGTTCTGGCAGCACACTGATTGCATGTGAGAGAACAGGAAGAATTTGTAGAACAATAGAGCTAGATTCAAAGTTTGTAGATGTAACCATAAAACGTTGGCAAATATACACAGGTAGGGAGGCAATTCTTTCTGGTACTGGTAAAACTTTTGCAGAAATTCAAGAAGAAAAACAGTAAGAAAAAAGTGGAAGGGATAATGCAAACAGAAATTTAGTAAGCCTGAGTAGTTGTAATATTAATTTACTGGTATATACCGTATTTTAATGAGTTTAGCGTAACAAATAACTTTGGATTAAATGTGATGCACTCAATGAATCAAGCAAAGACGTCAGCTGGAGTAGTAACGTCGCAAACAAGTAATGAAACATCGTTGTTTTCTGAAGAAGTAGAAAATAATGTTTCAGATTCTACACTATCTGTTAAGAAGAGAATTGAATTGTTTGAAAAAGGTACGAAGCAAACACCTATTATTAAGGAGAAACATATGAAGCAAACTTGTGGTAGTCACGATCTGAAGCAGTGCAACACTGAATACAAGGCAGCTTTTTCGAATGTGATTAGAAATGGTAGTGATAGCAGTATTACACTAGAAATGGACGAGGCAGGTGCTGATCAATTTGATGCACTTTCATCATTAGATGAGGGTGAAGACATAGAGGACGAATTTAATGCAGTTTGTGAGGCAAATGGAATAGGATATAACGGTGGATATTATCCTGATCAGTTTAATGTGGCATTCAGCACATCTTCCAACTGCCAAACATATGACAAAATAGATGTGCATGAAGAGGATAGAAAATCAGGGGATAAGCCAAAGTCATCACCTAAAATCGTACAGCAGGACAATAGTAGGAGTGTGGCTCCACCTTCACCTAGAACAGCAAAAAATCATGTGTCAAATGTTATACAGTCTATTGCACCATCAAAATCATCATTAGAAGTAAAATCATATAACGAGGAAAATATAGAGGAACTAGTTAATGCTGATCCTATTTATTCAGAAATAAACGAAGAACTAGCTAATGGCGAGCCTATTTATTCAAAAATAAACCAAGATACAAAATCTCCAAAAAAGGTTTTAGAAGGGAGTGATAGTGGAATAAGTGGTAATAGCTTTGGAGTACAAAGATCAGATCTACAGAAACTGAAAGATAACTCAATATCTGATAGAGAGGGAGCATCAGAAAGGTCATCTATTGACACACTTAGTGATATATCTTCAAATATTTTGCTACATGAAAGTGATCAAACAAATAGTGGAGGAGTGAATTCAGAAACTCCATTAATTAAAAAAGAAAAGAAAACAAATAGAATTTTGCCAAGAGTAAAATATACAGTGCAGCAGAAGGAATTTATAATTTTCGGTATAGCTGCTGTTGCACTTAGCGTTTCTGCAGCTTTGGTATATTTACAGAATAAAGCACAATTAATTGCATTTTTTGCAAACAGTACCATCTATGTGACTATACCAATTCTAGCTGTTGCACTATTGGTTGCAATTAGTCCGATATTTTGTGGAATAAAGCAATTTAGAGATATTGAAGAGTGTCAAGTAGGGAGAAAGAATGCGAATGAAACTTTGAATCAGGTGCTAAAGTATCAACCAAAAGATAAAGTAATAAAATCAGTCAAACTGGAATACAGCAATGGTACTCATTCACATTTTACACTTAACGCTTGGAAGGGTAAGAACAATTTCATTAATATTGACGACAAAGTCATTAGTAGAAGAAATAAAGTAGAATCAGTAATCAAAGATAGGCCATTATTTACAGCATTATTAAGCAGTTTGGTTGCTGCAAATATAGTATGGCCTTTATTACTGTATGTGGAAGGTGGTATTAGTAGTGTACAGAAGTTTTACCATAATGCTTTGATTAATAACGTAGGGCTATCAGTACTTGTAGGCTCGAGTATACTTGCACTATCAATGATATGCCTTGGAGTACATTACTACAGAAAAACAAATTGCACAAATCTTGTATATTGTGAGGAAAGAGTTGAACCAGAAAAAGTTAATGAAAAGTTCATTGAGGAAATAAAGGAAGCAAGAATAAAAGTGCTTGAAGAAAACCATAGTAAAGATGCTAAATGCAGCAGTTTAACGCTAGAGCAAGTAGTGGTTGAATCTCATAACTACAAAGATGTAATTTATAGTATTAGTTGAAAATAGCCAAATTTCACCATATAAAAAGAAAGCAGCTATAAACCGGAGTACTTCGCTTGATGTTAGTAAAGTATCTCTAAAACATTGGAAAGTATAAACAGGTAAGGAATTGCTGATATTGGCAAAACCTTTTCAGAGACTCAAGAAGAAAACTCGTAAAAAATAGGCAAAAAAAAAGTGAAAATCACGCAAACAGAATGGGCAAAAGAACTAGGATTTTCAAAGCAATATGTCTGTTCTTTAGTAAAAAAAGGAATAGTTGAGCTGGAAGATGGACTTATTGACCGAAAACAAGCAAATGAAGCGGTAGCAGCAATAAGAGATCCAAGTCAACCACTTAGGAGAAAAGAGCGCGGAGAAAAACTTTCAACGATATTGCTAAAAACGCGAATAAAAAATGAAACGGAGCGTGGTAAACTTTTGGAAGCTAAAGTGAAAGCTGAAATAGGCAAATTTGTGTCAATTGAAGAGGTAAAAACTGAAGCATTTAACGTAGCAAGAGTTGTTCGTAATAATTTGCTTAATATTCCAAATAGAGTTTCAGCATTGCTTGCATCACTGAGTGACACTGAAAAGATTCATATGGCGCTAACCGAAGAGATTACAAACTCATTACAAGAATTATCTAATATTAAGTTTTAAATAATGTCTGCTAACTTAAGTTTAGAATTAATAAAGTGTCTTATTAATCAACCAGGAGTGGATGTAAATGTTAGAGGATTAAATGGGAAAACCCCACTACATTATGCAGTAGAAATTAACGAGCTTAGTATGGTTGCTCTCTTACTAAATAGGAAAAATATTAATCCACTGATCACTGATGATAATGGTAAAAGTGCGCTGGATTGTGCAAGAGAAGAGATATTACAAGCACTAATCAATCACAAATATGGATTGGAGAAAGATAGCTTACTTCACTTAGCTGCGATGTTGAATGAAGCAAATGCTGTAAGGTTTTTACTCGACAAAGGGACTAATGTTAATGAGCAGAATGCTTTACTACATACACCGTTACACTTAGCGGCAGGAGCTGGGCATGAACAAATAGTAGAAATTTTAATTAGAGAAGGAAATGCGGACAAAGATGTTCTTGATGCGAGAAATCATGCAGCAATTCATTATGCAGTAAACAACAAGAAGCTAGGAGTAGTAAAATTACTTTCAAATCTTGGTGCGAATGTTAATGTAGTTGGCAGCGGCAGAAATGCAATGAAATTATCTTCTTTGCACGTAGCTATAAGTAGTAGTAATTACGACGAAAGGGACTTATGTTTAGATATTGTAAGATGCTTAATAAATGTTCCTAATGCTGGGGTTAACTTACAAGATTATGAAAATAAAACGCCACTACATTATGCTGAAAGGCTGAAAACAATAGAAGTTTTACTAACGCGAGAAGATATAGATCCTTTAATTAAGGATGATAATGGCAAGACACCATTTTGTTATGCAAAAGAAGCAAATAGATTAGATATAGTAAAGATTTTAGCAAGTAATAGATACGGAGCTGATAAAAACAGTTTGCTTCATTTAGCTGCCAGAAAAGGATATGAAGACCTAATAGACGGTATTCTTGGTGAAGGAGTTGAAATAGATGCTGTAGATGAGAGTGGAAAAACGGGAATTTATGTTGCTGTAAAGCATGGTCACTTTAACGTAGTAAAGTTGTTGCTAAAGAGAGGAGCAGATGCCACGGATGTTTTTCAGTATGCAATAATAACGAACAACGCAAAATTAATAAAATTACTGAGCAAAGAGAAGGAAATAGTGTTATTTGGAAGACAGAAGAACTTTCCAACATTTCATTTATTGAGCAATAAATATTTTGAAGAAAGGAAAATAGCAGACAAAAAAATAAAGAAATATATCAATATCGTCTGTGTTTCTATAACAGTATGTGCAATAGTGATAGTGGGAATTTACCCTAACATTATAGCTGCGGTAATGGTGGGAATAGTTGCGCTCATAGCTGCAATAGCAATGAGTAATTTAACTCAGAAGTACATAGAAGAAGCACTTGAAAAGAAAATGTTTATTGAACTCGAAAGTGAGAAAACAAGTGAGTGCAGTTCTATTTTAAGTGATGTTGAGGTATCATCTAATGATGGTGAAGAGCTAGCGATATGATATATGCTACATCTTTTTCTGAAGGTTTAAAGCCAGATCCACTACTTAAAGTGTCAGAGTGGGCGAATGAGTATCGAGTTTTAGCGCCAACTGCAGCATCAGAGCCAGGTAAATGGAGAACAGAAAGAACTCCTTATTTAAAAGAAATCATGGATTCACTTTCTCCGTCCTCACCAGCAGAAAAAGTAGTATTCATGAAAGGAGCGCAGATTGGAGGA
>NODE_19_length_4575_cov_4.314140
TGATACGGCGACCACCGAGATCTACACTATCCTCTTCGTCGGCAGCGTCAGATGTGTATAAGAGACAGCATAAATATACAGACAAGAGCTACTAAAATTTGTCCACCAGCAAAAATAATACCGATTACCGAACCTGCAACTAATAAGACAGGAGCAGCACCAAGCAAGACTGCTAACATTGCAACACCTCCAGTACCAATTTTGCCACCAATTCCATCTAAAGGGGCACCTAAATAAAATAAAATTCTACAATCAAGCCTATCCCAAGGTGCAAGATAACTGTAAGATACCCTCTTTCCTGCACGAGTATATTCATAATCTGTACCTGCTTTATAATTACATATGCCTTTACTTTCAGATGATGCTTTTAGCACTATCTCTGACAAACCATTTGAGAGACGAGTTAATTCTCCATAATAATGAGACATGGTACTGCCTGTTGTGAAGTAAATCACTAAAGCGAATTTTATGATCAACATATACATTTCTTGAGGCCTCTGAACTCCACCAGACATGGCTTTTATAGAGAACAGTATTAAAGCTAAAACTAAAACAGCAGTTACAGTGTTTTTCAGCCTTTTCTGTGCTACAGATATAAAACTCTCACCATTTGGTGCACCTTTACCTGCAACTAAATTATCTAACGATTCCTTAATGCATTGCACTATCATAGAAGTTACGGGAATAGGAGCTAATGATTTACTCCCTGCCTGGTTATAACAAGCTTCAGAAACATACGAGCTAAAACAGCCAGCATTATCATAACCTACAAAAATTTTCCCCCCTTGTCCGTTGAGTCTTTTTTCTTTAGATCTGATAATAGTTTTATAGTCATCATTATTACCAATAGGAACTTTTTCCTCTCCTGTACCATCTTTATTTTTGAATATCATCACAGATTTTTCACACATAGGAGCAAGTGGGTCAGGTGGCAATTCCGTGCACCCCATATCAACCCCTTGCGGCCAAGGAGTCATTTCGATACCAAGCATGCTAACACTGGCTAACTCCACACATAATCTGCCCGTTTTTCTCACTGCTTTGAATGTAGCTCCATGTATGGGTTCGCTCTGTCCTGCTTTGAGAACTCTACATTCCAGACCACCATCAACCTTCGAGGACCATGACCCATCTACGTATCCAGTGTCTTTCTCCCTGACATCAAAGTCTATGTATCCAGGTTTTCCTCTGGAATTAAAGTCTACCTTATTAAAAAGATTACCAAAAGTTAAAGGGTTTCGATGACATACTTCTATATATTCACTGTATTGCACACCATTTTTTGGCCAGTAATAACTCTCTGTACTCTCCTGAACGTTAGAATTTAAGGCTTCTTTTTCTGCTCTTTTCCCGTCATAATCTTTTTTGTTCACGTCTTCCCGAGCTTTATTTTGCAAACAAGAAAAATATTCCTCTTCTGTTTGGTAATTTTCATTGGTGCAGCCACTATAACCTGTGTCTTCTAATTTAAAATTTTTGTATTTTCCATCATGATCACGTGCAACTGGGTGTTTAACAAAACTATGTTCACAAACAACAAGCCCTCCTATCGCTTTCCAGACTCCAACAATTGCAGCTATCATTCCAACAATAACAAGAGCGGTAAACAAACCAGCAGAAGAAACGATCAAAACAATGCCAGTAAATATTGCGCCAACAGCAATCGCTATTCCAGCAAGTGCTGCAGCTGTTTTAAACGCTCCACAATCAGGATTAGAGGCACGACTAAAACTGCCAGTGGAATTAAATCTGCTAACAAATTCTGTCTTGTCAGTACCACTTACTCCATCTGCAAGCACTGGATATGAGAGTAAAAAGTCTATATTTAGTAAAAATATCGCAATTAATAGCAATGACAGCTTAGTCTTAAACATTTTTTACCTTCTGATAAAATATAGGCAACCATACTTTTGGGTTGTCCCCAACTTCATTTAATATATCGTGTAACAATAGAACACTTTCTGCACGTCCGGATAATACGTTGATTATATCATCCAGGCCTTTTAAGTCTATTCTAGCTACTACAGCATTGACTCCTTGTTTCACCAAAAAGAATCTAGTACTCGGATCTGTGTGCTTAATTAATATATATTCACGTTCAGTTAACATAAAAACATCCCGATAGACACTAGTAGCTTTCAGATTTGGTAAAAAAATCTGTGTCGCTGTTTGTTGTACAAGCGTATCGCTAATAGTACTTTTACTTGCATCCTCAACACTCTGAGTAGCAAAAATCACAAAAGCATTTAGTTTTCTCAGTACCTTCAACCAGTCTTTTATCTTGGGTGCAAAAACTGGATTATCTATTAACGCCCATGCCTCATCAAGAACGATAATAGATGGAGTGCCATCAAGAGATATACTAATCCTATGAAATAAATAAATCAAGACCGGTCCAAGAGCAACAGGATCTTTGAGCAAGCTAGCCATCTCAAAACCAAATACTCTTGCTCGTGAAAAATCTAGCAAATCTTCTTTATTGTCAAATATTGCAGCATGAGAACCATTATCATGCCACATAGATATTGCCCCAGCTAGAGTATCAGGACCTGCAAGCCCTAAAAACGGTACGAGGTTTCTCAAGAATCTGTCTTCTTTTCTTAATTTAAAATTTCCTTCAATTGCATCATTAATTCGTGCAATATCTTCTGAAGTAAATTTATCATTATATACCGAAATTAAAGACTTTATCCACTCCATTAAAAATGTTCTATTATCAGAGGTATCATCAAGTTGTAAAGGATTAAAATTTGTTTTAGTTCTTGGTTCTATTACAGTATAGATACCACTAAGTGCTCTTAAGAAAATCTCTGCACCGCGATCTTTATCAAAAAAGAATATCCTTGGAGAAAACTTCATCGCTTGGGCACACAGGAAATTCATTAAAACAGTTTTACCAGCACCAGTTGGGCCAATTATCATAGTGTGTCCAACATCCCTTATATGAAAGTTGAAAAAAAATGGAGTACCAGATGTCGTGTCAAAAACTGTAACGGCATCTCCCCAGTGGTTATTGAATTTATTACCAGTAGGATAATTATGTTGAGATGCAAATCCAGCCAAATTAAGACTACTTATTGTAGCTTTTCTCACTATATAATCGAAATTACCAGGAATTTGCGCCCAAAATGCTGGTTCAAGGTTAACTCTCTCACGTATAGGGTAAACACCGCAATTAGAAAGCTCTGATTCTACCAACGACAGAGCGTTATCCAATGATTTAGGACTTTTTTCTATACATAAAATAGTCAGGTGATGTTGACCAAACGCAATCTTACCACTCATTGCGTCATCAAGCGCTTGAGAAATTTCTGCTATTTGAGAAATAGCTTTATCTGCAGACTGTATCATTCGATTTTGCTGTATCTGCATTTTTCCAATCGCCATTTGCCTGTTTATAAATTGAAAAGATTGCGTAATTATAAACTCGTAAGGAAGTTGTAAAAACGAATCAAGCATTCCTGCAGAAGTATGATTTCCATATTCTTTGATACTAATTATTCCAGCATATTTACTCTCATTATGAGTCACAACCTGTATCATCTTACGGCCAAAGAATAACCTATGTACTGGTAAGTACCTTGATATTTCAGTTCTTAGCGGAAAAAGCGTATTTGTAACGAATCCACAATTTACGATTCTAGATAGAAACTCCATTATTTCGCAGAACAAACCATCTGGAGTTTCTTTTACTCCAAGAATTTTAGGCGAATAATTTCTAAGGCTTGTCACTACACGATTTGTCGTTTCCTCTAAATCTTCATACGTGGCACGTATATCACTTTCCCAAGCATGTTTTGAAGTTACATGTCCGAATTTTTTTAGTAGATGTGACAAAAATTCTACTCCTTTTGTGTCCGCTCTACGGATAATCGTAATGTATAGGTCATTAATAAATGATTGCCTTGTTGCGTGTTTTTCTCTCCATTTTAGATTTACGTGATTAGCGAAAAAATTCGGCAAACCTTGACTTGCAAATTCATCAGAAAAAATATTTTTCTTACGTCTGATAGTATGAAAATACAAACTAAATGCCGGAGATGAAATGCTTCTTAGCATCTGATTCCTGATGTTGTTCTGTATGACTAAATCCTCGTCATCGGCAGTTTCAAATGCAAAACCACTTAATTTTATAACCTTAACCAACCAATTTTCTTTTGTCATCAAGGTTGTGCTATTCCAATAGCAAGAATAAGGAATAAATTCAGCAGCGTGAACTTCCCTGTTCAGAGTAGATTTATTCTTTGATTGAATAGCCCTAAACCTCAGCATCACACAACGTTAAGCAATATCATAAGAATTGGCTCCATGGTAAAAACGATTTAAACATTTCGAGCACTTTCCCAATTTTACCATAAATAATTCAATAAACAACGGTTCTTTTGCAGAAGCTATATAACCAAGTCCATGTATACCTGGTAACATTAAGAGAATCACTCTTAAATCATTTGAATTAATGAAAATTAGCATGCAAATCAGGACGTTTAATATTGCAAACATATAACTCACACCAAAGAGCATTGCAGCTGTCTCTTATACACATCTGACGCTGCCGACGAAGAGGATAGTGTAGAT
>NODE_20_length_4563_cov_8.482390
TATTAATAATAGGTAAAAGTGTATGAAATAAAAAGAAAAAGACTTGCTTTCTTATGCTAAAACGGACATGACTTGAATAGCGGCAGGTAAATATAAGAAATTTGTCTGGCGCTAGAAAAGCTAATTTTGTGAGGTATGAAATGAGTTTTAGCAAGAGTAAGTTTTTTAAAGAAGTATCAAGTAACGGGTTTAAAAACATTAATAAAAGAAATGAAGAAGGAGAGACGATCTTGCATCAAGCAGTAGAAATCTCTGATTATAAAACAGTGAGGTTATTAATAAAAAAAGGAGCAGATGTTAATGCAAGAGATAAAAATGGTTATACACCTCTGCACTGTGCAGTATTTGCAAAAAGTTTAGAAAATGTAAAAGTGCTGCTAAGAGAAGGAGCAGAAGTAAATGCCACTCAATATGTCACTGGATGTACGCCACTGCACTCTGCGTGCAAAATAGGAGGAGCAGGAGTTGAAATAATAAAAGAGCTGGTAAAGGCCGGAGCTGAAGTTAATCAACTGAATAAGTACGGTGCAACACCAATGTACTATATCTGGGAAAGTGAAAAGTATCGTCTATGTGATAGCAAAGAGAGTGAAAAGGCGAGTAAATTTTTGAGAGAAAAAGGAGGAATAACAAAAAGTAGGGAACTGACGTGCTATGGAATAGAGGGGCTAGTGGGAGAAATAGCAGACATGTTGAATGGAAGCTACATGCCGGGGCTAAAAATAATAGAGATAGGAGAAATAAGGAGGAGAGACAAATCGCTAATAAAGAAAGAATGTCAAAATTTAGCAAGCAAGATAATCAGCCAAGTGAATGCAATGATAGATGAGGTGGTAAAAAGGAAGGCTTAGGTTTAAAGAAAAGGTGGGGTAAGTTATGGTAAAGCTGGGTAAAAAAGAGGAGTCACTATTAGAGAACTCGTTTAAAAATATTTATGAAAGAGACGAAAAAGGAAGAACAGCTCTACATTATGCAGTAGAGGTAAAAACAGTGAGGTTATTAATCGAAAAAGGAGTAGATGTGAATGCAGCAGATGTAAGAGGACATACAGCACTGCATCTAGCGATAACGGAGAAACGTCTAGAAACAGTTAGAGAATTGATAAAATCAGGAGGGAATGTAAATGCTGAAGAGTATGGCAATAAATGCACTCCGCTGCATCTTGCATGTATGGTAGGAGAAAAAGAAATAGTGGAGGAGCTAGTAAAAGCAGGGGCTGAAATAGAGCAAGCAGATAAATTTGGAATAACAGCGATGGATTATGCGAAAAATAGCAAAGAAATAGCCGAGGTATTAAAGAAAGAAACAGAGAAAATGGAAAGTTTGTTAAAAAAATAAGAGTCGTATCAGAAAGCGCAACAGCAGTTGGTAAAGGAAGGGCTAGACCAAATTTGAAGGCTGTAGCTGATAAAAGTTGGTCTTTTTCATAAGAGTAAATGGATTGATGGAAAAAAGGAGTGGTAAGGCTCCTTGCACTACAAAAACATTTGCAGGAGAAACTATGAGAAAAAGAACATTAACTTGCCGATACGAGCCAGATGAATTAGCGGAACAACATCTAGCAGACGCCTATGAGCTGTTACTAAGGTATGCGGTAAAAAGAAACAATGAAAAGGAGATAAAGAAAAATGATAACAGTGGCCTTATATGCAAGAGTTTCATCAAAGAGTCAAGCGCAGAACAATACAATAGAGAGTCAAATTGCCGAGCTCAAGCATAGAATTGCTGCAGATAAGCATGAGTTATTGAATGAGTATGAATTTAAGGATGATGGGCTTAGTGGGTGGAGTTTAGAACGTGAAGGTTTAGATGCATTACGTGATAAAGTAGGAGAAGATCAAATTGATAAAATTTATATTCATTCACCTGACCGACTATCAAGAAAATCTGCACATCAAATGATATTACTTGATGAATTTGAAAAAGCAGGAGTAGAAGTAATATTCTTAAATCATAAGACTGAAAATAATCCAGAGTCTAAATTGTTATTGGGAATGCAAGGATTAGTGGCAGAATATGAGTGTACAAAGATTATGGAACGTAGTCGTAGGGGAAAACTCCATAGAGCAAAAAAAGGCTGTGTAAGTGTAATTGGCATTGCACCTTTTGGTTATAATCGTATAAAGCATGTAGATAGAGAAAAGACAAAGTTTGAAATAAATGAAGAGGAAGCAAAAATAGTAAAGCAGATATTCATGTGGGTAGGGCAAGAGAGAATAAGTATAAGGGAAGTGATACGTAGACTAAGAGATAAGTCAATTAGAACAAGAACTGGAAAGAAGTTGTGGTGTCCAATAATAATTTGGAAGGTGTTAAGAAATCCAGCATATAAAGGACAAGCAGCGTTTGGTAAATTAAAGAGGGTTGAAAAAAGAGAAAGAAATAAACAAAAGGTTTCTATCTGTCGCACAGATGAGGACAGCTGGATTTATATACCAGTACCAAAAATAGTTGATGAAGGGTTATTTAATAAAGTACAAAAGCAACTGGATGAAAATAGAAAAAGAGCAAGGATGCAGAGAGAGGGAGGAAAAAAGAAATATCTATTACAAGGTCTAGTTGTGTGTCAAAACTGTGGATATGCGTATAGTGGTGCACAATGTGGAGTTGAGGGAAAAAAGTTTAGCTATTATCGCTGTAGTAGTACTATACGTATTACTGATGGTAGGGAGAAGTGTACTAATAAATTGGTCCGTACAGATATGTTAGAAACAGCTATATGGGAAAAGGTGAAAAATTTACTAAAAAACCCAGAGATAATAAAAAATGAGTATCACCGTAGAATTGCAGAAAATAAAAATGATGAATCATCAGATAAGAAGCTTGCAAGAAGGGAAAATCAAATAAAACAAGGCATCGAAAAGTTAATGGAAGACTATTATAGTCAAGAAAATGTAGGAGATAAAGGATATATAAGTGAGGAAGAATTTAAACAGACGATGAAAAGAATGAGGGAACGCTTAAGAGGGATAGAAGAAGAGAAGAAAAAGGTAGTTGATCAAAAAGCAATAGAGAAGGGAATGAACCTTATCATCAACAGTATAAAGAGTCTTTATTCCAGTGTAAAATCTAATTTGGAACAGCTAGATTGGCAAACTAAGCGTGGCATCATTAAAGCATTAGTAGAACGAATTCAGATTGGTTATGACCAGGTAGAAGTGGCGTTTAGAATCGAAGAACCAGCACAGGATGGAGAGATTTTTAATTTGCAACATTGTACTGGACGTCATGATAAGGGGGCTGGCGGAGTTTGTCAAGTAAGTTTTTTCGTTTCTGCGAGCTACTACCCTTTCTTGGTGGACTAAAATCACAACAGCTGCAGAACCTAAATTGCTTCATACTACACCTTTCCCCTTTCCCCTGAAACTAAAATCTATATACTTAACTTTAGAAACTTTAAAATAAGATGCGATCTAATATTAGGCAGTTATTTTACTATATAAAGCCTAATCTATCCTATTTTGTCATAGCTTTTATTGCAGTTTTATTTTCAGCCTTAACGATCCTCCTCTTTGGCAGAGGCTTAAGCAATATAATTGATTCTGGCACAGAGCACGATTTTACTACCAAACTATTAGTTGCAATACTTATAGTTTTAGCCATTTCTCTCACTGCATTTACTCGGTTATATTTCATTGGCATTGGCAGCGAGAAAGTTATCGCAAGAATCAGATATGACTTATATAGCAGTATCACTAACTTGCAACCAAGTTTCTTTGAGAACACAGGCGTACAAGATGTTATCTCAGCGTTAATTACTGATACCTCTGTGCTGCAATCAATAATAAACAGCAGCTTACTAACCATATTACGAAATTTTGTGATTCTGATTGGCAGTGTTGCTATGTTATTATATACAAATATACAACTAACTGCGTATGCAGCCGCAATAATACCTATACTACTCATTATCATGACCTCACTTGGAAAAAAAGCGCGTAGCTATGCACGCTTTGCCCAGGATAAATTAAGTGAGCTTGCGTCATTTAGTGAGGAAAATTTTAGATCTATAGTGACTATCAAATCGTTTGTACTCGAAGAAAATGAAAAAACCCGTTTTAAGGAGTATTTAAACTCAGTATCAAAATCATACGTAAAATTAGTACTCTTGCGTGCTATTCTAGTAACTCTAGTTATCACGTGTGTGATAGGTTCACTAGTTGTTTTGCTCTTTTTTGGTATTAAAGAAGTCTTAAGCAATAATATAACTATTGGAGAACTCTCCTCATTTGTGTTTTATTCAGCGCTTGCGGCAGGAGCTATAAATAATTTGAGCGATAATATCAGTGATTTACAACGAGGTCTTGGAATAGTAGAGCGTTTATTTGAATTTAAAAATATGAAAAGCTCTATAGTAGATGCCGATGATCCTATAAAAATTTATAGTGTTCAAAAAGGAATTTCGTTTAATGGTGTAACATTTTTTTATGCTGATAAGCCAGCATTAGATAACGTATCATTTTCTATAGAGGCAGGTCAAGCAGTATCAATTCTGTCTCTTATACACATCTCCGAGCCCACGAGACTAAGGCGAATCTCGTATGCCGTCTTCTGCTTGAAAAA
>NODE_21_length_4533_cov_5.607047
CAGAAGACGGCATACGAGATTCGCCTTAGTCTCGTGGGCTCGGAGATGTGTATAAGAGACAGATATCTTCTATATCAAGCCATTTCATACTTTTTTGTATTTATCTGCTAAGTTAAATTGGTGCCCATGGGGAGACTTGAACTCCCAAGGTCGCAAAACCCACGGATTTTAAGTCCGCTGCGTCTACCGATTCCGCCACACGGGCTTTTTTTATCTATCTAGAGTAAAACTCTACTACTAAATTGACTTCCATGTCTGCTGAATAAGGAACCTCAGAATATTGAGGTGACCTCAAATACTTCACTGAATGCTCTTTACTATCTGCTTCTAAATAATCCGGAGCCTTGCGCTCTTGTTTTTGTTCAGCCTCTACTACTACAGGGATTTTTGCTGCCCTTTCTCTTATTTTTATTATATCACCTGGCTTCACTCGATAACTCGATATGTTAACCACCTTATCATTAACTGTAACGTGCTTGTGAGATATGAGCTGCTTTGCTGAGTAAATTGTTGGAACAAGACCAGAGTGGTATAAAACAGAACTTAATCTCGATTCTAAGATACCGATAAAATTATCAGCCGTATAACCCTTTCTGTTATAAGCATCTAAAAATGTACGTCTGAGCTGCTTACTTGAAATCGCATAGTAAAACTTAAATTTCTTATGCGCAGCAAACTGCTTACCAAAGTCGGATAACTTCTTGAATCCAAGAATACCATGTTGACCTGGAGGGTATTTCCTTTTGTTTACTGGGTCTTTAGCTCTACCCCATAAATTTACACCAAGTCTACGGCTAATCCTATACTTTCTAGTGATAACAGTTGTCATATAAAAACTCTCACGATTTAACTTTAGATTATTAAGGATTTTAGCACTCAGTGTCAACTTGTTTTTGCTGATATAATCTTTTATACTTCATTTTTAAGTTTTTCTATTAACACATGAATCATTCACATTTAAAATCTATGGCAAACGCCATCCGTTTTTTATCAATTGATGCAGTACAAAAAGCAAACTCTGGACACCCAGGTATGCCACTTGGCATGGCAGATGTTGCAACTGTTTTGTTTGCTAAATATCTGAATCATAATCCTGATGATTCTAAATGGTTCAATAGAGATCGCTTTGTTTTATCAAACGGTCATGGGTCAATGTTACTATACTCAATATTATATTTGACAGGTTATATTAGCGTAGATGAGCTAAAAAACTTCAGACAAATGGGATCCAAGACCCCAGGTCATCCAGAGTTCGGCTTGACTTCCGGGGTAGAGGCAACAACAGGCCCGCTCGGTCAGGGGTTTGCCGCTGCTGTTGGCATGGCACTTGCTGAATCGATACTTGAAAAGCAGTTTAGAATCAATCACTACACTTATGTGATGCTAGGGGATGGCTGTCTTATGGAAGGAATAAGCCATGAAGCAGCATCACTTGCTGGGCATCTTAAATTGAATAAGCTTATAGCTCTTTTTGATGATAATGATATTTCTATAGATGGCGCTACTTGCCTTTCCTGTTCTGACGATGTAGAGAAACGCTTCTTAGCGTATGGATGGAATGTTGACAAAATTGATGGCCATGATTTTGATGCCATATCCCTTGCAATAGAGCAAGCAAAAAAGTCTGATAAACCTACAATGATCTGCTGCAAAACTATTATCGGAAAATTTTCAAGCCGTGCTGGCACATCCTCTGCTCACAGTGGTGCTTTTTCGGAGGAAGACATAAAACAGATGAGAGAGAAATTAAACTGGAATTATGAACCATTCCATGTACCAGAAGATGTGAAAAATGCCTGGAAGAAAACTGTTGAGAGAGCAAAACAAAACTACACGATGTCATTCCAGCGCGTGACGCTGGAATCCAGGAAAGAAGAAAAAGAATGGATCCCAGTGTCAAGCACTGGGATGACAGAAGAGAATGCTGGGATGACAGGGTATCATGCAGAACTTCAAAGACGGTTAGATAAACATCTACCAGATAATATCGCTGGTGTTTTAGCTGACCTGAAGAAACAAATATGTGAGCTAATGCCAAACGAAGCTACTCGATCTTCTTTCGGCAGAGTAATGGAACTTTTAACTGAGTCTATGCCGGAATTAATCGGCGGTTCTGCTGATCTTACCGGGTCAAATTGCACTAAATATGAGCACATGCAGGTAATAAATAGCAATAATTATAGTGGCTCTTATGTCCACTATGGAGTGAGAGAGCACGCTATGGCAGCATGTATGAATGGTATGGCACTTCACGGCGCGATTCTTCCTTATGGCGGCACTTTTTTGGTATTTTCCGACTATTGTCGTCCTGCTATACGTCTTTCAGCTCTGATGAAGCAGCAGGTTATGTATGTCATGACTCACGACTCAATTGGAGTGGGAGAAGATGGCCCGACTCATCAGCCAATAGAGCATTTAGCCTCTTTGCGTGCTATACCAAATCTATATGTTTTTAGGCCAGCCGATGCAGTTGAAACTCTGGAGTGTGTTAGCATTGCACTCGAAAAGAAAGAATCTCCAGCACTGTTTGCGCTCTCAAGGCAAAACGTAAGTTACATGCGCAAGTTCTACTCTGATATCGATCAATCTGCTAATTTATCGAAGTTTGGTGCATATATTTTGTGTGAATGTTCAAAAGAATTAAAAGTGACGATATTTGCTACGGGGTCCGAGGTTGAAATTGCAGTTGAAGCAAGGGAGAAATTGCAGGAAAAGGGTATAGGTACAAGGATTGTTTCTATGCCATGCTGGAGGCTTTTTGACGAGCAAAGCGATGAATATAAAGCGGCAATATTAAATAATGACAGCATTAAAGTTGCAATTGAAGCCGGAAGTGAAATGGGTTGGCATAAATATATAGGTTCAAACGGTATATTTATTGGCATGAAAAGCTTCGGAGAATCAGCACCTTATAAAACACTCTATGAGCATTTTAATATCAGCGCAGATCATGTGGTAAAATGTGTGTGTGAGAAACTGGTTTACATTCAGTAGACTTCTTGCATAACCATATGAAAGCCCACTCTTCTTTGTCATCCCAGTACGTGACGTTATTTCCATCCAAGATGATGTCATTCCAGCACTTGACACTGGCATCTAGTTTTCTTTACAAATTCACCAAAAGTGCTTCATTCTATAACGCAAAACCCATACTCACCAAACCCAATGCATTACTTGCAATTAAGTTTCCTGGATCCCAGTGTCAAGCACTGGGATGACACCTTTTCCGGTAGAAGATCACTATCAAATCACATTGCTCTGGTCATTATGATCACCATTATTTTGTTCAACTGATTGATCGACCCCAGGTGAAGAAGAATCATCATAAGGTTGTGTGTCAGACTTTTCTTCGTCAGACCCAAACAACCATGAAAAAAAACCACCAAAAAATGATGCAATTAATGAAAAAGGCTTCATAAGTATACTAAACAAACTACCAAAAAAAGAGCTCGGCTGTTCTTCTGTTTGTGCAGGTTCTGTGGAAGCAACAGGACCTACATCGTTGTCTTGTACATCAGTTCCTTGTTCTGCACTGGTGGTGCTGGTTTTTTCCCCTTCTTTGCTATTATCTGATTGTAGTTCAGTATCATCACCTACTCGTTTTTCTTCCTCTTGACCCCCTTCACTATCTGTCGATGATCCACCCGCTGAACCATCATCAGATTTTTCTGCGGGTTGCAATAGAGTTTTTATTCCTTCATCAGTGGCTAATTTGAAAGGAGTGTTTCCATGTTTATCTTCTATATTAACATCGATTCCATCTTTTCCCAATAGGGCTTCTACTGCCTCTTTATGGCCCTTTACAACGGCCCAATGTAAAGGAGTCTGTTCTGCAAGTTTATCTTTTATATTAACATCGATTCCTTCTGCTCCCAGTAGAGCGTTCAATACATTTATATCTATGTTGTCCTTTTTAGCAGCCAAATGCAAAGGAGTCCTGTCATCTTTATCTTGTGCATTAACATTGATTTCTTTTGCTCCCAGTAGAGCGTTCAATACATTTATATCTATGTTGTCCTTTTTAAGAACAGAATGTAAAGGAGTATCTTTATTCTTATCTGCTAAATTAACATCAATTCCCTCTTTTCTAAGTAGAGCGTTCAATACATTTATATCTATGTTGCCCTTTTTAAGAACAGAATGTAAAGGAGTATCTTTATTCTTATCTGCTAAATTAACATCGATTCCATCTTTTCCCAATAGGGCTTCTACTACCTCTTCATGGCTATTTTTAGCAGCACAATGTAGAGGAGTCTTTCCATCTTGATCTGTTGCATTAACACTTGCTCCTTGATTTATTAGATCGTTTACTGTATCGATATCACCTCTTCCAGCAGCCTTAAGTAATTCATCTGTGTTTTGTAATAGAGTTCGTATGTCTTGAGTAGTGGCTAAATCTAAAGGAGTGTCTCCATTTTCATCTTCTGCATCAACATTTGCCCCTTTGTCCAATAGAGCTTCTACTACCTCTTTATGGCCCTTTTCAGCAGCCCAATGTAGAGGAGTCTCTTTCTGCTGATTTGTTGCATTAAC
>NODE_22_length_4199_cov_4.395924
ATATGATTTATAATGACTGACACAAGTTTTAAATATTTTATGCTCAAGAAATTAGCTTGGTACTGGTCTTTTGTAGAGTTAATTAAAGGGTTTGTTATTACATTAAAATATATGTTTAAGCCAAAGGTTACTTTGAGGTATCCTATGGAGAAGGGCCCTTTAAGTCCAAGGTTTCGTGGTGAGCATGCGTTGCGTAGGTATCCAAACGGTGAAGAACGATGCATAGCTTGTAAATTATGTGAAGTTATCTGCCCTGCTCAAGCAATAGTTATTGAAGCAGAGGAAAGAGAAGACGGTAGTCGCCGCACCACGCGCTATGATATTGATATGACAAAATGCATATACTGCGGACTTTGCCAAGAGGCATGTCCAGTTGATGCAATTGTTGAAGGTCCTAACTTTGAATTTGCTACTGAAACAAGAGAGGAGCTAATGTACAATAAAGAAAAGTTATTGCGTAATGGTGAAGTTTGGGAAGACGCAATTGCACTCAGGTTAAAAAAGAATAGGCCTTATTATTAATGTTCAGAGCTTATAACCCTGTTATCCATTATGATTTAGGGGCAGTGCCCACTAGGGGTGGTGTCATCCCAGTAGCTGATACACAACTGTACGAACATTTGTTTGCGAGGGCAGTATGTTAAATGTTATAGCCTGTTTTGCCTCAAACACAAAGGTGTCATCCCAGTGCTTGACACTGGGATCCAGTAAAATTGATTGTGAACAAGCACACTATGCAACATTTTCAATGAAATTACAAAAAAGCTGGATTCCAGTGTCAAGCACTGGGATGACACCATTTGCTGTGCAATTTACCTTCGAAAATGAATGTTCGTATGGCTATGTGCGTGACACTGGGATGACACCGTTGGAAGAAGCAAACCGCCTTCAAGCTACATGTCCGTATAGGTTTATTTATGGTTAGGGTTACTTTTTCAACCGAACAAAAAGTAAAAGAATACAGTGGTAAAGTCACTGGCTTTGATATATTACAACCGGATGCTTTGAAAGAAGTAGTTGCATTGAAAGTAAATGGTGAGCTATATGACCTCTCACGTGAAATTGAAGCTGATGCAGAGATAGAGGTGATACAACTGAGTGACGAAGTGGGTTTAGATATAATAAGGCATGATGCTGCTCATATAATGGCGCAGGCAGTGAAAGAGCTATTTCCTAATACTCAGATTACTATCGGCCCAACAATTCAGGACGGTTTTTACTATGATTTTGCTACAGATCGTACCTTCACTACGGACGATCTTACCGCAATAGAAAAGAAAATGAAAGAGATTGTAAAAAGTAACCACAGATTTGTTCGAGAAGTTTGGACTCGCAAGCAGTCAGTTGATTTCTTTAGTGGTATAGGCGAAAAATATAAGGTTGATATTATCTCATCCATACCAGAGGGTGAAAACCTAACTGTTTATAGGCAAGGTGATTTTGTTGACCTATGCCGTGGTCCGCACTCACCATCAACCGGTAGAGTTAAAGCGTTTAAACTTATGAAAGTAGCGGGTGCATACTGGCGTGGTGATTCTAAGGGCCCAATGTTGCAGCGAATATATGGCACAGCATGGGGAAATAAGGATGAATTAAACGCTTACCTTGAGTGCCTCAAAGAAGCAGAAAAACGTGATCACCGCAAAATTGCTAAGGATATGGATTTATTTCACATTCAAGAGGAAGCTGTTGGGCAGGTTTTTTGGCATGAACAAGGATATATTCTATATAATGTTCTTGAGTCTTACATCAGAAAGAAGCTAATAAATAATGGCTATTTTGAGGTAAAAACTCCTATTTTAGTAAGTAAAGAGCTGTGGGAAAGATCTGGACATTGGGATAAGTTTCGTGAAAATATGTTTATTGTTGACGAATCTGAGAATAAAAAGTTAGCAATAAAACCCATGAATTGTCCTTGTCATGTGCAGATTTTTAATTCTCACACCAGGAGCTACCGTGATTTACCAATACGTATGGCAGAGTTTGGCACATGCCATAGAAATGAAAGCTCAGGCTCATTGCACGGACTGATGCGAGTGCGTGGTTTTACGCAAGACGATGCACACATTTTTTGTATGGAAGAACAAGTGAATTCTGAGACTATAAAGTTTTGTGACCTTTTAAAAGAAGTATATTCAGAGCTTGGATTTAATGAAATTTCTGTGAAATTTTCAGACCGTCCAGATATTAGAGCAGGTAATGATGAAGTGTGGGATAGAGCTGAAAAAGCGCTGCTTGAAGCCGTTAAAGAAGCGGGCTTGAGTTATAAACTTAACCCTGGTGAAGGTGCATTTTATGGTCCAAAGTTAGAGTTCGTTTTGAAAGACGCAATAGGCAGAAATTGGCAATGTGGAACATTACAAGTTGATTTCATTTTACCAGAACGTCTGGGAGCTTTTTATATAGGGGCAGATGGGCACAAGCATCACCCTGTCATGTTACATAGGGCAATTCTTGGGACTTTTGAGCGTTTTATCGGAATTTTGATAGAAAATTATGCAGGAAAATTTCCAGTTTGGCTTGCTCCAACGCAACTTGCTATTCTGACCATTACAAATGAAGCTGACGGTTACGCCACAGAAATTAGCAATATTTTAAAAGAACAAGGTGTGAGAGTCAAGACTGATTTGACCAATGAAAAAATTAGTTATAAGATACGTTTGCATAGTTCAAACAAGGTTCCTATATTGTGGATTGTAGGCAAAAATGAAGTTACAAGTAAAACTGTGTCAGTAAGAAATTTAGGATCGGAAAGACAGGAGTCTTTTTCTTTGGAAAAGGCTAATGAATCGCTGTTAAAAAGTATTAATTTGAATTAAGGGAGTTAAAGTTTGCAAGTTAAAAAGAACAATAAAAACAGAATTAATGGATTTATCACAGCTAAGGAGGTACGCTTAGTTGATCATAGTGGTGAAATGGTCGGAATCGTGCCAATAGAACGAGCTTTGGAATTTGCACAGGGTGTTGGTTTAGACTTGGTGGAAATTGCACCTGATTCAACCCCTCCAGTATGTAAAATTCTGGATTATAGCAAGCAAAAGTATGATATAAAAAAGAAAGCAAGTGAAGCAAAAAAGAAACAAAAAACATTAACTATAAAAGAAATTAAACTGGGTCCCAATATTGGTGATCACGATTACGGAACAAAATTGCGTCAAGCAAGAGACTTACTTGCCCACGGACATAAAATTAAAGTCACAATGAGATTTAGAGGGAGAGAGCTTATAAACACTGAAGTTGGACTGGAAAAATTAGAACGGCTAATTCGAGACACTGAAGATATCGCAAAGGTAGAATTGGCACCTAAAAGAGAAGGGAATCAATATTTTTTAGCTCTGGTTGCTAAGTAGCAAAACGGCTTAAGAAGTATAAGTAAAGTTAAATTATCGCTCTCTCTTTGATAACATGGCGAAAATGTCTTATTAATCCTTGAATCGGCCAAGCTGCAGCATCGCCAAGTGCGCAAATTGTATGTCCTTCTATTTGAGTTGTAAGGTCAAGCAGCTTATCTATTTCATCAGGCTTAATATCTCCTGCCACCATCCTCTTCATAATCCTCCACATCCATCCAGTACCTTCACGGCATGGTGTGCATTGTCCACAGGACTCATGCATATAAAAGTGTGATAACCTCTCTATTGCAGCTATTATATCAGTTGATTTATTCATCACTATTACAGCAGCAGTACCAAGCCCTGATTGTGCAGTTCTTAATGAATCAAAATCCATTTCAATAGTATCACATATAGATTTTGGAATTAATGGCACTGAAGACCCACCAGGTATTACAGCAAGTAAATTATCCCAACCTCCTCGCACTCCACCTGCGTATTTTTCAATTAATTCACGTAATGGAATTCCGAGCTCTTCTTCAACATTACACGGGTTGTTTACGTGCCCTGAAATACAAAAGACCTTGGTACCAGTATTATTTGGTTTACCAAGAGATGCAAACCATTCTCCTCCGCGATTCAGAATATCTGGAACCATGGCTATAGTTTCAACGTTGTTTATTGTGGTTGGGCAGCCAAAAAGTCCAACACCTGCGGGAAATGGAGGCTTCATGCGAGGAAAGCCCTTTTTTCCTTCAATTGATTCGAGTTGAGCTGTTTCTTCCCCACATATGTAAGCTCTGTCTCTTATACACATCTCCGAGCCCACGAGACTAAGGCGAATCTCGTATGCCGTCTTCTGCTTGA
>NODE_23_length_4168_cov_7.952334
GAGATCTACACTATCCTCTTCGTCGGCAGCGTCAGATGTGTATAAGAGACAGATTTAGGAGAAGTGGCTTTATATAAATCAAAGGATAAGTCATATATGGTAAAGGTATTAAAGCAACAGCCAGATAAATTATACGAGATAGGTGAAGGACAATTTGTAGGAGAAACTTTATTGCTGGAAGTAAGTGTGTTTGATGTATTAAAGCCAATGGTAGATACCGTCTTGCAAGTCAACAAAAAAATTACAAAAATTGTTCAAGCTGTATCATAAAATTAAAAAATACTTCCAATTCACATTTTGTGTAACGGTACACAGATTATAGTTAGTGAATATGTTGATAAGTAAATTTCCGCTTTTTTGTACGTATAAAATTAATTTACTTATCAACATATTCACTAACCAGTTACAAAATTTGTGTAAGATACTATTTTACATAATTGGAGCGTTTTTTGATTTTAAAGCACTAAACTTTCAGCCAAACTCCTAGCTCTGTAGTTTTTGATATGATCTGGATCAAAAGCCTTCTTTGACCTTAAAACACCAAAAACAATATGGAGTAACTTACGCATTGCAGCTCCCACAATGGCCATGTTATGCTTGCCTTTCTCTTTTAACCTTTTGCAAAAAGTCATAATAGTAGGATTATGATTCTTAGCTACTATGGCAGGAAAGTACATTGCCTTACATAATGTTCGTGAACCGGATTTACTTAATCTGGGCTTGGCATGTACAGACGTACCTGACGTTATATTTCGTGGTATAGCTCCAGCATATGCTGCCAATTGCCTGGCATCCTTGAAAGCTTTTATGTTAGGAACTTCAGCCAAAATAGCTACTGCTGATTCTTCTCCTATTCCTGGAATGGTCAATAGAAGTTGAAAATTTTCCAACAATTCTTTGTGTTTATTTAATAGTTCACGTAAGGAGTTTTTTATTCTTTCTATTTTTTGTTTTATGTTCATTGCAAGGTCTTCCCAAGCATTTGCAACTTCTTTAGGCAGTCTCTCTTTTTTTTCTAAGTGGTTATTTACTAATGTCAATTCATCTTTTAACGCAGCCGAGCAACGATAAAGATGCTTTAATTTCTTTAACTCAGGAGAAGGTGGTGCCCAACGAATAGGTTCCTGTCTTTGGCAATAATCGGCAATTATCTCTGCATCAGTCTGATCATTCTTTTGTCGTATAAGCTTACTTTTTGCATAAAATCTTATACAAGCTGGATTAACAACACTCACAAAATGTCCAGTATTGTGTAGAAATTCAGCTAAGGCTTCACTATAACAACCAGTAGCTTCCATGCAGGCTTTTACTTGTTCTACATTATGCTTTTGTAGAAAGCTCAGTAAACCTTGAAACCCATGATCATTATTCTTGAAACTCCTTTTCCTGGTTTCACGTTTTCCTTTGTTGCTTATGAATGAAAGAGAAACATCAAAGCGATCTTTTGATATGTCTATACCCAAAAAGTTGTTGATCATATATAACTCCATACGTTACTATTAAAATGAAAAGTAAGGCTAACCTTGTGGATACAGAATTATAACCATTTAGGTCTTTCTACGATACCGTTCAGCCTATACTTTTGAGAAGGGAACTCTTGTCTACCACACAGATTTTATATCTAAGGAGATATTCAAAGTTCTTCCCTTCTCCACCTAATGCTTAAGCTTAAAACATCAGATGCTTTTGACAAGATACAAGGAGATATAGTTTCATGTGGGTTTAAAGTAATAAAAGGCAGTGAAAACGTGTTTGCAGGCTAAAAATGAAAGGGATGGACTCCAAAACAGGAAAAGAATTAGAAGGAATAGAACATCTGAAACAATCAATAATTGATATACTGACCACTCCTATTAACAGTAGAATAATGAGGAGAGATTATGGGTCAAGACTATTTGAATTAGTAGATAAGCCAATAAATAGAGATTTAACTTTGGAAATCTATTCAGCAGTAGCAGAAGCTCTACAAAGGTGGGAGGAAAGATTTAAGCTAGAAAAAGTAAAAATGACAGAGGTGAAAGAAGGAAAAGTAACGCTTGAACTAGAAGGATTATACTTACCAAGCGGGAAAAACATTCATTTTGATGAAATTGTAGTTTAAAGATGCAACAGCTAAATATTGTAGAAAAGCTGAGTTATGAAGAAATCTTTTCGAGAATGAAAGAAGAGTTAGTCCGTAGAGATGAAACCTTTTCAGGATTAGTAGAATCGGATCCAGCAATGAAGGTATTAGAAGTAGCAGCATGGAGAGAGTTGTTACTCAGACAAAGGATAAACGAAGCTGTAAAAAGTAATTTATTAAAATTTGCAACGGGAGAAGATCTTGATAATTTAGCTGAGTTTTATGGAGTGGAGAGACAAAAAGAAGAAGATGATGAAAGACTTAGAAAGAGGGTAAAAGCAAAAATAGCAAGTTGGTCAACAGGAGGAAGTAAGGAATATTATAAATATCATGCACTGTCAGCAGATAGTAGAGTACAAGATGCATTAGTAGAATCACCCATACCAGGGAAAGTACAAATTTCAATTTTATCAACAAAGTTATCCACAGCATCAGAAGAACTACTTGAAATTGTAAAAAAGCAGATTACTAGAGATGATATAAGGGTATTAACAGATGCAGTAACAGTGATTGGTTGCAATATTATGGAAATAGATATTCACAGCAGAATGAGCATAAGTCCTGTAATATCGAAGGAGGAAATCAAGAAGCAGTTCATTAAGAAGTTTGAAGCAAATAGAAGGCTGGGATGGAATGTTACAAGATCTTGGATAATAGCAAATTTGTTTGTAGAGGGTGTAGAAAACGTAGAATTAATCGAGCCAAGAGAGGATGTTGTGGTTCTGGGGAATGAGTGTGCAGTGCTTGGCTACGTCAAGTTAGATAGGATTTAAAACGTATTTTTTTGTTTTGTGGAATCGAAAAAGTTTCACCAGTGAGGGGATTGCGTGCAATAAGTGGTTTAAGGTTTACTGGATAAAAATGACCAATGTTAGGGAGACGAAAGTATTGATTTTCTTCCAGAAGTTGTAACTTGTTTTTTAAAGTATGGATAATATGGTTAAATATTATGGAAAGTGTTTTCGATATTAAGAACATCTTTATTTTTGATCAGTTCTGCAATGATCTCTTGCTTACTCATAAGCTACCTAAATAAAGGAAATTAAAGCAACTTGAAAGAAAAGACAAATGAAAAATTTATTACCACCAAACGCAACAAAGCAAGAGCGAGCACTGGTTGATGCAATCGATTACAAAGTTGATCCAAGTTGCATCAGGGGATTTAAATTTAGTCTTAAAGATGAAATACTGCCGTGGATAATAGAAGAATATGGTTTAGAAGAGATACTGCGTTGGGTAAAAAATAAAAGAAGAGCTATAGTAGAAGGAGTAAAATTTCAAAGACTGCGAGGAACACCTGCTTCACTCAAAATAGCTCTCAAATGGGCAAATATAGAAGATATTACAATTATCGAAGAACCACCTGGTAAACATTTTTTTGAACTGCAGATAGGGATAAAAGATGTTCCAAATGACTTTTTTGTAGATGCGGTTGTAGAGCTTGCAAAACTATCATTACCAGCAAGATCAAGGCTAATGAGGATTTTTAATGACTACTATAACGTTGATAGGTTTATATTAGATGAAAGTATATTCGGCAGCTTATTATCAGACTATTCAGGTAGAAAAGTTGAAAAAGATGGACCAGTGTTATCGTTTGGAAGAATAAATTTTTTCAGTTCTAGAGGTCCGTTAGTAGAGATTGTAGACAACTATTTAAGAGAGCATTATGAACAAACATTTAGTAATGACATATATCGATTAGATGTAGCAGTACTTGGAGAAACAGAGCCTCACACAAAGGATTACAAAGGCATCTATGAAAGGAGTCATCAGTGGTACAATTTAAAAGCACTATATCCATTACCACAAAGTTTATTACCAGAAATAAAGTTTGCGAAAGCGCAAGTTATATTATCGGACAGTTGGAGCTTAGGAGAAATAAACGCATGTTTTCCAGTAAGTAGTGTAGAGGAAAGAGGGAATAAATTTGTATTGGGAAGCGATAAACTTTCAGGGCAACATTGGAGTTTAAAACCTGTCTCTTATACACATCTGACGCTGCCGACGAAGAGGATAGTGTAGATCTCGGTGGTCGCCGTATCA
>NODE_24_length_4101_cov_4.901590
CATTAATTTAACTCAACATTTAAACTTTTTAAGAAAGCGCACTCATTTCCTTTCACAACTATGTCTTCTCTTGGCTCGATTAATTCCACGTTTTCCACTCCTTCCACAAACAAATTCGCTATTATCCATGATCTTGTTACACTCCATCCAAGTCTTTTGCTTGCTTCAAATTTTTCTATAAATTTCTTCTTCACCGTTTCAATAATATCTGGTCTTTTAATGCTAATTCTACTGTGGATATCTATTTCTATAATATTGCAACCAACTACTGTTATCATATCTGTCAATACCCTTATATCATCCCTGGTGACTCGCTTTCTTACAATATCAAGTAGTTCTTCAGACGCTATGCCATTTGTGGATAACTCTGTTGATAAAATTGAGATCTCCACACTCCCTGGCACTTTTGATTCAACCAACGCATCCTTTACTCTTCTATCTGCTGACAGTGCATGATACCTATAATACTCCTTGCTTCCTCCTGTGCTCCAACCTACTATTTTTGCTTTTACCCTCTTTCTAAATCTTTCATCATCTTCTTCTTTTTGTCTTTCTACTCCATAAAACTCAGCTAAATTATCAAGATCTTCTCCTGTCGAAAATTTTAGTAAATTACTTTTTACTGCTTCGTTTATTCTTTCTCTCAGCAAAAGTTCTCTCCATGCTGCTACCTCCAGAATCTTCATCGCTGGGTCACTTTCTACTAATGCTGTAAAACTTGCGTCACGCTTCACTAACTCTTCCTTCATCCGAGAAAAAATCTCTTCAAAGTTCAGTGGTTCGATAATATTTGGCTGCTCCATCTTTAAACAACTACTCCATTAATATTTATGAACTTACCTTCTGAAAGATAGACACCTTCTAAATTCAATGTTACTCTCCCTTCTTTTACTTCTGTAATTTTTACTTTTTCTAACTTAAATCTCTTTTCCCATTTTCCTAGTGCTTCTGCTACTGCTGCATAAATTTCTAGCGTAAAATCCCTATTGATTGGCTTGTCAACTAATTCAAATAGTCGTGACCCATAATTTCTACGCATAATACGTGATCCAATTGGAGTGGTCAGTATATCAATTATTGATTGCTTTAAATGTTCTATTCCTTCCAATTCCTTTCCCGTGCTAGCATTCATGCCTCTCATTCTACAAATACATTTTTGCTAACACCTATCACTTTAAAACCACACGATACCAAGTCTCCTGTTCTTGTTACCCCCATACCATTCACAAATACGCTGTTTGAACCTTGCGTCAGTTTCTCACCTAGAGTTAAGATATCTCCTTTTCGACACACAGATCTACCGTTTACAAAAATGTCGTTACTACCACTCATACAAACATGTGCCGGTATTCCACTGCAATAATCCCCTATACAAACCACAGCTTTAGCCATACTTAATTAAGGTCGATTCTCTTTGCTTTGAGTTTTATGCCTCTCTTGGTAATCTTCACACTTGATTCTCCTACTTTCAACGTTATTTTATCCACTACATCTATCTTAAGATGGTGCTTTTCTTGGTCATATGATAACTTTGTCCCATCTTGAAATTTTACACTACTTATTTCCTTTTTATTCTCCGGAGGCGGATATTTCTCCTGATATATTGCTGGTAATACTACCCCCAAAGATAATTCCCCAAATGGCGATAACACTATTACTTGCTCATCAACATTCGGCGCAAACCAACTTCTATCTTCTCCTGCCTTCATCGTTATCCATGGCAACCAATCGGTTAAAAATTCACCTACTTGAACTCTTACTCTTGCCTTTTCATAATCTACTTCTTTAATAAGCCCAATACGGATAATATTCGCTAACTTCCTATTTAGCTCTGCAATCGCAAAATTATGCTCTAACATGTACTTCACCTATCTCTATAATATGCGGCTTAATTCCAGTTTCTGACCACACTGATTTCCCTATATGGATTTCATTCACCCATTCAACCATCCACACTAGATATGCATCGAGCTCCGGCTTAAAATCGTCTACTTCCGCTGATAAGAACTCTCCCGGCGAAATGTTTTCTACGCCCCAAGTGTTTCTATTTACAACTCTTGCAATTTCGGCTGCTAATTCTCTCACAACTACCGAAGAATTCCTCCCATCAACTACCACTCTTGCCTCAAATCTTGCCCTCAACGCTAATTCTTCAGTCCCCGGATCTTTTCCTGGCTCTAAACTCACAAGCTCTACAAACACTGCTGGCGCTACTATTTCCCGATGTACCGCTCCATACACTTCACATGTCTGTATCGCTGGGATTTCTTCCTTTAGCGTTTTACAAATTGCCTGATGTAAATCTCTCCACAACATTACTTTATATATTCTAACTGTTGGTGAAAATATTTCTCAAATACTCTCTCTACTTCATTATCAACTAACTCTTTCATTGTTTTCCGAGCTTGCGTGTTTACTTTAATTTCATCTATTGGTAACGGTGTCATATACCTTCTTCTGAATATTCCTATATGACCATTTTTCATCGTTGCTATGAATGCTCCTTCATACATACGGCTTCCTGCCCTTGCTCCTATCTTTGTCTGTTTTATGCTCCCAAGTTTTGCTACTCCTATCCACTGTGAACTGAGCTTCACTACTGACCATAAACGCTTTCTATTTGCTTTATCCACACTTAACTTTTTTCTCATTGCTTTTTTTGGTATTTGTTTTTCTTCGCTAACTTGTTTGACAGTTTGTGACCTTACCCACTGCGCTGTTTTGTTTAATGCCCTCACCGCTGCTTTTTCCACTTTTTTCCTTTCAGCATTTACACTTTCAATTACCTTATTAATATTATCGGTAACTTCAACGTTAATACGCATTTGACGCTCGAATTTTCCAGATTATTCCAGAGTTATCTCTGAGTGGCGGTGAATGTACTTTGTATCTACGGCCACCAATAATAAAGATATCTCCCACCATTGGCTTTAATACATCAAAGACACTCACCTCCAAAATCAACATCTCACCTACAAATTGGCCTTCACCTATCTCGTATAATTTATCCGGTTGTTGTTTCAGTATCTGTACCTTGTATGACTTATCCTTTGACTCATACAACGCTTGCTCTCCTAAATGTGCAAAACAATCTTTCAATAATCTTTTTATTTTTTCTTGCATACTTTACTTTTATGCACTAATCTCTACATACACGCTAAGAAGGGGCATACTGGTAGAGCAGTCTCATACTTTGTAAGTGCTCTACCAGTATTGTTATGCTGCGACAATTTTTACTAATATGCCCGGACGGTGGCACATCGGCAAAGGGTTGGATTGGGTATGAAGGTCAGTTCCTCTATCAAATCTTCTTGGCTCTTGTTTTGCATAGAGCGGCTGTCCTAGTGTATTTACTGTTTCATTGAAGTCCGCTGGCGCAAAGTAAGTAGTAAATGTGTTTGCTGTACCAAGTGGAAAACAGTGTCCTGTATCTCTTTCTATAAATCTTCTTACGGTTCCTTCAGGGTCGGTTGCTTGCCCTCTATATTCCTCAAACGTTATTCCACAGAACGTAAATCCTGACCTCATATCATTCCTTAGCGCTGCACCTTCTTGCCATCTTTCATATGCTTCTTTCACTTTACTATGCGAAGTTAATGCATCAAAAAACTCAGGGCTTACCAAGGCATGAATTCCAGTCATATATTCACCACTTAAGTTGTCCTCAACATGGCGCAATACTTCCAGACACTTACGCTTGACATCGGTGGTTGCTGTTCCCAGTGCAAAATTTACTACTTTTGGTGTAATTTCAAATTCGTTATAAAGATTTAATAACTCTGACCCATCAGCATCAAGAATGATTCCCTTCAGCGCCCCCATTCGCAAATGCTCTAACGTTATTGCGTGTTTGTTTCTCATTAGCTGTAAATGATCGGTTATTACATCTGCCAGCGCTTTAAGTTCACTCTCTGATCCAAAAGCTCTTATTCCTTGTACTTCTTCTGGCAGCACTACATCATCATGCGGAATATGTGGAATGGTAAACGTTCTTATTTTCCGTTTTCCTCGTTTTCCCACTGTTGCTGGTGCTCCGGGAACTTGCGTTGGTAATAAACTCAATACTCCGTTGTGTTCTTCCTGTCTCTTATACACATCTCC
>NODE_25_length_4097_cov_6.430846
GATCTACACTATCCTCTTCGTCGGCAGCGTCAGATGTGTATAAGAGACAGCAGTGGGAGAGATCTACTACTTCTCTATTTTGAATATTAGCAATACAACCCTTAATACGATCTTTTAATTGCTCTAAAAATTCTGGATATCCACTTTCTACCATATAACTTCTCATATAACTCCTTTATTCGTTGAAATAACAATCTTTCTTTTTGGCTTCACACCTGCTACTTTCAATTCAGCTTTAATTCGTTGTCTTAAATCCAATAGATCTTTTATCTGCACTTCTCCATACCTAACCACATGGTCACCATATGCAATCGATACCACTCTCTCTCCGCTCTGTAGCTTCCTTATCGCTTCTTCAACTTGGGCTAAATATTCACTGCTGTACATTCTTCTCACCCAGCCATCTACTCTTTCTCACTCTTTTTGACTTTTTAGCTTTTTCACCTGCTAAACTCTCCCACTTACTCTCTGGCCACCTATCTATCCCCAGGGCAATAGACGCTGCTCTTGCGTAAATTCGGCAATCTAGTACTTCATTTCGGTCTCTTATCTTTTGCCATTCTTGCTTGGTATATCCTTTTACTACCTTGGTAATTAGTTGTTCTGCAGTTAGTTGCTTAAAATATTCAGGTGGATACTCTGGAAAATGACAATACCCCGGCGCCCCTTCTGTTAAAACATTAAGTAGCTGAAAAAGCTCGGACTTTAATATCGATACTCCAACTGGCCACAGCTTCATTCCTCTCTTTAGCTTTTGTCCGCTAACTGTTACATCTACTCTACTTGGGCTGCTAAGTGGCACTAGCGCTTTGTTTGCTCCTTTTACTGCCATTACTCTCCCTGACCCCTGGTGACCTCTTACCCAGTTATAAACCTCTTGCGTTGCATACCCAGCATCTACCGCCATCATGCTTATCATGTATTCAAGCCCATTTTCACCGATAAAATGATGATTTAATAATTCCGAAAGTTTTCCCCATACTTCTTCCCCTCCTGGATCTCCTTCAAATACCTGGTAGTCTATTGACCAACTTTCTCGGTTTCTTCCCCATGCTACAATTTCTGCCTCTAAACGATCTTTTTGTACATCAACCCCTGCCGTTAACACTATTTTTCCACTTTTTGGCACCATGCCTATCGGAAAATTTTCTCGACGCTCAAATAGTTGCTTCCAGTCTGGTACTTCTCCTTTATCTACCCAGGTTTCTCCCAGCGTGGTATTTATCCAAACTTTCAGTAATTGCTCATTTTCCTTTGCATGCAGATAATCTTCCACTGCTTGTTTCCAACTATACCAGCCTACTGGGCTATACAAGCTTGAAAGGTGGAATCCTATTTTTGCCCCTTCTTTTGCCTCTTTTTTTCCTTCTTTCCCTGTAGCTCTCCATTCCCCACGGGCTAGCATCTCTGTTTTCTGATGATTTTTTATTTCTCCCCTACACTCTATGCAAACGTAGTGCGCTGTTGCTGGATTCTTTTCTTCCCACTTTATTTGTGGCCATTTCAGCACCTGATAGTGATTACAATGTGGACAAGGTACAAAAAAGTATCGTTTGTCTGAACTCTCAAATTCCTTCTCTATTCTACTTATTCCGTGAACCGTTGGCGTTGAAACCAAGAATATTTTTCTCCGCGTAAATGTATTAGTTCGAGCAATGCTGAGTAAAACTGGATCTCCTTCTCCTCCTGAATCTCCTGGATATGCATCAACTTCATCTAAAAAAAGATATCTTACCGGCATTGAACGCAGACCCACTGGACTGTTGGCACCTGTTACTACTACCGTTCCTCCTGGAAATTCCTTACTTTGTACAGTGTTCCCTGAATCTCTCGACCTTGGGTCTTTTATTTTACTCCTTAAACATGGCGTATCTTCAATGAGTGGCGCAAATCTTCCCTTTGACCAACGCTTGCCCATTTCTACTGTTGGTTGTACTACCAGCATTGGCCCTGGTGTTTGGTCGATAATATAGCCGATCCAGTTATTCCCTGCTTCTGTTCCTCCAATCTGCGCTCCTTTCATGAATACCACTTTTTCAGCCGGTGAAGATGAAGATAGTGAATCCATTATCTCCTTAAGGTACGGCGTTCTCTCTGTTCTCCATTTCCCCGGCTCTGATGATGCTATCGTTGAAAGTTGACGGTTCTTATCTGCCCACTCTGATACTTTTAGTGGTGGATCGGGCTTTAACCCTGTATAAAAGCTACTGCTATAGATCATTTGCTGCAATTGTTGCACTTTTAAGGAGAAAAAGAGGTATTTTCCCTCTACAATAAGTATCTGCTGATGCCTTACTTAAAATAAGTATCACAATTAATATATGGGTAAGGCTTACTAAACTCATCAAGAGCTTCTTTAGTGACCCCAAATTGTATGTCATCATTAAAATACACTCTGCGTTAGCTCTTCTAAAGCTGTTCTGATTTCCTCAGTTAATGTTTCATGGATCTTCTCTGTGTCGTTTATCGATGCTAGTAACGCTGAAACCCTATCTGGAATGTTAAGCAAATTATTACGGACAACTCTCGCAACATTAAATGCTTCTGTCTTTACTTCCTTTACTGGCACAAGTTCACCAATTTCAGCTTTTGCTTTTGCCTCCAACAATTTTCCCCGCTCCATCTCGTTTTTTATTCGGGTTTTGAGCAACATCGTGGAAAGATCACTTGTTTCTCCCCCTTTTCTCCTCAGTGGCTGACTTGGATCTCTAATTGCTTCTATTGCTCTATTTGCTTGTTCTCGGTCAATCAAACCATCCTCCAGCTCAACTATTCCTTTCTTTACTAAATAACAGACGTATTGCTTTGAAACTCCCAGTTCTCTTGCCCATTCCGTCTGCGTGATTTTCCCTTCTTCCACTTTTTTCTCCCTTCTTTTACCGTTTTTCTTCTTGAATTTGGGCAAAAGTCTTTCCAGTATCAGCGAGAATAGCATCTCTTCCTGTATACACCTGCCAACGCTTTATCGTTACATCTACGAAGGCGGAATCTAGCTCTATGGTTCTACAGATTCTTCCCGTCCTCTCACAGGCAATTAATGTACTTCCAGACCCGCTAAATGGATCAAGAACTATGTCTCCTGGTCTGCTGCTGTTTACTATCGCTCTCTCCATTAACTCCACTGGTTTCATCGTTGGGTGCAGCGAGTTGTACGTTGGCTTATCGTAAAACCAGAGATCACTTTGATTACGGCCCCCATGCCACTCACGTTTATTGCCGCTTTTCCATCCATAGAGCATTACTTCGTATTGTCTTTGATAATCTGATCTGCCTAACGTAAAATGATTCTTTGCCCAAATGATAAATGTTGACCATCTTCCACCTGCTTCTTCAAATACTTTTTGCAAGGTTGAAAGCTCAGATGATGATGCACAGATGTAAATTGCCCCTTTGGTGTATGCTAAAACATGAGTACAAATGTCATACAGAAAAAGTTCGTATTTTTCACCTTGATCATCGTTTAATATCTTCTTGTCTTCTCTTTCTTGACTAGCGCCATAATCAACGTTATATGGAGGGTCACACACGGTAATATCTGCCATTTTATCGTCCAGTACCGCTTTGAATGATTCAACTTCGCAGCTATCACCACAGTAGATTCGATGACCACCTAAAATCCATAGATCACCTGGTTTTGTTATTTCCACTTTCTTGTCATCACCAGCTAAATCAGAAAATTTTTCTCCCTTTTCCCCTTGTTCTTCCCTTCCATCAAGATTATCAAGAAAACGTTGAACTTTTTCTAACTCAAATCCGGTCATTTTAAGGTCAAACTCCAAATCTTCTAACTCTTGAATTTCCACTTTTAAAAGCTCATCGTCCCACTTTGCCCAGTTCGCTGATTGATTTGCCAGTAACCGAAAAGCTTTGGTTTGTCCATCACTTAAGTTATCACTGAGCACTACTGGAATACTCTCCATACCCAGTTTTCTTGCTGCTTTAAGTCTTAAATGACCATCAACCACAGTGCCATCGCTTTTTGCAACTATTGGTATACGAAAACCAAACTCCCGAATTGAAGCGCACATTCTGTTTACTACATCGTCATTCTTGCGAGGGTTGCGATCATATTCGACAAGATTTTCAATAGGATAGTA
>NODE_26_length_4058_cov_6.271289
GACATAATGATACCTCTTTGGATTGAAATTTGAAATGATTTGAGTTTATGTCGCCACAGCAGATTCCGCTAACAAGCAGCGGGATAACGAATTACTTAACCGTCATTACACCGTCATACCGCGATTCATTCGCGGTATCTCGCTAACAAGCAGCGGACCGTCATACCGCCGCGGCGCTAACAAGCAGCGGGATGACGGTTGTCGTTTAGCCATAAACATTAAGAAATTTACCAAATGAAAAAAAAGGCAAAAGAAGCCCCGTGGTTGGCTAATTACTTACATTATACTTTCAAGTATGGCGTTTTTTTATTCTAAACGCTTAATAACCGCGACTCAGCTGCTTTTAAATGCAACTAACCTTAGCTATAAATGTTTAAGAAATTTACTAAACAGAAAAAAAGGCAAAAGAAACCCTAGGGTAGCTAGTTATTCACTATCCATTTTTTAAGTTGGCGTTTTTTTATGTTTTAAACGCTTTATAAGCGCGTTTCAGCTTATGTAGGTAGAAGTTTGATAAAGACATAAGGTGCACATAGTGCAAAAAATTAAACATGAGACGCCAGATACGTGAGTTTTTTTGTCATTTAATCTGTACAGAGAAGATAAATAAATAGCTTCAGTTTCATGATAAGGGGGCTGGCGGAGTTTGTCAAGTAAGTTTTTTCGTTTCTAACGGTTGTTGCCAAAAACTATACAAGAAGTCTTTTAAGATCAATCACTTATCTTCAAGGCTTGAATAAAAGCATTCTGTGGAATATTTACGTTCCCTATAGAATGTAACCTTTTTTTACCCTTCTTTTGCTTTTCAAGTAGTTTCATTCTTCGCGTTACATCTCCACCATAGAGTTTAGCTGTTACATCTTTTCTGTATGGGTTAATCGTTTCTCTGGCAATAATTTTTCCGCCCACTGCCGCTTGAATCGCGATTTTATATTGCTGACGTGGTATTAAATCCTTCAAGCGTGCACATATTTCACGCCCCCTTTTTTCTGCCCTACTTTTGTGAACGATACAAGCCAGTGCATCTACGGGCTCTCCATTAATTAAAAAGCTTAATTTATCTATTTGGCTTACCAGATAGCTGGAAATTTCCCAATCCAAACTTGCATATCCTTTGGAAATTGATTTTAATCGATCATAAAAGTCAAAAACAACTTCAGACAGTGGTAATTTATATCTTAACAATGCTGTTGTTGTGTTACCAATGTAAGATAAATCCTCCTGTTCTCCCCTCCTTTCTTCACATAGAGATAGAATATCACCTAAGTATTGATCAGGAACCATTATGGTTGCGGTAATCCACGGTTCTTCCACAATTTCAATTTTCGTTGGATCTGGCATATCACTTGGGTTATGAATATTCAAAACTTCACCACTTCGTGTTGTAACCCTATATATAACACTCGGTGCAGTTGCTGTTAGATCTAAATCAAACTCTCTCTCGAGTCTTTCTTGAATAACTTCAAGATGCAACATTCCCAAAAAACCACAACGAAATCCATAGCCTAGTGCATTTGAAGTTTCAGCTTCGAAGGTAAAACTTGCATCATTTAAATGTAACTTCTCTAGAGCTTCCCTTAGATATTTAAAATCATCCGTTTTGTGAGGGAAAATGCTACAAAATACCACAGGATGCACTTCTTTAAATCCAGGAAGTGCTTCACTACAAGGTCTCTTTTCCTCAGTGATAGTGTCTCCTACCTTGCAGTCTGCTACTTCCTTCATTGAAGCAGTTATAAAACCAACTTCACCCGCTGAAAGTTCACCCGTCATCACTTTTTTAGGGGTGAAAATACCGATATTATCTATCTGATATGTAGCATTATTAGACATCATAACAATTCTCATGCCTTTTTTTAGCACTCCATTTTTAACTCGCACTAAAATTACTACTCCTAAGTAAGTGTCATACCAACTATCAACCAAAATTGCTTGCAGTGGAGCATTTACATCACCTTGAGGAGCTGGAAGTTTTGCTACTATTGCTTCCAGTACATCTTTTATTCCAAGTCCAGTTTTTGCTGATATTAAAACTGACTCACTTGCGTCAATGCCAATTACTTCCTCAACCTGGAGTTTTACCTTTTCTGGATCTGCAGCAGGAAGATCAACTTTATTGAGCACAACTATTATTTCATGGTTGTTGTCAATAGCTTTATATACATTTGCAAGGGTTTGTGCTTCAACGCCCTGGCTACTATCTACCACTAAAAGTGAACCTTCACATGCGGCTAAGCTTCGGCTTACCTCGTAAGAAAAGTCAACGTGACCTGGGGTGTCCATGAGATTTAGGCAATATTGATTACCGTCGTTTGCCGTATAATTGAGTTTTACCGTCTGTGCCTTAATTGTAATCCCACGTTCGCGTTCTATATCCATTGAATCGAGTATTTGATTGATCATTTCTCTTGCTTCAAGGCCGTTACATTCCTCTATTAAACGGTCAGCAAGCGTTGACTTACCGTGGTCTATATGCGCTATTATTGCAAAATTTCTTATGTTGTTCATTTATGGCTATTTTACTTAAGTAGAACCATTTTACATTTTAAGTGTTGTGAGGGCAATCCTTTATTAAGAGACTATTTACTCCTTCAACATAGACGACACTTTTTTCGAGCAGGAAATCACTTTATTAACCATATAGTTTTCATGATTATTATCTATTTTAGGCAACTCATACAGATAATTTACCATCATTCCAGCCGACTGACTAATACCTTTTTCAGAAGTATCCGCCATCCAGTTTAATTGTTTTATCGATGCACCATTGCTTAAATGAAAATGCGCCACCGGATCATAAGCATTCCCATTACTATTATTCACTTTTAGTAAATAATATGCACATAGTTTAAGCATGCATTGTTTAGTTTCATTTATACATTCAACGTTAATTTTTAATTGCTCTGCACTTTCTAAAATTTCTGCACTAGATTGTTTTATATTTAGTTTGCCCAATAAAGTGACATCTTGGTTTAGATTGTTTTTTAGCCATTTCGTAAAGCCAGGTATTGGAGAAAGAGTTGCATATGTTTTTATACTTTTAAACTCCTGTGATAGCTTTTCTACAACCCTTTTGATCAAAAAATTACCAAGGCTGATTCCAGATAACCCTGCTTGAGTGTTTGATATTGAATAGAATATAGCAGTGCTTGCATTACTCGGATCATTTGAAGGTACTGACTCATCTAAAAGGTGTTGAATACTATCTGCAATCTTATCCACCAATGCAACCTCTACAAAAATTAGAGGTTCGTTTGGTATCTTGTAATGAAAAAAAGCAAAACAGAGACCCAGCCTGTTTTTTAAGTCATCCCAAGAGGAAATTTTATGCACAGCTTCATATTTTATAAGTTTTTCTAGCAATGATGCAGGTGAATCCCAGGTGATTTGACGAAGATCAAGTAGATCAACATCAACCCAAGTATAGAGTATATTTTTTAATTCGCTTTCTAGTGGATTCAAGCTTCTATATTGGTTCTTTAGCTTAAGCACGTCAGAACGCATATCAACAATAAACTTAAGGCCTTCTGGTAAAGAAATAAATTGCTTCAATATTTTAGAACGCGGTGATTCAAGAATTTTTATTAAATCCTGTTCAAATTTATAGTTTAACTCGGGATCTTGGTTTTTCTTATACTCTCTAATTTTCTCATCTATTTCCGCTTTATTCGGATTAAATTTTTCTGCCAGGGTTTGTAGAAATTTTATTTTACCTTTCTCTGATAAGCTTAAGTACAAGTTACCAAGAGATACAGCGTTTTTACGTGCTGAAACCTCCCCTCCCTTTGGATTTAAGCACTCGTTCATCTTCAAGACTAAACTATCGATATCGCGACTGTTGCTTAAATCAGGACTGATGTTACCAATCCACGATCTTACAGCATCTGCCACTCCACCTAGTATTTTAAAAAAGCTTCTTACCGCCTTTTTGTCTTCAACTTTCACTATATCAGTTTTTACCAATGATTCTTTTGTCATAGATTCCCTTTATTATACATAGCTAATGCAAGTCAGGGTCATACCGCTGCGATATCTCTAGATCCCGCTAACAAGTAGCG
>NODE_27_length_3980_cov_4.905970
AGGAGGTACAATGCCAAAAAAGATGGAGCGTCATGCTGCAGTGCTTAGTAAGTTAAAGAGTGTTATTCAACATACAGATTCCAAGGTCATGGCTGAAAGGCGTTCAGCTATTGAAAGATGGGTAAAAACTTACATTAGGCAGGTAGAATATCTTAAAGATGATAAGCTACAATTCTTATACAACATATTTCGCGATGAAAGTTGTTGGTCAGGTACAAGATTGAACAATACAATCTTAGGACAGAGGTTTACTGAAGAAAAAATAGGCGAAATAAAGAACCCTCTTCCTATATATGATATGGCATGTCGATACTGCGTGATAGATAAAATTCCTTTGCTCTTTCAGAAGCAGTTTGAATCTTACAAAAGTAGCTTCTCTTCTGAAGAGATAGATGATGATGGTAAGCCTGCAACTAGCAATAACAAATATGTAAAGAGTGAGTTGTTGGGTTATATGAAGAGTCAAGACCCTGTATTTAGCTTTTGGGTTGATAAAAAATCTGGAGAATTTAAGAAGCATGTCAGCGCAACAGAAGGATTTAAGAAAGCTATAGCACTTAAGTGGAGCGAAGGAGTAGAATATTTTTATAGCCTTCTAAATGAAAAAGAAAGAGAAAGGAAAATTACTGATGCAGTTACTATATTATCCTCTGTTCAATGTGACCATAATGGTGCTGTTACTTTAGACTTTTGTCTTAGTAAAATGAGCGATCAAGCAAAAAACAAGCTGTTTAAAGATTCTGAGCTATCAAAAAAAGACAAAGGAGTGTACTCTCTCTTTAGCGCGTTGATACATCAAGGTTTTTTTGATACGATGCAAGCTATACTTCCGATGTTTAAAGATAAAATACTGGAGGATAAGATACTTTCACCTAGGAGTTATACTCTTCTTCTCTCCTCACTTTCGGACATGATGCTCGAAAATTCTGAGTCAACTATTCAAGCTAGGGAAGCTATAATGAACCTTATAAAGTGTGGTAATTTCAATAATCATGAGGGGCGTGAGGAAAAAGCTGCAGTATTTTTTTCTAATGGAAGGGTTCCGATTAAGCGTGCGCTTGCAGGATTGATTGTCGATTGGCAACTTGGTTGTACAAAAAAGGAAGAGGTGTTAAAGGTACTACAGTTTGCCAAAGAGTTTTGTGCAGTTGAAAGTTTTATGTATTTTAAAAAATCTGTTGTTGATAACCTAAAAATGGTTGGTAGGGATGGTATGAGAAAAAATATAGACTATGGTAAATTAGCAGAAAAGTTGTTTGCTGAATTAGATACGGTATCCGTGCCTAACGGAAGAGGTGATTTTGGTGGAGCTGGTGACCCACAGTCTACACTAGGAAGCACTGAAGTTAGTAGTTTTTCTGGTCGCAATAAGTAGGAGTATTTTATGCATGGGTTAGTTAGAAGTTTAATAAATGGAAATTGTGGAGAATTCACGGAAAAGTTTGAATATTTCTTGGATTCATGTCCATCTTTTCTGCATTCAGTTGGCAAAGATCACTTTTTTCCTGCGTTCTTTTTTGGCATGTTTGCTACTGCACATGATTCTGGTGTTGCAAACAATGATGAAAGAATCTTCTTTCGTTTTGATAATGATCCAGGTAGTCCTGGAAGGGGAAATCTAAAGGTTGCAATTCTAACAACTGATGGAAATAACAGAAGAGTTGTAAGGTGCTATACTATTGCTGACAGAGAGAATAGCTACGGTTCTAGGTTTAGCCAGCAGGAAAGGGAGCAGCTGGAAGGTATCCTGCGAGATGAAGAGCTTGAATGGCAAGAGTATAAAACATTTATATGGGCGGATAATCAAGGTGAAGATGAAGAAGAGGAAGCAGTAAGATGTAGGATATTTCAGGCAGGACAAGGGCCGTTTACTGGAAATCATGCATCTTATTTAACTCGTAGACATAGTTTTCAAGAGATTACCAGAACACCTGGGCTGCAAAATAATTATTTACCGGATTTGATGAATCAGCTAGAAAGTGATGATGCAGATGATGTACACGACACTACTGAGGAAGTGTTTCAGCATATTATTGGTGTCTACGATAGATATAGTCAGGCATTGGACTTCTATGGTAGAGAGTCTGACTATCATGGTTTTGTTTCCGGTGTTTTGATGCATTTTAGATATCGCAATGTAGCCAATATTTACCTTGAGCTGTTTGTAGGTGGTGGATATGCAGATATTACTTCTATTGTACGTGGTACACAGAGGTTAATTAATTCTGTTCCCTGTATAACTGAACTTAAGGCAGGCAGAAGAGCAGATAGGAATGCTGGCCGTGCATTAGAGCAGGCTGGAAATTATGTTAATGGATGTCCCGTTTCATCCATATCTATTCCAACATTATCACCAAGAGCTGTCTGCGCTGGAGTGAATTTCGATTTTGGTAACCCAGGACGTTTACAGCTTGGTGTGAGGGCTTTTTTAGCAAAAGGTTCTTCTTTAATGGAAAGATTATTTGAACCTGTAGAGGATGAGGAGATTGGAGAAAATGTTAGGGATTATCTACTCCATCCAGCCTTTGGTGTACCTGCTGTACCAGGTATTAGGAATAGGGGTGGTGTTAACGCTAGAGATAGAAGAATATTTCTCTATACAATTGGATTTGCTTTCGCAAGTATTGCATTTGCAAAAGGAACTGTGCCAATAGAAGGAAATCGTGCAATAGTAGATAAGCACTTGTTTCACTATGACGGTAATGCAAAAATGTTAGATGAGCAAAGATACAATACACAAGTAAATATTGGAGATCGTGCTTTGACTATGGTTTTGCATGTATCACGAGGTAGAGACCAGAAGGAGGAGGTGATCGTATTTCATGTTCGCCACGTATTGGCTAATCAACTTTTTCCGGACAATGGATTGGATCTATCGCGTTGGCCGAATGCTATGGTACATGAAGTGGTGTGTAATTTGACCATAAATAGAAGGACAAGAGGAGTAAATGATAACCTTGGTTTAACTGTTAATGTAGAAACATTTGACTCGCCTGCTGACTACCTGCTTGATAGAGGTAATCAGTCTTTTCAAGGTGAGCTTTTACGAATAGGTGGCGTTAGTAATGTGCATCGCGCTGCAAATGTAATGATGAATACTGGCTGGGAAAATGAAGATCCAGACAGTCATGAACGGTTTTACCAAGCAATTTCCAACGTGCTAAATCCACCCCAGCCAAATAATGCAGGGCTCCAATCATTAGCATGGGTAGTGAACAGAGGTAATGCTAGAGAAGCTGGGTTTCATGCTGCATTGCATGGATTATTTTACACTTGCGATAATCCTGCTAGGGTAGTTAGTGAATTTCAGGTTGGAGGAGGAGGAAAGTTAGACTTAGTATTGTCACGAGCTATAGGAAGGATGGGAGGTACTCATCCGATTGGAACAGAGCTAAAGTTTGCTGCCACTGAAGCAGACGTACAAAATAGAGAAGAAGAAGCAGATGAACAGGTGGAGGGTTATCTGCAGAGTAGAGGGTTTGATCGCATTACTGATGGAGATAAAATGGTTTTCTCGTATGCCGTATTTAATGATCAAGCGCCAGCACCAGCACAAAATGTCCCAAATACCCTTATAGCAGTTAGTAATGTTCTACGCATAAAAGATAACTTAGGAATTGACACTGTGGACGACTTTCCTTATAGATAAAAGGGATTATTGAGAGTCTAATTGTCTGTCATAAATAGCAGGTTTATAGTTAGAATTGGTTGATAGTGTTATATTGACTACTTCATTTTGTAACCAGATCGGCTTTATTGAGTAGTGGATTACAGATGGGCAGGCAAAAAAATCCGTGTAGTAAGTTCAAAATCAATGTCGGAGAATTTTATAGAAGTGTCAAGTTGAAGTTGATGTGGAAGGAAAGAGACTATAAATTCTGCTATGTTGATTGCTTAACACTCTGAATCAAGGTTGCAAGTTTACTATCCTATCAGGCATCTTTATTAGGTTAAAAGAAAGTTTATGTAAACACCTGAAC
>NODE_28_length_3864_cov_5.078690
CGTGGGCTCGGAGATGTGTATAAGAGACAGCATTATAGCACAAAGTATTACTGCTGCTATTTTTATTATAGCTGCTGCTATAAGTGCTGCTAAATAAGCTATATTCATTGCAATTATCACACACCATAATAAAAAAGTCAACTCCATATGTTTAGGTTGTAAAATCCCAAAAAGCAGCCAGAATAGAATAAGCAAACATTTACGAATTGAATTTAGTGCAAACAAGGGTGTTGATATCAACCATACTCTGCAGAATCGCAATATGGTATGACTACATGCTTTTTATTGATTTGATTAACATAATCAGCAGAGAGTTTTGTTTTGCAAAAGATGTCTACAGTAACATACTGCAATTATTTGGAATTGTAGGGCTAGGTGCAATTGTAAGGCCACTTGGTGCATTCATATTTGGTCACGTTGGTGACAGGTATGGAAGGAGGATAGCATTAATAATTACTATCTTGCTAATATCGATACCATCAAGTCTCATTGCATTTATTCCAAGTCACAATCAAGTAGGTATAATTTCTACTATATTGCTTCTTGCAATCCATATAACACAAGGAATTGCACTTGGTGGTGAACAAGGAAGTTCTGTTTATCTTATAGAGCATTTATCCAGTAGGAAAGAGAACTTAGGGATGTATTTTGGAATGATGGGTTTTGGTCGCTCCATTGGCGTCTTGCTTTCTGCGGTGATAGTGATTATCTGCAAAAAAACTACTGATTTTTGTACCTGGGGTTGGAGATTGCCATTTATTTTCTCAGCTATTTTAGGATTAATTAGCGCGTATAGCATATACACATTGGGAGAAACTCCAGCATATGAAAAAAATCGAAAACAAAGAAATTTACCTGATTTGCCAATAATAGAGCTTATAAAACGCCACAAGAGAGCTCTTATACTTGCTATTTTAATATCTGTACCTGTTAATGTTGCTGTTGGATTTACCATATTTCTTCGAACTCTCGCAAAGGAAATAGCATCAGTGGATGTTTATGTAACAACATATATCAACGAAATTGTATTGATTATAACCAGTGTATTAATGCCGATATCTTCAATAGCGTTTGGAATGTTGGCTGATAAAGTTGGAAAAGAGCGCACTGCAATCTTATTTATAGCAATTACAATGGCACTGTGTTGTCCTGCGTTATCTATTGCATATTACTATAAAAATTATCTTGTGATTGCGTTGAGCGTAATGGTTCTCTCTATAATAGAAAGGGGTATAGTTCCCATAGGAATAGTTGCATCTGAACTCTTTCCTACCAATGTTAGATTTAGTGGTGTGAGCTTATCACGCAATATCTCTTATGCGTTACATGGAGGATTTACTCCTATGGTTTGTATTTGGTTGACTGTAACATTTCCTCAAACAAACCTTGCTGCTGGGCTTTATATAGTCTTCTGCTTGTTGATCAGTGTGGTAGCAATATTGCAAATAAAACCGCAAGATAAAAATTTTGATTTGTGAAAGTTCTCAGTTTTCTCTTAGATTTATACCGTAACCTAAATTAGGTCCTTAGTTTCTCAAAAAAATCCTTTAACAAAAAAGAGCATTCTATTTCTAATATCCCACCATAAACTTCAGGTATATGGCTGCAAAATTGAAATATCTTAGCACCATTTTCAATTCCTCCACCTTTTGGATTATAAGCTCCAAAGTACAATCGTTTAATTCTGGCAAAGGAAATAGCTTGAGCACACATCGGACATGGTTCTAATGTTACGTACATATCAGCATCACAAAGCGTGGGAGTTGAAAATGCTTGTCTGATCGCTAACATCTCTGCATGTGCAGTTGGATCGCTGGATATATTGTGTGCAGAAGAAATGATATTGTCTCCACTCACTATTACAGCACCTATGGGCACCTCATCATTTTTTTGAGCGAGTTTGGCTTGCTCTATGGCAAGCTCCATATATTGATACTTAAACACTAGGCACTTATTTCTTATCAATTGCTGCTTTAACGAACGACACGAAAAGAGGATGAGGAGAAAACGGCTTTGATTGAAATTCTGGATGAAACTGCACACCAATAAACCACGGATGACTCTCTAACTCCACTGCCTCTATGCACGTTCCATCTTCTGATATGCCACTGCATAGCAGCCCATTTTTTTCCAAATCATCTTTATAATCTGAATTGATTATGTATCTATGCCTGTGTCTTTCTGAAATAGTAGTGTTACTATATGCATCCATCATTTTAGAGTTTGCATTTATATTACATTTGTATGCCCCAAGTCTCATGGTTCCACCAAGATCGTCATCTTGATCGCCAGCTAACTTAACGATTGGATGTTTACAGTTACGAAATTCTTCAGAGTGTGCATCTTCAAGCTTAACAACATTACGAGCAAATTCAATAATTGCAAGCTGCATACCAAGGCAAATTCCGAAAAATGGGATATTATTTGTACGGGCATAATTTATTGCTAATATTTTACCCTCTACTCCGTCATCACCAAACCCCCCTGGAACAAGGATTGCATGAGAATTCTGTAATTTCTCTCCTATAAGTTTTTCATTTATAGGTTTTTCTTCCTTCTCTCTTGAGTTAACCCAATTTATCTTTACTTTGACTTTATTACTAATCGCACCATGATTTAATGCTTCAACCAGTGATTTGTATGCATCAGGGAATTCGGTGTATTTTCCCACTATAGATACAGTAACTTCCTGTGTTGGGTGCCTTATGGAATGCACTATTTGATCCCATTCAGTCAAGCTTGGTTTTGGCTTACTTAAATGAAAGTGCTCCAAAATTTGCGTATCAAGCCCACATTGGCTATACAACACCGGTAACTCATATATATGACTCACATCAGGGGCAGGTATCACATTGGATAAAGAAACATTGCAAAGCTTAGCTATTTTCTCTCTTTGATTATCGAAAATTTCTTTCTCACTGCGGCATAATATAATATCTGGTTGTAACCCCGCGGAATTTAACTCTCGAACTGAATGCTGCGTTGGTTTTGTCTTTAATTCTTGCGCTGCGGTAAGATATGGTATTAAAGTTAAGTGAATAAGGATAACTCTTTGTTTTCCTAATGTGTAGTTAACTTGACGTATAGCCTCCAAAAATGGTTGGCTTTCAATGTCACCTACAGTTCCGCCTATTTCACATATTACAAAATCTAAACCTTCCGTACCATTAAAAATGAACGATTTGATCAAATCTGTCACATGAGGAATGACTTGCACAGTTTTGCCCAGATAATCACCACGCCTCTCTTTCTTCAATAACTCATGATATATCTTACCAGTTGTTATATTGTCATCTTTTGTTGCTTTAATTCCAGTAAAACGCTCATAATGCCCAAGATCCAAATCAGTTTCAGCACCATCCTCGGTCACAAATACCTCTCCGTGCTGAGTTGGGTTCATTGTCCCAGGATCAATGTTGAGATACGGGTCAAGTTTTCTGATACGGATCTTAAAACCGTGAGCTTGAAGAAGCGCACCAACGCTTGAAGCAACTAAGCCTTTACCAAGCGATGACACAACTCCACCTGTAACAAAGATAAATTTAGCTTCCTTCATTAATTTTCAAATGGAACAGAAGTAGGTTCACTTTCTTGCTTTTTTTCTAATATAATTTTCTCTGCAATCGATTTTTTATGTACGTCTTTTGAATATAATCCTGACAATAGCAATGTGTTTATAATAAACAATCCAGCAACAATAGCCGTTATTCTGCTGAGCGGGTTTTCAGAAGATTTCACTGGAATCATCGAATTGACCCCCTGTTGTGTATTACTAAAACCACTTAACGAACTACTTCCAGGCGGCTGCAAGAGCACTAAAATTACTAACACAACAACCAATATTATTTGAAATATACTTAATAC
>NODE_29_length_3842_cov_4.426295
TTCAAGCAGAAGACGGCATACGAGATTCGCCTTAGTCTCGTGGGCTCGGAGATGTGTATAAGAGACAGGTATTAGACAATGCAATCAGAATTGATTCATATATTTCATCAAACTCGTTGTTTTTAGATTTATGATCAAGATAATTAATAACATCATTGCTGCATTTAGCACATTTTTCACACAAGTGCTCGATAAATGCAATATTACCAGCATCCAATGCAGTTTTCAGAATTAAATCATAAATTTCTTTTCTGCCACGAGCTCCTATGTTTTTCAGGATTTGTTGCCTTAGTATTGTAATAACTTTATCATCTGCAAATGCTTGTTCATATACATCGTAAATGGCACGATCTGCACTATTAGTGTATCGTTTGCACAGGTATTCAATGACAGATGTGTGTTCCTGGCTTATCGCAGTTTCTAACAAGGTAGCAAAGCTCTTTTTTAATAACTCTTCTGTTGAGGCTTTTTTAGTTAGCTCATTAATATATCTTTCAAATGCATCTAGCACTATCGTGATGAATTCTTCATTTTTGATCAGAGATGCTGTTTCAAGCGCACCATACAAAGGATTAGGTTTACTTGTTTTTAACACCTGTCCAAAATCTCTTAAAACGTATTCGACAAAAACTGTCTCTAGTAATTCTTGCTCTTTTCTTAGTGCTATAACTGAGAAAAAGTCAATCTTATTAGGTTCGACAAGTTGTATAGCTTGACCTTTTAATCTTCCATAAACTCCATCAGTACCATGGAATTTTTCTATAAAAGCTTCAATATATTTTTGACCACCAACAAGTACAGGTAAAAGACTTAAATTTTCTTCAGCAAAAAGAAAATCCTGATATTGCTCTACTAGCTTGTCATTAGCTGCAATTGCCAATAATACCAATTCTTTTACTGAATAATCACACTCAAAATTCTCCTGATCAAATTTATACTGTGATAGTACATTTGAGTATATATGTTGATGATCGCTTCTATCTTGTAAATCTAAGTTAAGTTGTTGCTCACAAAAACTCTTTAAATTTACATTATCCAGCGTAATAGACCTGCCTTCATAATCTTCAATATTTTGTACAACCTTGTCTAGTTCTTCACAATTATCTTCTTGTATAGCTTGATTTAGGATATTTGTTATTTCAGCGAAAGTTAAACTTTTAGGAATGGTATCAAATGAACCTTCATCTTTTGATTCTACGATAAACGACCTATCACAACCATCAGGAAAGTTTGCAAGTATTGCATTCTCTAAACTTAGATCTTCAGAGGGTGTGCTACATGGAGTAGCTGGTATCTCTTGACTTTCGCTATCTAAAACTTCAAACTCTTCTTCAATACCTGAATCTTCAGAATCTGGTTTTTCAAAACCATGCCAACTTTTGATTAATCTTTCAGAATTTGATTGGCCCTGTGAAGTTGTATCCTGTGATACAAAGTCTCTAAAATTGGAACCAAACATGTTTTACCTCCTAACTAGCAGCTAAGCTAAGTATAGCATTAAACAGAAATCTTGCCAAGCAAATTATTCAATCTCTTAGCAAACAGACTTACATCATCCATCTCTTCACCTTCCACGATGCAAGCTTGGTAAAATAATAAATGAATCATGTCTTCCAATGTTGGGTTTTCACCACTTTCAGCATAAGATTTCATTATACTCTTTATTACAGGATGCTTAGTATTAATTTCAAGCACCTTTGGCGTGCGGTAATTTAGCTGCTTTTGTTCACGCAAAAAACGCTCCATGCGAAGATCCATAGCACCTTCATCAACCGCTAGGCATACGGGACTATCAGTCAATTTTTTGGAAATTTTTACGCTTTTTACTGAATCTCCAAGCACTGTGGTAAAATATTGCAGTATAGTTTCCTCAGTTTTTTCTTCATTCGATTTATTTTCTTCATCTGTCTTATCTTCTTCTGAAGAGAATTTTTCCAAATCAACATCTGCACGGGTTACAGACTTGATTTTCTGATCTTTGTATTCATGAATTACACTAGTCCAAAAGTCATCAACTGGATCAACAAATAGGAGCACTTCTAGTCCTTTACTGACGAATCCCTCAAGTTGCGGACTGTTTTTCACTGAATCCAAGCTATTTCCAGTGAGATAATAGATATGCTCCTGCTCAGGCTTCATTCTGCTTATATAGTCATCAATGCTGACTAATTTCTCATCACCAGTGCTATGAAATCTGCAAATCGAGAGCAGCGCTTCTCTCTCATCAGTTGGCATAGCTTCACAAAGACCCTCTTTTAATACTGCACCAAAATTGGTCCAGAATTTTGTGTACTCCTCTAAATTCTCTTTTGCCTTTTTACCGAGCTCTGATATCGCGCGTTTAGTGAGGGATTTCCTGATTTGCTCAACAACACGATTATTCTGCAACGTTTCTCTGCTGATATTAAGAGGTAAGTCCGGTGAATCAACAATACCTTTCAAGAAACGTAAATACTGCGGTATGATCTGTACATTATCTTCAGTGATAAATACTTTATTTACATATAACTTAACAGAGCAACGTCTATCTGGATGGAATAAATCAAAAGGTTTTATAGAAGGAACATAAAGCAAATTTGTATATTCTATTGCACCTTCATTTTTATTATGCAATATCATCCAGGGCTCCCCGCCAACGTGGGCAACACTGCGGAAAAAATCGTTGTGCTCCTCTTGAGTAACGTCATTTTTTGGCTTAGTCCAAATTGCAGCCTTACTGTTTAACTTTTCACTTTTTCCTTCTTCGTCTATAAATTCAACAGGAAAATTTATGTGATCAGAGTAAGTAGTGACAATATTTTCAACACGAAATTTATCTAAAAACTCGTTTTCTTCAGGATGCATAATGAGCGTAATTTTGGTTCCGCGAGGGACTTGATTATCTGACTTGCTGATTGAATATTCCCCATCTCCTTTGGATTGCCAGATCCAAGACTCCTCTTCTCCAGCTTTTCTCGATTCTACTATTACTTCTGATGCAACCATAAAGCTTGAGTAAAAACCAACACCAAACTTCCCAATCAGCTCCACAGTTTGGCTTGAATCCTTGCTATTCTTAATCGCATCCAAGAACTTTTGCGTACCAGAGCTTGCAATTGTACCAAGATTGTCTATTAAATCCTGTCTATTCATTCCAATGCCATTATCAGTGATATATAGCTCGTTCTTATCTTTATTGGAGCTGATAGTGATTTTTAATTCGTCACTCAAATCTAGCAAATTAGGGTTTAGTTGAGATTCATAGCGCAACTTATCACATGCATCTGATGCATTTGATATTAATTCACGCAGAAAAATGTCTTTATTGGTGTAAAGTGAATGAATCACTATATTCAGTACTTTCCCTACCTCAGCGTCAAATTTTAAATTTTCAGTTTCTTGTACATTATGCATTTTGAGCTCCATTATTTGCCTACTACCCTAATAATTTAAGTATTGAATCACGATCTTTCAAGGTCACGTACACCAAAATTAATGTGGGTGTAGTTATTATGACACCCAATTTATGGGATCTCTTGCATAACAAACTTTTGGCAGCGCATTGGATGAAACGAAAAACTTCCTTGACACCCTTCGCCAGCCCCCTTATCATGAAACTGAAGCTATTTATTTATCTTCGCAATCTCTGCAGTGGATTAATGACAAAAAAACTTAATGTATTTGGCGTAAATCATGCTTAATTTTTTGCACTATGTGCACCTCATGTCTTTATCAAATTTCTAGCTACACAAGCTGAAATACGCTATTTAAAACATCAAAAAACGCCAACTTAAAAAATGGATAGTGAATAATTAGCTACCCTAGGGTTTCTTTGCCTTTTTTTCCTGTCTCTTATACACATC
>NODE_30_length_3815_cov_4.799893
TAATGATACGGCGACCACCGAGATCTACACTATCCTCTTCGTCGGCAGCGTCAGATGTGTATAAGAGACAGTACATGAATTGTATAGGAGTAAAAGAATTTGATGACCAGGGTAATGTGGTAAAGGAACGGCGTTTTTTCGGGCTATTTACTTCTGTAGCGGAGGTCCAAGATATTAGAACTATTCCAATAATAAGAGATAAAGTTAAAGTTATAGAAAAAAATGCAGGGTTTGTAACCGGGGGCCACAATAACAAAGCTTTGATTTCTATTTTGCAAGTGTTCTCTTGTGATGAATTATTCCAATCAAATGAAGACGAATTATTTAAAATTTGCATTTCGATCATGTCTCTTGCGATTAGGCCAAGGGTCAGATTATTTTTAAGAAGAGTCGGGGATTTTATTAGTTGCATAGTGCTGATACCGATGCGTTATGCTAGCGCTAGGCTAATGTTCAAGATACGTGACATATTGAAGGATGAGACAAGTGCAGGAAGTTCAGATATTTATAACAATCACATTATCAATGAATATGATTTGATGAAATTGCATGTAGTGCTAAAGACCAAAAATGCTAGCGTTCTTGATGATGAAGTTTTGCGTATCGAAAACAAATTAAGAAACATTACAGAAAAGTGGGAAGATCGTTTTATAGACAATTTATACAATACTTTTAGCACTGTTGAGGATATATTCATCCGTTATTGCAAGGCATTTCCAATAAGCTATCAAGAGAGTTTCGAACCTCATGACGCATATTACGATATGAAAAAATTGGAGATAGTGAGGAAGAAAGGAGTTAGCGAGGTCGATTTAAGACTTACTCGTGATAATCTTAATTATCAATTAAAGGTTTATACTCCAAACAATGGAGGCCTTGAATTATCGAAGATATTAAGGATCACTAAGAATTTGGGAGCTAAAATTCTATCTCATAATGGCTATTACATAGAAATTAACGGTGGAATATGGATACACCATTTTGTGTTGTCAAGAGTCGATGAATTAATAGACAACATTACTCTAAAAGAGCAATTTGAAATAACACTTGCGAAAGTGTTTAGCAAGGAAATTAAAAATGACTATTTCAATAGTTTGATCATTATTGCTGGGCTCAAGTGGAAAGAAGTGCTTCTGGTTAGAGCGTTAAGTGCTTACCTAAAGCAGACGTCATTTAACTACAATCCAGAATATATCCAAAAGGTAGTCTCAGAGCATCCAAAAATAGTAAAGTATTTGATACAACTATTTCATGCAAGATTTGATCCTAACATAGACATTGATAGAGCAGAAACTACGGACATTGTCAGAGAAAAAATTGAGGAACTTCTAAAAGAGATCAGCAATGTTTCACATGATTACGTTTTGCGCTCGATATTTAACTTGATAATGGCTATTTTAAGGACCAGTTATTATCAAGACGATAAACCATATTTATCTACAAAATTTGACTCAAGTAAAATAAATGGTTTACCTGATCCTCGTCCGTATCGTGAATTGTATATTTATTCAAACCTTTTTGAGGGAATACATCTAAGAGGAGGGAAATTAGCCCGTGGTGGCTTAAGGTGGTCGGATAGGACGGAAGATTTTCGCACTGAAGTTTTGGGGCTCATGAAAGCTCAGATGACAAAAAATGCGGTTATTGTCCCTGTTGGTGCAAAGGGTGGGTTTGTAATAAAGCAAGCTTATAAAGATAAGAATATTTTAAGAGAGAAAAGTGTTGAGTGCTATAAGAGTTTTATCAGAGGAATGCTTGATATTACTGATAACGTGGTTGATGGTAAAATAATTCCACCAGAGAATGTGATTAGGTATGATGAAGATGATCCATATCTCGTGGTTGCTGCTGATAAAGGAACTGCTTCATTTTCTGATTATGCCAACCAGATAGCCTCTGAATATAACTTTTGGCTTGGCGATGCATTTGCATCTGGTGGATCAGTAGGTTACGACCATAAGAAAATGGGTATTACAGCAAGAGGTGCATGGATTGCAGCACAGAGGCATTTTTGGAAAATGAATAAGGATATTTACCAGGATGCAACTGTTATTGGAATTGGGGATATGGCTGGCGATCTATTTGGAAACGGTATGCTGCTTTCAAAAAATATACATTTAATCGGCGCATTTAACCATATGCATATTTTTATTGATCCAAATCCTGATGCAGAAAAGAGTTTCACAGAACGTAAACGTCTCTTTAAGTTACCATTTTCAACCTGGATGGATTATAACAAAGATTTGATCTCTCAGGGTGGCGGGGTATTTGAGCGTAGCAGCAAGCAAGTAAATCTTTCTCAAGAAATGAAAAAATGCTTTGACATAACGGAAGATACGTTATCTCCAAGTGATTTGATTAGATATCTACTCAAAGCAGAAGTGGACTTCATATGGAACGGAGGAATCGGCACGTTTGTTAAGGCAAAGAGTGAAAGTCATAGCATGGTCGGTGACAAAGCAAACGATGAATTAAGAGTAAACGGTAAGGATATTAGAGCTTCTATGTTTATAGAGGGTGGAAATCTTGGTTGTACACAGCTTGGGAGAATAGAATATGCTGAAAGAGGTGGATATATCAATGCAGATTTTGTTGATAATTCAGCCGGAGTGATATGTTCGGACCTTGAAGTTAACATTAAGATTGCATTTGTTTCAGCTATGAAAGCAGGGGGTATTTCTTTAGAAAAAAGGAATGAAATACTGGCAAGTATGGTGGATGAAGTTGCATCCAAGGTGCTTGAGAACCACAACAGAATTGAAACAAAAGCATTACTTCTTGAGTGTTTGCAAGCTAAAGAGAGATTGGAGCAGGACCACAGGTTACTGCTCAGTTTAGAAAAATCTGGGCTGTTAAACCGAAGCGTAGAATTTCTTCCAGCTGACGAAGAGGTAGCAAGGATGTTAACCGGTGCAGAAGGTTTCAGTTCTCCTCAGCTTTCTATTCTAATATCTTATGCTAGAACAGCAATAAAAAATAAAATTATACATTCCGATCTGCCTGAAAAAGATCTTATATCTAATGACTACTTGCTAGGTTATTTTCCTAAAAAGATGTTAACAGAGTTTAAGGATTTCATATTAAAACACCAACTTCGTAGAGAAATTATCTCCACTTGTATTGCAAATGATGTTGTAAATAGGATGGGCTGTACATTTATTAATAATTTAGTTGAGAATACTGGAATTAAGGTACACGAAGCAGTTAACATATATATCGTTGTTAACCACCTATATGATTTAAATAACCTGTGGCAGAAAATTGATGAATTGGATGGAAAAATTGATATTAACTCATACTTGCAAATAGTGAGAAATGTGCAGAAATTTATTGGCAGAGTATCGTTTTGGTTAGTAAAAAATCTTAGCTTTGTAGAATTGGATGATGTTACAAAATTTAAAGATGCAATTGAAACTTTAGGCCATGATGTTTTAGATGAACACCTGTTAAAGGTCTATAATCATGGATACACTTCTTTAGTGGAACTTAATATAGATAAAGATCTAGCAAAAAAAATTGCTGACCTGTGCGTTCTTACTTATGCACTGGATATTATATCTGTTGCTGAACAGACATCTTTGTCCATTCTTGATGCTGGTAAAATATACTTTGAGTTAAAGTCGCTGTTAAGATTCGATCTGATTAGGACAATTGCCATCAAGATGAAAAGCCGCTCTTCTTATTGGGATCGCAGCTTAGTTAATGATTTATTGGACGATTTAAGCAATTACCATCACAAGCTAGCTGTTAAAGTCATAAAAGCTACTGATAACCCTGAAGATAAGGTTCAAACCTGGGCTTGTAATGATAAGGAC
>NODE_31_length_3717_cov_3.934066
ATCCAGTATTGCTAAAAACCTAAATGTCATCTAGTTCTGCCAGCAGTTTAGCAACTTCCGGATGATCAGGGCCATAATGTTTCTCAAAAATAGGCAAGGCCTGTTCAAGCAATTCCTCTTGTTTCTTGTGATCGCCCAAAGCGCCATAGGCAATACCAAGATTTGCCAGTAGTTTGGCAACTTGAACATGACCAGAGCCATAATGTTTCTCAAAAATAGGTAAAGCTCGTTCAAACAACTCTTTTGCTTTCTGATGATCGCCAAAAGTGCCATAAACGATACCGAGGGTTGCCAGTAATTTAACAACTTCAAAATGGTCGAGGCCGTAATGTTTCTTTCGAATTGCTAGAGCCTGTTCAAGCAACTCTTTTGCCTTCTGGGGATTACCTAAAACCCTATAAGAATTACCGAGGTTTGCCAGTGTTCTAGCAACTTCAAAATGGTCAGGCCTGTAATGTTTCTTTTTGATTGCTAAAGCCCGTTCAAGTAACTCCTTTTGTTTTTTATAGTCACCTAAATCCACATGAGAGATACCAAGGTTTGTCAGAGTAATAGCGACTTCAAAATGATCAGAGTTGTAATATTTTTCTTTAATTGTTAAGGCCTGTTCAAGCAGCTCCTTTTCTTTCTGAGGATCACCCAAAGCACCATAAGCGATACCAAGGTTTGCTAGTAGTTTAGCAACTTCAAAATGATCATAGCCATAATATTCCTTAAAGATAGGTAAAGCCCGTTCAAGCAACTCTTTTTCTTCCTGAGGATCACCTAAAGCCCTATAAGCGGTGCCTAAACTTATTAGTGTTCTAGCAACCTCAGGATGACCAGTGCCATAATGTTTCTCAAAAGTAAGTAAAGCTCGCACAAGTAAAGCCTTTTGTTTCTGAGGATCACCTAAAGCACCATAAACGTTACCTAAGTTTGCCAGTGTTCTAGCAACTTCAGAGTGATCGGAACCACAATGTTTCTCTTGAATTGCTAAAGCTCGTTCAAGCAATTCCTTTTGTTTCTTATAATTGCCTAAATACCCGTAAGCGTTACCTAGGTTTGCCAGCAGTTTAGCAACTTCGAAATGATCAGGGCTATAATGTGTCTTCAAGATAGGTAAAGCCCGTTCAAGCAACTCTTTTTCTTTCTGAGGATCACCTAAAGCACCATAAGCAATGCCAAGGTTTGCTAATGTAATAGCAGCTTGAAAATGATCAGAGCCATAATGTTTCTTGATGATAGGTAAAACCCGTTCAAGCGACTTCTTTTGTCTTCTAGGATCTAAATCAAAATATCCATCGCCTATCCATATTAACAAATTTACAAGATAATCCTTTTCTATTGTTTGTTTTTCTGAAGGATTTTTTGTTAGCCAATTATCTACATGTGATAAGAACGCTTCTAAATGCGGCAATAATTGTCGTTTCTTAGCATAATCTTCTAATTTATCACTGCCGTAAGGAAAGCTTTCTTCCAGTAACTCAAAAGTCTTTTTCACAACTTTGTCTTTGCCTTGTTTTTCTAACTCTATTCTTGTTACTTGCTGTACTAACCTGTGGATATTGACTGAGCTTTGCTCTTCTCCTGAGTTGATCATTGAATATTGTTTAAGTAGTTGGATAGCATCACCTAACTTTTCTTCATTGCGTTCTACCCCTAAAAACATTTTTGCAGGAATGTTGTCAGGAGCAATATAGGCAATGATATCCAAGATTTCTTTGGCTTGCTGACCATACTCTGGGTTATCTTTGATTTTATCAATAGTAATTCTCCAGGTTATAAAAGTTGTCTTGGTGTAGCTATTGTCGCTGTCTTTAGGAAACTTAAAATCAAGTAATTTTTCTGCTTCCTCTTTGTATCTCTTTAAATAATCACTAATTTCAAACTTCAAGCCTACATTCTTTAATGCTATATCCCTTTCTTTTATGTATGCAACTGCCTGCTGCAAAGCTAAAGGAAAATGCTGTAATGTTTCTGCCAAATTCTTTATTTCATTTTCTTGTGAACCATCTTTTATACCTAATGCTTTTCTAATAAAGTCTATTGATTCTGGTTCAGTAAATGCACCCAATGTTAATGATTTTATATCTCCCCATTTCTGATTACGAGAGGTAATCAAAACACTAGGTTTATTATCATCAGATGATAAAAAGTGGGACGGTAAGAATTGACTAATACCAGCATCTTGACCTTCACTTCTATATTCTTCTGCATTATCGAAAACAAAGAGACTTTTTCTCTTGGCGAAAAAAGCGTATATGTCTCTTACAATAGATTCAATATCCCTATCTTCTGTAGGAATGCCTAAAGGATCTCTAGCTAACCTGAGAAAAGACTGCACCATGGTTTCATGGGTTTCAGCTTTTATCCATATAATATTGTTGTCATAATCTTTACTGTGTTCTTCAACATATTTTTTGGCCAGCTCAGTCTTACCTATTCCTCCCAACCCACTAATAGAAACCAGTTGCGATATTACTGTGGCTACACCTTGACTTTTTTGTATTAATTTGTGTAGTTCTCGTAATTCTTCTGTCCTTCCAGTGAACGATCCTACTGGATTTCTCACCTCAAATCGAAAGCCTCCTAAGATTTCTTCTTTCATCTTGCGAAAGAATTCTCTTCCGTCTTCATGTGTAAGAAAACGTCTCCCTTTTTCTTTCAACCAATCTAGCATTTTTTCTTGGAAGCGAGCGTAAACATTCTGTCTATCAATATCATTAAATTGCTCGCCTAGCTCACTTTTGATAATATCCGCTAGTTTTATTTCATTGGGCTGATTTACTGCAAATACTAACTTATCAAAAAATTCTTTTATATTGTCTTCCAACCTACCTTCATTCATCATTCGTCCAAATTCACGTTGCCACGTCTGATTTCTTTCCAATTTCCTTTTTGAGTTCTGATCTGGCTTGTTTTGGAGTTTTTTTATCTCCTCTTCTAATTCTTCCATCGCTTCTTCTACAGCACTTTCAAATGCTGGTTGCACTACTGAAATCATGTTATTGTGAATATAAGAGAACTTATATCTAGTGCCACCATCTTTAAAAAAGACATCACTAGTGTCGATTACTTCAACTAAAATTTCTATTTCCTCGTTTGGTCCTAAAGTTTTTACCCTCAACTTCTTCACTGTGTTTCGTGCTGTGCTTTGATCCAGATCAAAATCGATATTAGTACAGATAATAAAATCTTTCAGGTTACCATCTGCAAAATCTTGATTATTTTTGATCTTTAGGTAAGAAACAAAATACTTTGCTAATCCAAACTCACCACTTTTATCTTTTGTAAGTAAGTTCCCTACTCCAATTTTCTTGTTATCTTCATCTTGTGTGTGTTTAGCCTGCAAAAAACGGTATACTTTCTTACTACCTTGGGTACATTCAAATACTAAATCATCGAATTTTCTGGCCTCTTCTATTTCTGTACCTAAGCGAAAAGAGTGCTGATAGAGCACTCCTCGATGCAAAAATAGCATCAATACCTTTAGCTGGTAGATATTACCGTGCATAACTAGTTACCTCATACAGGCTGCTATAAATTTGTTTGATCTAGAATTAAAGATTACCAAACACCTAAAATAATGCAATAGAGTCTTTATGTGTTGATAGAAAGGCCTTCGAGGGTAGGAATTGCCTGGCAAACTCTTAATTCTTGATTTAAAAAAGACTTTCCAAAGACTCCCCAAATCTAATATGTAATTGCTGTAGGCTGCATTTAGTAATATAATCT
>NODE_32_length_3714_cov_3.818257
GGCCAAGGCAGTGGAAAATTAATTTGATCAATCAAAAGAATCCTAGCTGGATTGACTTATATTACTTAGCTTTAAGATAGCTATGCTGAGATCCCGCTAACACGTAGCGGGATGACGAGAAAGGAGCAGCAGGATAACGGTTGAGTAATTCGTCATCCCGCTACTTGTTAGTGGCTGAGATACCGCGGCGGTATGACGGTTTGCGGTGGTATGACAGTTAAGTAATTCGTCATCCCGCTACTTGTTAGCGGGATCTATCCGCAGCGGTATGACGTAGGGCTGCTGTCATTCCGCTACGTGTTAGCGGCTGAGATACCGCGAATGAATCGCGGTATGACGGTCTGCGGCGGTATGACGGTTCGCGGTGGTATGACGTAGTAGCTATTTCTTGCAATCAAGTTTCGTTAAAAGTCAGATTGAATGGTTAAATCTTCCACCCAAATAACCACGCACTCTACTTGCTTGTTTGGATATATTTCTTGTACTAAGGTTTTATAGATTAACATCTGTTTTTTTATTTCATTTAATAAGGAAACAGAAACGTTACGGTGTGATTTGTAGTCAATTATGATTGCTTTATCTTGCGTTATGCATAGCCTATCTAGTCGTACTAATACTGACTTGCCATCAATTGTTCCACTCAGTGTAATCTCTGATTTGCCTTCCAAGTCAAACAAATAGCCATATTTTTCATTAAAGGCTAATATTTTACTGTAAATTTCATCCTTATCTTCGCTGATGTTATCAAGGTATTTTCTGACCCAATTTTTTCTCCTTTCTTTTTCTATCTTGGGCATATACTGCAATATGCTGTGAATAATCAGGCCTCTTGCATAACCATCTGTCATCCAAGTAGCTGACACTGGGATCCATTCTGCTCCTTCTTTTTCACTGGATTCCAGCGTCACGCGCTGGGATGACACCGAAGAGTGGGCTAAAGCTGGTGGAAGGGAAATGACCGGAACGTCAAAATAATCACGTTTTTTATAAATGTAAGGGTAGTTTGCATTCACGCATAATACTTCAACTTTTTCTTTAAATATTGGCTGTAAATCCCTTTGTTTCTTTTCATATGGCTCTCCGTACTTAGTGATTAGATCATACCAAGAGCCCTTTTGCACTGGCTCTTTACTTAAGATGTATAACTCATCTTCAGCACGCGTGAGTGCTACGTATAATAAACGCAAATATTCATTATAATCCTCTAGTTTTTTCTCTCTTTTTACTTGATCGCAATAAGCGTTGTTGTTTTTTCCACACCAAAATGGCACTTCTGTTCCATCAAAGATAATGCTTTCACTGTTTCTTGGCACTGTGTTTGTATCAACCAAAAATACTATGGGAGCTTGCAGACCTTTTGATTTGTGAATTGTCATTATTCGCACAGCATTGCGTTCTGATTGCATATCATTCTTAATCTCCGGATTATTCTCCTTGATCCATTGAACAAACGCTTGAAGAGATGGGTTTTCAAATTGCAACACGAGGTTCATAAATTCGTCTAGAACCTCAAAGCACTCAAGACCTAGCCTTGCAGCAAATTTCTTCTTACCTGTACGCAATATATGTGTAAATAGTGCAAGAGGAGACTCTATGCGAGATAAGTTAATGAGATAGTTTAATTCACTATAGATAACCACAGAATAATCCTGAATTCTTTCCCATAGTGAATGCTCTTTACGGTCGTATGCAATGTTAAATAAATCATCCTCGGTGAAATTAAATAGCGGTGATTTTAAAGCATTTGCAAGAGCTAAATCATTTGCCTGGAGGAGTAAAAATTCGGCCAAAGCTATTAAGTCCTGCACGGCTATATAGTCCATAATTCTAAAATAATCCCGGCCTACAACTGGCACGTTTGCTTTTTTAAGTTCGCTTATTATGTAATCAACTAATACGTTTCGTTGCCGTACCAAAATCATAATGTCTCTTGGCTCTATATGGCGATCTTTAGCGACTAAAATTCGCCCTTCATTTAACCAATTGTGAATTCTGTTGGCTATTGTTTGAGCAAGTAATCGGTCTGCTATTATATAATTTTCCCTGCATGTCAGAGGAATTTGTAAAGCTTGCTGTTCTTTCTCTTTGCGCCTTGGTAACGCTGGCCAAATTTCAATATATCCTTGGTCATTTTCTCTATGTGGAACATGTTTTATTTCATTATCATTAAAAGATATTTCTGCGCGGAAGTTATTAAATATTCTATCTACAAGCATCAAAACTTCTGGAGTTGAGCGAAATGACTTTTCAAGTTGGCATGATATCCAATCTCTACCACCAGTTTTCGTATGAAAGTATTGTTGCATATAGTTGAATAGATGGGGATTTGCTCCTTGAAATCTGTATATGGATTGTTTTACGTCACCAACAACAAATAAGGTTCGCTTTTCATCATTACCGGCAAAAAATTCATCGCAGAGATTTGTTATAATTTTCCACTGGCTGATGCTATTGTCTTGTGCCTCGTCAACAAGGATGTGATCTATTTTTTGATCCAAGTTAAACAATATCCAATCTTTATAGTTTGGATTGCTAAGAAGATTTGTTGCTAAGTTGATTATATCATTGTAGTCAAGCAGTGCATTTTTTGATTTTTCACTATTATACAAATCAACATATACTTTAAATACACCAAGTAAGCTACTGGTTCTCTTGAATATTTGATAAGAGTTCATGTCTCTTATATGGGTAAATACTACATTCTGAACGCTCTCTATTATTTGCTCTGCATCTTTGAATTTCTCCAAAATACTTTTTGTTGCAATGGATGATATGCTCTTTTTTTCGTGCGATTCTGATTTTAAAAAGACCTTGGCTAGGTTTTCTACTTTAGTGTCATTCCAGCGCGTGACGCTGGTTCTTTTCTTCTGGATCCCAGCTGGGATGACAGTAGAATAAAGTATTTCACTATAACTCTGATCTCTTTTACTGCCTTCACTTAATATCTCGGCTAGTCTTTCCACGTGCTCAATTGTTTCACTCTGTAAGTCATGAATTTCATCTGGGGCGCTCAATTTATCTTTGATATATTTCGAATCATTTGCTGACGCTGATCTTTTTACACATAAAGTATAAAGCAAATCGCGTAGTTTATTTTCATCAATTTCAGTTGCAATAAGGTTGATATCATCCTGCACAGTTTCGTTATGAAGCACTTTATTGAATATGATGGAATGTAATTCTTTGCATTCGCTCAGCGTGCAATTTGGAGCAATGCCAGCTTCTATAGGAAAGCTGGAGATTAATTTGTAACAGAAAGCGTGTATGGTTTGTATAGTTAGACCAAGATTTTCCAGTTCAGAGAAAAGCCTTCTTGCTCTTGTTAAATAATCTTTATTTTTTCTGGATCCCAGTGTCACGCACTGGGATGACAAGTAGGGGTGCTGAGATCCCAGTGTCACGCACTGGGATGACATTGGAAAGAAATCTAGTTGTTCTAGATCTGCTGCCAACACACTATCTGAACATATTGTCCACTTACTGAGTATGCTGTGAATGCGATTCTCCATTTCGTTTGCTGCAGCATTGGTGAATGTTAAGCAAAGAATATTTCTTTTGTTTTCTAATAAAAGTCTCAATACTCTGTCTATTAAGATTTTTGTTTTGCCTGTACCAGCGGACGCATTTACCCACACAGAGAAATTAGGATTTATGGCATTTGATCTCATCAGAAGTGCGAGAACCTTATAAAAGTTGACTAGAATAGCATTATAC
>NODE_33_length_3671_cov_3.924318
CCGAGATCTACACTATCCTCTTCGTCGGCAGCGTCAGATGTGTATAAGAGACAGTATTGTGCCTGCCATTTAACTACTGTGTAGAGATTGCTCTCAAACATAATGTTCGTACGTTAGTATATCCTTCCTGTGACACCAATTGATATAATTCTACCACAAATTCAATTTTTTAGGAGGCATATATGAATCTCAATATTTTTCAAAGAAAAAAAAGCGCAGTATTTACTAAATATTCTGCTTTGCAGCTAATGATGGAGCCAAGTTGGAGTAAGCGTGATTATGTAAGTTTTGCTGAGGAAGGTTACATAAAAAATGTTATTGCCTTTCGAGCAATTAATATGATTGCAAGTGCTGCATCTTCGGTACCTTTTACTCTCTGCCAGCTTACTGAACAGGGAAAATCGCAATTAAAAGCCCATCCATTACTGAAATTACTTTATTCTCCTAATCCAATGACATCAAAATCGGAATTTATTGAGGGGATTGTAACTTATCGGTTAGTTAACGGCAATTCTTATATATTGATGGTTGAGTCACAGAATAGTAGAAAACCACCAACAGAGCTTTATCTTCTGCGCCCCGATAGGGTTGAAATTGTTCCAGGGAGAAATAACGTTCCTTATATCTATCGTTATACCATAAATAACAACAGTTATGACTTTAAAGTTGATAAACTAACTGGATGTTCAGCAGTGTTGCACTTAAAGACCTTTAATCCTTTGAATGATTGGTATGGGTTATCACCAATTGAGGCAGCTGCATATAGCATAGATCAACATAATCAGGCGGGTGCTTGGAATCAAGCGATGTTGCAAAATGGGGCAAGACCAAGTGGTGCAATAGTTGTAAAATCAGCAAAAGATGGAAGTGGTGGAAGTTTAAGTCAAGAGCAGTACCAACGCTTAAAAGCGCAGATAAATGATCATTATTCAGGTTCTATAAACGCTGGAAGACCGATATTGCTTGAAGGAGGCTTGGAGTGGAAAGAAATGAGCTTATCGCCAAGGGATATGGATTTTATTGAGTCCAAACACAGCTCAGCTCGTGATATTGCGCTAGCTTTTGGCGTTCCACCGCAATTGCTTGGCATACCGGGTGATAACACTTATAGCAATTTAGTCGAAGCACGCTTATCCCTCTGGGAGCAGACGGTTTTACCAACGCTAGAAAATATTATCTGTCACCTGAATTCTTGGCTGACACCAAGATTTGGTGAAGATCTGTGCTTGTCGTATGACAAAGATGCAATAGAAATTCTCATGGAAAAAAGACAAAAGTTGTGGAAATACGTAGAAAACGCAAGCTTCATGACGCTCAACGAAAAGAGAGAAGCATTTGGCTTGCCACCACTGCCAGGTGGTGATGAGTTAGGTTAAGTTTGTATCCGTTCAGATGAGTTTATTGTCCCCTAAACCGTACACCTAAGTAAATTAACTATTTTTCTTGCCAACCAGAGCGATGAAGATTTGGTCTACATCAAAACTCATCTTAGGACGCCAAATAGGGCCATCCAAATGCATATCGATATAGATTGGATTACTATAATTTGGTGGTATGAAAAAGAACCTGAATATAGAAGCTAAAGCGAAGTTAGATAAGGTTAAATTAGAAGAGATCGATCCTGATGCTTGATCAATCCCGAACTGTAAACTAGTTGAACATATACCACTCTTAATACTTGCTTTTCCGCTAATATTTTCAAAAAATGTCTTGCCATTATATATATCAACATAAGCAAGTGTGGAAATTTCAGATTTATTCTTACTGCTTAACAAATTAGTGATAAATGAATTGAAATCTACATTAGTAACTTCTATTCCTTGCGCTTGTAAGTTTACATCTCCTGATAAGTTACTAGCCCAATCATGAAAACTTTTTCCTTGAGTTTTGATTTCACCATTTAAGCTTACCTGACCATTTACATTGTCAATTCCTATAACCTTACCAATCTTTTTAGTGTCCAAATTTACAATAGAAAATCTTGTATTTATTGAGTCTGATCTTAAATAACCCTGAAAAAACACTTGCCCGCGTTCTAATACGTAACTTGCCTGCCTGATAGTGATAGTGTTGTTTCTCATTACCGCATCCAAATTAAAATCTTTTAAAACATTCTGCTCGGTTTTAAATTCTGCAGTATTGATTTGCACATTTGCATCAAAGCCTTCTTTATCATCCAAAAAATCAAGCTGCTTTGTTGACCATTGAATTTGATCTATCTCATTTCTTGAATTTCTTTTCGTCTCTACTAAATTTGGTAATGTAATAATTTTTCCATTAAATTTACTGCCCGTAAGGTTAACATCTAATAAAGGTTTGGCGTATTTTTGATCTGCTAATATTTTTGCATTACCGGTAATATCGAAATCTTCTCCAGATAGTTTTATTTTATCTGCAACTAGCTTACCTTTTTCCATTTTCAGCAAAAAATCCAAATTTTTAATTTTCGTATCATTCAATGTAAGGTTATTAACACGGGCCTTTATATTTGTATCATACTGAAAATTTTTCAGCCATTGCATTTTAGGTAAACTGCTAAATAATGAATGATCATATTTATCTGCATCAAGATTATGCATGCTAAATTCACCATCGATCACACTGCGTTTTTTTGTGTGGCTTACTCTAATTGATCCTTGCAAGGATTCCTTATTATTTAGCAGTCTAATGTCTGAGATAGATAATATTCTTGGTGCAAGGTGCAGTTTAGAACTTAGTGTAAATTGATTTTTCTGGTTTTCTTTCATCTTTATAGAAGGGAAAAAACATGAAATGAATGACTCAAAATCATTTCCTTCGACTAATAAATCACCGTTGAATTCAGATAGGACATTATTGTTTGAGATCTCTCCTGATAAGTAAGATATATTATTGATTCCAGGAAATTTAAGAAGCGTATTAACTTTTACTTTGCCATCAGTGGATTTTAGTACAGCACGGAAATTGTCCAATATTTTGTTTTGATATTGAATGTTAGAAGCTTCCATATTAAAATTTAAGCTCAAGTTCTTTGGCACAACTGCTCTAAAACATTCCAGAAGATCCTTCATATTCATTGTTCTTTGTGAATCATTTTGTATGGAATCTAAATCAACTTTACTGAAGCTAATATTGAAATTAGTGTGATTGCCTTTTCTATCATTTTGTATTGTACCGCTGGCTTGCATGCTTTTGGAATCAATTTTTAAGTCAGTTGCCGTAAACTCACTTTCATTAAGACTTATATTGGATGATATCTTGATATTTTCGCTAGGAATAACACAAGAGAGAAAGCTAAGATTAATGATTTTTGCTAAATCACTCACAGAACCGGAACTGTTATTAATTGTTAATGTTAAATTACTCTGGAGTTCTTCTTGATTTCTATTACCTGTAAATAGCAAATTTACAAAATTTGATTCAACACTAATGTGTACATTCCTTTTTGTGATATTAACCTTTCCTGAAAAATCGTAATTATTATCACCTACCTTTACTTTACCAAAAAACTGCTTATTTTTTTTTACAGCAACTTCCTTTATGTTAACAATATCAGCGAAATCATTCTTGAAACTTACTTGGCTGTCTTTTATTACTATATCGACTGTGTTACCACTGGCGTTTGTATTTATAATATCTGTCTCTTATACACATCTGACGCTGCCGACGAAGAGGATAGTGTAGATCTCGGT
>NODE_34_length_3662_cov_5.169596
ATTATAAAGTGGGAGAAAAATTAAAAAGTTGGAGGTTAGAGAGAGGGTATACTCAGAAAGATTTAGCAGAGAAACTTGGTGTAAAGTACTGGGTAATACTTCAATATGAAAAAGGGAATCGTAGAATTTCAATTGAAAGGTTATATGCTATAACTGAGGCACTATCAATCAGTATTACGGATCTAATTCCTATATCAAAAAGCTGTCTTGAAGATGAGGGAGAAGAAATCTTAAATCTAGTAAGAGAATATAAAAAGATTAATGACCAGGAGTTACGTAAGATGTTTTGTTTACTAACCAATTTTGTCCAAGTTAGTGAAAAAAGTAGTAAAAAAGCAGAGAAAATAAAGATTGCAAAAGGTTTGGTTAAGGCAGGAGTTTCTGTTGATATTGTTGCAAAAACAATTGGCCTCTCTGCTGATGAATGCGTTGAAGAAAAAGGAGGTTCTATTTACTGCCAAATAGGAAAGAAGATAAAAGAATGGAGGCTAGTGAGAGAGTATACTCAAAAAGATTTAGTAGAAAAAATGAGTACAACACGTGACGAAATAAGCAACTATGAGCAAGGAAGGACTGCTGTTCCACTTGATAAATTATATGAAATGGCAGAAGCATTATCGATTAATATTACGGATCTACTAATAGAGGAAGGGAGTAAAGTGAAAAATGAGCTACCTGATTTGATTAAAGAATACAAAGAAATTGAGAGCCAAGAACTACGGCATGCACTAATAAAGTCTTTGTTTGAAGGGATACGGATTTGTGAGGAGAAAGTGAGAGAGATAGAAAGGATTAAAGTTGCAAAGGATTTAGTAAAAGGGGGAATTTCTATTGATATTATTTTGCAAATAATCGGTTTATCCGTTGATCAAATTGCATGAAAATTTATTTCTAAGTAAGGTATATATGTTTGTTTCTGTAAGCGATATTAGTTCTATAAGCTACAAAATAGGACAAAAAATAGAAGATAGCAGGTTAATGCGAGGGCATACTCAAGTAGAATTGGCAAGTGAAATAGGTTTAACATACCAAGAAGTAAACAGCTATGAAAATGGGTATATTCCTATTCCAATTGAAGTACTATATGTAATAGCAAGAGTATTGTCAGTTAATGCTATAGATTTATTACCCGAACCAGTAATAGTAAGGGAAGACAGCTATGAAGACGAGGAAATACTCTATCTAACGAAAATATATGAGAATCAAAAGTTAGGCAAAATAGTACCTTCATTAGTCAGGTTTGTTCATATTAGCGAAAAAATTAATCAAGAAGAGGCAAGGTTGGAAATAGCAAAAAATCTAGTGAAAGAAGGAGTTTCAGTTGACATAATTTCCCAGGCAACCGGCTTATCTATTTACGAGTATGATAATACAGAGAGAGAAATCTGCACTGATTCTATATATTACAGAATAGGGCAAAGAATAAGAGAATGGAGGTTAATAAGAAGGTATACTCAAAAAGATTTAGCGGATAAAGTTGGCGTAACACTCAAGGAAATACATGAATATGAAAGAGGTTATACTACCATACTATTTGATAAATTATATGAAATAGCAGGAGCATTATCAGTAAATATTAAAGTCTTGCTACCTGAAACGAGAGAAAGTAAAAAGCTATTGAGTTTAATAAACGAGTACAGAGAACCGGAATCATTAGATGCGTTAGTCAAATCTCTATCTGAAGATATGAAAAGCGGCAAGGAAAAAGTTAAAAAAGCAGAGAAAATCAGGGTTGCAAAAAATCTAGCAAAGGCAGGTGTTGCTATTGATATTATTGTGCGAGCAAGTGGCCTAACTGTTGATGAGTTAGGTGAGTGTGAAAATTGAATTGTGTTTAAGATACAAGTAAAATGGTTAATATATTATCTATTCTAAACCCTTATTTGGCTCTGCAGAATTTTTTTGGCATTTCTACGTATCAAGATAAAACATCACAGAATTTATCGACTACTTTTTGATTTTCCTCTATCATTGCATTTGCTTCTTGCTGAAGAGATTTGATATTTTTTGATGTAATGTTATCCATGTCAGCCGACGCTAGCTTCAATTGCGATTGTATTCTTACGTATCTATTGCCTATTACTTGATTCATCTGATAATTTACGCAGTCCAATCCAGAGGCAAACATCACATTCAGTAGTGGCTTGATCCATCCTATTTTTCCAAATCTCTTTGAATTGGCATACTCTATACTTCTATCTGTTCTTCCAGTACCTATCGATAACAGTAGAATATCATCATTTGGAAATAACCTTTTACTACTTGCATATGCACAAGCCGCTGGATTATTGGCAAATATCCCTCCATCCACTAATACTCTGTCTATCTGATCAATTTTTAGATGTTTTGGTATGAAATAAGTAGGTGCAGCCGTTGCAGCTCTGAGTGCATCTTTCAGCTTAATATTACCTTCTTTCCAGCTTTTGAAGAAAAATGGGCAATTATTGTGAATATCGTAACTTGCAATCAGTACATTATTTAAGGTGCTTTGTAAAGTATCATCACCAAAATATTTATCCAGTACAAATTCAATATTTTTATGTGGGTATTGTGCACAGTTAAACCAAGATAATATTGATCGCCTGAAGAATGAAGATTTAAAAATATATGACCCGTATTCTTGGTAAAATTCAACTAAATCATTGGCTGAGTATTGGGGATTTCCTTGTTCATCTTTCCTGCATAACCCTGCTACAACAATCCCACCAGTTGAAGTACCAGCCATTAGATCAAAGATTTCAGCTATCGGTTTTCTTGTTCTTTTTTCTATTTCTGCTAATATTATGGCTGGTATTATTCCTCTTATGCCTCCGCCGTCCACTGAAAGAATGTATTTTGCCATGTTTAGATATTTATTGATTTTATTAACTTGCTCGCTTTTATCAGGTTGCGTTTCCTGTCCAAGAATCACTGTCTGTTTCACTCCTAGAGAAAATTGCACCAACCTAATAATTGATTCTGTGGATCATGCTAAAAGGTCTGTGTTGGTTCAGGCATATTCATTTACTTCTAAACCTATTGCAAAGTCGCTAATCGAAGCTAAGAAACGGGGTGTTGATGTTAAGGTTATTTTCGACGAATCACAAACTAGTTCAAAACATAGTGTAATTAACGAATTATTTGAGCACAAGATCCCGATGTGGATTGACTTTAAACCCACTATTGCCCATAGCAAGGTAATTATTATTGATGATCAAAAAGTCATAACTGGATCATTTAACTTTTCTGATGCCGCACAGAGGAAAAATGCTGCAAACCTACTGATTATAACAGGAAATCCTCTGTTAGTTGAGCAATACGTGGAAAATTGGAAAAATCGCCAATCGCAGTCTAAGCATTATACACCAGACTTTAAGTTATCTTTGAATTCATCTAATTCCTCAGAAAGATTTTTCACCCTTTCCTCAAGTACTAACACTTTTTCCATTAAACCATATTCAATAAGTTTATCGTGAAATTGTACCCTTGAGTCTAACTTGGATAACCACCATATGATTGCTACTGTTTGGATTAATAACGTGATAATTACTGTAACTGGAACTTTTTGCTTTTTCATGTGAAAGTATTAATCTATTATGAATAGTTTTGGAAGTTTATATACAGATCATAGAAAACTTATAGCTTTAGTGATTACTTTTTGTTGATTCGTATTGATCCTCTGC
>NODE_35_length_3645_cov_5.494955
GTGCTACAATGAATTATTTATGCACTATTAAATTAAAAATGATGAGTAAACAAGATCTATTATCGTTGATGAAAGCAAGACACAGCGGACGTTCATACGATCCTACAAGAGCAATATCTCAGGAAGACATGGATATTTTAATGGAAGCTGTAAGGCTGACTCCCTCATGTTTTGGTGATGAACCCTGGAGATACGTAATATGCAACAAACAGAACAATCAAAGCGCATGGGAAAAGCTGCTAAATTGCCTTGATGAATCTAATCAAAAATGGGCAAAAGATGCACAAGTGTTAATCATATCTTTAAGCGCTAAGAATTTCCGCAAATCTGATAAAGGTGAAAATTTTTGGGCTAATCACGATACTGGTGCAGCGAATTATGGACTTATGTTACAAGCTGCAGTTATGAACTTAATGGCCCATCAAATGGGTGGATTTGATAGAGATAAAATAGTGAAAGAGTTCAATATACCCAATGACTTTAACGTAATGTCAGTGATAGCGGTTGGTTACGAAGAAGAGGGTGCTGAAACAAGTAAGAAGAAAAGAAGACCAATAGAAGAAATATTTTTTTATGATGAGTGGCCAAAATTCTGAAAATTTTATCAAAATGCACGGCACTGGTAACAATTTCGTTATCATAGACTCACGTTCAACAAACAATTTAGACTGGAACCATAGACAAATTGCTGATCAAAGCAGTTGTGATCAAGTGATAATTATAACAATGTCTAATGCTGCAGACTGTTTTATGCATATCTATAATGCTGATGGCAGTCGAGCTGAAATGTGCGGAAACGCAGCACGCTGTGTTGGATATTTGATAATGTCAGAAAAAGGTGCTGAATACTCCATTATTGAGCTAACAAGCAAACGCATTTTAGAGTGTTTTAAAGTGGGTGATAAATCCATAAAGGTTAACATGGGTAAACCTTTGCTAAAATGGCATGAAATTCCCTTATCTACTGAGTGTGACACTCTTCACTTACCTATAGAGCTTGAAATGCTAAAAGATCCTGTTGCAGTAAATATTGGCAATCCTCACATAGTTTTTTTTGTTGATAACATAAGTGAAATACCATTGCGAAATTTAGGACCAAAGCTAGAAAATCACGCATTATTTCCTCGGAAAATTAATGTTAGTATTGCACAAGTTGAAAAGTCTGGAGAAATAGCTTTAAGAGTTTGGGAAAGAGGTACAGGCATTACTGCATCATGCGGTAGTGCAGCCTGTGCAGCACTTGTTGCATCCACACTACGTGGATATCTGGTTGCTCAACAGACTTCAGTAAATTTACCAGGAGGCAAGTTATTAATCGAATGGGCAAATAACGTATTCATGACCGGTGATATAGGGTTTTTGTGACCCTAATTCTAGTGATGCATTACTTCCAATACCTTCTTACCAATTACTGCAGGGGTTTCAGCAATTGCAATTCCAGCGCTCCGCATAACTTCTAGTTTTGCACCAGCACTTCCACCGCTGGAAGAGATGATTGCTCCAGCGTGTCCCATACGTCTTCCTGGAGGTGCCGTTTGGCCTGCTACAAAACCAACGATTGGCTTTTTAGTTTTTTCTGTTTTCACAAAATGTGATACATCTTCTTCTTCGTTTCCACCTATTTCACCAATAACTACAATACCATGAGTATCGTTATCTTTTAAAAAGAGCTCCATACAGTCGACAAATGTTATACCATGAACTGGATCCCCCCCAATTCCGATACACGTGGATTGACCAAGACCAACAGCGGTTGTTTGTGCTACTGCCTCGTAAGTTAAAGTTCCGGAGCGAGACATAATTCCTATGTGTCCACGCTTATGGATATGGCCAGGCATAATTCCTATTTTGCATTCTTCAGGGGTAATAATTCCCGGGCAGTTGGGACCAATCAATCGACTTTTTGAGCCGATAAGCGCACGCTTAACTTTCACCATATCAAGTATAGGAATGCCCTCTGTAATACAAATTATCAATTCTATTTTTGCATCTATTGCTTCAAGTATTGCAGCAGCAGCAAATTTAGCAGGTACATATATAACTGTAGCATTTGCACCGGTTTTTTCTTTGGCTTCTGCTACAGTATTAAAAACCGGTAAATTAAGGTGAGTGCTCCCACCCTTTCCAGGAGTTACACCTCCCACCATTTTCGTTCCGTAATCAATTGCTTGCTCTGAATGAAATGTGCCTTGTGCGCCAGTAAAACCCTGGCATATTAATCTTGTATCTTTGTTTACTAAAACGGACATGCTTTATTTACCTCTTTTACTATCTTTTGCGCAGCTTCATCTAGCTCATCTGCAGCAATAATATTTAATCCTGACTCTTCTAAAATTTTTTTTCCTTCTTCAAAATTAGTACCTGATAATCTAACCACTAGAGGAACTTTAATGCTCATTTCTTTTGCAGCCGCAACAATTCCACTTGCGATAATATCGCAACGCATTATACCACCAAATATGTTAACCAGAATTCCTTTTACGTTGCTATCAGACAATATGATTTTAAATGCTTCAGTTACAGTTTCTTTACTCGCTCCACCACCAACATCCAAAAAGTTAGCAGGCTCTGCTCCGTAGTATTTTATTATATCCATTGTTGCCATAGCAAGACCTGCACCATTTACCATGCAACCAATACTGCCATCCATTTTGATGTAACTGAGCCCATACTTTGAAGCCTCTATCTCTTCTTTCACTTCCTCATCATAATCACGAAGTTCCATAATTTCTGGGTGACGATATAAAGCATTATCATCGAAATTAATTTTTGCATCGAGCGCAATAAAATCTCCAGAATTTGTTTCAACCAGTGGATTAATTTCAATTTGGCTCGCATCAGTTGCAATAAACGCATCATATATTTTTTTTGCAATGTTCGATATCTTTTCTATTTGTTCTGGATTCAAATGAAAACTGCTGCTTAACTTGCTGCTATCAAAACTTGTAGCAGGATCAATATCAAATTTCACAATTTTTGCAGGAGAATTTTTTGCCACTTCTTCGATGTCCATTCCACCTTCTGAGGAAAATATGAATATTGGCCTACTGAGCTTCGGGTCGATTACCAGGCTTAAATAATACTCTTTCTTAATGCTTGAGCCTTCTTCAACGTACACTTTTCTTACTTGCTGCCCGCTTGGCCCTGTTTGATGAGTAACTAAAGTCATACCAATCATGTCCTTTACAAACTGTTGAGCTTCTTCAACTGACTTTGCTAGCTTTACGCCACCGGCTTTACCCCTACCACCTGCATGAATTTGAGCTTTAACTACAAACACGTCAGATTTTAATTGACTTACTTGAGTCTTTACTTCTTCTGCAGATGTAGCAACAAAACCTTTTGGCACTGGGACATTAAATTTATGCAAAACTTCTTTCGCTTGATATTCGTGAATATTCATAAAATAACCAATGATAAACTATTAACTTGAGTACAAACTACCAACCATAACGTTGCCTTCTGCACTCTTGTTGGTACCTCTTTTTTTTAGCTTCAGCTTTCTTTTTAGCTCTTTTTTCTGATTTTTTTTCATGATATTGTTTTTTCATTTTCAACCCTCTTCCTTCCTTTTGAATTGTTTTTTTCAATACTGGAAGAGCTCTGTCTACATCACCATAATGGACTGATACTTCTATCAAACTC
>NODE_36_length_3580_cov_17.752212
AGCGCGAGGCGACTGCTGCCCATCTATGTATTAGCTACTTAAATCTAGAGAAAACGGGCCGTCAGCTGAACTCTGGTTCAAGGTAAGGGAAATGCTAGTGAGGTAAAGTAGAATAACGTTGATTTGATAATTTAAGCTCATCTTCCCTCTTGCTACATCTCTCTTTATATCTCCTCTTTTGCAGCAGGTCTATACTTACTGCTTAAATTTAGGTGCACACTAATTTTTCGATTTGTATATTATTCTAATGCTTGTATAATACCTTCATTGAATATTTGATTTTGAGGTAATTAGATGCCAAAAAGTAAAACTAAACGTGGAACGGAAGATTTGAAGGGTAATGCAGGCCCAAGCAAAAGATCTCGTCTCAGTTCTGATCCTAAAAAAAATAAAGAGATTATCTCTAGCAAAGTAATAAGTAAGCTGAAGGATGTTGTTAAGGGTGATAGAACTTCAGCTATTGAGGAATGGGTCAAGGCTCACCCTGTAACAGTAGAGGGTCTAACCGTTGAGCAATCGGACCTCTTATGTAATGCGTTTCGTGATGAATCTTGTTGGTCAGGTGCGACACTAGATGTTGCTAAATTGGTAGGAGAATTAGCTAAATCAGGTGTGTTGAATCCATTTGCTATATATAAAATAGCATGTATTGAGTGTGTAGAGAGTGAAATTAAGCAATTATTTGACAAGGCGTTAGAGTCCTTTAGATCTGACTTATCTCATAAAGGCGCATGTGAGGAAGATAGGAATTTAGCTTGCAGTGATGAGCTGGCAAGAGTTGAATTGTTAAGTTCCATGGGAAGACGTGATCCTGTTTTCAATTTCTGGATTGATCAAGAATCAGGTAACCTTAGAGAAAATATAGAAGCAGAAGATGGATTTAATAAGGCTGTAGATTTCAAGTGGAGTAAGGGAGTGGAACACTTCTATAATCGTCTGTGTTCTGAAGAAAAATTAGTGAAAGAAGGGCGAGAAAAATTGCTAGTTTCTGCTATTGCAAAATTATCTCCATTGCAATCTAGCTATAAACTTGCTGCTACCTTAAATTCCATTCTAGGTAAAGTCATAAGCGCAAAAGTAGATCATAAGTCACTACTCGGGCTACCGAATAAGAAAGATAGGGGTGTGATCTATCGTCCTCTTAGTTGCTTAGTAGAGCACGGTTTTCTTTACACAACTAAGTATGTTATCCAGTACTTGAGCGAGGGATGTTCAAGATCTGAAGTAGAGAAAATGCTTTCACCTAGAGGATATGCACATCTTCTATCATCGCTTTCATTTGTTGTAGTTTCTAAAGATTATGACTTGGATAACAGGAATGAAGCAAGGTCAGCTATTAGCAGTCTTTGGGAATCTAGTGTATTTAACCAAAATAAAATAAATGTTGTTGATCCTTTTAAAGATAGGATTGCTTTTGTTGCAATGGAAAATGCAATTTCAAATTTGATTGTAGATCAGGAGAGCAGCAAGGATACTCAAGGTGCTGGCGATGGTGAAAAAGTTGATTTGGTCTTGAGTATTTTAAAGTTTGCTAAAGATTGTTGTTCAGACAAAAGCTTTGAATCATTAAAAAAGAGGATAGCAAATAGTTTAGACAAAACAAGGGATTCTAAGATGATAGGTGCAACTAGCTCCTCTAATTTAATAGAAGAGTTGTGCAAATCGGAGAAAAGCTTGAGTTTATCCTCTGCTAGTTCTGAAGGTCCTCAATCTACGTTAGTGGGTACTAGTGTTAGTATTTCGCCTGCTGCAGTTGTTAACAAATAGGAGTATTTATGCATAGTAATAGTGAAGATCGTGAATTAGTTAGGGCTTTATTAAGTGGAGGTTGTGATGAGTTTAGTAGACAATTTGTAGGTTTTTTAAACAACTGTGCATCTTTTTTGCATTCGGCTAATAAGCCTGGCTTTTTTCCTACATTCTTCTTTGGTATGTTTTCTACCGCACATGATGCAGGTATGTTAGTTGAAGGTGAAAGAGTCTATTTTCGTTTTGACAATTGTGGAAATCTAAAAGTTGCTGTTCTCACTAATGAAGAAAATAGAAGAATAGTCAGGTGTTATACTGTTGCTGATAATGAGAACAGCCCTGGATCAAGGTTTAGCGAAGAAGAGAAGCAGTGGGTAGCAGAGAATCTTCCACAAGAATTACAGGAAGGTGAGGATCTGGACTGGGAAGAGTATAAAATATTTCGGTTTGGAGAAGAATGTAGGTTTATTCATGAAATAGATAGATTTCCTCAACGTGATGAACCTGGAGCTCCAATTTTTCATGAAATTAACCCAATCAGAGAACAAGGTGAATTGTTAGACCTGATGAATGAGTTGGCAAATGATGATGCAGGAGAAGTGCGTACTAATGTTAAAAGAATTTTGGAATATGTTATTGATATCCATGATGAACATGAAGATAGCTTAGTGTTTCGTGCAGAGTCTGATTACCACGGTTTTCTGTGTGGTTTTTTAGTAAATTTTAGATACCGAGCTGTGGCTGATTTCTACCCAGAGCTACTTATAGGAAAAGGTTATGCAGATGTTGTTTTGCTTGTTCGTGGTGTTGATCAGGCAAATGATTCGGTTCCAATTATAATTGAGTTGAAGGTTGGTGATGAGGAAGGGTTAGAGCAAGCTAAAGATTATGGTAAAAGTTGTTCTGTTTCGTCTTTGCCTATTCATACCTCATCACCAAGTGCTGTTTGTGTAGCGTTAAATTTTCAATTACGTGGAGGTGCTGGTCTCCGAACTTCTGTGCAGGCCTTTTCAGAAGGTGGTCTTTCCTTAATATCAGGTTTACTACATCCTCATGGAAATGGAGTTAGGGGAAATGTAAAACGTTTTTTACAATCCATAGCATCAGAGTTCACTCAATCTCCTCATTGTAATACTTTTTCCTGTACGTCATCGTTTGTTTTTGGAAATGTTTTATCTACAAGGAGGGACTTAGAAACAGATGATGGGCGGGAGGTAAGGGTTACCAAGTATCTATTTAACCACTCTCAGGGAGAGAAAATGAAACGTACAGGTGGTAGGGGAGATGCAGCAGATATTGTAAGACATGCGTTAACTTTAGCTCTATTTTGATCAAATATTGGTTTTGTTGTGCTTCACATTTTTCGTCGTTTAAAGTGGCAGACTTTACCAGATAAGGCATTGAACCTGTCGTTACTACCTCAAGCCACAGATGATGCTAAGGTGCGTCAAGTACTTTGTGAAGTAGATGTCCAGGGTCATCTGGAAGTGGCTTATGCAAAGAAATTCGAATCACTACGTGCTTACTCATAGTGAAGGTTATTTCGAGGGAAGGTTTTCAGAACAAATGGGTAATGTTAGGAACTTACATCAATTTGCAGATCAGTTGATGAGTGCTGAGCCTAATTTTAGTAATGATGGTAATGTTAATGGTGAGTACAGGGCTAGGTATGAAGTTTTATTTAATGAGATTTCTCGTCTGTGGTACCGATTAAACGTTGAACTGGGCAGGGCAGATCTCAGTCCAGTTGGTTCTGGTAAATGCTAAACGTTGAACTGGACAGGGCAGATCTCAGTCCAGTTGGTTCTGGTAAATGCTAAACGTTGAACTG
>NODE_37_length_3506_cov_5.241470
TAATGATACGGCGACCACCGAGATCTACACTATCCTCTTCGTCGGCAGCGTCAGATGTGTATAAGAGACAGCCGGAGATAGTATTACGGTTGCTCCTGCTTTGACTCTGCGTGACGTAGAATACCAACAGATGAGAAATGCATCTATAGCAGTGCTGAGAGAAATTGATGTTAGTGCCGGTGGTGCAAATGTTCAATTTGCAGTGAATCCTAAAGAAGATGGAAGCCTCGTTGTGATTGAGATGAATCCAAGGGTTTCTCGCTCTTCTGCACTTGCTTCGAAAGCAACAGGCTATCCTATTGCAAAAGTTGTAACTAAACTTGCTATTGGCTATTCGCTCGACGAAATACGTAACGACTGTGCTCCAATAATACCAGCAGCATTCGAACCAGTGATTGATTATATCGTCACTAAAATTCCTCGATTTGAGTTTGAGAAATTTAAGGGGACGAATTGTGAATTATCAACCTCCATGAAATCAGTGGGAGAAGTGATGTCTATAGGCCGCACTTTTAATGAGTCACTACAGAAAGCTTTCCGTTCACTTGAAACTGATTTTACAGGACTTGATGAAGTATTTCCTGAGAACATTGATATTGATCACATAAAATCTCAATTAGCAAAATTGCTACCAAACAGATTACTGATTGCTGCTGACGCAATGCGCCACGGAATTAGCATAGAAGAAATAAATTCGATTACAGGATATGACTTATGGTTTCTGCAAAATATACAGCAAATTATATTAACTGAACAAAAAATCAAGGAAAATGGATTTCCTGGAACTGCGTACGAAATGTTAGAGCTGAAAAAAATGGGATTTTCAGATGCAAGATTAGCAAAGTTAAGTAATAGACCTACCTCTGTCATTCCAGTACCCTCTAATGTCATCCCAGTGCGTGACACTGGGATCCAGCCAGCGTTACACGCTGGAGATCGAGTAAAACAAATCGAAGAAATAAGAAAAAAATTTGGCATTAAACAAGTTTATAAACGCGTAGACACCTGTGCAGCTGAATTTGAATCGAGCACTGCTTATATGTATGGCTGCTATGAGGGTGATGTTGAAAATAAAACGGAATGTGAGGCGAATATTTCTGACCGAGAAAAGGTTGTCATTTTAGGAAGTGGTCCAAATCGCATTGGTCAAGGTATTGAGTTTGATTATGCATGCGTACATGCAGCTTCTGCCGCCAAAGAAATGGGGTATGAAACAATAATGATCAACTGTAATCCCGAAACTGTCTCAACTGACTACGATACCGCTGATCGTTTATATTTTGCACCACTCATTGCAGAGGATGTGCTTGAAATACTAAGTAAAGAGCAAGAAAATGGCACACTGGTTGGTGTAATAGTTCAAATAGGCGGTCAAACACCTTTAAAGTTAGCCAAAGTGCTTAACGAGAGAGGTTTCAAAATTCTGGGAACTTCGTTTGATTCTATTGACCTTGCAGAAGATCGCATGAGGTTTAAAAACCTTGCTTTGCAACTTAATTTAAAACAACCTGAAAATTCTATCTGCCATTCAGTAGAAGAAGCGTTAACCAACGCAGAAAAGGTGGGGTTTCCACTAGTAGTCAGGCCATCATATGTCCTCGGCGGTCAGTCTATGTCGATTAGACACGATACTCAGAGCTTTAAAGAGTACGTCTTAGATCAAACTAAAATCTTTGAGCATGGTTCGCTGCTTCTTGATAAATTTTTAGTCAATGCAGTTGAGGTTGACGTTGATGCTGTATGTGATGGGGAAAAAGTTTTCATTGCAGCGGTCATGGAGCATATTGAAGAAGCTGGTATCCACTCTGGTGATTCAACATGCTCAATACCGACAAATACATTGAGTGACGAAGTAATAAAAGAGATCGAGCTCCAAACTGAGAGAATAGCATTAGCATTAAAAGTGAAAGGTCTGATAAACATTCAGTTTGCTGTTCAAGAGAATAGACCTCTTGCAGAACCTGTTTGTGATGAGAAATCTTTAGGAAAAGTGCAGATGAGCACCACAGAATACTCGAATGTATTTGAGGAGCGCAGACAAGCTTTGACGACAAAATTGCCTTCAGAAATCGAGTTATGCAAGAGGTCTAGTGATGTATACATACTTGAAGTGAATTTAAGGGCTAGTCGAACCGTTCCTTTTATTTCCAAGGTAATCAATATTCCTATTGCAAAGCTTGCCACTCAGGTTATTTTGGGTAAAAAATTGAATCAGGAAAACAAGCCTTTCAATCATTTTGCAGTTAAAGCTGCTGTTTTTCCATTTACCCGCTTTGCAGGAGTTGATACTTTACTTGGTCCTGAAATGAAATCAACAGGAGAAGTGATGGGAATTGACTCATCATTTGAAGCTGCACTTGCAAAAACGCACATGGCTGCAGGATACAAGTTACCAACAGAAGGAACAGCTCTGGTTTCAGTAAAAGATGATGATAAAAAGTATATATTGCCAGTTGCACGAATGTTGAAAGAACTGAGTTTTGAAATATATGCCACCAAAGGCACAGCTTCGTATCTGAACAATAACGGCATTGCTGCACAAGCTGTAAATAAAGTAAGAGAAGGCAGACCCCACATAGTTGATATGCTCAAAGATGGAAAAATAAATCTAGTGATTAATACTTCAAAAGGTGTAAAGTCAGTCTCAGACAGCAAAGATATCAGGAGAACTGCTATTTTGCAAAATATAGCTTACAGCACCACAGCTTCCGGAAGTAAAGCGTTAGTGCTTGCAATTCAATATGTAAAGAATAGCAAACTGGAAGTGAAATCATTACAGCAGATACAAAACGTTTAAATATCAAAACTAGAATAATTCACTCTCAAAATGCTAAAGAGAACATAATAAAAAGATGGAAATTTTGAAGGAAATAGTATACCTAAAGAATCAACTAGCGTAATTGAACAGCCAAATGCTGCAACGAATGCTCCACAATCTCACCTAGAGGACACTTCCCTTATATGTTAAGAACAAGTCTTTATAAATATCAAAGTAGTGAGATTAAAGACACACAGAGAAGAGGAATCGTCACGCCCCTTGATTATAAGAATCGTTGTTCAGCAAGGTTCTCTTCTCTGGTTTATTATACTGAAAGTTCCGAACAACTGATTGAGCTTTTAGGCTCGTATATAAGGCTGGAAAAATGCAGTATATGTTATTATTACGGAGGAATTATGAATTCATCAAACATTATTGCTGGCATTGATGTTAGCAAAAGTAAATTAGATCTCCACATTCACCCACTTGAGCATTATAAAATATTTGAAAACAATGTACAATCCATTGATGAAATGCTGGACTTTTTACGTTTGCATAATGTAACCAAAATTGGTCTTGAGGCAACTGGTGGATACGAAAAATTATGTGCCTATACTTTACTAAGCAATGGTTTTGAGGTGTACGTCATTCAACCAAGGTGGGAGAGACTATGCTAAAAGCCTGTCTCTTATACACATCTGACGCTGCCGACGAAGAGGATAGTGTAGATCTCGGTGGTCGCCGTATC
>NODE_38_length_3472_cov_4.832695
CTTAAAAGCAAATGAGAGAGTGTATTTTCGTTTTGATAATCATGGTATTGATACAGGTGGTAGAAATAGAAATACAGAGAACCTAAAAGTCGCTGTTTATCGTGACGGACAGCAAGTTGTCAGATGCTACAGTATTTCTGATCGTCTTAATAGTGATGGGTTAAGGTTCAGTACAAGGGAAAGAAATGCTCTAGTGCGAGAGATTAGAGGGCAAAATCCAAATTTAAGGGAAGAAGACCTAAATTTTGAGCAATGCAAAGTATGCATGCATGGAAAGGGCAAGAGTCAGGGAGAGGCGATTGCAACAGTATTCGAGGTGATTCGTGAAAAAGATTCTCAAGGTAGAGATAGATTTGCTAAATATTCAGCGTCTGAGATTAGCCTTCTTAGGCATATAGAACGCAATAGGCTTAATGGGATTAATGCGCCTGCGCCACGCAGTTTGTTGACAGTTAAGGAAATAGGAAGTATACGACTCAATCAAGATCAGAGAGTACAGCTTGGTCATTTGGTCAATTTTGTGCAAGTTGCACCGGGTCAGCAAGGGATTTTCAGTTTTATGGAAGTGCTAGCAAGTAACCAAAGAATAAATATAGAACGTGGAATAAATGAAGGAATTTTGCCATACATAACTCGAATCTATCGTAGTTACCTAGGCAGCCTACAAAATGACATTCAAAATCGCAGTCAAAAGTTTGAGAGTCACGGATTTTTCTTAGGTTTGTTGGCAAATTTTATTCATCTCTACACAATAGATATTGACCTTGACTTGTCTCCTGGAAATTCATATGTTGCTTTTCTTATATGTCATCAGGCAGAGAGAGAAAACATTCCTATCGTTATTAATGTTACTAGATGGAGGACATCGTCTGATATTGCATTAAACCGCGCTAGAGCTGATGCTAAAAGATTACATGCTTCTTCATTTATATCTATTCACACTGAATCAAGAAATGCTGTTTGTATTGGATTAAATTTTAATCTGAATATAGATCCTTTTAGTATTGATACAGTAGAGTTTTTAGAGAATAGATTTCCTTTGGTACAAAGATTATTTGAGTGTTTGGAGGATGAAGGAATTAGAGAAAATATTAGAGATTTCTTGCTTCAACATCTTCCTAACGAAATACCAAGAAATGCAGAGAATTATAACAGAATATTTGATTGCATAACTGGTTTTGCTTTTGGGAATGGTATTTTAGAAGAGTTCAGATTAGTAAACGCAGTTCAACAACGTGTAAGAAAGTATATATTTAGATATGGTGATGAGAATCATGCTTTAACCATGGTCTTCCATACTCAAGGTTCTGATATAGTTATACTTCATATTAGAGATAACAACGCTGTACAACAAGGAGCCATCAATTTACAAGATCTTAATGTTGACGGAAATAATGTTCATGTACGGGAAGTTTCATGCACACTTAATAATCAACTTGGCCTTAATATTCATACAGATAACCTTGGTTTATATCACAATTACCAAAATAATAATGCAAATAATTTTCTTGGTGGTAATCTTGTGCAAGTGCCTAATGCTGGAAATGTGCATAATGCTTTAAATCAAGTTATGAATGATGGCTGGCAAGATAGATTTCAGCATCAAGAATTATTTAGAAACATTTCTGCAGTATTAATGCCAGAAGATACGCATGGCAATATGATAATAGATGTAAATAGCAAAGATAAGTTTCGCTCTATACTACATGGTACATTTTATGCTAGTGATAATCCTTATAAAGTGCTTGCTATGTATAAAGTTGGTCAAACATATAGTTTAAAAAGGTGGCAGGAAGAAGAAGGAGAAAGGGTAATACTTACAAGAGTTACAGAACAGAGACTAGGTCTTCTATTATTAAGACAACCTACAGCAGATACTCACCCAATTGGATATGTATTAGGATTTGCTGATAATGCAGAAGAAGTAGAACAGGAGCAAGACGAGGCAAGGTACAAAATAACAGAATTGATGAGCAAACAAAGGGGATATTTGCCTATTACTTCTGGAAATGAGGTGGTTTTGTCTTATGCTGTATTTAATAGAGGTGCACAGAGAGCAGAAGACTTTATATCTCTTCCACAACAAGCAGTGTATGTACATAGACTTGATCGTCGTGGTCATGACTCAAGACCAGAAGTATTAGTGGGACCTGAAAGTGTTATTGATGAAAATCCACCAGAAAATCTATTGTCAGATCAAACTCGTGAAAATTTCAGGCGCTTTTACATGGAAAAAAGACCAGGACAGAACTCGATTTTTTTGCTTGATATAGATGATAATCTGCACGTTCCATTTAGTTACTTGCAAGGTACTAGAGCACAGGCAATAGAAACATTAAGGTCAAGAATAAGGGGAGGTGGTACTTCTACAGCACAAGGAATATTACAACAAATAAACACTATCCTTCGTAGAAACAACGCTCGTGAAATAGAAGATGTGCATAATCTACTTGCACTAGACTTTGCAACAGAAAATCAAAATTTCCGTTATTGGCTACAAACTCATGACATGTTTTTCGCTGCACGACAATATACTTTCCATGATGATCGATCTAATCCAACTAATGATCGTCATGATTTTGCAATAACTTCAGTAGGAGTCGATGGAAATCAAAATGATCCAACAGGTAGGGACTTATTAAGTAGTAACATAGATAACTTTAAACAAAAAGTAGATTCGGGTGAAAAAGATAGATTAACTGCTATTATTAATGTAGGTAATCGTCATTGGGTTACATTAGTTATTGTCCACCAAAATGGAAATTATTATGGGTATTATGCTGATTCACTTGGTCCAGATAGTCGTATTGACAATAATATTCGAGGAGCTTTAAGAGAATGTGATATTAGCGATGATAATGTCCATGATGTTTCCGTTCATCAGCAAACAGATGGCCATAATTGTGGCATATGGGCATACGAAAATGCTAGGGATATTAACCAAGCTATTGATCAAGCTTTACAGGGAAATAGTAACTTTGGAGAGAAAGGTGAAGGTATTATAGGTTATATACGTGGTCTTCTTAGTGCAGGAATTGGAAATGACACTAGACAACCTCAAAGAAATGAACAATACTTTAGAAATCGGAGAAGAAATATTTCACAATTATTCCAAAATGATTCTCTATCTTCTCCTAGGGGTAGATTGATTCAAGGTCGTCCAGGAATTCAACATGAAATTGATCCATTACTATTACAATTTTTAGAACTCCAATATCCACAGCGTGGAGGTGGGGGAGCATTGCAATTAGGCGGAGAAAGAGTGATATCAATTGATTTTGGTCCGCAATCTGTATTGGATGAAATTGATGGAGTGAATAGAGTTTATGATCATAGCAATGGTAGAGGCAGTAGGTAGAGGTTAATAGGTGAATGAAGTATTTCTTTACTCCATATTTACGCGTTGGTTGTAATGGGTCTTTTAATTTATTTCTGCATATTTTTTTTGGGGGGTTGTTTATTAACCTGTCTC
>NODE_39_length_3382_cov_4.093495
ATGTTATCCATACTGATGATTTCATCGGCTCTGATATTACATCTTGATAAAACGTAATTTACATCCACGTCTTTAGTTAACGCCAGCAATAAATGTTCTACTTTCGCATATTTAAGATTAAAATTAGAAGCAATGAATAGTGCTCTATTCAAACTTGCCTCTAAGTTTTTGGAAATCATCTCCTATTCTCTTTAAAAGTGGGAACTCATATATAATGAATAGCACACAATTATTAAAAAAATTGAAATCCAGCAGTTCGCTGTAGCCAATTTGAATCCCACTCTGGATCTACGTCATAGCACCGCAATATCTCAGCATAGATTCCGCTAATGAGTAGCGGAATGACGAGTTTTACGCTTATCAAATTGTAGGTAAATCCTATTTAATACGCTTTTTCTAGTACTCTGCTTTTCTTCTTAAATGCATTGATCTTTTTTCTACCGTATTTAGTCTTTAACGTACTTGGCCTTTTAAAGACCTTTTTGCTGTTACGTTTTTTAAATTGCACACTACAATCAAAATTTAGCTCTCCTTCTTTGTCTGCCAGTGCAGGCAGTCTTCTCTTATCTTGAGGTGTAACAAAAGATAGCGCATACCCTTCAGCTCCAGCGCGTGCAGTTCTACCTATACGATGAATATAGTCAGCTTGCGATTGTGGTGCATCATAATTGATAACATGTTGAATGTGGGGAATATCAAGGCCGCGAGAAGCAACATCTGTTGCAACCATGATTTGATTACGGCCACGACGAAAAGAATTAATGACCCTTTCGCGCTTGTGCTGCCTTAAATCACCATGAATTGCTAAAGCGCTATAGTCATCTTTGTGCAATCTGTTAGCTAGCTGATCCGCTCCTCGCTTTGTTTTGACAAAGATAATGATTGATCCTTCGCGCTGACATAGTTGTGTAACAAGCTTTTCATATTTTTCTGATTCTGATGCATAAACAATTTCTTGCTTAATTTTTACAGAAGTTGTAACCTCACAATCAACAGAAATACGTTCTGGTCGATTAAGGTACTTCTCAGCAAGTTTTACTATATCTCCAGGAAGAGTTGCAGAAAACATAAGAGTTTGCCTTATTTTAGGCAAATGCTTCATAATTTCTTCAATCTGAACTCCAAAGCCCATATCAAACATACGATCCGTTTCATCAAGCACAAGAACGCTAACATTGCGAGTAATCAAAGTTTTACGCTCAATATGGTCTATAATACGACCAGGAGTACCTATTACAATTTGTGGTTTTTTCTGAAGCTGATTTAGCTGCCTAAAAATAGGCTCACCACCAATCAACAAAGCGACCCTTAGTGCAGAATTTTGAGATAAGAGTTTTCTTATCTCATTTGTTACCTGATGCGCAAGCTCTCTGGTTGGCACGATGACTAAAGCTGAACCAGTGTTAGGCTCATTCAGCAACTTAGCAACCAACGGAATAGCAAATGCTAAAGTTTTTCCAGTCCCCGTTTGAGCAGATCCGAGAATATCTTTACCTTGTAGCGCTAAGGGAATCGCTTGTATTTGAATCGGAGTTGGGACGAAAAGATTATTTTTATCTAGAGCTTGTCTAAGCGAAGCTGGGAGACCCATCTCATGAAAATTATTCACAATACGTTAATCCTGTTAAAAGACTTCATAATAGATTAATCTTCCAATCTTAAATTTATTGCAGATTTTTTATCTTCTCCGTTTCTACCGCGCTCCTCTTTAACCTCATAACTCACCCTTTCTCCTTTTATTCCCTTCTCTTTATTCTCTCCTTTAAGTGCCTCAGGTCTTATTCCCGAACGTTCCAATGTGCTAATATGTACAAAAACGTCACCCCCTTTACCTTCTGGCTTGATGAAACCATAGCCTTTTTCGGCATTAAACCATTTTACATTACCAAATTCCATTTAAACAACTCCTAAATTATTAACTAACATTACTAATGTGATGAAAAACTTTGAAATTACGATTGAGAATGCTTTAAGCTTAGCTATTGAAACTAAACCTTTATACTCCATAGTCTATTCTTAACATTACATGACAATAATACACAATTGTTGTACTTGATGCAAATAAATTTTTTAATCGTTAAGCGAACCTGCAACCGTCATTTCGCTAACTTTAATCGTTGGTGAATTAAATTGCCTACAAAAAGTTAGATCATCTGCAACGACTAAATTGCTAAACATATCCTTCAAATTGCTAGCAATGGTAATCTCATGTATTGGATACGTTATTTTTCCATTTTCTATAAAAAATCCGGAAGCGCCTTGGCTGTAATCGCCATTGATTAAATTGACACCAAAACCAAATAAATCAGTTACATATATTCCCTCTTTCACTTCCTGAATTAATTCTTCAAACGATACATCACCATTCTCAATGTAGAGGTTACTAGCTGCAGGAATAACTGCAGCATTACTTGCACGAGTTGCACTTCCGGTTGTTTCTGAGTCTAATTTTCTAGCCGAGTATAAGTCTAAAATCCAATTTTGTAATATTCCGTTTTTTACAAATATATTTTTCTTGCTAGTTATCCCTTCTCCATCAAATGGTCTCGATGCTATGCCTCTTGGCAACAATGGATCATCGATAATATTAATTCTATCGTTGAAAATCTGAGCGTTTAAACTACCCCTCAAGAAAGAACTGTTGCTTATAATACTGCTCCCATTTATAGCAGAAGCAAAACTTTTTACTAGCCCTTTTGCTGCTCTTTTTTCAAAAATAACTGGAAATTTACCAGTTTTCATTGTACGTGAATTCAATTGATCAACTGCTCTTTTTGCTGCTTCTTTTCCCATTAACTCTGGCAACTTTAAATCACTAAAATTACATGCTATATCATAATCGTAACCAACCTTCATTTCACTTTCTCTTCCAGCAACAACAGAGACCTGATTAGCAAAGGTTGATTTACTAAACGAGCCAATAAAACCAGAAACAGTCGATAATACTGTATTCACTAAAGCGTATGAAGAAGAGGCTCCTTCAGAATTAGTGATACTCTTATGTGCAAGGGCTGAATTTTCTGCAGCTTCAGCAATTTCTTTTAGGTTATCAACGGTTACAACATTATTATCTGAGATACTTAAATCTGCAGAAGAGATATAATTACTACCATTTACAGCAAAATTAATGCAAGGATCTTCTGGCGCATTCTTTGCCATTTCTACCACTTGGCTTACTGTATCACTCAGATTATTCAAATCGTTTGTAGAAATATACGCAGCTTTGTTTTTACCTGCTATAGCTCTGATTCCTACAGTGCAATTTTTAGATTGTGATATTTGCTCAATTTTTGATAGACGCTGAGAAACTGAAGTCTTATTAGTTTCATATATTGTAACTTCCGCATCTTGATTTTGCTTTTTTATTAGTTTAGTAATATCT
>NODE_40_length_3381_cov_4.203087
GACGGCATACGAGATTCGCCTTAGTCTCGTGGGCTCGGAGATGTGTATAAGAGACAGAGCAAAAGCTCTGATTGAAAACGGGGCAGATATTAATGCAGAACATGATAATAAAATTACTCCTTTACATATTGCTGCTCACTATGGCCACGAAGATGTAGTAACCATTCTAACTGGAAAAGGAGCAATTGTTGATGCAAAAAATGGTGATGGATGGACTTCTTTACATTTTGCTGTTGAAAAGAACCACGAAAATGTAGTAAACACTCTAATTGGAAAAGGAGCAAATGTTAATGCAGAAAATGATAAAGGATGGGCTCCTTTACATCTTGCTATTACAAATGGCCACAAAGAGATAGTACAAGTTCTATCAAAAGCAGAAGGAATCAACGTTGATGCAAAAAATAGTGATGGGTGGACTCCTTTACATCTTGCTGCTGCAAATGGCCGCGAAGATATAGTAGAAACTCTAATTGAAAAAGGAGCAGATGTTAATGCGAAAGATCATTATAAATGGACTCCTTTAACATTTGCTTCTCAAAAAGGCCATGAAGTGGTAAAAGGAGCTCTATTAAAGGCACAAGAGAACATCAAAGCTTTGCATTCAGCTGTTAAACATAATAATGAGGAGGAGGTGAAAAACCTATTAAATAAAGGAGTAAACGTTAATGCAAAAGATGATGATGGATGTACTCCTTTACATCTTGCTGCCAGAGAGGGCTGCGAAGATGTAGTAAAAACTCTCATTGCAAAAGGAGCAAATGTTAATGCAGAAGGTATTGTGGACGAGACTCCTTTACATCTTGCAGCCAGAGGGGGCCATAAAGATGTAGTAGACATTCTAATCGCAAAAGGAGCAACGGTTAATGCACAAAATAATAAAAGATATACTCCTTTACATATTGCTGCTGAAAAGAACCACATAGAAGTAGTAAAAATTCTAGTTGAGAAAGCAGATGTTAATGCAGAAGGTATTGAGGACAAGACTCCTTTACATCTTGCTGCTGCAAAGGGCCATAAGGATGTAGTAGAAACTCTAATTGCAAACAAAGTAAATGTTAATGCAGAAGATGATGATAGATGTACACCTTTACATCTTGCTGCTGAAGGGAACCACATAGAGGTAGTAAAAATTCTAGTTGAGAAAGCAGATGTTAATATAAAGGATGCTGATAGATGGACTCCTTTGCATGTTGCTGCTGCAAATGGCCACGAAGATGTAGTAAAAACTCTAATCGCAAAAGGAGCAAAGGTTAAGGCAAAAAATGGTGATAGACGTACTCCTTTACATCTTGCTGCTAAAAATGGCCACGAAGGTATAGTAAAAGTTCTGCTAGAAGCTGGAGCAGACCCTTCATTAAAAGATGTTGATGGAAAAACGCCAAGAGACCTCACTAAAGATCAAGGTATAATTCAGCTTTTAGAGGAAGCGGAAAAAAAGCAAACGTTAAAAAATGAGAATAAAAAAACGCCAAAGGATCTTACTGAAAATAAAGATGTAATGCAGCTTCCAGAGAAAAAGGAAGAAAAACAAATTGGAAAAAATGCAATTGTGAAAGAAAAAGAACAATCTGCAAAAAATGCAATTGTAAAAGGTGTTATTGTGTGTTTTGTAACTGCAGTGATAGTTGGTGTTGCACTTGCATTTGCTACTGCCCTATCTGTACCAGCAATAATTGGACTAGCTGCAGGATCTGCGCTCATAGTTGGTGCTGGTCAATATATAATGTCAAAGCCTAAACCTGAAATGAAAGAAGTAAAGGAACCTGTGCCTAGAGAGACAGAAAAAGCACTTACTTGATTTTTGTTATCCTGTTGCTATCAGACTAGCCTGGCACCTTATATTTATTGGGATAACTGTTTTATTATGAATTAAGTCAAAAACTCTGTAATATATTGAAGCTTAAAGATATCTTTAGATATGGAAGTTATTGCAGAAAATAGGAAAGCAAGGTTTGAATATTTCATCTTAGAAGAATTTGAAGCGGGTATGGTCTTATTAAGCAGTGAAGTTAAATCGCTAAGAGAAAGAAAAGTAAATATTTCCGACGCCTACGTTGTTGAAAAGAATAGCGAAGTATGGCTGCACAATATGCATATTGCAGAATATAAAGCTGCGAACCGAAAAAATCATAAACCAAAAAGGGAACGTAAATTACTCTTGCATAAAAAGGAGATAAATAAACTAATTGGTCAAATCAAGACTGCTGGGATAACTGTTGTGCCGCTTTCGGTCTATTTTAACGATAAAGGATTTGCAAAAACTAAAATTGCCATTGTAAAAGGAAAAAAACTCTACGATAAGAGAGCAACCATAAAACAGAGAGAGTGGGATCGTGAAAAAAGTAGATTGTCTAAGAATAATTTATAGCAAAATATGTCTTTAAATCCAGTAATTTTCAGCATCGGTCCTGTTTCTATATATTGGTATTCCTTAGCCTACGTTTTGGGTATAGTGTTTGCATATTGGTATTTACATAAGCTAGATGACCAAAAAATATTTACTAAGAATTTTTACGATTCGTTATTAACAGCCACTATTGTAGGTATTATCCTTGGAGGTAGACTTGGCTACGTATTGATATATGATCCAGTTCTTTATATAAGCAACCCTATTGAGATATTGAAGACCTGGGAAGGAGGGATGTCATTTCATGGTGGTGCTATAGGAGTTTTGCTTGCAGTAATAATTTCGTGTAAAAGACATAATATCCCTACATTTTATGCACTGGACCTAGTTTCTTGCGGAGTTCCCATAGGTTTATTTTTAGGTCGCATAGGCAATTTTATAAACGGAGAGTTATTTGGCAGAGTTACAACTATGCCATGGGGTATGGTATTTCCAGAGAGTGGTGATAATTTGCTGCATCATCCAAGCCAGCTTTATGAGGCACTTTTTGAAGGACTGCTACTTTTTGCAGTTGCAAATTCACTGTTTTTCTTAACTAGAATAAGACTGTATCACGGTGCGTTAACTGGTATTGCAGTTATGTGGTATGGAATAGCACGTTTTTTCGTTGAGTTTTTTCGCGAACCAGACTATCAAATTGGCTATTTGTGGCTTGATTTAACTATGGGGCAGTTGCTTTCTATACCTATGGTTTTGCTAGGAATGCTTGTATATCTAGGCGCATTAAATTTAAAATTTAATACGAAATCTGTCACATAGAGAAAAGGTGAGTTCAATAGAAAAATGTAGCCAGAAGCCCCACATTATGCACAATTGTACGAATTTTCTGCGTTGCAGTAGAATGAATCGGTGGGCTTTGTTGCATCGCTAGCTATGATGGATTAAAGATAAAAAAGATGGAGAATATCAGTAGCTTATTATTCTGGTATTTATAACAAGAACGGTCAGTGAATACCTAAATTTGAGTAAAAGAA
>NODE_41_length_3369_cov_5.233900
ATCATGAGCTTCGTCATTGCAACTTTCTATCACTTTGTAGAACTCTCTAATTATTATGACATGAAAGACGAAATAAAAGCTGCATGCAACAACGTTGAGTTAAAGGGCACTATACTCCTTGCAGAAGAGGGTGTTAATGCAACAATATCTGGTGAAAGAAACGCAATTGATAAAATATTCGATTTTCTACGTTCTGATTATAGGCTAAGGGACCTTACATGGAAAGAGAGTGCAGCAGAATATCAACCATTTAGCAAGATGAAGGTAAAATTAAAAAGAGAGATTGTGAATCTTGGTGTAAGCAATCTTGATATTTCCCTTAGGGGTAAATATGTTGATCCAGAGCATTGGGATGATTTTACTTCTCAACCTGACGTTTTAGTAATAGATACACGAAACGAGTATGAAGTGAAATTAGGCAAGTTTAAGAATGCAATTAATCTACACACACAATGTTTCCGTGAGTTTCCTCAGTGGACAGAGTCATTTTCTGAGAGTAAAGACCTGAAAGTGGCTATGTACTGCACTGGTGGGATTAGATGCGAAAAATCTACAGCATATATGAAAAGCCTTGGATTTAGTGATGTTTACCATCTTAAAGGCGGCATTCTTTCTTACCTTGAAAAAACTTATAATAAAAATGGTAATTGGAAAGGAGAATGTTTTGTTTTTGATGATAGAATTGCTGTTGATAACTCACTTACTCCAAGCAACACAATAAAATGCATATTCTGCTCAAATCAAGTTTCAACTGATAAACTGAAATCAGTTCCACGTGGCCAAGTGGTTTGTTCTGATTGTAAACTTCAGTGTTATAGCTATAATAAATAAAACATCATACTGCTGCAGTTGTATGCACGTTGTGATTTGAGAGCAACCTCTACCAGAAAGGGTGTCATGCCAGTGCCCAGACACTGGCATCCAGGTTCTTTTTTTCTAGATTCCAGCGTCACGCGCTGGAATGACAATAAAGAGCATATGGTTATGCAAGAAGTCTATTTCTTACCCTTAATCAACTCTAAAGCCTTCTCCAGATCTATACTCTCAATATCTGCACTCTTGCCCAAAGCAACGTTTGTTTTACCGCATTTTATATAGAATCCGTACCTACCGTTGCAGATAAAAACTTCTTTTCCCTTTTCATTAACCCCGAGAGATTTTAACTCTTTGCGTGGACTGTTTGCAATAATTTGTACAGCTTCGCTCAATTCTGTATTCAGCACCTCTTTGGAGCTTTTCTTAAGAGAAAAGTATCTACCATCATAGAAAATATAGTACCCAAATCGCCCAAGGCCTATTTTTACTTCCTTTCCGGTTTCAGGGTGTTCTCCGATTACTTTTGGCAAGGAAAGTAACTGAGTAGCGGTGCTCAGATCAATCTCATTAACATTTATATCTTTTGGTATGGAAACCGTTTTTTTCTTTTTTAACTCGTTATTAAACTCCAGATAAAGTCCAAAAGGACCCTTTTTGATCATCACTTCTTGGTTTGTTATATCATCTATACCTAAACTTTTTGGATATTCTGAATTGTCGTTACTACCTGTAATTTCTTTTGTATGGTTGCATTCAGGATAGTTAGAACATCCAAGGAACACCCCGGCTTTTCCAAAGTTCAATTTCAATATGCCACCTAAGCAAGCAGGGCATTTCGTATTCACCTCTTTTCTTCCTTCTTCTGAACAAAACCAATCGATTACCAAATCGTGAATGCCGCTGAAAACTTCATCATGCGTCATTTGCTTGACAGAGTTTACATGACCAAAAAATGGCACCCAAAAGTGGCCTAATTCTTTTTTCCAATCTGCATGTCCATTTGAAATTAAATCAAGCTTCTCTTCCATTTGTGCTGTGAAATCATACTCTACACAACGCTGAAAAAAAGTTTCTAAAAATATAGTAACGATTTTACCGCGGCTGCTTGGAATAAACCTTTTGCTATCCAATGAAACGTACTCACGATCTTGTAATACCGAAATAATTGTTGCATAAGTTGATGGTCGACCTATACCGATTTCTTCCATTTTTTTTACGATACTTGCTTCACTATAACGAGGTGGCGGTTGAGTGAAATGTTGTTTTGGCTCAACTGAAATCAGCTTACACGCTTCCCCTTCCTTCATGGCAGGTAGCAGGCCTTCATTTTCGGCTTCTATGTTATCTTGGTAGACTCTATAAAAACCATCAAAGAATATACTTGATCCACTTGCTCGCAGAATTACTTTCTGGTCAGTAGAACTAATTTCGACTACCACTTGATCAAGAATCGCCGACTCCATTTGACTTGCAATGGTCCTTTTCCAGATTAAATCATACAATTTAAATTGCTCTGGCGTTAAGTAATCCTTAATACTACCCGGCGTTCTATTGATATCAGTTGGACGAATTGCTTCATGTGCTTCTTGAGCATTTTTGACCTTTTTTACATATTTACGAGGAGACTGCGGTAAATATTTATCACCATATAATGACTTAATTGACCCTCTAATTGAGTTTATAGCCTCATCTGCAATATGAAACCCATCTGTACGCATGTAAGTTATCAACCCTACAGTTTCACCACCAATATCGATACCTTCATATAAATTTTGCGCTATGCGCATAACACTTTTCACATTAAAATACAGTTTATTCACTGCATCTTGCTGAAGACTTGAAGTAATAAACGGAGGAAGCGGGTTTCTCTTAACTTGCTTGCGTTCTACTGTGCTTACAGCATATTGCCTTGATTCAATCTCCCTGACTAAGTTCTTTGCTTCTTCTTCATTCTTAATATCAAATTTTTCTAGCTTTTTATTGTCATAGTGGCTTAGCATAGCAAAAAAAGCCTCATCTTTGCTATTTTGCATTTCTGCTTTTATGCTCCAATACTCCTGTGTTATAAATTTACTAATTTCATCTTCTCGTTCGCATATAATCTTTAATGCAACAGACTGCACTCGCCCTGCAGACTTGCTTCCCGACAATTTTGTCCACAGCAGTGGTGACAAACTAAATCCAACTAGATAATCCAAAGCTCTACGTGCTTGTTGTGCACGCACTAAATCCATATTAATTTCACGTGGATTTTTTATTGCTTCTTGTACTGCTCTTTTTGTTATCTCATTAAAGACTACTCTATAAATGTTGTTTTCATTACTGATTGCTTTCTTTTCTTTTAATGTCTCTATCACATGCCAAGCCATTGCTTCCCCTTCTCTGTCTGGGTCTGTTGCAAGATATATATCTGATGTTTTGCTTGCGGCTTTTACTAGCTCTTTTATATACTTTTCTGCTTTTTCAATGGTTTCATACTTTATAGTAAAATCATTATCCGGATCGACAGAACCGTTTTTTGCTGGAAGATCCCTCACATGTCCAAAGCTGTCT
>NODE_42_length_3275_cov_6.278924
GAAAGATTTTTTTAGTATCAACACCAACGATTCATGGAATAAGCAGAATTGAGAAAGAATTTGAAGCAACAGATAAGCAGTACTTTTTTGTACCATGTCCGTATTGTAATTACTATCAAGTTCTAAAATGGTCACAAATTAAATGGGAAAACAACGACTCAAGAACAGCACATTATGTCTGCACTGAATGTAGCGGCAAAATAGAAAATCATCAAAAGACAGAGATGCTTGAGCGTGGAGAATGGAGACCTACTAATAGAGTAAAAGGTGAGAAAAAAGGATTTCATCTTTCAAGTCTTTATAGTCCAGTAGGCTGGTATAGCTGGACTCAAGCAGTAGAAGATTTTCTTCATGCAAAAGAAAGTGAACAATTACTAAAAGTATGGATAAATACTACGCTTGGAGAAACCTGGGTAGACAAAGGAGAAGTACCAGATTGGAAGCAATTATTTAACAGGAGAGAATTTTTTCCCGTAGGCACAGTACCTAGGAGAGAAGTGGTGCTTACTGCAGGAGTAGATGTCCAAAAAGATCGTTTAGAAGTAGAAGTTGTAGCATGGGGAAAAAGCCGCGAAAGTTGGTCAATAGAATACCGAGTATTTGAAGGTGATACTGGAAGAGGAGAAGTATGGGGAAAACTCTCTGAGCTCTTAAATCATCATTTTATCGGTGAAAATGGTCTTGAATACATGATAAGTATGATGGCGGTTGATGCTGGGTATGCGACACAAGAAGTATACAATTGGGTAAGAGGTCATCAAGGCTCTGGAAGAGTAATGGCAGTGAAAGGTGTAAATAAAGCTCTAGTACCACTTAGCAGCCCAAGTAGAGTAGATATAACAGTTGGTGGTCAAAAGCTAAAAAGAGGAATAAAGCTCTGGCCAGTGGGAGTATCGATTTTAAAGTCAGAACTTTTTCAATTACTTAATGTTTTAAAGGACGGTGAAGAAGCTCCAGCAGGATACTGTCATTTTCCCGAGTATGCACCTGAATATTTTAAGCAGCTAACGGCAGAGCAATTAGTCAGCAAAGTAGTAAAAGGTTATACCAAACAAGAGTGGCAAAAGGTAAGAGAAAGAAATGAAGTATTAGACTGTAGGATTTATGCAAGAGCAGCATCTATTGCGCTTGGAATCGATCGTTGGCCAGAGAGTAAATGGAATAGTTTAAGTGAAAAACCAGAAAGTAAAAAATCAAAGAAAATAGTGAAAAGCAAATGGATCAGCGAGTAGTAAATGTATAACGAAGATTATCTAATTCAAGTCGAAGAAGCGATAAAGAAACTACAAAACGGAGAGCGAGTAGTATCAATTGCATATGGTGACCATGTTGTAAGATATGCTGAAGTAGATATAAATGATTTACTAAGCTTAAGACAACGTATTAAGGCTGAATTGAAAATTGCAGGTATGAAGCCAAAGAGAAAAATTGTTTTTTCAACAAATAAAGGGGTTGACAAAATTATGTAAAAATGTTATAGTTTAGAGTTGATATCTTACAGTGAATAATATGGGTCAAAGTCAAGGAAGGCTTAATGTTAATGTAAATTTTGAGGGGGAATTTGCTCAGTATCTTACAGAAATGGCAAAAGTTCAAAATAGAACTATTGAAGAAATTGTAAAAGATCTAGTAGAAGAAGAACTTGAGGTAAGTAAACTATCTGAAGGTGACGAAATGGATGAAGGAGAAATAGCTCTACTTGAACTTGCTGCTAAACGTAATGTTCCTGGAGCAAAAATAATTAGACATGAAGATATCAAGTGGGAATAATTTACCAAATTGGTTATTTAGAAGGTGTAGATACCGAAGATCTTCCTTCTCTTCCGAAAACAATACGGTTAAGGGTGCAAAAAGCTATAGAAAAACGTCTCACAATTATTCCTGATAAAGTAGGTGAGGCTTTATCGCATAAATGGGTAGGCTACTTTAGGTTGCGTGTTGGCGATTATCGAGTCATATACTTAATAGATAACTCAGAGCACATGGTCAAAATTGCAGCAATAGGACATCGAAAAGAAATTTATAAACGTAGTCCAGAGTAATGACTCTCTACATACAATCTGTTGACCAAATTCTCTAGCAACTTGCTATAATTTTTCAATGTCAAATTGTGCAACAACTTGTTGCATAATCAAAGAGGCAAAATGTTATTAAAATCATTCAAACAACTATTTAACAAACCAAAGATAAAAAGCTCAGCCTGGGATGCTGCAGGCTCAGGAAGAAGATTTTTTCACTTTCAACCAGAGTTAGGAAGTATAAACAATTTGCTGTCTCAAAACCTTGAAACTTTACGTAGTAGATCACGTGATATGGTGAGAAAAAATCCATATGCAGCAAATATTATTGATACAATAGTAAGTAACTCTATTGGAACAGGAATAAAACCGCAATCAAAAGCAAGGGATGGGGAATTTCGAAAGAGGGTGCAAGAATTATGGCTAAGATGGACAGATGAAGCAGACAGTAACGGAGTAAGTGATTTTTATGGATTACAAGCTCTAGTATGCAGAAGTATGATAGAGGGAGGAGAATGTTTTGTACGTTTAAGAACGAGAAAGCTGGAAGATAGATTTTCTGTGCCATTACAACTGCAAGTACTTGAGTCTGAACATTTAGATAATAAAACAAATCAAACTTTAGGAAATGGTAATGTAATAAGAAACGGGATTGAGTTTAACAAGCTTGGGCAAAGAGAAGCATATTACCTATTTAAAGAACACCCTGGTGAAGGCTCATTTGGTGAATCAGTGAGAGTGCCAGCAAATGATGTTTTACATATTTATAGACCATTAAGACCTGGGCAAATTAGAGGAGAGCCATGGCTTTCGAGTATACTGCTAAAGCTCTATGAACTTGATCAATATGATGATGCAGAATTAGTGAGAAAAAAGACAGCAGCGATGTTTGCAGGGTTTATTACAAGGCTCGATCCTGAAGCAAATATTTTAGGAGAAGGTGAAAGTAATGAGCAAGGAGTAGCACTATCAGGTTTAGAGCCAGGAACAATGCAGCTTTTAGACCCAGGAGAGGACATAAAATTTTCAGAGCCATCAGATGTTGGAGGAAGTTATGAAGCATTCATGAGACAGCAACTGAGGGCAATAGCAATAGGCACAGGAATAACATATGAGCAACTAACAGGAGATTTAACCGGTGTTAATTATTTATCAATCAGAGCAGGATTAATAGAGTTTCGTCGTAGATGCGCTATGCTGCAACATAACATTATGGTATTCCAATTTTGCAGACCAGTATGGAGTAGATGGCTAGAA
>NODE_43_length_3226_cov_5.423944
TCCTTTTTTTGTCATCCCAGCGTCACGCGTTGGTTTCAACATTATATCATGAACTTTCTAAAATTCATTGAACTGTGTTTTCAAACGGTAGTGCCGGGGTGTGAGTATAATGATTATCAGTATATAAAAGTCATAGCAGACAGACTTGAAGCGGCAAATGTTGGCAAAATGAGGCGAATAATATTCAATATGCCTCCGCGTTCAATGAAGTCCCTGTGCGCTAGTGTTGCGTGGCCCGCATGGATACTGGGAAATCAGCCAACTGCAAGAATAATAGTTGCAAGCTACTCTCGGCTGCTTAGCGAAAAGCACTCGCTCGATACAAGATGCATAATGCAGTCTAGTTGGTATAGAGAGCTGTTTCCAGAGGTAGAACTATCCAAAGATCAGAATACCAAATACAAATTTCAAACAGTGCAGAGAGGATACAGAATCGCAACGTCAGTTGGAGGGACGTTAACAGGTGAAGGTGGTGATTTCATCATCGTGGATGATCCACTGAGTCCCGCCCAAGCTTTGAGTGAAACGTTTAGAAAGCGTGCTACAAATTGGTTTGACCAGACTTTAGTAGCCAGGCTCAATAATAGAAAAAAAGGAGTAATTGTTCTTGTGATGCATAGGCTACATCAAGAAGATTTAACCGGGCACCTTCTCTCCAAACCGAAAAACATATGGAACCATACTTGTTTACCGATGATATCTGAAAATAAGGAGATTATCTATTCAATCAAAAAGCCAGCGCCTCCTTTTCTTGTTCCTGTCACCCGAGTAACTACAAATGAGTACAAAAGCTGGATTACAGCATCAAGTGCTAGAATGACACCACCCGTAATATTATACTCAAGAGAAGAAGGTCAGTTGCTATATCCCCTCGATGGAGGAAAAGAAGAAGTTGAGATGATAAAGGTTGAACTTGGAAGTTACGCTTTTGCTGCACAATATCAACAAAACCCTCTGCCACTTTCAAGTGGTATAATTAAACGAGAGTGGCTGAAGCGCTATAGAAATTTTTCTGATAGTCTCTCATATGTCACTCAGAGCTGGGACACTGCAGTTTCAACAAGCAGCATGAGCAACTTTAGCGTCTGCACCACCTGGACAAAAGTGGGCAATAAATTCTATTTACTCGATGTATATCGCGCAAAGCTTGAGTATCCAAAGCTTAAAGAGCAAGTTCTGTCACTAGCTGCAAGATGGACACCGCACGCAATTTTAATCGAAGCAAAAACAAGTGGTCAGCAATTGGTGCAAGAGCTAAAGACAAACAGTGATTTACCAATTATCGAAATAGTACCACATGATGACAAACTCACTCGATTTTATCAAATTGTTCCGATTATAGAGTCTGGCAAGGTTTTTCTGCCGCACCAAGCAGTATGGCTGAACGATTTTGAGTATGAGATTTTAATGTTTCCTGAAACTCGACACGATGATCAAGTGGATAGTACCGTGCAATATTTGCAGTGGGTGAGAGATAGTAGCTCTAGGGTCGCAGCTTTACGGGCATTGTGATTTAAGCCTACCAGATCCAAGTAGTCAGCTACTTGCATGACACCCTGACAACCGTCATCCCGCTACGTGTTAGCGGGATCTAGAGATACCGCGAATGAATCGCGGTATGACGGTTCGTGGTGGTATGACGGTTCGTGGTGGTATGACAGTTCGTGGTGGTATGACGGTTCGCGGCAGCATGACGATAAGCTCGTCATCCCGCTACGTGTTAGCGGGATCTATGCTAAAAGATACCACGGCGGTATGACGTAGAACTGCTGCTTGTTAGCGGATGAGATACCGCGAATGAATCGCGGTATGACGGTTAAGTACGTGTTAGCGGCTAAGAGATACTGCGGCGGTATGACGTAGAGCTCGCGTTAGCTATAAGATTAGCTAACATTCTGCACGTCCATAAAAAACAAACCTTCTTTTTCGTCTTGAACGCTAATAATAGCGTGAGTGTTAAAAGGTAAAGGATCATTTGTATGTCCATGGCCTACCCCTTTCATAGTAAATACAGGAAAGTTAACACTTTTTGCAAACCTTTCTTTTACAACTTCAACAAGGTTATCGTTATAGCAGTTAACGAAATCCCCAAAGATTACTGCATGTACTCCATCAAAGATGTGAGCTTGTTTTAGGTGATCTAAACTGCGCTCTATTGCGTATGGGTAGACTCTTATGTCCTCTAAAAATAGAATTTTACCTTTCGCATTTATTTGCCAAACAGTTCCTATACTGTTTTCAACTAAAGTCATATTACCACCGATGATTTTAGACTTTAATCTGCCATCTTTTAGTCTAATGCCATTATTTATCATCTTTAGCTTATCAAATCTGATAGAATCCCGCTTGTTAAGAATTAACTCTTTCAATTTTTCAACAGAGCTTTCAGAAACGGAGTTATTTACTATCATTTCCAACATGGTGCCGTGAAGAGTTTGCCAATCATATTTAGCTTGTAGATGGATGTGCAAGGCAGTTATATCGCTATAGCCTATGAGGATCTTTTTGTTTTGAGCAATCCTTTCTTTTTTATCATTGGGTAACTTTTCTAGATAGGGAATTAACCGAGAAGCCCCTTCTCCTCCTCTGATACACCAGATTATTTTACTATCACCGGTTAGTGCACTAACCAAATCATTTGCTCTGAATTCATCAGAGTTGGAATAAAATGGGTTATCATTACTATATATTTTCTCCGAAATATGGGGATTAAAATCCAAAGCTTCTACATATTCTTTTATAGTAGTCAGATCTGATTCTTTTCCCTTGGAGGAAGGAGCAATAATATCAACTTGGTCCATTGCATGAATACCTGTGTTAGCACATAAAGTGAGAATGAAATATAAAAGGTAAACAATCATTAAAATATCTTATAAAACTCTTTTTTTAGTATATCATCCAATTCAGAGAGTGGAACTTTCACTCCTAGTTCTTCCATTGACGTGACGCCATAACCTTGCAACCCACAAGGAATAATACCCTTATAGTGAGAGAGGTCTGGAAAGACGTTAAGCGCTATGCCATGATAAGTTACCCATTTTCTTAAGCGAATACCAAAAGCTGCAATTTTTTTTTCTACTCCGTTATGGTTTACCCAAATGCCTATTCTATCTTCTCTAAACTCTCCAAGTATATTAAATTGCTTTAAAACATTTATGATCCACTTACTTAGATCTCTAATATATAGCTTTATATCGCATTTGTTTCTTTTTTTAAGGTTTAACAT
>NODE_44_length_3190_cov_4.939287
TCGGAGATGTGTATAAGAGACAGATACTTAATTAGTCGCTTATTGACAATTTTGTTGGTATAGTAATATATAGCTTAAATTAAGGTAAAACTATGACTACAGCTAAGAAACGGAAACTACCAAGTGACTTTCATGATGTTGAGGTTGGAATAAAAAGGCCCAGGATCTCAGGGCAAGAAATAACTCTTTTAAATAGTAACCCTTACCCTGACAATTTCTATGTAGGACAAGCAATTGGTAATGGAAGCTGTTTTTTTGACTCGTTCAGGCAAAGTCTAGAACAACAGACAGGAGAGCAAGTTACTGCCGAAAAATTAAGAAATGATTGTAGGGAATTTGCGCAAAAGAATCCACCAAAGTGGTTTACAAATGCAATTGTCAATAGTCATGATAACAATGGCCAGCACCGTAGTGAAACTGTAGATGATTATACAGCAGACATTATGCGTAACAGTAGGTGGGGTGATCCTGACGTTGAAGGCAGAATACTTTGTGAAAAGTATAAGGTAAAGCTACATGTTATAGAGAACCAGACTGTTGATAACCAAGATCTGTCTTTGCATGAATTAATAGACAATTCAGGTTCAAAAAGTGCAGGTGAATACAATAAAGTTGATTATGATGATAGTAGTACTGTGCATATAATAAACAAAGGCGGATTGCATTTCGAACCATTGCTTGATAGAAATAAAAGTTCAGCAAAACAACTGCAAGAGGAAACCAAACTTAAACAAGAGCAAGAACAAGAAGATTTCCTATTAGCAAAAAAACTGCAGCTAGACGAGATCTTAGAATATTGTAACCTTTCAAAGGATATCTCTGAGAGAGCAGAGGTTGAAAAGGGATTTGATAAGTTATTGGCAGAAAATGCTGATGGAAAAATTGGTGATGTTGTAGGGCAGTGCGTTAGTGATATAAAGCAGCGCATAGAGCAGCAAAACCCTTCAAGTTTACTAAGATGTGGCACGGAATCGATGGCAGAACCATTTCATCAACAACGAGCACCACAACTTGTAAAATCTTAATAGCCCTGTATATTTTTATATAGGGCTTTTGCAAGCATTTCATATAATATGAACTTGCAGTACGTACTAACCTAAATGCAAGTTGACCATGAGACTAGTTTAATTATTGATGCCATAGAGGAATTTGGTGGTGAGGCTAGGCTTGTCGGCGGGTGTGTGAGAGACTCAATTTTGCAGCGTGATGTCCACGACATCGATTTAGCTACTAATTTGCTTCCCAATCAAACGATTAAAGCGCTAAAACTCCGTAATATAAAAACTATTCCAACTGGCTTAAAACATGGAACTATCACTGCGGTTCTAAATCAGAGGTCTTTTGAAATTACGACACTAAGGCATGATGTGAAATGTGATGGTAGGCATGCAAAAGTAGAATTTACCAATAATTGGCAAGCGGATGCTTCAAGGCGCGACTTTACATTTAATGCTCTGTATGCAGATAAGCATGGCCATATATATGACTACTTTGGTGGTATAGAGGACTTAAAAGCGCGAAGGTTAAACTTTATAGGCAACGCTGAAGATAGAATTAAAGAAGACTATCTACGTATTCTAAGAGCTTTTCGTTTTCATGCAAAAATATGTGTCGGAGATTTGAGTGATGAAATACTAAGCGTATGCAAAAAGCATTCGCATATGATCCAAAACCTCTCTGGAGAGAGAATAAGAGATGAAATACTTAAATTGCTGGAGTGCAATGATCCTTTTCCAACACTTAAGAGCATGCAAGAATCTGATGTTTTGCAAAAGATTATCCCAAAAGAAGTAAAATGCGAAATTCTGTCTTCGCCACTTCTTTTGGGCACTGATGCACTAGTAAAATTAGCGTTACTCCTTAGGGCTACTAAAAAAAATGACAGGTTAAGTCTTGGAGAATATGTAAGCAAATTTTTACGTCTTTCGAACAAGCAAAAGAAAAAGCTGCTATTTTTACTATCCAACGATATCAAAACAGAACTCTCAGAAAAAGAGCAAAAAAAATACATATCTTTATTTGGTAGAGAATTATATTGTGATTTAGTGAAAATTTGTGGTGTTGAGTCTGGAGAAAATGTTGATGAATACATTTCATTTGCTAACACATTCAATATTCCAAAATTTCCTTTATCTGGCGATGATTTAATAAGTATAGGTCACCAGCCAGGAAAAAGTTTAGGTAGAAACTTGGAATTGCTAAAACAACATTGGGAAGATAGCTCCTACACTTTAACAAAAGAGGAGCTGGTGCTTTATGCTAAGAACCTATTCTAACTGCTTTCTGACTGTTCAATGAATGTATGCTTGCAATATTAGGGGAACTCATAGAGGAATTAGGTATATGTTCTTTTTTAGCTTTTTCTGTTAATTGATATTCGTTTACTCCTCCTTGAGTTTGATTACACATTCCCTGATCTGGAGATAAAAATTTATCTCTTATGCTTAATGCCAGTTGTAACTCTTGAATCTTATTTGAAAAACATTTCATTTTAGCCTCTGTTAATTTTCCTGTAACAATTTCTTTAAGCAATTCTCCTGAGTCGTTATTATTATTATTCTTGCTATTAAAGCTGTGCAAGATAGAGTCTACAATCTTATTTACCCCTTCTTGTTTGTTAAATTCTAATTTTTTTACGCATTTTCTAACAGAAGGTGACAACTTGGCTTTTAACGTGTCATCTCGTAGTTCTTTACCCATATTTTTTCCAATGTTACAATGTTCGTTGACAACTTCTTTAACCTTAGCTTCTATGATCTCCCTTGCGGATTGTTTCAAATTACTTTCTAATAATTCAAGCAGCTTACTGCTTTCAAATTTGCCATCATCTTGATTTGATAGAGACTTTATAGTTTCATTAAGCACGTTATGGCAAAAGTGTTTCTCTTTAAATTCAGGAAAACCTTTTTTTAACTCCTCGTTTTTCCCAGATAAAAAGTTATTGAGACCCTTATCCCTAGAAAGCTTATTGGGCAAGTTTCGTAATTTTGAAAGAGTTGATTTTGCAGTAGATACTGTACTCACTGCACCTGCCTTTTTAGCCAATTGACCTTCTTTTGCTTCCTGTAGTTTCTTAGTGTCAGCTTTCAATTGACCTTCTAAATCAATCTCCAATTGTTGTTTAGATTCTTGAACACTTTGTAATTGCTTCCCCAAGTTCTCCATTTCACCCAATTGAGCAGTCAATGTA
>NODE_45_length_3170_cov_5.045263
AATGATACGGCGACCACCGAGATCTACACTATCCTCTTCGTCGGCAGCGTCAGATGTGTATAAGAGACAGTTCATAAACGAAGCAATACCATGGAAAATAGTTATAATGCCGATGCAATAAAAATCTTAAGGGGTCTTGATGCTGTAAGGAAACGTCCAGGTATGTACATTGGTGACACTGACGATGGATCTGGCTTGCACCACATGGTATATGAGGTTGTTGATAACGCAATAGATGAATCTTTAGCTGGGTATTGTGATAAAATTGAAGTTAGCATAAATAAAGATGGTTCAGTATCAGTAACCGACAATGGTCGTGGCATTCCAACTGACATTCATGAAGAAGAAGGAATATCAGCAGCAGAGGTAATAATGACTCAACTCCATGCTGGTGGTAAATTTGACAGCAATACCTATAAAGTTTCTGGGGGATTACATGGTGTTGGAATCTCAGTTGTGAATGCATTATCAAGCTGGTTGGAATTAATTATTTGGCGCAATAAGAAAGAACACTTTATGCGTTTTGAAGATGGTGAGTCTATTGAACCTTTAAAGGTAGTCAACGAAAATACAAACAAAAGAGGAACTAAAGTCACGTTCATGCCATCAACAGAGACTTTTAATGGCATTAATTTCAGTTACTCAACGCTTGAAAGTCGTATAAGAGAATTAGCATTTTTAAATTCAAATATCGACATTACTTTACGTGATCTGCGCAATGAACCATATACAGAATCTCATTTCAATCAGAGCAATCAATCTAAAGACAATTTTGGTACAGCAAATTTTGTGCAGTATTTAGATAAGAATAAGACACATGTAACTAAAATTGCCAGTATGAAAGGAGATGCAGAAGATCTTGGCATCAGCTTGGAAATATCGATGGAATGGAATGATTCCTACTATGAGAATATGTTGTGTTTCACTAATAATATACGGCAACGAGATGGTGGTACGCATTTGGCAGGATTTAGATCTGCACTAACTAGATGTATCAATACCTATGCAACTAATGAAGGGTTTTTAAAGAAAGCAAAAGTAAATTTAACTGGAGAGGACGTTAGAGAAGGTTTAACTTGTGTTTTATCTCTTAAGATGCCTGATCCTAAGTTTTCTTCACAAACAAAAGATAAACTAGTTAGTTCTGAAGCACGTGCAGTTGTAGAAAGTATAGTTTCTGATAAATTGAGCACAATCCTTGAAACTGATCCCAAATTGGCAGCAAGCATAGTAGAAAGAGCAATCAGGTCAGCAAAAGGAAGAGAAGCTGCAAGAAAAGCGCGCGAGCTAGTTAAAAGCAAAAACAATATTGATATTGCAACTCTGCCAGGAAAGCTTGCTGATTGTCAGGAAAAAGCTCCTGAGTTATCGGAATTATTTATAGTAGAGGGTAATTCAGCAGGTGGTACTGCAAAGCAGGGGCGTAATCGTAAAACACAAGCAGTGCTTGCCTTAAGAGGAAAAATTCTAAACGTAGAACGTGTAAGTTTAGATCGTATTTTTTCATCTGCAGAAATAGGCTCTTTAATTACTGCAATTGGTGCTGGAATAGGGAGTGAACACTTCGATATTGAAAAAGCTAGATATCATAAAATTATCATCATGACAGATGCAGATGTTGATGGTTCACATATAAGAACTTTGATTCTAACTTTCTTTTTTAGACATATGCGTGAAGTTATTGAAAAAGGTTACTTATACATAGCACAGCCACCCCTCTATAAAGTTACAAAGAATGCCAAAGACACTTATATTAAAGATGACGAAACTTTTGAAGAGTATATAATAAACTCAGCAGTTAAAAGATTAACACTAAGTGGTACAGCTACAGAATTTAACAACTTGCGCCTTATTTTGAATAAATGCGTTAGCACTTCTAATATTAGCAAAAATTATGATAGAGAAATACCACAAAATCTCTTAGAGTCATTGCTAATTTTAAGTAAAAAGAATGCTCTATCATCGGCTGATGAGATATTAAAGTATTTGAAGTTAATGTACAGCGAATACACTTGGGAAGTGGAAATAAAAGATGAAGAAAAAGAAATTCATATCTCTAAATTGTTTCAAGGATTGGCAGACAAATATATATTTGCACTTAGTATGCTTGAAGGCAAAGATATGCAAAACATATTAAGTTTGCTTGATGGTATAAGTAATTTATTTAATGGTGATTCATTTTTAAAGTCACAAGAAACTGAAATAAGAATCACTTCTCCAAGTACGCTTGCAAAAATAATAATGGACTATGGTAAAAAAGGTTTAACTCTGCAGAGATTTAAAGGTCTTGGTGAAATGAATGCTGATCAGCTATGGGATACTACGTTAAATCCTGAGGCTAGAACTTTATTAAAGGTTGAAATAAAAGATTGTGAAGAAGCTGATTCCATATTTTCAATATTAATGGGTGATATAGTTGAACCACGCCGTGATTTTATTAATAGCAATGCACTTAATGTGCATGATGTTGATATTTGAACTTTTAGCAAAATGTACGAACGTTACGGGTTTAAGCAAAGACTGTGTCATTCAAGTAGCTGACACTGGTTCCTTTATAACGGTGTCATTCCAGTGCTTGACACTGGAATCCAGGTTGCTCACAAGCAAACTAGCATAGAAAGTGGTTACAACGTTTTCGATGAGATTGCAGAAAGGCTGGATTCCAGTGTCAAGCACTGGAATGAAAGCAGTCCTACGTCATGCCGCGATTCATTCGCGGTATCTCTAGATCCCGCTAACAAGCAGCGGGATGACGGTTGTCAGGGTGTCATCCCACTACCTTCTCCTGTCATCCCAGTGCCTCCCTCCCCTGTCATCCAAGTAGCTTGACACTTGTATCTTTATGATGTGAGGCATTAGAGCTAAAATACCTCACAGGGAGGGTGAAGCTGATGCAACGCTAATGCCATTAAGGCCGAATCCCAGATTTTGCTTCCCTCCCATAGAGTTATAGCTCTTCTCATAATAATCCCAATAAGGTAAGAATGGATTTATGGTAGAGGGGTTTGTATGCCAGCAGCGTATAGTTACGACTTAAGGAAAAAAGCAATGGAAGCATTGGATGAAGGAGAAAGTAGAGCAACTGTTGCCAAGTGACCTTACCCAGAAAAAGTGGAGAGAAAGAAAGGAGTTTTTTCGGGTAAAATAAAATTTTGGAGGATTAGAAATGG
>NODE_46_length_3156_cov_5.274765
AACAGTATGAAACTGTTGTGAAAGAAAACTCTCTGCTAAAGACAACTTCAGGATTTGTGCCTGATGTTATTATACTGAACCGTGATATGACGAGCCACATTCCAGACACGCTGAAAGACGTAAAGCAAGATATAGTACCAAGCCCACTATACGGTTGGCATAGCAGGCAGAAATTTAAGTATTTTGAAATCTATCAAGAATTAGCATCTGAGTTTTGTGGCAAATTTAAAATAGACCCATGGCTAATTTCTGTGCTTACAGAGAGCTGTGATGGAGTTGATTTTGATGATGATTTGTCACTAGGAGCAGTAGCAACTAAAGTTGACCAAATATTATCTCTAGTGCAAAAAAAATACGAAGAATATAAAATAAAAACACAACCTTACGTTTTTATCAAAGCAAGCAATGGCACATATGGGATGGGCATTATAACAGCAACAAGTGGAGAGGAAATATTAAACCTCAATAAAAAAAAGCGTCATAAAATGAAAAAGATAAAAGAAGGAATAGCAATCAATAGCGTTATTATACAAGAAGGTGTACCAACCATTGACATGTTTAAAAGCAGTTCTGCAGAACCGCTAATATACTATATAGGAGATACTTCAACATGTTACTTATACCGATGTAATAGCAGAAAAGATGTATATTCTAGCTTGAATGCCACTGACTGTGAGTTTCATGATGTTAGCCAGGTTGTAGAAGGTAAAATTCTATCACTTTGGAGTATTGTTAGCAAATTAGCAGTACTAGCGTTGGCAGTAGAAATAAAATCTTTTCATCCCTAATTCTTATACCTCTACAGTGCTGTCATTAGAATGACCGTTTATATTATGAACATCATCAAGTTCAGTGGAAGGATCATCATTGACAGGTTGATTAAACAACTTATCAAGTTGAACTGCAAGAAATACTGCACTATATATTATGCTGACTGTTACGCTTAAGTTGAAATTATAGATTATACCACTACCCAAGTTTATTGGTATAGTTGGAGTTTCTATCCTTCTTAATATGAAGTTTAATAAACCTAACGACAAAGTTAATGTGCTGATAATAAGGTCCTTCTTACACTTAGCAGACTTTTCAGGATCCTTATTATCCAGATATTTCTTGCATGTATAATAATAGCTTATAGGTTCTGAAATGAACAAAAATAGGATCGTTGATGTTGAACTAATATAACTTGTTACATCTGCATTACCTCTAGCCAAAAAATGGATGACTTTCAACATCATCAATGCTTCTATGGTGCTGCTTGCAAGATTAGCCGATTTACCCACAATTTTTGCCAGCTCTTTTTTACTCTCAGGGTTTCTGTAATCCTTAATTAGATCCTGTAGAGTAAATGCAGAATGGGCAATGTATAGAATAGATGTCGGAAACTTTACTAGTCGAGCAACATTCCGTATAAGAAAGATATTGGATCTATTATTGTCAATGAACTCGCAGCAAAATTGCAGTGAAATCTTACACAATAGGGCTGTTAAACCTGTTGTGATGCAGATTACCTTCCTGAAATCATGATCATAAATATCATGCACCCTTTGTGCGAGTATGTTAGATTTCTTTTTTAGCTTGTTTGGCATGAAATAGTTAATAACTTCCTGTTATTCTATCACATAAAATCCTAAAAGAAAAGCCCTATGAATCAGGACTTTAAGGGAGATTTATGCACAAATCGGCTAAGCATTTTATAAACAAGGGATCGGTACTGAGAGTTGGCACACGAAAGTAATATCCATCCTTGATAATTGCTTTATATTCTATATCAAGTTCAACTAGAGTTTCTGAATGCTCAGAAACAAAAGATATAGGTGATAGAACTACAGGTACACCATCAGCTTTTGCGCGTAATAGCTCACTTTCAGTGCTTGGCTCTAGCCATTTTACAGGACCAATCTTACTCTGATAACATATTGACCAATCTAAGTTATTGATAGCTAACTTTTCTACTATTAACTCTACGCTTCTTTCTACCTGTGAAGCGTAAGGGTCGCCCTTTTTAATGATACTAAGAGGTAAGCTATGGGCTGAAAATAGGACTCTTGGTTTACCGATTTTTCTAGCCAATTTATAGTACTTAGCTATCAGATTAGTGTGAGCTTCAATAAAATCTTGGTTATCATAATAACGGTGAATCATTTTTGTATTGCATTTTAGGCCATACCGTTTAGCATTTTTTTGCCAATTCTCGATGGATGACAGAGTTGTGGTAGTTGAATATTGTGGATACAGTGGCAGCAGAATTACTTCGTCAGGATCAAACTGTTTTACACTTTCAATAACTTCGTCAGCAAATGGACGCCAATAGCGCATGCAGATGAATACCTTGTGTACATGGTTTCTATTTTCGTTTAATTTTAGTTCTGAAGCATTAGCTTGCATTTTTGTATTCTCTAGAATTGGCGATTTACCTCCAATTTCCTCGTATATTTTTCGTGCAGTATTTTCTCGTTTCGCAGATATAAACTTTGCTAAAAGAAACCGAAAGGGATTCGGTAGATTGATTATTCTCCTGTCATAAAAAAGGTTGAATAAAAAAGGACGGACCGCATTTAGTGAATCAGGCCCGCCAAGATTAAATAAGATAACTGCCTTTTTCACCTACGCACTACTACAACAAGTTACTTCTGGGGTGCCTATAAAATTAGCTACACACTCATCAAATTTAGTTATAGGCACTAAATTTCTTACACTGGCATACAATAAGTGGCCTGATCTCTTCAGGTTACTCTTGGTGGATGTGAAGTTCCAATCGAAAAATGTACCGACAAAAAGACTTGGTACCGTTTCAAGAAGTTCAACAGCAGCTAAAGATAGCATTATACAACTTTGCAGGACATTCAGAAGAACCTTGAGGGGAAAAAGTAAAACTTTAACGAAAAGAGAGGTGCTACTTGTTTCATCCAGTAGTCGCCCTGAGTTAGGCGAATTATACTCGGTGTGTTTTCTATTTTGATCAAAGATAGGAAATTTTATAGTATCTTTCTTAAATTCCGCGTCTATTTCTTTTCTACTATGGTTAGTGATTTTTTCCATTAACTTCTCACGCAGATGAAAAGTTCTGACAATAAAACATGTGGCAATCATTAAGGAAGCACATAAAAGTGCGCATTGCATGAGGCTCATACTGCCTAGCATAGCTGGCAGTGC
>NODE_47_length_3111_cov_14.049769
ATACGGCGACCACCGAGATCTACACTATCCTCTTCGTCGGCAGCGTCAGATGTGTATAAGAGACAGGTTTAGATCTTGGTTATTTTGGAGAAGAAAACCTAAACTTACCAGAAGATGGTGCACTTATTGGTATTGGACATTCTCTTGGACTAATAAAACTAGCTTCCTTAAATGTAAAGTTTAATGGACTTATCGGTGTACAAGCTTTTATCAATTTTTTAGGATTTGATTTACGATTACACAAAAAACGCAAGTTAGAGTTGAAAACGATGATACAGCACTTTCGAATGGATCCAGTAGATACCCTGATGTCCTTCCATAAAAAATGCGGCTTAAACTACAACTCTTTCAATCGGTTAAATAAAGCAAAACTAATGCAGGATTTAGAGCTACTCACCACAGTACATCAGCTACCACGCACATCACTATTAATATTAGGTGCAACAAATGATACAATCGTACCCCAGGAACTTATCTATGATAACTTCAATAAAGATGTTAAAGTTGTTATGCATAGCAGAGGTTACCATAGTCTAGGGTTATGCGAATATCATTTTGTGTACGAGCAAATTATAAGTTTTTGTAATGGAATTACAAAAGAGATACATACAGGACAATTTTAGCAGAGCAAGCTCGTCTTATGATAATGTAGCTTTTGTTCAAAAAGAATGTGCTGCAAAGCTAATCAATTTGTTAAAAAGTTGTTTTCCTGAATTTCATCCACGATCTATTTTAGATTTGGGTACAGGTACAGGCTACATTCCAGAAATTTTGTTTAGTTTCTTTCTGCAAAGCAAGTTCACTTTAAATGACATATCACCTAGTATGTTGGCAAAAACAAAAGAAAAATTAGCAGTATATAAGGAAGTTGCATTCATCTTAGGCGATATGGAAACACTAGACTTTGGCTTTCACGATCTTACCATTTCAAACCTAGCACTTCAATGGGTGCGCAATTTAAAAAAGATGATAAAGAAATCATACAATAGTTCAAATGTCTTTGTTTTTTCGTGTTTACTGGATGGTACATTTAATGAATGGTCTAGAGTCTTTACAAAATCCTTATTACCTGCACCAACTCATCAGTATCCATCTAAACAAGAATTAGAAAGCTATTTACTTCACCTGAAACCAAAAAAATATTTTTTCGACTCGCAAGAATTCACATTGTGTTTTCCAGGCGCAAGTGAATTTATTAGATACCTTAGGAATCTAGGAGCAAATCAAAGTAGCCAAGCAATTTTTTTTCCTGATCTAAGGAAGATCGTAAAAACCTATACTGGCAAGATTAATGTTACCTATAAAGTATTTTTTGGAATTTTAAGTAGATGCAGATCTTTGTAACAGGAACAGATACCGACGTTGGTAAGACTACTATAAGCAGTTGGCTCTGCCTACACACTGGGTATTCGTATTTCAAACCCATCCAGACTGGAAGTACTCTAGGTACAGATAGTCATCAAATGAGCAATTTGACTAACGCCAACGTTTATAAAGAAAATTTTGTTTATAAAAGACCCCTATCTCCCCACTTGGCAGCTTCGCTGGAGAATGATAGCATTAATATCGATAGGATTAGCTTGCCCAAAACACATAACTTAATCGTAGAGGGTGCTGGAGGAGTTTTAGTTCCAATCAATAAAACCACACTAATGGTCGATTTAATCAAAAAACTCGCCATTCCAACAATTCTAGTTGCAAGGTCTACACTTAGCACAATTAATCACACATTGCTCAGCTTAGAAGCGCTACGTGCTAGAAATATTCCTATTTTGGGGATAATCTTAAATGGACTACCCAATCAAGATAATCTTGAAGCAATAGAATTTTATGGTAGAGCACAGGTGTTAGCATCAGTACCCAAACTGCAACAAGTTGATAGAGAACATCTGATGCAAATACCACTCTCAAATCGATTAAAAGCTATCTTGGAACAATGAATTTAAGCGAACGTGACAGAAAAATCATATGGCATCCTTTTACGCAAGAGAAAGTAGCCAAATTTCCAATTGCAATTAAGAAAGCTCATGGGTCATATCTTTATGATGAAAATAATAAACCATACCTCGATCTGATTTCCAGTTGGTGGGTAAATCTGCACGGTCACGCTCATCCCAAGATTGCTCAGGCTATATATGAGCAAAGCATGACTTTAGAACATGTAATTTTTGCAGGATTTACTCATGAGCCTGCAGTAACGCTTTGCGAAAAGTTAAAAACTCTACTACCAGATAAATTATCCAGATTTTTCTTTTCAGACAATGGTTCAACTACTGTTGAGGTAGCACTAAAAATGGCCTATCAGTACTGGTGGAATCAGGGTAACCGTGAAAGAACTACTTTTCTGAGTTTTGAAGGAGGGTATCATGGAGATACATTTGGCGCGATGAGTGTAGGCGTTAAGTCCGGCTTCCATGACGCATTTTCAAATCTGTTATTTTCTGTCTTAACAGTACCTTTTCCAGAAACCTGGGACGAAGATGAAAAAATAGAAAATAAAGAGGAACATTCTCTTAAAGTACTAGAGGGTCACTTACGTGCTGGTTCTCGTAAAATTGCTGCATTCATTCTAGAGCCTTTGGTGCAAGGAGCAAGTGGCATGAGGATGTGCTGTCCAGAGTTTGTTAGAAAAGTTGTCAATTTAGTACGCCAGCATGGAATTTTGATAATTTGTGATGAAGTTATGACCGGCTTTGGCCGTACTGGTACTTATTTTGCTCTTGAACAAACTCAAATTGTACCAGATTTTTTATGTATTTCTAAAGGATTAACAGGAGGTTTTCTTCCACTTGCTCTCACAATTACTACCGAAGAAGTTTACTCAGCATTTTTAAGTGAACATTTTACTAAAGCGTTCGCTCATGGTCACTCCTACACTGCCAATCCCCTGGGTTGTGCAGCCGCAATTGCTTCTTTAGACTTGTTAGTTAAACACGATACCATGGAGTCAATTAAGAGGATTCATAGTATACATAAAAAGGAATTAGTAAATTTGTCTGAAGCTTGTAAGAACGTCGAGTGTGCACGTGTGACTGGTACAACTGTCTCTTATACACATCTCCGAGCCCACGAGACTAAGGCGAATCTCGTATGCCGTCTTCTGCTTGAAAA
>NODE_48_length_3107_cov_4.707921
TTTTCAAGCAGAAGACGGCATACGAGATTCGCCTTAGTCTCGTGGGCTCGGAGATGTGTATAAGAGACAGCCTTAGTGCTTGTCATGTATTTATTACTAATGGATATTTATATACCTTCTGTCATCCCAGTTTCCCCCTCTGTCATCCCAGTCTCTTCTTCTGTCATCCCAGTGCCCAGACACTGGGATCCAGACAATTTAATTGCAAATGAGTACATCAAATGGCAGTGTAATAAAAACTGGATTCCAGTGTCAAGCACTGGAATGACACCAGAACGAACTAATGGTAGTAAATTAAAAAAAATATCTCTTACCACTCATGGGCTGATTTGCTTTTGTTTTTTGCTGTTCACTTTAATTGAATCCAGCCCCTTCACTAAAATGCCAGGCATTGAAACAGATGGATTGGGTTTTAATCCGATATTGCAGGATATAGGCCTTGCTATTCATCCACCGATATTATATTTGGGGTACCTTGGATTTAGCGTTCCTTTTTCGCTCTCTATAGCTGGATTAATTTTAAATACTGAAGGAAATGTTTGGGCTAAAATTGTCAGGCCTTGGGTACTTATTTCTTGGTCGCTGCTCACTTTGGGCATCAGCTTGGGTAGCTGGTGGGCATATCGCGAACTTGGGTGGGGTGGATTTTGGTTTTGGGATCCAGTGGAAAACGTTTCTTTGATGCCGTGGCTAATTGCAGTAGCGCTGACACATTTGTTGCTCGTGGTACGGAATTTCAATGTTTTAAGGAACTTTGCTATTTTACTTACGCTTACAACTTTTATATTGAGTGTGACTGGAACATTTCTAGTCCGCTCAGGAATACTTACCTCAGTGCACACGTTTGCAGATGACCCAAGATATGGACTATATATATTAGCTCTACTTGGTGTAATTACAGTCAGTAGCTTAGTAATATTTGTAGTATTTACGAGAAAAAATCACACGCCTGCGATGTCATTCCAATGCTTGACACTGGAATCCAGAAAGAAACTTGCTACTCAAGTGACAGAGGGTAGAAGATTCTTTTCACGCTTTACGATGATACTGATGAACAATTTATTATTCATCACTGCCTTTTTCATCGTGTTCGTTGGCACTTTATACCCTACAGTGCTTGAGTATTTAACCGGTGAATTAATTTCAGTTGGAGCACCATATTACAATTCTTTATTTAACTCTATTGCACTAGCTATTCTAGTGCTCACCATGATCGGGCAATACTGCAGTTGGCAGGGAAATAGTCTATTGCCAATATTCCGTGAATATAGATTTTCATTCTGCAGTGCTGCAGCTATTTTGCCGTTTATCTTTCACATGGAGCTAATAATTGTGCTATCAATTACTATCTCCATAGCATTATTAATCTTTGTTTTAGAAGCATACAGTAAAAGAATTCGTTTATTTAAGGTAGCATTTGGTGAATCAATTTTATTAGCAAGAAGAGTTTCTAAGTCCTACTATGCAATGATGCTTGCTCATGCTGGAGTGGCAATTCTAGTGCTTGGTATAGCTTATTCAGTTGGTTGGCAGGAGAAAAAAGAAAATTACTTAAAAATAGGGGATAGCATAACAGTCAATAAATTTAAAGTTACTTTACGCAATATTGAGCTAATAAAAGAAAAAAATTTCCATGCAGTGAGGGGTACAATGGATATCAGGAATTTGCTGAATAATAAGATATTAGGTGAAGTAACTCCTGAATATAGATTTTACCTTGCGGAAGGTCAGAAAAATGTTGAAAGCAGTATCTACCACAATTTGCTTTCTGATATTTATGTTGTAATTGGAGAGATTGATAAGAGTAAGAGCAAAATCGCAGCCAAAGTGCACTATAAACCTGGAATGTCTATAATCTGGCTTGGATCCTTTCTTATCGCTTTTGGTTCGCTCCTTGCTGCTTTTCCTTTTAGTGGACGAGCAAGGATTGTCTAGCTGTCGTGGATTTATTAACAACGCTCCTAGGTCCAGAGTGCAACGTATGAGAAATTACCGAGCTATAGATACTGATTTGCAAAGGTTAGAACCAAAGAAAGTTATATTTTTTTATTGACAGACCTATATATTACGATATTCACTAAGGGATTAGTGAGTAATGGTTATACAATATGAATTGTGGGGTATCAGGCAAGGAAAAAGTTATACGCACTCCTTTCGATTTTAAGGAGCCTTACAGCGATTGGCGTCAAATTTTTAAACGTCCTAATCAACAGTATAACCCTTCCAACTATGATTCGTCGAGCGAAATAAATGAACACGATATAGAAACTCAAAAGATTGAAGAAGGTGATGGCCATGATTCAGGTATTAGTTCCGATGATGAGGATGACCGGACAACTTATACAGCAGTACAATTAACTAATGATTCTCTTGATAGCCAAAGATATACAGGAATATGCATTCCAACACCAACTGATGGTTGGGTAGGTGAAAATAATCATCAGACTGGTTTATCAGGTGATTTGCCAGACGTGAGTAATAATCCACAAATTTTTGAAAGTACTGATTCAGTACAGCTAGATAATATTGTTTTTAGCAATCTAATTCAGCTTTCCTTGATTAGTCAAGAGCATAATTCTACCTGCAATGATCATGTAATTTGTGATTCAGGTCACAATTCTGACGATGAGGATCAGATTCCAGAGGACTTTCCTTCAAGGAAACGAGTACGATCGATTGAAATTGATCAGTTTGAACCGTTGTACAAGAAGAGGAAAATAGAAGCACAAAATAATCAAAAATATACAGAAAATGTATGTAATCCAACAAATGGTGGTTTGTTAGGTGAAAGTGATAATCCACAAACTTTTGAAAGCGATCCTTTACAGCATGGTAGTAATGGTTTAGGTTATAACTTCAATGGTTATAGTCAAGCAACTTATAGTAAATTAAGTGCTTCAGATCAAGAAGAGGGTCAAGGCTATTCTTTAGGTGGTTCTTGTGAAAATAAAGAAAATTTGACAAAGGGCGCTGGTGGTAGTAATCAGACTTTTGAAGGTGAACAGAAAAGCTCAGAATTTCCGAAAGTTGACAATCTGTCTCTTATACACATCTCCGAGCCCACGAGACTAAGGCGAATCTCGTATGCCGTCTTCTGCTTGAAAAAA
>NODE_49_length_3100_cov_3.967251
ATGATACGGCGACCACCGAGATCTACACTATCCTCTTCGTCGGCAGCGTCAGATGTGTATAAGAGACAGGTGTTCAGTTAGCTTATTTTTTATCTACTTCGATCAGTGATCACAGGGAGAAATTAGTTAATATCCTCGATCAACATTTGTTAAGTGATGCCCTAGTGCATGTAGTGCCAGATTTACAAATAGAGATCATAGAAACATTGGGAATAGAAAATACAGCAAAGTTACTAATGCTCCTTGATGTAGAAGATATAGTAACCATAGTGAAAGATTTAGATAGAAAGTCTGTAGAAAATATACTTTACTATTTGCCCAGCAAAACTCAGAAATCGGTAGAGGAGTTGCTATCATATCCAGAAGAAAGTGCAGGAAGGTTAATACATAAAGATATGGTTATAGCTCCATATTATTGGACAATAAATCAACTGACAGAATTTGTGTGCAACTATAAAAAAATACCAGAAAAATTTCACCAGATATTCATTATCAACTCAAAATTAGAGCCTATAGGCAGTGTTAATTTAAATAAGGTAATATCTCACTCAGGAGACACAATAATAAAAGAGATAATGGATCATGACATAAAAATCATTAAAACTGGAATAGACCAAGAGGAAGTAGCAAGAATATTTAAAGATTACTCTCTATTATCGGCTCCGGTAGTAAATAAGAATGGTAAAATTATTGGTGTGATCTTAATTGAAGATGTGATAAAAGTTGTTCAACAAGAAACAGAAGAGGATGTACTCAAAATAAGCGGTGTATCTTCTAAAGCCGATATAAATGCCCCTATACATAAAACTATAATTAAAAGGCTACCTTGGTTACTGTTTAACCTCTTAGCTGCAACAATGTGTTCCATAGTAGTTGGCTTTTTCGATGATGTAATAAAAAGTTTTATAGTGCTGCCAATAATCATGCCGATAATTGCATCAATGAGCGGAAATGCAGGATCCCAAACAGTAACGCTAACCATCCGGGCAATCGCAACAAAATATCTAACTGAGCAAAATGCAAAAAGAATACTGATGAAAGAATTTTTAATAGGTCTTATAAACGGGGTGATCTTATCTACTATTTCATTAGTAGTGTTAGCAATAAGGTTTCACAACTTCAAAGTGGAGATGATTTTTGTGGTCTCCATGATTATGATGTCAATTATTGCAACGTTCATCGGAACTTTCATTCCTATAATGCTTCATCGCTTAAAGTCTGACCCTGCCGTTTCTTCTTCAATCCTAACATCGGCAACAACTGATATTCTCTCAGCTTTTATATTTCTTGGTTTAGCTACGATCTTTTTATTAAATAGCTAATACTATCTATAGCTATACCGCCGCGAACCGTCATGCCGCGATTCATTCGCGGTATCTCTTAGCATAGATCCCGCTAACAAGTAGCGGGATGACGAGAAAGGGGCTACTTGGATGACATTCTTCTTGGTGTGCCCAAATCACAATGTTCGTACATCTGTGGATTTATTCGCGGTATAGATATCGCTAACGAGTAGCGGAATGACGGTTTTTCAAATTGTCGTAAGTCAGTTTAGCTATATATAGGATGACAGAAATTGTTTGTATTAGCTATATTCAAAAGCTCTATTGATATTTTGCAATATTTGTGATAAAATAATAGCTTAAGGTTGAGAGTAAAAATTTATGAGTGAAGCTCAAGGTCCAAACATTGCAGAATGGCAAGCGCAGCAGCAACACCAAGAGGCTGCTGGTGAGAAAAGTGGTTTTGGTCTTGGTCATAGTGACTCTGTTTCAACAGTTGTCGATGGAATGAAATGGTTGTTCAACTTTCATGAAGGAGCAATTGCTGCTTATAGTAACGTGTTTGAAGGTTTGGTGAGTGGCAGTAGTCTAGTAACATTGTTTGGAAAGTCAGGTAATATGTTTGGCATAAAACTTCTTGAAGGCCTTGCAGAATATTTTTCAGGTGGAGGTGGGGAAGATATGCCATCAGAAGAAATGGATATGGCTCATGGTGATGATGGACATCACTCAGATGATTACCCTCATGCCAATAACGAAATAGCTCATAATGCTGATGGTTTGCAAGACATGCATGATGCAGGTGATCACCATGGTCAATCTTTTTCACCTGGTCCTTCACCATCTGTTGGCGATGACCACGGACATGAACTTGGTTAAACACTTAAAAACTATTGAATAGTTGGAAGAAGGCCTAATAAGAAAAGTTGCTGTTGTTATGAGTTTGTCTTAGTGAAAAAGGTTTCAGTTTTGGGATCAACAGGAAGTGTTGGAAAAAAGACTGTAGATTTGCTCTCAAAGAGAAAAGAAGAATACCAAGTGGAAGCACTAAGTGCCCATTCGAACTTTGCTCTACTGGCACACCAAGCAAAACTGCTAAATGCAAAATATGTTGCTATCTCCGATGAAAGGCTTTACAAAGATTTGAAAGAAAGTTTACTTGGTACAGATGTAAAAATAGCAATTGGTGCTACAAATATTGCTACCATACCTGTTGATCTCTCAGTTGTTGCAATAGTTGGCATTGCAGGCCTTGGGCCAGTTATGGAAGTTATAGAAAGCGGTACCAAAGTCATTGCATTGGCAAACAAAGAAAGCATTGTTTGCGGTGGAAAGTTATTACTCAAAAAAGCTAAAGAAAAAAATGTACAAATAATCCCTATTGACTCTGAGCACAATGCAATTTTTCAAATTTTGCAAAATGACGACAAATGCGTAGAAAAGATCATACTTACTGCTTCTGGTGGACCATTCTTAAATTATAGCCTTGAGCAATTAAGAAATGTTATGGTAGATAAGGCGCTTAGTCACCCCACTTGGAATATGGGAAAGAAAATCTCGGTTGATAGCGCAACAATGATGAATAAGGCACTAGAGATAATAGAAGCACATAACTTGTTTAATATCAGCCCGGATAAAATTGAAGCAATAGTGCATCCTGAGTCAATAGTACATGGAATTGTAACTTATAAGGATGGGTTCAACTTTGCTGTGCTTGCAGAAACTGACATGGCAATTCCTATTTCATATCTGTCTCTTATACACATCTCCGAGCCCACGAGACTAAGGCGAATCTCGTATGCCGTCTTCTGCTTGAA
>NODE_50_length_3069_cov_4.537433
ATGATACGGCGACCACCGAGATCTACACTATCCTCTTCGTCGGCAGCGTCAGATGTGTATAAGAGACAGGTGTACATAACTGCACGAACGTCTAGTTTAGGGGTAAGAAAAATTAGGGCCCGCAAATTAATCCAAACACATAAGTGTAGTGTTACCACCAAATGCTGTAGTGTTAACACTTACAACTTTTTCTGTAGAAAAACGCTGTAAATAATGAGGACCACCAGCTTTTGGCCCAGTGCCAGATAGTCCTCTACCACCAAATGGTTGTATCCCAACTGCTGCACCTATCTGGTTACGGTTGATGTAGACATTTCCAACTGATATTTTTTTACTTATAGTGTCAATTTGACTTTGTATACGACTCTGCAAAGAAAACGTAAGCCCATATCCAGTACTATTTATATCACTTATAACTTCATTTAATTGTGACTTGTTAAAACGTATGATATGTAAAATAGGACCAAATACTTCTTGCTTTAATTGCGAAATTTTTTGTATCTCATAAATATATGGAGGAAAGAAATAACCATTATGAGAATTTGTATCCATGGGTACTTTAAATAACAGATTTGAATCTTCGTCCTCTGACATTTTTTGCGTATGTTGAGTTAGCATATCGATAGATGCTTTGTCAATTATTGGACCAATATCAGTACTAAGTTGTATTGGGTCACCAATCTTGAGTTCTTGCGCTGCACCGCATATCATTTTTATCTGCTTCTCTGCTATGTCCTCTTGAATAAACAGCACTCTAAGTGCAGAACAGCGTTGACCACTGCTACGAAACGCAGAAAGCAAAGCATCCATAGCCACTTGCTCTAAAAGAGCAGAGCTATCAACTATCATAGCATTGAGCCCTCCTGTTTCAGCAATAAGTGGCACAATAGGACCATCCCTATTTGCAAGCATTTTATTGATTATTTGAGCAGTTTGTGTTGAGCCAGTAAAAGCTACTCCGGCAATTCTATTGTCTGGAACTAATATTTTGCCTAAATATCCACCATCCCCAGGAATGAGGTGTAACACATTCTTTGGTATCCCAGCTTCATGTAGTATCTTAACAGCTTCGTAGGCAATAATCGGCGTTTGCTCTGCCGGTTTTGCCAGCACTGCATTACCTGCTGCAAGTGCAGCTGAGACCTGCCCAATGAAGATAGCGAGCGGAAAATTCCACGGTGATATGCATAAGAAAACTCCTCTGCCTTCAAAAAAGATGAAGTTATCTTCACCTGTTGGGCCCGGCAATTTTTTCCAGTCGCTCAGTTCATTTTTTGCTATCATTGCATAATAACGCAGAAAGTCGATTGCCTCTCTTACTTCTGCTATTGCATCGGATAAAATTTTTCCTGCTTCCACAATCAGAATGTAAATTAACTCTTTCATCCTTTCCTCAAGCAAATCTGCAGCTTTTTCAAGGCATTTAGCGCGCTCTTCTGCTGAAACATTCTGCCACTTAGCAAAAGCACTGTGTGCTATTTCAAGAGCGTTTAAAGCTTGATCGCTTGTTGCACTTGACACTTCTCCAATTACATTTTCCAAATGTGCAGGATTCACTACTTCGATAAATTCAGCATTATCAAATAGTGCTTTTCCATCAATTATTGGTCCAATTTGCCACTTTTTTTCACTAAAACCCTTTATATCATCTGCAAATTGTGAGACTATCACAGAATCACTAATATCCATCCCCAAGGAATTTTTTCTTTCTGGTCCCAAAATATCTTGTGGTAATGGAATGCCTGGATGAGGTTCATAATTAAAATTTATAGCTTTTTCCAGTGGATCTGAAATTAACTCATCGATTTTAACGTTAGGATCACTTATTTGATTAACAAACGAACTATTAGCTCCATTTTCAAGAAGGCGTCTTATAAGATAAGGCAACAAGTCACTATGTTCCCCAACGGGTGCGTAGACACGACAGCTAACATTTGTTGCAAGCTCTGACATTGCATAATCATATAAGTCTTTTGCCATTCCATGTAAGCGTTGAAATTCAAATCCAGGGTGGTTTTTATCAGCAAGTTCCATGATAGAAGCAAAAGTATAGACGTTATGAGTTCCAAAGCATGGGTAAAAGCTGTTTGGTTTACTCAAAAGTTTCTGTGCGCACACGAAGTAAGATACGTCAGTATAGCTTTTTCTTGTAAATACTGAGTAATCATTTAATCCCAATTCTTGCGTACGCTTGATTTCTGAATCCCAATATGCACCTTTTACAAGCCTCACCATAATTTTGTGCTTTGATCGGATAGCAACATCTTCAACAAAGTCAAGAACAGATAAAGCGCGCTTTTGATATGCTTGCACAGCCAAGCCAAGCCCTTCCCACTCAGAAAGTGATTCATCAAGCCGTAATTGTTCAAACAAGATTAAGGACATTTCAAGCCTTTCTGTTTCTTCTGCATCTATGCATAATGAAATGTTGTATTTTTTTGCTTCATGACAAAGCTCTAGCAGTTTAGCTCTCAACTCTTCAGCTATATTATCGAATTGACCAAATTCATAACGTGGATGTAACGCAGACAATTTGATTGAAACTCCATGCGATTTAAAACAATCATTTATTTCAGTGGATTCACCTATAGCTTTTATTGAGTGCATGTATGAATTAAAATACTCTTCTGCATCTTCAGCTGTGTGAGCAGTTTCGCCAAGCATATCAAAAGAGTATAAAAACTTACTATTGTCATCTAGTTTTGCATACCTTAAAGCTTCTTCTATGGTTTCTCCAACAACAAAATGATTACCAAGCATAGACATTGCTTGTTTTACTGCTTTGCGAATGATCGGTTCTCCTAAATTCTTAAGTAACTTAGAAATTGCGTAATAGAACTTCGAATCGCCTTCATTATCTCTCAATATACTGCTACCTATCATCAAGCTCCATGTGGAAGCATTGACAAACAACGAAGAAGAGTGCCCTAAATATTTATTCCATTCCTGATTGGCAATTTTATCTTTGATTATTTCGTCTATTGTATAATCATCTGGTATTCTAAGTAGTGATTCAGCAAGGCACATCAATGCTATTCCTTCATCATTGGAAAGCGAGTATTGCTGCAT
>NODE_51_length_3016_cov_4.087445
ATCTTTTACTTTCTCTATGCCATAATGATTTTCATCTAAGATTTTCTTAGCTGCATTTAAGTTAATTTTTGCATCTTTGTACTTTCCCCATGGCAACTCAAGCAACCAATGCAAGTAACTAGATATAACTGTAGCTTCAGGAGAAATGGGATTCATTTTCTTGTATCTCTTCAAATCAGTTATAGCTTTCTCTCTTGCTTCCTGAGAAAGCTTTGTTTCATTTATCTTTTTTTCAAATTCATTGAGTATATTCCCTTCATCACCATTCTCAAATTCGCCTAATTCTTTCTGTATAGCTTTCAATTGCTCGTTAAGGTAGTAAACTTTCTGAGTGCTTTCAACTTGCGATTTAATTGTCTTATATAAACGGTTTTGTGCGTTCAAAATACTCATTTCTCTCTCAATAAAAGCAAAAGCTTTTTTTAAACGCTCTTCTGGGTCATAAGCCTCAAGTATACTTTGTTTATCTGATACTTTTATATTTAAATGTGAAGCTACCGTGTCTACAAGTTGATCAACTTCTTTGATTTGATCAATGGAGTTAATGGCAACCTCGGGTTGATTTTTCTTGTTTAGCTTACACCAGCTATCGAACGCGTCTACAACAGACCGCCTTAAAGCTTCTAAATCAATATTGTCTTCATCTTCTTTATAATAATTGTCTAACTCTACCCTGGCTTGTAATAAAGTATGAGAGCTAATATATTCTACAACTCTTCCCCTTCTTATCCCCCGGATTATAACTTTTACTGCATTGTCAGGTAATTTTATTAACGGTTGTACAATGCTTGCTAACACACCTACTTCATAAAGATCTTCAGGCTCTGGATTATCAACAGAGCCATCTTTCTGTGCTACAAGAAAAATCTCATTTTGGTGATTACTACTACTTATTGCATACTCTAGTGCATTAACAGATTTTTCTCTGCCTATGAATAAAGGCACCATTATATTTGGAAAAATTACTACATCTCTTAAAGGTAATACTGGCAATGCAGTAAAACTAGAGCTTACAGCACGTTCAATGTTCATAATATATGCCTCAAATTAATCATTAACCGTTATAACATTGCCATTGTTATTATGATTAACCGTTGCTTTTCCTAATTCTACCATTTTCTTAGTGATTACTATAGTGCTACCTTCAAAGCCTCCGTTTCCAGATGTATACATAATGTCAAGCAAAAGTGACTCCAAGATAGCACGTAACATTCTTGCACCTGTTTTGTAGCTTATAGCCTTTTTAGCAATAGCTGATATTGCTTCATCTGAAAACTCAAGGTTTACTTTGCTAAACGCAAGCAATGCTTTGTACTGTTTTATTAGTGCATTCCTTGGCTCTGTCAACACATGTATTAAATCTTCATGATCCAGCTCATCTAAAACAGCAGTTATTGGAACCCGCCCTACAAATTCGGGTATTAAACCGAATTTGATTAAATCTTCAGGTTGAACATCATGTAAAGCATTCTTTTTCTTTTGCTCTTTAGACTGACTTATATCTGCTCCAAAGCCAACTGACGTTCCCTTTTTTCTCGCTTCAATAATTTTATCGAGGCCTTCAAAAGCTCCTCCACAAATAAACAGTATGTTACTAGTATCCACTTGTATAAACTCTTGTTGTGGGTGTTTTCGCCCTCCTTGTGGCGGAACATAAGCAACTGTACCCTCCATAATCTTAAGCAGAGCTTGCTGGACCCCTTCACCTGAAACGTCACGGGTTATTGAAGTGCTTTCAGATTTTCTTGTAATTTTGTCTATTTCATCTATAAACACTATACCACGCTGTGCTTTTACAACGTCATAATTTGCAGCTTGTAATAAACGCGACAACACGCTTTCTACATCATCACCCACATAACCTGCCTCAGTTAAAGTTGTCGCATCAGCCATAGCAAATGGCACATCTGAAACTTTAGCAAGTGTTTTGGCTAGCAAAGTCTTACCAGAACCAGTGGGACCAATAAGCATTATATTTGACTTCTCGATTTCAATATCACTTATAGCATGAAATTGTACCATGGATTGACAATGGTTATACATAGCTACAGATAAAACGTGTTGCGCGTGTTCTTGACCTACAACATGCTTGCTGAGAAAGTTTTTTATATCCTCAGGTTTCTTTAGTAATAGCTTCATATCAGATATACGATCTGAATTAAAAGATCTATCTTTCTTTTGACTTATTGCTTTATGGGATAATTCTATGCACTCATTACAAATAAACACCTTTAAACCATCCGAAGAGTTAGTAATCAATTTATCTATTTCATCTTGCGCCTTGTTGCAAAAAGAACAGTAGTGTAAATCATTATTGTTATCCATTAACCCACCTTTTGTTTAACTTTAATATTTTCAATTTCAATATCTGTACGCTCAGCTATCACCCTGTCAATTAAGCCAATTTTCCTTGCTTCTTCAGGATCCATGAATTTATCTCTTTCCATCATTCCTTCAATTTTCTTCAGTGAATTTCCAGTATGTTTTTCATAAATTTGATTTAGTTTTTTCTTAACCCGCAAAATTTCATTAGCATGTATTTCTATATCAGTTGCTTGACCATGATAACCACCAGATGGCTGATGTATCATAATTCTTGAATGAGGTAGAGAGTAGCGCTTACCTTTTGTACCAGCTGCAAGCAATAAAGAACCCATAGACGCAGCTTGACCTATACATAAAGTTGAAACGTCTGGGTTTATATACTGCATTGTATCGTAGATCGACAAACCAGCAGTTACAACACCACCTGGTGAGTTGATGTACATACAAATGTCTTTATCGGGATTTTCCGATTCTAAAAATAAAAGCTGTGCTACTATTACACTGGCCATATTGTCTTCAATAGGACCTGTTACAAAAATTATTCTTTCTTTCACTAGTCTTGAATATATGTCATAAGCGCGCTCACCGCGACTAGTTTGTTCAACTACAATTGGTATAAGAGCTGTCTCTTATACACATCTGACGCTGCCGACGAAGAGGATAGTGTAGATCTCGGTGGTCGCCGTATCAT
>NODE_52_length_2996_cov_5.349435
ATAGAATGCTATTTCAGAAACGTTATGGGGATCAGAAAGTGTGAGGATAACAAACCTTCCACGCTCTGAAGTTCTCATACGTGCATTTAATATTACCCCAGCAGTTTTTGCTGTTCTATTTTCTCCGATAAACCCAATATTTAACTTTTCCAGAAGAGTTCTAAATTTTTCAAGCGGATGATTAGTTAAATAAAATCCTAGTGAAAATAACTCATGTTCTAATTTTTCCTCTTCATCAAAATCTTCCACATTCTCAAGTTTCGGTTTGAGGACATCAAGACTACCAAACAAAGCAGCTTGACTTGATTCTCTATCCTGTTTGTTTTTATTTGCAAAGTAAATCAGCGTGTCCATTGACTCATATAGCTGCTTTCTGTTCTTATGCACGCTATCGAATGCTCCGGATTTAATCAGGCTTTCTAGCGCTCTCTTATTTATTATATGACCTGAATTTTGAATGAATTCCCATATGTCCTTACAAGCGCTTGAACGTACGTTCACTATTCCTTCCGCTATAGAAAAACCAACATTCCTCAAGGCAGCAATACCATAACGTATGCGTTCATCCTCTATTGAGAATTCAGCTTGAGACTTGTTTATATCAGGTGAAAGAACGGTAACGCCACTAAACTTTGCTGCATGATAAAATAAATTCAGTTTATCTCTATCATCAATATTCAGATTCATTAGTGCTGTAAAAAATTCTAATGGATAATTAGCTTTAAGGTAAGCCGTTTGATAAGATATCACCGCATATGCTGCAGCATGAGATTTATTGAACCCATAACCAGCAAATTTTGCAACAAGGTCAAAGATATAACTTGCCCTGTCGTAATCAACGCCATTCTTCGTTGCCCCTTGGATGAAAAGTTCACGTTGTTTATCCATCTCTTCCTTGATTTTCTTACCCATAGCACGTCTCAGCAAATCTGCTTCCGCTAAGCTATACCCGGAAAGAATACGGGCTATTTCCATCACTTGTTCTTGGTAAATTATTACCCCAAATGTCTCTTTTAATACTTCCTCAAGTAACGGATGAATATAATCTGGCTTTTCAAGTCCGTGTTTTCTTGCAACATAAGTTGGAATGTTATCCATAGGTCCTGGACGATAAAGGGAAATTAAAGCGATAATATCTTCAATGCAGTCCGGTTTTAGTTTAATTAAAGCTTCTCTCATTCCCGAACTTTCAAGCTGAAACACTCCAATTGAATCACCGCTTGAGAGTATCTCATAGGTTTTTTGGTCATTTAAAGGAACTGAAGAAATATCAATCTTTTTTCCATCACGATTAATTAAACGACATACATGATCTATTAGCGTTAGCGTACCAAGCCCAAGAAAATCAAATTTTATTAGCCCAGCTTTCTCCACATATTTCATGCTGTATTGAGTGATTGGCAAAGCCGAATTTGGATCATAGTACACAGGAACAAAATTTTCCAACTTTTGATCACATATTACAATTCCAGCAGCATGAGTTGAAACGTGACGATATATTCCTTCGAGCCTTAGCGATATATCAAGAAGCTTTGCAATTACCTCATCACTATCCCGCTCTTTCTGCAGGTTTTGATCAAACTCTATCGCTTGTGATAAAGTTACAGGATTTACTGGATTAAATGGAACCATTTTAGATATTTTATCCACTTGAGAGTAAGGCATTTGCAATACTCTACCAACATCACGCAATACTGCCCTTGCCTGCAATTTACCAAAAGTGATTATTTGAGCAACATAACCGTACTTTTTCTGAACATAATCAATAACCAGGTCCCTTTTCTCTTGGCAGAAATCGATATCAAAGTCAGGCATCGATACACGATCAGGATTCAAAAATCTTTCAAATATTAGGCCAAACTTTATTGGATCAAGGTCTGTAATCTGCAAGCCCCAAGCAACAATTGATCCAGCACCAGAGCCTCTTCCTGGACCAACTGGAATGCCATTTGCTTTGCTCCAACGAATGAAATCAGAAACTATCAAAAAGTAGCCAGCGTAGTTCATCGAAGTTATCACACTCAGTTCGTAATTCAGCCGATCGTAGTATTGTTTAAGGTCTATGTCTGTCTCATTCGCAATACGGAATTCTAATCCTGCAACTGCCTGCTCCCTCAGTTCTTCATTCTCAGTTTTATTTTCTCGACAAGGAAATTTAGGCAAAATAGGCTGCCTGCTTCTTGGCATGTAAGAGCACCGCTTAGCTATCACTAAAGTGTTATGAATTGCTTCGGGAATGTCGCTGAACAGCTCCTCCATTTCTGCCACAGACTTGAAGTAATGCTCGGTAGTTAACTTCTTTCTGTTATTCTCCAGGGCATAACTCCCCTCCGATATACACGTTAATATATCATAAGCCTCATAGTCAGACCTATTTGGAAAAAACACATCGTTCGTTGCAACTAGTGGTATATTGCGCTGATAAGCAAAGTCTATCAAAGCTTCTTCAAGCTCTAGCTCTTTATTCAGCCCATGACGCTGCAATTCAACATATAAATGACCATTAAATGCTGAAAGCAGTTTTTCAACCGTTTCTTTATCTTGCCCCAACAATAGTTGAGCCAAACATCCACCGGTTAAAGCGATCAGACCCGTACTTAAATTCAATAGCTCATCAAAATCAACGTAAGGAATATCGCTGTTATTCTTGCGCTTTCTAAAAGACTCACTCACCAAAGTGACTAAATTAGTGTACCCTTGCTCATTTTTTGCAAGCAATAATATAGGTAAATTTTGTTCTGAATGTTTAACTATAATATTGCATCCTATTATTAGCTGTATTCCCCTACTTGCCGCATATTCTGCAAATTCAAGTGAGCCAAACAAGTTACCTGAATCAGTAATTGCAACCGCTGGCATTTTATTTCGCAAACAAAGGCCGATCAGCTCCTCAATTTTAACCGAGCTTTCAAGCAGCGAATAAACACCTGTCTCTTATACACATCTGACGCTGCCGACGAAGAGGATAGTGTAGATCTCGGTGGTCGCCGTATCAT
>NODE_53_length_2946_cov_4.120600
AATTAACTATGGAGCTTAATAAGATTGCAGCATCGATTTTACTTTCTGGGCTAATCATTATGATAGTTAGTAATGTAGTTGATATGCTTTACAGTCCAGAAGAATATAAGATTGAACACCAAACGATAGTAGCTGCTGGCAGCAATGAGTTCCAGCAAAAAATCGAGCAAGTGGCGCTTGATATTGGAGCGCTCATGCAGAATGCTAGCTTTGAGAAAGGTAAATCAGCAGCAAAAAAATGTATAGCCTGCCATAGTTTTGAGAAAGGTGGAATGAATAAAGTAGGACCAAACTTATGGAACATAGTTGGAAATAAAAAGGCCCATCTTGGTAACTCATTCAATTACTCAAAAGCAGTGCTTGAAAGAGGTGGAAAATGGGGGTATGAGGAGCTATTTGCCTTTTTAAAGAACCCAAAAGCCTATATAAAAGGTACACGTATGGCATTTGCAGGTATTTCCAATCCACAAGAAATTGCAGATCTAGTTAGTTATTTGCATCAATTGAGTGATAGCCCGGTTGCTTTGCCAAAGTAGTATGGATTATTGTAAATTGTTTGATGGAAATAATGGTCACATAGCATATCGAAAGCTACAAGGAAAGAAAGCTTCTGTAGTTTTTTTCGGTGGATTTGCATCCAATATGGATGGAACTAAAGCAACTGCTATTTACAAATTTTGCCAAGAAAATGACGTAGCACTTGTGCTATTTGATTATTTTGGTCACGGTCATTCAAGTGGTAATTTTATTGATTACACGATAAGTGATTGGCAAAAAAATTGTGCTAAAGTAATGAGTGAATTAACTAGCGATAAACAAATAATTATAGGTTCAAGTATGGGAGGATGGCTGATGTTGCTCACTGCCCTTCAATTTCCAGAAAAAATTGCAGCACTAATTGGTATATCGTCTGCTCCCGATTTTACTGAAGATTTGATATTCAAGCAATTGTCAGGCAAGCAAAAAGAAGAACTAGATTCTAAAGGTGTAATAGATTTTACTTCAGAGCATTGTACATACAAAATAACTAAAAATTTGATCGCAGATGGCAGAAAGAACCTTCTTTTAAACAAAAAGACAATAGATATAAACTGTCCTGTGCGCTTGCTGCATAGCATTAATGATAAAGATGTTCCTTATCAAACTTCATTGAATTTAGCTGAAAAAATTAAGTCAACCGATGTTGAAGTACACTTAATAAAATCAGCAGAGCACAATATGTCTGACAATCATTCACTGGAAGTTTTATTTAAGACCATTAGAGAATTTTGTAACCAGACTGCATTCTGTGATTTTTAGCAAAACACGATTTTTCATTTGAGCTTTCTTCAACTTAAAATAAATACAGAAAATTGCTGCCTATAGCTAAACTGACTTAGATTTACCGACAATTTGAAAAACCGTCATCCCGCTACGTGTTAGCGGCTGAGATACCGCGGCGGTATGACGGTTCGCACCATCACACTTTGGAACCTTACAGATATTGAGCAAATCCAATAATATCCTTGATTTCTTTTATATTATGGGTTGCAATTTCTGCTGCTTTCTTTGTGCCTTTTTTTAATATTTCATGTAAATGGAATTGGTCTTTTAAAAGATCATTCATTTTCTCACGTATGGGTGATATAACACTGATAATTAAATCAGCTAACTCTTTTTTGAAGTGCTTCATGTCATGTTTGTTCACTTCTTCACATACTTTTTTCACATTTACATTACTAAGCACTGAATAAATGTTTATCAAATTGCTTATTTCTGGTCGGCACTCTAAAGTAGCAAAGCCTAGAATTGAATCTGTTTTTGCTTTTTCTATTTTTTTGACAATTAAGTCATCCGTATCATCAAGGTTAATGCACGAATGTTCTGAAGGATCAGATTTACTCATCTTGCTTGTACCATCTCTTAAGCTCATTATCCTTGATGTGCAATCCAAAGTTAAGATTTCAGGTACGATGAAATGATCCAGCTTATAATGATTGTTAAAAGCTGATGCAATATCACGTGCAAGCTCCAAATGCTGTTTTTGATCATCACCAACAGGAACGTATTTAGTTTGATACAACAATATATCTGCAGCCATAAGTACTGGATAACTATATAATCCAAGAGAGGCTTTTTGTTTATCGCTGCCAGCTTTATCTTTAAATTGAGTCATGCGATTAAGCCAACCAATTGGTGTATAGCACCCAAGCAGCCAGCCCAGTTCTGCATGACCACTAACTGTGGACTGATTAAAAATAATGGACTTTTCTGGATCTATTCCACATGCAATATAAGCTGCTGCTGTTTTGAAAATATTACTTTTTAATTCACTTGCGGGAAGCTTATTTGCTGTGATTGCATGTAGGTCGACAATACAAAAAAGAGATTTGTATTTATCCTGTAAGTCTATCCACTGTTTGATTGCACCAAGATAATTACCTAAATGTAGTACGCCACTTGGCTGGATACCTGAAAAGACAATACTTGTCATTATACATTTACCTCATGCTAATCGTTTCCACAATCAGCAGATTTCTTAGAAAGAATAACCATTGCAGGGCGGAGCAACCTATTTTTGATAGTATAACCAGTTTGTAGTACCTCTACAATGGTGCCAGGCTCTTTTTCATTGTCTTCTCTTTCCACAACAGCTTGGTGTAAATTACTATCAAAAAGCTCACCAAGTGGGTCTACTTCCTCTATTCCATGTTTTTTTAGATCATTTATAATTTTTTGATAAGCTACTTTAATCCCCTCATGAACAGGATCACCGTCTTTCAAAATTTCCATTACTCTTTTTAAATTGTCGCACGAGTCGATCATATCACGTGCAAGTTTTGTGACTGCGTAGTCACTTGCATCGCTAATTTGCTTTTGCATTATACGTTTGACGTTTTCATTATCTGCAACAGCACGGCGTAAATGATCTTCAAGCTGAACTGCACGTTCTTTTAATGTATTGAG
>NODE_54_length_2938_cov_4.220203
TTTTCAAGCAGAAGACGGCATACGAGATTCGCCTTAGTCTCGTGGGCTCGGAGATGTGTATAAGAGACAGCCATTACTCTTATTCAGTAGTCCGAGGCTGTGATAGAATTGTGCCAGTTGACGTGTATGTCCCTGGATGCCCACCAACCGCTGAGGCGTTGCTATATGGAATGCTATGCCTACAAAACAAAATAAAACGGACTCGGAATGGATAAAACTGCAAAGTATATACAAAAAAAGACCAAATGCGAGTGCATTCAAAAAGATGATGGCATTATTGTAATATATTCAACTTTAGATGAAATTGAAAAGTACCTATTCTTTCTACGTGATGATGAAAAGTGTAGGTTTGAACTATTAGTTGATATTTTTGGGGTTGACTATCCAAATAGAGAGAAGCGTTTCGAGCTAATATACAATCTACTCAGCATTGTGCATAATATTAGAGTACACATAAAGCTTCAGTTATGTGAAAGCGACATGCCTCCAAGTGTAGCGAAGATATTTAGTACGGCTTTGTGGTTTGAGCGTGAAGTGTTTGATATGTATGGAATAGAGTTTTCTGATCACCCTGATTTGCGTAGGATTCTAACAGACTATGGATTCAAAGGTCATCCAATGTTAAAAGATTTCCCTCTCACTGGTTATGAGGAAGTAAGATATGATATAGAGACAAAAAAGGTTGTGTATAATCCTATAGATTTACCGCAAGATTTTCGTATGTTTGATAGCTTATCGCCTTGGGAAGGTAAAACCATAAAAGTAAATACAAAGGAGTAGAAAATGACAGTACAAAGAAAAAAAATATCTTTAATCGGTGCAGGAAATATCGGTGGAACTCTCACCCATATGATTGCACTAAGGGAACTCGGTGATGTTGTTTTACTTGATATTAGTGATGGAATACCACAAGGTAAAGCACTCGACATAGCAGAATCATCCCCTATTGATGGATTTAATGTCAATATTACTGGCACAAATAGGTATGAAGATATAAAAAACTCCGATGCAATTATAATAACCGCTGGCATCGCTAGAAAACCTGGAATGAGCAGGGATGACCTCCTGCAAACCAATGCTAAAGTAATGAAGGAGGTTGGTGAAAATATTAAAAAATATTCTCCAAACGCGTTTGTAATAGTGGTTACCAACCCTTTGGATGCCATGGTTTCAGTGGTGCATAAATTTTCAAACCTTCCAACTAATATGATTGTTGGCATGGCAGGAGTGCTTGATTCTTCCCGTTTTCGTTACTTTCTTGCAAGTGAGTTAAATATCTCAGTTGAAGATATATCTGCTTTTGTGCTTGGAGGACATGGCGACACTATGGTACCACTAATCAATTGTGCTTCAGTTGCTGGAGTTCCACTTACTCAAATTATCGATATGGGTCTTATCACACAGAAAAAAGTCGATGAAATAGTTGAACGCACTCGCAATGGCGGTAAAGAAATAGTTGATCTGCTTAAGTCTGGATCTGCATACTACGCTCCTGCATCTTCAGCTATATGCATGTTAGAATCATATTTAAAAGATAAGAGGCGCATATTACCATGTGCTGCTTACCTTAATGGTGAATATGGTGTAGAAGAGTTGTTTATTGGTGTTCCTGTAATTATTGGAAAAAACGGAATTGAAAAGATCCTAGAAGTTAAAATGAATGATAGTGAACAAGAAATGTTTAATAAGTCTGTAAACTCGGTGAGAGAGCTGGTGAAATCTTTAGGTTCATAAGCAAATTAATGGTTTTATAGAGCTTCTTTATAGCTCAAACAGCCCAAAAAAGTTGCTTGTGGTTACCTTCGCTACTTGTTCTGGTGACTCATTCCACAACTCTGCCAAACAATCAACAACGTATTTCACCATTGCTGGTTCATTCTTTTTTCCCCTATAAGGCTCAGGTGATAGATATGGTGCATCAGTTTCGACTAAAACACGCTCGCGTGGTACATTTTGTGCAATTTCTCTGAGTAAGCTCGCATTTTTAAAAGTAATAATTCCAGAAAATGAAATATATAACCCCAAATCTATAGATTGATAAGCAAGTTCTTTAGAGGAAGCAAAGCAGTGCATTACTCCACTAAAAGCACCGGCTTTCATTTCTGACCTTAACATATCGATCATCTCATTATCAGCGCTTCTTGTGTGAATAACTAAAGGTAGTCCAGTTATTCTTGACGCTTCTATATGTAATGCAAAACTTTTTTTCTGATTGTCTTTGTTGTCAGATTTATAAAAATCTAACCCGGTTTCACCGATACTAATTACCTTTTGGTTCTTGGTAAATTCAACTAATTCATCAACATGTATACACTCACCGTTTTCTATAGCAGCATCAAGCGGATGTATACCAACAGAGGAGCAGACCTGATCATAGGATGAAGAAATTTTTAATAACTTAGGAACATCGTCAATGCTTACGCATATGTTATGCAAAACCTTTACACCATTTTGCTCTGCCCTTGAAATTACTTTTGGTATTTCATCGTCAGAAAAATAAATCAAGTGGCAATGAGAATCTACTATCATGAGCTTATTGTTGAGGCTTTTATTATAGAAGAAAACTCTTCTATCACTGTTTTATAAACTTCTTTTTTAAATGATATAGCACTGGCTACTAAACTATCTATACCTTGCCAACGCCACTCTTTGAACTCTGGATGACCAGTATAATTAATATCAATGTCCTCATCCTCTCCGCAAAACTTCATTAAGAACCACCTTTGCTTTTGACCAGAATATTTTCCATTCCAGCATATTGGTATAACTTCTTCAGGCAAGTTGTAGTATATCCAATCCTTGCTTTTAGTTATAACCTTTACTTTATTAGTACCAACCTCCTCTAGCAACTCACGTAACGCTGCTTGTTCCTGTCTCTTATACACATCTGACGCTGCCGACGAAGAGGATAGTGTAGATCTCGGTGGTCGCCGTATCA
>NODE_55_length_2893_cov_4.771307
AAATTATCGTTAACAAGTGAGGCAAAGAAATGATGATATCCAATAATTCTTCATTGCTAAAAGATAGTCAGGAGCTTACTAAAACTAAGCAGACTATATGGAAACCTTTAATTGCTGTTTCATTATTATCTATATTTAGTTTCATATCTGGTCAATATCTTCCTTATGTTATTATAGCAGTTTCTGGTTCTGGTCCTATTGCAGCAGTTCCTTTAGCAATTTTTGCTGTTTCTACGGTTGTTGCACTTATTTCAGTGACATATCTTGTTAAACTGGCTATTTCTAGAGATGATAATAAGAAAGAAGTAGGTCTTAATGGACAGAAATTCGGCCATACTCCATCTCAAGAACCACAAAAATTTGTGTGTAAAAATTGTACTAATCTGGAGAATAAATCAAATGTACCTACTCCTCAATCACCTCCAGTAACGTTTGGAACACAACCAAATCCAAGTCCACCGCCGCCACCTCCTCCATTGCCACAAGATGCTGCACTACCACCTCCGCCTCCGCATTTTTTTACAGCTTCCAAGCGTACGGAGCAACCTAAGAATGATGCACCGAAGAAGGCTGGTGAACCTGAGAATAATAATCATTCTACTCTGTTTGAACAGATAAGAGGAGGTACTACGTTAAAAAGAGTGGGCAGCAACAAAATTTTACAAATGAATTGAAAGCAAAATTAGAAAGTAGTGGGGGCACTGACAAAAAAGAAACACCAGAAGAGTTTGCTGCAAGAATAGATAGGGAGCAAGCAGAGAGAAAGAAGTCGGATGATAATGATTCAGATTGGACAAAGAGACTTAAGGAGAGAGCAGCAGTCATGCAATTCTCAGATAGTGAAGAGGAGTCACCGGTACCGCCAAGTTCGTGTGTTGATTCACCACAAGTAAATAATGTTGACTCAGTGGATAATGAGGTGCAAGATTCACCTCCTCTTTCTGTTGAGGATCGCATAGCACAGTTTGGTGGAAAAGCGTTGCGATGCCAAAAGGAAAATGTTGTACAAGGACTATGATAACTATGAAATGGTCAGCCATGCACTTCCCTTCCTTTTCAAAATAAGTTTACCTACAGGTCTGATTGTATTAAGATTACTTAATACAATCAGATCTATTATATGCGCTTATCCAAATATTACCTGCCAACTCTAAAGGAAAAGCCTGCCCATGCTAAAATTATCTCCCATCAATATTCTTTGCGTGCAGGTTTAATAAAGCAGATAGCATCTGGCATCTATACGTGGTTACCACTTGGTCTCTTAGTGCTTAAGAATATTGAAGATATTATCAGAGATGAAATGAACAAATCCGGTGCTATTGAAGCATTAATGCCTTGTGTGCAACCAGCAAGTCTTTGGCGAGAATCAGGGCGTTACGATGATTACGGTAAGGAAATGCTACGCATAAAGGATAGGCATGAGGAAGATATGCTTTTTGGTCCAACGCATGAGGAGATAGCAACTGATTTAATTAGAGATGTGGTAAAAAGTTACAAAGATTTGCCACTTTGTTTATACCAAATTCAATGGAAATTCCGTGATGAGGTAAGACCACGTTATGGTGTTATGAGGGGCAGGGAATTTTTGATGAAGGATGCATACAGTTTTGATGTAGATTACGAAGGTGCACTGAATTCATATAATTTGATGTACAAAACTTACATAAAAATCTTCAAACGCATGGGATTTACTCCAATTGGAGTTCGAGCTGATACGGGGCCAATTGGAGGAAATTTGAGCCACGAGTTTCATATATTGGCAAACACTGGTGAGAGCACTTTATATTATGACAATAAATTTTCTGAACTACTAGAGAGTGAAGATATTGAAAGTTTAAAGAGTATATACGCAGTTGCAGATGATATGCATGATCCTGAGACTTGCCCTATATCACAAGAGCAGTTAAATGTTAGTAAAGGTATTGAAATAGGGCATATTTTTTATTTTGGCGACAAATATTCAAAGCCTATGAAGGCAAGTGTTACTTCTCAAGATGGAAAAAATGTCAATATACATATGGGTTCGTATGGCATTGGGGTTTCAAGACTTGTTGGTGCGATAATAGAAGCTTTTCATGATGATAAGGGAATTATCTGGCCGGAGGAGGTAGCTCCTTTCAGAATTGGTTTAATCAATTTACAAACGAAAGTAACGGAGGCTGCAGATAAAATATACAAAGCTTTGAAGAGCGATGAAGTGCTTTACGATGATACGGAAGGGAGTGTAGGAGTAAAATTTTCTAGAATGGATCTGATAGGCTTGCCGTGGCAAATAATTGTCGGAAAGAAAGCAGTAAGTGAAAATATAGTTGAAGTAAAAAATAGAGCAACTGGAGAGGTAAAGGAAATGCAGATTGAGGAAGCAATAAATCACTTTAGCGCAAAATGATACACGGTATCGGCACTGACATAGTATATATACCAAGAATATTGAGAATATTACAAAAATACGGGGAAAAATTTCTCAATAGAATCTACACTGAAAAGGAAATAGAGCTAAGTAGAAAGTATAATAGTCAAGAAATGCGAGCAAGGTATTTTGCTAAACGCTTTGCAGCAAAAGAAGCTTTTGTTAAAGCACGAGGTAGTGGTCAGGGTATTACAATGAAAGATATAGAAATATACAATGATGTAAGAGGCAAGCCATATCTTACCGTTAGCAAGGATTTTATCTCCAAAATTCATCTTTCTTTAAGTGACGATGGAGATTACGCTACTGCATTTGTTGTAATTTGCGTCTATAGCTCACACAGATAAAGTTTACTCTTTTGTCATCTTATGGCTTACTGTATGAACATTCATTTTTAAAGGTAAACTGCACAGCAAATGGTCAGTGCTTGACACTGTCCTCCTTTGTCTGTCTCTTATACACATCTCCGAGCCCACGAGACTA
>NODE_56_length_2879_cov_5.054604
TTCAAGCAGAAGACGGCATACGAGATTCGCCTTAGTCTCGTGGGCTCGGAGATGTGTATAAGAGACAGGTGCTACTTGAAATTCCATACCAGGCTTGTCAAGGTCTACTATTATCTCTTCACTTTCTTCATCAATTATTTGTGCACCGACTGGAACTTTAAGTATAACGTCTTTCCCTGCTGTGCCAGATCTATCCCTGCCTGCACCATTTTTTCCACTATCTGCTTTAATGTGTCTTCTATAACGAAAATGAAGCAAAGTGTTGAGATTAGCGTCGCTGATGAAAACTATGTTTCCACCCTTTCCTCCATTACCACCATTTGGACCACCAAATTCAACGAACTTTTCTCGACGAAAACTTGCACAGCCATCACCACCGTCACCAGCTTTTAAACACAATTTTACTTCGTCTATAAAACCCATGCTAACCCACGATAATATTTAGCATCCTTTCCTAATGCGCTTTCTATTCTGATTAGCTCGTTATACTTCGCGAGTCTATCAGAACGCGATAGCGACCCGGTTTTTATTTGCCCGCAATTTGACGCAACTGCTATATGAGATATTGTTGTGTCTTCTGTTTCACCTGAGCGATGAGAAACAACAGCTTTATAGCCATTTGATTTTGCCATTTCAATAGCAGCAAAAGTTTCTGTTAACGTCCCTATTTGATTTGGCTTGATCAGTACAGCATTTGCCATTTTTTCCTCTATTCCTTTGCATATCAGTTCACAATTTGTAACAAACAAATCATCCCCAACAAATTGAATTTTACTCCCCAATTTTGCAGTAAGTAATTTCCAACCTTCATAGTCGTCTTCACTCATTGCATCTTCTATAGAAATTATTGGATATCTTTCCACAAGATTACAATAATATTCAGTCAACTCTTCTGAAGTAAGATCTCTGTGTTCAAATTTGTAAATTCCATCTTCATAAAAAGTAGATGAAGCAACATCAAGGCCTAGTGCAAAATCACTTTGCGCTGAATAACCTGCTGATTCTATAGCGTATATGATCAAATCAAGTGCTTCTTCAGTACTTTCAATATTTGGTGCAAAACCACCTTCATCCCCTACATTTGTGCTATAACCTTTTTTCTTAAGAATGCTACGTAAGTTGTGGAATACCTCCGCAGATATTCTAATCGCTTCGCTGAAAGTCTCAGCACCGACCGGAAGAATCATGAATTCTTGGAAATCGAGCTTATTGTCTGCATGTACTCCACCATTAATTATGTTAATGAGTGGAACCGGCATAACACTCGTCTGCTTTCCTCCCAAATATCTATATAGCGGCATTTTGAAACTGTTTGCTGCTGCTTTTGCAACTGCAAGAGACACACCCAAAGTTGCATTTGCTCCAAGTTTTGATTTGTTTTTTGTTCCATCCAGTTCAATTAATGCTTTATCAATTGCATTTTGGTCCGCTGCATTCATTCCAATGATTTCATCTGCTATTATCCCATTTACAGCTTGAACAGCTTTCAGCACTCCCTTACCACAATACCTTTTCTCATCTTGGTCCCTGAGTTCCAAGGCTTCTAATTTACCGGTTGAAGCTCCAGAAGGTACAGATGCCCTGCCTATTGCACCATCACAGAGCTCAATTTCTACCTCAATAGTGGGGTAACCCCTGCTATCTAAAATTTCTCTTGCAAATACGTTATTGATTATCTTATTCATTACATTAAACCTTAACTTCCGCAATAAGTGCTGCAGTTTCCTTTGCCAATTTAGCTATATTACTACCAGCACCAATAAATAATACTATATCACTTGGACTTGTCGAATCACTAATAAAATGTGAAATGAGCAAAGCATCATTCATAATTTTTGTGTTATTAAATCCATTACTGATTAAAGCTTTTTGTATATCATCAATCCCACAACCAGAAATAGGCTTGTCTTCTGGGGGATGAACAGGAGTGAGGATGACATAATCAAACATCATGAAAATGCGTATGAATTCATCAAAAAAATTACGAATGCGGGCAAAACGAAGTGGTTCGATAATTCCTATTACTTTTCCTTTAGTAATCGAACGTGCAGCCGTTAAAGTTGCATATATTTCATTTGGATGATGGGCATAATCCTCAATTAACTTAACACCTTTAATATCGGCAATCAAAGAGAATCTTCTTGCTACTCCTTGAAATTCCAAAAGGCCTTTTTTAATATCTGCATCGCTAATTCCGAGCTTTATCGCAACTGATATTGCAGCTAGGGCGTTGCTTACTTTGTGAATTCCAATTGCATTTGATAGTACTATGTTTTTTAAAGGGCTGGATCCCAGTGTCACGCACTGGGATGACATCTCTGTACACTTTCCTTTTGTCATTCCAGCACGTAATGCTGGAATCCAGTTGTTCAACACATCAAATTCTATGCTGTTAGCATGCTGTTTAATGTTGCTGGCTCTTATGCTACCATTCTCAAACCCAAACGTTATAGAATTACCCGCATCATAATCGATGTCTACAGAATCAGGTAAAACTGCAGAACCTGCATTATTCACGAATTGGGAAAATGCATTTTTGATATTATCAAATGTGCCGTAATAATCTATGTGGTCATTGTTGATACTTGTTATGACAGCAATCTTTGCAGGGATTTTTAGCATAGTTCCATCAGACTCATCAGCCTCGATCAGAAAAGTGTCACTCCCTCCAAGTTTGAAGTTGCTCTTATAGGAATTTAATATCCCTCCTACAGTTACAGTCGCATCAATGCCAGAATGATCAAAAATGGAAGCAATCATAGCGGTTGTTGTTGTCTTTCCGCTTGAACCTGAAACCGCTATCACATATTTACCTTTCATAATTTCAGCAAGTATGTCCTGTCTCTTATACACATCTGACGCTGCCGACGAAGAGGATA
>NODE_57_length_2871_cov_4.911238
GGAGATACCGCGGCGGTATGACGGTTCGCGACGGCATGACGATAAGGTTTATATCTTGTCATCCCAGTGCTTGACACTGGGATCCAGGAATTTTATTAAGTTGGTGAGCATAAAAATAGCTGTTTTACGTTAAAATACAATGTTTTGATGATTATGGAAAGGCTGGATTCCAGTGTCAAGCACTGGAATGACACCATAGGGGCACTGCCATCATAAAGGAACCAGTGTCGGCTACTCGGATGACATCATAGGGGCGCTGGGATGACACCCTGACAATCGTCATCCCGCTACTTGTTAGCGGGATCTGGAGATACCGTGACGGTATGATGAGGGAGAACAGTTAGCGGATGAGATACCGCGAATGAATCGTGGTATGACGGTTCGCGGTGGCATGATGTAGGACTGCTGTGACACCATTATAGAATGAACCAGTGTCAGCTACTTGCATAGAAAATGTTTATGACTAATTTTTAGATCAAACATGGAATTTCGACAAACTTAACTTTTTTGTGAGATGGTTCAGCAATAATAAATAAATTGAGAGGAAAGGTTACGGCAATGGAAAAGAAAAAGTTTTTTGAAATAATAAATGAGGTAAGCAAGAGTGAAGGTTTAAATGAGAATAATTTACTTGAAAGAATAGGGAATAAGCTAAAAGATGCAGACTCAATAGTATATAGCACTTATAACAATTTGAAGATAGATAAGATGTTCAGTATATTAGATTCAGACAAAATTGTAAATTATATGTTGGTACATCTTGCTGTGGAATGTAACAGTGTACCAATAGTAAAACTCCTACTAGCAAAGGAAGCAAAAGTTAATGAACCAATATATGAACTTGATGAAGCTAAGTCTAAGCTAACTGCTTTGCACATTGCTGCTTTGCATGGTCATCAAGAGATAGTTCAGCTTTTATTGAATAATGACGCAAATCCTTTACTAAAAGATAGTCAAGGCCGAACTCCAAGGGATATTGTCGGCGATGTAGAAGGTAAAAAGGCTATAATAAAAATGTTAGAGGAAGGAGAACAACGTTATGCTGAGACAAGAGCTACGAGAAGACAACCTTATAGACAAGGCACTTTACTGCAGCCTAATAATAAAACTCCAGGAAATTTAGCTTTGAACGGAAATAACGTAACTGCTGCAGTACAAGCATGGGGTGCAAAACATCAGGAAGAGAATAGTAGAATTACACCAAACAACAAAAAAGTCTATGTACAAGATGAGGATGAACAGACTTCTTCAAACTCAATCGTTAATGAAAACAATACAGACAAAGTAGATGATACATTAGAAAAAGAACAGGCTATAAGAGAAAGAGATGCTATGGCGCAAAAGTTGCAAGAGGCAGAACAAAGACTTGCCAATAATCAGAAGCGCATAGAACATAATGACTTGCACAGTCAACATCCAGAGCAGTATACTACATATAATGGGGAACAGACCTTTTTAAATAAAAGTAATAGTGGCGATAGTGGAATATATTTTGATGCAGATGAATCTGAAGCTTTAGGCCAATCTATATTAGAAAATGGAGAAGATATTAATGCACAAGATAAAGATGGCGTGACCCATTTACATTGGGCTATTGCAGATAACAATAAAGAATCAGTGGAACTTTTGGTAAAATGTGGAGCAAAAGTTGATGTACAGGATAAAGATGGACTGACCCCTTTACATTATGCTGCTGCATATGGTTGTGTAGAGATTGCAGAATATCTAGTAGAAGGTGGAGCAAATGTTAATGCACAAGATAAAGTTGAGCATACTCCCTTATATTATGCTCTTGCAAATGACAATAAAAAATTAGCAAAGCTTTTGATAAAGCATGGAGCAGATCGCTCATTGATAAAGGATGAAGACCTAATAGATAGACTAAACAGTATGTGTGATCAGCCATCTGAGGTTGTACCTAGTACCTTTTCTCATTCCAAAACACACAACGCAACGGAAACTCCAGAAAAAGCAGAAAAGGTTGAAAAACGTAAAGCTAAGTTAAAAGAATTACGTACTCAGCTAAAGGATGAGCAGAAAAAGAATGAATTGCTAAAACAAAAAATACAAGATCTAGAAAGTAAAAACACAACGCTTAATAGTGAATTAGAAAAAACAAAAACTAAAACAGACGAAGTACCATTAGAAAAAGCGCAAAAGGAACTAACAGAATTGAAAAGTTATATCACTGGACATGGAGCTAGGCTGGACACACTGGAGAAACTCAATGAAGAGAATGAATCACTAAGACAAGAAATAAAAAATCTAAAAAATGAAAACACAACACTTAAGGGTGAATTAGAAAAAACAAAAACTAAAAAAAACGAAGTACCATTAGAAAAAGCGCAAAAGGAACTAACAGAATTGAGAAATTGTGTCACTGAACATGAGACTAAATTGGAAGTACTGGAGAAACTCAATGAAGAGAATGAATCACTAGAACAAAAAATACAAGATCTAGAAAGTAAAAATACAACACTTAATAGCGAATTAGAAGAAAACGAAAATAAGCATTCTAAAACAAAAGTGTTGTTAGAAAAAGCGCAAAAGGAACTAGCAGAATCAAAAAGTTGCATAGTTGGACATGAGACTAAGTTGAAAGAATTCAATAAAGAGAATGAATCACTAACACAAAAAATAAGAAGTCTGGAGAATGAAAACACACCACTTGATGGTGAACTGGGCAAAACTAAAACAAATGAAGTGTCACTAGAAAAAGTAGGAAAAAGACAATTTTCCCCAAAAGTTGCCTATGCGAGCCTTGCAGCTATGTTAGCAGTAGGTGCTGCTCTTAGTATTGCCTGTCTCTTATACACATCTCCGAGCCCACGAGACTAAGGCGAATCTCGTATGCCGTCTTCTGCTTGAAAA
>NODE_58_length_2871_cov_4.510021
ATGATACGGCGACCACCGAGATCTACACTATCCTCTTCGTCGGCAGCGTCAGATGTGTATAAGAGACAGAGCAATAATAGCCTTAGCAGAACCACGCTTTTTTTCACACGCTCGTAAAAACTTTTCAGATAAGGACTATAACGTATAGCAATCCAAGTACACTGTACTAAAGAAGTACGCCCAATTTTTGATCCACGTTTAGTAATTCTTCCAATTGTGCATTGTTGATTGGATTGAGAAACTCGCGGTACAACTCCAAAATAAGCTGTAAGTTTTTCAGGATTACTAAAATCATTAATATCACCAATTGTTGCAACAAAAACTGCTGCAGAAATCGCACCAATACCTTTAATGCTGATGAGATTATTAAATCCAGGAAGCTGCTGAGCAAAAGCTATAATTTCCTTTTCAAGTTTTTTGAGACTTTCTCGAATGACTTCCAGATTACTGCTAATCACTTCAATCTCAACCTTTTCCAAGTGACTCCAATCATGTTTACCAAGAGAGCATTCAAATCCCGCTTTGATTGTCAGTACTTCCTTTTTAATCTTTATTCCGTGGTAATTGAAAAGTCCATGTATTTTATTGATTAAAGATACCCGTGATTTTACTAACTGATCTCTTGTTTTAAGAAGAGAAGCTAACTGTTGGCATTGTTTGCTCTTGCATTTTGCTTCAGGCAACATATCTTTGCTGAGAAAAAAAGCAATAGCTCTTGCATCATGTTTATCTGTTTTGTTCACAGAACGACGAATAACTTCAAATTGCAAGGGAGCAACCACAACAACGCGCTTAACGTAAGGTGACACTTCATCATAAAAGAAACAGCTATTTCCCGTTGCCTCTAAGGCTACTTCATCTGTTTCTTGAAGATTTTTGATAAAATTACCTAAATCCTGTAAGCGAAACGTTTTAATATACTCTGGTTTTTCCTGTTCTAAGTAGCAAGCAGTGAAACTATTAGTATGTAAATCAACACCTATGTAACGCATAAATCTTCTCCCTTATTGAATACTCCAACATATCAGAGTAGAATATTACCGGTTGGTCCATTCTCCTATACGCGGTCACTAAATTTTATAGGCCGCACGATGGTTTTCGGTGGCAGGGGCGATTAATCTCCTTCACGAGGTCTTTTTCCTATACTGCAAAAAGCAGAAAGGGCCTCACAAACATTTTCAATCTGCCACCTATCCACTCTGAGAAGGTATTATCTTCTCATGCTTCCAACCAAGCAATAACTATTCATACCATCTCCTTAATTGTTTTACCGCCGCTTTTGTTAGTGTTATATACGGCGGTTACAAGATTTGTTTACCGCGGTGTTTAAAGTTGCTATACGTCGCGGTGAAAACTTTATAATTGGCTATTCTGGCGGACTTGTTTACCGCGGCATTTGTAATTGCTGGTACCTAAATTTCTCAAATGCCAGATTGCGCTCGAGTTCTTGCTACCTGCATCATTAAATCTTCTGATGAACTTTGTGGTATTGTGCTCAGTATCTCTGTCTTCTTCGTTCTCTCCGCCAGTATCGACATTAATATCTCTTGGGCTTGTTTTGCGTTTACATCCTGCTCAATAAATTCTCCTATCTTCTCTGGCATCTTTGACAAATTACACAATCTTATTACCTCTAATACTTCCTTGCGGCACCTCTCATAACCTATTCGTTTTGATTCTTCCATTAACTCATCAGCATCGATGGTGTGGCCCTTATAGTTAAATTCAGCTTTACTCATATTGTTTCTCCTATCTATAAATTCAGAATATGTTATCACTTCATCAGCAAGTCCAATCTCTATTGCTTTCTCACCAAAATATAGCCCTGCTTCCGTTGATTTGATTTTTTCCGTGGAAAGATTCCTATTTCTTGCTACAAGCTCGACAAACATCTCATATAGGCGGTCTACTTCATCTTGTAAGCTTTCCACACTTTCTGATGTTATCGGCTCATGCGGATTTAAATCGTTTTTTCTCTTTCCTGCAAATACTGTGGTATATTTTATCCCCTGTTTTTCATCAAACCCACTTTGATCTATATGACTTGCTATTACTCCTATGCTTCCAACTCCTGAAGTTCTAGTTACCAATACTTTTTCAGCACTTGATGCAATTGCATACGCCGCAGAATACGCATCATCATTTGCTATTGCCACAATCCTCTTTTTTCTCCTTGCTTGGTAAATAAAGTCGGAAAGGTCGAATAAACCGTTTACTTCTCCTCCGGGGCTGTCTATGTCCAAAATTATTGTTTCTACTTCTTTATCTATTAAAGCTTCTTCTATCTCTTCACTTATCTTCTCATACGATGTCATCCCCAATACATCATCAAAAACTTCTGACTTTTTCGTCAAGATTCCATGTATTGGTATTATTCCTCTTTCACTATTTCTTACCGCATGTTTTATATTTTTAAAGATAGGCTGCTTTCCTGTTTGTAGTGACAGTAATTCAAAACTCCTTGGTTCTACCATTACACATCTGTTTAGCCATATCGCTTGGTTTTTCATATTATCTCTTGATTAGTAGTAACGTCGGAATCAAAACTTAAACCCAAGGAACTAGCACGTCTTTGATCTTCTGCAATTTCTTGGTCTATTTCTTCTACATCATAACCTAGCTCTGAAACCACTTCTGATCGACTCTTAAATCCATTTCTTACTGCCATTTGTTGTGCTTGCTGGTCTTTTAAAGGATCCACCCAATCAAATCCCTGTGGTATCCATTTTACTTCTTCTTTCGCTGCTTTTGCTACTTTTTTATCTATACTCAGTTCTCCACAGAGTACTGCTAATTCTAGCCATCTACTCCATACTGGTCTGCAAAATTGGAATACCATAATGTTATGTTGCAGCATAGCGCATCTACGAC
>NODE_59_length_2850_cov_5.803462
ATGATACGGCGACCACCGAGATCTACACTATCCTCTTCGTCGGCAGCGTCAGATGTGTATAAGAGACAGGTAATATTTTTATCATAGCATAGAAAATTTATGTTCGTAAACAAAAAATTTTGGCGTAAAATTGCCGTAATTGTGCTATAGCTAAAGTAATTTAGGTTTACCGACCATCGTCATTCCGCTGCTTGTTAGCGGGATCTAGAGATACCGCGGCGGTATGACGTTGCTAGCTTAAAGTTTAAAATTGAGAAATATTTATGTTAAAAGAAAAATACGGCTTTAAAGAAGTTGAAGACAAATGCAACATATTGTGGGAAGGCAGTAAAGTTTACAGGTGGAATGGTGAAAAGGATAACACTTTCACTATAGACACACCTCCACCGACAATATCGGGTAAATTGCATATTGGCCATATATTTAGCTATTGCCACACGGACTTTATTGCAAGGTTTCAGCGCATGCTGGGAAAAGATGTGTTTTACCCAATTGGGTTTGATGATAATGGGCTTCCCACTGAAAGATTGGTTGAGCAAACCTATAAAACCCGCGCAAAAGAAGTTGGCAGGGAAAAATTTATAGAGATGTGCCATGAGGTTATTGAAAAATCAAAGCAAGAATTCAAGGAACTATTTAAATCGGTCGGCATTAGTTATGACTGGGATTTGGAATATCACACGATCAGCAAGGAAACTGTGACGCTTTCACAGATGTCGTTTATTGATCTATATAATAAAGGGTATGCATATAGAAAAATGCAGCCCATCCTTTGGGACCCGGTTGATAAAACAGCAATTGCGCAAGCAGAAATAGAAGATAAAGTTTTTGAGTCATCCTTAAATACGATAGTTTTCTCTACTGAAGAAAATGAGCAGATCAACATTGCAACTACGCGACCTGAGTTACTTCCAGCATGTGTTGCAGTTTTTTGTCATCCAGAGGATGCGCGCTACACCCATCTGATCGGAAAAACAGCCGTGGTGCCGATCACAGAGACAAAAGTTCCAATAATAGCTGATGATAAGGTTAAAATAGATAAAGGCACTGGGCTTGTTATGTGCTGTACGTTTGGTGATGAACTCGACATATATTGGCAGCAAAAGCATAATCTACCGATGAAAATTATCATCGATCAGGATGGGAGGATGAGCCTTCATTCAGTACATGGTCAGAAGGAAGAAATATGGATCCCAGTGTCTGGGCACTGGGATGACACCATAGGGGCTACTGGGATGACAGGAGAAAGGGCTACTCAGATGACAAAGGAAGGTGGGTGTGATCAGAAAGAAGAATGGATCCCAGTGTCAGCTACTCGGATGACAGACGATATACTAAATGAAATAAATGGATTGAAAGTTACAGCAGCAAGAAAGCGGATAATCGAAATCCTAACTGAAAAAGGACTTTTGGTAGAAAGCACTAACATTTCTCATTCTGTTAAGTGTGCAGAAAGATCTGGTGCACCACTTGAGATATTGCCTACTTATCAATGGTTTATCAAGACCTTAGAGCAAAAAGCTCAAGTATTAGATAAAGTAAAAGAATGCAATTGGCACCCAAGCAATATGCGTAAACGCATGGAAGTGTGGATAGAAGGGCTAAATTGGGACTGGTGCATCTCAAGGCAGCGCTATTTTGGTGTGCCATTTCCAGCGTGGTATTCCAAGCGTAAAGGAGAAGAGGGCAAAATCATCCTAGCTGAAATAAAGGCCCTACCTATAGATCCATCGAAAGATTTACCAAAAGGGTATAGCAAAGAAGAGATTATCCCAGATCAAGATGTAATGGATACTTGGGCCACAAGTTCAATTACTCCTCAACTAAGTGCACTGGCAGTAAACAGTGAGTTTAGCTTACCAAATCATCGCTATGATACGATATTTCCTGCAGATCTGCGCAGCCAGAGCCATGAGATAATAAGAACTTGGGCTTTTTATACTATTTTAAAGGCACATTATCATGCAAATTCTTTACCTTGGAAAAACATTATGATCAGCGGTTGGTGTTTAGCAGATGATAAGAAAAAGATGAGTAAATCAAAGGGTAACATCATCACTCCTCATGTAATACTTGAAACTTATGGAGCTGATGTAGTGCGCTATTGGGCAGCGAACTCAAGGCTTGGAGTTGATACAGTCTACTCTGAAAATACATTCAAAATTGGCAAGCGCCTCGTTACAAAACTTTGGAACGCTAGCAAGTTCGTTTCCATGTTCATGGAAAAGCATCAAGTGATGAGCATAAATTCTGCTCACGAGACAATGGATAAGTGGATATTGTCTAAGTTATACAAAGTTATAGAAAGAGCAACAAATAACCTATTACAGTTTGAATACTGCGAAGCTTTGGGCGCAATAGAGGAATTTTTTTGGAAGGATTTTTGTGATAGTTACTTGGAGTTAGTAAAAAAACGTGCGTACGGAAGCAGTGAAGCAACCTTAAGTGCAAAACAAAGCTTGGCGTATGTGTTAAATGTTATTTTGCGGTTATTTGCACCTTTCTTGCCATACATTACAGAAGAGATATACCACCAGTTGTATAGTTATAATTCTGTACACAATCAAGGTAATTGGCCAAGCAAAGAAGAACTTATCTACGATAAATATTCAGAGGAAATGGGAGATAATGTTATTCAGATATTAAACATTATCAGAAAGATAAAGGCAGATAATAATGTATCAGTTAAGCATCTGATAAAAAAGTTGATGATAAAAGCAGATCTACGAGAGGATAAGTTGGATCAATCCGCACAGAATGATTTGCAGGCAGTTTGCAATGCGGAAACGATAGAGTGGATGCCTGTCTCTTATACACATCTGACGCTGCCGACGAAGAGGATAGTGTAGA
>NODE_60_length_2829_cov_3.820858
ATGATACGGCGACCACCGAGATCTACACTATCCTCTTCGTCGGCAGCGTCAGATGTGTATAAGAGACAGGAGTTATCTATTCGCATGGCAGAAGATAGCAAGAGTGTGCTAAAAATGTTCAAAGAAGAAGTCGGTGAGAGTTATAGAGTAGATGATCTGGTGGATCCAGATATAGCATGTGAAATAGTGGAAAAATTTAATCATACGGCTAAACGAGTGAGCGATACCAACAGAGAAAAAGATTTATTTTTTATAGAAGGCAGAGAAAGCCTGCCTAAAAAACCTAAACCACCAATCGTCACTTTTATGGGACACGTCGATCATGGTAAAACCTCATTGCTCGATGCATTTCGTGAATCTAATGTTGCAGAAAGAGAGTCAGGTGGCATAACTCAACACATAGGTGCTTATCAAATAACGACAAAAGATAAGCAAAAAATTACCTTTATTGATACACCAGGACATGAAGCGTTCACTGCGATGCGTGCACGTGGTGCCAATATTACTAATATAGTTGTAATAGTAGTTGCAGCTGACGATGGAATCATGAAACAAACAGTTGAAGCAATAAATCATGCAAAAGCAGCAAATGTTTCCATTATAGTTGCTATTAATAAAATTGATAAATCTGAGCCTGGTGATGTAGAAAAAATAATTAATAGTTTGCCTCAATATGATCTCATCCCTGAAGGGCTTGGTGGTGATGTTATGATTATGCCAGTATCAGCAAAAAAGAAAACTAATTTAGATAAACTAGAAGAGGCGATTTTGTTAATCGCTGAATTAATGAAGCTAGAAGCAATAGAAGATTGTCGAGCACTTGGATGGGTAATAGAATCCAAAATAGATAAAGCGAAAGGAATATCAGCCACATTGATAGTTGAGGAAGGAACGTTAAAGGTTGGTGATATATTGGTAGTTGGTACAACATACAGCAAAGTACGTAGTATGGTTAATCACCTCGGTCAAAGAGAAAAAGCAGCACTACCCTCCGCTCCAATTGAAATTACTGGTCTAAATGGTGTACCAAATGCTGGAGATAAATTTGTTGTTGTAAATTCTGAAAAGCAGGCGCGTGAAATTGTTGAATACAGGCTAGAGTTAATCAAGAAAAAGAAAGAAGATTTGGGCGACAATAATTTAGATATATTCAGTCGTAATAACAGCGAAACAGAAGAACTATCTGTAGTTTTAAAGTGCGATGTAACTGGTTCTATTGAAGCAATATCAAGTTCAATTGATAAACTCGGTAAAGACCAAGTGAAATTAAATATCCTACACAAAGCAGTAGGAGGGATAACAGATTCAGATGTGCTGCTTGCAGAAGCATCAAGTGCAGTAATTTTAGCTTTTAATGTAAAAGTGGACTCAAAAATAAGGGACTTGGCAAAACAAAAAGGTATAGAAATACATACTTATAACATAATATACGAGCTCATTGACGACATGAGAATGTATTTAACTAAAATGTTAAAGCCTGTTACACGAGAGGTTCGTGTTGGCTTTGCATCTGTGAGGCAAATATTTAACGTATCTAAAGCTGGTAATATCATTGGATGTTACGTAAGTGATGGAGTCATAAGAAAAGATTCTTTAATTAAGGTAATGCGTGGTGGCAAATTGGTGCATGAAGGAAAGTTAAAAGCACTACGTAGATTTAAAGATGATGTTAAAGAAGTAGGTGTAAACTTTGAATGCGGAGTATCACTAGAGGGTAATGTCGATATTAAAGTTGGAGATATTTTGGAAGCTTATCAATTAGTGCAAGAAGAAAGGGTGTTATAGTAGCTGGATATGAAAAAGGAAATTAGAAACCTAAAGATAGCATCGGTATTGCATAGAGCAATATCAAGAGTTCTAATGGAAGGTAAGGTGTTCAATAAAAATGTAGCGGTATCTGACGTAAAATTAAGTAAAGATTTGAAAAAAGCAGATGTATATATTGTGTTATCTTCATTGAATATTCAAGTAGCTGACTACTTAGATCCAGAAAAAAGACGCACTGGAGATCCTTCTGAGAATAATTGTGATATTAACACTGTTGTTAATGAAATGAACCAGTCTGCATGGTCAATACGTAAATCTATATTGTGTTATGTTGATTTGCGATTTATACCTGAGTTAGTTTTCAAGCCTGATTTAGCGTTCGATAATTTTGTTAATGTAAGCAAAATATTACATAATCACACTTAATTAATGTATTTCAACCATTACTTTTCATTAATGAGGTTGCACAGTTTAACAGGTTTGTGGCTTGTGCTATTTCCCAGTTTGAGCGGTATTCTTTTAGCCTCAACTTCTCTATCGTATCAGGTTCTTTTTCTCCTTGTTTTGTTTACTATAGGTGCATTTTTAATGAGACCCGCAGGGTGCATAATCAATGATATCTTCGATAGAAAAATAGATGCGCACGTTGAACGAACAAAATATAGGCCACTTGCAAGTGGTGCATTAAACATAAAGCAGGCTTTAGCTTTACTTTCACTGTTACTGTCTATTGCCCTGGTAATCTTATTATTAACTAATAAAACTACACTCATACTTGGAATAATCTCAATGTGTATGATAGCTACTTACCCTTTATTAAAGCGGTATGTTTGGTGGCCACAATTGTTCTTAGGGTTTACCTTCAATATGGGATCGCTCATGGGCTCAGCAGCAATAACAAACCAGATCAGTATAGAATCCTTGCTGTTTTATATAGGATGCGTCTTTTGGACACTTAGCTATGACACCATATACGCCCATCAAGATAAGAACTGTCTCTTATACACATCTGACGCTGCCGACGAAGAGGATAGTGTAGATCTCGGTGGTCGCCGTATCATT
>NODE_61_length_2826_cov_5.360131
TACTACATAAGGCCTAATTTCCGGAAGATCAACTTTTTGGTGAACATAAGGTTTTTCGCATATTACAAGCTCTCCTCCGCATTCGCAAATATTAGGCAACTCTATTTTTACTACTTTATCCGCTTCCATTGTGGCATGAAAATTTCCTTTATGCCCAACCTGATCGCCAACATTCCTTTCGCTTTTTGGCTTGTCCTTTTTTGTTTTGTACAATTCTTTAGAGCTCGGTAGAGATGAATTTTTCGAGTTTAAACCAAGCCTTTCCTTTAATTCAGCGTTCTCTATCTTTAAAGCTTTATTTTCTGCTTTTAAGTTTTCTATCTCTGCTTTCAGTTTTTCTATTTTTTGCTGTAAATTTTTGCAAAGTTCTAAAAGGTTTACCACATTACCTCACTTTTGCTCTATGATTATCTTTTTAGATCACTTTGTCTACCTTATTCTACCACTCCGCTGAACGGATACCTTGGGTTAGCTATAGCTAACACCACAATTGTACTAACATTGTGATTTGAGAACAACCTTCACCAGAAAGGGTGTCATTCCAGTGTTAAGCACTGGAATGACGAGAGGTAACGCAAGAAGTTTACTCTTAATAAAAACCTGATGATGAATCATTATTACCAAATTTCGGCCTATTTCTGTTGCTGAAACCAGAACGAGGACGAGGAGGCCTCTTATGGTGACTTCCTCCAGGTTTTCTACTAAATGAATTATTGTAATAATTATCCCTGTCATTTGGACCATCTTTCCTTTCCTCGTTGTAAAGCTCACCTTCAAAAAACTCTCCCGTCTCTTGATCAACCCGACGTCTTGACAACTTTGGACACCCACCTTTTTCGAAGTCAATTACTAGTGCTTTGAAAGTATCATCTTGTTTAAGTACGCTCTCTATAGAATCTATATGTTCATTAGCTACTTCACTTATGTGCATTTTTCCTTTTCTGCCATTAAGAAATTCAAGCTCTACAATAGACTTCTCTATTCTTACAACCTTGACATCAACTATAGAACCTTGTTCTAGTTCTGTTATTGAATCAATCATCATACTCTTTGCAATTTCAGCTTCAGTGCCACTCGTAGCAAAAACAGAAACTTTACCATCATCTCCTATTTCAATTTTTGCATTACTTCTTTCACACACACTGCGTATATTTTTCCCCTTAGAACCTATAGCAGCAGAAATTTTGTCTTTATCTATGTAAAATGATAACATCCTTGGTGCATGGTCTTTGACATCATCACTGTGTTCTGAAATCACTGCATTCATTTTTTCTAAAATATGTAATCTTCCAGCTTTTGCCTGTTCTAAAGATTTTTCAACAATTTCAAAGCTTATACCAGAAATTTTCATGTCCATTTGTAGCGCCGTAACCCCTTCACTAGTTCCTGCTACTTTAAAGTCCATATCACCAAGATAATCTTCATCACCAAGTATATCGGAAAGTATTACATACTCGTCTTTATCTTTGATGAGACCCATAGCAATTCCAGCAACAGGGGCCTTTATTGGCACACCCGTATCCATTAAAGCAAGAGAAGTCCCACAAACTGTTGCCATAGAAGAAGAACCATCAGACTCCAAAATTTCGGACACTACTCTTATTGTATAAGGAAATTCAGACTTATCGGGTAAAACAGGATGAATTGCTTTCCAAGCAAGTTTGCCATGACCGATTTCTCTTCTTCCTGGTGCACGCGCAGCAGAAGTTTCTCCAACAGCAAATGAGGGAAAGTTATAATGCAACATGAAATGCTCACGTCTATCCCCTTCAATATCATCCACAATTTGCTCATCTTGAGTGGTGCCAAGAGCAGTAACAACCAGTGCCTGAGTATTGCCTCTTGTAAATAGTGCAGAACCGTGAGTTTTGGACAGAATATCAACTTCAACTTCTATCTGACGTATCTCATCATGCTTACGACCGTCTATCCTTACACTTTTCTTCCTAATTATTTCACGTACTAAAGATCTTTCAAAGTTTTTTACTGCATACGTAATTAACTTTTCGTCTTTTCCAGTTTCTTTAAGAGTATTCAATATATTCTCTCTGATCGCTTCTAGAGCTTGAACTCGCTCTTGTTTTACTGTTTGCGAATATGCTTTTTCAAAATCTTTACCGTATTTTTCGAGCTCTTGTGTTACATCTGATGCATCAATAGGGGCAAAGCTCTCAGGTTTATTGCCAATTGTATCAGCAAACTCTTTTATGAGCTTAATGACAGGCTTAAGGTGTTCATGGCCAAATTTTATTGCATTAAAAACATTTTCTTCAGAGAGCTCTTTCACTTCTGATTCAACCATTAAAATTGAATTTTCATCACCAGACAAAAACAGATCCAAGCTGCTTGCTTTCATCTCTTGAACAGAAGGGTTGAGTATATAGTTATTATTTTCATCACAACCAACCATCACTCCAGCTATAGTAAAGTGAAAGGGAACACCAGAAATTGCAAGAGCTGCAACAGCACCAATCAATGCTGGCACTTCAGGAGGATTGACTGTATCATAAGTTAATAGATTGCACACCACACTAATTTCATCATGAAATCCTTCTGGGAATAGTGGTCTTATACTTCTATCTATTACTCTTGAGATTAAAGTTTCTCTATCAGATGGCTTGCCTTCTCTTTTAAAAAACCCGCCAGGGATCTTACCCATGGCATAGCTTTTTGCGATAAACTGCACATTTAAAGGTAGGAAATCAACGCTTTCTTCCTTCTTTTTACGTACAACAGTTACTAAAACAGAAGTATCACCGTAATTTACAACTACTGAACCATGAGCTTGGCGTGCTATTTTTCCTGTTTCTAAAGATAAGGCACGAC
>NODE_62_length_2814_cov_3.361345
CATTAATTTAACTCAACATTTAAACTTTTTAAGAAAGCGCACTCATTTCCTTTCACAACTATGTCTTCTCTTGGCTCTATTAATTCCACGTTTTCTACTCCTTCCATAAACAAATTGGCTATTATCCATGATCTTGTTACCTTCCATCCTAATCTTTTCGTTGTTCCAAATTTTTCGATAAATTTCTTCTTCACCGTTTCAATAATATCTGGTCTTTTAATGCTAATTTTACTGTGGATATCTATTTCTATCATATTGCAACTTACCACTTCAACTGTATCTGTTAAAATCCTCACATCCTCCCTGTTTAGCTGATTTTTGACAATTTCTAGTAATTCTTCTTGCAGTGTGGATAATTCTGTGGATAAGATTGAAACTTGTACTTTCCCTGGTATAGGTGATTCTACTAATGCATCCTTTACTCTACTATCTGCTGACAGTGCATGATATCGATAGTGTTCTTTACTTCCTCCCGTGCTCCAGCCTATTATCTTTGCTTTAATTATTTTTCTAAAACGTTCGTCATCTTCTTCTTTCTGCCTCTCCACTCCATAAAATTCAGCTAAATTATCAAGATCTTCTCCTGTCGCAAACTTAAGTAAATTACTCTTTACTGCTTCGTTTATCCTTTGTCTCAGCAAAAGCTCTCTCCAGGCTGCTACTTCTAATACCTTCATCGCTGAGTCACTTTCTACTAATGCCGTAAAACTTTCATCTCGACTTATTAATTCTTCTTTCATACGTGAAAAGATTTCTTCGAAGTTCAGTGGCTCAATAATGTTAGTCTGCTGCATCTTTATACTACAACCTCATCGAAGCGAATCTTTTTCCCCATTGGTACGTACAACCCTTCCAGGTCAAGCGTTACTTTTCCCTCTTTTACTTCTGTCATTTTTACTTTTTCTAATTTAAACCTTTTTTCCCATTTTTCCAAAGCTTCTGCAGTTGCTGCGTAAATTTCTAGTGTTAAATCACGATTAACTGGCTTATCCAATAATTCAAATAGCCTAGACCCGTAATTCCTCATCATAATTCGTGATCCTATAGGAGTCGTAAGTATATCAATTATTGATTGCTTTAAGTGCTCTATTCCTTCTAACGCTTTTCCTGTTTTACCATCCATACCCTTCATTTCTATTTTGCAAAGACGCTTTTACTGCCTTTTATTACTTTTAACCCACAAGATACTGAATCCCCTACTCTTCCTACACCATGACCATTTGCAAACACTGTTTTTGATCCTTGAATCATTACTTTTCCTTCGTTAAAATTGTCTCCTTTCCTACAGACTGGGAAATCATTTACAAAAACATTATTACTGCCGCTAATGCAAAAATGTGGTGTTGCTTCTCCACAATAATCTCCTACTCGCACAACTGATTTATTCATTTTCCAATTAATTAAGTTCTATTCTATCTGCTTTCAGTTTTATTTCGCTCCTTGTCATCTCTATACTTGATTCCCCAGCTTTCAATGTTATTTTGTCCACTACTTCAATCTCTAAATGATGCTTCTCTTTATCATATAACAATCTTGTCCCATCTTGAATTTTTACACTATTTATTTCTTTTTTATTCTCTGGTGCAGGGTATTTTTCCTGATATATTCCTGCTAATACCACCCCTAATGATAGTTCTCCTAGCGCAGAAAGTATAATAACCTGTTCATCGATATCTGGAGGAGACCAATTTCTATCTTTTCCTGCTTTACTTGTTATCCATGGCAACCAATCTGTTAAAAATTCCCCTATTTGCACTTTTACTCTCGCTTTTTCATAATCTACTTCTTTCACAAGCCCAATACGTACAATGTTAGCTAACTTTCTTTGCAACTCTGAAATAGCAAAATTACTTTCCAACATTTATTTCACCGATTTCTATTTTGTGTGGCATAAATTTTCCCTCTTCCCAAATAGATCGACCCAAGTGTACTTCATGCACCCAGTCTACCATCCACACTAAATACGCATCTAATTCTGGCCTAAATCCGTCAATTTCTGCTGATATAAATTCACCTGGCGAAACATTTTTTACGTTCCAAGTATTTTTATTTACTACTCTCGCAACCTCAGCAGCTAATTCTCTGACAATAATAGCTGCATTCTCTATTGTGCTATCAATCACAATTCGTGCCTCAAATCTTGCTTTCAGGGCTAATTCTTCTGTTCCTGAATCTTTTCCTTGCTCTAAACTTGACAATTCCACAAATACCGCTGGTGCTACTATTTCCCTTCTTATCATTGGATATATTTCACATGTCTGTATCGCTGGTATTTCTTTCTTCAACATTCTGCAAATTGCTTTGTGCAACTCAATTAAAATCATACTTTTACAATATAGTTTAATTCACGCTCAAAATATTTCTCAAATATCCCTTCTGTTTCATAATTAACTAGGTCCTTTATTATTTTTGATGCTTCTGGTTCCAGTCCTAATTTTACCTCTTGTATTGGCAAAGCTGTTCTTCCTTCACGCCTAAAAACACCACTATTTCCTCTTGGCATTGTTGCCATAAATCCTCCTATAAACTTATGTTTTCCTACTTTCGCTCCTTTTCTTGTTTGTCTCATCTTGCCAATTGCTGATACCCTAATATCATATAAATTTGCTCTCATTAATACATCTAACCTACTTGTCTTAGCCTTAAAAATTCTTAGCCTTTTTCTCATTACCGTTAATTTTATCTTCTTTTCCTCACTAATTTCCTTAGCTGCTTGCGTTTTTAACCATAGTGCTGTTTTGTTCAATGCCCTCACCGCTGCTTTTTCCACTTTTTTCCTTTCAGCATTTACATTTTCAATTACCTTATTAATAT
>NODE_63_length_2809_cov_4.948389
TTTTCAAGCAGAAGACGGCATACGAGATTCGCCTTAGTCTCGTGGGCTCGGAGATGTGTATAAGAGACAGGAGTGATCATAACCAACGCCAATTACTTGAATGGACATGCTTTCAAATTTCGTTTTTATAATTCTCACCGTATGTTTTTTCTCACTGTCTAAAATCGTTATTACATCACTTGGCACAAGCCACGCATATTTTATCGGTAGCTTGAAATTGTATATATTTCTCTCTTGCCACGAAGAATAAAGTAAAACCTCAGCGATATTTTGCGCCTCTCCCTCCTCCATAATGAGCGGTATTTCAACTGTTATAGCAGCGCCTTGCTTTGGCAACTCAGCATATTTAACATCAATTGGATAGCCAAAATTGCGATTAAAATAAACGACGTTAACTTTATTGTTTAAATCTAATTGACTGATATTAGCAAGTTTTGAATTGTTACTGAAAACCGTTTCACCAATTGGTATTTCAGTCGTAACTCCCCTGCCCTTTTGGACAAATTTCAGTTTAGAGTCCTGTTCAACCACATCAAAAAAATAGCAACTTTGCAGCATTTTAATAATTGAACGTACCGATTGCTGGTCATTTATTACATATCCAGACAATAATCCTTTAACATCACTCGTATCGAACTGATCGCTTTTTAAACCTGCTTTTTGTAATAGATCCGATAAAACATCGGAAATATTAAGCTGTGAAAGCTTTCCCTGAATCCAATGTCCTGTCTGCCAATTATGGCAGTCAGTCCACATATCACACAAATTGGGGAAATAAGGAAATGGCCTTGCATCCCATGCCCAGAGAAACATTTTTTCTACCATTTCCGAGCTTTGCCACTTCTTTAGCGTTCCTTCAATTGCAATTTTTTGCGAAAGAAAGCTCACCTCTCCGTTTGAATATCGTGGATATTTGCTCTCTATGCTGCCTTTATCAACAAACACATTTGGCTCATTAGTGCAGCCGTTCATACTGGGAAATCCATACTCAGTAAACCATATTTTTTTCATTTTTGGTTGCCATTTCGTTTTACTACCACTGGGGTTTATGTGAGTTTCACTCCACCATTTCTCTATATTTTTCCACGCATACCTGCTGTCGTTATACTTTACTTTTTCAGGTTCACTCTTTGAGTAATCATAGAAATAATCATACCCCACTCCACTGCTCCAACCACCCATTACATCTTCCGCGGAATAACCAAAAGGAGGCTCTGGACCATCAGTCAGTGGAAAATAAGCATCTATGCCAATAACGTCGATGTACTCTGAAGACCAAAGCTCATCCATATTATACCAACCATCATATGAATGGTATTCACTCCAATCAGCAGCGTAAGTTACCGTTACTTCTTTTCCAAGCTGAAGTTTTATTCGCTTTGCAAGCTTAACTAGCTCTATAACGGCAGGGTAATTCCCTTGTTCATCCCTGATTTTGGTAAGTTGCGCAAATTCAGATCCGATGATAAACCCTTCCACTTTAGTTTGTTTGGCAATGCTTGCATAATGCTCTATAAATTTGTTATATTGATTCTCAAAAAAATCACTTATATCCCCAGGGGTCCCGCTCAATTTTCCTCGCCACTCTTTGTTCTTTGTGTCAAGTAAGGGCATTGGATAGAGCATCACCTTGTAGCCTCTGCTGTGTAGCTCTTCTATATATCTTATCAACGCTGCATCACTAACTGTGCCACCATACCTTGGGTTTCCACTCGCATCTTTTGAAATTAGCTGAGCATTATCTCTGGTTACACCCCCTACTTGCCAATCATCAGGTAATATTGCGGAATCATCTTGAAATTCAACTGCAGGATATATTTTACAATCTTTAATGTTCAGATCATTCACAAACCAATTGACTACCACCGACACCAACTCAACATTTGGCAAATCTTCTTTTAATTGATCCAAAGAAAGCATTGCATCGCTCTTTTTAGTGTGGTTGTTGTGATTTACCCTTTGCGCCAGCCCATATGGGATATATTGGTTGCTGCTTATTTTCTCTTGCGCGATTTTCTTCTGTATTTTTGTATCATATACAAACTCACCTGAACCTGGTATGATATTGATATTCCGAATATTTTCCGCTATTGAAAACCCAACGGGCTTTAATGCAGTTCGCACTTCAAATGTAAATATCGGGACGCGATTGTTATAGTCTGCTAAAGGAAAATTCTTGATGACTATGTAAGATATTCCCCTATAAGCCGGCACATTCCCCTCTCCTTCAATTGATGACATAAATGGATCAGGATTTTGGTCTTCTCTGCCGCTGTAAAAAGTATAATCTATTTCATCAAAGCTAAGTGATGTTGTATCTGCCCAGATTCTGTTTAATTTTTCTACTTTCCCCTTGCAGATCGCAATTGCAAGCGTTGCGTAGTAATTATATGTAACGTTCATACCTCTTCCAATTTTGCTTTTGGTGGTTATCGCCTCTTCTTTTATTGGCTGTGACCAAATAATGTTCCCTGCAACACGAGCAGTGCCATAGATAATTGGAATCGTTCTGCCGTAGGTTGAGGTTTGAACTTGCAGATTTTTTAGTCTCGCACCATGCGTTACTTTTTGCTCGGCATCAAGGCCGAACATTGCCCCATCTAGCTGTGCACCAAGAAGAGCACCGAGTTCTGAGCCGATAATCCGGCCAATTGGACCAAAAATGCTGCCTGCTTGACCAAAAATTGATGATAAAATTATTGTAGACATGGTAATCCTCCTTTTGATAGATTTTTTTGAAATTGTTGAGAGAAGATCCAAGTGTCACGCTACTTGGATGACAAGAAAGTGGTACTGGGATGACAGATAC
>NODE_64_length_2807_cov_5.260806
CAATAACTTTCTATTAAATTATGCATGTTTTCCAAGCAAAACAAAAGGGAGATACTTCAAAGAGCCAGAAGATGAGAATCGCAGCTGCTTTCAGCGTGATAGGGACCGTATCATTCACTCTAATGCGTTTAGAAAATTGGAGTACAAAACACAAGTTTTTATCAATTATGAGCACGACTACTATCGCACTCGGCTTACTCATAGCCTTGAAGTTGCACAAATTGCAAGGTCCATTGCGCGTAGACTTGGCTTAAATGAGGATATCACTGAATGCATAGCGCTCGCACATGATCTTGGTCATCCTCCATTTGGTCATGCAGGTGAAGATGCTCTAAAGAAATCAGTTCAAGATTTGAATCTTGATAACGAGAAGTATGAGTTTGATCATAATGTTCAAGCTATAAGGATTTTAACTTACCTCGAACAAAAACATGCTGATTTTGATGGTATGAATCTAAGTTGGGAGGTGATTGAAGGAGTTGCAAAACATAACGGTCCCTTGCTTGGTCAAAACGCGGAGTCTTCTACAAATAATCAGCTGTTATTAGAATACAACAAAAAATATGATCTAAAACTTGAAGAATTTTCAAGCATTGAAGCGCAAGTTGCTTCAATTGCCGATGATATTGCTTACAGTGTTCACGATCTTGATGATGCACTCAGGGCGAATTTAGTAACCATCGAAGATTTGCTGAATGTTCCTTTAATTGAAAAAATGTTTAAAGACATAAGGAGCAGATATTCAGAATTGCCTCAGAGCAAACTCATACATGAATCACTGAGTGGAACTATAGGAACTATGATAAGTGATGTTGTTTCTCAGACTGAAAGAAATATTGAAGATCACAAAATAAAAAGCGTAGAAGACGTAAGAAGTCTAAATAAAATGCTAGTCACATTTTCACCAGAAGTTGCGAATGCTACAAAAGAAATGAAAAGATTCAACATGGAGAAAATATACAGAAGCTATGAACTGAGTAGAACGATGAACAAAGCAAAACGCATAATACAGGAACTCTTTCAATGTTTTTATGAAAACCCAGGATTACTTCCCACAGAGTGGAGCAAACTCGCTTGTGAATCTCAGCGTTCAGTAATAATATGTGACTATATCTCAGGTATGACAGATAGATTTGCTATACACGAGCACAGAAGAATTTTTGATACCTCATACGAAATGACTTCTTTCTAATGACTGATGATCATTTCATGTCAATTGCATTAAGGCTTGCAGAAAAAAATCTTGGAAATGTTGCACCAAATCCTGCTGTCGGGTGTATTATTGTAAAGGATGGTACAATTGTTAGTGAGGGATACACAGGGATTGGTGGGCGTCCGCATGCGGAGGTAGTCGCTTTGCAAAACGCTAAAGATTCAACTCATGGCGCAACTATATATATCACTCTTGAGCCATGTTGTCATCACGGAGTCACGGGGCCTTGCACTGCAAAAATCATAAAAGCTAGCATAAAAAGAGTAGTAATTGCAACTATTGACCCAGATAGTAGAGTTTCAGGCAGAGGCATGAAAGCTCTGAAAGAAGCAGGAATTGAAGTTGAGCAAGGTATTATGCAAAAAGAGGCAAAAGAACTGAATGTCGGTTTTTTCACCACTAAAGAATTACATAGACCATTTATAGCTTGCAAAGTCGCAACAACTCTTGACGGAAAAATCGCAACATTTACAGGCGATAGCAAATGGATAACAAGTGAAAATACGAGAAACTGGGTGCATGAGCTCAGAACGAAATATGATGCAATTATGATTGGCAGCAATACTCTTATTAATGATGATCCACTCTTAACTTGCAGATTACCAGGACTCGGAAGTAGATCGCCAATAAGGCTAATTATAGATAGTCAAGGGAGATTAAAGGAAGAGCATAACATTGCAAAGACTGCAGACAAAGTAATAACTTGGGTCATCACAAATAAAGAAGTAGAGAAAAAAATAAAAAACATTAACTACTTAGTAGTTAATTCAAGCAACGCAGGTAAGGTTTGCCTAAAGGACATGGCATTAAAACTTGTTTCAGAAATTGGTATAACAAGATTATTAGTTGAAGGTGGAGGAGTGTTAATCACAGAACTATTAAAGTGTAATTTAATCGACAGGTTGATAATATGCCGCAGTGGTAAAATTTTAGGCAATGATGCCACTCCTTTTGTAGGAGATTTAGGGATTCAATTCATTAACAACTGTTATCAGTTTAAAAAAACAAAGATAATAGAGTTTAGTGAGGATATAGTTGAGGTTTGGGATAGGTCGTCATAATCCTTACATACTCAAACAGTAAAAAAAAGGTATCCGTTCAGCGGAGCGGTAAAATAAAAAGTAGACAAGGAGTGCTAAAAACATAATATCACAAGTAGTATGTGTGGTAAATATGTCTGATCTACTAGCTAGTCTTCTCAAGCTCTGTGAAAGCTTTAAAATAGAGATAGAGCAACTAAAAGCAGAGATAAAGAGGTTAGAGATAGAAAACGAAAATTTTAGATCTGAGAATAAGGCGCTAAGAATCGAAAATGCTGAATTGAAAGAAAGACTAGGTCTGAATTCACAAAATTCATCGATACCGAGCTCAAAAGAGTTATACAAGCTAAAGAAGAAAAAGAAAAAAAGTGACAGGAAAATAGGGGCACAGATTGGGCATGAAGGAAAGTATCGCCCTAAAATGGAAGCAGATGAAGTGGTGAAAATAGAGTTCTTGCGAGTGCGGAGGAGAAATTGCGATATCGAAAGAGCCATACATCTGTCTCTTATACACATCTCCGAGCCCACGAGACTAAGGCGAATCTCGTATGCCG
>NODE_65_length_2804_cov_3.761276
TTCAAGCAGAAGACGGCATACGAGATTCGCCTTAGTCTCGTGGGCTCGGAGATGTGTATAAGAGACAGATATGAGTCTGTGCGATGAAGAACAAAGCTTTCTTTTTTTTCAGATGCAGAAAGTGCTGCATTGATCCCGGCAATAATTCCTTGCCCTGCTGCTTCTTCATATCCAGTGGTGCCATTAATTTGGCCAGCAAAATATAGGCCTTTAATTTTCTTAGTTTCAAGAGTATGAAACAGCTCTCGTGGGTCAATATAGTCATACTCAACTGCATATCCAGGCCTTAGTATTTCTGCGTTTTCAAGTCCTTTGATACTCTTTATCATTTCACGCTGCACTTCAATAGGCAATGAATTTGAAATTCCGTTCGGGTATACAGTATCATCATCCAGGCCTTCTGGCTCTAGAAATATTTGATGACTACTTTTTTCTGCAAATTTATTAACTTTAACTTCAATTGATGGGCAGTATCTTGGTGCTATAATATCATCCAAATACGAAGAAGCTGACCTGTGCAGATTCTCTCTAATTATTTTATGCGTGTTTTCATTAGTATGGGTAATAAAGCATGATACCTGAGGTTGGTTAATTTTTTCTGTGAGATAAGAAAACGGCACAGGTGGATTATCACCCACTTGTTCTTGCAATATTGACCAGTTTATAGTGCCACGATCAAGCCTCGGTGGAGTTCCAGTACGCAATCTACCTAATTTAAAATTATATTTCTTCAACGTATTTGCAAGTTCTACTGCAGGCTTATCTCCCATTCTTCCTGAAGGAGTTACCTGCTCTCCTATATGAATCACACCCCGCAGAAAAGTCCCTGTAGTTAGAACGACTTTACTTGTCAGTATATGCTCCCCTGAGCTTGTTATTACAGCTTTAATGCACAATTCTCCATTGTTATTACTCTCTATAAGAAAATCGTCAACCGACTCTTCTTTTACCGTCAAATTATTATAATTTAGAATAATTTCCTGTATTGCTTGCTTGTATAATTTTCGGTCTGCCTGTGCACGCGGGCCCCATACTGCTGCACCTCTGCTGCTATTTAAAATGACTGAGTGTATACTTGCTTGATCGATTGCTCTTCCCATTATTCCATCAAGAGCGTCAACTTCCCTGACTACAACGCCCTTTGCAACTCCTCCGATTGCTGGATTGCAGGACATTTCCCCTATAGTTGAAATTTTATGAGTTATAAGCAGCGTGTTTGCACCAAGGCGAGCTGCAGCAGCAGCAGCTTCGCACCCTGCATGACCACCACCTACTACTACTACATCATATTTATGCATGCCTTCTTGAGTAATTCTTACTCTACTAATATTCTAACTATTAGCGGTTAATGTCAAATTTTACAGTAATTAACTATTTCAATCATCAGTGGCCAATGTATAGCTAACTCACGTCATACCGTCACGGTATCTCTAGATCCCGCTAACAAGCAGCGGGATGACGGTTTTTCAAATTATCGGGTTTTAGTGGGGCGAGCGACCAGGATCGAACTGGCGACATTCAGTACCACAAACTGACGCTCTACCAACTGAGCTACGCCCGCCAAGATATAAAATTTCTAACATAAGAGCGCAAATAGTCAATTGATTATTTAACTCTCCTTTTGCAGAGGGTTTTAAGTTTAGCCAATAAATATTTTCATTGATACTTTTACCATTATAGTTAATTGTATTGACACTAATGAAGTAGTGGTATGTTTAAAAGTATTTTCACATTTAGTTTTTTTACGGCTATTTCAAGGATCTCAGGGTTAATAAGAGATGTATTGATTGCTACGGTTATTGGTGCGAACTCTCTTGCAGACATATTTTTTTCTTCGTTTCGTTTTGCCAATCTATTTCGAGCATTTTTTGCAGAAGGAGCGTTCACTACCTCATTCATACCATTATATTCGACAGAATCATATGATAATAAAAAGGCATTTAATTTTGCAAGTAGTGTAATATCCATTACGTTTATTATCTTAGTAATTTTTTGCCTTATCATGCAAACTTTCTCCCCTTATATGATTCAAATTTTTGCTCCTGGATTTGACCAAAGTAAGTTTACCCTTACTGTTACTTTATCAAGAATTATGATGCCCTACATAATCTTTGTTTCAATTGCATCACTTATTGGTGGAATGCTGCAAGTAAAGCAGCATTTTGCTTCAACAGCTATTGCACCAATCGTTTTGAATCTCTGTTTAATCATCAGTTTGTTTGTGCCTTACGTAAAAACTCCAGCGCACAACCTTTCTATAGCTGTCCTTATAGGAGGAATTTTCCAGCTACTTTTGATACTATTTAGTGCATACAAGTTAAAGGCAGCTTTTTCTTTTAGCCTTGAATTAAGCAATGAAGTAAGGTTATTTTTTAAGCGTGTGATACCTGCAATTATCAACAATTGTGTAACTCAAATAAGCTTATGGATTGATACAATCATGGCGAGTTTTATACCAAATGCGGTGTCCTATATATATTATGCCGATAGACTAAATCAACTACCGCAGGGAATAATCGGTACTGCAATTGGTACAGTGCTTCTTCCTTTAATTTCAAAACAGGTGGATAATACTGAAAATATAGTCAAAATACAGAACAAGGCTCTCAACATAGGATTAATGTTAATTATGCCAACAACTGCTGCCTTTATCATTATTCCCGACATAATTTTACTTACGCTTTTTTCTTACGGCCGGTTTGATCATTATGCAGTGCAGCAAACTGTTCCCACTCTGTCTCTTATACACATCTGACGCTGCCGACGAAGAGGATAGTGTAGATCTCGGTGGTCGCCGTATCATT
>NODE_66_length_2798_cov_4.152517
ACATAAGACGCCGATACATTAAGTAATCCTTACCTTTTAATCTGCAGATTGGCGAAAGCAAATACAATAGCTTCAGTCTCATGATAAGAGGGCTGGCGGAGTTTGTCAAGTAAGTTTTTTTGTTTCTATGGGTCAGTTGGACTTAAAGTCTACACAAAAAACGTTTACAACCAACGTTCAACATGGTAAATTAAAAACGGTTTATTCCTCGGTAGCTCAGTGGTAGAGCAGTTGGCTGTTAACCAATTGGTCGCTGGTTCGAATCCGGCCCGGGGAGCTCTTCTCTGTGAAATTCTAGTGTTGATTTTATATGAACATTAAATCAGTGGTTTTATGTATACTAGATGGCTGGGGAAATGGAATAGAGAATAATAAATACAACGCTATCAGCAACGCAAATCCACCCTGTTGGCAATATATTAGCTCTAATTATCCAAAATGCAGTTTATCCGCCTGTGGAGCTGATGTGGGGTTACCTGGTGGTCAAATAGGTAACTCAGAAGTTGGCCATATGAATATTGGCAGTGGTAGAGTGGTAATACAAAGCCTTCAGCGCATTAATCAAGAGATTGGAACAATAGAAAACAATGTAAATCTACAAAGTTTTATTAATGATCTAAAAAGTAAGAACGGAGTATGCCATATAATGGGATTGGTGTCCGATGGTGGTGTTCATTCGCATCAAAAGCATATTTCAACTTTAGCAAATAAAATATCACAGCATGGAATAAAAGTGGTGATACATGCATTTTTAGATGGCAGAGACACATTGCCAAATTCAGGAAAAAAATGCATTCAAGAATTTACAAAGAGTATAAAGGGAAATGACACAAGAATTGCTACTGTTTCTGGGCGTTACTATGCTATGGACCGTGACAACAGGTGGAAGAGAACAATCGAAGCTTATGAGGCTATCGCATTTGCAAAGGCACCTTGTCATGATAATGCAGTATCGTTGATTGAGAATAACTATCAAAATAACATAACTGATGAGTTTATCAGGCCCGCAGTAATAGGTGATTATCAAGGTATAAAACCAGAAGATGGAGTGCTGTTGGCTAACTTTCGTGCTGATCGAATGATACAATTAGCAAGTATTTTGCTTGGCAAAACAGATTACGCTAAGGTAGCAAAATTCTCTTCAATTTTAAGTATGATGAAGTATAAAGAAGATCTCAAAATTCCTTATATTTTTCCTCCTACTTCTTTCGCTGATACTCTAGGACAAACAATAGAAGACAATAAATTACGACAATTACGTATCGCCGAAACCGAGAAATACGCTCATGTGACTTTCTTTTTCAATTGTGGAAAAGAAGAACCTTTCTCTGGTGAAGAAAGAATACTCATTCCCTCACCAAAAGTTCAAACTTACGATTTGCAGCCCGAAATGTCAGCCTTCGAGCTCACAGAAAAGCTTGTAGAAAAAATTCACTCCCAAGAATTCGCACTGATAGTTGTAAATTACGCTAATCCTGATATGGTAGGGCATACAGGTAATATAAAAGCAGCCGAGAAAGCTGTGCTAGCTGTAGATGATTGTCTTGCGAAAGTGCTGAATGCTGTTAAAAAGTCAAGCAACACCGCATTAATTGTTACTGCAGACCATGGTAACGTGGAATGTATGTTCGATGAAGAAAATAATACACCTCATACAGCACACACTCTAAATAAAGTGCCATTTATTGTGTCTTGCGATAATCTAAAACTAAGAGACGGAAGGTTATCTGACATTGCCCCTACTATTTTACAGCTACTTGGAATTAAAAAACCAAACGAAATGACAGGCAGTTCGTTGATTTCTTGCATTACCCTCTGTCATTCCAGCTAGGCAGCGTTATGCACCGGAATGACATCAAATAGATGTGTTTTAACTTAATCCAACTTTTAAATTTTTCGCTGTTAGTACTAATGATTCATTAAAGAAGCTGTCAATATCACCAATACTATCTATATTTTTTGTACTGATAGATTGGTCAATTCTTTTGACCAAATTAGATAAAACTTTATTAGGGCCAATTTCAACAAATTTGTTAATGCCACGGCTTGACATATACAAAACCATTTCTCTCCATTTCACTCTGCTTACAACTTGCTTGGCGAGTAAAGTTTTTATAACTTTGGGATCACTCTCCTCTTTAGCTGTAACATTTGATATCAAAGGAACTATAGGACGGGTTATTTTAATACCCTTCAAAAACTCCAAAACTTTTTCATCAGCAGGTTTCATAAGAGATGAATGAAAAGGCCCACTAACCTGTAATTTAATTAGTTTCCTCACACTCGAGTTTTTGAATAAATCGGGTAACATTTCAAGAGCTTCTCTAGTGCCACTTATAACCACTTGTCCGCCACCGTTATCGTTTGCAATTTCACAAATTCCGTCAATTTGAACTGATTTCAATATATCTTCCACTTCATTTATCTCTGCTCCAAGCAACGCAACCATTCCGCCTTTACATTTCAGTGAAGCTTCATGCATTGCTTCGCTGCGAACTTTCAGCAGCTTGATTGCAGACTCAAGCGTTAACGCTCCTGCAGCACACAGCGCTGTATATTCGCCAACTGAATGCCCACAAACATATTTAACATTGTGATCAGTGAAAAGAGATTTGCCAAACACATGCTCCATAACACGTAGCATTGCAATTGATACTGCCATTATAGCTGGCTGAGCGTTTTCTGTAATGGTTAATTCTTCAATAGGACCGTTGAAGATTAAATGAGACAGCTTTCCATCCAATATGCTATCTACTTCATTAAATACTTGTCTTGCAACAGAAAACTCACTATATAAG
>NODE_67_length_2795_cov_4.706770
ATACATTAAGTAATCCTTACCTTTTAATCTGCAGATTGGCGAAAGCAAATACAATAGCTTCAGTTTCATGATAAGGGCGCTGGCGGAGTTTGTCAAGGAAGTTTTTCGTTTCTGTGAACCACCTGCTAACCGACAGCTAACATTAACTACCGATATCGTATCTGAAGAAGCCCCCTGGCCATTCTAAAAAATTTAATGCTGAGTACACCTTACTTTTGGCTTCCTCTATAGTGCTCCCTTCTGCTACTATATTTAGCACTCTTCCGCCATCGGAAACTAAGTTACCACTTTCATCGAATTTAGTACCAGCATGAAACACCAACACACCAGGAATGCTTTCAATCTTATCTAATCCTTTAATTACTTCTCCCTTTTGATAATCACCCGGATAGCCTTTACTTGCAACAACTACACAAACTGTAGATTTGTTGTTAAGTTCCACCATTTTGACATTTAACTTTCCTTCTGCAACTGACAACATCAATTTTAACAAATCGCAATTTGAATCAAATCTAGGTAATATAGATTGCGTTTCTGGATCACCGAATCTAACGTTATACTCGAGAAGTTTTGGGCTATCTTTGCAAATCATTAAACCAGCAAAGAGTACTCCTTTATAAGACGTACCCATGTTAACCAATGCTTGAGCTGTAGGGTATATTATTTTTTGGATAATTTTTTGCTCCATGTCCTTACTTATAATTGAAGGTGATGAGTACGACCCCATACCTCCAGTATTTTGGCTTTCATTACTTTCATCAACTCTCTTATAATCTTTTGCACACCCAAGAGTTACTACTTTCAACCCATCAATAAGAGCAAAAAAACTTACTTCTTCTCCAACTAAAAACTCTTCTATGATTATTTCTTCACCTGATTCACCAAATTTTTTCTCCACTAGCATTGAATTTATTGCTGAAAAAGCTTCGCTTTCTGTATTACATATAACCACCCCTTTTCCTGCTGCAATTCCATTTGCTTTCACTACAAGTGGAAACTTTATTTTATTGCTACGTACAAAATCTTTAGCTAACCCTTCATCAACAAAACACTCGTACTTGGCAGTTGGTATACCATATCGCTTACATAGTCCCTTGGTGAAAGACTTCGATCCCTCAAGTTTTGCAGTTGCTTGACTTGGAGCAAAAACATTTATTCCCTCTGCAACTAAATCATCAGCAAGCCCATCAATTATTGGTTGTTCTGGACCAATAACAACCAACTCTATATTTTCTCTCTTGCAAAATTGTGTAACATCCACTGAATTTTGAATATTTACATCCACAAGAGCCCCAAGATCTTTCATAGCTTGGCGACCAGGAGTTACATATAACTCAGTCAAGATAGGAGATTTTTTTAGAGCCCAAAGTAGAGCGTGCTCACGCCCACCAGAACCTATAACCAGAACCTTCATCTTTATTTCCTCGCTTTTCTATATGTCAAAATTATTATTTGCTTATAACAGTATCATTACTCATGTATTTTTGCAACACGTTTGGTATTGCAATCGACCCGTCAGAATTTTGATAATTCTCCATTATGGCAATAATCGTTCTTCCTATAGCTAAAGCTGAGCCGTTTAAAGTGTGAATATATTTTTTCATCTTTTTATCAGTTTCTGAAGAGTATTTAGCGTTCATCCTTCTTGCTTGAAATGCACCACAATTTGAGCAGCTTGATATTTCTCTATATTTATTTTGCCCAGGTAACCATACCTCTATGTCATAAGTCCTTTGTGCAGCAAAACCCATATCGCCACTGCAAAGCAGCATTACTCTGTATGGCAATTCTAATTTTTTTAATATCTCTTCAGCAACACTCGTCATACGCTCAAGCTCATCATTTGATTGGTCTTCAGTTGTGATGCTTACCAACTCCACTTTACCAAATTGGTGTTGCCTTATCATGCCCCTGGTATCGCGACCTGCACTACCTGCTTCTTTACGAAAGCACTCCGAATATGCAGTAAAGCGAATAGGCAGTTCTTTTTCTTCCATTATTTTGTCAGCAACTAAATTTGTTAAAAACACTTCACTTGTGGGAATCAACCTCAATTCGTCGGTAGTTAAATACGAATCGTCAGAAAATTTCGGTAGCTGACCAACATTATACATAGCTTCGTTTTTCACCAAAGCCGGGTGGTACACCTCAGTATAGCCAAATTCATTAACATGCATTTCAAGCATACAATTTATTAGCGCTCGTCCAAGCTTAGCTAACTGTCCTTTTAATATCGTAAATCTTGATCCGGAAATTCTCGCCGCTTGTTCGAAGTCCATTAAACCTAATTTTTCTCCGAGTTCATAATGAGATTCTGGTACAAAATCAAACTGTCTTTTTCCTCCATATCTTCTCACCTCTAAATTAGAGTTCTCATCTGCGCCTATTGGCACATCTTGCGCAGGAATATTCGGCAAGTTAGATAAAACATTCACTAACTTATCCTTTTCTGCTTGTTCTTTTAAGCTGATTGCCTCTATCTCATTTGTGATGCTTTTTGACAACTCTATTTGCTCTTCACAGGGGCTCTTGCTCATTTTAAGCTTTTTTATTTCCTCTGTGATTTCATTGCGCTGCCTATTCAAATCCTGCAGTTTAGTGGTTAATGATCTTTTCTCGTGATCGATTTCTAATATCTCTTCCGCAGTAGATTCTCTAATTCCCCTGCTTTTCATTGCCTTTTCAAATCCTTCAGGGTTTTTGCGTATATATTCTATATCGTGCATATATTGTGCTATTACTAACATTGTTACTGTACTCCAAAAGCTCTTAATATTCAATCTGTCTCTTATACA
>NODE_68_length_2776_cov_5.494998
TTTTTCAAGCAGAAGACGGCATACGAGATTCGCCTTAGTCTCGTGGGCTCGGAGATGTGTATAAGAGACAGGAGGATTGGTATAGAATTTTTTCAAGCAATTTAGAAGTTAATAAAGCGGAGACCTGCGGTGCACAACATGTAACTAAGGTGGATGATTCAGTTTCTAGTTTAGCAAATTTTTTCAGATCTTACGGTCATTTTTTTGCGGATCTTAATCCGTTATTACCCAATGTGAATAAGGAAGTAGATTATCAGAAATATTCGAATCTATATCCGGCAAGTGACGCTGGAATCTATAGAGATATTTACTGCAAGAACATCGGTTTTGAATTTATGCATATCTCCTCTTATGAGGAGAGGATGTGGCTGCAGGAAAAGATCGAAAATCAAACCTATACGCTGAGTTCACAAGATAAAAAGGAAATACTGAGGCACTTGATCGAATCTGAGATGTTCGAGCAATTTCTCCATATGAAATTTCCTGGATATAAACGCTTTTCTATTGAAGGTGGAGAATCAGCTATCGTTGCAATTGAAAAAATCATTAGTGATTCTACGGTTTTTGGTATTGAAGAAATAGTCCTTGGCATGGCTCACCGCGGACGACTCAATGTTCTAACCAAAGTGATGGGGAAAGAATATGCGGCAATGCTGTCTGAATTTCAAGGCAATCTTGCATACCCAAGTGGTCTTGAGGTGTCCGGTGATGTTAAATATCACCTTGGTTACTCTTCTGATCGAGCACTTTCAGGTGGCAAAAAAATACATTTAAGTTTATGCCCTAATCCATCTCACCTTGAAGCGGTAAATCCGGTTTTGGCTGGAAGAATAAGAGCAAAACAGAATATAAGATCTGTGCTTGGCATATCAATTCATGGTGATGCGGCTTTCATCGGTCAAGGAGTGGTTGCTGAAACTTTAACCTTAAGCAATATTGAAGGCTATAAAGTGGATGGCATTGTGCACATTGTCATTAATAACCAAGTTGGTTTTACTGCTAACCCATGTTGCGCACGATCCTCTTTTTATTGCACTGATATAGCAAAATCAATAGAAGCTCCAGTGTTTCACGTCAATGGAGATAACCCGGAAGCTGTGAGTTTTGCTACAAGTCTGGCGATGGAATATAGGCAGAAATTTAAAAAGGACGTAGTAATTGACATAATGTGCTACCGCAAATATGGCCATAATGAAGGTGATGAACCGAATTTCACTCAGCCACTTATGTATAAGGCGATATCAAAGCATAAAACTCCTGGAACATTGTATGAAGAAAAATTGACTGCAGAGAAAGTATTAGATGGCGATGAAGTAAATAAATTGCGCAGTGAATTCAGGGCAAAATTAGATAAAAGTCTTGCTGAATCAGCGGCTTACACTCCAAAAAAAGCTGAATGGTTCGGTGGAGTGTGGTCAAAATTAAGAAGAGCAAAGCTGAACGATTTGAGCGAATACTACACGGATTCTGGTGTTCCGCCAGATGAGCTGAAAAAATTAGGTGTGCGTATAAATAGCAATATCCCAAGTAACTTTAACATTAACAATAAGGTTAGAAAAATACTCGATGGCAGAATAGACAGCATAAATTTTGGTAGTAATATAGACTGGGCAACTGCCGAAAGTCTTGCGTTTGCATCACTGCTCACAGAAAGAATAGGAGTGCGTTTATCAGGACAAGACTCTGGTCGTGGAACTTTCTCGCACCGTCATTCAAGGCTTGTTGATCAGGTAACAGAAGAAGCATTTATTCCGCTAAACAATATAAATGAAAAGCAAGCTCACTTTGAGGTCATAGATAGCGCACTATCTGAGTATGCTGTAATGGGCTTTGAATATGGATATAGTCTTGATTCTCCGTATTCACTGGTGCTCTGGGAAGGACAATTTGGTGATTTTGCAAACGGTGCGCAAATTATGATCGACCAGTTTATCGCATCTGCAGAAACAAAGTGGTTGCGATCAAGCGGTCTAGTTTTATTGCTGCCTCATGGTTATGAAGGACAGGGACCTGAGCATAGCTCCGCACGTATAGAGAGATTTTTGCAACTCTGCGCAGAGGATAATATGCAGGTAGTTAATTGTTCCACTCCGGCGAATTACTTCCATGTCTTACGCAGACAAATGCATAGAGACTTTCGTAAGCCTCTGGTAGTGTTTACACCTAAATCGCTACTGCGCCACAAAAGAGCAGTATCTAACCTATCTGATTTTGAAGGAAAATTCCTCACAGTAATTCCAGAATGTAGAACAGGTTTAGTTTCGAATGATAAAATACGTAAAGTTGTAATATGCAGTGGTAAAGTTTATTACGACATATGTGAAGCACAAAAAATAAACGATATAGCAGTAATACGTTTGGAGCAATTCTATCCTTTTCCTGCAGATAAACTAAGTAATGAACTTGAAAAGTACAAAAACGCTGAAATTATATGGTGTCAAGAAGAACCAAAAAATATGGGAGGATGGTTTTTTGTCAACCCATTGATAGAAGAAGTGTTATCTAATCTCGATATCCAAGCAAAAAGACCTAAGTGTATCGCAAGACCTGCTGCTGCATCTCCTGCATGTGGTTATGTTAGTGTTCACACTCAGCAGCAGGAGGAGATTTTAAAGCAGGTTATGCAGGGGATCTAGCACAATTGTGCAAATATTGAAGCGAAAGCTGGCAAGCGAACATTGTTCATCAGATCTTGACGCTGGGCACTGCAGCCAGGCGCAATAGAAAACGCATTACACCAATAAAGCCCTTTTGGTACTCAAGCAAATATAAAAGA
>NODE_69_length_2740_cov_4.893353
GTTGTATACAGAAAGTTAAGAACTGGAGTAAAGTTATGTTTAGTGCAATAAAGATTGGAGCATCAAATGCTTATAAAGAGACTACAGAGAGAAAAGCGTTAAATGTGGCACATAATACTTATAAAGAAGGAGAGACATTTCTTCAATGTTTTCAGTCAAATTATGAAGGTATTGGAGCCTTTTTAGGTAATTTATTTTCTGATGATGGGGTAACATTTAAAAATGATGTGTGGCCTAAAATAGAAGAGCATTTGCATGGAATGTGGGATAGATTTTTCAAGGATATTGAATTCAATATTGGAAATAAATTGGATGAAGTAAGTGTGACACAGCAACGGCAGGAAACTATGATTGTGACTCAACGATAAGTTCTCAAAGTTCCTCCGGTATTTTCACATACTAAATTAACTATAGCACTTGATTCTTTTTGGATCTCTTTTTCAGTTAAAGTGTGGATTGGAGAGCAAAAAGTAACTGACAACGCTATAGACATCTTATTCGGTTCTATATTATTTCCATGGTATACATCGAATATCAAAACTTCTGTGATGAGCTCTGAGCTTTTTTTTATCACATTGATTATGTTACCTACTTCCACATCCTTATTTACTATAAATGCAAAATCACGTTTTACACTTTGGTATTTATAATCGATAAATTTCTTTCTACTTACAGGTAAATTTTCAATATTTTCTAGTATTACCTCAAAACCTACAACTTTTTGCTTGATATCAAAAAGATCTAATATATTAGGATGCAACTCTCCAAAATAACCTGCTACTTTATTCTTAAAAGAGAGAGTGCCTGACTTTCCTGGGTGGTAATGTTCTTTTTCTGCTTTCTCTATCGTTAAATTATCACAATTAACGTTAAAAAACTCCAAAGCTGCTATGCAATCAGCCTTTGCGTCAAAAACATCTACTTTCCTATCAGTATTATAATGGTTTCGCGGTAAATTATTTCCTGACCTAATTCCACTTAAAACATACTTAGACTGAGCTTCACCATCGTAAATCGGCCCGATTTCGAAGATTGCAAGATCAGATATTCCATGGGCAATATTATCAGCAGTAACTTGCAATAAATTTGGCATAATACTTGGTCTCATTATATTAAAGCTATTGTTAAACGGATTATCGATGATAAATAACTTATTCGAGTAACCAAATTTTTCAGCTGTTGATTCACTCATAAACGACCAGGTTAGCACTTCATGAAACCCTCTGTTTGTCATCAAAATACGCAAATTGTCGTATGTACTATCTACTTCTTCAACATTATTTGGTAGTGGTTCTTCTTTTATTTTGTCATAGCCGTATATCCTTGTTACTTCTTCGATTAGGTCAGCCGGTATTGTCACGTCCGGTCTCCAGCTTGGTACTTGTACATTCCAATTGCCTTCGGTTTTTTTATCAATACTAAACCCTAGTTTCGTTAAGATATCAAGCACCTCATCAGGCGATACAGACACACTTCCAAACTTGTTCACATCCTGATAATCAAAGCTCACCTTGGTGTCAGCACTATCTAAACTGCCAGCAGACACTACGCTTGAGGTTTCTCCACCACATAAGTCCAGAATCATTTTAGCTGCAAGGTTGAGTCCATCAAAAGTAAATTCAGGATCAACTGAACGTGCAAATCTGTAACTAGCGTCTGTGGAGATGCCGAGCTGCCTTGAAGATTTAGTAATAGAGATGGGATCGAACCAAGCAGACTCTAAAAAGATATCAGTAGTTTCAAGAGTACATTCACTGCACTTACCACCTATAATTCCAGCAATTCCATGAATATTTTTATCACCTGCAATAACGCTTATGTCTTTGTTTAATAAGTATTCTTTACCGTTCAAACCAGCAAATTTTTCTCCGTCGTTTGCTTTGCGTACTGTGAGCTCTCCTTCTATTTTTTTTGCATCATACGCGTGCATTGGGCGGCTGAAAGATATCATAATATAGTTCGTGATATCAACTATTGCAGAAATGGAGCGCATTCCTATCGATTCCAGCCTATCTTTTAACCATTTTGGGCTTTCTTGATTTTTTACATTGGCGATGTATATTCCACTAATAAAACTTTCCCCGTCAGTAACTTCAACATCGATTGGTGAATTTATGGAGCTGGTAAGTTGTGGAATGCTTAAAGTCTTTAATGTCCCAATTCCAGTTGCAGCAAGGTCGCGAGCTATTCCATAAATGCCTAAGCAATCTCCACGGTTTGGAGTAACATTTATATCAATTACAGGGTCACAATTGAAAAATTTATCCCCTACTTTATAATCATCGGAAAGCTCGATTATTCCTTCACTTTCCTCTTGAACCAGCGCAAGTTCAGAAGCAGAGCAGAGCATCCCTTCACTTAGCACTCCTCGTATTTTTGTGGGCTTGATTGTGAAATCACTTTCTGGCAATGTGCTACCAAGAGATGCAAGCACAGTTTTCATACCTTCTCTAACATTGTTTGCTCCGCAAACTATTTGTAGAATTTTACTTCCGTCATCTACTTTACATAATTTTAATTTATCAGCATTTGGATGAGGTACGACTTCTAATACCTCTGCAACGATAAACCCAGTCAATCTGGAATTATCGATCACATCTTCTACTTCTAACCCTATGTGAGTTAATTTATCGGTAATTTCTTCTAAACTAGCATTGGTTTCTAAGTACTCTAATAACCAAGATAATGTGAATTTCATGGACCTAAAAAGAAGTGAAAAAGTTATTGTAATATAAAATGT
>NODE_70_length_2712_cov_5.213283
GGTTTATTTCTATACTTTTTAAAGAATTTAGAAGTGAAACAAATATGAACTGCTACAAGACTCACACGTGTGAAGAATTAAGAAAGAATGATGTAGAAAAGGAAGTTACCCTTTCTGGATGGTTATATCGTAAGCGCGACCATGGTAACCTAATTTTTGTTGATTTAAGAGACTTCTACGGAATCACTCAGCTAGTATTTAATAATGACAAAGACTTTTTTGATGAGATATCAAATTTAAAATTGGAGAGTGTAATTACTGTTACAGGAATAGTTGAAGCTAGAACTGAAGATACGGTAAACAGCTCTATTTCTACCGGAGAAATCGAGGTGATAGTCAACAATTTGCGCGTTGAGTCGGAAGTTGAGTTCCACTTTGATGAAGAAATAGCAAAAGAAGAAAGAAGTATATTGGCAAGCATTACCGGCGAGCAAGAATACCCAGAAAACATGAGATTTAAATATCGATTTCTTGACTTAAGACGTGAAAAAGTCCGCAACAATATTATTTTGCGCTCACAAATTATTGCAGAGCTCCGCAAGCTCATGATAGAGCGAGGATTTTTAGAGATTCAAACTCCAATACTCACTGCTTCCTCTCCTGAAGGAGCACGCGACTACCTAGTGCCAAGCAGGCTAAATCCTGGCAAGTTCTATGCATTGCCACAAGCTCCGCAGATTTTCAAACAGTTGCTCATGGTTTCAGGGTTTGATAAATATTTCCAAATTGCACCGTGTTTTCGTGATGAAGACGCAAGGGCTGACCGTTCTCCGGGAGAGTTTTATCAGCTAGATCTTGAAATGTCTTTTGTAACTCAAGAAGACATCTTTCAGATTATTGAGTCTACCTTATATAGAGTGTTTGCTAAATTTTCTCGCAAGTCTGTCGATAAAGATTTTCCACGCATTACATACAAAGAGGCAATGCTTAAGTATGGTTCTGACAAGCCAGATTTGCGTAATCCACTATTAATCAGCGATGTTACAGAAATTTTTCGTGATTCAGGGTTCAATATTTTCAAAAGCAATATTGAGCGTGGTATGGTAGTGAGAGCCATCCCTGCACCTAAAACAGCAGAGGAACCACGCAGCTTCTTTGATAAAAAGATAGAACATGCGCAAAAAGAATTCGGTGCTAAGGGTCTCGGATATATAACGTTTGATAAAGATGGAACTGCGAAAGGCCCAATTGCTAAATTTCTTGATGAAAATAGGCTAAACCACATAAGAGAAGCAACAAACATAGAGCCAGGAGATAGTGTATTTTTTGCTTCTGACAAAGAGAATGAGGCGGCAAACATTGCAGGAAAAGTACGCACTCTTTTAGGGTCAGAACTCAGTCTTATAGATGATAATATCTTCAAGTTTTGTTGGATCATTGATTTTCCATATTTTGTATATGACGATAAAAGTAAAAAAATCGATTTCTTTCATAACCCATTCTCCATGCCACACGGTGGTCTGAAAGATTTAGAGGACAAAAATCCACTGGATATCCTTGCTTACCAATATGATCTTGTTTGCAATGGAATAGAACTGTCAAGTGGGGCGATTCGTAATAACAAACTGGATATCATGTATAAAGCTTTTGCCATTGCAGGTTATAGCCGGGGAGAAGTTGATACAAGATTCGGTGCACTTGTACGTGCATTCAGATTTGGTGTTCCTCCTCATGGTGGAATAGCACCAGGAGTTGATAGAATAGTTATGCTGCTTGCTGATGAGCCAAATATTCGTGAAGTAATCTGTTTTCCTATGAACCAGCAAGGTGAAGATGTTCTAATGGGTGCTCCTTCCAAGGTGGAGGATAAGCATTTACGTGAATTATCCTTGAAGGTTATTGAATGAAAAATTTTATAGCAAGGAGCACCGGTTAATGATATATTAGGTTATGTTAAATTGAAAGACCATGAATAATATCCAAAAAGCAATACTATCGGGCATGATCTGTAACATGATTGTGTGGTATGAACTCACTCTTTTTGGAGTATTAACAGATACAATCATCAACGTTTTTTTCCCATCAGAAGATCATTATTTGAGTACACTCAAATTCCTTGGTGTTTTTGCAATTGGTTTTGCGTTTAGACCAATTGGTGCAGTAATTTTTGGTTATATGGGAGATAAGTATGGCAGAAGAAAGACTTTACTTACTTCAGTAATATTAATTTCAATATCATCCACAATTATGGGAATTATACCTGGGTATAAAGAAATAGGGTTGCTTTCACCTGTATTGCTTGTGTTTTGTAGAATAGTGCAAGGAATAACTGCAGGAGGTGAAACAAGCATTAATACAGCATTTACGATAGAGCATTCAAAAGATAAAAAAAATCTAGGTTTCTTAGGAAGTATGAAGCCCTTTAGCGGAGCCCTTGGAACGCTCTTATGCATAACAATGATATTTATCTGCAAAAGAGTTACAGGTGAGAACTATGAAATATGGGGATGGAAGTTGCTTTTTTATTTTTGCTTTTTTTGGGGGACAATAGGTTTTTTAACTAGGTACATATTAAAAGAAAGCTTAGCATATAAAACTAATAAGTACGCTAATAATTTAGCACATTCACCATTGTTAGAACTAGTAAGAAACTATAAAAGACCGCTTATTATTTCAATCAATCTGGGAATTGCTCAGAATGCAATTTTCTACGCAGCAATAATGTTTTATCTGTCTCTTATACACATCTCCGAGCCCACGAGACTAAGGCGA
>NODE_71_length_2710_cov_5.040638
AAAATGTAGTACGAACGGTAGGTGGATCTAAAAGATCGAATTACAATCCTGTATACAGCATTTTGCATTATTGTTTGATTATATTTATAGGTACAAAAATGGCTAGAATAATTTTCATGGGAGTAGATGTTTCCAAGGAAGCATTGGACATCTCAATTAATGGCAAGCATAAGCGCATAGCAAACGTGAGTGATGCTATATCTAAGTTTATAGAAACAAATATAGTCGATTTACCCATCAAGTTATGTGTAAGCTGGTGGCTATGAAAAGCTCATTATAAAATTGTTGCAAGATAACTGTCCATAAAGCTCACCCGAATCGGGTATATGCATTTGCCAAAGCTTGCAATCATTTTGCAAAAACTGACAAGTTAGATGCTAAATTACTGGAAAAATACGCTGAATTTGTCAGTAAAGACGGTGAAGTAAAAGGATGTATAATTTCACAAAAGCAAGAGGAATTAAAGGAGCTGGGGGCAGTTGAGCGTAATTTAAATGATGCAATTCATGCAAACAAGTGTCGCCTGCAAAGTGCGACGGGAAAAGCTAGAGAATACATAGAAAGACAGATAGGGTTTGCTGAAAAACAATTGAAAGAAATTAGGCAAGACATAGAAGACGCAATAGCTGAATTGAAAGGAAAAAATGAGCTTTTAATCAGCTATAAAGGTATTGGATCAAAGACGGCGAGCGTTCTACTGACAGAGGTGCCTGAGCTTGGTAGATTAGAGAATAGAGAAATTGCATGCTTAGTTGGAGTTGCACCTAAAACTAGTGAAAGTGGAAGAAAAGTTGGCAAAGCTCAAATCAAAGGAGGCAGGTTTTATGCAAGGAAAGCACTATACATGTCAGCTCTTGTTGCTATGCGCCACAACAGAAAAATGAAAGCGTTTTATCAGCGTTTGGTTGATTCTGGCAAAGCTGCTAAGGTTGCATTAGTTGCTGTCATGAGAAAAATTATCGTTTGTTTAAATGCCATGATAAAAAATAACAACTTTTATCTTGACTCTTAAGACGGTAGATGACAGACCATTGATTGTATGGGTTCCATCTGTTATATATAATCTTTTTGAATACGAAGAAAACTGATGAATGAGTATGATATTACGGTTATAGGTAGCGGTCCTGGTGGTTATATAGCGGCAATTAGGGCGGCACAGCTTGGGTTTAAAACTGCAATTGTGGAAAAAGAAAAAAATTTAGGCGGTATATGCTTAAATTGGGGATGTATACCAACAAAATCACTGCTTAGAGCATCTGAGGTTTATAGGCTAATAAAAAGATCAAAAGAGTTTGGTATAGAAGTAAAGGGAGCGAATTTTGATATACAATCAATAGTGAAATACTCAAGAAACGTTGTTGATAAATTGTCAAGCGGTGTTGCATATTTGATGAAAAAAAATAATATCAAAGTTCATCAAGGTTTTGGTAAACTTGCAGGCAATGGTACTATAAAAGTCGTTAGCGATAAGGAAGAACAAGAAATTGTTTCCAAGCATATCATTTTAGCAACAGGCGTGAGGGCACGGAATCTGCCTGGAATAGAGGCAGATGGAGATTTAATATGGAATGCGCAGCACGCTATGACTCCAGAGAGATTACCAAAATCGCTACTAATTATAGGGTCTGGTGCAATTGGAATAGAATTTGCAAGTTTTTATAGTACTTTGGGGGTTGATGTAACAATCATAGAGATAAAGAGCACTATTTTGCCGCTGGAGGATAAGGACATTTCAGATTTAGCACAAGAAATATTCACAAAACAGGGGATAAAAATATATACAAACAGTAGCGTAAAAGCTCTTACTAAAAGTAAAGACTCTGCTCAAGTGCTACTAAGTAGTGGTGAGAGCAAAGAATTTGAGAGGGTGATTGTTGCGGTTGGAATTCAAGCAAATATTGAAAATATAGGTTTAGAAAATACAAAAATTAAATTAAGCCCTTCTGGCTTTATTGAAACGAATGAATGGTATGAAACTAGTGAATCAAATGTGTATGCAATAGGTGATGTAGCTGGCCCACCATGTTTAGCACATAAAGCGAGCCATGAAGCCGTGATCTGCATTGAAAAGATTGCTGGTAAAAATGCTCATGCGTTAAAAAAAGAATGCATACCAAATTGCACTTATTCTCATCCACAAATAGCGAGCATCGGCCTTACTGAGGAACAGGCAATAAAAGGTGGGTATGATATAAAAATAGGAAAATTTCACTCTAACTTTAATGGTAAATCTGTTGCACTCAGTGAAACTGAAGGGTTAGTGAAAACGATTATAGATAAAAAAACCGGAGAAATTCTGGGTAGCCACATGATAGGTGCAGAAGTAACGGAGTTAATTAGCAATTTTGCTCTTGCAAAGCAACTAGAAGGAACAGACTTCGACATAAAATCTACGATTTTTCCTCATCCAACCATTTCAGAGATGATACATGAATCAGTGCTTGCTGCAGATGTTAAATAGTTGAACTAACGTTCCATCGTTTTAGAGTTGTCAATGTCTTGAGTAGTAGTTTGATTAGGCACTTTAGTTTCAATAGATTGATTACCACCAGCATCAGAATTCTGTAACTCTTCTTTCAATCCCTTAGCTGCTTCTTTAACTTCAAGCTTTGCCTTTGGATGAAGATCTTCTGGGTCTTTTCCTTTAGTATCCAAACCTTGTTGTAGATTAGTGCTTTTCATTTTATTATGCTGCTCGTGCTCAGGTCTG
>NODE_72_length_2703_cov_2.871287
ATTTAGATCTTAACAAAATGTTAAGTATATTAAAATGCGCCTCGCTTGACAAGTATTTAGTTTAACTTTTAAATTAAAAAAAGTTTAATTGTAATGACAGATACCTCACTACTCAGAAGAAAATTAATATATAGAAGCTGGCATAGGGGTTGCAAAGAAACCGATATACTTTTAGGGCATTTCGCATTGAAATATCTTGATAAATTTTCCTTAAGCGAACTAATCGAATACGAAAAAATAGTTGATCTTGATGATTACGAATTATATTGTTACATAACTCGTAAGACAAACCTCCCTCCTGGCTTGAATAGTCAGATAGTCAATTTAATTGCTTGCTTTATTGAAGCTAATCCTTTATGCACTCAAGATTAGTGATAATCTTATTTACCTTATCTAGTACCTCAGTATATTCTATTCTTTTCTCGTTTCTATACTTTTCGCGCTCTTGATTTACTTCATCTAATCGCTTTGTTAATTCTAAAATTTTATCCTCAAGAATTAGTGCTGCAAGTAAGAAATTTAATGCATCCGAACCCTTACCTCCAGTTTTTTGAGATACAGAACTAACTAACTTGTCAAAACTATTAGCAAGGCGTAATAAATGATTCCCCTTCCCACTTTCGCAAGATATTTTATATGTGTTATTACGTATAACTATTTCTACTACTTGCATATGGTGCTAAAAATTTCTATCGTACAGTATAAACTCAAACCCCTACTTTCATCTTATTTATGGTATAAATTTTTATTCATTTATCAAATCAGATAATTTTTTACTGCTACGAAAATATGTTTTAAAGTATTGATTCTTTGTAAACTTCTGTAACATTAAATGGCTTGTTTCTTTCAAGTTATAACTTCTAACTGAAAAAGAACCAAACCCCCTAATTTCAACTCTATTATGATGTTTCAATGTGCTTGAAAGTATCCCAAAAAATCTATCAACTATAGCTGCTATAACAATCTTATCTAAAAAAGGATGTCTTTTTGCTACCCTCGCTATTATATCAGACTTTGTTGCCATTTATATGAAGCCAAAATAAGTAAACCTTATCACTTAGCAGATAATGCTATGTTATATTCTTCAACACCCAATACTTCAACTTCTATTTTTTCTGATATAGAGAATTTTTTATTCTCTGGTAAATGCTCTTGATCTATTAGAAGGGTTACATCGTTTTCAACTTCAACGACTAGTCCATTATCTTCTCTCTTATCTACAATAACCTGTATTTTATCACCTACCTTAACTTTCTTTATCAGTTCTTCAAGAGGATCATACTCTATTTGTTTTATTCCAAGATAAATTCTTGCCCGATTCACGTTAGCCCTTATTACTTTTGCTTCTATTTTATCACCTACATTATACTTCTTTATCTCATCTGAACCATTTTTAGACCAACTAAAATCTTTCACATATATTGTCCCTTCTACGTTCTCATCTATTTCAGAATCACCGAAAGCAACAGATACATATGAGCCGGTATTATTCTTCACTTCACCAGAAACAATAGAACCAGGAGGATATTTATTGATAAATACTTGCCAAGGGTTGTCTACACACCTTTTCATGCTTAAACTCATCCTACTCTTAGCAATGTCAATACTGAGAATTTTTACATATACTTCTTGTCCCCTTGTTACGAGACTACTAACTGGTAAATTACTCTTAACCCAAGTTATTTCTGACGAGTGCACTAAACCTTCAATTCCAGGTCTAAGCTCAACAAATAATCCATAATCTTCTATGCTTGTTACATAACCCTTATGCACACTATCAACTGGATATTTTGACTCTGCATCTTGCCAAGGGCTATCTTCTAGCTGCTTCACACCCAAGGAAATTTTAGCATTTTCCTTATCTATTTTTATAATTTTAACTTTTATAGTCTGACCACAAGTAAAAACTGCAGACGGATGACTTACCCTACTCCAAGAGATATCTGTAATATGTAACAATCCATCTATAACTCCCACTACATCTGATTCATGAATACCGACAAATACACCGTAATGAGTGATACTTTTTATTTTCCCTTCTATTATATCGCCTTCATTTAAAGATTCTAAAAATTTAATTTTTTCACCAGCGTGCAATTTTTCTAACACCAGCTTTCTTGATACTACAATATTGCCCTGCTTCTTATCCATTTTAAGCACGATGAACTTTTGTTCAGTTTCAATAAGGTGCTTCGCATCTTTTACTTGCTTCAAATCCACATGACTCAGCGGTAAAAAAGCGCTTATTCCGTCACCAAGATCAACAATAAAGCCACATTTAATTGAGCGTTTAATAACTCCGCTTACTTCAGCCCTTGTAACTGTATCTTCTTCCAACTTATTCCATTTTTCGTCCCTAATTGCTTTTTCACGACTAAGAACAACATTACCATGATAATCTTCAATTCTTTCCACATAAACTCTGATTTTCGAGCCAATAATGACCTCATCATTACAACCGAGTTCCTTGATCAGAATTCTCCCGTCAGATTTTAAACCAATATCAACCACAACGTCGTTAGGGTTTATTCTTGTAATTACACCTTCTACCACATCTCCTTCTTTAATTTTGTTAACAAAAGAATCTTCAAACAAGGTATTATCTTGATCCTCAAATTGGCCTTGACATATCTCTTCTATAAATTTGTTTGATGATAGCTTTCTGATAGTAACCGGTAGATTTACGACTGGATTATTATTATT
>NODE_73_length_2660_cov_6.301587
AATGATACGGCGACCACCGAGATCTACACTATCCTCTTCGTCGGCAGCGTCAGATGTGTATAAGAGACAGCACTTGATGGATGCCTTGGCGTTAAGAGGCGATGAAGGACGTGGCAGGCTGCGATAAGCTGTGGGGAATTGTCAACAAATTTTGATCCGCAGATTTCCGAATGGGGAAACCCAACTAGTTTAGCTAGTTATTACGTACTAAGTATGTAAAGCAAACTTGGTGAACTGAAATATCTAAGTAGCCAAAGGAAAAGAAATCAACCGAGATTCTGTTAGTAGTGACGAGCGAAAGCGGAAAAGGCTAGTGATTTAAGAATAAGAATTAGAATACTCTGGAAATAGTAACCATAGAAGGTGATAGTCCTGTATAAGTAGAAAGTTTTTAAATCCTTGAGTAGAGCGGGGCACGTGAAATCCTGTTTGAATATGGGGGGACCATCCTCCAAGCCTAAATACTCCTTAACGACCGATAGTGAACAAGTACCGTGAGGGAAAGGTGAAAAGAACCCCGGGAGGGGAGTGAAATAGAATCTGAAATCAAGTGCTTACAAACAGTTGGAGCTCTATATCAATTTATTGATATTTAGAGTGACAGCGTACCTTTTGCATAATGGGTCAGCGAGTTAATCTATGAAGCAAGCTTAAGCCGTTAGGTGTAGGCGTAGCGAAAGCAAGTCTGAATAGGGCGTTTTAGTTTTATGGATTAGACCCGAAACCAAGTGATCTAGTCATGACCAGATTGAAGGTGTGGTAAAACACACTGGAGGATCGAACCAGTTAATGTTGCAACATTATTGGATGAGTTGTGATTAGGGGTGAAAGGCCAATCAAACTTGGAAATAGCTGGTTCTCCGCGAAATCTATTTAGGTAGAGCGTTGTATGTGTGTTGTTGGGGGTAGAGCACTGGATAGACTAGGGGGATTCACCGTCTTACCAAATCTAACTAAACTCCGAATACCAACAATTAATTATACAGCAGGCACACTACGGGTGCTAAGTCCGTGGTGAAGAGGGAAACAACCCAGATCACTATCTAAGGTCCCAAAATTACAGCTAAGTGGGGAAGGAAGTAGAAAAACCATTACAGCTAGGAGGTTGGCTTGGAAGCAGCCATCCTTTAAAGAAAGCGTAACAGCTCACTTGTCTAAATAAGTTTTTCTGCGCCGAAAATGTACCGGGGCTAAAGCTGTATACCGAAGATGTGAGTGCTTATTGATTTCGATCAATAGGCGCGGTAGCGGAGCGTTCCGTAAGTCTGTGAAGGTGGTTTGTGAAAACTGCTGGAGATATCGGAAGTGAGAATGCTGACATAAGTAGCGTAAAAGAGTGTGAAAAACACTCTCACCAAAAATCTAAGGGTTCCTACGTTAAGTTAATCTGCGTAGGGTTAGTCGGTTCCTAAGGCGAGTCCGTAAAGGAGTAGTCGATGGCAATTAGGTTAATATTCCTAAACCTCTTAAGTGTGACGGGTTTCGTATTTGTATAGATCTTATTGGATTGATCTATGCTTAAAAGAAGCTCCAGGAAATAGCACTTATATTTATGAGGCCGTACCGCAAACCGACACTGGTGGATGAGTAGAGTATACTAAGGTGTTGAAAGAATGATGTTGAAGGAACTCGGCAAATTATACCTGTAACTTCGGAAGAAGGGTAACCTGCTTTTAGGCAACTATGAGTAGGTGGCACAAAATAGGGAGTAGCGACTGTTTACTAAAAACACAGGACTCTGCAAACACGTAAGTGGAAGTATAGGGTCTGACGCCTGCCCGGTGCTGGAAGGTTAATAGGAAGGGTGCAAGCTCCGAATTGAAGCCCCAGTAAACGGCGGCCGTAACACTGACGGTCCTAAGGTAGCGAAATTCCTTGTCGGGTAAGTTCCGACCCGCACGAATGGCGTAACGATTTCTCCACTGTCTCCAACATCACTTCAGCGAAATTGAATTCCCCGTGCAGATGCGGGGTACCCGCGGTTAGACGAAGAGACCCCGTGCACCTTTACTATAGCTTTACATTGCTATTAAAAGTGTGATGTGCAGGATAGGTGGGAGACTTTGAAGTTATGGCGCTAGCTATAATGGAGTCAACCTTGAGATACCACCCTTTACACTTTTGATATCTAACTATGTTTCATTATCTGGAACTAGGACATTGTATGGTGGGTAGTTTGACTGGGGCGGTCGCCTCCTAAAAAGTAACGGAGGCGTGCGAAGGTAAGCTAGAGCTGGTCGGAAATCAGCTTGATAGTATAATGGCATAAGCTTGCCTGACTGCGAGGCTGACAAGCCAAGCAGAGACGAAAGTCGGTCATAGTGATCCGGTGATTCTGTATGGAAGGGTCATCGCTCAACGGATAAAAGGTACGCCGGGGATAACAGGCTGATGGTGTTCGAGCGTTCATAGCGACGACACCGTTTGGCACCTCGATGTCGACTCATCACATCCTGGGGCTGAAGAAGGTCCCAAGGGTTCGGCTGTTCGCCGATTAAAGTGATACGTGAGTTGGGTTTAGAACGTCGTGAGACAGTTCGGTTTCTATCTGCCGTGGGTGAAGGAAATTTGAGAAGGTCTGACTCTAGTACCTGTCTCTTATACACATCTGACGCTGCCGACGAAGAGGATAGTGTAGATCTCGGTGGTCGCCGTATCAT
>NODE_74_length_2637_cov_4.819141
TCGGTAAATCTAAGTCAGTTTAGCTATAGGCAGCAATTTTCTGTATTTATTTTAAATTGAAGGAAGCTCAAATGAAAGATCATGTTTTGCTAAAAATCACAGAATGCAGTCTAACAGTGAACGGTTACGCTTTTGATCAAAAATGTTGTATAGTACACAATCAATTTTTCTGGATCCAAGTAGTCAAGGCACTGCCTTTGTGTTTGAGGCAAAATCGGCTATAACACTTAACATACTGCCTTTGCAAACAAATGTTCGTACAGTTATGTGTCAGCTACTTGCATGACGCCATTGCCTGAACGGGTACCAATGATTACCTATCAATCTCACCAAAAACTATATCGAGTGAGCCAATAATTGCTGCAACGTCAGCAAGCATGTGTCCTTTTGCCATAAAGTCTAAGGCTTGTAAATGCGCAAAGCCAGGTGCTCTTATTCGGCACCTATAAGGTCTATTGGTACCATCTGAAACTATATACACTCCAAACTCACCTTTTGGTGCCTCAACAACTGCGTAAGCCTCACCTTCTGGTACGTGATATCCTTCTGAATAGAGCTTAAAATGGTGAATCAGAGCTTCCATAGATTTTTTCATCTCTGCTCTTGACGGTGGAGAAATTTTTCTATCTTCAGTTTTTATTTGCCCTTCAGGCATTTTCTCTATGCACTGCTTCACCAAACTGATAGATTGCCTAATCTCTGCCATTCTAACTAGATAACGGTCATAACAGTCGCCATTTTGGCCGATCGGTATATCAAAATCTAGTTGATCATATATCTCATATGGCTGGCTTTTTCGCAAATCCCAAGCAAGCCCAGCAGCGCGCAACATTGGGCCACTAAAGCCCCAATCAAGTGCCTGTTTAATTGATATTTCACTAATTCCTACAGTGCGTTGCTTCCATATCCTATTTTCTGTTAAAAGTTCATCAACATCGTCTATATATTTTGGAAATTGCTCTATAAACTTTGCAATATCCTCAATCAAATCTTCTGGAACATCTGCTGCAATTCCACCTGGCCTGATGTAAGCTGCGTGAAACCTTGCACCTGAAGCTCTTTCGTAAAATTCCAGTATTTTTTCTCTTTCTTCAAAGAGCCATAAAAGAGGGGTCATTGCTCCAACATCAAGTGCTTGAGAAGAAACGTTCAGTAAATGATTTAGTATTCTCGTCAGTTCACAAAACAAGACACGTAAATACTTTGCCCTAATTGGCACTTCACATTGCAACAATTTCTCCACACAAAGTGAATATGCATGCTCTTGTGACATTGGTGATACGTAATCAAGGCGATCAAAATAAGGCAAAGCTTGAAGATACGTTTTATGTTCTATTAATTTTTCAGTACCGCGGTGCAAAAGCCCAATATGGGGATCTGCCCTCTCGATCACTTCACCATCCATCTCTAAAACAAGACGCAACACTCCATGTGCAGCTGGGTGCTGAGGTCCAAAATTTAACATCATTGTCTTTAGATCGGGCATGTCCAGTAGTTTAAGATATTAAAATTGTATAGGCTAAAGTGCGCTCAAAGTCAATAAACTTCTTGCATAGGCTACAACTATCATTCAATAGAAACAAAAACTTTTACAATGGCTAATAAGTGTTGGTAAAACCAAGTCACTTTAGCTATAGAATGACAAAAAAGGTTTGCATTAGCCAAATTTTTAGTTGAAGTAGCATAAGAGGTTAAAGGAAAAGCTTTGTGTTAATGGATTCATTTCAGGTATAGTATAGATAATACCACAATACTTATAAAATGGATCATGTTGTTAATGCGTATAATAGACTTGACACTCCTATAGTCAGGGGAGAAGGGGCATATCTTTTTGATAAAGATGGTAAAAAATATTTAGATTTTGCTGCAGGTATTTCTACAACTTCTTTAGGGCATTGTCATCCATACATTACAGATAAGCTGAAAGAGCAATCGAGCTCATTATGGCACTGCTCTAACATTTTCACTATTCCCGAGCAAGAAAGGCTTGCCGAGCGTTTAACAACCCTTACTTTTGCAGATAAAGTTTTTTTCTGCTCAAGTGGGCTTGAAGCAACAGAAGCTGCAATTAAGTTTATTCGTCGTTACTTTTATTCAAAAGGGCAAGCAAAACGTAATCGTATTATTACAATTGAAGGAGGCTTTCATGGCCGCAGTATTGCTGCAATTTCTGCTGGAGGCAATGAAAAATCACGCGAAGGTTTTGCTCCGCTCCTTTCTGGTTTTGATAAAGTGCCAAGAAATGACATTAAAGCATTAGAAGAAAAAATCAACAATGAAATAGCTGCTGTATTTTTAGAGCCCATACAAAGCGAAGGTGGAGTATATCCACTAGACGTAGAATATCTTCAAAAAGTAAGGGAAATAACAAAAGCTCAAGGAATAATTTTGTGCTTTGATGAAGTGCAGTGCGGATATGGACGCATCGGTTCTTTATTTCATTATCAAAATGTCGGCATTGAACCTGATATGCTAACCTGTGCGAAGGCTATGGGTAACGGTTTTCCTGTAGCTGCATGTTTAGTGAAAGATTATATAGCAGAAGCAATTACTCCAGGAACTCATGGATCAACCTATGGTGGCAATCCACTTGCCATGACTGTTGGTACTGTCTCTTATACACATCTGACGCTGCCG
>NODE_75_length_2637_cov_4.539844
TTTTTTTCATTTGGTAAATTTCTTAAATATTTATGGCTAAACGACAACCGTCATCCCGCTGCTTGTTAGCGGGATCTCTTGTTAGCGCCGCGGCGGTATGACGGTTCGTGGCGGCGTGACGATAAGCTCGTCATCCCGCTGCTTGTTAGCGGCTAAGAGATACCGCGAATGAATCGCGGTATGACGGTTCGTGGCGGCGTGACGATAAGCTCGTCATCCCACTGCTTGTTAGCGGGATCTAGAGATACCGCGAATGAATCGCGGTATGACGGTTCGCGGCGGTATGACGGTTCGCAGTGGCATGACGATAAGCTCGTCATCCCGCTACTTGTTAGCGGCTAAGAGATACCGCGAATGAATCGCGGTATGACGGTTAAGTAGGGTGTCATCCCAGTGTCACGCACTGGGATGACATTATAGGAGCACTGGGATGACACCCTCTTGGATGGAAATCAGTGTCAGATAATTTCATGACACCAGTTGTTGTAAACTCACTTTTTCTCGATTTTTTGGTTTATCTTGTCTACCTATTTTGCCACTCTGCTGAACAGATACACTCAACTTATGGTCAATACATCTTCTATTAAAAATTGTACAAATTCATTGCCATTCCAGTAATTCATAGAGATTTTACCCAAAATAGCTTTAACATTACCCTGCATGATAGCAGAGCCAAGATGAGTATTTGCAGAACGAAATGCAATAGCTCTTACCATAACATTATCATCAGCAATAAAACATTTTATATGGTCAACTCCTATAACTTCAGGCTTTCTTATCTTTGCTCCTTGGATAATAAACCTTGGTTCAGGATTTCCAACTCCAAATGGTCCCAAGCGTTGCAGTTGGTTCCACAGAGATAAGTTTATTGCTTTAGCAGTTACTATACTATCAGCTTTTAAAGTTTTCTCATTTATAGAGTTTGAAAATCTTTCAGTAAAAAAATCATGCAAATCATTTATTTTGTCTTCTTTAATTGAAAATCCTGCCGCCATACTATGGCCACCACCTTCAATAATCAAATTTATAAACTTTGCGGAAAGGACTGCAGCACCGATATCAACTCCCAAAATTGATCTACAGCTTGCTTTTCCTATTCCATTATTTAAAGATATCACTACTGTTGGCAAGTGAAACTGCTCCTTTAGCCTTGATGCAATTATACCAATTATTCCCTGGTGCCAATTGCCACTTATCATTATAAAATTCGCACCTGATTGGGCAGACTTTTCCGCTTGTGCTGTAGCTTCCAAGAGAGCCTCATTTTCTAACACTTTTCTTGCATTATTCAAATCTATTAATTTTAGCGCGATTGAATGTGCCTCTTCATCATCATCGGTGGAAAGCAACCTTGCACCAAGCGATGCTTCTCCAATTCTTCCTCCAGCATTTATGCATGGCCCAATACTAAACCCTAATCGAGAAACACTTGGTTTTTCAAGGATTCCCAAAGCATCAAATAAAACACGCAAGCCAACGTTTTTTCTTGTTGACATAACTTTTAATCCTTGTGAGACAAGTGCTCTATTGAGGCCTGTGATCTGCATAACATCACAGACAGTTCCCAGGGCAACCAAATCCAACAGATCAAATAAATCTGGTTCTTTTTTGTTGGTAAAAAATCCTTGCTCACGTAGGCTTTTATTAAGAGCAACAATTAGCAGAAATGACACTCCAACTGCTGCTAGGTTATTATAAGGAGAGCTCTCATCAAGGCGGTTTGGATTCACAACTGCTACGGCGCTTGGTAATTTTTCCGTACCAAGGTGATGGTCAACAACTATAATATCAAGACCAAAAGCCTTTGCATCTTCTATTGGTTGATATGCAAGCGTACCACAATCAACGGAAATACATAAATCAATTCCATTCTTTTTAAGTTGTAATAAAGCATCTGTGTTTAATCCATAACCCTCATCAACACGATCTGGAATGTAGATTATAGAGTGTATATCGATTGCTCTCAGGTACCTGTTAATCAATGCTGACGACGTTGCACCATCAACATCATAGTCACCAAATATTGCAAGGTTTTCATCATTTTTTATTGCCCGTATTATACGAGAAACAGCTTTATCCATATCAAGAAGGTGAAAGGGATCTGGTAATAGCGATCTGATTAGTGGATATAAGAAGTCGCTTGCATTTTCTATGTTAACACCACGAGTAACCAATATTCTTGCTAATATTTCTGGTAACTCAAATCTCTGTGTAAGAGTTAAGATTTGCCTTTGATCTGCTTCTTGCAACTTCCACAATGCATTTGTTATGCTGCGCTTTTCAATTTCAAGTAGCATATTCTTTCTTTGTAAATAAAACTACTTTACCAGAATTTTTAAGCTTGTTCTATAATTGTATTAGACTTCTGCATAACCTAAACTAAGTAGAAAAAAGGTATCATCTAAGTAGCTGACACTGGTCTCCATCCAAGAGGGCAGTAGCCCCTTCGGTGTCATTCCAGCGCGTGACCAGGTCTTTTTAGCTATCATAGGATGACAGAAGCAGACACTCCACTTTGTCGTTCCAGTGCCTCCTTTTTTTGTCATTCCAGTGCCTTGACTATTTGGATCCAGGAAAAAGAATGGTGTCATCCCAGTGCCTGTCTCTTATACACATCTGACGCTGCCGACGAAGAGG
>NODE_76_length_2633_cov_4.957746
TTTTTCAAGCAGAAGACGGCATACGAGATTCGCCTTAGTCTCGTGGGCTCGGAGATGTGTATAAGAGACAGCTCAACTCTAGAGTACGTTTTGGCGATCCTCCTCTAGTATTCTCACAATCCATAGACTCATAACCACTTGTTGTTGCCTCAGCTTTAGAGCTTACGTTTTCAGCATCAGTCGCCTCCGCTGAAGAGATACCGCTGTCTTTATTATCTTCGGACTTCATCTTTTCAGCTTTTGACGTACCTTTAGCAGGCCATTGCTCTTTCCTAAACGACTCTACTTCCGAACCATCATAATCACGGTTAATCCAGTATCCACCTTTGTCTTTTGTAATTGAAATATATTCTAATACGCTTTCATCGGGATAACAGGTTTTAATTGCTTTTTTAGGGGATAACCCATGTTCTTGCACCTGAAAATTTACCCATTTGTCCTTTTCAGATTTCACTGCCTTTTCGACGATGTTAATGTCGATATCTTTTATTTCTACTTTTCCCTCATGCTCCCGACTAAAAAGTTCTTTTAAGTTAAGTAAGGCACCACGACTTATATTAGCAACAACTGTTGTTTCTTGGTTTTTCTCACAATTAGAAAGAAATTGAAATGGAAACTCATTGAGATCATAGGCTTCTTCCTTATTGACACGATACTCTTCTTTCGTTTTATCTATTATCTCCTCTAAATACTCTTTTACATCAACACTATCATCAATTAAACTAGCAATCTTCCCATTTTTTACAATAAAGTTAGTATGAGGAGGATCCAAAGCATAATTATTTAAGTTAAACCAATAAAGCAATGCTTTAAACAACTTTTCTTCTTCCTTTTCCTTAGTAACTTGCTGTTTTTTAGGTTCCTCATTAGAAACCTCAGGATTTAAGAATGTTGAATCATCCCATGCTATAGGAGAAGAAATCGATGATGATCTACTCAAAGATAGCTGTGATTGATCACCAGTGGATTGACTTGAATCTATTTCCCCCGGCACCAACTGAAACAGCCCCCCTTTTTTCCTTCCTCTCTTTCTGATCCTTGCCTGAGAGGCCTCTCTAACCCTTCACCACGACTTCGCTTGGGAAACTCCTGTGTCGGTGATGACAATTCAGTTAAGCCAGAACTTGGACCACCACTTGAAGAACCAGAATCCTTAAGTTGTGGAGGTGAATCACCAAGACCACTATCTCTGTCTCCTCTAGATTCAAAAAACCTAGCTCCAGTTTGTTCAAGCGGTGTTCTTGGTGGCTCTGCATGTGTAGGAGAATTGAGTGGAGAAGTTACCGTTGAGGAGGATCGACTCGAGCTACGTCTCTTAAAATTCTCAAGATCAACTGCAAATTCAAAACGTCCGTTTATTTGATTATATGCAATTGGAGACCCCATAATTTTAGGAAGTAACTGAGCAATCTGCTTATTAGAGAAAGCATAAACTGGCTCTTTACAATTAGCAAATTGTGGATTTGCAGTTTTGCCTCTAATATCACTTATACAATGAAAACCATTAAATATTCCTCCATTAATCTTTGATGCATCCCTAGAACTTAAAGATTTCAACTGACCATTCTCTTCTATAAAAGGTATAAGAGCAAAACTATGCCCATTCTTTATTTTGTTTTTGTTTGTAAAGTCATCATAATCATACCCGTCAACAAACTTTCCTGTCGCTTTAAGAATTAGTTCACTCAAAACATTTTTACAATTTTCAACTTTAGACTCTACGCTGCCTGGAGTTCTAAAATCAAGCGCTACTCGCCCTTTAACATATTCTGTTACACTCCTGACTACCTTATCACTCACATTTTTAATGTATAACATACCATCTTTATATTCATAAAAGTCTGAACTCTTAAGACCACACGCCTCTAATCTTGAGTTAAATTCACTGATATAAAGACTCTTCAATAGCTCAAAAATCCTCGAATTATACCTTTTTTCGAGGTACTCGTTGCTAAAAGCTATACAGTATAGATAAGGACTACCTATCGCTCCTGTTCCAACAGTTCCATTGACCCATTCATATGCTTGTTCCTTCGTTATTCCTACTAATTCTTGTAGAAGTGCAGCCACTTTAGATCTCACAGCCCCCTCAAACTCATTAGCAAAATGAACCTTCAAGTTACGAATTACTCCATTATCTGTAGAATCTGCAAGCTTTACTTTCACTATGCCATTACCTAAATCCTCTTTATCAGGATTAGCATCTAGAACAAATGGAAAATAGTTTAAGTTATAATATTCACTTGCTACCTCAGTTCCATCACTGTAGTGCTGCTTTATTATCTCCTCTCCTATTCTTCGCAGATATTCTTTTGTATTAGTACCACTAGCAAATAAACCAACAATCTTTTTACCTTCTACAGTAAAATTAGTATTGACCTTATCAATACCATAATTATTTAAGTTAAATGCGCTAACTAGCTCTTTTGTAGAATTACCCATAACCCCCCCTACTAAAATTGTGACGAAACAACATTACTTACTTTTACCTTTACTACTGCCAGCACTAGTAGAGCCACTACTCTCCATTTGCGAGCCAGGCTTGCTACTTTCACGTCTCTGTCTTTCACGTGCCTCAAGCATTACCGGATTAGAACCGCTATACTTTTCATACCTGCTGCTTGGAGTAAACC
>NODE_77_length_2630_cov_4.408539
AATGATACGGCGACCACCGAGATCTACACTATCCTCTTCGTCGGCAGCGTCAGATGTGTATAAGAGACAGGGGCCACACTGTTATAAAATCTGGAGCAAAAAAAGTTAGGCGTCTTTCTGGTGATTCCGTAATTGCTGGATTTGCCGGGGCAACAGCCGACGCATTTACTCTTTTTGAAAGATTAGAATCTAAACTTGACAAGCACCCAGGGCAATTAATGAGAGCATGTGTTGAACTTGCAAAAGACTGGAGAATGGATAAATATCTGAGGAAATTAGAAGCTATGATGATCGTTGCAGATAAATCTATTTCATTAGTAATTACGGGAACAGGTGATGTTCTTGAACCTGAAGATGGAGTCGCAGCTATTGGCTCTGGGGGAAATTTTGCTCTATCTGCAGCAAGAGCTTTAATTGACATTAAAGGAATATCAATAGAGGAAATTGCGAAAAAGGCTATGAAGATAGCTGGCGATATATGTGTTTATACAAATCATAATGTAGTTATTGAAAAGATAGAGGAGTGATATGTCTTCCAAGCAAAAAACTTTATGCACCAATTTTTCCAATCAGCCCATAACCCTTTCAGAAGGGCGGTCTTGTAGTAGTGACACCTACGATGAAAAAGATAACCTCTATAAAGATACTAAGAGTGGTTTTGATTCAAATGACAGCGATGTTCAAGTTAATGACAGCACTCAAGTTTTGTTAGATGACCTGCCACCACAGAAGATAGTTAAAGAATTGGACAGATTCATAATCGGACAGGATGATGCAAAGCGTGCTGTTGCTATTGCGCTCAGAAATCGTTGGCGTCGCAATCAGGTTCCATTTCCATTGCGTGATGAAATCATACCTAAGAATATATTGATGATCGGTCATACAGGGGTTGGTAAAACTGAAATAGCTCGTCGCTTAGCAAAACTTGCCGGTGCACCGTTCATAAAAATTGAGGCAACGAAGTTTACTGAAATAGGGTACGTTGGACGTGACGTTGATTCGATAATACGCGATTTAGTTGATGCAGCAATAGTTTTAGTTAAAGAGAAAGCCCGTAAAGCCTTAGCTAAAAAGGCTTTAATTTTAGCTGAGAAAACAATAGTAAACTCTATGGTAGGCGAAAATGCAACCGAAGAGAGTAAAAAAATTTTTAGAGAAAGGTTGAGGAATAAAGAGTTTGAGGACGGAGAAGTTTCTATTAACGTCAGAGAGAGCAAGAGTATGTTACCTACTTTCGATATACCAGGCATGCCAGGTGGGCAAGTTGGTGTGATGAATGTAACAGAAATAATGGGCAAGATGTTTAACGGGAGCAAAAAAACAAAAACTATTACGGTGAAGGTAAAAGAAGCGCGTGAAATATTAATTAATGAAGAAAGTGAAAGGCTAATGGATGAAGATAAGATAATCAAAGAAGCCATTGATCTTGTTAGTAATGACGGTATAGTATTTTTGGATGAAATAGACAAAATTGCAGCGCGTACAGAAGTAAAAGGTGAAGTAAACAGAGAAGGAGTGCAACGCGATCTGTTACCATTACTTGAAGGAACAACTGTTACAACTAAGTATGGCCATGTAAAAACAGACTATATATTATTTATTGCATCTGGTGCTTTTCATCAGTCTAAACCATCTGACCTCTTACCGGAATTGCAGGGCAGATTACCGATCAGGGTAGAACTTAAGGCACTTACTCAAGAGGATTTAATAAGAATATTAAAGGAACCAGAATCTAGTTTGTTAAAGCAGTACATAGCTTTAATGAAAACAGAAAATGTGACACTTGAGTTCACTGATGATGGTATAAAAACCATAGCTGAAATAGCGTTTACAGTTAATAGGCAAGTGGAAAATATAGGCGCAAGAAGGCTTCACACTGTCATGGAGAAGCTTTTAGATGAAATAAGTTTCATTGCTTCTGAGAAAAATAGCGAAAAATTCATTATAGACAGCAAGTATGTAAAAGATAAACTTGAGTCAATTTCGAAGCAGCTTGATTTATCTAAGTTTATACTTTAGGAAAAACGAAAAGCCTACTTTAAGTAGTATAGAGAGTGTTCAGAAGATTAGCCAGTAGACCTAAAATTTCAGCTATATTCTTTAGGCTGTTTTTCAACAGTAGAATGGTGTGCTGCGACCTCTTGCTTAACATCTAAGCTTAAGTCAATTATTGAGATATTTTCTTCATCATAATCTATGTCTTTTATTAACATATCGTCAGTAATAGTCAAAAGGTCAGGCGGAGAAAGAATAGTTCTTTTATTACCAGCTCTCATTCCCACAACTCCAAGCTCTATAGCAAGTGGTATTTTTTTATCGCCAACCCTAAATTGCACTGTTTGATCTTTGACTATATATTCCCCATTATGCTCCTTTACGCTATATTTAACCGATATCTCATCACCGCACCTTACTTGTTTTCCAGTCTTGTTAATTAAGTCATTAAAAACCATCAGATTATTTACTGAGTCGGGATATTTATCCTTTACTTCGATCAGTTTGACGTAATAAGAATTAAAATTCATTTTGTTCTCATTGGCAATAGTAACTACACGCTCTCCGCCTTCTTTCATACCTATTACCCCTAAACTCACTTCTTTTAGGTCTGTCTCTTATACACATCTGACGCT
>NODE_78_length_2609_cov_4.766983
CAGTTAAAAGAGTGGAGATTTTAATGATTTACCTCAAATCTAATTAAGAGTTAAAGTGAGAAGATGTTTTAGTTTTTATGCACCTTCCTCTCTACTAATTAAGGCGTTCTTTTTATTTGCGGCTTTTCAGACGTACGATTCTGCTTAGCAACCAATCCGGTACTTCTCTACCCTTTTCCCACTTAGCAAACCTCATCTTTTCTTTTAGGTAGTACTCTCTGTAAGCTTTTACTGAATGACTAGACTTATATTGATCTGGTAACGCCTGTACAAAAGGCTTTATATCGGTTGATTGAAAAACAAGCAAATTCTTATTACTATCACACCAATCTATAACTTCTTCTGATCTATGTTTTCTTTTATATCGCCAAGTATACTCTTTGCACAGCTCCCTTCCGTATTTTATTAACCAGAAAAAGTTCCCTTTGGATTGTCTAGCCCATAGAGAACAAGGGTGGTTTTTGTGAGTAAGTTTATATGGAACTTCTATATTCTGGTCTGTGATGCTGACTAAAGGATTTGGCACTTTTAATGCTATTGAAAAAACATTACTCAGTAACTGAGCAGTTTCTAATAGCATTTTTACTATATGCTTATCACATAACATTTTTGCCGCAATCTCTGGGTTTTCATCTAGTACAAAGATGTTCATCTAAACATCCAAAGAGCTTAAGTCTTTAATTTCATTAGCTGTAAGACCAGTAGTTTGAGCTATGATATCAATAGAAACTCCTGCTTTAAGTAGATTCTTTGCAACTTCAATTTCCCTCTCTTTTCTGCCTTTTTCATGTCCGATGAGGATGCCTTTTGCAGTAGCATCATCAAGTTTTTGAGCAAGGACAGCCTGTTCATCAAGAATACGTTTTATTTCCTGTTCATAGGCAATAAATTCTTTTTCTGACCAGTTGAACCTATTTAGTTCTTCATAGGCCTTTTTAATTATTAGATCACTACCTATTATTTTTTCCAGCTCTTCTTCACTAGTCTCATCTGCATATCTAAAGAAGTAGACCCATTTTTCAACTATACTTGAAAGCTGATCTTCTTTGGTTTTTGGAAATTTAGGCAACTCAATAAATATAAAGTAAAAATCTTTTAGATCATGTTCATTAGTATCTTCATCGCGAATGGTATGCTTTGACTTATACTCAGACTTATCAGGAAATAAAATACAGTCTGCTATAGCAATAAAGATAATTTCCTTAAGGTCATGATATTGATCGCCTTTGTCAGCCTGTCTTGAATAGGCTTTAGCAGCATAGTATTGAGCACGTTTTTCAAAGCCCTTAGTTTTAGCGACCTGCATTTCGACTATCACTTGCAGCCCATTTTTATCTCTACAAAGAACATCAACAATGCTTTGTTTTTTAGAAGCAATATCAGGATCTTGAATAGTACTTAAAAACTCTATATCCTGTATTGCATTTGTTCCAGCAAAGCCGAGAATATCATTAAGAAAGTGAATAAGGATATCTTTATTTTTTTCAGTACCAAAGATGCGCTTGAACGATATATCATTCTTGGGATCGAGAAACTTCGAAAGAGTCATAGGAAATCCACTTAAAAAGCATTAATAATTATACACAATTGTGAAGAAATATTCAACTAAAATTCAAACATAGAAAGAAGCATCCCTTTTGTATATCTTTATTTGGTAGTATTAACCTGTATAATATTTATGGCAAATATCTCGATAAGGTACAAAATAGCACAAAAAGTAAGGAGCTGGAGGTTAAAGCGAGGTTATACTCAAAAAGATTTAGCGGGAAAAATTGGCGTAACGTATCAAGTAGTACTACAATATGAAAAAGGAACACGTAAAATTTCGATTGAGAAATTGTATGCTATAGCAGAAGTGTTATCGGTTGGCATCATAGATCTTATTCCTGTATCAAGTGAAAAAATTTGCCTTAAAAACGAAGAAGAGGAAATATTAAATCTAGTAAGAAAATATAAAACGATTAATGATCAAGAGTTGCGCAAGGTGTTTTACTTGCTAACAAAATTTACCCGAGTTGGTGAGAAAAGTAGTAAAAAAGCAGAGAAGGTAAAAATTGCAAAGGGTATGGTTAAAGCAGGAATTTCTGTTGATATTGTTTCACAAGCAATTGGCCTCTCTGCTAATGAGTGTGTTGAAGAAAAAACAGGTTCTATCTACTACCAAATAGGAAAAAAGATAAAAGAATGGAGGCTAGTGAGAGAGTATACTCAAAAGGATTTGGCTGAGAAAATGGATACAACACGTGATGAAATAAGCAACTATGAGCAAGGACGTGTGGCCATTCCACTGGAAAAATTATATGCAATAGCAGAAACATTATCAATTAGCATTACAGATCTGCTCATAGAGGAAGATGAGATAGTAGAAAGTGAGCTACCTGATTTAATAAAAGAATACAAAAAAATTGAGAGTCAAGAATTACGCTATGCGCTAATAAAATCTCTGTTTGAAAGCATACAAATTTGCGAAGAAAAAGTGAAAAGAGCAGAAAAGATGAAAATTGCAAAGGATTTAGTGAAAGGAGGAATTTCTACCGATATTATTTTGCAAATAACAGGCCTCTCTTTAGGCGAAATTCAACAGATTTAAAATAAAAAATCAGTATATA
>NODE_79_length_2605_cov_4.742089
TGATACGGCGACCACCGAGATCTACACTATCCTCTTCGTCGGCAGCGTCAGATGTGTATAAGAGACAGATATAAGAGATATTAGTGCTAGAAAAGGGTGCATACTACCTGGTGCAGTAACCATACCAGCAACTGCAGTAAATACCACAAGATACATTATCCTTGGCTTCAGCAAACGCCAAAAATCCAGTATTGTTGATTCAACATTTAGCAAAACACTTGTGTACATTCTATTTTACCACTGGTGGCTTTTCGAAAGTATGAAAAGGCGGTGGTGAAGATACCGTCCATTCCAAGGTGTCACCTTCCCAAGGATTATCTCCAGCTTTCTTGCCCCATTTAAAAAGATGTATAACTATAAACACAAAAAACATAACTGAAACAAAGGACATATACGAACCAATTGAGGATATATAATTCCAAGGGATAAACGCATCAGGATAATCAGGTATACGCCTTGGCATACCAGCTAATCCTAAGAAATGTTGAGGTAAAAAAGTGATATTGGTGCTAATAAAAGTAAGCCAAAAGTGGATTTGACCTAAGCGCTCATTATATTGTTTACCCGACATTTTACCAATCCAATAATAAAAGCCAGCAAAAGCTCCAAATAATGCAGCAAGTGACATGACATAATGGAAGTGAGCAACAACATAATAGGTGTCGTGCAGGAGCTTATCTATTCCACCATGAGAAAGAATTATTCCCGTTATGCCACCGCCAACAAACATGAAAATAAAACCTAGTGCAAATAGCATAGGGGTCTTAAACTCAATTGCTCCACCCCACATAGTTGCAATCCAGCTAAAGACTTTTACACCAGTTATAACACCGATAAAAATTGTGGTAGTGCTAAAAAATGCAGCAGCGTCAGCACTAAGCCCAACAGTGAACATATGGTGAGCCCAAACCATAAAGCCAAATACTGCTATACCTATCATTGCATAAACCATCCCTATGTAACCAAATACAGGTCTGTGAGAAAAAGTTGATACAACCTGACTTATGATGCCAAATGCAGGAAAAATAATTACGTAAACTTCTGGATGACCAAAAAACCAAAATAGATGTTGAAATAACACAGGATCGCCGCCACCGGCAGGATCAAAAAAGGAAGTACCAATATTGCGATCAGTAAGAAGCATAGTTATAGCACCGGCAAGCACTGGTAAGGCAACAATCAACATAAATGCTGTTAGCAAGACAGACCAAACAAACAGTGGCATCTTAGTTAATGACATTCCTTTTGTGCGCATGTTAAATATAGTAACTATAAAGTTGATCGCCCCAACAATTGACGACATACCAGCAACATGAAGTGCAAGTATAGCAATGTCAACTCCTGCACTTGGATGGGACATTACCTGTGATAGAGGTGGATATAAAGTCCAACCTGTACCTGGACCTTCACCAATAAACACTGAGAGAATGAGCAAAATAAAAGATGACACTAATAACCAAAAACTTAAATTATTCATACGAGGAAATGCCATATCTGGTGCGCCAATCATGAGAGGTACAAACCAGTTACCAAATCCTCCCATGAGGGCTGGCATTATCATAAAAAACACCATTATCAACGCATGCCCTGTAACCATTACGTTATATAATTGATAGTTATTGTTAAGTATATTAATGTGCATTAGCTGAGTGCGAATAATCACCGATAATAATCCACCAATAATTCCAGCTAATATGGAAAAAATAATGTACAGTGTCCCTATATCTTTATGATTGGTGGAAAACAACCAACGCTTTATGCCCTTTGGTACGTCACTCATATCTATACTCCAAATTTAACTCACTAATTTTCTATTTTCAATCCACTTATTAAAATCTTCTTTGCTTACTGCTTCAACAACAATTGGCATAAATCCATGGCCTTGACCACACAATTCGTAGCACTGCCCATAATAAACACCAGGCTTTTTGATATTAAACCACGCCTCATTCAGCCTACCTGGTATCGCATCAATTTTTACACCGAAAGCCGGTACTCCCCAACTGTGTATCACATCTCCTGCTGTAACTTGTAAACGAACGTTAGTATTAACGGGTAAAATGATGTTGTTATCAACAGAGAATAGCTTTAAATCTCCTTCGATAAAGTCTTCTTTTCCCTTAATATAACTATCAAATGACACACCTTGATATTCTGGATATTGGTAACTCCAATACCATTGATGGCCAATAACTTTCAGTGTTATATCAGCTTTCGGTATTTCTTCCTGTAGCTTCAGTAATTTAGCGTTTTCAAAGGCTAATATTCCAACAATGATAGTTGGTATAACAAACCAAATAATTTCTAAAGGAACACTATGGGTAGTTTTACTTATGTTTGTTACTTTGCTTTTACGAAAGCGAAACGCTATATAAGCAAGCAGCGCCCACACAAAAAGCATTATTGTAACCATCACAAGCATCACAAACGAATGTGACCTAACTACAGCCTCCATTACTTCAGTTGCAGGAGCAGGAAATCCAAATTGCCAGGAAGTAGGAGCAGAGGCAACAGATATATTTGAGTAAAATATTATCAATAGTGCAAATAACTTCACCATATCTTTTGTTTGTTTGCTATAAAACTAAGTGATATACTGTATAAT
>NODE_80_length_2589_cov_4.339570
GTTGTAGGAGGCGGGGTTGAACAAATACTTGATATGGAGATTAATGAATTTATCTTATGGCATAAAGCAGCGAGGAAGGTACAATGTCAACATTATCTATAAAAATCGGAGCAGTTTTAGATGGCAGTTTCAGTACTGTAATAAAAGGAAGTAGCAGTCAACTTACTCATCTTGGTGAGAATATAAGAAAGCTTGACTCATCTTTAAAATCAGTATCAAAGTTTAAGCAGTTAGGTCATGATGTTTTGACTAGCAAGAGGTCATGGAAAGGCTTTGAAGATCAAGTAAAATCTTTAGCTAAACAAATGAAGGCAATAGAGAAACCGAGCAAAACTTTAAAAGCAGAATTTGACAAGGCCAAAACTTCTGCAATAAAAGCAAAAGAGGCTTACCTAAAGAAGAGAGAATCATTGCATTTGCTCAATGAAGAAGTAAGGAAAAGTGGCAGAAACATTAAGTCATTAGTAAGTGATCAATATAAACTTGGTTCTTCTATTGAAGTACTAAAAGGTAAGTATGGTAAGCTTGGATCTGCAATACGTAGTCACCAAAGTTTTTTAGCAAGTAAGGCACATTTTAAGTCACAAATTATAGAGACTGTTGGACTAGGTATTTCACTTGCAGCGCCAATTAAAGTTGCGATTGATTTTGAAAGTGCTATGGCTGATGTTAAAAAAGTAGTAAAGTTTGATGATGAAACAAAAGAAGTTGACAAATTTGCGCAGAAACTAAAGGAGATGTCACATACTATACCATTATCAGCTGCAGAATTAGCACAAATAGCTGCAAGTGGTGGTCAACTTGGTATCAAGAAAGAAGATCTTTTTAAGTTTACAGAAACAGTGGCAAAAATGTCAACAGCATTTGATATGTCTGCAGAGCAGGCAGGTGATTCCATAGCTAAACTCTCTAATGTTTATGGAATTGATGTTAGTGAAATGGAGCATGTTGGTAATGTAATCAACCACTTATCAGATAACACTGCTGCTAAAGCAAAAGACATGGTTGAAGCTCTAGCAATAGTTGGTGGTACTGCAAAGCAGTTTGGATTAAAGTTTGAACAAACAAGCAGTTTAGTAAATGCTTTCATTAGTTTAGGCAAACAACCAGCAAAAGCTGCAACTGCTATAAATGCTCTACTTAGTAAACTTCAGACTGCTGAAGAACAAGGAGGGGATTTTAAAGCAGCATTAGAAGAAATGGGAATAACTGCAGAAGAAATGGCCCAAAGAGTAAGCGAAAATGGTCAAGAAGCATTGCTATATTTTTTCCAAACTCTAAAAAAAATGGATAACCAGGAGCGTTCTCAAACCCTGATGAAACTTTTTGGCCAAGAATTTCAAGATGATATTGCATTATTAGCTGGAAGTTTTAATAAGTATGAGGATGCAATAAAATTATTGACTAATACAGAAAAGTACAGAAGCTCTCTGCAAGAAGAATTTAAAAATCGTGCAGACACCACAGCCAGTAAATTACGACTTCTTCGAAATGCAATAGCTGAAGTTGGTATGAACCTGGGCTCAGTGATGCTGCCTACTTTAAAATCTATAGTTGAACTTTTACAAGAAAAAACTAGATATATAGCAGAGTTTGCAGAAAAATATCCAACTTTAACCACGGCGATCATGGGTACTGTAGCAGCTTTGATAAGTTTAAAAATTGCAGCAGTAGGACTAGGATACGGATTTACATTGCTAGGAAGTACGATTTTTGGTCTGAAAGCAAACCTACTTGGAGTATTTTCATTTTTATCAGCTACAGTTTTTCCTGCAGTTATAACAGGGCTAAGAGCAATAACACTCGCTGTAATGAGTAACCCAGTTGGACTTTTAATAGCAAGTCTTGTCACTGGTGCAGCTCTTGTTATAACTAACTGGCAAAAGGTGAAAGACTTTTTCTCTAGCTTTTGGAAATCGATAATAAAACCCATAGAAGAAGCTTTTTCATGGATGGGAAATACAGTTAGTAGCACATTTGGAAAAATCTCTGAAAATAGTCCACTGAAAGAATTTGAAAAAAGAAAAACTGAAGTAAAAGCAGTGCACACTCCCCTAAAAAGTAATATTCTCAACAGTGGAAATCCTGTGCTAGGTAACAGTATAATTAAAGAATTTTCAAAGAGAAATAAAAATAGCTTCAGAGTCAAAAGCCTTATTGAGGAGAAAAAGTCCACAGAGAGCGATAATGATAAGATATTTGCAGACTTTGCAAGGAGTAAGTTTGAAAATAAAGAACAAAAAACTATGAATAAAACTCAGAACATCACTAATAATTACACTATCAGCATTAAAGCAGAGCCAAATCAAGATGTTCGTAGTCTTGCAGATGAAGTAATAAAAAGGATAAGAGAAAAATCAAGAGATGTTATGTTTGATACGGTAGATTACATATACTAATGTTATCATTTGGTCCATATAAAATTTCCCCAACAAGCTTAAAGTATAGCAAGGAGAAGCGTTGGAGTGTGGTCGCTGTCTCTTATACACATCTCCGAGCCCATGAGACTAAGGCGAATCTCGTATGCCGTCTTCTGCTTGAAAAAAAAAAAAACAACTAAGTGCCACCGAGACTGTACCAGACCCCGTA
>NODE_82_length_2549_cov_3.655744
CAAATACAGTATTTGAAGAAATAAAAGATCTTACTAGTGGTAGTCATATAAGTAACAGAAGTAACACTTTTGTATTTGATAACTTTCCCTATCAAAGTAAAGATAAAAACTGTAACAAAGAAAGTAAAGGTCAAAACTGTAACAAAGAAAGTAAAGGTCAAAACTGTAACAAAGAAAGTGAAGATCAAAACTGTAATAAAGAAAGTGAAGATCAAAACTGTAACAAAAAAAATGAAGTGTCCGAAGAGGACATTATCAAAAGCATTGTTAGTAATTTATTGTTAGAAGGTGGGAAAGTAAAACGCCATAATTTTTTCGATGGGAATGAGTTTGAGCAGATAGTTACTTGTAATGGATTTGATGATGGTCTTTCTGAGAAATGTAAGGAAATTGAAAGCAAGCTAAAAGGTTTAGCATATGAAAGTATTGTAAACAAAAGCAAGCAGACTCAAAATGTATTAGGAGTAGACAAGGATAATAGATATTTTTGTATAGAGTACTCGCAAGATAGTATTGTTGAAGTTGCAGAAATCCTAAACAATGAAAAAGCCAAAGACTTAAATTTAAGAGTTGGCATACTCAAAATTGGAGAAAGTATAGTAAGAGTTGAAAATGTAGAAGAAATAGGGGGAAAAAGAAATTACATGGATGTCTCAAAAGGTGGTATTGAAATGTCTTTTACTACTGAGGTAGGAGAGATAAGTATTTATCTAAGTCCTAGTGAGAAAGGCAGCAATAAAATAAAAGTGGAGATTGATGGGGAAAACAGAGCAAGGCTTAATGAGTTAAAAAATAGGGGAAAAAGTTTAGGGGAAAACTGTCTTTTAGGAGGAAAAAGTGTTGAGGAAGCTATAGAGCATGAAAGTTTTGAAAGATATGGCAGTGTACCTAACACTGCTATGAAGGAACCTAGCTTAGGTTGCGTTGCTAACATAGCAAGGGGGGATAAGCTTGCAGAGATAAAATGATGGGCCAAATTGGCAGTATTTCGCTTTTGTAATGTACTTCAAAATGGTAGTATGCAAGCTAGATAGAACTTAATTGACAGACAAGAATTAACTGATGGAAAAATTGACATAATCAAACAATCACAGAATAAACTAGTGAATTTTTTGAAAAGTATATAAAATTCAAGTTTAAGTAAATAGCATGGCACTTAGACTCATTCCAGACAACCTCGATATCAAGTTTAGTAAATATAGGGATTTGACTGCATTAATTAGCATTATTCTTATCATCTTTTCAATATTCACTGTTGTGCTGCGTGGAGTGAACTTAGGCATAGACTTTGCAGGCGGAATTTTGATAGAGATAAAATCTTCAGATGAGAATCACTCTATTCTCGATGCATTAAAAGAAAATGGTTTTACAGTGCAGAGTTCAAAAGCGGGTGATAATTTAGTCATGCGTTTTAAAGATGAAGGAGATGAAGATAAAATCAAAAAGATAAAAAGCATACTAGAAGAAAAGCTGGGGAGCTCAATAAGCTATCGTAAAATAGACTATGTTGGCCCACAAATAAGCTCAACACAAATATTTGAAGGAATGTTATCCATGTTGATCGCGATTGTTGGAATATTTTTTTACGTTTGGTTTAGATTTAATTGGCAATGTGGATTCAGTGGAATAACAGCACTGATTCATGACGTGATTTTAACTGTTGGTTTTATTAGCCTAACTGGCATTGAGTTTAATATTTCATCAGTTGCAGCTCTCCTTACTGTCATTGGTTATTCAATCAATAACTCAGTAATTATATATGATCGGATTCGAGAGTATCGCAGGAGTGGTAAAAGTGGGCGGATGAGTGAGGTAGTAGATGCAAGTATCAACGCTACATTATTTCGCACTATATTAACTTCTGGTACAACCCTTCTTGCTGCTCTTCCTTTGGTATTAATCTGCACAGATGCAGTGAGAGACTTCAGCTTGATCATTTTTTTTGGTATTTTGATTGGCACTTGTTCTGCAATATTTATTTCTGCTCCTATATTGACCTACAGAGCTTTGATAAGTAGATTGTAGAAGTGTTTAGTCGCGGTATAATATCAACTTATTATCTCTTATAGTGAAATGAAAATACCTTAAAAAGCTCATTCCAAGTAGTGAATGAGACATAGAATGAGTGTTAACGCTTGCCTGTACATCATTAATCAAAAAATTTCCTATTTTAACTTGAGGTATTTGAACCACTCCAGCTTTTATTTGACCTTTCGCAGTTTCATATATTTTAAAATCCTGAACATTTTGTAAGTTAATACCAACATGTAATGCGTCTTTTTGTGATAGAACAATATCGGTTGCTCCAGTATCAAGCAAAAACGTTATATTGCGATCATTGACTTGAGCCTGAATATAAAAGTGTCCATCATATGACTTCGTAAATTCAATACTTCCACTATTCTGACCGCTATTTTGAATTCTTCCTTTATATGGTAAAAAAGTACTGAGAAATCTGTCGCTTAGTTTGTCCCTTTGTGAATCAATAAGCATTGCAGTAGCTGTCTCTTATACACATCTCCGAGCCCACGAGACTAAGGCGAATCTCG
>NODE_83_length_2546_cov_4.819360
CATTTAATTATTCCAACCCCACCTGCCATTCCAGTGTCACGCGCTGGGATGACATCAAGTAGAGAAATGACACCAAGCAGAGCTGCCTCTCTTGAAACCGTAAATCTAGTGAGAAACAAAGTAAAAGACAGTGACTTAATAGTTGCATTTGGTAGCGGCACCGTTAACGATATCTGCAAATATGCAAGCTACCTCGAGAAAAAAGATTATATATCCTTTCCAACAGCCGCTTCTATGAATGGATATACATCCGCAAATGCTTCAATATTAGTAAATGGATATAAAAAATCGTTCAAAGCACATCTTCCAAGAGCAATATATATAGATATAGACATACTTGCCAATGCGCCACTGCGCCTCACATTAAGCGGATTTGCAGATTTCATTTGTCGTTCAACAGTTCAGGCTGACTGGCTACTATCTCATTTGTTGCTTAGCACAGAATACAATGAATTACCTTTTACACTTGTTCACGATTTGGAGCAAATTTTGCTAAGAGAATATACGGCGCTTACTAAAAGAAGTGGAAAAGAGGTCCTATTACTTATGGAAGTTCTACTAATTTCAGGACTTGGAATGGTGATGTCAAAAGGCAGCTATTCTGCAAGCCAAGGAGAGCATATGATAGCTCACGCAATGGAAATGGTAACAAAAGATTATTCCTCACTACATGGTGAAAAAATTGCTGTCACAACGATTACTATGGCTAATTTACAGGAAAAGATATTATCAATACAAAACCCGATTATCAAACCGACCACTTTAGATGTAAAACATATAACTCAGTACTTTGATAATATCGAATTTGTAAGAACTTTTGAACAGAAGCAAATTATGCAGCAAAAAATCCAAGAGATTATTTGTAAAGAATGGCATAATATTTCCAGTTTAATTAAGCAAAATTTACTACCTGCAAAACACCTGCAAAAAATATTTGAAGATCTATCAATTCCACACTTACCAGAGCACCTCAGTTGGAATAAAGAACAATATTGTAAAGTGGTCGATCTTGCGTTTACAACAAGAGATAGATTCACCTTTCTTGACTTAGCTAACTGCATAGAAGAAAGTTAAGTTTTGTAGTGAAATTCTGTCATTTAAAGAGATCATAGGCCAAAAGCTAAACCCTTTTCACAATCTCTTATCCATTGTCTCCTCACCTGAGTGGATATACAACTCATTCCAAGTAACTGACACTGGGTTTCACCAATAGCACTGCTTTGCTAAACATAGTTTAGTTCGAGTGGCTGAGGAGGGACTTGAACCCCCGACCAAGAGATTATGATCCTCCTGCTCTACCAACTGAGCTACTCAGCCTAATTAAAAACCTTATTATACACACGATCTATATGTTTCGTATAATACTTCAAATCAAACAAAGATTCAAGTTTTTCCGAGTTAATAACCTTAAGTAAGGGTTTATCTTGTTTCAATTCGGCCAGAAAATCACTGTTGTTTTGTTTCACTTTCATTGCATTGCTCTGAACAATTTTATACGCCTCTTCCCTCGCCAAACCACTATTTACTAACTCAAGCAATACACGCTGTGAGAAAACTAAACCTTTTGAAGAATTTAAGTTCTTTTCAATGTTTTCCTTATTGATCACCAATTTATCTATCAAATCTGTTAATCGCACTAAAGCAAAATCCATTGTTATACAAGCATCAGGAGCAATGCATCTTTCCACAGACGAGTGTGATATATCACGTTCGTGCCACAATGCAACATTTTCTAACGCAGGAAAAACATAACTGCGTATTAAACGTGAGAGTCCAGTCAGATTTTCACTTAAAATAGGATTACATTTGTGTGGCATAGCAGAGCTTCCCTTCTGCCCAGTGGAAAAATGCTCAGAAATTTCGCCGATTTCAGTTCTTTGCAAATGACGAATTTCAACAGCAACATTTTCTATTGAACTTGCAATTACTCCCAAAACTGAAAAGAACATGGCATGTCTATCACGAGGAATGATTTGAGATGATATGGTTTCAGGTATGAGTCCCATTTCTTTCGCTACATATTCTTCAACAAACGGATCAACATTTGCAAAATTGCCTACTGCACCTGATATTTTACAAATTGAGATCTCTTTTTGCGCGCTAATTAATCTCTGATAATTGCGTTTAAATTCAGCATAAAATCTGGCAAATTTTATTCCAAGAGTTGTTGGTTCTGCATGCATTCCGTGACTGCGTCCAACACAAACAATATCTTTATAGTCCTCAGCTTTTTTTTTCAATGCTGCAAGTAAATTTTTTAGATTCTCGAGCAAAATATCACAGGACTCTTTCAGTTGCACCGCAAGGCATGTATCCAAAACATCAGAACTTGTCATTCCATAATGAAGATAACGAACATCAACTCCCGCTTTTTTAGCAATATATGTCAGAAAAGCTATAACATCATGTTTTACAATGGATTCAATTTCGTTGATACATTCAACATCAAATTCAATAGCACCAGAGAGGTTCTCAGCAATATTATTCGGAATCACTCCTAACTTTGCTTGAGCTTCACACGCTAATTTTTCTATTTTAAGCCATAT
>NODE_84_length_2533_cov_6.992264
TAGAGAGAAGGAACTACTTGTTAAATGCTATTTGCTCAATAAGTTCACTGATATTGGTATGGCTAAATTTGAGATAGCTTCATAAATTTATTGTGCGTTACCTACTATCCGAAGAGCGATGCAACAAAGCCATCCCAGTGTCTGGGCACTGGGATGACATCTTTTTTCTTGGTACAAATTACTCTTATATCTCAATGTTCGTACAGTTAGTGCGTGACACTTGTATCTTTATGATGTGAGGCATTAGAGCTAAAATACCTCACAGGGAGGGTGAAGCTGATGCGACACTAATGCCATTAAGCCAGATTTTGCTTCCCTCCCATAGAGTTAAAGACTGAACAGTATCTTTTGGAATTATATCCCGTATTACAAGGTTAGTCTAAACTCTCAGTTTATTTATAGTCTTGGAGGCAATTTTATGCAAGTAAATGCTATTTTGGGTGTGGATATTTCAAAAAAGAAATTTGATGTTTGTTTGTTAGTGGACAGTAAAAAACGACACAAAGTCTTTCAAAATAATCAAGATGGTTTTGCAAAACTTGTAGTTTGGTGCAATGGCCATGGAGCAAATCTTACTCATTTATGTCTTGAAGCAACTAGTTGGTATGGAGAAGATTTGGCTACTTTTATGCACGATTTAGGACATAATGTCAGTATAGTAAACCCAGAAAGCTTTTGGCAAAAGTGAGCTGCTCAGAAATAAGACAGATAAATCAGATGCAGCTATGATAGCTAGATTTTGTATCGCCAACAAACCTGCTCTTTGGAAGCCCATTGCACCTGAAATGAGGCATTTGAGGGAGCTTTACCGTTGCATGCAATCGCTAAAAGATGATAAGGTGCAACAGACAAATCGCTTGGAAAACAAAAATATGCATTCCAGTTGCAAAGAAGCTATATCTAAAGTAATTTTGGCAATAGAGGAGCAAATTATTGTTCTCGAAAAAGAAATTAATGAGCATATAAATAACTATCCACATCTAAAAAATATGGTGGAAAACCTTAAGACTATAAAAGGTATAGGATATCTTACTGCTGTTGCTGTTGTCGCAGAAATGCCATCAGTTGATAACTTTGACAATGCTAAACAATTTACAGCTTTTGCTGGTCTAAATCCAGGACATTATCAATCGGGATCGTCAGTAAGTAAGAGAAGTTGCATATGCAAAATAGGATCTGAGCGTATTCGAAAAGCTCTTTATATGCCAGCTATAGTAGTCAAAAACCATAATAATCATTTTCAAAAGTTTTGTCAGCGTCTAGCAAGTAAAGGCAAATGTCCAAAAGTCATAGTTCTTGCGTTAATGCGAAAATTAATGCATGTCTTTTTTGGTATTCTTAAAAATAATCAACCATTTAATTGTAATTTTGTTGGATAATTTGTTTGACAGCAGAGACAGTATCTGGGATCCAGATTGGGCACTAAGTTGGTAAACACGAAAGCGATTAATCCTTTACAACGTTTTTGATGGAACTGCGCGAAAGAACTGGATGCCAGTGTCACGCACTGGCATGACACCCATTTCTTCCTATAGTTGTCTTTTCTCGTCTACCTTATTTTGCCACTCTGCTGAACAGATACATAACATTTGCTATACAGAAACTCTGCGATACCAAAATAAATAAAGAGGTACGCCACTTGCAGTGAATAAGCTTGCGATCAGCAAGGTATTCACAGAAGTTTCAAATATTACCCAGCAGCAAAAGGTTGTTGCTATACTGCCAATTAAAAATTTGTAACAACTCTTTTCTTGCACAATAACTTTGAGAAAAGCAAGACTGCATGCAAGGTAAACAAATAAAAATGAAACTACAGAAAAGTCGATAATTGATGTGATCTGCTTAGCAAAATTGTTGCTTGAAGTGAGGATTAGTAAAGTTGCAGTTCCAACTGAGCTAGTTGTTATGCCCCAGAAAGGAGAACCGTGCTTGTTTCTTTGAGCAAAAAACTGTGGCATCAGTTTATCTTTTGCAAGGCCAAGGGCCACTTGTCCACTAGCTAGTACCCAAGCGTTTAAAGTACCAACACAAAAAATGAACGCAGTTATAGAAATAATCAAGTGCCAATTGCCAGAGGCCATAATTTTTATTGCGTCAACATATGGTGCTCTTGAACTTGCTAAATCATTGCCATTTATTAATCCCATAATTGCAAGATTGTTGATAAAATACACAACAGCAACAGAGATTGTTCCAAGTACCACAGCTCTTGGTATTGTTCTAGCTGGATTATCAACTGACCCTGCAGGTGCTGTTGCCAATTCAACTCCAATAAAACCCCATAGAGTAATAAGTGTAGAACGGGCAAGAATCTGCGATGTTGTAAGATTTGATATTTCTTCACTTATGATGAAGTTATTTCTATCAAAAAAAAACAATGCTGCTATAGGTATTACAAGCAATACAGAAATTTTTATCACCGTCAATAAAAACTCAACACGTCCAGCAGTAGCTACTCCTCTAAAATTTATTAGCTGTCTCTTATACACATCTGACGCTGCCGACGAAGAGGATAGTGTAGATCTCGGTGGTC
>NODE_85_length_2507_cov_5.616872
TGTATAAGAGACAGGGAGTATATACTGTTGTTGCATGTTTAGTAATAGAAGATTATCCAGGGATAATAAGTGCTTTCTTTACAGCAGTTGCACTGGCTTTTTTTTTATTAGGATGTTGTAGTTTATATAAAGCAAACACAATACTTAGTGATGTTGAAAGCACTCAGCTTGGTGGTTTAGAACGAAGTTAAAGTTTTGATTTCTTCTCCAGGCCCTGCTGAAAATTTTTGTACATGTTAAAAACATCTTGATAATTGAGGTGAGTGTAAATTTGAGTAGTTTCCAGGCTTGAGTGACCAAGCAGTTGTTGTATTGATCTTATGTCAATATCTTCCTGAAGCAAATGAGTAGCAAAACTATGGCGAAATGCATGTGGAGATAAAATTTCTGGTAAATTTAACATTCTCCTTATTTTTTGCAAACGATTGGCCACATAAGTTCTTCCCAATTTTTTTCCTCTTACTCCCAAAAAAAGATATTGTGTTTCATTATTAGTGCCAAGATAAGGACAGGCTTTTACATATTCTTGTATACACTTTTTTACTACCGGAAGAATGAATACCTGCCTTTGTTTATCTCCCTTACCTGTTACTATTAAACTTTCATTGTTAATATCACTAACCCTAAGGTTCAACGCTTCGCTGATTCTTAAGCCTGTACTATATAGCAGGACGATAATCGCAATTTCTCTTTTTACCACCCAAGATTCGCCCAGATCGGATAGTTTCATTTCTTTCAATAAAGTTTTTATATCAGGTATTGATAATGCTTTGGGCAAAGTTCTTCTCTGAATTGGCCTTGATAAGGAAAATACAGCTTCATTGTCTATATTGTGGTTATTTTTTATGTACTTGAAGAAATTTCTGATTACTGAGAGTGCTCGAGTGTTGGATCTTGCGTTTACACCTCTTGCGTAACGAGAGGTAAGCCAACTTCTTAACTCAGGTACGCTCAATTTTTCCAAAGTGCCGACATTTACTTCTCCACCAATGTGAGTATTTAGGAAACTTATAAGATCCTTCAAGTCCCTCATGTATGACTCTAAAGTGTTTGGTGAATAAGATCTGTTGCACCTCAGCCACTCATACCATTTTTCAATGATTGAACCGAGGTCCACAATTATTTTTTAAAGAAAGCATCGATGCACGCATCTCGAAAGGCTTCATTTATATCAGGATGAGAGTGACAAATTCTGTATATATCCTCTGCTGCTGCGCTATATGCCATTGCAACTGCTGCTTCGTTGATTAGCGTATCAGCGTATGCTCCTATGATATGCACACCTAGTATTGTATCTGCTCTGCTACAAGTCAGCACTTTCACGAATCCTTCAGCATCATCAGTGATTTTTGCTCTGCCGTTTGCAGCAAATTGACATTTACCAACTTTGTACTTACGGCCAGCATTTTTGAGTTCCTCTTCGGTTTTACCAATCGAAGAAACCGCAGGGTGAGTGTAAATGACAGATGGTATGATTCCATAATCAACGTGAGGTGACTGTCCTGCTATTATCTCTGCAACTGCCACTCCTTCTTCCTCTGCTTTATGAGCAAGCATTGCTCCACCGATCACATCACCAATAGCAAATATTCCTTTCACATTAGTTTCATATCTGTTGTTAACTTGAACGAAACCGCGATTATCTTTTTCTATTTTTTCATCAATACCAAGATTCTCAGTGCATGGTTTGCGTCCTGCTGCCACCAATACCTTATCCGCCTCTATAGTGTTTGTTTGATTATCTTTTACAGAGCAAACTTTCACACTCAAAGAATTACTACTTTGTTTTATCTCCTCAACTTTAGTGCTAAGTAAAAATTTTATTCCTTGTTTTTGTAGACTAGAAAGTAGAGACTTACTTAATTCTCCATCCATTGCTGCAGCGATTCTGTCAAAAAATTCTACTACAGTGACTTCAGACCCTAGCCTCCTCCATACAGAAGACATTTCAAGCCCTATTGCCCCGGCTCCGATTACGACAAGTTTTTTTGGTACTTCAGTTAAAGATAATGCACCAGTTGATGAAATAATACTTTTCTCATCGATATTAATTCCTGGCAAAGAAATAACGTCAGAACCGGTTGCAATTACTATATTTTTTGTCTTCAGCACCTTACCTTCAACTGAAACTTCAAGATTACCTTGGTCAAAAGAAGCAAGCCCATTGATTTTAGTGATTTTGTGAAGGTTAAACAGATATTCTATACCTTTTCCAAGTTCCTGAACTCTGGCGTCCTTATAGCCTAGCATTTCTTTTAAATCGAAACTTGCATCCTTAATTTTTATGCCAAGCTTCGACAGATCATTTTTCGTGTGAGCATACTGATAGGAAGAATGAAGTAGTGCTTTGGAAGGTATGCATCCAACTCGCAAGCATGTACCACCAAAAATGCTATTTTTATCTATGCAGGCAACTTTCAATCCAAGTTTTGCAGCAGCGATAGCACACTTATAGCCCTGTCTCTTATACACATCTCCGAGCCCACGAGACTAAGGCGAATCTCGTA
>NODE_86_length_2476_cov_5.380992
GAGATTCGCCTTAGTCTCGTGGGCTCGGAGATGTGTATAAGAGACAGGAGTATATTATCAATATTTAAATCTTCATCATAGTCAGTGAATCCCATTACTTCTCCACCTGCGAGCTTTAATTTCCAGCACGTAGCGGTGGTAAGTAATTCTCCAGCTAAATGATTTTTTAGTGTGGTTTGCATAGGGGCCTCCTGCTTAATTGATTAAATTTGAAAGTAGCTATACGGCCAGTAGAATAAGGGCAGTGTGTTCTTTTCTCATCATCTAAGTAGCCATAAAGCGTCATTCCGGTGACCATAGGGTGTCATTCCAGTGCTTGACACTGGAATCCAGGAAATTTTGCTTGTAAGTAAGCAAACTGATTTGGTGAGCATAAAAAGTGGCTGATCTTATGCTGAATAAACGCTTTTGATGAAGTTGCATGGAAAGCTGGATCCCAGTGTCTGGGCACTGGGATGACATCCTTCTTGGTGGAGTGTCCTCAAATCACAATGTTCGTACAGTTGTGTGTCACGCACTGGGATGACAGGAGAGAGGACACCATATGTTTATTTGATCGACAAATAAACACTAACAGACAAGAATACACCACAGTTAACTGTGGTGTGTACTGGCTGGTTAGAAAGAAAACTTCACACCAGTAAGAAGGAGAATTCCTTGGTTAGAAGGTACATCAGCATCAGACTCATCTTTCAGCTTACCTGTTTCGTTAGTCATAAAATAATGGAGAGCTGCGTAAGGAACAAATTTGCTCTTACTGCATGCAGGAGACAGATCATATTGAACGCCAAGTGCACCATCATGAAGCATATCTTTGTCATTCATTCTGCTGCCAAAATACGTCAAACTTGTGTAGATATTCTCATGTTGATACCCAGCTCCTACAGTCCAATACATGGTATCTATACTATCTTTACCAAATTGAGCTTTCAGCCCTTCCACTCTTTTGCCATCAGTAGCATCTTTACTATCAATTTCCGTGTAGGTATCACCAATTAATTTTTTAATACCCTTCGGTTGACCAGATTTGCCCAAGTATGCAAAAGAGGCAGCAAACTTTACGCCTTGATCTTCATTAATCTTATAATCAGCGCTTACACCAAAATTAACACCCATCAGGTCATTATACTCCACAAATTCCTTATAAAGATGCTTATCTTTACTTGGTTGCTTTGGAAAGCCATATTCACCAACTGCAGAAGTTTTAACTTTTATGTTATGTTTATCAAAGTCATATTCATATGATGCACCAGCACTTACTATGTGCTCATAGTCTGGGCCGACATGCTTTATCGTTTCCTTATGTTCTATCTTACCGCCTTTATCTTCTGAAACTGTTTCTTTTACAGTAAACAAACCACTATCATAACGAGGTGAGTAGCTGATACCAAATCTTGCGCCCATATAATTTGGTGAGTAGTAAGCAACTCTAAATGGCAGTGTAGTCATAACGCCTTTGTTATATTTCCCTGCCATGCGGAAAGAGAATTTTTCACTTTCACTCGAAAAACTTTCAGTGTAAAGACGTGGTGTTACATAAAATGGAAAGCTAGCAGCGCTTCCTTCTAAGTTCACTTTTCTGAACCAGTCACTATCTGCAGCTCCGTCAACAGTCGCAATTCTTGTTGCATCAAGCCTCATCAGAGCCTCAGGACCAAATTGGTAACCAAGCTTCACGTCACCATATTTTGAGTTAACAAACACATGCGCACTTCTGCCTTTTGCAGCATAAACACCCTGTGAAGCTCCCTTACCTTCGGTCACTGGAACATGAAACTGCACGTCAGCACCATAAAGAAGACCTAAATCTTCATTCTTATTTTCTGCTCTGAGGTGCAATATTGCATCAGCAATCATACCCATATCGTTGCTGTAATCACCAATATTTCCTATTCCTTCATAGAATATTGGATTTGCTCCTCTTGTTATATCTGGAGTGGCATTATAATACTCTGTAGATCTGTTTGGCATAACGTTATAACGTTTATAATCTGCGCCACTTGGTCCAGCTTTGCCATAACCTTGAGCATCAACAACACCACCAAAAGTTATTCTTAAATTACTTTGCCCTTGATTGGTATCGATAATATCAACTCCACCAACTGAAACAACAGGACTTGCCTTACCTTTTTCCTCTGTATTTTTGTTAACAACTTTTATATCCTTCTTTACATCTTTAGCTTCAACTTTAGCATTCTTAGTTTTAGAACGCTTAGTTTTTGAAACTTTACCTTTTTCTATATTAGAATTCTTAGCGTTTAGAGCTTTCGCTTTTGAATCCTCTATAAGCTTTGCTTTTTTCTCATTTGCTAGCCTGATCTCCTCTTTTTTCTTCTGCTCGGCTGCTAATCTTAGCTCCTCTTTTTTCTTAAGCTCTTCAGCTTTCTTTCTTGGATCAGCATTACATCTGTCTCTTATACACATCTCCGAGCCCACGAGACTAAGGCGAATCTCGTATGCCGTCTTCTGCTTGAAA
>NODE_87_length_2474_cov_4.483938
ATGTTTGACATTTCAAAAATTGTAATAACACCTGAAATGTTAAAATTAGTTGCTGAAATTGATGAATTTAAAGGAGCATGGCAATTGTTTGGTAATTTAGCTCCAGAACGTTTACAAATGCTCAAGAAAATTGCAACAATTGAAAGTATTGGTTCTTCTACTCGTATTGAAGGGGCAAGATTATCAGACCGTGAAGTTGAGCAATTACTATCCAAACTTGATACACGCTCATTTCGTTCTCTAGATGAACGAGAAATAGCCGGATATGCGTATGTGTGTGAAGAAGTATTTCAAAACTTTAACAAGATGCCATTTACAGAAAACACTATAAAACAGTTTCACATCTGGCTTTTACAATTTTCATATAAAGATCAAAGGCACATGGGAGAATATAAAAAATTCCCCAATCATGTTGAAGCGTTTGATGAATCTGGAAAAAGCTTGGGCATAGTTTTTGAAACAGCCTCTCCATTTGAGACAGCAACACAAATGCAAGAACTTATTTATTGGACTAGCCAGCAATTAGAGGTGAAATCGTTACACCCTCTATTAATTATTGGCATTTTTATAGTTACTTTTTTAGCTATTCATCCCTTCCAGGATGGAAATGGCAGATTATCACGCATTCTCACAACTTTCTTGTTACTAAAGTTAGGGTATATCTATGTACCTTACAGTTCCCTTGAAAGTATAATTGAAAGTAATAAGGAGAGTTACTACTTAGCTTTGCGTCGTACTCAACAATCCTTGAAGACGAGCAGCTATGATTTTAATCCATGGCTTATATTCTTTTTAAGGTCACTACAAAAGCAAAAATTTCATCTTGAACAAAAGGTGTCACATGAAAAAGTGTTAAATCTCTATTTACCACCACTTTCTGCTAAAGTATTAGCACTACTCAGCAAACATGGACGTCTTACAATTAAGGATTTGGAAAATATTACTAAAGCAAACTGCAATACCTTAAAGAAGCACGTATCTAATCTCGTAAAGAGTAATCACATCACTCAGCATGGAAAAGGCAAAGCAACCTGGTATGTAATATAGAGCTCAATAGGATATGTATTCATTTTGAATTGTTAAATTATTCAGCTATAGAATATAGATCACAGCTGTACAAACATTGTAGTTTGAGCCCACTAGATCCCAGTGCCCTATTCTTGTCATCCCAGTGCCCAGACACTGGGATCTCATTTTACTTTATAATGATGTCATGAAAGTAGCTGACACTGGGATCCAGAAAACTTAATTTCAACCAAATAATAAAGGCTAGATCCCAGTGTCACGCACTGGGATGACAAAAAAAGGAGCACTGGAATGACAGTAGTCCTACGTCATACCGCGATTCATTCGCGGTATCTTTTAGCATAGATCCCGCTAACAAGTAGCGGGATGACGGTTGTCAGGGTGTCATCCCAGTGCCCAGACACTGGGATCCAGAAAAGTTTGCTTGTAAGCAAGCAAACTAGCATAGAAAAACGTTTTCGATGAGATTGCAGAAAGGCTAGATTCCAGACTGGAATGACATCGTTCACTATGTACCATATTGCAATAGTTGTGGTCAAGGCACTGGGATCTGAAATTGCAGTGTTCGTACAGCTATAGAATATAGATCAGAAGTGACAGAGCTTAAAAAAAGGCCTAACATTCTTAATAAACGTAAAAAGCTTTATGAAAATCAGAGTTGGAGTAATAGGCTGCTTAGGCAGAATGGGCAAAAAAATACTCAATGAATTAATTACAAATACCAAAGTGGAAATAGCAGGTGCTGTTGCCCGTTCAGGTAGTAAGTACATAGATTCAGATATTGGACCAATTATAGCCAATCTAGGAATTAAAGTTACAAGTTCTATTAGTGGCATATTTGAGTCATCTGACGTTGTAATAGATTTTACAACTAAAGAATGTATGTTAGACTGCCTTAAAGCAGCTGTAAAATTTAAAACACCGCTGGTTAGTGGCACAACTGGAATAGAAGGTGTCGATTTGAAAGAATATGCTGCTGAAGTTCCAATATTATGGTCAGCAAATATGAGTGTTGGGGTTAATGTGTTGCTGAAATTGGTAAAAAAAGCTGCTGAGCTTTTAGGTAATGAATATGACGTTGAGATTTGGGAAATGCATCATAACTTAAAAAAGGATTCACCATCTGGAACAGCTATAGAACTTGGCAAAACAATTGCTAACGCTTCAAAAGTGGATTTTCAGTCCAATCAATATTTACATAGTGGTTCAAACATAAGGAAAAAGGGGGGAATAGGTTTTGCAGTATCTCGTGGAGGTGGAGTAATAGGAGATCACAGCGTGATGTTTGTTAATTCTGATGAACGGATAGAACTAAACCACAAAGCAATTGATCGCACAACATTTGCTAGAGGAGCTGTTCAAGCAGCAGTATGGCTACTGTCTCTTATACACATCTCCGAGCCCACGAGACTAAGGCGAATCTCGTATGCCGTCTTCTGCTTGAAAAA
>NODE_88_length_2470_cov_4.891350
GGCGACCACCGAGATCTACACTATCCTCTTCGTCGGCAGCGTCAGATGTGTATAAGAGACAGTATCAGACCAGGTCAGGTGTTGGAACATAACGGCGGATTATTTTTGGTTGTAGGTATTATGCATACTCAACCTGGTAAAGGTGGTGCATACATACAAGCCGAAATGAAAAACATCAAAACCGGAGCAAAACACTATGAAAGATTTCGTTCTGATGCAACAATCAGAAGGGCAATTTTAGATGAAGAGGAATATGTTTACCTTTTCACTGAAGGAAACATTGTAAATCTTATGCATCCAAGTAATTACGAGCAAATCACTATAAATTTGGACTTATTGGGAGAAAAAAAAATTTATTTACAGGATAACATGAAAATTAAAGTTGTAGCTTATCAAGACAAAATAATTTCTGCGCATGTGCCTGATTATGTTACACTTGCTGTGAAAGAAACAGAGTCTGTTATTAAAGGACAAACTGCTACTGCTTCTTATAAGCCTGCAATTTTGGAAAACGGAATGCGCGTTAACGTGCCTCAATTTATAAAAGAAGAGGATAAAATTGTAGTATATACTCCAGGTGACAGCTATTATGAAAGAGTGAAAGAGTAAAAGGAAGAATGTCCCTCTCATCACCACGAATTAATGTGATGCTTGATTCTGTGCGTAATGCTTCCAAGCAGCTTATGCGCGATTTTAATGAATTGCAAATTTCTAATGTTAAATCAGCAGACTTTATTAATAAAACTTATTCAAAATCCAAGCAAACCATATACGATTGCTTGCACGACTACAAACGAGACTATGGTTTTATTTTTGAAGATGATACTGATCAAGAAGTAAAAGATAACACTTATACCTGGTTTATTATGCCTATAGAGGGCAGGGAGAACTTTTCTAGTTGCATGGTTTATTTTGCAGTATCAGTCTGTCTCATTCATAAAAATAAAGTTGTGGCAGCTGTAATTGATGCTCCGGCTCTTAGAGAAACTTTTTGGGCAGAAGAAAAGAAAGGTGCTTTTCTTGAGGATTTTAGATCTCGTCATGTAAAAATGCGAGTGAAAAGCCGTGAAGGGGGTCTAATAGATGTAAGTGGTAATTTGTTAAATAAATTGCTGCCTGGCAATAGTAATGTACGCTCCATAGGTTCAACAATTTTAGGCTTTGCATACCTTGCGGCAGGAAGGCACAGTGGAATAATTTACTCTGGAGTTAACAAATATAAAGCCTTGCTCGGTAGACTTTTTCTGCAAGAAAGCGGTGGAAGGCTAACGGAAGACAACGGGCTAATCATTGCTGGAGATATAAAACTATAGCTAAAGTAATTTATGTTTACCTACAATTTGATAAGCGTAAAACTCGTCATTCCGCTACTTGTTAGCGGAATCCATGCTGAGATACCGCGAATAAATCGCGGTATGACGTAGGGCTGTACTAGCTATAGCATAAACAGGCTACAGAGATAGACAACTTTTCGAAAACTTTTACAAGAGATTCTGTTAAATGCTCTATCATTTCATCGGTATGATAAGGTGTAGGGGTAATACGGAAACGCTCAGTTCCTCTTGGAACTGTCGGGTAATTTATATGTTGAACATATATTCCATACTCATCAAATAATAATTTTGATGCTTTTTTGGATAACTCTGAGTTGCCAATTATTATTGGAATTATATGAGTTTCTGTTGGAATGAAGTTAATTCCTGCATTTCTCAGTGAGTTTTTTACTTTTTCAACGACTTGCTTTTGCTTTTCCCTTTCAATGTTGCTCGATTTTAGGTGCTCAACGCTTGCCTTTGCTGCCGCTGCTAAAACAGGCGACATAGCAGTGGTAAAAATAAATCCTGGAGCGGAACTTCTTATTACATCTACCAAGCTCTTTGAAGACGCTATATACCCACCCATCACTCCAAAAGCCTTTGATAGTGTACCTTGAATAACGGTTATTCTATCCATCAGACCTTCTCTTTCTGCAATTCCGCCACCATGTGAACCATACATGCCAACTGCGTGCACCTCATCCAAATAGGTAATTGCATTATGTTGATCTGCCAGGTCGCATATTTCTTTAAGCGGAGCTACATCACCATCCATTGAATATACGGATTCAAGTGCTATTATTTTTGGTGTCTTTTTGTCTATAGACTTGAGTAACTGCTCTAGATGATTAACATCATTGTGTTTAAATATATGTTTTGGCCTTTTTCCTGATTTTATGCCTTCTATCATCGAAGAATGGTTCTTCTCGTCTGAAAAAATTACTACGCCCGGAATAACAGACGATAAAGTGCTAAGTGTTGTCTGGTTAGCGAGGTAGCCACAAGCAAAAGTTAAAGCAGCCTCTTTTTTATGCAAACAAGCTAAGGATTTTTCAAGTTCAACAACCTCTTTTGTTGTACCAGATCTGTCTCTTATACACATCTGACGCTGCCGACGAAGAGGATAGTGTAGATCTCGGTGGTCGCCGTATCAT
>NODE_89_length_2447_cov_5.008861
ATCGTAGGCTAACTTTATTATTGGTGCTTTTTCTGCTATTTTCCTTAAGTCTTCTTCCGTAGTTTCATCTGCATATTGTTGTCTAAGTGAAGAAGGTCGCCCCTCCTCACTCGACTTCAAAACCGTACGTGAGACTTTGCGCCTCATACGGCTTCTCTCTAATTTGGTGCTTGTCATGCACACCTCCTGTGTAATTCATCGTGACAATGCCCATGTAACAAAGATAAATTTTTGATCATATTGTTTCGTCTATTCCGGTCTTTATGATGTATTTCTATTATATCATCACTTTCAAACCATAGTCTACAATTACCGCATTTACTTTGTTGTAACTTCAATAGTTTTATTACTCTCGATGGCTTATCTGGTATTTCTCTAAGACGATTACCCCAATATACCCAATCACCATCATATGGAGATCTGGTTTTTTGCACTTTGATATGTCGTTTAATAACATGATCGCTGTGTATAATAAAATGTATCTTGTTACTTGTCATAAAACGCCAGTTATCGTTATTATACTTTTTAAAGTATTTTCTTTTTATCCAGCATTTCCCTTTGTTTGGGTGCCTAAAGACTGCCCACTTCCAGAGCTTTCTATGTATAGTATTATCCAATGAGCTAAAGATTTTACATGAAACTACCGAAGAGTAATATTGACTCCATCCTCTGTTTATTGGATTGAGATTCCTTATTATTACTTCCTGTGGCGCCCCACGCATTTCTCTAAGTTTATGTTTAATAGCAAATGTATGCTGCTTTATAGAATTACGACTTGGTTTTATTAATAATGTGTAACCTTTTTTACTTTCTTTTGTTGGATATTGTCTTATTGAAAATCCAAGAAAATCAAATCCTGGTTTTGTTTCGTCAATGGTTCTTAATGTATGAGAAATTCTTGTTTTAGAGGGCTTTAATTTTAGTCCAATGGTTTCTAACCATTCTTCAACTAAAATTTTTGCTTTAAGAATAATCTCTTCGTTTTCATGTATGATGACAAAATCATCACAGTAGAAAATTACACTAATAGACTTTTGCGCGTTTTTATGCGATATCCTACCATATTTTCTTTTCATGCATTGAAAGAGTTCGTTTGTTAATGCTTTTTTGACATGTTGCTCTAATCCGTGTAATGCAACACAAGCTAGCAACGGTGCCTCCTTGAATTGTACCACGTTTTGTGGATTGAAGCTTTCCATCTTCCATAACACCCGCTTCTAACCATCCTCTTATGATTTTCTTTAACGCTGGTGTGGTTTTCAAGCAGTTTATTATGGTTAATATTGTCAAAGCATCCAGAAATATCAGCATCTAATACATATGCTGTTTTCTGTTTTAGCACATTAAATATGGCTTCAATTGCATCATGACATGATCTACCAGGTCTAAAACCATAAGTGTTTGGCTCAAGTTTTGCCTCCCATTCTGGTTCCAACACCATTTTTACAAGTGTTTGTTTTGCTCGACACGATATAGTTGGTATACCAAGCGGGCGATATTCCGATGGCTTACCAGGTTTTGGGATCCAGACACGTCTTGATGGCTTTGCTTTCTCTCTTATATCTAAGGAGTTTGCCAATTGCAATCTTTCTTTTTGACTAAGGTTAGCTTTTCCATCAATACCTGCAGTTTTTTTCCCTCTGTTGTCCTGAGTTACCCTTCTAACTGCGATCGTTCTTGCACTTGTTGATTTGAGTAATAATCTCTGAAGGTTGTGCATCTTTTTGATATCATTACATTTAGAGGCTTGGTAAATTCGTTTTTGTAGCTTAAATGAAGATTTCTTCAGCTTTCGCCAAGGAATTCCATTCCATTCATACCTAGCTTTTTGCTGGTCCATAACATATTCACTACTATTCACCACTTTACCTTCCAAATTAAAGTGTTTACGTCTGCATATCCCAGATATTACTTTGGGCATTAGCTTCTTAAACAATCCTTCCACATAGCGGCTTGTGGTTGGCTACCTACTTATATTTAATGAATATAAGAGCTTTTATGTGGTTACTCCGTTCCATAGCTTCGTTTCACGTTAAACTTAGATTCCTACTATTTGCCGGAAGCTGGGAACATCAATAACTAAAGTCTTCAATCTTTAGTTCCCCTTTTGCTTCGTACCATTTTGGTCTATGCGTAGTTCAACCTCTTTTCGCATACTATGCTTTGACGACAATTCAAACATAGGTTCCTCTCGTAATCATATCTAACTCTGTTTGCAGGGATTCACCATGAGGTTTAGTGTTACCTGCTTTTATCTCATGCTTGCATCCCAAAGGTTGCCATCCTTTGAAATGTGAGACATACATTATCCCCGATGTCTAGGGAAGATGGAATTTAACCATCACAAAACCACGGCTTTCCGGGTCGCACTGAAGAAAAATAACCAACGATCCACTATGCTTTCTAGCTGTTCTTCCTTATTCTTAGGAAATTTAGGTAGTTCAATA
>NODE_90_length_2443_cov_3.845731
AATGATACGGCGACCACCGAGATCTACACTATCCTCTTCGTCGGCAGCGTCAGATGTGTATAAGAGACAGTCATTCGATTGTGTGGATTCCTCTTTATATACATCTCCAGATGTTGAAGGGACAGTAATTGATGTACAAGTCTTTACACGCAGGGGGGTTGAAGAAAATGAAAGGGCATTACTCATCAAACAAAAAGAGATAAATGACTTTGAGGAAGAGCGAGATTATATAATCAATGTTACTAGTGAATATTTCTATGATGAACTGAAGAAACTTCTTATTAATTCTGGTTCTCAAGATCGAGAAAAATTTGACTCTATTGAACGTGAGCAATGGTGGGGTATAGGATTAAAAAACCAATCCATTTCTGAGCAAGTTAAGAGCTTAAAAAAAGATTTTGATGAAAAAGTATCACATGCAATAGCACAGTTTAAGCGAAAAGTAGAAAAATTACATGAAGGTTATGACCTGCCTCAAGGTGTGTCGATGTCAGTAAAAGTTTTCATTGCTGTGAAACATAGTCTGCAACCAGGGGATAAAATGGCTGGTAGACATGGAAATAAAGGTGTGATTTCTCGAGTTGTGCCAGTGGAAGATATGCCTTATTTGGAAGATGGTACTCCTGTTGATATTATTCTTAACCCTCTTGGTGTTCCTTCACGAATGAATGTAGGGCAAATACTGGAAACGCATGTAGGTTGGGCTTGTAGAAAATTAGGGGAAAAGGTAAGTAATATTCTCGATGAGATCAATAAGATCAAAAGTGCTTTTTGCAAGGGAATTAGGTCCCTTAACGATGATAATTTTACACAATTTGCAGTAGCATACCTTGATAATAAAAAAATTGAAAATATTGATGATGATGAAATAACGGCTTCTGTTTTAAATACACCTAATAAGAATGCACTAAATGACGAGTTGAATGAGTTAGTAGAGAACTATTTGAACTCTTGTAAAAGTTCATACAGCAATTTACGTAACTTCCTGATTGAGGTTTATAGCTATGGCAGTAACGTATCTATCTGTAATGATATTCGTAATATTAGTGATAATAATCTCATTGAATTTGCACGCAAATTACGTGATGGCGTTCCTGTTGCTGCACCTGTATTTGAGGGTCCAAAAGATGAACAAATAGCAAAATTATTTGAACTTGCTGGTTTAGATAACTCTGGACAAGCTGTATTATATGACGGTTGCAGTGGTGAAAAATTCGACCGCAAGGTTACAGTTGGTTACATGTACATGCTTAAGTTGCACCACTTGGTTGATGGTAAAATTCATGCGCGTTCAGTAGGGCCTTATAGTTTGGTTACTCAACAACCTCTTGGAGGAAAATCTCATTTTGGTGGTCAGCGTTTTGGTGAAATGGAATGTTGGGCATTACAAGCCTATGGTGCTGCTTATACTTTGCAGGAAATGTTAACTGTGAAGTCTGATGATATTAATGGTAGAGTTAAGATTTATGAATCGATAATAAAAGGTGACAGTAATTTTGAATGTGGAATTCCTGAATCCTTTAATGTGATGATAAAAGAACTACGTTCTTTATGTTTAAATGTAGATTTAAAGCAAAATGATGTAGTGATTGAAGATATATCTCACACTAACATTGCACAACCTTTTAATGAGGTTAGCATATCGATTGCTAGCCCTGAAAGTATTAAGCGTATATCTTGTGGTGAGATAGAAGATGTTTCAACTGCAAATTATCGTACGTTCAAAGTTGAGAAAGGTGGATTATTTTGCCCTAAGGTTTTTGGCCCTGTCAATGACGATGAATGTTTATGTGGAAAATACAAAAAAAGAAGACACAGAGGTCGCATATGCGAAAAATGCGGAGTAGAAGTTACATCTTCTAAAGTAAGAAGAGAAAGGATGGGTCATATAGAGCTTGCATCTCCTGTTGCTCATATATGGTTTTTGAAATCGCTTCCTTCAAGAATTGGAGCATTATTGGATATGTCTCTCAGAGATATTGAGAATATTTTATATAGCGATAATTATATCGTAATAGATCCTCTTGTTTCGCCTTTTGAAAAAGGTGAGATTATTAGTGAAAAAGCTTATAATGAAGCTAAAGATAGCTATGGGATCGATAGTTTTGTAGCTATGCAAGGTGTTGAAGCTATAAGAGAGTTGCTAACGCGCCTTGATTTACATGAAATTAGGAAGGATTTAAGACTAGAATTAGAATCTGTTGCTTCTGAGATAAGAAGAAAGAAAATTATAAAGAGATTGCGTATTGTTGAAAACTTCATTAAATCTGGAAATAGGCCTGAGTGGATGATACTTACAACTATACCTATTTTACCACCTGATTTGCGTCCTTTGGTATCGCTTGAGAGTGGTCGTCCTGCAGTTTCTGATCTGAATCATCATTATAGGACCTGTCTCTTATACACATCTCCGAGCCCACGAGACTAAGGCGAATCTCGTATG
>NODE_91_length_2434_cov_4.898176
CCAGACACTGGGATCCAGGAATTTTATTAAGTTGGTAAGCATAAAAGTAGCCGTTTTATGTTAAAATACAACGTTTTGATGATTATGAAAAGGCTGGATTCCAGACTGGAATGACACCATCATAAAGTGAATCAGTGTCAGCTACTTGCATCTACCATGCAAGTTAACTGAAAATTGCAATGTTCGTACACTTGACTACTTGGATCTAGTATGATTTAATTAACAAAGAAGTAGGCATGAAAAAATTATGTAGTGAACCAGTTTGCATAACACCAGGAGGAAAATATGGATAGAAAGACGAGAATAGAATCAGACAGCTTAGGGGAAGTAAAAGTACCAAGTGAACATTACTGGGGAGCACAGACTCAGCGTTCTTTAGAAAATTTTAAGATTGGCACAGAAAAAATGCCAGAGCCTCTGATTAAAGCATTAGCAATAGTAAAACTTGCAGCAGCGCGTGTTAATATGAAACATGGTGTTATAGATGATAGGGTAGGGGACGCAATTTGCACAGCCGCGAGGGAAGTAATAGATGGCAAATTTAATAATGAATTTCCGCTTGTTGTTTGGCAAACCGGATCCGGAACGCAGACTAATATGAATATGAATGAAGTGATCAGCAATCGTGCAATAGAGATTTTAGGTGGTAATTTGGGTAGTAAATCTCCAATACATCCAAATGATCATGTGAATTATGGTCAGTCGTCAAATGACACCTTTCCAACAGCAATGCATATAGCAGCAGCAGAGCAAATAAACTGCTTGCTTATTCCAAATCTTGAAAAATTGCATAAGGTGCTGGATAATAAGGTTCAGGAATTTAAAGATATAATAAAAGTAGGACGTACTCATCTGCAAGATGCAACGCCCCTAACACTAGGACAGGAGTTTTCTGGCTATGCAGCCCAGATTAAAAAGGGGATAGAGAGAGTAAAATCAACTTTAAGTGGTATATACGAGCTTGCACAAGGTGGCACTGCGGTTGGCACGGGACTCAATACTAAAAAGGGTTTTGCTGAAGATTTTGCAAAGCAAGTTGCAGGAATTACTAACCTTCCATTTACTTCAGCAGGCAATAAATTTGAAGCGCTAGCAGCAAATGATGCTTTAGTTGAGCTCAGTGGAACACTCAATACAGTAGCAGTCAGTTTAATGAAAATTGCAAATGATATAAGGTTGCTTGGTTCTGGTCCAAGATGCGGAATTGGGGAAATAATGTTACCGGAAAATGAGCCTGGTTCTTCAATTATGCCAGGTAAAGTGAATCCAACTCAGTGTGAAGCGGTGACTATGGTATGCACTCAAGTTATGGGAAATCATGTTGCTGTAACCATTAGTGGTTCAAACGGTCATTTTGAATTGAATGTGTTTAAGCCAGTGATAATTTACAATGTTTTGCAGTCTATAAGACTTTTAGCTGACGCAAGTTTAAATTTTACAGAAAAATGTGTAGTTGGTATTAAAGCAAATGAAGAGAGGATAAAAGATTTACTGAATCAGTCGTTGATGTTGGTCACTATATTAAATACGCATATAGGGTACGACAATGCAGCAAAAATAGCGAAGCTTGCTTATAAAGAAAATATCACTCTAAAAGAAGCAGCAGCAAAACTTCAACTGCTCACTGAGGAAGAGTTTGAAAGGATAGTGAAACCAGAAGAAATGGTAAATTATTTGTAACCGCTCACACTTAATTCTTCAATCTCACTAATAGAAAGGCCAGTAAACTTGACAATAGTGTTAACATCAACATTATTATCTTGCTTTGTCTACCTTATTTTGCCGCTCCCCTGAACGGATACGGTTTAAGACATAAGATCCTTTTTCATAGCTATACTACGTTATCCAGCGTCTGGGCACTGGTTTCTTGGTACTTATTCCGCAATAATTTTTTTTTCCTTCAATAAACTTTGCAGTTCGCCTTTTTCGTACATCTCGCGAGTGATGTCGCAACCACCAATAAACTCTTCCTTTATATATAATTGTGGAATTGTTGGCCAATCAGAAAACTTTTTTATAGATTCACGTATTTCATCATTCTCCAACACGTTAATATACTTAAACTTCACGTTCAATTTTTTTAGGATTGACACGACGAGTCCAGAGAATCCGCATTGAGGAAAATCAGAAGTGCCTTTCATATACAATACCACATCATTTTCTGTTATATCTTTTTTTATTTGTTCAAAATTGCTCATAAATTCACCTTATTTTTAAGTATTAGTTTCCAGTTGCAAGGCGTGTATAGACTGACCTTCCAGAGCTTTATATACCATTTTATGCTGTTCTATTTTTGTCTTTCCAAGAAAACACTTGGAGTTTATTTTTAAATGATAATGGTCATCATCTCCAGCAAGATCATGAATCTTTATATCAGCGTCGGGGAACGATTGTTTGATGATCCTCTCTAATTCGTGAATTGCAATAGTCATTG
>NODE_92_length_2428_cov_10.995321
TAATGATACGGCGACCACCGAGATCTACACTATCCTCTTCGTCGGCAGCGTCAGATGTGTATAAGAGACAGTGCATGCTGATGAATGGCATTCTGAGGAATGTGCAAATCTTAATTATGATGCAGATCAAGCAACCAAGCAGGCACTGCGGCTGTTATCAGATGGTGCAAGCATAGTTGAACTTGGTGCTCAATCAACAAGACCTGGCTCCTCAATACAAACTCCAAAAGCAGAATATGCACGCTTAAAACCAGTGCTTGATAATCTCAATCAGTATATGAAAGTTGGTGACATTAAAGTCAGCATTGATAGTTTCTGGCCAGATGTTATTTTGAATGTTTTGGAGCACTACAACATTGCCTGGGTAAACGATCAGAAGGGAGATCTAGATGATAATACCTTAAAAGCGATTGCTAGCAGTGGATGTAGTATCGTTATTATGCATTCACTCTCCATACCACCACATAGTGACAACATTATCCCAAGTGACATTGATCCAATTGATACCATAAATAATTGGGCAGAAAGGAACATTAATAGATTACTAGCTCTAGGTTTTGATCAAAGCTCGATCATTATTGATCCTGGTATTGGTTTTGGCAAATCTATGTACCAGAATATCCAGATTTTACGCAGTATAGAAACGTTACAAAATTTTGGCTGCAAAGTTCTGGTTGGCCATTCTAGAAAGTCATTTATTTCTTCTTTTTCTACAGAACCTGTCTTTAACCGAGATTTAGAAACAATTGCTACATCATCTGTATTACACAACAAGGTTGATTTCCTTCGAGTGCATAATGTGCGTGATCACATGCGATTTTTTGTAGCTCAAGCTGCTTTACAGGGATGATAGTTATCGGAATTATGGCTGTTGATCCCAAGGGGGTAATTGGAATAAATAATGGATTGCCCTGGCATTATCCAAGTGAGTTAGATCATTTTCGTCAGGTGACTGAAAAACAAGTTATTGTTATGGGGAGAAAGACATTTGAAACTATGCCTCAAGACATATTAGGGAATCGTATCCCTGTTGTTTTTTCTCGTGACAAATTAAATTCTTGTTTTAACAGAGGAGTAAAATGCACTATTATTTCTTCTATGCAAGAGTTTTTGTCAATCCAAAGTAATTCTAAAGTCTTCATGATTGGTGGAGCACAAATAGCGCATCTTTTTTTGGAGTATGATCTAATCTCAGAATTTATCATAACAGAAATTCACAAACCCTATAAAGGTGATGTATATTTCAACTTAACACTTCTTGATGGATGGCATAAAACTATTCTCACCAAAACGAAAGATTATACTATATGCAAGCTGACACGTTAATATGCATGTTGAAGCAATTTATACCCACCGCATTGAATGTGGAGAAGTATTAGAGCAGGTTCTTGATCGCTATGTTTCAGAGTTGCTAAGAGAGGAAGTTGTTCTTGCTATCACATCAAAAATCATTTCTATTTGTCAAAAACAAGTGGTTTGCAAAACTGCTTGTTCTAAAGAAGAGCTAATCAAAAGAGAAGCTGATGCAATTGTTGATGTAGACCATAATTCTTACGGCATCTATTTAACAATCAAAGACAATATCTTAATTCCATCTGCTGGTATTGATGAATCAAATGGTAATGAAATGTATATTTTATACCCAAAGGATGTTCAGAAAACAGCTCTATCAATATGGAACTATCTCAAGACAAAACACTGCATAAAACATCTTGGTATTTTGATTACAGATAGTAACATAACACCTATGCGCCTTGGGGTTACGGGCGTTGCTCTTGGTTGGTGTGGATTTGAACCATTTTATTCCTATATAGGCAAGCCAGATCTTTATGATCAACCACTGCAAGTAACACAAGTCAATCTTCTTGATGCGCTGGCAACGTCTGCTGTTTTAGTTATGGGAGAAGGGGCGGAGCAAACACCAATGGCAATAATTAGTGGCGCACCAAAGATTCACTTTCTTACTCGTCCGCCAACTACAGAAGAAGAAAAAAGTGTGAAGATATCTATGGAAGAGGACCTTTACTCTCCTCTCCTCATGCGAGCCCGCTGGTTAAAGAGTTAAAGAGGAACTTAAAAATTTGCTATTAGACTTCTTACATAACCATATAACATTGGGAATAGAAACAAAAAACTTACTTGACACCCTTCGCCAGCGCCCTTATCATGATAGTGAAGCTATTGTATTTGCTTTCGCCAATCTGCAGATTAAAAGGTAAGGATTACTTAATGTATCGGCGTCTTATGTTCAATTTTTTGCAGTATATAGATACTGTATGTCTTTACAAAACTTCATCTACATCTAGATTTTTATCTAAATAAGCTGAACGCGCTTATAAAGCGTTACAAGACATCAAAAAATGCCAATACTCGACAGAGATAGTAAAAGACTAGCTAACTCGGGGATTCTTTGTCTTTTTTTCTGCTT
>NODE_93_length_2427_cov_3.836170
ATTCAATATTAGAAAGACACTTGCTCAATCAATAAAAATGCCTTCCATAGAAAAACACAAGTTAGAACATTCAAAATAACCTTGGCGAAGTATGGCAAAATATACAACTTATGGATAGTCTATTTCATTTTAACTCCTGGCACGCTTTAGTAATACTATCACATCCAATTTCTAATTGTTCCTGAGAGGTTGCATAAGAAATTCTGATAAAATTTTCTAGACCAAATGCAATTCCTGGAACCACAGCAACCAAATGATCTCCCAGTAAGTATTCAGTAAAATCTAAATCATTATTTATTATCTTACCACTTTTTGTGCTTTTACTGAGCAATCCTTCACATGAGACAAATAAATAAAACGCACCTTGTGGAACAGACGCTGATAATCCCGGGGCAGAATTTAGCTCTTTCACCATAAAATCTCTACGACTCTTAAAAATCCTTGTTCTTTCTTTCAAAAAACTATGATCACCGTTTAATGCTGCTGCTGCTGCTGCTTGTGCTATCGAATTTGGATTAGAAGTGCTTTGAGACTGCAGCGTAGAGATAGCTTTTACCACATCACTTCTACCTGCAATATACCCTATTCTCCAGCCTGTCATTGCATAGGCTTTTGATACTCCATTGACTACAAAAACTCTATCATAAAGCTTCGGCTCAACCTGAGCGATAGTAAAAAACTTTTCGTCGTATATTATATGCTCATAAATATCATCTGTAACGACATTCATATGTGGATATTCAAGCAATATTTGTGCTATGTCTTTCAATTCATCACATGTGTACACAGCTCCTGCAGGGTTGTTCGGTGAGTTAAGAATTAACCATTTAGTTTTTTTAGTTATCCTGCTTTTCAATAATTCCGCTGTCAGTTTAAAATTTTGTTTGCATTCTACTACAACTGGCAAGCCGCCAAAAAGACTTACCATATCAACATATGAAACCCAATAAGGAGCTGGAATAATAACTTCATCTCCAGAGTTAATTGTTGCCATGAACAAATTGAATAACACCTGCTTAGCACCTGTACCAACACAGATTTGGTTAAGCGTGTACTCGAGGTTATTATCCTTTCTTAACTTATTAATTATTGCTTCTTTCAGCTCACGCGTTCCATCAACAGCAGTATATTTAGTCTTACCTTCACTTATTGCTTGAATAGCTGCTTTTTTTATATGATCTGGAGTATCAAAATCCGGTTCTCCTGCAGCTAAAACACAGATCTTTTTTCCTTCATTTTTCAACTTATTTGCCTTATCAGTTACAGCAATCGTAGGTGATGGTTTTATTAGGGACATTCTTTTTGCAAGGTCTGACATATCTTACTGAAGCTAAATTCAAATGATAAACCCCGTACAACAAAAAAGCTAGAATTTTGTGTATTGTATTAGTAGCTTTTTACCAGGTTTACCAATGCAGCAATATTTTCAACTGGAGTATCAGGGAGTACTCCATGTCCGAGATTAAATATGAAGGGTAAATCTCTAAAGCAATCTATTATACGTTTTGCTTCTTTGATTGCTTCCGTTTTATTATAGGCTAAAAGATTAGGATCAAGGTTTCCTTGTAGAGGGATGTTTAGATTCGCTTTCGCCCATTTTATTGGAACATTATAATCTATACTTACTGCAGATACACCTGTTTGTTCGCAGTAATCTTTATAAAGATTTCCAGCAGACCTTGGAAAACCTATTATTGGAAAATCAGAAAATCTATCCTTTATTGCCAAGATAATTCTCTTTGTTGGTTCGATAACATATTCTTTAAACAATGGTTCCGATAACGCACCAGCATTACTGTCAAATAGCTGAATAACATCTGCTCCAAATTCTATCTGTTTAATTAGATAAATAATCGTTACTTCCGTTATTCGTTCAATTATTTCCTTCAAACACGAAGGATAAAAATTTAATACTTTGGAAAAAGTTTTGCTGCTCCTACCTTCTATGATGTATGAGGCTACTGTCCATGGTCCACCAGCAAATCCTATGAGAGATTTTTCTTTTGGTAATTGGCTTCTGACTTTTTTTATAGCGTTTAGAATTGGTAAGGTTTTAGTTTCAATTTCTTGTGGACCCTTCAATTCCTTAGGACTTTCCACGGGTTTTATTATTGGACCTACACCGCGTACGAAATTCACGTCACAACCCAAAACATCAGCTATTATTAAAATGTCTGAAAAAATTATCGCCGCATCCATGTCAAATCTTGTCACCGGCTGTAACGTCAATTCTGTCACTAAATCTGTGTTGTAGCATATCTCCATAAAATTATTCATATTTTCTACTGCTTTGCGGTACTCAGGAAGAGACCTGCCAGCCTGACGCATTAGCCAGATAGGCACTCTTCCACCCGGCTCATTTCTCTTAATAATTTTCGCTATTGTTGTTTTGCCGCTTTCCAATCTATTCTATTTATTCCTTTGTAT
>NODE_94_length_2426_cov_3.938697
CTTATGATATAATACCATCACCAAATGTTAAATTTTCTATTGAAGCGGGGATTTGAATGAAATATATACAGTTATTTATATCAGTTATTGCCTTAATTATTTCCTTATTTGTGGGGTATAAGTTTGTAGGATATCAACCTCAGAACACAAAGGCTGCAATTATCGATAGTGAAAAAGTCATCAATGAATCTCTTGCTCTGCAAAATATACAACAACAAATAAAGGAGCAGAATTCTAGATTACAACAAGAATTTGAAAATGAGTTAGAAAAACTTAAGCCATCAAAAGAAGAATTTGACCTTTTGTCAGAAGAAGCAAAAAAGGAAAAGACAGGACAATTTAATAAGCACACTGTAAATGTTAGAGATAATTATGCTAAAAAAATGTTACATTTAGAAGAAAGCTATAGAGAAGCAGTAGAGAGTGTTTTTAACAAGATAAAAGAAGTCGCTAAAAAAACGGCAGAAAAAAACAACATAGATTTGGTACTATTTATTTCAAAAAAGAACCAAGTTTTATACTCCATGGATGAAGTTGATTTATCAGATGTGGTATTAAACAATATAAACAAGGAAATACCTGAATTTGCTTTAAAAGGCATTGAATAGACTTATGCAATTTAATATCAGTGATATTATAAAAACACTACCACATTCTTATCCGTTTCTCTTAGTAGATAGAGTTATAGAGTGTGATCCTGGTAAAAGTATAAAAGCAATCAAAAATGTGACTTTCAATGAGCCATTTTTTATTGGCCACTTCCCTGGTCATCCGATAATGCCAGGAGTCTTGATAATTGAATCTCTAGCTCAGGCATCTGCTATATGTGTTCTAGGTAAAGAAACAATAGAAAATAAAGTTGTTTACTTGAGATCCATTGAAAATGCAAAATTCAGAAAGCTAGTTACTCCAGGGGACACATTGATTCTTCAAGCTAACATTCAAAGTGTGTGTTTAGGTGTATACAAATTTAGGTGTATTGCATCTGTTAGCGAAGAAAAAGTTGCAGAAGCAACAATCTCAGCAGTATTGCAAAATAAATAAAATCTTCATCTGTAAGAAACAGCATGTACACTTTATAGTATAGCAATGAAGCTGAATTTCAAAATCTCATTTTCGAATCTATATACTCGCAATGGATTAACAAAATTAGATGAGACATTTTTGAATTATATTAAATCATGTGATGAGAGCTTGTTTTGTTCATTAATTGAAGCAAGAGAAAAAGCAGCTTCTTCTTCGATGTCATCCCAGTGTCACCTCCCATCATCCCAGTGTCACCCCCCGTCATCCCAGTGCTTGACACTGGGATCTAGAAAACAAGAAGAACGGTCAGCTACTTGGATGACAGATAGCCAGCTCATTATAGACTTCTCATATTTACTTGATGAATTTATTGCAAAACTTTTTAATGTTGAAAAAGAAATAGAGGAGCTAAAGAAAAAGCACAACGACTTTGCTGTAATATATAAGTGCAAAAGATTATTTGTCCAACGCTATGCATTGAAGAAATACACTAATGTGGCGAATATAGATATTACTAACAAACTAAGTCATTTTCTCACTTTGCCAACAACAGAAAAAAATTTTGCTGAGCAGGTGATGCATTGGTTTGAAGATAAAGAAAATCACAAAGAGGAAATAGAACTTGCGGCACAATATGCAGTGTGGAGAGTAAAAAATAAACAGAGTATATTATTTAGCATACATAAAAAAATTGACCACGAAAACCTCATACCATTTTCTAAAAAAGAAGTAGACAAAGTTGAAGTGCTGTATTCAAATGAAGTAAAAAGACGATACGGTTTTGACCTAACAAGTGAAAAGGCTAGTTTAGATAAAGCACTGGATAATGCTCACTACTGCATATTTTGTCATAAGCAAAGTAAGGATAGCTGCTCAAAGGGGCTAATTAATGATGACAATACTTTCAAAAAGTCTCCACTTAGAGTTGAACTGCACGGCTGCCCACTAGAGCAGAAAATATCAGAAATGAATCTGGTGAAAAGCGAAGGGTACAGCATAGCAAGTCTTGCAATTGTGATGATAGATAACCCATTATGCGCGGCTACTGGACACAGAATATGCAATGACTGCATGAATTCGTGCATATATCAAAAACAAGAACCCGTAAATGTGCCAGCAATTGAAACAAGGATTCTGGATGATGTGCTCAGTTTACCGTACGGATTTGAAATATATTCTCTGCTCAGCCGTTGGAATCCTTTAAATTTTCAGCGTTCATTGCCAAGAGAAAACACCGGAAAAAACGTTCTAGTTGTAGGCCTTGGTCCTGCTGGTTTTAATTTAGCTCATCATTTGTTGAATGATGGGCATAACGTTATCACCATTGATGCTGTCTCTTATACACATCTGACGCTGCCGACGAAGAGGATAGTGTAGATCTCGGTGGTCGCCGTATCATT
>NODE_95_length_2417_cov_4.998291
AACTAAAAGAACATAGAAAGATGATAGATCAAATAAAACGTGGTGATACAGTCATTACTTCTGGTGGAATAATAGGTGAAGTTAATAAAGTTGATGAGGCAAATGCACAATTTATAATAGAAATAGCACCAAAAGTTGAGATAAAAGTTCTAAAGTCCGCTATATCTGAGGTTTTAAGCAAAGAAACTCAAAAAGTAGCAGCTAAACCAATTAAAAAGGTAAAATCGAAAGAATGATAAAAAGAATATAAATCAACCAGTAATAAAGGCAAAAATGCTTAACATGTTTAGAAAAAAGTTTGTTTGGTGATCCATTTGTGTGCGGAATATTTGGTGTAGTAAGTAGCGGTGATTCAGTAATACCAACCTTACTAACTGGGTTACAAAAATTGGAATATAGGGGATATGATTCCTCAGGTATAGCAATCATAAATAACGAAGGTAAGATAGAAGTCAAAAAATCAGAAGGTAAAGTCGAAAGGTTATGTGAAGTTGTTGATGACAGCAAGATGTCTCACAGTACAGTTGGTATAGCACATACTCGCTGGGCTACACATGGAGTCCCAGGCCTTAAAAATGCTCACCCCATTCGTACAAATAATGTTGTTGTTGCTCATAACGGCATAATTGAGAATTACAATCTGCTAAAAAAGGGTCTAGAAGAAAGGGGCATGTCATTCCATACTGACACTGACACAGAGATCATACCAAACATGCTAACCTTATATCTTGATGAAGGATTGTCGCCAATTGATTCTCTATTTAAGTGTTTAAACAACTTACATGGCTCATTTGCCTTGGTCTTATTATTTGCAGAATATCCAGACGCCTTATTTGTTGCGAAGAGAAATTTGCCTTTAGCAATAGGCTATAACTGTAACACAGTGTTTGCTGCATCTGACTCTAATGCTTTAAGTGCATTTGTGGAAAGAATATCGCATTTGGAAGATGATGACATTGCAGTGATAAAATCTAGTGGAGTTAGTATATACAACAATGGTACACAAGTTAAACGCAGTATAGAAAATAGTAGTCCAAGTGATTTTCTAATTAGCAAAAATGGTTACCCTAGCTTCATGTTAAAAGAGATTTTTGAGCAACCGCGTGCATTAAACAAAACAATAAATCAATTTTACAAGCAATATAAAGAGGTAATATTTGCTAACAAAAAATTGTTTTCTGAGCTGAGTTACATTACTATAGTTGGATGCGGGTCATCTTATTTTGCTGGGCTAATAGCAAAGTATTGGCTGGAAAATGTCGCTCAAGTTCGAGTATATCTAGAAATCTCATCAGAATTTAGGTATAGCAACGTCAAGCTGGAAGAAGGCAGCATTGGGTTATTTATCTCTCAATCTGGTGAAACTGCAGATACCATAGAAGCGCTGCGTTATGCAAAATCACAGAAGCAAACAATCATTAGTATAACTAATACATTTAGCAGCAGCATTGAAAAGATCTCAGATATTGTGTTACATACTCTTGCTGGGCCAGAAATTGGTGTTGCTTCAACAAAAACCTTTTCTGCGCAACTTGCAACTTTAGCATGCTTTGCCGTGGAGCTTGGAAAAATAAAAGGTGTACTGGGTGGAGAGAGAATAAAACAGCTAAGCAACGCTATTAACTCTATTCCCGAGTATGTTGAGCACGTTTTGAATGTGATGAAAATACAACATATATCGGACAGTATATTAGAACACAATAACGTTATTTTAATCGGCAGAGGAAGTTCATACGGAGTTGCAATGGAAGGCGCATTGAAAATAAAAGAGCTTTCATATATCAATACAACTGGTATTGCAGCGGGAGAAATGAAGCATGGTTCTATTGCTTTAATAGACTCTACTGTGCTTGTTATAGCAATTATCCCTTATGATGATTTATTCTTTAAAACGCTATCTAATATACAAGAGATTATTGCAAGAAAAGGCAAAGTAATTGCCTTCAGTGATAAACAAGGAGCGCCATTCCTAAGGGGAGTTTGCGCAGATGTGGTGCAACTTCCAGACACTGATAATTTTATCTCTCCAATCATCTACAGTGTTGCTATGCAATTCCTTGCTTACTTTACTGCAGCAAAAAAAGGGTTAGATGCAGATTGTCCAAGAAATTTAGCTAAGTCTGTCACGGTTGAGTAGTCCATTTAAAGTTAAAGCTAAACTTCTAATTAAGGTGACCAGACTGCATTCTGTGATTTTTAGCAAAACACGATACACAATCGTCATTCCGCTACTAGTTAGCGGAATCTATGCCGAGATACCGCGGCGGTATGAAGTTCGCGGTGGTATGACGGTTAAGTAATTCGTCATCCCGCTGCTTGTTAGCGGGATCTAGAGATACCGCGGCGGTATGACGGTTCGCGGCGGCATAGCTATCTTCAAAAATATGGTTGAATAATTGTTAATAATAGTGTATAAT
>NODE_96_length_2412_cov_5.089936
TTTCAAGCAGAAGACGGCATACGAGATTCGCCTTAGTCTCGTGGGCTCGGAGATGTGTATAAGAGACAGGATGAACATGGACAAAAAATAGAAAAAGCAGCTAAAGCAAAGGAAATGCAGCCAAAAGAATTTACAGATGAAGTGAGCGTTTCATTTAAAGAATTGGCTAAGTTCATGAATTTTGAGTATGACGATTTTATTCGCACTACGGAGGAACGTCACAAAAAAGCAGTTATAGCTTTATGGAATAGACTTGAAGAGAGAGGGCAAATATATTTGGATTCCTATTCGGGTTGGTATTCAGTTCGTGATGAAGCATTTTATCAGGAGTCAGAGCTGATAGATGGCAAAGCACCAACAGGTGCTGAGGTCCAGTGGATAAAAGAAGAGAGTTACTTTTTTCGCTTATCAAACTGGCAAGAAAAATTACTGGAACTCTATAAAAATCAGCCAAGTTTTATCTTTCCTGAGAGCAGAAGAAATGAAGTGATATCGTTTGTAAGATCAGGGCTCATTGACCTCTCAATCTCTCGCACTAGTTTTAACTGGGGAATAAAAGTACCAGGTAATGACAAACACGTAATCTATGTCTGGATAGATGCATTAACCAATTATCTTACATCAATAGGTTTCCCTAGTACTGAAGGTGAGGAATATAAGAGGTTTTGGGCAGAACCAGAAACACAGATTCCAGTGTCAAGCACTGGAATGACACCAAACCAAGGGAAAACGCAGATTCCAGTGTCAAGCGCTGCAAACCTAGCTGACAACTCTTTCAACGTTCATGTAATCGGTAAAGACATATTGCGCTTTCATGCTGTATATTGGCCAGCGATTCTCCTTGCAGCAGACCTGCCACTGCCAAAACAAATTGCAGTTCATGGTTGGTGGTTGAACGAGGGAGAGAAAATATCCAAGTCCCTTGGTAATGTCATAGATCCAATTGGCCTCGCTCAAGAGTTTGGTGTTGATCAGCTACGCTATTTTCTCCTCAGGGAAGCAAGCTTCGGCCAAGATGGCAACTTTAGTAAGAAAAATATGATCAGCCGGATAAATTCAGAACTGGCAAACAACATAGGCAATTTAGTACAAAGAACAATTTCATTTTTACACAAGCAATGTTCTGGAATTGTACCAACAATCGATCAAAGCCTACTTAAAGGTGAAGAAAGTCTTCCAGGTTGCAAAGCTATACTCGATCAAGTGATGAATCACCTATCAAAGTATGAATTTAACCATATCATACTTCTAATCATCAACATCTCTTCTGAAGCAAATGCCTACATAGACAAAAGTGCACCCTGGACACTAAGCAAAACTGACAGAGAGCGCATGAATTTAGTAATTTACAAGTTACTGGAATATATCAGGATAATAGGCATTTTATTGCAGCCAATCGTTCCCAAGTCAGCAGAGATGATACTAAATCAACTGCAAATTCCGAAAGAACAACGAGATTTAAAATCTTTGTGCGACGCGTGCGTAAGTTCAGGCATAACATTGCCTAAACCTACGCCGGTTTTTTTGAGGGTTGATGCTAAAGAGGAGAAATAGTGTAAAAACTATTTCTCCTGGATGGGATTATCTTTAGTTAACGACGGTGCACACCGCTGTCTACATATTCAAGTTAGGTGGCAAGTGCCTTAGTTACTTTAGCACAATATGGTTTAGTAACATCAGCACCTATCACTACTACTTCAGTAATTGCCGACTTAACCTTTCCTAGGCTCCATGCAAACCAGCCTTGACCATTTTCTTCTTTAGTTGGCTGACTTTCTGGGCTAGAAATCTCAGTACCTTTTTCATCACCAGATTCTGCATCATAAAATACATCCTGATCCTCAGAAAGACTCATTAAATAACTTTTAGCAGCATCAACATTTAAATGATCAGGTTGCTTAGGAACGTTATCAATATTTAAATAATCCAAACTATTAGCTCGTTGCTTTTGCTCACTGGAAAGAACCTCAAGATTTAAATAATCCAAACGAGTTAGTTCTTGCATGCTAGGTTTAGATCCATCTTCACGCTTAAACTGCTCTTCCGGACTAGAAACCTTAGTACCATAAATCCTACTGTACAAGCTGCTTCCAACGCTGTTAAGTGCTCCTCTTACAGATGCAATTGACGCATCATAAGTATTTTTCAAGCCACCTCCAATACCACTAAGTGTTCCTTTTGTAGACTCAGTTGATGGCACATAATTATCGTAAGCATATTTGCCAGAATACAAGACACCATTAACTGCTTCTTTTGCAAACCAAACAGCGCTATTAACTGTTCCTTTTGCAAGCTGAACAGTGCCATCAGCAATTGCCACTTTTAATTTGTCTTCTTCTATCCTGTCTCTTATACACATCTCCGAGCCCACGAGACTAAGGCGAATCTCGTATGCCGTCTTCTGCTTGAAAA
>NODE_97_length_2408_cov_6.465036
ACTATATATGTATAGAATGTGGTAAAAAGATAGAAAATCATCAAAAGACAGAGATGCTTGAACGTGGAGAATGGAGACCTACTAATAGAGTAAAAGGTGAAAAAAAAGGATTTCATCTTTCAAGTCTTTATAGTCCAGTAGGTTGGTATAGTTGGCAACAAGCAGTAGAGGATTTTCTGCATGCAAAAGAGAGTGAACAATTACTGAAAGTTTGGATAAATACAACGCTTGGAGAAACTTGGGTAGATAAAGGAGAAGTACCGGACTGGAAGCAACTATTTAACAGAAGAGAATTTTTTCCCGTAGGCACAGTACCAAAAGGTGAAGTAGTTCTCACAGCAGGAGTAGATGTACAAAAAGATCGGTTAGAAGTAGAAGTTGTAGCATGGGGAAAAAGCCGTGAAAGTTGGTCAATAGACTATCGAGTATTTGAAGGAGATACAGGAGGTGGAGAAGTATGGGGAAAGCTTTCAGAGTTACTCAATCATCATTTTATCGGTGAAAATGGGCTTGAATATATGATAAGTATGATGGCGGTTGATGCAGGGTATGCAACGCAGGAAGTTTACAACTGGGTGAGAAGTCATCAAGGGTCTGGAAGAGTAATGGCAGTGAAAGGTGTAAATAAAGCACTAGTGCCGCTGAGTAGCCCAAGTAGAGTTGATATAACAGTTGGTGGTCAAAAGCTAAAGAGAGGAATAAAGCTCTGGCCAGTAGGAGTATCAATATTAAAGTCAGAACTTTTTCAATTACTTAATGTTTTAAAAGAAGAAGAGAAAGTGCCAGCAGGATACTGTCATTTTCCTGAGTATGCACCTGAATATTTTAAGCAGCTAACGGCAGAGCAATTAGTCAGCAAGGTAGTAAAAGGATACACCAAACAGGAGTGGCAAAAGGTAAGAGACAGAAATGAAGTACTAGATTGCCGAATTTATGCGAGAGCAGCATCTATTGCGCTTGGAATTGATCGTTGGCCAGAGAGTAAATGGAATAGTTTGAGTGGAAAAATGGAAAGCAAAAAGCCTAAAAAAGTAAGACAGAGTAAGTGGCTTGGTAATCAAAATGTACAGTGAAGAATATTTAACTCAAGTTGAGAAAGCAATTCAAAAACTGCAAAGCGGAGAAAGAGTTGTCTCAATTGCATATGGTGACCATGTTGTGCGGTACGGGGAAGTTCAAATAAAGGATTTATTGGAGCTCAGGCAACGAATAAAAGCGGGGTTAAAAGTTGCAGGCATGAGGCCAAAGAGGAAAATTGTTTTTTCAGCGAGTAAAGGAATTTTATAAATGCTACTAAAAACCTTCAAACAATTATTCTACAAGCCAAAAATCAAAAGTTCTGCTTGGGATGCAGCAGGCTTAGGGAGAAGATTTTTTCACTTTCAACCAGAGTTAGGAAGTATAAACAATTTGCTGTCTCAAAGCCTTGAAACTTTACGTAGTAGATCACGTGATATGGTGAGAAAAAACCCATATGCAGCAAATATCATTGATACAATAGTAAGTAACTCTATTGGAACAGGAATAAAACCGCAATCAAAAGCAAGGGATGGAGAATTTCGAAAGAAAGTACAAGAATTATGGCTAAAATGGACAGATGAAGCAGACAGCAGCGGAATAAGTGATTTTTATGGATTACAAGCTCTAGTATGTAGGAGCATGATAGAAGGAGGAGAATGTTTTGTACGACTCCGAACAAGAAAGCTGGAAGATAGATTTTCTGTACCATTACAATTGCAAGTACTGGAATCAGAGCATTTAGATAATAAGGGTAATCAAACACTAGCCAATGGTAATGTAATAAGAAACGGGATTGAGTTCAATAGACTTGGGCAAAGAGAAGCATACTACCTATTTAAAGAACACCCTGGTGAAAGTATGTTTGGAGAATCAGTGAGAGTGCCAGCAAATGATGTTTTACATATCTATAAACCACTGAGACCTGGGCAAATTAGAGGAGAGCCATGGCTTTCTAATATACTGCTAAAGCTCTACGAACTTGATCAATACGATGATGCAGAGCTGGTAAGAAAAAAAACAGCAGCAATGTTTGCAGGATTTATTACCAGGCTCGACCCTGAAGCAAATATAATGGGAGAATCTGAATCAAACGAGCAAGGAGTAGCACTATCTGGCCTGGAACCTGGAACAATGCAGCTTTTAGACCCAGGTGAGGACATAAAATTTTCAGAACCGTCAGATGTTGGAGGAAGTTATGAAGCGTTTATGAGACAGCAACTGAGGGCAATAGCGATTGGTACAGGGATAACATATGAGCAACTAACAGGAGATTTAACCGGTGTTAATTATTCATCAATCAGAGCGGGATTAATAGAGTTTCGTCGTCGATGTGCTATGCTGCAACACAACATTATAGTATTCCAATTTTGCAGACCAGTATGGAGTCT
>NODE_98_length_2404_cov_4.410829
GGAGATGTGTATAAGAGACAGGCGTAGGGCTACTATTGAGTTTATAAGTTGTAGGGTAGATGATCCTAAGTATGATGAATCTGAGTGTATAAAGCGTGGTGTAACTTTTTCTGCTCAGGTTATTGCTTCTATACGTCTTGTTGTTATGCAGGATGGTATTTCTCTTGATGAATATAAATCGATTAAAGAGAGTGGAGATCATTCTAAACTTGCAACCGTTGTAAAATCTATAGAAGAGCAGAAAGTCCACTTTTGTGGGTTGCCTATGATGACTGATAAGGGCACTTTCATCATTAATGGTGTGGAAAAAGTTATTGTCTCACAAATGCATAGGTCTCCTGGTGTATTTTTTGATAGCGATAAGGGAAAAACTTACAATTCTGGTAAATTGATCTATTCTGCTAGAATTATTCCTTATAGGGGTTCTTGGCTTGATATTGAATTTGATGTTAAAGACCATTTGTATTTTCGTGTTGATAGAAAAAGAAAATTGCCAATTTCAGTTTTATTAAAGGCGTTGGGTCTATCAAATAATGATATACTCGATAGATTTTATGAGAAAATAAAGTATGTAAAACATAAAGATGGTTGGAAAGTGCCTTTTGTTCCTGATAAATTTAAAGGAGTGAGGCTGCCTTTCGACTTAATGGATATTGAAGGTAATGTGCTGCTTAAAGCTAACGTTCGTATTACCTCAAGACTAGCTAAAAAGCTATATGATAATGAATTGAAAGAGTATCTGGTTCCGTTTAATTCTATATGTGGTTTATTCCTCGCAGAAGATTTAATGGATAGTGCTAGCTCTACGAAAATTTTATCTGCTGGTGAATCTATAAAGCTGGAAGACATAAAGAAGCTTGAGTTATTATCTGTAGATGAAATATCAGTGTTGAACATAGATAATTTGTTTGTTGGACCTTATATATTAAATACGCTTTTCTTAGATGAAAACATGTCTTATCAGGATGCACTATATGAAATATATAGAGTTTTGCGTCCTGGTGAAGTTCCTGTTTTAGAGATAGTAGAAGAGTTTTTCCGTAATCTTTTCTTCAGTCCGGAATATTATGATTTGTCTAACATTGGTAGGTTGAAGCTTAACTCTTACCTTGGATTAAATTATGATGAGGATTTAACTGTTTTAACGCATGAAGATATTATTGAAATTGTGAAAAAAATAGTATTGTTACGTGACGGTCAAGGATCTGTAGATGATATTGATCATTTAGGAAACAGAAGAGTAAGATCAGTTGGAGAGTTTATAGAAAATCAATTTAGAACTGGGTTGTTGAAATTGGAACGCGCAATAGTTGATTCTATGTCCACTTCTAGTTTAGATAAAGTTTCTCCATCTGATTTTATTAATCCAAAAGTGTTAACTAATGTCTTAAGAGATTTCTTCAATTCTTCTCAATTATCTCAATTTATGGATCAGACTAATCCGTTATCTGAAATAACACATAAAAGAAGGTTATCCGCGTTAGGTCCTGGCGGTTTAACAAGAGAACGGGCAGGATTTGAGGTGCGTGATGTTCATCCAACTCATTATGGAAGAATTTGCCCTATTGAGACTCCTGAAGGGCAAAATATAGGGTTAATCAACAGCTTAGCTATATACGCGCGTATTAATAAATATGGTTTCATTGAAAGCCCTTATAGAAAAGTAGTCAATAGGGTTGTTACTGATCAAATTGAGTATCTTTCTGCTATAGACGAAGGCTCACATCATATAGCTGACACTAGCGTAAAGCTTGATGAAAATAATTGCTTTGTTGATGACATGCTATACTGTAGATATGCTGGTAGCTTCGTCATGGTAAGTAGCGACCAAGTTAGTTACATTGACGTATCTCCTAAGCAGGTAATATCAGTTGCAGCTTCCTTGATTCCATTTTTAGAAAATGATGATGCTAATAGAGCATTAATGGGCTCAAATATGCAACGTCAGGCCGTACCTTTATTGAAGCCTACCGCTCCTCTGGTTGCTACTGGTATGGAGTCTTTTGTAGCTTCTGGCTCTGGTGCTGTAGTTTTAGCAAAACGCGATGGCATAGTTGATAGTTCTGATAGTAACTCTATAGTTATACGTGCTTTTGATAAAGAAAGGGTTAACTACTTGGACGTAGATATTTATCATCTAAGGAAATTTCAGCGTTCTAACCATAATACTTGTATTAATCAAAGACCGCTAGTGTGCGTAGGTGATTATGTTAAAAAGGGTGATGTAATAGCTGATGGTCCTGCAATTAACAGTGGTGAGTTGGCGCTTGGTAAAAATTTGCTAGTCGCTTTTATGTCTTGGCAAGGTTATAATTTTGAAGACTCTATTATTATTTCTAGTGAAGTTGTTAAAAAAGATCTCTTTACTTCTATTCATATAGAAGAATTTGACTGTGTTGTACAT
>NODE_99_length_2401_cov_3.860155
GGAGTATCCCTTGAGTTTGTTTAGTAACCTTTATCAGGGCCTGTTAAAAACTTCTTCTCGCTTTAGCGACGGGGTGAAAAGTATTTTTTCTGGCAAAAAAAAATTAGATCAGTCGCTTTTAGATGAATTAGAAGAATTGCTAATTAGCATGGATATTGGTCATAAAACTTCCAAGTTGATTATCGATAGGCTCACAAGCATCAAATTTGACAAGGAAGTTGAGTATAATACCATCACACAGCAGCTAATGAGCGAAATAGAATCGATATTGAACCCTGCTGTGCAACCGCTAATTTTAAACAAAAAACCACATATAATAATGGTATGCGGAGTAAATGGTAACGGTAAAACCACGACTATAGGTAAGCTCGCATATAAATATAAGGAAATGGGAAAATCCGTTATGCTTGTTGCATGCGACACATTTAGAGCTGCTGCTAGTGAACAATTAAACATTTGGGCAGAACGTTCTGATTGCTTGATTGTTACTGGAGAGTACGGTAGCGACTCTGCAAGTGTGGCATATAGAGCTGTAAGTCAAGCTATAAAAGATAACGTTGATGTTGTTCTAATTGACACAGCAGGAAGGCTGCAAAATAATGTGAACCTTATGGAGGAGTTATCAAAAATATATAGAACGATAAAGAAATTGGATGACACTGCCCCTCATGACGTTATTTTAGTTCTTGACGCAACTACCGGCCAAAATGCTTATAGCCAATTAGAAGCATTTAGCAAAATGGTTAATGTTACCGGGCTAATCGTAACAAAGTTAGATGGCACTGCTAAGGGCGGAGTGGTAATTGGACTTGCAGAAGCTTATAAGATAAAGTTACATGCTATAGGAATTGGCGAAAATATAGAGGACTTAAGGGAGTTTACTAGCAAAGAATTTGCTGAAGCGTTATTTAATTGTAATTAAAGACTTCTCTTAATTCCCTTACGTGACCAAGCTTGATTATTTCAATATCATGAGAAGAATAGTTACCATTTTTAGGCATAATTGCTTTTTTGAATCCTAACTTTTGTGCTTCTTTTAGTCTGAGATCAGCATGCGAGATGTTCCTAATTTCTCCTGAAAGTGCAACTTCACCGCAGATTATTGAAGAAGTTGGCAGCGGTAAATTTACTATACTTGAAATAAGGGAAGCAGCAACAGCAAGATCAGCCGATGGTTCCTGTATTTTGAGTCCCCCTGCAATGTTTAGGTATACCTCTTTATCATGCAAAAACATTTTGCAACGAGCATTTAGCACCGCGATGATCATAGCCAATCTATTAATATCCCACCCAACTACTGCCCTTCTTGGGGTTGCCATATTAGTCCCTGCTATTAATGCTTGCACTTCCATTAAAATTGGTCTTGAACCTTCAATTCCTGCAAATACGGCGCTGCCAACTACTTCTCTGTCATGGGCCATCAGAAACAATGATGATGGATTATCAACAGGCACAAGTCCTGCTTCAGACATCTCAAAAACACCAATTTCATTTGCAGGGCCAAATCTATTTTTAATAGTACGCAAAATGCGATATTGATTGCTATTTTCACCTTCAAAATATAATACCGTATCCACCATATGCTCCAGAGTTTTGGGTCCAGCTATTTGTCCATCCTTAGTTATATGACCAACTATTAAAAGAGAAACACCATATTGTTTCGCAAGAATAGTTAATTCATGTGCGCAAGTACGAACCTGAGTTACAGTTCCTGGTGCCGATGTAATTCTGCTATCATACATTGTTTGTATAGAGTCAATTACTAAGAATTTAATACTTTTGTTTTCCTTTATTGTTGCTACTACATCAGTTAAAGACACTGTAGATAAAAGCTTAATTTTAGGTTCATTTATCTTAAGACGCTTTGCTCTGAGACTCACCTGCTCTAAAGACTCCTCGCCGGATACATAAAGACATTCAAAAGAGGAAAGTTGCACAACATTAGCTGCAATTCTAAGCAAAAGGGTGGATTTTCCAATACCAGGTTCGCCACCAATTAAAATGCTAGCACCTTGAACGATACCCCCACCAAAAACTCTATCTAATTCTTCTATTCCTGTTAAAAAACGACTTGGAGTGATAATTTCGCTACCCGATAACGTCTTTATTAAAATTGGTGCAGATATACTTCTTTTGCCCGTTTTTACTGCTATTTCCTCAACAATTGTATCCCAATTGTCACATGCGATGCACTTCCCTACCCACCTACCAGTGCTGTGACCACAGGATTGACATACATATACAGTTTTCATCAAAGCCAAAATTATTTTGTTGTAATTGTAATAAAAATTAGCTGAATATGCGAAGTAAATCTATAGCTAACCCAAGAAAGGGTTCCCTATGTCATACCGCGATTCATTCGCGGTATCTCTAGATCCCGCTAACAAGTAGCGGGATGACG
>NODE_100_length_2384_cov_22.919376
CTTAAACGGCTTACCCGAGGGACGAACGCATTGCCTAGAAACTGCTGGGAACTCGAGAAGTTAAATATAGAAATAAAATACTTGTAACGTGAAGTGACTAGTGTCAGCATAGAGGCTACCGACACGCGAACCGCCGACCAGGCCAAGCTAAGCGGTCTTTGGTATGTAATTGAGTATTAAATATTAAAGAATATAAATTGTATAGAAATCTCGTGTCAATCCTTTTGTATCCTATACCTATTCCCGAAAATAGATAGTCAGGTCAAGGTGTGCTTAAGCACTTTAAATAAAGGCAAGGACCCCGTAGTAGGACGTAACAAGGTTACATTGCCACCTGTCATCCAAGTAGCGGATAACATAGAAACGAAAACTTACTTGACACATTTTGCCAGCCCCCTTATCATGACGTGTATAACAATGTTACAAAAAATAATACCATAGGGTTCTCTCCACTTTTTCTGGGTAAGGTCAGAATTTCCTCTTAAGCCCTTAGCTCCTCAAATACTTTACTTGCTCTATTTAAAACAGAATCAGGAAAACCAGCAAGTTTTGCTACATGTATTCCATATGACTCATCTGCAATGCCTTCAATTACTTCATGTAGAAAGATAACCTCTCCGTTCCACTCTCTTATTTTTACACAAAAGCATTTCACGTTCTTCAAGTATTTGCTTACTTTAGTTAATTCATGATAATGAGTTGCAAAAATGGCGCGGCACTTATTTACATTGTGAATATGTTCAATCACTGCCTGTGCAATAGATAATCCATCATACACTCCTGTACCCCTACCAATTTCATCAAGTATCACCAAGGAACGATCTGTTGCCTGATTTACTATCGTTGCTGTTTCGATCATCTCTACCATGAAGGTAGAATAACCAGCTGTTATATTATCTGTTGCACCAACCCTGCTAAATATCTCATCAATCACTCCAATATACGCACTCTCTGCTGGCACGAATGACCCCATGTGAGCTAAAACTGCAATGAGAGCGTTTTGCCTCAAGAAAGTGCTTTTTCCAGCCATATTAGGACCAATAATTAGATGTATACCAGCTAAATTGATGCTATTTGCAATGAATTTATCGTTAACTTCAACCACCGGATGTCTTCCACTACAGATATTGAACTCTTTACTGTCATCGATAATGGGTTTTACGTAATTATTTTGCACTGCAAGCTCCGCAAACGTGGCTCTAATGTCAAGTTTTGCCAAAGCATTTGCAGCAAGAGCAATTTTTTCAGATTCTTTAGCGACTTCACTACACAGTTCACTAAAAATTTTCACTTCTAAGCCGATTGCAGCATCACGTGCCGTAAGAATTTTATTTTCTAGTTCTTTCAATTCATTAGTAGTGTAGCGCATGCTATTTGCTAAGCTTCGCCTATGAATAAATATGTCCGAAGTTATTTTGTGATTTGCTGACACTTCAACGTAATAACCAAGTATAGTATTGTTGTGTAATATTTTGAGTGCGGCAATGCCAGTCAAGTGGCGATAAAACTCACGGAGTTTGGTTATCAGTTTATTACTATTACTTAGTATGTAGGATAACTCAGATAGTTCCTGGTTATATTTTGGATTGATAAACCCTCCTTCTTTTAAGGAACTAAGGTTGTTATTAAGCACAGCACTATCCAAAAGCTCAAACAGGTCTTTATGATTACCAAGACTTTTATGTATTGTGCTTAGTTCACTCTCGTCACTACTTATCACGTGAGTAGTAAACATTGGTTCCTTTTCTCTAGTCAAGCACTGGAATGACATCTAAGAGTTAATTGCTGGTTTTTCACTTAAACAATAATTATGCAAGGTAGACAGAAACTCAGATAACTCTAAAGTTTTTCCTAGGCCTATTTTTAATAGGTTTATATCCTTTGGTGAACCACGTCCTAGTATTAAGCGTGATAAAGATCTCTCAATATCCGGAATGTTAGATAATATCTCTCGTATTTTTCTGCGTGGCTCATGATTATTTACAAAAAATTGAGCGGTGCTGAGCCTCAAATTGATTGCCTTGGAGCAAGCAAGTGGTGAAGCGAGCATTTGTTTGAGCAGGCGTCCACCAGAAGCTGTAACTGTGTGATCAATAACTGAAATTAGTGAACCTTTCTTTTCACCAAAATGAGTTGAAAACAACTCAAGATTTCTCCTTGCTGAAGCATCAATAAGCATGAAATTTTGTTGCTTATAGGTTTTTGGGAATTCAAGCCTTGGAATGGAGCCCCTTTGTGTTACTCTGACATATTCAAGCAGTGCACCACACGCCATGATTTCTACTTTGCTGAAATTTCCTATACTCCCAAGTTCCTGTCTCTTATACACATCTGACGCTGCCGACGAAGAGGATAGTGTAGATCTCGGTGGTCGCCGTATCATT
>NODE_101_length_2365_cov_5.194930
GGCGACCACCGAGATCTACACTATCCTCTTCGTCGGCAGCGTCAGATGTGTATAAGAGACAGATATAGATGCAACCAAAGTAAAGAATCCGGAAAGTATAGCAGCACAACTGTGTTCTACTTTGCATGACCTCGAATACAAGAACTTATATAGAGTACTTACTTCAGAAAAGAAATTTGCTTGGATAAAGCGGCACTTGACTCCAAAAGAATTACTAGCGATCAAAAACGCTGGTGTACCAGGAGTAAATTTTGATGACGACATAAAGCGTATATATCCTCACAGTAATTTATTTTCACACGTGCTTGGTTACACTGACATAGATGGCAATGGTATTGCAGGAGTTGAGGCGTATATAAGTAAAAACAATGAGCAAGAAAAGCCCATAATACTATCCTTAGATACACGAGTGCAAAGCATAGTGCATGAAGAGCTAACTAAAGCTGTAAGCAGATATCAGGCACTTGGCGGAGTAGGAATTGTTTTAAATGTGAGAAATAGTGAAGTTATCTCGATGGTCAGCCTACCTGATTTTAATCCCAACTTACAGAATAAGGCAGAAGACGTACAAAAGTTTAATCGCGCCAGTCTTGGGGTATATGAGATGGGGTCGGTATTAAAATACTTTACAATAGCCGCAGCGCTTGATGCGAACGCTACAAAAACTAGCGATTTATATGACGTATCAACACCAATCACCATCGGAAAGTATAAAATTCAGGATTTTCATAAATCTAAAATTCCAAAAATTACTGTGCAAGATATATTTGTAAAATCATCCAACATTGGTGCAGCAAAAATTGCAGTCAAACTAGGTATTGAAAAACAGGTAGAATACTTTAAAGCTATGAAGCTATTTTCTCCTTTGAAAATAGAAATACCAGAAAAATCCACACCGATAATCCCGGATAAATGGAGTGAAACCACTTTAATAACAGCATCTTATGGTTATGGCATAGCTGTAACTCCTATACATCTTGCACAAACTGCAGCAGCATTAATCAACAATGGGATATTTCATAACGCAACCTTGATGTTGAATAAAAGAAGTATAGGAGAGCAAATTATCTCAAGAAGAACTTCCAGGGAAATGAGAAAATTATTACGTGCAGCAGTAACAGATGGCACTGGCAGAAAAGCAAAAATAAAGGCATATTCAATAGGAGGAAAAACTGGATCGGAGGAAAAAGTTGTAGATGGTAAATATAGCAAAGATGCAAACATAGCATCATTTATAGGAGTGCTAACTATGCTTGACCCAAGGTACATAGTGCTAATTGCTATTGATGAGCCTCAAGGGATGCACCATACCGGGGGAATAATTGCTGCGCCTATAGTAAAGAACATTATAAATAGAATAGCGCCTATACTAAATGTTACACCTGAGATGTAAAATTATGATTGCTTTACTACAACTTCAAATTTATCATCACCAAAATCCTTATTAATATACCAAGAACCATCATCTTTAGTTACAAATTCAAGACCTTTAAGGTCTTTTTTTATTGTCTTTCCATTTTGACCATCAATAGCGATATTAATATCGAATGTAATAATGTCTAGATTTATCATAGCTTCTTTCCCGCTGCACGAATTTAGACTGAACTTGCCTAACATGACATCATTAAAACTCACTTCCCCTGTATAGACATCACACTGACCGTCCACACAACACGTAGTTTCAATATAGAAAAGATCTGACATACAAAATACCTTAAAAAAAAGAACTAAACATATATGGCCACTACACCACACCGCTAACAAGTAGTAAAGCGTCGATAAACCTAAGTTACTTTAGCTACGTAGCCATAATACAGCTAGAAATGTAAAATTCAACAGTTAATTGTGTGATTAATAGAGAAGTCTTATTTAGTACACCTTATAGGAATGGCTGTTTAGTTTTTTTGTTAATCTTTTTTACCATGCTGTCAATCATATGCTTTATCCCTTGATATACAGAGTATGTACTTTCGTCGCTACGCATATAAGCAGAACAGGAAAATACATTATGTTCTTCGTCTTCTATTGATAACTCTGTATCGCATTTTATGTGCTCGCCGCCAAGCCTTTCTATCAACTGTTCTCTGTCATCTCCTATAGTTACCTTAACCTTACTTTCTTCTTTACCTATCTTGCTACTTAAAATTGAAACAATGATGGCTGGAGATATGCATATCGCTCCTATTGGCTTTTTTGTAACAAAAAATTCTGAAACTAATCTTTCAAATTCAGGCATTACTGTCACCATGTCTTTACTTTCAGCTAAGTCAGATAAATTTTTCGCAACCCCGTATCCCTGTCTCTTATACACATCTCCGAGCCCACGAGACTAAGGCGAATCTCGTATGCCGTCTTCTGCTTGAAA
>NODE_102_length_2351_cov_4.322339
CTAAAGTTAAAATCCGACCGGGACAGCCGCAATAAAGTAGATAAGCCTAAACGCCATCATGTCTTTAGGAGAGTTTGTTAATGAAAGTTCTTAAGTTGACGCCATTGGCTGTTCCGATTCGTTATATGACATAAGAGCATCATATATTTCATGCAATGTATTTGAGATGTTTTTTTCCATATGTTGATTAATATGCCCATATATTGTCGTCTCTTCCGAATACTCTGTATCTTTATGTATATGATTTTGTTGCTTTAATTCTTCTCTATCTACACTCTCTATTTGCTCTGACACTAGCATAACTACCCCATATTTTACATAACGAAATAAAAAAATTCTAACTGTAGTATGCTTATATAATCTACGAAGTCAATAGTTAAATTGAAAAGTTTCGGTTATAATTTACTTCATATAGAACATGCCCTTGAATTATGCTAAAAATCGCCATAGTAGGCCTACCAAATGCTGGAAAATCGACCCTATTCAACAGATTAGTAGGAAGAAAAGCAGCAGTAGTGAGTAACATTCCAGGAGTGACAAGGGATAGGCGAGAGGGAATGGGGAGAATTAGCGATTTGGAGTTTAAAGTTATAGATACAGGAGGATGGAACGACCAAACTAATTTTTCACTACAAGTTATTGAACAAATCGAATTTTCTTTATCCAATTCAAACATAATTTTCTTTCTTGTTGATGCAAAAGTGCAAAATGAGCGAAATGAAGAGTTTGCAAAGTGGCTGAAGAGAAAAATAAATAAACCTGTAATACTAGTAGCAAATAAATGCGAGAGTCATAAATCCGAAAATGTTGATTATTTGCAGTTTTTTGATTTTCTTGGCCCGGTGTATATCTCTGCCGAGCATAATCTTGGCATGGTTGATCTTTATGATGCATTAGCTGGTGTTATTGAAAATTTTAACGAGAACACTGAGTTACCTAACAATGAACTGAGTAGGCTGAGGATCGCGATCATCGGCCGTCCGAATGTTGGAAAATCAACTTTTTTAAATGGTTTACTTGCAGAAAACAGACTAATAACAAGTTCAGAGCCAGGTACCACACGTGATTCTGTGGATATTACATATGATCATGATGGAGAGTTAATTACTCTAATTGACACTGCCGGAATCCGCAGAAAGGCGAATGTTGTAGATGGCTTAGAATCAAGATTTGTTGAGAAAAGCATGGAATCAATCAAGCGCTCTCATGTGGTAGTTTTAATGCTAGACTCCCTAGTTGGTATTGAGCAGCAGGATTTATCAATTGGTGAAGCTGCAATTAAGGGAGGGAAAGGGATTATTGTTGTTTTAAATAAGTGGGATTTAATAGGTAAGGATGACAGAAGCAGGTTAATAAAATTTGTCAAACAACAGGAAGTAACCAGGTTATTCTTGGAAGTGCCAACTATAACAATTTCTGCGTTAAAAGGCATGCGCTGCGGTGATGTGATAGATAAGTGTCTTGAAGTGAGTGAATCCTTGAACAAGAAGATCAGCACTGCAAAACTGAATAAGTGGCTCATAGATGCTGTAGGAAAACATTCTCACCCTCTTGTAAAAGGCAAAGCAGTTAAAATGAAGTATATCGCTCAAATTGGTACTAAACCTCCAGCTTTTTCTTTGATATGTAACATACCTGAAAGTGTTGATGAAAGTTACAAACGCTATTTAATTAACGATCTCAGAAAAAATTTCTTTGCAGACGGTGTGCCAGTTAGATTGCTTTTGAAAAAAAATAAAAATCCCTATGTAAAATGAATACTCTGCTTTATACTTTCAGGGATAATTTACTTAAAGTTATGTGTAATAATTCCAGAATTCCTGCAATCTTTCTGCTGTCGAGTGCCGCTGCTCTAATTTTTGCATATGTGCTAGAATATTTTTTCAACATGCTGCCATGCAAGTTATGTACATACGAGCGAATAGTTTACTATATCGCTGGATTACTTGCAGTAGCGTGCATGCTTAAAGACAACAAAATTCTAATCTATGCAATGTTTTGCAGCTACCTCATAGGTGCAGTAATATCTTTTTATCATATAGGTCTTGAACTTCACTTATTTCATGATGTTTTAGGTTGTACAGAGCAAGCAAGTAGTAACGTTAGTATAGAAGAGCTCAGAAATAATCTACTAAATCCTAATTACTCTCCATCTTGTGACAGACCTCATTACGTTCTAGGTGTTTCCTTAGCAACATGGAATCTAATTTATCTCATAGTAGCTCTGTTCGTATCAGGTAAGGTGTATTGTGGAGAAAGAAAGAAATCTAAATAATTTAAGGTCTGTCTCTTATACACATCTCCGAGCCCACGAGACTAAGGCGAATCTCGTATGCCGTCTTCTGCTTGAA
>NODE_103_length_2350_cov_3.955125
AATTTAAATACTGCGTATTAATCAACAAAAACTTGCGCTTTTTGTTTAACCTATACTACGGTTAAGAAGCGATAGAGTTTTCAACTTCAAAAATACTATCTTCAGTGGAATCAGGACCTTCGATTTTCGCTACTGACACCACTTTTTCTCTACTTTCTGTTTTAAACAGAGTGACTCCTTGAGTGCTGCGTCCTGCAATTCTAATCTCATTGACCGAAATGCGAATTAACTTTCCTTTATCTGTAATAAGCATTATATTATCACCCTGCTCAACTGGAAAACTAGCAACAACATTACCGTTTCTGCTATTAGTAAGAATATTGGTGATACCAACACCACCCCTGTTAGTTACTCTATACTCATACGCAGAAGTTCTTTTACCAAAGCCATTTTCAGTAATAGTTAATATAAACTCCTCATTCACTGCAAGTTTTAAGAATAATTCGTTATCTATTCCTAAATCATTCAAAGTCTTTTCCAATTTAGAATCAATGGAGTTATTAATTGCAGTCCCCAGTCTTTTTGCAAGTGGAACTTTTAAGTAAAGTTCTTTTGTTTCTGTTGCTACACCTATCCCATTTAATATGGTCATGGATATCACGCTGTCATTCTTTACAAGTTTGATACCTCTTACGCCATCTGAATTGCGACTCTTAAATTGACGCACATCACTTACAACAAATCTGATACTTTTTCCAAGCGTTGTTGAAAGTAAAACATGGTCAATTTCATTACATACCTTAACCGATACTAATTTGTCTCCTTCATCGAGCTTTATTGCTATTTTTCCATTGCTTGGAATATAGTGAAAGTCCGCTAAGGAGTTACGCCTTATGTTTCCATAGGCAGTAGCAAAAACTATGTTTTGATTTTCGTCATTTTCACTTGGCAATGGCATGATATTAGTTATAGTTTCACCATCGCTAAGCGGAAATATGTTAACAAGTGCTCTTCCACGTGCGGTTGGCTCTGCAAGAGGTAACTTATAAACTTTTAATCTATAAACTCGACCAATGTTAGAAAAGAATAAAAAGCTAGTATGGGTATTTCCAACAAATAATTCTGTGATTACATCCTCTTCTTTTAATCCCTGTCCTAGCTTTCCTTTTCCACCACGACGCTGAGTTCTGTAGTGAGAAAGTTTTACACGCTTGATATAACCATTCATAGTTACGGTTATCACCATATCCTCTTGTGGAATTAGATCTTCAGCTTCAATGTCCGCGTCTGACTCTTCTATTGAAGTTTTTCGCGGCACAGCAAATCTGTTCTTTATTTCTTGTAGATTGTTTTTTATTTCTTTCATCAACTTCTCTCCTGAGCCAAGAAAAGCGATATATTCTTTTATCAGGTTGATCATTGAACTTAGCTCAGCTTCTAATTTGTCTTTTTCAAGGCCTGTTAAACGCTGCAGTTTCATATCAAGGATAGCTTTAATTTGTAGTTCAGTTAATCTATACACTCCATCTTTCAAAAAGCTTGCGCTATCTGAAATCAACTCGATAATAGTATTGATTTCATTCGAAGTTTTCCATTCTTTATTTAAAAGTTCTCTACTTGCTTCCGCAGGATCTTTTGCACCGCGGATGATTTTTATCACTTCATCTATGCTGAGGACCGCAATGTAGAGCCCTATATATATATGAGCTTTTTCCCTCGTTTTTCTTAGACGAAATTCTGTTCTCCTGATTAATACTTCTTTTCTAAAATCAACAAAAGCAGTTATGATTTCTTTCAATGACATCAAAGCAGGCCTGTTGTTATTGAGCACTAAAGTGTTAACACTAAAACTACTTCTTAGTGGAGTTAGCCCCAATATTTGATTAAGTATAAAACTTGCTTCAGCATTTCTTTTGAGGTCAATTACTACTCTAATACCAGACTTATCGGACTCATCCCTAATTTCTGTTATACCATCAATTCTTTTTTCTTTTACAAGCTCACCTATCTTCTCAATTAATTTTACTTTATTTACCTGGTAAGGTATTTCATCAATCACTATTGCTTGCCTATCTTGTGGCAGATCTTCTATATGAGTCTTGCCTTGCACAACAATTGATCCACGACCAGTTGCAAATGCTGATCTTATTCCAGACCTTCCAAGAATTGTTCCCCCAGTTGGAAAATCCGGCCCTGGCATCACTTCAAGTAACTCATCCAAAGTAACTTCAGGATTATTTACATATAATATACAAGCATCTATTATTTCTCCAAGATTATGAGAAGGAATATTGGTTGCCATACCAACTGCAACACCACTTGCACCGTTTACCAATAGATCTGTCTCTTATACACATCTGACGCTGCCGACGAAGAGGATAGTGTAGATCTCGGTGGTCGCCGTATCATT
>NODE_104_length_2349_cov_4.648327
AAGACGGCATACGAGATTCGCCTTAGTCTCGTGGGCTCGGAGATGTGTATAAGAGACAGTAATTATATAAGCAGAAATTTTGATAAGATCGTAAAAACTCTCAAAGAGGAGTCGATTAAAAGTAGTTACGCTGCTCGAGATAATGTAACCAAAAGTAAAATTTCACAATACAAGGATCAAATATTTGACCTTACTTATCCTTACTCCGGAAATGAAAATAGTAGTGTTATAGCTGTAGGCTTCCTTGACTATTCTTGTGGACATTGCAAAGCTATAAAGAATGATATAAAGCAGTTAATTAACGACGGCAAAATTAAGTATATCTTTAGGGATGCTCCAATACTTGGTAACGCTTCTTTAAAGGCAGCAAAAAGTGCTTTAGCTGTCTATTTTCTCGATAAAGAAAAATATTTCGATTTTCACCATGCTGCTTTAAGTCACAAAGGAGAATTTTCAGACGAAAGCATATTGGATATAGTGAAAAACATAGGGATTGATGAGGACGATTTTAATGATTCCATAAAAGATAACGCGGACAAAATTGAGCAAATGATAAACAACAGTAGGCTTCTAGTAAGAGATTTGGGAGTAGGTGGTACACCTTTTTTAATAATTGGAGATAGCCTGTTTGTAGGAGCAACTGATTTGAATGTATTACGCAAAAAAGTAGATGAATTAAGTCACAAGCAAGGCTAGTTACAGTTTGCCATAAAATTTTATTTTTTTGCTTGACAACTCAAATGAACCTGAGTATAGTAATTGTGGGTGTGACAGCAGTTTAACTCAGTAGTCTCATCCACTTTCCATAGCGTCATTTACTATGTGAAACGCTTTCAAATTACAACATTTTCTTCAACCAAACTATTTTACTTTCACAGGAGGACATATGTCATTCACAGAAATTAGATTTCCAGAAAATATATCTTATGGTTCCACTGGAGGACCGGAATTTTCCACTGACGTTGTAACAACTCACAATGGTTGTGAACAGCGCAACATCAATTGGTCTCATGCACGCACTAGATACAACATAGCTTACGGGGTCAGATCAAACGAGCAGCTACTAGAACTAATAACATTTTTTCATGCACGAAAAGGTAAAGCAATAGGGTTTCGTTTTAAGGATTGGTCGGATTTTATAGCCATCAACCAAGAGATTGGTATAGGAGATAACAAAAAAACGACTTTTCAGCTAATCAAAACTTATGTAAGTGGGGAAGATAAGCATATACGTATGATCAAAAAGCCAGTGCATGGGACAGTAAAGATTTATTTAAATGGTAAAGAAGAGAGTGAATATTCAGTAAATTATTCAACGGGAGAAATAACATTCATGAAACCGCCAGTAAAAGATGCAATAATCACTGCGAGCTTCGAATTTGATGTGCCCGTGCGCTTTGATACAGATTACTTAAACGCTTCTATTGATGACTATGGAAGCAATAGCTGGAATAATATCCCCTTGGTGGAAGTGAAATTTTAGTTATAAGCGAGCATAGATCCACATCATAGTAGGGCTACTAGTCTACCATAAATTGAAAAATTAAGCACCACTGAGGCTCTATACCTAAATGAGCCTCAGTATATGCAATTATTTTAAACTTTATCACCAGCTATATACTACAATGTTGCTGAGCTTTGCTAACATTTACACTTGAAGCTTGGGGAGATTCTAACTCAGTGCTTTTTTCTTCCTGCAAAATAGAAAGCTTCAACAACTCCTTTAGAGTTGATTTTGCAAGTGTTGTATCATCTTTGTTTAAGATGTAGTCTAGCATGCCGTTTTTCTGTAAGAGATTAACAAAATATCTATCTTCCTCATTAAGAACCTCTATCTTGTTAATACAAGATAATACTAAATCCGAATTCTTTGTTGCTAAAATTCCATTCAAAAAGATATCTAATTTTGTTTTATCTTCAGTTAAGTCTTCAGCTAACCTATTTCTGATATTCTCATTGTCAAACACAATGTACTCGAGGTACGAGGAAGGCTCAATAAGTATAAAGTCCTCTAAAGGCACTAGTTCTGGATAGGTGCCAGCGTAATCAAGTATGCCACACTCAGTAATACACCCTCCTTTTCTTATAACACAGCAATTGAGACGACCATGATACATTGATAACAAAGAAAAAAGACGTATTATACTTGTACCTCTATCTTTCATTTCCTCGAAAAGCTTCCTATCATTTATTAATTTGTGCAAAATGTAATCCATAGCAGGACCTGATTTGCGGAAACGAAACATATTATTCTCTTCAAAAATGGCCTCAGCTAATTCTGTCTCTTATACACATCTCCGAGCCCACGAGACTAAGGCGAATCTCGTATGCCGTCTTCTGCTTGAAAAA
>NODE_105_length_2346_cov_3.907448
ATGCCAGGTACGCTGCCAATACTAAATTATTACTGCATAGAGCAAGCAATACGCACTGGTCTTGCACTTTCTGCAGAAATTAATAAGTGTTCTTACTTTGATCGGAAAAATTATTTTTATCCTGATTTACCGCAAGGTTACCAGATAACCCAGTTTTTTGAGCCAATAGTTAAAAATGGTAGAGTATTTATCAACGACAATGAAAAGGAAATAAGAATTGCGAGAATTCATTTAGAGCAAGATGCAGGAAAGAGCGTTCATGAGGAAAGCAAAACTTATGTAGATTTAAATCGTGCAGGGGTTGCTTTAATGGAAATTGTTTCAGAACCAGATCTCCGTTCATCTGCGGAAGCTGCAGAATGCATGAAAAAATTGAGGCAGATTTTGCGTTACATTGGTTCGTGTGATGGTGATATGGAAAAGGGATCACTTCGTTGTGATGCAAATGTTTCTGTCCGCCTAAAAGGCAGTAGTACATTTGGCACTCGTTGTGAAATAAAAAATCTGAACTCGATACGTTATATTGTGCAAGCTATAGACTATGAAATACAAAGACAAATTGAAATTTTAGAAAGTGGAGAAGAAATAAGTCAAGATACCTTATTGTTTGACGTTGCTTCGGGAAAAACAAAAGTGATGAGAAGCAAAGAGGATGCAAGCGATTATAGATACTTCCCTGAGCCTGATTTATTACCTGTTGAGGTAAGCCAGGATAAAATTGATTTAATTCAATCATCTTTGCCCGAGTTGCCAGATCAAAAAAAGCTGCGATACATTGAGGAATTGGGTATCAATGAATACGATGCAAACGTCATTACCTCCGATAAAGCAATTGCTGATTATTTTGAGGAATTGATAAAAAAACATGATTCAAAGCTCGCCGTTACCTGGTTAACCGTAGAGCTTTTTGGTCGTTTGAATAAAGCAGGTATTGATATTGTGAGCTCCCCAATCAAAGCAAATGCTTTGTCCGAACTCTTAGATTTTATCGTTGATGGAACAATCTCTGCTAAACTTGGCAAGCAGGTATTCGATAGTATGTTTGAAACTGGCAAACCTGCATCTTTAATTATAGAAGAGCAAGGCCTAAAACAAATAACCGATAGAGGTCAAATATCAGAAGTTATCGACAAAATCATCAATAACAACCAAGATAAAGTTCAAGAATACAAAAGCGGTAAAACAAAGTTATACGGATTCTTTGTCGGCGAAGTTATGAAACTTACCAAGGGAAAAGCCAGCCCTGATGTCGTGAATTCAATTTTGAGTGAAAGATTAAGTAATTAGTCACATTTTTTTATTTACATAACAGCACATCTCGTAGATATTCTCAGATTTACGCTACGATATCTGTATATCATGACATATAACTTTTTTACCATTTGTTGGTACTATTTTTAAAATTATGTGAGGTTGAGGATGCTTGAAGATCATCCTGTTTAGGGGGCAAAATGTTCTCGCCATGGTATTGACTATCAAGAGTTGTGGCTCATATTATTTCTCATGCGTGTGATGGATAAAAAATGTCCTTTCCGCTTAGCTACAGAATTGAAGTCAGCTGCAGGCTTTGATGATGTTGTTCTCCAATGTAAGCAAAATAAAACAACAATACATAGGTTTGTGCAAGTCAAACACAAACAAGATGGAACTGAAAAAATCAGTGTAGGTAGCTTATTAACAAAGAGTGGTGAGTTTAATTTGTTGAAATACTTTATTGCTTATTTAAAGATCAAAAGTAATGGAAAGTTTAAGGGTGAGATGAAGTATTTTGCTATTGTTACGAATATTGATTTTGATTTCACAGATTCAGCACAACATGAAGTGAGAAAGCTGAGAATGATGTCGAGTGGAAAGAATAAAGAAAAGGAAATTTCAGTTATAAGAATAGACACACAAGATGAGTTTCTGGATGTAGGTGATGGTGTAAGATATAAATTTGATAATAGTATTATCTCATACTTGCAGGAAAATAAGGATTTTATAAAGGGTAAGGTAGGTAGAGAAGTCAGTGATAAAGAAGTCGAAGACTTTTTAAATGAACTAGTGTTTGCGGTTAATTTGCCCAATGAAAGTCAGCTAAAAGAATTGTTTAAAGGTGAGATGAGTGGTAGATTGGCCAAAAAGTTTGGCTATGTTGGTGACAATGAAATCTTTTGCAATGACCTTCTGGAGAAAATATCAGACTGGGTGAAAGATATAAAAGGACGTTTTCTTTCGCCAGAAGAAGGAAAAGAATTTTTCCAAAAAGTGGAGCTATGGGCCAGCACTCTATGTGGGCTGTCTCTTATACACATCTCCGAGCCCACGAGACTAAGGCGAATCTCGTATGCCGTCTTCTGCTTGAAA
>NODE_106_length_2343_cov_3.998676
TTGATGATTGTGAATAGCTGATAACTTGCAAATTTTTCCCAATTTGCTCAAGGTATCCTGCTATAAACCCAACTGTTTGCCTCAGGCCTATTCTAAATAAACAAGTTATTATGTGCACCAAAATTACAACTTTATCGCTATAAATATTGTTGCCACCTGGTATTTTTGGACCATTCTCGTACCACTTTTCTATGGCTTCGTTGATATAATGAAAAATATTTCCTCTTTTTTCTAGAAATTTGTTATATTCGCTATGGTTACTGACCCTCATTTTTTGTGGCATATTTTTTCTTTCAAGGTTAAATGGCTATTTTATAATGAATTTTGTCAGTAGCCACCAGATTTTTTCAGTTGCTATGCAACAAAGCCATCCCAGTGTCGGCTACTTGGATGACAAGAAGAGGGTACTTGGATAAGAGGCATTGCCCTCCTGGTAGGCCCAAATTGCAATGTCCGTACAGTTATGGATTCATTCGCGGTATAGATTCCGCTAATGAGTAGCGGAATGACGAATTTGTTGTTTTTCAAATTGTAGGTAAACCTAAGCCACTTTAGCTATATATAATAGAATTTCGCTTTCTACTATCTTTCCAGTTGTTTTATACATAATTCTCGAATTTTGAAAATTTGCTCCATATCTAATTTCTCACTTGTATAAAATTTGTTTTCTTACTTCGAGACCTAATCTACCACAACTTTTATATGGCGTTTCTTTCCTGCAGATAATTTTATAAATGGCTGATCTTTAAAGCTTTCGAAATTTATTACATGATCAATATTGTTTACAACATTATCATTAATCTTGCATCCGTTGCCCTGTATTAAACGCTTTGCAGCGCCTTTTGAAGATTCAAAACCGGTGTCATGTAGTAGGTCTACTAAGGATATGCCGCTTGCAACTTGTTCTTTTTTTATGATGTAATCAGGAAGTAGTGAGCTATCTTCATTCTCAAAAGCAGAAATTGCAGCAAATTGTGCAAGTTCCGCTTCTTTGTCACCATGACATATTTTTGTCACTTCTGTTGCCAAGACCTTTTTTGCTTCATTTATTTCTTGATCCTTTAAAGACTCTAATTTTCTAATCTCATCAATTGGCACATCAGTGAGCAATCTTAAAAAACGTCCAACATCTTGATCATCAACGTTGCGAAAATATTGCCAGTAGTCGTAAGGCTTTAGCATATTATCATCAAGCCACACTGCTCCACTTTCAGTTTTGCCCATTTTTTTTCCTTGTGCATTTAATAAAAGAGGCATGGTAAGGCCAAATAGCTCAGGTAAATTCAACTTTTTTCCAAGTTCAATTCCGTTTACTATATTTCCCCACTGGTCTGACCCTCCAATCTGCAGACGACAATCATATTTTTTGTTTAATTCAATAAAGTCGTAAGCTTGCAATAGCATGTAATTAAATTCTAGAAAGCTTAAGGTTTGCTCTCTATCCAGCCTGGTTTTCACACTATCAAAACTTAGCATACGATTTACAGAAAAATAAGCTCCTATATCACGCAAAAAATCTATGTATTTTATGTTATCCAACCAATCTGCGTTATTTACTATCATTGCACCAGTCTTGCTGTCATTAAAAGACACCATTTTCTCTAATATTCTCCTTATACTGGATGTATTTTGATTGATGTTCTCTACAGGCAAGATGCTTCTTGCTTTATCTTTGAAGGATGGGTCACCAATTTTTGTTGTGCCACCTCCAAGTAAGACTATCGGCTTATAACCAAATTTTTGTAGGTGACAGAGCATCATAATCTGAATTAGGTGACCAGCATGAAGACTTGGTGCTGTGCAATCAAACCCAATGTATGCAACTATATAATTGCTCTGCAATAATAATTGATCTAGTCCTTCAATGTTTGTGCATTGGTATAGGTACCCTCTTTCTTGGATGAAATTTAAAAATTCAGATGCGTGTTTCATTTTATAAACCCCAGTCTATCCTGTCATTAATGCCGAAGGTAACCCTAATAGAGAAGCCAGTGCCCAGACACTGGAACTTAATTATAAACAAGCACACTATACAACGTTTCCGATGAAATTGCATGAAAAACTGGATTCCAGTGTCAGCTACTTTCATGACACCACTACCTGTGCAGGAGTTGCCTTCAAAATTACAACGTTTGTGCAGTTGTGCACCAGCTATCCAGGCAATCAGTTCCATAACTCTTCTATTTTATAATACTCCCTTACTTCCGGCCTGAATATGTGAACCATTATGCCTTGAAAATTCAAAACTACCCAATTGCCTTCATCCATACCTCTGTCTCTTATACACATCTCCGAGCCCACGAGACTAAGGCGAATCTCGTATGCCGTCTTCTGCTTGAAAAA
>NODE_107_length_2320_cov_3.143112
TCGGAGATGTGTATAAGAGACAGTATATATTCCAATAGCCCCAAACATCATATTGCAGAATGAGAGGACTGCACTACCAAGCCCTATACCTTTGATCGTTTCTAAAGCAGAAGTTACGTTATTGCTTATTATTAATGCAAGTCCGATATTGGCTGGAATCCAAGCAGTTTGAAGAATGAATATATTCAACTTGTCCGCGAAATAAAAATATACCAATAAACTATCGGATATTATCGGTAACACCAAACCTATTATTAGCATTTTGCTAACCCCTACTTTTGGTACATACCTTCTATTAATTAAAGTTCCAATTATGTAGAATATGACTATGATCGATATGAGGTAGCCAAAATACTGTACTTCAATGCCCATCGATTCAAATATGAACGGGTAGTTAGCAATGTATGCCCAAAGCCACATGAAAGTTAATCCATGAATGGCTGAAAACCCAAGGAAACGATAATTTCTAAATATTGATATATATTGCTTGAAGATATTAGTAGTTATGTTAGTTATACTGGTTTCATTTTTATTTACAGTGAGTGTTTCTTGTAACTTAAAGTAGATAAAAATAAGTATAGCAATTGCCGCGAGTGACATAATAAAAAACAAAAATTTCCAATGATACCCATGTGAAATTATATAACTGCCCACCACTGGAGCTATTCCAGGTGAGAGTGCCACAACCATATTTAATTTTGAAATTACTCTCGAGTATTCACTACCCGAGTACATATCCCTTATTGCTGCATACCCAACAACACCTGCAACACCAGCTCCTGCCCCTTGTATGAAGCGAATTAGTATCAAGAGCATAATACTGTCGGCTATATAACACATGACACTTGCCAAAGTAAAAATTGTCATACCAATCAGCATCATTGGACGCCTACCATAATGGTCCGATAATGGACCATAAATTAAGCCAGATACCGCAAATCCAACTAGATTTAAGCTAATTGTAAGCTGCACTACACTGCCTTCTACTTTAAAATAATTGGCAATGCTTGGTAGTGCAACTGAGTATAGGTCAGTTGCCATATCGACAATTGCTACAGACAATATCATAATAAGAGAGATGATATTTTGCGAAAGAGCTGTTTTCACTTAATGATTTACTGGATTAAATATACTTAATTATAATGTATTTTTTTCATTAGTATATTAAATTAACTACTGAAATTAAGAGTAGCTATTCAAGAAAAAGCCTGTGAAGGCTCTATCCAGTAGGGCAGTGCCATGACTACTTGGATCTAGTTTCCATTATACAATTTCATCAAAGCAGTTTACTTACTTGCAATTAAGTTTCTGGATCCAAGTAGTCATGGCACTGGGATGACAGGAGAAGGAGGCTACTTAGATGACACCCTCCTAGTGGATTCAAATCACAATGTTCGTACAGTTATGTGCTTTGACACTGAAATCTTAAGCTAAAATCATGAAAAGCACGAATTTCAATATCTTACCTTTGATTATTCACTTTAAGCTTTAAGTCTTCAACAGAAGATGCATTTGCCTCACTTACTACCTTTAGTGGTTCACCAAGGCTATGTTCCACTTTTGTCTCAAATTTAAAGCCCAATTTTTCGCAAAGCTTCTGAAAATATTCAACAATAACATCAAACAAATTCTTACCACTTACTTTGTAGTTTTTTAGCTCTTTAGGAATGGTAAGAAGTACTTTACCATCTTCATATGTTACATTTTTATCTTCACATTTCAGTTTAAACTCCGCTGAACTGCAAAAACCTGGTGTTTCGATATATGTACAATCATCATAGTTAAGCATTTTTGTATATTTCATGCTAAAACTAAGCTTTATACAATTGGGTTCACGACAATCCATAATATACTCTCTTGTCATACAGTTGCTTTGCGTTGACAAATGAAAAGATCCAAGAGCTTGACTCATATCATTAGGAAGAAAATGAGTATATCCGCCCTGATAATAGTTATTTATTAACTCCTCAATAATAGAGTTATTGGGAATTGTTGCACCAACGTGTTTAAACATTTCTGTAAAAATTTGTCTGAGAAATGGACGATAATTCCCTTTTCCGTTTTCATCCCGTAGAATTAGATTTTTATGTTTTGAATACAGATTGTTAATAAATTCGTTAGTTATTTTTTGTCCGTTAATAGCAAGGCCGTGTGTTCTATTAAGATCCTTATATGTTCCCTCACCAGAAATTACTTCGTCCCAAGTGTTAGCTTTGAAATCAGCATATTTGAGCTTCTTCACTTCAGCTTTCAACGCATTGACCATTTCCTTTGACATGTTATATCTCTACCATTAATACCTGTATATTAATTCTAGCAC
>NODE_108_length_2314_cov_4.071524
ATATAATCACTGCTTGCTCTTTCACAACCACTTAAAGACGCAGATGTGCCACGAAAGATATTACCACCACCAACAACAATACATACCTGAACTCCAAGATTACAAACTTCAACTATGCCTTTAGATAACTCACCTATAGTCTCCATATCGTGACCAAATTGCTTTGATCCCATCAAAGCCTCACCAGAGATTTTAAATAACACCCTGGAATATTTTATTTCGCTTTTTTCATTTGTTGAAATAAACATTTTTTGCTATTTAATCTGCATCACCCAAAACAAGTAACTTGTAATTAGAGAGTTTAACAGCACTCAACTCGCTTGATTTTATAAAATCAGAAATCTTCATCTTATCATCCTTTATAAATTTTTGCTCCAGTAAAACAACTTCTTCATAGTACTTAGCCATTCGTCCATCTACTATTTTTTTTGCTACTTCTTCAGGTTTATTTAAGCTCCTCACTTGCTCTTCAATTATAGAACGTTCGTTGTTCAACTTCATTTGATCTAAATCATCTATAGACAAAGCTTCAGGCTTCATAGCAACTACATGCATAGCTATTTGTTTCCCAATCTCTTGTAGCTTCGCCTTATCACCAGATGATTGCAATGCAATTAAAGCACCAATCTTACCTAAGCCACACACATCACCATGTACGTAGCCAGCAATAACTCCATCCTTAGCTTCTAAGTAACAAAGCTTGCTTAACTCTAGCTTCTCACCAAGAACTGACGTACCATTCATAATAGCTTCCTGCACTGTGCCAATGCTTTCATACTTGGCATTTTTTAACTCATCAACGCTAGTACAGCGTTCTTGATGAGCAATTGATGCTAAATTTAAAACTAACTCTATAAATTTCTCATTCCTTGCGACAAAATCGGTTTCGCAATTGAGTTCAATCAATACACCACAATTTTCAGTCAAACACATAGCAACGAGCCCATCTGAAGCTACTCTATCAGATTTTTTGTCAGCTTTAGCAAGACCTATTGTACGTAACTTATCAACGGCTTTCTTAATGTCACCATCACATTCTTCTAATGCTTTTTTACAGTCACTTAAGCCAAGCCCTGTTCTATCACGTAATTCTCTTATATCATCTGGATTCATCTTCATTTGTTACTACCTCCCTTTCTTCTTCTTTGTAAACTTTACTACGTCTCCTTTTAGTTTGCACAATACCATCTTCTTTTTCTTGAATAAACTCATCACCCCTTATATCATCAATCTTAACTCCAGATTTTGCTAGACTAGACTCTATTCCAGCTAATATAGAGTCGGTAGCTAATTTACAATAGAGCTCTATTGATTTTCTTGAGTCATCATTTCCAGGTATTAGATAAGTAATACCATCTGGATCAGAATTAGTATCAAGTATTGCAACTATTGGAATTCCTAACTTCTTAGCCTCCTTAACCGCTATATGCTCTTTATTAGTATCAATGATGAATAAGATATCAGGAATTGCTCCCATTTCTCTAATACCGCCAAGCGCCTTATCAAGCTTTTGCTTTTTCTTTTCAATGTTTCCCAATTCTTTCTTTGTTAAAATGCTATCCTCGTCATTTAATATTTTCTCATATTGCATCAAGGTTTTTATCGAAGAAGAAACAGTGCCCCAATTAGTAAGCATACCACCAAGCCAACGATGATTCACATAATATTGACCACAACGAATCGCTTCACTTGCAATAATATCAAAAGCTTGAAACTTTGTACCAACAAATAGAATGCGACCACCTTGAAATGCAACGTCATATAAAGCCTTCATGGCCACCTGTAGCAATGGTAGTGTTTTTCGCAAATCAATTATATGTATACGATTTTCTTGATGCACTCCATATATGTATGGAGCCATTTTTGCGTTCCAGCGACTAATTTTGTGACCAAAATGTACACCAGATTCAGCTAAATCACGCACAGTGACTTTAGGCAAATTTGTCATATATCATTCCTCCAAATAGTTTATCTTCCATGGCATAACCCTAATGGGACTACTTGTACAAGCCATGTGTGAAATTAAATTATTTACATAGTAATAGAAAAGACAGCAAAGCGCAAACAAAAAATATTGACAAAGGGCAACATGTTTATTAGCTTTAAAGTTGAAGCCCGAAAATGCCAAAAAGAAATTAGGGGGGTGTAGCTCAGTTGGTTAGAGCGCATGCCTGTCACGCATGAGGTCGTGAGTTCAAGTCTCATCACTCCCGCCATATTAGTTTTAGCATAACTTAGAATTCGCAGTATTATTGCCGGTATTGCTGTCTCTTATACACATCTCCGAGCCCACGAGACTAAGGCGAATCTCGTA
>NODE_109_length_2300_cov_4.684211
ATACGGCGACCACCGAGATCTACACTATCCTCTTCGTCGGCAGCGTCAGATGTGTATAAGAGACAGGTTGTATACAACACACAGTGTCATTCCACTATCTTCCGTTGTCATCCCAGTGCTTGACACTGGGATCCAGGTATAAAAATACTTACAAATCATGCAATGGACAACAGATTCTAGGAGTGCATGATAACCATAATGTCAGTGATGAAATAAGCTGGATTCCAGTGTCAGCTACTTGCATGACATCAATTCGAAATTTACTAAAACAGTGGTTATGCATGGGATCTAATGTATTTGCAATCTTCTGCATGTTATTTCTATCTAGTCTTATATCTGCAGAAGAATTTAAATCATCACCAAATAAGAAAATAGACTGGAAATTTGATGGAATTGTCGGATCTTTCGATAGAGAGTCAATTCAGCGTGGCTATAAAGTGTATAAAGAAGTCTGTGCTGCTTGTCATTCAATGAATAGGGTAGCATTTCGTAATTTGCAAGATGTCGGTTTTTCTGAAGAAGATGTAAAACAAATAGCAGCTTCTTATCAAGTTAAAGATGGTCCGAATGATTTGGGTGAAATGTTTGACAGACCTGGAGTACCTTCGGATTATTTTATTGCGCCTTTTGATACAAAAGAAGCAGCTGCAGCAAGCAACAATGGTGCAGTCCCACCAGACTTATCATTAATTATTAAAGCAAGGCATGATGGTGCAAATTATGTCTATTCATTGTTAACAGGCTATCAAAACGGCGAACACGATGAAAATGATTTATATTTTAATTCGTATTTTCCAACAGGCAGATTAGCTATGGCGCCACCACTTTCTGAAGGAATGGTGGAATATGATGGTGCAAGGCAAGCCACAGTTGAAAATATGGCGTATGATGTGATAAATTTTTTACAATGGGCAGCAGAGCCAGAATTAGAGCGCCGGCATAAACTTGGATTAAAAGTAGTGGCGTATTTTATAATTTTAACAGTGTTTTTTGTATTAACTAACAACAAAGTTTGGAGCAAGCTCTATAAAAAGAAGTGATAGTCAATTTTGCCTCAAGCACAATGGTTGTCATCCAAGTAGCTAACACTGGTTCCTTTATGACGGTGTCATCCGAGTAGCTGACACTGGGATGGCTTTGTCGCATCGTACCTTATACGGTAATAATTTACGATAAATTCATGTAGCCATTTCGAATTTAGCCATACCAATGTCAGTAAATTTATTAAGCAAACAGCACTTAATGAGCAGTTCTTTTTCACGATTTATAGCTCTTTTCATAGAAGTCCGGATGTGATAAGGATAGATAATGATAAGGAGGTTGAATGCCAGCAGCATATAGTTATGATTTAAGAAAAAAAGCAATGGAGGCGCTAGACGAAGGAGAAAGCAGAGAAGCAGTGGCAGCAAGATTTAAGATTGGACGAACTACTTTATGGGAGTGGCAGCACTGTAGGCTTGACCATAAATTATGTTAAGATAGAAAATGACTATTTTAGATAGAGCTTGATGTAATGCAGTGCGATACAAAATAACGGTAGAATATAATGGTAGTAATTTCTCTGGTTGGCAAAAACAGCAACACTCTGCTAACTCAATCCAGGAGAAGATAGAAAATGCTATATTTAATTTTAGTGGTGAGAAAGTTACTTTGTACTGTGGTGGCAGGACTGATGCAGGAGTTCATGCTTTAGGACAAGTTGCTCATTTTGATATGGAAAAGGAATTTGAGCTTTATAGAATAAGGAATGCAATAAACTATCATTTAAAATCAATTCCTATAGTCGTGCTTAATGCAGAAGTTGTAGATGATGCTTTTCACGCACGGTTTTCAGCAAAAAAAAGATATTACGAATATAGAATAGTTAATCGCTATGCTCCTGCCGCTCTGGAGACGGGTTATGTATGGCAAGTGTTTAGCCCACTTGATGTAAATATTATGCGTGAAGCTGCTAAACATCTACTTGGAAAACATGACCTTTCAAGTTTCCGTTCAAAAGATTGTCAAGCCGCAAATCCGATAAGAACAATTGATGATATCGATATAATACAAAATGGGAATCATATACACATCAAAATATCTGCTATTTCCTTTTTACATAACCAAGTGAGGATTATTGTGGGTACTTTAGTTGAATTTGGAAAAAATAGAACCAATCCGCAAGAAATGCTAAATATATTAAACCAATGCAAAAGAAGTGCCGCTGGAGTTACTGCACCACCTTTTGGCCTGTCTCTTATACACATCTCCGAGCCCACGAGACTAAGGCGAATCTCGTATGCCGTCTTCTGCTTGAAAAA
>NODE_110_length_2299_cov_6.074707
TCGTGGGCTCGGAGATGTGTATAAGAGACAGGGAGTAATCGATGACGCAACAAGAAATAGTAACAATTAATACAGAATTACGTGATATAACAAAAACAAAAGCGATGCATTCTCTAAGGAAGAAAGGAAACATCCCTGGAATCATATATAGAAAGGGTCAAAATAATGTAAATTTAACATTGTCTGCAAAGAAATTCACGAAGCAATATAAATCAGGCTCTCTTTCTGCACATTTGATAGAGCTGACTATTTCGGGCAAAAAGGAATATGCTCTTGTTCGCGATATCCAATTGCATGTAGTAAAGGATACTGTGCAATATGTTCATTTTCAATTCGTTGATAAAGGCAGCGAAATTAAAATAGACATACCTCTATCATTTGTGAATGAAAGTAAAGCTCCAGGGATCAAGTTAGGTGGAGTGCTTAATGTTTTGTGTCGTTTTATTACTGTTAAATGCTCTCCTGATAAAATACCTCAGGTTATAGAAGTTGATTTATCTGGTAAAATGATTGGCCAATCTATACATATCAACGATGTAAAATTACCAGAAGGTGTTAAGTTTGTAGCTCATGAAGAAAAAAATTTTACTATTGTTACAATTTCTGCTGCTGATAGTGACGTTGAAGAACCTCAAGCAGAAACAGAGTAATAGTGCATCTAATAGTTGGATTTGGTAACCCTGGTGGTCAATATGAGTTAACTCATCATAATATCGGCTTCATCGTGGTTGATAAAATTTACAAATATTGGAATTTCCAGCCGTTTTCTAAAAAAGCCGATTATCTAATAACCTCTGGCATAATTAATGATAATAAAATCATGTTAATAAAGCCTTATTCATTTATGAATAATTCAGGCATCCCTGTTGCAAAAATACGAAACTTTTACAAATTATCGCTAGATAATATCGTTGTCATACACGATGACGCTGATTTGGAACTTGGAAGAATAAAAGTAAAGAAAGGTGGTAGTTCTGCTGGACATAATGGACTTAAATCCATAGATAGTTTTATTGGCAACGATTATTGGCGCTTGAGATTTGGAGTGGGTAGACCTGAAGATCAAAGAAGCTTAGCAGATTATGTGTTATCAAAATTTTCAAATTTTGATAATGTTACTCCCTTAGTGGAAAAAATAGCAAAAAATATACACTTAATGCTGCAAGGAGATAATACAGCTTTTATCAATTTGATTGTATAATATTACGAAACACAGGAAGTGTATGGTCCCAGAGTGTGATGGTGTGGGTTTAGTATGAACAATTCAGGAGATTTTGTCCACTGTAAAGATATAAACTCAAAAGGTGTAAGACCCTTAAGAGTTTTGAGTCTTTTAGCATAATTGTAGGCCATAACAAAGTCATAAAGATGCTCTTTGAGTTGCTGGTGAGACTGATAGTAATACTTCTTAACAGTGGCATTCTTTAAAGTTTTGTTCATACGCTCAACTTGCCCATTTGTCCAAGGATGGCTAACTTTTGTTAGACGGTGTTCAATGTCATTTTCTTCACAAGCTCTATCAAATATATGTTGAAAAGCGTATTTATGGCGTTTTTGGTTGGTAAATTGTACACTGTTATCTGTCAAAATAGTGTGGATTTTATATGGTAAAATTTTAATCAAATTACGTAGAAACTCAGCAGCTATAGGTTTTGTAGCACTTTTATGCAACTCAACATATGTAAATTTGGATGTTCTATCTATTGCAACAAACAAATATAACTTTCCTTCTTCTGTTCTGACTTCTGCAATATCAATATGGAAATAGCCTATAGGATATTGTTTGAATTTCTTTTTTGGTTTAACTTCGCCATCAACATCTGGTAGTCTGCTAATGCTGTGCCTCTGTAAGCAACGATGTAGACTAGAGCGAGTCAAGTGTGGGATTGAGGTTTGCAAAGCGTAGAGACAATCATCTAATGGCAATAGAGTATGCTTACGAAATGCAACAATTACAGCCTCCTCTTCTAAAGTTAAAACAGTTGATCTTGCATGCTTCGGACCCATATCAGCGTCTTTGGCAAAAGACCGTTTTCTCCATTTAATGATAGTTTTTGGATTAAGGTTATAGTACCTGGAGAGTTTTGCTATGCTCTCTTTACTATTTTGTATTGCTCTACGAATTGTCTCTGTTGTTTTGGCGCACCCATGTAATATTTGTCCCATAATTCCTCCTTTGATGGTATTGTTTTCTCATATTTTATCATACCATCACACTCTGGGACCATACATCCCCCCCCCCCACCCCCCCCCCCTATCTTCAACCTTTCTTTTCTTTTTTATATTTTTTTTTTTTTTT
>NODE_111_length_2264_cov_5.617284
ACAGCTCTTTATCAGTCCTTATTTTACTTTCTAACTTACCAAGGAGTTTGCTCAGTGGTTTTTTAAGTTTCTTATAATCGTTAACAAGCAGTTCTCTTATCCGTCTTTCAAAATCTCCTTTTTCTTTGAATCTCAAAACAGTATATAGATCATCTTCAGCCCTCTGCTGATCGGATTTTGTATTTACAACCATAACCTTACCTAACACTAACAGATACTGCTGAACAGAACTTAAGGGCGAAGTTAAAACACACTTAGTTAAAGTCATAAGCACTTCTCCAATTAATCTTACTAATATTCTTCTGGAAAACAACATATCTACTGACCTTATTCTTGGGAATATAAATAGAAAAAGTGCATCACCTATAGTCTCCAGAAAACCTGGTGTTAGCTGTCAAATTAAGATTTCTAGAAAATACTCAATAATTCCAGACAGATTTCTCTAGGCCTGACCAGAACGTTTGGGTATCAAATAGGTCTTTCTGGAGTAATTAGGTGTTGTAACTTAGTTACAAATTTAGTACCATAGCGTTGTTTTCATGATATAGGGAGGTTTAAATGCCAATAGAAACAAAACGTCAGGCTGAAGTGCTTAAAAAGCTACAAGATGTGATAAAACATACAGATCGTGACATTGCGGCTGGAAGAAAGTTAGCTATTAAAAGGTGGGTCGAGACCTATATAGAGTATATCAAACTTTTTAAGGATGATAAGCTGGAATTCTTATATAATGTTTTTCGAGATGAAGGTTGTTGGTTAGGTACAAGGTTAAATAATACTGTTTTAGGTCAGAAATTGACTGAAGAGAAAATAGGAGAAATCGATAACCCACTACCAAGGTATGGTATGGCATCTAGGTACTGTATAACGGGCAAGATAGGTGATTTTTTCAACAAACAGTTTGTACTCTCTAGAGGTCAATTTACTTCAGAAGAGGTAGATAGTCAAGGTAATCCGATCAGTGATCAATATGTAAGAAACATTCTGCTATCATCCATGAAGAGAAATGGTCCTGTGTTTGATTTCTGGGTCGATAGAGAATCTGGGGAATTAAAGAAGTATGATGCAGTAGAAGGTTTTGACAGTGCTGTAAAACTTAAGTGGAGCGAAGGGGTAGAGTATTTTTATAATCAGTTAGAGGAAAAAGATAAGGAGAAGAAGCTTACAGAAGCTATTGTTGCTCTTTCTCGTCCTCAATCTGTTGAGAAAGACGCTCCTATTTTAGATTTTTGTGTAAGGAATATAGGCGATAAAGATACTCTTTTACAGAAATTATTGCAGAAAGATAAGGGAGTATATTCCCTTCTTGCTGAATTAATAGAGTCATGTTTTTTTGATACGGTTCATGATTTGGTACAGTGCTGGTGTTATAAAGGCGTTTCAGCAGGAGGAGACTGTTCGGACAAGATATTCTCACAGCAAGACTATGAACTTTTTCTTTATTCACTTTCAAATGTGATGTTGAAAAATCCTGAGTTAAGTGTTCAAGCTAGATCCCTTATTATGGAGATTTGGAAATGTGAACGCTTTGCTGAATACAGAGAGACCTCTGTTAATACTTCTAATTATACAGTTCCTATAAAGAGTGTACTTGGGGGATTAATCATTAATTGGAAACGAGAAGATGTTTGTAAGCCCGATAGGGAAATAGAGAAAGAAGAAATATTAGATATGATTTCATTTGCCAAAGGTTGCTTTCCTGAAAAGTTTGACCTTTTTAAAGAAGTCATGATAGAAAATCTTAGAATATGTGGTAGGGAAGGAAAGAGGAAAGGTGTAGATTACGGCAAGTTTGCAGAAGAGTTATTTCTTCAGTTAGAGAAAGTAACTTTACCTTCTGTAGGTGATGGTCCTTGGAATAATTTGCGGTCTCAATCTAAGGTATCTTTGCCACTTGATGGTTCTGGTGATGGCCCACAGTCTGAGTTTGAAGCTCCTAGTGTGAGTGGTATTTCTGGTTCTCATAAGAAAAGAAGAATCTAGTCTACTCATTAATGTGAGTGGTTTTTCTGGTCTTAGCAAATAGAGAGGTGCTTTGTGTCTTTAATAAGAAGTTTAGTGGATGGAGATCTTGATGGTTTTAGACAAGAGTTTGAATCCTTTTTAGATCAATGTCCATTTTTCTTGTATCATGTAAGTACAGGACGTTTCCTTCCTGTATTCTTTTTCAGTATGTTTGCTACTGCTCATGATGCTAATATCTTAAAAGCAAATGAGAGAGTGTATTTTCGTTTTGATAATCATGGTATTGATACAGGTGGTAG
>NODE_112_length_2249_cov_8.373389
AACGCCTATTATAACCGCTTTAATCCTGACAAAGAGTACGAAAAAAGTTTGTTCCTTGCAGGAAGAGGTCTACAGTCAGCAGAATTAAATGAGACTCAGGAGTATGCTCTCTCTAAGCTTAAAGGCATAGGCGATGCAATATTTCGTGATGGCGATGTTATAACAGGAAGCAATTGTATTATAGATAGAGAAACTGGTAAAGTTACACTTGAGTCAGGAAAAATCTATCTTCGTGGAGCGGTGAGAAAAGTAGAGGCAAAAGAGTTTGTTATTCCACTGAGTACCACAGTGCGTATAGGTGTTTATTACGTAGAATCTACCATTACAGAACTTGAGGACGAAAATCTTCGTGATCCTGCTATTGGTACAAGAAACTATCAGGAAGTAGGAGCTGCAAGACTTAAAGTTTCCACCATTTGGGGATACCAAGTAGAAAGTGTTACTGTTAACTCTACAAATGGCGAATTTTACCCAATTTACAATATTGAAAATGGAGTATTGATAGAACATTCACCGCAACCACAAGCAAATATAGTAACTACTGCTCTTGCTCGTTATGACAAAGAGGCAAATGGTTCCTACGTTGTAAATGGCCTTGAAGTAATGTTCCTGCAAAAGGAAGAGGGGGAAGGAGGAAAAAAAATATTTGTAATTAATGAGGGAAAAGCTCATGTTGATGGCTATGAGATTGAGTTACCTCACAGTATTCGCATTTCTTTTGATGAAGATCCAGATATAAAATCAGTTGAATCAGAACCACATACTTTTCAGCCAAATAGCCAAAGAGTAATGGAACTGAAGGTGAATGATTTTCCAATAAGTGAAATTAAAAAAGTAGATATAACTGTTCAAAAAACCATTACCATTACTCATGGTTCATATTCAGGAGCTGTTGATCCAATACCTGACTCTGCAGTACTTGAAATTATTCAAATTAAACAAGGTAATGTTATTTATGAAAATAGTGTAGATTATAAACTAAACGCAGGAAATATTGATTGGTCATTACCCGGCAAAGAACCAGCTCCTGGAAGTAGTTATCAAATAACTTACCGCTGTCGCACTCATGTAAGTCCTGAAGATATAAGTGAGCAGGGGTGTAAAGTAAAAGGAGCAGTTGATAACAGTCTGGTTCTAATTGATTACACCTGGAAAATGTCCCGCTTTGATTTAATTACTATCGATAGCAAAGGAGTGGTAAGGAGAATAAAAGGAATTTCCCACTCTTGGAGACCATCGATGCCAAAAGCGCCTAGCGGACAACTTTTGCTCTGCTACATTCATCAGACGTGGAAAAAAGGCAAAGGGGTAAAAATAGTGAATAATGCTATTCATGCTGTACCGATGAATGAGCTTGAAGCAATGAAAAAAGGAATAAATGATCTTTATGCACTTGTTGCACAGGAGCGTTTACGCAGTGATGCAAATTCAAGAGAACCTACTACCAAAAAAGGAGTATTTGTTGACCCATTCTTTGATGATGATATGCGTGATCAAGGTATTACTCAAACTGCAGCAATAGTAAATAAGGAACTGATATTACCGATAGATGTGGAAATTATTGATGTTGAAAGAGGCAAAAAACCTTATTTGTTGCCGTATGAACTTGAACCGGTACTGGAGCAGCTTTTACAGACTAAAGGAGAAAAGATTAATCCATATCAAGCTTTTGATCCAGTCCCGGCACAAATTACTCTAAATAAAAACATTGACCACTGGACAGAGGTTACCACGAATTGGAAAAGTCCAGTAACAAGAGTATTTAATGTTAAAGAAACAACAGAGCTGCTGTCAAGTACTTCATACGAAACTGAATTTATGAGAGAAGCAGTACAGAATTTTGAAATTGAAGGTTTTGAGCCAGATGAAAAGCTTAAGGAAATAAAATTTGATGGCATTTCTATTATACCTATGGCATAGAGGAAAAAAAAGTGGAAGCTAACAACCAGGGAAAATTAAAGGGAAAGGTGAAAGTACCAGCAAACATTCCAGCAGGTACTAAATTAGTACAGTTTTATGGGGATAAAGGAAGCTATGGAGAGGCAACTTATACTGGTAAAAAAACTATTACTATAGAAGAAAGAAGAAGAGTGATCGCAGCAAGACGAGTTGATCCATTAGCGCAAACATTTACTTTAAATGAGAGCAGACACATAGGAGGTCTAGAGTTATGGTTTGTAAATAAAGGCAAAAAACGTGTTGTTGTGCAGATTAGAGAAACAGCAGTGGGAATGCCCTCGCAGACTGTC
>NODE_113_length_2234_cov_5.282337
TTTTTTAATGATACGGCGACCACCGAGATCTACACTATCCTCTTCGTCGGCAGCGTCAGGATGTGTATAAGAGACAGATGTATGAATTTTGTTCGAAAATTAACCGGAAAGTTTTATAGCCTTTTTACTTTCAAAGGTTTGTTTGCTAGCGATATTGCTATAGACCTTGGTACTGCAAACACTTTAGTTTATCAGAAAAATCAGGGAATAGTGCTTGATGAGCCTTCAGTTGTAGCAAGAATAAAAGAAAAAGGAAGTTACGTTCCTTATGCTTTTGGTAAAAAAGCTAAAATGATGCTTGGGAAAACGCCTGGAGAAATAGAGGCGATAAGGCCCTTAAAGGATGGAGTTATTGCTGATTTTAAAAGTGCGGAAGAAATGCTAAAATATTTCATACGCAGTGCAAACACAAAATTCACTGTTAATAAACCTAATATTATCATATGCGTTCCATCTGGATCCACGCCAGTTGAAAGGCGTGCTATACAAGATGCAGCAGAAAGTGCTGGTGCAAATGAAGTATTTTTAATTGAAGAACCAATGGCTGCAGCAATCGGAGCTGGGCTCCCGGTTACTGAACCTGAGGGTTCTATGATTGTTGATATAGGAGGCGGTACAACTGAAGTTGCAATTATTTCTTTAGGCGGAATTGTTTATTCACGTTCTGCCAGAGTAGGTGGCGATATTATGGATGAGGCAATAAAGTCATATATTCGTGAAAATCATAAATTATTAATCGGTGAAACAACCGCTGAGAAAATTAAGAAAAGCATAGGTTCAGCCAGTCTGCCAGGTGAAAATAACAAAGAGGGAATGATAATTAAGGGCAGGGATTTAGTGAGTGGCATGCCAAAAGAAATGCTTTTATCAGAATACCAAGTTGCAGAGAGTTTAATAGAGCCTGTACATCAGATAATTTCTGCTATTAAGACTGCGCTGGAGAGCACTCCACCTGAACTTTCTTCTGATATAGTCGATAGAGGAATAGTTTTATCCGGTGGTGGTGGATTATTACGTAATCTAGGTAAAGTTATCAGTGAAACAACAAAATTACCGGTTCGTGTTGCGGATGACCCACTTTGTTGTGTTGCTCTGGGTAGCGGAAAAGTGCTTGAAAACATGGATTATTTTGGCCATGTTTTATTTAAGCAGGATTAAATTATTTTTAAAGGTAGTTCATCGAATTTTATAGCAAATTTTACCTCAAGCATAAAGATGTCATCCAAGTAGCCAACACTGGGATCCAGAAAAATTGACTATAAACAAGTATGCTGTTTCGATGAAATTGTGTAATAGAAACTAGATTCCAGTGTCAGCTACTTGCATGACACCAAGTTTGTGTTTATAAATTAAGGCGATTATGCTAAAAGAATTTGAAATAGAACCTCTGCTAAAAGATAAAGCTCCGCACCAGACCAAGGCTGTTGTTGCAATGTCCGGGGGAGTTGATAGCTCCGTTGCTGCAGCACTGCTACATAACCTTGGGTACAAAGTGGTAGGTGTGACTCTTCAACTCTATGGCACCGACGGTAATGCTAACGCAAGAAAGGGCGCATGCTGCGCTGGACAGGATATTTATGACGCTAAGCGTGTAGCTGAAAGTGTTGGCTTTCCTCACTATATTTTAAACTATGAGGAAATATTCAAAAAGGAAGTAATAGAGGATTTTGCGAGTACCTATATGCGTGGGGAAACTCCCATACCATGCGTGAGATGTAACCAAACGGTAAAATTTCGTGATCTATTGCAAGTTACAAAAAATCTTGGTGCGGATGTGCTCGTAACAGGACATTACGTGAGAAGGTTAGAAAAAAATGGTGAGGTAAAGTTGTGCAGAAGCATTGATAAAAGTAAAGATCAAAGTTATTTTTTGTTTGCTACAACTCAAGAGCAATTGAAGCTTTTGCGATTTCCACTAGGTGGGTTCTATAAAAGTGATATAAGAAAATTAGCAAAGTATTTCAGCTTACAAATTTCTGAAAAGCAGGACAGTCAAGATATATGCTTTGTTTCCGAAAGCTATAGTAAAACAATAGCTAAATTAGCTCCACAATCTGTACAGAAAGGTAAAATAGTGGATGTTAATGGAAAAGTGCTAGGCGAGCACAGTGGCATAGTAAATTTTACAGTGGGGCAAAGAAAGGGCTTGGGTATCGCACACAATGAACCTCTTTATGTGATAAAAATTAATACAGAAAATAATGAGGTTATAGTAGGTCCGATCAACGTATTAA
>NODE_114_length_2201_cov_4.691149
TCAAGCGTTTAAAACATAAAAAACGCCAATATTTTAAAGCGGATAATAACCACGGGGCTTCTTTTGCCTTTTTTTTCGTTTGGTAAATTTCTTAATGTTTATAGCTAAACGACAATCGTCATCCCGCTGCTTGTTAGCGGGATCTAGAGATACCGCGAATGAATCGCGGTATGACGGTTCGTGGCGGCATGACAATAAGCTCGTCATCCCGCTACGTGTTAGTGGCTGAGATACTGCGGCGGTATGACGTAGGATTGCTGTCATCCCGCTACTTGTTAGCGCCGCGGCGGCATGACGTCTTAACTATAGAAAACTTGTATAGATTTTTTCTACTTCTGTGATATCATAAGCCTGTAATGATAAAATAAGTAAATATGGATAAGTCAGCGTATGAGATCATAGAACATGAGTATGACGTGGTAGTAGTAGGTGCAGGTGGAGCAGGGCTCAGAGCAACGCTTGGGATGGCTGCAACTAATTTTTCAGTTGCCTGCATTTCTAAAATTTTCCCTACACGAAGTCATACAGTTGCAGCACAAGGCGGAATTAGTGCAGCTTTAGGTAATATCGGTGAAGACGATTGGCGCTGGCATGCATATGACACAATAAAAGGTTCAGACTGGCTTGGTGATCAAGATGCAATAGAATATATGTGTAAAAACGCTGCTAAAGCTGTTATTGAACTTGAAAATTTTGGCGTACCTTTTTCTCGTACAGAAGATGGCAAAATATACCAGCGTTCCTTTGGTGGAATGACAACTCACTTTGGTAAAGGAAAATCAGCGCAGCGCACTTGTGCGGCAGCAGATAAGACTGGGCACGCAATCCTTCACACTCTATATCAGCAGTGTCTTAAATTCAACGCTGAATTTTTTGTTGAATACTTTGTGATTGATTTAATTATGGATAGCGAAACATGCTGCGGAGTTCTTGCTTGGTCGCTATGCGACGGCACATTACATAGATTTCGTGCGCATAGAGTGGTGCTAGCAACAGGTGGATATGGACGTGTTTATTTCTCTGCAACAAGTGCGCATACCTGCACAGGTGATGGTAATGGCATGGTAGTAAGGGCTGGATTACCACTTGAAGATATGGAATTTGTACAATTTCATCCAACAGGAATATATGGCTCAGGGTGCTTGATGACAGAAGGATGCCGTGGTGAAGGGGGGTACCTCGTTAATTCTCAGGGCGAGAAGTTTATGGAACGTTACGCACCAAAAGCAAAAGATTTAGCTTCCCGTGATGTGATAAGTCGCGCAATAACAATTGAAATTAGAGAGGGAAGGGGGGTTGGACCAAAAAAAGATCATATGTATTTAACTATAGCGCATCTTGATCCGGAAGTAATAAAACTCAGATTGCCGGGCATCAGCGAAACCGCAAGAACTTTTGCTGGAGTTGATGTCACTAAAGATCCAATACCGGTCATTCCGACTGTTCACTATAACATGGGTGGCATTCCAACCAATTATTATGGAGAAGTGATCACGCTGAAGCAAGGTAAGGAAGAGGTAGTAGATGGACTATTTGCAATTGGAGAAGCTGCGTGTGTCTCTGTGCACGGTGCAAATCGACTTGGCTCTAACTCGCTTCTTGATCTTGTGGTTTTTGGTAGAGCTGCAGCGCTCAGAGCAAAAGAGAAGCTAAAGTCCGGTACACCACATAAAAAATTGCATTCAGACTGCACAGACTGGATAGTAGATAGATTTAATAAAATGCGATTTGCTTCCGGTGGGCTAAAAGTAGCAAAAATACGCGGTGAAATGCAGAACACTATGCAAAAATACGCATCAGTTTTCCGTGTTGCTGAAGTTTTAGAAGAAGGCAAAAAAGCTATAAAAAAGGTAGCAAAAATGATGCCTGATATTTCACTTGAGGATCGCAGTATGATGTGGAACAGTGATTTAGTTGAAGCGCTGGAGCTTGCTAACATGATCCCACAAGCGGTTATTACCATGGAATGCGCAGCTAATCGCGAGGAAAGCAGAGGTGCACATGCTCGTGAAGACTTTCCTGAACGTGATGACAAAAACTGGATGAAGCACACTATAGCGTGGCTTGAAGAAAAGAAAGGGCAAATTAACGTAAAAATTGATTATAAAAAAGTGGCTGAAAAAACTCTGAGCCTGTCTCTTATACACATCTCCGAGCCCACGAGACTAAGGCGAATCTCGTATGCCGTCTTCTGCTTGAAA
>NODE_115_length_2197_cov_6.471226
TCCCTCCTTTTTTTTTTTTTTTTTAATGCTACGGCGACCACCGAGATCTACACTATCCTCTTCGTCGGCAGCGTCAGATGTGTATAAGAGACAGCTATTACTCCTATGCTGCCAACTCCGGATGTTCTGCTTACAAATACTTTTTCAGCACTTGACGCTATCGCATACGCTGCAGAATATGCATCATCATTTGCTATCGCTATTATCTTTCTTTCACCCCTCGCTTTGTAAATAAAGTCAGAAAGGTCAAATAAACCGTTTACTTCCCCTCCGGGGCTGTCTATGTCCAAAATTATTGTTTCTACTTCTTTATCTATTAAAGCTTCTTCTATCTCTTCACGTATCTTCTCATATGATGTCATTCCTAAAATATCGTCAAAAACCTCTGACTTTTTCGTCAAGATTCCATGTATCGGTATAACTTTTATTCCTTTTTTACTATTTTTTACTGCATGTTTTATGTTTTTAAAAATTGGCTGCTTTCCTGCTTGTAATAACAGTAACTCAAAACTTCTTGGCTCTACCATCATTGGTTTGTTTTTTTGTTGTTTCATATCATTTCCACATTAGAATCAACACTACTGACATCGCTGTCGAAGCTTAAGTTGAGTGAACTAGCACGTCTTTGATCTTCGGCAATTTCTTGGTCTATTTCTTCTATATCATAACCTAGCTCTGAAACTACTTCTGACCTGCTCTTAAACCCATTCCTTACCGCCATTTGCTGTGCTTGCTGGTCTTTTAGCGGATCCACCCAATCAAATCCTTGCGCTATCCATTTTACCTCTTTTGCCTCTTTTGCCCCTTTTTCACCTACGTCTAGTTCTCCAGATAGTATTGCTAACTCTAACCACCTATCCCACACAGGACGGCAAAATTGATATACCATTATGTTATGCTGTAACATTCCACACCTCCGCCGAAACTCTATTAATCCTGCCCTTATTGATGAATAATTGACACCCGTTAAATCCCCTGTTAGCTGCTCATACGTTATCCCTGTGCCTACTGCTATTGCCCTGAGCTGCTGTTTCATAAATGCTTCATAACTTCCTCCAACATCAGATGGTTCTGAAAATTTTATATCCTCTCCCGGGTCTAAAAGTTGCATAGTCCCAGGTTCAAGACCAGATAGTGCTATTCCTTGCTCATTACTTTCACCTTCTCCCATGATATTTGCTTCTGGATCGAGTCTCGTAATAAACCCAGCAAACATCGCTGCTGTCTTCTTTCTCACTAATTCCGCATCGTCATATTGATCAAGTTCGTAGAGTTTGAGTAGTACTGTAGAAAGCCACGGTATTCCTCTTATTTGCCCAGGTCTTAGTGGTTTATAGATATGTAAAACATCGTTTGCTGGCACTCTCACTGATTCTCCAAATGATCCTTCACCTGGATGTTCTCGAAAAAGGTAATACGCTTCTCTTTGCCCAAGTCTATTGAACTCAATGCCGTTTCTAATTACATTACCGTTGGCAAGGGTTTGATTGCTCTTATTGTCTAAATGCTCTGATTCCAGTACTTGCAGTTGCAACGGCACACAAAGTCCATCTTCTCTTTTTCTTGTTCGGAGTCTTACAAAACACTCTCCTCCTTCTATCATACTTCTGCATACTAGAGCTTGTAACCCATAAAAATCACTTACTCCACTACTGTCTGCTTCATCTGTCCATCTCAGCCATAATTCTTGCACTTTTTTCCGAAACTCTCCATCTTTCGCCTTTGACTGCGGCTTTATTCCTGTCCCAACAGAGTTACTCACTATCGTATCGATGATGTTTGCCGCATAGGAGTTCTTTCTTACCATGTCACGTGAACGACTACGCAGGTGTTCAAGGCTTTGAGACAGCAAATTGTTTATGCTTCCTGCTTCTCCTTGCCAATACATTACCCTTCTTCCTGAGCCTGCTCCATCCCATGCTGAACCTTTTGGTTTTGTTGGTTTCCGAAATAATTGTTTGAATGATTTCAATAACATCATGATATCCAAAAATCTTTTAATTCTTCTAATGTTCCGTTGAATTTATTTCTATCACATGAGCCTATTCCTTCTACTTCATGCGGCTTTGCTCCTGTTTGACCGTCAGTGTATTGCCATAAAGTCCATTTTTTCCATCCTATTGGTAGCTGTCTCTTATACACATCTCCGAGCCCACGAGACTAAGGCGAATCTCGTATGCCGTCTTCTGCTTGAAAA
>NODE_116_length_2197_cov_6.020283
GGTTAGAAGTTAAAATCAGTATGGTGTTGCGAAAATCAATTAATTTACCATGACTATCAGTGAGTCTACCCTCATCCAAGATTTGCAGCAATAGATTAAATATATCTGGATTTGCTTTCTCGATTTCATCAAACAGAATAACCTGATATGGCCTTCTTCTTACCGCTTCAGTTAATCTGCCACCTTGTTCATAGCCAACATACCCTGGAGGCGCGCCAATTAACTTTGAAACAGAATGTTTTTCCATATATTCTGACATATCAAAACGCAAAAGCGCTGATTGATCGTCAAACAGAAATTCAGCTAAGGCTTTCGCAAGTTCGGTTTTACCAACTCCAGTTGGACCTAAAAATAAAAATGAACCAAAAGGCTTATTGGTATCTTGCACCCCAGAGCGGGAGCGCCTAACTGCATTACTTATCGCTTCTATTGCATCTTTCTGCCCTATTACTCTTCTTCCTATTTCATTCTCCATGTTAAGGAGTTTTTCCTTTTCACTATGCATCATATTATCAACTGGAATTCCCGTCCACTTTGAAACAATGTTTGCAATATCATCTCCAGTCACTTCTTTCTTTAAGAAACTATCAGTAACCTTTTCCTGATTTTTTAATTCATTCTCAAGCTGAGGGATCACACCATACATCAGCTCTCCTGCCCTTCCCAAATTCCCACTACGCTGAACTAATTCCAACTCTTTTCTAGCGTTATCTAATTTTTCGGCTGTTTCTTGTATTCTAGCTATTTTATTCTTTTCCATCTGCCATTTGCTGTTCAAGTCAGCAAATTTACTGTTTAGATTTTCGATCTCTTCATTTATCTTTTTTAAACGCTGTTTAGAATTTTCATCACTTTCTTTTTTTAGAGCCTCTGCTTCAATCTTTAGCTGTATAACCTTTCTCTCAAGTTCATCAATAACTTCAGGCTTGCTATCCATTTCAATTCTCACCCTACTTGCTGCTTCATCAATCAAATCAATTGCTTTATCAGGTAAAAACCTATCTGTTATATATCTATTGGATAACGTTGCAGCAGCAATTATTGCACCGTCTGTAATTCTTATACCATGATGCACCTCATATCTTTCCTTCAAACCCCTGAGTATTGAAATGGTATCAGTTTCAGTTGGTTGAGAGATAAACACAGGCTGAAAACGCCTTGCAAGTGCAGGATCTTTTTCTATATGCTGACGATATTCATCTAAAGTTGTGGCTCCTATACAGCGAATTTCTCCACGCGCAAGAGCAGGCTTCAGCAGATTCGAGGCATCCATTGCACCACTTGTTGCTCCTGCTCCAACTAAAGTATGAAGCTCATCTATAAACAAGATAACTTTTCCCTCCGCTCTCGAAAGCTCATTAATAACTGCTTTTAACCTTTCTTCAAATTCTCCTCTAAACTTAGTGCCAGCAATTAGTGCTCCAAGATCCAAAGCTAAGACCTTTGCATCATGCAAACCAAGTGGTACATCGTTTGCAACAATTCTATTTGCAAGCCCCTCAACTATTGCAGTTTTTCCAACACCAGGTTCACCGATCAGCACTGGATTATTTTTTGTCCGCCTCAGTGATACCTGCATAGTTCTTCTGATCTCTTCATCACGACCAATTACAGGATCAAGCTTTCCTTGCATAGCAAGCTCTGTAACATCTTTTGTATATTTCTTTGCCGCATTTAATTTTTCCTCACTGTTTGGCGAGTCCGCACTGCTGCCCTTTCTCATTTCTGCAACAACTGAGTTCAGTTTTTGTGGAGTCACACCATTCTCTGCCAGAATTTTGCCTACAGTATCATCTTTTTGTGCAGTGAGGCCCTGCAGTAAACGCTCGACAGCAACAAATGAATCTTTATTTCTCTTTGCAATACCAATTGAATCTTCAAAAACTTTTGCTATTTCTCTTGAAAGTTGAAGGCCACCACTTCCTGGACCTTCAATTACTGGCAACTTTTTTATTGCACTATCCACAGCATCGGAAATACTCTGCACATTTCCACCACAAGCGTTTATCAAATCCTGAACTAAACCTGATTCATCTTCAAGCATCACTTTTAGTAAATGCTCAGGCATAAAAATCTGATGCCCAGCTCCCAACGCTTTCATTTGAGCACTTTGAATTAGACTTTTTGCTTTTTCGGTAAATTTATTTAAGTCCATAACACCAGTTAAATTCGTATTTGCTGATGTATATAACAACTG
>NODE_117_length_2186_cov_4.843528
[truncated: 689,264 more chars]
