# Supplementary material for: A bioinformatics approach to identifying Wolbachia infections in arthropods
Source: PeerJ. 2018 Sep 3;6:e5486. doi: 10.7717/peerj.5486 (PMC6126470; doi:10.7717/peerj.5486)
Supplement: Supplemental Information 1 — Supplementary figures/tables and code used for data analysis [file peerj-06-5486-s001.zip › Supplement/assembled_genomes/Cynipini_1.fasta]

>NODE_1_length_27867_cov_3.650295
CCCATTCTCTTAAGCGAATACCAAAAGCCGCAATTTTTTGTCTACTCCGTCATGGTTTACCCAAATGCCTATTCTATCTTCTCTAAACTCTCCAAGTATATTAAATTGCTTTAAAACATTTATGATCCATTTACTTAGATCTCTAATATATAGCTTTATATCGCATTTGTTTCTTTTTTTAAGGTTTAACATTAAATATATAATGCGCTGTCCTGGACCATGATATGTGTGTTTACCACCCCTTCCTGTTTTATATATGGGAAATAGTTTTTCAACAATATCATCAGCTGTTGCACTGATTCCTGCAGTATAAAGTGGAGGGTGCTGGAGTAGCCATACCAATTCGTCTGCTGAATTATTGTGAATTTGTTGAATTTTCTCTTCCATGGATTTTACAGCACAGTTATAATCAATAAGCTGATTAGATATTAGCCATTCTGTCATATTCTATTTCTTTTTTTTTTAGTATAGCAGTTCCTTTTTTCCTGTTATTCCAGTGTGTGACACTGGGCGCAGCCTTTCTTATTCCTAATATACTTAATACTAACTTCTGTGCTATTTCTCCTTAACAAACATAGTACATGACAAATGTTTAATTATTTGTCAACACAGGTCCTCTTTACGTATAGGCAACTTTTTTTTATTGAAAAATTCAGAAAAATGTTGTATAATTATTAGTAGATTTTAGGTAAAATATATGGCAAAGTCAAAATTTAGCATAACTTTCAACACCGGAATTTCAGAGTGTCTTGCTGAACTGGCTAAAATAAGAAATAAGTCCATTAAAGAACTAACAGAGAAGCTAATACAAGAAGCAATTGAAAATGAGGAAGATAAAATACTAATTGAGCGTGCTCCTAAACGTAATGTTTCAGATGTAAAGAAAATTAGAAGTGAGGATGTAGACTGGAATACAATATTATCTTCATAGAAAGCGTTCTTGAGAAAGACCTTCCAGCTCTTCCAAAAACAATAAGATTAAGGATCATAAATGCGATAAATAAGCGCCTTACAGTTGATCCCATTAACCTTGGTGAGCCATTATATTACAGATTTAAAGGACAAAGAAGATTAAGGGTAGGTGATTATCGCGTTATCTATTCCGTAAATATTATAAAATATGAAGTGGTTATCACAGAGATAGGACACAGAAAAGATATTTATAAGTAAGTACATCATATAAATATTAAATATATTTTTACTCCTTCCTGATTCATTTTCTACCTTAGGTGGCTTCGCTCAGCTCAAAAAAAAAGCTCATTCTTTTTGCTACCCCTTATTGTGCCTGCCATTTAACTATTGTGTAGAGATTGCTCTCAAACATAATGTTCGTACGTTAGTATATCCTTCCTGTGACACCAATTGATATAATTCTACCACAAATTCAATTTTTTAGGAGGCATATATGAATCTCAATATTTTTCAAAGAAAAAAAAGCGCAGTATTTACTAAATATTCTGCTTTGCAGCTAATGATGGAGCCAAGTTGGAGTAAGCGTGATTATGTAAGTTTTGCTGAGGAAGGTTACATAAAAAATGTTATTGCCTTTCAAGCAATTAATATGATTGCAAGTGCTGCATCTTCGGTACCTTTTACTCTCTGCCAGCTTACTGAACAGGGAAAATCGCAATTAAAAGCCCTTCCATTACTGAAATTACTTTATTCTCCTAATCCAATGACATCAAAATCGGAATTTATTGAGGGGATTGTAACTTATCGGTTAGTTAACGGCAATTCTTATATATTTATGATTGAGTCACAGAATAGTAGAAAACCACCAACAGAGCTTTATCTTCTGCGCCCAGATAGGGTTGAAATTGTTCCAGGGAGAAATAACGTTCCTTATATCTATCGTTATACCATAAATAACAACAGTTATGACTTTAAAGTTGATAAACTAACTGGATGTTCAGCAGTGTTGCACTTAAAGACCTTTAATCCTTTGAATGATTGGTATGGGTTATCACCAATTGAGGCAGCTGCATATAGCATAGATCAACATAATCAGGCGGGTGCTTGGAATCAAGCGATGTTGCAAAATGGAGCAAGACCAAGTGGTGCAATAGTTGTAAAATCAGCAAAAGATGGAAGTGGTGGAAGTTTAAGTCAAGAGCAGTACCAACGCTTAAAAGCGCAGATAAATGATCATTATTCAGGTTCTATAAACGCTGGAAGACCGATATTGCTTGAAGGAGGCTTGGAGTGGAAAGAAATGAGCTTATCGCCAAGGGATATGGATTTTATTGAGTCCAAACACAGCTTAGCTCGTGATATTGCGCTAGCTTTTGGCGTTCCACCGCAATTGCTTGGCATACCGGGTGATAACACTTATAGCAATTTAGTCGAAGCACGCTTATCCCTCTGGGAGCAGACGGTTTTACCAACGCTAGAAAATATTATCTGTCACCTGAATTCTTGGCTGATACCAAGATTTGGTGAAGATCTGTGCTTGTCGTATGACAAAGATGCAATAGAAATTCTCATGGAAAAAAGACAAAAGTTGTGGAAATACGTAGAAAACGCAAGCTTCATGACGCTCAACGAAAAGAGAGAAGCATTTGGCTTGCCACCACTGCCAGGTGGTGATGAGTTAGGTTAAGTTTGTATCCGTTCAGATGAGTTTATTGTCCCCTAAACCGTACGCCTAAGTAAATCAACTATTTTTCTTGCCAACCAGAGCGGTGAAGATTTGGTCTACATCAAAACTCATCTTAGGACGCCAAATAGGGCCATCCAAATGCATATCGATATAGATTGGATTACTATAATTTGGTGGTATGAAAAAGAACCTGAATATAGAATTTAAAGTGAAGTTAGATAAGGTTAAATTAGAAGAGATCGACCCTGATGCTTGATCAATCCCGAATTGTAAACTAGTTGAACATATGCCACTCTTAATACTTGCTTTTCCGCTAATATTTTCAAAAAATGTTTTACCGTTATATATATCAATATAAGCAAGTGTGGAGATTTCAGACTTATTATTACTGCTTAACAAATTAGTGATAAATGAATTGAAATCTGCATTAGTAACTTCTATTCCTTGCGCTTGTAAGTTTACATCTCCTGATAAGTTACTAGCCCAATCATGAAAACTTTTTCCTTGAGTTTTGATTTCACCATTTAAGCTTACCTGACCATTTACATTGTCAATTCCTATAACCTTACCAATCTTTTTAGTGTCCAAATTTACAATAGAAAATCTTGTATTCATTGAGTCTGATCTTAAATAACCCTGAAAAAACACTTGCCCGCGTTCTAATACGTAACTTGCCTGCCTGATAGTGATAGTGTTGTTTCTCATTACCGCATCCAAATTAAAATCTTTTAAAACATTCTGCTCGGTTTTAAATTCTGCAGTATTGATTTGCACATTTGCATCAAAGCCTTCTTTATCATCCAAAAAATCAAGCTGCTTTGTTGACCATTGAATTTGATCTATCTCATTTCTTGAATTTCTTTTCGTCTCTACTAAATTTGGTAATGTAATAATTTTTCCATTAAATTTACTGCCCGTAAGGCTAAAATCTAATAAAGGTTTGGCGTATTTTTGATCTGCTAATATTTTTGCATTACCGGTAATATCGAAATCTTCTCCAGATAGTTTTATTTTATCTGCAACTAGCTTACCTTTTTCCATTTTCAGCAAAAAATCCAAATTTTTAATTTTCGTATCATTCAATGTAAGGTTATTAAAACGGGCCTTTATATTTGTATCATACTGAAAATTTTTCAGCCATTGCATTTTAGGTAAACTGCTAAATAATGAATGATCATATTTATCTGCATCAAGATTATGCATGCTAAATTCACCATTGACCACATTGTGTTTTTTTGTATGGCTTACTCTAATTGACCCTTGCAAGGATTCCTTATTATTTAGCAGTCTAATGTCTGAGATAGATAATATTCTTGGTGCAAGGTGCAGTTTAGAACTTAGTGTAAATTGATTTTTCTGGTTTTCTTTCATCTTTATAGAAGGGAAAAAACATGAAATGCATGACTCAAAATCATTTCCTTCGACTAATAAATCACCGTTGAATTCAGATAGGACATTATTGTTTGAGATCTCTCCTGATAAGTAAGATATATTATTGATTCCAGGAATTTTAAGAAGCGTATTAACTTTTACTTTGCCATCAGTGGATTTTAGTACAGCACGGAAATTGTCCAATATTTTGTTTTGATATTGAATGTTAGAAGCTTCTATATTAAAATTTAAGCTCAAGTTCTTTGGCACAACTGCTCTAAAGCATTCCAGAAGGTCTTTTATATTTGTTGTTTTTTGTGAATCATTTTGTATGGAATCTAAGTCAACTTTACTGAAGCTAATATTGAGATTAGTGTGATCGCTTTTTCTATCGTTTTGTATTGTACCACTGGCTTGCATGCTTTTGGAATCAATTTTTAAGTCAGTTACCGTAAACTCAGTTTCGTTAAGACTTATATTGGATGATATCTTGATATTTTCGCTAGGAATAACACAAGGGAGAAAGCTAAGATTAATGATTTTTGCTAAATTACTCACAGAACCGGAACTATTATTAATCGTTAGTGCTAAATTACCCTGGAGTTCTTCTTGATTTCTATTACCTGTAAATAGCAAATTTACAAAATTTGATTCAACACTAATGTGTACGTCCCTTTTTGTGATATCAACCTTTCCTGAAAAATCGTAATTATTATCACCTACCTTTACTTTACCAGAGAATTGCCTATTTTTTTTACAGCAACCTCCTTTATGTTAACAATATCAGCGAATTCACTCTTAAAACTTACTTGGCTGTCTTTTGTTACTATATCAACTATGTTACCACTGGCTTTTGCATTTATAATATTAAGTAAATTTTCTTCATTGCTTTTCATGCCAAACAATGTGATTGACTTTGGTTGCAATGAGAATAAAAGCAACGATAGGAACGATGGCCTTATTTCAATTTTTCTTACACTAATTAAATCTGATAACTTTTGCTCTTTATTTTCATTGTATTGTATATATACATTATAGATAGTGAGCTTTGGGGTAATCAACGAAACTTTAATTTTTCCTCCAATATGCACTTTAGCATCATACGTCTTCTCCAACTCTTTTCTAACATATCCTTTGTAGCCATTCCAATCCTTAAAAGTTGCAGCAACATGCATGAGAATTAATAGCAGCGAGATTGATAATATAGCATATAAAGAAAGTCTCATAATTTACACATGCTTAAAGTTTCCCTTAAATATTAAATAGAGAATACCAAAATAAACAATAACACTCAAAGCTATTAAAGTCGTTAAATAAACAATACGAGCCAACATTTTATCAAAAAATAATCCTGCCAACAAAGAATTAAAAATATAAAGGGCTATTGACATGACTGCCGTTGCTACAAAAATTTTCATGACATTTAACAATAACGCTTGGCTAACCTTATACATTTTATTTATTGTTAAATAACTAATTAATAGAATGGAGTTTATCCAAGTGGAAACGGAAGTAGCAATAGCAATCCCCGTATGCTGATACTCTTTCATTAACAAAAGGTTTAGCACTACATTAATTCCAAGACACATTAGCGAAAATAGGTTGGTATTTTCAGATTGCCTTTAGCAAAAAATGTAGGTAGCAATACTTTATTTATAATAAATGCAGGTAAAGAAAGAGAAAATGCTATTAAAGTGGGAACAGTTTGCTGCACTGCATAATGATCAAACCGGCCGTAAGAAAAAAGCGTAAGTAAAATTATGTCGGGAATAATGATAAAGGCAGCAGTTGTTGGCATAATTAACATTAATCCTATGTTGAGAGCCTTGTTCTGTATTTTGACTATATTTTCAGTATTATCCACCTGTTTTGAAATTAAAGGAAGAAGCACTGTACCAATTGCAGTACCGATTATTCCCTGCGGTAGTTGATTTAGTCTATCGGCATAATATATATAGGACACCGCATTTGGTATAAAACTCGCCATGATTGTATCAATCCATAAGCTTATTTGAGTTACACAATTATTGATAATTGCAGGTACCACACGCTTAAAAAATAACCTTACTTCATTGCTTAATTCAAGGCTAAAAGAAAAAGCTGCCTTTAATTTATATGCACTAAATAGCATCAGCAACAACTGAAAAACTCCTCCTATCAGCTCAGCTATAGAAAGGTTGTGCGCTGAGGTTTTTACGTAAGGCACAAACAAACTGATGATTAAACAAAGATTCAAAACGATTGGTGCAATAGCTGTTGAAGCAAAATGCTGCTTTACTTGCAGCATTCCACCAATAAGTGATGCAATTGAAACAAAGATTATGTAGGGCATCATAATTCTTGATAAAGTAACAGTAAGGGTAAACTTACTTTGGTCAAATCCAGGAGCAAAAATTTGAATCATATAAGGGGAGAAAGTTTGCATAATAAGGCAAAAAATTACTAAGATAATAAACGTAATGGATATTACACTACTTGCAAAATTAAATGCCTTTTTATCATCGTGTGATTCTGTTGAATATAACGGTATAAAGGACGTGGTAAATGCTCCTTCTGCAAAAAATGCTCGAAATAGATTGGCAAAGCGAAACGAAGAAAAAAATATGTCTGCAAGAGAGTTTGCGCCAATAACCGTAGCAATTAATACATCCCTTATTAACCCTGAGATCATTGAAATAGCCGTAAAAAAACTAAATGTGAAAATACTTTTAAACATACCACTACTTCATTAGTGTCAATACAATTAACTATAATGGTAAAAGTATCAATGAAAATATTTATTGGCTAAACTTAAAACCCTCTGCAAAAAGAGAGTTAAATAATCAATTGACTATTTGCGCTCTTATGTTAGAAATTTTATATCTTGGCGGGCGTAGCTCAGTTGGTAGAGCGTCAGTTTGTGGTACTGAATGTCGCCAGTTCGATCCTGGTCGCTCGCCCCACTAAAACCCGATAATTTGAAAAACTGTCATCCCGCTGCTTGGTAGCGGGATCTAGAGATACCGTGACGGTATGACGTGAGTTAGCTATACATTGGCCACTGATGATTGAAATAGTTAATTACTGTAAAATTTGACATTAACCGCTAATAGTTAGAATATTAGTAGAGTAAGAATTACTCAAGAAGGCATGCATAAATATGATGTAGTAGTAGTAGGTGGTGGTCATGCAGGGTGCGAAGCTGCTGCTGCTGCAGCTCGCCTTGGTGCAAACACGCTGCTTATAACTCATAAAATTTCAACTATAGGGGAAATGTCCTGCAATCCAGCAATCGGAGGAGTTGCAAAGGGCGTTGTAGTCAGGGAAGTTGACGCTCTTGATGGAATAATGGGAAGAGCAATCGATCAAGTAAGTATACACTCAGACATTTTAAATAGCAGCAGAGGTGCAGCAGTATGGGGCCCGCGTGCACAGGCAGACCGAAAATTATACAAGCAAGCAATACAGGAAATTATTCTAAATTATAATAATTTGACGGTAAAAGAAGAGTCGGTTGACGATTTTCTTATAGAGAGTAATAACAATGGAGAATTGTGCATTAAAGCTGTAATAACAAGCTCAGGGGAGCATATACTGACAAGTAAAGTCGTTCTAACTACAGGGACTTTTCTGCGGGGTGTGATTCATATAGGAGAGCAGGTAACTCCTTCAGGGAGAATGGGAGATAAGCCTGCCGTAGAACTTGCAAATACGTTGAAGAAATATAATTTTAAATTAGGTAGATTGCGTACCGGAACTCCGCCAAGGCTTGATCGTGGCACTATAAACTGGTCAATATTGCAAGAACAAGTGGGTGATAATCCACCTGTGCCGTTTTCTTATCTCACAGAAAAAATTAACCAACCTCAGGTATCATGCTTTATTACCCATACTAATGAAAACACGCATAAAATAATTAGAGAAAATCTTCATAGGTCAGCTTCTTCATATTTAGATGACATTGTTGCACCAAGATACTGCCCATCCATTGAAACTAAGGTTAAAAAATTCGCAGAAAAAAGTAGTCATCAAATATTTTTAGAACCAGAGGGCTTGAATGATGATACTATATACCCGAACGGAATTTCAAATTCATTGCCTATTGAAGTGCAGTGTGAAATGATAAAGAGTATCAAGGGACTTGAAAATGCAGAAATACTAAGACCTGGATATGCAGTTGAGTATGACTATATTGATCCACGAGAACTAAGCCATACTCTTGAAACTAAGAAAATTAAAGGCCTATATTTTGCTAGCCAAATTAATGGCACTACTGGATATGAAGAAGCAGCAGGGCAAGGAATTATTGCCGGAATTAATGCAGCACTCTCTGCATCTGAAAAAAAAGAAAGCTTTGTTCTTCATCGCACAGACTCATATATCGGCGTAATGATAGATGATCTAGTCACCAAAGGGGTGATCGAACCTTATAGATTATTTACCTCACGTGCAGAATATAGGCTAGCTATCAGGTCAGACAATGCAGATAGAAGATTAACACAAAAAGGTTATGATATTTCCCTTGTTTCGCATGAGAGATACTCTGTTTTACAGAATAAACTTGAATCCATTAAGCAGCTTGAAGAGAAGTTAGGGAGTCTGACGATTACTCCTGAGCAGCTTAGGTCTTATGGTATCAAAATATCTTATGATGGGATAAGAAAAACGGCACTAGATTTACTTAGCTATCCAAACATCGACTGGAATAAATTACAAGAAATATGGCCGGAGTTAAGCAGCGTCACGCGCTGGAATGACAAAATGGGACACACCAAAGCGGATAATAGAGCTAAGAATGAAATATGCGAAGCGGTTGAAATTGAAGCAAAATACAAACCTTATCTAATAAGACAAGAAGCGGATATGAAGTTTTTACGAGAGGAAATTAACACTCAAATTCCAATTGATTTCAACTATTCACAAGTTAAAGGCCTGTCAAGTGAAGTAATAGAAAAGTTGCAGACGATAAAACCAGCGACGATTGGCATTGCAAAGCAAATACAAGGCATCACTCCCGCAGCGATAGTGAGCATATTAGTGTACCTTAGGAATAAGAAAACGAAAGTAGCTGCTGTGAGGTATCCCATGTCAAAAATCGAAGAATTTCGTTCATTTATGCATGAAATAAATGTTGATGCATTTATGTTGCATACTAAAGACGAATATTTAAATGAATATTCAGACGAGTTAACCAAGTTATGTGGCTTCACAGGAACAAATGGGCTACTTATCGTTACAAAAGACAACAAGTGCCCATTTTTTACGGATGGACGCTACATCACACAAGCTCGCAATCAGCTCGATCAGGGCAATTTTCAAGTATATAATATACAAGAAGAGGATCCACGCGAATGGATAAAAGCAAACTTAACATCGACTGCCTCACTAGGTTATTATTTGCAATATTTTACCATAGAAGATATAAGAAAGTATGAGAATATCTGTAAATTAATACCCTGTTTAGCTGGAAAAAAAGTGACTGTCGAAAACAAGCAGTGGTTTTACATTCTATTGAATATGCTGGTGAAAGTAGTAAGGACAAATGTGAAAAAATAGCTAAAAGCATAGATAAAGAAGCTGAAGTAGTGCTTTTAACTGATCCAAATTCAATTTCATGGTTATTAAATTTAAGAAATGAAAATGCTAAATATACTCCATGTATATTGGGCCGTGCTATATTGTATAAAAGCGGTAATGTTGATTTGTTTATTCAAGATAAAGAACATTCAACTATAGAAGCAAATTTAGGCAATCATATAAATATTTTTGATATTAGTGAGCTAGAAAATTCGCTGCACAAGCTAAATTCAATAGTTATAGATCCAAACACAACTCCAATGAGTATTATGGCTGTAATAAAAGATAAACAGGTAGCTGAAAGAGAGGATCCTTGTCTAATTTATAAAGCAGTAAAAAACCAAACTGAAATAGCTGGGGCTATAAATGCGCACATCAGAGATGGAGTGGCAGTTACAAACTTTCTACATTGGCTTGAAAATAATGTTGGTACAGAGCTTGAAGCTGAAGAGAAACTCTTAGAATACAGAAAAGAGCAGAATTTGTTTAAGCAACTAAGTTTTCCAACAATTTCAGCATTTAATGAGAATGGAGCAATAATTCACTATCGTGCAAGCAGTAAGACGAATAAGGTAATTCAGAAAAGTGGACTATATTTGATTAACTCTGGTGGCCAATACCTTGACGGCACAACTGATGTGACAAGAACTGTAGCAATTTGCAGTCCAACTAATGAGCAAATAACCCANNNNNNNNNNNNNNNNNNNNNNNNNNNNNNNNNNNNNNNNNNNNNNNNNNNNNNNNNNNNNNNNNNNNNNNNNNNNNNNNNNNNNNNNNNNNNNNNNNNNTAGTGTTGAAAGCTCACATTGCTATAGCAAGTGTCATCTTTCCTCCTGGCACTACTGGTGGAGAATTGGATATATTGGCACGTACGCATTTATGGAAATTTGGAATGGACTATATGCATGGTACAGGGCATGGAGTAGGAAGTTACCTATCAGTACACGAAGGACCACAAGCAATATCAAAAAGTAATAAAGTGAAACTCACGCCAGGGATGATACTTTCCAACGAACCTGGCTATTACATTCCGGGAGAGTATGGAATAAGAATTGAAAATCTGATATATGTTGACAGGCAAGAGAATGGCTTCTTAAACTTTAAACAACTGACCTCTATTCCATATGATAGAAGACTAATAAATGTGCAAATGCTTACTAAGGATGAAATTGAATGGATAAATGGCTACCATCAATTTGTCTATAAAAATTTAGAAAATAGCTTAAAAGATAAGGAATGGTTAAAGAAGGTATGTGACCCTTTATAAGCAAAGGAGCATTTTTTATTATTTAAAAAGTATTAATGCAATTGTGACAGGTATTTTGTATTGTTTTTAATTTAAAAATAATATATAATAAAGAACACGTATTTTTAGGTAGGTTATAATTATGATAGACAAAGGGCAAGAAGATGAATTTATGAAGCAGTATATGGATACTTGCAAAGAGCAAATAGAAAAATTAGCCAAGGATCCTGAATTGCTTAATCAGACTTTAAAACCATTTATGCAAATGTCTCAGCAGCTTATGGCTGGCGGTATGTTAGAAGGGGCTATGCCTGGCATGATACCTGATTTGGGCAGCATGGATGTTAACAAGATGATTGCTCAGATGAAGGAAATGATTGACTACATAAGAGGTAACTATAAGGAACTAATGAAAGAGCACAGCTCGCAGATTCAAGAGCTTGATGAATCCAGTAAAAAGCTAAGAAGCTTAGTTAAAAAATTGATAGAAAAGATCGAAAGTAAATAAATAACATCTGGATTTCTGTCATTCTATATACAACTTTCTAGTTGGACGGTAAGTCGAGGTCAATTATTGATGTCATGAAAGTAGCTGACACTGGTTCCTTTATGACGGCAGTGCCCAGAGGTGTCATCCCAGTACTTGACACTGGGATCCAGTTCTTATTACCTGGTGTAAAGTTAAGTTTCCTGGATTCCAGTGTCAAGCACTGGAATGACAGCAATCCTACGTCATACCGCGATTCATTCGCGGTATCTTAGTATAGATTCCGCTAACAAGTAGCGGAATGACGGTTTTTCAAATCGTCGATGAACCTAAGTCACTTTAGCTATAGTATCGGGAACGTAATTGCACATTGGTTTTACAAATTTGAAAATTAGTGTTAAATAAAAATATAAACGCAAAAGGAAAAGAAATGATTGAACTTAAAGGCCCAGAAATTTGTGCAGGCGGAAATAAGAAAAATTTGATTATTTTTTTACATGGTTGGGGCTCAAGTGGCGATAATTTCATTCACCTTGCTAAAGTTATGAGCAAGTTTTTACTGGGTTCATATTTTGTAGCACCCAATGCTCCATTTAAGAGAGAAATAGGTGATGGTTATCAGTGGTTCAGCTTGGAAGATCGTAGTGAGGAAGCGCTATATAATGGAGTAAAAAATGCTACATCAATTGTAAATCATTTCATTGATACAAAATTAAAGGAGCTTAATTTAAAAGATACGCAACTTTCTTTAGTTGGATTTTCTCAAGGAGCAATGCTTGCAATACATACAGCTCTCACCCGCTCTCAATCCTGTGCATCAGTTGTTGCATACTCTGGTAGGTTTCTTTCACCTTCAAAAACTGCACCAGAGATCAAGTCAAAACCTAACATATGTGTTATCCATGGTGATGCTGACGACGTGGTACCTTTTTCGTCCCTCGACTTAGCGGTTAAAGCTCTGAAAGAAAATGGAGTAAATGTTGAAGGACACCCAATTCATGCATTAGGGCATATTATTAATGAAGAGGGAATAAAATTAGGAGTAGAATTTATCAAGAAGAATTTTAAAAATTAATTTTCATGCACTTGTTTTGCTTTGGTTATAGATATGTAGCTAAATTTTTATCGAAAAAATTACTGAACTTAGGTTGGAAAGTCAGTGGCACATCAAGAAGTAAAAATATACAAGATGTAATCCTCTTTAATTATGAGAAAGTTAGTCAAGATCTGCTTAAAAGCGCAACGCACGTTTTAATTTCTATTCCTCCAGATGGCGATGATGTTGTGGAGAGATACGGTGATTGCCTGCAAAATGTAAAATGGCTTGGTTATTTGTCTGCAACTAGCGTCTATGGTGATCACTCTGGTAATTGGGTGAATGAGGAATCTGAAACAAAACCTATAGAAATCAGAGGAGAAAAGCGCCTTAGATCTGAAAAGAGGTGGCTGAATAGCAAACTGCCTGTACATATTTTTCGTTTAGCTGGAATATACGGTCCTGGTAGGAACGTGTTAATTGACTTGCAGCTTGGCAAAGCAAGAAATGTGAAAAAAGAAGGGCATTTTTTTCTCGTATTCACGTTGAAGATATATCGAATATTTTATTTTCTTCCATGCAAAACATAAAACCTGGTGAAATATACAATTGTGCAGACGATTTACCCACTACACAATCTGAAGTGGTAATATATGCGACCAAACTTCTCAATGTTAGCCCTCCAGAACCAATTGAGGCTTCTTCCCTACCAGATTATGCACAGAGTTTTTATTTAGGATCAAAAAAAGTAAGTAATGTTAAAATTAAAAAAGATCTTAATGTCTCTCTAATTTATCCTAACTACAAGGTGGGATTAGAAAGTTTGCATGTAAAAAAACTGAAATCACATCAGAATGATAGATAGGCTTATTGTCACTGCCATTAAGTTAAGGAACGAATGGTTAAAAACTGAACTAAAAAGTCAGAAATAATTAAGGATTTATGACAAATTTTTGGTAATTGAACGAACGAAGATAAGGTACCTTATGACGATCAACTTTCCTTCCCTTTCTTACCGCCAAAGTGTTCATCAAAAATAGCTTTGATAATTGATCCATAATGCAGTCAGTATCTGATTCCGTAGCAAAAATGTCGAAAGCCAAGTTTTTGATCGCGTTAAATGAGACAGATTTGTTAATGCTCCTCTTAAGCTTATCATCGGTTAAGTCCATATTCAACGCTTCTTCTACATCTTCTGTCATAACACTTTCTAGGTTGCTAATAAAGATAGCTGACCAAAAATCCTGTTTAACAGACTCAACACTTTTTCCTGTAAAATTTTCTAGACTTAGTCTTCCTTTGAGTTTTGCAAAAAATGTCTCAACTCCCCAGCGTAAAAAATATAACTCCTTAAATCCTCCAGTTTGAAACTTTTGTTCATCCATTAATGATGTAGCTAACACTTCAATTTCACCAGATGGCAGTACCACTTTGAAGTGTTATTCCACTATTTTCTTGTTTTATCTTACGCTGAGCACATATGGTAACCTCAACACTAGATGGGCTTTTTTCTTCAAACATAGCATTCACTTCATTAAAAGATGATCTGGGACATCGAATGACATAAGCAATTTTTCTTTTTGTAAGGCTAGAAAGAAATTTATAAGATAAATATACAAATCAGTAAGTCATTAGTATTTACAACTTTAAGCATTTCATCTGCTAAGTTAATTTCATGAGTGTTACCTCTATCTAACACTGACCTTATGGCAACATTAGTTAGCACATCTTAACAAACCGCAAAGGTTGCACTTGCATAATCACCTAAATCTTTTGGTTTTTGGTTACGTATTTTTCTTGAGCCAAATTCATTTTTTATTTCAACGCTTGTTGGCAAAATGATTTTGGAGGCATCAAGAGCTAACACTCTAAAGCCAAAACAAGTTTTAAATTTTTGGTCTTGGTAGTACAAGGAAACCACACCTTCGTTAATTTCTGAAAATGCACTGTGTTTCATTTTTTTTCTTGCTTGACTAAAAGCACTAGCAGTAACGGTATAGTCTTTTTTCCTATATAAAATAAATTCGTTTAGTATTACTTGCAGCGACTTTACACTTTTTCTTAAAATTAAGATAAATATGTCAATAAAAGATAACTTCCTCTTTCTCATAAAATCTTTTGAAGATGATTTATGGGATTCTATAAATTCTAGACTTGCCAATTCATTTTGAATAAATTTTATTACTGCCTTTTTTACTCACACTACCTTTAAACTTATTGGTATACATCATTATCCCATAAAATCTATCTTTTTTCCTTAACTTAATGGCAGTGAGACGAGGTTATCGTCATGCCGCCACGAACCGTCATACCGCGATTCATTCGCGGTATCTCTTAGCCGCTAACAAGTAGCTGGGTGACGATTGTCAGGGTGTAATCCCAGTGTCCCTATGATGTCATCCCAGTGTCCAGACACTGGGATCCAGGAAAGTTTGCTTGTAAGCAAGCAAACTAGCACAGAAAGTGGTTACAACATTTTCGATGAGATTATATGGAAAACTGGATCCCAGTGTCAAGCACTGGGATGACAAAAAAAGGAGCACTGGAATGGCACCATTTGTTATGTTTAACAAAGTTCGTACTTAGCCTCATGTTAGCCATAAATATTTAAGAAATTTACCAAATGGAAAAAAAGGCAAAAGAAGCCCCATGGTTAACTAGTTCTGACACTGGTTTCCATCCAAGACGGCAGTAGCCCCTTCGGTGTCATTCCAGTGTCAAGCATTGGAATGTCAAAGGAGAGCAGTGTCAGCTACTTGGATGACACCTTTTTTTTACTTAGTGTGGGTTATACAAGAAGTCTATTGTATGGCTATTGCTGGTCGTATATTACTTATAGCTTATCTATTCAAATTTTGACTTTATTTTTCATAATTCATTATTGACAGAAATTATTAATTGGGTTATTATTAAATTATCATTAACAAATGAGACAAAGAAATGACGACATCCAATAATTCTTCATTGCTAAAAGATAGTCAGGAGCTTACTAAAACTAAGGGGACTATATGGAAACCTTTAATTACTGTCTCATTATTGTCTGTATTTAGTTTCACATCTGGTCAATATCTTCCTTATGTTATCGCAGCAGTTTCTGGTTCTGGTGCCATTGCAGCAGTTCCTTTAGCAATCTTTGCTGTTTCTGCGGTTGTTGCACTTATTTCAGTGACATATCTTGTTAAACTGGTTATTTCTAGAGATGATAATAAGAAAGAAGTAGGTCTTAATGGACAGAAATTCGGCCATACTCCATCTCAAGAACCACAAAAATTTGTGTGTAAAAATTGTACTAATCTGGAGAATAAATCAAATGTACCTACTCCTCAATCACCTCCAGTAACGTTTGGAACACAACCAAATCCAAGTGCCAATATGCTACAGCCGCCGCCTCCTCCTCTATCAAGCTGTGCACCACCACCACCTCCTCCTATGCCAACTCCTGAGCAATTGAATCAAGCAAGTGGTGCAGTACCTCCACCACCACCTCCTCAAAATTCATCAACTCAACAGGGTAGTAATGATTTACTTAATAGTATAAAAAAAGCTGGCGGTAAGGCAGGTGTGAGCAAAGAACAGAAAAAAGCACGCGATGAAAAATTAAAACAAAATAGGGAAAAACGAGAAAAGAATAGTGAAGGTGAGCAAACAGATTCCAAAAATGCTTTATTTGCAGAAATAAGAGGAGGTTTTAAATTAAAACCAGTTAATAAAAATCAACAAAGCCCTGAGAAGAGTACTCCAAAAACAAAGTGTGATACGGCTTCTATTCTTGCAAGGAGAATAGCCATTGAATTTTCAGATAGTGAAAGTGAACATTCTGATTCTATTAGCGATTCAGGTTGGACTACAGATGAAAGCAAAGACAAACAGAAAGAGATAGAGCAGAAAAAGAAGGTGCTGACAAAAAGCAGGAAAAAATCTACGCCTTCAAATTCCCAATCAGACAATAAAAAAGGAACAAGCACTCCCGAGAGTGGTTATAGATCTGATGATGACCAACAATATCCTGAAACTGCAGCTCCGCCAAGCCACCAACCAAATACAAAAAAGCCACCGATACCGCCTAAGCCTGTTAATTTAAAAACGAAACCTGAAGCTCCTCTTGCAACAACAGCGACTGAAGTGAAAGACTCATTTACTCGTTCTGTTAAGGAACGTTGTGGCATGTTTGGTAGAGCGGCTACTGAATTTGATAGGGAATCGGTGTTACGATACGTTCAGGAAAGCACCACGCACTTCCCTTCTTTTTCAAAATAAGTTTGCCTACAAGTCTGATTGTATTAAGATTACTTAATACAATCAGATCTATTATATGGGTTTATCCAAGTATTACTTACCAACTCTAAAGGAAAAGCCTGCTCATGCTAAAATTATCTCCCATCAATATTCTTTACGTGCAGGTTTAATAAAGCAGATAGCATCTGGCATCTATACGTGGTTACCACTTGGTCTGCGCGTGCTTAAAAATATTGAAGACATCATCAGAGATGAAATGGATAAATCTGGTGCTATTGAAGTGTTGATGCCTTGTGTACAACCGGCAAATCTTTGGCGAGAATCAGGGCGTTACGATGATTACGGTAAGGAAATGTTGCGTATAAAGGATAGGCATGAGGAAGATATGCTTTTTGGTCCAACGCACGAGGAGGTAGCAACTGATCTAATTAGAAATGTGGTAAAAAGTTACAAAGATTTGCCACTTTGTTTATACCAAATTCAATGGAAATTTCGTGATGAGGTAAGACCACGTTATGGCGTTATGAGGGGTAGGGAATTTTTGATGAAGGATGCATATAGTTTTGATGTGGATTACGAAAGTGCACAGAATTCATACAATTTGATGTACAAGACTTACATAAAAATCTTCAAACGCATGGGACTTACCCCAATTGGAGTTCGAGCTGATACGGGGCCAATTGGAGGAAATTTGAGCCACGAGTTTCATATATTGGCAAACACTGGTGAAAGCACTTTATATTACGACAACAAATTTTCTGAGTTGCTAGAAAGCGAAGATGTTGAAAGTTTGAAGAGTATATACGCAGTTGCAGATGATATGCATGATCCTGAGACTTGCCCTATATCACAAGAGCAGTTAAATGTTAGTAAAGGTATTGAAATAGGGCATATTTTTTATTTTGGCGACAAATACTCAAAGCTTATGAAGGCAAGTGTTATTTCTCAAGATGGAAAAAATGTCAATATACATATGGGTTCGTATGGCATTGGGGTTTCAAGACTTGTTGGTGCAATAATAGAAGCTTTTCATGATGATAAAGGAATTATCTGGCCAGAATCGGTAGCTCCTTTCAGAATTGGTTTAATCAATTTACAACCGAAAGTAACGGAGGCTGCAGATAAAATATATAAAGCTTTAAAAAGCGATGAAGTGCTTTACGATGATACGGAAGAGAGTGTAGGAGTAAAATTTTCTAGAATGGATCTGATAGGCTTGCCGTGGCAAATAATTGTCGGAAAAAAGGCAATAGATGAAAAGATAGTTGAAGTAAAAAATAGAGCAACTGGAGAGGTAAAGGAAATGCAGATTGAAGAAGCAATAAATCACTTTAGCACAAAATGATACACGGTATCGGCACTGACATAGTATATATACCAAGAGTATCGAGGATATTACAAAAATACGGGGAAAAATTTCTCAATAGAATCTACACTGAAAAAGAAATAGAGCTAAGTAGAAAGTATAATAGTCAAGAAATGCGAGCAAGGTATTTTGCTAAACGCTTTGCAGCAAAGGAGGCTTTTGTTAAAGCACGAGGTAGTGGTCAGGGTATTATAATGAAAGATATAGAAATATACAATGATGTAAGAGGCAAGCCATATCTTACCGTTAGCAAGGATTTTATCTCCAAAATTCATCTTTCTCTGAGTGACGATGGAGATTACGCTACTGCATTTGTTATAATTTGCATCTATAGCTCACACAGATAAAGTTTACTCTTTTGTCATATTATGGCTTACTGTATGAACATTCATTTTTAAAGGTAAACTGCACAGCAAATGGTGTCATTCCAGTGCCCAGACACTGGTTTCTGCAATCTCATCGAAAACGTTTTTCTATGCTAGTTTGCTTGCTCACAAGCAAACTTTCCTGGATCCCAGACTGGGATGACATCTTTGTTGTGTTTAACAAAAACAAATGTTCGTACAGTTGTGGAATGAATCGCAGTATAGCTATAGCATACACAAATAACTAAAAAAACATAGCGGTTTTTCTATGATTTGAGTATAATTCTAACTTTACCTAAACAAAAAATTTAATGTTAATGTATCTTTCCTTACCATTTTTTATTACTGAGAATTATTTATTAATTACTGCGTTGATTCCACTTTTAAGTGCGTTAGCTATTTTTTTTACTGGTAAATGGCCCAGAGTGAACAATAGTATTACTGTCACTTCTTCTCTACTTCTATTTGCGTATACGTGTCTGTGCACTTTATATTGGGTGTATGGTGATCATTCTCAATTTATCCTCATGGATTTTGGTAATAATTTGCACATTAGTTTAAAGCTAGAGTCTACCGGAGTAATATTCAGTTTATTGATATCGTTTTTATGGATACTAACCAGTATATATGCAATATGTTATATGCAGAATAACTATGCTGATAGCAATCACTCAAGTTTTCTATGCTTTTTTTCAATATCGATTAGCTGTGCAATGTTTATTGCTTTTTCTGGAGATTTGCTCACTACATTTGTCTTTTATGAGCTTCTAACTATTAGTACATACCCTCTGGTTACTTACTACTCAACAAATGAATCAATGATTGCAGGACGCTATTACTTTGGCGTGCTATTTTTCTCTTCTTTGGTATTATTTTTTCCTGCAATAGGCCTTTTATATAATGAATTTCATACTTTAGACTTTGTAAGTGGTGGAATATTCAAATTTGATACTTCACTCATCACTTTTATTGCAGTGTGTTTTGCTATGCTAATTTACGGAATAGGAAAAGCTGCATTAATGCCAATGCATTTTTGGTTACCAAAAGCAATGGTTGCACCAACTCCTGTGAGTGCACTACTGCATGCTGTTGCTGTTGTGAAATCCGGAGTTTTCATCATCATAAAAGTTATATTATACACTTTTGGCGTCGATAACATGCAACGTTTTGTGCAGCAAAATTGGTTTGCTGGAGGGTGGCTTCCGTACGCTGCTGGATTTACTATTATTACTGCATCATTGATTGCACTAAAGCAAAAAGAATTAAAGAAATTGCTTGCTTACTCTACCATCTCTCAATTGTCATATATTATATTGTTCGCTTCAATTTTTAGTGAGCTCAGCATGAGGGTTGCAATTTTTCAATTAGTTTGCCACGCATTTGCAAAAATCACTTTGTTTTTCGTTGCCGGAGCAATAATAACGAGAGCAGGTGAGAAATATATAGATAAGATTTACGGTATAGGACGCAGTATGCCAATTAGCATGACAGCATTTGCTATAGGTGCGTTGTCTATGATAGGGGTGCCGCCTGCTCCAACTTTTTGGGGTAAATTTCTCATTTTTCAAGCTGTTTTCAACTCTGGAAATGTAATACTTTCTGTGTTTGTAACTCTAGTGTTAATTGTTAGTACTATACTCAACGCTCTGTACTTTTTACCGATGATTTACAATGCCTTTTTCTTAAAACCTTCTCAGAATTACTTCATTAAAAAAACGCCAATTCTTCTAGTTTTACCTCCAGTTATTACTGCTATGTGCACTTTGGTTATTTTTTTTAGCTACCAAGTAATATTTTAAATGTGATTATCTGTATTTATAACCATTAACAATAAATTTAAATGGTATTATACCAGCCAGAGTTGCTTTTATATTCGACAAAGTGAAGCTAATCTCAACAGCCTGATTTTTCACCTCCTTATTTTGCTCGGTTGCAAAAACTACAGTAGCATTTCCATCAAATGTAACTAAGTCCTTGGTCGATCGATCAATAGATAATGTTATTACATTTATGTTGGCAATTTTTCTTTTGGATGAAACAGCTTCATTGTTCGTTTTTTCCTGAAAGCCTTGATAGATTTTATGTATAGAATTGTTTCTTATAAAATTTTCTTGGTACTTCGGTTCAACGGTCTTAATGGACTCATATATTTCGATGTATTTACTTATTAAGTACCTCGCTGTGGAAGTGTATTCATCTTCCTTTTTACTGAAACTAAGCTTATGCATTGCGGAGAACTCATCTTCTGTGTGGTTCATATACTTCACAAAATTTAAATCTTTTTTAATAGGAAATAACAGGTATATGTTTAATGTTAATAAACATAAGCATACTAGGAGAAGCGATACTATTAATGCCATCCAAGATCATTCTGCCACACAAAACAGATACCTATGGCAGTACCATTCGACTGCTTTACTGAAATAACTTTTGTTTTTTACTGATTCAAGTAATTTATCTTCCATAACACAATACTACCAGACCTAACCGGATCATTATAATAACAATAAGCTTAGATACTCTAAAAAAAACTTTAAAATATGTCTACATTTTCCCCAATAGGATGAATGATTATATCACCTTGTTCTGCAATGAGGTAGAATTTATCGATTTTGCTCACATCTATATTTATCATTTTTACACTGAAATTTTCAGGATCATAAGTATTACTTTCTGCACTTTTGTGATAATTATAATAATGCAATTTATTTTGATCATCAAAATAACCAAATTCATCAGCAAAGGCTCCCACTTTTCTACCTTTACCACTTTTGACTAGCTCAAATAGATCAATTGCATGGTTTTGGGATCCAGGCTCAATAGGCCCTTCTGCAGCAAAAAATTTAGGTGCATGACCAACGTATTCCTTAAATTTTAGATTATGAGTCTTTTTTACACTACCAAAATTCACAAATTTATATTCATCTGAAATACCAGAATATTGTGGATCATACTTTTTATATTCAAAAAACTCGTTACCTAAAAAATTACAAAACGTTAATTTATAATCATCATGATCAGATTTAACGACTTTAAGGTAATGAAAATCTCTAGGAATCTTTACTTCCTCTTCTGTAATATGATTACGTACAACAAGCTCGCCATTTAGCATATGATAGCCAATTTTTGGCAAAGTGGCTATATTGATTCCCTTGTTTAGCTTAAAATTTGCCTCATAGATGCCACTTAATAACTCCTTTCCTTTTTCTAAGGTGACGTCCTGGTCTAAAGCTATATTTTTGATTGAACTCAATTCTTTCTGCATGTTCAGTATGGCTTTTGTCAAAACTTCTATTGATTGCCATACAGTTAATTTATTATCAGTCAAATTATATACTTCAAGTATTAAATTAACAGGATTTTTTATGTTAAAAGTATTATACTTTGTAAACTTATGTCATGATATTAACTACATTAGCTAAAACATGCTTTTTATCTAAGTGGAGTTGCTTAGCAACAACAAAAAGTTCATCTATTTTTTTCCACTGACTTAGCAGAATTTCAACATCATTTACCTCTCTCTTTATGCTTTCTAAAATGAAGGCCTGAATTATATATGATGCTAGTTCTAGTTCGATTTCGCTATTAATTACTTTATTAATCATATTGGGATTCTTTAAATCATGAAGAAATTTATAAAAGCATTTGTATGCTTCATAAGCATCACTACTTATTGCATTTATTATCATTCCTGGCATTCCAGGAAATAAAGTAATCATTTCGTCAAACGTTTGATCATCAAATTTACATTGAGATGAAGCAACTTGCTTTGTTTCATCATAAGTTAATGGAAGTAAATTTAGCTGAAAGCACCTACACAAGATAGTGGTTTGTATATCATATGGCTTATGGCTAATTATAAATATCTTAGAATTTTTTGGCGGCTCTTCTAATATTTTCAATATTGCGTTTTTAGCGTTATTAGTCATTGCCTCTAAGCTATCTATTATAGCTATTTTGTGTTCTGATTGAATGGGACTTAAGTGTAGAAAGTTTTTCATTTCTCTGACTTTTTCTATTCCGATAGTATCACCTTCAACAATGTGTAAGTCCAATGCTACTTCATTATAGCTTTTTATGAGTAACCAATTGGAGAAGGATTTTGCAAGCGTTGCTTTTCCTATACCTTTTTTACCACAGATCAGCCAAGACTGAACAGATAAGTTGTTCATTAATTTTTTTTTGGCCTGGTTGTGACCTATTACTCTTTTCATTTTTTCTCCTATAGATCTTAGTTTGAAAATGCGTTGTTTACTGTTTGTAATGAAATTGCACCTTCCCTTAAAACCTTAATCTTATCTTCGGTTAAGTCAATAATAGTAGATTCTGTACCAGAAACTAGTTCATCATCTTCAATCACTACAGATAAATGTTGCTTAATGGATTGTGGTATATCGTCTGCCTTACATACACTTTTTTCTCCTGAAATATTTATACTAGTTGCAACTATTGGAACTTTCAGTTTATTTAATATTGAAATTGCAAAAGGATGCTTAGGGATTCTGATGCCTATACTATCTTTAAAGAATTCGTTTGGCAATATATTGTTGTTTTTAAGTGGTAAAATATAGGTAATTGGTCCAGGAGAAAAGTGGTTTATTAAATCAATATATCTTTCCTTTACCTTTGCTATTTTTGTCAAATTGTAAATATCACTAACAAATATGGAGAGTGGCTTATTTTGAGAGCGTTTCTTTATCTGATATATTTTTCCTATAGATTCATTATTTAATGCATTACAAGCAAGAGCATACACTGTTTCTGTTGGAAAACACACTAACAAGTTGTTCTGTATTGCATTTATTATTTTAGATACCATATAGCTAAAAACTTATTCATAACAACTAGATCAGTTTTGTTGCATTGTATCTTATATAGTAACTGCTAGTTTTTGTGAATATAATACAACGCAGCTTACCATTTGTTATGCAGATTTGCTACAACCCAAACTCTTCATTGACTTTATCCATTATTGCCTGTGGTGGATCCTCTCCCCATCCTGAATACAAAATCTCTCCATAGTCTGCAACATCTATAGAGCCAGTTCTGCTTTTTGCTAGAAACATTTCTCTTTTCTCTTTATCAACTAATACATAATGCCACGCTGATTTTCCACGATCTTTACCACGGACTAAGTATATAAGATCTGACCTACTTCTTTTTGTTGCATCAGCAAAAGATCTTTCATTGACAGTTCTGCTTTTACTTTTTATGCCGCCACTTTCAGAAAAAGCTTCCTTGGATTCGGTTTTTTTGCCTGCTAATTCAGAAATTTTTCCTTTTTCCCCTAATGCCCGTTCTTTGGTGTTTTGAGACGAATACTTACTGGAAAAACCTTCCCCTGTATCGCCAGGAGTCCTGTTTGTGAAACGCTTAATAAATGAATTATTGTCGTTGTTTTCTGCCATAAAAATCTCCAAACTTTAGATTGTAGAATCCAAACTTTTACTACACTTTATCATATGTTAATTGAATTAATATAAATGAAAAATAATATAGTAATTATTACAGGAATTACGGCCTCAGGTAAATCAGAATTATGCGATAACCTGATAGAAAAATATGGAAATATTAGTATAATAAATTGTGATTCAAAGCAGGTATATGAAGAAATTCCCATAATTACTGCTCAACCACCAAAGCAAGAAGTATTTTATAAACTATATGGTTATGTTTCAGCAAAAGAAAATTATTCCGTGGGTCTATGGTTAGAAGATTTAGAAAAAGAAGTTAATCACGCATTAGAAAATGCTCAAATACCTATCATCACTGGAGGAAGCGGGCTTTACATCAGCAGTTTAATCAAAGGCTTATCATCAATGCCACAAATAAGTCAGGAAGTGAGGAAAAATGTAAGCGAATTAAGGAAAAATTTAAGTAAAGAGGAGTTTTACAAATTAGCGCTAAGCAAAGATCCAAGGATTCAAGGTAAAGTGTTCATGAATGACTCGCACCGCCTTTCAAGGGCACTTGAAGTTATCACTGAAACTGGCAAGTCAATTTTTGTATGGCAAGAGAATAGACAGCCTCCTTTATTCAATAATTTTAAGATATATACAATTCTGCCTAAACGTGAAGATGTATACCGAAAAATAAATTCTCGTTTCATTACAATGATTGAAAATGGAGCAATTGATGAAGTAAAAAAGCTACTTAGCATGAACCTAGCCCCACATTTGCCAGCTATGAAAGCACATGGAGTGCCAGAAATTGTAAAGTATTTGAAAGGTGAGATTACTTTAGACGAAGCGATACAGATTGCTCAAACAAACACAAGACACTACGCAAAACGCCAGTATACTTGGTTTAAAAACCAGTTCCCAAGTTCTGAAGTCATTGATTGTGCAAATGAGCTAACAGCGCTTGAAATATTTTAATTGTTAGTTTCTAGGTGTATTTCCATACTCATTGCTATGAATGGGCGGTTCCATATTTTCCAGATGGCTGTTCACTTTTGGTGGCTTATCCAAGCCATGCTCTATTTTTATTTTAAAAAATCCAAGCCTCTCGCAAAATTTCTGAAAACACTCTTTTATAACGTCAAACAAGTTTTTATCACCTATATTATAGTCCTTCAGTCTCTTAGGAACAGTAAGTGACAATTTACCATCTTCATATGTTACATTTTTATCACCTTGAGACTTAAGTGTGAATTCTAGCGAGCTATCCAATTTACATAATTCTTCTTCCAGTTCTGCAAAAGTGCGAACTGCAATTTTTTCTTCAATTCTGATTGCCGCATGACTTGGATCACTACAATTAATATGTGTTACATGATTAGACTGAAACAATAACCCATATGTTTCAGCTAAATGAAGGATAGGTCCTCCTTTACCATACAATGCACCCACATAAGCAGCCTGGTTACAATTAGTGATTAGTTCTTCTAGAATAGAATCATTTGGAACTTCTGCTTCAGCATATTCAAATAGCTCTGTAAAAACTTGTTTTACAAATTGGCGGTACTTATTTTTGTCATTTGAAATGAGGTTGGTATGTTTATTATATAATTCATCAACAAGCTCTTTTGTTATAACTTTGTTCTGAATAACAAGTTTCATTCTTGGAAGATCTACGTACATAGTTGCACCAGAATTCGCTTCAGCATTATCTTTACCAGCCCTCAACCTGCTAAAACCAAACTTTTCTGCTTGAGCTCTTAGTGTAACTATTGGATTTTCCTTTTCTTTTGGTGTAGAGCTGTTCATCATTAATACCTTGATATAGACTGCTAATGGTATAATAACACATAAAAATGATTAATAAGTTAATAAAATACCTACTATAAGCCCTATGATAGCAAATATAGTTAGGGGTAACTTAGGCTTACCGACGATTTTAAAAACAACAAATTCGTCATTCCGTTACGTGTTAGCGGCTGAGATACCGCGAATGAATCGCGGTATGACGTTAGAGAGCTGTGCTAGCTATAGTGCATACCTGACCATAAGGTGACAAGATTTTAAAAAGGCTCTATAACAGTTTTACACATGTATGAATCTCAATGAGCAATCAGATTTTTCTAAATAGCAGGCTGGAGAATATACCTAAGTTCCATTCCGCAATATTGCCTAAACTTTGTGGTGGGGACAAGGTGGTGGATCTGCTGTTTTATAAGCCACTTAGTTATGTGGATAGAAGCAAGTTACTATCTGATGCTCGAGTTGGAGAATTTACAACTTTCATTGCAAAAGTTTATGAACATCAGTCGCCCACTTTTAGAGGTAGACCATATAAAATAGTCGTTGAAAGTGAGAGTCAGTATATATTTATAGTCTTTTTTAATTACTCAGTTAAGTATTTATATAAACTATTTCCAATTGGAGCGAATGTGATCATCAGTGGCAAACTCGAAAAATTTGCTGAACATTGGCAAATTACTCATCCAGATTACGTGTCGCTTGACATCAACCAATTTAAAGAAATAGCTTGCATAGAGCCAGTTTACCAATTATGCCGTGGCATTACCAATAAGCGCATTGGGAACATAATAAGCTCTAATCTAAAGGAATTGCCTGATTTACCAGAGTGGATAGATGATACATTAATCAAGCAAAAAAATGGTTACGTTGGAGGGAAAGCATCATAAAGTTGCACAGACCAAGCTCATTGGCGGAAGCTGAGGTTTGTAGAAAAAGGCTTGCTTATGATGAATTGTTTGCGTATCAGCTAGCGCTGAAACTTGCAAGAAAAAATCATGTGAAAGAAAGGGGAAGAGAATTTATAATATTGAGTAAATACAAAGAGCAAGTTTTAAATGAATTGTCGTTTCAATTAACAAATGATCAAACTCGTGCAATAGATGAGATCTCAGAGAGACAAAAATCCAAGTATCGCATGATAAGCTTGCTGCAAGGTGATGTTGGTAGTGGCAAAACCGTAGTTGCACTTTTTGCGATGATAAATGTGGTAGAAAACAACATGCAGGCAGCTCTAATGGCACCGACTACTATCTTGGCGGAGCAACATTATAATTGGATTGAGGAAGTTTTATCCTGTACCGATATAAAAGTTGCGCTGCTTACTGGTAAAACTTCGCGCAAGGAAAGAAAGATTATCATGAACGAACTTGCAAGTGGTGTTTTAAATATAGTGATTGGCACTCATGCACTATTTCAAGCTAACGTTACATTTAAAAATTTAGGGCTTGCAGTCATAGACGAGCAACAGCGATTTGGATTGATGCAGAGAAATCGCTTGGTAGGAAAAGGAGAAAATGCCGATATACTTTTCGTTACTGCAACTCCCATTCCAAGAACCTTGCAGCAAGCTATGTATGGTGATGTTGAATGTTCAATTTTGAAAGAAAAACCAAAATCCAGATTGCCAATAAAAACTGTAACTATGAACATTAGTAGGATGCCAGATGTTATTGAAAAGCTAAAAGGTGCTATAAACAGGGGCGAAAAAGCATATTGGATTTGTCCATATATAGAAGAAAACGAAGAGACCAATATTGCTGCAGCAGAGATGCGTTTTCAGGAATTACAAAAAACATTTCTTGATAAAGTCGGGATAATACACGGAAAATTGACTCAGGAGCAGAAAGATCAAGTTATGTTTTCCTTCAAAAGGAATGAATTTTCTCTGCTTGTTGCAGCCACTGTGATAGAAGTTGGTATAGATGTGCCAGATGCAACCATCATGATTATAGAAAATGCAGAGCAATTTGGGTTATCACAATTGCATCAGTTAAGAGGCAGAGTAGGGCGAGGAAACAAGCCATCTTTTTGTGTATTATTATACGATAATTTAAGTAAAAGCTCATCTTCAAAGTTAAAGATCATGTGTGAGTCACAAGATGGATTTTACATTGCTGAAAGGGATATGATGCTAAGAGGCAGTGGAGATATTTTAGGCACAAAACAATCAGGATGTATGGAATTTAAATTTGCTGATTTATATCAGGACAAAGAGCTGCTCAATCTCGCGTATAATAACGCAAAAGGCGCAATGGCTGATTTTGAATTACTGCTTGATATATTTGAATATAGGAGTAGATTACATTTTTCAAAATTTCAGTAGAAAAACCAGGTAGCCCGCAGAAACAAAAAAACTTCCTTGACAAACCTCGCCAGCCCCCTTATCATGAAACTGAAGCTATT
>NODE_2_length_21384_cov_2.772751
ACCTTTCTTTGTTCATTTGCCAGCTTAACAGCTTCCAATTTAAATTCTGCCGTATTTTCTCTTGCCATTTCTATCCTCCAAAATTTTATTTTACCCGAAAAAACTCCTTTCTTTCTCTCCACTTTTTCTGGGTAAGGTCAAAAAGCCTATTGTCTAATTATGTACCTAAATTTTATTACGGCACTTTCACTACTACTTTAACGAGTGAGCTACCTTTCTATAAAAGACCTATCGACTGTTGCAATCATAGGCGTAAACAAGAATGATAAAAGAGTACGAGATTGAGTAACTATGTACACTTCTGCTGGCATACCAGGGTATAGGTATACGTTTTTAAACTGAGCAAGCTCTGGTTTTGGTATCACTACACGTACTGAATAATAACGCCCTAGCCTTGGATCATCAAGGGCATCGGGAGAAATATTGCTTACTATACCATTAATTAAACTTAAACGACGTGCACTGTAAGCACTTAAACGAACTTTAACCTTTAGCCCTTCTAGCCCATCAATAGAGACTATATTGCTATCTTTCTTTTGTGCTGACAGTATCTCTTCTATGTTTCTGGTCTGAATTTTAGCATCTATTATTAGGTCATCATCCGATGGCACTACGCTCATGATCGGAAGTCCAGATTGTATAACACCACCTTCAGTATGGTATCTTATATCTGTCACTATCCCATCTTGAGGCGATTTTATTATTGTACGTGCTAATGAATCTTCAGCAACCATCAGCCTCTCTTTCAAGTCTGCAATAGACGTACTAACTTCCTTAAGTTCAGCGTTTGCTCTTTCTTGAGAATCATTTTTTACGTTTATAATTTCTAATTCATTCTCTCCAATTTTTTGCTGCACTTGAGATATTGCAGAACGGTAATGTCCAACTCTGCCTTCAATTTCAGCAAACTGTTTTTCTAAAGCTAAAATGTGTGGTTTGCTTATATGGCCACTATCAAGTAATTGTCTTTTTGTTTCCAACTCCTCAGTTATCAAGTCATATTGCTTATGAGCTGCATTTAGTTGAAAGTTTAGCCCCGCTAATTCATCATTTAACTGCTTTATACGTTGTTGCAGTATGTCTGTTTTTCCCAATATGCTCTTTCTCTGAGAGTTGAACAACTTTACTTGATTCTTTATCGCTTTATTTACAAGTTCATCGTGAGATAATTTTTTAACCTCATCAGGAAACTCGAGCGTGTCCAAATCTACTCTGATTGGAAGAAGCCTTGCATCTGTTGCTAAAAATGATAAGAGCTTCTCTTTGATGATACTTAAATTCGCCTTCTCGTTAACATCACTCAACAAAACTAGAGGCTCATCTTTTTTAACTGCTTGACCCTCTTTTACTAAAATTTTGCTTATTATTCCTCCGCCCAAGTGTTGAACTATTTTTCTATTTGAAGATACAATAACTTCTCCACTTGCATGCACCGCACCGTCAATTGGAGCTATAGCCGACCAAATACCACCTATCCCAAAAAAGATGAGTATTACTACCAGACCAAAAAATAGTGGTCCCCATGTTACTTTCAGGACTTCATTTACGTTATTACTTTCACGTTTTAAAATAAAATTTATCACTGCATCTATCAATGCAAACGTCTTATCCAAAAATTTTGGGTACTTCTTCTTTTTATTTTTTGCTCCTTGCATATTTATATTATCACTATGGCCAATCAAGCCTGTCAAAGAAAATCCAGCGCTAAGCTTTTTTAACTTACTTATCATAATACTACTGTGAATTTGTGTTAACTCAATATAACACACGAAAACAAAGAATCTATAATTTAAGCATTCCATTTAGACTGTAGAGCACCAGAATAAACTATTTAGTAACAATTCCTGCATCAACTATGTTTTTAAAATTTTTTGACGTTTAACTTTATTATAACTTTTTCTTTATTTTGTGAATATCTGAGTTACTTATATTATGTAAAAAATCTATTGCCAACCAGTCAATATTCTGTTAGGAATTAAGATAATATAAAGTTATTATGTTTGGATTGGAAAGCAGAAAGTTCCTAATCACTGGCGCATCAGGCGGAATAGGGCAAGCAATTGTAAAAATTATGCACGAAGCCGGAGCAACTTTATGTATTTCTGGCACAAAAAAAGAAGTGCTCGAAGGAGTTGCTAAACAATATGAAAAAAACATGCATGTACTCCCTTGTGATTTATCAAATGCTGAGGAAGTAAATCAACTAATAAATAGAGCAAGTGAGTTGATGGAAGGCTTTGACGGGCTTGTATGCAACGCGGGCATTACGCAAGACAGTTTATTATTGAGAATGACAGATGAAGCATGGCAAAAAGTAATTGATATTAACTTGAGCTCTACATTTAAGCTGAGTAGAGAAGCATGCAGGAAACTAATTAAGAATAATTGGGGAAGAATTATAAATATTTCCTCAATAATAGGGCTAACAGGAAACGCCGGGCAAGCAAATTATGCAGCGTCTAAAGCTGGAATAATAGCTATGAGCAAATCTATAGCAAAAGAAGTTGCAAGTCGTAATATAACAGTAAATTGTATTGCTCCTGGGTTTATAGATACTAAAATGACTGAAGTTTTAAATGAAGTACAAAAGGGAAAAATATTAGATAATATTCCAATGAAAAGAATGGGAACAGGGTAAGAAATAGCAGCAGGGGTCTTGTTTTTAGCAAGTGATGAAGCAAAATATATAACAGGGCATGTGCTTAACATTAATGGTGGGTTATTTATGTAGCAACACTTATGTATGGACAAATTATAATTTTTACTTTAAAATAAAAATAGGTGTAGGCTTAGGTTTGCGTTAGTTTATTATTTAGAGGCAAAAAATGAGCTCTATAATAGGATTTTTTGGTGTTTTTTGTGTAGTATTGCTTTCCTCTTTCTCAGGTTATGCAGCTGACCCTGATATGGATGACACAACTAAAGTAATATTCAATATTATTGGTTATGTTTGGGGAATAGGTGGTCCACTTATGACGGTAGTAATAATTGGTGCAGCTTTGCTTGCAATATTTGGCAGGATGCCTTGGCCTGCTCTTTTTGCTCTAGGCGTGTTTTGTGCTGTATTTTTTGGCGCTAAAACTATCATAACGAAAATTATGCCCAACGTAAGCGATGAAGCAAAAACTATGTTGGAAAAGTGTGGACAAAAATAACCCAAAAAGTGCAGAAATGCTTTTTTGTTACCCATTAAATTGCTTCATATCTTCAATTTGCAACAAGTAAGGGCTATTCTTTGGTAGAGTTTTAACAGCTAACTCAGCGTACTTCATAAATTGCTTTGAATTACCTTCAATACAAGCCTTTTTTGTCAAAGCAAAATAATGCATTGCCGTATCAGCGTCACATTTATATGCAATGCTTAAATATTTCCAGACAAAAGCGTTATTTGGTTCTACATTCAAAATCTGCTCCAGGTAAAAAATCGCCTTTTTTGCATCACCGTGTAATAATAAAGTATGAGATAATGCAAGTTTCACTAAATAACTGTTTTTCTCAGATAAATACCTAAGCGATTCTTCATACATTTTTATTGCTTCACTTAAGTTTCCAGCTTTGTATAGCATTTCTGCTTTTAATTCATATAGGTATGGGTCATTGCGTGACTCTTGAATCAATGAATTCATTTTAGCAATAGCCTCTTCTATCTTTCCTTGCCTATAGGAAACTATAGCGTTTACATACACAGAATTATTTTCATATTTATTAGATAACACATGAATAGGAGCAAAGAAAGAGTCTAGCTTTGCAACCACACGCTCAAACTTTAGTAACTTATCCGCAAAAATTGGTTTCACGTTGTTTTTGACCTTATAATTCTGTACAGCAAATATACGTTTCTCACTAAGTGGGTGAGTGCGGAAATATTCCTCGGTGTTTTCATGCTCAATACTTTTAAAATAATCAAAAATATCTTTCATACCTGAATTATCATAGCTAGATTCATCAAGGTACCTTAAAGCATAGCTATCTGCTACACTTTCTTGCTCTTGAGAATAGTTAAAAAATAGCCTTGAACTGAATGCTACACCACTAAGCAAAATTGCACCAGCAACCTGAGGGTTAATGATAATACTAGAAACTAATCCTACCATATAACTAATCATTGCTATCGATTGAAAATAACCTATAGCACTACTCATTTGCAATATATGACCAGCAGATATGTGAGCAATCTCATGTGCTAATATACCAAGCAGGACATAAGGTTTAGCCGAATATCGTAAAAGCCCTAAATGAATGAAGATACTGTTATTGTTAATTACAAAAGCATTAATCGAATTGTCATTAATTATAAAAACTTTTATTCGGTCACTATCAATGTTTGCAGCGAAAAATAAAGGTTGCGCTAGCTCTTTCACTATTGCTTCCACTTCACTATCTCTAATAATGTTAATAGAGTAAGCATTATTATAATATGCAAAAAAGAACAATAAGGTCAAAAACTTAGCAATTCTAAACATGAAAATTCTGTGCTTGTATAATTCATAGGAATTCTATATTTTAACACTTAAATTATACAAATTTATAAACGTTAGTTTAATTTTTTAACGTAACTGATAAGTTTGTCGATGGTAGTTAACTTAATTTTATGTTGTTCAGCAAATTTAAGCAACTGAGGTAAGCGCATCATAGAGCCATCATCATTCACTAATTCACACCCTACAGCTGCATGATTAAGACCAACCAACTTTGCTATTTCAACACTTGCTTCAGTGTGACCATTACGTGCTAAAACCCCGCCTTCATTTGCAATAATAGGGAAAACATGCCCTGGAGTAATAATATCGTCCTTAGTACTCTTTTCATCAATGGCGGTAAGTATCGTATGTGTTCTATCATAAGCAGAAACACCTGTTGTGATACCATAACGTGCATCAATTGATGTAGTAAATGCAGTATGAGGAGCAACCTTTTCGTCTACATTACTTCTCTCCATAAACTCAAGATCTAGTTTACTCATATGAAGCTCTGTCATGGCTAAAAATACAATACCAGTACCGTATCTAACCATAAAAGCCATATGTTCCGGCTTTATTTTCTCAGCTAAGACAATCAAATAACCTTCATTCTCTCTACTTTCATCATCAACTAAAATGAATAATTTACCGGAACGAGCATCCTCTTATACATCTTCCACAGAAGAAACACCGGGTAGACTCATTGAAGCATAAGTGGCCTGTACCATAATAATTTACTTAAATTCAATCTTAACTATTTTATACAATTTCTCTCCATTTGGCACTGTCACTTCCACATACTCACCGACTTTTTTGCCGATTAAGGCACTCCCGAGTGGTGAACTAGTAGATATTAACTGCTTTGAAACATCAGCTTCATATTCGCCTACAACCTTATAAACATATTCCACTTCACCGTTATTATCACTCAACATGCTTAATGTCACAGTTGCACCAAATATTACTGAATCACCAGACAAATTTTTTACTTCTATTACTTCCGCATGTGAGAGCTTACTTTCTATCTCCATTATACGGCCTTCAATAAAACCTAACCTTTCCCGTGCAGCATGATACTCTGCGTTTTCAGACAAATCACCTTGATCACGAGCATCAGAAATAGCCTGTATCACAGAAGGTTTTTCTTCCTTTAATTTTTCAAGTTCGGCTTGCATATTCTCAAAACCTTCCCTCGTGATAGGAAATTTATTAATAATGGATGAAGCCATAATTACCACCTAAACGCAATTAAATTGAGTAACAAAATTACTCACAATATTAAAAATATCATCTTTTATATCACCATTCATGTCATTTGACAACTTTTTTAAAACCCCACGGTGTACAGTACGAAAATAATTAATAAGATCATGTTCAAATTTATTAACGTTACTTATTTGTATTTACTTAACTGATTATATAGACTAGAAAAAATATACATCAGCACTACTTGCTCTTCTATTGGCATAGGTAAATGTTGTTTTTGCTTTAATAACTCAACAAGATATTTACCCTTATTCAAGGATAATTGAACACTAGCATCAAGATCAGAACCAAATTTTGCAAAATCTTCTAATTCTCTATACTGAGCTAAGCTTAGCTTTATAGAACCAGCAACTTTTTTCACAGACTTTAATTGTGCAGCAGAACCAACCCGTGAAACTGACAAACCTATATTTACTGCAGGTCGAAATCCTTTATAAAATAATTCAGACTCAAGAAAGATCTGCCCATCGGTAATTGAAATAACATTTGTTGGCACATATGCAGATACATCACCAGCTTGAGTTTCGACAATTGGCAAAGCAGTTAAAGACCCCTGCCCTTTTTTATCAGACATTTTAGCAGCTCTTTCAAGCAAGCGAGAATGTACATAGAATATATCTCCAGGGTAAGCTTCACGACCAGGAGGACGTCTGAGCAATAAAGACATCTGCCTATATGCTACAGCATGCTTAGATAAATCATCATATACAATCAAACAATGCATTCCATTGTCACGAAAAAATTCCCCAATAGTGCAACCAGCATAAGGTGCTAAAAATTGCATAGGCGCGCAGTTAGATGCACTAGCCACAACTACAGATGTATACTCTAATGCTCCACTTTCTTTTAGCTTATTTACCACTTTTGCTACTGTTGAAATTTTTTGTCCAATAGCAACATAAACACAGTAAACTTTTTGATTTTCATCTACTTCATCATTAATCTTCTTCTGATTTATAATAGTATCAAGCGCAATAGTATTTTTACCAATTTGTCTATCGCCAATAATTAATTCACGTTGCCCTCTACCTATTGGAATTAGCAAATCTATAATTTTAATTCCTGTTTGCAACGGTTCATGCACAGATTTACGATCAATAATACCTGGCGCTTTGGATTCTATATCCATCCTATTTTTAGTTCTAACTTCTCCGCAGCCATCTATAGGCTGACCTAATGCATTTACAACTCTTCCTAATAATTCATGCCCTACAGGCACCTGCACAACATTACCACTACATTTTACAACGTCCCCTTCTTTCACATCACGGTCATTACCAAGCACAACTATTCCAGCCGTATCATGATCTAAATCAAGAACTATTCCTTCTACACCGCTTGCAAAAAATACCTTTTCACCGAATTTTGCTTTTTCCAGTCCATAAACCAATGCAATACCATCTGTTACTGAAATTACTTCACCTATATTTTCCCGCTTTATAGGATTATCAAACGTCTCAACTTTTTCCCTTATTACACTTGCTATCTCAGAAACATTCATACTGTTCTTCATACAAAATTCCTTACTTTCAATATTTCCATTTTACTTAAGTCAACTAACCTATCCAAGTAACTTTTTAGCGAAGCATCGATCAAATTAAAACCATACCTAACTACGAAGCCACCTAGTATAGAAGGGTCAACCACATTGCTTACTTTTATTATTTTACCAAGAAAGCTCAAAGATTCAGTAATTATTTTTATATCAGATTCCTTTAAAGTTTCTGCTGACTTTATAGTAATCTCGAATTCATTTTCATTTTTTCTTGCAAGACTTAAGAATTTTTCTAATATAAAGATCAATAAACTAGAGCGTTTATTTGCAAATATAACCATAATAAATTTTACTAAATTCTCACTCAGGTGCTCATTTATAGAAAGTATCACTTTTTTTTGTGTGCAAAAGAAATCATAGGATGGGATAGGTACACAAAAACGTCACGTTGATCCTTAAAAAAAGCCAACAAAAATTCTACTTCTTTCCTTATAATACCTAACCTGCTTCCTGAGACATGAAACAGCACTCTAGCGTAAGATGAAACTAAATTATTGTATTGGGTCTTTTTCATATTAAATCCAGTAAATCTAAATTAATTCAGCTATAAATCTTTCATTCTTCAATCCAAGCATTTTTTATATAAACAGGTCTTCTCTTTAAGGAAAGAAAATATAAATCATATCTGACTGAATAATTTAAAAAACTAAGGTTTTTACTTAAGAAATACTTAGAAGAATTTATAATAGACTGACATTGAAGATGAGATATCGGTATTTCTTTTCCAAGTAAACTTGTTTTAACTTCTATAAAAATCAGCTCCTTTTTTTTAGATACAATTAAGTCAATTTCACCGAACTTACAACGGTAACGGCGTTTTATAACATTATACCATTTCAGCCTTAAATACGCTAAAATTAACAATTCGCCAAAGTAACCTATAAAGTAGCGTAACCTACTTACCATAAGAAGAACAATTATGATAATAATTAACTTTGTATAACTACTTTGCCTCCTTCTCTATTTTTACTATAAACCTTACCTCTTGCTGCAACATCCCTATCAACCAGTTCTATCACTGCCATTGAAGCACAATCATCCTTTCGAGTGCTAAATTTTATTATTCTAGAATACCCACCTTTACGATCTTAATAACGGCTGGCTAAGACGTTTAATAACTTATCAACTGCTAACTTACTATTATGAAGGCGTGAAAGCAAAAGTCTTCTACCATGTAAAGTATTTTTATTCTTAGCAATTGTAATAAACTTTTCGACATATGGACGAAGTTCCTTAGCTTTTGGTAAAGTAGTTACAATCTGCTCATTGTTAATTAATGAGATAGACAGATTCTTTAACATCGATAATCTATGTTCAGTACAAAGAGATAGTTTACGTTTTTTTATTCCATGTTTCATATATCACCTAATCTTCATCAGTATGTTGTTTAGCCAACTCATATATATCTTTAGGCGGCCAGTTTAGCACATTCATACCCAAAGACAAGCCAAAATTAACCAAAACTGCCTTAATCTCATTCAAAGACTTTCTGCCAAAATTAGCAGTTCTTAACATTTCACCTTCTGTCTTCTGCACAAGATCACCTATATAAGTGATGTTTTCGTTTTTCAGACAGTTATGAGACCTGACAGATAATTCCATTTCATCTACCTTACACAATAAGACAGGGTCATAACCCAAGTCTTTAGCACCACTAGATGAAGAAACTTGCGATTTTTTATAACTCACATCAGAACTAATAAAGGGCTGAAGTTGCTCCTGTAATATTCTTGCAGCAAAGTCAACAGCTTGACTCGGAGAGATTGTACCATCAGTTTCAATTGACAATATCAGCTTATCCTTATCAGTAACTTGGCCAACACGACTGTTCTCTACCTTGTACGAAACCCTGTTGACAGGGCTATACAAAGCATTAACTGGAATAAAACCATTAAATCCTGTTCGCTCATAAGCTTCACAAGTTCATTTTCTTTATATTTAGTTACAGGAAGATAACCTTTTCCGCTAGCCACATATATGGTCATGTTAAGCTCCACATTTTGCCCCAGCGTACATATTAACAAATCTTTATTAACAATAGAGGATTGATCATCAGTTTCTATCATCCCAGCTAATACCTGGCAAGGCCCTTTAGCGTTTAAATTTAAGCATTTATTAGAAGCACCATTTAATTTACACCTCAACATACCCATATTTAATACTATATCAGTTACGTCTTCTCTCACCCCTTGAATTGAAGTGTACTCATGAGTTACACCTTCAATTTTTATTCCATAAACAGCACTACCTTTAAGAGAAGATAACATTACACGTCTTAATGCATTACCTAATGTTAAAGCAAAACCACTTTCCAACGGTTCTAGCACTATATCACTTTTTTCACTTGAATCATCTGATATTACCTTAACTGAACTAGGTTTAATCAATTTATCTAAATTGCTACAGAGAGAAACATCATTATTATAATACATAAAACAACCTTTTCAAATATCCTATACTCTTCTTTTTTTTCTTAACCTGCACCCATTATGAGGAATTGCGGTTTTATCTGCAATTGAAGTCACAGTCAACCCACAGCTCTGAAGTGCTTTAACCGCAGCTTCGGTACCAAAGCCAGGACCGCGAATTATTACAGAGACAACCTTCATACCAAATCTCTCCATTGCGTTCTTCGCAGCAGACTCCGCAGCCTTACCTGCAGCATAAGGTCTGGATTTTCTCGAACCTGAAAAACCACATGCACCCACAGAAGTTTGACATAGCGTATTACCATGAACATCAGTTACATTTACAAAAGTATTATTAAAAGTTGCACGAATATGGACAACACCAGTAATAAACTCCTTCTTACTCTTACCAACCATTTTGACTTTTTTCATTAAAACTCACAACAATAATAAATTTTATTTTTTCCCAGCAATAGGCAACCGAGATCTACCTTTACGAGTCTTAGCATTAGTATGAGTCCTTTGCCTTCTCACAGGTAAACCTTTTCTATGCCTCACCCCTCTATAGCATCCCATTTCCACTAAAGATTTTATGTTCATAGCCACTTCTTTTCTGAGCTCACCTTCTATAACATAATTTTGTCTAATGAAACCGCTGATCTTTTCTATATCTTCATCTCGTAATTCTGAAACACGTTTGCGCTTATCAACTTCGCAAGCGTGACAAATTACATTCGCAGTAGCAATACCTATACCATATATATAAGTTAATGCAGAAGGAACACATTTCCTCACTGGAATATTTATGCCTGCAATACGTGCCACTGGTACCTCGATACTTTATTAATAACAACTCTTAATTTATACCATAAAACAACTCAGAGTCAAACCAAATTACAAGAAATTTTACTTTCAATCTCTTGCGTTACCTCATCAACACTCAAATTAGCGTCAATTGTTAATAATTTGCCTTTATAATACTCGCGTAAACCTTTCATTTGAAGGTGATATTCACTTATTCTCTTATTAATTGCAGACATATCAGCATCATCAATTCTTTTCTCTAACCTCGTACTTTTACATTTAGCACAAGTAGTACTCTTAAAAGAAGATACACTATATATGCTTTTACAGTCCAAACACGCGAGACGATTTTTTAACCTATCGATTCCAATATTATCGTCAAGCTGCAGCTCAACTACAATGTCAACATCCCTATTATATTTTTCTTGCAAAACTTGAGTCAAAAAATGAGCCTGGTTTAAATTTCTCGGAAAACCATCTAATAAGCAATTATCATCCACTAATGCAAGCTGGTCACGTAATAATCCACATATAATTTCATCTTGAATTAAATTACCAGATTCCACGGTACCCTTTATTTTTTTACCTAACTCATTACTGCTAGATATAATATTCGTTAATAAATCCCCTACTGAAATTAATTTTAAATTATATTTTGCTATTAACAAGCTTGACTGAGTACCTTTACCAGAACCTGGAGGACCAAAAATCGTAATCATCATCTTACTTTCCTCGTTTTAGACTCATATTTCTTTATCCAGTTGTCGTACCTATTTGAAAAAATATAAGATTGTATTCGCATAATAGTATCAGTAATAACGTTCACTATAATCAGTAAGCTCGTCCCACCAAAAATAAATGGTATATCATAATAATATCGCATAACTTCAGGTACAGTACATATGACTACCAAATACGCAGAGCCAATGAATGTCAACTTAAAAACTATATCTTGAAGGTAATCAGAAGTAAGTTTCCCAGGCCTTCTACCAGGTATAAAACCACCATTTTTTTAAAGAAAATCTGCGTTTTCCTCTGGATTAAATATAAAATTGGTATAGAAAAAATTAAAAAATACTATCAGCACCAAATAGGCTACAATATATACTACTTTATTTGCCATAAAGTAATTCAAAATAAAATCAGAAAAAGCGTGCCCCTTATAGAAATTTGCAATTGAAATAGGTGTCAATAAAATTGCAATAGCAAAAATGGTTGGTACTACACCAGATAAATTAATCTTCAATGGAATATAAGTAAAATCGTCATTATGTAATCTTTTAAATTGCTTTTTAGGATGTTGAACAATAACCTTTCTATAAGAAGACTCTACAAAAATAACTAAGAGTAGCAGCAAAAAAAAATACCAAAACAAAAAGGATAATAAATAACGATACGCTACAGTTTTTATTTAACGTTAACAAAGATGACAAAGCGCTGTGTAACTCTGATATTATACCCGTGAAAATGATTAATGAGATACCATTGCCTATACCGCAAGCGCTGATTCGTTCACCAAGCCATATTAAAAGCATAGTTCCACCTAAAAGGCTGAAAACACCTATTGTACGAAACATAACACCAGGTTCGATTACAACCAATACCCCTTCCCTATTCATCCCTTCCAATCCAACCAAAATTGGAATTGATTGAAATACACAAATTACTATGGTCAGATAGCGTATATAAGAATTCATCTTTCTACGGCCTGACTCTCCATCATTCTTAACTTCCTTCATTCCTTTAATCGCAGAAGAAAGTAACTGAATAATGATAGAAGCCATTATATATGGCATAACGTTCAATGCTAGAATTGTCATTCTAGCCAATGCACCACCAGAAAATAAATTAAATACTCCAAAAGCGCCTGAGCCATCTTTGGGAAATATATCATTAATTACATCAAGATTAATTCCAGGAATAGGCACATAAGTACCCAAGCGATAGCAAATTAAAGCTATTAGCGTAAAAAATATACGCTTTAATAAATCGCCTTTATATAACAACGTAGGATCCAAGCTATTAAATGCTGATTTATTGCCAATGACTTACGATAGTATTTCCACACTACCACCAACTGAAGCTACAGATTTTTTTGCAGCTTCTGACGCAAAATCAACATGAAACACAAATTTTTCGCTCAACTTACCTTTATTAAGAAGTTTAATTTTACCCTTAATAGACTTTATAAAACCTAATTTATACAGCCTCTCCTTATCTATGACAGAGTCTTTCACTATTTTTTTAACTTCCATTAAGCGCTGTATATCGCCAACATTAATTATAGAGTATATGCTCCTACGTATAGGCTTAAAACCTCTTTTAGGCAAACGAATATATATAGACTGTTGTCCACCCTCAAAACCATTTATAGAAACTCCACTTCTAGCCTTCTGCCCTTTATGCCCTCTACCGGATGTTTTACCTTTACCACAACCGATACCTCTACCCAGCAACTTAGGCTTCTTTTTCTTAGATAATTTAGTAAATATAGAGTTTAATTTTACAGCATTATTCATACTTTACCTGTTTCCAACTATCTCGCTAATCTTTTTGCCTCTTTTGCTTGCTACCTGACGAGGAGATAACATACTATCAAAAGCCTTAAACACCGCACATATAACGTTATGAGGATTATTTGATCTAGTGGATCTGGCTAACACATCCTTTATACCTAACACCTCAAAAACTGATCTAATCGCTCCACCAGCAATAATACCTGTTCCGGCTCTTGCGGTTCTTAAAACTATCTCACCAGAACAAAATTTAGCTTTAATATCATGATGCAAAGTTCTACCTTCACGCAAGTACACTCTAATCATTGATTTCTTTGCAGCATTTACAGCTTTGACTCTTGCTTCAGCAACTTCTGCGTGCTTACCTATTCCACACCCTACCCTACCCTTCTCATCGCCAACAACAACCAAAATTGAAAATGAAAATCTTCTACCACCTTTGGTAACCGTTGTCACTCTTCGTACCGAAACTAAAAGCTCTGATAAATCATTATTATTTTGTAAATTCTTTATAGCCATATTCAAAACCTTCTAAAATTCAAATCCAGAACTTCTTAAAGCCTCAGCAAATTGAGAAACTAATCCTGTGTATTTATACGCTCCACGATCAAACGTAAGCTGCTGCTCTAATTTCATGCCAGACAGACGCTCAACCATTAAAGAAGAAACCTGTTTTATAGTTTCAGCGTTGACTTTCCCTTTACATACATCCTTAATTTTAGCATCCAAAGTAGAAGCTGAAGTGAGAGTTATTCCTTTTACATCATTAATTAACTGGACATAAAAATGCCTATTAGATTTAAATATGGATATACGTAAACGTTCAGCGCTCTTGTCAAGCTTCGCTCTATTACGTAACTTCCTTTTTTCAGAATTACTTAAAAAATTATACGATCTTTTCATTTTTATTACTTCTTTTTACTTACAACCTTACGCAGCATAAATTTGCCTTTTATTACAACACCCTTACCTTTATAAGGATCATATTTTCTAATTTTGCATATATCAGACGCCACCATATAGACCTTCTGCTTATCCATACCACTAACTACTAAGTGAGTTGGCTTTATGCACTTAATCTCAACATCTTTAGGCACTTTATATTTAACATTATGGCTATAACCAAGATACAAAGTCAAATACTTACCATCACACTCTGCCTTATATCCCACACCGTTAATCTCAAGATTAACAGAAAAACCATAGAAAGCAATAATTGATTATCAATAATCTGACACACAACATCCCTGATCAAGCTAACTTCCTTTTCAGCCTTAGCACTCTTTATTAACATACTACCATTATTATATTCAACTGAAACACCAGCAGGAATATTGATAGGAGCAGCACCTATACGAGACATGAATTTCTCCTATTATTTAAAACACACGACACAAAACTTCTCCACCAACCTTTAACTTATGTGCATTATAATCAGTCATCACTCCTTTGGGTGTTGATATAATAAAAATACCAAGACCATTATATGCTTTAGAAATGTCCTTATACTTAGAATAACGACGACAACCAGGCTTTGACACCCTAACTATGTCACTAATTACAGGTGACTTCTCATAATACTTCAATTTTACAATGAAAGAAGGTAAATTATCTGCAACTTGCTTTTCATAATCAAGGATATACCCTTCCTCTTTTAAAATCTCCAATATAGAAGAATTCATCTTAGAAAATAGTACCCTTGTTGCCCTATGCATTGCCAATTGAGCATTACGTATCCTTGTTAAAAAATCACCAATACTATCAGATAACGCCACAATATACTCCTTATATTATATTTACCAACTAGACTTTGTAACTCCTGGAATTTGCCCAAAAGAACATAAATCACGCAAAACAATTCTACATAAACCAAATTTTCTATATACTCCTCTTGGTCTCCCAGTTAAAGCACACCTATTTCTAATTTTGGTTTTAGAAGAATTTCTAGGCAATTTTTTAATTAATTTATTTTGAGCTGTAAACCTTTCTACAATAGACAAATTCGTATTATTTATTATAGATTTAAATTTTTCTCTTTTTTCTTTATATTGATCGCACAACTTTATTCTGCGAAGATTTCTTTCTATCATAGATTTTTTTGCCATATATTTCTCCTCTCAATTAATCAAAAAAAACGAAATTTAAGAGCCAGTAATAATTCCTTTGCTTCCTTATCACTAACTGCACTTGTTATAATATTAATATCCATACCTCTAATTTTACTTATTTTATCATAGTCTATTTCTAAAAACGAGATATGTTCCTTTATACCAAAGGAAAAATTACCATTACCGTCAAATTGCTTCACACTAAATCCTCTAAAATCTTTTTCCCTTGGCAAAGCAATATATATCAATCTTTCTAAAAACTCATACATTTTATCTCTACGCAAAGTTACTTTGCAACCTACTGTAGCACCTTTTCTGATCTTGAAGCCAGAAATAGATTTTTTTGCAAAAGTTGATAAAGGCTTCTGCCCAGCAATCAAATATAGGCTATCAAGTGGTTCATTTATTGCTTTACTATCTGTAGCAGCATCTCCAACGCCCATATTGATACACACCTTGACAAGTTTAGGCACTTGCATTATATTGCCGTAATTAAACTTATCCTTCAAGGACTTTACTATGCTATCTTTATACAATTCTTTAAACATATCAACCTAATCTATCACTTCTCCAGAAACTTTTGCAAAACGCACTTTTCTACCGTCTATAACCTTAAACCCCACTCTAGTTGGAGTTTTATATTTAGGGTCCAATGTTGCAACGTTGGATATATCAATAGCTAACTCTTTATTTAATATACCACCACTACTACCAGCTTTTGGTTTAGTATGTCTCTTATGCACATTCACTCCAGAAACAATTACTTTCTTTTTAGCATCACGTGCTATAACTTTGATTACCTTACCAATTTTTCCCTTATCTTTACCAGTTAAAACTATAACGTCGTCACCACTTTTTATTTTAGCACTCATTATAAAACCTCAACAGCTAATGACATTATCTTCATAAAAGAACCAGATGATAACTTTTTTACCGGACCAAACACCCAAGTGCCAAGTGGTTCACCTTGATCGTTAATAAAAACTACAGCATTGCTAGAAAAACGAATTACAGAACCATCAGATTTTCTAATAGGGCTTTTCACCCTCACCACAACTGCTCTATATACTTTTCCCTTCTCAACTTTCCCTCTTGGAGTAATAGATTTTGTAGATACAATAACTGTGTCACCTATAGATGCAGACTTTCTACCACCCAATAAACCAATACAAAGCACTGCACGCGCGCCAGAATTATCAGCTACTTTCAACAATGTATTTTTTTGAATCATATAAATATCCTATTCAATGTGAGCTATTAACAATAACCCATTTTTTAGTAGTAGAAATAGGCTTGTGTTCTTGTATTAAAACCTTGTCCCCTTCTTTACAACTATTATTCTCATCATGTGCTGTATACTTCTTGTATTTTTTTATAACCTTTTTATACAGCTCATCCTTATACACTTGTAATACCGAAACCTTTACAGTCTTATCACACTTAGCCTTAGTTACAGTACCACAAAAAACCTTTTTAGGCATTCTTTTCCTCTCTTCTTCTTTTATTTAATGTAGTTAAAATACGAGCTATGCTCTTTCTTATTAAGCTAAAACGCGAAATATTGTTGCACTGGCCCAGCTTCTTTTGAAAAACCAAATTAACAAACTCTTTTCTCAAATTCACAAGAATTTCATGCAATTCTTGCGAGGACCTCGATTCAATGTCAGCTATATCCATTGCAACTCCATTTAATTATGATTAGATACAAATTTACACTTCATAGGAAGCTTAGCAGTTGCCTTTTCAAGCGCCAATCTTGCTAAATGCATGGGAACATCACTGCTAATTTCAAACAACATTCTACCGGGCTTAGCTTTAAATACCCAAAACTCAACACTACCTTTCCCTTTACCCATACGCACATCCGCCGGCTTTTTACTAACAGGGGTATCAGGAAAAATTCTTATCCACACTTTACCAGAGCGTTTTAATGTTCTAGATATTACACGCCTTGCAGTTTCAATATGCTTAGATTGAATCCTACCTGCTTCCATAGCCTTTAGACCATATTCTCCAAAAGATAATGTGCTACCACCTTTCGTGTTACCCTTAATTCGTCCTTTAAATACTTTTTTATATTTACTTTTTTTAGGAATAAACATTTCAATATACCTAATTAGTTACCAATATAAACCCAGACCTTAACTCCTATGATGCCAAATATAGTTTTTGCTTCAGCAAAAGCATAATCTATATTAGCACGTAAAGTATGCAAAGGCAAACGGCCTTCTTTATACCACTCAGTACGAGCTATCTCAGCTCCGCCAAGGCGCCCAGAACAACTTACTTTAATACCTCTAGCACCCATCCTCAAACAACTTTGAATAGCTTTTTTCATCGCTCTTCTAAATGAAACCCTTTTTTCTAACTGCTGTGCAATGCTGTTTGATATTAAAACTGCATCTATTTCAGACCTTTTAACCCCTGCTACATTCACTTCCACATTATTTTTTACTTTTTCAGCTATCTTTTGCTTTATCTTCTCAATATCCGAGCCTTTCTTACCTATTATCACTCCAGGTCTAGAAGAATGTATTATTACAGATACCAAATCGATCGTACGCTCTATAATTACTTTAGAAACACCAGCATGCTTAAAAGATTCATTTATATAACTGCGAATAGATAAATCTTGATGCAACCCTTGTTTATAACCCTTCTCAGCATACCAAATAGATGACCAAGTATTAATTATTTTTAACCTAAATCCTTTAGGATTAACGTTTCCCATATTTTTGCACTTTCCTTATTAATTTTCTATTTTTATGAATCATATAATTTCCCCCAATTTTACAGTTATATTACTATAACGTTTACTAACTCTATTAGCTCTACCCATAGCTTTTGGACATACCCTACGCAAAGTAAGAGACTTACCTATTAAAATTTCTTTTATATATAAATTATCGATATCCAATCCATAATTTTGAGCATTAGCAATCGCAGAATTTAATACCTTCCTTATAAGACCTGCAGCTTTCTTTTCACAAAATCTTAATTGCACAGTGGCAAAAGAAACTTTTTTATTACGTACTAAACCAGCAACCAAATTCAATTTACGAGGAGTTGATTTTAAAACCCTAGAACCAGCTTTAACTATTACATCTCTGTTTTTCATATCAATTACCTTCTTGTCGCCTTTTTATCACCACTATGCCCAGTAAATTTACGAGTGGGTGAAAACTTACCAAACTTATGACCTATCATATTCTGATCATTAACATTCACAGGAATGTAATCCTTACCATTATAAACAGCAAACTTTAAACCTAAACAATTAGGAAGAATTACAGAAGCCCTGGAATGAACTTTTATAGCCATGTTAACAAACCCCTTGTTTAAAGCATTATTCACCGACTTTAATATAGAAGGATGACAAAAAGGAGGCTTCCATGCAGATCTACTCATAAACTAACCTTTCAATTGTTTTATATACTTATCACTAGATTTATTTCTCCTTCGAGTTTTCTTTCCTTTTGTTGCAACACCCCAAGGAGTAACAGGATGACGACCACCAGAGGTTTTTCCTTCCCCGCCTCCATGAGGATGGTCAACCGGATTCATTGCAACTCCACGTACAGTAGGTCTAATCCCAAGCCACCTACTTCTCCCAGCTTTACCCAACTTTCTATTCTTATGGTCAGGGTTAGATACTACACCAATAGTAGCCTTGCAAGAAGATAAAATCAACCTAATTTGACCAGACCTGAGTCGTAATAAAACATATTGGCCATCACGACCAACGATTTGTGCATAACAACCAGCAGCTCTAGCAATCGCAGCACCATTACCTGGCTTCAGCTCAACATTATGAACGAAAGAACCAACAGGTATATGCTTGAGTAGTAAACAATTCCCTGGCAAAATATCAGCATCATTCCCAGCTGTAACAACATCACCTGGCTTCATACCTTGAGAAGCTAATATATAAGACTTAATATCATCTTCCTTATATGATATTAACGCCAAAAACCCACTTCTATTTGGGTCATACTCTATTTTTTCAACTATACCTTGACCACTTCTATTACGCTTAAAATCTATCACTCTATACTTCTTTTTGTGACCACCACCCCTATGACGAGTTGTAATTCTACCATGATTATTTCTTCCACCACTGGACTTTTTACCGGATGTAAGAGACTTTTCTGGCTCATCTTTTGATAAACCAACTTTACTTACTAAAACAGTCCCACGAGAAGACGGAGTAACAGGATTAAAAAATTTCATACCCATACTAAACGCTCATTATATCTAATTTTTGACCATCCATCAAAGAAAAATAAACTTTCTTTTTCTGTTTTTCACAACCAATCACACCCCTAAAACGCCTATATTTATGCTTAATTCTAACAACATTTATAGAAGAAATTTTAACATCAAATAGAGACTCTATTGCCAACTTTATTTGACGCTTATTTACATTTACAAAAACATACAAAGAATATTTATTAAACTTCTCCCTCAAAAAAGAGGCCTTTTCTGTAATTATAGGAGATTTTATTATATTATTATATTTGATCATAACAATCTACCTTCAAGATGCTTTAAAGTATCCTTTGTCAACATCACGCATTCGTGATTCAATATATCAAAAACATTTAACCCAATAGGTTTGATTAAGTCTACATAGTGCAAGTTTTTAGCCGCACGCAACAAATCATCTCCATAATCACCAACTATCAAAAAGGAAGAAAATTTAAAATTTTTAATACATTTACACATTTCAGACGTTTTCTTTACATCAATATTTAAATTATCCAGAATAATTACTTGATTATTTAAATACTTTAGAGATAAAGCAATTTTTAAACCAAATTTGCGTACCTTCTTATTAAGAGAATAAGTATGACTCCTCACAACAGGGCCGAAAATAATCCCACCACCTCTAAATTGAGGAGATCGCAAGCTCCCTTGTCTTGCCCTACCGGTACGTTTTTGACCATAAGGTTTAGCTTTTGTACGAGAGACATCACTAATACCTTTTGTTTTATGAGTACCAGCTCTTCTCTTCGCTAATTGCCATCTCACTATATCATGCAAAATACTCAATTTTTGCTTAGCAGAAAATATCAAAGGATTGAGCTGAGCAGTACCTACATTATCATTAGATAGATTAACTAAATTACATTCCATAACTAACTTACCAAATTACTAGCATCATCATTTACATCTAACAGTAAACCTACCGGAAAAGGAACATCTTTATGTAAAGATTTTTTAACTGCATCTCTTACAAAAACATAGGAATTTTTAAACCCAGGAACATTATTACCCTTCACAGCAATTATACTATTTTCATGATCAATGGATAATATCTTCATATTTTGTGCAGTTATCCTGATGTTACCTAAATGACCAGCCATTTTCTTTCCTTTGAATACTCTACCAGGATCCTGACATTGGCCAGTGGAACCTTGTGATCTGTGAGCAATAGAAACACCATGAGATGCCCTAAGCCCACTGAAATTATGTCGCTTCATCACACCAGCAAATCCTTTACCTATAGAATAACCCGTAATATCAAGATATTGACCAACCACAAAATGATTGATTCCCACTTTTTTACCACATTCTATTCCCGACAGGTCATTTAATCTACTTTCGTATAACTTACATTTATTATTTATACCCTTTTTCTTTAAATATTCCAACTGAGGTTTTGCTATATTTTTAAAATCTCCTGTGCCTAAAATGACTGAATTATAGCCACATTTATCTTGTCCTTTTATATCAATAATATAAGTTTCGCTGAGATGCAATAAAGTTACAGCCATGCGACTATTGTCAGAATACATAGCAGTATGACCAATATTCATCATTAGTAAACCAATTCTCCTCAGCGAATTTATTCTCTTCATTTCCTTCTCCTAAACCTTAACTTCCTTGACTTTTAAATCCACTTCTACGCCAGCAGAAAAAGATAAACCTATAAGCATCTGCATCATAGTATTTAGGAGTAAGATCATGTAAAACAATCAAACGCCTAGAAGTTCTCATTTCAAACTGTTCACGAGATTTTTTATCAACGTGAGGAGATCTATTAACAATAAATTTAGAATCTTTCCTTGGCAACGCAATCGGACCAGATAATTTTGCACTGGACCGCTTTAATTCATCAACAAATTTTCGAACACACTCCTCCAATAAAGAACAATCGAAAGCCTTAATGTTAATATATATATCTTGCTTCATCTTAGTTGCTACACTCACTCCAAAATTTCAGAAACAACACCAGAACCAACAGTTCTACCGCCTTCTCTTATC
>NODE_3_length_19351_cov_3.004405
CAAGCTGAATCTACTACTAAAAAATTAGTAAGTAACTTTAAGTCATCGCTTTTGTGTGGAACAAAAGGGTTTTTGACTTTTAGTCTGGCATTTTTAAGTTATTTGGAATATAGTTCACATAATAATACAAAATTAAAAGAAGGTTCTGCCTTTGCAATGAAAAGAAACACTATTCCATTTCTTGAAATGACTATCATAGCACCGCTTGTTTGTTTTGCACTGCCAGCTATGCTAGGCAGTATGAGCCTCATGCAATGCGCACTTTTATGTGCTGCCTTAATGATTGCCACATGTTTTATTGTCAGAACTTTTCATCTGCGTGAGAAGTTAATGGAAAAAATCACTAACCATAGTAGAAAAGAAATAGACGCGGAATTTAAGAAAGATACTATAAAATTTCCTATTTTTGATCAAAATAGAAAACACATCGAGTATAATTCGCCCAATTCAGGGCAACCACTGAATGAAACGAGTAGCACCTCTCTTTTCGTTAAAGTTTTACTTTTCCCTCTAAAGGTTCTGTTGAAGGTCCTGCAAAGTTGTATAATGCTATCTTTAGCTGCTGTTGAACTTCTTGAAACCGTGCCAAGTTTTTGTGTTGATCTGTTTTTTGATAGAAGTTTTGAATCCACACAGAGTAACATGCAGAGATTTGGCCACTTATTGTATGCAAATGTGAGAAATTTAGTGCCTATAACTAAATTTGATGAGTATGTAGCTAATTTTATAGGTGCCCCGAAAGTAACTTGTTGTAGTAGTGCGTAGGTGAAAAAGGCAGTTATCTTATTTAATCTTGGCGGGCCTGATTCACTAAATGCGGTCCGTCCTTTTTTATTCAACCTTTTTTATGACAGGAGAATAATCAATCTACCGAATCCCTTTCGGTTTCTTTTAGCAAAGTTTATATCTGCGAAACGAGAAAATACTGCACGAAAAATATACGAGGAAATTGGAGGTAAATCGCCAATTCTAGAGAATACAAAAATGCAAGCTAATGCTTTAGAACTAAAATTAAACGAAAATAGAAACCATGTACACAAGGTATTCATCTGCATGCGCTATTGGCGTCCATTTGCTGACGAAGTTATTGAAAGTGTAAAACAGTTTGATCCTGATGAAGTGATTCTGCTGCCACTATACCCTCAATATTCAACTACCACAACTCTGTCATCCATCGAGAATTGGCAAAAAAATGCTAAACGGTATGGCCTAAAATGCAATACAAAAATGATTCACCGTTATTATGATAACCAAGATTTTATTGAAGCTCACGCTAATCTGATACCTAAGTACTATAAATTGGCTAGCAAAATCGGTAAACCATGAGCCCTATTTTCAGCCCATAGCTTACCTCTTAGTATCATTAAAAAGGGCGACCCTTATGCTTCACAGATAGAAGAAACAGTAAAATTAATAGTAAAAAATTTGAATATTAAAGATCTTGATTGGTCAATATGTTATCAGAGTAAGATAGGTCCTGTAAAATGGCTAGAGCCAAGCACTGAAAGTGAGCTATTACGCGCAAAAGCTGATGGTGTACCTGTAGTTCTATCACCTATGTCTTTTGTTTCTGAGCATTCAGAAACTCTAGTTGAACTTGATATAGAATATAAAACAATTATCAAGGATGGATATTACTTTCGCGTGCCAACTCTCAGTACCGATCCCTTGTTTATAAAATGCTTAGCCGATTTGTGCATAAATCTCCCTTAAAGTCCTGATTCATAGGGCTTTTCTTTTAGGATTTTATGTGATAGAATAACAGAAAGTTATTAACTATTTCATGCCAAACAAGCTAAAAAAGAAATCTAACATACTCGCACAAAAGGTGCATGATATTTATGATCATGATTTCAGGAAGGTAATCTGCATCACAACAGGTTTAACAGCCCTATTGTGTAAGATTTCACTGCAATTTTGCTGTGAGTTTATTGACAATAACAGATCCAATATCTCCTTTATAAAGAATGTTGCCCGATGGGTGAAATTTCCGACATCTACCCTATACATTGTCCATTCTGCATTTATCTTACGGGATTTGGTAAAAGATTATAAAGACCCTAAAGGTAAAAAAGAATTAGCAAAAATTTTGGGTAAATCGGCTAGTCTTACAAATAGCACCATAGAAGCGTTGATGATGCTGAAAGTCATACATTTTTTGGCTAGAGGTAATGCAGATGTAATAAGTTATGTTAGCTTAACATCAACGATCCTATTTCTGTTTATTTCGGAACCTATAAGTTACTATTATTCATGGAGAAAATACCTAGATAATAAGGATCCTGAAAAGTCTGCTGAGTGTAAGAAGGACCTCATTATCAGCACATTAACTTTGTCGTTAGGTTTATTAAACTTCATATTAAGAAGGATAGAGACTCCAACTATACCAATAAAGTTAGGTAATGGTATAATCTATAATTTCAACTTAAGCGTAACAGTCAGCATAATATATAGTGCAGTATTCTTGGTAGTTCAGTTTGATAAACTGTTTAATCAACCTATCAATGATGATCCTTCCACTGAACTTGATGGCGCTAATCATATTAGGCACGATTATGATGGTAATGGTCTCCCCAATGGCGACGTTGTGGGAATGTAAGGGTTAGAGGTGAAAAGACCTTATTTCTACCGCTAATGCTAACACTGCTAATTTACTAACTATATTCCAAAGTGCTAGAGGTTTCTCTTCCACTATTTTGCTAACGTCATAAAATTCGCAGTCAATGGAGTTTAAGCTGGAATATACATCTTTCCTGCTATTACATCGGTATAAGTAACATGTTGGAGTATCACCTATATAGTATATTAGCGGTTCTGCAAAACTGCTTTTAAATACGTCAATGTTTGGTACACCTTCTTGTATAATAACACTATTGATTGCTATTCCTTCTTTTATCTTTTTCNNNNNNNNNNNNNNNNNNNNNNNNNNNNNNNNNNNNNNNNNNNNNNNNNNNNNNNNNNNNNNNNNNNNNNNNNNNNNNNNNNNNNNNNNNNNNNNNNNNNTACACCTTCTTGTATAATAACACTATTGATTGCTATTCCTTCTTTTATCTTTTTCATTTTATGACGCTTTTTTTATTGAGGTTTAATATTTCCTCTCCACTTGTTGCTGTTATAATGCCCATCCCATATGTGCCATTGCTTGCTTTGATAAAAACGTAAGGTTGTGTTTTTATTTCATATTCCTCATATTTTTTTTGCACTAGAGATAATATTTGGTCAACTTTAGTTGCTACTGCTCCTAGTGATGAATCATCATCAAAATCAACTCCATCACAGCTCTCTGTAAGCACAGATATTAGCCATGGGTCCATTTTAAATTCGCTACAAAACTCGGACGCTAATTCTTGATAGATTTCAAAATACTTAAATTTCTGCCTGCTATGCCAACCGTATAGTGGGCTTGGTACTATATCTTGCTTTACGTCTTTTAGCGTGTCTGGCATGTGGCTCGTCATATCACGGTTCAGTATAATAACATCAGGCACAAATCCTGAAGTTGTCTTTAATAGAGAGGTTTCCTTCACAATAGCTTCATACGGTTCTATTAAATTGTACGTTTCATTATGAAAGAGGCCAATCTTAGTTTCAAAACCAGCCAGTTGCAGTATTTTCTCTATAGCAAATACGTTTTCTATATACATTTTATTTCGTGTATAATTTTCCGGTATTATAAGAACCTTTTTGTATTGATGTCTTTTAAAGTAGCTTTCTATCAATCTTGCTGCCATCGTTCTTGATTCTTCACTTAAGTTATTGAACCCCGCAGGAAATAAATTAGCGTCCACTGGGGCAATTTTGTAGCTGGAGTTTCTAAGATCTATAGAGCTATAAAATGGCAATGTAAGGCCGTTAAATTTTGCCTCAAACCAATTATTTATACTTTTTTCCAAATCTGGGTGAATTATGTTTTGCATCTACACTTTAAATGTTATAAGGAAGGTATTATAAGCTATAATTAAACATATTTAGCAAATTTGACTAAAGATTAAAGTATAATGGGATTCTTATTTAAAGTGATAGAAAAATGATTCAACACAACAACAGTAAAATGTATGGCACTACTATACTGTCAATTAGAAAAGATAAAAGTGTAGTAGTAATAGGTGACGGACAAGTTTCACTGGGCCACACTGTTATAAAATCCGGAGCAAAAAAAGTTAGGCGTCTTTCTGGTGATTCTGTAATTGCTGGGTTTGCTGGAGCAACAGCTGATGCATTTACTCTCTTTGAAAGACTAGAATCTAAACTTGATAAGCACCCAGGGCAATTAATGAGAGCATGTGTTGAACTTGCAAAAGACTGGAGAATGGATAAATATCTGAGGAAATTAGAGGCTATGATGATCGTTGCAGATAAATCTATTTCATTAGTAATTACGGGAACAGGTGATGTTCTTGAACCTGAAGATGGAATCGCCGCTATTGGCTCTGGGGGAAATTTTGCTCTATCTGCAGCAAGAGCTTTATTTGATATTAAAGGAATATCAATAGAGGAAATTGCGAAAAAGGCTATGAAGGGAGCTGCCGATATATGTGTTTATACAAATCATAATGTAGTTATTGAAAAGATAGAGGAGTGATATGTCTTCCAAGCAAAAAACTTTATGCACCAATTTTTCCAATCAGTCCATAACCCTTTCAGAAGGGCGGTCTTGTAGTAGTGACACCTACGATGAAAAAGATAACCTCTATAAAGATACTAAGAGTGGTTTTGATTCAAATGACAGCGATGTTCAAGTTAATGACAGCACTCAAGTTTTGTTAGATGACCTGCCACCACAGAAGATAGTTAAAGAATTGGACAGATTCATAATCGGACAGGATGATGCAAAGCGTGCTGTTGCTATTGCGCTCAGAAATCGTTGGCGTCGCAATCAGGTTCCATTTCCATTGCGTGATGAAATCATACCTAAGAATATATTGATGATCGGTCATACAGGGGTTGGTAAAACTGAAATAGCTCGTCGCTTAGCAAAACTTGCCGGTGCACCGTTCATAAAAATTGAGGCAGCGAAGTTTACTGAAATAGGGTACGTTGGACGTGACGTTGATTCGATAATACGCGATTTAGTTGATGCAGCAATAGTTTTAGTTAAAGAGAAAGCCCGTAAAGCTTTAGCTAAAAAGACTTTAATTTTAGCTGAGAAAACAATAGTAAACTCTATGGTAGGCGAAAATGCAACCGAAGAGAGTAAAAAAATTTTTAGAGAAAGGTTGAGGAATAAAGAGTTTGAGGACGGAGAAGTTTCTATTAACGTCAGAGAGAGCAAGAGTATGTTACCTACTTTCGATATACCAGGTATGCCAGGTGGGCAAGTTGGTGTGATGAATGTAACAGAAATAATTGGCAAGATGTTTAACGGGAGCAAAAAAACAAAAACTATTACGGTGAAGGTAAAAGAAGCGCGTGAAATATTAATTAATGAAGAAAGTGAAGGGCTAATGGATGAAGATAAGATAATCAAAGAAGCCATTGATCTTGTTAGTAATGACGGTATAGTATTTTTGGATGAAATAGACAAAATTGCAGCGCGTACAGAAGTAAAAGGTGAAGTAAACAGAGAAGGAGTGCAACGCGATCTGTTACCATTACTTGAAGGAACAACTGTTACAACTAAGTATGGCCATGTAAAAACAGACTATATATTATTTATTGCATCTGGTGCTTTTCATCAGTCTAAACCATCTGACCTCTTACCGGAATTGCAGGGTAGATTACCGATCAGGGTAGAACTTAAGGCACTTACTCAAGAAGATTTAATAAGAATATTAAAGGAACCAGAATCTAGTTTGTTAAAGCAGTACATAGCTTTAATGAAAACAGAAAATGTGACACTTGAGTTCACTGATGATGGTATAAAAACCATAGCTGAAATAGCGTTTACAGTTAATAGGCAAGTGGAAAATATAGGCGCAAGAAGGCTTCACACTGTTATGGAGAAGCTTTTAGATGAGATAAGTTTCACTGCTTCTGAGAAAAATAGCGAAAAATTCATTATAGACAGCAAGTATGTAAAAGATAAACTTGAGTCAATTTCGAAGCAGCTTGATTTATCTAAGTTTATACTTTAGGAAAAACGAAAAGCCTACTTTAAGTAGTATAGAAAGTGTTCAGAAGGTCAGCCAGTAGACCTAAAATTTCAGCTATATTCTTTAGGCTGTTTTTCAACAGTAGAATGGTGTGCTGCGACCTCTTGCTTAACATCTAAGCTTAAGTCAATTATTGAGATATTTTCTTCATCATAATCTATGTCTTTTATTAACATATCGTCAGTAATAGTCAAAAGGTCAGGCGGAGAAAGAATAGTTCTTTTATTACCAGCTCTCATTCCCACAACTCCAAGCTCTATAGCAAGTGGTATTTTTTTATCGCCAACCCTAAATTGCACTGTTTGATCTTTGGCTATATATTCTCCATTATGCTCCTTTACGCTATATTTAACCGATATCTCATCACCGCACCTTACTTGTTTTCCAGTCTTGTTAATTAAGTCATTAAAAAACATCAGATTATTTACTGAGTCGGGATAGTTATCCTTTATTTCGATCAGTTTGACTTAATAAGAATTAAAATTCATTTTGTTATCATTGGCAATAGTAACTACACGCTCTCCGTCTTCTTTCATACCTATTACCCCTAAACTCACTTCTTTTAGGTTATCTTGACCTATTTTCAAAGTAACATCAGAAATTTTGCTAGGGAGTGTTGCTAAGTTATTATTAGAAATTTTATATATTTGCAATAGGACTTCCAGGCCACAAAAAGCCTTGCTGCCACTGCCTTCAGTAATTTCATAAAAATTTATTGAATCTTCTTCTTTTTGCTGCGTCATTTCTTCTAAATATTCTATCAGCCCATGCTTTTCAATATAGCGGTCAAGTGCTGATTCAAGTATTGGCTTCACTAGGTAATATGCTATCGTCTGTATCAAACCACCATGCGTGGCATTTATCTCATAAAGCTTGTCCTTTTTTTCCGGTTTACCTTTGTTTATATAGACAATAGTAAACACAAAAGTAGAAGTTAAAGTGAGAATCGTTACTACGGAAATAAGCATTTGTAATATAATTTTTCTAACCATCTTTCTTTACTTGATTCAATAAATCATATAAATAATTAGTATCCCCTGAAAGCGCACTCAAATTATCCAAGCCTTGTTTAAAGAGGCCGTCTATATAGTCCTCTACTTCACTTTTACCAAGCACAGACATTAGGTTATTTGTTTTATCTTGTTTGTAGTCTTCAATATCATCCTTAGCTTGAAAGATAAGCCCTAGATTTATTCCATAGTTATATAACGCTTTACGTTGCTTGTCTGTAGCATCCCCTATTATAGCACCTATTTCACATGAAGCTGCAAATAGTTTTGCGGTTTTCATCAAATGAATTTCTTTTATTTTATCAGCTTGGCCCGACGTCATTCCAGCGTCATATATACAGCCGTACGAATTTTGTAGTTTTAAGGTAGAAAGGGTGTCATGCAAGTAGCTGACACTGGAATCCATTTCATGTTCAGCTCCACTATCGCATGGCTTTTTGCACGAAATGCTTGTAGGCAAAGCCTTCTGGATCCCAGTGTCCGCTACTTGAATGACAGAGGGTTGGGGGCTAAAATCTATATGCTCACTGTTAATATCTAAAGCCTGTCCTCCCACCATTCCCCTAATTCCTATTGCCTGAGAAAGAACTTTTATGATCTCACAGCGTTTCTCATTTAACGAAGATAATACCTCAAAAGCCAGAGTAAGTAGTGCATCTCCGGCAAGCACTGCTGTTGCTTCATCAAATTTTTTATGGCAGCTTAGCTGGCTTCTGCGAGTATCACTGTTGTCCATGCACGGTAAATCATCGTGAATTAGAGAGTAAGCATGAACAAATTCAATTGCTGCAGCAACTGATATTACTTTTTTAGCTTCCGCGTTAAACACTCGCGATGAAGCTACGACTAAAAAGGAGCGTATATGTTTTGCAGGAACAAGGAGTATATAACGCATAGCTGATATAAGCTTATTCTCGCTATTTTCAGGCAAGAGTTTATTTACTTCTACAATAAGCAAATTTTTTGTTGTTTCGTCTAGCATTTTTGAATTGTTAATTGTTTAGCACGTAACGCTAGCCAGCTAGGGCAGTAGAAAACTTTACTGTAGTTTACCAGTTATAAAAGATATTGCAAACATAAAAATTTTTTATAACATCAAAGAATAGGTTATTTTTTTGGTAAGAAATGTGAATAGCGAACAAGCAAAGAGCACTAGAGAAGACATAGAAGAAAAAGTGAAAAAGATTATACTAGAGCATATTAGTAAGGATGTAGAGAAATTCAACAGCTCTTCAAAGCTTTCGGAGCATGGTACAGACAGCTTAGATGCAGTTGAAATCATCATGGCAGCAGAAGAAGAGTTTGGAATAGAAATTCCAGATGAAGACGCACAAAAAATGGAAACTATGGAGCAAATAGTTGAGTACATTAATAATAAAAAAGGCTAATAGTTAGTGTTAAATGAGCAGAAGAGTAGTAGTCACTGGTGTTGGTTTAATCACTCCACTAGCGGCAGATGTTGACAACACTTGGTCAAGGCTAATAAAAAGTGAGTCTGGCATAAAAGCAATCAATACGGATAGATTTGACTCTTCTGATCTTGCTTGCAAAATTGCAGGGCAGGTGCCGTTGCAATCAGACAACATTGAGCACCATTTCAATCCACTAGATTATATTTCTGAGAAAGACTCAAAAAGGACAGATCGTTTTATCCATTACGGTATTGCAGCAGCTATTCAGGCAGTAGATGATTCATTAATTTTGGAAAGCCAAAATATCAATCGGGAACGTGTTGGTGTGACTATTGGCTCTGGTATAGGTGGTCTTCCGTCAATTCAGGAAAATGTTATTACCATGCAGGAAAAAGGGCCCAGACGTGTCAGTCCATTTTTTGTCCCTGCAAGTCTAATAAATTTGATATCTGGCCATATTTCTATTAAATACGAATTTACAGGTCCAAACGATTCAGCAGTAACCGCATGTGCAACAGGTGCGCATGCAATCATAAACTCAGCAAGAACTATAAAACTTGGTGAAGCAGATGTTATGATTGCAGGTGGAGCAGAAAGTGCACTGTGTAGAGTTGGAATTGCAGGTTTTGCATCTATGAAAGCGTTATCAACTAAATTCAATGATAAACCCAAAGAAGCTTCAAGACCATGGGATGCAGAACGCGATGGTTTTGTTATGGGTGAAGGAGCAGGTATATTGGTGTTGGAAGAATACGAACATGCAAAAAAAAGGGGGGCAAAAATACATGCTGAACTGGTTGGGTACGGACTCACAGGAGATGCGCACCACATTACAGCACCACATCCAGAAGGAAGAGGCGCATTTAAGGCAATGCAGCTTGCTTTAAAGAGCGCGCAAATTAATCCCAATCAAGTAGGGTATATCAATGCACATGGAACTTCAACGCCACTTGGAGATAAAATTGAAGTAATAGCAATGAAACAGTTATTCGGTGACTACGTTTATAAAATACCTGTTTCTTCAACTAAATCTTCTATAGGACATTTACTTGGTGCTGCAGGGAGCGTTGAAGCAATATTCAGTATTCTTGCGTTAAATAATGGAATTATTCCGCCAACCTTAAATTTACACAAGCCTTCAGAAGGATGTGATTTAAATTTTGTACCGTTTAAAGCTCAGGAGCATAAAATTCAATATGCACTTTCTAATTCGTTTGGTTTTGGTGGCACTAATGCATCGCTCATATTTGGACAAGTTTAGTTGATGTCACCCCAGTGTCTTCCTCTTGTCATGCAAGCAGCTCTCCTACTGTCATCCCAGCACGTGACACTGGGATGACAAACGGTTGTGAAAGGGAATACATATAAAAATTAAACTATCAATAGCAATTCAAAAAGAAAAAATATTCTATTCATCCCTGAAGAAGTATTTTATTGACAATTTATGAATAAAGATCAATAATGCAGAAAAGGAATTGATAGGCGTATGCATGAATTTAACCACTATTAATTATACATTATTTGTTGTAATTACATATTTTTTGACGTGTATTATAGCTTGGTGCTTACCTTTCAAAGACATAACATTATTAACAACATTTGTTCCGGCTTCAGTTGCAATTTTGCTAACCATTTATAATAAACAGAAGGTAAGGGATCTTTTTAAACTTAGTTCGCCAAAAAACTGTCTATTAGGGTTTATAATTATTCTGGTAAGTATGCTAATTTCCAATGGTCTTTTGTCAATTTACTGCGGTTTTTCATTTTTCCGAGAGTCTTTTACGTTAGACCGTGTAAAGGATTTGAGTGCAGTTTTGAGTCCATTAGTGATGTTATTTGTTTTATTATCAACCTTTGTGATGTGGATCATTATGTCTCTTGGTGAAGAGATCGGTTGGCGTGGCTATCTTTTGAAAAATCTTAAAAGCAAAATATCAAATTTTTATATCAGAGCAATTATTGTCGGTATTATTTGGTCAGTATGGCACATACCAACTTATGTGGTTGCTGGCTCAGCTTTGTGGAAGGATGNNNNNNNNNNNNNNNNNNNNNNNNNNNNNNNNNNNNNNNNNNNNNNNNNNNNNNNNNNNNNNNNNNNNNNNNNNNNNNNNNNNNNNNNNNNNNNNNNNNNATTCCCGACTATTTGTGCTTATACCCTTTATATTTGTGCAATGTCTATAATGTTTACCTGGTTGTTTGAAAAAGACAACTCGATTTGGCCAGTAACTATTGCTCATGCAACAAATAATCTTGTGTATAGTGTTTTGAGCATTCTAATGCCGTCTCCTCCTCTGTCAACTTTCGATGCAGTAATTCGCCTTACATTAGGAGCAGCTGGTTATTTCATTGTTGCAATTGGTGTTATTTGGTTTGATAAAGCTCGAGAGCATCATTTGAGTAATTCATAGTATAAAATTTCGGGGGCAATTCGCATCAGGTGTCATGCAGGTAGCATGACACTGGGATGATGAGGAAGAAAAAGCAAATTTTGCCTTTTACGGTCAATCTATTATACTTAGTAAGACTTCAATAAACTAATGAATTATACTTTATATCTAATTAAATGCACAAGATTTTAATAGGAAATAACTACAAACCTTTGGTCGGAAAAATCAAGATTAATGGCTCAAAAAATGCTGTTTTACCAATAATGGCAGCAAGTCTATTAAGTAGCTCCCCGGTAATTTTGCATAATGTACCTGATTTAATTGATGTGCATCTAATGTCTAAGTTGCTTGAAAGTCTTGGAGCAGAAGTGAACTTTATGCACAATAAAAATTATGAAGCGAACCATACTTTGAAAATTGACTGCAGCAATATCAACAATCACGTGATGCCATATAAAACCGCAAGTAAGCTAAGAACTTCTTTTCTAATATTGGGTCCAATGCTTAGCAGATTTGGCAAAGCGAGAACAGCATTTCCTGGTGGATGCAACATTGGAAAGCGTCCCGTTGATATGCATATTAAAGCATTAGAAGAAATGGGAGCTAAAATTGAAATTGACGGCTATAATATAATTGCAACAGTGAAAGGAAAGCTACAAGGAAAAGAAATCACATTTGAGAAAATAAGTGTTGGCGCAACAGAAAATGTAATAATGGCAGCAACATTTGCAGAAGGAGTGACAACAATAAACAATGCTGCAACTGAGCCGGAAGTTCTTGATTTAATAGATTTTCTGAAGAAAATGGGTGCTGATATTGAAATTGATAATACAAAGGTCATAATAACAGGAGTTGAAGCACTAAATGGATGTGTTCGTAAAATAATACCAGATCGCATAGAAGCAGTCACCTATGCACTAGCTGCTATAATAACCGGTGGTAAGTTGGAGTTGGAAGGAATAAATCTATCTGATATAAGGTGTATTACAAATGAGTTGGAGACTATAGGAGCTATGGTTGAACTGTATGATGGAGGCATTGTTATTTCCAGAAAAAATGGCTCTATTAAGTCTGCTAACGTTGCGACAGATCCATACCCCAATTTTCCCAGTGATATGCAACCACAACTGATGTCTGCAATGTGCATCGCTGATGGGATATCAGTAATTGAAGAGAACATTTTTGAAAACAGATTTACACATGCAGATGAATTGAGAAAGTTAGGTGCTAATATCAGCATCGAGAAAAGCAAAGCTACTATAAGTGGAATAAAAAGCTTATCTGGAGCTAATCTATATGCTACTGACTTAAGATCAACAGCAGCTTTGGTGCTTGCTTCTTTGGTAGCCGGTGGAGAAACTATAATAAACAATTCACATCATTTATGGAGAGGATATGAAGCAATGCATGAAAAACTCAATTCATGTGGAGCTGATATCTCCATTTCGTCTTGAGGATATTTTATGAATGAAGCAACCAAACGAACTATAGTAAAAGAAATAGATGCAATCTTATATGAAGAACATAAGGTATTAGACCATGGATTTATTCGAGTAGTGGATTATATGGGCTCTGATAGCGCTATAGTTCAAGCTGCTCGTGTTTCTTATGGCAAGGGAACAAAACAGATAAGTCAGGATGAAGCACTTATAAAGTATTTAATGAGACATCATCATACAACTCCATTTGAAATGTGTGAAATTAAGTTTCACGTGAAACTTCCAATTTTTGTTGCAAGGCAATGGATAAGGCATAGAACTGCAAATGTGAATGAATATTCAGCAAGGTATTCAATACTTGATAATGAATTTTATACACCTAAACCAGAACAAGTTGCAAAACAATCTGACAATAATAAACAAGGTAGCGGGGAAGCTTTTGATCCAGATACCTCAAAGGAAATAATAGATTCTCTAACAAATGACTCTAATTTAGTATATTCTCATTATGAAAAATTTATTGAGCAGGGGCTTGCAAGAGAAATTGCCAGAACTAACCTAATGCTTAATTACTACACGCAATTTTATTGGAAAATAGATCTGCATAATCTCCTTCATTTTTTGAAGCTTAGAGCTGATAAGAATGCCCAATATGAAATCAGAGTTTATGCAGAAGTTATGCTGGATATAATAAAAAAATGGGTTCCACTGGCCTACAATGCCTTTGTTGAATATTGCCTAGAATCAGCCTGTATTTCAAGAACTGGTCTAGAAATAATTCGCAAATTAATTAAAGGGGAAAACGTTACTAGAGACGAAAGTGATATTGGTAAAAGAGAATGGGGCGAGCTGATGTCTATACTTGATAAACAATCTTAAAGATAAAGGCATACGTGTCAATCTCCTCTGTCAGTTAACTCTCGTTCACCAGATTGAATCTTGCTTTTTACATCACATTAACTCATCACTTTTATAGAACATCTCATTAAAATCATTTAGAGTTCCAAAATCCTGACCCTTGATAAACAGGTGATCATTAGCAACATGTGCTTCATCAAGAGTAAACAGCTCGTAATGATGATTGTGAGCGGGCCTAACAATTTCATTATATAAAACCATTACTTGTTCGTAGTTATATCCATCGCCAGCATGATATTTACCACGTACGGTATCATAAAAATTCTTTACATCATCATATGTCACTTGCAGCTCCACCTTATACTTTCCCACTTCAAGAGGACTTCCTGTCTTTATTTTTAAGGGATATTGTGAATTTGCAACACTGTTAGAAGTTTTTGCTTCAATATCAGAATTTTTATCCATATTTTCTATCACACTTGCCATAACAGTTTCTTGTTCATCTTCTGTTGGTTTTGTTTGTTTTTCAGTCTTATTACTGCTACTGTCAGTTTCCACAGTTACTTTTTTTACTTCTATATCTTTTTGAGCTTTCTCATTACTTTGCTTGTGTATTTCATCTCCATGCAATTTTTCCTGCAGAGCTTTTTTCGTATCAGCATAATCATCACGATTGCTTTGCAAAGCTGGTTTATAACTGCTGCTATCATCCGCTTGCATTTGATCTATATAGTTAGATTCTTCTTCCTGTATAGTATTTTTTGCGTTATCCTCACCAACCGTTCCTTTCTCCCCAGACTTGGCTTCACTCTCTACCACCACTTCTTCGTCTACTTGCTCATCATCAATTGTAAATTCAGTACCTATCTGATTGCTATCTTCCTCCAATTCATTAGATAATTTTTCAGATAGCTGGTCACCACACAAATATGGTTCATTTGAATATTTAGCATAATTATGGGGATCGGTTCTGTTTTCTGAATAAAACCCACTTTCAAAGTCTGAGTAGGAGCTTTGATTGAGCACAAAAAATAAGTTTTCATAATTAACCAGCATATCACTATCAGGGCTAACAAAATTTAAATATTCATCGCCTTCCCATTCTGGGTGGTGTCTATACTCTGCTATGTAGTATTTACTAGAGTCGAGAGGTATCTTGTCACCTTCTTCCCCATCAAGTTGTAAAACTACTGCTGAATGCCCATTACCTAAATCATTACCTTTTACCACTTTGAATATTTTAATCTCATCCTTTTCTACAAGTTCTTTTAACTCCTCGTTCTTTTCATTTAACTCTTCCTCCCTTTGTCTTTCTGCTTCTGTTTCTTTTGCCAATCTTTCTGCTTCTTCATCAGCTTTCTTTTGCAGTTGTGAGAATACATTTTGTAATATATCTTGTGTGGTTAAGCTATTTGTGTTGCTTAAAAAATTATCTAACACATTTGATGCAAGTGGTGACAATTCACCGTGATCATCAAATACTTTTTCCTTTGCTTTATCATAGTGATTTGGGTTATAGATTGCATACAGAGGATAAAAACCATAATCTGCAATTGACGCTCCGTCAGGTGATAGTTCCATTGAGAATCCATAGTAATTAAGTGGAAGATTGGAGGTTAAATATTTACCGTTATCATCCCTAACGTATAGCTCACTTCTACCATTGTGCTCACTATATTTGTTGTAGTAGATATAAAAATTCTCATGGTTAAGATTGAAGTGATCATCTAGATTATCGAATTGAATTGTACTGCCAAGCTTCTCGCGCAAAAGATTTTTGCTTTCATCTGTAAGCTTTATATGTGCAGAAAAGTAGTATCGATCTATAGGTTCGCCTTTTTCTATTTCAAAGTTCAAAGTAATCTTGTCGTTGACCATTGGTAGCCTCCACAAATTCTATAAATCATTTTATTTATCAATCATACGGTCTGTACTATGAAAAATGTGTTAAACGTTAAGATTTTCTCTGTACCGATTCATCTATATTGCCAAGCTTAATAAAGTTACAAGCTCTTCAAAACAATGTTAAACTCAATCACTATGGCAAAAACAGTTGACGTATTACTACCACTTCCAATTGATCAGTTATTTTCATATGCAATTGAGGAAAATACTGAGATTTTACTTGGAGATTACGTAGTGGTGCCATTTGGCAAAAAACGCTTAATCGGAATAGTTTGGAAATATAGTGATAAAAGTAACCGAGAATTAAAATTTATTGAGCAAAAAATCGATTTACCAAATATTAGACCAAAATTGATTGCATTTGCAGAGTGGGTTGCACAATACAATTTAATACCTATTGGTATGCTTGCCAAAGTGATAATGGGAGGAGTGTTAAAAGTAAATCACATAGATAAATTGGTTTGTGTTGAACAAAAGCAGGAAACAAGTGAAATAAGCTGCAAATTGAGTCCTGAACATCAGGTAGCTAGTGATAAAATAATCAGCAATTTGAACGAATATTCAGTGACTTTGCTTGACGGTGAGACCGGGTCTGGAAAAACCGAAGTTTATCTCTCTGTGATTGCACAATTGATTAAGAATTACACTGCCGTTCCAAATGCTGCTCAGACTTTACCATCCCAGTGCCCAGAGACACAACTGTACGAACATTGTGATTTGGGTCTACCAAGAGGGTGTTATCCGAGTAGCCTGACACTGGGATCCAGTTTTTCATATAACCTCATTGCAAATGTTTATTTTAACTTAAGACCAATACCTAATTTACAATCAAAATTCCTGGATTCCAGTGTCAAGCACTGGAACGACACCTTTGTACTCAAGGCAAAACCCATTGTAACATTTAGCATACCGTCTTTGCCACGCACTAGTATGACACCAGAATATGTTGAAATGACACCAGGAGAGGGTAATGCACAAATTTTAATCCTCCTACCTGAAATTGTTTTAACTTCACAATTGGTAAATCGTGTTCGCGGTCAGATATCAAAAAACTTAGTTGAATGGCGCTCAGGGCTCACTCCAAAAACTCGCCGGAATAATTGGCTCAATATAGCAAATGGAAATGCGCAGATAATTATTGGTGCACGGTCAGCGCTTTTTTTGCCTTATAAAAACCTAAAATTGATTATCTTTGATGAAGAGCACGACTCATCTTTTAAACAAAAACAGGGAATTATATATAATGCTCGAGATATGGCGATAATCTTAGCCAAATTTGAAAATATTCCGATTATTTTATCATCAGCTACTCCACTGCTTGAAACGATTCATCATGTTAAAAACGGGAATTACAATCATGTAAAGCTAACTAAACGATTTGGTGGTGCAGAATTGCCACTCATTAAAGTAGTAGATATGAGGAACAACAAGCAATGGATCTCCTCTGAGCTTTTTGAAAGCATCAAACAAACCATAGAGAAAAAACAGCAGGTTATGCTTTTTCTAAACCGCAGAGGGTATGCACAACTGGCAATTTGTAAAAAGTGTGGATATAAAATTTACTGCTTAAATTGTGCTGTTTGGCTTACATATCACAAGAAAAAAAATGCTCTTTTGTGCCATCATTGCTCTTATCAATTAAAACTTCCAGAGAAATGCTCTAATTGCCAAAGTGAACAGCCATTGTCCCTCTACGGCATAGGAATTGAAAGGTTGCTTGAAGAAATGGTGAAATTAATACCAAACGCAAAAACTGCGATGATAAGCAGTGATCAGAAGTCGGTTAGTAACATCATTGATTTAGTGTTAAAGGAAGAGGTGAACATTATAATCGGCACACAGATAATTGCTAAGGGGCACAATTTTCCTAAATTAACTTTGGTTGGAGTAATAAATGCAGATTTGAGCCTCGAAAATTCTGATTTGAGAGCAGCGGAAAAGACGTATCAATTATTGCACCAAGTTGCAGGCAGATCAGGAAGGTTTAATGAAAAAGGAATGGTAATAGTGCAAACCAATAACCCTGAAAGTTCAATAATAAAAGCATTGCTGCATCAAAAAAGGGACTCATTTTATGAAATTGAACTTAAGTCAAGACGTGAAGCCAAAATTCCACCATTTAGCAGATTAATAGCGCTTATCATTTGTGGTAAGAATCAGATTGCAACACAAAAAGCAGCGAATGAAATAGTAAAATCTCTTCTTTGTCATCCAAGTAGCTTAACTACTTGTATCCAGGAAAAAAATGTAGGTGTAGACAAAAAGGAATTTGAAATTCTTGGCCCATCACCAGCAGCGATAAATTTTTTAAATAATAAGTATCGGTATAGGGTATTATTAAAAATACACAATAAATACAGTTTATCTATACAAAAAAAGCTGAAATATTGGATTAAAAATTGTAACTTGAATTCGAGTATTGCAGTGATAATAGATGTTGATCCTGTGAGTTTTTTTAACGAGTTCCGTTAAGCCTTCTTGCCAATTACCACAACATTCTCACTGGGAAAAAAATAATCAGTTACAGCCATATTTTTCGGTGCAGGACCCCCAATTACTCGACCTGATGTATCATAATATGAACCGTGGCAAGGACAAAACCAACCATTACCATCTCTTGTAGCGTGGTCAACCGGTACACACCCAAGATGTGTACATATTCCANNNNNNNNNNNNNNNNNNNNNNNNNNNNNNNNNNNNNNNNNNNNNNNNNNNNNNNNNNNNNNNNNNNNNNNNNNNNNNNNNNNNNNNNNNNNNNNNNNNNACCATCTCTTGTAGCGTGGTCAACCGGTACACACCCAAGATGTGTACATATTCCACGCATAATTAACCATTCGTCTTTTCCTTCGTATACTCTCTGCTCATCTAATTGAGGATCCCTCAAGCTCTTCACATTCACAGCTCTTGCAGCCTCAATTTCTTGCTTTGTGCATCTACGAATGAATACTGGTTTACCTTGCCACTTTACTTTTACTCCGTGTCCTTCCTGAATTCCAGACAAATTCACCTCCACTGTGGAAGTTGCTAGAACTTCAGCAGAAGGATTCATAGATTTAACCAGTGGCCAAAGTCCGCTTGCAGCTCCTATACCTGCCATAGCGCATGTAGTTAATGTTATAAAATCTCTCCTGCTCTTATTTTTAGTAAGATCTTTAACACCTATACTACGGTTAAGAAGCGATAGAGTTTTCAACTTCAGAAATACTATCTTCAGTGGAATCAGGATCTTCAATTTTCGCTACTGACACCACTTTTTCTCTACTTTCTGTTTTAAACAGAGTGACTCCTTGAGTGCTGCGTCCTGCAATTCTAATCTCATTGACCGAAATGCGAATTAACTTTCCTTTATCTATAATAAGCATTATATTATCACCCTGCTCAACTGGAAAACTAGCAATAACATTACCGTTTCTGCTAGTAGTAAGAATATTGGTGATACCAACACCACCCCTGTTAGTTATTCTATACTCATACGCAGAAGTTCTTTTACCAAAGCCATTTTCGGTAATAGTTAATATAAACTCCTCATTCACTGCAAGTTTTAAGAATAATTCGTTATCTATTCCTAAATCATTCAAAATCTTTTCCAATTTAGAATCAATAGAGTTATTAATTGCAGTTTCCAGTCTTTTTGCAAGTGGAACTTTTAAGTAAAGTTCTTTTGTTTCTGTTGCTACACCTATCCCATTTAATATGGTCATGGATATCACGCTGTCATTCTTTGCAAGTTTGATACCTCTTACGCCATCTGAATTGCGACTTTTAAATTGACGCACATCACTTACAACAAATCTGATACTTTTGCCGAATCTTGTTGAAAGAAAAACATGATCAATTGCATTGCATACTTTAACCAATATTAATTTGTCTCCTTCGTCGAGCTTTATTGCTATTTTTCCATTGCTTGGAATATAGTGAAAATCCGCTAAAGAATTACGCCTTATGTTTCCATAGGCAGTAGCAAAAACTATGTTTTGATTTTCGTCATTTTCACTTGGCAATGGCATGATATTAGTTATAGTTTCACCATCGCTAAGCGGAAATATGTTAACAAGCGCTCTTCCACGTGCAGTTGGCTCTGCAAGAGGTAACTTATAAAATTTTAATCTATAAACTCGACCAATGTTAGAAAAGAATAAAAAGCTAGTATGGGTATTTCCAACAAATAATTCTGTGATTACATCCTCTTCTTTTAATCCCTGTCCTAGCTTTCCTTTTCCACGACGACGCTGAGTTCTGTAGGGAGAA
>NODE_4_length_17519_cov_5.094423
CATAAGTATCGTAACGATTAAAGAGCTAAAGATGCTGATAAGCTCCGACCAAAAGCTAATGTGACATTTTTCATTTCTGGATGTACGCAAATCACCGGTATAGAGAAGTCACCTAACCCACTGTTGTATGACAGAAGGAACAGGGTAAGCCTGTATTTCCGCCTATATGGCAAGCAAACCGCAAGGAACGCTGATGAAAATGCAGGTAAAGGATAATGGAGAAAGCGAATGCCATTTTGTAACGAAATGTATAGAATTTGTAACATTAATTCGCGTGAAAACGAGCAGATTTCCATTTGGTCCCTCGTGACAAGAAACTTTGTTAACCACTTGAGGTAGAGAAGCAGATGACCTTACCCACAGAAATGATGAAGAAATTAGGAATATTTTTTACAAAAAGGACAATACTAACAAAAGAACTTTATTCTATTTAGAATATAAAGTTACAATAAATTTTCCTGTCATCTCCAAATAAATTACATTAACTTAGTATTGTATATTGTTAATAACTTAAATAATACAACCATTTTCAGCAACAAAAACCAAAGGTCTTGAGATACAAGATATTTGTATGGTTACTATGATAGTTCCTTTTTTAAGAAAGTTTTAAATTTCATACCTAACAATAAACAACTTTAGGTTTAAATTTATGAAATCAGTTGTTATATACATCAGCAAATACGAATTTAACTGGTGTTATGGACTTAAATAAATTTACCGAAAAAGCAAAAAGTCTAATTCAAAGTGCTCAAATGAAAGCGTTGGGAGCTGGGCATCAGATTTTTATGCCTGAGCATTTACTAAAAGTGATGCTTGAAGATGAATCAGGTTTAGTTCAGGATTTGATAAACGCTTGTGGTGGAAGTGTGCAAAGTATTTCTGATGCTGTGGATAGCGCAATAAAAAAGTTGCCAGTAATTGAAGGTCCAGGAAGTGGTGGCCTTCAACTTTCAAGAGAAATAGCAAAAGTTTTTGAAGATTCAATTGGTATTGCAAGAAGAAATAAAGATTCATTTGTTGCTGTTGAGCGTTTACTACAGGGCCTCACTGCACAAAAAGATGATACTGTAGGCAAAATTCTGGCAGAGAATGGTGTGACTCTACAAAAACTGAACTCAGTTATTGCAGAAATGAGAAAGGGCAGCAGTGCGGACTCGCCAAACAGTGAGGAAAAATTAAACGCGGCAAAGAAATATACAAAAGATGTTACAGAGCTTGCTATGCAAGGAAAGCTTGATCCTGTAATTGGTCGTGATGAAGAGATCAGAAGAACTATGCAGGTATCACTGAGGCGGACAAAAAATAATCCAGTGCTGATCGGTGAACCTGGTGTTGGAAAAACTGCAATAGTTGAGGGGCTTGCAAATAGAATTGTTGCAAACGATGTGCCACTTGGTTTGCATGATGCAAAGGTCTTAGCTTTGGATCTTGGAGCACTAATTGCTGGCACTAAGTTTAGAGGAGAGTTTGAGGAAAGGTTAAAAGCAGTGATTAATGAGATTTCGAGAGCGGAGGGAAAAATTATATTATTCATCGATGAATTGCACACTTTAGTTGGAGCAGGAGCAACAAGTGGTGCAATGGATGCCTCGAATCTGCTGAAGCCTGCTCTTGCGCGTGGAGAAATTCGCTGTATAGGAGCCACAACTTTAGATGAATATCGTCAGCATATAGAAAAAGATCCTGCACTTGCAAGGCGTTTTCAGCCTGTGTTTATCTCTCAACCAACTGAAACTGATACCATTTCAATACTCAGGGGTTTGAAGGAAAGATATGAGGTGCATCATGGTATAAGAATTACAGATGGTGCAATAATTGCTGCTGCAACGTTGTCCAATAGATATATAACAGATAGGTTTTTACCTGATAAAGCAATTGATTTGATTGATGAAGCAGCAAGCAGGGTGAGAATTGAAATGGATAGCAAGCCTGAAGTTATTGATGAACTTGAGAGAAAGGTTATACAGCTAAAGATTGAAGCAGAGGCTTTAAAAAAAGAAAGTGATGAAAATTCTAAACAGCGTTTAAAAAAGATAAATGAAGAGATCGAAAATCTAAACAGTAAATTTGCTGACTTGAACAGCAAATGGCAGATGGAAAAGAATAAAATAGCTAGAATACAAGAAACAGCCGAAAAATTAGATAACGCTAGAAAAGAGTTGGAATTAGTTCAGCGTAGTGGGAATTTGGGAAGAGCAGGAGAGCTGATGTATGGTGTGATTCCTCAGCTTGAGAATGAATTAAAAAATCAGGAAAAAGTTACTGATAGTTTCTTAAAGAAAGAAGTGACTGGAGATGATATTGCAAACATTGTTTCAAAGTGGACAGGAATTCCAGTTGATAACATGATGCACAGCGAAAAGGAAAAACTTCTCAACATGGAGAATGAAATAGGAAGAAGAGTAATAGGGCAGAAAGATGCAATAGAAGCGATAAGTAATGCAGTTAGGCGCTCTCGCTCTGGTGTGCAAGATACTAATCGACCTTTTGGTTCATTCTTATTCTTGGGTCCAACCGGAGTTGGAAAAACAGAATTGGCAAAAGCCCTTGCTGAATTTCTGTTTGACGATCAATCAGCGCTTTTGCGTTTTGATATGTCAGAATATATGGAAAAACATTCTGTTTCAAAGTTAATTGGCGCGCCTCCAGGGTATGTTGGCTATGAACAAGGTGGCAGATTAACTGAAGCAGTGAGGAGAAGACCATATCAGGTAATCTTACTTGATGAGATAGAAAAGGCAAATCCAGATATATTTAATCTATTGCTGCAAATCTTGGATGAGGGGAGACTCACTGATAGTCATGGCAAATTGATTGATTTTCGCAATACCATACTGATTTTAACTTCTAATCTTGGTGCTGAGATAATGCTAAAGGGGATTGCTGAGTCTGTAAAAGATGAGGTAATGCAGATAATTAAATCAACATTTCGTCCAGAATTTTTAAACAGACTGGATGAAATTATTATATTTCACAGTTTAACCAGAAATGACATCTATAAAATTATAGATGTTCAATTTTCTTATTTACAAAAAACACTTGCTAAGCGTAAACTGAGTATAAGTTTGTCGCAGGAAGCTAAAGAACTAATAGCACAAACTGGCTATGACCCTGAATATGGAGCAAGGCCCCTAAAAAGGGTGATACAAGAGTGTATTCAAAATAATTTAGCTAAATTAGTTTTATCGGGGGAAGTAGTAGAAAATGATGAACTAATAGTGTACGCTCTTGATAATGAAATCTTAGTTAAAAAGGTTTAAGTTCACTGTGTATTTTTGTTTAAAAAAATGTGTATAGATCATAATGTTGACACTGAGTCTTTATTTAAGTTAGCTGATCAAGAAAATCAGCAAGATAAAGAAAAAATTAAAAAATTTATTAAGTATTTTTATAGTTTTGTTTATAAAAGCGACCTAAAAGCCAATGATAAGTTTTTGCTATATATTGTAAACGATGCTTACAATTTTGTTTCTCAAAAAGAGAAAGATGAAAGTAAGTTAGTAGTAAGTAATATAGATGATATACCAGGAATAGAAGGCGATTTTACCACGATTAAGATAACAAACGATGATATGCCATTTTTGGTTGACTCCGTTATTACAACTATTAAGTCGCACGATTTAACCATATGCTATTACAGCAACAGCATAATTAACATTAAAAGAAAAGATGGCCTAATAGATGAGATTTACCCTTTGGAAGAAAGTAATGGAATAAAAGAGTCAGTTATATATGCAATTATCAAAGGTATAAGTGACAGTTTTGTTAATACATTAAAAGAATCTCTACAAAAAACGCTGAAAGCAGTTAATTGTGTTGTGAAAGATTGGCACTTAATGCTTAAGAAACTTGATGAGGCAAGTCTTTCTGTCATCCCAGTACTTGATACTGGGATCCAGGAAAAGGACACGTGGATTCCAGTGTCACGCACTGGAATGACACCAGACCGAAATCAAGAGCAAAAAGATTTTCTAGTTTGGTAAAAGAATAATAATTTTGTATTTCTAGGTTATCAAGAATATATTGCTGGTAAAGATGAAAAACTCGTCTGTGATGGCAAAAAGGACCTTGGCCTGATGAGAGTAGGTCAAAGTACGTTGATTCCTTCTGCAAACCTTGATTCCCTATACATATTGAGATCAGATCTAATCTCAATAGTCCATCGGCGTACATACATGAATTGTATAGGAGTAAAAGAATTTGATGACCAGGGTAATGTAGTAAAGGAACGGCGTTTTTTCGGGCTATTTACTTCTGTAGCGGAGGTCCAAGATATTCGAACTATTCCAGTAATAAAATATAAAGTTAAAGTTATAGAAAAAAATGCAGGATTTGTAACCGGGGGCCACAACAATAAAGCTTTGATTTCTATTTTGCAAGTGTTCTCTTGTGATGAATTATTCCAATAAAATGAAGACGAATTATTTAAAATTTGCATTTCGATCATGTCTCTTGCGATTAGGCCAAGGGTCAGATTATTTTTAAGAAGAGTCGGGGATTTTATTAGTTGCATAGTGCTGATACCGATGCGTTATGCTAGCGCTAGGCTAATGTTCAAGATACGTGACATATTGAAGGATGAGACAAGTGCAGGAAGTTCAGATATTTATAACAATCACATTATCAATGAATATGATTTGATGAAATTGCATGTAGTGCTAAAGACCAAAAATGCTAGCGTTCTTGATGATGAAGTTTTGCGTATCGAAAACAAATTAAGAAACATTACAGAAAAGTGGGAAGATCGTTTTATAGACAATTTATACAATACTTTTAGCACTGTTGAGGATATATTCATCCGTTATTGCAAGGCATTTCCAATAAGCTATCAAGAGAGTTTCGAACCTCATGACGCATATTACGATATTTAAAAATTGGAGATAGTGAGGAAGAAAGGAGTTAGCGAGGTCGATTTAAGACTTACTCGTGATAATCTTAATTATCAATTAAAGGTTTATACTCCAAACAATGGAGGCCTTGAATTATCGAAGATATTAAGGATCACTAAGAATTTGGGAGCTAAAATTCTATCTCATAATGGCTATTACATAGAAATTAACGGTGGAATATGGATACACCATTTTGTGTTGTCAAGAGTCGATGAATTAATAGACAACATTACTCTAAAAGAGCAATTTGAAATAACACTTGCGAAAGTGTTTAGCAAGGAAATTAAAAATGACTATTTCAATAGTTTGATCATTATTGCTGGGCTCAAGTGGAAGGAAGTGCTTCTGATTAGAGCGCTAAGTGCCTATCTAAAGCAGACGTCATTTAACTACAACCCAGAATATATCCAAAAGGTAGTCTCAGAGTATCCAAAAGTAGTAAAGTATTTGATACAACTATTTCATGCAAGATTTGATCCTAACATAGACATTGATAGAGCAGAAACTACGGACATTGTCAGAGAAAAAATTGAGGAACTTCTAAAAGAGATCAGCAATGTTTCACATGATTACGTTTTGCGCTCGATATTTAACTTGATAATGGCTATTTTAAGGACCAGTTATTATCAAGACGATAAACCATATTTATCTACAAAATTTGACTCAAGTAAAATAAATGGTTTGCCTGATCCTCGTCCGTATCGCGAATTGTATATTTATTCAAACCTTTTTGAGGGAATACATCTAAGAGGAGGGAAATTAGCCCGTGGTGGCTTAAGGTGGTCGGATAGGACGGAAGATTTTCGCACTGAAGTTTTGGGGCTCATGAAAGCTCAGATGACAAAAAATGCGGTTATTGTCCCTGTTGGTGCAAAGAGTGGATTTGTAATAAAGCAAGCTTATAAAGATAAGAATATTTTAAGAGAGAAAAGTGTTGAGTGCTATAAGAGTTTTATTAGAGGAATGCTTGATATTACTGATAACGTGGTTGATGGTGAAATAATTCCACCAGAGAATGTGATTAGGTATGATGAAGACGATCCATACTTGGTAGTTGCAGCAGATAAAGGCACTGCTTCATTTTCTGATTATGCCAACCAGATAGCCTCTGAATACAATTTTTGGCTTGGCGATGCATTTGCATCTGGTGGATCAGCAGGTTATGATCACAAAAAAATGGGTATTACAGCCAGAGGTGCATGGATTGCAGCACAGAGGCATTTTTGGAAAATGAATAAGGATATTTACCAGGATACAACTGTTATTGGAATTGGAGNNNNNNNNNNNNNNNNNNNNNNNNNNNNNNNNNNNNNNNNNNNNNNNNNNNNNNNNNNNNNNNNNNNNNNNNNNNNNNNNNNNNNNNNNNNNNNNNNNNNTTTTGGAAAATGAATAAGGATATTTACCAGGATACAACTGTTATTGGAATTGGAGATATGGCTGGCGATCTATTTGGAAACGGTATGCTGCTTTCAAAAAATATACATTTAATCGGCGCATTTAACCATATGCATATTTTTGTTGACCCAAACCCTGATGCAGAAAAGAGTTTCACAGAGCGTAAACGTCTCTTTGAGTTACCATTTTCAACTTGGATGGATTATAATAAAGATTTGATTTCTAAGGGTGGAGGAGTATTTGAGCGTAGCAGTAAGCAAGTAAACATTTCTCAAGAAATAAAAAAGTGCTTTGATATAACAGAAGATATGCTACCTCCAAGTGATTTGATTAGATATCTATTGAAAGCAAAAGTGAACTTCATATGGAATGGAGGAATTGGCACGTTTGTTAAGGCAAAGAGTGAAAATCATAGCATGGTCGGTGACAAAGCAAACGATGAGTTAAGAGTGAATGGTAAAGATATTAGAGCTTCTATGTTTATAGAGGGTGGAAATCTTGGTTGTACACAGTTTGGAAGAATAGAATATGCTGAAAAAGGTGGATATATCAATGCAGACTTTGTTGATAATTCAGCCGGAGTGATATGTTCGGACCTTGAAGTTAACATTAAGATTGCATTTGTTTCAGCTATGAAAGCAGGGGGTATTTCTTTAGAAAAAAGGAATGAAATACTGGCAAGTATGGTGGATGAAGTTGCATCCAAAGTGCTTGAGAACCACAACAAAATTGAAACAAAAGCATTACTTCTTGAGTGTTTGCAAGCTAAAGAGAGATTGGAGCAGCACCACAGGTTACTGCTCAGTTTAGAAAAATCTGGGCTGTTAAACCGAAGCGTAGAATTTCTTCCAACTGAAGAAGAGATAGCAAGGATGTTAACTGGTGCAGAAGGTTTCAGTTCTCCTCAGCTCTCTGTTCTAATGTCTTATGCTAGAACAGCAATAAAAAATGAAATTATACATTCCGATCTGTCTGAAAAAGATCTTATATCTCATGACTACTTGCTAGGTTATTTTCCTAAAAAGATGGTAACAAAGTTTAAGGATTTCATATTAAAACACCAACTTCGTAGAGAAATTATCTCTACTTGCATTGCAAATGATGTAGTGAATAGAATGGGCTGTATATTCATCAATAATTTGGCTGAGAACACTGGAATTAAGATACAAGAAGCGGTTAACATATATATTGTTGTTAACCACCTGTATGATTTAAACAGCCTGTGGCAGAAAATTGATGAATTGGATGGAAAAATTGATGTTAACTCATACTTACAAATAGTGAGGAACGTGCAGAAATTTATTGGCAGAGTATCATTTTGGCTAGTGAAAAATCTTGGCAAGCTTAGCTTTGTAGAATTGGATGATGTTACAAAATTTAAAGATGCAATTGAAACTTTAGGCCAGAACTTAACTGATGTTTTAGATGAACACCTATTAAAGATCTATAGCCATGGATCAACTTCTTTAGTAGAACTTAATATAAATAAAGATCTAGCAAAAAAAGTTGCTGATCTATGCGTTCTTGCTTATGCACTGGACATTATATCTGTTGCTGAACAGACATCTTTGTCCATTCTTGATGCTGGTAAAATATACTTTGAGTTAAAGTCGCTGTTAAGATTCGATCTGATTAGAACAATTGCCATCAAGATGAAAAGCCGCTCTTCTTATTGGGATCGCAGCTTAGTTAATGATTTATTGGACGATTTAAGCAATTACCATCACAAGCTAGCTGTTAAAGTCATAAAAGCTACTGATAACCCTGAAGATAAGGTTCAAACCTGGGCTTGTAATGATAAGGACTACATAGAACGTTATAATAGTTTTTTAGATGAGATGGTTGCTTCTAAACTTGATTTAAGCAAATTAATATTTATAATCAGAAGGATTAAAGTACTTGCTTCATAGGAAAATGTTCAATACAGGTCTTTCAGAAATTTTAGTTGTAGCTTTAGTGAGCATAATTGTTCTTGATAAAAATAAGGTGCCTGTATTTATTGATCTTATTAGGAATGTGTATAAGTATCTTATGATTATAAAATCAAAAGCTAGGAGGTTATTGAAAGACGCAGGAGTTGAAGACTTATATAAAGAATGTAATGCTGAGAAAGTAAATTACATAATTGGTAAAAATGGTAAGCTTTATCCTACTTATGATATAGATAATACATCTAAAGATAATGACAGCAAAGATTCTGGTAGTAGATGATGTACTATCTAATGTCAAGCTTTTAGAAGCTCGACTAAAAGCAGAGTACTATACGGTTATCGTAGCTCATGATGGTGAAGAAGCTATAGATTTAGTAGCAAAGCAGCAGCCCGATATTATATTACTTGATATCATGATGCCAAAGATGAATGGCTTTCAAGTTTGTAAGGAGCTAAAGAGTGATCCCTTGACAACCCATATTCCAATAATTATGGTAACTGCGCTGCATGATACTCATGATAGAGTGCAAGGTATTAATGCTGGCGCGGATGATTTTCTGACTAAACCAATAAACGAAACTGCTTTATCTGCACGAATTAAGTCTCTCACACGCTTAAAGATGATTATTGATGAATTGCGTTTGAGAGGAGAAACTAACGCTGAGATTGGTGGAGTCGCAGGAAACAGTATTATGGATTATTCCAATCAGATTTTTGATGCTAACATACTTGTTATAGATGAGGATGTTCATCAAGCAGAGCAGATATATAATATATTAAAGCAACGCTTTAGGTCAATTAAAATACTGAGTGATCCAATGGAAGCATTGAAGGTTGGTATTGAGAATGGTTACGACCTGATCATTTCTGATATGCAATTTTCAAAAACTGACGGCTTGCGTTTGTGTTCTGAGTTTCGTAGTAAGGTGGAAACACGTTATACACCAATTCTGATTCTTTCTGAGGATTATGATAAAAACAATTTAGTAAAAGCACTTGATGTAGGTGCTAATGATTATTTAACAGTACCTTTGGATGAGGGTGAGCTAATAGCAAGGGTTAATTCGCAAGTAAAACGCAAAAGATATCAAGATGCCTTGAGAATGAATTTATTTAATAATGCGGAAATGTCTATAAAGGACCCATTAACTAACTGTTATAATAGAAGATATTTTGATGCACACTTAAGAAACATTGTTAAGGACTCTGTGGAAAAGGATAGAAGGTTGTCTCTTATGATACTTGATATAGACTATTTTAAGATAGTGAATGACAGTTTTGGGCATAGTGCTGGAGATGAACTTTTAAAGCAAATACAGAAAAGAATTTCTGAAAATATCAGAGTGACAGATTTACTAGCTAGGTTTGGTGGTGAGGAGTTTGTTGTTGTAATGCCAGATACCAATGTATCAGATGCGTATACTATTGCGGAGAGAATACGAAAAATTATTGCTAAAGAACCTTTTGTACTTGCGGATAAAAATACAACCCATAATGTAACTGTGAGCATTGGAATTGCAGAAATGCAAGGATCTGACTTTGATGATATTAAAAAATTTATAGTACGTGCTGACAGATATTTATATAAAGCAAAAAACAGTGGTAGAAATAGAGTGGTTACTGGCTATAGCTAAAGTGGCTTAAGTTTACCGACAACCGTCATTCCACTACTCGTGAGCGGAATCTATGCTGAGATACCGCGAATGAATCGCGGTATGACGTGTTGCTTGGGTTAGCTATAGATTTCTGAAATGATTTCAAAAAAATGATAACTAAGATTAAAGCGACAACATGAGGTTTCTCAGCTCTGGAAATTTCACGTTTAACTGCAAAAATAGATCCTTATTTAAAAAATATCCTGTGACTTTCAGTCCTAACTGAAATTCTTGGAATGAGTAGCTGTTTTGTAGGGTATTATTGTATACATCATGCAACATTTGTGGAAAAGGTAGGAGTTTATCTGCATAATAATCTCCTACTTTTTTTGACACTGCTCTACCAGTTTTTGGAGAAATAAATTGCAGATTTTCCTTAACACCTGTTACAGCGCATTTGGATAAGTCTAACTTGAATCCCAATTGCGTAAGAAGCAGAAGCTCTAAGTTAAGATAATGGCTTTGCCAAGACTGATTGTTGTGTTTAATTACATCGATGAAATATCGAAAATTGTCATACAGTATGGCACAGGGTTCACTTTCTGGAAGCACTTTTTCTAAAATAGAGGAGAAAGAAACAATAGTAATGCTTTTTAACCTATCTTGAAAGAAATGATGGAATGGAGATTCGATTAATTCGCACTTAAAAAAACCTAGATTTTCAGGTAACTTAGCACTCCATTCTGCATGTAATAGATTACTTATCTGAAACTTATAATTGCTATTGTTTGTTAGCTTAGTTAATCCCCTGCGCTTTCCATGACTTTTTGTAAACAGAGAAAGAATTAAGTTTTTATCGCCGTATTTTTTAGCAGCTATAATGATGCCTTCATCTTTCCATCTCATTTAGAGTGTATTGACCGTATGATATTATAGGATAGTACACCTAGAGCTTGTAATCCATAAAAATCACTTACTCCGTTACTATTCCAAAGTTTCAAGGCTATGAGAGAGTAAGTTATTGGCTGCCACTCTTCTTCCTGAGCCTCCATGCTGAGCTTTTGGTTTGCTAAATAATTGTTTGAATGATTTTAGTAACCATTACTTTTCCTTATCTGAAATTTTGGATAATTCAGCTTCTAATTCTTCTATCGTCGGTAAAGCTGTTTTTATGTTCTCTGGTAGATTTTCAGTTATTCGATATTCCGCTAATCCTATTGGTTTATTTATGTCTTTGAGTGTATATTTAGCAAGTACATCGTCTTTAGATTTACATAAGATTAACCCTATAGAAGGTTGATCTGTCGAGTGCTTCAGTAAATCATCAACTGCAGAAAGATAACAATTCATTTTACCAGCATATTCCGGCTTAAAATCCTTATCTTTTAGTTCAATCACTACGAAGCAACGTAACTTTAAATGATAGAATAATAAATCAATATAAAAGTCTTTATTACCAACATCTAAATGAAATTGTCTACCAACAAATGCAAATCCTTCACCGAGTTCTAACAGAAATTTTTCCATATGCCCTACGAGTCCTTTTTCTACTTCTCTTTCATGAGCATCCTTACCTATACTTAAAAAATCAAAAATATACGGATCTTTTAATGTGTAATGTGCTAGATCGGATTGTGGAGATGGTAATTTTTCTTTAAAATTAGTTATTGCTTTTCCTTGACGTTTATGTAGTCCAAGTTCTATCTGCATCACCATAATGTTACGTGACCAGCCATGTTCAATAGCTTTTTTTACATAAAATAATCTTATTTCATGACTTTCTATTTTTTCCAAAAGAGTGATATTGTGATACCAAGTTAATTGTGCAAGAGGCTCCTGCACAAATTCAACATCAGGATATTCTTCGGCAAACTTACGCATATACTTCAGATTTCTCGTGCTAAAGCCTTTCATTTCTGGAAATGTACTTCTCAAATCCTTACTTAATTGATCAATTACCTTAGCTCCCCAGGTATGTTCTTTTTGGCGTTTTAGGATCTCTGTACCAATATGGTGGTAAAGCAAAATAAGCTTACTATTTACTGCAAGTGCTGCCTTATAACGGTTTGTTGCAATACGATCTTTCAACTGCTCTAAAAGTTCTGTATATTCTTTTCCTATAATTTTTGTCATACGGTCCCTTTTAATCCATTATACAATTCTTTGTCTGTCGAGAAGACAATCTTTCGCTTGCCTGCAACTTTGAAGGGATTCCTTATTGACTTCAAAGTTGTCCATCAACTAAAATATATTGACTTTATGTGCAATATTAGCTTTAAACCAGTAAAACAAGCTGCTTAACATATGCGTTTTTTCTATTCTAATTATATTCTTTTTTTGTCTTTATAGTGTTTTCTGCTTTTTTCGTTACCTTCAACAAAAGCCCAAACGAATGATACGTCAGTTGTTCCTATACCACAAAGGAAAAAAGAATTGGTTGAGCACACTGTTGTAGCACAACCGAGGCAAATTATCGAAATGCAAGAAGAAGTCATTATTAACGAGGGTAAAGAATTCATTCCAATTCCAAAAAGAAAAAAAAGTGTAGAGAAAAAACTAAGAAGGGATGTTAGAGGGGCAAAAAATGAAATAGGAAACGAAAAAAGCGTTGAGAGCAAAAAGGATGAATTAGTTGTACCAGAAATTATTATCTCTATAAGAGACAAGCTCACAAAATGCTGGAGCATTCCTGAAAGCATAGCTTACAAAGAAAATTTTAATATAAAAATTAACTTATTGTTATCCAGTCAAGGCGAGATAATTATGGCGGATGTAGCAGACAGTGATTCCTATCGAAATAATCCACTTTTCAGGTCGATAGCAGATAACGCAATGCGTGCAGTATATAAATGTAGCCCATTAACCGGCTTGCCTACTCAGCACCACCACATTTGGCGTGAAGTAACACTAGACTTTATTCTATAGCTAAAGTAATTCTATAATTTAATAAGCCCACTGTATCCGCTCAGGATAGCAGCAAGGTAGTATAACCATAGAGTAAAAGTGAGTTTACAACAAATGGTGTCATCCCAGTGCTTGACACTGGGATGACGTTATACGGTTCTTGGATGCAAAGAAGAGTGAGAAAAACTCTATAGTTAGCAAACTTTCAATCAGAAACAGCCAAAGATCTCTCTAAGATGTCAGTTTCTTTTGTATCTTCAACTTTACCGTCCTGGTCGAATGAAATTTGCAGAGACTTACTACTATACTTCCTTTTTCCTAAAAAATTGGCTTGTTTAATTTTATATGAGACATAGTACCAAACATTGTCATCGAACTTTGATACTAATGTTGGTGATCCTAAAGTGTGAACCACTTTTTCTTTATCGTCACCTACTTTTATCTTGCTCCACAATTCAACACTAATGCCAGGAGCTCCGTGATTGTGAATAGTGTGAGTGCAGCTCACTGTGAATAATAAAATAAAAGATATTAATACTCGCATTTCTGTTGATAAATTACTTGAAGCTATAATACACTAATAAATTATCTGCCGTCAAATTTCAAAAAAGTTAAATTGACTGATTCTCAATATCACTTAATATAATATTTACTTTAGAAAATAATAGGTGTCTTATGTCATTGTTAAAAGCAGATCCAATATACAAACCTTTTAATTACCCTTGGGCGTATGATGCGTGGCTGCAGCAACAAAGAATCCATTGGATACCTGAGGAAGTTCCGCTTGCTGATGACGTAAAGGATTGGAAAACTAAACTTTCAAACGTAGAGAAAAATCTACTAACTCAGATTTTTAGATTCTTTACTCAGGCAGACATTGAAGTAAATAACTGCTACATGAGGCATTATTCAAATATATTTAAGCCAACAGAAATATGCATGATGCTTGCAAGCTTTTCCAATATGGAAACTATACACATTGCAGCTTATTCTTATCTTTTAGACACAATTGGCATGCCAGAAAGCGAGTATCAAGCATTCTTAAAGTATGATGCTATGAGAAAGAAGTATGAATACATGTTAGAATTCGAGGAAAGCAAAAAACACGATAAAAAACATGTAGCTAAAACTCTAGCGGTGTTTGGTGCATTTACCGAGGGGTTGCAGTTATTCGCATCATTTGCAATTTTGCTCAATTTTCAACGCTTTGGAAAAATGAAAGGCATGGGACAAATAATTGCCTGGTCAGCCCGTGATGAAACTTTGCACACCAATTCAATTATTATGTTATTTAATACATTTATTAAAGAGAATAATGAAATTTGGAACGATGAGTTTAAAGAGGAATTATATTCTGCATGCCGCACTATTGTTGAGCTTGAGGATGAGTTTATAAAGCTTGCTTTTAATTTCGGAGACGTTGAAGGACTATCTGCAGAAGAAGTGCGCAATTACATACGCTACGTAGCAAACAGACGGTTAATGCAATTAGGTCTTGAGTCCATATATGATGTTAATGATAATCCTATTCCGTGGCTTGATGAAATACTAAATGGCGTGGAACATACGAATTTCTTTGAAAATAGAGTAACAGAGTATAGCCGTGCAGCAACTCAAGGCACATGGGAGGAGGCTTTTACTGAAAACGACACGAATAATAAGTGAGTGCTAATTTCACTCTTCTTTGTCATTCCAGTGTCAGCTACTTTCATTACACCATTTGCTGTGCAGTTTAGACAGTTTTGCTTTACTTAACAACTAACTCACCATATATATGTCCATAGGACATTGGTATATAACAACGTGCTACAAATATTAATCTTACTCACGGTCATCACTTCAGTTGCATTCTTTGGTCATTTAGTTCCAATGGAAGCAAAAACCTTCTTGTACTCAACGAGCCTGAGTATAAAAGAGGTTTTGCTATTTATAATGCCTTTTATTATTTTTGCGTTAATCTTTAGCAGTGTTAACAATCTTAAGCAGTCAGCTATAAAGTTCATATTGTTACTTATTATAATGATCTTCTTGTCAAATCTGGCTTCAAGTTTAATAGCTTATTCTGTTGGGCATTTTATCATACAAAACACTCATTCAATAGAAGATATAACGTATGAAGAAACAATTGTTCCCTTATGGTCGTTTAGGCTGCCTGCATTGCTTTCTAATTTTTATGCCCTTGCCTGTGGATTTGTGTCCAGCATAGTAGTGTCCACACTGCTACCCAAGAAAAGCAAAGAGCTTTCGAACAAAATGTTAGATTTAACTCTCTTTATTTTGAAGACGTTTTTGACGCCGATTATTCCAATATTTGTACTTGGGCTTGCTTTAAAAATGCAGCATGATCAAGTTTTATCTATAATATTTAAGGATTACTCAATAATTTTCATTATTATAGCATCTGCAATCTACCTTTATGTTTTCCTCTTATATGGAGCAGCAAATTCATTCAAGATCACAAGCTGGATAGCTAGTATAGGCAATATGATACCGGCATTTATTACTGCAATGAGCACAATGTCTAGTAATGCAACTATGCCACTTACTCTTGAAGGAAGCAAAAAAAATGTAAAGCAACCTGACATAGCATCGTCTGTTGTACCAATAACTGCTAGCTTTCATTTAGTAGGTGATTGCTTTTTTATTATAATATTATCAATGATAATTGCCTCCGGTTATTCATTATTCACAATAGATTATGTAACTTTTCTTCTCTATTTTTTGTTATTTAAGTTTGCTATCGTGGCAGTGCCGGCAGGAGGAATTATGGTAATGCTACCTATTCTTGAGAAACATCTCAAATTCTCTCCAGAAATGCTTTCGTTAATTACAGCATTGTATATAGTGTTTGATCCAATAATCACTTCAGCAAATGTTATGGGTAATGGTGCCTTTACTATGATGTTTGCAAAACTCTATGATAAGCTTAAGTAATGTCTATTTTAGCGATTGATACTGTAGGTATTGGTAGTTCAATAGCAATAGTTGATTATGATGGTAATTGTTTTGTAGAGCGCAATTCCGCCAGCAATAGTCATGCAGAATCATTTTTTAAAACTTTAAATACTTTATTTAATAAGCACAATTATAACTACGATAAAATAGATCATTTGGCGGTAGTAGTTGGACCAGGAAGTTTCACTGGAATTAGAGTTGGTATATCAGCTGCACAAGGTATAAATCTTGCTACAAATAAGCCGTTATACGGGGTTAGTGCGCTGGAAGTTCAAGCCTACGCAATATCTTTGCTTTGTGCAAATAGCAAAAAAAATATCAGAGCTATAATCAAAAATGCTCAAGGGTTTTATACACAGTTATTTGATTTCAATTTATTGCCGCTGTCTGGTCCAACTGCAGCATGTGACCCTGGTCACGCTACAAGCAGTACACATATGGATTGCAATTTAAATGCTAGCCATGCAGGGCTATTAGTTCATTATAGACTAAAGAACAAGCAAAAATTAAATGAAGTTGAAGCTCTATATTTAAATGAGCCTCAGTATATGAAATTGCTATAGACTATTTTTTTGCATACACGCAATTTGGCTAAGCTTGTGCATCTGGTTTACTATCTCTTGAGCTACTTCTTTTATACTCATATTTGAATTTTCTATCTCTATAGCACTCGGTGGTGTAAATAAATTGTTAATCCTACATTGCTCTATCATGCTATTTAGATTAATCACCTTCCTATTTTTTCTTTGCCTTTTTAATGCAATACGCTTTTGTAATGTCGGTAGATCACACCTAAGTACCACAGGAAGGATTTCTGTGTTCATTTTTTTACTAAGCCTTACTATTGAATCATACATCCTCATGTTCTGGTCATTATTTTCCATCAACTCATCAATAAATATGTAATTTTTTGAGTGAATCGGATAATTTTCTATTACCTGAAGCATAATTTGCATAATGCCATATATTCTATCTTGAACTTCTTTAGGTATTTGATCACGTTCAAAGACACCATCGTATATAGAGCAAGCTTGAACATTGTTATAGAACTTACTATTTACAATTAATGCGTTTATCATATTAGATAATTCTATTGCTGTGGAAAGTTTACCACTTCCCGAAAGACCAGAAAGATATATGAAAAATCCTGCTGGCTGTTTTTTTGTGTTAATATTTACCATATTATTTTCAATCTTGAAACTTACATTTATAATAACATAAAAATGAAGCTTTAAAACATATGAAATATTATATAGAAAATTATTTTTGTAGTTAAGATATTATGTAATTTAAAAACATAAATTCTGTATATAAACTCTATAATAACGATAACTATTTTTAAGCAAGCTACAACACAAAAGTGTTTGGTATTCAGAAAGCAAGACAGAGTGGCATAGACTTATTAGTTTACTACAAGTCTCTTTTCGCGTATAAACCTTCAGAAGATTCTAACAGAGGATTGTGTTGTTAACAAAGAGCAGAGTAAAAAGGGATCTAGTCTATGCCTATCAGATTTTGTCCTACCTTAAGTTCGATGATCATACATATACTCACCTTTCAGTGCGTTCTGAAGATCAAAAGTCGTTTTATATTTATCCGTTTGGTATGCGTTTTGATGAAGTAGATGAACGTTCGTTAATGAAAGTATCATTTGATGGAGATGTAATTGAAGGCAAAGAATATCAATATAATAGAACTGGCTATATAATTCATGGTTTTGTTTATCAAGCAAGGAAAGATATTCAAGCAATTTTTCACTTGCATACACCTTCTATTGTAGCGGTTTCTTCTCTCAAAGATGGGCTGCTTCCTATAAGTCAATGGGCACTGCACTTTTACAATAAAATCTC
>NODE_5_length_15049_cov_4.198746
GTTTAAGAAATTTACTAAGCAGAAAAAAAGACAAAGAATCCCCGAGTTAGCTAGTCTTTTACTATCTCTGTCGAGTATTGGCATTTTTTGATGTCTTGTAACGCTTTATAAGCGCGTTCAGCTTATTTAGATAAAAATCTAGATGTAGATGAAGTTTTGTAAAGACATACAGTATCTATATACTGCAAAAAATTGAACATAAGACGCCGATACATTAAGTAATCCTTACCTTTTAATCTGCAGATTGGCGAAAGCAAATACAATAGCTTCACTATCATGATAAGGGAGCTGGCGGAGTTTGTCAAGTAAGTTTTTGTATTTTAATTTTAGAATTTTATAGGCTTTTGTTCTCATGAAAATTATGTTCTCATAAGTAAATTAATGTTATCCTTTTTTGTTGATCTAAAGTTTCTTATGTTCATACACTTACGTGTTCATAGTGTTTATTCGCTGCTTGAAAGCTCGGTTAAAATTGAGGAGCTGATCAGCCTTTGTTTGCGAAATAAAATGCCAGCGGTTGCAATTACTGATTCAGGTAATTTATTTGGTTCACTTGAGTTTGCAGAATATGCGGCAAGTAGGGGAATACAGCTAATAATAGGATGCAATATTATAGTTAAACATTCAGAACAAAATTTACCTATATTATTGCTTGCAAAAAATGAGCAAGGGTACACTAATTTAGTCACTTTGGTGAGTGAGTCTTTTAGAAAGCGCAAGAATAACAGCGATATTCCTTACGTTGATTTTGATGAGCTATTGAATTTAAGGATGGGTCTGATCGCTTTAACCGGTGGATTTTTGGCTCAACCATTGTTGGGGCAAGATAAAGAAACGGTTGAAAAACTGCTTTCAGCATTCAATGGTCATTTATATGTTGAATTGCAGCGTCATGGGCTGAATAAAGAGCTAGAGCTTGAAGAAGCTTTGATAGACTTTGCTTATCAGCGCAATATACCACTAGTTGCAACGAACGATGTGTTTTTTCCAAATAGGTCTGACTATGAGGCTTATGATATATTAACGTGTATATCGGAGGGGAGTTATGCCCTGGAGAATAACAGAAAGAAGTTAACTACCGAGCATTACTTCAAGTCTGTGGCAGAAATGGAGGAGCTGTTCAGCGACATTCCCGAAGCAATTCATAACACTTTAGTGATAGCTAAGCGGTGCTCTTACATGCCAAGAAGCAGGCAGCCTATTTTGCCTAAATTTCCTTGTCGAGAAAATAAAACTGAGAATGAAGAACTGAGGGAGCAGGCAGTTGCAGGATTAGAATTCCGTATTGCGAATGAGACAGACATAGACCTTAAACAATACTACGATCGGCTGAATTACGAACTGAGTGTGATAACTTCGATGAACTACGCTGGCTACTTTTTGATAGTTTCTGATTTCATTCGTTGGAGCAAAGCAAATGGCATTCCAGTTGGTCCAGGAAGAGGCTCTGGTGCTGGATCAATTGTTGCTTGGGGCTTGCAGATTACAGACCTTGATCCAATAAAGTTTGGCCTAATATTTGAAAGATTTTTGAATCCTGATCGTGTATCGATGCCTGACTTTGATATCGATTTCTGCCAAGAGAAAAGGGACCTGGTTATTGATTATGTTCAGAAAAAGTACGGTTATGTTGCTCAAATAATCACTTTTGGAAAATTGCAAGCAAGGGCAGTATTGCGTGATGTTGGTAGAGTATTGCAAATGCCTTACTCTCAAGTGGATAAAATATCTAAAATGGTTCCATTTAATCCAGTAAATCCTGTAACTTTATCACAAGCGATAGAGTTTGATCAAAACCTGCAGAAAGAGCGGGATAGTGATGAGGTAATTGCAAAGCTTCTTGATATATCGCTAAGGCTCGAAGGAATATATCGTCACGTTTCAACTCATGCTGCTGGAATTGTAATATGTGATCAAAAGTTGGAACATTTTGTTCCTGTGTACTACGATCCAAATTCGGCTCTGCCAATCACTCAATACAGCATGAAATATGTGGAGAAAGCTGGGCTAATAAAATTTGATTTTCTTGGGCTTGGTACGCTAACGCTAATAGATCATGTATGTCGTTTAATTAATCGTGATAGACAAAAGATCGATATTTCTTCAGTTCCTTTAGATGACCAAAAAACCTATGAGATGCTCTCAAGCGGTGATTCAATTGGAGTGTTCCAGCTTGAAAGTTCGGGAATGAGAGAAGCTTTAATTAAACTAAAACCGGACTGTATTGAGGATATTATCGCTTTAATTTCCCTTTATCGTCCAGGACCTATGGATAACATTCCAACTTACGTTGCAAGAAAGCATGGACTTGAGAAGCCAGATTATATTCATCCGTTACTTGAGGAAGTATTAAAAGAGACATTTGGGGTAATAATTTACCAAGAACAAGTGATGGAAATAGCCCGTATTCTTTCCGGGTATAGCTTAGCGGAAGCAGATTTGCTGAGACGTGCTATGGGTAAGAAAATCAAGGAAGAGATGGATAAACAACGTGAACTTTTCATCCAAGGGGCAACGAAGAATGGCGTTGATTACGACAGGGCAAGTTATATCTTTGACCTTGTTGCAAAATTTGCTGGTTATGGGTTCAATAAATCTCATGCTGCAGCATATGCGGTGATATCTTATCAAACGGCTTACCTTAAAGCTAATTATCCATTAGAATTTTTTACAGCACTAATGGATCTGAATATTGATGATAGAGATAAACTGAATTTATTTTATCATGCAGCAAAGTTTAGTGGCGTTACCGTTCTTCCACCTGATATAAACAAGTCTCAAGCTGAATTCTCAATAGAGGATGAACGCATACGTTATGGTATTGCTGCCTTGAGGAATGTTGGTTTTTCTATAGCGGAAGGAATAGTGAACGTACGTTCAAGCGCTTGTAAGGACATATGGGAATTCATTCAAAATTCAGGTCATATAATAAATAAGAGAGCGCTAGAAAGCCTGATTAAATCCGGAGCATTCGATAGCGTGCATAAGAACAGAAAGCAGCTATATGAGTCAATGGACACGCTGATTTACTTTGCAAATAAAAACAAACAGGATAGAGAATCAAGTCAAGCTGCTTTGTTTGGTAGTCTTGATGTCCTCAAACCGAAACTTGAGAATGTGGAAGATTTTGATGAAGAGGAAAAATTAGAACATGAGTTATTTTCACTAGGATTTTATTTAACTAATCATCCGCTTGAAAAATTTAGAACTCTTCTGGAAAAGTTAAATATTGGGTTTATCGGAGAAAATAGAACAGCAAAAACTGCTGGGGTAATATTAAATGCACGTATGAGAACTTCAGAGCGTGGAAGGTTTGTTATCCTCACACTTTCTGATCCCCATAACGTTTCTGAAATAGCATTCTATAATAATGAAATAATAGAAGAAAAAAGAGATTTATTTTCACCAGGAACATTTGTGATAATTGATCTTGAAGCTTCGGAAAATACAACAAGATTAGCAGGCAAGGATATATCTGAGTTTACAAAAAGAGTCACTTCTACAATAAAAGAATTAGTTCTCACCACTGAGTGCACGGATTCGCAAAAAGCCGCTATGGAATTAAACACAATATTGAAAGATGAAGGCAGAACCAAAATAATGCTAAAACTTCTTCTCGAAAAACATAAAGTGAGCATCTTATTACCAGGTGCATACTCAATTGCTCCTCAAGTAGTTTATGAAATATCTAATTTAAGCTGGATTAAAGGCGTAGAAATTAATACAAATAACTTGCTTATATAAAAAAGCTTTATATAATGAAATATTTAATCGGTATTAAAGGAAGATATAGTGAATCTTTATGAATTTATTTTTATAGCACAACAAGGATTGTTACAGCAAGAAGTAGAGGAGATGGTCCAAGAGCTAGCTGTTTCATTGAAAAATATTAAAGCAGATATTATGTTCCAGCAAATCAGGGATATTCTGAAAAAAGGAAATGACAAGCTTACAAAACAAGAGTTAGAAGTGCGTGCTGAGAACATTAAAGAAAGTCTAGTTGCTTACTCTGATTTCTTGGAAGATCTTACAAAAATTGTATGGGTTGAATTAGAAGAAGATCTTTCAAATTTGAAAGAAGTGAAGTCAAAAATCGATAAAGAGTTGAAAGATGACCTAAAAGATTTAGGAATAACGCAAGATTTTACAAAATTTCTAGGAGGCAGTACTAAAAGTGCGTTTATCCATAACGCAGTAAATGCTTTGAAGAGAAATATTTCAGAACATCTAATAAAGATTTTTCAAGATATTTTGAAAGATTTTAGAATAAACGGTCCAACTCAATCGAGCAAAGCGTTGGAAATGCTTTTGAAAAACATTGAAGCATCAGGATTAATCAAGTATGAACATTGGGGTCTGTTGGATTTTGCATATCACAAAAATAAAATGAAGAGCGGTCATTATTGTATAATGTATATAAGTTCTACTGCAAGCATTCTGGATGAATTTATGCGTAGAATGAAACTTAATGAGAACGTTATTCGCCACTTTCCTGTGCAGGTTGATAAAATTTTTGAAGGTAAATCTCATATGATGAATAAACAAATTGAGGAGCAAAGCGCATAATGATGAAAAGACGAAATAGTTTTAATAATTCTTACGTATCTGTAAATAATAGGACTGGCTTTAGGCGTTCTAAAGTTTGCCCTCTTGCTGCGTCTAAAGATGAAGACATAGATTATAAGAATATAGATTTATTATCCAAGTTTACCTCTGACTATGGTAGGATATTACCTAGAAGATTAACAGGCGTATGTGCAAAAAAACAAAGAAAGTTACGCTTAGCGATCATAAGGGCACGTTTTTTAGCTCTTATTCCTTACTGTACTAAAAAAGTTTAGGTAATTTATGTTGATAATTTTAAAGGAAAATATAAGGACTTTAGGTAAGCTTGGTGAAAGCTAGAGGAGCAACGTTTATTACTGGAAGAAGAGAATATAAAAAGATTAAATGTAGCAAAAGAGCTTGCGTTGTCACTACATGATAAGTTTGTGGTATTAATAAAGCAAGCTTCAGAGGATGGTAAAATTTTTGGTTCTGTAACAACACGTGAAATTGCGAAAATTTTACTACAAGAAGGACATGTGATAGATCACCGTAGTTTATCTTTTGGTGGAGTAAGCATCAAAAACTTGGGTGAATACCAAGTAAACGTAGAATTACATAGTGAAGTAGTAGTACCAATTACTATATACGTCGTGAAATCCGAAACAGATGCAAATGAGCTAAGGCAAGTAAAATTGCAAAATCAGAAGTCTGAGCAACAAGAGGCAGAGCAAGATGCGAATAAAGAAGCTACTGATGGTGATGATAGCTGATCAAAGATGATCCCTTGTTATAGTCGTAAGGAAATGTCTGCCATGGCTAAGCTGGTGTCATCCCAGAGCTTCCCTCATGTCATCCCAGTGCGTGACACTGGGATCCAGTTTATTTCATCATGGAATTAACATTATCATGGAATTAACATTATTTTATGCTTCTAGAATCCGTTGTCCATTGAATAATTTGCAAATACTTTTATACCTGGATTCCAGTGTCACGCACTGGAATGACATCATTATTGGAATAAATCAAAAATGATTCCCCGCTATAGCAGAAAAGAAATGTCTTCCATTTGGGAGGAAAATAATAAATTTAATATATGGCTTAAAATAGAAAAATTAGCGTGTGAAGCTCAAGCAAAGTTAGGAGTGATTCCGAATAATATTGCTGAGAACCTCTCTGGTGCTATTGAATTTGATGTTGAATGTATCAACGAAATTGAATCCATTGTAAAACATGATGTTATAGCTTTTCTGACATATATTGCTAAAAAAGCGGTAGTTGATGTTCGTTATCTTCATTATGGAATGACAAGTTCTGATGTTTTGGATACATGCCTTGCGGTGCAACTGAAAGAGTCCTGTGATATTTTGCTCGAGAATCTAAAAAATTTACTTGCAGCATTGAAAAAAAAGCTGAGGACTATAAAGATATTGTTTGTGTTGGACGCAGTCACGGAATGCATGCAGAACCAACAACTCTTGGAATAAAATTCGCCAGATTTTATGCTGAATTTAAACGCAATTATCAGAGATTAATTAGCGCGCAAAAAGAGATCTCAATTTGTAAAATATCAGGTGCAGTAGGCAATTTTGCAAATGTTGATCCGTTTGTTGAAGAATATGTAGCGAAAGAAATAGGACTCATACCTGAAATCATATCGTCTCAAGTCATTCCTCGTGATAGACATGCTATGTTCTTTTCAGTTTTGGGAGTGATTGCAAGCTCAATAGAAAATGTTGCTGTTGAAATTCGTCATTTGCAAAGAACTGAAATCGGCGAAATTTCTGAGCATTTTTCCACTGGGCAGAAGGGAAGCTCTGCTATGCCACACAAATGTAATCCTATTTTAAGTGAAAATCTGACTGGACTCTCACGTTTAATACGCAGTTATGTTTTTCCTGCGTTAGAAAATGTTGCATTGTGGCACGAACGTGATATATCACACTCGTCTGTGGAAAGATGCATTGCTCCTGATGCTTGTATAACAATGGATTTTGCTTTAGTGCGATTAACAGATTTGATAGATAAATTGGTGATCAATAAGGAAAACATTGAAAAGAACTTAAATTCTTCAAAAGGTTTAGTTTTCTCACAGCGTGTATTGCTTGAGTTAGTAAATAGTGGTTTGGCGAGGGAAGAGGCGTATAAAATTGTTCAGAGCAATGCAATGAAAGTGAAACAAAACAACAGTGATTTTCTGGCCGAATTGAAACAAGATAAACCCTTACTTAAGGTTATTAACTCGGAAAAACTTGAATCTTTGTTTGATTTGAAGTATTATACGAAACATATAGATCGTGTGTATAATAAGGTTTTTAATTAGGCTGAGTAGCTCAGTTGGTAGAGCAGGAGGATCATAATCTCTTGGTCGGGGGTTCAAGTCCCTCCTCAGCCACTCGAACTAAACTATGTTTAGCAAAGCAGTGCTATTGATGAAACCCAGTGTCAGTTACTTGGAATGAGTTGTATATCCACTCAGGTGAGGAGACAATGGATAAGAGATTGTGAAAAGGGTTTAGCTTTTGGCCTATGATCTCTTTAAATGACAGAATTTCACTACAAAACTTAACTTTCTTCTATGCAGTTAGCTAAGTCAAGAAAGGTGAATCTATCTCTTGTTGTAAACGCAAGATCGACCACTTTACAATATTGTTCTTTATTCCAACTGAGGTGCTCTGGTAAGTGTGGAATTGATAGATCTTCAAATATTTTTTGCAGGTGTTTTGCAGGTAGTAAATTTTGCTTAATTAAACTGGAAATATTATGCCATTCTTTACAAATAATCTCTTGGATTTTTTGCTGCATAATTTGCTTCTGTTCAAAAGTTCTTACAAATTCGATATTATCAAAGCACTGAGTTATATGTTTTACATCTAAAGTGGTCGGTTTGATAATCGGGTTTTGTATTGATAATATCTTTTCCTGCAAATTAGCCATGGTAATCGTCGTAACAGCAATTTTTTCGCCATGTAGTAAGGAATGATCTCTTGTTACCATTTCCATTGCGTGAGCTATCATATGCTCTCCTTGGCTTGCAGAATAGCTGCCTTTTGATATTACCATTCCAAGTCCTGAAATTAGTAGAACTTCCATAAGTAATAGGACCACTTTTCTACTTCTTTTAGTAAGCGCCGTATACTCTCTTAGCAAAATTTGCTCCAAATCGCGAACAAGTGTAAAAGGTAATTCATTGTATTCTGTGCCAAGCAACAAATGAGATAGTAGCCAGTCAGCCTGAACTGTTGAACGACAAATGAAATCTGCAAATCCGCTTAATGTGAGACGCAGTGGTGCATTGGCAAATATGTCTATATCTATATATACTGCTCTTGGAAGATGTGCTTTGAACGATTTTTTATATCCATTTACTTATATTGAAGCATTTGCAGAGGTATATCCATTCATAGAAGCGGCTGTTGGGAACGATATATAATCTTTTTTCTCGAGGTAGCTTGCATATTTGCAGATATCGTTAACAGTGCCGCTACCAAATGCAACTATTAAGTCACTGTCTTTTGCTTTGTTTCTAACTAGATTTACGGTTTCAAGAGAGGCAGCTCTGCTTGGTGTCATTTCTCTACCTGATGTCATCCCAGCGCGTGACACTGGAATGGCAGGTGGAGCTGGAATAATTAAGTTAGGAATTTTATTAAGTACGTTTTTGTTTAAAAGTTTTGCTGTATTTTTATCTGCAACTAGAAAGACGTCATTTCCGTGTCGTGTGCATATTTCATAGATATCATCAGCAAGGTAGTAATCTGTTATTACTTCCCTTAGAAAAGTTTGTTCGGTTTGATGTAATATTTGTTTTAAATAGTGCATAGAGTGTTTACAATATAGCAGTATAAGTATTTTAAGATTGACATGAAAATTGACTCTGTAGAGCTAACTAGGAAATTGATCTCTTTTGAGAGTATAACACCAGAAGACAGCGGGGCAATAGAGTATATAGCAACAATCTTCAAAAAGAGCGGCTTTGATTGTGAGATTTTAGAATTTGGTGATAAAGTTAAAAATCTTTATGCGAAATATATAAATGGAGTACCAAATTTGTGCTTTGCTGGGCACGTTGATGTTGTACCACCGGGTCAGTTAAAAGATTGGGCATTTGGTCCATTTAAACCAGAAGTGAGGGATGGAATGCTATATGGAAGAGGGGCCGCTGATATGAAAAGCAGAGTAGTTGCATTTATTGCTGCTATGGTAAATTTGATTGCAGAGAAGTTTCAATTTAATGGTTCGATAAGTGCATTGATTACCAGTGCTGAAGAAAGCATGGAAGAATATGGAACAAAGGCAGTTTTGGAATGGATGAAAAATAAGCAGAAAAAGATAGATTTTTGTGTGGTTGGCGAACCAACCAGTAGTGAGAAATTAGGTGATACCATAAAAATAGGCAGAAGAGGTTCTGTAACATTTGAATTAATTTGCCATGGAAAACAAGGGCACGTTGCCTACCCAGACCTAGCAGACAATCCAATATATAAGGTAATATCGATATTGAGTAAGGTAAAAAATACTACTTTTGATCATGGTAATAAATATTTTCAGCCTTCACATTGCGAAGTTACTACTATTGATGTTGGAAATAATACTAGCAATCTAATACCTGGCTCAGCAACTACACGTTTTAACATTCGATATAACAATGAACAAACACCGGGTGGCTTATATAAGCTGATTGATGAAATATGCTCCAGTGTAACTAACGATTATAAACTTTCTATGCATAGCAGCAGGGACGTTTTCCTCTCTACTCCCGATAGAAATACTGATATTATGCTTGATGCAATAAGTAAGGTTACCAACATTGATGCTATACTTAGCACAAGTGGTGGCACATCTGACGCTGCGTTTATCAAAGATGTTTGTCCAGTGATTGAATTTGGTATAATCAACAAAACTGCACATCAGATAAACGAATGCGTATCAGTAAACGATATACACAAGTTAACAGCTATATATAAGGAATTTATAGAAAATTATTTCAATCCCACTAATAAAATATTGAATCAGGTCAACGTAGTTAGTAATATATCTAGTGGTCCATTGTTAGCTTAGATGTAATCAGATCTCTTGCATAACTGTTGTCTGAATAACAACTGGTGTCATTCCAGCAAAATGTGTCAAGTAAGTTTTTTCGTTTCTATAGCTACTTGGATGACAAAAGAAGAAATACTAGACTTTATACCTTTTGCACTCAAATTCACATAAATCATGAATTATGCACGTTTCACACGAAGGTTTCTGTGCTTTGCAAACATATCTACCATGCAAAACTAGCCAATGATGAGCATAAAGCAGGTATTTTTTGGGAACCACATTTAAAAGAGATTGCTCTGTTTTAAACACATCTTTTTCTTTCACAAGCCCAATTCTATTGCTCACTCTAAAAACGTGAGTATCAACTGCCAATGTTGGAATGCCAAGCCCCGAATTTAAGAACACATTAGCGCTCTTTCTCCCCACTCCAGGCAAAGACACCAAATCATCAAAATTAGTAGGTACTTTGCTGTTGTATCGTTCTACCAATATTTTACTAAGCCCGATTATATTTTTTGCTTTGGAATTATATAAACCAATACTGCTTATGCATTTTTTCAGCTCACTCTGCCCAAAGCTCAGCATTTTTTCTGGCGTATCAGCGATATTAAATAGTTCTCTTGTAATTTTATTAACGCTTACATCAGTTGTCCGCGCTGATAAAACTATCGCAACCAGTAACGTAAAATGATTGGTATAATTTAGCTCTATTTTTGGCGCAGGATTTGATTGTTGAAACTTTTCAAATATTAGTTCTACTTTTTTTGAGTCCATTTCATTTACCACACCTCTTTTAAATATTTAAACAAAGAACCCCTCTTTCCCATCATACAAATACAATTTGTCCATTCTCATCACGTCAAAATTGTGTTCTTCAAGTTTGATTAGCAAGTTATTCACATCACTATTTGTAATAGCTTGCTTTTCATTATTTGCGATAAACCTATAGGTTATTTGATCACTTGAAGGTTTTGAGTTTCCTGGCCAAATCGCAAGACCTTTTGAGTATATTGCTATCATTTGCAGATTACTCGATTCAAATAACCTAACTATTTGGTCAAAGTTGCTGGATTTGTCCCAAGCAAGCGCTATATCACTACCTACTAGCTTTTTGGTTTTATAGTCCTGTTCATAGCTATTTTGTATTTCACTTATTTTGCTATTTGTACTGCTACCGACTGTAAGCTCAGATAATGTTTTCGGTTTTTTTCCTAGATTATCTATAACGGCTTCTGCAAATTCTTTGGTACCAATTTTCTGTTTACTCTTTTTCTCTTTATATAAATCGGCGGTATGTATTCCATCCTCCAAAGTCTTGAGCCATGCATCGTAAATTAGTTTTGCAGTACTCACTTGACTGATGTAGACCAACATATGCACTGCAGCATTCAAAACTCCAGAAGGATTAGCTATGTATTTTCCTCCAATATCAGGAGCAGAACCGTGCACTGCTTCAAACATTGCATATTCATTACCTATATTGCTACTTCCAGCGAGTCCAACAGATCCAGAGGTTTGCGCCACAATGTCCGATAATATATCGCCATATAAGTTCTCGGTTACTATAACATCGAAATTCTCCGGTTCTGTGGCAACACGTGCCATCCCAATATCGACTATATAATGTTCTGCCTTTATGTCCGGGTATTCCTTTGCAATACGATCAAACGCCGCATGGAAAGTTCCGTCAGTCATTTTCATTATGTTATCTTTAGTAAGACAAGTTACCTTCTTTCTACTATGTTTTTTGCATACTCAAAAGCGTAGCTGCATATTTTTTCTGAGCCGGATCTAGTAATAATTTTAGTGCATTGGTAAGAGTCACCAGTGAGCCTGTGCTCTATTCCGGTGTAAACGTCCTCTTCATTTTCACGTATTACTACGATATCAAACTTATCGAATTTATTTTCTATAACAGGATGATATGAAATGCATGGTCTGATATTTGCATACAACCCTAGATTTTTTCTGAGTGCAACGTTTAAGCTTTTGTGGCCTTTACCTTGAGGAGTTGTTGTCGGAGATTTTAATAATATTTTTGTCCTTTCAATTGATTCCCAACCACTTGGAGAAATTCCGTGAGACCATTCTTTACTATAAACACGCTCCCCTATTTCAATAATATCTATTGAGATTTTCGCTTCTGCTTCGCGCAATATCGACAGCACCGCTTCCATGATTTCTGGTCCGATACCGTCGCCATATGCAACTGTGATTGGTGTTGACATAACTTCCCTAGTTATAAATGATTTAATATTAATTTAAATAATAGAGTGGCACAAGTAGCTAATATTACCCAAGTTAGTATATTTACGGTTATTTAATAACGTATTTTTATATTATATGATGATATTATGAAATATAGGTGGGGTTATGAATACTGAAATAAATGTTAAAGTAAATTATGTAGGATTTACAAGGCGTATTGTAGCAGAAATACTTGACCTCATCATATTTTCCCCTCATTTTATCTTCGGTTTTATCTATGGTGTATTCATCGTATCATTACAAGATCAAGATAAAGACTCTTTTCAGGAACTTGCACAACTAGCAACAGAAATACCATTTATAGTTTCTACAGTGGTCGCAACATTAGTACTAACAATATCCAAAATATTAATGGTAACAAAACTTGGTGGTACCCCAGGAAAACTATTGTGTGGTATGCATATTAAAGATGCTAATACATTTACAAATGTTACCCTTATGCAAGCAACAATAAGATGTATTTCTAAGGGAAGCATCTGGATTATTTTTCGCTTTTTGCTTCATCTGCATTATCATGGTTATACTTTTCTATATCTTTTAATTGTGCTAATTTTATTTTTGTTTGCAGTATTTGATCAACGCAAACAGACTTTTTACGATAAAATTGCAAACACGGTAGTGATAGATTATAAACCTAGTTGATATTTTCCTTTAGCTGTCTGCCACCAAGGGTGTCATTCCAGTGTCACGCGCTAACTTAAGGTAAATTGCCAACTTAACTATAAATATATTTTGGTAAATCCAAATTATTTTAGCTATAAGAGCGTTTTACTTTTTGCTCAGCATATCCATCATAACTGGCTTACTTTTAGTGATTCATGGAGTTAAAAAAGTCAGCATTGCTCTTTGTTAAAAGTAGTTTGTCACGTAAAAATTCCATTGCTTCAACGGGTCCCATAGGATTGAGTATCCTACGCACCACCCATATTTTATTTAGTATAGCCTTATCAACTAATAGCTCTTCCTTCCTTGTTCCGGATTTTGTAATATCAATAGCTGGAAATATACGTTTATCAGAAAGTTTTCTATCAAGTATGATCTCAGCATTTCCTGTACCTTTAAACTCTTCAAAAATAACTTCATCCATTTTTGAACCAGTCTCTATAAGAGCTGTGGCGATTATAGTTAAAGAACCCCCATTCTCAATATTACGAGCTGCTCCAAAAAAGCGTTTTGGTCTCTGCAGTGCGTTTGAATCTACACCACCAGTTAGAACTTTCCCAGACGAAGGAATAACCGCATTATAAGCACGTGCAAGTCTAGTAATATTGTCAAGTAGAATTACCACATCTTTTTTATGCTCAACCATTCTTTTAGCTTTTTCTATTACTATTTCAGCAAGCTGTACGTGACGGTAAGCAGGCTCATCGAACGTAGAACTTACTACCTCACCTTTTACAGAACGTATCATATCTGTTACTTCTTCAGGTCTTTCATCTATAAGTAACACTATTAATTCTACTTCAGGGTGATTTATAGCTATAGAGTTAGCCATTTGCTGAAGCAATACAGTTTTTCCTGTGCGAGGTGGAGCAACTACTAACGCTCTTTGCCCTTTTCCAAGAGGAGCTACTATATCTATAGCACGCATGCTTAAGCCTTTTTTATCATCACCATTATTACACTCAAGTACTATGCTTTCCTCAGGATAAAGAGGAAGCAAATTATCAAAATGGACGTACTTTCTTAATTCACTTACTTCAGTAGAGTTTATACTTTGAACCTTAGTTAAAGTAAAATATCTCTCTTTATCACCAGGTGGCCTTATTTCTCCATATGCCATATCTCCTGTACGTAAATTAAACTTCTTTATTTGCCCGTTAGAAATATAAACATCATCGGTACTTGGGGCATAATTTGCACTTGCTGAACGTAAGAAACCAAAACCATCAGGCAATATTTCCACTATTCCACTCCCTGTGGTTATGCCTCCTTCTTCACTCATTTTTTTCATTAAGCTGAATATTATTTCCTGCTTTAGCATTCTACCATTGCTTTTACCGTTAGTTGAAATTTTTCTTTCTTCAGCTAACTCTAACAATTCTTCTGCTGTTTTCTCTTTTAATTCGCTCAGATCTAATGTTTTTCTGTTTTTCTCAGTACCTTCATTGACCATCTGTTTTACTGTATCGTTATTGTAAATTTGCTCACTTTTTTCAGGTTGAGCTGTAACCTTTCCTTTTGCCAAAACATCTTCATTGATTGTTGTCATAATCCTCCAAAAATTTTAATTGATGCTTACTAACCTAAAATGTGACTATAAGATAATAAATTAGGCTGAGTTAGTTTCAGTGCGTATTAAGCTTAATTATCATTAAACCCCGTACTTTACTTACATTATACTAATAAACACTAGCAAGTCAAGTTAATTTAATGTTAACAAAACACAAAAATTTGAGGATTTACAATAGCTATTCTTTATATTTTTTTAACCTTTCTTGCTTCTCCTCTTCTACTTTTGCTTTTTCCACTTCTGCTTCTAAATTTTCTTGACTACATAAGCCGAGTAGTACAGGATCTTGGGGTTTTATATTTTGCATGTTATGATGAGATCCATCTCTTACCTGCTCAACTGTGTAATTGGTTGTACTAATTAATTTAGCTATAACGTTATCGTCCAAGATAGGAAATTTTTTTACTAAATAATAAATCGCATCAGGTTTATCTCTACGTCTTGCCGTAGAGGCAAAGCCAAGAATGCTACCAATCGCTTTACTTCTTTTTTTTATATTTTTTATAATCAAATTTGGTACACGATTTGAATTTTTTTTGCAATCATCGATTTCTTTTTCAGTAATTATTCCAGAAATAATAGGGTTATATTTTTCTACTTCTATTTCCTCATCAGCTATGTCTTGTACTTCTTCAAGGGCCAATCTGCAACATTGTGCTATTTGATTAAAAGTTAAACCAGTGTTGTCTACTAACCAAGCAGCTATTTGCACTAGAAACTGTTTATTTCTATCGTTATTGCCCTTAGAAGATTCCATTGACATCAAAAAAGCATCTCCCATTTAAAGTATCCCTTACTGTTATACAGAGCTAAAATATAAACTATTAAAACTAAAAAAGCATTAATTTTGTCATTCAATAACTTTTTGTTTGTCACTTCCCACCTCTTAAGTTAATTAAATGCGCTTACCTTTAAGCATATTTCAAACAAAATATTTCCCCTTCCTAAAGTATAGTATAA
>NODE_6_length_14775_cov_3.322894
AAAAGATCTTTGATGAGGAAATAATCCCTCTTCCCAACCAGGTAGAAACACGCACAGGAATTCAAGTCCTTTGGCTGCATGAAGAGTCATAACATATACGGTGTCATCGTTATTCATATTATCCACTTCCATCACCAGACTTATATGCTCCAAGAAAGTTGTGGCATTATCGAAATTTTTTAAAGATGAGATGAGCTCTTTAACATTTTCTATTCGTGCTAAGCCTGTTACCTCCTCATTTTCAAGCATTTCAATATATCCTGATTGGTTTGCTACGATTTTAACGAATTCATGCAGTGGTTTTACGCTTACTATTTCTTCCCAAGCTTTAATTTTATTTAAAAAATCGTTGAGTGAGAGTTTAATTCTTTCGGTTACCTGATTACTATTAACTAATATTTTTGCTGCCTCAAAAAAAGAAATTTTGTTATCCTGAGCAGTCGTGTATATTTTCTTTAGAGTTGTAGCTCCTATGCTTCTTTTTGGCCGATTTACTATCCTTTCGAAAGCTAAGTCATCGTTATTGTTTGTAACAAGTCTTAAATATGCAATTATATCCCTGACTTCCTGACGTTCGTAGAATTTTACGCCACTTATAATCTTGTAGGGAATTGAATATTTTATAAAATACTCTTCGAGAACTCTAGTTTGAAAAGTGGCCCTTACCAGCACTGCAATGTCACTAAATCTGTATTTATTGAGTTTCAATATCTGTTCGCTTATGAACCTTGCTTCAGCTTTCCCATCCCATAATTTTATTAGATTTACCTTTTCCCCTTCAATGTTTGTTGTCCACAATTTTTTTTCTAAGCGAGTCTTATTGTGATTGATAACATATGACGCAGTTGCAAGTATGTGGGATGTTGAACTGTAGTTACACTCTAGTTTAACGGTTTTTGCATTTTTAAAATCATCAGAAAACTTCAAAATATTTTCAACTTCTGCACCACGCCAACTATATATCGACTGGTCATCATCTCCTACACAGCAAATATTTGAGTGCTCTTTTGCAAGGTATTTTAGCCAAAGATATTGTATCGCATTTGTATCTTGATATTCATCTACCATGACATATTTAAACTTGTTTTGGTAGTAGGACAGAACTTCGGTCTTTTGATTAAAGAGCTGTATGTTATATAGCAATAAGTCACCAAAATCGACAGAATTAAGGAATTTCAACCTTTCCTGATACTGGTGATAGACCTTGAGTGCAGTTACATATACTGGCCTAAATGATTGAATATCTTCCACTTCAGATGGCAATAAGCACTTCTCTTTCCATTGCTGAATAATATTCATAATGGTCTTACATTTTTCTGATAGGTAATCAGGATTTATTTCATTGATAATATTTTTTATTACCTGTAATTGGTCATCCACACCAATGATTGTAAAATTGGGGTTTAAGCCCAAAATTTCTGCGTGCATGCGCAAAATTTTTGCTGCAATTGCATGGAAAGTGCCAAGCCATGGTATGTTTGTGCCCGTTAGCTCAAGTACCCTTGATACCATCTCATTTGCTGCTTTATTTGTAAATGTAACTGCTAATATCTCATCAGAATAAGCGTGACCGTTTCTAATTATGTGTGCTATTCTTGAAGTAATCGTTCTTGTTTTTCCCGTCCCGGCTCCTGCCAGTATCAAAACTGGTCCATCTATGTTAGTTACAGCTGATTGTTGTTCTGGATTTAGCAGTGAGAGATAATCGTTCATCGTAGCCCTATAGATTATAACTTCGTAAAGTTAAACCTATGATTGAAATATTGTAAAGGTTTTATTGAATAGAACAGTTAAAGAATGCTTCACTCAAGTACTACATATTTAAACGTAGGTTTTACATCTATTTTGTTTTAGTAGTTTCAGGTGTATGTCGAGTAACAACAACTTGATTTGAGGTATTGGCACCAGAACTTCTGCTTGTTGGGTGGATAAGTGGAGTTTGGAATGGCTTATATGTACGCCTTCATTTCTATTTCTTCAGCTTTATAATAATTTAAAATGGAGCTGGAGCTTTGTAGTACAATGTTTTCAAACGTTTAATATAATATTGACTTTACCACGATAGTCACTTTAAATTAGTAACTATTGTTGCAGTTAAAGTATCGATGCCTTTTTTCTTTTATTTTTTTGCAATTCTCAGCATTTTATCTGCTGTATGCGTAATTAGTGTAAGAAATCCTGTGCATGCAGTATTATTTTTAATTTTCACCTTCGTTAACTCTGCAGTTCTTTTCATTCTCCTTGGAGCTGAGTTCATTGCTATGATGGTGATGATAGTATACATCGGTGCGGTTGCGGTGTTGTTCCTCTTTGTAGTTATGATGCTCCATATTGACTACATAAGGTTGCGCCAGGGTTTTGCAAAGCATTGCACTCTTGGTGCTATGTTGTGTGTTGTGTTTTTTCTAGTCATCAGCTTTGTAATCCGCAGCTCAGCACCGAATATAAGCAATGTTATAAACTATAATACCAATAATGTGAAAGCTATTGGTAATTTGCTGTATACCGACTACATGTACGCTTTTCATCTTTCTGGTATTCTGCTGCTTGTTGCAATTGTCGGTGCAATTGCTCTTACTTTGCAGGACAAGAAAAAAGGAGTTAAAAAACAGAATGTATTAAAGCAATTGACACAATCTTCATCTGTCAAATTGATTAGGGCTAAATTTGGAAAAGGAGTAGAATGGAAATAGGATTAAATCACTTTTTGATAGTTGCTGCTGTTTTGTTCACTATTGGAGTGTGCGGTATTTTCATCAACCGTAAGAGCATAATCAATATATTGTTATCAATAGAAATATTATTGCTGGCAATTAATATCAACTTAGTTGCTTTTTCTGCCTTTATGAATGATATAGTTGGGCAAATTTTTGTGATGTTTGTGTTGACTGTTGCGGCAGCAGAGTCAGGAGTTGGGCTTGCAATATTGGTTGTATATTATAGAAGCCGTGGCAATATAGATGTTGAACAAGCAAATTTAATGAAAGAATGAAAGTATGATGGATATACTGAAATTAATAGTATTTTTGCCACTTTTTGGTTCGCTATTTGCAGCACTTTTTAGAAAAAGTCAGTTAGTTACAACGGCAGGGATTGGAATATCTGCAGTTTTATCTTGGTATGTTTTTCTCACCTTCTCTGAAAATTATCACTTGAGTTTATTTCCTTTGTTTTCATTGAGCATCTTAAAAGTAAATTGGGCAATTAGTGTGGATGCTCTCTCATCCTTAATGCTTATTGTTATTACCACCGTTTCACTGGTAGTACATCTCTACTCTATCGGTTATATGGAGCATGATAAGGGGAAGTCGAGGTTTTTTTCTTACCTATCGCTATTTACGTTTTGCATGATTGTGCTGGTTGTAAGCGATAATTTCGTGCAGCTTTTTTTTGGCTGGGAAGGGGTTGGCCTATGTTCTTATTTACTCATAGGATTTTGGTTCCAAAAATATTCTGCAAATAATGCAGCAATTAAAGCATTTGTTGTGAATAGGGTAGGAGACTTTGCACTATTGATTGGAATCTTTCTTATTTATTATACATTTCACTCTTTGAATTTTACTGAAGTTTTTGACACAACTGATCTTCTTGGCACGCAGAACATTAGGGCATTCTGCTGTGAATTCAAAGTAACTCATATAATATGCATATTACTTTTTATTGGCTGTATGGGTAAATCTGCACAGCTTGGTTTACATGTTTGGTTGCCAGATGCAATGGAAGGGCCAACTCCTGTTTCTGCACTTATTCACGCAGCAACGATGGTAACAGCAGGTATATTTTTAGTAGCAAAGTGTTCTCCATTGTTTGAGTTATCAAATGTGGCACGAGAATTAATAGTTATCGTTGGAGCACTCACTGCTTTTTTTGCAGCCACCGTTGCAATTACTCAGAACGATATAAAGAAAATAATTGCTTATTCAACCTGCAGTCAACTTGGTTATATGTTCATGGCATGTGGGCTTTCTGCTTACAATGTTGCTATTTTTCATTTAATGACACACGCTTTTTTTAAAGCTCTACTATTTCTTGGTGCTGGCAATGTGATTCATGCAATGCATCATGAGCAAAACATTCAGAAAATGGGAAATTGCTGGAAGAAAATCCCTTGCACTTACGCTCTCATGTGGATTGGATCTCTTGCGCTTTCTGGGATATTCCCATTTGCAGGTTTTTATTCAAAGGATTTGATAATTGAACATGCTTATAGCACGGATAGCTTTGCTTTTGTAATAAGCTTAGTTGTTGCATTCTTCACAGCGTTTTACTCTTGGAGGTTATTGCTTCTTGTGTTCCACAGCCAAAAACAAAGTAAAATTAATATACATGAGGCACCAAAGATTATGCTTATACCATTACTGATACTCGCTTTTGGATCAGTATTTTCTGGAATATGGGGAGCAAATATTTTGAACATAACTAGTAATGCGTTTTGGAAATCAAGTTTAGTGATGATTGATGAGCATGGAGTTCATAATTTCTTTATAAAACTACTGCCAACCTTAACAAGCCTAAGTGGAATAGCACTTGCGTACCTAATTTACCAATATCAAGTAATTAGGCAAATTAAGAGTAAATTTTTACTTAAGTTTTTGCAGAATAAATGGTACTTTGATGAGGTGTATGAGTTTGCTATGATTGCACCAATAAGGTTTATATCTAGGCTTCTATGGAAGTTTGATGTTAAGGCTATTGATTCATTTGGACCAAATGGTGTTGTAAGGTTGGTTAATGAATGTTCAAAAAGTTCTATAAAGTTACAAACTGGTTATATATTTGATTATGCATTTATTATGTTTGTTACTTTAATAATCGGTGCTTTATATATTATTGGAATTAAATAGAAGGTGTTGTTACTTAGTATATGTTTGCTTCCACTGATAGGAGCGTTGATTTTATCCTTAATCAGGATTAATCATCAATCTATACACTTAAGATTCCTTGCTCTATTTTTTGCTGTACTTCCATTTTTGCTTAGCATTGTAGCTTGTATAGAATTTGATTATAACGATGCGGACTTTCAGTTTGTCAGCTACCCAATTAGAAATGTTGGAATAGGGATATATGGTATATCGTTGCTTTTCCTTCTGCTTACAACTTTCTTGTTTGTAATTTGTATACTCTACAACTGCAAAATGAGTTATACAACCCTTAGGCCATATATGGCATTATTTCTACTGCTTGAGAGTTTTTTAGTCGGTTTTTTCGTTTCACTGAATGCTATAAGCTTTTATGTGTTTTTTGAAGCTGTTTTAATACCAATGTTCTTTATTATTGGCATCTGGGGAGGAAAACACAGGGTATATGCAACGTTTAAGTTGTTTCTTTATACATTAACTGGCTCATTATTATTTCTACTTGGATTGGTTTACATCTATAACATTTTTGGAACGTTTAATATACAAAAATTAGCTACATTAGTGCCAAGCCTTGATCTTGAAGTGCAGTCATTGCTGTGGATTGCATTTTTTATTTCTTTTGCAATAAAAGTACCGATGTTTCCATTTCACACTTGGCTTCCTGATGCGCATGTACAATCACCAACTTCTGGATCTGTGATTTTAGCTGGCTTGCTTATTAAAATGGGAGGATATGGATTTTTAAGGTTTTCTATTCCAATGCTTCCTCAGGCAAGTTTATATTTTTCAAATTTCGTTGTTGTGCTGAGCATTATTGCGGTGATATATGCTTCGCTAGTTGCGTTTGCTCAAGATGATATAAAGAAGTTAATAGCTTATTCTTCAATAGCACATATGGGGATCGTTACTGCTGGCCTCTTTTCATTTTGTGAGGAAGGAGTACTGGGTAGCATATTTCAAATGATTAGTCATGGCCTTATTTCTGCTGCTTTATTTTTGTGTGTTGGAATGCTATATACTCGAACTGGAACTTTGGAGATTGCAAAATATTTTGGCATAGTAAACACAATTCCAAAATTTGGTTTTATGTTCATTTTATTTTCAATGGCTTCAATAGGGCTACCTGGAACATCTGGATTCATAGGTGAGTTTTTGGCTATGGTTGGAATGTTTAAGAGCATACGGTTTTTTACAGGATTTATCGCACTTGGCACTATTTTAAGCGCAGTTTATATACTGAATTTATGTAAGCAAATAATATGGGGGGTTAGCTATTCTAAATTATTAAATAACCGCTTGGATAGCATAGAATTTTCTGTCTTAATTCTGCTTGCAGTGTTTGTTATTTTGCTTGGATTCTACCCAACCCTTGCACTGAATTATTTGAAGCCATGTATGGCAAATTTGTTAGTCAAATATAATGCGCTATGAATTACATACAGATATTGCCGGAAACGTTCTCTATTATCTCCTCGTTAGTGTTGCTACTGCTTGGAGTTATATTTAACCGCCGAACTATCAACTTATTAGCACTTGGCTGCACAGTGGTAACTTTGATTATTTTAATTATTTCGGCAGAAAACAATGAAATTTTTGTCTTTAATTCATTGTTAAAACTCAATTTATACATCAGGTCAGCCCAAGGGTTAATTCTCAGCACAGGAATTTTAATACTTTTGATGCTGAATTTATCAAAATATGACTATAAATATGAATTTTCAATACTGATTCTTTTTGCGCTATTTGGCATGATAACTTTGGTTTCAGCAAATAGTCTGATTTCTTTTTATTTAGCTTTTGAGTTGATGAGTATATCTTTGTATGTTCTTGCGAGCTTTAATAAAGATTCAGCTTATTCATGTGAAGCAGGAGTGAAATATTTTACACTTAGTGCACTATCTTCCTGCATTATGCTATATGGAATGTCGCTGCTTTATGGATATACAGGACAAGTCAATTTCTCTGAGCTCGGTTCATTCTTGCAAAGCCATCAGATAACTTATGGAATAGTTTTTGGATTAGTCTTTATCCTAATTGGTTTGTGTTTCAAGCTTGCTATTGCTCCTTTTCATATGTGGGCTCCAGATGTCTATCAAGGTGCACCTACCATAGTAACTGCGTTTTTTTCTACGGCCCCAAAAGCTGCACTTGTAACATTTTTAATTCGATTGATGAATGAAGAGTTAGTAAATGTAAAAAGTTATGTTCAGCCTATTTTCTTATACGTTTCAGCATTGTCTGTGCTTATCTCAGCTTTTGGGGCCTTACGTCAGCAAAACTTAAAAAGGCTGCTTGCTTACAGTTCAATTGGTCACATTGGTTTTATATTTGCTTCACTTTCTATTTTTACACAAGCAGGAACAGATAGTGCCTTAATGTATCTGGTGATATATATCATCACAAGCATAGGGCTATTCTCATATCTCGTACAAATTGACGATGACGATTGTGATATTGCAAATTTATCTGGTATAGGGAAGAAACGCCCAATTGTAGCATTTCATCTTTCTGTGCTGTTACTCTCAATGTCGGGAATACCTCCACTTGCTGGGTTTTTCGCTAAATTTTTTATATTCAAAAGTTTAATAAATTCTGGCTTTATCAGCCTGTCCTTGATCCTTGTAATAGCGAGTGTGATATCATGCTACTATTATTTAAATATCATGAAAGTTATGTATTTTGATAAAGCTAGTGGTAATAAGGTTGCTTATTCTAAGGGTCTATTCATTATAACTTCAGTGGCTTCACTGATCAACCTCGTTCTTTTCTTGTATGTAGAAGATCTTTACTCACTCATTGAACTAAAGGGCTGACAAGGTGATCCCTGAGGGCTTTCATATTCATCATTACAAAGAAGTTTCAAGCACTAATAAAGAAGCGTTGGATTTAATTGATAAAGGAATATCAAATGAAACCGTTATTATTGCCGATAAACAAACAGAAGGCAGGGGGCGCACCGGAAAAAGTTGGGTTTCTCCAGAGGGTAATTTTTATGCGAGTTTGGTGATAAACCTCTTTAACGATTATCTGAATGAAAGCCAGCTTTCGGTGTCATTCCAGCGCGTGACGCTGGAATCTAGAAAAAAAGAAGAATGGTCAAGCACACAACTGTACAAACGTTGTGGTATTCCCACCAAGGATGATGTCATCCCAGTGCCCAGACACTGGGATCCAGAAAACTTAATTACAAATGGGCACATCAGGCAACTGTGTAATAAGAACTGGATTCCAGTGTCACGCACTGGAATGACACCACATACCACCTGCAAATTGCAATGTTCGCATAGTTATGTGTCAAACACTGGGGAAAATACTGGGATGACAGAAAGAGGTTTAATGAATCAAGTTAGCAAATTAACAGAATTGACTTTTGTGACTGCTCTTGTTGTAGGGAATACTTTACTGTCATTTATGGATGATAGTAACATTCAATATAAATGGCCAAATGATGTCCTAGTTGATAGTAAAAAAATCAGTGGAATATTGCTTGAAAAAAGATCCAATTCGAATTGGCTTATTGTAGGAATTGGAATTAATGTCAATCATGCACCACTTCCAGGAACAACGTGTATTAGCAATTGCGGTGAATCTATGTCTAACATAGATCTATTAGAGAAATTAATAATAAATTTTAATAAGCTAAGAAAGCAATGGCTGTTTGATGGGTTTTATGCTATAAGAAAAATGTGGCTCACAAGAGCATTCAAGATGAACGAGCAAATCAGTGTAAAGTTAGCTGACAAATTGTATGAAGGAATTTTTGCTGATATAGATAAAAGTGGTAAATTGGTGTTGCAGCAAAAGGATGAAAGCTTAATTTATTTTGATGCAGGTGAGTTATTTATTAACGATATATTATGAACACGTATGTGATTTTTGTTTACCTTATTAGTCTTACATTGATTACCGGAGAACTGATTCTTACCATTTCTTGATATATTAAAAGTAAAAAAATTCTAGAAAGCCTGAAAGATAATAATGAAGAAGAAACATAAGCGATTACTTATAACTTCAGGAATTTTCTGCTTTTTAAGCTGCATAGTCTTTTTTATTTTAACAACGCTCAAAGAAAACATCTCATTTTTCTATACAGTAAGTGAGGCAATAGTTTTACAAAATAGTCAAAAACTAATCCGTGTTGGTGGAATGGTTGTTGAAAATAGCGTGATACGGAGCGAAAGTGAAGTAATTTTTCAAATGACAGATTTTAACAAAAGCGTTGTGGTAAAATATCAAGGGATACTTCCACCAATGTTTTCAGAAAAAAGTGGTGTTGTTGTGCAAGGTAAAATGTTTGATAATAGTACTTTTCTTGCAGATACAGTGTTTGCAAAACATGATGAGAACTATATGCCGAAAGTTTTAAAACAGATTCCCTAATTCAGCTGTATTGAAACGATATGTAGAGAGAGTAACAGCCCACTGGGCTATTACTTTTTTTCTTATATGAATTCAGGAGCATCCATTGGTGGCGGTTCTAGCGAAGATTTTAAATCGTTAATTTCTTTTATTAGCTCCTCAAGCTTACTCCTTTCTTCTGTTAGCATGTCATTTAATTGACTGATAGAGTTGCTATTGTTATGCAATACATCATCCAATTCAGGAACGAATTTCGTGTTCAGCTCTGCGATTAATTTATCTAAAGCTTTGTGAACATAACCAAGCTGCGCTGGATTTCGCGCAACTGTTTCATCATAACCTTTAGGTTTGGTGTTAACTTCTATTTTGCTTATTACTTTAAGTTCGTTTTTGCTTTCTTGTTTACTATTATTCATGCTAACTCCTATAAAAAATTATAATTTCAAAATCAACTCAGCTATATTGAAATGATATGTGGAAAGGGTAACAGCCTGATATCAGGCTATTACCTTTTTTATTAAAGCAATCCGTTCTCTTCACCAGTAATATGGAGTAATGGAGGAGCTTCTCCAATATCTGGAATCGAATTCCTAAGATCTGCAAGTTCACTGTCTATACTACTTGTCTTGCTGCCTATACTATCTATGGTTGATGATAATTGTGTTATTATACCACCTTTAATTGCACTATCCATATTTTCGTCATACTTATTAATGCTGTTTATCAAGCCATCATAAAAATTTTTAAGGTGCTTGATGGTCAATGTAATTTGTGGCATCTTATCAATCTCTTCTTGTGTCATATCTTTAGTTATATCAAATTCTTCCTTTGTTTTACCACTGACAATCTTCTTTATTACTGGCTTTTCAAAGCTTGGTTTATCAAACTTCGGCTTCGAAAGTTGTAATGTATTATTTGATTCAACTTCTTCACTAGAATATAATTTTATATTTTTATTCATAATAGTTACCTCCTATAAAAAAACTACTTATCTTTATAAATCACTACTATACAAATAACAGTGAGTCATTATTAATGTCTACTATTGTAAAGTCTGGAGCCTGTCCAATGTCTGGCATATCGTCCTTGATTTGCTTGAGCATCTCAATCATTTCCTTGTTCTGTTTACTCTGCTCTTCAAGTTTCTCTTTTAATGCATCAATAATAGCTTTAGACTGATCCTTACTGCCGAGATCACCAATCACAGCTGTCACTTTCTCATAAGGCAGTTTGTGAATGATATCTTTAAGCTCTTCTGCACCCACGTTATCCAAAAGTTCCTTAAACTGCTCATTAGACATATTGCGAGCAAAAGCTTGAAGTTTCTCTGGGTTGTTAGCTAAAGACTTAATGATAATCTGGATCCTATTAGAATCAGTTAAATCCTGAGCAATTATGCCAAGTTTATCATGATCAAGCTTATTAACTAAGTCTTCCAGTTGTTCTTTTCGCAGACTATTTACTAAAGCTTTTAACTGGTCACCTTCTAATTCTTTGGAAAGTATCGTCAAGTGGTGCTCAGCCAAGTCTTTTGCAAGCACTGTAAATTGCTCGTCATTTAAAATTTTAATAAGTGCTTTAAACTGATCCACTTTTAAGTGAGATAAGATTTCTTTTACTTGCCCTGGATTTAATTCTCTAACTAGAGTTTCAAGCTGAGCATCATTTAAAATAGGAACAATTATTTGTAATTTTTCTGGATTTAGTTCCTGAGCAAGGGTTTGTAATTGGTGATTGGTTAGATGATCTACTAAAGCTCGTAGTTGGTTATCTGTTAAGTTCTCTGCTAAAGCTTGCAAATGGTTTGAGCTCAGTTCAGGAATGATTTTTTGTAGCTGTCCATCCGTTAAATTCTGTGCAAGAACCTGCAGTTGATTTGAATTCAGTTCAGGAATTATTTTTTGCAGTTGCTCGTTACTAAGAGTATTGGCAAGGGTCTTTAGTTGGTCGTCTGTTAGGTCCTGAATAAAGACTTTGGTAAACGCGCTTGATAGCTCCTCTGGTGTATTAGATGATATTATATCTTTTATTGTTTGTTCCTTGCTCTGTAATTTAATATATTGGAGTGCCTTATTGTCAGGTGTATCAATAATATTTCCTTGATCATCTGAGAAATAATATTTATTAGTACCTGACTCTTCCCATGTTACATATTGATATTTCACTGGTTGTATCCCAAGAAAGTGCCGATATATACTATGAGAAGATTCTGATACTTTGTAGTCAACTGATATCTTCATTAATTTGTCATTGAGATATGCAAAGGAATGCGAGTTATTTACATAATCGAGATCAGCATTTCTAAATGGCACGACCGGAAATTTACATTTTGTGATTAGATATCCTTCTTTATCACAACGGTAAGATGTTTTCTCCAAATCTTTTCCATTTTCCTTTATACATACAACAGGTTTAAACGGACCATCATTCCAGGCATCGCAAAATTTTATAGGTAAGTCTAGTGCTATATTGTCTTTATCATCAAGTGGTATAAACCCAATTTTAATAAGTTTATCAAAAATTAACCCCCCGCTATCTGCAGAATCTTGAAATATCTTCAATCCAGTCTCGTTAAGCACCTTTTTTCCAGGCACCATCTTAAAAACATGTTTTTTTCCACTCATAGGTGTTACCAATAAATTCATTGTTAGTATTCTAACATTTATTGATTAATTTATTGTTAAGTTAGTATATATCAGAATTATAATAACAAATATTACTTGCGTAGAGAAAAGTTATAGAAAGAGGGATTTTTTAGGGAACTAGTGTAAAATACTCATGGACTAAAATAGGGTGACTTTATGATATGTTAGAACCTATATTGGTGGAGGCAAGCGGGATCGAACCGCTGACCTTCTGCGTGCAAAACAGATGCTCTACCAGCTGAGCTATACCCCCAGGTAATTCTTGCTTAAAGCATAAATCACTCAGGCTGAAATGCAAGAAATATTTATCTATTAGGCTATTGCTAAATAGTGTACAAATTCTGCAGGGTGTACACACTTCTCTATTTTTTTGTCTCCTTAGCGTTATACGTCACACCATCCAAATAAATCTGTGAACTGAAAATTAACAAGAAGTTTTCCTTTAAAAATTTTTTAACTAAATTATCACTAACGCAGTATATTATATAATTTATTTAACCACACATGAAAATTTTAGTTTGATTAAAACGGATAAAAACTTTATTGATGTTTAGTATAGCTGAAAAATGAAATGATCCCGTAGCTCAGCCGGTAGAGCAACTGACTTTTAATCAGTGGGTCACGCGTTCGAATCGCGTCGGGATCACTCACAAATTTTGAAAAACATGCTAAAAGAACAAGACAAAATACTCACCAACCTAAATGGTAAAGAAACTCCACTACTTGAGGGTGCAAAAAAACTTGGTAGCTGGCAAAAGACAAAGGAGTTACTAGATTTAGGATCAGCAAAGATCATTGATGAAGTAAAGAAATCTGGTTTGATAGGTCGAGGGGGTGCAGGATTTTCCACCGGCCTTAAGTGGAGCTTTATGCCCAAGAATCTTCCAAAAGCATATTTAGTAGTCAATGCAGATGAGTCAGAACCTGGTACATGTAAAGATAGAGATATATTGCGATATGAGCCACATAAGTTACTTGAGGGAATTCTCCTGGCCGGCAAAGCGATCAGCGCATCAGTTGCGTATATTTATATCAGGGGTGAATTTTATAATGAATATTTAGTTCTAAAAAAAGCACTTGAGGAAGCCTATAAAGAAGGTTTAATTGGAAAAAATGCCTGCAAATCAGGTTATGATCTTGATGTGTTTATCCATAGGGGCGCAGGAGCTTACATATGTGGGGAAGAAACAGCTCAACTCGAATCAATTGAAGGAAAAAAGGGCTTTCCTCGCATGAAGCCTCCATTTCCCGCAGGTGTTGGACTTTTTGGCTGCCCAACCACAATAAACAACGTTGAAACTATAGCCATGGTTCCAGATATTCTGAATCGCGGAGGAGAATGGTTTACATCTCTTGGTAAACCAAATAATACTGGTACCAAGGTCTTTTGTATTTCAGGACATGTAAACAACCCGTGTAATGTTGAAGAAGAGCTCGAAATTCCATTACGTGAATTAATTGAAAAATACGCAGGTGGAGTGCGAGGAGGTTGGGATAATTTACTTGCTGTAATACCTGGTGGGTCTTCAGTGCCATTAATTCCAAAATCTATATGCGATACTATTGAAATGGATTTTGATTCATTAAGAACTGCACAATCAGGGCTTGGTACTGCTGCTGTAATAGAGATGGATAAATCAACTGATATAATAGCTGCAATAGAGAGGTTATCACACTTTTATATGCATGAGTCCTGTGGACAATGCACACCATGCCGTGAAGGTACTGGATGGATGTGGAGGATTATGAAGAGGATGGTGGCAGGAGATATTAAACCTGATGAAATAGATAAGCTGCTTGACCTTACAACTCAAATAGAAGGACATACAATTTGCGCGCTTGGCGATGCTGCAGCTTGGCCGATTCAAGGATTAATAAGACATTTTCGCCATGTTATCAAAGAGAGAGCGATAATTTAACTTTACTTATACTTCTTAAGCCGTTTTGCTACTTAGCAACCAGAGCTAAAAAATATTGATTCCCTTCTCTTTTAGGTGCCAATTCTACCTTTGCGATATCTTCAGTGTCTCGAATTAGCCGTTCTAATTTTTCCAGTCCCACTTCAGTGTTTATAAGCTCTCTCCCTCTAACTCTCATTGTGACTTTAATTTTATGTCCGTGGACAAGTAAGTCTCTTGCTTGACGCAATTTTGTTTCGTAGTCGTGATCACCAATATTAGGACCCAGTTTAATTTCTTTTATAGTTAATGTTTTTTGTTTCTTTTTTGCTTCACTTGCTTTCTTTTTTATATCATACTTTTGCTTGCTATAATCCAGAATTTTACATACTGGAGGGGTTGAATCAGGTGCAATTTCCACCAAGTCTAAACCAACACCCTGTGCAAATTCCAAAGCTCGTTCTATTGGCACGATTCCGACCATTTCACCACTATGATCAACTAAGCGTACCTCCTTAGCTGTGATAAATCCATTAATTCTGTTTTTATTGTTCTTTTTAACTTGCAAACTTTAACTCCCTTAATTCAAATTAATACTTTTTAACAGCGATTCATTAGCCTTTTCCAAAGAAAAAGACTCCTGTCTTTCCGATCCTAAATTTCTTACTGACACAGTTTTACTTGTAACTTCATTTTTGCCTACAATCCACAATATAGGAACCTTGTTTGAACTATGCAAACGTATCTTATAACTAATTTTTTCATTGGTCAAATCAGTCTTGACTCTCACACCTTGTTCTTTTAAAATATTGCTAATTTCTGTGGCGTAACCGTCAGCCTCATTTGTAATGGTCAGAATAGCAAGTTGCGTTGGAGCAAGCCAAACTGGAAATTTTCCTGCATAATTTTCTATCAAAATTCCAATAAAACGCTCAAAAGTTCCAAGAATTGCCCTATGCAACATGACAGGGTGATGCTTTTGTCCATCTGCTCCTATATAAAAAGCTCCCAGAC
>NODE_7_length_14573_cov_3.279791
CTTGCTTACAAGCAAACTTTTCTGGATCCCAGTGTCTGGGCACTGGGATGACAGGGGAGGGAGGCTACTTGGATGACACCATTCTTTTTCCTGGATCCAAGTAGTCAGGGCACTGGGATGACAGGAGAAGGTACTAGGATGACACCCTGACCTCGTCGTCCCGCTACGTGTTAGCGAAATCTAGAGATACCGTGACGGTATGACGTAAAGCTCGCATTAGCTATACTTTTATGCTCACCAACTTAGCTGGATCCAAGTAGTCAAGCTACTTGGATCTGCAAATTGCAATGTTCGTACAGCTGCGTGCTTGACACTGGGATTTAGTGCAGCTACCCTAAACTGGAAGCTCATCTTGCTATTCTTGGCTGAAAGGAACATATTTTTAGAATAATGAAAACAATCAACACTTTAATTCAAGAAGGATCGGAGTTATTATCGTCACATAAAGTTGAATCACCACATTTAGATTGTGAAATCATCATGCAGCACGTACTTGGAGTGGAAAGATCATTCATAATTATGAACCATGCTGATCAAGTGCCGATGGAGAAAGAACTTTTATTTTGGAAATTAACAAAAAAAAGAGCGGAAAGATATCCAATATCGCAAATAATAGGTACTCGTGAATTCTGGAGTAAAAATTTTATAGTTAACCAGCATGTTTTGGATCCAAGACCAGATAGTGAAACATTAATCTCAACAGTGTTAACATATTACCCAAATAAAAAGCAGAGACTAAAAATTGCAGATTTTGGTACAGGCACAGGTTGTTTATTGATATCCGTACTTAGTGAGTATGAATATGCCGTTGGTATCGGTTTTGAAAAAAGCTTGGAAGCATACAATGTTGCCTATCAGAACACAAAGAAACATGATCTTCTCAGCAGAGCCAAAATATTTCCAAGCTCATGGACAGAGTGCAGAGGTTCATTTGATCTGATAATTAGCAATCCTCTATATATTAAAAGAAGCAAATTAAAAGACTTACAAGCCGAAGTGCAAAAAGAGCCAAGAATTGCTCTTGATGGTGGAATTGATGGTTTAAACTGTTACTTGAGTATTTTTCCAATATTGAAAAAGTTCCTTTAAAAAAATGGGTTTGCAATATTGGAGATAGGTGAAGATCAAAATGATATTGACAAAATAATACCCTCATACAAATTAGCTTTTCAGGAATATGTACATGATTTGGCAGGAATGAAGAGGTGCATTGTTATGCAAAAAACATAGCTAATGTTTTCTTCCTTCATCCCATATTATCCTATGTCATCCCAGTACCCTCTAGCTAGTCATCCAAGTAGCGTGACTACTTGGATCTATATTTACTACGGTCAAGGCATAGGATGACAGGAACGGTTTTATGCATTTTTTAAAAGGGCAACATGTTTAAGCTTTGCTAGCAAAGTGGAAAGTAAGGCCAGCCTCTATACCGTGTGTGTAAAACAATGTATTACCTATATTTATATCTTCTGTTGCTGCATTTGCTGGTTTACTCTGATCATCAAGCTTCTTTTTACCCCTGTTATTAGGATCATCTATAATTTCTCCAAGCGCATCCGTTGTAAGTTTAAGACCATCACCAATAACACCACCAATAGCACCAAAACCTCTATATCCGATATGCATATTTACATCTTCGTTTATGTGATAATCAAGGCCAGCTTTTAATTGACCTGCGGGTCTTATTGACGATTTTTCAAACATTGTCATTCTTGTTGCACCGACGCCAACCCCAACATAAGGAGAAAAAGAGAAACGGTCACTCTTCCAATGATGATAAACATTTGCCATTAGAGACATGTTTTCAATTTGGTCATGATTAACTGTAGCACTATAGATATAAGTTTTTTTACCAGCATCCTTACCAATGTCCTTTAGGTATTAAACAGTTATTTGACTACTTGCTAAACCAATATTATCCACTTTTACAGAAGACTACATTCCTTCTAATTCAGCCCTATAGCTGTTGTTACCCAATTCTCCTGTGTAACCAAGTGCTACATTTGCAGCAAAAGGTGGATTGTAATCTCCTTTATACTCACTTAGTGACTGACCTTTTGTGTTCTGAGCATCCCTGTCATTTATAGACAAATTTTTGATATCTGTAGTGCTTGTTTTTAGTTCACCCATGCCATTAAAAAATTGACCATAATACCCACTACCAAAGTAAAACCCTTCTGTTTCACTCGCAAAAGATTGTTGTGACAACAATAAAGCAAGTGCTGTAACCGCTAATGTTTTTTTACTAATCATTACTACTCCCCTAGTTAAAATAGCTAATCTAATACTAATTAATTAAAAATGGCTTAATATGAAAAACCTAATTATTTGCATAACTTGCACTTTCCTGAGCTAAAAATAGGCAAAGTTAACCTTACTTCTCGTCATTTTTTAATTTATCCTCATCTTCAAATTCATCCTCCTCTTCTTCGTCATCAAACCCATCATCGCTCCTATCCTCATCTTCCTCGTCATCATCTTCAAACTTATCGTCGATATCTTCATCATCAATATCTTCGTCTGCAAATTCATCTGATTCATCATATACTGCATCTTCGGTTTTAGTTTCAGCAGGATAATCAACTGAATTAGGTCCCTCAAGAACATTATTCCCCTCGTTATTAACCTTATCTTTGCTCGCAGCGGCAGAAAGAACTTTGTTTGGGTCATATGGTTCTTGTGTAGGCACACGAGTTTGTTTGAGCAGCCTTCTTGTGAAGGTGGTATCACTGTAGTACAAAATTTTCTTTGATTTAATTGGGTAAGTCGACTCTATTAAAATTATCTGATCGTCACGTGGCAACATAATAACTTCTTGAGGCAATAGCAATGCTCTCTGTATTTCAGAGATATGTAATGACCTTGAAGCAGGATTTAAATCTAAAAATGTAGGCTTATTCAACGATTCTTGTTGTACAGTTTTGTTTCCTATAAGTTGCGATATTAAATTAGCTGTTTCAATATTATTGGCTGCAAAAGTTATTCTGTAAGTCGAGTTTGACAAAAAGGAGTTCATCCCTGCTTCTTCGTATATTCCTTTGAGCTGCTCAGTATCTTGAACAATTAAGAATAACCTAACTCGATAACCACGAAAATATGCAATACCTGTTTGAAATTGCTCCATTTTTCCAAGTGTAGGAAACTCATCCATTAAAAACAATACGCCATAAGGCTCGTCATCCGATGGCAATTTTCTACATAAAAACTCAGTTGCCTGTTGGTAAAAAACCTGCATTAAAGGCCTGAGCCTAGTCAAGTTGTCAGGAGTTAAACCAACATAAACTGTAGTTTTCTTCTTTTTAAAATCTAAAATATTAAAATCACTTGACGCAGTTGCAGTATCAATCAATGGGTTTGCCCACAATTCAAGTGATGAGTTCATGGTTGATACAACACCCGACCTTTCTTTATCAGCTTTTTGTAAAAAAGCTGCAATGTTCATATATGCTACAGGGTGTAGTATTTTACCCATTGTATCAAGAGCAACAGCAAGATTATAGACTACATCATCACTACGCATCGTACGCACAACTTCACCAAAAGATTTGACTTTCTCTAGTGCAGCAAGTAAGTATAATACCACTCCAACAAATAAACTTCTTGCTTCATTTTGCCAAAAGTCTTGTTCAGGCATAATTAGGTTGGCTATTTTCTGCACATCGTCAACCATCTGTCCAGGTTTTTCACTAATCCATTGTAATGGATTGTAACAGTGACTTATTCCATCTGGCTGCGCTGGATTCCATACGTATACTTTTTGTCCTTGTCGTTCTCGCCAACCACTTGTTATTTCATAGTTTTCTAACTTTATGTCGTGTACAATTACCGAGTCAGTCCAAAATAATAAATTAGGAATTACAAAACCAACACCTTTACCAGAACCTGTAGGTGCAAATAATAATGCATGCTGAAACCCATCAGCAATAAAGTAGCCTCTTTTATCTTTACCAAGCAGTAATCCCTTTTTGCTTCTTAATCCTGCTTTTCGTATGTCTTTCTCTGATGCCCACTGCGAATCTCCATGCAGTGATTCTTTCTTTTTAAATGGTCGCCACTCAATTATCCTTTCTCTTAAATTCCATAAGATAATCATTAAAACAATGATAGGCAGTGCAGAAGATATAATTAATGTAATTTTGAGCTCAAGGCTATATAACTCTGGATGATGCCAACAATATTGTATATGATCAAAAATCGTTGGCCAAAGAGCTTGAGGGAAAGGCGTCAAACTAGGATTAATTGCCTTAAAATCCACAGCATCCGGACCATCAGCAAACAGCACAAACAATATACCAGATAGATAGAAGAAAAACTCAAGTACGCGAAAAGCTACTACACCTCCTATGAGAATATTACGTAGGTGATTTCCATTACTCATAAACTACTCTTCCTTAACTTATGTATAAATTTAAGCATTTTCGCTCGCAGATCTAGTAAATAATATCTCAGAAATGCTTCTTTTGCCCCCACCGGTTCTTTTTAGCTGAATAACAATATCAATCACATTTCTAATGTATGGTATAATTTGGTCTGGAGGAATGCCAAGATTTGCCTGCATAACCATCAATTTTATTTGCTCAAGGGCCATTGTTGGACTATCTGCATGAAGGGTTGATATTGATCCAGGGTGACCAGTATTTATCGCCCTGAGAAAACTAAAAGCTTCCGCTCCACGGAGCTCACCAACTATTATTCTGTCTGGCCTTAAACGTAAGCACGCTTCTATCAAATCTTGAGTGGTTACTTTTGCTCTGCCCTACCCTCCTTTAGAGGCAATTAGATGGACTTTATTGGGATGATCGTTCAAAACGATTTCCCTTGCATCCTCAACAGTAATAATTCTTTCCTCAGCTGGAATAGCACGCAAATTAGCATTAGTAAAAGTAGTCTTACCAGTGGAAGTTCCACCACTAATTATAATATTTTTCTTACTTATTACAGCGTATTCTAAAAACTCTTTTATTTTTTTTTTGCCTTAACAATAAATCCAAATGACGGTCAACTGGATTATCAGTTGCTTCTGTAACAGTTTCAGAAAAAGCCCCCATTTTTTCGTAATCATCGAGTGCTAACTGCATGCTAGAAGGCTTACGAATCGACATGACTACTTTATCAGGTTCACATGCTGGCGGAAATACTATCTGTATACGATAACCATTTGGTAATGTTGCCGAAAGTAACGGCGCTTCTTCGCTAAGTTTTTGTTCTGTAGCTTGAGCAATCAGTCTGCCAAGAGATTTCAAATGGTTAAGATCGAATACTTCTAATTTTTCACACCTTATTTCACCGCGATTTTCAATCCATACTTCCTTTGGCTTATTTATTGATATTTCATTTACGCCTTCTTCTTGAAATATGCCTTGTAATGGCTCCAAATATGTATCAAGTGCAGCATAGTTCATTTCATTGATTTAATATTGCCTGTGGAGGAAATACTATATCTTGGTTAACAAATACTTTCAATGCAGTGCCTTGATCAACATAAATAGTTTGTTTTTTATCTGTATATCTGCCCACTACATCCCGCATATCCGTAGAAAAATCCTCGATTGATTTCCCGATTGCTTCATCATAAACAGACTTGCTTTTTCTTTGAATTTGTTCTAACAGTTGATTTACAATTTCCAGGCTTATACTTACCTCGTCTTCTTCAATTCCTAGTGCTTTTGCTATTTCCTCTTTCATTATTTTTAGTAAATCTTGTCTGCTTTTGGCACTCCGAATTCTTCCGATAGCCCCAAGGCCTAATTTCCATTTGTCACTAGATATCTTCTTTTCTGGGTCAATAATGAGTTGGAGAGAAGAAAAATCTATTTCGGTTGCAGTGATAGACTTTACTGCATCTCTGATATTTAGCGTATCAACAAGATTAGCAGCCTTTTGCCCTATAACAGCAGAACCAATCGAAACACCAGCAAGTGTCACTGAAGAGAATAACGCACTTACTATTTTGTTATCAACTATTCCTGCTATTCCTGCGCTACCAAGCTCGTCAGTACTAAGTGATGAGATTGCAATATCTATTCCATGTGGCAGAATCACTCTATTCCAGTTTATATTTACACGAGATTTAGCAACATTCGAGTCAAATGAATAACTGCCTATCAATCTTGAGCCTTTAGGTATTAAAACTGTATCACCAGTTTCTGCATAAACATCTCTACTCACCATAGCACGCAGCATTCCTTGCAGATCAGAGTTTATTGCAGTTTCAAGAACAGCATCAATAATTTTACCTTGAGTAATCATTAAACCAAGCTTTCCTACCCTGGTAGCTTTGCTCGATTGTGCTGAAGTGTCGGATAAAATAGCATCAGCAGCCTTGTTCTCTCCACTACCACCTGAAATTGTTAACATTTGTGCACTACGTCTGTCTCTAGGATAACCGCCACCCCCTATTGTAGGAAATGAGGTAGGTAAATTGCCCATAACATTACTAGAAGGAAAATTTTGCTTTGGCAAAATAGGTATATTTGACGCAGAAGTTTCTTTTGGTTTCTCTTCTTCTTTTTTAATTTGTTTTATTTCTGGTACGATTTATGGTGTAGGAAGAGGAGGTAAGGGTGGTAAGGAATCGGTTATTATTCTTTCAGGAACCATTACATTATCTGGAACTTGTTCCAACTTTCCTTTCAACTCTTGAACGTTTTGCTTTGTTTCCTCTTTTTTAATAACTTCTGAACCCTCTTTATGAGAAGGACTAAAATAGAGATAATACACTCCACCAACCAGAAGTACTAAAATAATGACCATCAATGCCCTATGACCTTGATTAGAGCCAACTGTTACTACCTTATTCTCTATTTCTGATTCATCTTCTGAATTGTTACGCCTTTCTTTATTCATATTGCATGTACCACAGCTAAAGTGACCTATTTATAATTTCAACTTCACCATCTTCATAACGCATAAATTGCTTTTTATGTACTCCTTTTATTATAATATAATCATCAAATAACAGCCTTTTACAAGGTTTATCCTCCCCTTCTACAAAAACCTGAGGTATTTTATTATTATTTCTAAATTTTAAATAGGTTAAATAACCATCATCAAATAACTCGATCGGAACTATATCCGCATTACCACCTTCATCAATATATGTATAATTGTACTTCGTATCATTTTCTTGTATTATTTTTTCTAGCTTGTCTGTAGTATATTGCATTTGAGTAGGTAAAGAAACCTCATCTAAATCAACATCAAATTCACCTTCTTCTTGAGGATAATAAAAACGTACTACGTAAGATATATCCTTTTCAGCAGAATAATCGTGATCCACTTTCTTAGCATCAGTATCCGGGTATTTATCGTAGTTTGGCCTTGAGATTAAATCAAAAATGTAATTTCTTTTTTTAGTTGTCGTAATAATCATGTTAGTGCGACTACTAACTTCAAATGGCATGATAAGCAATTTATTGTCATAAGGATTAATTTTCCAACTTGATGCATCACCAACAGCGATATTTTTAACTTTTTCTCCTTCCGCAAATTCAATATAAGAATAGTAACCCTGACTAAAAACCACCTTAAATACTTCATTAGGGCTATACACAAAAGTCTTGATTCTACTATCTACAGAAATAGGCTCATTATAATTAATGGATGCGTTTAAATTGCCACTGACAAGTAAAGCTAAAACTAATAATATCCTATACATATTCATCATCTACTCTATATGAAATAACTTGAAATCCTAATGGGTTAATATATCTTTGCTGATCATCCATTTCAAGCGATGCATATCTATATGACATAATAACTATCTTATTTTTTCTCGTAGAACTTCCATCTTTCCGTGTAAATTCCACAAAAAATCTCACCTGAAGAGCATCGTTACCCAACTTTTGAATTGAGCGAATTTTAAATTCTTTTTTGGTATCTGAATATAAATTAAAAAGATCATCCATATTCTGCGATCCTACATAATTTCTAAATTCATTATACACATTAGGTGAGGAAAACAACCTCACCTTTGTATAATAGTTATAATTATAATGATATGGATCAAAAACCTCCCTTGCTTTTATATACTCTGAGATAAAATAATCGTTTAGCGCTTCATCTGCAGAATACTGTTTTACTGTGACAGGATCAACCAATTGCACTATACCTGATTTCTTGTCAATTTCTATAACAAATGGCTCAATAGTGCTACTTGTGCTAATTTAAAATATGACTAATATGCTGATAGAGATCGTTGCTAATAATATTAATGCAAATAAAAGTAGAATATTCCTTTGAGCAATAACTGTGCTGTAGCGGTTTGAATTCCAATTTATATCCTTATCTAAGGATTCAGTATTTTTTTCTCGCTTAAAAAATCTTAGCATTTTAGTATTCCTAAAAATCTTAGCTTATGTTAATAAACATAGCAAATTAACAAAGTAGTTACAGCAAAAAAGCTAAAAAAACTCTTAATCTATGGCCTAATTTACCAAACTTTGACTCCATATATGAATCGTTATATTTATTACGTTCCACAATAAGTGGTAGACACTTTGTAACTCCTATACCACTACTTTCCAATTCTGACAATTTCCTATCATTGTTTGTAAGTAATTGGATTTTGTTAATGTTCAATTTCTTAAGCATTTTAGCTGCAACAGCAAAACTCCTTTCATCATCTTCAAAACCCAATGTTCTATTTGCATCAACAGTATCAAGATTATGTCCTCTTTGCATACTGTACGCTCTTAACTTATTAGTTAAACCAATGCCCCTTCCATCTTGCATCAAATACAATATAATACCACTTCCAGAGTCAGCTATCATTTGAATTGCTTGATGTAACTGACTTCTGCAATCGCATGACAAGCTATCTAACAAGTCACCCGTATAACACGAAGAATGAATTCTTACTAATGGTTCGCCATCTTTATCTGGATTGCCAATGATAATTGCATGATGTTCTCTTCCACCACTTTCGGTTCTATAAGATATGATATTTACTTCTTGAGTCTGTTTTAAAAATAATGATGTTTTGCACACTTCATATACATCCTGATTTTCTTGAAAATTATTTATGAATGACGTGTCCAGTGCAATAACGTCATTTTTCTCGCACCAATTTCGCATTTCATGATTATTCTCAAAAGTCATATCAGCCACTAACGCGTATGGCAATAATTCTGAGAACTTAAGCAAGGCAATAGCACATTCATCTATTGTCTTTGAGCATTGCAACTCTTTTATGCAATCTTCCTTTGAACAGTTTATTAAATGGAGCAGTTCATCAAAATTATTCACCAACAGACGTTTGCTGTTATGGTCTTTATTCTGAGATATGTATTTTACCTTACTTGAAGTTAAAGTAACATATACATTGCTTGATATAAGCTTGTATTGATTAAATAAATCTCTTTCTAAAGCCTCAGCAGCAGCAAACAATAGGTAATTACTTTCATCATATATTACAATTGGCCGACCGCGCCTGATTTCGCTGATAGCTCTTTCTACCTTATTGCTACTCTGATTTCCTATAAACATTTTTACCCATATTAAACAGCGATAGAAACTGGTGCGGCCGAGAAGACTTGAACTTCCAAGGCCTTATGAGCCACAGCGACCTCAACGCTGCGTGTCTACCAATTCCACCACGGCCGCACTATATTCTAGTTTTTATATAATTATTTTAAATTACTTAATCATTTTAGAATTTTTCATCTAGAGTGTCAATCTGATACTAGAATAATTTAGAAATTGTTTGTATAATTTGATTATGAATTTTGTGATTATAAATTTTAATCATTTAAGATAACCTTACTACTAATGTTTAACTTAGGTTTTTATACAAATGAATATAGCTAATATCTTTATTTTTTTAGCTCTCTCTCTTATAACTAGCTTTCATTTCGTCCATGCACAAATATTATACACATGGTCTCAAGTTATCCCAGAAAATAAACTAAGCATACGCGCAATTACGGACAATGACATGTGTCCCATTGTTTATGTTGATGGCAAGGAAACAGAAATGCTGAATCGCAGCTCAATTAACAATGGTGATCATAACGAAACAGTTTGTGAACTGACAGTACAAACAAGTGCCAAAGACGTTAGTATTGAGGATCTACGGGTTCCTATATTACCAAAAAAGGTTAATAAAATTGCTTTCATTGGTGACACGGGCTGTAGAATAAATATGTCATTTCAGCTGGAATGTAATTCGGTAGATAGCTGGCCTTTAAAAAAAAATTTAGACTCAATTGCCCTTCATAAACCAGATTTAATTATCCATGTTGGTGATTATCATTATAGGCAAACAAGATGTAGAAATACAAAAAAGTGTGGCGATATTTATGGATATAATAAAGAAGCTTGGTACGCTGATTGGTTTGAGCCTGCAAACGATATTTTATCACAATCCCCTTTCCTTTTTGTTCGTGGAAACCATGAGAGTTGTGATAGAGCTTATGAAGGATGGTTCAGGTATTGAGATTCATACCCCTTTTCGTCTGAAAAATGTGTAAACTTCGTTTCTAGTTGGTCCTTAGATGCTGGACCGATGAAATTTTTTATCTTCGACTCTTCATCCGGTGACGATATTTTTACAACCCAAAGCACAATTGATGCTTTTGAAAGGCAATTTGATAAATTGATACAAGATAAGCCCACGTGGTTTTTAACACATAAACCACTTTGGAGATCTCCAAAAAAAGAATTTTTGACATTAAAAAGCCATGGCAATCTTACACAAATTGAAGCTTTTGGGGATAGATTTCTAAGCAATGTTACTACCATAGTTTCCGGCCATATTCATATAGCCCAGATTTTATTAATGGATAATGTTCCAGACCAGATTATAGTTGGAAATGGCGGTTCATTACTACACGCTCAAGATCAAGAACCTGTTTATCAAAATGTAGAATTTGACTATTCAAATGGTAGAAACTACTTAGCACACGAAGTTAGAAACTTTTTCGGCTTTGGCTTTGCAATACTAAACTTAGATGATCACAAATTTACCTTCTATAACCAACATAATAAGGAAATGTATTCTGCGAAGCTAACAGAAGATTTTAAACTTAAACGGATTAAAACTATAGTCGATTCATTTTAGGATTTGTTATTAGCTATTTTAAAAACGCTACTTAAACATTTTTTTTAATCGATTGATTTCATCAGCAAATTTTGAGTCGGTCTTTATAAAATTTTCTACTTGTTTTACTGCATGTATAACAGTAGCATGGTCTCTGCCACCAAAGTTTCTCCCAATATCTGGTAGGCTTTTTTGCGTAAATTTTTTGGCAAAATACATAGCTATTTGTCTTGGCCTTGCAAGACTGCGAAGCCTTCTATTGGATTGCATATCTGCAACCTTTATATTGAAAAATTCAGCTACTTTCTTTTGTATTTCTTCTATTGTGACTGACCTATGATTTGACCTAAGAAGATCGATTAGGGTTTCACTAGCTGATTCTACCGTCATACTTCTTCCAATTAATGAGGTATGGGTAACCTTATTTAATGCTCCTTCTAATTCTCTTATATTAGATTTTATGTTCCTTGCTAAAAACTCTAGGACATCTTTCGGAACATACATATTCATCTGCTCCACTTTTGCCTGCAATATACCAAGCCTCAATTCAAAAGTTGTTTCATTAATATCTGCCACCAACCCCCAACCGAGTCGTGATTTTATTCTTTCTTCCACTCCATCAAGATCACTAGGAGACCTATCAGCTGATATAACCAATTGTTTATTTTGGTCTATCAATGCATTGAAAGTGTGAAAAAATTCTTCTTGTGTACTATCTTTACCACTGATAAATTGCACATCATCTACCATCAATACATCTACTGATCTAAATTGCTCTTTAAATAACATAATATCTTTGCTTCGCAGCGCTGTAATATATTGGTACATGAATTTCTCTGCCGATAAATACACCACTTTTCTTTTTGCTGATGGGGAATTGACTATGTGCCAAGCTATAGCATGCATTAGATGTGTTTTACCAAGTCCCACTCCACCATATAGAAACAAAGGATTGCTGCCTAATATTGGATCTATAGATTCTGACACACGCTTTGCCGCCGTAAATGCTAATTCATTTGGCTTTCCCACTGCAAAATTATCAAAGGTGAACCTTGGATCCAGCGGCGAACCAAGATTATGATTACTTTCCTCTCTGTTTTTTAGTATAACATTAAAATTTGAATTCCTCTCCTCAATTACTTGAATATCAATAGAACGTATACTTTTATCTTCGCTTTGCCATAATGATAATATTTTTTTCATGTAATGAACTGTAATCCACTCTTTTATAAACCTTGTTGACACGGATAAAAGAACTTTCCCATTTCTGCTACTGACAAATTTTAGTGAACTCAGCCAGCTATTATATGTTGCTTCTCCATAAAGATTATAAAGACAATTTTGGATTTTTTCCCAAGTAACATTGTGATCCGTTACTGTAATAATCTGATCAAAAAACATAGTAGCAACCTTAGGGCTAGTTAAGTTCATATACCACACCAAGAAAAAAGCAATAATTAGAAAAATACAAGATAATCAATAGCTTACTGCAAAATTAAAAGCTAATACTACTTAATACATACTAAAAATTATGGTGATTTTTTGATGGATTGTAAAGGGTATAAAAACATTAAAATTGATCATTTTTATTTCAAAAAAATGAAAAATTTGTAAATGTCGCTTGTATCGAGGATTAGAAGCATGCTATTAAAAACAGTAATACATTATGTATAAATAAGATGTTAAATTTACTGGCAAATAAGTAAAGTATTCATATAAATATAGCTAACCTAATATAGATTTACTGAAGCAAATTTATGATTATATTAAGTAATTTGAGTTGTTATGCTGTATTCGGTATTGAACTAGAGTTTTACATTGAAGGAATAGAAAAAGAATACTTATTTCTGAATAGCATCAAAAATAAAATAGCATCTTTTGAATTTTCTTGCGAGAAGGAGAATTCTACACATCAGTATGAGATAAAAAGTGGTTGTTACACGAACTTCGACAATTTAATTAAGCATTTTGAGTTAGCAAAACAATTACTTACTGAAACAGCACAAAAACTAGGTGGAAACGTTTCTTTTAAAGTAAAGCCCTATTTGGATAGAGCAGGCAGTGCATTAAATGTGCATGTTAATCTCGTGAATTCAAATAACGATAACTTATTTTATATCAATGAGCAAAAGTATAGTGATTATTTGATTCATAGTATTGGTGGATTATACACAATGATGAAAAAACATATGTTGTTTTTTGCTCCAAATGATGATTCATATTTAAGATTTCAGTACCCGGATATCCACACTCCAACTACGATTAGTTGGGGAGTAAATAACAGAACTGCTGCGATCAGAATTCCCTATTTTGGCAACGATTTCAAAAGATGCCGCCTGGAGCACCGCGTTCCCGGAGCAGACTGTAATCTTGAAAAAGTACTTACAGCAATAATTGAAGGTATAGTTTTTGGTATAGAGAACAAAATTGCTCCGCCAAATAGAGTGTATGGCATTGCATCTGATTCTCAATATAAGATGGAGAGTTTGATATAGCAACTACCCCTCAAACCCTAACCCGTTAAACGGCCGTTGAATAATTGGCTGTTTTAGCACTTTCGTCACATTATCATTTACATTCCCGTACTGTAATAGCAAGTCTGCAGCAGATAGTTTTTGCGTACTTTTAGACTTAGGCCCTATATTGGGAAGGTTGCTTGGTGGCTGCTCAGGAAGTGGATTACCAGATACATCCATGTGTTCAGGAAGAGATTTCATCTGATTCTTTATAGAGCTAGAGCTATTTTGTGTAAGAGTTTTATCATCTGGCATGCCAAGAATAATTTTCTCTGGCACTACCATAGTTTTTGTATATCAACAGGATTACTATTTTCAGCATCTATAGTCACATGAATTGGTTCGCCAAACGCATTTATAGGGCCAACAAGTGATCCTTTCTCCATGCGTTCTTGTGCTCTTTTCCTTATTATTTCTTCTTCGAACTCAGTTTCAGTTCTTTCTGGTTCTTTTGCGGATATTTCTGTATCTTTTTCTTTACCTTCATCAACACTGCTATACCCTTCATCTTCTGAAACTTTATCTCCTGAAACACCAGTAATTTCAGCAGGCTGTTCTTTTTTAGTTCTTATTTTATGAATCAATGAAAGTAATGTGTAAGTAACTACAGCAGCAGCAACGATAATGGCTATCTTTGCAGCAATGTGAATTGCTGTTAAAAATATTAAAGCTGATAAAGCTCCAGCTAACCCAGATGTAATAACTTTATTCTTGCCTTTTGTTACATTTAAAATTGCCACCATAATAACCTCTCAAATACTGTTCTAGAATTATTATACAGGAATTTTCTTATACTTGCAATTTTGCGAAAATTTTAATTATTTGCATAAAGTTTTAAAGCTACACAAGGATTAATTAATATGCAATGTATCTCGACTATAATATTGTACAAACACACATATTCAGCTAACATTCAACATGCAGAGCTTACTCATAGAGCGAAACAGGGCGGTGATGTTATTACTTATAGTAATTTTTATCTTCGGTTCATACGTTTATGTAAAAATGCCAAGGGAAAG
>NODE_8_length_13535_cov_5.272033
GGGATCTATGTTAAGAGATACCGCGAATGAATCGCGGTATGACGGTTAAGTAGGGTGTCATTCCAGTGCTCCTTTTTTTGTCATCCCAGCGTCACGCGCTGGTTTCAACATTATATCATGAACTTTCTAAAATTCATTGAGTTATGCTTTCAAACGGTAGTGCCGGGGTGTGAGTATAATAATTATCGGTACATAAAAGTCATAGCAGACAGGCTGGAAGCAGCGAGCGCTGGTGAAGTGAAACGAATAATATTCAATATGCCTCCGCGCTCGATGAAGTCCATGTGCATAAGCGTTGCGTGGCCCGCATGGATACTGGGAAACCAACCAACTGCGAGAATAATAGTTGCAAGTTATTCTCAGCGGCTCAGCGAAAAGCACTCGCTCGACACCAGGTGCGTGATGCAGTCTAGTTGGTATAGAGCGCTATTTCCAGAGATAGAACTATCCAAAGACCAGAATACCAAATATAAATTTCAAACAGTGCAGAGAGGATACAGAATCGCAACATCAGTTGGTGGAACACTAACTGGTGAAGGTGGTGATTTTATCATTGTGGACGATCCGCTCAGTTCTGCTCAAGCTTTGAGTGAAACGCTTAGAAAGCGTGCCACAAACTGGTTTGATCAGACTTTAGTAACCAGGCTGAACGATAGAAAAAAAGGAGTCATCGTTCTTGTAATGCACAGGCTACACCAGGAGGACTTAACTGGACACCTTCTCTCCAAGCCAAAAAACATATGGCATCATATTTGTTTGCCAATGATTTCTGAAAATAAGCAGGTTATTTATTCAATCAAAAAGCCAATACCTCCCGTTCCTATCATCCGAGTAGCTCAGCACTGTGCGACCAGGCGATTATATAATAAACCAGCGTCACCTGTAAGGATATTATATTCAAGAGAAGAAGGTCAGTTGTTATATCCCCTCGATGGAGGAAAAGAAGAAGTTGAGATAATAAAAGCTGAACTTGGGAGTTACGCTTTTGCTGCTCAATATCAACAAAACCCTCTGCCGCTTTCAAGTGGTATAATTAAACCAGAGTGGTTGAAACGCTATAAAAAATTTCCTGATAATCTCTCGCATATAACACAAAGTTGGGATACTGCGGTTTCAACAAGTAACATGAGCAACTTTAGTGTCTGCACCACCTGGGCAAAAATAGATAATAAATTCTATTTACTCGACGTATATCGCGCAAAGCTTGAGTATCCAAAGCTTAAAGAACAGGTTTTGTCACTAGCTGCAAGATGGACGCCACACGCAATTTTAATCGAAGCAAAAACAAGTGGTCAACAATTGGTGCAAGAGCTAAAGACAAACAGTGATTTACCGATTATTGAAATAGTGCCACATGATGGTAAGCTCACTCGATTTCATCAAATTGTTCCGATTATAGAGTCTGGCAAGGTTTTTCTGCCACATCAAGCAGTATGGCTGAACGATTTTGAGTATGAGATTTTAATGTTTCCTGAAACTCGACACGATGATCAAGTAGATAGTACCGTGCAATATCTCCAGTGGGTGAGAAACAGTACCTCCAGGGTTGCAGCTATACGAGCATTGTGATTTGAGTCTACCAGTACTGGGATGACAGCTAGGAGACAACCGTCATCCCGCTGCTTGTTAGCGGGATCTAGAGATACCGCGAATGAATCGCGGTATGACGTAGGACTGCTGTTATTCCAGTGTCTGGGCACTGCCGTCTTGGATGGAAAGGCTGGATCCAAGTAGTCAGCTACTCGTATGACATCTTTGTGTTTGAGGCAAAACCAGCTATAACATTTCTTCGCAAACAAATGTTCGTACAGTTGTGGGTCGTGCACAACTCTATTCCTATAGTGAGTAGCTCCCTCCTATCTTATTTATATCATATTTTTAACTTACCCAATAACATAAATTACTTTAGCTATGCTATAGCTAAAGTGGCTTAGGTTTACTTACAATTTGAAAAACAACAAATTCGTCATTCCGCTACTCGTTAGCGCTGCGGCGGTATGATGTAGGGAAACCTTTCTTGGGTTAGCTATATCAATAGCATTGCTTTAAAAAGAGTGCCCATATTTTCAGTCAACCTTAAGAATTCACTAAAGATCCTATTCTTTTGTTCATCACTTGCGCTTTTCATTAAAGCCAGGGTTCTTTCTTTTATGCCAAAAAGATATAAAAATTCTCTTTGAGTTAAAATCTCGCAATCTACGTGTTTTAATGAATCTTTTAATGCTTGAAAGTTTACAAGTGCGATAATATCACTATTACCAACATTCTCAAGAAAATTAGCATACTTATGTTGTTTTATCGATTGCAAAGTGCTCTTATATGCGGGGTATACATAACCGTAATCTACAATCAAAGCAGCTCCTTTATTATTATATATCTTCTTCTCAAGTTTTTTTAATATTTCAACCCCAACTGAACATATTTCCACCACTGCACCATTAAAAAATTTTCCATTTGTCATCTGAGTAGCTGACACTGGAATCCATGATTCTTTTTTTCTGGATTCCAGTGTCACGCACTGGCATGACACCAAGAGACTGCCATCATCTTGTTTTGTCACCATATTTTCATACCACCCCTCATCATGATATACAAACTGATCTATCGGAAGAGCGTCAAAGAACTCATTTGCTAAAAAAATGGTTGGTTGTTCTGGTAGGTTGTCAATATTTTTGTGCCAATTAACATCTAAGCTTTTTAATTTTTCCTTTTGTATCTTCCGTAAAGTAGGGCTTATTTCAACTAAGTGGATCAACATTGAATTAAAAAAGCTGCTGTACTTTTTAGTGACTCTTATTATATCGTGAATGAGTGTTCCTTTGCCTGGCCCAAGTTCAACTAGAGAAAATTTTGATGGCTTTCCTAATTTTTCCCATGTATGCATTATCCATACTGCAATTACTTCACCAAATAATTGGCTGATCTCAGGTGCGGTAGTAAAATCACCATCCTTACCAAGCGGTAATTTACTTGTATAATAGCCGTATTTTTCATGGTACAAAACGGCATTCATGAAATCACTGATGGATATTGATCCTTGACTTTTGTCAATTAATTCGTGTATATAAGTGAGCATGTTATTAATAAATGTTTAACTATAGCGTGCCATAATATAAAATAGTAGAGTATTTATATATATAGTATAAACTTAAGTTTGTGAGTAATAGTGCTTCAGTTATGGACGACAAAAACACCGATTATGTTGCCCTTATACCTCAAGATGATAGTATTGAATACAAATTTGAAGAAGCTGTCAATTTTATAGAAAACAAGGTTATAAATGCTGATGGGCTAACTTTAGCGGAAGTGTTTCAAGTGCTAGTTCAAATGCTAAATGGTGATCTAGAATTGGTAAAAAAAGTACTAGCATGTGCTAATATTATGGCAAAGCATGGAATGAAGGTAGCAAAAGAGTCGCAATTAAGCAGAGCTGATGTTCGCCGAGCTTTGGAAGGTAGAGAAAGTGTTGTCAATAGACAAGATTTTATAAAGAAACCACCTCTTCCACCTGCTATAAAATCGACCAAAAAGAAAAGTAGAGGTCTTTAGATGGCTGAATCTATAAAAAAATTTACTGTACAATGTGACTTCAAAGGACAAAGTTCACCTTTTGCAATATACATAGGAAATCCAAAAAGTGATGCTCATCCAATTCATCATCAAGATTCCTGGCTTGTAAAAGAACGTGGAGGGAATATTCCTAATAAAGTAAAAGAAAGTCTACAAAAATTATATAAACTATCTCAAGAAAATGGAGTCTCTTTCTCAGAGTTATGCGCGTATGCCATTACTGTGGTTAGTAATAATGATAAAAAAAGTGACGACAAGGAGTAAGATAGTTTAATCCCTCAATATTTCATTTATAGAGATTTTCGATCTCGTCTTTTCATCCACTTTTTTTACTATGACTGCACAATAGGTTGAAATATTATTTTTAGATGGAATAGACCCTGGTACCACTACAGAATAAGGTGGCACTTCGCCGTAAAATACCTTGCTAGTTTCTCTATCAATAATCTTTGTTGATGCCCCAATAAACACGCCTATGCCAAGGACTGATCCTTCTCTCACTACCACACCCTCGGCCACTTCGCTACGTGCTCCAATAAAGCAATTATCTTCTATAATGACAGGTGAAGCTTGAATAGGCTCAAGAACTCCACCTATTCCCACTCCACCGGAAATATGACAGTTTTTTCCTATTTGCGCACAGCTACCAATCGTTGACCAGGTATCTATCATTGTTCCTGAATCAACATATGCACCAACGTTGATAAAACTTGGCATTAGAACAACATTTGTACCTATATAAGCAGATCGCCGAACAAAACACCCAGGAACTGCTCTAATTTTTAACCGGCGAAATTTCTCCTCATTCCATTCACTAAACTTGTTACCGATCTTATCAAACCAGCAATTGGTATTGTCTATTATTTTGCTTTCTTCAGTGAGAAAATGTAATAATATTGCTTGCTTTATCCACTTATGTACTACCCATTCTCCACTTGATAGCTTTTCTGCTACTCTAATTTTGCTACTATCAAGGAGCTCAATTACCTCTTTAATTGCTATTCTTGCTGTTTTCTTTAGATTACAGTCATTAAATTTTTCTCTATTTTTCCAAATATTTTCTATCTCACTCTGTGTTTTTTTTAGTTGCAAACCTTCCATTTGTTATATATATATTGATATTAAATTTGTAGCTCTGTATCATTTGAGCTTGTTACTACTTTATATGTAAGTGCTATGAAAATACAATGTAATAGTTGTACTAAAACTTACTTAGTATCTCCTAAGCAAATTGGCGCGTCTGGAAGAAAGGTAAAATGTACGAACTGCAATCACATATGGCATGAATATCTAGAAGAAGTGTCAAACAAATCGCACTCTGCTAATATACAGGAAAAAAAAGTTAGTGGAAGGAATTTTTTACAAAATCTAGCATTTACCACTCTAGCTTTTGCAACAGCTACAGGGTTATGCGTCGTAATTGCTAACGGCATCTTTCCTAGAGAGATGAACAAAGCATACAAAACGATCAGTTTATACAAGGATTCAATAAGCTATAAATTAGGGTACAAAAAAGAACAAACAGAAAGTCCAAATGTAAAAAAACTTGCTGTAAATAAGTTTTATCAAGACTACCTTTTTTTATCTAATTTAAGATCTAGTTAAATAGGCATACCGATATCGGTCTCTAGCTACTCAGATGGTGCTTAGGGTGACAGAGTTTTGAAAATAAGTTATTTTTTAACAAAAAAGGCAGCTCATGAGTATTAAAATTGCACCTTCTATACTTTCAGCAGATTTTGCAAAATTAGGGGAAGAAGTAAGAAAAATTAGCGATTTAGGTGTGGATTACATACACATAGACGTTATGGATGGGAATTTCGTTCCAAATATTACAACTGGTCCTAGCGTTGTTTCTGCAATACGTAAATATAGCAATCTTCCTTTTGATGTGCATTTAATGGTCAAATCTCCTGGTAACCACATTGAAAGCTTTATAAATGCTGGTGCTGATATTATCACTGTACATGCAGAAGCAGAGATACACCTTGAGAGGTTGATAAGAAAGATAAAGTCATACAAAAATGTAAACGATGCAAAAAAACCGATTCAAGCTGGAGTCTCAATTGTTCCTTCAACTTCCCCAAGTGTGCTGGAATATATAATACATGAGCTAGATATTGTGCTGATTATGACAGTCAACCCTGGCTTTGGAGGGCAGGAATTTATTCATTCACAGTTGAACAAGATATCTACTATAAAAAAATGATACAGGAGCGTAATCTTAAAACACAAATTTCAGTGGATGGTGGAATTAACTTTTTTAACGCAGATGATATAATAAAAGCAGGTGCAGATATTTTAGTTGCGGGATCGGCGATATTCAAGGCTGAAGATATTAAGAAGGCCGTAAACGATCTTAAAAATCCATTGTTGTGACCCTATATAGCTAAAGTGGCTTAGGTTTACCTACAATTTGAAAAACAACAAATTCGTCATTCCGCTACTCGTTAGCGGAATCTATGCTGAGATACCGCGGCGGTATGACGTAGAAAAACCTTTCTTGGGTTGTATCCGTTCAGCTAAGCGGTGTGAGAGATGATAGATAAGAGGTTTTGGAAAGGATTGAGACCCCTTTGTTTCCATGTCAAGTATAATGAAATTATCCGTTCAAGGAATGCATTTCCCCGCTTCGATTGGGTAAAATATGAATTTTTGCGATAAACGACATAATGCCGTATCTGCTGTTCAGCATGTTTGTTTGTCAGCGGAATGTTTTCTGGGTCATCTAAAAAATTCCACATTATTCTTTCAGATTTCAAAATATTTTTTGCAACTCGAGAAGCTCCAATTGCTTCAGGTAAACGGCTTCAAGTAATACCTTGTACGTTTTCGCAATTTTCTGGCACGTTTGGTAAATCTAAAAACATCTATCTCATTTTTTAGCAAGGCCTTTTTTAGTGCAAATAATTCAGTGGCTACGTTTCTTAAGTAACAGCCCAGAACTTTAACTTCAACTATGTGCTAATCTTTCAAAATCTCTTGATAAATGTGCCCAACAGATTTGCCTGTTCTTATCGGCAAAGTAGTTGTATGCTGCGTACCTGTCGTAAGCTATTGCGATTGCAGAACTTACTATTTTGTAAAACCTTCATTCCTCTTGACTCTGTCAATTTTATAAAACTTGCTTTATTACTGGCAAACATCCAGCACCAACCAAGTTTACCTTTGTTATAATGGCTCGTTTCATCGATATGCAGAACTTCACTTTTACTTACTTCTTGCTCGATTTGCTCATATGCTTCTTGGCATTTTTCTGCAACTTTAGCCTCGCTATTTGACACGCTACCAACACTGATATCCAGGTTGAAAATATTTTTTATAATATTTGCTACTTCTCTTTTCGAGTTCTTGTAAAATCCGCTCAGCGCCGCAATTGTTGACTTAACTTTTGGACCAAATGTATCCGCAGTAACACCTTCTGGTAGCCTGCTACTTTTTCTTTTTCCACACTTGCAACAGCGGCCATTGGTATTCCACAACATAAGGCTTAATTTCTAGCAAATCAACTTTTTGATGAATGTATGGCTCTTTCGATATCGCAATTTCTCCTCCGCACTCGCCAGAACTCTATTTTCACCACTTCATCTGCTTCCATTTTAGGGCGATACTTTCCTTCATGCCCAATCTGTGCCCCTATTTTCCTGTCACTTTTTTTCTTTTTCTTCTTTAGCTTGTATAACTCTTTTGAGCTCGGTATCGATGAATTTTGTGAATTCAGACCTAGTCTTTCTTTCAATTCAGCATTTTCGATTCTTAGCGCCTTATTCTCAGATCTAAAATTTTCGTTTTCTATCTTTAACCTCTTTATCTCTGCTTTTAGTTGCTCTATCTCTATTTTAAAGCTTTCACAGAGCTTGAGAAGACTAGCTAGTAGATCAGACATATTTACCACACATACTACTTGTGATATTATGTTTTTAGCACTCCTTGTCTACTTTTTATTTTACCGCTCCGCTGAACGGATACCTTTTTTTTACTGTTTGAGTATGTAAGGATTATGACGACCTATCCCAAACCTCAACTATATCCTCACTAAACTCTATTATCTTTGTTTTTTTAAACTGATAACAGTTGTTAATGAATTGAATCCCTAAATCTCCTACAAAAGGAGTGGCATCATTGCCTAAAATTTTACCACTGCGGCATATTATCAACCTGTCGATTAAATTACACTTTAATAGTTCTGTGATTAACACTCCTCCACCTTCAACTAATAATCTTGTTATACCAATTTCTGAAACAAGTTTTGATGCCATGTCCTTTAGGCAGGCTTTGCCTGCATCGTTTGAATTGACTTTCAAGTAGTTAATATTTTTTCTTTTTTCTTTTACTTCTTTATTTGTGATGACCCAAGTTATTACTTTGTCTGCAGTCTTTGCAATGTTATGCTCTTCCTTTAATCTCTCTTGACTATCTATAATTAGCCTTATTGGCGATCTACTTCCGAGTCCTGGTAATCTGCAAGTTAAGAGTGGATCATCATTAATAAGAGTATTGCTGCCAATCATAATTGCATCATATTTTGTTCTGAGCTCATGCACCCAGTTTCTCGTATTTTCACTTGTTATCCATTTGCTATCGCCTGTAAATGTTGCGATTTTTCCGTCAAGAGTTGTTGCGATTTTGCAAGCTATAAATGGTCTATGTAATTCTTTAGTGGTGAAAAAACCGACATTCAGTTCTTCTGCTTCTTTTTGCATAATACCTTGCTCAACTTCAATTCCTGCTTCTTTCAGAGCTTTAATGCCTCCACCTGAAACTCTACTATCTGGGTCAATAGTTGCAATTACTACTCTTTTTATGCCAGCTTTTATGATTTTTGCAGTGCAAGGCCCCGTGACTCTGTGATGACAACATGGCTCAAGAGTGATATATATATAGTTGCGCCATGAGTTGAATCTTTAGCGTTTTGCAAAGCGACTACCTCCGCATGCGGACGCCCACCAATCCCTGTATATCCCTCACTAACAATTGTACCATCTTTTACAATAACACACCCGACAGCAGGATTTGGTGCAACATTTCCAAGATTTTTTTCTGCAAGCCTTAATGCAATTGACATGAAATGATCATCAGTCATTAGAAAGAAGTCATTTCGTATGAGGTATCAAAAATTCTTCTGTGCTCGTGTATAGCAAATCTATCTGTCATACCTGAGATATAGTCACATATTATTACTGAACGCTGAGATTCACAAGCGAGTTTGCTCCACTCTGTGGGAAGTAATCCTGGGTTTTCATAAAAACATTGAAAGAGTTCCTGTATTATGCGTTTTGCTTTGTTCATCGTTCTACTCAGTTTATAGCTTCTGTATATTTTCTCCATGTTGAATCTTTTCATTTCTTTTGTAGCATTCGCAACTTCTGGTGAAAATGTGACTAGCATTTTATTTAGACTTCTTACGTCTTCTACGCTTTTTATTTTGTGATCTTCAATATTTCTTTCAGTCTGAGAAACAACATCACTTATCATAGTTCCTATAGTTCCACTCAGTGATTCATGTATGAGTTTGCTCTGAGGCAATTCTGAATATCTGCTCCTTATGTCTTTAAACATTTTTTCAATTAAAGGAACATTCAGCAAATCTTCGATGGTTACTAAATTCGCCCTGAGTGCATCATCAAGATCGTGAACACTGTAAGCAATATCATCGGCAATTGAAGCAACTTGCGCTTCAATGCTTGAAAATTCTTCAAGTTTTAGATCATATTTTTTGTTGTATTCTAATAACAGCTGATTACTTGTAGAAGACTCCGCGTTTTGACCAAGCAAGGGACCGTTATGTTTTGCAACTCCTTCAATCACCTCCCAACTTAGATTCATACCATCAAAATCAGCATGTTTTTGTTCGAGGTAAGTTAAAATCCTTATAGCTTGAACATTATGATCAAACTCGTACTTCTCGTTATCAAGATTCAAATCTTGAACTGATTTCTTTAGAGCATCTTCACCTGCATGACCAAATGGAGGATGACCAAGATCATGTGCGAGCGCTATGCATTCAGTGATATCCTCATTTAAGCCAAGTCTACGCGCAATGGACCTTGCAATTTGTGCAACTTCAAGGCTATGAGTAAGCCGAGTGCGATAGTAGTCGTGCTCATAATTGATAAAAACTTGTGTTTTGTACTCAAATTTTCTAAACGCATTAGAGTGAATGATACGGTCCCCATCACGCTGAAAGCAGCTGCGATTCTCATCTTCTGGCTCTTTGAAGTATCTCCCTTTTGTTTTGCTTGGAAAACATGCATAATTTAATAGAAAATTATTGTTTGACATGTAAAATTTCTACTATAATAAGTTATCAATAATAAACGGTGGTTACTATGTCAACAAATTACAACATCAACTTAACTGATAATGCACTAAAAAAAATCCACTCTCTTGCAGAGCAGGAAGGGGATAAGAGTTCCATTTTACGGGTTGCAGTTTCAGGTGGTGGATGTTCTGGCTTCAAATACAATTTTCTTATGGATCAAACGAATAAAAATCTATCTTTGGATGATGAAGACGATGATTACGATGATGAGTTTGATGACGAAGATGAAGATGATGATTATGAAGAAAGCGAGGACTATAGAAGCCACTCCAGTTTTAGCGAAAAAGGTAAAGATATAGTAATTAATGATGAAAATGGCAATCCTGTATTAATGGTTGATAATTGTTCAGCAAAATTTTTAAATAACTCAGTTATAGATTATACTGAGGATCTCAGTGGTTCTGGTTTTCAAATAAAGAATGCCTTTGCTAAGTCTCAATGTGGTTGTGGTAACAGTTTTTCGGTTTAATTATTACTAAAACTTAGATGCCTTCTGGATCTTTTAAACATGGGTGGTAATGTAGCACTAGAACTAACTTCCGTAGATAAAAGCTTCAAGAACAATTCTGCTGTTGTAAAGGATATCAACTTAAGTGTCACAAGAGGGCAAGTAGTAGCGCTGATTGGCGATTCAGGTGCAGGGAAAACAACTATATTGCAAATCGCAGGCTTGTTGGACAAGCCAACTTCAGGTATAGTTACGATAGATGGAATAAATTGCACACAAGCCAGTAATAAGCATAAAACTCATGTAAGAAGAAATTTTCTTAGTTTTGTTTATCAATTTCACTATTTGTTACAAGAGTTATCGGTGTTGGAAAATATTATGCTTCCTCAACTCATTGCAGGAAAAAGCAAAGCTGAAGCAAAAAAAAATTCGCAAGCAACATTGGAAAAATTTGGTCTGGAAAACAAAGCAAGTAGTATGATATCTGAAGTTTCAGGTGGGGAAAGGCAGAGAGTTGCAATTGCAAGAAGCATTGTAAATTCTCCAAAGCTTTTACTTGCAGATGAGCCAACAGGAAATTTAGATCCAACAAATTCTTTTAAGGTGTTTTTACTGCTACATTCATACGTAAAGGAAAATAGCAGCTCTATGCTTATAGTAACACACAATCATCTCCTTGCAGAAAAGGCAGACTGCATTTTCCAATTGAAAGATCGATCATTAGTGAAGTTGTGAATAGGAAAAATAGCACAATTTCTATGCCCTATACTTATCTAACCAACGATCATTAACAGAGTATAACTCGCATGAAATGCTTTCATTGCTTTTTATACATGGACTTTTTAACTTACGCTGTTTACTTAGGAAACACCCCGATAACATAAACACAGCTAAAACAAAAAATAATAGCTTTTTAAACATAACAAAACCCTTTTATTTATATTACTACACTCATTTCTCTTATTTGTAAAGATTAGGCATATTCTTTTACCCTTACCTCTTTTTTGACCTTTTGAAAAGAAATAGTTGCACTATTCAAGCGCAGTTTTATATAATTGTCCACGATTTGAGTCACTTCCTCTTCTTTATCCTTTAGAAAGTGATTAGTATCATCTATTATATGGTATTTCATGTGATCACTTCTTACTGAATTTATCAACCTTTTTGCTAATTCTGTTACATCGCTTTCTTCTGAGATTGTATCATTACTGCTTTGTATTATAAGCCCATAAACTGGACAGGGAGAAAGAAAAGAAAAATCGTACTTAGTTACCGGAAGAGAAAGAGCAATAAAACCCACTATCTCAGGGCGGCGCATTGTTAGCTGCATAGCCACCCATGCTCCAAAAGAAAAACCAGCGATCCAAATTGGAACATTGCTAGGATTATGTTCCTGAAGCCAATCAATGGCTACCGCAGCGTCAGTTAATTCTCCTATACCCTTATCAAAAGTTCCGGTAGATTTTCCCACACCACGAAAGTTAATTTTCAATGCAGAAAAATTGTTATCGATAAAAGACGTATATGTACTATGTACAATTTTACTATCCATATTACCACCATATTGAGGATGATGATGTAAAACCAGCACAACCGGCGCGTTGGCATCTTTGCTTTGGTGGTATTCACCTTCTATCTTTCTTGTTGCATTATTTAAAAAAACTTCAACCATGGTAACTCCTAATAAGAACCCGCTTGACAGGTATTGATGACGTGAGTTATTAATTATGTATTAATTTCGCTGTTTTTGCAATAAATTTTTTATCGTGTTAAAGATAACGTACATAGTTATGGCTATAGTTGATGGTAAACTTATTTAAGTGACAGATGAATCCATTCTCTTTAGAAAATAGTGGTTGCGTATATGCTGATTACAATGCAACTGCTCCAATTAGTGAAAATGTAAAAAAAAGTATATTTGAGGTCTTGTCAAAACAAACGCTCAATCCATCATCACTACATAAGAGAGGACAAGAAGCGAGGAAGATTCTTCAGGATGCAAGAGATAACGTACGTGGTGCTATTGGCGTTTCAAGTGATAAAGAAATAGTTTTTACGTCTGGTGCAACTGAAGCGAATAACCTTGTTATGAGAGGAATAGCAGGCTACCTGCATATAATTTCAGCTATAGAGCATCCTTCAATTCTTAATTCTGCATGTAATCCATATATAATACCTGTTAATCAGGAGGGCATTGTTGACTTTTTAGAGCTAGAAAAAATTCTAAGCGAACTTAAAGGAAACAAAGCAATAGTTTCAGTTATGATGGCAAATAACGAAACCGGAGTTATTCAACCTATTGAGGAAATAGCTCAAATAGTACACAAGTTTGGAGCAATTTGCCACACTGACACTGCTCAAAGTGTTGGGAAAATTAAAGTTAATATGGAAGATTTAGGAGTGGATTTACTCACTTTATCCGCCCATAAATTTGGCGGTGTAGCAGGCAGTGGAGTTTTAATATTCAATAAAGAACTTGCGATAGAACCTATTATAATAGGTGGTGGACAAGAGAAGGGATTTCGTGGTGGTACGGAAAATATTGTTGCAATTGCAGGCCTTTCTGCTGCACTGCAAAATATTCCAGATCTTTTATCAAAAATGGATGAAGTAAAGGAGCTACGCGATCAATTAGAGTGTGAATTATTAAATCTTGCCAGTGACATAAGAATCTTCGGTAAAAACTCTAAGAGGCTGCCAAACACAAGTTTTATTTATATGCCAGGAGTAAAGAGTGATGTGCAGCTCATGCATTTTGACTTGAATTATATTGCAGTTAGTAATGGCTCCGCATGTTCTTCTGGAAAAGTTGAGCCTTCCCATGTTTTGCTTGCAATGGGGGCAACAAAAGAGCAAGCAGAGTATTCAATTAGAATCAGTATAGGTCCAGAAACTAAACCACAAGACATAAAAAAATAGTGGATTGTTGGTATAATATCTACAAGCAGAACACCTTGGTATAGATAATACGTGGTATCATGCAGGCACTGGCCGAGCATTAGATGTAAAAAATTACTTTACAACCCCGCGGTATCTCTAGATCCCGCTAACAAGCAGCGGGATGACGGTTGTTAGGCTAGCTGTCATCCAAGTAGCTGACACTGGTTCCTTTATGACGGCAGTGCCCCTATGGTGTCATTCCAGTGCCCTGACTACTTGGATCTAGCAAGCTTTGCTTGCAAATAAGTCTAATAC
>NODE_9_length_13502_cov_2.774299
ATTCTTTTTGTTATACTTTAAACTTGTTGGAACAAACTTATATGGACCAAAAGATGACATTTTTATATTTTTCTCGTTGACTTACAAGACGGTATCTAAATCTGCAATGCTTATATTAAATTTTGTTATTAATACAGGCGCAATTATGTTTGACATGACACGTAACACATACTGGTACGCATAGAAAAGAGATACTATCAACCATACAAAAAAATTACTTTTCGACATACCTACCACCTAATAAAACCCAATTACAATTAAAACAAAAATATCAAAGTAAAATAAAGTATTATATTTCATAATAACAAGAACCTTAAATTAGTACATCTAACGATTTTATCATACGAGCCTTCGATAAATTATCTACTTATTACAATCAACTTCTCTAAAATCTTTATTTTTTAACCATAAGAGCCCAAAAACAGCCACCAGCAAACATACATGAATAACTGATGTTGCTTTTATCAGCAATTCAGCACCATACACAGGATTTCCTTGTATTATTGTTCTATCCCAACACAAATCTACTATTTTTGCGATCCCAGTGTGAAAAAAATAGCCAAAAACCATAACTATCATGTTTGACACAGCTGTAGCCAGGCCTACTAAGTTATTATTTACATAACTTATCGCTTTGTAAATGGTAACCACCTGATATCCAGATGTGAAGCCAATAATAAAAAGCGTAGGTAATACAACATACAAGCCACCAATCTGAGTAAAAAGCAAAAGAAAACTAGCGATCATTGCAAATGAGCATGCAATTATTACTTCATAAAGCTTATTTTTATATTTTTCCAATAAATAAGCCAAAGAGAATGATCCTGTTAACATTCCTATCAATATTACGGAAGAGAGAGAAGATGCCAAGTCTTCATTCATTTTATATACTTCAAAAAAGAATGCTTTCACCCTACCTTCGGCAAAACCTTGCATTGGACCGACCATGAGTCCACCAAAAAAGCTAATTAGAATAATATGCTTGTTGAAAAGTATGTTTTTTAAGTCTCTAATGCTAACTTTTTCCTGTTGAGCATTGCTTTCAGGCGTTACTAAGAACAGCAACAGAGCAAGTAAACACCCAAATGCTGAGAATGTATAGATAACATAATTCCAGCCAAATTTATCGAGTAAGAAGTCTAAAGGTAACCCGCCACATATCCCTCCCAAAATTCCTATAATTATAGATAAGCTGGCCATTCTTGCTGATTTTTCTTGCGCAAAATACATGCTTGCAACTTTAAAGATTCCAATTGCCGAAGCGGATGACCCAATTCCCACAATTATTCTTCCAATTATTGAATAACTCCACTCATCAAAGCATATAAGCGGTAGTGTTCCGGTAAATGTCAAAACGGTACAAGCAGGTAAAACAAACTTTGGTCCAAATCTATCAAGGAAAAGGCCAATAGGTATATGAGCTAGCGTATAGCCTACATAGTATAACCCACCAAACTGGCCAACATCTGCAATACTTATGTTAAATTTTGTTATTAATTCAGGCGCAATTATGTTTGGAATTACGCGTAATATATATTGGTATGCATAAAACAGTGACGTCAACAACCAGATTAAAAAATTCCTCTGCAACATGAATCTCAGCTAAAATTTAGGATTATAGATACTTTAGTTATAAAAAACAATACTATATTAATCATCTAAATCTGCTTAGCTCTTTTTACAGCTTATAACTTTAAGTAACCAAAAGCCTATCATTCCTATTAGTAGGCATATAGGTATTATTAACATAGACTTAACCATTACATCAGTTCCATAAAATGGCTTTCCATCGATAATTTCACCGTTCCAATAAAAATTCATTATATTTGCAATAATGACGTGAAAAAAATAACCAAAACTCATAACTATGGAATTACCTACAGATCCTGCACTTGCTACTGCTTCGTTTTTTACACAACTTACAACTTTAGCAGTAAAAACAATTTGGTATGCAGAAGCAAGACCAATAATGAATAGTAATATACATGCCAGGAGTTCACTAATATTGCATATAAAAAGTAATAAGAACACAATTATCATGGCCATAGCACAAGAAATTATTATTTCATAGTGCTTGGTTGGATTTTTTGCTAATATGTAAGGAAGTAATAAATGCCCAAAGCCAAAGCCTATTAGTATCCATTTTGAAATGCTATATGCAATGTGTCTATCTATAGCGTACATCTCATGCAAGAATGTTGCGGACCACGCATCTGCAAAGCCTTCTAATGGTCCAACCATAAAACCGCCAAACAAACCTATCAATAAAATATCTTTATTAAATATAACTTTGCTTAAATTTTTAATATTTAATTCTTCGTCTGAGGTGCCAACTTTAGGTATAGATATAAAGGTAGTTAAAGCAAGCAATAATCCAAGCATTATACACACAGTAAATAAATAATCCCACCCAAACTTATCAAGTAAGACATGTAATGGTTTGGTGGCAAATACACCACCTGAAATGCCAATAATAACCGATATGCTGAACATCATGGCAAATTTTTCTCTATGGTAATAGATTCTTATTATTTTAAAGAGTCCAAGTACTGAAGCAGAGGATCCAATACCAGTAATTATTCTTCCAATAATAGAATAACTCCAATCATTAGAACTGACTAAAGGTAAAGCACCTAAAGATGTTAATGAAATACAAATCGGTATAACAACTTTAGAACCAAATCTATCTAAAAGAATACCTACAGGAATATGTGCTAACACATAACCTACATAATACAGTCCACAAAATTGTCCTATTTCTGTTGTTCCTATATTAAACCTTACTACCAATTCAGGAATTATAATATTTGGAATTACGCGTAATATATATTGGTATGCATAAAACAGTGACGCCAACAACCAGATTTAAAAAATTCCTCTGCAATACTTTACCCCAAAGCTAGCATTATAGATACTCTGTTTATAGAAAACAATATTTTTATGAATACTTATTTTAATTTACCGGAATTTTATACAGTTGAACTCATAGCCAACATAAGTAGTTTATGCATTAAATAAATTTTCCAGGTTCAAGTTTGGATGATAGAAAAAGTTCACTTTTTCTATTTATAAAAGAGAACTTTTATTTTACTTATAATTTTTTCTACCATATCTACAACTGGCTCATGAATAAGGTATATGAAAAAAATTACACCACAAATGATAAGTATATTTATGATTTTACCCTTATTCATCTTTATCTTGAGCTTCACTTTTGTTACAAGATCCATTTTATTTATGTTTTTATTTCATGCTGACAATTATATCTTAAATACCATAATTTTCAGTAAAATTTGACTTCAGAAGTATTCTATTAATTCAATATTAACCTTTTTATGTGTAAAATAGTTAATATAATATTAAAGCAGGCTGATGAATATAAGCACGATAGGTAATACGCTGCAAAATTACATAACAAAATACATTGAACAAACATTCGCTACACACGTGCTAGGCAATAGATACGACAAATTGTATAGGAAACTTCTAAGTGGTATAGAAGAGATAATAAAGCTTGCTGTGAATGAAGCAAAACACTACGATGAAAATTTAGAAGATCTATATAACGATTCAAGATTTAATAAGAAATTTATTCAAGCTGTTGCTAAACATCAGGTGTCGGAATTTTTAAATACTTATCCGAAAAGAAAAGAAATTGTTGCAGAATTTTACAATGAACATCACATTAACGAAAGTGATTTAAAGACTCTGGAAAAGGGGAAAGATTTAGTAAATAAAATAAATAACATTAACTTACTGCAACAAAATGAAAAAAATGAGGAATTCAATATTAGAAAGACACTTGCTCAATCAATAAAAATGCCTTCCATAGAAAAACACAAGTTAGAACATTCAAAATAACCTTGGCGAAGTATGGCAAAATATNNNNNNNNNNNNNNNNNNNNNNNNNNNNNNNNNNNNNNNNNNNNNNNNNNNNNNNNNNNNNNNNNNNNNNNNNNNNNNNNNNNNNNNNNNNNNNNNNNNNAGAAAAACACAAGTTAGAACATTCAAAATAACCTTGGCGAAGTATGGCAAAATATACAACTTATGGATAGTCTATTTCATTTTAACTCCTGGCACGCTTTAGTAATACTATCACATCCAATTTCTAATTGTTCCTGAGAGGTTGCATAAGAAATTCTGATAAAATTTTCTAGACCAAATGCAATTCCTGGAACCACAGCAACCAAATGATCTCCCAGTAAGTATTCAGTAAAATCTAAATCATTATTTATTATCTTACCACTTTTTGTGCTTTTACTGAGCAATCCTTCACATGAGACAAATAAATAAAACGCACCTTGTGGAACAGACGCTGATAATCCCGGGGCAGAATTTAGCTCTTTCACCATAAAATCTCTACGACTCTTAAAAATCCTTGTTCTTTCTTTCAAAAAACTATGATCACCGTTTAATGCTGCTGCTGCTGCTTGTGCTATCGAATTTGGATTAGAAGTGCTTTGAGACTGCAGCGTAGAGATAGCTTTTACCACATCACTTCTACCTGCAATATACCCTATTCTCCAGCCTGTCATTGCATAGGCTTTTGATACTCCATTGACTACAAAAACTCTATCATAAAGCTTCGGCTCAACCTGAGCGATAGTAAAAAACTTTTCGTCGTGTATTATATGCTCATAAATATCATCTGTAACGACATTCATATGTGGATATTCAAGCAATATTTGTGCTATGTCTTTCAATTCATCACATGTGTACACAGCTCCTGCAGGGTTGTTCGGTGAGTTAAGAATTAACCATTTAGTTTTTTTAGTTATCCTGCTTTTCAATAATTCCGCTGTCAGTTTAAAATTTTGTTTGCATTCTACTACAACTGGCAAGCCGCCAAAAAGACTTACCATATCAACATATGAAACCCAATAAGGAGCTGGAATAATAACTTCATCTCCAGAGTTAATTGTTGCCATGAACAAATTGAATAACACCTGCTTAGCACCTGTACCAACAGAGATTTGGTTAAGCGTGTACTCGAGGTTATTATCCTTTCTTAACTTATTAATTATTGCTTCTTTCAGCTCACGCGTTCCATCAACAGCAGTATATTTAGTCTTACCTTCACTTATTGCTTGAATAGCTGCTTTTTTTATATGATCTGGAGTATCAAAATCCGGTTCTCCTGCAGCTAAAACACATATCTTTTTTCCTTCATTTTTCAACTTATTTGCCTTATCAGTTACAGCAATCGTAGGTGATGGTTTTATTAGGAACATTCTTTTTGCAAGGTCTGACATATTTTACTGAAGATAAATTTAAATGATAAACCCCGTACAACAAAAAAGCTAGGAATTTTGTGTATTGTATTAGTAGCTTTTTACCAGGTTTACCAACGCAGCAATATTTTCAACTGGAGTATCAGGGAGTACTCCATGTCCAAGATTAAATATGAAGGGTAAATCTCTAAAGCAATCTATTATACGTTTTGCTTCTTTGATTGCTTCCGTTTTATTATAGGCTAAAAGATTAGGATCAAGGTTTCCTTGTAGAGGGATGTTTAGATTCGCTTTCGCCCATTTTATTGGAACATTATAATCTATACTTACTGCAGATACACCTGTTTGTTCGCAGTAATCTTTATAAAGATTTCCAGCAGACCTTGGAAAACCTATTATTGGAAAATCAGAAAATCTATCCTTTATTGCCAAGATAATTCTCTTTGTTGGTTCGATAACATATTCTTTAAACAATGGTTCCGATAACGCACCAGCATTACTGTCAAATAGCTGAATAACATCTGCTCCAAATTCTATCTGTTTAATTAGATAAATAATCGTTACTTCCGTTATTCGTTCAATTATTTCCTTCAAACACGAAGAATAAAAATTTAATACTTTGGAAAAAGTTTTGCTGCTCCCACCTTCTATGATGCATGAGGCTACTGTCCATGGTCCACCAGCAAATCCTATGAGAGATTTTTCTTTTGGTAATTGGCTTCTGACTTTTTTTATAGCGTTTAGAATTGGTAAGGTTTTAGTTTCAATTTCTTGTGGACCCTTCAATTCCTTAGGACTTTCCACGGGTTTTATTATTGGACCTACACCGCGTACGAAATTCACGTCACAACCCAAAACATCAGCTATTATTAAAATGTCTGAAAAAATTATCGCCGCATCCATGGCAAATCTTGTCACCGGCTGTAACGTCAATTCTGTCACTAAATCTGTGTTGTAGCATATCTCCATAAAATTATTAATATTTTCTACTGCTTTGCGGTACTCAGGAAGAGACCTGCCAGCCTGACGCATTAGCCAGTTAGGCACTCTTTCACCCGGCTCATTTCTCTTAATAATTTTCGCTATTGTTGTTTTGCCGCTTTCCAATCTATTCTATTTATTCTTTTGTACATTAAAGTATAGTAATAATAATAGTTTTATCAATAACTTGTTACTAACTTAAAATTCAGTAAAAATTGGCGTTGTTCAACTTGTTAGTGTTAGTAATTTTCTTTTATGGAAAATACTTTACCATCATGCATTGTTACACAACTATGTATATGTTGTTGAAAAAGTTGTTGATCAATTGTTGGTATTTTATATCAACAAATAATTCACAAATTAATTTGACATTATTCACATGCTTATTAAACATTTAATAACAGTTTTCTTGATAAATCTAATCTGAAAACGTTTTTGCCATTACAGGGAATAAATTGAGTAAAAAAAGAACCTTAGTAGAAAAAATAGCATATAGAATTTTTCTCTTCCTTTTCAAAAAAGCTTCTGTGTTGAAAAAGTGTGCGACTGAGGCATTAATGAAAGATCTGCCAGACCTTAATATATTTAATGGTCTATTAAAATTCCGCGATTGTGGTATAATGGATATAATGACTCCACGTACAGAGATATGCGCAGTAGACATTGAGTCAAGCGAGCGTGAAATAATAAAGAAGATAAAAAACACTTGCCACACTAAAATACCAATTTATAAAAATAACTTTGATAACGTAATAGGCTTTTTTTATGTAAAAGATGTTATTTTTAATAGGGATAAAAATTTTAATCTGAAACATATTATACAAAGCGTAATATTTGTTCCACCCTCGATGAAGACAACTAATCTTTTTGTTAGGATGAACTCTTCTAAATCATGCTTAGCTATCGTATTGGATGAATATGGTGGAACTGATGGTTTAATTTCAATGACTGATCTTATAGAGGAACTAATACCAAACATTGATAGTGAAAACGAAATAAATTCAGAATATACCATTACTGAATTGTCTCAAAATAAGTTTGAAGTATCAGCAAGGGCTCTTATAAAAGATATAGAAGAGGATCTAAAAATAGAATTACGTGACCCTGAAGAAGACTATGTTACACTTGGTGGTTTGATTCTTTCGATTGCTGGTAAAGTGCCTTCTGTAGATGAAGTCATTAAATATAAAAATGGTATGAAGTTTATCATCAAAGATGCAAATGAGCGCTACATTAATAAAATAGTACTAGACTTAAGTGATTACAAAAATTAGATTTGGTACCCCTTGTCGGGGAATGCCTTGACACGAAGAAAAAGTTGTAATAACCAAATATGCAACTCAAGTTATAGTTAAACCTATTTCCAGCAAATTATTTTCGCAAGTATAATGCATTTCAGTGTTATAGTACTCTAATAATAAAGAGGTCATATAGATATTAATATCTTTTGTATTTAAATTAGTGTCATTTGTTTTGATTAATTTGTCTACTAATGATTTGCTTATTGGTTTGTGTTCATTTAGAATTTTTATAGTTAATAGCATTTTATCTTCTGTTTGACTCAGTAAAACAGATACTAGTTCAACTTCCGCCACTGCACTGGCTATAGTTAGCACCATATTGGAAATTATCTTATTTATTTTTCAATTAAATCTTCCTTATTTTTTGCAGAGTATGCGTCTATTTTCCACGTAAGCTTTACTTTTTTTTTAATAAATAATTTTCGATATTAGATTTGGTCTTATCAAAGCTATAATTATCCATTGAAGAAGAATATGCCTGCTTCATAACTTTATGTTTATATATTAAATCATCGGAGCTTTCTTTAAGAAACAACAACGCTTCCTTCTGCGCATCAGCATCATTCTTATCTATTACTTCAAGCTCTTCTACGCCAAACGTTATTCCATTCATAGAGTTAGCAAAGTCATGAAGCAGCCGTCCTGATAGCAGTTCCGTTATTAACAGTATGTTTTTGGTATTTTCGTTCATTGGATAATTATAAATGATTTAAGTTACCCTATATTGGTAAGTATATAATAGTCAATTAAGAGAAAGTTTCGTTGCACTTTTTATATCAAGGCATTAATATAGTATTAACAATTTTAAAATTTATAAAAGGATTATGAATACTTATATCAGATCAGGAATAGATATTGAACTATATAATAAGTTAATAAAATAAGTCAAGCCTATTGCTCAAGAAACTACTAGAGAAGAAGTAATCAGCGAAATAGGTTCATTTTCTGCGTTATTTGATTTTGCTGCACTAAGTAAGAAGTATGACCATCCAGTACTCGTTTCCTCAACTGATGGAGTAGGTACGAAACTGTTGATAGCTCAAGAAGTGAATAAACATGATACTATAGGTATAGATTTAGTTGCAATGTGTGTAAATGACTTACTTGCACAAGGAGCAACGCCTTTGTTTTTCCTTGATTACTTTGCAACAGGCGTTTTGACCAAAGATGTTTTATTATCTGTGGTTAAGGGCATTGCAGAGGGGTGCAAGCAAGCTAAAATAGCATTGGTTGGTGGGGAAACTGCAGAAATACCTGGAATGTATGGTAATAATCACTATGACCTTGCAGGGTTTGTGGTTGGTGTAGTTGATCGAAAGCAAATTCTTCCAAACTGTAGTATGATGAAAGCAGGTGATTATATAGTTGGCTTAGAGTCAAGTGGAATTCACTCAAATGGGTTTTCTTTAGTGCGCCATGTTTTCAAAAGCTTAGGTATAAATTATAACGATACATCTCTATGGAATAATAAATCTTGGAATGAAATACTACTTGAACCAACAAAAATATATGTTGATTCTTTGTTGCCTATCATGTCACAAGTAAAAGGTATTGCGCACATCACGGGTGGTGGTTTGGTAGACAATATTCCGCGAATTCTTCCAAAAAACTTATTTGCAAACATAGACATTAATTCCTGGAAATGGCCAGATATATTTTTATGGCTAACAAAGGAGGGTAAAATAGAGAAGAAAGAAATGCTAAAAACATTTAATTGTGGTATTGGTATGGTATTGATCGTAAGTTCTGAGAATATGCAAAACGTGAAAAATCATTTCCAAAAACGTGGAGAAAAAATTGAAATTATTGGAAAACTTGATGAGGCATGTAACCCTCCACTTGATAGAGTAGTATTTAGTTAACCTAACTTTACTGACAGTCTTTTTGCAACTTCTAGGTACGCTTCCTTTAAATCTCCTAAATTCAAACGAAAGACATCTTTATCTAGCTTTTTATAAGTATTTTTATCCCATAATCTTCAGTTATCAGGGCTAATTTCATCAGCTAAAACGATTTTAGTACTGTCATTTATTAACCTGCCAAATTCTAACTTGAGATCAACTAAATATATACTTGCATTTGAAAATAGGTGAACTAATATTTCGTTGATTTTTAAAGTTGTAGTTTTAACTTCATCCATTTCTTTGCTAGATAGCCAATCAAAATACAGTATGTGATTTTCACTTACCATTGGGTCGGCTAGGTCATCATTTTTGTAAAAAAAATCGATTATAGGAGATGCAAGCCTCTCACCTTCTTTGATATTAAAACGTTTGCAAAAGCTGCCAGCTGCGACATTTCTAACTACTACCTCAAGAGGTATTATCTTGAGCTTTTTGACTAGCTGTTCTCTTTCATTCAGAGTTTTTATAAAATGCGTGCTAATTCCTGCTTCTTCGAGCTTTTCCATGATAAAAGCACTAACATGATTATTAATTATTCCTTTGCCCTCAATAATTTCATATTTTTCCTTATTGAATGCTGTGACATCATCTTTAAAGTGCTGTATGACAGTTGATGAATCTTCAGTTTCAATAATGGCTTTCGCTTTACCTTCGTATATCGTTTTATTCAGTGACATGTTTAATTTAACTATATATTATATCAATTTACTGTTCTTAGAGTATAGCCCCAAATAACTTAAAATAAACCTTAATGGCATTCAATGTTACAATATTAACCATATTTCCAGAAATGTTTCCCGGGTTTTTAAACTATTCTCTTGCCGGAAAAGCGTTAGAAAAAAAAATATGGAACCTTGAAGTAATAAATATTCGTTCTTTTGCAAAAGATAAACATTCAACTGTGGATGATGTTCCATATGGAGGCGGAGCAGGAATGGTTATGCGTCCTGATGTAATTGGTAGTGCAGTGGATAGTATGTTCTCTGTTCATAAAAACACTAAGTTTATTTACATGACTCCATCTGGCGCGAAGTTTAATCAGAATATTTCCAGAGAATTATTAGAGTTTCCTCATATAACAATATTGTGTGGTCGATTTGAAGGTATTGACCAAAGGATAATTGATGCGTATACTCCTTATGAGTTAAGTATTGGAGATTATATACTTTCAGGAGGTGAGCCAGCTGCAATGGTGTTTCTTGATGCATGCATTAGACTTCTTCCAGGTGTAGTAAATAATACCGATAGTATTACTGAAGAAAGTTTTAATTATGGTGGTGGTGTACTTGAATATCCTCAATATACTAGACCTGAGCAGTGGAAGGGATATAAAGTACCTGAGGTTTTGTTATCTGGCAATCACAAAAAAATAAGTGATTGGAGGCAGAAGCAGTCTCATGTTATAACAAAAAAGCGTAGGCCTGAATTATTGAATGGAGAGATAAATGACAAATTTACTTAAAAAATTTAACGAACAGCAAATGCAAGTGTTAGCTAAAGAAATACCAGAATTTCGTCCTGGCGATGATTTGATGGTCACTTTTAAAGTAGTTGACGGTGCAAGTGAACGTATACAGATATTTGAAGGTGTATGTATATCAAAAAGGAACAGCGGGTTACATTCTTCTTTTGCAGACAGAAAAGTTAGCCATGGAGAAAGTATAGTGTCTCAGTTTTTTGTTTATTCTCCTGCACTGGTTTCAGTGCAAGTGACAAGAAAAGGAAAGGTTCGTAGAGCAAAACTGTATTATCTGTGCAAACTATTTGGAAAAGCTGCAAGGATTAAAGAACGTACTACTTATGTTAAAAAGAAATCTAAGTAGATACAATGGGGAATGACATCAACGGTTATTAAACTGGACGTTTGTACAGCTGTGGGCTTGACGATGGGATCCAGGAAAAATAAATGAGTATAAAGAAAAAATTCCTTAAATTACTTCAGTCAAGGCGTGTACCTGCTCGTATAAAAAGGAAAAATAAAAAGAACAGAGCGCTACGCTTTTGTTCTTTCACGGCACTAGTTATCTCACTTGGCTGTCCTGTGTGTATATTTTTGAGTATATTAGTTAACTCTTACAGTGCCTTAACAGTAACGAAAATTTTATTGCCAGTTGAAAAAATTGCTGATCTTACTTTGGCGAGTAATCCTAGTGATTTGCGGTATAAGTCCATTGGCTTACTCAACGATTCTTTACGTAAGGTGTTTGGAGGAACTGATTTTAAAGACGGTGACGAAATTTTAAGTCGTAATTCTTACAAAGAACTAGAGAAATTTTTTCGTAAGAAAGTAAAAGATAGTGGTGAATATGAGATCTGGTTTACCGCGTCAAGTATAATTAATTCAATAAATAAAGATAAATATTTGAATGATCGTTATGCTAAATTACTTGATTGGCTAAAAGAAAAGAGGAGAGTGAAAAAATTTTTTAATAAGTCTTTATTCCTTAAATCTGACTCTCGTGAACCTGAGAATGCAGGGATTTTAGGGGCATTTATCGGTTCATTAATGACAATTATAGTGTGCCTAGCATTAGCATTACCAATAGGAATTATGTCGGGCATCTGTCTTTACGAATTTATGCCTAAAAATAGGCTAATGACTAATATTGTAGAAATTAGCATAAATAATCTTGCTGCAGTGCCTTCAATAATATTTGGTGTAGTGGGCTTAACTCTCTATCTTGGCATATTTGGGCTACCACGCTCTTCACCACTTGTTGGTGGAATGACTCTTTCATTTATGATGTTACCTAATATTATAATTGCAACAAAAAATGCCTTTGCGAATGTTCCTATTACGATAAAAGATGCAGCGTTTGCGCTTGGTGCACCTCACATCAAGGTGATATTAGATCACTCTTTACTGATTGCGTTACCAAGAATAATACATGGTACTGTGCTTGCAATTACAAGGATTTTAGGTGAATCTTCTCCTTTACTTATGATGGGTATGGTGGCATTTATTGCTGATACACCTACGTCCTTTTTCGATCCGGCGACTGTTCTACCTGTGCAAATATACATATGGTCAAGCAATCCTGAAATTGCATTTGTTGAACTTGCTGCTATCGCAATTATAGCTTTATTATTGGTGTTATTTGCGTTAAATTTAGTAGCAAATTTTGTAAAAAGGAAATTCGAATTTTTTAATTTTTAGCAATTCATGAAAATCACAGTCCTATCTGGTTATGGCTTAAATTGCGAAAAAGAAACTGCATTTGCATTTATGGAATGCAGCAGAAAACTTGGTATTGGTAATATTGAAGTAAAAATCGTTCACATTAACGATATCATAGATAATCCAGGTGAACTGAAATTAAGCAATATACTTGCAATTCCAGGGGGTTTTTCCTATGGTGATGACACTGGTGCTGGTAATGCGTTTGCTTTACGTATTAAAAACAACTTGTTGGATGAGTTTCAAGAGTTTTTATCTCAGGACAAGCTGATTATAGGAATATGTAATGGTTGTCAGATATTAGTAAAATTAATTCCAGAATTCTCTAGTCTAGCTTTAATCCATAATGATATAGGCAATTATCAATGCCGTTGGATTAGAGTGAGAGTTAATTCAAAGAGTAATTCTGTTTGGCTACGGGGCCTGAGTGAACTATATCTCCCTATTGCTCATGGGGAAGGCAAATTTTTTATGGATCAAGATATTTTGAACCAATTGATTGAGAGCAATTCCACCGCATTACGTTACATTGATAAAAATGGCAACTATGCTAACCTACAATTTCCTTACAATCCGAATGGATCTACATACGACCTAGCAGCTTTATCAGATAAAAGTGGAAGAGTGCTAGCTTTAATGCCCCATCCAGAAAGGGGAATATTTTTTACCCAGCAAGATAATTGGCCCCTTGAAAAAGAAAAGAGCAAGCGTTTAGGTGTTGCTGTGCCAAAATATGGCGATGGAATGCTTATATTTGAAAATGCACTGAAGTATTTTTGTTAAAATTTATTGATAGGGATTTATGGTCGAAATTATCCCCTGATATTGCAAAAAACTTGCTTGACAAGCCTTGCCAGTCCCCTTATCATGAAACTGAAGCTATTTATTTATCTTCTCTGTACAGATT
>NODE_10_length_12567_cov_4.147139
CAATAGCTTCACTATCATGATAAGGGCGCTGGCGAAGGGTGTCAAGTAAGTTTTTTCGTTTCTATTCCCAATAAAAGTTTGTTATATGGTTATGCAAGAAGTTTAATACTCATAGTTTCAAGCATATACTGAAATATTTCATTAGCTATAGCAACATCTTGGCGTGGGGCTTTGCCGTGTTCTATAAACACAGAGATTGCATAGCGCGGGTTATGGTAAGGGCCATAGGCGATAAATAACTTATGACTTTCGCCCTTAGAGTTTATTTCTGGTGTACCGGTTTTGCCAGCAATTTGTATACCGCTTAGCCCTTTCTTATAGGTTCCAGTTTTAGAATTCACCACATCAAACATAGCTTTTCGAACTATGCTAAGATGCTCACAATCCACATCAATATCGGGAAAATCTTGTATCGTTTCATTCATCTTAATGCGGGGAATTACCTCTTTTCCTGTTGCAATCCTCGCTGCAAGAACTGCAAGCTGTAGTGGTGTTGTAAGCATATACCCTTGTCCTATAACTAAGTTGATAGTGTCACCTAAATACCACTGCGAATATAGCTTTCGTGTACGCCAATCTCTATCTGGCAACAACCCTGGAGCTTCTTCTTTAAACGTTCCAATCAGTGGCCCACTTCCAATACCAAATTTTCTGGCCATTTCTACCAGAGAGTCTACACTTATTTTTTTCCCTATATTATAAAAGTAAGTGTTGCATGATAATGCCATTGCCTCATTTAAAGATACATACCCATGGACTTTGCTTTTCAGACAACGAAATTTCCGCTCACCTATTTTCATATAGCCCTTGCACGAGAATTTCTCTTCTGGTGTTATTATCCCGTCTTTTAAACCCGCAAGCGCAACTATTACTTTAAATATTGAACCAGGTGGAATTTGATATGATAACGCACGATTCACGAGCGGCAATGAAGGAGCATTCAAGCTCTCCCAAGTCTCATTTGATAGCCTGCTAGCAAAAAGATTATTATCGTAAGAAGGTGAATTATATAATGCTAAAGTTTCTCCATTATTTACATCAATTACCACTGCGGAGCCTTGGTGATCTTTAAATACCTCTGCGGTTTTCTCTTGCAGATTAATATCAATTGTCAGTTGTACATCTTGTCCGTCTTGTTGTGGTATGCTTGATAATTCTTTTATGACGCGTTTTTTAGAATTTATTTCCTGCTCAGATTTTCCTGACTTGCCTTTCAATATATGATCATATGTATATTCAATACCGCTGATTCCTACTTCGCTTATGCCTTGCTGTCTTTTTGTATATCCGATTACATGAGAACACATTGAACCAAACGGGTAATAACGTTTATAAAGAGCAGTTATTTTTTCTGACGATTTTGCTATTTTAGACTCGACTTCTGATAATGTCTGCAAATCAACTTCCTTACCAGAACCATCAAACAAAACAACATACGAAATTTTGTTTACCGCAAGTTCAATGCTATTCCTATCTAAAATTTTGCCCCGCTTAGGCATAATAGTAGCAACTCTTATTCTATTACTATTAGATAGTGCTTCGTACTTTTGTCTGTTTCGTATTTGTAAATTATATAACCTGCAACTAAAAACCGCAGAAATGGTAAGCTGAATACCACCTAATATGAATGCTCTGCGGTTAAAGACTTTGTTTTTTGTCCACATAAAATTCCTTCAAAACGCACTTTTTTCCCCTCTTTTATTGTTACACTTCTGGCTTTTACCGTATTAGAAACCCTTTTTTCCCACTCACTTAAGGTCACAAACTTATAACCTGATTTTTTTAGTATTTTAATAATATGAGGTAAAGCTTCAATTGTGTTTGACCTGTTATTGTGATCATGAAACAGTATAACTGCTCCATTATGTACATTACTTAAAACTCTTTCAACTAAAGTTTCTGGCTTATCACCTTGCCAATCTAGCGAATCAACTGTCCATAATATTGAATACATATTTAATTGATCAGTATTTTCAATCAGATTATCGTCATAACATCCATATGGCGGACGAAACCATTTTACATCTTGTTTTATTGCATTTTTAATTGCTGTATTTGTCTTTTCCAATTCTTGCAATTGTTCCTCACTTGAAAGTGATGTCAACTTCCTATGCGACCAAGAGTGATTGCCTAACTCATGACCTGATTCATGAATTTTCTTTACTATTTCAGACGTTTTTTCATTTATACGTTCACCAAGCACAAAAAATGTTGCTTTTGCTTCATAGCTTTCCAGAACATTAATAATATCGTTTATTCTATTGTTGGAAGATCCATCATCAAACGTAAGCGCAACAAACTTATCGTCGTTATTCAATAATTTTTTTATATTACTTAAATTTCTATATGATAGATCTAGATTACAACTGAGCCCACAGTATGGTAAATTAAAATTACAATCACTACAAAAAGCCGTACTTGAATATAGTAAGAAAAAAGTGATTATCCTTATAAACATTTGTAATCAGCAAAGTGATAGAATACTACACTTTTTTGCTAAGTTAAGCCATCTTTAATTGCTGTAGCCTTTACTTCATCGCTTCTTTAATATATTGTATTAACAATTTTATATAATATATTATGATTGCAAATATAAATACCGTTGCGCTTCAGGGAATTAGCACAGTAAATGCACAAATTCATATGGCAAATGGTATTCCAGCTTTTAATATTGTTGGATTGCCAGATAAAACTGTTGCGGAATCCAAAGAACGCATCAGAGCAGCGTTAAATTCAATCAATCTACTACTACCTCCAAAAAGAATTACAGTTAATCTCTCCCCTGCGGATTTACTGAAAGAAGGTAGTCATTATGACTTGGCTATTGCTATTGGACTACTTGTTGTAATGAATGTGATACCAGTTGAAAAAGTTCAGTCTTATATCATTATGGGTGAGCTTGCCCTTGATGACAGAGTTATTCCAGTTTCAGGAGTGCTGCCAACAGCGATCAATGCAAAACAGGCAAATAAAGGAGTAATTTGCCCAAGGGGAAATGGAGTAGAGGCTTCATGGGTAAAGAATGTTTCAATTCTAGCTATAGAGAAATTAACTGATATTATCAGACACTTTAAGGGTGAGCAATTAATTCAGCCAGTCATTTTTAAATATAGTGATGCACCCAAAGAAAAAAGATTGGTTCCCTATATGAAGGATATTAAAGGCCAAGTTGTTGCAAAAAGAGCAGCTGAAATTGCAGCAGCAGGTGGGCATAATATGCTTCTTGTTGGCCCTCCTGGTACTGGAAAATCAATGCTTGCTAAACGATTTGTAGGGCTATTACCTGATTTGACTGAACAGGAAATGATTGATGTTAATATTATTTCCAGCATAACAAAAACTGGTAACGAAATATTCAAAGTAACTCGCCCCTTTCGTGAACCTCATCATTCATGCTCTATGCCAACGATGATAGGGGGAGGAAAGAATGCAAAACCTGGAGAAATTACCATGGCTCACAATGGCGTGTTATTCCTTGATGAGTTGCCAGAATTTCCAAGACTTGTGCTTGATTCTCTGCGCCAACCACTTGAAGATAGAAAAGTTACCGTTGCAAGGGCAAATGCTCACATAACCTACCCTGCCAATTTTCAACTGATACCTGCAATGAACCCTTGCAGGTGCGGTTATTTAGGTGATGCAAGCAGATCGTGCAACAAAGCTCCAAAGTGTGGCACAGATTACAAAAACAAAATATCAGGGCCATTGCTTGATAGAATAGACATATGCATTGAGATGCCAAACGTTAGCATACTCTCTCCTGAAATCTCTGTGGAGGGAGAAAGTACTAAAATTATAAGAGAAAGAGTGATAGCAGCAAGAAAAGTTCAAACTGAGCGCTATAGTGAATTAAATATTCGTTGCAATTCAGAAGTAAGCGGTGAAGCATTTAATAAATTTACTGAACCAGATCAGGCAGGGTTAGAATTGCTAAAATACGTACTGAAAGAAAATTACATTTCCAATCGAGGCTACACACGCGTATTAAAAGTTGCAAGAACTATTGCAGATCTTGCAAAAAGTGAAGAAGTAAAAAGAGCACACATTGCTGAAGCGCTCAATTACAGAATAAAGGTATATTAAAAAATTAGTTTACTTGACAGGCAATTTTTTTTACTATATGCTTCCTTAATGAAATTTTAACATTCTATTTAAGGAGTAGAGTTATGGCATTAACAAATTATGAGTATGGAAAAGGGGATGGCATTTTTCATGCTATTTCAGAAGGATATATACGAGCTGAAAAATACTGGGGAATTCCTGGTGCTGCTGGTGGAGCTGGTCAGTACGCTATGCATAATAAAGGGAGAACAGCATTATTTCCGCTTGCAGTTGCAAGTGTTGTCTTTACAGCAATGCATATGAAAGCAGGCTTTGTTAGTGCAGCAGAAGCTTCTGGGTTTCTTGCTAAGACTGCCAGTTACTTTGTTGGAACAAATCAAGCAATAGCTGCTTCATTACCTGGATTTATCGGAACAGGTGTTGCTGGTCAGATAGTTGCGGGTGCCATAATGGCAATTGCTGCAGCTGCCGTTCTTTATGGAACATATCAAGTTGCCTCAAAATTAAAAGATGTTGCAGTTGAAGCATTGAAAGGGAAAGATCAGGAAGTATAATAATCTTCAACAAAATAAAAAGGGATAGGTTTCTGTCCCTTTTTATAAACGTTTTCTATTTTTTGCATCGGTTAAGTGATGTCATCTAAGAATCTAGTTATTATAATTAACTGCACTTATTAGTATAAATGTTAAGAATAAGTAAATCCCGTTTACTGTTCACGCCTATAGAAGTGAAAAGTATTTGCATATTATTAAAAAAGCGGTAACTTATTATCAAGTGAATTCGCTAAATTTGAGTAATTTAAATGTCTATTGATCTTAGTCTGCCGGAGTTACCTATATTGCACCCAAGGATTACCGTTGTGGGAGTGGGTGGTGCTGGTGGAAATGCTGTGAATAACATGATCCAATCTAATTTGCAAGGAGTGAATTTTCTTGTCGCAAATACCGATGCTCAAGCACTAGAAAAGTCGTTATGTGATAAAAAAATTCAGCTTGGCATTAATTTAACTAAGGGGCTTGGTGCTGGTGCTTTGCCTGATGTTGGCAAAGGTGCAGCAGAAGAGTCAATTGATGAGATTATGGAGCATATAAAAGATAGTCATATGCTTTTCATCACAGCAGGAATGGGCGGTGGTACTGGAACCGGTGCAGCACCGGTAATTGCAAAAGCAGCCAGAGAAGCAAGAGCCGCAGTTAAGGATAGAGCGCCAAAAGAAAAAAAGATATTGACTGTTGGAGTTGTAACTAAACCGTTCGGTTTTGAAGGTGTGCGCCGTATGCGCATTGCAGAGCTTGGACTTGAAGAACTGCAAAAATACGTGGATACACTTATTGTCATTCCAAATCAGAATTTATTTAGAATTGCAAATGAAAAAACTACATTTTCTGATGCATTTAAACTTGCTGATAATGTTCTGCACATTGGCATCAGAGGAGTAACTGACTTGATGGTCATGCCAGGGCTTATCAATCTTGACTTCGCTGATATAGAAACAGTAATGAGCGAGATGGGCAAAGCGATGATCGGCACCGGAGAGGCAGAAGGAGAAGATAGAGCAATTAGCGCTGCAGAGGCTGCAATATCTAATCCATTGCTTGATAATGTATCAATGAAAGGTGCGCAAGGAATATTAATTAACATTACTGGTGGCGGAGATATGACTCTGTTTGAAGTTGATGCTGCAGCCAATAGAGTGCGTGAAGAAGTAGATGAAAATGCAAATATAATATTTGGTGCTACTTTTGATCAAGCGATGGAGGGAAGAGTTAGAGTTTCTGTTCTTGCAACTGGCATTGATGGTCGCAATAATAAATCAGAAACTTCACCTATAAGTCAGAGCGAAGACTCAGAGAAAGAGAAATTTAAGTGGCCATATAGTCAAAGTCAAAGTATGCAAGACAAAACACTGGAAACAAAACCAGCTGAACAGGTAAGCGAAGGAGCTAAGTGGGGCAGCAATATCTATGATATACCAGCTTACTTAAGAAGAAAAAAATAATGCAATTTTGGCTACTCAAGTCAGAGCCAAGTGAATACTCATGGCAAAAAATGGAAAAGGATCAGGTAGTTGAGTGGGATGGTGTGCGCAATTATCAAGCTCAAAATTACATGAAAATTATGAAAGCAAGCGATCTTGCGTTTTTTTATCATACAGGTAAAGAGAAAGCAATACTTGGAATCGTTGAAGTATTTAAAGAGTATTATCATGTTAATGATCCCAAGTTCGGATTAGTGAATGTAAAGTTTTTGAAACCTTTAAATAACCAAGTAACGTTAAATAATATAAAACAAAACCCACTTTTGAAAAATATGACTATATTAAAACAACCACGTTTATCAATTGCCCCAGTTTCGGAAATTGAATGGAATGAAATAATAAGGATGAGTGATGTGTAATACCTGTCATTTCAGTTCCTAAATGATGTCATCTCAGCACACAACGCACAGCTGTAAGAATATTTGTCTCGAAGGCAGTGCATTAAACGTTATAGCCGATTTTGCATCAAACACAAAGGTGTCATTCCAGTGCTTGACACTGGAATCCAGCCTTAATGCAACCACATTAAAGCCGTTGTGTTTTAATATAAGATTAGCTACTTTTATATTCACTAACTTGAAGTCTAATCAAAATTCCTGGATTCCAGTGTCTAGGCCCTGGGATGACATCCTTCTAGTGTACAATATTCGTACAGTTGTGTACATGACACAAGGGTCTATAACTCTTCTTTTTTGGATTCCAGTGTCAGCTATTTGCATGACACCCTTACTGATATGTCACTCATGTTAGAAGTAAATATTCTTGACAAGAAATGGTGCAGCATTATAGAAAATCCTAAAAATTTTGTATTAGGTGTCATCAATGCTTCTCTAAAAGAATTAAAAATAGACCACTATAAACCAAATATATCAATAGCTCTGGCTGATGATGACTTGCTACATCAACTTAATTTAAAATTTAGAGAAATGGATAAGCCAACTAACGTACTATCATTTCCGTATGAACAATTGTCTAATGAGTGCGATTTAGGAGACATAGCAATTTCAATAGACACAATAAAAAGAGAATCGCATGAGTATTGTATACCCATTCTTGCTCACATTGCACACATGTTAGTGCATGGATTACTGCATTTACTTGGTTATGATCACCAAAAAAAAGATGAAGAAATTATAATGAAAAATCTAGAAAGAGAGATTTTAGCTTCGCTTGGCTACAATATGTGCACGATTTAAAAGGAATTTAATAAAAATATAGTAGATGATAATAAAATATGTTATCTACAAAGGGTTTTAGCTATAAACAATAAAAGGTAAGTGATATGGTTCAGTTTTCTTTGCCAAAGAATTCTAAAATTAATCAAAAGGGCAAAATTTATCCTATTCCTGCTAGAGCAAAAAACATCAGAAGATTTCAAATTTACCGTTGGTCTGCTGATGACGAGAAAAACCCTAGAATAGACACATTTTTTATTGATATGGATAATTGTGGCCCTATGGTACTTGATGCATTAATAAAAATAAAGGATGAAATAGATTCGACTTTAACTTTCAGACGTTCTTGTAGAGAAGGCATATGTGGATCTTGTGCCATGAATATTGATGGAACCAATACTCTTGCATGTACTAGATCTATACATGATATAAAAGGTGACGTAAAAATATATCCATTACCTCACATGTATGTAATAAAGGACCTAGTCTCGGATTTGAGCCAATTTTATGAGCAATACAAATCAATTAAACCTTGGTTACAAGCAGATAAGCCTGCCCTACCAAATAAAGAATACTCTCAATCTTCTGAAGATAGAAAAAAATTAGATGGCTTGTCCGACTGTATATTATGTGCTTGCTGTTCGACTGGTTGCCCAAGCTACTGGTGGAATAGTGATAAATTTTTAGGACCAGCAATACTATTACAAGCTTACAGATGGATTGCTGACAGCCGTGATAATAAGACAGGTGAAAGACTTGATGTTTTAAACGACCCATTCAAGTTGTATCGTTGTCATACAATAATGAATTGCACAAAAACTTGTCCTAAAGGACTTAATCCAGCAAGAGCAATAGCGAAAGTAAAACAGCTCATGGTAGAGAGAGAAGGAGTTTAAGTATTATCTTTTGCATTCTTCGTAAGAGAACAGCAAACCTTCCGAAGCGTAGGGTATTGTTAATACCCTGAACGCTTTTCCATTCGTGAAATGCATCGTATCATCATACGATTCAAATAATTTTTTGAACAACTCATGTCTTTGATTACTAATAGTTTGAAAATCCTCTTTTTCTAAAAGCTTTTTAGATTCGCAGAGGTAAAGCATAACTTCATGATAAGTTGGGTAAGATGCCAAAAATTTTGGGTCAAATTGAAAGGTTTTTATAAAAGCATTATTATAAAATTTTAGCTTTTGATTCTTACTATATATTACTATAGCAACCGGTAACCTCTCAAGCAAATTTTTCTGTGTAGCTAAATAACTGTTTAATTCAGTATATAATTTCTCTGCATCACTAACATCTTTCCCATACATTACTATGCTACCAGAACCTTGTATTGGAATTTTAACAAAATCGAAAACCTTAGGTTCGTTCTTATAAGTTATGACATGTCTTCCTGGTTTTGTGCTATGAGCGCTACCGGTAATAGCAAATTTCTTAGAACCATCTACATATTTATCATAAAACAAGTTATAAAATTCCACCTTTCTACTCTTGTTATATCTTAGTATTGGAAATGGTAAAGAGTTGAAAACGTTTTTATAGCTCTCCACTTCCTGTGTAAGCTTACTATTTTCTAACTCAAGTCCGTTAACCTTTATCTTACAGTCTGAGACATTCCTTATCCATAACAGCACACCTATCACATTGTTAGAATCATCTATTATGCTTCTACCGTAACATATGCAATAAACCTCACTGTCTTTTGACTTTAAATCTAGAGTAAAAGATTTATTTATTTCCTTTGCCTCAACAAAATTTTTGATTAAGCTTTCTGATTGCTCAAAAAAATTCACAAACTCATTAAATGAGTAAAAAACAGTATTAAGCAAAATTAGTAAATTGGGAGAGAACTTTTCTATACGTTTTTTTGCATCCCAAATATAAAACCCATCATTCACAGTATCAATTAAATTATTTATGATAACATTTTGATGCTGTAAGTTCTTAATCTTATTACTAATTTTTAATTTAGAATAAGAGAGAAAGAATAATATTAGAATCAATATTAAAACCACTTCATACAAAAAACATAGCACTTTTAAAACAAATGTAAAAATTTGTAACCGCTCAGAATTATGCTGAAGAGGTATATAAGTAAAGATTGCCTAACATTTGAAAGCCCAATCTCTTATAAAGGTTCACAGAAGATTTCATACAATGTGCTACTATATATTTGCATTCAAGCTGTTTAGCTATCTTTATTCTTTCTAAAACCATTTGGGTACCTATTCCACGATTCCTGTAAATTGGTAAAACTCCATCACTATAAAAACCAGCTACGCTGTCTTGAACATAAAGACCGCATGTCCCAATAATTTCATTATTTAGTGTTACAAGAAAAAATCTTAATCTTGAGTTCTTATCATCATAATTTGATAATCCGCGAAAAAATGTGCTGACAATTCCAACGCCATGATAAAAAATTTTAGAAGTGTGTAGATCTAACTGTTCTAAGAGGTTGCTACCATTCACAGCATTTAACCTCAAGTTTGGAATAACATCAGTAGGTAAAAAGTAATTTTTCATATTAAGTAAAGCTTTTTTTGGTGTGCTAACGTGTTTTATTTCACACTTTTCTAAAATATCTCTTATTTTCATATGTGAATTTATTACCCATGTTGCTTCTATATCTCTTGTTCTGAGATAATCTAGAGTTTTTTGTATAGAAAGCTCGGTACATTGATCTCCACAGAACACAAAATTAAATAATGACTCCCTGGTACCATTTATTGTAAATATGATGTTATCAAATTCATCGTGTACTTCCCACTCAGATAAATTCGCTGTGTACAGTATATAATCCTTTAGATTTTGAACAATTAAGCTTGAATAATAAATTTTTTTATCCTGCATACACCAACAATAAACAATAAAAGGCTCCTATAAGAACACAGGCTAAAATTGCAGATATAACGTCATCTAGCATAATACCTAAAGGACCTTTGGTATTTTTATCGATTAAATTTATAGGCCACGTTTTTATTATATCAAAAAACCTAAAAGAAAAAAAGCACAACAACAATGAAGAACAATTCATCTCTTGGCTTAACAATATCGAAACTAAAAGTATCGTCAGCAATTGACCAACCACTTCGTCAATTACTACCTCTTTTGGTTCACATGAAGTCTTGTAATGTTTTATATAATTACCTGTAAACCATAATCCAATTAAGAATAAAAAAGAAATAATTGCTGCACCTAAAATTTTGTTGCTCAGGATTACAGGAACAAGCGGAAAAGAAGCCAAACTACCCACAGTACCTGGCATTTTTTTTACTGTTCCAGACAGCCACCACGTTGATATTAATTTATATAAAAATTTCACAATATATCCAAATACAAAATTAACTTATAAGAACAGAAATAGTATCCTCTATAGAGGCTCTTTCATACAATAATCTATATACCGCTTCACATATAGGCATTTTTATCTTTAGCTTTCCTGCTAAATTAAATATGGACTCAGCAGTGCTAAAACCTTCAATCACTGACTTGCCTTCTGACAAAATCTGCTGAACATTAAATCCATTGCCACTATTACCTATTTTAAACCCAAAAGATAAGTTTCTTGAATTCAAGGATGTGCATGTCANNNNNNNNNNNNNNNNNNNNNNNNNNNNNNNNNNNNNNNNNNNNNNNNNNNNNNNNNNNNNNNNNNNNNNNNNNNNNNNNNNNNNNNNNNNNNNNNNNNNCTGGCCCAAGTAGTGTATTTATATCCACACTACCGTCACCAATTTTTGCTGAGTATAAAGCCTTAATTTCGCTCATACTTTTCGTAATCAATGCTGCATGAGCATTAAACCCAAGTTTACTACCTAAAACAATCCCACACGCTATAGCAAAAACGTTCTTTAACGCTGCACAAATCTGTACTCCTATAATGTCGTTACTAAACTCCAATTTAACATTTTCTTGTTGCAGCTCTGATACTAGCTTTGAACCTAATGTGTTATTTTGGCATGCAAGAACCATTGAATAGGGTAATTTTCTTGCAACTTCTACAGCAAAGCTAGGACCTGAAAAAATAGCAATAGGATTGTTAGGTAAAATTTCATTTACTATTTCACTAGGTAATTTTAATGTAGACTTTTCTATTCCCTTACAAGCTAAAATTATTGCTACATCTTTTTTCAGATTACAATTATGCAATTGCTGACATACCTTCCTCAGAGACTGAGTGGGAACAGCGAGGATTGTTACTGAAGCATTAATTGTGTCTTCAATAGCCAATTTTACTGACACATTATCAGAAATTCGACAACCGGGTAGCTTGTCACTTTCTCTTTTCCCGTTGATTGATTCAAATGTAGTTTCATTGCGAGTCCACAAAATCACATCTTTCTTACTACCTAATGAAATTGCGATTGCTGTACCCCATGCACCAGCACCTAAAATTGATATTGCCACACAATATTCCTGAAAATATTACTTATACTTTAAAATAGTAGGATAAGTAAATTAAAAATATAACACAGATATATAGAATAGTTAAATATTTATTAACCGAAGTATTCTTTTAATAATAGTAACTTTAATTCAATATTTACTAAAAATATTATTACTATCATGGTATGTCTATTATATTTTAGATCTATTTATATAACTTTGGAACAATATATTTACTATTAATTAATAAGTGTAATTTTGATCATTTGTTAATAAAAATTTGATTTATTACTTTCCTTAGTTATATATATTACTAAAATTATAAATCATTTATGGGGTGTAAAATATGCGTATATTATTAATTGAAGATGATCAAGTAAGTGCAAAGACTGTGGTTAACGCCTTAACTTCTGATGGACATTTCTGTGACGTTGTTACTTCTGCACAAGATTATAACAATAATATGGTTTCCTCAAACGGAGATTACTATGACCTAGTTATTTTAGATATACACTTGCCTGGTGATATTGACGGATATGATATATTGCTAAGACTAAGAAGTGCAAAAATCAAAGTTCTTGTCTTAATACTTTCATGTATATCCGCTGTCAATCACAAAGCTAAAGGACTCGGGTATGGTGCCGATGATTACTTAACCAAACCATTTCATAAAAGTGAGTTATTAGCTCGAATTAAGGCCATAGTACGTCGTACTAAAGGCCATCCTGAATCGGTGATAAAGATTGGTAATATAAATATCAATTTTGATCACAGGATTGTTGAGGTGAAAGGTAAAACGGTTCACCTTACTAATAAAGAGTATTCTATGATAGAATTGCTAGCACTGCGTAAAGGAACAGTATTAACAAAAGAAATGTTCTTAAATCATCTTTACAATGGCTT
>NODE_11_length_12258_cov_3.262722
ATTATTTCATAGTATAAAATTTTAAGTGACAAAAATTATTATATATCGTACTATAGTTAACTAGTATAATAAACAGTCGATTATTATGCTAGAATTAAAGGTATTGTTTATGCGCATTTCTCTTTTTAAAATATAATTTTTATAATCAATTAGAGGGGGTTATATGTCTTATACTATTGCTGGTGAAGTTGAAACGTTAAACAAAAAATCTAACAAGAATGAAGGGGTTATGTTACTACATAATCCAGCTTATCGTGAAAAGTATAAAGAACGTTTTGATGAAGCTCAGAGAAAAGTTATGGATATGGTTCAGTTTTATGATGGGACAATAGTATTAATAGAGAATAAAATCGCTATGTATTACTACACTTGGCACAGTAAAAAAAGAGAGTTTGAGCGTAAAAAACAACAAACAGTAGTGAAAAACAATGACTCAGCATAGAGTCTTTTATATGGTAAGCTACAGTGGTATTACTTCACTATAGCTTTTCCATATAATTGATCTATCACATTAGTGAAATATTTCAGCTCTTTATACCCTCCATGTTTAACTTTATTATGCTCTATATATGATTTATCATCGTTAAGCTTGATGAAAAATATTGGAGTGGCTGTGATACCAAGTTTATTAATTGCCAGTGATTTATCATTTACGATTTTATCCATTATTTTCTTATCATTAATGCATTGGTGAAATGCATCTTGCTTTAAGTTGCGTTGTGCAGCAATTCTTTGTAGTAATGTCAAATCACTTAAATTGTAGTAATTCCACGAATCTATTGAGTTAAAAACAGCTTTGTTAAAATTAAAGTAGTCTTCTTGTTTTTCGTAGCAATGACTTAGCATTGCAGCCTTTAGCCCTCTGTAATCCAAAGGAAAATGACGAAATATATATAACATCTTACCTGTGTCTATATATTTCTCTTTAATTTTAGGAAAAACATTCCTATGAAAAAGAGAGCTGTGATAACAAGTTAATGAAGCATATTCTATCATTAGAATTGGTGCTTTTGGATCTCCTAATAATTTATCATCAGGTAATGGCGATAATAGCTCATTTGATGTTATTTCATTGGGTTTTTTTTAATGTATTGGTTATCGGATAAATCTTGCTTAACAACTGCATAAGAATTAACACTTATGAAAATTAATAAAAACAATAGTCTAAAAATCATTACAATATAAACACTTAACTTACTAAAAAAAATTATACATTTATATTAATAATGTCAAGATAACTTTTGTTTAGCAAGGCTTTCAGCCCTATCTTTAAATGCAGCAATTATTTTACTTTGTGTATACTTATATACTGAGTTTAATAAAGTGGAAAATGAGTTGGACTTAAACTTAAACTCTATATAAAACTTTACCATAGTTTTATTTTCATCTATGGGAATGAATTGCCATTCATTGTATAGATGTTTAAATATTCCATTTGATGATACAGCTTTTATCCAACCTTCATTTGTTCCACTTGGAGAAAGAGAAGTAACTTCTGATGTATATCTACCTTTAATTCCATGAAAAGCTGCGAGGAGATCCACAACCATTTGGTTGTTAATTTTTTCTTTTATATAAACGGCTTTGCACCAAGGAACAAAATCAGGATACCTTTCAACATCAATTACAATTTGGAATACTTCATTAGGCAAACATAGGAAAACACCCTGTTCTTTGTATTGATGAAGCATAAATGTTAAACCAATCAAAATAGGATCCGTATCTACCGTCAGCCTTAGTAGATTCCTGAGACTAAAGTTAAGGTGGGCATCGCGTATCAATTTCAACGAAATTAACAGAGGCAATTCCCTTGACTAGAAATTATCGCTCGGGAAATTTAACTTAACTCATAACGCATAGAACAGACCCTTAATTAATTGTAGATGATTTATACAAGGTGTGTCTATAGATATATTAAAGCTAGCGATTATTATTTAATCTTTATTAAACTTTGCATTCTAAGTATCATAGCTAATAAATATATCTTATGAACATTACTAAAGTTTTAACTATCATTGTTTTTATTGTAATTTCTTCAAGTGCTTACACTAATTGTACAGATCACAAAATTTTTGTGCATACTATGAAGCAATAAGTGGATGGTATATCTACAAAGGAGAATAAAAAAAACCGGGAATGTGTGCAAAAAAAGCTTCAGGAGGTCATTCAAAACAATGTTAACCTCAAAGGAATATCGCAATTCGTTATAGGGAAACATTGGGCTTTAGTTAAACAAAAAGAAAAAGAAGATTTTTTAAGAGAGTATGAAGTGTATCTTACGCGTTTGTGCGTTAAAATTTTATATAAATACATGCATGATAGTGAAATGATCATAATGAGTACAAAAGCAGTTGACGATGAAACTTGCTTAATTGGTACAAGATTTTCTTACGGTGATGAAGAATTTTACAAATATTGATTTTAAAGTTACTAAAAATAACAGTTCTTTCTTGATAAGTGATGTTGTAATGAGTGGAATAAGTATTGCTATTAATCAACGTTATCAATTTAGTGAAAAAATCGACACACATGGCATAGCAAGTGTGATAGATGAATTAAAATGTAACAACAATCTATGATATATATGCCTCATTGGCCTAAGCCACTTGGTAGCAGGCCGAATGATTTTTCTCTTGATCGCATAAAAGGCTTTCTTAGCAAACTAGATAACCCCGAGAAAAAAATGCCTCCCGCAATTCATATAGCTGGAACTAATGGGAATGGCTCAACACTAGCATTTATAAGATATATAATGCAAGCAGCAGAGTATAAGGTACACGCATACACTTCTCCACATTTGGTGAATTTTAATGAAAGAATAGTTATTGCAGGCAGTTATATCGACGATAATGAATTATATAGCTTGTTAGAAGAATGCCGTGCCGTAATTGCAGAACAACCTATCACTCTGTTTGAAGCTGCAACTATTGCAGCTTTTTTAGCTTTTTCTCGTCATAAAGCCGATATAACTTTAGTTGAAGTGGGTATGGGTGGAAGGCTTGATGCAACAAATGTTATAGATAATCCGATTTTAACAATCATTACTTCCATTGCACTTGATCATACAGAATATCTTGGCCCTACTGTAGAAACCATAGCAGGTGAAAAAGCTGGAATAATGAAACCTAATATTCCTTGTGTAATAGAACCACAAAAAAAGTCTATAATGAATACACTAGAATTCCATGCAATAAATAAGAAATCTCCTCTGTATAGAGGAGGCCTTGAATGGAATTGCAAAAAAAGAACAACAAAATGGTTTTTCAATCAGCTATTCAATTAATAGAATTTCCTTTGCCATCTTTAAAGGGTGATCATCAGGTGATTAATGCAGGCAGTGCTATTGCAGCATGTAGTATTTTAAGTGGAAAGTATGAATTTGATATTGGAGAAGAGGATATCACTTCAGGTTTACAGTGCACTTATTGGCCTGCACGGCTAGAGTCTATAAAAGAAGGTAATTTAATTTCCCTACTACCGAAAGATTGGCAATTATTTTTAGATGGTGCACACAATAATGATGGTGCTAGAGTACTATCTCAGTGGGTAAGAGATAACTTTGCTGAAGGTGTCTATATAATTTTTGGTGTTACTCGTAACAGAAATGTAGAAGAGTTCTTAGAACACTTAAAACCATATATCAAACTACTATGTGCGGTTTGTGTTAAGTCTGAATCTAAAGCAACAAATACAAATTTGATTAGGGAAAAAGCCAATAACATAGAAATAAAGGCAGTTGAATGTGAATCAATTGGCGATGCAATATCAAATCACATATTAAAAGCCTCTACCCAAAACGTCAAAACCATACTAATCTGTGGCTCATTGTTCCTAGCTAGAGACTTCGCTATGGAGAATAGCTAACTTTGATGATATTAACTGACCGATGGGGAAATAACTTTGATTGCTCATAGTACTGCTTGGCTTTTCGTTATCGACTTCTATAAACTGATCATCACCTTTAAATTGCTCCTCAATTGAATTTATAGCTGTCTTTTTGAGAATATAATTACTTGCAGCATTTAAAATAGGTGAAGTAACAATTAAAAGCGAATGGTAATGAAAGTAATAAGCCGGATAACATCATAGAGTTAGTTATACCAAAGCCGCTGGCAACTAAATCTAATCCCACACCGAAAAACATTAAAGATGTACAGATTGTGTTGCTCAAAATAACTGAATTTTTTAGCCACTTTAATTTAGTCCTATCACTCTTTGAAAAATTTTCGCATTCTTGGTCAAAGTTAAACAATAATAAAATATTAGTCTGATGATTAAACTCTTTCCCATTTCTAGTATAAATGCTCTTAACAGCTACACTCAAAATAGATCCTGCTAACAAGGGAGCAAGAAAACCTACTGCTATTGGTACATTAGAAGAAATACCATTAATTATTAAAAATGCAATTGATGTGAAGGATACTAAACAACTCCTAAGAGATTTGAATAAGAAGAATATTTTACATAAGCAGTTACATTATTGTTAATTGACTGCTGCTTATTATAGAGTTTATTTCTGCACTTATCATCTAAGTATTTTTGCAATTCTTCATAACTGCGACTCCACAACTTACCGCGTAATTCTTTTATTAAATTATTTCTTTTATTGAGACCTTTCTCCATTGGCTCTATTATAAATTCTTCAAAAAATGGCTTATTTAATGCAATAATCTTAAATTTCTCCTCCGCTTCTTTATTGTTCGGGTTTTTATCTGAGTGATATTTTAACGATAATTTACGGTATTGTTGACTAAGCTTTTTCTTAATATTCTTAATGTCAGAATTTACCACATCCTCCTTTTGAATATTAAATGTTAAAAACAACTGCTTTAAAGCGTGGTACTCATTTTCATTCAAAACATTTCTAGCCACATTACACCTACAAATTAACTAACTATTAATGTTCTATAATATACATATTTCCAAACTATGTCAATTATTTCATAAATATCTTTGGTAAAAATTATTTCTGTTATGACTAGCATGATAAGTGTATGAAGCGACTAAAATTGTCATTACAGCGCTTAGTGTACAACAGTGCTCCAACATTTAGGGTTGCAGTTTTCATGGCAGATCTGAGTAGCTGACCCATCTAAGAGGTGTCATTCAAGTAGCTGACACTGGAATGGCTTTGTTGCATCGCACCTTATACGGTAGTAATTTACAATAAATTCATGTAGCCATTTCGAATTTAGTCATTTCAGTGTTGGCTACTTGGATGACACCACCTGCTATGCTGCAAATTGCAACGTTCGTACACTAAAGTATAGTGTGTTACTAACGAAGGCAAACAAATATCTGCTTTATGAAAACGTTAATATTTTTCATTGAAATAATACATAAATACTAGAAAAACCTTGGCAGGTTATTCGCGTTTGATTATCATAGAGAATTATATAAATTAATAAATGATCTATGGCAAGTAACCCAGAAGAAAGAAATAGTGATAAACAAAAAGCGCTAGATAACGCAATAAGCCAGATTGAAAAAGCATTCGGTAAAGGTGCAATAATGAAGTTGAAGCAAAACCCTGTAGAAAAAATAGACATAATATCCACAGGATCAATTGCGCTTGATTCGGCTCTAGGTGTTGGAGGTCTGCCAAAAGGGCGTATAATTGAAATATTTGGCCCCGAGAGTTCTGGTAAAACCACTCTTGCCTTGCACGTGATTGCTGAAGCACAAAAAAAAAGGAGGATCATGCGCATTTATCGATGCAGAACATGCATTGGATGTCTTATATGATCGTAAACTTGGGGTAAGCACTGATGATTTAGTGATTTCACAACCAGACACTGGAGAGCAGGCGTTGCATATTGTTGAGTATTTAGTGTGTTCTGGTGCGGTTGATGTGATAGTTATTGACTCTGTCGCAGCATTAACTCCAAGAGCTGAAATTGAAGGTGATATGGGTGATCAACATATGGGGCTGCAAGCAAGGCTTCTAAGTCATGGGCTACGGAAACTAACCTCTGCCGTTTCAAAAGCGAACTGTATATTGATATTTATTAATCAAATTCGTATGAAAATAGGAGTAGTGTACGGAAATCCTGAAACTACCACGGGTGGAAATGCATTAAAATTCTATACTTCTGTAAGGCTTGATATAAGAAAAGTTGGTGTAATAAAAGACAAAGAAAATATTACAGGTAATGAAACAAGAGTTAAAGTTGTAAAAAATAAAGTTGCTCCTCCATTTAGAGAAGCGAAATTTGATATAATGTACAATGAAGGCATATCAAAACTCGGAGAAATAATAGATATGGGAGCAAAGCTTGGTGTGCTTGAAAAAGCAGGCGCTTACTATTCATATAACAACACACGTCTTGGGCAAGGAAGAGAGAATGTAAAAACTTACCTAAAAACAAACAAAGAAGTCGCAAATGAAATAGAAACGAAAATCAGAGATTTACTCAGAAATCCTGATAATTCTATCATAATAGACGAGGATAGTGGGCAACTTTTAGAAGAATCAGTTTTCTGATCTAAACTTAGGCATTAGATTTTGTGTTGGACGGATTGTTACAGTATGACGGTAATTCTATGTGCTAATGTAACAATCTGTAATGTTACCTTGTATCAAAAAGACTTTGCTGAAGCAGTTAAAAAAAGCTTTTCATGAGAAATTATAAATGATAAATTGTTAACAATAGGTTATTGTTAATAAGATTATGTGTTTTGGTTTACCTAATATAAACAGGGAAGGTTATTCATTTATAGTAGTTTCCCTTATAGTAACGTGTATAGCATTCTCTATATCTTGGGGGTTTAGCGTTACGTGCTTGTTTTCGACATTATTGTGTACTTATTTCTTTCGTGATCCAGCAAGAGCTGTGCCAAACAATAAGAATCTTATATTAAGTCCTGCTGATGGTGTGATTTCAAAAACTGAAGAAGTTAATTATCCTTTATCAGCAGAAAACGGAGAGGAGAAGAAGTTTACGCTTGTTAGCATATTTTTAAGTGTTTTGAACGTCCATGTGAACCGTATACCAATATCTGGTACGATAAAGGAAATGAGTTATAAAAAAGGCAAGTTTGTATCCGCAATGAGCAATAGGTCTAGTAATGAAAATGAAAAGCAGGTTATTGTAATTGAATACGAAAAGGGGAAAGAAATTATTGTGGAGCAAATAGCTGTATTAATTGCACGTCGTATCGTTTGTAATTTAGGAATATCTCAGAACGTAAAAGCAGGTGAAAGGTTTGGAATTATAAGGTTTGGCAGTAGAGTGAATATCTATGTTCCTGCTGATACAGAAGTCAGAGTTTCAGAAGGGCAAACTGTTATTGGTGGTGAAACAATTATAGCAAACTTAAATAAGGAAAACGTTCAAGAGAAGCTTACTTTTGACGTTATATGAATAACGATGGAAGTAACAGTAGATTCTTACCTATTACTAAATTATTCCCAAACTTTATAACTTTATTGGGTCTATGTTCTGGTCTCACTTCACTTAAATTTACATTTAATGAACAATGGGAATTCTCAGTAATTTTTATCATCATTGCAGCAATAATAGATGGAATGGATGGCAGAATAGCTAGAATTCTAAAATCAACTAGCGATTTTGGAGCCCAGCTTGATTCTTTTGCAGATTTTCTAAATTTTGGTGCAGCGCCTGCATTTCTTTTGTATTTTTGGAAGCTAAACGAAATCAAAGTCATAGGTTGGATTTTAGTAATGATATACGTAATCTGCATATCAATAAGACTTGCAAGATTTAATGTTTCGCTACACTCAGAACAACCATACTGGGAAAAATTTTTCTTTTCTGGTGTTCCAGCTCCAGTGTGTGCTTTACTTTCTTTGTTACCAATAATTATTACCTTTCAATCTCATGAGAGTGAATACTTACTTCTCATAGAGCGATTTTTTAACACAAGAAACGTAGCTTGTTACTTTCTGGCCATTTCATTTTTTTCGATAAGTCACATTCCAACTTTCTCTGCAAAATATATTTATATTCCCAAAAGCCTATCCTATATATTTGTGTCATTTTTTGGAGTACTTATTGTATTTTTCATCAGTAAACCCTGGATGACTCTACCAATTTTAGGTATAGTGTATACACTTACTATTCCAATAAGCATCGGGTTTTACATATATTTTACATATAAAACTCGTTAGCTAACAAAAAATAGAAAACTGCATGATTTTGAAGATAAGTGAACTATTAAATTCATTTCTGTATATAAAGATATTCAACATTCCATTTATAATTATTTGGGTAATTGCAACTGGAATATTTTGTACTGCCCAGTTCAAATTCATTAACTTTAGGTTACTTAAATATGGAATACAGACGCTATTCAATCTAAAGTGTAATAACAGCAACAATGGCATAATCACTCATATTCAAGCGTTTGCAACAGTAATTTCAGGAACAGTTGGTCTTGGAACAATATCAGGAGTTGCAATAGCTATCACAATAGGGGGCCCAAGTGCAGTTTTTTGGATGGTAATTACCGGAATACTTGGTATGTCGATAAAGTTTGCCGAGGTGGTGCTTGCATTTACTTATCGCTCTGAAAATACAACTGGCGGGGCTTTTTATTACATGAAGTACGGGCTTGCAAAAATTGGATTTGCAAAAACTGGTAGATTTCTTGCCTTCACTTATTCGATTATGCTACTTATTGCAATGATTTTGGGCGGTATACCATTTCAAGCAAATCAAATAGCAGCACTATCAAATAACCTCCTAGAATACAACGCATCCATTATTATATCCCTGCTTGTCTTTATTGTAATATTGGGAGGAATAAAGCGCATTGCTTTCGTTTCAACGAGCTTAGCACCAATTATGATAGTGCTATATGTGGGTATGTGTATATATTTAATTTATGTAAACGGAAGTAATTTGCTGAATGCTCTATCCATAATATTCCAAGATATCTTCAATAAATCAGCTATAGGAAGCGGAGTATTGAGCGGATTAATAGTCGGAGTGAGAAGATCAGCGTTTGCTAACGAAGCAGGTACCGGAACAGCAGCTATAGCACATTCAGCTGTAAAAGAAAAAGATCCAATTAAAGTTGGGTGCGTTGCAATGATTGCACCACTTATAGACACAATATTAATCTCATTTTTGACTGGTATTGTGATAATTATCACTGGTATGCATAGCACTGATAACGTGGGTGATATTACACTAATTAGTTCGATATTTTCAACAGCTTTGCCCTTGTTCAGCAAGTTAGTTTTTCCGCTAATGATGTTTTCCTTTGCATTTTCCACAATAATAGCTTATTGTTACTACTGTGAAGTTGCTTTGCTGTATTTATTTGGTAGTAAAAAAATACTGATACCGTTCCAAATTCTTATAGTGGTTTCAGTGTATATCAGCTGTATGTCAAAGAATATAGAATTTATATCTTATCTAGGTGACAGTTTGTTTATGTGCCTTATGATTCCAAATGCTGTTGCAATACATCTACTAAGAAGGGAAGTTTTGAATACAATAGATTCTTATTACAATTCTAAAGGGTATTAACATGATTTATAGATTGCTTTGTATGGTGTTATTTTGCCTATTGTTTAATGATGTGTACGCTGCTTCAGGTTTTTACGAAAGTTATGACGCTGTGTTGAACGGAATAAATAATTTCATGAATGAAGTACTGTTTTTCAAGATCCTTTACGTGCCATTTATAATCCTTCTACTAGTTTTTGGTTATGTGTTTCTAACATTACGGTTTGGATTTCTCAACATAAGAATGTTTAAGCATGCATTTGCTATTTTATGTGGAAAATATGACATGAATCACCATGATGGTCATATTACGCATTTTCAGGCATTTATGACTGCACTTTCAAGCACAGTAGGTCTTGGAACTGTTGCTGGAGTCGCAATTGCAGTTTCAATGGGAGGGCCAGGAGCGGTGCCTTGGATGATGATTACAGGTTTTTTTGGTATGTCAGCAAAATTTTCTGAGGTAACGTTGGCGTTTAGACATAGAACAGAAGATCAGGACCAATTGTTTAGTGGTCCCTTTCAGTATATAAGGAATGGTCTGGAGGAATTTGGATTTAAAAAACTTGGTATTGTGCTGGCTGCCATGTATGCAGTATTCTTTGTATTATCAGGTCTTGGTGGAAGTGTAGCGTTTCAAACCAATCAAATGGTTTCAATATTATCTGGCTATTCAAGTTGGGTTTATGGTCACTCTTGGTTTCTTTCTTCCATAATCTCTGCGCTGCTTGCTCTAGTGATTATTGGCGGAATTAAAAGGATAGCTAGAGTATCTTCTGCACCAGTGCCTATTATGTCACTTATATATATCTTTAGTTGTATTATTATTATTGCATTTAATATTCATAACCTTGGTTATACGTTAAAAATATTATTTTCCACTATGATAGATTTCAATGCTGTTGGTGGAGGGATGGTAGGAGCATTTGTTGCTGGAATTCAAAGGGCAATCTTTGCCAGCGAAGCGGGTGTTGGTTCTGCTTCAATTACTCATGCAACAACTAAAGATGAAGAACCAGTAAGAACTGGGCTTGTTGCTATGATAGAACCATGCTTTGACACAATGTTAATTTGCTGTTTAACAGGAATAACAATAGTAATAACAGGTGCATACCAGACTAGTGTTGGTGAAGGGATATTAATTACTCAAAAGGCATTTGAGACAGTTTCTTCATGGTTTCCTACACTTTTAACCATAGCTGCACCTTTGTTTGCATTTTCTTCGGTAATTTCATTTGTATATTGTTGTGAAATGGGGTGGTTATATTTGTTTGGTGCAAAAAGTATAGTGATATATCGCATAGCGGTAATAATTGTGGCGTTTTTCTCTGGCCTTTCTAAAGACATAATGGCTATTGCTAATATTGGCGGAACTTTATTCTCTTGTTTAGCTCTTATCAACATGACAGCGCTTATACTGTTTAGTAATCAGATTAACGAGGAAGTTCAGTGCTACCTAAAAAGGCTGAGGAATAATAAAATCAATTAAATTTTGGCATATGCGGAGAGGTATAGCTATAATAAATAAGATTTCCCTACGTCATACCGCGAATTATTCGCGGTATCTCAGCATAGATCCCGCTAACAAGCAGCGGGATGACGAAATTTTGCGATTATTAATCAGTAAATTTTACCTGTGTTAGTTATAGTCCTTACACTATCCTACATACTCGGTTCAATACCGTTTAGCTTAATTATTACAAGAATAAAAGGGATAAACTTAAGAGAAGTAGGTTCAGGAAACATTGGTGCTACAAACGTTGCAAGGACGGGAAATAAATTTCTTGCTGCTTTGGCATTATTTCTGGATTCCTTTAAGAGATTTATTGCCGTTTATATAGCACAACAATTTTGTGATAATAACGATTTTTATATATTATATATGTATCTGCAATTTTAGCAGTTTTAGGACACATGTTTCCTATTTGGCTAAAATTCAGTGGAGGAAAAGGCGTTGCAACCACTCTAGGGATACTGATAGCATTTAACATTGATATTACTTTAGTATTCGTAATAATTTGGATAATAGTCTTTCTTGCCTTTAGATACTCTTCCCTTGCTTCACTCAGTGCTACTTCAACGGCTGTAGCATGGTCCTTTTTTTCAGAGGAATTTGTTCTTAACATTACTAATTATAGGAGCACTGGTCTTCCTAAAACACCACAAAAATATTGTGAATCTTCTGCAAGGTAAGGAAAATAAATTTTTATAAGTGTGCTGACTCTGTTGCTATATTAACTAACAGATACTTCATGCGAGAAACGACTTGAGACTACTTCTTCTACTTCTTTTATCATTTCTTCCATGTTTTTTCCACTTTTCTTACATGCACCATCAACTGCTAATTTTAGTTTACGTATATCATTCTCTTCTAGCATCTTATTCATTTCTTTTTTCGTTATCTCTAATTTTTTTAGTAAGATGTTCTCCATTATCTCTCTCTCATCACCTTCATACTGGCCACTTAGTCTGCTATATGCAATGCAACACTTCTTTTCTCGCGGCAAGGTTGACAGACCCCGCAATGTAACATCCACTTGAACTTCTATAGAGTTAACTTCCCTAGCCTTTTCAGCAGCTTCTGACCTAAATTTCTCAACTTCTCCTATTATTATTTTGTTAGCTATTCTTTTAGCTCCATCCAAAGATGAATCCTTGAGAGAAAAATCTGTCTCGAGTAGATCTCGATTTAATAGCTCTAAGAATACTTTTTTTCCGATGTTTTCGAGTAAACTTTCTTGGTCACCTAAACCATGCTCCTGCAGTTTATTTCTCATGTGCT
>NODE_12_length_12141_cov_3.483204
GAGTTGCATTTAAAAGCAGCTAAATTGCAGTGTTTAAGACTTAATAAACGCCAATGTTCTAAAATAGATATTAGCTGGGGCTTCTTTTGCCTTTTTTTTTCGCTTGGTAAATTTCTTAATGTTTATAGCTAACATGAAGCTAAGTACGAACTTTGTTAAATACAACAAATGGTGTCATCCCAGTGCTCCTTTTTTTGTCATCCGAGTAGCTGACACTGGGATCTATTTTGCATGTAACTCCAATTGTGTTTTGGCATAAAACGCGACGCGTATTAGACTTATTTGCAAGCAAAGCTTGCTAGATCCAAGTAGTCAGGGCACTGGGATGACATCATAGGGACACTGGGATGACACCCTGACAATCGTCATCCCGCTACTTGTTAGCGGATGAGATACCGCGGCGGTATGACGGTTCGTGGCGATATAATGAAGCTTGAAAGCGGATCACCTTTCACGACACGTGTTTACTTCATTCACTTTAGGAGTATTAACAGGCGTTATTGCCGGGTTCTCAAGCTTTGTTGCCTGCTTCAAACCCTCGCTTACACTTTTGTCCTTTAAAATTTCATCAAGCTGCTTACTCTTTTGTTGCTCTTCGTTATTTGACGTATCTCTTTGAGCATCTTCTTTCATGCCACGAGCATTCTCTACATCCTTTTCACCTTCACCTAAAAATTTTTCTAATATTTTCTTAACAAAGCGCTTCAGAAGACTCAAAAACCCTTCTTCTTTTTGATTTTCTTGTGGTTGAGGCGTGGTATCTTTTTTGTCCGGCTCAGTGTTGAGCTTCTCTTTTATAGAACTCTTGCTCACTGAGGGATTAACGGTTTGTGAATCGTGCTCTGATGCTATTTGCACAGAAGCTTCAGTAGTCTTTTTTGTGTATTATGTTCAAGGTCTTTAACTGCTGTTGTAGTTTTTCTCGGAGTGTCTTGGAGTTTTTTGTCACTTTTTGGCTCTGCAACTTTTTCACTTGTGAAGATGCCCTTCCCTTTATATTGTTGGTCAAGCTCAGCAATTCTTTCAAAATCTTGACGTACTTTTTCATCTGCACGTCCTTTTTGACTTTCAAATTTCTGACTCAATTCTGCAACGTTTTTCATTTTGTTCTCAAGCTCCTTACTTTTCACAGCTTTTAGATCCTCTGTTCCTTTTGCGATATAATTAACCTTCTCTTCTAATGAGGTACCTTCTGGAAAAGCACCTGGAGAACGTTCAAAAACATCTTTAAACTTTTTTTCAACACTTTCTTTAGATGTCTGGGCCATACCTGTTACCTATTAAAACATATCATATAACCAGTATATTAGCTAATTATATAAAAAACAGTTAACATAACTTGTGGTAAAAAGTGCTTATCAAGTGCGTCCTATTTATATCTTTTTCATTAAAATGCTATTTACTTATTAAGTTAAAATGTATAATTATGTAAGAAATGAAAGATAGCCCATTAGCAGTAGTATTCGATTGGGATAATACCTTAGTTGACACTCAAGATAACATTTTTAATGCTATTAAGCATACCATAAACTCAATGGGGTATAGTAATAAAGCTGCTGATAGAAATTCCCATGAGTCGAGAAAGAGCTATATGGTCAATTTGTTTGGCGATCAGTGGAAAAAAGCAAATCACATATATCAACAATACTTAGATAATGCGCTATTACAAAACATTGCTCTGAATCAAGGAGTAGAGGAAATGTTGCAGACACTGAAAAGCCACAATGTTTATCTAGCAATAGTAAGTAATAAGAAAAATACTAATTTACGTGAAGAAGTTACCTATTTTAAACTAGATTCTTACTTTGAAAGAGTGGTTGGGTCATCCGATACTGCAGAAGATAAACCATCTGCAACCCCACTGCTATTTGCTTTAGAAGAGAGTACGTTGCCTATAAATAGAGAAAATGTGTTTTTCGTTGGTGATAGCATCACAGATGTTCTGTGTGCACAAAATGCCAATTGTTTACCTATTATATACGGTCCATCAATAAGCGGTTATGAAGATTTGTTATGTTTTCAACATTTTGATAAACTTACAGATTTTGTAATAAAGTATTTAGAAGATAGGTAATGACCGCTGTTACAGAGATTGCCAGTATAACAAGACGCTTTTGCGCGTATTTAATAGATGTAGCAATTTTATTAATTCCAACTTTATTAATTATACTGCTATTAGAGGATTCTCCGTTGATTTTACATCTATCATACATGTGTGTAAATTGTAGATACTTCACATATTTTATATCTTCAAAGGCCCAAGCAACTCCCGGTCAACAGTTAATGAATATGTATACTATCAATTTAGATAATTCTAAAATAGACTTGAATTTAGCGTTTGACAGAAGCTCTTCCGAGTTTTTTCTTCCTTTGTTAAACAGTGTAGTAGTTGTCCTTACTGAATTTTTGCGAGATCAGGAAGTATTAGTGAATGTCTTGAGTGCATTGAAAGTAATTATAGTGCTACTCACTCTCTGCTGGTATCTAGTGGCTTGCTTCTCTAAGAAAAAACAGACATACCACGACATGCTATTTAATACGGTTGTTATCAAAGGAACTATTAAATGAGTTGCTATAACTATCGTTATCATATAAATTATGCTGATGAATTGAACTAAGGGAAGATTATGAATGAAGAGATAGTAAAACATTTGAACAAATTATTGACCAATGAGCTGACTTCTGTACGTCAGTATCTTTTGCATTTTGCGATTCTCAAAAACAATGGAATTAATAGACTTGCAGAAAAGGTAAAAAATGAGCTTAACGAAGAACTTGAACATGCAAACAAGTTGGCAGAAAGAATTTTGTTATTTAAAGGAGTCCCAAATTTTCAGGATACAAACGAAATATCAAAGTATGATGGAAAGTTTACAAAAGACACAATACGGAAAATCTTAGAAGCTAATTTGAAATTAGAGGGAAAAGGTATTAAGGATATCAAAGAAACGATTTCTATCGCTGAGAAAGAAAAGGATTTTGTTAGTGTAATGTTATTAGAAGAGATGTTAAAAAACGAAGAAGAGCACTTTCATTGGATTGAGAAACAGATCGATCTTATTGAACTAATGGGTGTTGAAAACTATTTAAGAACACAAATATAGAGTGTTAAAAAAGATAGTATTTATTTTAATTATACCTTGCTCACTTCTTTTTTTATTAGGGTTATGGCAAATATTCAGATTGAACTGGAAGAATAATATTATTAAAAGTATGAGTCTTCCAGTGCTTCATCTATTGCCCAATAACGACCTTGAAAAATTTAACTATAGGCATGTCAAGATTGATGGGATTCTAAGTGATATAGAACTATATGTTTTTGCAGGGCAACACGGCTATCACGTGCTGTCTCCTATGTTGCTCACCACTGGACGTTACATGTTGGTGAATAAAGGAATAGTCAGAGAAAAAAAGGAGAAAAAAGTAAAAATTGAAAAAGTAGTTGCAGATGGAATTTTATATTGCGATAGCAATAAAAGTAAAAATTGGTTTATCAAGAACGATACTGCTTCGAATACATGGTTTACCCTGAGTACAGAAGAAATTTCCAATGAGTTAGGTATTAAGCTAGAGAAGTGTGTATTGTGGCCGAACAATTTTGGCAGCAAAGTAGCTATACAGCCAATGAAGCATTTGGAATATGCAATCACTTGGTTTGCACTTTCCTTAACTTGGTTGATTATGTGCGTAATTTACTATAGGCAAAACCTCAATAAAGCTTGAAGCTTTCTGTACATAAAATTAGAAAAGTAGTTATTCATCTTTATCACTACCAAGGTCTTTTAACATACTGTAATTGCCTTTTCTGAATCTACTTTTTAAAGACGTAACTCCACTTTCGCTAATACCACTAAGGCTCAGTGCAGCTCCACCTAGCTGCAATCCTATCTCAGATGTTTCAGGAATAATTTTACAAGCTCCTAGATCTCTATAAACCTCCACATTACTCAGATCTGGTAAGCGTATTACAATATTTACATGCGGAAAATTTGCTGCAACTAAAGAAACAACTTTTTTTATAGTAACTTCATTCTTTATTGAAATAACGAGAGCTTGAGCTCTTTCTATTCCTACCGATTTTAAAATTTCACATCTTGTAACATCTCCAAGATATATAGGAAAACTATCACTTTTTCCTTCTTTGACTATTTTCGATTGAATATCTACAACAACGTAACTTAAATGCTCTGCCGTAAGCATTTTTGTTACCATATATCCCACTCTACCAAATCCAGCAACTATCACATGGTTATAAAGATCTTGTGTATCTGTTTCAACAGCTTCATCATCTAATATTGTTTTCTCAGTGCTAAATGAGTTTGCTATCCAATCTCCAAGCCCCGATAAAAGAGGAGTGAAAGCCATGGTTACTGTAGTTATCATCATAAGTACTTGAGCGATTTCACTTGGTAGCACATTTAGCTCATCTGCTAAGCGAAATAAAATAAACGCAAATTCACCGCCTTGTGAAAGCAGTAACCCAGCTTGTATAGCAGGTGCACTCTTAAATCCAAAAAATCTACACAATATATATATGATAGATGTTTTTAAAACGATAAGGATAATCGATAATAAAGTAATTAGTGGTAACTTATTGAGTAAAAGTTCGGTATTGATGGACATACCAACAGTCATGAAAAATAAGCCAAGAGACAAATCTTTAAATGGTAATACCGCGTGTTCCACTGAGTGTCTGTATTCTGTTTCTGCAACTAACAATCCAGCGACAAATGCACCTAATGCCAACGATAAATGGAATTGCTCAGTAATAAATGCTGCTCCTAATACTATTAAAAGCGTTGTTGATATAAAGACCTCATTACTTTCCATTTTAGCAATAACCGAAAATAAAGGTCTAAGCAATAATCTACCAGTTATAAATATCAGCACTAATGCAATAGCTGCTTGCACCAATGAACCTGCCAATGAGCTTATCAGGCTGTGCTCAGAATTGCCAGCAAGTAAAGGTACCAATACTATTAATGGTACTACTGCAAAATCTTGCATTAATAGTACTGCTATTGACAACCTACCAACCTGACTTGCTTGAGAACCTTTTTCTTGCAGAACCTGCAACACTATTGCTGTTGAGGATAGCGCAAGCCCACCACCAATAACTGTTGCTATATTCGTATTCACTCCGAAAGCAAGAGCGATGCACCATATTGCTACCATGGTAACTATAACTTGAAGAGAACCGAACCCAAATACATGAATACGCATAGCGATCAGGCGTTCAAATGTCAATTCAAGACCTATAATGAATAATAGGTAAACTACACCAAATTCTGCAAGATTATCCATTGCTTCAGCTGAGTGTATCAGATTAAACCCATGAGAACCAATAACTGCACCTGCAACGAAGTAACCGAGCACTGGACTAATATTCATTTTCCAAAACGCTATGACTATAAACACAGCAGCAGAAAGCAAAATTATAATATCAAACAAATGCTGAGAGCCACTGTGCATGATATTTAACCTGTAGAATTAGACCATTTAATTGAGCAGCCAATACTTGATTTTTGGTCAATTGGAGAATTACCAGTTTCTGCAATAAATTTTATAGCTTGAAATAAGTCACTACTTCCTACTTCATAGCTTTGAACCTTTTCTTTTTTTGTGTTATTAGAACGTCCACGATAGCAAAGGTTTAAATTGGAATTAAAGCCAAAAAAGTCAGGAGTGCAAACAGCCCCGTATTCTTTAGCTATTTTCTGTGTACTATCAATTAAATATGGAAATGTAAACTTATTTTCCTTGGCAAAATTAATCATATTTTCAAAGGAATCTTCTGGATATTCATTTACATCATTTGGCATTATTGCAACGGTGTTTACCTGATAATCTTTTTTCAATTGATCAACATTGCTTACCAGATTGCTAATAATTGACTGAACGTAAGGACAGTGATTGCATATAAACATTATAATAAGACTATTTTTTCCACAACAGTCACTTAATGCATAATATTTATCGTCTACTCCCAAAAGATTAAAATCTTTTGCAGTAAAACTAAAATCGACTTTAGGAGTATTCAGAGCAACCATAGACTATTATTATACCATATGTAATTTACGGTCTTATTATTTAAATGTCAAACGGTTTCTATGTATACTGTTTGCATATTCTTTTTTAGTATTATAATTATAAAACTTATGTTCATAACTTTCGAAGGAATAGACGGCTCTGGTAAAACAACACAATCTAAGCTACTTGCAAATCATTTTAAGCAAATTCATGGCGAAAATAATGTGGTATTGACTCGAGAACCAGGTGGCACTGATTTTGCAGAAAAGATAAGAGGAGTATTGTTAACGAATAATATTGATTCTATTTCTGAACTCTTGCTACTTATCTCGATGAGGCGCGAACATATGAAAAAATTAATATTACCAGCTCTTGCAGAAGGAAAAATAGTGATTTGTGATCGGTTTATTGATTCAACTATTGCATATCAAGGATATGGGTTTGGAGTTGACTTAGGGCTAATAAGGGACTTACATAAGCTAGTGGAAATTAAATATCCAGATATTACATTCATTCTAGATATTGATGTTAAAGTTGGGTTAAATAGAGCAAAAGACAAGAATAAATATGAAGAAATGGATGTTAATTTTTACAATAAGATCAGAAAAGGATTTCAGGAAATAGCCATAAAAGAGCCCGTTAGGTGCAGTGTTATCACTGGAATTGAAACAAAAAATGATAATCACGTACACAATGAAATTATTAATAAAATCACCTAGCTTGTGATAGAAAATTATCAATTTCAGGTAACATTATTTCATATGAATAACTTTTTGTTTGAGTAGATAAAAAATCCTGTATTTTGTCTGGATCTTCTTCACTTATCATCTTATATGCCCTTGCGAGGTTCATTAATTCACTTCTATTTTTTTTATTGCTTACTTCAGTAATAGTAAAAAATTGATCAAAATGGTCTAAGAGGTCTTTATTTTTTATTGAAGACACAATATCGTCAATTTCTTTCACATATAATGCAAGTTTGTGTGCTTTACTACGATCTTCAAAACAAAGATTAACAAGCACGTTACGAAACCTATCTTTCGTAGTACTTCTCACTTCTGCTAATAAGGACTTAATATTTTCTTGGCAATGCACTCTCTTTACCGATTCAGCCGGTTCAACCATACCAAGAACATTCTTTACCAAAGATTTTTCTTCACAACTAAATATGAACATGTAATAACCCATCGATAAAGTGAAGAGCAAGAACATAGCCGGAAGTAAAAACGGAGCTAATACATTTTGTGACGCAGGGAAAATAAACCAGGTAACAGTTGCTATTGACAAAGTTACAAATAATCCTGATAAACATAATTGTGCTTTTCTTCTATAATTCTGATCAATAACTGTACTTACAGCAATAGAAGCTATATCAATCATTACTCACACCTCATTAAACATTAATACTAACTGAACGATAGCATTATTGTGATGAAAATGCAATATTATTAATATTTTAATACAATTTATATTGACAGTTACAATTCTGAATGTTTTATTGCAGCGTTAGCTGATTAGCATTTTTAAGATGAGGTCAACTCTCATAGAGAGAGGATTTTTTTGTTTTCTCATTCTTCTCATTTTCCTCTCTAACAATTTTTTTTCCATTTAATATGTCCTTTATTTCATCTCCTGTTAAAGTTTCAAACTCCAGTAGATTTTCGGCAATGAGATCTAAGCCTTTCTTATGCTTGGTCAAAATGTCTTTTGCTTTTTCATAGCAAGAAGACACAACTTTCTTTACTTCTTCATCTATAAGTTTTAACGTATCTTCAGAAATTATCTCAGAACCATGTATGGTTTGTTCGCGATTGTGATAGATCGGGCCTATTTTGTCACTCATTCCCCATTTTGTTACCATAGCGCGTGATAAATCAGATGCTTGTTTTATATCCGAAGATGCACCGCTTGTGACTTTATCGTAGCCAAAAATTAGCTCCTCTGCCACTCTTCCACCCATAGCAACAGTAATATCTGCTATCATCTTTTCTCTTGTGAGGGACACTCTATCTGTTTCTGGTAGTCTCATAACTAAACCGAGTGCTCTTCCGCGTGGAATAATTGTTGCCTTGTGTATAGGATCAGAAGCAGGCATATTAACAGCAATTATCGCATGACCAGCTTCATGGTATGCAGTCAGTCTCTTTTCCTCTTCTGTCATAATTAGGGATCGTCTTTCTACGCCCATCATCACTTTATCACGTGCATATTCAAAATCGTCCATGGTAACAATCTTCTTGTTTCTTCTTGCAGCAATAAGTGCAGATTCGTTCACTAAATTTGCTAAATCAGCTCCAGAAAAGCCTGGTGTTCCTCTTGCAACTGTTTTCACGTTTACATCTGGTGCTATTGATATTTTCTTTATATGAGTATTTAATATCTTTTCACGCCCATTTATATCGGGTAAAGAAATAGTAATCTGTCGGTCAAAACGACCAGGTCTAAGCAGTGCTGGATCTAAGACATCCGGACGGTTAGTCGCAGCAATTATTATTACACCTTCATTAGACTCAAAGCCATCCATCTCAACTAATAACTGATTTAATGTTTGTTCTCTTTCATCATTGCCGCCACCAAGACCAATGCCACGATGCCTACCCACCGCATCTATTTCATCTATAAAAATTATACAAGGAGCATTTTTCTTGCCTTGATCAAACATATCACGAACACGACTTGCACCAACACCCACAAACATTTCGACAAAATCAGATCCAGAAATACTAAAGAATGGCAGATTAGCTTCTCCTGCAATTGCACGAGCAAGTAAAGTTTTACCAGTTCCAGGAGAGCCAATTAAAAGGCACCCTTTTGGTATTTTTCCACCTAATATTTGAAATTTTTGCCTTTGTTTAAGGAAATCAACGATTTCTACTAACTCCTCTTTTGCTTCATCAATTCCGGCAACATCATCAAATGTTTCTTTTTTTCCACTAGTCATAAGTCTAGCCCTTGACTTGCCAAAGCTTATAGTTCTGTTGCCCCCCGCTTGTGTTTGTTTAAGAAAGAATAGCAAGAAGCCAATAAAGATAAATGTTGGGACCCATGAGATAAATAATCCACCAATTACGTTCATGGCAGAATCTCCAGTTGAAAAGGAGAATCTCACTTTTCTAGCATGTAAATTTTTTATTAGGTCGCTATATATGACACCGCTTGAATTGAAACTTGAACCGTCCCTGAACTTGCCTTCAATGCTCTGGTTTTTTATGACAATATTTTCTACATCATTGTCTTCTAGTCTAGTTAAAAATTCCGAAAAAGGTATAATTGTTTTACTTTTACCTACATTTCCGCTGAACTGAATATAAGCAACTGAAATAAGAACAATAATTTCTAACCAGATCAATAAGCGTTCTAAAAAATTTTTCATTTCTATTTCTAACTAAATACTAATCAAGCTTACCAAATTTTGTTTTATCGTGCTATTAATAATGCATTGACCCTTATCGTCATTGGTATTTTTTTCGTTATAATTTACATCAGGATAAGCAAGCACCTTTCCATCTTTTAGCACTACAGGCAAAGAATAGAAAACTTCAGGGCAGCAGTTGTAATCCTTCAGAAATTCAGGAACTTTTTGTGTTTTTTTTAATGGGGCGATGATAACTGAACACTCTTGATTTCCGAATATTGTGCACCTAAATCTGTTATCCCATTGAGTAGGTTCATTTAAAGGTAGGTTTACGGTAATTTCTTGTATCTTTGACGATTCTCTAATTATCAAGATATTTTCTCCATACTTTCTTATTTTGCACCCAGAAAGTGTACAGTTAACATTACTATCCTTTTGCAATATTTTATTAAATATTACGATAAGGCTATTATACCTTGGTTTATAGTGTTTACTGGCAATTGCCATTATAGAGTAAAGAAGAAGCCTCAAGGCAATTTCCTCTGGCAATTGATAAAATTCACTTAGTTTAATTTCAATATAACCAAGATCATGCACATTAACGCAGTCATTAAACGCAAGGCGTGTGTAGTGCATCAACGCTTTTGCAGCTCTTTTCATATGAAGGGCTGTGAGGCATATTCGCTCTGTTAAAATCTCTTGATTGTCACTTGCTTTAAGTAAGTTGCGGTATAAAGTTCGTCTGTATTTTAAGTCATGATTGCTTCTATCTTCGATCCACTTTAACTGGTGAAGCTTAGCGTACTTTTCTATTTCACTACGACTAAAATTTAACAATGGCCTAAATATATAAATACCATTTAGGAAAGACTTGTAGTCCATTGATGATAATCCATCTACGCCACTACCTCGCTCTAATCTTAACAAGAACGTTTCTGCTTGATCATCTTTGTGATGAGCGACGAGCAAACATTTAACATTATTGTTTATACACCACTCTGCTAGTAACTTATACCGTGCTTTTCGTGCCTGTAACTGAATATTGCCTTTAATATTTTGCTTTTCCCAATTTAATATGAACGATTCCTTTGCTCCAAGTTCCTTTGTATAACTTACAACAAAATCAGCTTCTTTTTGAGACTCTGAACGTAATCCATGATTTACTGTTAATGCTATAGGAAGTGAAAGCTTGTTTTTTTTTGCCCAGTTAGTCATTAAGTGCAGTAAGACTATACTATCTACACCACGTGATACTGCAACTGCAACTTGATTGTTATAGAAAGCAAAACTATTAACCACATTTTGAAATAATAACTCTTAATTCCATTATGTCTCTTGATGGCCAGATAGGTCAGATCTCTTACGTCATACCGCGACTTATTTGTGGTATATATAGATCCCGCTCAAGCAACGAAATATGACAAGTTTGTACTTTTTTGTCTACCCCAGTGCCCTTTCTTTATGTCATCCCAGTGCTTGACACTGGGATCCAGGTTTTAATGCAAGAAACTATTTCTTTATTCCAGAAAATGAAAATTCCACTCTACGATTTTTAGCATGCTCTTTTTCATATTTAGAATTTCTAGAATCATCTTTTACATTAACCAAAGGCTCAGTTTCACCTTTAGAAGCAGTTTTTATTCTGTTTTCTATGTAGGGTGTACAACTAACCATAAATTTTTTAGCTGCATCAGCCCTTCTAGCGCCTAGCGCAAGATTATATTCATGAGAACCACGGTTGTCAGTGTGACCAGTTAAAGTAACCTTCGCGTCAGGGTTATCTTGTAACACCTCCATTACGTCAAGTAATGCATCTGCACTTACTTCAGCAATACTAGATTCATCATAACCAAAGAAAACTCTTTTATCACCTATCTGCTTAACAACAGAATTTATTTTATTTGTTGTATTTGCTCCTTTTTTTGGGCAAGAACTTACACCAGTAAGTAATAAACAAAAACAGCACATTATAACCAGTCTATTCCACATTACTAAACCTCCATAAATTTTAAATAGTGCGTAACTTTAATTTCAGTAGCTAATATCTCTCCATATTGTAATATAGTCAAGAGAAATAAAATACTAAATACTTTTTCTACAACCTTACAATTAATTTTCCTATAATATGCTGGACTTTGAGTAGAAAAATCCAATAAAAGAATAAAAAGTACAATTTTTTATTGTACTTTAAGCAAATATACTTTTAACTTTATTATTAATCTATTACGGTATTAAACAGATGTTTTCTAAAATAATGAACAAATATGCAATCTTATAAGTTTTTAGAGGAAGTATTATATAGGGTAAAGAATATCGAAAATACGCTAAAAGTACTAAACCAAAGCCAATTGAATATAGAGGACAAAGTTGAACAAATGAGTCTTCTAGAAGAAATCAGACATGAAATTATCTCTCATGACGCAATAAAGGAATCATTAGCAGATGCTCTTGGTAACAAAAAAAGTGCAAATACTCAGCAGCTAAAGTTAATAGAGAGAATACATAAAAGCAACAGTGCTGTTCCTATTGATTTAGTAAAGTCTTTATCCAAAGCTAAGGTTGAATGCCAAAATTTATGGAAGCTATCTCATTCTGAAACCAGTAACTTAGAAAAACTAAAAGAACGTTTTACTGATTTAATCACACTCATTCGCGAAGTAGCTTCTATAAAATCGCAGCAATTAAAAGGCTCAAAATACGACTCACTGCTTGCTGACTATGACTCTGATATCACAGAAAAGAATATAAGGGGAGTA
>NODE_13_length_12046_cov_2.890084
AGAAACAAAAGTGCTGTCCCTTGCACTCTTTGGATAATTTAATGATAAAAAATTTGGAGAGAAATTTTATACACTATCGCTGATATTTTTCCTTAAGTGGACGCAATTGCCTGAACACTTACCTAATGATGAAGCTATCGAAAACATAGCAAAGAGACTTCAAAAATCTATAGACGATGCAAAAAAGGACAAGGTCATGTTTAGTGTTGATGTATTCCAAGGAGAAAAAAGTCATCAATAATAGATTATTCGATACTGATCTTATACCACCTCATGGAGCAAGATAAAAATGTTACTGAGACTGGAAAAGAAAAACTACGGCCTCTTATGTTAGAAATGTTTAATCTAGTTTCAACAGACACTGATGTGAGCCAAGAAGTTCGGAGATTATTGCCAGAAGATATACTGAAAGAACGCGGCGAATATTTGTCACGTCTAAAACAAATTGTAAGTGATAGTATTGAAAATGACAAAAAAAGGAATTGTAGTAGAAGGAGATAATAAATTTTATTATGTACAGTGTCCAGAAAAAAGTGTGATCACTCCTGCAAAATGTATGAACTCCCCGGAATTTAAGGACTTAGAATATGGTGCATTGCGAATAGGAGAAGGAGATAATCTAATCTGAATAAAAAGCTGGCAATATCATGATATGCAAGGCAAAGTAAAAATGACCTTTAGGGTAGGCGATGAAAAGATCGAAATGATTTTATCTTCTGAAAAAGCTGAAAGTTTTGGTAAAATAATGGTACATATGGATGACAAAAGTTGTGAAATCTTCTCAAAGTACCTAAAAGAGCTAGAAAAAGAACCTCGTATAAGCAAGGTTGTTGAAGCTGCTAAAAGTTTTGCACAAACGAAAAGCAGTGCAGTTAGTCCACCTCTTTCTAATATGAAAAGTGTTGACACATCGCAACATTTTCAAAGTAGTGACCATGAATCACCAGAGCATTAACAATTATCATACATACATTGTTGCATATAGCAATAGTGTATGTGTATAGTTAGTAGGGTTTGTAAACTTAATAAAGTCTACAACTAATTTGAAAACTACTTTATTGTATGCAAGACTTTAAAATACTAGAAAATCTAAAAACCAAAGCACTAGAAGCTGAAAAAGGAGGCGGTTCTGACAGGATTACCAAACAACATGAAAAAGGGAAATTAACTGCTAGAGAAAGGCTCAGTATATTGCTCGATGAAAGTTCTTTTGCAGAATACGATAAATTCGTAAAACATCATGCAAATGATTTTGGCATGCAAAATGCTAATTTTTTAGGTGATGGGGTAGTGATTGGTCATGGTACTATTTATGGCAGAAAAGTTTTTGTTTATTCTCAGGATTTTACTGTCTTTGGTGGTTCACTTGGTGCGTCACATGCAAAAAAAATATGCAAAATTAAGGATATGGCAATTAATGCCAGAGTTCCAATTATCGGACTAAATGATTCTGGTGGAGCCAGAATTCAGGAAGGAGTAAATTCTCTTGCTGGTTATGGAGAAATTTTTCAAAGAAACGTAAATGCATCGGGTGTTATAGCACAAATTTCTTTAATTATGGGCCCATGTGCAGGAGGTGTAGTTTATTCCCCAGCATTAACTGACTTTACTTTCATGGTGAAAAACAGTTCATATATGTTTATAACCGGGCCAGATGTAGTAAAAAAGTTACCTACGAAGATACAAGTTTCGAAGACCTCGGTGGAGCAAAAATTCATACAAGCAAAACAGGAGTAGCGGATTTTGCATTCAATAATGATGTTGAAATGCTGCTAAAAATGCGTGAATTCTTTACTTTCTTACCAGCAAATAATTAAGAATCACCAAAATCTGCACCAATCTGTAATGATGTTGACGACATTGATGAATCCTTAAACACTCTAATTCCTACCAATCCTAATACTCCTTATGATATGTATGAACTCATTGAAAAAGTTTGTGATGAAAGGAATTTCTTTGAACTGAAACCTGATTTTGCTCGTAATATCATAACTGGTTTTGGTAGAATTGGAGGAAATACTGTCGGTATTGTTGCAAATCAACCTATGCACCTTGCAGGATGTTTGGATATTGATTCTTCAAGAAAAGCTGCGAGGTTTGTAAGGTTTTGTGACGCATTTAACATTCCGATCATCACACTTATTGATGTTCCAGGATTTTTGCCGTGTACAAATCAAGAATACAATAATATAATACAACACGGAGCGAAACTGCTTTACGCTTACGCTGAAGCGACCGTGCCGAAAATTAGCCTTATCACTAGAAAAGCGTATGGTGGTGCATACATTGTTATGAATTCGAAACATCTAAAAGGTGATATAAGTTATGCCTGGCCAACTGCTGAAATAGCTGTGATGGGCCCTGAAAGTGCAGTTGAGATTATATTTCGACACGAAAAAGATCAGCAAACGTTAATTAAAGAATATAAAGAAAAATTTGCTAACCCATTTTTTGCTGCATCATATGGATACATTGATGACATTATAGTGCCAAGTAAAACAAGGTATCACTTTTGTAAAGCATTAGAGCTACTCAAAAACAAGAAGGTAGAAAGGATATGGAAAAAGCATGACAACTTACCTCTGTAACTTTCTTCTAAGCCTTGCTTACAAGTTATGCAATATTATAAGTATAATCAGTGTGCCGTTACCAAGACTCGAACTTGGGACCTCGTCATTACCAATGACGTACTCTACCACCTGAGCTACAACGGCAAGTTTATATATTATGATAATGAATAACACAAAAAAGAATAAGGAAAAAGAAGAAGAGAGAAAAAGATTGGCAAAAGCTTTAAAGCAAAATATTTTGAAAAGAAAAAAGCAGCAACAGAGTAGACAGAGAACCCTTTCAAAACTCGTTTGTGGTGAGGAATTTTTAGGAGAAAGCACCGCAGAATACGCGAATGTATTTGAGAACCACAAAATTACCATCAGAAACTTAAGTTTTGAAGGAGGTATCATGCCAGAACTACCGGAAGTGGAAGTAATCTCTAATTTTTTGCTTGATAAAATTAAAAACAAGCAAATCAGTAATGTTATAGTGAATAATTGGAATTTACGTGCCCCAATAACAAAAAATATTGATGATATGCTAAAGGGCAAAGTCATACGCAACATCAAGCGTAGAGGTAAGTATACCATCTGGAATACAGATGGTAGTGTGACTGTAATCATACATCTTGGCATGAGCGGAAAGCTTATATATGCTGACCACGATCAAATGCGGAATAAGCATGATCACGTGGTATTTTTATTTTCTGACAATACTTCAATAATTTTTAATGACCCAAGAAGATTTGGATTAGTTATCGTTTTAAATAAAGAACAAGAAACGGATTTTTTTAGCGATTTTGGAATAGAGCCCCTCACGGATGAATTCAGTGGAGACTATTTACAGGAGTTGCTGAAAAACAAAAAAGTGAATATCAAATCAGCGTTAATGGACAATAAATCAATAGTTGGCGTAGGCAACATATATGCTTCTGAGAGCTTGTTTAGAGCCCGTATATCACCACTCAGGTCAGCAAAAAACTTGACCTATAGAGAGTGCGAAAAACTTGCTGCTGAAATAAAAAATACTCTGAGTGATGCAATTGCTGCAGGTGGTTCAACACTGAAAGATTATGCACAGCCATCTGGATCTGCTGGATACTTTCAAAATAACTTTTACGTATATGGTAAAGTTCAAAAACCTTGCAAGGTTTGCAATAATATCATAACACTTATACGACAAAATGGCCGTAGCACTTATTTTTGCAACGCGTGCCAGAATTAAGATTTTATTTTTTGATATGATATTTTCACTTGAAAAAGATCCATTTGATTTGTTTTCAAAGTGGTACAAAGCAGTACTTAATTCTCCGTGTGAACAACCAACTGCAATGACGCTAGCAACTTGTAGCAAAGACTGTATTCCATCTGCAAGAGTGGTATTACTAAAGGAATATAGCAAAGAAGGTTTTGTGTTTTTCACTAACGTAAACAGTAAAAAAGGGAAAGAATTGACTGAGAACCCCAAAGCTGCAATAGTGTTTCATTGGATAGAATTTGCTAGGCAGGTAAGAATTGAAGGAGAGGTTAAACTTCTAAACGATGAAAGAACTGACAAATACTTCTCTTCTCGAGCGCTGGGTAGTCAAATTAGCGCATGGTGCCCAAAACAATCGAGCATTCTGAAAGATTGGCAAGATTTTGAGCAAGCTATAAAATTGAAGGAAAAAGAATTTCACAATACACAAGTTTCTCGTCCTGATTTTTGGGTGGGATTTTGCGTAATCCCAAAAGTAATTGAATTTTGGCAAGAAGGTGAATATAGGAAGCATATTAGATTTAGATACACTCTTGTTGAGGGAAGCGATTGGAAAGTGGAACAACTATATCCTTAAAAATGGTTGCGGGAGTAGGATTTGAACCTACGACCTTCAGGTTATGAGCCTGACGAGCTACCGAGCTGCTCCATCCCGCGTCGTTGCTTATTTAGTTATTATATATACAAATAATGAAAAAAGAAAAAGAAAATTTCACCACATGCAAATATCGACACACTTATTAACTTTTCTTGACATAATAGTTAGTTATATACGTAACAATCTGCGCAATGAACAATATAACTTGATACTGTGGTTTCCTGTTTTTCAGTGTGTAGGAATTCTAACCTATTTTTCCCTAAGTTTTGAACCAAGCTGCATATCTATTTTTCTTTTGCTTTTACCCACACTAATTTTGATTGCAATATTGTATAAAAGGTACGCGATATTGTGTATCGCTTTAATTGCAGTGCTCATAGGATTTACAGCTAGTAAATTAAGAACAGCTTTAGTTGATACTCAAATTCTTGATAAAGAGAGATATGTAAAAGATATCTTTGCCACAGTGAAGGATATTAACGACAGGGGCTCATATAAACAATTTCTGCTTTCTGTTGAAAAATCCCCTACTATCTCAAAATCCTCTCCTGTCATCCCAGCGCCCCCTTTTGTCATCCCAGTACTTGATACTGGGATCCAGAAAAAAAAGATATGGATTCCAGCGTCACGCGCTGGAATGACACCGGATAGAGCTCTAGATAACATCAGAATATCAGTTAGAACCAAAGTGGAAAAAGGCATTAAAATAGGCGATCAAGTAAAATTATCAGCAAAACTCTTCCCTCTAAAGATTGCGCCTTCGGAGTATGCATACGATTTTGCAAGAATAGCATATTACCAGAAAATAAGTGCAACAGGTTTTGCGACAAGCAAAATAGCCCTACACAAAAAGGCTGAAGCAAGGCAATTTCTAGAGTATATAGAATCTTTCCGTCAATACATTTATGAAAACCTGCAGCAAAATATCAAAAAACCACATGCGGATATAATCTCTGCATTACTGATCGGTAAAAAAGATGGCATAGATCAAAAAACTATGGACGCGATACGAGATTCAGGTATAGCACATTTGTTTGCCATATCTGGTTTGCATTTATCATTCGTTGCTGGTCTGTTTTTTGTAGTGTTTCGTAATTTATTCGCAATATCTGAAACTTTGACTCTTAAGTATAACACCAAGAAAATATCTGCATTCCTTACTATCTTGCCAACCACGTTTTATTTGTTGATTACCGGTATGCAAATTTCTGCTCAGCGTGCCTACATCATGGTGATTTTAGTACTCGTTGCAATAATGATAGAGAGAAAATATCGAGGGTTAATAGCAATTGCGTTTGCTGCTTCAGTGATACTCTCAGTAGAACCAGAAGCAATTTTAAAGCCTGGCTTTCAGATGTCATTTTCTGCTGTTTTGGCACTGGTTGCCAGTTATCAAATTAATGCTAATAAATTATTCAAAATAAAAATAATGAAATATTTTGTGTCGATAATGATCAGCTCAGTAATAGCAAGTTTAGCAACTGTTCCGTATACGATATATAATTTTAATTATTTTTCAATTAGTGGCATTATCACAAATTTAGTTGCTATACCAATAGTTACATTAATTATTATTCCACTTGGAATAATTTATGTCTTATTGATTCCTTTAGGTATTGAATGGATTATAGCGCCATTTATAGAGCGCCCAATTGACAGTATCTTGTATATAACAAATGCAATCGCTAGTCTTCAGTATTTGGTTATTCCCATTCGTACTTTTCCTGCCTCATCAATTATTATAATAACATTTGGGTTATTGTGGCTGTGCTTGTGGGAAAGAAATTGGCGTTTTTTGGGATTTTTTTTATTGTACTAGGTATTTGCTTTAGCGCTGCATATAAAACCCCCGACATCCTAATAAATGCTGATAATGTTGCTGTAAAAGAAAGTGATAACTTACTATATTCTCTCACCAGGAAAAATAGGAACTTTGTTGTCAAAACATGGGCGAAGCAAAATGGGCAGAACCAAATTTTGAATCATAAAAAATACAATAACTCAGATGAAAGGCTAAAGTGTAACGATTATGGCTGCATATATAATAAAGGAAATAATAAATTAGTGCTGCTAGCTTATAAAAAATAAGATATTTCAGAAAATTGTGATAAAGTTGATTTAACAATTCAATTAAGTGAATTCGACTATTCAGCTTGCAACGCTAAAATTATTAAACATGCTGATCTAGAAACGTATGGCACACATTCTGTTTGGTTAACAAATCGTTACGTAAAGATTAATACAGTGCGCTCCAATAGGCCTTGGCACATGTTGAAAAATTAAGAAACTTGATTTTAAGGTTTGGTTAATGTATACCTAAATAAGTTTAAACTAGAAAAATGTTATGGTTACAGACACTCAAGATCCTTTCAAAGACTATTTTGATTTTTTAGGATTTAGAAAACTTTCTGACCAGCCCAGTAGAATTTTGAGCTCTATAAGAAAGTATTCTGGTACTATATCGATAGCAAGTACCATTGCTACTCTTATAGCATTTACTGCCTTTTCTATTCAGCCTGTTACAGTAAGTATTGCTGGGTTTGCGTTCACGCCAGCACCTCTTGCCTTTATTCCTCTTATAGTTCTCTTATTTACTGCTGTTATAAACTTTATAAATACACAAAAAATAAAAGAGAATGAAATAGATAAAAAAATAGGAAACTATCAAGTTGATGAACAGTACAGCCAGATTGTTCAAGAAGCCGAAAAAATTGAAATTGTAACGATCGTAAGAGGAAAAAGCTTTCAATAGTTTTACCAAATTCTAAGACGCAGAGAGAAATACTAGAAGATATAGAAGCAGAAAATAGAAATAGGATTCTCTTGTTTACTGGATCATATGTATTTGGTACTATTATAGTAGTTTCAGCAATATCACAATCCATTAATGCTCCAATAATATTAATAGCTTTATTAGTCGCTATTCTTTTAGGCATCATATCAACACTTAGCAATCTAATAAGTAATAGCGTGGATCATGAAAATCATACTATTAGAAAACACAGTTCTTTAGGTCTTCTATTTCCATACTGGTCTGGAAAGGGCATGGTTGTATCAGTAGTAGAAAATAAGCTTGGTAAAAGGGAAAATGAACTAATATCTCTAAAGAATTGACAAAAAAAGCACATTCACTAGATATTGAAGGTACTTTTTCTAGGTTAGAGAATTCTATTAAAATTGCTGAAGATAAGATTGAACGATTTGAACCAAGCCGCTTTGTAGGCTGGCTTCAATCAACTACGCAGTCTAATAATAACGAGTTCCTTAGCATGCTAAAAAAGTTAAAAGAGGAAAAAACGGAATTGAAGGAGCAATTAAACGTAGTAAGGAATGAATTAGAAGAAATAAAAAAGAAGCAAGCTCAACCAAGTACGCCTGATTTAGAAGCTAACAATGGAAATAATACTAATAAATTATTAGTATTAGAAAATAAAGTCAAAGAACTACGTGACACAGTTAGAAAGTTAGAGCTGGAAGCAGAACAAAATAAGCTGCAGCAAAAGAAGGAAAAGTTAGAGCAAAAAAAATCTGAACAAGAAAAAACAGATGAATGGAAAGAAAAAATCAACGGCAAACCAAGTGACTTTCTATATTATTTATTAGAATCTATTAAGCTGGAAGAAAAAGATAATAAAGAAAAAAAGGTTTAGGCAACATTACGAGATTTTGATAATAAAGTTACAATCTACTGGAAAGATGGCTCTCAAACAATTTGCCATATTAAAAAACAAGGTGATCTGCAAATTGAGTCTAGTGCAACAATGTTTACAGACCCAAATGTTCAAGCAGCATGGGAAATGGCGCGGGGTAAATCACTATAGATCACTCAATAATAACCTTAAGTGTTAATAATGATAAAGAGAAATTAAGGTTAGACACCTATATAGCTGAAAAATGCAACATATCACGCAGTAAAGCTCAAAGATTGATACAAAATGGGCAGGTGAAATTACTTGGCATACCGATAATTAATAATGATCACATAGTAAAACCAGGTGAAGAGTATATAGTACATCTCGTTCAACCTGACATATCCACATCAATTGAGCCTAATTATGACATAAAACTTGATATCGTCTATGAAGATGAGGACATTATAGTTCTGAGTAAACAAAGTGGATTAACAGTGCACCCAGGTGCTGGGACAAACAATGATACGCTTTTGAACGCAGTTATCGCTCACCTTAATGTAAGACCAGGAATTGTTCATAGACTCGATAAAGATACTAGTGGGCTAATGGTAATTGCAAAAAATGAAGCAGCCCATAGTTTTTTGTCTGAATTGTTATCGAATCGCAAAATAAAGCGGGAATACTTAGCAGTAGTTTGGGGAACATTATCTTCTCAGCAAGGCACGATAAAAACTACCATTGCTCCCAAACGCGGTAATAAAGAAATGATGTGTGTAACAAAAATCACAGGCAAATTAGCAATCACTCACTATTTAGTGCAAAAAGTTATAGGACAAGTAAGCCTGGTTAAATGCACTTTAGAGACAGGCAGAACACACCAAATTCGAGTCCACATGAGCCACATAGGGCATTCCATAGTTGGTGACCAAGTGTATGGAAAAAATTGTAGTAAAAGTGCAAAATATGCTAAAAACTCTAGTTTTATTCGTAATTTCAATAGACAAGCACTACGTGCTTATACACTGGGCTTATATCACCCAAAAAGTAAGGAATACATGGAATTTGTCTCTGATTTACCGCAAGATATAAAAACTTTAATTGGTGAGTTTGACAACATATCTTAATAACATTCGTATTAACCTGTCAATATTATCATCCATGTTATCAGGAAGTTAATTAATGAAAGAAAAACTGCTGCGCTGCCTAGATCTTTCACCTTTTTTGAAAGTATGTGTTGTTCACTGGAAATACGCTCAATTGTCGTTTCAAAAGCAGTGTTAACAATTTCCACAATTAACACCAGGAATAGACTGCTTATCATTACTGCACGTTCTAGATTACTTACATCCAAAACAAACAAAATTGAGACACATACTATAAAAAGCAGTAACTCCTGTCTGAACGCAATTTCTGATATAAAAGCTGATTTTATTCCTTCACAAGAGTATTGAATTGTTTTTATTAGACGAATAATGCCCTTCTTCATTATTATTCACAAAACCCTTTAATCAAAATTTTAACTAATTTGGATTTGCTACACCCTATAGCATTTTTATCATTTGTTCACCCTATTGGTTTTGAAATTAAGATTTACCGCAACTACAATAAGTACTCTTATCTTCACATTTTGGTGTTAAGTCAGGATAGAACGTGAGTATAGCATCATTCTTTCTTACAAACACTGATTGATAATCGTCATCTTCCATTTCATATAGACACATTCCATCTTTTCCTAATTCCTTAAACGCCTTAGTTGCAGAAATTATCGGCATGAAGGTTATATGCGTATCCATTTGGGCATTTAACTTTCACTTCCCCATCCTTACCTAAATATTTAATTCCAAATGTATAAACTGGCGGCTTAATATCTGATTTATTGCATAGGGACTTATCATTCCAAATTGCACCTGCCCATTTATCTTCTTGAGCTTCAACATATCTACCTACAAAATGCATACCACCTAGTTTATCGTTTGGCTCACCACAAAAAATATGTCCAAACCCTATAGTTTCTTTTTCACTTTCACTATTTGTAAACCAAATGTTAGCCAGTTCATCTTTAAGTAACTCCAAATCCGCATCTGGCGTAATCACTTATATATTCCTTTCACTACTTCTTGATGCTGCGGACAACTAAGTAAAATTTTGAAATCTTCTTTATCTGGATGTGCTCCCCAATCTCCACAAACTTTCAACACTCCTCTATCGAAGTCAGTTAATTCTGAAATGGTGGCTGGTTGTGAACTGAAAAATGGTTCAAAATTGACTTCAACATTTTCTTCTACATAGCCGGTGTGAAAATAATGATCCTTAATATAAAAAATAAATCCTATTATTGGTATTATTAAACACAAAATTAGTTTAACTATCTTCGACATAATCACGTTCACAAAAAAGCTAGCCTATAAGAAATAATTGAAAAAAGTTGTAATCTAATCGTTTTTGCAGAGCAGCAACTCCCGGCATTTCATCGCGACTTAACCAAACTAAAAATGCTCCTCCACCAGTGGAAACATATGTAAAATCCTTATCGGTAAGGCCTGCAGCGCTTATTGCAGATAGACTATCGCCTCCCCCTATTATGCTGGTTAACTTTCCTTTGTGCGTTAAGTCACTTACGATTTTCATTACCCCTATTGTACCACTTGCAAAAGCTGAATGTTCAAAAACACCAATAGGTCCATTCCACAGCAGAGTCTTACTGCTTGCTATTATACTGCTTATTGTACTCAAAGTTTGTGGTCCGATATCCAAAATTATATCACCGTCCAAAATGGACTCAGTTCTTCTTGAAATACTAGTGCTGTAATCAGAGTTTACTGCAACCAGAACGTCTTCTGGCACAACTATTTTGCAATTGTTTTTATTTGCTGTTTCAACAATATTATGTAGAAGGTCGTCAACACCATTTTGAAAGAAAGATTTCCCTATATTTACTTTGCTAAATGACAAAAAATTATTGGCTATTGCACCACCTAGAACTAGGTAATCAACCTTTTCTGTTAGCTTCATAAGCACTTTTATTTTAGTTGATATTTTAGCTCCCCCAACTATCGCAGTAATAGGTTTAGCTTTAAATGATACAGCTTTTTCAAGATACTTTAGCTCATCTTGCAAGCAAAATCCCGCATAAGAAGGTAAAAATTCTGTAATACGTGAAATAGAAGCGTGAGCTCTGTGAGAGCAAGAAAATGCATCATTTACATATATATCTGCTAGAGATGCTAGTTGTTTGGCAAAATTTGAGTCACTTTGCTCTTCCTCTTTATAAAATCTTAGATTCTCTAGTAATATTATATCTCCTGCATCCATAACACTTACTGCTCTTTGTACTTTTTCACCAACGCAATCGTCAATGAATTTCACTTTTTTATTTAGTAACTGCGATAAAGTGTCAATTACATTTTTTAGCGACAGATTATTGTCTCTGGCCTTTGGGCGTCCAAAATGTGATATAATAATAATCTTTGCACTCGCATTCACTAAATACTGAATAGTAGGCAATGCTCTCAAAATACGAGTGACATCACGAATTTCTCCATCTTTTATAGGAACATTGAAGTCAACTCTGAGTAAGACGGCTTTATTGTGAAGATCACAATTTTCTATACTAGGTATGTTCATTACAAAATTGAAGCTATAAAGTTACTATACAGCAGTTTGATCTAAAGTAAAGTTTTAAGCTTACGAACGTTTAAGGAAATTTGCATGCCAAACGCTTGACACTGGAACCTTATCGTCATGCCGCTGCGAACCGTCATACCGCTGCGGCGCTAACAAGAGATCCCGCTAACACGTATCGGGATGACGATTGTCAGGGTGTCATCCCAGCACCGCTATGATGTCATTTAAGTAGCTGACACTGGTTCCTTTATGATGGCAGTGCCCCTATGGTGTCATTCCAGTGCTTGACACTGGAATCCAGCCTTTCCATAATCATCAAAACATTGTATTTTAACGTAAAACAGCTATTTTTATGCTCACCAACTTAATAAAATTCCTGGAT
>NODE_14_length_12021_cov_3.666472
CCGCTACTTGTTAGCGGGATCTAGAGATACCGCGAATGAATCGCGGTATGACGGTCTGCGGCGGTATGACGGTTCGTGGCGGTATGACGGTTAAGCAATTCGTCATCCCGCTGCTTGTTAGCGGCTAAGAGATACCGCGGCGGTATGACGTAGGACTGCTGTCATTCAAGTAGCTGAAACTGGAATGACACGTCATAAAGGAACCAGTGTGAGCTACTTGGATGATACCTTTTTTCTACTTAGTTTGGGTTATGCAAGAAGTCTATTTACTTCTTAACTTGACGCACATGATGTCTTGCAGCATCATCTACTGTCTCTAAATAAATCATTGCTAGACATATACCACTGTGTACTTCTACGGATACCTTATTGCCTAAACTTCGATTAAAGCAAGAATTTTTTCCCGGAAAAGCAAGATTACTAAGGTGCAGTTCCCATTTTAATCCTTTAGTTGATATTTGAGCTCTCGGTATACCAAGTAAAGATATTTTAGTACTTTTTGGCAAAGAAAAAAAATGGGTAATACCTTTTTGTAAAGTGTAACCTACCATGGGAGGTGAAGGTGTGTAAAAGATACTGCCCGTACTTAGAAAAATGTTAATATTCTGTAGTATGTGATCAATTGCTCCTCCAGTAATACCCGTTACTATTGATGGCAATAACTTTACTGTTTTTAAGTGAGCCATTGCTTTAGAAAAGTCGCAATAATCTTGATCAGGTAGATATATCGTATTCAAATTAGCACGTAAATCCAGATTTACGCTATCCAAATCTCCTACTACAAGATCAGGTTTTACTCCAATTGATAGAAGCTTGTTTGCTCCTCCATCTACAGCAATAATGGGTATATCTCGTTTAAAAAACGATGAGCTCGGTATTTTTCCATTTAGCACTACAATAGAACGATATTGTTGTTGTGTACTGCAGTGCAGCACATGATCATGGTGCAGGTTTTGCATCGTAGTAACATTTTTGAATAATTGATATTATGCTAATCACTAATCCAGCAATATTGCTAAGCACCACAAAAATTGAGCTCTGGTAAAGACCATAGCCAATCCAAGACAATGAACAAATAAGATAGTTTACTAACATTAACATCGATACATCACGAGTAACTTTAGTGATATATGCTTTATATACTTGAGGTGATAATCCAATTAGAGATGCAATTAACGCAATGAAGCCGAAGCATTCTTCAATATTTATATACATACATTTTCCTACGCTTGCTTTAACAATATCAGGTTCAAAGGGTTGTACTTTATGTACTCTCAGCTTTTCTAGAGCACCCCTAATGCGTGTAATTTATAACATCATTTAGTCTATTAATCAAGAAATTAATAGTGACTTGCATTTATGAAACCCAATCGGCTTCTATGCTAATTATTATCTAAACTAATCGTCGGTTGTGCATCTTGCTCAGAGATTAGGGCAACCAACAAATTATTTATCAATTGAACCTTTTGCTTGCCATCTAATTGTAAGCTTTTGTTTTTTTCAAAATGAGCTATTACTTCCTCGACAATTCCTATTGCATTTTGCACTATATGCCTTCTTGCCGAAGTGATAGAATGTGCTTGTTGACGCCTTAACATTGCTTGTGCAATCTCGGACGAATACGCCAAATGCGATATTCTTGCTTCTGTAATCTCAATTCCTGCAATATCTAATCTTTGTTGTAACATTGACCGCAATTCATCTGAAATTTTATCAGAATTTTTACGTAAAGATTCCTCATCGCTTTCGCTATCATACGGATAATTGCTCGCCAATTCTCTAATTACCGAGTCACTTTGTACAAAAACAAATTCGTGATAGTTGTTAACATTATAATACGCCTTTGCAGGACTGCTCACTCTCCAAACAATTACTGCAGAAATCTCTATTGGACTTCCATTTGCATCATTAACTTTTATTTTTTCTGTGTTAATATTCTGAAATTTTAGGGAAACTATATATTTGCTTGAAAAGGGAAGCGTTACACATATTCCAGACTTAAAATAAGTTCCAATATAATGACCAAAAAATTCTATCACTCTTGCTTCATTAGGGTCATTAATAAAAAATCCTTGAAGAAAAGTCAAAATTGAAACGGCAGCAACTCCAAGTGCAATTGTGCTGTCATATGCCAAAAAAAGCAGCGATAAAATTAATCCTAGCGCTATTAGTACAGGAAAAGCCCGAATTTGACTCAGATTTCTATCGTTTATCGTATTCTTATCCATATTGTCTTTAAACTTCTTTTTCACTTGAACTCTCTCTGTTGATCGTTTTATTTATCTTATTTACAAATAGTTTAAACTCTCTTAATTCATGATCAGGCAATTTTACTTCAGTTTTATGCGCTATCGTAAGCGGATCGATGTGTTTGCCGTTATATATAACTTCGTAATGTAAATGAGGGCCTGTTGCAACACCAGTGCTACCAACATAGGCGATGACCTGCCCCTGCTTTACTTTAGAGCCTAACTTTATATCGCCACTAAATCTACTTATATGCGCATAACAGGTTGAATATTCATTTTTGTGTTTTATTTTGATGTAATTTCCATAGCCACCATTCTTTCCTATATATTCTATCACACCCTCTGCAGCAGCGTATATGGGAGTGCCAAGTTTAGCTGCATAATCCACTCCTTTGTGAAAAGCAATTTTACCGCGAACAGGATGCTTTCTATTGCCAAATTTTGAGGATATGCGATAATCTCCATTTAAAGGATTTGCAAAAATTTCGCCATTTTTTAAGCTTATTCCTTCTTTATTAAAATACCTTTCTTTGCCGTCTTGCGATTTATAATGATATAAACTAATAGCTTTCTTGTTTATTGTCAGTGAAGCATATAAAATTTTCTCTTCAGTCTTCTGATTATTAGGCAATCTCTCAAAAAGAACCTCCAATTTACTCTTCGGCACAATGTCTTTTTTAAAATCAACACCGAAATCTTTATATATGTTGATCAATTTCACCACTGTATTTGGCGCCAACCCTTGCTCAATTCCCGTTGCAAAAAAGGAAGATTTTATGGTACTGGATATGAATAATAACCTTCTATCATGGTTGCTTTCTGTCACCTCAAAATCCTCTCCTGTCATTCCAGCGCTTGACGCTGGAATCCAGTTTTTATTATACAATCGCTTGATGTGTTCATTTGTAATTGAATTTTCTGGATCCCAGTGTCTAGGCACACAACTGTACGAACATTGCAATTTGCGGGTGGTGGCATTCCAGTGCTTGACACTGGAATCCAGCTATTTGACTGACAATGCTGCATAGTGTGCTTGAATTTTTCTGGATCCCAGTGTCTGGGCACTGGGATGACACCCTACACACTGGAACAGCACTGCAAGATCTGTTGATGTTTCAGTAGCATATGCTGGTAAAATACAAAGCAATACAAATATTAGCAGCCTCATAGCTTATCAACAAAAGTAAAATTACCTTCCACATACTGTACATCATCATTATCTTCCAGCTCTTCAACCAATGCAGATAATTTATCAATCAACTCTTTATCGCTAATTTCAATCAGATCTTTTGGCTGCCGTGAAAGACGAGCAAGTTCTGGTTCTCCGAATTTTGCATAAAAGGCATCGCGTACTTTACCAAAATCTTTTATTTCACAAGTTATAACGTGTAATCCTTCTTTGTCATTTTCCTCAACATTCAATACTTCTAATTCGATTCCATGACTGAATAAATCATCAAAATTCACACCCTCTGCTTTATAGACGATTAAGCCTACATGATCGAAAAGGTAACTAACACTTCCTGTTTCTCCTAAATTTCCACCTTTACGAGAAAAGATATAACGTACCTCAGAAGCAGTACGGTTGCGGTTATTAGTCAAGGCATGGACAATGAGTGCAGTGCCAGAAGGCCCATGACCTTCATATTGTATTTCCTCGTAATTTTCTCCAGCAACGTTACCAGTTGCATTTTTTATTGCTGTTTCTATTTTATCTTTTGGTAGATTTTCCTTGCGTGCAGCAAATATAGCAGAGCGAAGGCGCGGGTTGAGTTCGGGATCGGGCAGCCCTTGCTTTGCAGCAACTGTTATTTCTCTAATCATCTTCGTAAATTTTTGAGAGCGCTTTGCATCCTGAGCGCCTTTCCGATGTTTTATATTTGAAAATTGTGAATGACCAGCCATATTGAAATAGTTAAAAACCTAATTATATATCAAAGCATAGAAAAAGCTAAAGCAAATTTTCAAGCCTCCGGCTTGGCATCTTGCAGGTTTTCTGCTAATAACATACTTTCATACTGCTCAGCTTCTAAGTCAAGGCCAATAGCTGAATGGGCTGCTATTAAATAGTTAATAGACTTAGAAAAATATTTAGAATCCTTATAGCTTGCCATATTCTGGAAACGCTTAATTGCTGCTAAATATTCACCACGCCTCAGGTAAAATTTACCGATAGAATACTCTTTTGTTGATATATGTTCTGTGATTAATTTTGCTCTTTCCTTTATCTCGTCTACATATTCGCTGCCTGGAAAGAGATTAATGTACTCAGTGGCTAGCTCTAAAGTTTTATATGCAGTTTGCTGTCCAAGTTGCACTTTATTAATTTGCATGTAGTAAGATAATACTCTTAAGTAGTATACATATGGTAAATCTTCACCATTTGAATAAACATATATATAATCATCCATATCACTTGCAGCACTGCTATAGTTACCCATATTATAGTGAGAGACCCCAGATAATAATTTTGCTTTCATTGCCCAATAAGAAAAAGGATACAAATCCTCTATCTTATGAAATGCCCTAATAGCTTGTTTATATTTTTTCTGGTCAAAAAGTTCAACTGCTTCTTCATATAGTTCAGTTTCAGTTTTTTCAAGATCATCCGCATACGATTGTGTAAAGGAGCAAATTAGGAAAATAAAGCACGTGATTAAAGTCTTATACATAAGATTTTTTTCGATCAAAATAAAGTATAGACCTAAATATTACTTAAATAAATAAATTTCTTAGGCAATAGCCGGTCCTTCTTCTTTATAACTACGGTCAGAACAACCTGCATTTCTTGATTCACCTCGTCCTTCCACTTTTGGATCTTTCAGCGTCTTACTGTAGGAATGTATAGTTAAGACCTGTACAGCCATAAAAATTGCAATACCTATCAAGCCTAAAGTAGGTCCAACAGCAGGATTTAAGGACGATGCTAATGCTATTAACATTATCCTTCTTATTAAAAATACAGAAGAACCAGCAAGCGCCAATCCGGCTACAGATATATTGCTAGTTTTCTTGCTAGATTTCTCATCAAGATCAGACTTTTCTGTTTCCTTTTTCTTATTTTTTTCATGCTTATCAATATAAGAAACAAGAGTTGCAAGAAAAGCAATTGCATTGGCAAGAAATAAAATTGCATCCTCTGCTGCTTCAAGTGAAGATGTTTCACCCATTATCATACCTACAATAACCAGTGCAGTTGTTATAGCCTCAATATAGATCAAACACTGACCTATATCAGAAATATTGTGCTCTTTTTCCTTTACTTCCTCTCCATTTTCAATAATCTCCAACTCTCGTTCTTTTTGTGCTATCTTCCTATTATTGTAAATTAAATATAGCGTACAAATAAGAGATAAGACTGTAAAAGGTAATATAGTGTGGCTTAGCGCGCCACTTATCACGCCAAGTAATACCTGATCGCTATATGTTTTTTCCAGTTCAATCGCCATCAGCAATGTAAATGGGACCATTGTTGCCAATGATGCACATTTTCTATATAGCTCTCTTTTTTTTAGTGCTAATAGTTCTTGTTCTAGCCTTTCTCTTTTGACTTCTTTATCAACTGTTGGCCAAAAATCCAAAAAAAACTCTTCTAATGGTTCAAAATCTCTTTTTTTCTTATTCTTTCCTGGAACCTTTTTAGTAGAAGAAAATTTGCCACTAGGTATTTTCATAATATTAACCTAATTAGTTGTAAGTTAATATAATTATACACCTTTTTGCTTTCTGAGTCAATATCACTAAGATATTAACTACTCTTGTCTATTAACTATTTCCTAGGAGATTTAATCAATCTGTTTGATGCCGGCTAGGATATAATTATAGCCTGACCACATAGTTATAATAGCTGCAACCCATAAACAAATCGCACCTGTATATTGAATCATATAATAATCGTTCATTATTAGCGCTACTACAGCAACCATCTGCAAAAATGTTTTAATTTTTCCAGCTTTGCTTACAGGTAGACTAACATTTGTAGCTATCAGAAACTCCCGTAAACCCGAGACTAATATCTCCCGACAGATGATGATAATCGATGGTACTATTGTAAAATCATTTATCTTATGCTTATAAACTAGCATAATTATCGTTGAAACCACTATTAATTTGTCAGAAATTGGATCAAATAGCTTGCCAAACTTTGATTGGACTTTCCACGCACGCGCCAGGTAACCATCAAAAAAATCCGTAATGCACGCAAACACAAANNNNNNNNNNNNNNNNNNNNNNNNNNNNNNNNNNNNNNNNNNNNNNNNNNNNNNNNNNNNNNNNNNNNNNNNNNNNNNNNNNNNNNNNNNNNNNNNNNNNAAAAACTTAATATTATTGCTGGTATTGCAAGTGCACGAGAAATTGTAAGCAAATTAGGCACGTTTTTTTTAAGCATGTAATATCATCTTACGTAATAGGTAAACTTATACAGAAGTACAACAGAGTTCACAAGTTAATAGTTTACAATTGAACATTTATAAAAACTCCATATACTTAAAAAATACAAGCCTAAAATATAAGGATGTAATGATGAACGATGATTTAGATAGTACCACAAAACAAGAAGCGCTTAAGTATCACAGCAGAGGTGGTAACCCTGGTAAAATTTCAATCATGCCAACAAAACCTTTATCTACCCAGTATGATTTGTCACTTGCTTATTCCCCTGGTGTTGCAGCTCCGTGCCTTGAAATAGCTAAAAATCCTGAGGTTGTTTATGATTATACAGCAAAAAGCAACTGTGTTGCTGTCATTTCAAATGGCACTGCAGTGCTTGGACTTGGTAATATCGGTCCTCTTGCTGCAAAACCTGTCATGGAAGGCAAAGCTGTTTTATTTAAGCGTTTTGCTGATATTGATGCAGTTGATATAGAAGTTGGTACAGAAAATATAGAAGATTTCATCAATGCAGTAAGGTATCTTGGGCCAAGTTGGGGGGGGGGGATAAATTTAGAAGATATAAGATCTCCCGATTGTTTTATAATAGAGAAACGCCTGAATGAACTGATGGATATTCCAGTGTTCCATGATGACCTTGATATTGTTGAAAAGAAATTAGAGGACGTTAAGATCATTATGAATGGTGCTGGAGCAGCCGGTATTGCATGTTTAGAAATACTAAAGTCCATGGGCGCTAAAAATATAGTGCTGTGTGATAAGCAAGGAGTAATATACAAAGGTAGAAACGAGGATATGAATGAGTGGAAGGAAAAGTATGCAATTGATACTTCCGAACGTTCTCTACTTGATACAATAAAAGGCGCTGATGTATTCATCGGACTATCTGCAAAAGATGTGTTAAATGAAGAGATGTTAAAGAGTATGGGCAAAGACCCGATTATTTTTGCTCTTGCCAATCCCGATCCAGAAGTAAGGCCTGAGTTTGCAAAATCTGTGAGGCCAGATGCAATAATTGCAACTGGTAGGTCAGATTACAACAACCAAGTCAACAACGTAATGGGTTTTCCTTATATATTTAGAGGGGCACTTGATGTACATGCAACAACAATAAATGATGAAATGAAAATTGCAGCTGCAGATGCAATAGCAAAGCTTGCCCGTGAGCCAGTACCAGGTGAGATATCTGCAGTCTATGGCGGTCGTAAAATGGGCTATGGACGTGAATATATAATACCTACTCCATTTGACCCAAGATTAATTTCTATAGTAGCTCCTGCTGTTGCAAAAGCCGCAGTTGATTCAGGTGTTGCAAGAAAGGCAATACAAGATTGGAGTAAATATGAAAATCAATTAAAATCTCGTCTTTCTAATGTTCTCAGCACGCTGAATTTACTATCTTCACATATGTAATTTATTGGATAAAGTTAAAAGTGATAAACCAACCCAAACTCTAAGCCATATATGCCAAACCTATTGGTAATGGTTGCAGTTGTTGATTCAACACGTGCAGTTTCATCAACTTTACTTCCTCCACCGGCAGGAATATATCCTGCACCAGCTAGTATCTTTATTCCTGGTACAATATCTTTAAATTGGTTATCAAGGATACCAAAATAGCGTAAACCAGCAAATGCTTGAGTTTGTGCTGTAAGTTGGTGATTGATACCAAGTTTTGCTTGGTAAGCCAAGGCATATCTGGTTTTTCCTAGAAATTTAACCCTAGTTACACCTGCACCAATACCAACATATGGGGTGAATGGCATTTTTGCTATATTAAAATCACGATATACATTGACCATTCCAGCTAAGTTATTAAAACCTTCATTTTTCATCTTAAATGCAGCTCTGAACTCTGCTTCAACACTACAATTTTCTTGAATGTGAATATCAACCTTTCCACTTCTCCAAGGTGAATTGCATTCCGCTCCAGTAGACGCATCATTGTGACGACGAAGTTCAATATATCTTGCTTTTTTCTTATCTGAATAATCTTCATCATATAAGTTAGTCTGAGAATATAAGCCTTCAAACTCAACTCTCATATTTTTGAATAAATACCCTATTGCAGCACTAACGGCAAACCCTGGAACATATTTAGGACTGTATCCAGCTTCAATTCGCTCCTTCTTATTAAAACTAAAAACCCCCTCTGTTATATTGTCACCTGCATCTTCTTTTCCTTCTAGAGAACCTATTGCATTGAAGAATGCTCCAAAATAGTTAGCTTTGATGTAAACATTCTCTAAGTTATTTATTTTATCATCGTAAGATAAGCACCTAAATGAAAAAGTTAGCAAAACCAATAGATATGTGAATTTAAATCTTTCGCCCACCACAAAGCCTCCCTGCATAATTTGTCATTCCATTATTATAGTATGCTTCTATTTTTTATGATAGCAACTTTTTATTGCGCTCAATCGTTTTAGATTTATAATGAAAGTATTGTAATTTAAAGCAAATCAATGACTATTGCAATTCACGAATTAGAGAGGATCATCAAACAATCGTTCCCCGACGCTGATATAAAGATTCATGATCTTGCTGGAGATGATGACCATTATCATTTAAAAATAAACTCCAAGTGTTTTCTTGGAAAGACAAAAATAGAACAGCATAAAATGGTATATAAAGCTCTGGAAGGTCAGTCTATACACGCCTTGCAACTGGAAACTAATACTTAAAAATAAGGTGAATTTATGAGCAATTTTGAACAAATAAAAAAAGATATAACAGAAAATGATGTGGTATTGTATATGAAAGGCACTTCTGATTTTCCTCAATGCGGATTCTCTGGGCTCGTCGTGTCAATCCTAAAAAAATTGAACGTGAAGTTTAAGTATATTAACGTGTTGGAGAATGATGAAATACGTGAACCTATAAAAAAGTTTTCTGATTGGCCAACAATTCCACAATTATATATAAAGGAAGATTTTATTGGTGGTTGCGACATCACTCGCGAGATGTACGAAAAAGGCGAACTGCAAAGTTTATTGAAGGAAAAAAAAATTATTGCGGAATAAGTACCAAGAAACCAGTGCCCAGACGCTGGATAACGTAGTATAGCTATGAAAAAGGATCTTATGTCTTAAACCGTATCCGTCCAGGGGAGCGGCAAAATAAGGTAGACAAAGCAAGATAATAATGTTGATGTTAACACTATTGTCAAGTTTACTGGCCTTTCTATTAGTGAGATTGAAGAATTAAGTGTGAGCGGTTACAAATAATTTACCATTTCTTCTGGTTTCACTATCCTTTCAAACTCTTCCTCAGTGAGAAGTTGAAGTTTTGCTGCTGCTTCTTTTAGAGTGATATTTTCTTTATAAGCAAGCTTCGCTATTTTTGCTGCATTGTCGTACCCTATATGCGTATTTAATATAGTGACCAACATCAACGACTGATTCAGTAAATCTTTTATCCTCTCTTCATTTGCTTTAATACCAACTACACATTTTTCTGTAAAATTTAAACTTGCGTCAGCTAAAAGTCTTATAGACTGCAAAACATTGTAAATTATCACTGGCTTAAACACATTCAATTCAAAATGACCGTTTGAACCACTAATGGTTACAGCAACATGATTTCCCATAACTTGAGTGCATACCATAGTCACCGCTTCACACTGAGTTGGATTCACTTTACCTGGCATAATTGAAGAACCAGGCTCATTTTCCGGTAACATTATTTCCCCAATTCCGCATCTTGGACCAGAACCAAGCAACCTTATATCATTTGCAATTTTCATTAAACTGACTGCTACTGTATTGAGTGTTCCACTGAGCTCAACTAAAGCATCATTTGCTGCTAGCGCTTCAAATTTATTGCCTGCTGAAGTAAATGGAAGGTTAGTAATTTCTGCAACTTGGCTTGAAAAATCTTCAGCAAAACCCTTTTTAGTATTGAGTCCCGTGCCAACTGCAGTGCCACCTTGTGCAAGCTCATATATATCACTTAAAGTTGATTTTACTCTCTCTATCCCCTTTTTAATCTGGACTGCATAGCCAGAGAACTCCTGTCCTAGTGTTAGGGGCGTTGCATCTTGCAGATGAGTACGTCCTACTTTTATTATATCTTTAAATTCCTGAACCTTATTATCCAGCACCTTATGCAATTTTTCAAGATTTGGAATAAGCAAGCGGTTTATCTGGTCTGCTGCTGCTATATGCATTGCTGTTGGAAAGGTGTCATTTGACGACTGACCATAATTCACATGATCATTTGGATGTATCGGAGATTTACTACCCAAATTACCACCTAAAATCTCTATTGCGCGATTGCTGATCACTTCATTCATATTCATATTAGTCTGCGTTCCGGATCCGGTTTTCCAAACAACAAGCGGAAATTCATTATTAAATTTGCCATCTATTACTTCCTTTGCGGCTGCGCAGATTGCGTCCCCTACCTTATTATCTATGCTACCCTGCTTCATGTTAACATGTGCTGCTGCAAGTTTTACTATTGCTAATGCTTTAATCAGAGGCTCTGGCATTTTTTCTGTGCCAATCTTAAAATTTTCTAAAGAACGCTGAGTCTGCGCTCCCCAGTAATGTTCACTTGGTACTTTTACTTCCCCTAAGCTGTCTGATTCTATTCTCGTCTTTCTATCCATATTTTCCTCCTGGTGTTATGCAAACTGGTTCACTACATAATTTTTTCATGCCTACTTCTTGGTTAATTAAATCATACTAGATCCAAGTAGTCAAGTGTACGAACATTGCAATTTTCAGGTAACTTGCATGGTAGAGTGCGACCCGAAAGTCGTGATTTTGTGGTGGTTAAATTCCATCTTCCCTAAACATCAGGGATAAAGTATGTCTCACATTTTAGAAAGTGGCAACTTCTGGGATGCAAGCATGAGACAAAAGCAGGTAATACCTAACCTTATGGTAAATCCCTGCGAACAGAGTTGGATAAGGTTACGAAAGGAACTTAGGTTTGAATTGTCGTCAGCAGGAATATGCGAAATAAGGTTGATACGCATAGACCAAAATGGTAGAAGCGCAAAGAGGAATCAAGATCCTACCACTTGATTATGGATGTTCTCAGCTTCCGGCAAAAAGTAAGAACCTAAGTCCAACATGAAACAAAATCATGGAACGGAGTAACCGCATAGATGCTCTTATATTTATTTAGATATAAGCAGGTAGCCAACCGTAAGCTTCTATGTGGAAGGATTGTTTAAGAAGCTAACGCCCAAAGTAATATTTGGGATATGCAGACGTAAACACTGTAATTTGGAAGGTAAAGTTATGAGTAGTAGTGAATATGTTATGAGCCAACAAAATGTTAGGTATGAATGGAATGAAATTTCTTGGCGTAAGCTGGAGAAATCTTCATTTAAGCTACAAAAACGAATTTACCAAGCTTCTAAATGTAATGA
>NODE_15_length_11417_cov_2.995071
TAATAACAATGCTAATAGATTACCGCAGTTTCAATAAGCATCACCAGAGGATTCTCTATATAATGCTTAAAGGCATTTAAAAACTTTGCTCCGAGTGCCCCATCAACTGCTCTATGGTCAACAGAGAGCGTTACTGTCATTATTTCTGCTATTTCTATTTTCTCATTCATAACAATTGGTTGTTTTTTAGATGCACCAACTGCCATAATGCAAGATTGCGGCGGATTGATTATAGCACTGAAGGCTTTTATACCAAACATCCCTAAGTTGGAGATAGTAAACCCTCCTCCTTGAAACTCTTCAGGTTTCAATTTTCCAGATCTTGCTCTGCTTACTAAATCTTTCACTTCTTTTGATATAGATAAAATACCCTTTTTATCAGCATTTTTTACTATAGGAGTAATTAGCCCATCTTCAAGTGCCACAGCGATTGAAATATCTATATTTGAATATCTCAGTATTTTATTATCTATCCACGAAGAATTTATATCAGGAAATTTTGTCATGCTGAAAGCTGCAGCTTTTATGATTAGATCATTAATTGTTACTTTATTGTTTTCATCTGCTGAGTTAATCTCGTTTTTTAACGATATTAACTTATCAACCTGGCAATCTACAGTTAAATAAAAATGTGGAACATTCTGTTTTGATTCAGTCAGGCGCTGTGCTATCACTTGGCGCATGTTGCTTACTTCAACTATGGTATCTTTCTCAGGACTTTCAGTATGTATACCACTGCCTAAAAACTCCAACACATCAGCCTTAATTATGCGACCATATGGTCCTGTACCTTTTAATTGCTGCACATTAACCCCTTCATTTTGAGCTATTTTCTTAGCTAATGGGCTTATTTTTGTTCTACCTTCTGCATAACCCTCTGTCATCTGAGTAGCTGACACTGGGATCCATTCTTCTTTTCTAGATCCCAGCGTCAAGCACTGGGATGACATTGAGGGGTTGGATTCCAGCGTCACGCGCTGGAATGACACCGAAGAATGACTTATTGGCTTTCCGTTTAAATCTTGGTGTTCTGATTTTTGATTATCAACAGCACTTTTTGTCACTTCCTTTTTAACTGCACTATTGATGGAAGTTGAAGTATAGTTGTTAAGTGCAGTTTCATCTTCTCCTTCTTCCAGCATTAAAGCTATTGGTTGATTTACAGACACGCCACTTGTTCCTTCTGTTACTAAAATTTTTGCTATGACTCCTTAATCTATAGATTCAAACTCCATTATGGCTTTATCAGTCTCTATCTCAGCAATTACGTCGCCTACTTCAACTTTGTCTTGTTCTTTTTTATGCCACTTTACAATTTTTCCTCCAGTTTTGCTCATTGTCGGTGAAAGAGCAGGCATTAATATTTCTATAGGCATTGATTTTGCATTTAAAGATCTATTCAATTTTTAATTTACTCTTTATCTTATGTCAACCTAATCGTGAATTATGATGAATAAGTCTGTTACACTATCCCTCACGTTATCCCAGTGCGTGACACTGGGATCTTGGTTCAGTACTATTATCCTATTGTTTTTATTATTTAGCCATAGCTTGTTTGCTAACAACTTTGTTTCAACCAAATCAAATAAGATCAACATGAGAACGGGGCCAGGGTTTCACTATCCTGTAAAATGGATATACACTTGCAAAAATCTGCCCCTGAAAGTGATAGAAGAGTTTGAGAGTTGGAAAAAGGTCTGCGATATAGATAAAGACTGCGGATGGATAAAAGGCAATTTTCTTAGTGATAAGCGCTACGCGATTGTAAAAGAAGATACTTATGGATATCAAAAACAGAGTGTAGACAGCAAGATTACTATGAAAATAGACAAGTTTGTTGTGATGAAGATAGAAAAATGCAACGAAGAATGGTGCTTTCTTTCCACCCCAAAACGCAAAGCATGGGTACAAAAAAAACATATATATGGGGTTGATTAGGTTGACAAAAGATCTGAATTAACACTAGTTTCTGGGCCTTCTGTAGCATGCTCTTCAGATGAAGCAGAGGGTTCTTGAGGCTCTGGAGACTGTACAGGGCTATCACAGAAACTCCTTAACATCTCCTCAGCGGATGAATCTAAAATTTGTACAATAGACTTTTCACTCTGCTCTTTTAGCGATTGATCCATTCTAGAAATCAACTCAGAAAACTCGCTACCTGATTTTTCAGCTTCATTTTTTATTTTACTTTCTATGCTTGCAATATTGCCTTGTTCAATTTCTTCTTTTGTTATGTTGAACGAATTTGCAGCATCTTGATATCCAATCTTGCAATTTCCACAACCAATTATGCAAAAAGCAATAGAATTAGATATTTCGCTTGCAGCCCACTTATGTATAGCGTAAGCCAAATAATTGTCATGGTATTTAATGCTAAATTTTTGTTCTATTAGCTCAGAAATTTTATTCTTTAGAGACATAAAGTACCCTCCTTACATTCGTTATACCTTTTTGTTAAGATACAGCAATTGCACCATTTACTACATGCTTTACTTTAATTAATTATTAAAACGAGAGCATAATTTTCAGAGTTATATCTTTTTACCTTAACAATTCTTTTTTGAGTTCCTCTTCAATCATCTTAGTTAAACTCATGTCAAACTCACTCCTCGAAAAATCCCTAACCTCCCCGGGATCATATCGATTTCCTATCATTTTTTCAATAGCATCATTTATTATGTTTATGTCAAATCCCTTTATAATAGGCGTTACCTTCACCTGCCCTGCAGAGCCTTTACCATAAATTCTTTTGCTTTTATCAATGCAACCACCTGCACCATGTTTACTGCTTCCAAAACCCTTGCTACACTTTACTGTTTCATGCTTGATTTCACCATTTTCTATATATATTATTTTATTATCTTCAGTAACCCGCAATCCTGTTGTTGTGGTTTTTTCTTTTAATTTTACACTATCAGCAATTATTGGTTCGGTATAATCCTTATACTCATATATTTTATAGATGCCTCCGCCTCCCATAGTGATTAAATCCTTGCACTCTTGTTTAAATAAACGACACTTTCTTATAAAAATAGGACCCCCATCCTTATCTGTATATTCCTTTTCCCTGTTACCTCCACCCTGTTCAACTTTAATGTTAATTATAGGATAATCAAGATCAATTTCCAATTCAGCTTTAATACAATCTCCTGGCATTCCTACTCTACTTTCAGTGGAATTAGGTGTGTAAGTGTAAGGTGTATCTTTTATGTGACCTGCTTCACCACATCCCCACACTTCTATTTCAACACGGCTAGATGTTATTTGTGAGCCATCCACATCATAATCTCCACTTCCAAAAACATGGGACTTTTCGCTCTTTTTTCCGGTTCTTGTTTCTCTTTTTCCAGTTGTTTTTCGATTATCTCTTTTAACTTCTCTTTGAGACCTTCTAAATCGAACCTACACAATTTATCAGCGTAAAAAACCTCTGTTCTGTTTGCTTTAATCAGTTGATCTTTTAATTGTGTACACTTTCGTACTTCATTTTTTTCATCTCTTAATACTTTACCATCCTTATCTTTACAATCCACTTCCTCATACCTTAAGTAGAATGGCTTATCATCTTCATTTTTATTCAATTATTGTTTTGAACAGCTACACTTTCCATCAAAGCAGATGCAACCATCATCACCTTGCTCACATCCTTCTTTATGCTCTACATCCGTCAATTTGTATACTACTTTCAGTCCTTCACCAGATTTTAATTTTTCGTCTATTTTGCTATCTTTCTTCACACAATAACTGCATTCTTCCTTCTTCTGCTCATTTTCATCAGGGAAGAAAACATACTCTTGCTTATTAAATATTATTTTATCCAACCTCTCTTGAGTTTCTTTCAAAGGGTAAACTATTTCCTTGCTTGGGAGATAATAGAACTGATTTGATTCCTTGGAGTAAACAGCATTGTATTTAGTATATCTTGTTCCCATTAATTTTAGTGGTATTATTTTATTTTCTCTTTCAAGAACAAACTCCTCTGGTTCTGGCTGCCATCCAGAAAGACAAAGCATTTTACTGTTAGAATTTCCTTTATACTTTACTTCTATTTCTGGTTGTCCTAAGTTGTTCAATTTGCACTTATTCCCCTGAAACTCTTTACATTCCGTTTCAATATCAGGAACATAGCCATATTCTTTCAGAACTTTAAATTGTTGCGGATTACTTTCTAATATACCTTCTATAATATTATCAATGTAACTTTTTGTGTTACTACTGTCAGTCGTTTTTGCTACTATTGCTGGTTTTACTACTTTTAAAGATAGAGGGCCGATGTTCTTAGTAGAATTAGTGATAACATTGAATGTACAGACACCATTGCTGTAGACTCCATGTGCTCTGTAAGTACAAGTGCTCTCGCTCATCTTCATTTTTATTTCTAGCGTGTTTTCATTTGCTACCTTCACTATCTCAGGCTCTGGAGCAGGTGGTGCCGGGAAACAGCGGACGAACTGTGGATTTTTTTTGTCTATACTTTGAGTTCCATGGTATTCAGCGCAGAGCTGGCCCTTTTTTCTATAGGTTTTGAAGTAATAGTGAGTATCCTTATCTGTAACAGTATATGAGTGATTTGGAATGTTCTCATTATTTGAAACAACGTGTGGAAAACCTAACTCTTTTCTTTCCTCCAGTCCGCTAATTATCACCCCAACTCTTGGATCGAAGTAATCATTATCTTTATTTGTTATAGGAACAATTCTAACTTGTGGAGGTGACATCGCAAGTTGTTCACAGAATGGAGGGGGGCTAGGTGCAAGTGGCACAGGAGCACATTTTACTGCCGTTTGGTAGCAGGTATCACAGACTTTTTCCATCTCCCCAGGACGGAAAATATTCTCACCCGAAAATACTCTAGAACCCCATGAAGAAATTCCTGACATACAAGCCCCTTTTTGACTGCAAGCACATATTTTAGGAGAGTTAGCGAATCTTCTTTTTTCCTCATCAGTAACACCGTCTGCCCATTCCCATTTAAGACCCCGAGCAATTTCTCCTCCAGCTTTTGTTTTATCTCCTTCCCAGTCGATAAAAGCTGCAGCAGAAACTCCAACTCCTGTACCTTGCGTTTCATATATCTGGCGGCAGGATTCCCCACTTTGTAAGCCATAATAATAACTTTGTCCATCATAAGCACATACTCTAATTTTGGGATTAAAGTAACCATCAACTCCTTGATCTTTTATTGCTTGCACCTTAATTTCCTTTACCCAATCTCCACCAACTATTGCTTCCCACCAAGTATTACTTTCTACAAATGTTGGACAATCAGCATATCCTTGATACGAAAGACCAAGTATCAAAAAAAATATCAATAAGAAATTAAGCTTTACACTTCTCATAAAATACCGGTAACCACTCATTAACTTCTTCTCCTTTTTCTTGTATTGCCTCATACATATACTTTATAGTCTCTTTGTTAGCTGAAAGTACATGTATTTCTTGCATATCCTTCAAATCCAGATTTAAGGTTACTAATCCTTTGTACTGTTTTATCAAAAATAAACCTTCCTGTGTTGGCGTCTGCAGAATTATATTCAGCTCCTCTTTCGATAGAGAAAATGCCTTCATGTATAATCTATTTGCATTGACGTTCGGCATCAAGATTCTTGTATCAACATGTTTATCTAAATATTGAGTAAATTTGCTAGCAAATGCGAGATTTAAATTCTCAGTACTTAGGATTACTACAACATTTAGTTCCGTCATTCTTTGCATCCAGTTATCAAACTCTTTCTCTGTAGGAAAAATATTACTTATCTCCCATGCTTCATCCAAAACAAGTATTGCAGGCGAGCCATCACATTTTGCCTCAAAAGAATATAAAAAATAGTAAAGTATCACGGACATACATTCCTTTTGTTTTGTAAGGTTTGCGGTGTTGAGAGATATAATTTTTGTTTCCCAGTCAATATCTGATTCATTACCATCTTGAAATAAGTAAGCAAAGTCACCATCGTCACACCATCTACTTATCTTACCCTCGAGAAGCAAGAGCACCTCAGAAATTTGTGAAATAGAACGCGATTCCCTTGGTATAGCAAATATAGAATCCACGATTTTTCTTATCTTTTCTTCTACGTCCACCAAGCTCGTATCGGCTAGCATTCTTCTGATCAGTTGAACCAACATATTGCGATTGGAAGCACTATCTTCAATGTTTAGTGGATTAAATTTTAGGCTTTTGTCCTTATATTTTGGATCGATTATGTAATATTTACCACTCACTGCTTTAGTACAAATTATTGATTTTCCAGTGTTATCCAATATGACAATTCTTGGGTTAAACTTTCTTGATTCTGATAATAGAAAATTAATGAGTGAAGTTCTGCCTGAATTTGGAGCTCCGAGTATCGTAGTATGGCCATTATTTCTTTTTCCATGAAAATTAAAGAAGTAAGGATTTCCTTTTTTTGAGAAAAAAATCATTACCGCTTCTTTCCACCTTCTTCCTTTTAATGTACCTGACGTAAAATCGTGCAGCATAGCAAAGCTGCAAGCGTATTTTGTTAAGATATTTTTCGGTTGCGTAATAAAAGCAAAATTGCCTGGAAGTTGTGCCCAAAAATAACTTTCCATATGTAAATCAGTTCTAAACATCATGAAGCCAACTAATGATATTATAGAAGATAAATCACTAATACTTTCAGCTAACTTATTCCTATCATCTGCAAATATTGTAAAAATAATTCTCTGTTGGCAGAAGTCTATACTAGAGGTCTTTTCAAGCTCTATTATTTCTTCAATTCCTGAGCTTTTAAGTAAGGTATTATCCTCACTAATTTGCAGCATGTTGATTTGTTTTTTAAATTCTTTTATTGCTTTGTTATTACTAGTAAATATCATTATTTCTGTAATGATAAATTCAGATTCAAGCTGCAAGCATCTATCTATATTACCTAAAGAGATTTCCCGGTATTCTTTTATGCTGAAAATAGAGCCAAATTTCTGTTGATTTTCAAATATTGTTTGAAACGTATTGAAACCAAAAGCTATTTTAAAATTTCTAATATATTGCGACAGGTCCCTTTCATGTATTGGATAATCTTTGTGCGTTGATGTAACAATATAGTGGAGAAATTCTATCATTTCAGAATATATTTTACCTTCACTAAACCTTAGACTCAGTTTTTTAGCTCCAAAAGGTCCTAAATCATTTTGAATTACGTCAGTTATCTTTTGCAACTCCTGATGGCTTTCTTGTAAAGACAACTTATGCTTATTCTTTATTCTATTGAAAAAAAACGAATTATTAGTATGCTTGCCAAAATCGCTAAACAATATTACAATGTATAGTTCATTTATATACTGTAATTTACTATCAGTTAGTTTATTAAACCACGTTGAATGTAGGTTGTCAGAGAAGTCTTCAGTTTTATTCCATTTCAAGCTCAGTTTATTGCGCTTTCTAACGGTATGAATCCAAACGGTAAAATACAGGCTATTAATATTTTTTGATATGCTTTTTATAATTTCAGTTCTGAGGTCGCTGTAGTTATCAACAGAAGAATAATCTTCTAACTTGATTATTTTTAACAATTCTCCCTGTTTTGTGAGTATGGTTTCTTCATCGTAATGACAAGCATAAGGAACAAAATCTAAATCAATGCTTTCTAGTAATGCTAAGTTGTTCTTTTTTTTAAGCTTAGAGTTAACTGTTGGTACTTTTAACTGCATATGCGTATTCAATAAAGATAATTAAAAAAGATAAAAATACTATCTTAATTTTTATCTTTTTTTTCGCTATCGGATTGTAATTTTATATCTTTTGTAAAGTTAAATTTTTCTTTTAAGTAGTCTGTTGCCTTTTCTGTACTACCGAACATCAGGACCAGTACACCAAACATTATCATAAAAAAGATTAGACCTCTGAACACTACTGCAAGTATCACTGCAGCTATACACAACCCTATGATTGTTGAAGGACTCATATTTTCTACAGTATCTTTAATTGAAAATGAAGAAATAAAATTTTTTACCGTTTCTTGTATAACCTTTAATTCATCACTCGCCGAACTTGCTTCGCTAGAATATGATGCAAAAATGAAACTTAATAAGGCTATAAAAACCAAAACTTTATTCAATTGAATGCGCATCAACTAAACACCTTTTAAACATTCCTCAAATATAACAACTTTTATATCAATAGGCAAGAACTGAATTCACTTATCCACTACAAGTAACACATATTTAATTTTTACCGCTGCGAACATGCTGTAAGCTCTTATCATCAACAGGACGACTCAAATTGGTGGATGTTAATTCACTTGAAGGGGTTAAATACCATGTAGTTATTGCCTCTATAGCAAATACTGCTCCTATGACACACAATATTCCTAATTTTGCTATTGCTGCTGCAACAAGACATCCCACTGCTAGAAGAGCACAACCTGCTGCAAGTGCAACGTGAAGATTTCTATCATTGGATTGTTTTTTAGATAGGATATCTTTAGAAGCTTCTTGTTTGCTTGAAACAGCTTTCTCCTCTTTTTCTTCGGGTTGCATTGGATCTTTCTTCTCATGATGTTTAGAAGGAGATCTTCGTCCACTTGGCCCTTTGGAGCTTGTTTTAGTTAGGTGTGCTAATTTTGTCTCTCCTTCATCCTCTGGTTGTAAGCCATTATCTCCTTCAACAGAGCTCAATGTTGAGTTTAAACTTTCCTCAGATGAAGTGCTTGTTACTAAAGTTAAACTGCTCCTTCTGCTACTTACTGGTGATTTCAAACTTTCTTTACTCGTTCTAGGTGAGTCTATTCCACTATCTGAGTCATTGCCACTACTGAGTTTAGAAGTTTGCTTCTCCTCTATTTCTTTCACAACCTTGCTACATTTTTCAAACACTTCCTCTGTAACATCTGAATTACTAAGTATTTTATTATCACCACTTTTTTTCTCAGCTACATTCAAGGGTGTTTCTTGTGTGTTTTTTTTGCTCTTCAATATGTTTTAGCTGCATTTGATCTTCAATATTTTCTTCAACAGCATTTGGTATTGAGCTTACACTGCTGCTCCTGTTAGTAATATCCAAAATTGTTTGTACTATTGCTGCCTTTTTTTTTGAGTTTAGTTTTTTTGACTCTGTTATTTCTGCTTTCAACGCTGGAAGAAAGTGTTGGATATAATTATTATAATGTTCTCTTTTTTTCCCCACTGATTTTTCTAACTCAGCTAATGCTTCAGGACTAGTTCCTTGCTTGGATGACTCTAAGTGTTTTGCAATAGCCTGCTCATTTTGTCGTTCTCTCAGTATTTTTTCCAATTCAGCCAATGTTTTAGGACTAGCTCCCTGCTTGAACAACCTTTTGCATTCTTTGGAAGTCTCATCTTGATTTTCTTGATAATTTTCTGCTGTTACCTTTTTGTATATAGTGTTGCTCAATTGTTGGTTAATATCTCCTTCCTTACTCTTAGGTTTTTTAAAGGGACTGTGCATAACATTCCTCCATACATAATAAAATGTATAGATACCGTTTTAGCGTTAATTTTACATTAAAACTGGGCAATTATGCCATATTATAAATAATTGCGGCAACTTGCTTATTGGAAGATCGCTTAACTATTTGCTTTCTGGGCTTTCTACTTCTACAGATTTGCTATTAATATGATTTTTTGCTTGTTGAACTAACATATCCACTACTTCTTTTACAGGCTTTTCCCTATCAACCATGCCAACACTTTGGCCGGCCATTAAAGATCCTGTTTCAACATCTCCTTCAATCACTGCCCTTCTTAAAGCTCCAGCCCAGAACTTTTCTATTTCAAGCTGCCCATCTTCTTTTGAGATCTGTCCCTTTTGGTATTCATCAATAACTTCTTTTTGACGCTTCATGAAGTCATCGCTTGCTTTGTTGGCTATAGCTCTTACAGGAATTACAGGAAAATCAGCACTTATCTGTACAGAAGGTATTGCATTACGTGCGGCCGATTTAATAAACATTTCCTTAAAATTTTTGTGGGCAATTGACTCATTAGTGCAGACAAATAATGTACCTATTTGACAGCCACTTGCTCCCATTTCCAGGTAATTAACTATCATTTCACCTTTTCCTATTCCACCTGCAACAAACACTGGTATTTGTTCATTTTTAAAATGAGGCAATATCTCTTGTGCAAGAACAGAAGTACTAACTGGACCTATATGCCCACCTGCTTCCATTCCTTCTATTATTAATGCATCTACTCCCATTTTTACTAACCTTTTCGCAAGGCTTAATGCTGGTGCAAAGCACATAACTTTAATGCCTGCACCCTTGATTTTTTCTATATTAGGCTTTGTTGGCAGTCCACCGGCAAGCACTATATGGCTCACTTTCGTTTCAATACACACATCTATCAACTCACTCAACTTTGGGTGCATAGTAATTAGATTTACACCAAATGGCTTGTTAGTTAACTTCTGTGTCTCTATGATTTCTTTTTCCAGTAAGTCTGGGAACATTGCACCACATGCAATCACACCAAAACCACCAGCGTTTGAGATTGCTGAGACCAAGTTTCTCTCTGAAACCCAGCTCATAGTACCACCCATTATAGCAAACTCACTGCCAAGAAAATCTGTTCCTTTTTTCCAGAGGCTACTTAACATATAACCTATATCATACGTTTAAAAATGTTTTGTTTATCTATAAATGTGTGTTTTAAGGCGCCAAGTATATGTTAGATTATAAAGAGTACCATAAAATATGCAAGCATCGAATGTAGCTCGTTAGCCGTGTTAGCTAGATCTTTGTTTTGATTAATCAACAAAGGGATATGAAAAAAATATTTGATCTGTTTGCCAGAAGCAGAAGACATGACATAGCCAGATAGTGGCATTAGCACCATCAAAGAATATAAAACAAAGTGTACTGCTTTACTTATATTGATTACAAACCGAGAAAAATTTGCTGGAAGTGGTGGAACATAAGTAAAGACGCGAAAAAATATGCGTACTATGATTAATCCAAGAATAGTGATACCGCAAGCCTTATGAATAGCATATATGTTGAACTTAATTTCATTGCTAAGTGGAAGGCTTTTCATATAAAGTCCAGAACAAAGCATACCGATAATAAAAATAGCCATCAACCAATGGATAACTCTTAAACCTCGGCTATATTTATCGTCTTCCATTTTGATTACCCTAAAGTAGCATTTATATAATAGAAAAACTATTTTTCAATAAAAATCATTAAAGCAATTTAGATTTACCGACAATGTAGCAATACAAATTCGACCCAGCTGGAAGTCAAGGGCACCTAAATCAAGAAACGGATTAAACGAAAAACTTACTTGACAAACTCCGCCAGCCTCCTTATCATGAAACTGAAGCTATTTATTTATCTTCGCAATCTGTGCAGGTTAATGACAAAAAACTTAGGGTATTTGGCGTCTCATGTTTAATTTTTCGCACTACGTGCATCGCATGTCTTTAAAAATTT
>NODE_16_length_11363_cov_3.843297
ACTATTCTTAAATTTGATCAGATTGATTGCAAAAAAACAAGATTTTCAATAGGTTACTTATAATCCTAACTATAGTTAGCCTTTCATAAGTAGCGATGCAACAAAGCCATTTCAGTGTCAAGCACTGGGATGACACCTTTATGTTTGAGGCAAAACCGGCCATAGCATTTAACATACTGCCTTCGCAAAATGTTCGTACAGTTGTTCGTTACGTGCTGGAATGACAAGGTGGAGTGTCTTTAGATGTCATCCAAGTAGCTGACACTGGGATCTAAAAAATTTAATTTATATATAAAGTTTGTTTAAACTATTTTCAAAACAGATAAAATATAATTTTACAATTAGCGTAAATAAAATGAATTATGATGTAATCATTTCAGGTGGTGGGTTACTTGGTCTTATTACTGCCATTGGCCTCAGTTGTGACTCTGTGTCTGTAGCTGTGATTGAAAAAATAGTCTACCACGTGTAGTAGATGATAATCGAGCATTTGCTATTTCTCAAGGCTCGAAAAAAATATTGGAAAAGTTAGGGATTTGGCAGTTTGTGGAAAGTGAAGCTGAGCCAATACTTGATATATGCATATTAGATGCGGTTACTGTGCCTTACAATCATAAAATGGTTAGCGAAGAGCCAATGGGTTATGTTATCAACAATGCTACTATATGGAATGCAATCAACAATAATTTTCTAAATAAACTGAATATATACTCTCCACATTCCTATAAAACAATTGCTTGTGATTCAGGATATGTGGAAGTGATTCTTGATAATAACCAGGAATTAATATCATCGCTACTTATCTGCGCTGAAGGCAAAAACTCTAAATTACCAGAGTTATTTTCTATACCGACAGTGAAATTTGATTATAAACAAAGTAGCATAGTATTTAATGTAAAGCATGAACTGCATCACCAAAACTTAGCTGTGGAGCGTTTTTTCCCTGGCGGTCCATTTGCAATTCTACCGATGAAGGGTGGCTATACTTCTTCGATAGTTTGGACAGAAAAATCTGAAATTTCAAAAATGCTAATGGATCTGTCTGAAGAAGAATTTATTATAGAGCTTAAAAAAAGATTTGGTTCTTATTTAGGAGAGATAAAATTAGAGGGTGAAAGAAAACTTTATCCTTTAAGTTTTGCTTTTGCAAAAAAGTTATGTAAGGGTAGAGTTTTGCTTATCGGCGATGCAGCACATTCAATTCATCCAGTTGCAGGTCAAGGGCTTAATCTTGGAATTAGAGATGTAGAAAGTGTTATAAAGCACGTAGTTGCTGCAAAAGCGGCTGGTACTGATGTTGGCAGTAGTTATTTATTAAAGAAAATTTCACGTAACAGATACTTTGATAATTTTACAATGGCGCTTGCAACTGATGGATTAAATAGGATGTTTTCCAACAGAATATTCTGCGCTAAAGCACTAAGAAATCTTGGCTTGATTGCAGTTGAAAATTCAAATTTCCTCAAAAAACGCTTCATTCGGCATGCTATGGGATTTATATAAATCACTATTTTATAGCTAATGCAAGTCACGTTTCCCACGTCATACCGCCGCGGCATCTTGGCCGCTAACACGTAGCGGGATGACGAATGTATCTGTTCAGCAGTTGTGTTAAAAGTCAATAGAAAAATTGATGTAGCTGTGGATAAGTACTTTTATCTGTATAAACGTGCTTATCTACAGCTATGCTGGCTCTTAGATAGAAACAGACAGAGAGTTATATTCCTCAGTAAAAACCCTGTCATCTCTGACTAAAGAGTTAGCAAGAATAAGCAATTTCCTCATGGCAGCAGTGGAAGCAATTTTATATGGCTTTTTATATTGACTATATAATCTAGTAAAGAAAGGTTTGATATAGAAATTAGGGGGGGAGGGGGGATGTATGGTCCCAGAGTGTGATGGTATGATAAAATATGAGAAAACAATACCATCAAAGGAGGAATTATGGGACAAATATTACATGGGTGCGCCAAAACAACAGAGACAATTCGTAGAGCAATACAAAATAGTAAAGAGAGCATAGCAAAACTCTCCAGGTACTATAACCTTAATCCAAAAACTATCATTAAATGGAGAAAACGGTCTTTTGCCAAAGACGCTGATATGGGTCCGAAGCATGCAAGATCAACTGTTTTAACTTTAGAAGAGGAGGCTGTAATTGTTGCATTTCGTAAGTATACTCTATTGCCATTAGATGATTGTCTCTACGCTTTGCAAACCTCAATCCCACACTTGACTCGCTCTAGTCTACATCGTTGCTTACAGAGGCACATCATTAGCAGACTACCAGATGTTGATGGCGAAGTTAAACCAAAAAAGAAATTCAAACAATATCCTATAGGCTATTTCCATATTGATATTGCAGAAGTCAGAACAGAAGAAGGAAAGTTATATTTGTTTGTTGCAATAGATATAACATCCAAATTTACGTATGTTGAGTTGCATAAAAGTGCTACAAAACCTATAGCTGCTGAGTTTCTACGTAATTTGATTAAAATTTTACCATATAAAATCCACACTATTTTGACAGATAACAGTGTACAATTTACCAACCAAAAACGCCATAAATACGCTTTTCAACATATATTTGATAGAGCTTGTGAAGAAAATGACATTGAACACCGTCTAACAAAAGTTAGCCATCCTTGGACAAATGGGCAAGTTGAGCATATGAACAAAACTTTAAAGAATGCCACTGTTAAGAAGTATTACTATCAGTCTCACCAGCAACTCAAAGAGCATCTTTATGACTTTGTTATGGCCTACAATTATGCTAAAAGACTCAAAACTCTTAAGGGTCTTACACCTTTTGAGTTTATATCTTTACAGTGGACAAAATCTCCTGAATTGTTCATACTAAATCCACACCATCACACTCTGGGACAATACACTCCCTGTGTTTCGTAATATTATACAATCAAATTGATAAAAGCTGTATTATCTCCTTGCAGCATTAAGTGTATATTTTTTGCTATTTTTTCCACTAAGGGAGTAACATTATCAAAATTTGAAAATTTTAATAACACATTATCTGCTAAGCTTCTTTGATCTTCAGGTCTACCCACTCCAAATCTCAAGCGCCAATAATCGTTGACAATAAAGCTATCTATGGATTTAAGTCCATTATGTCCAGCAGAACTACCACCTTTCTTTACTTTTATTCTTCCAAGTTCCAAATCAGCGTCATCATGTATGACAACGATATTATCTAGCGATAATTTTTAAAAGTTTCGTATTTTTGCAACAGGGATGCCTGAATTATTCATAAATGAATAAGGCTTTATTAAAATGATTTTATTATCATTAATCATGCCAGAGGTTATCAGATAATCGGCTTTTTTAGAGAACAACTGAAAACCCCAATATTTGCAGATTGCATCAACGGTGATGAAGCCGATATTATGATGAGTTAGCTCATATTGACTGCCAGGATTACCAAGCCCAACTATCAGGTGCACTATTCCTCTGTTTCTGCTTGAGGTTCTTCAACGTCACTATCGGCAGCAGAAATTGTAACAATGGTAAAATTTTCTTCTTCATGAGCTACAAACTTAACACCTTCTGGTAATTTTACATCATTACTATGTATAGACTGGCCAATCATTTTACCGGATAAATCAACTTCAATAACCTGAGGTATTTTATCAGGAGAGCATTTAATAGCAATAGAACGACACAAAACATTAAGCACTCCACCTAATTTGATTCCTGGAGCTTTACTTTCATTCACAAATGATAGAGGTATGTCTATTTTAATTTCACTGCCTTTATCAACAAACTGAAAATCAACATGTTGCACAGTATCCTTTACTACATGCAACTGGATATCGCGAAAAAGAGCATATTCCTTTTTGCCTGAAATATTCAGTTCTATCAAATGTGCAGAAAGAGAGCCTGACTTATATTGCTTTGTGAATTCCTTTGCAGACAATGTCAAATTTACATTATCATGGCCCTTTCCATATACGATTCCAGGGATGTTTCCTTTCTTCCTTAGAGAATGCATCGCTTTTGTTTTTCTTATATCACGTAACTCTGCATTAATTGTTACTATTTCCTGTTGCGTCATCGGTTACTCCTATTCAGCTAATCCTTTTAATATAATTTAATAATAATATAACATAAAAATATTTATTTCAAACTTCATTCTTTCATACTAATTGTTTGTGAAAGGATTTATTTAGATATATATTTAAGCTTATTTAACAAGAACTATGGGCATTAACGATAAAGTAGTTTTTAGGATTTATAGACCAACAAGAACTGCAACACAATCTGGTTTAGGTAATACAAATTTCTGGCACCTGAAAATTGAATGAGGCGCTTACTACATTGAACCTTTAATGAGGTGGGTTGGCTCAAAAGATCCAAAAAAAAACAGATTGTATTAAAGTTTGATTCTCTTGAAAAAGCAGAATTCTACGCAAAAAAACGCAACGTTAAATACATAATTGAAATGCCAAAAAATGTTAAGAGGCTGCCAAAATCTTACGCAAGCAATTTCATACTAAAGTAAGTTGCACAACAAATGGTGTTATGCAAGTAGCTGACACTGCTTTCCTTTGTCATCCCAGTGCCCAGACACTGGGATCCAGGAATTTTATTAAGTTGGTAAGCATAAAAATAGCTCTTTTACGTTAAAATACAATGTTTTTGATGATTATGGAAAGGCTGGATCCCAGTGTCAAGCACTGGGATGACACCATTTGTTGTAAACTCACTTTTACTCTATGGTTATACTACCTTGCCGCTATCCTGAACGGATACAAAGTAAGTTTTATTGTGATGTGCTCATCTGTAAAAAATAAGACTTAATCTCACTGTTGATCATGGATTTTAAGTTGTGCTAGCACACTGCGGCCATTTAAAGAGTCAAGATTTTTAACCTGGCTAGCCAGTATTAAAGAGTTATTTTTCAGGTATTTCTTTACAAGGCTTGCAAGTCTTTTTGGATTATTCAAATAGCTCCACTCTGCTTGTAAAACTTTTATATCACTTTGTACTAAATTAATTTCACTTTTTATTTTTATTAGCTCTCTATTTAACGACTGAACATGTAATTTTACCTTAAATAGTCCTACAATGCTAAGAAAAAACATAACTATTGAGATGATGCAGAAAGTTCTCACGACAACCTCTGTATAGCTCTTAGTTTTGCTGAGCGTGAACGCGGATTTGCACTTACTTCTTCTATACTTGCTTCGATCACTTTTTTATTTAGCAGAGAGAATGTCTTGCACTCAGTAGCACATAAATCTTTAAAAAAAGTTTTGACTATACGATCTTCTAAGGAACGAAAGGTGACGACAATTAATTTGCCATTCTCACTTAAAATCTCAGATGCAGCTTTAATACCCTTTTCAAGTTCTCCCAGCTCATCGTTTACCCATATTCTGATTGCCTGAAATGTTCTGGTTGCAGGATCAATTTTGCTTTTTCCACGAAATACCACGGAACGTACAATATCCGCAAGCTCAAATGTAGTTTTGATAGTTTTCTTCTTCCGTGCATTTATTATTGCTCTTGCAATTTTGCGAGAATGACGTTCGCCTCCGTAGTTATATATAGTATTTGCGATTTCTTCTTCGCGTAAAGCGTTAACAAACGTTGAAGCGTTTATATAAGAAGAGTTATCCATGCTCATATCGAGTGGACCATCATGTAAAAATGAGAACCCTCTATCTCCGTTATCAAGCTGCATAGATGAAACTCCGATGTCAAAGACCACTCCATCCACCCCGTTTGATGTCATTCCAGCGCGTGACCAGTTATTTTTTCCAGTATCAAGTACTGGGATGACAGGAGATGGCTCAACGCTGCTTAGTATACTTTTAATATTACTAAACTTCTCAATGAATAGTTTTATTCTATCTGGATATCTAACGCTTAAATCATCATAAAACTTAGTTACCGTTTCATCTCTATCAATTGCATATACTTTGCAATCAGCTGACTCCAATATTGCTTTGCTATACCCTCCAGCTCCAAATGTGGCGTCCACGTATATGCCACCATCCTGCGGTGATAGTAGTGATAGCATCTCTTTTAACAAAACTGGAGTGTGTGTCATATCAAAAAATTTAAGTACAGTTGGTGTCGATATCCTACTCTACTCTACTCTTCACATCAATTTTATTTATGTACATAGATTTTCTTGCCAAAATATGGTATCTTATCGGAATATATGAGCAATAATATTAAAATCAAGGTTTAATATTGTTAATATAATATTCACATAACGTTCACATTTTTTTTATATATAAGATCAAACAGGCTATAGGGAAATTATGCAGCAAATAACAAAAGTAATATTTTCAACTTTGATTTGTAACACTTTATTGTGGTATGACCACATGCTTTTTGGCCACTTAATAAACATAATAGGTGGTGTGTTTTTTCCATCGGATGATCAACTAACCAGCGTATTGAAGGCTTTTGGAGTGTTTGCAGTGGGTTTCTTAATGAGACCAGTCGGTGCTGCTATATTTGGTCACATTGGTGATAAACATGGCAGAAGAGTTGCCTTATTGCTCTCGATTATATTAATGACTTTATCAACCGTATTAATTGCTTTTGTTCCAGGTTATCAAAGCATTGGAATACTAGCGTAAATGCTGGTAGTGTGTTTAAGATTATTGCAGGGTATATCTCTTGGAGGAGAAGCAGGAAATGCACCATTTTTAATAGAACATGCTCCTAAAAACAAAAAAGGATTTTTTGGCAGCATTGAGGTATTAAGTGCAATTCTTGGTTCAATATTAAGTCTGATAGCGGTACTCATATGCAAAAAAGTATCTGATTTTGAATCTTGGGGGTGGAGATTACCTTTCATTTTCAGTTTAGCAATGGGATTAATTAGCATATATATGAGATATATACTTGATGAAAGCCCAGAGTATAAAAGACAAAAAAATCCGTCTAAATTGCCACTAAAAGAGTTATTAAACAATTACAAAAAGCCTGTTCTAATATCAATAGGTATTGACTTGGTTGAAAATGCGTCTCTCTATATATATTTGGTATTTTTCAATGTGCTTACGAATAAAATATTAACAGTAAATACTCATTTTAATCATATAGTGGAAATACTGAGTCAAATTGCGCTCGGAGGATTGACAATATTATTTGCTATACTTTCTGATAAGGTAGGAAGAGAAAAAGTTATGAAATTTGCATTTATAGCTTTTGTAATAGTAAGTTATCCAGTTTTTTCAATGTTATGTAGTGGCAATTACTTGCTGGCACACATTCTTTTTATAATTCCAATAGCTGCATCGCTTGGTCCTGTCAGTGCACTTATGTGCGAATTATTTCCAACAAAGGTTCGGTACAGTGGATTTGGTTTATCAAGAAATATAGCTGCTGGATTTTTTGGCGGCCTTGCACCATTTATATGCACAACAATTATCAAGGTTACAGGACAAGAGACTTCAGCTAGTTTTTACATGATTTTCTGTGCATTAATTGGGCTAGTTGCTATATCGCAAATTAAGGGTGAGCTTTCTTCAAAATTACCCAAAGTAAACCAAGTATAGTTGCAGTATAGCAGAATTAAAAAAAATCTAATTATAAGGCGGGAAGTGCCAATTTTTAGGTGATAATGTGAATATTTCAGCACCATCTTTTGTTACTCCGAGCGTATGTTCAAATTGAGCAGAAAGTGAAAGATCGCGTGTTGTCACTGTCCAATCATCGAGTTTACTGAGCAGAGTCTCATGTTTTCCAGCATTAATCATTGGCTCTATTGTAAAGAACATAGCTTCCTTCAAGACGAGATTTTCATCTTGATCATAGAAATGCACTACATTTGGTGGAGCATGAAAGACTTTTCCTATACCATGTCCGCAGTAGCTGCGTACGATAGAATATCCAAAATCTCTAATATATTTCTCTATAGCAAGCCCTATTTCATTTAACTTATTGCCGGGCTTAACTTGTTTGATTGCTTCCATCAATGCATGATAAGTAGCGTCACACAAGCGTTTTGCTTTTATTGATGGCTTGCCAACCCAAAACATGCGACTTGTATCACCATGCCAGCCATTTAAAATCACCGTGACATCAATATTTAAAATATCTCCATCTTTAAGTGGTTTATTATCGGGAACACCATGGCACACAACTGCATTTTTTGAAGTGCAAATCGATTTTGGATACCCCCTATAGTTTAGTGGTGCTGGAATTGCACCTGCATTAATTATAAAATCATGACATAGATCATTTAACTCATTAGTTGTCACCCCTACCTTTACGTACGGTGCAATGAAATCAAGAGTTTCAGCAGCAAGCCTGCCAGCCTTGCGCATAAATTCAAAATCTTCTTGTGAGTGTATAGTTATGTTCATATTTTCCATGTCTTATTGTAATTGGTACGCTTACTCGCAAGTACATAAACATAATAATTTTACATATTATAAAAATAAGTCCTATGGATCCTAGTGTCAAGTCATTTGTATGAAAGGTGGTAAAACAGAAATCTAGACTGTAACTTTTGATTTAACCCAATTATACAATTTACTCATTTTACCATCCTGACCTAAAATACCAGAATTATTTTTATAAAAAGTGTCAACTATTAGCTTTATAGAGCCTATAGCAGCAGAAAATACAGGATTTTTATCATATTCGCCATCAAGACCGCTACAAGACTCAGGGCACCCAATTCGAACTTGCTTATTGAATATATAGCCTGCAATTTCCTTCATGCTTGTGAGTTGACTAGTTCCACCTGTGATCACTACTTTATTAATTGGATCTTTCTGCTCTTGAAATTGCTCTCTTACCATTTCAAGTATTTCTTCAACTCTTGGTCTTATGATGTTAATAAGCTCAGATTTGAATACTTGAGTAGGTTCATCATTTTCGTTGTTTTGCATTGTAATGTACTCATTCTCATCTATTGAAGTTACGATAGTGCTGCCATACAGTATTTTTGTATACTCTGCACGTTCTATGCTTGTGCATAGCCCGTAAGCAATATCTCGAGTGATATGAATACCACCAATTGGAACGCTGCTTGCATACACAAGTTTCCCTCTTTTGAAAATTCCAATTGCAGTGCACCCACCGCCTATATCAACAATAGCAGTCCCGAGCTCTTTTTCATCTCCAATCAGACAGGCAAGACCTGCAGAATATGCAGAAGCAATACAACCTGCCATATTTAATCCACCATTATTGGTAATACAGTTTTCAATATTGGTAAGCGCTGGACGCGAAGCAGTGACAACATTAACATCAGCAGATAGTCTTTTTCCGTACAATCCACCAACTTCTTTTATGTCAGTCATGTCATCTAAGTGATATTTTAGTGGTATATTGTGAATGATAACATTGTCTTCAATATATTTCTCAAATGTTTGAAAAACTACACGTCTTATATCACGCTCAGAAATCTCATGGTTAGCTGCAATAATTTCATTATGTACATTGAAAGATGAGATGCCACATCCAGCAATGTTCACATATATCTGATCTATGGTTTCTTCTGATACTTGTTCAGCTAAACCTATAGTTGATGAGATGGAGTAATTTGCGTGTTTTACATTAGTTATTGATCCACCGTTTACACCTTCTGCAATCTTATAACCCGTTCCTGTTACTTTATAGCTGAAGTTGCCATTTATCTTAACGATTAGACAGATAATTTTTGTTGTACCTATGTCTAAAACAGCAAACACATTTCTCTTTGGTTTTGCTATTACTGCAGAGTACATTAGTTAACCTTATTACGCAATTTCATTTAAATTGTAGCTTTCTTTAATAATTTATATTTCTATTATAGATATAGCAACATTTTAATATACACTAAATTCTGGACAAAAGGAAAAGCAAAACATAGAATTATAATTTTTATGTCCATATTACTAATTGTAATTGCCCCTGATGAAAGACTAATCACACGTGCCAGTGAAGTAACAGATATAAACGATAAAATTCAAGAATTAGTAAACGACATGTTCGAAACTATGTATGATGCAGAAGGTCTTGGCCTTGCTGCAGTGCAAGTTGGATTGTTAAAGAGAATTTTTGTTGTGGATGTTCAGCTAGAAACAATTGAAAATGTGCCAGCAGGATATGAATCAATTGGCAAATTTTGCATGATTAATCCAGAAATTACGGAATTATCTGATGAACAAGTGACTCTCAAGGAAGGGTGCCTTTCAATTCCAGAGCAAAGCTATGAAATTAAGCGTCCAAAGTATTTAACTGTGAAATACAGAGACTTAAATAACGAAGAACAGACGCTAAAAGCTAGTGGTTGGCTTGCAAGGTGTATTCAGCATGAATTAGATGACTTAAACGGCATATTATATATTAGACATTTATCTAAATTAAAGTATGATATGGCCATGAAAAAAGCACAAAAGGTTAAAAAGCATTATGAGCAATAAAGACCTAGAATTATTAAAATTTTACCATGAAGTGGGCGTTGATTGCACACTAATGGAGGGTGAAGAGGAAAAAAAATTGGAGAGCAAAGAGAGTGTACAACCCTCTGTTATCCAAACTGGGACCAAGAAGAAAGATGCAGATACGCGCTGGGGTGACACTAAAGATGGAAAAGACATGTTTCCAAGTGACTGGATAATCGAAGCAAGGAAACTTGCAAGCAAATGTAATAGTTTTGATGAACTAAGAAGTGCAGTTGAATCATTTGAAGGTTGTGAGATAAAAAAAACTGCAACTAATACTGTCTTTTCCGATGGTAATCCAAACGCAAAAGTTATGCTCGTTGGTGAAGCTCCAGGAGCAAATGAAGACCTTCAAGGCATACCATTTTGTGGTGCAAGTGGAATGTTGCTCGATAAAATGTTAAATGCAATCAATCTTGATCGCACTAAGGTATACATAAGCAATACTGTATTTTGGCGTCCACCTGGCAATAGAAAGCCAACCGACCTAGAGCTTGATATGTGCAGACCATTTGTCGAAAAACACGTTGCACTAGTTTCACCACAAATTTTAATTTTGGTCGGGGGAATCGCATGTTATAGCCTTCTTGACAGCACAAAAACTATATCGAATTTGCGTGGTAGATTTCATACGTACACTAACCAATATTTGTCCAATTCAATCACCACAGCCGCTATATTTCATCCAGCTTACCTACTTCGCCAACCGGCACAAAAACGTTTAGCCTGGGAGGATTTGAAGAAGATTAGGGAGTATCTTGATAACACCAATAACTGTACGAATACTTAACACCACTGGTGTCGGAGAGTAGCCTGCAGAAACGAAAAAACTTCCTTGGCAAACTCCGCCAGCCCCCTTATCATGAAACTGAAGCTATTGTATTTGCTTTCGACAATCTGCAGATTAAAAGGTAAGGATTACTTAATGTATCGGCGTCTTATGTTCAA
>NODE_17_length_11132_cov_3.685023
CTGACCGTTCTTGTTGTAAATACCAGAATAATAAGCTACTGATATACTCCACCTTTTTTATCTTTAATCCATCATAGCTAGCGATGCAACAATGCCCACCGATTCATTCTACTGCAACGCAGAAAATTCGTACAATTGTGCATAATGTGGGGCTTCTGGCTACATTTTTCTATTGAACTCACCTTTTCTCTATGTGACAGATTTCGTATTAAATTTTAAATTTAATGCGCCTAGATATACAAGCATTCCTAGCAAAACCATAGGTATAGAAAGCAACTGCCCCATAGTTAAATCAAGCCACAAATAGCCAATTTGATAGTCTGGTTCGCGAAAAAACTCAACGAAAAAACGTGCTATTCCATACCACATAACTGCAATACCAGTTAACGCACCGTGATACAGTCTTATTCTAGTTAAGAAAAACAGTGAATTTGCAACTGCAAAAAGTAGCAGTCCTTCAAAAAGTGCCTCATAAAGCTGGCTTGGATGACGCAGCAAATTATCACCACTCTCTGGAAATACCATACCCCATGGCATAGTTGTAACTCTGCCAAATAACTCTCCGTTTATAAAATTGCCTATGCGACCTAAAAATAAACCTATGGGAACTCCGCAAGAAACTAGGTCCAGTGCATAAAATATAGGAATGTTATGTCTTCTGCAGGAGATTATTACTGCAAGCAAAACTCCTATAGCACCACCATGAAATGACATCCCTCCTTCCCAGGTCTTCAATATCTCAATAGGGTTGCTTATATAAAGAACTGGATCATATATCAATACGTAGCCAAGTCTACCTCCAAGGATAATACCTACAATAGTGGCTGTTAATAACGAATCGTAAAAATTCTTAGTAAATATTTTTTGGTCATCTAGCTTATGTAAATACCAATATGCAAACACTATACCCAAAACGTAGGCTAAGGAATACCAATATATAGAAACAGGACCGATGCTGAAAATTACTGGATTTAAAGACATATTTTGCTATAAATTATTTTTAGACAATCTACTTTTTTCACGATCCCACTCTCTCTGTTTTATGGTTGCTCTCTTATCGTAGAGTTTTTTTCCTTTTACAATGGCAATTTTAGTTTTTGCAAATCCTTTATCGTTAAAATAGACCGAAAGCGGCACAACAGTTATCCCAGCAGTCTTGATTTGACCAATTAGTTTATTTATCTCCTTTTTATGCAAGAGTAATATACGTTCCCTTTTTGATTTATGATTTTTTCGGTTTGCAGCTTTATATTCTGCAATATGCATATTGTGCAGCCATACTTCGCTATTCTTTTCAACAACGTAGGCGTCGGAAATATTTACTTTTCTTTCTCTTAGCGATTTAACTTCACTGCTTAATAAGACCATACCCGCTTCAAATTCTTCTAAGATGAAATATTCAAACCTTGCTTTCCTATTTTCTGCAATAACTTCCATATCTAAAGATATCTTTAAGCTTCAATATATTACAGAGTTTTTGACTTAATTCATAATAAAACAGTTATCCCAATAAATATAAGGTGCCAGGCTAGTCTGATAGCAACAGGATAACAAAAATCAAGTAAGTACTTCTTTTGCCTTTCCAGATACAAGTTCCTGCTTTACTCCTTTCATTTCAGTTTTAGGCTTTGACATTATATATTGACCAGCACCAACTATGAGCGCAGATCCTGCAGCTAGTCCAATTATTGCTGGTACAGATAGGGCAGTAGCGAATGCAAGTGCAACACCAACTATCACTGCAGTTACAAAACACACAATAACACCTTTTACAATTGCATTTTTTGCAGATTGTTCTTTTTCTTTCACAATTGCATTTTTTGCAACCTGTTTTTCTTCCTTTTTCTCTGGAAGCTGCATTACATCTTTATTTTCAGTAAGATCCTTTGGCGTTTTTTTATTCTCATTTTTTAACGTTTGCTTTTTTTCCGCTTCCTCTAAAAGCTGAATTATACCTTGATATTTAGTAAGGTCTCTTGGCGTTTTTCCATCAACATCTTTTAATGAAGGGTCTGCTTCAGTGTGTAGCAGAACTTCCACCACTTTTATTTTGCCATTTTTAGCAGCAAGATGTAAAGGAGTACGTCTATCACCATTTTTTGCCTTAACCTTTGCTCCTTTTGCGATTAGAGTTTTTACTATATCTTCGTGGCCATTTTCAGCAGCAACATGCAAAGGAGTCCATCTATCAGCATCCTTTATATTAACATCTGCTTTCTCAACTAGAATTTTTACTACCTCTATGTGGTTCTCTTCAGCAGCAATATGTAAAGGAGTATATCTTTTATTATTTTGTGCATTAACCGTTGCTCCTTTTTTGATTAGAATGTCTACTACATCTTTATGGCCCTCTCTGGCTGCAAGATGTAAAGGAGTCTCGTCCACAATACCTTCTGCATTAACATCTGCTTTCTCAACTAGAATTTTTACTACCTCTATGTGGTTCTCTTCAGCAGCAATATGTAAAGGAGTATATCTTTTATTATTTTGTGCATTAACCGTTGCTCCTTTTTTGATTAGAATGTCTACTACATCTTTATGGCCCTCTCTGGCTGCAAGATGTAAAGGAGTCTCGTCCACAATACCTTCTGCATTAACATCTGCTTTCTCAACTAGAATTTTTCCTACCTCTATGTGGTTATTTTCAGCAGCAAGATGTAAAGGAGTACATCCATCATCATCTTTTGCATTAACGTTTACTCCTTTATTTAATAGGTTTTTCACCTCCTCCTCATTATTATGTTTAACAGCTGAATGCAAAGCTTTGATGTTCTCTTGTGCCTTTAATAGAGCTCCTTTTACCACTTCATGGCCTTTTTGAGAAGCAAATGTTAAAGGAGTCCATTTATAATGATCTTTCGCATTAACATCTGCTCCTTTTTCAATTAGAGTTTCTACTATATCTTCGCGGCCATTTGCAGCAGCAAGATGTAAAGGAGTCCACCCATCACTATTTTTTGCATCAACGTTGATTCCTTCTGCTTTTGATAGAACTTGTACTATCTCTTTGTGGCCATTTGTAATAGCAAGATGTAAAGGAGCCCATCCTTTATCATTTTCTGCATTAACATTTGCTCCTTTTCCAATTAGAGTGTTTACTACATTTTCGTGGTTCTTTTCAACAGCAAAATGTAAAGAAGTCCATCCATCACCATTTTTTGCATCAACAATTGCTCCTTTTCCAGTTAGAATGGTTACTACATCTTTGTGGCCATAGTGAGCAGCAATATGTAAAGGAGTAATTTTATTATCATGTTCTGCATTAATATCTGCCCCGTTTTCAATCAGAGCTTTTGCTACATTTGCATAGTTCCAATAAGAAGCAAGATGTAACAATTTGACTTTCTTAGAATTTTGACCACAAGATATAGTAAATATGTAATTTATGCCAAATCCACTATCGTTGTCAGGTTTACTCTTTTCCCACTCTTGACATAAATCTGGATCTTCTTCTTGTAACTTAGCTTTTATTTTTTCAACTATATTGTCCTTGCTCAAATCTGAAAGGTCATTTATTTTTTTTAATATTTCCATAAATTTGTCATATTTCATAACTTCCTCACTTAAAATACATAACTTAGTTGTTATATCTTTTAACATAGAAGTCAAGTACCTAAATATTCGTTATTATCTTTCCTTAAAGAGTCATTTAAGTTATATTACAGACTATGAAAAACCTCAACTTTAGGAAGGAAATCAAGTTTTTTTCTCTGTCATTTATCATTTTATTTGTTCTATGGACTGTATTGTCTGGTTATTTTGAGCCGTTTTTTATTTTTTGTGGAGTGTTTTCCTCTATATTCACATCGTTTATCTTTAGAGGGTTGATAAACGCTGAAAGAGCTCTTAGCCAGATTTTAAATAGTACGAGTAGACTGTCGTTTTATAAGTTAGTAAGTTATATACCATGGTTAATGTACCAAATCATTTTATCAAGTGTTTATGTAACAAAAAAGTTGCTACAACTCAAATCTAAGCTTGAGCCAATCATTATCCTAAGAAAATGCAAAGGGCATAATGATGAAAGCATTGCGTTATTTGCCAATTCAGTCACAATCACTCCCGGAACTTTAACTATCAATGTTGAAAGTAAGCAGAAAACATATTTCTCTACCATGTATTTGATAGATAAAGATCTTGAAAGCGGCATTTCTGAAATAGAAAATAAAATCTTAAAAATACTACGTTCAGTTAAGTAATTGCTTTAAATAAGTTAACAGCATCCTTATATTCCCTTACAAGACTTTCAAGCATTTCTTTTGGAAGGCTATTGTGAAAAATAGAACACAAATAATTATACAAATCTTCTAACCTTAATACGTTATTTCTCTTCTTGCTGTTGAATTTATACGTAAAAATACCTTCCATAACTTCAATAGTAGTAGCCTTGTTTAAAAATACATTTTCACTTGTCACGCTTATTCTTGCTAAAACAGTGTTAATTTCAGGTTCGTCACTCGTATAAAAATCTGATAGCTGAGTTATTCTAATAACGTACAAAGTTACTATTTTTGACAAGCAATTATCAGCATATTCACAATTTTTTATTACCTCCCACTGAGTAACCTGAGATTTACCTATTTTTGCATTGTTCGGTAATTTACTCATTGAACTTTCTCCATTTAATCCAGTGTAATAAATTATACTAATACTTTGTTAAATAAATAATAACGCGATTACAAAAATATATACTTATAGTAGTATATTATACAAAAATAGCACAATATCTAAGCATTAAAGCTAGTTTTAGCTGGGTACATGGGGCTATTCGTTATTTTGTGTTGTCCAGTGAGGTTCAAAATTAGAGGTCCACTTATATAAAGAGTTTAGTCTGCCTTCTTTGCTATAAAATAAGTTTTCCTTTTGAGCTGTTTTGTTAGTATTAACTAAATTCTAAACTAACTGTGCTATAATGAAAAAGATAAAACTCGGAATACTAATTTCAGGTAGGGGGTCGAATATGCAGGCCTTAATAGAAGCATGTCAAGATCAGAATTTTTCCGCAGAAGTTGCATGTGTTATCACAAATAATAGCGAAGCTGCTGGTTTGAAAATCGCAGATCAAGCAGGAATCTCAGCGTTTATTGTTAAAGATAAACCGCTTGATGCTGGTAAAATTCACGAAATACTTGTTCAACATAAGGTTGATTTAATTTGCCTTGCAGGGTTTATGAGAATTCTCAAAGCTGATTTTCTGAGTAAATGGCATAACAAGGTGATAAATATTCATCCCTCTTTACTTCCGTCTTTTAAAGGCCTAAACGCTCAAGAGCAAGCTCTAAAAGCAGGTGTAAAAATTACAGGTTGTACTGTACATTATGTCACTCCTGAAGTTGATGCTGGAGCCATAATTGCTCAAGTTGTTGTACCAGTGTTACCAGCTGATGATATTCAAAGCCTATCAGAACGCATTCTAGCTGAGGAGCATAAGTGCTATGTAGAAGCAGTAAGATCAATAGCAGAAAGTATTAATTATTGACCCTGAGCGTTTTTTCCAACTTCAACGAAAAATAAATTTTCGGGTTCCAGTAAAGAACTTGCCAGCTCGTTTACTTTTTCTAGCTTTACGTCATTAATGAGACTTACAAAATTATTTAGACGATTAATATCGCGATTACGTACCTGCATACTAGCCAAGAACACTGCTGTGTTTGCGTTATTAGATAGGGAAAAGATAAAATTATTTACCATACTAATTTTTGTATCTTTAAATAATTGTTCATCAATTCCTTCTTTTTTTATCCTGCTCAATGTATCTCTTATTGCAGATATGGATTGACTGGCAGTAGAGCTATCAGTACTTAAACCTCCGGCTATAATATTTGCATGCGTATAACTAGCCATAGAGGCACTAATACCATAAGTAATTCCAAGATTTTGCCTTAGCTCTTTCATCAGCACTGAATTCAGCCCCATACCACCAAGCGCATTAACCAAAACTTGAGCATTATAGTAGTCTGGATCTTCATAAGCTATACCTTTTTGAGCAAAAAGTATCACATTTTGTGGTATATCCATAAAAATGTTCTTACTTTCTGCAGAACCAAAATCATTTTTCACAGGTATTTTTCTAACTTTTGATCTTTTTGACGGCAATTTAGATAAATATTTATCTAATAGCGTAATAATTTCTTCTTTTTTTGCACAACCAGCAACACTGATAACTATGTTATCTTTAGCAAAATTACGCTTTATGTATGTTAAAACATCGTCTCTAGTAATGCTCATTATAGTATCAAGAGTACCATACACACTTTTTGAGTAAGGATGTTTTATAAACAATAACGTATCTAATTCTTTTCCAGCAACAAAATAAGGATTTTTTTCAAGATTATTAAAATCAACTTTGGCTTTCTCGAAAACTCTATTCAACCCTTCAGGGTCAACTTTAGGACGCATTATAGTATCGCTCAGTAATGAAATTGCTTCCTCTAGATTGTCAGACAAAGTATTTAATGAAACCCTAAATGCTTCTAAATCAGCAATAAAATTTAAACTAATCCCTTTATCTTCAAGCTTTTTCGCAAAATCTTTGGCATCATTTTTTCCTGCCCCTTCTTGGATTACAAGAGAAGTAAACCAAGCAAGCCCCTGTTTTTCTGCACTCTCATACACATAACCTGCATCTTTAAATGATATATTCAGTGAAACTTTTGGTAAAGCACAGTTTTCGACAAATAAAAACTTAAATCCTTTACGGGTAGTGACCTCCTCTATATTTAAGCTACCACTTGCTTGTAAATTAAAGCTTAGGCAGAAAAAAAACAGAAGTACAAATTTACTTATTCTCATTGTTATCTCCTTTTGGTAATAAACGACCAATTAACTTATTGGAAGAAAAGATAGTACGAATTTTGTTATTTACATCCTCTAAATTAACATCATCTATTTTGCTATATGAAATATCTATTTCATCAAGTGGAATACCAAGTGCAAGGTGTGGCACATAGAACATCGCTATATGAGTTAAGTCAGATAGATTATCAAACTGTGCTGCTTTGTATCTATATTTCGAGCTTTGCAACTCCTCATCCGTTATTCCTTTAGACATGAAGTTATTAATAGCATTATCTAACTCTCTTTCAACAATATCTAAATTATCTCCGCTTTTTGGAATGACCTGAATATCAATGTAGCCATCACTAAAAGCTAGGCTATTATAATAAGCAAACACTGATACTGCCACATCTTCATCTAAAACCAGATCATTATACAGTTTGCTGGATTTGCCGCTACCTAAAATTTCAACCGCTAAATGAGCAGCGGAAGCTTCATTTATATGCTCAAATAAGGGTACACGATAACGAAAATATAAAACTGGTTCTTTTACTTCAGTGCTCTCTAAGGTCACCGATAGACCTGCATTATGCACTGGATCCTGATTTGGGTAATTTCTCATTACAGGCTTAGCTTTAATTTCGCCATATTTTTCTTCTGCTAATTTCACTACTTCATCAAGTTCCACATCACCCACAATCAGTAATATTGCATTGCCGGAGTGATAATAGTTATCATGAAACCTCGTTATGTCATCCAAATTGTAAGTTTTGATATCGCTCTCCCAGCCGATAACAGACCTACCATAGCCAGTACGGTAAAATGCACTATTCATTTCTTCCCATAACAAGTTGTTAGGATGATTATCAAATCTCATTTTTCTTTCTTCCAACACAATGTTTTTTTCTCTATCTATTTTGTCTTGAGTAACATTAAAGCTGCCCATTCTATCTGCTTCAACTTCCATTGCAAGTGGTAAATCTTTTTTGGGGACCAACTCATAATAACAGGTATATTCTTTAGTGGTAAACGCGTTAAATTGAGCCCCAATGCTACTCATAGTGGCTTCTATATCTGTGAACTTTCCTGTAGTTTCAAACATTAAATGTTCAAAGTAGTGAGCCAATCCTGCTTTGCCGATTGGATCATCCATTCCCCCAACTTTGTATATTACTGCATGTAAAACGGCTGGAATCCGATGATTAGAAACAACATAAACATCTAGTCCGTTACTGAGTTTAGTATATTTTATGTTGTGCTCTATGTTTAAAGCATTCGAAGAAATTGGGTAAGTAAAAAAAAGTACAGGTAGTATAAGAAAACTAAAAAACTTATGAAGCATTATTTCGACCTAATATAAAAACAATTATTTTATTCCTCATTTTGTTTAGAAATAAGCATATCGTATATATACCACTTATATAACAATGTAAACATTCCACAAACTATAGATAAATCTGCTAAATTAAAGGCTGGCCAATACCAATCATCAATATGAAAATATATGAAATCATATACAGCTCCCCAATAGATCCTATCAACTACGTTTCCGACTGCTCCACCAATCATCAGAGAAAAACCAAGGTAAGTTGACTGATCGTCAGACTTGTATATCAAATATGCAAGTATACCAATTATTAGTATTGAAAATGCTGAAAAAAAGAAACCGCCATGTGGTAAAGCGCTACACATTCCAAAACTAATACCTGAATTCCAAACTTCAACTAGTTTTATAAAACTAGCGATCTCAATTGATTCTCCTTCATCAATCAATGAGTTTATGTACAATTTGCTCGTTTGGTCAATCAATACTATAATTAATATAACAACTAAGCATAACTTTTTCATAAATTTGCCTTTAACCTATAAACTTTAAGTATATCATAATTTATTTGTTTTGTTAACTCCTCAATACTATGGAATTTTTTTTCTGACCTTATGAATTTTAAAAGTTGTATATTGACTTTATGACTATATACGTCTTCATCAAAATCGAATATGTGCATTTCTATTATAGGCTTTTTCAGATCCTTAAAAGTAGGTCTCATACCAATATTGACTACTCCATATAACCAATTTGGATTACTATCAGGAAAAGTCACTCTAGCGTAATATGTGCCAAACTTAGGTTTTATCATGCAATCTTCTATAGGAATATTTATGGTTGGAAATCCTATTTCTCTACCTCTACATGCACCTTTTGTCACAACACCAGAAACTTGATAAGGCCTGCCGAGCAATTTATTAGCAATTTCTATTTCGCCCCTTTGTACATACTCCCTTATTGAAGAAGAAGAGCAAATTTTGCCGTCAATTGTTAATGGCTCTAATTTAGTCAAAGAGTATCCATATATTTCAGAATATTTCTCTAGAGTTAATATATTACCCAATCGTTTATGACCAAAAGTGCAATTTTCTCCGACAATTATGTGTTTAGCGCCATATTTATCTATTAAAATCTCACTGATAAAGTCATCGCAGCTAACCTCAGAAAAACCTCTATTAAAATTAATAATATATAAGTAATCTATACCATAGCTGCTGATTAGTTCCTTTTTTTGTTCTTGGTCTATTAACCTAAAATTTTTTCTACCAAATAAAACAGTTGATGGGTGAGGCTCAAAAGTTAAAACTGCAGAGGGTAATCCTCTTTCTTGTGCTACCTTCTTGAGAGTAGAAATTGCAAACTCGTGTCCTAAATGAATGCCATCGAAATTTCCGAAGGTTAGTGCTATATTATTTTCTATCCCTTGCTCACAATTATAAATAATTTTCATACAATTTGATGTTTTTACATGTTTCTTATATATAATAACTATATTTTAGTAAGCTACGGAGATAAATTGTGAAAAATGTTGTGATATATGTAAAGAAGGGCTGTCCATACTGCATAAGGGCAAAGGATTTACTAGATAAAAAAGGTGTGAAGTATGAAGAAATTGATGTGCTCAAAAACTCAGATCTATTTAACGACATAAAATCAAAGTATAACGTTAGAACAGTTCCACAGATTTTTATCAACGATAAGCACATTGGGGGGTGTGACAAATTGATGGATCTTGAAAAAGAAGGAAAGTTGGATGATATGCTAAATAATAATGACAATCACACTGATGTCACAACCTACACAAACAGCAATGATGAATGTGGAGAGTGTGTTATACCACATGATGATTTTATGTAACTTTTTATCTTGTTTTGTCGTGTAATACGTAAATGAAAACTAGTATGCTCACTTTAAACAATTCTTAATGAATTAAAAATACAATTCATTCAGTGAGTTTTTTTAGTGGGAAAAAATGACAAAAAATATTTCAATTATTAGCAGAAACTTAATTAGTATCGAATTAGTTAACAAACAAGATTTAGAGAATTTCATCAAGATTTTCACAGTGCTTGATAAACATATAGCAGCTAAAACACTTTTTACAGAAGAAGTGAGAATAGAGTATAAACAACACAACGGCATAGAAGTTGTTGAATTGCTAAAAGATACAGACTTTACATATCATGAGGTTGAAAATGTATTGAACCACCTGAGTAAACATGGAATGAAGGTGTCCAGCAGTGTTATAGCACACACCCTTTTTGCTGCATACAATCATGCACTTGAATTTAAGGATGTAGCATTTTCCTTTTCTGAAGGCTCTCCACAATTTAACATCAGAGTGAGTAAGAACACCTTCATAATAACTCCTATGAGTGAGGAGAATTTGGAATTGAATTCACAAAGTAGCAAGAAATTAATAGAGTCGTTACAGAGCGAAAAAAATATTTATGATTGTATAGTAGAAGAAAATACCATTAAAGTTATAGTGCATTCTGAAATACATCAAGCTATAAATTTGATTATAAAGTCACTGATAAAGTCTCGCCTTTTAGCAAAAGAGGAAGAAGGAAAATTCAAAGAGAAATTGAGACAACTTGCTTTTAAGGATCAAGCTTTTGTTGAGTATTCCAGTATCAAAACCATCAGTAGGTATCCACATAATCATCCTCTGAGAAAGCATGAAAGTGTTACTAAGGATATAGAAAATATTTTATGTGATTTCATAGCAAATGAGAATAGCGAGTTCGCTATAGAGCGGTTAAATAGGCTGAGCTCAGCAGTTTCTCCGGATACTCCAAGAATCATCACTAAAACTATAGATAAACTTGTTAAGTTTTACTAAGATATACGAGAGCCAATAGATTTCTTGTATTACCTTTTGTCATCCAAGTAGCCAAGGCTACTTGGTTCTTTTTTTGGGTTCCAGCTATGTACATAGCTGTACAAACATTGTAGCCGTTATTCAAGTAGTCCGCAGAAACAAAAAAACTTGCTTGACAAACTCCGCCACCCCTCTTATCATAAA
>NODE_18_length_10926_cov_3.429859
GCTTTAGTTGAAGCTTCTTCGGCAATATCTGACTCGTTGTTTGGTGCTTATGTAGCAAGCGAACCTGGAAGACAGTATCAACAGAGCTTAATGGGAACAGTAGGGTTAGATGAACAAAGCGTTCAAAGAAGAGAAAGAGGAGATGCCTCTCAACAGTCAGGTACGTCAAGACCTCAAATACCACAAGGGACTCAAAGGTCAACGCCTCAGATACCACAAGGAAGACAGCAATGATAAGTAAAAGATCACTATTGTTGATACTGTGTCTTGCAATCACTGGTTGTAATATGGATTGTGTCGAGCCTGGGTTGCAGAGCAAAAACACCAGCGTTAATGTGGATGTTCCAGTTCGTAAAGCCGATAAAATTCATTGGGTTGATTCTGGTCAGGTAATTAGTCAGGGTGAGAAAATCAAATTCACCCTCGATGGATCAGTAAATTTTTGCCCTTTTAAAGAAGACAAAAATCCAAGGAAAGTACTTGTGCCAGCTAGCTTTTGTGCTGATGGCTCAGAACCAAATTATAGTAAGGCTGCGGATATTAATAGTGTACCTAACAATTATGGTGTTAATGAAAGTAAAAACGAACTATGTGGTGGCAAAGGATTTGGCAGCAATAGACGTTATGTGGACACTGGAATTAAAGTAAATCCTGGTGACAAGTTAAGCTTCAGCTTAGTTCCCAGAAAAATAACAATTGATTACGACAATCCAGAAGGGAAAGGCATCAATTTTGATGACAATTGTTATAAAGCTGTAGAAAATGACCGTAAGGAAACTGTATATAAGAAAGCTACAGTGAGTGAAGTACATCAGGGGGGAGAGTTTTTTTGTGATGGTAAGGATGGTACAAAAAATAAAATACAATTTTTACCTCTTGATAAAACAAAAGCAAAGGAAAGCAAAGTGCTAGTTGGCAATGGGTATACCCCATATGATAATAAGGTGCATTTTAATAAAGGTTATATTCAAGACAACGAACCATGGGTATATGGTTCACTACTTGATTTACGCCGCGCTAAAATAGGATTGAACGAGTTATGTGATGGAAAAAACTGTAGTCTTGATGAGAGAAAAAAGTACTCCTCCTATGAGCTTAACTGTTACCATCAAAATCTATGCTATACTGAGAAGGGTATATGGAACTATGGTTTAGGTCAAGCAGGAGAACGGAACTGTGTCTCCTCTATAAGGTATAAGAAGTACGATAAAGGAAATAAATGTGATATGTATTCTTATCTAGGAAAAATGGAAGGGAATGTTAAAGCAGGTAGTTTTACTGAAGATGATAAATCTTGGGCTGAGGCTCTTGTTGCAAAAATAAGCGATCCAGGTGATGCAAGTATTTCTGAAGGCAAGCGTAATGATATGAAGGGCGATGCTAAAGGTATTCAATGTCTTCCAAAAAGAGGAGAAGCAGGAAAGGAGAAAAATGATAAACTAGTATGCTCAAAAATCAGTGATAATTTTGAAGATTTTTCCTTAAAATTAAATCATGACTATCCAATAGGAAGTGTAACACCTGGTAGCAGTGTGATGCTTGCCATTGCAGATTATGGTCACTAAGGAGCTAATAGAGGTGGGTACCATGTTAAAGTGACTAGATCATGTGAATATATTAATGGCGAAAAATTGTATGTATATTTAGGTGATGAGCCACCTAAAGATTTGCATGGTGTGGGAACTAATGATTTTAAAGTGGTAGGAGTGAGAGAAAGAGTAAACGGAAAAGATGAGTACACCATATTAGATGTAATAAGCGGAGAACACTTTCAGAACGAAGAATCTAAGAAGATATATTTCGGCATCAATGTAAGCAACGTAGAGAGAGATGACATTACAGATAAAAATGGCAAATATTATGAAAATAATAAGTACACAGTAACTTTATTTGTTAAAAGAAAAATTAATGATTTTATTTCATCGAATGTAAACGGGGTATTTAAACTTATAAAAGAAGAAATAATTGGGGACAGCGTTAAAGATTCATACAAAGGATATGCAAGAGGTCTTCTTCAAGGGGTAAGAGCTTTGCTTACTCTATACGTTATATTTACTATCGTTGGCTATATGCTTGGAACAATACAGCTAAGTAAATTTGATTTCATTGTAAGAATGTTCAAGATAGCATTTATAGCTTTTGCCTTTAGCGATAGAAGCTGGGAACTTTTTGGTACAACTTTATCCAGACTTTTTATAGATGGTAGCACTTATTTGGTTGATAGCTTTTCTGGCTATATAGGGGAAGGGGGGAGAAAATTTGCATTCTTAGACTTGACAGCAGGAGTATTATTCACAGCAGAAACTTGGTTAAAGTTTTTATCATTGGTGCTCTCTGGTCCTTTTGGCTTTATTGCATTTTTGGCAATACTCTACGCTACTTTTATGTTCTTAAAATGCATTATTAGCGCTACGTTTAAATATGTAATATCTACTGTTCTAGTGGCGTTTTTACTGTCATTAACACCTTTATTTATCGTATTTATTCTATTTTAAAAGACTAAACCCTTGTTTGATAATTGGATAAAAACGTTGGCTCATGTTTCATTAGAACCAGTCATTTTATTTTCATTTTTATCTCTTTTAAATCAGTTGATGTATTCAGTTTTATATAACCTCACAAATTTTTCTGCATGCTATCAATGTTTAATTAGCGTAAATTTCTTATCGTATGATCTGTGCTTGATGAAATCAATACTGCCTCTTGGATACAGTCCTGGCACTAGCGTTGATGTTGCACTCAGTACCGGAGAAAGGGCTGGTGGACACTTTGCAGCATTACCTATAGACCTAATCCAGGCGTTTATATACCTCATTATTGCCGGTGCAATGGAAGCTTTTGTTTCTATATCGGAAACTATGGTACAAACACTATTTAGCTCTGGTTATGGAGTTACTGGCGGTGTTGGTACAGTTGCTAAGAGCGCATCGCAAGCTATGCTGTCAACCGTTGGCCTTGATGATAAGACCCAAAGTATGATACAGAGTATTAAGCAGAAAATGAGTAAAGATCGGGGAAAAATTGAGGCTAAATTACCTAACACGCCAAAGCAACCAGACAAAAAAGAAGATTCTAAAGGAAGTTCTGATAAAACAACGAGTGATAGACCTAAAACATTAAAACAATCAGATCAGCAAAAAAATTCTGATGAAACAATAAGAAGTGATCCTAGTGCTAAAGCTAAAAACAAGGAAGAAAATGAAGAGGAGTAAGATATAAATGATATTATGGAGTAACTAATTAAAAAGATATTTTAAGTAAAGTTTTAGAAATTTATTCTGTATTTGGAAAAAGTTTAGATATGCAATCACGTTTAGGCAAATGTTGGTTTAGGGTATTACTTCTTGCAGCTTATGTGCTGATCACAGGTTGTAGTAAAAACGATATGCCTTTTCCAAGGTGTATATCTGCTGACTATTTTGATCCTAAACCTACTGCAGTAAGCGCTCATTTTTCAAGCGACCACGATGCGTTTATTCCAGGAGATGGAGAAGTTATTGATCCTGAAACTGGCGAAATTAATTATGGTTTTCACCATAACCAAGTGGTGAAGTGGGAGGATACCGGACTCGAAACCAATGGAGATAGTTTAAAAGTGCGAGTTAATGGTGCATGGACATCTTGGAGTAATAATAACAAGAAGGAATCTAAAAAAGGCATTTATACCTTACAAAGCTTGGAGCAGTTAAAATATGCAACTAAATTTGAAGGCGAGCCAGGTGATAATAGTCTACCTGACTTTCACTTAGTTTGTAATGATTATAAACCTAGCATACAGAAGTTTTCAAGTAAGCCTAATGCAAGTTTTACTGTAAATTGCAAGTGCATTAATGAAGATGATAGTGCAAATACAGTATCACGTGGTGCTCCATGTTGGTTTACCAACGGTCATGGTGCTTATCTTTTGTTTCAAAGGCCTGGTGACGATAGTCCTAACAAAGATTTGAAATCTATGCGCAATCCTTCATCTCCTACTGTACATCTAGGTTACAACTCCGTGGCAGAGAATGGGAGCGGTCTTTTTGCTTTAGACAGAGATAGCACTAAATTAAAGGACAGGGATTGTGATACGGTGAAATTAGAAAAGGGATGGAAAATATATGTAAAAATATTAGATAGATATTACTTAGATAATGTAGGTGGCTACTCTTTAGAGTTCTTAAGTGGAGTGCAGCAGCCAAGTAGTTTTGGGTTTTTTGATTACATTTATAACTATCTAAAATGTGTATTATTGATTAACGAAAATTGCAAAGAACATTTTAATAGCAATGATCCTGCAGTTGCACAAGCTATGTTCGAAAATATAGCTGAAAAAAGTACGAGCTTTCACAATTTTGTTCTTTCCTTGCTTGTTCTATTTGTAATGATTTCATCGCTTCTTTATCTTTTTGGCATGATACGAGAAACTAAGCATGATATGCTCATCAGAATGATGAAAATCACTCTAGTAATAGTGCTTATATCTCCTGGAAGTTTAAGATTTTTCTATGATCATTTTCTTGTTTTATTCGTTAAACGTCTTGAACAATTGATAAGTGTAATTACTAACTTTGCTCCCAACATGAACACCGGAAGTATTGCTCAAGGAGATGAAGCTAAGTTGTTTAGCTTCATGGAGGACATGTTCAATACATTTTTTGCTTATTCTGTTTGGAAAAAGTTTGCAGCGTTTTTACATTACCAAATGTGGGTAAGCCTTCTTATGATACCGGCAATTTTCATAGGGATTGTACTATACTTCTTGTTGTGCTTGTATGCTTACATAATATTTCTCTCTGGCTTTATGGGTATAGCTTTTCTTATAGCTATCATGCCACTGTTTCTAATTTCTATTTTATTTTTACCGCTGAAAAGTCTATTTGAAGGTTGGATAAAATTCTGCATCAGTTTTTGTTTACAATCGATTATGATATTTACTCTCTTGTCATTGTTGGCTTCAATGATAATGAACACCTTTTATAGACAACTAGGTTTTACTGTATGCTACAATAAATGGTTCGAGGTAAAGTTATGTGCTCCAAAATGGGTGTTTGGCGGTTTTTGTATCATTGATAAGCAGTACTTTGGTTGGACCCCAGGGCAAATTTTTGTACCTTACACTCTTGGAGAAGCTTCTTCTCTTAACACAGATAAAAGTATAGAAGGTATAGAAAAGATAAGCAGAGAAGGTGGTACAATAAAATTTACTGGTGGTGCTGGATATATCCCGCTTCCACCAGATTACCCTAAAGATAAAAATGGTGAACATATAAAAGGGTTTCGTTATATAGATTATCCTTTCTTTAATCCAATTCCTGGAACTAAAGATAATCCAGCAGACCACTATATTGCAGAAAGTGATATGGTAATTAGTAATGGCTGTAGTGAAAAAGATCTAGTGCGCTTAACAAATAGTTTATCTCATGCATCAGAGAGGGCTGACATTATATTACTGATCAACAATATAGAGAAAAGGATAGGTGATGTTAGTGAAATAATAAAACGCTACTGTCAAGATATAAATAAATGCAATAGTTATAGGGAAATAATTAATGAAATAAGATCTTTAGTGCGGAGTGCGGTAGAAAAACAAGGTTGTAGAATACTGAAACTTCATGATTTATATAAGGATCCCAACAGTGAATACTGTCAGAAATGTAAAGATTGTGAGGATTGCAAAAATTATCAAGAAAATAGCGATTACCAAAGGGTGCAAGACATACAGAGAGGTTATTTAATCAATGCAGGGGAAATCTTTGTGTTATTCTTGCTTTCATTTTTAATGTTCTCCTTACGCGAGTTCGTACAACAAATGGGCTCAAGTATAGCTGGTGGTGGATTCAGCGTTTACAATATATCTAGAATGTATGAAGCATCGCCTTTGGTTGGCATAATGGAAGGATTAAAACAGCATTATTGGCAAGACGCAATTGGTGGAAAACTAGAATCTTTAGGTAATTGGGCTACTCATTTACCGGATAGATTAGCCGGAGGTACAGCTAATCTACTGGGTAGGATACCAAGAGTTGGAGGAGTGCTGAAATACGCTATTGATGTGCCACGTAAATTTGTAGGTGCTACTATTGAAGCAACAAAATTTGCAACATCACCTAAAAATGACGTTGATAAACTTGAGGAAAAAATCTACAGGGCATTTGGAGTTGATAAGGAAGATATTACGCATAGAAGGATCGGTAAATATTTAGAATATTACAAAGGATATGTAGGATCACATTTGGGCTATACAATAGAAGATGCTATGAAGTTTACTTGGGAGCATGGTCTTGACTCTATAGGAAAGCATGGCTATGATCATAACCTACTCTATAGAGCAAAAGAATATAGGCGAGATTTCTTAGAGAAGCTTCATGATTACACTATCGGCCGTAAGAGAGAACCAGAAAAAGACAATCCTGATCAATCAAATAAGGTAGAACGAGAGTTAGGCACGGAACTAGTAAGAGATAACCATGATCAGCCACTAGAAGAAGGCGACCCTCTTCGACTACGAGGGGGAGGTCAACCAGATAAGGTAGTACGAGAACTAAGCACAGAACAAGAAGACAAGCCTAATCAACTACAGCATGATCAGCCAACAGAAGAAGATAAGCCTGATCAATCAAATGAAGTGACACGAAATTTAGGCACGGAACCAAAAGGTTCAGATGAAATTGATGATTTTGGATCTGCTTTTGAAGGTATGGAAAAACGTGCTGAAAGAGAAGGCAGAAGAAATCAAGATAAAGTTTACAACCTCTCACCACTTTTTGAAATGAACACTCCAGAAGCTGTAGAAAAACGTGCTGAAAGAGCTAGAAGAAAAGAAGACAGAGATCAAAAAGACGAAGTTTATAATCTTAAGCCTTTATTTAAAGAACCAAAAAATCCAGAAGAGTATGTTAAGGCACTTTTTGAAATGAATACCCAGGAAGCTATAAAAAAACGTGCTGAAAGAGAGGAAAAAGAAATCGAGAAGACAGTAAAAGGAAATTACCGGAACCAATGAGGAAACCAGATGCAAAAGGAGATGAGAAGAGGATTGAAGATGAAGACTAATAAAAATTTCAAAGGCCTTGATTATTATAAATTGCAGCAAGACAAAGATGGCAACATAAAGTTAAATGACTACGACGACATTTTAAATGCGCGTAGGGCAAGGGTAGACTTGTTGCGGGATAACTCATCACTTGACAAGGATGTCAATTTTGCTAAATTGAATAAAGCTTTGAGTGAGAAATTTGTAGATAATCATGGTTTATTGTCTGAATTTGATAAGGAAGACAAAGAGATTGCACAAGAAAGGCTTAAGATGTCTAATATTTTAGACAATCTTGATAATCTTGCAAACATTAAAAGTGAAGAGCTATTAGAGGTTAGTTTATTGCTATCAGACCTTAGCTTCATAGAGAGAAATGTTGTACTAAATACCGATCAGAATTCTGATCTTACAGAGTTTAAAAGTCTATTTATCGAAAAAAAGGCATCTGGTAAAGAGTATAGTGAAGAAGAATGTAGAGGCTTTCTTGATAATATAGATAAAATCAATACTATAATTAAGTTAGAGTTAGAAAGCAGAATTGAAGGGCTAAATCATGATGAAAAAAATGATCATGATGATTTACAAGATGAGATTGGTCAAGCAATTAATGCAGCAGGCAAATCAGAAAAAGATAACTGATGAGTCTTGTGTTTGTGTTTTTCTTACAAGCGACTCGATAGCTTCTCTCTATTAAACTGCTAAAGCCATATTGACATTAATCATTAAGTATAAATAATTAATTATTTTGGAGCTTATTTAATATGCTACGCATCATTGCAGGCAAATATCGCGGAAGAAAAATAACTACAGGTAAGCATTTAGCTGCACGGCCAACTATGAGTATTGTCCGAGAAGCAATATTTAATATGCTTTCCTCAAGGAAACCTATTTATAACTTGAATGTACTTGATTTATTTTGCGGAAGTGGCTCTTTTTCATTTGAAGCGCTTTCTCGCGGCTCTAAACATGCATTCATGGTGGATTCAGATTATTACAATTTGCAACTGCCTAAAAAAACAGTAGAAGATTTTGGAATTACGAGCAATGTCACGCTAATTTGTTGTAGTGCTAACAAATTGCCACAACCTATTTCAAAGTGCGATGTAGTTTTTATAGACCCACCTTACAATAGCAATCTAGTTGAATCAACGTTGAATGGACTAGCTCACTCAGGCTGGTTAAGTGATGATGCATTGATAATTCTAGAGATTAGGAAAAACGAAGATTTTGAGTGCAATAAAAACTTCAGTATAATCTTGGAACGCACCTACGGTATAGCGAGAATAATTTTTCTTTCTCTATTAACTTGAACTTGCATATACTTTTCATTGATGAGTTCCAGTTCTATTTTCGTCAAGTTTCCGGAGAAATTACTTATTCTGTACTGCCCTAGATCAAAATTTTTATTAAATTCAGAGTCTATTAAATATTCATGTGCTTCTTCAATAAATTTATTTTCTTTTTCTTCGTAACTGGTGTATTTTGTTGTACCATTATTATCCTCACGATAAACTAAATGTTCTTTATGATCAGCATGAATATTTTTATTTTCACAAACCTTTTCAGGATCGTGCTCAAGTACTTTTCTACCAACAATCAATAGCTTATAAGAAATTTCCTATGATTCCTTTTAAGCGAGTTTTGAATTTTTGAAATGTCATGACATTGTTGATACGGTTATCAAGAAACGATAAAGTATCCACAAAATCTTCTGAATAATCATTGATAAAAAAAAGTATCGTACTTAAGTACACTCCAGCTAATATTGCTCTTTTTGTATAGTAGTTAAAATCTGTTGATTGGTCATTAATGCCATACCAAATCGCACTAATAGTTCTGTATAAAAGTTTACTAGAAAAATATGTATTTTTTGGTGATACGGAGAATAATAAAACATTTTTTAAAAGATCTCTATAATTTGGTAGCTTAGCGTAATTTGAAAGGCGTATTTGAATGGCTAACTTTACTCGCTCTCGCACTTTCATATCTTCTAAATTAGAATTCCTTAGTTCAGCTTCCATTGAGCTATTTAAGTCCTCTGCTATGTGCTCCAAAGCGCTATATATTCCATTCTGAAATTTGCAAAAGCTATTAGCTAGATTAAGGTCAGTGCACACCTTTAATAGGGTTTCATCGCTTATCCCTTCAAATGGAATAACCCTAATTAGCTTATCTATTATTAACTTTTGATCCACGCAACATCATACTAAACAGCATGTGTGATTGTACCTGAGATTTTCAAACATTCTACAAAATGATTCACCACGTTCCTCGAAATTTTGCCATTGATCAAAAGAAGCACACGCGGGAGAAAGTAATATTGTTACTTCTTCTGTGCTATTTAAGGCCTCTTCAAAAGCCAATCTGAATGCATCTTCTAGATTGCAACATTTAACATAATCTACTTTATTCTCCATAACATTTGCAAAAGCTTCGGTTGATTTTCCAATAAGAAAAGCTTTTCTAACCCTTGTAAAATGCTTGCTTAATGATTCTATTCCACCTTTTTTGCTTCTTCCACCAACGATCCAATTTATGTTTTCATAAGATAAGATCGCCTTTTCGCTCGATTTTGCATTAGTTGCTTTGCTATCGTTCACGAAAAACACATTTCTTATTTTGCCAAGCAGTTCATTCCTATGCCTCAGTCCTGAAAAGGACTTGATTCCATTGATAATAGTGTTGCTATCTACTCCAAGTACCTTACATACGGCATATGTGGCTGCTATGTTTTCTGCGTTGGATATTAGGTTTATTTTCACGTCGCTTACTGATAAGCTATGATTCTCTAGTTTTAACGAGATCTTCTGGATCCCAGTGCCCCTTTTGTCATCCAAGTAGCTGACACTGGGATCCAGATAATTTCGATCTATACCAGTAATCTGTTCACTATAATCAAGCAAATTGTTACCTGCCAATGATATTAGATCTCTTGCACCACCCTCTGTCATCTGAGTAGTTGGCAATGGTTTTTCTTTTCTGGATTCCAGCGTCACGCGCTGGAATGACATCGGGGAATATGTTACTGAGATTGGAATTTTGTCTCCAGTGAATTTGTTGAATATATCAGCAGTAATCTCATTGTCACATCCTATTACGGCAACCTCACTACCGTTTATCAGTTTTAATTTAGTTGCTATGTAGTTCTCCATACTTCCATGCCTATCTATGTGATCTGGTGTAATATTGAGCAGTGCTGAAATGTCCACGTTAATTTCATTCATCAACTCCAATTGAAAAGAGGAGAGTTCGATTACATAAATTTCTGCATCTCTTTCTAGATCCAAAACAGGAACGCCTAAATTTCCACCAATAGCTACTTTTTTCCCTGCAGATTTTAATATGTGCCCTATTAGTGATGTAGTGGTTGATTTACCATTTGTTCCTGTGACGCCTATTACCTTCTGGTTCGTAGTTTTAGCTTCAAGAAATAGCTCAATGTCTGATTTTATTTTGCAATCAAATCTCCTTGCAAGTTTTACTATCCAATGTGGCTCTGTTGGCACTCCAGGGCTTAAAACCAATGCACTGATCTCATGCCAATTGTATTCCTTGGGATGAATAAAATTACATTTTTTATACATCATTTTTGCATTTGCTATTTGCTCTTCATGATCATCCCATGCATATATTCTTGCACCACTCTTTGTTAGAGCGTTAATGGCGGATAAACCAGTTTTACCAAGACCAAAAACCGCAACGTTTTGATTTTTGTATTTGTTTAGTTGCACTGCTAGATAACTTATGCGAACCATTTTATAAAGATATCGTACAAACTACAACAGACTTCTTGCATAGGTCACAACTGTCATTCAATAGAAACGAAAAAACTTACTTGACACCCTCCGCCAGTCCCCTTATCATGAAACTGAAGCTATTTATTTATCTTCTCTGTACAGATTAAATGA
>NODE_19_length_10868_cov_3.747064
ATAGTTGTCTTTTCTCGTCTACCTTATTTTGCCACTCTGCTGAACAGATACATAAAGAAAGTGGAAAATTGGACATTCTCAACTCGGCTCCTGCAGATTAAAAATTAAGTTGAATAAAAATTGGATTTGACGCAGTTTTTTCCCATAGTTTAAGAAATTAAAAGTTTAACGATTAGAATTAGAATTACAAACCACAATAAAAATTGACTTTTCCATTTGATTTATTTTTAATTTGGATGTTTTCTAATTTTTTATCAGCTATTAGGTTTAATTTTTCTATAAGGCTAAATATCCCTTGGATTGTTTTTACAGGATAAGAACTTCTAATTTTTTCCCTATACCCTATTTTACTTTCATGTTGACTGCTTATCCACGCTTCAACTACTTTCCACATATTGATTTCTGGGTAGATCTTTCTATATGTCCCTTCCAGTAAAATCATAGTTTTCTGCAGCAATAACAATTGTGTTTGAACTTTCATATCAAAATCACCAGTTATTTTTAATAGCTGAGCAAGTAAACTAGCAAATGAAATCTTCTGTATAGGCTGCCCAATAATGGGTTCACCTATTGCCCTGCAAGCTGTGACAAAATTTCTATGCTGTGATGAAATGTAACCAGCTTTAAAGTGCATTTTTGCAACGTGATCATAATCCCGATTTAAAAAGCCTTTGAGTATCTCTATAACGTAATAGCATGTCTCACGATCTATTCTACCCATGATTCCACAATCCAGAGCAATAATATTGTTATTACTATCAACCATTAGATTTCCAGGATGCATATCAGCATGAAAAAAACAATCCCTGTATACCTGATTACAAAACGATTCTATAAGATTGATAGCTATTTGCTTATGATTATTCAGTTTTTCAACTTCGTATATTGGCGTTGCTTCTATCCATTCTAATGTTAAAACCTTTTTTGCAGTTCTATTCCAATCTATTTCAGGTACATAAAAACCTCTGTAATTTTTTGTGTTTTTCTTTAGTTCCGAAGAGTGAGCAGCTTCAAAACGTAGATCTAACTCTAATCGGCAAATTTCAGCAAAAGTTTTAACTAATTCAATTGGCCTCAGCCTTTTTGATTGTTCGCTAAATTTTTCTGCAATTTCTGCAAGCCAAGAAAGCATTTTTATATCTCTTGAGAATGTTTTCTCAATATTTGGCCTTAAAACCTTCACAGCAACTTCCTTACCCTCAGTTGTAACCGCTCTATGCACCTGAGAAATCGATGCTGCTGCAATTGGCTTTTCAGAAAAGCTTGAAAAAATGTCGCTCAATTTACAATTAAACTCACTTTCTATAGTTTTAACTGCTATTTTATGTGAAAATGATGACAATCTATCACATATCAATAACAAGTTATTTGTTATATCTTCATTTAAAACATCAGTACGTGATGAGATAGACTGCCCAAACTTAATGAACACCGGAACTAATTTTTCAAGAGCACACTTTAGCTTGTGGCCTTGTATTTTATTTATTGATTTTTTTGATGGTGGAAGTAAATAAGGTAATATATTGTAACGCGTCAGCACCGTAGTTATGTGCAGAAGACGCAAAATATTTTGAATCATTTCGCTGCGTAACTGCTAAATATTTCATTTAGGGTTCTATTTTTCATAATCTCATCAGGCTTGCCTTGGCAATAGATAGTATTATTTATACAAATTATGTAATCTGAGGATGGTAGAGCAGAGTTAAGATCATGAGAAGTCATAAGAATCGATACCAATCGTTTTTTTGCTATTTTATTTATAATATCATAAAATTTAGCCCGCGCGTTAATATCCATTGCACTAACTGGTTCATCTATAATGATCAAGTCAGGCTCTGCAATTAAACAACGTGCAAGTAGCAATAATTGTGTTTGCCCTGCAGAAATTTCTAACACTTGATTCTTCAAAATGTTACCGATACCAACCAACTCTATCGTTTCTGTAATAATGGATTGATTTTTCTTTAGTCTTTTCAAGGAGCTATTTAAAAGGAAATATTCAACTGTTATTGGCATCAAATTACTAATACTAAAATTTTGCGGCATATAGCCAATTTTTATGTTGTCAGCAAATACGATATTACCGGTACAGCTTTTATTTATGCCAGCAATTGCTTTCACTAAAGAGGTTTTACCTCCACCATTTGGACCAAGTATTGTAATTATGTCTCCTCTTTCCATGAACATATTGATATTGTCAAGGATTCTTTTACCATCATATGTGAGAGCAAGATTTTCTATTTTTAGAACACGATTATTGACATTATTCAATTTATTGACAAAATTTAACTTCTTCTCAACGTTTATATGAGACATTTACTGACTTTTTTTCTATTACTTTCATTTACACTATACTATAATATCGCCTTTTCATCCAATTTGAAAGTTGTAGCCACAATCAAACCTATCCACTCACTTGTAGCTTCTATTACAGAAGGGATTTTAGAACCGGAATTGCTTGGCTATGCAACATCTGCGCATAATTATATATTAAAGCCATCTGATGCGAGTAATTTAGAATCAAGTGACGTTATATTTTATGTTGACGATAACTTAGAGACGTTTGTTCAAACTTTCGCCAAAAATAATAAAGAACTAGTGCAATTGTCAAAGGCAATCAACCTACTTCCTACTCGGCCACATTCATTTTCTAGAAAAATTACTCACATTAAAGATGAAAAAGATTTACACATTTGGCTGAGTCCCGAAAATGCAAAGAGCATGATGATACTTTCTGTAAGTGCAACATTGTCTAACATAGATAAAGAAAATTCCCATCGATACAACTCTAATGCAACAAAAGCTATAAAAAAATAGACCAAGAAGTAAAAGAAATCATGAAAGAACTGAATGATTTTAAAAATCAAAAATATATCGTCACTCACGATGCTTATCAATATTTTGAAAAATATTTTGGTTTAAATCACCCAAGCGCCATTCTTTCCATAGAAGAGGATTCTTACATAGGTATGAGGAGTTTAATGAAGCTAAAAAAGATAATGAAGGAAGAAAACGTTAAATGTATATTTGCTCATTCACAGGAAGACAGCATAAAGCCTAATGCTCTTTCTAATGACGCAAAAATGGTAGTTCTTGATCCTATTGGATCAGACATAGAGCCTGGAAAAGATGCATATCTAGCTATAATCAATAACATTGCACAAAATTTTAAGTCTTGTTTTGTTGAGTAATAAGTTCCCTTTTAGCTTACTGTTTTATTGTTCTGCATTTATTTGTCCTTTACATATTATGCAGGTTTAGAATTATGCTTTATTCTTACGTTTATGTCTTGGCCCAATACAATCAATAAGTTAAGCAAGTATTCTAAGGAGAACCCTTCGATTTTTGACCTATTGATTTGAGATACTTTAGGTTGATCAATCTTTAGAGTATTTGCTGCTTTTTTCTGTGTTGTGTACTTCTTACTTATTAATTGTGCAATGACCTNNNNNNNNNNNNNNNNNNNNNNNNNNNNNNNNNNNNNNNNNNNNNNNNNNNNNNNNNNNNNNNNNNNNNNNNNNNNNNNNNNNNNNNNNNNNNNNNNNNNTTTGCTGCTTTTTTCTGTGTTGTGTACTTCTTACTTATTAATTGTGCAATGACCTTTATTAATTTCAGTTTTGTATCTTTCACATCCCCCAACTCTACTATTATAGGATAACTTAATTGTAAATTTTGCATAATAATAAAATCCCTTATAAAAAAATTACTTTAGTTTTTCTTCTTTAAATAACACATGCCTTCTGACTACTGGGTCATACTTCCTAAACTCCAGTTTTTTGGTAAGCTTTTTTGGATTACGCTTTTTTACATAAAAATAACCTGTTGATTTTTCTTCACCAGTTTTTGTTGTCTTGATTGCAGTGCTAACTAACTTAACGAGCAAAGAAGCATTTTTTTCGCCATACTTATAATGATATAATAAATTCTATGCGAGTTTATTACGCAAAACACTAAAAGTCAACCGAATAATGCAGATCGTAAAATTCTTGACAATCAACAGTGCATTAAGTAGCATGAAGTTAACTTCAGAATGAAAAGCAAACGGTAAATAAGTGGTAAATAGTGGTAAAAGGTTATTATTGATAGAAAATTCCACCTGTTCTAATGAGGTAAGAGTTGCCTTTTCAGTTAATAATAAGGTTGTAGAATTTGAACAAGAATTCAAGGAAAAAAAACAATTAAGAGGTAATATATACGTTGCTTATATAAAGCGTATAGAGCCTTCTTTGCAAGCCGTATTTATCGAATATGGAAAAAATAAGCAAGGTTTTTTGTCTTTTTCCGAGATATCTCTAGATTACTTCAATATTCCAGAAAAAGAAAAGGAAACTATCTTTGAGAGCTACTCAAATGACGATTATACAGAAAAAGGGAACGATACCATAGCAAATGTCTCTTCAGATTCTGCAGCTAGTAAGAATGTCAACGAGTCAGGTAGTGGTTTTGTAAGAGAGGTACCTTTATATAAAAAATACAAATTACAAGATGTTATTTCAGTAAATCAAAAAGTATTGGTTCAGCTAACTAAAGAGGAACGAGGCAATAAAGGAGCTTCATTTACAACATACATAACTTTAGTGGGTAGATACTGTGTTTTCATGCCAAATTCCATGAGTAAAGGTGGAGTGTCTCGCAGAATTGAAGATGCTAATGTCAGAAAGCAGTTAAAGGAGATACTGAGTTCAATAAACTTGCCAAAAAGGTCAGGTTTAATAGTAAGAACTGTTGGTTCAGGAAAAAATAAGAAATAAATTGAGCAGGATTACAATTACTTATCCTCATTATGGCAGAGCATTCAAAAAAATGCCTTCTCTGTAAACGTTCCATCATTAATTTACAATGAAGCAGATGTAATTATGAGATCTGTTCGTGATTTTTGTAGCGATGGTATAGAAGTTATAGTGTCTGGAAAGGAAGCTTTTGAGGCAGTTAGGCAATATGCTAACAATGCACTAAAAGGTAGTAAGTTGCGCTATAGATTGTATAGAGGTTATGCTCCGATCTTTACTTACTACGGAATCGAAGATCAAATTTCTGAGTTATATAGCAATAGAGTAGAATTTCCATCTGGTGGGTCTTTGATAATAACTTTAACTGAGGCGTTTGTTTCGATAGACGTGAATTCAGGAAAGATGACAGGAGAAGATAGCATAGAAGAAACAGCTTATAGAACCAACATGGAAGCAGTACCTGAAATATCAAGACAGGTGAATCTTAGGGGCCTATCAGGATTAATAGTAGTCGATTTTATTGATATGTTGAAATATCAGTATTGCAGAGCTGTTGAGTCTGCTATAAAGCAAGCGTTTAAAGATGATAAAGCTAAAGTTCAATTTAGCTACATAAATGACTTTGATTTAATGGTATTTTCAAGACAAAGAATTAAACCAAACATACAAGAAATTAATACTACAGAGTGTTTACACTGCAAAGGTACTGGAAGAGTAAAATCAAACGAAGTAATTGTTTCATCAATACTAAGGGATTTACAATATATTGCTAACAAGAATCGAAATAAGTCTTTTGATTTAGTAGCACACAGTGCAGTTATAGCGCACATTTTTAATAACAAACGCAATACAGTTTCTACAATCGAAAAAGAGTTTAATATTACATTGAACGTTAGTATTGATAACAGTTTAGATATAAATACATTTGTTTTAAAACAAGGAGATGATGTTAATTTAAACGGTTATAAGCCATTACAGAACTCTGGATACCAAATTGGGGATAGCAGCAATGAAGAAGCTGATAATTCAAATAAACTACGAGGCAATTTTTGGCTGACTAAGTGGCTTTCGCGCCTTTTAAGTTCTAATAACTAATTAGAAACCTAAATTGGGCTTGTAGTTAATGAGCCCTATACTTATATATTCTTATATAAGATAATATTTACAATGGGGTACTCATTATGGGAAGAGCAATAGGCATAGATCTCGGAACAACAAATTCTTGTGTTGCAATAATGCAGGGCAAGGATACAAAGGTAATAGAAAATAAAGAAGGGGCAAGAACTACTCCATCTATAGTTGCATTTACTTCTTCAGGAGAAAGGTTGATTGGTGCTCCAGCAAAAAGGCAAGCAACCACCAATGCAAGTAATACCTTTTTTGCTACTAAGAGATTAATAGGCCGTCAATATAGTGATCCTGAGATGAAAAATCTAAGTGTACCATACAAAGTATTTGCAGCAAAAAGTGGTGATGCATGGGTTAAAACAACTGATAATAAAGAATATTCTCCTAGTCAAATTGCTGCATTTATACTACAAAACATGAAAGAGGCAGCAGAAGCTTATCTTGGAGAGGAAGTAAAAGATGCTGTGATAACAGTGCCAGCATACTTCAACGACTCTCAACGTCAAGCAACAAAAGATGCAGGAAAAATTGCCGGATTAAATGTACTCAGAATAGTAAATGAACCGACTGCTGCAGCACTTGCTTATGGTCTTGATAAGAAACATGGGCACACAATAGTAGTATATGACCTTGGTGGTGGTACATTTGACGTTTCAATACTTGAAATAGGTGATGGAGTTTTCGAAGTGAAAGCAACAAACGGTGATACCCATCTTGGAGGTGAAGACTTTGATAATGGAGTAGTGAGTTATTTACTAGATGAATTCAAGAAAAGTAATGGCATTGATTTGAAAAATGATCCAATGGCTATGCAAAGAATCAAAGAAGCTGCTGAAAAAGCGAAAATTGAATTATCAAGTGCAATGGAAACGGAAATAAATCTACCGTTTATTACAGCTGATGCAAGTGGTCCAAAACACTTAAATATGAAATTAACGAGAGCAAAACTTGAAAGCTTAGTGAATGATTTAATCGAAAGAACTATGGCTCCTTGTAAAAAAGCTCTTGAGGATGCTGGTTTATCTGCTAGTCAAATTGGCGAAGTGGTTCTTGTTGGTGGCATGACTCGTATGCCAAAAGTCATAGAGAAAGTTAAAGAATTCTTTGGCAAAGATCCACATAGAGGAGTTAACCCTGATGAAGTTGTAGCAATTGGAGTTGCAATACAGGCGGGGATCATTCAAGGTGATGTAAGAGATGTGTTACTACTTGATGTGACCCCACTTTCTCTTGGTATTGAAACTCTAGGAGGAGTATTCACTCCACTTATTGAGCGTAATACTACAATTCCTACTAAAAAATCTCAGGTGTTTTCAACTGCAGAAGATAACCAAACAGATGTTACAATTAAGGTGCATCAGGGTGAAAGAAAACTGGCAGTTGATAATAAGCTACTCGGTCAGTTTAGTTTGGAAGGGTTACCTCCTGCTCCGCGCGGAAGGCCACAAATTGAAGTGACATTTGATATAGATGCAAATGGAATAGCACACGTTTCTGCAAAAGATAAAGCTACTGGAAAAGAGCAAAAAATACGCATTCAATCTTCAGGTGGTTTATCTGATGATGAAATAAATCGCATGGTAAAAGAAGCTGAAGAAAAAGCGCAAGAAGATGAAAAGCGCAAAAAGTTTATTGAAGTGAAGAATCAAGCGGATAGCTTAGTCCATTCTACAGAAAAGTCTCTGACAGAGTATGGTGATAAAGTTTCACCAGAAGATATATCTGCTATTGAAAATGCAGTTAACGAATTAAAAGAAGTTAGTAAATCTGATAACATTGATGACGCTGATTCAATACAGCAGAAAGTCACTAATCTTTCTCAATTATCTATGAAACTTGGAGAAGCTATGTATCAAGCATCTCAACAAAATAGTGCTGAAAATGGCTTTTCATCAGAAGGAAATCCAAATGATAAAGAGGAAAAAGTAGTAGATTCTGATTATCAAGACATAGATAATAAAGAAGAGAATAAGTAATTGCGATTGTCATCCAAGTAGCTGATACTGGGATGACAAGAGGAGCATATTGTTGCTTAAAGAAACCATTATGGATATTATTAAAACAATAGAAGAAAAGATACGCGATTCGATAGATGTAATTGATATCAACATTATCGATGAATCAGCAAAGCATGCTGATCATTATTTTGCTTCATTTTCAACATTAACTTCGCACATTAAATTAATATTAATATCTGACGGCTTTATTGGAATGAGCGTTCTAAAAAGACACAAGTTGATTTATGAGTTATTGAAGGGTGAGATAGAGCTAATACATGCAATTTCTCTTCACTTGTATACGCAGGATGAGTACAATTTAAAAAATAAATCATAAAAATGTGAAGGAAGAGTCTATATTAGTTAAAGCAGGAAGAAAATTTAATGACTATAAAGGTTCCATGAACCCGCCAGTTTATCATTCTTCTACCATATTATTCCCTACTTACAAGGACTACTTAAATGCAGCAAATGGAGAAAGTATATACGATGTAATCAATGATGGTGTTGCAAGGGATTATAGCTACAGTAATGTTGGTACTCCTACTGTTCATTATCTTTCAAATGCACTGGCTGAAATTGAAGGGAGTGGACAAGCGCTTATTTATCCTTCCGGACTATTTGCACTTACTTTTGCTATTCTAACTTTCGCTAAAGCAGGCTCGCACGTTTTAATTCAAGATAATAGTTATTATAGGCTTAGGAGGTTTGCAGAAAATGAGCTACCAAAAAGAGGAACAGAAGTAACTTTTTATGATCCAACACAGGATATAACTGATTTAATTCAGAGTAATACTTCATTGATAATGATCGAGACTCCTGGTTCTGTAACGTTTGAGATTTCGAATATAGAGCATATAGTAAAAGTTGCTAAAGAACGTGGAATTGTAACCGTTTGTGACAATTCATGGGCCACTCCTTTGTTATTTAAGCCGCTTGATTATGGAGTTGATGTTGCACTGTATGCGGTGACAAAGTATCTAGCCGGTCACTCAGATTTAGTGATGGGAGCTATGTTTGCTGAAGGTGAAACTTTTAAATTGCTTTATGAGAGCTATAAAAATTATGGAGTAACCATTCTTTCGCACGACTGCTACCTTGCACATAGGGGACTAAGAACACTGCATGCACGTATGGCAAGGCACCAAAATACAGCAATGGAAGTGGCAAAGTGGCTAGAAAAACATTCAAAAATCAAAAAAGTTAATGAATTCAGATTATGGTGGAAGTTTCATGCGGATATTTTGTGGACTAGAAGATTCTGAGGATTTGATCTCTGATTTAAATGCTGCACTAGCAAGACTGCCATGTTTGAATATCAAAGCTGGCAGATGAAACTGAGAGAATTACTGCATAACATTATTGATGTTAACTTTGATATTGAAATCAAGGGCGTTACATGTAATCCCAAGAGAGTCAAGGAAGGTTATCTTTTTGTTTGTGTGTCAGAAAGGAGTAAAGAATACGCAACATGCGATACTGGAATCCATATCCTTCCTACTGAATCACAGTGTTACGTACACAACTGTGTAGACGTTGTGATACAAGGGGCCAAGAAATATGTCATCCCAGTGCTTGACTACTTGGATCCAGAAAATTTAATTGCAAATGAGCACACTAGGCAATTGTATAATAAAAACTGGATTCCAGTGTCACGCACTGGAATGACAGATACTTCGAGCTTTGCAGTGCTTGAACACCCAAACCCTCAAGAAATATACAGCGAAATAGTCAGCAGGTTTTATCAATTCAAACAGCCCAAATATGTTGCTGCTGGAACTGGTACAAATGGTAAAACTTCAGTAGTAGAATTTTGCCGCCAGATCTGGCAAAACTCTGGCTATAATGCTGCGTCTATTGGAACACTTGGAACATGCATCAATAATGGCAGAAAAGGTAATAGCAACAGCCTTACCACTCCAGGTGCAGAAGACCTTTACGCAACATTGCGTGGTATAAGTGTAGAACACTTAGTGTTGGAATCATCAAGTCATGGGATTGATCAATACAGAATCCATGGATTAAAGTTGAGTGCTGCAGCTTTTACTAATTTCTCGCAAGATCATTTAGATTACCATAAAAGTCTTGGTGGATATTTAGAAACTAAAAAAAGGTTATTTTACGAAGTATTACCAGAAGGAAAAACAGCGATTTTAAATGCGGATATAGATGAATACGGCGCATTGCTTAAAATAGCTGAAAAACGCAGTAATAAAGTTGTGACTTATGGAAAAAAAGGCTCTGATATTACTTTATTAGAGCAAACATCAACCCCTAATGGTCAACATCTTACAGTAAAAATTGATAACCAAATTTACAATACATTTTTCCCAGTTTTAGGAAAATTTCAAGCATATAATCTGCTATGTGCAATTGGTATATCTGGATTAAATTACAGAGAAATATGCGTGGAAAAACTCGTTTCTCCACCAGGAAGAATGGAAAAAGTGCAACCTTTTGCATTCGTGGATTACGCTCATACTCCAAGTGCGCTTAAACAAGCCCTATTGTCTTTAAAATGGCATATCAACAAAAAAATAATTCTAGTTTTTGGATGCGGTGGAAATCGCGATCAGACGAAACGTTCAGAAATGGGCAAAATAGCACAAATGTATGCAGATAAAGTAATAATTACAGATGATAATTCGCGTGATGAAGATCCGGCAAAAATTCGCCACGATATTTTGCTACATTGCCCTGATGCACTGTAGATAGGAGGTAGGAGAGAAGCTACAGAGAAAGGCGTAGATATTGCCTATAACGAGGGTATGATTCTGCTAGTTGCAGGAAAGGGAAATGAGAAATTTCAAATTATAGGCAACCAAACTTTTGAATTTAGCGATGTTGAGGTTATTAAAAATCATGCCTTAACATACTGATTTTCGCAATGGGCTTACCTCCGCTAATGTGCGAATATTGAAGCAAAAGTGATGTCATGCCAGTGCGTGACACTGGGATGGCTTTGTTGCATCACACTTTATGAGATGGTGATTTATGGTAAATTCATGTAACT
>NODE_20_length_10822_cov_4.690257
GTGGAGAATTGAATACAGTAAGGTTCCTAATTGATATAGGTGCTGACATTAATGCCAAGAGCAGACTTTGCAGTACTTCATTGCACTTTGCTGCTGATAGTGGAGAATTGGACATAGTAAAGTGCCTGGTCTTTAAAGGTGCTAACGTTAACGCTAAGAACATAGATTGTAGAACTCCATTGCACTTTGCTGCTGATAATGGAAACTTGAGTGTAATAAAATATCTTATAAGGAAAGGAGCTGATATTAACGCTGAAGATGAATATGCTAACATCCCTCTATACTTTGCTATTCGGAATAGAAAATTGGAAATAGTAAAATATCTAGTTGATAAAACTGATATTAATAATAAATATAATGATACTCTATTTCATTTGGCTGTTTGTAGTGGAGAACTGGATGTAGCAAAGTATCTCGTGAGTAGAGGGGTTGACATTAATGCTAAGAGCAAGTTCCTTCCATTACATCTATCTAGTTTACGTGGGCTGGATATAGTAGGATATTTTTTTAAGAAGGCTGCTAGTGCTGAGGGTGGATATTATGAAACTCCACTACACTATGCTGTTTTTCATGGAAACTTAGAAATAACAGAATACCTTATTGAAAAGGGTGCAGATGTTAATGCCAGAAATAGAAATAGTGATACTCCACTACATCATGCTGTTCTGATGGGAAAAGTTGATATAGTAAAAATATTACTAAAACACAATGCAAATGTTAATGCTAGAAATAATTGGGGAATGACAGTATTAGGTTATGCCGCTGACCAAGAGCTTGTGGAATTGCTTTTAGCTCATGGTGCATCCATCCTATGACTTGGGCTTTAATAGCTGTAGTACTATAGCTGTTATACTCCAAAAGTAAGTATTAGATATAATAAATAGAAGAAATTAGATAGAATGATTAAAGGGGCAAGGATATAAAGGTTTAACTTAAAATAACCTGATAAAATTTGAATCACACTTCCAAGTGCTGGCACCCATGAAAGTAATGCAACTGCACAAATCAGTAGATTTCTTACGATTTTTGGTGTTTTATGCTCGTTCTCTAGTTTGTGGTATGATTTTCGTATAGAGATTGTTATTCTACCTAAGTACCAGTTAACTATTCCACCAAGGCTTGATCCTAGTACTCCAAAAAATAACATAAGTAGTGGAGTGTGATACGACCTGAAATAAAGCATGGTATTGAACACAAAACCTTGATGTATGGGTAAGACTAATGATGATACTAGACTATCTGTGAATAACAGAAAGTAATTTTCCATATGAGTTTACCAGGTTGTTGTACCATCTTCATTGTCAGAAATTGTAATCCCCATTTGTTTCAACTGATTTCTTATTTTGTCTGCAGTATCGTAATTTTTATTTTTTTTTGCAATTTTTCTTAAGTCTATCAACCTTTCTATTTCTTGATGATTTACATCCACAGCAAACCACTTTTCATAACTTGACTCAAGAAGACCAATAAATCTGGCACTTTTAACAAAACTCTCAGTTAATTTAAGCTTCTCATTTTCATTACTCGTTTTATTAATTTTTGTAGCCATTTCATGTAATATAGCTAGAGCTTCAGGAATGTTTAAGTCGTTTTTTAAAGCGTCTATAAAATCTTTAGAAATCTCTGCGTTACTTTCATCAATATTCGTTATATCTAAACCACGTAATAACCGATAAAATTTGTTTAAGGTTTCCTGTGCATCAGAAATAACGTTTTCTGTCCAATCAAGTGGTTTTCTGTAGTGAGTTTTGAGCAGTGCATAGCGTATTACTTCACCCTTTATTCCACTATCTAGCAAATCTCTTACTTTGACTATATTAAATAAGGACTTGCTCATTTTTTTTCATTTACTGTAAGAAAGCCGTTATGTATCCAGTATTTTGCAAACATTGATCCAGCAAATGCAGACTTACTCTGTGCAATTTCATTTTCATGGTGAGGAAATTGTAAATCTATGCCGCCACCATGAATATCAAAATCTTTGCCAAGATAAGCATATGACATTGCTGAGCATTCTATATGCCATCCAGGCCTGCCCTCTCCCCATGGGCTATCCCAATAACTTGAAAGTTTGTAGTCAATATCACTTGCAGGCTTCCACAGTACAAAATCTCCAGGGTGCTTTTTATTTTCATTAACTTCAACTCTGCTACCTGGAACCAATTCATCAGTTTTTTTTCCTGATAAAGCACCATACTCAGAGTAAGATTCTACGCTAAAATATACATGCTTATTGGATTCATAGGCATGACCAGATAGCAGCAAATGTTCAATTAATTTGATGATACAATCTATATTTTCTGTTGCTTTTGGTTCGTATGTTGGTTCTGCACAGTTTAGGCTTTTCATGTCTTCATGAAAAGCCCTAGTGTAGTATGTGCTGATGCTTTCTATACTACTATTTTTCTCACTTGCCACGTTGATTATCTTGTCATCAATATCAGTTATGTTGCGCACATAAGTAACTTTGCCATAACAAAACTTGAGCAGTTGAAATAATACGTCGTAAACAACAACAGAACGTGCATTGCCTATGTGTGCCGTATCATATACTGTTGGTCCACAAACATACATCTTTACATGATCTTTGTCGATCGGTGTCAAGAGCTCTTTTTTTTTGTTAAAGTGTTGTAAAGCCTAACCATATACGAAGCTTTTGAGAAAAGAAAATGCCCCAATGATAAGTTGTGGCCCTTTGACTACTACAACAAGAGTAAGCAATAGTCCACACAATGATATTAAAATTCCCAATATAGATAGAAACCCATCTTTACTCATAATACCAAGTGAAATAAGAGTCGTACCAATTGCAGGAATGAAGTTAGTAAGAGGTAGTGGAAGAGCTATTGATAACGCACAAAGCAGCATTATAAAAGCTAAAATTTTTTCACCGGGCCCATAGAAAATAAAAGACATTCTTGGTCTCATGAACTTTTCTATTTTTTTTAATGCTGGAGAAGTTTTTTCCACCACAAGAGCTAGTGTTGAACGCTGAAAAGATCTTCTTTCTAGCCAACTGGGCATCCAAGGAGAATCAAATCCAAATAAAAGCTGCAATGAGAATAAGATTAAAGGTATAGAAAGAATAGTTGTATAACCAGGTGGAACCGGTATAGGCACCGATAGCGGCAAGGAGAAGATGATTATTAAAATACCAAAACCGCGCTCATGCAAAGCTGTTTTAATGTCAAACAAAGTTACTTTATTGCTATCATTGTTATTGGTATCTGCAAGCTCTTTTAGAATATCAGAAGCTAATTTATCACTTTTAGTCAACTTATCATTTTTTGACACGAAAAACCTTTGATAAAAATAATTCTTAACACAATTATTGTTTTATTTCAATATGCATTATTCATTTTGCGCTAGTAATTCGTTCTTTTGTTAAAGTGTTGTAAAGCTTTTAAGAAGAGAAAGTGCTCCGGTTATAAGTTGTGGTCCTTTGACTATTACAACAAGAGTAAGCAACAACGCACACAATGACACTAAAACTCCCAATATGGATAGAAGCCCGTCTTTACTCATAATGCTAAGTGAAATAAGAGTTGTGCCAATTGCAGGAAGGAAGTGAGTAAAAGGTAATGGAAGAGCTATTATTATTGCACAAAGCAACATCATAAAAGCCAGAATCTTCTCACCAGGCCCATAGAAAATGAAAGACAGTCTTGGCTTCATGAATTTTTCTATTTTTTCTTATACAGGGGAAGTTTTCTCTACCACAAGAGCTAGTGTTGAACGCTGAAAAGATCTTCTTTCTAGCCAACTGGGCATCCAAGGAGAATCAAATCCAAATAAAAGCTGCAATGAGAATAAGATTAAAGGTATAGAAAGAATAGTTGTATAACCAGGTGGAACCGGTATAGGCACCGATAGCGGCAAGGAGAAGATGATTATTAAAATACCAAAACCGCGCTCATGCAAAGCTGTTTTAATGTCAAACAAAGTTACTTTATTGCTATCATTGTTATTGGTATCTGCAACCTCTTTTAGAATATCAGAAGCTAGTTTTTTATCTTTAGTTAGTTTCTCACTTTTTTGCACAATTATCCTTTAATAAAATATTCCTCTTAAGCTAACATAGTTGTTGCTGTATTTCAATATTTGTTATTTATTTCATACCAACACTTCATCTCTTTCATTCTTTAACCTGACTAAGTTTTTAAACAGATGACATGCACTAAGGTGCATGTCACGAAGTATGAGGACGCTAACGATCTGGTTCGTTAGACGATAATTTTTCTGAGTCCTTAAGCTCCTGTTTAAGGTTTTTGATGCCTTTTCCTAAATCACCCATAACTTGCGGTAATCTGCCTGCACCAAACAGAACTAAAATTATTATTAAGACTAGAAACAATTGCCATGGTCCTAAACTCATTTTCACCTCCATTTAAAATATTGACCTTTAAATATTAAAACTTGACTGAAGTCAAGTAACACATAGATTATATCACCTTTATTTAATTATAAATCAAGGTTTTTTAATTATTTTATAACAATCCCAAACTAGATTATTTTCTTGCAGCGAATAAGTGGAAACTTTTCGCTTAACTGTAGAGTAGAAGAGAGCTCACTAAAAAACTTTGCTAGCGTATCGTCTTTAGGCTTATGGTATATATCGCTAGAAACTCCTGATTGAATAATTTTACCATTTTTCATTACGTAGATAAAATCTGCAACTTTCAATGCTTCTTGCGGGTCATGAGTTACCATTAGCACAGGGATATTTTTACTTCTAAAAAGGGACAATATATGTTGTCTTATTCGGCACTTGAGCAGTATATCCAAATTAGAAAATGGTTCATCTAACAACACAACATCAGGGTTTTGTGCCATCACTCTTGCTATTGCAACTAATTGTTGTTGTCCTCCAGATAAGGCGTTAGGGTACATATTTTCATATTTTTCTATATTGAGTAACTTCAAGATTTCCAATGCAATTAGGTGCTTTTCTCTCTTGGAAGAGCTGCGGATAGCAAAGGTTATATTTTCTACTACTGTTTTGTGAGGAAATAATGCAGAATGCTGAAAAATCAATCCGATATTTCTATGCTCTATAGCGACTGATGCCTTATTGCTCGCAACTAACCTATCATTTATAAAAATAGTTCCAGATTTTGGATTTTCTATCCCCGCAATTAATTTCAAAATTGTTGACTTGCCACAGCCAGAATGCCCCAATAAACATGCAACATTTCCTTTCTTTACTTTAATGTTTATATTGCTTAAAGCAAAGTCGTTTTGATTGTTATAGAAATAACCAATATTGTTAACTAGCATTAATCTTACTTAAACCATGTTATTAAATATAATAGCATTATACTCAAGAAGTACAGAAATGTTTTTTGTCGTCATAAATTGGTTATGCAAGAAATCTAGAAAAGAGAAGGATTTTTTGCTATAACTTTACATAAATGGTAGGAAACACGGGACTATAGCTCAGCAGGATAGAGCGTTGGACTCCTAATCCGAAGGTCGTGCGTTCGAATCGCACTAGTCCCACCACATTGCTTCACAAATTTTATGGAGATTTTTTTTCACAAATACGCACACCTTTTTTTGCGGTTTTAAGATATAAATTCCCTAATAATAAAACGGGTTTTGTGTCATTCCAGTACTCCTCTCTTATAATTCACGTATTTAAGAATGACTTCTGCTAAACCTTTACTAATTCCAGGTACGTTTTGAATTTCAGCTAGAGAAGCTTTGCTTATATTTTTCACTGAACCAAAATAAGACATCAACGCTTTTTTTCTTTTGTTGCCAATGCCGGGTATTTTGCTTAATTGTGAAACTATAAACTGTTTATCGCGTTTTTTTCTATGTGAAGTTATCGCAAAACGGTGGGCTTCATTACGCAGCGATTGTAAGTAAAGCATGACTTTGCTGTCATTTGCCAGACTGAATTCTTCCCTGCCCAGCATATAAAATCTTTCATTTCCTGCGTTACGATCAGGACCTTTTGCCATACAAGCAAAAGGAACGTTTATATTCAATACTTCCAGTACATTCTCTACTATGGAAACATGTCCTGGTCCACCATCAATCAGTAAAAAATCAGGTATTATGCCTTTTATATTGCCGGAGAAACGTCTGGTTAGCACTTCCCTCATCATTTTATAGTCATCGCCTGAAAATTTTTCCTTTATAGTAAATTTTCTGTACTCACTCTTTAAAAAACCCTCCTGCCCTGCAACAACCATTACACCAATTTGTTGATTTCCAAATATATGGCTATTGTCATAAACTTCAATACGCTTTGGAATATTTGGTAACAAGAAGATTTTGCTAAGCTCCTCAAGCTTTTCTAGGTTATTTCTATAATATTCTTTGCATGCAGAACTTTTACTGGCTTTTGAGCAACCTTATATAGTGCTTGNNNNNNNNNNNNNNNNNNNNNNNNNNNNNNNNNNNNNNNNNNNNNNNNNNNNNNNNNNNNNNNNNNNNNNNNNNNNNNNNNNNNNNNNNNNNNNNNNNNNTTCGTTCAGAAAGGTTTTCGAATTGAAGGTAGTCGGATAACCTTGACTTTAAGTTTTTTGCTTTTCCAACATATAAAACTTTATTCTTATCTCCAACCATCTTATACACGCCACAGGATTGTGGAGATGATTTGATTTGTTCTTTATATTGCCTGAGCATTTATCCATTGTTTAACCTGTATGAGGTTAAAATCTGCTACTAAATGAAAGATGGAAACTACATTTTCAAGCAAAGATAATCTGTTTCTTCTCAGCTTATCAGAATCACAGTTAATCTTTATACTGTCCATAAACTGATTGATAAACGGAGCAAAACCAGCAAGTTCATCAAGTGCTACATTAAAGTGGTTATTTTTTATCGCTTGTTTTATGTTTTTACAAGCTGTTATAGCACAATTTGATAGCGCAATTTCTTCACTTTCAATCAAAAACCTCTTACCATAAGATGCACTATAAGTAGTGCCATCACTTTTCCTTGCTTTGCTCATCATGTTACTGACTCTTTTGTAAGTGCTTAGAATTTGTTCACCTTCTGGAGTACTAAGGTAACGATCCAATATAACAGTTTGCTTTTCTGCTGTCAGCAGATCATTAATATCGATTTTATATAGTATTGAATCTACAACATCTTGCCTTATATCTCTATTTTTTAAAATAACCTTGAATCTTTCTAAGCAAAATCTAAATACTAGTTCTGAAATTTGTTTTCTATTCGGCTTATCAACTGACGCTGTATTTTTATTAAATAGAAGCCTTGAATATAAAGATACTGACTTGTCTATCATTAGCCTAATTGGAACATGCAAATTATTTTCAAGTATTGTCCTAATTATACCAATTGTCATTCTCCGCAAACCAAATTGATCATACGAACCAGAGATTTTCTCACCTGCTGCAATTAAACCAACTAAGCTATCCACTTTGTCTGCAATTGACACAGCAATTGCAGAAGGAGATTTAGGACACTCCTGCTCTGGCCCGATTGGCTTATAATGCTCAGTTATAGCTTCCACTATTTCTCTATCTTCTTGAAAATAAGAAGCATAATATCCACCCATTACTCCTTGTAATTCTGGAAACTCTCTTACTATCGATGTTGCCAAATCAGCTTTTGCCAAATATGCAGCACGTTCAACTTTTATCAGCGAAGCATGTGGAATAAATATAGCTATATACTTTGACAAAGCCGTAATACGCTTCACCTTTTCCCCCACGCTGCCAAGTGAAGCATGAAATAATATTGAACCTAATCTTTTGACATAATAATCTAGATTTTCCTTTTTATCTTGAGATATTAAAAATTGGGCATCAGCAAGACGTGCTTCTAATATTCTTTCNNNNNNNNNNNNNNNNNNNNNNNNNNNNNNNNNNNNNNNNNNNNNNNNNNNNNNNNNNNNNNNNNNNNNNNNNNNNNNNNNNNNNNNNNNNNNNNNNNNNTATCTTGAGATATTAAAAATTGGGCATCAGCAAGACGTGCTTCTAATATTCTTTCGTGTCCTTTAACAACTTCACCATTGTTGACGTTGACAACAGTGACAAAGTGTGAAATTCTCTTTCCATTACTTAAAGCAAGGTATTTTTGTTGTGTATTAACTATACTAAGTATTACTTCCTTCGGTAATCCAAATGACTTTTCTTGATTCACTTCACCAAACAGTACGATTGGCCACTCTATAAGCCCTGTCAATTCATTTAGTAAATAATCATTTTTCTCAAGTTGTAAATTCTGCTCTTTTGTGAATTTATTAATCTGATCTAGTATAAATTGCTTTCTTTTGTCCATTTGGAGAATTACACTGTTTTTTTCTAGCAATTCAAAATAGTCTTTAGGTGTTTTAACAGTAAGCGCCGTACCACTTGAGAGAAATCGATGGCCATATGTTGTGTTACATGCTGTAATCCCTGCAAAAGATACAGGTATTATTTCATCATTTAAAATGCATAAAATGTTTTTAATTGGCCTAACCCACCTTTCTTTTCCTTTGCCCCATCTCATGCTCTTCAACCAAGAAAAGTTTTTGAGCATTTCCTCCAGTTGATTTTTAAGAAACTCTTGAATGTTAAATGAGCAGCTTTCTCTTTTAATGAAGTAAAAATCCTCATTATTTACTTTTCGAACGAGCAAATCTTCTTCATTTTTCTGATATTTTCTTAAAAAACCTTCGATAGCACTTTTTGGTGCGTTAATGTTTGGTCCCTTAACTTCGTTATTGGAATCCTTTAGCTCCAAAGCATTTATGTTGTCGACAAATAGGGTAATGCGACGTGCCGTTATAAAAACCTCCATTGATGTAAATTTTACATTATTTTTGTTAAAAACATTGGCAATACAGCTCTTAACTTCAACTGTAGCTGAATTCTGCATTCTCGGTGGTATTTCTTCTGAAAGGCACTCAAATAACAACTGCAACGACATACGCTATTTACTCATGTACAATTCACAACATTTTTTTGTCAACTCTCTAACTCTACCAATATAAGCTGTACGTTCATTCACACCAAGCACACCTCTTGCATCAAGCAGATTAAGTAGGTGACTAGTTTTAATACATTGGTCATAAGCTGCCATTGGTAGCTCCTTTTCAATAAGAAACTTGCACAATTTTTCCGTATCTTCGAATTGCTGCTGTACCACTTTAGTATCATAATAATCTAATGCTAGATAAGAAAATTCATATTCTCTTTGTTTAAAAATATTTCCGTAAGTTAAACCGTTATCGTTCCAAATTATATCGTAAACATTATCTACACCTTGTATACACATTGCTAAACGTTCCAACCCATATGCCACCTCGCCAGGAATCATCTTGCAGTCAATCCCTCCAACTTGCTGTATATGAGTAAGCTGTGTTACTTCCATTCCATTGCATGTAACTTCCCATCCAAGTCCTGATGCTCCAACGCTCGGATTTTCCCAATCATCTTCAACAAACTTAATATCATATTTTTCTGTAGATATGCCAAGAACTTTTAAGCTATCTAAATAGACGTCTTGTAAATTATTACCAGATGGCTTTATTATAACTTGATATTGGTGATGTTGATACAAACGATTAGGATTATCACTATAGCGCTCATCTGCTGGCCTAATTACTGGTTGTAGATATGCAATTTTTGCCGGGTTTGTATCAATTGCAGACATAATTGTTGCAGGATGTAATGTGCCAGCACCAACTTCAGATGTGTATGGGTGAAGTATAACACATCCTTCACTAGCCCAAAAATCTTGTAACTCTTTTATTATACTTTGTAAGTTCACACAAATTGCACACTTTTTATACTAAATATATAAATAAATAAGTACTATTCAATACCTATTTTTTTAACAGTATCATGTAAATAATCACCTAAGACTGCTGAACTTTCTCTCACATACTGAATTATGCTTTTATTTAGGACAATTGCATCATGCATAGTTAAATCGCAGAATATAAATGCTGTTAAATACAGTAAAATCACCGCATAAAATGTGTGAAAAATCCCCTCAAATTTAATTGACATTGCATTATTATAGCTGAGCTGTATTGAACTTATTGGCCATGGTTTTATCACTTCTACGACATTAAAAAATACGTAAGGTATCATAAGAAAAAAGAAAAAGTGCATAAAATCATTAAACCAAAATGGGCATTGAAACATCTGCTTACATATATTCCCATAGAGTTTACTTACAGCATAATAAATTGACATTATTGCTGGCATTGAAAGTGCTACAGTCAGTACTTGCCCTGACGCTATTTGTATTACTATTTCTTCACCATTGTTTGCTGAAGGGTCTTGAGCATGAAAAATAAATATTCCAATTAATTGCATTACTAACATAACTATTGCCAATTTTGTAAAAACAGCAGCTACAACTATTCCTGAGTCTGGCATTTTATATAGTAAGTATTCGCCTCCATATGTAAGAATTAATATAACATCGACAATAAATAATATTAAAAAAGAAGACCAATAGTTCTGCCAACTTGGTAAATATCCTATTCCTAAAAGAGAGCTTACTGTTTTAGCAAGAAAACCCTTGCCTAGCATCTTCCCCAAAAATTAAAAAAAAATCCCCATGTTCTAAGTAACATTTGGTTTATATTATTTATAATACTGTATTGTAATAGACTTATCAATAGCTTAAAACATGTATTGGAAGATTTTAGGTAATATGCAGCAACAGTAGAAGAACGTGCGCCAAAAATTTAATAATTTTATAGGGCTTATGCACTTAAATTTTTTGCAATATCAAGTGCAGCGTAAGTGAATATTGCACTTGCACCCGCACGTTTGAAACCAATCAAAGATTCATAAATCACCTTGTCATAATCTAGCCAGCCATTATTTGCAGCAGCTTTTAT
>NODE_21_length_10584_cov_3.843290
CAATTTTTGGTGAAAAGTCATTCGATTGTGCGGATTCCTCTTTATATACATATCCAGATGTTGAAGGGACAGTAATTGATGTACAAGTCTTTACACGCAGGGGGGCTGAAGAAAATGAAAGGGCATTACTCATCAAACAAAAAGAGATAAATGACTTTGAGGAAGAGCGAGATTATATAATCAATGTTACTAGTGAATATTTCTATGATGAACTGAAGAAACTTCTTATTAATTCTGGTTCTCAAGATCGAGAAAAATTTGACTCTATTGAACGTGAGCAATGGTGGGGTATAGGATTAAAAAACCAATCCATTTCTGAGCAAGTTAAGAGCTTAAAAAAAGATTTTGATGAAAAAGTATCACATGCAATAGCACAGTTTAAGCGAAAAGTAGAAAAATTACATGAAGGTTATGACCTGCCTCAAGGTGTGTCGATGTCAGTAAAAGTTTTCATTGCTGTGAAACATAGTCTGCAACCAGGGGATAAAATGGCTGGTAGACATGGAAATAAAGGTGTGATTTCTCGAGTTGTGCCAGTGGAAGATATGCCTTATTTGGAAGATGGTACTCCTGTTGATATTATTCTTAACCCTCTTGGTGTTCCTTCACGAATGAATGTAGGGCAAATACTGGAAACGCATGTAGGTTGGGCTTGTAGAAAATTAGGGGAAAAGGTAAGTAATATTCTCGATGAGATCAATAAGATCAAAAGTGCTTTTTGCAAGGGAATTAGGTCCCTTAACGATGATAATTTTACACAATTTGCAGTAGCATACCTTGATAATAAAAAAATTGAAAATATTGATGATGATGAAATAACGGCTTCTGTTTTAAATACACCTAATAAGAATGCACTAAATGACGAGTTGAATGAGTTAGTAGAGAACTATTTGAACTCTTGTAAAAGTTCATACAGCAATTTACGTAACTTCCTGATTGAGGTTTATAGCTATGGCAGTAACGTATCTATCTGTAATGATATTCGTAATATTAGTGTTAATAATCTCATTGAATTTGCACGCAAATTACGTGATGGCGTTTCTGTTGCTGCACCTGTATTTGAGGGTCCAAAAGATGAACAAATAGCAAAATTATTTGAACTTGCAGGTTTAGATAACTCTGGACAAGCTGTATTATATGACGGTTGCAGTGGTGAAAAATTCGACCGCAAGGTTACAGTTGGTTACATGTACATGCTTAAGTTGCACCACTTGGTTGATGGTAAAATTCATGCGCGTTCAGTAGGGCCTTATAGTTTGGTTACTCAACAACCTCTTGGAGGAAAATCTCATTTTGGTGGTCAGCGTTTTGGTGAAATGGAATGTTGGGCATTACAAGCCTATGGTGCTGCTTATACTTTGCAGGAAATGTTAACTGTGAAGTCTGATGATATTAATGGTAGAGTTAAGATTTATGAATCGATAATAAAAGGTGACAGTAATTTTGAATGTGGAATTCCTGAATCCTTTAATGTGATGATAAAAGAACTACGTTCTTTATGTTTAAATGTAGATTTAAAGCAAAATGATGTAGTGATTGAAGATTTATCTCACACTAACATTGCAAAACCTTTTAATGAGGTTAGCATATCGATTGCTAGCCCTGAAAGTATTAAGCGTATATCTTGTGGTGAGATAGAAGATGTTTCAACTGCAAATTATCGTACGTTCAAAGTTGAGAAAGGTGGATTATTTTGCCCTAAGGTTTTTGGCCCTGTCAATGACGATGAATGTTTATGTGGAAAATACAAAAAAAGAAGACACAGAGGTCGCATATGCGAAAAATGCGGAGTAGAAGTTACATCTTCTAAAGTAAGAAGAGAAAGGATGGGTCATATAGAGCTTGCATCTCCTGTTGCTCATATATGGTTTTTGAAATCGCTTCCTTTAAGAATTGCAGCATTATTGGATATGTCTCTCAGAGATATTGAGAATATTTTATATAGCGATAATTATATCGTAATAGATCCTCTTGTTTCGCCTTTTGAAAAAGGTGAGATTATTAGTGAAAAAGCTTATAATGAAGCTAAAGATAGCTATGGGATCGATAGTTTTGTAGCTATGCAAGGTGTTGAAGCTATAAGAGAGTTGCTAACGCGCCTTGATTTACATGAAATTAGGAAGGATTTAAGACTAGAATTAGAATCTGTTGCTTCTGAGATAAGAAGAAAGAAAATTATAAAGAGATTGCGTATTGTTGAAAACTTCATTAAATCTGGAAATAGGCCTGAGTGGATGATACTTACAACTATACCTATTTTACCACCTGATTTGCGTCCTTTGGTATCGCTTGAGAGTGGTCGTCCTGCAGTTTCTGATCTGAATCATCATTATAGGACTATTATTAATAGAAATAACAGGTTGAGGAAATTGTTGAGCTTAAATCCTCCTGAGATTATGATTCGTAATGAAAAAAGGATGTTACAAGAAGCAGTTGATTCTCTTTTTGACAATAGTCGTCGTAATACTTTGGTAAATAAAGCTGGTGTTGTTGGATATAAAAAGTCCATTAGTGATATGTTAAAAGGAAAACAGGGTCGTTTTCGCCAGAACCTCTTAGGAAAAAGGGTAGACTACTCTGGACGTTCTGTAATAGTTGTTGGTCCAACTTTGAAACTAAATCAGTGTGGATTACCAAAAAGAATGGCTCTTGAACTATTCAAACCTTTTGTTTACTCAAAGCTTAAGATGTATGGTATGGCTCCAACTATTAAGTTTGCTAGTAAGTTGATAAGAGCAGAAAAACCAGAAGCTTTTGAGCCAATCCTTATTGAAGGCAAAGCAATACAGCTTCATCCGCTTGTCTCTACGGCGTTTAATGCTGATTTTGATGGTGATCAAATGGCAGTGCATGTGCCAATTTCATTGGAAGCTCAGCTTGAAGCTAGGGTGTTGATGATGTCCACTAATAACGTTTTAAGTCCTTCTAATGGCAGACCAATTATAGTTCCTAGTAAAGATATAGTACTTGGTATATATTATCTGACTTTACAAGAACCTAAGGAAGATAATTTACCATCTTTTTGTGCTTTTTGTGAAGTTGAGCATTCCTTGAGTGATGGTAAATTACATATTCATTCTAGTATAAAGTATAGGATGGAGTATATTAATAGCAGCGGTGAAACTCACTATAAAACTGTTTGTACAACTCCTGGCCGTTTAATATTATGGCAAATTTTTCCTAAGCATGAGAATCTAGGCTTCGGTCTAATCAATCAGATATTAACAGTCAAGGAAATAACTGGTATAGTTGATTTGGTATATCGTAACTGTAGTCAAAGTGTTACAGTGGCTTTTTCTGATAAATTAATGGTACTTGGCTTTGAGTATGCCACATTTTCTGGTGTCTCTTTTGGTCGTTGTGATATGGTTATACCTGAAACTAAAGCTACACATGTTGATCACGCGAGGGGTGAAATTAAGAAATTCTCTATGCAATATCAAGATGGGCTAATAACTAGAAGTGAGAGGTATAACAAGGTTATAGATGAATGGTCTAAGTGTACGGATATGATAGCTAATGATATGTTAAAAGCAATATCTATATATGATGGAAATAGTAAGTACAACTCAGTGTATATGATGGTTAACTCTGGTGCAAGGGGTTCTACTTCACAGATGAAACAGCTAGCAGGAATGCGAGGGCTCATGACCAAACCTTCTGGTGAGATTATAGTAACACCTATAATTTCTAATTTCCGTGAAGGATTGAACGTATTTGAATACTTTAATTCTACTCACGGTGCGCGTAAAGGTTTAGCTGACACTGCACTTAAAACTGCAAACTCTGGATACTTAACTCGTCGTTTAGTTGATGTATCTCAAAATTGCATAGTTACAAAGCATGACTGTAAAACAAAAAATGGTCTTGTTGTGAGAGCTACAGTTGAAGGAAGTACTATAGTTGCATCTCCAGAGAGTGTTGTGCTGGGTAGAACAGCTGCAAATGATATATATATAACCCAGTGACAAAAGAATTATTAGTAAAAGCAGGGGAATTAATTGATGAGAATAAAGTAAAGCAAATCAGCATTGCAGGTCTTGATGTTGTAAAAATTAGATCGCCTTTAACTTGTGAAATAAGTCCTGGTGGATGTTCTTTATGTTATGGAAGAGACCTTGCAACTGGTAAAATTGTTTCAGTAGGTGAAGCAGTTGGTGTTATAGCTGCTCAATCTGTTGGAGAGCCAGGTACTCAGTTAACGATGCGTACTTTTCATATAGGTGGAGTAATGACTAGAGGCGTTGAATCCTCGAATATTATAGCTTCTATTAATGCTAAAATAAAGTTAAACAATAGTAATATAATTATAGATAGAAACGGAAATAAAATTGTGATAAGCCGTTCCTGTGAAGTCGTGTTGATTGATAGCCTTGGTAGTGAGAAGTTGAAGCACAGTGTACCTTACGGCGCTAAGCTTTATATAGATGAGAGTGGGTCAGTAAAAATTGGCGATAAAGTTGCGGAATGGGATCCTTATACATTGCCTATTATCACGGAGAAGACTGGTACAGTGTCTTATCAGGACTTAAAAGATGGAATTTCGATCACTGAAGTGATGGATGAATCTACAGGAATATCAAGCAAAGTAGTAAAAGACTGGAAATTGCATTCTGGTGGAGCTAATTTACGTCCTCGTATTGTGCTGCTTGACGATAATGGTAAAGTAATGACACTCACAAGTGGCGTTGAAGCATGTTATTTTATACCAATCGGTGCAGTGCTCAATGTACAAGATGGCCAGAAGGTTCATGCAGGTGATGTTATTACAAGAACACCAAGAGAGTCAGTTAAAACTCGTGATATTACTGGTGGTTTACCGAGGGTTATAGAGTTATTTGAAGCACGTCGTCCTAAAGAGCATGCTATTGTTAGTGAGATAGATGGCTATGTAGCATTTTCTGAAAAAGACCGTAGAGGAAAACGCAGTATATTAATTAAACCTGTAGATGAACAAATTTCACCAGTTGAATATTTGGTATCAAGAAGTAAGCATGTAATAGTCAATGAAGGTGATTTTGTACGTAAAGGTGATCTATTGATGGATGGTGACCCTGATCTCCATGATATTTTACGTGTGCTTGGGTTAGAAGCTTTAGCGCACTATATGATTTCTGAAATACAGCAAGTTTATAGATTGCAGGGTGTTCGTATAGACAATAAGCATTTAGAGGTGATCTTAAAACAAATGCTACAAAAAGTGGAAATTACTGATCCTGGTGATACTATGTACTTGGTTGGCGAAAGCATTGACAAGCTGGAAGTTGATAGGGAAAATGATGCTATGAGTAACTCTGGCAAACGGCCTACTCATTATCTTCCTATTCTGCAGGGGATTACTAGGGCAAGTCTTGAAACTAGCTCCTTTATTTCTGCTGCCTCTTTCCAAGAGACAACAAAAGTACTTACAGAAGCAGCATTCTGCGGGAAGAGTGATCCTTTAAGTGGATTAAAAGAAAATGTTATAGTAGGAAGATTAATTCCTGCTGGTACAGGTTTGATTATGAATAAGATCAGAGCACTTTCACTTTGTGATAATGTGGATAAATATGAAAAATATTTTGATATTGAAACTTATGACGAGGAATGGTTGATGGATAATGGTTGTCATTTACACTCTGGTGAGGAAGAGAGCGTAGTGGCATACGATCAGTCGAATTGAGTACAGCTAGTGTGTCTCTTGACCAAAAAAGCCAATAATATTTTCTTTCACTTCTGTGCTATCTGTCATGTTATTTACTCTCACACGAAATTCAGATGAGCCTTGAAGCCCGCTACTGTACCAACCTATGTGTTTGCGGGCCATCTTTATTCCTGTGTCATTTCCATAGTACTCAAGAATATTGTCGTAATGCTCGAGTATGATGCTTAATCTCTCTGAAGCTGTTGGCTCAGAAGTTTCACTTCCACTGAGAAAGTTCATTGCTTGATTAATCAGCCAAGGTTTACCGTAGGCACCACGACCTATCATCACTCCGTCTGCTCCAGATTCTTCGAGAGCATTCTGAATATCATTTAAATTTTTAATATCACCATTTACTATAACTGGAATTTTCACTTGCTCTTTAACATTTCTAACGAATTTCCAATCTGCTTGACCATTATAAAGCTGCGCTCTTGTTCTTCCATGCACAGTGATCATTTTTGCTCCTAAGTCTTCGGCAATTTTCGCAAGTCTCGGGGCATTGCGATTTTCATCGTTCCATCCAGTGCGCATTTTCACCGTAACTGGCATATTCACTGCTTTGACCACAGCTTCAATTATCTCAGCGGCTTTTTTCTCATCACGCATTAGCGCTGATCCTGCATAACCGTTTACAACTTTCTTAACAGGGCAACCAAAATTTATATCTATAATTTTAGCTCCCATATCCTCATTCAATTTTGCAGCTTCTGCCATAACATTCGGTTCGCATCCAGCAAGCTGAACAGCAGTTAATGCATCGACTTTTGCTTTTTGCAAACTCTGGCGAGTTTGCATAATCATAGCTCTGCTTGCAATCATCTCTGAAACTAAAAAACTTGCACCAAGTTTCTTCACAATACTTCTAAACGGATAATCAGTCACTCCAGACATTGGAGCTAAAATAACTGGAGAATCAATTGTCAAATTTCCTATTTGGAGGGGCATAAGGTCAATGGTAATTTTTCATTGATTACATAATGCAACACAAACTTGCATTCTCCCTTGAAATAGAAGACTGAGATGTTTTCGTCCTTGGCGGACGCTTACGATTTCTTAGATCTTCCTTACATTTCTCATATTCCATAAGCGCTCTTGTAAATTCTTCTCTTTTCTCATTCAAATCAAATTTATATTCTGATAACTTTTTGTCGATTTCGTCAAATGATTTGTCTTCGTTAAGCATTTGTGTAATTTTATGAGCATTTTCTAACGCAAATATTCCAGAGTTATACCCGTCACTTTGCTGCTTAGTTGGGGAAATTCTTATGTCTAATACCCATTCCTCTTTTTGCAGTTCTCTTTTAACAATATTTAGCACATTATCTGGCAATTGATTACCAAATGAGTCACAGTAATAAGCTCTAAATTTTTTATCACCTGCATCAGGTTTAATAACCAAAGTTACCCAATGATTATTGTTAATATGAAAAACCGAAGTAAATATCAATTTAGAATTTTGTTTGAATTCACCTCTATAATTCTGAAGAAATTCTTTTGTGAGTTCGTCCCAACCATTAGAATAGCTAGGGGCAAGAAAATAGACATTATTATTACTATATTCACTTTGTGAGTACCCATATACAACTCTTGCAATATGTGTAATGTCATTATCATCTAACCAGTAACTATAGTTTTTTCTGTTTGTCTGATGCACAAGAGTGTCCAAATCTTCGTGAAACTCTTTACCACCCAAACCACTATCCAAAGAGCTTCTACGACTACTGTTCCTTGAATTGGGTTCACTTCCTGGTACAATACCACTATCTCCATCTTGAGTTTTTTGCTCACCTTGACTTGCTCTTTTTCCATTAATATAGTTCTTCGCTAATTTGTATGCTGTTGTAAGAACTACTCCCATTATAATCCAAATCACAGGATGAGAAATTAGCATAGCAAGTGGAAAGGTCAATAGAGGGGATCCTATTACCGCCCCTAAACAGCCAGCAGCGAATGTGGCTGCTAGGCATACACAAGTAGCGTAGATAACGAATTCCTCACCAGCAAAGTCAGTGCTCTCTTTCTGATTATTTTTTGTAATACCCAACATACTACACCCTATGAACGCTAAGTTAATTAAATTTTAACAAATTCTAACAAAAAAATCAACCATAATAATTTTAGTAGTATGAGAATATATTGAATATTAAGAGCTTTTGGAGTACAGTAACAATGTTAGTAATAGCACAATATATGCACGATATAGAATATATACGCAAAAACCCTGAAGGATTTGAAAAGGCAATGAAAAGCAGGGGAATTAGAGAATCTACTACGGAAGAGATATTAGAAATCGATCACGAGAAAAGATCATTAACCACTAAACTGCAGAATTTGAATAGGCAGCGCAATGAAATCACAGAGGAAATAAAAAAGCTTAAAATGAGCAAGAACCCCTGTGAAGAGCAAATAGAGTTGTCAAAAAGCATCACAAATGAGATAGAGGCAATCAGCTTAAAAGAACAAGCAGAAAAGGATAAGTTAGTGAATGTTTTATCTAACTTGCCGAATATTCCTGCGCAAGATGTGCCAATAGGCGCAGATGAGAACTCTAATTTAGAGGTGAGAAGATATGGAGGAAAAAGACAGTTTGATTTTGTACCAGAATCTCATTATGAACTCGGAGAAAAATTAGGTTTAATAGACTTCGAACAAGCGGCGAGAATTTCCGGATCAAGATTTACGATATTAAAAGGACAGTTAGCTAAGCTTGGACGAGCGCTAATAAATTTTATGCTTGAAATGCATGTTAATGAATTTGGCTATACTGAGGTGTACCACCCGACTTTGGTGAAAAACGAGGCTATGTATAATGTTGGTCAGCTACCGAAATTTTCTGACGATTCGTATTTAACTACCGACGAATTGAGGTTGATTCCCACAAGTGAAGTGTTTTTAACAAATTTAGTTGCTGACAAAATAATGGAAGAAAAAGAACTGCCTATTCGCTTTACTGCATATTCGGAGTGCTTTCGTAAAGAAGCAGGTAGCGCAGGGCGAGACACGAGAGGCATGATAAGGCAACACCAATTTGATAAAGTAGAATTGGTGAGTATCACAACTGAAGACCAATCAAATGATGAACTTGAGCGCATGACGAGTATTGTTGAAGAGATATTAAAAAAACTAGAATTACCGTATAGAGTAATGCTACTCTGTAGTGGCGATATGGGTTTTGCTGCACAAAGGACTTATGACATAGAGGTATGGTTACCTGAGCAAGATAAATATAGAGAAATATCAAGCTGCTCAAATTGTGGTGCATTTCAAGCAAGAAGGATGAACGCTAAATACTCTTCAGAAACTGATAAAAAGATGAAAAAATATATTCACACTTTAAACGGCTCAGCTTTAGCTATAGGAAGAACGATTATTGCCATAATGGAGAATTATCAAAATTCTGACGGGTCGATTGCAATACCAAACGTGTTGCAAAAATACATGAGTAATGATACTGTTATAAGCAAATAATAATTTTGACATATAGAAAAGCGAGGAAATAAAGATGAAGGTTCTGGTTATAGGTTCTGGTGGGCGTGAGCACGCTCTACTTTGGGCTCTAAAAAAATCTCCTATCTTGACTGAGTTATATGTAACTCCTGGTCGCCAAGCTATGAAAGATCTTGGGGCTCTTGTGGATGTAAATATTCAAAATTCAGTGGATGTTACACAATTTTGCAAGAGAGAAAATATAGAGTTGGTTGTTATTGGTCCAGAACAACCAATAATTGATGGGCTTGCTGATGATTTAGTTGCAGAGGGAATAAATGTTTTTGCTCCAAGTCAAGCAACTGCCAAACTTGAGGGATCGAAGTCTTTCACCAAGGGACTATGTAAACGATATGGTATACCAACTGCCAAGTACGAGTGTTTTGTTGATGAAGGGTTAGCTAAAGATTTTGTACGTAGCAATAAAATAAAGTTTCCACTTGTAGTGAAAGCAAATGGAATTGCAGCAGGAAAAGGGGTGGTTATATGTAATACAGAAAGCGAAGCTTTTTCAGCAATAAATTCAATGCTAGTGGAGAAAAAATTTGGTGAATCAGGTGAAGAAATAATCATAGAAGAGTTTTTAGTTGGAGAAGAAGTGAGTTTTTTTGCTCTTATTGATGGGTTGAAAGTAGTAACTCTTGGGTGTGCAAAAGATTATAAGAGAGTTGATGAAAGTAATGAAAGCCAAAATACTGGAGGTATGGGGTCGTACTCATCACCTTCAATTATAAGTAAGGACATGGAGCAAAAAATTATCCAAAAAATAATATACCCTACAGCTCAAGCATTGGTTAACATGGGTACGTCTTATAAAGGAGTACTCTTTGCTGGTTTAATGATTTGCAAAGATAGCCCAAAACTTCTCGAGTATAACGTTAGATTCGGTGATCCAGAAACGCAATCTATATTACCTAGATTTGATTCAAATTGCGATTTGTTAAAATTGATGTTGTCAGTTGCAGAAGGAAAGTTAAATGTCAAAATGGTGGAACTTAACAACAAATCTACAGTTTGTGTAGTTGTTGCAAGTAAAGGCTATCCGGGTGATTATCAAAAGGGAGAAGTAATTAAAGGATTAGATAAGATTGAAAGCATTCCTGGTGTGTTGGTGTTTTATGCTGGTACTAAATTCGATGAAAGTGGTAACTTAGTTTCCGATGGCGGAAGAGTGCTAAATATAGTAGCAGAAGGGAGCACTATAGAGGAAGCCAAAAGTAAGGTGTACTCAGCATTAAATTTTTTAGAATGGCCAGGGTGCTTCTTCAGATACGATATCGGTAGTTAATGTTAGCTGTCGGTTAGCAGGTGGTTCACAGAAACGAAAAACTTGCTTGACACCCTCCGCCAGCCCCCTTATCATGAAACTGAAGCTATTTATTTATCTTCTCAATCTGTGCAGGTTAATGACA
>NODE_22_length_10440_cov_2.573712
ATTTTGCTCTTGTACAAGTTGTTCAAAAAATAGAAGATCACAAGTGGGTAATGGATCTTAATTCCAACTTACAAGAAGCAATAGAAAACCTTGATATTGATCAAGTTAAAGCAGCATTAGAGAATTGTGGTGAAGATGTAGAAAGGGTTTTAGAGCGAGAGGTATATTGGAGTAGTGGAAGAGTAGATGCCCTTTTAGTTTATCCTCTGAAAGTTGAATATAGTGAAGAATTGAACCAAGAAGATGTGGAAAAGGTAAAAGAATGCTTTAAATTAATGTTTGATGCTGCTTCTCCAGGGCTCCTTGGGTTCGAGCCCAATGGAAATAACTATGTAATGGATAAACTTACATGTGCACAAAAACGTTTTGCTAAAATACCTGGAGTAGGTGAGCAATGCTTTCAAGATTTGATTCAAGAATTTGAGGAAAAACTTAGTAAAAATGAACTAGATAATGCCAAGATTAATGATCAGATAGCATGGGATAAAGAGTATGCGACTCGATTTTTACAAGAAATCAATCAGGATCCGTCTGAGAATGATGATCTTAACTTTATAGATGACACTGATCTAGATCAAAACACCGTAAACTCTGCACCAACTGCAGACAACAAAACCCCAGGAAAAAACGATACAAACTTCTGGAGTGAACACAAAGGGAAGATCGCTCTGGGCGTTGTTGGACTATGCGTAGTTGGTGCTATTGCAGCCTATGTGCTGGCATATCCTGTAGTTGCATTAGTTTTAGAAGTTTTAGCAGTTTCAGCATTGGCTGTACTAGCTTATATTGGAGGAGTTTGTGAGAAATCAGAAAGCCCAAATACGAAAAGCTCGGATCCGGTTGTTTCTGGGGTGTTGCAACAACGCAGAACTGTCTAATTAGTAATCCATTTTCATCCCAGCGCGCCGCGCTGAATCTGACTACGCTAGAACAAAGAATATAAAAGAAACGTTGCCGTCACGTTATATCATAAACCTTTGCTGAAGCTTTCTTTATATCTTCACTTGAAAGTGGAATTAGACCAAGCCTAGATAGGTACCCATCTTCAATGCCGATCGAATCTATAATTTCTTTTATGAATTCTCTTAATCCATCAACAGTATCCAGGTGTTCTTTCTTTATATAAAGGTATAGAGGTCTTGCTAATATATATTTTCCCGATGATATATTTTCGTAAGTTGGCTCAATTCCTGCAATTGTGCTCCCTTGTATTTTATCTTGATTTCTCATTAAAAAGCTAAAACTAAATATCCCTAAAGCGTTCTTGTTACTTTTCAATTTTTGTATTATTATGTTTTCATTAATTCCAACTTCTATATACCTTCCGTCATCCCTTATATTACCACATGCTTGCTTTCTTTCTTCCTGATCTTTATAATTATCTTTGAAAATTCTCGAGTTCATGCATGAATATTGATCAAGCATAATAGAATTAACCAAAGTTTCGTATGTGCATGTATTTTGATGTGGACCATAAATTTCAATTTCTGTTTTTGGTAAGGCTTGATTTACATCAGACCAAAACTTCTTATTATTTTTTACTAATTTATCATTTTCTTGAGAATATGCAGATAAAGTTTCAAATAAGTCCTTCTTTGTGAAATCAAATCTATGGCTTTGATTTGAATTTGCAATGACAATTCCATCATAGCCAATGATGATCTCTATCACTTCATTAATTTTATTTCTTTTACATAGTTCTCTTTCTACTTCCTTCATAGGGCGAGATGAAGTGGTGATGTCTGGCGTGTCTTCCCCTATTCCTGAGCAAAACATTTTGAACCCTGATCCACTTCCTATTGATTCCATAACTGGAGTCTTAAAAGGGAATACACGATTGAACTCCTCGGCTATAAACGAGATAAAAGGAAAAATAGTTGAAGATCCAACAATTCTGATGTATTTCCTGGCATCAGCATTTGACGGCGGTGTGAATAATACGAATACAAAAATCAGGAGAAAGTTTCTAAGCATTATTTTTAGTTAAGAACATAAATCTAATTATTGTAACAAAACATCAAACTGAAAAGCTTTAATTGCATGACAAAAGCTACAGTTTACATTTAAATTTTATTTTATATTATTGTAAGTATTACACAACTTTAAGGAACAGTTAAGGCAGTTATACCAGATAAATAGATAAGAGAAAAAGCTGAAAACTTTGGAATGATAGAGCCTTTTGTGAATCACAAAAGCAGCAAAGGTGTTATATCTTTCGGACTATCATCTTACGGTTACGATGCAAGAGTGGATAATAAATTTAAAATTTTTACTAACGTTAATTCAGCCATCGTGGACCCTAAAAATTTTTCTGAGAATAGTTTTATAGATAAAGAAACAGACGTATGCATAATTCCACCAAATAGCTTTGTGCTTGCAAGTACAGTGGAATATTTTCGTATACCAAGGAATGTACTGGTCATTGGTGTTGGTAAATCAACTTACGCAAGATGTGGAATTATAGTAAACGTTACTCCCTTAGAACCTGGATGGGAAGGTCATGTCACACTCGAATTCTCAAACACCACTCCGCTTCCCGCGAAAATTTACGCTAATGAAGGCGCATGCCAATTCGTATTTTTAAGCGGCGAAAGTTAAGTTAGTTAAGTGATTACTTTAGGTAAAGCGTGATATTGTTTTATTGTACTGAAGATTACTAAAATGAGTTTTAACTAATTTGTCGCATTCTTTATCACCTAAAACTGCACGTGCAGAGTGGTTTTTAAATGACTCTACATAGCTTGAAAAGAAATTTGTAGAAGGTTACTTAAAGCTTCTGCAACTTCTTTTTTTTCTTTATCATTGGAAATCTGATTAAATAGTTCTTCTCCCTTTTTTTGCAGCTCATTTTCAAATTCCTGCTTTATAGTACTCTTATCTGCTTTTTGCAGGAAGGAAAACTCTTCAAAAGTGTACAAGGAAGAGACAATACCACCACGCACTCCGTATTCTGTTTGCGATTCTACTAAATGTTTAACCAGTTGATATTTTCTCTGTGATATGCGGGTATTAATAGCTATATTATTTGCTCTAGTTTGATCGTTGCAAGCCTTCCAAACTAAATTTAAAACTTGCTTCAATGTTAACCCGCTTCCACTATGTGTACCAGGGTTATTTTTTATACGCTTCAAGCACTCAAGTGCATGTTTTTTCTCATCTTCTGTAAGTTGATCTTTATCTGCAGCTTTTTGTGTGCCATTTGCTATGCACTCTAACTGATCAATAAATCCTTCTATTTCCTCTATAAACTTATCATCAATATCAGGCTCACCGTAGTTTTCTTTTAGCTTTTGAACGTTAATATTCATTGCATCATTTACATCAGTATCATGCGTTGTTTGTGGAATACGTGCTGCCTCCATAAATGCTTCAGCTCTTTGCTCTAACCATTCTGGTGCTTTGCCTCCTGCAAAAAGATATAGCTTACTCAATACATTGGCGATTGAGAGAAACACCAGGAAAGAAATAACAAATATTATCAAAAGTACTACCGATAAACCTATGATTAGCCACCCTACAGGAGCTAGCAGAATTTCTTTTGCTTTTTTTAATTTTGACGGTCTTTGTATGTTGTCTGGTGTATTTACTACTGCTGGAATAATTAGTTTAAGTTAATATCAATATTATTAATATACTATATTTTTTCTTATTTTGTCAACTCAAATTTCTACTTCCGCACTTTCTTATTGTTGCTTACAATGATTATAGCTACATGATTTACTCATGTATTTTTCCTGATTAAAAACTTCAATTATTCATTGTAAGCTGCTGAATTTCCTACTATTTAGTGGCAAATTGTTATCCAAGTGGCTGTAAAACGACAAATTCGTCATTCCGCTACTAGTTAGCGGAATCTATGCTAAGAGATAGCGCGAATGAATCGCGGTATGACGGTTCGCGGCGGCATAACGATAAGCTCGTCATCCTGCTGCTTGTTAGCGGGATCTATCCGCGGCGGCATGACGTAGAGCCTACATTAACTATAGAAACAAAAAGGAGGATTATCATGTCTACAATAATTTTATCATCAATTTTCGGTCAAGCAGGCAGCATTTTTGGGCCAATTGGCCCGATTATCGGCTCAGAACTTGGTGCTCTTCTTGGTGCACAGCTAGATGGGGCAATGTTCGGCCTTGAAGCCGAGCAAAAAGTAACGCATGGGGCAAGGCTAAAAAATCTGCAAGTTCAAACCTCAACCTACGGCAGAACGATCCTAATTATCTATGGCACTGCTCGTGTTGCAGGGAATATAATTTGGGCACAGCCAATAAAAGAAGAGGCGATATCCACCAAAAGTAAAATTGGAAGAGGTATGAACGTTACATATAATTACTATGCAACGCTTGCAATTACGATCTGCAAGGGGAAAGTAGAAAAATTAAACAGAATCTGAGCAGATACTGATCCTGATCCATTTATGTCATCAATTGAAGGAGAGGGGAATGTGCCGGCTTATAGGGGAATATCTTACATAGTCATCAAGAATTTTCCTTTAGCAGACTATAATAATCATGTTCCGGTATTTACGTTTGAAGTGCAAACTGCAGTAAAGTCAAATGAATTTTCAGTAGCAAAAAATATTCGGAATATCAATATAATACCAGGCTTAGGAGAGTTTGTATATGATACAAAAATACAGAAGAAAATCGCGCAAGAGAAAATAAGCAGCAACCAATATATCCCATATGGGCTGGCGCAAAGGGTAAATCACAACAACCACACTAAAAAGAGCGATGCAATGCTTTCTTTGGATCCATTAAAGTGAGATTTACCAAATGTTGAGTGGGTATCGGTAGTAGTCAATTGGTTTGTGAATGATCTGAACATTACAGATTGTAAAATATATCCTGCAGTTGAATTTCAAGATGATTCCGCAATATTACCTGATGATTGGCAAGTAGGGGGTGTAACCAGAGATAATGCTCAGCTAATTTCAAAAGATGCGAGTGGAAACCCAAGGTATGGTGGCACAGTTAGTGATGCAGCGTTGATAAGATATATAGAAGAGCTACACAGCAGAGGCTACAAGGTGATGCTCTATCCAATGCCCTTACTTGATACAAAGAACAAAGAGTGGCGAGTAAGGTTGAGCGGGACTCCTGAAGATATAAGTGATTTTTTTAAGAATCAGTACAACAAATTTATAGAGCATTATGCAAGCATTGCCAAACAAACTAAAGTGGAAGGGTTTATCATTGGTTCTGAATTTGCGCAACTTACCAAAATCAGGGATGAACAAGGGAATTACCCTGCCGTTATAGAGCTGGTCAAGCTTGCAAAGCGAATAAAACTTCAGCTTGGAAAAGAAGTAACGGTAACTTACGCTGCTGATTAAAGTGAATACCATTAATATGATGGTTGGTATAATATGGATGAACTGTGGTCTTCAGATTACATCAACGTTGTTGGCATAGATGCTTATTTTCCACTGACTGATGGTCCAGAGCCTCCTTTTGGCTATTCTGCGGAAGATGTAATAGGTGGTTGGAGCAGTGGAGTGGGGTATGATTATTTCTATGATTACTCAAAGGGTGAGCCTGAAAGAGTAAAGTATAACGACAGCAGGTATGCGTCGAAAAATATAGAGAAATGGTGGAGTGAAACTCACACAAATCCTGACGGTAGCAAAACGAAATGGCAACCAAAGATGAAAAAAATATGGTTTACTGAGTATGGATTTCCCAGTATGAACGGCTGCACTAATGAGCCAAATGTGTTTGTTGACAAAGGCAGCATAGAGAGCAAATATCCACGATATTCAAACGGAGAGGTGAGCTTTCTTTCGCAAAAAATTGCAATTGAAGGAACGCTAAAAAAGTGGCAAAGCTCAGAAATGGTAGAAAAAATGTTTCTCTGGGCATGGGATGCAAGGCCATGTCCTTACTTTCCCAATTTATGTGATGTGTGGGCTGACTGCCATAACTGGCAAACAGGACATTGGATTCAGGGAAAGCTTTCACAACTTAATATTTCCGATGTTTTATCGGATCTGTTACAAAAAACAGGTTTAAAAAGCGATCAGTTCGATACAAGCAACGTCAAAGGGTTATTGTCTGGGTATGTTATAAACGACGAGCAATCCGTACGTTCAATTATTAAAATGCTGCATAGTTGCTATTTTTTTGATCTGGTTGAACAGGACTCTAAACTGAAATTTGTCCAAAAGGGCAGGGGAGTTACGACTGGAATACCAATTGGTGAAATGGTTTTCAGTAACAATTCAAAACTTGCTAATATCAGTCAATTAGATTTAAACAATAAAGTTAACGTCGTTTATTTTAATCGCAATTTTGGCTATCCAATTGATGTTAAATATGCTGAGTTGCCAAAGCAAGGCGCTGCTATAACAGTTGAAATACCGCTCATTATGGAGGAGGGAGAGGCGCAAAATATAGCTGAGGTTTTACTTTATTCTTCGTGGCAAGAGAGAAATATATACAATTTCAAGCTGCCGATAAAATATGCGTGGCTTGTGCCAAGTGATGTAATAACGATTTTAGACGGTGAGAAAAAGCATACGGTGAGAATTATAAAAACAGAATTCGAAAGCATGTCCATTCAAGTAATTGGCGTTGGTTATGATCACTCTATATATATTATAAGCTTTCTTTTCCTTCAACAAGGTCACTTATGCTGAAGGAATACCCTTCCTCTCACATTAGCAAAACCATCGTAGAACTGATAGATTTACCGGATATTAAAGGTAATAGTGCAAGCTTTACTTTAATTAGTGAGGAAAAGAATTGGAAGGGAGCAACACTCTTTATTTCGTACAACGATAAGGATTATAAGCCTATTGCAAGCACAAACAAGCAGTCTACTTACGGATATGTAATGGAATCTAACGACGAGGGGCTTATAGTAGTGTTACGTTTTGGAAACATAACTTCAATTGCGGACTCAAATTTAGCACTGGTTGGAAAAGAGATAGTAAAATTTCAGAGTGCCGAACTTATAGATAAAAATAAATATAAGCTTAGCAATCTAATTAGAGGGCAAGAAGGCACTAAAGAGTATCAGCACACTGCAGGTGAAAAATTTGTTCTACTTGATGATTCAATAATATCTTTCGAAGTGCAAAGGGGAAAAAAGTTTTACCTAAAAGCAGTGACTTACGGTGACTCGCTGGAAAATACGGAAGTGAAAGTGATAAATTCATTTAGTAATTGAAATTTAATAAAGTAAGTGCTAGAGTTAATATACAGGTATTAATGGTAGAGATATAACATGTCAAAGGAAATGGTCAATGCGTTGAAAGCTGAAGTGAAGAAGCTCAAATATGCTGATTTCAAAGCTAACACTTGGGACGAAGTAATTTCTGGTGAGGGAACATATAAGGATCTTAATAGAACACACGACCTTGCTATTAACGGACAAAAAATAACTAACGAATTTATTAACGATCTGTATTCAAACCATAAAAATCTAATTCTACGGGATGAAAACGGAAAAGGGAATTATCGTCCATTTCTCAGACAAATTACAGAAATGTTTAAACACGTTGGTGCAACAATTCCCAATAACTCTATTATTGAGGAGTTAATAAATAACTATTATCAGGGCGGATATACTCATTTTCTTCCTAATGATATGAGTCAAGCTCTTGGATCTTTTCATTTGTCAACGCAAAGCAACTGTATGACAAGAGAGTATATTATGGATTGTCGTGAACCCAATTGTATAAAGCTTAGCTTTAGCATGAAATATACAAAAATGCTTAACTATGATGATTATACATATATCGAAACACCAGTTTTTTGCAGTTCAGCGGAGTTTAAACTGAAATGTGAAGATAAAAATGTAACATATGAAGATGGTAAAGTACTTCTTACCATTCCTAAAGAGCTAAAAAACTACAAAGTAAGTGGTAAGAATTTGTTTGATGTTATTGTTGAATATTTTCAGAAGCTTTGCGAAAAATTGGGCTTTAAATTTGAGACAAAAGTGGAACATAGCCTTGGTGAACCACTAAAGGTAGTAAGTGAGGCAAATGCATCTTCTGTTGAAGACTTAAAGCTTAAAGTGAATAATTGAAGATAAGGTATTGAAATTCGTGCTTTTCATGATTTTAGCTTAAGATTTCAGTGTCCGCTACTCGAATGACATCATTTACTATGTAACATTGTACTTATACTAATGAAAAAAATACATTATAATTAAGTATATTTAATCCAGTAAATCATTAAGTGAAAACAGCTCTTTCGCAAAATATCATCTCTCTTATTATGATATTGTCTGTAGCAATTGTCGATATGGCAACTGACCTATACTCAGTTGCACTGCCAAGCATTGCCAATTATTTTAAAGTAGAAGGCAGTGTAGTGCAGCTTACAATTAGCTTGAATCTAGTTGGATTTGCGGTGTCTGGATTAATTTATGGTCCATTATCGGACCATTATGGTAGGCGTCCAATGATGCTGATTGGTATGACAATTTTTACTTTGGCAAGTGTCATGTGTTATATAGCCGACAGTATTGCGCTCTTGATACTAATTCGCTTCATACAAGGAACAGGGGCTGGTGTTGCAGGTGTTGTTGGGTATGCAGCAATAAGGGATATGTACTCGGGTAGTGAATACTCGAGAGTAATTTCAAAATTAAATATGGTTGTGGCACTCTCACCTGGAATAGCTCCAGTGGTGGGCAGTTATATAATTTCACATGGTTATCATTGGAAATTTTTGTTTTTTATTATGTCACTCGCAGCAATTGCTATACTTATTTTTATCTACTTTAAGTTACAAGAAACACTCACTGTAAATAAAAATGAAACCAGTATAACTAACATAACTACTAATATCTTCAAGCAATATATATCAATATTNNNNNNNNNNNNNNNNNNNNNNNNNNNNNNNNNNNNNNNNNNNNNNNNNNNNNNNNNNNNNNNNNNNNNNNNNNNNNNNNNNNNNNNNNNNNNNNNNNNNAAACCAGTATAACTAACATAACTACTAATATCTTCAAGCAATATATATCAATATTAGTCATATTTTACATAATTGGAACTTTAATTAATAGAAGGTATGTACCAAAGGTAGGGGTTAGCAAAATGCTAATAATAGGTTTGGTGTTACCGATAACATCCGATAGTTTATTGGTATATTTTTATTTCGCGGACAAGTTGAATATATTAATTCTTCAAACTGTTTGGATTCCAGCCAATATCGGACTTGCATTAATAATAAGCAATAACGTAACCTCTGCTTTAGAAACGATCAAAGGTATAGGGCTTGGTAGTGCAGTCCTCTCATTCTGCAATATGATATTTGGGGCTATTGGAATATATATAGTAGGAAAATTTTTTCGCTATGGTATTTTACCAAATTTACTATTAACAATAGCATGCTCTACAATTGCAATTCTTATGTACAGCCAGCTCAAATGTACTGAAAAACACAGGGAATAACCATTATTTGCGTGATCCAGAGCTCATGGGTTATTAATGATTTTATCATGATAATATAATTTTACAGGGGGTGAGAGCTCATAGATTATTAACGACTTTATCATAACAATATAGTTTTACAGAGAGGTGTAGGATGAGTAGTTCACAAAGTATAGATGATTTGTTTCAGGCTGTTGAAAGAGGTGATATTGATGAAGTAAACCGTCTAATAAGTGAAGGAGCAGATGTTAATGCAGTAAAAGATAACAACACTCTTTTACATTGTGCTGCTATGTATGACCACGCAGAGATAGTAAAAGATCTATTGGATAAAGGGGCAGATGTTAATGCAGTAGGTCAAGGTAACAGGACTCCTTTACATTGGGTTGCTCAAAGTGGTAATAAGCAGATAGTGCAAGATCTATTGGGCAAAGGGGCAAATGTTAATGCAACAGATCACGAAGGAAAGACTCCTTTATATCGGGCTGTTGAAAATGGCCATAAAGAGGAAGTAGAAATTTTACTAAGTAATGGGGCAAATGTTAATGCAGTAGATAAAGGTGGAAAGACTCCTTTACATTGGGCTGTTGAAAATGGCCATGCAGAGATAGTAAAGGATCTATTGAACAAAGGGGCAAATGTTAATGCAAAAGATGATGATGGAAACACTCCTTTAGATTTTGCCGCTAATCATCAAGACATAGAAACTCTATTACGAAACACAGCTGAATTACTTGAGGCTGCTAGAAGAGGTGATATTGATGAAGTAAAACGTCTAATAGATGAAGGAGCAAATGTTAATGCAACAGATCAAGATGGAAAGACTCCTCTACATTGTGCTGCTAAAAATAGCCATGAAGAGGTAGTAGAATCCCTATTGGGAAAAGATGGAATCGATGTTAATTTAGCAGATAAGAATAAAGATACTCCTTTACATTCTGTTCTTAAAAAGGGCAACATAGATATAAATGTATTGAACGCTCTACTTAGAAAAGAGGGAATTGATGTTAATTTAGCAGATAAGAATAAAGATACTCCTTTACATTCTGTTCTTAAAA
>NODE_23_length_10412_cov_3.598725
TGACAATCGTCATCCCGCTGCTTGTTAGCGGCTAAGGGATACCGCGAATGAATCGCGGTATGACGTAGGGATTGCATTAGCTATAATTCTTTAGTTTTCACTTTTCTTTTAACCTTGCAATGATATTTTCTTTGCCGATAAAAATTAATAGTTTAGCGAGCTCTGGTCCTGTTTCTGTTCCTGTTAAAGCTGAACGCAACTGCGTAAATAGGTTTTTTGCCTTTATATCCACTGTTTGTCGAATACTTTTGACCCATTCTGACAACGTGTTTTCATTACAATCACCTTGGGGCAATGCATTGAACGCAATTTTTATAAGCTGCTTATCAAGAATCACAGGCTCTATATCGGATTTGCATATTTTCCACCACTTGACCACCTCAGAAAACCTTTCTATATTGTTCTTTATAAAATACCAAAACTCTGAGGAGTCCACTCCAATTTAATTTAAACGTTATTGTATAATTTCAAATGGCATTTGTTGCAGCACTTTGCTATTTAGCTTGTATGCTTCACTCAAGCTAAATTGCGTACATGCTGAGCTAAATTTTTTAATGTCAAATGAATCAATCAAAGATTGCATACAGGCGCAAGCTTCAATTGGATTGGATGTTCCAAGCTTCACTAAATAACTAACTAGTGCCATCGGTTCAATTTCATCTTCTTTTATAGATTTAATGTCCAGCACGCCGGTTCGCTTGGATATTTTGCTATCATCAAAATGTAGCAGAGAAAGGTGAGCAAATGTAGGGATTTTCGCTTTTAATGCTTTAATCATTTGGATTTGCACTGCGGTATTAGTTACATGATCTTCCCCGCGTACAATATGAGTTACATTAAAGTCAACATCATCAGTAACAGAAGGTAACATGTATGTGTAAATTCCATCTTCTCTTTTTACCACAGGATCGCTGATGTGACTTGTTGCAATATTTATTTCACCTTTAACTTCATCATTCCATTTAACAACTTCATTTCTATCCAACTTAAATCTAAAATGTGGTCTTCTTCCTTCTTGCTCATAACTAATTTTCTCTTGCTCAGTTAGAAGTAACGCGCTTCTGTCATATACAGGGGGAAGTCCTTGTTTTAACTGCAATTTTCGTTTAATGTCTAACTCTTCTCTTGTTTCATAGCATGCATAAATATGCCCTTCTTTTATTAACTGCAAAAACACCTCATTGTAACGCTCAAAGCGCTCTGATTGCTTGAAACTTGCATCCCAATTGATACCAATCCATTTCAAATCTTGTATGATATCATTTATATATTTGACATCTGAACGCTGAAGGTCAGTATCATCAAAACGGAGTAAAAATTTTCCATTTTGATTGCGTGTGTACATCCAACAAACCAAGGCAGTTCGTACGTTTCCTACGTGGAGGTAGCCAGTTGGGCTTGGAGCGAATCTTGTTAGCATTTAAATAGCAATATTGTTTACTCTAATTTATTTTAATTTTATATAAATATATGGCTAGAGCAAGCGAGATCTGCTAATACAATTGAGCAAGAGAAGAATAAGTATGGCTATAGCATTGTGGCACCTTTGATATTTGATGGATTAAGACCATATGATAAATTCAAGAAAATTCACAGCTTGACGACAAAGGCTAATGTAGCATTATATTGGTATCATGACTAACTTAGAAAAGATGAGAGAAAAACTGCAAGATCAAATAAATTATCATAATGTTTTGTATCACCAAAAAAATAAGCCAGAAATAAGTGATGCTGAATATGATGAACTGAAGAAAAAGTTAGCTGAAATAGAGCCAGAAATTTATGCAACACAAGATAGTGTTGGTGCTCCACCTGATGAGAGGTTTTCTAAGGTGGAACATCAAGAACCTATGCTTTCCCTTGAGAATGCTTATGATGAACAAGGTGTAGAGAAATTTTTGTCTAAAATAAATAGGTTTTTAATTGAGGACAAAATAGAGATATTATGTGAACCAAAAATTGATGGGTTGTCGTTTTCTGCAATTTATGAGGATGGAAGATTTGTTAAAGCTGCAACTCGAGGTGATGGTTTTGTAGGGGAAGATGTCACTCACAATGTTGCAACAATAAAAGGCTTTCCTAAGTTTTTGCAAGGTGTGCAAGGAAGACTAGAAGTAAGAGGTGAAATATACATCAGTAACAGCGACTTTTTAAAGTTAAATGAAAACGATGAATTTGCCAATCCTCGAAATGCAGCCGCTGGTTCTTTAAAGCAATTGGATGCAAACATTACAGCAAGTAGACCACTTAGATATTTTGCTTATTCTTTAATTGGTGGAGCAGAGAAAAGTCAAAGTGAAATACTAAATAAGCTTGAGGCACTTGGTTTTTGCGTAAATGAGCATCAGTCCTTAACGAGTAGTTTGGATGGAATGCTGAAGTTCTATAACGAAGTCTATAACTGTCGCTATAACTTGGATTATGATATTGATGGAATAGTCTATAAAGTAAATGATTTGGTACTACAAAATCGTCTAGGGAATACTCACAAAGCACCGCGCTCAGCACTTGCATACAAGTTTTCTGCGGTTTATGCAAAAACAAAGTTAAATAAGATATTTATACAGGTGGGCAGAACAGGGGTTTTAACTCCAGTTGCAGATTTAGTGCCAGTCAATATTGGTGGGGTGCTAGTTAGTAGAGCAAGTCTGCATAACCAAGATGAGATAAAACGTAAAGACATAAGAGAGGGAGATATTGTAACAATCAAAAGGGCAGGGGATGTTATTCCCCAGATCGTTGAAGTAAGCAGAGATTCTCGTCTTCCAAATACACCTGAATTTGTGTTTCCTAAAGTATGTCCTGAATGTGGTAGTAAAGTACGTCAGGTTGAGGGAGAGGCTGCAGTAAGATGTCCTGAGGAATTTGCCTGTAAAGCTCAAATAATAGAAAAACTAAAGCATTTTGTATCGAAAGATGCATTTGACATTGTTGGCCTTGGTGATAAGCAGATAGAGTTTTTTTACGACCTTGGTCTGATAAAACAAATTCCCGATATTTTTACTTTAGAAGAAAGATTGGATGAATTTAATCTGGAAGAACAGTCTGGTTGGGGCAAGAAATCAATAGCTCATTTATTAAATGCTATACAAAGCAGAAGGGTAATAACTCTAGATAGGTTTATATTTTCTTTAGGTATTAGATTTATTGGCCAAGTTGCAGCAGAATTGCTTGCAGATTATTATGTTTCTTATGATAATTGGTATAATTCGATGATTGAACTGTCATTAGATAATACTGAGCTAGTGAGTATAGACGGCATAGGAAAAAAAGTATAGTGTTTACTGGTAAGCTACTTGCTATGAGTAGAGGAGAGGCAAAAGTAAGAGCCAAAACTCTAGGAGCAAAGGTCAGCTCACATCTTTCTGCTAAAACTGACTACCTAATTGCAGGAGAAAACCCAGGATCCAAATATAAAAAGGCAGTGGAATTAGGTGTAGAAATTTTAGATGAAGACCAGTGGCATAAAGTGATAAGTTTGGGAGTGTTCAAATGACACTTGGATTGTATATTAAATCAAAGTTGCAAGACTATTTAGAGAGTAGCCAATTCTTTCCATCCAAGAATCATTTTATTGACTTGCCTCAATTTTTCAACAGAAGGCCAGTCTTCTGTGCTGAGTGGTAGTCGGACAGTTTGATGTTCTATGAGCCCAATATCATGCAAAAGTGCTTTAGTGGGTATTGGGTTGCTGGCAATAAATAACGCTTTGCAAGCCTGTTGCCAGATATCTGCCTGAGGGTTCCTGCCATTGAGGCACTTCTTAACGTATTCATGCGCTATGCGTGGCCAAACATTGGCAGCAACGGAAACCACGCCAGCCGCACCATAAGCGGCCATATCAGATATCATATTATCATCTCCGCAAAAGACCTCAATATTTGGTGCAACTTTCTTATACTGAGCTAAAGTATCAACAGTGCCACTTGAATCTTTGATAGCCCAAAATTTTTCGTGGCTGGATAAGTTGCGTACAGTTTCAGCGTGAAGACTCACTCCTGCTCTTGATGGAATATTGTAAAACATAACCGGCACATGTGCTTTCTCAAGCAGCTTTTCAAACCATAAAGTCTGCCCCATAATTCCGGGCTTTGCATAAATGGGAGTTGTCATTAGATAGCCATGAATAGGCATACCCTTGCAAAAATCAAGCCATTCAAGAGTCTGATATAGATTCACTCCTGGTACGCCAATTATAATTTTCGTATTTAATTTTAGCTTACATACGAATTCAACTAATGTACGCTTTTCAGAATCAGTAAGCGATAGGCTCTCACCTGTGCTAGCTAGCAACACTACGCCATTTTCAGCTTTAACTTGCATTGTCAGTAAACGCTGCAAACTGCTATAATCTATGCTATCCCCATTGCAATTAAAAGGAGTAACACAAGCAGTCCATAAAAATGTAGATTTCAATTTAAATTGTTAAAATGGTATTTCATCGTCGAGTAGTTCATCTTTTATATCGTTGTCAAAACTTTCGTGTTTATCTTTTTGTTCTGTTTCACCTTGTTTGTATTCACTTGGCTTGTAATCAGAATTTGGCGCACTATTTCGTGAATCCAAGAGAGTAAGAGCGCTATTAAAATTATATAGAACCACCTCTGTTGTGTATCTTTCACCACCGTTTTGGTCAGTCCATTTTCTAGTTCTCAAAGAACCTTCAACATAAACTTTACTGCCTTTGCGTGCAAAATCTTTGACGATTTTTACTAATCCTTCACTAAAAATTACGATATTATGCCACTCTGTCTTTTCAGAGCGCATACCGGAAAGTTTGTCAGTCCAACTTTCAGACGTGGCTATTGAAAAACTTGCCATTTCTTTTCCATTTTGTGTAGTCCTAATTTCAGGATCTTTTCCTAAATTACCAACTAGTATGACTTTGTTTATGGTACCACCAGACATAATTATGCTCTAAATAAATCCTTTTATTATCTTATGTGAAAATACTATTGTCAAATTTAATTAAAAGTGCGCTTGGAGGGATTCGAACCCACGGCCTTTGCCTCCGGAGGGCAACGCTCTATCCAACTGAGCTACAAGCGCATATATATTTAAGTTATTTAATAGATAAGCCATCCAAGTCAAATTTTTGTTTTGGATAAAGCGTAAACATAATACTCCCATATCCAAAATATACATTTTGAGAATCATTCGCATGCTTTTTTATTGCTTTTTGATCTACGGTCCATACAAAAGTTACATAATTTTCAGTGACTGAGTGCACTTTTAAATCCTGAGTATTTATAAACAGTTTTCCATTTACCCATATTTTCCATGTATCGGGAGAAAGATATAAAATTGAGTCTAAACTCACTACCTTACCGTTGAAATTATCTGATACCTCCTCTTTTACAGCTCTTGAAGATCGTAAATTGAACTTTTCCATTTCATTGACCATTCTATTAACTGGCTCTTCATCAAAAAAATGCTTTTTACGTTACTATATTGTGACAAAACGTCAAAGTCACTTTCCACTGCTTCTCTTATTATATCGTCCCGATCTGTATAGCTTAGTTTTTGATTGTTGATAAAGAAACACTCTTTTGCACGCAAATTTGCTATATCAATAAAATCGTCGATTTCTTGATTGCCAACTTTAAGAATACTTTCAAAATATCTTTTTTCTATCATTATTCCATACTGAGAATGATGACAAACCATTTCATCATTACCTTGTTTTTCTATATATACGCATAAATTTCCACTATTTAATCCTAATATTTTATGCTCAATAAAATCTTCATTGCCAATATATTGTCGGCAAGAATACTCCTTACAAATTTCTATGCTTTCTATGATATCTTCACAACTGCAATATGCATTAACATTGGAAATGAGTAGCGTAAAAATAAAAAACAGCTTTATGTTCATCACCTTATCTACTTAATATAGTATACCAATCAAAGACTATATTAGCTCTCACTATCTCTATCATATTACCATTCAAAATCTGATTCATAGTTGCAGCATCAATATTTCTCTGCTTATTTAAAATAAGAGATTTGATCATAACATAACCGGGCAGATTTGGAATAGACTGTAGAAATAAAAAAATATGCTTATCGCTGATTGAGCTTAAATTTAGGACCACTTCACTTTTTATTACTTTTGTGCGTTCACTTTTGTTGTGGAGCTCAACTTCTTCGGGTATAGAAATTGATATTTCAGGTTCTAATATATAGTACTTTTTATATAACTTGCTAAGCTCGAAATTTAAATTTGCAATGTATCTGCTACTATGTAAATTTGAAGAAGAAATTTTTTTCCATAAATCTAGGTTTTTATTTAGAACAACTTCCTTTTTTTGAATTCCAGTAATCTGTAAATTAATAGAACGTATTTTATCAATCGCAATTTGGTTTTTATTATAAATCTTTTCATTATAGATAACAACATATGTTAATAACCCTATTAATCCAACAGATAATAACAAATACGATATAAACTGAATTGTAGCTTTTCTTTTTAATTGAGAGATAGTCATTAATCTACATTGCCTCTCCTATTTCAACATCAATAGATAGATTTTGCTCTTTAGCAGCAGGTAAGCTAGAAATATTAATGTCATAGGTACGAAAATTATCGTTTAAATTTTTTCGTAGTTTCTCGTATTGATGAGAAATATTTTTACCGGATTGAAAATTAAACTTTAAAGTTGTGGTAATATAACTTTTTGCCTCATTATAATTCCATTCAAATGATCGAAGCTCTATACCTGGTATTTTTAACTTTTCTACATACTTAACTTGTGTAAGAGGAGAGTATTCTATTTTTGATAAAATATTATTGATATTAATAAAATCATAAATTTCATCTATTTTTTTTACATTATAGCTTTGGCTAAGTTTTGTTAATTGGTTATTTAAGGTGTTCTGCTTTGCTGATAAATTATCAGCGACATTGAAATTTGAATACAAATTTAGCAAACAAAGGGTGTTTATTATAACTAAAACCAGGGCGAAGTATAGAAAAATTCGAGGAGAGTTTAAATAAAGGTAATTGAATAGATAAAATTCTTTAGTTTCCTTTGTATTAAAAATAGCTGCTAATTTATTCTTAAAGCTATGAAACAAAATTATGGTATCGCAAAAGTTATCTTTTTCACTTATAGCTAGTTCTGCTCCTAATAGTTTGCCTAACTCATATGGAGTTAATATGTTCACACTGTTCTCTGAAAAATTTATGACTGATAAACTAGCTTTGATATCTTCTGACACTATGATACAAAGGTCGATAGGGTTATTTTTTTCAAACCCAAACTTAGTTAAGGATCGAATAGTATCTTGCACTTCCTGATATATTCCACCAGCGATAATTCCTGGTAAATTATCATTAGTAAATGATGTTAAGCGCGTAAATACCATTTTATTCTCTTTAAGAACCACTTGTCTATAGCCTCCCGTTTTAGTTGCAGCAACTATAATTTTCCAATTATTAGGATCTTTATGTAGAATCTTTTTTGTTATATTACTTATTTCTATAGGAAACATTAATATTCCCTTAAAGTTGGAGCCTATCTCAATAAACACATTCAACCAATATTCTACTAAATGCTTTGCTTTTGATGAAACAAGAAGATAGCACCAGTTTTGATTGAATTTGTTTGGCTTCTCAACCAAAAAAACTGAACTTATGTCATTATTACGAGAAAAATGCTCCATCTTTGTTTTTGCTGATAGATAGGCACTAATCTTGTTTGCCCTTGTAATAAACTGTAGCGAGTAATTTTGATCTGCATGATTAAGCACCAGGTATAAAGGTGCTTTTTTATCTGACGAAAGACATGAAATTAAATCGGAAACTGCTTTATCGTTTTTGCCCTTAACAAAATACCTTTTATTTAAAGTATTATTTTTAAAATATAGTAACATTATGCCTTCTTCTCCAATAGAAAGCATAAACTTACTTTTGGATTTTGAACTAAACATATTAACAAAGCATATACTTATCTAGAATTAAAAAGGCAATTTATTGAAATTCATTAAACGTTAGAGGGAAATATTGTTATAAATTTTCGCAGCAACATTATTTATATTATAATTTTTTTTATAAAATTACCACTAATATTAAGTTATTTAGATAATAAATTAAGAAAATTCATTAAGACGAATTTGTTGTTTTTCAAATTGTAGGTAAACCTAAGCCACTTTAGCTATATCTGCCGATTGACTTTAATTAATAAGAGTTATTAATCTATTTACTATTCTTGTAATATTATTTCTAATGGTAAAGAAATATATATTTTTCTGGAACAGTTGTTATTTCAGATACAGAATTTATTGTAAGTAAACTAACCATTTGCTGAAGAGCGCTCATCTTCTGTGGTACTTGATGATGGAGCAACTAATTTGCTCAAAATCTCATCTTTTGGTCCCATAGCGTAAATGACACCATCTGACATGAGGATCACCTTATCAACTGCGGGCAATAACGGTAGCTTGTGAGTGATGATAACAGTAGTAGTATTTTGTTTTCTTGCAATGCCAATTGCATTAATTAAGCATGCCTCTCCATTGCTATCTAAGTTAGCGTTTGGTTCATCAAGTACTAAAAGTTTTGTGTGACCATAAAAAGCTCTGGCAAGTCCAAGAAGCTGTTTTTGGCCGCCAGAGAGCGTTACTCCTCCAGGACCTCCTATTGTTGTATCATATCCATTTGGTAAGCTTAGTATTAGTTCATGTATTCCTGCAATTTTTGCTGCTTTGATTATTTCTTCAGGATTTGGATCTGGCCTCATGCGAGCAATATTAGCTTTGACACTAGTGTTAAATAACTCAATATCCTGAGGTAAGTAGCCAACATAATTACCAAAATTTTCTCGATTCCAAGTATATACATCAGCTCCATCTAGTCTGACTACACCAGATATTGGCTTCCATACACCAACAGTTAATTTTGCGATAGTGGATTTACCAGAAGCACTTGCACCAATAACACCAACTACATCTCCAGGATCTATAATGAATGATATTCCTTTTACTGTCGGCTTATTGCTTCCATAAGGAGTAAAAAATACTCTATCAAATTCCAATTTTCCTTCAGGTTCTGGTAGAGCCATCGTTTGCTCTCTTTTTGGCGATGTTAATATAAGTCTTTGTAGCCTTCCATATGACATTCTAGCCTGATTTAAAAACTTCCAAGTATGAACTTCAGCATCAAATGGTGCTAATACTCTACCCATTAAAATTGAAGCAGCGATGATGCTACCGGCAGTCTTATGAGCTGTGATTGCAAGTAATGCACCTGTTCCAATCACTGATATTTGCAGAGTTGAGCGCAAAAATTTAGTGATTCCAGTAATTACATTAGAGCGATTTTGTGCTTTAATTTGCATTGCTCGGTTCTGATCATTTCGTTTACACCAATCAGAGACTATGAATTCTGACATGCCCATAGCTTCAACCACTTCTGCATTTCTTGTTGCAACATCTATAGCATTGATATTCCGTATAGTTTCTTCGTTGGTTTCTTGTAATATTCGTTTAGTGGCAAGTTCATTCCATATTGCCATAGAGACTAATATAATAATTCCAGTAATAGCTATAAACCCCGTGGAGGTATGTATCATGAAAATCACAACAAGGTAAATTAACGACCATGGAGTATCAAACAGTGAGAATATACCATTTCCTGTAATGAAATTTTTTATCACTCCGAGATCTCGTATTGCTTCACCACTTGAAGTTGAGCTCTGCACTGACGTTAGCCTGATTGACCTTACTATCAGATCTGGTGTTGCAGTTTTATCGATCCAATCACCTATTTTTGCCATGGCTAAATATCGACAAGTTTCAAGCATTGCAGAACATGCAAATGCAGATAAAGTGATAATTGTCAGCATAGTTAGTGTTGATACACTTTCGCTCGATATCACCCGATCAAGCACTTGAGAGGTATAAAGTGGTAGGAATAACATTAATAAATTGATTCCCGCACTAAACCAAAAGATAAACCAAAATGCACTTTTGCCTTTTTCTAGGCAAACATATAGAGTACTCTGCTTCAATTCTTTTTTTATTGATGGCGTAATTTCCACAATCTTCCTCTTAATTTGATTACATGCACCATATACAATTTTTATTACAAAAATATTAATAACGGTAGTTAGCTTACTTTAAGTGAGTAAAATATTAATATATGTGAATAGGAAATATAAACAATGGTAAAAAGAAGTATAGTTGATATTTCCTTCGTTGCCTATAGCGAAGCTACGTCATACCGCGATTCATTCTATAGCTGTACGAACATTCATTTTTGAAGATAAACTGCACAGCAAATGGTGTCATGAAAGTAGCTGACACTGGGATGGCTTTGTTGCATCGCTACTTATGAAAGGCTAACTATAATTAGGATTATAAGCAACTTATTGAAAATCTTGTTTTTTTGCAATCAATCTGATCAAATTT
>NODE_24_length_10254_cov_4.656829
ACACCAAGACCAATACTGCGTTCTCTGGCTGCAGAATATTTTGCTCGCTGCATTTCATTCGGTGCTTTATTTATGAAATCTTCCAATACATTATCAAGAAAGCGCATTATATCTTCTATGAAGAGTTTATTGTCTTTCCATTCTTCGTAGTACTCAAGGTTTACGGATGATAGACAACACACAGCAGTGCGTGACTTATTCAGGTGATCATAACCTGTGGTTAAAGTTATTTCACTGCATAGATTTGACATCTTGATGTCTAAGTTGAGCTTTTTGTAAGATTCTGGCTTATTGTTATTTGTTGCATCAAGGAAAATAATGTAAGGTTCTCCAGTTTCAACTCTTGCTGTTAATATTTTGATCCATATATCCCGCGCTTTTACAGTTGAAATAACCTTATTGTTGTGAGGGCTTATTAAATTCCATTCTTGATCATTCTCAACAGCATGCATAAATTTATCTGTTACTATTACAGCATGATGTATATTTAACGCTTTGCGATTTGGGTCACCGCCTGTTGGCTTGCGTAAATCTAGAAACTCTTCTATCTCCGGATGAGATACAGGAAGGTAGACTGCTGAACTTCCTCGCCTTAGGGATCCCTGACTAATTGCAAGCGTTAGAGCATTTTGCACTACAATAAATGGAACAATTCCTGATGTTTTGCCGCTACCCTTTACGCTTTCGCCTATTGAGCGTAAATTTCCCCAATAACTACCTATGCCTCCTCCACGTGCAGCAAGCCAAACATTTTCGTTCCATAGATCAACTATTCCCTGCAAGCTGTCTTCGGTTTCATTAAGAAAGCAAGAGATAGGTAACCCTCTCTTAGTGCCACCATTGCTGAGTATTGGTGTTGAAGGCATGAACCACAAGTTGCTCATGTAGTCATAAAGACGCTGCGCATGTTCTTTATTATCAGAATAGTAATTAGCAATACGTGCAAAGAGGTCTTGATAACTTTCATTTTCTATTAAATACCTGTCTGATAGAACTGCTTTTCCAAAGTCGGTTAATTTGCTGTCCTTTGCGTAATTAATGGTAATGTTATTCATAAAATTCCTTTTATTCTTTTATTATATATAGATACTTAAAAGTCATTTTGAGCGATTTTTAAGTTAGGTTTTTCGGATTTTCTTGTTGATGCTGTAATGCAAACAAGATACCGTCAACCTGACTGCCATATATTTTACAGTAACTCATATAACTTATTTGCATATTTATTTCTTTTGCAACATGTTGAGCATAACTTTCTGAGTGACGAAAATAGTCTCCTTTATTTACAAATTCAATACCTTCACCTTCCTTTCTTCTTATTAAACATACAATAACTCCTTTTTTGCTCGTAGATCTTTTTGCTAATTTCAATTCTTCTTGAAAGTCATGTAGATAATGTAGCACTTCAGCAAAGATAATTACATCATACTGCTGGTTTTTCTCTTGTTTAAGAAACTCTTTCATTTCCATATGTATTAATTCATTGTAAACAGGCTTACCTTTTATAAAGCATCCTCTTGCGATATTTAGCATTCTACTTGAAATGTCAATTCCTGTTATGTGGTTTCCAATACTATTTATTTTTAAGAAATGACCACATATTCCAGTCCCACAACCAAGGTCAAGTATATTGAGCTCAGAAGTGGAGTTGTTGAAGATTTTTGTAATTATCATGTGTACAAGTTCATGCCCTCTATATTGTTTGGCAATCAACCAATGCTCAACAAAATATTCACCTGTGTAATCAAAATATTGTCTTATGAGGTTTTTTGGCAATTCTGTAATAAGCGCTGAGTTTGTCATATTTTTATATAGTAAGACGCCTCCTCGTGGTCATTATCTAATTTTAGTGTCCTTGTTAAATAATTATAAGCTTTGTTAGTATTCCCTACCGCAAAATGACACCTTCCGATGTTATACCAGACTATAGGTAAATGGGGGTAAAATATGCTAATTAACCAAAATCGTAACTTTGCATCTGATATGCTACCTTTATAAAAGTGATATAAACCGATTTCAATGTTGGTGTTTAACAGGTTCTTAGATTTTTTAAGAAGCACTGTCATTTCTTTATGAAGAGTATTATATTTATTCACAATGAAGTGTTTTACTTTCTTAATATTTAATACGCCAATGAGCTTAGACATACAATTTAAAGCAACGTTTTTTATAAAAGAGAGATTACTTTTCATACGTTAGAAATACTCCGAATGTTTATTATCATTTTTAGGCAATTGATTTTAACACATTTTATCTTACAAAATATCTTTTTTATTAATTTTTACTGTATATATAAGTTTACCACATATTTCTCAGATTATACTGTTTAGGATTGCTAGTATATTGTTGTTGATAATATAAGTAAATGTTTTGTGCAAAAAGGCGTTGACATATTATTTATTAGGTTATAATATATAAAAGATTAAGTTAGTTTTTAGATGTTTGACAAGTTTTATGGTAGAGATTAATTTAATCTCAATTCAATTTTAATAATATTTAACTCTGCATATTCTGCATATAGTCGGATAAATAAATTATTAAGAGCACTTGATGGATGCCTTGGCGTTAAGAGGCGATGAAGGACGTGGCAGGCTGCGATAAGCTGTGGGGAATTGTCAACAAATTTTGATCCGCAGATTTCCGAATGGGGAAACCCAACTAGTTTAGCTAGTTATTACGTACTAAGTATGTAAAGCAAACTTGGTGAACTGAAATATCTAAGTAGCCAAAGGAAAAGAAATCAACCGAGATTCTGTTAGTAGTGACGAGTGAAAGCGGAAAAGGCTAGTGATTTAAGAATAAGAATTAGAATACTCTGGAAATAGTAACCATAGAAGGTGATAGTCCTGTATAAGTAGAAAGTTTTTAAATCCTTGAGTAGAGCGGGGCACGTGAAATCCTGTTTGAATATGGGGGGACCATCCTCCAAGCCTAAATACTCCTTAACGACCGATAGTGAACAAGTACCGTGAGGGAAATGTGAAAAGAACCCCGGGAGGGGAGTGAAATAGAATCTGAAATCAAGTGCTTACAAACAGTTGGAGCTCTATATCAATTTATTGATATTTAGAGTGACAGCGTACCTTTTGCATAATGGGTCAGCGAGTTAATCTATGAAGCAAGCTTAAGCCGTTAGGTGTAGGCGTAGCGAAAGCAAGTCTGAATAGGGCGTTTTAGTTTTATGGATTAGACCCGAAACCAAGTGATCTAGTCATGACCAGATTGAAGGTGTGGTAAAACACACTGGAGGATCGAACCAGTTAATGTTGCAACATTATTGGATGAGTTGTGATTAGGGGTGAAAGGCCAATCAAACTTGGAAATAGCTGGTTCTCCGCGAAATCTATTTAGGTAGAGCGTTGTATGTATGTTGTTGGGGGTAGAGCACTGGATTGACTAGGGGGATTCACCGTCTTACCAAATCTAACTAAATTCCGAATAACAACAATTAATTATACAGTGCTAAGTCCGTGGTGAAGAGGGAAACAACCCAGATAACTATCTAAGGTCCCAAAATTATAGCTAAGTGGGGAAGGAAGTAGAAAAACCATTACAGCTAGGAGGTTGGCTTGGAANNNNNNNNNNNNNNNNNNNNNNNNNNNNNNNNNNNNNNNNNNNNNNNNNNNNNNNNNNNNNNNNNNNNNNNNNNNNNNNNNNNNNNNNNNNNNNNNNNNNAGCTAAGTGGGGAAGGAAGTAGAAAAACCATTACAGCTAGGAGGTTGGCTTGGAAGCAGCCATCCTTTAAAGAAAGCGTAACAGCTCACTTGTCTAAATAAGTTTTTCTGCGCCGAAAATGTACCGGGGCTAAAGCTGTATACCGAAGATGTGAGTGCTTATTGATTTCGATCAATAGGCGCGGTAGCGGAGCGTTCCGTAAGTCTGTGAAGGTGGTTTGTGAAAACTGCTGGAGATATCGGAAGTGAGAATGCTGACATAAGTAGCGTAAAAGAGTGTGAAAAACACTCTCACCAAAAATCTAAGGGTTCCTACGTTAAGTTAATCTGCGTAGGGTTAGTCGGTTCCTAAGGCGAGTCCGTAAAGGAGTAGTCGATGGCAATTAGGTTAATATTCCTAAACCTCTTAAGTGTGACGGGTTTCGTATTTGTATAGATCTTATTGGATTGATCTATGCTTAAAAGAAGCTCCAGGAAATAGCACTTATATTTATGAGGCCGTACCGCAAACCGACACTGGTGGATGAGTAGAGTATACTAAGGTGTTGAAAGAATGATGTTGAAGGAACTCGGCAAATTATACCTGTAACTTCGGAAGAAGGGTAACCTGCTTTTAGGCAACTATGAGTAGGTGGCACAAAATAGGGAGTAGCGACTGTTTACTAAAAACACAGGACTCTGCAAACACGTAAGTGGAAGTATAGGGTCTGACGCCTGCCCGGTGCTGGAAGGTTAATAGGAAGGGTGCAAGCTCCGAATTGAAGCCCCAGTAAACGGCGGCCGTAACACTGACGGTCCTAAGGTAGCGAAATTCCTTGTCGGGTAAGTTCCGACCCGCACGAATGGCGTAACGATTTCTCCACTGTCTCCAACATCACTTCAGCGAAATTGAATTCCCCGTGCAGATGCGGGGTACCCGCGGTTAGACGAAGAGACCCCGTGCACCTTTACTATAGCTTTACATTGCTATTAAAAGTGTGATGTGCAGGATAGGTGGGAGACTTTGAAGTTATGGCGCTAGCTATAATGGAGTCAACCTTGAGATACCACCCTTTACACTTTTGATATCTAACTATGTTTCATTATCTGGAACTAGGACATTGTATGGTGGGTAGTTTGACTGGGGCGGTCGCCTCCTAAAAAGTAACGGAGGCGTGCGAAGGTAAGCTAGAGCTGGTCGGAAATCAGCTTGATAGTATAATGGCATAAGCTTGCCTGACTGCGAGGCTGACAAGCCAAGCAGAGACGAAAGTCGGTCATAGTGATCCGGTGATTCTGTATGGAAGGGTCATCGCTCAACGGATAAAAGGTACGCCGGGGATAACAGGCTGATGGTGTTCGAGCGTTCATAGCGACGACACCGTTTGGCACCTCGATGTCGACTCATCACATCCTGGGGCTGAAGAAGGTCCCAAGGGTTCGGCTGTTCGCCGATTAAAGTGATACGTGAGTTGGGTTTAGAACGTCGTGAGACAGTTCGGTTTCTATCTGCCGTGGGTGAAGGAAATTTGAGAAGGTCTGACTCTAGTACGAGAGGACCGAGATGGATATACCTCTGGTGTACCAGCTGTTATGCCAATAGCATCGCTGGGTGGCTATGTATAGATGGGATAATTGCTGAAAGCATATAAGCAAGAAACCCTCTTCAAAAAGATTTCCCAATTAAGGCCGTGGAAGACTACCACGTTGATAGGCTAGGTGTGGAAGCATGGTAACATGTGAAGCTAACTAGTACTAATAGCCTGATTGATTTATTTGCTTTCTATATGTGTGTATGCAGTGTTAAATATTAAGTTAAAATTGTTAAGTTAGAAATTTTTATTGACTTGGTGGCTATAGCAAAAATGAACCACCCGATCTCATCTCGAACTCGGAAGTGAAACTTTTTAGCGCTGATGGTACTTGAAAAGGGAGAGTAGGTCGCCGCCAAGTTTATAAAAATTTCTTTGTTAATTAGACAGTAGGTATGCTTATATTTTAACTTTCTTGTTTTGTTACTATTCTTTAAGTTTTTACTTTAACAACGATATCTTTTTTTCTTATATGTTCTTGGTCATTTTCTACATTATTTAGCATTGTTCCTACTTCCCCTAATTGATTCCCTTTTGAAGGAGAATTACTGATTTCTGGTAATATTACATTACTTCCCACTTTTTTAAATAATTCTTCTTGTTGGCGAAATGCTGACCTCCAATCTGTTCCTGTTCCTTTAGGAAGAAATAAGAATTGATACATCTGACCAAAGCCTGTGTTATTTACCTCTTTTATATGCTCTACCATTCACCGCACCCATTAACTATTTTTAAAAATTTTACCTATATTATCATAAAAAATATAGTTGTAAATACCTTAATTGAGATTTTTTTTATTTTATCTTTTTTAAGCAAATAGTTAGATCTTTTTGTAAGTTTTTATAACTTGCTTGCATAATGTTTCTATGAGTTAGTATTATGTAGTAGTGCCCTATATTACTTATATTTAAAATGCTAATTTTAGCAAGCATTCGTAGTTGCCTTTTTATTTTATTTCTTTTTGCTGCTTTTCCGGTTTTTTTACTGATAGCCAGACCTACTCTAATAGTATGAATGTACTTTTCAGGTTCTCTTTCTTTTATAGCGTACAGTGATATATAAAGCCCACGATAAAAAAGACTGTTGAGTGCTAACTTATTTTTGAAAGCAGAAGAAAAATCTTTTTTTTTATACTTACTATGCGCATAATTTGTTACACCCTAATGAACGGCGCCTATTAAGGATTTTTCTTCCAGCTCTTGTTGCCATACGTGAACGAAATCCGTGTCTGCGCTTTCTTATCAAATTTTTTGGTTGAAATGTTCTCTTCATTGTTTTTATATTAATATAATTATTTATTTTAAATTGTTTTACTTTATTGTCAAATAATGGTGAACTTGTATGACATTTTCGTAGAATAAAATTTGATGCATGGAAGAATGAATTCGGTGATAGTCATACCTGTCTTACTAATCCTTTTATTTTGTTTTAGTAGGTTTCAAGAAGTAAATAAGGTTAAATCTTATCTATATCTTAGTTGTGTATGGATGCTAACTTGGTTGTTAGTATTCTATAATAATTGTTTTGTAACTTTTATTTCTATAGCGTTACTTTTTTTCATGCTTGCTTTTATCTTTAAAAATAAAAGAAATAAGATAATAAAACTTTCGTTATTTGTGGCTTTGGCCATATCATTTTTTATCACTTTATTTATAATGCTGTCTATTTTTATTCAATCCATTAGTTTTTTTAATAAAGTAGCTATTTCAGAATTCTTGTTTTGCTTGAAATGGGGCCACAATGTAGTCACTATCAATGAAGAGAAGATAGGATGTTTTGGTATAGCGCCGCTTTTAGTTGGTACATTACTTATAACTATTATAGCAATGTTAGTTGTCGTTCCGCTTGGTTTATTTTCTGCAATATATATTAGTGAATATGCGAGTGAGAAAGTGCGTTATATTGTTAATACAACTTTGCAAGTTTTGTCTGCTATTCCTACGGTTGTATATGGATATTTCGCGGTTGTGTTTTTGTCTTTCTTTATAAAGCAGGTAGCAAATTTTTTTGGTTTAAGTATACACTCAGAAAGTNNNNNNNNNNNNNNNNNNNNNNNNNNNNNNNNNNNNNNNNNNNNNNNNNNNNNNNNNNNNNNNNNNNNNNNNNNNNNNNNNNNNNNNNNNNNNNNNNNNNTTTCTTTATAAAGCAGGTAGCAAATTTTTTTGGTTTAAGTATACACTCAGAAAGTCCCTTAGTTGCCGGTTTATCGATTGGGATAATGATTCTTCCTTTTATTATTTCTTTACTCGAAGATGCCATAAGATCTGTTCCAAAAAGCTTGAGTTATGGCTTCATGGCACTTGGTGCAACTCCAGCGGAAACTATATGGCATATAACAATACCTTATGCAATGCCTACAATTTTAAGTGCAATTTTATTGTCAATTTCAAGAGTGATAGGTGAAACAATGATTGTGCTAATGGCTGTGGGAATCAACGCAAATTTGACTTTTAACCCTCTTAATTCAGTTACTACCATTACCGTGCAGATCGCTACATTACTTACCGGAGATCAGGATTTCAATAGTGTACAAACTCTTGCTGCTTATGCGCTTAGTTTAGTATTGTTTATTATTACTTGGCTATTAAATGCGTTTGCATTGTTTGTAATGAAGCGTAACTAGTAAGCGTTTTAATGTTGCAAAATTTCTATTAATAATATAAAATTTATTTTCTTTAGAAGTTCTTTTATGGAATTATAGTGTTAGGTGATAAAAATAAAGAGATGAATATAGGTAGAGCGATTAAGGTAACTCAAGCAGTTGTTGATATAAAATTTGAAGGTGAATTGCCTAAAATATTTAATGCTTTAAAAAGCAAACTAAAATATAAGGATAAGGAGCTGGTTTTAGAAGTTTCGCAGCATATAGGTGACAATATAGTTCGTTGTATTGCTATGGATAGCACAGATGGCATGTCAAGGGGGGATGAATTTGTTGATACAGGTGCACCAATATCGGTGCCAATTGGGCGTTCAACTTTAGGAAGGATTTTTAATGTTGTTGGAGAGCTTATAGATGAGTGTGGTCCACTGAAGGGAAAATATAACTTAGAGCCTATACACAGAGCACCTCCAAGTTTTACTGAACAGAGAATACAGGAAGAAGTTTTAGTTACGGGAATAAAAGTTATAGATCTTCTTGCACCTTATCTTAAAGGAGGAAAAATTGGCTTATTTGGTGGAGCCGGTGTTGGTAAAACAGTCCTAATAATGGAATTAATTAATAATATAGCAAAAGCTCATAAAGGATTTTCTGTGTTTGCCGGGGTAGGGGAGAGAACGCGTGAAGGTAACGATCTTTATCACGAGATGATCACTTCAAATGTAATAAATATAAATGAGCATGAAAAATCTCAAGCTGTTTTGGTTTATGGTCAGATGAATGAGCCTCCTGGAGCAAGGGCTAGAGTTGCTTTAACAGAACTTACTATGGCAGAGTATTTTCGTGACCGTGAAAACCAAGATGTTCTATTTTTTGTGGATAATATCTTTAGATTTACACAAGCTGGTTCTGAAATTTCTGCTTTACTTGGAAGAATACCGTCAGCTGTTGGTTATCAGTCAAACCTTGCAACTGATATGGGTGCAATGCAAGAAAGAATAGCTTCAACATCTTCTGGCTCTATTACTTCTGTGCAAGCTATATATGTTCCTGCGGACGATTTAACTGATCCAGCTCCAGCAACTACGTTCTCTCACCTTGATGCCACCACAGTGTTGTCAAGGCAAATAGCTGAAATGGGAATATACCCTGCTGTTGATCCACTTGATTCAACTTCTCAGTCTTTATCTGCTGAAATCATTGGTGAAGAACATTATAAGGTAGCTTCTGAGGTGAAACGTATATTGCAAACTTATAAATCACTGCAAGATATTATCGCAATACTTGGTATGGATGAGCTATCTGATGAAGATAAAATTATTGTTGATAGGGCTCGTAAGATTCAGAAATTTCTTTCTCAACCTTTTCACGTTGCAGAAATATTTACTGGCATGCCTGGTAAATTTGTTTCACTTTCTGATACTGTTTCCAGTTTTAAAGGGATTGTTGAAGGCAAATATGATCACTTACCAGAGGCTGCTTTTTATATGGTGGGGAATATAGATGAAGCAATAAAAAAGGCTGAATTAATACAAGCTGAAGCTAAATAAAAGTTAAAGATTATGAATACTTTTAAAGTGCAATTTTTCTCTCCTGATGATCAAATTTCATTCAGTAGAGTGGTTTCTCTTTCAGTAACTGGGCTCGAAGGGGAGCTTATGATTTTAGCTCACCATGCTCCTTACTTAATTTATTTATTGCCTGGTATGATTACTGTTAAAATGAGTAACCAAACAGAAAAGAAGGTTGTAATTGATAGTGGCGTATTAGAAGTTGCAAGTAATAATTGTAGCATTATAACAAGTCAAATTCAGGTTTTTGATCGTGCAATTCATGATGAGAAATCGTTTAAAAATAAGAGAATTAGTATATACTTAAGTTATCTTGATGAGAAGTTTCTTTCTTAGTTATTTTAGGCAAAAAGTCAATTATCATTCAAGTGGCTATAAGATTTTTGCTCAGGGGGCTCTTTTTTGTCATCCCAGTGTCGGAGTACTTTAGGTGTATGATCCCAGAGTGTGATGGTATGGGACCATACACCTAATCAAATAAAAATTAAAGAAGGAGAGTTGGTTGTAACGGTTGGAGATAACGACTTTGTTTTACCTGGAATTTACGTTGGATAAACTACAAAAAATAACAGGTAAAAATCAACGTAAATTTAAGATAAATCGATTTTATTAGTATTATCAAATCAAAATCTGTTTTTAATTAATCAATAATACTTTTTTACATATTTTCATCCCCTTTCATGGATTTTTTAATTTTATAGATGATATCTAATATTATTAGAAGCATTGTAAAATATCTTATGAGAAAAATTATAAAATATATTAGCATTATTGGTATTGCATGTTTGACCTTACCCAGAAAAAGTAGAGAGAAAGTTAAGACGTTTTTATCATGAGAA
>NODE_25_length_10248_cov_3.679976
ATATTCTCCACCTTTTTTATCTTTAATCCATCATAGCTAGCGATGCAACAAAGCCGGCTGGATTCCAGTGTCAAGCACTGGAATGACACCATTTGCTGTGCAGTTTACCTTCAAAAATGAATGTTCGTACAGCTATGGAATAAATCGCGGTATGACGGTTCGCAGCGGTATAGTAACTCGTCACCCCGCTACTTGTTAGCGGCTGAGATACCGCGGCGGTATGACGTAGAAGCTATACTTTTATACTCACCAACTCAGTATCCAATCTGGATCCAAGTAGTCAAGCTATTCGGATGACACCCTCATAAAGTGAAATGAGATCCCGCTAACACGTAGCGGGATGACGGGAAAAGAGGTACTGGGAGACATCCTTCCTGGTAGACCCAAATCACAATGTTCGCACAGTTGTGCGTCACGCGCTGCCGAACACTGTATGGTTATACAAGAAAAATTAAGGCTTAAAAGGAAACTTAAGCAGCTAATAGGGCCTAAGCCTTCTTAATAAAACATAAAAAGCCCCTTTACCACCATGTTTTTTCGTAGCTTGTTGGTAGTATAGAACCATATGCTGGATTTTAGTGTCATTTAACCATTTATTTAAGTTACTCTTTATAGTGTCTGTTTTATTTGTTGCACTGCCGTATCCCGTAATTACCAATAAACATCTATTTCCTGCTCGATAATTTTTGATAATAAAATCTATCAATTTACAGTAAGCATCCTCTATACTATAGCCGTGCAAATCGAGCTTATCGCTTATAAAATATTTACCCCTATCAACTTTTGATTTTGTGTTTTTGTCAAGACAAAATGATGAGTTACCATTATTGGTATTAAGAAAATTCCTTTGTAAGTCGGAGGTACCTTTATCAACCATAGACTTTATATTTACTTTATGATCAACTTTCAAAGTAACTTTTCCACATTCTATTGCCTTAACATTTTTTTGCCAATCCAACTCATCGTCCGACATAAACGCATTAATCGAATTGTATAATTTTACAACAATATCCAAACATAGTAAAATGTTGCTTATTCTATAAAAACCCGATTTTCGATAATACGATGAAATCGTCAAAAACTAATGAGAATTTTTGGCTGTATGGAAAGCACACCTGCATGTCAGCACTGAAGAATAAAAATAGGCAGTGTATAGAACTGTTAGTAACAGAAAATTTCTATAGAGAACATGAAAAAGAAATTAGGCAATGTGTAAATAGTAAGGACATTAAAGTTCGATTAGTAGAAAACAAAATACTTAATGACGTTTTATCTAAAGGTGCTAACCATCAAGGAATTGCTTTAAATGTTGCCCCTATTCTTTATAACTTAAGCATCGAAGAAGTAGCTGAAAGCTCAAACGACAGCTCTACTATAGTCATTTTAGATCAAGTCACTGACACGCACAATATTGGGTCGATTTTAAGAACTTCAGCTTGTTTTAATGTCAACGCATTGGTTTTACCACATAACCATTCACCGAGTGAAAATGCATCTATTGCAAAAGCAGCAAGTGGGGCTTTAGATATTGTTCCGCTAATATACGTTACAAATATAGTAAAAACTATGCAGTATTTAAAAAAGGTCGGCTACTGGCGTTACGGGTTTGATTGCAATGCTAAAGAAAATATAGATGAAATAAAGAGTCTTGAGAAAAAAAGAGTAATTATTTTTGGTTCTGAAGAGAAAGGAATGCGGAGGTAAGTTAAAGAAAATTGTGATTATCTTTTAAAGATCCCAATATCAAACGTAATTGACAGCTTAAATGTTTCAAATGCAGCAGCAATAGGCCTATATTCTATTTATATTAAAACAAATCCCAGCACATAGCTGTTTATAATAAAAACACTTGATAAAAATGTGGTTTTATATTATAATGTGTTAAATAATGGACAAAAGGAGTTATATTATGTCTTATATGAGAAATGAACAGGATATTCGCTCTCAAGGCGTTTACTATAGCGCTGGGCTTAGAAGTTACCTAACTAAAGTGTACAATTACATGTCTTTAGCTTTGGGCGTCACAGGGCTTGTTGCATTTTTAACAGTATTTTCTGGTCTTTTTCAAGTAATTTATTCTAATCCCGTTCTATCGCTTGTGGTAATGTTATCTCCGGTTGCATTGGTGTTCTACATGTCTTATAGAATTCAACACCTAAGTGCTCAGTCTGCCGTTACTATATTTTTCTCGTTCTCAGTGTTAATGGGGCTTTCCTTATCTTATGTTTTTATAGTTTATACTGCAGAAAATATAGCAAGGGCGTTTTTCATTACATCAATCATGTTTGGCTCTATGGATTTATATGGCAATACTACAAAAAGAGATCTTACAAGTATGGGCTCTTTCTTGATTATGGGAGTTTGGGGGTTAATCATTGCGTCTATAGTAAATTTATTTCTTGGAAGTAGTCCTCTCCACTTTGCAATATCGTTCATATCAGTAATAGTCTTTACCTTAATGACTGCGTATGATGCTCAAAGAATCAAGGACGTTTATTATAAACATAATGACGGATCAGAAGTTACTACTACTAAATTGGCAATACTCGGTGCAACTAATCTTTATTTTGACTTTATTAATATGTTTCTCAATCTACTCAGGTTACTTAACTTGTTCAACAATAGGGATTAGATGTTTTCCTTTTTAAGGAAAGGCAGTAAGAATTCTATAGTTTTCTTTTTAGTATCTTTAGTTGTGTCGATGATATGTCTTGCATATGCATCGGTACCTCTATATAGCATTTTCTGCAAAGCTACTGGGTATGGTGGCACAATAAGAAAAGTAACTAACACAACAACAAATATAACTAACCAAAAGATCAGGGTCCATTTCAATGCTGATATAATGTCCGATCTACCTTGGGAGTTCAAATCAGAAACTAACTACGTTGACGTAAACATAGGAGAACAAAGTTTAGCGTTTTATTACGCAAAAAATCTATCTGATCAGCCTTCATTTGGAATGTCGGTGTATAACGTTACGCCTTTCAAAGCAGGTAAGTATTTCAATAAAATTGCATGCTTTTGTTTTGAAGAACAAATGTTGCTACCAAAACAAAAAGCAGCTATGCCCGTATCTTTTTATATAGATCCTGAGATAATGCTTGATAACAATACAAAAGATTTGAGCGAAATAACACTGTCATACACGTTTTTTAAGCTTAAGTAACAGAATGTTTGCAAACCATGTCATTTCAGTAATCAATAGGGTGTCATCCAAGTAGCTGACACTGGAATGACAGGAGGTAACGCAAGAAGTCTATTGATTGTGAAAACAATAACTTTGCAAAATATTAATTGTTAGATAACATAATCAAAGTTTTTGTCTTAATATTCATCATGGTTAGAGCTATACAAATTAAAAAAACTGGGGGACCAGAAGTATTAGAATTTGTAGATAAGAGCATAGGTGAGCCAAAAGGCGAGGAAGTCTTAGTGCGTCACACAACTATCGGCTTAAATCTTTATGATTTAGAGCACAGAAAAGGTACACGCAAAATTAAAAATTTACCATCAGTGCTTGGAGTGGAAGCAGTTCGGGTTATTGAAAAACTTGGTAAAAAAATCAGTGATGGATTCAAAGTTGGAGACAGAGTTGGATATTGCACAGCTCCTCCAGGGGCATATTGTGAAAAGCGCATTATACACCAGAAATATCTGATAAAAATTCCAGATGACATATCTGATGAAGTTGCTGCTGCAGTGCTGTTTAAAGGTATGACAGCTCACTATTTAGTTAATCAATCTTATAAAATCAGGCCTGGTGCTTTCGTGCTAGTTTATGGAGCTAATGGTGGCTTAGGGCAAATAATATGTCAATGGGCAAAGGATAAAAAAGGTGTAGTGATAGGTTCTGTAAGCTCTGATGAAAAAATGAAGATAGCTTTACAAAGTGGCTGCACATACGCAATAAACTACAATGATAAAGACTTCGTTTCTAAAATTATGGAGATTACGCAAAACAGAGGAGTAGGTGCAGTGTATGACCCCATAGGTTACGCTACAAGTAAGCTCTCTTTTGAATCTTTAGGCAGGTTCGGCATATACGTTTCCTATGGGCAGATATCAGGTAACGCTCCTATTAGTTTTTCTTTACTTAGTTCACGTTCGTTATTTGCAACTGGAACCTCAATATACCATTATAAGCATGATAGATTCACATTAGTGCTTACCACAATGGAAATCTTCGAGATGATAAGAAAAAAACTTTTAACTGTACGGATCAATAAAAAATATAAATTTGATGAAATAATTCAAGCACATCGTGATATGGAAAATAGAAAAGCGAGTGGGCTAAATATCATCAAAGTCTCTTAAATAAATTAGTAATTTAAACTAACCATTCATTAAATTATATCAACTAGAATTTCACATATTTCATTCTCCTTTTGGGGGAATTAAAAGCATATAGCTAAACTGACTTAGATTTACCGACAACCGTCATCCTGCTACGTGTTAGCGGAATCTATACCGCGAATAGACTTCTTGCATAACCCAAACTAAGTAGAAAGAAGGTATCATCCGAGTAGCTGACACTGGTTCCTTTATGACGGTAGTAGCCCCCTTCTCCTGTCATTCCAGTGCTCTCTTCTTGTCATGCCAGTGCCCAAACACTGGGATCCAGTTTCACCTTATGATGGTGTCATGAAAGTAGCTGACACTGGTTTCCATCCAAGACGGTGTGATTCCTTACTATTACCCACAAATATAAATGGACTAAATAGTAAAATATTACAATATTAAAGTTTGCAAATATTGAGGGTGTAAAATGGCAAGTAAAAGTAGTGAATGGGCTAAAAATGAATTTGGAGATGCCGTACTTGGAGATAAAAGGTTAACTGAGCGATTAGTAAAGATTGCTGATATGTTTGACAAAATTACCTGAAAGTTAGATTAATCAAGCATGTGAAAGTTGGTCAGAAGCAAAAGCAGCATATCGTTTTTTTTTAAATGAGAACGTAAAAGAAGTCGATATTCTAGCTTCACACATTGATAAAACAGTTGAGAGAACAAAAGCTCACAAGAGGGTTCTTGTCATTCAAGATACCAGTTACATTGTATATAATAACCATAAAAAAACAAGCGGATTAGCAAATTTGTCCAGTTATGATACTGCAAAAGGTATTATAATGCATACAGCTCTTGCCGTTAGTATAGAAGGTTTGGTACTAGGGATACTAGATCAAAAAGTTTATTCAAGACCTGAAGAAACTGAGAACCTTAAAAAAAAGAGCGATCGCATTGAAGATAAAGAAAGCGTAAAGTGGTTGGAAACTTTAAGAAAAACAAATAATATTATTGATCCAACTCAAACTGAGACTATAACTGTATGCGATAGAGAAGCAGATATATATGACTTTTTTGAGCTTGCACATAGTCTTAATTCGGCAGTGCTAGTTAGAGCATGCAGAGATAGAGCAGTAAATAGAAAATCTCGATATCCTGAAAAAGGTGAGCAGAAGTTATGGGCATTTATTAAATCCTCTCATTGTGCAGGTACGGTAGAAGTTGAAGTTCCTGTAAAAGATAATAAGCCAAAAAGAACAGCACGTTTGGAAGTTAGATTTGGAAAGTTTATGATGAATCCATCTAAGAATAATATTAGGCATAAGACGGAAGAACTACCTAAATTACCACTTTATGCAGTTTATGTTGTTGAGAAAACTCCCCTTCCCTTAAAAAAAACCGCTAGAATGGATGCTATTAACGAATCTTTCAGTTAATACTTTCGATGAAGCTGTTGAAAAAATTAGTTGGTATCAACTATGTTTTTAAAAAATTTTTTTATTTGTGTAATTTTGCAAATTATATGGGCAATAAAAACCCGTTTGTCATAGAAATAGAATTTTATATCAAACAGCTACCACAGCAATTTCTGCTTAAGCTAATGAATATGTGCTTTAAGTCTGTGTGGACGCACATATTCATTAGCCAATTTCAGTTACCGTTGTGAAGATTTTTAAGTATGCACATTAATTGCTTCTTTAAGTCTTGTATTAGCAATTACTATAATTTTACGCATTAGGGCTGTTATAGCCACCATCTTCTTCTTACCACTTTCAACAAGCTTAGAATAAAATGCGCCAAGTATAGATTTTGACCTTGTAGCAGCCATAGCGGCTGTAAAGAGCTTTGAACGAACGTTACTTCTACCACCTGTAATCCTTCGGTAACCAACAGCTTTACCACTTTCTTTTCGATGCGGTGCAACTCCGGCAAGACTTGCTACTTCTTTTCTATTTAAGTAACCAAGCTCTGGCATTAAACACAAAAAATCTTGTGATAACTTTTTACCTATTCCAGGAACTGTTTTAAGAATTTTTTGGCGTTGTTGTAATTCGCGGCTTTCATCAATAATCTTTTGTATAGTATCATTGAGTTCGTTTATTTGACTATCGAAAAACTCAATGGTCTTTTGACAGCTTTCTTTTATATGATCATTTTCCGGTGCTTCAAGTCTGCATTTTTCTTGAGTTCTCATTTGCGTAATATCATCACGACGTTGACAAAGTGCAGCCAAAGTTGATTGTTCTGTAGAGGTAGGTACAAATAGAGAGATAGTTCTATGGCGTTCAAATCCATATTGAGCAAGAGCTCTTGCATCTAGACTTTGCTAAAGTTCCGTGAGATAAAATAAAGCTTTTTACTTTACGAGTATTAGCTCGATGCACGGCAATATTTTTGTCGGTAAGAAAATGTGATAAGCCAAGCTCATATTTCCCTGTATTTTCTAAAGTCACTAAAGCATTAGGTAGAATATCTGAAAACTCTTGAAATAATTGTTGCCAACCAGAAGCATTATTATCAAATTCGACAGCATTCTTCTGTTTGTGAATTGCAACGACATTTTTAAATTTTCCGATGTCAATGCCAATAAAATTTTGATAAGATGTAACCATAATAAACCTCGATAGTTTTAGTTAATTTAAGATTGTAAACGGGTGCATATATATGTCCCAAGCAACTATTCAAACGTATCGAGAGATAGGGCTAGCGTACCTTGATACCAACGGTTGTAATACCAATTTCCTTTCGGTCGCGCACGCCCGCTATTCCTAGTGAGCAGGGTTATCTTTCTCTCTTATCTCTTTTATATCACGTTTTTAACTTACAATTGCCTTAGATGGAAAATAGAGATATTACATAAAATTTTAAATCCGGTCTCAAAGTTGAAGAATGTAGGCTTGGAATAGCAGAAAGATTAATGAGGTATTTAACAGTCATGAGCATTATTGCTTGGAGAATTTTCTTTATTACATCAATTGCAAGAACTAACCCAACATTACCATGTACTGCCTTATTAGCTGAGGAAGAATGGAAAGTTTTATATGTTAAAATACACAGGAAACCATGTCCAAATATAGCCCCTACTATAAAAGAAGCCGTTTCGTGAACTTGGAGGTCATTTAGCAAGAAAAAATGACCCAAAACCAGGACCAATTACTCTTTGGAAAGGATATAAACGTCTCTTTGATTTAGCAGACGGATGGCGACTTGCTCACGAACCTCATATTTGTGGGTAATAGTAAGTTGTTAGCGGGATCTGGAGATACCGCGGCGGTATGACGTAGGGAAATCTTACTTATTATAGCTATAGTTCTACGTGAATTACAAAAGTAACATTTACTAGATCTTAATATTTTAGATCTATATTTTAATAAATAATGAGCTGTAATTAGTATGAATAATCCATTTAAAAGTGAGAACTATAAAAAAAATCTCGATTCTCTGATCAAAGCTGTAAAGCTAGGAAATGCAGAGAAACAATATAACAAAACGTTAAGGGATTTATCTCATGCATTAGAAGGTTTCACAGGTGAGGCAAAAGGTATAGCTGAGTTTGTTATATATACTGACTTGAACAATTATGTAGAACAGCCATTAGGTCTTTTTAAAACATTAATGAATAGAATTTTGGGAACAAATTTTCCAACCAAGAACAGTAGTATAAGTAATTTTGTAAATGATGAGTTGTCAAGTTTCACTTTAGAAACAGCAGCTAAGTATACAAGAATTTAAAAAAAATTGATCTCTTGGAACAATTAGAAAAAGATTTAAGAAAAAATAATATTTTAAAAGATTCTTTAAATTTAGAACAAAGTGAAAAGAGTCAAGGAAAAGATAGATCGCACGAAGTGAGTTTGGAAGGTAGAAAGCAAAAGGAAAGTACTTTTGAGCTGCGAAAAGAAGAAAAGCCGAAAGAAAAATTAGGTGGTAATCGCATGAGGCAAATAAAGCGACCAACAACAGCACCTCCGGCTGCTCCAGATTTGAGGAAGGTACGCTTTAAATCAGAAATATCCTCAGATGGAGAAAGCAAGGCAAAGTCTACATCTTCTTTACTAAAAGGAGCTAATAGTTTTAGTATGCCTGATGCTAAGGAAAATCCTTCTGAAAGTTCATTAGATCAGGGGTCTGAATATGAAGACATCAAATTATCAAGAGAAAAAGCAAAAGGAAAATCCTTTATATGAGCAGAGAGAAGATTTAGGCTATGAAAGTTCATTAAATGAAGAGTCTGCATACAAAGAGATATCAAATTATCAAGAGAAGAAGAGTAAAATTTTAATAGAAAATTCGCAGAGTTCAAAATCGCCCAAAGAAGAGCCAATTTATGCAACAGTTTCTAAAGAACATATAGAAGCAAAAAGAGAACGTAAGCAGAAACAACAACCTCAATCCCTCGTACCACCAAAACCACCGCAAGTGCCAAAAAAAATGTTTACTACTGGTCAAGAAGTTAGACAAGAATCGAAAGTGGTAATCAAAGATAAACCTGCAGTACCGCCAAAACCTAAAAATCTAAGCCGTGCTAATCAAAAAGTAAGCACAGAGCCAAAAGTAGTAGGAGTAATTCTTAAAAAATCAGCTGAAAGAGTACCACTAAAATCTGAAAATCAAGACAATAGGAAATCAGCACAAAAAGCTGCTGGTAAGGCGATACCAAAAGTAGCAGCAGCTACTATGAAAGGAGGAGCTAATCGCGAGATGGGCAGTAAAGTAAAGGCATTAAAAGAAAAATTTGAGCAAAATCAAGCAAAAGGAAATGCTAATGTACAGCTTGCTGAAAGCAAAACCACTCCAGCAGCACAAGCGGATATCGGTGTGAAGAAAAAACAATCTCATTCATTTCTAACAGAGAATAAAAGATCTGCAACGAAACACGTAACAGCAAAATCTGATCCAAAATCTCATTTCAGCAAAAATTCCCTTCTCTCGCATGCAAATGTAAAGGAAATGGTTGCACAAATTGAGAAAGGAAAAGGAGGAAGATAGTAACATTTGGGAAAAAAACATATGTGTCAAGTCAAGAGATTGTGAGCAAATTTAGGAAATTATAGCTAAACTGAATTAGATTTACCGACAATTTGAAAAACCGTCATTCCGCTAACTATAGTATTTTCAAAAGCGAATGATAAAGGTATAATATGTTTTTTTAAAGTAGGGAAAGCAATGGTATATAGTGTAGATTTAAGGGAAAAAGCAGTGTCTTTGGTAGAAAAAGGAAAGTCAAAGGTTGAAGTTGCAGAGGTTTTTGAGATAGGGATAGCAACACTATATAGATGGCTAAAAAAGAAAGCTACTGGCCAAGGTCTCAAAGCGGTAAAAAGTACTGGTTTTATTCGAAAAATAGATCCAGAAATACTCAAAGCATATGTCAAAAAACACCCAGATCACACACTAGCAGAAATGAAACAAAACCTTGGCTTTGGGATAAGTGCAATTTGGTATAGATTAAGACAGCTAAAAATAACCTTTAAAAAAAGTCACATTCTATCAAGAGCGCAATCAAGAAGATAGGCAGCAATTTATCGATAAAGTCTCAAAAATAGACCACTGTAGCATTTTATATATAGATGAAGCAGGAGTTGATAATAGACTATACCGAGAATATGCACGAGCTCCAAGAGGAGAAAAAATATATGCTGATGTTCCAGGAAAAAAGCGGGAAAGAGTGAGTATAATAGGTGGATGAGAAGTTTATTGCACCAATGACCTTCACAGGAGGGTGTAATAAAGATATATTTAATGTATGGTTAGAGCGAAGATTACTTCCACAATTACAGCGTGATACAACCATAGTTATGGATAATGCTACATTCCATAAAACTCCCAAAACAAAGTCATTAATAGAGTCTTTTGGCTGTCATTTGCTTTATCTTCCAACATATTCACCTGATCTAAATCTGATAGAGCATTGTTGGCACACCATCAAAAGTTGCCTCAGACCTCTAATGCATCAATGTA
>NODE_26_length_9758_cov_5.392044
TTTATATCAATTTATTACTTTTTTTCGGTTTGACACAGTTTATTTAACACTCCCGGTGTTACGCAACTTGTAACACCTTCCTCTTCTCTTAGCCTATGTAGATTTTTTGATAGTAAACATATCACTTTTTAGAAAAATATTTGTATTGTAAAGTTAGTAAAGATTCTGGTTTACTTAAAGTTTGTTAATTGCTATCTTTTAAAACACGATATTTACTATAGCACCATATGCTTAGGATTTTTTCTAAAGTTTTGTTTATATTAATGTTTTTGGTTTCTAGCTTTTTTACTGTGCATAGAGCTGGAGCTAAATCTAAGCTCAGTAAGAGATACATACCTCCTGGTAACCCTGGTGGTGCAAACTTTCATACAGATGAGGATTTTGCTGAGTCATATAAACTGTATGAGAAGCGTAGGGAATTGCTCAAGAAAAAAAGTCACAAGATCGAGCTATAAATAAAGAAGATCTAATCAAAAAATTAAAAGAGAAAAAAATTGCTAGTCTTGATAATGAGCCAAATGACATGGAAGCGTGCATAGTCGACGATGAAGAGAGCGCTATGATAAATCAGCATGGTATTAATATCGCACGTTTAAAGGGTGCTGTATTTATAGATCAAGAGCCAGTTTCTCAGTATGAAAGTAAGCAGCATGAAAGTGAACAACAAGAAGGGAAGAAAGTTACTTCAACACGAGAAAAGAAAGTTTCTCCTATAAATATCACTATAAAAGAAACTCCTTCAAGAAGAACGTGCTCACATGATTCTATTGCTAATTTGGATAACGTAGATGCTTATAGTTTGAATGGTTCAAGTTCGTTTGGCAGCGTAGCTGACACAGTAAAATATTATCACAATTAATAATATGCTAGATACAGACCAGATATTGAATGACGATGCATGTGAATTATCGCCAATTTCCAGGCACAAAACTCATGTTGTAGAAGTTGGAAAAGTAAAGATAGGCGGAAATAATCCTGTAGTTGTACAATCTATGGCGCTTGGTGTGCATATAGATTCTGATAATATAAAAAGTAGCGCAAAACATTATGCAAAAGAGATAACAGAACTAGCGCGTACAGGTTCAGAATTGGTGCGAATTGCCTTGAACTCAGAGGAGGTAGCAAGAGCAATACCTTATATAGTAGAAGAGATAAATAAAGAAGGTTTTGACGGTAAAATATTGGTAGGCTGCGGTCAATATGAGCTAGATAAATTAGTTCAAGATTATCCAGACAACATCAAAATGCTGGGTAAAATTAGAATCAATCCAGGCAATATAGGCTTTGGCGACAAACGTGATGAGAAGTTTGAAAGGGTGATAGAAGTATGCAATAATGCACGATCTTCCGGTTAGAATTGGGGTAAATTGGGGTAGTCTTGATAAATACCTTTTGCAAAAATTGATGGATGAAAACTCTTCGCTTAGTAATTCAAGGCCTTCTGATGTTATACTGCGCAAAGCACTTGTAATGTCTGCTCTTGATAGTGCAAAAAAAGCTGAAGGAATTGGTCTAAATTCAAACAAAATAATCATTTCATGTAAAGTTAGCAAAGTGCAAGATTTAATTTTAGTTTATATGGCACTTGCAAAATCTTCCAATTATGCGCTGCATTTGGGTTTAACTGAGGCTGGTATGGGCAATAAAGGTGTGGTAAATACCGCAGCAGGGCTTACTTATTTATTGCAAAATGGCATTGGAGATACAATACGGGCTTCTTTGACTCAACGTCCTGGTGAATCGCGTACTAATGAAGTGGTGGTGTGTCAGGAAATATTGCAGTCTATAGGCTTGCGATACTTTAACCCTCAGGTTAATTCATGTCCTGGTTGTGGGCGCACGAGCAGCGATCGTTTTCGTATATTAACTGAAGAAGTGAATGGCTATATAAAAACTCATATGCCGATGTGGAAGAAAAAAAATCCAGGTGTAGAGCATATGAACATTGCTGTTATGGGATGCATAGTAAATGGTCCTGGAGAAAGCAAACACGCAAATTTGGGAATCAGCTTACCTGGATATGGAGAAAAACCTGTTTCAGCAGTCTACAAAAACGGCAAATATTTCAAAACTTTACAAGGTGATAATGTCTCTGAAGAATTTAAGGCAATTATTGATAATTATGTGAAGAAGCATTACACGTAACCTTTCACGGTTAATTATGACCTTACCCATAAATGGAAGAAGATCTGATAGGCTTTCATATACTTAACTTCAATATTAGCTTTTCTTGATCTCTGGTTTCCACCTTTAGTAACTTCTAGAGAAATTTTCTTTTTTACTGGCAGTTGAGTGATGCGTGTTTGCAAATCTGTTTTTCCGACTTCAGTACAGATGAATCTTCTATTAGCTCGATTGCGGATTACATAAAAACTACCTAACGTCTCAGCCACCCATAAAAATTTGAAGATGTCTGCTTCCCTATCACCAAGGGTAACAAGTTGTACATTTGGAGGAAGGTTGTTTATAGTTTCTTTGAGAGCTGTTATCCACTTATAACTTTCTTTTTCTTCTATGGGGTACGGTATTTTCTGTTTGCTTTTTCTTGTGCCGTTTCTTCTTCCCTAATAGAACGCGCCCAACATTGTTGGGAAGATAGACCTAAAGGTAATCCGTCTTTGCTAGGCACTATGCAACAGTAAACCCATTTTATGCTTTGTATAAGCTTTAGAAATACTGCCTAGTCTCTTGGTCTTTATATGAGAGTCAAAATCCAAATAACTGGATTCCAGTGTCAAGCACTGGAATGACACCGTTATAAAGGAACCAGTGTCAGCTACTTGAATGACACAGTCTTTGCTTAAACCCGTAACGTTCGTACATTTTGCTAAAAGTTCAAATATCAACATCATGCACGTTGAGTGCATTGCTATTAATAAAATCACGGCGTGGTTCAACTATATCACCCATTAGTATTGAAAATATGGAATCAGCTTCTTCACAATCATTTATTTCAACCTTTAGTAAAGTTCTAGCCTCAGGATTTAACGTAGTATCCCATAGCTGATCAGCATTCATTTCACCAAGACCTTTAAATCTCTGCAGAGTTAAACCCTTTTTACCATAGTCCATTATTATTTTTGCAAGCGTACTTGGAGAAGTGATTCTTATTTCAGTTTCTTGTGACTTTAAAAATGAATCACCATTAAATAAATTACTCATACCATCAAGCAAACTTAATATGTTTTGCATATCTTTGCCTTCAAGCATACTAAGTGCAAATATATATTTGTCTGCCAATCCTTGAAACAATTTAGAGAAATGAATTTCTTTGTCTTCATCTTTTATTTCCACTTCCCAAGTGTATTCGCTGTACATTAACTTCAAATACTTTAATATCTCATCAGCCGATGATAGAGCATTCTTTTTACTTAAAATTAGCAATGACTCTAAGAGATTTTGTGGTATTTCTCTATCATAATTTTTGCTAATATTAGAAGTGCTAACGCATTTATTCAAAATAAGGCGCAAGTTGTTAAATTCTGTAGCTGTAACACTTAGTGTTAATCTTTTAACTGCTGAGTTTATTATATACTCTTCAAAAGTTTCGTCATCTTTAATATAAGTGTCTTTGGCATTCTTTGTAACTTTATAGAGGGGTGGCTGTGCTATGTATAAGTAACCTTTTTCAATAACTTAACGCATATGTCTAAAAAAGAAAGTTAGAATCAAAGTTCTTATATGTGAACCATCAACATCTGCATCTGTCATGATGATAATTTTATGATATCTAGCTTTTTCAATATCGAAGTGTTCACTCCCTATTCCAGCACCAATTGCAGTAACTAAAGAGCCTATTTCTGCAGATGAAAAAATACGATCTAAACTTACACGTTCTACGTTTAGAATTTTTCCTCTTAAGGCAAGCACTGCTTGTGTTTTACGATTACGCCCCTGCTTTGCAGTACCACCTGCTGAATTACCCTCTACTATAAATAATTCCGATAACTCAGGAGCTTTTTCCTGACAATCAGCAAGCTTTCCTGGCAGAGTTGCAATATCAATATTGTTTTTGCTTTTAACTAGCTCGCGCGCTTTTCTTGCAGCTTCTCTTCCTTTTGCTGACCTGATTGCTCTTTCTACTATGCTTGCTGCCAATTTGGGATCAGTTTCAAGGATTGTGCTCAATTTATCAGAAACTATACTTTCTACAACTGCATGTGCTTCAGAACTAACTAGTTTATCTTTTGTTTGTGAAGAAAACTTAGGATCAGGCATCTTAAGAGATAAAACACAAGTTAAACCTTCTCTAACGTCCTCTCCAGTTAAATTTACTTTTGCTTTCTTTAAAAACCCTTCATTAGTTGCATAGGTATTGATACATCTAGTTAGTGCAGATCTAAATCCTGCCAAATGCGTACCACCATCTCGTTGCCGTATATTATTAGTGAAACACAACATATTCTCATAGTAGGAATCATTTCATTCCATCGATATTTCCAAGCTGATGCCAAGATCTTCTGCATCTCCTTTCATACTGGCAATTTTAGTTACATGTGTCTTATTCTTATCTAAATACTGCACAAAATTTGCTGTACCAAAATTGTCTTTAGATTGATTGCTCTGATTGAAATGAGATTCTGTATATGGTTCATTGCGCAGATCACGTAAAGTAATGTCGATATTTGAATTTAAAAATGCTAATTCTCTTATACGACTTTCAAGCGTTGAGTAACTGAAATTAATGCCATTAAAAGTCTCTGTTGATGGCATGAACGTGACTTTAGTTCCTCTTTTGTTTGTATTTTCGTTGACTACCTTTAAAGGTTCAATAGACTCACCATCTTCAAAACGCATAAAGTGTTCTTTCTTATTGCGCCAAATAATTAATTCCAACCAGCTTGATAATGCATTCACAACTGAGATTCCAACACCATGTAATCCCCCAGAAACTTTATAGGTATTGCTGTCAAATTTACCACCAGCATGGAGTTGAGTCATTATTACCTCTGCTGCTGATATTCCTTCTTCTTCATGAATGTCAGTTGGAATGCCACGACCATTATCAGTTACAGATACTGAACCATCTTTATTTATGCTAACTTCAATTTGATCACAATATCCAGATAAAGATTCATCTATTGCGTTATCAACAACCTCATATACCATGTGGTGCAAGCCAGATCCATCGTCAGTGTCACCAATGTACATACCTGGACGTTTCCTTACAGCATCAAGACCCCTTAAGATTTTTATTGCATCGGCATTATAACTATTTTCCATGGTATTGCTTCGTTTATGAATGTTAATTAATATTACATTCATATATGCTGATTAGCAACATTTTTAAACTGATAACCCATATTAAAAGCACAACTTTACGAATGTTTATTTTTGAAGACAGCAAATAGTGTCATTCCAATGTGTCTTCCATAACTGTACGAACATTCATTTTTGAAGGTAAATTGCACAACAGATGATGTCATTCCAGTGCTTGACACTGGAATCCAGAAATTTTGCTTATAACTGAGCTGATGAGCTAAAGGTAGTTGTCTTACGCTAAAACAAACGTTTTTAATTAAGTTGCATAGAAGCTGGATCCCAGATACTGTCTCTGCTGTCAAACAAATTATCCAACAAAATTACAATTAAATGGTTGATTATTTTTAAGAATACCAAAAAAGACATGCATTAATTTTCGCATTAACGCAAGAACTATGACTTTTGGACATTTGCCTTTACTTGCTAGACGCTGACAAAACTTTTGAAAATGATTATTATGGTTTTTGACTACTATAGCTGGCATATAAAGAGCTTTTCGAATACGCTCAGATCCTATTTTGCATATGCAACTTCTCTTACTTACTGACGATCCCGATTGATAATGTCCTGGATTTAGACCAGCAAAAGCTGTAAATTGTTTAGCATTGTCAAAGTTATCAACTGATGGCATTTCTGCGACAACAGCAACAGCAGTAAGATATCCTATACCTTTTATAGTCTTAAGGTTTTCCACCATATTTTTTAGATGTGGATAGTTATTTATATGCTCATTAATTTCTTTTTCGAGAACAATAATTTGCTCCTCTATTGCCAAAATTACTTTAGATATAGCTTCTTTGCAACTGGAATGCATATTTTTGTTTTCCAAGCGATTTGTCTGTTGCACCTTATCATCTTTTAGCGATTGCATGCAACGGTAAAGCTCCCTCAAATGCCTCATTTCAGGTGCAATGGGCTTCCAAAGAGCAGGTTTGTTGGCGGTACAAAATCTAGCTATCATAGCTGCATCTGATTTATCTGTCTTATTTCTGAGCAGCTCACTTTTGCCAAAAGCTTTGATTTGGGCTGGGTTTACTATACTGACATTATGTCCTAAATCGTGCATAAAAGTAGCCAAATCTTCTCCATACCAACTAGTTGCTTCAAGACATAAATGAGTAAGATTTGCTCCATGGCCATTGCACCAAACTACAAGTTTTGCAAAACCATCTTGATTATTTTGAAAGACTTTGTGTCGTTTTTTACTGTCCACTAACAAACAAACATCAAATTTCTTTTTTGAAATATCCACACCCAAAATAGCATTTACTTGCATAAAATTGCCTCCAAGACTATAAATAAACTGAGAGTTTAGACTAACCTTGTAATACGGGATATAATTCCAAAAGATACTGTTCAGTCTTTAACTCTATGGGAGGGAAGCAAAATCTGGCTTAATGGCATTAGTGTCGCATCAGCTTCACCCTCCCTGTGAGGTATTTTAGCTCTAATGCCTCACATCATAAAGATACAAGTGTCACGCACTGGGATGACACCCCACTGGTGGGAATTGCTCCCAAACTACAACGTTCGTACTGTTGTGTGTGTCTTCCCATGGAGATTGCTCTCAAATCATAATGCTCATGCAGTTGCATGCTCGACTAATTAACAGAAAAATCTATAATTCAGTTTACGTATTTTCTTATCTCAGCCAAAATCTTATCAGATTGACTTTCGTCTGAATTTAAATCAGCTGCAAAGTGTGTAACATATTTTCCTCCAGGGCCAATAAGGTACATTATTGAAGAATGGTTGATTTCTTCTTCTCCACCAACTTTGCTAGCATATACTTTATACTTTGCAATTACTTCGTCTATTTTTTCTCTTTCACCAGTTAATATTTGTATTCTGTGGTCAAATTGCTGCTGAAATTCTTTAAGTCTTTCCGTGCTATCGCGCTCAGGATCGACTGTGATGAAGAATGTTTGTAGCTTGTTGTTAGTTTTCTCATCTAACTTTGCAAGTGTTTCTGAAATTATTCCAAGGTTCATAGGGCAAATTCTTTTGCATGAGGAAAACCCAAAGAAAATCATCATGTATTTATCTTTAAAATCACTACTGCGCAAGATCTGTCCGTCCTGATTTATTAAAGAAAAATCTCCGCCTATCTTAACTTCTGCGTTGTGAATCGCTGCTGGGGCAAATATGCCTTTTTTAGTGAAATAACAATAACCTAAAAAAACAACTGCTAATGCTGCTAGCACATTAGATAATAATCTTATAAACCTTACCATTAGAATGATCTCAGTAAAATTGAATTGTATCTTTATTGGTTAAACTATTCAATATATTTATTCCAAAGTGTATTGTTAATTTTGTCTAACAGTTTCTTATGTTCATCAATTTCTTCACTATTTGGTAAATGTTCTCTGGGAGTTAGATTACGTACTTTATGCTGAACGAATGTGGAGTTACTGTCCTGATTGCATTCATTATCAAACAGAAAGGTTTGTAACCCTCCTGTAAGTTTAACATATACCTTTGCAAGCAATTGAGCATCAACTAGTGCTCCGTGCAATTCTCTATTCTCTAGCGATATATCAAAACGCTTACATAATGCATTCAAAGAAGCAGGTGATCCTGCGAATTTTTTCCTCGCAAGAGGTAATGTATCTAGCACTCTGTCTGAGGAAATTAACCCAGCATTCAGCTTGCTTAACTCCATGTTAAGGAACTTAAAATCGAATTCAGCGTTGTGAATTACCAAAATATCATTAGATATAAAGTCAAGAAATTCAAGTGCAACATCTGAAAATAATGGTTTATCTTCTAAAAATTCTTCACTAATACCGTGAATCTTAAACGAGTGATAAGGTATATCTCTTTCTGGGTTAAGGTACCGATGGAATACTTTACCTGTTGGAATGCGGTTAATTAATTCCACACACCCTATTTCAATAATTCGATGACCAGATTCAGTGTCAAGACCTGTCGTTTCAGTGTCAAGTACTATTTCGCGTAGCTTGCTTTCCATTTCAAATAAAACTCATCTTACTTATCATTTGTCTTATCGTTATCATATAAGTCTTTATCGAGAAGTGGTTTTAACTGAGACAAATTTCCTTGATTGAAACATTTTATTATTAATTCAAAAGCTATGCTTGAACCTTCTATAAAGTGGGAAATAGAAAAATCTTTGTTTTTTTAAATATTTGTTTATAAGTAACTTTTATTGAATTTTCATCATTGCTATCAATGTAACCCTCAATGTTTTCTACTACATCTTCTCTACTTCGGCTTACATCCAATACATTAGTTAGCTTTTTTAGGTTGAGGTTGGCTGACCTTCCTAAAGAATTATACAAACGTGAAAAAATGAACGCCGCTAATAAAGCATATATTACAAGCTCTATCATAGTAACTCAACTCCTTGGCATATAAAGTATCCGAACATTATTAATTATTAATGAAAATATGTTTTTCATATCAACTTATAATCAGGTTTGCTATTCGTTTGTAAATGAATATATTATATAAGAAAGTATTAAATATCTCAACTTAATTAAAGGAGACGTAAGAAATGCCACAACAAAAAATGAGAATTCACGGTCAATATGTTAAAGATCTATCATTTGAGAATCCGAATTCGCCATTCCTTTCTTCTAGTAAAGCTCCAGATATTAATGTAATGGTTAATATCAATTCAGCAAAATTAGAAGGGACGAAAAACAAAGAAGAAGTGAATGAAGAAAAATCTTTCCATGAAATTACTTTGCATATAGAAGTCAAAGCAACGGTAAAAGATGAAGGCATAAAGGATGGCGTAGCTTTCATTTGTGAAACGAAATATTGTGGCATTTTTTCAATAGAAAATTTAAAAGAGTTGAGTGAGGAAGAAGTAAGACAAGCTTTGTTTATTGGTGGACCTACTTTTCTTTTTCCTTTTGCAAGAGAAATAATTGCAAGAGTTACAAGTAGTGGTGGATTTCCCCCACTGATGCTAGATCCTATCGATTTTGAAACTATGTATGAGCAGCAAGGTCAACAACAAAAAAGTAACGGTAGTAATTCCAATTTTAACTAATATAGTGTGATAGGATGAACAATTCTTTAAACGCAAAAACGACTTTAAACATTGACGGGAAGTCATACAACTATTTTAGCCTAAGTAGTGCTAGTGAATTTTTAGGGACAGATGTAACTAAATTGCCCTGCTCACTTAAGGTGCTGCTTGAAAATTTATTGCGTAATGAAGATGGAGTAAACGTAAAGCTGGATGACATAAGAGTACTAGCAGACTGCGTTAATAAACACACTAATCACGAAATTAGCTATAAACCAGCAAGGGTGTTGATGCAAGATTTTACAGGGGTTCCTGCTGTTGTTGATCTAGCTTCAATGCGGAGCTATGTTAAGAAAAATGGAGGAAAACCGAGCAACATAAATCCTTCTGTACCGGTTGTTCTTGTGATTGATCATTCTGTTCAAGTAGATAATTATGGAAGTGTTTCCGCATTCAGTCAGAATGTTGAGCTAGAAGTAAAAAGAAATTTGGA
>NODE_27_length_9324_cov_3.460783
AATTTAATAAGATTAGTAAATTTTAAAATACAGAGCTGACTGTAATTAACACTCTAATTACATATTTTGTTAATGTATCAATGTTATAATAACACAGAGCCTTATCTTAACCCTTGACTTTGTCCTATAAAATTCATACTTTATTTACTGTTATAGTTCAAGTACATAGGGTCAAAATGGCGTTAAATCCGCTAGAGCAATTTAAAGTATATACAATAATAGAGTTACCTAGGTTATTTGGGTATGACGTAAGCTTTACCAATTCATCTTTTTTCACGATGATTTCGGTGATATTGATGATACTCTTTTTGCTTTTTGGAATAAAGAAGGGGTCAGTAATACCAGGATATTTGCAAGCTGCAGTTGAGTATGTATATGATTTTGTTATTTCAATAATAGAACATAACACTGGAAGCAAAGGCTTGCAGCACATTCCATTGATATTCACAGTATTTATTTTCATTTTATCGTGTAATTTAGTTGGTGTTCTTCCTTATAGTTTCACGGTCACAAGTCATGTGATAGTCACCTTCGCTTTATCGATGGTGGTTTTTATTTATATAACGATTGTTGGATTTAAAGAAAGGGGAGTAGAATTTTTACGCATATTGCTACCAAAAGGAACTCCTTCGTGGCTTGCACCTATAATAATTATTATTAAGTTGTTTGCTTATTTAGTAAGGCCGGTTAGCCTATCAATAAGGCTTGCAGCAAATATGATTGCTGGTCATACAATCATCAAAGTGATAGCAGGGTTTATTGTAAATATGAACATATTTTTCACTCCTGCGCCGTTTTTGTTCATAATTGCATTGATAGGATTTGAAGTATTTGTTGCAATTTTACAAGCTTATATATTTACTATATTAACATGTGTATATTTGTCAGATGCAGTAAAGTAATTGACTTCCTTGTAGAAAATTTTACAATTATATTATAAAGAAAAATTAAAGGTAATATATGGATTTAGTAGCTTTAAAGTTTATAGCAATTGGTTTAGCTGTGTTTGGAATGCTCGGTGCTGGTTTAGGTATAGCTAATATCTTTTCTGCTATGTTAAATGGGATTGCGAGAAACCCTGAATCAGAAGGTAAAATGAAAAGTTATGTTTATATTGGTGCTGCCATGGTTGAAATCATGGGATTGCTTGCGTTTGTACTTGCAATGTTATTAATATTTGCTGCTTAACAGATGCCACAGCTTGATGTTTCAACCTTCTTTTCTCAAGTTTTTTGGTTTTTAATTTTTTTCTCTTCACTTTTTTTCGTGGTAAGTTGTTTATTTTTACCAAAGTTAGATAAAATAATAAGCACTAGAAGTAAAGAAGTATTGGGTTCTTTTAATAGTTCTGTTCATCTTTTAAGACTCACGGAAGAGCAGATTGCCAAGTATAATGCCGCTTTAAACCAAGCTAGAATACAGGCAAAAAAAATCATAGATGATGCACTTGCTCAGGTAGAAGAAATGAGAGCTAATGTTAAGAATATATTAGAAGAGGAAGACAAAAAAAAGAGCAAGCTTATTGAAAAAAGTGGCAGAATTTAAATCTGAATATACTGATCAGTTAAAACAAATGGCTACTAGTATTGCTTTAATTTATTATACTAAATTGACTAATTCTGAAATTGAAGAGGAATTTATTGCTGACTTGGTGTCCAAAGAATTTTAGGGGTTTTTATGTCTACATCACTGATTATCGGTCTTGCCTTCTTGGTAAGTTTTGTCCTTTCGTATAAATTGCTAAAGAAAGTGATAAAAAATGCGCTTAACAATAAGCGTAACAAAAGCAAATTTTCAAGTGAAGAAACTGAAAAATTCAGGAAAGATATGTTGGAGTATTACAAAAAATCTTCTAAAAAATACAAAGAATTAGATGCAGAAGTTAATAAAATGATGAATGAAGCACTTGATAAAGCTAATAGTATCATTAAGCACAATAGACAGCAGCTAGATCAGACATTAGATGACAATGCCCATTCTAACTTGAAGAAAGTCACTGACCAAGTTGAAAAAGCTCTTGGGGATTTACAGACTAACACAGTGAATATAGCTGCTGATGCTGTAAAAAAAATAATGCATGAACGTAAAGATGATAAGCGTAGTAGCGAGGTCATATCTTCATTTTCACGTGACTTAAATAAAAAATTGCATTAGGTTCAATGCAACAATTGCCTATACTTCAAGCTGATAATGTAGAAAAAATTAAGTTTGATTCTAGTTTGTGCAAAGAGCCAGAGAAACTTTTTTACTATAAATTTAATATAATTCCTTGGCAAAAATTAAATAATACTACTTTTTTTATGGTTGAAGACACAAGCCGAGATATCAACAGTTGGGTCGAAGCTCATTACGGTATTGACTATGTATTAATAAAAGTGGATAGCGAACAGATTTTAAATCTTCTTAACTCGCACTTTGGTATTTCAGAATTTGCAACCAACTACTTATATTACAAGAATCCTAATTTTTCAGCTAAAAGCATTAAACTAAGCTCAATATTTTTTGCTTCTTTCTTTATTGTAACTTCAATTTTAACACTAACAGAGAAATATACATATTTTGCTTTGATGTTGATATTTATAATCGGATGTTCTAGTTATTTATTCAAGTTTATAGCTACAGTTTTTAGCTTATGTGAAACCTCCAACCAAAAAGTGGATTATAGTAAGCTGAATGAAGAAGATTTTCCTATATATACTATTTTATTGCCTGCTTTTAAAGAAAGTGCAGTGATAGAGCAATTGATCGAAAGCATTGAAAGTTTGGATTATCCAAAATCAAAATTAGATGTGAAGCTTCAGGTAGAAAGTGATGATCAAGAAACGCTAGCAGCTATAGAAAAGTACACTTTACCGCAGTATTTTGAAGTAATAAAAGTGCCTCATTCTTTGCCCAGAACAAAAGCCAAGTCATGCAATTCTGCTATGAGCTTTGCTACAGGAAAGTATGCAGTAATATATGATGCGGACGATAAACCAGACCCATTGCAGTTAAAAAAAGCACTGATTGAATTTAATAAGGACGACGATAAGCTTGCCTGTGTACAGGCGAAATTAAATTACTATAATTGTGATTATAATTTTCTCACAAAATCCTTTTCTCTGGAGTATATGAACTGGTTTCAATACTTATTGCCTGGATTCCAAAAAATGAACATGCCAATGCCTTTGGGTGGTAGCAGTAATCATTTTTCAGTAAAAATTCTAAAAAAGTGTTTTTCTGGGATGCTTACAGTGTTACCGAAGATGCTGACCTCGGTTTGAGACTTGCGCAAATGGGATATAAAACCAGGATGATTGACTCAGAAACATTGGTAGAGTCACCAATTGCTGTATTTGCTTGGATTAAGCAAAGAGCGCGCTGGATCAAAGGCTATATGCAAACTTATATTGTTCATTTAAAAAATATAAAGTCACTTTATAAACACACTGGATTTAAGGGAATTTTGCTATTGAATCTTTTTGTTGGCTCTGCTGCTTTTATATTTTTTACTACTCCATTTTTACTGCTTTCATTGATATTAACTAAAGTTTTAAATTAATTATTTTTGTACTACTTTGTAGTGGTATACGTTACTAACCTGATTCTTTTGGTAATAGCTGTCAAACAGCAAAAGATGCCTTTTTATTTTTATATAGTATCGATATTTTTTCCGGTCTATAGTCTGCTACATAGTGCAGCAGCTTTTCTTGCCTTGTGGGAATTTATTCTTTACCCTGAGCGATGGAACAAAACTCAGCATGGTTTATGGAACAAAAGCAATCAAAACCTGTAGCTATTTGGCTTTTTCTCTGCTGTATCATGGTAATTCTCATGGTGGGGATTGGTGGATTTACCAGACTTTCAAAAGCAGGATTGTCAATCACAGAGTGGAAACCCATCACTGGAACATTGCCACCACTGAGTGGACAAGACTGGCTACAAGAAAAATTAAAATACGAAGCTACACCTGAATATAAAGCACTTAACTATGGTATGAGTATGGAGGAGTTTCGCGCTATATACTTAATAGAATATGTACACAGATTGGTTGCAAGACTAACAGGTTTAGTTTTTGTCCTGCCATTTATATATTTCACATTAAGAAGAAAAATATCTAAAAAAGTAGTAATAAAGCTATTTATGGCATTATTATTTAGAGCTTTACAAGCTTTTGCTGGTTGGTATATGGTTAAAAGTGGTTTAGTAACTGAACCTCATGTTAGCCACTATAGGCTTGCACTTCACTTATTATTAGCATTAATTATCTTTGCATTATTGTCATATCAATTTTTTGATTACCAAATCAGGCCAAAGCAAACTAAACTTAAGATTAGTAGTGACACTATATACTATACAGGGATGATTTTGGCCCTAATTGTAATACAAATAATTTTCGGTGCGTTTGTTGCGGGATTAAATGCTGGTTTGATTTACAATACCTTTCCACTAATGGGCGGACAAATCGTTCCAGAAGATTTATTTTTCTTACAGCCTATATGGCTGAATATCTTTGAGAACAGAGCGACAGTGCAATTTATACATCGAGCACTGGCATTGCTAATACTAACTATGGTCGTAATACTCACAGTAAAAAATGCTAGCATAAAACCGGTATATATTATGCTGCTCTCCGTCGTCATTCAGATCATTTTAGGTGTAATTACTCTATTATTGCACATACCGATAGCCATTGCCATAGCTCATCAAGTGTTTTCATTTATCTTGTTTGGGTCAAGTTTATACTTCTTGTGTTATTTAAGGAAGCAGACTACATCACCAATCTGCACATTTTTTCCTTCTTGAACGGGAATATTTTTTATCACCATTGCTGCTTCAGCACATATAATATTTTCCACTTTCATCGCTTCCACAACAAATAAAGGTTGTCCTATTTCTACCTGATCTCCTACATTTACGTGTAATTTAACTAATAAGCCAGATATTGGGGATTTTACAGCATCTACTGAAATCCCTTCTGTTTCATTATTTAGCATTAACTTACTTAATTCAGCTACATGAGGTTTTAATATACAACACTCAGCTTTCATACCTGCATGTCTTATGAAGTACTTGCTGCCTTGTCTTTATATTTTAAGTGCTATATTGGTATCGTCATTAATTATGATATATAGCAATCTATAACTTGATTTCCACTTGCCTATAACGGAGTATTTATTGTGATTATATACCGTTATTAATATATTATCTTGGTATTTTGCATTTACGGAGTACTCATTGTCATTTATATTCACTATGAATAAATCTCTTGCACGGTCACCTGCCATCCGAGTAGCTGATACTGGTGCCCCTTCTTTTTTACTAGATTCCAGTGTCACGCACTGGAATGACACCTGAGATGTTTCATTCACTGCTTTATGATGGTACCTTTCTTCATTTTCCAAATGAACATATAACGCAGTGAAAATAAATATTTTAATATACTCCTCTGTAACAAAATCGCCGTGAAACCCACTAGGGTAATGATCTGGAATGAATCGCGTATGGAGCTTTGCTGCGATAAAATTTGGGTGATGGAAGATGGATTCTAGAAATTCTATATTATTTGTTACTCCTTCTATATAGCATTCAGACAATGCTTTTTGCATTCTGCTGATCGCTTCTACTCTATCTTTTCCATATGTTATCACTTTGGCAATCATCGAATCATAGAACATGCTAATTTCTGAACCTGCAGCAACTCCATCATCTATTTTTACATAATCATTTTCACCCGGTTTATCGTAATATTTTATTCTTCCGCTGGAAGGGAAAAATTTCTTCGATGGGTCTTCAGCGCAAATTCTACTTTCTATTGCAGAACCAGTAAGTTTAATATCATCCTGACTGAACCTTAATTTTTCTCCACAGGAAGTTCTAATCATTTCTTCTACTATGTCTATTCCAGTTATAAATTCTGTTACTGGATGCTCAACTTGTAATCTCGTATTTACCTCAAGAAAATGGAAGTTTTGGTCTTTATCTACAACAAACTCAACAGTACCTGCTGAAAAATAGCCAACTTGCTTTGCTAAAGAAACACATTGGGCATACATTTTTTGTCTTACTTCTTCACTAATAAATGGACTTGGCGTTTCTTCCATTATTTTCTGATTATTCCTTTGTATTGAGCACTCCCTCTCTCCAAGACATACTATATTGCCATATTTATCCGCTATGATTTGTATTTCGATATGTCTTGGTAATTCTATATATTTCTCTATAAAGATACTGCCATCCTTAAAACTTTTCTCTGCTTCATTTGTTGCTGATGTGAACGCTAGTTCAATTTCTTTTTTGGAATTTACAATTCGCATTCTCTTGCCACCACCGCCTGATGCAGCTTTAAGCATAACGGGAAAACCGATCTCTTCAGCAACTTGAGCTGCGTGGGCAGCATCGCTGATCTTACCCATATATCCTGGTACTACATTCACTCCAGCTTTTCTTGCAGCTTCTTTTGCTGTTATTTTGTTGGCTGTAACTTCTATTGTTTCTGCACTGGGACCGATGAAGTCTATATTATGTTTTTGAAGAGCACGTGGAAAATCTGGATTCTCTGCTAAAAAACCATAGCCAGGATGAACTGCCTCAGCACCTGTTTCAACTGCTACTTCACATATTTTTTCAATGTTTAAATAACTGAGGCAAGATGGCGAAGGGCCGATATATCTTGACTCATCTGCTTGTCTTACATGCACAGAATTTACATCTGCATCCGAGTATATGCACACACAAGATATACCTATCCTACGAGCAGTTCTGATAATCCTGCAGGCAATCTCTCCTCTGTTTGCTATTAAAATCTTACTGTACTTCTTTTCCGTCATCGTGTGAGTATACTTTCTGAAGTTAAGAAAGTAAATTTCTATATCATTGCCTGCAAGTAATTTCTAGCTTCATCAAACACCTAAACTTTCTCCTGCAAGTTGTACATTAGCATTTTCCACTAAAGTGCTTTCGTTATGCAAGGCATGTATCTCGCTACATGCTTTAACTGACAGGTATGTGAATCCGCCAGAAGCTATTGCAACCATCGAGCTTAGTGCAAAAGATTGAGAAACTAAAAATAAAAAGTATAAAGACAAACATAAATCAGCGATACATGCTATCGCTCCTATTATATATAAGCACAGGTGAAACTTCTGGTTACATATAAAGCTGTCTTTTATGCCTGCGATTTGCTTAATTTCTTTCTTTTGTGCAGCATTTAAGTAATAAAGAGGAGTTTCCCTCTTCTTATTAAAAGCATAGCCTTTACTGCAGAGCGCATCTTTAATATATTTTTTATTACATTTGAGTTCCTCTTTCAATCTGCTTACTTCTTTCCGATCTCCAGCTTCTTCTGCTTTCGTAATTTTGTTATTAGCTTCCTTCTCTAAGTCATTCACAATCTCTTGTACTGCAGGCAGCAAAATTCCACTTCTTGCTGCTTCATGAAATGGATTATGTCCATATTCATTATGCGCAGTTACAGAAGCAATGTTCTTCTTACAAATGTCTACAAATTTACCTTTGTTTTGTATTCTTGCAGCTAAATGCAGGAGATTATCTGCCTGTACTCTTTGTTTTGTTTTATCAAAAGGGCCGGTGTAACGCCAATTGATATTAGCTTCATTATCTGAAAGCAATTTTGCTATATCTACAAGTCCATCCATAACTCACCTCGCTATATTCAACCAATACTAAATTATACAACACAATTTATGAAAAATAAATAAAATTTTATCTCTCAGAATAAATAAATTCTAAATTGTTACAAACATAAATTTTAGCTATCATCATTTATATTACTGTAACGGACAAATATGCCAGGTATAGTCACGAGATTCGCTCCATCACCAACCGGGTTTTTGCACATTGGTGGGGCCCGCACTGCGTTATTTAATTGGCTCTATGCAAAGCATCATGGTGGCAGGTTTTTGCTAAGAATTGAGGACACCGACAGAAAACGTTCAACGAAAGAAGCAATTGATGCAATTATAGAAGGGCTAAGATGGCTCGGTGTGAGCTATGATGGGCAAATAGTATATCAGTCAAAAAGAATAGAGCGGCATAAAGAAGTAGCCAACCTTTTAGTTGAGAAGGGTAGGGCGTATCACTGTTATTGCCCTGAGGATGAAGTTGCAGAAAAGAAAATAAAAGCAAGAGAAGAGGGCAAGATATACAAGCATAAATGTACTACAAAACCTCCTTCTTGTCATCCAAGTAGCCGACACTGGGATCCAGAAGAAAATATGTGGTCACGCGCTGGAATGACATCGGGTGTGAGGTCAGTTGTCCGCTTTAAAGTGCCAGATTCGGAAGAGATCGTTATTGATGATAAAATATACGGCCAAATCAAAGTAAATAGCAACCAGCTTGATGATATAGTGATCTTACGCTCTGACAACACTCCAACATATATTTTTGCCGTAGTAGTTGACGATCATGATGCTGGAATAACTGATATAATACGTGGCTCTGACCATCTCACTAATACCTTTAAACATCTGCTAATATACCAGGCTCTTGATTTTGACATTCCACGCTTTGCACATGTGCCGCTTATCCATGGGGAAGATGGGAATAAGCTATCCAAAAGGCATGGTGCCACAAGCGTTTGCGATTATGAAAAGATGGGAATATTGCCAAAAGCGATGCGTAATTACTTGCTGAGACTTGGCTGGAGTCACGGCAACGATGAGATTATTAGCGATAAGCAAGCAATAGAGTGGTTTAATTTAGAAAGTATTGGTCGTTCACCTGCACGGCTCGATTTAAAAAAACTGGAGCATTTGAATAACCACTATATTAGTAATATGAGCAATGAAGATATTCTGACTCTAATGCTTAGAGAAAATACTCTAACTGACAAAAAAAGGGCTATTTACTGCAGGGACTGACAGAGCTAAAAAAAAGAGCAAACTACCTGACCGAACTGCTGGATTTAGCAAAGTTTTATATTCAAGATCCGCCACTTGATTTAAGTGAAGAGGCTGAGCAAATTGTCAAATCTAACCTCGATATAATCAAGTTACTCGCGTCATTTCTGTCAAAGATCGGTGATGAAAATTGGAATAAGGGTTTTTTATCTTCTCAGATCAAGGAATGTGCAAAATTGCACGATATGAAAATAAGCGATGTATACCACTCATTACGCGCCCCTATAACTGGAGTAATGGATGCACCTGGAATCATTGATATCATGGTGATTCTTGGTAAAGATGAGTGTATAAGAAGGTTACAAGCAATTTAAATGAAATAAGAAAATTACTTGACATCCTTCGCCAGCCCCCTTATCATGAAACTGAAGCTATTGTATTTGCTTTCGCCAATCTGCAGATTAAAAGGTAAGGATTACTT
>NODE_28_length_9293_cov_3.742477
TTCCATATAATCTCATCGAAAACGTTGTAACCACTTTCTATGCTAGTTTGCTTGTGAGCAACCTGGATCCCAGTGTCTGGGCACTGGGATGAAAGGGGAAGGAGGCTACTTTCATGACACCATCATAAAGTGAACCAGTGTCAGCTACTCGGATGACAAGAAGAGGGCACTGTAACGCACAATTATCAGTTAATGCGGCATTATAAAAAACGCCAAACTTTTTTCTGCTTTTATGAAAGAAGTCTAGTCCATATATTCCTCCCACTTCTCCGCGACTTTCCTTACTATTTCCTCACCCATCTCAATTTTCTTTCCCCACTCTCGTTTGGTTTCAGGCGGGATTTTATTTGTCGCATCAAATCCCATTTTACCTCCAAGTCCACTTTCAGGGGAAGCAAAGTCTAAATAATCAATAGGTACACTTTCTATCATGATTGTGTCACGCACAGGGTCCATCCTTTTTGACATTGCCCACATCACTTCCTTCCAATCACGTATATTTATATCATCATCAACAACGATAATAAACTTCGTGTATAAAAACTGCTTTAGAAAAGAAAGTATGCCCATAACAATTCTTTTTGCCTGCCCTGGATAGGATTTTTTTATCGACACTATCGCTATTCTATATGAGCAACCTTCCGGTGGCAGATAAAAGTCCACTATCTCTGGAAATTGATTGATAAGAATGGGCACAAAAATTTCATTGAGTGCTTCACCAAGAATCGATGGTTCATCAGGTGGCTTGCCAGTGAAAGTGCTAAGATATATCGGGTTTTTACGCATAGTAATTGCAGTAATATTAAATTCTGGAAATTGCTCAACAGAATTATAGTAGCCAGTGTGGTCTCCATATGGTCCCTCATCTTGATATCTATCCAAACTCACATAGCCTTCCAGAACGATTTCCGCGTGAGCTGGCACTTGAAGTGGAATAGTCTTACAATTTACCAGCTCAAGCGGCTTCTTTCGCAGTAGTCCAGCAAATTGGTATTCTGACAATGTTTCTGGCACTGGAGTTACCACAGCAATAATCGTTGCAGGATCACTACCGATCACAGCAGCAGCAGAAAATTTCATATTTCTGCCTTCTTCCTTCCAACGCTTATGGTGAGTTGCGCCACCCCTGTGTGCAGCCAACGCATTAGTGTTGTTTTTTTTATCTATAACCTGCATACGATATATTCCAAGATTAAAATTATCTTGCTTTTCTTTCGTGGGTCCTTTCGTTACCACAATTGGCCAGGTGATAAGTGGTGCAGGTTCATTTGGCCAGCATGTTTGAATGGGCAGTAGACTTAGGTCCACTTCATCTCCGGTTAGCACTACCTCTTGACATGGAGCCTTGCTCACTATTTTACTTCGCATCGATAATACAACTTTCAACAAAGGAAACATTTTTATAGCATCCTTAAAGTTTTTTGGCGGCTCAGGTGATTGCAAAAATGCTAAAAGTTTACCAAGATCTCTTAGCTCACCAGGATTTATGTTCAGTCCCAAGGCAATTCTTTCAATAGTACCGAATAAATTCACTAAAACTGGAATCGAATTTTTGCCGTTTTCTGTGACAACATTTTCAAAGATGATAGCTGGTCCTTTGTTTGACAAAACTCTGCGGTGAATTTCTGTCATTTCAAGAACTGTTGAAACTTCCTCCTTAATCCTAATCAGATCTTTTTTTTCTTCTAAGGCTTTGATGAAGTCGCGTAAGTTGTTGTACATATTCCAGTTTTTAAAATTTTAAGTTTATATCTAGTTTTCAAGCACTTTATTGAAATTTGATCTATGCACTGTCTAGCGAGCTTTCAGTTAATTTGAGATCAAATCTTCATATTGCTTACTAAGTTTGTATTTCCTTCCTCTATTGGAAAAATCTACAATCTTGATAAACCCCATTTCCACCCACTTTTTACAAAGTTGCGCACTGGTACGAGGCTTAAAATTAAATAGTTCGCCAACCTGACTAGCTGTAATAGCGGAAAACTCCTGGAAGAGCTCAAGAGCTTTGCGTTGTTTAGGATCAAGCTTACGTATAAGATCAGTCTGATCAGTGTGGTATTCTTCTTCATTTATACGTTGTAAAACGTTCTCAAATGAATTTGCCATACCTTCTACGAAATACTCCACCCACTTAGTGATATCTGCTTCAGCTCGCCCCATGTAATAATTGTGCGATGTTATTGCTTCATAATAAGCCCCTAGATTTTTAGCATAATATTCTTCCAATGAGTACAGTCCTTTTAGGTCATATCCACCAAGGTGTAAAATTAATGTAGTCAGCAATCTTGCAGTACGACCATTACCGTCATAGTAAGGGTGAATTGTTACAAATTGATAATGAGCAATACCTGCAATAACTGGGCAAGGGACTTGCTCACTGCCACGAATCCAATCAATCATACTGCTCATGAGCTTTGGTACATCCTTTGCTTCAGGTGCCATATAAATTATTGCACGTGTACGGCTATCACGAATAAAGTTTGACCATCACGATAAGGGGTTGGTTTTACTTTAGGTTTTCCACTTGCCATTACNNNNNNNNNNNNNNNNNNNNNNNNNNNNNNNNNNNNNNNNNNNNNNNNNNNNNNNNNNNNNNNNNNNNNNNNNNNNNNNNNNNNNNNNNNNNNNNNNNNNTTTGACCATCACGATAAGGGGTTGGTTTTACTTTAGGTTTTCCACTTGCCATTACTAGAGCATGCAGTGTTTGAATAGCCTTCTCAGTAATAGGTATTCCTCTTGCTGCCCATTGTTCAACTTGGGTTAAAGCTGCATAATATCCTTTAACCTCATTTTCATCTCTCCTATATTTTGGAAAGTGGCTTTTACCACTTAAAACCTCTTCAATCTGTTTAGGCTCAAATCGATTTCCTTCAATCATAGTAGGATAGTGTGTGGTATAAAGCAGTGGAGTTTCACGAAGAGACAAAAGCATTGATACAGTGAGCGGCAAATGTAACACTTTTTCTTTTGCTGCTTCAATCCTTATAAGACAACTAGCAATTTTAGAAGTAATCGTATAATTCGGCATCGGCATAATATCTGCATTACATTACTTCTATATTATGCTGATAAAATGCAGATAATACAACATTTACACGACGCCGACCATAAACAGCAATAAATTCGGCTGATTGAGAAAGAAGTTTGTCTTGTAGAATAGCTATTTCTTTTTCTCTGCCAATTATTGGTTCACTCATATGTTTATTCCGCGGAGTTTGTTGAAATTATACACAGCGAAATAAAATTATCAACTTTGTTTTACCGCCGTATTTACAGCGTGGCGGTAAAAGATAGAGCATCTCATAATTGGCTATTCTGGAGGTAGTTTTGTCACTTGCATCACCAAGTCTTCTGATGAACTTTGTGGTAATGTGCTTGAGTTTTATTGTGTAAAGTTTGCATTTGAGGCAAAACCAGCTATAAAATACACTTGATATAAATGTTTTTATATATTAACATTAGATGCTTCTTTTAATATACAGATAAATGTGTACTAAAAGTTTTATGTTGTAGGTTTTTAAATAAATTGTATGTCTAGAATATCGTTTTTATTAATTTTAATAATAGCAATAGCAAGCTTGCCGATAATAAACAATTGGCTTTCAAATCGCAGCCAAATGCTAAGCGATGATTATATAGGTGAGAAATTAGATAATTATATAAGCAGAAATTTTGATAAGATCGTAAGAACTCTCAAAGAGGAGTCGATTAAAAGTAGTTACGCTGCTCGAGATAATGTAACCAAAAGTAAAATTTCACAATACAAGGATCAAATATTTGACCTTACTTATCCTTACTCCGGAAATGAAAATAGTAGTGTTATAGCTGTAGGCTTCCTTGACTATTCTTGTGGACATTGCAAAGCTATAAAGAATGATATAAAGCAGTTAATTAACGACGGCCAAATTAAGTATATCTTTAGGGATGCTCCAATACTTGGTAACGCTTCTTTAAAGGCAGCAAAAAGTGCTTTAGCTGTCTATTTTCTCGATAAAGAAAAATATTTCGATTTTCACCATGCTGCTTTAAGTCACAAAGGAGAATTTTCAGACGAAAGCATATTGGATATAGTGAAAAACATAGGGATTGATGAGGATGATTTTAATGATTCCATAAAAGATAACGCGGACAAAATTGAGCAAATGATAAACAACAGTAGGCTTCTAGTAAGAGATTTGGGAGTAGGTGGTACACCTTTTTTAATAATTGGAGATAGCCTGTTTGTAGGAGCAACTGATTTGAATGTATTACGCAAAAAAGTAGATGAATTAAGTCACAAGCAAGGCTAGTTACAGTTTGCCATAAAATTTTATTTTTTTGCTTGACAACTCAAATGAACCTGAGTATAGTAACTGTGGGTGTGACAGCAGTTTAACTCAGTAGTCTCATCCACTTTCCATAGCGTCATTTACTATGTGAAACGCTTTCAAATTACAACATTTTCTTCAACCAAACTATTTTACTTTCACAGGAGGGTATATGTCATTCACATAAATTAGATTTCCAGAAAATATATCTTATGGTTCCACTGGAGGACCGGAATTTTCAACAACTCACAATGGTTGTGAACAGCGCAACATCAATTGGTCTCATGCACGCACTAGATACAACATAGCTTACGGGGTCAGATCAAACGAGCAGCTACTAGAACTAATAACATTTTTTCATGCACGAAAAGGTAAAGCAATAGGGTTTCGTTTTAAGGATTGGTCGGATTTAATAGCCATTAATCAAGAGATTGGTATAGGAGATAACAAAAAAACGACTTTTCAGCTAATCAAAACTTATGTAAGTGGGGAAGATAAGCATATACGTATGATTAAAAAGCCAGTACATGGGACAGTAAAGATTTATTTAAATGGTAAAGAAGAGAGTGAATATTCAGTAAATTATTCAACTGGAGAAATAACATTTATGAAGCCACCAGTAAAAGATGTGATAATCACTGCGAGCTTTGAATTTGATGTGCCCGTGCGCTTTGATACAGATTACTTAAACGCTTCTATTGATGACTATGGAAGCAATAGCTGGAATAATATCCCCTTGGTTGAAGTGAAATTTTAGTTATAAGCGAGCATAGATCCACATCATAGTAGCGCTACTAGTCACCATCAATTGAAAAAATTAAGCACCACTGAGGCTCTATATTTAAATGAGCCTCAGTATATGCAATTATTTTAAACTTTATCACCAGCTATATACTACAATGTTGCTGAGCTTTGCTAACATTTACACTTGAAGCTTGGGGAGATTCTAACTCAGTGCTTTTTTCTTCCTGCAAATTAGAATGCTTCAACAACTCCTTTAGAGTTGATTTTGCAAGTGTTGTATCATCTTTGTTTAAGATGTAGTCTAGCATGTTGTTTTTCTGTAAGCGATTAACAAAATATCTATCTTCCTCATTAAGAACCTCTATCTTGTTAATACAAGATAATACTAAATCCGAATTCTTTGTTGCTAAAATTCCATTCAAAAAGATATCTAATTTTGTTTTATCTTCAGTTAAGTCTTCAGCTAACCTATTTCTGATATTCTTATTGTCAAACACAATGTACTCGAGGTACGAGGAAGGCTCAATAAGTATAAAGTCCTCTAAAGGTACTAGTTCTAAACAGTTGTCAGCATAAGCAAATATTCCACACTCAGTAATACGCCCTCTTCTTCTCACAACACAGCACTTGGGAAGACTATGATACATTGATAACAAAGAAAAAAGATGTATTATACTTGTACCTCTATCTTTCATTTCCTCGAAAAGCTTCCTATCATTTATTAATTTGTGCAAAATGTAATCCATAGCAGGACCTGGTTTGCGGAAATGAAACATATTATTCTCTTCAAAAATGGCCTCAGCTAATTCGATAGATTCTTTATCCTCATCTACAAAAGCTTTTTCATTTCTATTTAACTGTATGATCTCAGCTTTGCTATCTCTGCGTAGACCAGTTCTCCTTATTAACATCTCAAATATTTTTATATTCATATATATCCTATATTAATTAAAGTAAATATTAATAATGTTTACTTTTTAAATAAAAATAAATGAAAATTTTAATAAAAATTAAATTTTTTTTAATAGAATAAAAATCTTTTATATTTGCTTGAGTACCAAAAGGGCTTTATTGGTGTAATGCGTTTTCTATTGCGCCTGGCTGCAGTGCCCAGCGTCAAGATCTGATGAACAATGTTCGCTTGCCAGCTTTCGCTTCAATATTTGCACAATTGTGCTAGATCCCCTGCATAACCTGCTTTAAAATCTCCTCCTGCTGCTGAGTGTGAACACTAACATAACCACATGCAGGAGATGCAGCAGCAGGTCTTGCGATACACTTAGGTCTTTTTGCTTGAATATTGAGATTGGACAACACTTCTTCTATCAATGGGTTGACAAAAAACCACCCTCCCATATTTTTTGGTTCTTCTTGACACCATATAATTTCAGCGCTTTTGTATTTTTCAAGTTCAATACTTAGTTTATCGGCAGGAAATGGATAGAATTGATCCAAACGTATTACTGCTATATCGTTTATTTTTTGTGCTTCACATACTTCAATTATGTCGTAATAAACTTTACCGCTGCATATTACAACTTTACGTATTTTATCATTCGAAACTAAACCTGTTCTACATTCTGGGATTACCGTGAGGAATTTTCCTTCAAAGTCAGATAGGTTAGAAACTGCTCTTTTGTGACGCAGTAGCGATTTTGGTGTAAACACTACCAGAGGCTTACGAAAGTCTCTATGGATTTGTCTGCGTAAGACATGGAAGTAATTTGCCGGAGTGGAACAATTAACTACCTGCATATTATCTTCTGCGCAGAGTTGCAAAAATCTCTCTATACGCGCGGAGCTATGCTCAGGTCCCTGTCCTTCATAACCATGAGGCAGCAACAAAACTAGACCGCTTGATCGCAACCACTTTGTTTCTGCAGATNNNNNNNNNNNNNNNNNNNNNNNNNNNNNNNNNNNNNNNNNNNNNNNNNNNNNNNNNNNNNNNNNNNNNNNNNNNNNNNNNNNNNNNNNNNNNNNNNNNNATGAGGCAGCAACAAAACTAGACCGCTTGATCGCAACCACTTTGTTTCTGCAGATATTCAAAGCCCATTACAGCATACTCTGATAAAGCGCTATCTATGACCTCAAAGTGAGCTTGCTTTTCATTTATATTGTTTAGCGGAATAAACGCTTCTTCTGTTACCTGATCAACAAGCCTTGAATGACGGTGCGAGAAAGTTCCACGACCAGAGTCTTGTCCTGATAAACGCACTCCTATTCCTTCTGTGAGCAGTGATGCAAACGCAAGACTTTCGGCAGTTGCCCAGTCTATATTATTCCGGAATTTATGCTGTCTATTCTGCCATCAAGTATTTTTCTAACATTATTGTTAATGTTAAAGGTACTTGGGATGTTGCTATTTATATGTACACCTAATTTTTTCAACTCATCTGGCGGAACACCAGAATCTGTATAGTATTCGCTCAAATCGTTCAACCTTGCCTTTCTTAATTTTGACCATACTCCACAAAACCAGTCAGCTTTTTTTGGAGTATAAGCCGCTGATTCAGCAAGACTTTTATCCAATCTTGCCCTGAACTCACTGCGCAATTTATTTACCTCATCACCACTTAATACTTTCTCTGCGATCAACTTCTCTTCATACAGTGTTCCTGGAGTTTTATGCTTTGATATTACCTTATACATGAGTGGCTGAGTGAAATTCGGTTCATCACCTTCATTATGGCCATATTTGCGGTAACATATTATGTCAATCACTACGTCCTTTTTAAATTTCTGCCTATATTCCATCGCCAGACTTGTAGCAAAACTCACAGCTTCTGGGTTATCTCCATTAACGTGAAACACTGGAGCTTCTATTGATTTTGCTACATCAGTACAGTAAAAAGAGGATCGCGCACAACACGGATTAGCAGTAAAACCAACTTGGTTATTAATAACAATGTGCACAATGCCATCTACCTTATAACCTTCAATATTGCTTAAGGTTAGAGTTTCAGCAACCACTCCTTGGCCGATGAAAGCCGCATCACCATGAATTGATATGCCAAGCACAGATCTTATATTCTGTTTTGCTCTTATTCTTCCAGCCAAAACCGGATTTACCGCTTCAAGGTGAGATGGATTAGGGCATAAACTTAAATGTATTTTCTTACCACCGGCAAGTGTTTCATCAGAAGAGTAACCAAGGTGATATTTAACATCACCGGACACCTCAAGACCACCTGGATATGCAAGATTGCCTTGAAATTCAGATAGCATTGCCGCATATTCTTTCCCCATAACTTTGGTTAGAATATTGAGTCGTCCGCGGTGAGCCATGCCAAGAAATATTTCTTCAATACTAAAAGCTGCAGAATCACTAATGATTCTCTCAATTGCAACGATAGCTGATTCCCCACCTTCGATAGAAAAACGTTTATATCCAGGAAATTTCATATGGAGAAATTGCTCGAACATCTCAGATTCAATTAAGTGCCTCAGTATTTCCTTTTTATCTTGTGAACTCAGCGTATAGGTTTGATTTTCGATCTTTTCCTGCAGCCACATCCTCTCCTCATAAGAGGAGATATGCATAAATTCAAAACCGATGTTCTTGCAGTAAATATCTCTATAGATTCCAGCGTCACTTGCCGGATATAGATTCGAATATTTCTGATAATCTACTTCCTTATTCACATTGGGTGATAACGGATTAAGATCCGCAAAAAAATGACCGTAAGATCTGAAAAAATTTGCTAAACCAGAAACTGAATCATCCACCTTAGTTACATGTTGTGCACCGCAGGTCTCCGCTTTATTAACTTCTAAATTGCTTGAAAAAATTCTATGCCAATCCTCCCCGATTGATTTATCACCCTACAAATAATGGCTATACATTTCTTCCACAAATTCTGCATTATCACCATAAAGGCAGCTTAAGCTCGACATAATCACTATAAAAAGTATCAAATACTTATAAGCATAACCTAAGTTTTTTAAATAGAACTTTTTTAGTTTCTATACGTCATACCGCCGCGGTATCTCTTAACATAGATCCCGCTAACACGTAGCGGGATGACGATTGTCAGGGTGTCATTCCAGCGCGTGACGCTGGAATCCAGTTTTTATTTGCAGCCTACTTGACTCGAAGCTAAGTTTTCTGGATCCAAATAGTCAAGGCACTGGGATGACAAAAAAAGGAGCACTGGAATGACAAAGCTATAGGTTGCAAGCGAGACGTCATACCGCCGCGGCGCTAACAAGAGATCCCGCTAACACGTAGCGGGATGACGGTTG
>NODE_29_length_9131_cov_2.414941
ACCGTCATCCCGCTACGTGTTAGCGGGATCTAGAGATACCGCGGCGGTATAACGTAGGGAAACCTTTCTTGAGTTAGCCCTATAAAACTAATCAGCATCTTGTTTAGCACATATAAATTAAGTTTCATAAATATAGTGTTAAACCTTGAAAATATGTTATAGCTACTTCTTCCAATTTAGTGGTGGGTTTTAACAGTACACATGTCGCTTTACTATCTACCAACTCAATCACCATAGAAGCTACAGTCATTACTTTGCATCCACTTATATTCCGTACTTTAACATTTGTTCTACTTTCTATAGGAAGCTTTACCCCCCCTACATCATTACGTACAGCAGTATGATTTATTTCATTTTTAGTTCCACTACTATGCTGCAACAAGATATCCCCATTAACTTTTATTTCAACATTTTTGTCACTACTACCATTGTTAAAATTTAATCCCTCATCTCTTCTACTTTGTCTTTTTTCTTTTAATTTTAATTCAGTTTCTCTTTTATCAAGGGTAGGAAATGGGATGTGAGTTTTTTCCTGACCATCTTGATTTATAGCTCTTGTTGTATTAAAAGCTTCGTTGCTTTTACATGATATTGTATAAGTAAGTGGTGTGTAGATTTTTTCTTCACTATCTGGATATTTTATAGTTATTGTTGCATTAAGAATGTCTTTCAGAATATCATTTTCTCTAGCTATGTCTAAAATTTTTTGAATAACTTTGCGATCATGTAATGCGGCAAGTAACTTATCAGTTACTTTTTGATTATTTTTATGTTTTATGGTTATTGTTGTGTTAAGAATGTCTTTCAGAATATCGTTTTCTTTAGCTACTCTTAACATTTTCTCAACAGCTATACTATCTTTACGTAGTATAGCATAAGCAAGTGGTGTGCAAGTTTCTTCCTGACCATCTGGATATTTTATAGTTGTTGTTGCGTCAAGAATGTCTTTCAGAATACCGTTTTCTTTAGCTACTCTTAACATTTTCTCAACAGCTATACTATCTTTACGTAGTATAGCATAAGCAAGTGATATAATAGTTGGTTCTTTACCCCGATGTTTGCTTACTTCCGTATAAAGCTTTTTACAAAACGATTATAAATTTCAGTAAGTTGCAGAGGCTCTACAATGGGAAGTGTAGTATGTTAGCAGATACAAATGACTAGATAAATTATATTTCATTAAAGTCATTTATCTTGAAACATAAGCAGGATTTTGTATAGTTGTTTCAATTTGGGTCTGTATATTGAAACAATGCGTGAAAATGACAGGTCATTGTACAAGAGATACCTAATTCGCCGACAAGAATACTAGATAAAGAAACTTACATTTCAATTATTTCACAATTTCTGTATAATCTTAAAAACTCAATTAGTGCGTTATGAAGATAATAATAGGTAATGCTAGTAAGGAATTAGGGGAATCAGTAGTTAACCGGCTAGATGTTCAACCATCCTCTGCTTGGATATCAAAGTTTACCGATGGTGAGGTAAATGTAGAAGTAGCAAATGATCTATATAATCAAGAAGTATATATAATACAATCTCTTTCTCCCCCTGTGAATGATAACCTTATGGAGCTTCTGCTTATAATTGATGCAGTAAATAGATTAGGAGCCAAAAGGATAGTAGTAATTATTCCTTATTATGGATATAGCAGACAAGATAGAATTATCAAGAACAATAATATGCAATCTGCTTTAAGTGCTAAATTAGTTGCAAATCTTATTCAAACTGCAGGTGCAAGTAGTGTTGCAGTTATTGATTTGCACTCAAGTCAAATTGAAGGATTCTTTGATGTACCGATAACTAATTTGAACTGCTTTGAAGCATTTGTTGACTCTATACACACAGAAAATTTGGCAATTGTTGCACCTGATGTTGGAGCAATTGGCAGAGCACGTGCTTTTGCAAAGACTTTAGAGGAAAAGTACAAGATAGGGTTAAATGATAAGATTATTGTAGTAGATAAATATAGGGAGAAAGCAGGCACATCTCAAGTAATGAACATAATAGGAGAAGTTGCAAATAAAAATTGTGTCATTGTTGATGATATAGTTGACTCTGGTGGAACATTGTGTAATGCAGCTCTTGCTTTAAAAGGCCACGGAGCAAAGTCCGTAATTTCATGCATCACACATGGCGTGCTTTCAGGAAGTGCAGTTGAGAAAATTTCTTCCTCTTCTTTAGATAAATTAGTGATTACGGATACCATACTTCACAAATTTGAAAAAACTGGTAAAATAGAAGTTGTTTCGGTCGTAGATATTTTAACTCACTTTATCCAAGGAGGTAAAGATGCCAGCTAAGTCAACAGAAGACGTTATTACTTCACTAATAGAATTTGCAAATAAGAGAAAAATAACAATTACCAAAGAAGAAATGCTTAAAATTGCACAGCTTGTAAGGATTAAGTTATCAAATGACGAGATTGATGACTACTCCAAAGAACTGACAATGCTGGATTGGATACATGATACTTTTTTGCAAGTTAATACTGAAGGTGTTTCTCCTATGCGTTATGGCAGCATAGACAAGGACATTCATGTACGCGATGATGTTATAAATTCTCAAAACATTAAAAAAGAGATATTGTCCAATACAAAACCTGAGCATGGGTATTTCGTAGTGCCAAAGGTTATAAGCGATTAAAGTAAAATAAGGCTCATATCAAATCTATAATAGATCTACTTTCAAAAATAAGACCAATCCGGTAAAGAAGCATTTGTGGGAGTGGAAACCATTTTTTGATTTTTCTTTACTAAGTCTACTAAATATAGTTTAGAGTTGCTTGGTGATTCTGTTCTTGTAAAAATGATTTCTCTACCATTTGGTAGCCATGCCGGGGATTCAATGTTATGCCCCTCTGAAAGCAGACGTTCTTCTTTGCCATCTGGCTTCATAACTCCTATGTAAAATTTTCCTGACTGAATCTTTGTAAAAGCTATCAGATCTCCTTTTGGCGACCAAACAGGCGTAGCATATCTTCTACTTCCAAAACTAATTCTTTTAGGTTTCTTACTTTTGTTAGTAAAATCGATAACGTACAGTTGCTGACTCCCACTTATATCAGAACTAAAAGCCACATACTTTTGATCTGGAGAAAAAGAGGGAGAAGTGCTTATAGCTGAACCTTTAGTAATTTTTTTTGTTCGTTTACTACTTAAATCCAAAGATAATATATTCGTTTCACCACCCAATGAGTGGGAAATTAAAAGAGATTTACCATCGGGAGAAAATATTGGTGCAGAAACAACTCCTTCAAATGCGCTGATTATTGATTCAGTGTTATCTTTTAAATTTTTTAATATTATATAACTTTTACCATTTGCGTACGAGATATAAACAATGCCCTTTCCATTTGGTGAGAATCTCGGTGTTGGGACAAATCTATCGCCATTTGTTAAGTATTTTATATTACTTCCATCTTGATTCATCACAGCAATTTTACGCACAGATTTGTAGTTGCTATCTTTTTCTTCAGCGATATACGTGATTTTTGTGTTGAAGTGCCCTTTCTCACCAATTAATCTATCATGTATCACATCCGAAACGAGGTGACCAATTTTTCTCCAGTCTTTTGCTGGAAAAACAACTGACTGAGTAAGTAATTCTCTTTTTGTAAAAGTGTCAAATAAACGAAATGATAGCTCTAATGCACTACCAGATATTTCGCTTAAACTTACTGTGACTACAGTATCGCTTTTCCAAGATTTAGATTCAGCTTCCGCGCCACGTTTTACATTAAATAAGCCACAATTAGATAAATTTGTTCCTATTACCTTTGCAATATTTTCGCTTAATTCGCTTTCCAACGCTGTTTTACATGTACATTTAGATACAACAAGACCAATGTTACCAACACTGCTTTTTTTATATCAACATTTAAAGCAGCTTTTGTAAAATAAGGAATAAATAACGAAATAAATAACACCAGATGAACGAATAGCTTCATTCATTTCATACCTGTTCTATCTGAACCTCAATTATAGGTCTTTTTAGTAAATATTCCTTTAAGATACTCAATATTGAACTTTTAATCTTATTTTTAATTTTTTTTGTTGGCTGCAAACTAAACAACGACTCAACTTTCTTGACAATTTTCTGTATGGTAGCTGCATCTTCTAGCACTTCAAAAACACCAGGTACAAATACTTTTGGTTTAGCAAGCAATTTATTTTTCTTGTTTACAACTGCTGTTACCACAATAACTCCGGCATCTCTCATTCTTTTACGCATTTTTATAACACTGCTCTCCGGATGACGTAGCAACATACCATCAATACCAAAGTAGTCAACATCAATTGAATCAAACTTTTCTCCGTTCTCCAAATTAACAATATCACCTGGTGCAATCATTATTGCTTTTGCCACACCGCACTCTTTAGCAAATTTTACATGTGCATGCGTGTGAATATATTCGCCGTGAACTACTGGAATAGACATCTTCGGTTTTATTAAAGAATACATTTCCTTTAGCTCTTCTCTTGTTGGATGCCCAGAAGCATGAACATGCTCTGTTTTTTCAGTAATAACTTCTACCCCCATCTCAATAAAGGCATTGAGCATGTTGTGCGCACGAGTTTCATTTCCAGGAATGATTTTTGACGAAAAGATCATGGTATCACCTTGCTGCATTTTAAATGCTTGATGACTCTTAGCAGCAAGTCTTGCGGTAGCTGCCAGTGGCTCACCTTGACAACCTGTGCAAAGTAGCACCAGTTCTTCCCTTGGAAAATTTACTGCTTCCTTTGCTTCAAGAAACTGAGGAGAATCAGTTAAATAACCACTATCTTGCGCAACTTTCACTATTCTCCATAAAGATCTACCAAGTAAAACTACTTTTCTATTTAGTGCTTTTGCAGCTTGGCTTATCGTTTCAATTCGTGCCACATTTGAAGCGAATAGCGAAACAGCAACTAATTTTTTAGACCGCTTTATTATGTTATAAACATTATTATAAATTTCACCTTCTGACTCAGGGTGATGCTTGCTTAATATATTGGTTTAATCGCAAATTGCTGCAAGCAGGTCACCTTTATCGCCAATTTCTTTTAGATGCTCCATATTAGAAGTTAATCCAACAAGAGGTTTTGGATCAAATTTCCAGTCTCCGGTATGGAGTGCACTACCCATTTCAGTGCTAATTAATATTGAATTTGCCTCAGGAATTGAATGAGTTATATTTATAAACTCGACGGTAAAAGGACCCAAATTTATGCTGCCATTTATGTCTACCTCTTTCACAGGCACTATACCTTCCAATCGAAATTCTTTTAGTTTCTCTTTAAGAAAATTAACCGTAAACTTTGTTGTATATATGGAGCACTGCAACTCTTCCCACAAGTCGGGCACTGCACCGCAGTGGTCCTCATGTGCATGTGTAATTATTATTCCAAGTAAATCTTTTTTTCTTTGAGCAATAAAATCTATATCAGCAATGAGCAGCTCAACACCTGGCATAGTTTCATCTGCAAAACCAACACCAAGGTCGATCATAATCCACTTACTTTGGTAATGATATAGGCTAACATTCATCCCGATTCTTCCTACTCCCCCAAGCGGAAGAAATAAAAACTCATTTTTGTTTATATTCATTAAATTTAAATTATTAAAACCTGAGAATAGCAAAACTTCGACCTTAAATAAAGAAATTTATTGCTTTTACATAGTTTTAAGGAACTAAGAAGTTTCTGTTGGCTAATAATAACACTATTGTTAAGTTTTCCATTAATAAGGTCAAAGAATTGCAGGATTAAATGAAAACCCATAAACAGTTACCCCTTTATGTCATTTAGCAGATTTCTTATTTTTTTTTTTTACTTTAATAAAAAACCCTTCAGATTGCTGTTATACACTTGCATTTTCCTCTTCTTCAAGCGCTTTTAATAGTTCAGTTTGCTTTTTAGTTAAATTTTTTGGATTTAAAGTCTCAACTATTACCTGTACATATAAATCACCACGAGCATGTGAGTTCATATATGGCATACCCTTTTCCCTACAACGTAGTTTGGTACCAGTTTGAGTGCCTTCAGGGACCTTTACTCTTATTTTAGCTCCATCAAATGATTGAATATCGATTTCACCACCAAGCACTGCTAGTGTCATTCTTATAGGCACTTTACAGTGTAAATCTGCTTTATTTCTAGCAAAGATTTTATGGAAAATTATTTTCACGTATGCGTATAAATCTCCACTTTTTCCACCTTTTGTTCCAGCTTCTCCTTTACCACTTATCCTTACCTTAGCTCCTTCTTCTATGCCTTTTGGAATTGAAACGGATATATTTACTTCATCTCCTCTACGTCCACTTCCACCACATTTCTTACATTTGTTTTGTATTATTTCTCCTTCCCCATAGCATGTAGTACATGTTCTTTCGATGGTAAAAAAGCCTTGTTGAGTTCTAATCCTACCACTTCCCTGGCATGTGTGGCACTGAACTGGTTTAATTGCTCCTTCGCCACCTGTGCCTTGGCATGTATCACATTTTACATTTGTCACATAATGTATAGGCGCTTGTATTCCTTTAAATGCATCTTCTAAGATAATTTCAAGATCATAACGTAGGTCTGCTCCAGATACTCCTGTTGTACTTCTTTTTGCTCTCGATCTACTTGCACCACCACCGAATCCTCCACCAAAGAAGTCATTGAATATGTCGCTAAAATCTCCTGCAGAGCTAAAGCCTTGAAATCCACCAGAAGCACCTTCGTGGCCATAACGGTCATAGCCTGCTTTTTTCTCAGAGTCAGACAGAACTTCATATGCAGCTGTTACTTCTTTAAATTTTTCCTCTGCTTCTTGATTGCCAGGATTTCTATCAGGATGATATTTTAACGCTAATTTTTTATACGCTTTTTTTATCTCATCAATACTGGCATTTCTGCCTACTTCCAGCAGATCATAGTAGTCTTTTTTGCTCATATATAATAGTTTAGTGCTTAACCTTTAAAGATAGGTATTACATATATTAATTTCAAGTGTGACTTCTGTTTCCTATAAAATGTGGTGCACCCTGAGCGACTTGAACGCCCGACCTTTTGATCCGTAGTCAAATGCTCTAATCCAACTGAGCTAAGGGTGCTTTCACAAAGTTAACTTTAGCAGGTTTTGTAGCTTGATTCAATTAATTTGGCTAAAAATAAAACTGTTAATTTTTATCACGCGTGAACCCCTTACAATTCCCAAACTTCTGTTGCAAATAAGGATTATCAAATGCATTTTGAGGAGGAGCAGTTGGAGTAGTATTAGGATCTTGAGAAAAGTAAGGAGGTGGTGCATCATAACGAGAAGAATCTCCATAACCATGCCCTTGTCTAAGACAGCTATCTACCGCTCCTTTAGCTTTCTCGATATTTTCTGATTCTTCCTCATGCTTCATATGAAAAGCTAAACCACCAGCAAAACATACGAGAGAATTAATGCCAAGGATAGCTAAACCCCACACTGGTAAGACTGGGTAAACAGCACAAGCTACCAAAGCGGCCAAAGAAACAACGCCAACCGCAAATTCTATATTTCTGAACGTTTTAAATTTACTATCCAGGTAATCTATTTTTTCTTCTTTTCTAGCCACTTTTCTGCTGCTGTTATACCAAAAACACATACCAGCATGGAAAGCAACACACACAACTGCAGCTACTATACCCAAAGCTAATAGCTTTCTACTGTCTTCTGATTCTTTTTTATTCTCTTTTCTCCCTTGATGAGTGGTATTACCATTGTTAATATTCGTTATATTATTAACCGTAGTGTGACCACGTCCACCGAATAAAGAATCCATCCAGCATTGTAATAGCAAATAATCCCAAAAGTCTAAACCTCTATTGTGTACATGTATATGTGTAATCTGAGAGCCTGTAGGTTGTGCGTTATTCCCTGCGTTATATTGATCATTTCTGCTTCCTGTATCGTGCCTATTGCTTGAATTTGGATGTGTAAATTTTTCATACGCATTTTTAAAATTCTCCTCATTCCAATTTGTGGTATTTTGCGTATTACAAAATTGTAAAAACTCTTTAACATCACTGTTACTACCAGATTTCTTTATATAGGCTAACGCATACCTTTTTAAAACACTATAACTTGCTACCATAAATACCCTCTTAAGTTAAGATTAAATTAATAAATACTTACTTACTTATTATAACAAGATAACATCTACTTGTCAACTTGAGCCTGATTCAAGTATCCGTTCAGAGTGTGGCAGAAGAACTTATTCAAATAAAGTAGGTGGTAAAATATAAACATTTTATAAAGTGAAAAATGGACTTTTCAGACCACTGCCGAGCTAAAAAAGCCCTGAAAACCGTGATACTTAGGCCACTTCTTGCTTAAGCTGTACAATTTCAGCTTGAGAAAGGCCAGTAGATTCAGCTATTAAATTAACAGATACACCAGCTTTAAGTAAATTTTTTGCAACTTCGATTTTTCCTTTCTCTATACCTTCCTCAAGTTTGTATTCAAGAATGGCTTCTTCCTTACGTAGATCCATTATTCTTTCTTCATATGCTACTAAATCTTTCTCATTCCAGCAAAACTTGTCTAACTCATCATATGCTAGCTTTACTATTGGTGATTTTTCTGCTATATTCCTTAGGTCTTCATCTGTAGTTTCATCTGCATACTGTTGTCTAAGTGAAGAAGGTCGCCCCTCCTCACTCGACTTCAAAACCGTACGTGAGACTTTGCGCCTCATACGGCTTCTCTCCAATTTGGTGCTTTTCATGCACACCTCCTGTGTAATTCATCGTGACAATGTCCATGTAACAAAGATAAGTTTTTGATCATGTTGTTTCGTCTATTCCGGTCTTTGTGATGTATTTCTATTGTATCATCACTTTTAAACCATAGTCTACAATTATCACATTTACTTTGTTGTAACTTCAATAGTTTTATTACTCTTAATGGCTTATCTGGTATTTTTCTCAGACGTTTACCCCAATATACCCAATCACCATCATATGGAGATCTGGTTTTTTGCACTTTGATATGTCGTTTAATATCATGATCGCTGTGTATAATAAGATGTATCTTGTTACTTGTCATAAAACGCCAGTTATCGTTATTATACTTTTTAAAGTATTTTCTTTTTATCCAGCATTTCCCTTTGTTTGGGTGCCTAAAGACTG
>NODE_30_length_8909_cov_3.423650
GTATGACGTAGGACTGCTGTCATCCTAGTGCTTGACACTGGGATCCAGTTGAGCTATTTCAACAAAAATACTGCATTTGAGATGAACGTTTATTCTTACCAGACTTATTTACAAATATAACAATTAAAGTCTGGATTCCAGCGTCAAGCACTGGAATAATATCGTTTACTATGTCTATATTACAATATTTGTGCAGTTGTGTATCAACTACTTTTGTGGCAATGTTTGTTATTCAATCTTTATGCTAGTTTTACTAAAAATTATAGTATTTTAGGTATAATTGCAATATCTAAATTTAAGGTATAGAGATGAACCCTAGGAAACTTTTTAATATTCTTTTTATAGTATTATTTATTTCTTTTTCTCATGTTGGGAGTGCTGCCGCTGACACTAATACTGATACAACTGCTCAAGTAATATGTAACATTATTGGCTACGTTTGGGGTATAGGCGGACCGCTTATGACCGTAGTGATAATAGGTGCAGCTTTGCTTGCGATATTTGGTAGAATGCCATGGCCAGCTCTTTTTGCACTCGGTATATTTTGTGCTGTATTTTTCGGTGCTAAAACTATCGTCATAAAAGTAATGGGGGTATAGGCGGCACTGGAAATACTTCTTTGATGGACCAATGCGGAACAGGAAACACAAAAAAGAACTATTTTTTTCTAAAACAGACCTGATGCACGGCTTCAACTATATCTTCCACTTGCGGTAATGCTTTTTTTTCTAGATTTGCAGCGTAAGGTAAGGGGATGTCCTTGCCAGTTACACGTACAACTGGAGCATCAAGGTAGTCAAATCCTTGTTCCATAACAACGGCTGACAGCTCTGCTCCTATTCCTGCAAATGGCCATCCTTCTTCTACACTAACTAACCTATTAGTCTTCTGAATAGAGTTAATAACAGTTTGAGTGTCAAGTGGTCTTAAGGTTCTGAGGTCAATAACTTCAGCTTCTATACCTTCACTCGAAAGTAAATCTGCTGCATTTAAGGCATCCATTAATTTTAATGAAAAAGCAGTGATAGTTACATCCTTTCCTTCCCGTATAACAGCAGCTTTGCCTATCTCAAGTAGATAATCTTTGTTTGATAGCTCAGAGTCAGAAACTTCATGCTCATGTCCATAAGCTATTTCGTTTTCTAGAAATATTACCGGATTAGGGTCACGAATTGCAGCTTTAAGCAGACCTCTGCAATCTGAGGCAAAATAGGGTGCTATTACTTTTAACCCCGGTATATGCGAATACCAAGCTGCAAAGCATTGAGAATGTTGTGCAGCAACTCTTGCTGCAGCGCCATTTGGTCCACGAAATACTATAGGGCATCCAAGTTGTCCGCCTGACATATAATTTGTTTTTGCTGCGGAATTCACAATTTGGTCAATAGCTTGCATAGAAAAATTAAAAGTCATAAACTCGACTATTGGCTTTAATCCAGCAAATGCCGCTCCAACAGCAAGGCCAGCAAATCCATGTTCGGTAATAGGCGTATCAACTACTCTGTTTTCTCCAAACTCTTTCAGTAATCCTTTCGTTACTTTATAAGCACCATCATACTCTGCAACTTCTTCACCCATGATAAGCACATCAGAGTCGTTTTGCATTTCTTCTCTAATTGCTGTGCATAAAGCTTCTCTTACACTTAAGGTTGCCATTTATAAACTTTTATAGACTTTAACTAAAGTAACTATATCAGAATTACTGGGGGTAAGTAAAGTGTACAAATTAAGTTTTACAAACATCATGACCAACTCATTCCAAAAAAAAATCTTCTCACGCTTGCTGTTTTTTGTTGCTGGAAATGGCTGGATTATTTAAGCTTTTAGTAATGTATGTTGTTAAATTAATAGCAATTTATTTGGAAATAACAGAAAAATTTATGATAGTTTTATACTCTAAATAGAATAAGATACTTCTGTCTGTGTCTTCAGGTTTGAAACTAACCTTATTCTATCTCTTTCTTGTTCTGGACTTAACCTGTGAAGCGCGTAACTGAAATCTTCCTCACTCACTATAAGCCGTCTTTGCGCACCAGCGCTAATTTTTGCTTCATTCACTAATTGCTCTAATTCAGCCCCAGAATAGCCTTCAGTCTTGTCTGCAATGTCTTGGAGGTTTAGCTTTTCATCAGTTTTTGTACCTCGCACTCGCATATAAAGTTCCAATATCCTTTGTCTCACCTCTATGTTTGGATTAGGGACATAAACCTTCTGACCTAAACGTCCAGGTCTAATAAGTGCTGGATCTATACCACCGATAAGGTTAGTTGCACCAATTACTATTATATCTTTTCTGCTCTTAAATCCATCTATTTCAGTTAACAACTGTGTTAAACTCTCTCGACAATGGTAAGCTGAGTTATTAGCGGTACTTCTTTTTTGAGCAACTGCATCTATTTCATCTATAAAGACTATACAAGGAGAATATTTTTTTGCTATTTTAAAAAGCTCGCGTACAGCATGTGCACCATGACCAATATATACTCCAATAAGTTCAGGACCTGAGATGCTTATGAAATTCATATTTGATTCACCTGCAATTGCACGAGCGATAAGTGTTTTACCATTTCCAGGAGGGCCATGTAATATGTAAGCTCTTAGTGAATTAATACTTTTATTTCCAAACAGCTTGCGCATTTCTTCTGTCATTTGGTCACATCAAATCATCTGCAACCGTTGTTTTAAGGAGTCATCAATTATAGCATCAGCAAATGTTATTCTTTTATCATCTGAATCAGATAATTCTATCGATATAGGCAGCTCTACTTCCTTCAGTTTGCTGAATATTTGATCATATATAAACCAAGCAATAAAAAAGAAAACGACAAGTAACACACAAGGCATAGCTTCACTAACATAATGTGCAGCTAACTCATACCCTTTACTAAGCAACATTGTATGCATATAGGCAAACAAAAAAGCGATAGAGACAATAGTTGCCACGCATAGTAAACAGATTGAAATTCTTTTTAGTAATTCTGAAATTTCAATTTTTTTCATCTTAATACCTTATACCAATTTTAAACTAAGAATAATTTTATCTAGCTTACCTATTTTAGCTTGATTAGAGCGTTCAGAAAAATTATCAAGTACGTACTTTAATTTATTAAATACTAAAAACAATATATCACCATATTGTCACATACATCTTTAAAGTTTACCAAATTCATTTTCAACAAACAAGGTTTTATTATTAACCCGAATTCTGGATTAGATTTTAGGTAAATTATTGAAAGTCTTGAATTTTACTAAATTAGTAACTAGTCTTAAAATGCTTACTGCTTTATCGTAAATGCTAAAACAATAAGCTATTGATATTCTTGTTTTTTTTAATCTCCAATCCAGAATTCGGGTTAAAAACGCTAACTTGTATCTTCAAGAAGTAAGACATAATAGCTCTAAAATGTCTTGCAAGGAAAGGTAAAGCTGAATGCTAACTTATGCCAGAAAGATACCGTCTTGTTTGCCTTTTTGAGTAGTATCATCTTATTTTTCCTGTAAATTTTGTTTATAACGCCTAAGATTTACGATATTTTCATCCCGGTAGAATATCTTATAAAATCAGATTATATGTTATACCTATGGAAATAGATAACTTTCAGCAATATTACAACCAAGAAGAAATGAAGACAGTAACATTAGCTCAAATTTATAAAGACTTGGTAATAAAGATATTCGATATAGCCACAAGCAAAATGTAAGCTACTATTAATGGTATTATGGAAATAGCACCAACGATACCACCTACTATACCTACTACCAGAGGTGACGGAGTAGTAAGGCTTAATATAATAAGTGGGAGAGATATAATTGATAGTATTATAGAAATTACACCTACTGTTTTCAGAAGAGATAGAAATCCTTTTGAATCTAAGTGTTCTTTTTCCCTTAAATAATATAAAGAAAATGCTTATACACATTATAGCACAAAGTATTACTGCAGCTATTTTTATTATAGCTGCTGCTATAAGTGCTGCTAAATAAGCTATATTCATTGCAATTATCACACACCATAATAAAAAAGTCAACTCCATATGTTTAGGTTGTAAAATCCCAAAAAGCAGCCAGAATAGAATAAGCAAACATCTACGAATTGAATTTAGTGCAAACAAGGGTGTTGATATCAACCATACTCTGCAGAATCGCAATATGGTATGACTACATGCTTTTTATTGATTTGATTAACATAATCAGCAGAGAGTTTTGTTTTGCAAAAGATGTCTACAGTAACATACTGCAATTATTTGGAATTGTAGGGCTAGGTGCAATTGTAAGGCCACTTGGTGCATTCATATTTGGTCACGTTGGTGACAGGTATGGAAGGAGGATAGCATTAATAATTACTATCTTGCTAATATCGATACCATCAAGTCTCATTGCATTTATTCCAAGTCACAATCAAGTAGGTATAATTTCTACTATATTGCTTCTTGCAATCCATATAATACAAGGAATTGCACTTGGTGGTGAACAAGGAAGTTCTGTTTATCTTATAGAGCATTTATCCAGTAGGAAAGAGAACTTAGGGATGTATTTGGGAATGATGGGTTTTGGTCGCTCCATTGGTGTCTTGCTTTCTGCGGTGATAGTGATTATCTGCAAAAAAAACTACTGATTTTTGTACCTGGGGTTGGAGATTGCCATTTATTTTCTCAGCTATTTTAGGATTAATTAGCGCGTATAGCATATACACATTGGGAGAAACTCCAGCATATGAAAAAAATCGAAAACAAAGAAATTTACCTGATTTGCCAATAATAGAGCTTATAAAACGCCACAAGAGAGCTCTTATACTTGCTATTTTAATATCTGTACCTGTTAATGTTGCTGTTGGATTTACCATATTTCTTCGAACTCTCGCAAAGAAAATAGCATCAGTGGATGTTTATGTAACAACATATATCAACGATATTGTATTGATTATAACCAGTGTATTAATGCCGATATCTTCAATAGCGTTTGGAATGTTGGCTGATAAAGTTGGAAAAGAGCGCACTGCAATCTTATTTATAGCAATTACAATGGCACTGTGTTGTCCTGCGTTATCTATTGCATATTACTATAAAAATTATCTTGTGATTGCGTTGAGCGTAATGGTTCTCTCTATAATAGAAAGGGGTATAGTTCCCATAGGAATAGTTGCATCTGAACTCTTTCCTACCAATGTTAGATTTAGTGGTGTGAGCTTATCACGCAATATCTCTTATGCGTTACATGGAGGATTTACTCCTATGGTTTGTATTTGGTTGACTGTAACATTTCCTCAAACAAACCTTGCTGCTGGGCTTTATATAGTCTTCTGCTTGTTGATCAGTGTGTTAGCAATATTGCAAATAAACCCGCAAGATAAGAAATTTGATTGGTCTTAGTTTTCTCTTAAGTGTGTATTCTCCTAAGTTGAAAAAAGGTGTGAAAAATGCGCTAATCTCGCTAAATGAGAAAATTTTATTGCGGAAAAATTAGAACGATCAAAAACACATGCCATGATAAACTTTTTTATGCGTAACACTAATTTCTTATTCTATTCGTCTAAAAAAACAGTATTTCCAACTGTAAATTTAAGTCTTTACAAGCGTCACAAATATAGTATGATATAAGTTAGACTTTATAGAGGGTATATGACAACAAATACAGAAAATAATAATAGAATTAATATAGTACGTGAACAAGCAGGAAATGCTGTTCATTCAGATATTGCTTACTCAGAAAGAATACAAAAATCAGTAGAAAATGAAGCATTGTGTGATGCGTGGTCTAATTTTGAGTACTTTGAAGATGTCTTGAGAATAAAAAACAGCACCGATAGGGAAAACAGAATTAAGCAGCTTATCAAGGAAGATTTAGATATAAATGCTACAAAAAATGGCAAAACTATTCTAGACGTTGCTATAGAAAAAAAATGCTCATCAAAAGTTATAAGTTCATTAATAAGCAATGGCAGTAGGATTGATACTATAGATGCTAGCGATCGTACTGTACTGCATAGATCTGTTAGGAATGAAAATAGAAAAGTTGTTGAGTTGTTTTTAGAAGCTAATGAAAAAGAAGTGTCTCAGTACCTGGTAGCAAGGTTTTTGCCATTGTCTATGTTATATCAAAAAATAGAAGTAAATGCTAAGGATAATGATGGTTGTACTGCTTTGGATTATGCTCAATATGGCAGTGAAATGTATAGCTTGCTGCAAAAATATGGAGCACAACATAGTGAAAAGTTTTTATACTCACGCAACCTTAATATAGGGGAATTAGATTTAAATAAACTTGTTTCTGACCATAACTACTGCTTTCATGTGCTTACAAAAGCATTAGAGATTGAGGACAGATGCGAAAAGGAAGAGGTTATAGATTGGTTGCTAAAAAATGGTGCTAACATTAATGTTAATAAAGGTGATCANNNNNNNNNNNNNNNNNNNNNNNNNNNNNNNNNNNNNNNNNNNNNNNNNNNNNNNNNNNNNNNNNNNNNNNNNNNNNNNNNNNNNNNNNNNNNNNNNNNNTTATAGATTGGTTGCTAAAAAATGGTGCTAACATTAATGTTAATAAAGGTGATCAAGCCCTACTGAGTGTTGCAGCTGAAAAAGGTGATGTTGAAAATGCTGTGCTATTGCTTGAAAGGGGAGCACATGAAGGAGTAAATTCTCAAGATGCTGAAGGAAGAACGTTATTACTAAATGCAATTATTCAAGATAAGTTGGGCCATGCAAAATATCTCATAAAACAAAGAGTTAACGTTAATATACCAGATAATAATGGAAATAGCTCACTACACTACGCTATTGTCAATTTTATTAAGCAGCGCTTAATTGAATGTGATGAAACCTATACAGCTAACGCTACTTTTTATGATTTTCTTAAGAATGGTGCAGATCTCTATATCAAAAATCATGATAACCTTACAGCATTTGAATATGCTTTTCACGCAAGAATAGCTCCTAGGGAAGCTGTTTATCTATTCAAGCTATATATAGAAAGAGGTGATCAGAGTGAAAACATGCAGTTAGTAAAAAATTTCAAATTGCCTTCTGGTGAAACACTATTGGAGTATTTTTTCAACAATAAATTATTTGATAGTGCTCAATCTTGTATAGATCTAGGAGCAAATGTTTCGCATAATGGGTCATCTTTACTGATACAAGCTCTTCAGAATCGAGATATAGAAGGTATCGGGTTTATTTTACGAAACAGAGCAGACATTCAAAATAACGCAAACATTTCAAATAATAAGAAAAACTGTAAGTTGTATTTCCAAGTAGCGGTTGGATGTGTAGCGATGTTTTCGCTTGGTATGGGAGCTGCAGCCACGTTTACTCTAATTAAAATGTCTCCGCTAGTGTTAGTAATAGTAGCTGTGACCTTCTTTTTGACTGCAATAGCATCTATGTCTCTGTTTGTATTATATAAAAAAGTAAAAGGGGAACGCAAACACGAGGTAATTGTTAATAATGCTGTATTTAACATAAGTCTAGAAGAAGCAGCTAATGATTTGTTTAGCGGGTTATCAACTATAGCAGAAAGAGCAGCAGAAGCAGGTGCACTATACCTGGAAGTAAAGGAAAAGACTGAAAGTGTAGCTAAAAAAATGACATCCAAAAAGGAATTAATTGAAGCAAGATTTCAAAATATACAAGAAAATTTCATTAATAAGTTAAGTAATTTTGAAGAACTTCAAGGTGCTAGAGATTCTAGTACTTTAAAGAAATTCTATGCTGCTGTTAAAGATGTTCTAAAGATACGCTCCAGCATTCCTATTTCCAATTTACATCTATTATCGCTTGTTTACCATTTATCATTTGAAGTATCATATGCTATTTTTCAGGCAATAACTGATCCAACTCTTGGAAGTACAATTTTAACTGCCATAAGTGAAAGAAAATTGCCTGAAGATAAGCAGTGGGCTAAGGTATTAAAAAATACAGTACCAAACTTAATAAGAAATCAAGAAGTTGTGCGGAATGTTATAGTACCAACTCTTACTGATATTTTAAAGAGCCTATCAGAATCAAGAGCAGAAAGAAAATTTATAATCTATACTCTGGTCTGCCTGAAAGAAGTGATTGATGAAGTTTATACGACATCGGTACAAGAGTCATTGTATAGGATATTAGGAGTAGAACTTGCAAATAGTCTAAATGGTATGGTACAGGCAATAAGTAACCTATTAGGCTGCTATGGACACGAAGAAGTAGAACGTGCAAGAACCGCAAATGAGTTAGATTACAGAGTAGGTAAACTTACACCTGAAGAAACGCAGCAATTCGTTATAAACTTAGGAGAGAGAGTAGGATCTCTCAGGGAGTTTGAGGGTCGAGTTACAAATAAACAGTCAATTAGTAAATTGATAGATTATTGTTTGGACCCAAAACTGAATGATAGGGAAGCAGCCGCAACACTATTAAATTATATACTCACATGTACTGAAGATGGTCGTTATTTGGCCGCTGAAGCTGGTACTAATAATAATTTATCTAGCAACTCTAATGTTGTACTTATTACGCACGTGGCAGCAAATCGATCTGCACAGTTAGACTAGAGGCGGCTATATGGAAAAAAGTGAAGATAGTTTCAGAGATAAGCAAGCAAATGACAATTGATAGACTTAAACTATGTTCTCAATTTCTCAAAAAAATCCTTTAACAAAAAAGAGCATTCTGTTTCTAATATCCCACCATAAACTTCAGGTATATGGCTGCAAAATTGAAATATCTTAGCACCATTTTCAATTCCTCCACCTTTTGGATTATAAGCTCCAAAGTACAATCGTTTAATTCTGGCAAAGGAAATAGCTTGAGCACACATCGGACATGGTTCTAATGTTACGTACATATCAGCATCACAAAGCGTGGGAGTTGAAAATGCTTGTCTGATCGCTAACATCTCTGCATGTGCAGTTGGATCGCTGGATATATTGTGTG
>NODE_31_length_8680_cov_4.825391
TCTCATCAACGATACTTATAAAAGTTTCTTTTAGTGAGATCGCTATAATATTCCATGAGACTGCTCCTACTAATAAAAGTTTAAATTATTTTTGAAGAACTTATTCTACTGAATTCGTTACTTCGTGCTAAAATAATGGACTCCATCATTCAACAGCAATTACAGTATGTTTACCCTTTTTCTTGTTATTTTTCTAATCTATAGCTAGCGTTCAAAACCATATTCGAAAATACGTTTTCGGATTTTTTTTAATGCTGTTTATTTCATCCTCAACATCGTCTCTACCTTTATGAACTAAGTAGCAGCATTAAAAATTATAACGTACCCCTATCTCTAGAGTTGCATCTGGTATTTGTTTTGCTTTTATACCACTTAGTTGCCCACCCATGGTCATACCAACTGCACCAATTATCTGCGGAGTAATTTCATAATCAACACCTAACTTTAGTTTATAGGAAATAGAACTCAGTATTTTATCTACTACAGATGAACCAGCAGCTTCACCACCTGATTCTGGAGCACCTTGTGTTTCTTCTTCCTTTTCTTTTTCTTCTTGTGAACTATTGTCATCACCATCAACTGTATCACTAACACCAAAGCCAAAAGGTGTTATTTGGAGATATCCTCCTAAACCTCCGCTGACATATAGTTTAACGGGATCAATATCAAGGTCAGGATAGAAGCGGTAGTTTGCCAATAAGCTAGCTCCTATGCTCTTTAATGACTTAATATTACTGAGAACCTCAAGTTCAAATTTAGAGTTTTGGTCATAATGGTAACCAAGAACAACACCAGGTTTCATTTTAAAGCCACCACCCCAACCAGCACCAAAGTTTAAACCTGCATAGTACTTATCTTCTGACTTACTTGCACTATTACTAGCTGCACCTGCTAGAGATGAAGTAAGCAACACAGCCAAAACGCACAATCTCTTTATTTTCATATAACTCCTCATACAAAAAAATATATAATGCATAAGTATATATCCTTTATATTAAAAAAGATATAACTACATGTCAAAAAAAGTATAGCCATAAAATCAGATTATATAAAACGTACTACTCAGGTCTTTTATATAACTATATTTACTATCTTATTTGGTACAGCATATACAGTGCGAACTTTGCTTTGATCGATCTTACTGGACACAGAGTCTATCGCTATTTTCTTCAATTCTTCTTGAGGTAAGTTAATTGCCACCTTGATTGTTGTACGTAATTTTCCATTGATTTGCACTGCTATAGTTACCGTATCGTCAACTAATAATGATTCATCAGCTTTTGGCCAAGGTTGACCTCCTATTTCTTGCCATAGGCTTTCAGCTAGATGTGGTATGAATGGTTCGATTACTCTGATTAATATACATATACCTTCATCAATAAGAGATTTTCCAGTTTTTACGTCTATTTCAGCTATTAAATTCGTCATCTCACGAAATTTTGCCACTACACAGTTTAATCTGCAGTTTTCCAAGTCATCTGTAAGTCCGTGTAAGAGTTTATGAATTTTTTTTCTGTACTCTAGAAGTCCACCCGTAACATTTTCATTATCATAGTGTATATTTACAGGTCTTAGCTGCATGACCATACGCCACAATTTATTTACATAACGAGAACAACCTTCCACGCCATCATCGGACCATTCCATATCTTTCTCCGGAGGAGTGTCGGACAACACAAACAAGCGAGCAGTATCAGCACCATACTTTTCTATGATAAAGTTTGGGTCAACTGTATTCTTTTTCGATTTGCTCATTTTTTCAACTTTGCCCACTTGAACCTTAGCTCCTTGTGCAATCAACTCTTTTGCTTCTGCGGGAAATAGCCACTTACCATTTTCGTCTTTATAAGTTGCATGGCAGACCATTCCTTGAGTGATTAAAGTAGAGAAAGGCTCTTTAATATCAAAATAGCCACATTTGGTTAAAGCACGGCAGAAAAATCGTGAGTAAAGCAAATGCAGAATTGCATGCTCTATTCCACCTATATAATAATCAACAGGCATAAAACGATTACACGCATCTTTGTCTATTGATTTATCTTCGCTACAGAATGCAGCAAAATACCAAGAGGATTCAAAAAAGGTGCCAAACGTATCAGTTTCATGCTCTGCTTGCTTTCCACATTTTGGGCAATCAACAAATTTCCAAGTAGGATGTTTATCAAGTGGATTGCCACCACTTGTGAATTCCACATCCGCGGACAGTATTACAGGCAGGTCTTTTTCTGGCACTGGAACAGTACCACAGTCTTTGCAATATATAATAGGTATAGGGCATCCCCAATAACGTTGTCTCGAAATTCCCCAATCGTGCAAACGATAGTTTATTGTTTTTTTGCCTATTTTTTTTCTTCAAATTTTTTAACTATGGCTTCCTTTGCTTCACTAACCATTAATCCGTTTAAGAATTCGGAGTTAAACATTGTCCCGTCTCCAGTATACGCCTCCTTTGTCATCTGAGTAGCTTGACACTGGGATCCATTGTAAGAATTCTGGTCACGCGCTGGAATGACACCTAAGTGGGCTGAAGAAATAACGGGAATTATCGGCAAATTATATTTCTGTGCAAATTCAAAGTCACGCTGATCATGTGCAGGGCAACCAAAAATCGCGCCTTCCCCATATTCCATCAACACAAAATTCGCTATGTAAAGCGGCAATTCCTTATCAAAAAATGGATGTTTGACGTTTAATCCGGTGTAAACTCCTATTTTTTCATCGTTCTCTCTTTTCGATTTTATTTCTTGGATCCCAGTGTCAAGCACTGGGATAAAAACAGAGGAACCATTCTTTAAATCCTGCACAATAGGATGCTCTGCTGCCACTGCACAAAAAGAAGCCCCAAACAAAGTATGAGGATAAGTTGTAAAAACTTTTAGTTTCTTATTCAGGCCAACTACTTCAAACTCTATAGTTGCCCCTTCAGATTTTCCTATCCAACGCTCCTGCATTGTTTTGACTTTTTCTGGCCAATTTTTCAAACTTTGCAGGCACTTGAGTAAATCTTCAGCGAAATCAGTAATCTTTAAAAACCATTGGGACAACTTACGTTTTTCAACAACTGCACCTGATCGCCATCCTTTTCCATCAACCACCTGTTCATTTGCAAGCACTGTTTGGTCCACTGGATCCCAGTTAACCCATGATTCTTTTCGATAGGCAAGCCCATGCTTTAAAAAATCCAGGAAAAATTTTTGTTCGTGTTTGTAATAATCAGGCTCACATGTGGAGAGTTCACGCTCCCAATTATAAGAAAGACCTATAGATTTCAACTGTGTACGCATATTATCTATATTCTCTTTTATCCATATTTCGGGGCTAATATTGTTATCCCTTGCTGCATTCTCAGCTGGTAATCCAAACGCATCCCAGCCAATTGGATGCAAAACCTCAAATCCATTAGCTCTCTTGTAACGCGCTATCACATCCCCTATTGCATAGTTACGTAAGTGTCCCATATGAATTTTACCAGATGGATATGGAAACATTTCCAACACGTAACACTTTTCTTGTTTACCACTCTTGCTTACAGAAAAATCCCATTTATCTTGATAAAATTTTTCAACACTTTTAAAATCATATTTCATATAAATCCAAANNNNNNNNNNNNNNNNNNNNNNNNNNNNNNNNNNNNNNNNNNNNNNNNNNNNNNNNNNNNNNNNNNNNNNNNNNNNNNNNNNNNNNNNNNNNNNNNNNNNCACAGCCTATTAATATTGCTAATAACATAAGAAATGAGGCTATATGCCACATTTTAAACTCTCACAAAACTCCAAAATTTTAGAGAGACGTAGTGTTTCACGCCTGCTTGTTAATTTCCTCGTTATTTATTTTACTAGTTAAATAGTCCCTCAAATCGGTGAGTTCTTGCAACAAATTCTTTGTGACTTTTATATCATTACCAAATTCTTTTTGCACTCCTTTTATTGTATATCCTTTATCATATAGCATGTATTTTACTTTCTTTATGGCCTCTATACACTTGCGATCATATAGCCTTCTTCCTTTACGCTTTGTAGGCTTAATTTGATGAAATTGACCTTCCCAAAATCTCAAAACATGCTGTTCCAAATGTAGCTCTTCAGCTACTTCCCCAATCGTATAAAATAATTTTTCCTTGTTCATTAATTATTGATTGATTTTTTTATAATTTTTGAAGGCCTAAAAGAAACTGAATTTCTTGCCTGAATCATCACTTTCTCCGATGTATTTGGTATATTTCCTGGTCTTTCCTTCTTTTTCTTAACCAAGAATGTTCCAAATGACGATATTTTTACTATTCCATCCTTTACCAAGCTTGTCTTTATTTCGTCCAATATATCATCTATTATCGAAACAGAGTCTTCCTTTGATAATCGTATTTCTTGGTTTATATCTCCAGCTATCGTTGCCTTAGTTACTGTTGTGTCTTTTGTTGTAACGTGATCCATTATTGATAAATATTACAATACGTAAATATAATATAGCAATCGACTCGAGATTCAGCTACTTTATTTTTTAGAGTATGTCTCTTTTGTTGCATAATTTAAAATACCGGCAACTATCAATATCGCAAATATTGCAAAAAGTGCCATTTTATGATCTGTAAAAAGTGCTAACATTGACACTATAACTCCACTGCCAATAAACATAAATCCATTGATAATGGATGATGATGAGCTGATGTATTTTCGTTTCACAATCTCGCTGCCGACAGTAAAATTAAGCATATGTCCTCCCGCAAAAAACCCGAACATTAACATACAAAAGTACACAACGTGGACTGTTAAATGGCTGTATAGTAAAATAATAATTTAGACGCCTTGCAATAAAGCAAAAGCAGAAATTACATGTTTCCTATTTTTAAATAAGTTTGAGATTCGATCTGCAATTGGAGCACCAACTGCAAGACCAAGCCATAGTATTGCAGTTGCTATACCTGACTCCATTGCATTGAGTTCTGAGTTGCCCAGTAACCTTGGAGCCCACAAGGTATTAAGTGCTAAAAATGTTCCAAAAGTAATAGCACCCACCACTGAAGTTATCCAGATATCTCTTAATTTTAGCACTGTTAATATAGAGCACATTACTGTCTTCATAGAGCTTTTTATTGTGCGCTTTTCTGAGCTGCTTTCTGGAAGTGTGTTTGGACAAAAAAGCGTAAGTACAAATATCAACACACCAAATAGTATTATGCATACAATCAGATTTTTCCAATATGCATCTTCGGCAAGCAAGTTAGAGAACAGTATTTGAATTACCAAAGCAGAAAGGCTTGAAATTGTCTGCACTAGTGAAAACATTAGTCCAAATTGGGCAGCGGAAAAACATATGCTACTTGTGTGAGCAGCACCAATAAAACCAAATGATGCTCCAGTTGCAATCAACACTTGAGACAAAATCAAATGGGAGACATTGTCACTATTAATAAGGACAAAAACCCCCAAGATCATAGTTGATAACGAGAAAAAATAAATTTTTTTACTGGAAAAAACATTAAACGTTGCTCCACTAAAAAATTGTAAGATGGCGAAAGTCCAAGTATATACTGAATTAGCCAGTGCAACTTGCGCGATTGTAAGTCCAAGTTCCTTTTCGAGATTTACACTTATAAAGGTATAAATTATCTGCATGTTGCTGAATATAACAACCAAGTTACTAATCAGCCAAATGAACCAAGCCTTAGCTCTGCTTTCCATAAGATTTATTTTTATAAGTAATCTATTAGAAATTTAACACTAAGTCTCTTTTTAAGCTATTGTTTCCTGACTACTGTTATAGCCAACCCAAAAAACGGTTTCCCTACGTCATGCCGCCGCGGTATCTCTTAGCCGCTAACAAGCAGCGGGATGACGATTGTCAGGGTGTCATCCCAGCGCCCCTATGATGTCATCCGAGTAGCCAACACTGGTTTCCATCCAAGATGGTGTCATTCCAGTGCTTGACACTGGAATCCAGACTTTAATTGTTATACTTGTAAATAATCTGGTGAAAATAAACGTTCATCTCAAAATGCAGTATTTTTGTTGAAATAGCTCAACTGGATCCCAGTGTCTGGGCACTGGGATGACACCATAGGAGGCTACTTGGATGACAAAAAAAGGAGCACTGGGATGACAGCAGTCCTACGTCATACCGCCGCGGTATCTCTAGATCCCGCTAACAAGCAGCGGGATGACGAGCTTATCGTCACGCCGCCACGAACCGTCATACCGCGATTCATTCGCGGTATCTCAGCCGCTAACAAGTAGCGGGATGACGGTTGTCAGGGTGTCATGAAAGTAGCTGACACTGGAATCCAGAAAAAAAGAAATATGTATCAGCTACTTTCATTTGCTGCGCCTCGAAAATAAACGTTCATGTAGCTAAGCCATAAATCCAGTATAAAGACCTTTAATCATAGGCTTCGTAGTACTTCTCAACCAACTTATTAAGTAACCTTACACCAAAACCTACTGCTCCTCTTGGACAAATGTCAGTACCTTTCTCGTGCCAAGCAGTGCCTGCGATATCTAAATGTGCCCAGCAAGTTTCATTCACAAAACGCTGTAAAAACTGTGCAGCCATTATGCTATCTCCGCCAGAACCTGCAGGAGCGATGTTTTGAACATCAGCAATCGGTGAATCAATAATTTTGTCATAAGTTTCATTCATAGGAAAACGCCATAACTTCTCATTTACTTCATTTCCTGCATCAATCAGACGGCTTGCTAATTCATCATTATTTGAAAAAAGACCAGCATATTCGTTATTTCCAAGTGCAACCACTATAGCACCAGTTAAAGTTGCAAGATCAATCATAAATTTTGGTGAGAATCCGTCTTGCGTATACCATAAAGCATCTGCAAGTATGAGCCTTCCTTCTGCATCGGTGTTCAACACTTCTATTGTCTGTCCAGACATTGAAGTTACTACATCACTTGGTCTTTGAGCATTACCACCCACTGCATTTTCTGCAAGTGCGACCACACCGATCGCATTTACTTTTGCTTTTCGTCCTGCTAAAGCATGCATCACCCCAACCACAGTAGCAGAGCCTGCCATGTCATATTTCATTGACTCCATACCACGTGAAGGTTTGAGTGATACTCCACCAGTGTCAAACGTTATACCTTTACCAACAAAAGCTATTGGCTTTTGTTCTTTAGCAGCCCCATTCCATTTTATCACTACTAATTTTGGTTCTTTACTACTTCCTTGTGCAACTCCAAGCAAGGCTCCCATTTTTTTCTCTTCCATCTGCTTTTTATCAAGCACCTCGATTTCAAGGCCAAGCTTAGTAAGTTCTTTTTTTATATGATCAGCATAGGATTCTGGATATAGAATGTTAGGAGGCTCTGTTATAAAAGAGCGCGCAAGGAATATACTCTCACCTTCTTGCCTTAAGTGCTCAAATGATCTTTCAGCATTACTTAATTGCTTATCTTTTACTAATACGGTAATCTCCTCTACCTCTGTAATTTTCTCATCCTTTTTAGTTTTATACTTATCAAACTTAAAACTACGCAGAAACGCACCATATGCAACATTTGCTGCACTACCTTCGATTAAAACCGCTGCTTTTTTAATTTTTAATCTGCTTAGCTCACAATATATTTTACCACCAATATTTAATTCTTTATTTTCATTCCATTCATCCTTCTTACCCAGTCCAACAACTATAACATTTTTTTCTTCTGGCAAAGCAGTAGAGAAAAATTCACCAAAACTTCCATTGAAATCGCTAAATTGCTTTATATTATCTATGACCTGTTTTCTTTGCAAAACTCCGCTATCATTTACGGTTTCGTTGTCTTCAAATAAACCCATTACTATTGTTTTAAAATCGGGCGAAATTTTAGAAATTGTTATTTTCATTGCTGGTATCTCCGTTGCAAATAATTGTAAATTGTACATAAAACATAGCAAAAACATCAGTAAGATATTTTTCATATACATCCTAAGTACAATAACACTTAAGTTTACTATGGATTCCCTTACATGCAAGGGTTTTTATCTTTTATTAGAGAACTTATTATATCCGCCCAAGGTAATGTTAAACGTATAGGTTTTTATGACCTGATCACTGTAAGTAAATGGTGTTATGAGAAGGCTTGCAAGCCCATTACTAACAAAATCTCCAAGAACAGGATCAGCACAATTATCGCAATTATGGTCAACAAAAAACATTTGCGTTGTGAATTCCGGAAAATCCGGATGTTGAACTAGAAAGTTAATATGTAGAGCTCTATCACCAATTTTACCAGGTGCTATCGTAATAAAATTATAATAGCCAAGATTATTCACTACAAACCTTCCTGATCCAGCAAAATTCGGATCATCCTCTATATTCTTATCGTAATGGTTCACGCCGCGTGAATTCGCGTGCCATATAGAAACTACAGCATTTTGTATTGGTAAACAGTTTATATCGGTAATTCTACCCACTATGTGTATTAATTCTCCTGTTGCACTATTTGGAGAACCAGGTTTCCTTCTTAAATTGTTTGAAGAGCTAAAATTTTTTGGCCTTGCATCAAGGTCATATATTTCTGGAGTTTCAATGCAGTTGAGCAAAACAGGATCAGCTGCAAATAGCGGCAAACTGAATACCATTTGTACTAAAAACGCTAATAAGATATTTTTCACATTCATTTCATTTATAATAGACTTCTTGCATAACCATATAACAAACTTTTATTGGAAATAGAAACGAAAAAACTTG
>NODE_32_length_8674_cov_3.675484
[truncated: 845,380 more chars]
