# Supplementary material for: A bioinformatics approach to identifying Wolbachia infections in arthropods
Source: PeerJ. 2018 Sep 3;6:e5486. doi: 10.7717/peerj.5486 (PMC6126470; doi:10.7717/peerj.5486)
Supplement: Supplemental Information 1 — Supplementary figures/tables and code used for data analysis [file peerj-06-5486-s001.zip › Supplement/assembled_genomes/Cynipini_2.fasta]

>NODE_1_length_14424_cov_7.938687
ATATTAAGAAAATGTGGGCTGATATGGGATACCAAGGAAAAGATTTAAAGGATTACGTAAAGAGAGAATATGGGATAGATATTGAAATTGTCAAAAGGCCTCCATGTAGGTTTTGGGTGCATAAAGATACACCACTAGAACTATTGCCACAACGGGATCCTGGATTTTCAGTACAGCCGAGAAGGTGGGTGGTAGAGAGGACTTTTGCTTGGATCAATAGAAATAGAAGGCTATCAAAGGAGTACGATTTACTTACAACATCTACTGAAAGTTTCATATATCTGGCTATGAGTAAAGTTATGTTAAGTAGGGAATATGCTTGATTTACTGGTTTGTGGACAACCTCTAACTATTGCATTCCAGAACAATTTGATGCATCATTCTTTTTGTAAAAAACATTCCAAACTTTCTCTCCACTTTTTCTGGGTAAGGTCAATTGACAACTGTCCACTTTCTATTCCCATGGATTCATATTTTTTGCCTTGACCAAGAAAAAATTCAGCTATTGCCTTACTTTCTCTTGCAACAACTTCTTCCTTAACAATTTTTCCTTTCTCATCAACGATACTTATAAAAGTTTCTTTTAGTGAGATCGCTATAATATTCCATGAGACTGCTCCTACTAATAAAAGTTTAAATTATTTTTGAAGAACTTATTCTACTGAATTCGTTACTTCGTGCTAAAATAATGGACTCCATCATTCAACAGCAATTACAGTATGTTTACCCTTTTTCTTGTTATTTTTCTAATCTATAGCTAGCGTTCAAAACCATATTCGAAAATACGTTTTCGGATTTTTTTTAATGCTGTTTATTTCATCCTCAACATCGTCTCTACCTTTATGAACTAAGTAGCAGCATTAAAAATTATAACATACCCCTATTTCTAGAGTTGCATCTGGTATTTGTTTTGCTTTTATACCACTTAGTTGCCCACCCATGGTCATACCAACTGCACCAATTATCTGCGGAGTAATTTCATAATCAACACCTAACTTTAGTTTATAGGAAATAGAACTCAGTATTTTATCTACTACAGATGAACCAGCAGCTTCACCACCTGATTCTGGAGCACCTTGTGTTTCTTCTTCCTTTTCTTTTTCTTCTTGTGAACTATTGTCATCACCATCAACTGTATCACTAACACCAAAGCCAAAAGGTGTTATTTGGAGATATCCTCCTAAACCTCCGCTGACATATAGTTTAACGGGATCAATATCAAGGTCAGGATAGAAGCGGTAGTTTGCCAATAAGCTAGCTCCTATGCTCTTTAATGACTTAATATTACTGAGAACCTCAAGTTCAAATTTAGAGTTTTGGTCATAATGGTAACCAAGAACAACACCAGGTTTCATTTTAAAGCCACCACCCCAACCAGCACCAAAGTTTAAACCTGCATAGTACTTATCTTCTGACTTACTTGCACTATTACTAGCTGCACCTGCTAGAGATGAAGTAAGCAACACAGCCAAAACGCACAATCTCTTTATTTGCATATAACTCCTCATACAAAAAAATATATAATGCATAAGTATATATCCTTTATATTAAAAAAGATATAACTACATGTCAAAAAAAGTATAGCCATAAAATCAGATTATATAAAACGTACTACTCAGGTCTTTTATATAACTATATTTACTATCTTATTTGGTACAGCATATACAGTGCGAACTTTGCTTTGATCGATCTTACTGGACACAGAGTCTATCGCTATTTTCTTCAATTCTTCTTGAGGTAAGTTAATTGCCACCTTGATTGTTGTACGTAATTTTCCATTGATTTGCACTGCTATAGTTACCGTATCGTCAACTAATAATGATTCATCAGCTTTTGGCCAAGGTTGACCTCCTATTTCTTGCCATAGGCTTTCAGCTAGATGTGGTATGAATGGTTCGATTACTCTGATTAATATACATATACCTTCATCAATAAGAGATTTTCCAGTTTTTACGTCTATTTCAGCTATTAAATTCGTCATCTCACGAAATTTTGCCACTACACAGTTTAATCTGCAGTTTTCCAAGTCATCTGTAAGTCCGTGTAAGAGTTTATGAATTTTTTTTCTGTACTCTAGAAGTCCACCCGTAACATTTTCATTATCATAGTGTATATTTACAGGTCTTAGCTGCATGACCATACGCCACAATTTATTTACATAACGAGAACAACCTTCCACGCCATCATCGGACCATTCCATATCTTTCTCCGGAGGAGTGTCGGACAACACAAACAAGCGAGCAGTATCAGCACCATACTTTTCTATGATAAAGTTTGGGTCAACTGTATTCTTTTTCGATTTGCTCATTTTTTCAACTTTGCCCACTTGAACCTTAGCTCCTTGTGCAATCAACTCTTTTGCTTCTGCGGGAAATAGCCACTTACCATTTTCGTCTTTATAAGTTGCATGGCAGACCATTCCTTGAGTGATTAAAGTAGAGAAAGGCTCTTTAATATCAAAATAGCCACATTTGGTTAAAGCACGGCAGAAAAATCGTGAGTAAAGCAAATGCAGAATTGCATGCTCTATTCCACCTATATAATAATCAACAGGCATAAAACGATTACACGCATCTTTGTCTATTGATTTATCTTCGCTACAGAATGCAGCAAAATACCAAGAGGATTCAAAAAAGGTGTCAAACGTATCAGTTTCACGCTCTGCTTGCTTTCCACATTTTGGGCAATCAACAAATTTCCAAGTAGGATGTTTATCAAGTGGATTGCCACCACTTGTGAATTCCACATCCGCGGACAGTATTACAGGCAGGTCTTTTTATGGCACTGGAACAGTACCACAGTCTTTGCAATATATAATAGGTATAGGGCATCCCCAATAACGTTGTCTCGAAATTCCCCAATCGTGCAAACGATAGTTTATTGTTTTTTTGCCTATTTTTTTTTCTTCAAATTTTTTAACTATGGCTTCCTTTGCTTCACTAACCATTAATCCGTTTAAGAATTCGGAGTTAAACATTGTCCCGTCTCCAGTATACGCCTCCTTTGTCATCTGAGTAGCTTGACACTGGGATCCATTGTAAGAATTCTGGTCACGCGCTGGAATGACACCTAAGTGGGCTGAAGAAATAACGGGGATTATCGGCAAGTTATATTTCTGTGCAAATTCAAAGTCACGCTGATCATGTGCAGGGCAACCAAAAATCGCGCCTTCCCCATATTCCATCAACACAAAATTCGCTATGTAAAGCGGCAATTCCTTATCAAGAAATGGATGTTTGACGTTTAATCCGGTGTAAACTCCTATTTTTTCATCGTTCTCTCTTTTCGATTTTATTTCTTGGATCCCAGTGTCAAGCACTGGGATAAAAACAGAGGAACCATTCTTTAAATCCTGCACAATAGGATGCTCTGCTGCCACTGCACAAAAAGAAGCCCCAAACAAAGTATGAGGATAAGTTGTAAAAACTTTTAATTTCTTATTCAGGCCAACTACTTCAAACTCTATAATTGCTCCTTCAGATTTTCCTATCCAACGCTCCTGCATTGTTTTGACTTTTTCTGGCCAATTTTTCAAACTTTGCAGGCACTTGAGTAAATCTTCAGCGAAATCAGTAATCTTTAAAAACCATTGGGACAACTTACGTTTTTCAACAACTGCACCTGATCGCCATCCTTTTCCATCAACCACCTGTTCATTTGCAAGCACTGTTTGGTCCACTGGATCCCAGTTAACCCATGATTCTTTTCGATAGGCAAGCCCATGCTTTAAAAAATCCAGGAAAAATTTTTGTTCGTGTTTGTAATAATCAGGCTCACATGTGGAGAGTTCACGCTCCCAATTATAAGAAAGACCTATAGATTTCAACTGTGTACGCATATTATCTATATTCTCTTTTATCCATATTTCGGGGCTAATATTGTTATCCCTTGCTGCATTCTCAGCTGGTAATCCAAACGCATCCCAGCCAATTGGATGCAAAACCTCAAATCCATTAGCTCTCTTGTAACGCGCTATCACATCCCCTATTGCATAGTTACGTAAGTGTCCCATATGAATTTTACCAGATGGATATGGAAACATTTCCAACACGTAACACTTTTCTTGTTTACCACTCTTGCTTACAGAAAAATCCCATTTATCTTGATAAAATTTTTCAACACTTTTAAAATCATATTTCATATAAATCCAAATTCAATTACAGTTCATATGCATCAAAGGATCAACCGCTTGGCCATTATGTCGTATTGTGAAACACATCTGTGGATCTTTATCTTGTGTGCTTGATTTACCTGCAGATCCAATTACTTGACCTTGCTTTACTTTATCGCCAATTTCAACATGTATGTTTTTTAAATAGGAGTACACAGTCATGTAATTATCTTTGTGTTCCACTATAATTAAATTCCCATACCATCTCAGCCCTTTGCCTACATATATCACTTTGCCTGGTGCAGAGGAAACTACGTTCGTTCCATTTTGAGCAGCAATTTTTATGCCATCCTTACACATTTCATCAGAAGAGGTAGCTGAACCTTTAACTGGCATTACAAATTTACAATTTACCCCCACATTTTGTGTATTATTGTTATCTTTGTATATCCTATTTATGATGGCTTTTCTACTTTCTTTTTGCACTGAAGGCTCCCTAATTAAATGGTACTCTCTTGTATATTCCAGATCTCTTTTTCCGTAAAATTCTTCGCCTTTAAGCAGCACAGGTGCAGGTTTTTGCAGGCCACAGCCTATTAATATTGCTAATAACATAAGAAATGAGGCTATATGCCACATTTTAAACTCTCACAAAACTCCAAAATTTTAGCGAGACGTAGTGTTTCACGCCTGCTTGTTACTTTCCTCGTTATTTATTTTACTAGTTAAATAGTCCCTCAAATCGGTGAGTTCTTGCAACAAATTCTTTGTGACTTTTATATCATTACCAAATTCTTTTTGCACTCTTTTTATTGTATATCCTTTATCATATAGCATGTATTTTACTTTCTTTATGGCCTCTATACACTTGCGATCATATAGCCTTCTTCCTTTACGCTTTGTAGGCTTAATTTGATGAAATTGACCTTCCCAAAATCTCAAAACATGCTGTTCCAAATGTAGCTCTTCAGCTACTTCCCCAATCGTATAAAATAATTTTTCCTTGTTCATTAATTATTGATTGATTTTTTTATAATTTTTGAAGGCCTAAAAGAAACTGAATTTCTTGCCTGAATCATCACTTTCTCCGATGTATTTGGTATATTTCCTGGTCTTTCCTTCTTTTTCTTAACCAAGAATGTTCCAAATGACGATATTTTTACTATTCCATCCTTTACCAAGCTTGTCTTTATTTCGTCCAATATATCATCTATTATCGAAACAGAGTCTTCCTTTGATAATCCTATTTCTTGGTTTATATCTCCAGCTATCGTTGCCTTAGTTACTGTTGTGTCTTTTGTTGTAACGTGATCCATTATTGATAAATATTACAATACGTAAATATAATATAGCAATCGACTCGAGATTCAGCTACTTTATTTTTTAGAGTATGTCTCTTTTGTTGCATAATTTAAAATACCGGCAACTATCAATATCGCAAATATTGCAAAAAGTGCCATTTTATGATCTGTAAAAAGTGCTAACATTGACACTATAACTCCACTGCCAATAAACATAAATCCATTGATAATGGATGATGATGAGCTGATGTATTTTCGTTTCACAATCTCGCTGCCGACAGTAAAATTAAGCATATGTCCTCCCGCAAAAAGCCCGAACATTAACATACAAAAGTACACAACGTGGACTGTTAAATGGCTGTATAGTAAAATAATAATTGAGACGCCTTGCAATAAAGCAAAAGCAGAAATTACATGTTTCCTATTTTTAAATAAGTTTGAGATTCGATCTGCAATTGGAGCACCAACTGCAAGACCAAGCCATAGTATTGCAGTTGCTATACCTGACTCCATTGCATTGAGTTCTGAGTTGCCCAGTAACCTTGGAGCCCACAAGGTATTAAGTGCTAAAAATGTTCCAAAAGTAATAGCACCCACCACTGAAGTTATCCAGATATCTCTTAATTTTAGCACTGTTAATATAGAGCACATTACTGTCTTCATAGAGCTTTTTATTGTGCGCTTTTCTGAGCTGCTTTCTGGAAGTGTGTTTGGACAAAAAAGCGTAAGTACAAATATCAACACACCAAATAGTATTATGCATACAATCAGATTTTTCCAATATGCATCTTCGGCAAGCAAGTTAGAGAACAGTATTTGAATTACCAAAGCAGAAAGGCTTGAAATTGTCTGCACTAGTGAAAACATTAGTCCAAATTGGGCAGCGGAAAAACATATGCTACTTGTGTGAGCAGCACCAATAAAACCAAATGATGCTCCAGTTGCAATCAACACTTGAGACAAAATCAAATGGGAGAAATTTTCACTATTAATAAGGACAAAAAACCCCAAGATCATAGTTGATAACGAGAAAAAATAAATTTTTTTACTGGAAAAAACATTAAACGTTGCTCCACTAAAAAATTGTAAGATGGCGAAAGTCCAAGTATATACTGAATTAGCCAGTGCAACTTGCGCGATTGTAAGTCCAAGTTCCTTTTCGAGATTTACACTTATAAAGGTATAAATTATCTGCATGTTGCTGAATATAACAACCAAGTTACTAATCAGCCAAATGAACCAAGCCTTAGCTCTGCTTTCCATAAGATTTATTTTTATAAGTAATCTATTAGAAATTTAACACTAAGTCTCTTTTTAAGCTATTGTTTCCTGACTACTGTTATAGCTAACCCAAAAAACGGTTTCCCTACGTCATGCCGCCGCGGTATCTCTTAGCCGCTAACAAGCAGCGGGATGACGATTGTCAGGGTGTCATCCCAGCGCCCCTATGATGTCATCCGAGTAGCCAACACTGGTTTCCATCCAAGATGGTGTCATTCCAGTGCTTGACACTGGAATCCAGACTTTAATTGTTATACTTGTAAATAATCTGGTGAAAATAAACGTTCATCTCAAAATGCAGTATTTTTGTTGAAATAGCTCAACTGGATCCCAGTGTCTGGGCACTGGGATGACACCATAGGAGGCTACTTGGATGACAAAAAAAGGAGCACTGGGATGACAGCAGTCCTACGTCATACCGCCGCGGTATCTCTAGATCCCGCTAACAAGCAGCGGGATGACGAATTTGTCGTTTATCAAATCGTCGGTAAACCTAAGTCACTTTAGTTATAGTATCAAACATAAAGGTTGCAATATTATGTTGGCTGCTAAAATAGCACCAAGTGCACACAATGAATACACTTTCTCTGCCCTGTGACCCACGTTTATCATTATCTTGATAATACTTGTTATAATTGTCTTTACTCTCAACTCCACAAATTACATCTTTCACAGGTCCTAGCACATTATCAACGTAACGTACAGATTTATAGAAACTATTTTCTGGAACTAGTGTGTTATCTTCTGCTTTCTTAGCAGGTACAACTCCATATTCAACGTACCTTCTAAAGTATCGATATACTGACATTACCCTCTCCAAATCATAAATATGCAACATAGTCAATAATGATTAAGAAATAGTTTATAATAAATATGTTTTAAGATACCTGCCTGTAACACCCGATGTCTATTATATAATCTGCAGTTTTTATAACGTGCAAATTGTGCTCGATAACTATAACAGTGTTTCCCAGATCGACTAATCTATGGAGTATTTTTAGTAAGTTATTTATATCTTCAAAGTGTAATCCAGTTGTTGGCTGATCAAAAATATACAATGTTCTTCCGGTAAATCGTTTTGATAGCTCCTTGGACAGCTTTATTCGTTGTGCTTCACCCCCAGACAGCGTTGTTGACGACTGTCCGAGTTTTATATAGCCAAGCCCCACTTCCTGCAAAGAAATCAACTTTTCTTTTACCATTGGAAGGTTTTCAAAAAAATCACAAGCTTGATCTATCGTCATATCAAGGACATCAGAGATTGATTTTTCTTTATAAGTAACTTCCAATGTTTCCCGATTATACCTTCGCCCTTTACACTGCTCACACTTCACATAAACGTCCGGTAGAAAATGCATCTCTATCTTTAAGTGCCCATCACCTTTACAAGCCTCGCACCTTCCCCCTCTGGTATTAAATGAAAACCGGCCTATATTATATCCCCTTGCTTTTGACTCCGAAAGACCTGCAAACCAATTTCTTATATGAGTGAACATACCAACATATGTTGCTGGATTTGACGCAGGAGTTCTACCAATTGGCGACTGATCAACTTCTATAACTTTATCTATATATTCAAGGCCTTCTATTCTATCGCACTGACCATACCTTGCAGACGAATGATGTATCTTATGTGCTGAATATTTATATAACGTTTCTATGACTAAACTTGATTTTCCACCTCCTGATATTCCAGTAACACAAATAAGATTCCCTATAGGAAATTTAACGTTCACATTTTTTAAGTTATTTTCACATGCATTTATTACTTTTATGAACTGAGTTGCTTGCTTTCTTCTCCTTGGAATTAAAATTTTTTTCTCTCCACTCAAATATTGCCCTGTTATGCTCCCCGAATTTATTTGCACCTGGTCTGGTGTTCCTTCTGCAACAACTTTTCCACCATTTACGCCAGCTCCAGGACCAATATCAATCGCATAATCAGCAGCCATTATTGTATCTTCATCATGCTCAACAACGATTACAGTGTTACCCATGTCTCTCAAGTTTTTCAGTGTAGCAATTAACCGATCATTATCGCATTGATGAAGGCCTATCGAGGGTTCATCAAGCACGTACAGCACTCCTGTTAAACCAGAGCCAATTTGTGAAGCAAGTCTGATCCTCTGACTCTCACCGCCAGAGAGAGTGCTAGATTCTCGATCAAGCGTTAGGTAATTCAACCCTACATTCTTTAAAAATGCTAGCCTCTTGATTATTTCATTTAATATTTTACTTGAGATCTGCTTCTGTTGTTCTGTGAGCTTGTCTGGCAAATTTTCAAACCACTTAAGGGATTCATCGATGCTGAGCCTAGATATTTCACCTATATGTTTGCTATCAATTTTTACTGTAAGCGCTTCTTTTTTCAATCTATAGCCAGTACATTCTCTGCAGTGAGTGACAGAGGAATATCGCTCAACAAGTGTTTCATCATAATCCATCTGGTTCTCCAAGATACTGATCAAACCTTCAAATTTATTAGAGCCAAAGAGTATCATATCTTTTACTTCTTGATCTATGTTCTTCCACGGAATATCAAGGTTAAATTTGTAGTTTTCAGCCAGTGATAGAATTGCACTTTTTAGAAATCCATAACCTGTGTGAACTTGACGGAACATTGATCCCACTGGCTTTAAAGTACCCTCAGATATTGAAAGAGTTTCATCCGGTACTATTAGCTTTATATCAACACTTAGTTTTTTACCAAGCCCATTACACGAACCACATGCACCGTAAGGGCTGTTAAAAGAAAATAATCTTGGTTCTATTTCCTCAAGAGTGAAACCAGACTCGGGGCATGCAAAATTCTCTGAAAAAGTTAGAATTTGACCATTTTTATACTCGGAATTATGGTTGTCAGGTGGGTTTACTATTTCTACATACATTAGACCATTACCAAGTTTTAGTGCGGATTCTATACTACTTGGCAGTCGATTTCCTATATCGCTCAATATTGATATTCTATCTGCAACCACAAAAACGTCGTGTTTCTTGTTCTTATCGAGTTTAGGCAAGTCATCTACATTGTACACTTCACCATCTATTTTGAACCTTACGTAACCTTGTCTTTTAATTTCCAATATCTCTTTAAGATGTTCTCCCTTTCTACCACGCACAACAGGGGCAAGAATATATATCTTAGTTTCTAAAGGTAACGCAATTATAGTGTCTACAATTTGAGACACCGTTTGTTTTGTTATTGGTAATCCAGTTGCAGGTGAATAAGGAACTCCTATTCGTGCATATACTAAGCGCAAGTAATCGTAAATTTCGGTAACAGTTCCAACTGTTGACCTTGGATTTTTTGAGATCGATTTCTGGTTGATAGATATTGCAGGAGAGAGACCTGTAATCGACTCAACATCTGGTTTATCCTGAATGTTGAGAAATTGACGTGCGTAAGCTGACAGGCTTTCAACGTACCGTCGTTGGCCTTCTGCATAAATCGTATCAAATGCAAGGCTAGACTTGCCAGAACCACTTAGCCCAGTTATAACAACTAGCTTATTTTTCGGTATATTGACGTCTACACTTTGCAGATTATGTTCCCTTGCGCCCTTAACTCTGATAAAATCGTCCATATTATACCATATAGCGTATTAACCATTATAGCCTCAAAATACGTGAATTTATAGGGATATATTGATTTTCTATTGATTTTTTCAACTGTTACGGAAAATTAGGCAGCGTTTGATAAATCGTCATTCCGCTACTTGTTAGCGGCTGAGATACCGCGACGGTATGACGGTTAAGTAGGCCAGTGCCCTGATGATGTCATCCCAGTGTCAAGCACATAGCTGTACGAACGTTGTAGTTTAGGAGCAATTCCCACCAGTGGGCCAGTGCCCAGACACTGGTTCTATGCAACTTAATTAAAAACGTTTGTTTTAGCGTAAGACAACTACCTTTAGCTCATCAGCTCAGTTATAAGCAAAATTTCTGGATTCCAGACTGGAATGACACCATTTGCTGTGCAATTTACCTTCAAAAATAATTGTTCGTACAGCTATGTGTCAAGCACTGGGATGACACCATTCTTTTTTCTGGATTCCAGACTGGAATGACACCCCCCTGATATGCTCAAATCATAGTGTTTGTACAGTTGTGAGTTTAGGCTACCTATAAATTCTAAACTGTTGTTACGTATTAGGACCACCAAATACACCCCCAGGACCGAAAGTCAGTTTAGCTATATCAGAAAACAGGTTATGTGGAAATCTTAAAATACTTATTGTTCGCCAAGAAAAATAAATACATTCCTACAAACAAGCAGATGCTCAATACTGACACATAAGAAAACTTAAAAATTAAATCTCTAATGTATATTGATAAGCATTTACCTGCAGAAAATTTGTATAGTAATCCAACACATACAACGGCCCTATCAACCACTGATGCTATAATTAAAGTAATGAAATTTTCCATATGAAAATTCAACTTGGACTTCAATTTTTCAAAAATAATTATGCTTGAGAGAAGAGATACTAAAATTTCAGTATATGAAATCAATATTATCAAATTAAAACTTTGCCATTTAAAAACACAACATAGCGCTGTACACACTATTAAGTTGTACGTAGCTTTGCTTCTGCCATAAAATTCAACCATTGAATTTACAACTAAAGCAGCTCCCACAAATAAGGCAGCACATATCATCTATTTATTTGAAGTGTTGAGTAAAGAAAGACTGATAAACAGGAGTATCGATAAAATAGACATAATTACCTACCCAAAATTAATAACATACATTCATTCTAAATAAACATTACATATAGTAAAAGAGTTATTTAGCATAATAAGAAAAATATTTTATATTAGCATGCCACATCTTTCAGATCTACTTTTAAAACATCCTTTATGTTTAGCACCTTTTTCTCTGTTACTTTGCCAATACATGAATAAACTGCACCTTCAAACAATTCTTCAAACCTCTTCTGATTTTGTGGTGCAAAAGGAACCAAAATTCTACTTTGCGATTCAGAAAACATTATTATCTTGTTTATTATGTCTGTATTTTGTATTTTTCCTATTGGCACTAGTGAAAGATCGATTTCAGCACCAAGGTGTCCTGCAATTAGCGATTTTGCCAGAGCAATAACTAATCCGCCTAAGTTTGGTGCAATTGCAGAGGCAATTATGCCATCTTTTATTGCCTGGTTGTAACGCTCATACAACTTCCTAGCGCTCTTTGCATCAACTTTTGGTACGTTGTTATTTCCTATTCCACTATATAACTGATATTCAGAACTACCAAGTTCATCAAGTGTTTCTCCAAGTAGATATATCAAGTCTCCCGGCATTTTCACATCAAGCGATACCGCATTTTCAATATTTTCTATAATTCCAATTGCTGAGATGAGTAATGAAGGTGGTGCGGAGATTATCACTTTCTCGCCATTTTCATCATATCCCTTGAAGTCATTGAACATACTGTCTTTTCCGGATATGAATGGTGTTTTAAATGCAGTTGCAAAGTCGTAACAAGCCTCTGCAGCTGTCTTTAGCTGCCATAGCCTTTCTGGATTATAAGCATCACACCAGCAAAAATTGTCGAGCAATGCTAGATGATTTATATTTCCTCCTGCGGCTACATAGTTGCGTATCGCGGTGTCAATTGCACATGCTGCCATGTGGTAGGTGTCAATTTCTCCATAACTTCGGCCATATCCTTGCGATTTTACAACACCTTTATTTGAAGAAAGAACAGGCCTTGAGACAATAGCTTCGCTGCACATTCTTCCCTTGCCTTGCAGTGGTTTTAACACTGACGATCCTTGAACCTCATGATCATATTGCACCACTATGAACTCTTTGCTGCAAATGTTTGGTCTGCTCAGCATTTCTTTTAGTTCAGTTTCTTGGCTTGATGTCATGCAAGTAGCTGACACGCAAAGGGTGTCATGCAAGTAGCTGACACTGGAATCCATTTCACAATCAATTCCACCATTAGATGAGTTTTGGCGTAAAATGTTTGCAGGCTTTACCTGCTGGATCCCAGTGTCAAGCACTGGGATGACAGGAAAGGATACAGCAGACTCCTTAGACCACGGCTTTGTCTGTAAATGCACTTTAGGATTACCATCATGCAGAAATTCAGTTCCGATATCCATTATTACTTTCCCTTTAGGACATTTAACAACAGCTTTACCACTCTCATTGAACTCTCCAATCACACAAACCTCCACATCATGTTTTTTCATGATTTGCTTAAACATAGGGAGATTTTCTTCTGGCACTGCTAAGGTCATTCTCTCTTGTGATTCTGATATCCACATTTCCCACGGAGCCATACCATCGTTTTTAAGGAGAACCTTGCTCAAATCAACTTCAAATCCGTCTTTTCCCATTTCACCAATAGATGATGATAGACCGCCTGCTCCATTATCCGTTATTGCATTATAAAGATCAAGATCTCTTGCTTCCAAGGCGGCGTTGGATAATTTTTTTTGTGTTATAGGGTCACCAATTTGCACAATTGTTGAAGGGCTGTTTCCCGACAAAGCCTCTGAGGAAAACGTTGCACCGTGAATTCCGTCCTTTCCAACTCTTCCGCCAATAATTACGATTTTATCGCCGTTTTTAGGCCCTTTGATGTGTGAAGGTGCGTTATTTATATTGCGTGGAATAATTCCGACACTGCCAACAAAGACTAACGGCTTTCCACAAACTCTATCGTCAAAATATACTGATCCAAGTTGTGTTGGAATACCAGAGCAATTACCAGCAACATTAACACCGTGAATCACTTCTTTCATTATATATTTTGGCGGTAAGATCTCATCAGTGCGCTCTTTATCCCTATAAAACTTGCCTTTTGCTTCTTTGGCAAAGCAAAAGTAATAGGTATTCATTATAGGCTCTGCGCCTTTACCGAAACCAACTATATCACGATTTACTCCAAGCACTCCAGTCATTGCTCCACCAAATGGATCAAGAGCTGAAGGGCTATTGTGAGTTTCAACTTTATCTACAATCAAGTAATCGTCATCAAAAATTATTCCTCCTGCGTTGTCAGAGAAAACTGACACACATATGTCAGAATTTATCTCACGCGTTACACGCTTGATATAATGTGCGTATAGGCCATCTTTTATTTCATCAATGGGAGAGCAAAAGATATTGTGCTTACAATGTTCAGACCAAGTTTGTGCTAGGGACTCAAGTTCAATATCATATGGATTTCTATTAAGTTTTTTAAAGTAATCCTTTATAGCTTTCAATGCTGCCAGAGAGAGCCCTAAAGTGCCATTACCATCGATTCCATCTCTGCTGATCTTTTCAAGCTCTTGGTCACTTACATTGAGGTCAACGGACTTAGTACTATCCTCTGTCATCCCAACCCTACCTTCTGTCATTCCAGTGCTTGACACTGGAATCCAGTTTTCATTATACAATTGCTTGAAATTTTCTGGATCCCAGTGTCTGGGCACTGGGATGACACCTTTTAATTTACCGTAATGCCTCCAATAGCAATTGCCGTTTTCTTTATAAACAAGAATGCAATACTCAGTGATAGGATTAAATTCTTGTTTTATATCATCTTCAGTTGCTTGACTTAGAATCAATTTTGAACTTCTTGCTTTTATACAAACATTTTCATCAATGTAGTCCTTGTTTATTAAATATACTCTAACAATTTGTTTCGCTGTGTTGCCTACATTGTCAGTCTTGCCAGGTAAAAAGCTTATCTCCAAGCCCCACTTTGCTTGTGGTTTTATGAAGTTATAT
>NODE_2_length_12721_cov_6.312885
AATGAATTTTGTCAGTAACTGCCAGTTCTTTTCACTTGAGCGATGCAACAAAGCCATCCCAGTGTCGGCTACTTGGATGACACCATTTACTGTAAGGACTTACCTCACATTTACTCTATGATTATCTTTTTAGATCACCTTGTCTACCTATTTTGCCACTCTGCTGAACGGATACAATTTATTGCTATTTTTGTTTACAATAATAATATTGAGCTATAGAATTAGATCTAAAGGGGCAATTAGCTCAGCTGGTAGAGCATCTCGTTTACACCGAGGAGGTCTGCAGTTCAAGTCTGTCATTGCCCATTTGCTTAACTGAATGTTAGTATTATTAATTACTTCAATTAAAGTATAAAAATGCAGGATAATATAGTACCAATCTCAATAGTAAAAGAGCTGGAAGATTCTTATCTCTCCTACGCAATGAGCGTTATCATAAGCCGGGCTATACCTGACGTGCGGGATGGATTTAAACCTGTTCACAGGCGCATATTATATGCAATGTCAAGAGCTGGATTCGATGCCGGTAAGCCATATAAAAAGGCAGCTCGTATAGTTGGGGATGTAATGGGGAAATATCACCCACATGGTGATGCAGCTATTTACGATTCCTTGGTTAGAATGGCTCAAGATTTCTCTCTTCTTTTACCGCTTATTGATGGGCAAGGTAACTTTGGTTCGATAGATGGAGATCTACCAGCTTCAATGCGATACACAGAAGCAAGACTTCAAAAAGTGTCGCACTTTTTACTGAATGATATTGATGAAGATACAGTTAATTTTAGGCCAAACTACGATGGAAATGAAACAGAACCAGTTTTGCTGCCTGCAGAGTTTCCGAATCTATTGGTAAACGGTGCAAGTGGTGTTGCAGTTGGTATGGCAACCAATATTCCTTCTCATAATCTTGGAGAAATAACAGATGCTTGTATATTATATGTAGATAATCCTGAAGTTACTTTTGATGAGTTACTTGAAGTGATGCCAGGGCCGGATTTCCCAACTGGGGGAACGATTTTTGGAAGGTCTGGAATAAGATCAGCATTTGCAACGGGTCGTGGATCAATTGTTGTGCAAGGCAAGACTCACATAGAATACCTGCCACAAGATAGGCAAGCAATAGTGATTGATGAAATACCTTACCAGGTAAACAAAGTAAAATTAATTGAGAAGATAGGTGAGCTTGTAAAAGAAAAAAGAATTGATGGCATAACAGAAATTAGGGATGAGTCCGATAAGTCTGGTATTAGAGTAGTAATTGACCTCAGAAGAAATGCTGAGGCAAGTTTTATACTTAATCAAATATTGGGGCTAACTCCACTAAGAAGTAGTTTTAGTGTTAACACTTTAGTGCTTAATAACAACAGGCCTGCTTTGATGTCGTTAAAAGAAATCATAGCTGCTTTTGTTGACTTTAGAAAAGAAGTGTTAATCAGGAGAACAGAATTTCGTCTAAGAAAAACGAGAGAAAAAGCTCATATATATATAGGGCTCTACATTGCGGTCCTCAGCATAGATGAAGTGATAAAAATCATCCGCGGTGCAAAAGATCCTGCGGAAGCAAGTAGAGAACTTTTAAATAAAGAATGGAAAACTTCGAATGAAATCAACACTATTATTGAGTTGATTTCAGATAGCGCAAGCTTTTTGAAACATGGAGTGTATAGATTAACTGAGCTACAAATTAAGGCTATCCTTGATATGAAACTGCAGCGTTTAACAGGCCTTGAAAAAGACAAATTAGAAGCTGAGCTAAGTTCAATGATCAACCTGATAAAAGAATATATCGCTTTTCTTGGCTCAGAAGAGAAGTTGAAAGAAATAAAAAACAATTTACAAGAAATAAAGAACAGATTTGCTGTGCCGCGAAAAACTTCAATAGAAGAGTCAGACGCGGACATTGAAGCTGAAGATCTAATTCCACAAGAGGATATGGTGATAACCGTAACTATGAATGGTTATATCAAGCGTGCAAAACTTTCTCACTACAGAACTCAGCGTCGTGGTGGAAAAGGAAAGCTAGGACAGGGATTAAAAGGAGAGGATGTAATCACAGAATTATTTGTTGGAAATACCCATACTAGCTTTTTATTCTTTTCTAACATTGGTCGAGTTTATAGATTAAAAGTTTATAAGTTACCTCTTGCAGAGCCAACTGCACGTGGAAGAGCGCTTGTTAACATATTTCCGCTTAGCGATGGTGAAACTATAACTAATATCATGCCATTGCCAAGTGAAAATGACGAAAATCAAAACATAGTTTTTGCTACTGCCTATGGAAACATAAGGCGTAACTCTTTAGCGGATTTTCACTATATTCCAAGCAATTGAAAAACAGCAATAAAGCTCGACGAAGGAGACAAATTAATATTGGTTAAAGTATGCAATGCAATTGATCATGTTTTTCTTTCAACAAGATTCGGCAAAAGTATCAGATTTGTTGTAAGTGATGTGCGTCAATTTAAAAGTCGCAATTCAGATGGCGTAAGAGGTATCAAACTTGCAAAGAATGACAGCGTGATATCCATGACCATATTAAATGGGATAGGTGTAGCAACAGAAACAAAAGAACTTTACTTAAAAGTTCCACTTGCAAAAAGACTGGAAACTGCAATTAATAACTCTATTGATTCTAAATTGGAAAAGACTTTGAATGATTTAGGAATAGATAACGAATTATTCTTAAAACTTGCAGTGAATGAGGAGTTTATATTAACTATTACCGAAAATGGCTTTGGTAAAAGAACTTCTGCGTATGAGTATAGAATAACTAACAGGGGTGGTAATGGTATCACCAATATTCTTACTACTAGCAGAAACGGTAATGTTATTGCTAGTTTTCCAGTTGAGCAGGGTGATAATATAATGCTTATTACAGATAAAGGAAAGTTAATTCGCATTTCGGTCAATGAGATTAGAATTGCAGGACGCAGCACTCAAGGAGTCACTCTGTTTAAAACAGAAAGTAGAGAAAAAGTGGTGTCAGTAGCGAAAATTGAAGATCCTGATTCCACTGAAGATAGTATTTCTGAAGTTGAAAACTCTATCGCTTCTTAACCGTAGTATAGGTGTTAAAGATCTTACTAAAAATAAGAGCAGGAGAGATTTTATAACATTAACTACATGCGCTATGGCAGGTATAGGAGCTGCAAGCGGACTTTGGCCACTGGTTAAATCTATGAATCCTTCTGCTGAAGTTCTAGCAACTTCCACAGTGGAGGTGAATTTGTCTGGAATTCAGGAAGGACACGGAGTAAAAGTAAAGTGGCAAGGTAAACCAGTATTCATTCGTAGACGCACAAAGCAAGAAATTGAGCCTGCAAGAGCTGTGAATGTTAAGAGCTTGAGGGATCCTCAATTAGATGAGCAGAGAGTATACGAAGAAAAAGACGAATGGATAATTATGCTTGGAATATGTACACATCTTGGGTGTGTACCGGTTGACCACGCTACAAGAGATGGTAATGGTTGGTTTTGTCCTTGCCACGGTTCATATTATGATACATCAGGTCGAGTAATTGGGGATCCTGCACCGAAAAATATGGCTGTACCTGATTATTTTTTTCCCAGTGAGAATGTTGTGGTAATTGGCAAGAAGGCTTAACGGAACTCGTTAAAAAAACTCACAGGATCAACATCTATTATCACTGCAATACTCGAATTCAAGTTACAATTTTTAATCCAATATTTCAGCTTTTTTTGTATAGATAAACTGTGTTTATTGTGTATTTTTAATAATACCCTATACCGATACTTATTATTTAAAAAATGTATCGCTGCTGGTGATGGGCCAAGAATTTCAAATTCCTTTTTGTCTACACCTACATTTTTTTCCTGGATACAAGTAGTTAAGCTACTTGGATGACAAAGAAGAGATTTTACTATTTCATTCGCTGCTTTTTGTGTTGCAATCTGATTCTTACCACAAATGATAAGCGCTATTAATCTGCTAAATGGTGGCATTTTGGCTTCACGTCTTGACTTAAGTTCAATTTCATAAAATGAGTCCCTTTTTTGATGCAGCAATGCTTTTATTATTGAACTTTCAGGGTTATTGGTTTGCACTATTACCATTCCTTTTTCATTAAACCTTCCTGATCTGCCTGCAACTTGGTGCAATAATTGATACGTCTTTTCCGCTGCTCTCAAATCAGAATTTTCGAGGCTCAAATCTGCATTTATTACTCCAACCAAAGTTAATTTAGGAAAATTGTGCCCCTTAGCAATTATCTGTGTGCCGATTATAATGTTCACCTCTTCCTTTAACACTAAATCAATGATGTTACTAACCGACTTCTGATCACTGCTTATCATCGCAGTTTTTGCGTTTGGTATTAATTTCACCATTTCTTCAAGCAACCTTTCAATTCCTATGCCGTAGAGGGACAATGGCTGTTCACTTTGGCAATTAGAGCATTTCTCTGGAAGTTTTAATTGATAAGAGCAATGATGGCACAAAAGAGCATTTTTTTTCTTGTGATATGTAAGCCAAACAGCACAATTTAAGCAGGAAATTTTATATCCACACTTTTTACAAATTGCCAGTTGTGCATACCCTCTGCGGTTTAGAAAAAGCATAACCTGCTGTTTTTTCTCTATGGTTTGTTTGATGCTTTCAAAAAGCTCAGAGGAGATCCATTGCTTGTTGTTCCTCATATCTACTACTTTAATGAGTGGCAATTCTGCACCACCAAATCGTTTAGTTAGCTTTACATGAGTGTAATTCCCGTTTTTAACATGATGAATCGTTTCAAGCAGTGGAGTAGCTGATGATAAAATAATCGGAATATTTTCAAATTTGGCTAAGATTATCGCCATATCTCGAGCATTATATATAATTCCCTGTTCTTGTTTAAAAGATGAGTCGTGCTCTTCATCAACGATAATCAATTTTAGGTTTTTATAAGGCAAAAAAAGCGCTGACCGTGCACCAATAATTATCTGCGCATTTCCATTTGCTATATTGAGCCAATTATTCCGGCGAGTTTTTGGAGTGAGCCCTGAGTGCCATTCAACTAAGTTTTTTGATATCTGACCGCGAACACGATTTACCAATTGTGAAGTTAAAACAATTTCAGGTAGGAGGATTAAAATTTGTGCATTACCCTCTCCTGGTGTCATTTCAACATATTCTGGTGTCATACTAGTGCGTGGCAAAGACGGTATGCTAAATGTTACAATGGGTTTTGCCTTGAGTACAAAGGTGTCGTTCCAGTGCTTGACACTGGAATCCAGGAATTTTGATTGTAAATTAGGTATTGGTCTTAAGTTAAAATAAACATTTGCAATGAGGTTATATGAAAAACTGGATCCCAGTGTCAGGCTACTCGGATAACACCCTCTTGGTAGACCCAAATCACAATGTTCGTACAGTTGTGTCTCTGGGCACTGGGATGGTAAAGTCTGAGCAGCATTTGGAACGGCAGTGTAATTCTTAATCAATTGTGCAATCACAGAGAGATAAACTTCGGTTTTTCCAGACCCGGTCTCACCGTCAAGCAAAGTCACTGAATATTCGTTCAAATTGCTGATTATTTTATCACTAGCTACCTGCTGTTCAGGACTCAATTTGCAGCTTATTTCACTTGTTTCCTGCTTTTGTTCAACACAAACCAATTTATCTATGTGATTTACTTTTAACACTCCTCCCATTATCACTTTGGCAAGCATACCAATAGGTATTAAATTGTATTGTGCAACCCACTCTGCAAATGCAATCAATTTTGGTCTAATATTTGGTAAATCGATTTTTTGCTCAATAAATTTTAATTCTCGGTTACTTTTATCACTGTATTTCCAAACTATTCCGATTAAGCGTTTTTTGCCAAATGGCACCACTACGTAATCTCCAAGTAAAATCTCAGTATTTTCCTCAATTGCATATGAAAATAACTGATCAATTGGAAGTGGTAGTAATACGTCAACTGTTTTTGCCATAGTGATTGAGTTTAACATTGTTTTGAAGAGCTTGTAACTTTATTAAGCTTGGCAATATAGATGAATCGGTACAGAGAAAATCTTAACGTTTAACACATTTTTCATAGTACAGACCGTATGATTGATAAATAAAATGATTTATAGAATTTGTGGAGGCTGCCAATGGTCAACGACAAGATTACTTTGAACTTTGAAATAGATAAAGGCGAACCTATAGATCGATACTACTTTTCTGCACATATAAAGCTTACAGATGAAAGCAAAAATCTTTTGCGCGAGAAGCTTGGCAGTACAATTCAATTCGATAATCTAGATGATCACTTCAATCTTAACCATGAGAATTTTTATATCTACTACAACAAATATAGTGAGCACAATGGTAGAAGTGAGCTATACGTTAGGGATGATAACGGTAAATATTTAACCTCCAATCTTCCACTTAATTACTATGGATTCTCAATGGAACTATCACCTGACGGAGCGTCAATTGCAGATTATGGTTTTTATCCTCTGTATGCAATCTATAACCCAAATCACTATGATAAAGCAAAGGAAAAAGTATTTGATGATCACGGTGAATTGTCACCAATTGCATCAAATGTGTTAGATAATTTTTTAAGCAACACAAATAGCTTAACCACACAAGATATATTACAAAATGTATTCTCACAACTGCAGAAGAAAGCTGATGAAGAAGCAGAAAGATTGGCAAAAGAAAGAGAAGCAGAAAGACAAAGGGAGGAAGAGTTAAATGAAAAGAACGAGGAGTTAAAAGAACTTGTAGAAAAGGATGAGATTAAAATATTCAAAGTGGTAAAAGGTAATGATTTAGGTAATGGGCATTCAGCAGTAGTTTTACAACTTGATGGGGAAGAAGGTGACAAGATACCTCTCGACTCTAGTAAATACTACATAGCAGAGTATAGACACCACCCAGAATGGGAAGGCGATGAATATTTAAATTTTGTTAGCCCTGATAGTGATATGCTGGTTAATTATGAAAACTTATTTTTTGTGCTCAATCAAAGCTCCTACTCAGACTTTGAAAGTGGGTTTTATTCAGAAAACAGAACCGATCCCCATAATTATGCTAAATATTCAAAGGAACCATATTTGAGTGGTGACCAGCTATCTGAAAAATTATCTAATGAATTGGAGGAAGATAGCAATCAGATAGGTACTGAATTTACAATTGATGATGAGCAAGTAGACGAAGAAGTTGTGGTAGAGAGTGAAGCCAAGTCTGGGGAGAAAGGAACGGTTGGTGAGGATAACGCAAAAAATACTATACAGGAAGAAGAATCTAACTATATAGATCAAATGCAAGCGGATGATAGCAGCAGTTATAAACCAGCTTTGCAAAGCAATCGTGATGATTATGCTGATACGAAAAAAGCTCTGCAGGAAAAATTGCATGGAGATTAAATACACAAGCAAAGTAATGAGAAAGCTCAAAAAGATATAGAAGTAAAAAAAAAAAGACAGGAAGTCCTCTTGAAGTGGGAAAGTATAAGGTGGAGCTGCAAGTGACATATGATGATGTAAAGAATTTTTATGATACCGTACGTGGTAAATATCATGCTGGCGATGGATATAACTACGAACAAGTAATGGTTTTATATAATGAAATTGTTAGGCCCGCTCACAATCATCATTACGAGCTGTTTACTCTTGATGAAGCACATGTTGCTAATGATCACCTGTTTATCAAGGGTCAGGATTTTGGAACTCTAAATGATTTTAATGAGATGTTCTATAAAAGTGATGAGTTAATGTGATGTAAAAAGCAAGATTCAATCTGGTGAACGAGAGTTAACTGACAGAGGAGATTGACACGTATGCCTTTATCTTTAAGATTGTTTATCAAGTATAGACATCAGCTCGCCCCATTCTCTTTTACCAATATTACTTTCTTCTCTAGTAACGTTTTCCCCTTTAATTAATTTGCGAATTATTTCTAGACCAGTTCTTGAAATACAGGCTGATTCTAGGCAATATTCAACAAAGGCATTGTAGGCCAGTGGAACCCATTTTTTTATTATATCCAGCATAACTTCTGCATAAACTCTGATTTCATATTGGGCATTCTTATCAGCTCTAAGCTTAAAAAAATGAAGGAGATTATGCAGATCTATTTTCCAATAAAATTGCGTGTAGTAATTAAGCATTAGGTTAGTTCTGGCAATTTCTCTTGCAAGCCCCTGCTCAATAAATTTTTCATAATGAGAATATACTAAATTAGAGTCATTTGTTAGAGAATCTATTATTTCCTTTGAGGTATCTGGATCAAAAGCTTCCCCGCTACCTTGTTTATTATTGTCAGATTGTTTTGCAACTTGTTCTGGTTTAGGTGTATAAAATTCATTATCAAGTATTGAATACCTTGCTGAATATTCATTCACATTTGCAGTTCTATGCCTTATCCATTGCCTTGCAACAAAAATTGGAAGTTTCACGTGAAACTTAATTTCACACATTTCAAATGGAGTTGTATGATGATGTCTCATTAAATACTTTATAAGTGCTTCATCCTGACTTATCTGTTTTGTTCCCTTGCCATAAGAAACACGAGCAGCTTGAACTATAGCGCTATCAGAGCCCATATAATCCACTACTCGAATAAATCCATGGTCTAATACCTTATGTTCTTCATATAAGATTGCATCTATTTCTTTTACTATAGTTCGTTTGGTTGCTTCATTCATAAAATATCCTCAAGACGAAATGGAGATATCAGCTCCACATGAATTGAGTTTTTCATGCATTGCTTCATATCCTCTCCATAAATGATGTGAATTGTTTATTATAGTTTCTCCACCGGCTACCAAAGAAGCAAGCACCAAAGCTGCTGTTGATCTTAAGTCAGTAGCATATAGATTAGCTCCAGATAAGCTTTTTATTCCACTTATAGTAGCTTTGCTTTTCTCGATGCTGATATTAGCACCTAACTTTCTCAATTCATCTGCATGTGTAAATCTGTTTTCAAAAATGTTCTCTTCAATTACTGATATCCCATCAGCGATGCACATTGCAGACATCAGTTGTGGTTGCATATCACTGGGAAAATTGGGGTATGGATCTGTCGCAACGTTAGCAGACTTAATAGAGCCATTTTTTCTGGAAATAACAATGCCTCCATCATACAGTTCAACCATAGCTCCTATAGTCTCCAACTCATTTGTAATACACCTTATATCAGATAGATTTATTCCTTCCAACTCCAACTTACCACCGGTTATTATAGCAGCTAGTGCATAGGTGCCTGCTTCTATGCGATTTGGTATTATTTCATGAACACATCCATTTAGTGCTTCAACTCCTGTTATTATGACCTTTGTATTATCAATTTCAATATCAGCACCCATTTTCTTCAGAAAATCTATTAAATCAAGAACTTCCGGCTCAGTTGCAGCATTGTTTATTGTTGTCACTCCTTCTGCAAATGTTGCTGCCATTATTACATTTTCTGTTGCGCCAACACTTATTTTCTCAAATGTGATTTCTTTTCCTTGTAGCTTTCCTTTCACTGTTGCAATTATATTATAGCCGTCAATTTCAATTTTAGCTCCCATTTCTTCTAATGCTTTAATATGCATATCAACGGGACGCTTTCCAATGTTGCATCCACCAGGAAATGCTGTTCTCGCTTTGCCAAATCTGCTAAGCATTGGACCCAATATTAGAAAAGAAGTTCTTAGCTTACTTGCGGTTTTATATGGCATCACGTGATTGTTGATATTGCTGCAGTCAATTTTCAAAGTATGGTTCGCTTTATAATTTTTATTGTGCATAAAGTTCACTTCTGCTCCAAGACTTTCAAGCAACTTAGACATTAGATGCACATCAATTAAATCAGGTACATTATGCAAAATTACCGGGGAGCTACTTAATAGACTTGCTGCCATTATTGGTAAAACAGCATTTTTTGAGCCATTAATCTTGATTTTTCCGACCAAAGGTTTGTAGTTATTTCCTATTAAAATCTTGTGCATTTAATTAGATATAAAGTATAATTCATTAGTTTATTGAAGTCTTACTAAGTATAATAGATTGACCGTAAAAGGCAAAATTTGCTTTTTCTTCCTCATCATCCCAGTGTCATGCTACCTGCATGACACCTGATGCGAATTGCCCCCGAAATTTTATGCTATGAATTACTCAAATGACGCTCTCGAGCTTTATCAAACCAAATAACACCAATTGCAACAATGAAATAACCAGCTGCTCCTAATGCAAGGCGAATTACTGCATCGAAAGTTGACAGAGGAGGAGACGGCATTAGAATGCTCAAAACACTATACACAAGATTATTTGTTGCATGAGCAATAGTTACTGGCCAAATCGAGTTGTCTTTTTCAAACAACCAGGTAAACATTATAGACATTGCACAAATATAAAGGGTATAAGCACAAATAGTCGGGAATGTAAAGCCATCCTTCCACAAAGCTGAGCCAGCAACCACATAAGTTGGTATGTGCCATACTGACCAAATAATACCGACAATAATTGCTCTGATATAAAAATTTGATATTTTGCTTTTAAGATTTTTCAAAAGATAGCCACGCCAACCGATCTCTTCACCAAGAGACATAATGATCCACATCACAAAGGTTGATAATAAAACAAATAACATCACTAATGGACTCAAAACTGCACTCAAATCCTTTACACGGTCTAACGTAAAAGACTCTCGGAAAAATGAAAAACCGCAGTAAATTGACAAAAGAAGATTGGAAATTAGCATACTTACCAAAATAAGTATAAACCCTAATAGACAGTTTTTTGGCGAACTAAGTTTAAAAAGATCCCTTACCTTCTGTTTATTATAAATGGTTAGCAAAATTGCAACTGAAGCCGGAACAAATGTTGTTAATAATGTTATGTCTTTGAAAGGTAAGCACCAAGCTATAATACACGTCAAAAAATATGTAATTACAACAAATAATGTATAATTAATAGTGGTTAAATTCATGCATACGCCTATCAATTCCTTTTCTGCATTATTGATCTTTATTCATAAATTGTCAATAAAATACTTCTTCAGGGATGAATAGAATATTTTTTCTTTTTGAATTGCTATTGATAGTTTAATTTTTATATGTATTCCCTTTCACAACCGTTTGTCATCCCAGTGTCACGTGCTGGGATGACAGTAGGAGAGCTGCTTGCATGACAAGAGGAAGACACTGGGGTGACATCAACTAAACTTGTCCAAATATGAGCGATGCATTAGTGCCACCAAAACCAAACGAATTAGAAAGTGCATATTGAATTTTATGCTCCTGAGCTTTAAACGGTACAAAATTTAAATCACATCCTTCTGAAGGCTTGTGTAAATTTAAGGTTGGCGGAATAATTCCATTATTTAACGCAAGAATACTGAATATTGCTTCAACGCTCCCTGCAGCACCAAGTAAATGTCCTATAGAAGATTTAGTTGAAGAAACAGGTATTTTATAAACGTAGTCACCGAATAACTGTTTCATTGCTATTACTTCAATTTTATCTCCAAGTGGCGTTGAAGTTCCATGTGCATTGATATACCCTACTTGATTGGGATTAATTTGCGCGCTCTTTAAAGCAAGCTGCATTGCCTTAAATGCGCCTCTTCCTTCTGGATGTGGTGCTGTAATGTGGTGCGCATCTCCTGTGAGTCCGTACCCAACCAGTTCAGCATGTATTTTTGCCCCCCTTTTTTTTGCATGTTCGTATTCTTCCAACACCAATATACCTGCTCCTTCACCCATAACAAAACCATCGCGTTCTGCATCCCATGGTCTTGAAGCTTCTTTGGGTTTATCATTGAATTTAGTTGATAACGCTTTCATAGATGCAAAACCTGCAATTCCAACTCTACACAGTGCACTTTCTGCTCCACCTGCAATCATAACATCTGCTTCACCAAGTTTTATAGTTCTTGCTGAGTTTATGATTGCATGCGCACCTGTTGCACATGCGGTTACTGCTGAATCGTTTGGACCTGTAAATTCGTATTTAATAGAAATATGGCCAGATATCAAATTTATTAGACTTGCAGGGACAAAAAATGGACTGACACGTCTGGGCCCTTTTTCCTGCATGGTAATAACATTTTCCTGAATTGACGGAAGACCACCTATACCAGAGCCAATAGTCACACCAACACGTTCCCGATTGATATTTTGGCTTTCCAAAATTAATGAATCATCTACTGCCTGAATAGCTGCTGCAATACCGTAATGGATAAAACGATCTGTCCTTTTTGAGTCTTTCTCAGAAATATAATCTAGTGGATTGAAATGGTGCTCAATGTTGTCTGATTGCAACGGCACCTGCCCTGCAATTTTGCAAGCAAGATCAGAAGAGTCAAATCTATCCGTATTGATTGCTTTTATGCCAGACTCACTTTTTATTAGCCTTGACCAAGTGTTGTCAACATCTGCCGCTAGTGGAGTGATTAAACCAACACCAGTGACTACTACTCTTCTGCTCATTTAACACTAACTATTAGCCTTTTTTATTATTAATGTACTCAACTATTTGCTCCATAGTTTCCATTTTTTGTGCGTCTTCATCTGGAATTTCTATTCCAAACTCTTCTTCTGCTGCCATGATGATTTCAACTGCATCTAAGCTGTCTGTACCATGCTCCGAAAGCTTTGAAGAGCTGTTGAATTTCTCTACATCCTTACTAATATGCTCTAGTATAATCTTTTTCACTTTTTCTTCTATGTCTTCTCTAGTGCTCTTTGCTTGTTCGCTATTCACATTTCTTACCAAAAAAATCACCTATTCTTTGATGTTA
>NODE_3_length_11580_cov_7.039046
TAAAGTTGCATTTTTTATTTAAAAACAGCGAGAACTTAGTTGCGCACCTAATAGGTAGAAGTTTTATAAAGACATAAGGTGCACATAGTGCAAAAAATTAAACATGAGACGCCAGATACGTGAGTTTTTTTGTCATTTAATCTGTACAGAGAAGATAAATAAATAGCTTCAGTTTCATGATAAGGGGACTGGCGGAGGGTGTCAAGTAAGTTTTTTCGTTTCTATTGAATGACAGTTGTGACCTATGCAAGAAGTCTGTTGTAGTTTGTACGATATCTTTATAAAATGGTTCGCATAAGTTATCTAGCAGTGCAACTAAACAAATACAAAAATCAAAACGTTGCGGTTTTTGGTCTTGGTAAAACTGGTTTATCCGCCATTAACGCTCTAACAAAGAGTGGTGCAAGAATATATGCATGGGATGATCATGAAGAGCAAATAGCAAATGCAAAAATGATGTATAAAAAATGTAATTTTATTCATCCCAAGGAATACAATTGGCATGAGATCAGTGCATTGGTTTTAAGCCCTGGAGTGCCAACAGAGCCACATTGGATCATAAAACTTGCAAGGAGATTTGATTGCAAAATAAAATCAGACATTGAGCTATTTCTTGAAGCTAAAACTACGAACCAGAAGGTAATAGGCGTCACAGGAACAAATGGTAAATCAACCACTACATCACTAATAGGGCACATATTAAAATCTGCAGGGAAAAAAGTAGCTATTGGTGGAAATTTAGGCGTTCCTGTTTTGGATCTAGAAAGAGATGCAGAAATTTATGTAATCGAACTCTCCTCTTTTCAATTGGAGTTGATGAATGAAATTAACGTGGACATTTCAGCACTGCTCAATATTACACCAGATCACATAGATAGGCATGGAAGTATGGAGAACTACATAGCAACTAAATTAAAACTGATAAACGGTAGTGAGGTTGCCGTAATAGGATGTGACAATGAGATTACTGCTGATATATTCAACAAATTCACTGGAGACAAAATTCCAATCTCAGTAACATATTCCCCGATGTCATTCCAGCGCGTGACGCTGGAATCCAGAAAAGAAAAACCATTGCCAACTACTCAGATGACAGAGGGTGGTGCAAGAGATCTAATATCATTGGCAGGTAACAATTTGCTTGATTATAGTGAACAGATTACTGGTATAGATCGAAATTATCTGGATCCCAGTGTCAGCTACTTGGATGACAAAAGGGGCACTGGGATCCAGAAGATCTCGTTAAAACTAGAGAATCATAGCTTATCAGTAAGCGACGTGAAAATAAACCTAATATCCAACGCAGAAAACATAGCAGCCACATATGCCGTATGTAAGGTACTTGGAGTAGATAGCAACACTATTATCAATGGAATCAAGTCCTTTTCAGGACTGAGGCATAGGAATGAACTGCTTGGCAAAATAAGAAATGTGTTTTTCGTGAACGATAGCAAAGCAACTAATGCAAAATCGAGCGAAAAGGCGATCTTATCTTATGAAAACATAAATTGGATCGTTGGTGGAAGAAGCAAAAAAGGTGGAATAGAATCATTAAGCAAGCATTTTACAAGGGTTAGAAAAGCTTTTCTTATTGGAAAATCAACCGAAACTTTTGCAAATGTTATGGAGAATAAAGTAGATTATGTTAAATGTTGCAATCTAGAAGATGCATTCAGATTGGCCTTTGAAGAGGCCTTAAATAGCACAGAAGAAGTAACAATATTACTTTCTCCCGCGTGTGCTTCTTTTGATCAATGGAAAAATTTCGAGGAACGTGGTAAAGCATTTTGTAGAATGTTTGAAAATCTCAGGTACAATCACACATGCTGTTTAGTATGATGTTGCGTGGAACAAAAGTTAATAATAGATAAGCTAATTAGGATTATTCCATTTGAAGGGATAAGCGATGAAACCCTATTAAAGGTGTGCACTGACCTTAATCTAGCTAATAGCTTTTGCAAATTTCAGAATGGAATATATAGCGCTTTGGAGCACATAGCAGAGGACTTAAATAGCTCAATGGAAGCTGAACTAAGGAATTCTAATTTAGAAGATATGAAAGTGCGAGAGCGAGTAAAGTTAGCCATTCAAATACGCCTTTCAAATTACGCTAAGCTACCAAATTATAGAGATCTTTTAAAAAATGTTTTATTATTCTCCGTATCACCAAAAAATACATATTTTTCTAGTAAACTTTTATACAGAACTATTAGTGCGATTTGGTATGCCATTCATGACCAATCAACAGATTTTAACTACTATACAAAAAGAGCAATATTAGCTGGAGTGTACTTAAGTACGATACTTTTTTTTATCAATGATTATTCAGAAGATTTTGTGGATACTTTATCGTTTCTTGATAACCGTATCAACAATGTCATGACATTTCAAAAATTCAAAACTCGCTTAAAAGGAATCATAGGAAATTTCTTATAAGCTATTGATTGTTGGTAGAAAAGTACTTGAGCACGATCCTGAAAAGGTTTGTGAAAATAAAAATATTCATGCTGATCATAAAGAACATTTAGTTTATCGTGAGGATAATAATGGTACAACAAAATACACCAGTTACGAAGAAAAAGAAAATAAATTTATTGAAGAAGCACATGAATATTTAATAGACTCTGAATTTAATAAAAATTTTGATCTAGGGCAGTACAGAATAAGTAATTTCTCCGGAAACTTGACGAAAATAGAACTGGAACTCATCAATGAAAAGTATATGCAAGTTCAAGTTAATAGAGATAGAAAAATTATTCTCGCTATACCGTAGGTGCGTTCCAAGATTATACTGAAGTTTTTATTGCACTCAAAATCTTCGTTTTTCCTAATCTCTAGAATTATCAATGCATCATCACTTAACCAGCCTGAGTGAGCTAGTCCATTCAACGTTGATTCAACTAGATTGCTATTGTAAGGTGGGTCTATAAAAACTACATCGCACTTTGAAATAGGTTGTGGCAATTTGTTAGCACTACAACAAATTAGCGTGACATTGTTCGTAATTCCAAAATCTTCTACTGTTTTTTTAGGCAGTTGCAAATTGTAATAATCTGAATCCACCATGAATGCATGTTTAGCGCCGCGAGAAAGCGCTTCAAATGAAAAAGAGCCACTTCCGCAAAATAAATCAAGTACATTCAAGTTATAAATAGGTTTCCTTGAGGAAAGCATATTAAATATTGCTTCTCGGACAATACTCATAGTTGGCCGTGCAGCTAAATGCTTACCTGTAGTTATTTTTCTTCCGCGATATTTGCCTGCAATGATGCGTAGCATATTAAATAAGCTCCAAAATAATTAATTATTTATACTATATGATTAATGTCAATATGGCTTTAGCAGTTTAATAGAGAGAAGCTATCGAGTCGCTTGTAAGAAAAACACAAACACAAGACTCATCAGTTATCTTTTTCTGATTTGCCTGCTGCATTAATTGCTTGACCAATCTCATCTTGTAAATCATCATGATCATTTTTTTCATCATGATTTAGCCCTTCAATTCTGCTTTCTAACTCTAACTTAATTATAGTATTGATTTTATCTATATTATCAAGAAAGCCTCTACATTCTTCTTCACTATACTCTTTACCAGATGCCTTTTTTTCGATAAATAGACTTTTAAACTCTGTAAGATCAGAATTCTGATCGGTATTTAGTACAACATTTCTCTCTATGAAGCTAAGGTCTGATAGCAATAAACTAACCTCTAATAGCTCTTCACTTTTAATGTTTGCAAGATTATCAAGATTGTCTAAAATATTAGACATCTTAAGCCTTTCTTGTGCAATCTCTTTGTCTTCCTTATCAAATTCAGACAATAAACCATGATTATCTACAAATTTCTCACTCAAAGCTTTATTCAATTTAGCAAAATTGACATCCTTGTCAAGTGATGTGTTATCCCGCAACAAGTCTACCCTTGCCCTACGCGCATTTAAAATGTCGTCGTAGTCATTTAACTTTATGTTGCCATCTTTGTCTTGCTGCAATTTATAATAATCAAGGCCTTTGAAATTTGTATTAGTCTTCATCTTCAATCCTCTTCTCATCTCCTTTTGCATCTGGTTTCCTCATTGGTTCCGGTAATTTCCTTTTACTGTCTTCTCGATTTCTTTTTTCCTCTCTTTCAGCACGTTTTTTTATAGCTTCCTGGGTATTCATTTCAAAAAGTGCCTTAACATACTCTTCTGGATTTTTTGGTTCTTTAAATAAAGGCTTAAGATTATAAACTTCGTCTTTTCGATCTCTTTCTTCTTTTCTTCTAGCTCTTTCAGCACGTTTTTCTACAGCTTCTGGAGTGTTCATTTCAAAAAGTGGTGAGAGGTTGTAAACTTTATCTTGATTTCTTCTGCCTTCTCTTTCAGCACGTTTTTCCATACCTTCAAAAGCAGATCCAAAATCATCAATTTCATCTGAACCTTTTGGTTCCGTGCCTAAATTTCGTGTCACTTCATTTGATTGATCAGGCTTATCTTCTTCTGTTGGCTGATCATGCTGTAGTTGATTAGGCTTGTCTTCTTGTTCTGTGCTTAGTTCTCGTACTACCTTATCTGGCTGACCTCCCCCTCGTAGTCGAAGAGGGTCGCCTTCTTCTAGTGGCTGATCATGGTTATCTCTTACTAGTTCCGTGCCTAACTCTCGTTCTACCTTATTTGATTGATCAGGATTGTCTTTTTCTGGTTCTCTCTTACGGCCGATAGTGTAATCATGAAGCTTCTCTAAGAAATCTCGCCTATATTCTTTTGCTCTATAGAGTAGGTTATGATCATAGCCATGCTTTCCTATAGAGTCAAGACCATGCTCCCAAGTAAACTTCATAGCATCTTCTATTGTATAGCCCAAATGTGATCCTACATATCCTTTGTAATATTCTAAATATTTACCGATCCTTCTATGCGTAATATCTTCCTTATCAACTCCAAATGCCCTGTAGATTTTTTCCTCAAGTTTATCAACGTCATTTTTAGGTGATGTTGCAAATTTTGTTGCTTCAATAGTAGCACCTACAAATTTACGTGGCACATCAATAGCGTATTTCAGCACTCCTCCAACTCTTGGTATCCTACCCAGTAGATTAGCTGTACCTCCGGCTAATCTATCCGGTAAATGAGTAGCCCAATTACCTAAAGATTCTAGTTTTCCACCAATTGCGTCTTGCCAATAATGCTGTTTTAATCCTTCCATTATGCCAACCAATGGCGATGCTTCATACATTCTAGATATATTGTAAACGCTGAATCCACCACCAGCTATACTTGAGCCCATTTGTTGTACGAACTCGCGTAAGGAGAACATTAAAAATGAAAGCAAGAATAACACAAAGATTTCCCCTGCATTGATTAAATAACCTCTCTGTATGTCTTGCACCCTTTGGTAATCGCTATTTTCTTGATAATTTTTGCAATCCTCACAATCTTTACATTTCTGACAGTATTCACTGTTGGGATCCTTATATAAATCATGAAGTTTCAGTATTCTACAACCTTGTTTTTCTACCGCACTCCGCACTAAAGATCTTATTTCATTAATTATTTCCCTATAACTATTGCATTTATTTATATCTTGACAGTAGCGTTTTATTATTTCACTAACATCACCTATCCTTTTCTCTATATTGTTGATCAGTAATATAATGTCAGCCCTCTCTGATGCATGAGATAAACTATTTGTTAAGCGCACTAGATCTTTTTCACTACAGCCATTACTAACTACCATATCACTTTCTGCAATATAGTGGTCTGCTGGATTATCTTTAGTTCCAGGAATTGGATTAAAGAAAGGATAATCTATATAACGAAACCCTTTTATATGTTCACCATTTTTATCTTTAGGGTAATCTGGTGGAAGCGGGATATATCCAGCACCACCAGTAAATTTTATTGTACCACCTTCTCTGCTTATCTTTTCTATACCTCCTATACTTTTATCTATGTTAAGAGAAGAAGCTTCTCCAAGAGTGTAAGGTACAAAAATTTGCCCTGGGGTCCAACCAAAGTACTGCTTATCAACGATACAAAAACCGCCAAACACCCATTTTGGAGCACATAACTTTACCTCGAACCATTTATTGTAGCATACAGTAAAACCTAGTTGTCTATAAAAGGTGTTCATTATCATTGAAGCCAACAATGACAAGAGAGTAAATATCATAATCGATTGTAAACAAAAACTGATGCAGAATTTTATCCAACCATCAAATAGACTTTTCAGCGGTGAAAATAAAATAGAAATTAGAAACAGTGGCATGATAGCTATAAGAAAAGCTATACCCATAAAGCCAGAGAGAAATATTATGTAAGCATACAAGCACAACAAGAAGTATAGTACAATCCCTATGAAAATTGCCGGTATCATAAGAAGGCTTGCCCACATTTGGTAATGTAAAAACGCTGCAAACTTTTTCCAAACAGAATAAGCAAAAAATTTATTGAACATGTCCTCCATGAAGCTAAACAACTTAGCTTCATCTCCTTGAGCAATACTTCCGGTGTTCATGTTGGGAGCAAAGTTAGTAATTACACTTATCAATTGTTCAAGACGTTTAACGAATAAAACAAGAAAATGATCATAGAAAAATCTAAAACTTCCAGGAGATATAAGCACTATTACTAGAGTGATTTTCATCATTCTGATGAGCATATCATGCTTAGTTTCTCGTATCATGCCAAAAAGATAAAGAAGCGATGAAATCATTACAAATAGAACAAGCAAGGAAAGAACAAAATTGTGAAAGCTCGTACTTTTTTCAGCTATATTTTCGAACATAGCTTGTGCAACTGCAGGATCATTGCTATTAAAATGTTCTTTGCAATTTTCGTTAATCAATAATACACATTTTAGATAGTTATAAATGTAATCAAAAAACCCAAAACTACTTGGCTGCTGCACTCCACTTAAGAACTCTAAAGAGTAGCCACCTACATTATCTAAGTAATATCTATCTAATATTTTTACATATATTTTCCATCCCTTTTCTAATTTCACCGTATCACAATCCCTGTCCTTTAATTTAGTGCTATCTCTGTCTAAAGCAAAAAGACCGCTCCCATTCTCTGCCACGGAGTTGTAACCTAGATGTACAGTAGGAGATGAAGGATTGCGCATAGATTTCAAATCTTTGTTAGGACTATCGTCACCAGGCCTTTGAAACAAAAGATAAGCACCATGACCGTTGGTAAACCAACATGGAGCACCACGTGATACTGTATTTGCACTATCATCTTCATTAATGCACTTGCAATTTACAGTGCAACTTGCATTAGGCTTACTTGAAAACTTCTGTATGCTAGGTTTATAATCATTACAAACTAAGTGAAAGTCAGGTAGACTATTATCACCTGGCTCGCCTTCAAATTTAGTTGCATATTTTAACTGCTCCAAGCTTTGTAAGGTATAAATGCCTTTTTTAGATTCCTTCTTGTTATTATTACTCCAAGATGTCCATGCACCATTAACTCGCACTTTTAAACTATCTCCATTGGTTTCGAGTCCGGTATCCTCCCACTTCACCACTTGGTTATGGTGAAAACCATAATTAATTTCGCCAGTTTCAGGATCAATAACTTCTCCATCTCCTGGAATAAACGCACCGTGGTCGCTTGAAAAATGAGCGCTTACTGCAATAGGTTTAGGACCAAAATAGTCAGCAGATATACACCTTGGAAAAGGCATATCGTTTTTACTACAACCTGTGATCAGCACATAAACTGCAAGAAGTAATACCCTAAACCAACATTTGCCTAAACGTGATTGCATATCTAAACTTTTTCCAAATACAGAATAAATTTCTAAAACTTTACTTAAAATATCTTTTTAATTAGTTACTCCATAATATCATTTATATCTTACTCCTCTTCATTTTCTTCCTTGTTTTTAGCTTTAGCACTAGGATCACTTCTTATTGTTTCATCAGAATTTTTTTGCTGATCTGATTGTTTTAATGTTTTAGGTCTATCACTCGTTGTTTTATCAGAACTTCCTTTAGAATCTTCTTTTTTGTCTGGTTGCTTTGGCGTGTTAGGTAATTTAGCCTCAATTTTTCCCCGATCTTTACTCATTTTCTGCTTAATACTCTGTATCATACTTTGGGTCTTATCATCAAGGCCAACGGTTGACAGCATAGCTTGCGATGCGCTCTTAGCAACTGTACCAACACCGCCAGTAACTCCATAACCAGAGCTAAATAGTGTTTGTACCATAGTTTCCGATATAGAAACAAAAGCTTCCATTGCACCGGCAATAATGAGGTATATAAACGCCTGGATTAGGTCTATAGGTAATGCTGCAAAGTGTCCACCAGCCCTTTCTCCGGTACTGAGTGCAACATCAACGCTAGTGCCAGGACTGTATCCAAGAGGCAGTATTGATTTCATCAAGCACAGATCATACGATAAGAAATTTACGCTAATTAAACATTGATAGCATGCAGAAAAATTTGTGAGGTTATATAAAACTGAATACATCAACTGATTTAAAAGAGATAAAAATGAAAATAAAATGACTGGTTCTAATGAAACATGAGCCAACGTTTTTATCCAATTATCAAACAAGTGTTTAGTCTCTTGAAATAGAATAAATACGATAAATAAAGGTGTTAATGACAGTAAAAACGCCACTAGAACAGTAGATATTACATATTTAAACGTAGCGCTAATAATGCATTTTAAGAACATAAAAGTAGCCTAGAGTATTGCCAAAAATGCAATAAAGCCAAAAGGACCAGAGAGCATCAATGATAAAAACTTTAACCAAGTTTCTGCTGTGAATAATACTCCTGCTGTCAAGTCTAAGAATGCAAATTTTCTCCCCCCTTCCCTTATATAGCCAGAAAAGCTATCAACCAAATAAGTGCTACCATCTATAAAAAGTCTGGATAAAGTTGTACCAAAAAGTTCCCAGCTTCTATCGCTAAAGGCAAAAGCTATAAATGCTATCTTGAACATTCTTACAATGAAATCAAATTTACTTAGCTGTATTGTTCCAAGCATATAGCCAACGATAGTAAATATAACGTATAGAGTAAGCAAAGCTCTTACCCCTTGAAGAAGACCTCTTGCATATCCTTTGTATGAATCTTTAACGCTGTCCCCAATTATTTCTTCTTTTATAAGTTTAAATACCCCGTTTACATTCGATGAAATAAAATCATTAATTTTTCTTTTAACAAATAAAGTTACTGTGTACTTATTATTTTCATAATATTTGCCATTTTTATCTGTAATGTCATCTCTCTCTACGTTGCTTACATTGATGCCGAAATATATCTTCTTAGATTCTTCGTTCTGAAAGTGTTCTCCGCTTATTACATCGAATATGGTGTACTCATCTTTTCCGTTTACTCTTTCTCTCACTCCTACCACTTTAAAATCATTAGTTCCCACACCATGCAAATCTTTAGGTGGCTCATCACCTAAATATACATACAATTTTTCGCCATTAATATATTCACATGATCTAGTCACTTTAACATGGTACCCACCTCTATTAGCTCCATAGTGACCATAATCTGCAATGGCAAGCATCACACTGCTACCAGGTGTTACACTTCCTATTGGATAGTCATGATTTAATTTTAAGGAAAAATCTTCAAAATAATCACTGATTTTTGAGCATACTAGTTTATCATTTTTCTCCTTTCCTGCTTCTCCTCTTTTTGGAAGACATTGAATACCTTTAGCATCGCCCTTCATATCATTACGCTTGCCTTCAGAAATACTTGCATCACCTGGATCGCTTATTTTTGCAACAAGAGCCTCAGCCCAAGATTTATCATCTTCAGTAAAACTACCTGCTTTAACATTCCCTTCCATTTTTCCTAGATAAGAATACATATCACATTTATTTCCTTTATCGTACTTCTTATACCTTATAGAGGAGACACAGTTCCGTTCTCCTGCTTGACCTAAACCATAGTTCCATATACCCTTCTCAGTATAGCATATATTTTGATGGTAACAGTTAAGCTCATAGGAGGAGTACTTTTTTCTCTCATCAAGACTACAGTTTTTTCCATCACATAACTCGTTCAATCCTATTTTAGCGCGGCGTAAATCAAGTAGTGAACCATATACCCATGGTTCGTTGTCTTGAATATAACCTTTATTAAAATGCACCTTATTATCATATGGGGTATACCCATTGCCAACTAGCACTTTGCTTTCCTTTGCTTTTGTTTTATCAAGAGGTAAAAATTGTATTTTATTTTTTGTACCATCCTTACCATCACAAAAAAACTCTCCCCCCTGATGTACTTCACTCACTGTAGCTTTCTTATATACAGTTTCCTTACGGTCATTTTCTACAGCTTTATAACAATTGTCATCAAAATTGATGCCTTTCCCTTCTGGATTGTCGTAATCAATTGTTATTTTTCTGGGAACTAAGCTGAAGCTTAACTTGTCACCAGGATTTACTTTAATTCCAGTGTCCACATAACGTCTATTGCTGCCAAATCCTTTGCCACCACATAGTTCGTTTTTACTTTCATTAACACCATAATTGTTAGGTACACTATTAATATCCGCAGCCTTACTATAATTTGGTTCTGAGCCATCAGCACAAAAGCTAGCTGGCACAAGTACTTTCCTTGGATTTTTGTCTTCTTTAAAAGGGCAAAAATTTACTGATCCATCGAGGGTGAATTTGATTTTCTCACCCTGACTAATTACCTGACCAGAATCAACCCAATGAATTTTATCGGCTTTACGAACTGGAACATCCACATTAACGCTGGTGTTTTTGCTCTGCAACCCAGGCTCGACACAATCCATATTACAACCAGTGATTGCAAGACACAGTATCAACAATAGTGATCTTTTACTTATCATTGCTGTCTTCCTTGTGGTATCTGAGGCGTTGACCTTTGAGTCCCTTGTGGTATTTGAGGTCTTGACGTACCTGACTGTTGAGAGGCATCTCCTCTTTCTCTTCTTTGAACGCTTTGTTCATCTAACCCTACTGTTCCCATTAAGCTTTGTTGATACTGTCTTCCAGGTTCGCTTGCTACATAAGCACCAAACAACGAGTCAGATATTGCCGAAGAAGCTTCAACTAAAGCTTTCATAGCGTGTCCCAAAATAACAAAAGCCATCATAGCGGTAATATTAGGTGTATATTTGGAAGCATAACCATAAAAAATACAAGGGTTAAAAATCTTTAGGTTAATATTAAGTATACATGTAGAGCAGACCTCAAAATAAAATACTGAATACACAATATAATTGCAAATCTTGCTAAATTTTTAACCCAGTTTTGAAACATCTGCCTAGTATACGCAAATAAAAGACAAATAATAAAAATAGGTGCTAAAGAAAGTAATAACGCAACTATTGCTATAGATGTAATAAAAGAAAATAAGGCATTAAAAATAGATAAGCTCACTGTGATTAAACCCCAAATCACCAAGCAAAAAGATACAATGCCCAAAGGGCCAGAAAATATAAGAGATACTATTAACAATACTGAATGCGATAACAAGAACCTATTGAGCGGCAAATCAAGAAACTCAAAAACATTTGAAGTAGTGCCTCTAAAATTTGCTATTTCTATTAGTTGTTTTGGAGTGTTAATAAATATAGA
>NODE_4_length_10852_cov_7.121330
TTTGTTGTTAGAATTTGTTAAAATTTAATTAACTTAGCGTTCATAGGGTGTAGTATGTTGGGTATTACAAAAAATAATCAGAAAGAGAGCACTGACTTTGCTGGTGAGGAATTCGTTATCTACGCTACTTGTGTATGCCTAGCAGCCACATTCACTGCTGGCTGTTTAGGGGCGGTAATAGGATCCCCTCTATTGACCTTTCCACTTGCTATGCTAATTTCTCATCCTGTGATTTGGATTATAATGGGAGTAGTTCTTACAACAGCATACAAATTAGCGAAGAACTATATTAATGGAAAAAGAGCAAGTCAAGGTGAGCAAAAAACTCAAGATGGAGATAGTGGTATTGTACCAGGAAGTGAACCCAATTCAAGGAACAGTAGTCGTAGAAGCTCTTTGGATAGTGGTTTGGGTGGTAAAGAGTTTCACGAAGATTTGGACACTCTTGTGCATCAGACAAACAGAAAAAACTATAGTTACTGGTTAGATGATAATGACATTACACATATTGCAAGAGTTGTATATGGGTACTCACAAAGTGAATATAGTAATAATAATGTCTATTTTCTTGCCCCTAGCTATTCTAATGGTTGGGACGAACTCACAAAAGAATTTCTTCAGAATTATAGAGGTGAATTCAAACAAAATTCTAAATTGATATTTACTTCGGTTCTTCATATTAACAATAATCATTGGGTAACTTTGGTTATTAATCCTGATGCAGGTGATAAAAAATTTAGAGCTTATTACTGTGACTCATTTGGTAATCAATTGCCAGATAATGTGCTAAATATTGTTAAAAGAGAACTGCAAAAAGAGGAATGGGTATTAGACATAAGAATTTCCCCAACTAAGCAGCAAAGTGACGGGTATAACTGTGGAATATTTGCGTTAGAAAATGCTCATAAAATTACACAAATGCTTAACGAAGACAAATCATTTGACGAAATTGACAAAAAGTTATCAGAATATAAATTTGATTTGAATGAGAAAAGAGAAGAATTTACAAGAGCGCTTATGGAAGATGAGAAATGTAAGGAAGATCTAAGAAATCGTAAGCGTCCGCCAAGGACGAAAACATCTCAGTCTTCTATTTCAAGGGAGAATGCAAGTTTGTGTTGCATTATGTAATCAATGAAAAATTACCATTGACCTTATGCCCCTCCAAATAGGAAATTTGACAATTGATTCTCCAGTTATTTTAGCTCCAATGTCTGGAGTGACTGATTATCCGTTTAGAAGTATTGTGAAGAAACTTGGTGCAAGTTTTTTAGTTTCAGAGATGATTGCAAGCAGAGCTATGATTATGCAAACTCGCCAGAGTTTGCAAAAAGCAAAAGTCGATGCATTAACTGTTGTTCAGCTTGCTGGATGCGAACCGAATGTTATGGCAGAAGCTGCAAAATTGAATGAGGATATGGGAGCTAAAATTATAGATATAAATTTTGGTTGCCCTGTTAAGAAAGTTGTAAACGGTTATGCAGGATCAGCGCTAATGCGTGATGAGAAAAAAGCCGCTGAGATAATTGAAGCTGTGGTCAAAGCAGTGAATATGCCAGTTACGGTGAAAATGCGCACTGGATGGAACGATGAAAATCGCAATGCCCCGAGACTTGCGAAAATTGCCGAAGACTTAGGAGCAAAAATGATCACTGTGCATGGAAGAACAAGAGCGCAGCTTTATAATGGTCAAGCAGATTGGAAATTCGTTAGAAATGTTAAAGAGCAAGTGAAAATTCCAGTTATAGTAAATGGTGATATTAAAAATTTAAATGATATTCAGAATGCTCTCAAAGAATCTGGAGCAGACGGAGTGATGATAGGTCGTGGTGCCTACGGTAAACCTTGGCTGATTAATCAAGCAATGAACTTTCTCAGTGGAAGTGAAACTTCTGAGCCAACAGCTTCAGAGAGATTAAGCATCATACTCGAGCATTACGACAATATTCTTGAGTACTATGGAAATGACACAGGAATAAAGATGGCCCGCAAACACATAGGTTGGTACAGTAGCGGGCTTCAAGGCTCATCTGAATTTCGTGTGAGAGTAAATAACATGACAGATAGCACAGAAGTGAAAGAAAATATTATTGGCTTTTTTGGTCAAGAGACACACTAGCTGTACTCAATTCGACTGATCGTATGCCACTACGCTCTCTTCCTCACCAGAGTGTAAATGACAACCATTATCCATCAACCATTCCTCGTCATAAGTTTCAATATCAAAATATTTTTCATATTTATCCACATTATCACAAAGTGAAAGTGCTCTGATCTTATTCATAATCAAACCTGTACCAGCAGGAATTAATCTTCCTACTATAACATTTTCTTTTAATCCACTTAAAGGATCACTCTTCCCGCAGAATGCTGCTTCTGTAAGTACTTTTGTTGTCTCTTGGAAAGAGGCAGCAGAAATAAAGGAGCTAGTTTCAAGACTTGCCCTAGTAATCCCCTGCAGAATAGGAAGATAATGAGTAGGCCGTTTGCCAGAGTTACTCATAGCATCATTTTCCCTATCAACTTCCAGCTTGTCAATGCTTTCGCCAACCAAGTACATAGTATCACCAGGATCAGTAATTTCCACTTTTTGTAGCATTTGTTTTAAGATCACCTCTAAATGCTTATTGTCTATACGAACACCCTGCAATCTATAAACTTGCTGTATTTCAGAAATCATATAGTGCGCTAAAGCTTCTAACCCAAGCACACGTAAAATATCATGGAGATCAGGGTCACCATCCATCAATAGATCACCTTTACGTACAAAATCACCTTCATTGACTATTACATGCTTACTTCTTGATACCAAATATTCAACTGGAGAAATTTGTTCATCTACAGGTTTAATTAATATACTGCGTTTTCCTCTACGGTCTTTTTCAGAAAATGCTACATAGCCATCTATCTCACTAACAATAGCATGCTCTTTAGGACGACGTGCTTCAAATAACTCTATAACCCTCGGTAAACCACCAGTAATATCACGAGTTTTAACTGACTCTCTTGGTGTTCTTGTAATAACATCACCTGCATGAACCTTCTGGCCATCTTGTACATTGAGCACTGCACCGATTGGTATAAAATAACATGCTTCAACGCCACTTGCGAGTGTCATTACTTTACCATTATCGTCAAGCAGCACAATACGAGGACGTAAATTAGCTCCACCAGAATGCAATTTCCAGTCTTTTACTACTTTGCTTGATATTCCTGTAGATTCATCCATCACTTCAGTGATCGAAATTCCATCTTTTAAGTCCTGATAAGACACTGTACCAGTCTTCTCCGTGATAATAGGCAATGTATAAGGATCCCATTCCGCAACTTTATCGCCAATTTTTACTGACCCACTCTCATCTATATAAAGCTTAGCGCCGTAAGGTACACTGTGCTTCAACTTCTCACTACCAAGGCTATCAATCAACACGACTTCACAGGAACGGCTTATCACAATTTTATTTCCGTTTCTATCTATAATTATATTACTATTGTTTAACTTTATTTTAGCATTAATAGAAGCTATAATATTCGAGGATTCAACGCCTCTAGTCATTGCTCCACCTATATGAAAAGTACGCATCGTTAACTGAGTACCTGGCTCTCCAACAGATTGAGCAGCTATAACACCAACTGCTTCACCTACTGAAACAATTTTACCAGTTGCAAGGTCTCTTCCATAACATAAAGAACATACACCAGGACTTATTTCACATGTTAAAGGCGATCTAATTTTTACAACATCAAGACCTGCAATGCTGATTTGCTTTACTTTATTCTCATCAATTAATTCCCCTGCTTTTACTAATAATTCTTTTGTCACTGGGTTATATATATATCATTTGCAGCTGTTCTACCCAGCACAACACTCTCTAGAGATGCAACTATAGTACTTCCTTCAACTGTAGCTCTCACAACAAGACCATTTTTTGTTTTACAGTCATGCTTTGTAACTATGCAATTTTGAGGTACATCAACTAAACGACGAGTAAGTATCCAGAGTTTGCAGTTTTAAGTGCAGTGTCAGCTAAACCTTTACGCGCACCGTGAGTAGAATTAAAGTATTCAAATACGTTCAATCCTTCACGGAAATTAGAAATTATAGGTGTTTCTATAATCTCACCAGAAGGTTTGGTCATGAGCCCTCGCATTCCTGCTAGCTGTTTCATCTGTGAAGTAGAACCCCTTGCACCAGAGTTAACCATCATATACACTGAGTTGTACTTACTATTTCCATCATATATAGATATTGCTTTTAACATATCATTAGCTATCATATCCGTACACTTAGACCATTCATCTATAACCTTGTTATACCTCTCACTTCTAGTTATTAGCCCATCTTGATATTGCATAGAGAATTTCTTAATTTCACCCCTCGCGTGATCAACATGTGTAGCTTTAGTTTCAGGTATAACCATATCACAACGACCAAAAGAGACACCAGAAAATGTGGCATACTCAAAGCCAAGTACCATTAATTTATCAGAAAATGCCACTGTAGCACTTTGACCACAGTTACGATATACCAAATCAACTATACCAGTTATTTCCTTGACTGTTAATATCTGATTTATTAGATCGAAGCCTAGATTCTCATCCTTAGGAAAAATTTGCCATAATATTAAACGGCCAGTAGTTGTACAAACAGTTTTATAGTGAGTTTCACTGCTATTAATATACTCCATCCTATACTTTATACTAGAATGAATATGTAATTTACCATCACTCAAGGAATGCTCAACTTCACAAAAAGCACAAAAAGATGGTAAATTATCTTCCTTAGGTTCTTGTAAAGTCAGATAATATATACCANNNNNNNNNNNNNNNNNNNNNNNNNNNNNNNNNNNNNNNNNNNNNNNNNNNNNNNNNNNNNNNNNNNNNNNNNNNNNNNNNNNNNNNNNNNNNNNNNNNNAAAAGATGGTAAATTATCTTCCTTAGGTTCTTGTAAAGTCAGATAATATATACCAAGTACTATATCTTTACTAGGAACTATAATCGGTCTGCCATTAGAAGGACTTAAAACGTTATTAGTGGACATCATCAACACCCTAGCTTCAAGCTGAGCTTCCAATGAAATTGGCACATGCACTGCCATTTGATCACCATCAAAATCAGCATTAAACGTCGTACAGACAAGCGGATGAAGCTGTATTGCTTTGCCTTCAATAAGGATTGGCTCAAAAGCCTGAATACCAAGTCTATGTAGCGTAGGCGCTCTATTCAACAAAACAGGATGCTCTTTTATTACCTCTTCAAGCATATCCCAAACTTCTGGTTTTTCTGCTCTTATCAACTTACTAGCAAACTTAATAGTTGGAGCCATACCATACATCTTAAGCTTTGAGTAAACAAAAGGTTTGAATAGTTCAAGAGCCATTCTTTTTGGTAATCCACACTGATTTAGTTTCAAAGTTGGACCAACAACTATTACAGAACTTCCAGAGTAGTCTACCCTTTTTCCTAAGAGGTTCTGGCGAAAACGACCCTGTTTTCCTTTTAACATATCACTAATGGACTTTTTATATCCAACAGCACCAGCTTTATTTACCAAAGTATTACGACGACTATTATCAAAAAGAGAATCAACTGCTTCTTGTAACATCCTTTTTTCATTACGAATCATAATCTCAGGAGGATTTAAGCTCAACAATTTCCTCAACCTGTTATTTCTATTAATAATAGTCCTATAATGATGATTCAAATCAGAAACTGCAGGACGACCACTCTCAAGCGATACCAAAGGACGCAAATCAGGTGGTAAAATAGGTATAGTTGTAAGTATCATCCACTCAGGCCTATTTCCAGATTTAATGAAGTTTTCAACAATACGCAATCTCTTTATAATTTTCTTTCTTCTTATCTCAGAAGCAACAGATTCTAATTCTAGTCTTAAATCCTTCCTAATTTCATGTAAATCAAGGCGCGTTAGCAACTCTCTTATAGCTTCAACATCTTGCATAGCTACAAAACTATCGATCCCATAGCTATCTTTAGCTTCATTATAAGCTTTTTCACTAATAATCTCACCTTTTTCAAAGGGCGAAACAAGAGGATCTATTACGATATAATTATCGCTATATAAAATATTCTCAATATCTCTGAGAGACATATCCAATAATGCTCCAATTCTTGAAGGAAGCGATTTCAAAAACCATATATGAGCAACAGGAGATGCAAGCTCTATATGACCCATCCTTTCTCTTCTTACTTTAGAAGATGTAACTTCTACTCCGCATTTTTCGCATATGCGACCTCTGTGTCTTCTTTTTTTGTATTTTCCACATAAACATTCATCGTCATTGACAGGGCCAAAAACCTTAGGGCAAAATAATCCACCTTTCTCAACTTTGAACGTACGATAATTTGCAGTTGAAACATCTTCTATCTCACCACAAGATATACGCTTAATACTTTCAGGGCTAGCAATCGATATGCTAACCTCATTAAAAGGTTGTGCAATGTTAGTGTGAGATATATCTTCAATCACTACATCATTTTGCTTTAAATCTACATTTAAACATAAAGAACGTAGTTCTTTTATCATCACATTAAAGGATTCAGGAATTCCACATTCAAAATTACTGTCACCTTTTATTATCGATTCATAAATCTTAACTCTACCATTAATATCATCAGACTTCACAGTTAACATTTCCTGCAAAGTATAAGCAGCACCATAGGCTTGTAATGCCCAACATTCCATTTCACCAAAACGCTGACCACCAAAATGAGATTTTCCTCCAAGAGGTTGTTGAGTAACCAAACTATAAGGCCCTACTGAACGCGCATGAATTTTACCATCAACCAAGTGGTGCAACTTAAGCATGTACATGTAACCAACTGTAACCTTGCGGTCGAATTTTTCACCACTGCAACCGTCATATAATACAGCTTGTCCAGAGTTATCTAAACCAGCAAGTTCAAATAATTTTGCTATTTGTTCATCTTTTGGACCCTCAAATACAGGTGCAGCAACAGAAACGCCATCACGTAATTTGCGTGCAAATTCAATGAGATTATTAACACTAATATTACGAATATCATTACAGATAGATACGTTACTGCCATAGCTATAAACCTCAATCAGGAAGTTACGTAAATTGCTGTATGAACTTTTACAAGAGTTCAAATAGTTCTCTACTAACTCATTCAACTCGTCATTTAGTGCATTCTTATTAGGTGTATTTAAAACAGAAGCCGTTATTTCATCATCATCAATATTTTCAATTTTTTTATTATCAAGGTATGCTACTGCAAATTGTGTAAAATTATCATCGTTAAGGGACCTAATTCCCTTGCAAAAAGCACTTTTGATCTTATTGATCTCATCGAGAATATTACTTACCTTTTCCCCTAATTTTCTACAAGCCCAACGTACATGCGTTTCCAGTATTTGCCCTACATTCATTCGTGAAGGAACACCAAGAGGGTTAAGAATAATATCAACAGGAGTACCATCTTCCAAATAAGGCATATCTTCCACTGGCACAACTCGAGAAATCACACCTTTATTTCCATGTCTACCAGCCATTTTATCCCCTGGTTGCAGACTATGTTTCACAGCAATGAAAACTTTTACTGACATCGACACACCTTGAGGCAGGTCATAACCTTCATGTAATTTTTCTACTTTTCGCTTAAACTGTGCTATTGCATGTGATACTTTTTCATCAAAATCTTTTTTTAAGCTCTTAACTTGCTCAGAAATGGATTGGTTTTTTAATCCTATACCCCACCATTGCTCACGTTCAATAGAGTCAAATTTTTCTCGATCTTGAGAACCAGAATTAATAAGAAGTTTCTTCAGTTCATCATAGAAATATTCACTAGTAACATTGATTATATAATCTCGCTCTTCCTCAAAGTCATTTATCTCTTTTTGTTTGATGAGTAATGCCCTTTCATTTTCTTCAGCCCCCCTGCGTGTAAAGACTTGTACATCAATTACTGTCCCTTCAACATCTGGATATGTATATAAAGAGGAATCCGCACAATCGAATGACTTTTCACCAAAAATTGTCATTAATAACTTCGTTTCAGGAGGCAATGAAAGAGAAGGTTTAGGTGTAACTTTACCTACCAGAATATAGCCTGGACCAACTCTTGTACCAATTTTCACTATACCACTATCATCCAAGTGATATAGATTTTCTTCATTAACACCAGGTATAGCACGAGTTATTTTTTCTGATCCTAAAGGGGTATCATGTACAACACAGTCAAATTCTTCTATATGAATAGAAGTAAAGAGATTTTTTTAAACAACTTCACTAGAAATAATAATAGAGTCTTCAAAATTATAACCTTGCAACGACATAAAAGCGACTAGCAAATTTTTACCAAGCGCCAACTCACCACTGTTAATTGCAGGACCATCAGCNNNNNNNNNNNNNNNNNNNNNNNNNNNNNNNNNNNNNNNNNNNNNNNNNNNNNNNNNNNNNNNNNNNNNNNNNNNNNNNNNNNNNNNNNNNNNNNNNNNNCTAGCAAATTTTTACCAAGCGCCAACTCACCACTGTTAATTGCAGGACCATCAGCCATTACATCACCCTTTTTTACATAATCACCTACGCACACTAGCGGTCTTTGATTAATACAAGTATTATGGTTAGAACGCTGAAATTTCCTTAGATGATAAATATCTACGTCCAAGTAGTTAACCCTTTCTTTATCAAAAGCACGTATCACTATAGAGTTACTATCAGAACTATCAACTATGCCATCGCGTTTTGCTAAAACTACAGCACCAGAGCCAGAAGCTACAAAAGACTCCATACCAGTAGCAACCAGAGGAGCGGTAGGCTTCAATAAAGGTACGGCCTGACGTTGCATATTTGAGCCCATTAATGCTCTATTAGCATCATCATTTTCTAAAAATGGAATCAAGGAAGCTGCAACTGATATTACCTGCTTAGGAGATACGTCAATGTAACTAACTTGGTCGCTACTTACCATGACGAAGCTACCAGCATATCTACAGTATAGCATGTCATCAACAAAGCAATTATTTTCATCAAGCTTTACGCTAGTGTCAGCTATATGATGTGAGCCTTCGTCTATAGCAGAAAGATACTCAATTTGATCAGTAACAACCCTATTGACTACTTTTCTATAAGGGCTTTCAATGAAACCATATTTATTAATACGCGCGTATATAGCTAAGCTGTTGATTAACCCTATATTTTGCCCTTCAGGAGTCTCAATAGGGCAAATTCTTCCATAATGAGTTGGATGAACATCACGCACCTCAAATCCTGCCCGTTCTCTTGTTAAACCGCCAGGACCTAACGCGGATAACCTTCTTTTATGTTTTATTTCAGATAACGGATTAGTCTGATCCATAAATTGAGATAATTGAGAAGAATTGAAGAAATCTCTTAAAACATTAGTTAACACTTTTGGATTAATAAAATCAGATGGAGAAACTTTATCTAAACTAGAAGTGGACATAGAATCAACTATTGCGCGTTCCAATTTCAACAACCCAGTTCTAAATTGATTTTCTATAAATTCTCCAACTGATCTTACTCTTCTGTTTCCTAAATGATCAATATCATCTACAGATCCTTGACCGTCACGTAACAATACTATTTTTTTCACAATTTCAATAATATCTTCATGCGTTAAAACAGTTAAATCCTCATCATAATTTAATCCAAGGTAAGAGTTAAGCTTCAACCTACCAATGTTAGACAAATCATAATATTCCGGACTGAAGAAAAGATTACGGAAAAACTCTTCTACTATCTCTAAAACAGGAACTTCACCAGGACGCAAAACTCTATATATTTCATATAGTGCATCCTGATAAGACATGTTTTCATCTAAGAAAAGCGTATTTAATATATAAGGTCCAACAAACAAATTATCTATGTTCAACACTGATATTTCATCTACAGATAATAACTCAAGCTTCTTTATGCCTTCCAGCTTTATAGATTCACCAGCAGATAAAATTTTCGTAGAGCTAGCACTATCCATTAAATCTTCTGCGAGGAATAAACCACATATAGAATTAAAAGGAACCAGATACTCTTTCAATTCATTATCATATAGCTTTTTAGCTAGTCTTGAGGTAATACGAACGTTAGCTTTAAGCAGCACATTACCTTCAATATCCATTAAGTCGAAAGGCAGCCTCACTCCTTTAAATTTATCAGGAACAAAAGGCACTTTCCAACCATCTTTATGTTTTACATACTTTATTTTCTCATAAAATCTATCGAGTATATCATTATTTGATAGACCCAACGCCTTTAATAAAACTGAAATTGGCAATTTTCTTTTTCTATCAACACGAAAATACAAATGGTCTTTAACATCAAATTCAATATCAAGCCAAGAACCCCTATAAGGAATAATTCTAGCAGAATAGATCAATTTACCAGAATTGTAAGTTTTTCCCTTATCGCTATCAAAAAATACACCAGGAGACCTATGCATTTGTGAGACGATAACTTTTTCCACACCATTAATGATGAAAGTGCCCTTATCAGTCATCATAGGCAACCCACAAAAGTGGACTTTCTGCTCTTCTATAGATTTGACAACGGTTGCAAGTATAGAATGATCTCCACTCTCTTTAATCGATTTATATTCATCAAGAGAAATACCATCCTGCATAACAACAAGACGTATAGAAGCAATAACCGGAGCAGAAAAAGTTACACCACGCTTTATACACTCAGATTCATCATACTTAGGATCATCTACCCTACAACTTATAAACTCAATAGTAGCCCTACGCAAAGGATCATTTATTGGAAAGATTGTATGAAAGATAACTTCAAGTCTTTCATTGCCCTTATTCTTAGGAGTAAAAGAATCATATGATTCTTTTTGAACCTTAACC
>NODE_5_length_10580_cov_8.443800
TAATATCATCATATAATATAAAAATACGTTATTAAATAACCGTAAATATACTAACTTGGGTAATATTAGCTACTTGTGCCACTCTATTATTTAAATTAATATTAAATCATTTATAACTAGGGAAGTTATGTCAACACCAATCACAGTTGCATATGGCGACGGTATCGGACCAGAAATCATGGAAGCGGTGCTGTCGATATTGCGCGAAGCAGAAGCGAAAATCTCAATAGATATTATTGAAATAGGGGAGCGTGTTTATAGTAAAGAATGGTCTCACGGAATTTCTCCAAGTGGTTGGGAATCAATTGAAAGGACAAAAATATTATTAAAATCTCCGACAACAACTCCTCAAGGTAAAGGCCACAAAAGCTTAAACGTTGCACTCAGAAAAAATCTAGGGTTGTATGCAAATATCAGACCATGCATTTCATATCATCCTGTTATAGAAAATAAATTCGATAAGTTTGATATCGTAGTAATACGTGAAAATGAAGAGGACGTTTACACCGGAATAGAGCACAGGCTCACTGGTGACTCTTACCAATGCACTAAAATTATTACTAGATCCGGCTCAGAAAAAATATGCAGGTACGCTTTTGAATATGCAAAAAAACATAGTAGAAAGAAGGTAACTTGTCTTACTAAAGATAACATAATGAAAATGACTGACGGAACTTTCCATGCGGCGTTTGATCGTATTGCAAAGGAATACCCGGACATAAAGGCAGAACATTATATAGTCGATATTGGGATGGCACGTGTTGCCACAGAACCGGAGAATTTCGATGTTATAGTAACCGAGAACTTATATGGCGATATATTATCGGACATTGTGGCGCAAACCTCTGGATCTGTTGGACTCGCTGGAAGTAGCAATATAGGTAATGAATATGCAATGTTTGAAGCAGTGCACGGTTCTGCTCCTGATATTGCAGGAAAAAACATAGCTAATCCTTCTGGACTTTTGAATGCTGCAGTGCATATGTTGGTCTACATCAGTCAAGTGAGTACTGCAAAACTAATTTACGATGCATGGCTCAAGACTTTGGAGGATGGAATACATACCGCCGATTTATATAAAGAGAAAAAGAGTAAACAGAAAATTGGTACCAAAGAATTTGCAGAAGCCGTTATAGATAATCTAGGAAAAAAACCGAAAACATTATCTGAGCTTACAGTCGGTAGCAGTACAAATAGCAAAATAAGTGAAATACAAAATAGCTATGAACAGGACTATAAAACCAAAAAGCTAGTAGGTAGTGATATAGCGCTTGCTTGGGACAAATCCAGCAACTTTGACCAAATAGTTAGGTTATTTGAATCGAGTAATCTGCAAATGATAGCAATATACTCAAAAGGTCTTGCGATTTGGCCAGGAAACTCAAAACCTTCAAGTGATCAAATAACCTGTAGGTTTATCGCAAATAATGAAAAGCAAGCTATTACAAATAGTGATGTGAATAACTTGCTAATCAAACTTGAAGAACACAATTTTGACGTGATGAGAATGGACAAATTGTATTTGTATGATGGGAAAGAGGGGTTCTTTGTTTAAATATTTAAAAGAGGTGTGGTAAATGAAATGGACTCAAAAAAAGTAGAACTAATATTTGAAAAGTTTCAACAATCAAATCCTGCGCCAAAAATAGAGCTAAATTATACCAATCATTTTACGTTACTGGTTGCGATAGTTTTATCAGCGCGGACAACTGATGTAAGCGTTAATAAAATTACAAGAGAACTATTTAATATCGCTGATACGCCAGAAAAAATGCTGAGCTTTGGGCAGAGTGAGCTGAAAAAATGCATAAGCAGTATTGGTTTATATAATTCCAAAGCAAAAAATATAATCGGGCTTAGTAAAATATTGGTAGAACGATACAACAGCAAAGTACCTACTAATTTTGATGATTTGGTGTCTTTGCCTGGAGTGGGGAGAAAGAGCGCTAATGTGTTCTTAAATTCGGGGCTTGGCATTCCAACATTGGCAGTTGATACTCACGTTTTTAGAGTGAGCAATAGAATTGGGCTTGTGAAAGAAAAAGATGTGTTTAAAACAGAGCAATCTCTTTTAAATGTGGTTCCCAAAAAATACCTGCTTTATGCTCATCATTGGCTAGTTTTGCATGGTAGATATGTTTGCAAAGCACAGAAACCTTCGTGTGAAACGTGCATAATTCATGATTTATGTGAATTTGAGTGCAAAAGGTATAAAGTCTAGTATTTCTTCTTTTGTCATCCAAGTAGCTATAGAAACGAAAAAACTTACTTGACACATTTTGCTGGAATGACACCAGTTGTTATTCAGACAACAGTTATGCAAGAGATCTGATTACATCTAAGCTAACAATGGACCACTAGATATATTACTAACTACGTTGACCTGATTCAATATTTTATTAGTGGGATTGAAATAATTTTCTATAAATTCCTTATATATAGCTGTTAACTTGTGTATATCGTTTACTGATACGCATTCGTTTATCTGATGTGCAGTTTTGTTGATTATACCAAATTCAATCACTGGACAAACATCTTTGATAAACGCAGCGTCAGATGTGCCACCACTTGTGCTAAGTATAGCATCAATGTTGGTAACCTTACTTATTGCATCAAGCATAATATCAGTATTTCTATCGGGAGTAGAGAGGAAAACGTCCCTGCTGCTATGCATAGAAAGTTTATAATCGTTAGTTACACTGGAGCATATTTCATCAATCAGCTTATATAAGCCACCCGGTGTTTGTTCATTGTTATATCGAATGTTAAAACGTGTAGTTGCTGAGCCAGGTATTAGATTGCTAGTATTATTTCCAACATCGATAGTAGTAACTTCGCAATGTGAAGGCTGAAAATATTTATTACCATGATCAAAAGTAGTATTTTTTACCTTACTCAATATCGATATTACCTTATATATTGGATTGTCTGCTAGGTCTGGGTAGGCAACGTGCCCTTGTTTTCCATGGCAAATTAATTCAAATGTTACAGAACCTCTTCTGCCTATTTTTATGGTATCACCTAATTTCTCACTACTGGTTGGTTCGCCAACCACACAAAAATCTATCTTTTTCTGCTTATTTTTCATCCATTCCAAAACTGCCTTTGTTCCATATTCTTCCATGCTTTCTTCAGCACTGGTAATCAATGCACTTATCGAACCATTAAATTGAAACTTCTCTGCAATCAAATTTACCATAGCAGCAATAAATGCAGCTACTCCGCTTTTCATATCAGCGGCCCCTCTTCCATATAGCATTCCATCCCTCACTTCTGGTTTAAATGGACCAAATGCCCAATCTTTTAACTGACCCGGTGGTACAACATCAACGTGCCCAGCAAAGCACAAATTTGGTACTCCATTTATATATTTCGCATAAAGATTTTTAACTTTATCACCAAATTCTAAAATCTCACAATCAAAGCCGCTCTTTTTGAAGATTGTTGCTATATACTCTATTGCCCCGCTGTCTTCTGGTGTTATACTCTCAAAAGAGATCAATTTCCTAGTTAGCTCTACAGAGTCAATTTTCATGTCAATCTTAAAATACTTATACTGCTATATTGTAAACACTCTATGCACTATTTAAAACAAATATTACATCAAACCGAACAAACTTTTCTAAGGGAAGTAATAACAGATTACTACCTTGCTGATGATATCTATGAAATATGCACACGACACGGAAATGACGTCTTTCTAGTTGCAGATAAAAATACAGCAAAACTTTTAAACAAAAACGTACTTAATAAAATTCCTAACTTAATTATTCCAGCTCCACCTGCCATTCCAGTGTCACGCGCTGGGATGACATCAGGTAGAGAAATGACACCAAGCAGAGCTGCCTCTCTTGAAACCGTAAATCTAGTTAGAAACAAAGCAAAAGACAGTGACTTAATAGTTGCATTTGGTAGCGGCACTGTTAACGATATCTGCAAATATGCAAGCTACCTCGAGAAAAAAGATTATATATCGTTCCCAACAGCCGCTTTTATGAATGGATATACCTCTGCAAATGCTTCAATATTAGTAAATGGATATAAAAAATCGTTCAAAGCACATCTTCCAAGAGCAGTATATATAGATATAGACATACTTGCCAATGCACCACTGCGTCTCACATTAAGCGGATTTGCAGATTTCATTTGTCGTTCAACAGTTCAGGCTGACTGGCTACTATCTCATTTGTTGCTTGGCACAGAATACAATGAATTACCTTTTACACTTGTTCGCGATTTGGAGCAAATTTTGCTAAGAGAGTATACGGCGCTTACTAAAAGAAGTAGAAAAGTGGTCCTATTACTTATGGAAGTTCTACTAATTTCAGGACTTGGAATGGTAATATCAAAAGGCAGCTATTCTGCAAGCCAAGGAGAGCATATGATAGCTCACGCAATGGAAATGGTAACAAGAGATCATTCCTTACTACATGGCGAAAAAATTGCTGTTACGACGATTACCATGGCTAATTTGCAGGAAAAGATATTATCAATACAAAACCCGATTATCAAACCGACCACTTTAGATGTAAAACATATAACTCAGTGCTTTGATAATATCGAATTTGTAAGAACTTTTGAACAGAAGCAAATTATGCAGCAAAAAATCCAAGAGATTATTTGTAAAGAATGGCATAATATTTCCAGTTTAATTAAGCAAAATTTACTACCTGCAAAACACCTGCAAAAAATATTTGAAGATCTATCAATTCCACACTTACCAGAGCACCTCAGTTGGAATAAAGAACAATATTGTAAAGTGGTCGATCTTGCGTTTACAACAAGAGATAGATTCACCTTTCTTGACTTAGCTAACTGCATAGAAGAAAGTTAAGTTTTGTAGTGAAATTCTGTCATTTAAAGAGATCATAGGCCAAAAGCTAAACCCTTTTCACAATCTCTTATCCATTGTCTCCTCACCTGAGTGGATATACAACTCATTCCAAGTAACTGACACTGGGTTTCACCAATAGCACTGCTTTGCTAAACATAGTTTAGTTCGAGTGGCTGAGGAGGGACTTGAACCCCCGACCAAGAGATTATGATCCTCCTGCTCTACCAACTGAGCTACTCAGCCTAATTAAAAACCTTATTATACACACGATCTATATGTTTCGTATAATACTTCAAATCAAACAAAGATTCAAGTTTTTCCGAGTTAATAACCTTAAGTAAGGGTTTATCTTGTTTCAATTCGGCCAGAAAATCACTGTTGTTTTGTTTCACTTTCATTGCATTGCTCTGAACAATTTTATACGCCTCTTCCCTCGCCAAACCACTATTTACTAACTCAAGCAATACACGCTGTGAGAAAACTAAACCTTTTGAAGAATTTAAGTTCTTTTCAATGTTTTCCTTATTGATCACCAATTTATCCATCAAATCTGTTAATCGCACTAAAGCAAAATCCATTGTTATACAAGCATCAGGAGCAATGCATCTTTCCACAGACGAGTGTGATATATCACGTTCGTGCCACAATGCAACATTTTCTAACGCAGGAAAAACATAACTGCGTATTAAACGTGAGAGTCCAGTCAGATTTTCACTTAAAATAGGATTACATTTGTGTGGCATAGCAGAGCTTCCCTTCTGCCCAGTGGAAAAATGCTCAGAAATTTCGCCGATTTCAGTTCTTTGCAAATGACGAATTTCAACAGCAACATTTTCTATTGAGCTTGCAATCACTCCCAAAACTGAAAAGAACATAGCATGTCTATCACGAGGAATGACTTGAGACGATATGATTTCAGGTATGAGTCCTATTTCTTTCGCTACATATTCTTCAACAAACGGATCAACATTTGCAAAATTGCCTACTGCACCTGATATTTTACAAATTGAGATCTCTTTTTGCGCGCTAATTAATCTCTGATAATTGCGTTTAAATTCAGCATAAAATCTGGCGAATTTTATTCCAAGAGTTGTTGGTTCTGCATGCATTCCGTGACTGCGTCCAACACAAACAATATCTTTATAGTCCTCAGCTTTTTTTTCAATGCTGCAAGTAAATTTTTTAGATTCTCGAGCAAAATATCACAGGACTCTTTCAGTTGCACCGCAAGGCATGTATCCAAAACATCAGAACTTGTCATTCCATAATGAAGATAACGAACATCAACTCCCGCTTTTTTAGCAATATATGTCAGAAAAGCTATAACATCATGTTTTACAATGGATTCAATTTCGTTGATACATTCAACATCAAATTCAATAGCACCAGAGAGGTTCTCAGCAATATTATTCGGAATCACTCCTAACTTTGCTTGAGCTTCACACGCTAATTTTTCTATTTTAAGCCATATATTAAATTTATTATTTTCCTCCCAAATGGAAGACATTTCTTTTCTGCTATAGCGGGGAATCATTTTTGATTTATTCCAATAATGGTGTCATTCCAGTGCGTGACACTGGAATCCAGGTATAAAAGTATTTGCAAATTATTCAATGGACAACGGATTCCAGAAGCATAAAATAATGTCCATGATGAAATAAACTGGATCCCAGTGTCACGCACTGGGATGACATGAGGGAANNNNNNNNNNNNNNNNNNNNNNNNNNNNNNNNNNNNNNNNNNNNNNNNNNNNNNNNNNNNNNNNNNNNNNNNNNNNNNNNNNNNNNNNNNNNNNNNNNNNTCCATGATGAAATAAACTGGATCCCAGTGTCACGCACTGGGATGACATGAGGGAAGCACTGGGATGACACCAGCTTAGCCATGGCAGACATTTCTTTACGACTATAACAAGGGATCATCTTTGATCAGCTATCATCACCATCAGTAGCTTCTTTATTCGCATCTTGCTCTGCCTCTTGTTGCTCAGACTTCTGATTTTGCAATTTTACTTGCCTTAGCTCATTTGCATCTGTTTCGGATTTCACGACGTATATAGTAATTGGTACTACTACTTCACTATGTAATTCTACGTTTACTTGGTATTCACCCAAGTTTTTGATGCTTACTCCACCAAAAGATAAACTACGGTGATCTATCACATGTCCTTCTTGTAGTAAAATTTTCGCAATTTCACGTGTTGTTACAGAACCAAAAATTTTACCATCCTCTGAAGCTTGCTTTATTAATACCACAAACTTATCATGTAGTGACAACGCAAGCTCTTTTGCTACATTTAATCTTTTTATATTCTCTTCTTCCAGTAATAAACGTTGCTCCTCTAGCTTTGTTAAATTTTCCTTGGTAGCTTTCACCGCTTTTCTTTGTGGAAAAATAAAATTACGTGCATAACCTGGTTTAACTTTGACAACTTCACCAAGCTTACCTAAAGTCCTTATATTTTCCTTTAAAATTATCAACATAAATTACCTAAACTTTTTTAGTACAGTAAGGAATAAGAGCTAAAAAACGTGCCCTTATGATCGCTAAGCGTAACTTCCTTTGTTTTTTTGCACATACGCCTGTTAATCTTCTAGGTAATATCCTACCATAGTCAGAGGTAAACTTGGATAATAAATCTATATTCTTATAATCTATGTCTTCATCTTTAGACGCAGCAAGAGGGCAAACTTTAGAACGCCTAAAGCCAGTCCTATTATTTACAGATACGTAAGAATTATTAATACTATTTCGTCTTTTCATCATTATGCGCTTTGCTCCTCAATTTGTTTATTCATCATATGAGATTTACCTTCAAAAATTTTATCAACCTGCACAGGAAAGTGGCGAATAACGTTCTCATTAAGTTTCATTCTACGCATAAATTCATCCAGAATGCTTGCAGTAGAACTTATGCACATTATACAATAATGACCGCTCTTCATTTTATTTTTATGATATGCAAAATCCAAAAGACCCCAATGTTCATACTTGATTAATCCTGATGCTTCAATGTTTTTCAAAAGCATTTCCAACGCTTTGCTCGATTGAGTTGGACCGTTTATTCTAAAATCTTTCAAAATATCTTGAAAAATCTTTATTAGATGTTCTGAAATATTTCTCTTCAAAGAATTTACTGCGTTATGGATAAACGCACTTTTAGTACTGCCTCCTAGAAATTTTGTAAAATCTTGCGTTATTCCTAAATCTTTTAGGTCATCTTTCAACTCTTTATCGATTTTTGACTTCACTTCTTTCAAATTTGAAAGATCTTCTTCTAATTCAACCCATACAATTTTTGTAAGATCTTCCAAGAAATCAGAGTAAGCAACTAGACTTTCTTTAATGTCCTCAGCACGCACTTCTAACTCTTGTTTTGTAAGCTTGTCATTTCCTTTTTTCAGAATATCCCTGATTTGCTGGAACATAATATCTGCTTTAATATTTTTCAATGAAACAGCTAGCTCTTGGACCATCTCCTCTACTTCTTGCTGTAACAATCCTTGTTGTGCTATAAAAGTAAATTCATAAAGATTCACTATATCTTCCTTTAATACCGATTAAATATTTCATTATATAAAGCTTTTTTATATAAGCAAGTTATTTGTATTAATTTCTACGCCTTTAATCCAGCTTAAATTAGATATTTCATAAATTACTTGAGGAGCAATTGAGTATGCACCTGGTAATAAGATGCTCACTTTATGTTTTTCGAGAAGAAGTTTTAGCATTATTTTGGTTCTGCCTTCATCTTTCAATATTGTGTTTAATTCCATAGCGGCTTTTTGCGAATCCGTGCACTCAGTGGTGAGAACTAATTCTTTTATTGTAGAAGTGACTCTTTTTGTAAACTCAGATATATCCTTGCCTGCTAATCTTGTTGTATTTTCCGAAGCTTCAAGATCAATTATCACAAATGTTCCTGGTGAAAATAAATCTCTTTTTTCTTCTATTATTTCATTATTATAGAATGCTATTTCAGAAACGTTATGGGGATCAGAAAGTGTGAGGATAACAAACCTTCCACGCTCTGAAGTTCTCATACGTGCATTTAATATTACCCCAGCAGTTTTTGCTGTTCTATTTTCTCCGATAAACCCAATATTTAACTTTTCCAGAAGAGTTCTAAATTTTTCAAGCGGATGATTAGTTAAATAAAATCCTAGTGAAAATAACTCATGTTCTAATTTTTCCTCTTCATCAAAATCTTCCACATTCTCAAGTTTCGGTTTGAGGACATCAAGACTACCAAACAAAGCAGCTTGACTTGATTCTCTATCCTGTTTGTTTTTATTTGCAAAGTAAATCAGCGTGTCCATTGACTCATATAGCTGATTTCTGTTCTTATGCACGCTATCGAATGCTCCGGATTTAATCAGGCTTTCTAGCGCTCTCTTATTTATTATATGACCTGAATTTTGAATGAATTCCCATATGTCCTTACAAGCGCTTGAACGTACGTTCACTATTCCTTCCGCTATAGAAAAACCAACATTCCTCAAGGCAGCAATACCATAACGTATGCGTTCATCCTCTATTGAGAATTCAGCTTGAGACTTGTTTATATCAGGTGGAAGAACGGTAACGCCACTAAACTTTGCTGCATGATAAAATAAATTCAGTTTATCTCTATCATCAATATTCAGATTCATTAGTGCTGTAAAAAATTCTAATGGATAATTAGCTTTAAGGTAAGCCGTTTGATAAGATATCACCGCATATGCTGCAGCATGAGATTTATTGAACCCATAACCAGCAAATTTTGCAACAAGGTCAAAGATATAACTTGCCCTGTCGTAATCAACGCCATTCTTCGTTGCCCCTTGGATGAAAAGTTCACGTTGTTTATCCATCTCTTCCTTGATTTTCTTACCCATAGCACGTCTCAGCAAATCTGCTTCCGCTAAGCTATACCCGGAAAGAATACGGGCTATTTCCATCACTTGTTCTTGGTAAATTATTACCCCAAATGTCTCTTTTAATACTTCCTCAAGTAACGGATGAATATAATCTGGCTTCTCAAGTCCATGCTTTCTTGCAACGTAAGTTGGAATGTTATCCATAGGTCCTGGACGATAAAGGGAAATTAAAGCGATAATATCCTCAATACAGTCCGGTTTTAGTTTAATTAAAGCTTCTCTCATTCCCGAACTTTCAAGCTGGAACACTCCAATTGAATCACCGCTTGAGAGCATCTCATAGGTTTTTTGGTCATCTAAAGGAACTGAAGAAATATCGATCTTTTGTCTATCACGATTAATTAAACGACATACATGATCTATTAGCGTTAGCGTACCAAGCCCAAGAAAATCAAATTTTATTAGCCCAGCTTTCTCCACATATTTCATGCTGTATTGAGTGATTGGCAGAGCCGAATTTGGATCGTAGTACACAGGAACAAAATTTTCCAACTTTTGATCACATATTACAATTCCAGCAGCATGAGTTGAAACGTGACGATATATTCCTTCGAGCCTTAGCGATATATCAAGAAGCTTTGCAATTACCTCATCACTATCCCGCTCTTTCTGCAGGTTTTGATCAAACTCTATCGCTTGTGATAAAGTTACAGGATTTACTGGATTAAATGGAACCATTTTAGATATTTTATCCACTTGAGAGTAAGGCATTTGCAATACTCTACCAACATCACGCAATACTGCCCTTGCTTGCAATTTTCCAAAAGTGATTATTTGAGCAACATAACCGTACTTTTTCTGAACATAATCAATAACCAGGTCCCTTTTCT
>NODE_6_length_9762_cov_8.295663
TTTGACGGCAGATAATTTATTAGTGTATTATAGCTTCAAGTAATTTATCAACAGAAATGCGAGTATTAATATCTTTTATTTTATTATTTACAGTGAGCTGCACTCACACTATTCACAATCACGGAGCTCCTGGCATTAGTGTTGAATTGTGGAGCAAGATAAAAGTAGGTGACGATAAAGAAAAAGTGGTTCACACTTTAGGATCACCAACATTAGTATCAAAGTTCGATGACAATGTTTGGTACTATGTCTCATATAAAATTAAACAAGCCAATTTTTTAGGAAAAAGGAAGTATAGTAGTAAGTCTCTGCAAATTTCATTCGACCAGGACGGTAAAGTTGAAGATACAAAAGAAACTGACATCTTAGAGAGATCTTTGGCTGTTTCTGATTGAAAGTTTGCTAACTATAGAGTTTTTCTCACTCTTCTTTGCATCCAAGAACCGTATAACGTCATCCCAGTGTCAAGCACTGGGATGACACCATTTGTTGTAAACTCACTTTTACTCTATGGTTATACTACCTTGCTGCTATCCTGAACGGATACAGTGGGCTTATTAAATTATAGAATTACTTTAGCTATAGAATAAAGTCTAGTGTTACTTCACGCCAAATGTGGTGGTGCTGAGTAGGCAAGCCGGTTAATGGGCTACATTTATATACTGCACGCATTGCGTTATCTGCTATCGACCTGAAAAGTGGATTATTTCGATAGGAATCACTGTCTGCTACATCCGCCATAATTATCTCGCCTTGACTGGATAACAATAAGTTAATTTTTATATTAAAATTTTCTTTGTAAGCTATGCTTTCAGGAATGCTCCAGCATTTTGTGAGCTTGTCTCTTATAGAGTTAATAATTTCTGTTACAACTAATTCATCCTTTTTGCTCTCAACGCTTTTTTCGTTTCCTATTTCATTTTTTGCCCCTCTAACATCCCTTCTTAGTTTTTTCTCTACACTTTTTTTTCTTTTTGGAATTGGAATGAATTCTTTACCCTCGTTAATAATGACTTCTTCTTGCATTTCGATAATTTGCCTCGGTTGTGCTACAACAGTGTGCTCAACCAATTCTTTTTTCCTTTGTGGTATAGGAACAACTGACGTATCATTCGTTTGGGCTTTTGTTGAAGGTAACGAAAAAAGCAGAAAACAACATAAAGACAAAAAAAGAATATAATTAGAATAGAAAAAACGCATATGTTAAGCAGCTTGTTTTACTGGTTTAAAGCTAATATTGCACATAAAGTCAATATATTTTAGTTGATGGACAACTTTGAAGTCAATAAGGAATCCCTTCAAAGTTGCAGGCAAGCGAAAGATTGTCTTCTCGACAGACAAAGAATTGTATAATGGATTAAAAGGGACCGTATGACAAAAATTATAGGAAAAGAATATACAGAACTTTTAGAGCAGTTGAAAGATCGTATTGCAACAAACCGTTATAAGGCAGCACTTGCAGTAAATAGTAAGCTTATTTTGCTTTACCACCATATTGGTACAGAGATCCTAAAACGCCAAAAAGAACATACCTGGGGAGCTAAGGTAATTGATCAATTAAGTAAGGATTTGAGAAGTACATTTCCAGAAATGAAAGGCTTTAGCACGAGAAATCTGAAGTATATGCGTAAGTTTGCCGAAGAATATCCTGATGTTGAATTTGTGCAGGAGCCTCTTGCACAATTAACTTGGTATCACAATATCACTCTTTTGGAAAAAATAGAAAGTCATGAAATAAGATTATTTTATGTAAAAAAAGCTATTGAACATGGCTGGTCACGTAACATTATGGTGATGCAGATAGAACTTGGACTACATAAACGTCAAGGAAAAGCAATAACTAATTTTAAAGAAAAATTACCATCTCCACAATCCGATCTAGCACATTACACATTAAAAGATCCGTATATTTTTGATTTTTTAAGTATAGGTAAGGATGCTCATGAAAGAGAAGTAGAAAAAGGACTCGTAGGGCATATGGAAAAATTTCTGTTAGAACTCGGTGAAGGATTTGCATTTGTTGGTAGACAATTTCATTTAGATGTTGGTAATAAAGACTTTTATATTGATTTATTATTCTATCATTTAAAGTTACGTTGCTTCGTAGTGATTGAACTAAAAGATAAGGATTTTAAGCCGGAATATGCTGGTAAAATGGATTTTTATCTTTCTGCAGTTGATGATTTACTGAAGCACTCGACAGATCAACCTTCTATAGGGTTAATCTTATGTAAATCTAAAGACGATGTACTTGCTAAATATACACTCAAAGACATAAATAAACCAATAGGATTAGCGGAATATCGAATAACTGAAAATCTACCAGAGAACATAAAAACAGCTTTACCGACGATAGAAGAATTAGAAGCTGAATTATCCAAAATTTCAGATAAGGAAAAGTAATGGTTACTAAAATCATTCAAACAATTATTTAGCAAACCAAAAGCTCAGCATGGAGGCTCAGGAAGAAGAGTGGCAGCCAATAACTTACTCTCTCATAGCCTTGAAACTTTGGAATAGTAACGGAGTAAGTGATTTTTATGGATTACAAGCTCTAGGTGTACTATCCTATAATATCATACGGTCAATACACTCTAAATGAGATGGAAAGATGAAGGCATCATTATAGCTGCTAAAAAATACGGCGATAAAAACTTAATTCTTTCTCTGTTTACAAAAAGTCATGGAAAGCGCAGGGGATTAACTAAGCTAACAAACAATAGCAATTATAAGTTTCAGATAAGTAATCTATTACATGCAGAATGGAGTGCTAAGTTACCTGAAAATCTAGGTTTTTTTAAGTGCGAATTAATCGAATCTCCATTCCATCATTTCTTTCAAGATAGGTTAAAAAGCATTACTATTGTTTCTTTCTCCTCTATTTTAGAAAAAGTGCTTCCAGAAAGTGAACCCTGTGCCATACTGTATGACAATTTTCGATATTTCATCGATGTAATTAAACACAACAATCAGTCTTGGCAAAGCCATTATCTTAACTTAGAGCTTCTGCTTCTTACGCAATTGGGATTCAAGTTAGACTTATCCAAATGCGCTGTAACAGGTGTTAAGGAAAATCTGCAATTTATTTCTCCAAAAACTGGTAGAGCAGTGTCAAAAAAAGTAGGAGATTATTATGCAGATAAACTCCTACCTTTTCCACAAATGTTGCATGATGTATACAATAATACCCTACAAAACAGCTACTCATTCCAAGAATTTCAGTTAGGACTGAAAGTCACAGGATATTTTTTAAATAAGTATCTATTTTTGCAGTTAAACGTGAAATTTCCAGAGCTGAGAAACCTCATGTTGTCGCTTTAATCTTAGTTATCATTTTTTTGAAATCATTTCAGAAATCTATAGCTAACCCAAGCAACACGTCATACCGCGATTCATTCGCGGTATCTCAGCATAGATTCCGCTCACGAGTAGTGGAATGACGGTTGTCGGTAAACTTAAGCCACTTTAGCTATAGCCAGTAACCACTCTATTTCTACTACTGTTTTTTGCTTTATATAAATATCTGTCAGCACGTACTATAAATTTTTTAATATCATCAAAGTCAGATCCTTGCATTTCTGCAATTCCAATGCTCACAGTTACATTATGGGTTGTATTTTTATCCGCAAGTACAAAAGGTTCTTTAGCAATAATTTTTCGTATTCTCTCCGCAATAGTATACGCATCTGATACATTGGTATCTGGCATTACAACAACAAACTCCTCACCACCAAACCTAGCTAGTAAATCTGTCACTCTGATATTTTCAGAAATTCTTTTCTGTATTTGCTTTAAAAGTTCATCTCCAGCACTATGCCCAAAACTGTCATTCACTATCTTAAAATAGTCTATATCAAGTATCATAAGAGACAACCTTCTATCCTTTTCCACAGAGTCCTTAACAATGTTTCTTAAGTGTGCATCAAAATATCTTCTATTATAACAGTTAGTTAATGGGTCCTTTATAGACATTTCCGCATTATTAAATAAATTCATTCTCAAGGCATCTTGATATCTTTTGCGTTTTACTTGCGAATTAACCCTTGCTATTAGCTCACCCTCATCCAAAGGTACTGTTAAATAATCATTAGCACCTACATCAAGTGCTTTTACTAAATTGTTTTTATCATAATCCTCAGAAAGAATCAGAATTGGTGTATAACGTGTTTCCACCTTACTACGAAACTCAGAACACAAACGCAAGCCGTCAGTTTTTGAAAATTGCATATCAGAAATGATCAGGTCGTAACCATTCTCAATACCAACCTTCAATGCTTCCATTGGATCACTCAGTATTTTAATTGACCTAAAGCGTTGCTTTAATATATTATATATCTGCTCTGCTTGATGAACATCCTCATCTATAACAAGTATGTTAGCATCAAAAATCTGATTGGAATAATCCATAATACTGTTTCCTGCGACTCCACCAATCTCAGCGTTAGTTTCTCCTCTCAAACGCAATTCATCAATAATCATCTTTAAGCGTGTGAGAGACTTAATTCGTGCAGATAAAGCAGTTTCGTTTATTGGTTTAGTCAGAAAATCATCCGCGCCAGCATTAATACCTTGCACTCTATCATGAGTATCATGCAGCGCAGTTACCATAATTATTGGAATATGGGTTGTCAAGGGATCACTCTTTAGCTCCTTACAAACTTGAAAGCCATTCATCTTTGGCATCATGATATCAAGTAATATAATATCGGGCTGCTGCTTTGCTACTAAATCTATAGCTTCTTCACCATCATGAGCTACGATAACCGTATAGTACTCTGCTTTTAGTCGAGCTTCTAAAAGCTTGACATTAGATAGTACATCATCTACTACCAGAATCTTTGCTGTCATTATCTTTAGATGTATTATCTATATCATAAGTAGGATAAAGCTTACCATTTTTACCAATTATGTAATTTACTTTCTCAGCATTACATTCTTTATATAAGTCTTCAACTCCTGCGTCTTTCAATAACCTCCTAGCTTTTGATTTTATAATCGTAAGATACTTATACACATTCCTAATAAGATCAATAAATACAGGCACCTTATTTTTATCAAGAACAATTATGCTCACTAAAGCTACAACTAAAATTTCTGAAAGACCTATATTGAACATTTTCCTATGAAGCAAGTACTTTAATCCTTCTGATTATAAATATTAATTTGCTTAAATCAAGTTTAGAAGCAACCATCTCATCTAAAAAACTATTATAACGTTCTATGTAGTCCTTATCATTACAAGCCCAGGTTTGAACCTTATCTTCAGGGTTATCAGTAGCTTTTATGACTTTAACAGCTAGCTTGTGATGGTAATTGCTTAAATCGTCCAATAAATCATTAACTAAGCTGCGATCCCAATAAGAAGAGCGGCTTTTCATCTTGATGGCAATTGTTCTAATCAGATCGAATCTTAACAGCGACTTTAACTCAAAGTATATTTTACCAGCATCAAGAATGGACAAAGATGTCTGTTCAGCAACAGATATAATGTCCAGTGCATAAGCAAGAACGCATAGATCAGCAACTTTTTTTGCTAGATCTTTATTTATATTAAGTTCTACTAAAGAAGTTGATCCATGGCTATAGATCTTTAATAGGTGTTCATCTAAAACATCAGTTAAGTTCTGGCCTAAAGTTTCAATTGCATCTTTAAATTTTGTAACATCATCCAATTCTACAAAGCTAAGCTTGCCAAGATTTTTCACTAGCCAAAATGATACTCTGCCAATAAATTTCTGCACGTTCCTCACTATTTGCAAGTATGAGTTAACATCAATTTTTCCATCCAATTCATCAATTTTCTGCCACAGGCTGTTTAAATCATACAGGTGGTTAACAACAATATATATGTTAACCGCTTCTTGTATCTTAATTCCAGTGTTCTCAGCCAAATTATTGATGAATATACAGCCCATTCTATTCACTACATCATTTGCAATGCAAGTAGAGATAATTTCTCTACGAAGTTGGTGTTTTAATATGAAATCCTTAAACTTTGTTACCATCTTTTTAGGAAAATAACCTAGCAAGTAGTCATGAGATATAAGATCTTTTTCAGACAGATCGGAATGTATAATTTCATTTTTTATTGCTGTTCTAGCATAAGACATTAGAACAGAGAGCTGAGGAGAACTGAAACCTTCTGCACCAGTTAACATCCTTGCTATCTCTTCTTCAGTTGGAAGAAATTCTACGCTTCGGTTTAACAGCCCAGATTTTTCTAAACTGAGCAGTAACCTGTGGTGCTGCTCCAATCTCTCTTTAGCTTGCAAACACTCAAGAAGTAATGCTTTTGTTTCAATTTTGTTGTGGTTCTCAAGCACTTTGGATGCAACTTCATCCACCATACTTGCCAGTATTTCATTCCTTTTTTCTAAAGAAATACCCCCTGCTTTCATAGCTGAAACAAATGCAATCTTAATGTTAACTTCAAGGTCCGAACATATCACTCCGGCTGAATTATCAACAAAGTCTGCATTGATATATCCACCTTTTTCAGCATATTCTATTCTTCCAAACTGTGTACAACCAAGATTTCCACCCTCTATAAACATAGAAGCTCTAATATCTTTACCATTCACTCTTAACTCATCGTTTGCTTTGTCACCGACCATGCTATGATTTTCACTCTTTGCCTTAACAAACGTGCCAATTCCTCCATTCCATATGAAGTCCACTTTTGCTTTCAATAGATATCTAATCAAATCACTTGGAGGTAGCATATCTTCTGTTATATCAAAGCACTTTTTTATTTCTTGAGAAATGTTTACTTGCTTACTGCTACGCTCAAATACTCCTCCACCCTTAGAAATCAAATCTTTATTATAATCCATCCAAGTTGAAAATGGTAACTCAAAGAGACGTTTACGCTCTGTGAAACTCTTTTCTGCATCAGGGTTTGGGTCAACAAAAATATGCATATGGTTAAATGCGCCGATTAAATGTATATTTTTTGAAAGCAGCATACCGTTTCCAAATAGATCGCCAGCCATATCTCCAATTCCAATAACAGTTGTATCCTGGTAAATATCCTTATTCATTTTCCAAAAATGCCTCTGTGCTGCAATCCATGCACCTCTGGCTGTAATACCCATTTTTTTGTGATCATAACCTGCTGATCCACCAGATGCAAATGCATCGCCAAGCCAAAAATTGTATTCAGAGGCTATCTGGTTGGCATAATCAGAAAATGAAGCAGTGCCTTTATCTGCTGCAACTACCAAGTATGGATCGTCTTCATCATACCTAATCACATTCTCTGGTGGAATTATTTCACCATCAACCACGTTATCAGTAATATCAAGCATTCCTCTAATAAAACTCTTATAGCACTCAACACTTTTCTCTCTTAAAATATTCTTATCTTTATAAGCTTGCTTTATTACAAATCCACTCTTTGCACCAACAGGGACAATAACCGCATTTTTTGTCATCTGAGCTTTCATGAGCCCCAAAACTTCAGTGCGAAAATCTTCCGTCCTATCCGACCACCTTAAGCCACCACGGGCTAATTTCCCTCCTCTTAGATGTATTCCCTCAAAAAGGTTTGAATAAATATACAATTCGCGATACGGACGAGGATCAGGCAAACCATTTATTTTACTTGAGTCAAATTTTGTAGATAAATATGGTTTATCGTCTTGATAATAACTGGTCCTTAAAATAGCCATTATCAAGTTAAATATCGAGCGCAAAACGTAATCATGTGAAACATTGCTGATCTCTTTTAGAAGTTCCTCAATTTTTTCTCTGACAATGTCCGTAGTTTCTGCTCTATCAATGTCTATGTTAGGATCAAATCTTGCATGAAATAGTTGTATCAAATACTTTACTACTTTTGGATACTCTGAGACTACCTTTTGGATATATTCTGGGTTGTAGTTAAATGACGTCTGCTTTAGATAGGCACTTAGCGCTCTAATCAGAAGCACTTCCTTCCACTTGAGCCCAGCAATAATGATCAAACTATTGAAATAGTCATTTTTAATTTCCTTGCTAAACACTTTCGCAAGTGTTATTTCAAATTGCTCTTTTAGAGTAATGTTGTCTATTAATTCATCGACTCTTGACAACACAAAATGGTGTATCCATATTCCACCGTTAATTTCTATGTAATAGCCATTATGAGATAGAATTTTAGCTCCCAAATTCTTAGTGATCCTTAATATCTTCGATAATTCAAGGCCTCCATTGTTTGGAGTATAAACCTTTAATTGATAATTAAGATTATCACGAGTAAGTCTTAAATCGACCTCGCTAACTCCTTTCTTCCTCACTATCTCCAATTTTTTCATATCGTAATATGCGTCATGAGGTTCGAAACTCTCTTGATAGCTTATTGGAAATGCCTTGCAATAACGGATGAATATATCCTCAACAGTGCTAAAAGTATTGTATAAATTGTCTATAAAACGATCTTCCCACTTTTCTGTAATGTTTCTTAATTTGTTTTCGATACGCAAAACTTCATCATCAAGAACGCTAGCATTTTTGGTCTTTAGCACTACATGCAATTTCATCAAATCATATTCATTGATAATGTGATTGTTATAAATATCTGAACTTCCTGCACTTGTCTCATCCTTCAATATGTCACGTATCTTGAACATTAGCCTAGCGCTAGCATAACGCATCGGTATCAGCACTATGCAACTAATAAAATCCCCGACTCTTCTTAAAAATAATCTGACCCTTGGCCTAATCGCAAGAGACATGATCGAAATGCAAATTTTAAATAATTCGTCTTCATTTGATTGGAATAATTCATCACAAGAGAACACTTGCAAAATAGAAATCAAAGCTTTATTGTTGTGGCCCCCGGTTACAAATCCTGCATTTTTTTCTATAACTTTAACTTTATCTTTTATTATTGGAATAGTTCGAATATCTTGGACCTCCGCTACAGAAGTAAATAGCCCGAAAAAACGCCGTTCCTTTACTACATTACCCTGGTCATCAAATTCTTTTACTCCTATACAATTCATGTATGTACGCCGATGGACTATTGAGATTAGATCTGATCTCAATATGTATAGGGAATCAAGGTTTGCAGAAGGAATCAACGTACTTTGACCTACTCTCATCAGGCCAAGGTCCTTTTTGCCATCACAGACGAGTTTTTCATCTTTACCAGCAATATATTCTTGATAACCTAGAAATACAAAATTATTATTCTTTAACCAAACTAGAAAATCTTTTTGCTCTTGATTTCGGTCTGGTGTCATTCCAGTGCGTGACACTGGAATCCACGTGTCCTTTTCCTGGATCCCAGTATCAAGTACTGGGATGACAGAAAGACTTGCCTCATCAAGTTTCTTAAGCATTAAGTGCCAATCTTTCACAACACAATTAACTGCTTTCAGCGTTTTTTGTAGAGATTCTTTTAATGTATCAACAAAACTGTCACTTATACCTTTGATAATTACATATATAACTGACTCTTTTATTCCATTACTTTCTTCCAAAGGGTAAATCTCATCTATTAGGCCATCTTTTCTTTTAATGTTAATTATGCTGTTGCTGTAATAGCATATGGTTAAATCGTGCGACTTAATAGTTGTAATAACGGAGTCAACCAAAAATGGCATATCATCGTTTGTTATCTTAATCGTGGTAAAATCGCCTTCTATTCCTGGTATATCATCTATATTACTTACTACTAACTTACTTTCATCTTTCTCTTTTTGAGAAACAAAATTGTAAGCATCGTTTACAATATATAGCAAAAACTTATCATTGGCTTTTAGGTCGCTTTTAAAAACA
>NODE_7_length_9390_cov_5.605678
CAATGTTTGTTGTCCACAATTTTTTTTCTAAGCGAGTCTTATTGTGATTGATAACATATGACGCAGTTGCAAGTATGTGGGATGTTGACCTGTAGTTACACTCTAGTTTAACGGTTTTTGCATTTTTAAAATCATCAGAAAACTTCAAAATATTTTCAACTTCTGCACCACGCCAACTATATATCGACTGGTCATCATCTCCTACACAGCAAATATTTGAGTGCTCTTTTGCAAGGTATTTTAGCCAAAGATATTGTATCGCATTTGTATCTTGATATTCATCTACCATGACATATTTAAACTTGTTTTGGTAGTAGGACAGAACTTCGGTCTTTTGATTAAAGAGCTGTATGTTATATAGCAATAAGTCACCAAAATCGACAGAATTAAGGAATTTCAACCTTTCCTGATACTGGTGATAGACCTTGAGTGCAGTTACATATACTGGCCTAAATGATTGAATATCTTCCACTTCAGATGGCAATAAGCACTTCTCTTTCCATTGCTGAATAATATTCATAATGGTCTTACATTTTTCTGATAGGTAATCAGGATTTATTTCATTGATAATATTTTTTATTACCTGTAATTGGTCATCCACACCAATGATTGTAAAATTGGGGTTTAAGCCCACAATTTCTGCGTGCATGCGCAAAATTTTTGCTGCAATTGCATGGAAAGTGCCAAGCCATGGTATGTTTGTGCCCGTTAGCTCAAGTACCCTTGATACCATCTCATTTGCTGCTTTATTTGTAAATGTAACTGCTAATATCTCATCAGAATAAGCGTGACCGTTTCTAATTATGTGTGCTATTCTTGAAGTAATCGTTCTTGTTTTTCCCGTCCCGGCTCCTGCCAGTATCAAAACTGGTCCATCTATGTTAGTTACAGCTGATTGTTGTTCTTGATTTAGCAGTGAGAGATAATCGTTCATCGTAGCCCTATAGATTATAACTTCGTAAAGTTAAACCTATGATTGAAATATTGTAAAGGTTTTATTGAATAGAACAGTTAAAGAATGCTTCACTCAAGTACTACATATTTAAACGTAGGTTTTACATCTATTTTGTTTTAGTAGTTTCAGGTGTATGTCGAGTAACAACAACTTGATTTGAGATATTGGCACCAGAACTTCTGCTTGTTGGGTGGATAAGTGGAGTTTGGAATGGCTTATATGTACGCCTTCATTTCTATTTCTTCAGCTTTATAATAATTTAAAATGGAGCTGGAGCTTTGTAGTACAATGTTTTCAAACGTTTAATATAATATTGACTTTACCACGATAGTCACTTTAAATTAGTAACTATTGTTGCAGTTAAAGTATCGATGCCTTTTTTCTTTTATTTTTTTGCAATTCTCAGCATTTTATCTGCTGTATGCGTAATTAGTGTAAGAAATCCTGTGCATGCAGTATTATTTTTAATTTTCACCTTCGTTAACTCTGCAGTTCTTTTCATTCTCCTTGGAGCTGAGTTCATTGCTATGATGGTGATGATAGTATACATCGGTGCGGTTGCGGTGTTGTTCCTCTTTGTAGTTATGATGCTCGATATTGACTACATAAGGTTGCGCCAGGGTTTTGCAAAGCATTGCACTCTTGGTGCTATGTTGTGTGTTGTGTTTTTTCTAGTCATCAGCTTTGTAATCCGCAGCTCAGCACCGAATATAAGCAATGTTATAAACTATAATACCAATAATGTGAAAGCTATTGGTAATTTGCTGTATACCGACTACATGTACGCTTTTCATCTTTCTGGTATTCTGCTGCTTGTTGCAATTGTCGGTGCAATTGCTCTTACTTTGCAGGACAAGAAAAAAGGAGTTAAAAAACAGAATGTATTAAAGCAATTGACACAATCTTCATCTGTAAAATTGATTAAGGCTAAATTTGGAAAAGGAGTAGAATGGAAATAGGATTAAATCACTTTTTGATAGTTGCTGCTGTTTTGTTCACTATTGGAGTGTGCGGTATTTTCATCAACCGTAAGAGCATAATCAATATATTGTTATCAATAGAAATATTATTGCTGGCAATTAATATCAACTTAGTTGCTTTTTCTGCCTTTATGAATGATATAGTTGGGCAAATTTTTGTGATGTTTGTGTTGACTGTTGCGGCAGCAGAGTCAGGAGTTGGGCTTGCAATATTGGTTGTATATTATAGAAGCCGTGGCAATATAGATGTTGAACAAGCAAATTTAATGAAAGAATTAAAGTATGATGGATATACTGAAATTAATAGTATTTTTGCCACTTTTTGGTTCGCTATTTGCAGCACTTTTTAGAAAAAGTCAGTTAGTTACAACGGCAGGGATTGGAATATCTGCAGTTTTATCTTGGTATGTTTTTCTCACCTTCTCTGAAAATTATCACTTGAGTTTATTTCCTTTGTTTTCATTGAGCATCTTAAAAGTAAATTGGGCAATTAGTGTGGATGCTCTCTCATCCTTAATGCTTATTGTTATTACCACCGTTTCACTGGTAGTACATCTCTACTCTATCGGTTATATGGAGCATGATAAGGGGAAGTCGAGGTTTTTTTCTTACCTATCGCTATTTACGTTTTGCATGATTGTGCTGGTTGTAAGCGATAATTTCGTGCAGCTTTTTTTTGGCTGGGAAGGGGTTGGCCTATGTTCTTATTTACTCATAGGATTTTGGTTCCAAAAATATTCTGCAAATAATGCAGCAATTAAAGCATTTGTTGTGAATAGGGTAGGAGACTTTGCACTATTGATTGGAATCTTTCTTATTTATTATACATTTCACTCTTTGAATTTTACTGAAGTTTTTGACACAACTGATCTTCTTGGCACGCAGAACATTAGGGCATTCTGCTGTGAATTCAAAGTAACTCATATAATATGCATATTACTTTTTATTGGCTGTATGGGTAAATCTGCACAGCTTGGTTTACATGTTTGGTTGCCAGATGCAATGGAAGGGCCAACTCCTGTTTCTGCACTTATTCACGCAGCAACGATGGTAACAGCAGGTATATTTTTAGTAGCAAAGTGTTCTCCATTGTTTGAGTTATCAAATGTGGCACGAGAATTAATAGTTATCGTTGGAGCACTCACTGCTTTTTTTGCAGCCACCGTTGCAATTACTCAGAACGATATAAAGAAAATAATTGCTTATTCAACCTGCAGTCAACTTGGTTATATGTTCATGGCATGTGGGCTTTCTGCTTACAATGTTGCTATTTTTCATTTAATGACACACGCTTTTTTTAAAGCTCTACTATTTCTTGGTGCTGGCAATGTGATTCATGCAATGCATCATGAGCAAAACATTCAGAAAATGGGAAATTGCTGGAAGAAAATCCCTTGCACTTACGCTCTCATGTGGATTGGATCTCTTGCGCTTTCTGGGATATTCCCATTTGCAGGTTTTTATTCAAAGGATTTGATAATTGAACATGCTTATAGCACGGATAGCTTTGCTTTTGTAATAAGCTTAGTTGTTGCATTCTTCACAGCGTTTTACTCTTGGAGTTTATTGCTTCTTGTGTTCCATAGCCAAAAACAAAGTAAAATTAATATACATGAGGCACCAAAGATTATGCTTATACCATTACTGATACTCGCTTTTGGATCAGTATTTTCTGGAATATGGGGAGCAAATATTTTGAACATAACTAGTAATGCGTTTTGGAAATCAAGTTTAGTGATGATTGATGAGCATGGAGTTCATAATTTCTTTATAAAACTACTGCCAACCTTAACAAGCCTAAGTGGAATAGCACTTGCGTACCTAATTTACCAATATCAAGTAATTAGGCAAATTAAGAGTAAATTTTTACTTAAGTTTTTGCAGAATAAATGGTACTTTGATGAGGTGTATGAGTTTGCTATGATTGCACCAATAAGGTTTATATCTAGGCTTCTATGGAAGTTTGATGTTAAGGCTATTGATTCATTTGGACCAAATGGTGTTGTAAGGTTGGTTAATAAATGTTCAAAAAGTTCTATAAAGTTACAAACTGGTTATATATTTGATTATGCATTTATTATGTTTGTTACTTTAATAATCGGTGCTTTATATATTATTGGAATTAAATAGAAGGTGTTGTTACTTAGTATATTTTTGCTTCCACTGATAGGAGCGTTGATTTTATCCTTAATCAGGATTAATCATCAATCTATACACTTAAGATTCCTTGCTCTATTTTTTGCTGTACTTCCATTTTTGCTTAGCATTGTAGCTTGTATAGAATTTGATTATAACGATGCGGACTTTCAGTTTGTCAGCTACCCAATTAGAAATGTTGGAATAGGGATAGATGGTATATCGTTGCTTTTCCTTCTGCTTACAACTTTCTTGTTTGTAATTTGTATACTCTACAACTGCAAAATGAGTTATACAACCCTTAGGCCATATATGGCATTATTTCTACTGCTTGAGAGTCTGGTAGTCGGTTTTTTCGTTTAACTGAATGCTATAAGCTTTTATGTGTTTTTTGAAGCTGTTTTAATACCAATGTTCTTTATTACTGGTATCTGGGGAGGAAAACACAGGGTATATGCAACGTTTAAGTTGTTTCTTTATACATTAACTGGCTCATTATTATTTCTACTTGGATTGGTTTACATCTATAACATTTTTGGAACGTTTAATATACAAAAATTAGCTACATTAGTGCCAAGCCTTGATCTTGAAGTGCAGTCATTGCTGTGGATTGCATTTTTTATTTCTTTTGCAATAAAAGTACCGATGTTTCCATTTCACACTTGGCTTCCTGATGCGCATGTACAATCACCAACTTCTGGATCTGTGATTTTAGCTGGCTTGCTTATTAAAATGGGAGGATATGGATTTTTAAGGTTTTCTATTCCAATGCTTCCTCAGGCAAGTTTATATTTTTCAAATTTCGTTGTTGTGCTGAGCATTATTGCGGTGATATATGCTTCGCTAGTTGCGTTTGCTCAAGATGATATAAAGAAGTTAATAGCTTATTCTTCAATAGCACATATGGGGATCGTTACTGCTGGCCTCTTTTCATTTTGTGAGGAAGGAGTACTGGGTAGCATATTTCAAATGATTAGTCATGGCCTTATTTCTGCTGCTTTATTTTTGTGTGTTGGAATGCTATATACTCGAACTGGAACTTTGGAGATTGCAAAATATTTTGGCATAGTAAACGCAATGCCAAAATTTGGTTTTATGTTCATTTTATTTTCAATGGCTTCAATAGGGCTACCTGGAACATCTGGATTCATAGGTGAGTTTTTGGCTATGGTTGGAATGTTTAAGAGCATAGGGTTTTTTACAGGATTTATCGCACTTGGCACTATTTTAAGCGCAGTTTATATGCTGAATTTATGTAAGCAAATAATATGGGGGGTTAGCTATTCTAAATTATTAAATAACCGCTTGGATAGCATAGAATTTTCTGTCTTAATTCTGCTTGCAGTGTTTGTTATTTTGCTTGGATTCTACCCAACCCTTGCACTGAATTATTTGAAGCCATGTATGGCAAATTTGTTAGTCAAATATAATGTGCTATGAATTATATACAGATATTGCCGGAAACGTTCTCTATTATCTCCTCGTTAGTGTTGCTACTGCTTGGAGTTATATTTAACCGCCGAACTATCAACTTATTAGCACTTGGCTGCACAGTGGTAACTTTGATTATTTTAATTATTTCGGCAGAAAACAATGAAATTTTTGTCTTTAATTCATTGTTAAAACTCAATTTATACATCAGGTCAGCCCAAGGGTTAATTCTCAGCACAGGAATTTTAATACTTTTGATGCTGAATTTATCAAAATATGACTATAAATATGAATTTTCAATACTGATTCTTTTTGCGCTATTTGGCATGATAACTTTGGTTTCAGCAAATAGTCTGATTTCTTTTTATTTAGCTTTTGAGTTGATGAGTATATCTTTGTATGTTCTTGCGAGCTTTAATAAAGATTCAGCTTATTCATGTGAAGCAGGAGTGAAATATTTTACACTTAGTGCACTATCTTCCTGCATTATGCTATATGGAATGTCGATGCTTTATGGATATACAGGACAAGTCAATTTCTCTGAGCTCGGTTCATTCTTGCAAAGCCATCAGATAACTTATGGAATAGTTTTTGGATTAGTCTTTATCCTAATTGGTTTGTGTTTCAAGCTTGCTATTGCTCCTTCTCATATGTGGGCTCCAGATGTCTATCAAGGTGCACCTACCATAGTAACTGCGTTTTTTTCTACGGCCCCAAAAGCTGCACTTGTAACATTTTTAATTCGATTGATGAATGAAGAGTTAGTAAATGTAAAAAGTTATGTTCAGCCTATTTTCTTATACGTTTCAGCATTGTCTGTGCTTATCTCAGCTTTTGGGGCCTTACGTCAGCAAAACTTAAAAAGGCTGCTTGCTTACAGTTCAATTGGTCACATTGGTTTTATATTTGCTTCACTTTCTATTTGTGCACAAGCAGGAACAGATAGTGCCTTAATGTATCTGGTGATATATATCATCACAAGCATAGGGCTATTCTCATATCTCGTACAAATTGACGATGACGATTGTGATATTGCAAATTTATCTGGTATAGGGAAGAAACGCCCAATTGTAGCATTTCATCTTTCTGTGCTGTTACTCTCAATGTCGGGAATACCTCCACTTGCTGGGTTTTTCGCTAAATTTTTTATATTCAAAAGTTTAATAAATTCTGGCTTTATCAGCCTGTCCTTGATCCTTGTAATAGCGAGTGTGATATCATGCTACTATTATTTAAATATCATGAAAGTTATGTATTTTGATAAAGCTAGTGGTAATAAGGTTGCTTATTCTAAGGGTCTATTCATTATCACTTCAGTGGCTTCACTGATCAACCTCGTTCTTTTCTTGTATGTAGAAGATCTTTACTCACTCATTGAACTAAAGGGCTGACAAGGTGATCCCTGAGGGCTTTGATATTCATCATTACAAAGAAGTTTCAAGCACTAATAAAGAAGCGTTGGATTTAATTGATAAAGGAATATCAAATGAAACCGTTATTATTGCCGATAAACAAACAGAAGGCAGGGGGCGCACCGGAAAAAGTTGGGTTTCTCCAGAGGGTAATTTTTATGCGAGTTTGGTGATAAACCTCTTTAACGATTATCTGAATGAAAGCCAGCTTTCGGTGTCATTCCAGCGCGTGACGCTGGAATCTAGAAAAAAAGAAGAATGGTCAAGCACACAACTGTACAAACGTTGTGGTATTCCCACCAAGGATGATGTCATCCCAGTGCCCAGACACTGGGATCCAGAAAACTTAATTACAAATGGGCACATCAGGCAACTGTGTAATAAGAACTGGATTCCAGTGTCACGCACTGGAATGACACCACATACCACCTGCAAATTGCAATGTTCGCATAGTTATGTGTCAAACACTGGGGAAAATACTGGGATGACAGAAAGAGGTTTAATGAATCAAGTTAGCAAATTAACAGAATTGACTTTTGTGACTGCTCTTGTTGTAGGGAATACTTTACTGTCATTTATGGATGATAGTAACATTCAATATAAATGGCCAAATGATGTCCTAGTTGATAGTAAAAAAATCAGTGGAATATTGCTTGAAAAAAGATCCAATTCGAATTGGCTTATTGTAGGAATTGGAATTAATGTCAATCATGCACCACTTCCAGGAACAACGTGTATTAGCAATTACGGTGAATCTGTGTCTAACATAGATCTATTAGAGAAATTAATAATAAATTTTAATAAGCTAAGAAAGCAATGGCTGTTTGATGGGTTTTATGCTATAAGAAAAATGTGGCTCACAAGAGCATTCAAGATGAACGAGCAAATCAGTGTAAAGTTAGCTGACAAATTGTATGAAGGAATTTTTGCTGATATAGATAAAAGTGGTAAATTGGTGTTGCAGCAAAAGGATGAAAGCTTAATTTATTTTGCTGCAGGTGAGTTATTCATTAACGATATATTATGAACACGTATGTGATTTTTGTTTACCTTATTAGTCTTACATTGATTACCGAAGAACTGATTCTTACCATTTCTTGCTATATTAAAAGTAAAAAAATTCTAGAAAGCCTGAAAGATAATAATGAAGAAGAAACATAAGCGATTACTTATAACTTCAGGAATTTTCTGCTTTTTAAGCTGCATAGTCTTTTTTATTTTAACAACGCTCAAAGAAAACATCTCATTTTTCTATACAGTAAGTGAGGCAATAGTTTTACAAAATAGTCAAAAACTAATCCGTGTTGGTGGAATGGTTGTTGAAAATAGCGTGATACGGAGCGAAAGTGAAGTAATTTTTCAAATGACAGATTTTAACAAAAGCGTTGTGGTAAAATATCAAGGGATACTTCCACCAATGTTTTCAAAAAAAAGTGGTGTTGTTGTGCAAGGTAAAATGTTTGATAATAGTACTTTTCTTGCAGATACAGTGTTTGCAAAACATGATGAGAACTATATGCCGAAAGTTTTAAAACAGATTCCCTAATTCAGCTGTATTGAAACGATATGTAGAGAGAGTAACAGCCCACTGGGCTATTACTTTTTTTCTTATATGAATTCAGGAGCATCCATTGGTGGCGGTTCTAGCGAAGATTTTAAATCGTTAATTTCTTTTATTAGCTCCTCAAGCTTACTCCTTTCTTCTGTTAGCATGTCATTTAATTGACTGATAGAGTTGCTATTGTTATGCAATACATCATCCAATTCAGGAACGAATTTCGTGTTCAGCTCTGCGATTAATTTATCTAAAGCTTTGTGGACATAACCAAGCTGCGCTGGATTTCGCGCAACTGTTTCATCATAACCTTTAGGTTTGGTGTTAACTTCTATTTTGCTTATTACTTTAAGTTCGTTTTTGCTTTCTTGTTTACTATTATTCATGCTAACTCCTATAAAAAATTATAATTTCAAAATCAACTCAGCTATATTGAAATGATATGTGGAAAGGGTAACAGCCTGATATCAGGCTGTTACCTTTTTTATTAAAGCAATCCGTTCTCTTCACCAGTAACATGGAGTAATGGAGGAGCTTCTCCAATATCTGGAATCGAATTCCTAAGATCTGCAAGTTCACTGTCTATACTACTTGTCTTGCTGCCTATACTATCTATGGTTGATGATAATTGTGTTATTATACCACCTTTAATTGCACTATCCATATTTTCGTCATACTTATTAATGCTGTTTATCAAGCCATCATAAAAATTTTTAAGGTGCTTGTTGGTCAATGTAATTTGTGGCATCTTATCAATCTCTTCTTGTGTCATATCTTTAGTTATATCAAATTCTTCCTTTGTTTTACCACTGACAATCTTCTTTATTACTGGCTTTTCAAAGCTTGGTTTATCAAACTTCGGCTTCGAAAGTTGTAATGTATTATTTGAATCAACTTCTTCACTAGAATATAATTTTATAT
>NODE_8_length_9159_cov_6.709468
TGTCGTTTAGCCATAAATATTTAAGAAATTTACCAAATGAAAAAAAGGCAAAGAAAACCCGTGCTAGTTATTCACTCTCTATTTTAAAATTTGACGTTGGGTGATGTCTTGAACAGCGCGTTTCATCTTGTATAACTAGAAGTTTTATAAAGACATAAGGTGCACATAGTGCAAAAAATTAAACATGACACACCAGATATACTAAGTTTTTTTGTCGTTTTATCTGCACAGACTGAAGATAAATAAATAGCTTCAGTTTCATGATAAGGGGACTGGCGAAGGGTGTCCAGGAAGTCTTTTCGTTTCTAATGGTTGTTAACGTGCTGCCAAAAATTATGCAAGAAGTCTATTGAAATCGCGTGTATCAATCGTTATAAAATCACACAATTGCTCTGTAGAGTTATGCCCTCTAATAATTACTATACCATTTTGCTCAGAGCGTATTGAGATTAAGTTCAGCACTAATTCACACGTTGCACTATCAAGATTACAAAATGGTTCATCTATCAGCCAAACGTTTGCATTAGAAATCAAGAGGCGAGCAAGCGCAACTCTCCTTTTCCAGCCTGCAGAAAGTTCGCCATATCTAATATTAAGTACAGGTTGCAACTGCAAGCAACAAATAGCTGCCACAATCAATTCTCTAGTATTTCGTATTCCTGCCCAGAATTCTACGTTTTAAGCAACAGTTAAGCTATCTTTACAGGCATTCTTATGGCCTATATAGACCATAGAAGGTATATAGGATTTTGGATCATCATATATATCTTTTCCGCAGTGCCTTATATTGCCTGATACCGGCGGTAAAAGTCCAGATAAACTTCTAATTAAGCTGGTTTTACCACTACCATTTGGACCAGTGATTAGAATCTTTGATTTTAGCTCAGCTTTAAAACTGAGATTCTTAAATAGTACCTTATTATTACGAGCACAGGATAAATTTTCACATTCAAGCATGGATTATCTGCCCTTCCCCTTATGTTTACCTTGAATTGAAGCCTGAGCTTTTACAAACAGCTCCCAAAATCCTTTCTGTCCGCCTTCTCTATGTATCAATTGTGCAAAACGCTGCATTAAACCATTACCCATCATAACCATCTTTGTCCATTTACCTACCGGTTTTGCTACGTCAACTATTTCTGGATCTTCTTTATAAACTTGCACATCTTTTTGTTTCTCGCGTAGCGTTTCTTGTTGTTTCATCAACTCTTTTTGCTTATTTTTTTGATATAATTCATTGAATTTTCTGTCTTCTTCCCACTCTTCTTTAAAAACTTTTCTAGGAAATATGATTTTTCTAATGCGATTTTTGTATATTTTTCTCAAAAAGAGAAATACTGCAGCTACAGCAAGTAATGTTACGCTATATAATATGATCTGTGTAAGTGGCATTTCGTGTATCTAATTCATTAAAAATACCCTTACTATTATACCATAATTATAGAAATTGTGCAATTTTTTTGCGGGTAAAGACAATATAAAAGCAGTACTTCTCTATTTCGAAAATTGCGCAAATATCTGAGAATAGGCTTGTATGTAGTAAGGTTTATTTCTATACTTTTTAAAGAATTTAGAAGTGAAACAAATATGAACTGCTACAAGACTCACACGTGCAATGAATTAAGGAAGAATGATGTAGGAAAGGAAGTTACCCTCTCTGGATGGTTATACCGTAAGCGCGATCACGGTAACCTAATCTTTGTTGATTTAAGAGACTTCTATGGAATCACTCAACTAGTATTGAATAATGACAAAGACTTTTTTGATGAGATATCAAATTTAAAATTGGAGAGTGTAATTACTGTTACAGGAATAGTTGAAGCTAGAACTGAAGATACGGTAAACAGCTCTATTTCTACCGGAGAAATCGAGGTGATAGTCAACAATTTGCGCGTTGAGTCGGAAGTTGAGTTCCACTTTGATGAAGAAATAGCAAAAGAAGAAAGAAGTATATTGGCAAGCATTACCGGCGAGCAAGAATACCCAGAAAACATGAGATTTAAAAATCGATTTCTTGACTTAAGACGTGAAAAAGTCCGCAACAATATTATTTTGCACTCACATATTATTGCAGAGCTCCGCAAGCTCATGATAGAGCGAGGATTTTTAGAGATTCAAACTCCAATACTCACTGCTTCCTCTCCTGAAGGAGCACGCGACTACCTAGTGCCAAGCAGGCTAAATCCTGGCAAGTTCTATGCATTGCCACAAGCTCCGCAGATTTTCAAACAGTTGCTCATGGTCTCAGGGTTTGATAAATATTTCCAAATCGCACCGTGTTTTCGTGATGAAGATGCAAGGGCTGACCGCTCTCCTGGGGAATTTTACCAGCTAGACCTTGAAATGTCTTTTGTGACTCAAGAGGACATATTTGACGTTATTGAATCTGCTTTATATAAAGTGTTCGCCAAATTTTCTCGCAAGTCTGTCGATAAAGATTTTCCACGCATTACATACAAAGAGGCAATGCTTAAGTATGGTTCTGACAAGCCAGATTTGCGTAATCCACTATTAATCAGCGATGTTACAGAAATTTTTCGTGATTCAGGGTTCAATATTTTCAAAAGCAATATTGAGCGTGGTATGGTAGTGAGAGCCATCCCTGCACCTAAAACAGCAGAGGAACCACGCAGCTTCTTTGATAAAAAGATAGAACATGCGCAAAAAGAATTCGGTGCTAAGGGTCTCGGATATATAACGTTTGATAAAGATGGAACTGCGAAAGGCCCAATTGCTAAATTTCTTGATGAAAATAGGCTAAACCACATAAGAGAAGCAACAAACATAGAGCCAGGAGATAGTGTATTTTTTGCTTCTGACAAAGAGAATGAGGCGGCAAACATTGCAGGAAAAGTACGCACTCTTTTAGGATCAGAACTCAGTCTTATAGATGATAATATCTTCAAGTTTTGTTGGATCATTGATTTTCCATATTTTGTATATGACGATAAAAGTAAAAAAATAGATTTCTTTCATAACCCATTCTCCATGCCACACGGTGGTCTGAAAGATTTAGAGGACAAAAATCCACTAGATATCCTTGCTTACCAATATGATCTTGTTTGCAATGGAATAGAACTGTCAAGTGGGGCGATTCGTAATAACAAACTGGATATCATGTATAAAGCTTTTGCCATTGCAGGTTATAGCCGGGGAGAAGTTGATACAAGATTCGGTGCACTTGTACGTGCATTCAGATTTGGTGTTCCTCCTCATGGTGGAATAGCACCAGGAGTTGCTAGAATAGTTATGCTGCTTGCTGATGAGCCAAATATTCGTGAAGTAATCTGTTTTCCTCTGAACCAGCAAGGTGAAGATGTTCTAATGGGTGCTCCTTCCAAGGTGGAGGATAAGCATTTACGTGAATTATCCTTGAAGGTTATTGAATGAAAAATTTTATAGCAAGGAGCACCGGTTAATGATATATTAGGTTATGTTAAATTGAAAGACCATGAATAATATCCAAAAAGCAATACTATCGGGCATGATCTGTAACATGATTGTGTGGTATGAACTCACTCTTTTTGGAGTATTAACAGATACAATCATCAACGTTTTTTTCCCATCAGAAGATCATTATTTGAGTACACTCAAATTCCTTGGTGTTTTTGCAATTGGTTTTGCGTTTAGACCAATTGGTGCAGTAATTTTTGGTTATATGGGAGATAAGTATGGCAGAAGAAAGACTTTACTTACTTCAGTAATATTAATTTCAATATCATCCACAATTATGGGAATTATACCTGGGTATAAAGAAATAGGGTTGCTTTCACCTGTATTGCTTGTGTTTTGTAGAATAGTGCAAGGAATAACTGCAGGAGGTGAAACAAGCATTAATACAGCATTTACGATAGAGCATTCAAAAGATAAAAAAAATCTAGGTTTCTTAGGAAGTATGAAGCCCTTTAGCGGAGCCCTTGGAACGCTCTCTTGCATAACAATGATATTTATCTGCAAAAGAGTTACAGGTGAGAACTATGAAATATGGGGATGGAAGTTGCTTTTTTATTTTTGCTTTTTTTTGGGGACAATAGGTTTTTTAACTAGGTACATATTAAAAGAAAGCTTAGCATATAAAACTAATAAGTACGCTAATAATTTAGCACATTCACCATTGTTAGAACTAGTAAGAAACTATAAAAGACCGCTTATTATTTCAATCAATCTGGGAATTGCTCAGAATGCAATTGTCTATGCAGCAATAATGTTTTATAATATATCAATAAAAGAGCTAGTTATTTTATCTATTAGGGTTAAAGATTTAATGAGGATAGTAATACAGGTTGTATTTGCAGCATCTGCGGTACTTTTTGCAATTTTATCTGATAAAGTTGGAAGAAAACGCGTAATGATTCCTGTACTGATTATGCTATCTCTGATTGGTACATGTGTATTACCATTATTATCTTCCGTTAACCACTATGTCGTAATAATAACTTACTTATTGATTACTATACCAGTAGGTGCATCTTTTGGAATATATGGCTCTGTTATTTGTGAACTGTTTCCAACAAAAGTAAGATGCACTGGCGTAAGCTTAGCAAATAATATATCTGCAGGAATTTTTGGTGGCCTTTCTCCATACATATGCATGTGGCTTATAGAAAAAACCGAAACAAAACTTGCAGCAGGCATTTATCTTACTGCCTGCGCATTAATTAGCCTAATATCTGTGCTTCAAATTAAAGCCAAAGACAGAAAAGTTGATTGGTGAAATCGTTTCAGTCGAAAAATAGCGCTTCAATGGATTTTTCGATGTGTTTAGTGATAGGAGCGGTGATAGTGATTTCTTTATTGTTTGGCAGTTTTAAAGATAAAGAATGCGAATGAAGGTGAATTTTATTTGCTATCCCATCAATAAAAGCTTTTTTACCACCATATTTACCGTCACCAAGAATAGGGCAATTTATATGAGCTAAATGTGCACGTAACTGATGGGTTCTGCCGGTAATTGGTTGTAATTTTAAATAAGCAACATTGTGTTTGGATTTTGCTATAATTGAAAAATGCGTAGTGGCATTCTGAGGTGAATTTTCATCAACGACCACTTTTTCTTGACCTGAAACATATTTTTTCACCAATGGATAGTCTATTGTTCCACTATCCTTGCTCGGTATGCCAGAAGTTAATGCTAAATAAGTTTTTTTTACTCTTTGTCCTTTAAATTCTTCCATAAGGTATCTGGCAACATTAGCGTTGCGTGCGAATATTATCACTCCACTCGTATCTCTATCTAGCCTATGGACAATTTTAAATGTTTCTCCCTCTCTTATTTGGTCAAGCAAATCACTCATGCTAATCTTTACTTTTACGCCACCTTGAACGATGACCCCTGCGGGTTTGTTTATAGCTAGTATATATTCGTCTTCATATAATATGTTCTCTCTTAGTAGATTCACTAACTTTTCATTATATTTGCGATCAGAATTAGCGTTTTCAATATAATTCAAGTGCTTCAGCGTTATAGTTTGCCCAGAATTTACTCTATCACTGGACTTTGCTTTGCAATCATCAACTTTGATTAATCCTTTCCTTAAAGATTTTTCAATTACAGATTGCTTTAGATCAGGAAAGATTCTTCTGATGTACCTATCCAGCCTAACGTTATCGTCTTCTATTAATATGGTTTTTATACTTTGTAGCATTCCATTATTTATAATGAATATCTAGTGAAATGTCAATTATTGGTGTCATTCCAGTGTCAAGCACTGGAATGACACCAAAGGGGCTACTGCCGTCATAAAGGAACCAGTGTCAGCTACTCGGATGACAGGAGAAGGAGACTACTGAGATGACAGCTAGCCTGACAACCGTCATCCCGTTGCTTGTTAGCGGGATCTAGAGATACCGCGAATGAATCGCGGTATGACGGTTCGCGGCGGCATGACGTAGAGCTTGCGTTAGCTATACTTTTATACTCACCAACTCAGCTGGATCCAAGTAGTCAGAGCACTGGGATGACAAAAAAAGGAGGGCACTTGGATGACGGGAGAAGGAGCTATTTGGATGACATCGTTTACTATACAATGTTTGTACAGTTCTGGATAAAAAAATTAGCTAACAAATTTATAAACATCAGTATACAGCTCATCAACGCTTGGTTCTTTACTATTTTTGGCAAAATCTTCCGACTTTTTTACTAAATCACGTATTTCCTTATCAATTACTTTACACTCTTCTTCTGAAGCCATTTTATTATCTGTCATGTATTTCTTTAAAGTGCTTATAGGGTCATGATTTTGCTTCATATCTTCAACTTCTTCTTTTAAGCGATAAGTAGCAGGATCTGACATTGAGTGACCGCGATATCGATATGTCTTCATTTCAAGCAGGATAGGCCCTTTTCCGCTGCGTGTGTGTTCCGCTGCTTCGCTTGTAGCCTCATAAACAGAGAAAAAATCCATTCCATCAACTTTTTTTCCAGGAATACCAAAACTTTCTCCTCTTTTATATAACTCTGTTACTAAAGTTGATCTTTGCACGGAGGTTCCCATTGCGTATTCATTATTTTCTATGATGTAAACCACAGGCAACTCCCACAAAGATGCCATATTAAACGATTCATATACTTGTCCTTGATTTGCAGCACCGTCGCCAAAATATGTAAAGACCACATTATCTTTTTTCTTATATTTATTAGCAAATGCTATTCCTGTGCCAATTGGAACTTGTGCTCCCACTATTCCATGCCCGCCGAAGAATTTTTTTTCAACGTCAAATACGTGCATCGAACCACCTTTACCTTTCGAGCATCCTGTTTCTTTGCCGGTAAGCTCTGCCATTACAACATTTGGATCAGAATCACATGCGAGCATTAAGCCATGGTCTCTATAACTTGTGATAAAAGCGTCACCTAATTTTGATGAAGCTTGAGTTCCAACTGCAACTGCTTCTTGTCCTATTGATAGGTGACAGAACCCGCCTATTAATCCCATCCCATATAATTGTCCTGCTTTTTCCTCAAATCTGCGTATGAGTAGCATTTTCCTGTAGAATCCAATTATCTGTTCTTTAGTGAAATTTTCTGCTTTCATATCGATTTCTTTTTCATTAAACTAACACAATACCAGGAATTTTAAATTTTTGCTAATGAACTATTACCACTGGCTTGAGGCTTTTCATGTTATCTCTGTTATCATGTGGATGGCAGGTATGCTTTATTTACCCAGGCTTTATGTCTACCATGCAACTGTAAAACCGGGATCGGAAAATGATAGCTTGCTTCAAACAATGGAAAAGAGGCTACTTAGATATATCATAAACCCTGCAATGCTTTTCTCACTTTGTCTTGGAATTACACTAATGGTTATTAGGGAAGCATATCGTGAAGGATGGTTTCATGTAAAAGCATTTGCAATACTTTTGATGTTAATTATTCATATGCTACTTGCAAAATATAGGAAAAATTTTGCAATGGGTTCGAATAAGAAGTCACATATTTATTTTCGCGTTTTAAATGAAGCAGTTACAGTATTGATAATAGTTATAGTTATTATGGTTGTTGTAAAACCTTTTTGACTGACCTTACCCAAAAAAAGCAGAAAGCTCGTATCTGGTCAGATGCATGGCTAATGTACAATACTGAAATAAAAATTCCAGTGCTCCCTTTCTTGTCATCCCAGTGCTTGACACTGGGATCCAGTTTTTCGTATAATTTTGTCAAAATCTATTGTGCTAGCAAGTTCACTAGCGTCACGCGCTGGTCTGTTAGACATTTACGTGTTGGGTGAAGAAATTTTGAAAAAGACATACCAAATATGAAAGGCCTATATATTAAAACTTACGGCTGTCAGATGAACGTTTATGACTCCGTTTTAATGGAAAATGTAATTAAACCTTTGGGGTTCAACGTTGTTAGTGATGCAGGGAAAGCCGATTTAGTGATACTGAATACTTGTCACATTAGAGAGAAGGCAGCAGAAAAACTTTACTCAGAGCTTGGGAAGATTCATTCGTTACGAAAAGAAATGACTATAGTGGTGGCTGGGTGTGTAGCGCAAGCAGAGGGAGAAGAAGTGTTCAGAAGGGCTCCTTTTGTTGATATTGTTGTTGGTTCGCAGAGTATCGCTACCTTACCGGAGCTGATAGTCAAAGCAAGCAGAAGTAAAGGTCATGTAATAAACACTGATTTTCCTGAAGTTGCAAAGTTTGATAAATTGCCAGATGAATGCTATGGCAATAGCCAGGGGTCTTCTGCGTTTCTTGCCATACAAGAGGGTTGTGATAAATTTTGTACGTTTTGTGTAGTGCCCTATACTCGTGGAGCTGAGTATTCACGGCCAATGAATGAAATATTTCGTGAAGCATTGAAATTAGTTGCAAATGGGGCAAATGAGATCAATTTGCTTGGTCAGAACGTCAATGCTTACCATGGGGAGTGCGAAGGGGAAGTGTGGGATTTAGGAAAATTAATTAGTCATATTGCTAAAATTGAAAAGCTAGAGAGGATTCGTTATACAACTTCTCATCCAAGAGATATGCATGAATCTCTCTACTTGGCACATGCGGAAGAGCCAAAGCTCATGCCGTTTGTTCACCTGCCTGTGCAGTCTGGTTCGAATAAAATATTGCACGCGATGAACAGGAAACACACTGCAGAGGAGTATTTGGAAATAATAGACAGATTTCGCAAATTGAAACCTGAAATCGAATTTTCTTCTGATTTTATTGTTGGTTTTCCTGGAGAAACCGAAAAAGATTTTGAAGAAACTATGAAATTAGTAGAAAAAGTTTGATATGCTCAGGCTTATAGTTTTAAATACAGCCCAAGACCAGGCACACCGGGAGCGGAAAGAAAAGATCAAGTACCAGAAGAGGTTAAAACAGAGCGCCTTCTTCGTTTACAGAAATTAATTAGTAAGCAACAACTTGAGTTTAACCAGAGTATGGTAGGTAAAACTATACCTGTTCTATTTAGCGATAAAAAAGGTAAACACCAAAACCAAATTATTGGTAAAAGCCCATATATGCAATCAGTGTGCATTGATGATTCTGAAGATAAATACAGGGACAAAATAGTAAATGTGAAAGTGTTGGAAGCTCGGCAGAGTAGTTTGCTGGGTTTAATTGCTACCTCTGCTGAACGGGTACCTTAAACCTACAAATTTGAGCTTACCTATATCAATTTTTTGTACAAGATGAGTTAGTAACAACTTTATG
>NODE_9_length_8890_cov_5.055914
AGCTAATATAGATTTACTGAAGCAAATTTATGATTATATTAAGTAATTTGAGTTGTTATGCTGTATTCGGTATTGAACTAGAGTTTTACATTGAAGGAATAGAAAAAGAATACTTATTTCTGAATAGCATCAAAAATAAAATAGCATCTTTTGAATTTTCTTGCGAGAAGGAGAATTCTACACATCAGTATGAGATAAAAAGTGGTTGTTACACGAACTTCGACAATTTAATTAAGCATTTTGAGTTAGCAAAACAATTACTTACTGAAACTGCACAAAAACTAGGTGGAAACGTTTCTTTTAAAGCAAAGCCCTATTTGGATAGTGCAGGCAGTGCATTAAATGTGCATGTTAATCTCGTGAATTCAAATAACGATAACTTATTTTATATCAATGAGCAAAAGTATAGTGATTATTTGATTCATAGCATTGGTGGATTATACACAATGATGAAAAAACATATGTTGTTTTTTGCTCCAAATGATGATTCATATTTAAGATTTCAGTACCCGGATATCCACACTCCAACTACGATTAGTTGGGGAGTAAATAACAGAACTGCTGCGATCAGAATTCCCTATTTTGGCAACGATTTCAAAAGATGCCGCCTGGAGCACCGCGTTCCCGGAGCAGACTGTAATCTTGAAAAAGTACTTACAGCAATAATTGAAGGTATAGTTTTTGGTATAGAGAACAAAATTGCTCCGCAAAATAGAGTGTATGGCATTGCATCTGATTCTCAATATAAGATGGAGAGTTTGATATAGCAACTACCCCTCAAACCCTAACCCGTTAAACGGCCGTTGAATAATTGGCTGTTTTAGCACTTTCGTCACATTATCATTTACATTCCCGTACTGTAATAGCAAGTCTGCAGCAGATAGTTTTTGCGTACTTTTAGACTTAGGCCCTATATTGGGAAGGTTGCTTGGTGGCTGCTCAGGAAGTGGATTACCAGATACATCCATGTGTTCAGGAAGAGATTTCATCTGATTCTTTATAGAGCTAGAGCTATTTTGTGTAAGAGTTTTATCATCTGGCATGCCAAGAATAATTTTCTCAGGCACTACCATAGTTTTTGTATAATCAACAGGATTACTATTTTCAGCATCTATAGTCACATGAATTGGTTCGCCAAACGCATTTATAGGGCCACCAAGTGATCCTTTCTCCATGCGTTCTTGTGCTCTTTTCCTTATTATTTCTTCTTCGAACTCAGTTTCAGTTCTTTCTGGTTCTTTTGCGGATATTTCTGTATCTTTTTCTTCACCTTCATCAACACTGCTATACCCTTCATCTTCTGAAACTTTATCTCCTGAAACACCAGTAATTTCAGCAGGCTGTTCTTTTGTAGTTCTTATTTTATGAATCAATGAAAGTAATGTGTAAGTAACTACAGCAGCAGCAACGATAATGGCTATCTTTGCAGCAATGTGAATTGCTGTTAAAAATATTAAAGCTGATAAAGCTCCAGCTAACCCAGATGTAATAACTTTATTCTTGCCTTTTGTTACATTTAAAATTGCCACCATAATAACCTCTCAAATACTGTTCTAGAATTATTATACAGGAATTTTCTTATACTTGCAATTTTGCAAAAATTTTAATTATTTGCGTAAAGTTTTAAAGCTACACAAGGATTAATTAATATGCAATGTATCTCGACTATAATATTGTACAAACACACATATTCAGCTAACATTCAACATGCAGAGCTTACTCATAGAGCGAAACAGGGCGGTGGTATTATTACTTATAGTAATTTTTATCTTCGGTTCATACGTTTATGTAAAAATGCCAAGGGAAAGCAATCCTGATATACAGATTCCTATAATCAGCGTGTTTGTTGGACTTCCTGGGATTTCTGCTCAAGATAGTGAAAAGCTATTAGTGCTTCCTATAGAAAATGAACTAAGATCCATCGAAGGTGTAAGAGAATTGAGAGCTTTTGCAACTAATGATGGTGCTAACATGATACTCGAATTTGGAACAGAGTATGATAATAAAGAAGTGCTCGATAATGTCCGTTCAAAGCTTTCAAACATAAAATCGAAGTTACCTGTTGAAGCGGAATCTCCAATAATAAATGAAATAAACTTGAGTCTATTTCCCATATTAAATGTTGGCTTAATTGGTAATCTGCCAGAAAGAGCCTTAACTGAAATAGCACGCAAGTTAAAGAAAAAAATAGAATCTCTGCCAAATGTTCTCAAAGTTGAAGTGGCAGGTATTCGTAAAGAAACAGTGGAAGTTATAATTGAGCCCACAGTTCTAACAAAATATAACATTCAATCAAACGAAATATTCCAAGCTATATCAAGCAATAATAGACTAGTGGGAGCTGGGTCACTGGCCGGTAAATATTCGATTAAAATATCAGGGTTATTAAAAGATATAGAAGATATTATGAATATTCCTATTAGATCTCAAGGCGATGCAGTTTTGAGAATCAAAGATATAGCAAAAGTATACCCTAGGTTTGAGGATCACCAAGGATTTGCTCGCATTAATGGATTACCTAGTGTCATGCTAGAAATTTCAAAACGTAGCGGAAAAAACATAATAGACACAGTAAATCAAGTAAAATACTTAATGGATAAGGCAAAAGATCAATTACCTGAAAATTTAAAAGTGGTGTACTTAAACGACCAGTCAAAAAACGTCCGCGATGTGCTTGATGACTTGGAAAACGGCATAATATTTGCTGTGTTGTTAATATTGATCATAATGATGCTTTCTATGGGAACAAGGATTGCTATTCTTGTGGCACTCTCGATACCCGGTTCCTTTCTCATTGGGATAATAGCTCTTTACTTTATGGGTATAACCTTAAATATCGTTGTGCTCTTCAGTTTAATTATGGCTGTTGGCATGCTGGTTGATGATGCAATTGTGATCAGCGAATATGCCGATAGAAAGATGATCTGCGGAATGGATAAAGTAGAAGCTTTTTACACTTCAGTTCGTGATATGTTTTATCCGGTTCTACCATCAACGTTAACTAAATTAGCAGTGTTTTTGCCTCTATTATTCTGGCCTGATACTGTTGGTAAATTCATGCAGTACATACCAATTACAATAATTCTAACTTTGACTGGATCGCTCATTATGGCTTTGGTTTTTATACCAACACTTGGTGCAATATTTGGTAAGCCTTCGATAACTTCAAAAAAAGAAATAAAAAAAATGAGTGCTATAGAAAGTGGTGAAATAAAAAATGCTGGGCCTATAATAAGAGCTTACGTACGCATGCTAGAGAAGGTTTTGGATCATCCTAAAAAATTCGTATGTGCTACTGTATTCGTTTTGTTTTCATTTAGTGTGCTGTACTTTACTTTTGGTCCTGGAGTAAAGTTTTTTCCGAAAGTGGATTCAGATAATATTTTAATCAGTGTTAAAGCAAAAGAAAGCTTATCAGCCAAAGAACGAGATCTGATACTCAAAGAAGTGGAAGAACGCATTTTGAGCATTGAAAAAGAAATTCATGTTTCTTATGCTAGATCAGGAGCATTTTCAGACAACGTTATCGCCAGAATACAACTAGAACTTATGGATTGGCGCTTCAGGCGCAAAGCTAAGCACATACTAAATGATATAAGGAGCAGTGTGCAAGACATGAAAGGAATAATAATTAATGTTCAAGAGGAAAAGCCAGGACCGTCGGCTGACAAGCCAATACAAATTAACCTCAGCGGGAGTGTATCCAGTTTGAATTTAGCAGCAGAGAAAATTCTAGAAATTATGAACCAACCTTCATCCGGGTTTATAAATATTCAAGATAGCAGATCAGCACCTGAAATAGAGTGGAATATGAGTGTTGATAAGAGTAAGGCTACAAGCTCTGAAGTAAGTGTTGCAACCATTGGCGATTTTATAAAGATGGTTACAAATGGAGTGTTGATTGGAAAATATAGACCAAATAACACGGATGAAGAAATCGATATTGTACTCCGTTTCCCTGGAAAGGATCGCAACATGAAGACTATAGACAATCTTTTTATCAATACAGTTAATGGCCCGTATCCTATGAGCAATATAGTAAAATATGCTCCCGAAAAAAAGGTAAACAAACTAAACAGGATTGATGGATTACGCATAGTGACAATCTCTGCTGACGTTGATACTGGCTATCTTGTTGATGAAAGAGTAAAGTTCATTCAGAATTCTATTGCCCAGGATTGGGACAAGGGAGTAAAAATTGATTTTAAAGGCGACAAAGAAGATCAACAAAAATCAGGAGCATTTTTGCTAAAGGCTTTTATATAAGCGATTACACTAATGATATTGGTATTAGTGACACAGTTTAATAATGTATACCATGCATTTATCGTAATGACAGCAGTGTTTTTATCCACAACATGTGTGTTTTTTGTTTTCTTTCTTATCCAACAAGTTTTCGTAGTTGTTATGTGTGGAGTGGGGATAATTGCTTTGGCGGGAATTATAGTGAATAATAACATACTATTACTTGATGCCTTTCATCACCAAATTAAGGTACACAAAAATGACATCAAGCGATGTGTAATAAACGCTGCAATTTCTCGCGTTAGGCCAATATTGCTTACCGTTGCAACCACAGTTCTTGGTTTAATACCGATGATTACCAGGTTAAATATCAATTTTTTACGCTACAAATCACATATGATGCTCCATCAAGCCAGTGGTGGGTTGACATTTCAACAACCATAGCAAGTGGAATATTGGTTGCAACGGTTTTAACTTTATTCTTTACTCCTGCGTTGCTTGTTATGCAAACACATGAAAAAACTTGACTTAAATTAGCAATCATTTAACATTTAAGATAGTGTTCTTTGCCCGTTGGAGCTATAATTATAACTAATTACATTGGATTTATTTATTATGATTGCTAATCGTAAAAGCAGTGTTAAGCAGAAAAGTAACAAGAATAACATAGTTGGAAGCCTTGATGTAATAAAAACAGCAGGAGAGCTTTCACTTCAAAAAGGTTTAGATTTTGATGTTGTAATAAAGGCACTAGAAAGTGCTATAGAAGCAGTGGCTTAACAAAAATATGGTAGCAAAAGTAAAATTGTAGTTAATATAGATAGAAACACAGGCAAAGTTACTTCATATAGAAAACTAAAAGTTATTGATGATGAATCAAATGAAAAAGAGAATACTGAGTGTGAATCAATTACGCTTACACAAGCTAAATTAATAAAAGGAGATGCAAAAGTTGGAGATACTGTTAGTGAATTGCTCTCTCTTAACACTGATCTTGCTTCAGCAAGAATTGCCCAGCAAAAGATTGCTCAAGTAATTAAAGATGAAGAGTCAAAAAAGCAATATGAGGAGTTTAAAGATAAAGTGGGAGAAATAAGGTATGGTATTGTTAAACAAGTAGAATATTCAGATCTTATTATAGACATAAATGGCACTAGGGCATATCTTCCATTGCGAAATTTAACTGGTGGTGAATCATTTCGTGAAGGCGATAAGGTTAAAGCTTACATACAGACTGTTAAGCGCTCTGATGATGGACGTCAAATTATTCTTTCTAGGACTCATGAAGGCTTTTTGGAGGCATTATTAAATCAAGAAATACCAGAAATTGCTGACGGATTAGTGACAATTAAAGGTATAGCTAGAGATGCTGGTTCAAGGTCTAAGGTTGCCGTTTTCTCTCCCGACAAGAACATTGATCCAGTAGGTGCTTGTGTTGGAGTTAAGGGAGATAGAATAAAAACTATTATACACGAATTAAATGGTGAAAAAATTGACGTTATAAATTACTTCTCAGATTTGGGTCAATTTGTTATTAAAGCCATTACTCCTGCAGAAGTATCGAAGGTTATTATTGATGAAAATGAAAATTGCATAGAGTTAATAGTTGCTGAAGATCAATTGAGTTTAGCGATAGGAAAAAAGGGCCAGAATGTAAGATTAGCTTCAGAGCTTGTTGGATGGAAAATTGAGATATTAAGCACTCAGCAAGAATCAGAAAGGCGAAGTAAAGAACTTAGTCAATGTTCAGCTTTATTTGCTGAAGCTTTAAACTTAGAAGAGATTATGGGTCAGCTATTGGTAACAGAAGGTTTTTCAAGTGTAGAAGACATATCTAGCGCTTCAATTAAAGAGCTTGCTTCAATAGAGGGCTTTAATGAAGATATTGCAAATGAACTTCACAATAGAGCAAATAAGTACCTGAAAGCAGAAAATGATAGAAAAATAGAAGAGCTAAAAAGTCTAGGTATGGAAGATGATGTAATCAATTTGACTTTATCAATAGACAATAAAATTGCTCTTAGTAAACATGATATTAAGACTTTAGAAGACATAGCAGATTTATCAAGTTATGAGTTTTGCAGCATACTCTCTTCCTCATCCGATAGCAAAGAAGATCTAAAAGATACAGTAGATTCAATAATCATAGAAGCACGTAAAAAGCTTGGATTAATATAATAAAATAATATGAATAATGAAGATATCAGTGATAAGAAATTAACGCTCCAAGGTTTAAGCAAGCTTAAATTAGACCTCAATTTAAACTCTTCAACTAGCCCAAGTACTGGAGCTACAATAGTAAAAAAAGAAGAAAAAAATCTCATGATGCAGAAGAACATAATTTATTTGACGAGAGTAAATTAGGTTCTTTAACAGAGAAAGAACAAATTTTCCGCATTAATGCTGTGCAGAATGCTGCTTTGCTGAAAGAAAAAAATCAGAGAGAAGAAAAAGAGAAAACAGCAAAAGAAGACAGCAATAAAGAGATTGACGAGAAAAATGAAGCGGACCCTTTATCTAAAGAAATAAATAAGCAAGTTTTAAGTGATACTCACTTAGTTGAACTAAAAGAAGATAATATTGACTATGAGGGCGATGATAAAAAGTCTTCTAAAGTCAACAAAGATATATATTCTAAGCATTCTAAACTGGTAATTGCACAGGCAATAGATGAAAAACTGAACAACCCCCTGTATTTAAGCAAAGGTTTGGTATAAGAGGTAGAAAGTCAAGGTTTACTAAGGGTAAAAATATATCAAGAGAAGTTATTATACCAGACAAAATAACTATCAGGGAGTTATCTATTCGCATGGCAGAAGATAGCAAGAGTGTGCTAAAAATGTTCAAAGAAGAAGTCGGTGAGAGTTATAGAGTAGATGATCTGGTGGATCCAGATATAGCATGTGAAATAGTGGAAAAATTTAATCATATGGCTAAACGAGTGAGCGATACCAACAGAGAAAAAGATTTATTTTTTATAGAAGGCAGAGAAAGCCTGCCTAAAAAACCTAAACCACCAATCGTCACTTTTATGGGACACGTCGATCATGGTAAAACCTCATTGCTCGATGCATTTCGTGAATCTAATGTTGCAGAAAGAGAGTCAGGTGGCATAACTCAACACATAGGTGCTTATCAAATAACGACAAAAGATAAGCAAAAAATTACCTTTATTGATACACCAGGACATGAAGCGTTCACTGCGATGCGTGCACGTGGTGCCAATATTCCTAATATAGTTGTAATAGTAGTTGCAGCTGACGATGGAATCATGAAACAAACAGTTGAAGCAATAAATCATGCAAAAGCAGCAAATGTTTCCATTATAGTTGCTATTAATAAAATTGATAAATCTGAGCCTGGTGATGTAGAAAAAATAATTAATAGTTTGCCTCAATATGATCTCATCCCTGAAGGGCTTGGTGGTGATGTTATGATTGTGCCAGTATCAGCAAAAAAGAAAACTAATTTAGATAAACTAGAAGAGACGATTTTGTTAATCGCTGAATTAATGAAGCTAGAAGCAATAGAAGATTGTCGAGCACTTGGATGGGTAATAGAATCCAAAATAGATAAAGCGAAAGGAATATCAGCGACATTGATAGTTGAGGAAGGAACGTTAAAGGTTGGTGATATATTGGTAGTTGGTACAACATACAGCAAAGTACGTAGTATGGTTAATCACCTCGGTCAAAGAGAAAAAGCAGCACTACCCTCCGCTCCAATTGAAATTACTGGTCTAAATGGTGTGCCAAATGCTGTAGATAAATTTGCTGTTATAAATTCTGAAAAGCAGGAGCGTGAAATTGTTGAATACAGGCTAGAGTTAATCAAGAAAAAGAAAGAAGATTTGGGCGACAATAATTTAGATATATTCAGTCGTAATAACAGCGAAACAGAAGAACTATCTGTAGTTTTAAAGTGCGATGTAACTGGTTCTATTGAAGCAATATCAAGTTCAATTGATAAACTCGGTAAAGACCAAGTGAAATTAAATATCCTACACAAAGCAGTAGGAGGGATAACAGATGCAGATGTGCTGCTGGCAGAAGCATCAAGTGCAGTAATTTTAGCTTTTAATGTAAAAGTGGATTCAAAAATAAGGGACTTGGCAAAACAAAAAGGTGTAGAAATACATACTTATAACATAATATACGAGCTCATTGACGACATGAGAATGTATTTAACTAAAATGTTAAAGCCTGTTACACGAGAGGTTCGTGTTGGCTTTGCATCTGTGAGGCAAATATTTAATGTATCTAAAGCTGGTAATATCATTGGATGTTATGTAAGTGATGGAGTCATAAAAAAAATTCTTTAATTAAGGTAGTGCGTGGTGGCAAATTGGTGCATGAAGGAAAGTTAAAAGCACTACGTAGATTTAAAGATGATGTTAAAGAAGTAGGTGTAAACTTTTAATGCGGAGTATCACTAGAGGGTAATGTCGATATTAAAATTGGAGATATTTTGGAAGCTTATCAATTAGTGCAAGAAGAAAGGGTGTTATAGTAGCTGGATATGAAAAAGGAAATTAGAAACCTAAAGATAGCATCGGTATTACATAGAGCAATATCAAGAATTCTAATGGAAGGTAAGGTGTTCAATAAAAATGTAGCGGTATCTGACGTAAAATTAAGTAAAGATT
>NODE_10_length_8014_cov_8.318382
TCATTCCGCTACTCGTTAGCGGAATCTATGCTGAGATACCGCGGCGGTATGACGTAGAAAAACCTTTCTTGGGTTGTATCCGTTCAGCTAAGCGGTGTGAGAGATGATAGATAAGAGGTTTTGGAAAGGATTGAGACCCCTTTGTTTCCATGTCAAGTATAATGAAATTATCCGTTCAAGGAATGCATTTCCCCGCTTCGATTGGGTAAAATATGAATTTTTGCGATAAACGACATAATGCCGTATCTGCTGTTCAGCATGTTTGTTTGTCAGCGGAATGTTTTCTGGGTCATCTAAAAAATTCCACATTATTCTTTCAGATTTCAAAATATTTTTTGCAACTCGAGAAGCTCCAATTGCTTCAGGTAAACGGCTTCAAGTAATACCTTGTACGTTTTCGCAATTTTCTGGCACGTCCGGTAAATCTAAAAACATCTATCTCATTTTTTAGCAAGGCCTTTTTTAGTGCAAATAATTCAGTGGCTACGTTTCTTAAGTAACAGCCCAGAACTTTAACTTCAACTATGTGCTAATCTTTCAAAATCTCTTGATAAATGTGCCCAACAGATTTGCCTGTTCTTATCGGCAAAGTAGTTGTATGCTGCGTACCTGTCGTAAGCTATTGCGATTGCAGAACTTACTATTTTGTAAAACCTTCATTCCTCTTGACTCTGTCAATTTTATAAAACTTGCTTTATTACTGGCAAACATCCAGCACCAACCAAGTTTACCTTTGTTATAATGGCTCGTTTCATCGATATGCAGAACTTCACTTTTACTTACTTCTTGCTCGATTTGCTCATATGCTTCTTGGCATTTTTCTGCAACTCTAGCCTCGCTATTTGACACGCTACCAACACTGATATCCAGGTTGAAAATATTTTTTATAATATTTGCTACTTCTCTTTTCGAGTTCTTGTAAAATCCGCTCAGCGCCGCAATTGTTGACTTAACTTTTGGACCAAATGTATCCGCAGTAACACCTTCTGGTAGCCTGCTACTTTTTCTTTTTCCACACTTGCAACAGCGGCCATTGGTATTCCACAACATAAGGCTTAATTTCTGGCAAATCAACTTTTTGATGAATGTATGGCTCTTTCGATATCGCAATTTCTCCTCCGCACTCGCAAGAACTCTATTTTCACCACTTCATCTGCTTCCATTTTAGGGCGATACTTTCCTTCATGCCCAATCTGTGCCCCTATTTTCCTGTCACTTTTTTTCTTTTTCTTCTTTAGCTTGTATAACTCTTTTGAGCTCGGTATCGATGAATTTTGTGAATTCAGACCTAGTCTTTCTTTCAATTCAGCATTTTCGATTCTTAGCGCCTTATTCTCAGATCTAAAATTTTCGTTTTCTATCTCTAACCTCTTTATCTCTGCTTTTAGTTGCTCTATCTCTATTTTAAAGCTTTCACAGAGCTTGAGAAGACTAGCTAGTAGATCAGACATATTTACCACACATACTACTTGTGATATTATGTTTTTAGCACTCCTTGTCTACTTTTTATTTTACCGCTCCGCTGAACGGATACCTTTTTTTTACTGTTTGAGTATGTAAGGATTATGACGACCTATCCCAAACCTCAACTATATCCTCACTAAACTCTATTATCTTTGTTTTTTTAAACTGATAACAGTTGTTAATGAATTGAATCCCTAAATCTCCTACAAAAGGAGTGGCATCATTGCCTAAAATTTTACCACTGCGGTATATTATCAACCTGTCGATTAAATTACACTTTAATAGTTCTGTGATTAACACTCCTCCACCTTCAACTAATAATCTTGTTATACCAATTTCTGAAACAAGTTTTGATGCCATGTCCTTTAGGCAGGCTTTGCCTGCATCGTTTGAATTGACTTTCAAGTAGTTAATATTTTTTCTTTTTTCTTTTACTTCTTTATTTGTGATGACCCAAGTTATTACTTTGTCTGCAGTCTTTGCAATGTTATGCTCTTCCTTTAATCTCTCTTGACTATCTATAATTAGCCTTATTGGCGATCTACTTCCGAGTCCTGGTAATCTGCAAGTTAAGAGTGGATCATCATTAATAAGAGTATTGCTGCCAATCATAATTGCATCATATTTTGTTCTGAGCTCATGCACCCAGTTTCTCGTATTTTCACTTGTTATCCATTTGCTATCGCCTGTAAATGTTGCGATTTTTCCGTCAAGAGTTGTTGCGATTTTGCAAGCTATAAATGGTCTATGTAATTCTTTAGTGGTGAAAAAACCGACATTCAGTTCTTCTGCTTCTTTTTGCATAATACCTTGCTCAACTTCAATTCCTGCTTCTTTCAGAGCTTTAATGCCTCCACCTGAAACTCTACTATCTGGGTCAATAGTTGCAATTACTACTCTTTTTATGCCAGCTTTTATGATTTTTGCAGTGCAAGGCCCCGTGACTCTGTGATGACAACATGGCTCAAGAGTGATATATATATAGTTGCGCCATGAGTTGAATCTTTAGCGTTTTGCAAAGCGACTACCTCCGCATGCGGACGCCCACCAATCCCTGTATATCCCTCACTAACAATTGTACCATCTTTTACAATAACACACCCGACAGCAGGATTTGGTGCAACATTTCCAAGATTTTTTTCTGCAAGCCTTAATGCAATTGACATGAAATGATCATCAGTCATTAGAAAGAAGTCATTTCGTATGAGGTATCAAAAATTCTTCTGTGCTCGTGTATAGCAAATCTATCTGTCATACCTGAGATATAGTCACATATTATTACTCAACGCTGAGATTCACAAGCGAGTTTGCTCCACTCTGTGGGAAGTAATCCTGGGTTTTCATAAAAACATTGAAAGAGTTCCTGTATTATGCGTTTTGCTTTGTTCATCGTTCTACTCAGTTTATAGCTTCTGTATATTTTCTCCATGTTGAATCTTTTCATTTCTTTTGTAGCATTCGCAACTTCTGGTGAAAATGTGACTAGCATTTTATTTAGACTTCTTACGTCTTCTACGCTTTTTATTTTGTGATCTTCAATATTTCTTTCAGTCTGAGAAACAACATCACTTATCATAGTTCCTATAGTTCCACTCAGTGATTCATGTATGAGTTTGCTCTGAGGCAATTCTGAATATCTGCTCCTTATGTCTTTAAACATTTTTTCAATTAAAGGAACATTCAGCAAATCTTCGATGGTTACTAAATTCGCCCTGAGTGCATCATCAAGATCGTGAACACTGTAAGCAATATCATCGGCAATTGAAGCAACTTGCGCTTCAATGCTTGAAAATTCTTCAAGTTTTAGATCATATTTTTTGTTGTATTCTAATAACAGCTGATTACTTGTAGAAGACTCCGCGTTTTGACCAAGCAAGGGACCGTTATGTTTTGCAACTCCTTCAATCACCTCCCAACTTAGATTCATACCATCAAAATCAGCATGTTTTTGTTCGAGGTAAGTTAAAATCCTTATAGCTTGAACATTATGATCAAACTCGTACTTCTCGTTATCAAGATTCAAATCTTGAACTGATTTCTTTAGAGCATCTTCACCTGCATGACCAAATGGAGGATGACCAAGATCATGTGCGAGCGCTATGCATTCAGTGATATCCTCATTTAAGCCAAGTCTACGCGCAATGGACCTTGCAATTTGTGCAACTTCAAGGCTATGAGTAAGCCGAGTGCGATAGTNNNNNNNNNNNNNNNNNNNNNNNNNNNNNNNNNNNNNNNNNNNNNNNNNNNNNNNNNNNNNNNNNNNNNNNNNNNNNNNNNNNNNNNNNNNNNNNNNNNNGATTCTCATCTTCTGGCTCTTTGAAGTATCTCCCTTTTGTTTTGCTTGGAAAACATGCATAATTTAATAGAAAATTATTGTTTGACATGTAAAATTTCTACTATAATAAGTTATCAATAATAAACGGTGGTTACTATGTCAACAAATTACAACATCAACTTAACTGATAATGCACTAAAAAAAATCCACTCTCTTGCAGAGCAGGAAGGGGATAAGAGTTCCATTTTACGGGTTGCAGTTTCAGGTGGTGGATGTTCTGGCTTCAAATACAATTTTCTTATGGATCAAACGAATAAAAATCTATCTTTGGATGATGAAGACGATGATTACGATGATGAGTTTGATGACGAAGATGAAGATGATGATTATGAAGAAAGCGAGGACTATAGAAGCCACTCCAGTTTTAGCGAAAAAGGTAAAGATATAGTAATTAATGATGAAAATGGCAATCCTGTATTAATGGTTGATAATTGTTCAGCAAAATTTTTAAATAACTCAGTTATAGATTATACTGAGGATCTCAGTGGTTCTGGTTTTCAAATAAAGAATGCCTTTGCTAAGTCTCAATGTGGTTGTGGTAACAGTTTTTCGGTTTAATTATTACTAAAACTTAGATGCCTTCTGGATCTTTTAAACATGGGTGGTAATGTAGCACTAGAACTAACTTCCGTAGATAAAAGCTTCAAGAACAATTCTGCTGTTGTAAAGGATATCAACTTAAGTGTCACAAGAGGGCAAGTAGTAGCGCTGATTGGCGATTCAGGTGCAGGGAAAACAACTATATTGCAAATCGCAGGCTTGTTGGACAAGCCAACTTCAGGTATAGTTACGATAGATGGAATAAATTGCACACAAGCCAGTAATAAGCATAAAACTCATGTAAGAAGAAATTTTCTTAGTTTTGTTTATCAATTTCACTATTTGTTACAAGAGTTATCGGTGTTGGAAAATATTATGCTTCCTCAACTCATTGCAGGAAAAAGCAAAGCTGAAGCAAAAAAAAATTCGCAAGCAACATTGGAAAAATTTGGTCTGGAAAACAAAGCAAGTAGTATGATATCTGAAGTTTCAGGTGGGGAAAGGCAGAGAGTTGCAATTGCAAGAAGCATTGTAAATTCTCCAAAGCTTTTACTTGCAGATGAGCCAACAGGAAATTTAGATCCAACAAATTCTTTTAAGGTGTTTTTACTGCTACATTCATACGTAAAGGAAAATAACAGCTCTATGCTTATAGTAACACACAATCATCTCCTTGCAGAAAAGGCAGACTGCATTTTCCAATTGAAAGATCGATCATTAGTGAAGTTGTGAATAGGAAAAATAGCACAATTTCTATGCCCTATACTTATCTAACCAATGATCATTAACAGAGTATAACTCGCATGAAATGCTTTCATTGCTTTTTATACATGGACTTTTTAACTTACGCTGTTTACTTAGGAAACACCCCGATAACATAAACACAGCTAAAACAAAAAATAATAGCTTTTTAAACATAACAAAACCCTTTTATTTATATTACTACACTCATTTCTCTTATTTGTAAAGATTAGGCATATTCTTTTACCCTTACCTCTTTTTTGACCTTTTGAAAAGAAATAGTTGCACTATTCAAGCGCAGTTTTATATAATTGTCCACGATTTGAGTCACTTCCTCTTCTTTATCCTTTAGAAAGTGATTAGTATCATCTATTATATGGTATTTCATGTGATCACTTCTTACTGAATTTATCAACCTTTTTGCTAATTCTGTTACATCGCTTTCTTCTGAGATTGTATCATTACTGCTTTGTATTATAAGCCCAGAAACTGGACAGGGAGAAAGAAAAGAAAAATCGTACTTAGTTACCGGAAGAGAAAGAGCAATAAAACCCACTATCTCAGGGCGGCGCATTGTTAGCTGCATAGCCACCCATGCTCCAAAAGAAAAACCAGCGATCCAAATTGGAACATTGCTAGGATTATGTTCCTGAAGCCAATCAATGGCTACCGCAGCGTCAGTTAATTCTCCTATACCCTTATCAAAAGTTCCGGTAGATTTTCCCACACCACGAAAGTTAATTTTCAATGCAGAAAAATTGTTATCGATAAAAGACGTATATGTACTATGTACAATTTTACTATCCATATTACCACCATATTGAGGATGATGATGTAAAACCAGCACAACCGGCGCGTTGGCATCTTTGCTTTGGTGGTATTCACCTTCTATCTTTCTTGTTGCATTATTTAAAAAAACTTCAACCATGGTAACTCCTAATAAGAACCCGCTTGACAGGTATTGATGACGTGAGTTATTAATTATGTATTAATTTCGCTATTTTTGCAATAAATTTTTTATCGTGTTAAAGCTAACGTACATAGTTATGGCTATAGTTGATGGTAAACTTATTTAAGTGACAGATGAATCCATTCTCTTTAGAAAATAGTGGTTGCGTATATGCTGATTACAATGCAACTGCTCCAATTAGTGAAAATGTAAAAAAAAGTATATTTGAGGTCTTGTCAAAACAAACGCTCAATCCATCATCACTACATAAGAGAGGACAAGAAGCGAGGAAGATTCTTCAGGATGCAAGAGATAACGTACGTGGTGCTATTGGCGTTTCAAGTGATAAAGAAATAGTTTTTACGTCTGGTGCAACTGAAGCGAATAACCTTGTTATGAGAGGAATAGCAGGCTACCTGCATATAATTTCAGCTATAGAGCATCCTTCAATTCTTAATTCTGCATGTAATCCATATATAATACCTGTTAATCAGGAGGGCATTGTTGACTTTTTAGAGCTAGAAAAAATTCTAAGCGAACTTAAAGGAAACAAAGCAATAGTTTCAGTTATGATGGCAAATAACGAAACCGGAGTTATTCAACCTATTGAGGAAATAGCTTAAATAGTACACAAGTTTGGAGCAATTTGCCACACTGACACTGCTCAAAGTGTTGGGAAAATTAAAGTTAATATGGAAGATTTAGGAGTGGATTTACTCACTTTATCCGCCCATAAATTTGGCGGTGTAGCAGGCAGTGGAGTTTTAATATTCAATAAAGAACTTGCGATAGAACCTATTATAATAGGTGGTGGACAAGAGAAGGGATTTCGTGGTGGTACGGAAAATATTGTTGCAATTGCAGGCCTTTCTGCTGCACTGCAAAATATTCCAGATCTTTTATCAAAAATGGATGAAGTAAAGGAGCTACGCGATCAATTAGAGTGTGAATTATTAAATCTTGCCAGTGACATAAGAATCTTCGGTAAAAACTCTAAGAGGCTGCCAAACACAAGTTTTATTTATATGCCAGGAGTAAAGAGTGATGTGCAGCTCATGCATTTTGACTTGAATTATATTGCAGTTAGTAATGGCTCCGCATGTTCTTCTGGAAAAGTTGAGCCTTCCCATGTTTTGCTTGCAATGGGGGCAACAAAAGAGCAAGCAGAGTGTTCAATTAGAATCAGTATAGGTCCAGAAACTAAACCACAAGACATAAAAAAATAGTGGATTGTTGGTATAATATCTACAAGCAGAACACCTTGGTATAGATAATACGTGGTATCATGCAGGCACTGGCCGAGCATTAGATGTAAAAAATTACTTTACAACCCCGCGGTATCTCTAGATCCCGCTAACAAGCAGCGGGATGACGGTTGTTAGGCTAGCTGTCATCCAAGTAGCTGACACTGGTTCCTTTATGACGGCAGTGCCCCTATGGTGTCATTCCAGTGCCCTGACTACTTGGATCTAGCAAGCTTTGCTTGCAAATAAGTCTAATACGTGTCGCGTTTTATGCCAAAACACAATTGGAGTTACATGCAAAATAGATCCCAGACTGGGATGACAAAAAAAGAGCACTGGAATGACACCATTTGCTGTGCAATTTACCTTCAAAAATGAATGTTCGTACAGCTATGGATTCATTCGCGGTATCTCACCATAGATCCCGCTGACAAGCAGCGGTATGACGGTTATCAGTAAACATGAATTACTTTAGCTATGCAATCAGGCTTCCTAAAAACACTTTGTAGCCAATCAATTCTTGAGTATAAAAAAAATTCCTTTAATAATAAGGTATGCTAATCAGGAATTTAATAAAACAAGCAACTCAAGTAGGAAGCAGTGAAAATGCAATACGGTATGTCGAATATCTCTATCAATTTGAGAAGTTTAGAAACACATTAAACCTCACTTTGTCACTAATAAAGCAAAATAGGCTTTCGTTTGAGATATACCAAGAGGGATTAGTGGATATGGAAGAGG
>NODE_11_length_7879_cov_9.189417
ATTATAGGATAACTTAATTGTAAATTTTGCATAATAATAAAATCCCTTATAAAAAAATTACTTTAGTTTTTCTTCTTTAAATAACACATGCCTTCTGACTACTGGGTCATACTTCCTAAACTCCAGTTTTTTGGTAAGCTTTTTTGGATTACTCTTTTTTACATAAAAATAACCTGTTAATGTTTCTTCACCAGTTTTTGTTGTCTTGATTGCAGTGCTAACTAACTTAACGAGCAAAGAAGCATTTTTTTCGCCATACTTATAATGATATAATAAATTCTATGCGAGTTTATTACGCAAAACACTAAAAGTCAACCGAATAATGCAGATCGTAAAATTCTTGACAATCAACAGTGCATTAAGTAGCATGAAGTTAACTTCAGAATGAAAAGCAAACGGTAAATAAGTGGTAAATAGTGGTAAAAGGTTATTATTGATAGAAAATTCCACCTGTTCTAATGAGGTAAGAGTTGCCTTGTCAGTTAATAATAAGGTTGTAGAATTTGAACAAGAATTCAAGGAAAAAAAACAATTAAGAGGTAATATATACGTTGCTTATATAAAGCGTATAGAGCCTTCTTTGCAAGCCGTATTTATCGAATATGGAAAAAATAAGCAAGGTTTTTTGTCTTTTTCCGAGATATCTCTAGATTACTTCAATATTCCAGAAAAAGAAAAGGAAACTATCTTTGAGAGCTACTCAAATGACGATTATACAGAAAAAGGGAACGATACCATAGCAAATGTCTCTTCAGATTCTGCAGCTAGTAAGAATGTCAACGAGTCAGGTAGTGGTTTTGTAAGAGAGGTACCTTTATATAAAAAATACAAATTACAAGATGTTATTTCAGTAAATCAAAAAGTATTGGTTCAGCTAACTAAAGAGGAACGAGGCAATAAAGGAGCTTCATTTACAACATACATAACTTTAGTGGGTAGATACTGTGTTTTCATGCCAAATTCCATGAGTAAAGGTGGAGTGTCTCGCAGAATTGAAGATGCTAATGTCAGAAAGCAGTTAAAGGAGATACTGAGTTCAATAAACTTGCCAAAAAGGTCAGGTTTAATAGTAAGAACTGTTGGTTCAGGAAAAAATAAGAAAGAAATTGAGCAGGATTACAATTACTTATCCTCATGATGGCAGAGCATTCAAAAAAATGCCTTCTCTGTAAACGTTCCATCATTAATTTACAATGAAGCAGATGTAATTATGAGATCTGTTCGTGATTTTTGTAGCGATGGTATAGAAGTTATAGTGTCTGGAAAGGAAGCTTTTGAGGCAGTTAGGCAATATGCTAACAATGCACTAAAAGGTAGTAAGTTGCGCTATAGATTGTATAGAGGTTATGCTCCGATCTTTACTTACTACGGAATCGAAGATCAAATTTCTGAGTTATATAGCAATAGAGTAGAATTTCCATCTGGTGGGTCTTTGATAATAACTTTAACTGAGGCGTTTGTTTCGATAGACGTGAATTCAGGAAAGATGACAGGAGAAGATAGCATAGAAGAAACAGCTTATAGAACCAACATGGAAGCAGTACCTGAAATATCAAGACAGGTGAATCTTAGGGGCCTATCAGGATTAATAGTAGTCGATTTTATTGATATGTTGAAATATCAGTATTGCAGAGCTGTTGAGTCTGCTATAAAGCAAGCGTTTAAAGATGATAAAGCTAAAGTTCAATTTAGCTACATAAATGACTTTGGTTTAATGGTATTTTCAAGACAAAGAATTAAACCAAACATACAAGAAATTAATACTACAGAGTGTTTACACTGCAAAGGTACTGGAAGAGTAAAATCAAACGAAGTAATTGTTTCATCAATACTAAGGGATTTACAATATATTGCTAACAAGAATCGAAATAAGTCTTTTGATTTAGTAGCACACAGTGCAGTTATAGCGCACATTTTTAATAACAAACGCAATACAGTTTCTACAATCGAAAAAGAGTTTAATATTACATTGAACGTTAGTATTGATAACAGTTTAGATATAAATACATTTGTTTTAAAACAAGGAGATGATGTTAATTTAAACGGTTATAAGCCATTACAGAACTCTGGATACCAAATTGGGGATAGCAGCAATGAAGAAGCTGATAATTCAAATAAACTACGAGGCAATTTTTGGCTGACTAAGTGGCTTTCGCGCCTTTTAAGTTCTAATAACTAATTAGAAACCTAAATTGGGCTTGTAATTAATGAGCCCTATACTTATATATTCTTATATCAGATAATATTTACAATGGGGTACTCATTATGGGAAGAGCAATAGGCATAGATCTCGGAACAACAAATTCTTGTGTTGCAATAATGCAGGGCAAGGATACAAAGGTAATAGAAAATAAAGAAGGGGCAAGAACTACTCCATCTATAGTTGCATTTACTTCTTCAGGAGAAAGGTTGATTGGTGCTCCAGCAAAAAGGCAAGCAACCACCAATGCAAGTAATACCTTTTTTGCTACTAAGAGATTAATAGGCCGTCAATATAGTGATCCTGAGATGAAAAATCTAAGTGTACCATACAAAGTATTTGCAGCAAAAAGTGGTGATGCATGGGTTAAAACAACTGATAATAAAGAATATTCTCCTAGTCAAATTGGTGCATTTATACTACAAAACATGAAAGAGGCAGCAGAAGCTTATCTTGGAGAGGAAGTAAAAGATGCTGTGATAACAGTGCCAGCATACTTCAACGACTCTCAACGTCAAGCAACAAAAGATGCAGGAAAAATTGCCGGATTAAATGTACTCAGAATAGTAAATGAACCGACTGCTGCAGCACTTGCTTATGGTCTTGATAAGAAACATGGGCACACAATAGTAGTATATGACCTTGGTGGTGGTACATTTGACGTTTCAATACTTGAAATAGGTGATGGAGTTTTCGAAGTGAAAGCAACAAACGGTGATACCCATCTTGGAGGTGAAGACTTTGATAATGGAGTAGTGAGTTATTTACTAGATGAATTCAAGAAAAGTAATGGCATTGATTTGAAAAATGATCCAATGGCTATGCAAAGAATCAAAGAAGCTGCTGAAAAAGCGAAAATTGAATTATCAAGTGCAATGGAAACGGAAATAAATCTACCGTTTATTACAGCTGATGCAAGTGGTCCAAAACACTTAAATATGAAATTAACGAGAGCAAAACTTGAAAGCTTAGTGAATGATTTAATCGAAAGAACTATGGCTCCTTGTAAAAAAGCTCTTGAGGATGCTGGTTTATCTGCTAGTCAAATTGGCGAAGTGGTTCTTGTTGGTGGCATGACTCGTATGCCAAAAGTCATAGAGAAAGTTAAAGAATTCTTTGGCAAAGATCCACATAGAGGAGTTAACCCTGATGAAGTTGTAGCAATTGGAGCTGCAATACAGGCGGGGATCATTCAAGGTGATGTAAGAGATGTGTTACTACTTGATGTGACCCCACTTTCTCTTGGTATTGAAACTCTAGGAGGAGTATTCACTCCACTTATTGAGCGTAATACTACAATTCCTACTAAAAACTCTCAGGTGTTTTCAACTGCAGAAGATAACCAAACAGTTGTTACAATTAAGGTGCATCAGGGTGAAAGAAAACTGGCAGTTGATAATAAGCTACTCGGTCAGTTTAGTTTGGAAGGGATACCTCCTGCTCCGCGCGGAAGGCCACAAATTGAAGTGACATTTGATATAGATGCAAATGGAATAGCACACGTTTCTGCAGAAGATAAAGCTACTGGAAAAGAGCAAAAAATACGCATTCAATCTTCAGGTGGTTTATCTGATGATGAAATAAATCGCATGGTAAAAGAAGCTGAAGAAAAAGCGCAAGAAGATGAAAAGCGCAAAAAGTTTATTGAAGTGAAGAATCAAGCGGATAGCTTAGTCCATTCTACAGAAAAGTCTCTGACAGAGTATGGTGATAAAGTTTCACCAGAAGATAGATCTGCTATTGAAAATGCAGTTAACGAATTAAAAGAAGTTAGTAAATCTGATAACATTGATGACGCTGATTCAATACAGCAGAAAGTCACTAATCTTTCTCAATTATCTATGAAACTTGGAGAAGCTATGTATCAAGCATCTCAACAAAATAGTGCTGAAAATGGCTTTTCATCAGAAGGAAATCCAAATGATAAAGAGGAAAAAGTAGTAGATTCTGATTATCAAGACATAGATAATAAAGAAGAGAATAAGTAATTGCGATTGTCATCCAAGTAGCTGATACTGGGATGACAAGAGGAGCATATTGTTGCTTAAAGAAACCATTATGGATATTATTAAAACAATAGAAGAAAAGATACGCGATTCGATAGATGTAATTGATATCAACATTATCGATGAATCAGCAAAGCATGCTGATCATTATTTTGCTTCATCTTCAACATTACCTTCGCACATTAAATTAATATTAATATCTGACGGCTTTATTGGAATGAGCGTTCTAAAAAGACACAAGTTGATTTATGAGTTATTGAAGGGTGAGATAGAGCTAATACATGCAATTTCTCTTCACTTGTATACGCAGGATGAGTACAATTTAAAAAATAAATCATAAAAATGTGAAGGAAGAGTCTATATTAGTTAAAGCAGGAAGAAAATTTAATGACTATAAAGGTTCCATGAACCCGCCAGTTTATCATTCTTCTACCATATTATTCCCTACTTACAAGGACTACTTAAATGCAGCAAATGGAGAAAGTATATACGATGTAATCAATGATGGTGTTGCAAGGGATTATAGCTACAGTAATGTTGGTACTCCTACTGTTCATTATCTTTCAAATGCACTGGCTGAAATTGAAGGGAGTGGACAAGCGCTTATTTATCCTTCCGGACTATTTGCACTTACTTTTGCTATTCTAACTTTCGCTAAAGCAGGCTCGCACGTTTTAATTCAAGATAATAGTTATTATAGGCTTAGGAGGTTTGCAGAAAATGAGCTACCAAAAAGAGGAACAGAAGTAACTTTTTATGATCCAACACAGGATATAACTGATTTAATTCAGAGTAATACTTCATTGATAATGATCGAGACTCCTGGTTCTGTAACGTTTGAGATTTCGAATATAGAGCATATAGTAAAAGTTGCTAAAGAACGTGGAATTGTAACCGTTTGTGACAATTCATGGGCCACTCCTTTGTTATTTAAGCCGCTTGATTATGGAGTTGATGTTGCACTATATGCGGTGACAAAGTATTTAGCCGGTCACTCAGATTTAGTGATGGGAGCTATGGTTGCTGAAGGTGAAACTTTTAAATTGCTTTATGAGAGCTATAAAAATTATGGAGTAACCATTCAATCGCACGACTGCTACCTTGCACATAGGGGACTAAGAACACTGCATGCACGTATGGCAAGGCACCAAAATACAGCAATGGAAGTGGCAAAGTGGCTAGAAAAACATTCAAAAATCAAAAAAGTTTTGTATCCAGCACTTCCCTCCCATCCTCAACACGAATTATGGAAAAGTTACTTCAAAGGAGCAAGTAGCGTATTCAGTATAATACTGGATAGAGAATATTCATGTGAAGAACTAAGCTGCATGGTTGATCATATGAAAATTTTTAGTATTGGTGCTTCTTGGGGAGGGTGCGACAGTTTGATATTACCAATAGATCGTAGATCTATGTCAAGATCTGTAATGAATTCAGATTATGGTGGAAGTTTCATGCGGATATTTTGTGGACTAGAAGATTCTGAGGATTTGATCTCTGATTTAAATGCTGCACTAGCAAGACTGCCATGTTTGAATATCAAAGCTGGCAGATGAAACTGAGAGAATTACTGCATAACATTATTGATGTTAACTTTGATATTGAAATCAAGGGCGTTACATGTAATCCCAAGAGAGTCAAGGAAGGTTATCTTTTTGTTTGTGTGTCAGAAAGGAGTAAAGAATACGCAACATGCGATACTGGAATCCATATCCTTCCTACTGAATCACAGTGTTACGTACACAACTGTGTAGACGTTGTGATACAAGGGGCCAAGAAAGATGTCATCCCAGTGCTTGACTACTTGGATCCAGAAAATTTAATTGCAAATGAGCACACTAGGCAATTGTATAATAAAAACTGGATTCCAGTGTCACGCACTGGAATGACAGATACTTCGAGCTTTGCAGTGCTTGAACACCCAAACCCTCAAGAAATATACAGCGAAATAGTCAGCAGGTTTTATCAATTCAAACAGCCCAAATATGTTGCTGCTGTAACTGGTACAAATGGTAAAACTTCAGTAGTAGAATTTTGCCGCCAGATCTGGCAAAACTCTGGCTATAATGCTGCGTCTATTGGAACACTTGGAACATGCATCAATAATGGCAGAAAAGGTAATAGCAACAGCCTTACCACTCCAGGTGCAGAAGACCTTTACGCAACATTGCGTGGTATAAGTGTAGAACACTTAGTGTTGGAATCATCAAGTCATGGGATTGATCAATACAGAATCCATGGATTAAAGTTGAGTGCTGCAGCTTTTACTAATTTCTCGCAAGATCATTTAGATTACCATAAAAGTCTTGGTGGATATTTAGAAACTAAAAAAAGGTTATTTTACGAAGTATTACCAGAAGGAAAAACAGCGATTTTAAATGCGGATATAGATGAATACGGCGCATTGCTTAAAATAGCTGAAAAACGCAGTAATAAAGTTGTGACTTATGGAAAAAAAGGCTCTGATATTACTTTATTAGAGCAAACATCAACCCCTAATGGTCAACATCTTACAGTAAAAATTGATAACCAAATTTACAATACATTTTTCCCAGTTTTAGGAAAATTTCAAGCATATAATCTGCTATGTGCAATTGGTATATCTGGATTAAATTACAGAGAAATATGCGTAGAAAAACTCGTTTCTCCACCAGGAAGAATGGAAAAAGTGCAACCTTTTGCATTCGTGGATTACGCTCATACTCCAAGTGCGCTTAAACAAGCCCTATTGTCTTTAAAATGGCATATCAACAAAAAAATAATTCTAGTTTTTGGATGCGGTGGAAATCGCGATCAGACGAAACGTTCAGAAATGGGCAAAATAGCACAAATGTATGCAGATAAAGTAATAATTACAGATGATAATTCGCGTGATGAAGATCCGGCAAAAATTCGCCACGATATTTTGCTACATTGCCCTGATGCACTGGAGATAGGAGGTAGGAGAGAAGCTACAGAGAAAGGCGTAGATATTGCCTATAACGAGGGTATGATTCTGCTAGTTGCAGGAAAGGGAAATGAGAAATTTCAAATTATAGGCAACCAAACTTTTGAATTTAGCGATGTTGAGGTTATTAAAAATCATGCCTTAACATACTGATTTTCGCAATGGGCTTACCTCCGCTAATGTGCGAATATTGAAGCAAAAGTGATGTCATGCCAGTGCGTGACACTGGGATGGCTTTGTTGCATCACACTTTATGAGATGGTGATTTATGGTAAATTCATGTAACTATCTCAAATTTAGCCATACCAATATCAGTGAATTTATTAAGCAAATAGCATTTGATTAGCAGTTCTTTTTCTCGATTTATCTCAGATTTATTCCTAAAACTAAATCCGAATATTTGCTTTAATCTTGAGAAAAACCCTTCAATATAAGATCTTTTCCCATAATTTACTTCTTTTTTCCATTCTTTCATGCCATCTTCACCGTATAATTTTATTAACCTAATAGCAGCATTCCTGTCAGACATATAATCTATTTCTGGATGTTCTGCCGCATTGTTTATTGGTGGAATTTTTGTCTTTATATCATATTTGTTACACAACTTATAAAACTTGTGCCTATCACATGCTCTATCTGCATATAGTGCTTTTATGGCATGCTGAAAATCAACTTCTTTTAGCAAATCACAAGCTCCATAGTGATCAGAGTAGACACCGTTACTGT
>NODE_12_length_7664_cov_6.636352
TTTTGCTCCCAGTAGAGCGTTCAATACATTTATATCTATGTTGTCCTTTTTAAGAACAGAATGTAAAGGAGTATCTTTATTCTTATCTGCTAAATTAACATCAATTCCCTCTTTTCTAAGTAGAGCGTTCAATACATTTATATCTATGTTGCCCTTTTTAAGAACAGAATGTAAAGGAGTATCTTTATTCTTATCTGCTAAATTAACATCGATTCCATCTTTTCCCAATAGGGATTCTACTACCTCTTCATGGCTATTTTTAGCAGCACAATGTAGAGGAGTCTTTCCATCTTGATCTGTTGCATTAACATTTGCTCCTTGATTTATTAGATCGTTTACTGTATCGATATCACCTCTTCCAGCAGCCTTAAGTAATTCATCTGTGTTTTGTAATAGAGTTCGTATGTCTTGAGTAGTGGCTAAATCTAAAGGAGTGTCTCCATTTTCATCTTCTGCATCAACATTTGCCCCTTTGTCCAATAGAGCTTCTACTACATCTTTATGGACCTCTTTAGCAGCCCGATGTAAAGGAGTGCTGTCATATTTATCTTGTGCATTAACATTGATCCCATTTACGTTCAGTAGGGCTTCTACTACATCTTTATGGCCCTTGTTAGCAGCGACATGTAAAGGAGTCTCTCTTGTGTCATTTTGTGCATCAACATTTGCCCCTTACCCTAATAGATCTTTTACTGCTTCCAAGTTGCCAAGCCTAGCAGCCAGATGTAAAGAGCTCTTGCAATATTCAGCTTCTTTTTCTTGTAATAGAGTCAACACATCACGTTCCATAGAATAATTGACACCATCAACATATGCTCCATTATCTAATAGAACTTCTACTATATTAAAATGATTATTTTTAGCAGCCCAATATAAAGGAGTATACAAATCTTCAACTGCGTTAACGTTTACTCCTTCACTTATTAGATGCTTTACTTCATTAATATTACCACTTTTAGCATCCTCAAGTAAAGCAGTATCTATTAATAGAGTTCGTGTTTCTTTGTTAGCAGCCGAATGTAAAGGAGTCTTTCCATCTTGATCTGTTGCATTAACATTTGCTCCTTCATCTATTAGACGTTTTACTTCATCAATATCACCTCTTCTAGCAGCCTCAAGTAATTCAGCTGTGTTTCGTAATAGAGTTTCTATGTCTTGATGATTAACGGCAAAATCTAAAGGAGTGTTTCCATCATCATCTTTTGCATTAACATTTGCCCCTTTGTTCAATAGATCCTTTACTATCTCTGCATGGCCATTTTCAACAGTCCAATGTAAAGGAGTCTTTCCACCTTTATCTACTGCATTAACATTTGCCCCATTACTTAGTAAAATTTCTACTTCCTCTTTATGGCCATTTTCAACAGCCCGATATAAAGGAGTCTTTCCTTCGTGATCTGTTGCATTAACATTTGCCCCTTTGCCCAATAGATCTTGCACTATCTGCTTATTACCACTTTGAGCAACCCAATGTAAAGGAGTCCTGTTACCTTGACCTACTGCATTAACATCTGCCCTTTTATCCAATAGATCTTTTACTATCTCTGCGTGGTCATACATAGCAGCACAATGTAAAAGAGTGTTGTTATCTTTTACTGCATTACCATCTGCTCCTTCACTTATTAGACGGTTTACTTCATCAATATCACCTCTTTCAACAGCCTGAAACAAATCATCTATACTTTGTGAACTACTCATCCTACACCTCTCTGTAAAACTATATTGTTATGATAAAGTCGTTAATAATCTATGAGCTCTCACCCCCTGTAAAATTATATTATCATGATAAAATCATTAATAACCCATGAGCTCTGGATCACGCAAATAATGGTTATTCCCTGTGTTTTTCAGTACATTTGAGCTGGCTGTACATAAGAATTGCAATTGCAGAGCATGCTATTGTTAATAGTAAATTTGGTAAAATACCATAGCGAAAAAATTTTCCTGCTATATATATTCCAATAGCCCCAAATATCATATTGCAGAATGAGAGGACTGCACTACCAAGCCCTATACCTTTGATCGTTTCTAAAGCAGAGGTTACGTTATTGCTTATTATTAATGCAAGTCCGATATTGGCTGGAATCCAAACAGTTTGAAGAATTAATATATTCAACTTGTCCGCGAAATAAAAATATACCAATAAACTATCGGATATTATAGGTAACACCAAACCTATTATTAGCATTTTGCTAACCCCTACTTTTGGTACATACCTTCTATTAATTAAAGTTCCAATTATGTAAAATATGACTATGATCAATATGAGGTAGCCAAAATACTGTACTTCAATGCCCATCGATTCAAATATGAACGGGTAGTTAGCAATGTATGCCCAAAGCCACATGAAAGTTAATCCATGAATGGCTGAAAACCCAAGGAAACGATAATTTCTAAATATTGATATATATTGCTTGAAGATATTAGTAGTTATGTTAGTTATACTGGTTTCATTTTTATTTACAGTGAGTGTTTCTTGTAACTTAAAGTAGATAAAAATAAGTATAGCAATTGCTGCGAGTGACATAATAAAAAACAAAAATTTCCAATGATAACCATGTGAAATTATATAACTGCCCACCACTGGAGCTATTCCAGGTGAGAGTGCCACAACCATATTTAATTTTGAAATTACTCTCGAGTATTCACTACCCGAGTACATATCCCTTATTGCTGCATACCCAACAACACCTGCAACACCAGCCCCTGTTCCTTGTATGAAGCGAATTAGTATCAAGAGCGCAATACTGTCGGCTATATAACACATGACACTTGCCAAAGTAAAAATTGTCATACCAATCAGCATCATTGGACGCCTACCATAATGGTCCGATAATGGACCATAAATTAATCCAGACACCGCAAATCCAACTAGATTCAAGCTAATTGTAAGCTGCACTACACTGCCTTCTACTTTAAAATAATTGGCAATGCTTGGTAGTGCAACTGAGTATAGGTCAGTTGCCATATCGACAATTGCTACAGACAATATCATAATAAGAGAGATGATATTTTGCGAAAGAGCTGTTTTCACTTAATGATTTACTGGATTAAATATACTTAACTATAATGTATTTTTTTCATTAGTATAAGTACAATGTTACATAGTAAATGATGTCATTCGAGTAGCGGACACTGAAATCTTAAGCTAAAATCATGAAAAGCACGAATTTCAATACCTTATCTTCAATTATTCACTTTAAGCTTTAAGTCTTCAACAGAAGATGCATTTGCCTCACTTACTACCTTTAGTGGTTCACCAAAGCTATGTTCCACTTTTGTCTCAAATTTAAAGCCCAATTTTTCGCAAAGCTTCTGAAAATATTCAACAATAACATCAAACAAATTCTTACCAATTACTTTGTAGTTTTTTAGCTCTTTAGGAATGGTAAGAAGTACTTTACCATCTTCATATGTTACATTTTTATCTTCACATTTCAGTTTAAACTCCGCTGAACTGCAAAAACCTGGTGTTTCGATATATGTATAATCATCATAGTTAAGCATTTTTGTATATTTCATGCTAAAACTAAGCTTTATACAATTGGGTTCACGACAATCCATAATATACTCTCTTGTCATACAGTTGCTTTGCGTTGACAAATGAAAAGATCCAAGAGCTTGACTCATATCATTAGGAAGAAAATGAGTATATCCGCCCTGATAATAGTTATTTATTAACTCCTCAATAATAGAGTTATTGGGAATTGTTGCACCAACGTGTTTAAACATTTCTGTAAAAATTTGTCTGAGAAATGGACGATAATTCCCTTTTCCGTTTTCATCCCGTAGAATTAGATTTTTATGGTTTGAATACAGATCGTTAATAAATTCGTTAGTTATTTTTTGTCCGTTAATAGCAAGGCCGTGTGTTCTATTAAGATCCTTATATGTTCCCTCACCAGAAATTACTTCGTCCCAAGTGTTAGCTTTGAAATCAGCATATTTGAGCTTCTTCACTTCAGCTTTCAACGCATTGACCATTTCCTTTGACATGTTATATCTCTACCATTAATACCTGTATATTAATTCTAGCACTCACTTTATTAAATTTCAATTACTAAATGAATGTATCACTTTCACTTCCGTATTTTCCAGCGAGTCACCGTAAGGCACTGCTTTTAGGTAAAACTTTTTTCCCCTTTGCACTTCGAAAGATATTATTGAATCATCAAGTAGAACAAATTTTTCACCTGCAGTGTGCTGATACTCTTTAGTGCCTTCTTGCCCTCTAATTAGATTGCTAAGCTTATATTCATTTTTATCTATAAGTTCGGCACTCTGAAATTTTACTATCTCTTTTCCAACCAGTGCTAAATTTGAGTCCGCAATTGAAGTTATGTTTCCAAAACGTAACACTACTATAAGCCCCTCGTCGTTAGATTCCATTACATATCCGTAAGTAGACTGCTTGTTTGTGCTTGCAATAGGCTTATAATCCTTATCGTTGTACGAAATAAAGAGTGTTGCTCCCTTCCAATTCTTTTCCTCACTAATTAAAGTAAAGCTTGCACTATTACCTTTAATATCCGGTAAATCTATCAGTTCTACGATGGTTTTGCTAATGTGAGAGGAAGGGTATTCCTTCAGCATAAGTGACCTTGTTGAAGGAAAAAAAAGCTTATATATAGAGTGATCATAACCAACGCCAATTACTTGAATGGACATGCTTTCGAATTTTGTTTTTATAATTCTTACCGTATGCTTTTTCTCACCGTCTAAAATCGTTATTACATCACTTGGCACAAGCCACGCATATTTTATCGGCAGCTTGAAATTGTATATATTTCTCTCTTGCCACGAAGAATAAAGTAAAACCTCAGCTATATTTTGCGCCTCTCCCTCCTCCATAATGAGCGGTATTTCAACTGTTATAGCAGCGCCTTGCTTTGGCAACTCAGCATATTTAACATCAATTGGATAGCCAAAATTGCGATTAAAATAAACGACGTTAACTTTATTGTTTAAATCTAATTGACTGATATTAGCAAGTTTTGAATTGTTACTGAAAACCATTTCACCAATTGGTATTCCAGTCGTAACTCCCCTGCCCTTTTGGACAAATTTCAGTTTAGAGTCCTGTTCAACCAGATCAAAAAAATAGCAACTATGCAGCATTTTAATAATTGAACGTACGGATTGCTCGTCGTTTATAACATACCCAGACAATAACCCTTTGACGTTGCTTGTATCGAACTGATCGCTTTTTAAACCTGTTTTTTGTAACAGATCCGATAAAACATCGGAAATATTAAGTTGTGAAAGCTTTCCCTGAATCCAATGTCCTGTTTGCCAGTTATGGCAGTCAGCCCACACATCACATAAATTGGGAAAGTAAGGACATGGCCTTGCATCCCATGCCCAGAGAAACATTTTTTCTACCATTTCTGAGCTTTGCCACTTTTTTAGCGTTCCTTCAATTGCAATTTTTTGCGAAAGAAAGCTCACCTCTCCGTTTGAATATCGTGGATATTTGCTCTCTATGCTGCCTTTGTCAACAAACACATTTGGCTCATTAGTGCAGCCGTTCATACTGGGAAATCCATACTCAGTAAACCATATTTTTTTCATCTTTGGTTGCCATTTCGTTTTGCTACCGTCAGGATTTGTGTGAGTTTCACTCCACCATTTCTCTATATTTTTCCACGCATACCTGCTGTCGTTATACTTTACTCTTTCAGGCTCACCCTTTGAGTAATCATAGAAATAATCATACCCCACTCCACTGCTCCAACCACCCATTACATCTTCCGCAGAATAGCCAAAAGGAGGCTCTGGACCATCAATCAGTGGAAAATAAGCATCTATGCCAACAACGTTGATGTAATCTGAAGACCACAGTTCATCCATATTATACCAACCATCATATGAATGGTATTCACTCCAATCAGCAGCGTAAGTTACCGTTACTTCTTTTCCAAGCTGAAGTTTTATTCGCTTTGCAAGCTTGACCAGCTCTATAACGGCAGGGTAATTCCCTTGTTCATCCCTGATTTTGGTAAGTTGCGCAAATTCAGAACCAATGATAAACCCTTCCACTTTAGTTTGTTTGGCAATGCTTGCATAATGCTCTATAAATTTGTTGTACTGATTCTTAAAAAAATCACTTATATCTTCAGGAGTCCCGCTCAACCTTACTCGCCACTCTTTGTTCTTTGTATCAAGTAAGGGCATTGGATAGAGCATCACCTTGTAGCCTCTGCTGTGTAGCTCTTCTATATATCTTATCAACGCTGCATCACTAACTGTGCCACCATACCTTGGGTTTCCACTCGCATCTTTTGAAATTAGCTGAGCATTATCTCTGGTTACACCCCCTACTTGCCAATCATCAGGTAATATTGCGGAATCATCTTGAAATTCAACTGCAGGATATATTTTACAATCTTTAATGTTCAGATCATTCACAAACCAATTGACTACTACCGATACCCACTCAACATTTGGTAAATCTCACTTTAATGGATCCAAAGAAAGCATTGCATCGCTCTTTTTAGTGTGGTTGTTGTGATTTACCCTTTGCGCCAGCCCATATGGGATATATTGGTTGCTGCTTATTTTCTCTTGCGCGATTTTCTTCTGTATTTTTGTATCATATACAAACTCTCCTGAGCCTGGTATTATATTGATATTCCGAATATTTTTTGCTACTGAAAATTCATTTGACTTTACTGCAGTTTGCACTTCAAACGTAAATACCGGAACATGATTATTATAGTCTGCTAAAGGAAAATTCTTGATGACTATGTAAGATATTCCCCTATAAGCCGGCACATTCCCCTCTCCTTCAATTGATGACATAAATGGATCAGGATCAGTATCTGCTCAGATTCTGTTTAATTTTTCTACTTTCCCCTTGCAGATCGCAATTGCAAGCGTTGCATGGTAATTATATGTAACGTTCATACCTCTTCCAATTTTACTTTTGGTGGTTATCGCCTCTTCTTTTATTGGCTGTGCCCAAATAATATTCCCTGCAACACGAGCAGTGCCATAGATAATTGGGATCGTTCTGCCGTAGGTTGAGGTTTGAACTTGCAGATTTTTTAGCCTTGCCCCATGCGTTACTTTTTGCTCGGCTTGAAGGCCGAACATTGCCCCATCTAGCTGTGCACCAAGAAGAGCACCAAGTTCTGAGCCGATAATCCGGCCAATTGGCCCAAAAATGCTGCCTGCTTGACCGAAAATTGATGATAAAATTATTGTAGACATGATAATCCTCCTTTTTGTTTCTATAGTTAATGTAGGCTCTACGTCATGCCGCCGCGGATAGATCCCGCTAACAAGCAGCGGGATGACGAGCTTATCGTTATGCCGCCGCGAACCGTCATACCGCTATTCATTCGCGGTATCTCTTAGCATAGATTCCGCTAACTAGTAGCGGAATGACAAATTTGTCGTTTTACAGCCACTTGGATAACAATTTGCCACTAAATAGTAGGAAATTCAGCAGCTTACAATGAATAATTGAAGTTTTTAATCAGGAAAAATACATGAGTAAATCATGTAGCTATAATCATTGTAAGCAACAATAAGAAAGTGCGGAAGTAGAAATTTGAGTTGACAAAATAAGAAAAAATATAGTATATTAATAATATTGATATTAACTTAAACTAATTATGCCAGCAGTAGTAAATACACCAGACAACATACAAAGACCGTCA
>NODE_13_length_7618_cov_5.864340
CTTTTCTGTTTTTATTATTAACTGTTACTACATTATCAGAATAGTGAAGCCATATATGCCATTCCGGAGGCACTGTTGTAGGCTCAGAAACACTGCTATACATAACCCACCTTTTTCCTTTACTTGATTCATAGTAAGAATTTCCATTTTCATCTCTTCCTACAAATTTATCTTCTCTTCGTAATAGGCGTTTTATTGCATTACAAATTTTAGATAATATAAGGGTATTAAAACAAAAAGTATTATATATACTAATACTTTAACGATATATTAACAACAATTTAATGCAATTACCAATTTTACAAGTTATTATCCCAATAATTGCATCAATGTTTTGCTTTCTTGCCAAGAAACACAAGGTATCTTGGTTTATTTCTTTTATTGCAACAACAATCACTCTTATCATTTCATCAATACTACTCATTAAAACATATAAAGGCGAAATTATAACTTATCACCTTGGGGATTGGGCTCCCCCGTACGGCATAGAGTTAAGAATCGACGTGTTGAACTCCTTGATTCTAACTTTGGTGAATTTTATAGCGCTGATTAGCGTGCTTTATAGCTTTTATATTAACGAAAAAGAAATTAGCAAAAACAAAATCACTGGTTTTTACTCTCTATTTCTACTGTGCTTAAGCGGACTGTTCGGGATTCTAGTAACAAACGACATATTTAACCTTTACGTTTTCTTGGAAATTTCATCTCTTTCTTCTTATGTATTAGTTTCAATGGGAAGGGATAAAAAAGCCTTGGTTGCAACATTTGAATATCTAATTAGTGGCACTATAGGGGCAACGTTTTACTTGTTTGGCATCGGGCTCTTGTATTCAATGACTGGAACACTCAATATGTCTGACATGGCTGAAAGAATAGTTCCATTATACGATAACAACATCATAAAACTTGGCACATTGTTCATTTTTGTTGGTCTCTCAATTAAAATGGCACTGTTTCCATTAAGCAGGTGGCTGGTTAATGCATATAGTGAGGCGCCAAGTTTCATTAGCATATTCTTTTCAGGCACAGTAACTAAAGTGATGATATATGTTTTCATCATAATCCTTTATACTGTTTTTCATCAAAATTTTTTCTTATTTAAGCCGCTACTGGACAATGTGATAATTATCCTCGCACTTTGCGCTATTGTATTTGGGTCGATATTTGCAATAACTGCAAAAGACATAAAAAGACTGTTTGCTCACTCTAGTATTAGCCAAATTGGTTATATAATTTTAGCACTGAGTTTTAACTCAAAAACAGGTGTATTTGCAGCAATTCTTCACATAGTAAACCACAGCATAATAAAAACATCTTTATTCATGGCTGCAGGATGTATTTCTTACAAATTTGATACAACAAAAATAGAGAATTTATCGGGACTCAAGAAATCAATGCCTTATACAGCACTTGCGTTCACTCTACTAAGTTGTGCATTAATCGGTGTGCCTTTAACAAATGGCTTTGTAAGCAAGTGGTATATAATGAAAGCAATTATCGAATCTCATGCGTGGATTTCCCTTGTAAGCATCATCAAGCGCTGGAATGACACTAGGCAAAATTAACGATGTGCCATTTCCTATGCTTTTCTTTCTATTGTTTATGGCAGCTTTAACAGTAGTAACTGGAATATATAGCACTCCAATTCGGTTAGTAGTTGAGAAGTTGGTTTTTTGATTTTTATCTTTGTTTCATGTTTTACTATACTTTAAGGTTATAAGTGTGGATAGGCTGAAGAAGATTCATTGGTTATTAATCATTAACGTGATAGCGCTGTTTTGCGTTGGCATTGCTGTTCAATACTCTTCTGCTGGAGGAAAGTGGGTGCCATTTGCGATTCACCAACTGGTCATATTCTCCTTCTTTTTCCTACTCGCTATAGCTATGTCATTCATAGAGCTAGATTTTTATTTGAAGCACGCCTACTTTTTTTATATAGCAGCAGTGATTTCGCTATTAGTAGTGAATTTTTTTGGCTCACACATAATGGGTGCAACAAGGTGGATAAGAATTGGATCAATTAGTTTGCAACCATCAGAATTTGCAAAAGTAGACTTAATACTTGCGCTTGCTCGCTATTTTGATAAGCAGAGTGTATATAAAATGATGGAATTTAAAAGATTGCTTAAGGCACTTATAATTATTTTCTTACCCGTGTTCTTGGTGTTAAAGCAACCTAATTTAGGCACAGCTGTGATAATGTTATTTATAGGGATATCAATTATATTCACAGCAATAATAAAAAGATCTCATTCGGTAATATGTGGAACGCTTGGCATTTTTGCAGTACCGGCTATTTGGCCTTTTTTACGTCCTTATCACAAGCAAAGGATATTGTCGTTTTTGGATTCATCAGTGGATCCACTTGGAATAGGTTATAATGCGCAGCAATCTCAGATAGCTATTGGTTCAGGAGGTTTACTTGGTAAGGGCTTTGTTAACGGAAGTCAAACTCAACTTGGATTTTTGCCGGAGAAACGTACAGATTTTGCTTTTGCAGTGCTGAGTGAGGAATGGGGATTTTTAGGTAGCATGGCTTTAATTTTGGTTTATACCTCATTACTTGGCATAATTTTCTCTATCGCTTATAGGTCGAAAAATTATTTTTCTAAGTCGGTATCTATCGGCATTTTCGCCTTTTTTAGTGCTCATTTCTTTATAAACATCGGAATGACAATGGGCCTCTTACCAGTGATAGGCGACCCATTGCCATTTCTGTCCTATCGAGGAAGTACAACTGCTGCAAGCTTAATATGCATAGGATTATTGCTGGCAATAAAAGCAGATGAACAACAAAATGCTTGTATTTTACCTATGCTAAAGTAAAATTAAATTTTACTTAATAGTTTTTATGCTAGATGAAATGCGTGAGGAATGTGGGGTATTTGGCATAAGTTGCAACCAAAGTGCTGATTTTAACTCTATACTTGCTCTCCACGCTTTGCAGCATAGAGGTCAAGAGTCTTTTGGCGTAGTAACCAGTAACAACGATAAGCTGCACTCTTATCACTTTCAAGGTCAAGTGAGCAGCGTATTTGATGATATAGATGAAATAAAGAAATCCTTACCTGGAGATTGTGCAATAGGTCATGTTCGATACTCAACAAGTGGTAATAAATTTGGAGTGCAGCCCATGTTTAGCAAAAGTGGCAAATTTGGGGATTTCGCCATAGCACATAATGGTAATTTAATTAATATTTCTCCGATACGCGAACAATTGATTAAACAAGAGTGCGTTTTTCAGTCAGATATTGATACAGAAGTAGTAGTGCATCTGACAGCAAGCGGTGAAAAAGATAGCTTTTTAGAGAGTTTTATATATGCATTAAAGCAAATACAAGGTGCTTATTCTTTTGTTGCAATCAATCAAGAAGTAGTTATTGGAGTACGTGATTCATCTGGAATCAGGCCTCTTGTTTTAGGAAAGTTAAACGGTTCTTACGTTCTTGCATCTGAAACTTGTGCTCTTGATATATTAAATGCAGAGTTTGTTAGAGAAATAGAACCAGGCGAATTAGTTACCATCAGTTCGGGTAGTAAGCTAGCCTCAATGTTTCCTTTCCCACAGCAAAAATCAAGTTTTTGTATTTTTGAATACGTTTATTTTTCAAGACCAGACAGCATAATGGAGAATAGGTCTATATACGATACAAGAAAAGAAATAGGAAGAATACTTGCAGAAGAGAGCCCACCAAAAAACAATGTAGATATGGTTGTACCAATACCTGATTCTGGAATACCTGCAGCTATTGGATATGCAAAGCATTCAGGATTACCTATGGAACTGGGAATAATTCGTAATCATTACATAGGAAGAACTTTTATACAACCAACCGCTGAAGTACGTAAAGTTAGAATAAAATTAAAATTCAATGCTAATAAGCACACTTTGAAAGGTAAAAACATAATTTTAATAGATGATAGTATAGTGCGTGGTAGTACGTTAACAAATATAATAGTTATGCTAAAGGATGCAGGAGTAAAAGAGATTCACCTCAAAATTTCAAGCCCACCAATTAAGCATTCTTGTTTTTATGGAATAGATACGCCAGAGTGCAAAGATTTAATTGCTGCAAATAAATCTGTAGAGGAAATTAAGGAAGTTATAGGAGTAGATAGCCTAGCCTTCTTGAGTATTGATGGACTATATCAGGCTGTTAAAGGAGAGGTGCGTAACAATGCTATACCACAATATTGTGATGCTTGTTTCACTGGTGATTATCCGATCGGCAAATAGTCTACGCAAGGTCTTAAGTTTAGAAAATCTTAAACCGCCAAAATTTCTCTTGGCCTTTACTAATTCCGATTCTCGGAGTGCAAATATAATCTGGTTTGAGGTGGGATTCATAAACACAAAATTCGTGGCTTATAGTAAGGTCCTGTTTGTTATGTTCTTTAGTAATATTTAATCTTTTGCACAATATTCCTGGTCCACCTAAATTTGCTTCAAGTGGTTCAATAAGCTTTAATCCCCGTATTAACACTGCTGCTGGGAACCCTTCTGCTTCTGTTACAATGTTTAAACAGTAGTACATTCCATATATAAAATATACGTACGAAAACCCCGGCACACCAAACATTACTGAGGTTCGATTAGTATAGCCTCTTGCCGCATGACAAGCTGGGTCATTCATTCCTATATATCTCCAGCTACAATTAAAGTTGACCGCTCATAGAAATTTCTTGGTAGTATTATGTTGCTCATTATAAGAGTATAAGTTACTTGCAGATGCAAGCAACTTATACTGAATTTTCACTACTTTACCTATTTTGAAGCAGCAGGAGCTTGATGCTTTTGTGATGCGCCGCTCAAGTCTTCTACATTTGTTGAATGCTGCTCCAAAAATTTTACTTCTTCAGAGCTTTGTTGTAATTGTGTTTGTGGCAATTGTGATGCTAACACTTCATGTAAAGGCTTTGCTTCATATTGCCTTCCTACTTTTACTTCTTTATGTGCAGCTAATTGCTCCATAGTAACACCATTACCCTCAATAAGTTCTACGGAGCCATTATCATGAATATTAATTTTAATATTACATTCTTTTCCTTGAGCATTCCACTTTAAAGTCATTTGATATGACCCATTAGCCACTTCATAAATTCTTGCCCCATCCTTATCAATTTGGCAACGTACCCCCCTTGTTTTTTGGTCAGGTAGTAGCAACGTAATTGTCTTTACATCGTACTTTTTGCACATATTACCACTTAGAATATCATGCAAGTTTACTTCTTTTATATAATCGTTCAGCGCAATTCTTATGACAGGCTTAACACTGTTATCTATATTTTTAGTTTCTCTTAATTTTATAAGCTTTGCATCAATATTTTTAGATATCTCTTCTTCAATTTGTTCAGCAGCTTTGCCTACAATTTCCCGACCATGATATTTGGTCTCCTCAGCAGTATATCTATACATACCATCGCTATTCTTATGAACATGAGGTTTCACTATTACTTTATTAGTAGTATTAGTAGAAGGGTTGTTCTGATCTACAAAGAACCTCTTGCATGTTTCTTCATCATCAAGAGTGACGTACCTACATTTATCCTTATTCGGTATTGACCCAGATACGCTACCAGCAGCAATATTTTGATCAACAATCAAAGATACAGTTTCATTACTATCTAACATATATGCCTCCATTATCCTTAATACACAAATGTCAACATACGAGCATTATCTCAATTAGTCAATATAAATTATGACGTTTAATGTTGAAAGCTCAAATACTCCTTTGCTTGATCGGTTAGAACGCGCCCTCTTGGTGTGCGCTTTACAAAACTAATTTTGATTAAATAAGGTTCTACTGTTTCTTCAATATTGCCAACATCTTCGGATAGCGCAATAGATATGGTGTCAATTCCAACAGGGCCTGAAGTGTTGAATAAAAATCTTAGATTATTCATATCAAGTTTATTGAGTCCCATTTTATCTACACCCAATTTTAGTAATACAGAATCAGCGACTTCATAAGTGATTTTTTTATCATCTTTCACTTCAACAAAATCCCTTATTCTTCTGAGTAACCTCAAAGCAATTCTTGGAGTGCCGCGCGCACGGCAGGCAATTTCCCGTGCTGCATCCTCTTCAATTTCAGCAGAAAGAACTCTTGCGCCTCTTTTTATAATATTAACCAGCTCCTCAAAGGAATAAAACTCAAGATGCAAAGGAATGCCAAAACGATCTCTGAGTGGCGCAGAAAGTAATCCAAGCCGTGTTGTTGCTTCAATTAGCGTAAATGGTGGTAGATCTATCCTTAAAGTGCGAGTAGATGGACCTTCACCAACTAATATGTCCAAGCAAAAATCTTCCATAGCAGTATATAAAACTTCTTCGATGCTGCGATTTAATCTATGGATTTCGTCGATAAATAGAACATCTTTTGCATTTAAAGTGGTAAGCACTGCAGCCAAGTCCCCAGCTTTACTAAGTAAAGGACCAGAAGTTGCGCGAAAGCTAACTCTTAATTCTTTAGAAACAATTTGTGCTAAAGTTGTTTTGCCAAGCCCTGGAGGTCCGTACAATAAGACGTGATCTAAAGCTTCAGTTCTCGTCTGTGCAGCGTTTATAAACACTTTTAAATTTTGTATTAAGTTTTTTGCCCGACAAAATCATCAAGTTGCTCAGGCCTGATGTTAATATTGCGCACATCTTCAGTATATTCTTTACCGCACGATATTGATTTCATAATGTTAAGAGCTCCTTAAGCGCCATGCGAATAATGTCCTTAGTGTCCAGGTTTGACGATTCGTCTTGTATTTTTTTTATCGTATCATAAGCTTTCATTTTTTCATACCCAAGATTGATCAATGCTGAAAGGGCATCTTCATTAACTGGATTAAAGTTATTGTTATTTATTTCTACTTTACTTACTTTGCCACTCAATTCAGTGATGATTCGATTTATGAGTTTCAAGCCAAGTCCACTCATCTTGAGTGTTACTTTATCTTCATTCATAATTGCCAAAAATAGCTGTTCTGGAGTTAATTTACTCAAAATTGACATTGCAGTTTTATAGCTAACACCGCTTACTTTAACTAGCAACCTCAAGCACTGCTGTTCTTCTTTGCTTATAAAACCATATAGCTGAGTAGTGTTTTCTCTGTTATTTGCATAGGTTTCGATAAGTAATTTGATTCTACTTCCAATTGCACAAGCACTTAAAGTTTTGGCTGAAAGATACACCATATAGCCAACATCATTCACATTCAGGATTATGTGATCGCTGCGCACTTCATCAACTATTCCACTTAGATTTCCTATCATTTTTAGTACTATATAGGGTTCAGTTTAAATACTCCTGGATCTTAGGTCAAGCAAACGAACATTATAACAGGGAAACGTGGCTAAAAAACCACTTGACACCCTTCGCCAGCCCCCTTATCATAAAACTGAAGCTATTTATTTATCTTCTCTGTACAGATTAAATGACAAAAAAACTCAACGTATTTGGCGTCTCATGTTTAATTTTTTGCACTATGTGTACCTTATGTCTTCACAACATTTCTAGCTATATAAGCTAAAACGCGCTTATAAAGAGTTTAAGACAGTATAGAACGCCGATTTGCAGGATTAGAGAGTGACAACTAGCTAACACGGGGTTTCTTTTGCCTTTTT
>NODE_14_length_7536_cov_5.671033
AATTAGCCAACCACGGGGCTTCTTTTGCCTTTTTTTCATTTGGTAAATTTCTTAATATTCATAGCTAAACGACAACCGTTATTCCGCTTCTTGTTAGCTGATGAGATACCGCGAATGAATCGCGGTATGACGGTATGCGGCAACATGACGATAAGCCTTGTCATTCCAGCGCGTGACGCTGGAATCTAAACTTTAACTGATATGATTACAGAAAGAGAATTTATTAGGTATTCATAGACACTGAAAGTGGTCAGCTAGACCACTTTCAAGTAAAGAAAACTACGTTTGTGCCTCCAATAATTTCTATTACTTATCCGCTACTGCACCGTCTTTACAAATTACACCTCCTGGTGTTATTTTTGAAACGACTACAGGAGCGCCAAAAAACACAGCAGTGAATGCAACGAGTGCAAAAAGCGCTGGCCACGGCATTCTACCGAATATTGCAAGCAACGCTGCACCAATTATCACTATTGTGATCATTGGTCCACCTATGCCATGAGTATAGCCTATTATCTTGCATATCACTGATGATGTTGTATCACTTGTATCAACAAAAGCATCTGTAGAATTTGCATCAAACGCAAAGGAGAAAATTAAAACCGCAAGTAGAAGAAAATTTTTCATTATACCCTCCAATCATTTCTGTCCTAAGTTAGATTATTCTGCAATTTGATTAAATTTGAGTAAATGGTAAGGATTCTAGTAAATTTGTCATCCTATCAGTTTATAAAAATTCCCGGATCTCAGTGTTATTCACTTGGACAACATTTATACAATTGTGGAATAATGGTGCTCCTTTAAGAAGCACCGTTTAGCTAATGCTTTTCTAAATCTGCAGCGCCTATTTTTTACACGCTCCTGTACGTGTATCCCAGTTGGTACCATCAGGGCAAGCAGTTGCACCATTTTTACAAATCACACCGCCTGGCACTATTTTTGAAACAACTACAGGTGAACCAAAAAACACAGCAGTAAATGCACCGAGTGCAAAAAGCGCTGGCCACGGCATTCTGCAAAATATTGCAAGCAATGCTGCACCAATTATTACTATTGTGATCATCGGTCCACCTATGCCGTGAGTATAGCCTACTATTTTGCATATTGTGTTTGACGTTGCGTCATCAGTAACACTGCTAGCAAGAACATTATCAAATGCAAAGGAGATAACTAAAGCCACAAGTAAAAGAAAATTTTTCATTATGCCTCCAATAATTTCTATTTAATGCTGGATTATCCTTCACTTTGATTAAATTTAAGTAAATGGTGAGGATTTTTTGCTTAAAAGTATCCTTTATTTCATTTAGAATACTTTTCTTGGTTCGTCTATATTACAGTGCTACAGAAATTTTACAGCATCGTTTATTGCCTTTATCGTGCTTTGATTGACACAATTCATAATGATGGAGTGGAGCATGCAGGGTATTTATCATTTTTAATTCTGTTATCAATATTTCCTTTTCTCATCGTTTTAATGGCTGTGGCGTCAACATTCGCAAATTTTTTAGACCAGTACAACATTGGCTGGGTATTTATTATTGATAACATGCCACAGGATATTTTATCATCTTTGATGCCGCGTATTAGGGAGATAATATCAGGCCCGCCGCAAAGCTTACTAACTTTAGCAATTGTAGGTGCTGTTTGGACCGCTTCATCGACAATTGAAGGGCTTAGAACAATACTCAATAAGGCCTATAAAGTTCCGGTTTCGCCGCCTTATATATTAAGAAGAGTACTAAGTATATTACAATTTTTGGTAATCACGCTTATTATAACTCTAACTATAGTGTTTTCTACACTAGTACCAATGCTAATTGATTTTTCCTATCAGGGGCTAAGTTATACTAGGTATTTACTTATTGAATTTGTACTTTTCACAGTAGTCTCTTGGCTATATTTTATGTTACCAAACATAAAACAAAATTTATCAGACGTATTTCCTGGATCTTGTGTAGCTGTTATTCTTTGGACGATTTCTGCTTCAGCTTTTAAGCAATACTTAAAAGCTTCCTTTGACCAACTGGATTTGATATATGGAAGTTTAGGTGGTGTAGTAGTGTCATTACTATTTTTTTATATGCTAAGTTTGATTTTTATATATGGAACAAAATTCAATTTTCAACTAAAATATTTCAATGGATCTCGCTAAGGAGAAAGAAATGGGTAAGTTAGAAGGTAAAGTAGCTTTAATCACCGGAGCTTCAGGTGGAATAGGCTCTGCTGTTGCAAAAAGGTTTATAAGAGAAGGTGCATGTGTGATTCTGATTTCAAGATCTCTTGATAATCTCAAGCCACTATATAATGAAATTGAAGAGCTTGAAGAATTTAAAGAAGGCTCTGTGAAACTAATTCAGCTTGATCTTTTAGACTTTGAGAATGTAAAGATACTGACAAACATGATAGAAAGCCTGAAATTATCAGAATCTGGAGCACTTGATATATTAGTTGCGTGTGCTGGAATTTTAGGCAAACTGAACCCCATTCATGACTGTGAGATTGAAGAGCTACAGAACGTAATGAATAAAAATTTTACTGCCAATTGGTACTTACTAAAAAACTTAGATCCAATGCTAAAAAAGTCTAATGCTGGAAGAGCGATATTCATGACCTCAGAGGTGACACTTTCTCCTTCCTCTTATCCATATTGGATGCCGTATGCTGCAAGTAAAGTTGCACTAGAAATAATGGTGCAAATATATGCATCTGAAACAAAGCATACAAAATTATGTGTAAATGCTGTATACACGGAAGGACCTGTGGGTAGTGAGCAGGCATTTCCTGGATCTGAATTGGTGTCACCTGATGACCTAACAGACAAATTTGTGGAGTTAGCTTCTGAAGATTGCAGCGCATCAGGACAAATCTTACCGCTCAGCAAATCTCCCGAATAAATTACCATAGTATCTGCAAAGATACCGTTAAGCCCACAACTGTATGAACATTGTGATTTGAGAGTAATCTCCACTAGGAAGAATGTCATCCCAGTGCCTCTATGGTGTCATTCCAGTCTGGAATCTAGTCTTTATTATGCAGCCACTTATTTAAAGTTAAGTTTTCTGGATCCCAGTGTCTGGGCACTGGGATGACACCTCTGGGCACTGCCGTCATAAAGGAACCAGTGTCAGCTACTTGAATGACATCATTTGCTGTGCAATTTACCTTCAAAAATGAATGTTTGTACAGCTGTGTGTCAAGCACTGGAATCTGCCACGCAAATTGCAATGTTCGTATAGTTATGCGTCAAGCCTAAAAGTAATTAGCTAATAGGTTTAATAAAAATTCACATATACAGGAAAGATTGGTAACATTACTTGAATAGAGACCGTTATTGTAATTATGCCGAAACGCACAGATATAGAATCTATATTAGTAATAGGAGCAGGCCCAATAGTTATAGGTCAGGCATGCGAGCTTGATTATTCTGGAACGCAAAGCTGTAAAGTATTAAAAAGTGAAGGTTATAAAGTCATTTTGGTTAACTCCAACCCCGCAACTATAATGACAGATCCTGAATTCTCTGATGCAACTTATATTCAGCCGGTACTGCCTGAAATCATAGAGAAAATTATAATTAAGGAGAGGCCAGACGCAATATTGCCAACAATGGGCGGGCAAACAGCACTCAATTGCGCAATAAAACTTGCAGATGATGGAGTGTTAGACAAATACAACGTAGAATTAATAGGGGTAAATAGAGAAGCAATAAAAAAAGCAGAGGATAGAGAGTTATTCCGTCAGTCCATGGATAGAATAGGACTGAAATATCCCAAAAGTATCATTATAAAAAATCAAGAACAAATAAGAAAGGCTTTGGATTACATTGGATTACCAGCAATCATCCGTTCATCATTCACTCTTGGTGGCGCAGGTAGTGGCATAGCATATAATAAAGAGGAGTTTTTCAATATCGCAGAAAGTGCTCTCAAAATTTCGCCCATAAATGAAGTTCAGATAGATGAATCAATTATCGGCTGGAAAGAGTATGAAATGGAAGTTATCCGCGATTGTAAAGATAACTGCATAATAGTCTGTTCGATAGAAAATGTTGATCCAATGGGTGTGCACACCGGAGATAGTATTACGGTTGCTCCTGCTTTGACTCTGCGTGATGCTGAATATCAACAAATGAGAAATGCATCTATAGCAGTGCTGAGGGAAATTGACGTTAGTGCCGGTGGTGCAAATGTTCAGTTTGCAGTGAACCCTAAAGAAGATGGAAGCCTCGTTGTAATTGAAATGAATCCAAGGGTTTCTCGCTCCTCTGCACTTGCTTCGAAAGCAACAGGCTATCCTATTGCAAAAGTTGTAACTAAACTTGCTATTGGCTATTCGCTCGATGAAATACGTAATGACTGCGCTCCAGTTATACCTGCTGCATTTGAACCAGAGATTGATTATATCGTCACTAAAATTCCTCGTTTTGAATTTGAGAAATTTAAGGGGACGAATTGTGAATTATCAACCTCCATGAAATCGGTGGGAGAAGTAATGTCTATAGGCCGCACTTTTAATGAGTCGCTGCAGAAAGCTTTTCGCTCGCTTGAAACTGGGCTCACGGGACTTGATGAAGTGTTTTCTGAAAATACTGATATTGATCACATCAGATCTCAATTAGCAAAATTGCTACCAAACAGATTGCTGATTGCTGCTGATGCAATGCGTCATGGAATTAGCATAGAAGAAATAAATTCAATTACAGGTTATGACTTATGGTTTTTGCAGAATATACAGCAAATCATCTTGGCTGAACAAAAAATCAAGGAAAACGGCCTCCCTGGAACTGCATATGAAATGTTAGAGCTGAAAAAAATTGGATTTTCAGATGCAAGATTGGCGAAATTAAGCAATAAGAAAGTAGAGCAAATCGAAGAATATGTATTATATGTATGGCTGTTATGAGGGAAACATTACAAATAGGACAGAATGCGAAGCGGACATTTCTGACCGAAAAAAGGTTGTCATTTTAGGAAGTGGTCCAAACCGCATTGGTCAAAGTATTGAATTTGATTATGCATGCGTACATGCAGCTTCTGCCGCCAAAGAAATGGGGTATGAAACAATAATGATCAACTGTAATCCAGAAACTGTTTCAACTGACTACGATACCGCTGATCGTTTATATTTTGCCCCACTGATTGCAGAGGATGTGCTTGAAATACTAAGCAAAGAGCAAGAAAATGGCACACTGGTTGGTGTAATAGTTCAAATAGGTGGTCAAACACCTTTAAAGTTAGCTAAAGTGCTTAACGAGAGAGGTTTCAAAATTCTGGGAACTTCGTTTGATTCTATTGACCTTGCAGAAGATCGCATGAGGTTTAAAAATCTTGCTTTGCAACTTAATTCAAAACAACCTGAAAGTTCTATCTGCCATTCAGTAGAAGAAGCGTTAACCAATGCAGAAAAGGTGGGGTTTCCACTAGTAGTCAGGCCATCATATGTCCTCGGTGGTCAATCCATGTCGATTAGACACGATACTCAGAGCTTTAAAGAGTACGTCTTAGATCAAACTAAAATCTTTGAGCATGGTTCGCTGCTTCTTGATAAATTTTTAGTCAATGCAGTTGAGGTTGACGTTGATGCTGTATGTAATGGGGAAAAAGTTTTCATTGCAGCGGTCATGGAGCACATTGAAGAAGCTGGTATTCATTCTGGCGATTCAACATGCTCAATACCGACAAATACATTGAGTGACGAAGTAATAAAAGAGATCGAGCTCCAAACTGAGAGAATAGCATTAGCATTAAAAGTGAAAGGTCTGATAAACATTCAGTTTGCTGTTCAAGAGAATAGACCTCTTGCAGAACCTGTTTGTGATGAGAAATCTTTAGGAAAAGTGCAGATGAGCACCACAGAATACTCGAATGTATTTGAGGAGCGCAGACAAGCTTTGACGACAAAATTGCCTTCAGAAATCGAGTTATGCAAGAGGTCTAGTGATGTATACATACTTGAAGTGAATTTAAGGGCTAGTCGAACCGTTCCTTTTATTTCCAAGGTAATCAATATTCCTATTGCAAAGCTTGCCACTCAGGTTGTTTTGGGTAAAAAATTGAATCAGGAAAACAAGCCTTTCAATCATTTTGCAGTTAAAGCTGCTGTTTTTCCATTTACCCGCTTTGCAGGAGTTGATACTTTACTTGGTCCTGAAATGAAATCAACAGGAGAAGTGATGGGAATTGACTCATCATTTGAAGCTGCACTTGCAAAAACGCACATGGCTGCAGGATACAAGTTACCAACAGAAGGAACAGCTCTGGTTTCAGTAAAAGATGATGATAAAAAGTATATATTGCCAGTTGCACGAATGTTGAAAGAACTGAGTTTTGAATTATATGCCACCAAAGGCACAGCTTCGTATCTGAACAATAACGGCATTTCTGCACAAGCTGTAAATAAAGTAAGAGAAGGCAGACCCCACATAGTTGATATGCTCAAAGATGGAAAAATAAATCTAGTGATTAATACTTCTAAAGGTGTAAAGTCAGTCTCAGACAGCAAAGATATCAGGAGAACTGCTATTTTGCAAAATATATTATAGCTTACAGCACCACAGCTTCCGGAAGTAAAGCGTTAGTGCTTGCAATTCAATATGTAAAGAATAGCAAACTGGAAGTGAAATCATTACAGCAGATACAAAACGTTTAAATATCAAAACTAGAATAATTCACTCTCAAAATGTTAAAGAGAACATAATAAAAAGATGGAAATTTTGAAGGAAATAGTATACCTAAAGAATCAACTAGCGTAATTGAACAGCCAAATGCTGCAACGAATGCTCCACAATCTCACCTAGAGGACACTTCCCTTATATGTTAAGAACAAGTCTTTATAAATATCAAAGTAGTGAGATTAAAGACACACAGAGAAGAGGAATCGTCACGCTCCTTGATTATAAGAATCGTTGTTCAGCAAGGTTCTCTTCTCTGGTTGATTATACTGAAAGTTCCGAACAACTGATTGAGCTTTTAGGCTCGTATATAAGGCTGGAAAATGCAGTATATGTTATTATTACGGAGGAATTATGAATTCATCAAACATTATTGCTGGCATTGATGTTAGCAAAAGTAAATTAGATCTCCACATTCACCCACTTGAGCATTATAAAATATTGGAAAACAATGTACAATCCATTGGTGAAATGCTGGACTTTTTACGTTTGCATAATGTAACCAAAATTGGTCTTGAGGCAACTGGTGGATACGAAAAATTATGTGCCTATACTTTACTAAGCAATGGTTTTGAGGTGTACGTCATTCAACCAAGGTGGGAGAGACTATGCTAAAAGCCTTGGTATTACTACAAAAACTGATAAAATAGACTGCAGTATCATCTCACGTTATATTAATAATACATATATGCGTGTTACTCCTTTAACAGTTAGTAATGGTAATATTGATTGCTTGAAACAAAAATTATCTCGTAGAAACCAACTTGTAGAAATAGCAAAAATACAAAAAACCCAAATCCAACAGGTATAGCTCTTTCCATAAAAGTCCGGATGTGATAGGATAAGGATAGATGATGATAAGGAGG
>NODE_15_length_7030_cov_6.475556
AAGTAATCCTTACCTTTTAATCTGCAGATTGGCGAAAGCAAATACAATAGCTTCAGTTTCATGATAAGGGGGCTGGCGAAGGATGTCAAGTAATTTTCTTATTTCATTTAAATTGCTTGTAACCTTCTTATACACTCATCTTTACCAAGAATCACCATGATATCAATGATTCCAGGTGCATCCATTACTCCAGTTATAGGGGCGCGTAATGAGTGGTATACATCGCTTATTTTCATATCGTGCAATTTTGCACATTCCTTGATCTGAGAAGATAAAAAACCCTTATTCCAATTTTCATCACCGATCTTTGACAGAAATGACGCGAGTAACTTGATTATATCGAGGTTAGATTTGACAATTTGCTCAGCCTCTTCACTTAAATCAAGTGGCGGATCTTGAATATAAAACTTTGCTAAATCCAGCAGTTCGGTCAGGTAGTTTGCTCTTTTTTTAGCTCTGTCAGTCCCTGCAGTAAATAGCCCTTTTTTTGTCAGTTAGAGTATTTTCTCTAAGCATTAGAGTCAGAATATCTTCATTGCTCATATTACTAATATAGTGGTTATTCAAATGCTCCAGTTTTTTTAAATCGAGCCGTGCAGGTGAACGACCAATACTTTCTAAATTAAACCACTCTATTGCTTGCTTATCGCTAATAATCTCATCGTTGCCGTGACTCAAGCCAAGTCTCAGCAAGTAATTACGCATCGCTTTTGGCAATATTCCCATCTTTTCATAATCGCAAACGCTTGTGGCACCATGCCTTTTGGATAGCTTATTCCCATCTTCCCCATGGATAAGCGGCACATGTGCAAAGCGTGGAATGTCAAAATCAAGAGCCTGGTATATTAGCAGATGTTTAAAGGTATTAGTGAGATGGTCAGAGCCACGTATTATATCAGTTATTCCAGCATCATGATCGTCAACTACTACGGCAAAAATATATGTTGGAGTGTTGTCAGAGCGTAAGATCACTATATCATCAAGCTGGTTGCTATTTACTTTGATTTGGCCGTATATTTTATCATCAATAACGATCTCTTCCGAATCTGGCACTTTAAAGCGGACAACTGACCTCACACCCGATGTCATTCCAGCGCGTGACCACATATTTTCTTCTGGATCCCAGTGTCGGCTACTTGGATGACAAGAAGGAGGTTTTGTAGTACATTTATGCTTGTATATCTTGCCCTCTTCTCTTGCTTTTATTTTCTTTTCTGCAACTTCATCCTCAGGGCAATAACAGTGATACGCCCTACCCTTCTCAACTAAAAGGTTTGCTACTTCTTTATGCCGCTCTATTCTTTTTGACTGATATACTATTTCCCCATCATAGCTCACACCGAGCCATCTTAGCCCTTCTATAATTGCATCAATTGCTTCTTTCGTTGAACGTTTTCTGTCGGTGTCCTCAATTCTTAGCAAAAACCTGCCACCATGATGCTTTGCATAGAGCCAATTAAATAACGCAGTGCGGGCCCCACCAATGTGCAAAAACCCTGTTGGTGATGGAGCGAATCTCGTGACTATACCTGGCATATTTGTCCGTTACAGTAATATAAATGATGATAGCTAAAATTTATGTTTGTAACAATTTAGAATTTATTTATTCTGAGAGATAAAATTTTATTTATTTTTCATAAATTGTGTTGTATAATTTAGTATTGGTTGAATATAGCGAGGTGAGTTATGGATGGACTTGTAGATATAGCAAAATTGCTTTCAGATAATGAAGCTAATATCAATTGGCGTTACACCGGCCCTTTTGATAAAACAAAACAAAGAGTACAGGCAGATAATCTCCTGCATTTAGCTGCAAGAATACAAAACAAAGGTAAATTTGTAGACATTTGTAAGAAGAACATTGCTTCTGTAACTGCGCATAATGAATATGGACATAATCCATTTCATGAAGCAGCAAGAAGTGGAATTTTGCTGCCTGCAGTACAAGAGATTGTGAATGACTTAGAGAAGGAAGCTAATAACAAAATTACGAAAGCAGAAGAAGCTGGAGATCGGAAAGAAGTAAGCAGATTGAAAGAGGAACTCAAATGTAATAAAAAATATATTAAAGATGCGCTCTGCAGTAAAGGCTATGCTTTTAATAAGAAGAGGGAAACTCCTCTTTATTACTTAAATGCTGCACAACAGAAAGAAATTAAGCAAATCGCAGGCATAAAAGACAGCTTTATATGTAACCAGAAGTTTCACCTGTGCTTATATATAATAGGAGCGATAGCATGTATCGCTGCTTTATGTTTGTCTTTATACTTTTTATTTTTAGTTTCTCAATCTTTTGCACTAAGCTCGATGGTTGCAATAGCTTCTGGCGGAGTCACATACCTGTCAGTTAAAGCATGTAGCGAGATACATGCCTTGCATAACGAAAGCACTTTAGTGGAAAATGCTAATGTACAACTTGCAGGAGAAAGTTTAGGTGTTTGATGAAGCTAGAAATTACTTGCAGGCAATGATATAGAAATTTACTTTCTTAACTTCAGAAAGTATACTCATACGATGACGGAAAAGAAGTACAGTAAGATTTTAATAGCAAACAGAGGAGAGATTGCCTGCAGGATTATCAGAACTGCTCGTAGGATGGGTATATCTTGTGTGTGCATATACTCGGATGCAGATGTAAATTCTGTGCATGTAAGACAAGCAGATGAGTCAAGATATATCGGCCCTTCGCCATCTTGCCTCAGTTATTTAAACATTGAAAAAATATGTGAAGTAGCAGTTGAAACAGGTGCTGAGGCAGTTCATCCTGGCTATGGTTTTTTAGCAGAGAATCCAGATTTTCCACGTGCTCTTCAAAAACATAATATAGACTTCATCGGTCCCAGTGCAGAAACAATAGAAGTTACAGCCAACAAAATAACAGCAAAAGAAGCTGCAAGAAAAGCTGGAGTGAATGTAGTGCCAGGATATATGGGTAAGATCAGCGATGCTGCCCACGCAGCTCAAGTTGCTGAAGAGATCGGTTTTCCCGTTATGCTTAAAGCTGCATCAGGCGGTGGTGGCAAGAGAATGCGAATTGTAAATTCCAAAAAAGAAATTGAACTAGCGTTCACATCAGCAACAAATGAAGCAGAGAAAAGTTTTAAGGATGGCAGTATCTTTATAGAGAAATATATAGAATTACCAAGACATATCGAAATACAAATCATAGCGGATAAATATGGCAATATAGTATGTCTTGGAGAGAGGGAGTGCTCAATACAAAGGAATAATCAGAAAGTAATGGAAGAAACGCCAAGTCCATTTATTAGTGAAGAAGTAAGACAAAAAATGTATGCCCAATGTGTTTCTTTAGCAAAGCAAGTTGGCTATTTTTCAGCAGGTACTGTTGAGTTTGTTGTAGATAAAGACCAAAACTTCCATTTTCTTGAGGTAAATACGAGATTACAAGTTGAGCATCCAGTAACAGAATTTATAACTGGAATAGACATAGTAGAAGAAATGATTAGAACTTCCTGTGGAGAAAAATTAAGGTTCAGTCAGGATGATATTAAACTTACTGGTTCTGCAATAGAAAGTAGAATTTGCGCTGAAGACCCATCGAAGAAATTTTTCCCTTCCAGCGGAAGAATAAAATATTACGATAAACCGGGTGAAAATGATTATGTAAGAATAGATGATGGAGTTGCTGCAGGTTCAGAAATTAGCATGTTCTATGATTCGATGATTGCCAAAGTGATAACATATGGAAAAGATAGAGTAGAAGCGATCAGCAGAATGCAAAAAGCATTGTCTGAATGCTATATAGAAGGAGTAACAAATAATATAGAATTTCTAGAATCCATCTTCCATCACCCAAATTTTATCGCAGCAAAGCTCCATACGCGATTCATTCCAGATCATTACCCTAGTGGGTTTCACGGCGATTTTGTTACAGAGGAGTATATTAAAATATTTATTTTCACTGCGTTATATGTTCATTTGGAAAATGAAGAAAGGTACCATCATAAAGCAGTGAATGAAACATCTCAGGTGTCATTCCAGTGCGTGACACTGGAATCTAGTAAAAAAGAAGGGGCACCAGTATCAGCTACTCGGATGGCAGGTGACCGTGCAAGAGATTTATTCATAGTGAATATAAATGACAATGAGTACTCCGTAAATGCAAAATAACAAGATAATATATTAATAAAAGTATATAATCACAATAAATACTCCGTTATAGGCAAGTGGAAATCAAGTTATAGATTGCTATATATCACAATTAATGACGATACCAATATAGCACTTAAAATATAAAGACAAGGCAGCAAGTACTTCATAAGACATGCAGGTATGAAAGCTGAGTGTTGTATATTAAAACCTCATGTAGCTGAATTAAGTAAGTTAATGCTAAATAATGAAACAGAAGGGATTTCAGTAGATGCTGTAAAATCCCCAATATCTGGCTTATTAGTTAAATTACACGTAAATGTAGGAGATCAGGTAGAAATAGGACAACCTTTATTTGTTGTGGAAGCGATGAAAATGGAAAATATTATATGTGCTGAAGCAGCAATGGTGATAAAAAATATTCCCGTTCAAGAAGGAAAAAATGTGCAGATTGGTGATGTAGTCTGCTTCCTTAAATAACACAAGAAGTATAAACTTGACCCAAACAAGATAAATGAAAACACTTGATGAGCTATGGCAATGGCTATCGGTATGTGCAATAATAGAGTAATTACACCTAAAATGATCTGAATGACGACGGAGAGCAGCATAATATATACCGGTTTTATGCTAGCATTTTTTACTGTGAGTATTACTACCAAAGTTAGTATTAGCAATGCCAGTGCTCGATGTATAAATTGCACTGTCGCTCTGTTCTCAAAGATATTCAGCCATATAGGCTGTAAGAAAAATAAATCTTCTGGAACGATTTGTCCGCCCATTAGTGGAAAGGTATTGTAAATCAAACCAGCATTTAATCCCGCAACAAACGCACCGAAAATTATTTGTATTACAATTAGGGCCAAAATCATCCCTGTATAGTATATAGTGTCACTACTAATCTTAAGTTTAGTTTGCTTTGGCCTGATTTGGTAATCAAAAAATTGATATGACAATAATGCAAAGATAATTAATGCTAATAATAAGTGAAGTGCAAGCCTATAGTGGCTAACATGAGGTTCAGTTACTAAACCACTTTTAACCATATACCAACCAGCAAAAGCTTGTAAAGCTCTAAATAATAATGCCATAAATAGCTTTATTACTACTTTTTTAGATATTTTTCTTCTTAATGTGAAATATATAAATGGCAGGACAAAAACTAAACCTGTTAGTCTTGCAACCAATCTGTGTACATATTCTATTAAGTATATAGCGCGAAACTCCTCCATACTCATACCATAGTTAAGTGCTTTATATTCAGGTGTAGCTTCGTATTTTAATTTTTCTTGTAGCCAGTCTTGTCCACTCAGTGGTGGCAATGTTCCAGTGATGGGTTTCCACTCTGTGATTGACAATCCTGCTTTTGAAAGTCTGGTAAATCCACCAATCCCCACCATGAGAATTACCATGATACAGCAGAGAAAAAGCCAAATAGCTACAGGTTTTGATTGCTTTTGTTCCATAAACCATGCTGAGTTTTGTTCCATCGCTCAGGGTAAAGAATAAATTCCCACAAGGCAAGAAAAGCTGCTGCACTATGTAGCAGACTATAGACCGGAAAAAATATCGATACTATATAAAAATAAAAAGGCATCTTTTGCTGTTTGACAGCTATTACCAAAAGAATCAGGTTAGTAACGTATACCACTACAAAGTAGTACAAGAATAATTAATTTAAAACTTTAGTTAATATCAATGAAAGCAGTAAAAATGGAGTAGTAAAAAATATAAAAGCTGCAGAGCCAACAAAAAGATTCAATAGCAAAATTCCCTTAAATCCAGTGTGTTTATAAAGTGACTTTATATTTTTTAAATGAACAATATAAGTTTGCATATAGCCTTTGATCCAGCGCGCTCTTTGCTTAATCCAAGCAAATACAGCAATTGGTGACTCTACCAATGTTTCTGAGTCAATCATCCTGGTTTTATATCCCATTTGCGCAAGTCTCAAACCGAGGTCAGCATCTTCGGTAACACTGTAAGCATCCCAGAAAAACACTTTTTTTAGAATTTTTACTGAAAAGTGATTACTGCTACCACCCAAGGGCATTGGCATGTTCATTTTTTGGAATCCAGGCAATAAGTATTGAAACCAGTTCATATACTCCAGAGAAAAGGATTTTGTGAGAAAATTATAATCACAATTATAGTAATTTAATTTCGCCTGTACACAGGCAAGCTTATCGTCGTCCTTATTAAATTCAATCAGTGCTTTTTTTAACTGCAATGGGTCTGGTTTATCGTCCGCATCATATATTACTGCATACTTTCCTCTAGCAAAGCTCATAGCATAATTGCATGACTTGGCTTTTGTTCTAGGCAAAGAATGAGGCACTTTTATTACTTCAAAATACTGCGGTAAAGTGTACTTTTCTATAGCTGCTAGCGTTTCTTGATCATCACTTTCTACCTGAAGCTTCACATCTAATTTTGATTTTGGATAATCCAAACTTTCAATGCTTTCGATCAATTGCTCTATCACTGCACTTTCTTTAAAAGCAGGCAATAAAATAGTATATATAGGAAAATCTTCTTCATGCAGCTTACTATAATCCACTTTTTGGTTGGAGGTTTCACATAAGCTAAAAACTGTAGCTATAAACTTAAATAAATAACTAGAACATCCGATTATAAATATCAACATCAAAGCAAAATATGTATATTTCTCTGTTAGTGTTAAAATTGAAGTTACAATAAAGAAAGAAGCAAAAAATATTGAGCTTAGTTTAATGCTTTTAGCTGAAAAATTAGGATTCTTGTAATACAAGTAGTTGCTTGCAAATTCTGAAATACCAAAGTGCGAGTTAAGAAGATTTAAAATCTGTTCGCTATCCACTTTTATTAATACATAGTCAATACCGTAATGAGCTTCGACCCAACGGTTGATATCTCGGCTTGTGTCTTCAACCATAAAAAA
>NODE_16_length_7006_cov_7.294490
CAATAATTTGTCATCTTTTTTGTTAACTTTACTGATGTTGGCAGAAGGAACGTTGTTGCAAAATTTTGTAAAATTTATTATCCTAAGGTTTCAAGTTCTCACAGGTTTATTGGAACTATATGCACAATGTGTTTATCAGTGAAAATCTGGAGAAAATGATAGGGGAAAAGTTAATACATTACTTTAGCCAGGGTAAATGCGAAGGCAATGCAGAAATGAAAAATCTGCTGGGAGGAAAGGGGGCAAATTTAGCAGAAATGTGCAATGTTGGCATTCCTGTTCCACCTGGTTTCACAATTTCCACCTCTGCTTGCAAAGTCTATTATCAAGACAATAGATCTTCTGTTATCCAAGTAGCTGACTACTCGGATCCAGAAAAAAATGTGGTCACGCACTGGAATGACATATGTAGTGGAATCAAAAACTACATGGCGATGCTCGAAAATGACATCGGTTGTAAATTTGGGGATTTAAATAATCCTTTATTAGTTTCAATACGCTCTGGTAGTGTTAGTTCAATGCCGGGCATTCTTGATACTATTTTAAATGTTGGTCTAAATGATGAAACCGTTGTTGGGCTTGCAAAAAAAAGTGGCGAACGTTTTGCTTACGATAGCTACTGCCGTTTCATCATGATGTACTCCAATGTTGTACTACAGCTTGATCATCACCTATTTCAAGATGTTGTTGATAATGAGCAGCAAAAGAGTGGAGCAAAAAGCTTAGCTGATCTTGATGTTGATGTTTTAAAGAGAATTGTTAACGATTTTAAAAAGATAGTATATGAAAAAACTGAGAAACATTTCCCGCAGAACGTTGAAGAGCAATTGTTAAACTCAGTTAATGCAGTATTTGCCTCTTGGAAAAATGATAGGGCTGTTTCCTATAGAAGAATACATAATATTCCTGAAAACCTTGGAACAGCGGTCAACGTGCAAGCAATGGTTTTTGGTAATTTAAATGATAATTCTGCAACTGGTGTGATATTTACACGAAATCCTTCAACTGGAGAAAAAAAATACTTTGGTGAATTTCTGATTAATGCTCAGGGTGAGGATGTGGTTTCTGGTGTTTATACTCCTATGCCAATTGACGGAGAGCAAAAAAACACCATGGAGAAGTTGCTGCCAAGTGTCTACCGAGAATTATGCGTGGTATGTGAAAAACTTGAAAGGCATTATAAAGACATGCAGGATATCGAATTTACTGTGCAGGACGGTAAGTTATGGATTTTGCAGACTAGGTCTGGCAAGCGCACGGCTGAAGCTGCTATTCGCATAATAGTTGATATGGTAAACGAAGGAACGATTACAAAAGAAGAAGGAATATTGAGAATTGATCCAAAAACTTTTGACAATTTATTGCATCCAGTTCTTGACGTTAAGGGTGACCAGAAAGTAATAGGGAAGGGACTGCCGGCTTCTCCAGGGGTTGCTTCTGGATATGTAGTGTTTAGTGCAAGTGATGCTGAAAAAGCTGCAGAGCAGGGTAAAAAAGTGATTTTAGTAAGGTCAGAAACGAGTCCTGAAGATATTAATGGAATGAATGCTGCAAGTGGCATAGTAACAGCACGGGGAGGGATGACCTCGCATGCTGCTGTTGTAACCCGTGGAATGGGTAAGCCATGCATTTGCAGTGAGTGGACTTTATATCGATAAAGATGGAACTTCAAAGACTTTCAAGAGATGATTCAGTTAATTTCCTTGATTCTTATAAGGAAAGCAACATATTCGAAAACGACCCATTTGAAGTGCTGGACATCGAAGGGGTAGGGGAGTTAATCAAGATAGCCATTGAAAGAGGCAAAAAAACCCGAAAAGAAATAAAAATGGGTATATGTGGAGAGCATGGAGCAGATCCAAAATCTATAGTGTTTCTCATCGAATCAGGGGTAGATTATGTTTCATGCTCACCCTATAGAGTACTGATTGCAAAGTTAGTGGTAGCACAGTTTAGTGTTAGATCTAAATTTGCTAGGTAAGTATAGTGGCAGTGTTGGNNNNNNNNNNNNNNNNNNNNNNNNNNNNNNNNNNNNNNNNNNNNNNNNNNNNNNNNNNNNNNNNNNNNNNNNNNNNNNNNNNNNNNNNNNNNNNNNNNNNAGCACAGTTTAGTGTTAGATCTAAATTTGCTAGGTAAGTATAGTGGCAGTGTTGGCTACTCATATGGTTTGAGCCCACCAGAGGGTGTCATTCCAGCGCGTGACGCTGGAATCTAGTTTTTATTATGGCCTTTTGGATCCCAGTGTCTGGGCACTGGGATGACATCCTGTTACACGTTCAACTTCATTCTCTCTCATCTCCCTATAACTTGGTAATGTAGAATTTTTTACATGCAACCCGGTATATATTGCAATCAAAGCAGCTATGACACTGCAAACTACTGCACCAGCTACAAATGGAACCATCACAGCAGCAGTAATGAATAATCCTGTAATAACAACTCCAACAACATCTTTTGTCAATGAGGTGTAAAAATCCTTTTTGCTCTCTTTATATTTAGTTTCTTGTTCATTTGGCATAGAAAATTGAGCATCTACAAAGCCGTTAGCTTTATTATCATTATTTGGTGTGGCAGTTTGGTCAATCCCTGTTACTACAGGCGTTTTATTTTCGTTATTATGATGCTGACCGTTACCACTATTTGGTGTAACAGTTTGATTGGTATTTGTCTTCTTTGTTAATATAGAAGGCACTGTTACTACAGGCGTTTCATTTTTGTTATTATGATGCTGACCGTTACCACTATTTGGTGTAATAGTATGATTTGATAGACCATCGCCGTGAGTTCTTATATTACTAGACTTATCATTACCGCTTGACATAGCGGATGTGCCGGCGTTTGTTGATACTACAGGAGATACTGGTTTATTAATAACACTCCTACCGTTACCACTATTTGGTACAGTAGTTGGATTTGTTTTTTTTGTTGATGTTGCTATAGATTTACTAGTGGCATTACTATTACTGCCAGATCCTACTTTAATTTCCTCATTAGATATTTTTTGCTTTTCTTGTTTCTCCTCTATCGCTGACACGAGTAACGTAACAAGTTTTTCATTGTTTTTGTCTATAGCCTTATCTAACGCATTACTCTTTAATTGTTGACACAACTTGTACAGCTTGCTTTTAGGTATTAGCTTTGATTGTTCTGCGTTAACATTTTGTAAGAGTAGATCTAAAATTTCGGTATTACCAAAATGGACAGCATATTTTAATATAGATTGACCATTTATAGTTTTCGGAATATGGCATGTTTCTTCTTGTTGGGAAATGATACTAATAATTTTTAGCTCATTTTTAAAGAGAAATTTTATCAAATCTAGATTACTTTTTTCAATTGCAAGTGCTAATAGTAAATCTCCCAACACACAGCCATTATGAAATTTTTGCTTTAGATCAATTCTTGCATTTAGCTCTTTACTTAATTCTTCAAGACTTGCTTGAGGCTTCTGTTTTACAGTCTCATTTATATTTAGATACAACTCTCTAATATCATCATTACTATATATCATAACTAACCCTACTACTATATGTTAGTTTATTATAGCAACTTTCCCACAACCAGTCAAGGCATATTGCAGTTTCAAGCAGCATGATATATATTGAATATAGTTCTTAAAGCAAATGATGGAAGATTTAGCCTATAAATTAGTTAAAGTGACCGAAGCTGCGGCGCTTGCTGCATATAAACTAGCAGGCTTCGGCGATGAAAAAAAGGCTGATCAGGTTGCAGTTGATGCAATGCGCACAGTATTAAATTCAATGGAAATAAATGGTACCATCGTAATTGGTGAAGGTGAGAGAGATGAAGCGCCGATGCTATATATTGGCGAGAAGGTTGGCACTGGAAATGGTCCTGAGNNNNNNNNNNNNNNNNNNNNNNNNNNNNNNNNNNNNNNNNNNNNNNNNNNNNNNNNNNNNNNNNNNNNNNNNNNNNNNNNNNNNNNNNNNNNNNNNNNNNTGAAGCGCCGATGCTATATATTGGCGAGAAGGTTGGCACTGGAAATGGTCCTGAGGCAATGTCCGTTCTTGCTGCAACGAAAAAAGGTAATTTTTTACATGCACCTGATGTTTATATGGAAAAGATAGCAGTAGGAAAAAATCTTCCAGAGGGTGTAGTCTCACTAAAAAATAGCATTGAAAAGAATCTAGACAATTTAGCCAAGGCAAAAAAATGCAAAGTGAATGATCTCGTGGTAACTGTACTTAAACGTCAAAGGCATGGTGAATTAATAGAGAAAATCAGGAAATTATGAGCAAAAATTAAACTAATAGATGATGGTGATGTTGCGGCCATAGTTTCACTAGTAAATGGCAATCATGATATGTATATCGGTATAGGAGGAGCACCAGAGGGAGTGCTTGCGGCTGCAGCGCTAAGCTCTATCGACGGACAGATGGAGGGAAGATTAGTACTTGATACGGATCAGTTAAGAGAAAGAGCAAAAAATTTAAATATTGATGACCCAGAAAAAGTCTACGCCGTAAAAGATATGGCAAGAGGTGAATCAGTGTTCATTGCAACTGGAGTAACAAGCGGAGAACTTGTGGATGGAGTTAAATTGAATCATAATACCTATTCAACTAATTCTTTAATAATTCTGCCTAATAGGCTGATAAAGCTGCAAACAATGCAGAACTTATGTTAGCTTTTTTAGTTTCTAATTTTAGCTTTACAACATTTAGCATTAAGATATAATCAAGTTTACTTATAACAATAGAGGTGTGAAATGTTTTCTAGTATTATAAATCTATTTAATGGTTTGTACAAAAATTCGAGTACCAAGGAAAGTGAAGAAAAGTTGACTCTTCTATCTCCTCAAGCAAATCTTCAATTCGATGAGACTCAGGTACAAAGTGTGCTCTCAGATTTTGAGGAATTGGAGTTTAAGGATAATAAGTGTTTTGAAAAAATAGCAGACGATTATGAAAAGAAGGGGAAGAGTTCCCTCTTTAATTACGTGATATTGAATAAGCGGAAAGAAATAATCGATATATTAGATAGGAATCTTCCTCTCCTCGAAGAACAGGAGGAGTTTAGAAAGAAATATGGTCAATATGTTCTTCAAATAGACAAAGGAATGAGTTATGGAAAAGAACTTCAAGATGGACTTCGGTCTTTTGAAGATAGGGCAGAAAAAGTATTATCAGATTTTGAAAGATTGAATTTTGATTTTAAGGATAATAAGTAAGAAGATTCTTCTGATTCCGTAAATTATAATAACGGTTGGCCGGCAGATCTATTTGACAAGATAGCAAATTATTATCGAGAGGATGATATTTTCCTTTTCAATTATGTGGTATTGAGTAAGCGAAAAGAAATAATGGGTATATTGGATAAGAAGCTTACTTCTAAAGATCAGGAGGAGTTAAAAGAAAATTTTAAAAAGAGGTTGGGTAGATATCTTATTCGAATTGGTGAAGGAATGAGCGATGGACAAGAATTTCTAAAAACTGGTAGTGCAATTGCTTTCTTTGATGGGTGTTATGTGCCATGTCCATATGCAAACCGTCTTCTTAATCATTATGACCATCTTAATATCAACATTACTAAACCTGAACAAAGTTTAGAAACCAGTCGTCTTTTCACTGAAAAAACTAAAAGAATGGAAGAAGAGAAAAGCGAGGTAAAAAGAGCAAAAATATACAGCAATGGTGAAAGAATAGTAACAATTGAGAAGAATGAGAAACAACAGAGGAACTACTCCTTTATAAAATTTGCAATATGTGACATCGAAATTAGTTGGGGTGCAAAAGATGAATCTGGAAAAGACCTTAACTGTACTGTTGTTCTAAATATAAATTTAGGTTAAGTTAGTATTAAAAAATCAACTATTGACGGTAAAGATGTTGAACCAAAGAAAATTTTAGAGTTAGCTGAGCAAAACGAGGCTGTGCTTATAAAAGGTAAAGCTTTACATGAAGTTTTACAGCACATTTCATTAAGCAAACACCATGTGAGGAAAAGAAGGATATGCAATCGCACGAGAATATCGTTGTACCTGGTTCCGGTGCACCTCGCTCTATTAATGAGGAAATAACTGTAGAGCATCCGTTCGGGAAAGCGGCAAATAAAGATAATCATAGAGAAATGTGAGTTTACAACAAATGGTGCCATGAAAGTAGCTGATACATAACTGTACGAACGTTTGTTTGCGAAGAAATGTTATAGCAGGTTTTGCCTCAAACACAAAGGTGTCATTCCAGTGCTTGACACTGGAATCCAGCCCTTTTACGCAGTCCCATTAAAAACGTTGTATTTTAACGTAGGATTAGCTACTTTTATACTCACCAATTTAATCTCTAATCAAAATTCCTGGATCCCAGTGTCTGGGCACTGGGATGACATCCTCCCTAGTGGATTCAAATCACAATATTCGTATAGTAAGCACTGACCACTTTTGCTTCAATATTTGCGATGCCCCTGAACAGATACAATTATTCTATTATCAGGAGGATGCCATTAATCGCTTTATATAATGCTACTTGTAACACTTATGCCCTGAACGGAGACAGTTTAGGCTGTTATGCCTGGCGGCTTTGTTGGAATAAGTTTTTCAACACTGCTAACAATAAAATTGATTGTATCGTCAGCTACCTTATCGAATTTATCATTTATCTCTTTTCCTATTTCTTGATTTTTAACATATTCGTGTAGAGCTAAGGCAGTTATAGCTGCACATGCTGCAGTTAAGCCAGTTTGTGCTATAATGAATAGTGATAATCCTCCTACGAATATAGATGTTAATCCAATAGCCAGGTTTATAATTTTACTTTGTGTTGTTTGTTGCGTCGCTTGGCTTTGATCTGCCTGTTTATCCTCTAAAGCATTCGATATTGTTTTTAAGGCAACTTTTATCGCTATTGCTGCAACTGAAACCATAATTAGCCCTATAGCTATTTTTGCTAAAAGAAGAATCGACGGTAGCATCATTACAAATAATAGCGCGCCAATTCCTCCAGCTAACCACTTCTCATTTTTTTTTTTTTGATTGATTTGTACCAGT
>NODE_17_length_6784_cov_10.042503
GTAGCTAAAAAAATGACATCCAAAAAGGAATTAATTGAAGCAAGATTTCAAAATATACAAGAAAATTTCATTAATAAGTTAAGTAATTTTGAAGAACTTCAAGGTGCTAGAGATTCTAGTACTTTAAAGAAATTCTATGCTGCTGTTAAAGATGTTCTAAAGATACGCTCCAGCATTCCTATTTCCAATTTACATCTATTATCGCTTGTTTACCATTTATCATTGGAAGTATCATATGCTATTTTTCAGGCAATAACTGATCCAACTCTTGGAAGTACAATTTTAACTGCCATAAGTGAAAGAAAATTGCCTGAAGATAAGCAGTGGGCTAAGGTATTAAAAAATACAGTACCAAACTTAATAAGAAATCAAGAAGTTGTGCGGAATGTTATAGTACCAACTCTTACTGATATTTTAAAGAGCCTATCAGAATCAAGAGAAGAAAGAAAATTTATAATCTATACTCTGGTCTGCCTGAAAGAAGTGATTGATGAAGTTTATACGACATCGGTACAAGAGTCATTGTATAGGATATTAGGAGTAGAACTTGCAAATAGTCTAAATGGTATGGTACAGGCAATAAGTTACCTATTAGGCTGCTATGGACACGAAGAAGTAGAACGTGCAAGAACCGCAAATGAGTTAGATTACAGAGTAGGTAAACTTACACCTGAAGAAACGCAGCAATTCGTTATAAACTTAGGAGAGAGAGTAGGATCTCTCAGGGAGTTTGAGGGTCGAGTTACAAATAAACAGTCAATTAGTAAATTGATAGATTATTGTTTGGACCCAAAACTGAATGATAGGGAAGCAGCCGCAACACTATTAAATTATATACTCACATGTACTGAAGATGGTCGTTATTTGGCCGCTGAAGCTGGTACTAATAATAATTTATCTAGCAACTCTAATGTTGTACTTATTACGCACGTGGCAGCAAATCGATCTGCACAGTTAGACTAGAGGCGGCTATATGGAAAAAAGTGAAGATAGTTTCAGAGATAAGCAAGCAAATGACAATTGATAGACTTAAACTATGTTCTCAATTTCTCAAAAAAATCCTTTAACAAAAAAGAGCATTCTGTTTCTAATATCCCACCATAAACTTCAGGTATATGGCTGCAAAATTGAAATATCTTAGCACCATTTTCAATTCCTCCACCTTTTGGATTATAAGCTCCAAAGTACAATCGTTTAATTCTGGCAAAGGAAATAGCTTGAACACACATCGGACATGGTTCTAATGTTACGTACATATCAGCATCACAAAGCGTGGGAGTTGAAAATGCTTGTCTGATCGCTAACATCTCTGCATGTGCAGTTGGATCGCTGGATATATTGTGTGCAGAAGAAATGATATTGTCTCCACTCACTATTACAGCACCTATGGGCACCTCATCATTTTTTTGAGCGAGTTTGGCTTGCTCTATGGCAAGCTCCATATATTGATACTTAAACACTAGGCACTTATTTCTTATCAATTGCTGCTTTAACGAACGACACGAAAAGAGGATGAGGAGAAAACGGCTTTGATTGAAATTCTGGATGAAACTGCACACCAATAAACCACGGATGACTCTCTAACTCCACTGCCTCTATGCACGTTCCATCTTCTGATATGCCACTGCATAACAGCCCATTTTTTTCTAAGTCATCTTTATAATCTGAATTGATTATGTACCTATGCCTGTGTCTTTCTGAAATAGTAGTGTTACTATATGCATCCATCATTTTAGAGTTTGCATTTATATTACATTTGTATGCCCCAAGTCTCATGGTTCCACCAAGATCGTCATCTTGATCGCCAGCTAACTTAACGATTGGATGTTTACAGTTACGAAATTCTTCAGAGTGTGCATCTTCAAGCTTAACAACATTACGAGCAAATTCAATAATTGCAAGCTGCATACCAAGGCAAATTCCGAAAAATGGGATATTATTTGTACGGGCATAATTTATTGCTAATACTTTACCCTCTACTCCATCATCACCAAACCCCCCTGGAACAAGGATTGCATGAGAATTCTGTAATTTCTCTCCTATAAGTTTTTCATTTATAGGTTTTTCTTCCTTCTCTCTTGAGTTAACCCAATTTATCTTTACTTTGACTTTATTACTAATCGCACCATGATTTAATGCTTCAATCAGTGATTTGTATGCATCAGGGAATTCGGTGTATTTTCCCACTATAGATACAGTAACTTCCTGTGTTGGGTGCCTTATGGAATGCACTATTTGATCCCATTCAGTCAAGGTTGGTTTTGGCTTACTTAAATGAAAGTGCTCCAAAATTTGCGTATCAAGCCCACATTGGCTATACAACACCGGTAACTCATATATATGACTCACATCAGGGGCAGGTATTACATTGGATAAAGAAACATTGCAAAGCTTAGCTATTTTCTCTCTTTGATTATCGAAAATTTCTTTCTCACTGCGGCATAATATAATATCTGGTTGTAACCCCGCGGAATTTAACTCTCGAACTGAATGCTGCGTTGGTTTTGTCTTTAATTCTTGCGCTGCGGTAAGATATGGTATTAAAGTTAAGTGAATCAGGATAACTCTTTGTTTTCCTAATGTGTAGTTAACTTGGCGTATAGCCTCCAAAAATGGTTGGCTTTCAATGTCACCTACAGTTCCGCCTATTTCACATATTACAAAATCTAAACCTTCCGTACCATTAAAAATGAACGATTTGATCAAATCTGTCACATGAGGAATGACTTGCACAGTTTTGCCCAGATAATCACCACGCCTCTCTTTCTTCAATAACTCATGATATATCTTACCAGTTGTTATATTGTCATCTTTTGTTGCTTTAATTCCAGTAAAACGCTCATAATGCCCAAGATCCAAATCAGTTTCAGCACCATCCTCGGTAACAAATACCTCTCCGTGCTGAGTTGGGTTCATTGTCCCAGGATCAATGTTGAGATACGGGTCAAGTTTTCTGATACGGATCTTAAAACCGTGAGCTTGAAGAAGCGCACCAACGCTTGAAGCAACTAAGCCTTTACCAAGCGATGACACAACTCCACCTGTGACAAAGATAAATTTAGCTTCCTTCATTAATTTTCAAATGGAACAGAAGTAGGTTCACTTTCTTGCTTTTTTTCTAATATAATTTTTTCTGCGATCGATTTTTTATGTACGTCTTTTGAACATAATCCTGACAATAGCAATGTGTTTATAATAAACAATCCAGCAACAATAGCCGTTATTCTGCTGAGCGGGTTTTCAGAAGATTTCACCGGAATCATCGAATTGACCCCCTGTTGTGCATTACTAAAACCACTTAACGAACTACTTCCAGGTGGCTGCAAGAGCACTAAAATTACTAACACAACAACCAATATTATTTGAAATATACTTAATACCGCTACTGACATTATAGATAGGGCTGAAAATAAAAATTTTAGCAGTACAAAGCACGTAAGTCAAGAACATCTGTCACCCAAATAGCTTGAAACCTAAGTATGTATTTACTGCCTACCTTATTTTGATTAACATATGCATAAGACTTTGGGCTTAATATGTATCACATTTTAAAATACAGAGATTATGAACCAAAAATAAACGAAAGTGCTTTCATCGCAGGTGGTTCGCATATCATAGGTAAGGTTGAAATAGGAAGAAATGCGAGCATCTGGTTTAATTGTGTAATCAGAGGGGACGTTGGATCAATAAAAATAGGTGATGGAACAAATATTCAAGATGGAACGGTAATTCATGTGGATAGAAACCCAGGTGGTGACACAATTATTGGCAGCATGGTAACAGTGGGACATTTTTGTATGTTGCACGCATGCACGGTGCATGATAAAGCGTTTATTGGTATGGGCTCTACCGTGATGGACCATGCAGTTGTGGAGTCTGAAGCTATGGTAGCTGCTGGCTCACTGGTAACACACGGAAAAGTGATAAAAAGTAGAGAAATATGGGCTGGCAGGCCAGCAAAATTCTTCAAAAAAATGTCAAATGAAGAAATTAAACATATTACACAATCAGCACAAAATTATATTATGCTAATGAAGGAATACAAAAACTGAAGTTCGCGTCAAGTGTTTTACTTGACACGTACGTCTCAGCTCAACAAACTGTGTTAAGCTACCTTGTTTTTTCCCCACTTACTTCTTGTGCTTTTGCCCCATCTACTTGAGTACTAGGTAATGCTGCATATGTAATACCACCGGCTACGAGTGCAGATGCTACTGCTATACCAACCATTACCCAAATATCTAATCTCACTGTACGTTCAAGTGCAGTAAATGCTGTCAGTCCAGCAGCAAGACCCATACCAACAGTAGCAGTGTACCGTGCTCCATTGCCTTGTTTTAGTTGTTGAATTTTTTTGTTTTCAGCTTCTAATTCTTTATTTTCCTTCTTTAGCTTGTCAACTTCTTTCTCTTTAGCTTGTAACTGTTGCTGTAAGTCCGCAACTTCTTGTGTATTTTGTTGAGCTNNNNNNNNNNTTTAGCTTGTAACTGTTGCTGTAAGTCCGCAACTTCTTGTGTATTTTGTTGAGCTTTTAATGCTGTTATTTCCTCGTCTTTAGCTTGTAACTGTTGCTGTAAGTCCGCAACTTCTTGTGTATTTTGTTGAGCTCATTAACAAGATCTTTACTTGATGACGTGCTACTACTAAAACCAACTCTTCGATCATCTTCATTGTTCGACATAACCTCATCATTACTGATATTACCAGAATCGTTTTCTGATGTTTCTTGTCCTGTGCTATCATCCAACACTGCTGTGGTTGCCTCAGTTGCCGTACCTTCAGTTTGTGCAGCAAGTACTTCAGGTGAAGAATTTTGATTTTCATTTGAGTTCAACATATTAAACCTCAATATATATAATTAACATTACATAATACCCTTAGAACCTAAGGTCAAGTAATATTTTTATCATAGCATAGAAAATTTATGTTCGTAAACAAAAAATTTTGGCGTAAAATTGCCGTATTTACTTAATTGTGCTATAGCTAAAGTAATTTAGGTTTACCGACCATCGTCATTCCGCTGCTTGTTAGCGGGATCTAGAGATACCGCGGCGGTATAACGTTGCTAGCTTAAGGTTTAAAATTGAGAAATATTTATGTTAAAAGAAAAATACGGCTTTAAAGAAGTTGAAGACAAATACAACATATTATGGGAAGGTAGTAAAGTTTATAAATGGAATGGTGAAAAGGATAACACTTTCACTATAGACACACCTCCACCGACAATATCGGGAAAACTCCATATTGGCCATATATTTAGCTATTGCCACACGGACTTTATTGCAAGGTTTCAGCGCATGCTGGGAAAAGATGTGTTTTACCCAATTGGGTTTGATGATAATGGGCTTCCCACTGAAAGATTGGTTGAGCAAACCTATAAAACCCGCGCAAAAGAAGTTGGCAGGGAAAAATTTATAGAGATGTGCCATGAGGTTATTGAAAAATCAAAGCAAGAATTCAAGGAACTATTTAAATCGGTCGGCATTAGTTATGACTGGGATTTGGAATATCACACGATCAGCAAGGAAACTGTGACGCTTTCACAGATGTCGTTTATTGATCTATATAACAAGGGATATGCATATAGAAAAATGCAGCCTATCCTTTGGGACCCGGTTGATAAAACAGCAATTGCGCAAGCAGAAATAGAAGACAAAGTTTTTGAGTCATCCTTAAACACGATAGTTTTCTCTACTCAAGAAAATGAGCAGATCAATATTGCAACTACGCGACCTGAACTACTTCCAGCATGCGTTGCAGTTTTTTGTCATCCAGAGGATACGCGCTACACTCATCTGATCGGAAAAACAGCGGTAGTGCCAATAACAGAGGAGAAAGTTTCAATAATAGCAGATGATAAGGTTAAAATAGATAAAGGCACCGGGCTTGTTATGTGTTGTACATTCGGTGATGAACTCGACATATATTGGCAGCAAAAGCATAACCTGCCGATGAAAATTATCATCGATCAGGATGGGAGGATGAACCTAGATGATGTCATTCCACCACACCCCGGCGTCATGAAAGTAGCTGACACTGGAATCTACGATGAAATAAATGGATTGAAAGTTACAGCAGCAAGAAAGAGGATGATTGAAATCTCGAGTGGAAAAGGACTTTTGATAGAAAGCACTAACATTTCTCATTCTGTTAAGTGCGCAGAAAGATCTGGTGCACCACTTGAGATATTACCTACTTATCAATGGTTTATCAAGACTTTAGAGCAAAAAGCTCAAGTATTAGATAAAGTAAAAGAATGCAATTGGCACCCAAGCAATATGCGTAAACGTATGGAAGTGTGGATAGAAGGGCTAAATTGGGACTGGTGCATCTCAAGGCAGCGCTATTTTGGTGTGCCATTTCCAGCGTGGTATTCCAAGCGTAAAGGAGAAGAGGGCAAAATCATCCTAGCTGAAATAAAGGCCCTACCTATAGATCCATCGAAAGATTTACCAAAAGGGTATAGCAAAGAAGAGATTATCCCAGATCAAGATGTAATGGATACTTGGGCCACAAGTTCAATTACTCCTCAACTGAGTGCACTGGCAGTAAACAGTGAGTTTAGCTTACCAAATCATCGCTATGATACGATATTTCCTGCAGATCTGCGCAGCCAGAGCCATGAGATAATCAGAACTTGGGCTTTTTATACTATTTTAAAGGCACATTATCATGCAAATTCTTTACCTTGGAAAAACATTATGATCAGCGGTTGGTGTTTAACCGATGATAAGAAAAAGATGAGTAAATCAAAGGGTAACATCATCACTCCTCATGTAATACT
>NODE_18_length_6721_cov_7.719772
TAACGCTGATCTTTAAAATTTATTTTAATAGCTTCAAATTTTAACAATATGAACGCGGTGAAAAATCTAGTTATTTGGTTGCTAATAATAGCCACTACTGCAATGCTTATTGATTCACAAAGGGACAAACTAAGCGACAGATTTCTCAGTACTTTTTTACCATATAAAGGAAGAATTCAAAATAGCGGTCAGAATAGTGGAAGTATTGAATTTACGAAGTCATATGATGGACACTTTTATATTCAGGCTCAAGTCAATGATCGCAATATAACGTTTTTGCTTGATACTGGAGCAACCGATATTGTTCTATCACAAAAAGACGCATTACATGTTGGTATTAACTTACAAAATGTTCAGGATTTTAAAATATATGAAACTGCGAAAGGTCAAATAAAAGCTGGAGTGGTTCAAATACCTCAAGTTAAAATAGGAAATTTTTTGATTAATGATGTACAGGCAAGCGTTAATACTCATTCTATGTCTCATTCACTACTTGGAATGAGCTTTTTAAGGTATTTTCATTTCACTATAAGAGATAATAAGTTGATATTATACCGCAACTAAACACTTCTACAATCTACTTATCAAAGCTCTGTAGGTTAATATAGGAGCAGAAATAAATATTGCAGAACAAGCGCCAATCAAAATACCAAAAAAAATGATCAAGCTGAAGTCTTTCACTGCATCTGTGCAGATTAATGCCAAAGGAAGAGCAGCAAGAAGGGTTGTACCCGAGGTTAATATAGTGCGAAATAATGTAGCGTTGATACTTGCATCTACTATCTCACTCATCCGCCCACTTTTACCACTCTTGCAATACTCTCGAATCCGATCGTATATAATTACTGAGTTATTGATTGAATAACCAATGACAGTGAGAAGAGCTGCAACTGATGAAATATTAAACTCAATGCCAGTTAGGCTAATAAAACCAACAGTTAAAATCACGTCATGAATCAGTGCTGTTATTCCACTGAATCCACATTGCCAATTAAATCTAAACCAAACGTAAAAAAATATTCCAACAATTGCGATCAACATGGATAACATTCCTTCAAATATTTGTGTTGAGCTTATTTGTGGGCCAACATAGTCTATTTTACGATAGCTTATTGAGCTCCCCAGCTTTTCTTCTAGTATGCTTTTTATCTTTTTGATTTTATCTTCATCTCCTTCATCTTTAAAACGCATGACTAAATTATCACCCGCTTTTGAACTCTGCACTGTAAAACCATTTTCTTTTAATGCATCGAGAATAGAGTGATTCTCATCTGAAGATTTTATCTCTCTCAAAATTCCGCCTGCAAAGTCTATGCCTAAGTTCACTCCACGCAGCACAACAGTGAATATTGAAAAGATGATAAGAATAATGCTAATTAATGCAGTCAAATCCCTATATTTACTAAACTTGATATCGAGGTTGTCTGGAATGAGTCTAAGTGCCATGCTATTTACTTAAACTTGAATTTTATATACTTTTCAAAAAATTCACTAGTTTATTCTGTGATTGTTTGATTATGTCAATTTTTCCATCAGTTAATTCTTGTCTGTCAATTAAGTTCTATCTAGCTTGCATACTACCATTTTGAAGTACATTACAAAAGCGAAATACTGCCAATTTGGCCCATCATTTTATCTCTGCAAGCTTATCCCCCCCTTGCTATGTTAGCAACGCAACCTAAGCTAGGTTCCTTCATAGCAGTGTTAGGTACACTGCCATATCTTTCAAAACTTTCATGCTCTATAGCTTCCTCAACACTTTTTCCTCCTAAAAGACAGTTTTCCCCTAAACTTTTTCCCCTATTTTTTAACTCATTAAGCCTTGCTCTGTTTTCCCCATCAATCTCCACTTTTATTTTATTGCTACCTTTCTCACTAGTACTTAGATAAATACTTATCTCTCCTACCTCAGTAGTAAAAGACATTTCAATACCACCTTTTGAGACATCCATGTAATTTCTTTTTCCCCCTATTTCTTCTACATTTTCAACTCTTACTATACTTTCTCCAATTTTGAGTATGCCAACTCTTAAATTTAAGTCTTTGGCTTTTTCATTGTTTAGGATTTCTGCAACTTCAACAATACTATCTTGCGAGTATTCTATACAAAAATATCTATTATCCTTGTCTACTCCTAATACATTTTGAGCCTGCTTGCTTTTGTTTACAATACTTACATATGCTAAATCTTTTAGCTTGCTTTCAATTTCCTTACATTTCTCAGAAAGGCCATCATCAAATCCTTTATAAGTAACTATCTGCTCAAACTCATTCCCATCGAAAAAATTAGGGCGTTCTACTTTTCCACTTTTTAACAATAAATTACTAACAATGCTTTTGGTAATGTCCTCTTCGGACACTTCATTTTCTTTGTTACAGTTTTGATCTTCACTTTCTTTGTTATAGTTTTGATATTTACTTTGATAGGGAGAGTTATCGAATACAAAAGTGTTACTTCTGTTACTTATATGACTACCACTAGTAAGATCTTTTATTTCTTCAAATACTGTATTTGTTACAGTTTTTTCACAACAAGTACATTGTAAATTTAACATTACTCCTTTTTTTAAGTATCCAGCTACTGTGTGCTTAATACTTTCTAGAATATTTTCTATACATTCTTGTTTATTTTGTTTTGTTATACCTCTCACCTTCTCACAGCATTCATTAATCAGATCCTGTTCACTTTGAGTTAACGACATTTTTAGTTTCATAAAAAGTGAGTCTTTTAGAAAAGGATTATCATCTTCTGAATCCAAATCATCTGTTAACTCCATTGAATCAAAATTACCTGAGCTATAGTACGAACCCTTTTTTGAGTCCGAACTATCTTCTGAGTTCCCATCACTATCTAACCAATTGTCAACTTTCGGAAATTCTGAGCTTTTCTGTTCACCTTCAAAAGTCTGATTACTACCACCAGCGCCCTTTGTCAAATTTTCTTTACTTTCACAAGAACCATCTGAACCATAGCCCTCATTCCCTTTTGGATCTGAATCATCTGGATTACAATCAGAAGTTATTTCTGTATCTTCAGAAATCTGTTGATTATCACTTTCACCTAACAAACCACCATTTGTTGGATTACATACATTTTCTGTATATTTTTGATTATTTTGTGCTTCTATTTTCTCCTTTTCGTACAACAGTTTAAACTGATCCTCATCGTCAGAATTGTGACCTGAATCACAAATTACATGATCATTGCAGGTAGAATTATGCTCTACTGAATCAGTACTTTCAAAAATTTGTGGATTATTACTTCCGTCTGGCAAATTACCTGATAAACCAGTCTGATGATTATTTTCACCTACCCAAACATCAGTTGTTGTTGGAATATATATTCCTGTATATCTTTGGCTATCAAGAGAATCATTAGTTAATTGTACTGCTGTATAAGTTGTCCGGTCATCCTCATCATCGGAACTAATACCTGAATCATGGCCATCACCTTCTTTAATCTTTTGAGTTTCTATATCGTGTTCATTTATTTCGCTCGACGAATCATAGTTGGAAGGGTTATACTGTTGATTAGAACGGTGCGTAGTGAAAAGCACTTGACTATGATTATTACTGTTATCGCTTGTACGAGAATCATCGGAGTGCTGTAGAGGAGTTTGTGCATTACTTTTAAGAGTTTTACGCCACTCACTGCAAGGATCCTTATTAAAGTCGAAAGCAGTGCGTATAACTTTTTCCTTGCCTGATACCCCACCATTCATATTGTATAACCATTACTCACTAATGCCTTAGTGAATATCGTAATATATAGGTCTGTCAATAAAAAAATATAACTTTCTTTGGTTCTAACCTTTGTAAATCAGTATCTATAGCCCGGTAATTTCTCATATATTGCACTCTGGACCTAGGAGCGTTGTTAATAAATCCACGACAGCTAGACAACCTTCGCCCGTTTACTAGAAGGCAAAGCAGCAAGGAGCGAACCAAAAGCGATAAGAAAGGATCCAAACCAGATTATAGACATTCCAGGTTTATAGTGCACTTTAGCTGCAATTTTGCTCTTACTCTTATCAATTTCTCCAATTACAACATAAATATCAGAAAATAAATTGTGGTAGATACTGCTTTCAACATTTTTCTGACCTTCCGCAAGGTAAAATCTATATTCAGGAGTTACTTCACCTAATATCTTATTATTCAGCAAATTCCTAATATCCATTTTACCCCTCACTGCATGGAAATTTTTTTCTTTTATTAGCTCAATATTTCGTAAAGTAACTTTAAATTTATTGACTGTTATGCTATCCCCTATTTTTAAGTAATTTTCTTTTTTCTCCTGCCAACCAACTGAATAAGCTATACCAAGCACTAGAATTGCCACTCCAGCATGAGCAAGCATCATTGCATAGTAGGACTTAGAAACTCTTCTTGCTAATAAAATTGATTCACCAAATGCTACCTTAAATAAACGAATTCTTTTACTGTATGCTTCTAAAACAAAGATTAATAATGCTATGGAGATAGTAATTGATAGCACAATCATTAGCTCCATGTGAAAGATAAACGGCAAAATAGCTGCAGCACTACAGAATGAGAATCTGTATTCACGGAATATTGGCAATAGACTATTTCCCTGCCAACTGCAGTATTGCCCTATCATGGTGAGCACTAGAATAGCTAGTGCAATAGAGTTAAATAAAGAATTGTAATATGGTGCTCCAACTGAAATTAATTCACCGGTTAAATACTCAAGCACTGTAGGGTATAAAGTGCCAACGAACACGATGAAAAAGGCAGTGATGAATAATAAATTGTTCATCAGTATCATCGTAAAGCGTGAAAAGAATCTTCTACCCTCTGTCACTTGAGTAGCAAGTTTCTTTCTGGATTCCAGTGTCAAGCATTGGAATGACATCGCAGGCGTGTGATTTTTTCTCGTAAATACTACAAATATTACTAAGCTACTGACTGTAATTACACCAAGTAGAGCTAATATATATAGTCCATATCTTGGGTCATCTGCAAACGTGTGCACTGAGGTAAGTATTCCTGGGCGGACTAGAAAGGTTCCAGTCACACTCAATATAAAAGTTGTAAGCGTAAGTAAAATAGCAAAGTTCCTTAAAACATTGAAATTCCGTACCACGAGCAACAAATGTGTCAGCGCTACTGCAATTAGCCACGGCATCAAAGAAAAGTTTTCCACTGGATCCCAAAACCAAAATCCACCCCACCCAAGTTCGCGATATGCCCACCAGCTACCCAAGCTGATGCCCAAAGTGAGCAGCGACCAAGAAATAAGTACCCAAGGCCTGACAATTTTAGCCCAAACATTTCCTTCAGTATTTAAAATTAATCCAGCTATAGAGAGCGAAAAAGGAACGCTAAATCCAAGGTACCCCAAATATAATATCGGTGGATGAATAGCAAGGCCTATATCCTGCAATATCGGATTAAAACCCAATCCATCTGTTTCAATGCCTGGCATTTTAGTGAAGGGGCTGGATTCAATTAAAGTGAACAGCAAAAAACAAAAGCAAATCAGCCCATGAGTGATAAGAGATATTTTTTTTAATTTACTACCATTAGTTCGTTCTGGTGTCATTCCAGTGCTTGACACTGGAATCCAGTTTTTATTACACTGCCATTTGATGTACTCATTTGCAATTAAATTGTCTGGATCCCAGTGTCTGGACACTGGGATGACAGAAGAAGAGACTGGGATGACAGAGGGGGAAACTGGGATGACAGAAGGTATATAAATATCCATTAGTAATAAATATATGACAAGCACTAAGGTCCAAAGCAACATGGACCCTTCTTTGTTTCCCCAAACACCACAAATCTTTTAGATCAAAGGTTTTGTTGTGTGTGAGTGGTAGTATACGTTTTCAAGTGAAAAATCATTTGTAATGTGGCAGTAGATCAAAATAGCCATTGACGCTGATACACAAAAATATATGGCAGTAGTAATAAACCGACAAGAACTAAGCGGTAAAAACAAATATGTCAAAGACAATAAGCAGGCTAGCAATAGCAATATAAGGTAAATGCACTGGTAATCGTCACTGCATTAGTTATCGTCAGATGGCGCAGTATTTTTCGTATAATAAGAGTCGCTCTTGTCGCGTGTGATAAATAATGTGATTTTAGGTAAGTTTAAATATCCTTTTATCAAATTAGTATACTTTTCTTGTGTTAATACTTGAATGTTATTGTAGAAAATAAATTTCTGTACGTCAGGTTTAGGCACTCACCAAAATGTAGTAAAATCGTTATGTTTTAGGTTAGGATCTCGACGAGCTGTCAAAAGGATTTAATTCGTTGACTGCAAGTGATTAGTAAGGTAAATCAATGTTTATTATATGAGTGAAATATTTCAGTTTTGATCTATATAAAGTTCAGAAATATATTTGTCTTGAATTTGTTTAAAATAACGTAAACGGTAACTGAAGCACTGATACTCATACTGCGTGTGTAATCGTCATGACTGACGAACACTGAAACTTCATTGTTACTTGAATAATCAAATTTTTTTATTATATGTCGTCAATAAATGTTTACAATTTATTCAATACAGAATTTTATACATAATAAACTCCACCTAGTTTAGTAATCGTCAGGCAAAAAAAATATTGGAGAGTAAAAACAGTTTATCTTACATTTGCAGACGATTACCAAAGCAATAGGGTGTCGAAGACTAAAGCACTTGCAAATTTTATTAGAGATCGGAAGAGCGTCGTGTAGGGAAAGAGTGTAG
>NODE_19_length_6559_cov_5.419127
AAATCAAGGTTTTTAAATTATTTTATAACAATCTCAAACTAGATTATTTTCTTGCAGCGAATAAGTGGAAACTTTTCGCTTAACTGTATAGTAGAAGAGAGCTCACTAAAAAACTTTGCTAGCGTATCGTCTTTAGGCTTATGGTATATATCGCTAGAAACTCCTGATTGAATAATTTTACCATTTTTCATTACGTAGATAAAATCTGCAACTTTCAATGCTTCTTGCGGGTCATGAGTTACCATTAGCACAGGGATATTTTTACTTCTAAAAAGGGACAATATATGTTGTCTTATTCGGCACTTGAGCAGTATATCCAAATTAGAAAATGGTTCATCTAACAACACAACATCAGGGTTTTGTGCCATCACTCTTGCTATTGCAACTAATTGTTGTTGTCCTCCAGATAAGGCGTTAGGGTACATATTTTCATATTTTTCTATATTGAGTAACTTCAAGATTTCCAATGCAATTAGGTGCTTTTCTCTCTTGGAAGAGCTGCGGATAGCAAAGGTTATATTTTCTACTACTGTTTTGTGAGGAAATAATGCAGAATGCTGAAAAATCAATCCGATATTTCTATGCTCTATAGCGACTGATGCCTTATTGCTCGCAACTAACCTATCATTTATAAAAATAGTTCCAGATTTTGGATTTTCTATCCCCGCAATTAATTTCAAAATTGTTGACTTGCCACAGCCAGAATGCCCCAATAAACATGCAACATTTCCTTTCTTTACTTTAATGTTTATATTGCTTAAAGCAAAGTCGTTTTGATTGTTATAGAAATAACCAATATTGTTATCTAGCATTAATCTTACTTAAATCATGTTATTAAATATAATAGCATTATACTCAAGAAGTACAGAAATGTTTTTTGTCGTCATAAATTGGTTATGCAAGAAATCTAGAAAAGAGAAGGATTTTTTGCTATAACTTTACATAAATGGTAGAAAACACGGGACTATAGCTCAGCAGGATAGAGCGTTGGACTCCTAATCCGAAGGTCGTGCGTTCGAATCGCACTAGTCCCACCACATTGCTTCACAAATTTTATGGAGATTTTTTTTCACAAATACGCACACCTTTTTTGCGGTTTTAAGATATAAATTCCCTAATAATAAAACGGGTTTTGTGTCATTCCAGTACTCCTCTCTTATAATTCACGTATTTAAGAATGACTTCTGCTAAACCTTTACTAATTCCAGGTACGTTTTGAATTTCAGCCAGAGAAGCTTTGCTTATTTTTTTCACTGAACCAAAACAAGACATCAACGCTTTTTTTCTTTTGTTGCCAATGCCGGGTATTTTGCTTAATTGTGAAACTATAAACTGTTTATCGCGTTTTTTTCTATGTGAAGTTATCGCAAAACGGTGGGCTTCATTACGCAGCGATTGTAAGTAAAGCATGACTTTGCTGTCATTTGCCAGACTGAATTCTTCCCTGCCCAGCATATAAAATCTTTCATTTCCTGCGTTACGATCAGGACCTTTTGCCATACAAGCAAAAGGAACGTTTATATTCAATACTTCCAGTACATTCTGTACTATGGAAACATGTCCTGGTCCACCATCAATCAGTAAAAAATCAGGTATTATGCCTTTTATATTGCCGGAGAAACGTCTGGTTAGCACTTCCCTCATCATTTTATAGTCATCGCCTGAAAATTTTTCCTTTATAGTAAATTTTCTGTACTCACTCTTTAAAAAACCCTCCTGCCCTGCAACAACCATTACACCAATTTGTTGACTTCCAAATATATGGCTATTGTCATAAACTTCAATACGCTTTGGAATATTTGGTAACAAGAAGATTTTGCTAAGCTTCTCAAGCTTTTCTAGGTTATTTCTATAATCGATAAGCTTCTGCTCTAAGCTATGCTGAGAGTTATCATAAACAAATTTCAATAAATCACGCTCTTTTTTATTCTTTGCATGCAGAACTTTTACTGGCTTTTGAGCAACCTTATATAGTGCTTGTTCTATAATTTCCTTATCCACAATAGAATCTGGAACGTAAATTTGTATTGGAGGTATGTTAGCTGAATTATAAAAATTGACCAAAAAGGTGGATAAAATTTCATCATTTGAGTGATCACCACAGTTCTCGGCAAAGTAAGGAGTGCTGCCGTAGTTGTCTTTATTTCTGAACGATAACACACTAATACATGCTAGATCCTCTTCACGTACAATACTGAAGAAATCTGCATCTTTTTCAAAAGAAAAATCCGTGTGCTGTATTTGAATTTGCTCAAGAAACTTTACCCGATCTCTATATATAGCAGCAAGCTCATAGTTTTCTTCACTGCTGCACTTTCTCATTGTGAAAAGTAACTGTTCTTTCACTTCCTTATTTCTTCCAAGCAATGTATTTCGTGCCTGTTTTACTGATTGGCAGTAGTTGTCTTTTGTGATTTTGTTTATGCATGGTGCTGAGCAGCGCTTAAGTTGATATTCAATACATGGTCTTATTGTTGAGGAAAAGTATTGATCTGAACATACTCTTAGGAGAAAAGCTTTTTGCAATGACAATATAGTTTGCTTAACAGCAGCGGCAGATGTAAAGGGACCATAATAATGAAACTCATTTTTCTTTAAAATGTGGTTTCAATGATTTTATTAGCTGTGCTTCAAGAAGCAGTGCTTCGATTTCATTCTCAGTGATGAATATTTCAACCTTAATAACCTGTAAGAGCATAACTCTAATTCGTTCAGAAAGGTTTTCGAATTGAAGGTAGTCGGATAACCTTGACTTTAAGTTTTTTGCTTTTCCAACATATAAAACTTTATTCTTATCTCCAACCATCTTATACACGCCACAGGATTGTGGAGATGATTTGATTTGTTCTTTATATTGCCTGAGCATTTATCCATTGTTTAACCTGTATGAGGTTAAAATCTGCTACTAAATGAAAGATGGAAACTACATTTTCAAGCAAAGATAATCTGTTTCTTCTCAGCTTATCAGAATCACAGTTAATCTTTATACTGTCCATAAACTGATTGATAAACGGAGCAAAACCAGCAAGTTCATCAAGTGCTACATTAAAGTGGTTATTTTTTATCGCTTGTTTTATGTTTTTACAAGCAGTTATAGCACAATTTGATAGCGCAATTTCTTCACTTTCAATCAAAAACCTCTTACCGTAAGATGCACTATAAGTAGTGCCATCACTTTTCCTTGCTTTGCTCATCATGTTACTGACTCTTTTGTAAGTGCTTAGAATTTGTTCACCTTCTGGAGTACTAAGATAACGATCCAATATAACAGTTTGCTTTTCTGCTGTCAGCAGATCATTAATATCGATTTTATATAGTATTGAATCTACAACATCTTGCCTTATATCTCTATTTTTTAAAATAACCTTGAATCTTTCTAAGCAAAATCTAAATACTAGTTCTGAAATTTGTTTTCTATTCGGCTTATCAACTGACGCTGTATTTTTATTAAATAGAAGCCTTGAATATAAAGATACTGACTTGTCTATCATTAGCCTAATTGGAACATGCAAATTATTTTCAAGTATTGTCCTAATTATACCAATTGTCATTCTCCGCAAACCAAATTGATCATACGAACCAGAGATTTTCTCACCTGCTGCAATTAAACCAACTAAGCTATCCACTTTGTCTGCAATTGACACAGCAATTGCAGAAGGAGATTTAGGACACTCCTGCTCTGGCCCGATTGGCTTATAATGCTCAGTTATAGCTTCCACTATTTCTCTATCTTCTTGAAAATAAGAAGCATAATATCCACCCATTACTCCTTGTAATTCTGGAAACTCTCTTACTATCGATGTTGCCAAATCAGCTTTTGCCAAATATGCAGCACGTTCAACTTTTATCAGCGAAGCATGTGGAATAAATATAGCTATATACTTTGACAAAGCCGTAATACGCTTCACCTTTTCCCCCACGCTGCCAAGTGAAGCATGAAATAATATTGAACCTAATCTTTTGACATAATAATCTAGATTTTCCTTTTTATCTTGAGATATTAAAAATTGGGCATCAGCAAGACGTGCTTCTAATATTCTTTCGTGTCCTTTAACAACTTCACCATTGTTGACGTTGACAACAGTGACAAAGTGTGAAATTCTCTTTCCATTACTTAAAGCAAGGTATTTTTGTTGTGTATTAACTATACTAAGTATTACTTCCTTCGGTAATCCAAATGAATTTTCTTGATTCACTTCACCAAACAGTACGATTGGCCACTCTATAAGCCCTGTCAATTCATTTAGTAAATAATCATTTTTCTCAAGTTGTAAATTCTGCTCTTTTGTGAATTTATTAATCTGATCTAGTATAAATTGCTTTCTTTTGTCCATTTGGAGAATTACACTGTTTTTTTCTAGCAATTCAAAATAGTCTTTAGGTGTTTTAACAGTAAGCGCCGTACCACTTGAGAGAAATCGATGGCCATATGTTGTGTTACATGCTGTAATCCCTGCAAAAGATACAGGTATTATTTCATCATTTAAAATGCATAAAATGTTTTTAATTGGCCTAACCCACCTTTCTTTTCCTTTGCCCCATCTCATGCTCTTCAACCAAGAAAAGTTTTTGAGCATTTCCTCCAGTTGATTTTTAAGAAACTCTTGAATGTTAAATGAGCAGCTTTCTCTTTTAATGAAGTAAAAATCCTCATTATTTACTTTTCGAACGAGCAAATCTTCTTCATTTTTCTGATATTTTCTTAAAAAACCTTCGATAGCACTTTTTGGTGCGTTAATGTTTGGTCCCTTAACTTCGTTATTGGAATCCTTTAGCTCCAAAGCATTTATGTTGTCGACAAATAGGGTAATGCGACGTGCCGTTATAAAAACCTCCATTGATGTAAATTTTACATTATTTTTGTTAAAAACATTGGCAATACAGCTCTTAACTTCAACTGTAGCTGAATTCTGCATTCTCGGTGGTATTTCTTCTGAAAGGCACTCAAATAACAACTGCAACGACATACGCTATTTACTCATGTACAATTCACAACATTTTTTTGTCAGCTCTCTAACTCTACCAATATAAGCTGTACGTTCATTCACACCAAGCACACCTCTTGCATCAAGCAGATTAAGTAGGTGACTAGTTTTAATACATTGGTCATAAGCTGCCATTGGTAGCTCCTTTTCAATAAGAAACTTGCACAATTTTTCCGTATCTTCGAATTGCTGCTGTACCACTTTAGTATCATAATAATCTAATGCTAGATAAGAAAATTCATATTCTCTTTGTTTAAAAATATTTCCGTAAGTTACACCGTTATCGTTCCAAATTATATCGTAAACATTATCTACACCTTGTATGCACATTGCTAAACGTTCCAACCCATATGCCACCTCACCAGGAATCATCTTGCAGTCAATCCCTCCAACTTGCTGTATATAAGTAAGCTGTGTTACTTCCATTCCATTGCATGTAACTTCCCATCCAAGTCCTGATGCTCCAACGCTCGGATTTTCCCAATCATCTTCAACAAACTTAATATCATATTTTTCTGTAGATATGCCAAGAACTTTTAAGCTATCTAAATAGACGTCTTGTAAATTATTACCAGATGGCTTTATTATAACTTGATATTGGTGATGTTGATACAAACGATTAGGATTATCACTATAGCGCTCATCTGCTGGCCTAATTACTGGTTGTAGATATGCAATTTTTGCCGGGTTTGTATCAATTGCAGACATAATTGTTGCAGGATGTAATGTGCCAGCACCAACTTCAGATGTGTATGGGTGAAGTATAACACATCCTTCACTAGCCCAAAAATCTTGTAACTCTTTTATTATACTTTGTAAGTTCACACAAATTGCATACTTTTTATACTAAATATATAAATAAATAAGTACTATTCAATACCTATTTTTTAACAGTATCATTTAAATAATCACCTAAGACTGCTGAACTTTCTCTCACATACTGAATTATGCTTTTATTTAGGACAATTGCATCATGCATAGTTAAATCGCAGAATATAAATGCTGTTAAATACAGTAAAATCACCGCATAAAATGTGTGAAAAATCCCCTCAAATGTAATTGACATTGCATTATTATAGCTGAGCTGTATTGAACTTATTGGCCATGGTTTCATCACTTCTACGACATTAAAAAATACGTAAGGTATCATAAGAAGAAAGAAAAAGTGCATAAAATCATTAAACCAAAATGGGCATTGAAACATCTGCTTACATATATTCCCATAGAGTTTACTTACAGCATAATAAATTGACATTATTGCTGGCATTGAAAGTGCTACAGTCAGTACTTGCCCTGACGCTATTTGTATTACTATTTCTTCACCATTGTTTGCTGAAGGGTCTTGAGCATGAAAAATAAATATTCCAATTAATTGCATTACTAACATAACTATTGCCAATTTTGTAAAAACAGCAGCTACAACTATTCCTGAGTCTGGCATTTTATATAGTAAGTATTCGCCTCCATATGTAAGAATTAATATAACATCGACAATAAATAATATTAAAAAAGAAGACCAATAGTTCTGCCAACTTGGTAAATATCCTATTCCTAAAAGAGAGCTTACTGTTTTA
>NODE_20_length_6557_cov_6.280529
CTCCTCCTATGCCAACTCCTGAGCAATTGAATCAAGCAAGTGGTGCAGTACCTCCACCACCACCTCCTCAAAATTCATCAACTCAACAGGGTAGTAATGATTTACTTAATAGTATAAAAAAAGCTGGCGGTAAGGCAGGTGTGAGCAAAGAACAGAAAAAAGCACGCGATGAAAAATTAAAACAAAATAGGGAAAAACGAGAAAAGAATAGTGAAGGTGAGCAAACAGATTCCAAAAATGCTTTATTTGCAGAAATAAGAGGAGGTTTTAAATTGAAACCAGTTAATAAAAATCAACAAAGCCCTGAGAAGTGTACTCCAAAAACAAAGTGTGATACGGCTTCTATTCTTGCAAGGAGAATAGCCATTGAATTCTCAGATAGTGAAAGTGAGCATTCTGATTCTATTAGCGATTCAGGTTGGACTACAGATGAAAGCAAAGACAAACAGAAAGAGATAGAGCAGAAAAAGAAGGTGCTGACAAAAAGCAGGAAAAAATCTACGCCTTCAAATTCCCAATCAGACAATAAAAAAGGAACAAGCACTCCCGAGAGTGGTTATAGATCTGATGATGACCAACAATATCCTGAAACTGCAGCTCCGCCAAGCCACCAACCAAATACAAAAAAGCCACCGATACCGCCTAAGCCTGTTAATTTAAAAACGAAACCTGAAGCTCCTCTTGCAACAACAGCGACTGAAGTGAAAGACTCATTTACTCGTTCTGTTAAGGAACGTTGTGGCATGTTTGGTAGAGCGGCTACTAAATTTGATAGGGAATCGGTGTTACGATACGTTAAGGAAAGCACCACGCACTTCCCTTCTTTTTCAAAATAAGTTTGCCTACAAGTCTGATTGTATTAAGATTACTTAATACAATCAGATCTATTATATGCGTTTATCCAAGTATTACTTACCAACTCTAAAGGAAAAGCCTGCTCATGCTAAAATTATCTCCCATCAATATTCTTTACGTGCAGGTTTAATAAAGCAGATAGCATCTGGCATCTATACGTGGTTACCACTTGGTCTGCGCGTGCTTAAAAATATTGAAGACATCATCAGAGATGAAATGGATAAATCTGGTGCTATTGAAGTGTTGATGCCTTGTGTACANNNNNNNNNNNNNNNNNNNNNNNNNNNNNNNNNNNNNNNNNNNNNNNNNNNNNNNNNNNNNNNNNNNNNNNNNNNNNNNNNNNNNNNNNNNNNNNNNNNNTCAGAGATGAAATGGATAAATCTGGTGCTATTGAAGTGTTGATGCCTTGTGTACAACCGGCAAATCTTTGGCGAGAATCAGGGCGTTACGATGATTACGGTAAGGAAATGTTGCGTATAAAGGATAGGCATGAGGAAGATATGCTTTTTGGTCCAACGCACGAGGAGGTAGCAACTGATCTAATTAGAAATGTGGTAAAAAGTTACAAAGATTTGCCACTTTGTTTATACCAAATTCAATGGAAATTTCGTGATGAGGTAAGACCACGTTATAGCGTTATGAGGGGTAGGGAATGCATATAGTTTTTATGTGGATTACGAAAGTGCACAGAATTCATACAATTTGATGTACAAGACTTACATAAAAATCTTCAAACGCATGGGACTTACCCCAATTGGAGTTCGAGCTGATACGGGGCCAATTGGAGGAAATTTGAGCCACGAGTTTCATATATTGGCAAACACTGGTGAAAGTACTTTATATTACGACAACAAATTTTCTGAGTTGCTAGAAAGCGAAGATGTTGAAAGTTTGAAGAGTATATACGCAGTTGCAGATGATATGCATGATCCTGAGACTTGCCCTATATCACAAGAGCAGTTAAATGTTAGTAAAGGTATTGAAATAGGGCATATTTTTTATTTTGGCGACAAATACTCAAAGCTTATGAAGGCAAGTGTTATTTCTCAAGATGGAAAAAATGTCAATATACATATGGGTTCGTATGGCATTGGGGTTTCAAGACTTGTTGGTGCAATAATAGAAGCTTTTCATGATGATAAAGGAATTATCTGGCCAGAATCGGTAGCTCCTTTCAGAATTGGTTTAATCAATTTACAACCGCAAGTAACGGAGGCTGCAGATAAAATATATAAAGCTTTAAAAAGCGATGAAGTGCTTTACGATGATACGGAAGAGAGTGTAGGAGTAAAATTTTCTAGAATGGATCTGATAGGCTTGCCGTGGCAAATAATTGTCGGAAAAAAGGCAATAGATGAAAAGATAGTTGAAGTAAAAAATAGAGCAACTGGAGAGGTAAAGGAAATGCAGATTGAAGAAGCAATAAATCACTTTAGCACAAAATGATACACGGTATCGGCACTGACATAGTATATATACCAAGAGTATCGAGGATATTACAAAAATACGGGGAAAAATTTCTCAATAGAATCTACACTGAAAAAGAAATAGAGCTAAGTAGAAAGTATAATAGTCAAGAAATGCGAGCAAGGTATTTTGCTAAACGCTTTGCAGCAAAGGAGGCTTTTGTTAAAGCACGAGGTAGTGGTCAGGGTATTATAATGAAAGATATAGAAATATACAATGATGTAAGAGGCAAGCCATATCTTACCGTTAGCAAGGATTTTATCTCCAAAATTCATCTTTCTCTGAGTGACGATGGAGATTACGCTACTGCATTTGTTATAATTTGCGTCTATAGCTCACACAGATAAATTTTACTCTTTTGCATTCTTATGGCTTACTGTATGAACATTCATTTTTAAAGGTAAACTGCACAGCAAATGGTGTCATTCCAGTGCCCAGACACTGGTTTCTGCAATCTCATCGAAAACGTTTTTCTATGCTAGTTTGCTTGCTCACAAGCAAACTTTCCTGGATCCCAGACTGGGATGACATCTTTGTTGTGTTTAACAAAAACAAATGTTCGTACAGTTGTGGAATGAATCGCAGTATAGCTATAGCATACACAAATAACTAAAAAAACATAGCGGTTTTTCTATGATTTGAGTATAATTCTAACTTTACCTAAACAACAAATTTAATGTTAATGTATCTTTCCTTACCATTTTTTATTACTGAGAATTATTTATTAATTACTGCGTTGATTCCACTTTTAAGTGCGTTCGCTATTTTTTTTACTGGTAAATGGCCCAGAGTGAACAATAGTATTACTGTCACTTCTTCTCTACTTCTATTTGCGTATACGTGTCTGTGCACTTTATATTGGGTGTATGGTGATCATTCTCAATTTATCCTCATGGATTTTGGTAATAATTTGCACATTAGTTTAAAGCTAGAGTCTACCGGAGTAATATTCAGTTTATTGATATCGTTTTTATGGATACTAACCAGTATATATGCAATATGTTATATGCAGAATAACTATGCTGATAGCAATCACTCAAGTTTTCTATGCTTTTTTTCAATATCGATTAGCTGTGCAATGTTTATTGCTTTTTCTGGAGATTTGCTCACTACATTTGTCTTTTATGAGCTTCTAACTATTAGTACATACCCTCTGGTTACTTACAACTCAACAAATGAATCAATGATTGCAGGACGCTATTACTTTGGCGTGCTATTTTTCTCTTCTTTGGTGTTATTTTTCCCTGCAATAGGCCTTTTATATAATGAATTTCATACTTTAGACTTTGTAAGTGGTGGAATATTCAAATTTGATACTTCACTCATCACTTTTATTGCAGTGTGTTTTGCTATGCTAATTTACGGAATAGGAAAAGCTGCATTAATGCCAATGCATTTTTGGTTACCAAAAGCAATGGTTGCACCAACTCCTGTGAGTGCACTACTGCATGCTGTTGCTGTTGTGAAATCCGGAGTTTTCATCATCATAAAAGTTATATTATACACTTTTGGCGTCGATAACATGCAACGTTTTGTGCAGCAAAATTGGTTTGCTGGAGGGTGGCTTCCGTACGCTGCTGGATTTACTATTATTACTGCATCATTGATTGCACTAAAGCAAAAAGAATTAAAGAAATTGCTTGCTTACTCTACCATCTCTCAATTGTCATATATTATATTGTTCGCTTCAATTTTTAGTGAGCTCAGCATGAGGGTTGCAATTTTTCAATTAGTTTGCCACGCATTTGCAAAAATCACTTTGTTTTTCGTTGCCGGAGCAATAATAACGAGAGCAGGTGAGAAATATATAGATAAGATTTACGGTATAGGACGCAGTATGCCAATTAGCATGACAGCATTTGCTATAGGTGCGTTGTCTATGATAGGGGTGCCGCCTGCTCCAACTTTTTGGGGTAAATTTCTCATTTTTCAAGCTGTTTTCAACTCTGGCAATGTAATACTTTCTGTGTTTGTAACTCTAGTGTTAATTGTTAGTACTATACTCAACGCTCTGTACTTTTTACCGATGATTTACAATGCCTTTTTCTTAAAACCTTCTCAGAATTACTTCATTAAAAAAACGCCAATTCTTCTAGTTTTACCTCCAGTTATTACTGCTATGTGCACTTTGGTTATTTTTTTTAGCTACCAAGTAATATTTTAAATGTGATTATCTGTATTTATAACCATTAACAATAAATTTAAATGGTATTAAACCAGCCAGAGTTGCTTTTATATTCGACAAAGTGAAGCTAATCTCAACAGCCTGATTTTTCACCTCCTTATTTTGCTCGGTTGCAAAAACTACAGTAGCATTTCCAGCAAATGTAACTAAGTCCTTGGTCGATCGATCAATAGATAATGTTATTACATTTATGTTGGCAATTTTTCTTTTGGATGAAACAGCTTCATTGTTCGTTTTTTCCTGAAAGCCTTGATAGATTTTATGTATAGAATTGTTTCTTATAAAATTTTCTTGGTACTTCGGTTCAACGGTCTTAATGGACTCATATATTTCGATGTATTTACTTATTAAGTACCTCGCTGTGGAAGTGTATTCATCTTCCTTTTTACTGAAACTAAGCTTATGCATTGCGGAGAACTCATCTTCTGTGTGGTTCATATACTTCACAAAATTTAAATCTTTTTTAATAGGAAATAACAGGTATATGTTTAATGTTAATAAACATAAGCATACTAGGAGAAGCGATACTATTAATGCCATCCAAGATCTTTCTGCTACACAAAACAGATACCTATGGCAGTACCATTCGACTGCTTTACTGAAATAACTTTTGTTTTTTACTGATTCAAGTAATTTATCTTCCATAACACAATACTACCAGACCTAACCGGATCATTATAATAACAATAAGCTTAGATACTCTAAAAAAAACTTTAAAATATGTCTAAATTTTCCCAAATAGGATGAATGATTATATCACCTTGTTCTGCAATGAGGTAGAATTTATCGATTTTGCTCACATCTATATTTATCATTTTTACACTGAAATTTTCAGGATCATAAGTATTACTTTCTGCACTTTTGTGATAATTATAATAATGCAATTTATTTTGATCATCAAAATAACCAAATTCATCAGCAAAGGCTCCCACTTTTCTACCTTTACCACTTTTGACTAGCTCAAATAGATCAATTGCATGGTTTTGGGATCCAGGCTCAATAGGCCCTTCTGCAGCAAAAAATTTAGGTGCATGACCAACGTATTCCTTAAATTTTAGATTATGAGTCTTTTTTACGCTACCAAAATTCACAAATTTATATTCATCTGAAATACCAGAATATTGTGGATCATACTTTTTATATTCAAAAAACTCGTTACCTAAAAAATTACAAAACGTTAATTTATAATCATCATGATCAGATTTAACGACTTTAAGGTAATGAAAATCTCTAGGAATCTTTACTTCCTCTTCTGTAATATGATTACGTACAACAAGCTCGCCATTTAGCATATGATAGCCAATTTTTGGCAAAGTGGCTATATTGATTCCCTTGTTTAGCTTAAAATTTGCCTCATAGATGCCACTTAATAACTCCTTTCCTTTTTCTAAGGTGACGTCCTGGTCTAAAGCTATATTTTTGATTGAACTCAATTCTTTCTGCATGTTTAGTATGGCTTTTGTCAAAACTTCTATTGATTGCCATACAGTTAATTTATTATCAGTCAAATTATATACTTCAAGTATTAAATTAACAGGATTTTATCATGAATTTATGTTAAAAGTATTATACTTTGTAAACTTATGTCATGATATTAACTACATTAGCTAAAACATGCTTTTTATCTAAGTGGAGTTGCTTAGCAACAACAAAAAGTTCATCTATTTTTTTCCACTGACTTAGCAGAATTTCAACATCATTTACCTCTCTCTTTATGCTTTCTAAAATGAAGGCCTGAATTATATATGATGCTAGTTCTAGTTCGATTTCGCTATTAATTACTTTATTAATCATATTGGGATTCTTTAAATCATGAAGAAATTTATAAAAGCATTTGTATGCTTCATAAGCATCACTACTTATTGCATTTATTATCATTCCTGGCATTCCAGGAAATAAAGTAATCATTTCGTCAAACGTTTGATCATCAAATTTACATTGAGATGAAGCAACTTGCTTTCTTTCATCATAAGTTAATGGAAGTAAATTTAGCTGAAAGCACCTACACAAGATAGTGTTTAGTATATCATATGGCTTATGGCTAATTATA
>NODE_21_length_6528_cov_5.685772
GCAGATTGGCGAAAGCAAATACAATAGCTTCAGTTTCATGATAAGGGGGCTGGCGGAGTTTGTCAAGGAATTCTTATTAAAACTAAAGAGCTCAAATGAAAGGAGGTAAACTCTAAAGTATACATTTAGTAGCGCTTTCTATGAGAGAAATCGTATTACCTATTCCGTAAAGCTTTATGAAAGATCCCATTCTTGGACCGGTTTTTTGGCCAAGTAACGTTTCATATAATAGCTGAAACCAGTCACGTAAGTTGGTGTAATCATATTTTTTTCCAATAGAAAATACCTGAGATTGAATTTCTTCAGCAGTAGCAGTTGTAGATAGAGAATGTAAAGTGTCCTTCAAATCTAGTAACGCTGCTTTTTCTTTTTCATTTGGAGTTTTATATGATTTTGTTGGCTTGATAAAATCGTGATAATACTTTACTGCAAAGTCTGAAAGTCTATCAAGCATTTTATTATTTTCTGGTGTAACGTTTGGTGCATAAGAGGATATAAAACCCCATAGGATCTCTTTGTTTTCAGCATTACAAGCTGCTGCTAGGTTTAAAAGTAGTGAGAAATTTATGCCTGAAGTTCCTATACTGGGAACATTGCCCTGGTGAATGTGCCAAGCAGGATTATTTATATCCTTTTCTTTGTTCTCATGATAACGCTTTACAAATTCTAAATATTCATCAGTTGATTTTGGTATCACATCAAAATATAAACGTTTAGCTTTTTTAGGACTCTGAAAAATGTACAATGCTAAGCTCTCTGTTGGTGCGTAAGTTAGCCACTCTTCAATTGAAATGCCATTTCCTTTTGATTTTGATATTTTCTTTCCTTCTTTATCAAGGAAAAGCTCGTAGCAAAACAGAAGTGGTGGCTTTTCTCCAAGTATTTCACATATTTGACTTGAAAGCACAGCAGATGGAGTTAGATCTTTTCCGTGAGCTTCGTAATTTACTCCAAATGCGGCCCACCTCATTCCCCAATCAGGTTTCCATTGCAGTTTACATTTTCCTTTTGTCACTGGAACTTCTATTTTTTCCCCGTTTGGGTCTTCATATGTGATTGTTCCTTTCTCTGTATTTGTTTCAATTACTGGAACTTGTAAAACTTGAGAAGTTTTTGGGCATATTGGCAAGAATGGACTATAAGTCTGCTGTCTTTCTTCCCGAAATGATGGAAGCATTACGTCCATCACTTTATCATAATTTTTCAGTAAGAGTAAAAGTTTTTCATCGTAAACGCCAGATTTATAACACTCTGTTGCACTCCTGAACTCGTATTCAAATTCAAACATATCAAGAAATTTACACAACAATGAATTCATATGATGACCATAACTCTGATGAGTGCCAAATGGATCAGGTATCATAGTCAATGGTTTATTTAAGTGCTCTCTTAGCATCTCTTGATTTGGCACATTATCTGGTATTTTTCGCAAACCATCCATATAATCTGAAACTGCAATGATTTTGGTTTTTATACCAGGAGCTATTTTTTTTAATGCATTTACAATAACTGTAGTGCGGAAAACCTCTCCAAAGGTTCCTATGTGGGGTAAACCAGAGGGTCCATAACCAGTTTCAAATATTATTTCTTTTTTATTAGGAAACTCTTGCAATATTTTTTCTGCTTCTTGAAATGGCCAACTTGTCATTATCGGGATTAAATAATGTATCTTAACTTAAAGTGCTACTAGTTTCAATGGATTTTTAATATAATGATATAGTATTAGTGTTAGAGCTATTATTAGAAGGTTAAAGATATGTCCACAGGTAGTATACAAACAGATCAATTATTTAAAGGTCTTACAAGACCTGCAATGCTCTTTGGTGTGAGTTATATGTTTGCAATATTAAACGTCCTGATTTGCATGCTAATTTTCATTAATTCAAATGATTTAAGAGTGATTCTCTTAATGTTACCAGGTATACATGGACTTGGTTATATAGCTTCTGCAAAAGAACCGTTGTTTATTGAATTATTTATGGTAAAATTGGGAAAGTGCTCGAAATGTTTAAATCGTTTTTATCATGGAGCCAATTCTTATGATATTGCTTAACGTTGTGTGATGCTGAGGTTTAGGGCTGTTCAATCAAAGAATAAATCTACTCTGAGCAGGGAAGTTCACGCTGCTGAATTTATTCCTTATTCTTGCTATTGGAATAGCACAACCTTGATGACAAAAGAAAATTGGTTGGTTAAGGTTATAAAATTAAGTGGCTTTGCATTTGAAACCGCCGATGACGAGGATTTAGTCATACAGAACAACATCAGGAATCAGATGCTAAGAAGCATTTCATCTCCGGCATTTAGTTTGTATTTTCATACTATCAGACGTAAGAAAAATATTTTTTCTGATGAATTTGCAAGTCAAGGTTTGCCGAATTTTTTCGCTAATCACGTAAATCTAAAATGGAGAGAAAAACACGCAACAAGGCAATCATTTATTAATGACCTATACATTACGATTATCCGTAGAGCGGACACAAAAGGAGTAGAATTTTTGTCACATCTACTAAAAAAATTCGGACATGTAACTTCAAAACATGCTTGGGAAAGTGATATACGTGCCACGTATGAAGATTTAGAGGAAACGACAAATCGTGTAGTGACAAGCCTTAGAAATTATTCGCCTAAAATTCTTGGAGTAAAAGAAACTCCAGATGGTTTGTTCTGCGAAATAATGGAGTTTCTATCTAGAATCGTAAATTGTGGCTTCGTTACAAATACGCTTTTTCCGCTAAGAACTGAAATATCAAGATACTTACCAGTACATAGGTTATTCTTTGGCCGTAAGATGATACAGGTTGTGACTCATAATGAGAGTAAATATGCTGGAATAATTAGTATCAAAGAATATGGAAATCATACTTCTGCAGGAATGCTTGATTCGTTTTTACAACTTCCTTACGAGTTTATAATTACGCAATCTTTTCAATTTATAAACAGGCAAATGGCGATTGGAAAAATGCAGATACAGCAAAATCGAATGATACAGTCTGCAGATAAAGCTATTTCTCAAATAGCAGAAATTTCTCAAGCGCTTGATGACGCAATGAGTGGTAAGATTGCGTTTGGTCAACATCACCTGACTATTTTATGTATAGAAAAAAGTCCTAAATCATTGGATAACGCTCTGTCGTTGGTAGAATCAGAGCTTTCTAATTGCGGTGTTTACCCTATACGTGAGAGAGTTAACCTTGAACCAGCATTTTGGGCGCAAATTCCTGGTAATTTCGATTATATAGTGAGAAAAGCTACAATAAGTAGTCTTAATTTGGCTGGATTTGCATCTCAACATAATTATCCTACTGGTAATAAATTCAATAACCACTGGGGAGATGCCGTTACAGTTTTTGACACGACATCTGGTACTCCATTTTTTTTCAACTTTCATATAAGGGATGTTGGACACACTATGATAATTGGCCCAACTGGTGCTGGTAAAACTGTTTTAATGAATTTCCTGTGTGCCCAAGCGATGAAGTTTTCTCCAAGGATATTCTTTTTTGATAAAGATCGCGGTGCAGAGATTTTCTTAAGAGCACTTAGTGGTATCTATACTGTAATAGAACCAAGAACTAAAACAAATTTTAATCCTTTACAACTTGATGATACCTCTGATAATAGAACATTTTTAATGGAGTAGATAAAGTCTTTAATTTCGGTATATAATGATAAATTTACTTCAGAAGATATTGCACGAATTAATGATGCAATTGAAGGAAATTTTAAATTAAGAAAAGAAGACAGATTCTTGAGAAACCTCGTACCGTTTTTAGGGCTTACAGGTCCTGATACTCTAGCTGGGGCAATATCTATGTGGCATGATAATGGTTCTCATGCTGCAATATTTGACAATAAAGAAGATTTGCTAGATTTTTCACGAGCAAGAGTATTTGGTTTTGAGATGGCTAGCTTGCTCAAAGATCCTGTTGCTCTTGGACCGGTCTTGATTTATTTATTTCATAGGATTAGTATATCTCTTGATGGCACTCCATCTATTATCGTTCTTGATGAGGCATGGGCGTTAATAGATAATCCAGTTTTTGCACCCAAGATAAAATACTGGTTGAAGGTACTGAGAAAACTAAATGCTTTTGTGATTTTTGCTACTCAGAGTGTTGAGGATGCAAGTAAAAGTACTATTAGCGATACGCTTGTACAACAAACAGCAACACAGATTTTTATACCAAATCTGAAAGCTACTAGTGTCTATCGGGATGTTTTTATGTTAACTGAACGTGAATATATATTAATTAAGCACACAGATCCGAGTACTAGATTCTTTTTGGTGAAACAAGGAGTCAATGCTGTAGTAGCTAGAATAGACTTAAAAGGCCTGGATGATATAATCAACGTATTATCCGGACGTGCAGAAAGTGTTCTATTGTTACACGATATATTAAATGAAGTTGGGGACAACCCAAAAGTATGGTTGCCTATATTTTATCAGAAGGTAAAAAATGTTTAAGACTAAGCTGTCATTGCTATTAATTGCGATATTTTTACTAAATATAGACTTTTTACTCTCATATCCAGTGCTTGCAGATGGAGTAAGTGGTACTGACAAGACAGAATTTGTTAGCAGATTTAATTCCACTGGCAGTTTTAGTCGTGCCTCTAATCCTGATTGTGGAGCGTTTAAAACAGCTGCAGCACTTGCTGGAATAGCGATTGCTGTTGGCGCAATATTTACTGGCATTGTTTTGATCGTTTCTTCTGCTGGTTTGTTTACCGCTCTTGTTATTGTTGGAATGATAGCTGCAATTGTTGGAGTCTGGAAAGCGATAGGAGGGATTGTTGTTTGTGAACATAGTTTTGTTAAACACCCAGTTGCACGTGATCATGATGGAAAATACAAAAATTTTAAATTAGAAGACACAGGTTATAGTGGCTGCACCAATGAAAATTACCAAACAGAAGAGGAATATTTTTCTTGTTTGCAAAATAAAGCTCGGGAAGACGTGAACAAAAAAGATTATGACGGGAAAAGAGCAGAAAAAGAAGCCTTAAATTCTAACGTTCAGGAGAGTACAGAGAGTTATTACTGGCCAAAAAACGGTGTGCAATACAGTGAATATATAGAAGTATGTCATCGAAACCCTTTAACTTTTGGTAATCTTTTTAACAAGAAAGACTTTGATTTCAGAAAAGAAACTGGATACATAGATTTTGATGTCAGGGAGAAAGATACTGGATATGTAGATGGGTCATGGTCCCCGAAGGTTGATGGTGAGCTGAAATGTAAAGTTCTCAAAGCAGGACAGAGCGAACCCATACATGGAGCTACATTTAAAGCAGTAAGAAAAATGGGCAGATTATGTGTGGAGTTAGCAACTGTGAAAATGCTTGGTATCGAAATGACTCCTTGGCCGCAAGGGGTTGATATGGGGTGCACGGAATTGCCACCTGACCCACTTGCTCCTATGTGTGAAAAATCTGTGATGATATTCAAAAATAAAGATGGTACAGGAGAGGAAAAAGTTCCTATTGGTAATAATGATGACTATAAAACTATTATCAGATCTAAAGAAAAAAGACTCAACGGACAAGGGGGGAAAATTTTTGTAGGTTATGATAATGCTGGCTGTTTTAGCTCGTATGTTTCTGAAGCTTGTTATAACCAGGCAGGGAGTAAATCATTAGCTCCTATTCCCGTAACTTCTATGATAGTGCAATGCATTAAGGAATCGTTAGATAATTTAGTTGCAGGTAAAGGTGCACCAAATGGTGAGAGTTTTATATCTGTAGCACAGAAAAGGCTGAAAAACACTGTAACTGCTGTTTTAGTTTTAGCTTTAATACTGTTCTCTATAAAAGCCATGTCTGGTGGAGTTCAGAGGCCTCAAGAAATGTATATGTTGATCATAAAATTCGCTTTAGTGATTTACTTCACAACAGGCAGTACCATGTCTCATTATTATGGAGAATTAACTCGTCTCTCAAATGGTTTGTCAGAGATAGTGCTAAAAGCATCATCTGAAAGTAAAGGCATATGTAATTATAAAGCAGGTACAGATTATGAATATACTCGTGCAGGAAAGAGGGTATCTTACAGTTATCTTGCACCTTGGGATAGGCTTGATTGTAGAATTTTATTTTATTTAGGTGCCCCTTTAGATGGAATTGGTGGCAAAATTGGTACTGGAGGTGTTGCAACGTTAGCAGTCTTGCTTGGTGCTGCTCCTGTCTTATTAGTTGCAGGTTCGGTAATCGGTATTATTTTTGCTGGTGGACAAATTTTAGTAGCTCTTGTCTGTATATTTATGGCCGTTCTGATGATGATGGTTATTTTGTGGCTGTGCTATGTATTTATTTTATCTCTAGTTGCTTTAAGTGTAATCATCATTTTATCACCTTTGTTCATTCCTATGGTTTTATTCCAAAACACCAAAGGATATTTTGAAGGCTGGGTGAAAAAGTTGATTACCTATAGCTTATACCCGGTTATCCTTTTTGCGTTTTTGTCCTTTATGTTCATAGCATGTGATAAAATCTATTTTAAAAATTTAAATTTTGAACTGGACGAGT
>NODE_22_length_6518_cov_5.177936
CTATGAAGAAAAATCGTATACACTACGCGGGCCGAAAATTCAACTTTCGGCCCTTATAGTGTAATATACTATTGCATTCTTTTTCCCCCTTATTAATTTAAGTTACACTCCCTTGCAGACAATGATCCCTCGTGCTTCAAGTTGCTTTATTGCTGCAGCTTTTTGCTCTTCAGTGATACCTGTTGGCCACACAATTGCATGATCTGCTAGTATTGCACCACGAGTAATAATTACTGCTTTGGCATTTTCTGTCGCATTTATATCACTTACTATTGCACCTATTGCTGTTTGTGTGCCGTCTGTTCCAGTGGGATTAAGTACTCTAATAAAACCATCTTCCGTCTTTTTGGCAACTACTGCACCAAACTTAAGATTTTGACCTTTAGCTACTGTTATTTGATCTCTTGAATATAGACTTGATGCCTCATACTTTAATAAGTCACCTAGATTATTTTGTTCAGTTATACATGTCATATTTTCTTTTCTCCTTTTTTCCCTTTAGTTTACCGCCATGTTTGTAGCTGTTGTACCCGGCGGTTATAAAAAAACTTAAATACTTGATTGCGCTCTAGTCCTTGCTACCTCCATCATCAACTGTTCTCCTGAATTCTGCGGTATTGCACTCAGTATCTCTGTCTTGTTCGTTCTCTCTGCAAGTAATTCCATTAAAACTTCCCTGGCTTGCTCAATACTTACGCCTTGCTCTATAAATTCTTCTATTTTCTCTGACATTCGTGATAAGTTACATAAACGTATTAATTCAAGAACTTCAGTACGATACTTAGTTAAATTATCAGTTTCTAGGTCAGTTGTAGTTTGTTCATTCATAGTAATACTCCTGTTTTTATTAATAGATGAAAGAATTGTAATTCCGTCTGCAAGTCCCACTTCTATTGCATTCTTGCCAAAATAAAGCCCTGCTTCTGTATTTTTTATTGCTTGTACAGAAAGTCCTCTGTTACGTGCTATAAGTTCAGTCAGAATTTCATATAAGCGATTTACTTCCTCCTCTAAACTTTTTAAGCTTTCTGAACTTATCGGCTCAAGTGGATTTAAATCATTCTTTCTCTTGCCTGTAAAAATAGTTGTGTATTTTATTCCTCATTTTTCATCAAACCCACTTTGATCTATATGACTTGCTATTACTCCTATACTCCCAACTCCTGAAGTGCGCGTGAGAAAAATCTTTTCAGCGCTAGAAGCTATAGCATATGCAGCAGAGTACGCATCATCGTTTGCTATTGCCACAATTCTCTTTTTGCTCTTGCACTGTAGATAAAATCAGCTAAGTCGAAAATACCGTTTACTTCTCCTCCGGGACTATCTATGTCCAGTAAAATAGTCTCTATACTACTATCTTCTAATGCTTGCTTTACTTGTACTTCTATTTGCTCATATGATGTCATCCCGAGCATTTCATCAAACGCACCCGGTTTTTAAGTTAAAATTCCATGAATTGGTATAATTGCAGTTCTTTCTACGTTACTTTTGATGGAGTGCTTGAGATTTTTGAAAATTGGCTGTTTTTCTTTGTATAACGATAGCAGCTCAAAACTCCTTGGTTCAAGCATTAATGGTTTTCCTAAGAGCATCATAATCCTTTACAATCAGAGTCAAACATTAAGTTGAGACTATTTGCACGCTTTTGATCTTCTGCTATTTCTTGATCTATTTCTTCAACATCGCAACCCATTTCTGATACTACTTCCGATCGACTCTTAAATCCATTCCTTACTGCCATTTGCTGCGATTGCTGGTCTTTCAGTGGATCCACCCAATCAAATCCCTGTGGTATCCATTTTACTTCTTCTTTCGCTGCTTTTACTACTTTTTCATCTATACTCAGTTCTCCACAAAGCACTGCTAATTCTAGCCATGTATTGCAAATAGGTCTACAAAACTGGAACACTATCACGTTATGCTGTAACATTGCGCACCTTCTGCGAAACTCCATCAACCCTGCCCGAATGGATGAATAATTAACGCTTGTTAAATCTCCTGTTAGCTGCTCATATGTTATTCCTGTGCCTATTGCTATTGCCCTCAGTTGCTGTCTCATGAATGCTTCATAACTTCCTCCAACATCTGATGGCTCTGAAAATTTTATGTCCTCTCCTGGGTCTAAAAGCTGCATTGTTCCAGGTTCCAGGCCAGATAGTGCTACTCCTTGCTCACTTGCTTCACCTTCTCCCATGATATTTGCTTCTGGATCGAGTCTTGTAATAAATCCTGCAAACATTGCTGCAGTTTTCTTTCTCACCAGCTCTGCATCATCATATTGATCAAGCTCATAAAGCTTCAGCAGTATATTAGAAAGCCAAGGCTCTCCCCTAATTTTCCGAGGTCTTAATGGTCTATAAATATGTAAAACATCATTTGCTGGCAGTCTCACTGATTCACCAAACGAGCCTTCACCAGGGTGTTCTTTAAATAGGTAATATGCTTCTCTTTGCCCAAGCTTGTTAAACTCAATCCCGTTTCTTATTACATTACCATTGGCTAGTGTTTGATTGCTCTTATTGTCCAAATGCTGTGATTCCAATACTTGAAGTTGCAATGGTACAGAAAATCCATCTTCGAGTTTACGATGTCGGAGGCGTACAAAACACTCTCCACCTTCTATCATGCTCCTACATACCAGAGCTTGTAATCCATAAAAATCACTTACTCCGTTACTATCTGCTTCATCTGTCCATTTTAGCCATAATTCTTGCACCTTCTTTCGAAATTCTCCATCTCTTGCTTTTGATTGCGGTTTTATTCCTGTTCCAATAGAGTTACTCACTATGGTATCAATTATATTTGCTGCATATGGATTTTTTATCACCATGTCGCGAGAGCGGCTACGTAAGTGCTCAAGGCTCTGAGAAAGTAAATTACTTATGCTTCCTGTTTCTCCTTGCCAATACATTACCCTTCTCCCTGAGCCTGCTGCATCCCAAGCAGAACTTTTGATTTTTGGTTTGTTAAACAATTGCTTGAAGGTTTTTAGCAGCATTTATAAAATTCCTTTACTCGTTGAAAAAACAATTTTCCTCTTTGGCCTCATGCCTGCAATTTTTAACCCCGCTTTTATTCGTTGCCTGAGCTCCAATAAATCCTTTATTTGAACTTCCCCGTACCGCACAACATGGTCACCATATGCAATTGAGACAACTCTTTCTCCGCTTTGCAGTTTTTGAATTGCTTTCTCAACTTGAGTTAAATATTCTTCACTGTACATTTTGATTACCAAGCCACTTACTCTGTCTTACTTTTTTAGGCTTTTTGCTTTCCATTTTTCCACTCAAACTATTCCATTTACTCTCTGGCCAACGATCGATTCCAAGCGCAATAGATGCAGCTCTTGCATAAATCCTACAGTCTAATACTTCATTTCTTTCTCTTACCTTTTGCCATTCTTGTTTGGTATATCCTTTTACTACCTTGCTGACTAATTGCTCTGCCGTTAGCTGCTTAAAATATTCAGGTGCATACTCAGGAAAATGACAGTATCCTGCTGGAGCTTCTTTTAAAACATTAAGTAATTGAAAAAGCTCTGACTTTAATATCGATACTCCTACTGGCCACAGCTTTATTCCTCTTTTCAGCTTTTGACCACCAACTGTTATATCTACTCTACTTGGGCTGCTAAGTGGTACTAAGGCTTTATTTACACCTTTTACTGCCATTACTCTTCCAGAGCCTTGATGACTCCTTACCCAATTATACACTTCCTGCGTTGCATACCCTGCATCAACCGACATCATGCTTATCATGTATTCAAGACCATTTTCACCGATAAAATGATGATTGAGGAGCTCAGAGAGTTTTCCCCATACTTCCCCACCTCCTGTATCTCCTTCAAATACTCGGTAGTCTATTGACCAATTTTCACGACTTTTTCCCCATGCTACAACTTCTACTTCTAAACGATCTTTTTGTACATCTACTCCTGCTGTCAAAACTACTTCGCTTTTTGGTACTGTCCCAATCTGAAAAAATTCTCTCCTGTTAAATAATTGCTTCCAGTCTGGTACTTCTCCTTTATCTACCCAGGTTTCTCCAAGCGTAGTATTTATCCAAACTTTCAGTAATTGTTCACTTTCTTTTGCATGGAGAAAATCTCCTACTGCTTGTTGCCAACTATACCAGCCAACTGGACTATAAAGACTTGAAAGATGAAATCCTTTTTTCTCACCTTATACTCTATTAGTAGGTCTCCATTCTCCACGCTCAAGCATCTCTGTTTTTTGATGATTTTCTATCTTTTCACCACATTCTATACATATATAGTGTGCTGTATTTGGATTTTTATCTTCCCATTTTATTTGTGACCATTTTAAAATTTGGTAATAATTACAATGCGGACATGGTACAAAAAAATATCTCTTATCTGTTGCTTCAAATTCTTTCTCAATTCTGCTTATTCCATGAATCGTTGGTGTTGATACTAAAAAAATCTTTCGCCGTGCAAGTGTATTAGTACGGGCTATGCTGAGTAAAAGTGGATCTCCTTCACCTCCTGAATCTCCTGGATAGACATCAATCTCATCAAGAAAGAGATATTTTACTGGCATAGAACGAAGTCCTACACTGCTATTTGCTCCAGTTATTACTACTATTCCACCTGGAAACTCCTTACTTTGCAGAGTATTGCCCGAATCTCTTGACCTTGGGTCTTTTACTTTACTTTTTAAACATGGCGTACTCTCTATTAACGGTGCAAATCTTCCCTTCGACCAACGTTTTCCCATTTCAACTGTTGGCTGTACTACCAGCATTGGACCAGGAGTCTGATCTATGATGTAGCCTATCCAATTGTTACCAGCTTCTGTTCCACCAATCTGCGCTCCTTTCATGAATACTACTTTTTCTGCTGGTGAGGACGGAGAAAGTGAATCCATGATCTCTTTTAAATAAGGAGTTCTCTCTGTTCTCCATTTTCCTGGCTCTGATGCTGCAGTTGGTGCTAAAACTCGATACTCATTTTCCCACTCTGACACTTTAAGCTGGGGATCCGGTCTTAAACCTTCAGAAAAAGCTCTAGCGTATATCATTGTCTGCATCTACTAGTAATTGGTTCTAACTCAACGTCATTAACAGTAGAACTACACTCCTCCAGTTCCATAAACATCTTTTTCTGAAATTCGTTTTCTATATATCTTTTGCTCACCTCACTTATCATTATTGCTATAATAAGTGCAAATATCCCTGTTATTGTTGCAAAAATGATTGCATTGCTTATTGTTGTTGCTGTTAACCCTATACATACCGCTATTGCTACTGCACTTACTGAGGTAAAAACACAGATCACATTGTTGTATTTTCTTACTTTTGCATCTCTATGTTCTATACACCTATAATAAACTGGTACAGACTTGCCTATCTCGTCTGGTAATTTGATGCTCTTTTCTTTAAATAAAGTTTTTAGCACTTCTAAATTATTTGACTTGATTGCTAAGTGCAAAACAGGTGTATAGTTTGCTCCTTTTTTCAGCAATAACTTTACTACATGTAAATGCCTTTTTTCTGCAGCAAGATAAATTGGTGATAGACCTTTATTATTTACAATATCAATATTGATTTCTTCTTTTAAAATTGCATCTACAATCTCAATTTCTCCTCTTTGTGCAGCTAAATGGAGTAGACTATTCTTTTCAGAACCGTATTTATTACACATCAAAGCCTTCTTTATCTCAGGTTTAGCGTAATCAAATGGTGTCTTGCCGCTATCGTCTTTTACCAGAGGGTCTATATCTTCTCGCGTTAGTAAAACTTCTATTGTTTTAAGTCTTTCAGCGTAATGTAGTGGTGTTTTACTTTCGTAGTCTTGCAAATTGACTTGAGCATTAGGCTCCTTTATTAAGCATTTGAGGATATCAAGACATAAGTCTCTTTCATCGTAATTAGTATTACTTACAGCTATATGCACAGGTGATAATTTCATCGAGTTTTGTCCTACACGTGCGCTATTTACATCTGCTCCTAGCTCCAGTAATAACTTTACTATCTCCAATTTTTTGTTGTTAACTGCATAGTGCATTGGTGTCTGATTTCGTGCATCAAAAACCTCGATTTCAGCATTTCCTTCTCTTATCAAAATCTTTACAACTTCTGCATGTCCTATTCCTGCTGCTAGATGTAATGGAGTATGGTGCAAAGCATTTCGTATATTAACGTCAATACCTTTTCCTATCAAATATCTAACTGCATTAACTTCACCTATCATTGCAGCTAAATGAAGTAAGCTATCTTGTTCTGACCCGTATTTGTTATTAATTAGCGCTTGTAATATCTCTGCTTTTTTCCCTTCTTTGGCGTAATCAAGAGATGTTTTACCATCATTATCTTCTACAAAAGGATTGATATTCTTTTTTGTGAGTAGCAGATCTACCATGCTTAATTCGTCAAACTCTATAGCGCAATGTAGTGGTGTCTTTCCATTTAATCCTCTAACATTAACATCTAATCCAGGTTGATTGATGAGACACTTTATTAACTCTAAACTTAAGTTATCAGTCATTTTATATTCAAAA
>NODE_23_length_6444_cov_3.425262
ACAAAGCCAAAAGAAGTTATTAAATTCAAAATTATATGTATCTAAGCTGCATAACATTATTTTTTCATTAATGCTATCAGTTGATCAAGAATTACTGGCAAAAATTCTAAATGTCAGTAACGACGGTTCTTACATAGTATTCATTATTGCGTCTGATCGTGGCTTGTGCGGCAACTTTAACTCTTCTATTGTCAAATTTAGTCAAGAGCGTGTAAATAAGTCAATCGCAAATGGCAAAAAAGTAGATATTGTATTTCTTGGTAAAAAAGCTTTTGATGTAGGTAAAAATAGATTTGACTCTAAAAGTATCTTAAAAATTGAAAATAGTAAGGGAATCACGTTAAAGCACGTAGAAGCTTTGGTTGATGGTATAGATTTAAGTAAATACGATAAAGTTAAAGTTTTTTATAGTAAATTCTATAATACCTTCACGCAAAAACCAATGTTGGAAACAATAAAACCATGGAGTAAAGACTCATCCTTGATTGATAGCTCTCTGGCTGGTCCAACAACAGATTAAGGCTATGAGTATGAACCACAAAATATTGAATTTATTTTAAAATCTTTGGTTCAAGATTACGTTGTAATTGCTCTTTACTCTGCTTTACTTGAAAGTGCAACGAATGAGAATAGTGCTAGAATGGTTGCTATGGAATCAGCAAACAGAAACACTAAAGAGATACTGAACAAATTAGCATTGCTTTATAATCGTTCTCGTCAAGCAGCGATTACGACTGATTTAATTGAAGTTATAGGTGGTGCAGAATCTTTATAGAAATCTAAGGAATAGAAAATGAATATATTAAATATTGCAGCAGATATTACTAAACTAATAAAAAAGCAAAATCAAGATGCGCAAGTTACAATATATGAAACTAATAAGACTTCAGTTTCTCAGCGTCTATCAAAAATTGAGCAAATATCACAATCTAAAAATTGCACTGTAGGAATCAGAGCTATAGCAGGTAAAAACAAAGCTGCGTATATTTCTACAAACGATTTGAATAATCTGAGTGATACAGTAAGCCAAGTGGTAGAAATGGCAAAGAATGCGCCAGAAGATTCTTGCATTAATTTTGCTGTAAATGGTAGTAATTATATCTCTTCTGCAGATTTAAGTATCTCAGATAATAATGTTGTAACCGTTGATAACCTAAAAGAAATTGCTGAAGCTGCAGAAAATTCAGCCCTTGCACATAAGAGTATCACTAATTCTGAAGGAGCCTCTTCTTCATACGCTTTAGTGAATACAGTATTATCGACTGTTTCTGGTTTTATTGGCTCGTTTAGTAAATCAACCTTTGCTAATCAGGTCTCTGTTGTTGCTGGAAGAGAAAGTGAAATGAAGGTTGGTTACGATTATGATATAGCATGTAATTTTAGTGATTTAAAGTTGCCAGAGTTAATGGGAAAAGAAGCAGCAAAAAGAGCAGTTGATCAATTGAATTCACGTACAATGAAAACTGGTAAATTTCCAGTTATTTTTGAAAAAAGAGCAGCAAAAGGGCTAGTAAAAAGTTTTGCTTCTTCTATAAATGGGAGCAGTATTATAAGCAACAGTTCTTTCTTGAGGGGTAGTTTAAACGCTCAGATTTTCAACGATAGAATTAATATTATCGATGATCCATTGTTGCCAAGAGGCATAGCATCGAGACCATTTGATGGAGAAGGGATAACTAGCAAGAAAAATATATTTGTAACAAACGGAATATTACAAAATTGGATTTTAGACTTATACTCGGCTAGAAAATTAGACTCAGAAATAACCGGAAGTGCAACTCGTGCAAGTAATGCTGCAGTTATTCCTGCAGCTAGTAACCTCTACATTGAGAATGGTGATGTATCGTTTGAAGAATTAATTCAGGAAGTGAAAGAGGGAATATATGTAACTGATTTATTTGGTTTTGGTGTCAATTTAATAAATGGCGATTACAGCCAAGGCGCTTCCGGATTTTTTATAGAAAATGGAAAAATAACGTATCCAATACATGAGATTACCATTGCTAGCAATTTGAAGGATATGTTTAGCAATTTAGTCGTTGCAGATGATCTAAATTTTTGTGGGCAATTTAATTCACCAACGATTAAAGTTAGCGAAATGACGGTTGCAGGTTCGCTTAACGATTAAAAAATTTATTTGCATCAAGTACAACAATTGTGTATTATTGTCATGTAATGTTAAGAATAGACTATGGAGTATAAAGGTTTAGTTTCAATAGCTAAGTTTAAAGCATTCTCAATCGTAATTTCAAAGTTTTTCATCACATTAGTAATGTTAGTTAATAATTTAGGAGTTGTTTAAATGGAATTTGGTAATGTAAAATGGTTTAATGCCGAAAAAGGCTATGGTTTCATCAAGCCAGAAGGTAAAGGGGGTGACGTTTTTGTACATATTAGCACATTGGAACGTTCGGGAATAAGACCTGAGGCACTTAAAGGAGAGAATAAAGAGAAGGGAATAAAAGGAGAAAGGGTGAGTTATGAGGTTAAAGAGGAGCGCGGTAGAATCGGAGAAGATAAAAAATCTGCAATAAATTTAAGATTGGAAGATTAATCTATTATGAAGTATTTTAACAGGATTAACGTATTGTGAATAATTTTCATGAGATGGGTCTCCCAGCTTCGCTTAGACAAGCTCTAGATAAAAATAATCTTTTCGTCCCAACTCCGATTCAAATACAAGCGATTCCCTTAGCGCTACAAGGTAAAGATATTCTCGGATCTGCTCAAACGGAGACTGGAAAAACTTTAGCATTTGCTATTCCGTTGGTTGCTAAGTTGCTGAATGAGCCTAACACTGGTTCAGCTTTAGTCAACGTGCCAACCAGAGAGCTTGTGCATCAGGTAACAAATGAGATAAGAAAACTCTTATCTCAAAATTCTGCACTAAGGGTCGCTTTGTTGATTGGTGGTGAGCCTATTTTTAGGCAGCTAAATCAGCTTCAGAAAAAACCACAAATTGTAATAGGTACTCCTGGTCGTATTATAGACCATATTGAGCGTAAAACTTTGATTACTCGCAATGTTAGCGTTCTTGTGCTTGATGAAACGGTTCGTATGTTGATATGGGCTTTGGAGTTCAGATTGAAGAAATTATGAAGCATTTGCCTAAAATAAGGCAAACTCTTATGTTTTCTGCAACTCTTCCTGGAGATATAGTAAAACTTGCTGAGAAGTACCTTAATCGACCAGAACGTATTTCTGTTGATTGTGAGGTTACAACTTCTGTAAAAATTAAGCAAGAAATTGTTTATGCATCAGAATCAGAAAAATATGAAAAGCTTGTTACACAACTATGTCAGCGCGAAGGATCAATCATTATCTTTGTCAAAACAAAGCGAGGAGCGGATCAGCTAGCTAACAGATTGCACAAAGATGACTATAGCGCTTTAGCAATTCATGGTGATTTAAGGCAGCACAAGCGCGAAAGGGTCATTAATTCTTTTCGTCGTGGCCGTAATCAAATCATGGTTGCAACAGATGTTGCTTCTCGCGGCCTTGATATTCCCCACATTCAACATGTTATCAATTATGATGCACCACAATCGCAAGCTGACTATATTCATCGTATAGGTAGAACTGCACGCGTTGGAGCTGAAGGGTATGCGCTATCTTTTGTTACACCTCAAGATAAGAGAAGACTGCCTGCACTGGCAGACAAAGAAGGAGAGCTAAATTTTGATTGTAGTGTGCAATTTAAAAAACGTAACAGCAAAAAGGTCTTTAAAAGGCCAAGTACGTTAAAGACTAAATACGGTAGAAAAAAGATCAATGCATTTAAGAAGAAAAGCAGAGTACTAGAAAAAGCGTATTAAATAGGATTTACCTACAATTTGATAAGCGTAAAACTCGTCATTCCGCTACTCATTAGCGGAATCTATGCTGAGATATTGCGGTGCTATGACGTAGATCCAGAGTGGGATTCAAATTGGCTACAGCGAACTGCTGGATTTCAATTTTTTTAATAATTGTGTGCTATTCATTATATATGAGTTCCCACTTTTAAAGAGAATAGGAGATGATTTCCAAAAACTTATAGGCAAGTTTGAATAGAGCACTATTCGTTGCTTCTAATTTTAATCTTAAATATGCGAAAGTAGAACATTTATTGCTGGCGTTAACTAAAGACGTGGATGTAAATTACGTTTTATCAAGATGTAATATCAGAGCCGATGAAATCATCAGTATGGATAACATTCTATCAAGATGCAATATTAAGGCTAATGATTATAATAATAATATAAAAGGGTTTTTACAAAGCAGTTCTGAATTGATTATCAGTGGAGTTAAACCTAGCTCAATGTTTCAATGCATAATACACAGAGCAATAATACGGGCTCATAGCTTGGGGAAAAAAAAATAAATGGAGCAAGTGTTCTAGCAGAAATTTTGTCTGGGCAAGATTTATACGTTGAAGATCTATTGCAGAAACAAAGTGCGAAAGATTCCAATTTGATTTACCACATATCTAACATGAAATACTCTAACGATATAGATGAATACACCACTAATCATAAAGTAAAACTTGATAAAAATAATGATGCTCCTACTACAGTAAATAAAGGTGAGCTACTAAAAGATGAGGAAATTCTACAAAGTTATTGTAAAAATTTAAATGACTATGCAAGAAGCAAAAAAATAGATTATGTTATTGGTCGTGATTATGAATTAAATCGCACTATAGAAATATTATTGAGGCGTAGAAAAAACAACCCTTTATATGTTGGAGATCCAGGTGTTGGCAAAACCACAATAGTTGAGGGTTTGGTACTCAAAATCATTGAAAACAGTGTTCCAAGTGCGCTCAGGTCCAGTTTAATTTATGCTTTGGATTTAGGGTCACTCCTTGCAGGGACACGCTATAGAGGTGATTTTGAAGAGAGAATAAAATCTATAATAAAAGCGATTGAGGCAAAACCAGGTGCTATCCTTTTTATTGACGAAATACACACTATCATTGGAGCAGGTTCTACAAGTGGTAGCTTTCTTGATGCAGGTAACCTACTCAAACCTGCGCTTGCAAGAGGTACACTGCCTTGTATAGGTGCAACCACATATAGAGAATACAGCGCTAGTTTTGAAAAAGATAAAGGACTAGCGAGAAGGTTTCAAAAAATTAATGTTAAAGAATCTTCTGTTAATGAAACGATAAAGATACTAGATGGTATAAAGCACTACTATGAAGGGTATCATGGAGTATATTATACAAAGAATGCCATTAGGTCTGCGGCTGAACTTTCGCATAAGTATATTATTGGGCGCATATTACCTGATAAAGCGGTTGATGTTATTGATGAGGCAGGGGCATACTGTAAATTGCTAAGAAACAGGGGTAAATTGTAAATAGTAGAGATATTAAGAATACCATTACTAGAATTACAAATGTGCCTTGCGGATCTGAATCTGATGATTTGCAGAAAGTAAAGTCTTTAAAAGCTAATCTAGAGAAGGTGATTTTTGGCCAAGAGCAGGCAATAGAATCTCTTGTTAATTCTATTAAAATTGCTAAATCTGGGTTGAGAAATTACAATAAGCCTTTAGCAAATTATCTTTTTGCAGGGCCAACCGGTGTTGGTAAAACCGAGCTAGCAAAACAATTAGCAGAAAGCATGGGCATGAATCTTATACGCTTTGATATGTCCGAATATATTGAGTCTCATACGATATCAAGGATGATTGGTTCTCCTCCTGGATATGTAGGTTATGATCAGGGTGGATTACTCACAGAGTCTGTATCTAACAATCAATATAGTGTTGTGTTGCTTGATGAAATTGAAAAGGCCCATAGCGATATCTATAATATATTGCTACAAATTATGGATTATGGTTGTGTTACAGACACTTACGGACGTAGAGTTGACTTTTCCAATATAATCTTAATTATGACAACTAATACAGGAGCAGCTGAACGCAGCAAAAGTTTTGTTGGCTTTGGGCATAAAAAATTTAACACTGGTGATAGTGAAAAAGCGATAGAACAGGTTTTTAGCCCTGAATTTCGTAATCGCCTTGATGCGATTATTTCTTTTTCTGACTTAAATGCGGATATAATTCTGCATATTGTAGATAAATTTATTCAGGAACTGAAAAAGCAGCTGACGCAAAAAGGCATAAACTGCTTGGTAGAAGATGAAGTGAAATCTTATCTTGCACAAACAGGTTATAGTAAGGAAATGGGAGCACGTCCGATAGAGAGACTTATTGAAAAAGAGATAAAAAGTTACTTAGCGGAAGAAATACTGAATCGTAAATTAATAAAAGGAAAGAAATTAAGAATCTATATGAATAAAGTAGAAAATAAAATTGCTTTTGATATAGTTTGAAATTCTTGTTTTTTTATTACACTGATAGTATACTTATTTTAAGAATAATGAGGCTATAGTGGCAAGTTTAACTAGAAATCAGTATTACAGTAATCGCGATTTACAGAATTTATTTTCAAGA
>NODE_24_length_6374_cov_9.299098
TGCCGCCGCGGTATCTCTTAGCCGCTAACAAGTAGCGGGATGACGATTGTTGGTAAATCTAAGTCAGTTTAGCTATAGGCAGCAATTTTCTGTATTTATTTTAAATTGAAGGAAGCTCAAATGAAAGATCATGTTTTGCTAAAAATCACAGAATGCAGTCTAACAGTGAACGGTTACGCTTTTGATCAAAAATGTTGTATAGTACACAATCAATTTTTCTGGATCCAAGTAGTCAAGGCACTGCCTTTGTGTTTGAGGCAAAATCGGCTATAACACTTAACATACTGCCTTTGCAAACAAATGTTCGTACAGTTATGTGTCAGCTACTTGCATGACGCCATTGCCTGAACGGGTACCAATGATTACCTATCAATCTCACCAAAAACTATATCGAGTGAGCCAATAATTGCTGCAACGTCAGCAAGCATGTGTCCTTTTGCCATAAAGTCTAAGGCTTGTAAATGCGCAAAGCCAGGTGCTCTTATTCGGTACCTATAAGGTCTATTGGTACCATCTGAAACTATATACACTCCAAACTCACCTTTTGGTGCCTCAACAACTGCGTAAGCCTCACCTTCTGGTACGTGATATCCTTCTGAATAGAGCTTAAAATGGTGAATCAGAGCTTCCATAGATTTTTTCATCTCTGCTCTTGACGGTGGAGAAATTTTTCTATCTTCAGTTTTTATTTGCCCTTCAGGCATTTTCTCTATGCACTGCTTCACCAAACTGATAGATTGCCTAATCTCTGCCATTCTAACTAGATAACGGTCATAACAGTCGCCATTTTGGCCGATCAGTATATCAAAATCTAGTTGATCATATATCTCATATGGCTGGCTTTTTCGCAAATCCCAAGCAAGCCCAGCAGCGCGCAACATTGGGCCACTAAAGCCCCAATCAAGTGCCTGTTTAATTGATATTTCACTAATTCCTACAGTGCGTTGCTTCCATATCCTATTTTCTGTTAAAAGTTCATCAACATCGTCTATATATTTTGGAAATTGCTCTATAAACTTTGCAATATCCTCAATCAAATCTTCTGGAACATCTGCTGCAATTCCACCTGGCCTGATGTAAGCTGCGTGAAACCTTGCACCTGAAGCTCTTTCGTAAAATTCCAGTATTTTTTCTCTTTCTTCAAAGAGCCATAAAAGAGGGGTCATTGCTCCAACATCAAGTGCTTGAGAAGAAACGTTCAGTAAATGATTTAGTATTCTCGTCAGTTCACAAAACAAGACACGTAAATACTTTGCCCTAATTGGCACTTCACATTGCAACAATTTCTCCACACAAAGTGAATATGCATGCTCTTGTGACATTGGTGATACGTAATCAAGGCGATCAAAATAAGGCAAAGCTTGAAGATACGTTTTATGTTCTATTAATTTTTCAGTACCGCGGTGCAAAAGCCCAATATGGGGATCTGCCCTCTCGATCACTTCACCATCCATCTCTAAAACAAGACGCAACACTCCATGTGCAGCTGGGTACTGAGGTCCAAAATTTAACATCATTGTCTTTAGATCGGGCATGTCCAGTAGTTTAAGATATTAAAATTGTATAGGCTAAAGTGCGCTCAAAGTCAATAAACTTCTTGCATAGGCTACAACTATCATTCAATAGAAACAAAAACTTTTACAATGGCTAATAAGTGTTGGTAAAACCAAGTCACTTTAGCTATAGAATGACAAAAAAGGTTTGCATTAGCCAAATTTTTAGTTGAAGTAGCATAAGAGTTTAAAGGAAAAGCTTTGTGTTAATGGATTCATTTCAGGTATAGTATAGATAATACCGCAATACTTATAAAATGGATCATGTTGTTAATGCGTATAATAGACTTGACACTCCTATAGTCAGGGGAGAAGGGGCATATCTTTTTGATAAAGATGGNNNNNNNNNNNNNNNNNNNNNNNNNNNNNNNNNNNNNNNNNNNNNNNNNNNNNNNNNNNNNNNNNNNNNNNNNNNNNNNNNNNNNNNNNNNNNNNNNNNNGACTTGACACTCCTATAGTCAGGGGAGAAGGGGCATATCTTTTTGATAAAGATGGTAAAAAATATTTAGATTTTGCTGCAGGTATTTCTACAACTTCTTTAGGGCATTGTCATCCATACATTACAGATAAGCTGAAAGAGCAATCGAGCTCATTATGGCACTGCTCTAACATTTTCACTATTCCCGAGCAAGAAAGGCTTGCCGAGCGTTTAACAACCCTTACTTTTGCAGATAAAGTTTTTTTCTGCTCAAGTGGGCTTGAAGCAACAGAAGCTGCAATTAAGTTTATTCGTCGTTACTTTTATTCAAAAGGGCAAGCAAAACGTAATCGTATTATTACAATTGAAGGAGGCTTTCATGGCCGCAGTATTGCTGCAATTTCTGCTGGAGGCAATGAAAAATCACGCGAAGGTTTTGCTCCGCTCCTTTCTGGTTTTGATAAAGTGCCAAGAAATGACATTAAAGCATTAGAAGAAAAAATCAACAATGAAATAGCTGCTGTATTTTTAGAGCCCATACAAAGCGAAGGTGGAGTATATCCACTAGACGTAGAATATCTTCAAAAAGTAAGGGAAATAACAAAAGCTCAAGGAATAATTTTGTGCTTTGATGAAGTGCAGTGCGGATATGGACGCATCGGTTCTTTATTTCATTATCAAAATGTCGGCATTGAACCTGATATGCTAACCTGTGCAAAAGCTATGGGTAACGGTTTTCCTTTAGCTGCATGTTTAGTGAAAGATTATATAGCAGAAGCAATCACTCCAGGAACTCATGGATCAACCTATGGTGGCAATCCACTTGCCATGACTGTTGGTAATGCAGTGCTCGATATAATGCTAAAAGAAGGCTTTTTTGATCATGTTAAAAAAATTAGTAAAGATTTAAAAGAAAAGCTGTTGCTTTTAGCTAAAGAATTTCCTGAGATGATTTTAGAAGTTCGTGGAGAAGGGTTACTAATGGGAATAGAACTAGCAACTCCTGTAGCTGATAAAATTATTAGTCGATCTCTTGATAAAGGTTCAATAATAACTAGGGTTTTAAACAACAAAGTAGTAAGGGTAACCCCACCACTTATCATTGAGGATGAGCATGTGAACGCAGTGTGTAATATGCTTTACGATTTGTTTTTTAAGATTAAAGGTATATAAAATTCGGCAATATAAATTCAGGCTTGCAAATGACTCTCATAACATGTAAAATTAATTTTATTTTTTATCACAATAACATCGTACTTTAATGGATTGGTTATTGGTCTTAGTATCATCAGCAATTTTTGTTTTGTTAGTTTTATCGTTTTTGTTCTCAGGAGCAGAAATAGGCTTAACCTCAATTAGCCGTTCTCGAGTTAATAAGCTAAAGCTAGACGGTAACAAAAAAGCCAGGGTAATAGATCGCTTATTAAATAGGAAAGAATTGACAATAGGAACGGTATTGCTCGGCAATACAATTATTAATATTACTTGCTCTGCTTTATTTACAGCAATATTTATCAATCTTTTTGGAAATGAGGGCATTCTCCTATCAACAATTATAATGACATTTTGTATTTTATTGTTCTGCGAAGTTCTACCAAAAACTTATGCTATTCAAAATCCTGAAAAATTTGCATCATTTTCTGCTTATTTTGTATTGTTTTTTGTAAATATTTTTTCTCCATTGACACTAGGTATTCAATTTATTGTTAACCTCATCCTAAAATTATGTGGGCTGCATAAAGATAAGGAAGTGATATCTGCAGCGGATGCAATGCGTAATATGATTACTCTTCACCGCAGTGAAGGAACTATGTTGCAACAGGATTTAGATATGCTAAGCAGCATACTTGATTTGGCTAAGACAGAGATATCACAAATTATGACCCATAGAAGAAACCTATTTTCTCTTGATATAGATCGGAATAAAGAAGAGTTAATAAGAGAGATTTTAACCAGCAGTCACAGTAGAGTACCTTTATGGCAGAAGGAACCAGATAACATTGTAGGTGTAATTCACGTGAAAGCTCTAATAAATGCTTTGCGTGAAAAGAATAATAAAGCGGAAGAAGTTGACATTACCCAAGTTATGTCAAGGCCTTGGTTCATACCAGAAAGTACACCGCTCAGCGTGCAACTTCACAACTTCCGTAAGAACAGGAAACACCTTGCATTTGTTATTGATGAGTATGGAGCACTGCAGGGAATTGTAACTCTTGAGGATATACTGGAAGAAATAGTTGGAGAAATTTCGGATGAACATGATTTGATTACGGAGAATTTTATAAAGAAAATATCTGATAATATGTATCACATAGAAGGAAAATCTACTATTAGGGACATTAACAGGCAGTTATACTGGAATCTCCCTGATGAAGAAGCTAAAACTCTAGCAGGTATGATTGTAAATGAAATAGAGCGCATTCCTGACGAAGGCGAGGAGTTTTCCATGTATGGTTTTCGCTTTAAGATTTTAAAAAAAGATAAAAATATTATTACTATTGTTGAAGTGCAAGTAAAAACTGGTAATATTAGTGGCAGCAATTAATTAGTGGAGTTTCATGGAAGATACAGTAAAAATAACGGCTGAAGAGTTGAAGAGTTACATAGAGAGAATCGAAAAACTTGAACAAGAAAAGAGGGATGTGCAAGATCACATTCGTGATGTATATGCAAAAGCCGCAGATGAAGGTTGGGATATAAAAGTGATGAAACAAATTATTAGGCTGAGGAAGATGGATGATGATGACAGAGAGGAACAAGAAATATTGCTTGATACCTATAAACGTGCATTGGGAATGAGCTACGAAGAAGAGTTAAGTGAATAGCAGAATTGTAATTGGAATAAGTGGAGCATCTGGTTCTATTTACGGTGTGCGTATTTTAGAAGCGTTGAAAGACGTCGATTATGAAACTCATTTAGTGATAAGTCGTGCTGGGAAAATAACTTTAGCTCACGAGATTAAAGAAAAACTTGAAGATATTACATCGCTTGCAGATTTTTACTATTCTGAAGAAAAGATTGGAGAAAAAATAGCAAGCGGCTCATTTAAAACCTCAGGGATGATTGTAGCACCATGCTCTATGAAGACAATGTCTGAAATCGCATCAGGTGTTACTTCCCATCTATTGACAAGGACTGCAGATGTAACGCTAAAAGAAAGAAGAAAGTTAGTTCTTATGGTGCGAGAGTCACCACTGCATCTTGGGCATTTACAAAATATGTTAAAATTAACGGAGATGGGAGCAATTATTGCTCCACCAGTGCCTGCTTTTTATATTAAACCGAAATCGTTGGATGATATTATTAATCATTCTGTTGGCAAAGTATTGGAGGCTATCACAAAAAATTGATATTTTAAAGAGAGAGTATAACATTTTTCCTTGCCTGAAAGTAATTCTCGTGGGCAGCAATCCAGCAAGTCAGGTTTATGTTCGCAACAAACAGAAAAAAGCAGAATCAATAGGCATAAGTTCTGAGACCATTGTTTTGCCTGATAATATTTCAGAAGATGAATTAATTGAAAAAATCCATGAATTAAATGAAGATCCATCTGTGCATGGCATTTTAGTGCAATTGCCTTTACCAAATCATATTAGTGCAAGCAGAGTAATTAACACAGTAAGTGTTGAAAAAGATGTAGATGGCTTTCATGATGAAAACGTTGGCAAATTAGTTAAAGGTGAAAAAAACTGCCTTATACCTTGCACTCCTAAAGGTTCTTTGCATTTAATTAAGTCAATTGAAGAGAACCTTTCCGGTAAAAACGCAGTGGTAATTGGTAGGTCAAATATCGTGGGCAAGCCAATGTTTTACCTGCTATTGCAAGAAAACTGCACTGTCACCATCTTGCATTCACAAAGCAAGGATTTAGCTGAATATTGCTCTAAAGCGGATATAGTAGTTGCAGCAGTCGGAAAGCCAAATTTTGTTCAAGCAGACTGGATAAAGAAAGGTGCAATAGTGATCGATGTTGGCATAAATAGCGTTAACGTAGGAAAGCTTGTAGGTGATGTTGACTTTGAGGGAATAAAAGGGAAAGCCAAAGCTATGACCCCAGTACCCGGGGGCGTTGGCCCAATGACCATTGCATTTCTAATGATGAACACTGTTATTGCTGCTTGCTTGCAAAAGGGAGTTGATGCTTCTGATTTCATTAGTTGAGGTATGAAGAGGAAAGCTATATGAAGATAGAATGTACCATATCACAATTAATAAAAAATTGAGATTTTTGAAATTCCTCAGTAGTCAAATTTATTAAATATTTAGGATCATCATCTATTCTTTTTTCTCTACAAGTATAGCTAAAGTGGCGTAGGTTTACCTACAATTTGAAAAACAACAAATTCATCATTCCGCTACTCGTTAGCGGAATCTATGCTGAGATACCGCGGCGGTATGACGT
>NODE_25_length_6316_cov_8.484108
AGGAACCAGTGTCAGCTACTTGGATGACAGCTAGCCTAACAACCGTCATCCCGCTACTTGTTAGCGGGATCTGGAGATACCGTGACGGTATGACAAGGAAGAACAGTTGCATTCCTGCACAATTTATTCTCATGACAAAAACGTCTTAACTTTTTCTCTACTTTTTCTGGGCAAGGTCACTAATTGACATGGTATCTTGTTAAAATATTTTTTGAAAAAATGGATTGAATTATAGGTAGATTTGGCTATTATTTGTAATACATGGGTATTGGATAAAATGTTTGAATTTAGTTCTGTGCTGCTAGCTCGAATTCAGTTTGCCTTCACAATAGGCTTTCACATTATATTTCCTGCTTTCACGATCGGGCTTGCAAGTTTTCTAGCCTTTTTGGAATGGTGTTGGCTTAAGACTGGTGATACACGTTTCCGTGATGTTTATAAATTCTGGATCAAGATTTTTGCCGTTGCTTTTGGCATGGGAGTGGTATCTGGAGTTGTAATGTCATATCAACTTGGTACCAATTGGTCGATTTTTTCTGACCGCATAGCCAATGTTCTCGGCCCTCTATTTTCCTTTGAGGTTTTAACAGCCTTTTTTCTGGAGGCATCTTTTTTGAGTATTATGCTATTTGGATGGAATAGAGTAAGTTCTCGTATGCACTTTGCTTCTACTTGTATTATTGCAGTGGGAACGCTTATTTCAGCTTTTTGGATTATTGCGGCCAACAGTTGGATGCAAACACCCGCTGGATTCACGATTGGTGAGAATGGTCTCCTATATCCAACCAATTGGTTAGAGATTATTTTTAATCCTTCTTTCCCTTATCGCTTTATTCATATGGTAACAGCAGCCTATCTTACAACAGCTTTTGTGGTTGGTGGTGTAGGAGCATTTTATCTTTGGAGAAAACGACATGCTCCTCAAGCAAGAATTATGCTTGGTATGGCAACCATTATGGTAGCTTTAGCTGCACCATTTCAGCTGTTCATGGGAGATAGGCATGGATTAAATACACTAAAGCATCAACCTGCTAAGATTGCTGCAATGGAAGGTATATGGGAAACCGAAAAAGGGGCTGGCTTACTTTTATTTGCTTATCCGGATCAGCAAAATGAAATTAATCACTACGAGATAAAAATTCCTAATCTTGCCAGCTTGATCTTAACACATGATTTTTTAGGAGAAGTAAAAGGATTAAAGGAATGGAAAAAAGAAGATAGACCACCTGTAGTATGGGTATTCTGGTCAGTAAGTGTTATACAGTATCTTCGTGGCAAATTATTCCAAAGTTGTTTCTTNNNNNNNNNNNNNNNNNNNNNNNNNNNNNNNNNNNNNNNNNNNNNNNNNNNNNNNNNNNNNNNNNNNNNNNNNNNNNNNNNNNNNNNNNNNNNNNNNNNNGGTCAGTAAGTGTTATACAGTATCTTCGTGGCAAATTATTCCAAAGTTGTTTCTTACATGGATGGTGGATATCAATGATGCCGTCTGGGTTCATAGCGTTACTTGCAGGTTGGTTTACTACTGAAATTGGCCGTCAACCTTACACTGTATATGGAATTATGCGCACAATTGAATCATTTTCATCTGCGATTACCGGTCCTCAGGTTGCATGGTCTTTGATTGCATTTATCGTTATGTATACCCTTATATTTGGAGCAGGCAGTTACTATATACTGAAACTTATATACAAAGGAATTCCTGTCATTAAAGAAGAAGAGCAATTTTATAAACACGGTATTGGAGCTTCAGTGATTGATGCTGGTACATCTGGAAAGGGCAACAATCATGTTTGATTTTTCTTCCTTAATTAATTTACCCCTAATCTGGGGATTACTAATTGCCATAGCTGTTTTACTGTATATTTTAATGGATGGGTTTGATTTAGGTATTGGTATTTTACTTCCTTTTGCACCGTCAGATAAATGCCGTGATCACATGATAAGCTCAATTGCACCATTTTGGGATGGAAACGAAACATCGTTGGTACTAGGTGGTGGAGGGTTGTTTGCTGCTTTTCCTCTTGCATATTCAATATTAATGCCTGCTTTTTATATTCCAATCATTATTATGCTGCTTGGCCTTATAGTGCGCGGAGTATCCTTTGAGTTTCGTTTTAAGGCAGAAGGAAAATACAGGCAATTATGGGATTATGCCTTTCATTTTGGGTCACTTGGTGCTGCATTTTGCCAGGGCATGATTTTAGGCGCATTTATACATGGTGTAGAAGTAAACGGACGCAACTTTTCTGGTGGCCAATTTGATTGGGCAAGTGCTTTTAGTGTAATGACAGGCGTTGCTGTGATATTTGGATATGCACTTTTAGGTTCTACATGGCTCATAATGAAGACAGAAAATATAACACAAGAATGGGCACGCAAGGTTGCTTCTTATACGCTTGGTTTTGTAGGTATTTTCATGGGACTAGTGAGTGTAGTGACACCATTTTTAAATGAACGTATTAAAAACTTTTGGTTTAGTATGCCAAATTTTTATTATTTATTTTCTATTCCATTACTCACAGCTTGGCTTATTTTCATGCTGTGGTTTGATCTTCAGAATACTAAACGGGAGTACCGTCCATTCTTTCTCAGTATTGCTATTTTTTTTATGGGATATTTAGGTTTAGGAATTAGTATCTACCCATGGATTATACCTTTTCAATATACCATTCTGGATGCAGCTGCTTCTGGGCCAAGTTTATCTTTAATGCTCATTGTTATAATACCGCTTTTACCAATCATTTTAACTTACACTGGTTATTGCTATTATGTCTTTCGTGGAAAATCAAATTATGAACACACATATTAAGGAGTTAGTGACCTTATGGTTAAAACGTTACCCTTAAATCAAGCAGTCGTTCTNNNNNNNNNNNNNNNNNNNNNNNNNNNNNNNNNNNNNNNNNNNNNNNNNNNNNNNNNNNNNNNNNNNNNNNNNNNNNNNNNNNNNNNNNNNNNNNNNNNNTTCTTTGTGAAAGAACAAAAATGCTTATTTGTAACGATAGCTGGCTTACCAAATGCTGGGAAGTCTACATTAATTAACAGCATCATAGGCAAGAAAATTGCAATTGTCACCCCTAAAGTGCAAACAACAAGGACGCAAATAAGGGGTGTTGCAACATGCAACAACACACAAATTGTCTTTACTGACTCCCCAGGAATTTTCTCAGCAGAAACAAAACTTGAAAAAGCTTTAGTCAAATCTGCATGGTCGGCAGTTAAGGATAGTGACATCACTTTGTTGCTTGTTGATGTAAGCAATTATTTGAAAAATATAGAAAGAATTAAGACTATATTTATGCGGCTGCAGCGCACAAAAGGCAGATGCATTTTGGTTATCAATAAAACTGATTTGGTAAAAAGGCCTGAATTAAAGATGGCGCATGAGCATCTGAATTTGCTTTATAAATTTGAAAAGGTTTTTATGATATCAGCATTAAAGAATGATGGACTTTCTGATTTGATGAATTACTTGTCTGAAGTTGCATCGGTGAGCCCCTGGTTTTATGAAGAAGATCAAATAACCGATCCCTCGACAAACTTTTTATCAGCAGAAAGTACGAGAGAAAAATTATTCTTGAACTTGCGTGAAGAATTGCCATACTCTACAGATGTTATAACTGAACAATTTGAGGAAAAAAAAGATAAGAGTTTAGTCATCAAACAGATCATATTTGTGTTGAAAGATAGTCATAAAAAAATAGTGCTAGGAAAAGATGGCAGTAATATTAAAAAAATTAATATCGAAGCGCGTGCTGAACTAGAAAAATTATTTGAGTGCAAGGTACACCTCTTTTTATTTGTGAAAGTGCGACCTTGGATCGACCGTCCGGAGGAGTATATAGGCAATGCTTAATTCTTTATTGGTATTTGATATTGAAACTATACCAGATGTAAATTCCTGCAAAAATTTACTCAATATTAGTGATGATAGTAGTGTAGAAGAGAAGAGGGATGCATTAACAAAATATCATCTTGAAATAACAAACGGGCAAAACTCTTTTCTGCGTCAGCCTTTTCACCTTGTTGTAGTTATTAGTTTTTTACTTTGCAATATAAGCTACCAGAGTGGTTATGAGGTGTTCACACTGCAAGAAATAAGATCTGGAGGCACACTAAATTCCAGTGAAAAGGAGCTAGTGAAAGGATTTTTTAACTACATATCAGAGAAAAAGCCAAGATTAGTTTCGTTCAACGGACGCACTTTTGATATACCAGTGCTGAAGTATCGTGCTATGGTCCATGGCATTCAAGCAGAATATTTTCATAAAGCTGGCGATAAGTGGAATAGTTACAATCAGAGATATAGCAGTGATTGGCATTGTGATTTGCTTGAATCCCTCTCTGATTTTGGAGCTTCTGCGAGAGTAAAAATGAACGAAGTTTGTGCAGCATTTAATCTTCCTGGTAAGATTGGAGTTGATGGGTCACAAGTTATGGGCTTATACGATAGCGGCAATATACAAGAGATTCGAGATTATTGTGAAACAGATGTAATTAACACTTATTTGATTTACTTAAGGTTCATGCATCATCAGGGAAGGATTACTACTGAAAGCTACAACAAAAGTGTTGGTTTAAGTTGGTTTAAGTTGAATTTTCAACATTTTTATACTATTTACATTTAAGATATGATTTCGAAATTTTTTGGGGGCACTTCATGAAAAAGTCTATGTATACTAGAACTGCTCTAGTTTCTTTATTAACTTTATGTTCTTTCAGCAGTTTTGCAGCTGACTTTCCTGATGAGAGTATGAAGGAAATAAAAAAGCAAGAGAGCACAAAAACTTCTGGAAAAACAGAAGTTATGAAAACATCAAATAAAAAACTGAAAGAAAAGATGGACAGAATATGTAATGCTGATCCAAGAAAAAAAGCTGAAGAGCTTAAGAAAAAAGAGGAGCTAAGATTAGCAGCCGAGCAGAAGAAAAAAGAGGAGATCAGGCTAGCAAATGAGAAAAAAGCAAAGCTTATAGAGGATTCAAAAGCGAAAGCTCTAAACGCTAAGAATTCTAATATAGAAAAAGGTAAAGTTTCAAAAACTAAGCGTTCTAAAACTAAGAATGCTAAAGTTGAAGCTAAAGATGTAAAGAAGGATATAAAAGTTGTTAACAAAAATACAGAGGAAAAAGGTAAGGCAAGTCCTGTTGTTTCAGTTGGTGGAGTTGATATTATCGATACCAATCAAGGGCAAAGTAATTTAAGAATAACTTTTGGTGGTGTTGTTGATGCTCAAGGTTATGGCAAAGCTGGACCAAGTGGCGCAAATTATAAACGTTATAACGTTATGCCAAACAGATCTACAGAGTATTATAATGCCACTCCAGATATAACAAAAGGAGCAAATCCAATATTCTATGAAGGAATAGGAAATATTGGTGATTACAGCAACGATATGGGTATGATTGCTGATGCAATATTGCACCTCAGAGCAGAAAATAAGAATGAAGATTTAGGTCTTCTTTATGGTGCTGACGTGCAGTTTCATGTTCCAGTGACCGAAGGTAAGGGAGCTTCACAGGGTGTTTATGCTGCAAAAGGCAGAAGTGCGCATGTGTTTGTTAACTCAAAATATGGTGACGTGAAGCTTGGTTACCAATTTGGTCCTGAGGCTCTGATGAGGCTTGATGCAACAAGAATTGCGACTGTTGACGGAGCTGCAGATAGTGACTGGTTCAGAAAAGTGAACTTAGAAGGAAGCGCTGCTAGCTTTCCATTTTATGTAACACCACGTCTTTACACTGAAAGTTTTTCGAGTGAAAGTGAAAAATTCTCTTTCCGTATGGCAGGGAAATATAACAAAGGCGTTATGACTACACTGCCATTTAGAGTTGCTTACTACTCACCAAATTATATGGGCGCAAGATTTGGTATCAGCTACTCACCTCGTTATGATAGTGGTTTGTTTACTGTAAAAGAAACAGTTTCAGAAGATAAAGGCGGTAAGATAGAACATAAGGAAACGATAAAGCATGTCGGCCCAGACTATGAGCACATAGTAAGTGCTGGTGCATCATATGAATATGACTTTGATAAACATAACATAAAAGTTAAAACTTCTGCAGTTGGTCAATATGGCTTTCCAAAGCAACCAAGTAAAGATAAGCATCTTTATAAGGAATTTGTGGAGTATAATGACCTGATGGGTGTTAATTTTGGTGTAAGCCCTGATTATAAGATTAATGAAGATCAAGGCTCAAAGTTTGCTGCCTCTTTTGCATACTTGGGCAAATCTGGTCAACCGAAGGGTATTAAAAAATTAATTGGTGATACCTATACGGAAATTGATAGTAAAGATGCTACTGATGGCAAAAGAGTGGAA
>NODE_26_length_6125_cov_6.587479
AGTTGGAAGAACTAAGCAAAAACTGGGTGATAAGAACGGGAAGATTTTTATCTTCATTGTTTTTTTTACTGTTGATTGCGCTATCAATACGTAGTTTTTTATTCGAGCCATTTCATATACCTTCTGGTTCAATGAAAAGCACCCTACTTGAAGGGGATTACATTTTTACTAGTAAATATTCATACGGTTACAGTAAACACTCCTTTCCATTTTCTCCAAACATTTTTAGCGGCAGGATTTTTTATACCCCTCCAAAGCGTGGCGACATAGTAGTTTTCAAACCCACAAGAAATGACAGCATCAGGTTTGTTAAGCGAGTAATAGGAACACCAGGTGACAAAGTGCAAATGATAGAGGGAGAATTATACCTAAATGATCAGAAAGTAGAGCGAAGGCAAATTGAAATTTTTTTTGATTATGAGTCAAATCGTAACATGCCAAGATATATAGAAACGCTTTTAAGTGGCAAGGAGCATGAGATTTTGGTAGATGACATTTCTAATAAGCTATCATATAACACTCCGGTTTATTATGTACCTAACGATCAATTTTTCGTTATGGGAGACAATAGAAATAATTCTTTAGATAGTAGGTTTCCTGAAGTTGGTTTTGTACCAATGGAAAATATCATTGGGCGTGTAAGCATAGTTGGTTTATCATTTAAATTAGGAAAGGTCGATTGGTTACCATTTAATTTCAGGTTACCTGTTGCTTTGAGATTAAATAGGGTATTGCACAAGGTTGTGTAAGCTTTTTCTACCTATTTGTTAATTCACACAACTCTAAAGAAGAATTTTCTAACTCGGCGATAGTGTTGTTAATTTCATTCAAGTCATTACCTTGTAAAGCGTTTTTTGCATTTTGTAATAGGTTTTTCAACTTTTGATCAGTGGAAAGGTTATTATTGTTTTCAACCAAGTGTATGAGTTTATTTCCATTAATTTTAGCACCTGCAAGGGAACGAGCCTTCATATCTTCGTCAAAACTGTTTATTGACTGGTTAACCATATTTTGAACATCAGCTTCACTCAAGCCAAAACTTGAATTTACTTTAACTGTCTGCTCAATTCCAGTAGTTTTTTCTCTTGCAGTAACAGTCAAGATTCCGTCAACGTTAACTGTAAATTCTATTTCAACTCTTGCAGAACCTGCAGGCAGTGGCGGTATACCTTTTAGTTCAAACTGCGCTAGAGATTTGTTATCCTCTATCATTTCACGTTCTCCCTGACAAACATGAATTTTCATTGCTGTTTGCCCATCAATATAAGTTGTAAACTCTTTTGTTTCTGAAACTGGCAGTGGCGTATTTCTTGGTATGATTTTTTCAACTATGCCTCCCATAGTTTCTATGCCAAGTGATAGAGGTAAAACATCCAGGAGAATATTCCTATCTTTTGAGCTCGAAGTTAAATCATGAGCCTGCAGAGCTGCCCCAATGGCAACTGCTTTATCTGGATCCACGTCATTTAGTACTTTATTTCCAAAGAGTTTGACTAGTGAATTTTGAACCAATGGTGTTCTAGTTGCACCACCAACTAAAATTACTCCTTTTATATTATCAATTTTAAGATCTATGTTGCTTATAGTACGAGTGACTATATTGATAGTCTTATTGACCAAAGAACTGATTGCCTGCTCGAATTCTTCTCTGGTAATTTCGCACTCAAATGGCTTGCCGTTAACATTAAATTCAAAGATACCTATAGTGTGATTGCTTAGGTACTCTTTCACAGAGCGTGATTCGATAAGTAAGGAATTTAGTTGCTTAGCCGTCTTTTCTCTATACTTATCAATCACAATTGAACTCAGCAAATGATCAAAATCATCACCGCCGAGTTTGGTGTCACCACCAACCGCAAGGACTTGAAACACTCCTTGGTGCAATTTCAATATCGAAATATCGAACGTTCCGCCACCAAGGTCATAAACTGCATATATTCCACTGCTATTGTTCTTTTTAATGGAGTAAGAAAGCTCTGCAGCGGTTCACTCGTTAACGAGGCGAAGAACTTCTATTCCAGCTAATTTTGCCGCATATTTGGTTGCGTTACGTGCTGAATCGTCAAAGTAAGCTGGCACAGTAATCACTGCTTTTTTTACTTTCATCTCTATAGACTCTTCTACCCTCTAGCATGAAGCTTTTAATATCTCAGCAGAAATCTCAACAGGAGTAAGATACTTCTCCTCTGCGCATTTTATTCTAATAACTTTTTCGCTTTCATGATCTATTTCAAAATTGACGCCTTCTTTATTTAATTCTTCAACACTTTTACCCATTAAACGCTTTATTGAGTAGATTGCATTTTGACCGACATCGTAGCCAGTTTTCAATGTATTATTTTCATATGAAAGAGCAGAAGACCTGTGTAGCAGCTCCATCAAAATTCTTTACAGCAAAAGTGTTAATTAGGTTTTTAACGCAATCTTTTATTTTTTCATCAATCATCCTGCTTGCAAATTGTAGATCGTCGCAGTCTAGTAAGTACTCTCTTATTTCTATTGATTCATTTAATATTTCAGAATTCGGATGATCCTTTGCCACACCAAAAAGATTCAACAAATGCTCAGCACGTTTTAGCGGTGACTTTAGTATCTGATAAGCTCTGTTAATATTTTCCATGTTTTGGGACTGTCTTTCATTTATATCAGTCCTGCTTAGCTCGATATATTTTTTCTCTAACTCATCAAAACTGATATTGAAAGCTGGTTCGATTTCAAACAATGTAAAATAGTTTCTAGACATGAAAACTCTCTCCACAACCACATTTTCCTTTCTCATTAGGATTTTTGAAAACAAAACCCGATGAAAATTTTTCTTCTACATAATCCATTTCAGAGCCAAGAATAAACATGACGGACTTTGGATCGATCAACACTTTAACTTTTTGGCCATCACTACAGTTTTCCTCAATTATCGACTCTAAAGGACGAATATCATACGCATATTCAATGTCATATTTTAAACCAGAACATCCTTTTTGCTTAATTAGCACTCTTATTCCTATTGCTTCTTCAAGGATAGTATGCTTTTTTTTGTCCAATAAATACCTTACCCTTTCCACTGCATTTGCAGTTATGGTGATAAGTTTTTTATTCTTTGTTACAGTTTCACCTCCGCCTACTTCTTGATATTCACTCATGCTTCTTAATTCTTTTGCTTACTTTGATAATCATGAATAGCAGCTTTTATAGCATCTTCAGCAAGTACCGAACAGTGTATCTTCACTGGAGGTAAAGACAACTCTTCCACTATTTGAGTATTCTTTATCTGTGTAACGTCACTGATGGTTCTTCCCTTTATCATCTCTGTTAACAAAGAACTTGAAGCAATGGCAGAACCGCAGCCAAAAGTTTTAAATTTTGCATCTTCAATAACACCTTTGTCATTGACCTTTATCTGCAGTTTCATTACATCACCGCACGATGGTGCACCAACTAGACCAGTGCCAACATTTGGATCATTTTTATCCAGAGAGCCAACATTCCTTGGATTTTCGTAATGATCTAATATTTTCTCATTATAACTCATAAAACTACCTGTGAACCACTACATTTATTATAACACATTTAAGTTAAAAACTAAAGTAAAATACACTAGTATCACGGGAATTTTACTTTCAGAATGCACGTAAAACGTCGTATTTAACTTTACAAATACACGTAGTGCGTGTCATTCTTTATATTGTAATTAAGTTTGAATTTTAAAAGGAGTATCCCTTAAGTTTGTTTAGTAACCTTTATAAAGGCTTGTTGAAAACTTCTTCTCGCTTTAGCGACGGGGTGAAAAGTATTTTTTCTGGCAAAAAAAAAATTAGATCAGTCGCTTTTAGATGAGCTAGAAGAATTGCTAATTAGCATGGATATTGGTCACAAAACTTCTAAGTTGATTATCGATAGGCTCACAAGCATCAAGTTTGACAAGAAAGTTGAGTATAATATTATCACGCAGCAATTAGTGAATGAAATAGAAGCTATATTAAATCCAGTCGTGCAGCCGTTAGTTTTGGATAAAAAACCCCACATAATAATGGTATGCGGAGTAAACGGTAATGGTAAAACCACAACTATAGGTAAGCTCGCATATAAATATAAGGAGATGGGAAAGTCCGTTATGCTTGTTGCATGCGATACATTTAGAGCTGCTGCTAGTGAACAATTAAACATTTGGGCAGAACGCTCTGGTTGTTCTATCGTTACTGGAGAGTACGGTAGCGATTCTGCGAGTGTGGCATATAGAGCTGTAAGTCAAGCTATGAAAGATAGCGTTGATGTTGTTCTAATTGACACAGCAGGAAGGCTGCAAAATAATGTGAACCTTATGGAGGAATTATCAAAAATATATAGAACGATAAAGAAATTGGATGACACTGCCCCTCATGACGTTATTTTAGTTCTTGATGCAACTACCGGCCAAAATGCTTATAGCCAATTAGAAGCATTTAGCAAAATGGTTAATGTTACCGGGCTAATCGTAACAAAGTTAGATGGCACTGCTAAGGGCGGAGTGGTAATTGGACTTGCAGAAGCTTATAAGATAAAGTTACATGCTATAGGAATTGGCGAAAATATAGAGGACTTAAGGGAGTTTACTAGCAAAGAATTTGCTGAAGCGTTATTTAATTGTAATTAAAAACTTCTCTTAATACCCTTGCGTGACCAAGCTTAATTATCTCAATATCGTGAGAAGAGTAATTACCATTTTTAGGCATAATTGCTTTTTTGAATCCTAACTTTTGTGCTTCTTTTAGTCTGAGATCAGCATGCGAGACATTCCTAATTTCTCCTGAAAGTGCAACTTCACCGCAGATTATTGAAGAAGTTGGCAGCGGTAAATTTACTACACTTGAAATAAGGGAAGCAGCAACAGCAAGATCAGCCGATGGTTCCTGTATTTTGAGTCCCCCTGCAATGTTTAGGTATACCTCTTTATCATGCAAAAACATTTTGCAACGAGCATTTAGCACTGCGATGATCATAGCCAATCTATTAATATCCCACCCAACTACTGCCCTTCTTGGGGTTGCCATATTAGACCCTGCTATTAATGCTTGCACTTCCATTAAAATTGGTCTTGAACCTTCAATTCCTGCAAATACGGCGCTGCCAACTACTTCTCTGTCATGGGCCATGAGGAACAATGATGATGGGTTATCAACAGGCACAAGTCCTGCTTCAGACATCTCAAAAACACCAATTTCATTTGCAGGGCCAAATCTATTTTTAATAGTACGTAAAATGCGGTATTGATTGCTATTTTCACCTTCAAAATATAATACCGTATCCACCATATGCTCCAAAGTTTTAGGTCCAGCTATTTGTCCATCCTTAGTTATATGACCAACTATTAAAAGAGAAATACCATATTGTTTCGCAAGAATGGTTAATTCATGTGCGCAAGTGCGGACCTGAGTTACAGTTCCTGGTGCTGATGTAATTCTGCTATCATACATTGTTTGTATAGAGTCAATTACTAAAAATTTAATACTTTTATTTTCCTTTATTGTTGCTACTACATCAGTTAAAGACACTGTAGATAAAAGCTTAATTTTAGGTTCATTTATCTTAAGACGCTTTGCTCTGAGACTCACTTGCTCTAAAGATTCCTCGCCAGATACATAAAGACATTCAAAAGAGGAAAGTTGCACAACATTAGCTGCAATTCTAAGCAAAAGGGTGGATTTCCCAATTCCAGGTTCGCCACCAATTAAAATGCTAGCACCTTGAACGATACCCCCACCAAAAACTCTATCTAATTCTTCTATTCCTGTTAAAAAACGACTTGGAGTGATAATTTCGCTACCCGATAACGTCTTTATTAAAATTCGTGCAGATATACTTCTTTTGCCCGTTTTTACTGCTATTTCCTCAACAATTGTATCCCAATTGTCACATGCGATGCACTTCCCTACCCACCTACCAGTGCTGTGACCACAGGATTGACATACATATACAGTTTTCATCAAAGCCAAAATTATTTTGTTGTAATTGTAATAAAAATTAGCTGAATATGCGAAGTAAATCTATAGCTAACCCAAGAAAGGGTTCCCTATGTCATACCGCGATTCATTGGCGGTATCTCAAAGCATAGATCCCGCTAACACGTAGCGGGATGACGAGGTCATGCC
>NODE_27_length_6047_cov_7.784379
TCATTACATTTAGAAGCTTGGTAAATTCGTTTTTGTAGCTTAAATGAAGATTTCTCCAGCTTACGCCAAGAAATTTCATTCCATTCATACCTAACATTTTGTTGGCTCATAACATATTCACTACTACTCATAACTTTACCTTCCAAATTACAGTGTTTACGTCTGCATATCCCAAATATTACTTTGGGCGTTAGCTTCTTAAACAATCCTTCCACATAGAAGCTTACGGTTGGCTACCTGCTTATATCTAAATAAATATAAGAGCATCTATGCGGTTACTCCGTTCCATGATTTTGTTTCATGTTGGACTTAGGTTCTTACTTTTTGCCGGAAGCTGAGAACATCCATAATCAAGTGGTAGGATCTTGATTCCTCTTTGCGCTTCTACCATTTTGGTCTATGCGTATCAACCTTATTTCGCATATTCCTGCTGACGACAATTCAAACCTAAGTTCCTTTCGTAACCTTATCCAACTCTGTTCGCAGGGATTTACCATAAGGTTAGGTATTACCTGCTTTTGTCTCATGCTTGCATCCCAGAAGTTGCCACTTTCTAAAATGTGAGACATACTTTATCCCTGATGTTTAGGGAAGATGGAATTTAACCACCACAAAATCACGACTTTCGGGTCGCACTCTACCATGCAAGTTACCTGAAAATTGCAATGTTCGTACACTTGACTACTTGGATCTAGTATGATTTAATTAACCAAGAAGTAGGCATGAAAAAATTATGTAGTGAACCAGTTTGCATAACACCAGGAGGAAAATATGGATAGAAAGACGAGAATAGAATCAGACAGCTTAGGGGAAGTAAAAGTACCAAGTGAACATTACTGGGGAGCGCAGACTCAGCGTTCTTTAGAAAATTTTAAGATTGGCACAGAAAAAATGCCAGAGCCTCTGATTAAAGCATTAGCAATAGTAAAACTTGCAGCAGCACATGTTAACATGAAGCAGGGTAGCATAGATAATAAGGTAGGGGACGCAATCTGCGCAGCCGCAAAGGAAGTAATAGATGGCAAATTTAATAATGAATTTCCGCTTGTTGTTTGGCAAACCGGATCCGGAACGCAGACTAATATGAATATGAATGAAGTGATCAGCAATCGCGCAATAGAGATTTTAGGTGGTAATTTGGGTAGTAAATCTCCGATACATCCAAATGATCATGTGAATTATGGTCAGTCGTCAAATGACACCTTTCCAACAGCAATGCATATAGCAGCAGCAGACCAGATAAACCGCTTGCTTATTCCAAATCTTGAAAAATTGCATAAGGTGCTGGATAATAAGGTTCAGGAATTTAAAGATATAATAAAAGTAGGACGTACTCATCTGCAAGATGCAACGCCCCTAATACTAGGACAGGAGTTCTCTGGCTATGCAGTCCAGATTAAAAAGGGGATAGAGAGAGTAAAATCAACTTTAAGTGATATATATGAGCTTGCACAAGGTGGCACTGCAGTTGGCACGGGACTCAATACTAAAAAGGGTTTTGCTGAAGATTTTTCAAGCCAAGTTGCAGAAATTACTAACCTTCCATTTACTTCAGCAGGCAATAAATTTGAAGCGCTAGCAGCAAATGATGCTTTAGTTGAGCTCAGTGGAACACTCAATACAGTAGCAGTCAGTTTAATGAAAATTGCAAATGATATAAGGTTGCTTGGTTCTGGTCCAAGATGCGGAATTGGGGAAATAATGTTACCGGAAAATGAGCCTGGTTCTTCAATTATGCCAGGTAAAGTGAATCCAACTCAGTGTGAAGCGGTGACTATGGTATGCACTCAAGTTATGGGAAATCATGTTGCTGTAACCATTAGTGGTTCAAACGGTCATTTTGAATTGAATGTGTTTAAGCCAGTGATAATTTACAATGTTTTGCAGTCTATAAGACTTTTAGCTGACGCAAGTTTAAATTTTACAGAAAAATGTGTAGTTGGTATTAAAGCAAATGAAGAGAGGATAAAAGATTTACTGAATCAGTCGTTGATGTTGGTCACTATATTAAATAAGGATATAGGGTACGACAATGCAGCAAAAATAGCGAAGCTTGCTTATAAAGAAAATATCACTCTAAAAGAAGCAGCAGCAAAACTTCAACTGCTCACTGAGGAAGAGTTTGAAAGGATAGTGAAACCAGAAGAAATGGTAAATTATTTGTAACCGCTCACACTTAATTCTTCAATCTCACTAATAGAAAGGCCAGTAAACTTGACAATAGTGTTAACATCAACATTATTATCTTGCTTTGTCTACCTTATTTTGCCGCTCCCCTGGACGGATACGGTTTAAGACATAAGATCCTTTTTCATAGCTATACTACGTTATCCAGCGTCTGGGCACTGGTTTCTTGGTACTTATTCCGCAATAATTTTTTTTTCCTTCAATAAACTTTGCAGTTCGCCTTTTTCGTACATCTCGCGAGTGATGTCGCAACCACCAATAAACTCTTCCTTTATATATAATTGTGGAATTGTTGGCCAATCAGAAAACTTTTTTATAGATTCACGTATTTCATCATTCTCCAACACGTTAATATACTTAAACTTCACGTTCAATTTTTTTAGGATTGACACGACGAGCCCAGAGAATCCACATTGAGTAAAATCAGAAGTGCCTTTCATATACAATACCACATCATTTTCTGTTATATCTTTTTTTATTTGTTCAAAATTGCTCATAAATTCACCTTATTTTTAAGTATTAGTTTCCAGTTGCAAGGCGTGTATAGACTGACCTTCCAGAGCTTTATATACCATTTTATGCTGTTCTATTTTTGTCTTTCCAAGAAAACACTTGGAGTTTATTTTTAAATGATAATGGTCATCATCTCCAGCAAGATCATGAATCTTTATATCAGCGTCGGGGAACGATTGTTTGATGATCCTCTCTAATTCGTGAATTGCAATAGTCATTGATTTGCTTTAAATTACAATACTTTCATTATAAATCTAAAACGATTGAGCGCAATAAAAAGTTGCTATCATAAAAAATAGAAGCATACTATAATAATGGAATGACAAATTATGCAGGGAGGCTTTGTGGTGGGCGAAAGATTTAAATTCACATATCTATTGGTTTTGCTAACTTTTTCATTTAGGTGCTTATCTTACGATGATAAAATAAATAACTTAGAGAATGTTTACATCAAAGCTAACTATTTTGGAGCATTCTTCAATGCAATAGGTTCTCTAGAAGGAAAAGAAGATGCAGGTGACAATATAACAGAGGGGGTTTTTAGTTTTAATAAGAAGGAGCGAATTGAAGCTGGATACAGTCCTAAATATGTTCCAGGGTTTGCCGGTAGTGCTGCAATAGGGTATTTATTCAAAAATATGAGAGTTAAGTTTGAAGGCTTATATTCTCAGACTAACTTATATGATGAAGATTATTCAGATAAGAAAAAAGCAAGATATATTGAACTTCGTCGTCACAATGATGCGTCTACTGGAGCGGAATGCAATTCACCTTGGAGAAGTGGAAAGGTTGATATTCACATTCAAGAAAATTGTAGTGTTGAAGCAGAGTTCAGAGCTGCATTTAAGATGAAAAATGAAGGTTTTAATAACATAGCTGGAATGGTCAATGTATATCGTGATTTTAATATAGCAAAAATGCCATTCACCCCATATGTTGGTATTGGTGCAGGTGTAACTAGGGTTAAATTTCTAGGAAAAACCAGATATGCCTTGGCTTACCAAGCAAAACTTGGTATCAATCACCAACTTACAGCACAAACTCAAGCATTTGCTGGTTTACGCTATTTTGGTATCCTTGATAACCAATTTAAAGATATTGTACCAGGAATAAAGATACTAGCTGGTGAAGGATATATTCCTGCCGGTGGAGGAAGTAAAGTTGATGAAACTGCACGTGTTGAATCAACAACTGCAACCATTACCAATAGGTTTGGCATATATGGCTTAGAGTTTGGGTTGGTTTATCACTTTTAACTTTATCCAATAAATTACATATGTGAAGATAGTAAATTCAGCGTGCTGAGAACATTAGAAAGACGAGATTTTAATTGATTTTCATATTTACTCCAATCTTGTATTGCCTTTCTTGCAACACCTGAATCAACTGCGGCTTTTGCAACAGCAGGAGCTACTATAGAAATTAATCTTGGGTCAAATGGAGTAGGTATTATATATTCACGTCCATAGCCCATTTTACGACCGCCATAGACTGCAGATATCTCACCTGGTACTGGCTCACGGGCAAGCTTTGCTATTGCATCTGCAGCTGCAATTTTCATTTCATCATTTATTGTTGTTGCATGTACATCAAGTGCCCCTCTAAATATATAAGGAAAACCCATTACGTTGTTGACTTGGTTGTTGTAATCTGACCTACCAGTTGCAATTATTGCATCTGGCCTCACAGATTTTGCAAACTCAGGCCTTACTTCTGGATCGGGATTGGCAAGAGCAAAAATAATCGGGTCTTTGCCCATACTCTTTAACATCTCTTCATTTAACACATCTTTTGCAGATAGTCCGATGAATACATCAGCGCCTTTTATTGTATCAAGTAGAGAACGTTCGGAAGTATCAATTGCATACTTTTCCTTCCACTCATTCATATCCTCGTTTCTACCTTTGTATATTACTCCTTGCTTATCACACAGCACTATATTTTTAGCGCCCATGGACTTTAGTATTTCTAAACATGCAATACCGGCTGCTCCAGCACCATTCATAATGATCTTAACGTCCTCTAATTTCTTTTCAACAATATCAAGAGCATTTTCTATGCCAGCTGCAACAACCACCGCAGTTCCATGCTGGTTATCATGGAACACTGGAATATCCATCAGTTCATTCAGGCGTTTCTCTATTATAAAACAATCGGGAGATCTTATATCTTCTAAATTTATCCTCCCCCAACTTGGCCCAAGATACCTTACTGCATTGATGAAATCTTCTATATTTTCTGTACCAACTTCTATATCAACTGCATCAATATCAGCAAAACGCTTAAATAAAACAGCTTTGCCTTCCATGACAGGTTTTGCAGCAAGAGGACCGATATTACCAAGTCCAAGCACTGCAGTGCCATTTGAAATGACAGCAACACAGTTGCTTTTTGCTGTATAATCATAAACAACCTCAGGATTTTTAGCTATTTCAAGGCACGGAGCTGCAACACCAGGGGAATAAGCAAGTGACAAATCATACTGGGTAGATAAAGGTTTTGTTGGCATGATTGAAATTTTACCAGGGTTACCACCTCTGCTGTGATACTTAAGCGCTTCTTGTTTTGTGGTACTATCTAAATCATCGTTCATCATTACATCCTTATATTTTAGGCTTGTATTTTTTAAGTATATGGAGTTTTTATAAATGTTCAATTGTAAACTATTAACTTGTGAACTCTGTTGTACTTCTGTATAAGTTTACCTATTACGTAAGATGATATTACATGCTTAAAAAAAACGTGCCTAATTTGCTTACAATTTCTCGTGCACTTGCAATACCAGCAATAATATTAAGTTTTTTTTGTGTTTGCGTGCATTACGGATTTTTTTGATGGTTACCTGGCGCGTGCGTGGAAAGTCCAATCAAAGTTTGGCAAGCTATTTGATCCAATTTCTGACAAATTAATAGTGGTTTCAACGATAATTATGCTAGTTTATAAGCATAAGATAAATGATTTTACAATAGTACCATCGATTATCATCATCTGTCGGGAGATATTAGTCTCGGGTTTACGGGAGTTTCTGATAGCTACAAATGTTAGTCTACCTGTAAGCAAAGCTGGAAAAATTAAAACATTTTTGCAGATGGTTGCTGTAGTAGCGCTAATAATGAACGATTATTATATGATTCAATATACAGGTGCGATTTGTTTATGGGTTGCAGCTATTATAACTATGTGGTCAGGCTATAATTATATCCAAGCCGGCATCAAACAGATTGATTAAATCTCCTAGGAAATAGTTAATAGACAAGAGTAGTTAATATCTTAGTGATATTGACTCAGAAAGCAAAAAGGTGTATAATTATATTAACTTACAACTAATTAGGTTAATATTATGAAAA
>NODE_28_length_5890_cov_9.852956
TTCTGGGTAAGGTCACTCTATTTATAGTACAGAGGAAGAGAATTGGATTTATATACCAGTGCCGAAAATAGTTGACAAAGATTGTGTATACTTATTACAATTGTTTGGGTACCCGAAGTTTTTACGGCAACAAAGTATGCACTAACTATAAGTAAGGAAGACTTTAAGCAGGCAATAAAAAAAATGAAGGAACGTTTAAAAGAGATTAAAGGAGAGAAGAAAAAGGTAAAAGGGAATACGGCAGAAAATGCATCTTATTACAAATAGCATAAAGGGCTTTTATTCTAGTGTTAAATCGGACCTAGATTGGCAAGCCAAACGTAGTCTTATTAGGACATTAGTAAAAGAAGTCAACATTGATCTTGATAAAGTAGATGTAGTATTTAAGATCAAAGAACTTGAAAACCCCGCCCAGAATGGACAAAATCAAAAGATGGTACATTGTCTAAGGGGTCTGGGCACTGGGATGACATCTTTTTTCTTGGTACAAATTACTCTTATGTCTCAATATTTGTACAGTTGTGTTATCGGCCGTTTGATGTTTACAACGCAGGAAGTTCATACGGTTGTAAGTCAAGCGGTAGGATGACAAGATTTTGCAAGGGTATTTTTTAATAGGAGATTAATATGGAAATTTTTCTTGATAGCGTTGATTTAAATGAAATTAAAGAACTAAAGGAGTTCGTTGACGGCATAACAACTAATCCTTCTTTAATAGCAAAGTCCGGGCGTAAAGATAAATACGAGGATTTAGTGCGTGAAATATGCTCTATTATAAAAGGGCCTGTTAGTGTTGAAGTGTTTGCAGATAGCCATGAAGAGATGATCACAGAAGGTCTGAATTTAGCAAAAATTGCTGATAATGTTGTGATCAAATTACCTCTTATACATGAAGGATTAATTTCTTGTAAAAAGTTATGGACAGAGCATAAAATACCTGTTAACATCACATTATGTTTTTCTCCTGGACAAGCACTGCTTGCCGCTAAGGTCGGTGCTTGTTTTATTTCCCCCTTTGTTGGTCGCCTTGATGATATAAGCTATGATGGCTTATCGCTAATAGAAGATATATGTACTATATATTCTAATTACGGTTTTGATACTAAAGTTCTTGTTGCATCAGTGAGAAGCCCAGCGCATGTAATAGAAGCTGCAAGGCTTGGTGCTGATTCAATTACTGTGCCAGCAAAAGTACCTAGACAATTAATTAATCACCCACTTACTGACCAAGGGCTAGCAATATTTGAAAAAGACTGGGGTGTAAAATAATAAACGGTTACAAATGAACATAAAAATTGGCGTATCCGTTCAGGCAATGGCGTCAACTTAAGAGCCTTCATTAGCAAACTCTCCTAAAGACATGATGGCGTTTGCTACCTTATTGCGGCTGCCCTGGTCGAATTTTAACTTTATAGCTAACCCAAGAAAGGTTTCCCTACATCATACCGCCGAGGCGCTAACGAGTAGCGGAATGACGAATTTGTTGTTTTTCAAATTGTAGGTAAACCTAAAGCTATAGAAAAAAAGAAGAACCAGTTTCTTAGGTTTTCATTGACATAATCCACTTCATATGCCATAATAAAATTTTATATCTTGGAGAAAAAAATGCAGGGTTAGGTCAAATACTAATAGCAGTCAATTGTAGCCAAAACCTGAACAAGGATAATATAGCCGATAAAATAAAAGCTGAAATAGAGGCTAAGTCCAATGAAAGAAATTTAGGAACTATAGACAAATTTCTTAAACGGTGGGAAAAAAATAATTTTGATCTAAAGAAATTTCCATGTGGTGATTTACTACAATTCGCAGCTAAATTTAATTGTGCAAAATTAGCAGAGCATTTGGTGGCAAATGGTTTTGATATTAATGAGGGCTTTCCTTTGCATTGTGCTGCTCAGCACGGACATACACAAGTAGCGGAAATCTTACTTGCAGAAAAAGCAGACGTTAGCATGCAGGACCGAAAGGGATTCACTCCCTTAGATTATGCTGTTCACCTTGGGAATAAGATAGAAATGGTAAGGCTTCTGTTAAGGGCAGGAGCTACTAATGTACAAAATGGATGTGGATTTACTCCTTTGCATCATACTGCTGAGTGTGGATATGTACAAATGGTGGAAATCCTACTAAAAGAAGGAAGGACAGATGTTAATGCGCAAGATAAAAAAGGAAGAACTCCTTTGCATTATGCTGCCAGACATGGGCACACACAAGTAGTAGAAGTTTTGCTAGAAAAAGGAGCAGATGTTAATCTACAAGGCAAAGATGGAAAAACTCCTTTGCATTATACTGCTGAGAACGGGTATACACAAATAGCAGAGGCTCTATTAAAAGGAGGGGCAGGTGTTGATGTACAAGATAAAGGCGGAAGGACTCCTTTATATTATGCTGTTTATTACACTCATGGTGAATATCCAAGACTAAATTATCAACATCCAAAAGTAGCAAAACTTCTACTAAATTATGGTGCAGATCCATCATTTATTCATAGACCTAAAGCTATAACAGCAGGAATTACTGTTGGTGTTATATCTGCTGTTGTAGTTCCACTAGTACTTGCCTATGCCACTGCATTACCTGCACTAGCAATAATTGGAATTACTGTAGCATCTGCACTGATAGTTGGTAGTATTACCTATGGAGTTACATATAAGTCATCAGAGTATTCATTAAACAGTAAGCTAAGTGAGGTTAGCTGCAGTAATGTTGATGGAAATAAACAAACTGTACAACCATAATTATTAATTCACCACAGTAACCGCGCCGTGGCAGTGTTTGTACTTCTTTCCAGAATTACAAGGGCACTTGTCGTTTCTTGAGACTTTGGGAAGTCTGCTATTTCTAGCAGAATGTAATCTATTGCCTATCTCTTGGTTGTCTGCCAACTTAAAGTGCGCTAGGCGATGAATGGTGAGTTCCTTCCATTTTTCAAGCATCGACTCAAACATCAAGAAAGCTTCGCGTTTAAATTCATTCAGTGGATCTTTCTGCCCCATAGCACGTAAGCTTATGCTTTGTCTTAGGCTCTCTAGAACTGAAAGGTGTTCCCTCCATAAATGATCAAGTGTCATTATCATCATTTGCTTCACGATCGTATTCCACAAATCTGTAGTGTGCTGACTGTTGAAATATTTTTCTTTCTCAGTAAAAAATTCTTGTATCTTATCATTTACATAATTCAAAGCTTCTTGTTTATTCAAAAACTTTGCCAAGTCTTCTTTATCAAGCGTTATTCCATACCTTGTATGGAATTCTTTGACTATATCTTCAATATAATCCTCATAATAGCCACTTTGGATTATACCTTCTACTACGCTCTCATTTACTTCGCTATACACTTCAAACAAATCATTAATTTCGTTGCCTAAGATATTGTTTCTCTGCTTAAAAATAACTTTACGTTGGTTATTGATTACGTCATCAAACTTAAGTAGAGATTTCCGCACGTCATAGTTTCTAGCTTCAACTTTCTTTTGCGCTTTCTCGAGTGCCTTATTGATCCATGGATGATGAATAGCTTCGTTATTCTTTAACCCTACTTTTTGTAAAAAGCTTCTCATTCTATCAGAACCAAATATTCTCATTAGGTCATCTTCGAGCGATAAAAAGAACTTAGAAAGTCCAGGATCCCCCTGACGACCAGAACGGCCGCGTAATTGATCATCTATTCTCCTGCTTTCATGTCTTTCGGTTCCAACCACACATAAACCACCAGCTTTTATAGCAATTTCCTTATCTTTTTTTACTCTTTCAATTATTTCTTGATATTTTTTTTCTCTTTCATCAGCATTTTTTATTTTCTTGAGCTCTACCTTTGCGATCATTTCAGCATTTCCACCAAGCTGAATATCAGTTCCACGCCCTGCCATGTTAGTTGCTATAGTGACACTACCTGGCACCCCAGCTTGCGCTATTATGTACGCCTCTTGTTCATGATAACGAGCATTCAATACTGAATGCTTAAGAGAATGGCTTTGCAAAAGCGCAGAAAGCTTCTCAGAGTTTTCGATGCTCACCGTGCCAACAAGGACCGGTTGAAGGCGTTTGTGGCATTCTTCTATAAACTTCAACACAGCATTAAATTTTTCCTTTTCTGTACCGTAAATTTCATCATCAATATCAACTCTTTTTACAGGTACATTGGTTGGAATTTTTACTACATTTAATCTGTATATATCACGAAACTCTTCTGCCTCTGTTGCTGCTGTTCCAGTCATTCCGGAGAGTTTATTGTACATACGAAAGTAATTCTGAAATGTAACCGATGCTAAAGTTTGGTTTTCATGCTGAATTTCAAGATTCTCCTTCGCTTCAAGTGCCTGATGAAGACCATCGGAATATCTCCTGCCCTCCATCATACGCCCAGTAAATTCATCAATAATCACTACCTTGCCATCCTTTACTATATAATCTTTATCAGCAGTAAACAGCTTATGTGCACGTAATGCTTGGTCTATATAATGAGTCATTATCATGCTGTCAGTATCATAGAGCGAGGAATTTTCAGGAATGAGATTGTATGACCTCAGTAGTTCCTCCACTCGTGAAATACCATCTTCAGTCAAGAATACCGTTCTACCTTTTTCATCTACTTCATAATCATAGTCAACTAATTTGGTTACTATTTTATTGATATGCTTATATATCTGATTGTTTTCCTCAACAGGGCCAGAAATAATAAGCGGAGTGCGAGCTTCATCAATGAGTATTGAGTCCACTTCATCAACTATCATATTATCTCACAGGTAATCAAAGGCAAGTTCGTTATTTGTAGAATACACGATATCTGCACTGTAAGCCTCTTTTCTCTCCTCATCCGTCAAATTATTCGTAATGAATGCAACAGAAACCCCAAGAGAGTTATATAATTTGCTCATCCACTCCGTGTCTCGTTTCGCAAGGTAGTCGTTAACAGTTACGACGTGCACGCCTTTCCCTTCTAAGGAATTTAGATATGCTGCTAAAGTTGCAACGAGTGTCTTTCCCTCTCCTGTTTTCATTTCTGATATCATGCCACTGTGGAGTACCATTCCACCAATTAGCTGAACATCAAAGTGTCTCATGTTAAGAAACCTTCGGGAGGCTTCGCGCACAACCGCAAATGCAGGTACGAGAAGATCATTTAACGTTTTCCCATTTTTCAATTCTCGTTTGAATTCTTCAGTTTTACCAGCAAGCTCCTCATCAGATAAGCTCTGCATTTCCGCCTCTAGTGCATTAATTTGCTGAGCAATTTTTCTGAAGGATTTTATTATCTTCTTATTTGTTGACCCAAACATCTTTCTTATAAAAAAGAATGACGACGTAAAAATGAAAAATATAAGAATGGCTGTCAAAATTAGCGGAGAATCTAGCATAAACTTAAGTAAAGTCTTATTTAATATGAGATTATATTACTAAATGCAGCCTACAGCAATTACATATTAGATTCGGGAAATCTTTATTCATATACTAAGGTAATAAACAAAGGAACACTTCCAACCCTGTTCTTGCAGACTTTTTTATTGACACACAAAAATTCTGCTGCATTATTTCAGGCATTTGATAACTTTTATCGAAGAAAGTTATTGGTAGTCTTCAGTAGAGTGGTGAATTATGCACGGTAATATCTATCAGTTAAAGGTATTGATGCTGTTTTTGCATCGCGGAGTACTTTATCAGCATTCTTTTCGCTTAGGTACAGAAATAGAAGAAGCCAGAAAGTTTGATGACTTAGTGTTTGAATATACCCAGGGTAGTAAGAAAGCATACTGCTTTTTGCAGGCTAAACATACACAAGATGAAGATAATAGAAAAATTGAAGTAAGGGACTTACTTACAAAAGATAAAAATAGAGATGAGTTTACGTTAGCAAAGTATTTCATCTCTTATCTAAAGATTAAAAATAATC
>NODE_29_length_5804_cov_5.381632
GCAAATACAATAGCTTCACTCTTATGATAAGGGGGCTGGCGGAGTTTGTCAAGGAAGTTTTTTTGTTTCTATTCCCAATAAAAGTTTGTTATATGGTTATGCAAGAAGTCTAATATTAAAAATGACACAACAACATAATTAAATTAGACTACTTTATTCTCTTAGTTACTTGCTTTTCTCTTGCTATTGCAAGGCTTTTTTCTGGTACATCCTCAACTATAACACTACCTGCTGCAATTACAGATTCATCATGAATATTAAGCGGCGCAATTAGTGAGCTATTGGCGCCAACAAAGCAATTGCTCCCTATATTCGTTTCATGTTTATTTTTCCCATCATAATTACAAACAATAGTGCCTGCTCCTATATTACTCTCCTGCCCTACTTTAGCATTTCCTATATAACTTAAGTGTTTTATTCTAGTGTTTTGACCAACTTCACTTGTTTTCACTTCCACAAAATTTCCTATTTTTGCCTTATTACCAATTGTTGTGTTTCCGCGTATTCTGGTAAATGGACCGACCTCAGCATTACTTTTAATTAAGCAATTTTCTAAATGCGAAAATGGCAGTATTTTCGCACCAGACTCTATTTTCACTCCAGTACCGAAAAAAACATATGGGTAAATAACTGAATCTCTGGCAATTTGCGTATCAAGAGAAAAGAAAACAGTCTCTGGTGCAACAAGCGTTACTCCGGAGTCGGTAAAAATTTTTCTTTTATTTTCTTGAAAGTAAAATTCAGCTTTTATAAGGTCATTTCTGTTATTTATTCCCTTTGCTTCTTCTTCACCGGTAATAACGTAACCGACATTTAAATTACTCTTCACTGCAATGGAAACTATATCGGTCAAGTAATATTCATGAGTTGAGCTATTGCACTCTATTTTCTCCACCAATTCACGTAAATTCTTTGCACATGCAACCATTATTCCAGCATTTGCAAGAAATTCTTCATGATTATTTTTATCACTCTTTGCTTCTACGATTTCTCTTAAGGAACCATTCTCAATAATTAACCTACCGTATTCTTTATTGCTTGTCCTAAAACCTAGGCAAACTAGAGCCTTGCCTTCTAAATAACTAATCATTTTAGTTATTGTGCTGCTTTTTATGAGCGGAGTATCCCCATACTGCACAACAACTATGCTTGAATCTGGCAATTCTCTTAGGTTTCTCATCGCAGTTTTGACCGCATCTCCCGTGCCAAGTGTTGATTCTTGTGTAATTAACTGTATATCCTCAAAGCACTTTAGTCTTTCAATTAAAGGCTGATCAACTACAACAGCAATATTTTCAGGATTTAACTGTTTTGCATTGTAAATGACATGCTGAAGCATGGAAAAATGGCCTATTTCGTGCAAAACCTTAGGCAAATCTGAATTCATCCGCCTGCCATGCCCGGCAGCAAGTATGATAAAAGTATGAGCTTTATTTATCACTTATCTTAAAGATGAAAAATGAAAACCGTAATGATCAAGCCAGCTGATTTTGTTGTCATAAAAGCTCCTCAAGTCGCTAATTTGATATTTTAGCATTGCAAGCCTTTCTATACCAATGCCAAACGCAAAACCGTTGTATTTAGTATGGTCTATTCCAACATTTTGAAATACATTTGGATGCGTCATACCGCATCCCAGTACTTCTATCCATTTACTACCTTTATAACTTATGTCCACTTCCGCAGAAGGCTCGGTAAAAGGGAAAAAACTATTACGAAAACGTATCTTCAGCCCTTTATCGCCAAAGAACTTATTAAGGAAGTGATGAATAGTAAATTTTAACTGGCCCATATTGAGATTCTCATCGACATATAACCCCTCTATTTGATGGAACATAGGGGTGTGAGTTGCATCAAAGTCGTTTCTGTATACTCTACCTGCGGCTACTATTTTAATTGGGAATTTTTTTGTTTTTTCCATGGTTCTAATCTGTACAGATGAGGTGTGAGTGCGCAGTACCATTCTTTTATCATCTATTTTATTCTTTAAGTAGAAGGTATCTTGCTCCTCTCGTGCAGGATGATGACTTGGAGTATTCAGTGCATCAAATACATGAAATTCATCTTCAATGTCAGGGCCATCAACTGCCTTAAAACCCATATGTGCAAAAATAAGCTTTACTTCATTTAGAACCTTACTGAGTGGATGGACCTTGCCCATTTTTTCTGGTCTAACGGGCAACGTGATATCAACCGCCTCGTTCTGCAATTTAAAGCTAACTTCTTCGGCTTTTAGTATATTTTCCTTATTCATTATAAGCTGATCTAGCTTATTACGTAAAACGTTGATAACTTCGCCTAAATCACGCTTTTTCTCTGCATTTTCTATCTTTTTTAAGTTATCAAAATACGCTCTAACTACACCCTTTTTTCCCAAATATAATGGTCTAACTTTTTCTAAATCTTGCAAAAAAGAAGCATTCTCAATTTCGGAAACTGCTTTATCTTCAAGTGAAAGTATGTCATCTAATAACTCTTTATTCATCTTAAAAACGCTGGCTTAAACTTTCATTATAGTGAAATTTTAAATATCATCAACAATTCGAAAAATTGCCCTATTCTGATTATTAATTTACTGACTGATTAATCTTTTTTATTTACCTTTGCGTTGATCAATTCACTGTATCAACTATGCACAACAGTAACACTGAAACTAAGAATAAGTATAAAATAGAGGATTTACCTAAGCTCTTTAAGGAAAAATCCAAAAACATAAGTAAAGCATTTTCTAGCGAAACAATTAAGATCAGTGCTATTCGCTCGAGAAGTATTGAAAAATTTTCATTTGAGCTAACAGCAACAGATAAAGACACCTTTAATATAAGATTATTTCGAATAAACCCTTTAATTGATTTTTTCAAAATCTGTCTTCCTCAGGAAAAAAATTTTACAGTCAACATGAAAGTCCCGACAGAAAGCAGTGAATTATATAATAACCACTCTAAAACTAACAGTTACAAAACTGTAGAAGAATTCATAAATAATGCTCCATCTCAAATTCTCTTACAAGGAGTAACAATAACACTACAAACAGATGTTAAAGACATTAACTTAGATAATTTGCACCAAATAGGGTCATTTTTAAATGAAAAGCTAAAACATGCAGAAAAAACTGAAAATGAGGAACGGAGTCAAGTTACACTACAAGTAAAAGAAGCAGAAAATAAAAACAGACAAGAACAGAGTGAAACTGAGCAAAAAACGCACAAAATAGACAAATTGTACTATTTACAGGCTCGTTTGGCTTTAACATAGCAAGCAAAGTAAATTGTAAAGCTCCAGTGGTTACTGCTGCAATAAAAGCTAATATACCAAAATATAGAATCTTCCTTCCCTTATCTAATTTTTTTAATGATGTAATAAGGTTATCCCTTTTAAGAACACCAAAACTTTCTATACAGAGCAACAATATACCATTTGGTGTCATTCCAGCGCTTGACCAGAAAAAAAGAGACATGGATCCAAGTAGTATAGGAAATCTAATACCTCAAGAAGCAGAACAGAATGTAGGTCAAACTACTTCGCACACAGAGTATTTTAAAGCTAATAGAAAAAAATCGAAAAAGCAAGCTCAAGAACTACCAGAAGAAGAAAAACAACCTACCATAAAACAAGCACGAAATGATGCTAGAGTAGCTATGATAGATAACCAAATTGAGCACAGGGGAAAAAAACTCGATGAAATATTTATTGAAGTGATAAATGGATACAAAGATCAAGATCCAGAAACATTTCGCAATGTTTTTAACTCAATATTCAATATTATTTATTTTCAAGATAAACAATTACATGAAATCTTAGAACCAGGCGAAATAACAGAAGTATTACAGATACTCGAAAGGCCACAACCTCTTAGTAACTCACTTTTAGGTAAATAATATTTACAAAAACAAGTATATAGAAAAAAAGAGCAATTGCTTAAATTAGTTTCAGGTGTTTATATACAACAACCTTCTCCACAACATGAAAATACTCCTCATAAATCTACAAACCCTTTACCAATTAAAGATCCTTCACCAGCAACAAATGAAGCTAAAACTCTACCACCTACTAACATTGCACTCAAATCACCGTTAAAAACTGTATTTTCCTCAAAAAAGGCTTATTTTTGTCTATTTATAATAGTATCATCTGCATCAACACTTTGCTTATGGCATTTTCCATCAGGAAAAGTGTCAATGTTAAAAGGATTAGTGCCACCAGAAAAAAGAGAAAGTATTGGGCTAGCATTGAACATAGGGTTACCAATATTAACTGCATTATGTGTTTTGAGTTTAGCTTACTTTATATATTCTGAGTATTCTATAGAATCTATTGAACAGAACAAATCTCCTTCTCGCATTTAAACTTATCCAAAATGTAAACAAGTTGTCCTAAGAGATCTTTCATGGTAAAACTATTTATTTTCACCATATGTTTAAAGGGATTATTACGGATATTGGAACTATAACTGATACTACCACTCACCCCAACTCTGATCAAATTTTCCATATCAAAACACAAAATTTATCCTCTATAAGTAAAGGAGATTCAATAGCTTGCTCTGTTGCGTGTTTAACTGTTGTTGATATAATGAGCGATATATTTACAGTCCAAGTGTCTCAAGAAACTATGAGGGTTGCTAACTTAAATACGTGGAAAATAGGGAAAAAAATAAACCTAGAACAAGCAATGAGATTAAGTGATAAGATCGATGGCCACCTGGTTCAGGGTCATGTTGATGGGATAGTAAAAATTTTAACAATTAATCAAAATTTAGATTCTCATGAAATCAAGCTATCGTGCTCACAAGAATTAATTAAATTTGTTGCAAAAAAAGGCTCCGTTACACTAAATGGTGTTTCCCTCACAGTGAACTCAGTTATCACCAGACCCCTTTCGAAATTTGTTTGTGGTGAGAAATTTTTAGGAGAAGCACAGGCGAGCACCGCAGAATACTTAAATGTATTTGAGGAGCACAGTCAACCTTTGACAACAAAATTGCCATCAGAAATCGAATTTCAAAAGGGGTCTGCCGAATTTACAGTAAATATAATTCCCTACACATGGGAAAATACAACTTTTCAGTACAACAAAGTAAATGATTATTTGAATTTAGAAATTGACATGATCGCTAGGTATTTAGATCAATTGATGCAGCATAAATACAATTAATTTTACAACCTTGTTATTTACAACTATTATATCTTGAAAACCATATAGATATAAAACATGCTTTTCGATAGCCTAATTATCTTCATTGTTGTCCTATGCGTAATAATCTCGGTAACTAGAGGCTTTATAAAAGAGCTATGCGCACTAATGTTTCTATTTTTATCGGTCTTTCTGACAGCTAATCACTATGATTTTTTCACTCCAAATTGTAGTAAATATTTTGATTCTAAAGTTACACTAAACATACTTTCTACAATCTCTGTATTTATTATACCTAATCTTATATTCATGATAATAAATAACTGGCTAATGTACATATTATCACCCATAAGGTTGGGGTTTATCGATAGAGTTACTGGAATCTTTCTCGGAGTGCTTAAAGGAATATTGCTCTCTTATGTATTATTTTTTGCTGTGCACTTATATTGCTACACAGTATATGACAAAAAGGAGGGAGAGTATAAAATAGAAGCAGAAGACATATTGTCTAATTGGATAATAAATTCACACTCTTATCAGGCTTTATTTGTGACAGCAGAAGAAGTAATTGACATGTATGTACCAGAGTCGTTGATACTAAAAATAAAAGAGATCGGTGGAGAAATGGTTGATCAAGAAAAACCTAAAAACAATAAAAAAGAAGAGTAAAT
>NODE_30_length_5803_cov_7.515310
AAATATAGTATAATTGTATTCCTTGATTCTTAGGTTAGTGTTAAATTGATTGCCAGTATTTATTTGTCTTCAAATAATTTCGCTTGACGTGTTTTGTGGTAGCGTAGAAAATTAGGTCAAGAAGCTGCAGCATTTATGAGGTATAGAAAAAGGACTCTCATCTTTTTGGCTGTTATAACTTTAATAATAATAGCTTTACTATTTAGGTATAATTCCCATTTTCACAAAGACGTAGTGCACTTAAAGAGTGACAACAAAGAATTCAAAAAAAAGCCAGAAAATTCCATAGAGTCGACCATATTACATAGAGAAAAGGAAGTGTACGATCATGTTTTCCATCCTGATGATTAATTTGTAAATAAAATAGTAATTTATGTTTGCATTTTCTTATTAAAGGAGTAATATTAGCGTATTAATTATAGAATCAATCATTATGTTTGATGATAATAATCCTTGGAATCTGGGAAAGAAACCGGTAGGGAACAAAACTCCTAATAATGAAGATATTTTAAGTAAAGCTGTATCTGATATAAGGTTCTTTCTTAATGGATTAACCAGAAACAGGGGCAAAAAACCTTATTTCATCATTGTCATTATTTTGCTGCTCTATGCTTGCACTGGCTTTTATATTGTCCATCCTAGTGAAGAAAGTATAGAACTTACCTTTGGTAGATATTCTAATACAGAAACACCTGGTTTGCGTTATCACTTCCCCTACCCTATTGGCAAGGTTTTTAAAGTGAACGTTAAGGAAGTAAATCGTGAAGAAATTGGGGTAAGTAGTTCTTATGGGCGAGATACAGATCGCGGTGAAGGCGTGATGCTAACTGGAGATGAAAATATAGTCAACGTTAACTTCGAGGTTCAATGGCGCGTTAGAGATGCTAAGGACTATTTATTCAAAGTGCAGGATTACAAACCCGGTTTCAGTGTTAAAAATGCTGCTGAAAGTGCCATGAGAGAAATAATAGGTAAAAACACGATCTCTTTTGCACTTGGTCAAGGCAGACCAGAAATTTCTAGAGATACTAGAATTCTATTGCAGCAGATTCTTGATGGATATCAAATGGGCATAGAGATTTTATCTGTTCAAATGAAAAAAATTGATCCACCAGAAAAAGTAATCAGTTCGTTTAGAGATGTACAAAGTGCTCGTGCAGACAAAGAGCGTACTATAAACGAAGCATATGCTTATAATAATGATATTATACCTCGAGCAAAGGGTGAAGCGATAAAGATAAAATTAGATGCACAAGCATATGAAAATGAAGTAATAAATGAAGCAAAAGGTAATGCAAATCGCTTTTTATCTCTTTATGAGGAATATAGACAGAATCCTTCTCTCGTTAAGAATCGTATTTATCTTGAAACTATGGAAAATATTTTCAGTAAGGTAGACAAAGTTGTTGTAACTGATGATCTGAAAGGTATGTTTTCTTATTTACCTCTTACAAATTTAGGAAAATAACCATGAGTAGTAATATTAAAATTGTTTTTGTTTCTGTATTTGTTGTTTTATTGATTGTTTTATCTAATTCAATATTTGTTGTGCAAGAAACAAAGCAAGCAATAGTTATACAACTGGGTAAAGTTGTAAGGGATGTTAGGGAAAGTGGCTTATATTTTAAGTTGCCATTAATAAATAGTGTAAAGTTTCTTGATAAAAGAGTTTTAGATTTAAGTCCTGATAAGATCCCAAGGGAAGTGATAACAGCGGATCAAAAACGTATTATAGTAGATGCGTATGCAAAATATAAAATAACAAATCCTGTTACTTTTTACCAGGCTGTGAGGAATGAATCAGGGCTGGTTAGAAGATTATATCCGGTTATAGAAGCACACATAAGAGAAAATATAGGCAGATTTTCGTTGATTAGCTTGTTGAATGAAAAAAGATCAGAGGTTATGCAATTGATTCAGCGTGGAGTTTATTCTGAAGCTGAAAAATTTGGCATAGAAATAATAGATGTAAGAATTAAGATAGCAGATTTACCAGAAGAAAATAGTTCTGCAATATTTCGCCGTATGCAAACTGAAAGGGAAAAAGAAGCAAAAGAAATTAGAGCAGAAGGAGAGCAAGATGGGCAGGAAGTTAGATCAAAAGCTGATAAATTAAAAAGGGAAATTATCTCCAGTGCAGTAAAAGAATCGTACGAAATAAGGGGCCGTGGTTATGCTGAAGCAACTAGAATTTATAATGAGGCATTTAAGGTTGATGAAGAGTTCTTTAACTTTTATCGCTCTATGAGCGCTTACAGTAAATCATTTGCCGAAAATAATACTAAATTTGTACTTTCACCAAACAATAACTTTTTAGATATTTTAAACAAAGGATGGAAATAATTTATGAAAAGTAAGGCATTTATTTTATCTATATTTGCATATTTTCTAATTGCGTTTTCTTCGTACGCTAATATGTTTGATTGGAATGCAAAAAAGGTCGTTAATGCTAGCACTACTGCATGTAACTGTAATCAAGGACTTGCCGATTTAGTGGAAGAACTCATTCCTGCGGTTGTAAATATTTCAAGCGAACAAATAATCAAACAACAAAGTAACAATAGAACTAAAATCCCTTTTATGCCAAGAAATAATTTCTTTGATGATTTTAGAGAATTTTTTGAGCATTTTGATCAGTTTTTTATGGATAGGGGCCCTAGTGTTAACAGAGAGGTGGTGTTGCTTGGTTCTGGGTTTATTATAGATAAAGGTGGAACTATAGTAACCAATTGTCACGTTATTAAAAACGCCCAAGATATCACAGTTACTATGAACGATAATACTTATTTCAAAGCAGAAGTTTTAGGCTATGATGCAAGAACTGATCTTGCTGTGCTTAAGGTTCATTCTAATAAAGATCTTCCTTTTGTTGCATTTGGTAATTCTGATACAGCAAGGGTTGGCGATACAGTTATTGCAATAGGTAACCCATTTGGTTTGGGTAGCTCTGTAAGCACAGGAATTATATCTGCAAGGTCTAGAGACATTAGTATCGGCACTATGAATGAATTTATTCAAACCGACGCTGCAATTAATAGAGGCAACTCCGGAGGGCCATTATTTGATTTAAATGGAAAAGTTATAGGCATTAACACCGCTATCTATTCCCCATCTGAGTCTGGCGGCAATGTGGGTATAGGCTTTGCTATACCATCTAATTTAGCTATGTCAATTATTGACACATTAAAAAGTGGCAAAAAAATAAAACATGGTTGGCTTGGTGTGCAAGTTCAGCCTATAACGAAAGAATTTGCTGAGTCCTTGGGTTTAAAAGATATAAAAGGCGCATTGGTTGCAAGTATAGTAAAGGATAGTCCTGCAGAAAAAGGTGGAATTAAGGTGGGTGACATATTAAAAGAATTTGATGATAAAAAAATTGATAGAATGACACAACTGCCTCAAATGGTTTCAAGAACTGAACCTGGAAAAAAAGTACAAATTAAGTTACTTAGAAAGAGCAAAGAGGTCAATATTAAGGTTGTGATTGAAGAATCTGCAAATGATGGTCAAGGTAATAATCAAGAAGAAAACAAATCAACATCCGATTACATAACTGGTTTAACTGTTTCAAACCTGCCAAAAGAATCAAAAGAAAGTAATCCTACAAAAGGTGTGATAGTTACTAATGTAGATAGTAACAGTAATGCCACGTTGCATGGTATTAAAAAAGGAGACATTATTATCCAATTAGATGGAACCGATATAGAAAATACTAATGATTTTCAAAAACAAGTTGATTCAGCAGTAAAGAAAAACGGTAAAGATTCAATAATGTTGCTCATTTACCGCAATGGAAATCAATTCTTTACTTCGATAAAGTTGAAGAAATAGCACTCGTAGGTTATTTACTAAATTAGCAGCATTGTAAGCCTGTCATTGTAACACCTCAATCTTACAAGACAAATCAAAACTATTAAAGTCTACATTCCATTCACTAAAATACACATATGGATAATATAAATTTTCTAAAATTCATTGAACTGTGCTTTCAAACAGTGGTGCCGGGATGTGAGTATAATGATTATCAGTACATAAAAGTCATAGCAGACAGGCTGGAAGCAGCGAATGCTGGCGAAGTAAGGCGCATAATATTCAATATGCCTCCGCGTTCAATGAAGTCCATATGTATGAGTGTTGCGTGGCCCGCATGGATACTGGGAAATCAGCCAACTGCAAGAATAATAGTTGCAAGTTATTCTAAGTTGCTTAGCGAAAAACATTCGCTCGATACGAGGTGCATAATGCAATCTGATTGGTATAAAAAGCTATTTCCAGAGGTAGAACTATCCAAAGACCAGAACACTAAATATAAATTCCAAACAGTTCAGAGAGGATACAGAATCGCAACATCAGTTGGAGGAACATTAACCGGTGAAGGTGGTGACTTTATTATTGTGGATGATCCGCTTAACCCTGCTCAAGCTTTGAGTGAAACATTTAGAAAACGTGCCACAAACTGGTTCGATCAGACTTTAGTAACGAGACTCAACGATAGAAAAAAAGGAGTAATTGTGCTTGTGATGCATAGGCTCCACCTGGAAGACTTAACTGGGCACCTCTTATCCAAGCCAAAAAACATATGGCATCACATTTGTTTGCCAATGATTTCTGAAAATAAGGAGGTTATTTATTCAATTAATAACCATACTGGTGTCATTCCAACCCCCCCTCCTGTCATCCCAGTGCCCAGACACTGGGATCCAGAAAATTCAACCGCAAAAGACTGGATTCCAGCATCAAGTGCTGGAATGACACTACCTGCAAGAGTATTATACTCAAGAGAAGAGAATGAGTTATTATATCCCCTGGAGGGAGGAAGAGAAGAAGTTGAGATGATAAAAGTTGAACTCGGGAGTTACGCTTTTGCTGCTCAATATCAACAAAATCCTCTACCACTTTCAAGCGGTATAATAAAACAAGAGTGGCTAAAGCGCTATAAAAATTTCCCTGATAATCTCTCACATGTAACTCAAAGCTGGGACACTGCAGTTTCAACAAACGATTCCAGCGACTTTAGCGTCTGCACCACCTGGGCAAAAATAGATAATAAATTCTATTTACTTGATGTATATCGAGCAAAGCTTGAGTACCCAAAGCTTAAAGAGCAAGTTCTGTCACTAGCTGTAAGATGGACGCCACACGCAATTTTGATCGAAGCAAAAACGAGTGGTCAACAATTAACACAAGAGCTAAAGGCAAATAGCGATCTACCGATTATCGAAATAATTCCACACAATGACAAACTCACTCGATTTTATCAAATTGCTCCGATAATAGAGTCTGGCAGGGTTTTTCTGCCGCATCAAGCAGTATGGCTCAGCGATTTCGAATATGAAATTTTAATGTTCCCAGAAGCTCGCCACGATGATCAAGTGGATAGTACCGCGCAATATCTGCAATGGATGAGAAAAATTAACACCAGCGCCTTTAGGGTCAGAGACTTTGGCCCCAACCCTAATAAAACGCTTAGATGGCTGAGAGCAGTGGATTAGATAATAAACCTAAGTTAGTTTCCAAAAGGTCCCTTATCATTTTTATATTCCGGTTTTATTGAGCTGTTCGCGGACTTGTTCGATTGTGGAACCGGAAAAACCTGGGCGTGGTGAACCTACTCCCCCTTCAAATGATGAACTATCGCTTTCGCTTCGAGTTTTTTTTGTTGTACTACTTCCAGCTAAAGGTTCTGGAGACTTACGTTTTGGCGATCCTCCTCTAGTATTCTCACAATCCATAGACTCATAACCACTTGTTGTTGCCTCAGCTTTAGAGCTTACGTTTTCAGCATCAGTTACGAACCCGGAAG
>NODE_31_length_5786_cov_6.268714
TATTATACAAATAAATATGCCCAGAGCTGTTATTCCAACAAATATGAGCATATTAGTAAAAAATTCACTATGTATAAGCATTTTAGCAATTATTGATGATGACAGAAAGCTTCCTATCAATACTATACCAAAAATTTTAATCCCTAATATGCGCTTATTCATAAGCTCTGGATAAGGAGAAAGGCCGCTATCTCCTAAAAGATTCTGAAATTTGAGAAAAAAGATTAGCCCTATAGACATCCCAATACCAGCTAAACCAAAGCCGTAGTGCCAGCCAAACAAGTGGGCTACATAACCACATGAAATAGAAGCCAATATTGCTCCAATATTCACGCTTACGTAAAATAAAGTAAAGCCTCTGCTACGTTCAGGATCGTCTTTGCCATAGCATGAACCAAGTAAGTTAGTTGCGTTTCCTTTAAACATACCAGTACCTATGGCTATTAGAGATAAACCTAAATATAAAAAACCTGGTTCAAACTTAACCAATGACATGCAAGCATGACCTGCTATCATCACTATCCCTCCAAGCAATACCATGTTGCGGAATCCCATCAACTTATCAGCTAAAAAACCTCCAAGTATTGATATAGCATAACCTGTTGCAGCAAATAATGCGTAAATAGTAAAGGCCCTCTCATCAGTGAAACCTAAGTGAGAAGTTAAAAACAGGACCAAAAGTACTCGCATTCCATAATAAGAGAAACGTTCCCACATTTCAACAAAGCACAAACTTTTTAAAAATTGTGGAAACTTATCTGTCTTCTGATCCATAAAATACCCCTAAAGCTTGGGTTAATGTTAAGTAAAACTATAAAAACTGCAAGTAAAACTTAAAAAAAGGTATTAGAAGCTCGGCAGAATAGTTTGCTGGGATGTGAGCTACGGAAATATTTTTGAATTTGTAATTTTTCAGAAAGCCCTATATTCTTTAGTTTTACATAGCGAACATGAAGTCAAAGCATTATCCTGATACAGTAAGTAGTCCTGATTTTTCGTCGTTAGAAAAAGAAATCATAAAATTTTGGCAGGAAAATAAAGTTTTTGAGCGGTCAGTTGGAGAACGTTCTAAGGATAATTGTTTTGTGTTTTATGATGGGCCTCCATTTGCAAATGGACTTCCGCATTATGGACATTTACTCACTGGTTTCATCAAAGACGCATTTGCAAGATATCAAACTATGCTTAAAAAAAGGGTTGAACGTAGATTTGGCTGGGATTGCCATGGATTGCCGGCTGAGATGGGTGCAGAAAAAGAACTTGGAATATCTGGTAGAACTGAGATAGAGAAGTTTGGTATAGATAAATTTAACGATCATTGCCGTACTTCTGTGATGAAATTTTCATCAGAGTGGGAAAAATATGTCAATAGACAAGCAAGATGGGTAGATTTTCACAATGACTATAAGACTATGGATAAATCATTCATGGAGTCGGTCATGTGGGCATTCAAGCAGCTTTATGATAAGGGTCTGGTGTATGAATCAGTGCGCGTTGTACCATATAGCTGGGCATGCGAAACTCCATTATCTAATTTCGAAACAAGGCTTGATAACGCGTATAGAGAAAAAGTTAGCAAAGCTGTAACTGTTGCATTTGAGCTTTTAGAAAACCCACAGCAATTTAAAAGTGTTAAACGAAAGTGTAAATTACTTGCTTGGACTACAACTCCCTGGACGTTGCCGAGCAACTTGGCTTTAGCAATAGGAAAAGATATTAAGTATTGTGCAGTGTCAGTCCACCCTTTGATGTCATTCCAGCGCGTGACGCTGGAATCTATTTCTGGATCCCAGTGTCGAAGCACTGGGATGACAGGGGAGGGGGCTACTGGGATGACAGGGGATAATGCAAAAGATCTAGTTAACGATGAAGTTTACATCTTCGCTGAAAGTTATTTAGGGAAATTTGTCAGCCACTGTGAACAAAGCAATATTCCATATGAAAACTGCAATATAAAACTTAAAGCGAATGATCTTGCAGGTCTTTCTTACAAACCACTGTTTGACTATTTTAAAGACACAAAAAATGCATTTCGCGTTTTTATTGCTGATTATGTGACGGAAGAAGATGGTACTGGCGTTGTGCACACTGCTCCTGGATTTGATGAGGAAGATTTTTACCTTTGCCAAAGCCATGATATTCCAGTTATTTGTCCAATTGATAACAGTGGAAAATTTACTGCTGAAATTTCAGATTTGGCAGGGGTTCATGTTTTTGATACCAATGATACAGTAATAAAAAAATTAAAAGAGCAAGGGAATTGGTTTAAAACTGAACAATATATTCACAATTATCCACACTGCTGGAGAACTGACACTCCTTTGATCTATCGCACTATGCCTTCTTGGTATGTTGCTGTTACAAAATTCAAAAGCAGAATGGTAGAGCTAAATAAGAGAGTTAATTGGATACCAAACCACATTAGAGGTGGTCAATTTGGAAAATGGCTTGAAGGGGCACACGACTGGTCAATTTCACGCAATCGATTCTGGGGTACGCCAATCCCTGTATGGAAATCAGACGATGCGAGATATCCAAGAGTAGATGTATATGGTTCAATAGAAGAAATGGAGAGAGGTTTTAATGTTAAAATAGACGACTTGCACAGACCATTTATCGATACTTTAACAAGACCAAATCCTGATGATCCAACAGGAAAATCAGTTATGCGCCGTGTACCTGACGTGTTTGACTGCTGGTTTGAATCTGGCTCGATGCCATTTGCGCAAATCCACTATCCGTTTGAAAATAAGGAGTGGTTTGAATCTGCGGATTTTATCACTGAATACATAGCGCAAACCAGGGGGTGGTTTTATACGCTCTTTGTATTGTCCACTGCTTTGTTTGATAGGGAACCATTTAAGAACTGCATATGCCACGGTGTTGTTTTGGATGTAAAAGGGCAAAAATTGTCCAAACGTTTGAATAACTATGCAGATCCAATGGAGGTTTTTGATAGATACGGTTCTGATGCACTGCGTTTTCTTATGCTTTCTGGATCTATTGTTTGTGGTGGTAATTTGCTACTCGATAAAGAAGGAAACTCAATACGAGATGTTCTGAAAAACGTAATATAACCTATTTGGAACAGTTATCACTTTTTTACTATGTATGCAAATGCAGATGGAATTAAAGCTGAAGTTTGTAAGGATTATCAAAGTACTATTGATCGCTACATGATTTCCAAATGTTTTGAAGCTATAGAAAGTATCCAAGCTTCTATGAACAGCTATAACTCCCAAGAGGCTTGCAAAATTTTAATCAACTTTTTTGAAGTGCTAAATAATTGGTATATTCGTCGCAGTCGCGAGCGTTTTTGGAAAAGTGATTTGGATCAGGATAAAACTGATGCTTATAATGTTCTATATACGGTTTTTTATTACATACTAAGAGCTGCAGCTCCTTTGTTGCCACTTATAACAGAGAATATATGGCAAGGGCTTAAGTATGAAGAAACATCTGTTCATTTGGCTAATTTTCCACAATTAGAGAAGTTTGATAGTCAGCTCATTGCCAAGATGGATCTAGTGAGAGAGGTGTGCAACTCTGCACTTTCGATCAGAAACACTTTTAATATACGTATCAGACAGCCGCTTGGCAGTATGATCATTTATCATCAGTCTTCCTGTAGTTTTCTTGAAGGTGAACCGCTTTCTGTCATCCCAGAGTTCTCTCCTGTTATCCAAGTAGCTGACACTGGGATCCAGTGTGCTACAGATTCAAATGAGTACCAGGAGATGATAAAAGATGAGGTGAATGTAAAAAGCTTGGAATTAGTAAACAGACTTGAAGGTATTGCATCACTAGAGTTAAAGCTAAATTTCCCACTGCTTGGGAAAAGAATTCCAGACAAAATCAAGAAGCTAGTTCAATATGTCAAGGAGGGAAAATGGAAGCAAGTTGAGAATGAGCAGATATTTCTAGGAGACGAATCAGAGAACTATATTATAGAAAAAGGCGAATATGAACTATTGTTAAAAGCAAACAGGGAATATTCCTCTGTATTTGATAACAATAAAGGGATTGTCATTCTAAATACTGAACTAAATGATGAATTAATTCTAGAAGGGCTTGCAAGAGATGTCGTGAGGCTCATTCAGGAAACCAGGAAACAAGCTGATTTTCATATGTCCGATAGAATCAGAGTAATAATCAAAACAGAAGATGAGAAAATTAAGGAAGCAATAAATACGTGGATTGAATATATAAAAGAGCAGACCCTTACCTTACCTTTGGACATTAATACAGAAATTGGAACTAACTTTTATTTTAAGGAGTACCAAAATTTGATAGTTGGTATTAGGTTAAATTATTAGTAGTTGAAAGTTGTCATTGTTTATGCTATACTTAGGTTACTTGAGGTAAGGTTATGGTATGCATGCTGTTGTAGATTGTAAGAAAGTTGTTGACTTAAATAACAATAGTGATGATTTAGGTAAAGTAGAATCTATTTCCAATGTTACTTTGGAAGAGGAAGAGTCTTTTGATGCTATGGAAGCTGTTTCTAATGTAGAAGAAGGGAATGATTTAGGTCTTGCTACTTCAGAAGAGGAAGAAGAATTTTTTGATGCTGTGGAAGAACAAGAGCCGTTAGCTAATTTTAACGTTCCACTCAGTATATTTCATTATAAAGATTATAGCTCTGATTTTTTTACTTCTTGGTATAATATATCAAGTAGAATATTTAAAGAGGTAAATCGAGCTTGCCCGGAGAAGAAAGTATTAAATTTAGCTCTATCAGTTTTAATGTTTCCTTATATAGTTTTCACTGCGTTAGGATTAGCCGTATATAATACATTAAAAACAAATGATAAGACACAAATCAGTTCAGAGGAGAATAAAACAAAAAAAAGTGAAGTAAGTGAAAGTACAGCAAAAAGACTGGCATATGGTGTTCTTGCTGCAATAGTGATTCTTGTTAATATAGCTATGCTTGCAGCATTACTTATTCCTGCAACAATTGCTTTGGCTACTTTTTATCTTTTAAATAGAGATTTATCTCACTCTTTAGTTACTGCTCTTAAAATAAGTATGGGGCGGTATTCTAATAAGCATCAAAATATTGAGGTGTCTTTTCATGAAAAGGAAGTTACTGGACCAAATATTGCGTGGGATATGGAAATAGAATTTCCACCGCAATTTAAACGATTGCTTAGAGATTTGTATGAAAATGAAAATAACAAGTGGTTTGATGTGACGCGGGATTCAGAGCATAGCATCGTACTGAAATTGTCAACTAACATCAATTTAAAAAATGGTCTTAAGCCCTTACGCAATGAAATCAAGGATGTGCTTGCAACTTCTATTCAAGAATTTGCGAAGACTATGGAAGAACTGATAAAGCTAGAAAAGAAAGAGATTACATATGATAAATTGAAGGAATTGTTGGACGAATTCAGGTTAAAAGTGGTAAGTAGCATAGATTTTAAGTTGACAACTCACTTAATATACAACGCCTATCAAGTTGCCTTTATACAAGCAGTTAGGTTTCAGCTGGATAGACGGAAAGAAGGTTTTTCACTGGAAGATGAGATAAAAAATTCTTTAGTGAGACAGGAATTAGAGAGTCAAGGTAAGGAATTACCAGGTGAGAAAGAAGTGATAATAAGAGATCTGAAAAAAGCAGGAGCAAAAGTACCGGATGTTTTAGATGATAGTGAGCTTCCTATATTTAAAGCAGAATGGAAGCGGCTTAAAGAAGAAGGGAAGATAGCTAAGAGAACAATTATTGATGTTTATAAATATATACATAGTAGAGAAACAGAGACAGCTCTAGGTAATGTTAA
>NODE_32_length_5785_cov_6.773822
TTAGAAGAGTTTTTTTTGGGATTTTTGGCCAACAGTTGATAAAGAAGTCAAAAGAGAAAGGCTAGAACAAGAACTATTAGCACTAAAAAAAAGAGAGCTATATAGAAAATGTGCATCATTGGCAACAATGGTCCCATTTACATTGCTGATGGCGATTGAACTGGAAAAAACATATAGCGATCAGGTATTACTTGGCGTGATAAGTGGCGCGCTAAGCCACACTATATTACCTTTTACAGTCTTATCTCTTATTTGTACGCTATATTTAATTTACAATAATAGGAAGATAGCACAAAAAGAACGAGAGTTGGAGATTATTGAAAATGGAGAGGAAGTAAAGGAAAAAGAGCACAATATTTCTGATATAGGTCAGTGTTTGATCTATATTGAGGCTATAACAACTGCACTGGTTATTGTAGGTATGATAATGGGTGAAACATCTTCACTTGAAGCAGCAGAGGATGCAATTTTATTTCTTGCCAATGCAATTGCTTTTCTTGCAACTCTTGTTTCTTATATTGATAAGCATGAAAAAAATAAGAAAAAGGAAACAGAAAAGTCTGATCTTGATGAGAAATCTAGCAAGAAAACTAGCAATATATCTGTAGCCGGATTGGCGCTTGCTGGTTCTTCTGTATTTTTAATAAGAAGGATAATGTTAATAGCATTAGCATCGTCCTTAAATCCTGCTGTTGGACTTACTTTAGGCTTGATAGGTATTGCAATTTTTATGGCTGTACAGGTCTTAACTATACATTCCTACAGTAAGACGCTGAAAGATCCAAAAGTGGAAGGACGAGGTGAATCAAGAAATGCAGGTAGTTCTGACCGTAGTTATAAAGAAGAAGGACCGGCTATTGCCTAAGAAATTTATTTATTTAAGTAATATTTAGGTCTATACTTTATTTTGATCAAAAAAATCTTATGTATAAGACTTTAATCACGTGCTTTATTTTCCTAATTTGCTCCTTTACACAATCGTATGCGGATGATCTTGAAAAAACTGAAACTGAACTATATGAAGAAGCAGTTGAACTTTTTGACCAGAAAAAATATAAACAAGCTATTAGGGCATTTCATAAGATAGAGGATTTGTATCCTTTTTCTTATTGGGCAATGAAAGCAAAATTATTATCTGGGGTCTCTCACTATAATATGGGTAACTATAGCAGTGCTGCAAGTGATATGGATGATTATATATATGTTTATTCAAATGGTGAAGATTTACCATATGTATACTACTTAAGAGTATTATCTTACTACATGCAAATTAATAAAGTGCAACTTGGACAGCAAACTGCATATAAAACTTTAGAGCTAGCCACTGAGTACATTAATCTCTTTCCAGGCAGCGAATATGTAGACGAGATAAAGGAAAGAGCAAAATTAATCACAGAACATATATCAACAAAAGAGTATTCTATCGGTAAATTTTACCTGAGGCGTGGTGAATATTTAGCAGCAATTAAGCGTTTCCAGAATATGGCAAGCTATAAGGATTCTAAATATTTTTCTAAGTCTATTAACTATTTAATAGCAGCCCATTCAGCTATTGGCCTTGACTTAGAAGCTGAGCAGTATGAAAGTATGTTATTAGTAGAAAACCTGCAAGATGCCAAGCCGGAGACTTGAAAATTTGCTTTAGCTTTTTCTATGCTTTGATATATAATTAGGTTTTTAACTATTTCAATATGGCTGGTCATTCACAATTTTCAAATATAAAACATCGGAAAGGCGCTCAGGATGCAAAGCGCTCTCAAAAATTTACGAAGATGATTAGAGAAATAACAGTTGCTGCAAAGCAAGGGCTGCCCGATCCCGAACTCAACCCGCGCCTTCGCTCTGCTATATTTGCTGCACGCAAGGAAAATGTACCAAAAGATAAAATAGAAACAGCAATAAAGAATGCAACTGGTAACGTTGCTGGAGAAAATTACGAGGAAATACAATATGAAGGTCATGGGCCTTCTGGCACTGCACTCATTGTCCATGCCTTGACTAATAACCGCAACCGTACTGCTTCTGAGGTACGTTATATCTTTTCTCGTAAAGGTGGAAATTTAGGAGAAACAGGAAGTGTTAGTTACCTTTTCGATCATGTAGGCTTAATCGTCTATAAAGCAGAGGGTGTGAATTTTGATGATTTATTCAGTCATGGAATCGAATTAGAAGTATTGAATGTTGAGGAAAATGACAAAGAAGGATTACACGTTATAACTTGTGAAATAAAAGATTTTGGTAAAGTACGCGATGCCTTTTATGCAAAATTCGGAGAACCAGAACTTGCTCGTCTTTCACGGCAGCCAAAAGATCTGATTGAAATTAGCCATAAAGAGTTGATTGATAAATTATCTGCATTGGTTGAAGAGCTGGAAGATAATGATGATGTACAGTATGTGGAAGGTAATTTTACTTTTGTTGATAAGCTATGAGGCTGGTAATATTTGTATTGCTTTGTATTTTACCAGCATATGCTACTGAAACATCAACAGATCTTGCAGTGCTGTTCCAGTGTGTAGGGTGTCATCCCAGTGCCCAGACACTGGGATCCAGAAAAATTCAAGCACACTATGCAGCATTGTCAGTCAAAGAGCTGGATTCCAGTGTCAAGCACTGGAATGACACCACCCGCAAATTGCAATGTTCGTACAGTTGTGTGCCTAGACACTGGGATCCAGAAAATTCAATTACAAATGAACACATCAAGCGATTGTATAATAAAAACTGGATTCCAGCGTCAAGCGCTGGAATGACAGGAGAGGATTTTGAGGTGACAGAAAGCAACCATGATAGAAGGTTATTATTCATATCCAGTACCATAAAATCTTCCTTTTTTGCCACGGGAATTGAGCAAGGGTTGGCGCCAAATACAGTGGTGAAATTGATCAACATATATAAAGATTTCGGTGTTGATTTTAAAAAAGACATTATGCCGAAGAGTAAATTGGAGGTTCTTTTTGAGAGATTGCCTAATAATCAGAAGACTGAAGAAAAAGTTTTATATGCATCACTGACAATAAACAAGAAAGCTATTAGTTTATATCATTATAAATCGCAAGACGGCAAAGAAAGGTACTTTAATAAAGAAGGAATAAGCTTAAAAAATGGCGAAATTTTTGCAAATCCTTTAAATGGAGATTATCGCATATCCTCAAAATTTGGCAATAGAAAGCATCCTGTTCGCGGTAAAATTGCTTTTCACAAAGGAGTGGATTATGCAGCTAAACTTGGCACTCCCATATACGCTGCTGCAGAGGGTGTGATAGAATATATAGGAAAGAATGGTGGCTATGGAAATTACATCAAAATAAAACACAAAAATGAATATTCAACCTGTTATGCGCATATAAGTAGATTTAGTGGCGATATAAAGTTAGGCTCATTTACATTACGAAGTTATATATAACGGCAAACACATCGATCCGCTTACGATAGCGCATAAAACTGAAGTAAAATTGCCTGATCATGAATTAAGAGAGTTTAAACTATTTGTAAATAAGATAAATAAAACGATCAACAGAGAGAGTTCAAGTGAAAAAGAAGTTTAAAGACAATATGGATAAGAATACGATAAACGATAGAAATTTGAGTCAAATTCGGGCTTTTCCTGTACTAATAGCGCTAGGATTAATTTTATCGCTGCTTTTTTTGGCATATGACAGCACAATTGCACTTGGAGTTGCTGCCGTTTCAATTTTGACTTTTCTTCAAGGATTTTTTATTAATGACCCTAATGAAGCAAGAGTGATAGAATTTTTTGGTCATTATATTGGAACTTATTTTAAGTCTGGAATATGTGTAACGCTTCCCTTTTCAAGCAAATATATAGTTTCCCTAAAATTTCAGAATATTAACACAGAAAAAATAAAAGTTAATGATGCAAATGGAAGTCCAATAGAGATTTCTGCAGTAATTGTTTGGAGAGTGAGCAGTCCTGCAAAGGCGTATTATAATGTTAACAACTATCACGAATTTGTTTTTGTACAAAGTGACTCGGTAATTAGAGAATTGGCGAGCAATTATCCGTATGATAGCGAAAGCGATGAGGAATCTTTACGTAAAAATTCTGATAAAATTTCAGATGAATTGCGGTCAATGTTACAACAAAGATTAGATATTGCAGGAATTGAGATTACAGAAGCAAGAATATCGCATTTGGCGTATTCGTCCGAGATTGCACAAGCAATGTTAAGGCGTCAACAAGCACATTCTATCACTTCGGCAAGAAGGCATATAGTGCAAAATGCAATAGGAATTGTCGAGGAAGTAATAGCTCATTTTGAAAAAAACAAAAGCTTACAATTAGATGTCAAGCAAAAGGTTCAATTGATAAATAATTTGTTGGTTGCCCTAATCTCTGAGCAAGATGCACAACCGACGATTAGTTTAGATAATAATTAGCATAGAAGCCGATTGGGTTTCATAAATGCAAGTCACTATTAATTTCTTGATTAATAGACTAAATGATGTTATAAATTACACGCATTAGGGGTGCTCTAGAAAAGCTGAGAGTACATAAAGTACAACCCTTTGAACCTGATATTGTTAAAGCAAGCGTAGGAAAATGTATGTATATAAATATTGAAGAATGCTTCGGCTTCATTGCGTTAATTGCATCTCTAATTGGATTATCACCTCAAGTATATAAAGCATATATCACTAAAGTTACTCGTGATGTATCGATGTTAATGTTAGTAAACTATCTTATTTGTTCATTGTCTTGGATTGGCTATGGTCTTTACCAGAGCTCAATTTTTGTGGTGCTTAGCAATATTGCTGGATTAGTGATTAGCATAATATCAATTATTCAAAAATGTTACTACGATGCAAAACCTGCACCATGATCATGTGCTGCACTGCAGTACACAACAACAATATCGTTCTATTGTAGTGCTAAATGGAAAAATACCGAGCTCATCGTTTTTTAAACGAGATATACCCATTATTGCTGTAGATGGAGGAGCAAACAAGCTTCTATCAATTGGAGTAAAACCTGATCTTGTAGTAGGAGATTTGGATAGCGTAAATCTGGATTTACGTGCTAATTTTAATACGATATATCTACCTGATCAAGATTATTGCGACTTTTCTAAAGCAATGGCTCACTTAAAAACAGTAAAGTTATTGCCATCAATAGTAACGGGTATTACTGGAGGAGCAATTGATCACATACTACAGAATATTAACATTTTTCTAAGTACGGGCAGTATCTTTTACACACCTTCACCTCCCATGGTAGGTTACACTTTACAAAAAGGTATTACCCATTTTTTTTCTTTGCCAAAAAGTACTAAAATATCTTTACTTGGTATACCGAGAGCTCAAATATCAACTAAAGGATTAAAATGGGAACTGCACCTTAGTAATCTTGCTTTTCCGGGAAAAAATTCTTGCTTTAATCGAAGTTTAGGCAATAAGGTATCCGTAGAAGTACACAGTGGTATATGTCTAGCAATGATTTATTTAGAGACAGTAGATGATGCTGCAAGACATCATGTGCGTCAAGTTAAGAAGTAAATAGACTTCTTGCATAACCCAAACTAAGTAGAAAAAAGGTATCATCCAAGTAGCTGACACTGGTTCCTTTATGACGTGTCATTCCAGTTTCAGCTACTTGAATGACAGCAGTCCTACGTCATACCGCCGCGGTATCTCTTAGCCGCTAACAAGCAGCGGGATGACGAATTGCTTAACCGTCATACCGCCACGAACCGTCATACCGCCGCAGACCGTCATACCGCGATTCATTCGCGGTATCTCTAGATCCCGCTAACAAGTAGCGGGA
>NODE_33_length_5748_cov_10.951519
CGCGAACCGTCATACCGCGATTCATTCGCGGTATCTCGGCATAGATTCCGCTAACTAGTAGCGGAATGACGATTGTATATCGTGTTTTGCTAAAAATCACAGAATGCAGTCTGGTTACCTTAATTAGAAGTTTAGCTTTAACTTTAAATGGACTACTCAACCGTGACAGACTTAGCTAAATTTCTTGGACAATCTGCATCTAACCCTTTTTTTGCTGCAGTAAAGTAAGCAAGGAATTGCATAGCAACACTGTAGATGATTGGAGAGATAAAATTATCAGTGTCTGGAAGTTGCACCACATCTGCGCAAACTCCCCTTAGGAATGGCGCTCCTTGTTTATCACTGAAGGCAATTACTTTGCCTTTTCTTGCAATAATCTCTTGTATATTAGATAGCGTTTTAAAGAATAAATCATCATAAGGGATAATTGCTATAACAAGCACAGTAGAGTCTATTAAAGCAATAGAACCATGCTTCATTTCTCCCGCTGCAATACCAATGGTATTGATGTATGAAAGCTCTTTTATTTTCAATGCGCCTTCCATTGCAACTCCGTATGAACTTCCTCTGCCAATTAAAATAACGTTATTGTGTTCTAATATGCTGCCTGATATATGTTGTATTTTCATCACATTTAAAACATGCTCAACATACTTGGGAATAGAGTTAATAGCGTTGCTTAGCTGTTTTATTCTCTCTCCACCCAGTATACCTTTTATTTTTCCAAGCTCCGCGGCAAAGCATGCTAAAGTTGCAAGTTGCGCAGAAAAGGTTTTTGTTGAAGCAACACCAATTTCTTGCCCAGCAAGAGTATGTAACACAATATCTGAGATCTTTTCAATGCTGCTGCTAAATGTATTAGTTATACTTATGATTGTTTGCTTCTGTGATTTCGCATAACGCAGCGCTTCTATGGTATCTGCAGTTTCGCCAGATTGAGAGATAAATAACCCAATGCTGCCTTCTTCCAGCTTGACGTTGCTATACCTAAATTCTGATGAGATTTCTAGATATACTCGAACTTGAGCGACATTTTCCAGCCAATACTTTGCTATTAGCCCAGCAAAATAAGATGACCCGCATCCAACTATAGTAATGTAACTCAGCTCAGAAAACAATTTTTTGTTAGCAAATATTACCTCTTTATATTGCTTGTAAAATTGATTTATTGTTTTGTTTAATGCACGCGGTTGCTCAAAAATCTCTTTTAACATGAAGCTAGGGTAACTATTTTTGCTAATTAGAAAATCACTTGAACTACTATTTTCTATACTGCGTTTAACTTGTGTACCATTGTTGTATATACTAACTCCACTAGATTTTATCACTGCAATGTCATCATCTTCCAAATGCGATATTTTTTCCACAAATGCACTTAAAGCATTAGAGTCAGATGCAGCAAACACTGTGTTACAGTTATAGCCTATTGCTAAAGGCAAATTTCTCTTCGCAACAAATAAGGCGTCTGGATATTCTGCAAATAATAAGACCAAGGCAAATGAGCCGTGTAGGTTGTTTAAACACTTAAATAGAGAATCAACTGGCGACAATCCTTCATCGAGATATAAGGTTAGCATGTTTGGTATGATCTCTGTGTCAGTGTCAGTATGGAATGACATGCCCCTTTCTTCTAGGCCCTTTTTTAGCAGATTGTAATTCTCAATTATGCCGTTATGAGCAACAACAACGTTATTTGTACGAATGGGGTGAGCATTTTTAAGGCCTGGGACTCCATGTGTAGCCCAGCGAGTATGTGCTATACCAACTGTACTGTGAGACATCTTGCTGTCATCAACAACTTCACATAACCTTTCGACTTTACCTTCTGATTTTTTGACTTCTATCTTACCTTCGTTATTTATGATTGCTATACCTGAGGAATCATATCCCCTATATTCCAATTTTTGTAACCCAGTTAGTAAGGTTGGTATTACTGAATCACCGCTACTTACTACACCAAATATTCCGCACACAAATGGATCACCAAACAAACTTTTTTCTAAACATGTTAAGCATTTTTGCCTTTATTACTGGTTGATTTATATTCTTTTTATCATTCTTTCGATTTTACCTTTTTAATTGGTTTAGCTGCTACTTTTTGAGTTTCATTGCTTAAAACCTCAGATATAGCGGACTTTAGAACTTTTATCTCAACTTTTGGTGCTATTTCTATTATAAATTGTGCATTTGCCTCATCAACTTTATTAACTTCACCTATTATTCCACCAGAAGTAATGACTGTATCACCACGTTTTATTTGATCTATCATCTTTCTATGTTCTTTTAGTTTTTTTGTTGCGGGCGAATAATGAGAAAATAAAATACCACAAATATTAAAATCAATGGAGTAAAACTAGCAAAAGATGCGCCGATACTTGATGTATTGCTAGTTGCATCTGCTGCAAAAACTTCAGAAATGAGCATATTTAATCCTAATTGTTAATGATAAAAACAAACCTATTTAAGTATTAATTACAATACCATGCCATGTCAAGTTTGGTGAAGGCGTTTCTCAATACCGGCAATAATACTGCGAATTCTAAGTTATGCTAAAACTAATATGGCGGGAGTGATGAGACTTGAACTCACGACCTCATGCGTGACAGGCATGCGCTCTAACCAACTGAGCTACACCCCCCTAATTTCTTTTTAGCGTTTTCGGGCTTCAACTTTAAAGCTAATAAACATGTTGCCCTTTGTCAATATTTTTTGTTTGCGCTTTGCTGTATTTTCTATTACTATGTAAATAATTTAATTTCACACATGGCTTGTACAAGTAGTCCCATTAGGGTTATGCCATGGAAGATAAACTATTTGGAGGAATGATATATGACAAATTTGCCTAAAGTCACTGTGCGTGATTTAGCTGAATCTGGTGTACATTTTGGTCACAAAATTAGTCGCTGGAACGCAAAAATGGCTCCATACATATATGGAGTGCATCAAGAAAATCGTATACATATAATTGATTTGCGAAAAACACTACCATTGCTACAGGTGGCCATGAAGGCTTTATATGACGATGCATTTCAAGGTGGTCGCATTCTATTTGTTGGTACAAAGTTTCAAGCTTTTGATATTATTGCAAGTGAAGCGATTCGTTGTGGTCAATATTATGTGAATCATCGTTGGCTTGGTGGTATGCTTACTAATTGGGGCACTGTTTCTTCTTCGATAAAAACCTTGATGCAATATGAGAAAATATTAAATGACGAGGATAGCATTTTAACAAAGAAAGAATTGGGAAACATTGAAAAGAAAAAGCAAAAGCTTGATAAGGCGCTTGGCGGTATTAGAGAAATGGGAGCAATTCCTGATATCTTATTCATCATTGATACTAATAAAGAGCATATAGCGGTTAAGGAGGCTAAGAAGTTAGGAATTCCAATAGTTGCAATACTTGATACTAATTCTGATCCAGATGGTATTACTTATCTAATACCTGGAAATGATGACTCAAGAAAATCAATAGAGCTCTATTGTAAATTAGTTACCGACTCTATATTAGCTGGAATAGAGTCTAGTCTAGCAAAATCTGGAGTTAAGATTGATGATATAAGGGGTGATGAGTTTATTCAAGAAAAAGAAGATGGTATTGTGCAAACTAAAAGGAGACGTAGTAAAGTTTACAAAGAAGAAGAAAGGGAGGTAGTAACAAATGAAGATGAATCCAGATGATATAAGAGAATTACGTGATAGAACAGGGCTTGGCTTAAGTGACTGTAAAAAAGCATTGGAAGAATGTGATGGTGACATCAAGAAAGCCGTTGATAAGTTACGTACAATAGGTCTTGCTAAAGCTGACAAAAAATCTGATAGAGTAGCTTCAGATGGGCTCGTTGCTATGTGTTTGACTGAAAATTGTGGTGTATTGATTGAACTCAATTGCGAAACCGATTTTGTTGCAAGGAATGAGAAATTTATAGAGTTAGTTTCAAATTTAGCATCAATTGCTCATCAAGAACGCTGTACTAGCGTTGATGAGTTAAAAAATGCCAAGTATGAAAGCATTGGCACAGTGCAGGAAGCTATTATGAATGGTACATCAGTTCTTGGTGAGAAGCTAGAGTTAAGCAAGCTTTGTTACTTAGAAGCTAAGGATGGAGTTATTGCTGGCTACGTACATGGTGATGTGTGTGGCTTAGGTAAGATTGGTGCTTTAATTGCATTGCAATCATCTGGTGATAAGGCGAAGCTACAAGAGATTGGGAAACAAATAGCTATGCATGTAGTTGCTATGAAGCCTGAAGCTTTGTCTATAGATGATTTAGATCAAATGAAGTTGAAAAATGAACGTTCTATAAGTGAAGAGCAAGTGAGGGGCTTAAATAAACCTGAAGAAGTAGCAAAAAAAATAGTAGATGGACGAATGGCTAAGTACTATGAAGAAGTTGTTTTACTAGAACAAAAGTTCATAAAGGATGATAAAATGAAGGTTTCTGATTTTATAAAATCAAGCGAGATGAGTGCTATTAAATTATCTAATTACAAGTTACTTGTTTTGGGTGGTGCAAACTAAATGGTAAAAAATGTTTCCCTCAATAAATGAAAAAAGCGAAATAAAATATTCCAGAGTGTTATTTAAAATTTCTGGTGAAGCTTTAATGGGGTCACAGTCTTTTGGCTATGATATGGGAATAATAAGCCAATTGTGCAAAGATATAGCTGATATTAACAGGCTTGGAGTTCAGGTATGTATTGTTGTTGGTGGTGGTAATATCTTTCGTGGCACATCTGCGTCTTTAAGTGGCTGAGAAAGAGCAAGTAGTAATTATATTGGAATGCTTGCAACTATAATCAATGCTTTAATTTTACAAAACTTTTTAGAAAAAAATTTAATAGCTTCTAGGGTATTATCTGCAATACCCATGGCCACTGTATGTGAACCTTACATAAGAAGGAAAGCTATTCATCATTTAGAAAAAGGTAGAGTGGTAATTTTTGCAGCAGGCACAGGCAACCCATTTTTTACTACAGATACAGCTGCAGCCTTACGTGCTGTTGAAATGAATTGTGATGTTATTCTAAAGGGTACGCAAGTAAATGGTGTATACTCCGCTGATCCGAAAAAAATGAGGATGCTGTAATGTATGATAGGCTTTCTTACACGGATTTATTGACTCGTGATTTAAAAGTTATGGATGCATCAGCAATTTCACTTGCTCGTGAGAATTCTATTCCAATTATAGTTGTTTCTTTGAAGGGAGAAAAAATAGTCAATATTATTAAGGGTCAAGGTACTTATACTATAGTTTCAGATTGTAAACATTAGGTAATTTATGTTAAATGAAATAAAAGCTAAAACAAAAGAAAGAATGCTAAAAACTATTCAGTCCTTTCATGATGATATTAAAGGCGTACGCACTGGTAGAGCTAGCGCATCGTTGCTTGATGGTATAGTTGTAAATATCTATGGTGGACATCAAAAGTTAAATCAGGTTGCAGGTGTTTCGGTTATAGATAACAAAACTCTATCAATTAAAATTTGGGATATTAATGTTGTCGGTGAAGTGAAAAATGCTATATTAAATGCCAACTTGAATTTAAATCCTGTTGTTGAGGGCAATACCATACGTATAGCTCTTCCGGACTTAACACAAGAAACCCGTGAAAAATTAGTGAAATTATTGCATCAGTTTGCTGAAAATGCACGGATTGCCATTAGAAATATACGTAGAGATATTATGGAAGAAACAGAAAAAATGAAGGAAAACAAAGAAATCTGAGAAGATGATTTTCATGGTGCTA
>NODE_34_length_5590_cov_7.696477
ATGACAGGAACGGTTTTATGCATTTTTTAAAAGGGCAACATGTTTAAGCTTTGCTGGCAAAGTGGAAAGTAAGGCCAGCTCTAAGCTCTAAGCTTCTTTTTACCCCTGTTATTAGGATCATCTATAATTTCTCCAAGCGCATCCGTTGTAAGTTTAAGACCATCACCAATAACACCACCAATAGCACCAAAACCTCTATATCCGATATGCATATTTACATCTTCGTTTATGTGATAATCAAGGCCAGCTTTTAATTGACCTGCGGGTCTTATTGACGATTTTTCAAACATTGTCATTCTTGTTGCACCGACGCCAACCCCAACATAAGGAGAAAAAGAGAAACGGTCACTCTTCCAATGATGATAAACATTTGCCATTAGAGACATGTTTTCAATTTGGTCATAATTAACTGTAGCACTATAGATATAAGTTTTTTTACCAGCATCCTTACCAATGTCCTTTAGGTATGAAACAGTTATTTGACTACTTGCTAAACCAATATTATCCACTTTTACAGAAGACTACATTCCTTCTAATTCAGCCCTATAGCTGTTGTTACCCAATTCTCCTGTGTAACCAAGTGCTACATTTGCAGCAAAAGGTGGATTGTAATCTCCTTTATACTCACTTAGTGACTGACCTTTTGTGTTCTGAGCATCCCTGTCATTTATAGACAAATTTTTGATATCTGTAGTGCTTGTTTTTAGTTCACCCATGCCATTAAAAAATTGACCATAATACCCACTACCAAAGTAAAACCCTTCTGTTTCACTCGCAAAAGATTGTTGTGACAACAATAAAGCAAGTGCTGTAACCGCTAATGTTTTTTTACGAATCATTACTACTCCCCTAGTTAAAATAGCTAATCTAATACTAATTAATTAAAAATGGCTTAATATGAAAAACCTAATTATTTGCATAACTTGCACTTTTCTGAGCTAAAAATAGGCAAAGTTAACCTTACTTCTCGTCATTTTTTAATTTATCCTCATCTTCAAATTCATCCTCCTCTTCTTCGTCATCAAACCCATCATCGCTCCTATCCTCATCTTCCTCGTCATCATCTTCAAACTTATCGTCGATATCTTCATCATCAATATCTTCGTCTGCAAATTCATCTGATTCATCATATACTGCATCTTCGGTTTTAGTTTCAGCAGGATAATCAACTGAATTAGGTCCCTCAAGAACATTATTCCCCTCGTTATTAACCTTATCTTTGCTCGCAGCGGCAGAAAGAACTTTGTTTGGGTCATATGGTTCTTGTGTAGGCACACGAGTTTGTTTGAGCAGCCTTCTTGTGAAGGTGGTATCACTGTAGTACAAAATTTTCTTTGATTTAATTGGGTAAGTCGACTCTATTAAAATTATCTGATCGTCACGTGGCAACATAATAACTTCTTGAGGCAATAGCAATGCTCTCTGTATTTCAGAGATATGTAATGACCTTGAAGCAGGATTTAAATCTAAAAATGTAGGCTTATTCAACGATTCTTGTTGTACAGTTTTGTTTCCTATAAGTTGCGATATTAAATTAGCTGTTTCAATATTATTGGCTGCAAAAGTTATTCTGTAAGTCGAGTTTGACAAAAAGGAGTTCATCCCTGCTTCTTCGTATATTCCTTTGAGCTGCTCAGTATCTTGAACAATTAAGAATAACCTAACTCGATAACCACGAAAATATGCAATACCTGTTTGAAATTGCTCCATTTTTCCAAGTGTAGGAAACTCATCCATTAAAAACAATACGCCATAAGGCTCGTCATCCGATGGCAATTTTCTACATAAAAACTCAGTTGCCTGTTGGTAAAAAACCTGCATTAAAGGCCTGAGCCTAGTCAAGTTGTCAGGAGTTAAACCAACATAAACTGTAGTTTTCTTCTTTTTAAAATCTAAAATATTAAAATCACTTGACGCAGTTGCAGTATCAATCAATGGGTTTGCCCACAATTCAAGTGATGAGTTCATGGTTGATACAACACCCGACCTTTCTTTATCAGCTTTTTGTAAAAAAGCTGCAATGTTCATATATGCTACAGGGTGTAGTATTTTACCCATTGTATCAAGAGCAACAGCAAGATTATAGACTACATCATCACTACGCATCGTACGCACAACTTCACCAAAAGATTTGACTTTCTCTGGTGCAGCAAGTAAGTATAATACCACTCCAACAAATAAACTTCTTGCTTCATTTTGCCAAAAGTCTTGTTCAGGCATAATTAGGTTGGCTATTTTCTGCACATCGTCAACCATCTGTCCAGGTTTTTCACTAATCCATTGTAATGGATTGTAACAGTGACTTATTCCATCTGGCTGCGCTGGATTCCATACGTATACTTTTTGTCCTTGTCGTTCTCGCCAACCACTTGTTATTTCATAGTTTTCTAACTTTATGTCGTGTACAATTACCGAGTCAGTCCAAAATAATAAATTAGGAATTACAAAACCAACACCTTTACCAGAACCTGTAGGTGCAAATAATAATGCATGCTGAAACCCATCAGCAATAAAGTAGCCTCTTTTATCTTTACCAAGCAGTAATCCCTTTTTGCTTCTTAATCCTGCTTTTCGTATGTCTTTCTCTGATGCCCACTGCGAATCTCCAAGCAGTGATTCTTTCTTTTTAAATAGTCGCCACTCAATTATCCTTTCTCTTAAATTCCATAAGATAATCATTAAAACAATGATAGGCAGTGCAGAAGATATAATTAATGTGATTTTGAGCTCAAGGCTATATAACTCTGGATGATGCCAACAATATTGTATATGATCAAAAATCGTTGGCCAAAGAGCTTGAGGGAAAGGCGTCAAACTAGGATTAATTGCCTTAAAATCCACAGCATCCGGACCATCAGCAAACAGCACAAACAATATACCAGATAGATAGAAGAAAAACTCAAGTACGCGAAAAGCTACTACACCTCCTATGAGAATATTACGTAGGTGATTTCCATTACTCATAAACTACTCTTCCTTAACTTATGTATAAATTTAAGCATTTTCGCTCGCAGATCTAGTAAATAATATCTCAGAAATGCTTCTTTTGCCCCCACCGGTTCTTTTTAGCTGAATAACAATATCAATCACATTTCTAATGTATGGTATAATTTGGTCTGGAGGAATGCCAAGATTTGCCTGCATAACCATCAATTTTATTTGCTCTAGGGCCATTGTTGGACTATCTGCATGAAGGGTTGATATTGATCCAGGGTGACCAGTATTTATCGCCCTGAGAAAACTGAAAGCTTCCGCTCGACGGAGCTCACCAACTATTATTCTGTCTGGTCTTAAACGTAAGCAAGCTTCTATCAAATCTTGAGTGGTTACTTTTGCTCTGCCCTACCCTCCTTTAGAGGCAATTAGATGGACTTTATTGGGATGATCGTTCAAAACGATTTCCCTTGCATCCTCAACAGTAATAATTCTTTCCTCAGCTGGAATAGCACGCAAAGTAGCATTAGTAAAAGTAGTCTTACCAGTGGAAGTTCCACCACTAATTATAATATTTTTCTTACTTATTACAGCGTATTCTAAAAACTCTTTTACTTTTTTTTGCCTTAACAATAAATCCAAATGACGGTCAACTGGATTATCAGTTGCTTCTGTAACAGTTTCAGAAAAAGCCCCCATTTTTTCGTAATCATCGAGTGCTAACTGCATGCTAGAAGGCTTACGAATCGACATGACTACTTTATCAGGTTCACATGCTGGCGGAAATACTATCTGTATACGATAACCATTTGGTAATGTTGCCGAAAGTAACGGCGCTTCTTCGCTAAGTTTTTGTTCTGTAGCTTGAGCAATCAGTCTGCCAAGAGATTTCAAATGGTTAAGATCGAATACTTCTAATTTTTCACACCTTATTTCACCGCGATTTTCAATCCATACTTCCTTTGGCTTATTTATTGATATTTCATTTACGCCTTCTTCTTGAAATATGCCTTGTAATGGCTCCAAATATGTATCAAGTGCAGCATAGTTCATTTCATTGATTTAATATTGCCTGTGGAGGAAATACTATATCTTGGTTAACAAATACTTTCAATTCAGTGCCTTGGTCAACATAAATAGTTGGTTTTTTATCTGTATATCTGCCCACTACATCCCGCATATCTTTAGAAAAATCCTCGATTGATTTCCCGATTGCTTCATCATAAACAGACTTGCTTTTTCTTTGAATTTGTTCTAACAGTTGATTTACAATTTCCAGGCTTATATTTACCTCGTCTTCTTCAATTCCTAGTGCTTTTGCTATTTCCTCTTTCATTATTTTTAGTAAATCTTGTCTGCTTTTGGCACTCCGAATTCTTCCGATAGCCCCAAGGCCTAATTTCCATTTGTCACTAGATATCTTCTTTTCTGGGTCAATAATGAGTTGGAGAGAAGAAAAATCTATTTCGGTTGCAGTGATAGACTTTACTGCATCTCTGATAGTTAGCGTATCAACAAGATTAGAAGCCTTTTGCCCTATAACAGCAGAACCAATCGAAACACCAGCAAGTGTCACTGAAGAGAATAACGCACTTACTATTTTGTTATCAACTATTCCTGCTATTCCTGCTCTACCAAGCTCGTCAGTACTAAGTGATGAGATTGCAATATCTATTCCATGTGGCAGAATCACTCTATTCCAGTTTATATTTACACGAGATTTAGCAACATTCGAGTCAAATGAATAACTGCCTATCAATCTTGAGCCTTTAGGTATTAAAACTGTATCACCAGTTTCTGCATAAACATCTCTACTCACCATAGCACGCAGCATTCCTTGCAGATCAGAGTTTATTGCAGTTTCAAGAACAGCATCAATAATTTTACCTTGAGTAATCATTAAACCAAGCTTTCCTACCCTGGTAGCTTTGCTCGATTGTGCTGAAGTGTCGGATAAAATAGCATCAGCAGCCTTGTTCTCTCCACTACCACCTGAAATTGTTAACATTTGTGCACTACGTCTGTCTCTAGGATAACCGCCACCCCCTATTGTAGGAAATGAGGTAGGTAAATTGCCCATAACATTACTAGAAGGAAAATTTTTCTTTGGCAAAATAGGTATATTTGACGCAGAAGTTTCTTTTGGTTTCTCTTCTTCTTTTTTAATTTGTTTTATTTCTGGTACGATTTGTGGTGTAGGAAGAGGAGGTAAGGGTGGTAAGGAATCGGTTATTATTCTTTCAGGAACCATTACATTATCTGGAACTTGTTCCAACTTTCCTTTCAACTCTTGAACGTTTTGCTTTGTTTCCTCTTTTTTAATAACTTCTGAACCCTCTTTATGAGAAGGACTAAAATAGAGATAATACACTCCACCAACCAGAAGTACTAAAATAATGACCATCAATGCCCTATGACCTTGATTAGAGCCAACTGTTACTACCTTATTCTCTATTTCTGATTCATCTTCTGAATTGTTACGCCTTTCTTTATTCATATTGCATGTACCACAGCTAAAGTGACCTATTTATAATTTCAACTTCACCATCTTCATAACGCATAAATTGCTTTTTATGTACTCCTTTTATTATAACATAATCATCAAATAACAGCCTTTTACAAGGTTTATCCTCCCCTTCTACAAAAACCTGAGGTA
>NODE_35_length_5449_cov_4.976826
TTATATAGTATTTTAAAAATCAGTTGACTAAAATCCATTGATAATTGTATATTATTAATGTGTTTATGCCGGCTTAGCTTAATTGGTAGAGCACCTGACTTGTAATCAGGAGGTTGTCAGTTCAAGTCCGACAGCCGGCACTCTCACTAATAAGTAAAGTTGATGTCCTTTTTAATAGTAGCAAATTGGAAAATGAATGGAATGCGTTCTTCATTTGTTGACTTTATAGGCAAACTTAACGACAAGAGCAACGAAATTACCTCTAAATTAGTAATTTGCCCTCCTTTTACATCATTTCCAAGCAGTATAGAGTTGAACAATAATATTAATATAAGAGCACAGAATTGCCATTATAAAAAGTTCGGTTCTTACACAGGTGTAATTAGTGCAGAAATGTTAAAAGAACTAGGGTGTACTTACGTAATACTTGGGCACTCTGAAAGGGCCAATGAAGAAGATAGTGAAATAAAACTTAAGTCGGAAATAGCAATAGAATCAGGCTTACACCCAATTATCTGTGTAGGTGAAAATTCAGAAGATTATAAGAATGAAAAAACAAAAGAAGTAATAGAATATCAATGTAAAAACCGCTTGCCAACACACGGTGAATATACCGTAGCATATTAGCCAATATGGGCAATAGGCACAGGTCATGTGCCAAATAATGATGCAATTACTGAGGTGATAGAGGTAATAAAATTGTGTACTGGTAAAAAACACATTATATATGGTGGTTCAGTCAGTTCAGAAAATATAGAAAATTTGCTCAGTATCTCAAATTTATCAGGAGTTTTAATTGGCAGTGCAAGCTTAGATTTCGATCACTTTTATAAAATTATACAACAAGTTGAAAAAAAGTTTTCTCTTATCAATTCTAAAATCAGCAACTAAGAATCCTATAACAAATGGCATCATTCCAGTGTCAAGCATATGTCTGTACGAGCATCTAGTATAGCTAAAGTAATCTAGAAAATTAACGATATTTTATTCCCCGGGGAACGCTCTATTCTGTTTTCCAACTCTAGTTCTAAAAGAGCCATTAGAGCTATGTTGGTAGAAAGTCCGCTTGCTAATATAAGTTCATCTATATCAACAGGTACAGAGTTAATATGATCAACTATAACAGATTTTGCCTGTTGTAATTTTTCTTGTTTTTGGTTAACAGCATAGTGCTCAACATCAAATAGTTTTTTTTGCTGCGGAGGTAGACTAAACCTAACACTTTCTATTATGTCATCAGCGGACTCGATAAGCTTAGCACCGTTTTTAATTAAATAATTACTACCACTACAACGTGAATCTAAAGGGAAACCAGAAACTGCAAATACCTCTCTCCCCTGATTTAAAGCAAAATCTGCTGTTATTAGAGAGCCAGAATGTTTCGACGCTTCAATCACTGCAACACCCAGCGATAGACCAGATATAATTCGATTCCTTTGAGGGAAATATTGAGGTTTTGGTTTAGTAGCAAATGGAAGCTCAGTAACTATTAATCCGCCATTCTCGGTGATTTTTTTGTATAGATCAAAATTCTCTTTTGGGTACACCACATCAATCCCGCTTGCTGTAACAGCAATAGTGGGATGATCTTTGTATATTACACTGTTTGCTGCAGTATCAATTCCTCTTGCAAGTCCAGAAACGATAATAAAACCAGCTTCGCTTAAATCAAGTGCCAACTTATTGGCAAAATTTCTTCCATTTATTGAAGAGTTACGCCCACCGATTATTGCAATTATCTCACGGCTTAATAATGATATATCACCAAGCGCAGTTATTACAGGAGGACAACTAGAGATATTTCTTAAAAGATCAGGGTAATCTGGGTCACATGCGGGTATAATTTTAGCTCCAATTCTTTCTGCATTATTGATTTCTTCTCGTGCATCTTGAATGCCATACACCTTATTATTAGCCACCCTATTGAGATATTTCAACACCTCATCTAGCGATCCATATGTTCTTAGTATACTAAAAAACTTTATTGGTCCTATAGTTCTAGCCAAGCTTAACCATACTTCTAATTCTTTGTTGTTCAATTTATTTATCTTCATAAAAGACTTGAATTTCTTATCAATTTAGTGTACCCAAGATAATACAAATATACAGTGTTTTATGACGCATTTTGTTACAGATAAATGCATAAAATGTAAATATACGGACTGTGTGGAATTATGTCCCGTAGACTGCTTCTATGAAGGTAAAAACATGCTCGTGATTAACCCAGATGAATGTATTGNNNNNNNNNNNNNNNNNNNNNNNNNNNNNNNNNNNNNNNNNNNNNNNNNNNNNNNNNNNNNNNNNNNNNNNNNNNNNNNNNNNNNNNNNNNNNNNNNNNNGACTGCTTCTATGAAGGTAAAAACATGCTCGTGATTAACCCAGATGAATGTATTGATTGCGGAGTGTGCATACCTGAGTGTCCAGTAGATGCAATTGTAACTGATGATTCCATAAAAGATATTTTAGAACTAGATGAAGAGTTACTGAACAGTGAACAAAAAATCTTCAAATCATTTTACAACATAAACGTAGAATACTCACAAAAATGGCCAAATATCACAGCTAAGAAGCAACCTCTCTATACTGCAGAAGAGTATAAGGAAAAAAAGGATAAAACAGCTTATTTTGACGAAAATTTAGAATAATACTGCTGAAGGAAAAGAAACTTTTTGTATTTCAGGGTTATTGTTTTTGGTTGCTGAAAATAGTTGCGTTATCTAAGTTGTTATGCTGATAAATTAGTATCGATTAATTTATGGATTAAGGAAAAAGGCTTATTGACTTTTGAAATATTTGATTATAAAACTAGCTGTTAGCATTAAATCTTGGGGGTAAGTTATGAGTATAAATACAAGAGAAACCATTAAAAAGATTGAAGGGTTACTTTTTCAAGCGAACGGTAATCTTGAAAAAACATGTGATCTATTATCAACAGTAAAGTTAACCGAAGATGATATTAAAATATTGCTGGAAGAGATGATAAAAGAGTATCATAGCTTGTTTGAAAAGATTTCTTGGAGTTGTGGAATTACTGCAGGCGGTGCACAAGATGCCAACGCAAGCAGCTTCAACGAAGTTTTTAAGCTAGGTTCAAAAGAGTTAGCATTGGCAATTACGTCAGATCTCAGAAAGTCTTATAATCAAGAATTATTTAAGAAATATAAAAAAGAAGAAATGTCTTATCCTGAAGGAGAAGGAGTACAATTTATTAGAGAATTGAGAGTTCTAAGTAGAATACTTACTATATCTTTAATAAGGAAACTTGATGAAGTTTACAAGTTTACTCCAGAAGAAATTGAGCGTTTGAAGGAATATATGTTAGTTAGCAACTATGATATAAGCAAAAGTCTTTCTGATATAGACAAATATATGCATGCACTATCTGCCTTAATTAGAAACTCTTCACTTGATACAAAAAAGATATTTGAGCTAAATAATCGAATGATAATACACACTACAGCCTTAATTGATTTAGTAACTAGTGGAGTAGTGAAAAAAGAAGAAGCAAAAGAACAATCTGCTGAGGATTTAGAAAAGCTTATCTGTGAACAGTATAAAGGTGCAGCAAACACGCCACTACCGTTGCCGAGCACGCTATTTGAAGTGGAAAAAAAAGTGCTTGAAGAAAGTTTATAGTTAGCCAAAGTAGGTATTTAATAAGCTTAATGTAACCATTATGTATGCTATATAGCAAAACATAGAATGCTTATGATTCCAACTATAGCAATTTTAAGTGGTGGATTTTCTTGTGAGAGAGAAATATCGCTTATGAGCGGAAAAGCAGTCAAGAAGGCGCTTGATAGCCTTTCATATAATGCAATAGAAATAGATGTTGACAGCAATATTGCTGAAAAGCTTAAAAAATTAATCCGGGTCTTGCTTTTATAGCTCTGCATGGACCTTATGGTGAAGATGGCTGCATTCAAGGTTTATTGGAAATCTTAGGAATAAAATATACACACTCAGGAGTTATGGCTTCGGCTGTTGCTATGAACAAGGCAATGTCAAAGCATATATTCCGGTCCCTTAGTATTGATACTCCAAAAGGTTATGTAATTAGCCGAGAAGATCTACTAAAAAATAATATTAAAATTGATTATCCGTACGTCTTAAAACCAATTAATGAAGGTTCAAGTATTGGAGTGTACATAATTTTCTCGCACGAGGATTACTTAGAACTGAAAGATAATAGTTCTACTATAATGGAAAAGATGATCGTAGAAGAATACATACCGGGCATAGAGTTACATACTGCTGCATTGCTGGATGAAGCAATTGGCACTATAGAAGTACGACCAAAAAATAAATTCTATGATTATGAAGCAAAGTATACAGATGGATTTGCAGAACATATATTTCCTGCTGAAATTCCTAACAATATATATAAAATGACCTTGGAACACGCACTGAAAGTTCATCAATTTTTAGGATGCAAAACTATTTCCCGCTCAGATTTCCGTTATAATCCCAAAAATAACACTTTAAAAATGCTTGAGATTAATACACATCCTGGCTTTACTGAGTTATCGTTAGTGCCAGAAATTGCAAAATTGGCAAAAGGAATCAATTTTAATGAATTAGTTAAAATTATTATTGAAGATAGTTTGCAACACACAAATATTAGGGATTTAAGTCATGTTGAGCAGTATTACTAGAAGCCAAAGGAGTTTTTTGCGTAAGTGTGCCTTGGTTATTATCACAGCACTTTTTCTTACGCTAATACTTTACAGCTCACTTGATACAATAATAAATCGATTTAATTACTACTTTACTTGGTATAATGACTGCCTATCTAGTTTATTACTCAGTAGTGGATTTTCAATCGACGAAGTAGTCGTGAGCGGCAATAAATTTACAAACAAAAAGGATATTCTAAGTTTGACAGATAGAACGCAACCTATCCTGTATATATCACTTTCAAAACTTGCCGGTAACATACAATCCGTAAGCAGATGGATAAAACACGTAAGAGTTCACAGAATTTTGCCCAATACTCTACACATTAATATAGATGAGCATAAACCGTTTGCTCTCTGGAAAGATAATAACAAAACCTCGGTAATTGATTTTGAAGGTAAAGTGATCGTAGATGACTATCTAGTAGATGATCTTGTTGTAATTACAGGACAAAACTCGTTATCAAACCTAGAATTTGTTAGAGATGTGTTGGAGAGTAAAACTCAATTAAGAGACCACATTTCTTCTTTTGCTTATATAGGGAATAGAAGATGGAATATCATACTTGATAACGATTCCACAGTAAAACTGCCTGAAGATAACCCTTATAGTGCATGGGACTATTTAAACCACTTACACAATACAACTGATTTTACTTTCAGCGATTGGAGTATTATTGATATGCGTATTACTGATAAAATCTTTGTGAAGAGGTGATCTGCTGTAATCCAAGTAGCCCCTTTTCCTGTCATCCCAGTGCCCAGACACTGGA
>NODE_36_length_5395_cov_6.226217
AAACGTTACGGTGTGATTTGTAGTCAATTATGATTGCTTTATCTTGCGTTATGCAAGTCGTACTAATACTGACTTTCCATCAATTGTTCCACTCAGTGTAATCTCTGATTTGCCTTCCAAGTCAAACAAATAGCCATATTTTTCATTAAAGGCTAATATTTTACTGTAAATTTCATCCTTATCTTCACTGATGTTATCAAGGTATTTTCTGACCCAATTTTTTCTCCTTTCTTTTTCTATCTTGGGCATATACTGCAATATGCTGTGAATAATCAGGCCTCTTGCATAACCATCTGTCATCCCAATGCTCCTTGTTGTCATTCCAGCACTCTCATCTGTCATTCCAATACCCCTGTCTGTCATTCTAATACCCCTATTTGTCATCCCAGTGCTTGACACTGGCTTTTTTTCTCCAGGTTCCAGCGTCACGTGCTGAAATGACATCGAAGAGTGAGTAGCTGATGCTGGCTTTTCTTCTTTTTTACGTGATCCCAGTGTCAAGCACTGGGATGACAGGGGAGGACGCTGGGATGACACCGAAGAGTGGGCTAAAGCTGGTGGAAGGGAAATGACCGGAACGTCAAAGTAATCACGTTTTTTATAAATGTAAGGGTAGTTTGCATTCACGCATAATACTTCAACTTTTTCTTTAAATATTGGCCGTAAACCCCTTTGTTTCTTTTTATATGGTTCTCCATACTTAGTGATTAGATCATACCAAGAGCCCTTTTGCACTGGCTCTTTACTTAAGATGTATAACTCATCTTCAGCACGCGTGAGTGCTACGTATAATAAACGCAAATATTCATTATAATCCTCTAGTTTTTTCTCTCTTTTTACTTGATCGCAATAAGCGTTGTTGTTTTTTCCACACCAAAATGGTGCTTCCGTTCCATCAAAGATAATGCTTTCACTGTTTCTTGGCACTGTGTTTGTATCAACCAAAAATACTATGGGAGCTTGCAGACCTTTTGATTTGTGAATTGTCATTATTCGCACAGCATTGCGTTCTGATTGCATATCATTCTTAATCTCCGGATTATTCTCCTTGATCCATTGAACAAACGCTTGAAGAGATGGGTTCTCAAATTGCAACACAAGGTTCATAAATTCGTCTAGAACCTCGAAGCACTCAAGACCTAGCCTTGCAGCAAATTTCTTCTTACCTGTGCGCAGTATATGCGTGAATAATGCGAGAGGGGATTCTGTGCGAGATAAGTTAATGAGATAGTTTAATTCACTATAGATAACCACAGAATAATCCTGAATTCTTTCCCATAGTGAATGCTCTTTACGGTCGTATGCAATGTTAAATAAATCATCCTCGGTGAAATTAAATAGCGGTGATTTTAAAGCATTTGCAAGAGCTAGATCATTTGCCTGGAGGAGTAAAAATTCGGCCAAAGCTATTAAGTCCTGCACGGCTATATAGTCCATAATTCTAAAATAATCTCGGCCTACAACTGGCACATTTGCTTTTTTAAGTTCGCTTATTATGTAATCAACTAACACGTTTCGTTGTCGCACCAAAATCATAATGTCTCTTGGCTCTATATGGCGATCTTTAGCGACTAAAATTCGCCCTTCATTTAACCAATTGTGAATTCTGTTGGCTATTGTTTGAGCAAGTAATCGGTCTGCTATTATATAATTTTCCCTGCATGTCAGAGGAATTTGTAAAGCTTGCTGTTCTTTCTCTTTGCGCCTTGGTAACGCTGGCCAAATTTCAATATATCCTTGGTCATTTTCTCTATGTGGAACATGTTTTATTTCATTATCATTAAAAGATATTTCTGCGCGGAAGTTATTAAATATTCTATCTACAAGCATCAAAACTTCTGGAGTTGAACGAAATGACTTTTCAAGTTGGCATGATATCCAATCTCTACCACCAGTTTTCGTATGAAAGTATTGTTGCATATAGTTGAATAGATGGGGATTTGCTCCTTGAAATCTGTATATGGATTGTTTTACGTCACCAACAACAAATAAGGTTCGCTTTTCATCATTACCGGCAAAAAATTCATCGCAGAGATTTGTTATAATTTTCCACTGACTGATGCTATTGTCTTGTGCCTCGTCAACAAGGATGTGATCTATTTTTTGATCTAAGTTAAACAATACCCAATCTTTATGATCTGGGTCGCTGAGAAGATTTGTTGCTAAGTCAATTATATCATTGTAGTCAAGCAGTGCATTTTTTGATTTTTCACTATTATATAAATCAACATATACTTTAAATACACCAAGTAAGCTACTGGTTCTCTTGAATATTTGATAAGAGTTCATGTCTCTTATATGGGTAAATACTACATTCTGAACGCTCTCTATTATTTGCTCTGCATCTTTGAATTTCTCCAAAATACTTTTTGTTGCAATGGATGATATGCTCTTTTTTTCGTGCGATTCTGATTTGAGAAATACCTTGGCTAGGTTTTCTATTTTGGTGTCATTCCACTTTATTCCGGTGTCATCCGAGTAGCTGACACTGGTTCTTTTTTTCTGGATCCCAGCTGGGATGACAGTAGAATAAAGTATTTCACTATAACTTTGATCTCTTTTACTGCCTTCACTTAATATCTCGGCTAGTCTTCCCACGTGCTCAATTGTTTCACTCTGTAAGTCATGAATTTCATCTGGGGCGCTCAATTTATTTTTGATATATTTCGAATCATTTGCTGACATCGATCTTTTTACACATAAAGTATAAAGCAAATCGCGTAGTTTATTTTCATCAATTTCAGTTGCAATAAGGTTGATATCATCCTGCACAGTTTCGTTATGAAGGACTTTATTGAATATGATGGAATGTAATTCTTTACATTCACTCAGCGTGCAATTTGGAGCAATGCCAGCTTCTATAGGAAAGCTGGAGATTAATTTGTAACAGAAAGCGTGTATGGTTTGTATAGTTAGACCAAGATTTTCCAGTTCAGAGAAAAGCCTTCTTGCTCTTGTTAAATAATCTTTATTTTTTCTGGATCCCAGTGTCACGCACTGGGATAACAAGTACGGGTGCTGAGATCCCAGTGTCACGCACTGGGATGACATTGGAAAGAAATCTAGTTGTTCTAGATCTGCTGCCAACACACTATCTGAACATATTGCCCACTTACTGAGTATGCTGTGAATGCGATTCTCCATTTCGTTTGCTGCAGCATTGGTGAATGTTAAGCAAAGAATATTTCTTTTGTTTTCTAATAAAAGTCTCAATACTCTGTCTATTAAGATTTTTGTTTTGCCTGTACCAGCGGACGCATTTACCCACACAGAGAAATTAGGATTTATGGCATTTGATCTCATCAGAAGTGCGAGAACCTTATAAAAGTTGACTAGAATAGCATTATACATATAATGTAAAAATAGTGTTAGTGAAGATATATAATGAAAAGTTTTAGTGTAAAGGCGCCTGCAAAAATCAATCATTTTTGCATGTTGTAGACAAAAAAGAAACAGGGTATCACTTGATTGAAGGTTTATTTGTCTTTGCTAATCTCTCTAATTTTTTGGAAATAAAAGTAGGTGAGAAGGATTCTAGATACGATAACTCTACAGTTGAATTTATAAACTCCGAGTCTAAAATAAATAACCAATATAACACTGTAATGAAAGCGGTTAATATGCTGCTTAGGCATGATCCTGTACGCACTAAAGTCACTGTAAAGGTTGTAAAAAACATACCAATTGCTGCAGGACTTGGTAGCGGATCCTCAGATGCTGGAGCTGTGGTACGTACGCTAGGGAAGCTGTGGGAGATTGATAGGACGATTTTAAATGAAATAGCCTTAAACGTTGGTGCTGATGTTCCCGCAAGCGTAGATAGCAAGCCAGTTTTTGTTAGAGGTATTGGCGAAGAATTATGCCACATTAAAAAATTCTCTTTACCTACAAATGTGGTGCTTGTGAAACCGAAAAAAAGGTTTTTGAGTACACCAGAGGTATTTTCCAAACATGAAGGAAAATTTTCTGAGCCAATTAAATGGAGCGATGACGCTGAAAAGGATTTGTTGAAGCTTCTTAAAGAGACGAGAAACGATCTTCAAGAAATAGCAATAAGCTTTGTACCTGAAATTAAGGATGTGATATCAACACTTGAGTCACAAGAAGGCTCTATACTTTCTCGCATGTCAGGCAGTGGTGTATCATGTTTTGGAATATTCGATAGTGAGGAAAATGCAAAAGCTGCTGCAGTTAATATCGGAAAAAAGCAACCAGAATGGTGGGTATGTGACACTCAATTAATAGTTTGACTTATGGATATAACTCCCTTAATTTCCGAGAATAAAAATCTTATAAATGGTTACAGGGAAGGAAAATTTTTGGTGAATAATAGAGAATATTGCGGCTCAATTATAATTTTTCCTGAAAAGGTGATTAAATTGAAAGAAAGTGATATAAATAGCAAGGAACATTTTTAATCTTTTTTAACAGAGGAAATAGAAATTTTGATAATAGGTACTGGTAAAACACGCAATATACCAAGTTCTTCAGTGAAGTCCTATCTTATGGAACAAAAAGGTTTAAATTTTGAATTTATGACAACAGGTTCTGCATGCAGAACCCATAATGTTCTGATATCCGAAGATAGGTTTGTTGTCAGTTATCTAATAGCCATATAGCATGCTTGAAATATTTACTCAGGATTTTTTCATCAATAGTCTAATTGCAGTAGTTATGATTAGCCTAGTAACAGGCGCTTTAGGATCGTTTATGATATGGCAAAGGTTATCGTATTTGGGTGATAGTTTGTCCCATTCTTCATTGCTTGGTATTGCACTTGCTTTGATCTTTAAGATTAGCCCATCGCTTAGCATAATGCTCATTGCAATTGCGTTTGCAATACTGCTTTCTCTTAATTTTAACAGATTATATTCTGCCGATACGATATTGAACATCGTTACCAATGTAGTTTTATCATCGAGTTTAATACTTATGTCTTTTCTTCCATCTGGCAATAATAGTATTATTAGCTCACTGTTTGGTGATATATTAACGCTCGATCAAAGTGATATAGTATTGATTTTTTTAACCTCTGCAGTAGTTACTTTGATATTAATATTTATATGGCGTTATTGGTTAATGATTTCAATTAATCAAGATTTAGCAGTAGTTGAGAAGATTAATGTTAATTTTGTTAGACTAGAATTTTTAATTACACTTGCTATATTTATAGCAATTGCTGCCCAATTAATAGGAATATTACTCATTGCTGCATTTTTGCTAATACCAGCAGCATCCGCAAGACTCATCTCAAAAACTCCAATGGAGATGATTATTGTTGCAACAGTTTTTTCTGTAATCTCTGGGATATCGGGTCTCATGTTATCTGCAAGTTTTGATTTGTTAACTGGACCTGCAATTATACTTGTTGCAGCGGTATATTTAATTATCGCTT
>NODE_37_length_5263_cov_5.563364
TGGTAATACACCATTACATGTAGCTGCCCAGTACAGTAGTAGTCTTGAAATAGTTAAGTTTCTTTTAGACAAGGATATTAGCGTTATTAATAATATAACCAATAATGGTTGGACACCATTGCATGTAGCTATACAAGGAAACAAATTAAATACAGTCGAACTCCTTCTTGGCAGAGGTGCTGATATTGAAGTTAGAGATATTTATAACCAAACATCTTTAGATTTGGCTACTCGAAAAGGTTACCTAGATATAGCAGGAATTTTGAAGCAAGTACAATTATATAGAAAATTGTTGACTATTGTGGAAAGCGGTGGTTTTAATGAAGCTAAAGGTCTTATTGCTCAGGGTGCTAACATTGATACCAATGACAAGAACGGTAATACACTACTGTATTCAGCTGCTGAAATCGGTGATTTAAACCTAGTTAAACTCCTTCTTGATAACGGTGCTAATATTGAAGCTAAAAACGGAGAATATCAAGCAACTCCATTGCATGGAGCGGTTGAAAACTACAGGATAGATGTAGTCAAATTACTTCTTAATCGTGGTGCAAATGTTAACGCTGAAGACAAAGACAATTGGACACCTTTACATTATGGTGCTGATACCAACAGTCCTGATATAGTAAAAGTTCTTGTCGATGCTCATGCTAATCTTGGTGCTAAAGGTAATTACGGTAAAACACCGCTAGATATTGCGAAAGACAAGGGGCACAATAATATTGTGGAATACTTAGAAAAAAGCTCAGGGGAGGAAGAGGAGAACGCAAACGCCGTCATCACCATGGAGATCACAATTCTCATAACTTATCACGTAAACCCCTTGCTATAGACCAACCTCAGATAGCAACAAGCAGTGGCGCAAAACCATCTTCATGGATAAATGATTGTATTTCTTGGGTGAAAAGCTCTGTAGGTAGATTATTGAGTTCTAAATCTGAGGGGGCTGCAAGTTCAGTATCACAAGTTGATGGGCAATTTGCCATAGCGTTGATAAGTAATAGTAGTTTCACAGGTACCACACTACCATCTGATGGTACAGATAAAAGACAAGAAAATGGAGGTTTCTTTCGAGACAACTTCGATTATGTAAATGCAAATCTAAAACGAATGTGCGAAAGGCAAGCACCTGTTAAATTTAAGCCTAAGGATAGAAATACAATATTAGAAATGGGAGATCACTATCTATCACAGGTTGACTTTAATGGTACAATAACTTTATTTGACTTATTGATTAGAAGGGTTACAGGTCAAAAGTATATTTCTACAATAGATCAGTCTATATCTCCACTAGAGGCACAGGAATATACACTCAATATTACAAAGGGATTTGAGAAAGTAGTAGAGCAAGCTGGATTAAAAAGTGGTGTGTCAATGCATCGATTAAATATTGATTTTGTGGAAATACAGAAAGAAGTTACAGGAAAAATCATGAGTGGTAAATTTGATGAGATTTCGGGGATTTTCAACTCATATGTAGAGAAAGCATGTTCTGGTAAAGAAGCTGGTAAATTAAGTCCGAAGAAATTTGAAAAGTTTATAGCTCAATTTAATAAGGGTCTGCTAAATCAATCAATAGAGCAGATATTACACAACAGAGATGGTAGATTAGAAGTTGATGGTACAAAAAAACAGCAGATAAGTTTAGAGCCTCAAAGTTATTTAAGTAATGCTTCAGTTCACAGCCATTCAGAAGTATCAACTTGTCTTTCTGAGATAGGAGTAACCAAGCTTGGAGGTAATATCAATAGGTAGGTTATAATATAAGAGGTGCAGCTATAAAATGCCAAGTAGTGGAAAATTTAAAGTGAAGGTAGCCAAAATAATTAGGGATACCAGACCAAGTTTGATGGTCCTAATACTAAAATGGATGAAGTAGACATTAAATGCTAAGTGGTTAATGTGTTTTCCATATTGAACTTATAGCACATAGCTTTGATATAGAAGTTTGGGTAACGTTATGATAGTAATTTATATAATTCTATGTGCAATCTTTATAGCTGTTTTAGACAGTTCATTAGACTCTTAATTATAGGATATGTTTAACTGAGGAAAGATTTTCATAAATGTTGAAGTGAATAAGTTGTAGTATTTATGTTTTTTCCCTGAGTTGTAAAATTTCAGAATGAGAGAGACCGGTAATTTGAGCTATAACATCTATAGGGACACTGGCCTTGAGTGAGTTTTTGGCTACTTCAATATCCCTTTCTTTGCGACCTTCCACTCTGCCTTTTTCATGGCCGATTTGGATGCCTTCTTGTCTACCTTTGTGAGTAGCATCATCGAGTTTTTGTTCCAAGATAGCAGCTTCTTTCTGTAAATCCATTACCCTTTCTTCATAAGCTAGGAGATCCTTCTCATTCCAATGAAACTTATCTAACTCATCATATGCTAATTTTATTATTGGTGATTTTTCTGGTATTCTTCTCAAATCTTCATCAGTTGTTTCTTCTGCATATTTGAAGAAAAATAGCCAACGGTCTATTACATTTTCTAGCTGCTCTTCCCTGCTTTTAGGAAACTTTGGCAGCTCAATGAAGATAAATTGAAAATCTTTTAAGTCATGCTCGTTAGTTTTTTCATCTCTTATGGTATGGCTAGATATATAATCAAGCTTATCAGGAAATAAATTACAATTAGAAATAGCAATAAAGAAAACCTTCTTTAAATCAATATACTTACCACCTTTATCAGCTTGCCTCGAGTAAGCCTTAGCAGCATAAAGTTGAGCGCGTTTTTCAAAGCCTTTATCACGAGCGAGTTGCATCTCAATCACGTATCTGGCCCCAGTGGAATCTCTGCACAGGACATCAACAATACTCTGCTTATCATAGGCAATTTCAGGATCCATAATGGTGCTAAGGAATTCGACATCTTGTATAGTATTTATTTCAGTAAATCCCAAAATATCATTCAAAAAATGGATAAGGATATTCTTATTTTTTTCAGTACCAAAAATTTTCTTAAAGGTCAGGTCCAGCTTTGGATCGAGAAACTTAGAAAGAGCCATGAGAAAGTAAGATAAAAAGCATTAATAATTATACATAACTCTGAAGAAATATTCAACTAAAATGCAAACATAGAAGTTTTTGTATATCTTTGTTTGGTAGTATTAACATGTATAATATTTATGGCAAACATCTCAATAAGGTATCAGATAGCACAAAAAGTAAGAAACTGGAGGTTAAAGCGAGGATATACTCAAAAAGATTTAGCGAAGAAAGTCAGTGTAACGTATCAAGTAGTACTACAATATGAAAAAGGAACACGTAAAATTTCGATTGAAAAGTTGTATGCTATAGCAGAGATATTGTCGATTGGTATTGTAGACCTAATTCCTGTATCAAATGAAAAAATCTGTCTTGAAGATGAGGGAGAAGAAATACTAAATCTAGTAAGAGAATATAAAAAGATTAATGATCAGGAATTACGTAAGATGTTTTGTTTGCTAACCAAATTTGTCCAAGTCAGTGAAAGAAGTAGTAGGAAAGCAGAGAAAGTAAAAATTGCAAAGGGTCTGGTTAAAGCAGGAGTTTCTGTTGATATTGTTGCAAAAACAATTGGTCTGCCTGCTGATGAATGTATTGAAGAAAAAGTTGGTTCTATATACTGCCAAATAGGAAAAAAGATAAAAGAATGGAGGCTAGTGAGAGAGTATACTCAAAAGGATTTAGCAGAGAAAATGAATACAACACGTGACGAAATAAGCAACTATGAACAAGGACGCGTAGCTACTCCACTGGGAAAATTATATGAGATAGCAGAAGCATTATCGATTAGTATTACAGATCTACTAACAGAGGAAGATGAAGGTAGTAGAGTGGAAAATGAGCTACCTGATTTAATTAAAGAATACAAAGAAATTGAGAGCCAAGAACTACGTAATGCACTAATAAAACCTCTGTTTGAGGGAATACGTATTTGTGAGGAGAAAGTGAGAGAGATAGAAAGGATTAAAGTTGCAAAGGATCTAGTAAAAGGGGGAATTTCTATTGATATTATTTTGCAAGCGGTAGGTTTAGCTGTTGATGTAGTTTTAGATGGATAGCTCGTAAAAAAATTATAGCAATAAAGTTTTTTTCTTAAATGGAGGTATATGTGTTTGTTTCTGCAAGCAATGTTAGCTATGGAATAGGGCAAAGAATAGAAAATTGTAGGTTAATGCGAGGTCATACTCAAATAGGATTAGCAGGTCATGTAGGTTTAACATACCAAGAAGTGAACAGCTATGAGAATGGTTATACTCCTATTCCAATTGGAGTACTATATGTAATAGCAAGAGTATTAACAGTTAATGCTGTAGATCTATTACCTAAACCAATAACAGTAAGAGAGTATAAAGATGAAGACGAAGAAATACTCTATCTAACGAAAATATACGAGAATCAAAAGTTAGGTAAGATAGTACCTTCATCAGTCAGGTTTGTTCATATTAGCGAAAAAATTAATCAAGAAGAAGCAATGTTGGAAATAGCAAAAAATCTAGTAAAAGAAGGAGTTTTAGTTGACATAATTTCCCAGGCAACAGGCTTATCTATTTACGAGTATGATAATACAGAGAAAGAAGTCTGCACTGATTCTATATATTACAGAATAGGGCAAAGAATAAGAGAATGGAGGTTGATAAGAAGATATACTCAAAAAGATTTGGCAGATAAAGTTGATTTAACGCTCAAGGAAATACACGAATATGAAAAAGGATATACTGCCATCTCATTTGATAAATTATATGAAATAGCAAGAGCATTATCAGTGAATATTAAAGTTCTACTGCCTAAAACAAGAGAAAGCAAAAAGCTATTGAGTTTAATGGATGAGTACGGAGAACAAGAATCATTAGTCAAATCTCTATCTGAAGATATGAAAAATGGCAAGGAAAAAGTTAAAAAAACAGAAAAAATCAGGGTTGCAAAAAACCTAGCAAAGGCAGGTGTTGCTATTGATATTATTGTGCGAGCAAGTGGCCTAACTGCTGATGAGTTGGATGAGTGTAAAAATTGAATTGTGTTTAAGATACAAGTAAAAATAGTCAATATATTAACCATTCTAAATCCTTGTTTAGCTGACTCAACTGAAGCATTTTCATAAAGTTTTGCTGCTAATTCGTGTTGTTTGATAAACTTCAAATTTAATGCTTTTAAAATTGATGCTGAAAACACATATTGCTAATGCTAGCAGAGAAGCTAGTTGGTAAAATCGCCACAGCCGTCAGTACTCCCGATTACTTTTCCTGATAATGTGATAGTATTCGCAAGTATTATCA
>NODE_38_length_5222_cov_11.119799
GCTGCTTTATTCAAGTATGCTGAATGTCCCTATTGCTCAACATGCAGAAGATTTAAATTTATCAGCAGGTGGTGCAATCAACGAAGGTAAAATTTCTGAAGAATTGGGAGTAAAGGGAATCTTGAGTGCATCAGAATCGGTTATGGTAAGTCGCGATATACTGCTCATGAAAGATATGGAGAATGTGCACTACCATATTTTACATGTCTCTTCAAAAGATTCACTTGATGCTATTAAACGTGCAAAAGATTTGGGATTAAATGTTACGTGCGAAGTAACCCCTCATCACTTCACTTTGACTGAAGATATAGTAAAACAACATGGGGCAATTGCAAAAATGAATCCGCCGCTTCGCACTGAAGAAGATCGTTTAGCTATGGTTGAAGGTTTAAAGACAGGTGTGATTGATTGCATTGCAACTGATCACGCTCCGCATGATCGTAGTTCTAAAGATCTACCACTTGAAAATGCTGCATTTGGTATTGTTGGTCTTGAAACAATGCTACCCCTTTCACTTGAACTCTATCACAGTGGGCAAATGGGTCTACTTGATGTGCTTGAAAAATTGACATATAAGCCTGCAGATATAATACACATACCACGTGGTCGTATACAAAAAAACCTTGCTGCAGACTTAATTTTAGTTGACCTCAATCATGAATGGGAAATTAAAACTGACAACTTTGCTAGTAAATCAAAGAATTCTCCTTTCGATGGTCGCAAAGTAAAAGGACACGTAGTACGTACTGTTGTGTCCGGCAAAACTATATACTCGCAGAAGAGTTAGTTATCATATCTTATCTATTCCAATTTGTTATCACCAGAATGGGCTAAGTGCACCTAAATTTAAATTAAGAAATCTTACACTGTCTCCGAATAAACACATCCTCTTATCTTTCCCTAATCTGTAAAGTTATTTTGTCTATCAATCTGATTCCAAAACAGCAAAATTATTGTATAACGTTACTTTGAAGTTTTATTTTCAATGCACAAGTTTGCAATACTTTTTTCTATACTGCTTGCAATAGTTGCTTACTACCTAAACAATGAAATCATATTTGAAATAGCAAAGCTATTTAGTGATATCTTTATCAGCTTGCTCAAATTAATAAGCTTACCTCTGGTTTTTTTATCCATAGTTTCCACAATTTCTTGGCTCAAAGACTCAATTGAAATCAAAGTCTTAGTTAAGAAAACACTATTTTATACTCTGCTTACAACTATTATAGCTGCGTTTGTTGCATTATCGTTTTATTTGTTAATAGATCCAGCAAGAAAAAATTTCATAAGTAATACAATAGGGAGTATTAACAGCAATAACCACAGTTATTTTTCATATTTAAAATCACTCATTCCTTCTAATTTTGTGCAAATTTTTCTTGAAAATAATATGATTGGTAGCATATTAATCGCTTTTTTGATGGGTGGAGCTATTGTTTCACTTTCAAAAGAAAAGCAGGATATATTATATCAAGTATTCTCTGCACTTTTTGATACGCTACTTAAAATTGCTCAAGGGTTATTAAAATTGATTCCGCTTGCTGTTTGGTCTTTTATTACTTGTTTTTTGCATGAATTAAAAGGCGGTAGTGAGTTCTACAATCTTTTATGGTATTTTGTTTGCATAATGTCTGCAAATTTTGTGCAGGCATTTCTGATTTTACCGCTATTTATGTGGTATAAAGGCATATCACCAATTCAAACGCTGAAAGGGGTTATGCCAGCACTCACACTTGCGTTTTTTTCTAAATCATCCAGTGCAACATTGCCAACAACTATAGAATGTGTGCAGAACAAGCTAAAGGTGCCAAAGAAATTATCGTCTTTTATTTTACCAATATGCACAACAATTAACATGAATGCATGTGCTGCATTTATACTAATCACTGTAATGTTTGTTGCAGAAATGAACGGATACGTATTTTCCTTAAGCGAAATGTTGATATGGATTTTTTTAGCTACAGGGGCTGCAATTGGTAACGCTGGAGTGCCGATGGGGTGCTATTTTATGGCAACCAGTTATCTCATGTCGATGAATGTTCCTCTGCATATTATGGGACTGATTTTGCCTATTTATACAATCATCGATATGTTTGAAACTGCAATAAATGTGTGGGCTGATGTTTGTATCACTCAGATAATTAATAAAGAATGTAATAGTGAAACTTAAAAAATGATATTAGACGAAAATAACCTAATAATAAAAGAATTTAAAGAAGCAGAAGCAATTTTGCATGGGAATTTTGTTTTATCATCCGGGCTGCATAGTGACACATACATACAGTGTGCGAAGATTTTTGAAAATCCAAGCAGAGCCATGAAAGTTTGCGCATTATTACCAGATAAAATAAAAAAAGAATTAAATAGCTCCATAGATTTAATATTATCTCCTGCAATTGGTGGAATAATTGTGGGTTATGAGATTGGCAGGCAGCTTGGAATAAAGACAATGTTTTGCGAGCGCGTTAATGGTAAGTTTGAATTACGCCGTGGATTTAAGATCAAAAAGGGTGAGAAAATATTGCTCATTGAAGATGTAATAACCACAGGTAAATCTTCACTTGAAGCAGTGGAATGTGCAGAAGGGGAAGGAGGTAAAGTTGTTGCTGAAGCTTCTTTGATAAAGAGAAATAGTGAAACGAAACTGCCTTTTCCTGTCATATCTTTGATTGAACTGAACATCAAAAACTACAGCGAGGAAGAACTTCCAAGTGAATTAAAACAACTACCCATAACAAAACCTGGGAGTAGGGAATATTTAACAAAGTAATCCTATAATATCTTGGAAACACAGCATTTATACACAGCTTTAGTTATTTACTCCAAGTGTATTTTATGTATACTTATTACTAAATTAATTTTGAAATGATAGAAAATGAACGAATTTAAATCGATCCGAAATATAGCAATAATCGCACACGTTGACCACGGTAAAACTACTTTACTTGATAACATGTTAAAACAAAGTGGCACATTCCGCGAGAATCAAGAAGTTCAAGAACGAGTGATGGATAGTGGCGACCAAGAACGTGAGCGCGGGATTACAATACTTGCAAAATGCACATCAATAATGTGGGGTGATGAAAAAATCAATATTATTGATACGCCAGGGCACGCAGACTTTGGTGGAGAAGTAGAAAGGGTATTGTGCATGGCAGACGGCGTGTTGCTGCTGGTTGATGCTGCAGAAGGTCCCATGCCACAAACAAAATTTGTGCTCTCAAAAGCACTAAAAGCAAATTTGAAGCCAATTGTGATAATCAATAAGGTCGATCGACCAGACAGCAGAATTGATGAAGTATTAAATGAAATATATGAGTTATTTTTTAACCTTGATGCAACCAACGAGCAGCTAGACTTTCCAGTGTTGTATGCTTCAGGTAGAAATGGCTGGTGTGCTAAGGAGCTTTCTGATGAAAGAAAAGATTTAAGCCCATTATTTTCAACGGTTATAGATTATATAAAACCTTCTGTTTATAATCAAAATGCACCTTTTGCTATGTTGGTCACTCTACTTGAGTCTGATAAGTTTCTTGGCAGAATATTGACAGGAAAGGTTTATCAGGGCATTGCAAAAGTCAATTCAGATCTTAAGGTGCTTGACCTCGATGGCAAAGTAATTGAACGAGGAAGATTAACTAAGTTGCTCTCATTTTCTGGCTTGAAACGCATTCCAGTAGAACAAGCTGTGGCAGGAGACATAATTGCAATTGCAGGGCTTGAGGAAGCTTCAGTTTCAGACACTATAGCAGCACCAGAGGTTACAACTGCAGTAAGCTCAACTCCAGTTGATCCGCCGACAATGGCGATTACTCTGAGTGTTAATNNNNNNNNNNNNNNNNNNNNNNNNNNNNNNNNNNNNNNNNNNNNNNNNNNNNNNNNNNNNNNNNNNNNNNNNNNNNNNNNNNNNNNNNNNNNNNNNNNNNAGTAAGCTCAACTCCAGTTGATCCGCCGACAATGGCGATTACTCTGAGTGTTAATGATTCACCTTTTGCTGGGCAAGAAGGTACAAAGCTTACCTCAACTGCTATAAAGGATCGCTTATACGCGGAGGCAGAAACAAATGTTGCAATTACTGTGACTTTAGCACCAAGCAGTGAAGCGTTTGAAGTAGGTGGACGTGGTGAGCTACAGCTTGGGGTGTTAATTGAAAATATGAGGAGAGAAGGTTTTGAGCTTTCGGTATCACGCCCTCGAGTGCTATTTAAGGAAGAAGATGGCAAAAAACTTGAACCTATAGAGGAAGTAGTAATTGATGTATTATAGATGATGAATATAGTGGAATCATCATGGAAAAACTCAGCTTCGGTAAAGGTGAAGTAACTGACATGAGACCTTCTGGTAATGGCAGGACAAGATTAACGTTTTTAGTGCCATCAAGAGGATTAATCGGTTATCAAGGAGAGTTTTTAACTGATTCTCGTGGCACAGGCATAATTAACCGTTTATTTCACAGTTATGCTCCACATAGAGGTCCAATTTCTGGAAGGCGCAATGGAGTTTTAATTTCTACAGATAAGGGTGAGGCTGTGGCATATGCAATTTTCAATTTGCAAGACAGGGGAATTATGTTTATTAAGCCACAGGATAAGGTATATTGTGGCATGGTTGTCGGCCAGCATAGCCGTGACAATGATTTGGAGATAAATGTGTTAAAGGGTAAGCAATTAACAAACGTAAGAGCTTCAGGTAGTGATGAAGCTATAAAGCTCACTCCACCAAAGATAATGACACTGGAGGATATGATAGCGTATATAGATGATGATGAATTGGTGGAAGTAACTCCAAAATCTATACGTTTACGCAAGAAATTTCTTGATCCAAATGAACGTAAGCGTGCAGGAAGGGCAAAGAATAAGGAGTAATCAGAGGTTGAACATTTGCGAAAAATAGTGTATAATTATTCGTCTCCTAATTGTATTTAATTATGGCCTTTTCGAAATTTCTCGATCCAAAAAACAATTTCGCGTTCAAGAGAATATTTGGCACTGAGAAAAATAAAGATATTCTCATTCACTTTCTCAATGATATATTGGGCTTCGCTGGCAAAGATGAAATAGAAGAAATAGAATTTCTCAGCACTATCATGGATGCTGAGATTGCCTCTAAAAAACAAAGTATTGTTGATGTTTTCTGTACTGATTCTGCTGGAACCCAGCTAATTATTGAAATGGTGCGACCTGAAAGTCTTCGGTCATATTGTTTAAAAGGAGAGGAATTCC
>NODE_39_length_5171_cov_10.324863
AGACAACTACCTTTAGCTCATCAGCTCAGTTATAAGCAAAATTTCTGGATTCCAGTGTCAAGCACTGGAATGACATCATCTGTTGTGCAATTTACCTTCAAAAATGAATGTTCGTACAGTTATGGAAGACACATTGGAATGACACTATTTGCTGTCTTCAAAAATAAACATTCGTAAAGTTGTGCTTTTAATATGGGTTATCAGTTTAAAAATGTTGCTAATCAGCATATATGAATGTAATATTAATTAACATTCATAAACGAAGCAATACCATGGAAAATAGTTATAATGCCGATGCAATAAAAATCTTAAGGGGTCTTGATGCTGTAAGGAAACGTCCAGGTATGTACATTGGTGACACTGACGATGGATCTGGCTTGCACCACATGGTATATGAGGTTGTTGATAACGCAATAGATGAATCTTTAGCTGGATATTGTGATCAAATTGAAGTTAGCATAAATAAAGATGGTTCAGTATCTGTAACTGATAATGGTCGTGGCATTCCAACTGACATTCATGAAGAAGAAGGAATATCAGCAGCAGAGGTAATAATGACTCAACTCCATGCTGGTGGTAAATTTGACAGCAATACCTATAAAGTTTCTGGGGGATTACATGGTGTTGGAATCTCAGTTGTGAATGCATTATCAAGCTGGTTGGAATTAATTATTTGGCGCAATAAGAAAGAACACTTTATGCGTTTTGAAGATGGTGAGTCTATTGAACCTTTAAAGGTAGTCAACGAAAATACAAACAAAAGAGGAACTAAAGTCACGTTCATGCCATCAACAGAGACTTTTAATGGCATTAATTTCAGTTACTCAACGCTTGAAAGTCGTATAAGAGAATTAGCATTTTTAAATTCAAATATCGACATTACTTTACGTGATCTGCGCAATGAACCATATACAGAATCTCATTTCAATCAGAGCAATCAATCTAAAGACAATTTTGGTACAGCAAATTTTGTGCAGTATTTAGATAAGAATAAGACACATGTAACTAAAATTGCCAGTATGAAAGGAGATGCAGAAGATCTTGGCATCAGCTTGGAAATATCGATGGAATGGAATGATTCCTACTATGAGAATATGTTGTGTTTCACTAATAATATACGGCAACGAGATGGTGGTACGCATTTGGCAGGATTTAGATCTGCACTAACTAGATGTATCAATACCTATGCAACTAATGAAGGGTTTTTAAAGAAAGCAAAAGTAAATTTAACTGGAGAGGACGTTAGAGAAGGTTTAACTTGTGTTTTATCTCTTAAGATGCCTGATCCTAAGTTTTCTTCACAAACAAAAGATAAACTAGTTAGTTCTGAAGCACGTGCAGTTCTAGAAAGTATAGTTTCTGATAAATTGAGCACAATCCTTGAAACTGATCCCAAATTGGCAGCAAGCATAGTAGAAAGAGCAATCAGGTCAGCAAAAGGAAGAGAAGCTGCAAGAAAAGCGCGCGAGCTAGTTAAGAGCAAAAACAATATTGATATTGCAACTCTGCCAGGAAAGCTTGCTGATTGTCAGGAAAAAGCTCCTGAGTTATCGGAATTATTTATAGTAGAGGGTAATTCAGCAGGTGGTACTGCAAAGCAGGGGCGTAATCGTAAAACACAAGCAGTGCTTGCCTTAAGAGGAAAAATTCTAAACGTAGAACGTGTAAGTTTAGATCGTATTTTTTCATCTGCAGAAATAGGCTCTTTAATTACTGCAATTGGTGCTGGAATAGGGAGTGAACACTTCGATATTGAAAAAGCTAGATATCATAAAATTATCATCATGACAGATGCAGATGTTGATGGTTCACATATAAGAACTTTGATTCTAACTTTCTTTTTTAGACATATGCGTTAAGTTATTGAAAAAGGTTACTTATACATAGCACAGCCACCCCTCTATAAAGTTACAAAGAATGCCAAAGACACTTATATTAAAGATGACGAAACTTTTGAAGAGTATATAATAAACTCAGCAGTTAAAAGATTAACACTAAGTGTTACAGCTACAGAATTTAACAACTTGCGCCTTATTTTGAATAAATGCGTTAGCACTTCTAATATTAGCAAAAATTATGATAGAGAAATACCACAAAATCTCTTAGAGTCATTGCTAATTTTAAGTAAAAAGAATGCTCTATCATCGGCTGATGAGATATTAAAGTATTTGAAGTTAATGTACAGCGAATACACTTGGGAAGTGGAAATAAAAGATGAAGAAAAAGAAATTCATATCTCTAAATTGTTTCAAGGATTGGCAGACAAATATATATTTGCACTTAGTATGCTTGAAGGCAAAGATATGCAAAACATATTAAGTTTGCTTGATGGTATAAGTAATTTATTTAATGGTGATTCATTTTTAAAGTCACAAGAAACTGAAATAAGAATCACTTCTCCAAGTACGCTTGCAAAAATAATAATGGACTATGGTAAAAAGGGTTTAACTCTGCAGAGATTTAAAGGTCTTGGTGAAATGAATGCTGATCAGCTATGGGATACTACGTTAAATCCTGAGTCTAGAACTTTACTAAAGGTTGAAATAAAAGATTGTGAAGAAGCTGATTCCATATTTTCAATACTAATGGGTGATATAGTTGAACCACGCCGTGATTTTATTAATAGCAATGCACTCAACGTGCATGATGTTGATATTTGAACTTTTAGCAAAATGTACGAACGTTACGGGTTTAAGCAAAGACTGTGTCATTCAAGTAGCTGACACTGGTTCCTTTATAACGGTGTCATTCCAGTGCTTGACACTGGAATCCAGTTATTTGGATTTTGACTCTCATATAAAGACCAAGAGACTAGGCAGTATTTCTAAAGCTTATACAAAGCATAAAATGGGTTTACTGTTGCATAGTGCCTAGCAAAGACGGATTACCTTTAGGTCTATCTTCCCAACAATGTTGGGCGCGTTCTATTAGGGAAGAAGAAACGGCACAAGAAAAAGCAAACAGAAAATACCGTACCCCATAGAAGAAAAAGAAAGTTATAAGTGGATAACAGCTCTCAAAGAAACTATAAACAACCTTCCTCCAAATGTACAACTTGTTACCCTTGGTGATAGGGAAGCAGACATCTTCAAATTTTTATGGGTGGCTGAGACGTTAGGTAGTTTTTATGTAATCCGCAATCGAGCTAATAGAAGATTTATGTGTACTGAAGTCGGAAAAACAGATTTGCAAACACGCATCACTCAACTGCCAGTAAAAAAGAAAATTTCTCTAGAAGTTACTAAAGGTGGAAACCAGAGATCAAGAAAAGCTAATATTGAAGTTAAGTATATGAAAGCCTATCAGATCTTCTTCCATTTATGGGTAAGGTCATAATTAACCGTGAAAGGTTACGTGTAATGCTTCTTCACATAATTATCAATAATTGCCTTAAATTCTTCAGAGACATTATCACCTTGTAAAGTTTTGAAATATTTGCCGTTTTTGTAGACTGCTGAAACAGGTTTTTCTCCATATCCAGGTAAGCTGATTCCCAAATTTGCGTGTTTGCTTTCTCCAGGACCATTTACTATGCATCCCATAACAGCAATGTTCATATGCTCTACACCTGGATTTTTTTTCTTCCACATCGGCATATGAGTTTTTATATAGCCATTCACTTCTTCAGTTAATATACGAAAACGATCGCTGCTCGTGCGCCCACAACCAGGACATGAATTAACCTGAGGGTTAAAGTATCGCAAGCCTATAGACTGCAATATTTCCTGACACACCACCACTTCATTAGTACGCGATTCACCAGGACGTTGAGTCAAAGAAGCCCGTATTGTATCTCCAATGCCATTTTGCAATAAATAAGTAAGCCCTGCTGCGGTATTTACCACACCTTTATTGCCCATACCAGCCTCAGTTAAACCCAAATGCAGCGCATAATTGGAAGATTTTGCAAGTGCCATATAAACTAAAATTAAATCTTGCACTTTGCTAACTTTACATGAAATGATTATTTTGTTTGAATTTAGACCAATTCCTTCAGCTTTTTTTGCACTATCAAGAGCAGACATTACAAGTGCTTTGCGCAGTATAACATCAGAAGGCCTTGAATTACTAAGCGAAGAGTTTTCATCCATCAATTTTTGCAAAAGGTATTTATCAAGACTACCCCAATTTACCCCAATTCTAACCGGAAGATCGTGCATTATTGCATACTCTATCACCCTTTCAAACTTCTCATCACGTTTGTCGCCAAAGCCTATATTGCCTGGATTGATTCTAATTTTACCCAGCATTTTGATGTTGTCTGGATAATCTTGAACTAATTTATCTAGCTCATATTGACCGCAGCCTACCAATATTTTACCGTCAAAACCTTCTTTATTTATCTCTTCTACTATATAAGGTATTGCTCTTGCTACCTCCTCTGAGTTCAAGGCAATTCGCACCAATTCTGAACCTGTACGCGCTAGTTCTGTTATCTCTTTTGCATAATGTTTTGCGCTACTTTTTATATTATCAGAATCTATATGCACACCAAGCGCCATAGATTGTACAACTACAGGATTATTTCCGCCTATCTTTACTTTTCCAACTTCTACAACATGAGTTTTGTGCCTGGAAATTGGCGATAATTCACATGCATCGTCATTCAATATCTGGTCTGTATCTAGCATATTATTAATTGTGATAATATTTTACTGTGTCAGCTACGCTGCCAAACGAACTTGAACCATTCAAACTATAAGCATCTACGTTACCCAAATTAGCAATAGAATCATGTGAGCACGTTCTTCTTGAAGGAGTTTCTTTTATAGTGATATTTATAGGAGAAACTTTCTTTTCTCGTGTTGAAGTAACTTTCTTCCCTTCTTGTTGTTCACTTTCATGCTGCTTACTTTCATACTGAGAAACTGGCTCTTGATCTATAAATACAGCACCCTTTAAACGTGCGATATTAATACCATGCTGATTTATCATAGCGCTCTCTTCATCGTCGACTATGCACGCTTCCATGTCATTTGGCTCATTATCAAGACTAGCAATTTTTTTCTCTTTTAATTTTTTGATTAGATCTTCTTTATTTATAGCTCGACCTTGCACGCCAAAATCACTCAGGACTTGTTCCAGCAGAGATAAATTTTTATTGCTCTCCATTTCGTTCAGCTGTTTTCTCTGCAAAGACTCCTCTGCTTTGGAAAGTAAATGAATGCTTG
>NODE_40_length_5044_cov_7.173381
AAACCCTTCAGATTGCTGTTGTACACTTGCATTTTCCTCTTCTTCAAGCGCTTTTAATAGTTCAGTTTGCTTTTTAGTTAAATTTTTTGGATTTAAAGTCTCAACTATTACCTGTACATATAAATCACCACGAGCATGTGAGTTCATATATGGCATACCCTTTTCCCTACAACGTAGTTTGGTACCAGTTTGAGTGCCTTCAGGGACCTTTACTCTTATTTTAGCTCCATCAAATGATTGAATATCGATTTCACCACCAAGCACTGCTAGTGTCATTCTTATAGGCACTTTACAGTGTAAATCTGCTTTATTTCTAGCAAAGATTTTATGGAAAATTATTTTCACGTATACGTATAAATCTCCACTTTTTCCACCTTTTGTTCCAGCTTCTCCTTTACCACTTATCCTTACCTTAGCTCCTTCTTCTATGCCTTTTGGAATTGAAACGGATATATTTACTTCATCTCTTCTACGTCCACTTCCACCACATTTCTTACCTTTGTTTTGTATTATTTCTCCTTCCCCATAGCATATAGTACATGTTCTTTCGATGGTAAAAAAGCCTTGTTGAGTTCTAATCCTACCGCTTCCCTGGCATGTGTGGCACTGAACTGGTTTAATTGCTCCTTCGCCACCTGTGCCTTGGCATGTATCACATTTTACATTTGTCACATAATGTATAGGCGCTTGTATTCCTTTAAATGCATCTTTTAAGGTAATTTCAAGATCATAACGTAGGTCTGCTCCAGATACTCCTGTTGTACTTCTTTTTGCTCTCGATCTACTTGCACCACCACCGAATCCTCCACCAAAGAAGTCATTGAATATGTCGCTAAAATCTCCTGCAGAGCTAAAGCCTTGAAATCCACCAGAAGCACCTTCGTGGCCATAACGGTCATAGCCTGCTCTTTTCTCAGAGTCAGACAGAACTTCATATGCAGCTGTTACTTCTTTAAATTTTTCCTCTGCTTCTTGATTGCCAGGATTTCTATCAGGATGATATTTTAACGCTAATTTTTTATACGCTTTTTTTATCTCATCAATACTGGCATTTCTGCCTACTTCCAGCAGATCATAGTAGTCTTTTTTGCTCATATATAATAGTTTAGTGCTTAACCTTTAAAGATAGGTATTACATATAATTTCAAGTGTGACTTCTGTTTCCTATAAAATGTGGTGCACCCTGAGCGACTTGAACGCCCGACCTTTTGATCCGTAGTCAAATGCTCTAATCCAACTGAGCTAAGGGTGCTTTCACAAAGTTAACTTTAGCAGGTTTTGTAGCTTGATTCAATTTATTTGGCTAAAAATAAAACTTTTAATTTTTATCAGGCGTGAACCCCTTACAATTCCCAAACTTCTGTTGCAAATAAGGATTATCAAATGCATTTTGAGGAGGAGCAGTTGGAGTAGTATTAGGATCTTGAGAAAAGTAAGGAGGTGGTGCATCATAACGAGAAGAATCTCCATAACCATGCCCTTGTCTAAGACAGCTATCTACCGCTCCTTTAGCTTTCTCGATATTTTCTGATTCTTCCTCATGCTTCATATGAAAAGCTAAACCACCAGCAAAACATACGAGAGAATGAACGCCAAGGATAGCTAAACCCCACACTGGTAAGACTGGGTAAACAGCACAAGCTACCAAAGCTGCCAAAGAAACAACGCCAACCGCAAATTCTATATTTCTGAACGTTTTAAATTTACTATCCAGGTAATCTATTTTTTCTTCTTTTCTAGCCACTTTTCTGCTGCTGTTATACCAAAAACACATACCAGCATGGAAAGCAACACACACAACTGCAGCTACTATACCCAAAGCTAATAGCTTTCTACTGTCTTCTGATTCTTTTTTATTCTCTTTTCTCCCTTGATGAGTGGTATTACCATTGTTAATATTCGTTATATTATTAACCGTAGTGTGACCACGTCCACCGAATAAAGAATCCATCCAGCATTGTAATAGCAAATAATCCCAAAAGTCTAAACCTCTATTGTGTACATGTATATGTGTAATCTGAGAGCCTGTAGGTTGTGCGTTATTCCCTGCGTTATATTGATCATTTCTGCTTCCTGTATCGTGCCTATTGCTTGAATTTGGATGTGTAAATTTTTCATACGCATTTTTAAAATTCTCCTCACTCCAATTTGTGGTATTTTGCGTATTACAAAATTGTAAAAACTCTTTAACATCACTGTTACTACCAGATTTCTTTATATAGGCTAACGCATACCTTTTTAAAACACTATAACTTGCTACCATAAATACCCTCTTAAGTTAATATTAAATTAATAAATACTTACTTACTTATTATAACAAGATAACATCTACTTGTCAACTTAAGCCTGATTCAAGTATCCGTTCAGAGTGTGGCAGAAGAACTTATTCAAATAAAGTAGGTGGTGAAATATAAACATTTTATAAAGTGAAAAATGGACTTTTCAGACCACTGCCGAGCTAAAAAAGCCCTGAAAACCGTGATACTTAGGCCACTTCTTGCTTAAGCTGTACAATTTCAGCTTGAGAAAGGCCAGTAGATTCAGCTATTAAATTAACAGATACACCAGCTTTAAGTAAATTTTTTGCAACTTCGATTTTTCCTTTCTCTATACCTTCCTCAAGTTTGTATTCAAGAATGGCTTCTTCCTTACGTAGATCCATTATTCTTTCTTCATATGCTACTAAATCTTTCTCATTCCAGCAAAACTTGTCTAACTCATCATATGCTAGCTTTACTATTGGTGATTTTTCTGCTATATTCCTTAGGTCTTCATCTGTAGTTTCATCTGCATACTGTTGTCTAAGTGAAGAAGGTCGCCCCTCCTCACTCGACTTCAAAACCGTACGTGAGACTTTGCGCCTCATACGGCTTCTCTCCAATTTGGTGCTTTTCATGCACACCTCCTGTGTAATTCATCGTGACAATGTCCATGTAACAAAGATAAGTTTTTGATCATGTTGTTTCGTCTATTCCGGTCTTTGTGATGTATTTCTATTGTATCATCACTTTTAAACCATAGTCTACAATTATCACATTTACTTTGTTGTAACTTCAATAGTTTTATTACTCTTAATGGCTTATCTGGTATTTTTCTCAGACGTTTACCCCAATATACCCAATCACCATCATATGGAGATCTGGTTTTTTGCACTTTGATATGTCGTTTAATATCATGATCGCTGTGTATAATAAGATGTATCTTGTTACTTGTCATAAAACGCCAGTTATCGTTATTATACTTTTTAAAGTATTTTCTTTTTATCCAGCATTTCCCTTTGTTTGGGTGCCTAAAGACTGCCCACTTCCAGAGCTTTCTATGTATAGTATTATCCAATGAGCTAAAGATTTTACATGAAACTACCGAAGAGTAATATTGGCTCCATCCTCTGTTTATTGGATTGAGATTCCTTATTATTACTTCCCGTGGCGCCCCACGCATTTCTCTAAGTTTATGTTTAATAGCAAATGTATGCTGCTTTATAGAATTACGACTTGGTTTTATTAATAATGTGTAACCTTTTTTACTTTCTTTTGTTGGATATTGTCTTATTGAAAATCCAAGAAAATCAAATCCTGGTTTTGTTTCGTCAATGGTTCTTAATGTATGAGAAATTCTTGTTTTAGAGGGCTTTAATTTTAGTCCAATGGTTTCTAACCATTCTTCAACTAAAATTTTTGCTTTAAGAATAATCTCTTCGTTTTCATGTATGATGACAAAATCATCACAGTAGAAAATTACACTAATAGACTTTTGCGCGTTTTTATGCGATATCCTACCATATTTTCTTTTCATGCATTGAAAGAGTTCGTTTGTTAATGCTTTTTTGACATGTTGCTCTAATCCGTGTAATGCAACACAAGCTAGCAACGGTGAGATCGTCCCTCCTTGAATTGTACCACGTTTGGTAAGACTAAACTTTCTATCTTCCATAATGCCTGCTTTCAACCATCCTTTTATAATTCTCTTTAAAGTTGGTGTGGTATTAAGTTTTTCAAGCAGCACACAATGTTTAATATTATCAAAGCATCCAGAAATATCAGCATCTAATAGATATGCTGTTTTCTGTTTTAGCACATCAAATATGGCTTCAATTGCATCATGACATGATCTACCAGGTCTAAAACCATAAGTGTTTGGCTCAAGTTTTGCTTCCCATTCTGGTTCTAAAGCCATTTTTACAAGTGTTTGTTTTGCTCGACACGATATAGTAGGTATACCAAGCGGGCGATGCTCCGATGGCTTACCAGGTTTTGGGATCCAGACGCGTCTTGATGGCTTTGCTTTTTCTTTTATATCTAAAGAATATGATATTTGTAATCTTTCTTTTTGATTAAGATTAGCCTTTCCATCAATACCTGCAGTCTTCTTCCCCCTATTGTCCTGTGCTACTTTCCTAACAGCGAGTGTTTTTGCACTTGTTGATTTGAGCAATAATTTTTGAAGATTATGCATCTTTTTGATATCATTACATTTAGAAGCTTCGTAAATTCGTTTTTGTAGCTTAAATGAAGATTTCTTCAGCTTTCGCCAAGGAATTCCATTCCATTCATACCTAGCTTTTTGCTGGACCATAACATATTCACTACTATTCACCACTTTACCTTCCAAATTAAAGTTTTTACGTCTGCATATCCCAGATATTACTTTGGGCATTAGCTTCTTAAACAATCCTTCCACATAGCAGCTTGTGGTTGGCTACCTACTTATATTTTAATGAATATAAGAGCTTTTATGTGGTTACTCCGTTCCATGGCTTCGTTTCACGTTAAACTTAGATTCCTACTATTTGCCGGAAGCTGGGAACATCAATAACTAAAGTCTTCAATCTTTAGTTCCACTTTTGCTTCATACCGTTTTGGTCTATGCGTAATTCAACCTCCTTTCGCATACTATGCTTTGACGACAATTCAAACATAGGTTCCTCTTGTAATCATATCTAACTCTGTTTGCAAGGATTCACCATGAGGTTTAGTGTTACCTGCTTTTAGTTATCTAAGTGAGGAAAGTCACCTCTCCCCACTCGACTTCGAAACCGGACTTG
>NODE_41_length_5005_cov_7.011515
CAGATTGGCGAAAGCAAATACAATAGCTTCAGTTTCATGATAAGGGGGCTGGCGAGGTTTGTCAAGGAAGTTTTTTTGTTTCTGCGGGCTACCTGGTTTTTCTACTGAAATTTTGAAAAATGTAATCTACTCCTATATTCAAATATATCAAGCAGTAATTCAAAATCAGCCATTGCGCCTTTTGCGTTATTATACGCGAGATTGAGCAGCTCTTTGTCCTGATATAAATCAGCAAATTTAAATTCCATACATCCTGATTGTTTTGTGCCTAAAATATCTCCACTGCCTCTTAGCATCATATCCCTTTCAGCAATGTAAAATCCATCTTGTGACTCACACATGATCTTTAACTTTGAAGATGAGCTTTTACTTAAATTATCGTATAATAATACACAAAAAGATGGCTTGTTTCCTCGCCCTACTCTGCCTCTTAACTGATGCAATTGTGATAACCCAAATTGCTCTGCATTTTCTATAATCATGATGGTTGCATCTGGCACATCTATACCAACTTCTATCACAGTGGTTGCAACAAGCAGAGAAAATTCATTCCTTTTGAAGGAAAACATAACTTGATCTTTCTGCTCCTGAGTCAATTTTCCGTGTATTATCCCGACTTTATCAAGAAATGTTTTTTGTAATTCCTGAAAACGCATCTCTGCTGCAGCAATATTGGTCTCTTCGTTTTCTTCTATATATGGACAAATCCAATATGCTTTTTCGCCCCTGTTTATAGCACCTTTTAGCTTTTCAATAACATCTGGCATCCTACTAATGTTCATAGTTACAGTTTTTATTGGCAATCTGGATTTTGGTTTTTCTTTCAAAATTGAACATTCAACATCACCATACATAGCTTGCTGCAAGGTTCTTGGAATGGGAGTTGCAGTAACGAAAAGTATATCGGCATTTTCTCCTTTTCCTACCAAGCGATTTCTCTGCATCACTCCAAATCGCTGTTGCTCGTCTATGACTGCAAGCCCTAAATTTTTAAATGTAACGTTAGCTTGAAATAGTGCATGAGTGCCAATCACTATATTTAAAACACCACTTGCAAGTTCGTTCATGATAATCTTTCTTTCCTTGCGCGAAGTTTTACCAGTAAGCAGCGCAACTTTTATATCGGTACAGGATAAAACTTCCTCAATCCAATTATAATGTTGCTCCGCCAAGATAGTAGTCGGTGCCATTAGAGCTGCCTGCATGTTGTTTTCTACCACATTTATCATCGCAAAAAGTGCAACTACGGTTTTGCCACTACCAACATCACCTTGCAGCAAGCTTATCATGCGATACTTGGATTTTTGTCTCTCTGAGATCTCATCTATTGCACGAGTTTGATCATTTGTTAATTGAAACGACAATTCATTTAAAACTTGCTCTTTGTATTTACTCAATATTATAAATTCTCTTCCCCTTTCTTTCACATGATTTTTTCTTGCAAGTTTCAGCGCTAGCTGATACGCAAACAATTCATCATAAGCAAGCCTTTTTCTACAAACCTCAGCTTCCGCCAATGAGCTTGGTCTGTGCAACTTTATGATGCTTTCCCTCCAACTTAACCATTTTTTTTGCTTGATTAATGTATCATCTATCCACTCTGGTAAATCAGGCAATTCCTTTAGATTAGAGCTTATTATGTTCCCAATGCGCTTATTGGTAATGCCACGGCATAATTGGTAAACTGGCTCTATGCAAGCTATTTCTTTAAATTGGTTGATGTCAAGCGACACGTAATCTGGATGAGTAATTTGCCAATGTTCAGCAAATTTTTCGAGTTTGCCACTGATGATCACATTCGCTCCAATTGGAAATAGTTTATATAAATACTTAACTGAGTAATTAAAAAAGACTATGAATATATACTGACTCTCACTTTCAACGACTATTTTATATGGTCTACCTCTAAAAGTGGGCGACTGATGTTCATAAACTTTTGCAATGAAAGTTGTAAATTCTCCAACTCGAGCATCAGATAGTAACTTGCTTCTATCCACATAACTAAGTGGCTTATAAAACAGCAGATCCACCACCTTGTCCCCACCACAAAGTTTAGGCAATATTGCGGAATGGAACTTAGGTATATTCTCCAGCCTGCTATTTAGAAAAATCTGATTGCTCATTGAGATTCATACATGTGTAAAACTGTTATAGAGCCTTTTTAAAATCTTGTCACCTTATGGTCAGGTATGCACTATAGCTAGCACAGCTCTCTAACGTCATACCGCGATTCATTCGCGGTATCTCAGCCGCTAACACGTAACGGAATGACGAATTTGTTGTTTTTAAAATCGTCGGTAAGCCTAAGTTACCCCTAACTATATTTGCTATCATAGGGCTTATAGTAGGTATTTTATTAACTTATTAATCATTTTTATGTGTTATTATACCATTAGCAGTCTATATCAAGGTATTAATGATGAACAGCTCTACACCAAAAGAAAAGGAAAATCCAATAGTTACACTAAGAGCTCAAGCAGAAAAGTTTGGTTTTAGCAGGTTGAGGGCTGGTAAAGATAATGCTGAAGCGAATTCTGGTGCAACTATGTACGTAGATCTTCCAAGAATGAAACTTGTTATTCAGAACAAAGTTATAACAAAAGAGCTTGTTGATGAATTATATAATAAACATACCAACCTCATTTCAAATGACAAAAATAAGTACCGCCAATTTGTAAAACAAGTTTTTACAGAGCTATTTGAATATGCTGAAGCAGAAGTTCCAAATGATTCTATTCTAGAAGAACTAATCACTAATTGTAACCAGGCTGCTTATGTGGGTGCATTGTATGGTAAAGGAGGACCTATCCTTCATTTAGCTGAAACATATGGGTTATTGTTTCAGTCTAATCATGTAACACATATTAATTGTAGTGATCCAAGTCATGCGGCAATCAGAATTGAAGAAAAAATTGCAGTTCGCACTTTTGCAGAACTGGAAGAAGAATTATGTAAATTGGATAGCTCGCTAGAATTCACACTTAAGTCTCAAGGTGATAAAAATGTAACATATGAAGATGGTAAATTGTCACTTACTGTTCCTAAGAGACTGAAGGACTATAATATAGGTGATAAAAACTTGTTTGACGTTATAAAAGAGTGTTTTCAGAAATTTTGCGAGAGGCTTGGATTTTTTAAAATAAAAATAGAGCATGGCTTGGATAAGCCACCAAAAGTGAACAGCCATCTGGAAAATATGGAACCGCCCATTCATAGCAATGAGTATGGAAATACACCTAGAAACTAACAATTAAAATATTTCAAGCGCTGTTAGCTCATTTGCACAATCAATGACTTCAGAACTTGGGAACTGGTTTTTAAACCAAGTATACTGGCGTTTTGCGTAGTGTCTTGTGTTTGTTTGAGCAATCTGTATCGCTTCGTCTAAAGTAATCTCACCTTTCAAATACTTTACAATTTCTGGCACTCCATGTGCTTTCATAGCTGGCAAATGTGGGGCTAGGTTCATGCTAAGTAGCTTTTTTACTTCATCAATTGCTCCATTTTCAATCATTGTAATGAAACGAGAATTTATTTTTCGGTATACATCTTCACGTTTAGGCAGAATTGTACATATCTTAAAATTATTGAATAAAGGAGGCTGTCTATTCTCTTGCCATACAAAAATTGACTTGCCAGTTTCAGTGATAACTTCAAGTGCCCTTGAAAGGCGGTGCGAGTCATTCATGAACACTTTACCTTAAATCCTTGGATCTTTGCTTAGCGCTAATTTGTAAAACTCCTCTTGACTTAAATTTTTCCTTAATTCGCTTACATTTTTCCTCACTTCCTGACTTATTTGTGGCATTGATGATAAGCCTTTGATTAAACTGCTGATGTAAAGCCCGCTTCCTCCAGTGATGATAGGTATTAGAGCATTTTCTAATGCGTGATTAACTTCTTTTTCTAAATCTTCTAACCATAGACCCACGGAATAATTTTCTTTTGCTGAAACATAACCATATAGTTTATAAAATACTTCTTGCTTTGGTGGTTGAGCAGTAATTATGGGAATTTCTTCATATACCTGCTTTGAATCACAATTTATTATGCTAATATTTCCATATTTTTCTATCAGGTTATCGCATTTACTAAGCGTTTCACAAACATGACTCCAGGCGGTACAGGGGAAGGTTTTTCCAGTAAGTATTCGTCTCAAAACACCAAAGAACGGGCATTAGGGGAAAAAGGAAAAATTTCTGAATTAGCAGGCAAAAAAACCGAATCCAAGGAAGCTTTTTCTGAAAGTGGCGGCATAAAAAGTAAAAGCAGAACTGTCAATGAAAGATCTTTTGCTGATGCAACAAAAAGAAGTAGGTCAGATCTTATATACTTAGTCCGTGGTAAAGATCGTGGAAAATCAGCGTGGCATTATGTATTAGTTGATAAAGAGAAAAGAGAAATGTTTCTAGCAAAAAGCAGAACTGGCTCTATAGATGTTGCAGACTATGGAGAGATTTTGTATTCAGGATGGGGAGAGGATCCACCACAGGCAATAATGGATAAAGTCAATGAAGAGTTTGGGTTGTAGCAAATCTGCATAACAAATGGTAAGCTGCGTTGTATTATATTCACAAAAACTAGCAGTTACTATATAAGATACAATGCAACAAAACTGATCTAGTTGTTATGAATAAGTTTTTAGCTATATGGTACCTAAAATAATAAATGCAATACAGAACAACTTGTTAGTGTGTTTTCCAACAGTGTATGCTCTTGCTTGTAATGCATTAAATAATGAATCTATAGGAAAATATATCAGATAAAGAAACGCTCTCAAAATAAGCCACTCTCCATATTTGTTAGTGATATTTACAATTTGACAAAAATAGCAAAGGTAAAGGAAAGATATATTGATTTAATAAACCACTTTTCTCCTGGACCAATTACCTATATTTTACCACTTAAAAACAACAATATATTGCCAAACGAATTCTTTAAAGATAGTATAGGCATCAAAATCCCTAAGCATCCTATTGCAATTTCAATATTAAATAAACTGAAA
>NODE_42_length_4975_cov_11.009553
GCTATGGACCGTGACAACAGGTGGAAGAGAACAATCGAAGCTTATGAGGCTATCGCATTTGCAAAGGCACCTTGTCATGATAATGCAGTATCGTTGATTGATGAAAATTATCAAAATAACATAACTGATGAGTTTATTAGGCCCGCAGTAATAGGTGACTATCAAGGTATAAAACCAGAAGATGGAGTGCTGTTGGCTAACTTTCGTGCTGATCGAATGATACAATTAGCAAGTATTTTGCTTGGCAAAACAGATTACGCTAAGGTAGCAAAATTCTCTTCAATTTTAAGTATGATGAAGTATAAAGAAGATCTCAAAACTCCTTATATTTTTCCTCCTACTTCTTTCGCTGATACTCTAGGACAAACAATAGAAGACAATAAATTACGACAATTACGTATCGCCGAAACCGAGAAATACGCTCATGTGACTTTCTTTTTCAATTGTGGAAAAGAAGAACCTTTCTCTGGTGAAGAAAGAATACTCATTCCCTCACCAAAAGTTCAAACTTACGATTTGCAGCCCGAAATGTCAGCCTTCGAGCTCACAGAAAAGCTTGTAGAAAAAATTCACTCCCAAGAATTCGCACTGATAGTTGTAAATTACGCTAATCCTGATATGGTAGGGCATACAGGTAATATAAAAGCAGCCGAGAAAGCTGTGCTAGCTGTAGATGATTGTCTTGCGAAAGTGCTGAATGCTGTTAAAAAGTCAAGCAACACCGCATTAATTGTTACTGCAGACCATGGTAACGTGGAATGTATGTTCGATGAAGAAAATAATACACCTCATACAGCACACACTCTAAATAAAGTGCCATTTATTGTGTCTTGCGATAATCTAAAACTAAGAGACGGAAGGTTATCTGACATTGCCCCTACTATTTTACAGCTACTTGGAATTAAAAAACCAAACGAAATGACAGGCAGTTCGTTGATTTCTTGCATTACCCTCTGTCATTCCAGCTAGGCAGCGTTATGCACCGGAATGACATCAAATAGATGTGTTTTAACTTAATCCAACTTTTAAATTTTTCGCTCTTAGTACTAATGATTCATTAAAGAAGCTGTCAATATCACCAATACTATCTATATTTTTTTTACTGATAGATTGGTCAATTCTTTTGACCAAATTAGATAAAACTTTATTAGGGCCAATTTCAACAAATTTGTTAATGCCACGGCTTGACATATACAAAACCATTTCTCTCCATTTCACTCTGCTTACAACTTGCTTGGCGAGTAAAGTTTTTATAACTTTGGGATCACTCTCCTCTTTAGCTGTAACATTTGATATCAAAGGAACTATAGGACGGGTTATTTTAATACCCTTCAAAAACTCCAAAACTTTTTCATCAGCAGGTTTCATAAGAGATGAATGAAAAGGCCCACTAACCTGTAATTTAATTAGTTTCCTCACACTCGAGTTTTTGAATAAATCGGGTAACATTTCAAGAGCTTCTCTAGTGCCACTTATAACCACTTGTCCGCCACCGTTATCGTTTGCAATTTCACAAATTCCGTCAATTTGAACTGATTTCAATATATCTTCCACTTCATTTATCTCTGCTCCAAGCAACGCAACCATTCCGCCTTTACATTTCAGTGAAGCTTCATGCATTGCTTCGCTGCGAACTTTCAGCAGCTTGATTGCAGACTCAAGCGTTAACGCTCCTGCAGCACACAGCGCTGTATATTCGCCAACTGAATGCCCACAAACATATTTAACATTGTGATCAGTGAAAAGAGATTTGCCAAACACATGCTCCATAACACGTAGCATTGCAATTGATACTGCCATTATAGCTGGCTGAGCGTTTTCTGTAATGGTTAATTCTTCAATAGGACCGTTGAAGATTAAATGAGACAGCTTTCTACCCAATATGCTATCTACTTCATTAAATACTTGTCTTGCAACGGAAAACTCACTATATAAGCTCCTTCCCATTCCTACAAACTGAGAGCCCTGACCAGGGAAAGCGAAAATCATGATAACTATTATTTATTCCCTATTGAGTATAACATTTTATCTATTTTTTGTCAATATTTTAGAATAATGATTGACTTAGTGAATTAAGTTCACTAGAATATTAACTGACTAAAAGTTTAGAAGCAACAATGAATTATCATAAAATTATTATAGTTATGACAGACGGTCAAGAGTTTGAAACTCGTTCCACTTATGGAAAGGAGGGAGACAGGGTAAAGCTTGATAGAGATCCTCTTACTCACCCTGCATGGACTGGAAGTTTGACAAGCGAGTCAGCAAGTAAAACTAGCAAATTAGCTAAGTTTAACGATAAATATGGAAGCATTTTCTAATTTTCCTCCTCTTTAAGTTTTAGAGAGTTTACTGAAGCATGCATAAATACAAAAATATAGGCTATGTTGCTTCTCCATCACCAAAGTCCCAGGAAGTATCTAAACTATTAAAGAAACTTAATTTTATCAATATAACAGAAGAAAATAAGTCCGAAATCGATCTATTGATAGTTATTGGCGGTGATGGCTTTATGCTACGCACCTTACATAATTACGTTATAGAAAACAAAAACACACACGTATACGGAGTAAACACTGGCAATGTTGGGTTTTTGATGAATAAATGCTTTAGCTGCAGTGAAGATTTAATTGATCATATAGAGCATGCAACTTCAACTCAGTTAACTTTGCTAAAAATGGAAGCAACAGACACAAGTGGCAAGAGATATCATTACATAGCAGTAAACGAAGTATACGTTTTTAGAAAAGCGAACCAAATAGTAGAGATGAATATTACTATTAATGATAAGCTAAAAGTAGAAAAATTTAGAGGGGACGGAGTAATATTATCTACCCCCACAGGCAGCACTGCATACAACTTCTCTGCCGGTGGCCCAATCTTGCCGCTAAATTCAAATTTACTTGCACTCACTTCTATCAATAGCTATTACCCAAGGCATTGGAATGGAGCGTTAATATCAAACGATACAATCGTACAAATTGACATTAACGACACAAAAAACCGTCCAGCACTTGTAGTATCAGATTACAAGGAGTTTCATAATATATCACAGATAAAAATACAAAAAGACCACGAAAACACAATAACTTTGCTTTTTGACAAAGATTACCCTCTGAATGAAAGGATCTTTGATAGACAATTTCTATACTAATAATGTATCTGTTCAGATACATGGCTAATGTACAAATATTGAAACAAAAATTCCAGTGCCCCTGTGATGTCATTCCAGTGCTTGACACTGGAATCCAGCTTTTGATCAAAAATGTTGTATAGTACACAATCAAATTTTCTGGATCCCAGTGTCTGGGCACTGGGATGACACCCATTTGTTCCTATAGTTGTCTTTTCTCGTCTACCTTATTTTGCCACTCTGCTAAACAGATACATTATCTGTAAATTGGTATTTACTACATCTTAATAACTATAGCGTAATCAATGCAGCATAGTAATTAACTTTGGAGTGAATATGCATGGGTCAGTCGAAAAATCAACAGTAAAATTAACTTCTTACGAACAAACAGGTGACAATAGCAAGATAACACTAAAAGATCCACCATCGCCTGAAGAAGCAGGAAATGCTATCTCAAGTGTACTGAATGTAGTACCACGTGTGCAGGGAATGTCACATGAAGAATCAGATGATGAGGAAGTGGATCCTACTTATGCATCTGTAAATCGACAAAAAGATGGTGATGGAGCACCACCGATTTTGCCAAAAGCTCCAGGTTTACAAGACAAAGAAGACAAAAATTTGTTTGGTCTTAGTACTGAAGTACTACCTCCTTCCCTAGAAGAAACAAAAGGTGAGACTCATGATTGGGTATCACAAACAGCAAGTTTAGGTTTAGGAGGATTATCTGGTAATGGATCAGAAGAACATATTTATGCAGCTATAGACCCAAATGCAAAATCTTCGAAAAAGAGTTTAGACAGTGGAATAGGTGGTCAAAACTCAAAAGATGATTTAGGTGCGTCTTCAAATACTTTACCATCGTATAAAAGCAAAGATGACTCTGAAGAGTCTTTGTCACTAAATTCTGATATAGGTAGCACAACAAATAAAAAAACAAACAGATTCTTGCCAAGAGCAAAGTATGCCATGCAGCAGAAGGGTTTTATAATTTTTGGTGCAAGTGCTATTATACTCAGTATATCTGCAGCTTTATTATATTTACAAGATAAAGCAAAATTTATTGCATTTTTTACAAACAGCCCAAAATATATCACTATACCAGTTATCGCACTTGCTGCATTGCTTGCAATTGGTCCAATATTTTTTGCAACAAGGCAATTTATAGATACTGAAGAACATTCCATTCAAAAAAAAGATGCGGATAAAATTTTAGCTGAGGTGTTGGAGCACCAGCCAAAAGATAAAGCTATAAAATCTGTAAGACTGGAATATAGCAATGGCACTCATTCAAATTTTGTACTTAATGCTTGGGAAGCTAAACAAGGCTTCACTAACATTGACGAAAAAGTAATTACTAGAACTAATAAAATAAAATCAGTAATTAACGACAGACCAATATTTACTGCATTATTTACTGGTGTAGTTGCTGCAAATATAGTGTTTCCTCTAGGGCTACTTGCAACACATGGTGTTAATGGTGTACAAAAATTTTACCAAAACCCTTTGACTAATAACATAGGATTATCATTACTTATAGGTTCTGGTATACTTGCATTACTCATTGTGGGTTTTGGCATACATTATTATAGAAAAACAAATTGCACTAATCTTATATATTCGCAGGAAAAGATTGACCCTGAAAGCGTTAACAAGAAATTCATTGAAGAAATAAAACACGAAAGAACAAATGTTCTTGGGGAAAACCACGGTAAAGACGCTAAACGCAGCAGCTTAACGCTTGAGCAAGTTGTGGTTCAATCTCATAATTGTAAGGATGTTGTTTATAGTGTCGGTTAATAAAATGCATGATATAGCTAGTGCAGCCCTACGTCATACCGC
>NODE_43_length_4946_cov_4.840728
ATTGCCAGCGATTACGCATATAAATGCTAAAATAATCATAGTCATTTTGCCTCCTCTCTCTGCTAAAGGTTTTGACATACTTTTTGCAATAAATAAGTAATAAAGAAACTTTAGCCCCACGCTTAAATGAAGCAGCAAATTTAGAAGCTTACATAAATTTTTATACCCTTTTAAGGCAACAGTGTTCATTTCAATTTCAGCTGTGATATATGATTTACTGATAAATCCAACGGTTCCAGGAAATGCAGCCATTGTAAGTATTGCGATTATAGCACACATGCCTTCCACTGACATCAGTTTACCCACTCCATTAAAACTAATTGTTTTTGTTTGTGAAATAATCGAATTACTGACCACAAACAATAATGATTGATAAACAAGAGAGAAGATTATATGCAGTATCAAAATTGGTATTGCTTTTTCCGAAGGACTGAGCAAACTTCCTGCAATAATCAGCAAGCCCATTTGTCCTACAACGTTATAGCATAAAAATCTGCGAATATTTTGCTCAAGAGAAGCAAATATAATGCTGTAAATTGCAGTGATGGCGCCTACAAGCGCTAATATTTCAGTACAATCTTGCCATAGGTTATAAGTGTGTAAAAGCATCACTAAAAAAGAGACTTTAGTGGTAAATAAAGAGAGATATGTGGTGCCATGTAGCGATGCAGCAGGATATGCATCAACAACCCAAAATGAAAAAGGAAAACAAGCGCAGTTTATCAATAAACCCAAAATTATCAGGTTAGTGCTTTGAAGTGCCAATCCTGCTATTAATATAACTCCAACGAAAAAGTGTACACAAGCGTACCTTATTGCAGGTCCACTATCTCTACAGCTAGATGCGATAATAAAAAATGCACTGATGGTCATTAATTCACAGAATATTATAACCAATATCATATGTTCAGATAAAACTGCATAAAGTGAACTAATAGTGTAAGCAGCAAAAGATAGCATCTCTGAAAAAGTCAAATTTTGTGCTGGTAGAACAGCTAAAAATGCAACTGATAAAAAAGATATTAGTATGGTACGAAAAGATAAATCAAAATCTAGAATTGGGAGAGACCAATTTACTGCAATGCTCAAATTTTCAGGTAATTTTAGGACTATAACTATTAATACAGTCAGTAGAAGTAACAGTGACGATTTATAAAGTTGCACAATAATTAAAACCAATATGGTTTATGCTATCTCAATATATGAATAAAATCAATTTGCATATTAACCACTAATTAAACTAATGATCATATAATTATATCAGAGTTTAGAGGGTTATAGAGAAACCGGTTAGATTAGGTTTTTAATCTAATCTGACCGATAGCTTTAATCGTGAGGTAAGCTTTAATATAGCACTCCTAATTCATAACGCTACACTCGTGCATAATTTATTTTTAATTTGTGCACGAGCGTTAGTAAATTATTTACTTCTTGAAATAAAATTTGGCATCACTTTAATATTGAGACTTAGTAAACCTCAGTAGGTCTGCCAGTTGGGCCCATAAGAATTATTTGCTCGCCTTATCTTAAGTGTCTGCATAAATTAGTGGAGCCGCCGATTTCCAGCACAATAGTGGAAATAATTCCTTTTTTTTTGTCTACTTCAGTGCCGGTTACGGCTATACCTTCCATAGCAAGGTTTGTATTATTGGCTTTTCTGTCATTGGTTTCAAAATTTTGCAATCTAAAGAATTGCCCAGGCTTAAAATTCTTTGCCGCAAGTGGTGCTTTGATCACTATTTCCACAACTTTGTCTGTTAAATATTGAACTTTTATAACCTTTGCAGTGAATTGCTCTTTGATTCTATTAAATAATTCTTTATTAGCCAGGTCTTCAACACTTGACCACGCATTTTTTTTCTGGCCCACAACATCACACACTGGAATGACAGAAACGAAGCTATTAACTCCACTCAAAAGCTGAGAAATAATAGGGTAGCCGTTCTTAGCACTTGCCATAGCTTTCACGACGCTGCCACTATACGAAGGGTGAAGATCACCAAAAAAGCTGATTATTTTATTTCCTTGCTTATACACTAATATTCTATCTTTATTTTGCATTTTAGGAGAAAATATTGGGTCTATTTCTTTTCCCAATGAATTCAATTGAGTAAAATACCCATTACTTAATTTAAAATGCTTTTCATCTTCTGTTGCAATAACCGTATTTGGCTCAGTACCTGCTGCTATAAAAATAGAACGTGCTTTTATACGTTTGATTTCGCCGGATTTTGTGTCTATCAGTTTTATTGACTCAGCATGGTTATATTTATCCGTCACAACTTCAACTGGCTCTAAGTTTTCAATAAATTAAATTCCTTCTGACAGTGCATTTTGCACCTCTTCGCTATTTAATCGATAACTCGGTGAATCTTTTAGCTCTTTTCTATATATAACTTTCACTCACCCGAGGCTCTGCATTAACTCTAATATTTTTATTTCTCTATTCTCTTTTTTTGCTAACTTTTGCTTTTCTCGGATCAATTGTGCGTGCGATATAAACTCATTCGCAATTTCGCGCTCTTCTTCTGTCCAATCTTTTTCAACACAGTCCTTTCCATACTTATCAACTAATATCTCATAACGAAGAAGAAATTTTTCTACTTGAATTGGATAATACGCTAAAGCTTCAGTGGCAGTGTCAATCGCAGTAAGCCCAGCCCCTATTACAACTATCGGCATACGAACTTGCAGATTTGCTATAGAATCAAATTTAAGAGCGCCAGTCAGTTGTAACGACATAAGAAAGTCAGATGCCATACGCACTCCACGATCTAGTATATTCTTTATTTTGATCATTCGTGGCTTACCAGAGCCAAGTGCTAGGGCGATGTGATCAAAACCCGAGTTGAACGCGTCATCAACATTAATCGTGCCACCAAAACGAATGCCTCCATAAAGTGCGAAATGCTCACGTCTTTCCAGCAGTAATCTAATAATCTTTAAGTAATTCTTATCCCACCGAGAAGTAATACCATATTCTGCCACCCCATCAAACCCTCCTGCCGTGCGTTCACTCAATTTTTCGTGTTTGAAATCTTTAATTAGCTGGAAATTATCGATCAAAGGTTCAATCTTTAGTCCATCAATGGTGATAACGTTATGCCCATCGTTCAACAAATGATGAGCTAAATTAAAACCAGCAGGACCAAGGCCTACAACTAGAACGATTTTTCCGGTGTTTTCTCTTGGCAATGAACGCTGAAAATTTAAAGGATTCCAACGGCTGAGCAGAGAATATATTTCAAATCCGTACGGTAAACTGAGCACATCATCCAGAATCCTTGTTTCAATTGCTGGCACATTTACGGGTTCTTGTTTTTGATATATGCACGAATTCATGCAGTCATTGCATATTCTGTGCCCAGTGGCTGCACATAGCGGATTATCTATCATCACAATTGCAAGACTTGCTATGCTGTACCCTTCGCTTTTCACCAGATTCATTTCTGATATTTTCTGCTCTAGTGGGCAGCCGTGCAGTTCAACTTTTAGTGGAGATTGTTTAAAAGTATTGTCGTTATTAATTAGCCCCTTTGAGCAGCTGTCCTTACTTTGCTTATGACAAAATATGCAGTAGTGAGCATTATCTAGTGCTTTATTCAAACTCACCTTTTTGCTTGTTAGATCAAAACCGTATCATCTTTTTACTTCATTTCAATACAGCACTTCAACTTTGTCCACTTCTTTTTTAGAAAATGGTATGAGGTTTTCGTGGTCGATTTTTTTATGAATACTGAATAATATACTCTGTTTATTTTTTACTCTCCACACTGCATATTGTGCTGCAAGTTCTATTTCTTCTTTGTGATTTTCTTTATCTTCAAACCAATGCATCACCTGCTCAGCAAAATTTTTTTCTGTTGTTGGCAAAGTGAGAAAATGACTTAGTTTGTTAGTAATATCTATATTCGCCACATTACTGTATTTCTTCAATGCATAGCGTTGGACAAATAATCTTTTGCACTTATATATTACAGCAAATCGTTGTGCTTTTTCTTTAGCTCCTCTATTTCTTTTTCAATGTTGAAAAGTTTTGCAATAAATTCATCAAGTAAGTACGAAAGGTCTATAATGAGCTGGCTATCTGTCATCCAAGTAGCTGACCGTCCTTCTTGTTTTCTAGATCCCAGTGTCAAGCACTGGGATGACGGGGGGTGACACTGGGATGATGGGAGGTGACACTGGGATGACATCGAAGAAGAAGCTGCTTTTTCTCTTGCTTCAATTAATGAACAAAACAAGCTCTCATCACATGATTTAATATAATTCAAAAATGTCTCATCTAATTTTATTAATCCATTGCGAGTATATAGATTCGAAAATGAGATTTTGAAATTCAGCTTCATTGCTATACTATAAAGTGTACATGCTGTTTCTTACAGATGAAGATTTTATTTATTTTGCAATACTGCTGAGATTGTTGCTTCTGCAACTTTTTCTTCGCTAACAGATGCAATACACCTTAATTTGTGTACACCTAAACACACACTTTGAATGGTAGCTTGAAGAATCAATGTGTCCCCTGGAGTAACTAGCTTTCTGAATTTTGCATTTTCAATGGATCTCAAGTAAACAACTTTATTTTCTATTGTTTCTTTACCTAGAACACATATAGCAGATGCCTGAGCTAGAGATTCAATTATCAAGACTCCTGGCATTATCGGATGACCAGGGAAGTGGCCAATAAAAAATGGCTCATTGAAAGTCACAGTTTTGATTGCTTTTATACTTTTACCAGGATCACACTCTATAACTCTATCTACTAAGAGAAACGGATAAGAATGTGGTAATATTTTTATAATATCACTGATATTAAATTGCATAAGCCTACTCAATGCCTTTCAAAGCATATTCAGGTATTTTCTTGTTTATATTGTTTAATACCACATCTGATAAATCAACTTCATCCATGGAGTATAAAACTTGGTTCTTTTTTGAAATAA
>NODE_44_length_4936_cov_4.425118
ATCAGTCCATTATGGTGATGTAGACAGAGCTCTTCCAGTATTGAAAAAAACAATTCAAAAGGAAGGAAGAGGGTTGAAAATGAAAAAACAATATCATGAAAAAAAATCAGAAAAAAGAGCTAAAAAGAAAGCTGAAGCTAAAAAAAGAGGTACCAACAAGAGTGCAGAAGGCAACGTTATGGTTGGTAGTTTGTACTCAAGTTAATAGTTTATCATTGGTTATTTTATGAATATTCACGAATATCAAGCGAAAGAAGTTTTGCATAAATTTAATGTCCCAGTGCCAAAAGGTTTTGTTGCTACATCTGCAGAAGAAGTAAAGACTCACGTAAGTCAATTAAAATCTGACGTGTTTGTAGTTAAAGCTCAAATTCATGCAGGTGGTAGGGGTAAAGCCGGTGGCGTGAAGCTAGCAAAGTCAGTTGAAGAAGCTCAACAGTTTGTAAAGGACATGATTGGTATGACTTTAGTTACTCATCAAACAGGGCCAAGCGGGCAGCAAGTAAGAAAAGTGTACGTTGAAGAAGGCTCAAGCATTAAGAAAGAGTATTATTTAAGCCTGGTAATCGACCCGAAGCTCAGTAGGCCAATATTCATATTTTCCTCAGAAGGTGGAATGGACATCGAAGAAGTGGCAAAAAATTCTCCTGCAAAAATTGTGAAATTTGATATTGATCCTGCTACAAGTTTTGATAGCAGCAAGTTAAGCAGCAGTTTTCATTTGAGTCCAGAACAAATAGAAAAGATATCGAACATTGCAAAAAAAATATATGATCCGTTTATTGCAACTGATGCGAGCCAAATTGAAATTAATCCACTGGTTGAAACAAATTCTGGAGATTTTATTGCGCTCGATGCAAAAATTAATTTCGATGATAATGCTGTATATCGTCACCCAGAAATTATGGCAGTATTGGTTGCATGGTAAATGGTGCAGGTTTTGCTATGGCAACAATGGATATAATAAAATACTACGGAGCAGAGCCTGCTAACTTTTTGGATGTTGGTGGTGGAGCGAGTAAAGAAACTGTAACTGAAGCATTTAAAATCATATTGTCTGATAGCAACGTAAAAGGAATTCTGGTTAACATATTTGGTGGTATAATGCGTTGCGATATTATCGCAAGTGGAATTGTTGCGGCTGCAAAAGAAATGAGCATTAAAGTTCCTCTAGTGGTTAGATTATCAGGTACTAATTTTGAAGAAGGAAAAAAAATTTTAGAAGAGTCAGGATTAAATATTATTGCTGCAGATGAGCTAGATGAAGCTGCGCAAAAGATAGTAAAAGAGGTAAAATAAAGCATGTCCGTTTTAGTAAACAAAGATACAAGATTAATATGCCAGGGTTTTACTGGTGCATAAGGCACATTTCATTCAGAGCAAGCAATTGATTACGGAACGAAAATGGTGGGAGGTGTAACTCCTGGAAAGGGTGGGAGCACTCACCTTAATTTACCGGTTTTTAATACTGTAGCAGAAGCCAAAGAAAAAACCGGTGCAAATGCTACAGTTATATATGTACCTGCTAAATTTGCTGCTGCTGCAATACTTGAAGCAATAGATGCAAAAATAGAATTGATAATTTGTATTACAGAGGGCATTCCTATACTTGATATGGTGAAAGTTAAGCGTGCGCTTATCGGCTCAAAAAGTCGATTGATTGGTCCCAACTGCCCGGGAATTATTACACCTGAAGAATGCAAAATAGGAATCGTGCCTGGCCATATCCATAAGCGTGGACACATAGGAATTATGTCTCGCTCCGGAACTTTAACTTACGAGGCAGTAGCACAAACAACCGCTGTTGGTCTTGGTCAATCCACATGTATCGGAATTGGGGGAGATCCAGTTCATGGTATGACATTTGTTGACTGTATGGAGCTCTTTTTAAAAGATGATGATACTCATGGTATTGTAGTTATTGGTGAAATAGGTGGAAACGAAGAAGAAGATGTATCACATTTTGTAAAAACAGAAAAACTAAAAAGCCAATCGTTGGTTTTGTAGCAGGCCAAACGGCACCTCCAGGAAGACGTATGGGACACGCTGGAGCAATCATCTCTTCCAGCGGTGGAAGTGTTTGTGCAAAACTAGAAGTTATGCGGAGCGCTGGAATTGCAATTGCTGAAACCCCTGCAGTAATTGGTAAGAAGGTATTGGAAGTAATGCATCACCAGAATTAGGATCACAAAAACCCTATATCACCGGTCATGAATACGTTATTTGCCCATTCGATTAATAACTTGCCTCCTGGTAAATTTACTGAAGTCTGTTGGGCAACCAGATATCCACTTAGTGTGGATGCAACAAGTGCTGCAGAGGCTGCACTACCGCATGATGCAGTAATGCCTGTACCTCTTTCCCAAACTCTTAAAGCTATTTCTCCAGACTTTTCAACTTGTGCAATACTAACATTAATTTTTCGAGGAAATAATGCGTGATTTTCTAGCTTTGGTCCTAAATTTCGCAATGGTATTTCACTTATGTTATCAACAAAAAAAACTATGTGAGGATTGCCAATATTTACTGCAACAGGATCTTTTAGCATTTCAAGCTCTATAGGTAAGTGAAGAGTGTCAAACTCAGTAGACAAGGGAATTTCATGCCATTTTAGCAAAGGTTTACCCATGTTAACCTTTATGGATTTATCACCCACTTTAAAACACTCTAAAATGCGTTTGCTTGTTAGCTCAATAATGGAGTATTCAGCACCTTTTTCTGACATTATCAAATATCCAACACAGCGTGCTGCGTTTCCGCACATTTCAGCTCGACTGCCATCAGCATTATAGATATGCATAAAACAGTCTGCAGCATTAGACATTGTTATAATTATCACTGGATCACAACTGCTTTGATCAGCAATTTGTCTATGGTTCCAGTCTAAATTGTTTGTTGAGCGTGTGTCTATGATAACGAAATTGTTACCAGTGCCGTGCATTTTGATAAAATTTTCAGAATTTTGGCCACTCATCATAAAAAAATATTTCTTCTATTGGTCTTCTTTTCTTCTTACTTGTGTCAGCACCCTCTTCTTCGTAACCAACCGCTATCACTGACATTACGTTAAAGTCATTGGGTATATTGAACTCTTTCACTATTTTATCTCTATCAAATCCACCCATTTGATGGGCCATTAAGGTCATAACTGCAGCTTGTAACATAAGTCCATAATTTGCTGCACCAGTATCATGATTAGCCCAAAGATTTTCTCCTTTACCTTGTTTACGGAAGTTTTTAGCACTTAAAGATATGATTAACACTTGTGCATCTTTTGCCCATTTTTGATTAGATTCATCAAGGCAATTTAGCAGCTTTTCCCATGCGCTTTGATTGTTCTGTTTGTTGCATATTACGTATCTCCAGGGTTCATCACCAAAACATGAGGGAGTCAGCCTTACAGCTTCCATTAAAATATCCATGTCTTCCTGAGATATTGCTCTTGTAGGATCGTATGAACGTCCGCTGTGTCTTGCTTTCATCAACGATAATAGATCTTGTTTACTCATCATTTTTAATTTAATAGTGCATAAATAATTCATTTTAGCACAATATAAGCAAAATTTAAATTGCAAAACCTCTCATACACATATATTATATTACATTTAATAAGTTATTTTTATTGGGAAGGTATGTTTATAACACAATCTAGCAGCAGATCAACACTGGCTGAAATATTGTCTTGCGTTTTACTTTGATTCTTGATGGCTCAAATAAGTATACCATTGCAGCCTGTGCCTATCACATTGCAAACTTTAGGAGTAATGCTTATTGGGCTTAAATTTAACCGCAGAACAGCATTCTATTCTGTGCTTACATATCTATCACTTGGTGCAGCAGGATTGCCTGTTCTTGCGAATTTTTCTGGTGGTTATCACGCTCTTCTTGGACCAACCGGTGGATATTTAATTGGCTGTTTAGCTGCTGTTATGGTAATGAGCAAAGTAAATGAATTACTGAACTCTAAATATAAATCATTTGTGTGTAATTCTTTAAGTTGTCTGTCTCGTACAGTTGTAATCTTTATTTGTGGTGTTAGTTGGCTTGCTGTTTACTTGGGTCTGGGACAAGCAATAATGGTGGGTGTTTTACCATTTATCCTTCCTGGTTTGGTAAAAATTTTTCTACTTGTAGCAGCTTTGCAATATTTAAAAAAATGATAAAATTCCGCCCTCATCATTTCATGTGCACCCTCGCGTTTCGGGGATATGGGTATTCTCAGGGTTTTGTAGAAAATTATAAAAAGATAGCAAGCAAAGTAATTAGTACTCAAATCGAAGTAGTTGGTAACCTTGATAATATCTGTAGTGATTGTCCAAATCAGACTAAACAAGGTAAATGCACCACACAAGCTAAAGTTTTAGAGCTAGATAGAAGGCATATGGAAATTTTAGGAATTAAAATTGGCGAGACTTTAACTTGGAATGAGGCAGTAAAAAAGGTTAAGGAGAAAATGTCTTTAAAGAAATTCGAGTACGCATGTGAGGGGTGCAACTGGCAGCCATATGGAATATGTAAAAATGCCCTTTTAAATCTACAAAGGTAGTTGACAAAATGTTAAGATAAATTGAAGCATTTTTGTGGAAATAAAGCGAAATATGGAAGACAAAAGATAAATGCATTCTGAAAAGCTACACAGCATGTTCGTCCCGCTAATTAATAATATCTTTATTATTGTATGAGATAGGTAATTTAGCATTTATGAATTTGTAATGTGTTACGCATAGCTCAAAGAAATAAGGTTTACTGGTTACACGCTGCAGCCAATGCCACAACACTAGGACCTATGTTTATCTGCATGTTAATTTGCGTTGTGATTTTATGGAGGTCTTCTGTTACCTATGCTAGTGAAAATTTGGAGATACAAAAGGCCTTCGATAGTGTTGTCAAGCCTATAAAAGCTGATAAAAAATATAAAGATCTTGATGTTATTGAG
>NODE_45_length_4924_cov_4.672623
TTTTAATCTGCAGATTGGCGAAAGCAAATACAATAGCTTCAGTTTCATGATAAGGTGGCTGGCAGAGTTTGTCAAGCAACTTTCTTGCTTCTGTGAGTACCTGGATTAATATTATATAGAAGGTTTGCTGCCAATAAAGCCTAAACTTACCAAATACATTTCTGTAGATTCAGATCTACTTGACTTTGGTTTAAAGTATTTTACTGTTTTAAACATTTTTTTTAGCTCGTTACAAAAATCTTTATCAGATTCTCCTTGGAAAATTTTTACTACAAACGTGCCACCATGGCTCAAGAAATGCTTTGCAAAATTGAGCGCTGCCTCACATAAAAGCATAATTCTGATATGATCCAACGATTTTAAACCACAAGATTCGGGCGCCATGTCAGATAAAATTACATCAAATTTTTGATCCTTGAATTTTTCTCTTAAAATTTCAAACTCATTGATAATATCACATTGTATAAACTCTACTCCATTAATTGCGTTCATTGGTTTTATGTCAAGAGCAACCACATTTGCACCTTTCTGAGATGCAACTTGTGACCATCCACCAGGAGAAGCACCAAGATCAATAATTTTTTGCCCTTCTTGGAATAATTTAAATTTGTTATCCATTTCTACCAGCTTATATGCTGAGCGTGACCTATAACCATCCTTGCTAGTTTTTTGCACATACTGATCATTCAAATGACGATGTAGCCACCTTGTTGAAGATAGTTTTCTGCCTCTAGCCGTCTTTACTCTAGTTTTTATTGCTAATACCCTACTTATTATTGATTATATCTTTAAGCTCTTTTTCAACTACTTCTTTTACCAGTGCATGTAGATATTTATTCAGCCATTCTGAGAGCTGAGGTTTTAAAAGAGATGTAACTAATTCTTCAACAGTAAGGTTCGCTTTTTTTTGTTGTTTATGCTGTAATTCGTTTTGCATTTTTCCAAGCAACGCTTTGATCTCTTCCATATTCTCTTTTAAAATTAGATGATCGTTATTTTGCGCTTGTAAGCCGCTATTACTCGCTTTGTTATTACTCATTTGGATATTATCGTACAAATAAATATCTTTTTTTTCTTCTGAATTGTAGCTATGGCCATTAAATTGGTTATTGTTGCAAGCCATTTCCTCACTTTGGTCATCATTATCAATGTCCTCTTTTTCATTATTTTCTTTTTTGCCATCTTCTTCTATTTCTTCTGGATACTCTTCCTCAAGGTATAGCACATCATCATTTTCATCCTTTATTTCTGCTTTATCGTTACTCGCGTTTTTACCCGATATAGCTTTTTTTATATGTTCTAGGATATCTTTTACAGATTGATTGCCTTGTTCATCATGCATAGTGCTAATACCATTAAATTTAGAGGTCTATACTATTTATCATAAAAAGCAAGTTGTAAACACTAATCACATAATTGCTTTTTGCTTCAACTAAGTCTGAACGTGCTTTAAATAATGCATCTTCAGTGTCCAAAAGGTCAGATGTACTCTTTAAATTTAAGTTTACTTCTTGCTCAACTCCTTCCAATGCTAGAGCTGCTGCTTTTTCCGCTTCTTGACTTGCTTTGATAATGGCCTTTGCTGTCAACACATTATTCCAAGCATTTACAACTGCTTGTTCTATATTTTTTACCGTTTCATAATAATCGTAGGTAGATTTTTTTGCATCCATTTTAGCTTTACTGACACCAAAAGCATTAACTCCTCTCTTAAAGATTGGAACATCAAGAGTAAAAACTACATGAACATTTTCTAATAGTTTGTCTACCTTCATACCATCCTCCCCAAAATTTTTGCTTGCACTTAGATTTAAAGAAGGAAGCCACTTGGAGCTTTCAGCAATCACTTCCATTCCGGCTGCTCTTTTTTGATAAACTGCTGCTTTTAGAGATAAATTATTGGTTTTTGCTAACTGTAAACATTCATTTAGCTCTGGAACAGAAGGTAGTTTATCATTAGCTTCAGAAAGGTCATCAGCATCTTCGCCAATCAAATGATAATAAGCAATATTTACCAACTTTAATTTACCTTCAAGATCAACTCTTTCGGATATAGAAGACGAAAATTTTGCTTTTGCTAACAAAACTTCAGCATTGGTTACCTCTCCAAGGGAAAAGCGTTTTTTCATAGCTGACAAATGTTCCAAAGAAACGCGTTCTTTATGTTCTCTGAGCTTTAATATTTCTGTCTTTTGTAAAACATTAACATATGCTTTCACAGCATTAAGTGCAAGCTCTTGTTTTAATTGCTGAAATCGCATCTTTTCTGCTTTGAGAAGATGGCTTGATCGACTGAGTGTGGCAAAGGTACCACCGCCATCGATTAATTTCTGGCGCAATGTAAGTTTTTTTTCAGATGTATCAAGATTAAAGTTACTATCGAAATTGTATTGCAAATTAATGTCAGGTAAAAATCCAGCGAACCCAGAAGATTTATAGTGTTTTTCTGCGCTTTTATATTGGTAAAATTGAGACTTTATTTTTGAGCTATTTTTGATGGCTTTGCTTATCACTTCTCCCACATCGGTTGCATAGCAACTTATAGTATTAAAAATGATCGCAAGTGTGATAATCAATCGAAACATTCTAATTCCTATGCATATTGGTTACGCAGCTCAATTACTAACATAAATTACTTTAATAATCAATAACTAATATTGTTGACACTATTGAGAAATTAAGTATATCATAGCTTACTATAGTTGGATCAAATAATGAAGACTTTTTTCTTAAAGGAGAAACAAATCAATAAAAAGTGGTTTGTCATAGATGCAGAAGGATTAGTGGTAGGGAGGCTTGCAGCATTTGTAGCGACACTATTACGTGGAAAGCATAAACCTGAGTATACACCTCATATGGATTGTGGCGATAATGTAATTATTATCAACGCAGAAAAGGTGCATTTCACCGGAAAGAAGCTTAAAGATAAAATTTACTATAAGCATACAGGTTATTCTGGTGGTTTGAAGAAAACTACTCCAGATAATATTTTAAATGGCAAATTTCCTGAGCGTGTAATAGAAATGGCAGTGAAAAGGATGCTTGATGATGGGCCTATGGCACGTAGACGCTTTGAAAATTTGTATGTTTATTCTGGTTCAGAGCATAAGCATCAAGGACAGCAACCTGAAAAGATAGATTTTGCCTCTTTGAATCGTAAAAATAAAAAGTAATGGAGTAAAAATGAAGAGTTCTACAATAAATAACAATGATTGGTCAGAAAATACAATTAAATCAGCAGTTGATTCGCTTGGTCGTTTATATGCTACAGGCCGAAGAAAAGAATCTGTAGCAAGAGTATGGATAAAGCCGGGGAGTGGAAAATTTAGTGTTAACAAAAAAGGCGATCTAATTTCTTATTTTAAAAGAGAGTCAGTGTGCCAAATAGTAAAAATGCCATTTGTTGCAACTTCCACATTGGATAAATACGATGTATTTGCAACTGTAAAAGGTGGAGGGCTATCTGGTCAAGCAGGTGCTCTAGCTCATGGAATAAGCAGAGCTTTAAGTAGTGTAAGCCAAGATTTGCATTCTATACTACGTAATGGTGAGTTCTTAACTAGAGATTCACGTGTTGTTGAACGTAAGAAATATGGTCAACATAAAGCTCGGAAAAAGTGTCAATTTTCTAAGAGATAGTTATTTTATAGGGGTGTTTTTTTGTAAGTATTATACAAATATTTGCAAAAATGTATGATATCCTCTATTTTTGTGATGAATTTAGTTGACTATCGGTGTCAACATAATATGCTATTTATGTGATTTTTTCAATATTAAGGTAATTTATGAGTAAATAAGATATAATAAAACAATTAAAGGAAGATTGTTCTAGTCAGAATATAGATATAACAAAATCTGATTTGAGCAAGATTCATGATGCGTTTATTAAAATAATAAAGAATGAGCTGCATGGGAAAGGTGAAATACGTTTGCATGGAATAGGAACATTTTCTACTGCTATCAGTCAGGAAAAACAATGTCGTAACCCCCAAAGTGGTCAGATCATGACTGTTCCTAAAAAGACAAGGGTAAAATTTAAAGCAAGCCAAACTCTTTTAAGTATTTTAAATGAGAAGGAAAAAGCAGCAGTTAGTTAGACATTGTCATTTTCATTGTTTTTACTACGCTGTGTAAGCCGTAAAATACAGCTTCGCTAATTAAATAGTGGCCTATGTTAAGAGCTGAGATGTGAGGTATTCTTGTCATCTTCTTAGCGTGTTTATAAGTTATGCCATGTCCTGCGTGGCATTCTATTCCTAATTTATTGACGTACTCTGCAGCATTAGTAATTAACTGTAACTTTTTTTCTGATGGATTATCACAGTAATCCCCTGTGTGAATTTCTATTATGTCAGGTTTTGTCCCTAGCTTTTCAAGATATTTTAGTTGATCAATATTTGGATCGATAAACAGTGAGACTTTTATGCTAGAGCTATGCATTTCCTCTATTATACTAGAAAGTTTACTGTGCATATTCACGATATCCAGGCCACCTTCGGTTGTTAATTCTTCTCTTTTTTCTGGTACTATACTAATCGAATAGGGTTTTACCTTTTTTGCTATTTCAAGCATTTCTTCCGTGGCTGCAATTTCAAGATTTAGCTCAATGCTAATGCTTTTTTTTAGGTTAAATACGTCTTCATCTCTAATATGCCTTCTATCTTCTCGTAAGTGTACAGTAATAAAGTCTGCTCCAGCGTCAATGGCTATTTCTGCTGCTTTCAATGGATCTGGATAAGAAGTTCCGCGTGCGTTGCGGAGGGTTGCAACGTGATCGATATTAACACCTAGTTTCACAATCTACCTCAGAAATTATTTATAGATTATACATGTTATTAGGTTTTTTGCATAGTCATTGTTTGACCTTATCCAGAAAAAGTGGAGAGAAAGAAAAGAGTTTTTTTGGGTAAAATAAAATTTTGGA
>NODE_46_length_4812_cov_9.405718
TTCTCCATCTAATGCATAAGCTTAAAACATTAGATGCTTTTGACAAGATACAAGGTAATATGCAGCAACAGTAGAAGAACGTGCGCCAAAAATTTAATAATTTTATAGGGCTTATGCACTTAAATTTTTTGCAATATCAAGTGCAGCGTAAGTGAATATTGCACTTGCACCCGCACGTTTGAAACCAATCAAAGATTCATAAATCACCTTGTCATAATCTAGCCAGCCATTATTTGCAGCAGCTTTTATCATTGCGTACTCACAGCTTACTTGGTAAGCAAAAATCGGAAAATTAAACTTATCACTTGCTGTTTTGATAATATCCAAATATGGCATACCCGGTTTAACCATAATAAAATCTGCACCTTCATTTATATCCATTTCAATTTCGCACATTGCTTCGCGCGCATTTTTATAATCCATTTGATAACCACTTTTGTCTATAGAATGTGATAGCCCACATGAACCAACGACTTGCCTGAATGGAGCATAGAAGCTAGAGCAGTATTTCACTGCATAAGATAATATTAATACGTCTTGAAAGTTGTTATCATCTAATGATTTTCTGATTCTTCCTATTCTACCATCCATCATATCAGAAGGAGCAACTATATCACATCCTGCTTTCGCTAAAGCAAACGCTTGCTTACACAGCACTGATATAGTTTCATCGTTTTCTACATCCATCTGATTATCTTTTAAAATGCCGTCATGGCCATGAATAGTGTATGGATCCAGTGCAACGTCTGCAATAATACCAATTTCAGGTATCTTTAATTTTACAGCACGGATTGCTTTGCAGATTAAGTTGTCAGAATTATATGCTCCCTCAGCGTTTTCAGATTTTAGTTTACTATCAACTACAGGAAAAATTGCAACAGCATTAATTCCTAAATCTTTAGCTTCCTTAACTATAGACACTAATCCATCTATTGAATAACACTTTACGCCTGGTAAGCCAGAAATTGGTTCAGTTGTTTCTTTTCTGTTATGAACAAACAGAGGAAGAACCAGATCATTTACTGATAAACTATTTTCACTTGTTAAATTGCGAACCCATTTGCTCGAGCGCCTGCGCCTTAATCTTGTATTTGGAAAATTAAACATTGGATCCAGGTAAATTCCCAGTAAAGAGCAACACCCCTGAAATGAGTATCACCCAAAGCACCGATATTGGCAGAAACACTTTCCAACCAAGGCGCATTAGCTGATCATATCGATAACGAGGTATTGTTGCTCTAATCCAAATAAATACGAATAAAAGTATAATTATCTTCAAAACGAACCAAATTAAACCTGGAATTTTATAAAGCAAACCAAGTTCTAACGGAGGATACCACCCTCCTAGAAAGAATATCGTCATCATAGCACTTGCTAAAATCATATTTGCATATTCTCCAAGAAAAAAGAGGGCAAAAGGCATGGATGAATATTCAACGTTATATCCAGAGACAAGCTCTGCTTCAGCTTCTGGTAAATCAAATGGGTGACGATTAGTTTCTGCAAGCAAAGAAATAAAAAATATTATTCCTATAGGCATTAGTAGCAAATCAACCCAAAATGGCATATTGTGTTTCGCTACCACCATCTCTCCAAGATTTAATGTTCCAGTGGTAATAACGACTGCAGCAACTATTAAGCCTATTGAAACTTCATATGAAATCATCTGAGCAGCCGACCGTATAGCGCCAAGGAATGCATAATTGGAGTTGCTTGACCAGCCTGCAATAATCACGCCGTATACTCCCAGCGACGATATAGCTAGCACGTAAAGCACTCCAACATTAATATTTGCTATAACCTTAGGAATAACTACTTGCTGGCCATTTTCTACAATTACTTCAGCACCAAACGGTATAACTGCCCAGGCAATTAATGCCAAGATAAAGGTAAGCATTGGAGCCATAATGAACAGTATGGTGCTCGCTCTAAATGGTATTATCGGCTCTTTAATCAGTAGCTTAATAGCATCTGCAAATGGCTGCAATAGCCCAAAAGGTCCAACTACACTCGGGCCGTGCCTTAGTTGAATTGCAGCAAGGACCTTACGCTCAAAGTATGTCAAATATGCAACTGAAAGTAGTAGCGGTACTAAAATAAATAAAATATTAACTAGCGTGTTCATAAAAAGCTTTAGTACAATCTGCCATTATTTTTGAAGCGCGACTTATTGAATCCGTCATATAAAAATTACACTCCTTTAAAGTAAAAGGTGTATTACTTAAATTTATTTTACCATTGCTGATTGGTACCCATGTGTTTTTTACCACTTGATCAGCATTTCTAAACTGTGGACCGATAGTATCTAATTTTTTTCTTACGTCAAATAAACTATCATATGGTAAGGAAAGATCCAAATATTGCGAGAGATTTTTAATAATTAACCAATCCTCCTTTGCTTCACCTGGAGGAAATACAGCTAAATTTGTTCTTTGCACTCGACCTTCAGTGTTTACATAAGTTGCATATTTTTCTGTATATGCAGCACCAGGCAAGATAACATCTGCCACATGTGTACCCTTATCACCGTGATGACCTTGATAAATTACAAATGTATTTTCTAATTTTGATGTATCAATTTCATCTGCACCAAGAAGATAAACCACTTTTATTTCACCACTTTCTGCATGTTCCAATATTTGATTAATATCCCTTTCGCCTTTTTTAGGAACAAACCCAGTATCTAGCCCACTAACTCTTGCTGCAGCTTTATGCAGCATATTAAAGCCATTCCAGTCATCTCTGACCATGTTAAATTTTTCTGCAATTTTGCCAGCTAGAACTAGAACTGATTCAGAATCGTCTCTTACTAATGCATCTTGACCGATAATCAGCATAGGGCTCTGAGCAGCACTCAGCAGCTCACAGAACTTATGATTTCCATTTGCTATTTCACTCAAAATATCAGGATTATCGCCCAATTTCTCAACATGATACAAATATTCAATGTTAGGACCAACACTTGCAACAGGAAAGTTGCCCTGTAAATATCTCTTTCTCAATCTTACGTTAATAATCGGTGCTTCTATCCTTGGATTTGTATTTATAAGCAGACATAAATCTGCATTTTCTATACCTTCAATAGTGGTATTGAACACATACGATCCACGATTACTTGGTATAAGCTTTGCACCATCTTGCCTACAGTCTATATTCCCCGAGCCGAGCTTCTGCATCACTTCTTTGAGTAGAAGCATAGACTCACAATCTGCTAAATCACCTGCAATTGCAGCTATTTTATTTGATTTTGTATTCTTTAATTTCTTTGCAGCAACAGTTAATGCTTCATTCCAATCAACTGGGGCTAATTTACCATCTTTTTTTATATAAGGTCGATCAAGACGCTGAACTTTTAGTCCATCATAGGCAAAGCGGGTTTTATCTGATATCCATTCTTCATTTACCTCTTCGCTCAGCCTTGGTAATATCCTCATAACCTCCGGGCCACGATAATCAACTCTAATTGCGCTACCCACAGCATCTAGCACATCTATAGTCTCACAATGTGATAGCTCCCATGGACGCGCTGTAAAGGAGTAAGGCTTTGAAGTTAAAGCCCCTACCGGGCAGAGATCTATGATATTTCCAGATAATTCAGAACTAATATGCCTTTTTATGTAAGTGCTAATCTCTACATTTTCTCCCCTTCCGATTCCTCCAAGTTCATTTGTACCTGCAACATCAGACAAAAATCTAACACACCGAGTGCAATGAATGCATCGATTCATCGCAGTCTCAATCAGTGGTCCGAAGTGTTTTTTTGGCACAGCCCTCTTATGCTCATCAAGTCTGCTGGTTCCTTTCCCATAAGCCATCGTGATATCTTGCAAATCGCATTCACCACCTTGATCGCAAATTGGGCAATCAAGCGGGTGGTTAATTAGCAAAAACTCAAGCACACCTTCACGTGCTTTTTTAACCTTAGGGGTATCAGTGTGAATAACCATCCCTTCTGCAACTGGCATTGCACAAGAGGCTACTGGTTTTGGAGGTCCACCCTCCACTTCAACCAAACACATTCTGCAGTTACCAGCAATTGCTAAACGCTCATGATAACAAAAACGTGGAATTTCAACGCCCACAACTTCACAAGCTTGAATTATAGTGAGCCCATGCTCTACTTCACATTCCTTAGAATTAATAGTAACTTTAACCACAACTATTATACAGCTTCCCACTTTATAGGATTGCCGCTTATCTCATCTTCAACCAGATTGCCGTTGTCATATTGAGCAGACATATAATTCATGCGCGAGTCACGATCTATATATCTAACAGGTTTTACCGGTTTATCTTTATACATTTTTTGCTCGGCCTTCTTACGCTGAGTAGGGTTATTTTTACTAGCTGTCTTTGCTTTCCCACCTGCTGCTATATAAACTCCTAAAAACTTTTCATTATGTTTTAACACTTAAGTATACAGCGTCAATATTTAATAACTTTAAAATTTCAATAGATCTCTTATTATAATCATTTTACAATCATTGTTTAAATAAAAAGTTACCCCTTGATGCCATTCCAGCGCATGACGCACAGCTGTACGAACATTGCAATTTGCAGGCAATTTGCGTGGCAGATTCAAGTAGCTGACACTGGTTTCCATCCAAAACAGCAGTAGCCCTTTTGGTGTCATTTCAGTGCTTGACACTGAAATCCAGGATTTTGATTGGTTACTGAGTTGGTAAGCATAAAAGTATAGCTAACGCGAGCTCTACGTCATACCGCGATTTATTCGCGGTATCTCAAAGCATAGATCCCGCTAACAAGCAGCGGGATGACGATTGTCGTTTAGCTATAAATATTTAAGAAATT
>NODE_47_length_4800_cov_6.973024
TCTTATAATAGAAAAAATTACGATATTTTTTGGTTATAAAGCAGTATATGGTATAAAAATTAAGCAAGAGAGTATTGACTATTTGACTATATAAGGTAATCTAAGTACATAGAATAATTTGGTATATTGAAGTGAGTAGAGTTTGTGAATTAACAAATAGAAAAAAATCTTTTGGTAATAAGGTATCACATTCGAATCGTAAAACAAAGCGTACCTTTCTTTTAAATTTACATAAGGTTACGTTGACAAGTGATATATTGAATAAAAAGTTTAGATTTCGTGTGGCAACAAGAACTTTGAGAACTATAGATTACAAAGGTGATTTAGATGCTTTTTTGCTCAACACAAGAACGATTAAACTAAGTGAGAAAGCGCAGAAGATAAAAAGAAGGTTGAAAAAAGTTTTAGTAAAGCAAGAGGTAGAGTTAGCCGTTTCAGATGCATAACAAACCTCAATGGCTCAGAGCAAAAGCTCCGACCGGTGAAGTATTCAATGAAACCTTAAACATCGTTAAACTGCATAACTTACATACGGTATGTGAAGAAGCTGCATGTCCAAATATTGGTGAATGTTGGAATAAACGTCACGCTACTGTGATGATTCTCGGTTCTGTTTGCACTCGTGCTTGTGCATTTTGCAACGTTGCAACTGGCATTCCTGATAAGTTAGACCCTCATGAACCAGAAAATTTAGCAAAAGCAATAAAAAAGTTAAACTTAAAACATGTTGTCATTACTTCTGTTGATCGTGATGATTTACCAGATGGTGGCGCAAATCAGTTTATACAGTGCATAGAAGAAATTAGAAAGATAACTTCAGAAACAACAATAGAGATGTTAACTCCTGATTTTTTAAATAAGAAAGGAGCATTTGAAGCAATTGCTGTTGCATCACCTGATGTCTATAACCATAATATTGAAACAGTGCCGAGATTGTATGCAAAAATAAGACCACGAGCTCGCTATTTTCATTCACTATATTTGCTGAAGATGGTAAAGCAGATTAATCCTAAAGTTTTCACAAAGTCAGGGCTTATGGTTGGTCTTGGAGAAACAAAAGAGGAAATACTTCAGGTTATGGACGATTTGCGCAGTGCTGAGGTTGATTTTATTACAATTGGTCAATATCTACAACCAACTCCAAAACATGCAAAACTTGATAGGTATGTTACCCCAGAAGAGTTTGAGCATTATAAATATATTGCTTACTCCAAAGGTTTCTTAGTGGTTGCATCAAGCCCACTGACTAGGTCATCATACCACGCTGAAGAAGATTTTAACAGGCTCAAGGCCTGTCGTTGACATTTGTGTTAATTCAAATTAATTTTTACTAATTATAAAGGAGTTGAGCGACTTTACGTAATGTCTACTATAAAAATCAAGAAGAAATCACAATTAGTTAAAGAGGTATTCGATTCCGTGGCAAGTCGCTACGACACCATGAATGATATAATGAGCCTCGGAATGCACAGATTATGGAAAGATAAGATGGTAAATAGTGTGCATTTTACAAAAAACTCTAAGGTTTTAGATGTTGCTGGAGGAACTGGAGATATAGCAATAAGAATAGTAAGAAAAGAGCCAAGTGCTAAGGTTACAGTATGCGAGATAAATCAAAACATGCTAAACAGAGGACGTGATAAAGCTATAAATTCAAACCAAATTAATTTTGATTGGGTATGTGCAAGTGCAGCAAGTTTACCATTTGAAGACTCCGAATTTGATTATTGCACAATAGCTTTTGGCATTCGAAATGTTTCTGACCGCAAGAAGGCTTTAAATGAGGCGCACAGGATATTAAAACCACATGGGAAATTTATCTGCTTAGAATTTGCCCCTATGCACTATCAAAATGAGATATTTACCAAACTTTATGACTTATATTCATTTAAAGTAATTCCTAAAATTGGCAGCATAGTTGCTAAAGACAAGAGTTCTTATGAATATTTAGTGAAGAGCATCAGAGAATTTCCAACTCAGGCTGATTTTAAAATGGAAATTGAAGAGGTAGGCTTTAAGAATGTTGAGTTTCATAATATGAGCTATGGAATAGTAGCATTACACATTGGAACAAAATGAATATTAAACTCTGGTATAGAACGCTGGATTATTATCTCATCCTTCCAGTGTTTTTTTTGCTCACTATAAGCTTCATTCTTGTTTATTCAGCAAACCCTGTAATTGCGCAGCGTCTTTCTTTACCACAAAATTATTTTATACGGCGTCACACAATTTATATAGTCCTGTCACTAATTACCTTGGTGACATTTTCTTTTCTCAACACAAGAACTATACTTAACCTCTCATTCGCAGGTTTCGCTTTATTTACTATTCTAGTAGCAACTGCAATAATACTTGGTATAGAGGTAAAAGGTGCGAAACGATGGTTACATATTGTCAAAATTTCAGTTCAACCATCTGAGTTCGTAAGGCCATTTTTTTCTGTTGTTATAGCTAGTATCTTGGCCAGCGAAATGAAGTTTAAAATACACATATCAATCATAATATTTCTGTTAGTTTTTGTGTTGTTACTTTTGCAACCTGATTTCAGTATGTCTATGCTTTTAACATATTCTTTTATTGGTCAAATGTTTATTGCATGTATACCACTTTTATACTTTCTATGCATAATAGGAATGGCCACAACTGGAACTGCAATAGCTTACTTATGCCTCCCACATATTTACGCAACGCGATAACTTTCAAGTCACAAAATCATTAGAAGCATTCAAAAGAGGTCAATTAACTGGAGTTGGACCTGGTGAAGGTAGCGTAAAAGCCTCTCTTCCTGATTGTCATACAGATTTTGTGTTTTCTGTTTTAGCAGAAGAATTTGGTTTGATTACGTGCTTAGCCACATTGATGTTATTTGGTATCATTTCCGCCCGCTTGCTTTACGTTGCATATAGGGAAAATGAATTATTTAATCTGTTAGTGATTCTCGGTATCTCAATGCAATTCATCACACAATTCATAATAAACATAGGGGTAACATTGAGTGTTTTTCCTACCACCGGCATAACCCTGCCGTTACTTAGCTATGGTGGTTCTTCTCTTTTATCTTCGAGCATCGCACTTGGCATAATGCTGTCTTTCAGTAGAAACCAAGCTATCGCATTAAAGTTTCGTGAGCGTGTTATGCTTGGAAGGTATATGGACTAAACTTGTACCGCTCACAACTATTATTGGTATCCCTCCAAAATGGGTATCTGTTCAGATGAGTGGCAAAATAAGGTAGACGAGAAAAGCAACTATAGGAACAAATGGGTGTCATGCAAGTAGCTGACACTGGTATCCAGTCCTTTTGCACAGTTCCATCAAAAACGTTGTAAAGCGCTTTCGTGTTTACCAACTTAGTGCCCAATCTGGATCCCAGACTGGGATGACAAAAAAAGGAGCACTGGAATTTTTGTTTCAGCATTAGCCATGCATCTGAAAAGATACCAGAAAATATTCCACTGACATGCTGAACAACAAATACATCACTATGTCATTTATCGCAAAAACTTATATTTTTCGTAACCATTCACACTTCATTCTGCAATTCTTTGATCTCACTCATAGAAAGACCAGTAGTTTGAGCTATAATATTAAAAGAAACACCTGCTTTAAGTAGATTCTTTGCGACTTCAATTTCCCTCTCTTTTCTACCTTCCTCTTTAGCAAGATCAAGTCTGTATTCAAGAATGGCTTCTTCTTTGCGCAGATCCATTATTCTTTCTTCATAAGCTACTAGATCTTTTTCATTCCAGTGAAACTTATCTAATTCATCATATGCTAGCTTTATTATTGGTGATTTTTCCGCAATTTTTCTGAGATCTTCGTCCGTTGTTTCATCTGCATATTTAAAAAAAAATAGCCAACGGTCTACTACACTTTCTAGTTGTTCTTCTCTACTCTTAGGAAATTTTGGCAGCTCTATGAAGATAAATTGAAAATCTTTTAAGTCATGCTCATTGGTTTTTTCATCTCTTATGGTATGGCTAGATATATAGTCAAGCTTATCAGGGAATAAGGTACAATTTGAAATCGCGATAAAGAAAATCTTCTTTAAATCAACGTATTTACCAGATTTATCAGCTTGTCTTGAGTAAGCCTTAGCAGCATAAAGTTGTGCGCGTTTTTCAAAGCCTTTATCACGAGTGAGCTGCATCTCAATTATATACCTGTTCCCACTAGAATCACTGCAAAGAACATCAACAATGCTTTGTTTATCAGAATCAATTTCAGGGTCCATAATGGTGCTTAAGAATTCTACTTCTTGTATAGTGTTGACTTCAGTACATCCTAAAATATCGTTTAAAAAATGGATAAGAATATTCTTATTTTTTTCAGTGCCAAAGATTTTCTTAAATGTTAAATCTAACTTTGGATCGAGAAATTTAGAAAGAGCCATAGTAAAAATACTGAGAAAAGATTAATAATTATACACTATTATTAACAACTATTCAACCATATTTTTAAGTATAGCTATACCGCCGCGGCGCTAACACGTAGCGGGATGACGAGCTTATCGTCACGCCGCCACGAACCGTCATACCGCCGCGGTATCTCTTAACATAGATCCCTTACTTAACCGTCATACCTTAACATAGATCCCGCTAACACGTAGCGGGATGACGATTGTCGTTTAGCCATAAATACTTAAGAAATTTACCAAACGAAAAAAAAGGCAAAAGAAGCCCTAGTCATTGTCTATTTTCAGTATTGGCGTTTTTTAAGTCTTAAACACTGCAATTTAGCTGCTTTTAATTGCAACTAACCTACGCTGCAAATGTTTAAGAAATTTACTAAGCAGAA
>NODE_48_length_4799_cov_97.696459
TAAAGATCTATCATTTGAGAATCCGAATTCGCCATTCCCTTCTTCTAGTAAAGCTCCAGATATTAATGTAATGGTTAATATCAATTCAGCAAAATTAGAAGGGACGAAAAACAAAGAAGAAGTGAATGAAGAAAAATCTTTCCATGAAATTACTTTGCATATAGAAGTCAAAGCAACGGTAAAAGATGAAGGCATAAAGGATGGCGTAGCTTTCATTTGTGAAACGAAATATTGTGGCATTTTTTCAATAGAAAATTTAAAAGAGTTGAGTGAGGAAGAAGTAAGACAAGCTTTGTTTATTGGTGGACCTACTTTTCTTTTTCCTTTTGCAAGAGAAATAATTGCAAGAGTTACAAGTAGTGGTGGATTTCCCCCACTGATGCTAGATCCTATAGATTTTGAAACTATGTATGAGCAGCAAGGTCAACAATAAAAAAGTAACGGTAGTAATTCCAATTTTAACTAATATAGTGTGATAGGATGAACAATTCTTTAAACGCAAAAACGACTTTAAACATTGACGGGAAGTCATACAACTATTTTAGCCTAAGTAGTGCTAGTGAATTTTTAGGGACAGATGTAACTAAATTGCCCTGCTCACTTAAGGTGCTGCTTGAAAATTTATTGCGTAATGAAGATGGAGTAAACGTAAAGCTGGATGACATAAGAGTACTAGCAGACTGCGTTAATAAACACACTAATCACGAAATTAGCTATAAACCAGCAAGGGTGTTGATGCAAGATTTTACAGGGGTTCCTGCTGTTGTTGATCTAGCTTCAATGCGGAGCTATGTTAAGAAAAATGGAGGAAACCCGAGCAACATAAATCCTTCTGTACCGGTTGATCTTGTGATTGACCATTCTGTTCAAGTAGATAATTATGGAAGTGTTTCCGCATTCAGTCAGAATGTTGAGCTAGAAGTAAAAAGAAATTTGGAGAGATATCAATTTTTAAAGTGGGGAGAATCGTCCTTCACAAATTTTAGAGTAGTGCCGCCTGGCACAGGGATTTGCCACCAAGTGAATCTTGAATATTTAGCGCAAGTTGTGTGTAATAATGATGGAGTCATATATCCTGATACTTTAGTTGGTACTGACAGCCATACTACAATGGTTAACGGATTATCAGTTCTTGGTTGGGGTGTTGGAGGCATAGAAGCTGAGTCTGTGATGCTTGGTCAACCAATTAGTATGGTGATTCCAGAAGTAGTTGGATTTAAATTAATTGGCAGATTGTCGGAAGGAGTAACTGCGACCGATTTAGTGCTGACGGTTACCAATATCCTAAGAACAAAAGGCGTTGTTGGTAAGTTTGTAGAATTTTATGGTGATGGTTTAGATTATTTATCTTTGGCAGATAGAGCCACTATAGCAAACATGGCCCCGGAGTATGGCGCAACTTGTGGATTTTTTCCAATTGATCAAAAAACGCTAGATTATTTAAGCTTAACCGGAAGGCCAGAAAAGCTGATTAAGCTAGTTGAGGCTTATGCGAAAGAGCAAGGACTGTGGCGTAGTAGTGACGAGTTAGCATTTTTTGACACACTAGAGCTTGATTTATCAAGCGTGGAGCCAGTAATGGCTGGTCCCAAAAGACCACAAGATAAGGTTTTTCTTTCACAAGTGGCAGAGTCTTTTTCTAAATCATTTTTAGTTAATGAGTCAAAGGAAAGCGATAAACTCCAAGATGGAAGTGTAGTTATTGCAGCAATAACAAGCTGCACTAATACTTCTAATCCAAGTGTGATGATTGCTGCAGTTCTTGTAGCTCGTAATGCAATTAAACTTGCATTGGGAATTCTGGTCCACTTAATAAAGATATAGAAGATGGCATTAAAAACAAAAACTTAACCGTTGCTGCAGTTTTATCTGGCAATCGTAACTTTGAAGGAAGAATTCATCCGTTAGTCAAAGCTAATTACTTGGCATCTCCGCCACTTGTTGTTGCATATGCACTTGCTGGTACTGTGCAAATTGATCTGACAAAAGATTCAATATGCAAAGATAAGAATGGAAATGACGTCCATCTCAAGGATATATGGCCAACAAACAATGAAATCGAAGATTGTGTTAAAAATGTGGTAACACGTGAGATGTTTATACAAAAGTATAAGGATGTTTTTTCTGGTGATGAACATTGGCGAAAGATAAAGTGTGAAAAAAGTGAAATCTATAATTGGGATGCAAATAGCACTTACATACAAAATCCGCCCTATTTTGATAATTTATCACCTAAAAATAATAAAATCGACATAAAAGGTGCACGAATATTGGCAATGTTTGGCGATAGCGTAACCACTGACCACATTTCCCCTGCTGGAAATATTGCCTCAAGTAGTCCTGCAGGTATATATTTAAAAAATCTTGGAATTGAGCCACAGGACTTTAATTCGTATGGGTCTCGTCGTGGTAACCACAATGTAATGATGCGTGGGACTTTTGCTAACATTAGAATAAAAAATGAAATGGTAAGCATCGAAGGCGGCTATACAAAATATATTCCTTCTCAAGAAACTATGTCGATTTTTGATGCAGCAATGCGCTACAAGGAAGCTCTCATCATTGTGGCAGGAAAGGAGTATGGCACAGGTTCAAGTAGGGATTGGGCAGCAAAGGGTACTTTATTGTTGGGGGTTAAAGTTGTCATTGCAGAAAGCTTTGAGCGTATACATAGGTCCAACTTGGTCGGCATGGGTGTTCTTCCACTTATATTCCAAAATGGAATAACCAGAAAGATATTTGATGGTAGCGAGGTAATAAGCATAAAAGGTGAAATAGTGCCAGGTGGAAATCTAGAATGCATCATCAAAAGAAAGGATAATTCAAAGCAATCAATTCAACTCAAATGCTGTGTACAAACCGCAACTGAGACTAAATACTTGATGTGTGGTGGAGTGTTGAGCTACATACTTGCACAATCTTTTTGATTTAGTGAAGTTATTGCATGGACTTCTTTTAGCCAGCCCTGATCCCTTTGTAAATAGCAATTTGCTCTGCGCAAAGTTATGATATAATTTCACCATACATATGGTGTCGGAGTATTTTTTGGAGATAATTATATATGATAAGCTCTATACAAGAACCTAATGAACTCAGAAAACGTTTACAAGGATTTTATCGTACTGATGAAAAGAGTTATATACGTTATCTTGTAGAAAAAGCAGAGCTTTCGGCTGATTCAAACAATAGAATTTATAATATTGCAAAACAAGTTATTGAAAAAATCAAACACAATAAATTAAGTATTGTAGATTCCTTTATGCAGCAATACTCGCTTTCCAATGATGAAGGAATAGCATTGATGTGCCTTGCTGAATCGCTACTTAGAATACCAGATGATTATACAATAGACGAGCTAATCAAAGATAAAATTGCCAATCAAGAATGGAGTAAATATTTAGGATATTCTTCTTCATTGTTCGTCAATGCTTCCACGTGGAGTTTAATGATAGGTAGCAGTATATTGAGAGATAATGAAGGCGATTGTTCTATTACGCAATTTCTAAGTTACTTAAGAATTTAGGAGAACCGATCATTCGCAAAGCAGTAAAACAAGCAATGTCTATGCTTGGTAATCATTTTGTTGTTGGAGAAACCATAGAAGAAGCTTTAAGGTACGCAAAACTAGATGACAATAGTAAGTTTTTATACTCTTTTGATATGCTTGGCGAAGCTGCTCACACAACTGAGGATGCAGAAGAGTATTTTAATTCATACATGCACTCAATAAAAGCTATAGGTGAATCCACTGAAATAAATGATTGTTTTAAATCCCATGGAATTTCAATCAAACTTTCTGCTTTACACCCACGTTATGAATTTAGTCAATTTGGCCGAATTGCTGGTGAGATATTCACTAAGGTTTTAGAGCTCTGCCGCGAGGCAAAAAAATACAACATTTCACTATGCATAGACGCAGAAGAAACAGAAAGGCTTGAAATTTCCTTAATCTTGTTTGAACAATTACGGCTTGATGAATCACTTTCTGAGTGGGAAGGGCTCGGCTTGGCTGTACAAGCATATCAAAAACGTGCTTTATCTGTTCTTGACTTTGTAGAGGATGTTGCTATTCGATCAAAGCACAAAATTATGGTGAGGCTTGTAAAAGGTGCATATTGGGATTCAGAAATCAAGTGTACGCAAGAATTGGGATTAAATGATTACTCAGTATTTACAAGAAAAAGCTATACTGACGTATCTTACCTCGTGTGCGCACAGAAACTTTTGAGTAAACCAAACAGCTTTTACCCATGCTTTGGAACTCATAACGTCTATACTTTTGCTTCTATCATGGAACTTGCTGATAAAAACCACCCTGGATTTGAATTTCAACGCTTACATGGAATGGCAAAAGACTTATATGATTATGCAATGTCAGAGCTTGCAACAAATGTTAGCTGTCGTGTCTACGCACCCGTTGGGGAACATAGTGACTTGTTGCCTTATCTTATAAGACGCCTTCTTGAAAATGGAGCTAATAGTTCGTTTGTTAATCAAATAAGTGATCCTAACGTTAAAATCGATGAGTTAATTTCAGATCCACTGGAAAAAGCTATAAATTTTAATTATGAACCTCATCCAGGCATTCCATTACCACAAGATATTTTGGGACCAGAAAGAAAAAATTATTAGGTGTGCAACTAAGTTCCCGCTGTTTGTCAATAGATGGCTCTATCCATAAGTGCGGGTCGAGTTTGACAAAACGTCTTGAACCAAGCTTAGACATATGGTAAACAAGCCATTGTGGCACGTTAGTGATTTTGTTTTGGCGTCTTACTTACTGGTTGTGTGGAAAATGT
>NODE_49_length_4742_cov_7.631321
AAATATTTTATGCTCAAGAAATTAGCTTGGTACTGGTCTTTTGTAGAGTTAATTAAAGGGTTTGTTATTACATTAAAATATATGTTTAAGCCAAAGGTTACTTTGAGGTATCCTATGGAGAAGGGCCCTTTAAGTCCAAGGTTTCGTGGTGAGCATGCGTTGCGTAGGTATCCAAACGGTGAAGAACGATGCATAGCTTGTAAATTATGTGAAGTTATCTGCCCTGCTCAAGCAATAGTTATTGAAGCAGAGGAAAGAGAAGACGGTAGTCGCCGCACCACGCGCTATGATATTGATATGACAAAATGCATATACTGCGGACTTTGCCAAGAGGCGTGTCCAGTTGATGCAATTGTTGAAGGTCCTAACTTTGAATTTGCTACTGAAACAAGAGAGGAGCTAATGTACAATAAAGAAAAGTTATTGCGTAATGGTGAAGTTTGGGAAGACGCAATTGCACTCAGGTTAAAGAAGAATAGGCCTTATTATTAATGTTCAGAGCTTATAACCCTGTTATCCATTATGATTTAGGGGCAGTGCCCACTAGGGGTGGTGTCATCCCAGTAGCTGATACACAACTGTACGAACATTTGTTTGCGAGGGCAGTATGTTAAATGTTATAGCCTGTTTTGCCTCAAACACAAAGGTGTCATCCCAGTGCTTGACACTGGGGTCCAGGTATAAAAATATTTGCAAATTGTGCAATGGACAACAGATTTTAGGAGCATACGTTAAACTAATTTCCATTACAAAAATAAGATGGATCCCAGTGTAACGCACTGGGATGAAAACGAGAGGGTTAGACAAAAGGGTCGATAAATGATTAGGATTACTTTTTCAGCCGAACAAAAAGTAAAAGAATACAGTGGTAAAGTTACTGGCTTTGATATATTACAACCGGATGTTTTGAAAGAAGCAATTGCCTTTAAGGTAAATGGTGAGTTGCATGATCTCTCACGTGAAATTGAAGCTGATGCAGAGATAGAGGTGATACAACTGAGTGACGAAGCGGGTTTAGATATAATAAGGCATGATGCTGCTCACATAATGGCACAGGCAGTGAAAGAGCTATTTCCTAATACTCCGATTACTATCGGCCCAACAATTCAGGACGGTTTTTACTATGATTTTGCTACAGGTCGTACCTTCACTACGGACGATCTTACCGCAATAGGAAAGAAAATGAAAGAGATTGTAAAAAGTAACCACAGATTTGTTCGAGAAGTTTGGACTCGCAAGCAGTCAGTTGATTTCTTTAGTGGTATAGGCGAAAAATATAAGGTTGATATTATCTCATCCATACCAGAGGGTGAAAACCTAACTGTTTATAGGCAAGGTGATTTTGTTGACCTATGCCGTGGTCCGCACTCACCATCAACCGGCAGAGTTAAAGCGTTTAAACTTATGAAAGTAGCGGGTGCATACTGGCGAGGTGATGCAAAGGGCCCAATGTTGCAGTGAATATATGGCACAGCATGGAGAAATAAGGATGAATTAAACGCTTATCTTGAGTGTCTCAAAGAAGCAGAGAAACGTGATCACCGCAAAATTGCCAAGGATATGGATTTATTTCACATCCAAGAGGAAGCTGTTGGGCAGGTTTTTTGGCATGAACAAGGATATATTCTATATAATGTTCTTGAGTCTTACATCAGAAAGAAGCTAATAAATAATGACTATTTTGAGGTAAAAACTCCTATTTTAGTAAGTAAAGAGCTGTGGGAAAGATCTGGACATTGGGATAAGTTTCGTGAAAATATGTTTATTGTTGACGAATCTGAGAATAAAAAGTTAGCAATAAAACCCATGAATTGTCCTTGTCATGTGCAGATTTTTAATTCTCACACCAGGAGCTACCGTGATTTACCAATACGTATGGCAGAATTTGGCACATGCCATAGAAATGAAAGCTCAGGATCATTGCACGGACTGATGCGAGTGCGTGGTTTTACGCAAGACGATGCACACATTTTTTGTATGGAAGAACAAGTGAATTCTGAGACTATAAAGTTTTGTGACCTTTTAAAAGAAGTATATTCAGAGCTTGGATTTAATGAAATTTCTGTGAAATTTTCAGACCGTCCAGATATTAGAGCAGGTAATGATGAAGTGTGGGATAGAGCTGAAAAAGCGCTGCTTGAAGCCGTTAAAGAAGCAGGCTTGAGTTATAAACTTAACCCTGGTGAAGGTGCGTTTTATGGTCCAAAGTTAGAGTTTGTCTTGAAAGATGCAATAGGCAGAAGCTGGCAATGTGGAACATTACAAGTTGATTTCATTTTACCAGAACGTCTGGGAGCTTTTTATATAGGAGCAGATGGACAAAAGCATCACCCTGTCATGTTACATAGGGCAATTCTTGGAACGTTTGAGCGTTTTATTGGAATTTTGATAGAAAATTATGCAGGAAAATTTCCAGTTTGGCTTGCTCCAACGCAACTTGCTATTCTGACCATTACAAATGAGGCTGACGGTTACGCCACAGAAATTAGCAATATTTTAAAAGAACAAGGTGTGAGAGTCAAGACTGATTTGACCAATGAAAAAATTAGTTATAAGATACGTTTGCATAGTTCAAACAAGGTTCCTATATTGTGGATTGTAGGCAAAAATGAAGTTACAAGTAAAACTGTGTCAGTAAGAAATTTAGGATCGGAAAGACAGGAGTCTTTTTCTTTGGAAAAGGCTAATGAATCGCTGTTAATAAGTATTAATTTGAATTAAGGGAGTTAAAGTTTGCAAATTAAAAAGAACAATAAAAACAGAATTAATGGATTTATCACAGCTAAGGAGGTACGCTTAGTTGATCATAGTGGTGAAATGGTTGGAATCGTGCCAATAGAACGAGCTTTGGAATTTGCACAGGGTGTTGGTTTAGACTTGGTGGAAATTGCACCTGATTCAACCCCTCCAGTATGTAAAATTCTGGATTATAGCAAGCAAAAGTATGATATAAAAAAGAAAGCAAGTGAAGCAAAAAAGAAACAAAAAACATTAACTATAAAAGAAATTAAACTGGGTCCTAATATTGGTGATCACGACTACGAAACAAAATTGCGTCAAGCAAGAGACTTACTTGTCCACGGACATAAAATTAAAGTCACAATGAGATTTAGAGGGAGAGAGCTTATAAACACTGAAGTTGGACTGGAAAAATTAGAACGGCTAATTCGAGACACTGAAGATATCGCAAAGGTAGAATTGGCACCTAAAAGAGAAGGGAATCAATATTTTTTAGCTCTGGTTGCTAAGTAGCAAAACGGCTTAAGAAGTATAAGTAAAGTTAAATTATCGCTCTCTCTTTGATAACATGGCGAAAATGTCTTATTAATCCTTGAATCGGCCAAGCTGCAGCATCGCCAAGCGCGCAAATTGTATGTCCTTCTATTTGAGTTGTAAGGTCAAGCAGCTTATCTATTTCATCAGGTTTAATATCTCCTGCCACCATCCTCTTCATAATCCTCCACATCCATCCAGTACCTTCACGGCATGGTGTGCATTGTCCACAGGACTCATGCATATAAAAGTGTGATAACCTCTCTATTGCAGCTATTATATCAGTTGATTTATCCATCACTATTACAGCAGCAGTACTAAGCCCTGATTGTGCAGTTCTTAATGAATCAAAATCCATTTCAATAGTATCGCATATAGATTTTGGAATTAATGGCACTGAAGACCCACCAGGTATTACAGCAAGTAAATTATCCCAACCTCCTCGCACTCCACCTGCGTATTTTTCAATTAATTCACGTAATGGAATTTCGAGCTCTTCTTCAACATTACACGGGTTGTTTACATGTCCTGAAATACAAAAGACCTTGGTACCAGTATTATTTGGTTTACCAAGAGATGTAAACCATTCTCCTCCGCGATTCAGAATATCTGGAACCATGGCTATAGTTTCAACGTTGTTTATTGTGGTTGGGCAGCCAAAAAGTCCAACACCTGCGGAAAATGGAGGCTTCATGCGAGGAAAGCCCTTTTTTCCTTCAATTGATTCGAGTTGAGCTGTTTCTTCCCCACATATGTAAGCTCCTGCGCCCCTATGGATAAACACATCAAGATCATAACCTGATTTGCAGGCATTTTTTCCAATTAAACCTTCTTTATAGGCTTCCTCAAGTGCTTTTTTTAGAACTAAATATTCATTATAAAATTCACCCCTGATATAAATATACGCAACTGATGCGCTGATCGCTTTGCCGGCCAGGAGAATTCCCTCAAGTAACTTATGTGGCTCATATCGCAATATATCTCTATCTTTACATGTACCAGGTTCTGACTCATCTGCATTGACTACTAAATATGCTTTTGGAAGATTCTTGGGCATAAAGCTCCACTTAAGGCCGGTGGAAAATCCTGCACCCCCTCGACCTCTCAAACCAGATTTCTTTACTTCATCAATGATCTTTGCTGATCCTAAATCTAGTAACTCCTTTGTCTTTTGCCAGCTACCACGTTTTTTTGCACCCTCAAGTAGTGGAGTTTCTTTACCATTTAGGTTGGTGAATATTTTGTCTTGTTCTTTTAGCATGTTTTTCAAAATTTGTGAGTGATCCCGACGCGATTCGAACGCGTGACCCACTGATTAAAAGTCAGTTGCTCTACCGGCTGAGCTACGGGATCATTTCATTTTTCAGCTATACTAAACATCAATACAGTTTTTATCCGTTTTAATCAAACTAAAATTTTCATGTGTGGTGAAATAAATTATATAATATACTGCGTTAGTGATAATTTAG
>NODE_50_length_4656_cov_6.291458
GTAGTGCCAGGAGGAAAGATGACACTTGCTATAGCAATGTGAGCTTTCAACACTAATGGGTTATTTGCTCATTAGTTGGACTGCAAATTGCTACAGTTCTTGTCACATCAGTTGTGCCGTCAAGGTATTGGCCACCAGAGTTAATCAAATATAGTCCACTTTTCTGAATTACCTTATTCGTCTTACTGCTTGCACGATAGTGAATTATTGCTCCATTCTCATTAAATGCTGAAATTGTTGGAAAACTTAGTTGCTTAAACAAATTCTGCTCTTTTCTGTATTCTAAGAGTTTCTCTTCAGCTTCAAGCTCTGTACCAACATTATTTTCAAGCCAATGTAGAAAGTTTGTAACTGCCACTCCATCTCTGATGTGCGCATTTATAGCCCCAGCTATTTCAGTTTGGTTTTTTACTGCTTTATAAATTAGACAAGGATCCTCTCTTTCAGCTACCTGTTTATCTTTTATTACAGCCATAATACTCATTGGAGTTGTGTTTGGATCTATAACTATTGAATTTAGCTTGTGCAGCGAATTTTCTAGCTCACTAATATCAAAAATATTTATATGATTGCCTAAATTTGCTTCTATAGTTGAATGTTCTTTATCTTGAATAAACAAATCAACATAACCGCTTTTATACAATATAGCACGGCCCAATATACATGGAGTATATTTAGCATTTTCATTTCTTAAATTTAATAACCATGAAATTGAATTTGGATCAGTTAAAAGCACTACTTCAGCTTCTTTATCTATGCTTTTAGCTATTTTTTCACATTTGTCCTTACTACTTTCACCAGCATATTCAATAGAATGTAAAACCACTGCTTGTTTTCGACAGTCACTTTTTTTCCAGCTAAACAGGGTATTAATTTACAGATATTCTCATACTTTCTTATATCTTCTATGGTAAAATATTGCAAATAATAACCTAGTGAGGCAGTCGATGTTAAGTTTGCTTTTATCCATTCGCGTGGATCCTCTTCTTGTATATTATATACTTGAAAATTGCCCTGATCGAGCTGATTGCGAGCTTGTGTGATGTAGCGTCCATCCGTAAAAAATGGGCACTTGTTGTCTTTTGTAACGATAAGTAGCCCATTTGTTCCTGTGAAGCCACATAACTTGGTTAACTCGTCTGAATATTCATTTAAATATTCGTCTTTAGTATGCAACATAAATGCATCAACATTTATTTCATGCATAAATGAACGAAATTCTTCGATTTTTGACATGGGATACCTCACAGCAGCTACTTTCGTTTTCTTATTCCTAAGGTACACTAATATGCTCACTATCGCTGCGGGAGTGATGCCTTGTATTTGCTTTGCAATGCCAATCGTCGCTGGTTTTATCGTCTGCAACTTTTCTATTACTTCACTTGACAGGCCTTTAACTTGTGAATAGTTGAAATCAATTGGAATTTGAGTGTTAATTTCCTCTCGTAAAAACTTCATATCCGCTTCTTGTCTTATTAGATAAGGTTTGTATTTTGCTTCAATTTCAACCGCTTCGCATATTTCATTCTTAGCTCTATTATCCGCTTTGGTGTGTCCCATTTTGTCATTCCAGCGCGTGACGCTGCTTAACTCCGGCCATATTTCCTGTAATTTATTCCAGTCGATGTTTGGATAGCTAAGTAAATCTAGTGCCGTTTTTCTTATCCCATCATAAGATATTTTGATACCATAAGACCTAAGCTGCTCAGGAGTAATCGTCAGACTCCCTAACTTCTCTTCAAGCTGCTTAATGGATTCAAGTTTATTCTGTAAAACAGAGTATCTCTCATGCGAAACAAGGGAAATATCATAACCTTTTTGTGTTAATCTTCTATCTGCATTGTCTGACCTGATAGCTAGCCTATATTCTGCACGTGAGGTAAATAATCTATAAGGTTCGATAACCCCTTTGGTGACTAGATCATCTATCATTACGCCGATATATGAGTCTGTGCGATGAAGAACAAAGCTTTCTTTTTTTTCAGATGCAGAGAGTGTTGAATTAATTCCGGCAATAATTCCTTGCCCTGCTGCTTCTTCATATCCAGTAGTGCCATTAATTTGGACAGCAAAATATAGGCCTTTAATTTTCTTAGTTTCAAGAGTATGGCTTAGTTCTCGTGGATCAATATAGTCATACTCAACTGCATATCCAGGTCTTAGTATTTCTGCATTTTCAAGTCCCTTGATACTCTTTATCATTTCACACTGCACTTCAATAGGCAATGAATTTGAAATTCCGTTCGGGTATATAGTTTCATCATTCAAGCCCTCTGGTTCTAAAAATATTTGATGACTACTTTTTTCTGCGAATTTTTTAACCTTAGTTTCAATGGATGGGCAGTATCTTGGTGCAACAATGTCATCTAAATATGAAGAAGCTGACCTATGAAGATTTTCTCTAATTATTTTATGCGTGTTTTCATTAGTATGGGTAATAAAGCATGATACCTGAGGTTGGTTAATTTTTTCTGTGAGATAAGAAAACGGCACAGGTGGATTATCACCCACTTGTTCTTGCAATATTGACCAGTTTATAGTGCCACGATCAAGCCTTGGCGGAGTTCCGGTACGCAATCTACCTAATTTAAAATTATATTTCTTCAACGTATTTGCAAGTTCTACGGCAGGCTTATCTCCCATTCTCCCTGAAGGAGTTACCTGCTCTCCTATATGAATCACACCCCGCAGAAAAGTCCCTGTAGTTAGAACGACTTTACTTGTCAGTATATGCTCCCCTGAGCTTGTTATTACAGCTTTAATGCACAATTCTCCATTGTTATTACTCTCTATAAGAAAATCGTCAACCGACTCTTCTTTTACCGTCAAATTATTATAATTTAGAATAATTTCCTGTATTGCTTGCTTGTATAATTTTCGGTCTGCCTGTGCACGCGGGCCCCATACTGCTGCACCTCTGCTGCTATTTAAAATGACTGAGTGTATACTTACTTGATCGATTGCTCTTCCCATTATTCCATCAAGAGCGTCAACTTCCCTGACTACAACGCCCTTTGCAACTCCTCCGATTGCTGGATTGCAGGACATTTCCCCTATAGTTGAAATTTTATGAGTTATAAGCAGCGTGTTTGCACCAAGGCGAGCTGCAGCAGCAGCAGCTTCGCACCCTGCATGACCACCACCTACTACTACTACATCATATTTATGCATGCCTTCTTGAGTAATTCTTACTCTACTAATATTCTAACTATTAGCGGTTAATGTCAAATTTTACAGTAATTAACTATTTCAATCATCAGTGGCCAATGTATAGCTAACTCACGTCATACCGTCACGGTATCTCTAGATCCCGCTAACAAGCAGCGGGATGACGGTTTTTCAAATTATCGGGTTTTAGTGGGGCGAGCGACCAGGATCGAACTGGCGACATTCAGTACCACAAACTGACGCTCTACCAACTGAGCTACGCCCGCCAAGATATAAAATTTCTAACATAAGAGCGCAAATAGTCAATTGATTATTTAACTCTCTTTTTGCAGAGGGTTTTAAGTTTAGCCAATAAATATTTTCATTGATACTTTTACCATTATAGTTAATTGTATTGACACTAATGAAGTAGTGGTATGTTTAAAAGTATTTTCACATTTAGTTTTTTTTACGGCTATTTCAAGGATCTCAGGGTTAATAAGGGATGTATTAATTGCTACGGTTATTGGCGCAAACTCTCTTGCAGACATATTTTTTTCTTCGTTTCGCTTTGCCAATCTATTTCGAGCATTTTTTGCAGAAGGAGCATTTACCACGTCCTTTATACCGTTATATTCAACAGAATCACACGATGATAAAAAGGCATTTAATTTTGCAAGTAGTGTAATATCCATTACGTTTATTATCTTAGTAATTTTTTGCCTTATTATGCAAACTTTCTCCCCTTATATGATTCAAATTTTTGCTCCTGGATTTGACCAAAGTAAGTTTACCCTTACTGTTACTTTATCAAGAATTATGATGCCCTACACAATCTTTGTTTCAATTGCATCACTTATTGGTGGAATGCTGCAAGTAAAGCAGCATTTTGCTTCAACAGCTATTGCACCAATCGTTTTGAATCTTTGTTTAATCATCAGTTTGTTTGTGCCTTACGTAAAAACCTCAGCGCACAACCTTTCTATAGCTGTGCTGATAGGAGGAGTTTTTCAGTTGTTGCTGATGCTATTTAGTGCATATAAATTAAAGGCAGCTTTTTCTTTTAGCCTTGAATTAAGCAATGAAGTAAGGTTATTTTTTAAGCGTGTGGTACCTGCAATTATCAATAATTGTGTAACTCAAATAAGCTTATGGATTGATACAATCATGGCGAGTTTTATACCAAATGCGGTGTCCTATATATATTATGCCGATAGACTAAATCAACTACCGCAGGGAATAATCGGTACTGCAATTGGTACAGTGCTTCTTCCTTTAATTTCAAAACAGGTGGATAATACTGAAAATATAGTCAAAATACAGAACAAGGCTCTCAACATAGGATTAATGTTAATTATGCCAACAACTGCTGCCTTTATCATTATTCCCGACATAATTTTACTTACGCTTTTTTCTTACGGCCGGTTTGATCATTATGCAGTGCAGCAAACTGTTCCCACTTTAATAGCATTTTCTCTTTCTTTACCTGCATTTATTATAAATAAAGTA
>NODE_51_length_4642_cov_5.024853
TCTGCTTGTAAATGTTATCTCTATGTCCTATTGTGATGATAAGTACTTTGCGTTTTGAAGTATTCACATGATAGATAAGACGATATTTATCGAAACTTAACCTTCTAAACCCTAGTAATTTACCACGTAACGGTTTACCAGCTTTGTTGGGGTTAATCTTAAGCTCCTTTTCTATAGCTTCTTCAATGTTAGATTTTATTTCTTCCGGTAAAGCTGGAAAGTCTTTAATGTACCTCTTTGAAAGCTCAATTTTGTAGATACTCTACCCCCGTTTGAAGTCCTCATAATCGATTGTTTCTGCACCTGGAGCAGTACATTCCTTAACAATGTCAGAAACTGCAATCTCATCTATCTCACACTCGATTCCTTCTACAACTAACCTTTTTGCTAGTTCCTTAACGGATTCTTTGGTGATTTCAGCTAACTTAATAAGATTATGTGAAATTTTTGGATCAAAAGTTATACTAATTCTTGAATCTGCCATATGTTTTACCAAAATATACCACGATAATTATACAACATTTCTCTGAATTTTTCAATAAAAAAATATGTAAACTACATCAGATTCCTAAAATCGTTTGTAGCAAGGCCATTTGATCAACACCATTAATCTTGCGAATCATATTCTCAGCATCGATTTCGATAAGTTCTCTAGCACCGACAGTAAGTTTGTAATAATGCGCAGCTACGGTACACTTCAGCGTTGCTTTTTCAGCCGGTTTCCAACTGCCAAAATCAAATTCTCTGAATATGCCCCTAAGGTTGATAATTACTCCTTCGATATCATTGCTTCCACTGCCTTGTTATCCGCCCCTTAGCGTCAAAGAAACCGAATTACCATCTATGAGGGTAAAAAGCCTAAAAAGCTCTGAATCATATTCGGCAAAAGTAAAATCAGCTTCAAGTTTCTCCATTCCCATATCGACACTTACTGGAATATCCATACCACCAGCTCTATATTCTTCGGTTTTTATGGTAAGTTTTGGCAAGGTTACTTCATCTATTTTTCCTGCATAACCTTTGCCATCTACGAATACGTTAAAATTCTTTAAGATTTTTGGCAGCATTTTTCTCCTCGTTTATTTGTTGAATTTTGTTTAGAAGCCTTTTAAAGTATTTGCTAAATGAGATCTAAAAGTAACGTGTTCGGCTGGATAAGATGTATTAAATTCAAAGTCAAAATACACTTTCCCGCTTGCAATGTTTGCTGGGGTGTTGAGCTCTGGAGTTTCATAACATCTTCCACTGGTAATTGCCCCCTGTGCTTTCAAATGCGCAAGATAAGAATTCACCCCCTCAATCACATCATCTATATAAGTTTTGGTAATATTTCGATCAACTGCCCATAGATGAGCTCGCAGTAGACTATCATTGATTAGATCTGCAGTACGCCTGACCGACAGAAAAGCCCACCCTTCATCGTTTGAACATGTTCTATTTCCCCATACTCTGTAGCCATTTTGATGAATTATCGTTGTTACTTCATTTTCATTTAAGTGGTTTGCTCTACAACTTGTATCACCTAAGGTAAAATCAATAGCTCTGCTTTTTCCAACAATACCATTTATCTCTTTATTTGAAGGTGATTGCCAAAAGCCTTGTTCACTATCTACTTTAGCTATTAAACCGGCTACAAATGGGCTAGATGGTTTTTCTTCCCCTTCAAACACTTTAACCCAAGGATCAACTACGTAAACTCTTGAGCTACCTACACTTTTTCTCCACTTTATTGCTTCTTCATCGTTGATATTTGGACCATCTGCTACTATTATTGCTCTTAGCTTTTCTGCTATAGGAATTAAAGCGCTAACCACTGGGTTTCCAGCATCTCCAGGCAATTGATGAGTAAACTGAGGTGCAATTAGTGTTCTTGGAGCAACATGGACTATACTTTCACTGCTTAAGAGTGCTTGAATCCCTTTATATTCCCCAGTTTCTTCATCAACTCCTCCAATTACATTGCTGAGCGTCTCTTCTTCTTTTAATTTCTCATCACTATCTTCACCTTCCTCAACTCTAATCACTACTACTGTTGCACCAACCTGGAAAAATATTCCATTTACTGCAGAAGGTAGTGTTCCACTTTTCCCAAGCTTTGCAGCCTCTTTTAAGCTTCCTGCGATTAATACTGGACTATTGAGTGGAAACTTTTGCTCGTCAGCTTCGGGAGCAGTACCAATTACGCCAATTACCGATGATTTAGCTGTGCGTACTGTCCTTGCACCAGAGGTAATCTCAATAACATTTATCCCATGTAAAAATGGTTCTGTCATTTTCTCCCTTGTATGTTGAATTTTGGAAAGTAAATAGAAAAGAGTTTAACTCTCTTGCATTTTTTGTTTAAAATCATCGAGCAAAGCCTGTAGCTCTACTTCACTTTTGGCTTCTTCAATTTTCCTCTTGGCTAAATCTTCAAGCTCTTCACATTTGATTATTGCTTTTACTGCTTTTTTGGCTTTTTCCTCGATTATCTTTGCCATTTCAATAACCGGGATATCACGGACTTTTGCTAAAGGTTCTACGATTTCTGCATCTTTTTCATCTACGGATTCTGGTGCTGCTAAAATGTTCTCTGCGGCTTTCGCTTGTATCTCATACGACTTAGACTTCTGATGAGAAGCTCCTGCGTATTGGTGAGTATAGTTATTAAAATAAGAACGCACACTATCAAGTGCAGAAAGTTTCGCAGTTTCCAATAATTCCAGCTCAATATCTTCTTTGCTCCTTTCAAGAATTTTCCCTCCTTCAGTTAAACAATAGCTCTTTTGCCAATCAAGATTCTTTGGCGCTTCATACCAATCATTCCCATTTGGCTTGCTTTCAAGCGTTGTTGTTTCTACTTGTTTGTTATTTTCAAAATGAATATAAATTGGCATTGGTTTTCTCCGTTTTCTGGTATCAATTCCAGATTTTGTGGGTGGCATCTAATCCTGGGCACTGCCAAGCTCTTAGCGTTCTCTCTACATCGATCTCAAGTCCTGCAGTTAGAAAATTGCTACGTATGTTATAAATCCCCCACTGTATAAATTGACCATAGATATATACATTACCTGAAAGCATACCTTCACTAACTTTTCCTCTGCTATCTAGATAAGATTATGTATAAAGTAAAACTGCAACTGTTTTTCCTGCTGGAATTTCTACGTTACCAGACGCAGCAAATGTACTAGTTGAACTTGTGTATTGGTAAACATTTTTCCATGTTATTCTTGAAACTCTTGATTTATTATAATTGGTATTATCTGGCGTTCCTACAAATGCTCCTGCTCCTTCATACCCTGAACTCCAATAAGATGTACCAACAAAGTTTAATGTTCTTGTTATATCACTGCTTGTAGTGTTTTTTACAAACATTACTCCAAGTGCAGCATACGGGTAGTAATATATCCGATCACGACTCGTGGAGTCACTGCTTGTATATGACTCTCCGTAAATAAATGTTCCTTTGTTTCCCTCTATAAAACTCAATTGTCTTGGCCGATAAAAACTAACGTAACTTGTGTCGTATGTATGGCTACCCGCAAGTAATTGCAACATATAGTCGGTTTTTGTTATATCGCTGCTCCATTGACCTAATTCAGTTGTGAAAGCTCCGTCACCATAGTAATTATTTTTTCTACTGAGCACACCAAACAAGAAAGGTAATGACCCTGGTTCAACCATATTCCTCTTTTTCACTTCTCTCATAATTGATGAACTGCTAGGCACATCATTGATGGAGTTAAATTTGTTTGTGAGTGTCCTTAGCTGATTTTCCCTAATTTTATATCTCGTTTGTAAGGGATGCTTTTAATTGCTCATCTCGAGTTTCTATTTCTCCTATAATTGATGAGCCAGGTGGTACATTATTAATAGCACGAAAATCTTCTACTAAACCTTTAAGATCATCTTTATGACTGTTGCTAATACTGTTTATTGCCGCAATATTCGCATCCTTTCTCGTGTCAAGTAGTGATACATATGAATCTGATGACGCTTCTAAAGTATCCAAGGTTTTAGTTTTTAGCGTATTGATTTCATTTACAGACTCTGTCTTTGTTCCAGTTATCGCCGATATTGAATTTTCCTTATTGCTGTTTATCTCATTCAAGTGCGATCTTGCAGCGTTTAGGAGCTCTTTTAACTTCCCATCAGTCATCTGTACAATTTCAGACACTGCACTCTTATCTACTATTGATTCCAATGCTTTAGCAAGATATGCTAGTTGATCTGGTGTACTATTTACTGCTAAATCCTTAAGTCTCTTTTGTAGTGCATCAATTATCCCTTTTATCTCAGTCATTTGCACAACGTTAACGTTGGAAATAGCTTTTTTATCTATTATCAATTCCAATGACTTAGCAAGATATGTAAGCTGCTCTGGTGTGCTGTTTGCTGATAAATCTTTAATTCTTTGATGCAATGCATCGATTGCTTCTTTCATCCCCAAAAATTCAAAAAAGTTTCAAAATTCAGTCGTTCAAATGCTTTTTTAAGATTGTTATCTCTTTCACTCATATCTTCATCTATTTTTTCTATGGCTCTGCGAATACGTACTACATCTTGAGCGGCAATATTCTCTGGATGTGGCAGAGGATATCCTCTTTTGGTTTGATGATCTGGCTTTTCTCCTGGCTTTTAATTTTTGACCTTTAGGCTGTTT
>NODE_52_length_4639_cov_3.508944
AATGACAATTGATAGACTTTTTAAACTCAGCGGTTTTGCATTGTGAATTATATGCTCTAAAAGAGTAAAATTTCCTACTAGGTGTAGTGTTTTTGAGTACTGTGAATTCCTTCTACTGCTTTTTCCTGCTGCTAATATTATCAACGTGTTATCCATACATAACTCAAGAACTTACTAGGAGGTAAGTTAAGTGATAATTAATGAGTTGTAAAGTCTACTATAGTTTCCTAAATGATCCAGAAAAAATAATTAACATGCTTGAAATATATAAATCCTCTATGACGCTAATATAGATTAGCCGATAAAGTAAGCTTCCCAGAACTACTCATTTATATTGACCCATCAGTACTTATACAAAAGCTAGTTGATCGAGAAAATAGGCAAATCCTTATCAACGGCCTACTACTTTTCCTAACTTATGCTTCCTTGTTATATTGTTGAGTATACTTTTTAAATAGTTTTTTTCTGTTTTCTATCAACCAATAGAAGTTTCTTTTAGCCCATAAGGATATTTATATAGGAACTGATATTTTCTATGCTGGCAAGAGTCTTGACGCCGTAAAAAAAACTACTCAATAATTGGGTAACTTCTGATGACATTTTCACTGTACATTTATCGCACAACATTAGTGCTACAATCACAGGTGTAAAGGTATTAAACAACCTTTAAAAAGTTTCACTTTTCCCTTAATCAATTTTTCCTTTGATATAAGTGTTTATTGCTTTTGCCCTCTCTGTTGTTATAATTAACATTTTGTAGTAGTTCAAGATAAGTTTTGCATATTCAGAGAAAATCGTCCATAGAATCAGCATCTAGCTTATCTAGGTTAAAATATATAGTTTTACAAGATGACTATTTATGGAAGAACATGGTGGGGTAAGAAGTGGCTCCAGTCTTTTGACGGAATAGATTATGATAACCGTCTTCCACGTGGCAGAACTTGTGCTAATACTGGTCGAGCTTTTGGTATTAAAATTAATGGTCACATAGTTACAGTTAAAGTTCATAGCTCAGGATCTTACCCATATCGTGGTTCAAAACCTCAACCATATAAAGTCAAAATTATACTCAATGAATTAAGCTCATCAGAACAACAGACCATTCGTCAAATTATTGAAACTTCACCAGCTATATTAGCTAAATTGATAAATAGACAATTATCAGCCAGCTTGTTTGATAAGCTTAATGATCTTGGGATTAAATTATTTCCTTCAAATTGGCAGGAGATGAATGCAAGTTGTAGTTGTCCTGATTGGGCTATGCCTTGTAAACACATTGCTGCTGTAATTTATCTTATTGCTGCAGAAATTGATAAAAACCCCTTCATGATTTTTAATCATAATTGTAATTTGTCAGCACTTGTCGATGATTTTGGGAATGGAAAATTAGAAAATGCTCAAAACATTTTAAAGATAGATGATATATTTAAGGCATGTTCTAAAATTAGAATACATAACCAAGCAATTTTAAATGATATTGATTTATCAACTATTCCTAACCTTTTTGATTGTATCAGTAGTATTTTAACAGATAATCCACTTTTTTTTGAAAAAAACTTCCATCATATTTTACAGATAGCTTATAAGCACTGGCAAAAGTATCCTGCAGGAAAGTTAGTGTACTATCCAGCTTCTAAGAAGGAACTATCAGAAGAGGAGCTATTTATTAAAAGATGGGGAAATATTGAGAATTGGCAAACATTTCAAATATTCATTGATGATCAGCATTACCTTACTCAAGTGAGCAATGGTACAACTAATGTATTTATGCTAAGTAGAAATGTATTGAAAGATATAGCGCGATTTTTAAACGACATTCCTAATTCGTTACTTCACAGGCTTAATCCTGAACTTCGCTTCATGCATATGATTTCACAGTTTGCACATATGCTGATGGAAAAGTCAGCGCTAATACCACAAGTATTACAAAACAAAAGAGAAGAAATTATAATTAGGTGGATTCCGGCGTTGTTTAATGAGTCAGTTAAGGAAATTCATAGCAAGATATCATCTATTTGTCCGCCTCTATTGATTAAATATCAAGAAATCGCTATGGAACCAGAGGAACAAGTAAATGTTGCTATCTCTTTCATCCTTTTAGGGTATATAGAAGATAACTTTCCTGCATCTCTGGATAAGTATGGAGATAAAGACATCTTTGGATTATTCTTTACTGGAAGACCATACAAGTTTACTGAGTTTAGCAACAAGGAAATACCGCAAGCGATTAATCTCTGGCTTTCACGTCTTTATTTAGCAGATAAACCTTACAAACTCTATTTAATGATAAAAGATCACTATGAAAAATTTGAACTTGAGGTATAGTTATCACTAGATGATGAGAAGTCATTCATAAAGCTGGAAAAAGCACTTTCTAACCAAAACGTAAAGCTTAGTATTTTATCTGATCTTGCACTCTTATCTGAATACATACCTGAATTAGAAAGATCGATTGATAGCAAGTTATCATTTAATTTAGATGATTTTGCACCTTTATTCCTGGGTATTGTACCAGTACTAAGAGCAATTGGTATAACGGTTATCTTGCCGAAATCTTTGCAAAAAATCTTCAAACCACAATTAAGTCTTAGTTTGTCTGCCAAGGAAAAAATAAAAGAAGATCGCGAAAGCTTTTTAACGCTGGAAAATTTATTGAAATTTGATTGGAAAGTAGCAATAGGAGATAAGAAATTAAGCGTTACAGAATTTAAAAAATTGCTAAAAGATTCCCGAGGGCTTGTGCGGATAGTCGATCAGTATGTGCTTTTGGATGATAAGGAGGTAGAAGATCTACTGAAGAAACTTGGTAAGTTACCCGAACACTTAAATCAAGTAGAGCTGATGCAAGCCGCTTTAGCAGGTGAGTTAGATGAAGCTAAAGTAGTACTTGACCAGCAAATTAAAAACTTATTTGATAAGTTCAACACTTATGCATCTTTTGATGTACCAAGTAATCTAACTGCACAGTTACGTCCATATCAAGAGCGTGGATTTAGTTGGCTTATACAGAACATAGAAACAGGGTTTGGTAGTATAATTGCTGATGATATGGGTCTTGGTAAGACTATACAGGTTATTGCAGCCATTCTATACTGTAAAAATGCAGGGTTTTTAGATCAAGGTAGAGTCTTGGTAGTAGCTCCCACAAGCATATTAAGTAATTGGCAACGAGAGATGGAACGTTTTGTACCAGAATTAAAGCTTTTCGTCTATCACGGACAAAATCGAGAATTGGCAAGTGATTATGATGTAGCTCTAACATCCTATGGTCTTGCACGTCGTGATAAAAAAGAACTTAATAAAATTCGCTGGTTTTTGCTCGTGATTGATGAAGCACAAAATATAAAAAATCCTAATACCGAACAAACCAAGGCAATTAAAGCTATTGAGGCAACGCATAGAATAGCAATGAGCGGTACTCCTGTTGAGAATAGGTTACTTGAGTATTGGAGCATTTTTGATTTTATCAATAAATCTTATCTTGGTACCCCTAAGCAGTTTAAAAGCAGCTTTGCAACACCGATTGAAAAAGCGAGAGATAAAATTTGTCTAGAAAGGTTTATGAAAATCACTAGCCCTTTTATGTTACGTAGGCTTAAGAGTGATAAAAGCATTATTCAGGATTTTCCAGATAAAATTGAGAATAATCGTTATTGTTCCCTCACTTCAGAACAAACAGCTCTTTATCAAAAGGTTGTTGATACAACTATGGAGAAGATAGAAAAAAGTGAAGGGATTGAACGTAAGGGACTAATCTTTAAACTTATCAATGCTTTAAAGCAAATTTGTAACCATCCATCACAGTTTGGCAAGAAAAAGCGTGCGAGTATTGAACAATCCGGTAAAATGCAGATGCTTGAGGAAATATTGATTAGTATTGGTGAAGTTGCAGAAAAATCATTGATATTTACTCAATACACTGAAATGGGTGAGATTATAGCTAGGCTACTTGAAGAAAGGTTTGAATCAAAAGTGCCATTTTTACATGGAGGACTGTCCCGTAAAGCACGAGACGAAATGGTTAATGGCTTTCAAAACTTATTCCAGTCCAACATTCTTATAGTGTCTTTAAAAGCTGGAGGAACAGGACTTAATTTAACAGCAGCAAATCATGTAATACATTATGACTTATGGTGGAATCCAGCAGTAGAAGCACAAGCAACAGATCGGGCCTATCGTATCGGGCAAGAACGTAATGTTATGGTGTACAGGCTACTTTCAACAGGTACATTTGAAGAGCGTATTGATGAGATGATTCAAAGCAAGAAGGAATTAGCAAACCTAACTATAAGTAGTGGCGAGAGTTGGATTACAGAATTTAACAACGATCAATTAAGAGATTTAGTTAATATAAAAAATGCACTATAGAACTTATAAAGTTTATATGTTCCTGTATTCAAAAAAAAAAAATCAAAAATTTTCTGTTTTTTCTACTTACAACAGGTTATACAAAACTTAAGTAGAGAAATTTTTTTATGATGTACGAGATGATTTTTTGACTGATTTCAATACTGTAAAACCATAGCAGTTAGATGTATACACCCTATTATTGCGGCCTGTTTGTATGAGTTTATACCATATATTTATGCCTTTTCCTCTATCGAAGCGGTCTTGAATAGCCATGATTAGGATATTCTGT
>NODE_53_length_4595_cov_6.656828
ATAAAAAAGACGCGTTAATTACAAATTTGCTTTATAGCCAAACTTTCCCTAGAAAAGAGCTAATTCCTAACACTTGCTTCACCGGTATTATCTATAGAATGTTAAGCACGCTAGAGGGTATTCATCCTGATCCAGAAATTAGATTTACTCCTCCTAGGCAAATATTACTTCCAGGAGCACAAAATGAAGCACGTAAGTTCATGTTAGACAGGTTAAAAAACAAGAAAAACAATAAAGAAATTTTTAAGGCTTGGTATGACGTTCAAAATGGTTATGAAGATGATGAAAGTCAAAAAATAGTTGATGATTTTATTTCAGAAGTAAGTATTCCTTTAATGAGAAAATTATTGAGTATTACTTCTCAATATAGTGAACAAATTGTGCTGACGTTAATGAAAAATATTAGCTCTATAAAGTTAAATAAATTACAATGTTGTGAGCTGGTTCAGCACATGATAAATAAACTGCAGGAGCATGGTTTAGGTGACCGAGAAAGTTTACTCGAAAACATCGGAAAAAATGTATTCTTAGAGCTATTAAATCGAGATCTACTCGAGACAGATTTTTCTCTCAAGGATTCATCTTTGGATGGAGCTAAAAGAATAGCTAACAAAATAATAATAGGAGAAGTTGAGAAATTTAGCTCAGAAGCTGCTGAAAAGGCTAGGGAAGTTAACTCTATAGAAGTTCAAGTGGATGTTACATTGCGGGGTCTGTCAACCTTGCCGCGAGAAAAGAAGTGTTGCATTGCATATAGCAGACTAAGTGGCCAGTATGAAGGTGATGAGAGAGAGATAATGGAGAACATCTTACTAAAAAAATTAGAGATAACGAAAAAAGAAATGAATAAGATGCTAGAAGAGTATGATATACGTAAACTAAAATTAGCACTTGATGATGCATGTAAGAAAAGTGGAAAAAACATGGAAGAAATGATAAAAGAAGTAGAAGAAGTAGTCTCAAGTCGTTTCTCGCATGAAGTATCTGTTAGTAATATAGCAACAGAGTCAGCACACTTATAAAAATTTATTTTCCTTACCTTGCAGAAGATTCACAATATTTCTGTGGTGTTTTAGGAAGACCAGTGCTCCTATAATTAGTAATGTTAAGAACAAATTCCTCTGAAAAAAAGGACCATGCTACAGCCGTTGAAGTAGCACTGAGTGAAGCAAGGGAAGAGTATCTAAAGGCAAGAAAGACTATTATCCAAATTATTACGAATACTAAAGTAATATCAATGTTAAATGCTATCAGTATCCCTAGAGTGGTTGCAACGCCTTTTCCTCCACTGAATTTTAGCCAAATAGGAAACATGTGTACTAAAACTGCTAAAATTGCAGATACATATATATAAAAATCGTTATTATCACAAAATTGTTGTGCTATATAAACGGCAATAAATCTCTTAAAGGAATCCAGAAATAATGCCAAAGCAGCAAGAAATTTATTTCCCGTCCTTGCAACGTTTGTAGCACCAATGTTTCCTGAACCTACTTCTCTTAAGTTTATCCCTTTTATTCTTGTAATAATTAAGCTAAACGGTATTGAACCGAGTATGTAGGATAGTGTAAGGACTATAACTAACACAGGTAAAATTTACTGATTAATAATCGCAAAATTTCGTCATCCCGCTGCTTGTTAGCGGGATCTATGCTGAGATACCGCGAATAATTCGCGGTATGACGTAGGGAAATCTTACTTATTATAGCTATACCTCTCCGCATATGCCAAAATTTAATTGATTTTATTATTCCTCAGCCTTTTTAGGTAGCACTGAACTTCCTCGTTAATCTGATTACTAAACAGTATAAGCGCTGTCATGTTGATAAGAGCTAAACAAGAGAATAAAGTTCCGCCAATATTAGCAATAGCCATTATGTCTTTAGAAAGGCCAGAGAAAAACGCCACAATTATTACCGCTATGCGATATATCACTATACTTTTTGCACCAAACAAATATAACCACCCCATTTCACAACAATATACAAATGAAATTACCGAAGAAAATGCAAACAAAGGTGCAGCTATGGTTAAAAGTATAGGAAACCATAGAGAAACTGTCTCAAATGCCTTTTGAGTAATTAATATCCCTTCACCAACACTAGTCTGGTATGCACCTGTTATTACTATTGTTATTCCTGTTAAACAGCAAATTAACATTGTGTCAAAGCATGGTTCTATCATAGCAACAAGCCCAGTTCTTACTGGTTCTTCATCTTTAGTTGTTGCATGAGTAATTGAAGCAGAACCAACACCCGCTTCGCTGGCAAAGATTGCCCTTTGAATTCCAGCAACAAATGCTCCTACCATCCCTCCACCAACAGCATTGAAATCTATCATAGTGGAAAATAATATTTTTAACGTATAACCAAGGTTATGAATATTAAATGCAATAATAATAATACAACTAAAGATATATATAAGTGACATAATAGGCACTAGTGCAGAAGATACTCTAGCTGTCCTTTTAATTCCGCCAATAATCACTAGAGCAAGCAGCGCAGAGATTATGGAAGAGAGAAACCAAGAGTGACCATCTACCCAACTTGAATAGCCAGATAATATTGAAACCATTTGATTGGTTTGAAACGCTACACTTCCACCAAGACCTGATAATACAAAGAATACTGCATACATGGCAGCCAGCACAATACCAAGTTTTTTAAATCCAAATTCCTCCAGACCATTCCTTATATACTGAAAGGGACCACTAAACAATTGGTCCTGATCTTCTGTTCTATGTCTAAACGCCAACGTTACCTCAGAAAATTTTGCTGACATACCAAAAAAACCTGTAATCATCATCCAAGGCACCGCTCCTGGCCCTCCCATTGAAACTGCAATTGCGACTCCAGCAACAGTTCCAAGACCTACTGTGCTTGAAAGTGCAGTCATAAATGCCTGAAAATGCGTAATATGACCATCATGGTGATTCATGTCATATTTTCCACATAAAATAGCAAATGCATGCTTAAACATTCTTATGTTGAGAAATCCAAACCGTAATGTTAGAAACACATAACCAAAAACTAGTAGAAGGATTATAAATGGCACGTAAAGGATCTTGAAAAACAGTACTTCATTCATGAAATTATTTATTCCGTTCAACACAGCGTCATAACTTTCGTAAAAACCTGAAGCAGCGTACACATCATTAAACAATAGGCAAAATAACACCATACAAAGCAATCTATAAATCATGTTAATACCCTTTAGAATTGTAATAAGAATCTATTGTATTCAAAACTTCCCTTCTTAGTAGATGTATTGCAACAGCATTTGGAATCATAAGGCACATAAACAAACTGTCACCTAGATAAGATATAAATTCTATATTCTTTGACATACAGCTGATATACACTGAAACCACTATAAGAATTTGGAACGGTATCAGTATTTTTTTACTACCAAATAAATACAGCAAAGCAACTTCACAGTAGTAACAATAAGCTATTATTGTGGAAAATGCAAAGGAAAACATCATTAGCGGAAAAACTAACTTGCTGAACAAGGGCAAAGCTGTTGAAAATATCGAACTAATTAGTGTAATATCACCCACGTTATCAGTGCTATGCATACCAGTGATAATTATCACAATACCAGTCAAAAATGAGATTAATATTGTGTCTATAAGTGGTGCAATCATTGCAACGCACCCAACTTTAATTGGATCTTCTTCTTTTACAGCTGAATGTGCTATAGCTGCTGTTCCGGTACCTGCTTCGTTAGCAAACGCTGATCTTCTCACTCCGGCTATTAATCCGCTCAATACTCCGCTTCCTATAGCTGATTTATTGAAGATATCTTGGAATATTATGGATAGAGCATTCAGCAAATTACTTCCGTTTACATAAATTAAATATATACACATACCCACATATAGCACTATCATAATTGGTGCTAAGCTGGTTGAAACGAAAGCAATGCGCTTTATTCCTCCCAATATTACAATAAAGACAAGCAGGGATATAATAATGGATGCGTTGTATTCTAGGAGGTTATTTGATAGTGCTGCTATTTGATTTGCTTGAAATGGTATACCGCCCAAAATCATTGCAATAAGTAGCATAATCGAATAAGTGAAGGCAAGAAATCTACCAGTTTTTGCAAATCCAATTTTTGCAAGCCCGTACTTCATGTAATAAAAAGCCCCGCCAGTTGTATTTTCAGAGCGATAAGTAAATGCAAGCACCACCTCGGCAAACTTTATCGACATACCAAGTATTCCGGTAATTACCATCCAAAAAACTGCACTTGGGCCCCCTATTGTGATAGCTATTGCAACTCCTGATATTGTTCCAAGACCAACTGTTCCTGAAATTACTGTTGCAAACGCTTGAATATGAGTGATTATGCCATTGTTGCTGTTATTACACTTTAGATTGAATAGCGTCTGTATTCCATATTTAAGTAACCTAAAGTTAATGAATTTGAACTGGGCAGTACAAAAGATTCCAGTTGCAATTACCCAAATAATTATAAATGGAATGTTGAATATCTTTATATACAGAAATGAATTTAATAGTTCACTTATCTTCAAAATCATGCAGTTTTCTATTTTTTGTTAGCTAACGAGTTTTATATGTAAAATATAT
>NODE_54_length_4476_cov_6.387921
ATTGGCGAAAGCAAATACAATAGCTTCAGTTTCATGATAAGGGGGCTGGCGAAGGGTGTCAAGTAACTTTTGCATTTAATCCATTTCTATGGCTTATATAATAATCGTTATTGTAGTATAATTTAGAATAATGCAATAGATACCTAAATGTTTTAGCTATTAATTATATGTTGCATAAAAGCATATATTGCCCTACCATCCAAGTAGGTCAAAAATAAAGAGGTTGGCATGAGTTTTACTTTACCTGAATTACCATATGATAAAACAGCTTTGGAGCCTTACATATCTGCAAAAACTTTGGATTTTCATTATGATAAGCACCATAAAGGATATTTAAATAAACTCAATGAGCTAGTTGAAAATACGGATTATCAACATGTAAAAATTGAGGAATTAATAACAAAAGTGCATGGTAATAGCGGCAACTTGCCTATATTTTATAACGCAGCACAAGTTTGGAATCACACTTTTTATTGGAATTCAATGAAAAAAAATGGTGGTGGTAAGCCTAAAGATGGTAGTCTTCTAGCAAAAAAAATTCAAGACGATATCGGTGGCTTTGATAAATTTTATGAAGAATTTTCGAGTCATGGAGTAAGCCAATTTGGCAGTGGATGGGTATGGTTAGTGCTCGAAAAAGGTAGGTTAGGAAAGCTCAAAATCACCAAAACTCCAAATGCAGATTTGCCAATAATTTATGGCCAAGTGCCACTACTCACTATGGATGTGTGGGAGCACGCCTATTATTTAGATTGTCAAAACCGTAGAATTGACTACATAAAAGTTTTCCTTGATCATTTGATTAATTGGGATTTTGCAGAAGAGAACTTAGAAGAATATATGAGATGAATATACCCCGGGTAACAAAATTAGATAATGGTCTGCGCATAATAACTGAGCAGGTGCGTGATATTGATTCCGTAGCTTTAAGCATACGAGTTGGTGTTGGCAGTAGAGCAGAAAGTGCAAAGCAAAATGGAATATCCCATTTTTTAGAACACATGGCTTTCAAAGGGACGAAGACAAGAACTGCCTTTGAAATTGCAAAAGCTTTTGATGACATAGGTGGAGTTTTCAACGCTAGCACCGGTAGGGAAAGCACCACCTATTATGCAAAAGTCCTCAAGAAAGACATAAAAACTGGTATTGATATATTAATAGATATATTGATGAATTCCACGTTTCCAGAAGATGAATTGGAACGTGAGAAGGGTGTTGTAATACAAGAGATTTTTCAAACTAATGATTCACCAAGTGACATTATTTTCGACAAATATTTTGAGGCAGCTTATAAAGACCAACCATTTGGTAGGTCAATCTTAGGCACGCAAAATACTGTAAAATCTTTTACTCGAGGAGATCTAGATAATTACATAAATGAGCATTACTTTGGTGAGAATATGCTATTTGCCGTTGCAGGAAATGTTGAACATGAAGAAGTTGTTGCATTAACCAAAGATTTTCTCTCAAAGATTCATTCTAAAAAGCTGAAAAAAAGCCAAAATGCGAGCTGTACTGGTGTTGAGTATTTAGAACATCGTAAATTAGATCAGGTACACTTGCTAATTGGTCTACCTAGTGTTTCTCGCCATGACGATAAATATCACACGTTTCAAGTGCTTGATTCTATATTAGGGAGCGGAATGTCATCACGTTTATTCCAGGAAGTAAGGGAAAAGCAGGGATTAGCTTACTCTGTTTATTCATTTAATTCCAGCTATACTAATACAGGAATGTTTTCCATTTTTGCTGGTACAGACAGTAGTAACTTAGATAAGCTTTTAAAATCTATAACGACAGAGTTGAAGAAGTTGTCTACAGATGATCTGAAGGAAGAAGAAGTAAATAGAGTGAAAGAGCGAGTAAAATCCCAAATTTTAATGTCACGTGAAAGTGTTAGCTCACGTGCTGAAACATTGGGACACTACTACGGTAACTATAATAGGTACATCAGTAAAAATGAATTAATAGAAAAAATTAGTGCAGTTACCACTGTTAACGTAAAAAAAGCAGCAGAAGAATTGTTATCTCAGGATGAAAAAACCACTCTAGCTGCAATTGGAGAAATTGAATCATTGCCAAGTTACGATAAAGTGGTTTCTATGCTTAAAGCTTAGTGTACTTTAATTATGTTGCTTAAGCTCACTAAAAAGTTCAATGAACGGTTGCAAAATCCTTTCTATAAAAAGTTTGCTTTCTGGTTCATCGCGTATATTACTTATCAGTTTATTCAAAGTTTTCTCGCTGTTTCGTAAAAATAAATAGCTTTCTACTGCTTGCACACCAGACAAGACAGTCAAAATTCCTCCTATCACTAGACAAGCAGCTATAGCAGGTACGGTACCCACTGCAATTGCAGTTGCGATTAATGATAACCCAGCTAAGAATGTAACGGCTGAAACGCAAAACGCTATTTGATGTTTTTCTTTATTGTTAACCATAAATACCTCACAAAAACTATATTTTTAACATACCAGTGTTGTCATGTATTGTCAAGTTTTTAAAGAAGATTAAAAAATGCAACGCACATGTGCAAAAAACGCTAACTATGGATTAGCCAAGGAAGAAAGAGTAGGAAGAGGAAGGCTTTTTCTGTTTTAGGGAATATAAAATAAGCGTAGAAAAATATGAACTAGGTGTATAATTCACAGTGTAGTGGTGTCTCACTAATCCAATTATTTTTCTCCCGATCTAGCCTATCATCTAATATAGCCTGCCTTATTGATGCCATTAACTTATTCATAAAGAAAATATTATGAATGGTAACGAGCGTGTAAGCCAGGAGCTCTTTAGCTTTCAGTAAATGGTGTATATAAGCTCTTGAATGTTTTCTGCAGGTAAAACATAAACAGTCACTTTCAATTGGGTTGTTGTCCAGCTCAAATCGTTGATTCCGCAAATTAATATGCTCTTTGCACTTTGAAGAAATAGAGTTTCTGTTTTTTACTTTAACAAGTGCGCCACCATGCCTTGCTAAGCGGGTTGGATGCACGCAATCAAACGTGTCAATTCCAAGCTCTACTCCGCGAAAGATGTCCACAATTCCACCAATACCAAGCAAATGAGTAGGCCTGTCTTTTTTCAGGTGGTCCATAGTGAAAGAAACTACATCATGCATCTGCTCTTTACTTTGACCAAGTGATCCACCTATTGCTTGACCAAAAAATGGCAAATCGTTGATAAAATCACAACTTTCTCTACGTAAATCTTGATACACTCCGCCTTGACTAATTCCATACAGTGCCTGCTTGCCATTATTGTTTTTTTCAAATTCATTTAAAGAACGTTCAGCCCATCTGTGGCTCATGAGCATTGATTTTGCTGTGTATTCTTTGCTTACGTGAAATGGAGTGCATTCATCTAAAACTAGGATTAAATCTGCACCTAATTTCTGTTGAATTTGTACAGATTTTTCAGGAGTTAAGCAATAAATTTTACCATTAATGTAAGAACGGAAAATTGCCCCATCCTCATTAATTTTGATCAAAGTTTTTTGTTTTTTTCTTATTCCTTTTATCTCTTCCGAAACTGATCCGTGGCCTAAGCTAAATATCTGATATCCACCTGAGTCAGTTAGCATTGGCCCATTCCATCCTATCATCTTGCGCAAACCACCAAGGTTTGCAACAGTATTCTCTCCTGGTTGAAGCATTAGGTGATAGGTGTTGGAAAGTATGATTTGGGTACCAGCTTCACTTATTCTTTCAATATCTGCAGCTTTAATTGCAGCTTTTGTTGCGCAGAATATAAAAGCGGGGGTTTCTACGCTTCCATTTGGAGTTTTAATTGTTCCAACTCTTGCAGAACCTGATTGCTTGATTCTCTTGAATGAAAATTCTTCTTTCATCTATTTGCCTGAAAGTTCTGTTCTGATGTTTTCTACTTTCTCAGGAGTAAGATTTTCATAGAAGTCATTATTGATCTGCACAACGGGAGCATTAACGCATGCACCTAGGCATTCAACTTCTTTTAAAGTGAACAAATTATCTTTAGTAGTCTCACCGATATTGATTCCAAGTTTTTTTTAAAGGTATTTAAAACTTCTTCACTATTGCACAACCAGCAAGGAGTTGTTCTACAAATTTGTATTAGATATTTGCCTACTGGTTTTAAATTATACATGGTGTAAAAATTTGCCACTTCATATACACGAATATGTGGAATATGCAGCATATCAGCAACATAACGCATAGCAGATTCAGAAACCCATCCGCATTGCTCTTGAACCAGATATAGTAAAGGCATAACAGCACTACCTTCTCTACCTTTGGGATACTTCTCTATAAACTTTCCCGCTTTCTTGAGGTTTTCTGATGTAAAACTAAACTGCTCTTCTTTTTCTATCATTCATGAGACTCGTGTAAACTTTAACAGATTATACCTGTAGAACCAATGATTGCAATTGTTGGTTTTTTGAGAAATAGCATAAAGCTTCTTAGCCCTCTTCAAGCTTATATTTACCTTTTAGTATAAAAT
>NODE_55_length_4474_cov_5.261598
TAGATGTAACAGTTAGCGGACAAAAGCTAAAGAGAGGAATGAAGCTGTGGCCAGTTGGGGTATCGATATTGAAGTCCGAGCTTTTCCAATTACTTAATGTTTTAACAGAAGGGGCGCCAGGGTATTGTCATTTTCCAGAGTATCCACCTGAATATTTTAAGCAGCTAACCGCAGAGCAACTAATTACCAAGGTAGTAAAAGGGTATACCAAACAAGAGTGGCAAAAGATAAGGGATCGAAATGAAGTACTAGATTGCAGAGTTTATGCAAGAGCAGCATCGATAGCACTGGGAATAGATAGATGGCCAGAGAGTAAGTGGGAAAGTTTAGTAGGTTAAAAAACTAAAAAGTCAAAAAGAGTGAGAAGAAGTCAATGGTTGAATGAGAAAAGTTGATGTACAACCAAGAATATTTAACTCAAGTAGAAGAAGCGATAAAGAAGCTACAGAGCGGGGAAAGAGTAGTATCAATTGCGTACGGTGATCACGTGGTTAGGTAAGCAGAAATTCAGATAAGTGACCTCTTGAGCTTAAGACAACGCATTAAATCTGAATTGAAAATCGCAGCGAAGAGAAAGATTGTTATTTCAACGAATAAAGGAATTGACAAGTGAAAATGTAATACTGTATGTTAGATAATTTATAAATATAGGGGTAACATGATAGGAAATGTAGAAAGATTGCAAAGAGAACTACTTGAAGAAATGGGGTCTATTCCTTTGGGGAGTAGTAATACTAGGGCATTAGAGATTGTCAATCAATTAGGAGAAGATCGCATTAATGATACTATTATGACTCTTGATGGCAGGCAGTTTACAGCTTTAGATTGTGCAATTATGTTTGACAGTCAAGGTAATAATCCAAGAATAAATGAAAGGCCGAGAATAAATAACAATGCATTTAGAGAATTAGAAAGTGCTATTAGGAGTGCTGGAGGAAGAACATCAGAAGAATTGGGTAGAAGACAAGATATTCCTTATGATCGAGAAAGCTTTAATGAGCAAGTGAGTACGTTTTTAACAGACGTTACTGTACAGCCTCTTATGGGACGATCAAGCTTACTTTAAATGTTGCTATTGCAATGGATAAGGGAGTTGTCAAAATTAAGTGAAAATGTTAAAGTTAAAAGTTGGTATTTTCTGGTTAATGTATGACTCAAAGTCAAAAAAAGCTAAATGTTAATGTAAGTTTCGAGGGTGAATTGGCTCAGTATCTTACAAAAGTGGGGAAAATTCAAAATAAAACTATCGAAGAAGTTGTGAAGGATCTAGTAGAAGAAGAGGTTGAAGCAAGCAAACTATCTGAAGATGATGATGAAATAGATGAAGTAGATACAGAGTTAGCTAAGCTTTCTCTTGAGCGTGATGCTAGAGGCGACGAAGAAATTAGAAGTGAGGATGTGGACTGGGACAGAATATTATCCGCAAAAACGATCAAAGGTGAGGATATAAGCTGAGATACGATATTATCTACTCAAAAAAAGTTCTTGAAAGGGATTTTCTTGCGTTACCACCGACAGTAAGGTCTAGAGTTAGGAGAGCTGTAGATAGCCGTCTTGCAACCAACCCTAAAGCTATAGGCAAAGCATTATCTCATGAATTCAAGGGGTATTTTAGGATACGAGTAAGTGATTACCGCGTGATTTACAGGATAAATTACTCAAAACGCACAGTAACTATTACTGCAATGGGACATCGAAAGGACATTTATGAACGCAGTCCAGAATAATCAGCGGCATTTGTGCAAGAGCCTCCTGCACAATTTATAACAGCCTGTTTACCAAATTCTCTAGCAAGTTACTGAAAGCTTAAAACAAAAACTGTTGAATTTGTGCAGCAACTTGTTGCCCAATTTGAAGGGTCTAAATGTTACTAAAATCATTCAAACAATTATTCCGCAAACCACCAAAGCCTAAAGGTTCAGCATGGGATGGAGCTGGATCTGGCAGAAGATTATTGCACTTTCAACCAGAAGTAGGAAGTATAAACAGCTTACTTTCCCAGAGCCTTGAACACCTGCGTAGTCGTTCACGTGACATGGTAAGAAAGAATTCCTACGCAGCAAACATCATCGATACGATAGTGAGTAATTGCGTTGGGACAGGAATAAAACCGCAGTCAAAAGCCAAAGATGGAGAGTTTCGCAAAAGAGTTCAAGAATTATGGCTGAGATGGACGGATGAAGCAGACAGTAGTGGAGTGAGTGATTTTTATGGGTTACAAGCTCTAGTATGCAGAAGTATGATAGAAGGCGGCGAGTGTTTTGTAAGGCTAAGAACAAGAAAACCCGGAGATGGTTTCTCCGTTCCTTTGCAATTACAAGTACTTGAATCAGAGCATTTAGACAATAAGAGCAATCAAACCCTTGCCAATGGTAATGTAATAAGAAACGGCATTGAATTTAACCGACTTGGGCAAAGAGAAGCATATTACCTATTTAGAGAACATCCAGGTGAAGGCTCGTTTGGCGAATCAGTAAGAGTGCCAGCAAACGATGTTTTACATATCTATAGACCACTAAGACCTGGGCAGATTCGAGGAGTATCATGGTTGTCCAGTGTACTGTTAAAGCTCTATGAACTTGATCAATACGATGATGCGGAATTAGTCAGAAAAAAGACTGCTGCAATGTTTGCTGGGTTTATTACCAGACTCGATCCAGAAGCAAATATTTTAGGAGAAGGTGAAGCAAATGAGCATGGAGTAGCATTATCTGGTTTAGAACCTGGGACTATGCAATTACTTGATCCCGGAGAAGATATCAAGTTCTCGGAACCATCAGATGTTGGAGGAAGTTACGAAGCATTCATGAAACAGCAGCTTAGAGCAATAACAGTAGGCATGGGAATAACTTACGAGCAGCTAACAGGAGATCTAAGTGGTGTCAATTATTCATCAATCCGAGCAGGATTAATAGAGTTTCGTAGGAAGTGCGGAATGTTACAGCATAACATAATGGTATTTCAATTTTGCCGTCCAGTATGGGATAGGTGGTTAGAATTAGCAATACCATCTGGAGAACTGGACATAGGTGAAAATTGGGCAAAAGAAACAGCAAAAGAGGTAAAATGGATACCGCAAGGGTGTGCTTACGTAGATCCACTGAAAGACCAGCAAGCACAGAAAATGGCGGTAAGAAATGGGTTTAAAAGTAGGTCAGAGGTGGTTTCAGAGCTAGGCTACGATATAGAAGAAATAGACCAGGAAATTGCTGAGGATCAAAGACGTGCAAGTGAACTGGGCTTAAGTTTTGACTCTGATGTACAAAGTAGTTTTGCGGAAATGACATGAAACAACAAGCAATGTGGCTGAACAGACCGGTAATGATGGAGCAAAGAAGTTTTGATCTATTGTCATTACATGCAGCAAAACACCCTACGTTTAAAAACATAAAACACACTGCAGAAAACAACGTAGAAAAAATAGCAATAATACCGATACATGGAATTTTGACCAAGAAACCAGGAGCTTTTGATGATATGTTGGGAATTACATCATATGAGAAGATACGTGAAGAGATAGAAAAAGCTTTAATAGATGAAGAAGTAGAAACAATAATTTTGGACATAGACAGCCTCGGAGGAGAAGTAAACGGTTTATTCGACCTTGCTGACTTTATTTACGAAGCAAGGACAAAAAAGAGGATTGTGGCAATAGCAAATGATGATGCGTATTCTGCGGCATATGCGATAGCGTCAAGTGCTGAAAAAGTATTGGTAACGAGGACTTCAGGAGTTGGAAGCATAGGAGTAATAGCAAGTCATATAGATCAAGGTGGGTTTGATGAAAAACAGGGAATAAAATATACCACAGTATTTGCAGGAAAGAGAAAAAACGATTTAAATCCGCATGAGCCGATAACATCTGAGAGTTTGGAAAGCTTACAAAAGGAAGTAGATCGCCTGTATGAGATGTTTGTCCAGCTCATAGCACGAAACAGAAATTTGTTCACGGAAAGAATCAAATCAACGGAAGCAGGGCTATATTTTGGTGAGAGAGCAATAGAGATAGGTCTTGCTGATGGAATTACAACGTTTTCAGAATTTATTGATAATTATAGGAGTAATAGTATGAACAAAGTTGAGATAAAAGAACAAGCAATAGATATTGATGATCTAATTGAACAAGGAAGATGTTTAGGGTACGAGAGCTGCCGCAAGGAAGTATTTGAGGTAATAAGATTATGTAATTTATCAAAGATTCCAGAGAAAATAGGAGAATTTATTGAGCAGGATGTAAATGCCAAACAAGCGAAAGAGATATTAATGACGATACTGGCGGAGAGAACGAAGAAGACAGAGATACTAAGTACAATACCACAAAGTTCATCAGAAGATTTAATGATGCAAGTGGCTAAAGCACGCCAGAATAGCCAATTATAAGCAATCTATCTTTTACTGCGGAATATAGCAATAATAAACGCCACGGTAAACAGGCTATATCGCCCGTTCACAAAAGCAGCGACCGTAGAAAATA
>NODE_56_length_4417_cov_4.438790
TTTCATTATTTGTATATATAATAACTAAATAAGCAACGACGCGGGATGGAGCAGCTCGGTAGCTCGTCAGGCTCATAACCTGAAGGTCGTAGGTTCAAATCCTACTCCCGCAACCATTTTTAAGGATATAGTTGTTCCACTTTCCAATCGCTTCCCTCAACAAGAGTGTATCTAAATCTAATATGCTTCCTATATTCACCTTCTTGCCAAAATTCAATTACTTTTGGGATTACGCAAAATCCCACCCAAAAATCAGGACGAGAAACTTGTGTATTGTGAAATTCTTTTTCCTTCAATTTTATAGCTTGCTCAAAATCTTGCCAATCTTTCAGAATGCTTGATTGTTTTGAGCACCATGCGCTAATTTGACTACCCAGCGCTCGAGAAGAGAAGTATTTGTCAGTTCTTTCATCGTTTAGAAGTTTAACCTCTCCTTCAATTCTTACCTGCCTAGCAAATTCTATCCAATGAAACACTATTGCAGCTTTGGGGTTCTCAGTCAATTCTTTCCCTTTTTTACTGTTTACGTTAGTGAAAAACACAAAACCTTCTTTGCTATATTCCTTTAGTAATACCACTCTTGCAGATGGAATACAGTCTTTGCTACAAGTTGCTAGCGTCATTGCAGTTGGTTGTTCACACGGAGAATTAAGTACTGCTTTGTTCCACTTTGAAAACAAATCAAATGGATTTCAAGTGAAAATATCATATCAAAAAATAAAATCTTAATTCTGGCACGCGTTGCAAAAATAAGTGCTACGGCCATTTTGTCGTATAAGTGTTATGATATTATTGCAAATCTTGCAAGGTTTTTGAACTTTACCATATACGTAAAAGTTATTTTGAAAGTATCCAGCAGATCCAGATGGCTGTGCATAATCTTTCAGTGTTGAACCACCTGCAGCAATTGCATCACTCAGAGTATTTTTTATTTCAGCAGCAAGTTTTTCGCACTCTCTATAGGTCAAGTTTTTTGCTGACCTGAGTGGTGATATACGGGCTCTAAACAAGCTCTCAGAAGCATATATGTTGCCTACGCCAACTATTGATTTATTGTCCATTAACGCTGATTTGATATTCACTTTTTTGTTTTTCAGCAACTCCTGTAAATAGTCTCCACTGAATTCATCCGTGAGGGGCTCTATTCCAAAATCGCTAAAAAAATCCGTTTCTTGTTCTTTATTTAAAACGATAACTAATCCAAATCTTCTTGGGTCATTAAAAATTATTGAAGTATTGTCAGAAAATAAAAATACCACGTGATCATGCTTATTCCGCATTTGATCGTGGTCAGCATATATAAGCTTTCCGCTCATGCCAAGATGTATGATTACAGTCACACTACCATCTGTATTCCAGATGGTATACTTACCTCTACGCTTGATGTTGCGTATGACTTTGCCCTTTAGCATATCATCAATATTTTTTGTTATTGGGGCACGTAAATTCCAATTATTCACTATAACATTACTGATTTGCTTGTTTTTAATTTTATCAAGCAAAAAATTAGAGATTACTTCCACTTCCGGTAGTTCTGGCATGATACCTCCTTCAAAACTTAAGTTTCTGATGGTAATTTTGTCGTTCTCAAATACATTCGAGTATTCTGCGGTGCTTTCTCCTAAAAATTCCTCACCACAAACGAGTTTTGAAAGGGTTCTCTGTCTACTCTGTTGCTGCTTTTTTCTTTTCAAAATATTTTGCTTTAAAGCTTTTGCCAATCTTTTTCTCTCTTCTTCTTTTTCCTTATTCTTTTTTGTGTTATTCATTATCATAATATATAAACTTGCCATTGTAGCTCAGGTGGTAGAGTACGTCATTGGTAATGACGAGGTCCCAAGTTCGAGTCTTGGTAACGGCACACTGATTATACTTATAATATTGCATAACTTGTAAGCAAGGCTTAGAAGAAAGTTACAGAGGTAAGTTGTCATGCTTTTTCCATATCCTTTCTACCTTCTTGTTTTTGAGTAGCTCTAATGCTTTACAAAAGTGATACCTTGTTTTACTTGGCACTATAATGTCATCAATGTATCCATATGATGCAGCAAAAAATGGGTTAGCAAATTTTTCTTTATATTCTTTAATTAACGTTTGCTGATCTTTTTCGTGTCGAAATATAATCTCAACTGCACTTTCAGGGCCCATCACAGCTATTTCAGCAGTTGGCCAGGCATAATTTATATCACCTTTTAGATGTTTCGAATTCATAACAATGTATGCACCACCATACGCTTTTCTAGTGATAAGGCTAATTTTCGGCACGGTCGCTTCAGCGTAAGCGTAAAGCAGTTTCGCTCCGTGTTGTATTATATTATTGTATTCTTGATTTGTACACGGCAAAAATCCTGGAACATCAATAAGTGTGATGATCGGAATGTTAAATGCGTCACAAAACCTTACAAACCTCGCAGCTTTTCTTGAAGAATCAATATCCAAACATCCTGCAAGGTGCATAGGTTGATTTGCAACAATACCGACAGTATTTCCTCCAATTCTACCAAAACCAGTTATGATATTACGAGCAAAATCAGGTTTCAGTTCAAAGAAATTCCTTTCATCACAAACTTTTTCAATGAGTTTATACATATCATAAGGAGTATTAGGATTGGTAGGAATTAGAGTGTTTAAGGATTCATCAATGTCGTCAACATCATTACAGATTGGTGCAGATTTTGGTGATTCTTGATTATTTGCTGGTAAGAAAGTAAAGAATTCACGCATTTTTAGCAGCATTTCAACATCATTATTGAATGCAAAATCCGCTACTCCTGTTTTGCTTGTATGAATTTTTGCTCCACCGAGGTCTTCGAAACTTATATCTTCGTAGGTAACCTTTTTTACTACATCTGGCCCGGTTATAAACATATATGAACTGTTTTTCACCATGAAAGTAAAGTCAGTTAATGCTGGGGAATAAACTGCACCTCCTGCACATGGGCCCATAATTAAAGAAATTTGTGGTATAACACCCAATGCATTTACGTTTTTTTGAAAAATTTCTCCATAACCAGCAAGAGAATTTACTCCTTCCTGAATTCTGGCTCCACCAGAATCATTTAGTCCGATAATTGGAACTCTGGCATTAATTGCCATATCCTTAATTTTGCATATTTTTTTTGCATGTGACGCACCAAGTGAACCACCAAAGACAGTAAAATCCTGAGAATAAACAAAAACTTTTCTGCCATAAATAGTACCATGACCAATCACTACCCCATCACCTAAAAAATTAGCATTTTGCATGCCAAAATCATTTGCATGATGTTTTACGAATTTATCGTATTCTGCAAAAGAACTTTCATCGAGCAATATACTGAGCCTTTCTCTAGCAGTTAATTTCCCTTTTTCATGTTGTTTGGTAATCCTGTCAGAACCGCCTCCTTTTTCAGCTTCTAGTGCTTTGGTTTTTAGATTTTCTAGTATTTTAAAGTCTTGCATACAATAAAGTAGTTTTCAAATTAGTTGTAGACTTTATTAAGTTTACAAACCCTACTAACTATACACATACACTATTGCTATATGCAACAATGTATGTATGATAATTGTTAATGCTCTGGTGATTCATGGTCACTACTTTGAAAATGTTGCGATGTGTCAACACTTTTCATATTAGAAAGAGGTGGACTAACTGCACTGCTTTTCGTTTGTGCAAAACTTTTAGCAGCTTCAACAACCTTGCTTATACGAGGTTCTTTTTCTAGCTCTTTTAGGTACTTTGAGAAGATTTCACAACTTTTGTCATCCATATGTACCATTATTTTACCAAAACTTTCAGCTTTTTCAGAAGATAAAATCATTTCGATCTTTTCATCGCCTACCCTAAAGGTCATTTTTACTTTGCCTTGCATATCATGATATTGCCAGCTTTTTATTCAGATTAGATTATCTCCTTCTCCTATTCGCAATGCACCATATTCTAAGTCCTTAAATTCCGGGGAGTTCATACATTTTGCAGGAGTGATCACACTTTTTTCTGGACACTGTACATAATAAAATTTATTATCTCCTTCTACTACAATTCCTTTTTTTGTCATTTTCAATACTATCACTTACAATTTGTTTTAGACGTGACAAATATTCGCCGCGTTCTTTCAGTATATCTTCTGGCAATAATCTCCGAACTTCTTGGCTCACATCAGTGCCTGTTGAAACTAGATTAAACATTTCTAACATAAGAGGCCGTAGTTTTTCTTTTCCAGTCTCAGTAACATTTTTATCTTGCTCCATGAGGTGGTATAAGATCAGTATCGAATAATCTATTATTGATGACTTTTTTCTCCTTGGAATACATCAACACTAAACATGACCTTGTCCTTTTTTGCATCGTCTATAGATTTTTGAAGTCTCTTTGCTATGTTTTCGATAGCTTCATCATTAGGTAAGTGTTCAGGCAATGGCGTCAACTTAAGGAAAA
>NODE_57_length_4415_cov_6.492202
ATTTTGTAGCTGGAGTTTCTAAGATCTATAGAGCTATAAAATGGCAATGTAAGGCCGTTAAATTTTGCCTCAAACCAATTATTTATACTTTTTTCCAAATCTGGGTGAATTATGTTTTGCATCTACACTTTAAATGTTATAAGGAAGGTATTATAAGCTATAATTAAACATATTTAGCAAATTTGACTAAAGATTAAAGTATAATGGGATTCTTATTTAAAGTGATAGAAAAATGATTCAACACAACAACAGTAAAATGTATGGCACTACTATACTGTCAATTAGAAAAGATAAAAGTGTAGTAGTAATAGGTGACGGACAAGTTTCACTGGGCCACACTGTTATAAAATCCGGAGCAAAAAAAGTTAGGCGTCTTTCTGGTGATTCTGTAATTGCTGGGTTTGCTGGAGCAACAGCTGATGCATTTACTCTCTTTGAAAGACTAGAATCTAAACTTGATAAGCACCCAGGGCAATTAATGAGAGCATGTGTTGAACTTGCAAAAGACTGGAGAATGGATAAATATCTGAGGAAATTAGAGGCTATGATGATCGTTGCAGATAAATCTATTTCATTAGTAATTACGGGAACAGGTGATGTTCTTGAACCTGAAGATGGAATCGCCGCTATTGGCTCTGGGGGAAATTTTGCTCTATCTGCAGCAAGAGCTTTAATTGATATTAAAGGAATATCAATAGAGGAAATTGCGAAAAAGGCTATGAAGGTAGCTGCCGATATATGTGTTTATACAAATCATAATGTAGTTATTGAAAAGATAGAGGAGTGATATGTCTTCCAAGCAAAAAACTTTATGCACCAATTTTTCCAATCAGCCCATAACCCTTTCAGAAGGGCGGTCTTGTAGTAGTGACACCTACGATGAAAAAGATAACCTCTATAAAGATACTAAGAGTGGTTTTGATTCAAATGACAGCGATGTTCAAGTTAATGACAGCACTCAAGTTTTGTTAGATGACCTGCCACCACAGAAGATAGTTAAAGAATTGGACAGATTCATAATCGGACAGGATGATGCAAAGCGTGCTGTTGCTATTGCGCTCAGAAATCGTTGGCGTCGCAATCAGGTTCCATTTCCATTGCGTGATGAAATCATACCTAAGAATATATTGATGATCGGTCATACAGGGGTTGGTAAAACTGAAATAGCTCGTCGCTTAGCAAAACTTGCCGGTGCACCATTCATAAAAATTGAGGCAACGAAGTTTACTGAAATAGGGTACGTTGGACGTGACGTTGATTCGATAATACGCGATTTAGTTGATGCAGCAATAGTTTTAGTTAAAGAGAAAGCCCGTAAAGCCTTAGCTAAAAAGGCTTTAATTTTAGCTGAGAAAACAATAGTAAACTCTATGGTAGGCGAAAATGCAACCGAAGAGAGTAAACAAATTTTTAGAGAAAGGTTGAGGAATAAAGAGTTTGAGGACGGAGAAGTTTCTATTAACGTCAGAGAGAGCAAGAGTATGTTACCTACTTTCGATATACCAGGTATGCCAGGTGGGCAAGTTGGTGTGATGAATGTAACAGAAATAATGGGCAAGATGTTTAACGGGAGCAAAAAAACAAAAACTATTACGGTGAAGGTAAAAGAAGCGCGTGAAATATTAATTAATGAAGAAAGTGAAGGGCTAATGGATGAAGATAAGATAATCAAAGAAGCCATTGATCTTGTTAGTAATGACGGTATAGTATTTTTGGATGAAATAGACAAAATTGCAGCGCGTACAGAAGTAAAAGGTGAAGTAAACAGAGAAGGAGTGCAACGCGATCTGTTACCATTACTTGAAGGAACAACTGTTACAACTAAGTATGGCCATGTAAAAACAGACTATATATTATTTATTGCATCTGGTGCTTTTCATCAGTCTAAACCATCTGACCTCTTACCGGAATTGCAGGGTAGATTACCGATCAAGGTAGAACTTAAGGCACTTACTCAAGAAGATTTAATAAGAATATTAAAGGAACCAGAATCTAGTTTGTTAAAGCAGTACATAGCTTTAATGAAAACAGAAAATGTGACACTTGAGTTCACTGATGATGGTATAAAAACCATAGCTGAAATAGCGTTTACAGTTAATAGGCAAGTGGAAAATATAGGCGCAAGAAGGCTTCACACTGTTATGGAGAAGCTTTTAGATGAGATAAGTTTCACTGCTTCTGAGAAAAATAGCGAAAAATTCATTATAGACAGCAAGTATGTAAAAGATAAACTTGAGTCAATTTCGAAGCAGCTTGATTTATCTAAGTTTATACTTTAGGAAAAACGAAAAGCCTACTTTAAGTAGTATAGAAAGTGTTCAGAAGGTCAGCCAGTAGACCTAAAATTTCAGCTATATTCTTTAGGCTGTTTTTCAACAGTAGAATGGTGTGCTGCGACCTCTTGCTTAACATCTAAGCTTAAGTCAATTATTGAGATATTTTCTTCATCATAATCTATGTCTTTTATTAACATATCGTCAGTAATAGTCAAAAGGTCAGGCGGAGAAAGAATAGTTCTTTTATTACCAGCTCTCATTCCCACAACTCCAAGCTCTATAGCAAGTGGTATTTTTTTATCGCCAACCCTAAATTGCACTGTTTGATCTTTGGCTATATATTCTCCATTATGCTCCTTTACGCTATATTTAACCGATATCTCATCACCGCACCTTACTTGTTTTCCAGTCTTGTTAATTAAGTCATTAAAAACCATCAGATTATTTACTGAGTCGGGATATTTATCCTTTATTTCGATCAGTTTGACGTAATAAGAATTAAAATTCATTTTGTTATCATTGGCAATAGTAACTACAGGCTCTGCGCCTTCTTTCATACCTATTACCCCTAAACTCACTTCTTTTAGGTTATCTTGACCTATTTTCAAAGTAACATCAGAAACTTTGCTAGGGAGTGTTGCTAAGTTATTATTAGAAATTTTATATATTTGCAATAGGACTTCCAGGCCACAAAAAGCCTTGCTGCCACTGCCTTCAGTAATTTCATAAAAATTTATTGAATCTTCTTCTTTTTGCTGCGTCATTTCTTCTAAATATTCTGTCAGCCCATGCTTTTCAATATAGCGGTCAAGTGCTGATTCAAGTATTGGCTTCACTAGGTAATATGCTATCGTCTGTATCAAACCACCATGCGTGGCATTTATCTCATAAAGCTTGTCCTTTTTTTCCGGTTTACCTTTGTTTATATAGACAATAGTAAACACAAAAGTAGAAGTTAAAGTGAGAATCGTTACTACGGAAATAAGCATTTGTAATATAATTTTTCTAACCATCTTTCTTTACTTGATTCAATAAATCATATAAATAATTAGTATCCCCTGAAAGCGCACTCAAATTATCCAAGCCTTGTTTAAAGAGGCCGTCTATATAGTCCTCTACTTCACTTTTACCAAGCACAGACATTAGGTTATTTGTTTTATCTTGTTTGTAGTCTTCAATATCATCCTTAGCTTGAAAGATAAGCCCTAGATTTATTCCATAGTTATATAACGCTTTACGTTGCTTGTCTGTAGCATCCCCTATTATAGCACCTATTTCACATGAAGCTGCAAATAGTTTTGCGGTTTTCATCAAATGAATTTCTTTTATTTTATCAGCTTGGCCCAACGTCATTCCAGCGTCATACATACAGCCGTACGAATGTTGTAGTTTTAAGGTAGAAAGGGTGTCATGCAAGTAGCTGACACTGGAATCCATTTCATGTTCAGCTCCACTATCGCATGGCTTTTTGCACGAAATGCTTGTAGGCAAAGCCTTCTGGATCCCAGTGTCCGCTACTTGAATGACAGAGGGTTGGGGGCTAAAATCTATATGCTCACTGTTAATATCTAAAGCCTGTCCTCCCACCATTCCCCTAATTCCTATTGCCTGAGAAAGAACTTTTATGATCTCACAGCGTTTCTCATTTAACGAAGATAATACCTCAAAAGCCAGAGTAAGTAGTGCATCTCCGGCAAGCACTGCTGTTGCTTCATCAAATTTTTTATGGCAGCTTAGCTGGCTTCTGCGAGTATCACTGTTGTCCATGCACGGTAAATCATCGTGAATTAGAGAGTAAGCATGAACAAATTCAATTGCTGCAGCAACTGATATTACTTTTTTAGCTTCCGCGTTAAACACTCGCGATGAAGCTACGACTAAAAAGGAGCGTATATGTTTTGCAGGAGCAAGGAGTATATAACGCATAGCTGATATAAGCTTATTCTCGCTATTTTCGGGTAAGAGTTTATTTACTTCTACAATAAGCAAATTTTTTGTTGTTTCGTCTAGCATTTTTGAATTGTTAATTGTTTAGCACGTAATGCTAGCCAGCTAGGGCAGTAGAAAACTTTACTGTAGTTTACCAGTTATAAAAGATATTGCCAACATAAAAATTTTTTATAACATCAAAGAATAGGT
>NODE_58_length_4355_cov_7.895814
AGCTGGGAAAGTAGCCATCAGGTCGAAAAAGTTTTTGTTGAGGGTGAAATAGCCCTAGATCACCACACTATTAAAGATGTAAGAGTTTTTACAGGACAAACAGCTTATCAATCAAGTATAGACTATACAGTTGATAGCAATACTAGTGTAATTAAACGGGTGGAAAACAGCTCTATTGTAGAGAATAGTGCAGTTACTGTAGAGTATACTCAAAATACACCACCAGAGTCCATTACGTCTGAAAAACTGCTCAATGAACTTGGTAGACGTACTGCTCAAGAAGTTCTATTCTGCACAGGTGACGAAAACGGTGAACTTTTGACTCCAACAGGAAGGTTTAAATCTTCTGCTGTACTAACTAATAATCTTTATCTCAAATTTACTTTCGATTTCACGGACGCAGCAAATCAAGTGATAAGAGAGTTAGGAGTTATGGTTGGTACAAAAGTGAAAGAAGAATTACCGCCTGGGCAGAGATATTTTGAACCACAAGATATAGAAGACCCGGGAATTTTGTTAGTTTTAGAACACACGGTACCACTTATCAGAACTGCTGCCACAAGAGAGACCTTTGCCTTTGTCGTTACATTTTAGCAAAAGGGGAAAAAGATGACTTTAAATAGCTATTATAATCGCTCTGACAAAGAATACGAAAAAAGTTTATTCCTAGCAGGAAGAGGTTTGCAGTCAGCAGAATTAAATGAGATTCAAGATTATGCTCTTTAGAGGCTCAAAGGCATAGGTGATGCGATATTCCGCGATGGTGATGTTATAACAGTAAGCAATTGTATCATAGACGAGGAAAAAGTTACACTTGAAGCGGGAAAAATCTATCTTCGTGGAGCAGTTCGAAAAGTCGAAAAAGAAGAATTTATTATTCCACTTAATACTATAGTTCGTATAGGTGTTTATTATGTAGAATCAACCATTACAGAACTTGAGGATGAAAATCTTCGTGATCCTGCAGTTGGTACGCGTAATTATCAAGAAGCAGGGGCAGCAAGGCTTAAAGTTTCCACCATTTGGGGATACCAAGCAGAGAGTGTTACTGTTAACTCTACAAATGGGGAATTTTATCCAATTTATAACATTGAAAACGGAGTGTTGGTAGAGCATTCACCGCCACCACAAGCAAACATAGTACCCACTGCACTTGCTCATTATGACAAGGAGGCAAATGGTTCCTACGTAGTAAATGGCCTAGAAGTAATGTTTTTACAGAGAGACGGAGAAGGCAAACAAGTATTTGTGATTAATGAGGGTAAAGCTCATGTTGATGGCTATGAAACTCAGTTACCTCATAGTATTCGTGTTTATTTTGATGAAGATCCAGACATAAAAACAGTTAAATCAGAATTTCACACCTTTCAGCCAAATAGCCAAAGAGTAATGGAGCTTAAAGTTCATGATTTTCCGGTTAGTGAGATAAAAAGGGTAGATATAACTGTTCAGAAAACTATTACCATGACGCATGGTTCATACTCTGGAGTTGTTGATCCGATACCTGACTCTGCAGTTCAGGAGATTATTCAAGTTAAGCAAGGTGATGTAATCTATGAAAATAGTGCAGATTACAAGCTCAGTGGAGGAAATGTTGATTGGTCATTACCCGGCAAAGAGCCAGCGCCAGGAAGCAGTTACCTGATAACCTATCGCTGTCGTACTCAGGTAAGCCCTGAAGATATAAATGAACAAGGATGTAAAGTAAGAGGAGCAGTTGATAATAGTCTGGTTTTGATAGATTACACCTGGAAGATGCCCCGCTTTGATTTAATCACTCTAGATGCAAAAGGGGTGATAAGGAGAATATAGGGAATTGCTCATCCATGGCGACCATCAATGCCTAAAGCCCCTAGCGGACAATTGCTGCTTTGCTATATTCATCAGACGTGGAAAAAAGGGGAAGAGGGGAAAATAAAGATAGTGAATAATGCTATCCATGCTGTACCGATGAACGAATTGGAAGCAATGAAAAAAGGAATAAATGATCTTTATGTATTAGTTGCCGAAGAACGTCTACGTAATGATGCAAATTCAAGGGATCCGACAGCAAAAAAAGGAGTATTTGTCGATCCCTTCTTTGATGATGATATGCGTGATCAGGGAATAGGACAATCTGCAGCAATAGTAAATAAGGAACTAATTTTACCGATAGACGTGGAAATTATTGATGTTGAAAGAGGCAAAGAACCTTATTTATTGCCGTATGAACTTGAGCCAGTATTGGAGCAGCTTTTACAGACTAAAAGTGAAAGGATTAATCCTTATCAAGCTTTCGATCCAGTACCGGCAAAAGCTACCATGAACAAAAACATCGACCACTGGACCGAGATAAAGACCAATTGGTCAAGTCCAGTGACAAGAGAATTTAATACTAGAGAAACAACAGAGCTATTGTCAAGTAATTCATATGAAGCTGAATTTATGAGAGAAGCAGTACAAGATTTTGAAATTGAAGGTTTTTCTCCCAACGAAAAACTTAAGGAAGTAAAATTTGACGGCATAAGCATTCAACCCGTGGCATAGAGGGAAAAAAGTGGAAAAAAGAGCTAATAATCAAGGGCAAGTAAGTGGAAAAATAAAAATCCCAGCAAATATTCCAGCAGGTACTAAATTAGTGCAATTTTATGGGGATAAAGGAAGCTATGGAGAAGCAACGTATACTGGTAAATAAACTATTACCATAAAAGAGCGAAGAAGAGTTTTTTCCAGCAAACGTGTTGATCCTTTAGCACAAACATTTACCTTGGATGAGAGTAGGCATATAGGAGGTGTAGAGCACAGCACAGCAACACGTATAACTTGGTCACCAGTGTTTTGTCATGCAGAGCAGGAATATGCAATAGTTTTACTTACTGATGACGGGAAAATGCGGTCAAAGTAGCAGAACTTGGCAAATATGATGCAGTAAACGGCAGGTGGGTAACCAGTCAGCCTTATTAAGTAGGAGTATTACTGTCATCGAGCAATGCAAGTACGTGGACACCGCACCAGAACTTTCACCTTACCTTTCGACTTTTAGCAGCAAAGTTCACTGAAAGTTCTCACGTTATTGATCTTGGAAAGGTTACTGCGAATAATACATCAGACTTAATCGCTCTAACCAACGTGGAAAAAGTGGGTTTTGATACTAATGTAGAATTTATCTTAACAGATGAGGAGGGAGAAGAAAATTTTCTGTCTGATAATTTGCCGTTAGCTTTGCGCGCAAGAATAAGTGGAGAATTAACGGTAAAAGTAGCGCTCAAAGGATCGGGGGAAAAAAGTCCAGTTCTCTACCCTGGGCTACAGCTAGTTATGGGAAATATAGGGGAAGAAGGAGATTATGTAACTAGGAGCATTACAGCAGGATCCAACACTAAGATAACAATTACCTATGATGCGCTGATACCTGGCACTGCAGACGTTAAAGCATATGTGCAGAAAAGCGTGGAATGGCAGTTAGTAGATTTAACAGCAGGAAAACCAATTGGAGAAAATTGGGTAGAGAGAACTCACGTACTGACGAACTTTAATGCCAATGAGACAAGGGTAAAATTAGTCTTGAGTGGAACAGTTATTTATCGTCCAAAAGTGAAAAATTTAAGAGTGACTATAACGTAAAACGCAAAATAAAGTTGGAAAGTAAAATTTGTTGGAAATTAACCTATCAGCATATATACTTTTAATAAAAAGTGAGTGGTACATGAAAAAAGATCTTCAAAAAGCTATCAGTATTATCGCAAGTAAAAACCTGAGAGAATACGAGAAAGTCGACCAAATAAGAACTATTCTAGAGAAAAACCTTGATCTTGCTTGCGTTAGAATTAGTAACCAAGCATTCGAATCAATAAGACAATTTAGTATAGTTGGGCCAACCCGTGATAAGATAACTTTGCTTCATTTTGCTGATATGCTGAACTGTGTAGATGTTGCTAAGTTGTTAATTGAGGAAGGTGCTAATGTTAATGCTGTAAGCGGTAATGTATTTAAGGATACGCCACTTCATCAGGCTGCATTTAAGAGTAACAAAGAAGTTGCTGAGTTACTATTAGAATGTAATGCTAAGATAAACAGTAAAGATTACTATGGCGATACACCACTTCATCATGCTTCCAGCCTTGGAAAAGAACAAGTTGTAAAACTATTGTTAGAAAGGGGTGCTGATGTTAATGCTGTAACTAGCGATTATACTGGTCATAGGAAAACGCCACTACATGAAGCTATTACTGGTAGCCGTATTGATAGGTACCTAAGGATTGTCAAGATGCTTTTGGATTATGGTGCTAACACTGAAATTGAAGATCGGGATAATGGTACGCCACTTTATATAGCTGCTGGATCTGGACAAGTAGAAGCTATAAAGCTCCTGTTAG
>NODE_59_length_4299_cov_12.533930
CATCTCTTACCTCAATATTCTTTCTTTATATACTACGTATTCCTTGGTTTGTGGACAACCTCTAAGAAGTCTAATAGCAAATTTTTAAGTTCCTCTTTAACTCTTTAACCAGCGGGCTCGCATGAGGAGAGGAGAGTAAAGGTCCTCTTCCATAGATATCTTCACACTTTTTTCTTCTTCTGTAGTTGGCGGATGAGTAAGAAAGTGAACCTTTGGTGCACCACTAATTATTGCCATCGGTGTTTGCTCTGCCCCTTCTCCCATAACTAAAACAGCAGATGTTGCCAGTGCATCAAGAAGATTGACTTGTGTTACTTGCAGTGGTTGATTATAAAGATCTGGCTTGCCTATATAGGAATAAAGTGGTTCAAATCCACACCAACCAAGAGCAACGCCCGTAACCCCAAGGCGCATAGGTGTTATGTTACTATCTGTAATCAAAATACCAAGATGTTTTATGCAGTGTTTTGTCTTGAGATAGTTCCATATTGATAGAGCTGTTTTCTGAACATCCTTTGGGTATAAAATATACATTTCATTACCATTTGATTCATCAATACCAGCAGATGGAATTAAGATATTGTCTTTGATTGTTAAATAGATGCCGTAAGAATTATGGTCTACATCAACAATTGCATCAGCTTCTCTTTTGATTAGCTCTTCTTTAGAACAAGCAGTTTTGCAAACCACTTGTTTTTGACAAATAGAAATGATTTTTGATGTGATAGCAAGAACAACTTCCTCTCTTAGCAACTCTGAAACATAGCGATCAAGAACCTGCTCTAATACTTCTCCACATTCAATGCGGTGGGTATAAATTGCTTCAACATGCATATTAACGTGTCAGCTTGCATATAGTATAATCTTTTGTTTGAGCAAGAGCGGTTTTATACCATCCATCAAGAAGTGTTAAGTTGAAATATACATCACCTTTATAAAGTCTGTGAATTTCTGTTATGATAAACTCTGAAATTAGATCATACTCCAAAAAAAGGTGCGCTATTTGTGCTCCACCAATCATGAAGACTTTAGAACTACTTTGGATTGACAAAAACTCTTGCATAGAAGAAATAATAGTGCATTTTACTCCTCTGTTAAAACAAGAATTTAATTTGTTACGAGAAAAAACAACAGGGATACGATCCTTCAATATGTTTTGAGGCATAGTTTCAAATGTTTTTCTTCCCATAACAATAACTTGTTTGTCAGTCACCTGACGAAAATGATCTAACTCACTTGGATAATGCCAGGGCAATCCATTATTTATTCCAATTACCCCCTTGGGATCAACAGCCATAATTCCGATAACTAGCATCCCTGTAAAGCAGCTTGAGCTACAAAGAATCGCATGTGATCACGCACATTATGCACTCGAAGGAAATCAACCTTGTTGTGCAATGCAGATGATAAAGCAATTGTTTCTAAATCTCGGTTAAAGACAGGTTCTGTAGAAAAAGAAGAAATAAATGACTTTCTAGAATGACCAACCAGAACTTTGCAGCCAAAATTTTGTAACGTTTCTATACTGCGTAAAATCTGGATATTCTGGTACATAGATTTGCCAAAACCAATACCAGGATCAATAATGATCGAGCTTTGATCAAAACCTAGAGCTAGTAATCTATTAATGTTCCTTTCTGCCCAATTACTTATGGTATCAATTGGATCAATGTCACTTGGGATAATGTTGTCACTATGTGGTGGTATGGAGAGTGAATGCATAATAACGATACTACATCCACTGCTAGCAATCGCTTTTAAGGTATTATCATCTAGATCTCCCTTCTGATCGTTTACCCAGGCAATGTTGTAGTGCTCCAAAACATTCAAAATAACATCTGGCCAGAAACTATCAATGCTGACTTTAATGTCACCAACTTTCATATATTGATTAAGGTCATCAAGCACTGGTTTTAAGCGTGCATATTCTGCTTTTGGAGTTTGTATTGAGGAGCCAGGTCTTGTTGATTGAGCACCAAGTTCAACTATGCTTGCACCATCTGATAACAGCCGCAGTGCCTGCTTGGTTGCTTGATCTGCATCATAATAAAGACCACTATCTGAAAATGAATCCGGAGTAATATTGACAATATCTATAAGCTCTGGTGAAAGTGTAAAACTCCTTAAAAAGCAGTTTTGTTAACTACTGCCATGGGACTCAGCATTGCCATCAAGTGAAGCAAAAATAGTCTGTTTATCAATTCTGGGTGAGGAATCTTAAGGTAGGGTGTATCAAGTGTCAGGTCATCCCATAACAAAATATCCAAATCAATAACGCGAGGTGCCCATTTTTCATAGACCTGCAGACGGCCAATGTCACATTCAATTTGTTTAAGGCCCTTTAACAGCTCTTCAGGAGAAGAAGAACAACTTCCATACACAACCATATTTAGAAATGGCCTGTCCCACCCAGGTGGAGCATCATTTGGTAAAATAGCCTTAGTTTCCAGAATAATTGAAGATTTTAAATTTTTAAAATAGCGTTCCTGCAGTAACTGAGCAGCCTTTTGTAAATGGGAAAAGCGATTCCCCATATTTGAGCCAATAGAAATGTAAATCATTCTTGCAACGCATTACGATAAGTAAAGAAAACACCTCCATGCACACTGGGGACAGGTGGTGCAACTTTGTGAATAGTTACGCCTATAGAAGAAATAATAAGCTTTTTTTGCATCACAAGGTTATTAATGGTCCTGTATATATCATGAGTTAAATGCTCGATTAAGTTGAATTGCTTGCTTTGAACGAGAGACTGAATACTCTGAACTACCTCCAAGTAGCATATAGTATCCTCAAGCTGGTCAGTTGTAAGTCCTAAAGGGGGGGATTTAAAGGTAAAATCAATATTAACACTAACTAATTGAGAATGATACTTCTCTTCTGCACTATAGCCTAAATGAACCCAAAGCCGTAAGTCAGATATAAGAAGATTACATGCAGACATTGCATTCCAACATCACTGAGTTTAAGCTACTTACAACTACTAACACACGCTAGCATTCATCATTCCATCAAGAAAACCCCACAAGAGCCTTGCTCCCTTTTGAGCACCCTGCATAACTTTATCTTGCTCTTTTTCATCTAGATCTTCAATAAGATTTGCACATTCCTCAGAATGCCATTCATCAGCATGCATATGGACCGTAAAAAATTGAAGAGAACGCTCATCACTTATTGAATAGTGTTTTTTTAAACCTTCAATTTTAGACTTGGAAACCTCTGGAGTTTGACGTTCGTAAGCGTACAAGGCTCCAAGACCTGCTGCAAAACCTGATCTTACAATGTCAAAGTAACCATCAATTAATTCTTGTGTCTCCTTAATCTGTGCACTTTCACGAAGATCAGATCGCGCAACGCCAAGCCCTTCAGCAAAACGTTTCCATAACTCTGGATGATTTTCATCACCTTGTTCCTCTTCTATTAAATTACCAAGTAAAACCTGTCGCATTTTTAGATCTGGGCACAGAAAATGTATACCACTGATGTAACGAGGAAACGCAGCAACGTGGTGATAATATTCTTTAGCATAGGTTTGTAAAGCTTGCAAGCTTAAGCTTCCTGTATTCCATGATTGGTAGAATGGATGATTTAGTAAGTGCAATTCATCTAACTTGTTATTTAGAGACTTAGTAAATTTCATTATTTCCTCCATTATATCAACATATAGTTCATATACTACAGCTTTCTCATTGTTACGATCATGCTAAGATCAATACAATGGTGGGATTGGTAGGACTCGAACCTACGACCAATTCGTTATGAGCGAACTGCTCTAACCGACTGAGCTACAATCCCTTTTATCAATATTTATAATACACACAAAAGCAAATTTGTCTATTAGCTTATTTCACTATCAACCCAACTTGACAAATCATTTGTTGCACCAATTTTGCGTGCAATTTCCTTACCATCTTGAAATATGATTAAAGTGGGTATAGATTGCACTCCATACTTACTTGGCACTTCAGTCCCTTCATCTATGTCGAATTTGCAGATCTTAATCTTGCCTTTTCTGTCTTTAGCCAATTGTTCGATACGTGGCATTAGACTTTTACATGGCCCACACCATTCTGCCCAAAAGTCTATCAGAACAAACCCTTTATAGTCAGTGACTTCAGATTTGAAATTTTGATCATTTACCGATGTAATATCATCACTCATAAAATACCTAAATTTTTGTAAAATATAGCGTATCTATTAGCAGTTAATCAACTAAATTCTTACCGCAGAGCTTGAAAAATTGCCCTTGTATCTTGTCAAAAGCATCTAATGTTTTAAGCTTATGCATTAGATGGAGAA
>NODE_60_length_4283_cov_5.829234
GTATAGTGCACCTGCTTCTGCTGCTCTTTCTGCTATAGCTGATAAACCGCTAAACAAATCATTAGCTGCTTCTTCTAGACTTATGTTAAATACAGCATTATTAACAATTACCTCGTGTTTGCGTTACCCTTTTACTTTTTTATATAATACAAACAGAGACATAGATGCTATTGCAGTCAAAAAGAAGGTCACAGCTACTATTACTAACACTAGCGGAGACATTTTAATTAGAGTAAACGTGGCTGCAGCTCCCATACCAAGCGAAAACATCGCTACACATCCAACCGCTACTTGGAAATACAACTTACAGTTTTTCTTATTATTTGAAATGTTTGCGTTATTTGGAATGTCTGCTCTGTTTCGTAAAAGAAACCCGATACCTTCTATATCTCGATTCTGAAGAGCTTGTATCAGTAAAGATGACCCATTATGCGAAACATTTGCTCCTAGATCTATACAAGATTGAGCACTATCAAATAATTTATTGTTGAAAAAATACTCCAATAGTGTTTCACCAGAAGGCAATTTGAAATTTTTTACTAACTGCATGTTTTCACTCTGATCACCTCTTTCTATATATAGCTTGAATAGATAAACAGCTTCCCTAGGAGCTATTCTTGCGTGAAAAGCATATTCAAATGCTGTAAGGTTATCATGATTTTTGATATAGAGATCTGCACCATTCTTAAGAAAATCATAAAAAGTAGCGTTAGCTGTATAGGTTTCATCACATTCAATTAAGCGCTGCTTAATAAAATTGACAACAGCGTAGTGTAGTGTAGTGTAGTGAGCTATTTCCATTATTATCTGGTATATTAACGTTAACTCTTTGTTTTATGAGATATTTTGCATGGCCCAACTTATCTTGAATAATTGCATTTAGTAATAACGTTCTTCCTTCAGCATCTTGAGAATTTACTCCTTCATGTGCTCCCCTTTCAAGCAATAGCACAGCATTTTCAACATCACCTTTTTCAGCTGCAACACTCAGTAGGGCTTGATCACCTTTATTAACATTAATGTTAGCACCATTTTTTAGCAACCAATCTATAACATCTTCCTTTTCGCATCTGTCCTCAATCTCTAATGCTTTTGTAAGCACATCAAAGCAGTAGTTATGGTCAGAAACAAGTTTATTTAAATCTAATTCCCCTATATTAAGGTTGCGTGAGTATAAAAACTTTTCACTATGTTGTGCTCCATATTTTTGCAGCAAGCTATACATTTCACTGCCATATTGAGCATAATCCAAAGCAGTACAACCATCATTATCCTTAGCATTTACTTCTATTTTTTGATATAACATAGACAATGGCAAAAACCTTGCTACCAGGTACTGAGACACTTCTTTTTCATTAGCTTCTAAAAACAACTCAACAACTTTTCTATTTTCATTCCTAACAGATCTATGCAGTACAGTACGATCGCTAGCATCTATAGTATCAATCCTACTGCCATTGCTTATTAATGAACTTATAACTTTTGATGAGCATTTTTTTTCTATAGCAACGTTTAGAATAGTTTTGCCATTTTTTGTAGCATTTATATCTAAATCTTCCTTGATAAGCTGCTTAATTCTGTTTTCCCTATCGGTGCTGTTTTTTATTCTCAACGCATCTTGAAAGTACTCAAAGTTAGACCACGCATCACACAATGCTTCATTTTCTACTGATTTTTGTATTCTTTCTGAGTAAGCAATATCTGAATGAACAGCATTTCCTGCTTGTTCACGTACTATATTAATTCTATTATTATTTTCTGTATTTGTTGTCATATAACCTCCATCAAGTCTAACTTATATCATACTATATTTATGACGCTTGTAAAGACTTAAATTTACAGTTGGAAATACTGTTTTTTTAGACGAATAGAATAAGAAATTAGTGTTACGCATAAAAAAGTTTATCATGGCATGTGTTTTTGATCGTTCTAATTTTTCCGCAATAAAATTTTCTTATTTAGCGAGATTAGCGCATTTTTCACACCTTTTTTCAACTTAGGAGAATACACACTTAAGAGAAAACTAAGACCAATCAAATTTCTTATCTTGCGGGTTTATTTGCAATATTGCTACCACACTGATCAACAAGCAGAAGACTATATAAAGCCCAGCAGCAAGGTTTGTTTGAGGAAATGTTACAGTCAACCAAATACAAACCATAGGAGTAAATCCTCCATGTAACGCATAAGAGATATTGCGTGATAAGCTCACACCACTAAATCTAACATTGGTAGGAAAGAGTTCAGATGCAACTATTCCTATGGGAACTATACCCCTTTCTATTATAGAGAGAACCATTACGCTCAACGCAATCACAAGATAATTTTTATAGTAATATGCAATAGATAACGCAGGACAACACAGTGCCATTGTAATTGCTATAAATAAGATTGCAGTGCGCTCTTTTCCAACTTTATCAGCCAACATTACAAACGCTATTGAAGATATCGGCATTAATACACTGGTTATAATCAATACAATTTCGTTGATATATGTTGTTACATAAACGTCCACTGATGCTATTTCCTTTGCGAGAGTTCGAAGAAATATGGTAAATCCAACAGCAACATTAACAGGTACAGATATTAAAATAGCAAGTATAAGAGCTCTCTTGTGGCGTTTTATAAGCTCTATTATTGGCAAATCAGGTAAATTTCTTTGTTTTCGATTTTTTTCATATGCTGGAGTTTCTCCCAATGTGTATATGCTATACGCGCTAATTAATCCTAAAATAGCTGAGAAAATAAATGGCAATCTCCAACCCCAGGTACAAAAATCAGTAGTTTTTTTGCAGATAATCACTATCACCGCAGAAAGCAAGACACCAATGGAGCGACCAAAACCCATCATTCCAAAATACATCCCTAAGTTCTCTTTCCTACTGGATAAATGCTCTATAAGATAAACAGAACTTCCTTGTTCACCACCAAGTGCAATTCCTTGTGTTATTTGGATTGCAAGAAGCAATATAGTAGAAATTATACCTACTTGATTGTGACTTGGAATAAATGCAATGAGACTTGATGGTATCGATATTAGCAAGATAGTAATTATTAATGCTATCCTCCTTCCATACCTGTCACCAACGTGACCAAATATGAATGCACCAAGTGGCCTTACAATTGCACCTAGCCCTACAATTCCAAATAATTGCAGTATGTTACTGTAGACATCTTTTGCAAAACAAAACTCTCTGCTGATTATGTTAATCAAATCAATAAAAAGCATGTAGTCATACCATATTGCGATTCTGCAGAGTATGGTTGATATCAACACCCTTGTTTGCACTAAATTCAATTCGTAGATGTTTGCTTATTCTATTCTGGCTGCTTTTTGGGATTTTACAACCTAAACATATGGAGTTGACTTTTTTATTATGGTGTGTGATAATTGCAATGAATATAGCTTATTTAGCAGCACTTATAGCAGCAGCTATAATAAAAATAGCAGCAGTAATACTTTGTGCTATAATGTGTATAAGCATTTTCTTTATATTATTTAAGGGAAAAAGAACACTTAGATTCAAAACGATTTCTATCTCTTCTGAAAACAGTAGGTGTAATTTCTATAATACTATCAATTATATCTCTCCCACTTATTATATTAAGCCTTACTACTCCGTCACCTCTGGTAGTAGGTATAGTAGGTGGTATCGTTGGTGCTATTTCCATAATACCATTAATAGTAGCTTACATTTTGCTTGTGGCTATATCGAATATCTTTATTACCAAGTCTTTATAAATTTGAGCTAATGTTACTGTCTTCATTTCTTCTTGGTTGTAATATTGCTGAAAGTTATCTATTTCCATAGGTATAACATATAATCTGATTTTATAAGATATTCTAACGGGATTAAAATATCGTAAATCTTAGGCGTTATAAACAAAATTTACAGGAAAAATAAGATGATACTACTCAAAAAGGCAAACAAGACGGTATCTTTCTGGCATAAGTTAGCATTCAGCTTTACCTTTCCTTGCAAGACATTTTAGAGCTATTATGTCTTACTTCTTGAAGATACAAGTTAGCGTTTTTAACCCGAATTCTGGATTGGAGATTAAAAAAAACAAGAATATCAATAGCTTATTGTTTTAGCATTTACGATAAAGCAGTAAGCATTTTAAGACTAGTTACTAATTTAGTAAAATTCAAGACTTTCAATAATTTACCTAAAATCTAATCCAGAATTCGGGTTAATAATAAAACCTTGTTTGTTGAAAATGAATTTGGTAAACTTTAAAGATGTATGTGACAATATGGTGATATATTGTTTTTAGTATTT
>NODE_61_length_4279_cov_9.373106
TTTAAAGCGGATAATAACCCCAGGGCTTCTTTTGCCTTTTTTTTATTCGGTAAATTTCTTAATATTTATAGCTAAACGACAATCGTCATCCCGCAGCGGGATCTAGAGATACCGCGGCGTTATGACAGTTCGCGGCGGTATGACGTAGAGTGCTGTCATTCCAGTGCTTGGCACTGGAATCCAGCCTTTATTATGCAGCCACTTGGTTGAAATTAAGTCTTCTAGATCCCAGTGTCAGCTACTTGGATGACAGGAGAAGGAAGCACTGGGATTGGGATGGAAAAGGCTATTTGTGTTATGCCAATGAGTGATAGAAAGTTCTGCAAGAAGTCATTAATTGCAAAAATTTAATATAAGTGGTAAAGTAGAACCACTGAATAAAAAACATATGTTAATTAATACAACGTCGGAGCTGGAGGACATATGTGAGGGGTTGATAGCAAAAAAGCCAAAATTTATAGCAGTTGACACGGAGTTCATTAGAAATAATTTAATCTACTACCCAAAATTATCGTTAATTCAAATTTCTTACGGAGAGAAGAGTTTTATTGTAGACGCATTAGTGCCAGAAATTGATTTATCATTCATTAAGAAAATAATGCTAAATCAGGGGATAACCAAAGTGTTTCATAGCTGCCGGCAGGATATAGAATCCTTACTCACTGTATTTAAATGTATTCCCACTCCCATTTTTGATACCCAAGTTGCTGCTATGTTTTGTCATTATTATCATGACTTTATTGGTTACTCAAAAGTAGTGGAGCAATATCAAGGAATAGCACTGGATAAAATTAAAGCTAAAAATTCAGATTGGTTAAGGCGTCCGTTGTCCGAAGATCAGTTAGATTATGCAGTAAACGACGTGGTACACCTATATGACCTATACCAAATATTGTGCAATAAACTTGAAGAAAATAATAGGATGGGTTGGTTTCAAGAAGAGATGGAATCAATAGTTGATATAAATAAGTATTTACATAGCCCAAAAGATGCATGGAAGAGGATTAAATTTAATTATGAAGTAAATCCAAGATTGATACTAACTGTTAAAGCAGTTAGTGAGTGGCAAGAAACCTTAGCACAGCGCTATAATATGAACCGTAATAAAATAATCAATAATGCTGTAATAGCTGATTTTATTGAAAAAAATGTAGAGCATGTTGATGAGATTTTAGATGATCTCAAGAGGAATACAAAAAATATAAAAGATGCGGATTTACTAGAGTTTGTGAATATTTTTAATGAAAATGAGAGAAATTGGATGCAGCAAAACAACACCTTATCGAGTAATTATGATAAATCTGTACTTGATATACTCTCAATTATTTTAGATAGTAAATGTAAAGAAAGTAACATATCAAGGAAATTAGTTTCTTCAAAAGATGAGTTAACCGGGTCAATATCTAGACAGACAGATAAATTATTCAAGGGATGGAGATATGATTTTTTTGGCAGGTCAGTTGAATCATTTTTGAACACAAGCTCAAAATTTGAGATTTCATCAGTGAAATCCGCAAATGATATAACCAAAATTCAGAGTAATTTAGTGGAGAATAACTGTTGCTAAAGTAACTTAGATTTATCGACAATCGTCATCCCGCTACGTGTTAGTGGCTAAGAGATACCGCGGCGGTATGACGGTTAAGTAGGGTGTCATCCCAGTGCCTTGACTACTTCGATCCAGGAAAATTGATTGTAAACGAGCAAACATTTTCGATAAAATTACCAAAAAGCTAGATCCCAGACTGGGATGACACCACCTACAAATTGCAATGTTCGTATAGTTATGTGCTTGACACTGGGATCTAGAAAATCTAGTTAATATATATAGAGAAACCTTAGCTATAGTTTCAAAAGAAGTCGAATGTATTTTGTTATATGATTATAAGTCTAACAGGCGGAATTGGGGTAGGAAAGAGCTTTGTAGCTAATTGCTTTCAAGAGTTTGGTGCTGTTGTATTTGATGCTGATTCTGTTGTACACCAACTTTATAAAGTGGATAAAAGCATAATAAGTTATGCAGAGAAAAATTTTCCTGGAGTGGTAGTAAATGGTGAAATAGATAGAACAGTACTGTCTAAATATTTCTTAGCCTACGATGAAAATTGGAAACAATTTCAATCTTTGGTTCACTCTGCTGTGCTGCGTGAATTAGAATTTTTTATTGCCAAGGAAAAAAAGATCGATAGAAAACTTTTAGTTTTAGATGTGCCACTTCTATTAGAAACAAAATTTTATTTATATTGCGACCTTATTGTTTTTGTTCATGCAGATAGCGTTGTGCAAGCTCAAAGACTTAACGAACGCAACATAGATAAAGAAAAGCTTAATCTAATCTCCGATGTTCAGTTATCTATTGAGGAGAAAAGGAAGATGAGTGACTTTATTATCGATACCAGTGTAAGCAAAGAGTATGTTTTTTCTCAAGTAAAAGATATAGTGGATTCATTAAACCTAAACACGTAGCTCTACGTCATACCGCCGCGGTATCTCTAGATCCCGCTAACAAGCAGCGGGATGACGGTTGTCAGGATCCCAGCAGCCTCCCTCCCCTGTCATCCAAGTAGCCCCCTATGGTGTCATCCCAGTGCCCAGACACTGGGATCCAGAAAAATTGATTGTGCACTATAGCAACATTTTTGATCAAAAACTGGATTCCAGTGTCAAGCACTGGAATGACACCCTTCCGATGGGAACTGCTCTCAAACTACAACAGCATGAGTAGCTATAGAAGCTTTAATGATACAAGAAAAAATAAACAGCTATCATTTTTTTAGTAATTAAGTAAAATAGAGTGAAAGATTGCGAGGAAGTTTTGAAAAATAAGATAAAAAAGATAGTAATTTCAGGAAAGGAAGTGTGGCCAATCATCGAGGGCGGCAAAGGCATTGCAGTTAGTGATGGAAGATCAAGCGGAGCATTTGCTGCAGCAGATGCTGTGGGTACATTTTCTGGTGCAAATGCTAAGCTTATTGATGATAATGGCGAGTTAGTGCCACTAATTTATAAAGGCAAAACAAGAAATGAAAAGCATAGTGAATTGATTGAGTATAGTATTGAAGCTGGAATTAGTCAGGCAAGAATAGCAAATGAAATATCAAAAGGTCATGGAAGAATACACATGAATGTACTTTGGGAGATGGGAGCAGCAGAACGCGTGCTTCATGGCATATTAGAAGGAGCGAAAGGTTTGATTCATGGTATTACCTGCGGTGCTGGTATGCCTTATAGGCTTGGAGAAATTGCAGCTAAATATCAGGTTTATTATTACCCTATTATCTCATCGGTGCGTGCTTTTAAAGCATTATGGAAGCGTGCTTACCAAAGAATATCTTCCTATTTGCTTGGTGGAGTAGTGTATGAAGATCCATGGCTTGCTGGAGGGCACAATGGACTGAGTAACAGTGAAGACCCAGAGCTACCACAGGCTCCATTTGAAAGAGTTGCAGAGCTTAGATCTTTCATGAACGAGATCGGTCTTTCAGAAACACCAATTGTTATGGCAGGAGGAGTGTGGCATTTGAAAGATTGGGAACATTGGTTTGACAATCTGCAAATTGGACCAATAGCTTTTCAGTTTGGCACTCGTCCACTTTTGACGAAAGAAAGCCCAATTTCTGCAGAGTGGAAAAAGAAGCTACTCACTTTAGAAGAAGGTGATGTATTTTTAAATAAATTCAGTCCAACAGGGTTTTACTCATCTGCAGTAAAAAATAACTTCATACGTGAGTTGCAGGAACGGAATTCACGTCAAATAAAGTTTTCAGAAAATGCTAGCGAAGAATTTAATAATGAATTTGCAATGGGTAGCAGAGGTAGAAAGATCTACCTTACTGCAAAAGACAAAGAACTGGCAAATACATGGACTAAAGCAGGGTATACAGAAGCAATGAAAACTCCAGATACAACTGTTATTTTTGTGACGCCAGGCAGGTTTGCAGAGATAAGACAAGATCAAATCAATTGTATGGGATGCTTAAGTCATTGTTTGTTTAGCAATTGGAAAGATCATGGTGACCATTCAACAGGACGAAAGCCAGATCCGCGTAGTTTTTGCATACAAAAAACACTGCAAAACATTATACAGGGTGGTGATATTGAGAACGAACTCATGTTTTCCGGGCACAATGTGTACAAATTTAAGCAAGATCCATTTTATGAGAATGGCTACGTACCGGCAGTAAAAGAACTGGTGGAAAGGATATTGACTGGGTATTGAGTCAGTGACCTTACCCAGAAAAAGTGGAGAGAAAGTGTGGAATGTTTTTTACAAAAAGAA
>NODE_62_length_4273_cov_4.633950
TAGTTGAACGGAGCTTTAGAAAGCTTTCATTAAAGTGCCACCCTGACAAAGAAAAAGATGAAGAGAAGAAAAAGATAGCTACAGAAAAGTTTCAAAAACTTAGTGCAGATAAAAAAGAGCTAGAGAAGCATCTCAACGCTTTAAAAGAAGGAAAAACTCCTAGTCAATATGAAAGGCTATCAAGTGAAGAAGAACGGAGGAGGCAAACAAAAATTTATGAAATATTATCACGTAGAAGCAAAGCTATAAATAGAGCACTTTTATTTTTTATATTAGCAAATGCGGTGTTTACTCCATCGCTGAAAGTTGAGTATTGCTTATCGCAACTTGCTAATAGTGGCACGGTGCAAAGCATCGCTTATCAATTTTATGCATTTAGCATAGGGATTTGGCCGTTGTTATTTATTATATCCTTTTGTGGTATTATTTATGCAGCAAGTAAACAAAAAGGTTCACAAGAGGAAAATCTGGATAGATTAAATCGAAGATACAATCTACTTATTGCTGCTGATAATTATGTGATATGTATCGCAGCAACATTTGCTATATGTGGTCTAGTGTCAGAGGTAGCACAAAATGGCTGGCCTGCTCAATATGGAACAATGCTGATGATTAATTTAGCATTGGATTTATTACTTATTGCTTTACTTAGAACTTTTGCAAAGGCATCTGAACTATATAGTGAACATTGCATTCAGCGCTTATATGAAGAAGATGCAGAATTTAGCTATAAAGAAAAATTTGCATGGTATGACTACAAGCTAGTGCTTATGCCACTTGTTCTTCCTATTGTCAAAATGTATTTTAGAGATTTAATCCAAAAAAAGCCACAACAGCACACCACCAATCCTAACGTTACATCTTTAGGTACACCTGCAGGACAAGAACCATAAAAAGATCTTTGCTTCAACTGTGGTTTTTGCTATACTTTAAATGAACTTCATAGCGTTAATGAGTAAAGAAATAAGACAAATCTTAAACCACTACGAAAGTGAAAACCCCGGGGTAAAAGCAAATCTTACTCGTATTCTCATGCATGGAAAGCTTGGCGGCACTGGCAAATTAGTAATTCTCCCTGTAGACCAAGGGTTTGAACACGGGCCAATAAAAAGTTTTGAAGTTAACCCTGATGCTTATGACCCACATTATCATTTTCAGCTTGTAGTTGATTCGGGAGTAAGTGCATATGCTGCTCCACTTGGTATGATTGAAGCTGGTGCTTCAACTTATGCTGGAATGCTCCCACTTATTTTGAAACTTAATAGTTTCAACTCCTTACATTCGAAGAATCTGACTTCTGATCAAGCAATAACCTCTTCTGTGAAAGATGCACTGCGTTTGGGCTGCTTGGCTGTTGGATTTACTATATATCCTGGTTCTGCTAAGTGTTTCGATATGATGGAAGAAGCCCGTGAAATCGTAGCTGAAGCCAAATCTTATGGGCTTGCAGTAGTGTTATGGTCTTATCCACGCGGTGAAGGAATTTCCAAAGAAGGTGAAACAGCGGTTGATGTTATTGCCTATGCTGCACACATGGCAGCTTTGCTTGGCGCTAATATAATAAAAGTAAAACTTCCAACTAAATATTTGGAAAGGGAGAAAATAGAAACAGAAAATATTGAATCATTACCTAAAAGAATTGAATATGTTAAAAGATCTTGTTTTGCAGGAAAAAGAATAGTAGTTTTTTCTGGTGGCGAGTCGAAATCAGTGAATGACATATGCAATGAAGCGAAAGAAATTAAGCAGGGTGGTGGTAATGGTTCAATCATTGGACGTAACACTTTCCAACGCAAAAGGGAGGAAGCTTTATCTATACTAAAAGATATAATGGATATCTACACATAAAAAACGGCTGGGTGGCAGAATGGCTTATGCAGAGGACTGCAAATCCTTTTATACTGGTTCAATTTCGGTCCCAGCCTCTTTCATTTTCTATATCTTGTAAAAGTTGCTCAATTCAACAGTAGCTTTAAGTGTGTAACCTATAGAGAAAATTATTCATAAGTAAAATCAATTTCTTTTCAAGTTATGGTTATACTCTTATAGCGTTTCATGGTAAAAAATAAACTAAAAATAAGCAAAGTGTTTTACAAAATGATATTACGTGATTTATTGTTTTTACTACCGCCCGAGGTTGCTCACTCTTTGGCAATTATGGCATTAAAGGAAATGCCTTATAAAAAATCTATAGAGCTACCAGAATCTTTGAGTGTGAATTTTTTTGGTAATAAGCTCAGAAGCCCCGTGGGTCTGGCTGCAGGTTTTGACAAGAATGCAGAAGTTATAAGGCCTATGCTTTCATTTGGTTTTGGATTTATTGAAACTGGTACTGTAACTCGTAATCCACAATATGGAAACAAAAAACCAAGAATTTTTCGGTTAATTAAAGATCAAGGGGTAATTAACAGATTGGGATTTAACAATAAAGGAATAGACTACTTTCTTAAACAAATAGATAAAACCAAGCTTGATGACTGCATTTTTGGCATCAACATAGGAAAAAACAGTACATCAAAGGACCAAATCAGCGATTATGTTGACTTAATAAAGATAGTATATGGAAAAAGCAATTATATAGTGCTGAACATCTCATCCCCAAACACGCCTAATTTACGCAATCTGCATAATAAGCAAGAATTATCGGAATTGTTGAAATCCGTAACTCTAACCCGGAAATCAATTGATAATTCTAAATCCATACCAATAATATTAAAAATCTCACCAGATATAGATCAGCAAACGAAAGAAAATATCGCTGAGCTTGCGTTGGAATATAAGATTGACGGATTAACAGTGAGCAACACTACGATCAGTCGGAATAACTTACATCCCCACCACAACGAGAGTGGTGGGTTGAGTGGCAAACCGCTGTTTAAACTTTCAACCGAGTTATTGAGCGATATGTACAAACTTACTAAGGGCAAAATATTGTTGGTAGGATGCGGAGGAATCTCAAGTGGTGCTGATGCATATAAAAAAATAAAGGCAGGAGCTTCTTTGGTGCAGTTGTACACTGCTCTCATATACCACGGACCTCAAGTTGTAAACAAAATTAATCTAGAACTTGCAGAACTAATAAGGAGAGATGGATTTAGTAACATTAGTGAGGTGGTGGGTTGTATACATTAAACATCTTCTCTGTCACCTAAGTAGCCGACACTGGAATAACATCGATGAATCATTATTCAAATAATGGTTATGCAAGAAGTCTATTAAACTGTATATTTTGGAAGTTGTTGGTATTATTTTAATAAAACAAAACTAATTCTTTGGTATAAAGGTGTGGTAGGAAGTGTTATTCTTTTAAATAATGGGTATGAAGAGTTTGAATGATGCAATATCTAAGATCATTGATTATAAATTTACAAATTATGCAATATTAGAAGAGGCACTAACTCACCCAAGCGTAAATAAAACGAATAGCAAAAACCAGATTGTAAGCTACGAAAGACTAGAGTTTTTGGGCGATAGTGTTTTGAATATGGTTGTATCTGCCACACTGTTTAAACTATTTCCTGAAGAAAAAGAAGGAGCATTGGCAAAAAGAAAGACGGATTTAGTTTGTGGCAACACCATTGCTAATGTTGCTAAAGAAATAAAATTAGGCAGCTTTATCATCATGAATAATAGTGAACGCTGCAATGGAGGGAGAAGTAACTTAAAAAATTTAGAAAACTCGCTTGAAGCACTAATAGGTGCAATTTATATTGATGGCGGGCTTGAAAATGTTGAAAAATTTATTATCCAATATTGGGAAAAGCTAGCTAAAGGCATGCTTGACCCCCCTCAAGATCCTAAAACCTCACTGCAAGAGTGGACTCAGAAAAACAAATTGCCTTTACCAGAGTATGAGCTTGTAAAACAAACTGGACCAGCGCACAATCCTGATTTTACTATATCAGTTTGCATAGAAGATTATGGTAAAGTTTCTGCATGCGCTTCTAGTAAAAAGATTGCTGAACAAAAAGCTGCTGAGTTGATGCTAGAAAAAATTGGAAAAGACGCTTCAGTTTAGGCAAAATAGGCATTAATGTAAATTTTAAGGAAGCTAATAGCGTTTAGGGTAAATGGTCAATTTAAGGAGAAGCATAGTATTATTCATAAAAAAGTTGATCTACCAAAAATGAAGCCTTATGTAGTGGAATATCAATGGCTGTTGTCGGAGATGCGGAAAAAAGGAAGTAGCAAGTTACCAAAAGGTGTTATGCCAGATACATTTGGTCCAAGAGTTGTTTTGTGAAGTTGACATAGTCAAGGAGAATGAAAGTTT
>NODE_63_length_4261_cov_13.268902
[truncated: 813,048 more chars]
