# Supplementary material for: A bioinformatics approach to identifying Wolbachia infections in arthropods
Source: PeerJ. 2018 Sep 3;6:e5486. doi: 10.7717/peerj.5486 (PMC6126470; doi:10.7717/peerj.5486)
Supplement: Supplemental Information 1 — Supplementary figures/tables and code used for data analysis [file peerj-06-5486-s001.zip › Supplement/assembled_genomes/Dactylopius_coccus.fasta]

>NODE_1_length_25628_cov_5.542210
GCAGAGGTTTACATGGGATTTCTAAATTTTGTTGGAGCTCTCATATGGCTTCTCTAAAATTTTGTCCACAGAGCCTAGAGTTATTTTATTTTCTAACTCTTGCTCTTTTTGAGCGAATTTATTTCTCTCAATCTCTATTTTCTTATTATTACGAATTATTTTATATAAAAGTGCAAGCACCAAAACAGATAATGCAGCTAAAGCGAGAGTTAGAGGAAGAGGCACATTAGAAGTTACAGTAAGCGCTAAAGATGTAAGTAACGTAAGAGTAGCTAAGGAACTAGCTATAAAATAAAATGTGTTAGCCTCACTAAGCAAATTGCTCATTACTCCCCTCCTCCCCCCACGTTCAGCAGTCTTGTATATATTTATTAAAATTCTCTTATCTGTGATAGTGCTGCACCTACAACAAACTTCCCATTTTCAGTCTGCTAGCTAAAAATGGCTAAGGTCTTATGTATCGAGTGTATAACTGTACTCAAAATGTGTGGTAGCTATTGGTTCGGGTAGAACATCCACTGAAATATCCGGAATCACATGAAGCATCATTCAGCTCTTTATATGGCGGTCTTATTGGAGTGGGTATATAAGGTGGTTTTGGTTTCGGGAACTGTTTATTAACAGACTCATTTTCACCTATTCCTTCAAGTTCTGATAAATGTTCACTGCTTAGATCCTTTATCATTTCCAGTGAATTAGCTGCTTCTTGTACTGCATTTCCTTGTAATAAATCTTGTTCCAGCGTGTTTAGCAGTTCCTCTGCATTGTTAAGACGTTCGTTGTGCTTCTCTTCCGTTTTTAGAGATTTATCAAAAAGAGCTTTATCAATATTAGAATTTTCAGATGAACGCTTTTCGTTTTGTTTATGTAAATCAACATTTTTACTTGTCATATTGTGGTATGCCTTCAGACGTTCTATTTCTTTTTCTATCTCTTCATTTTTATTTTCATCTCCGCCTTTCCCTTCTGATTCATCATATAGTTCTTCTTGTTGGTCCTCTAACCACCCTATTTTCTCGTTTAGCCTTTCAACTTCACTTTCTAAATTCTGCTTCTCTTGAGCCAGTTCATTCAATTGATTCTGTAATACTTTCACTTGTTCATTTACAGCTTCTTTAGCTTTTTCTCCCAGAGCTATTTTACTTTCTAACTCTTGTACCTTACTCTCTGATTGTTGTTTTACGCTTTCTAACTCTTGCTCTTTTTCAGCAAATTTATTTTTCTCAACCTCTATTTTCTTAATCATCTTGCATGAAAGTGCGAGTATCAAAGTAGATAGTATAGATAAACTCAAGGCAACAGGAAGAGCTACATTAAAGGCTGCAATTGGAGATAAGAATGCAATATAAGGAGCAACAGCAAGTGTCCCAGGCAAGCAATACCAAAGTAGCAAAGGCACCAGCTATAAGATAAGGTGCATTGGCTTTATTATATAAATCCCTCATTATTCCCTCACACTAATAATGATTATAATAGCATGGATATTAAAGGAAGTAAAGCTATAAAAATCAGTATAAATCTATATTCACTATGTATTTTCTGTCTTCAGTTTCAAGCTCAGACTGCATCCACTCTATCGTTTCCGCATTGCAAACTGCCTGCAAATCATTCTGTGCGGATTGATTCAATTTATCCTCTCGTAGATCTGCTTTTATCATCAACTTTTTTATCAGATGCTTAACTGATACATTATTATCTGCCTTTATCTTTCTGATAATGTTTAATATCTGAATAACATTATCTCCCATTTCCTCTGAATATTTATCGTAGATAAGTTCTTCTTTGCTCGGCCAATTGCTTTGATTGTGTACAGAATTATAACTATACAACTGGTGGTATATCTCTTCTGTAATGTATGGCAAAAAAGGTGCAAATAACCGCAAAATAATATTCAGTACATATGCCAAGCTTTGTTTTGCACTTAAACTGCTTCCGTACGCACGTTTTTTTACTAACTCCAAGTAACTATCACAAAAATCCTTCCAAAAAAATTCTTCTACTGCACTCAAAGCTTCGCAGTATTCAAACTGTAATAGGTTATTCGTTGCTCTTTCTATAACTTTGTATAACTTAGACAATATCCACTTATCCACTGTCTCGTGAGCAGAATTTATGCTCATTACTTGATGCTTTTCCATGAACATGGAAACGAACTTGCTAGCGTTCCAAAGTTTTGTAACGAGGCGCTTGCCAATTTTGAATATATTTTCAGAGTAGACTGTATCAACTCCAAGCCTTGAGTTCGCTGCCCAATAGCGCACTACATCAGCTCCATAAGTTTCAAGTATTACATGAGGAGTGATGATGTTACCCTTTGATTTACTCATCTTTTTCTTATCATCTGCTAAACACCAACCGCTGATCATAATGTTTTTCCAAGGTAAAGAATCTGCATGATAATGTGCCTTTAAAATAGTATAAAAAGCCCAAGTTCTTATTATCTCATGGCTCTGGCTGCGCAGATCTGCAGGAAATATCGTATTATAGCGATGATTTGGTAAGCTAAACTCACTATTTACTGCCAGTGCACTTAGTTGAGGAGTAATTGAACTTGTGGCCCAGGTATCCATTACATCTTGATCTGGAATAACCTCTTCTTTGCTATACCCTTTTGGCAAATCTTTGAATGGATCTATAGGCAGGTTCTTTACTTCAGCTAGAATAATTTTACCTTCTTCACCCTTACGTTTGGAATACCACGCTGGAAATGGCACACCAAAATAGCGCTGTCTTGAGATGCACCAGTCCCAATTTAGCCCTTCTATCCACACTTCCATACGTTTACGCATATTGCTTGGATGCCAATTGCATTCTTTTACTTTATCTAATACTTGAGCTTTTTGCTCTAAGGTCTTGATAAACCATTGATAAGTAGGCAATATCTCAAGTGGTGCACCAGATCTTTCTGCGCACTTAACAGAATGAGAAATGTTAGTGCTTTCTATCAAAAGTCCTCTTTGAGTTAGGATTTCGATTATCCGCTTTCTTGCTGCTGTAACTTTCAATCCATTTATTTCATTTAGTATATCGTCTGTCATCCGAGTAGCTGACACTGGGATCCATTCTTCTTTTTTCTGACCATACGCTGACATGATATCTTCCTCTGTCATCGCTGGCATTGGCTCTTTTTCCTGGATTCCAGTGTCAAGCACTGGAATGACATCATAAAGGCTTATTCTCCCATCCTGATCGATGATAATTTTCATCGGCAGATTATGCTTTTGCTGCCAATATATGTCAAGCTCATCACCGAATGTACAACACATAACAAGCCCAGTGCCTTTATCTACTTTAACCTTATCATCAGCTATTATTGGAACTTTTTCCTTTATTATTGGCACTATGGCTGTTTTTCCGATCAGATGAGTGTAGCGCGCATCCTCTGGGTGGCAGAAAACCGCAACACATGCGGGAAGTAACTCAGGACGCGTAGTTGCAATGTTGATCTGCTCATTTTCTTCAGTAGAGAAAACTATCGTATTTAAGGATGACTCAAAAACTTTATCTTCTATTTCTGCTTGCGCAATTGCGGTTTTATCAACCGGATCCCAAAGAATAGGTTGCATTTTTCTATATGCATACCCTTTATTATATAGATCAATAAACGACATCTGTGAAAGCGTCACAGTTTCCTTGCTGATCGTGTGATATTCCAAATCCCAGTCATAACTAATGCCGACCGATTTAAATAGTTCCTTAAATTCTTGCTTTGATTTTTCAATAACTTCATGGCACATCTCTATAAATTTTTCCCTGCCAACTTCTTTTGCGCGGGTTTTATAGGTTTGCTCAACCAATCTTTCAGTGGGAAGCCCATTATCATCAAACCCAATTGGATAAAACACATCTTTTCCCAGCATGCGCTGAAACCTTGCAATAAAGTCCGTATGGCAATAGCTAAATATATGGCCAATATGGAGTTTTCCCGATATTGTCGGTGGAGGCGTGTCTATAGTGAAAGTGTTATCCTTTTTACCATTCCATTTATAAACTTTACTACCTTCCCATAATATGTTGTATTTCTTCTCGATTTCTTTAAAGCCGTATTTTTCTTTTAACATAAATATTTCTCAATTTTAAACCATAGCTAACTATATATTAACTAAGTTTCCTGGATCCCAGTGTCAAGCACTGGGATGACACCCTACCATAACGCCTAAAACCATGTCATTCCAGCGCGTGACGCTGGAATCCCACTTATTGCTTTAGCTATAGCACAATTAAGTAAATACGGCTACGCCAAAATTTTACGAGCATAACACACTATGGAAAATATTACTTGACGTTAAGTTTTAAAGGCATCATACTGCCTAAATATTATTTATATTGAGGTTTAATATGCCATCTATCAACGGTCAAATAAAAACTACTGATTCGGGCTTAGGGCTTGTTCTAGAAAATCAGCATATAATCGAATTGGAACAAAATATAACCAATACAACGGAACAAAAGTTTGATAAGTTTTTTTCACATAATAACAAACAGTACCATATTCAGTTTGATTTGAAAAAGAAAGAAAAGGAAGAAGGTGATAATTTTGTCATTCCTATAAATTTACTTCAAAGAGAGGGTGAAAAAGAGCTGTATGACATAAACATGAAAAATGCATTTAGTTTGAAGAGTAGTAAAAAAGGAATTTCAGTAGAGCTTCATTCCTTCCAAAAAGATAAGGAAGCATCAGCAAATAGAACGCCTCCACGGTCGGTAAGTTCTTCACCAAAAAATGTTTCACCAAGAAATTCTTTATCAGGAAGTTCTTCATCTTTAGAATTAAATAAAACTTCTACGGAAAACAATGCTAAAGTTGAAGAGTTAGAGCAGGAAAACACAAACTTACAAACTAAATTGACTCAAGCTGAGCAGGAAAAAGCAGACTTACAAACTAAATTCGATGCAGCCGAGAAGGAAAAAACAGAATTACAACAGCAACTAGACAATTTAACAAAAGATGATACTGCAATTGAGGATTTATTTGCAGACGGTTCAATAAAGACAGAGATAGAAGGTCTAATTGGATCCACAAGTCAAGAGTTAGAAGGCAAAATTAAGGACTTATGTGATGGCAAATTAAGGAGTAAATTAAAGGAAATGTTTTATGAACGGTTTCAGAAAGAACTAATACAATTTATAAAGGGTGGTAAAAGTACAGGTGAAATTGAGAAGTATATTAAGGAAGCGTTAAAACATTTCAATAATGAAAGTAAAATTGCGGACTTACAGCAACAGTTAAAAGCTAAAGATGAGGAAATAACAGCATTAAAAGCTCAACCAGATGATGCTGTTACGAAGTTAGAGGGTGAAAAAACAACACTAACAAATAAAATAAAAGATTTAGAAGCACAGTTAAACAACCAAATGCTGCTCAGTTAAAAGATAAAGAGGATAAGATAAAAGAATTAGAAGCTAAAATAAACCAACCAAATACTGAAGTTGAAAGCCTAAAGAAAGACTTACAAGCTCGAAATGATCGAGTTCAGCAATTAGAGAAGGAAAATAAAGAACTAGAAGCTAAAAACAAAACAACTGAGCAACCAAAACAAGGCAATGGAGCGAAGTATACCGCTACTGTTGGTATGGGTCTTGCTGCTGGACTGATAGCATTTACTGCACTTAAACGTACAGTGAGATTAGAGATGTTAGTAATGATTGGTATAGCAGTAACATCTGCACTCGTAGTTGGTGGTATTACATATGCAGTATTACCTAGTACTCAAGTAAATGGAGCGAAAACACAAGAAGTAAATGAGGATGGGAAAGGCAAGTAACAAAGGCGCTGGGATGGCATCATTATAGAGTGAACTAGTGACACCCTGACAATCGTCATCCCGCTACTTGTTAGCGCCGCGGCGGTATGACGGTTAATCATTCCGCGCGGCTCACCATGTCATTTGAGTAGCGGACACTGGAATGGCTTTGTTGCATCGCTAGTAGCGGAATGACGGTTTTTCAAATTGTCGTAAGTCAGTTTAGCTATATATGTTTAGGTTGCAAAATCCCAAAAAGCAACCACAATGAAATAAGCAAACATTTACAAATAAAATTTAGTGTACAATCAACAAACAAGGGTGTTGATATCAACCATACTCTGCAGAATCGCAATATGGTATGACTACATGCTCTTTATTGATTTGATTAACATAATCAGCAGAGAGTTTTGTTTTGCAAAAGATGTCTACAGTAACATACTGCAATTATTTGGAATTGTAGGGCTAGGTGCAATTGTAAGGCCACTTGGTGCATTCATATTTGGTCACGTTGGTGACAGGTATGGAAGGAGGATAGCATTAATAATTACTATCTTGCTAATATCGATACCATCAAGTCTCATTGCATTTATTCCAAGTCACAATCAAGTAGCTACTATATTGCTTCTTGCAATCCATATAACACAAGGAATTGCACTTGGTGGTGAACAAGGAAGTTCTGTTTATCTTATAGAGCATTTATCCAGTAGGAAAGAGAACTTAGGGATGTATTTTGGAATAATGGGTTTTGGCCGCTCCATTGGTATCTTGCTTTCTGCGGTGATAGTGATTATCTGCAAAAAAACTACTGATTTTTGTACCTGGGGTTGGAGATTGCCATTTATTTTCTCAGCTATTTTAGGATTAATTAGCGCGTATAGCATATACACATTGGGAGAAACTCCAGCATATGAAAAAAATCGAAAACAAAGAAATTTACCTGATTTGCCAATAATAGAGCTTATAAAACGCCACAAGAGAGCTCTTATACTTGCTATTTTAATATCTGTACCTGTTAATGTTGCTGTTGGATTTACCATATTTCTTCGAACTCTCGCAAAGGAAATAGCATCAGTGGATGTTTATGTAACAACATATATCAACGAAATTGTATTGATTATAACCAGTGTATTAATGCCGATATCTTCAATAGCGTTTGGAATGTTGGCTGATAAAGTTGGAAAAGAGCGCACTGCAATCTTATTTATAGCAATTACAATGGCACTGTGTTGTCCTGCGTTATCTATTGCATATTACTATAAAAATTATCTTGTGATTGCGTTGAGCGTAATGGTTCTCTCTATAATAGAAAGGGGTATAGTTCCCATAGGAATAGTTGCATCTGAACTCTTTCCTACCAATGTTAGATTTAGTGGTGTGAGCTTATCACGCAATATCTCTTATGCGTTACATGGAGGATTTACTCCTATGGTTTGTATTTGGTTGACTGTAACATTCCCTCAAATAAACTTTGCTGCTGGGCTTTATATAGTCTTCTGCTTGTTGGTCAGTGTGGTAGCAATATTGCAAATAAAGCCACAAGATAAAAAATGTGATTGGTCTTAGTTTTCTCCTATGTGATTTGATAGACCGGGAAAGGGTTTCATCTAAGTAGCTGACACCCTGACAACCGTCATCCCGCTGCTTGTTAGCGGGATCTAGAGATACCGTGACGGTATGACGTAGGACTGCTGTCATTCCAGTCTGGAATCCAGAGAAAAGGATGATGTCATCCCAGTGTCCCTGTAATGTCATTCCAGTGCTTGACACTGGAATCCAGCCTTTATTATGCAGCCACTTGGTTAAAATTAAGTCTTCTGGATCCCAGTGTCTGGGCACTGGGATGACAAAGGAGGGCAGTGTCAGCTACTTGGATGACACCCTGCTGGTGGACAATGTTTGTATAGTTGTGCGTCACGCGCTGGAATGACGAATTACTTAACCGCCATACCGTCACGGTATCTCCTAGCATAGATCCCGCTAACACATAGCGGGATGACGATTTTGTATCGGAAAACAAGTAGCATGACGATTTATCAAATGTTCCTTAGTTTCTCAAAAAAATCCTTTAACAAAAAAGAGCATTCTGTTTCTAATATTCCACCATAAACTTCAGGTATATGGCTGCAAAATTGAAATATCTTAGCACCATTTTCAATTCCTCCACCTTTTGGATTATAAGCTCCAAAGTACAATCGTTTAATCCTGGCAAAGGAAATAGCTTGAGCACACATCGGACATGGTTCTAATGTTACGTATATGTCAGAATCATAAAGCGTTGAAGTTGAGAGCAACTCACATGCCTGCTTGATCGCTAACATCTCTGCATGTGCAGTTGGATCGTTGGATATGTTGTGTGCAGAAGAAACGACATTGCTTCCACTAACTATTACAGCACCTATGGGAACCTCATCATCTTTCTGAGCAAGTTTGGCTTGCTCTATGGCAAGCTCCATATATTGATGCTTGAACACTTTCCTTTGCTAATCTTCTTCTTTTAAATTTTATTAACTGCTGCCTTAATAAATGATACAAAAAGAGGATGAGGAGAAAACGGCTTTGATTGAAATTCTGGATGAAACTGCACACCAATAAACCACGGATGACTCTCTAACTCCACTGCCTCTATGCACGTTCCATCTTCTGATATGCCACTGCATAGCAGCCCATTTTTTTCCAAATCATCTTTATAATCTGAATTGATTATGTATCTATGCCTGTGTCTTTCTGAAATAGTAGTGTTACTATATGCATCCATCATTTTAGAGTTTGCATTTATATTACATTTGTATGCCCCAAGTCTCATGGTTCCACCAAGATCGTCATCTTGATCGCCAGCTAACTTAACGATTGGATGTTTACAGTTACGAAATTCTTCAGAGTGTGCATCTTCAAGCTTAACAACATTACGAGCAAATTCAATAATTGCAAGCTGCATACCAAGGCAAATTCCGAAAAATGGGATATTATTTGTACGGGCATAATTTATTGCTAATATTTTACCCTCTACTCCGTCATCACCAAACCCCCCTGGAACAAGGATTGCATGAGAATTCTGTAATTTCTCTCCTATAAGTTTTTCATTTATAGGTTTTTCTTCCTTCTCTCTTGAGTTAACCCAATTTATCCTTACTTTGACTTTATTACTAATCGCACCATGATTTAGCGCTTCAACTAGTGATTTATACGCATCAGGGAATTCGGTGTATTTTCCCACTATAGATACAGTAACTTCCTGTGTTGGGTGCCTTATGGAATGCACTATTTGATCCCATTCAGTCAAGCTTGGTTTTGGCTTACTTAAATGAAAGTGCTCCAAAATTTGCGTATCAAGCCCACATTGGCTATACAACACCGGTAACTCATATATATGACTCACATCAGGGGCAGGTATCACATTGGATAAAGAAACATTGCAAAGCTTAGCTATTTTCTCTCTTTGATTATCGAAAATTTCTTTCTCACTGCGGCATAATATAATATCTGGTTGTAACCCCGCGGAATTTAACTCTCGAACTGAATGCTGCGTTGGTTTTGTCTTTAATTCTTGCGCTGCGGTAAGATATGGTATTAAAGTTAAGTGAATCAGGATAACTCTTTGTTTTCCTAATGTGTAGTTAACTTGGCGTATAGCCTCCAAAAATGGTTGGCTTTCAATGTCACCTACAGTTCCGCCTATTTCACATATTACAAAATCTAAACCTTCCGTACCATTAAAAATGAACGATTTGATCAAATCTGTCACATGAGGAATGACTTGCACAGTTTTGCCCAGATAATCACCACGCCTCTCTTTCTTCAATAACTCATGATATATCTTACCAGTTGTTATATTGTCATCTTTTGTTGCTTTAATTCCAGTAAAACGCTCATAATGCCCAAGATCCAAATCAGTTTCAGCACCATCTTCGGTAACAAATACCTCTCCGTGCTGAGTTGGGTTCATTGTCCCAGGATCAATGTTGAGATACGGGTCAAGTTTTCTGATACGGATCTTAAAACCGTGAGCTTGAAGAAGCGCACCAACACTTGAAGCAACTAAGCCTTTACCAAGTGACGATACAACTCCACCTGTGACAAAGATAAATTTAGCTTCCTTCATTAATTTTCAAATGGAACAGAAGTAGATTCACTTTCTTGCTTTTTTTCTAATATAATTTTTTCTGCGATCGATTTTTTATGTACGTCTTTTGAACATAATCCTGACAATAGCAATGTGTTTATAATAAACAATCCAGCAACAATAGCCGTTATTCTGCTGAGCGGGTTTTCAGAAGATTTCACCGGAATCATCGAATTGACCCCCTGTTGTGTATTACTAAAACCACTTAACGAACTACTTCCAGGCGGCTGCAAGAGCACTAAAATTACTAACACAACAACCAATATTATTTGAAATATACTTAATACCGCTACTGACATTATAGATAGGGCTGAAAATAAAAATCTTAGCAGTACAAAGCACGTAAGTCAAGAACATCTGTCACCCAAGTAGCTTGAAATCTAAGTATGTATTTACTGCCTACCTTATTTTGATTAACATATGCATAAGACTTTGGGCTTAATATGTATCACATTTTAAAATACAAAAATTATGAACCAAAAATAGACGAAAGTGCTTTCATCGCAGGTGGTTCGCATATCATAGGCAAGGTTGAAATAGGAAGAGATGCAAGCATCTGGTTTAATTGTGTGGTCAGAGGGGACGTTGGATCAATAAAAATAGGTGATGGAACAAATATTCAAGATGGAACGGTAATTCATGTGGATAGAAACCCAGGTGGTGACACAATTATTGGCAGTATGGTAACAGTGGGACATTTTTGTATGTTGCACGCATGCACGGTGCATGATAAAGCGTTTATTGGTATGGGCTCTACCGTGATGGACCATGCAGTTGTGGAGCCTGAAGCTATGGTAGCTGCTGGCTCACTGGTAACACACGGAAAAGTGATAAAAAGTGGGGAAATATGGGCTGGCAGGCCAGCAAAATTCTTCAAAAAAATGTCAAATGAAGAAATTAAACATATTACACAATCAGCACAAAATTATATTATGTTAATGAAGGAATACAAAAACTGAAGTTCGCGTGAGGCTAATTTATACTACCAACCCTATTGAGGAACTGCATAGACAGATTAGAAAATTCACTAAAACTAAGGGCTCATTTACTGTATCTGTTCAGATGCATGGCTAATGTACAAATATTGAAACAAAAATTCCAGTGCCCCTGTGATGTCATTCCAGTCTGGAATCCAGCTTTTGATCGAAAATGTTGTATAGTACACAATCAAATTTTCTGGATCCCAGTGTCTGGGCACTGGGATGACACCCTTTTGGATGGAAACCAGTGTCACGCACTGAAATGACACCCATTTCTTCCTATAGTTGTCTTTTCTCGTCTACCTTATTTTGCCACTCTGCTGAACAGATACCCCTTATTGCCTGTTTTTACAATTTTGAATTGATTCCTTAGGTTATGCAAGAGGTCTATTGAGCAAATCCAATAATATCCTTGATTTCTTTTATATTATGGGTTGCAATTTCTGCTGCTTTCTTTGTACCTTTTTTTAATATTTCATGTAAATGGAATTGGTCTTTTAAAAGATCATTCATCCTCTCACGTATGGGTGATATAACACTGATAATTAAATCAGCTAACTCTTTTTTGAAGTGCTTCATATCATGTTTGTTCACTTCTTCACATGCTTTTTCCACATTTACATTACTAAGCACTGAATAAATGTTTATCAAATTGCTTATTTCTGGGCGGCACTCTAAAGTAGCAAAGCCTAGAATTGAATCTGTTTTTGCTTTTTCTATTTTTTTGACAATTAAGTCATCCGTATCATCAAGGTTAATGCACGAATGTTCTGAAGGGTCAGATTTACTCATCTTGCTTGTACCATCTCTTAAGCTCATTATTCTTGATGTGCAATCCAAAGTTAAGATTTCAGGTACGATGAAATAATCCAGTTTATAATGATTGTTAAAAGCTGATGCAATATCACGTGCAAGCTCCAAATGCTGTTTTTGATCATCACCAACAGGAACGTATTTAGTTTGATACAACAATATATCTGCAGCCATAAGTACTGGATAACTATATAATCCAAGAGAGGCTTTTTGCTTATCATTGCTAGCCTTGTCTTTAAATTGAGTCATGCGACTGAGCCAACCAATTGGCGTGTAGCACCCAAGTAGCCAACAGAGCTCTGCATGCCCACTAACTGTAGACTGATTAAAAATAATGGACTTTTCTGGATCTATTCCACATGCAATATAAGCCGCCGCTGTTTTGAAAATATTACTTTTTAATTCACTTGCGGGAAGCTTATTTGCTGTGATTGCATGTAGGTCGACAATACAAAAAAGAGATTTGTATTTATCCTGTAAGTCTATCCACTGTTTGATTGCACCAAGATAATTACCTAAATGTAGTACGCCACTTGGCTGGATACCTGAAAAGACAATACTTGTCATTATACATTTACCTCATGCTAATCACTTCCACAATCAGCAGATTTCTTAGAAAGAATAACCATTGCAGGACGGAGCAACCTATTTTTGATAGTATAACCAGTTTGTAGTACCTCTACAATGGTGCCAGGCTTTTTTTCATCGTCCTCTCTTTCCACAACGGCTTGGTGTAAATTACTGTCAAAAAGCTCACCAAGTGGATCTACTTCTTCTATTCCATGTTTTTTTAGATCATTTATAATTTTTTGATAAGCTACTTTAATCCCCTCATGAACAGGATCACCGTCTTTCAAAATTTCCATTACTCTTTTTAAATTGTCGCACGAGTCGATCATATCACGTGCAAGTTTTGTGACTGCGTAGTCACTTGCATCGCTAATTTGCTTTTGCATTATACGTTTGACGTTTTCATTATCTGCAACAGCACGGCGTAAATGATCTTCAAGCTGAACTGCACGTTCTTTTAATGTATTGAGATCTTCATTTAAATCATCAGTTTGCTTATGGTTATCACTTTGTTGGTCGTCACCTTTCTGCCTACTTACCATATCAGCAAACTTCTTCTTTTTCTCTTTACTGCTATCTGACATATTATTACCCTTAAGAATCTAATAAATATATAGCAATTAATTCGAAAATATCAAGCGCCAGCTACATTCGTCTTTCTATGCTCGCATTTAAAAAGTCAATTAAAGTAGTTTTATAAAAAGAATCAGAAAAAGTACTAATATCATTTTGTGCCATATTAATGTAGTGTCTAGCTTTTTCCATAGAAAGCTGAATGGCATTATGGTGATTAATATAGTGTAATGCTTGGTCAAAATTGTGTCTAGCTGAAGAAAAGCATTTTTCCCAGAATTTTTGCTCTGCTGGACTGCCCTTTTCGTATGCTATAATAGCAGGTAAGGTGACTTTACCTTCGAAAAAGTCTTTTCCGACTTGCTTTCCAGAAGTGCCTTGATTAGCAGTATAATCGAGCATATCATCAACTATTTGAAATGCCATACCAAAATTAAAACCAAAATTCTTTAGCCTCTCTGTTTCGTCATTTGTTGCACCAGATACTGTTGATGCAGCTTCACAGCATGCAGAAAATAAAGATGCTGTCTTCTCTCCAATGATATCAAAATAATTTTCCCTGACTGTGTGGGGGTCAAAGCGTGTTGTCATCTGCTTTATTTCACCCTTCACAAGTAAATGCGATGCTTTAGATAAAATAGAGAGAATATTTAAATTTCCACACTCTATAAGCCATCTAAATGCTAGAGTCAACAATAGATCACCAACTAAAATGCTCGATTTATTTCCCCAAATTTTATTCGCTGTTTTAACTCCATGGCGTGCCTCACTTTCATCGAGCACATCATCATGAAGTAAAGTAGCATTGTGTATAAACTCTACCGATGCAGCAACGTTGATCCTATCCTCCCCAGAATAGTTTAGCATTTTACATATAATAAAAACTAGTTTAGGCCTTATTTTTTTTCCACCTGAACTAACAAGATGAGATATAATATCAGTAGCAAGCTTAGCACCTTCATCATTGACATTTTTGAAGATAAAGTCCTTCATAGCTGATAAATCAGAAGATACGACATCGTCTAATTTACCATTATTTGTTAAATCAGTATTTAGCATTTTAAAGAGACTTATGCCTCTTGCCCTTGTGCTTTCTCGTTCTCTACTTTCTTCTTTTCTGTTTTCTTTGGTTCTGTTTCTAAAGTTACTATGCCTTTTTTGATAAACCACAGTACTCTTTCAGTTGCCTGCGCGCCTACACTTAGCCAATGTTTTAATCTATCAGCCTTCACCACAACACGATTTTTATTGTCTTTTGGTAACATTGGATCATATTGTCCTATTTTCTCAATAAAACGCCCATCTCTTGGTGCTCGTGAATCAGCTACAACTATCCTATAAAAAGGGTGTTTCTTTGCGCCAAACCTCGCCAACCTTATTTTAACTGCCATGTTAACCTTTATTCATATATTAGCCACAATTTTATACAATGAGCCGTTTTAAGTCAAATGAATTATACAACTTTTGCACCTTATAATATAATTACCAATAATGTAGGGCAGTGCCGGGCGCACAGCTATACGAACATTCATTTTTGAAGACAGCAAATGGTGTCATTCCAGTCTGGAATCCAGCTTTTTCATAATCATTAAAACGTTGTATTTTAACATAAAACAGCTATTTTTATGCTCGCCAACTTAATAAAATTCCTGGATCCCAGTGTCAAGCACTGGGATGACACCCTCCTGATGGGCCAAAATCACAATGTTCGTACAGTTATGCATTTGTTGTGCAAATTACCTTTGCAAACAAATGTTCGTACAGCTGTGTGTCACACACTTTGCTTCAATATTTGCACATTAGCCACTCCCTTGAACAGATACCCATCAAAAACGTTTAAAGGATTAACCGCTTTCGTGTTTATCAACTTAGTGCCCAATCTGGATCCCAGTGTCAAGCACTGGGATGACAAGAAAGGGAGCACTGGAATTTTTTTCAGTATTTGTACATTAGCCATGCATCTGAACAGATACAAAACATGTTTTAACGTGACCATTCACTAGACTTCTTTCAAAATTGTTAGAGGGAGTGTAAGATCAAGTATTTGAAAGCATGAAATATAGGAAATAGAAAAGCCTATTTTGCCTAAACTGAAGCGTCTTTTCCAATTTTTTCTAGCATCAACTCAGCAGCTTTTTGTTCAGCAATCTTTTTACTAGAAGCACATGCAGAAACTTTACCATAATCTTCTATGCAAACTGATATAGTAAATTCAGGATTGTGCGCTGGTCCAGTTTGTTTTACAAGCTCATACTCTGGTAAAGTCAATTTGTTTTTCTGAGTCCACTCTTGCAGTGAGGTTTTAGGATCTTGAGGGGGGTCGAGCATACCTTTAGCTAGCTTTTCCCAATATTGGGTAATAAATTTTTCAACATTTTCAAGTCCGCCATCAATATAAATTGCACCTATTAGTGCTTCAAGCGAGTTTTCTAAATTTTTTAGATTACATCTCCCTCCATTGCAGCGTTCACTATTATTCATGATGATAAAGCCGCCTAATTTTATTTCTTTAGCAACATTAGCAATGGTGTTGCCACAAACTAAATCCGTCTTTCTTTTTGCCAATGCTCCTTCTTTTTCTTCAGGAAATAGTTTAAACAGTATGGCAGATACGACCATATTCAAAACACTATCGCCCAAAAACTCTAGTCTTTCGTAGCTTACAATCTGGTTTTTGCTATTCCTTTTATTTACGCTTGGGTGAGTTAGTGCCTCTTCTAATATTGCATAATTTGTAAATTTATAATCAATGATCTTAGATATTGCATCATTCAAACTCTTCATACCCATTATTTAAAAGAAAAGCACTTCCTACCACCTTTATACCAGAGAATTAGTTTTATTTTATTAAAATAATACCACCAACTTCCAAAATTAATGTATACAACCCACCACCTCACTAATGTTACTAAATCCATCTCTCCTTATTAGTTCTGCAAGTTCTAGATTAATTTTGTTTACAACTTGAGGTCCGTGGTATATGAGAGCAGTGTACAACTGCACCAAAGAGGCTCCTGCCTTTATTTTTTTATATGCATCAGCACCACTTGAGATTCCTCCGCACCCTATCAATAATATTTTGCCCTTAGTAAGTTTGTACATATCGCTCAATAACTCGGTTGAAAGTTTAAACAGCGGTTTGCCACTCAACCCACCACTTTCGTTGTGGTGGGAATGCAGATTATCTCTACTTACCGTAGTGTTGCTTACTGTTAATCCGTCAATCTTATATTCCAACGCAAGCTCAGCGATATTTTCTTTCGTTTGCTGATCTATATCTGGTGAGATTTTTAATATTATTGGTATGGATTTAGAATTATCAATTGATTTCCGGATGGATTTCAACAATTTCGATAATTCTTGCTTATTGTGCAGATTGCGTAAATTAGGCGTGTTTGGAGACGAGATGTTCAGCACTATATAATTGCTTTTTCCATATACCATCTTTATTAAATCAACATAATCACTAATTTGGTCTTTCGATGCACTATTTTTTCCTATATTTATGCCAAAAATGCAGTCATCAAGCTTGGTTTTATCTATTTGTTTAAGAAAGTAGTCTATTCCTTTATTGTTAAATCCCAATCTGTTAATTACCCCTTGATCTTTAATTAACCGAAAAATTCTTGGTTTTTTGTTTCCATATTGTGGATTACGAGTTACAGTACCAGTTTCAATAAACCCAAAACCAAATGAAAGCATAGGCCTTATAACTTCTGCATTCTTGTCAAAACCTGCAGCCAGGCCCACGGGGCTTCTGAGCTTATTACCAAAAAAATTCACACTCAAAGATTCTGGCAGCTCTATAGGATTCTTATAAGGTATTTTCTTTAATGCCATGATTGCCAAAGAGTGAGCAACTTCAGGCGGCAGTAAAAACAATAAATTACGTAATATCATTTTGTAAAACACTTTGCTTATTTTTAGTTTATTTTTTACCATGAAACGCTATAAGAGTATAACCATAACTTGAAAAGAAATTGATTTTACTTATGAATAATTTTCTCTATAGGTTACACACTTAAAGCTACTGTTAACTTTTACAAGATATAGAAAATGAAAGAGGCCGGGACCGGAATTGAACCGGTATAAAAGGATTTGCAGTCCTCCGCATAAGCCATTCTGCCACCCAGCCATTTTTTATGTGTAGATATCCATTATATCTTTTAGCATAGATAAAGCTTCCTCCCTTTTGCGTTGAAAAGTGTTACGTCCAATGATTGAACCATTACCACCACCCTGCTTAATTTCTTTCGCTTCATTGCATATGTCATCTACTTCCTTCGACTCGCCACCAGAAAAAACTACTATTCTTTTTCCTGCAAAACAAGATCTTTTAACATATTCAATTCTTTTAGATAATGATTCAATATTTTCTGTTTCTATTTTCTCCCTTTCCAAATATTTAGTTGGAAGTTTTACTTTTATTATATTAGCGCCAAGCAAAGCTGCCATGTGTGCAGCATAGGCAATAACATCAACCGCTGTTTCACCTTCTTTGGAAATTCCTTCACCACGTGGATAAGACCATAGCACTACTGCAAGCCCATAAGATTTGGCTTCAGCTACGATTTCACGGGCTTCTTCCATCATATCGAAACACTTAGCAGAACCAGGATATATAGTAAATCCAACAGCCAAGCAGCCCAAACGCAGTGCATCTTTCACAGAAGAGGTTATTGCTTGATCAGAAGTCAGATTCTTCGAATGTAAGGAGTTGGAACTATTAAGTTTCAAAATAAGTGGAAGCATTCCAGCATAAGTTGAAGCACCAGCTTCAATCATACCAAGTGGAGCAGCATATGCACTTACTCCCGAATCAACTGCAAGCTGAAAATGATAATGTGGGTCATAAGCATCAGGGTTAACTTCAAAACTTTTTATTGGCCCGTGTTCAAACCCTTGGTCTACAGGGAGAATTACTAATTTGCCAGTGCCGCCAAGCTTTCCATGCATGAGAATACGAGTAAGATTTGCTTTTACCCCGGGGTTTTCACTTTCGTAGTGGTTTAAGATTTGTCTTATTTCTTTACTCATTAACGCTATGAAGTTCATTTAAAGTATAGCAAAAACCACAGTTGAAGCAAAGATCTTTTTATGGTTCTTGTCCTGCAGGTGTACCTAAAGATGTAACGTTAGGATTGGTGGTGTGCTGTTGTGGCTTTTTTTGGATTAAATCTCTAAAATACATTTTGACAATAGGAAGAACAAGTGGCATAAGCACTAGCTTGTAGTCATACCATGCAAATTTTTCTTTATAGCTAAACTCTGTATCTTCTTCATATAAACGCTGAATGCAATGTTCACTATATAGTTCAGACGCCTTTGTAAAAGTTCTAAGTAAAGCAATAAGTAATAAATCTAATACTAAATTAATCATCAGCATTGTTCCATATTGAGCAGGCCAGACATTTTGTGCTACCTCTGACACTAGACCACATATAGCAAATGTTGCTGCGATACATATCACATAATTATCAGCAGTAAGAAGCATATTTACTCTTCGGTTATATTTATCAGAATTTTCTTCTTGCAAACCTTTTTGTTTACTTGCTGCATAAATAACACCACAAAAGGATATAATAAATAACAACGGCCAAATCCCTATGCTAAATGCATAAAATTGATGAGCGATGCTTTGCACCGTGCCACTATTAGCAAGTTGTGATAAGCAAGATTCAACTTTCAACGAAGGAGTAAACACCACATTTGCTAATATAAAAAATAAAAGTGCTCTATTTATAGCTTTGCTTCTACGTGATAAAATCTCATCGACTTTTCTCTGCTTTTCTGCTATTTCTTCTTGTAATGTTGTAGGTCTACCAGGAGTTCTTCCTGATCTTAAGGCGTTAAGATGTTGCTCTAATTTCCTCTTGTTATCAGTAAGTTCCTGAAACTTTTTCTTTGCCTGCTCTTCATTACCTTTGTTTTTATCAGGATGGAATTTCAATGCCAGTTTTCTATAACGCCGTTCAACTAACTTGAGTATATCGTCAAACTCCTGGCTTATTACTTCTTCCGCTTTTATTCCTAGTCTTGAAAATAAATTCTGTAAATCTTGATTACTGTAATATTGATTTCTAGTTAAACTTGCCACTATAGCCTCATTATTCTTAAAATAAAACAAGTATACTATAAGTATAATAAAAAAACAAGAATTTCAAACTATATCAAAAGCAATTTTATCTTCTACTTTATTCATATAGATTCTTAATTTCCTTCCTTTTGTTAATTTACGATTCAGTATTTCTTCCGCTAAGTAACTTTTTATCTCTTTTTCAATAAGTCTCTCTATCGGACGTGCTCCCATTTCCTTACTATAACCTGTTTGTGCAAGATAAGATTTCACTTCATCTTCTACCAAGCAGTTTATGCCTTTTTGCGTCAGCTGCTTTTTCAGTTCCTGAGTAAATTTATCTACAATATGCAGAATTATATCCGCATTTAAGTCAGAAAAAGAAATAATCGCATCAAGACGATTACGAAATTCAGGGCTAAAAACCTGTTCTATCGCTTTTTCACTATCACCAGTGTTAAATTTTTTATGCCCAAAGCCAACAAAAATTTTGCTGCGTTCAGCTGCTCCTGCATTAGTTGTCATAATTAAGATTATATTGGAAAAGTTAACTTTACGTCCGTAAGTGTCTGTAACACAACCATAATCCATAATTTGTAGCAATATATTATAGATATCGCTATGGGCCTTTTCAATTTCATCAAGCAACACAACACTATATTGATTGTTAGATACAGACTCTGTGAGTAATCCACCCTGATCATAACCTACATATCCAGGAGGAGAACCAATCATCCTTGATATCGTATGAGATTCAATATATTCGGACATATCAAAGCGTATAAGATTCATGCCCATGCTTTCTGCTAATTGTTTTGCTAGCTCGGTTTTACCAACACCAGTTGGCCCTGCAAAAAGATAACTTGCTAAAGGCTTATTGTAATTTCTCAACCCAGACTTAGCAATTTTAATAGAATTAACAAGAGATTCTATTGCCTGCTCTTGACCAAAAATCACCTTTTCTAGATTAGCTTTTAAAGATTTTACTTTCTGCAAATCATCAGATTCAGATCCGCAAGGCACATTTGTAATTCTAGTAATGGTATTTTTAATATCTCTACTATTTACAATTTTACCCCTGTTTCTTAGCAATTTACAATATGCCCCTGCCTCATCAATAACATCAACCGCTTTATCAGGTAATATTCGCCCAGTAATATACTTATGCGAAAGTTCAGCCGCAGACCTAATGGCATTCTTTGTATAATATACTCCATGATACCCTTCATAGTAGTGCTTTATGCCATCTAGTATCTTTATCGTTTCATTAACAGAAGATTCTTTAACATTAATTTTTTGAAACCTTCTCGCTAGTGCTTTATCTTTTTCAAAACTAGTGCTGTATTCTCTATATGTAGTTGCACCTATACAACGTAGTGTACCTCTTGCAAGCGCAGGTTTGAGTAGGTTACCTACATCAAGAAAGCTACCACTTGTAGAACCTGCTCCAATGATAGTGTGTATTTCGTCAATAAAAAGGATAGCACCTGGTTTTACCTCAATCGCTTTTATTATAGATTTTATTCTCTCTTCAAAATCACCTCTGTAGCGTGTCCCTGCAAGGAGTGATCCTAAATCCAAAGCATAAATTATACTGGACCTGAGCGCACTCGGAACACTGCCTTCAATGATCTTGAGTACCAAACCCTCAACTATTGTTGTTTTACCAACACCTGGGTCTCCAACATATAAAGGGTTGTTTTTTCTACGCCTCAATAATATTTCTATAGTGCGATTCAATTCATAATCACGACCAATAACATAATCTATTTTTTTGCTTCTTGCATAGTCATTTAAATTTTTACAATAACTTTGTAGAATTTCCTCATCTTTTAGTAGCTCACCTTTATTTACTGTAGTAGGAGCGTCATTATTTTTATCAAGTTTTACTTTATGATTGGTGGTGTATTCATCTATATCGTTAGAGTATTTCATATTAGATATATGGTAAATCAAATTGGAATCTTTCGCATTTTGTTTCTGCAATAGATTTTCAACGTATAAGTCTTGCCTAGACAAAATTTCTACTAGAACATTTGCTCCATTTATTTCTTTTTTTCCCAAGCTATGAGCCCGTATTATTGCTCTATGTATTATGCATTGAAACATTGAGCTAGGTTTAACTCCACTGATAATCAATTCAGAACTGCTTTGTAAAAACCCTTTTATATTATTATAATCATTAGCCTTAATATTGCATCTTGATAGAATGTTATCCATATTGATGATTTCATCGGCTCTGATATTACATCTTGATAAAACGTAATTTACATCCACGTCTTTAGTTAACGCCAGCAATAAATGTTCTACTTTCGCATATTTAAGATTAAAATTAGAAGCAATGAGTAGCGCTCTATTCAAACTTGCCTCTAAGTTTTTGGAAATCATCTCCTATTCTCTTTAAAAGTGGGAACTCATATATAATGAATAGCACACAATTATTAAAAAAATTGAAATCCAGTAGTTCGCTGTAGCCAATTTGAGTCCCCACTCTGGATCTACGTCATAGCACCGCGATATCTCAACATAGATTCCGCTAATGAGTAGCGGAATGACGAGTTTTACGCTTATCAAGCTGTAGGTAAATCCTATTTAATACGCTTTTTCTAGTACTCTGCTTTTCTTTTTAAATGCATTGATCTTTTTTCTACCGTATTTAGTCTTTAACGTACTTGGCCTTTTAAAGACCTTTTTGCTATTACGTTTTTTAAATTGCACACTACAATCAAAATTTGGCTCTCCTTCTTTGTCTGCCAATGCAGGCAGTCTTCTCTTATCTTGAGGTGTAACAAAAGATAGCGCATGCCCTTCAGCTCCAGCACGTGCAGTTCTGCCTATACGATGAATATAGTCAGCTTGCGATTGTGGTGCATCATAATTGATAACATGTTGAATGTGGGGAATATCAAGGCCGCGAGAAGCAACATCTGTTGCAACCATGATTTGATTGCGGCCACGACGAAAAGAATTAATGACCCTTTCGCGCTTGTGCTGCCTTAAATCACCATGAATTGCTAAAGCGCTATAGTCATCTTTGTACAATCTGCTAGCTAGCTGATCCGCTCCTTGCTTTGTTTTGACAAAGATAATGATTGATCCTTCGCGCTGACATAGTTGTGTAACAAGCTTTTCATATTTTTCTGATTCTGATGCATAAACAATCTCTTGCTTAATTTTTACAGAAGTTGTAGTCTCACAATCAACAGAAATACGTTCTGGTCGATTAAGGTACTTCTCAGTAAGTTTAACTATATCACTAGGAAGAGTTGCAGAAAACATAAGAGTCTGCCGTATTTTTGGCAGATATTTCATGATCCCTTCAATTTGAATTCCAAAGCCCATATCAAACATACGATCCGTTTCATCAAGCACAAGAACGCTAACATTGCGAGTAATCAAAGTTTTACGCTCAATATGGTCTATAATACGACCAGGAGTACCTATTACAATTTGTGGTTTTTTCTGAAGCTGATTTAGCTGCCTAAAAATAGGCTCACCACCAATCAATAAAGCGACCCTTAGTGCAGAATTTTGAAATAAGAGTTTTCTTATCTCATTTGTTACCTGATGCGCAAGCTCCCTGGTTGGCACGATGACTAAAGCTGAAACAGCGTTAGGCTCATTCAGCAAATTAGCAACCAACGGAATAGCAAATGCCAAAGTTTTTCCAGTTCCCGTTTGAGCAGACCCAAGAATATCTTTACCTTGTAGCGCTAAGGGAATCGCTTGTATTTGAATCGGAGTTGGGACGAAAAGATTATTTTTATCTAGAGCTTGTGTAAGCGAAGCTGGGAGACCCATCTCATGAAAATTATTCACAATACGTTAACCCTATTAAAAGACTTCATAATAGATTAATCTTCCAATCTTAAATTTATTGCAGATTTTTTATCTTCTCCGTTTCTACCGCGCTCCTCTTTAACCTCATAACTCACCCTTTCTCCTTTTATCCCCTTCTCTTTATTCTCTCCTTTAAGTGTCTCAGGCCTTATTCCTGAACGTTCCAACGTGCTAATATGTACAAAAACGTCACCCCCTTTACCTTCTGGCTTGATGAAACCATAGCCTTTTTCGGCATTAAACCATTTTACATTACCAAATTCCATTTAAACAACTCCTAAATTATTAACTAACATTACTAATGTGATGAAAAACTTTGAAATTACGATTGAGAATGCTTTAAGCTTAGCTATTGAAACTAAACCTTTATACTCCATAGTCTATTCTTAACATTACATGACAATAATACACAATTGTTGTACTTAATGCAAATAAAATTTTTAATTATTAAGCGAACCTGCAACCGTCATTTCGCTAACTTTAATCGTTGGTGAATTAAATTGCCCACAAAAAGTTAGATCATCTGCAACGACTAAATTTCTAAACATATCCTTCAAATTGCTAGCAATGGTAATCTCATGTATTGGATACGTTATTTTTCCATTTTCTATAAAAAATCCGGAAGCGCCTTGGCTGTAATCGCCATTGATTAAATTAACACCAAAACCAAATAAATCAGTTACATATATTCCCTCTTTCACTTCCTGAATTAATTCTTCAAACGATACATTACCATTCTCAATGTAGAGGTTACTAGCTGCAGGAATAACTGCAGCATTACTTGCACGAGTTGCACTTCCGGTTGTTTCTGAGTCTAATTTTCTAGCCGAGTATAAGTCTAAAATCCAATTTTGTAATATTCCGTTTTTTACAAATATATTTTTCTTGCTAGTTATCCCTTCTCCATCAAATGGTCTCGATGCTATGCCTCTTGGCAACAATGGATCATCGATAATATTAATTCTATCGTTGAAAATCTGAACGTTTAAACTACCCCTCAAGAAAGAACTGTTGCTTATAATACTGCTCCCATTTATAGCAGAAGCAAAACTTTTTACTAGCCCTTTTGCTGCTCTTTTTTCAAAAATAACTGGAAATTTACCAGTTTTAATTGTACGTGAATTCAATTGATCAACTGCTCTTTTTGCTGCTTCTTTTCCCATTAACTCTGGCAACTTTAAATCACTAAAATTACATGCTATATCATAATCGTAACCAACCTTCATTTCACTTTCTCTTCCAGCAACAACAGAGACCTGATTAGCAAAGGTTGATTTACTAAACGAGCCAATAAAACCAGAAACAGTCGATAATACTGCATTCACTAAAGCGTATGAAGAAGAGGCTCCTTCAGAATTAGTGATACTCTTATGTGCAAGGGCTGAATTTTCTGCAGCTTCAGCAATTTCTTTTAGGCTATCAACGGTTACAACATTATTATCTGAGATACTTAAATCTGCAGAAGAGATATAATTACTACCATTTACAGCAAAATTAATGCAAGGATCTTCTGGCGCATTCTTTGCCATTTCTACCACTTGGCTTACCGTATCACTAAGATTATTCAAATCGTTTGTAGAAATATACGCAGCTTTGTTTTTACCTGCTATAGCTCTGATTCCTACAGTGCAATTTTTAGATTGTGATATTTGCTCAATTTTTGATAGACGCTGAGAAACTGAAGTCTTATTAGTTTCATATATTGTAACTTCCGCATCTTGATTCCGCTTTTTTATTAATTTAGTGATATCTGCTGCAATATTTAATATATTCATTTTCTATTCCTTAGATTTTTATAAAGACTCTGCACCACCTATAACTTCAATTAAATCAGTTGTAATTGCTGCTTGACGAGAACGATTATAAAGCAATGCTAGTTTGTTCAGCATCTCTTTAGTGTTTCTGTTTGCTGATTCCATAGCAACCATCCTAGCACTATTCTCACTTGTTGCACTTTCAAGCAAAGCAGAGTAAAGAGCAATTACAACGTAATCTTGAACCAAAGATTTTAAAATAAATTCAATATTTTGTGGTTCATACTCATAGCCGTAATCTGTTGTTGGAACAGCCAGAGAGTTGTCAATCAAGGATGAGTCTTCACTCCATGGTTTTATTGTTTCCAACATTGGCTTTTGCGTGAAGGTATTATAGAATTTACTATAAAAAACTTTAACTTTATCGTATTTACTTAAATCTATACCATCAACCAAAGCTTCTACGTACTTTAACGTGATCCCCTTACTATTTTCAATTTTTAAGATACTTTTAGAGTCAAATCTATTTTTACCTACATCAAAAGCTTTTTTACCAAGAAATACAATATCTACTTTTTTGCCATTTGCGATTGACTTATTTACACGCTCTTGACTAAATTTGACAATAGAAGAGTTAAAGTTGCCGCACAAGCCACGATCAGACGCAACAATGAATACTAGGTAAGAACCGTCGTTACTGACATTTAGAATTTTTGCCAGTAATTTTTGATCAACTGATAGCATTAATGAAGAAATAATGCTATGCAGCTTAGATATATATAATTTTGAATTTGATAATTTCCTTTGGCTTTGTAATAACTTTGCTGCAGAAACCATTTGCATTATTTTCGTGGTTTTCTGTACAGACCTAATATTCTTAATTCTTAAGGATAATTCCTTTAAGCTCTTCATTTTGTATACAACCCTGATTTATTAAAATATATAATTGTTAGTGTCTAAAAGCAAGTTTTTTTGACATTAGAACCAAGTCTAACTAAAAAACTTGCAGGTTTATTATTTTGAAATAAGGGTTATATTAAGAGATCTACTACAAAAATTGTTCAATAGAGGCCTTTGAGTATCCGTTCAGGATAGCGGCAAGACCATAGAGTAAAAGTGAGTTTACAACAAATGGTGTCATCCCAGTGCTTGACA
>NODE_2_length_24486_cov_54.220247
CGTGTGTCTTACACAGGATCTCCTTAAGCAAGTTTGTAATGTGTCTTATTTGTTCAGTTAGTAATTGAAGTTGGTATAACAAGCGCGACTTGGCTGAGTATAGAAAAAATTTAAAAAACCGCTATAATTTTACGTAATCTACCAATAAACACCTAAGTTTTTACTGGATTTTGTGATTGATCCTACAGTCAAAAACAAATTTTGAGTCATAAATACTTTTAGTGCCATAATAAAATAGGGAGGTTTGTCAAGTAAAGTTCTTTATTTCATCAGATGCGCTGCCAAATTGTTATGCAAGCAAGTTTTTTAGTTTTCGTATATCCGAAGTAATTCTTGTGCATTGGCCTTGATTAGAGTCGGACATTCTCTATCATTTAATAATGAATGCAATATTTCAATTGCACCTTTAATGTCGTTACTGTGTATCTTTACTATAGCGATAGCTTCTTGGCTTGAATAAGGGTACACTGCATTTGATTCTAAATTACTAATTTTATCTCTATTTGTTTTTTCACCGCTGGAGTGAAGTAAGCTCATTACTTCTAAGTATTGTGCTAACTCACGCAAAACATCAGGAGCATCTTTATCGTCTGCCAAATCATTATAAATAATAGATGCTGTGTCTGTTTGCATTGAATCTGAGATATGATTGAATGCGCGTTCAAAATTTGCTAAATACTCCCAATTTGAATCTATTTCTTCTAGCAGTGACTTATTATCTTTTTTTAAGAATAATACTTCGTAAAACTTGTCACCTGCAGTTATAGATTGTTTTGTGTTATCAATGTTGCGCAATAAGTATAATGTGATGCCAACTAACATTGGCGCGAGTGCAAGCAGAAAGATGTATTTTTTCATGGTAATATTCCAAATAGTTATATATTTATACATTAATGCTTTTGATTTGCAAAAACATATTGACATAGTGATTATATCACATAATAATATTCTTAGAGTTGTTTGAATAGTTGGAGATTAAAATATTTCTAAAGTAGAAATAAAGACAGCAGTATTAAGCTAAATTGTTTTTTGTCGGATTTATCCGATGTACCCTCAACCTTTTATAGGTTGAAGTCTAAATTTGAGAGTTTGATCCTGGCTCAGAATGAACGCTGGCGGCAGGCCTAACACATGCAAGTCGAACGGAGTTATGTTGTAGCTTGCTATGGTATAACTTAGTGGCAGACGGGTGAGTAATGTATAGGAATCTACCTAGTAGTACGGAATAATTGTTGGAAACGGCAACTAATACCGTATACGCCCTACGGGGGAAAAATTTATTGCTATTAGATGAGCCTATATTAGATTAGCTAGTTGGTGGAGTAATAGCCTACCAAGGCAATGATCTATAGCTGATCTGAGAGGATGATCAGCCACACTGGAACTGAGATACGGTCCAGACTCCTACGGGAGGCAGCAGTGGGGAATATTGGACAATGGGCGAAAGCCTGATCCAGCCATGCCGCATGAGTGAAGAAGGCCTTTGGGTTGTAAAGCTCTTTTAGTGAGGAAGATAATGACGGTACTCACAGAAGAAGTCCTGGCTAACTCCGTGCCAGCAGCCGCGGTAATACGGAGAGGGCTAGCGTTATTCGGAATTATTGGGCGTAAAGGGCGCGTAGGCTGGTTAATAAGTTAAAAGTGAAATCCCGAGGCTTAACCTTGGAATTGCTTTTAAAACTATTAATCTAGAGATTGAAAGAGGATAGAGGAATTCCTGATGTAGAGGTAAAATTCGTAAATATTAGGAGGAACACCAGTGGCGAAGGCGTCTATCTGGTTCAAATCTGACGCTGAAGCGCGAAGGCGTGGGGAGCAAACAGGATTAGATACCCTGGTAGTCCACGCTGTAAACGATGAATGTTAAATATGGGAAGTTTACTTTCTGTATTACAGCTAACGCGTTAAACATTCCGCCTGGGGACTACGGTCGCAAGATTAAAACTCAAAGGAATTGACGGGGACCCGCACAAGCGGTGGAGCATGTGGTTTAATTCGATGCAACGCGAAAAACCTTACCACTTCTTGACATGGAAATCATACCTATTCGAAGGGATAGGGTCGGTTCGGCCGGATTTTACACAAGTGTTGCATGGCTGTCGTCAGCTCGTGTCGTGAGATGTTGGGTTAAGTCCCGCAACGAGCGCAACCCTCATCCTTAGTTGCTATCAGGTAATGCTGAGTACTTTAAGGAAACTGCCAGTGATAAGCTGGAGGAAGGTGGGGATGATGTCAAGTCATCATGGCCTTTATGGAGTGGGCTACACACGTGCTACAATGGTGTCTACAATGGGCTGCAAGGTGCGCAAGCCTAAGCTAATCCCTAAAAGACATCTCAGTTCGGATTGTACTCTGCAACTCGAGTACATGAAGTTGGAATCGCTAGTAATCGTGGATCAGCATGCCACGGTGAATACGTTCTCGGGTCTTGTACACACTGCCCGTCACGCCATGGGAATTGGTTTCACTCGAAGCTAATGGCCTAACCGCAAGGAAGGAGTTATTTAAAGTGGGATCAGTGACTGGGGTGAAGTCGTAACAAGGTAGCAGTAGGGGAATCTGCAGCTGGATTACCTCCTTAGGCTTTGTACGTAATTCACCATTTCAAATAATAGTGTCATTATGTACTATACTGCTGTCTTTACTTCTACTTTATTTTTTAATTTCTCGATAACGAAATTTTATGAGTAACAGGCCTCTTTCCCCACATTTACAAATATATAAAGTACAAGTTACTAGTTTTTTTTCTATTATGCATAGATTGACTGGTATCTTGCTATTTCTTTTATTAATCATACTTTCTTGGTATTTTATATTATATGTTTACTCCCCTAAGTTAATTATAGTAAGGTGCTTAAATGCATTATTGTTCACTCCTGTTGCTAAATTAGCTTATATCTTATGCTTTGTAAGCTTTATGTATCATTTTCTTAATGGTATTCGTCATTTATTGTGGGATGCTGGGCTTAATTTAGAAATTGCTAGTGTTTTAAAAAGTGCTATATTACTAACAATAATGCTATTTCTTTCTACTATGGCTTTTTTATTTATATTTATATGAGTCAATCTGTAAATTCAGTACATCATTGGTGGATCCAGCGTGTTTCTGCGGTGATTTTGTTATTTTTATTTCCTTGGTTTATTTACTCATTTTCTTGCACATTTTATGTTGATAGCCCTTTATCTTTTAATGAAAAATTATTTCAGGCTATTAATCATCCACTAGAGCTTTTGTTTTTTGTTATACTGGTGTTTTGCATTTTTTGGCATGCAGTTCTTGGAATGCAGGTAGTGTGTGAAGATTATATAGACAGAGTACCTCTAAGGATTTTTACAATTACATGCATGAAATACTTATCAAGCATTACTTATATAGTCCTTGCTTTTACGACTTTTTTCTTTTATAGGCATATTTTCTTGTAAAGTTGCCAGTTCTATGTTAATATATTATTAGTGTACTAGTTTTATTATTGAACTATAGCGATTTTGGTTTAGCAATATGTTAGAGACATTGAAAAAGTGGGGAATAGACCTTACGCTGAAGGTGAAGGATCTATTTAGTTCATCTGAATCTCAAGTTTATGTCAAAGACCTTAGAAAGGTAATGATATATGAGGATGGACGAAAGTGTCAATATCCAAAAAATTATGATCAGATTGTAGATTCTGGGAGAGTTGTAAAAAAAAATGACAAGCTTGTAAAAGATAAAGACGGAAATCCAGAGTACCAGCTTATATATAATGAATACAAATTTGATCTAGCCTTGGTTAAGGAAATTGATAAAAAATCTTACTTTACTATTGACTTTTTAGTTAGTAAAGGTAGGCGTGAGGTTAATGATTATAGTAAATTTTATAAGCCATTTAAGTTTTCAAAAATAGATCTTGAAAAACACTTGCCGGTCTTTGAGGTTGATACTAAGTTACTTAGATTAACTAATTCTTCTTTTCTTGCTAAAAAAGGTTGCTTCATCAATGATGACACGGGAGAAGTTGATGAGAAAGATAGAGATGAAAAAGGAAGAAATGGAAAATTACTATACGCTAGTGATTACAAGAAGCTAAGCACCCATTTTTCAGAAATTAGAGATCAGGATGGTAATCTAGAGCTAGATAAAAGTCTTATATCTGTTTCTATCGTTTTTGCTACAAGCTTGGCTAAAGTTTGTACTAAATTGTTGACCTCTCTTCCTATAAAGTTAGGGGAGTATTTAATAAGCGAACAAAACCCAATTGCAAAGTCTTTTGGCTATCTTTTGTTCACCCCTGCAATGGCAGTAAAAAATTTAGTGAATATGGGAGCTACCATACTTAAGGCTCCAATTTTATTGTTTGTAGCAAATGAGAAAAAGTATGGTGATGCTTATCTTACTATGTGGAAACACCAATTGAAAGAATGTTGGAAAGAAGTAAAAAGCGACTTTAATGTTGTTACAAATGGGGAAAGGCCAAAGCCGAAGCAGAAGGATCATAAGCCACTTAGCATAGCGGGTACATGGAAAGAGCTTAACGCTAGAAAATCAGATATTGAAAAAAACTTAGAGAAGGGGTTGAGCAAAAATAGTGAAAGTATAGATAAATCTAGAGAACTAGGTGTTGGAGAAAGCTTAAAGGAAAAGTTGCAAAACAAAACTGATGAAAAAGTAGCTGCAGCCGTTAATCAAAAAAGCAACACTCCTTATATTGATAGAGAGATAGAAAGAAGACAAGACTCATCACGAAATGTAGGGACTCCATCACGCTCGTAGTCAACCATCACTTTAAATTACTTTTTACTTTAATCATCTCACAATAAAGACTTGCATGCATTTTGCCGTTAGTATAAGATATTAATCAAATAATTAATATCTTAATTAAATGCGCCCTGTAATACTGTGTGGTGGTAGTGGCAGCAGACTTTGGCCTCTATCTAAGCCAAAGCAATTTCAGAAAATATTTAGTCAGAATACTATGTTTCACAACACTTTGTTGAGGCTAAAAGGCGATTATATGCCACCCATCATTACCACAAATATACAATATGAGTCATTATTGATGCAGGAATTACATGCATTACAGGAATGTAAAGTAGTTTTTGAACCAGTTAAAATTGGGACAGCGGCAGCAATACTAATTGCTGTGCTTCTCTGCGATAGGAACGAGACAATCTTAGTTCTGCCTTCAGACCATTTTATAGGTGATTTGAATAGTTTTTATGTTTCTATTGAGAAAGCGTCTAAGCTAGCCTCTGAAACTGACTCTATAGTCACTTTTGGGATAAAGCCTCATGAATTCAATTCGGAATACGGCTATATAAATGCAGTATATGGTCAGAAAGAAAAATGTCATATAGTAAAAGATTTTACAGAAAAACCCGAGCGTAAGGTAAGTAACGATCATTATTGGAACTCTGGAATATTTGTGTTTAGAGCAAAACGCTATATAGATGAGGTAAAAAAAATTGCTCCGACTCTCTATAATTTATGTTGTGAAAGTATGAAGCATTTTGTACCACGAGAGAGATTTCTGTATTTAGAACAGCAAAATTGTGCAGGAATGGGTGATACATCTATTGATCACCTAGTGATAGAAAAAGCAGAAAATATTGCAATGGTAGAAGCTAATTTTGATTGGATGGATATTGGTACTTGGAGTTCAGTTTTAGAACTGAGTAAGAGATTTAGTGAGAATTTAGTTTCATTTCAGCATGTAACAAAAGGAAGAGAGCCAGTTTTGATGACAGAAAATGATGAAAAGATTTTATTAGGTAGAGTTTATAAACGGCAAAATAAGAGCCTAATGTTGTTCATTAATAAAGTTAAAGAAGCAAAGCCAACAAGGAAAGAGATTAAGCCATGGGGATTTTATAGTGTGATTTTAATGGGTAAGGATTTTCTTATAAAATACCTTTTTATAAATCCACTGAGCTGCACTTCTAAGCAATTTCACCACTATAGAGATGAGTACCATATAATACTATCAGGGGTTGGATGCGTGAGTTTAGATGACAAAACATATGCTATAACAAAAAATCATGTAGTAGAGATTCCAAGGAAGGTGTTTCATAAAATTGAGAATAAAAGTACAAGATTTCCTCTTGAGATAGTTGAGTTTCAGGTAGGAAAGTTTTTATCTGATAATGATATAGTAAGATCGGACGATATATATGGAAGGTCTTAATATAGAATATTGAATATATTCTATAAGCTTGCTAAATTTAGACAACCTAATTTGAGGTAAAGGAAAAATTACAGTTATATGAAGCATAAAAAGTATGATATTTAAATCTTAGTATAATGTCTGTTGCCTTTGAATTTACTATGGCTATTCGCTATTTGCGAGCAAAGAATTCTAGATTTTGCTCTATAATGGCCTTGTTTTCTATTATTGGTATTGCTCTTGGAGTTGCAACGCTAATAGTAGTAATGTCTGTAATGAATGGGTTCAGAGCAAAGCTGCTCGACTCTGTACTTGGCATTAATGGCCATATTAATGTTTACTTTGATAGAAGCATAAATTCAGATTACCACGCAGTGTTAAAATCTATTGAGAAAATCCCAGGTGTATTAAAAGCTACTTCTATGACCAATGATCAAGTAATCGTTGCAGCAAATGGTGGAATTGCAGGTAGTGTAGTTCGTGGTGTATCAGCTAAAGACTTATTTAATAACACTACCGTTACAAATAATGTGATTGTGGGTAATGTGGAAAAATTCGATGAAGGAGTAATAATAGGGGCACGATTGGCAGAAGCCTTGAATATTGATTATGGTGATAATATTATACTTGTATCTCCTGAAGGATTTGATGTATTGCTTGATGAAATGCCAAGAATGAAAGAATATAAAGTTGTAGCAATATTTGATATGGGTATGTTTGAGTACGATAATACCTTGATGTATATGCCCATGAAATCAGCTCAGGCTTTTTTTAATTATAAAGATAGTGTGAGAAATATAGAAGTGTTCATAGACGATATTGCTGCGGCTAATAAGCTAGCAAATGCTATAGTAGAAGAAACAGGAATGAAAGCTGAAAGTTGGCAATCTCAGCAAAGCCATTATGTTAATGCTTTAAAAACTGAAAGAAATGTGATGTTTTTAATTCTTACTTTGATTATAGTTGTGGCAGCATTCAATATTGTTTCAAGTTTGATGATGATAGTGCAAGAAAAGAAATCCGCAATTGCAATTATGCGTACGTTTGGTGCAACAAGTGGAAGCATTATGCGCATATTTTGTGCTTGTGGGCTATTAATTGGTTTTACAGGAACTTGTCTTGGCTCTGTTATAGGAGTTATTTTTTCTCTCAACATTGAAAATATTAGAGTGTTTTTAGAAAACATTACCAACATCAAGCTATTTGATCCTATGATATACTTTTTTTCAAGTTTGCCAGTGATATTAGTTTCTCAAGATGTAGTGAACATTTCTGCACTTGCATTGTTCTTGTCATTTTTAGCAACAATTCCTCCTGCATTGCAGGCAGCTGCACAAGACCCAGCGGAGATATTACGTTATGAATGATACTCGAAAAGAATGCATAGGTTGGTTCTTAATTATATTGTTATTTGTTAGCCATATTGCAATAAATAACATAATATTTTTCAAAATAAATCAGCAAGAAAGTGAAAATAGTATAAATGGTTTAACGGAAAAGATGGATGAACTTAGAGTATTGCTTGAAGTGAATCAATCTAGGGTAGAGAAAAGGATATTTGACTTAAAGAGAAATCTGCACACTCAATGTGAGCAAGGTGATGGTAGTTTAAGGCATAAGAACCTCGCAAAGTTGCTGCTACTTGTGATTAAGATGAAGAATTCGTTATTGCGAGAAGCCAAGTTTGATAATCATATAAATTCAATAAAGCCTTTGATATCAGAGCTTGACGATCCAGAGATAGAAAATGCAGTAAATGAATTGGAAAATTTGAAAGAGGTAGATGCTTTACGCGGGTTGAAATTGTCTTTTGAGAAGAACATGACTGTTATTAACTACAATAAAAGTAACTTGTTTAAAAAAATCACTTCAAATTGGATAAAGATAGATGATCGTAGTGATCCACTCAGGTTAAAGCTTGCGGAAATTGAAGAATTAATAAGCGATAATGATTGGCAGAGCATAGCCACCGCAATAAGTGACTTAACATACCCAGAATTCAAACCATGGCTTAATAAATTGAATGATTTTATTGTAGCTTTCAAGAATACTTCAATAATATATCGTCACTTATTACAATACATCTCATGATTTATTTTATAATTTTTGCTTTTTCGTTTTTATTTGGCATATGGATCAAGGTAAGTGGTGAAGTAATAAAATTGGAATTAGGCAATTACACTATAAGTATTGATCTATATTTCGTTATTCTTGCTTGCGTAGTCTTATTATTTTTATTGATTGCAGTTGCACGTTTTTGTTCTTCTATTTCATCAACATTTGCTAACATAAAAAATAGAAGAAGAAGTAGGGAAGAATTGCTTCTCTTTGAAGCTTTCTTTAGCTTAGACTTAGGTAATATAGAGAACACCAATAAGCTAATTAAAAATCTAAATGAAGAAAGTGATAAATTATCTTTAGTAAAGCTCTTTAATTCAGGTAAAACGGGAAATTACAGCTTTTTCAGCCATAATTTAACGAGTATTGCAAGTGAAAATCGCAACTTAGCTCTACTTCTGATAAATAAACTGATTATTCACCTAAAGCAAGAAAGGTTAGTCTTTCAAAAATTTATAGAATATTGCTCTAGTTCAATTAATGATAAAATTTTGTCTATTCCCTTTCAAATAGAGCATTGTATATTGCAAGAAGATTGGATAAATGCAATTTCAAAGTTAAAGGAAGCTATCAAATTCAATATTTTTCTTCCCTTTGATCGTAAAAAGATGTTAGCGGTTTTTTATTGCGCTTTAGCAAAGCAATACGAAAGTAAAGGAAGTTTTTACAAAGCTATAGATTATTTAGCTAAAGCACAAAGTTATTATGCAACTTTTCAGCCCATCAATTATTTAAAGGCAGAATTATATATCAAGCTTGAAAAAATCAGAAAAGCTTCCACAGTATTAGAGGAAGAGTATAGAGTAAATCCTACTCCTCAATCAGCTAGAATGTATATCAAGTTAAATAATAAAGGCGCTGAAAGACTATATAACTTACGCCCTGATTATTATTTTAGTTATTGCTTGCTTGCTTTGTCTTCAATTAGCTTAGGGAAATATGATCTTGCAAGTCAGCATTTAGATATTGCTATGAAAAAAGCTAATTACATATCAATCTACCTTGTTATGGTACAGCTCAAGATTATGTTGCAAGAGTATGATCAAGCAATTTATTGGTTAAACAGGATGGACTCAGAAGCTGTGCCTGATCCAGGTTGGAAATGTGCTGATTGTAATAAAGAGCTAAAGCAATGGGATTATAAGTGCTCAAGTTGCAATAGTCTTAATTGTATTTACCTTATATTATAAGACTCCATAAGGTGTGATACTTTTACATCGAGATTGCTTTAATATAATCTTTATCTCAAAACAGTAAATCTGTGAGTTTCTTAGTTAGGTTTGACTCCAATGTCAAAAAAACTTGTTTTTAGACATTACCAGTTATATATTTTAATAAATTAGAATTATATACAAAATGAAGAGCTTAAAGGAATTATCCTTAAGAATTAAAAATATTAAGTCTGTGCAGAAAACCACGAAAATAATGCAAATGGTTTCTGCAGCAAAATTATTACAAAGCCAAAAGAAATTATCAAATTCAAAATTGCATATATCTAAGCTGCATAGCATTATTTCTTCACTAGCGCTATCAGCGGATCAAGAGTTACTAGCAAGAATTCTAAATATCAATAATGAAGATTCTTTCCTAGTATTTATTATTGCATCTGATCGTGGTTTATGTGGCAGCTTTAACTCCTCTGTTGTTAAATTCAGTCAGGAGCATATAAACAAATTAATTGCAAATGATAAGAAAGTAGACATTGTTTTTTTTGGTAAGAAAGCTTTTGAGACAGGCAAAAATAGATTTAATTCTAAAAATATCTTGAAGGTTGAAAATAGTAAGGGAATCAAACTAAAGCGTGTGGAAGCCTTGGTTAGTGATATAGATCTAAGTAAATACAATAAAGTTAAGGTTTTTTACAGTAAATTCTATAATACCTTCATGCAAAAGCCAATATTAGAAACAATAAAACCATGGAGTAAAGACTCATTATTAATTGATAATTCTGTAGTTAGTCCTCTAACAGATTACAGCTATGAGTATGAACCACAAAATATTGAGTTTATTTTAAAATCTTTGACTCAAGATTATGTTACAGCTGCTCTTTATTCTGCTTTACTTGAAAGTGCAGCAAGTGAAAATAGTGCTAGGATGGTTGCTATGGAATCAGCAAACAGAAATACAAAAGAAATGCTAAATAAACTAGCATTACTTTATAATCGTTCTCGTCAAGCAGCAATTACAACTGATTTGATTGAAGTTATAGGTGGTGCAGAATCTTTATAGAAACTCAAGGAATGAAAAATGAATATATTAAATATTGCAGCAGATATCACTAAACTAATAAAAAAGCAGAATCAAGACGCAGAAGTTACAATATATGAAACTAATAAGACCTCGGTTTCTCAGCGTCTATCAAAAATTGAACAAATATCACAATCTAGAAACTGTACTGTCGGAATTAGAGCTATAGCAGGTAAGAACAAAGCTGCGTATATTTCCACAAACGATTTGAATAATCTTAGTAGTGCAGTGAGCCAAGTGGTGGAAATGGCAAAGAATGCCCAGGAAGATCCTTATATTAGTTTTGCTGTAGATGGCAGTAATTATATCTCTTCTGCAGATTTAAATATCTCAGATAATAATGTTGTAACAATTGATAAATTAAAAGAAATTACTGAAGCTACAGAAAATTCAGCTCTTGCACATAAAAATATTATTAATTCCGAAGGAGCTTCATCTTCACATACTTCAGTAAATACAGTATTATCAACCGTTTCTGGTTTTGTTGGTTCATTTAGTAAGTCAACTTTTGTTAATCAGGTTTCTGTTGTTGCTGGAGAAAAGAGTGAAGTGAAAATAGGCTACGATTACGATGTAGCATGCAACTTCAGTGATTTAAAAACACCGGAGTCAATAGGGAAAGAAGCAGCAAAAAGAGCAATAGATCAATTGGGTTCATGTACAATCAGGACAGGCAAATTTCCGGTTGTTTTTGAAAAAAGAGCAGCAAAAGAGCTAGTAAAGAGCTTTGCTTCTGCCATAAATGGTAGCAATATTGTAAATAATAGCTCTTTTTTGAGAAATAGTTTAAATAATCAAATTTTTAATACTGAGATTAGCATTATTGATGACCCATTGTTACCAAGGGGTATAACATCAAGACCGTTTGACGGGGAAGGAATAATGAGCAGAAGAAATGAATTTGTAAAAAATGGAGTACTGCAAAACTGGATTTTAGATCTATATTCGGCTAGGAAATTAAACTTGGAAACGACCGCAAATGCAACTCGTGCAAGTAATGCTGCAATTATTCCTTCAGCTAGTAATTTCTATTTCAAAAATGGTAATAGATCGTTTAAGGAATTAATTGAGGAAGTAAAAGAAGGAATATATGTAACTGATTTATTTGGTTTTGGTGTTAATTTAATCAATGGCGATTATAGTCAAGGTGCATGCGGATTTTTTATAGAAAATGGTAAAATAACGTATCCAATACACGAGATTACTGTTGCCGACAATTTGAAAAATATGTTTAGCAATTTAGTTGTTGCAAATGACCTAACTTTCTGTGGGCAGTTTAATTCACCAACGATTAAAGTTAGCGAAATGACAGTAGCAGGTTCACTTAGTGATTAAAAATTTTAGTTGCATTAAGTACAATAATTGTGTACTATTGCTATGTAATGTTAAGAATAGACTATGGAGTATAGAAGTTTAGTTGCAGTAACTAAGCTTAAAGCATTCTAAATCGTAATTTCAAAGTTTTTCATCACATTAATAATATTAGTTAGTAGTTTAGGAGTTATCCATATGGAATTTGGTAATATAAAATGGTTTAATGTTGAAAAAGGCTATGGTTTCATCAAGCCAGAAGGTAAAGGTGAGGACGTTTTTTTACATGTTAGTACATTAGAACGTTCAGGAATAAGACCTGATGCACTTCGAGGAGAGGATAAAAAGGGAGGAATGAAAGGGGAAAGAGTAAGTTATGAGCTTAAAGAAGAGCGTGGTAGGAACGGAGAAAATAAAAAGTCTGCAATAAATTTAAGATTGGAAGATTAGTCTATCGTGAAGCTTTTTAAGAGGGTAATGTATTGTGAGTAATTTTCATGAAATGGGGCTTCCAACTTTGCTTAGGCAAGCTCTAAGTAAAAATAATCTTTGTGTTCCAACCCCGATTCAGGTGCAAGCGATTCCTCTAGCTCTTCAGGGCAAAGATATTCTTGGGTCTGCTCAAACGGGAACTGGAAAAACCTTAGCGTTTGCTATTCCACTGGTTGCTAAATTGATGAATGAGCCAAGCATTGGTTCAGCTTTAGTCATCGTGCCAACCAGAGAGCTTGCTCATCAGGTAACAAGTGAGATAAGAAAACTCTTATCTCAAAGTTCTTTACTAAGAGTTGCTTTGTTGATCGGAGGCGAGCCTATTTTTAGGCAGCTAAATCAGCTTCAGAAAAAACCACAAATTATAATAGGTACTCCTGGTCGTATTATAGACCATATTGAGCGTAAAACTTTAGTTACTCGGAATGTTGGTATTCTTGTGCTTGATGAGACGGATCGTATGTTTGATATGGGCTTTGGAATTCAGATTGAAGAAATTATGAAGCATTTGCCTAAAATAAGGCAAAATCTTATGTTTTCTGCAACTCTTCCTGGAGAAATAGTAAAACTTACTGAAAAATATCTTAATCAACCAGAGCGTGTTTCTGTTGATTGCCAGGCTACAACTTCTGTAAAAATTAAACAAGAAGTTGTTTATGCATCAGAATCAGAAAAATATGGCAAGCTTGTTACACAATTATGTCAGCGCAAAGGATCGATCATTATTTTTGTTAAAACAAAGCGAGGAGCGGATCAGCTAGCTGACAAATTGCACAAAGATGACTATAGCGCTTTGGCAATTCATGGTGATTTAAGGCAGCACAAGCGTGAAAGAGTCATTGATTCTTTTCGTCGTGGCCGCAATCAAATCATGGTTGCAACAGATGTTGCTTCTCGCGGCCTTGATATTCCGCACATTCAACATGTTATCAATTATGATGTACCACAATCGCAAGCTGATTATGTTCATCGTATAGGTAGAACTGCACGTGCGGGAGCTGAAGGATTTGCATTATCTTTTGTTACACCTCAAGATAAGAGAAGACTGCCTGCACTAGCAGATAAAGAAGGAGAGCCAAATTTTGATTGTAGTATGCAATCTCAAAAACGTAACAGCAAAAAGATCTTTAAAAGGCCAAGTACGTTAAAGGCTAAATACGGTAGAAAAAAGATCAATGTATTTAAGAAGAAAAGCAGAGTACTAGAAAAAGCGTATTAATGTACTTAACTATTCTTCTATTCTTTAAAAGCTCCAGTAAACTTGCTGCAAAGTGAAGTGATTGGAGGATGGTAGAAAGAATATATAGCTAGCCCAAATTAGATTTACCTACAATTTGATAATCTTAATTCTGCTGCTTATAACGTTTTGAGATTATCACAACGGTATAATGTTAGGCTGTGTGGACTATAATCTGTAGCTTAATTCAATTTGGCTACAACGAGCTGCTAGATTTCAGTTTTTTTAATAATTGTGTGCTACTAATTATATATAAATTTACACTTTTAAAGAGAATAGATGATTTCTAAAAATTTAGAGGCAAGTTTAAATAGAGCGTTACAGATTGCTTCTGATTGTAAGCTTAAATATGCAAAAGTGGAACATTTGTTGCTAGCATTAACCAAAGATGTGGATGTAAATTATGTTTTATCAAGATGTAACATCAGAGCTGGTGAAATCATAAATATAGATAATATTATATTAAGGAATGATCGTGGTAATAATACAAAAGGTTTTTTACAAGACAACTCCGAATTAACTGTCAATAAAGTTGAGCCTGATGTGCTATTTCAACGCATAATACATAAAGCCATGATACGAGCTCATCGTCTGGGAAGAAAAGAAATAAATGGAGCAAGTATTCTATTAGAGATTCTGTCTGAGCAAGATTTATATATTGAAGAGCTATTACGCAAACAGAATGCAAAGGATTCTAATTTGATTTATAACATATCCAATATAAAATATTCAGGTGATATAGAAGAATATGTAACTAATCGCAAGATAAAACTTGATAAGAATAACGATATCTCTACTGTAGCAAATAAAGGTGAATTATTAAAAGATGAAGAAGTTCTACAAAATTATTGTAGAAATTTAAATGATTATGCAAGAAGCAAAAAAATAGATTATGTCATTGGTCGTGATTATGAATTAAATCGCACTATAGAAATCTTGCTAAGACGCAGAAAAAATAACCCTTTATATGTCGGAGAACCAGGTGTTGGTAAAACAACAATAGTTGAAGGCTTGGTATTGAAAATTATTGAAGGTAGTGTTCCGAGTGCACTGAGATCCAGCATAATTTATGCTTTGGATTTAGGATCACTTCTTGCAGGAACACGCTATAGAGGTGACTTCGAAGAGAGAATAAAATCTATAATAAAAGTAATTGAGGCAAAACCTGGCGCTATTCTTTTCATTGATGAAATACACACTATTATTGGAGCAGGTTCAACAAGTGGCAGCTTTCTTGATGCTGGCAATCTGCTCAAACCTGCACTTGCAAGAGGTGCGTTGCGTTGTATAGGTGCAACTACATATAGAGAATATAGCAATAGCTTTGAAAAGGATAAAGCATTAGCAAGGAGGTTTCAAAAAATTAATGTAAAAGAGTCTTCTATTAATGATACAGTAAAGATACTAGATGGTATAAAGCATTACTATGAAAGGTATCATGGAGTATATTACACGAAACATGCCATTAAATCTGCAGCTGAACTTTCACACAAGTATATTACTGGGCGAATATTACCTGATAAAGCAGTTGATGTTATAGATGAAGCAGGGGCGTATTGTAAGTTACAAAAAAACAGGCGAAAAATTATAAACAGTAGGGATATTAAGAATACTATCACTAGGATTACAAACGTACCTTGCGAGCTTGATGATGTGCAAAGAGTAAAATCTTTGAAAGAAAATCTCAAGAAAGCCATTTTTGGTCAAGAGCAAGCGATAGAGTCTCTTGTTAATTCTATTAAAATTGCTAAATCTGGTCTGAGAAGTTACAGTAAACCCTTGGCAAATTATCTTTTTGCAGGACCAACTGGCGTAGGTAAGACTGAGCTTGCAAAGAAATTAGCACAGAATATGGGTATGAACCTTATACGATTTGATATGTCCGAGTATATGGAACCTCACACAATATCTAGAATGATTGGTTCCCCTCCTGGATATGTGGGTTACGACCAAGGTGGATTGCTTACAGAATCTGTATCTAACAATCAATATAGTGTGGTACTTCTTGATGAAATTGAGAAAGCTCATAGTGATATTTACAATATATTACTACAAGTCATGGATTATGGTTATGTTACAGATACTTACGGGCGTAAAGTTAATTTTTCTAATACAATTTTAATTATGACAACCAATGCAGGTGCATTTGAGCGTAGCAAAAGTTCTATTGGCTTTGGGTATAAGGACTTTAATATTGGTGATAGCGAAAAAGCAGTAGAACGGATTTTTAGCCCTGAATTTCGTAATCGCTTGGATGCAGTCATTTCTTTTTCTGACCTCAATTTAGATGTCATTTTGTATATTGTGGATAAATTTGTTCAAGAATTGAAAAAGCAACTTATGCAAAAGGGCATAAGTTGCTCAGTCGAAGAGGAAGTAAAGTTTTATCTTGCACAAACTGGCTACAGCAAAGAAATGGGAGCACGTCCGATAGAGAGGTTGATTGAAAAAGAGATAAAAAGTCATTTGGCTGAAGAAATGCTGAATCGTCAATTAATCAAAGGAAAGAAATTAAGGATTTATATGGATAAACAAGAAATTGCTTTTGATATAGTTTAAATTCTTGCTTGAGTATTAAATTTGTAGTATAGTCACTATTTTTTAATGAGGCTATAGTGGCAAGTTTAACCAGAAATCAATATTACAGTAATCAAGATTTACAGAACTTATTTTCAAGGCTGGGAATAAAAGCAGAAGAAGTAATAAGCCAGGAGTTTGATGATGTACTTAAGTTAGTTGAGCGGCACTTTAGAAGAGCTTCATTAAAATGTCACCCTGATAAAGTAGTAGGAGAGAAAGAGAAAAAAATAGCTGAAGAAAAGTTTAAAAAACTTAGTGCAGATAAAGATAAGCTAGAGAAATATCTTAACGACTTAAAAGCAGCTGGCATATCTATAACATTACAGCGAGAAGTGCAGGAAAAACAAAGGAGAATCAATGAGATTCTATTGCGTAGAGAGAAAGCTGTGAATAGAGCATGTTTATTTTTTATATTAGCAAATGTGGTACTTGGTCCGTCGCCTCAAGTCAAATATTGCTTATCACAACTTGCTAACAGTGGCAAAGTGCAAAATATTGCTTATAAATTTTATGCATTCAGCATCGGAGTTTGGCCATGGTTATTTATTATATCCTTTTGTAGTATTATCTATGCAGCAAGTAAACAAAGAGGCTCACAAGAAGGAAATATGGATAGATTCAACCGAAGGTTTAATTTACTTATTGCTGCTGATAATTATGTGATATGTATTGCAGTAGCGTTTGCTGTGTGCAGTTTAGCATCGGAAATTGCACAAAATGGCTGGCCTGTTCAATATGGAACAATGCTGATAGTTAATTTGGCATTGGATTTATTATTGATTGCTTTACTTAGAACTTTTACGAAAGCTTCTGAATTATATAGTGAGCACTGCATCCAGCGTTTATACGAAGAAGATGCAGAATTTAGCTACAAGGAAAAGTTTGCATGGTATGACTATAAATTAGTGCTTATGTCGCTCATTCTTCCTATTGTTAAAATGTATTTTGAAGATTTAATTCAAGAAAAACCACAACAGCACACCACCGATCCTAAAGTTACACCTTTAAATATAGGTGTAGGAGCAAGAGTATAAAAAGGTCTTTGCTTCAACTATAGTTTTTGCTACACTTTAAGTAAATTTGAAGATATTAATGAGTGAAGAAGTAAAACAAATCCTAAGTTATTACGAAAGTGAAAATCCTGGAGTAAAAGCAAATCTTGCTCGTATTCTTATGCATGGAAAACTTAGTGGAATTGGCAAGTTAGTAATTCTTCCTGTAGATCAAGGATTTGAGCATGGGCCAATAAAAAGTTTTGAAGTTAATCCTGATGCTTACGATCCGCATTATCATTTTCAGCTTGCAGTTGATTCGGGAGTAAGCGCATATGCTGCTCCGCTTGGTATGATCGAAGCTGGTGCTTCAACTTATGCTGGAATGCTACCACTTATTTTGAAGCTTAATAGTGCTAACTCCTTGCACTCGAAAAACTTAACTTCTGATCAAGCAATAACTGCTTCTGTAAAAGATGCGCTGCGTTTGGGTTGCGTAGCTGTTGGGTTTACTATATATCCTGGTTCTGCTAAGTGCTTCGATATGATGGAAGAAGCTCGCGAAATTATAGCTGAGGCTAAGTCTTGCGGCCTTGCCGTAGTGCTATGGTCTTATCCACGCGGTGAAGGAATTTCCAAAGAAGGCGAAACAGCAGTTGATGTTATTGCCTATGCTGCGCACATAGCAGCTTTACTTGGCGCTAATATAATCAAAGTAAAACTTCCAATTAACTATTTGGAAAGGGAGAAAATAGAAACAGAAAATATTGAGTCATTATCTAAAAGAATTGAATATGTTAAAAGATCTTGTTTTGCAGGGAAAAGAATAGTAGTTTTTTCTGGTGGCGAGTCAAAATCAGTGAATGACATATGCAATGAAGCGAAAGAAATTAAGCAAGGCGGTGGTAATGGTTCAATTATCGGGCGTAACACTTTTCAAAGAAAAAGAGAGGATGCTTTATCTATGCTAAAAGATATAATGGATATCTATGCATAAAAAACGGCTGGGTGGCAGAATGGCTTATGCGGAGGACTGCAAATCCTTTTATACCGGTTCAATTCCGGTCCCGGCCTCTTACTCCAATTAGATCGTTTTTTCTTCTGAAATTTTAACAAGAAGTGTGGCTTTTAATGAAATATTTAAAAAAATAAGATACTATATTCAAAATATAAGCAGTAAAATGCCAAAGAGATTAACAGAAGTTTTATTATTGATTGGTTTGCCCTTTTTGCTTACCAGTTGCACTTTTCACTATTTATTAAAGAGCTCGTATACTCATCTTGCACCAGAAAAGTACCCTTCATCCAACAAACAGCCGGTTTACGTCGGTACAGCTTACAGTGCACAGACTATATATAATGCGTTATTTAATGACTTTCTGTTAATAGGTAAGTCATCATTCACAGCCAAACATGGGCGTGCTAGTCAATATGTTAACTATGGAAGAGAAGTTGGAGCAGATGTGATAATCGTATCATTTCAAAATATGCAAAAGGATAAAGAGCATTTTAGCATCACAGAAAAACTATTATGGGACACAAGCTTAACAACATTTCATACAAGGACCATTATAAACTTTGATCAGGACGTACTCTTTCTAAAAAAGGTAGGTGATGCAAAAGCTCCATGGGAATATGTCAAAGGAGAGTTCAAGCTTCACGAAAAAGACGATACTGATCCATATCTAGGGAATTGGGTAGGGTATAGAATATGCAAGATTGCAATATCTTCTTCAGAAGATGAATACTTAGGATTTGTAAATGAAGATAATTGTAAAGAAAAATCTGGAATAAATAAGATGCTTGCTTGGAAAAATGGGGATGTAAGGTTGCGGATTAATAAACAATCAAAACAGGGATTTTATTTAAATCGAAATAAGATTCCTATACTAATAAAATCTCAAATTAACAAATTTGGCTACCTCGAATTAGTAGATAAAAATACTGATCAAGTTCTGGTTTCCCTTCAGAAAAATTAGTTTTTACTACTCATAGAAACTATATACTTACTATTTTGATAAACCTCAAGCTTTCTAAGTTATTCTTGTTGCATGGTAAAAAATAAACTAAAAATAAGCAAAGTGTTTTACAAAATGATATTACGTAATTTATTGTTTTTACTGCCGCCTGAAATTGCTCACTCCTTGGTAATAACGGCGTTAAAAAAGATGCCCTGTAGGAAACCTATAGAACTACCTAAGTCTTTAAATGTAAACTTTTTTGGTAATAAAATTAGGAGTCCTGTAGGTCTTGCTGCAGGTTTTGATAAAAATGCGGAAGTTGTAAAGCCGATGCTCTCATTTGGTTTTGGATTTATTGAGGCTGGTACTGTAACTAAACATCCCCAATATGGAAACAAAAAACCGAGAATTTTTCGATTAATTAAAGATGAAGGAATAATTAATAGATTGGGATTTAATAATAAAGGAGTAGACTATTTTCTTAAACAGATAAGTGAAACTAAACTTGGTGATTGTATTTTTGGTATAAATATAGGAAGAAACAGTACATCAAAGGACCAAATCAGCGATTATGTTGACTTAATAAAGATAGTATATGGAAAGAGCAATTATATAGTACTGAACATCTCATCCCCAAACACACCTAACTTGCGCGATTTGCACAATAAACAAGAATTATTCAAATTGTTGAAATCTATCACTCTAACCCGGAAATCAATCGATAGCTCTGAATCCATACCGATAATATTAAAAATTTCTCCAGATATAGATCAGCAAACAAAAGAAAATATCGCTGAGCTTACACTAGAATATAAAATTGACGGCTTAATAGTAAGCAACACTACGATAAGTCGAGATTCTTACTATAATGAGAGTGGTGGGTTGAGCGGCAGACCATTGTTTCAACTTTCAACCGAGTTATTGAGTGATATGTACAAGCTTACTAAGAGCAGGATTCTATTGATAGGATGTGGGGGAGTTTCAAGTGGTATTGACGCATATGAAAAAATAAAGGCAGGAGCCTCTTTAGTACAACTGTACACTGCTCTCGTATATCAGGGGCATCAAGTTGTGAACAAAATCAATCTGGAGCTTGCAGAATTGGTAAAAAGAGATGGATTTAGTAACATTACTGAAGCAGTGGGTTGTATACATTAATTTTGGAAGTTATTGATATTGTTTTAGTAAAGTAGAGCTAACTTTTTAGTGTAAAGGTATGATAGGGAGTGCTTTTCTTTTGAATGATGAACATGAAAGTTTTGAACGATATAATATCTAAAGTTATTAATTATAAATTTACAGATCATGCAATATTAGAAGAGGCATTAACCCATCCAAGCGTAAATAAAAGGAATAGCGAAGACCAGATCGTAAGCTACGAAAGGCTAGAGTTTTTGGGCGATAGTATTTTGAACATGGTTGTATCTGCTATGCTGTTTAAAATGTTTCCTGAAGAAAAAGAAGGAGCATTGGCAAAAAGAAAAACGGATCTAGTTTGTGGCAGTACCATTGCTAATGTTGCTAAAGAAATAGAGTTAGGTAACTTTATCATCATGAATAATAGTGAACGTTGCAACGGAGGGAAATGTAACTTAAAAAATTTAGAAAATTCGCTTGAGGCACTAATAGGTGCAATTTATATTGACGGTGGACTTGAGAGTGTTGAAAAATTTATTATCCGACATTGGGAAAAGCTAGCTAAAGACATCCTCGATCCTCCTCAAGATCCTAAAACTTCACTGCAAGAGTGGACTCAGAAAAACAAATTACCTTTACCAGAGTATGAACTTGTAAAACAAACTGGACCAGCACACAATCCTGAGTTTACTATATCAATTTTCATAGAGAATTATGGCAAAGTTTCTGCATGCGCTTCTAGTAAGAAAATTGCTGAACAAAAAGCTGCTGAGTTGATCCTAGAAAAAATTAAAAAAACGACTTAGTTTAATCAAAATAGCTGTTAGCATAAATTTAAAGTAAGCTAAGCTCTTTAGTTCATCTTACATATTTTTTTATCTCAGCCAGAATCTTATCAGATTGACTTTCATCTGAATTTAAATCAGCTACAAAGTGTGTGACATATTTTCCTTCAGGGCTAATAAGGTATATCATTGAAGAATGGTTAATTTCCTCTTCTCCATCTACTTTACTTGCATATACTTTATACTTTGCAACTACTTCATCTATTTTTTGTCTTTCACCAGTTAGCATTTGTATTCTATGGTCAAATTGCTGCTGAAATTCTTTAAGCCTTTCTGTGTTATCGCGCTCAGGATCAACTGTGATAAAAAATGTTTGTAGCTTATTGTCAGTTTTCTTATCTAATTTTGCAAGTGTTTCTGAAATTATGCTGAGATTCATAGGGCAAATTCTTTTGCATGAGGAAAATCCGAAAAAAATCATCATATACTTATTTTTAAAATCACTACTGCGTACTGTTTGTCCGTCTTGATTGATCAAAGAAAAATCTCCACCTACCTTAATTTCTGTATTTTGTGAAACAAATATGCCTTGCTTGGTAAAATAACAATAACCTAAGAAGATAGCTGCTACTGTTATTAGCAAACTAGACAATAACCTTATAAACTTTATCATTAAAGCGTTTCCAATAAAGTTAAATCATATATTGATTAGTTGATTGATTCAATATATTCCTTCCAAAGTGGGTTGTTAATTTTATCTAACAATTTCTTATGCTCATCAATTTCTTTAATACTTGGTGAATGTTCTCTGCGAGCTAAATTACGCACTTTATGCTGAATAAACGTAGAGTTATTGTCCTGAGCACATTCATTATTAAATAAAAAGGTTTGCAATCCTCCTGTAAGCTCAACATAGACCTTTGCAAGCAATTGAGCATCAACTAATGCTCCGTGTAACTCTCTACCTTCTAGCGATATATCAAAACGCTTGCATAATGCATTTAAAGAAGCAGGTGATCCTACAAACTTTTTTCTTGCAAGTGGTAATGTATCTAGCACTCTATCTGAGGAAATTAACCCGGCATTCAACTTGTTTAACTCCATATTAAGGAACTTAATATCAAACTCAGCATTATGAATTACCAAGATGTCATTAGATATGAAGTCAAGAAATTCAAGTGCAACATCTGAAAATAGTGGCTTATCTTCCAAAAACTCCTCACTAATACCATGAATCTTAAATGAGTGGTAAGGTATATCTCTCTCTGGATTAAGATATCGATGAAATGTTTTACCTGTTGGAATACGGTTAATTAGTTCTACACATCCTATCTCAATAATTCGATGGCCAGACTCAGTGTCAAGACCTGTAGTTTCAGTATCAAGTACTATTTCTCGTAGCCTACTTTCCATCGGTGTAACTAATCTTACTTGTCATTTGCTGTTAAATTTTTATCGGTACTTGCCTTCTTGTAGTTAATGGAAACAAGCAACCAGGTTGGATCTGATGAATTAATATTTTTTTTGAATTGCCATACATCCTCAACTTTGTTAATAGTAGACATACTACCTGATATGATATCTCCTTCATTATTCTTAACGAAGTTAATTTGCTCTGAAAGGAAATATACTGCAATAAATATTACGTTTTTTACTAGCTTTATTTCTAAGATCTTTTGTGAAACGATAGAAACAATTATAGACTCGTGTATCTCTTTACGATGCTTAATCTTATCCACAAAGCTGTTATACAAATCTTTGTCCAGAAGGGATTTTAATTGAGGTAAATTCCCTTGGTTAAAATATTTAATTATTAATTCAAAAGCTATGCTTGAACCTTCTATAAAATTGGAAATAGAGAACTCTCTGTTTTTTTGTAATATTTGTTTATAAGTAGCTTCTATTGAACTTTTGTCGTTGCTATAAATATAATCTTCGATATTTTCTACCACATCCTCTTTACTTTGACTTGCATCCAATACAACTGTTAGCTTTTTTAGGTTGAGACTGGCTGATCTTCCTAAAGAATTGTATAAGCGTGAAAAAATAAACGCCGCTAGTAAAGCATATATTACAAGCTCTATCATGGTAACTTAACCCCTTGGTATATAAAGTATCTAAATATTATTAATTATTGATAAAAATATGTTTTGCATATTAGCCTATAGTTAGGTTTGCTATTCGTTTATAAATGAATATATTATATAAGAAAGTATTAAATATCTCAACTTAATTAAAGGAGAAGTAAGAAATGTTACAACACAAAATGAAAATTCATGGTCAGTATGTCAAAGATCTTTCGTTTGAGAATCCAAATTCGCCATTCCTTCCTTCTAGTAAAGCTCCCGATATTAATGTAACGGTTAATATTAATTCAGCAAAATTAGAAGGAACGGAAAGCAAAGAAGGAATAAATGAAGAAAAACCTTTTCATGAAATTACTTTGCATATAGAAGTCAAAGCGACGGTAAAAGATGAAGATATAAAAAATGGTATAGCTTTCATTTGTGAGATAAAGTATTGTGGTATTTTTTCAATAGAAAATTTGAAAGAGTTGAGTGAAGAGGAAGTAAGACAAGCTTTGTTTATTGGCGGGCCTACTTTTCTTTTTCCTTTTGCAAGAGAAGTAATTGCAAGAACTACAAGTAGTGGTGGGTTTCCTCCACTTATGCTAGATCCTATAGATTTTGAAACTATGTATCAGCAGCAAAGTCAACAACAAAAAAGTAGCGCTAGTAATTCCAATTTTAACTAATACAGGATGAACAATTCTTTAAATGCAAAGACGACTTTAAATATTGATGGAAGGTTATATAACTACTTTAACCTAAGTAACGCTGGTAAATTCTTAGGAGTAAATTTAACCAAATTGCCTTGTTCACTCAAGGTATTGCTTGAAAATTTATTGCGCAACGAAGATGGAGTAAGCGTTAAATTAGATGACATAAAGATATTAGCAAATTGCGTCAAGAAACACATTAATCACGAAATTAGCTACAAGCCAGCAAGGGTTTTGATGCAGGATTTCACAGGAGTTCCTGCTGTCGTTGACTTAGCTTCAATGCGTAATTATGTGAAGAAAAACGGAGGTAACCCAAGCAAAATAAATCCATCTGTAACTGTTGATCTTGTGATCGATCACTCTGTTCAAGTAGATAGTTATGGAAGCACTTCCGCATTCAGTAAAAATGTTGAGCTAGAAGTAAAAAGAAATTTGGAGAGATATCAATTTTTAAAGTGGGGAGAGTCGTCCTTCACAAATTTTAGAGTAGTACCACCAGGTACTGGAATTTGCCATCAAGTAAACCTTGAGTATTTAGCGCAAGTTGTGTGTAATAATGATGGGGTCATATATCCTGACACTTTAGTTGGTACTGACAGTCACACTACAATGATTAACGGGTTATCAGTCCTTGGTTGGGGTGTTGGAGGCATAGAAGCTGAGTCTGTGATGCTTGGTCAACCAATTAGTATGGTGATTCCAGAAGT
>NODE_4_length_22285_cov_23.389544
CTCATATCTAACACTCCTTTCTTTTATTATTTTATAACTTTTTTTTTAAAGTGTCAGATTAAATCTTGTTTAATACAGCTAATCCAAACGAAACATCATACCGCAACAATCACTAATTTTCTGTGCTTTCAAAAAAACACATCAAGCAAAATCATTTGAGAGTAAGTGGACATTGTTAGATGAATTAACCCTAACTTAAGAATCAGATATATACAATATTAGTATGTTTAATTAATAGTGAGGTTTAAAATGTCACCTAGTGAAAAAAACTCTTCAAATTTTGTTGAAACTAAGCAAGATGATCTTAAAATGATTCAAGATTCTTCATTAAATTCAGATATCATTCACGATCCCAAGAAGCTAAAAGACAGAATTATGGATCTGTTAAAAGGAGATACAGAATTCTCCAAGATGAAGCAAGGAGATAAGGCCCTTGTAGTAGGTACAGCAAGTGGATTATTTGCAGCAGTGTTACCATTTTTGGCAGTTGGTGCAACACTTGCTATACCAAGTGCTATAGTTGGTCTTACTCTATTTTTCGCTGCGAAAGTTGCTGTAAAAGCAGTTCAATCTGGATATAAAGGGCTCAAATGGTCAGCAGAAAAAACAGTTGAAGGAGCGAAGCATATTGGCGGAAAAATCAAAGATGGTGCTGTATATGCCAAGAATTCGGTAAAAGAAACTGCAAGTTCTGTAAAACAGGCAACACAAGAGAGAGCTAGCTCTACATTAAGAAAAATGGGGGATAACATTCAAAACCTTGGAAGGAAGATGAGTGATAGTGGTGCAAGCATGTCTAGTTTAGATGGCATCGCATATTCAATAGGTAATGAAGATCAAACTGTTATTTTGAAAACAAAAGAAAAAACGAGAAGTTTTAATAGTGTAAAGGAAATGTTTGTCAAGGAAGTTTTTGAAGACAAAGGTGTGAATAGCTCTGCTTTAACTAGGAAAATATTTTCTAAGCTGGGGGAAAAAATATTAGAGAAAGCTTATTCTGTTGATGGTCAACACAGTGCCAAAAAGGACCAGTTGATCAACCGATTGAAGCAGCAAATAGATTTTATCAATAAATTAGATGCTAAGAAGTTGCAACATTTGTTAGCTAAAGATAATAGCAGCCTATATGAAATTTTTTCTGAACATCATGATGAGATTAAGGAAGTTATTAAAGAATGCAAGGAAGAGCATACTCGTTTTAGTACTTTAGAAAGGCTTAATAAGTCAGCAAAAAGGCATAAAGCAAGTTCTATGAATTCACTGGAAAATAGCTTATCAGGTAGTAGTTCAACGAGTTCTATAAGTACTTTTAGCAGCAAAGCAGAATTATTAAATCCTAATGAGCATAAGGAAGTAAAAGCACCTACTTCATTTTGGAGCAAGTTGTCATCATCACTAAAAGGTGGCAAAAAGCCAGAGGAAGCTACTTATATAAGATATCAAGATTCTGAGTTGGATCAGATACAATCTGCGGAGATAGGAAATAGCCGTTTTTATGTTGCTCCGGAGAAACCGCCAAGAAGCAATTCAACGGGTTCTTTAAGCACTGACAGTACTGCTACAACTTCTAGCTTTGCCAGTTACCGTCGTAATTCTGATAGTGGGTTCAATTCACCAAGTTCTTCTCCGCAACATGGTATGTTCACTGAGAAAAATGGCAAGTTAAAAACCCAAGCTAACTTAAGAAAGACAGGTTCTTTGGAAAAATTGGTGGGACCTTCTTCAACAGTAACTGCTGAAGTCGATGTAGAGCATCAAGCTCCAAAAATGAAGATATAGAGAGTAAACAAAACTATCTATCTTCTTAAAAAAGATGTTACTCAGTGAGTAACATCTTTTTTTCATTTGATCAAAAACATTCGCTTATTTAAGATCAGTTTTCTAGCACTGGGCCAATTATGGAGTTTCTTTTGCCTTTTTTCTAGGTTATGCAAGAAACTTGAAAAATAAAATTTTTATTCAATAATTTGTGTATAAGGGATATCATTTTACTGCTAGCGAAATAAACCAGAATGAAGTCTATTTTATTGACAAGGCCTTTATTAGATTCGTTGAGCACAAGAAGCACGCTAAAAAAATATGGATACAAAGTTTTTATAGAGCCAGTATTCACAATAAAGTACTTAAATCCTGATATATCCGCGCACGAATTTGATGTTGTGATATCTACAAGTAAAAACAGTGTAAAGGCTTTCAGTCAAATATGCAAAGAGGATAACTTTTCGATTATTACAGTTGGTAATTCAACTATGCAGGCTGCAAAAAATTTGGGATTTTCCGATATAATCTCAGCAGACAGCAACGTTGATGGTCTGATATCATTCATAAAATCTCATTATTCAAATGCAATAAAGTTCTTATATATAAGGGGACAAGAAGTATCATGTGACCTAAAAAAAAGATTATCTGAAGAAGGTTTTAACGTAAGAGAAGTTGTACTCTATAAAACAATTACTAAAAGGAGTCTAACTAATAGGTGTAAAAATTTACTATTGGACGGTAAAATTGATAGCGTTGCTTTTTTTTCCTCACAAACTGCAAGGGTATTTTGTTCATTAGTTCTAAAAAGTGGGCTATCTCCTGTGATGAATAATACAGTTGCATATACCATGAGTAAAAACATTGCTGATAGTTTAAAGTTAATCAAGTGGAAAAAAATTATAACATCGAGGTTGCCTACAGGGGAGAGTTTAATTGATATAATTAATAAGGATTGTTGATGCTAAAGATTGCAACTTGGAATGTAAACTCCATACGTAAAAGAATTAACCAACTTTGTAGTTTTATAGTTGATAGTCAGATAGATATAGTTTTGCTGCAAGAGATAAAATGTACAGAAGAGCAATTTCCTTATGCAGAGATAGAAGAATTAGGATATGAATATGCTGTCTATGGACAGGTTGCAAGAAATGGTGTTTGTGTTTTATCTAAATATCCAATACTGGAGAAGTTTAAAATTGATATTGTAGAGAGTCATCAAGAAGCACGTTATATAGAGTGTGTGATAAAACACACCAATAATAAGGTAAGGGTAGGAAGTGTATACGTTCCAAACGGTCAAAGCCCAGACTCTCATACTTTTGAGTATAAACTCAAGTTTTTTGATAACTTATATGAAAGGATGGGCACTTTGTTGAAAAATGAAGAGTTAACTATTATAGCTGGCGATTATAATGTTGCACTGGATGAAATTGATGTTTTTGATTCAAATTTATTAAATGGCCAAGTGTGCTTTCATATAAAAGAGCGTGAGAAATTAAGAGCGATCTTGAATCTTGGTTTTAAAGATGCATTTAGAATATCTCACCTCAACTTACAACAATTCACTTGGTGGCATTATCAAGGTAATTCACTCAGAAACAATCAAGGAATGCGAATAGATCATATGCTGCTATCGCCACAAGCTGCAGATAAATTGGAAACATGTTACATAGATGATAGATTGCGTAAACTAGAAAACCCATCTGATCATACTCCTGTTGTATGTGTTATAAAACAATAAAAGACCTCTTACATATTTGGTAAATCTGTTTGCTGTCCTGTACTTTTAGCTGGCTGATCTAAAGTAGGTTGTTTAAGGGTAGCAGGTGTTTCTTTTCGTGGACTGCAAACTCGCTCAGAAGTAAAATGCTGTTTATTCTCTCCGTCTCCCTGAGAAATTTGTTCAGTAATCTCTTTGATTTCGGTTTTTAAAATATCATCAATGCCATTGCGAATTTTTTCATTCAATTTTTCTCTCTTTTCTGTATCATCTTTATCTGGTGAGCTAGGGTCATATAAAGTACCTGGCCTATTATTTGAAAAAAGAACTTCAATTCCTCCCTTTACAGCAAATATTGTACCAATAACAGCAGCAATTATCGCAAGTGTAGTAGGACCAAAAATTAATATTGAAGCAATGGAAAAAAGAATAGGAAGAAAAACTTTACGTAAGAACTTTGTTACCATCTCTTCATCACTAAGTAGTGGTTCATCATCCTCTTTTTTACCACCGCCTAAGAATGGTATTTTCTCTTTTAGCCCACTCATACAAGAATCAGAAATATTTTTCGGGTCTATTTTTATTCCCAATGGTAACCCAACAAGTTTTATTAGTGAATCCTTAGCTTCTGTACCACGTATATCAGCTACACAATCATCTACTTTCTTTATTTCAACATTCTTGACATTCTCTTTGTTCGCTAATTTTTTCTCTCTAACTTCTTTAAATACAGAAAGTAAAAACTGACAAAAATTCTCTTCACTGAGTGGTCTTATCTCTTCTGGATTGACATTATTAAGTAGTATGTACTCATAATCTGATATGAAAACATTAGTTATTCGTGGGCTCTCCTGTGATTTGGCTTTATCTTGTAATGCTTCCATGAAGGCATCATAAATTGCCTTATGTTCTTCTTTGAAAATTATCTCACTTTCCTTTATAGGTGATTTTGAAGACTCTGCTTTTACTGGTGGAACTGTCATGGTTGACCTATTTCATTTACCTATGCCATAATTATAGCATATTTTTCGCATTAGTTCAAATTTCCTAAAACCTGTATCGAAAGGGGAAAAAGAAAAGAATAAAGCAAAAAATAGAAGAGTAACAAATGATATAAGTGATAAGGGAATGTAAAAAATTGCTTCCATATATTTTAAATCTGATTATAATTACAGTTAGAGATATTTTAAGAGCTCAAAATCTATCTTTGTCTGCAGACTTTTCAGTCAAATTTTTAATCAAAAAGCGTAGCGTATCTTCTTTAGTGCATGTAAATATGCTTAATCTCTGTTGTATGTGCGCTGCACTTTTTTCTAATCTTTTTTTTACACAGGGGGATTTTATGTCCAGAATTCCAGATATTTGACCTTTACTTTAGCTAAAAACCAATAGGCGCCTATTGTTTAACGCTAATTAAAATAAAAATTTTTCTAATATATAGAAAAATCACTGTTTACTGAAAACGGGGCAAGAAAGCTGCTAATGTCACAGAATTTTAGGTAAATGTTGTTTGCTTGACGTATGAGTGTACTCTCCTTACTTCAAGAACTCTTTAATATGACTACTATTATACTTACGAAATTAACCACTCAAGGCATCCGTTCAGGGGTGTGGCAAAATAAGGTAAAAGTGAATTTACAACAATAAGGTGTCATTCCAGTGCTTGACACTGGAATCCAGCCTTTTGTAGTCTCATTGAAAGCGTTGCTTTTAATATCTATGATTAGGTTGCTTGTGAGCAATTTGGATCCCAGTGTCAAGCACTGGGATGACATTACTTTTGCTTCAATATTTACACATTAGCCATGCATCTGAACAGATACTACTTAAGTCCTTTCAAGACAGGTTCTTAGGGTCTACGGTATAATTAAGAAAAGCCCCAGTTGTCGCTAATTTTTATTTCTACTTCAAGTGGTATAGAAATTTCTACTGCATTTTCCATTATATCTTTCATAAGTTTTGCTGTTTCTTGTACCTTGTCGTCCTCTACTTCAACTAGTAGCTCATCGTGGACTTGGAGGATTATTTTACCTGACTTTAACTGATCAAAAAGCCGAATCATCGCGCGTTTTATTATATCAGCGGCAGTTCCCTGCAGTGGTGCATTTATTGCTGCCCTTTCTGCAAATTGTCTTAGATAAGGAATTTTATTGTTGATGTCTCTTACAAAACATCTTCTACCAAACAAAGTCTCTACATAACCATGATTTCTCGCGATAGATACTGCTTTTTCCATATAGACCTTTATTTCTGGGTAACAAGAAAAATAGTAATTAATGTATTCAGCAGCCTCTTGAAAGGTAATGCCAAGTCGCTTTGCAAGGCCAAATGGACTAATGCCATATATAATGCCAAAATTAATGGTTTTTGCTTTGCGTCTTAATTGCTCATCTATTTCTTGCACTCCAAAAACTTGTCTTGCAGTGATATCATGAATATCTTGCCTGTTTGCAAAAGCTTCTTTAAATGCGGTAACATTTGCAACGTGTGCCAGGATTTTTAATTCTATTTGTGAATAGTCAGCAGAAATTATCTTGCAACCTTTTGGCACAATAAAGGCTTGCCTGATAAGACTACCTTCTTCGCTTCTGATAGGAATATTTTGTAAATTAGGATTGCTAGAGCTCAGCCTTCCAGTTGCAGTCACAGTGATTGAAAAGCTTGTATGTATCCTACCATCAAGCGGATCAACCTGTTTTATTAACGCGTCAGTATAGGTACCCTTTAATTTACTTGAATGTCGCCAACTTAAAATTTTACCTGCGATTTCTGTCCCCTCCTCTTCAAGTGCCTCTAGAACTTCAGAGTTTGTGCTATAAGACCCAGATTTTGACTTTTTCTTTCTACTTAGCTCCATTTTATTAAACAAAACATCACTTAATTGTTTTGGCGATGCAATGTTGAATTTTTCTCCTGCTAAATTATGTATATCGTTTTCAAGTACAGCAATTAGCTGCTCAAACTTATCAGACAATTCCTGTAGTTTTTGAATATTGAGTAGTATTCCATTTTTCTCCATATCAAATATTACTTTCATGAGAGGCTTGTCAAAGCGCTCGTAAATCGTAAAAAGTTTTTCCTGAAATAATCTTTGTGTCAGTTTCTCATGGATCGCTATTAAAGTTTTTGCCGAGAAAGTTTCTACATTTTCACTTAAATTGTGTGCAACTATGTTTGGAATACTATGATCATGCTTACCTGTGTCAAGGCTGTATGACATGATCATCAAGTCATCAATTGAGTCTAGCACTCTCTCTATTATAGGAAATATTTCTCTGATCTTTCTAATATCATGTATTATTTTAAGCACCCCATTTGAAAATAAAGTTGAATTTATTATAGTGAGTGCATCTTGTAGACAGTTTTGATCTATGTAGAAAATATTATCTTCACTGCAAGATAAGGAGATTTTGTTTAACGCGTTGTTTTCAAAGTGGCAATGAATTGCAATTTTACCTTCATATCTGCAATGCTTCAAAAATTTTTCTAATTCTTCACCACTATATTCTGTTTTCTCTTTTGTGCTAGATCCACTATAAGAAAAGAGCTTTTCTACTTTTCCTATCAATGAATTAAATTCATATTTCTTCAAAAAGGATAACAATTTTTCCATATTTGGAGGATGGACTTCATATTTTGCAATATCATGTTGAAGGTCTACTTTTTCGTATAGTGATAAAAGTTCTCTTGAAATGAGTGCTTTTTCCTTATGCTCAGTAAGAATATTACGAACTCTTGTTTGCTCAATGTTATTGATGTTTTCTATAATGTTATCCAATGAATCAAATTCATCTAGTAATTTAGCTGCAGTCTTTGGCCCTATTCCTGGGACGCCTGGAATGTTGTCAGATGCATCTCCAGTTAGAGAAAATAAGTCAAGAAGCTTGTGTGAATTTACACCAAATTTTTCTATCACTTGTTTTTCATCTATGTATATATTTTTGATAGGATCAAATATTAAAATGTTGTAATTCAAAAGTTGAAATAAGTCTTTATCTGATGAAACTACTACTACTTTGAAGTCTTCGTGGTTGGCATATTTTGCAGCTAGTGTTGCAATTATGTCATCTGCTTCATAGCCTTCAATCTCTTCATAGCTGAAGTTAAAAGCTTCTACCGCTTCTCTCAGTATTGTAAATTGTGGAATTAGATCCTCAGGAGGCGTTACTCTGTTTGCTTTATACTCAGAATATAAACTGTGCCTGAAATTTTTTTTGCCAGAATCAAGTGCTATAGTTAAGTAGTCCGAATGGGAAATATACTTCAGAACCATATTAAGAAAGCCGTACACAGCACCTACTGGAGTACCAGCTGTGGTAGTTAAATGATGTAAGACATAGTAAGCCCTGAAAAGAAAACCATAACCATCAATGATTGTGAAAGTTTTTTCTTTCATTGTAGATATTTATGTGTGCCTTTGATGGTCTGTTATTTAGCTATAAAAATCAAGCTCTTGTTTCCTATAGCCAAAATAATCATAATGCTATAGTTACTATAAGAAAACATATTACGTAAGGGAATTAACTATTCTGCCACAATTTTGCTCTATCACACTTGCCATATTTAATATTCCAGCTTCATCGTAATAATTTCCAATTACTTGCAAAGCAAGTGGTAAGCCTTCATTGGAAAGTCCAACAGGAACAGAAATAGCAGGTAACCCCGCTAAGCTTGCCGGCACGGTAAACACATCATTGATGCACATAATTAGCGGGTCTGGCTTTTCATTTAAGCCAAAAGCTTCTGTTGGAGCAGATGGCACAAGTATGTAATCTATTTTTTCAAACGCTTTTATAAAATCATTTCTGATTAATGCTCTAATGCACTGCGCTTTTTCGTAATATTCATTATAATGACCTGAAGAAAGCGCATAAGCGCCAATTAAAATTCTTCTTTTCACCTCTTTACCAAAACCTTCTGCTCTTGTTAGTGAATACATTTCTTCAAGGGTATCAGCATCAACCCTTAATCCATAACGCACACCATCGTAACGAGCAAGATTGGATGAAGTTTCAGCAGAACAGATTAAATAATAGACCGGTATTGCATATTTAGTATGTGGCAGAGTAATGTCAACAACTTCAGCGCCATTTTCTTTTAAATAGGAAGCAACTCTTTCCCAATTATGAACTATTTCCTCTGAAATTCCATCCATCCTATATTCTTTTGGTATACCAATGCACTTACCCTTGACATCACCATTTATAAAGCTAGAAAATTCAGGTACTGGCTTTTCGCTCGATATTGAATCTTTTTTATCATAGCCACAAATTACTTCCAGCATTAATGCTGAATCAGAGACAGAACGAGTAATGACTCCTGCTTGATCCAGAGAACTCGCAAATGCAATCATACCAAAACGCGAGCACCTTCCATAAGTTGGCTTTATTCCAACTACTCCACAATAAGCTGCTGGTTGGCGTACAGATCCACCGGTGTCGCTTCCTAACGCTCCAGCGCATAAAAATCCAGCAACCGATGCTGCAGATCCACCAGATGATCCACCAGGAACAACTTTTTCTTCGTCACTTTTTCTAACCCACACATTTTCAACAGGACCAAAATAGCTATTGGTGTTCGCAGAACCCATAGCAAATTCATCCATATTAAGCTTACCGAGCATGGCTGCTCCACTTTTTAAAAGCAAGTCAGACACTGTAGATTCGTAAGTCGGAACAAAATTTTCCAGCATTCTTGAGCATGCTGTTGTTTTGATTCCTTTTGTACAGAATAGATCTTTGATGCCAACTGGTATACCCATGAGCGGCGAGATTAAATCATCTTTTTGCCTAGAGAAATATTCATCTGCAACTTTAGCAGCTTTCATTGCTATCTCTGGGGTTTTTGTTATAAATGCATTTAACTCTTCATTTTCAACTGCATCGATGTGTGCTTCTATAAGCTCAACAGCAGAAAAATTCCTCTTTTTAAGCCCATCATGCATTTGTGTAATGCTTAACTTTCTTAATTCATTCATCAATATTTAATTTTTAGCAAGACGTTAATTATAACATGGCACGATAAAAAATCCATACATTTATAGTTACAGCTAGAAATATAGCTAAGAATCTGTACATAATTGATGCTCAGAGTGTAAAGAACGCAGATACTGCTGAAGAAAAAGGCTAGACGCTGGTAAAAAAATCTCAGGGCCATATCGCAGTTGATACTCAAGACATGCAATTTATGTAGCAACTGCAGGAACAACTAGTGCTGTGAGAATGGTCAACAATGCAAAAGAAAACCTTTCTGGAGTTAAGAATATACTGGTTGATGCGGGCTATACAGGAGGGAATTTTGCAACGCAAATAAAAGATATTATTGGTGCAACTGTTGAAGTAATAAAGCGAAGTGAATTTGAACAGGCTCTTACAAAGTATACAAAAAACGTTTACAATCAACATTCAACGTGATAAATTAAAGACGGTTTATTCCTCGGTAGCTCAGTGGTAGAGCAGTTGGCTGTTAACCAATTGGTCGCTGGTTCGAATCCGGCCCGGGGAGCTCTTCTCTATGAAATTCTAGTGTTAATCTTATATGGGCATTAAATCAATCGTTTTATGTATACTAGATGGCTGGGGAAATGGAGTAGAAAGCAGTAAATATAATGCTATTAGCAACGCAAATCCACCCTGTTGGCAATATATTAGCTCTAATTATCCAAAATGCAGTTTGTCCGCCTGTGGAACTGATGTTGGGTTACCTGGTGGTCAAATAGGTAATTCAGAAGTTGGCCATATGAATATTGGCAGTGGTAGAGTAGTAATGCAAAGCCTTCAGTGCATTAATCAAGAGATTGGAACAATAGAAAACAATGTAAATCTACAAAGTTTTATTAGTAATCTAAAAAGTAAGAACGGAGTATGCCATATAATGGGATTAGTGTCAGATGGCGGTGTTCATTCGCATCAAAAGCATATCTCGACTTTAGCAAATAAAATATCACAGCATGGAATCAAAGTGGTGATACATGCATTTTTAGATGGCAGAGACACATTACCAAATTCAGGAAAAAAATGCATTCAAGAATTTATAAAGAGTATAAAGGGAAATGACATAAGAATTGCTACTGTTTCTGGGCGTTACTATGCTATGGACCGTGATAACAGGTGGGAGAGAACAATTGAAGCTTATGAGGCTATCGCATTTGCAAAGGCACCTCGTCATGATAATGCAGTATCGTTGATTGATGAAAATTATCAAAATAACATAACTGATGAGTTTGTCAGGCCCGCAGTAATAGGTGACCATCAAGGTATAAAACCAGAAGATGGAGTGCTGTTGGCTAACTTTCGTGCTGATCGAATGATACAATTAGCAAGTATTTTGCTTAGTAAAACAAACCATACTGAAATAGCAAAACTCTCTTCAATTTTAAGCATGATGAAATATAAAGAAGATCTCAAAATTCCTTATATTTTTCCTCCTATATCTTTTGCTAACACTTTAGGACAGGTAATAGCAGACAATAAATTGCAACAATTACGCATCGCTGAAACCGAAAAATACGCTCATGTGACTTTCTTTTTCAATTGTGGAAAAGAAGAACCTTTCTCTGGTGAAGAAAGAATACTCATTCCCTCACCGAAAGTTCAAACTTACGATTTGCAGCCCGAAATGTCAGCCTTTGAGCTCACAGAAAAGCTTGTAGAAAAAATTCACTCCCAAGAATTCGCACTGATAGTTGTAAATTACGCTAATCCTGATATGGTAGGGCATACAGGTAATATAAAAGCAGCCGGGAAAGCTGTGCTAGCTGTAGATGATTGTCTTGCGAAAGTGCTGAGTGCTGTTAAAAAGTCAAGTAACACTGCATTAATTGTTACTGCAGACCATGGTAATGTGGAATGTATGTTCGATGAAGAAAATAATACACCTTATACAGCGCACACTCTAAATAAAGTGCCATTTATTGTGTCTTGCGATAATCTAAAACTAAGAGACGGAAGGTTATCTGATATTGCCCCTACTATTTTACAGCTACTTGGAATTAAGAAACCTGATGAGATGACAGGTAGTTCGTTGATTGTATAATTTTTCGCATTACTCTCTAACTGGATATGCACAGCTGTTGTAGTTTGAGACACCGGAAAGGTGTCATTCCAGTGCTTGACACTGGAATCCAGATTAAAGATTAAGTTGTAATCTTATATTAAAAATAATATCTTTGATAGTGAAAGATTAGATTCCAGTGTCAAGCACTGGAATGACATCATAGGAGTTATCCGATATTGCCCCTACTATTTTACAGCTACTTGGAATTAAGAAACCTGATAAAATGACAGGTAGTTCGTTGATTTCTTGCATTACCCTCTGTCATTCCAGCTAGACGCGCTGGCAAATAGATGTGTTTTAACTTAACCCAACTTTTAAATTCTCTGCTGTCAATATTAACGACTCATTAAAGAAGTTATCCATATCACCAATACTACCTACGCTTTTTGTACTGATAATTCTTTTAACTAGATTAGATAAAACTTTATTAGGGCCAATTTCAACGAACTTGTTAATACCACAACGCGCCATATGTAAAACCATTTCTCTCCATCTCACTCTGCTTATGACTTGTTTAGCAAGTAAAGCTTTTATAACTTTGGGATCATTCTCCTCTTTAGCTGTAACATTTGATATCAAAGGAACTATAGGACGGGTTATTTTAATACCCTCCAAAAATTTCAAAACTTTTTCATCAGCAGGTTTCATAAGAGATGAGTGAAAAGGTCCACTAACCTGTAATTTAATTAATTTCTTCACACTCGAGTTTTTGAATAAATCAGGTAGCATCTCAAGGGCTTCTGCAGTACCACTTATAACTACCTGCCCACCGCCATTATCGTTTGCAATTTCACAAACTCCATCAATTTGGGTTGATTTCAATATATCTTCTACTTCGCTTATCTCTGCTCCAAGCAATGCGACCATTCCACCTTTACATTTCAAAGAAGCTTCATGCATTGCTTCGCTGCGAACTTTCAGCAGCTTGACTGCAGACTCAAGAGTCAATGCTCCTGTAGCACACAGCGCTGTATACTCGCCAACTGAATGCCCACAAACATATTTAACATTATGACCAGGAAAAAGAGATTTATGCTCCATAACACGTAGCGTCGCAATTGACACTGCCATTATAGCTGGCTGAGCGTTTTCTGTAATGGTTAATTCTTCAATAGGACCGTTGAAGATTAAATGAGACAGCTTTCTACCCAATATGCTATCCACTTCATTAAATACTTGTCTTGCAACGGAAAACTCACTATATAAGCTCTTTCCCATTCCTACAAACTGAGAGCCCTGACCAGGGAAAGCAAAAATCATGATAACTATTATTTATTCCTTATTAAGTATAACATTTTATTTATTTTTTGTCAATATTTTAGAATAATGATTGACTTAGTGAATTAAGTTCACTAGAATATTAACTGACTAAAAGTTTATAAGCAACAATGGCAGAAATTGATTATCATAAGGTTACTATAGTCATGACAGATGGTCAAGAGTTTGAAACTCGTTCCACTTATGGAAAGGAGGGAGATAGGATAAAACTCGATAGGGATCCTCTCACTCATCCTGCATGGACTGGAAGTTTGACAAGCGGGTCAGCAAGTAAAACTAGCAAATTAGCTAAGTTTAACGATAAATATGGGGATATTTTCTAGTTTTTCGCTTCTTTTTTAGATGCATAAATACAAAAATATAGGCTATATCGCTTCTGAGTCACTAAAATCGCAGGAAGTATCTAAACTATTAAAGAAACTTAATTTTATCAATATAACAGAAGAAAATAAGTCCGAAATCGATCTATTGATAGTTGTTGGCGGTGATGGCTTTATGCTACGCACCTTGCATAATTACGTTATAGAAAACAAAAACACACACGTATACGGAGTAAACACTGGCAATGTTGGGTTTTTGATGAATAAATGCTTTAGCCGCAGTGAAGATTTAATTGATCATATAGAGCACGCAACTTCAACTCAGTTAACTTTACTAAAAATGGAAGCAACAGACACAAGTGGCAAGAAATACCACTATATAGCGGTAAACGAAGTATATGTTTTTAGGAAAGCAAACCAAATAGTAGAGATGAATATTACTATTAATGATAAACTAAAAGTAGAAAAATTTAGAGGGGATGGAGTAATATTATCTACTCCCACAGGCAGCACTGCATATAACTTCTCTGCCGGTGGCCCAATCTTGCCACTAAATTCAAACTTACTTGCACTGACCTCCATCAATAGCTATTACCCAAGACATTGGAATGGAGCACTAATCTCAAATGATACGATCGTACAAATTGACATTAACGACACAAAAAACCGTCCAGCACTTGTAGTATCAGATTACAAAGAGTTTCATAATATATCACAGATAAAAATACAAAAAGACCACGAAAACACAATAACTTTGCTTTTTGACAAAGATTACCCTCTGAATGAAAGGATCTTTGATAGACAATTTCTATACTAATAATGTATCTGTTCAGATGCATGGCTAATGTACAAATATTGAAACAAAAATTCCAGTGCCCCTGTGATGTCATTCCAGTGCTTGACACTGGAATCCAGCTTTTGATCGAAAATGTTGTATAGTACACAATCAAATTTTCTGGATCCCAGTGTCAAGCACTGGGATGACACCATTTGTTGTAAACTCACTTTCACTCTATGGTCTTGCCGCTATCCTGAACGAATACCCGCGATTCATTCGCGGTATCTCAGCCGCTAACACGTAGCGGAGTGTTGGCAAACCTAAGATCTTTAGCTAGTTAACACAAATTATTTCTATTATCTACCAATTTGAAAAAGTCTCTGGTCCAAGTAGTCAAGCTACTTGGATGACAAGAGGTAACGCAAGAAGTTTACTCTTAATAAAAGCCTGATGATGAATCATTATTACCAAATTTCGGCCTATTTCTGTTGCTGAAACCAGAACGAGGACGAGGAGGCCTCTTATGGTGACTTCCTCCAGGTTTTCTATTAAATGAATTATTGTAATAATTATCCCTGTCATTTGGACCATCTTTCCTTTCCTCATTGTAAAGCTCACCTTCAAAAAACTCTCCCGTCTCTTGATCAACTCGACGTCTTGACAACTTTGGACATCCACCTTTTTCGAAGTCAATTACTAGTGCTTTGAAAGTATCACCTTGTTTGAGTATGCTCTCTATAGAATCTATGTGTTCATTAGCTACTTCACTTATGTGCATTTTTCCTTTTCTGCCATTAAGAAATTCAAGCTCTACAATAGACTTCTCTATTTTTACAACTTTGACATCAACTATAGAACCTTGTTCTAGTTCTGTTATTGAATCAATCATCATACTCTTTGCAATTTCAGCTTCAGTGCCACTCGTGGCAAAAACAGAAACTTTACCATCATCTCCTATTTCAATTTTTGCATTACTTCTCTCACACACACTACGTATATTTTTTCCTTTAGCACCAATAGCTGCAGAAATTTTGTCTTTATCTATGTAAAATGATAACATCCTTGGTGCATGGTCTTTGACGTCATCACTGTGTTCTGAAATCACTGCATTCATTTTTTCTAAAATATGTAATCTTCCAGCTTTTGCCTGTTCTAAAGATTTTTCAACAATTTCAAAGCTTATACCAGAAATTTTCATGTCCATTTGTAACGCCGTAACTCCTTCACTAGTTCCTGCTACTTTAAAGTCCATATCACCAAGATAATCTTCATCACCCAATATATCGGAAAGTATTACATACTCGTCTTTATCTTTAATAAGGCCCATAGCAATTCCAGCAACAGGGGCCTTTATTGGTACACCCGTATCCATTAAAGCAAGAGAAGTCCCGCAAACTGTTGCCATAGAAGAAGAACCATCAGATTCCATAATTTCAGATACTACTCTTATTGTATAGGGGAATTCAGATTTATCAGGTAAAACAGGATGAATTGCTTTCCAAGCAAGTTTACCATGACCGATTTCTCTCCTTCCTGGTGCACGTATAGCAGAAGCCTCTCCAACAGCAAATGGAGGGAAATTATAATGCAGCATGAAATGCTCACGTCTATCTCCTTCAATATCATCCACAATTTGCTCATCTTGAGTAGTACCAAGAGCAGTAACAACCAATGCCTGAGTGTTGCCTCTTGTAAACAGCGCAGAACCGTGAGTTCTGGACAGAATATCAACTTCAACTTCTATCTGACGTATCTCATCATGCTTACGACCGTCTATCCTTACACCTTTCTTCCTAATTATTTCACGTACTAAAGATCTTTCAAAGTTTTTTACTGCATACGTAATTAACTTTTCATCTTTTCCAGTCTCTTTAAGAGTATTCAATATATTCTCTCTAACCGCTTCTAGAGCTTGAACTCGCTCTTGTTTTACTGTTTGCGAATATGCTTTTTCAAAATCTTTACCGTATTTTTCGAGCTCTTGTGTTATATCTGATGTATCAACAGGAGCAAAGCTTTCAGGCTTATTGCCAACTGTATCAGCAAACTCTTTTATGAGCTTAATGACAGGTTTAAGGTGTTCATGGCCAAATTTTATTGCATTAAAAACATTTTCTTCAGAGAGCTCTTTCACTTCTGACTCAACCATTAAAATCGAATTTTCATCACCAGACAAAAACAGATCCAAGCTGCTTGCTTTCATCTCTTGAACAGAAGGGTTGAGTATATAGTTATTATTTTCATCACAACCAACTATCACTCCAGCTATAGTAAAGTGAAAAGGAACACCAGAAACCGCAAGAGCTGCAACAGCACCAATCAATGCTGGCACTTCAGGAGGATTGACTGTATCATAAGTTAATAGATTACACACCACACTAATTTCATCATGAAATCCTTCTGGAAAGAGTGGCCTTACACTCCTATCTATTACTCTTGAGATTAAAGTTTCTCTATCAGATGGCTTGCCTTCTCTTTTAAAAAAACCACCAGGGATCTTACCCATGGCATAGCTTTTTGCGATAAACTGCACATTTAAAGGTAGGAAATCAACGCTTTCTTCCTTCTTTTTATGTACAACAGTTACTAAAACAGAAGTACCACCGTAATTTACAACTACTGAACCATGAGCTTGGCGTGCTATTTTTCCTGTTTCTAAAGATAAGGTACAACCACCCCACTCTATAGATTTTTTTATAATTTTAAACATACTAAATTCCTCGATTATTTTCTAATGCCTAACTTCTCTATTAATTCCTGGTAGGCTTCATTACCAAATTTACGCTTTATATAATTTAAGTGCTTGCGTCTTCTACCTATCAATATAAGTAAACCACGCTTAGAGTGATGGTCATGCTTGTGCACTTTAAAATGCTCAGTTAAGTTACTGATTCTCTCGGTCAAAATTGCACATTGTACAAAAGATGAACCTGTATCATCTTCTTTAATTGCATATATATTTATCAAACTCTTTTTCTTTTCGGATGTTATCGACATCTAAACCTCATTTTAAATATTAAAAACACGAATAGGTTTCACACAACCATAAATAAAACTGCAGATTGCAATAGTTACACTACCCACTATCGTACAACAAATATCATAATTCTTTAAATTACGCAAGTTATTTAATACAATTTCCTGACCTTTTCTGATTTTCCCCGCATCTTCTGGGGAAATTTCAACTTTGAACATCGATCTTAAAGCCGATTCAATGGGAATGATGAAACTTTTTGCATTACTCCCTGTACCTTCTATTACTCCAGTATCACCTTTTGTTATCGGAGAGTAAGTTGTTGTGTTTCTTTCAGCGAGCTGTTCAATTGTCACTGATTCGTTTTCTCTAAAGTCACCTACCATAGTTCTTCTTAATTTCGTAATGTGTCCAAAACAATTTAATGCAATGCCAAGATCACGAGCAATTGATCTCACATATACACCACTACCGCACATCATAGAAAAATCTGCACTATTATTTATGGTATCCACAGATATCAATTTCAGTTCATGTATTTTGACTTGTCTGGGCTTTATATTCACCTTTTGCCCACTTCTTGCCAATTTATACGCCCTTGCTCCTTTGATTTTTATTGCTGAAAATTGAGGAGGTGTCTGCTTGATCTCACCAATAAAATTTTCAATTGCACAATTTATTTGATTATATTCTGGTCTTATATCACTAGTTCTAATAATATCACCATCTAAATCGTCTGTGGTTCTTTGCTCACCCCATTTTATTGTAAAATTATACGCTTTTGAATCGCAAAATAAATAGGGTATAGTTTTTGTTGCTTCACCAAGAGCAATTGGCAACACACCTGAAGCTAAAGGATCAAGTGTTCCCAGATGACCAGCTTTCTTAATTCCAAAGATCTTTTTAACTTGGGTTACAGCTTGTGCAGAACTAATTCCTATTGATTTATCAAGATTCAGCCAACCATGTTTCATAGTTAATTATATACAATTGGTAACAGTTTAGGAAGCAGCTTGAAATATATACTTTAAATAATGATGTAAAAATGGCTTGACTAGCATGCATTATTAACATATACTTAACCTTTTTATTAGCCTTATTTAAGGGGACTATTATGACTATAGGAAACACGAAGTGGGAAAATACTGCACATATAACAAAAATAAGTATTGAAGGTTTAGTTGCAGTTGCATCTTTAGCGGGAGCAATAACAGCAATATTAATTGCTACTAAAGTAATTGCTGGCCCTGCATCTTTAGCACTTGTTGCTAGCCCTGCTGGAATTGCAGTTCTATTTATTGCAGCTATATATTTTGCTGCAGCAGCTTATGCTTCATATCAGCGAATGCATGCGATTGGTGAGAAAGGTGATCCAGGTGAGAAAGGACCTCAGGGTGAGAAAGGCGATAAAGGTGATCCAGGTGAGAAAGGTGAAACACTCGATCTTAAATCTGAACTACAAAAACCTGAAGTTATGAAAATATTTGAAGATAAGTTTCAAATAAAAACAGCATAACAAATGTATCTGTTCAGGTGCATGGCTAATGCTGAAACAAAAATTCCAGTGCTCCCTTTCTTGTCATCCCAGTGCTTGACACTGGGATCCAGATTGGGCACTAAGTTGGTAAACACGAAAGCGGTTAATCCTTTACAACGTTTTTGATGGAACTGTGCAAAAGGACTGGATGCCAGTGTCACGCACTGGCATGACACCCATTTGTTCCTATAGTTGTCTTTTTTCGTCTACCTTATTTTGCCACCCTGCCTGAACAGATACATTGAGGTTTTGCCTATGGTAAATTACGCACATAATCAACCAAGTTAAGGAAAGTGCAAACCAAGTGATTGCATATTCCAAATGCTTCATTGGCTGTATGGCTAATTTGCTGCCAAAATTGTTCGGCCACAATATACACTTCTCTAGCTTAATACCTAACTCATTGGAAATTTCTTCTGTACTCAGGGTAAACCATGTATTCGAAGCAGTATCGTTCTTGATAAACCAATTTTTGCTTTTATTGCTATCGCAATATAAAGTTCCATCTGCAACTACTTTTTCAATTTTTACTTTTTCCTCTTTTTTTTCTTTAACTATTCCTTTGTTCACTAACATATAATTTCCAGTAGTAAGCAGCATGGGAGACAGCACATAATAGCCGCGTTGCCCTGCAAAAACGTATAGCTCTATGTCACTTAAAATCCCACCAATCTTGACATGCCTATAGTTAAATTTTTCAAGGTCGTTATTGGGCAATAGATGAACAACTGGAAGACTCATATTTTTGATAATATTATTCTTCCAGTTCAATCTGAATACTTGCCATAATCCTAATAAAAAAAGGAGCAAACAAGGTACAATTAAAATAAATACTATCTTTTTTAACACTCTATATTTGTGTTCTTAAATAGTTTTCAACACCCATTAGTTCAATAAGATCGATCTGCTTCTCAATCCAATGGAAGTGCTCTTCTTCATTTTTTAACATCTCTTCTAATAACATTACACTAACAAAATCTTTTTCTTTCTCAGCGATAGAAATCGTTTCTTTGATATCCTTAATACCTTTTCCCTCTAATTTCAAATTAGCTTCTAAGATTTTTTGTATTGTATCTTTTGTAAACTTTCCATCATGCTTTGATATTTCGTTTGTATCCTGAAAATTTGGAACTCCTTTAAATAACAAAATTCTTTCTGCCAACTTGTTTGCATGTTCAAGTTCTTCGTTAAGCTCATTTTTTACCTTTTCTGCAAGTCTATTAATTCCATTATTTTTGAGAATCGCAAAATGCAAAAGATACTGGCGTACAGAAGTCAGCTCATTGGTCAATAATTTATTCAAATGTTTTACTATCTCTTCATTCATAATCTTCCCTTAGTTCAATTCATCAGCATAATTTATATGATAACGATAGTTATAGCAACTCATTTAATAGTTCCTTTGATAACAACCGTATTAAATAGCATGTCGTGGTATGTCTGTTTTTTCTTAGAGAAGCAAGCAACTAGATACCAGCAGAGAGTGAGTAGCACTATAATTACTTTCAATGCACTCAAGACATTCACTAATACTTCCTGATCTTGCAAAAATTCAGTAAGGACAACTACTACACTGTTTAACAAAGGAAGAAAAAACTGGGAAGTGCTTCTGTCAAATGCTAAATTCAAGTCTATTTTAGAATTATCTAAATTGATAGTATACATATTCATTAACTGTTGACCGGGAGTTGCTTGGGCCTTTGAAGATATAAAATATGTGAAGTAACTACAATTTACACACATGTATGATAGATGTAAGATCAACGGAGAATCCTCTAATAGCAGTATAATTAATAAAGTTGGAATTAATAAAATTGCTACATCTATTAAATATGCGCAAAGGCGCCTTTGTATACTGGCAATCTCTGTCATTACCTATCTTCTAAATACTTTATTATAAAATCTGTAAGTTTATCAAAATGCTGAAAACATAACAAATCTTCGTATCCACTTATTGATTGGCCATATATAATAGGTAAACAATTAGCATTTTGTGCACACAGAACATCTGTGATGCTATCACCAATGAAAAACACATTTTCTTTATTTATAGGCAACGTACTCTCTTCTAGTGCAAATAGCAGTGGAGTTGCGGAGGGTTTATCTTCTGCAGTATCGCATGAACCAACTACTCTCTCAAAGTAAGAGTCTAGCTTAAAATAGGCAACTTCTTCACGTAAATTAGTGTTTTTCTTATTACTTACTATTGCTAGATAAATATTGTGGCTTTTCAGTGTCTGCAACATTTTCTCTACTCCTTGATTCAAAGCAATGTTTTGCAATAGTGCATCATCTAAATATTGTTGATATATCTGATTTGCTTTTTTCCACTGATCGCCAAATAAATTGACCATATAGCTCTTTCTCGACTCGTGGGAATTTCTATCAGCAGCTTTATTACTATACCCCATTGAGTTTATGGTATGCTTAATAGCATTAAAAATGTTATCTTGAGTGTCAACTAAGGTATTATCCCAATCGAATACTACTGCTAATGGACTATTTCTCATTTCTACATTGTTACGTATTTTAGGTTAATAAGTAAATAGCATTTTAATAAAAAAAATATAAATAGAACGCTCTTACTCTTTACCATAAGTTATGTTAACTGTTTTTTATATAATTAGCTAATATACTGGTTATATTGTATGCTTTAAGGTAGTAGGTATGACTGAAGTTAAAAATACACCTCAAACAGGTGTAGAAAAAAAATTTAAAGATGTTTTTGAGCGTTCTCCAGGTGCTTTTCCAGAGGGAACCTCATTAGAGGAGAAGGTTAATTATATTGCAGAAGCAACAGAGGCTCAAAAGGCTATGAGGAGTGGAGAGCTTGAGAACAAAATGAAAAACGTTGCTGAATTAAGCAAAGAACTTGAAAGTCGAAAGAGTCATGCAGCTGAAAAAGTACATCAAGATTTTGAAAGAATTGCTGAGCTTGACCGCCAATATAAAGACAAGGGTATTTTCAGAAGTGAAAAAGTTGCAGGACCAAAAAGTGACAAAAAACTCCAAGATTCTCCGAAAAAGCCTATAGCAGAAGGTAAAAGCTTTGAGCAAAGTAGACAAAAAGAGACTTCTGTGCAAACAGATACACAGCCATCAGAGCACATCGTTAGTCCCTCAGTGAGCAAGAGTTCTGTAAAAGAGAAGCTCAACACTGAGCTAGGCAAAAAAGATAACACACCTCAACCACAAGAAAATCAAGAAGAAGGGTTTTTGAGTCTTCTGAAGCGCTTTGTTAAGAGGACACTAGAAAAACTTTTAGGTGAAGATAAAAAGAGTGTGGAAAATGCTCGTGGCATAAAAGAAGATGCTCAAAGAGATACATCAAATAACGAAGAGCAACAAAAGAGTAAGCACTTTGATAAAATTTTAAATCAGGACCAAAGTATAAGCAAGGGCTTAGAGCAAGCAACACAACTTGAAAACCCAACGATAACACCTGTTAATACTCCTGAAGTAGATACAGGTCGTGAAAGGTGATCCGCTTTCAAGCTTCATTATACCGCCACGAATCATCATACCGCCGCGGTATCTCCTTAGCATAGATCCCGCTAACACGTAGCGGGATGACGATTGTCATGGTGTCATCCCAGCGCCTCTATGATGTCATTCCAGTGCTCCTTTCTTGTCATCCCAGTGCCTATTTCTTTGTCATTCCAGTGCCTCCTTCTCCTGTCCATTCCAGTGCTCCTTTTTTTGTCATCCTAGTAGCCCCTATGATGTCATTCCAGTGCTCCTTTCTTGTCATCCCAGTGCCTATTTCTTTGTCATCCCAGTGCCCAGACTACTTGGATCCAGGAAACTTAGTTGCAAGTAATGCATTGGGTTTGGTGAGTATGGGTTTTGCGTTATAGAATGA
>NODE_5_length_20597_cov_54.691472
CTCATATCTAACACTCCTTTCTTTTATTATTTTATAACTTTTTTTTTAAAGTGTCAGATTAAATCTTGTTTAATACATCAGTGATGTAAATTCAACTTTACCCCATTTGCAACCATCAGGGTTCTTTGACTATAGACCTAACAATTCTTTTCTAATTTCTTCTTTAATTGTATCAATAATCTTTTTATCAAGTTTATTTATTAAGGAATCATCAATACCTGTGATGTCATCTGGATTTTGTATCATTTTTTCAATAGCATCATCTATTTTTTTTACTCTTTCTTTATTAATTTCATCAAATATAGGTTTAATTTTCACATAACCAGGAGCGCCCTTGCTATAACTTTTGCTGCTTTCGTTGATACAACCACCAGCACCATATGTTTTATTCACGTAGTTTTTACTACATTTTGTTACATCTTTATACCCAATCTCACCATTTTCTATATATGCTATTTTATTATCTTTACTAGAGTTTAGCTTGTCCTCTTTCTTAATTTCTTCTTTTAATTTTAAACTTTGTTCATGAATTATTGTATCTTTGTAATTCTTTCCCCCATAGGTTCTGTATGTACCTCCGCCTGCAACAGTAATTAAATCTTTACAAATTGTTTCTGAAGAGTCTCTGCACATTTTTATTAAAGTTGGTCCCCCATCCTTGTTAGATTCATCATCTTCTTGTCCACCACCTCCTTCTGTCACTTTTACTTTAATATAGGGATAACTAGGGTTGACTCTCAGTTTAGCTTTAATGTAATCACCTGGCATTCCTAGTCTACTTACAGTAGACTGAGCTTTATCAGCTATATGACCAGCTTCACCACCTCCCCATGCTTCTATTTCAACGTAATCATACATTGACAGATCATCTGTATAGCCATCTCCAAGCTCATAAAGTTTTTGATCCCTGTTTTCAATAATCTGCTTCTTATGTTTCAATTGTGCTATTATTATTTCACGTAATCTCTTTTTTAAACCCTCTAAATCGAACCTACACAATGTATCAGCATAAAAGACTTCTGTTCTATTTGCTTTAATCGGTTGATTTTTTAATTGTGTGCACTTTTGTATTTCACCTTTCTCGTTTTTTACTGTTTTACCATCCTTATCCTTGCAATCCACTTCCTCATATCTTAAGTAAAATAGTTTATCATTCTTATCTACATACTGTGTTGAGCGACTACATACTCCATCAAAGCAGAGGCAACCATCATCACCGTGATTACAGTTTTTTTCTTCATACTTTCCATCTGTTAACTCATATACTATTTTGCATTTGTCACAATTTTGTTTTGTATCTACCTCTTTATCCTCTTTTGCCATGCAGTTATCTCTAGACTTATTTTCAGCAGGAATGGAAATATATCCTTTTTTATTAAATATTATTTTATTCAGTGCATCTTGTGGCTTTGCTAAAACATCAATTGTTTCGTTACAGGGGAAATAATAAAGCTGATCAGACTCCTTTGAATAAACAGTATTGTATTTATTGTATCTTGCTCTCATTGACTTCAGTGATATTAGCTCACTTCCTTTTTCAAGAACGAATTCCTCCGGTTCTGGTTGCCACCCAGAAAGGCAGAGCATTTTACTTTTAGGATTTTCTTTATATTTTATTTCTACTTTTGGATATCCTGAGCCATCTAGTTTGCACTTACCATTCTGAAGCTCTTTACATTCTGCTTCGATATCGGGAACATACCCATATTTTTCTAGAACTTCAAATTGCGAATTATTTTTTAATATACCTTCTATTACGCTATCGATGTCGCTTTTACTGTTACTGCTATCAGTTGTTTTTGCCACTATTGCTGGCTTTACTACTTTTAAAGGTAGATGGCCAACATATGTAGGAGAATTTTTATTAACATAAAAAGTACAGATGCCATTACTGTGAGTTCCACGTGCGTCATAAGTACAAACGTTCTCACTCATCTTCATTTTTACTTTTAGCGTATTTTCGCCTTTACCCTCATTAGGCTTTGGTATGCTCACTTCTTCAATCTTTGGAGCAGGTGGCGCTGGGAAGCAGCGAGCAGGAAATTGTAATTTTCTTTCGGACTCTTCTTCCTCAGTACCATAGTATTCAGCGCAGAGCTGACCTTTTTTTCTATAGGTTTTGAGATAATGGATAGTATCTTTAATAGTAAATGGATAAATTGGAGTATTCTCACTATTTGAAAAACCGCGCGGAAAAGGTAGCTCCCTTCTTTCTTTCAGCTCACCAATAATGACTCCAACTCTTGGATGGAAATAATCATTTTCTTCATTTGTTATAGGAACAATTCTAACTTGTGGTGGTGACATCGCAAGTTGTTCACAAAATGGAGGTGGGCCAGGTGCAAGTGGTACAGGCACACATTGTACTTTGGTTTGATAGCAGGTATCGCAAACATTTTCCATATTCCCTGGACGGAAAATATTTTCCCCTGAAAAGATTCTAGAAAGACCTCCAAAAAAAGTGTCCATACAAGCCCCTTTCTGACTGCAAGCACATATTTTAGGGGCATTAGCAAATTTTACTTTTTCTTCATCAGTAACACCATCTGCCCATTCCCATTCAAGGCGTTTCGCAATTCCTTCTTTGATTTCTTTACTGTTATCTGTCTTAATTGTTCCATCAGCTAACATTCTATCTCCTTCCCAATCGATAAAAGCTGCTGCAGAAACTCCAGCACCTGTGGCTTGTGTGCCATATATTTTGTGGCAAGATGTTCCACTGGATAATATATAACAGTTGTCGTTCCCTTCGTAGTCGCAGACCTTAATCTTTGGATTAAAATAACCATCAATTCCTTGGTCTTTTACTTGTCTTACTGTAATATATTGGTATAGCTTTTCATCAACTTTAAAACTACCTTTAGTACCAAGAGTAAAAATTGCTAAAAAACCCTCCAAAGCTTTTTTGCCTCCAGCTTCAAGTGTAGTATTACTCTCTACAAGAGGCGGACAATCAGCATATCCTTGATAAGAAAGACAAAATATCAAGGAGAATATCAATAAAAAATTAAGCTTTACATTTTTCATAGAACGCCGGTAACCACTTACTCACTTTTTCGCCTTTTTCCTTTATTGCTTCATACATATACTTTATAGTCTCTTTATTAGCTGAAAGTACATGTATTTCTTTCATATTCTTCAAATCTAGATTTAAAGTTACTAAACCTTTGTATTGCTTTATCAAAAATAAACCTTCCTGTGTTGGTGTTTGCAAAATGACATTCAGTTCCTCTTTCGACAGAGAAAATGCTTTCATGTATAACCTGTTTGCATTTATGTTCGGCATCAGGATTCTCGTATCGACATGCTTATCTAAATATTGAGTAAACTTGCTAGCAAATGCTAGGTTTAAGTTTTCAGTACTTAGAATTACTACAACATTTAACTTTGTCATTCTTTGCATCCAGTCGTCAAACTCTCCCTCTGTAGGAAAAATATTACTTATCTCCCATGCTTCATCCAAAACAAGTATTGCAGGTGAGCCATCACATTTTGCTTCGAAAGAGTATAAGAAATAGTAAAGTATCACGGACATACATTCTTTTTGCTTAGTGAGATTTGCAGTATTGAGGGATATAGTTTTTGTTCCCCAGTCAATATCTGACTCATCACCATCTTGGAATAAGTAAGCAAATTCACCTTCACCACACCATTTACTTATTTTGCCTCCAAGAAGTAAAAGCACTTCAGAAATTTGAGAAATAGATCGCGATTCTCTTGGTATAGCAAATATAGAATCTACAATTTTTTTTGTCTTTTCTTCTACGTCTACCAAACTTGCATCTGCAACCATCCTTTTGATCAATTCAACAAGCATATTGCGATTAGAAGCACTATCTTCAATGTTCAGTGGGTTAAATTTTAGACTTTTATCTTTATATTTTGGATCAATTATGTAATATTGGCCGCTTACTGCTTTAGTAAATATTATTGATTTTCCAGTATTATCCAATATAACAATCCTAGGGTTAAATTTTCTTGATTCCGAAAGTAAGAAATTGATCAGTGAGGTTCTACCTGAATTTGGAGCTCCAAGTATTGTGGTATGACCATTATTTTTCTTTCCATGAAAGTTAAAAAAGTAAGGACTGCCTTTTTTTGAAAAAAAAACTGTTACTGCTTCTTTCCATCTTCCTCCTTTTAACGTACCTGATGTAAAATCATGCAACATAGCAAAGCTGCAAGCATATTTTTCTAATATATTTTTTGGTTGTGTAACAAAAGCAAAGTTTCCAGGAAGCTGTGCCCAAAAATGATTTTCCATGTGCAGATCAGTTCTAAACATCATCAACCCGATTAACGACATTACAGAGGATAAATCGCTGATATTTTTAGCTAACCTATTCTTATCATCTGCAAAGATTGTAACAATAATTTTCTGTTGACAAAAATCCATAGCAGAAATTTTTTCAAGCTCTATTATTTCATTTATTCCTGAGTTTTGAAGTAAGGTATTGTCCTCACTGATTTGCAGTATATTAATTTGTTTTTTGAATTCTTTTACTGCTTTATTATTACTAGTAAATATTATTATTTCTGTGATGATAAGCTCAGAGTCAAGTTGCAAACACCTATCTATATTTTCTAAGGGGATTTCTCGATATTCCTTTATGCAAAAAATAGAACCAAACTTCTGTTGACCTTCAAACGATGTTTGAAATTTATTGAAACCAAAAGCTACTTTTAGGTTTTTCACATGCTGCGATAGATCCCTTTCACATATTGGATAATCTTTGTGCGTTAATGTAATAATGTAATGGAGAAATTCCATCATTTGAGAATATATTTTGCCTTCACTAGACCTAAGGCTCAGTTTTTTAGCTCCAAAAGGTTCTAAATCTTTTTGAATCAGGTCAGTTATTTTTTGTAATTCTTGATGATTTTTTTGTAAAAATAACTTGTGCCTATTCTTTATCCTGCCAAAAAAAAATGCATTATTAATATGTTTGCCAAAATCACTAAGTAACACCACAATGTATAACTCATTTATATACTGTAGTTTACTATCAACTAGTTTATTAAACCACGTTGAGTGTAGCTGATCGGAAAAGTCTGCAGTTTTATTCCACTGTAAGCTCAGTTTATTGCGCTTACGGACAGTGTGAATCCAAACTGTAAAATATAAACTCTGGATATTTTTTGATATACTTTTTCTAATTTCAGTTCTAAGATCACCATAGTTATCAACTGAAGAATAGTCTTCTAACTTGATTATTTTTAACAATTCCCCCTGTTTTGTTAGTATAGTTTCTTCATCGTAGTGGCAAGCATAAGGGATAAAATCTAAATTAATACTTTCTAGTAACGCTAAATTGTTCTTTTTTTCAGAATTAGAGCTAGTGGCCGGTACTTTTGGTCGCATACAACACTATGTGTATTCAATAAAAAGATAATTAAAAAACATAAAAATACTATCTTAATTTTTATCTTTTTTTTCGCTGTCGGGCTGTAATTTTATATCTTTTGCAAAGTTGAATTTTTCTTTCAAGTAATCTGTTGCTTTTTCTGTACTCCCAAACATCATGATCAGTACACCAAACAGTATCATGAAGAAAATTAGACCTCTGAACACTACTGCAAGTATCACTGTAGCTATACATAACCCTATAATTGCCGAAGGATTCATATTTTCCATAGTATCTTTAACTGAAAATGAAGAAATAAGTTCTTTCAACGTTCCTGGTATATTTTTCAATTCATCACTTGCTTTGCTAGAACATGACATGAAGATAAAACTTAACAGGGCTACAATAGCAAAAACTCTACCCAATTGAATACGCATCAGCTAAATACCTTTAAGATACTCCTTAACTGTAACAATTTTTACATCAATAGGCAAGAACCGAATTCACTTGCTCACCATAAGTAACTCATATTTAACTTTTATCACTGTGTTAGCCCTTTATTATCAACAAGAGGACTCACACTAATGGATATCAATTTACTTGACAGAATATTTGAACAAAATTCAGCAGCAGCAGCTGTAGCAAACACTGCAGCCACCACAAACAGTCCTGCTCCTACTAATCCTGATGTCATTGCTCCTGCAAAAATGCACCCTATTGCTAAGAGAGCAGAACTTGTTACAAGTGCGACGTGAAGGTTTTTGTTATTGAGTTGTTTAATTTTACTATTATTTTCATAATTATTGGATTGCATTGTATCTTTTACCTTACTGCCTGTCACTGAGATCACACAATGAGGACCTTCTTCAGTCTTCTTATAATGTTTAGAAGGGGATCTTCTTCCGCTTGGGCCTTTGGGCCTTGTTTTGTTCGGATGTGCTAATTTTGTTTTTTCTTCATCTTCTAGTTGCAAACTATTATCTTCCTCAGCAGGGTTTAATTTTAAGTGTACACTTTCCTCAGATGAAATGCTTGTTACTGAAGTTAAGCTGTTCCTTCTGCTACTTGATGCCAAGCTAGATGAATTTATTCGACTATCTAAATCACTACTACTACTACTGAGTTTAGAAGTATTTGCACCACTTGGCACTTCTACAGCATTCACAGTTATATTAGGCTTTTCATTTTTTAAATCTTTACTATCAATCGAAAGATCAGATTGACTATTCAATTGTGATTGTGTGATCTTCTTTCTTGCTTGCGGTTGTTTTGATGTAAGAATTGTTGAAGCATCATAACTATCTAAACTTCTCAAGGAATTATATGTTCCAGAGATTCCTTTTCCACTTACACCCTTAGCTAAAGAATCCTTTTCCAGAGGATTAATACCTGAATTTTTGGGAATTTTAACTTCACCAGAAAGAATTTGTTTGTTAAATAGTTCCATAGTATTATTTTGTCTATTTGCTTGATTACTTCTAAGACTTTTCTGATTTTGAATAGTGCTACTAGAATGATCTTTGTCACTACTTTTATTAGTAATCCCTGTAATCTCTAAAATTATTTCTAATATTTTTCCTCTTCTTGTTGGTGATCTTTGTGATGATTTTTCTTCATTGTTAAGTACTGAAGATTTCATTAATTCCTCTGACTCTATCACTTTTGTTTTCAATGCTGGAAGGAAGTTGTCAATATAATATTTATAATATTCTTCTTGTTTTCTCAATGACTTTTCTAATTCAATTAATACGTTGGGATCAGCTCCTTTGTTAAACAACTCTATGCATTTTGCGATAGTTCCATCTCCCTTTTTTAGATTTCCATGATTATGTGTTTTTTTTGTGACCTTTTTGTATATAGCATTGTACAATTGTTGATTAATATCTTCACTCTTCTGATGTTTTGCAAAACGACTTAGCATAACATTTCTCCATACATAACAAAATGTATGAATACCTCTTTAGCGTTAATTTTACATTAAAACTGGGCAGTTATGCCTTATTGCGGATAATTATAGCAATTTGCTAACTATTTTCTTTGCTGATTACTGATTTTACATTTCAACATAATTGCTTGCCTGTTGAACTAACATATCTATCACTTCTTTTACAGGCTTTTCTCTATCAACCATGCCAACACTTTGACCGGCCATTAAAGATCCTGTTTCAACATCTCCATCAATTACTGCCCTTCTTAAAGCTCCAGCCCAGAACTTTTCTATTTCAAGCTGCCCATCTTCTTTTGAGATTTCTCCATTTTGATATTTATCAATAATGTCTCTTTGATGCTCCATAAAATCGTCACTTGCTTTGTTAACTATAGCCCTTACTGGAATTACAGGGAAATCAGCACTAATCTGCACAGAAGATACAGCATTACGCGCAGCTGATTTGATGAATACTTCTTTAAAATTTTTGTGAGCGATTGACTCATTCGTGCAGACAAATAATGTACCTATTTGACAGCCACTTGCTCCCATTTCTAGGTAGTTCACTATCATTTCGCCTCTTCCTATTCCACCTGCAACAAACACCGGTGTTTTCTCATTTTTAAAATGAGGTAATATCTCTTGTGCGAGAACAGAAGTGCTAACAGGACCGATATGTCCTCCTGCTTCCATACCTTCTATTATTAACGCATCTACTCCCATTTTTACTAACCTTTTCGCGAGGCTTAATGCTGGTGCAAAACACATAACTTCAATGCCCGCACTCTTGATTTTTTCTATATTAGGCTTCGTTGGTAGTCCACCGGCAAGCACTATATGGCTTACTTTCGTTTCAATGCACACATCTATCAACTCACTCAACTTTGGGTGCATAGTAATTAGATTTACACCAAATGGTTTGTTAGTTAATTTCTGTGTCTCTATGATTTCTTTTTTCAGTAAGTCTGGAAACATTGCACCGCAAGCAATCACGCCAAATCCACCAGCATTTGAGATTGCTGAAACCAAATTTCTCTCTGAAACCCAGCTCATAGCACCACCCATTATGGCAAACTCACTACCGAGAAAATTTGTTCCTTTTTTCCAGAGGCTACTTAACATATAACCTATATCATACGTTTAAAAATGTTTTGTTTATCTATAAATGTGTGTTTTAAAGCACCAATTATATGCAAGGCTATAAAGAGTATCATAAAATATGCAAGTATCGAGTGTAACTGATTAGCTGCACTAGCTAGATCTTCATTATGGTTAATTAATAAAGGGATATGGAAAAAATATTTGATCTCTTTGCTAGAAGCAGAAGACATGACATAACCAGATAGTGGCATTAGCACCATCAAAGTATATAAACCAAAGTGTATCGTTTTGCTCGCATTGATTACAAATCGAGAAAAATTGGCTGGTAATGGCGGAACATAAGTAAAGACGCGAAAAAATATACGTACTATAATTAATCCAAGAACGGTGATACCACAAGCCTTATGAACAGCGTATATGCTGAATTTAATTTCACTGCTAATCGGCAAACTTTTCATGTACAGCCCAGAACAAAGCATGCCAATAATAAAAGCAGACATTAACCAATGAATGATCCTTAAACCTAAACTATATTTATTGTCTTTCATTAATTTTGATTACTCTAAAGTAGAATTTATATAGTAGAAAAACTATTTCTCAATCAAAATTATCTATACATAATTTCGCTGCCTTGATCAACATAAGTGCAATAATTGTATGTGACACATAAACATTGTCTATCAGATCATGAAGAAGTGGTGAAGTTTTTGAGAGTTTTTCTATTGTAACGATGAGTTATAGCTTGTACAAGAAGCCTATTGACTTTAAGCACATTTTACCCTATACAATTCCAATACCTTAAGCTACCAAAGCATGCCTGATCTAAAGACAATGATGCTAAATTTTGGCCCTCAGCACCCAGCTGCACACGGGGTGTTACGTCTTGTTTTAGAGATGGATGGTGAAGTGATCGAGAGGGCAGATCCCCATATTGGGCTTTTGCACCGTGGCACTGAGAAGTTAATAGAACATAAAACATATCTTCAAGCTCTGCCTTACTTTGACCGCCTTGATTATGTGTCACCAATGTCACAAGAGCATGCATATTCGTTATGTGTAGAGAAATTATTGCAGTGCGAAGTTCCGATTAGGGCAAAATATTTGCGTGTTCTATTTTGTGAGCTGACAAGAATACTAAATCATTTACTAAATATCTCTTCCCAAGCACTTGATGTTGGGGCGATGACTCCTCTTTTATGGCTCTTTGAAGAGAGAAAAAAAATACTCGAGTTCTATGAAAGGGCCTCAGGTGCAAGATTTCACGCAGCTTATATAAGGCCAGGTGGACTTGCAGCAGATATCCCAGAAGGTTTGATTGAAGATATTGCAAAATTTATAGAGCAATTTCCAAAGTATATAGATGATGTTGATGAACTTTTAACGGAAAATAGGATATGGAAGCAACGCACTGTAGGAATTAGTGAAATATCAATAAAACAGGCGCTTGATTGGGGCTTTAGTGGACCAATGCTCCGTGCTGCTGGACTTGCTTGGGACTTGCGAAAAAGCCAGCCATATGAGATATATGATCAGTTAGATTTTGATATACCTATCGGCCAAAATGGTGACTGTTATGACCGTTATTTAGTAAGAATGGCAGAGATTAGGCAATCTATTAGCTTGGTGAAGCAATGCATAGAGAAAATTCCTAAAGGGCCAATAAAAACTGAAGATAGAAAAATTTCTCCACCGCCAAGAGCAGAAATGAAAGAATCTATGGAGGCTATGATTCATCATTTTAAGCTTTATTCAGAAGGATATCATGTGCCAGAAGGTGAGGCATATGTGGCTGTTGAAGCGCCAAAAGGTGAGTTTGGAGTATATATAGTTTCAGATGGTACCAATAGACCTTATAGATGTCGAATAAGAGCACCTGGCTTTGCGCATTTACAGGCCTTAGATTTCATGGCAAAAGGACACATGCTTGCTGACATTGCAGCAATTATCGGTTCACTCGACATAGTCTTTGGTGAGATTGATAGGTAATTATTTTAAAATAGTAACTTAACTAATGGTTAAGACATCTTCTATCATAAATTGTATAAATTCATTGCCATTCCAGTAATTCATAGAGATTTTACCCAAAATGGCTTTAACATTACCCTGCATAATAGCAGAGCCGAGCTCAGTATTTGCACAGCGAAACGCAATAGCTTTGACCATAACATTATCGTCAGCAATAAAACATTTTATATGGTCAACTCCTATAACTTCCGGCTTTCTTATCTTTGCCCCTTGAATGATGAATCTTGGTTCAGGATTGCCAGCTCCAAATGGCTCTAAGCGCTGCAGTTGATTCCAAAGGGATAAGTTTATTGCTTTAGCTGTTACTATACCATCAGCTTTTATAGTTTTATCGTTTGTGGAGTTTGCAAATCTTTCAGTAAAAAAATCATGTAGATCACTTATTTTATCTTCTTCAATCGAAAATCCTGCTGCCATACTGTGACCACCACCTTCAATGATTAGGTTGGTAAATTTTGCAGAAAGAACCGCAGCACCAATATCTACTCCAGAAATTGACCTACAGCTTGCTTTTCCTATTCCATTGTTTAAAGATATCACTATCGTTGGTAAGTGAAACTGCTCTTTTAGTCTTGATGCAATGATACCAATTATTCCCTGGTGCCAATTACCACTTACCATTATAAAATTTACACCTAAGTGGGCAAAATTTTCCGCTTGTGTTGTGGCTTCCAAAATAGCCTCATTTTCTAGCATTTTTCTTGCATTATTCAAATCTATTAGTTTTAGCGCGATTGAATGTGCATCATCATCATCATCGGTGGAAAGCAACCTTGCACCGAGCGATGCTTCTCCAATTCTTCCTCCGGCATTTATACATGGCCCAATACTAAACCCTAATCGTGAAACACTTGGTTTTTCAAGGATTCCCAAAGCGTCAAACAAAACACGTAAGCCAACATTTTTTCTTGCTGACATAACTTTTAATCCTTGTAAAACAAAAGCCCTATTTAGGCCTGTAATCTGCATAACATCGCAAACAGTTCCAAGAGCAACCAAATCCAGTAGATCAAATAAATCTGGTTCTTTTTTGTTGGTAAAAAATCCTTGCTCACGTAGGATTCTGTTAAGAGCAACAATTAGCAGAAATGACACTCCAACTGCTGCTAAGTTATTATAAGGAGAGCTCTCATCAAGGCGGTTGGGATTAACAACTGCTACAGCACTTGGTAATTTTTCTGTTCCAAGGTGATGGTCGACAACTATAATATCAAGTCCAAAGACTTTTGCATCTTCTATTGGTTGATATGCAAGCGTACCGCAATCAACAGAAATACATAAATCAATACCATTCTTTTTAAGTTGTAATAAAGCATCTGTGTTCAATCCATAGCCCTCATCAACACGATCTGGAATATAGATTATAGAGTGTGTCCCAATCGCTCTTAGGTACCTATTAATCAATGCTGATGACGTTGCACCATCAACATCGTAATCACCAAATATTGCAATATTCTCATTATTGTTTATTGCTTTTATTATGTGAGAAACAGCTTTATCCATATCAAGGAGGTGAAAGGGATCTGGTAATAGCGATCTGATTAGTGGGTGTAAGAAGTCATGTGCATTTTCTATGTTAACACCACGAGCAACTAATATTCTTGCTAATATTTCTGGCAACTCAAATCTCTGTATAAGAGTAAAAATCTCCCTTTGATCTGCTTCTTGTAACTTCCACAGTGCATTTGTTATGCTGCGTTTTTCAATATCAAGTAGCATATTTTTTGTAAATAAAACTACTTTACCAGAACTTTTACGCTTGTTCTATAATTGTGTTAGACTTCTGTATAACCTAAAGAAAGATATAGGAGAGTGTCACTCGAAAGGAATCACATTTATTTTGACAAAGAGCATCTGTAAAATCTGATACTTCTTCTTGCATAACATGCTCTTTAATTAGTATTATATCTATATTAGCATATAAGTGTGAATATTATATTAGTGTAATTACTTTTTGGTATACATAACAAATTTATGCCTGGAAACAGTTTTTGGTTACTCAAACCTTTTCTACCTTTATTTCATATTCTTTAAAGTATTTTTTGCACTTTCTTTATAAAAACCATAGGTACCAATCGGTTTTTAGCTTAAGAATAAAGGTTAAGTATCTGGAATTCTGGACATAAAATCCTCCTGAAAGATTAGAAAGAAAATGCAGCGCATATACAACAGAATTTGAACACGTGCTGAAGAAGATACACTACGTTTTTTTTTGAAAAATTGACTGAAAAGTCTGCAGACGAAGATAGATTTTTGAGCTCTTAAAATACCTTTACTGTTAGAGTAAGGAAAGCGAGAAGGTTTGTCAAGCAATCTTTATTGGCTGTTGTACTAGAATTCAGTTTTTCGTATAATTTGCTAGAATTTGTGTGAAGAATTTTAAATATGAAAGGCCTATATATTAAAACTTACGGCTGTCAGATGAACGTTTATGACTCCATTTTAATGGAGAATATAGTTAAGCCTCTAGGATTCAACGTTGTTAGTGATGTAGAACAAGCTGATTTGGTGATATTAAATACTTGTCATATTAGAGAAAAGGCAGCAGAAAAGCTTTACTCAGAGCTTGGAAGAATCCATTCATCACAAAAAAATAAGGAAATGACCATAGTGGTGGCTGGATGTGTAGCGCAAGCAGAGGGAGAAGAAGTGTTCAGAAGGGCTCCTTTTGTTGATATTGTTGTTGGTCCGCAGAGTATTCCTGCTTTACCGGAGTTGATAGTCAAAGCAAGTAGAAGTAAAGGTCATATAATAAATACTGATTTCCCAGAAGTTGCAAAGTTTGATAAATTGCCGGATGAATGTTATGGCAATAATCAAGGGTCTTCTGCGTTTCTTGCTATACAGGAAGGTTGTGATAAATTTTGTACGTTTTGTGTGGTGCCTTACACTCGCGGGGCTGAGTACTCACGACCAGTAAATGAAATATTTCGTGAAGCATTGAATTTGGTTAAAAACGGAGCAAAGGAAATTACTTTACTTGGTCAGAACGTCAATGCTTATCATGGAGAGTGTGAAGGAGAGGTGTGGGATTTAGGAAAATTAATTAGTCACATTGCTAAAATTGAAAAGCTAGAAAGAATCCGCTACACAACTTCTCATCCAAGAGATATGCACGAATCTCTTTACTTGGTGCATGCGGAGGAATCAAAACTCATGCCGTTTGTTCACCTACCTGTGCAGTCAGGTTCGAATAAAATATTGCATGCAATGAACAGGAAACACACTGCAGAGGAGTATTTGGAAATAATAGACAGATTGTGCAAATTGAAACCTGAAATCGAATTTTCTTCTGATTTTATCGTTGGCTTTCCTGGAGAAACTGAAAAAGATTTTGAAGAAACTATGAAATTAGTAGAAAAAGTAAAATATGCTCAGGCTTATAGTTTTAAATATAGCCCAAGGCCAGGAACGCCAGGGGCGGAAAGAAAAGATCAAGTACCAGAAGGGGTTAAAACAGAGCGTCTTCTTCGGTTACAGGAATTAATTAGCAAGCAACAACTTGAATTTAATCAGAGTATGATAGGAAAAACTATTCCTGTTCTATTCAGTGATAAAAAAGGTAAACACCAAAATCAAATTATTGGTAAAAGCCCATACATGCAATCAGTATGCGTTGATGATCCTGACGACAAATACAAAGATAAAATAGTAAATGTAAGGATATTGGAAGCTCGGCAAAATAGTTTGTTGGGATGCGCTGCCTAATTAGAGAAAAGTGCTCCTATGCTCTCATGTAGAAGCACTTTGTGTGTTTTTATAAGTTTATAAGCTATCTAGATTTAATCCTTAAAGGACTATAACTCTCTGTTACGCAATCATATGAGACTTGATATAATAGATTTGCGGGATTTTTTTTCTTTTCCCACTGATAGTGTACTTTTTCAACCTTTCCAGAATTATTATATTCATAAGAAAGCGATCTCCAAATAACGTCGCTTTTACTATTATTTTTGTTATCATCATGAAATGTCTGATAAGGCCAAGTGTTATTGTCTTTATTCATTTTTAACTTAAGTAAATAAGTCTGATTTATTAATATGCTGTATAATAATGTCAATACCTATCAATGTTTATAGAAACAGAGTTTTTGGATTTGTAATTTTCCAGAAAGCTCTATATTCTTTGATTTTATCCAGTTAAAATGAATATGAAGTATTATCCTGATACAAGCAGCAGTCCTGATTTTTCATTGCTAGAAAAGGAAATCATAAAATTTTGGCAGGAAAATAAAATTTTTGAGCAGTCAGTCGAGAAACGTTCCAAGGATCATTGTTTTGTATTTTATGATGGGCCTCCGTTTGCAAATGGACTTCCGCATTACGGACACTTGCTTACTGGTTTTATAAAAGATGCATTTGCAAGATATCAAACTATGCTGCAAAAAAGGGTTGAACGCAGATTTGGTTGGGATTGCCATGGCTTACCAGCTGAGATGGGCGCGGAAAAGGAACTTAGAATATCTGGCAGAACTGAGATAGAAAAATTTGGCATTGAAAAATTCAACAACCATTGCTGTACTTCTGTGATGAAATTTTCGTCAGAATGGGAGAAGTATGTAAATAGGCAGGCAAGATGGGTAGATTTTCATAATGACTATAAAACCATGGATAAGTCATTCATGGAGTCGGTCATTTGGGCGTTTAAGCAGCTTTATGATAAGGGTTTGGTGTATGAATCAGTGCGCGTTGTTCCCTATAGCTGGGCGTGCGAAACTCCACTCTCTAATTTTGAAACAAGGCTTGATAATGCTTATAGAGAAAAAGCTAGCAAGGCTGTAACTGTTGCATTTGAACTTTTAGAAAACCCAAAGCAATTTAAACAAAAATGTAAGTTGCTTGCTTGGACTACAACCCCTTGGACGTTGCCAAGCAACCTTGCACTGGCAATAGGGAAAGATATTGAGTATTGTGCAGTGTTAGTAAATGATGAAATATACATTTTCGCTAAAAGCTATCTAGAAAAATTTATTGATCACTGTACAAAGAGCAATATTCAATATGAAAACTGTAATACAAAACTTAAAGCGAGTGATCTTGCAGGTCTTTCCTATAAACCACTGTTTGATTACTTTAAAGATACAAAAAATGCGTTCCGTGTTTTCATTGCTGATTATGTTACAGGAGAAGATGGTACTGGTGTTGTGCACACTGCTCCTGGATTTGGTGAAGAAGATTTTTACCTTTGCCAAAGCCATGATATTCGAGCTGTTTGTCCAGTTGATAACGCTGGAAAATTTACTACTGAAGTTTCAGATTTGGCAGGAGTTCATGTTTTTGATGCCAATGATACAGTAATCAAGAAATTAAAAAGGCAGGGGAGCTGGTTTAAAACTGAGCAATATATTCACAATTATCCACACTGCTGGAGAACTGACACTCCTTTAATCTACCGCACTATGCCTTCTTGGTATGTTGCTGTGACAAAGTTTAAGGGAAGAATGGTAGAGCTAAATAAGAGAGTTAATTGGATACCAAACCACATTAGAGATGGTCAATTTGGAAAATGGCTTGAAGGAGCGCGCGACTGGTCTATTTCACGCAATCGATTCTGGGGTACTCCAATTCCTGTGTGGAAATCAGACGATGCAAAATATCCAAGAGTGGATGTGTATGGCTCAATAGCAGAACTAGAGCGAGACTTTAATGTTAAGATAGATGACTTGCACAGACCGTTTATCGATACTTTGACGAGACCAAATCCTGATGATCCAACAGGAAAATCAGTTATGCGTCGTGTGCCTGATGTGTTTGATTGTTGGTTTGAGTCTGGCTCGATGCCGTTCGCGCAAGTTCACTATCCGTTTGAAAATAAAGAATGGTTCGAGAAAAATTTCCCTGCGGATTTTATCACTGAATATATAGCACAAACAAGAGGATGGTTCTATACGCTTTTTGTGCTTTCCACTGCTTTATTTGACAGTGAGCCATTTAAGAACTGCATATGCCACGGTGTGGTTCTTGATGTGAAAGGGCAGAAATTATCCAAACGTCTGAATAATTATGCGGACCCAATGGAAGTGTTTGACAAATATGGTTCTGATGCGCTGCGTTTTCTTATGCTGTCTGGTTCCATTGTCTGCGGTGGTAATTTACTACTCGACAAAGAAGGAAATTTAGTGCGTGATGTTCTGAAAAACGTAATAAAACCTATTTGGAACAGTTATCACTTTTTTACTATGTATGCAAATGCAGATGGAATTAAAGCTGAGATTTGTCAAGATTATCAAAGTACTATTGATCGCTACATGATTTCAAAATGTTTTGAAGCTGTGGAAGGTATCCAAGCTTCTATGAACAACTATAACTCCCAGGAGGCTTGCAAAATCCTGACAGATTTCTTTGAAGTGCTAAATAATTGGTATATTCGTCGCAGTCGCGAGCGTTTTTGGAAAAGTGACTTAGATCAAGATAAAACCGACGCTTATAATGTTCTGTACACAGTTTTTTATTACATACTACGGGTTGCAGCTCCTTTGTTGCCACTTATAACAGAGGCTATATGGCAGGGGCTGAAGTATAAAGAAACATCTGTTCATTTGGCTGATTTTCCACAATTAGATAGATATAATAGTGAACTCATTGCCAAGATGGATTTGGTAAGGGAAATATGTAATGCTGCACTCTCTATTAGAAACATGTTTAACATACGTATAAGGCAGCCACTTGGTAGCATGACTATTTATCATAAGTCTTCCTGCAATTTTCTTGAAGATGAATATCAAGAGATGGTAAGAGATGAGGTGAATGTAAAAGAACTAGAAATAGTAAGTGAATTGAAAGAGGTTGCATCACTAGAGTTAAAATTAAATTTTCCTGTGCTTGGAAGAAAAGTTCCAGACAAAATCAAGAAAGTAGTTCAATACGTTAAGGAAGGAAAGTGGAAGCAAGTTGAAAACGAACAGATATTTTTGGGAGATGAAACAGAGAACTATACTATAGAAACAGGTGAATATGAACTATTGTTAAAAGCAAACAGTGAATATTCTTCTGTATTTGATAACAATAAAGGGATTGTTGTTCTGACTACTGAGCTCAATGACGAACTAATTCTAGAAGGACTCGCAAGAGATGTTGTGAGGCTTATTCAAGAAACTAGAAAACAAGCTGATTTCGATATATCAGACAGAATCAAAGTAATAATAAAAACAGAAGATGAAAAAATTAAGGAAGCAATAAATACATGGGTTGAATATATAAAAGATCAGACCCTTGCCTTATCTTTGGACACTAATAAAGAGATCGAGGCCGATTTCTATTCTAAGGAATACCAAGGTTTGACAGTTGGTATTAAGTTAATAAAGTTGCAAAGTTAGTAATGTTTATGCTATACTTAAATTGCTTTAAGTAGGGTGGTGATATGAATCAAGTTGTTGCAGATGGTCATAGAGAAGTTATTGATTTAAATAACAATAGTGATGGTTTAGGTAAAGTAGAATCTATTTCCAATGTTGCTTTGGAAGAGGAAGAAGAGTTTTTTGATGCTATGGAAGATGTTTCTAATGTAGAAGAAGGGAATGATTTAGGTCTTGCTAATTCAGAAGAGGAAGAAGAGTTTTTTGATGCTGTAAGTAAGCAGGATTGGTTAATTAAACAAATAGCTGCTTTTAATGTTCCGCTCAGTATATTCCATTATAAGGATTATGACTCTGACTTTTTTACCTCTTGGTATAATATGTCAAGCGAAATATTGAAAGAGATAAACAGAGCTTGCCCAGAGAAGAAAGTATTAAATTTAGCTCTGTCAGTTTTAATGCTCCCTTATATTGCTTTTACTGCACTGGGGTTAGTCATATACAGTAGATTTAAAGCAAATAGCAAGACACAAGAAGGTGTAGTGGAAGATAAGACAAAAAAGAGTGAAACAGGTGTGCCAAAAAGATTGGCATATGGCGCTCTTGCTGCAATGGCAATTTTTGTTAATGTGACTGTGCTTGTAGCCTTAATCGTTCCTGCAACAGTTGCTTTGGCTACTTTTTATCTTTTAAATAGAGATTTATCTCGCTCTTTAGTTACTGCTCTTAAAATAACTATGGGGCAGTATTCTAATAAGCACCAAAATATAGAGGTATCTTTTCATGAAATGGAGGTTTCTGAGTCAAGCATTGCATATGATATGGAAATAAAGTTTCCACCGCAATTTAAACAATTACTTAGAGATTTGTGCGATAATGAAAATAATCAGTGGTTTAGTGTAACGCGGGATTCAGAGCGCAATATCGTACTGAAATTGTCAACTAACATCAATTTAAAAAATGGTCTTAAGCCCTTACATAGTGAAATCAAGAATGTGCTTGCAACTTCGATTCAAGAATGCGCAAGAACTATGGAAGAGCTGATGAAGCTAAAAAAGAAAGATATTACACATGATAAACTGAAGGAATTATTGAGTGAATTCAGGCTGAAAGTGGTGAGTAGCATAGATTCTAAGTTGACAACTCACTTAATAGAAAATGCTTATCAAGTTGCTTTTATACAAGCAATTAAGTTTCAGCAAAATAGACGGGAAGAAGATTTTTTACTGGAGGATGAGCTAAAAAATACTTTAGTGAAACAGAAATTAGAAAGTCAAGGTAAGGAATTACCAAATGAGAAAGAGATGATAATAAAAGATCTGAGAAAAGCGGGAGCAAAAGTACCAGATATCTTAGAAGATAGTGAGCTTCCTGTATTTAAAGCAGAATGGGAACGGCTTAAAGAAGAAAGGAAAATATCTAAGAGGGCAATTATTGATGTTTATGAGGATATATATCCTCAAGAAACGAAGAAAGCTCTAGATAACACTAAAAGAGAGATTGAGTGTTTAAAAAAAGAAGGACAGGAAAGATATATTAGGATACATGAAAAATTGAAAGCAATATATGATGAAGGAAAAAATAACTTAACATACAATGATTTAAAAAAGAAATTAGAGGATCTTTTTAAGTTCGAGTATAATGATCAAGAAGTTGAGCAAAAGCTAATAAAATCAGTAATGAAAAAAGCAAAGGGTGAGTTAGGTCGATTAGGCATGCTTAGCTTAATAGATCAGTTTCAAAGTTTAGAAAAGAAGATAAAACATCATTCTAGCAAGAAAAGTTTAAAAGAAGCTTTAGATGAAGTGAATGATTTTATAGCAAAGATGTATTTAGAAATAACGAAACGTAAAACGCAAGATTTGTTTAAAAGTCAAGCAAAGGGTATAGAGAATTCATGTAAGCTGTTAGAGGAAAAGGAGCCGGATTTAGTACAGAGGATTAATGTGCACCGAGTGAAAATTGCAGAATGCTTAGATCAACCTATATCGTTAAGAGAAGTAATAGAAGAAAGTAAGGATTTAAATAAGTACTTAGAAGATGAGCGAAAGAGAAAAGGAGAAAAGCATCCAAATACAAAGCTAATACAGAAGCACTTAGAAAATAACAAAGAAATTCTAAAAGCATTAGAACAGTTAAAATTAGAAAAAGAAGGATTATTGATAAATGAAAAAACAAAAAATAATTATAGAGAAGAACTAGAGTCTCGTGAAAAAATAAAATTTGCAATAATAGAAGATGATTTACTGAAAGCGTTCGAGCATGAAACTTTTAACGAAGAAGCAATTAAGAAGTTACTAGAGAGAGCAGAACTTGAGTACTATTTGGCAGAAAAGTGCATAAAAAGTCCTGTGATTAAGACAAAAGACAATATCAAACATTTTTGTCAAGATTTATTGTCTCCTTTAATAAATAGGTTGGTGGAAAATATAGTAAATAATGTACCAAAAAGCGATAAGAGTTCATGGCTGCAGCCTATAAAAGCTGTTAAGACAGGTTTGGGATATATTCAAACAGGTCTTGCCGTTGCAATGCGTGGGGATAAGAGCACAGAAGGAAAAGCGTTGAGTGTGGCACATGATACTCATAAGGAAGTAGAAACATTTCTTCAACATTTTCAATCAAGTTATGAGGAAGTAGGAGTTTTTTTGGGTAATTTATTTTCTGATGATGGAGAAACATTTAAAAATGATGTATGGCCTAAAGTAGAAGAGCATTTGCATGGAATGTGGGATAGGTTTTTCAAGGATATTGAATTCAAGATAGGAAATAAATTGGATGAAGTAAACGTGACACAGCAAAATCAGGAAACGGCGATTACGGCTTAATTGTATTAAACAAGATTTAATCTGACACTTTAAAAAAAAAGTTATAAAATAATAAAAGAAAGGAGTGTTAGATATGA
>NODE_6_length_20155_cov_31.614005
TCAACTATTTTACTTACTTCATTATGGCTTTTCTTCCATTATTGTCCATATGTTTGCCATGTAATGGGAATTGGTATGAGATACATTGTATAAAGGACATTTAGATAGTTCTGTTTTCTTATTTGGTTGTAAGTGAAAGCTGAATTCATACTCTCCTAAATCCAGCTCATTAAAGTCTATAAGCTCTATGTTTTTGTTTGGGTTAAACTCTCTGTTTGATATTTTATTCTCCAACTCTTTACGTTGCGTAGGAGTAAAACCAGATCCATTTATTACTAACTTCACTACACGCGTATCTTCTCTTTTTGCCCATTCGCTCAATCTCTCCAAATATTTTTCTGGAATCAGGTATCCATATTGCCTTGGAAGCCACTGAAATACTAAAGGTGTATCAACCGTGAAAGTATGTGGAGATCCAGGCCTTAAATCTTGTCCTTTATAATTCATAGCAAAAGTACTAAACAAGTTAATACTTTACTATATAATATTAATTTATCAACTACTTATTTAAGTAATATTATTTACTTATTAAGAATACTAATAAGATAAAAAACTATATTATTAATAAAACAAGATTACCTACTTTACATAGGGATTCTTATTCTTTTTCAAAAGCAATCTGACTGGTACGCCTTCAACAAAGAAGTTTTTTCTAAGACCATTAGTCAAATAACGTTTATAACTCTCATCAACACTTTCCGGGACGTTGCATACCAAAGAAAAAGCTGGAGGTTTGGTGCCAATTTGAGCAATATACTTCATTTTAATTGCTCTACCTTTTATAAGTGGGTGAGAATGTTTTTCCACAGCATCTATTAGCCAATTATTCAGTTTTGCAGTGCTGATCTTCTTGTTTAAGGATTCACTCACTTCAAGACACTTATCTATCACATCACCACAGCGCATACCTTTCAATGCAGAAATTGTTACAGTTGGCACTTCCAAAAATAACCGAGTCACTTCCTGTTGTTTGACAAATTTTATTAACTTACTTCTGTCATCCTTACCTATTAAATCCCACTTATTTAAAACAATGATAATTCCCTTCCCCCCTTTAATTGCAGCTTCAGCAATTGATAAATCCTGCTGCTCAACGCCAAGCAAGGAATCTAGCATTAAAATCACTACATGAGAGCGCTTTATTGACTCTATACTTTTTTCAACAAATCTTGATTCTAAGTTATCAACAACATTTGCCTTTCTGCGGATTCCCGCAGTATCGATGAGAGTGATTAATTTCCCATTATGGTCGTATGAAATATCCACAGAGTCACGCGTGGTACCAGGTTTTGAGCTTACTATTAGTCTATTTTCTGCAAGTAAACTGTTTAAAAAAGTTGATTTTCCAACGTTTGGGCGACCGATGATTGCAATCCTCAGTCTAATGGACTCACTTTCAGGCAGCTCAGTTTTTTTGTTAAAATCTTCAATAACACCAGCTAATACATCATAAAGATCAATCATACCAAGATTATGTTCGGCTGAGATATACACCGGACCTATGAAGTTGAAGAACTGCAAATAATCAACATTTTCCGATTTATGACTTTCGCATTTGTTTGCTATTAGTATTACAGGTTTGTTCGTTTTTCTCTTCAGCCACTTTGCAAACTCTTTGTTCTGCTCGTTTTGCACTTTTGCATCAACAAGAAAAAAAATTACATCTGCGCTTAATAAAGAAAACTCTATTTGTTCAATAACTTGTAGTGAAAAACTGGTTTGGTCATTCCATCCTCCTGTATCTATAACTTTAAACTCTAAATCACTAATTCTTCCAATTCCTTCACGCCTATCTCTCGTTACTCCTGGAATGTCACTAACTACCGCTGCTTTTCTTCTTACTAGCCTATTAAATAGAGTTGACTTGCCTGCATTTGGAAGGCCTATTATGACTATTTTCAGCATAGTTTAAGAGCGTATTTTATACATAGTAAATTATAATCAAAATTTTTTAGTTTAACTATTGACTTGATAGATTATATACCTATCCTAAAGTTAGGATATTTTATCTTAAGTTTATTATGTAAAATTGGAGGCGCTATGCATAATGCAAATGAAACTTTAATAATGAATTTCGATCAAGTTGCTCAATTAACTCCTAAAATTTATAAATTAGGGACACCTTATAACAACAAGACACGTATATATAACTATATAACTTTAGCTAAAGCATTGGAGAATCTCAATGATCTATCCCGGTCACATGCAAATAAGGAGCTTTTTTTGAGTGACAATGATGAAGAAACTAAGAAATTTCTGAGTGTAATTCGAAAAGGAATTGCTGAATATACAGGTAATGATTCTGTAGATGTGAGGTTGAGAGGAAAAGAAGATAAATCATTTACTGCATGGGTATCGTTAAAAGAAGGCAGAGGTGAGTTAAAATTTGATAACTCATTTCCTGGTAAAGCCTTAAAGGATAGTAATCCAAAAATTGGAGCTTTTACATTGGTATCTCAAGAAGATAAAAGGTTGGTGCGTGTTTCACAAAGTGATGATGGTGTAAGGCTTTATCAAATACTAAATGAGTCTTGTATAATTAAATTTAACTGGAAAGTGGGTGATAGAGATTGCAGTATTGCTTTAAATATTAGTGGAAATGGTAACGTATTTTGTACTGATTTAAGTGATAATATAAGTCCTGAGGACTTCGAGGAAAACAAAGCTGTAAAAATAAAAATTGGCTATTATGAGAATAAGAAGATGGATAAATATGAAGATGGATAAATATAATGACATGACTCTAGCAAAATTGGTCTCATTGGCTTCAAACTTACAAGGAATTGAAAGAGAAGTTATAACAATTAATCCATCCAACAGGTGTAACAAGTGCAAGTGCACAGAATGTTAGTGAGTCTCAGCATTCTCAAAATATTAAATAGAAATTGCTAGCGCATTAATTATCGTACACATACACCGTTGCATGCAGCAACGGTGTATGTGTATAATCAATAGGATTTGTAAGCTCAATAAAGTTTACAACCAATTTGAAAGTTATTTTACTACATGCAAGACTCTGAAATACTAGAAACTCTAAAGATCAAAACATTAGAAGCCGAAAAAGGAGGAGGTCCTGATAGAGTTAACAAGCAACATGAAAAAGGAAAGCTAACCGCTAGAGAAAGGCTGAGTATATTGCTCGATGAAAATTCATTTCAAGAGTATGATAAGTTTGTGAAGCATCACGCAACTGATTTTGGCATGCAAAATGCTGATTTTTTAGGTGATGGAGTTGTAATTGGCCATGGTACTATTTATGGCAGAAAAGTTTTTGTTTATTCTCAGGATTTCACTGTCTTTGGTGGATCACTTGGTGCATCACATGCAAAAAAAATATGCAAAATTATGGATATGGCAATTAATGCCAGAATTCCAATTATCGGACTAAACGATTCTGGTGGAGCCAGAATTCAAGAAGGAGTAAATTCCCTTGCTGGTTACGGAGAAATTTTTCAAAGGAATGTAAATGCATCAGGCGTTATACCACAAATCTCTCTAATCATGGGCCCATGTGCTGGCGGTGCAGTTTACTCTCCAGCGCTAACCGATTTTATTTTCATGGTAAAAAATAGCTCATACATGTTTATAACCGGACCAGATGTAGTGAAAAAAGTTACATACGAGAACGTAAGCCACGAAGATCTCGGTGGAGCAAAAATTCATACGAGCAAAACAGGAGTAGCAGATTTTGCATTCAATAATGAAGTTGAAATGCTACTAGAAATGCGAAAATTCTTCACCTTTTTGCCAGCAAATAATCAAGAGTTGCCAAAAACTGTACCAATCTGCGACTTAATTGATGATGTTGATGAATCTTTGAACACTCTAGTTCCTAGTAATCCTAATACTCCTTATGATATGTATGAACTCATTGAAAAGGTGTGTGATGAAAGGAAATTTTTTGAACTAAAACCCGATTTTGCTCGTAACATCATAATTGGCTTTGGCAGAATTGGAGGAAATACTATTGGTGTTGTTGCAAATCAACCTATGCACCTTGCAGGATGCTTGGATATTGACTCTTCAAGAAAAGCTGCAAGGTTTGTAAGATTTTGTGACGCATTTAACATTCCCATCATCACACTTATTGATGTTCCAGGGTTTTTACCTGGCACGAATCAAGAATACAATAATATAATACAACACGGAGCGAAACTGCTTTACGCTTACGCTGAAGCGACCGTGCCGAAAATTAGCCTTATCACTAGAAAAGCGTATGGTGGTGCATATATTGTTATGAACTCAAAGCATTTAAAAGGTGATATAAATTATGCTTGGCCAACCGCTGAGATAGCTGTAATGGGCCCTGAAAGTGCAGTTGAAATTATATTTAGGCATGAAAAAGAACAGCAAACGTTAATCAAAGAATATAAAGAGAAATTTGCTAATCCATTTTTTGCTGCATCACATGGATACATTGATGACATTATAGTGCCAAGTAAAACAAGGCATCACTTTCACAAAGCATTAGAGCTACTTAAAAACAAGAAAGTAGAAAGAATATGGAAGAAGCATGATAATCTTCCTTTGTAACTTTCCTTTCAGTCTTTATTGTAAGGTCTACAGTGCCGTTACACCAAGTTGGATTACCAATAACGCTAACTTTTGGGTTCCTTTTTTCTATAATATATTCTTATAGCTAAAAAATTACTTCCGCATATTCTAAATCTGATTATAATGACAATTAGAGATACTTTTAGAGCTCAAAAATTTATCTTTGTCTGCAGACTTTTTTTTATTAAACAATCAAACTCATAAAAAAATGTAGCGTATCCTCTTTAGCGTATGTGGGTGCATACACACATACTTAATTTCTGTCGTATGTGCATTGCATTTTTTTCTAATCTTTTTTTTCAAAGGAGGATTTTATGTCCAGAATTCCAGATATTTGACGTTTACTTTAGCTAATAAAAACCAACTGGTACCTGCGGTTTTTATAGCCTCAAAATTTCAATCAAAATTCAACTATCATTCAAAGAAACTTATAGTTATTCTTAGTGTTATTACTGTAGTAACAGCGCTATTGATAAGAATATAGAAAACCTCTATAACCTTGTTCTTTTAACTTTGTAGTTGATTTTAAGTAAAGATACTCATCAGTAATTGTGAAAAAGACTTCAAGTGAGAGTATATAAGTAAGATACTAACTACTAACAAAGATATACAAAAGTTGTCTTTGTATTATGGGAAGGGCTATACTTATCCAATAAGTTGTTTTTCCTGTCTTTTAAGACTAATATCCCATCTTCTTTCGCTAACTTAAAATCTATATCCTGCTTCCAGTGCGATAAATCTATAACTACATTTTCTACCATTTATTGCTCCTACCTTAAACCTTATTAATTACTTTACGTCTACAATAACATGAATATAATTCAGTGTGCCGTTACCAAGATTCGAACTTGGGACCTCGTCATTACCAATGACGTACTCTACCACCTGAGCTACAACGGCAAGTTCACGTATTATGATAATGAATAACATGAAAAAAAATAAGGAAAAAGAAGAAGAGAGAAAAAGATTGGCAAAAGCTTTAAAGCAAAATATTCTAAAAAGAAAAAAACAGCAACAGAGTAGACAAGATGCCAGAACTCCCAGAAGTGGAAGTAATCTCTAACTTCTTATTTGATAAAATCAAAAATAAGAAAATAAGCAATGTGACAGTCAATAATTGGAATTTGCGTGTACCAATAACGAAGAATATTGATGATTTGCTAAAGGGCAAAGTTATAAATGATATCAAGCGTAGAGGTAAATATATAATCTCGAATATAGATGGTAGTATGGCTGTCATCATACATCTTGGCATGAGCGGAAAGCTTATATATGCTGAAGACAATCAAGCACAGAACAAACATGATCATGTGATATTCTTATTTTCTGACAACACTTCACTAATCTTTAATGACCCAAGAAGGTTTGGATTAGTGATTGTTTTAAACAGAGAGCAAGAACTAAATTTTTTTAATAACCTAGGAATAGAACCCCTCACAGATGAATTTGACGGAAATTATTTACAGAAGTTGCTAAAGAACAGAAAAGCAAATATCAAATCAGTATTAATGAATAATAAGCTAATAGTTGGCGTAGGTAACATATATGCTTCTGAGAGCTTATTTAGAGCTCGCATATCACCACTTAGGCTAGCACAAGATTTAACATATATAGAGTGCGAAAAACTTGCTATCGAAATAAAAAATACTCTGAGTGATGCAATTGCTGCTGGTGGTTCAACACTGAAAGATTATGCACAACCATCTGGATCTGCTGGATACTTTCAAAATAACTTTTACGTATATGGTAAAGTGCAAAAACCTTGCAGAATCTGCAACAATATCATAACACTTATACGACAAAATGGTCGTAGCACTTATTTTTGCAATGCATGTCAGAATTAAATTTTATTTTTGCATATGACACTCTTACCTGAAAAAGATCCTTTTGATTTGTTCTCAAAGTGGTATCAAGAAGTACTTAATTTTCCGTGTAAAGAGTCAACTGCAATGACGCTAGCAACGTGTAGCAAAGACTGCATTCCATCTGCAAGAGTGGTATTACTAAAGGAATATAGTAAAGAAGGTTTTGTGTTCTTTACTAACGTAAACAGTAGAAAAGGAAAAGAATTGACTGAGAATCCCAAAGCTGCACTCGTATTTCATTGGACAGAATTTTCTAGACAAGTACGAATTGAAGGAGAAGTTAGGCTTCTAAGCGGCAAAAAGGCTGACGAATATTTCTCCTCTCGAGCACGTGATAGTCAAATTAGCGCGTGGTGCTCAAAACAATCAAGAGTTCTGAAAAATTGGCAAGGTTTTGAGCAGGCTATAGAATTGAAAGAGAAAGAATTTCACAATACACAAGTTTCTCGTCCTGACTTTTGGGTGGGATTTTGCGTAATCCCAAAGGTAATTGAATTTTGGCAAGAAGGTGAATATAGGAGACACACTAGATTTAGATATACTCTTGTTGAGAAAAGCAATTGGAAAGTGGAACAATTATATCCCTAACGTTAGAGAAAGCTACTCTGCAGATCAAAGATAAGGATTTATTGTCATAACAAGGAAAGTAACTTTGTATGGCTTAAAAACTTGTTGTATGTAACGTATTGTAATACTTACGCAAAATATTTTAGTGCATTCTCAAATATGAGCATTCCATCACCATATTTTGGCATAGCCACTCCTGAACGTTTACATTTTTCTTTTTCAAGAGGCCAGTTGTCCTGCTGAGTAAAAAATATTCCTCTCTCTGGGTGAGGCATTAAAGCTAAAACTCTACCACTTTTGTCTGACAAAGCTGCCAGGTCGTATATAGATCCGTTTGGATTGTAAGGAAATTGTAAATTTGCATAGTCACCATTTTCATCAACGTAACGCAGTGCAACGGAATTATTTTCAATCAATTGATTTAAAATATCTTGATCCATAAAAAACCTGCCTTCTCCATGAGCAACAGGAAGATATAGCTCACTCAGGCCCCGTAGCCAAACAGAACTACTCTGCGGATTAACTCTTACTCTAATCCAACGACATTGGTAATTACCTATATCATTAGAGGTTAAAGCTAGATTAGAGAATTCTGGAACTAATTTTACTAATATCTGGCAACCATTACATATCCCTATAATAAGCTTATCCTGAGATAAGAAATTTTGAAATTCGTCTAACAAGTTGTTTTTTATACGCAAAGCAAATGCATTACCAGCACCAGTATCATCACCATAGGAAAAACCTCCTGGAATTGCAAGTATATTGCTTAATTTCAGTTCACTTGGATTATCTATAATATCATTAATGTGAACGATTTTTACTTCAATATTATTAATACCAAGCTTTCTGCTGCATTCCATAAATGCAAATGCAGTTTCTTTTTCGCAATTTAAGCCATAACCAGATAGGATTGTAATTTTCATGAATCAAAAAACTCGAACTTTCTTTTTACAAAATTTGCTATTAAATTCAAAGCAAATAGCATTAACAATAAAGCTATAATTGCAATGGCAGCAAGCTCAATAAATGCAATTTCAGGACTACTTGACCATATGTATATTTGTACAGGTAAAACAGTTGCCGGATCGAAGAAGGATGTAGGTGTATCAGCAATAAATGCTACCATGCCTATCATAAGTAAAGGGGAAGATTCGCCTAAAATCCTTGCAATTGCAAGCACTGCACCATGTATTATCCGTGGCAACGCAATCGGTAAAGAGTGATCCAATATCACCTTGATGTGAGGTGCACCTAGCGCAAACGCTGCATCTTTTATTGCAATAGGAACGTTTGTAAAGGCATTTTTTGTTGCAATAATAATATTAGGCAGCATCATAAATGAAAGAGTCATCCCGCCAACAAGCGGTGAAGAACGGGGTAAACCAAATATGCCCAAGTAGAGAGTCAGTCCTACCACACCAAATATTATCGAAGGCACTGCAGCAAGGTTATTCATGCTAATTTCTACAATACTGGTTATTAGCCTATTTCTAGGCATAAATTCATAAAGACAGATACCTGACATAATTCCTATTGGCAATGCCAACGCTAAGCATACTATAATTGTCATTAATGAACCGATAAATGCCCCTAAAATCCCTGCATTCTCAGGCTCACAAGAATCAGACTTAAGAAACAGAGACTTATTAAAAAATTTTCTTACTCTTCCCTTCTCTTTTAACCAATCAAGTAATTTAGCATAATGATCATTCAAACATTTATTTTTATATAGTGAATTGATCACACTCGATGCGGTAAACCAAATCTCATATTCACCACTATTTTTTACTCTCTTAAGAAAAAACCTCTCTAGCTCCTTGTAAGAGTTACGACTTAAAATTTCGTCACTGTCTTTAAAGTCAATTCCTTCAAACACTTTATGTAAAGAGTTATTGAGTAGTCTAATCGACTTATATCGTAAATCACCAGGATTATTAGTTAAAATAAGATCAGCATTTATTTCAACTGGCAATAAAATTTTCGTTACTGTTAAAGCACTGTAAGAGTTAACTAATATACTTAGTAATATACATATAGGACACCCAATTGAGACAATCAGTGCTGTAAAAGAGCAAAAGCATAAAATGCTGTTCTTTTTATTTTTTCTTTTTACACGAGCATGTACGCGCTTAGATTGAAGTAACTTAAGGAAGTTTTTCTTTATTATACCCATTTACTTTTCTTTACATGAGGATTTGAAAAGACTTTCCCCTTTTTCCAGTGCTTGACACTGAGATCTAACAGGCTTTGCCTGCAAATAATTTTTATATTTTCCATGAAAGCACAAACCAAAAGGAGAATCTGGATCCCAGTGTCAAACATTGGGATGACACCACAGCAGGAGGCAAAGTACAGTTGTGCGCCACACACTGGGATAATAAGAGAGAGTTTTGAGATGATACAATTGACATCACTCCCTATTGTATCTACTTAGATTTTTTTTTAACATAAGTAGTACGTTCTTTGATCCTTGCAGCTTTCCCAAATAGCTTGCACAGATAATATAATTTTGCTCTACGGACCTTTCCCTTTCTTATCACTTGTACTGAAATTAATGCAGGAGAGTAAACAAAAAATTGTGATACTATACTTTCTCCATGACTTACCTTTCTAACTGAAAAAGAAGAGTGTAATCCACGATTTCTTTTTGATATACATACGCCCTCAAATATCTGTATACGCTCACCCGTACTATCAACTACCTTAAAAGTGACCTTCAAATCATCGCCAGGACAAAAAGCTGGCATCTCTTTGGCTAACCTTTGTATTTGTTGTTCGTTAAATTTTTCAAGTAAGTTTGTCATTTATCATCTCCATTCAACAATTCAGGTCGACGTTCCTTTGTTCTAACATATGACTGTTCCCTTCTCCAATCACTTATTTTTCTGTGATTGCCAGACAACAGAACCTTAGGAACTTTGTACCTACTCCACTGCTCAGGCCTAGTATATTGGGGATATTCAAGCATACCACCACTATAACTAAAACTTTCTTCAGCAACGCTATCGAAATTATTTACTACACCTGGAAGAAGCCTAATACATGCATCAAGAACCACCATTGCAGCTGGCTCACCTCCCGAAAGTATATAATCTCCAATACTTAACTCATAAGGAGTATACACATCAATTACTCTTTGGTCAACACCTTCAAATCGACCACACAATATTGTTACATGAGGAATTTCTGTTAGCTCCTTTGCAATGCTCTGATTAAATTTTGTACCAGATGGAGTCATATAAATAAATCTAGTATTTTTATGAGCAGAAAGCACATTATCAACTGCATTACCAATCACATCTGGGCGCATAACCATCCCTGCTCCACCTCCATATGGAACATCATCTATAGTTGAATGTTTATCTTTAGCAAAAGAACGAATATTTACTATTTCAAGATTCCATATTTTTTTTTCCAACGCTCTTCCAGCAAGAGAATAGTTCAAAAATCCGGGGAACATTTCTGGAAATATGGTTAATATTGTAACATTGAACGCCATTAAGGTTTATTTTAAGTTATTTGGGGCTATACTCTAAGAACAGTAAACTGATGTGATACATAGTTAAATTAAATATGTCACTGAATAAAACGATATACGAAGGTAAAGCCAAAGTCATTATTGAAACTGAAGACTCATCAACTGTTATACAGTACTTTAAAGATGATGTTACAGCGTTCAACAAGGAAAAATATGAAATTATTGAGGGCAAAGGAATAATTAATAATCATGTTAGTGCTTTTATCATGGAAAAGCTTGAAGAAGCAGGAATTAGCACGCACTTTATAAACACTCTAAACGAAAGAGAACAGCTAGTCAAAAAACTCAAGATAATACCTCTTGAGATAGTGGTTAGAAACATTGCAGCTGGCAGCTTTTGCAAACGTTTTAATATCAAAGAAGGTGAGACACTTACATCTCCTATAATCGAGTTTTTTTACAAAAATGATGACCTAGCCGACCCAATGGTCAATGAAAATCACATACTATATTTTGGTTGGTTATCCCATAAAGAAATGGAAGAAGTTAAAACTACAACTTTAAAGGTCAACAAAATCTTAGTCGACCTATTTTCAAATGCAAATATATATTTAGTTGATCTCAAGTTAGAATTTGGCAAATTGATAAACAACAGCACTAAAATCATTTTAGCCGATGAAATCAGCCCTGATAATTGTAGGCTATGGGATAAAAATACGCATAAAAAGCTAGACAAAGATGTTTTCCGTTTAAATCTAGGAAACTTAAAGGAAGCATACTCAGAAGTTGCAAAAAGACTGTCAGTAAAGTTAGACTAACTAAATACTACTCTATCAAGTGGAGGGTTACATGCCTCATCAAGTTTTCCAATAATTTCAATTTTTTCTCCACGTTTTTGGAAATGATTTTTCACGTTTTGCATATTCTCAGGACTTACGATCAATACCATGCCAATACCACAATTAAATGTTTTTAGCATTTCTTTCTTCTCTATTTTACCCTCCTTTGTTAGCCATAAAAATATATCTGGCCATTTCCAGGAATTAATGTCTATGTTTACAAATAAGTTTTTTGGAAGAATCCGCGGAATATTATCTATCAAGCCACCACCTGTTATATGTGCGATGCCTTTTACCTTTGGCATAATAGGCAACAAAGAATCAACATATATTTTTGTTGGTTCGAGCAACACTTCTTTCCAAAGCTGATTATTCCATGGAGATGAGTCGTTATAATTTATACCTAAGCCTTTGAAAATATGGCGCACCAAAGAAAACCCATTTGAGTGAATTCCACTTGACTCTAAGCCAACTATATAATCACCTACTTTCATCATGCTACAGCTTGGAAGAATTTGCTTTCGATCAACTACACCAACCACAAACCCTGCAAGGTCATAGTGATTATTATCATACATTCCAGGCATTTCTGCAGTTTCCCCACCAACCAATGCTATTTTAGCTCGCTTGCACCCCTTTGCAATGCCTTGGACCACAGATAATAAAACGTCTTTGCTCAAAACGCCTGTTGCAAAGTAATCAAGGAAAAATAAAGGCGTTGCTCCTTGTGCAAGTAAGTCATTTACACACATTGCAACTAAATCTATACCTATAGTATCATGCCTATTCACTTCTTGAGCTATCAACAGTTTCGTACCTACTCCATCAGTTGAGGAAACAAGCACTGGATGGTCATATTTCTTACTTAGTGCAGCAAAATCAAACAACGCAGAAAATGAACCTATTTCGCTGATTACTTCTTCTCTAGTAGTTTCTTGAGCAATAGGCTTGACTTCTTTTATTAACTTATTATATAGTTCAAGATCTATTCCTGATCTGGTATAAGTATTCATAATCCTTCTATAAATTTTAAAATTGTTAATACTATATTAATGCCTTGATATAAAAAGTGCAACGAAACTTTCTCTTAATTGACTATTATATGCTTACCAATATAGGGTAACTTAAATCATTTATAATTATCCAATGAATAAAAATACCAAAAACATACTGTTAATAACGGAACTGCTATCAGGACGGCTGCTTCATGACTTTGCTAACTCTATGAATGGAATAATGTTTGGCTTAGAAGAGCTTGAAGTAATAGATAAGAACGATGCTGATGCGCAGAAGGAAGCGTTGTCGTTGCTTAAAGAAAGCTCCGATGATTTAATATATAAACATAAAGTTATGAAGCAGGCATATTCTTCTTCAGCAGATAATTACAGCTTTGATCAGACCAAATCTAATATCGAAAATTATTTATTAAAAAAAAAGTAAAGCTTACGTGGAAAATAGACGCACACTCTGCAAAAAATAAGGAAGATTTAATTGAAAAGATAAATAAGATAATTTCTAATATGGTGCTAACTATAGCCAGCGCAGTGGCGGAAGTTGAACTAGTGTCTGTTTTACTGAGTCAAACAGAAGATAAAATGCTATTAACTATAAAAATTCTAAATGAACACAAACCAATAAGCAAATCATTAGTAGACAAATTAATCAAAAAAAATGACACTAATTTAAATACAAAAGATATTAATATCTATATGGCTTCTTTATTATTAGAGTACTATAACACTGAAATGCATTGTACTTGCGAAAATAATTTGCTGGAGATAGGTTTAACTATAACTTGAGTTGCATATTTGGTTATTACAACTTTTTCTTCGTTTCAAGGCAACCGACAAAGGGTACCAAATCTAATTTTTGTAATCACTTAAGTCTAGTACTATTTTATTAATGTAGCGCTCATTTGCATCTTTGATGATAAACTTCATACCATTTTTATATTTAATGACTTCATCTACAGAAGGCACTTTACCAGCAATCGAAAGAATCAAACCACCAAGTGTAATATAGTCTTCTTCAGGGTCACGTAATTCTATTTTTAGATCCTCTTCTATATCCTTTATAATAACCCTTACTGACACTTCAAACTTATTTTGAGACAATTCAGTAATGGTATATTCTGAATTTATTTCGTTCTCACTATCAATGTTTGGTATTAGCTCCTCTATAAGATCGGTTATTGAAATTAAACCATCAGTTCCACCATATTCATCCAATACAATAGCTAAGTATGATTTAGAAGATTTCATCCTAACAAAAAGATTAGTTGTCTTCATCGAAGGCGGAACAAACATTACGCTTTGTATAATATTTCTCAGATTAAAATTTTTATCCCCATTAAAAATAACATCTTTTACATAAAAAAAGCCTAATGCTATTTTTTCTACTAAGGTTCCTTTTTTTACTCAATTCATTCCCTGTAATGGCAAAAACGTTTTCAGATCAGATTTATCAAGAAAACTGCTATTAAATGTTTAATAAGCATGTGAATAATGTCAAATTAATTTGTGAATTATTTGTTGATATAAAATACCAACAATTGATCAACAATTTTTTCAACGACATATACATAGTTATGTAACAATGCATAATGGTAAAATGTTTTCCATAAAAGAAAATTACTAACACTCTGAATATCTTACTTATACACATAAATCATAACAGAAAATCAATAGTATATAGAAGTTGTTAACATATTTATCCACAAATTAAACAACGCCAATTTTTACTAAATTTTAAGTTAGTAACAAGTTGTTGATAGAACTATTATTACTACTATACTTTAATATACAGAAGAATAGATAAAATAGATTGGAAAGCAGCAAAACAACAATAGTAGAAGTTATCAAACAAAATGAGCCAGGTGAAAGAGTCCCTATTTGGCTAATGCGTCAGGCTGGCAGGTCTCTTCCTGAGTACCGCAAAGCAGTAGAAAATATGAATAATTTTATGGAGATATGCTACAACACAGATTTAGTGACAGAATTGACGTTACAGCCGGTGACAAGATTTGACATGGATGCGGCGATAATTTTTTCAGACATTTTAATAATAGCTGATGTTTTGGGTTGTGACGTGAATTTCCTGCGCAATGTGGGCCCGAGAATAAAACCTATAAAGAATCCTAAAGAATTGAGAAGTCCACAAGACATTGAAGCTAAAATTTTACCAATTCTAAACGCTATAAAGAAAGTCAGAAGTCAGCTATCAAAAAAAAAGCCTCTTATAGGATTTGCTGGTGGCCCATGGACAGTAGCTTCATATCTCATAGAAGGTGGAAGCAGTAAAACTTTTTCCAAAGTATTAAATTTTTACCCTTCTTATTTGAAGGAAATAATTGAACGAATAACGGAAGCAACGATTATTTATCTAATTAAACAGATAGAATTTGGAGCAGATGTTATTCAGCTATTTGACAGTAATGCTGGTGCATTATCGGAACCATTGTTTAAAGAATATGTTATCGAACCAACAAAGAGAATTACCTTGGCAATCAAGGATAGATTTTCTGATTTTCCAATAATAGGATTTCCAAGGTCTGCTGGAAATCTTTATAAGAATTACTGCGAACAAACAGGTGTATCTGCAGTAAGTATAGATTATAATATTCCAATAGAATGGGCGAAAGCGAATCTAAAAATCCCTCTACAAGGAAATCTTGATCCTAATCTTTTAGCCTATAATAAAACGGAAGCAATAAAAGAAGCAAAACGTATAATAGATTGCTTTAGAGATTCACCCTTCATATTTAATCTCGGACATGGAGTACTCCCTGATACTCCAGTTGAAAATATTGCTGCGTTGGTAAACCTGGTAAAAAGCTACTAATACAATACACAAAATTCCTAGCTTTTTTATTATGCAGAGTTTATTATTTGAATTTAGCTTCAGTAAGATATGTCAGACCTTGCAAAAAGAATGTCCCTAATAAAACCATCGCCTACAATTACTGTAACTGATAAGGCAAATAAGTTGAAAAGTGAAGGAAAAAAGATCTGTGTTTTAGCTGCAGGAGAACCGGATTTTGATACTCCAGATCATATAAAAAAAGCAGCTATTCAAGCAATAAGTGAAGGTAAAACTAAATATACTGCTGTTGATGGAACGCGTGAGCTGAAAGAAGCAATAATTAATAAGTTAAGAAAGGATAATAACCTCGAGTACACGCTTAACCAGATCTGTGTTGGTACAGGTGCTAAGCAGGTGTTATTCAATTTGTTCATGGCAACAATTAACTCTGGAGATGAAGTTATTATTCCAGCTCCTTATTGGGTTTCATATGTTGATATGGTAAGTCTTTTTGGCGGCTTGCCAGTTGTAGTAGAATGCAAACAAAATTTTAAACTAACAGCGGAATTATTGAAAAGCAAAATAACTAAAAAAACTAAATGGTTAATTCTTAACTCACCGAACAACCCTGCAGGAGCTGTGTACACGTATAATGAATTGAAAGACATAGCACAAATATTGCTTGAATATCCACATGTGAATGTCGTTACAGATGATATTTATGAGCATATAATATACGACGAAAAATTTTTTACTATCGCTCAGGTTGAGCCGAAGCTTTATGATAGAGTTTTTGTGGTCAATGGAGTATCAAAAGCCTATGCAATGACAGGCTGGAGAATAGGGTATATTGCAGGTAGAAGTGATGTGGTAAAAGCTATCTCTACGCTGCAGTCTCAAAGCACTTCTAATCCAAATTCGATAGCACAAGCAGCAGCAGCAGCAGCATTAAACGGTGACCATAGTTTTTTGAAAGAAAGAACAAGGATTTTTAAGAGTCGTAGAGATTTTATGGTGAAAGAGCTAAATTCTGCCCCGGGATTATCAGCATCCATTCCGCAAGGCGCATTTTATTTATTTGTCTCGTGTGAGGGATTGCTCAGTAAGAGTACAAAAAGTGGTAAAGTAATAAATAATGATCTTGATTTTACTGAATACCTGCTAGAGGATCATTTAGTTGCTGTGGTTCCAGGAATTGCGTTTGGTCTAGAAAATTTTATCAGAATTTCTTATGCAACCTCTCAGGAACAATTAGAAATTGGATGTGATAGTATTACTAAAGCGTGCCAGGAGTTAAAATGAAATAGACTATCCATAAATTACCCATTTCACCGCGTCAAAAATATTCACTAAGGTTATCTTGAATGTTCTAACTTGTATTTTTCTATGGAAGGCGTTTTTATTGAGTGAGCAAGTGTCTTTCTAATATTGAATTCCTCATTTTTTTCATTTCGTTGCAGTAAGTTAATGTTATTTATTTTATTTACTAAATCTTTCCCTTTCTCCAGAGTCTTTAAATCACTTTCGTTAATGTGATGTTCATTGTAAAATTCTACAACAATTTCTTTTCGGGTGAGTATTTAAAAATTCCGACACCTGATGTTTAGCAACAGCTTGAATAAATTTCTTATTAAATCTTGAATCGTTATATAGATTTTCCAAACTTTTGTCATAATGTTTTGCTTCGTTTATAGTGAGTTTTATTATCTCTTCTATGCCACTTAGAAGTTCCCTATACAATTTGTCATATCTATTGCCTGACACATGTGTAGCGAATGTTTGTTCAACGTATTTTGTTATGTAGTTTTGTAGTGTGTTGTCTATTGTGTTTATGTTCATTCACTCACCTTGCTTTTATATTATATTTTACATGCGAAAAGGTTAATATTGAGTTAACTTAGACGTCTCTAAAGCCAAGTTTTACTAAAAATTATATTATTTAAAGTATATTTGTTATCACGAAATGAAAGCGTAAGTAAAATGAACTTTGTAACAAAACTAAAGCTTATAATAAAAAAAATAAAGCTTAAGGTAAAGATGAATAAGGGCAAAATCATAAATATACTTATCATTTGTGGTGTAATTTTTTTCATATACCTTATTCATGAGCCAGTTGTAGATATAGTAGAAAAAATTATAAGTAAAATAAAAGGTCTCTTTTAAAAATAGAAAAAGTGAACTTTTTCCATTATCCAAACTTGAACCTGGAAAATTTAGTTAATGCATAAACTACTTATGTTGGCTATGAGTTCAACTGTATAAAATTCCGGTAAATTAAAATAAGTATTCATAAAAATATTGTTTCCTATAAACAGAGTATCTATAATACTAGCTTTGGGGTAAAGTATTGCAGAGGAATTTTTTAATCTGGTTGTTGGCATCACTGTTCTATGCATACCAATATATATTACGCGTGATTCCAAACATAATTGCGCCTGAATTAATAACAAAATTTAACATAAGTATTGCAGATGTTGGCCAGTTTGGCGGGTTATACTATGTAGGCTATACGATAGCTCATATACCTATAGGTCTTTTCCTTGATAGATTTGGACCAAAGTTTGTTTTACCTGCTTGTACCGTTTTGACATTTACCGGAACACTACCGCTTATATGCTTTGATGAGTGGAGTTATTCAATAATTGGAAGAATAATTGTGGGAATTGGGTCATCAGCTTCGGCAATTGGAATCTTTAAAGTTGCAAGCATGTATTTCTCGCAAGAAAAATCAGCAAGAATGGCCAGCTTATCTATAATAATAGGGTTATTAGGAGCTACTTGTGGTGGATTACCCCTGGACTTCTTACTCGATAAATTTGGTTGGGACTATGTTATTTACACTTTCTCAGCATTTGGTTGTTTACTTGCCTTACTGTTATTCTTTATAACGCCAAGCAGTAATGACCAGAAAGAAGTAAGTGTAAATGATAATATGTTTCAGGATTTAAAAACTGTACTTTTCAACAAACATGTCATTCTAATCGGCTTTTTTGGTGGCTTAATGGTTGGTCCATTGCAGGGTTTTGCTGATGCTTGGGCAAAAACGTTCTTGTATGAAGTATATCAAATAACCACAGATCTAGCATCTTTACTTCCTTCTCTCATGTTTGTAGGCATGGGAGCTGGATCATTCTTTTTGGCTTACTTTCTAGAGAAATATCCAAATAAACATTACGAGGCAATTATTACATGTTCTTTTGCAATGATTGCCAGTTTCCTCTTGCTTTTCACGCAGGTTGGCGGTCTGTATATTGCGTTGCCGGCACTCCTTGTTATTGGTTTCGCATCTGGATATCAGGTGGTTACCATTTACAAAGCGATAAGTTATGTGAATAATAACTTGGTAGGTCTGGCTACAGCTGTGTCAAATATGATAGTCATGGTTTTTGGCTATTTTTTTCACACTGGGATCGCAAAAATAATAGATTTGTGTTGGGATAGGACAGTGATACAAGGAAATCCTGTGTATAGTGATGAATTGCTGATAAAAGCAACATCTATTATTCCTGTATGTTTGCTGATAGCTGTTTTTGGGCTCTTATGGTTAAAAAAGCAGGATGAGCAGTCTTAAAATTGCTTGTGCATCTTAAAATTAAAGCGAGGTTTGATCTATGATGAGTGTTTTAAAAAAAATCTGCGGCTCTAAAAATAGTTTAAAGTCTTTTGATAACGAGGTTTATCAGTTTATAGAAAAAGAATTACAACGCCAAAAATCACAATTGCAATTAATTGCATCAGAAAATTTTGCAAGCAAAGCGGTAATGGAGGCACAAGGCTCTTTTCTGACTAATAAATACGCAGAAGGTTATCCAGGTAAAAGATATTACTGTGGTTGTGAGCATGTGGACAAAATTGAAAGTCTGGCTATAGAGAGACTTTGTAAGTTGTTTGGTGTAAAATTTGCAAATGTTCAGCCTCACTCTGGTTCTCAGGCAAATCAAGCAGTATTTGCTTCACTGCTTACTCCAGGCGATACGATACTTGGATTATCGCTTAATTGCGGTGGGCATCTAACTCACGGTGCGGCGCCAAGCCTTTCTGGTAAATGGTTTAAGTCGATTCAATATACAGTAAATAAAGACACTTATCTGCTCAATATGGATGAGATAGAAAAGCTGGCGCTGGAGCATAAACCGAAATTGATCATAGCTGGTGCTTCTGCTTATCCAAGAAAAATGGACTTCAAACGCTTTCGCGAGATTGCAGATAAAGTTGGTGCTTATTTGCTTGCAGACATTGCTCACTATGCGGGACTTATTGCAGCAGGTGAATATCCGTCTCCTGCTGAATATGCACATGTTATGACTTCCACAACTCACAAAACTTTGCGTGGTCCTCGTGGTGGAATAGTGATGACCAATGATGAAGCATTACACAAAAAAATTCAATCTGCAGTTTTTCCAGGATTGCAGGGCGGGCCACTTATGCATGTGATAGCTGCAAAAGCTGTTGCATTTAAAGAAGCATTAGCGCCAGAGTTTAAAACTTATAGCAAGAAAGTCGTGGAAAATGCGAAAGTGCTGGCTCAAGAATTGCAAAAGCATGGACTTGACATTATAACCGGTGGCACTGACTCTCATATAGTGCTAGTTGACTTAAGATCGCAGAAATTAACTGGAAAAGACGTTGTAGATAGCCTTGAGAGAGCCGGTATTACCTGTAATAAAAACTCTGTACCATTTGATACAGCAAAGCCGACCATCACTTCAGGGCTCCGTTTTGGCACCGCTGCTGAGACAACACGCGGACTTGAGGCAGAAAATTTTAAAGAGATAGCTGGTCTAATAAATGAAGTGATTCAGGGATTAATCAGCGGAAATAGCTCAAGTGTCGAAAAAGCAGCAAAAACTAAAGTTGAAAGGATTTGTAGTAGTTTTCCTATTTATTAATTTATGTGGCATCATCCAAGTAGCTGGTAGAAACGAAAAAACCTACTTGACAAACTCCGCCAGCCCCCTTATCATGAAACTAAAGGTATTCAGTTATCTTCATCTGTGCAGATTAAACAGCAAGAAAACAACGTAGTTGGCGTCTTATTTTTAATTTTT
>NODE_7_length_20094_cov_5.499126
TTCTCTTACCTACTCCACAATTAAACAACTCTGCTATGTATCCTATTTGACTGCACAACAATGAGAATTGGTATTAGCACCAATTATGATAGTGCTATATGTGGGTATGTGTATATATTTAATTTATGTAAACGGAAGTAATTTGCTGAATGCTCTATCCATAATATTCCAAGACATCTTCAATAAATCAGCTATAGGAAGCGGAGTATTGAGCGGATTAATAGCCGGAGTGAGAAGATCAGTGTTTGCTAACGAAGCAGGTACCGGAACAGCAGCTATAGCACATTCAGCTGTAAAAGAAGAAGATCCAATTAAAGTTGGGTGCGTTGCAATGATTGCACCACTGATAGACACAATATTAATCTCATTTTTGACTGGTATCGTGATAATTATCACTGGTATGCACAGCACTGATAACGTGGGTGATATTACACTAATTAGTTCGGTATTTTCAACAGCTTTGCCCTTGTTCAGCAAGTTAGTTTTTCCGCTAATGATGTTTTCCTTTGCATTTTCCACAATAATAGCTTATTGTTACTACTGTGAAGTTGCTCTGCTGTATTTATTTGGTAGTAAAAAAATACTGATACCGTTCCAAATTCTTATAGTGGTTTCAGTGTATATCAGTTGTATGTCAAAAAATATAGAATTTATATCTTATCTAGGTGACAGTTTGTTTATGTGCCTTATGATTCCAAATGCTGTTGCAATATATCTACTAAGAAGGGAAGTTTTGAATACAATAGATTCTTATTACAATTCTAAAGGGTATTAACATGATTTATAGATTGCTTTGTATGGTGTTATTTTGCCTATTGTTTAATGATGTGTACGCTGCTTCAGGTTTTTACGAAAGTTATGATGCTGTGTTGAATGGAATAAATAATTTCATGAATGAAGTACTGTTTTTCAAGATCCTTTACGTGCCATTTATAATCCTTCTACTAGTTTTTGGTTATGTGTTTCTAACATTACGTTTTGGATTTCTCAACATAAGAATGTTTAAGCATGCATTTGCTATTTTATGTGGAAAATATGACACGAATCACCATGATGGTCATATTACGCATTTTCAGGCATTTATGACTGCACTTTCAAGCACAGTAGGCCTTGGAACTGTTGCTGGAGTCGCAATTGCAGTTTCAATGGGAGGGCCAGGAGCGGTGCCTTGGATGATGATTACAGGTTTTTTTGGTATGTCAGCAAAATTTGCTGAGGTAACGTTGGCGTTTAGACATAGAACAGAAGATCAGGACCAATTGTTTAGTGGTCCCTTTCAGTATATAAGGAATGGTCTGGAGGAATTTGGATTTAAAAAACTTGGTATTGTGCTGGCTGCCATGTATGCAGTATTCTTTGTATTATCAGGTCTTGGTGGAAGTGTAGCGTTTCAAACCAACCAAATGGTTTCCATATTATCTGGCTATTCAAGTTGGGTAGATGGTCATTCTTGGTTTCTTTCTTCCATAATTTCTGCGCTGCTTGCTCTAGTGATTATTGGCGGAATTAAAAGGATAGCAAGAGTATCTTCTGCACTAGTGCCTATTATGTCACTTATATATATCTTTAGTTGTATTATTATTATTGCATTTAATATTCATAACCTTGGTTATACGTTGAAAATATTATTTTCCACTATGATAGATTTCAATGCTGTTGGCGGAGGGATGGTAGGAGCATTTGTTGCTGGAATTCAAAGGGCAATCTTTGCCAGCGAAGCGGGTGTCGGCTCTGCTGCAATTACTCATGCAACAACTAAAGATGAAGAACCAGTAAGAACTGGACTAGTCGCTATGATAGAACCATGCTTTGACACAATGTTAATTTGCTGTTTAACAGGAATAACAATAGTAATAACAGGTGCATACCAGACTAGTGTTGGTGAAGGGATATTAATTACTCAAAAGGCATTTGAGACAGTTTCTCCATGGTTTCCTATACTTTTAACCATAGCTGCACCTTTGTTTGCATTTTCTTCGGTAATTTCATTTGTATATTGTTGTGAAATGGGGTGGCTATATTTATTCGGTGCAAAAAGTATAGTGATATACCGCATAGCAGTAATAATTGTAGCGTTTTTTTCTGGTCTTTCTAAAGATATAATGGCTATTGCCAATATCGGTGGAACTTTGTTCTCTTGTTTAGCTCTCATCAACATGACAGCGCTTATACTGTTTAGTAATCAGATTAACGATGAAGTTCAGTGCTACCTAAAAAGGCTGAGGAATAATAAAATTAATTAAATTTTGGCATATGAAGGTACAACAACAGATGTCATTCCAGTACCACCTTCTTGTTACCTCAGAACTCTCTCTTGTCATCCCAAAACTCTTTCTTGTCATCCCAAAATTCCCTCTTGTCATCCGAGTAACTGACACTGGGATCTATTTTGCATATAGTTCCACCATAGTGCTATGTTTTAATGTAAAATTTTATATTTATCTACTAGATTCGTTTGCGAACAAAGTTCGCTGGATCCCAGTGTCACGCACTGGGATGACAAGAGAGAGGATGCTAGAATGATGGAGAGGTACGTAATCCTTACACTATCCTACATATTAGGTTCAATACCGTTTAGCTTAATCATTACAAGAATAAAAGGGATAAACTTAAGAGAAGTAGGTTCAGGAAACATTGGTGCTACAAACGTTGCAAGGACGGGAAATAAATTTCTTGCTGCTTTGGCATTATTTCTGGATTCCTTTAAGGGGTTTATTGCCGTTTATATAGCACAACAATTTTGTGATAATAACGATTTTTATATATATGTATCTGCAATTTTAGCAGTTTTAGGACACATGTTTCCTATTTGGCTAAAATTCAGTGGAGGAAAGGGCGTTGCAACCACTCTAGGGATACTGATAGCATTTAACATCGATATTACTTTAGTATTCGTAATAATTTGGATAATAGTCTTTCTTGCCTTTAGATACTCTTCCCTTGCTTCACTCAGTGCTACTTCAACGGCTGTAGCATGGTCCTTTTTTTTTCAGAGGAATTTGTTCTTAACATTACTAATTATAGGAGCACTGGTCTTCCTAAAACACCACAGAAATATTGTGAATCTTCTGCAAGGTAAAGAGTATAAATTTTATAGATAATGTACTGCCAAATTATTGACACTTAAAATACGAGACAAATTGCTTGATGGTATGATTTTGTCTTCTTTGTTTAAGTTTATAATTTTTGCTTTTGTTATACTCTCTACTTCTTGAGGTGTTAAAAGACCATCTTCAATGAATTCCTTTTTTGTTTCTCTTATTTTTTTATAAAGTTGAGTAACGTGATCTTTATTTCCTTCATATACACTTTCAATTTCTAACTCTAGCTTATGTGAAGCTCCTTCTTTTAACATTTCATCCATTGCTGCTTTTGTTACTTCTAACCTTTCTTGCAAAATTTTCTTTATTTTTTCCTTATCATTTTCGTTATTTCGACTGAGTTCTGAATATACTCTATAGAGTTTTTTTTCTTGTGGTAGAAACCTTAATCCATCTAACATCCTAACCACTTGACCCTCAATAGTCCCCTCAGCTTTTAATTTAAATTCCTTCACTTCTTCCACTATTATCTTATTAGCTATTCTCTTAGCTCCATCCAAAGATGAATCCTTGAGAGAAAAATCTGTCTCGAGTAGATCTCGATTTAATAGCTCTAAGAATACTTTTTTTCCGATGTTTTCGAGTAAACTTTCTTGGTCACCTAAACCATGCTCCTGCAGTTTATTTCTCATGTGCTGAACCAGCTCACAACATTGTAATTTATTTAACTTTATAGAGCTAATATTTTTCATTAACGTTAGCACAATTTGTTCACTATATTGAGAAGTAATACTCAATAATTTTCTCATTAAAGGAATACTTACTTCTGAGATGAAATCATCAACTATTTTTTGATTTTCATTATCACCAGGGTTATCTTGAGCCTTATACCAAGCGTTAAAGATTTCTTTGTTATTTTTCTTATTCTTTAACCTGTCTAACATAAACTTACGTGCTTCATTTTCTGCCTCTGAAATTGATATTTGCTGTGGAGTAGTAAATCTAATTTCTGGGTCAGGATGAATTCCCTCTAGCGTGCTTAACATTCTGTAGACAATACCGGTAAAACAAGTGTTAGGAATTCGCTCTTTTCTAGAGAAAGTTTGACTATCAAGCAAATTTGTAATTAACGCGTCTTTTTTATCTTTTACAGCTTCTCTCTTTCCATCATTGCAGGCTCTCAGAACTAGAAGTAAAATCTGTCCACCTGTAAAGCCGGAACTATGCTTTTGATCATCTTTGCAAAAGTCATTTAAAAATGCAATTACTCTTCCTTTATCTTCACCACTAAGCTCATATGAATTGTTTATATATCCAATGAATTGAATATATTCATCATTTTTGATTACGTCTTCAGGTACTTGTTCGCCATACTTATCTTTTAATTTATCAACATTTTCAATGATATCATCATTTAATTGATGGGGCAGTAAATGTTCGAGCTTAATATCAAAGCTATTGACTAGCCCACGTAAGTTCTCTTTCATGCCTTCCCGAAAGAAATTCATGGAAGCTTTAAGCAGTGTAAATGGGTTAAAATCTTTTGGTCTCAGTTCACTCTGCAATAAAACCAATAGCATTGTAAGTGGTATAGTTCCCAGTAACGAAATTAGTAAGAAAGTGGAGGTGAAAGTGAGATATGTTATGAAAGCAGAAAACAAGAGGAAGGCTGCTACCTTGATTGCATTGTTCTTAAAAAATATTTTCCAATATTCCCTTTTGCTCATTTTTTGCTGTTTTGCCGTTTTTATTTCTTTGTAGATATAAAGAGTTTTAATTTCAGACCTAAAGAATATAGTACCAAGAGAAAAAAGAACACTAACGGGATTAGTGATAATGCTTAAAGAAACAAAAGTTGCAAAATAACTAACAAACTTTAGCCTGCTAGATCCCTTTGAAGGAAATTGTAATTGAGAAATACCTATCATAGCCTACCTTCAACATCATTACACTCTAGTAATAGCATAATAATTTAAAACGTCAATGTTTAAGTATTTTATTATCCGCACACTCATCGTATTCAATCTCGACTGTAGAGTGTGCTATCTCGAACTTATCTAGTAATATTTTTTTTATTTCATATAAAACATTGGTGTGCTGCACATTTTGCTTTATTTTAGCATGCATGGTAATTATAAAATAATTATCAGACAGCGACCATGTATGTATGTGGTGCACATCTATCACTTCAGGTAGCTTAGATACAATTTTACTTTTTATTTCTTCAGTTGATATGCCTTCAGGTGTACCTTCAAGAAGTATATGGCAAGAATTCTTTAGAATTTTGTAGCCACTATTTAAAATTATTACACTAACAAGTACTGACAGAATAGGATCTACTATTTGCCATCCAGTAAGCATAATAATTATGGATGCAAGTATAGCAGCTACAGAACCTAAAATATCTCCTATAACGTGTAGTACAGCACTTTTTATGTTTATATTGCTCTCGCATTTACTATGTAATATAAAAAAGACTATAATATTAGAGATCAGGCCAAGTGTAGCAATTACTAACATTACTTTCCACTCAACATTGACTGGAAAAATAAACCTCTTTATTGATTCAATTATAATGATTATTGCGATGAAGAATAAAGTTAAACCATTAACAAATGCTGCAATTATCTGCAACCGATGGTATCCGTATGATCTCTGCAAATCGGATTTCTTAGCTGAAAACCTATGTGCTAACCAGCTTAAAACCAAGGCAAAGAGGTCAGTAAACATATGCCCTGCATCCGACAGTAGAGCAAGCGAGTGTGAAACTATTCCACCTACTATTTCCATAAACATTGTTATTGCAACTATTATTATGGAATAGATTAAGCGCTTGGACTGTGCTGCTGAGTGTTTGCCGTTATGCACTGCTGTCATATAAAATCTTTTCATGAACAAAAACGTGGGTAACACTGGGTTCGAACCAGCGACCGCTTGCACGTCAAGCAAGTGCTCTACCAACTGAGCTAATTACCCATCGTGGTTTTAGTATAGTGCTTTGGTGGAATGAAAGTCAATAAACCACTTTGCTTTTACCCTTGTCCAATGTGATTCCGGAATATAGCTGTATAGAACTTCAGCTATACCCTATATTTTTCACATAAAATTAACAACTTATATTTTTTTACTAAGATATAGATTATATCAATATGAAAATTCACACTTTTTTAGTAGAGATCACCTTATATTTGAAGAGTTAATAAATTAGAGGTTAGAATTATGACAATCAATCAACAAATAAATAAAAATATAACTAAAGAAGAATATTTCAACAATAAGCATGTTATAGAAATTAGTGATTTAAACATTAAAGTAGAGGTTTATTCTCATAATTTAAGAGCAAGTAAAGTTGCTAATATTGAAAGTGAGATAAGAGAAACAGCTACTAATTTTAAAGACGCATTCAAGTTAGAGCACGGCGACTCAGAACAAACATTTAAAATTTATATGTTTGATGACAAGGATGATTACACTCACCTTGGCGGAAGTGAGGGTTTCGGTTCTTACCTTGGAGATGAAGGTGGTAAATGTTACTACAAAGGGAAAGCTGACGTTTTTGCTGAAATGTACGTCTACCAGCAAGGTGGCGTTCATAACCTTCAGCATGAATTTGCACATGGTTTAACTTACTTGGCTACAGGAGGCGAATCTTTACCAACAGTATTAATGGAAGGAATTGCAGATTATTTTGAGCACCATTCAGATCATAAATTCAATTCTCAAGGATCAAGTATTGACAAGACCGAAGCTACAAATCTGGATTTAGATAAAATTTTAAGCTTAAAATATTCAGATGACAGCGAAGCAAATAGCCTAGTTTATAAAACAGGTCATGCGTTGGTGATGTACTTACAGGAAAAAGATCCTAGTTTATTAAGAGACTACCTAGATACTTTACGTCAAGGTGACTCACATAAGTCAGAAAGCTTCTTGGAAAGTATAAAAGGGCATAATGCTGACTTTAAAAGTTGGCTTACTGAGAATGATACAGAAACTGCAATGGAACACCTCAACGCTTTGCAAGTTACAAAAGGAGATTTTATAGCAACTGGTCAAGAAATAGTGGGTGGAGAAATTAAAAATGTATCCTACTATAAAGCAAATATAGAAAAAATAGATGGAGAAAACGTTGGAAGTTTTTCTCCTGTAGAACACGTTGCGTTTTATGATGTTGCTCGTGCTATGAATAGAGCAACAAATGATACACTTGATATATCAAAGGAATATCATTTCCTTAAGGTAGTAAAAACTTCCGATGGACAGGATAAACTAACTTACTCTGACCAACAAGGTAATGAATATCAAAACAGTCAAGAGTATAAAAATCAGGCTTTAAGGATATTATCAAAATATGATACAGAAATTAAGAATCAGGTAGATGAGTTTGATAATTTGAATAAAGAACGTGGTGAAATGTATCAAAAATATCATAAAGGAGAGATTACTATTGAAGAGTTACGTAATGAGGAAAATACAAAATACAGACCAGCATTTTTAAAGTTTGATCAACTAAAAAACAAAGCTGTTGATAAGATTGAAAATAATTCCCAAGCAGCAAAAATATTAGATGGGCTGGTCAATATCGATCCAAACTTAATCAGAGGTACTCATATTGATCTACAAGAAGGTAAGATTTTTTCTATGCAAGCTCATGGTCAAGGAAATATGGGTGCACTGTCTATATATGACGGAAATGCAAAGCTTGGAGAGTTATTGAGCGAATCAGGATTTTTTAAGCAAGTTGAAGGTCAAACTAAAGAAACTTTCATTTTTGAGGATATATTGCACAACTTAAATACCCAATATGATGGTGGTGCTTACATGGCAGTTACAAAAGAAAACGGTCATTATAAAGCTTCCCTAATAGATGGCAGAACAGTTGAACGTGATGAATACTTTGATGAGGCGCATTTACATGAAAATGAATTGTTGCATCCTAGCACTGGACACATCCAAAAAGATTTAGATTCTCTGCTCCTTAGAGGTACCAAAATTTTGAATCATCAGGATTCAGAGCATGCCCAATATTCTGATGAGCAAAAGGCAAATGGAGTAATCGTAGAAAAAGGAAAACTACTGGATAATAAGGGAACCGACAGGACAGACGACGATGTACACGAAGCGGTTGTAAAACAAGGAGGCGAAAATTTACATACATTCAAAAATATGGGCTTTTATATTACCGAAAAAGGTGATCTATTTATTCATGACCATGGAGCAAATGTAAGGTTTCAACTACCACAAAGTATTACTCATCTAAAATTAGTGGAAAAAGACGGAGCATATAAGCTTGTTCCGGTGACGAAAGATGGGAATGAACATCCAATAGGTATGCCAAATATATCAGATGAATATAGATACATAGATCCAATATTTGCACATGAATATGAAAAGAGAGATTATTCCCATAAACATGTAAATGTGGGCCTTATAAACTTAGAGAAATATGGCTCTGGCAAACTTTTTGCGATAAAGTACGACCCAAATGATTACCACATACAAAGAAACTCTAGCGGTGAAATAGTTAGAATAAAAGATCAAACATATTTCACTAAAGTAAAATTGTTTGATGGTGATGAAGAAATTGGAATGTTGTCTAATAACTTTCACAATTTTAAAGGAAAAATATTCTTTTCTGCTGACTACAACTACAGTTATAACGATTTCCTAGCATCTGTTTCTCCTCAAGTTGAAATTGAAGATATGGGAAATGGAAGTAAAAAAATAACTTTCGATCAAGGCAGTGGCGATATCGGTGATACTAATAGAGGCTACACGGACTATCAGAGAATATTTACAAAAGAGAAACAAACCGAAAGTCCAAAAGGGCAAGTAAGTGAAACTAAGACAGAAGTTCATAGTACTACTAATGTTGTTGCACAAGCTGCTGAAGAGAAAACTGCATCAAACGACAATAGTGAAATGCAGTCTGACCAGCCACAAATTCCAACAAGGGCAAAAAGGTCAGCTTCAATGGAGGAGAAAGAGCAAGAACAGGTAGTATTAAAAGACACAATTCTCAAAATAGAAAAGAGCTACGAGCAGGACTCAGAAGGGAAGCATAAGGCAAATGTAACCATAGATTATCATGACCTAAAAGCTTTGTACAATAGGGCAGAAGGGGAAGATAAAAACTCTGTGTTAAAGTTTTGGCAAAATTTGGCCGAATCAGAATATAAGATTGGTGCTTTGCCGGAAGACAAATACTATTTTGAAAAAGGCAAATTCGTAATCCACGATAGTGGCACAAAGAAGCTTATAGTGTTACCTGAAGATAAGGTGTCCATCAAGATAATGAAGGATGGTGATAGTTATAGTTTAGCTATATCAAGTGGTAATGGCAAAGTAATAAGCAGCATTAGTAAAATAGATAATCCAAATTACGAATTGCTGTCAGATTCAAGTCATTTCAACTCAGGAGAGCAAGATAATATTGTATTATCAGATCAACATCACGAATATAATCTTTATCTAGAGAATGGTTTTGTGAAAATGTTCGATTGCGCAAGCGACCACATTTATCACGACCACAACTCGGCCTACATTTAATACATACAAGGAGGGCACTGCCCTCTTTTTGTTATTCCAATGCCCAGACACTGGCATCCAGTTAAATTTGCAAGTATAAAAGTAATCAACGTTTCTTATGATGGAAAAATGGATTCCAGTGCCAAGCACTGGGATGACAGGAGAGGGGACTGGAATGACAAGAGAAGAATTCTGAAGCGAAAAGCCTAAAGGGAATTTTATGCAAAATCTAGCATTAACGAAAATTATACTATTTTCATGCACATTATGGTTTTTATAATTAACGGAGAGTGTGATATGGCGTTGAGTGATAAATTTGGTGAAGGTAATTTAACCACAGTACAAAATCTTATAGACGATGGTACGTTTATAGATAGTCTGACAACAAAGCTTACAACAGGCCAGAATCCAAAAATGTATACTAGAACAGCTGCTGATACTGCATTTGTTAAAACTACAGATCTTGCAACAAAAGTTGCAGAACAAGCTGTTGTGGATATTCTAGTTCCTGCTCTTGCAACAGTTGGTACTGATGATACTAAGAAGGTTTACACTAAAGGCACAGTAGATACTAGTTTTGTTAAAACTGACGGTTCCAATATTTCAACTCAAGTAGATAAAGGAAAAGCCTTAGTGGATGTTCTAGTTCCTGCCCTTGCAACAGTTGGTACTGATGATACTAAGAAGGTTTACACTAAAGGCACAGCGGATACTAGTTTTGTTAAAACTGATGGTTCCAATGCAACTGATCCTGGTGTGAATGCTATGCTAGGCAAACTTATAGATGCAAATAAAGTTCTTAAGGTTGATGGTTCCAATGCAACTGATCCTGGTGTGAATGCTATGCTAGGTAAACTTATAGATGCAAATAAAGTTCTTAAGGTTGATGGTTCCAATGCAACTGATCCTGGCGTGAATGCTATGTTAGGTAAACTCACAGACAAAGTTGTTAAAACTTCAGAACTCAAAACAAAAGCTGCAGCGAAAGATGTCGTGGATGCTATAACTGCTTCTTCTGATTTTACCGGTAAAGTATACACTAAACAAAATGTGAATGATGAGTTGGCAAAAAAAGCTGACACAGCCGCTCTAGCTAACAAAGCTGACAAGAATTACGTCGATACTGAGCTAGGAAAGAAAGCTAATACTGCAGATGTTTACACTAAAACTGCTGCTGATACTGCTTTTGCTAAAATCAATGCTTCCAACCTTACAGATGCAGCAAACCAAAAAGCTTTCGCGGAAGCTATACTTCCTGCAAAAGATGGCAACAAATCAATTCTAGTGGATAAATTAGAAGGATTTCTTGTTGAAAATGCTAAAGTGTATAGTAATAATACAAAGACAGCAAAGGAGTTATTAGTTCCATCAGATGCCGAAATAGCTGCTAAAGTAGTTAATGACCCAAATTTTACAGCTAATGTAACAGATGCAAGGATTAAAGAAGTTGTGAAAGAGACAGTGTCACAACCATCCTTTGACATTCCAGCAAGTGATGATGCTGCACTTAATTGGACTTGGTAATACAGCAAGTAGTCACGCTACTTGGATGACAGTGCGCCGTAGAAACACGGGAAGTGTTGAAGCTGTGCAATAGATGAGGGAGGGCCCCTCGGAGCCGGTTTGCAAGAGCAGGCTCCAAACAGCCATAAGCTGCTTTGGTAAAGAGCTAAGGTGGTGAGCGTTATGGAAAAGGCACAATTATGTGTCATGTGTGAAATAGAGAGACGAACGCAAGTGAACCACTGATGAAGTGTCGAAAGCGTAGAGACGACGTCAAAACCAGGGGGTAGTCGTTAATCTGGTACCGGGAGCTTGTTTACTGGGTGGGTGGCGTCCGGCATAAAAGTGGCGTGAATCTATTTTAGGCTATTGCATGGAACTACGGGAACCTGTCGTTTCGATGATAAGGAAGAAGTCCAAAGAGCCGATCTCTGAGGATGAGAGTACCGATGCGAAAAACAGGGGCGGATCAGCTCATAGTAGTGAAGAAGTTTCTGTAATGGAAATGGAGCGAAGGAGCTGAGTTATTTAGTTTTAATTATTTTGTCAACCGTAATGTGACCTTACCCAGAAAAAGTGGAGAGAAAGAAAGGAGTTTTTTCGGGTAAAATAAAATTTTGGAGATGGCAAGAGAATATACGGCAGAATTCAAATTGGAAGCTGTTAAGCTGGCAAATGAACAAAGAAAGGTAGGTCAACCAGTTGCAAAAGTAGCAAGAGATTTAGGAATAAGGGATAGTGTATCAGGAAAATGGATGAAGAAATATAACGAAAAAAAGTCAGCGGCAAATGCATTTCCAGATGTAGTACCTTATGACAAAGAGAGATTTGATTTACAGAAAGAGTTAGCAAAAGTAACAAGAGAAAGAGACATTTTAAAAAAAGCCCTAGCCAGTCAAAAAGAATAAAATATTTTTTTATATAGTAAACACCATAAAGTGCAGGTAGGGTTTTGAATGTATCTGCTAGTTGCTACTATAAGTGGACTACAAGGAAAATAAGCAGTAGAGAATCAGCAAATAAAAGCAGATATTCAAAAAAAGTTTCTAAATGTAGATATGGAGCTCCTAAAATTCATGCTGAATTAAAGGCTTTGGGTAAAAGTTGCAACTTGAAAACAGTGCAAAGTATTATGCAGAAAAATGGCATTCGGGCTATATTGAGAAGAAAATTTAAAATTAAGAAACAACAAACGGACAGTAGCTCCCAATATATTAGACCAAAACTTTATTGTCGATCAACCAAATAAAGTATGGGATTACTTATATAAAAACCAAAGAAGGATGTTGGCAGGATCTATATTCACGCATGATAGTTAATGAGCAGTTCAATAAATAAACAATTGGTTATGATTAATGGCCGTTAATAAGCGTAAACCTGTCAAAAATCTACTATTACATAGTGATCAAGGTTCACAATATACTTCATCAATATCTCTTATCCATAAAAAACATAGATGAGTCATAAAGGTTGTTGTTACGACAATTCTGTTGTGGAAAGCTTCTTCAGTTCTCTAAAAAGGGAGTTACTAATAGACACCTCTCGGCACTCTAAACAGTATATTAAAACTGCTATATTTGAATATATAGAAATTTTTTATAACAAACAACGTAGACACTCCACTATTAACTATTGCATTCCTGAGCATTTTGATTCATCATTCTCTTTGTAAAAAATATTCCAAACTTTCTCTCCACTTTTTCTGGGTAAGGTCAAAAGCTAGCATATGATGAATTAGACAAGTTTCGTTGGGACGAAAAAGATTTAGTAGCTTACGAAGAAAGAATAATGGATCTACGCAAAGAAGAAGCCATTCTTGAATACAGACTTGATCTTGCTGAAGAGAAAGGTAAAAAAATTGGTAAAGAGGAAGGGAAAATTGAAGTCGCAAAAGCAATGCTGGCTAATAATGTTGATGTCAACACTATTGTCAAGTTTACTGGCCTTTCTATTAGTGAGATTGAAGAATTAAGCGGAAATCTGTGAACGGTTACACTTGGAAAACCTTTGTGGCATAATTTAAGTGGGCAGCGTAGTCTACGATTACCGCATAATTTACTATATAGATATTCCAGAACATACAAACTTCAATTGAACACAGAAAAGATTCTTATCAAAGTTAATTACCCTTATTGTCAATAACTATTAGCTACAGACCAGTTCTTGTTAAGTTACAGTAAAGAAATGAGTCATATATAGCTAAACTGACTTACGACAATTTGAAAAACCGTCATTCCGCTACTAGTTAGCGCCGCGGCAGTATGACGTGTTACTTGGGTCAGCTATAGAATATAGATCAGAAGTGACAAAGCCTAAAAAAAGGCCTAATATAACACAAAAAGCTTTATGAAAATCAGAGTTGGAGTAATAGGCTGCTTAGGCAGAATGGGCAAAAAAATACTCAATGAATTAATTACAAATACCAAAGTGGAAATAGCAGGTGCTGTTGCCCGTTCAGGCAGTAAGTACATAGATTCAGATATTGGACCAATTATAGCCAATCTAGGAATCAAGGTTACAAGTTCTATTAGTGGCATATTTGAGTTATCCGACGTTGTAATAGATTTTACAACTAAAGAATGTATGTTAGACTGCCTTAAAGCAGCTGTAAAATTTAAAACACCGCTGGTTAGTGGCACAACTGGAATAGAAGGTGTCGATTTGAAAGAATATGCTGCTGAAGTTCCAATATTATGGTCAGCAAATATGAGTGTTGGGGTTAATGTGTTGCTGAAATTGGTAAAAAAAGCTGCTGAGCTTTTAGGTAATGAATATGACGTTGAGATTTGGGAAATGCATCATAACTTAAAAAAGGATTCACCATCTGGAACAGCTATAGAACTTGGCAAAACAATTGCTAACGCTTCAAAAGTGGATTTTCAGTCCAATCAATATTTACATAGTGGTTCAAACATAAGGAAAAAGGGGGGAATAGGTTTTGCAGTATCTCGTGGAGGTGGAGTAATAGGAGATCACAGCGTGATGTTTGTTAATTCTGATGAACGGATAGAACTAAACCACAAAGCAATTGATCGCACAACATTTGCTAGAGGAGCTGTTCAAGCAGCAGTATGGCTATACGAAAATAAAAGAGAAATTCCGGGGCTCTATTCAATGCAGGATGTGATATGAGCAATACACGTGCCTCTGTTAAAGATTTAAATCTCTGGTATGGCTCTAAGCAAGTTTTATTCGATATAAATTTGAATATTTATAAAAGAAAAGTTACTACTTTTATCGGACCATCCGGGTGCGGTAAATCAACATTTTTGCGTTGTTTTAATCGTATGAATGACTATGTACCAGGTTGCAAAACTGTTGGTGAATTAGATATCGATGGGCTGGGTGATATATATTCACGCGATATGGATGTTGTACTACTTAGAGCAAAAGTTGGTATGGTATTTCAAAAGCCAAATCCTTTTCCAAAATCAATATATGACAATGTTGCTTATGGGCCAAAACTGCATGGTATGGTGAAGGATAAGCAAAAATTGAATGAGATGGTGGAAAATAGTTTAACTAAAGTTGGCTTATGGGAAGAATTAAAAGACAGATTGCAAGATAGTGCACTCGATTTATCCGGTGGCCAACAACAGAGGCTATGCATCGCTCGCGCAATTGCAGTGAAGCCAACTATTTTATTAATGGATGAACCGTGCTCCGCTCTTGATCCAATGGCAACCAATGCAATCGAAAATCTTATACAAGAGCTGAAATTAAGATTTACTATAATTATGGTGACTCATTCAATGAAGCAAGCTAAAAAGTTATCTGATAGTATAATTTTCTTTCATAATGGCAAGATCGTTGAATCTGGAAGCACTCAAGAAATATTCGAAAATGCTCAATCTCCCTTAACAAAGGAGTATATCCTGGATCATTAGGTTTCTGTCATCAAAGTAGCTTGGCTACTTTAAAAAATGTATCCGTATGCCGTATCTGTCGTTCAGCATGGTATAGCTAAACTGACTTAGATTTAACGACAACCGTCATCCCGCTGGCGGGATCTAGAGATACCGCGCAACTGTACGAACATTGCGATTTGGGCCCATCAGATCCGAGTAGCTGACACTGGGATCCAGGAATTTTATTAAGTTGGCGAGCATAAAAATAGCTGTTTTATGTTAAAATACAATGTTTTAATGATTATGGAAAGGCTGGATTCCAGACTGGAATGACAAGAAGAGGGTACTTGGATAAGAGGCATTGCCCTTCTGGTAGGCCCAAATCGTAATGTTCGTACAGTTATGGAATGAATCACGGTATGACGTAGGGAAACCTTTCTTGGGTTAGCTATAGTGCAGAAGTCTAATCTACTTTCAATTCCCCAGTATGTAAACTGCGCGGTAAGGACTCTAATTCCTTTGCAGCACTTAAACTTTTATTTTTTGCATGTATACCAAGCTTATTGAATTCTCGGGCAGAGGAAACACCCTTGCTTCAAGCGAACCAGCAGTTTTATTATAATGATCGACAGCACTTTTTAAGCTCCTGCGCAAATTATCAAAGTTTTCGCCCATTGTGCAAATGCGCTCATATAAAATATGACCTAGTTCACTGATCTTTTTCGCACTTTCAGCTATCATCTCTTGCTTCCATCCATACGCTATTGCTCTCAGCAACGCAATTAGAGTGATCGGTGTTGCAATGATCACTTTTTTTTCCACTCCAATCTCTATCAAAGCAGGCTCATATTCCAGTGCTGCACTAAAAACCCCCTCCCCTGTTAAGAAAAGCACCACAAGTTCTGGCGTATTTTCAAATTGATTCCAATACTCTTTTTTACCCAAGTCATTTATGTGTTTTTTTATTGCCAGGGAATGATTCTTTAATTTCTCCTTTTGTATTTGCAAATCATTTTGTGATATAGCATCCATGTAGGAATCCAGTGGCACTTTAGCATCTATTATTATTTGCTTTCCAGATGGCATTTTAATTATTAAATCAGGACGCAATAAATTATCCTCGTTTTTATCAACCACTGACGGCTGAGTAAAAAAATCGCAATATTCAATCATTCCTGCTATTTCTACCACTCTTTTGAGTTGCATTTCACCCCACTTTCCTCTAATGTGGGGCTTTCTCAAGGCATTAGCAAGGCTGGAAGTTTGGTTCATCAGTGCTCCAATTTGCTCCTTTAAACCTTCATAGGCCCCTACCCTCTCTTTTTCTAGCTCACGTATTTCATTATCGAATTTTTCTAATTTTTCTTTTATTGGAGTTACAACTTCGTTGATCGTTGCTTGTCTTTTTTTAAAATCGCTTTCCGTTTCTTTTAATTTACTATCAATTACTTCCTTCGCTAAGTTCAGAAAATTATTGTTATTTGTCTGCAAAGCATCAAGAGAGAGCGCTTTAAAAGTGTTTGTTAATCTCTCCTCTGCTTTTGTTAGTAATTCTATTTCTTTTTTCTTTTCCTCACGTTCTTTTTGCAGAGTTACTTCAAGTTCTGCTCTTTTGATCTTTAAATCAACTATTTCTTCATTCTTCGTAAGCAAACTTTGCTTTGTTTCTTGCTCTAATTTACATAAATTAACTTCAAGGTTTGCTTTCTCTTTACTCAGTTTTCTATTCTTTTTTATGATAATACAGAGAAATAATAGTAAAGAGAGGCTAAGAACTATAGAATTGAAAAGCATCAGAATAAAAAAGCTGCATTTACAATTCTATATGATTTCTGTGTGTATAAGAAAGAAAAAAAGAGCACCTGAAGGGGTGCTCTTTTTGAAGGGTTTGTTATAGTGGTTATTGATTAACGAGAATGATATTATCAGCAGCTTGTTCTGCTGTTGATTGAGTAAATAATGAGCTCGGTACCACCTTGCAAGATAATATTTCTCTTTTCAAGCTTGCTTCTAGCAAATAGTTGTATAATTCTGGAGAAGGGTGCAGTCTCTTTTGATCATGTGGCATTTGATACAGCACAACAGCACCATTATTGCTACCATTTTTAGTTTCACTAGGACTTGCTACTTTTGGTAGCGTACCATTAGTAGGAGCTTTAGACGAGGAGACAGGAGTTGATTGTTCTACTGCTGGGTCAGCAGTTAATGATCTTGGTTGTGTAACTCCATCATCTTCTGCATCAAAAAGCTCCTCTGATTCAATAGTCACTTCCTCATTGTTAACCACTTGTTGTGTCGTAGTAGTATTGAGCTTAGGTTGTTCCAACGTTGGAGCTCCAAATGGCTTGTTAGATATTCTAGTTATTTCAACAAACTTTCTGTTCTCATCTAAGCCTACTTTATACATCATTTCTGATGGATCACTTGACACAAGGCTTTGAGGATTTTGTTTCCTTACTGAAGTTATAGATACAGATTTCTTTCCGCCACTCACATTTTGCTGTGAGTCATAAGAACCAGTAATACAGAAATCTTCATCATCACACCTTACAAATACACGAAACTCTCCAGGTATAACTTTACCTTCTTGGTCTTCATTTTTATATTTCGCTTCAAGATCTTTATAATTCTTGTTTGTTGTAATAAATAATAATTTGTTATCAGTAAGCTCTAAGTAACTTTCTGGCTTTGTGTTTTGTTGAACAAAATTAGGTTCATTAGAATCTGCCGTAGTAAATTGGCTACCACTAGGACTTGCTACTTCACTACCAGAAACTGGTTGTTCCAACGTTGGAGCTTCGAATGCCCTGTTAGATATACTATCTACTTTTTTAACCATTGCATTACCTAGAATTTCTTTTGCGCTGATTTTTTTAAATTGACCATTTTCATTTTTCTTCTGTATTGATTCTATCGATATAATTTTCTCATCAACACTATTGCCAGTAATGCGATATTCATTTGCATCACATTTTATATATATAAGCAGTGCATTTAATCTTGTAGCTTCACTATTCTTCTTACATTTTGCTAACTGTTCTGGAGTTAGAGTTAATAACAACTTTCCACCATCTCCAACTTTGAGATTAGGTGTCGGAAAATTTTCTGGTAGCTCCTTAGCATCTGTTTCAGATGTATTAATTACAGGTTCTTTAGGTTTACCTGGTGGTGTTGGTTGATCAAGATTAACTTCATTATCCAGAGTTTTTGGTGCTGTAGTGTCCTTTGATTGATCATTTGCTTGAGCAGGTTCCTGTTTCTCATTATCTAAACGCTCCTCATGCTGTGATGTATTTTGTTGAGTAGTATTCGCTTTACCACCAAACAACCACTTCCAGCCTGATGAAATTTTTCTTGCAATCCATGAAATTCCTGTGTGATCAGCAATCCATTTAAAAAAGTTTTTTATTTTTTCCCACATATTTTACTCCTATAATTAATAGTAAATTAACTCGATTATTTCATGAATAACATAATATGTCAACTATTTTTTACTTTCAAGAGGAAAAGGAGAAAAAAGATGTCATTCCAGTCTGGAATCCAGATTGGACACTAAGTTAAAAGTAGCTGGAAAATAAACACTTTTGACATGGAAAGCTGGATCCCAGTGTCGGAGCACTGGGATGACACCTTTGTGTTTGAGGTAAAACTGGCTATAACGTTTAACATACTGCCTTCACAAACAGTGGAAGTTTTTAGTACTTGCTCGCAACTTTCAACAATTTAATAGCACTGGTGTTTACAACCTCTCCGCCGACACGCTTAGTGACAAAGAACCTCACATAAGGTTTATTCGTACAAGGGTCTCGTAATATTCTCATTCCTCTGTTATCTACAATCTTATAAGCTTGTTTGAAATCTGCCATTGCGATTACCGGCAACTTGCTTGGCGCAAGTGGCATATCGGCAGATTGATATACTGGTATTCCCATTAAGGTATCTGGAGCTTCAAGCGACAAACTTGGTTGCCAGAGATATTGGCCCTCTTGAGATTTTAGCAGCCTAATGTTCTTCAACGTACTCCTGTTCATCAAAAATGATGCATTTTTGGAATAATATTCATCCAGAGAGTAATACAATATCATTATTGAATCGCTATCCAATTTTTCAGTTTTAACTTGCTCTATTTTATTGTAGCCCTTTCCATCATCATAAGCTAAAATTCCTTTGGGTTGAAAAGTGCCATCACCCTTAATGAAGGCTTCGTTTTCTTTCTTACTAAAAGTCTCGGCAATCTTTTCCACCAGCCAACTCTCAACATCAACAAACGCATCATCGAGTAACTTTTGCGATATCTGTGGTTGAGCATATAACTCGTAAGTCGTGATAGAAATCTTTTGGATTTTAGGCGTGTCCGTATCTTTTGCAAAATCATACTTAGATTTATTGCCACCGTCCTCATCATCTACTGTTTCACTGCTCCAACCTGCACCGGCACGGTCAAAATCTTCTATAATGTAATCCAATGTTTCAGTAGAGATTCTTTGACTGGAGCATATTTGTCGCATTGGGGACGAATCAGTTACGCGCTTGTTTATGCGTTTTACAATATGCGGAGTAACTAGATACCCTCCGATATCATTATCATCTCCACTGAGGGTTTTGTGTGATAAACCGCTTTCCATTCCCTTGCGGATATAATCAGAAAAATATTTATCACTTGTGCTAAAATCTGTATTTACTTCTGGACGTTGAGCTGCAGTTTCGATCAAGTCTAAACGCTCTTTGCAACTATCAATGGCATTATTTACCTTGCATAGCTGCTCAATCGTTGCAGAATCAGCACGCCCTTTGCTTTCAATTTCTTTTAATTTGCGATCATTTATTAATTTAAATTGCTCCCATGAAGAAGCGAGTTCATTAATACGGTGAGCGATATCGGTAAGTGACATAATAGCCTCCTTTGAAAATAAAATTAGAATGGAAATAAGGTAATAGGAATGGCACCCATAGATGTTTCCCACAGTTGTACGAATATTGCAATATGGTACATAGTAAACGATGTCATTCCAGTGTCTGGGCACATAACTGTACGAACATTGTAGTTTGGAAGCAATTCCCTACCAGTGGGGTGTCATCCCAGTGCCCAGACACTGGTTCTATGCAACTTAATTAAAAACGTTTGTTTTAGCGTAAGACAACTACCTTTAGCTCATCAGCTCAGTTATAAGCAA
>NODE_8_length_19383_cov_53.455972
CAAATCGTTGGTCGTGATGGCCAATATGTTTTATTACGACTCAGGTCTGGTCAAATTAGGTTGATTTTATCTTCTTGCAAGGCTACTATTGGTGTAGTATCTAACCCTGACCATAAGAATAGAAAGTTGGGTAAAGCTGGGAGAAGTAGGTGGCTTGGGATTAGACCTACTGTACGTGGAGTTGCAATGAATCCGATTGACCATCCTCATGGAGGTGGAGAGGGAAAAACTTCTGGCGGTCGTCATCCTGTTACTCCTTGGGGTGTTGCGACAAAAGGAAAGAAAACTAGGAAAAAAAATAAATCTAGTGATAAGTATATAAAAAAATTGAAAGGTTAATTTATGAGTAGATCTGTATGGAAACCACCTTTTTTACACCCATCTGTACTAAGATTAGTTCAGAGAGCTTTAAAAGAGGGTTCTATTAATAAGGTGATAAAAATTCATTCCAGGGCTTCTGTAATTCTTCCTAATTGTTTGGGTTTAAAATTTGCTGTTTATAATGGTAAAGATTACATTCCTGTTAGTGTTGATAATCAGAATATGATAGGTCATAAATTCGGTGAATTTTCACCTACTCGTAAATTTACTGGGCATGGTGGTGATAAAAAGGCAACAAGAAGGTAGGCAATTGATATGAAAAATAGGGATATAATAGTTGAAGCTGGTTCTAAGGTTTTAAGATCAACTCCTCGCAAATTAAATTTGGTTGCTGATTTAGTGCGTAATAAAAAAGTTTCTTTTGCTAATGTACAATTAAGATTTTGTGAAAAAAAGGCTGCCGGTTTTATAATGAAGGTGTTGAATTCTGCAATTGCTAATGCTCAAAATAATTATGGATTGAACGTTGATAATTTATATATAAAGGAAATTTTAATAGGTAAGTCACTTACTTTGCGTAGAGTATATCCAAAAGCTATGGGTAGGGCTAATAGAATGAGCAAATTTTATAGTAATATAACTATAAAATTGAAAGAAATTGTATGATTTATAGAAATGGAAAATTAATAAGGAAAGTGTAAAAATATGGGACAGAAGGTTAATCCTAAAGTATTTAGATTGCAAATAAATAGTAATACCTGGGATTCTGTTTGGTGTGCTACGGACGATTATAAACAGAAATTGCATCAAGATCTATTTATTCGCAGTTATATAAATGAATCCTTTAAGCATGCTGGTATTTCTAAAGTAACTGTAGAGCGTACAGTTACTTTAGTGTCTGTAATAATACATTCTTCTAAACCTGGGGTTATAATAGGTAAGAAAGGTTTGGATGTTGAGAAGATAAAGCAAAAAATAGCTAAAAAAGTAGAAAGTAGTGTTGAAGTGAATGTAGTAGGAGTTAAAAAGTCTGAAATAGATGCAGTTTTAATATCAAGGAGTATTACACATCAGCTAGAAAAAAGGATTTCATGTAGAAGAGCGATGAAAAAAGCTATTCAAAATTGTTTGAAGATGGGTGCTGAGGGTATTAAAGTAAGTTGCTCTGGGCGTCTTGGCGGAGCTGAAATAGCTCGTACTGAATGGTACAAAGAAGGTCGTTTGCCTTTACACACTTTGCGTGCTAATATAGATTATGCTTTTTGTGAAGCGAAGACTATATGTGGTATTATAGGAGTTAAAGTTTGGGTTTATGTTGGTAGTTAAGGTATATTGAAATGTTTGTTCCCAAAAAGAGTAAATATAAAAAGGTATTTAAGGGGAGAATTAAGGGTAATGCTAAGGGTGGTAGCACGCTGTCTTTTGGAGATTATGGATTAAAAGCTATGGAAGTAGGTAAGGTTCAGTCTAAGCATATTGAAACTGCAAGGCGCGTAATATCTAGAACGTTAAAACGCTCTGGTAAAGTGTGGATAAGAATTTTTCCTGATACCCCGGTTAGTAAAAAGCCAGCAGATGTACGTATGGGTAAAGGGAAAGGTAGTGTTGAATTTTGGGTATTTAAAGCTAAGCCCGGTAGGGTTTTGTTTGAAATTAGTAGTGATGTTCCCATGCATTTAGCAAGATTGGCGCTTGAAAAAGCGACTGCTAAGCTTCCTATGAAGTGTAAATTTATATCTAATCATAATTGAATGGAGTTGCAATGGATATAGTTAAATTTGAATCAGAATCTTCACAAGGATTACATGAACTTCTTGTGAATTTGAGGAAAGAATTTGTTAATTTGGCTTTTCAAAAAAAGCTGGGCCAGTGCAACAATTTTTCGCGTTTTAGCTTAATAAGAAAGAGCATAGCTCGTAGTCTAACTGTATTAAATAGAAGAAAGAGAGAGGGAAAAAATGCCTAAGAAGGTTTTTTGTGGTGTCGTAACTAATGCTGAGTCTGATAAGACTGTAAAGGTTTCGGTGTTACAAGTGTATAAGGATAGGCTGTATAAAAAAGTTATTAAAAAATACAAGAAGTATACAGCACATGATGAGAATAATAGTTGCAAAAAGGGAGATAGGGTTTTAATACAGGAACATAAGCCTATTTCTGTTACTAAAAAATGGGTTGTTATCAATAGCTAAAAAGGAATAGGTATTTATATGATTCAAAAAAATACATTGTTAGAAGTAGCTGATAATTCTGGTGCGCGTGCAGTGCTTTGTATTGGCTTGTTAGGTGGTAGGAAATCTGCATCTGTAGGTGATACGATTATTATATCTACTAAGTCTATTAACCCAAAAGGTAAAGTTGAAAAAGGAAAAGTATATAAAGCAGTTGTTGTTAGAGTAAAAAATAGTGTTAAGAAATCTGATGGTTCTGTAATTCGTTTTTCTAGCAATGCTGTGGTTTTAATTAATGATCAAGGTGAACCACTTGGCACTCGGGTGTTTGGTCCAGTAAAAAAGTTGTTATCTGGTTCTTTTATGAAAATAATGTCATTAGCTGATGAGGTTTTATAATGAGTGCTAAAATAAAAAGTGGTGATGATATTATAGTTTTAACTGGTAAAGATAAGAGAAAAATTGGTAAGGTAATCAGAGTTATAATACGTGATGCTAAAAAGAAAGTAGTTGTTTCTGGCGTAAATGTGTGTAAGAGACATACTAAACCAAGAGCTGGTAGTGGTGGTGGTATATTGAATAAAGAGTTAGCTATTGATGTATCCAATGTTGCAATATTGGATCCTAAGTGTAAAACTCCAACTAAAGTAGGATTTAAGATTATAGATGGTAGAAAAGTGCGTTTTGCAAAAGTTTCTGGAGAAGTGATAGATTAGGTTGATATGTTTAAACAATTGTATAAAGATAATATAGTAAAATCCTTAGAGGATAAGTTTAATTACAGCAATGTAATGCAAGTGCCTAAACTTGTCAAGGTGTGTATCAATATGGGCGTTGGAGATGCTGCTACGGACAATAAAGCGATAAATGAGCCATTTGATAATCTACATTTGATTGCTGGGCAAAAGCCTGTGTTAACCTTTGCAAAAAAATCTATTTCTGGTTTCAAAATTAGAAAAGGTGCAACTGTAGGTTGTAAAGTGACTTTGCGTAGAAATAAAATGTATGAATTCTTAGAAAGATTAATATATATTGCTTTGCCAAGGGAAAAAGATTTTAGAGGGTTTAGTGTGAAGCAATTTGATGGTCATGGTAATTTTTCCCTTGGTATCAAGGAGCATATATCATTTTTAGAAATAGACTATGATAAAATAAGTAAAATTAGAGGTATGGATATTAATATTATAACAAGTGCAGTTAGTGATAAGGAAGCAAAGGAATTATTACTGGCTCTTAAATTCCCTTTTTTTGATAATTGAGAGAAAATATATATGGCAAAAAAATCCATGATACAGAAGAATCTTCGTAGAATAAAGTTATGCGATCAATATAGGGAGAGAAGGGAAGAATTAAAATCTATAATGAATAATAAGGATTTATCTATTGCAAAAAGGTTTGCAGCTCAAAGTAAGCTGATTAAAAAATTGCCTAGAGATTCTTCTAAAATCAGAATTAGGAATAGATGCGCTTTAACTGGTAGGCCGAGAGGAGTATATAGAAAATTTGGTTTATGTAGGATTGTTTTACGTGATTTGTGTTCTTTTGGACAAGTTCCAGGGGTTACAAAATCTAGTTGGTAAATGTGATATAAGGAGTGTAATAGTGTCGTTATCTGATGGTATTGGTGATTTTTTAACAAGAATACGTAATGCTCAATTGGCAATGCATAGGGAAACAAGAGTCCTATTCTCTAAAGTGAATTCTTCTATATTGAAGATCTTAAAAGAGGAAGGGTATATTCTTAATTATGAAAAGCAAGAGAGTGATAGTATCCCTTCGCTTGTTGTGCAGTTGAAGTATTATGATAAATCACCTGTGATTAATGATATAGCTAGGGTATCAAAGCCCGGTTGTCGTTATTATTCTAAGTGTAAGGACATTTCTAAAGCATATAATGGTCTTGGAATTTTTATTATATCTACACCGAAAGGAGTGATGACCGATTATAATGCACGTAGATTAAAAGTTGGTGGAGAAGTTTTGTGTCGTGTATTTTAAATGATAGGAGAAATGTATGTCTCGTATAGGTGCCGCACCTATCAATATTCCTGCTGATCTTTCAGTTGAATATAATGATGGTAGGGTATTAATAAGAAGTGTTAGGGCAGAAAAAGAGCTGAACTTGTGTAGTGGCATTCTGTGTCAGATAGTTGATAATCAATTGTTACTTTCTGTTGATCAAGGCAGGGATGATTATGATAAAATAAAATCTATATGGGGCACTTATAGAAGTAATATTAATAACATGATTAACGGTATGGTTAATGATTTTTCTGTTGATCTTGAGATTAATGGTGTGGGGTATAAAGCAGAATGTGATGATAAGTATTTGACTTTATATCTTGGTTATAGTCATAATATTAAGTATAAAGTGCCTAAAGACGTTGAGATTAAGTGTATAAAGCCAACTCATTTAGTGATTCGCGGTATGGATAAGCAAAAAGTCTATATGGTGGCTTCTGATATATGCAAAATTAGAAAATATGATCCTTATAAAGGTAAGGGTATTGTAATAAAAGGCAAATTTATGCTGCGTAAGGTTGTAAATAAAAAGAAGTAATTAAAATGAAAAGATTGTATAATTTTTTAAGTAGCTATGAAAAAAGGAAACTTCGTAATAGAGCGAAGCTCGATAAGAGCGCTGGACGTTTACGTATATCCGTATTTAAGTCTAATAAACATTTTTACGTTCAGTTGATTAACGATGCAAAAGGAATAACCCTAGCTTCTGCTTCTACTTTGGATGATAAAATTAGGAATGTATGTAAAGGTAGGGTCAATGCTGAAACTATAAAACAGGTTTCTTCTTTATTGGTTGAGCGTCTGCCTAGTACAAAATTGCAGCAGCGGTTCGTCTTTGATCGGGGAGCATATAAGTATACAGGATTGATTTCTCAATTTGCTGAGGCTTTAAGAAGCTCTGGATTTAAATTTTAGAAGGTTTTAAATATGGCTGTAAAGAATTTACAAAATAATAATGATTTATCAGAACTTTTGGTTTCAGTGCGAAGGGTAACAACGGTTACTAAAGGTGGTAGAAGATTTTCATTTTCAACTTTGGTTGTTGTTGGTGATGGTAAGGGTAGGGTAGGATGTGGAATAGGTAAACACGCAGAGGTTGCTGAAGCAAGAGTGAAAGCTGTAAATGCTGCAAAGAAGTCGATGATTAGGGTGTACTTACGTGAAGGTAGAACTTTACATCATGATATTAAAGCTAAATTTTGTTCTGGTGAGATAGTTTTAAGAGCTGCAAGAACTGGAACGGGTATTATTGCTGGTGGAGCAATGAGGTCGGTTTTTGAGGTATTAGGTATAAAGGATGTGGTAGCTAAGTCTACTAGATCAAATGATCCCCATAATATTATATGTGCAGTATTTAAGGCTTTTGATGTTATGTTATCTCCTCGCCAAGTGGCAGGTAAGAGGGGTAAAAAGATTAGTGAGATAGTTGGAAATAGGTAAAGTATGAATGATGCTGTAAAATTAAATTCTGTGTTTACCAAATTATCTAAGAAAAAGAAGCCTAAATTATTAGGTAGAGGTATTGGTTGTGGTAAAGGTAAAACATCTGGTAGGGGGCATAAAGGGCAAAAAGCGAGAAGTGGCGTTTCCATAAATGGTTTTGAAGGTGGACAGCAGTCTATATATACTCGTTTACCTAAAAGAGGTTTTAAGCCTATACGCAAAAACTTATACTCTATATTTAATGTTGGTGATGTACAGTGCTTAATGGAAGCTAAAAAAATAGTCAAGGATTCTATCATAGATAAGGAGCTACTGCATAAATTAGGTTTTATCAGATCTGTTAAAAGTAAAATCAAACTTCTTAATAAGGGTAAATTAAGCGAAAAATTTGTGTTTCATGTTGATTTTGCATCAGAAGCTGCAAAAAGATCTGTAGCTTCAGTTGGTGGTAGTGTAGAAATACTATCGTAAATCATGAGCAGTAAATTTGCATTTAATAGTTTGGATTCTACGTTATTATATAAAAGTGATTTACTAAAGCGTATATTTTTTACGCTAATGGCTTTAGTTTGTTATCGTTTAGGCACTTATGTTCCTATTCCTGGAGTTAATCTTGATATAATCAATGATATATTTCCAAAAGAGAGTTCTGGTGTTTTTGGAGTATTTAATTTATTTTCTGGTGGCGCTTTAGCTAGAATGACGATCTTGGCGTTAAACGTTATGCCATACATAGTTGCATCCATAGTTATGCAATTATTATCTTCTGCCGTTAAAGGAATCAATGAAATTAAAAATGAAGGAGAGTTAGGACGTCGAAAGATGAACTCTTATATACGCTATATGACTATAGTGTTTTGTATCTTTCAATCAATTACGATCTTAATAGGGTTAGAAAGAATGAATAGGGAAGGGGTATTAGTTGTAGTTGAACCTGGTATTATGTTTCGTACTATAGGTGTCTTTAGCCTTTTAGGTGGAACTATATTTTTAATATGGCTTGGTGAGCGGATCAGTGTGAGCGGTATAGGCAATGGTATCTCATTAATCATTTTTACTGGCATAACATCTGAATTACATAATGCTTTATCATCTCTGCTAACATTAAATAAAAATGGTAGTATGTCGTTTTTCATTACCCTTTTTGTTATAGCATTGTTTTTTTTACTGCTCCTTTTAGTCATTTTTACAGAATCTTCTTATAGAAAGGTAATTGTTCAATATCCCAAAAAACAGTTTAAAAAATTACATAATGATGATTTTACTTACATTCCATTGAAGATCAATTTATCTGGTGTAATACCAACTATTTTTGCTAACGCAATTCTATTAACGCCTATTTCAATTGCAAATTTCTATAAAGGTCATGCCATTGCTGATTTTATTTTAAACTACTTTATGGCAAATAAAGTGATGTACATTATAACTTACTTAATACTCATAGTACTTTTTAATTTTTTCTATACCAATTTTATATTTAATCCAGAGGAAAATGCTGATTTTCTTAGGAAAAATGGTGGTTTTATTCCTGGTAGAGGGCCTGGAAAACATACTTCTGATTATCTTCAAGATATAGTTTTTAAATTAACATTTATTGGGTCTGCGTATTTGGTGGTAATATGTACTATACCTGAAATTATGAGGTATCATTATGATATACCATTTATTTTTGGTGGGACGAGCTTGCTGATTATAGTTAACGTTATTACTGATACTATTATGCAAGTACAATCTTATGTTTTTTCAAATAGGTACGATAGTTGGATAAAGAAATATGAGTCTAAAACAAGGAGACTAAAGTGATTATTACAATTTTTGGTCCTCCTGGCTCTGGTAAGGGTACTCAGTCCAGTTTGTTAATAGCAAAGTATAATTTTAAATTAGTTTCAGTAGGAGATTTATTAAGGAATATTATATCTAGTGGGAGTAAATTAGGTAAAGGAATAAAGGATACTGTTGAATCTGGTAATTTAATTCAAGATGAAGTTATATGTAAATTATTGTGTGACCAGCTTGCATTAATAGATGGTGATTTTTTGTTAGATGGTTTTCCAAGAAATTTAAATCAAGCTCATTTTTTAACTCAAGTTTTGCAAAAAAGATGCAATAGGGATGTTGATCTTGTAATTGAGTTGCAGCTTGACGATAATATTGCAATTGATAGATTAAAAGATCGTCTTACTTGTTTGGATTGTAAAAGTATATATAGTATATCTTCTTTTAAGAATACTACTTGTGCTAAATGTAAAAGTACGAGATTGGAGAAGAGAATTGATGATGCTAATATGCTTGCAATTAATAAGAGGATAAGAGAATATCATTCTCAGATAGAGGGTTTGCGCGAGTATTATAAGGACAAGTTGTTAACAATTAACGCTAATTTGAGTGTTGATAGAGTAATGCAAGAGATTGAAAGTAAAATTTCTTGTAATTTGATTTGACTATAAGTTGTTTTATGGTATAAATTAAGAGTTATTATTAATAAAGTATCGAGGTATCAGTGGCACGTATTGCAGGCATAAATGTTCCGGTGAAGAAGTGTATTCCTTTTGCATTAACTTATATACATGGTATAGGTATTACTACTGCGAATATAATTTGTCGTAGCTGTAAAATTGATGAGCGTAAGCGTGTTTCAGAATTACAAGATGAAGATATAGAGAAAATTAGTAGTTTTATTAGGCAAAAATATGTCATAGAGGGTGAGCTCAGAAAAAAAGTGGCTATGGATATAAAATCTTTAATGGAAATCGGTTGCTATAGAGGATTAAGGCATAGAAAAGGTTTGCCTGTGAGGGGACAAAGAACCCATACTAATGCTAAAACTCGTAAAGGCAGATCTAAATTGCCTATTGCTGGAAAAAAATAAAATTTGTTATTATCGTGAGTTTTTATGAAAAAAGTTAAAACGGTTGGTAAGAATACAAAAAGGTTTATTACTGGTATTGTCCATATTCGTGCAACTTTTAATAATACTTTTGTAAATGTGACTGATGTTTGTGGTAATACGCTTTACCAGACTTCTGTTGGTGCATGTGGTTTTTCTGGTTCGAGAAAATCCACACCTTATGCTGCAGGTAAGGTTGCCGATTCTGCTGCGAAGAAAGTAATAGAGAGATTTGGTATGAAGGTTGTTTCTGTAATAATTCGTGGTCCTGGTTTTGGTGCAGAAGCTGCAGTTAAAGCACTTCGGAATTGTGGATTGACTGTCACTTCAATTGCAGATAAAACGGCGATACCTCATAATGGGTGTAGACTAAGGAAAAAAAGAAGAGTATAGGATATTTGGAAGGTTTTTGTATGTATTATAGTGATAATGTCTCTTTCTGTGGAAATTTAGATAGATTAACTAAGCCTAATGCGATTAAGGTAATATCAGGTGATTCAAGTAAAAAAAGTGATATAGTTCTAGAACCTTTGGAAAGTGGTTTTGCTTTAACGTTGGGTCATGCATTAAGGCGTGTAATGTTGTCTTCTCTTCGCGGTAGTGCTGTTTATGGAATAAAAATTGAAGGCGTGAATCATGAATTTACTTCGATCCAAGGAGTTAGGGAAGACATAACTGATATAGCATTAAATATGGGCATGTTGAGATGTAAGTTAAATAACACGTCTAATAAGTGCTTAAATTTGAGCGCTAAAGGGCCTTGTCAAGTATTAGCTGGAATGATAGAAACTGATGACCAATGCTCTATTGTTAATAAAGATTTGGTGATATGTACACTAGGTCAAGATGTGGAGCTTAACATTACTATATATGTTGCTAGCGGAAAAGGTTATCTTCCTGTAAATAAATATAAAGAAAATGAATTTTTAAAGCTTATGAATGAACAAGATTTAATTGGTTTTATTCCAGTTAATGCTTTATATAGTCCTGTCGAGAGGGTTTCGTATAGAGTAGAGAATAGTCGTGTTGGTCAAGTTACTGATAAAGATAAGCTAATATTGTCAATTGAAACTGATGGTACAATCTCTCCAAGTCAAGCTGTTGACTATGCTGCAAGAATATTACAGGAGCAATTTCAGCCTTTTATTAGTTCTGATATGAGTTATAAAAAATCGCAGGTTTCTTTGTCTAGTGGTGCTAAAGATTTGGGCTATGATCCTGTTCTATTGCGTAAAGTAGATGAAATGGAATTATCTGTTAGATCTCATAACTGTCTGAAAAATGAAAATATCACTTATATAGGTGATCTTGTGCAAAAGACGGAAGTTGAAATGTTAAGAACTGCTAATTTTGGCCGAAAGTCTTTGAATGAAATCAAGGCAATTTTAAATAATTCAGGTTTGTCTTTGGGTATGAATATACCAAATTGGCCGCCTAAGGATATAGATGAACTGGCTAAACAACATACTGATGAGGATTAGGTAGTATATGAAACATGGAATAAAGAAAAATAAACTGTCTCGTTGTACCGAGCATAGGTTATCAATGTTAAAGAATCTATCTATCTCGTTAATTAATCATGAGCAGATTGTAACTACTTTACCAAAGGCTAAAGCACTTCGTCCATATGTGGAAAAGTTTATTACAATTGCTAAGAATAACGATTCTTTACATGGTAGAAGGCTTTTGCTTTCACGTCTTCATAATAGTAAGTTAGTAGTTGATAAATTATTAAGCGTTCTAGCTAATCGTTATCAAGACCGTAAAGGTGGATATTCTAGAATAATAAAATTTGGTACTCGAAAGGGTGATTGCGCTCCAATGGCAGTGATAGAGCTAGTTGATAGAGATATTTCAGCAAAAGGTGAGATTTATAGTAAAAATAAAAAAGGAAGCAAAGTAGTTACACAAAGCTAATTATTCTTTTTATGGTAAGTAGGTTACGCTATTTTGTAGGTTACTTTGGAGAATTGTTAGTTTCGATATATTTAAAGCTGAAATTCTATAATGTTATAAAACGTCGCTTCCGTTGTAAGTTGGGTGAAATTGACTTAATTGTATCTAAAAAAAGGGAGCTGATTTTTATAGAAGTTAAAACAAGTTTATTTGGAAAAGAAGTACCGATATCTCATTTTCAGTGTCAGTCTATTATAAATTCTTCTAAATATTTCTTAAGTAAAAATCTTGATTTTTTAGATTATTCAGTCAGATATGATTTATGTTTTCTTTCCTTAAGGAGAAGACCTATTTATATAAAAAATGCTTGGATTGAACAATGGTAGCTAAAATAATTTAGATTTACTAGAACAGGTAATTGAATATGAAAAACAATAATTTAGTTTCATCTTATGCTAGAGCACTGTTTCATGTCTCAGGAAGCAGATTAGGTATTATAAGAAAAGAAGTAGAATTTTTGTTAGCTTTTTTTAAAGATCAAGATGTTTTTGTGTATCTATCTCATCCTATGGTTTCTCTTTTGCACAAAAAAGAAGCGATACTTTCTATAAAGGAGAACTTGAGTGAAAACTTAGTCAAATTTATTATGGTTACACTTGCAAACAAGCGCTCCCGTTTATTAATCCTTATATTAGAAAAATTCTTAAATCTTGTAAGGGAAAGTGAAAATGAATTGGAAATTACTATAAAATCAGCAGAGATTTTAAAGAAACCTGATATAAAAATAATTACTGAATCTTTGAACTTTCTTGGTAAAATAATAAAAGTCAGTCATGTGGTTGATCCTTCTATACTAGGTGGCTTTGTAGTTAGGTATGGTTTTAACTTGATTGATGCTTCGCTTAAGAGTTATTTGGATAGATTGGTTGATTTGAGTAAAATGGAAATGTTGAAAATAAGGAATTGTATATGAAGAATAGCATAAATGCCTCTGAAGTAGTAAACATAATAAAAGAGAAGGTTGAGACATTTGATAATCCTATAAAACGAGAAAATATAGGTGAAGTAATTTCAGTAACGGATGGTATCACATTGGTCTATGGGCTGGAAAAAGCAAAGTTTGGTGAAAAGGTATCTTTTGCAAGCGGTGTAGAAGGAATAGTTCTTGATTTAGATCATGATACAGCTGGAATAGTTGTGCTTGGCAATGACCGTGATGTAAAAGAAGGGGACGTTGTAAAATGTAGTGGTGATGTTGTACAGGTGCCTGTAGGTCATGAATTATTAGGGAGAGTTGTAAATGCATTAGGCGATCCTATAGACGATGGCGGAGAAATTAGAGCCAAGAACAAAATGTATATAGAATCTAAAGCGCCAGGTATTATTGACCGTAAATCTGTGCATGAACCTCTGCAGACAGGAATTAAAATTATAGATTTGTTGATTCCTATAGGTAGAGGGCAACGTGAATTAATTATTGGCGATAGACAAATTGGTAAAACCACTATTGCGATTGATACTATTATCAATCAGAAGAAGATTAATGATGAGGTAAACGAAAATCAAAAAATTTACTGTGTTTATGTTGCTATTGGACAAAAAATTTCGACAGTAGCAAAAGTGGTGAATAAGCTAAAAGAAAGTGGAGCATTAGAGTATACAACCGTAGTTGTGGCTAGCGCATCTGACTGCGCGCCTATGCAATTTTTAGCACCTTATACCGGTTGCACTATTGGAGAATTTTTCCGTGATAATGGAATGCATTGCTTGGTGGTATATGATGATTTATCTAAGCATGCTGTGGCATATAGGCAGATGTCCTTATTGCTCAGACGTCCTCCTGGTCGTGAAGCTTATCCTGGAGATATATTCTATGTACACTCTCGCTTGCTTGAAAGAGCTGCCAAAATGTCTGATGAAAAAGGACAGGGATCTTTGACTGCTTTGCCGATTATTGAGACTCAGGCTGGTGATGTATCTGCATATGTTCCAACTAATGTGATTTCAATTACCGATGGACAAATTTTTCTTGAGTCTGAATTGTTTCACAAAGGATTTCGCCCTGCAGTGAATATAGGTTTATCGGTTTCTCGGGTTGGCTCTGCTGCACAATTGAAATCTGTGAAAAAAGTTGCTGGTTCTATAAAGCTGAGTTTGGCCCAATATAGAGAACTGGAAGACTTTGCTAAATTTGGTTCTGATCTTGATGCTACTGTTCAATTGTCCTTAAAAAAAGGTAAATACCTTATTGAATTATTAAAGCAAAAACAGTATTCACCTATGCAAATAGAAGAGCAAGTATTGCTTATGTATATCTTTTCTAATCTGTATGGTCAATTAAATAAGGTACAGGTGAGCAACGTCAATAGGTTCGAGTGTGATCTTATCAATTATTTTCAAACTGTTCACCCTGGAGTTTTAAAAAAGTTGTCAGGTGACATGAATGATGATATAAAAGATGATATTCTTGGTATTGTGAGTGATTTTGTCACTCAATTTAATTGCGTTTAGGCGGTGATTATGACTTCATCCATTGTTAACAAGTTTCCTATTACAAGGGAAGGTTTTGAGAGTATGCAAGTCGAACTTGAGAAATTAAAGGAAGAAAAACCTTCTATCATACAGGCTATTTCTGATGCTCGTGATCAAGGCGATTTATCTGAAAATGCAGAATATCATGCAGCACGGGAAAGATTAAGTTTTATTGAAGGCCGCATAATTGAGGTAGAGAGTAAACTTTCGCATGCAGAAGTGATAGAAGTAAAAAATTTGTCTGGTGATACAGTAATGTTTGGTGCAACTGTTACGGTAAGCATGCTCGGTGATGATAACAGTGAAATAGAATATGTTTATAAGATTGTAGGTGGGTATGAAGCTGATGCTTCAAAGCAGTTGATCTCTACGGATTCACCACTCGGTAGTGCTTTAATTGGCAAAAAAGTTGGTGAGTATGTGGAAGTGATAGTGCCAAATGGAGAGAAATTGTATAAAATAGTTAAGATTGAGTTTAAGTAAATCATGGTACAAGTAACTTATCCTTCAATTAGTCTACCCGGTATTTCTTCTGTGGAAGATGTATTGAGGGATGCTAGTTCTGGTAAATTATTCATTTTAGTTGACGATGAAAACAGAGAGAATGAAGGTGATCTGATTGTATTAGCTGAGAAATTAGAGCCAGAACATGTGGCTTTTATGGTTAGATACGGTACAGGGATTGTTTGTTTAGCAATGACTAAAGTTCACATGAAAAGGTTAGGCCTTAGTTTCATGGAAAAAAAAAATGTTGGTGAAAATCATACTGCTTTTACTACATCAATTGATGCACGTTATGGTATTACTACGGGTGTTTCAGCTGAGGATAGAACAAAAACTATACATGTTGCTATTGATAAAAATAGAACTCAGGATGACATTATAACTCCCGGTCATATTTTTCCTGTGATTGCACATGAGGGTGGAGTAGAGCAACGTGCTGGTCATACTGAAGCAAGTGTTGAGATAGCTAAGTTAGTGGGATGTAATCATTCTGCAGTTATTTGTGAATTAGTGAATGATGATGGCTCTATGATGCGCTTACCCCAGTTGCTTGAATTTGCTGAACAACATAATATTAAGTTAACTACCATTGATAAACTTATCAGTTACGTTCAAAATTTAAACTAGCGTTTATAGATTCGTATAGTTTAAGTGTTAAAATATAAAATTCCTCAAAGTTATACAAACAAGGAATTTCCATGTCTAAGCTTTTTGTTTTACTATTTTTTTTCGTATACTGTAATAGCGCTTACTCTGTTAGTATTATTAGAGATAGTGAAGTGGAAGCGGTAGTTAAGGATCTAGCGCAACCTTTATTTTCTGCTGCGGGTATTGATAATGATAAAATAAAAGTTTTTATAGTTGATGATAGATCGATTAATGCTTTTGTAATTAACAATAATAGCATTTTCATTCATTTAGGGCTTTTACAATGTTCGACTGAACCTTATGTCTTACTTGGTATATTAGCACATGAAATTGCTCATATATCTGCTGGTCATGTATTACAAATGAGTAGTGCTGTAGGTTATTTTCAATCAATAGCAATGATTAGTTATATGGTAGGATTAGTTTCTAGTATTGTCATTAACCCTCAGGTTGCGAGTGCAATCTTGCTTAGTGGTGTAACGCTTAGTTCAAGGTTGTTTTTTAACTATTCTCAAGAGCAAGAGAGTGTAGCAGATAGCTATGCTTTAAGATACCTAGATGAATCTGGCTATGATAATTTGGGTATGAAAGAGATTTTTGACTATTTTAAGAGTATTGAGCATGAAAACACTGAAGAGTATTTCCGCACTCACCCACTTAGTGATAAGCGTATATTTGCTGTACAGAATTATAAGGTTAAAAACAATATAAAACCAATCCTTGCAGATAAATTGCTGAAGTTTGAGCGTATGGTTGCAAAGCTAGACTCTTTCTTTGCTCCTATTCATGTGTTATCTAATAAATATGAAGGTAGTTCTAAGTATGTAAATTCTGTAATTCACTATAGGCAAGGAAAGATCGAAGAGGCTATTACTAAAGTTAATTCATTGATTCAAGAGTCACTCAATGATCCTTATTTATATGAATTAAAAGCGGAGATGTTATACAAAGCTGGAAATTTAAGTGAAGCAATAAAAATGTATGAAGAATCACTTAGATATTTATCTGAGAAGAATAACTATTTAGTGAAACTTGCATTATCTCATACTTTATTGTTATACGGTGACGTAGAGAAGGCAATTTTTTACCTGGAGCAGATTGCAAGCGTAGAAGCAAATAACGCTTTTGTCTGGAAGTATTTAAGTATTGCATATAAACGTAGCGCTGATATGGCAATGTATTACTTTGCTTTGACAAAGAAGGCTTGTATTGAAGGTGATTTAGAGAAATTTATGAAATACGCTGAGGTAGCTGTTAAAACTTTACCGAAAGACAGTCATTATTTGTTACAGATTGAAGACATGAAGGAACAATACACACAAAAATATCCTGATTTTTAAGTTATTTTTCCCCACACTTGCTCAACATACTATCTTGTTTAATGCTATCGGGTATAATTTTCATTATAATCGCTTTGGCACCAAAAAATACACCACAAAACATACCTAGGGCAAAGAGAGCTGGCCATGGCATTCTACCAAATATTGCAAGCAAAGCTGCACCTATTATGACTACAGTCATAAGTGGCCCACCTATTCCCCAAATATAACCAATAATATTGCATATTACTTGGGCAGTTGTATCATCTATATCAGTAGCAGCATTTGCGTAATCTGAAAAAGAGAGAAACAGCACTATACATAAAGCATTAAAAAATTTTTTTATTATATAGCTCATTCTTTTGCCTCCAAGTAATAAACTAGTGTGAATCTAAATTTATATATATATTTATTTTAGGGTAAAACTCATAGTTTGTCCATAAATAAGTGTTGCTACATAAATAGCCCACCATTGATGTTAAGCACATGCCCCGTTATATATCTTGCTTCGTCGCTTGCTAAAAACAATACTCCTGCTGCTATTTCTTTCCCTGTTCCCATTCTTTGCATTGGAATATTATCTAATATTTTTTCTTTTTGTTTTTCATTTAAAACTTCAGTCATCTTAGTATCTATAAACCCAGGAGCAATGCAATTTACTGTTACACCGCGACTTGCAACTTCTTTTGCTATAGATTTACTCATGGCTATTATCCCAGCTTTAGAAGCTGCATAATTTGCTTGCCCGGCATTGCCTGTTAAACTTACTATTGAGGAAATATTTATAATTCTTCCCCAATTATTTTTAATTAATTTTCTGCATGCTTCTCTATTTAGTTTAAATGTAGAGTTCAAATTAATATCAATTACCTTTTGCCATGCTTCATCTGTCATTCTCAACAATAAGCTGTCTTGTGTAATTCCTGCATTGCATATGAGTCCATCAAAGCCTTTCATCAACTCACTTGCTTTATTTATTAGTTGATTTACCTCTTCAGGATTTGATAAGTCGCAAGGAAGTACGTGAATGTTTTTTTCATATTTTTTAGCAACTTCTTCGAGTACTTCTTTTTTTGTGCCAGAGATACATAAAGTTGCTCCGGCTTTATGCATAACCTCTACAATTGCCTGCCCTATTCCGCCTGATGCACCAGTAATCAGAAATTTCCTGTCTTCTAATCCGAACATGATAATTTTTATATTATCCTAGCTCTTAACAGAATATTAAAAGACTTGCAATAGATTTTTTTCATAACTTTCATTTAATAGAAGATTCTTGACAAATCTTGTGTTTATTGGCGAAATTATGGCGGCTGCATGCCTTTTTTTATTTTTTTCTATTCAGCCTAAACACGCTTCGTTTAAGCGTTAGCACATTATCAATTACAGTAATAAAATCAGCACCATGTGGATTCTTTTGCCTTTTTTTGATTGGTAAATTTCTTAACACTTATAGCTAAAGTAATTTAAGAGAGCCAGCGCGTGACTAGTTCTTATTACTTGATCAGTCTTCTGGATCCCAGTGTCTGAACTCCTAGTACAACATTGCATAATTTTATTATGGCTATTTTGATCAAAATTTGCAAGACTTTTTATGCGAAACACTATATACAAGTGATTGTGATTGATTTCAATTTGATGAATTAACATTCTAATAATATTTTGTTTAGTCTGCCAATCCACTTGATCAAGCTTTGACTCAACGCTTGAGGAAAAGTTTTTCAAGTTATCTGTAACAAGGCTCAATTCTTGTTGTAATTTCTTTTGATCAAGTACTTTTTCTTTTTCCTCCTCAATTTCTTTCAAATGCTGTTTCATTGTTGTGATTCTTGGTTCAAATTCTTCTTGACTTATAAACCCTTTGGCATAGCTATCAATAAATTTTTTGATACTTAATCTTAACTTACTTTCTTGCTTTTCACGTGTTTGATTATGTAGAGGTTTTTTGTTCTCTGACAATCTACGTTGATATTCATTTGCAATCCTATCTGGCTCTTTTAATATACTCTTAACTTCTTCCCATATAACTGTGTCTAGTACATCAGTACGTATTGCTTTATTGTCACATACTCTGTTACCATTAAACCTGCAGCCAGAGCAACGGTAGTAAGAATACCGCTTATTTCTACTATATGCACCACAATAAGTATATTGACAACGCTGACATACTGTTAAACTTCGCAATAAAAACGTTTCTTTTCTTTCTCGGGCTCTTGCCCTTTGTCTATTTTCAGTTAGTTGTACTTGTACTGAGTCAAATAAATTATCGTTAACTATTTTTGGCACTGGAACGTAAATCCAGTTTTCTTTATCATTACTAAAGTGACCATTTTTAAGTTTACCACAAGTTCCTTTTTTTGATTTCCTTACTTGTGGCTTTGAGCATGCCTTAGTTTTACCATAAGCTGCTCGTCCTATATAAGCAGGATTTCTTAACATTTTCCAGATAGTACTTCTTTTCCAATATTCTTTTCCTGTTTGTGTTATTACTGGTATCTCGTTAAGTCTACGTATAACTTCATTGATGCTCATTCTTTCTTGACCAACCCAATTAAATATTTTGTACACTACATCTGCTTCTTCTTGATTAACCTCAAACTGAGCACTTCCTTCACCTACATGTTTTGCTATGTAGCGATAACCATAAGGTGCATTACTCATTACACTTATACGGCCAGTTTTAGCTGCGTGAAGTTTTCCCCTACGATTACGTTCCATAATTTTTGCACGTTCATACTCTGCTACCAATCCTTGAATCCCTAAAAACATATTGGATTCTGGATTATCCTCAAATTTATGATTTAAGAAAATAACCTCTGAGCCTGCTTTTCTAAACTCTTCGAGTAAGAGCGCTTGGTATGCAGATTTTCGTGATAGCCGATCAGGTGAATGAATGTATATCTTATCAATCTTACCTTCTGCTACTCTATCACGTAAACTCTCTAAACCAGGACGTTCTAAGTTTGATCCACTGTAGCCATTATCAACAAACCTGTGCTCATCTAATAACTCATATCCATCACTACCAATGCGACGCTCCAATTCTACAATCTGACTCTCTATCGTATTCTCCTGTGCCTGTTGTCTTGATGAAACTCTTGCATACAAGCTTACCATTGTCATTTTCTTTCACCTCCTTTGTTTTACATTTCAATAATTGTTCATAAGCGTCTGCCAAATATGTACCTGCCAACCGACTGGGCTCATAACGGCAATAAATAGTTAAATCCCCTTTTTGCATGTTTTTCTTCCTGTGAATTTTCTGATAGGTTGGGAGAATTCTTATCACCAGCTAAAAGAAAACGTTTGCCATTTTAAACTAAATCAATGGATACCTTATTCAAAGTAGCTGTCTAGTTCACACAAATTCTCCCTAATTAAATATACAAGATTTGAAAAAATTATGTCCAAAAAATCTTTTCTTGAATTGTCATATTATGTATAATATAGCTTATTTTATGTAATATGAATGTTCATCCAAGCCATGAATTCTGGGAAAGCGATTTAGAAATTCCTGTTAATCTTTTACTAGATCGTTTTCAGGATTCTAATATACGTCAGTCTTGGTTATACCAACTTCAATTACTAACTGAACAAATAAGACACATTACAAACTTGCTTAAGGAGATCCTGTGTAAGACAC
>NODE_9_length_18714_cov_53.956645
ACTAAAGTTGAGGGAATAAAACAAAGTAGTAACTCTTTGAGTGTGAAAGTTTGCTCTGTAAAAGATAATCAAACAAATACTATAGAGGCGGATAAGGTATTGGTGGCAGCAGGACGCAAACCATGCTCTGAGGGTCTTGAAAAAATAGAAAAAGACAGTCGTGGCTTTATTAAAGTCAACAATAGTTATGAAACCAACGTAAAAGGAATATTTGCTATTGGTGATGTGATTGGTGGAGCAATGCTTGCTCACAAAGCTGAGGAAGAAGGGGTGGCAGTTGCAGAGATACTAGCAAGGCAATTGCCTCACGTTGATTATGAAATCATACCGTCAGTCATTTACACCCACCCTGCAGTTTCTTCAATCGGTAAAACTGAAGAAGAACTAAAAAGTGCTGGTCGAAAGTATAAAGTTGGTAAATGTCAATTTGCTGCAAACGGTAGAGCAAAAGTCACTGACGATGCTGAGGGATTCGTGAAAGTTCTGACTTGTAGCAAAGCAGATACAATACTCGGTGTACATATCATAGGAGCATACGCTGATACGCTAATCAATGAAGCAGCGGTTGCAATGGCATATGGTGCAGCAGCAGAGGATATATACAGAATTTGTCACTCTCATCCTGATATAAATGAAGCCTTTAGGGATGCGTGCATCGATGCTTTCTTTAAAAAGTAACTGTGGACCTCGGTTCAATCATTGAAAAATGGTATGATTGGCTAAAGTACAACAGGTCTTACTCACCAAACACTTTGGAGTCATACATGAGGGACCTCAAGGATCTTATAAGTTTCCTAAATACTCACATTGGTGAAGAAGTAAATGTTGGCTCTTTAGAAAAATTAAGCATACCTGAACTGAGAAGTTGGTTTACCTCTCGTTATGCAAGAGGTGTAAATGCGAGATCTAACACTCGCGCATTGTCAGTAATCAGAAATTTTTTCAAATATATAAAAAACAATTATGAAATAAATAATGAAGCGGTATTTTCTTTATCAAGGCCAATTCAGAGAAGAACTCTACCTAAAGCACTTTCAATATCTAACATAGAAACTCTATTGAAAGAAATGAAATTGCCTGATCTAGGCGAGCCTTGGGTGGTAAAAAGAGAAATTGCAATTGTCGTTCTGCTATATGGTACGGGCTTAAGAATCACTGAAGCACTGAATCTTAAGGTTAGTGATATTAGCAATGAAAGTTTAATAGTAACAGGTAAGGGAGATAAACAAAGGCAGGTATTTATTCTTCCAGTAGTAAAAAAGTGTATACAAAAATATATAAAAGCTTGTCCCCACTTTGACGAAGCGGGACATCTTTTTGTCGGGGTAAGAGGAAAAAAATTGGGAAGAACTTATGTTGCTAATCGTTTGCAAAAAATAAGAAGATTTTTAAACTTACCAGAAATTTTATCTCCACATGCATTTCGCCATAGTTTTGCTACTCATTTGCTTCAGGAAGATATTGACATAAGATCAATACAACAGCTGCTTGGCCACTCAAGCCTTGAAACTACTCAAGTTTACACTCACCTAAATTATCAAGATGTCTTCAATATGTATAAAAACTTTCAGAAGAGTTTGAATAAAAAATCGAAATCTTAACTTCGTCTTAAATCGATAATATTGCCGAACTGAGTGCTTGCAACATCATTCAGTACTATACTTGCTTTATATAAGCAATAGTGACCAGCAGAGAAGAAAGCAAAAACGTTTTGCAAAAGGTTATGAATGAAAGAGAATAGACAGCAGAATTTAAATTAGAAGCTATGTAAAGAAACAAGTCAAGCAAATAGCAAAAGATCTGGGACCGTACACCTAGGCACTCAATTTTAATTTTTCACTCAAAACCAAGTTTACGACATCAGGGCTGGCTTTTCCTTTGGTGGATTTCATGACTTCACCAACAAAGAACCCATACAATCTTGTTTTACCACCCTTATATTCTTGAACTTTATCTTGGTTGTCATTGATGATTTTATCTATTACCTCTGAGATTTGACATGTGTCAGTTATTTGCTTGAGATTCTGCTCTTCTATAATAAGGGATGCAGGCTTTCCAGTTTCAAACATAATATCAAAAACTTGTTTACCAAGTTTAGCAGAGATCGTTCCATCGACGATAAAGTCGAGGAGTTCGGATAAAGCATCTGCTTTAATTGGAGAGCTAACAATATCAATATTTGTTTTATTTAAACGACCGAAAAGCTCGACGGTTAACCAGGTAACTGCAATCTTTGAATCATGCTTTTTTGCTAATTTTTCAAAATAATCGGCAATTTCTTTATCAGAAGTGATAACGTCTGCATCATATTCATTGATACCTAATTCCTCTATGTATCGAAGTTTTTTTTGATCTGGCAACTCGGGTAAAGATGATTTAATAGAATCAATTTTGTCTTGGCTTATTTCAACAGGTAGCAAATCAGGTTCAGGGAAATATCTATAGTCACTTGAATCTTCTTTGCTTCTCATCACTTTTGTTTTTCCTAAAGTGACATCAAACAATAAGGTATCTTGACTTATTTCTCCTCCGCTTTCCAAAATTTTGATCTGCCTTTGTGCTTCATAATCTATAGCTTGTACAATATAACGTATTGAATTTAAGTTTTTTATTTCACAACGAGTGCCAAATGTGCTACTACCCTTTGGGCGAACAGAAACATTTGCATCACAGCGAAGTGACCCCTTTTCCATATCACCATCACATGAACCGATGTAACGCAAAATCTGCCTCAATTTTTTCATGAATTCTGCAGCTTCTGCAGATGAACGAAGATCTGGCTCTGAAACAATTTCCATTAAAGCAACACCTGCACGATTTAAATCTACGTAAGTTTTGCTTTCTTCATGAATACTCTTTCCTGCATCTTGCTCTAAGTGAATTCTTGCGATTCTTATTTCTTTTTCATTATTATTGATAAACACTTTACCATTTTTAACTATCGGCTCAAAGAACTGGGTTATTTGGTAACCTTGTGGTAAATCGGGATAAAAATAATTTTTACGATCAAAGTAAGAGCACTTATTAATTTCTGCAGAAAGTGCAAGACCGGTACATATTGCTTGCTCTATGCAGAAATAATTTAATATTGGCAATGTACCTGGCATTGCTGCATCAACTAGAGAAACTTGAGTATTGTGCTCAGTGCCAAATTCCGTTAGTGAACTAGAAAATAGCTTTGTCTTAGAAGAAACCTGAGCGTGTACCTCAAGTCCAATTACTGTCTCCCAGTTTTCTTTTGTCATGTATTTTATTCAATTAATAACTTTATATTCTGCAAACTAGCACAAAAAGTCAAATAAAACTCATTTAACCTATGATCCAAGAGCGGTGTATATCAATAATATAAGAGTTACTACAGTTTCTATTGACTAGGCTGTTATATAATAAAGTTAAGTGCTGCCAAAAAATATCTATAGTAGGCCAAAACATAATTTTGATGGCAACTGATTAGCTAACAAATTTATAAACATCAGTATATAGTTCATCAATGCCTGGCTCTTTACTATTTTTAGCAAAATCTTCTGACTTTTTTACTAAATCTCGTATTTCCTTATCAATAGCTTTGCATTCTTCATCAGAAGCGATTTTATTGTCTGTTATATACTGCTTTAGGGTGCTTATAGGATCATGATTTTGCTTCATATTTTCAACTTCTTCTTTTGAGCGATAAGTAGCAGGATCTGACATTGAATGTCCACGATATCGATATGTCTTCATTTCAAGCAAGATAGGTCCTTTTCCCCCACGTACGTGCTCAGCTATTTCACTTGTTAACTCATAGACAGAGAAAAAATCCATTCCATCAACTTGTTTTCCAGGAATACCAAAACTCTCTCCTCTTTTATATAGTTCAGTTACTAAAGTTGATCTTTGTACAGAAGTTCCCATTGCGTATTCGTTATTTTCTATGATATAAACCACAGGTAACTTCCACAAAGATGCCATATTAAATGATTCATATACTTGTCCTTGATTTGCAGCACCGTCACCAAAATATGTGAATACAACGTTATCTTTTTTCTTGTATTTATTAGCAAATGCTATTCCTGTGCCAATTGGGACTTGTGCACCTACTATTCCATGTCCACCAAAGAAATTTTTTTCAACATCAAATATGTGCATGGAGCCACCTTTGCCTTTTGAACACCCTGTTTCTTTGCCGGTTAGTTCTGCCATCACAACATTCGGATCAGAATTACATGCAAGCATTAAGCCATGGTCTCTATAGCTTGTGATAAAAGCATCACCAGATTTTGATGCAGCTTGAGTCCCAACTGCAACTGCTTCTTGCCCTATTGATAAGTGACAGAATCCGCCTATTAATCCCATTCCGTATAATTGTCCTGCTTTTTCCTCAAATCTGCGTATGAGAAGCATTTTTCTGTAGAATCCAATCACCTGTTCTTTAGTGAAATTTTCTGCTTTCATATTGACTTTCTTTTATTAAATTGAGATCATACCAGAAATTTTTAACATTTTATAATACTATCTATATGGACTACTATCACTGGCTTGAAGCTTTTCACGTTATCTCTGTAATTATGTGGGTGGCAGGTATGCTCTATTTGCCAAGGCTTTATGTTTACCATGCATCTGTAAAACCAGGGTCAGAAAATGACAGCTTACTTCAAATAATGGAGAAGAGACTCCTTAGATATATCATAAACCCTGCAATGCTTTTCTCCCTTAGTTTTGGAATTATGCTAATGATTATTAGGGAACCATATCACGAAGGGTGGTTTCATGTAAAAGCGCTAGCATTATTCTTAATGTTTGCTATTCATTTCCTACTTGCAAAGCATAGGAAAAATTTTGTAGTGGGCTTGAATAAGAAAACTCACGTTTATTTTCGTGTTTTAAACGAAGCAGTAACAGTGTTAATAATAATTATAGTTATTATGGTTATTGTAAAACCTTTTTGATTTTCTAGCCTAATGCTGAACCATTCAATAGAGTATAAGAATTGTTACTAAATAGTTTATTCTGATGTTCCATAGTCTAAGTAGAGTACTTAAGATATAGATTCTTTGTTTTTGTGTGTTATCCTGATTAACAAGAATTCGCAGTAGTATTATAATGAGTGAGTTAAAAAAGCTTAGTGCTGGACTTTCTTTGACAGGCCTGATTGGTAGTGATGATATAGATATGCAAAGGGCAGGAAATAGAAAGAAGAAATATCAATTTTTGGATAAGACGTTCGCATGGATTGATGCGATGATAAATTTTATTTTTAAACGTGAGAGTAATAACGCAAATGAAGTCCTAAAAGTCACATGGGGACCACTATTTTTTGGTTTAGTGGTGATATTCATCTTTTTTGGAATAGGTGGTATTTGGTCGGCTATAGCTCCAATTGACGGAGCAGTGCATGCAAGTGGAGAAGTTATTGTCTCTTCAAATAGAAAAATAGTGCAACACTTGGGTGGGGGAATAATAAGCAAAATTTTAGTAAAAGAAGGTCAAACAGTTAAAAAAGATGAGCCTTTAGTTTTATTAAGTGATGTTAACGAAAAGGCAAATTTGAGTATAATTAAAGAAAAACTCTTATCACTTTTGGCAACTGAAGCAAGACTTATTGCAATTAGGGGAGACTTAGATACGCTAGAATTTTCTGATGAGGTTAAAAGATTATCTAACGATGAACTTGTAAATAAAGCGATAAAGAATCAGGTAAAGTTGTTCAACTCTCAGAGAAAGAGTATATTAGGAAAAACTGACATACTGCAACAACGTATAAAGCAGTTAAATGATGAATTAGCAGGGCTAAATTTTCAACTAAATGCAGCCCATAAGCAATATGACTTGATAACTGAGGAGTTAGAAACAAAAAGACAATTACTTGATAGTGGCCATATAAGCAAACCACACATTTTAGCTTTAGAAAAACAGTTTGCTGAAATTGAGGGTAGAGTTGGACATTACCGTTCTGCAATATCTCAAGTACAGCAAAAGATTGGAGAAAATGAGTTAGAGATTATAAATGTGAAGAATGATGCTCAAGAAAGAGCAAATGCTGAGCTTAAGGAAGTCAATACATCTATTGCAGACTTAAAAGAGAGGCTGATGGTTGCTGAAGATTCGTTAGCACGTACAATAATTAAATCACCTCAAGATGGTATAGTTACAGATATAAGATACCACACTGAAGGTGGTGTTATACAATCTGGAGTTCCAATCATGAGTATAGTACCATCAGATGATGATCTAATAATAGATGCTAAAGTTCTAACCAGAAACATAGAAGAGATACTGTCAGCAAAAAAGAAAGATAGCAATATAGTCTCTGTCGACGGACTAGAAGGGCTAAAAGTTAAAGTAAGGCTGAGCGCTTATAGTGCACGTCGCTTAAGTTTAATTAACGGTATAGTAAACCATATTTCCCCTGATGCTCTTGATGATCCAAGGATGGGGCGTTATTATTCAGTGCGAGTGGTGATACCAAAATCAGAACTTGCTCAATTTAAAAACGTATACCTATATCCTGGTATGCCAGCAGAAGTATATATAGTTACTCAATCCCGCACTCTTTTATCGTTCTTGTTTACACCTATAATTGCAACATTCGATAGATCTTTCATAGAGAGATAATTTATTTTGCTTTTCTAAAAAATTTGTTTACAGAGTTTGATATGCAAAAAAATTTACACACAAGTAGTGTATTATTTTATAATTATTTTCTATAATATGTAAATCTTTGATTTAAGATGCAAATGCTAACGTAAACATTAAAGGTTAATTAGTAAACTCAGCTGTATAATAGAATTAAAGGAATTAGTAAGATTTTTACCTCAATGAATTATAAATAGGCAAACTTACCTAAAGTTTAATAGTGTCTGTTACTGCTTTTAGGTGTGAGGCTAGAGGGTTATTAGCAATAACAGACACTATTAAACTTATTATAGAACTTCCTTAAAGTAAATACTTAACTTAAAATATTATAATATTTTAACTTAAAATAGATTCATGTAAATGCTTTTTCCTCAAGTTAGTATCGTATTAGTATATTTATTAAATGCTAAAAAAACATTAATCATCATTTACTTTTGATTCAATATTTAGCAAAACACTTGTGTACATTCTATAATCTCTGTTTGCATAGTAAGTGTATATATATTATTATACAGTTAGTTTTACAGCAAAAAATATGGTGAAGTTATTTGCATTATTGATAATGTTTTACTCAAACATATCAATTGCTTCTGCTCCTACTTCTTGGCAATTTGGATTTCCTGCGCCTGCAACTGAGATAATGGAGGCTGTAGTTAAGTCACATTCGTTTGTGATGAGTGTAATGATTGCAATTATGCTTTTTGTATGGGCCCTGCTTGCTTATGTAGTATTTCGCTTTCGTAAGAGCAAAGTGAAAAATGTCAGTAAAATAACTCATAATATCTTTGTAGAAATTATCTGGTTTGTTATACCAACGATTATTGTTGGGGTATTGGCTTTTAAAAATGCTGAATTAATTAAACTACAGGAGAAAGTGCCAAAAGCTGACATAACACTAAAAGTTATTGGTCATCAATGGTATTGGAGTTACCAGTACCCAGAATATCAAGGTATTTCATTTGACAGCTATATAAAAGGAAAAGAAGACTTTACCGAAAGAGATTTAAAACTATTCTCTGTTGATAATAACGTTATTTTACCTATCAATACTAATATTCGTTTACAAGTGACAGCAGGAGATGTAATACATAGCTGGGGAATACCGGCTTTTGGTATAAAAATTGATGCAATACCAGGTAGGCTGAATGAAGCATGGTTTAACGTTACAAAGCCCGGTATTTATTATGGGCAATGTTATGAACTATGTGGTCAAGGTCATGGATTTATGCCAATTGTTGTTGAAGCAGTGAGTAAAGAAGATTTTAATAAGTGGATTGAAGATAAAAAATTAGTAAGTTAAGTTTGGAGTATAGATATGAGTGATGTACCAAAAGGTATAAGACGTTGGCTGTTTTCTACTAATCACAAAGATATAGGGACACTATACATTATTTTTTCCATATTAGCTGGAATTATTGGTGGATTATTATCGGTAATTATTCGTACTCAGCTAATGCACATTAATATACTTAACAATAATTACCAGCTATATAACGTAATGATTACAGGGCATGCGGTAATAATGGTGTTTTTTATGATAATGCCAGCCTTAATGGGAGGATTTGGTAATTGGTTCGTACCTCTCATGATTGGTGCACCAGATATGGCATTTCCTCGTATGAATAATTTAAGTTTTTGGTTGTTAGTTTCATCTTTTATTTTGCTTATCCTCTCGGTATTTGCTGGCGAAGGTCCTGGAACAGGATGGACTTTATACCCACCTTTGTCGCAAATTATGTCCCACCCAAGTGCAGGAGTTGATCTTGCTATACTTGCACTTCATATTGCTGGTATGTCATCAATTGTTGGGGCGATCAACTTTATAGTTACCATATTCAATATGCGTGCAAAAGGTATGTCACTAACTAAGATACCACTATTTGTTTGGTCTATTTTACTCACGTCATTTATGTTAATTGTTGCCTTACCGGTACTTGCTGGTGCTATAACTATGCTGCTCACTGATCGTAATATAGGTACCTCCTTTTTTGATCCTGCTGGTGGTGGTGATCCTGTGTTATTTCAACATCTGTTTTGGTTTTTTGGTCATCCAGAAGTTTACATAATTATTTTTCCTGCATTTGGTATCATCAGTCAGATTGTGTCAACTTTTTCTCATAGGCCAGTATTTGGTTATATGGGAATGGTTTATGCCATGATAGGAATAGCAACGTTTGGCTTCATGGTTTGGGCTCACCATATGTTTACTGTTGGGCTTAGCGAGGATACTGCTATATTTTTTAGCACTAGCACAATTTTCATTGGTGTTATAACTGGTGTAAAAGTCTTTAGTTGGATTGCAACTATGTGGGGTGGAGCGATTGAATTGAAGACACCAATGCTGTTTGCATTAGGTTTTATTTTCATGTTTGTTGGAGGTGGTATAACCGGAATAATTCTTTCTCACGGTGGAATAGATAAGCTTTTGCACGATACCTATTATGTCGTTGCTCACTTTCACTATGTCATGTCGCTTGCTGCATTATTTGGAGCTTTCGCCGGTTTTTATTATTGGATAGGCAAAATGTCAGGTAAGCAATATAACGAGTGTTTAGGAAAGATACACTTTTGGCTCACTTTTATTAGCACCAATGTCACTTTCTTACCCCAGCATTTCCTGGGATTAGCAGGTATGCCAAGGCGTATACCTGATTATCCCGACGCGTTTATCCCTTGGAATTATATATCCTCAATTGGCTCATATATGTCCTTTCTTTCAGTTATGTTTTTTGTATTTATAGTTATACATCTCTTTAAGTGGGGCAAAAAAACTGGAGATAATCCTTGGGAAGGTGACACTTTAGAATGGACGGTATCTTCACCACCGCCTTTTCATACTTTTGAAAAACCACCAGTGATAAAATAGAATGTACACAAGTGTTTTGCTAAATGTTGAATCAACAATACTGGATTTTTGGCATTTGCTGAAGCCAAGGATAATGTACCTTGTAGTGTTTACTGCAATTGCTGGAATGGTTGCTGCACCAGGTAGCATTCATCCTTTCCTTGCACTAATATCTCTTATGTGCATTGCTCTTGGTTCAGGATCTGCAGGTGCAATAAATATGTGGTATGACAGAGATATAGACTTGCTTATGGAGAGAACAAAAAACCGCCCTATACCTTCAGGTAGAGTTTCTGCAGAAAGCGCGCTTGAATTTGGCATAACTCTTGGAATATTGTCAGTATTTATCATGGCAATAGCAGTGAACTATGTTTCTGCTGCTTTGCTTGCAATTAGCATATTATTTTATGTTTTTGTGTATACAATTTGGCTCAAAAGGCGTACTCCGCAGAATATTGTTATTGGTGGTGCAGCAGGTGCTTTTCCTCCAATGATTGGCTGGGCGGTTGTAACTGACTCTGTAAGCTGGGAAAGTTGTATTCTATTTTTAATAATTTTTATGTGGACTCCACCACATTTTTGGGCTCTATCCTTAAATAGATCTGAAGATTATACAAAAGCATCGATTCCAATGTTCAATATCGTTTATGGTCCAGAAAAAACGAGGAAATATATATTAATCTATAGCGTGTTACTCGTATTAACTAGCTTACTTCCAGCACTATTTTTGAAAAAGGCTCTATTTTACCTCAGTATGGCAATTATTGAAGGGTGTGTTTTTATTTGGTTTGCTGCATCCGTTATAAGGCTTAAGAGTCATAGCTCGCAGAAAAAAATGTTTTCTTATTCGATTTCTTATCTATTTTCTCTGTTTTCCAGCGTTATTTACTGCTCTATTGATTTGTTTTAACCATGAAAGAACATAAAAACTATCTTTTACTTTCTCTTCTAATAATGCTCGTTGTAGCACTTTTTTTTATTTCCATAATAAAATTTAAAGGTGCGGCTTAAATTGCCTCTATATCTATAAAAATTGTGATTTTATAGAAGCAACGATATACTTTATTAATTCACTACAGTTAAAGATGAAGAAAAAGGAAGTGACAATATACACAGATGGAGCATGCTCTGGTAACCCAGGAACAGGAGGGTGGGCAGCAATCATATTATTTCAAAATCATAGAAAGAACATCTGTGGTAGAGAAGAAAATACTACAAATAATAAAATGGAGTTAACAGCAGTGATCAATGGACTGAAGGTATTAAAATTTCCTTGTAATATCAGTTTGTATACGGATAGCCTCTATATTAAATACGGTATAACAGAATGGATAAATAAGTGGAAAATGAACGGCTGGAAGACAAGTAATAAGAAGTCAGTAAAAAATATAGAATTATGGAAAGAATTAGACGATGTTGCTTTGCAACATGAGATTAACTGGAAGTGGGTGAAAGCGCATAATGGTGATAAATACAATGAAGAAGCCGACAGCTTAGCAAGAAAAGCAATAATCGATGCTTAAAAAAATAGCTCTATCATTTTCTATAATTTTATTATTTATATTCTGCTTCTTTATCCCTTTTAAAGGGGAAGGTCCTTTAGAAATCAATATTAGTTATATTAATTTTTATATAAAGAAAAAAATATTAAAGATATTTACCAATTCGGATGTCAGCATGGAGAGTACCTCGGTTATTTGGCAGAAAGATGGCAAGCTAGTCATTACAGATTTAAAAATAACAAATCCTGACTTTACCATAGAAGTTCCTGAGCTTTTCGTACACTTTAAGTTAAGTTCCAAAAAGTTCTCTCAGGTTTTAGCTGGTAATGTACACATATATATCAAGAAGGAAGAGACCAGAGGAATAACAACATCTGTAATGACAGATAAGATGAGTAGTACAAAAAATCTGCTGAAGACAATAAGAAAAATTTTTTTCTACTTAAATGCAGACTCAAGGATTGAAATTACTAACATTGCTGTCAATAAAAGCACGGAAGGTGAATTCTTCATTGATAAAGTATATGTAGGAAAGGAGGAAAATTTTAATGTTTTGGATATTCGTGTTCATACAAAAGATAAAAAGGGGATTCTAGATGATTTATCTATTATGATAAAAAATCGCAATAATTTGTTAAATTTGTATGGAACATTTTATAACCTAAAGTTGGGGCTATTTAACGAGTTTTCCACACTAGTTAAAAGTTACAATTTGGACAAAGAAATAGGGTTCAAAGGGAACTTCTCAATGAGAATTAATGGAAAGGATGAAGTTATGGATGGAAACATATACGTGTTAAATACAGAGAGTCACTCAGGTAAAAACTTAGCCTTGACTAATGTAAATGTAAATTTGACATATAGTGATGAAATCATTAGCGTAAAAAACTTTCATTTTAAGTTAAATGATACTTACCTTTCTTTGATTGGCAAAATGAACTTTGGCACAAATCATGCTTTGCTTAGAGTTAATATTAGTAAACTTGTTGCAAAAGATTTATGTACTTATGTACCAGATGGTCTAGTGAACAATGAATTTAGAAAGTGGTATTGTAATAATATTGATGGGAATATTATAAATACAATTATAAGTTTTAACGGTAAAATCGATAGTTTAATAAATGATGATCTGTCAGGTATTGTAATTGTTGCTGATATAGAAAATGGCAGCGTTCAATTTGATGAGGATTTTGAACGAGTGGAGAAGTTGAACGGTGAGTTAACTCTCAAGGATAACAATCTCAAAATTATTGTAAATAGAGCTAAGTTTCAGAATTTTACTATCAATAGTGGTCATATTGAAATGAACTCTCTCAATAAAGAAGATTCTGTTCTTACCATTAGTGGTCAGGCTGTAAGTGATGCTTATGGGTTATATGAGCCTATAAGATTTAAGCTGGATGATGTGGTAAAACTTGAAAGAGATAAAGTAGGTGGAATAGCAAAGTCTGTATTCAATTTTCGCATTTTTAATCTAAACTCTAGTGATAAAAAAGTAGATTTTTCGGCCAAATTTCATTCTGAAATTGATAATTTGGTGGTGTATAATGGAAGTTTTGGTAAGTATGATATTAAGCTCGATTTTGGGAGTGACTTTATAGATTTAAATGGCAGTGGTATGGTAAATAATACACAGCTTCTATTTGACCTCAAAAGTAGCAATAAAAATGAAAATTTTGTCTGGAGTTTGACTGGAGATTTACCTGCTCAAATACTTAATTTCGGTGATGGTTATATCAATGCAAATATAGAGTCAGTAATGTATCAAGACAAAACAGGGTACGTTAATGGTAATATAGATTTATCAGAGCTCGAGTTGCGTTCAAGCTACTTAGGGTGGAAAAACCATTTTGAAGATCACAATGAAGTTTTATTTTCTACAAGGCTAAAAGGAGCAGGTAAGTTGCTAATAGACAAACTAGACGTTGTAGGAAATGATCTAGACATAAAATTCAGCGGAAGAGTAGAAAATGGAAATCTATATTTAAATTCTAGCAACTTTAAATTACCTGATAATAATTTTAGTATAGAAATTGAATCAGGTAAGGAGAAAAATGCCATAACTATTCACGGTGAGAAAATCAACTTAAGTGATGTGTTAGGTTTACTTGGCAAAGATAGTAATCGATTAAATAACAAAATAGAAGTTACTATGAATGTTGATAATATAATTATGAAAGAAGGAATTATCATAAAAGATGCTAAGCTAAATGTAACTTGTGCTAAAGGTGATTGTAGTGGAAGTCAATTCACAGGACAGTTTTTAGAAGATAACAGTAATATACTAGTAGAACATAGTGAAATAGGGCTTGAAATATATTCGGATAATTCAGGTATGCTTTTGCGTTCTTTAGGTATTGGTAAATCAGTTAAAAATGGCAAATTATCTCTTTATCTATCTTCTAAGAGAGAAAATGGAGAACATTATGGTATGTTATCTATCAGCAATTTCTATATCAAAGATGCTCCACTGCTTACCACTTTATTATCAATGTCTTCACTGCCTGGTATTGTAAATGCTATAAAGAACGAAGGTGTACATTTTTATAAGTGTAATGCACCTTTTTCATATAAAGATGGCACTGTTGAAATTGAAGAATCTTGGCTTGAAGGAGCGGAACTAGGCATTAGCACTAGTGGTACGCTCGATATTAAGGGTTATAAATTCCAGGTTGAAGGACAAGTAATACCGGCATACTCAATTAACAAATCTTTGTTGAAAATCCCTATAATCGGAAAACTTCTGACTGGTGGGAAGAGTAGGGGGATTATTTCAATAGACTACAAAGCAAATGGTGATGATAAAAACAACAACGTATCTGTTAATCCTATCTCTTCGCTAACCCCAAGCTTACTTAAGAGGTTATTAGGAGTATTTGATCGTATTATGACAAAAACTAATAAAAGCATTTTAAAAGGTAGTTTGAAGAAGAAATTTAGCTCAATATGACCAGAAGAAAAGTTGTTTATTGATGTTTAGTTAGATGGTAAACGTTAGATACAACAAACAGAGGAAGTTAGATAAAATAATTAAGGGAACAAGAATATAAAGGTTTAACTTGAAGTAACCGGATAAAATCTGAGTCACACTTCCAAGTGCTGGTACCCACGAAAGCAATGCAACTGCACAAATCAGTAGGTGCCTTACAATTTTTGGTGTTTTGTCTTCATTCTCTAATTTGTGATGTGATCTTCTGATAAAAATTGTTATTCTACCTAAATACCAGTTAGCTATTCCACCAAGACTGGATCCTAATACTCCAAAAAGTAATATAAGTAGTTGATCGTAGTTTGACCTAAAGCATAACATAGTGTAAAGTACAAAACCTTGATGTATGGGTAAGATAAGCGATGATACTAGGCTATCTATAAACAATAGGAGATAATTTTCCATACCAAGTTGTTGTACCATCTTCGTTGTCAGAAATTGTAACCCCCATTTGTTTCAATTGCTCTCTTATTTTGTCTGCAGTATCATAATCTTTATTTTGTTTTGCTACTTTTCTTAAGTCTATCAACCTTTCTATTTCTTGATGACTCACACCACTTGCAAACCACTCTTGATAACTTGACTCAAGAATACCAATGAACCTTGCGCTTTTAACAAACTTCTTAGTTAATTTGAGCCTCTCACATTCATTACTTGTCTTATTGATTTCTGTAGCCATTTCATGCAATATGGCTACAGCTTCAGGAATGTTTAAATCGTTTTTCAAAGCCTCTATAAAATCTTTAGAGACTTCTGCATCACTTTCCTCAATACATGTACTACGTAATAACCGATAAAACTTGTTTAAAGTTTCTTGCGACTCAGAGATAACATTTTCTGTCCAATCAAGTGGTTTTCTGTAGTGAGTTTTAAGCAGCGCATAACGTATTACTTCACCCTTTATTCCACTATCTAACAAATCCCTTACTTTGACTATATTAAATAAGGATTTGCTCATTTTCTCTTCATTTACCGTAAGAAACCCGTTGTGTACCCAATATTTTGCAAACGTTGACTCAGCAAATGCAGATTTACTCTGTGCAATTTCATTCTCATGATGAGGAAATTGCAAGTCTATACCCCCACCGTGAATGTCAAAATCTTTGCCAAGGTAAGCATATGACATTGCTGAACATTCTATATGCCACCCTGGTCTTCCCTCTCCCCATGGACTATTCCAGTGACTTGAAAGTTTATAGTCAGTTTCGTTTGCAGGTTTCCAAAGTACGAAGTCTCCTGGGTGTTTTTTATTTTCACCAACTTCAACTCTACTACCGTAGTTTAATTCATCAATTTTTTTTCCTGATAAAACGCCGTATTCAGGGTAAGATTCTACACTAAAATATACATGTTTATTGGATTCATAAGCATGACCAGCTTGCAGCAAAGACTCAATTAACTTGATAATGTTATCTATGTTTTCCGTTGCTTTTGGTTCATATGTTGGTTCTGCACAATTTATGCTTTCCATGTCTTCATGAAAAGTTTTAGTGTAATATTTGCTAATGCTTTCTATATTACTATTTTTCTCATTTGCTGCATTGATTATCTTGTCATCGATGTCGGTTATATTACGCACATAAGTAACTTTTCCATAACAAAATTTAAGCAGTCGAAATAATACATCGTAAACAACAATAGAACGTGCATTACCTATATGTGCTGTATCATATACTGTTGGCCCACAAACGTACATTTTTATATGATCTTTATCGATCGGTGTAAAGGGCTCTTTTTTTTTTGTTAAAGTGTTGTAAAGCTTAACCATATACAAAGCTTTTTAGAAAAGAAAATGCTCCAAATATAAGCTGTGGTCCTTTAACTATTACGACAAGAGTAAGTAATAACCCACACAATGATACTAATACTCCCATTATAGAGAGAAATCCATCTTTGCTCATGATACCCAGTGAAATGAGAGTTGTACCAATTGCAGGAATGAAGTTAGTTAAAGGAAGTGGGATTGCTATCGATAATGCACAAAGCAGCATTATAAATGCTAAAATATTTTCACCAGGACCACGAAAAATGAAAGACATTCTTGGTTTCATGAACTTTTCTATTTTTTTTAATGTAGGTGAAGTTTTCTCTACCACGAGAGCTAGTGTTGAACGTTGAAAAGATTTCCTTTCTAGCCAATTAGGCATCCAAGGAGAATCAAACCCAAATAGAAGCTGCAGTGAAAATAAGATTAAAGGTATAGAAAGAATGGTTGTATAGCCAGGTGGAACAGGTATAGGTACTGATAGCGGTAAAGAGAAGATGATTATTAAAATACCAAAACCACGCTCATGTAAAGCTGTTTTAATATCAAATAATGTTACTTTATCATTATCGTTATTATTAGTATCTGCAACCTCTTTTAGAACATCAGAGGCCAATTTTTTATCTTCAGTCAATTTCACACTTTTTTCCACAGTTACCCTTTAATAACAATATAACTTCTAACTAACATAGTTATTGCTATATTTCAATATCGATTATTCATTTCATGCTGTACTTCATTCTTTTATTAAAGTGTTGTAAAGCTTTTAAGTTATAAGGCTTTTAAGAAGAGAAAGTGTTCCGGCTATAAGTTTTGGTCCTTTAACTATTACAATAAGGGTAACCAATAACGCACAGAATGAAACTAACACTCCTAACGTAGATAAAAATCCATCTTTACCCATAATGCCGAGTGAAATAAGAGTTATACCAATTGCAGGAAGGAAGTGAGTAAAAGGTAATGGAAGAGCTATTATTATTGCACAAAGCAACATCATAAAAGCTAGAATCTTTTCACCTGGACCAAGAAAAATAAAAGACATTCTTGGTTTCATGAACTTTTCTATTTTTTTTAATATAGGTGAAGTTTTCTCTACCACGAGAGCTAGTGTTGAACGTTGAAAAGATTTCCTTTCTAGCCAATTAGGCATCCAAGGAGAATCAAACCCAAATAGAAGCTGCAGTGAAAATAAGATTAAAGGTATAGAAAGAATGGTTGTATAGCCAGGTGGAACAGGTATAGGTACTGATAGCGGTAAAGAGAAGATGATTATTAAAATACCAAAACCGCGCTCATGTAAAGCTGTTTTGATGTCGAACAATGTTACTTTATCACTATCGTTGTTATTGGTATCTGCAACCTCTTTTAGAATATCAGAGGCCAATTTTTTATCTTCAGTCAATTTCTCACTTTCTTCCACGATTAACCTTTAATAACATTCTAACTAACATAATTATTACTGTACTTCAATCATACCTCTTCAATTCTTTAGCCTTGTTTAAACAAATGACACGCACTTTAGTGCGTGTCACGAAACATAAGGAAGCTAACGATCTGGTTCATTAGATGATAGTTTCTCTGAATCCTTAAGTTCTTGTTTAAGGTTTTTAATGCCTTTGCCTAAATCACCCATAACTTGTGGTAACCTACCTGCACCAAACAGAACTAAGATTATTATTAAGACTAGAAACAGCTGCCATGGACCTAAACTCATTTGTACCTCCGTTGAAAATATTAACTTTTAGGTATTAAAACTTGACTGAAGCCAAGTGATACATAAATTATATCACTTTTATTGAATTATAAATCAAGAGTTTTTAATTATCTTATAATAGTTTTAGCCTAACATTAAGTTTAGTTTAGCTGTAGAGTAAAAGGAAGCTCACTAAAAAATTTTGCTAACGTATCATCTTTAGGTCTGTGGTATATGTAGCTAGGAACTCCTGATTGAATAATTTTACCATTTTTCATCACGTAAATAAAATCTGCAACTTTCAACGCTTCTTGCGGATCATGAGTTACCATGAGTACAGGAATATTTTTGCTTCTAAAAAGTGACAATATATGGTGCCTTATTCGATATTTGAGCAGTATATCTAAATTAGAAAATGGTTCATCGAGCAAAACAACATCAGGATTTTGCGCCATTACTCTTGCTATTGCAACCAATTGTTGCTGTCCTCCTGATAAAGCATGAGGGTACATGTTTTCATATTTTTCTATATTAAATAGCTTTAAGATTTCCAATGCAGTAAGGTATTTTTCTTTCTTAGAAGTACTGCAAATAGCAAAAGTTATATTTTCTATTACTGTTTTATGAGGAAATAATGCAGAATGCTGAAAAATCAATCCGATATTTCTACGCTCTATAGCAATTGACACTTTGTTACTTGCAACTAATTTATCATTTATAACAATGGTTCCAGATTTTGGATTTTCTATTCCTGCGATTAATTTTAGAATTGTTGACTTGCCACAGCCAGAATGACCTAGTAAACAGGCAACACTTCCTTTCTTCACTTGAATGTTGATGTTGCTTAAAGCAAAGCCATCTTGATTACTATAAAAGTAACTAATATTGTTAACTAGCATTAATCTTTCAATTGGAATCGTATTATTAAATATAACAGTATTACATTCAAGAAATACAGAAATATTTTTTATTATTGTGAATTAATTGTACAGGGTGCCTAGAAAAATGCGAGACTTTTTGCTATAATTTTGCATAAATAGCAGAAGACATGGGACTATAGCTCAGTAGGATAGAGCGTTGGATTCCTAATCCGAAGGCCGTGCGTTCGAATCGCACTAGTCCCACTTAATTTTGATAAAGTGGTTTAACAATCAAGAAATTATAATTGGTTTGAAAAGTGATTCTAGGAGCTAGATTGCATGGTTTCTCAAACTTGAATTTACAGGTTTAAGGGAACGTTCAAAGAAGTGTGTCAAGCCGAAAAAAAAGTAATAAATTGATATAAAAAATGGAGGTTTGACATGAGTC
>NODE_10_length_18470_cov_53.103083
ACTGATATTAGTTTTAACTTCGTCGATTCTTCTGTCAGTTAATTCTCATCTGTCAGATTAAATTGTGTCTAGTACATTTGTTTACCAACAATAGACTTCTTGGATAACCTAAGGATATTTTTTGATCTTCTATGGGGGAGTTAAACATTCCCTTTTTATAAAACTTTTGCATACTCCTATTTAACTTTAATAGCTCTTTATCTTTCTGAAATCTGGATGTTTTATCAATGCATCTTCTATTCAGCCGTTAGCAAGAACTTTCACTTATTCCATAGCTTTGCACTATATGGAAATATGTACGGTATTTACACAAATATTCGAGTGCCATTAATAAATATATTTGGTTTTCCTCCTCTTGCCTTTTTCTTGGCCTCTTCCTCTATTAAAATTTCTATTATTTTTCCAATGTTTTTCTTTTTACTCCTCTTAGTCTTCGAAGCTTCTCTTCATCAAGTTTACTTACCTGCTCAAAATTTATACCTTCCCTAATATTGCTTCTACTACTTGTTTCTTAAGTTATCCAAGAAGTCTATTGTCTGTTCAGATACGAGGTAGCTGCTGCCATTTGAAATATTTTATTCACCTAAAATTACATTCTACCTATTTTAAAAGTAGTTTAAAAAAACTTTATAGACTGCATACAAAAGACCTAACATCTTTAGCAATGCCTTCATAAATCCTTACTAAATCCTCACTTAGTATTGAAGGATTTCCACAATCAGAAGCACTACATATTTGCGGATCTAGAGGAACTCTGCTCAAGAGTTTGACTCCCAGCTCTTCAGACATTTTTTTTGCACCACCTTTTCCAAATATGTGTATTTTTGAATTATCTTGAACAAAATAGCTCATATTTTCCACAATGCCGATAATTGGCACGCTGAGCTTTGTGAACATATCATAAATTTTTTGTGCATCGACTAAAGCAAGCTCCTGTGGAGTTGAAACTATTATTGCTCCAGTTAAACTAAAATTCTCCATCAGACTTAAATGTACATCGCCAGTGCCAGGCGGTGTATCAATGATTAAATATTCTATATCAGACCACCTTGTTCCCATTAGCAAATTGTAAAGTGCTTTTGTGATCATAGGTCCACGCCATATTACTGCGCGGTCCTTATCAATAAAATAGCCAATTGAAATAGTATAGAGACCATGTTTCTCTATAGGCATTGCTTTACCACTCTGTATTTCTGGTTTTAATTTCTCAGTGCCCAACATTTTAGGAATCGAAGGACCATATATATCTGCATCAACTAGCGCAACTTTATGTTTTAATTCTGCTAACGAAAGAGCTAGATTTAGTGCAACTGTCGACTTACCCACACCTCCTTTACCAGAAGCAACGACAATTATATTTTTCACTCCTTCGATATGAAGTTTAGCTTTTTGTTGCCTAGCTTGTTTTTGACCAGTAGCAACTACAATAACCTTTCCTACTCCCGGTATCGCCTTAACAGCTTGCTCACAATTTTTTCTTAATTCTTCATTTGGCTCAGTAACTTCAAGAGCAAAAGCAACATCTTTACCTTTAATAATAATTGAGGATACTACACCAACATTCTTACCACTTTTCTTCTCTATAACCTTTTTTAGGCTCTCTCTTACGGTTTCCTCATTAACCTGTGTAAATTTTTTCCAGAACATATGATGAAATTTTTTCTATTGGTGTATACTAACATAGAATAATTAAACTGCACTGACTTTAAAGCGAGGTTACAAGAATATGCTAAATCATCAAAATTTAACACGAAAACAAAAAGATTTGTATTTTTAGCTAAAAAGATCTATATGGAATGGAAGGAGCATCAGCGATATCTTGGAAGCAGTTTCAGGAAATGATTTACTAAAGTTCTTATCACTTGATATACTACACGATTTCCAACAGGTGGAGGACGCACTTTAACACTGCTTAGCCTAGCTATACATAGAGACAATAATGAATGTGTTAATTCTATTTAGAACAAGCTCAAAATAATGGTAAGCTGCAAGAAGTTCTTACTGCTAAAAATACTTTGTATTCTTCAGATGGTTGGAAGTACAACTTAACATCGCTTGGCTTTGCTATACATTACAATAAGCCAAGATATATTAATGATATTTTAACAAAAGCCCAGGACAGTGGAATACTACAAGATATTCTTGCTGCTAGAAATATTGTACAGTATTTAAATATTATAGCGTATACTTTAACGCCACTTAACTTTGCTATATATAAAGGCAATAACAAGTGTATCAATTCTATTTTTATACGAGTTCAAAATAGTGATACACTGCGAAATATCCTTACTTCTAAAGATATTGTGCAGCTTCCAGGCGTGACGTATGTCATTAAACCATTTGCCTTTGCTATATATAAAGGTAATAATGAATGTATCAATTCTATTTTAATACGAGCTAAAAATAGTAGCATGCTACAAGATGCATTTACTGAAGTAAGTACTGTACTGTTTCCATATGGTAGATATACTTTGAATGCTTGTGAGCTAGCTGTAGTTGTTAATGAGAACAATGCTAGTATTAGGACTGCATTAGATAATGTATCTATTTCTTCTAGGTATGTTAGAGAAAATAGCAAAGTTAATTAATTTCTTAAGTAACTCTTTCTTGCAAGTACTACTTTTTTATGTATCTGTTCAGGCAATGGCGTTAACTTAAGAGAATAAATTAGCAAGCTCTCCTAAAGACATTATGGCGTTTAGGCTTATCTACTTTATTGCGGCTATACAATCTTCACGTTAACTTTAGTACGTATTTTAAAAAGGGCTTGAAAGTTTTTTGGTGCTAATAAGCACCTGATAAAGTTTCTGTCTCATTACACCAAATAAAACTGAAAAATTTAAACGATACTCAGCAATTTGATCTGGGTTCCAAGGCTCTTGTGCATCACACATATGAAGTATTGCACATGACCAAGTTTGCACAAAATTCTTGTTTCTAAATTTATCCCAGAAAAATTCTCTAATTCTCCTTCTACTTTGAGTCGTTTATAGCACTCCTCTATGTGACACCTTAATAGATAAGCTTTACTGATATCTTCTTTATTGAAATAAAATAGAAACCAAAGGTCCTATTTTTCACAGTATTTTACTCCTTAACATCTTTCCTTAAGTTGACGCTATTGGGTTTTGTTGCATCGCTATCTACGATGAATAAAAGATAAAATGTAGAATATCAATAGCTTATTATTCTAGCATTTATAGTAAGGACAGTCAGTAAATATCTAAATTTAAGTAAAAGAAGTTTTACTATCATTCACTAATCTAGCTAGAATTCAAGAATTTCAATGCTTTAGCTATTTTAAGTAGAATTAAATTTACTAGTACAAACAATAAATTACTATTCTTAAATTTGATCAGATTGATTGCAAAAAATAAGATTTTCAATAAGCTGCTTGTATAGTTAGCCTTTCATAGATAGTGATGCAACAAAGCCCCGGTGGAGTAACTGCATTATTAGGTACTGCTATATCTATAGCACTTTTTACAGCCGGAGCAATTACAGCTGAGTTAATACCTATAGTTATAGCAGTAGTTGCAATTACAGCAACAGCACTAATAGTTGGCAATGCTATATATAAATTGTCAAAGCCTGATACTCAAGTTGATAAACCAATCTTAGCAAATCGACAGCAAGAAACTGCTAGCGATAGTAGGATTGCCTAGCGATTCTGCCACAGTGTCAGCTGCTTCAATGATATCCATTTGTTCCTATAATTATCTTTTCTTGGCTACCTTATTTTACCACTCTGCTGAACAGATACAAATTCACTTTCTTACTTCACTCACTAAAATTTTAATATGGCGTTTCTTTCCTGCAGACAATTTTATGAATGACTGATCTTTGAAGCTCTCAGAATTTATTATATAGTTAACATCATTTATAGTATTATCATTAACTTTGCATCCATTGCCCTGTATTAAACGCTTTGCCGCACCTTTTGAAGGTTCAAAACCGGTGTCATGAAGCAAGTCTATCAGGAGTATGCCATTTGCAACTTGTTCTCTTGTGATAGTGTAACCAGAAAGCAATGAACTGTCTTCATTTTCAAAAGCAGAGATTGCAGCAGATCGTGCAAGTTTCGCTTCTTTACAACCGTGACATATTTTTGTCACTTCTGTTGCCAAGACCTTTTTTGCTTCGTTTGTTTCTTGATCCTTCAAGGACTCTAGTTTTTTAATTTCATCAATTGATAAATCAGTGAAAAGTCTCAAAAAACGACCAACATCTTGATCACCAACATTGCGAAAATATTGCCAGTAGTCATAGGGCTTTAGCATGCTACCATCAAGCCATACTGCTCCACTTTCAGTTTTGCCCATCTTTTTTCCTTGTGCGTTTAATAAAAGAGGTGTGGTAAGACCAAACAGCTCAGGTAAATTTAACTTTTTGCCAAGTTCAATTCCGTTTACTATATTTCCCCATTGGTCTGACCCTCCAATCTGGAGACGACAGCCATACTTTTTATTCAACTCGACAAAATCATAGGCTTGTAACAACATGTAATTAAACTCGAGAAAGCTTAGATTTTGCTCCCTATCTAGCCTAATTTTCACACTATCAAAGCCTAACATGCGATTTACAGAAAAATGTGTCCCTATATCACGCAAAAAGTCTATATATTTTATGTTATCTAACCAATCTGCGTTGTTTACTATGATTGCACCAGTTTTTCCATAATCGAAAGATATCATCTTCTCGAGGGTTTTCTTTATACCAAGTATATTTTGATTGATATCTTCTATCGGCAAGACGCTTCTTGCTTTGTCTTTACCAGATGGGTCACCAATTTTTGTTGTGCCACCTCCAAGTAGAATTATTGGCTTATAACCGAATTTTTGTAGGTGACGGAGCATCATGATTTGAATGAGACTGCCAATATGCAAACTTGGTGCCGTACAATCAAACCCAATGTATGCAATTATATAATTATCTTGTGATAATAGCTGGTCTAACCTATCAATGTTTGTACATTGATATAGGTATCCTCTTTCTTGAATGAAGTTTAAAAACTCGGATTTATGTTTCATAATATGTTATTTTGTGTGTAAACGGTGTTGTTAACGATGGCGTCATTCCAGTGCTTGACACTGGAATCCAGTTTATTATGAAATTTCATCAAAAATGTTGTATAGTGTGCTCGTTTATGATTAAGTTTTCTAGATTCCAGTGTCAAGCACTGGAATGACACCACCAACTTCATAAGGGTTGCCTTCAAAATTACAACATTTGAGCAAGTGTATACCAGCTACCTGGATAATCAATTCCATAACTCTTCTATCTTATAATATTCTCTTACTTCTGGCCTGAATAGGTGAACCATTATACCTTGAAAATTCACAATCACCCAGTTACCTTCATCCATACCTTCTACATCTATTTTATCATATTGCTTGAGATTTTTCATCACTTGCTCAGCTAATGCTTTTACATGGCGGCTCGAATCACCGGATGCAATGATCATATATTTTGCAATGACAGTTTTATTCTGTACATCAAAAGTAACTATATCTTGACCTTTGTTTTGATCTATTACATCTACAATTGTATTTTTTATTGATTCTGTATCACCATTCATTATTCTAAATTATATAATTTATCTGTAATGATACACTCAAAATTTCTGAATATGAACTATTTTTGATATGTTTCTAGTGTAACGTTTATAATACATATATTTGTAATATATGATAGTTTTCTGATGGTATGATCATTTACTTAATCGGATTTCCGGGTAGTGGCAAACTTACGATTGCAAAAGAGCTGTGTAATATTATTGATGGGGTGATAGTAGACAATAACCTGTTTAATAATATTATATTTGATATGATTGATTTCAGAAACGCTGAGGTTACAAGTGAAATATGGGAAGAAATTTTTGTGATTAGAGAGAATATGTTAGCAATATTGGAAAAATACCATATAGAATCAAAGCATTATATATTTACAAACGAATTGATAAAAGGTGATTCCTATGATCAAAAAGTATATAACTCAGTGGTGAATTTAAGTAAAAAAATGAACGTGGAGATTCTCCCTGTGGTGTTATATTGTAATAGTGGAGAACTAGTAAAGCGCGTTCAATTAAAGGAAAGAGAGCAGGAGAGAAAAATTACTGATTCAGATTTTGCTATGAGAAGAATTAAAGGAAAGAAACTATTTGTGCCTCAAGGTTCACTTGAAATTGATAACTCAAACTTAAGCGCAAAAGAAGTTGCAAAAAAAATTGTTGAAAAAATGAATAGTAAAAAAGTAGTTGGAACTTCTATGATAGATAATTTAGCAACAGAGAGTATTTGTGATTAGTGAGGAGAAAGAGTATCGCCCTTGTGTTGGCATAATGTTATTTAACAAACAGGGAAATATTTTTATTGGAAAACGTTTTGATAGTGACTCTTATTGGCAGATGCCACAAGGAGGAGTTGATGAAGGTGAAGAGCTAGAGCAGGCAGCGCTACGTGAGCTATTGGAGGAAGTTGGTACTGATGAAGCAGAAGTTGTGGCTCAAAATAAAGAGTGGATATATTACAACTTACCCGAGGAAGTTATACCGATATGCTGGAATGGGAGATATTCTGGCCAAAAGCAAAGGTGGTTCTTAATGAAATTTTGTGGGAAGGATAAGGATATTAATATTAACTATACTGATCATCCAGAGTTCAAAGAGTGGCGTTGGCAAAATGTGGATGATTTGGTAGCCAGTGCCATACCGTTCAAAAAAGAAGTTTATAAAAAAGTGATAGAAGAGTTTTCTTCTATCATAAAAGGATCTATTTATGATAGTTGATTCTCATTGTCATCTAATTTATTTTTCTGATGATGAAATACCAAAGGTAATTTCAAGAGCAGAGCAAAATGGTGTGAGAATTTTGCATAACATATGTATAAGCATTAATGATATCCCTAAATTATTAAAAATCTCTTCATCCTATGATCAAGTCTACTGCTCCGTTGGTATACATCCGCTTGATACTAATGTGGAAAAAGGTGAATGTATAAATGCTGATGAATTGATTGAATTTACTAAGGGCAAAAAGGTAATTAGTATCGGTGAAACCGGATTAGATTTTTATAAATCTGATAATAAAAGCAATCAAAAAAAAAGTTTTGCATCACATATAGAAGCGGCAAAAGTAACAGGATTACCTTTAGTTATTCACACTAGAAATGCTGATAGTGAGATGATTGATATTTTAAATTCAGAAATGAAGAAGGACGCTTTTAGTGGAGTAATGCATTGCTTTGCTTCTTCTAAAGAGCTTGCTTATAAGGCTATGGACTTGGGATTATACATTTCATTTTCTGGAATTATTACTTTTAAAAATGCGAACTTACTAAGAGAAATTGCACAAAATGTGCCACGTGAGCGTGTTTTAGTTGAAACTGATGCACCTTATCTATCTCCTGAGCCTTACAGAGGAAGAAAAAATGAACCGGCAATGGTGAAATATGTTGTGAATTGTTTAGCAGAATTATGGAATGAATCGCCGGAACAAGTAGCAAAAATAACTACAAATAATTTTTTTAGACTGTTTTCGAAGCTTGAGCTCAAAGAAATTCTATAGGGCAATTAATTTAGCTGACAGAGCTCTTTTACTGCACTTACAGATTTATAAAACATCTCTTGTTCACTATCGTTCATTTTAACTTCTAGAACTTTCTCAACTCCATTTTTGCCAATAATAGTAGGAACACCAATGAATAAGTCTTTCACACCATATTCACCATTAAGATAAGCAGCGCATGGTAATATACGCCTTTTATCTTTTAAGTATGATTCTAGCATACTTATGGCTGAAGATGCAGGAGCATAGTATGCAGATCCAGATTTAAGTAGATCAACTATTTCTTTTCCACCATTACGAGTGCGCTCAACTATTTCATCAACTTTTCCTCGCGTAATCAAACCCATCTCAATGATTTGGGTAAGTGGAATGCCAGCAATTGAAGCATAATTGATTAGTGGTACCATAGTGTCACCATGTCCTCCAAGCACAAAAGCAGATACATCTTCGACAGAAATATTTAACTCACTTGCAAGAAAATAACGAAAACGAGCAGAGTCAAGCACTCCTGCCATACCAATAATCATATTAGTTGGCAGGCTTGAAGATTTGTATACTACTGAAACCATAGCATCTAAAGGATTGGTAACCACTATTACAAATGCGTTTGGAGAATGTTTTTTAATATTTTCCCCAACCTCTTTCATTACTGCAGCATTAGTTTGCAGAAGGTCATCTCTGCTCATTCCAGGTTTTCTGGCAATGCCAGCAGTTATTATAATTGCGTCAGAGTTTTTTATATCTTCATACCTATTTGTACCAGTAATATTGACATTAGATCGATCAATAGGAGATGATTCTGTAATGTCAAGCGCTTTACCTTGTGGTATTCCATCGCTTACATCAAGCAAAATAACATCTCCTAGCTCTCTTAGTGCAATCATATGGGCAAGAGTCCCACCGATATTTCCTGCACCAATCAAAGATATTTTTTTTCTTTGTGCTGTCATTTTCTACTCCTTTATATTTACTTTTGTGGCTTTACTACCTTCCCAAGGGGATAAGCTGTCAAACATACGAAAATCTTGTGGTAAGTCTATAGGATTATATACAACCTTTTTTGCCTCTATATCGTATCTTACTTCCTCGTAGCCAGTGAGAGGAAAATCTTTTAACATTGGATGACCTTTGAATCCATAATCCGTTAAAATCCTACGTAAATCTGGGTGATCAGAAAACTCTATTCCATACATATCAAATACTTCACGCTCAAACCACGAAGCTGCGTTAAATATCTTTGCTACACTTAGAGGTATATCACCTTCACATAACTGAAGCTTTATGTGCACTCTGATATTGTGTACAACGCTGAGCAAATTGTATATTAGCTCGAAACGTTTTTCTCTATCTGGGTAATCAACTCCAAAAACGTCAACTAATAATTCAAGCCTACACTTTTCATCATCACGTAGAAAGAGTAAGTGATTTTCAATATCATTCAAAGCTGAATATATTACAATAGTGCCATCATTTTTCTGAATACATTCACATTTAGTCTTTTTTTGTATGTATTTTGCAGTTTTATCCATGCTATATATTTTTAGTTCGTTTTATTTTATTTTGTAGACATAGCATTCCATATAGCAACGCCTCAGCAGTTGGAGGGCATCCAGGAACATACACATCAACTGGCACAATTCTATCGCAACCACGGACTACTGAGTAAGAATAATGATAATAGCCACCGCCATTTGCACAACTTCCCATAGAGACGACGTATTTGGGATCTGCCATTTGATCATAAACTTTACGCAATGCTGCTGCCATTTTATTAGTTAACGTGCCAGCAACAATCATAACATCTGCTTGCCTTGGGCTTGCACGAAAGATTATGCCATATCTATCAAGATCATAACGACTGGATGCAGTGTGCATCATCTCTACTGCGCAACATGCAAGACCAAATGTCATTGGCCACAATGAACCAGACCTTGCCCAGTTCATTATATAATCTATTAAATCGCCAAATTTAGTGATAAGAAAACCTTCTTTTTTGTAACGATTCCAGTCGCCATTAGAGAAATTTATTCCCATTCCAACGCACCTTTACACCACTCATAAATAAAGCCTATAGTAAGTATTGCAAGGAATATCATCATAGACCAAAATCCGCAATAGCTTATTTTAGATAAAGAAACGGCCCAAGGGAAAAGAAAAGCAATTTCTAAATCGAATATTATGAACAATATTGCAACTAAGTAAAATTTTATGTCGAAACTTTTTCTGGCTCTTGATAAAGGATTAAAGCCACACTCATATGTAGAAAGCTTTTCACCATCTGGGTTACTGACTGCAAGAAACATAGGTAATACACCTAAAGTAAAGGATACTACAATTGATACACAGATAAAAATTAATATGGTTAAATATTCACTCATTTAAAAAACATATAACACTATGAATTTACATGCTTTCCTAATCTTTTACCACCTAAAATATGTATGTGAAAGTGCGGTATAACTTGCTCTCCATCTTTACCGTGATTAGTAACTAATCTATATCCTGTTTTTTCTAAGTTATATTTATGTGCTATTTCTCTAACAGTTTTAAAAAAACTTACTATTTCCTCTTCGGAAGCTTTCAGAACAAAATCATCGTATGAAACGTATTGAGCTTTTGGTATAACTAGAATATGAACTGGTGCATCAGGATACTTATCACGAAAAGCTAGCACATTTTCATTTTTATGTATTTCCTCATAAGACAACTCACCTCTTAATATCTTAGCAAAAATATTAGTGTCATCATAAGCTGTACTACCCATACTTTATTAAATTCCTGGTCCTCTTCTATTTTGCTTATGATTTGGTGTAGAAGGTGGGCTTATTGCTGCTTCGCTAGAAGCATCTTCAAGACTTGAAACATCTTTTAGTTGTATATCTTGTCCACGCAAAACTGACCCATAGTCCATTTGGTGTCTTTTTGAAAACGTTTCTATTCTTTTTGCCCTTCTTGCAGCAATAACTTCTGGTTGTAAATGATACATATCTCCAGGAACAGTTAGGCTATGATACCTTTCCTCTATTTTAACTTCTTTCATAACACTCTCCATAATTTATTTCCCCCTACCTCTTATGCTTTCGCAACTTTCAAAATCTTGTTTAATAGCTTTTTGCCAATTATTTAAAATTTTCTCTGATGACTTTTCTTTACCTATAGACCTTATAACTTCTTGTGACCGTTGCTTTTTACTATCGTATCCACTATACAACTTTTCTGCAATATCATACAGCAACTTTCGGTCTGTGTGAACTTTAAACTCTCCACCAGTAATTTTTGCCAAATTTTTGAGATCATAATCAATTTTATTATAAATTTCTTCAAGAGCGTACTTTTTCATTACTTTTTCATCTATACCTGGATTTTTATCTTTTATTTCTTGGATAATCTTCTCAACATCAACTTCAATTACAATTTTGTTTTCTTCTCTAAAAATAGTTATATTTGGCAGATCTTTCCTTATTTTATCTAATTTCTCTGGACTCAAGTAAGGTATATCCCCCGTTAAAGTTCTTGACGCTAAAAAACTTACCTTACCTTTTTCTTGTTTTGTTATTTGTATGCCAAGGTACTTACTAGCTTCTGTGGTTTTTATAGGTGGGTCATATTTCTCTTCTTCTTTAGGTACATCACTCACAGCCTTTTTTAATGAAACTTTAGCATCATGCTTCATTTCATCAATTGAAGCAAACGGTTTCTTTATAGGATAAATAAGTGCTTTAGGCACAAGAAAAAACACGCCTTTTATCTTAGCCAAAATAGACTTTTTATTTGACTCATCTTTTGCCATACATACCTCCAAGTCACTTTCTACAATCAGATAGTAAAATACACCCAATTATAGACGAAAATATTTAAGCTTGTATATCTATTATAAGATGAAATTATAGAGATAGCAATCATTATTTGTACATTACCAAAGTATGTAGTATTTTTGCTGCTTTTCTTGTTCAAATTACCTTTAAAGATAAATTATGTTAAAATGGAACGCAAATAATATTATCGATGCTACTGGCGGAAGAGGGGAGGGTGTTTGTAATTCGGTATATAGCTCAAATATTTCAACGGATACAAGAAGCATAAAAAAAGGTGATTTATTTATTGCTCTCAAGGGAAAGAAATTTGATGGGCATGATTTTCTACATGAAGCATTTTTAAAAGGAGCTGTTGCTGCGGTAGTAAGCGAAGATAAATATAGAAATTTTCCTCTAATTATTGTGCAAGATACTCTAAAAGCTTTGCATAATATGGCATCATATTACATTAGAAATGTTCTTGTTAATGCTAAAGTTATTACAATTACAGGTAGTGTCGGGAAAACGACTACAAAGGACATGCTGCACACTGTTCTATCGCAATATGGAGCGTCTTATGCAAACAAAGATAACTTGAATAATAGTATAGGATTACCTTTTACTATTCTAAAAGTCCCAAAAAACTGCCAGTACTTAATCCTTGAAATGGGAATGAATAGAGCTGGTGAGATAAAAGAGCTATCGAAGATTAGCAATCCGGATATTGCAGTTATTACCAACATCGAACCTGCGCATGTTGAAAATTTTTCATCTCTACTTGATATTGCGCAAGCGAAGTTAGAAGTCCTATGTGGTATGAAAAATAATGGTACTTTGATTTTGAACAAGGATAATAAACATTATGATTATCTTTTATCAAATGCTGACAGAAATGTAGTGAGCTTTGGTAAGAATGAAAGTGCTACTGTTCGTTTGTTAGACCTAATAAGAAACGATAGCGGTATAAATTTAAAAATTAAACCGCACAACGGTCAAATTATAAACTGTAATTTACATTTGCGGGGTGAGCATTTTACATACTCTGCATTAGTTGTGACAGCAGTTGTGCAAAGTCTAGGACTTGATTTATCGAAATTACCACTAGCACTTGAGAATTTTACTGTAACAGAAGGTAGAGGTAATGTTCATCAAGCTAAATACAATGGAAAATTAGTACATTTGATTAACGACTCCTATAATGCTAACCCTACTTCAATGAAGGCTGCAATAAGAACTTTAGGTACATATTCTAATTTAAGAAAAGTGGCACTACTCGGCGATATGTTAGAACTTGGTAATGAAAGCATAGTATTTCATACAGAATTGCTTGACTCTATAGTAGAACAAAATGTGAATAAAGTTCATACAGTTGGTAAATTTATGTTAGAATTGAATAAACTTTTACCGGAGAATATAAAAGGCATGCATTTCGATGATTCTAACCAATTGAAAAGTAATTTAGCTAATATTGTTCAGGGTAATGATGTAATTTTAGTTAAAGGTTCTCATGGAATGAGAATGGACCTTATAGTGCAGGAATTCACAATAGAATATTAAATAAAACTATTGTATTAATTTAAAGTTAAGTTATTGGAAGTTTTAACTGTGATAAAACGTATAGTTATTTTTGGTGGAACGGGATTTATAGGAAAACACATCGTAAGACGCTTGGCAGCAGCGGGGTATTTAATAAGAATATTTACTCGTGATCAGGAAAAAGCTGCTTGTCTAAAGTTATGTGGCAACTTAGGGCAAATATCAATACTTGAAGGAGATTTTTTTAATGAAAAATCAATTTTAGAAAGTATGGAGGGGTGTGATGTTGTTATAAACTTAGTAGGAATATTATATGAAAAAAGAAAATACGATTTCTATACAGTTCATGTTGGAATAGCTGAAAGAATAGCAAAAGCTGCGCAAATAAAAAATGTATCCATGATGATACATTTTTCTGCCATGGGAATAGAAAATGATAAGTTATCAAAATATGCCCAAAGTAAATTGAAAGGTGAGAAAGCTGTAGCTTCGGCGTTTCAAGGAGCAATGATAATTAAGCCCAGTCTTGTATTTGGTAAAGAAGATAATTTCTTTAATAAATTTGCAAGATTAGCAACAATTCTTCCTTTTTTGCCGTTGATCGGTAGTGGAATAACGAAGTTTCAGCCGATATGTGTAACAAACTTAGCTGAAGTGGTATACCGTATTATCAGCTTTAATAAGCAAGATAAAAAAATTTATAATATAGGTGGATCAAAAGTTTACTCTTTTAAAAGCTTATTAAAGTTTATTCTGAATGTGACTAACAGAAAGTGTCTACTGATCAATGTACCTTTTCCAATGGCAAGATTGATAGCCTTTTTCTTAGAAAGTAAAGTTGTTTCTGTGCTGTTAAAACCTATAACTGGAGATGCAAGCCCTATACTTACTCGAGATCAGGTGAAAGTTATGATGAGTAGTTCAATCGAAAAGTCAGATGATCTCGAAACAATGAAAATTAGACCACTAGCAATTGAAAATGTGGTACCAGAATACTTGAAAATTTATAGAAAGCATTGATAGAAGAATGTGCCCGGTAGGATTCGAACCTACGACCCACAGCTTAGAAGGCTGTTGCTCTATCCAACTGAGCTACGGGCACACATCATATATAAAATGCTTCTTAGTACACGTGAAGTCAAGTATTTCTTGTGAATATAATGTTTGTGATAATATCTCAAAACTTTGTCAGTACAGCATGTAACGATAAAATTGAGAAAAAAGAAGCGTGGGTAATAGGAAGTCTAATAGCGCAGTAACACAGAACCCCAGGTTAAACCTGCACCTATTGAAATCAGCAATATCAGATTTCCTGACTTTATTTTTGATTCTTGTACTGCATAGTCTAAGGCTAGTGGAATTGACGCTGCTGAGGTGTTTGCATGCTTATCAACTGTATTAATTACTTTTTCTATAGGAAAATCTAATTTCTTTACTACTGCTTCAATAATGCGAATGTTTGCTTGATGGGGAATTAACCAGTCAATATCAGTAATCTTCAAACTATTGCATTTTAGAGTTTCCTCTACTGAGTCTGTTAATTTCTCTACTGCATGTTTAAACACTTCTCTTCCATTCATAAGTATCTTTCCAGAATCACGAGTAGAGGATATTCCTCCGTTTGTACATAATAAGTCCACATTGCCATCAGAGTGTAAGTTTGTTGATATAATGCTACTGCTACTCATTTCTGATTTCATTATCACTGCACCAGCACCATCACCAAAGAGTACACAAGTTGACCTATCTTCCCAATCAATAATCCTAGACATTATTTCAGCACCAATAACAAGCGCGTATTTAATTCTATCGTTAGACTTTATAAGTGAATCAGCAACTGTAACTGCATATATAAAACCAGAGCATGCTGCCTGTACATCAAAAGCAAATGCGTTTTTACACTTTAATTTACTTTGTATAATCGTTGCACAGCTAGGAAAAGTTTTGTCAGGTGTTGTTGTTGCAACTATGATCAAACCAATTTCATCTATTGAAATTTTCGCTTTTTCTATAGCATTTTTCGCTGCATTAACAGCTAAATCTGACGTTAGTTCTCCTTCATCTGCTATATGTCTTTGAACTATTCCTGTTCTTTGCCTTATCCATTCATCGTTTGTTTCAACTATCGATGCAATTTCGTTATTACTCAAAATTTTTTTTGGTAGATAAGAACCAGTGCTCAATATGAAACTTTTATTCAATATGACTTACCCCGTTAATTATCTTCTGGTTTAAATTTTCACTGATTGCATTTACTGCAAATTTTATAGCGTGAGCAAAAGAAATAGCATCAGAATTTCCGTGGCTCTTTATAATGATACCATTTAGCCCTAAAAACATAGCTCCACTTCTAATTTTAGGATTAAAACGCTCTAATGCTTTATTTAGCTTGGATTTCAACAATATGCCAACAAGCATTTTTGTCATCCATGAATTAAATACTTCCTGTTTTATTAGACTGATAAAAGTACCAGCAGTTGCCTCAGCTGTCTTGAGCATTACATTACCAACAAAACCATCAGCAACAATTACGTCTATATTACCATCTAAAAATTCACTTGCCTCTATATATCCTTTGAAGTTAATACTTGGAGCATTTTTGAGTAACTCAAAAGCTCCTCTTACTGAGTCAGTACCTTTCACTTCTTCTGTACCAATGTTTAGCAAAGCGACTTCAGGATTTTCAACTTTTAATGCTATTTTTGCAAATATACTCCCCATTAATGCAAATTGAAATAATGAGTCAGTATTACAGTCAACATTTGCACCAAGATCAAGCAATGCAAAGCTTTTTGTCTTAGTTGGACAGACAGATGCAATAGCAGGACGATAGATATTGGGTAATGTTCCTAAAATAAATCTGGAGATAGCCATCAATGCTCCAGTGTTGCCTGAAGACACCATTCCAAAAGCTTTACCTTTTTTCACTGCTTCAACAGCTGCCTTCATACTTGAATCTTTGCGATGTTTCAGTGCAAAAGAGGGTTTATCATTTGGAAGAACATTATCAGAGCAATGGGTAAATTCGGAGTTATCGATTACTTTTTTGTATTTTGAAAGCAAAGGAGATATTTCTTTCTCATCTCCATAAATATGAAAAAAAACTTCAACACCTGGATCAACAAGATTATCCAAGAAAAAACTAGCACCCTGAATTACGGAAAGAGGTGCAAAATCCCCTCCCATAGCATCAAGTGCGATAACTATGTTGTTGTTGACCGTGGGTAACATATCATGAGTTACTCCGCCTTTTGTTTAATGAAAACACGTTTTCCTTTGTAACTATTGTCAACTGCTATGTTGTGAGGCAACATGAATTCTCCAGTTGTTGCACATACCACAATATTCTTAGGCTTAATAGTATGATGAGAACGATGCATATTACGCCTTGACTTTGACTTTTTTCTCTTCGGAACTGCCAAAACTTACTCCAATTCAATTATATAACACAATTTATTAGTAGCATGTTTTTTACAAGAAGTAAATAGCGAAATAAGTAAGGTTTTCTTATACAATTCAGTCTTATAAACTTCAACTCAAGCATTTTGATCAAAGTATATTGAATTTAAGATATATCTTGACTATACTCTGCGATAGAGTTAATAAAAATTTTAATAAAATCAGTAAAACTAATTTTTAGCTAAGATAAATGCAAAGTGAGTTCCTTTGATGTAAACAGTGTTAGAATAATCGGTAGGTGCTTTATCAACTTTCTGTTGAGGCTTGGTAACGCATTTGTGTTTTTTATTCAATCTCTATACCACTGCTTTGTGCCACCGTATTATTTTAGCAATGTAGCAAAACAAATTATAGAGATAGGCTTTTTCTCTTTACCAATTGTTGGGCTCACTGGAGTTTTTATAGGAGCGGTGATAGTTTTACAAAGTAGCTTAAGTGGTCTATTGATTAATCAAGAACAAGTAGTACCTAAGCTTGTTACGATCACTATCATTAAAGAGTTAGGGCCAGTTTTGATTAGCTTAATAATGGTAGGAAAGGTTGGGTCCTCAATTGCAGCAGAAATTGGCACGATGCGCATCACTGAACAAATAGATGCACTTACAACTTTGGACATCAATCCTTTCAAATATTTAATTGCACCAAGAATTCTAGCGTCAGTTATAGTATTTCCAATACTTACAGTATGTGCAGATCTAATAGGAATATTTGGAGGGTATGTCACCGCAGTCTTTGAATTTAACCACAATTTAAATATATACATAAAATATACAGCTCAATTCTTTAATATAAACGATTTTGTTGTTGGGCTAATGAAAGCGACTGCTTTTGGGGCTATAATTTCTGTTTCAAGTTGTTATTACGGTTACCATTGTAGAGAAGGTGCACGAGGAGTAGGTGTTGCTACAACATCAACTGTTGTTTTTTCGTCCATATTGATCATTTTAGCAAACTACTTGATTACTTTGATACATGTATAGCCCCATAATATCAATATTGAACCTAAGCTTGTCTTTTGATGATAGAACGATATTAAACAACATAAGTTTTAATATATCGAAGGGGGAATCATTAGTCATACTTGGCGGCTCAGGAAGTGGTAAATCTGTATTAACAAAAATAATCATTGGATTGCTAAAACCAGACTCAGGGTCTATTAAAATAAATAGTGAAAGCAAAAATAAATTTGGAGTCTTATTTCAAAATTCTGCTTTATTTGACTACGTTACAGTGTGGGAAAATATATCTTTTAATTATAAAAAGCGCTTTAATATCAGCGAAAAGGAGGCAAAACAGCTAGCAATCGAGAAGTTAAATGATGTTGGACTGGAGGAAAGCATAGCAGATATGTTTCCAATCGAGCTATCAGGCGGAATGAAAAAAAGAGTAGCACTTGCAAGGGCGATTGCGCACAATCCAGAAATTATTGTATTGGATGAGCCAACTTCAGGATTGGACCCAATTATGTCAGATATGGTAAACGAGATAATAATAAAATTATCTAAAGACTTTAACCCTACAATTATCACGATTACACATGATATTCATAGTGCATTTAAAATAGCTGATAAAATAGCAGTATTATACGAAGGGAATATTATCTACCACGGAACTGTCCAAGAAATACAAAATACTAATAACGAATATATAAAAAAATTCATTCATTATATATAGCTATAGGTTTACAAACGATATTGTGAATGCCATATCTACCCTAACTTGAGCTACTGACAATTGTCGTTCTGTTACTAGTGTAGTGCCACGGTGGTATGGTGTGTTAGCTATAAAACAACGCATTAAATATAGCTAAAGTAACTTATATCAATTTTTATTATTATGCCAATTCCAACTGCGGAAATTTATTGAATTTGTTACTTCACTACTCAACAGCAATTACAACTGATGATTTTATTTCATTCTACTACCTGCTGATTTATTTTCTGCTCAGCATATCCATTAAATCAGATTCTTTGAGTTTATTATGATCAACTTTACTGAATTTATTCACCATAGAGCTCATTTGATTATACTGCTTAATTAGAAGATTAACGTCAGTTACACTTGTTCCGGACCCCTTAGAAATTCTAAGTCTTCTTTTGCCATTTAAAATATCTGG
>NODE_11_length_18066_cov_54.656568
ACTGATATTAGTTTTAACTTCGTCGATTCTTCTGTCAGTTAATTCTCATCTGTCAGATTAAATTGTGTCTAGTACACTGGAATCCATGTAAATTTAACTGGACGCCAATGTCACAAACTAGTTTTCTCATCTATCTTATTTTGCTACTCTGCTGAACAGATACGTCAATTTTATCTACTGATGAGCTAGGTTTGTTGTTCTTCACATGTTGTGACAAAAGCTCCTTAACTCCTTTTTTCACAAGAAGTACTGAATTTGTATCCTTTTCAAGCATAAAAACTGTAGAGTTTTCAATTATCTCAGCTATTTGTAAAGGAGTATCTCCTGAATGGTTTTTAATATTAGCATCAGCTCCTTTTGCTAATAGTAATCTTGCTATTTCTTTGCGGCCTGTTATAGCTGCTATATGTAGAGGTGTATTGCCAATCTTATCGCCAATATTGACATTTATTCCTTCTATACTAAGTAATAACTCAACTATTTTCTTATGGCCATTCTTGATAGCTACACTTAAAGGATCTCTATCGACATTACAGCCATTGACCTTAGCACCATTATCAAGAAGCAACTTGACTACTGCTTCATGCCCATTCTGAGCAGCTAGATACAAGGGTGTGACATTATTTTTTTTATCTACTATGTTAACATCAGCATTTTTTGTGCTAATTAATAGTTCAACTATTTCAGTATGTCCGTTCTGAGAGGCTAAGTACAGAGCTGTTATACCAAATTCATTGTCTTTAGCATCAATCTTAATTTCTTGAGTATTAAGTAACACCTTTACAACTTCTACAAGTCCATTTTGAGCAGCAATATGTAAAGGTGTCTTACCATCAGTACAGTCTTTTATATTGGGATCAGCTCCCGCTTTAATTAACTCCTCTACTATAGCTTTGCTTTCAGCTACAACAGCAAAGTGTAAAACTGTACTGCCTTTAGTAGTTTTTGCATGAATATTAGCTTCTTTACTGATTAGTAACTTTACTACGTCTAAATGTCCTGAATAAACAGCAAAATGCAAGGCTGTAAATCCTTTTTTATCCTTGATATTGATATCAGTTTTTACATTAAGTAATAACCTAACTTCATTTATGTTACCGTTATAAGCGGCTTGATGTAATAGAATATTTTCAACCGGGAGCGATTGAGTGCTGAACATATTTACCTCTATATAATAGTATGCCTAGTGGTACTACATCAAAACAAGGAACATTCAAGAAAAATTTTTGCATCTGGCAATCTATTTTCTCTATTCTAATATATACAAACTCTTTAAACCCACCTTGTAATCAGGATAAACTAGAGAGACACCAAGGTCTTTTTTAATTTTAGTATTGCTTACTTTTTTTGACCCTAAATAAAAACCCCGTGCGTAATTTGGTACGGAAGAAATCTCAACTGGCTCTGGAGGGCTAATATTGAGAAGCTCGGCTGCATACGTGACCACTTCAGATTGCGTAGCAGGTAAATCATCTGCACAATTGTATATCTCATAAGGCTTTATATTTTGCATGGAAGAAAATAAAATATTCGATATATCTTCAACATGAACACGAGAAAAAATTTTTTTCACATTTCTTGCTTTGCCAAGCTGCAGGTCAATTAGCGCATTTCTACCAGGACCATATATCCCAGCCAAACGAAAAATATGTACAGGCAATTTGCTACTTAGCCACTTCTTTTCAGACTCAAGGCGCTTTTCTCCTCTAATTTCTATAGGCTTTGTTTCAGATTCCTCATTCACCCAATTACCACAGTGGTCACCATAAACATTAGTTGCAGACAGATAACCAAGCCATTTAATATTCTCCAGACAATGACCGTATCTCTCCATAACATCATCGCCGTCTGGAGGAATAGAAACTAAAACATGCGTTACGCTTTTAAGCAGATCTTGATCAACCTTTTCATAATCAAAAAGTTGTATATCTTTATTTCTTGATGTACCGTTAACTTTCCAGCCTAAATTTAGCAATTTTTTCGATAGAAATTTAGCTACATATCCGTAACCAAAGCAAAACAAGTGCATGGAAATTAATTTCCAAAATTCTTCTTGATAAACTCAACCCCTAACCTTATTCCTTCTTCATTAATAATATGGCCTAATCCATGAATTGGGTATCCTTGAGCGTTTACTCCATTTTCTTTCAGAGCTTTAACCGCTAAATCAAGGGAAGAAAAAGGTACCACATCATCAGCGTCACCATGAATAATACATATGTTAGGTTTTGATTTGATCTCCGGTGCAGTTTTTGAAGGCGAAAGAAATCTACCAGAATACGCAACAACCGATGCACAAGACTGAAGCCGGGTAAGAGCCACATGTATTGCAAGCATTGCCCCTTGAGAAAATCCAACTAAAGAAAGCTGAGTATCTTTTAAATTAAGCTCCTTTAATTTTGTATCAATAAAATGATTTACAATTGATGCAGCATTTTTCACCCCATTATATAGTGCTTCTTCACTACGATCCTCTAAACTAAACCACTGATAACCATCACCTATTTCCCTCTCAAACGGAGCATTCGGTACCACAAAACATGAATAGGGTAAAAATTTGCTCATAACTTTAGCAAGGTGAGCGAAATTATCGCCACTTGAACCCCAACCATGAAAAAAAATAATCAAATTTTTCTTATTTCCATTTGGACAAATTTCTTGGCTTTGTAGTTCAATCATCTCTTCATCCCTTTATGTTTATATTTAACTTTATAGTAATACTAAATTTGAGGAACAAGACCTCACTACTGCTATAGCTCTTTGATATGAATAAATACTACTTAGCTTCAACTTTCTCTATCAATTTCTTGACCAAGCCTCTCAATCTTCTGCTGGAATCATCAAGCTCTTGAATTTGTGAAGCATCTTTTCTCATGAGCTCTTTGTGATTACTCTTTATGTAATCATACATTTCCTTCATCTGAGCAATCATCTTGTTGATATCCATACCACCCATATCAGGTATCATGCTAGGCATATTTCCTTCTAGCATACCGCCAGCCATAAGTTGCTGAGACATTTGCATGAATGGCTTTAAGGTCTGTTGAAGCAAATTAGGGTCGCTTGCCAATTTTTCTATTTGCTCTTTGCAAGTATCCATGTACTGCTTCATAAATTCATCATCTTGCATTTTATCTGTCATAATTACACCTATTTGAAACTAATATTATATATTGTTTTTAATTAAAAACAATACAAGAACAACTATATTAATACTTGATTAAATGACAAATTAACTATTTTAAAGGTTCACATACTCTCTTTAACCATTCCTTATCTTTTATGCCATTTTCTATATTTTTATAAACAAATTGGTGATAGCTATTTATCCATTTAACTTCATCTTCAGTAAGCATTTGTATATCTATTAGCTTTTTATCATAAGGAACAGAGGTCAATTGTTTAAAGCTTAAAAAGACGTTTTCTCGCCTTTCAATATACATCAGATTCTCAATTCTTATTCCATACTTTCCTGGAATATAATAACCAGGCTCGTTAGAAAGTATCATGCCTGGAATGAGTTCCACTTTATTTCCTCTTGATATTGCTTGCGGTCCTTCGTGTACCGAAAGGTAACTTCCTACTCCATGTCCTGTACCGTGCATGTAATCCATTCCAAATTTCCATAAATGTATACGCGCTAATATGTCCAATTCTCCACCAGTAGTGCCAGAAGGAAAGACCGCACTTGCTATCGCAATGTGAGCTTTTAATACTATTGTGTAGTGAGCTCGTTGCTCATTGGTTGGACTACCAATTGCTATAGTTCTTGTAACATCGGTTGTGCCATCAAGGTACTGACCACCAGAGTCAATTAAATACAGCCCATCTTCTTGAATGACTTTATTTGTCTTATTGCTTGCACGGTAATGAATGATTGCTCCATTCTCGTTGAATGCTGAAATTGTTGGAAAACTCGGTTGCTTAAACAAATTCTGCTCTTTTCTGTATTCTAAAACTTTTTCTTCAGCTTCAAGCTCAGTAATTTCACTGTCAATATTGTTTTCAAGCCAATATAGAAAATTTATAACTGCTACTCCATCTTTGATGTGCGCACTTATAGCTCCAGTTATTTCAGTTTGATTTTTTACTGCTTTGTGAATCAAACAAGGATCCTCCTTCTCAATTATCTGCTTATTTTCTATTAGACCTCTTTCATTACTTATTGTCATCCCAGTGCTTGACACTGGGATCCATGCTTTTTTATTTCTGGTCAAGCACTGGAATGACACCGAAGCTGATTTTTCATTTAAATAATGGTTATACAAGGGATCTATTGCATTCATAATGCTCATTGGAGTCGTGCTTGGATCTATCACCACCAAATTTAACTTATGTAGTGAATTTTCTAGCTCACTAATATCAAAAACATTTATATGGTTATCAAAATTTGCTTCTATAGTTGAATGTTCTTTATCTTGAATAAATAAGTCAACATTGGCATTTTTATACAATATAGCACGACCCAATATACAAGGAGTATATTCAGAACTTTCATTTCTTAAATTTAATAACCACGAAATTGAATTTGGATCAGTCAGAAGCACTGCTTCAGCCTCTATGTTTTTAGCTACTCTTTCACATTTATCCTTACCACTCTCACCAGATACATGTGAGACTATTGTTTGTGCTTTATGACTACTATCTTTTTTCATTAAGTATGGTACTAGTTTACAAATGCCTTCATATTTTCTTATGTCCTTCATAGTAAAATATTGCGGATAGTAACCCAGTGAGGTAGTCAATGTTAAGTTTGCTTTTACCCATTTGTATGGATCCTCTTCTTGTATATTATATACTCGAAAACTGCCCTGATCGAGCTGACTGCGAGCTTGTGTGATATAGCGTCCATCTGTAAAAAATGGGCACTTATTACTCTTTGTAACGATAAGTAGCCCATTTGTTCCCGTGAAGCCACATAACTCTGCTAACTCTTTTGAATATTCATTTAAATACTCGTCTTTAGTATTCAACATAAATGCATCAACATTTATTTCGTGCATAAAAGAGCGAAATTCTTCGATTTTTGACATGTTACGCAGAATTAGCAGCTATTTTCGTTTTCTTATTCCTAAGGTACACTAATATGCTAACTATCGCTGCTGGAGTGATACCTTGTATTTGCTTCGCAATACCAATTGTTGCTGGCTTTATTGACTGCAACTTTTCTATCACTTCAGTTGACAAGCCTTTAATCTGTGAGTAGTTGAAATTAGTTGGAATTTGAGTATTAACTTCCTCTTGTAGAAACTTCATATCGGCTTCTTGTCTTACTAAATAAGGCTTGTATTTTGCTTCAATTGCAACTGCTTCATATATTTCATTCTTGGCTATGCTATCAGTTATAGTGTTATTCCAGCACATGACGCTGGAATCTACATTTTTTTCAGTGTCAACTGCATCCATTCTATCATCATTCAAGTACTGGATCCCAGTGTCAGCTACTTGGATGACAGGAAGAGGTGCTTTGGTGTTATGCAAGTAGCTGACACTGGAATCCATGTTTAACTCTGGCCATATTTCTCGTAATTTATTCCAGTCAATATTTGGATAACCGAGCAAATTTAATGCTGTTTTTCTTATTCCATCATAAGATATTTTAATGCCATAGGACCTGAGCTGCTCAGGAGTAATTGTTAGGCTCTCTAATTTCTCCTCAAGTTGCTTAATGGATTTAAGTTTACCCTGCAAAACAGAGTATCTCTCATGCGACACAAGAGAGATGTCATAACCTTTTTGTGTCAATCTTCTATCTGCATTATCTGACCTGATTGCCAGTCTATATTCTGCACGCGAGGTGAATAATCTGTAAGGCTCAGCAATTCCCTTAGTGACCAAGTCGTCTATCATTACACCGATATATGAGTCTGTACGATGAAGAACAAAACTTTTTTGAGATAAAGAGAGTGCTGCATTGATTCCGGCAATAATTCCCTGCCCGGCTGCTTCTTCATATCCAGTGGTACCATTAATTTGACCAGCAAAATATAGTCCTTTAACTTTCTTAGTTTCGAGAGTATGAAATAGCTCTAGTGGATCGATATAATCGTATTCAACTGCATATCCAGGTCTTAATATTTCTGCATTTTCAAGCCCTTTTATACTCTTTATCATTTCATACTGCACTTCGATGGGCAATGAATTTGAAATTCCATTTGGATATATAGTGTTATCATCAATCCCTTCTGGTTCTAGAAATATTTGGTGATTATTTTTTTCTGCAAATTTTTTAACTTTAGTTTCAATTGATGGGCAGTATCTTGGTGCAATAACGTTATCTAAATATGAAGAAGCTGATCTGTGAAGATTCTCTCGAATTACTTTGTGTGTATGTTCATTAGTATGGGTAATAAAACATGAAACCTGAGGCTGGTTAATTTTCTCTGTAAGATAAGAAAATGGTGTAGGTGGATTGTCACCCACTTGTTCTTGTAATACCGACCAGTTTATAGTGCCACGATCAAGCCTCGGTGGAGTTCCGGTACGTAATCTGCCCAGTTTAAAATCATACTTCTTTAGCGTATTTGCAAGCTCTATTGCAGGTTTATCTCCCATTCTTCCAGAAGGAGTTGTTTGCTCTCCTATATGAATCACACCACGTAAAAAAGTCCCTGTAGTCAAAACAACTCTGCTTGTCAGTATACGTTCACCTGAGTCTGTTATTACAGCTTTTATATAAGATTCTCCATTGCTATCACTTTCGATAAGAAAATCGTCAACTGACTCTTCTTTTACTGTCAAGTTGTTATAATTTAGAATAATTTCCTGTATTGCTTTTTTGTATAATTTTCGGTCTGCCTGTGCACGTGGGCCCCATACCGCTGCGCCTCTGCTGCCATTTAAAACGACCGAGTGTATGCTTGCTCGGTCGATAGCTCTCCCCATTATTCCATCAAGGGCGTCTACTTCTCTAACTACAACACCCTTTGCAACTCCTCCAATTGCTGGATTACAAGACATCTCTCCTATAGTTGAAATTTTGTGAGTTATAAGTAGTGTGTTTGCACCAAGGCGAGCTGCAGCTGTAGCTGCTTCACACCCGGCATGACCGCCACCTACTACCACTACATCGTACTTATGCATCTTCTTGAGTAATTCCTACTCTATAATATTCCAACTATCAGTGATTGATGTCAAATTTTACAGATTACAACATTGCACACTAACTTAGCTCAAACTGCCGTCTCTCTCGCAGAAAAAACTTTTTCAACTTTGGGAAAGATGATACTTTTATTAACTTCTTCTTCCGGAAAGGTAATACATTCATCTACTTCTTCTTCCTGAGATATTTTGACATATGTAGAATCTGTAATAGAAATTGCACTTACTGCAGATGTAATTGCTGTTTTATCTACACAATGCATTATAGCTACAGTTGCAAAAAGCCCTAAAATCGGTGCTATTAGACCTATTATTGTACCTATAAATGTAAATCCTATTATTGGATTAGGAAAAATAGAAGCTGCACCTGCAGTAAGTGTAATTCCAATTATAGCACTTGCAGATATAGTAATACTCAAAAGAATTGCTGCTTTTTCATGCTTTTCCCCAACAGGATCTCTTTTGCAAAACTTATATAGCAAACATCCTACGTGAAAAACCGCAATCAATGCTGGAGCTATACAACCAGCAATTCCACCTATGGCTAAAGGTGATGAAGTGTCAAAACTTAACCACCAAGCTAATACTCCTAGTGCTGACACTATACTATAAGCTAACAAACAAATATACATACAATCCCTCTCACTAATTAATAGGCATCATTTTTACTCTAAATCGCAAACTTCCCCTCCGCCATCTAAATACTAGAGCAATAAGGAATGCTAACGGCCGTGAAAAAATATCTAATGTTTATATTTATGTAAAGTGGAAAATTTTAGTGGGGCGAGCGACCAGGATTGAACTGGCGACATTCAGTACCACAAACTGACGCTCTACCAACTGAGCTACGCCCGCCAAGGTATAAAATTTCTAACACACAAGCATAAATAGTCAATTAATTATTTAAGCTACCTACTTTTGCATAGAGTTTTAAGTTTAGCGAATAAACATTTTCATTTATGCTTTTAGCATTATAGTTAATCGTATTGAAATCGTGATATGTTTAAAAGTATTTTCACATTTAGTTTTTTTACAGCTATTTCAAGAATTTTAGGGCTAATAAGAGATGTATTGATTGCTACAGTTATTGGTGCAACTTCTCTTGCAGATATATTCTTTTCCTCGTTTCGCTTTGCTAATTTATTTCGATCGTTTTTTGCAGAGGGAGCATTTACTACCTCATTCATACCATTATACTCTGCAGAGTCATATGATAATAAAAAGGCATTTAATTTCGCAAGTAGTGTAATATCCATTACGTTTATTATTCTAGTAATTTTTTGCCTTATCACACAAACCTTCTTCCCTTACATGATCAAAATCTTCACTCCTGGATTTGACCAAAATAAATTTACCTTTACTGTAACTTTGTCGAAAATTATGATGCCCTACATAATCTTCGTGTCAATCGCATCACTTATTGGTGGAATGTTGCAAGTAAAACAGCATTTTGCTTCAACAGCTATTTCACCAATCATTTTGAACCTCTGTTTAATCATCAGTTTGTTTTTACCTTACATTGAAACACCGGCTCATAACCTTTCTATAGCTGTCCTGATTGGAGGGATTTTGCAGCTACTTTTAATAATATTTAGTGCATACAAATTAAAGGCTTTCTTTTCTTTTAGTTTAGAATTAAGTAACGAAGTAAAATTATTTTTTAAACGTGTGATACCTGCAATTATCAACAATTGTGTAATACAAATAAGTGTATGGATTGACACAATCATGGCGAGTTTTATACCAAATGCAGTTTCTTATATATATTATGCCGATAGACTAAATCAACTACCGCAAGGAGTAATTGGCACTGCAATTGGTACAGTACTTCTTCCTCTGATTTCAAAACGAATAAATGATACTGAGAATATAGTCAAAATACAGAACAAGGCCCTTAATATAGGGTTAATATTAATTATGCCAATAACTGCTGCTTTTATCATTATTCCTGACATAATTTTACTTACGCTTTTTTCTTACGGCCGATTTGATTATTATGCAGTGCAGCAAACTGTTCCTACATTAGTAGCATTTTCTCTTTCTTTACCCGCATTTATTATAAATAAAGTATTGCTACCCACATTCTTTGCTAGGGGAAAGCTAAAAATACCAACTATGTTCTCATTAACGTGCCTTGGAATTAATGTAATACTAAATCTCATATTAATGAACAAATACCAACATATAGGAATTGCTATTGCTACTTCCATTTCCACTTGGATAAATTCTATTTTATTGATTAATTATTTAACAATAAATAAGATGTATAAGATTAGCCAAGCATTATTACTAAATATTGTAAAAATTCTCACTGCAACATTGGTTATGTCAATAGTTCTTTATCTCTCTAATTACTTATCAGCAGGGTTGTTTTTCGATAGAGGGCTAGCTCGTATTGTTTATTTAGTAACTTTAATAGCTTTGAGTGTTATTATTTATTCTAGCACTCTTTACCTAATTTTTAGAGGAAATTTGAATAATTTGAAATATGTATAAATTACACCCTTTGTATTGCTATATGTCATTTCAGCTACTATTCCAATATCCACTCCTTTCATCCCATAACCTATTCCTGTCATTCCAGCACCTATTCCTGTCATCCCAGTGCTTGACACTGGGATCCAGAAATTTTGTTGATTATATAATCTGGAAAACCTTATTTAAGTCACACTGGATCACAGTGTCACACACACAACTGTATGAGTGTTGTGGTTTGAGAGCAATTTCCACTGGGAACCCAGTGCTCATCAGACCAGCTTCTCATGTAAAAATGCTGTGTTTTAACATAAGAATAGCTACTTTTTTGCTAATTAACTTAATGTCTAATCAAATTTCCTGGATCCCAGACTGGGATGACAAGAAGAGAAGGGATGCTGGAATGAGAGGTCTATTATGAAACTTTCTTTATACGCCATATCATCAATCTTGTTTCTATTAATTCTCATGCACGTTGCTGCAACTTTTAAGGATTGGAGTGGCTACAGAGAATATATCGTAAAAGAGTTAGAGAAGACGTATGATGCTAAAGTACATGTTGGAGGAAAAATTGAAGTTTCGCTCATTACTCCAAAACTTACTATTCACAATGTATATGTACAATATAACAAAAACAAGGAACAAAAATTATCAGATTTAATTAGTGCAAAAAAAATTGAAATAAGGCCATCGTTGTTTTCATTTTCATTGCAACCAAAGTCAATCTCATTTTTGGGCATGAAAAGCAACAAAGAAAATTTACTTAATATTATAAATACGAAAGCCAATGATAATATAGTTGATATATTAATAAAGGACAGCCAAATAAGTTTTAACGCCGATACTATTAACATCAAGGAAGTTGCTATAAAAAAAAATAAGCAGTTTTTTGGTGAAGTACAGATTGGTGACAACAATTACGATTTTTCTGGAAAGGTTAATGTCACAAAAAATAATGTACACATTAGTGTTGATTCAAATTTTGCAAATTTGCTATTTAAAGGTAATAGAAATCAACAGGGTAATTTAACACTGACAATCAATAACAGTTCCGGTTCTGTGAGCAATTTAGCAAAAATCATTAATCTTAGCTTCCTTTCTTATGTGATTCCCAGCGAAAATATTGAGATATCATCCAATATCAATCTCAATGAAAGCGAGTTTACGGCAACTGATTTAAAAATTGAGTCCAAAAGCATGCAAGGCACTGGTATAATACAAAATGATAGAAAAAGTGATCATACTAATATCAATATTAGTTTTAGTAAAGTCGACCTAAAAAACGGCTCACACAAAACAACAGATATGAAGGGTCTTTTAGAATCTTTTAGAGAGGTTGTGCCAAAGAACCTGAGCTTGGATTTTAATATGGAAGCTTCAAATATTCAATATCAAAACAGGATATTGGACAAATTTCATGCTACGCTAAAATTTGCTAATGGCGAAATAAACGTTGATACTCTTCTTCAATTTCCTGGAACCAATAATATATCTCGCTTATCAGGAAGAGTTTCAAACAATGGCAACTTGTCTGAATTTAATGGTGATATATTGATAAAGGGTGAGTCGTTCATCTCACATATTTTACCTTCTATCAAGATGCAAGAAAGAGAGAAAAGTCAATTTACAGCAAGTTCTAAACTATATTTAGCACCTAGAATATTATCTCTTTCAGATATCAGATTGCTAAATAACAAAGAATCTTGGCAAGGATCAATTAAGGTAAATCACACAAAAAAACACAATATGATCGATAGCAAATTTAGCATACATAACATTAATATAGATAAATATGATTATTCATTATTCAGCAAAGTGCAATGGCTGAAAAATCTTAAATATGATGTAAATATAAGAACTAGTGTTAAAGATTCTATATTCAATGGCACAAAAATTGAAGATTTGGATTTTTCATTAAAAATACAAGAGAACAAGCTAGTTGCAGATAAAATAAAGTTATTCGGAGAAGATTTCGACATTACCGGTAGTGTAAAAATATTAGTGGATCAAAAATACACTAAGCCTTTATTAGACGTAAACCTTACAGGTAATAAATTTAATGGAAATATCTTTAAATTACCAAAACTATTAGAGGTAAAAAGAAACTCAAGAAATGAAATAAATCAAATTCAATGGTCAACAAAGCAGCTTAATTTTTTAGATGAGAAAGGAGATTTTGATGCAAACGTGGAAATCAAAACTACAGAATTTAAAATTGGGCAAAACGTCTTAAAAGATTTTAACTTGGATACAGTGATAAGAAACAACACTATCACTATCAAACAGATAAGTTACATACTAGAACATGGACAAATGTTTTTTCAGGGTTATCTAAAAGCAGGCTCAATTCACACAAAATTTTCTATTGCAAATTTGGACACCAAGGAAGTTATAGGAGTTAATAACATAAATGGCAAGATAAGCTTAAGTGGTGAAATCAAAACTCAAGGGACAAGCTTTGATGATTGGGCTAGTAACTTATCAGGAAATGTAAACTTTCAAGCACAGAAAATAGAGTTTACAAATGTGGATTTTAATTCATTCATCACTAAGTTGTTAAGCAGTAAGAATAAACCTGAAATTTCCAAGCTTGCTTACGTTGATATATATAATGGCAGTACGCTTTTTGAAAATATTAATGGAAAAGTAAGTATTAACAGTGGTGTATGTTCAACTAGTTCACAGTTTAGTATCGATCAAGCATCAGGTTCTATCTCTTCTAATTTAATCTTATCTAATTTCTCCTTAATTTCTATATTCAGACTCTTTTTCATACTACCAAATCATAATAGTCCTCTTTATATCGAGGCACACTTAGATGGCCCTATTTGGTGCCCTAAGATGAGTTTTGATGTAGACCAAATTTACAACACCTTAGTTAGCAAGAAAAATAGTTAACTCATTTAGATGTAGGATTTAAGGGACCATCTATCTTTAAGTTAGACCTTAGTAAAAGATGTTCTACTCTCACCAATGATAAGACTGATTGATTGTTTGTACATTCTCAATGCTTGCGTCGCTGCAGCTTGTGCTTGGACTCTCTGTCTCTCCAAGCAATAACTGTGTTATCTCCGTGTAGCCTTCACAAACAGACAAATGCAAAGGAGTAAAACCAGAATTGTCCACTGCATTAACATTTGCTCCGTTTTTAAGCAATAATTTCATTTCCTCTAAGCGATTTCCGCAAGCAGCATAATGTAAGGGAGTAGCGTCATTATGATCTACTGCATTAACACTCGCTCCGTTTTTAAGCAATAATTTCATTTCCTCTAAGCGGTTTCCGCAAGCAGCATAATGTAAGGGAGTAGCACCCTTATGATCTGCTGCATTAACATTCGCTTTGCATGTCGATAACAATTCTATATGAGGAAGAGTAAATCGAGAATTACTTACTGAATTTCCTTGTTCTTGATACATAAAATACCCCCAGTTTATTACAGCTTAGTATAAATATCTACACTATATAAATATCAATTCAACTTATCACCACCGGGTAACGGTGGCAAGCCAAAAGCTTCTCTTTTTTCATTGAGCGTCATGAAGCTTGCGTTTTGCACGTATTTCCACATCTTTTGTCTTTTCTCCATTAGAATTTCTATCGCGTCTTTATCATATGACAAACATAAATCTTTACCAAACTTGGGCACTAGCCAAGAATTCAGGTGACAGATAATATTTTCTAGCGTTGGTAAAATCGTCTGTTCCCAAAGGGAAAGACGTGCTTCGATCAAATTGCTATAAGTATTATCACCTGGTATGCCAAGCAACTGCGGCGGAACGCCAAAAGCCAGTGCAATATCACGAGCTGAGCTATGTTTTGACTCAATAAAATCCATATCCCTCGGTGATAAGCTCATTTCCTTCCACTCTAGGCCTCCTTCAAGTAATATTGGTCTTCCAGCGTTAACAGGACCTGAATAATGATCATTTATCTGTGCTTTTAAGCGTTGATATTGCTCTTGACTTAAGTTTCCACCACTTCCATCCTTTTCTGATTTCACAACTATTGCACCACTTGGTCTTGCTCCATTTTGCAGCATTGCCTGATTCCAAGCACCAGCCTGATTATGCTGATCTATACTATATGCAGCTGCCTCAATTGGTGAAAGTCCATACCAATCATTCAAAGGGTTAAAGGTTTTAAGATGCAGTACTGTTGAACGCCCAGTCAATTTATCAACTCTAAAGTCATAACTGTTGTTATTTACGGTATAACGATAGGCATAAGGAACGTTACTTCTCCCCGGAACAATTTCAACTCTATCAGGGCGCAGAAGATAAAGCTCTGTTGGTTTGTTCTGCGCCTCAATCATCAATACATAAGAATTGCCATTAACTAATCGATAAGTCACAATCCCTTCAATAAATTCCGATTTTGATGTCATTGGATTAGGAGAATAAAGTAACTTCAGTAATGGATGCGCTTTTAGTTGTGATTTTCCCTGGTCAGTAAGCTGGCAGAGAGTAAAAGGTACCGAAGATGAAGCACTTGCGATCATATTAATTGCTCGAAAGGCAATAACATTTTTTATGTAACCTTCCTCAGCAAAACTTACATAATCACGCCTACTCCAACTTGGTTCCATCATTAGTTGCAAAGCAGAGTATTCACTGCTTTTCTTTCTTTGAAAAATGTTAAAATTCATATGTGCCTCCTGAAAATTTTGTTAAAAATTTGAAATTGTAGTTGAATTATATCAATTAGTGTTACAAGAATGATATCATCTGAGTAGCTGACACTAGTTCGTTTGCGATAGTGCCATTCAAGTAGCCCATATTTGTCATCCAAGTAGCTTGACACTAGGATCCATCTTCTTATACAATTTAGTCAAAGACGTTCCTCTTAGCGTAAAACAGCTATGCTTACCAGTTCAGTGTGCTATCTACAATCAAATTTCTGGATTCCAGACTGGAATGACATTGATAGACCTAAAGAAATAGAATATGACAGAATGGCTAATATCTAACCAATTTGCTGATTATAACCATTCTGTGAAATTCATGGAAGCAAAAATTCAACAAATTTACAATAATTTGTCTGATGAGCTAGTATGGCTGCTCCAGCACCCTCCACTTTATACTGTAGGAATCGGTGCAACAGATGATGACATTATTGAAAAATTATTTCCTATATATAAAACAGGTAGGGGTGGTAAATATACATATCACGGACCAGGGCAGCGCATTATATATTTAATGCTAAATCTTAAAAAAAGAAACAAATGTGACATAAAACTATATATCAGAGACCTAAGTAATTGGATCATAAATGTTTTAAAACACTTTAATATACTTGGGGAATTTAAGGAAGATAGAATAGGCATTTGGGTGAACAACAACGGAGTAGAAGAAAAAATAGCAGCTTTTGGCATTCGCTTGAGAAAATGGGTAACTTATCACGGCATAGCGCTTAATGTCTCTCCAAACCTTTCCCACTATGAGGGTATTATTCCTTGTGGACTAAAAGATTACGGCGTTACATCAATGGAAAAACTAGGAGTAAAAGTTTCTCTTTGCGAATTAGATGATATATTAAAGCAAGAGTTTCATAAGATATTTTAATGTATTCCTTTATTCTTTATTTGCTATGCCTTTTACTCACTAATCCTGCATACACAATCAATCAAGTTGATATTATCACTCCTTCTTCAAAGGGAAAAGAATCAGATTTGCCAACTATAAAAAAATATATAGAGGCTTTGGGTTTTAATCCCCATATTTCGGAGAAAATATACAGTAATGACAATCCATTTTATTCCAACTCTGATGAGTTTAGAGCGAATGATTTGGTTAATGCTCTCACTGATGATAGCAAAATAATTTGGTGTATCAGAGGAGGAGAAGGGGCTTCTCGGCTAATTCCCTATCTAGAAAAGCTGCCCAATGATAAAAAAGAAAGAATTGCTCAAAACAAAAAAATTCTTATAGGCTATAGTGATATCACTGCTTTACATATTTATCTGCAAGTTAAATACGACTGGCAAACCCTCCACGGCACCATGTTGGAAATGATAGTAAATAACTCTGTTGCTGAAAGCTCTGTTGAAAAATTAAAAGAATTAATTCTTAACCAACGCAACTCTATCAGATTTGACAACTTAAAGATGATAAATAATGGAGTTAGACTAAAAAATGGCAGATTAGAGTCTAAAATCATCGGTGGTAATATGACTTTGGTTGAAAACAGTATAGGAACTGCTTGGCAAATAAATGCAAAAGACAAAATTCTATTTTTAGAAGACATAAGAGTTTATCCATATTCAATTGAGCGCAGTCTAGATCACCTAAAACAAGCTCATATTTTTGATGGAGTAGATGCAGTAATATTCGGTGACTTTGTTAACTGTTATAATGATAATCTTGTTGAAGTTGTAAAAGAAAGGTTTGCAAAGAGTGTTAACTTTCCTGTATTTACAATGAAAGGGGTAGGACATGGACATACAAATGACCCTTTACCTCTCAACACTCACACTATCATCAGCATTCAAAACGAGAAGGAGTTTATGGATGTGCAACAGTTATACAAGTAGCTTTATCTCACACTCCTTTCATTCCAGCACCTTCGTTGTCATCCCAGTACTGGGATCCAGGAACCTGCGTCACGCGCTCTACTATTAAGGAATGCTAGTAACTCCCTGCTGTCCATTTATTAAGGCGGCAGATGGTTTCTCTGCTCCATCAACTTTAGTACTAGGCTTTAGTAATGCATATGTAGCACAACCAACTACCAGTGCTGCTGCTGTAACTGCAACCACTGCTATAACGATAGGTATCAACTGAGCTGTAATTGTTCCAGTTGTAAAAAGTGCCACTGCTATAGCAGTGCCTAATAATGTATTCACTCCACCAGCAATCATTGCCTTATTACGTGCTTTCACAATCATTGCCTTATTATTATTTTCTTCCACAAAAGAACGTCCTCCTGCGTCTAATAGAGCTTTTACTACGTCTTGATTCTCAGCATAATCTAAAGGAGTCTTTCCATATAAATTTACTGCATTAACATGTGCTCCTTTTTCAAGTAAAATCCCTACTATACCTACGCGACCATTCTTAGCATCATTATGTAAAAAAAAAGGTTCGTCTACATCAAAACCTGCTCCTCTTCCGAATAAAGCCTCTTTTATCTTTGTGTGATCATCAAAAGCAGCATAGTGCAAAGCAGTGCAATTAAAAATATCTTTCGCATTAACATCTGCTACTTTTGAGGTTAAAAACTCTACTACCTCTTTGCGACCATACAAAGCAGCACAGTGCAAAGCAGTGCGATTAGACCTATCTTTCGCATTAACATCTGCTCTTTTTGAGGTTAAAAACTCTACTATCTCTTTGCAACCACACAAAGCAGCATTCTGCAAAGCAGTGTGCCCAAAAATACCTTTCGCATTAACATCTGCTTCTTTTGAGATTAAAAACTCTACTATCTCTTTGCGACCACACAAAGCAGCATGGCACAAAGCAGTGCAACTAAAACTATCTTTCTCATTAATATCTGCTCCTACTCCGAGTAAAACCCCTACTGTCTTTGTGTAACCATTCCGAGCAGCTATTATTAATAATGGAAGCTTTGAGTACTCTATACTTGAAATATTTAAGCTAAATCCATGATTTACATCAAATTTACCTTCCTCCCAATCTTTATATAGACCTTGATCCTGTTCCTTTAGTTCTTCTTGTATTTTCTCAATTATATTATTTTTATTTAAATCTTCCTTAGCCTCAATCGTACTCAGTACTTTTTTCAGTGATTCATATTCTCCTGTCACGATTTTACCTTCAATATTAAAAGAGTTACTTAATTATAACATAATTATGATAAAAAGTCAATTAAAACAAGCTAATAACTGGGATTGTGAATAGTAAATTAGATTCAAGTAGCCTCTTTGGTGTTATTTCAGTGTTAGACCTTTTCATATCCCTACGAGCAAATTAATGTTATCCTTTTATTGCTAATCTAAAGTTTTTTATGTTCATACACTTGCGTGTTCATAGCGTTTATTCTCTGCTTGAGAGTTCGGTTAAAATTGAGGAGCTGATTGGTCTTTGTTTGCAGAACAAAATGCCGGCAGTTGCAGTTACTGACTCAGGTAACTTATTTGGCTCACTTGAATTTGCAGAATATGCAGCAAGTAGGGGAATACAGCTAATAATAGGATGCAATATTATCGTTCGACACTTAGAACAAAATTTATCAATACTCCTACTTGCAAAAAATGAACAAGGGTACACTAATTTAGTCACCTTGGTGAGTGAGTCTTTTAAAAAGCGCAAGAATAACAGCGATATTCCTTACGTTGATTTTGATGAGCTATTAAATTTAAGTTCAGGCCTAATCGCCTTAACTGGTGGATATGACGGCATATTGGCTCAACTGTTATTGAAGCAAGATAAAGAAACGATAAAAAGACTGCTCTCAGCATTCGATGGTCATTTATATGTTGAATTGCAGCGTCATGGGCTGAATAAAGAGCTAGAGCTTGAAGAAGCTTT
>NODE_12_length_15630_cov_35.368032
TCAACTATTTTACTTACTTCATTATGGCTTTTCTTCCATTATTGTCCATATGTTTGCCATGTAATGGGAATTGGTATTACTCTATCTTTTTTGCTTATTTCAGTAATTTTTTTTTCAAATAGCTATTTTCCACTGTCAATTCTCCTATTACTTTATGTAAACTTTCTATTTCTTGCGCTAAGATTCTTTGTTTTCTCGCACTTTCACTTTCTTCAACAAATAGGTCTTTTAACCTTGCCAATACTCTATCACGCCAATCATATAGATTTGTTGATGGTATTTTATATTCACTACATATCTCAGCTGTGCTTTTTTGATTTTTTATTGCTTCCAAAGCTATCTTTGCTTTTAACTCTGGTTCATATTTTTTTGTTGCCATACTTTTACCCCTTTACCTTCCTACTCGGATCAACCATTTTTTTTTGGTCTAGTTTATGGGGTGCATTATAGGACAAATGAGGTCACGCTATATTAGGCGTATTAGACGTGAAAGAGAAGTACCACTTAGTTCAAAAATAGGAGAATTAATTGGTGTAGTTTCATCCATAATTGTAGGTGCTTTCATTGGTATAATGGTTGGTATGGTCATTGCTGGTTTATGTATTGAGCTTTGTGTAATCACCACTGCAGAACCGATTCTTCTCATCATGGGTGCTACTGCTGTTATAGGAGCTATTGTAGCAGGAACTGCTCCTGTATTAAAGCTAATAGAGATGTTTAAAGGTCAAGAACCTAATCTTTCTCCTAGTAGCGGTCTGGAAAGCTCTAATACTGAACATACTTATTTAAATAGGCAAAGAGTTATTTAGAAAAAAATTGGAAGAATGTTCAAAAAAGTCCATTTATAAAATACATCGGCTTAACTATGATCTTATAACTTAAGCTAATTAATTAAAAATTTTTGTTTTAGCGGTTAAATAAAGCCAGATCTTATTAGAGAGAGGATCTTCTTATCTCTTCTTTACCTTCATTTTCATTTCTAACAATTTTTTTTCCACTTAATATGTCTCTTATTTCATCTCCTGTTAAAGTTTCAAACTCCAGTAGATTTTCAGCAATGAGCTCCAAGTCTTTCCTACGCTTGGTTAAAATGTCTTTTGCTTTTTCATAGCAAGAAAATACGACTTTCTTTACTTCCTCATCTATAAGTCTTGACGTATCTTCAGAAATTGTCTCAGAATCATGTGTGATTTGTTCGCGATTATGATAGATCGGACCTATTTTGTCGCTCATTCCCCATTTTGTCACCATAGAACGTGATAAATCTGATGCTAGTTTTATATCTGAAGATGCACCGCTTGTGACTTTATCATAGCCAAAAATTAGCTCTTCTGCCACACGTCCACCCATTGCAACAGTTATATCTGCTAGCATCTTTTCTCTTGTGAGGGAAACTCTATCTGTTTCTGGTAGTCTCATAACTAAACCGAGTGCTCTACCACGTGGAATAATTGTTGCTTTGTGTATAGGATCAGAAGCAGGCATATTAATTGAAACTACTGCATGACCAGCTTCATGGTAAGCAGTAAGCTTTTTTTCTTCTTCTGTAATGACTAAGGACCTTCTTTCCATGCCCATCATCACTTTATCACGTGCATACTCAAAATCATCCATGGTAACAATTTTCTTATTTCTTCTTGCAGCAATAAGCGCAGACTCATTCACTAAATTTGCTAGATCAGCCCCTGAAAAACCTGGCGTTCCCCTCGCAACTGTTTTTACGTTTACATCTGGTGCTATCGATATTTTCTTTATATGCGTATTTAATATTCTCTCACGCCCATTTATATCAGGTAAAGAAATAGTAATCTGTCGGTCAAAACGACCAGGTCTAAGTAGTGCTGGATCTAGGACGTCTGGACGGTTAGTTGCAGCAATTATTATCACACCTTCATTAGACTCGAAACCATCCATCTCAACCAGTAACTGGTTTAATGTTTGTTCCCTTTCGTCGTTACCGCCACCAAGACCGATGCCGCGATGCCTACCTACTGCATCTATTTCGTCTATGAAAATTATACAAGGAGCATTTTTCTTACCTTGATCAAACATATCCCGGACACGGCTTGCACCAACACCGACAAACATTTCAACGAAATCAGATCCAGAAATACTAAAAAACGGTACATTAGCTTCACCTGCAATTGCACGAGCAAGTAGAGTTTTACCAGTTCCAGGGGAACCAATTAAAAGGCATCCTTTTGGTATCTTCCCACCTAACACTTGAAATTTTTGCCTTTGTTTAAGAAAATCAACAATTTCAACCAACTCTTCTTTTGCTTCATCAATCCCAGCAACATCATCAAATGTCACTTTTTTTCCAGTAGTCATAAGCCTAGCTTTTGATTTGCCAAAGCTTATAGTTCTATTACCTCCTGCTTGCGTTTGTTTAAAAAGGAAAAGTAATAAACCGATAAAGATAAGGGTCGGAACCCATTGAATAAGTAATCCACCAATTATACCTATTGCAGAGTCTCCAATTGAAAAGGAGAACTTCACTTTCCTATCATGCAAACTTTTTATTAAGTCACTATATATAACACCACTTGAGTTAAAGGCTGACCCATCCCTAAACTTCCCTTCGATGCTTTGGTTTCTTATTGTAATATTTTCTATATCATTATCTTCTAGTCTAGTTAAAAATTCTGAAAAAGGTATGGTTGTTTTACTCTTACCTATACTTCCGCTAAATTGAATATAAGCAACTGAAATAAGAACAATAATCACTAACCAGATCAATAAGCCTTCTAAAAATTTTTTCATTTACATTTCTAATTAAATACTAATCAAGCTTACCAAATTTTGTTCTATCGTGCTATTAATAATGCATCGAATCTTATCATCACCGTATTTCTCCGTTGTAATTTACATCAGGATAAGCAACCACCTTTCCATTTTTTTCACTGTTGGAAAAGAGTAGTAAACTTTAGAAAAATAATTACAAATTTAAAAAATTGTTTTTCACTGCAATAAGTATATGTGTTATGTACTGGTAAGATGCTGCTGCATATAATTTTCTACAGCAGGTTGTAGTAATGCACTTATTACATTATTACCTGTATTGCTCGCTTTTCTATTCTTGAATTTTTTATGTGTACTATTAAACTCTTCAAGTGCTTTTGTAAAATCACCCATGCTAACAACAGGTTCTTCCATTTTTTGCTCTTGAGTACGCCTTACAGTATTATGCTTGGCCTCATTTACTAAATTAGATAACTCAGCACCTGAATAGCCTTCAGTTTTTTCTGCAATTTCTTTAAGGTTTAGATCTGATCCAACTGGCACATTCTTCATATAAAGATCTAATATCTTTTCTCGTGAGCCCAATTCTGGTAGGCGAATATAGATATGCTTAGAAAAACGGCCAGGCCTAAGAAGCGCTTCATCTAAAACTTCACGACGATTAGTTGCAGCAATTACTATTATACCCTTGCTAACATTAAAACCATCCATTTCAATCAATAATTGGTTTAAAGTTTTGTTATGGTCCTCGTTTATAGCTCTATTAGATTGGCTCCTAGAGTCAATACGTTCTGAACCGATAGAATCTATCTCATCTATAAAAATTACACAAGGAGCCTTTTTTCTTGCTGTTTGAAAAAGTTCTTGTATATTGTGTGCACCTTGATTAACAAATTGACCAGCAATAATAGCTCCGGAAGTGGAAAAAAACGGGAGCTTAGCTTCACCTGCAACAGCGCGAGCAAGAAGTGTTTTACCATTTCCTGGTGGACCGTGTAAAAGGTAACCTTGTGGTGGCTTAAAGCCAACTTTTTCAAACATTATTTTTGTCTCTTGTGATATAATATCACAAATTATTCGTAACTCTTCTTTTACTTCATCTGATACTATAACATCGTTAAACGTTACTTCTTGCTTACTTTGCTCAACTTCTATTACTTTAGATGGTGTCATTAAATAGATAACAAAACCTAATACAGCTGCAGTGCATATTACTGAACATGTCACTACAGCAGATGTTATAATAATAGGCATGAAGGATATAGTGGCTGCAGCAGCTTTAATTAAAAAAAAAGAACATACATAAGATAAATAAAAGCAGCGATTGTTAGACATAATAAAACAAATTTAAAAAACCTTGCCCCACTCATTGTAATCCTTAATTAAACATCAATTAACTTTAGCAAATTTTCCTTTATTATGCTAGTGATAAAATATTTAATCTCATCATCACCAATATGCTTGCTATCATGTTTTATACATGGATAAGCAAGCATCTTTCCATCTTTTTGTACTGTAGGCAAAGAATAGTAAACTTCAGAGCAATAATCATAATTTTTTAGAAATTCAGGGATTTTTTGTGTTTTTTTTAGCGGAGCAATAGTTACTGAACACTCCTGATCTCCAAATATTGTGCAGCTAAACCTGTTATCCCATTCAATAGAACCATTTAATGGTAAGTGTACAGTAATTTCCTGTATATTTGACGATTCTCTCATTATCAAAATACTTTCTCCATATTTTCTTATTTTGCATCCATAGAGTGTGCAATTAACATCACTATTTTGTTGCAATATTCTATTAAATATTGCGATAAAGCTACGGCACCTTGGTTTATAGTGCTTGTTGACAATTGCCATTATAGAATAAAGAAGAAGCCTTAAAGCTATTTCCTCTGGCAGTTTATAAAGTTCATCTAGTTTAATTTCAATATAACCAAGATCATGAATATTAACGCAGTCATTAAGTGCAAGGCGTGTGTAGTGCATCAACGCTTTTGCAGCTCTTTTCATATGAAGGGCTGTGAGGCATATTCGCTCTGTTAAAATCTCTTGATTGTCACTTGCTTTAAGTAAGTTACGGTATAAAGTTCGTCTGTATTTTAAGTCATAATTGCTTCTATCTTCGATCCATTTTAACCGGTGAAGATTAGCGTACTTTTCTATTTCACTACGACTAAAATTTAACAACGGCCTAAATATATAAATACCATTTAAGAAAGATTTGTAATCCATTGATGATAATCCATCTACTCCACTACCTCGCTCCAATCTTAATAAGAACGTTTCTGCTTGATCATCTTTGTGATGAGCAACGAGCAAACATTTAACATTATTGTTTTTACACCACTCTGCTAGTAACTTATATCGTGCTTTTCGTGCCTGTAACTGAATATTACCTTTAATATTTTGCTTCTCCCAATTTAATATGAACGATTCCTTTGCTCCAAGTTCTTTTGCATAACTTATAACAAAATCAGCTTCTTTTTGAGACTCTGAACGTAACCCATGATTTACTGTTAATGCTATAGGAAGTGAAAGCTTGTTTTTTTTTGCCCAGTTAGTCATTAAATGCAGTAAGACTATACTATCTACACCACCTGATACTGCAACTGCGATTTGGTTATGGAAAGCAAAACTATTAGCTATATTTTGAAATAATAACTCTAATTTCATTATGTTTCTTGATGGCCAGATAGTCTCTACGTCATACAGCGACTTATTTGTGGTATATATAGATCCCGCTAACAAGCAGCGGAATTGCTCTCTTTTGTCATCCCAGTGCTTGACACTGGGATCCAGGTTTTAATGCAAGAAACTACTTCTTTATTCCAGAAAATGAAAATTCCACTCTACGATTTTTAGCATGCTCTTTTTCATATTTAGAATTTCTAGAATCATCTTTTACATTAACCAAAGGCTCAGTTTCACCTTTAGAAGCAGTTTTTATCCTATTTTCTAGATAAGGTGTACAGCTGACCATAAATTTTTTAGCTGCATCTGCTCTTCTAGCTCCTAGTGCAAGATTATACTCGTGAGAACCACGATTGTCAGTATGACCAGTTAAAGTGACCTTTGCGTCAGGATTATTTTGTAACACTTCCATCACGTCAAGTAATGCATCTGCACTCACTTCACTGATACTAGATTCATCATAACCAAAGAAAACTCCTTTATCACCTATCTGCTTAACAACAGCATTCATTTTATTTGTCGTATTTACTCCTTTTTTAGGGCAAGAACTTACACCAGTAAGCAGTAAACAAAAACAACACATTATAATCAGTCTACTCCACATCACTAAACCTCCATAAATTTAAAATATAGTGCGTAATTTTAATTTTAGTACTAATAATCCCTCTATACTAGAATAGAGTCAAGGGAAATAAAATACTAAATGTTTTCTTTACAATCTTATAATTAATTTTCTGATAAGATGCTCAATTCTTAGCAATGAAGTACAATAAAAGAATAAAAATACAATTTTTTATTGTACTTTAAGCAAATATACTTTTAACTTTATTATTAATCTATTACGATATTAAGCAGATGTTTCAAAGCAATGAATAAAAATGAGATCTTATAAGTTTTTAGAGGAAGTATTACATAAGGTAAGGAATATCGAAAACACACTAAGACTACTAAGCAAAAGCCAATTGAATGTAGAGGACAAAGTTGAACAAATGTGTCTTCTAGAGGAAATCAGACATGAAATTATCTCTCATGATGCAATAAAGGAATCATTAGCGAATGCTCTTAGGAATAAAAAGAGTGCTAATATTCAGCAGCTAAAGTTAATAGAGGGGATACACAAAAGCAGCAGTGCTATTCCTGTTGATTTAGTAAAATCTTTGTCCAAAGCTAAGATTGAATGCCAAAACTTATGGAGGCTAACTAATTCTGAAATTAGTAACTTAGAAAAGCTTAAAGAATGCTTTACTAACCTAATTAAGCTTACTCGTGAAGCAGCTTCTATAAAATCGCAGCAATTAAAGCGCTCAAACTATGAGTCATTGCTTGCTGACTATGACTCTAATATCACAGAAAAGAACATAAAGGAAATATTTCCTAAGCTAGGTAAATTTTTTAGTGAAAATGTAGAGAAAGTAACTCAAAAGCAGAAGAAGGATAAGGTTACTAATATACAAAAAGTTACGGTTCAGAGACAGATTGAACTTGGTTCCTTATTCTTACAGCAAATGAGTGTTACACCAAATGAGATTTCCATTTCTTATTACGATCCTATCGATTATGATGAATCTGACCTTTGTTATGGTTTATTTTTACTTTTACGGCATACTGGTTATGCAATTCATCAAAAATGTTTAGCGCAAAATTCTATAAAGAGCTCAATTACGAAACATATTATGTATGAAACTCAAGGGTTATTCATGGAAAGGATCATTGGAACATCCAGAGAATTTATTGAGTTCATTCAACCACACATAAAGGAGAAACTTTCTACAAAAGGCAAAATTAATAGTAGTGTTGAAAATTTGTATTTGATTTTCAATAAAGTAAATCTTTCATCTTTTTTGAAGAATGCGGATGAATTTAGTTTATTGGCTCACATTATGCTAAGAACTAAATTAGAACAAGATCTAATAAATGGTACGTTAGAAGTTAAAGATCTACACGATAAATGGTTGGAAGGTATGAAGCATTACAAGATTTCAGTAAAAGCTAAAAATGAGCTAGACACTTATTTTCAAGATGAGTATTGGATAAGTGGTGTTATAGGCTACTTTCCTATTAAAGTCATAGCGTTAATCGCTGCTGTGCAGTTTTTTTCTTTCATTAAGAAAAATCATTACGAATTTTTAGATTCTATAGTAAAAGGAGATTTCAGTTTACTTATCGATTGGTTCTCTAAAAATGTATATAGTGCAAATTATGGCTTTTTGGAACAGCTAAAAAAGGTAACAGGTAGGGATTTAGATATTGAGTGCTACACTAGTTACTTATCTGAAAAGTATAATTTGTCTCAATAAATGGTTTTCTTGAGTTGTGTATGAGTTTTGTTCAGAATTTAATCAGAAATTTTTTTACTTTCAAAGGTTTATTTGCTAGCGATATTGCTATAGATCTTGGTACTGCAAATACTTTAGTTTATCAGAAAAGTCAGGGGATAGTGCTTGATGAACCCTCAGTTGTAGCAAGAGTAAAAGAAAAAGGAAGTTACGTTCCTTATGCTTTTGGCAAAAAAGCTAAGATGATGCTCGGAAAAACACCTGGAGAAATAGAAGCGATAAGGCCCTTGAAAGACGGAGTTATTGCTGATTTTAAAAGCGCGGAAGAAATGTTAAAATATTTCATACGCAGCGCAAACACAAGATTCACTGTTAATAAGCCTAATATTATCATATGTGTTCCATCTGGATCTACCCCAGTTGAAAGGCGTGCTATACAAGATGCAGCAGAAAGTGCTGGTGCAAATGAAGTATTCTTAATTGAAGAACCAATGGCTGCAGCAATTGGGGCTGGACTTCCAGTTACCGAACCTGAAGGTTCTATGATTGTTGACATAGGAGGTGGTACAACTGAAGTTGCAATTATTTCTTTAGGTGGAATTGTTTATTCACGTTCTGCCAGAGTAGGTGGCGATATTATGGATGAGGCAATAAAGTCATACATTCGTGAAAATCATAAGTTATTGATTGGCGAAACAACTGCTGAAAAAATTAAGAAAAACGTCGGTTCAGCCAGTCTGCCAGTTGAAAACAACAAAGAGGGAATGATAATTAAAGGCAGGGATTTAGTGAGTGGTATGCCAAAAGAAATGCTTTTATCAGAATATCAAGTTGCAGAGAGCCTAATAGAGCCTGTACATCAGATAATTTCTGCTATTAGAACTGCACTGGAGAGTACTCCACCTGAACTTTCTTCTGATATAGTTGATAGAGGAATAATTTTATCTGGTGGAGGTGGGTTATTGCGCAACTTGAGTAAAGTTATTAGTGAAACAACAAAATTACCAGTTCGTGTTGCAGATGATCCACTTTGTTGTGTTGCCCTGGGTAGCGGAAAAGTACTTGAAAACATGGACTATTTTGGCCATGTTTTATTCAAGCAAGATTAAATTGTTTTTGAAGGCAGTTTATCGAATTGTTTTGATGGAATTATGTAATATAAATGAGATCCCAGTGTCACGCACCAAGTAATTTAAAGGCGACTTCCAGTAGGAAGGGGTGTCATCCCAGCGCTTGACACTGGAACTTGACTACAAATAAGTACGCTGTTTCGATGAAATTGTGTAATAGAAACTGGATTCCAGTGCTTGACACCAGGTTTGTGTTTATAAATTATATGCTAAAAGAATTTGAAATTGAACCTTTATTAAAAGATAAAGCTCCGCATCAAACTAAGGCTATTGTTGCAATGTCCGGGGGAGTTGATAGCTCCGTTGCTGCAGCACTGCTGTATAACCTTGGGTACGAAGTGATAGGTGTGACTCTTCAGCTCTATGGCAGTGATGGTAATGCGAGAAAGGGTGCATGCTGTGCTGGACAGGATATTTATGATGCCAAATACGTGGCTGAAAGTGTTGGCTTTCCCCACTATATTTTAAACTACGAGGAAATATTCAAAAAGGAAGTAATAGAGGATTTTGCAAATACCTATATGCGTGGGGAAACCCCCATACCATGTGTAAGATGTAACCAAACAGTAAAATTCCGTGATCTATTGCAAGTCACAAAAAATCTTGGTGCGGATGTGCTCGTAACAGGACATTACGTAAGAAGATTAGAAGAAAATGGTGAGGTAAAGTTGTGCAGAAGTATTGATAAAAGTAAAGATCAAAGTTATTTTTTGTTTGCTACAACTGAGGAGCAGTTAAAGCTTTTGCGATTTCCACTAGGTGAGTTCTATAAAAGTGATATAAGAAAATTAGCAAAATATTTTAGCTTACAAATCTCTGAAAAGCCGGATAGTCAAGATATATGCTTTGTTTCCGAAAGCTATAGTAAAACAATAGCTAAATTAGCTCCACAATCTGTACAGAAAGGTAAAATTGTGGATGTGAATGGAAAAGTGCTAGGTGAGCACAGTGGCATAGTAAATTTTACAGTAGGGCAAAGAAAAGGCTTAGGTGTTGGGTACAGTGAACCTCTTTACGTGATAAAAATTAATACAGAGAATAATGAGGTTATAGTAGGTCCGATCAACGCATTAATGCAAAAAAAAATATTGATCAAAGAGTTAAATTGGTTAGAACAACCAAAGGAAGGTATGGAAGTAACTGTGAAGCTGAGGTCATCACATGCGGGAAGTTTAGCAACAATACATTCAACTGACGAAAAAAATAAAGCCTGTGTCATTTTAAACGACGATTACTTTGGCATCAGTCCAGGTCAAGCCTGTGTAGCGTATAAAGATGAGCAAGTAATTGGCGGTGGATGGATATGTTCTTAACTAAAATGCTTAATTCTTTGATGCAGAATGTAAACGTACAATAATATTTATTGCTATTTTACCCTATATCGCTTATACTATAAAGTAGAACATTATAGGTTTTAGCAATGGTTAAGGAAGTTGAAGAATTAATAAAAATTGTTGGTAAGGGTAATTTATTAGAGGCTTTGTTTATTTTCTTAGGTAGCTTTCAACATGCTAACTTAGATTGTTGCATGGACCACAGAAATCATATAGGTCTTTCTGCATTCATACAGAAGCAAGATGAACAATTAGATTACTATTTTAACTTAAAATTTAGTCTACAAGGGCTGTTTTTAATTTATGCTCAAGCTTATCGAATTCTAAGTGAAAACAATAATCTGAATACTAAAGATGTCATAGATGAAATATATAAAGTTATTAAGGAGTCTAAGTTAGGTAAAAAGGAGTCTAAGTTAGGTAAAGATGTAAATGAAGTGGTAGATGGAAGGAAATTAGATTTACTTAACATCTTAGCAAATCCAAAGAGAGAACCAATATTTAAAACAGAAGAAGATTTTGAAGATAAGGTACTTATTGATGTTAGAAGGTTGTTAAGTGAAGAAAATATATTAAACAACAAATATGACAGAGAATTTGCATTAAATAAGTGCATTATTGACTTCTATTATTCTATTCATCAAGATATAAAGGTAGATAAAGATGTAGCATTGCTCTTGTCTTTGGGTAGTCACTATAAAGAACTTTCACCATCTAACAAAACAGTAAGAAGAGAAGTACTAGAGATATGTGAGAATCAGTTAATAGAGAGCTATATAATGCTCCTAGCTGCTAGACTACACCATAGCATCGAGCTATCAAGTAGAGATGGAACCATCAAATATACAATCAACCATGAGAATGTGGATCGACAAGAGAAAGAATTCAAAATAGATGGATTAATATATCCTATAAATACAAAAAACACCCTAGAGCAACTGTTAAAAAACCAAAATAGTGATGAATTTGAACAATTAGTAACAAGCCCTAAAAATATATACTACTCAGTACCACAGGAAGAGAATAAATGTAGGCCAAATTTCATACTCAGCAAGAAAAATCATAAAAACACAGTCTGTAAACTTATTTTAGGTATGTTTGTATTGTCTGTTGGGTTATATGTTGCTGATTATTTCCTTATGGAGCAAAAATTGTTCAACTCAATGAAAAATATTTTGCCACAAACTAATCTAATAATTGCTGCTGTGCTGACTATTGTAGTAGTATATGCTTTATTTCAACTATTGAAATCACCACAGGAACCACCACTTTCAACAGTCAATGATGTGCAGAATAAAAAATTAGAACCGCCCCATGCAAAACAAGCTTAGAACTACATAAATCTAGCAACTTAAAAGTACATATTGTATAATGCTTATTCTTAAGTTAAGAAGGTAATTTATGGATTTAAGTAAAATAACAGCGGGACCAAATGCGGTGAATGTGGTAATTGAAATAAGTGCAAATGCTGAGCCTGTAAAGTATGAATTTAATAAAGAGCTTGGGTTGTTACAAGTTGACAGATTTTTGTCTACCTCAATGACTTATCCTTGCAATTATGGGTTTATACCAAATACCTGCGCAGGTGATGGTGATCCTGTGGATGTTTTGGTGCTAACTCAATTTCCCTTAGCATCTAGTGTTTTAATATCGGTGCGTCCAATAGGCGCATTACTCACTAAAGATGAAAAAGGAGAAGATGAGAAAATATTAGCAGTGCCTGTTTCCAGTGTTGATAGCTATTATGACAATATCAAGAACTATTCTGACTTATCTAAAAACCTACTAGATAAAATTGCTCATTTCTTTTCTCATTATAAAGATCTAGAAAAGGGAAAAACGGTAACAGTTGGAGAATGGGTTGGTATAGAAGAAGCAAAGAAAATCATTGAAAAAAGCGGAAATTAGTTTACGTTGATTTATAGCTAAAGTGGCTTAGGTTTGCCTACAATTTGAAAAACAACAAATTCGTCATTCCGCTACTTGTTAGCGGAATCTATACCGCGCACAACTGTACGAACATTCATTCTTGAAGGTAAACTGCACAGCAAATGGTGTCATCCCAGTGCTTGACACTGGAATCCAGCCTTGCCGTAATCTCATCAAGAACGTTGTGTTTTAACATAAGATCAGCCACTTTTATGCTTACCAACTTAGTGCCCAATCAAAATTCCTGGATCCCAGTGTCAAGCACTGGGATGACATCATAGGGGCGCTGGGATGACACCATCCTGCTAGACAACGTTCGTACAGCTATGGAATGAATCGCGGTATGACGTAGGGAAACCTTTCTTGGGTTAGCTATAGATTTTTGTACCACAGATCTAAAAATTACAGTTGTTCGGAAAAATGTTGCTGTTAAAAGCATTAGACAGGCGGTAGAGGTCTTGGTATTATATAATCTTTAGATGATAAATTTCTAAATTTGGAAGGGTGGCCGAGCGGCTGAAGGCGGCGGTTTGCTAAACCGTTATACGACCCAAAAGTCGTATCGAGGGTTCGAATCCCTCTCCTTCCGTATACTGTTTTGAGCACGGTCTAAGTTCGCTATATTAGCACGTTTTTAGCCTGTTTACCTGATTTTGTTGCAATGGTTTTTGTTTCCATTGTCACTGAGATCACTATTAAAAAGTTGGCTAGCATTGACTCAGTATTTATTATAGAATTGGTTATTAACTAAACAACTTTACTTGTATGTATAAAATACTAATTTTACTGTTGATAGTGTTGCCACTTAGGTTGCTTGCAACCGAGATTGAAATTGTTGCAGATGTAAATGGTGAGCCAATTTCAAATTTAGATATCAAAAAACGCATCAACTTTATAAATTCATTGTTTGGCACTCAAAGTGTTAATCAAAAAGAAGCAAAGCCTCAAATTCTTAGGGAGCTAATAGACGAAATTATCATTATCAATGAAGCGCAGAGGCTGAATATAAAATTGAGCAACGAGGAGTTAGATAATGCTGTCATGTTATTTTTAACCCAAAGTTTTAAACTTAAGGCTAATGAAGTTGATCAATACATAGAGAAGCATAATATAGATCTTAGTATTTTAAGAAAACAAATAAAATGTCAGTTACTATGGAGCAAAATTATTGAAGTAAGAATTGTGCCATTTATTAATATAAGCGATAAAGAAGTAGATGATGTAAAAAGGCAAACAGAAAAGCCAGATTATCTTATCACGTTCCAAGAGTTTATAATTCCTGATCAAAAAGACAAGGACGTTTATGGTATAGCTGAAGATCTAGTAAAAAAATTACGCAATAGTAATAACCCAGAATCTCCAATAAAGATGCGTAAAGCAACAGTTAATTTAAGTCAGTTGAAAGGCAAACTCAAGAGCGTTTTAGAAGGATTAGAAATCAGCGACATAGCAGGTCCATTCAGTTTCAGTGAAGGTTACTCTGTTATAAAAGTAATAGATAAAGTACAACTTAATCATGCACTGCTGGAAAGCACTTTAAAATTAAAACAGGTTGTGGTTGAGGGTTCAGAAAGTTTATTGGATAATTTTAAAGAGCAAAAGGTCAATTGTTTAAATTTTGACAAATTAGCAGATGATTTTAAGTTGCCAAATGTAAAAGAGTTTGAAATAAAAATGCAAGATTTAAATCCTGATTTACAGATTTTATTTAGTAAAACAAGTGTGAATGAAATAGTAGAATTAAGAGAAAATGGCGCTGCAAAGCTGATGATGTTGTGTGATATCAAGAGTAATGCAGTAGATATAGAAAAAGTTAAACAGGAAATGTACCAACAAAAGATTATGATACAAAGCAACTTGTTATTAGATGATATGCGTAAAAATGCAGCTGTCAGTTATCGGTATAGTTGAAGTCAGAGAGTGTCCTTGTCTCTGTCTTTGTGTGCCTTTGTTCTATAAAATTTCAAAAAATTTGAACAAATGCAGTTAAAATAGCACATGAAGAATATAATGCTAATTGGTGGTGGAGTTGGAAATGCAGTGTTATTTTCGATAGGGAAGGCATGTCTTGAAAATAATAACAAGGTTTTGTACTTTGCTGGCTATAAGAAATTAAGTGATGTATTTAAACGAGCACTGATAGAACGTGCATCAAATGCGGTAGTTTGGGCATGTGAAGAAGGATTGATAGACACAAGCAGAGATCAAGATAAATCATTTCATGGTAATATAGTTGATGCAATAATCTCTTATCAACAAGGAAAGCTAGGTATTAATTTGAACGCTATAGATAAAATCATCACTATTGGTTCTGATAAAATGATGAAAGCTGTAAATGACGCTAGAAAAACAATTTTAAAGCCATATCTGAAATCAAGCCACATAGCAATATCATCAGTTAATTCTCCTATGCAGTGTATGATGAAAGAAATCTGCGCTCAGTGTGTGCAGCAACATATAAATGCAAAAACAGGAGAAAAGAGTTTTGTTTATAGTTGCAGTAATCAAGACCAGGATATGGAACTTGTTGACTTTGATTTTTTAAGTGAGCGCTTGAAGCAAAATAGTTTACAAGAAAAGCTCACTGCGAAATGGATAGAACATGTTCAAAGATATTAAACAGCACAAAAAGGAAATAAGAGAGCAATATAGAACTATAAGAAAAGATATTGATGAAAGTTATTCTAATTATGCGGCAAATTCCCTTATTAATTTCTTTAATCAGAACTTAAGCTACGTTAAAGGCAAAACAATAGCGGCTTACATTCCAATGGATGGGGAAATAAATGTTATGCCTTTGATGCATAGTTTACTCAATTTAGATTATAAAGTAGCAATTCCTAATAAAAATAAGTTACTAAAATTTGAGGAATGGAACGAAACAAATGAAGATGTAATTCCCGATACAATCATTACTCCTGTTATTGCTTTTGATGATCATTTTAATAGATTAGGTTTTGGCGGTGGTTGGTATGATACAATGATAAAAAAATTACGGCCGCTTGGAAAAATATTTATAGGTGTAGCCTATGAGAAACAATATTGTAAAGATTTACCTGTAGAACAACATGATCAAAAATTGGATATTATAATCACTGAGATGTGTGTTAGATTTGAAAGTGGATTGCCCAAGAAAGTGGATAGAAAGGAGTAGCGTAATCCCACTTTCTAATAGTAATTTTTGCGTCAAAACGCTCCTCAAATGCATCAACTCGGTCCTGTGATTCCTTCTCCACTAACTCGTTCAGGACTTGGACTATCTACTTGAGAATCTGGCTTCATTTCCTGAGCTTTCTCATTAACTTTTTGTTCTACCTCTTTTATGTCACTACCAATTGCCATAATTTTAGGTTGAAATTCGCTCATAAAACCTACAAGTTTCTCCATATCCTCCTCATGAGTACTAGGCTCTGTGGACAAAAAATATGAAGAGGGAGAAAAAAAGTGGTAGTTTAACCAAATGAACATAAAAATGGAGAAACTACCGAATGGAATATTATATAAAAGAAAGAAATTGGAAACAAAT
>NODE_13_length_15538_cov_7.397840
ATTAACCACCCGCTTGATTGCCCAATTTGCGATCAAGGTGGTGAATGCGATTTGCAAGATATCACGATGGCTTATGGGAAAGGAACCAGCAGACTTGATGAGCATAAGAGGGTTGTGCCAAAAAAACACTTCGGACCACTGATTGAGACTGCGATGAATCGATGCATTCATTGCACTCGGTGTGTTAGGTTTTTGTCTGATGTTGCAGGTACAAATGAACTTGGAGGAATCGGAAGGGGAGAAAATGTAGAGATTAGCACTTACATAAAAAGGCATATTAGTTCTGAATTATCTGGAAATATCATAGATCTCTGCCCGGTAGGGGCTTTAACTTCAAAGCCTTACTCCTTTACAGCGCGTCCATGGGAGCTATCACATTGTGAGACTATAGATGTGCTAGATGCTGTGGGTAGCGCAATTAGAGTTGATTATCGTGGCCCGGAGGTTATGAGGATATTACCAAGGCTGAGCGAAGAGGTAAATGAAGAATGGATATCAGATAAAACCCGCTTTGCCTATGATGGACTAAAAGTTCAGCGTCTTGATCGACCTTATATAAAAAAAGATGGTAAATTAGCCCCAGTTGATTGGAATGAAGCATTAACTGTTGCTGCAAAGAAATTAAAGAATACAAAATCAAATAAAATAGCTGCAATTGCAGGTGATTTAGCAGATTGTGAGTCTATGCTTCTACTCAAAGAAGTGATGCAGAAGCTCGGCTCGGGGAATATAGACTGCAGACAAGATGGTGCAAAGCTTATACCAAGTAATCGCGGATCTTATGTGTTCAATACCACTACCCAGGGTATAGAGAATGCAGATTTGTGTCTGCTTATAAATACAAATCCAAGGATAGAAGCACCGATCATTAATGTAAGATTGAGAAAGAGATATTTACAGGGCAACTTCCCTATTGCAAGTGTTGGTCCTAACATTGAATATTTGTATCATGTTGAGAAATTGGGCGATAATCCTGATGTTTTGAGTAAAATAGCAAATGGAAATCATAAGTTCTGTGAGCTGCTGGTAGCCGCCCAAAACCCTATGCTGATCATTGGTCAAGATGCATTAATAAGAGATGATTCTGAATCAATTCTAATTCTAGCTGGCAAAATTGCAGAAAAATTTAACATGGTCAGAGACGACTGGAATGGCTTTAATATGCTGCATAAAGCTGCAGCAAGGGTTGGTGGTTTGGACGTTGGGTTTGTTCCTGAAAAAGGTGGAAAAGACACTAATCAAATACTGGAGCATACAGAAGGTAGCAAGATAGAAGTCATTTATCTTCTTGGTGCAGATGAAATTGATACGTCAAAATTAGAAAATACATTTGTAATTTATCAAGGTCATCACGGTGATAAGGGTGCACATGTGGCAGATGTTATCTTGCCTGGTGCTGCATATACAGAAAAATATGCAACTTATGTAAATACTGAAGGTCGAGTGCAAAGAACAAATTTAGCTGTATTTCCTCCAGGTGAAGCAAAGGAGGATTGGTTGATTATTAAAAATCTTTCACAATATTTAGACCTTTCTTTACCGTATGATAGTTTATTTGATGTGAGAAAAAAATTAGATACTATCGGTCCACAGTTTAGAAATGCCGATCAAGTGGTAAAAAACACATGGGTGCCAATTAGCAATGATGGGATAAGCTTAAGTAATACACCTTTCACTTTAAAGGAGTGTAATTTTTATATGACGGATTCAATAAGTCGCGCTTCAAAAATAATGGCAGATTGTACTAAAGCTTTTTATGAACACGCTAGTTAATATTTTATTTATTTTAGTACCGCTACTACTTTCAGTTGCGTACTTGGTATACTTTGAGCGTAAGGTTATTGGTGCAATTCAACTGAGACACGGCCCAAGTGTAGTTGGACCTTTTGGGCTATTGCAGCCATTTGCAGATGCTATTAAGCTACTGATTAAAGAGCCGATAATACCATTTAGAGCGAGCACCATACTGTTCATTATGGCTCCAATGCTTACCTTTATCTTGGCATTAATTGCCTGGGCAGTTATACCGTTTGGTGCTGAAGTAATTGTAAAAAATGGCCAGCAAGTAGTGATTCCTAAGGTTATAGCAAATATTAATGTTGGAGTGCTTTATGTGCTAGCTATATCGTCGCTGGGAGTATACGGCGTAATTATTGCAGGCTGGTCAAGCAATTCTAATTATGCATTTCTTGGCGCTATACGGTCGGCTGCTCAGATGATTTCATATGAAGTTTCAATAGGTTTAATAGTTGCTACAGTTGTTGTTACAACTGGTACGTTGAACCTTGGAGAGATGGTGGTAGCGAAACACAATATGCCATTTTGGGTTGATTTGCTACTAATGCCTATAGGAATAATATTTTTTATTTCTTTGCTTGCAGAAACTAATCGTCACCCATTTGATTTACCAGAAGCTGAAGCAGAGCTTGTCTCTGGATATAACGTTGAATATTCATCCATGCCTTTTGCCCTCTTTTTTCTTGGAGAATATGCAAATATGATTCTAGCAAGTGCTATGATGACGATATTCTTTCTAGGAGGATGGTATCCGCCGCTGGAGTTTAGTTTACTTTACAAAATTCCAGGTTTGATTTGGTTCGTTTTGAAGATAGTTATACTTTTGTTCGTATTTATTTGGATTAGAGCAACAATACCTCGTTATCGATATGATCAGCTAATGCGCCTTGGTTGGAAAGTGTTTCTGCCAATATCGGTGCTTTGGGTGGTACTCATTTCAGGAGTGTTGCTCTTTACTGGGAATTTACCTGGATCCAATGTTTAATTTTCCAAATACAAGATTAAGGCGCAGGCGCTCGAGCAAATGGGTTCGCAATTTAACAAGTGAAAATAGTTTATCAGTAAATGATCTGGTTCTTCCTCTGTTTGTTCACAACAGAGAAGAAACAACTGAACCAATTTCTGGCTTACCAGGCGTAAAGTGTTATTCAATAGATGGATTAGTGTCTATAGTTAAGGAAGCTAAAGATTTAGGAATTAATGCTGTTGCAATTTTTCCTGTAGTTGATAGTAAACTAAAATCTGAAAACGCTGAGGGAGCATATAATTCTGACAACTTAATCTGCAAAGCAATCCGTGCTGTAAAATTAAAGGTACCTGAAATTGGTATTATTGCAGACGTTGCACTGGATCCATACACTATTCATGGCCATGACGGCATTTTAAAAGATAATCAGATGGATGTAGAAAACGATGAAACTATATCAGTACTGTGTAAGCAAGCACTTGCTTTAGCGAAGGCAGGATGTGATATAGTTGCTCCTTCTGATATGATGGATGGTAGAATAGGAAGAATCAGAAAATCATTAGATGATAATAACTTTCAAGACGTATTAATATTATCTTATGCGGTGAAATATTGCTCTAGTTTCTATGCTCCATTCAGGCAAGTCGTTGGTTCATGTGGGCTATCACATTCTATAGACAAAAGTGGTTATCAAATGGATTATAAAAATGCGCACGAAGCAATGTGCGAAATTGAAATGGATATAAATGAAGGTGCAGATTTTATTATGATTAAACCAGGTATGCCATATTTGGATATTATCAAAACAACAAGTGATAAGTTTAATTTTCCGATTTTTGCTTACCAAGTAAGCGGTGAGTACGCAATGATAAAAGCTGCTGCAAATAATGGCTGGCTAGATTATGACAAGGTGATTTATGAATCTTTGATTGGTTTTAAACGTGCGGGTGCAAGTGCAATATTCACTTACGCTGCACTTGATATTGCAAAAAATTTAAGTGCACAAGCCCTATAAAATTACTAAATTTTTGGCGCATGTTCTTCTACTGTTGCTGCATATTACCTAAAATTTTCCAATACATGTTTTAAGTTATTGATAAGTCCGTTACAATACAGTATTATAAATAATATAAACCAAGTGTTACTTAGAGCATGGGGATTTTTTTTGAATTTTTGGGAAAGATGCTAGGTAAGGTTTTTCCTGCCAAAACAGTAAGCTCTTTTTTGGGAATAGGATATTTACCAGGTTGGCAGAACTATTGGTCTTCTTTTTTAATATTATTTATTGTCGATGTTATATTGATTTTTACATATGGAGGCGAATATTTACTATATAAAATGCCAAATTCAGGAATAGTTGTAGCTGCTATTTTTACAAAATTGGCAATAGTTATGTTAGTAATGCAATTAATTGGAATATTTATTTTTCATGCTCAGGATCCTTCAGCAAACAGTGGTGAAGACATAGTAATACAAATAGCGTCAGGGCAAGTACTGACTGTAGCACTTTCAATGCCAGCAATAATGTCAATTTATTATGCTGTAAGTAAACTCTATGGGAGTATATGTAAGCAGATGTTTCAATGCCCATTTTGGTTTAATGATTTTATGCACTTTTTCTTTTTTCTTATGATACCTTACGTATTTTTTAATGTCGTAGAAGTGATAAAACCATGGCCAATAAGTTCAATACAGCTCAGCTATAATAATGCAATGTCAATTACATTTGAGGGGATTTTTCACACATTTTATGCGGTGATTTTACTGTATTTAACAGCATTTATATTCTGCGATTTAACTATGCATGATGCAATTGTCCTAAATAAAAGCATAATTCAGTATGTGAGGGAAAGTTCAGCAGTTTTAGGTGATTATTTACATAGTGCTGCAAAAAAAATAAATATTGAATAGTACTTATTTATTTATATATTTAGTATAAAAAGTGTACAATTTGTGTGAACTTACAAAGTATAATAAAAGAGTTACAAGATTTTTGGGCTAGTGAAGGGTGCGTTATACTTCACCCATACACATCTGAAGTTGGTGCTGGCACATTACATCCTGCAACAATTATGTCTGCAATTGATACAAAATCGACAAAAATTGCATATCTACAACCAGTAATTAGGCCAGCAGATGGACGCTATAGTGATAATCCTAATCGCTTGTATCAACATCACCAATATCAAGTTATAATAAAGCCATCTGGTAATAATTTACAAGACGTCTATTTAGATAGCTTAAAAGCTCTTGGCATATCTACAGAAAAATATGATATTAAGTTTGTTGAAGATGATTGGGAAAATCCAAGTGTCGGCGCATCAGGACTTGGATGGGAAGTTACATGCAATGGAATGGAAGTAACACAGCTTACTTATATACAGCAAGTTGGAGGGATTGACTGCAAGATGATTCCTGGTGAGGTGGCATATGGGTTGGAACGTTTAGCAATGTGCATACAAGGTGTAGATAATGTTTACGATATAACTTGGAACGATAACGGTGTAACTTACGGAGATATTTTTAAACAAAGAGAATATGAATTTTCTTATCTAGCGTTAGATTATTATGATACTAAAGTGGTACAGCAGCAATTTGAAGATACGGAAAAATTATGTAAGTTCCTTATTGAAAAGGAGCTACCAATGGCAGCTTATGACCAATGTATTAAAACTAGTCACCTACTTAATCTGCTTGATGCAAGAGGTGTGCTTGGTGTAAATGAACGTACAGCTTATATTGGTAAAGTTAGAGAGCTAACAAAAAAATGTTGTGAATTGTACATGAGTAAATAGCGTATGTCGTTGCAGTTGTTATTTGAGTGCCTTTCAGAAGAAATACCACCAAGGATGCAGAATGTAGCTGCAGTTCAAGTTAAGAGTTATATTACCAGTGCTTTTAATAAAAACAATTTAAGGTTTGCATCTATAGAGGTTTTTGTAACGGCACGTCGCATCACTCTTTTTGTCGACAACATAAGTGCTTCGGAGCTAAAGGATTCCAATAACGAAGTTAAGGGACCAAACGTTAACGCACCAAAGAGTGCTATCGAAGGTTTTTTAAGAAAACATCAGAAAAATGAAGAAGATTTGCTCGTTCGAAAAGTAAATAATGAGGATTTTTACTTCATTAAAAGAGAAAGCTGCTCATTTAACATTCAAGAGTTTCTTAAAAATCAACTAGGAGAAATATTAAAAAATTTCTCTTGGCCAAAAAGTATGAGATGGGGCAAAGGAAAAGAAAGGTGGGTTAGGCCAATTAAAAACATTTTATGCATTTTAAATGACGAAATAATACCTGTGTCTTTTGCAGGGATCACAGCATCTAACACAACATATGGCCATCGATTTCTCTCAAGTGGTACAGCGTTAACTGTTAAAGCACCTAAAGACTATTTTGAATTGCTAGAAAAAAACAGTGTAATTCTCCAAATGGACAAAAGAAAGCAATTTATACTAGATCAGATTAATAAATTCACAAAAGAGCAGAATTTACAACTTGAGAAAAATGATTATTTACTAAATGAATTGACAGGGCTTATAGAGTGGCCAATCGTACTGTTTGGTGAAGTGAATCAAGAAAAGTCATTTGGATTACCGAAGGAAGTAATACTTAGTATAGTTAATACACAACAAAAATACCTTGCTTTAAGTAATGGAAAGAGAATTTCACACTTTGTCACTGTTGTCAACGTCAACAATGGTGAAGTTGTTAAAGGACACGAAAGAATATTAGAAGCACGTCTTGCTGATGCCCAATTTTTAATATCTCAAGATAAAAAGGAAAATCTAGATTATTATGTCAAAAGATTAGGTTCAATATTATTTCATGCTTCACTTGGCAGCGTGGGGGAAAAGGTGAAGCGTATTACGGCTCTGTCAAAGTATATAGCTATATTTATTCCACATGCTTCGCTGATAAAAGTTGAACGTGCTGCATATTTGGCAAAAGCTGATTTGGCAACATCGATAGTAAGAGAGTTTCCAGAATTACAAGGAGTAATGGGTGGATATTATGCTTCTTATTTTCAAGAAGATAGAGAAATAGTGGAAGCTATAACTGAGCATTATAAGCCAATCGGGCCAGAGCAGGAGTGTCCTAAATCTCCTTCTGCAATTGCTGTGTCAATTGCAGACAAAGTGGATAGCTTAGTTGGTTTAATTGCAGCAGGTGAGAAAATCTCTGGTTCGTATGATCAATTTGGTTTGCGGAGAATGACAATTGGTATAATTAGGACAATACTTGAAAATAATTTGCATGTTCCAATTAGGCTAATGATAGACAAGTCAGTATCTTTATATTCAAGGCTTCTATTTAATAAAAATACAGCGTCAGTTGATAAGCCAAATAGAAAACAAATTTTAGAACTAGTATTTAGATTCTGCTTAGAAAGATTCAAGGTTATTTTAAAAAATAGAGATATAAGGCAAGATGTTGTAGATTCAATACTATATAAAATCGATATTAATGATCTGCTGACAGCAGAAAAGCAAACTGTTATATTGGATCGTTATCTTAGTACTCCAGAAGGTGAACAAGTTCTAAGCACTTACAAAAGAGTCAGTAACATGATGAGCAAAGCAAGGAAAAGTGATGGCACTACTTATAGTGCATCTTACGGTAAGAGGTTTTTGATTGAAAGTGAAGAAATTGCGCTATCAAATTGTGCTATAACTGCTTGTAAAAACATAAAACAAGCGATAAAAAATAACCACTTTAATGTAGCACTTGATGAACTTGCTGGTTTTGCTCCGTTTATCAATCAGTTTATGGACAGTATAAAGATTAACTGTGATTCTGATAAGCTGAGAAGAAACAGATTATCTTTGCTTGAAAATGTAGTTTCCATCTTTCATTTAGTAGCAGATTTTAACCTCATACAGGTTAAGCAATGGATAAATGCTTAGGCAATATAAAGAACAAATCAAATCATCTCCACAGTCCTGTGGCGTGTATAAGATGGTTGGAGATAAGAATAAAGTTTTATATGTTGGAAAAGCAAAAAACTTGAAGTCGAGGTTATCCGACTACCTTCAATTCGAAAACCTTTCTGAACGAATTAGAGTTATGCTCTTACAGGTTATTAAGGTTGAAATATTCATCACTGAGAATGAAATCGAAGCACTGCTTCTTGAAGCACAGTTAATAAAATCATTGAAACCACTTTATAATATTGTGCTCAAGGATGGAAAATTTTATCCTTATATAACAATTTCCAAGCACGATTATCCAAGAATAGCAAAATATAGAGGCAAATTTAAGAAGAATGAGTTTCATTATTATGGTCCCTTTACATCTGCCGCTGCTGTTAAGCAAACTATATTGTCATTGCAAAAAGCTTTTCTCCTAAGAGTATGTTCAGATCAATACTTTTCCTCAACAAAAAGACCATGTATTGAATATCAAATTAAGCGCTGCTCAGCACCATGCATAAACAAAATCACAAAAGACGACTACTGCCAATCAGTAAAACAGGCACGAAATACATTGCTTGGAAGAAATAAGGAAGTGAAAGAACAGTTACTTTTCACAATGAGAAAGTGCAGCAGTGAAGAAAACTATGAGCTTGCTGCTATATATAGAGATCGGGTAAAGTTTCTTGAGCAAATTCAAATACAGCACACGGATTTTTCTTTTGAAAAAGATGCAGATTTCTTCAGTATTGTACGTGAAGAGGATCTAGCATGTATTAGTGTGTTATCGTTCAGAAATAAAGACAACTACGGCAGCACTCCTTACTTTGCCGAGAACTGTGGTGATCACTCAAATGATGAAATTTTATCCACCTTTTTGGTCAATTTTTATAATTCAGCTAACATACCTCCAATACAAATTTACGTTCCAGATTCTATTGTGGATAAGGAAATTATAGAACAAGCACTATATAAGGTTGCTCAAAAGCCAGTAAAAGTTCTGCATGCAAAGAATAAAAAAGAGCGTGATTTATTGAAATTTGTTTATGATAACTCTCAGCATAGCTTAGAGCAGAAGCTTATCGATTATAGAAATAACCTAGAAAAGCTTGAGGAGCTTAGCAAAATCTTCTTGTTACCAAATATTCCAAAGCGTATTGAGGTTTATGATAATAGCCATATTTCTGGAAGCCAGCAAATTGGTGTAATGGTTGTTGCAGGGCAGGAGGGTTTTTTAAAAAGTGAGTACAGAAAATTTACTATAAAGGAAAAATTTTCAGGCGATGACTATAAAATGATGAGGGAAGTGCTAACCAGACGTTTCTCCGGCAATATAAAAGGCATAATACCTGATTTTTTACTGATTGATGGCGGACCAGGACATGTTTCCATAGTACAGAATGTACTGGAAGTATTGAATATAAACGTTCCTTTTGCTTGTATGGCAAAAGGTCCTGATCGTAACGCAGGAAATGAAACATTTTATATGCTGGGCAGGGAAGAAGTCAGTCTGGCAAATGACAGCAAAGTCATGCTTTACTTACAATTGCTGCGTAATGAAGCCCACCGTTTTGCGATAACTTCACATAGAAAGAAGCGCGATAAACAGTTTATAGTTTCACAATTAAGCAAAATACCCGGCATTGGCAACAAAAGAAAAAAAGCGTTGATGTCTTATTTTGGTTCAGAGAAAAATATAAGCAAAGCTTCTCTGGCTGAAATTCAAAACGTACATGGAATTAGTAAAGGTTTAGCAGAAGTCATTCTTAAACACGTGAATTATAATAGAGGAGTGCTCTTAACCTGACACATATGGCTTTTTGAATACTCCCAATGAACATATTTATAAATAAATATTTACTCTTCTTTTTTATTGTTTTTGGGTTTTTCTTGATCAACCATTTCTCCACCGATCTCTTTTATTTTTAGTATCAACGACTCTGGCACATACATGTCAATTACTTCTTCTGCTGTCACAAATAAAGCCTGATAAGAGTGTGAATTTATTATCCAATTAGGCAATATGTCTTCTGCTTTTATTTCAGAATGTTCCTCTTTTTTGCCATATTCTTTTTTGCCATATTCTTTTTTGTCATATACTGTGTAACAATATAAGTACACAGCAAAAAATAGTACATAAGAGAGCAATATTCCTTTAAGCACTCCGAGAAAGATTCCAGTAACTCTATCGATAAACCCCAACCTTATGGGTGATAATATGTACATTAGCCAGTTGTTTATTATCATGAATATAAGATTAAGTATAATAAATACAGAGATTGTAGAAAGTATGTTTAGTATAACTTTAGAATCAAAATATTTACTATAATTTGGAGTGAAAAAATCATAGTGATTAGCTGTCAGAAAAATTGATAAAAATAGAAACATTAGTGCGCATAGCTCTTTTATAAAACCTCTAGTTACCGAGATTATTACACATAGAACAACAATGAAGATAATTAAGCTATCGAAAAGCATATTTTATATCTATATGGTTTTCAAGATATAATAGTTGTAAATAATAAGGTTGTAAAATTAATTGTATTTATGCTGCATCAATTGATCTAAATACCTAGCGATCATGTCAATTTCTAAATTCAGATAATCATTTATTTTGTTGTACTGAAAAGTTGTATTTTCCCATGTATAGGGAATTATATTTACTATAAATTCCTGATTAATAACTGAATTCACTGTGAGGGAAACCCCATTTAGTGTAACGGAGCCTTTTTTTGCAACAAATTTAATTAATTCTTGTGGGCACGATAGTTTGATTTCATGAGAATCTAAATTTCGTTCGATTGTTAAAATTTTTACTATCCCATCAACATGACCCTGAACTAGGTGGCCATCGATCTTATCACTTAATCTCATTGCTTGTTCGAGATTTATTTTTTTTCCTATTCTCCACGTATTTAAGTTAGAAATCTTCATAGTTTCTTGAGACGTTTGGACTGTAAATATGTCGCTCATCATATCAACAACAGTTAAACACACACCAGAGCAAGCTATTGAATCTCCTTTATTTATAGAGGATAAATTTTGTGTCTTGATATGGAAAATTTGATCAGAGTTGGAGTGAGTGGTAGTATCAGTTATAGTCCCGATATCCGTAATAATTCCTTTAAACATATGGTGAAAATAAATAATTTTACCATGAAAAATTTTTTACAACAACTTACTTCTATTTTGTTATAGCTAAAGTAATTCTGGTTTACCGACGATTTAAAAAACGACAAATTCGTCATTCCGCCGCTTATTAGTAGGATCTATGTGAGATACCATGACGGTATGACGTAGGACTGCTGTCATCCCGCTGCTTGTTAGCGGGATCTATCCGCGGCGATATGATGTAGGAAAACTGAGCCTGCACTAGCTATAGGTGTGAGAAAGGGGATCGTTTTTACTTACTTGCTTAACAGGTTCTATAGAATATTCAGAATATATAAAGTAAGCTAAACTCAAAACACATAATGTAATCAATGTTGGTAACCCTATGTTCAATGCTAACCCAATATTTTCTCTTTTTTCTGGTGGCACTAATCCTTTTAACATTGACACTTTTCCTAATGGAAAATGCCATAAGCAAAGTGTTGATGCAGATGCTACTATTATAAATAGACAAAAATAAGCCTTTTTTGAGGAAAATACAGTTTTTAACGGTGATTTGAGTGTAATGTTAGTAGGTGGTAGAGTTTTAGCTTCATTTGTTGCTGGTGAGGGATCTTTAATTGGTAAAGGGTTTGTAGATTTATGAAAAGTATTTTTATGTTGCGTAGGAGGTTGTTGTATATAAACACCTGAAACTAATTGCTCTTTTTTTCTATATACTTGCTTTTGTAAATACTCTTTTGGAAAAAAAGACTTGCCAGCTGGTTGTGGTATTTCTAGTATTTCTAATACTTCTGATATCTCACCTGACTCTAATATTTCATGTAATTGTTTATCTTGAAAATAAACAATATTGAATATTGAGTTAAAAACATTGCGAAATGTTTCTGGATCTTGATTTTTGTATCCATTTATCACTTCAATAAATATTTCATCGAGTTTTTTTCCCCTGCGCTCAATCTGGTTATCTATCATAGCTACTCTAGCATCATTTTGAGCTTGTTTTATGATAGATTGTTTTTCTTCTTCTGATAGTTCTTGAGCTTGCTTTTTTGACTTCTTTTTTCTGTTAGCCTTAAAATAATCTGTGTGCGAAGTAGTTTGACCTATATCCCGTTCCACTTCTTGAGGCATTGGATTTCCTATATTACCCTCTGTTATCCGAGTAGCTTGACTACTTGGATCCATGTTTCTTTTTTCCTGGTCAAGCGCTGGAATGATACCAAATGGTATATTGTTGCTCTGTATAGAAGGTTTTGGTGTTCTTAAAAGGGATAACCTTATTACATCATCAAAAAAATTAGATAAGGGAAGGAAAATTCTATATTTTGGTATATTAACTTTTATTGCAGCAGTAACCACTGAAGCTTTACAATTTACTTTGCTTGCTATGTTAAAGCCAAACGAGCCTGTAAATGGTACAATTTGTCTATTTTGTGCGTTTTTTTGCTTAGTTTCACTCTGTTCTTGTCTGTCTTTATTTTCTGTTTCTTTTAGTTGTAGTGTAACTTGACTCTGTTCCTCATTTTCAGTTTTTTCTGCATGTTTTAGCTTCTTATTCAAGAACGACTCAATTCTGTGCGAGTTATCCAGGTTAATGTTTTTAACGTCTGTTTGTAGTATTATTGTTATTCCTTGCAGAAGGATTTGAGGCGGAGCATTACTTATGAATTCTTCTACAGTTTTATCACTATTAGTTTTACAGTAGTTATTATATAATTCACTGCTTTCTTTTGGTACTTTTATATTGACTGTAAAATTTTTTTCCCGAGAAAGGCAGATTTTAAAAAAATCAATTAAAGATTTTATTTGAAATGGTCTTGTATTAAAAGTGTCTTTATCTGTTGCTGTTAGCTCAAATGAAAATTCTTGTATATTACTTTCAATACTTCTCGAGCGAATGGTACTGATCTTAATTATTTTGCTAGAAAATGCTTTACTTATGTTTTTGGATCTTTCCTTAAAGAACTTAGGTAAATCCTCTATTTTGTACTTATTATAAGTTTCAGTGTCACTGTTGTGCATGGTTGATACAGCAAATTCATCAACGCAAAGGTAAATAAAAAAAATTAATTGGTCAATAAATTAATAATTAAAATGGGACAGTTTTTAGATTGTTGATGCTATTCAAGATTTTACTATAATTAAAATTTAAGCCAGCGTTTCTAAGATGAATAAAGAGCTACTGAATGAAATACCTTCACTTGAAGATAAAGCGGTCTCTGAAATTGAGAATGCTTCTTCTTTACAAGATTTAGAAAAAGTCAGGCTATCATATTTGGGAAAAAAGGGTGTAATTAAAGCTTATTTTGACAACTTAAAAGAGATAGAAGATGCAGGAAGAAAGCGCAATTTAGGCGAAGTTATCAATGTTTTACGTAATAAGCTAGATCAGCTTATAACGAATAAGGAAAATATACTAAAAGCCGAAGAAGTTAACTTTAAATTGCAGAACGAGGCGGTTGATATCACGTTGCCCGTTAGACCAGAAAAAATGGGCAAGGTCCATCCACTCAGTAAGGTTATAAATGAAGTAAAGCTTATTTTTGCACATATGGGTTTTAAAGCAGTTGATGGCCCTGACATTGAAGATGAGTTTCATGTATTTGATGCACTGAATACTCCAAGTCATCATCCTGCGCGAGAGGAGCAAGATACCTTCTACTTAAAGAATAAAATAGATGATAAAAGAATGGTACTGCGCACTCACACCTCATCTGTGCAGATTAGAACCATGGAAAAAACAAAAAATTTCCCAATTAAAATAGTAGCCGCAGGTAGAGTATACAGAAACGACTTTGATGCAACTCACACTCCTATGTTTCATCAGATAGAAGGGTTATATGTCGATGAAAGTGTCAATATGGGCCAGTTAAAATTTACTATTCATCACTTCCTTAATAAGTTCTTTGGCGATAAAGGGCTGAAGATACGTTTTCGTAATAGTTTTTTCCCTTTTACTGAACCCTCTGCGGAAGTGGATATAAGTTATAAAGGTAGTAAATGGATAGAGGTGCTCGGATGTGGTATGGTGCATCCAAATGTCTTTCAAAATGTTGGAATAGACCATACTAAATACAACGGTTTTGCGTTTGGCATTGGTATAGAAAGGCTTGCGATGCTAAAATATCAAATCAGCGACCTAAGAAGCTTTTACGATAACAAAATCAGTTGGCTTGATCATTATGGTTTTCATTTTTCATCTTTAAGATAAGTGATAAATAAAGCTCATACTTTCATCATACTTGCTGCAGGGCATGGCAGGCGGATGAATTCAGGCTTACCTAAAGTCCTGCACGAAATAGGCAATTTTTCCATGCTCCAGCATGTCATTTACAATGCAAAACAGTTAAATCCTGAAAATATTGCTGTTGTAGTTGATCAGCCTTTAATTGAAAAACTAAAGTGCTTTGAGGATATACAGTTAATTACACAAGAATTAACACTTGGCACGGGAGATGCAGTCAAAACTGCGATGAGAAACCTGAAAAAATTGCCAGATTCAAGCATAGTTGTTGTGCAGTATGGAGATACTCCGCTCATAAAAAGCAGCACAATAACTAAAATGATTAGTTATTTAGAAGGCAAGGCTCTAGTTTGCCTAGGTTTTAGGACAAGCAATAAAGAATACGGTAGGTTAATTATTGAGAATGGTTCCTTAAGAGAAATCGTAGAAGCAAAGAGTGATAAAAATAATCATGAAGAATTTCTTGCCAATGCTGGAATAATGGTGGCATGTGCAAAGAATTTACGTGAATTGGTGGAGAAAATAGAGTGCAATAGCTCAACTCAAGAGTATTACTTAACTGATATAGTCTCCATTGCGGTGGAACATGGTTTGAACGTCGGTTACGTTATTACCGGTGGAGAAGAGGCAACTGGAATAAATAACAGAAATGACCTTATAAAAGCTGAATTTTACTTTCAAGAAAATAAAAGAAAAGTTTTTACCGACTTCGGGGTAACGCTTGTTGCACCAGAGACTGTTTTCTTTTCTCTTGATACGCAAATTGTCAGAGATTCAGTGATTTACCCATATGTGTTTTTCGGTCCTGGAGTGAAAATAGAGTCTGGTGCAAAAATACTGCCATTTTCGCATTTAGAAAACTGCTTAATTAAAAGTAATGCTGAGATCGGTCCATTTACCAGAATACGTGGAAATACAATAATTGATAATAAGGCAAAAATAGGAAATTTTGTGGAAGTGAAAACAAGTGAAGTTGGTCAAAACACGAGAATAAAACACTTAAGTTATATAGGAAATACTAAAGTAGGGCAGGGGAGTAATATAGGAGCAGGCACTATTGTTTGTAATTATGATGGGAAAAATAAACATGAAACAAATATAGGGAGCAATTGCTTTGTTGGCGCCAATAGCTCGCTGATTGCGCCACTTAATATTCATGATGAATCTGTAATTGCAGCAGGTAGTGTTATAGTTGAAGATGTACCAGAAAAAAGCCTTGCAATAGCAAGAGAAAAACAAGTGATTAAGAAAATAAAGTAATTTGCTGTAATTATATTATTTTTAATGCTTATATTTGTATACATGCGTATATCAATATTTGGAGGGTAAAAATGAAAAAACTACTTACTTTATACCAATTCCCATTACACGGCAAACAGATAGACAATAATAGAAGACAAGCCATAATGAAATAAGTGAAATAGTCGAGGTATAAATGGCACTAAGATCAAAATTATTGGATGAAGAAGTAGTAAAATCAGCAAAAAAAATGCTGAAGAAAGT
>NODE_15_length_15407_cov_51.892107
CCTACCCTCATCTATTGCGTAGCTTTTGTACTTAGTTTGCCCTTTTCTGAACATTCCTTGTGTCTCTACGGCACACCAAGATCAATCGCTTTTCTTTGATTTATTTTCTATACTGATTGCACGACCAATCTCGTCTTGTAAATCATCATGGTTGTTTTTTTCATCATGACCCATCCCTTCAATTCTACTTTCTAACTCTAACTTAATTAAAGTATTGATTTTCTCTATACTATCGAGGAAATTGTGACACTCTTCATCACTATATTCCTCACCAGATGCTTTTTTTTCTATAAATAGACTTTTGAACCCTATTAGATCAGAACTCTGATCGGCATTCAACACAATATTTCTCTCTATAAAACTAAGATCTGATAGTAACAAACTAACCTCTAATAGATCTTCACTTTCAATGTTTGCAAGATTATCAAGATCGTCTAAAATAGAGAACATCTTAAGCTCCTTCTGTGCAATTTCTTTGTCTTCTTTGTCAAATTCTGACGATAGCCCTTTATCATCTATAAGTCTCTCATTCAGAGCTTTATTTAGCTTTGAAAGACTAACATCACCTTGCTTAGTGCTATCTAGTAACAAATCTACCCTCGCTCTGCGCGCATTTAAAACATCATTGTAATCGTTTAACTTGATATTACCATCTTCGTCTTGCTGAAGACCATAATAACTTAGCCCTTTGAAATTACGATTCTTCATCATTCTCTATGTTCTCATTCCTTTCATTATCTTGACGCTCTCTATCTTCTCCGGCACGTATAGCTTCTGTAGTGTTTTTTAGGGTTTCTGGTTCCGTACCTAATTTTCGATTTGATTGATTAGGCTTATTTTCTTTTGATGATTCATCTTCTTCTGGTTCTCTCTTGCGGCCAATAGTGTAGTCATGAAGCTTCTCAAGAAATTCCCGTCTATATGTTTTTGCTCTATAGAGTAGATTATGCTGGTAACCATCCTTTTCTCCTTTAGCAGGGTTAATTCCTATAGAGTCGAGACCATGTTCCCAAGTAAACTTCATAGCATCTTCTATTGTATAGCCCAAATGTGATCCTACATATCCTTTATAATATTCTAAATATTTATCAATTCTTCTATGTGCAATATCTTCTTTATCAATTCCAAACGCCCTGTAAATTTTTTCCTCAAGCTTATCAACATCATTTTTAGGTGATGTTGCAAATTTTGTTGCTTCAATAGTAGCACCTACAAGCTTACGTGGCACATTAATAGCATATTTCATCACACCCCCAACTCCTGGTATTCTACCTAGCAAATTAGCTGTACCTCCAGCTAATCTGTCCGGTACATGAGTAGCCCAATTACCTAAAGACTCTAGCCCTCCACCAATTTTATCTTGCATCTGTTGTTTTAATCCCTGCATTAAACCAGTCACAGGTGATGCTTGATACATACTAGATATATTGTAAACACCAAACCCACCACCGGCAATGCTTGAGCCCATCTGTTGTACAAACTCCTTCAAAGAAAACATCAAAAACGAAAGCAAGAACAATACAAAGATCTCTCCTGCGTTGATTAAATAACCTCTCTGTATGTCTTGCACCCTTTGGTAATCACTATTTTCTTTATAATTTTTGCAATCCTCACAATCTTTACATTTCTGACAGTATTCACTGTTGGGATCCTTATATAAATCATGAAGTTTCAGTATTCTACAACCTTGTTTTTTTATCGCACTCCGCACTAAAGATCTTATTTCATTAATTATTTCCCTATAACTATTGCATTTATTTATATCTTGACAGTAGCGTTTTATTATTTCACTAACATCACCTATCCTTTTCTCTATATTGTTGATCAGTAATATAATGTCAGCCCTCTCTGATGCATGAGATAAACTATTTGTTAAGCGTACTAGATCTTTTGCACTACAGCCATTACTAACTATCATATCACTTTCCGCAATATAGTGGTCTGCTGGATTATCTTTAGTTCCAGGAATTGGATTAAAGAAAGGATAATCTATATAACGAAAACCTTTATTAATGTAATCTGGTGGAAGAGGGATATATCCAGCGCCACCAGTAAACTTTACTGTACCACCTATTCTGCTTAGTTTTTCTATACCTTCTATATTCTTATCTACGTTCAATGGAGAAGCCTCTCCAATAGCATAAGGTACAAAAATTTGCCCTGGAGTCCAGCTAAAGTATTCTTTATCAATTATACAAAAACCACCAAATATCCATTTTGGAGCACATAACTTTATTTCAAGCCATTTATTATAGCACACAGTAAAGCCTAACTGTTTATAAAAGGTATTCATTATCATCGCAGCAAGTAATGACAGCAGGGTAAATATCATAATTGATTGCAAACAGAAACTAATACAGAATTTTATCCAACCCTCAAATAGACTTTTCAGTGGTGAAAATAAAATAGAGATTAGGAATAGCGGCATTATAGCTACAAGAAAAGCTATACCCATAAAACCAGAAAGGAATATTATGTAAGCATACATACACAGCAGGAAATATAAGACAATCCCTATAAAAATTGCCGGTATCATAAGGAGACTTGCCCACATTTGATAATGTAAAAATGCTGCAAACTTTTTCCAAACAGAGTAAGCAAAAAACTTATTAAACATATCCTCCATGAAGCTAAACAATTTAGCTTCATTTCCTTGAGCAACGTTTGAATTACCTCCGGTGTTCATGTTGGGAGCAAAATTAGTAATTATGCTTATCAATTGTTCAAGACCTTTAACAAATAAAACAAGAAAATGATCATAGAAAAATCTAAAACTTCCAGGAGATATAAGCACTATTACTAGAGTGATTTTCATCATTCTGATGAGCATATCATGCTTAGTTTCTCTTATCATTCCAAAAAGATAAAGAAGCGATGAAATCACTATAAATAGAACAAGCAAGGAAAGAACAAAATTGTGAAAGCTCGTACTTTTTTCAGCTATATTTTGAAATATCGCTTGTGCAGCTGCAGGATCATTGCTATCAAAATGCTTTTTACAATTTTCGTTAATCAATAATACACATTTTAGATAGTTATAAACGTAATCAAAAAATCCAAAGTTACTTGGTTTCTGCACTCCGCTCAAAAATTCAAAAGAGTAGCCACCTGCATTATCTAGATAATATCTATCTAATATCTTTACATATATTTTCCATCCTTTTTCTAACCTCACCGTATTACAATTCCTGTCCTGTAATGTGGTGTTATCTCTGTCTAAAGTAAAAAGACCGCTCCCATTTTCTGCCATGGAGTTGTAACCTAGATGTACAGTAGGATATTGAGGATCGCGCATTAACTTTAGATTTTCGTTAGGATCACCTTTCCCCGTTTTAAACAAAAGATAAGCACCATGACCGTTGGTAAACCAACATGGAGCACCACGTGATACTGTATTTGCGCTATCATCTTCATTAATGCACTTGCACTTTACAGTGCAACTTGCTTTAGGCTTACTTGAAAATTTTTGTATGCTAGGTTTATAATCATTACAAACTAAGTGAAAGTCAGGCAGACTGTTGTCACCTTCCCCTCTTTCAAATTTGGTTGCATATTTTAACTGCTCCAAACTTTCCAAACTATAACTACTTTGAGATTTCTTCTTATTACTATTGCTCCAAGATGTCCATGCACCATTTACTCGTACTACTAAACTATCTCCATTGGTTTCAAATCCAGTATCTTTCCACTTCACCACTTGATTAGAGTGAAAACCATAATTAATTTCTCCAGTATTAGGATCAATAATTTCTCTATCTTCTGGAACAAAAGCATCATGATCTCTTGAAAAATGAGCACCAATTGCAATGGGTTCAGGACCAAAATAATCAGCAGATATACATCTTGGAAAAGGCATATCATTCTTACTACAACCTGTAACCAGAACACAGATTACCAAAATTAATAACCTAAACCAACATTTGCCTAAGCGTGATTGCATACCTAAACTTTTTCCAATACAGAATAAATTTCTAAAACCTTACTTCAAATATCTTTTTAATTAGTTACTCCATATATCTCATCAATCTTCCTTGACTTGTCCTTTTGTTTTATCAGAATCCTTTTGCTTATCTGGCTGGCTTAGTGTTTCAGATTTGCTCATTTCTCTGCCAGCACTCCCTTTCCCATCTGCTTGCTTTGGTGTCTCAGGCAATTTAGCTTCAATTTTGCTACGATCTTTACTCATTCCCTGCTTGATGTTATGTATCATATTTTGGGTTCTATAATCAAGGCCAACAGTTGACAGCATAGCTTGTGATGCGCTCCTAGAAATATGACTAACACTTTGAGCAACTCCATAACCAGAGCTGAACAACGCCTGCGCCATAGTTTCTGATATAGAAACAAAAGCTTCCATTGCACTAGCAATGATGAGATATATAAATGCCTGGATTAGATCTATAGGTAATGCTGCAAAGTGCCCACCAGCCCTTTCTCCAGTACTGAACGCAACATCAACACTAGTACCAGGACTATACCCAAGAGGTAATATTGATTTCATAAGACACAGATCATACGATAAAAAATTTACACTAATTAAGCATTGATAGCATGCAGAAAAATTTGTGAGGTTGTATAGAACTGAATACATTAACTGGTTTAAAAGAGACAAGGATGAAAATAAAATGACTGGTTGCAATGAAACATGAGCCAGCGTTTTTATCCAATTATCAAATAATGCTTTAGTTTGTTGAAATAGAATAAATACGATAAATAAAGGTGCTAATGACAATAAAAATGCCACTAAAACAGTAGATATTACATACTTAAACGTAGCACTAATAATGCATCTTAAAAACACAAAAGTAGCATAAAGTATTGCCAAAAATGCAATAAAGCCAAAAGGTCCTGATAGCATCAAAGACAAAAATTTCAGCCATGTTTCTCCTGTAAATAATACTCCCGCTGTTAAATCTAAGAATGCAAATTTTTTACCTCCTTCTCCTATATAGCCAGAAAAACTATCAACTAAATAAATGCTACCATCAACAAAAAGCCCAGACAAAGTTGTACCAAAGAATTCCCAACTTCTATCACTAAAAGCAAAAGCTATAAATGCTATTTTGAATATTCTTATAATAAAATCGAATTTACTTAATTGTATTGTTCCAAGCATATAGCCAACAACAGTAAATATAACGTATAGAATAAGCAAAGCTCTTACTCCTTGTAGAAGGCCTCTTGCATATCCTTTGTATAAATCTTCAACACTACCTACAATTCCTGTTTCGCATTTTTTTCCTGCTGTCTCAGTACATGAGGAGCATTTTTCTCTTGCTGTTGTATCACATGAGGGGCATTCTCTTCCTGTTGCAATACAAAAGATATTTCTTATAGTTGATGAAATAAAATCGTTTATTTTTCTTTTTAAAAATAAATTTACTGTGTATTTGTTATCTTCATAATATTTGCCTTCTTTGTCCGTAATATCATCTTTCTTTACGTTTTCTACATTAATACCAAAGTATATCTTTTTAGACTCTTTATCCTTTAAATGACTTCCATCTATTATGTAATAGTCTACATTATCCTCTGTTATTTTATCTAATTTCTTTACTTTTTTGAAATTATTAGTCTTTCGAGCAGATGGATCTTCTGGCGGGCTATCACCCAAGTACATATACAGTTTTTCACCACTATCGAAGTTACATGATCTAGTCACTGCAACATGATATCCACCTCTATGAAGAAAGTAATTGCCATTGCTTGCTATAGCAAGCATCACACTACTACCAGGTATTATATCTTTTTCATCTATTTTATAATCATGATTTAATTTCAAAGAAAAATGTTCAAAATTATCACCAATTTGCGAACACACATTATCCCCTTTTGCACCCTTTCTCTCTGGAAAACATTGAATACCTTTAGCAGTATTCTGATTATTAAGATCGCCAACTTTTGCAACAAGAGCCTCAGCCCAAGAAATATCTTCTCTGTCCTCTTTGAAGTTTAATTTAGAATTTGATATTAAATTAATGTCAATCTGCTTAGAATCCCTCTTATTTTCTTCAATCTCTTTTAGTTCATCCTCAATACGTTTAAGGTGAGAATACATGTCACATGTATTTCTTTTATCATACTTCTCATACCTTATAGAAGAGACGCAATTCTCCCCTATACCTTTTGCGTTGTAACATATATTTTGATAGTAACAATTAAGCTCATAAGAGCTGTACTTGCTTATCTCATTAAAATCACATTTTTTCCCATTACATAATTTATCCAGTCCTATTTTAGTTCGTCGTAAATCTAACAATGCACCATTTATCCATGAATTTTGAATATAATCCTTATTAAAATGTACCTTATTATCATATGGAGTGTAGCCATTACCAACTAGCACTCTTCTTTCTTCTATGTTCTCTTTATTAATCTTAGGAAATTCTACTTTAGTCCTCTTACCACTTTCTCCACAAAAGAACGTTCCTCCATTGAGCATGTCTTTTATTGTAGCTTTGTCTTTTTTATCATTTTCTTCAGCTCTATAGCAATTGTCATCAAAGCTGATACCTTTCCCTTCCGGATTGTCATAATTAATCGTTATCTCTCTGGGAACTAAGCTAAAGCTTAACTTATCACCAGGATTTGCTTTAATTCCAGTATCTACATAACGTCTATTGCTATAGAATTCATTATTTCCAAAGCCTATATCCCCACATATTTCTCGTTCATCAAGACTAGCATTATCAATTAACTTATTACTGTAATTTGGTATTAAATCATTAGCACAAAATACAGCGGGCACAAGTACTCTCTTTGGATTTTTCCCTTCTTTAAGAGGACAAAAATTTACTGACCCACCAAGAGTAAATTTGATTTTCTCATCCTTGCTAATTACTTGACCAGAATCAACCCAATGAATTTTAACTCCTTCGCCAGCTTCACGAACTGGAACATCTATACTGACACTAGTATTTCTGCTCTGCAGCCCAGGTTCAACACAATCCATTGTGCAGCCAGTAATTACAAGACATAGTATCAATAATAATGATTTTCTGCTCATCATTGATTTCCTGTGTTTGTCGGTATTTTAGGTGCTGATCTTTGAGCTGATTGTGGTATTTGAGGTCTTCGACTTGGTGTACCAGATTGCTGACCTGCTCTTCTTTGGATACTTTGTTCATCTAAACCTACTGTTCCCATTAAGCTTTGCTGATATTGCCTTCCTGGTTCGCTTGCCACATAAACACCAAACAACGAATCAGATATTGTTGAAGATGCCTCAACTAAAGCTTTCATAGCATGTCCCAAAATCACAAAAGCCATCATAGCGGTGATATTAGGTACATGTTTGGAAGCATAACCATAAATAATACAAGGATTAAAAATCTTTAAGTTAAGATTAAGTATACATGTAGGGCAGACCTCAAAATTAAAGACCGAATACACAATATAATCCATAACCTGGCTTATTAATGATATAAAAATTAAAAGCACTACCGGATGAATTGCAAATCTTGCTAAATTTTTGACCCAATTGTGAAACATCTGTCTAGTATATCCAAATAGAAGGCAAATAATAGAAAGAGGCGCCAAGGAAAGCAATAATGCAACTATTGCTATAGATGTGATAAAAGAAAATAAGGCGTTAAACATCGATAAGCTCACTGTTATCAAACCCCAAATCACCAAGCAAAACGATACAATACCCAAAGGACCAGAGAATATAAGAGATACTATTAGTAACACTGAGTGTGCTGATAAAAACCTATTGAGCGGTAAATCAAGAAATTCAAAAACATTTGATGTTGTACCTCTGAAATTTGCTATTTCTATTAACTGTTTTGGAGCATTAACAAAAATAGAAAATGCATTGTTATAAAAAAAACTCCAACTGTTATCGTTCAGCAATTGGGTAATAACTCCTATCTTTACACATATAATTAAAAATTCATATGTAGAAGCATGAGACAATCCAAAAAAGTAATAAAGGGTATATAAAGTTATATATAACACTAATAACGACACTATTGTGGATCTGATAGTCTTTGTTCTATTTGACGCTACAAAACTTTGATAAAGAGACTTCACGGGACTAGATTCAGAGTGATTCCATTCTGAATTTTTATAACTGGAACCAAAAAATGCAATTTTTACTTTTTCATCAAAAAAATTATATATCGCACTAAAAGTTCTTACAGGTGGCTCTTTAGTTGTAAGGTTAATGCTAAGCTGACCTTCATTTTTCTTATAATCACAGCCATGATCTCTTATTCCGTAATATATAGTGCCACTCTTGTCTTTTAGCTTTTCTTTTAATCTTTCCATATACTCAGTATTATGAACTTCACTGATATTCACAGGTATATCCCCCAGAATTTCACCAGGATTGTGCTCAGGAAACTTATCAGAAACATGTATATATAAGTTTTTTGCTAGACTATGGCTCTTTGTGACCCTTATATTATATCCCCCTTTACCAGCATTCTTTTCTTTAGCATTTTTAAGTGTAAATACTAACTCTGTACCCTTATCATAGTTTTCTTTTTTGATCTTATAATCAAAGTTAGTTCGTATACCATCACTCCTTACATATTTAAAACTTTCCTTTCCTCCTATCGACACCTTTAATGATGGAATGTAAGTCTTTATCCTCTTCATTTTCTTTTTTCTTATATCATCCACAGCTCCCTTGGTATTTTTTTCTGTATTTACTTTATCCTTTTCACCATCTGAACTATCGCTGTGTCCTTTAGCTATGTTGCTATCATCTAACACTCCCATTATACCATCTACAGCCTTCTTGATAGCTTCTTCCTTACTTACTTTTCCAACAGCTAGTTCGTTGGCAAGATTTTTAGCTACATTACGTTTATTGCCATCTATAGTATTAGATTCAATTTGCACACAATCTTGACTGGCATAATAACATGTATTCTCACACGCAAGATTTAAAAGGTACGTATCTATCTCAACTTTCTGACTGCTTGAAAGCCTCCTGCAGTCTATATTTTCTCCTTGTTTTATAGAATTAATGATATTTTCAATCTCCTTTTCATCTTGATCAGATTTTACAAAACTTGGATTCCAGTATTCTTTTCCATTCAACCATTTTGCGTTACCTATGATATATTTATTAGGGCATATTTCACCTTGACAATTCTCTTGATTTAAAACATGTGCAAAATACTCCGTCTCTCCTTCACCGCAACTCTCGTCAATTTTTTTATAGGTGACCGCGCCATTATCGTTTTTACACATTTTACTTCCAACAACACTAAAGCTTATCGCATCGCCATCTTTAAGCGCAAACGGTAATGTAACGTTTCCTACTCCAGGTTCAATTGCAAAATCTTTATATTGCGAACAAAAATTAACCTTATTAGGTACTATATTAATCTCTGTTACTTTTATTTTATCCGAAATATAAACTCCAGAATCAACCCATTTCTGCTCTGTTGACACTATATCCAATTTCTCACGCAAGCCTGATGAATCTTCTGGCTTAATACACCCGCACCCAGATAATAAAAAGAGTATCACAAAACTTATGCATAGCTTAACCAAGTTTTGGTTGCTCAAATGTTCAAACATCTGTTACTCACCTGCGCTCATTCTCCACCTGGTTTTATAGATTCACTAGAGGAAGATCCCGATCCCTTATTATCATCTCCACCTCCTCCAATAGCCCCTCTTGCCTTATTTACAGCCGCAGCAGCAACTTGACCAGCACCTCCAGCAGCAGCTTTGGCAGCAGATAAAGCTTTATTCACCATTTGTGCAGGAGTGCTACCTGAACCAAGTGCTGCCCTGTGATTACCAGCAAGCTCAGCAGCCATGCCGGGAAGAACGTTTAAAAAGTGGTAAAAGAGGAATAATACTAAACACAATTTTAATAATTCTCCGATTAGAGAGCTGCCAAACTCCATGTATGTAAAGTCGAATAGACCAAGTATGCTGCTCTTTTTAAAGCTATAATTTTGCATCATACATGCGAGAGTAGTTTCATTTTTATCACATTCCCCATCTTTCAATTTAAACCACTGTTTTTTCTTACTATATGAGATTTCTGCTTGTTTCTTTTCATATGACTTGTCTGGTTGTTCATTTTTATATGACTCGTCCAGTTTAAAATTTAAATTTTTAAAATAGATTTTATCACATGCTATGAACATAAAGGATAAAAACGCAAAAAGGATAACCGGGTATAAGCTATAGGTAATCAACTCTTTCACCCAGCCGTCAAAATATCCTTTGGTGTGTTGGAATAAAACCATAGGAATAAACAAAGGTGATAGAATAACAATTACACTTAAAGCAACTAGAGATAAAATAAATACATAGCACATCCACAAAATAACCATCATCAGCAAAATGGCCATAAATATACAGACAAGAGCTACTAAAATTTGTCCACCAGCGAAAATAATACCAATCACCGAACCTGCAACTAACAAGACAGGAGCAGCGCCAAGCAAAACCGCTAACGTTGCAACACCTCCAGTACCAATTTTGCCACCAATTCCATCTAAAGGGGCACCTAAATAAAATAAAATTCTGCAATCAAGCCTATCCCAAGGTGCAAGATAACTGTAGGATACCTTCTGCCCTGCACGATCGTATTCATAATCTTTACCTGCCTCATAATTACATATATTTTTACTCTCAGATGAAGCTTTAAGCACTATTTCTGATAAGCCGTTCGAAAGTTTTGTTAATTCCCCGTAATAATGAGACATAGTGCTACCTGTCGTAAAGTAAATCACTAAAGCGAATTTAATGATCAACATGTACATTTCTTGCGGACTACGCACTCCACCAGACATAACTTTTATAGAGAACAGTATTAAAGCTAAAACTAGAACAGCAGTTACAGTATTTTTCAACCTTCCTTGTGCTACAGACAAAAAACTACCCTTAGCATGTCCATTTTTGTCTGTAAGTAAGTTACCACTTGAATCAATACCTGCCACTAAATTATCTAACGACTCCTTAATACATTGCACTATCATAGAAGTTATTGGAATAGGAGATAATGACTTACTTCCCGCTTGATTGTAGCAAGCTTCAGAGACATACGAGCTAAAACAGCTTTTATTGTCATAATCTACAAAAATTTTTCCTTCTTTTTCCTTTTCCCTTATAATAGTTCTATAATCTTTATCTTTATTTATAAGGTCGCTAAGATCAACCTTATATTCACCCGTACCATCTTTATTTTTGAATTTCATCACAGATTTTTCACACATAGGAGCAAGTGGGTCAGGTGGCAATTCCGTGCACCCCATATCAACCCCTTGCGGCCAAGGAGTCATTTCGATACCAAGCATTCTCACACTTGCTAACTCCACACATAATCTGCCCATTTTTTTCACTGCCCTGAATGTCGATCCATGTATGTCCTTGCTCTGCCCAGCTTTAAGCACTTTACATTCCAGATCACCATCAACCTTCGGATTCCATGACCCACTTTCATATCCAATGTCTTTCTCTCTGATATCAAAGTCTATGTATCCATCTTCCCCTCTGAAATTAAAGTCATTCGTCTTGAAAAGGTTGCCAAATGTTAAAGGATTGCGATGACATACTTCTATGTATTCACTATATTGCACCCCATTTTTTGGCCAGTAGTAGTGTTCCCTATCAACATTAACAACATCCCAGTCAGTGGAATTCAAAATCTCCTTTTCTGTTTGTTTTCCATCTTTTCCTGATCTTTTCTGTAATGCAGAAAAATATTCGTCTTCTGTTTGATAATTTTTATCTATGAGCGCACTATAATCTGCATATTTATTTTTTAATTTAAAATTTTTATACTTTCCATCATGATCACGTGCAACTGGATGCTTAACAAAACTATGCTGACAAACAATAAGTGCCCCTACCGCCTTCCAGACTCCAACAATTGCAGCTATCATTCCAACGATAACTAGAGCTGTAAATAAACCAGCAGAAGAGACAATCAAAACAATACCAGTAAATATTGCACCAATAGCAATTGCTATCCCAGCAACTGCTGCAGCTGTTTCAAACGCCTTACAGTCAGGATTAGAGGCACGGCTAAAGCTACCAGTAGAATTAAATCTGCTAACAAATTCCGTTTTGTCAGTACCACTTACTGTATCTGCAAACACTGGATACGAGAGCAAAAAATCTATATTTAACAAAAATATCGCAACTAACAGTAATGACAGTTTAGTTTTAAACATTTTTCACCTTTTGATAAAACACAGGCAACCACATCTTTGGATCATCTCCGACTTCTTTCAGTATATCATATAACAATAGAACACTTTCCGCACGTCCAGATAACACGTTGACCACATCATCCAAATCTTTCAGATCTATTCTAGCTACTACAGCATTAACTCCCTGCTTTACTAAAAAGAATCTAGTACTTGGATCTGTGTGTTTGATCAGTATGTACTCACGTTCAGTTAACATAAAAACATCTCGATAGACACTAGTAGCTTTCAGATTTGGCAAAAAAATTTGTGTTGCTGTCTGCTGTACAAGCGTATCACTAATAGCACTTTTACTTGCATCTTCAACACTCTGAGTAGCAAAAACTACAAAAGCATTTAACTTTCTCAGCACTTTCAACCAGTCTTTTATCTTAGGTGCAAAAACTGGATTATCTATTAACGCCCATGCTTCATCAAGAACAATAATAGATGGAGTGCCATCAAGCGATATACTAATCCTATGAAACAAATAAATCAAGACCGGCCCAAGAGCAACAGGATCTTTTAGCAAGCTAGCCATTTCAAAGCCAAACACTCTTGCTTTTGAAAAATCTAGCAAATCTTCTTTATTGTCAAATATTGCAGCATGAGAGCCATCATCATGCCACATAGATATTGCTCCAGCTAGAGTATCAGGACCCGCAAGTCCTAAAAATGGTACAAGATTTCTCAAAAATCTGTCTTCTTTTTTTAATTTAAAATTTCCCTCAATTGCATCATTAATTCTAGCAATATCTTCTGAAGTGAATTTATCGTTGTACACTAAAATTAAAGATTTTATCCATTCCATCAAAAATGTTTTATTATCAGGAGTACCGTCAAGTTGCAGAGGATTAAAATTTGTCTTAGTTCTTGGTTCTATTATAGTATAAATACCACCAAGTGCTCTTAAAAAAATTTCTGCACCGCGATCTTTATCAAAAAAGAATATTCTTGGAGAAAATTTCATTGCTTGAGCACATAAAAAATTCATTAAAACAGTTTTGCCAGCACCTGTTGGCCCAATTATCATAGTATGTCCAACATCCCTTATATGAAAGTTGAAGAAAAATGGAGTGCCAGATGTTGTATCAAAAACTGTAACAGCATCTCCCCAGTGGTTATTGAATTTTTTACCAGTAGGATAATTATGTTGAGATGCAAAACCGGCCAAATTAAGACTACTTATTGTACCTTTTCTTACTATATAATCAAAATTACCAGGAATTTGCGCCCAAAATGCTGGTTCTAGATTAACCCTCTCACGAACAGGATAAACACCACAATTAGAAAGCTCCGATTCAACCAATGATAAAGCATTGTCCAATGATTTAGGGCTTTTTTCTATACATAAGATAGTTAAATGGTGTTCACCAAACGCAATTTTACCACTCATTGCATCATCAAGCGCATGAGAAATTTCTGCTATTTGAGAAATAGCTTTATCTGCAGATTGTATCATACGATTTTGCTGTATCTGCATTTTCGCAATTGCCATTTGCCTATTTGTAAATTGAAAAGACTGCGTGATAATAAATTCATAAGGAAGTTGTAAAAAAGAATCAAGCATTCCTGCGGAAGTATTATTTCCATATTCTTTGATACTAACTATTCCAGCATATTTACTTTCATTATGAGTCACAACCTGTATCATCTTATGGCCAAAAAATAACCTATGAACTGGTAAGTATCTTGATATTTCAGTTTTTAGTGGAAAAAGCGTATTTGTAACAAAGCCACAATTTACAATTCTAGACAGAAACTCCATTATTTCACAAAACAGCCCGTTTGGAGTTTCTTTTACTCCAAGGACTTTAGGCGAATAATTCCTAAGGCTTGTTACTATACGATTTGTCGTTTCCTCTAAATCTTCATAGGTATCACGCATATCACTTTCCCAAGCATGTTTTGAAGTTACATGCCCAAATTTTTTCAGTAGATGTGATAAAAATTCTACTCCCTTTGTATCTGCCCTACGAATAATCGTAATGTATAAATCATTAATAAAAGATTGCCTAGTTGCGTGTTTTTCTCTCCATTTTAGATTTACATGGTTAGCAAAAAAATTTGGTAAACTCTGGTTTGCAAATTCATCAGAAAAGATATTCTTCTTACGCCTGATGGTATGAAAGTACAAACTAAATGCTGGAGATGAAATGCTTCTTAGCATCTGATTTCTGATATTATTTTGTATCACCAAGTCTTCATCATCGGCCGTTTCAAACGCAAAGCCATTTAATTTTATAAATTTAACTAACCAATTCTGCTTTGTTATCAAGGTTGTACTATTCCAATAGCAAGAATAAGGTATAAATTCGGCAGCGTGAACCTCTCTACTTAGAATAGATTTATTCTTTGATTGAATAGCTCTAAATCTCAACATTGCATAACATCAAGTAATGTCATAAGAATTGGCTCCATGATAAAACCGATTTAAACATTTGGAACATTTTCCCAACTTTACCATAAATAACTCAATAAACAACGGTTCCTTTGCAGAAGCTATATAGCCAAGTCCATGTATACCTGGTAACATCAGGAGAATTACTCTAAGATCATTTGTATTAATGAAAATTAGCATGCAAATTAGAACGTTTAATATTGCAAACATATAACTCACACCAAAGAGCATTGCAGGTCTTGTAAGACCTTTAAATAATTGATTCGTTTGTATGCTGCCAGTAGACATATCTTTAACCTTCTAATAAGAGCTCTAACACTAATACTACATCATTAATTAAAAATCTATTGAAATGAATAGCACTTTAGGTAAGATAATTAATTTAAATTCAATGATTATAAGCTGGCCATTTCAAGAAGCAGAAAAAATACTACAAGAATTCCCTAATAAAAAAGAGATAATATTTGAGACTGGTTATGGTCCCTCGGGTTTACCACATATTGGTACTTTTGGGGAAGTTTTTCGTACCACAGTTATTGCAAACGCTCTAAAAAAAATAGCTCCTAGTATAAAAACCAAAATCATTGCAGTTTCCGACGATATGGATGGTTTGCGAAAAATACCAGATAATGTACCAAATCAGGAAATGCTAAGAGAGAATCTGAACAAGCCATTAACCATGATACCTGACCCATTTGGCACTCATGAGAGTTATGGTCATCACATGAATTCGTTGTTGTGTAAATTTCTTGATTTGTTTGGATTTGAATACGAATTTAGGAGTGCAACAGAGTGTTATAAATCTGGCGTTTACGATGAAAAACTTTTACTCCTGCTGA
>NODE_16_length_15120_cov_5.052184
AGAAAGTCAGATGCCATACGCACTCCACGAGCTAGTATATTCTTTATTTTGATCATTCGTGGCTTGCCAGAGCCAAGCGCTAAAGCGATGTGATCAAAACCCAAGTTGAACGCGTCATCAGCATTAATCGTGCCACCAAAACGAATGCCTCCATAAAGTGCGAAATTCTCACGTCTTTCCAGCAGTAATCTAATAATCTTTAAGTAATTTTTATCCCACCTAGAAGTAATGCCATATTCTGCCACTCCACCAAACCCATCTGCCATGCGTTTACTCAATTTTTCGTACTTGAAATCTTTAATTAGCTGGAAATTATCAATCAAAGGTTCAATCTTTAGTCCATCAATGGCGATAACGTTATGCCCATCATTCAACAAATGATGAGCTAAATTAAAACCAGCAGGACCAAGGCCTACAACTAGGACGTTTTTTCCAGTGTTTCCTCTTGGCAATGGACGCTGAAAATTTAAAGGATTCCAACGGCTAAGCAGAGAATATATTTCAAATCCATAGGGTAAACTGAGCACATCATCTAGAATCCTTGTTTCAACCATCGGCACATTTACAGGCTCTTGTTTCTGATATATGCATGAGTTCATGCAATCATTGCATATTCTGTTCCCAGTAGCCGCACATAGCGGATTATCTATCATAACAATTGCAAGACTTGCTATGCTGTACCCTTCGCTTTTTACCAGGTTCATTTCTGATATTTTCTGCTCTAGTGGGCAGCCGTGCAGCTCAACTCTAAGTGGAGACTTTTTGAAAGTGTTGTCATCATTGATTAGCCCCTTTGAGCAGCTGTCCTTACTTTGCTTATGACAAAATATGCAGTAGTGAGCATTATCTAGTGCTTTATTCAAACTCACCTTTTTGCTTGTTAGATCAAAACCATATCGTCTTTTTACTTCATTTGAATGCAGCACTTCAACTTTGTCTACTTCTTTTTTAGAAAATGGTATGAGGTTTTCGTGGTCGATTTTTTTATGAATACTGAATAATATACTCTGTTTATTTTTTACTCTCCACACTGCATATTGTGCTGCGAGTTCTATTTCTTCTTTGTGATTTTCTTTATCTTCAAACCAATGCATCACCTGCTCGGCAAAATTTTTTTCTGTTGTTGGCAAAGTGAGAAAATGACTTAGTTTGTTAGTAATATCTATATTCGCCACATTAATGTATTTCTTCAATGCGTAGCGTTGGACAAATAACCTTTTGCATTTATATATTACAGCAAAGTCGTTGTGCTTTTTCTTTAGCTCCTCTATTTCTTTTTCAATATTGAAAAGTTTTGCAATAAATTCATCAAGTAAATATGAGAGGTCTATTATTAACTGACTATCACCAATCTGATTTTCCCTTGCTTCAATTAATGAACAAAACAAGCTTTCATCACATGATTTAATATAATTCAAAAATGTCTCATCCAATTTTATTAATCCACTGCGAGTATATAAATTTGAAAATGAGATATTAAGCTGCATTATACAGTATGCACACTGTCTTTTGTATATTACGTATTTTGTAGCATAGCTAAAATCGTTGCTTCTGCAACCTTTTCTTCACCAACATACGCAATACACTCAAATTTACATGCACTTAAACGTGCGTTTTTAACATTAGCTTGCAGAATCAGTGTGTCCCCTGGAGTGACTGGCTTTCTGAATTTTGCATTTTCAATAGACATAAAGTAAATAGCTTTGTTTTCTATTGTACCTTGACTTTCTTTACCAAGAACACATATAGCAGATGCTTGAGCTAGAGATTCAATTATCAAGACTCCTGGCATTATTGGATGACCAGGGAAATGGCCAATAAAAAATGGCTCATTGAAAGTCACATTTTTGATTGCTTTTATACTTTTACCAGGATCACACTCTATAACTCTATCTACTAAGAGAAACGGATAAGAATGTGGTAATATTTTTATAATATCACTGATATTAAATTGCATAAGCCTACTCAATGCCTTTTAAAGCAAATTCAGGTATTTCCTTGTTTATATTGTTTAATACCACATCTGATAAATCAACTTCATCCATGGAGTATAAAACTTGGTTCTTTTTTGAAATAAATAGTACCAAATCTATGTTGTTTTTTTCTGCCGTTCTTTTAGCAACTTCTTTTATTTTATTAAAAACACTCTCTACTGCGTCTCTATAGCTTTCTTCTAAATGTAACATTTTTTTAGCGTAATTATCTCTAGTATTTACAGTATACTTATTAAATTGTCCTGTCTTTTCCTTTTTTGCTTCTTCTGACAAAAGGTCAAATTCTTCTTTTGATGGCTTAAGTTTTTCTAACTCACTTTCAAATTCTTGTTGTAATCTAGAATTCTGTTCTTTTATTTGTTGTTGTATATTTTGCAGAGCCAGAGATTCATTGATAACTTTATCACTATCAATAATGGCAGCCTTTGTATTAAGCACGCCCTGAGATTGATATCCTACAAACTTGTACCCCACAAACATGGAAGTAATTAACGCAATAACTGATATTAATAACTGTATATATTTCATTCAAATCCCCGCTTCAATAGAAAATTTAACATTTGCTGATGGTATTATATCATAAGATTCCTTTACTAAAGGAAACCCGAAATCCAATCTAAGTCTACCAAAAGGAGAAAGCATTGAAAAGCCAAAACCTGGTGACACTCTCATAAGCTTGCTATCGTAGTATTTCCCTTCATACTTCTTATTTTTATCATCTAAGCCAAAAAGTGTTGCATAGTCAACAAACAGTGAGCCTTTGATACCAGCATAGTCATATAGTTTTGGTAGAGGAAAATCCACTTGCTGTGTTAGATTAAAATAAGTTTTGCCTCCCAATGAGCTTTTATTTTTGTCTTCTGCTCTTGGTCCAATACCGGAAAGGTCAAACCCTCTAATCTCATTACCCCCTTTAAAAAAGTGCTGGCCAATGTTTAGATTTTCATCAGTATAAGAAAAAATATGACCTGCCGCCATCTTAAAGCGTAGCGTTATATCATCGTCAATTTTGCTTAATATAGGGTGCGTATAAAAAGATAAGAATTCAGATTTTAGGAAATTCACGTTTCCTCCCAATCCTGAAATATCCTGACTTAAGCGCAGTAAATACCCTTCTTTTGGAGTATAGAGGTTATCCAGTTTATTATATGCCAACGTGTATCCCACTGATGAAATCTGATGTTCACCTTTTCGGTCCAGTATTATTTCAGAGATATCGGTGTCTTGTCCACCCTTATTATCCATGTGTATACGGTTATACTTATAAGAATAGCGAAGGGAATTAGTTAAGTTCTCTGTGACTTTATATGATAACTTTGTAAAAAATCCCATATCGCAACTATCAAAAGTAGTGTTTGGCTTATCTTGTTTTTCGTAAAATACGTCTACACCTAGTGACGTATCAGAATCATTAAAATTATTTTCAACAAACTCTAAATCAGTAGAAAATAAGTATTGACTTTTTTCAAGAGCAAAAGAGAGCTCTTTTCCAGTACCAAATAAATTACGGTCTTTGAGGTCAATTTTAATCAATGCTCCACCAGGAAGAGACACACCGCCTCCCAAATACAACGAAGTAGTGTTTTTTTCTTTAACATTTAAGTCAAGATTTACTGCATTGTCATTAACTGCGTAACTATTTACTTTCACTGTTTCAAAAAAATCACTACTCATTAGTTTTTTACGTGACTTTTGAATCTCAGATATATTGTACGCATCACCTTCTGCTATACTTAGCTTACTTCTGATCACCTTATCTAAAGTGCGATCGTTACCATCAATTGTAATTTGATTTATATAAATCTTTTTACCCGGCAGCACTCTGTAGGTTACATCTACAACGTTGTCACGTTGTGCATACTCTGGATTAACTTTTGCAAATATATATCCTTTCTCATTTAAATATTTGTTTATTTTTTCTACTGTATTATTAATTTTAACTCTATTAAATATCTTATCGTTTTCCTCTGTTATAAAATCCAATATTTCTTCTTTTAGGCTCAAATCCTGAATTTCAGTTTCAATATTAACCTCATTACTTCCAAACAAATACTGCTGTCCTTCGTCAATCAAAAAAGTTAACTCTGTTTGATTGTTATTATCAACCTCAACAATTGGTTGAATATTATTTTGAATATATCCCTTAGACGAATAAAAACGATCGAGCAATTCTGTGTTAATCAATAGATATTGCGGTGAATAATGATTTTCGCCTTTAAAAATGGCTCTAAATAACTTACTAAATATGTCATTACTATGTCTTTTAATAACTTGCTCTAGCTCATTTTCAGAAAAGTTTTTATTGCCTATAAATCTTATATCCTTAATTTTAGAGGTTTTGCCTTCTTTTATTTTGAAAATTAGATTGACCCTATTACTATCGAGCTTCTCCAACTCATATTCAATTTTAACGCCAACCTTACCGTTATTTCTATAAGTAGTGACTAAATTCATTAAATCGTTTTGCAATTTTGTTTCAGTTAAAATAGTTAGCGACTTTGACTGAATTACATTATTTAGCAGTTCTTTGCTTTTAAATAGCTTATTACCTTTTAGTATTACCTTGTTAATCAGTGGATTTTCTTGAACTTTTATCACCAAGTTTTTTTCTTCATCAATGTAAGCGTTAACACTAGCAAATAACTTTGTTCTATATAAGCCTTTTATAATCGAATCTATATCATCATCGTTTACATAACTACCAGACTCTAATTTTATATAAAACCCTATTGTTTGATTGCTTACTCGCTCATTGTCAATGCATTTGATATCATTTATCTGCACTTTTTCCTTATTTTCTAAAGCAACAAGCAAAGCAGGAAAAATCACTATCAATAATATGTAAAGTAGCTTCTTCATATTTATCTTAAAAAAGACTCCTGATATCATTTGAGAACGCAACTGCCATCAGCAGAAATAATATGGAAGCACCAAAAATCGCTGCATATTTTTGATGTCTCAAACTTAAGTCTCTACGTATAACTGCTTCTATAATGTAGTGAAATAAATGCCCACCATCTAGTAGCGGAATTGGTAGCAAGTTAATCGCAGCTAAATTAGCTGAAATAATTGCCATGAAATACAAAACCATAATAAATCCCTTTTTAGCTGACTGCCCTGAATATTTTGCGATTTTTATTGGTCCGCCTATTTCATTTACACTTCTCTTACCAACAATAATTTGAAAGATAGCTTTGATTGTTAAACACATAGTATGGTAAGTTTCACTTACTGATAAGCTCACAGCCCCAAGAAAAGACGACTGCTTTAATGTATTGACTGAAATAATCCCTATAGTTTCTCTTTCTATCATGTTGCCAAAGACGTCTCTACCCTCAACTGTCAATGGAATCAGGCTAGTTCTATGCTCCTCATTATTTCTGCTATACTTAATTTCCATCCTCGTCTTGGGATTCGACATTATCACACGTGAAATATCTTCAAAATATTTTATTTTATCTCCATTAATCTGTGTAATAATGTCACCTGGCAGTAAACCAGCTTGCTTTGCTGCACCACCCTCAACTACGCTGCCAATTACCGGTGGAGTGCGATAATAGCCTGCCATGCTAAAAAATATTGTAAAAGCTATAACAGTAAATATTATGTTTGCAAAAGGTCCTGCAAAAATCACTGCTGCTTTTTTATACCGCGGTTTTGTATGAAATGAATACAACTTTTCTTCTTCAGTTAATTCTTGTTGATCAACTGGGACGCTTGCTGCATTAGTATCCCCTAGCATTTTAACATAACCGCCCAGTGGAACAGCGCTTAATTTCCACCTAGTTCCAGACTTATCGTTAAAACCAAAAATTTCAGGACCAACACCTATAGAAAAAGATTCAACTTTAACTTTGCATGCTTTGGCAACAATATAATGCCCATATTCATGCACGAATACTATGATAGAAATTATTAAAGAAAATGATAAAAAATAATATATTCCATCACTAAATTGATGAATAAGATTAGAAATTAATTCCACCTGTATATTTAGATCTTAACAAAATGTTAAGTATATTAAAACGCGCCTCGCTTGACAAGTATTTAGTTTAACTTTTAAATTAAAAAAAGTTTAATTGTAATGACAGATACCTCACTACTCAGAAGAAAATTGATGTATAGAAGTTGGCATAGGGGTTGCAAAGAAACTGATATACTTTTAGGGCATTTCGCATTGAAATATCTTGATAAATTTTCCTTAAGCGAACTAATCGAATACGAAAAAATAGTTGATCTTGATGATTACGAATTATATTGTTACATAACTCGTAAAACAAACCTTCCTCCTGGCTTAAGTAGTCAGATAGTTAATTTAATTGCTTGCTTTATTGAAGCTAATCCTTTATGCACTCAATAATCTTATTTACCTTATCTAGTACCTCAGTATATTCTATTCTTTTCTCGTTTTTATAATTTTCGCGCTCTTGATTTACTTCATCCAACCGCTTTGTTAATTCTAAAATTTTATCCTCAAGAATTAGTGCTGCAAGTAAGAAATTTAATGCATCCGAACCCTTACCTCCAATTTTTTGAGATACAGAACCAACTAGCTTATCAAAACTATTAGCAAGGCGTAATAAATGGCTCTTCTTCCCACTTTCGCAAGATATTTTGTATGTGTTATTACGTATAACTATTTCTACTACTTGCATATGATGCTAAAAATTTTTACTGTACAGTATAAACTTAAATTCCTACTTTTATCTTATTTATGGTATAAGTTTTTATTCATTTATCAAGTCAGACAATTTTTTACTGCTACGAAAATATGTTTTAAAGTATTGATTCTTTGTAAACTTCTGTAACATTAAATGGCTTGCTTCTTTCAAGTTATAACTTCTAACTGAAAAAGAACCAAATCCCCTAATTTCGACTCTATTATGATGTTTCAATGTGTTTGAAAGTATCCCAAAAAATCTATCAACTATAGCTGCTATAATAATCTTATCTAAAAAAGGATGTCTTTTTGCTACCCTCGCTATTATATCAGATTTTGTTGCCATTTATATGAAGCCAAAATAAGTAAACCTTATCACTTAGCAGATAATACTATGTTATATTCTTCAACACCCAATACTTCAACTTCTATTTTTTCTGATATAGAGAACTTTTTATTTTCCGGTAAATGCTCTTGATCTATTAGAAGGGTTACATCGTTCTCAACTTCAACGACTAGTCCATTATCTTCTTTCTTACCTACAGTAACCTGTATTTTATCGCCTACCTCAACTTTCTTTATTAGTTCTTCAAGAGGGTCATACTCTATTTGTTTTATGCCAAGATAAATTCTTGCCCGATTCACGTTAGCCCTTATTACTTTTGCTTCTATTTTATCACCTACATTATATTTCTTTATCTCATCTGAGCTATTTTTAGACCAACTTAGATCTTTCACATAGATTGTCCCTTCTACGTTCTCATCTATTTCAGAATCATTGAAAGCAACAGATATATATGAGCCGGTATTATTCTTAACCTCACCAGAAATAATAGAACCAGGAGGATACTTATTAACACATACTTGCCAAGGATTATCTATACACCTTTTCATGCTTAAACTCATCCTATTCTTAGCAATGTCAATACTGAGAATTTTTACATGTACTTCTTGTCCCCTTGTTACGAGACTACTAACTGGCAAACTGCTCTTAACCCAAGTTATTTCCGATGAGTGTACTAAACCTTCAATCCCAGGTCTAAGCTCAACAAATAATCCATAATCTTCTATGCTTGTTACATAACCCTTATGCACACTATCAACTGGATATTTTGACTCTGCATCTTGCCAAGGGCTATCTTCTAGCTGCTTCACACCCAAGGAAATTTTAGCATTTTCCTTGTCTATTTTTATAATTTTAACTTTTATAGTCTGACCACAAGTAAAAACTGCAGACGGATGACTTACCCTACTCCAAGAGATATCTGTAATATGTAACAATCCATCTATAACTCCCACTACATCTGATTCATGAATACCGACAAATACACCGTAATGAGTGATACTTTTTATTTTCCCTTCTATTATATCGCCTTCATTTAAAGATTCTAAAAATTTAATTTTTTCACCAGCGTGCAATTTTTCTAACACCAGCTTTCTTGATACTACAATATTGCCCTGCTTCTTATCCATTTTAAGCACGATGAACTTTTGTTCAGTTTCAATAAGGTGCTTCGCATCTTTTACTTGCTTCAAATCCACATGACTCAGCGGTAAAAAAGCGCTTATTCCGTCACCAAGATCAACAATAAAGCCACATTTAATTGAGCGTTTAATAACTCCGCTTACTTCAGCCCTTGTAACTGTATCTTCTTCCAACTTATTCCATTTTTCGTCCCTAATTGCTTTTTCACGACTAAGAACAACATTACCATGATAATCTTCAATTCTTTCCACATAAACTCTGATTTTCGAGCCAATAATGACCTCATCATTACAACCGAGTTCCTTGATCAGAATTCTCCCGTCAGATTTTAAACCAATATCAACCACAACGTCGTTAGGGTTTATTCTTGTAATTACACCTTCTACCACATCTCCTTCTTTAATTTTGTTAACAAAAGAATCTTCAAACAAGGTATTATCTTGATCCTCAAATTGGCCTTGACATATCTCTTCTATAAATTTGTTTGATGATAGCTTTCTGATAGTAACCGGTAGATTTACGACTGGATTATTATTATTCATACCTTTAACTTAAACTTTATTAGAACTCATATATTATATAATATTAACAATTATTGACAAGTAATTTTTCATTAACTCATTTCGAGAATTGTTTAAGCTATATAAAATATAGTGAGAAAATTATATATGTATCAAGAATATGCTATTTAAGAATAGCAAGTGGATTAGATCGTTCTCTAGAAGGTCCAGGCTAAAACCTGATGTTGATGAAATATTGGAAAAATATTCTATTCAAAACAGCAAGGAATCTATAGAGAAAATTGTAAATTCACAAAAAAGAATATGGGTAGAAATAGGCTTTGGCAACGGTGAAAATATGCTTTACCAGGTGCTCAATGAACCTGATCTATTATTTATAGGATGTGAGCCCTACTTAAAGGGGGTTTCTCGCTTGCTAACAAACATAGAAATACAGAACATAAAAAATATTTTAATGTGGACAGAAGATGCAAGAGAATTGATTGCAAATTTTCCTGATAACAGTGTTGAAAGATTCTTTATTCTCTTTCCAGATCCATGGCCAAAAAGAAGTCACAATAAAAGACGATTAATTAATACGGAATTTTTAAATTTATTAGCAAAAAAAATACTTATAACAGGGGAAATATTCATTGCAACCGATCATCAGGACTATGCAGAGTGGATAGCATCACATATAAAGCAGTGTAACTCTTTAATCTATAGGGAAGACGATTTCACAAGTTATACTCTTACAAAATACCACAGAAGAGCGCTCAAAGATCAGCGTAAAGTGAGGTTCTTTAAAGTAAGTAGACTTCTTGAATAACCCAAACTAAGTAGAAAAAAGAATGGTGTCATCCCAGTGCTTGACACTGGGATCCAGACTTTCCGTAAAAACGTTATATTTTAACATAACACTTATATGCTCACCAACTTAGTGCTAATCAAAATCCTGGATCCCAGTGTCAGCTACTCGGATGACAAGAAAGGGAGTACTGGAATTTTTGTTTCAGCATTAGCCATGCATCTGAACAGACAATGGCGTCAACTTAAGGAAAAATATCGGTGATAGTGTATAAAATTTCTCTCTAAAATTTTTACCATTAAATTACCTAGCTGCAATAAATAGCACTTTTGTTGCTGTTTTATTTCAACAAAGAAGTCTAAAATGTGTCCTTAAGTTGACGCCATTGTCTGAACAGATATTCTCCTTATGAAGGAATAGCAAATTTTTAAGTTCCTCTTTAACTCTTCAACCAACGGGCTCCCATGAGGAGAGGAGAGTAAAGATCTTTTTTCATAGATATCTTAACACTTTTTTCTTCTTTTGTAGTTGGCGGACGAGTAAGAAAGTGAACCTTTGGTGCACCACTAATTATTGCCATTGGTGTTTGCTCTGCCCCTTCTCCCATAACTAAAACAGCAGATGTTGCCAGTGCATCAAGAAGATTGACTTGTGTTACTTGCAGTGATTGATTATAAAGATCTGGCTTGCCTATATAGGAATAAAGTGGTTCAAATCCACACCAACCAAGAGCAACGCCCGTAACCCCACGACGCATAGGTGTTACATTACTATCTGTAATCAAAATACCAAGATGTTTTATGCAGTGTTTTGTCTTGAGATAGTCCCATATTGATAGAGCTGTTTTCTGAACATCTTTTGGATATAGAATATACACCTCATTACCATTTGATTCATCAATACCAGCAGATGGAATTAAGATATTATCTTTAATCGTTAAACAGATACTGTGAGCCATATCAACAATTGCATCAGCTTCTCTTTTGATTAGCTCTTCTTTAGAACAAGCAGTTTTGCAAACCACTTGTTTTTGACAAATGGAAATGATTTTCGATGTGATAGCAAGAACAACTTCCTCTTTTAGCAACTCTGAAACATAGCGATCAAGAACCTGCTCTAATACTTCTCCACATTCAATGCGGTGGGTATAAATTGCTTCAATATGCATATTAACGTGTTAGCTTGCATATAGTATAGTCTTTTGTTTTGGTAAGAATAGTTTTATTCCATCTATCAAGAAGTGTTAAGTTGAAATATACATCACCTTCATAAGGTCTGTGAATTTCTGTTATGATAAACTCTGAAATTAGATCATACTCCAAAAAAAGGTGCGCTATTTGTGCTCCACCAATCATGAAGATTTGAGGGTAACTCCAATTACCTTGGATTGACAAGAACTCTTGCATAGAAGAAACAATAGTGCATTCTATGCCTTTATTAAAACAAGGACTTAATTTGTTACGAGAAAAAACAATAGGCTTTAATATGTTTTGTGGTATTGTTTCAAATGTTTTTCTTCCCATCACAATAACTTGTTTGTCAGTCACTTGACGAAGATGATCTAACTCACTTGGATAATGCCAGGGCAATCCATTATTTATTCCAATCACCCCCTTGGGATCAACAGCCATAATTCCGATAATCTTCATTCCTGTAAAGCAGCTTGAGCTACAAAAAATCGCATGTGATCACGCACATTATGCACTCGAAGGAAATCAACCTTGTTGTGCAATGCAGATGATAAAGCAATTGTTTCTAAATCTCGGTTAAAGACAGGTTCTGTAGAAAAAGAAGAAATAAATGACTTTCTAGAATGACCAACCAGAACTTTGCAGCCAAAACTTCGCAATGCTTCTATATTGCGTAAAAGCCAGATATTCTGATATAGAGATTTTCCAAAACAAATACCAGGATCAATAATTATCGAGCTTTGATCAAAACCTAGGGTAAGTAACCTGCTAATGCTCTTCTCTGCCCAATTATTTATGATATCAATTGGGTCAGTGTCGCCTGGAATAATGTTGTCTCTATGTGGTGGTATTGAAAGTGAATGCATAATAACGATGCTGCAACCATTACTAGCAATTGCTTTTAAGGTATTATTATCTAGAGCTTCCTTCTGATCGTTTACCCAGGTAATTTTGTAGTGTTTTAAAACATTCAAAATAACATCTGGCCAGAAACTATCAATGCTAACTTTAATATCGCCAGCTTTCATATAATCGCTAAGATTATCAAGTACTGGCTTTAGACGTGCATACTCTTCCTCTGGGATCTGCATTAAAGATCCAGGTCTTGTTGATTGAGCACCAAGATCAACTATACTTGCACCGTCTGATACCAGTTGCAGTGCTTGCTTGGTTGCTTGATCTGCATCATAATAAAGACCACCATCTGAAAATGAATCAAGAGTAATATTGACAATACCCACAAGCTCTGGCGAAAGCGTAAAACTCTTTAAAAAACAATCTTGAATGTTAGGGATATCATAAGCAACAGTACCGAACGTCTTGTTGATTATTGGAGTATTATCCATAGGGTTCAGCATTGCCATCAAGTGAAGCAAAAATGGTCTGTTTATCAATTCTGGGTGAGGAATTCTAAGGTAGGGTGTATCGAGCGTTAGATCATCCCATAACAAAATATCCAAATCAATAACGCGAGGTGCCCACTTTTCATAGACCTGCAGGCGGCCAATATCACACTCAATTTGTTTTAGACCTTTTAATAGCTCTTCGGGAGAAGAAGAACAACTTCCATAGACAATCATGTTGAGAAATGGCTTATCCCACTCAGGTGGAGCACCGTTTGGTAAAATGGCCTTAGTTTCTAGAATGATCGAAGACTTTAAATCTTTAAAATAGCGTTCCTTTAGTAACTGAGCAGCCCTTTGTAAATGGGAAAAGCGATTTCCTATATTTGAGCCAATAGAAATATAGATCATTAGTTATCTTCCTGTTCTTGCAGTGCATTACAATAGGTAAAAAAGACGCCTCCATGCGCATTAGGAACGGGTGGTGCAACTTTGTGAGTAGTCACTCTTATGGAAGAAATAGTATGTTTTTTCTGCACCAAAAGATTATTAATGGCTCTGTATATATCATGGGTTAAGTGCTCGATTAAATTGAATTGCTTGCTCTGAACAAGAGATTGAATATTTTGTACTATCTCTAGATAGCAGACGGTATCTTCAAGCCGGTCAGTCATAAGCCCTAAAGGAGGAGATTTAAAAATAAAATCAACATCAATACTAACTAATTGGGAATGATACTTCTCTTCTGCACTATAGCCTAAATGAACCCAAAGCCGTAAGTCAGATATAAGAAGATTACATGCAGACATTGCATTCCAACATCACTGAGTTTTAATTCTTAAGCTACTTACAACTACTAACACACGCTAGCATTCATCATTCCATCAAGAAAACCCCACAAGAGCTTTGCTCCCTTTTGAGCACCCTGCATAACTTTATCTTGCTCTTTTTCATCTAGATCTTCAATAAGATTTGCACACTCCTCAGAATGCCACTCATCAGCATGCATATGAACCGTAAAAAATTGAAGAGAACGCTCATCACTTATTGAATAGTGTTTTTTTAAACCTTCAATTTTAGACTTAGAAACCTCTGGAGTTTGACGTTCATAAGCATAAAGTGCACCCAAACCGGAAGCAAAGTCTGATCGTACAATATCAAAGTAACCATCAACTAGCTCCTGTGTCTCTTTAATCTGTGTATCCTTATGGAGATCAGACCGTGTTACACCAAGCCCTTCAGCAAAACGTTTCCATAACTCTGGGTGATTTTCATCACCTTGTTCTTCTTCTATCAAATTACCAAGCAAAACCTGCCGCATTTTTAGATCTGGGCACAAAAAATGTATACCACTGATATAACGAGGGAACGCAGCAACATGGTGATAATATTCTTTAGCATAGGTTTGTAAAGCTTGCAAGCTTAAGCTTCCTGTATTCCATGATTGGTAGAATGGATGATTTAGTAAGTGCAATTCATCTAACTTGTTATTTAGAGACTTAGTAAATTCCATCATTTCCCCCATTACATTAATATATAGTTCATATACTATAGTTTTCTCATTGTTACGATCATGCTAAGATCAATACAATGGTGGGATTGGTAGGACTCGAACCTACGACCAATTCGTTATGAGCGAACTGCTCTAACCGACTGAGCTACAATCCCTTTTATCAATATTTATAATACACACAAAAGCAAATTTGTCTATTAGCTTATTTCACTATCAACCCAACTTGGCAAATCATTTGTTGCACCAATTTTGCGTGCAATTTCCTTACCATCTTGAAATATGATTAAAGTAGGTATAGATTGCACTCCATACTTACTTGGCACTTCAGTCCCTTCATCTATGTCGAACTTGCAGATCTTGATCTTGCCTTTCCTATCCTTAGCCAATTGTTCGATACGTGGCATTAGACTTTTACATGGCCCGCACCATTCTGCCCAAAAGTCTATCAGAACAAACCCTTTATAGTCAGTGACTTCAGATTTGAAATTTTGATCATTTACTGATATAATATCATCACTCATAAAATACCTAAATTTTTGTAAATATAGCGCATCAATTAGCAACTAATCAACTAAATTCTTACCGCAGAGCTTGAAAAATTGCCCTAAAGTGTTTTGCACAAACAAAAAACTTCTCACAAATGATTACATCTGGTGGTTAAAGATATCCACGTTTTCCCAACCCATTAAGTCTAACTCAATACGAGTAGGAAGAAATTCAAAACACTTTTGGGCCAATTCTTTTCTATTTTCACGTTCCAGCATTAAGTCTAGCTTTTCCTTTATCTTATGGAGATACAAAACATCAGATGCAGCATAACTTTTTTGTTTGTCTGTTAAATTTTCATTTCCCCAATCAGAAGATTGCTGCTGCTTATTTAGTTTGGTATCAAGCAGCTCTAAACATAACTCTTTTAAGCTATGATTATCTGTGTAGGTGCGAACTAAACGTGAAGCTATTTTTGTGCAATAGCACGGAAGTGCCCAAGTTTCCAAGTAATGACGTATTATGCTTACATCAAATCGCGCGAAGTGAAATATTTTAGTTATATTTTTATCCTCTAATATTTTTCTCAAATTTGGCGCTGTATAATCGTTCTTGAGTTGAACTAAGTGAACGTTGCCATCATTAAAAGAGAGCTGCACAAGGCATAATCTATCTCTGCTATGAAGTAGCCCCATTGCCTCGGTATCAACAGCTATAGACCTTATATCATCTGGTATTGAACTAGCTGGCAAGTCGTCTTTATATAAAAATATTCCCATAAAATTAATACATTTTTTGGCACAATTGAAAACCTATGATAATCAAAAATGAGCCTTAAGTATACGAAAAGATCATAGAAGGAACCACGCAAATTTATGGGCTCTCACATTTTTCGTGTACACGGGGTTTACAAATCGCTGTATATGCCTATAATTAAGTAAATTTAGGTTGATTTAATTGCGGGAGTAGCTCAGTTGGTAGAGCGCAACCTTGCCAAGGTTGAGGTCGAGGGTTCGACCCCCTTCTCCCGCTCTTTACTTTCAAAATCATTTCGTCAAAAATCACTTGACAAACTCCACCAGCCCCCTTATCATGAAAGTGAAGCTATTTATTTATCTTCGCAATCTCTGCAGTGGATTA
>NODE_17_length_14151_cov_5.352849
TAAAGACATAGTATGCACATAGTGCAAAAATTAAACAATAGTACGCCAAATACAAGTCTTCTTGTCGTTTTAATCTGCACAGATTGGGAAGTTAAATAATATAGCTTCACTGTCATGATAAGGGGGCTGGCGGAGTTTGTCAAGCAAGTTTTGCATTTAATCCGTTTATGGCTTAGGTGCCAGCCAGCTACTTGACTCCCGGCTGGGTCGAATTTGTATAGCTACATTGTCGGTAAATCTAAATTGCTTTCATAATTTTGATTGAAAAATAGTTTTTCTATTATATAAATGCTACTTTAGGGTAATCAAAATGGAAGACAATAAATATAGCCTAGGTTTAAGAGTTATCCATTGGTTGATGGCTGTTTTTATTATCGGTATGCTTTGCTCTGGACTTTATATGAAAAGCTTACCACTTAGCAATGAAATTAAGTTCAACATATACGCTATTCATAAGGCTTGCGGTATCACTATTCTTGGATTAATCATAGTACGCATATTTTTTCGCGTCTTTACTTATGTTCCACCACTTCCAGCAAATTTTTCTCGGTTTGTAATCAATGCAAGTAAAACAGTACACTTTGGTTTATATTCTTTGATGGTGCTAATGCCACTATCTGGCTATGTTATGTCTTCTGCTTCTGGCAAAAAGATCAAATATTTTTTTCATATCCCTTTGTTGATTAATCAAAACAAAGATCTAGCTAACACGGCTAATCAGCTACATTCGATGTTTGCGTATTTTATGGTACTCTTTATAATCTTACATATACTTGGCGCTTTGAAGCACACATTTATAGATAAGCAAAACATTTTTAAACGTATGATATAGGTTATATGTTAAGTAGCCTCTGGAAAAAAGGAACAGATTTTCTTGGTAGTGAGTTTGCTATAATGGGTGGTGCTATGAGCTGGGTTTCGGAGAGAAATTTGGTTTCGGCAATCTCAAACGCTGGTGGTTTCGGTGTAATTGCATGTGGTGCAATGTTTCCAGACCTATTGAAAAAAGAAATCATAGAGACACAGAAATTAACTAACAAACCATTTGGTGTAAACCTAATTACTATGCACCCAAAGTTGAGTGAGTTGATAGATGTGTGCATTGAAACGAAAGTAAGCCATATAGTGCTTGCCGGTGGACTGCCAACAAAGCCTAATATAGAAAAAATCAAGGGTGCGGGCATTAAAGTTATGTGCTTTGCACCAGCATTAAGCCTTGCGAAAAGGTTAGTAAAAATGGGAGTGGATGCGTTAATAATAGAGGGAATGGAAGCAGGCGGGCACATAGGGCCAGTTAGCACTTCTGTTCTCGCACAAGAGATATTGCCTCATTTTAAAAATGAACAAATACCAGTGTTTGTTGCAGGTGGAATAGGAAGAGGTGAAATGATAGTTAATTACTTAGACATGGGAGCAAGTGGCTGTCAAATAGGTACATTATTTGTCTGCACTAATGAGTCAATTGCCCACAAAAATTTCAAGGAAGTGTTTATTAAATCAGCTGCGCGTAATGCAATACCTTCTGTACAGATAAGTGCTGATTTTCCTGTAATTCCAGTAAGAGCTATAGCCAACAAAGCAAGTGATGATTTTATGAAGCATCAAAAAAAAGTTATTGATGAATACCAAAAGGGCCAGATCTCAAAAGAAGATGGGCAGCTTGAAATAGAAAAATTCTGGGCTGGAGCTTTAAGAAGAGCAGTAATTGATGGAGATGTTGAAACAGGATCTCTAATGGCCGGTCAAAGTGTTGGCATGGTTGATAAGGAAAAGCCTGTAAAAGAAGTGATAGACATGTTAGTTCAACAGGCAAACAATTATATTGAGAGCAAATCTGTAGAAGTAGAAAACCCAGAAAGCAAATAGTTAAGCGACCTCACAATAAGCAAGTTGCCATAATTATCCATAATATGGCATAATTGCCCAGTTTTAATGTAAAATTAACGCTAAAGAGGTATCTATACATTTTATTATGTATGGAGGAGTCTATGCCAGGTACTGTAAAAAAATCTAAGAGTAATGAAAAAGATATTAACCAGCAATTGCACAACACTATATACAAAAAGGTAACAAAAAAAGAGCACAAACATCCAAGCCCACAATCTGAAAAAGACAGAACTCTGAAAGAATGCATAGAGTTATTCAAGAAAGAGGCTGACCCTGAGGTATTAACTAAATTAGAAAAATCGCTGAGAGAACGAATTGAATTAGAAAAATCACCGGAAAAACAAGAGGAATATCAAAAACATTATAAGTATTATATCAAAAACTTTCTTCCTGTATTGAAAGATGAAGTAATAAAATCAGAAGCACTAGCTGTATCTACAGTATTTGGCAATGGAATAGAACAATCACAAAGACCACAAACAAAAAGAGGAAAAATAGTAAAAACAATTTTGGATATTACTAACAGGAGCAGCAGTGTAAGCTCAATACCAAGTGCTGTTAAAGAAAATATTGAAGATCAAATGCAGCTAGGACATATTGAAGAGCAAAACAACACACAAGAAACACCCTTGAATGTAGCTGAGAAAAAAAGTGGTGATAATAAAATACTTAGTAATTCAGATGTTACAGAGGAAGTGTTTGAAAAATATAGCAAGGTTGTGGAAGAAGAGGAGAAGCAAACTTCTAAACTCAGTAGTGACAGTGAATCAGATAGTGGAATAAATTCACCTGGCTTAGCATCAAGTAGTAGAAGGAGCAGTATAAGCTCAACATTAAGCTCTACTGAAGAAGATAGTAATCCACAAAAAGAAGAAACTGGAAATAAAGTGCTGCTAGAACAGACCGCAGAAGAAGAGCCAGCTCAGGTGTCATCCCAGTGCTTGACACTGGGATCCAGAAAAAAAGAAAATATGGACCCAGATGGTCAGGCTACTCAGATGACAGGTAGTCAGCCATTGCAACCTGAAGAAAAAAAGAACACCGCTCCCATTGTGCAAAAACCTTCTGCAAACAAAAACAATAGTAAAGGTACGCCACCTGAGAAACAACCCAATAACAGAAATCTTCACGTTGCATTTGTAGCAGGTTGTGCTCTCTCTACAATAGGGTGCATTGTTGCAGGAGCAATGACATCAGGATTGATAGGAGCAGGACTACTTGCTATGGCTGCAGTGTTTGCTATAGCAGCAGTAGCTGAATTGCATTCAAACTTTCTGTCAAGCAAATTAACATCCATTAATGTGAGTCCTCTTGTTGATGATAAGAGCTTACAGCATGTTCGCAGCGGTAAAAATTAAAATATGTGTTACTTGTAGTGGATAAGTGAATTCAGTTCTTGCCTATTGATATAAAAGTTGTTATATTTGAGGAATATTTAAAGGGTATTTAGTTGATGCGCATTCAATTGAATAAAGTTTTGGTTTTTATAGCCTTATTAAGTTTCATTTTTGCATCATATTCTAGCGAAGCTTCGGTGAGTGATGAATTAAAGGATGTACAAGAAACGGTAAAAGATTTTATTTCTTCATTTTCAATTAAAGAGACTGTAGAAAATATGAGTCCTTCAACAATCATAGGGTTGTGTATGGCTGCAGTGATACTTGCAATAGTGTTTAGAGGTCTGATCTTTTTTATGATAATGTTTGGTGTGTTAGTCATAATGTTTGGTAGCACAGAAAAGGCAACAGACTACTTAAAAGAAAAATTTAACTTTACAAAAGATATAAAATTACAATCCGATAGCGAAAAAAAAGATAAAAATTAAGATAGTATTTTTATCTTTTTTAATTATCTTTATTGAATACGCATATGCAGTTAAAAGTACCAACAGTTAACTCTAAGCTTGAAAAAAAGAACAACTTAGCATTACTAGAAAGGATCGATTTAGATTTTGTTCCTTATGCTTGTCATTACGATGAAGAAACCATACTAACAAAACAGGGAGAATTGTTAAAAATAATCAAGTTAGAAGATTATTCTTCTGTTGATAACTACAGCGACCTCAGAACTGAAATTAGAAAAAGCATATCAAAAAATATTAATAGCCTGTATTTTACCGTTTGGATTCATACCGTTAGAAAGCGCAATAAACTGAGCTTGAAATGGAATAAAACTGAAGACTTCTCTGATAAGCTACATTCAGCGCGGTTTGATAAACTCACTGATAGTAAATTACAGTATATAAATGAACTATACATTGTAATATTGTTTAGCGATTTTGGCAAGCATACTAATAATTCGTTTTTTTTCAATAGAATAAAGAATAAGCATAAGTTGTCTTTACAAGAAAGCCATCAGGAGTTGCAAAAGATAACTGACTTAATTCACGATGATTTAGGACCTTTTGGAGCTAAAAAACTGGGTCTAAGATTTAGTGAAGGTAAAATATATTCTGAAATGATAGAATTTCTCCACTATATTGTTACATTAACGCACAAAGATTATCCAGTACATGAAAGGGACCTGTCGCAATATATTAGAAATTTTAAAATAGCTTTTGGTTTCAATACGTTTCAGACAATCTTTGAAAATCAACAGAAATTTGGCTCTGTTTTCAGCATAAAGGAATACCGAGAAATCTCCTTAGGCAATATAGATAGGTGCTTGCAGCTTGAATCTGAATTTATCATTACAGAAATAATGATATTTACTAGTAATAGTAAGGCAATAAAAGAATTTAATAAACAAATTAACATGCTGCAAATTAGTGAGGATAATACCTTACTTAAAAGCTCAGGAATTGAAGAAATAATAGAGCTTGAAAAGACCTCTAGTATAGACTTCTGCCAACAGAAAATTATTTTTACAATATTTACAGACGATAGGAATAAGTTAGCTGAAAGTATTGGTGATTTATCCTCTATAACGTCATTGATTGGCTTCATGATATTTAGAACTGATCTACATATGGAAAGTCATTTTTGGGCACAACTTCCGGGCAATTTTACCTTTATTACACAACCGAAAAATATATTAGCAAAATATGCTTGCAGTTTTGCTATGCTGCATGATTTTACGTCAGGTACATTAAAAGGAGGAAGGTGGAAAGAAGCGGTAACAGTTTTTTTCTCAAAAGAAGGAAATCCTTACTTCTTTAATTTCCATGGAAAAAGAAATAATGGCCATACTACGATACTTGGAGCTCCAAATTCAGGCAGAACTTCACTCATTAATTTCCTATTATCAGAATCAAGAAAGTTTAACCCAAGAATTGTCATATTGGATAACACTGGAAAGTCGATAATTTTTACTAAAGCAGTGAGTGGTAAATATTATATAATCGATCCGAAGTATAAAGACAAAAGCCTAAAATTTAATCCACTAAACATTGAAGATAGTGCTTCCAATCGCAATATGTTGGTTGAACTGATCAAAAGAATGGTAGCCGATATGAGCTTGGTGGACGTAGAAGAAAAGATAAGAAAAATTGTGGATTCTATATTTGCTATACCCAAGGAGTCACGTTCTATTGCGCAAATTTCTGAGGTGCTTTTGCTCCTCGGGGGTAAAATAAGTAGATGGTGTGAAGGTGGTGAGTTTGCTTACTTATTTCAAGATGGTAATGAATCAGATATTGACTGGGAAACAAAAATTATATCTCTCAACACCGCAAACCTCACAAAACGAAAAGAATGTATGTCCGTGATACTTTACTATTTTTTATATTCTTTTGAGGCAAAATGTGATGGCTCGCCTGCAATACTTGTTTTGGATGAAGCATGGGAGATAAGTAATATCTTTCCTACAGAGAAAGAGTTTGATAACTGGATGCAAAGAATGACGGAACTAAATGTTGTGGTAATCCTAAGTACTGAAAATTTGAATCTCGCATTTGCTAGCAAATTTACTCAATATTTAGATAAACATGTTGATACAAGAATCTTAATGCCGAACGTCAATGCAAATAGATTATACATGAAGGCATTTTCTTTATCAAAAGAGGAGCTGAATATAATTCTGCAGACGCCAACACAGGAAGGTTTATTTTTGATAAAACAGTATAAAGGGTTAGTAACTTTAAATTTAGATTTAAAGAATATGCAAGAAATACATGTACTTTCAGCTAACAAAGAGACTATAAAGTATATGTACGAGGCAATAAAGGAAAAAGGAGAAGAAGTTAATGAGTGGTTACCGGTGTTTTATGAAAAGTGTAAAGCTTAAAGCCAAATTTTTTTTTCTAGTATTAATTTTGCTAATTGCAAGTAATGGATATTCTGATACCTGTGGAAATATACGTTTTCGTACTGAAGCTGAAGCTACAGCTAACAAAACTGGAAAAGGCTTAGCAAATTTCTTTACCTTTAATTGGAACAATCTAGATTTTGATGAAAAGTTATTACAATATATCAGTGTTACAGCAATAAAAAACCAAGGAGTTGGTGGTTATTTCAACCCAAAGATTCAAGTTTGCGACTATGAAGGAGGTAATTGTTATGTATTACCTAATGGAACGTCCTGCCGCCAGATATACGGAACGCAGACGAGCGGGGCTGGAATTTCTGCAGCAGTTTTTATCGACTGGGAAGGAGATACAATATTAGATGATGGAAAAATTAAGGAAGGGATTGCGAAAGGTCTTGGATGGGAGTGGGCAAATGATGTGACTGATGAAGAAAAAAGAAAATTTGCTAATGCCCCTAAGATATGCGCCTGCAGTCAAAAAGCAGCCTGCATGGGGGATTTTTTCTCATATTTTACTAAAATAGGTGAAGGAGCAAATATTTTTCGCCCTGGATATACGGCAAATACCTGTGATACTTGCTATCAGGAAAAAGTAAAATGTGCCCCTGTGCCACTTGCACCTGGCCCGCCTCCACTTTGTGAACAACTTGCGATGTCACCTCCACAAGTTAGAATTGTTCCTATAACAAATGGAGATAATGATTACTTTGATCCTAAGGTTAAGGTAATCATTAGTGATCTGAAAGGAAGAGACGGAGAGATTGGAGAAAAATTAGATTTCCCTAAAGGGTATGGAGAAAATAAACTAGACAAAGATGGCATCACGTACTACTTCAAAACCTATAGAAAAAAGGGCCAGCTCTGCGCTGAATACCTTGGAACTCAAAGTATAGATGAAAAAAATCCACAGTTCGTCCGCTGTTTCCCGGCACCACCTGCTCCAGAGCCTAAAATATTAAGGATAGTGGATGCAAATACATTAGAAATAGAAATGAAGATGAGCGAGAGCACTTGTATTTATAGAGCACATGGAGTCTACAGCAATGGTTTCTGTACTTTTAATGTTAATGCTGGTTCTTTTACAAACATTGGCCCTCTATCTTTAAAAGTAGTACAACCAGCAATAGTAGCAAAAACAACTGATAGTAATAACGAAAAAAGTTATATTGATAATATTATAGAAGGTATATTAGAAAGTAATCCGCAACAATTTAAAGTTCTGAAAGAATATGGCTATGTTCCTGATATTGAAACAGAATGTAAAGAGTTTCAAGGAAATAAATGCAAATTGAACAACTTAGGACAACCAGAAATAGAAGTAAAGTATAAAGAAAATTCTAACAGTAAAATGCTCTGTCTTTCTGGATGGCAGCCAGAACCAGAAGAGTTTGTCCTTAAAAGAGGAGATGAGATAATACCACTAAAATTAATGGGAACAAAATATATTGAATACAATGCTGTTTACTCAAAGGAATCAAATCAGTTCTATTATCTTCCAAGCAAGAAAAGGGAAATAGTTGACCTCTTAAACAGACCTCAAGATAAGTTGGATAAAATAATATTCAATAAACAAGGGTATGTTTTCTTCCCTGACGACAATAAACAGGAAAAGGGGAAATGCAGTTACTGTGTAACAAGAAATGATGAGATAGACGACGCATTTAAATCTAGTAAAGGACTGAAAGTAGTATACAAATTGACGGATGTAGAGCATAAAGAAGGATGCAAGCAAGGTGATGATGGTTGCATCTGCTTTGATGGAAAGTGTAGCCGTTCAAAACAATATTTGAATAAAAATGAAGATGATAAGCCATTCTACTTAAGGTATGAGGAAGTGGATTGTAAAGATAAGGATGGTAAAGTATTAAGAGATGGAAAAAATGAAGTACAAAAGTGCACACAATTAAAAGATCAACCGATTAAAGCAAACAGAACAGAGGTCTTTTACGCTGATAAATTGTGTAGGCTTGACTTGGAAGGTTTAAAAGAGAAAGTAAAAGAAAAATTAAAAGAGAAAAAATTACAAGAGAAATTAAAAGAGATAATCGAGAAAGAACTGGAAAAAAAGAGCGAAAAGTCCCATGATTTTGGAAGTGGAAATCATGATGTGGATGGCTCACAAATAACATCTAGCCGTGTTGAAATAGAAGTGTGGGGATGTGGTGAAGCAGGTCACATAAAAGATACACCCGCTAACTGCAAACGTTATGTAGATGATGCCACCGGGAAGAATGCCTGTTCCACTGAAACTAGAGCAGGAATGCCAGGAGATTATATTAAAGCTAAATTGGAAATTGATCCTGATTATCCTATCATTGACATTGAAGTTTCGGAGGGAGGAGGTAACCAAGAATTTAGATACACAGATAAGGATGGGGGGCCTATTTTTGTAAGAAAGTGTAGTGTAGGCAAACAAGAGTGCAAGGATTTAATCACTATGGGAGGTGGAGGTATCTATAAAATGTATCCGGATAGAGATAATTATACGAATTATACAGATTATACAGATTATACGGAAACAATAATTGATGATAGTGTAGAATTAAAAGACAGAGTCATAATAGTAAGACCGCAGTCTGATGAAGATAATAAAATAGCATATATAGAAAATGGTGAAATCAAGTATGAAACAGTAGAGTGTAGAAGTGGTTTTAGAAGCAGTAAACCTGGTGCAGGTGGTTGCATTGATAAAAGCAAAGGAATTTATGGTAAAGGTTCTGCAGGGCAAGTGAAGGTAACGCCTATTATAAAGGGATTTGACAAAAACATAATAAAGGATGCTATTGAAAAAAAAATAGGAAATCAATATGATCCCGGGGAGGTTAGGGATTTTTCGAGGAGTGAGTTTGACACGAGTTTAACTAAGATGATTGAAGAGGAACTCAAAAAAGAATTGTTAAGGTAAAAAGATATAACTCTGAAAATTATGCTCTTGTTTTAATAATTAATTAAAGTAAAGCATGTAGTAAATGGTGTATCTTAACAAAAAGGTATAACGAATGTAAGGAGGGTACTTTATGTCTCTAAAGAATAAAATTTCTGAGCTAATAGAACAACAATTTAGCATTAAATACCATGACAATTATTTGGCTTACACTATACACAAGTGGGCTGCAAATGAAATATCTAATTCTATTGCTTTTTGCATAATTGGTTGTGGAAATTGCAAGATTGGATATCAAGATGTTGCAAATTCATTCAACATAACAAAAGAAGAAATTGATCAAGGTAATATTGCAAGCATAGAAAGTAAAATAAAAAGTGAAGCTGAAAAATCAGGTAGTGAGTTTCTTAAGTTGATTTCTAGAATGGATCAATCGCTAAGAGAACAAAGTGAAAAGTCTATTGTACAAATTTTAGATTCATCTGCTGAGAAGATGTTACAGAGTTTTTGTGACAGCACTATATGGCAAAATAATTCTCCAGAACCTCAAGAAGTTAGTGCAACTCCTGCTTCATCTGAAGAGTCCGCTACAGAAGGTCCGGAAACTAGTGTTAATCCAGATCCTTTATCAACCTAATCAACCCCATATATATGTTTTTTTTGTACCCATGCTTTACGTTTTGGGGTGGAAAGAAAGCACCATTCTTCGTTACATTTTTCTATTTTCATTACAACGAACTTGTCTATTTTCATAGTAATCTTGCTGTCTACACTCTGTTTTTGATATCCATAAGTATCTTCTTTTATCATTGCGTGGTGCCTATCACTAAGCAGATTGCCTTTTATCCATCCGCAGTCTTCATCTATATCGCAAACCTTTTTCCAGCTCTCAAACTCTTCTATCACTTTCAGGGGCAGATTTTTGCAAGTGTATATCCATTTTACAGGATAGTGAAATCCTGGTCCCGTTCTCATGTTGATTTTATTTGATTTGGTTGAAACAAAGTTATTAGCAAACAAGCTATGGCTAAATAATAAAAACAATAGGATAATAGTACTGAACCAAGATCCCAGTGTCACGCACTGGGATAACGTGAGAGATAGTGTAACAGACTTATTCATCATAATTCACGATTAGATTGACATAAGATAAAGAGTAAATTAAAAATTGAATAGATCTTTAAATGCAAAATCGATGCCTATAGAAATATTAATGCCTGCTCTTTCACCGACAATGAGCAAAACTGGAGGAAAAATTGTCAAGTGGCATAAAAAAGAACAAGACAAAGTTGAAGTAGGCGATGTAATTGCTGAGATAGAGACTGATAAAGCCATAATGGAGTTTGAATCTGTAGATGAAGGAGTTTTAGCAAAAATTTTAGTAACAGAAGGAACAAGTGGCGTGCCTGTAAATCAACCAATAGCTTTAATGCTGGAAGAAGGAGAAGATAGCAGTGTGCTTAATAACTATACCTCAACTTCCATCAATAGTGCAGTTAAAAAGGAAGTGACAAAAAGTGCTGTTGATAATCAAAAATCAGAACACCAAGATTTAAACGGAAAGCCAACAAGTCATTCTTCGGTGTCATTCCAGCGCGTGACGCTGGAATCCAGAAGAAAAGAACCAGTGTCAGCTACTCAGATGACAGAGGGTTATGTAGAAGGTAGAACAAAAATAAGCCCATTAGCTAAGAAAATAGCTCAAAATGAAGGGGTTAATGTGCAGCAATTAAAAGGTACAGGTCCATATGGTCGCATAATTAAGGCTGATGTGTTGGAGTCTTTAAGCAGTGGTACACGCACTGGAAGTCCTGAGGAAAATACAATAGTTGAAGTAAGTAATATGCGCCAAGTGATAGCACAGCGCTTAACTGAATCCAAACAGAATGTTCCACATTTTTATTTAACTGTAGACTGCCGAGTTGATAAGTTAATATCGCTCAAAAATGAGATTAACTCAGCAGATGAAAACAATAAAGTAACAATTAATGACTTAATTATAAAAGCTGTGGCTTTTAGCATGAAAAAATTTCCTGATATAAATTCTTCGTGGATAGATAATAAAATACTGAGATATTCAAATATAGATATTTCAATTGCCGTGGCACTTGAAGATGGATTAATTACTCCTATAGTGAAAAACGCTGATAAAAAGGGTATTTTATCTATATCAAAAGAAGTGAAAGATTTAGTAAGCAGAGCAAGATCTGGAAAATTGAAACCTGAAGAGTTTCAAGGAGGAGGGTTTACTATTTCTAATTTAGGTATGTTTGGTATAAAAGCCTTCAGTGCTATAATCAATCCGCCGCAATCCTGCATAATGGCAGTTGGTGCATCCAAAAAACAACCAATTGTTATGAATGAGAAAATAGAGATAGCAGAAATAATGACAGTAACACTTTCTGTTGACCATAGAGCAGTTGATGGAGCACTCGGAGCAAAATTTTTAAACGCCTTTAAGCATTATATAGAGAGTCCTCTGGCGATGCTTATTTGAAACCTATTAGCATCGTTATTATAAAATTAATACTCTCAATTTATACTTTTATTAGTTAATAGGTTTAGAGGTAAAAAAATGAATAATACAGTAGAAAAAAATAATTCAAAAAATTTTCCTAAAAATGAAAACTCAAAAGGTATGGTTGCTCCACCTGTTCCTCCGAAATCTTCCCAAGCTAAATTTGCTGGAATAAAAGCGATTTTTGAGCGAAATGCATCTCATTCCCAAGCAAATGATAGCAATAAAACAGTAAGTAGCAATCTTGGAAGAACATTTGGCCCAACAATGCAAAAACTCATGAAAGACAATATTCATAGCACTCCTAACAAACAACGCCGTGATTCAGGGGATAGTGGTGTTAGTGATGTTAGTAGCAGCACTCTTGATAAAAAAGCTAAAGCTTATAATCCACTTGATTGGAATCCAATCTATCAAGGTAAAAAGCGTTTTAGTTTAGACAATATGTCGAGTAATTCGTCTTCATGTAGTGAAAAAAGCAATATTTCAGATATAAGCGATAAGTCTCACAACTCAAGCATTGTCAGATGTAATATTACTAGGAGTAACAGTAAGGAAGACATTCGTAAACCTGATGCTTCACATAATGACAAATCTACAGGCAAAAAATTATCTAATGTCAATGTAAGCGAATTAATCAGAAAATTTGAACAAGATAATAACATAGTAAAAAGGCGTTAATCAAATGTTACCCTATCTTTGTATATGCAAAGGTAGGGTATCTTTTCAAAATATTATATTCTTTATAGCTTTGTTAATTTTTGACTTCTTCTCTGCAAAGGCAGTTTCTAGAGAAATTTTAAGTCTTTCCCATTCTTCTTGACCATTTATTTGAGCCAAAATTAGAGACTTATACTCACTCTCAATCTTCTCCAGCGCTTTTTGATACAATAAATCTAATTCTTCATATATATCAATATTTATCGATTGCAGTATTACCAAAAATGAAAACAAATTCGGATCAGGTAATTCTTCCTTTATATAATTCAGAAGACATAGTTTTATTTTTTTTGCGCAATATTCTATTGTTTTCAGCGATAGTGATAGGCTTTCTGCATAAAATATAAAACTATCTATAATTAAACTTTTTGATTTTTTCGGCAATTTAATATTTTGAAACAGTTCTTTTGTAAATTTTTCTATCGGTTGTTTTGGTAAATGTAAAAAGAGATCAGTAAAAGATTTTAGATCAAAATTTGGTCCAAGTATCGTGCTAATGGCTTTATGCATATTGCTCTTATCTTTACTGACAGAAATAATGAAAACCAGCCCCTCCACATCAAGCATGTACTTTATAGATTCCAAAAAATCAACGATAAATTTAGGACGGCACACATCAAGATTATCCACCATTATATAAATGTTTTTGTCTTTTCTGATTTTATTAACCACATCCGCTAACTGTGTTTTAAAATCTCTAGTACTCTCTTTTCTTCTTTGGAGAAGACTTAATTCACTCAAGACAAAACCTATGTCTTTTTTATCAGCCTCTTTTGCAGCATCAAGAAATACTGAAAGCATAGCAAGTGGAGATTTACTGATCAGCTTTCCTAGTGTGTTTAGAGAAAATAGCTCTTGGTTTATGTTCTTGAACTGTTGTATAACACTTCTTTTTACTTTATACGATACAAATAAATCTTCAAATAGGAAATTTAAAAAAGAAGGAAGCGGTTGATCCAGTGCATTGATATCCCATGCGTTATAGTAAGCTGCGATTTCATTTTGCTGTTTTAACTCTTTTACCCATTCTTTCAAAAAAAACGTCTTGCCCCATCCATCATATCCTTCCAAAGATATTATTGTAAAAGACTGATCAATCGTTTTAATTATAGTGTTGAATTTGCCTGAAAATTGCTTATAGCCAAGATAGTCATTCTCCCACACCACCTCGGGTAGTGGTGCTGCTTCTTTCTTTTTAAATGTTATCCATGATATAAGTTTTTTTAAGCACATAAGACTCTTACACTATATTTTATTATAGTATTTTATAAATTAAGAGCCCAAACAATCATTTACTTAAATAATCCATAATTTTCTATCACTGCATGAATGGAAAGGTTCTTCAAGCTGCTTTTGGGACTATATTGAATATCTATGCCGGTTAATTCTTTTACCCTTCCTTCTATATCTTCTGTTAACCTTTCTGCTAAATCATGTACATTGCCAGAACTTATCATTTGCATAACAGAAAATTTCCCATTTGAAATATACTGCTTCTCTATAAGTGGGGATATTTTAATTATCCCATCTAGGCTCTCACGAATGTTTATTGATAAATTACCTTCTTCTTGAAGTAGATATAACTTTTTTATCATCTCAGCTCTATTACCAGAGTGATTCTTTACAAGATCCTCTAATATTTTTCTATGTTCACCTATAGGCACATGAACATACATTAGCCATAAAAGAAGAACTAAGTCCGTATTATCTTTTGTTATCTCCTTTATTTTATTTGCCTGAAAGATTGCATAAGTATAAGGATCTTTGCCATCATAAGAATAACTAAACCTCGATACCCCCGACCTAATTTGATCATCAATTCTTACTCGAATCACATTTTTCAGATTTTCAATAGATCTATGCTCTTGTTCCATTACTAGATCGGAAGAGCGTCGTG
>NODE_18_length_14070_cov_97.830415
TGATATCTTTTTTCCTGGCAGGTTAAAAATTGAGTTGAATTAAAAATGCGGTTTGACACACTTCTTTGAACGTTCCCGGTCATATATTTCCTCAACATGTGAAGCTATATCTCTGTATCCCATGCCACTGGCATATGTGCTTAAGACCTTTGCTTCAAGTTCTGGATGTAGGCTTGTTTGCCTTTTTTTGACTATTTGCGGCTCAAAACTTCCCTCCCTATCTCTTGGTGTTAGTAGCTCAAATGAGCCTCCACTCGTGCGTAAAGTTTTTGCGTTTCTCCCATTTCTTCGGTTGTTTTCTTCACTTTTAGCTGACATGTGGCTTTCTATCTCACCTTCCAGACTTGCCTCTAGCAGCCTTTTTATAAATGGTGTTAATGCTCCATCTCTTCCTGTTAGCGGCTTACCTTCTCTGATAGATGATAAAATATTTGTTTCTAGTTCTTTATAGTCTACCAAACCTGTACTTCTGTTTGCTATTTTTTGACTCATGTCAAACCTCCATTTTTTATATCAATTTATTACTTTTTTTTCGGCTTGACACACTTCTTTGAACGTTCCCATTGGAATAACAAAAAGAGGGCAGGGCCCTCCTTGTATATTAGATATAGGCTGAGTTATGATCGTGATAAACGTGATCGCTTGCGCAGTCGAACATTTTCACAAAACCATTCTCTAGATAGAGATTATATTCATGATGTTGATCTAATAACTCAAAGTTATCTTGTGTTTCTAAGCTGAAGTGACTTGAATCTGATAGCAATTCGTAATTTGGATTATCTATTTTACTAATGCTGCTTATTACTTTGCCATTACCATTTGATATAGCCAAACTATAACTATCACCATCCTTCATTATTTTGATAGATACCTTATCCTCAGGTAACACTATAAGCTTTTTTGTATCACTATCGTGAATTACAAATTTGCCATCTTTAAAGTAATACTTGTCTTCCGGCAAAGTACCAACCTTATAATTCGATGTATGCAGTTTGTTCCAAAAATCTAACACAGATTGCTTTTCTGCTCCTTCTGCCCTATCATACAAAGCTTTTACATCATTATAATCTATGATTACATTTGCCTTATGCTTTCCTTCTACATCTCTATCATAGCTCTTTTCTATTTTCAAGATTGTGTCTTTCAACACTACCTGCTCTTTCTCCTCCACTGAAGCTGACCTTTTTGCCCTTGTTGGAATTTGTGGTTGATCAGACTGTATTTCACTATTGTCGTTTGATACAGTTCTCTCTTCAGCAACAACATTAGTAGTACTATGAACTTCTGTCTTAGTTTCACTTACTTGCCCTTTTGGACTTTCGGTTTGTTTCTCTTTTGTGAATATTCTCTGATAGTCCGTGTAGCCTCTGTTAGTATCGCCGATATCGCCACTGCCTTGATCAAAAGTTATTTTTTTGCTTCCATTTCCCATATTCTCAATTTCAACTTGAGGAGAAACAGATGCGAGGAAATCATTATAGCTGTAGTTATAATCAGCAGAAAAGAATATTTGCCCTTTGAAGTTATGGAAGTTATTAGATAACATTCCTATTTCTTCATCAGTATCACCATCAAATAGTTTTACTTTAGTGAAATATCTTTGATTGTTGATTCTCACTATTTCACCACTCGAGTTTCTTTGTATCTGATAATCATTTGGATCATGTTTAATGGTAAAAAGTTTACCAGGGGCATATTTTTCTAAGTTTATAAGGCCCACATTTATATGTTTATGAGAATAATCTCTCTTTTCATATTCATGTGCAAATACTGGGTCAATATATTTGTATTCGTCTGGTATGCTACTGTATTCTCTTCCTTCAGAATCAGATGGTGCTAATTTATATTGTCCATCTTTTTCCACCAATTTTAGGTGAGTAACATTGCCTGGCAATTGAAACCTTACGTTTTTTCCATGATCATGAATGAACAAGTTACTTTCATTTATAACTTCACCTCTTTCATTTTTCATCTCTTCAGTGATATAGAAGCCCATATTTTTGAATGCATGTAGATTTTCGCCTCCTTGCTTTACAACCGCTTCGTATACATCGTCGTCTGTTCTATCAGTCCCTTTATCATCCAATAATGTTCCTTTTTCTACGATTACGCCGCTTTCTCTTTGCTCATCAGAATATTGAGCATGCTTTGAATCCTGATGATTTAGAATTTTGGTCCCTCTAAGAAGTAGAGAATCTAAATCTTTTTGAATGTGTCCAGTGCTAGGATGCAACAATTCATTTTCATGTAAATGTGCTTCATCAAAGTATTCATCACGTTCAACTGTTCTGCCATCTATCAGAGAAGCTTTATAATGACCATTTTCTTTTGTAATAGCCATATAAGCACCACCGTCATATTGAGTATTCAAGTTGTGCAATATGTCCTCAAAAACAAAAGTTTCTTTAGTTTGACCTTCAACTTGCTTAAAAAAGCCTGATTCGCTCGACAACTCTCCAAGCTTTGTATTCCCATCATATATAGATAGTGCACCCATATCTCCGTGACCAAGAGCTTTGATAGAGAAAACTTTACCTTCTTGTAGATTAATATGAGCACCTCTGATTAGGTTTGGATCGATATTAACCATCTCTTCTAACATCTTTTCTACGTCAATGTTCTGAGTTTCTTTTACTTGTTTCAAGCCAGCGTTTATGGTTTTATCAAGCAAATCATCTTTCAGTTGTGTATATTTGTCCTGTGTAGCATTATATAATCTCTTATCTTCATTATGATAATTAGTGCTGGCTGAATTGCATTTTTCTACAAATTTCTCATAAGAGATCTCTCCTCTTTTGTATTGCTCGTATGCATCATGACGCTGTGTTTCTTCCTGTTCACGAAGGCTTTTCAACACATCATTATATTTTATATCCTTCTGCTTATCTAAGTCTTCTTTCCCATCATAGTAAGATTTTCTAAGATCTTCACCATATTTTGATAATATCCTCAAAGCTTGCATTTTATACTCTTGACTGTTTTGATATTCATTACCTTGTTGATCAGAGTAAGTCAGCTTAACCTGCCCATCAGTAGTTTTTACTGCCTTTAAGAAATGATATTCCTTTGATATATCGAGGGTATCATTTGTTGCCCTATTAACAGCACGAGCATAATCGTAAAATGACACATGCTCTACAGCAGAGAAACTTCCAACGTTTTCTCCATCTATTTTTTCTATATTTGCTTTGTAATACGATACATCTTTAATTTCTCCACCCACTATTTCTTGACCAGTTGCTATAAAATCTCCTTTTGTAACTTGCAAAGCGTTGAGATGTTCCATTGCAGTTTCTGTATCATTCTCAGCAAGCCAACTTTTGAAGTCAGCATCATGTCCTTTTATGTCTTTCAAGAAACTTTTTGATTCATCTGAGTTACCTTGACGTAAAGCATCTAGGTAGTCTCTTAATAAACTAGGATCTTTTTCCTGTAAGTACATTATCAACGCATGACCAGTTTTATACACTAAACTGTTTTCTTCACCATTGGCTGAGTATTGTAAATTTAAAATTCCACCTAGATCCAAATTTGCGGCTTCAGTTTTATCAATGCTTGACCCTTGAGCATTGAACTTGTGATCTGAATGATGTTCAAAGTAATCTGCAATTCCCTCCATTAATACTGTAGGTAGAGATTTTCCTCCTGTAGCCAAGTAAGTTAAACCATGTGCAAATTCATGCTGAAGGTTATGAACGCCACCTTGCTGATAGACATACATCTCAGCAAAAATATCAGCTTCTCCTTTGTAGTAACATTTACCACCTTCATCTCCAAGGTAAGAACCAAAACGTTCGCTTCCACCAAGGTGAGTGTAATCAGCCTTATCATCAAACACATAAATTTTGAATGTTTGTTCTGAGCTACCAGGCTCCAGCTTAAATGCATCTTTAAAATTAGTAGCTGTTTCTCTTATCTCACTTTCAATGTGAGCAACTTTACTTGCTCTTAAATTATGAGAATAAACTTCTACTTTAATATTTAAATCTTTAACTTCTATGATATGCTTGTTGTTAAAATATTCATCTTTAGATATATTTTTATTTACTTGTCGATTGATTGTCATTACTTTAACCCCTAGTTTATTAGTCTTTACAATATCAAGCATAAAGTGACTCATCTGAAAAAAACGTAAATTCTCATATTAGTATAATTTATATCTTAATAAAAAAGTATAGATAGTTAACTCAATATGAAAAATCGAGAATATAGCTAAAATTCCATAGCTGTTAATAAGTAGCGGAATTATAATTAAGAAATTTACTGAGTAGAAAAAAAGGTAAAAAAATCCTTTAGTAGCGAGTTTTATAATGTAAATTGGCGTTGTAATAATGTGCTAACAAGCGCGATTTGGCTGAATGTAGAAAAAATAAAAAAGACATGCAGCCGCTATAATTTTTATGTAATTTGTCAATAAATATCTGAGTTTTTTACTGAATTTTTGTTGTTGAACCCGCGAGGATCAAAAATAAGGATAAGTACTCTTATTGGTGTGATAAGGAAAGTGGGAAGGTTTGTCAAGGAGTTTCATTCAGCAAGAAGTCTAAAAGCAAATTGACTTTCATTTCACTGAAGCACTATACTAAGGTTAAGATGGGTAATTAGCTCAGTTGGTAGAGCACTTGCTTGACGTGCAAGGGGTCGCTGGTTCGAGCCCAGTGTTACCCACGTTTTTTTGCTCATAAAAAGATTTTATATGACAGCAGTGCACAATGGCAAACACTCAATAGCAGAGTCCAAGCGCTTAATTTATTCCATAATAATAGTTGCAATAACAATGCTTACGGAGATAGTAGGTGGAGTAATTTCACACTCGCTTGCTCTGTTATCAGATGCAGGGCATATGCTCACTGATCTTTTTGCCTTGATTTTAAGCTGGGTAGCGCACAAATTTTCAGCTAAGAAATCTGATTTACAGAGGTCATATGGGTATCACAGATTGCAGATAATTGCAGCATTTGTTAATGGTTTAACTCTATTTTTCATTGCAGCAGTCATTATCATTGAATCAATAAAGAGATTCATTTGTCCGGTCAATGTTGAATGGAAAGTAATGCTAATAATTGCCACACTTGGCCTGATCTCTAACATTATAGTCTTTTTTATATTACATAGTAAATGCGAAAGTAATATAAACATAAAAAGTGCTGTATTGCATGTTATCGGAGATATTTTAGGTTCTGTAGCTGCTATACTTGCATCCATAATTATCATGTTTACCGGATGGCAAATAGTGGACCCTATTTTGTCAGTATTTGTCAGTGTAATAATCTTAAACAGTGGCTATAAAATTCTCAAGAATTCTTGCCATATACTCCTTGAAGGTACACCTGAGAGTGTATCTGCTGAGGAGATAAAAAGTGAGATTGTATCTAAGTTACCTGAAGTGATAGATGTGCATCATATACATGCATGGTCACTATCTGATAATTATTTTATACTTACTATGCATGCCAAGATAAAGCAAAATGGACAACACACTAATATTTTGTATGAGATAAAAAAAATACTATTAAATAGGTTCGAAATTGCGCACTCTACAGTTGAAATTGAATACGATGAGTGCGTAGACAGTAAAATACTTAAGCATTGACATCTATAGGCTATTTGTTATTACTACAATATCATAATATTATAGAGAGTAGGCTATGATAGGTGTTTCCCAAATACAATTTCCTGGAAAGGATTCTTACAGATTAAAGACAGCAAGTTACTTCGCAGCTTTTGTTTCTTTAAGCATTTTAGTTAATCCTGCCAATGTCTTTTTATCTTTTGCCACATTGTTTTTTAGATCTGAAATAAAAACTTTTTACGTTTATAAAGACATAAAAGCTGCAAAGCAGGAAAAAATAAGTAAAAAGGAATATTGGGAAATATTTTTTGAGAAAAATAAAATTAAGATAGCATCTTTCCTTTTATTTTTTGCTTCTGTGACATATCTAACTTTTACAATTACTTTTCTACTTGTTTCGTTACTTGCAACAATACCACTTGCAATGGTTTTAATTCTATTACAAAGTGAATTAAGGCCAAAGGATTTTAATCCATTTACGTTACTCAAAGCTGCTATAAGTTTCTTTTTAGAAGGCATAAAAGAAAATACTCGCAGTATGACAAATAAGTTTGATGGTACTTATGAGCATTTACTGCCCCATCAATTGAATGACGATATTAGTAATAATATTGGTAAGTTAATACGCAAATATGATCCAGTACCAGAAGACGCTATTAATGATGAGGGATTTAAAGAGTTTATTGAATATATAAATCACTTACATATGCTTGATGGCCAACCATTTAGTAATGAGAATAAGGGAAAATTAGTAATGTTTTTGCAAGATTTTTGCAAAGGTAATGAGAAACATAGCTCTGGTTTCACTGGTGGACAAATTCTTCTGTTAGTTCTTAGAGCCTGCAATGATGGAGATAGAGAAGCTGTAAAAAATAAAAAAGACGCGTTGATTGCAAATTTACTAGATAGCCAAACTTTCTCTAGAAAAGAACGAATTCCTAACACATGTTTTACTGGTGTTATCTACAGAATGTTAAGTACATTAGAGGGTATTCATTCCGATCCAGAGATTAAATTTACACCACCTAGACAAATGCTCCTTACAGAAGCAGAAAATGAAGCACGTAAGTTTATGTTAGACAGGCTAAAAAATAAGAAGAACAGTAAAGAAATTCTTAGGGCTTGGCATAACGCCTAAAATAATTATGAAGATGATAAAAGTCAAAAAATAGTTGATGATTTTATTGCAGAAGTAAGTATTTCCTTAATGAGAAATTTACTGAGTTTTACTTCTCAATATAGTGAACAAATTGTGCTGACGTTAATGAAAAATATTAACTCTGTAAAGTTAAATAAATTAGAGCACTTTGCGCTGTCTCAGCACATAACAAATAAACTACAGGGGGATGGTTTAGACGATCAACTCGAAAACATCAAAGGAAAAGTCTTTTTGGAGCTTTTAAACCAAAATTTACTTAGAACAGATTTTTTTCTCAAGGACTCATCTTTAACTGAAGCTAAGAGAATAGCTAGCAAAATAATAAAAGAAGAAGTAAAAGAATTAAAATTGAAAGCCAAGAAGACTATTAAGGGTCAAGTGGCCAGAATGTTAGATAGTTTAAGAACGTTACCACTAGAGAAAAGGTGTTATAGGGTATACACGGAACTGAGTAAAAATAGCAGAGACGATAAAGAAGAAATAAAGAAAATTCTGCAAGAAAAGCTAGCAATAACAGAAGCAGTGATAAATAACATGTTAAAAAAAGAAGCTTCACACAGGCTAGAGATAGAGATTGAAGATATTTATAATCAAAATAAGCGCAATGTAACCACACTTTATGAAAAAATACAAGAAGTGAAGCAAAGATTCATTGAAGATGAATTTTTAATACCTCAAGAAGTAGAGAGTATAACAAGAGTAAAAATTACAATCTTAAATAAAGAAGATAAAATAATACCATCAAGCAGTTTATCTAGTAGTTTAAGTGTCAGTGATTTAACATCTCATTGCTTATAGAAACTTATGCTCTCTGCCTTGCAGAAGATTTGCAATATTTTTGTAATGCTTCAAGAAAATTAATATCGCTACAGTGAGTAGTATAAGGAATAACTCCTTTTGAAAAAAGAAAGATGCTATAACAGCTGCTGCATTAGCAGCCAAGGAAGCAAGAGAGGAGTACCGAAAGATAAAAAATACTATTAGCCAGACAAATACAAATGCTAATGCTATAGAAATGTTAAGTGCTACTAAAACTCCCAAAGTTGTTGCAACCCCCTTTCCTCCATTGAACCTTAGCCAAATAGGAAACATATGCCCTAGAACTGCTAAAATTGCAGATACATATATATAAAAATCGTTATTATCACAAAATTGTTGTGCTGTATAAACCCCGACAAATCCTTTCAAAGAGTCTAAAAATAATGCGAGGACAGCAAGTCTCTTATTTCCTGTTCTTGCAACATTTGTAGCACCAATGTTTCCTGAACCTACTTCTCTTAAATTTATACCATTTATTTTTGCAATAATTAAGCTAAACGGTATTGAACCTAATATGTAAGATAATACAAAGACTACAAATATCTCTATCATAGCAGAAATCTAGCTAATTTTGTTATTCCTTAGCCTTTTTAGATAACATTGGACTTCATTGTTAATCTGATTGCTAAACAGTATAAGTGCTGTCATATTGATGAGTGCTAAACAAGAGAATAAAGCCCCACCAATATTAGCAATAGCCATTATATCTTTAGACAAACCTGACAAAAATGAAACTACTACCACCGCTATACGATATATTACTACACTTTTTACACCAAACAAATACAGCCATCCCATTTCACAACAATATACAAATGAAATTACTGAGGAAAACGCAAACAAAGGCGCAGCGATGGTTAAAAGTATAGGAAACCAAGAAGAAACTGTTTCAAATGCTTTTTGGGTGATCAATATTCCCTCGCCAATGCCGGTCTGGTATGCGCCTGTTATTACTATTGTTATTCCTGTCAAACAACAAATTAACATTGTATCAAAGCATGGTTCTATCATAGCAACTAGACCAGTCCTAACCGGCTCCTCATCTTTAGCTACAGCGTGAGTAATTGCAGCAGAACCAACACCTGCTTCACTGGCAAAAATTGCTCTTTGAATTCCAGCAACAAATGCTCCTACTACTCCTCCACCAACAGCATTGAAGTCTATCATACTTGAAAACAATATTTTTAATGTATTGCTAAAATTGTGAATATTGAATGCAATAATCGTGAAACAACTCAAAATATATATGAGTGACATAATAGGCACCAGCGCAGAAGAGACTTTAGCTATTCTCCTGATTCCACCGATAATCACTAGAGCAAGTAATGTAGAAATTATGGAAGAGAGAAACCAAGGATGACCATCTATCCAATTTGAATAGCCAGATAATATTGAAACCATTTGGTTAGTCTGAAATGCTACACTTCCACCAAGACCTGACAATACAAAAAACACTGCATATATTGCAGCTATCACAATACCAAGCTTCTTAAATCCAAATTCCTCTAGTCCATTTCTTATATATTGAAAGGGACCACTGAATAACTGCTCCTGGCCTTCTGTTCTGTGTCTGAATGCTAAAGTTACTTCAGCAAACTTTGCAGACATACCAAAAAAGCCTGTGATCATCATCCAAGGTACCGCTCCTGGCCCTCCCATTGAAATTGCAATTGCAACACCAGAAACAGTTCCAAGACCTACTGTGCTTGATAGCGCGGTTACAAATGCCTGAAAATGCGTAATGTGACCATCATGATGATCTGTGTCATATTTTCCACATAAAATAGCGAACGCATGCTTAAACATCCTTATGTTGAGAAATCTAAAACGTAGTGTTAGAAATATATAACCAAAGGCCAATAAAAGAATTATAAATGGTACGTGAAAGATCTTGAAAAACAACACTTCATTCATGAAGTTGCTTACTCCATTTAATGCAGTGTCATAACTTTTATGAAAAACTGAAGCAGCGTATACATCATTAAATGGTAGGCAAAATAACACTATATAAATCATTCTATAAATCATTCTATAAATCATTCTATAAATCATGTTTAATACCTTTTGTAATAAGAATCTATTGTATTTAAGACTTCCCTTCTCAGTAGATATATCGCAACAGCATTTGGAATCATAAGGCACATAAACAGGCTATCGCCTAAATAAGATATAAATTCTATATTTTTTGACATACAACTGATATACACTGAACCCACTATAAGAATTTGGAACAATATCAGTACTTTTTTGTTACCAAATAAGTATAACAGGGCAACTTCACAGTAGTAATAGTAAGCTATTATTGTGGAAAATGCAAAGGAAAACATTATCAGCGGAAGAGCTAGCTTGCTAAATAAAGGTAAGGCTGTTGAAAATGCTGAGCTAACTAACGTAATATCACCTACGGTATTAGTGATATGCATATCGGTGATAATTATCACAATACCAGTCAAAAATGAGACTAATATTGTGTCTACAAATGGTGCAATCATTGCAACACTTCCAACTTTAACTGGGTCTTTCTCTTTTACAATCGAATGTGCTATAGCTGCTGTTCCAGTACCTGCTTCATTAGCAAACACTGACCTTCTTACCCCTGCTATTAATCCACTCAATACTCCACCTCCTATAGCTGATTTGTTAAAGATATCTTGAAATATTATAGATAGAGCATTCAGTAGATTATTTCCGTTTACACAGATTAAATATATACACATGCCTATATATAACATTATCATGATCGGCCCTAAACCTGTTGCAACTAAAGCAATTCGCTTTATTCCTCCCAGTATTACAATTAATACAAATAGCGAGATAATAACAGATGTGTTGTATTCAAATAAGTTACTTGACAACGCTGCAATTTGATTTGCCTGAAATGGTATGCCGCCTAGAATCATTGCAACAAGCAGCATAACTGCGTAGATAAATGCAAGGAATTTGCCAGTCTTCATAAATCCAATCTTTGCAAGTCCATGTTCCATATAATAAAAAGCCCCACCAGTTGTGTTTTCAGAGCGATGAGTAAATGCAAGCACTACTTCAGCAAATTTTATTGACATGCCAAGTACTCCGGTAATTATCATCCAAAAAACTGCACTTGGCCCCCCTATTGTAATAGCTATTGCAACTCCTGATATTGTTCCAAGACCAACTGTTCCTGAAATTACCGTTGCAAATGCCTGAATGTGGGTGATTATGCCGTTATTATTATGGCTCTCTAGGTTGAATAGTGTTTGTATCCCATATTTGAACAACCTAAAGTTAATGAATTTGAATCGAATCGTACAAAAAACCCCAGTTGCAATTACCCAAATAATTATAAATGGTATGTTGAATATCTTTATATATAAAAAAGAGTTTAATAGATCAGTTGCTTTTACAATCATGCTGCTCACTACTTTTATATAGCTAATGAGTTTTATATGTGTAGTATATATAAAGTCCAGTGCTTATTGGAATAGTAAGTATATACAATGCGCCTAAAATTGGTAGTGTTATCCAGGGCTTGCTTATAAACAGTATGATCAATATTCCAAAAAACGACACAAATATATAGGATAGGCTTCTAGGAACATAAATGTACTTTGCAGAGAAAGTTGGAATATGACTTATCGAAAAAAATGAAATGGCCAAAAAGTAACAAGCTGTATTCTTTACGTTAAAAAATTGCTCTATAAGAAGTAAGTATTCACTCTCATGAGATTGAAAGGTAATAATTATTGGTAACAGAGCAAGTAAAGCGCATACAGGAGCTGGAACGCCGGAAAAGAAAAATTTTTTCCAGTATAATTGTTCTGAATGTAACGAAACATTGAATCTGGCAAGTCTTATTGATATGCAGATTACATATATCATTACTAAAATCCATCCTACAACTTTAATTTCATTTAACTTCCAAAAATATAAAAGAAAAGCAGGTGCTGAACCAAAATTTAGAAAATCTGCAAAAGAATCGAGTTGTGCTCCAAAATCGCTAGTTGATTTTAAAATTCTGGCTATCCTGCCGTCCATTCCATCTATTATTGCTGCAATGATAATAAAAATTGCTGAAAATTCCCATTGTTCATTAAATGTGAATTTAAGTGAAGTAAGGCCAGCACATAAACCCAGTAAAGTTATAAAATTTGGAAATAACTTGGTAATAGGTAAGGATTTACTGTTACTTTCATCATTATTCATATAACATCAAAAGTAAGCTTCTCTTGTTTATTAAAATCTGCTATAACTGTCTCACCGCCAATAACAGTTTGTCCTTCTGAAACTCTTACTTCTATATCAATAGGAATATAAATATTTACTCTGCTACCAAATCTTATAATTCCAAATCTTTCACCTGCTTTTACGCTCTGAGATGTCCTCAAATTACAAACAATGCGGCGTGCAATAAATCCAGCTATTTGTTCCACAATGATTTCTTTTCCCTTTTCATATTCAATCACAATAATCTGCTTTTCATTTTCATTACTGGATCTATTACTCATTGCAGAAACAAACTTGCCTTTTTTATAGTTCATTTCCTTTATCGTACCAGATATTGGTATACGATTCACATGGACATTCAAAACGCTTAGAAATATGCTGACAAGTGTAAATTTCTTTTCTTCTTCATTCTCTTCTGATAAAGAGTAACTAACTTCTTCTATCTTTGAAATCACACCATCAGCGGGGCTTAATATAAAACCCTTATTGCTTGGTACAGCTCTTGCTGGATCACGAAAAAAATAGGTACATAATAACGTTGGAAATAAGCAAGTAATTCCAGCTCCCCAAGATATAGAGAATGCTATACATGTTACGATAAAGGAAACAACTATAAATAAATAACCTTCTCTGTTTATGTTAGGCAAACCAAAGCACATAACTTATTCTCAATAATTCATTATTAACAATTTATCATTTATAATTTCTCATGAAAAGCTTTTTTTTACTGTTTCACTTTTCGAATTATTATATAAACATTTGCTTATAAAATCGCTGATAGATGTAAATTTTTTAATAAAAATTGAAGTTTTTTAATTATTATTAATATAATTTTAATAAAAACTTAATAATAATCCTTAATAATCTATGAATTAATATGTTCGCAATTTCGTATGACAGGGGAAATAGAAAAAGATGAATCTCCTTCCTTATACTCTGCAATTCGGATGGGTGATATTGAAGCTACAGAGCTACTAATAAAGTCTGGTGCAAACGTCAATGATAATTATGAACGTAATCGTACGCCACTGCATGTTGCTATCGGGTATAAGCAGTTTGAAATAGCGAAATTGCTGATAAATAACGGAGCAAACGTTAACGCAAAAACTGGAAATCATGGCAAAGATGACTTAACACCAATGCACCTTGCAATTTTTGCAAACACGCCAGAGTTTATAGAATTGCTAGCTAGCAATGGTGCGTTAATTAATGAAAGGGAAAGCACTGAAGGACATACACCTTTTCACCTTGCTGCTTTATATGGGAATAAAAGTGTAATACAAGCCTTAGTTGATAAGGGACAGGATATTGAAGATATTGATAATAATGGGCGGACAGCTTTATTTTTAGCTATTAGACAATGCACTGAAGCAAAGGATGATAGCAGAGTAGAAGTTATCGAGTATTTGATAAATAAACTCAAAGCAGACATAACGAAAAAAGATAATAATAACAACACAATACTTTTTCCTGCTGCTAATAATTGTCCTGGAAAAGTAGTGGAACTCATCATTAAACAATATATAGAAAGCTTTGGTAGAGATCGGTTGAAGAATTTTATCAACCACAAAAATAAAGCTGGAATGGATGCCTTGGATATTGCACTCAATAGTGGAAATGAAGAGGCCATTGAAGTACTTAGATCATATGGAGCAGACATTGAGAAGATAGAGGGTGAAAGTCGTCTATTTCGTACAGTAAAAGAAGGTAATATAGAAAAAACGAGGCTTCTTTTAGAGCAAGGAGCAAACGTTAATATAAAAAATGGAAAGGGGCTTACTCCTTTAGATATTGCGATGCGGGAAAACGATCAAGACATGGCTCGATTCCTAAGAGAGAATAAAGCAAAAACAAGTTTAGAGATAAAAGTTCAGTTAGCGGCATTAGTTACGCTAACTATTATAACTCTTGGTTTAGCACTAGTAGTGTATTTTGTTGTGAAAGGTATTCAAGAAATTGCTGCACAAAAAACAGGCAGTACTCTCAATAATGTAGAAAGTACAAAGATAGAATCAACTATGTTTTTTAAAAATTTTTTATTTGTGTAATTTTGCAAATTATATGGGCAATAAAAACCCGTTTGTCATAGAAATAGAATTTTATATCAAACAGCTACCACAGAAATTTCTGCTTAAACCAATGAATATGTGAATAAGTACTTTAAGTTTGTGTATTATTCACAATATTCATTGTCAGTTACTACTGTGTGAAATAATCGCTGCTTTAAGTCTTGCATTAGCTGTACTAGACACAATTTAATCTGACAGATGAGAATTAACTGACAGAAGAATCGACGAAGTTAAAACTAATATCAGTC
>NODE_19_length_13860_cov_52.056737
TGTGTCTTACACAGGATCTCCTTAAGCAAGTTTGTAATGTGTCTTATTTGTTCAGTTAGTAATTGAAGTTGGTATAAGCCGCTGAGAATAGCTTGCAACTATTATTCTTGCAGTTGGCTGATTACCGAGTATCCATGCGGGCCATGCAACACTCACGCACATAGACTTCATTGAGCGCGGAGGGCATATTGAATATTATTCGCTTCACTGTGCCAGTACCTGCTGCTTCAAGCCTGTCTGCTATGATTTTTATATAATGATAATTGTTATACTCACACCCCGGCATTACCGTTTGAAAGCATAGTTCGATAAATTTTAAAAAGTTCATGTTAGTCTCCTATAGTGTTAGTGGAATTTACTTTATGGTGGTGTCAGCCTCTTTGGTGTCATCTCAGCGTCCTTTTTCTTGTCATCCAAGTAGCCCTTTCCTTGTCATTCCAGTGCTTGACACTGGAATCTAGTTTCACCTTATGATGGTGTTATTCAAGTAGCCTCTATCCAAGTGCCCCTTTGGTGTCATCAGAGTAGCTGACACTGGGATGACAGGAAAAAAAGGCATTCTGATGACACTATTTTTTGTACTTTTGCATTCAATATTCGTACAATTATGTGTCAAGCAGTGGAATGACATTATCTACTATGCAAGATGTGAATTATAATAAGAAATGGAAGATATGAACATAACTATACATTCACAAGAAGACTTTGACTTTATGCGTAAAGCTGGCAGGCTTGCAGCTGAAACCCTTGATTTTATTGCACCATACGTCAAAGTAGGCGTAACAACTAATGAATTAAATGATCTATGTCATGATTTTATAATCAATGCAGGTGCAATTCCAGCACCACTGAATTATAAGGGATATCCGAAATCAATTTGTACTTCGAAAAATGCTGTTGTATGTCATGGTATTCCTGATGATAAACCTCTTAAAGATGGAGATATTTTAAATATTGACGTTACAGTGATTTTAAATGGCTGGTATGGTGATACAAGTCGCATGTTTTGGAGCGGTAAACCCTCAATAAAAGCAAAGCGTTTGTGTAATGCTGCCTACAATGCGCTAATGGAAGCGATAAAACAAGTTAAGCCCGGCAATAAGTTAAATGAAATAGGATTTGCTATAGAAAAATATATTGAAGATTTTGGATATTCTATCGTACGCAATTATTGTGGACATGGCATAGGAAAGGTTTTTCATGCTCCACCAAATGTTGTACATTTTTATGATGAAGGTGAGGATCTTATCTTAAAAGAAGGCATGTTTTTTACGGTAGAACCAATGATCAATGCTGGAAAACATGAAACTCTTCTCAGCAAGCTAGATGGCTGGACAGTGACAACACGTGATCTTTCACTTTCTGCACAGTTTGAGCATACGCTTGGAGTCACAAAAGATGAAGTTGAAATATTTACACTATCACCTAAAAATTGGCATTTTCCACCTTATGATTAGATTTTTTAAACACTTGGTTTTTGAAAAAACCTAACTCTTAACTTGTGATATAGCAACTAACCCAATTAGTGCACAGAAAATCATGTAAAAACTTGCTAAAGTTCCTTGTCCTGTAACTTTGATAATAGTTGTGCATATAAATGGTGCAAGACCACCAAAAAATCCCGAAGCTATATTTCTTGATAAACCAAATCCACTGTATCGTACCTTTATTGGGAATAATTCGCACATAAACGCGCTAACAGGACCAAGAGAAGCAGCTATTGGGATTATAAAAAGAACGTGCGCCATTATGGTGAGCAAATTATTACCACTTAGTATCATTGAAAAAACTGGATAACTTACTACTATAAAAGTTACAAATGCAAATTTCATGACTCTTTTTCTCCCTACCTTATCAGAAAGCATTGCAAATAGTATAGTCAATCCTCCAAGTGCAACCTGATTCAATATTTCTACTGCGTGATTAAAGTGAGTGTTTATTGTTGATGCAAGTAGATTAAAAAACACTAAATATATGTAAAGAGATGCATTCTCAACTATGTCAACTCCAATTGATATTAGAAAAGGTTTTTTATAGCCATTTAACAGTTCTTTTAACGGTAGTTCATGTGGCTTTTCCTGCTTTTTATATTCTGGGCTTTCATCGAGTATATATCTCATATATATACTGATTAATCCTATTACAAAACTGAAAATAAAAGGCAATCTCCATCCCCAAGATTCAAAATCGGATACTTTTTTGCATATAAGCACCACTATAAGACTTAATATTGAGCCAAGAATTGCGCTCAATACTTCAATACTGCCAAAGAATCCTCTTTTATTTTTAGGAGCATGCTCTATTAAAAATGGGGCATTTCCTGCCTCTCCTCCAAGAGATATACCCTGCAATAATCTTAAACATACCACCAGTACTGATGCGAGTACCCCAATGTTCTGATAGCCTGGAACAAATGCAATAAGTACGATTGATAGAGTCATCAATATGATAGAGAGAAATAGAGCAATCCTTCTTCCATATTTATCGCCAATGTGGCCAAATATAGCAGCACCAATTGGTCTTATTAAGAAACCCACTGCAAACACTCCAAAAGCTTTAAGTATGCTGACTAATTTGTCGTCTGATGGAAAAAACACATCTCCGATTATGCTTATTAGATGGCTGAAAAGCATGTGATCATACCACAACAAAGTGTTACAAATTAAACTTGATAGTATTACTTTTGTTATTTGTTGCACGAAATCTTCCGTAATTTGTTTGATATTATAGTAATATTACTTACTTTTTCAAACGTGAATTATGTAAATGTTATATTAATAATATTATCTTATTAAATTTTTATATCGTTGATTATATTTAAATATTCTTATACTATACCTATATATTTCCATATATTTTTTGGCGAGAAAGTTATTTTAATTTAAGTGCACAAAGTCTCTTGATATGACACATACTCCAGTTTTGTTAAAAGAGATGCTATTTCAATTAGCACCACACAGTGGTGGCATATATGTAGATGCTACATTTGGGGCTGGAGGATATAGCAAAGCAATATTGGAATCCGCTGATTGCAAAGTGTATGCAATTGATAGGGATGAAACAGTTACCAAATTTTATGATGATCTGAACGTTAAATACCCTGATAGAATAAATCTATTTATTGAGAAATTTAGTAATATTAAAAATTTATTAGATAGTAATAATATTAAAGGTATCAATGGAATAGTTTTCGACGTTGGAGTTTCATCTATGCAGCTTGATAATGGAGATAGAGGATTCTCATTTCTACGTGATGGCCCACTTAACATGAGCATGGATAACTATTCTCATATGAATGCTTCGACGTTTGTTAACGCTTTACGTGAAGAAGAGATTGCGAACACTATATATAATTATGGGGGTGAGCGTCATTCTCGTAAAATCGCAAGAGCGATAGTAAATGCGCGGAAGAAGAAAATTATCAAAACTACATTTGAACTTGCGGATATTGTAAGTTCTGTAGTGTTTCGTGGAAAAAGCAAGATTGACCCTGCAACTAGGACATTTCAGGCAATCAGAATATGGGTAAATGATGAGCTAGGAGAGCTTGAAAAGGGTATTAAAGCTGCATCTGAGATTTTAAGTGAAAACGGCAAATTAATTGTAGTTACCTTTCATTCTCTAGAAGATCGTATAGTTAAAACCCTTTTTAAAGATTTGTGTGAACCAGGACCTACCAAGACATTCTCCCTTTTAAACAAAAAAGTGATTAAAGCAAGTGCGGAAGAAATAAATGCAAATCCGCGTGCGCGTTCAGCAAAATTAAGAGCTATACAGAGGTTGTCATGAGAACCTTCTGTATTATTTCAATAACTATGTTTTTATTATAGGGTTATTTAAGGTAAAATTACATGTCCACTCACTAAATAAATAGCTAACACAAATAAAACGTGAAATTAATTTAGTGCAAAGCAACATAAAAGTTCTTCAAGCAGAATGAAGTTATTTGAGTAATCCAAAAAAACTTGCAGTCTTACGGAGAAATACCTAAAAAATAACTCTTTGATACTAGCTAGCCAGGTTCGACTATCTAAATGACCTTAGTGTGTTAGCAAAATCATAGTAACGATTAGGTTTAGGTTTTTAGATAAACACACTACGATAAAACTTACTTTGATACGAAATTATTTGCATAAGATTTTGGCAGTCTTTTAACATCTTTTGGCATTTCAATTGTGTACTTTGTGTTGTGTTTCTTTGCGTAAGATATTGCTTTTTCAAGAGAATCAAACTTTAATACAATCTGTTTTTGGGGATCTTTTGAGCCAACCCATCCCATCAAAGGTTCAATATAGTAAGAACAAGGCTCAATTTTTAGGTACCAGAATTTTGTATTACCTAAGCCAGATTGTGTTGCAGTTTTTGTTGGCTTATAAATCTTAAAAACTACTTGATCGTTAATACTCATAGCTCTTACTACGTAATCTTAAGTATATATCTAAATAAATTTTTCCACAAAGAATTAGTGTGAAAGAATGAAGTTTGAAATAAATATTTTTATGTTATATTATTAAATTATATAAAAAGGATTAGCTGAATAGGAGTAATCGATGGCACAGCAAGAAATGGTAACAATTAATGCAGAGTTACGTGATGTAAAAAAAAAGAAAGCGATTCAGGTTCTGAGGGAGAAGGGAAGTATACCTGCAGTTATATATGGTAAAGGGCATGATAACGTAAATTTGACATTGTCTGCAAAGGAATTTACTAAACAATATAAATCAGGTGCTCTTTCTGCACATTTAATAGAACTAGATATTTCAGGGAAAAAAGAATATGCTCTTGTTCGTGATATTCAATGGCATGTAGTAAAGGATACTGTGCAACATGTTGATTTTCAGTTTGTTGATAAAGGTAGTGAAATTAAAATAGATATACCTTTATCATTCATCAATGAAAGTAAATCACCAGGAATCAAATTAGGTGGAGTGCTTAATGTTTTGTGTCGTTCTATTACTGTCAAATGCTCTCCTGAGAAAATACCTCAAGTCATAGAAATTGATTTATCTGGCAAAATGATCGGTCAGTCTATACATATCAATGATGTAAAATTGCCAGAAGGTGTTAAATTTGTAGCTCATGAGGAAGAAAATTTCACCATTGTAACAATCTCTACTGCTGATAGTGATGTTGAAGAGCCTCAAACAAAAACAGAGGAGTAGTGCATTTAATAGCTGGGCTTGGTAATCCTGGTAGTAAATATGAATTAACTCACCATAATATTGGCTTCATAGTTATTGACGCAATTCACAAATATTGGAATTTTCAGTCATTTTCTAATAAAGCTGATTACTTGATAACCTCTGGCATAATTAACAATAATAAAATCATGCTGATAAAACCTTATTCATTTATGAATAATTCAGGTATTCCTATTGCAAAAATAAAAAATTTTTACAAATTATCGCTAGACAATATTGTTGTCATACATGATGATGCTGACTTAAAATTCGGAAGAATAAAAGTAAAAAAAGGCGGTAGCTCTGCTGGACACAATGGACTTAAGTCTATAGATAGCTTTATTGGTAACGATTATTGGCGTTTGAGATTTGGAGTAGGTAGGCCTGAAAATCGGAAAAGCTTAGCAGATTATGTATTATCAAAATTTGAAAATTTTGATAATGTTATCCTCTTAGTGGAAAAAATAGCAAAAAATATACACCTAATGCTACAAGGAGATATCGCAGCTTTTATCAATTCAGTTGAGAGTGAAACTTTAGTATAGCAATTGAATACTGCCCAATACAAGCATCTAGATTAGAATACTGATTCTTCTAGAAGTTGTTCACGCTCCTCTTCTATTGTAATAGAGTTATCGTGATTTTTAAATAAATCTCTGATTTTTGTTTCTATTTCATTTGCAATTTCTTTGTTTGCCTTGAGGTAACTTTTTACATTTTCTCTTCCTTGGCCAAGACGCGTATTGTTATATGAATAATAAGCACCTGCCTTTTCAAGCACACCAAGCTTTGCTCCTATATCTATTATTTCTCCAAATTTTGATATGCCTTCATTGTACATTATATCGAATTTTGCTTCTCTAAATGGAGGAGCAACTTTATTTTTTACAACTTTAACTCTCGTTTCATTACCCGTAATATTCTCCTTATCCTTTATCGCACCAACTTTTCTTATATCAAGTCTTATAGAAGTATAGAATTTTAACGCATTCCCACCAGTGGTAGTTTCCGGATTTCCATATACTACTCCTATTTTCATACGAATTTGGTTAATAAATATCAATATACAGTTTGCTTTTGAAACTGCAGAGGTGAGCTTTCGTAGCCCATGACTTAGAAGTCTTGCTTGTAGTCCCATGTGCTGGTCGCCCATATCTCCTTCAATTTCAGCTCTTGGAGTTAGTGCTGCAACAGAGTCAATAACTATTACATCAACTGCACCAGAACATACTAAATACTCAACAATATGCAACGCTTGTTCTCCAGTGTCTGGTTGTGAAATCACTAAATCATCGGTGTTTACTCCAAGTTTACGAGCATATATAACATCCAGTGCGTGCTCCGCATCGATAAATGCACATAAACCTCCTTTTTTCTGTGCTTCAGCAATTACATGCAAAGCAAGGGTAGTTTTACCAGAACTCTCAGGGCCAAATATCTCAATTATACGTCCTTTTGGCAATCCCCCCACACCCAGAGCTGAATCAAGTGCAATCGACCCTGTAGATATCGTGTCTATTTTTTCTACAGGGTTTTGCTTTAGCTTCATTATTGCACCTTTACCGAATGCTTTTTCAATTTGACTTATTGCATTATCTAGTGCTTTTTGCTTATCATTATTTCTTTCTTCTGGATTATGTGCCATGGATCATTTATTAACTTGTATAGTCTCCATGGTAATTGAACGCAACCAATCTGCCAAGGGTTTTTTAATAACGAAGAACGTTAGTTACCTAAAATTAGATAGATAGACTTTGTAGTGCGATACAAAATAACGATAGAATACAATGGTAGTGGTTTCTCTGGCTGGCAAAAGCAACAACACTCTGCTAACTCAATTCAGAAAACCATAGAAAACGCTATATTTAATTTCAGTGGCGAGAGAGTCTCTTTGCATTGTGGTGGCAGAACTGACACAGGGGTTCATGCTTTAGGGCAAGTTGCTCATTTCAATATGGAAAGGCAATTTGAGCTTTACAGAATAAGAAATGGAATAAACTATCACTTAAAAGCGATTCCTATAGTTGTGCTTAGTGCAGAAGCCGTAGATGATGCATTTCATGCGCGATTTTCAGCAAAAAAAAGATATTATGAATATAGAATAATTAATCGCTACGCTCCTGCAGCTCTGGAAATCGGTTATGTGTGGCAAGTATTTAACCCACTTGACGTAAACATCATGCGTGAAGCTGCTAGACACCTGCTTGGAAAACATAATCTTTCAAGCTTCCGCTCAAAAGATTGTCAAGCTACAAATCCGGTCAGAACAATCGATGATATTGATATAGTACAAAATGGAAGTCACATATACATCAAAATATCTGCGATTTCCTTTTTGCATAACCAAGTGAGGATTATTGTTGGCACTTTAGTTGAATTTGGAAAAAATAGAACTAATCCACAAGAAATGTTAAATATATTAAGTCAATGCAAAAGAAACGCCGCTGGGGTCACTGCGCCGCCTCACGGCTTATACTTAGTAAAGATAGATTACTAGCTTAAGTCCTCATTGGCATCACTATGTATAGTGCACTTGGATCATCTTCATCAGTGATAATTGTAGCGCTATTACCATCTGATAGGCTGACCTTACATTTGTTTTTTATACAAGATAAAGCATCAAGCAAATAACGAGAATTAAATCCTACTTCCATAAGAGCTCCATCGTAATCCACCTCTATAGACTCAGTCGCATCACTGCACTCTTGGGAATTTGAATGTAGAGTTAATAAATTCTCTTGCAATGAAAATTTAATTGATTTTATTTTATCGGACACAACAACGGAAACTCGGTCTATGACACTAGCAAGTTTGCTACTCTCAACAATCATTTGTTTATCTTGAGACGTTGGAATGACAGCTTTGTAATCTGGAAAAGTCCCATCTATCAATTTTGATATTAGAATATACTCACCACATGTAAATTTGATTTTTCTATCTGAAAGTTTTATATTTATCTCATTACAATCACCCAATACTTTCAACATTTCCATGATAGTTTTACGTGGAATGATCACCCCAAATTCTCCGTTGATATCTTCAGGTTTAGGCCTTTTTATACATGATAAACGGTGGCCATCAGTTGCAACGCAGTACAGAAATTGCTCATCTGTATGCAGATATATCCCGTTTAAATTATACCTTGTATCATCCAGCGACACAGCAAACTTCGTTTTAGTCAACAAGTCTACCAAATCTGCACTTAGTAGAGTGAAATCGTATTGATGATCACCTTCTTCAAGAACAGGGAAGTTATTTGAAACTACGTTCGGTAAAGAAAAATTTGCATTTCCACAGGATATCAATAATTTTCCTTGATTATTCATTTCGAAATTGACATCCAAATTAGTTGGCAATTTTTTCACTATGTCATGTAAAGTATGTGCTGAGATTTTCACTTCTCCTTCTGCTGATACATTTGCAGTAAGTGAGGCAAATATTGAAATGTCAAGATCAGTAGCCTTCAATTTTATGCTGCCATGTTGTGCTTTGATATTTATACACGCTAAAACATCTATCGCGTTGCGCCTTTCAACCACTCCACTTACCCTGGATAGCGTATTTAAAAGGCTTGCACGACTTACACTAAAACGCATTTGTTCACACACAGAACTTTGTTCTTTGATTCCTATATCTACAATTTTTGACATATTAATTCTCAAAAATATATTTTAAATGATATTCATATTCTATGTAAAGTGATATCCATATTTTTGTCTGAGAGACAAAACAGCCTATCTTATACTTTAGTGATCAATAATTTGCTTTGTATGGCATAAGTCATGCATTTTTTGGTACGCTTTTTGAAAGCCAAGCAAGGAATAAGTATCATCAACATTTGCTGTTTTTACTTTTCCATTAACTACCATTGATAATCCCTGCTTCATTTTTAGAATCAAATCTTGGTCCATTTTTGTATCATCTGTCCACGCAAGACTTCCCTGTATTATTGGCAATTGATATTTAATTTTTTTATCGATATTGAGAACTACAGGCTCATTATTATACTGAAAGCCAGAAGTGACGCTCACCTCATCTGCTTTTTTATCAACGTAACTGACCATTACATACGGCTTGCGGTCAGCTGTATAATGTTCACTTTTTTTCTTAGGATGAGATACAATGTAACACACTTTTTCACCATCTTCCAATGCAGTGTACACAAGCCAATCTTTATATTTTTCCTTCAGTTGTACGTTACTAACCGATGCAAGAGTACCTATTGAAAAAAGTATTAGAAATACAAAAAGACTACGCATGTAAACCAAGTTTCAAACTCTCTGATTTTACATGTTGTTTTACCTTACTCATTGCTTGCTTAGCCAATTGTCTTATTCTTTCTCTTGAAACACAATATTTTTTGCTAAGCTCATCCAAAGTCTGAGTACTTTCAGATAAATATCTGCTAATGAAAATGTCTCTTGATCTTTCATTAAGACTTGCCAGCGCATTGCTTAAAATTGTTTCTTTTAATGCCTTTTCTTCATGATTCTGGTAAGCTACTTCTTGACTAACTAAATTACACGGAATCATATCTTGTAACTCCTTTTTAGAGTCATCACCTATTTTTATACAATTATTTAACGACTGATCCTTACAAGCCAGACGATAGCTCATCTGTACAACATCTTCTTCAGATACAGAAAGCTCATTTGATATTGCTTTTATTTCTTCTTTACTCAAAGTTTCTCTGTTTGTGTATTGTAAAATTCTTTTTTTTATTTTACGTAAACTAAAAAACAATCTCCTTTGTGCTTGCGTTGTACCTATTTTTACAAGTGACCAAGATTTTAATATAAAGTCTTTCATTGAAGCTTCAATCCACCATACTGCATAAGTTGAAAAACGAAATCCCAAGTTAGGATTGAACTTTTTCACTGCATGCATTAAACCCATATTTCCTTCCATGACCAGGTCCATCAACAATAGACCGTAATTCTTAAATTTCATTGCAATTTTTACTACCAAATTCAAATGGCTAGTAATCAACCTGTGAGCAGAAGAAATATCCTGGTATTCTTGCCAATTTTTTGCTAATCGCACTTCCTCTTCTTGGGAAAGCATAGGAAATTTTCGCACTTCAGCAATATATTGCATAAGATTAGTGCTACTATTAACACATAAATTTGCTACTGGGGTCAACATAATAACTTAAATTAAAACTCTGTACATATAATATATTGATTTTCAGTGAAAAATTCAAGCTTTAATTAAAAAAGCATAACTTTATATCTAGTTGAGATCTTAACAACAGCTACCTAAATGTAGAATTAAAATTGCCAGCGTGTAACGATAAAAACTACATTAAATAAATAATGTGTTATTCCAGTGCTCAAACACTGGAATTCACATTTCTTTTTTCTAGATCCCAGTGTCATGCTACTTGAATGACAAGAAAAACCCACTGGGATAATAAGACAAAGATAGACTAGAAATTAAACGCTACTCCAGCTTCTGCACCAACAGTGCTGTAAACAACATTTTTGATACCAGTATCATCCTTAGCTGCCTTATCAAAACTAGCACCATAAGAACCGAAGTAACGAGCTCCAGCAAAGAGTTTGATTTCTGGGGTTACATCATAACTAACACCAGCTTTTGCTTGATAAGCAAAACCAAATCCTTTTTGATCTTTAACTTCATTAGCTTTTGAAGGATTGCTGATATATGCTGCACCAACACCAACACCAACGTACGGAGTGATAGGCATATCTTCAATCGCTATATCGTAATAAACGTTAACCAATCCTGAAAATGCTGTTAAACTGTCTGCAACATTTGTTTCAGAAGCATTTACTACAGCTGTATCTTTAGCCAATTGTGAGTAAAGCCCTTCAACATCAACTCTAATGTCATCCATTTTATAACCAAATGCACCACCACCAGCTATAAAAGATCTTGTTAAGGGACTATCCTTTTCTTTACCTATTGCATTTGTAATACCATCAACTTTTGTATAAAAAGGTAAAATTTCACCGTTGTATTGTAAACGAACGTAGTAGCTAGTTTCTTCATCACTTATTGGACCAATAGGGTCTAATGAAAAAGCAGAGTTTGATAGGCTTAGCAACGTCACTAAAGCAGCTGCCGAAAAAAACTTTTTATAATGCATAATTGCCCTCGTTAAAAAAATTAAAATTCCACTTTAGCAGTCTAAATAATAACTAAAGTTAAGTCAAGTGCTAACTTAATAACACAAAACCTTCTGTATCTTAACTAACTTTTAGGAAAATACAAAGATTTTATTAATTAATAAATAGAGTTACTCTACTTTTTTTACTCTTGATCTTCTGACACCTATTTCACTAATGTCTTTTTATCTTCTGATCTGCATTCATCATTGTGAATTGCTGCATATTCATGCAGTAATATGAATGTACTTCATGGAAGTACTAGTATAAAAGGAAAACACTTAGTTACTGCATTAAGGCAAACTTCAGTAGTAAATTTAAAAAGGAAGTTTAAATCCAGGTGGTAACCCCATCATACCTGCAAGATCAGAGGTTGCATTTGCCATATCTTCTTCTGCTTTTTTAATGGCATCATTAAACGCTGCTGTCACTAAATCTTCTACTATGTCTTTTTCTTCATTTCTCATAAGCTCTAAGTCTATGTTTACCTTTTTAGCTTTATAGCCACCTATTTTTATAACTTCCACTAATACAGAAACTTTGCCACCACCAGAAATACCTTGAAACTCTTTTCCAATATATTTTTCTTGGGCTTCCGCAAGCTTTTTTTGCATTTCTTGCGCTTGCTTCATTATTTGACTGAAATCCACAACCTACTCCTTATTTTCTATATTAACTACCTTTGCACCTTTAAACGTATTTAATATATCCTTAACTACAGGTGCATAATTTAAATTACTCACTTCCCTATTCATATAACTCGTATCAACTATAATAACCCACTCCTGATTAGTAGCTTGATTTAAGTAACTTTTCAAGTCATTACAAAAATTACTGTTCAAGTTAGATACAGCTTTTAATTTTAAATACCCAAATTTACAATCTATTAATTTTAGATTACTACACAGTTGTTTGTAAAGATAAATTTGGTTACTCCGCCTTAATAGTTGCAAAATCTTATCAAAATCGTAATTTTGTTGTTTATTTTTCACATGGATCCCAGTGTCGCGCACTGGGATGACAGAGTGGGGTTTTTCCACATATTTTTTTGGATCCGAGTAGTCAGCTACTTGGACGACAGAGGGGGAAGGTGCAACAGGTCTGCCCTGTCTATTTCCTTGCTCTACATTCTGTGAAAGAATTTTTTTGATCACCTGTTCCGGAGAAGGCAAATCAGAAAGATAACAAAGGCTAATTAATATCATTTCAGCGGCAATTTCATTGCATGTTGAAACCTTTATATCTTGAATACCCTTAAGCAGCACCTTCCACAATCTCGAAAAAAATATTAAAGACTTTTTTGCACTCAAATCTTTTACTCTGCTCTTCTCATATTCTGTATCAATCTCTTTTGTAATTAAAAAACGGCATATTAACTGGATTGTTTGCAGTAGATCTTCAAAAATATTGAGCGGATTTGCTATTTTTACCACATTGTCGAATACTAACAAAGCCTTCTGTAAATCACTGTCTAATACTGCTTCCAGTAGATCAAATATAACGTTTCTATCTACTAGACCAAGTATGTCTGTAACACTTTGAGTGGATATTGTACCATCTTTGCTATATAGCACTGCTTGATTCATCAAAAATAAAGCGTTACGCATTGAATTGCTACAGTGGTGCGCAATTAATTCCGATGCTTCTTTTTCAATAAAATAATTTTCTTTTTGTGCAATATCATTTAAACGCTCCATTATCTTAGCTGAAGGAATGTTATGTAAGTCAAACCTTTGACAACGTGCAATAACAGTTATTGGTATCTTTTTTATTTCTGTAGTTGCTAGAATAAACTTTACGCTAGATGGTGGTTCTTCTAGAGTTTTAAGTAATGCATTAAATGCATTACTGGATAACATGTGTACTTCATCTATAATGTAAACTTTAAATTTAGAACTTATTGGTAAATAGCAAATATCTCCCAAGATCGCTCTAACATCCTCAACACTAGTGTGACTTGCCGCATCGATTTCAACTACATCTGGATGGCTTGAATTTTTTATTGCCAGACAACTTGTACATGATCCACAAGGTTCAAAAGTTGGCCCCAATGAGCAATTCAAACATAAAGCTATTATTCTTGCAGTGGTGGTTTTACCAATTCCACTGCTACCAGAAAGCAGTATAGATTGTGGAATTTTGTTGAGAGTAAAAGCATTTTCTAGTATACGCACCAATATATCTTGACCTACTAAATCTTTAAAGCTACTAGGACGATATTTTAATGCTATGTTCATAGCCTAGAATAAAACAAATAGTACAAATAGGTATGCAACCCAAAAAGATTCTGATATGGTTGCTTCATTTCTGACCTGACCAAGTTACAGAATTTTTGCCTGCATACCTTATAAAAGGTTATACTTTTTTTTTTTTTTAGCAAGGTATATTCTATATTAGTCTTATAATTTATATGTTAGACCTTTTGCAACATTACTTTGGAGTAAACAGCTGTTACCTAAAATACTCTTCTTCTGTCATCAGAGTAGCTGACACTGGGATGGCTTTGTTGCATCACACTTTATGAGATGGTGATTTATGGTAAATTCATG
>NODE_20_length_13835_cov_5.769807
TTCTCCATTTTTATGTTCATTTGGTTAAACTACCACTTTTTTTCTCCCTCTTCATATTTTTTGTCCACAGAGCCTAGAACAAGAGAGTCAACAACTCCTATATTTACCACGACTTTACTTCCTCAAACTACTTCTTCACCACAGCCTACTCAACTTGCTATAGGGTCTAATAGGGCAGGAGTAATAGGGGGGGCTTTGGTTGGAGTGATAATAAGTATTGCCGGAATTATAGGATTCATAGCATACAAATATGTTAAGGGTCGTAATGCTGCTCCTGTGTTAGAACTAACTGATTTCAATGATAGAAGGCGATCATCTTCAAGTGGCAATAGCGATGAAGAAATTTTTGTCGCTAACAATAGAATGAGTAGTTATGGTAGTGGAACAGTACTAGACAGTATATCAGTAGAAAATAGTAGTCGATCAAGAAGTAGCTCATCGTCTTCGAGCAGCGGACCAAGCTCTTGACTGACTGAAGCGGAGTCTAAAAGTGAAAAAAGCTTATCTTGGGATAGCGATGATGTGCCGGAATATCACCTTTAGCTATTTGTCTGAATGTTTTTAATATGTAGACTGTTAGGAAATTGTCTTTTGCTTTTGTGATTTTCATGTTAAAGTATAATTCCTAGGTGAAATAAGTAGCTGCTGTTGTGTGATAAACATAGCAGAGGAAAGTCCGGGCTCCAAGGAAAAATAGTGACGGGTAACGCCCGCCGGAGGCAACTCCAGTTATAGGGCTACAGAAAATTACCGCCTAAAATATTTTAGGTAAGGGTGAAAAGGTGTGGTAAGAGCACACCATGGCAATGGCAACATTGGTAGTCGAGTAACCAACACTAGGAGCAAGATTAAATAGAAGTAGATTTTATGTTTTTCTCATATCTACTCGGGTAAATCGCATGAGGTAAATAGTAACATTTACTCCAGATAAATAGCTACATAAACAGAACTCGGCTTATATTTCACCTAGGCGTCACATGATACGCGCGATATAAGCCATGCTATATTTAAGTGTAGGCATTTCATGCGTTGTCCTTCACTTGTTCTGCTTGATAGCCATCACTACTTTCACCTACATTAACATTAGAATATTCTTCATCATCAATATACTCTTTCAGAACATACCCTCTGCCCCAAACGGTTTCTATGTGGCTTTTTCCATCATTTGCACTTTCAAGTTTCTTACGTAATTTGCACATAAAAACATCAACTATCTTGTTATCTGAAGGTTCATCCAAGCCATTGTAAAGATGATTTAAGAACATTTCTTTTGTTAGTACTGTTCCTTTACGCAGTGCTAGCAATTCTATCATAGAATACTCTTTATTAGTAAGGTGAACCGTTTTACCTTTCACCCCAACAATCCTGTGATCAAAATTGATATTTATATTACCAATCTTTATCACCGATTCAGGATGGCCTTTAGTACGACGCACTATGGCCTTAATTCGAGCTAATAACTCGCTTTTATGAAATGGCTTGGTTAAGTAATCATCGGCACCATACCCAAGCCCTTTAGCTTTGTGATTGACAGCGGACATACATGAAAGTATTAAGACAGGAACTTTGATTTTTGCACTTCTTAGTCTTAACAATATATCATATCCGTCAATATCACCAGGCAAGTGTATATCTAAAATAACTAGGTCATAGTAATCTCCGTTTGAGGAAACCATACTATTGTTATAATCTTGTGCAGAAGTAACAACGTCACAGAAGTGTCCATCAGAAGTTAAGGCATTAACCACAGTCTTTGCACTTACTTGATCATCTTCAATTAATAATATACGCATATTTTACACCCCATAAATAATTTATAATTTTAGTAATATATATAACTAAGGAAAGTAATAAATCAAATTTTTATTAACAAATGATCAAAATTACACTTATTAATTAATAGTAAATATATTGTTCCAAAGTTATATAAATAGATCTAAAATATAATAGATATACCATGGTAGTAATAATATTTTTAGTAAATATTGAATTAAAGTTACTATTATTAAAAGAATACTTTGGTTAATAAATATTTAACTATTCTATATGTCTGTGTTATATTTTTAATTTACTTATCCTACTGTTTTAAAGTATAAGTAATACTTTCAGGAATATTGTGTGGCAATATCAATTTTAGGTGCTGGTGCATGGGGTACAGCAATCGCAATTTCACTCAGTAGTAAGAAAGATGTGATTTTGTGGACTCGCAATGAAACTACATTTGAATCAATCAACGGGAAAAGAGAAAGTGACAAGCTACCTGGTTGTCGAATTTCTGATAATGTGTCAGTAAAATTAGCTATTGAAGACGCAGTTAAGGTTTCAGTAACAATCCTCGCTGTTCCCACTCAGTCTCTAAGGGAAGTATGTCAGCAATTGCATAATTGTAATCTGAAAAAAGATGTAGCAATAATTTTAGCTTGTAAGGGAATAGAAAAGTCTACATTAAAATTACCTAGTGAAATAGTAAATGAAGTTTTACCTAACAATCCTATTGCTATTTTTTCAGGCCCTAGTTTTGCTATAGAAGTTGCAAAAAAATTGCCCTATTCAATGGTTCTTGCGTGCCAAAATAACACATTAGGTTCAAAGCTAGTATCAGAGCTGCAACAAAAAAATGTTAAGTTGGAGTTTAGTAACGACATTATAGGAGTACAGATTTGTGCAGCATTAAAAAATGTTTTTGCTATAGCATGTGGAATTATTTTTGGTAGAAAACTCGGGTTTAATGCTCATGCAGCGTTGATTACAAAAAGTATGAATGAAATTAAAACTTTGTACTTAGCAAAAATTGGTAACAACAATATCAATATAGATACTTTGCTCGGGCCTTCATGTTTAGGTGATTTAGTCATGACATGCACATCCTTAAATTCAAGAAACCTATCTTTTGGATTCAATTTAGGTAGTAGTCATGAGGAGTATGATATTCAACAAATCCTAATTGGAGGCAAGTTGCTAATCGAAGGTGTCAGTACTGTTAAGTCTACTTTTGATTTAACACAAAAGTTAGGAGCTAAAATGCCTATATGTGAAGCGATCTATAGATTATTGTATGAAAGCGCCTCTATAGAGGATACTATTTCTGTTCTTGTAAATTAGTTTTGTACTTTGGTATATTGTGAAATTTTTATATAAATTGATATCAACATGGTGGCTGTCTGGCACAGTAAAAAAAATGCCAGGTACTGTAGGCAGCTTAGCTTCTTATCCAATTGTTCCTGTAATACTGAGTAACAGAATTTTAGGTGCAGCAATTATTTTTTTATTATTCTTGATTGGATTATGGTCTATAGGCAATTATATAAAACATTACAAGACTTCATGTGATCCAAAAGAGGTAGTAATTGACGAAGTAGTTGGTCAATTGCTGACAATACTTTTAGTTTCGATATTGTTAAGCCAAGAGATGAATTGCTCTTCATTGTTGTTGTGCTTTTTTTCTTTTAGGTTTTTTGATATAATAAAAACGTGGCCTATAAATTTAATCGATAAAAATACCAAAGGTCCTTTAGGTATTATGCTAGATGACGTTATAGCTGCAATTTTAGCCTGTGTTCTTATAGGAGCCTTTTATTGTTTATTGTTGGTGTATGCAGGATAAAAAAATTTATTATTCAAGCTTAATTGTTCAAAATCTAAAGGATTATATACTGTGCACAGCGAATTTATCTGAGTGGGAAGTACACGATGAATTTGATAACATCATATTTACAATAAATGGTACCAGGGAGTCATTATTTAATTTTGTGTTCTGTGGAGATCAATGTACCGAGCTTTCTATACAAAAAACTCTAGATTATCTCAGAACAAGAGATATAGAAGCAACATGGGTAATAAATTCACATATGAAAATAAGAGATATTTTAGAAAAGTGTGAAATAAAACACGTTAGCACACCAAAAAAAGCTTTACTTAATATGAAAAATTACTTTTTACCTGCTGATGTTATTCCAAACTTGAGGTTAAATGCTGTGAATGGTAGCAACCTCTTAGAACAGTTAGATCTACACACTTCTAAAATTTTTTATCATGGCGTTGGAATTGTCAGCACATTTTTTCGCGGATTATCAAATTATGATGATAAGAACTCAAGATTAAGATTTTTTCTTGTAACACTAAATAATGAAATTATTGGGACATGCGGTCTTTATGTTCAAGACAGTGTAGCTGGTTTTTATAGTGATGGAGTTTTACCAATTTACAGGAATCGTGGAATAGGTACCCAAATGGTTTTAGAAAGAATAAAGATAGCTAAACAGCTTGAATGCAAATATATAGTAGCACATTGTATGAAACCTTCTGTAAACCTTTATAAGAGATTGGGCTTTCAGGTGTTAGGCAATCTTTACTTATATAACTCTTCAGCATAATTCTGAGCGGTTACAAGTTTTTACATCTGTTTTAGAAGTGCTATGTTTTTTTTGTATGAAGTGGTTTTAATATTGATTCTAATATTATTCTTTCTCTCTTATTCTAAATTAAAAATTAGTAATAAGATTAAGAACTTACAACATCAAAATGTTATCATAAATAATTTAATTGATACTGTGAATGATGGGTTTTATATTTGGGATGCAAAAAAGCGTATAGAAAAGTTCTCTCCCAACTTACTAATTTTGCTTAATACTGTTTTTTACTCATTTAATGAGTTTGTGAATTTTTTTGAGCAATCAGAAAGTTTAATTAAAAATTTTGCTGAGGCAAAGGAAATAAATAAATCTTTTACTCTAGATTTAAAGTCAAAAGACAGTGAGGTTTATTGCATATGTTATGGCAGAAGCATAATAGATGATTCTAACAATGTGATTGGTGTGCTGTTATGGATAAGGAATGTTTCAGACTGTAAAATAAAAGCTCACGGACTTGAGCTAGAAAATAGTAAGCTTACACAAGAAGTGGAGAGCTATAAAAATGTTTTCAACTCTTTACCATTTCCAATACTAAGATATAACAAGAGTAGAAAGGTGGAATTTTATAACTTGTTTTATGATAAATATGTAGATGGTTCTAAGAAATTTGCTATTACCGGTAGCGCTCATAGCACAAAACCAGGAAGACATGTCATAACTTATAAGAACGAACCTAAGGTTTTCGATTTTGTTAAAATTCCAATACAAGGTTCTGGTAGCATAGTAATGTATGGGAAAGATGTTAGTGATGCAGAGAAATTATATACTGAATTAAACAGTTATTTAGCTACACAGAAAAATTTGCTTGAGAGGTTACCGGTTGCTATAGTAATATATAGTAAGAATCAAAAGCTAAAATTTTATAATAATGCTTTTATAAAAACCTTTCAATTTGACCCAAAATTTTTGGCATCTTACCCAACTTATCACGAAGTTATGCTTTACCTCTTCGAATCTAAAAAGCTTTTAGAAAAAGAGGATTTTCAAACTATTAGTAACCAAAGACATGAGTTATTCAAAAAATTATTTGCATCGTATGATGATACGGTGCATTTCACGAATGGAAAAGCGTTCAGGGTATTATTAATACCCTACGCTTCGGAAGGTTTGCTGTTCTCTTACGAAGAATGCAAAAGATGATACTTAAACTCCTTCTTTCCCTACCATGAGCTGTTTTACTTTCGCTATTGCTCTTGCTGGATTAAGTCCTTTAGGACAAGTTTTTGTGCAATTCATTATTGTATGACAACGATACAACTTGAATGGGTCGTTTAAAACATCAAGTCTTTCACCTGTCTTATTATCACGGCTGTCAGCAATCCATCTGTAGGCTTGTAATAGTATTGCTGGTCCTAAAAATTTATCACTATTCCACCAGTAGCTTGGACAACCAGTTGAACAGCAAGCACATAATATACAGTCGGACAAGCCATCTAATTTTTTTCTATCTTTAGGAGATTGAGAGTATTCTTTATTTGGTAGGGCAGGCTTATCTGCTTGTAACCAAGGTTTAATTGATTTGTATTGCTCATAAAATTGGCTCAAGTCCGAGACTAGGTCCTTTATCACATACATGTGAGGTAATGGATATATTTTTATATCACCTTTTATATCGTGTATAGATCTAGTACATGCAAGAGTATTGGTCCCGTCAATATTCATGGCACAAGATCCACATATGCCTTCTCTACAAGAACGTCTGAAAGTTAAAGTCGAATCTATTTCATCCTTTATTTTTATTAATGCATCAAGTACCATAGGGCCACAACTACCCATATCAATAAAAAATGTGTCTATTCTAGGGTTTTTCTCGTCATCAGCAGACCAACGGTAAATTTGAAATCTTCTGATGTTTTTTGCTCTAGCAGGAATAGGATAAATTTTGCCCTTTTGATTAACTTTAGAATTCTTTGGCAAAGAAAACTGAACCATATCACTTACCTTTTATTGTTTATAGCTAAAACCCTTTGTAGATAACATATTTTATTATCATCTACTATATTTTTATTAAATTCCTTTTAAATCGCGCACATATTGTAGCCAAGCGAAGCTAAAATCTCTCTTTCTAGATTTTGCATTATAATTTCTTCATCTTTTTTTTGGTGATCATAACCAAGTAAATGCAGTAATCCATGCACTAATATGTGTGCAATGTGAGCAAGAATGGGTATACAATACTCATGCGATTCTCTTTTTATTGTGTCTATTGAAATTGCTATGTCTCCTAAATCGCACTCATTAGACAATTGTTCACACGGAAATGATAGTACGTTAGTTGGCTTATCCATTTCTCTAAATTTTAAATTAAGTTGGTGCAGCAAATTATCATCAGCCAGAGCTATTGATATATTTGGTTTATAGTGATCTATTTTTAATTCTTTTAGAGAAGTGTTTATAATATTTAATACAAAACCCTCTGGATCATCTGTAATGCTGCGCCATCTCTCATCAAGAACATTTACTTCTAACATGAGTAACGCACCAGTAAGGGTGTCATGCAAGTAGCTGACACTGGAATCCAAAAAAGAAGAGTTATAGACCCTTGTGTCATGTACACAACTGTACGAATATTGTACACTAGAAGGATGTCATCCCAGTGCCTAGACACTGAGATCCAGGAATTTTGATTAGACATCAAGTTAGTGAATATAAAAGTAGCTAATCTTATATTAAAACACAACGGCTTTAATGTGGTTGCATTAAGGCTGGATTCCAGTGTCAAGCACTGGAATGACACCTTTGTGTTTGATGCAAAATCGGCTATAACGTTTAATGCACTGCCTTCGAGACAAATATTCATACAGCTGTGCGTTGCGTGCTGAGATGACATCATTTAGGAACTGAAATGACAGGTATTACACATCACTCATCCTTATTATTTCATTCCATTCAATTTCCGAAACTGGGGCAATTGATAAACGTGGTTGTTTTAATATAGTCATATTTTTCAAAAGTGGGTTTTGTTTTATATCATTTAACGTTACTTGGTTATTTAAAGGTTTCAAAAACTTTACATTCACTAATCCGAACTTGGGATCATTAACATGATAATACTCTTTAAATACTTCAACGATTCCAAGTATTGCTTTCTCTTTACCTGTATGATAAAAAAACGCAAGATCGCTTGCTTTCATAATTTTCATGTAATTTTGAGCTTGATAATTGCGCACACCATCCCACTCAACTACCTGCTCCTTTTCCATTTTTTGCCATGAGTATTCACTTGGCTCTGACTTGAGTAGCCAAAATTGCATTATTTTTTTCTTCTTAAGTAAGCTGGTATATCATAGATATTGCTGCCCCACTTAGCTCCTTCGCTTACCTGTTCAGTTGGTTTTGTTTCCAGTGTTTTGTCTTGCGTACTTTCACTGTGACTATAGGGCCACTTAAATTTCTCTTTCTCTGAGTCTTCGCTCTGACTTATAGGTGAAGTTTCTGATTTATTATTGTGACCATCAATGCCAGTTGCAAGAACAGAAACTCTAACTCTTCCTTCCATCGCTTGATCAAAAGTAGCACCAAATATTATATTTGCATTTTCATCTACTTCTTCACGCACTCTATTGGCTGCAGCATCAACTTCAAACAGAGTCATATCTCCGCCACCAGTAATGTTAATTAATATTCCTTGCGCACCTTTCATTGATACATTATCAAGCAATGGATTAGATATTGCAGCCTCTGCAGCGCTAATTGCTCTATCTTCTCCTTCTGCCTCTCCGGTGCCGATCATCGCTTTGCCCATCTCGCTCATTACTGTTTCTATATCAGCGAAGTCAAGATTAATAAGCCCTGGCATGACCATCAAGTCAGTTACTCCTCTGATGCCAATATGCAGAACATTATCAGCAAGTTTAAATGCATCAGAAAATGTAGTTTTTTCATTTGCAATTCTAAATAAATTCTGATTTGGAATGACAATAAGTGTATCCACGTATTTTTGCAGTTCTTCAAGTCCAAGCTCTGCAATGCGCATGCGGCGCACACCTTCAAAACCGAACGGTTTAGTTACAACTCCAACAGTCAATATCTTTTTTTCTTTTGGCGCTCTATCCTTAACTGCAGCTCTTGCTTCTCTGGCTGCTTTTGCAATTACCGGTGCTGCACCGGTTCCAGTACCACCGCCCATTCCTGCTGTAATGAAAAGCATATGACTATCTTTTATATGCTCCATAATTTCATCGATTGATTCTTCTGCTGCACCTTTGCCAACATCAGGTAAAGCACCAGCACCAAGACCCTTAGTTAAATTAATGCCAAGCTGAATTTTTTTATCACATAACGACTTTTCTAGTGCTTGAGCGTCGGTATTTGCGACAACAAAACTCACTCCTTGCAAATTAGATTGGATCATGTTATTCACAGCATTTCCACCAGCACCACCCACTCCCACAACGGTAATCCTTGGGTGTAATATAGGTAACTCCGGCAGACTAAGATCAATAGACATTTAAATTACTCAAATTTAGCGAATTCACTTGATAGTAAGTTACCGCTTTTTTAATAATATGCAAATACTTTTCACTTCTATAGGCGTAAACAGTAAACTGGATTTACTTATTCTTAATATTTATACTAATTAAGTGCCATAATTACTAGATTTTTGGATGGCATCACTTAACCTATGCAAAAAATAGAAAAATTTATAAAAAGGGACAGAGACCTATCCCTTTTTATTCTGTTTAAGCTACTTTATTATGCTGTTTTTGCTGCTTCTTTTGGTATCAGTTCAACCACTTTTGCAATTTCAGTCAAGAGCGTTGATGCATCACCATCCTTTACTTTAACCTTATCACCATCCATTGCAGGCTTATCACCATCTTTATCTTTTTCACACTTATTGAATACTTCTTTCACTGCATCAATTTGATCTGCCTTACTATTGTTCTTATATGCAAGCACAGGTACAGCTATTAAAGCTGCCACCGCAGCAACAACTATCAAACTAGCAACTAGTGGATGAGCAACTAAAAATGCAGATACTGCAGTAATAGCAGGACTAACAAGTGCCGCAGCTTTTGCTCCAGCTACACCAACATAAGCTGCATAAGTTGGACTCAAAAAATAAGCTGCTGTAAGCGAAGCTACTGCTGCAATTGCTACAAAAGTCGCGGCTGTTTTGTATGGATGGTGACATACGTATTGCCAGTTTGCACCAGCAACTCCCTTAATTGTATTCAAAAACCCTTCCTCAGACTGATCCCACCCTTTTCTATTAGCTCCCCAGAGGGAATCATTTTCTAAAACATTTACTGTCATAACTCTACTCCTTAAATAGAATGTTAAAATTTCATTAAGGGTAGTATATAGTGAAATAAATTATCTGTCAAGTAAACTAATTTTTTAATATACCCTTATTCTATAATTCAGCGCTTCAGCAATGTGTGCTCTTTTTACTTCTTCACTTTTTGCAAGATCTGCAATTGTTCTTGCAACTTTTAATACGCGTGTGTAGCCTCGGTTGGAAATGTAATTTTCTTTCAGTACGTATTTTAGCAATTCTAACCCTGCCTGATCTGGTTCAGTAAATTTATTAAATGCTTCACCGCTTACTTCTGAATTGCAACGAATATTTAATTCACTATAGCGCTCAGTTTGAACTTTTCTTGCTGCTATCACTCTTTCTCTTATGATTTTAGTACTTTCTCCCTCCACAGAGATTTCAGGAGAGAGTATGCTAACGTTTGGCATTTCAATGCATATGTCTATTCTATCAAGCAATGGTCCTGATATTTTGTTTTTGTAATCTGTGCCACACTTTGGAGCTTTGTTGCACGATCTGCTTGCATCACCTAAATAACCGCACCTGCAAGGGTTCATTGCAGCAATCAGTTGAAAATTTGCAGGGTAGGTTATGTGAGCATTTGCCCTTGCAACGGTAACTTTTCTATCTTCAAGTGGTTGGCGCAGAGAATCAAGCACAAGTCTTGGAAATTCAGGTAGCTCATCAAGGAATAACACGCCATTATGAGCCATGGTAATTTCTCCGGGTTTTGCATTCTTTCCTCCCCCTATCATTGCTGGCATAGAGCATGAATGATGAGGTTCACGAAAGGGGCGAGTTACTTTGAATATTTCATTACCAGTTTTTGTTATGCTGGAAATAATATTAACATCAATCATCTCCTGTTCGGTCAAATCAGGCAGCAATCCTATAAAGCGCTTAGCAAGCATTGATTTTCCAGTACCAGGAGGGCCAACAAGAAGCATATTATGCCCACCTGCTGCCGCAATTTCGGCTGCTCTTTTTGCAACAACTTGGCCTTTGATATCCTTCATATCGGGAACCAATCTTTTTTCTTTGGGTGCAGCGCTATAGTTAAAAGTTACCGGCTGAATTAATTGCTCACCCTTAAAGTGTCTGATAATATCAGTTAATTTCTCTATAGCCAGAATTGAAACATTCTTCACCCATACAGTTTCTACACCATTTCCTCTCGGGCAAATTACTCCTTTATTGTCCTTTTTTGCATTAATTGCTATTGGCAGCACACCTGAAACTGGAATAACTCTGCTGTCCAGTGCAAGCTCACCCATGATTATATAAGACTGAACTTTTTCAACTGGTATCACATTCATTACAACAAGTAGTCCAATAGCGATAGCCAAGTCATAATGACTGCCTTCTTTCAGCAAATCCGCAGGGGAGAGATTAACTGTAATTCTTTTTGGAGGTAGTAGTAGATTGATTGAATTTAACGCTGCTCTGATGCGCTCTTTGGATTCCGCAACAGTTTTATCCGGCAATCCAACAATATTAAAAGCTGGAATACCATTTGCCATATGAATTTGTGCATTGACATTTACTGTGCTAATTCCCTGAAGCGCAACGGTATTTATATTTGCAATCATAATATATTATATAAAATTGTTAATATAATATATTAAAGAAGTGATGAAGTAAAGGCTACAGCAATTAAAGATGGCTTAACTTAGCAAAAAAGTGCATAGTATCCTATCACTTTGCTGATTACAAAATGTTTATAAGGATAATAACTTTTCTTTTGCTATACTCAAGCGCGGTTTTCTGTGGTGATTGTAATTTTAATTTACCATACTGTGGGCTTAGTTGTAATCTGGATCTATCATATAGAAATTTAAGTAATATAAAAAAATTGTTGAATAACGACGATAAGTTTGTTGCGCTTACGTTTGATGATGGGCCTTCCAACAATAGAGTAAACGATATTATTAATGTTCTGGAAAGCTATGAAGCAAAAGCAACGTTTTTTGTGCTTGGTGAACGTATAAATAAAAAAACATATGAGATAGTAAAGAAAATCCATGAAGCAGGTCATGAGTTAGGCAATCACTCTTGGTCGCATAGGAAGTTGACATCACTTTCAAGTGAGGAACAATTGCAAGAACTAGAAAAGACAAATACAGCAATTAAAAATGCAACAAAACAAGATGTAAAATGGTTTCGTCCGCCATATGGATGTTATGACGATAATCTGATTGAAAATACTGATCAATTAAATATGTATTCAATATTATGGACAGTTGATTCGCTAGATTGGCAAGGTGATAAACCAGAAGCTTTAGTTGAAAGAGTTTTAAGTAATGTACATAATGGGGCAGTTATACTGCTTCATGATCACAATAACAGATCAAACACAATTGAAGCTTTACCTCATATTATTAAAATACTAAAAAAATCGGGTTACAAGTTTGTTACCTTAAGTGAGTGGGAGGAAAGGGTTTGTAATACGGTAAAAGCCAGAAGTATAACAATAAAAGAGGGGAAAAAGTGCGTTTTGAAGGAATGTTATGTGGACAAAAAATAAAGTCTTTAACCGCAGAGCATTCATATTAGGTGGTATTCAGCTTACCATTTCCGCGGTTTTTAGTTGCAGGTTATATAATTTACAAATACGAAACAGACAAAAATACGAAACGCTGTCTAATAACAATAGGGTACGAATCACCGCTATTATGCCTCAGCGGGGCAAAATTTTAGATAGGAATAGCATTGAACTTGCGATGAACAAAATTTCGTATGTTGTTTTGTTTGATGGTTCTGGTAAGGAAGTTGATTTGCAGACATTATCAGAAGTCGAGTCTAAAATAGCAAAATCGTCAGAAAAAATAACTGCTCTTTATAAACGTTATTACCCGTTTGGTTCAATGTGTTCTCATGTAATCGGATATACAAAAAGACAGCAAGGCATAAACGAAGTAGGAATCAGCGGTATTGAATATACATATGATCATATATTGAAAGGCAAGTCAGGAAAATCTGAGCAGGAAATAAATTCTAAAAAACGCGTCATAAAAGAATTATCAAGCATACCACAACAAGATGGACAAGATGTACAGCTAACAATTGATATTAATCTGCAAGAGAAAATCGCAGAGGTATTTAAAGATCACCAGGGCTCCGCAGTGGTAATTGATGTAAATAATGGAGAAATTTTAGCATTATATAATTTACCTTCTTACGATAATAATCTTTTTGCTAGCAGACTATCAAATGAGACTTGGGAGAGCTTGAATGCTCCTTCATTACCACTTGTGAATCGTGCATTGTCGTATCAAATTCCACCTGGTTCAATATTTAAAGTAGTAGTTGCGCTTGCGGGTTTAAAAGACGGGATAATAACACCAGAAGAGAAATTCTCGTGTAAGGGCTATATGAAAATAGGTGAGCGGAAATTTCGTTGCCTGAAAAGCAAAGTCCATGGGTATGTATCTTTAAATGAGGCAATGGCATTATCATGCAACACTTACTTTTATAACATAGGAAAAAAAATAAGTGTAGACTCTCTGGTGGAAATGGCCAGAAAATTTGGTATTGGCGGTGGGTCGCTGATTGGAACGTTTAAGGAAGAAGCTCCGGGATTGTTGCCCGATAGAGATTGGCGCGCACGAAAGCTATATTCGCAGTGGTATTTAGGTGACACTATCAACTTAGTTATAGGACAAGGGTATATACTTACAACACCACTGCAGCTTGCAGTTCTTGCAGCGAGGATTGCAACAGGAAAAGAGGTAATTCCCCGCATTAAGATGAATGAAACAATACAAGATTTTCCCGATATTGATGTGGATTGTGAGCATCTTAGCATAGTTCGAAAAGCTATGTTTGATGTGGTGAATTCTAAAACTGGAACCTATAAGAAAGGGCTAAGCGGCATACAAATTGCCGGCAAAACCGGTACACCAGAGATAAACTCTAAGGGTGAAAGTCATAAGTTGTTTATCGCTTATGGGCCTTACCATAACCCGCGCTACGCAATCTCTGTGTTTATAGAGCACGGCAAAGCCCCGCGCCAAGATGTTGCTATAGCTAATGAGATATTTCAATACATGCTTGAAACTATGAGTATTAGACTTCTTGCATAACCATATAACATTGGGAATAGAAACGAAAAAACTTGCTTGACACCCTTCGCCAGCCCCCTTATAGATCGGAAGAGCGTC
>NODE_21_length_13631_cov_5.193227
CAAATCGTTGGTCGTGATGGCCAATATGTTTTATTACGACTCAGGTCTGGTCAAATTAGGTTGATTTTATCTTCTTGTAAGGCTACTATTGGTGTAGTATCTAACCCTGACCATAAGAATAGAAAGCTGGGTAAAGCTGGGAGAAGTAGGTGGCTTGGAATTAGACCTACTGTGCGTGGGGTTGCAATGAATCCGGTTGACCATCCTCATGGAGGTGGGGAAGGAAAAACCTCTGGTGGTCGTCATCCTGTTACTCCTTGGGGTGTTGCAACAAAAGGAAAGAAAACTCGGAGGAGAAATAAATCTAGTGATAAGTATATAAAACAATTGAAAGGTTAGTTTATGAGTAGATCTGTGTGGAAGCCTCCTTTTTGTCATCCTTCTATATTAAAGTCGGTGAATAATGCTTTAAACAAGGGGTTTGTTAACATGGCTATAAAAGTTCATTCCAGGGCTTCTGTAATTCTTCCTAATTGTTTAGGTTTAAAGTTTGCTGTTTATAATGGTAAGGATTACATTCCTGTTAATGTTAATGATCAGAATATGATAGGTCATAAGTTTGGTGAATTTTCGCCCACTCGTAAATTTACTGGGCATAGTGGTGATAAAAAGGCGACAAGAAGGTAATTGATATGAAAAACAGAGATGTAATAGTTAAAGCTGGTTCTAGGGTTTTAAAATCAACTCCTCGTAAATTGAATTTGGTTGCTGGTTTAGTACGTAATAAAAAAGTTTCTTTTGCCACTGTGCAATTAAGATTTTGTGAAAAGAAAGCTGCAGGTCTTGTAAGGAAGGTATTAAATTCTGCGATTGCTAATGCTCAATATAATTATGGATTGGATATCGATAATTTATATATAAAAGAAATTTCAATAGGTAAGTCTCTTACTTTGCGTAGGGTATGTCCAAAAGCTATGGGTAGAGCTAATAGAGTTAGTAAACGTTATAGTAATATAACTGTAAAATTGGGGGAAATTATATGATTCATAAAAATAGAAAATTAATAAGGAAAGTGCAAAAGTATGGGAAACGTTAATCCTAAAGGATTTAGGTTAAAAATAATTAATACTTGGTCATCTATTTGGTATGCTGAGAAGGGTTATAAACAAGGGTTGCATCAAGATTTATCTATTCGCAGTTATATAAATGAATCTTTTAAGCATGCTGGTGTTTCTAAAGTAATTATAGAGCGTACGATCGATTTGGTATCTGTAATAATACATTCTTCTAGACCTGGAGTGATAATAGGTAAGAAAGGCTCAGATATTGAGAAGATAAAGCAAAAAATAGCTGAAAAAGTAAAAAATAATGTGGAAGTGAATGTAGTAGGAGTTAAAAGGTCTGAAATAGATGCAACTTTAATATCAAACAGCATTGCGCAACAGTTAGAAAAAAGGGGTTCATTTAGAAGAGCGATGAAAAAAGCTATTCAAAGTTGTTTGAGGATGGGTGCTAGAGGTATTAAAGTAAGTTGTTCTGGGCGCCTTGGCGGAGCTGAGATAGCTCGTACTGAATGGTATAAAGAAGGTCGTTTGCCTTTACACACTTTACGTGCTAATATAGATTATGCTTTTTGTGAAGCAAAAACTATATATGGTATTATAGGAGTTAAGGTTTGGGTTTATATTGGTAATTAAGGTATATTGAGATGTTTGTTCCCAAAAAGAGTAAATATAAGAAGGTATTTAAGGGGCGAATTAAGGGTAATACAAAAGGCGGTAGCACATTATCTTTTGGAGATTATGGCTTAAAAGCTGTAGAAGCAGGTAGGATTCAGTCTAAGCATATTGAAACTGCAAGGCGTGTAATATCTAGAACATTAAAACGCTCTGGTAAAGTGTGGATAAGAATTTTTCCTGATACCCCTGTTAGTAAAAAACCGGCAGATGTACGTATGGGTAAGGGAAAAGGTAGTGTTGAATTTTGGGTGTTTAAAGCTAAGCCCGGTAGAATGTTGTTTGAAATTAGCAGTGATGTTTCCATGCATTTAGCAAGATTGGCGCTTGAAAAGGCAACTGCTAAGCTTCCTATGAAGTGTAAATTTGTATCTAATCATAATTAAATGGAGTTGCAATGGATATAGCTGACATTGAATCGAGGTCCTCGCAAGAATTGCATGAAATTCTTGTGAATTTGAGAAAAGAGTTTGTTAATTTAGTTTTTCAAAAAAAGCTGGGCCAGTGCAATAATATTTCGCGTTTTAGCTTAATAAAAAAGAGCATAGCTCGTATTCTAACTACATTGAATAAAAGAAGAAGAGAGGAAAAGAATGCCTAAAAAGGTTTTTTGTGGTACTGTAACTAAGGCTGAGTGTGATAAGACTGTAAAGGTTTCGGTATTACAAGTGTATAAGGATGAGCTGTATAAAAAGGTTATAAAAAAATACAAGAAGTATACAGCACATGATGAGAATAATAGTTGTAAAGAAGGGGACAAGGTTTTAATACAAGAACACAAGCCTATTTCTACTACTAAAAAATGGGTTGTTGTTAATAGCTCACATTGAATAGGATATTTACATGATTCAAAAAAATACATTATTGGAAGTAGCTGATAATTCTGGTGCGCGTGCAGTGCTTTGTATTGGTTTATTGGGTGGTAGAAAATCTGCATCTATAGGTGACACAGTTATTGTATCTACTAAATCTATTACTCCAAGAGGGAAGGTTGAGAAGGGAAAAGTATATAGAGCAGTTGTGGTGAGGGTGAAAAGCTCTATTAGAAAATCTGATGGTTCTGTAATTCGTTTTTCTAGCAATGCTGTAGTTTTGATTAACGATCAAGGTGAGCCACTTGGCACTCGGGTGTTTGGTCCGGTAAAAAAGTTATTGTCTGGTTCTTTTATGAAGATAATGTCATTAGCTGTTGAGGTTTTATAATGAGTGCTAAAATAAAAAGTGGTGACGACGTTATAGTTTTAACTGGTAGAGATAAGGGAAAAATTGGTAAAGTGATTAAAGTTGTGGCATGTGATGCTAAAAAGAAAGTAATTGTTTCTGGAGTGAATGTGCATAAGAGACATACTAAACCAAAAGCTGGTAGTAGTGGTGGTATATTAAATAAAGAGTTAGCTATTGATATATCCAACGTTGCAACATTGGACCCTAAATATAAAACTCCAACTAAAGTGGGATTTAAGGTTATAGACGGTAGAAAAGTGCGTTTTGCAAAAGTTTCTGGAGAAGTGATAGATTAGGTTGATATGTTTAAAGAATTATATAAAGATAGCGTAGTAAAGTCCTTAAAGGATAAGTTTAATTACGGCAATATAATGCAAGTGCCTAAACTTGTCAAGGTGTGTATCAATATGGGCGTTGGAGATGCTGCTACAGATAGTAAAGCAATAAATGAACCACTTGATAGCCTATATTTGATTGCTGGGCAGAAGCCTTTATCAACTTTTGCAAAAAAATCTATTTCTGGCTTCAAGATCAGAAAAGGTGCTACAGTAGGTTGCAAAGTAACTTTGCGTAGAGATAAAATGTATGAGTTTTTAGAAAGATTGATATATATTGCTTTGCCAAGGGAAAAAGATTTTAGAGGATTTAGTGTGAAGCAATTTGACGGTAATGGTAATTTTTCCTTTGGTATAAAGGAACATATCTCGTTTTTAGAAATAGACTATGATAAAATAAGTAAAATTAGAGGTATGGATATTAACATTATAACAAGTGCAGTTAGTGATAAGGAAGCAAAGGAATTATTACTGGCTCTTAAATTTCCTTTTTTTGATTAATTGAGAGGAGAAATATATGGCAAAAAAATCTATGATAGAAAGAAATCTTCGCAGAATAAAGCTGTGCGATCAATATAAAGAAAAAAGAGAGAAATTGAAATCTATAATAAATAATAAGAATTTGTCTATTGTAGAAAGGTTTACAGCTCAAAATAAATTAATTAAAAAATTGCCTAGAAATTCTTCTAAAACCAAAATTAGAAATAGGTGTGCTTTAACTGGGAGACCAAGAGGAGTATATAGAAAATTTGGTTTATGTAGAATTGTTTTGCGTGATTTATGTTCTTTTGGGCAAGTTCCAGGAGTTACAAAGTCTAGTTGGTAAATATAATATAAGGAGTATATTGTGGCGTTATCTGATAGTATTGGTGATTTTTTAACAAGGATACGTAATGCTCAATTGGCAATGCATAGAACAACAAGAGTGTTGTTTTCTAAAGTGAATTCTTCTATACTAAAGATTTTAAAAGATGAAGGGTATATCCTTGATTATGAAAAGCAAGTTGTAGATAATTTACCTTCTTTCATTGTAAAATTGAAGTATTATGAGAAGTCACCTGTAATTAGTGACATAGTTAGGGTGTCAAAGCCTGGTTGTCGTTGTTATTCTAAGTATAAGGACATTTCTAAAGCATATAATGGTCTTGGTATTTTTATTATATCGACACCCAAAGGAGTGATGACTGATTATAATGCACATAAGTTAAAGGTTGGAGGAGAAGTTTTGTGTCGTGTGTTTTAAATAATAGGAGAAATTCATGTCTCGTATAGGTGCTGCTCCTATCAATATTCCTGCTGGTATTTCAGTTGAATATAATAATGGTAGGATGTTAATAAAGAGTGCTAAGGCTGAAAAAGAGCTTAGCTTAATCAGTGATGTTGTGTGCCGGATTGTTGATAATCAGCTACTCCTTTCTGTGGATCAAGATAAAGATGATTATGATGAAATAAAGCCTATTTGGGGCACTTATAGGAGTAATATTAATAGTATCATCAACGGCATGGTTGATGGTTTTTCTGTTAATCTTGAGATTAACGGTGTGGGATATAAGGCAGAGTGTGATGGTAAGTATTTGACTTTGTATCTTGGTTATAGCCATAATGTAAAATATAAAGTGCCTAAAGATATTGAGATTAAGTGTATAAAGCCAACTCACTTAGTAGTTAGTGGTATGGATAAGCAAAAAGTCTATATGGTGGCATCTGATATATGCAGGATTAGGAAGTATGATCCTTATAAAGGTAAGGGTATTGTAATAAAGGGTAAATTTATGTTGCGTAAAGTTGTAAGTAAAAAGAAGTAATTAAGATGAGAAGGTTATATAATTTTTTAAGTAACTATGAAAAAAGGAAGTTGCGTAATAGAGCGAAGCTTGACAAGAGCGCTGAACGTTTGCGTATATCCATATTTAAATCTAATAGGCATTTTTATGTCCAGTTAATTAATGATGTAAAAGGAGTAACTCTCACTTCAGCTTCTACTTTGGATGCTAAAATTAAGGATGTATGTAAAGGAAAAGTCAATGCTGAAACTATAAAACAGGTTTCTTCTTTAGTGATTGAGCGCTTATCTGGTCTGAAATTAGAACAAAAGCTAGTATTTGATCGTGGAGCGTATAAATATACAGGATTAGTTTCTCAATTTGCTGAGGCTTTAAGAAGTTCTGGATTTGAGTTTTAGAAGGTTTTGAATATGGCTATAAAGAATTTACAAAATAATAATGATTTATCAGAGCTTTTAGTTTCGGTACGAAGAGTGACAACGGTTACCAAAGGTGGTAGAAGATTTTCATTTTCAATTTTGGTTGTTGTTGGCGATGAAAAGGGCAGGGTAGGATGTGGAATAGGTAAGCACGCAGAAGTTGCTGAAGCAAGAGTCAAAGCTGTAAATGCTGCAAAGAAATCGATGATTAGAGTGTACTTGCGTGAAGGTAGAACTTTGCATCATGATATTAAAGCTAAATTTTGTTCTGGTGAGATAGTTTTAAGAACCGCAAGAGTCGGAACAGGTATTATTGCTGGTGGAGCGATTAGATCAGTTTTTGAGGTGTTAGGTATAAAGGATGTGGTAGCTAAATCTACTAGATCAAATAATCCTCATAACGTTATATGTGCGGTGTTTAAGGCTTTTGATAGTATGTTATCTCCTCGTCAGGTAGCAAGCAAAAGAGGCAAAAAAATTAGCGAGATAGTTGGAAACAGGTAAAGTATGAATAATGCTGTAAAATTAAACTCTATATTTACTAAGTTATCTAAGAAAAAGAAGCCTAAGTTGCTGGGTAGAGGTATCGGTTGTGGTAAAGGTAAAACATCCGGTAGAGGGCATAAAGGGCAGAAGGCTAGAAGTGGAGTTTCCATAAATGGTTTTGAGGGTGGACAACAGTCTATATATACTCGTTTGCCTAAAAGAGGTTTTAAGCCTATACGTAGGAACATATATTCTATAATTAATGTTGGCGATATACGGCGCTTAATGGAAGCTAAAAAAATAGTGAAAGACTCTGTTATAGATAAGGAGAGGCTGTATAAATTAGGTTTTATAAAGTCTATTAAGGATAAAATTAAACTTCTTAATAAAGGTAAGTTGAGCGAAAAATTTGTGTTTCATGTTGATTTTGCGTCAGAAGCTGCAAAAAAATCTGTAGCTTCAGTTGGTGGTAGTGTGGAAATACTATCGTAAGTCATGGGCAATAAATCAGCATTTAATAGCTTGGATCCTACGTTGTTATATAAAGGCGATTTATTAAAGCGTATATTTTTTACGCTAATAGCTTTAATTTGCTATCGCTTGGGTACTTATGTGCCTATTCCTGGAATTAATCTTGATGTAATTAATGATATATTTCCCAAAGAGGGCTCAGGTGTTTTTGGAGTATTTAATTTATTTTCTGGTGGTGCATTGGCTAGAATGACAATTCTAGCATTGAACGTTATGCCATATATAATGGCTTCTATCATTATTCAGTTGCTTTCTTCTGCGATTAAAGGAATGAAGGAAGTTAAGAATGATGGAGAGTCAGGCCGTAGAAAGATGAATTCTTATATACGCTACCTGACCATAGTAATTTGTGTATTTCAATCAATTCCAATTTTGGTTGGATTGGAAGGGATGAATAGGGAAGGGGTATTGGTTGTAATCGAACCTGGTGTTATGTTTCGTACAATAGGTGTTTTCAGCCTTTTAGGTGGAACTATGCTTTTAATATGGCTTGGTGAACGAATCAGTGCTAGCGGTATAGGCAATGGTATCTCATTAATCATTTTCACGGGTATAATATCAGAGTTATACAGCGCTTTGTCATCTCTGTTAACGTTAAATAAAAACGGTAGCGTATTGTTATTTATTATCCTTTTTGTTTTGGTATTGTTTTTTTTGCTGCTAGTCTTAGTCATTTTTGTAGAGTCTTCTTATAGAAAAGTTATTGTTCAACATCCTAAAAAACAATTTAAAAGATTACATAATGACGATTTTACTTATATTCCATTGAAGATTAATTTATCTGGTGTAGTACCAACCATTTTTGCTAATGCAATTTTATTGACACCTATTTCAATTGCAAATTTCTATAAGGGGCACGCTTTTTCTGATTTTATTTTAAATTACTTTATGGCAAATAAAGTAGTATATATTGTAGCCTATTTGGTGCTGATAGTATTTTTTAATTTTTTCTATACCAATTTTATATTTAATCCAGAGGAAAACGCAGATTTTCTTAAAAAAAATGGTGGTTTTATACCTGGTAGAAGGCCTGGGAAACATACTTCTGATTACCTTCAAGATATAGTTTTTAAGTTGACATTCATTGGCTCTGCGTATTTGGTAGTCATATGTACTGTACCTGAAGTTATGAGATATTATTATGATATACCATTTATTTTTGGTGGGACGAGTTTACTGATTATAGTGAACGTTATTACTGATACTATTATGCAAATACAATCTTATATTTTTTCGAATAGGTACGATAGCTGGATAAAGAAATATGAGTCTAAAACGAGGAAAGTAAGATGATCATTACGATTTTTGGTCCTCCAGGTTCTGGTAAAGGTACTCAGTCAAGCTTGTTAATAGCAAAATATAATTTAAAATTAATTTCAGTGGGGGATTTATTAAGGAATATTATATCTGATGGCAGTGAGTTAGGTGAAAAAATAAAGGGTACCGTGGAATCTGGTAATTTAATTCAAGATGAAATTATATGTGGATTGTTGCATGACCAGCTTGCATTAATGGATGATAATTGCTTATTAGATGGTTTTCCGAGAAATTTAAACCAGGCTCATTTTTTGACTCAAGTTTTGCAAGAAAAATATAATAGGGATGTTGATATTGTAATTGAACTGCAGCTTGACGATAATATTGCAATCGATAGATTAAAAAATCGTCTCGTGTGTTTGGACTGTAAAAGCATATATAGTGTATCTTCTTTTAAGAGTACTACTTGTGCTAAATGTAAAAGTACGAGGTTAGAGAAAAGAATTGATGATGCTGATATGTCTGCAATTAATAAGAGAATAAGTGAATATCACCTTCAAATGAAAGGTTTACGCGAGTATTATAAAGGCAAATTATTAACAATTGACGCTAATTTGAGTGTTGATGAGGTAACGCAAGAGATTGAAAGTAAAATTTCTTGTAATTTGGTTTGACTCTGAGTTGTTTTATGGTATAAATTAAGAGTTGTTATTAATAAAGTATCGAGGTACCAGTGGCACGTATTGCAGGCATAAATATTCCAGTGAGGAAATGTGTTCCTTTTGCATTAACTTATATATATGGTATAGGTATTGCTACTGCGAATGTAATTTGTCACGCTTGTGAAGTTGATAAGCGCAAACGTGTTTCAGAATTACGAGATGAAGATATAGAAAAGATCAGCAGTTTCATTAGACAAAATTATGTTATAGAAGGTGAGCTCAGGAAAGAAGTGGCTATGAACATAAAATCTTTAGTGGAAATGGGATGCTATAGAGGAGTGAGACATAGAAAAGGTTTACCTGTGAGAGGGCAAAGGACTCATACTAATGCTAAGACTCGTAAAGGTAGATCTCGGTTGCCTATTGCTGGGAAAAAATAAAATTTATTATTATTGTGAGTTTTAATGAAAAAAGTCAAAACGGTTGGTAAGAGTACAAAGGAGTTTATTACTGGTGTTGTTCATATTCGTGCAACTTTTAATAATACTTTTGTAAATGTAACTGATGTTCATGGTAATACGCTATGTCAAACTTCTGTGGGTGCATGTGGTTTTTCAGGTTCGAGAAAATCCACACCTTATGCTGCAGGTAAGGCTGCGGAGGCTGCTGCGAAGAATGCAATGGAGAGATTTGGTATGAAGGTTGTCTCTGTAATAATTCGTGGTCCTGGCTTTGGTACCGAAGCTGCGGTTAAAGCATTTCAAAGCTGTGGGTTGACTGTGACTTCAATTGCAGATAAAACCGCAATTCCTCATAATGGGTGCAGGTTAAGAAAAAAAAGAAGAGTATAGGATATTTGAAAAGGTTGTTTTATGTATTATAATAATGATGTTTCTCTCTGTAGCAATTTAGATAAATTGATTAAACCTAGTTCAGTTAAGGTAATATCAGATGATTCAAGTGAAAAAAGTGATATAGTCCTAGAACCGTTGGAAAGTGGTTTTGCTTTAACATTAGGTAATGCATTAAGACGTGTAATGTTATCTTCTCTTAAAGGTAGTGCTGTTTATGGAATAAAAATTGAAGGTGTAACTCATGAATTTACTTCAATTCAAGGGGTAAGAGAAGACGTAACTGATATAGTATTAAATATGGGCATGTTGAGGTGTAAATTAAATGGTGCTTCTAATAAATGCTTAAATTTAAACGCTAAAGGGCCTTGCCAGGTGTTAGCTGGGATGATAGAAACTGATGATCAATGCTCTATTGTTAATAAAGATTTGTTAATATGTACGCTGGGGCAAAATGTAGAGCTTAACATGACCATATATGTGGCTAGCGGAAAAGGTTATCTTCCTGTAACTAAGTATAAAGAAAATGAACTTGTGAAGCTTATGAGTGAACAGGATTTAATTGGTTTTATTCCAGTTAATGCTTTGTATAGCCCTGTCAACAGGGTTTCGTACAGGGTAGAGAATAGTCGTGTTGGCCAAGTGACTGATAAGGATAAGCTGATATTGTCAATTGAGACTGATGGTACAATCTCTCCAAGTCAAGCTGTTGACTCTGCTGCAAGAATATTACAGGAGCAACTTCAGCCCTTTATTAGTTCTGATGTAAGTTATAAAAAATCGCAGGTTTCTTCGTCTAGTGGTGCTAAAGATTTGGGTTATGACCCTGTCTTATTGCGTAAGGTAGATGAAATGGAGTTATCTGTCAGGTCTCATAACTGTCTGAAAAATGAAAACATCACTTATATAGGTGATCTTGTGCAAAAGACAGAAGGTGAAATGTTAAGAACTGCTAATTTTGGCAGGAAGTCTTTGAATGAGATTAAGGCAGTTTTGGCTAATTTTGGCTTGTCTTTGGGTATGAATGTGCTAAACTGGCCACCTAAGGATATAGATGAGTTGGCTAAACAACATACTGATGAAGATTAGGTGATATATGAAACATGGAATAAAAAAACGTAAACTATCTCGTTGCACTGAACATAGATTATCGACATTAAAGAATTTATCTATCTCATTAATTAACCATGAGCAGATTGTAACTACTTTACCAAAAGCTAAGGAACTTCGTCCATATGTCGAAAAGTTTATTACAATTGCTAAGAATAAGAATACTTTACATGGTAGAAGACTTTTGCTTTCACGCCTTCATAATAGTAAGTTAGCAGTTGATAAGTTATTAAACGTCTTAGCCAGCCGTTATCAAGATCGTAAAGGTGGGTATTCTAGAATAATAAAATTTAGCACTCGAAAGGGTGATTGCGCTTCAATGGCAGTGATAGAACTGGTTGATAGGGATATTGCAGCAAGAGGTAAGGTTTATAGTAAAAATAAAGAAGGAGGCAAAGTAGTTACACAAAGTTAATTGTTATCATAATTGTTCTTCTTATGGTAAGTAGGTTACGCTACTTTGTAGGTTACTTTGGCGAATTGTTAGTTTCGGTATATTTAAAGCTGAAATGGTATAATGTTATAAAACGCCGTTACCGTTGTAAGTTCGGTGAAGTTGACTTAATTGTATCTAAAAAAAAGGAGCTGATTTTTATAGAAGTTAAAACAAGTTTACTTGGAAAAGAAATACCGATATCTCATCTTCAATGTCAGTCTATTATAAATTCTTCTAAGTATTTCTTAAGTACAAACCTTAGTTTTTTAGATTATTCAGTCAGATATGATTTATGTTTTCTTTCCTTAAAGAGAAGACCGGTTTATATAAAAAATGCTTGGATTGAAGAATGAAAGATTTGTAGCTGAATTAATTTAGATTTACTGGATTTAATATGAAAAAGACCCAATACAATAATTTAGTTTCATCTTACGCTAGAGTGCTGTTTCATGTCTCAGGAAGCAGGTTAGGTATTATAAGGAAAGAAGTAGAATTTTTATTGGCTTTTTTTAAGGATCAACATGATGTTTTTGTGTACCTATCTCATCCTATGATTTCTTTTGCACACAAAAAAGAAGTGATGCTTTCTATAAATGAGCACTTGAGTGAAAATTTAGTAAAATTTATTATGGTTATATTTGCAAACAAACGCTCTAGTTTATTGATCCTTATATTAAAAAAATTCTTAAGTCTTGCAAAAGAAAATGAAAATGAATTCGAAATTACTATAAAGTCAGCAGAAGCTTTAAAGGAATCTGATATAAAAATAATTACTGAATCTTTGAGCTTTCTTGGTAAAATAATAAAAGTAAGCAATGTGGTTGACTCTTCTATACTAGGTGGCTTCGTAGTTAGGTATGGTTTTAATTTGATCGATGCTTCGCTAAAAAGTTACTTAGATAGGTTAGTTGACTTAAGTAAAATGGAAATATTAAAAGTAAGGAATTTTGTATGAAGAACAGTATGAATTTTTCTGAGATAGCAAGTGTAATAAGGGAAAAAGTTGAGACGTTTGATAATCCTATAAAGCGAGAAAATATAGGTGAAGTAATTTCAGTAACAGATGGTATCGCATTGGTTTATGGGCTGGAAAAAGCAAAATTCGGTGAAAAGGTATTTTTTGCAAGCGGTGTAGAAGGAATAGTTCTTGATTTAGATCATGATACGGCTGGAATAGTTGTGCTTGGTAATGACCGTGATGTGAAAGAAGGGGACGTTGTAAAATGTAGTGGTGATGTTGTGCAGGTGCCTATAGGGCATGAATTGTTAGGGAGAGTTGTAAATGCGTTGGGCCATCCTATAGACGACGGTGGGGAAATTGGAGCCAAAAACAGAATGGATATAGAATCTAAAGCGCCAGGCATTATTGATCGTAAATCTGTGCATGAGCCACTGCAAACAGGAATTAAAATTATAGATTTGCTAATTCCAATAGGTAGAGGGCAGCGTGAATTAATTATTGGCGATAGACAAATTGGTAAAACTACTATTGCGCTTGATACTATTATCAATCAGAAGAAGATTAACGATGAGGTAAACGAAAATCAAAAAATTTACTGTGTTTATGTTGCTATTGGACAAAAAATTTCAACAGTAGCAAAAGTGGTAAATAAGCTGAAAGAAAGCGGAGCATTAGAGTATACAACTGTAGTTGTGGCTAGTGCATCTGACTGCGCGCCTATGCAATTTTTAGCACCTTATGCTGGTTGCACTATTGGGGAATTTTTCCGTGACAATGGAATGCATTGTTTGATTATATATGATGATTTATCTAAGCATGCTGTGGCATATAGGCAGATGTCTTTATTGCTCAGACGTCCTCCTGGTCGTGAAGCTTACCCTGGAGATATATTCTATGTACATTCTCGCTTGCTTGAAAGAGCTGCTAAAATGTCTGATAAAAAAGGGCAGGGGTCTTTAACTGCTTTGCCGATTGTCGAAACTCAAGCTGGTGATGTATCTGCGTATGTGCCAACAAATGTTATTTCAATTACCGATGGGCAGATCTTTCTTGAGTCTGAATTATTTTATAAAGGATTTCGACCTGCAGTAAATATAGGTTTGTCAGTTTCACGGGTTGGTTCTGCTGCACAACTAAAGTCTGTGAAGAAAGTTGCTAGTTCTATAAAGCTAAGCTTAGCTCAGTATAGAGAATTAGAAGATTTTGCAAAATTTGGTTCTGATCTTGATGCTAGTGTTCAATTATCCTTGAATAAGGGTAAATATCTTGTCGAGTTATTAAAGCAAAAACAACATTTACCTATGTCAATAGAAGAGCAGGTAGTGCTGATGTATATTTTTTCTAACCTATATAATCAGTTAAGTAAAATACAAATAAGTTACATTAATAAATTTGAACATGATCTTATTAATTATTTTCATACTGTACACCCTGGGGTTTTAAAAAAGTTGTCAAATGACATGAGTAATGATATAAAAGGTGATATTTTTAACATTGTGAGTAATTTCGTTACTCAATTTAATTGCGTTTAGGTGGTGATTATGGCTTCATCCATTATTAATAAATTTCCTATGACGAGGGAAGGTTTTGAGAATATGCAAGCCGAACTTGAAAAATTAAAGGAAGAAAAACCTTCTGTGATACAGGCTATTTCTGATGCTCGTGATCAAGGTGATTTGTCTGAAAATGCAGAGTATCATACAGCACGGGAAAGGTTAGGTTTTATTGAAGGCCGTATAATGGAGATAGAAAGTAAGCTCTCACATGCGGAAGTAATAGAAGTAAAAAATTTGTCTGGTGATTCAGTAATGTTTGGTGCAACTGTGACATTAAGCATGCTGAGTGATGATGACAGTGAAGTAGAATATACTTATAAAGTTGTTGGTGAATATGAAGCGG
>NODE_22_length_12925_cov_5.471669
TCGACTATTTCACTTATTTCATTATGGCTTGTCTTCTATTATTGTCTATCTGTTTGCCGTGTAATGGGAATTGGTATTAGGATTCAAAAAAGCAATTATGCCTAAAAATGGTAATTACTCTTCTCATGATATTGAGATAATTAAGCTTAGTCACGTAAGGGAATTAAGAGAAGTCTTTAATTACAATTAAATAACGCTTCAGCAAACTCTTTACTAGTAAACTCCTTTAAGTCCTCTATACTTTCACCAATTCCTATAGCATGTAACTTTACCTTATAAGCTTCTGCAAGGCCAATTACCACTCCGCCCTTAGCAGTGCCATCTAACTTTGTTACGATTAGCCCGGTAACATTGACCATCTTACTAAATGCCTCTAATTGGCTATAAGCATTTTGGCCGGTAGTTGCGTCAAGAACTAAAATAACGTCATGAGGGGCAGTGTCATCCAATTTCTTTATCGTTCTATATATTTTTGATAACTCCTCCATAAGGTTCACATTATTTTGCAGCCTTCCTGCTGTGTCAATTAGAACAACATCAACGTTATCTTTCATAGCTTGACTTACAGCTCTATATGCAACACTTGCAGAGTCGCTACCATGCTCTCCAGTAACAATCAAGCAATCAGAACGTTCTGCCCAAATGTTTAATTGTTCACTAGCAGCAGCTCTAAATGTATCGCATGCAACAAGCATAACGGACTTTCCCATCTCCTTATATTTATATGCGAGCTTACCTATAGTTGTGGTTTTACCATTACCATTCACTCCGCATACCATTATTATATGTGGTTTTTTGTTTAAAATTAGCGGTTGCACAGCAGGGTTCAATATCGATTCTATTTCGCTCATTAGCTGCTGCGTAATAATGTTATACTCAACTTCCTTGTCAAACTTGATGCTTGTGAGCCTGTCAATAATCAACTTAGAAGTTTTATGACCAATGTCCATGCTAATTAGCAGCTCTTCCAGCTCATCTAAAAGCGACTGATCTAATTTTTTTTTGCCAGAAAAAATACTTTTCACCCCGTCGCTAAAGCGAGAAGAAGTTTTTAACAGGCCTTTATAAAGATTACCAAATAAACTCAAGGGAATGCTCCTTTTAAAATTATAAACTTAATTACAATATAAAGAATGACATGCACTACGTGTATTTGTAAAGTAAATACACTCATTTTAGTGTTATTTTGTGAGTAAAATATACCGTTTGCTAGTGTATTTTACTTTAGTTTTTAACCTAAATATGTTATAATGTAGAATAGCGGTTCACAGGTAATTTTATGAGTTATAATGAGAAAATTTTAGATCATTACGAAAATCCAAGGAATGTTGGCTCTCTGGATAAAAATGATCCAAATGTTGGTACTGGTTTAGTTGGTGCACCATCGTGCGGTGATGTAATGAAATTGCAGATAAAGGTCAATGACAAAGGTGTTATTGAAGATGCAAAATTTAAAACTTTTGGTTGTGGTTCTGCCATCGCTTCGAGCTCTTTGCTCACAGAGATGATCAAAGGAAAAACTATTGAGGATGTAACAAAGATAAAAAACACGCAAATAGTGGAAGAGTTATCTTTACCTCCAGTGAAGATACACTGCTCGGTGCTTGCCGAAGATGCTATAAAAGCTGCTATTCACGATTACCAAAGTAAACAAAAATAGCTATGAGTAAATATCAAGAAGTAAATGCCGCAAAGAAAGATAAAAAACCTATCACTATCACTGCAAATGCAGTGGAAAGAATAAGGCATTTATTGAATCGAAAACAGCATGCTAACCTTGAGAAATTAGAAGAAGCAATAGGAATAAGAGTGCTAATTAAACAAAAGGGATGTTCCGGTTTAAAATATGATATTGAATATGCATATGATATTCGTCCTTTAGAGTCGATAATTGAAGAAAGTTGCAGTGATGGTCAAAAAGTCAAGGTGTTGATCGATCCAAAATCCGTCATGTTTATTCTTGGCTCTGAAATGGATTATGTAGAAGAAAAATTTTCATCGGGTTTTGTTTTCAAAAATCCCAATGAAAAAGGAAAGTGTGGTTGTGGAGAGAGTTTTCATGTCTAGCAGCTATTTTACATTGTTTGAAATTGAACCAACTTTCAATATCAGCTTTGATGAGTTAGAGAAAAAATATATTGAGCTAAGCAGGACTGAGATAAACGAAGGACAATCTAAAAATATAATTAATATTAACAAAGCTTATCAGGTGCTAAAGTCACCACTAAAACGTGCCGAGTATTTGCTGGATCTTTTTAGGGTAAAAAGCCAAAAAGATCATCTAAATTCTGAGATATTAAATGAATCAATGGAAATAAGAGAATATTTGCTAGACTGTGATGATCTACAATTTGCAGGTAGGATGATTGATGAAAAGGTAAAAGATTGCACTAAAAGCCTAATTAATGCTTTCGCTACAAAGAATTTTGATGAAGCTACTATACAGGTTTTGAGATTGAAATATTTATATAAGTCATTTGAGGAGGTGAAAAAGAATGCAACCAATTCAAATTTCTGAACCAAATTCAAGTGAAGTAGTTTTTGGTATAGATCTTGGTACCACCAATTCTTTAATTGCCATGGTAGATAAAGCTGGCAACGTGGAGATATTTGAAGATAAGCAGGGAAGAGAGCTACTGCCTTCTGCTCTTTCATATGAAAATAATACATTGAAAACTGGCTACGATGTCGGTCAAAATGCAATCTACTCAATAAAGCGTTTAATGGGTAAAAGTGTTAAAGATTTGAACAAAGAAGGCCTCAATTTTAAAATAGATAACGAAAGTGAAAAAGTTATTAGAGTAAAATGCTCAGAGGAGAAGTATCTTACTCCTATTGAGATTTCTGCTGAGATATTAAAAGCTTTATGTGAGAGGGTAAAAAAGTCTAAGGGGCTGGAAGTAAAAAAAGCAGTGATTACTGTGCCAGCTTACTTTGACGATTCAGCACGTAACGCAACTAAATATGCAGCAAAATTAGCTGGCATAGAAGTTCTTCGCCTCGTTAACGAGCCAACCGCTGCAGCGCTTTCTTACTCCATTGAAAAGAACAATAACAGTGGAATATATGCAGTTTATGACCTTGGTGGAGGAACATTTGATATTTCAATATTGAAATTACATCAAGGAGTGTTTCAAGTCCTTGCGGTTGGTGGTGATACCAAACTCGGCGGTGATGATTTTGATCACCTACTAAGTTCAATTGTACTTGATAAGTATAGAGAAAAGGCAGGTTTAAGCGAAAGTGTCATCCCAGTGCCCAGACACTGGGATCCAGAGAACTTGATTGCAAATGAACATACCATGCAATTGTGTAATAAGAACTGGGTTTCAGCGTCAGCTACTTTCATGACAGGGCCATTATCATTCGTTGAACTACGTGCCGTGAAAGAATATCTAAGTGAAAATACATCAGGCACTTTTGGCTTTAACATTAACGGCAAGCCATTTGAATGTGAAATTACCAAAGAAGAATTCGAGCAAGCAATCAGTCTCTTGGTTAATAAGACTATCAATATAGTCACTCGTACTATAAGCGACATAGATCTTAAAATTGATGATATAAAAGGAGTAATTTTAGTTGGTGGTGCAACTAGAACACCATTGGTTCAAAATTCACTAGTCAAACTCTTTGGAAATAAAGTACTGAATGACGTGGATCCGGATAAAGCAGTTGTCATGGGAGCAGCTCTGCAGGCTCATTATTTAACTTGCAATCCAAAAGATAGGAATATTCTTTTAGATGTTTTACCCTTATCGCTTGGCATAGAAACTATTGGAGGCATAGTTGAAAAAATCATACCAAGAAATACACCACTACCAGTTTCAGAGATAAAAGAGTTTACAACTTATGTTGATGGGCAACCAGCAATGAAAATTCACGTTTGTCAGGGAGAACGTGAAATGATCGAGGATAACAAATCTCTAGCACAGTTTGAACTAAAAGGTATACCACCACTACCTGCAGGTTCTGCAAGAGTTGAAATAGAATTTACAGTTAATGTTGACGGAATCTTGACTGTTACTGCAAGAGAAAAAGCTACTGGAATTGAGCAGACAGTTGAAGTAAATTCAAATTTTGGCTTGAGTGAAGCTGATGTTCAAAATATGGTTAACCAGTCAATAAACAGCTTTGATGAAGATATGAAGGCTCGTTCCCTTGCAGAGGCTAAAATTAACGGTAACAAGCTCATACATCTAGTTGAAAATGTTTCCACTGATCAAAAGTTAAAAAACCTATTACAAAACGCAAAAAACGCTTTACAAGGCAATGACTTGAATGAAATTAACAACGCTATCGCTGAGTTAGAAAGTTCTGCTTTAGAATTATGTGAATTAACAGATAGGTAGAGTTTACACAACTTTATGCAATATCCTGTCAAATCTCAGAGCAACAGGTAACCTGAAATTAAATGGTAACCAATCGACCTTCCCCAATTTAAACGATAAACCAACTATACTTACACGCCCAATGATATTTTCCATTGGTACAAAACCAACTTCAGGAAACCTGCTATCCAAAGAATTATTTCTATTGTCTCCCATAACAAAAAATTGATCGTTAGGCACATAATAAACTGGAGTATTATATGATAGCTTATTAAAGACGTTATCTATCAAAATCTCATGTTCCTTGCCACTTAAAAGCGTTTCTATATATCTTGGTATGTTACGATTTGACTCATAATCAACAAAACTTTCAATTTGCCTTCGCTCTACTTTCTGATCATTTAGGTATAATTCTCCCTCTATCATTTGCACTTTGTCACCTGGTGTTCCTATTACTCGCTTAACAAACCTGATGCTGTCATTTCTTGTGGGTTTGAAAACTACTATGTCGCCACGCTTTGGAGGGGTATAAAAAATCCTGCCGCTAAAAATGTTTGGAGAAAATGGAAATGAGTGTTTACTGTAACCGTATGAATATTTACTAGTAAAAATGTAATCCCCTTCAAGTAGGGTGCTTTTCATTGAACCAGAAGGTATATGAAATGGCTCGAATAAAAAACTACGTATTGATAGCGCAATCAACAGTAAAAAAAACAACGAAGATAAAAATCTTCCCGTTCTTATCACCCAGTTTTTGCTTAGTTCTTCCAACTTTTCCAACTTTGTTTTTCTTATAGATTAAGCTGATTATAATACATAAATTAAAAAATGGTAATATGAAATTTTACTTGTGAATGTTATTCCTCTATTCAAAACAATTTTGAAAAGGCGGTTCATTTCTTTCAACGGTGTCATCCAAGTAGCGTGACACGTAACTGTACGAACATTGCAATTTGCAGGTGGCAGATGAAAGTAGCTGACACTGAGATCCAGAAAAAAGAATGGTGTCATCCGAGTAGCTGACACTGGTTCCTGCAATCTCATCGAAAATGTTGTAACCACTTTCTATGCTAATTTGCTTGTAAGCAACCTGGATACCAGTGTCGGCTACTTGGATGACACCATTATAGAGTGAACCAGTGTCAGCTACTTTCATGACACCATCTGGATGCAAATTTCCTTAAACGTTCGTAAACTTAAAACTTTACTTTAGGTCAAACCGCTGTATAGTGGCTTTATAGCTTTAGTTTTACAATGAATATACCTAGTATAGAAAATTGTGATCTTCACAATAAAACCGTTTTACTCAGAGTTGACTTCAATGTTCCTATAAAAGATGGAGAAATTCGTGACATCACTCGTATTTTGAGAGCATTGCCTACTATTGAGTATTTAGTGAATGCAAGTGCAAAGATTATTATTATATCGCATTTCGGACGCCCAAAGGCCAGAGACAATAATCTGTCGCTAAAAAATGTAATTGACACTTTATCGCAGTTACTAAATAAAAAAGTGAAATTCATTGATGATTGCGTTGGTGAAAAAGTGCAAAAAGCAGTGAGTGCTATGGATGCAAGAGATATAATATTACTAGAGAATCTAAGATTTTATAAAGAGGAAGAGCAGAGTGACTCAAATTTTGCCAAACAACTAGCATCTCTAGCGGATATATATGTAAATGATGCATTTTCTTGCTCTCACAGAGCTCACGCTTCTATTTCACGCATTACAGAGTTTTTACCTTCCTACGCGGGATTTTGCTTACAAGATGAGCTAAAGTATCTTGAAAAAGCTGTATCGTTTAAAGCTAAACCTATTACTGCGATAGTTGGGGGAGCCAAAATGTCAACTAAGATAAAAATGCTTATAAAGCTAACAGAAAAGGTTGATTACCTAGTTCTCGGAGGTGCAATTGCTAATAATTTTTTGTTATTTAGCAAAGTAAATATAGGAAAATCTTTCTTTCAAAATGGTGTTGACAACCTTCTACATAATATTGTTGAAACAGCAAATAAAAACAATTGCAAAATAGTTGTGCCAGAAGACGTTCTGGTTGCAGTAAACTCTGATTACAGCACTAGTATTTCAAGAAGAACTGAGTCCATTTTGGACGGTGATATAATTTTGGATATCGGACCACAAACTTTGAGTACAATAAGCCGTATAATAGCAAGCAGTAAGACTCTGCTGTGGAATGGACCTATTGGTGTTTTTGAACATTCAGCTTTTGCAAGTGGTACAATAGGGGTAATGAAAGCCGTAAGTGACTTAACGCACAAAGGAAAGTTAACCAGCATAATAGGGGGAGGCGATAGTCTATCTGCAATAAGCGCTGCAGGCCTTACCGATAAGGATTTTACATGTGTTTCCACTGGTGGAGGAGCGTTTTTAAGTTGGCTGGGTGGTAACGAAATGCCGGGAGTTGCTGCTCTGCAAAAATGATTAGATTAAAACTTTTTTAAATTGTTTCTTATAGGCTAGCTTTTTTGTGAACGTGATTATGTCGAAGACAGTTAAACTAATTTTGTGTTTAATAATACCAATAATAGGATTTATTTTTTATATTAGGGATCATTATTTTCACACTGACTATGTAGAAGAAAATAATTTTGAACCATTTTTCAGTTCACAACCAGGTTATATACCACCGTTTCCAGAATTAACTGACTTCGATAGAGGAGTGTTGAAAGTTTGTGGAGATTGGGGAGCACATCCAGATAAAGAAGATTTCAAAATTTTACTTAGTTGTCCGCAGCATCAAGAAGTAGTGAAAGGAATATATGATAAGCTTGATCATCAAGTGATTACGCCAGATGCGGATTTGGAGTTATTTAAAGATGAACTGGCTAACATTTGGTTTACAAATAGTGGAAGTGAAAAAGAAACTATAGGGTTTGGACATATTTTTTGTGGTGAGCCAAACGATAAATTAGGTGGTATGCATTTTGTAGGTAGATATGTTGAAGCTCAAGAAGATAAATGGGCAGGTGCAATTTGGAATGATAAGTCCCTATGCAATAAATCAGATATTAAGCCACCAGTTTATACATTTGGAATGAAATATTTGGGTAAGGATGGGGAAGTGAAAGTTAAATGCCCAAATGGATACGCATATAACCTTCATGCCGATGATATTTTAATTTCTGCAACTAAGGCGTTCAAGGAATTAGGAAAAGATGGAATGTGCCTATATAAAATGGAAGATGACAATTATCAATCAGTGTTTGTAAGAAAGAATGATGCTATACTCACGTTCTATCCCGACTTAACACCAAAATGCGATAACAAGAGTACTTATTGTAGCTGCAGTAAATCTTAATTTCAGAACCAATAGGGTGAACAAATGATAAAAATGCTATAGGGTGTAGCAAATCCAAATGAGTTAAAATTTTGATTAAAGGGTTTTGTGAGTAATAATGAAGAAGGGCATTATTCGTCTAATAAAAGCAATTCAATACTCTTGTGAAGGAATAAAATCAGCTTTTATATCAGAAATTGCGTTCAGACAGGAGTTGCTACTTTTTATAGTATGTGTCTCAATTTTGTTTGTTTTGGATGTAAGTAATCTAGAACGTGCAGTAATGATAAGCAGCCTATTCCTGGTGTTAATTGTGGAAATTGTTAACACTGCTTTTGAAACGACAATTGAGCGTATTTCCAGTGAACAACACATACTTTCAAAAAAGGTGAAAGATCTAGGTAGTGCAGCAGTTTTTCTTTCATTAATTAACTTCCTGATGACATGGATGATAATATTGACAGGTTAATACGAATGTTATTAAGATATGTTGTCAAACTCACCAATTAAAGTTTTTATATCTTGCGGTAAATCAGAGACAAATTCCATGTATTTATTACTTTTTGGGTGGTATAAGCCCAGTGTATAAGCATGTAGTGCTTGTCTATTGAAATTACGAATGAAACTAGAGTTTTTAGCATATTTTGTGCTTTTACTACTATTTTTTCCGTAAACTTGATCACCAACTATGGAATGTCCTATGTGGCTCATGTGGACTCGAATTTGGTGTGTTCTGCCTGTTTCTAAAGTGCATTTAACCAAGCTTGCTTGTCCTATAACTTTCTCTACTGAATAATGAGTGATTGCTAATTTGCCTGTGATTTTTGTTACACACATCATTTCTTTATTACCACGCTTTGGAGCAATGTTAGTTTCTATAGTTCCCTGCTGGGAAGATAATGCTCCCCAAACCACTGCTAAATATTCTCGCTTTATTTTACGATTTGATAACAATTCAGACAAAAAACCATGGGCTTCTTCATTTTTTGCAATTACCATTAGCCCACTGGTATCTTTATCGAGTCTATGAACAATTCCTGGTCTTACATCAAGGTAAGCGATAACTGCGTTCAAAAGCGTATCATTGTTTGTCCCAGCACCTGGATGTACCGTTAATCCACTTTGTTTACTCAGAACTATAATGTCTTCATCTTCATAGACGATATTAAGTTTTATGTCATAATTAGGCTCAATTGATGTGGATATGTCAGGTTGAACGAGATGCACCACATACTCTTCATCTGGTTTTACTATGTAGTCATTATTAATTATCGGTGTGCCAAGTAATTTCACCTGCTCATTTTGTATCAATCTTTGAGCTTTACTGCGTGATATGTTGCATTTTTCAGCTATATAGGTGTCTAACCTTAATTTCTCTTTATCATTATTAACACTTAAGGTTATTACTGAGTGATCTATAGTGATTTACCCCCGTACCATTTCCCATGCTGCTTGAATATTTTGATTTACGAAATCAACTTTTGTACTAGGAAGATCACCTTGTTTTTTAATATGGCAAGTTGTTTGAGAGCCATTTTTCCAGTGAATTATTATCTTGTTATCAAAATTCCGTAATGTTGCCTCAACCTTTTTTTCTTTATTATCTTTTTCTTCCAGCTTAATAGATTCTAATAAATAATATAAAAATTCACTTGGGTTGCCATTGATTTTTTCTTTCCATTCATCTGTTCTTTCTCGTTCAGGTAATTCTTTTTCCAATTTTGCATTTTCTTTCTCCAGTTCTTTCGTCCTTTTTATTGATCTTAATAGTCTATTTTTTTCTATTGCTTTTTTCTCTTCATCTCGTTGTTTGTCAAGAGGAGTAGCAGTAGTACTACCTTCAGACTCTAAACTGCTATTAGATTCATTTGATTGAGTTTGTTTATTTTTTAATTCTTCTAGTTCATCGGTTACTTTTTTTAATTTTTCCTCCAATTCCTTTTTTATCTTTTCTACTTCTTCTTTAGATTTTTTAAACATGCCAAGGAATTGATTACTATCACCTTCCGTCTGATTATTACCACTTTCATGTCCATTTTGACCAGATTGTGTTGTATCAAAATAGGGTATACCAAACCTCCCTAACTTGAAGCTTTCTACCTTATCTTTCACTACCTTTATAGCATTATCGAAAGTTTTAATGGCACTTTGCGACTTAGAAAAAGTACCTTCAATATCTAGTGAATTTGCTTTTTTTGCCAATTCTTTAGTATTGTTTAAAACTTCTGAGATTTCTGCATGTAGCCAATCTAAATCTTTTTTGATGTCTTCTCTGATTTCTTTTAGGTGATCAAGCGTTCCTTTAATACTGACATTTGCAGGCTTTAAAAGTTTTTCATCAATAGATGTTTTAGCTTCAACTAAGAACTTATCGAATAAATCACTTATTTTATCTGTGAATTCATTCAAGTGCTTATCAAGTAACTTTATCAATCGAGATATAGGATCATTCTCCTCTTTACTTTCAAATTTGTTTTCCATTACCGATACAATCGTACCACTTCTGAATGGGAGTAGAATATCCACATTATTGAATTTTTTAACAAGATTACATGCGTTATTTACTTCATCACTTTTTAATTTACTCAATGCTATACATATTCCAGCAATGAAGAAAGCACTCACGAATGCAATGAAAGTCCATTCTTCCCAACCATGAACATTGGCAAAGCTAAATTTATTTTGTATCAATGCACCAGCTACAATTAGACCACTCAGCACATATGGCATAGTAAGCAAAATAACTTTATTCCTATTCTCTTGTCTTTCGTTTTCCAATATTTCTCCCTGTTTTTCAGAGATTGGTAAAACTATTGAAAAATCTTGCTTTTTATCGACCAAATCAGGAACAATTTCTATTGTTAATGCATTTTGAGCGATCTCATTTATTCCATCACTGTATCCACCTCTAATCTTTTCATCTATTGGGCTATTACCATCTTTTGATTTCTCATCTTTTATCTCTTGCCTGTTCATATATTTTATAGCAAGAGAGACCACAAGAATTATCCCAAGAATAACAGAAGCATAAACATAGGCTGGCATTATTCGTGAATTAAGAATGTTTGTGATGAAACTTACGTCACTATCAGTTACCATAACTGCAGCAACATAGGCTAGAGAAAATTGAAGCCAAGTGTTCACAACTGCTATAGGTAGGGTATTATTTACAGAATATTTCTTTGTTGCACGCCATGCTTTAGGGAGAAAACCAATGGCATCATCTATTTTAGCGAAATTGTGGTCTACCTTGAATTTGGGAAAACCTTCTCTAGTATCTAAATGCATAAATTTCCTTATATCTTAATTAAATTAATTATATATTAATAATACCGTTAAATCAAGCTTTTTAACTTATGCCAAGGCCTATTGGAGCGCACTGTATTAATCTTTACGTAACGATTTGTTAACCAAACAGAATGTGTGCCATACGTTCCTAAATCGGCATATTTGATAGTTTTAGTATTACAAACTGAATAGTTGAATTCACTTAGTTGGATTATTAAATCAACTTTACCACAATTTTCTAGAATATCTTCTTTTTTGTAAGCTAGCAACACTGATTTATTATTTCCTTTATTATATATGCAGCCATAATCGTTACACTTTAGCCTTTTATCTGAGTTATTGTATTTTTTATGATTCAAAATTTGGTTCTGCCCATTTTGCTTCGCCCATGTTTTGACAACAAAGTTCCTATTTTTCCTGGTGAGAGAATATAGTAAGTTATCACTTTCTTTTACAGCAACATTATCAGCATTTATTAGGATGTCGGGGGTTTTATATGCGGTGCCAAAGCAAATACCCAGCACAATAAAGAAAATTCCGAAGAAACGCCAATTTCTTTCCCACAAGCACAGCCACAATAAACCAAGTGTTATGATAATAATTGATGAGGCAGGAAAAGTACGAATGGGAATAACCAAATACTGAAGACTAGCGATTGCATTTGTTATATACAAGATACTGTCAATTGGGCGCTCTATAAATGGCGCTATGATCCATTCAATACCTAAAGGAATCAATAAGACATAAATTATTCCAAGTGGAATAATAATTAATGTAACTATTGGTATAGCAACTAAATTTGTGATAATACCACTAATTGAAAAATAATTAAAATTGTATATCGTGTACGGAACAGTTGCTAAACTTGCTATTACTGAGCTGATCATTATCGACACAAAATATTTCATTATTTTTATTTTGAACAATTTATTAGCATTAATTTGATAACTGGCAACCAGTGCCAAAACCGCAGAAAATGACATCTGAAAGCCTGGCTTTAAAATTGCTTCTGGTTCTATGATAAGTATCACTGCAGCAGCAAACGCAATTGCTATTAACCCTCGATATTTTCTCTCTATCATTGTTGCAACGAGTACTAAAATCACCATAATGTAGGCACGCTGAGCAGAAATTTGCATACCGGTAATCAATAAATAAAACGTGGTTGGCAAGATAGTAAGGAATGCAGATATTTTCTTGGTGTTATACTTAAGAGTCAAAGTTTCAGATATTGCGAATAAATTACGAAACACTACAAAAAACAGACCAGCAACAAATGATAAATGCAAACCAGATATGGCAAACAAATGTGCTATACCTGAATCTCGTATCGCGTCCATAGTTTTTTGATCTATGCCATCTTTTTTACCGATCAGTAATGCAGAGATTATATCCGCATGTGGTTTTTTGATATTTTGCTGCAGGTTTTCATAAATGTATTGACGGAAAGATTCTATATATTCTTGAAATTTCCTTGCTTCAGCCTTTTTGTGCAAAGCTATTTTGCTTGTTGCAAAACCTGTTGCACTTATTTTCTGATAATATGCTATTCTTGCAAAATCATATGCATGCTCCGAGGGCGCAATCTTTAGAGGGAAGAGTTTTGCTGATAATTTTACTTGATCGCCTATTTTAATGCCTTTTTCCACTTTGGTTCTAACTGATATTCTGATGTTATCTAGAGCTCTATCTGGTGTCATTCCAGCGCGTGAAGCTGGAATCCATATCTTTTTTTTCTGGATCCCAGTATCAAGTACTGGGATGACAAAAGGGGGTGCTGGGATGACAGGAGAGGATTTTGAGATAGTAGAGACAGAAAGCAGAAATTGTTTGTATGAGCCCCTGTCATTAATGTCCTTCACTGTGGCAATTATATCTTTTACGTATCTCTCTTTATCAAGAATTTGAGTATCAACTAAAGCTGTTCTTAATTTATACCAATTCTCATTGTTGGTCATTCAAATAGGATACATAGCAGAGTTGTTTAATTGTGGAGTAGGTAAGAGAAGTA
>NODE_23_length_12592_cov_6.841151
TTACTCTCAAATGTTTGTTCATGTTAGCTACAAACATTAAGAAATTTACCAAATGAAAAAAAAGGCAAAAGAAGCCCCGTTGGTGACTAGTTATTTATATGTACTTCAAAATATTGGCGTTTTTTATTCTAAACGCTACGATTCAGCCGCTTTTAAATGCAACTAACCTAAATTATAAACGTTAAGAAATTTACTGAGCGGAAAAAAAGGCAAAGAAACCCCAGGGTGGCTAGTATTCAAATTCTCCCTTGTCTATTTGACGTCTTTTACTGTCTTAAACGCTTTATAAGCGCGTTTCAGCTTATATAGGTAGAAACCTAGAAGTTTTATAAAGACATGAGGTGCACATAGTGCAAAAATTAAGCATGATTTACGCCAAATACATTAAGTTTTTTGTCATTAATCCACTGCAGAGATTGCGAAGATAAATAAATAGCTTCACTTTCATGATAAGGGGGCTGGCGGAGTTTGTCAAGGAAGTTTTTTCGTTTCTATAGCTACTTGGATAGGTTATTTGGACAATAGAGAATTTTACAAAAATCTATTTTTAACTTACAATCAATTATTACAATTTTAAACCTACACCTTATGTACAACAGGCTTATAGTCAAATCTTTTTCAGTATTATGCATCTGTTTACTTGCTTTATACATAACACTGCCAAATTTCTTTGATAATAAGCTTTTTATTTCGAAAAAAAGAATAAACTTAGGCCTTGACCTGAAAGGAGGGGCATCTTTGCTTTTAAACATAGACTTAGACTTCTATTTTAAGGAAAAGCTAAGCATGTTAGCAGGTGAGATAAAAGAGACATTGCTAACAAAAAATATTGAATCTAACGTACAAAATAGCGTTGTAACTTTAAATAATATTGATGATTATAAAAAAGCATCTGTGTTGATTAATGCGATAAATCCAAATTTAGAGCTAAATAGAAAAGATTCTTCAATTCTCATTTCGTATAAACCCCATTATAAAAATTCTTTGATCAGTGAAGTAGTTGCAGAATCAATAAACAATGTCCAGCGCCGTTTGGACAAACTTGGCACAAAGGAAGTCAGTGTTCAAAAACAAGGGCAGAATAAAATATTAGTGCAGGTGCCTGGAGTAGAAGACACCAAGCAGATAAAATCTCTGCTTGGCAAAACTGCTAAGCTAGCTTTCCATTTAGCAAACACCAGCGTGGCTAAAATGCAGGATGTAGATCACGAAACTACTGTCATGCTCAAGGATTCTTTAGGTAATTCTTATCCAATATTCCGCAAAACTGAAATAGGTGGTGATTCGCTGGTTAACGCATCAGTTAGATTTGGTCACTTAGGTAAACCAACAGTGCATTTTAAATTTGACAGCATAGCGAGTAAAAGATTCGCGAAAATCACTAAAGAAAATGTGGGAAAACCTTTTGCAATTGTTCTGGATAACACAGTCTTAACAGTACCTACAATACGTGAGCCAATTTTAAATGGAGAGGGAGAAATTAGCGGTAATTTCACTGAAAAACAAGCAAGCGAACTTGCAATACTTTTAAAATCTGGAGCACTGCCAGCACCACTTAAAATAATTGAAGAAAAAAACATTGGCCCAAGCCTTGGAGAAGAATCAATAAAGGCAGGGGAAATGGCAGCAACAATCTCTATTATAGCCGTGGCTTTATTTATAATTATCACTTACGGCAAATTAGGTATATTAGCTTCTGTTGCGCTTTTTTCTAATGTAATTCTTATATTATCAATTCTCACTCTGCTTGAAGCAACTCTAACTTTACCTGGAATTGCAGGTATTGCACTCACTGTCGGTATGGCGGTGGATGCAAATGTTTTAATATTTGAGCGAATTCGTGAGGAAATCAAATCTGGCAAGAGAGTGGAACGTGCTATTGAAGAAGGGTTTAAAAACGCTATAAAGACAATACTGGATTCAAATATCACAACACTCATTGCTGCAGGAATAATGTTCATTATTGGCAGCGGAGCAATTAGAGGCTTTTCTGTCACTCTATCAATAGGAATTTTATGTTCGATGTTTTCTGCAATCACAGTCACAAAACTCCTGATAGAGTTGTGTATGAACCCGAAGAAACTAGCGCTTTGTTAGTCAACCACCTTCATTCCCACAACATTATATCCTGAATCGACGTGCAAAATTTCTCCAGTAGTGCCACTACTTAAGTCGCTTAATAAGTATAGCGCTGCCTTGCCAACATCTTCTATTGTGACGTTGCGTCTAAGTGGAGAATTATTTCTATTCCATTCTGATATGAAGTGAAAATCGCTTATTCCAGAAGATGCTAAAGTTCTGATTGGACCGGCGGAAATTGCATTTACTCTGATATTTTGTGGCCCGAGATCACATGCTATATATTTTACACTTGCTTCAAGTGCTGCTTTACATAAACCCATAACGTTATAATTTGGCATAACTTTTTCAGCGCCATAATAAGATAAAGTAAGTAAACTACCACCACCTGACATCATTTTTTCAGCTCTTTGCGCTAAAGCAGTGAAAGAATAGCACGATATATGCATTGCATTGAGGAAGTTATTCAGTGAAGTATTGACATATTTACCATCTAACTCATTTTTATCGGAGAATGCTATTGCATGCACCAAAAAGTCAAGAGTACCCCATTTTTTCTCTATTATTTCAAAAGCGTTATCTACGATTTTTTCATTTGAAACGTCACAGTGTAATATTAGCTCCACATTTAATTCATCTGCTATTGGTGATAGTTTTTCTTTTATTATTTCATTCTGGTAGGTGATTGCAAGTTCTGCTCCGTGCTCTGAGAGAGTTTTTGCTATACCGTATGCTATCGATCTCTTATTTATTATTCCGGTTATTAATCCCTTTTTGCCTTGTAATAGACTTGCCGTCATAGAACTATCTGCTTTTTTATAATTTGAAGTATTAACTAGATAAAGTCAATTATGTTTTAAAACATTTTTTGCAGTAACTTGAAGTCTAATACCACTGTTAACAAAAAGGCAGCGATGAGATTTTCTAGCAGATGTCTATCTTAGATTGCTTCTTATTAAAAAAAATAAAGCTTTATTAATTAAATATTATAGTTAATAATTACACTTTCTTGACAAGTAATTAAAATAGTGTTAAACTACGTGTATAAAATAATCAGTGAGGTTTCAATATTAAGCAGTATTATAAAAGTAAAATTAGAGAAAAACTGTTGTCCTTTTGAGAAATTAGAAAACTTCTTTGTTGCAAAGGTATTTCATATAGATGATCGAAAAGGATTCAAAGATTCTTCAGTAAAGTTAGTTATCAAGAATCCCTACGATTCAACTTTAACTCTACCAAGAGAAGCAATACCTAATTCTTTCGCTTTAGAGCTTTTGTCTTCACTTTATAAAGAAAATGCGCTAGTTCTATTTGCCATATTTTGAAAAAACGTTTTATTTTACTCCAAAAACGTCTTAACTTTCTCTCTACTTTTTCTGGGTAAGGTCACTAGACACTTATGCAGATGTGCATAGAATGACAGAAGAGACTTGCGTTAGATATTGTTTATTTACTTTCGATCTTTTCTATCAATTTTTTAACTAAGCCTCTTAGTTTTTTACTGGATTCATCAAGCTCTTGAATCTGCGAGCTATGCTCTTTCATTAGTTCCTTATAGTTACCTCTTATGTAGTCAATCATTTCCTTCATCTGAGCAATCATCTTGTTAACATCCATACTGCCCAAATCAGGTATCATGCCAGGCATAGCCCCTTCTAACATACCGCCAGCCATAAGCTGCTGAGACATTTGCATAAATGGTTTTAAAGTCTGATTAAGCAATTCAGGATCCTTGGCTAATTTTTCTATTTGCTCTTTGCAAGTATCCATATACTGCTTCATAAATTCATCTTCTTGCCCTTTGTCTATCATAATTATAACCTACCTAAAAATACGTGTTCTTTATTATATATTATTTTAAAATTAAAAACAATACAAAATACCTGTCACAATTGCATTAATACTTTTTAAATAATAAAAAATGCTCCTTTGCTTATAAAGGGTCACATACCTTCTTTAACCATTCCTTATCTTTTACGCTATTTTCTAAGTTTTTATAGACAAATTGATGGTAGCCATTTATCCATTCAATTTCATCCTTAGTAAGCATTTGCACATTTATTAGTCTTCTATCATATGGAATAGAGGTCAGTTGTTTAAAGTTTAAGAAGCCATTCTCTTGCCTGTCAACATATATCAGATTTTCAATTCTTATTCCATACTCTCCCGGAATGTAATAGCCAGGTTCGTTGGAAAGTATCATCCCTGGCGTGAGTTTCACTTTATTACTTTTTGATATTGCTTGTGGTCCTTCGTGTACTGATAGGTAACTTCCTACTCCATGCCCTGTACCATGCATATAGTCCATTCCAAATTTCCATAAATGCGTACGTGCCAATATATCCAATTCTCCACCAGTAGTGCCGGGGGGAAAGACGACACTTGCTATAGAAATGTGAGCTTTCAACATTATTGTATAGTGGGTTATTTGCTCATTAGTTGGACTGCCAATTGCTACAGTTCTTGTCACATCAGTTGTGCCGTCAAGGTATTGGCCACCAGAGTCAATCAAATATAGTCCACTTTTCTGAATTACCTTATTCGTCTTACTGCTTGCACGATAGTGAATTATTGCTCCATTCTCATTAAATGCTGAAATTGTTGGAAAACTTAGTTGCTTAAACAAATTCTGCTCTTTTCTGTATTCTAAGAGTTTCTCTTCAGCTTCAAGCTCTGTACCAACATTATTTTCAAGCCAATGTAGAAAGTTTGTAACTGCCACTCCATCTCTGATGTGCGCATTTATAGCCCCAGCTATTTCAGTTTGATTTTTTACTGCTTTATGAATTAAACAAGGATCCTCTCTTTCAGCTACCTGTTTATCTTTTATTACAGCCATGATACTCATTGGAGTTGTGCTTGGATCTATAACTATTGAATTTAGCTTGTGCAGCGAATTTTCTAGCCCACTAATATCAAAAATATTTATATGGTTGCCTAAATTTGCTTCTATAGTTGAATGTTCTTTATCTTGAATAAACAAATCAACATTACCGCTTTTATACAATATAGCACGGCCCAATATACATGGAGTATATTTAGCATTTTCATTTCTTAAATTTAATAACCATGAAATTGAATTTGGATCAGTTAAAAGCACTGCTTCAGCTTCTTTATCTATACTTTTAGCGACTTTTTCACATTTGTCCTTACTACTTTCACCAGCATATTCAATAGAATGTAAAACCACTGCTTGTTTTCGATAGTCACTTTTTTTTCCAGCTAAACAGGGTATTAATTTACAGATATTCTCATACTTTCTTATATCTTCTATGGTAAAATATTGCAAATAATAACCTAGTGAGGCAGTCGATGTTAAGTTTGCTTTTATCCATTCGCGTGGATCCTCTTCTTGTATATTATATACTTGAAAATTGCCCCGATCGAGCTGATTGCGAGCTTGTGTGATATAGCGTCCATCCGTAAAAAATGGGCACTTGTTGTCTTTTGTAACGATAAGTAGCCCATTTGTTCCTGTAAAGCCACACAGCTTTGTTAGCTCCTCTGAATACTCATTTAAATATTCATCTTTAGTATGCAACATAAATGCATCAACGTTTATCTCGTGCATAAAAGAACGAAATTCTTCGATTTTTGACATAGAACACCTCATACAAAATTAGCAGCCACTTTCGTTTTCCTGTTTCTCAAATACACTAATATGCTCACTATCGCTGCAGGAGTGATGCCTTGTATTTGCTTTGCAATGCCAATCGTCGCTGGTTTTATCGTCTGCAACTTTTCTATTACTTCACTTGACAGGCCTTTAACTTGTGAATAGTTGAAATCAATTGGAATTTGAGTGTTAATTTCCTCTCGTAAAAACTTCATATCCGCTTCTTGTCTTATTAGATAAGGTTTGTATTTTGCTTCAATTTCAACCGCTTCGCATATTTCATTCTTAGCTCTATTATCCGCTTTGGTGTGTCCCATTTTGTCATTCCAGCGCGTGACGCTGCTTAACTCCGGCCATATTTCTTGTAATTTATTCCAGTCGATGTTTGGATAGCTGAGTAAATCTAGTGCCGTTTTTCTTATCCCATCATAAGATATTTTGATACCATAAGACCTAAGCTGCTCAGGAGTAATCGTCAGACTCCCTAACTTCTCTTCAAGTTGCTTAATGGATTTAAGTTTATTCTGTAAAACAGAGTATCTCTCATGCGAAACAAGGGAAATATCATAACCTTTTTGTGTTAATCTTCTATCTGCATTGTCTGACCTGATAGCTAGCCTATATTCTGCACGTGAGGTAAATAATCTATAAGGCTCGATCACCCCTTTGGTGACCAAATCATCTATCATTACACCGATATATGAATCTGTGCGGTGAAGAACAAAGCTTTCTTTTTTTTCAGATGCAGAGAGTGCTGCATTAATTCCGGCGATAATTCCTTGCCCTGCTGCTTCTTCATATCCAGTGGTGCCATTAATTTGGCCAGCAAAATATAGACCTTTAATTTTCTTAGTTTCAAGAGTATGGCTTAGTTCTCGTGGATCAATATAGTCATACTCAACTGCATATCCAGACCTCAATATTTCTGCGTTTTCAAGTCCTTTGATACTCTTTATCATTTTATTTTGCACTTCAACAGGCAATGAATTTGAAATTCCGTTTGGGTATACAGTATCATCGTCCAGCCCTTCTGGTTCTAAAAATATTTGGTGACTACTTTTTTCTGCAAATTTATTAACTTTAACTTCAATGGATGGGCAGTATCTTGGTGCAACAATGTCATCCAAATACGAAGAAGCTGACCTATGAAGATTTTCCCTAATTATTTTATGCGTATTTTCATTAGTATGGGTAATAAAGCATGATACCTGAGGTTGGTTAATTTTTTCTGTGAGATAAGAAAACGGCACAGGTGGGTTATCACCTACTTGTTCTTGCAATATTGACCAGTTTATAGTATTACGATCAAGCCTTGGTGGAGTTCCGGTACGCAGTCTACCTAATCTAAAATCATATCTCTTGAGCGTATTTGCAAGTTCTACTGCAGACTTATCTCCCATTCTTCCTGAAGGAGTTGTTTGCTTTCCTATATGAATCACACCCCGCAGAAAAGTCCCTGTAGTTAGAACAACTTTACTTGTTGGTATACATTCACCTGAGCTTATCATTACAGCTTTAATGCACGGTTCTCCATTGCCATTACTTTCTATAAGAAAATTGTCAACTGACTCTTCTTTTACCGTCAAATTGTTATAATTTAGAATAATTTCCTGTATTGCTTGCTTGTATAATTTTCGGTCTGCCTGTGCACGTGGACCCCATACCGCTGCACCTCTGCTGCTATTTAAAATGACTGAGTGTATGCTTGCTTGATCGATTGCTCTTCCCATTATTCCATCAAGAGCATCGACTTCTCTGACTACAACGCCCTTTGCAACTCCTCCAATTGCTGGATTGCAGGACATTTCTCCTATAGTTGAAATTTTATGAGTTATAAGCAGTGTGTTTGCACCAAGGCGAGCTGCCGAAGCAGCAGCTTCGCACCCTGCATGACCACCACCTACCACCACTACGTCATATTTATGCATGCTTTTTAAGTAATTCGTACCCTACTAATATTCCGATTATCAACGGTTAATGTCAAATCTTGTTATTCCAATGTTAGATGTACAGTCCCAGAGTGTGATGGTATGATAAAATGTAAGAAAAAGATACCATCGAAGGAGGAATTGTGGTTACATGGGTGCGCCCGGACAACAGCGTAGAGCAATACAAAATAGTATAGCAAAGCTTTCCAAACCTTAATCCAAAAACTATTGTCGAAAACGCTCATTCACTAAAGACGCTCAAAACATCCAAGATCAACTGTTCTAACTTTAGAAGAAGAAGGTCGCATTTCGGAAGCATACACTTCTACCACTAGATGATTGCCTTGCAGTCTACAATTCCGCACTTCTAGCCTGCATCGCTGTTATAACATTAGCAAACTGCCAGATGTTGATTAAACCAAAAAAGAAATTTAAGAAATATCCTATAGCATATTGATATTGCAGAAGTCAGAACAGAGGAGGGAAAACTATATCTATATATGGCCTACAATTATGCAAAGAGACTCAAAACTCTTAATGGTCTTACTCCTTTTGAATTTATATGTTCTCAATGCTCCTGAATTATTTATATTAAACTTATACCATCACACTCTGGGACTGTACACCTAATAAGAGAGACTCAATAACTTAAATCTATATTGACATGTCCCATTTTACGCTTATCTCTAACCTCTTTTTTCCCATATATGGTTAAACTAGCTTTTTCGTTGCTCAAATACTTATGAGAATCATATATATCGTTACCTATTATATTTTTCGTCATACAAGGAAAGCGTAATACTACTTCCTGCATAGGTAGCCCGCATATTATCCTAACCAGCTGTTCAAATTGACTAACGTTACATGCATCCAAGCTCCAGTGGCAAGAATTGTGAGGTCTTGGAGCTAGTTCATTAACTAACAACTCGTTATCTTTAGTAACAAAAAATTCAATAGCCAGAATTCCTATTACATCGAGCGCATTTGCTATTTTCTTTGCAGCTCGTTGTACCTCTTGAGTTAATTTGCTATCTATTTTAGCTGGCACTGTTGAAGTATCAAGTATTCCATCAACGTGGTAATTTTCTGCTATAGGAAAAAAAGCTACTTTACCGTTTTTATCTCTTGCAATAACTATTGAAACCTCTTTCAGTAAATCAACACTTGCTTCAAGAATGTACTCTGTATTCCAATCAAAGGAAGCAAATTGCTTCACTTCAGAATCATTCTCAAGCACATATTGCCCTTTTCCATCGTAACCCATTTCTGTTGTTTTCAGCCTTATTGGATAGCCAAAAGCTCTACTGCTTTTCAGTAGCTCATTATAATTTTGTATACTCTTATAGTTAGCAGTTTTTATACCCAAGTTTTTAATAAAATCCTTTTCTCTCAGTCTGTTCTGCGAAATGTGTAACGCTTTTTTACCCGGATAAAAATTTACATCGATATCAATTGCACTACATGGAATATTTTCAGACTCAATAGTAACTAAATCCACACTCTGTGCAAAAGATTCAAGAGCTTTCTTATCAGAGAAATCTGCTATTGTGAAATCATCAGCAACAGAGCAAGCCGGATCATCTTTAGCACTGGCAAAAACATGTATTTTTTGTCCAAGTTTTGTTGCAGCGATAGCAGTCATTTTACCTAATTGTCCACCACCTATTATTCCTATTACTTTTTTGCTCAGCGCATCTGGTCCATTCATACTATAAATTGATATTTCCTAATTAAAGTATACTTGAAAAATCTATGAAAAAAGTATATAATTAGAATGTTATCTTTTTATCATGAATATTCTATAATGATTCTAGAATACACACTAACTACCAACTTTGTTGAAGTTACAGTTTTACCAATTTACATTGAAGAACAATCCATTCCTTATGAAAATTGCTATGTATGGATGTATAACGTTAAGATAAAAAACAAAAGCCAATCAACTATTCAATTGTTAAGTCGTCATTGGCAAATAATAGATTATAAGGGAAAAGTAAACGAAATTGCCGGAGTTGGTGTTATCGGAGAACAACCTGTGATAAAATCTGGAGAGGTATTCAAATACACAAGTGGAACATACTTAAATGCACCGTCAGGAATAATGCAGGGTAAGTATGAATTTCTGAATGAAGAAAGCATAAAAATTTTTGAGGTTATGATACCACCCTTTTCTTTGGATAGTCCATACGTCAAAACTAGACCCCATTAACTGTCAAAATAGTTTATTTGTAACCAGACTGCATTCTGTGATTTTTAGCAAAGCACGATCTTTCATTTGAGCTTTCTTCAATTTAAAATAAATACAGAAACTAGCTATCTCCAAAAATATGGTTGAATAATTGTGTGTATAATTATTAATATTTTCAAGCATTTTTGCCATCAAAATTTCTCGCAATGATTTGTGTTTCAAAAAAATCTTTGGAACGGAAAAAAATAAGAATATCCTGATCCACTTTTTGAACGATATTTTAGGGTTTACTGATACCAATTCTCATTGTTGTGCATCTGTTTCCCGTGTAATGGGAATTGGTATTACTATCGTATCGATGATGTTTGCTGCATACGAGTTCTTTCTTACCATGTCACGTGATCGACTACGCAGGTGTTCAAGGCTCTGGGAAAGTAAGCTATTTATACTCCTACTTCTGGTTGAAAGTGCAATAATCTCCTTCCTGAACCTGATGCATCCCAGGCTGAACTTTTGATTTTTGGCTTACTAAATAGTTGTTTGAATGATTTGAGCAGCATTACTTCTCTTTATCTGAAATTTTTGATAACTCAGCTTCTAATTCTTCTATGGTTGGCAAAGCTGTCCTTATATTCTTTGGTAGACTTTCAGTAATTTGATATTCTGCCAACCCTATCGGTTTACTTATGTCTTTCAGTGTATACTTAGCTAGTACGTTATCCTTTGATCTGCATAAAATTAATCCTATAGATGGTTGATCTGTCTCATGTTTCAGTAAATCATCAACGGCTGAAAGATAAAAATTCATTTTTCCTGCATATTCTGGCTTGAAATCTTTGTCTTTTAGCTCGATTACTACAAAGCAACGTAGCTTTAAATGGTAAAATAATAAATCAATATAGAAGTCTTTATTTCCAACATCTAAGTGAAATTGCCTGCCAACAAAGGCAAAGCCTTCACCAAGCTCTAGCAAAAACTTCTCTACATGGCCTACAAGCCCTTTTTCTACTTCTCTTTCATTAGCATCCTTTCCTATACTTAAAAAATCAAAAACATATGGATCTTTTAGTGTGTAATGCGCTAAATCTGATTGAGGTGAAAGTAGCTTCTCTTTGAAATTAGTGATAGCCTTTCCCTGACGCTTATGCAACCCAAGTTCAATCTGCATTACCATGATGTTTCTTGACCAGCCATGTTCAATTGCTTCTTTTATATAAAACAACCTTGTTTCTCGACTCTCTATCTTTTCTAAAAGAGTAACATTATGGTACCAAGTTAATTGTGCAAGAGGCTCCTGCACAAATTCAATATCAGAATACTCCTCAGCAAACTTACGCATATACTTCAAATTTCTAGGACTAAAACCTTTCATTTCTGGAAATGCGCTTCTTAAATCCTTACTTAGCTGATCTATGATTTTAGCACCCCAGCCATGTTCTTTTTGGCGCTTTAAGATCTCTGTACCAATATGGTGGTAAAGCACAATAAGCTTGCTATTTACTGCTAGTGCTGCTTTATAACGACTAGTAGCAATCTGTTCTTTCAACTGCTCTAAAAATTCTGTATATTCTTTTCCTATAATTTTTGTCATAGTGTTCCTTTCAACGATATTATATGATCCCTTTATTCGTTGAAATAACAATCTTTCTTTTTGGCTTCACACCTGCTACTTTCAATTCAGCTTTAATTCGTTGTCTTAAATCCAATAGATCTTTTATCTGCACTTCTCCATACCTAACCACATGGTCACCATATGCAATCGATACTACTCTTTCCCCGCTCTGTAGCTTCCTTATCGCTTCTTCAACTTGGGCTAAATATTCACTGCTGTACATTCTTCTCACCCAGCCATCTACTCTTTCTTACCTTTTTAGGCTTTTTAGCTTTTTCTCCTACTAAACTTTCCCACTTACTCTCTGGCCATCTATCTATTCCCAGTGCTATCGATGCTGCTCTTGCGTAAATTCGGCAATCTAGTACTTCATTTCGATCCCTTATCTTTTGCCACTCTTGCTTGGTATATCCTTTTACTACTTTGGTAATTAGTTGTTCTGCAGTAAGAGATTGTCCACAAACTAAAAAAGGTGTAGATTTAAATAAGAGGTTAGAGGTGAGAAAGGAGTATCCAACGGACCTAAGCGAAAGAGAATGGGAGTTAATAGAGAAGTATTTGAGAGTATCGTATAAGAAGGGAGGAAGGCCGCTAAAATACAGCAAAAGAGAGGTATTAAATGCAATTCTTTATGTACTGCGTACAGGGTGCCAATGGAGGTATTTACCAAACGATTTTCCGTCATGGAAAGCAGTACACGAGCAATTTAGGAGATGGAAAAAGCAAGGAGTTTTTGAGAAAATGAACTACGATATCACTAAATATAGCAGGTCAAAAATGGGAAGAAATGAGGAGCCAAGTGCGTGTATAGTAATCTGTAAAAACGACAGAAAAAGGGGGACAAAAGGCTACGATGGAGCAAAAAAAGTTAAAGGTAGAAAGAGGCATATAATCACGGATACTCAGGGTTTTATATTGGGATGTTATGTGGGAGCTGCAAATGAAAATGACAGAGATGGAGTTAAGATAGCATTAGATAATATGAGGAAAAAATATACTAATGTTAGGAAAATGTGGGCTGATATGGGATATCAAGGAAAAGAGCTAAAAGATTACGTAAAAATAGAGCACAATATAGATATTGAAATTGTTAAAAGGCCTCCGTGCAGATTTTGGGTGCATAAAGATACACCACCAGAGCTATTACCAAAAGTGGAGCCAGGATTTAA
>NODE_24_length_12407_cov_52.858232
TCATATCTAACACTCCTTTCTTTTATTATTTTATAACTTTTTTTTTAAAGTGTCAGATTAAATCTTGTTTAATACATATAAATATATGTAATAGTGTGATTTTATTCTTTTATTTATTATTATTACGCATATAATAATAAATAAGCAACGACGCGGGATGGAGCAGCTCGGTAGCTCGTCAGGCTCATAACCTGAAGGTCGTAGGTTCAAATCCTACTCCCGCAACCATCTTTCAGTTGTACAAACATCGCGATTTCTCTTATTATAATAGCAATGGTATTTCTGACTCAAAGCTTGTTTTTGACCTGTAGGCTCAATCGCAACATTCAGTAAAAAACTTAAGGTATTTATTGGTGAATTACATTAAATTATAGTGGCTGCATGTCTTTTTTATTTTTTCTACATTTAGCCAAATCACGCTTGTTAGTACATTATCAATTTAAATTATTAAAACTCGCTATTCGGGACTTCTTTTGCCTTTTTTCTATTTGGTTGGATGATTTTATAAATTAATTAAAATATTCATAATATTGATTTCTTATCACAACAACGCTATTATTAAGCTAATATTACTTTTAGTGAGGTATGAGCAATGGTTGATGTAGCTTTTATTGGCATAAATACAGTTATTGATAACGGATACAGAAGAAAAATAAAACTCGTTATGTCATGATTATTTTTAGCTGTGTCAGCAGCAACTGCCGTCTGGTTTATCTTTCCTGAATCACAAAATCTACTTGCTCCATTCTTGCTTCCAGCTATATTCCTTCTCTTGACTCTGTCTATGGGATATTATACGTTTCTTTTTGGTTGTGAGAAAAAGTCTGTAGAGAAAATGTTCTCGGTATCTGCTGAGTCAGTTAAGAGAGTGAATTGCCAAGACGGAATCGGATTTTTGCTAGCAGAAACAAGAGATATTACAAAAAATAAGTTTTGTAAAGTACTTTTGTTTTGAGGATCGTAGCAAAGCGCACAAACTTGCTTTATATGTAAGAGAAATTGATAGCGTTGCATCCTCGATAAAAGACGAGGATCTGTTAAATCACTTTGATCAATTTTTTACCATAACTGAAGTAAGCAATAAGAATAGTAGAAATGAGCTAATTAATCGCGCAAGAATATATAGAACAATAAGTGAAAAACCTAAAAATGAAATACAAAGTTTTTTAGCTAATCAAAAAGAGAGTCTTTCGTATGAAATAACGTCACCTAAAATTGATAATTTTTTACCACAGGTTAATGCAGTAACTGTTTAGGTTAGCAAAAGTTCAATACGTATAGCTAAGTCCTTGCAATATCAATAATTTCATTGTGTACATGATTATCACTTTTTTTTTCAATTCCAGTAATAACATTACATCTATTAGATTCTTTTATAGCTATTTCTTGAAATCCTTTTCGAATTTTATGATAGAAATCAATGCTCATTTCTTCATACTTATTTTTATCCTTTGCTCTGCTGAGTCCAACTTGAACATCAATATCTAAAATAAATGTGATATCTGGATATTTAATTTCCACTAATTTGTGTAAGTCTCTTATTAGACTCAAGTCAACACCTAGTCCATACCCTTGATACGCAATAGTTGAATCGATAAATCGATCACAAATAACTGTCTTTCCCTCTTTAAGAGCTGGCAATATTAATTTTTTCATATGTTCGTGCCTCATCGAGATAAGCAGCAAGAGTTCAGAAATAGGATCAATATTATCCTTAAGTAGTAATCCTCTTATTTTTTCTGCAAAATCAGTGCCACCTGGTTCTCTAGTCAATACGACATTATTTTCACCGTGAATTTGCTTGAAATAATTTGCAAGTAACTCAGACTGTGTTGTTTTACCAGAACCATCTATTCCTTCGAAGGTTATGAACATAAATTTTATAATTACAATGCTAAATGCAAGCAGTGTACATAGAAACCATTTGACATTTAAGCAATAAGATCATAAATTATGGTATACAATTCTCTATGAGCTATGGTTACGCTAGACACTCCTAAGATAGATTTAGACTTTACTGCAAAGAATTTCAATCTCCTGGGAGTGGATAACAAATATTATACATTAAGTGACTGCTATGGGGAAAATGGTCTCATTGTAATGTTTATATGCAATCACTGTCCTTACGTTCAATCAATTATTAGCAATCTAGTAAGCGATGTTAATTTGTTGAAAAAAGATTATCAGGTAAACACCGTTGCAATCATGCCAAATGATGTAAATGAGTACCCAGAAGACTCCTTTGAAAACATGATTAATTTTGCCAAGGAAAATCAGTTTACATTTCCATATTTGATTGACAATAACCAAGAAGTAGCTAAAGAGTATGGTGCTGTTTGTACCCCTGATTTTTTTGGCTTTAATTCCAAACTAGCCCTCTGCTATCGCGGGCGTTTTAACAACACAAAAAAAGAGAAAGTTCAAAATTACGAAGTAGGAAGTAGTGATTTATTTCAAGCCATGAAATTTATTGCAGAAACTAGCAATCCTCCAGTTGACCAAAAATCAAGCATTGGTTGTTCAATAAAATGGTCTAATTCTACAGGTTAAATATTATGCACAGCGGCTCTCAGCATTTGTTTGATATTATAATTTTACTCTCTGCTGCTGTGTTTATAGTCATAGCGTTTTGGAAAATGAATATTAGCCCAGTACTTGGTTACTTTGTTGCAGGTGCGTTGATTGGTTCTCATGGATTTAATCTGATACATTCAGTTGAAGTAATGGATAACTTTGCAGAGTTTGGCGTAGTTTTCCTATTGTTCATTATAGGTCTTGAATTGACATTTGAACGCCTTATCGCTATGCGTAGGCATGTGTTTGGGTTTGGTTCCCTTCAAGTTATAGTTACCATGATAGCAATATGGTGCATTGCTCTTGCCTTTGGAGTAAATACAAACATGGCAGCAGTTATCGGTGGTGGACTTGCACTATCCTCAACAGCAATAGTGTTGCAGGTTCTGCAAGAAAAGGGTTCTCAAGCAAGCCAAGTTGGTAGATTGTCAATAGCAGTGCTACTAATGCAGGACTTTGCAGTGGTACCTCTAATAGTACTAGTGCCTCTGCTTACTGGCAATTCTGAACACAGCTTAATAAGCTCGTTGGCAGGCTCATTAGTGCAAGCAGCTATTGCATTGGTGTTGATATTTGTAACTGGTAGGTTATTACTGAGGCCATTGTTTTCGGTTATTGCCAAAATGGAGAGTAATGAGATCTTTATATCAACAACACTTCTGATAATATTAGGATCAGCATTTATTACTGAACAATTTCATTTATCAATGGCATTAGGCGCATTTGTTGCTGGGTTACTAGTTGCAGAAACAGAACACAGGAATTCGGTAGAGCATGCAGTATTGCCATTTAAAGACTTATTTCTTGGTTTATTCTTTATGACTGTTGGCATGTCTATTGATATTGACCTTTTACTCAATAAGTTACCACTCGTTACTTTATTATCAATTATCCTTATCGTTTTAAAGACGTCCATTATATATACATTGTGTAGATTTTTTGGATTTAGAAGTGCACCTGCAATACAAGCTGGATTACTGCTTGCACAAGGAGGTGAATTTGCATTTATTTTATTCCGTTTAGCAGATGAATTAGATGTACTATCAAGTGAAATCGCTCAAGTGCTTATGATGGTAACTACAGTAACTATGGCTTTTACTCCTCTTTTATCGGGAATAGGGGACTGGATAGCAAATTCATTTAGCACTGAAAAAATAATACTAGACGATGAAGCAATCGAAACAGACACACAAGATCTTTATAACCACGTAATAGTTGCCGGGTTTGGTAGAGTGGGATATATGGTAACGAAAATGCTTACTGCAGAGCATTTAAGTTATGTTGTTGTAGATATTCAATCAAAAATAGTGAAAGAAGGAAAAAATGACAGTTTCCCTATATATCTTGGAGATGCTACAAGATATGAAATTTTAAAATCAGTAGGAATAGAAAGAGCTCAAGCTCTTGTGGTTTCAATAAAGAACGAAGTCACTATAAAGAAAATAGTTTCTCTAGTTGCAACAAACTTCCCGCATGTAAATATTATAATACGTTTACCAGATTTGAATAATGTGGAGGTTTATAAAGATCTAGGGGCTAGTAAAGTTATTCCCGAAACGTCTGAAATTGGATTGCAGCTAGGTGGAGCAGCATTAAGTTTAAGTGGTATTAGCGAAAGCGGAGTTACATCTTTAAAAGGTAAATTCAGAAAAGGCAACTACAGTATGTTAAAAGACCTTGGTAGTGATAAAGATGAATAATCCTCTATCACTTTAATTAGTGACCAGAAAAACACATTTAATTAAGCAACTATACTCTCTAGAAAGGTGAAATTGACCTTATTGTAACTATGAACAAAATAATAATAAAAAAATTTGGTGGTACTTCGCTAACTGACTTAAATCGAGTTGCAAATCTAATAAAAAACGATATTGAAAAAGGTTATAATGTAATTGCTGTTGTATCTGCTGCTGCAGGATTCACTGACCAAATGGCTTTTCAAGCCAGGCAAATTTCAAATTTAAATTGTAGACAAGAGTTATCAGAGTATGATGTCCTGCTTTCAGCAGGAGAACAAATCTCTTGCGGGTTATTAGCTATCACTCTTCTGTCTGTTGGAGTTAATGCTAAATCATGGCTCGCCTGGCAGTTACCAATTCTAACGGATAATTTTTATTCTGAGTCTAAAATAAAAAAGATAAAAATTGACCATGTAAAAAGATCTTTTGCTGAGGGTTATACTGCTGCAATCATTGCTGGTTTTCAGGGTATATACGATGATAGAATCACTACTTTTGGTAGAGGAGGATCTGACATCTCAGCAATTGCCTTTGCTGTAGTCTTTGGTATTAGGACTTGTGAAATTTTTACTGATATTGACGGAATATATACAGCAGACCCAAAAATTGTTCCAAGGGCACGCAAGCTTAAATCTATCTCTTACAATGAAATATTGGAGATGTCGTCATCTGGTGCTAAAATATTGCATAATCGTTCAGTACAACTTGCAATGAAGCATAATATTAAGGTGCAGGTGTTATCCACTTTTGAGGAAGTAGAAGGCACTACAGTACTACACGAAAAAGATGTACTGGAAAGATACTTAATTACTGGAATAACTTATAGCACTCACGAAGCTCTTGTAACTTTTACTAACTTTGCAAATACTCTGGATACTTTAAGAGATATAGCAGGAGCAAACGTTAAAGTTGACATGATACATGGGTCAAGCTTTTTGATTTCTAAATTTGATGTTGATTTAATGAAAAAGTTATTGAACAAAAATGAAAATTATGTCGTAAACAATAATATAGCTAAAATTTCAATAATTGGTATTGGTGTTATGTCTAACACTGAAGTGATGTACCGCACACTCAAGGTTTTAAGCGAAAAAAAGATAGAAATACTTGCTGTCACAATGTCCGAAATCAAGATCAGTATAGTTGTTCAAAAAAAACACGCTGAGGCTTTAGTTAGAGATTTACATACCGAATATGAGCTTGATGTATGACAGCACGCTTGAAATTTATTTACTTGATAATTCAAAAAACTTGAAAGAGCAAAGATAGTTATTGAAATTATCTTGATTTACATCGGTTATCCAAGTTTGACATTGAATGCTTAACACCTCCTCCATTAACACCTTTCTGTAATCTTTATCCAGATGCGACATTATATCGTCAAGCAGAAGAAGAGGTGCTTTATTGTAATGAATACACCTTGCTTTTACACTAGATAAGATGATAGAAAGCAGTAATAGCTTTTGCTCTCCAGTAGAACAAAGATCTATTGGCATGTCCCCTTTTTGGCAAAAAACCCAAAAATTATCATTATGTACAGAAAAGGTTACTCTACCAGTTAATGAGTCTTTTTCTCTGTTTTCCTTTAGACGATTCTGAAAATATTCTGCAGTATCGTTCAAAGTTAGCTGACTGCTAAATTTCAAACTTGCCTTTGGAAAAAACTCACAAGAATGGTTATCAATTGTGTCTTGTAATATCTTTAAAACAGATGATCGCATACGTAAAATATCAATTGCATTGGTAGCCATGACGTTTTCAAGACTAGAGAGCCAACTTTCGTCCAAAATATTCTCTCTAAGCAATTTACTTCGCTCATGCTTAGCTTTTCTATATTTCATGTAGCAATAGGTGTAATTTTCTTCAAATAGTGAAACTATACGGTCTAAAAATTTTAACCTGTCGCTTGGAGAATTAAGAAGAATATAGTCCATTTGTGGAATTAGCCATATTACATTAGATATTCTATACAAAGATGAGTAGCTTGACTGCGTTTTCCCATCAATTTGTATTAATTTCTTATTAAGATTCTTTCCTATACCAATTGAGTTAAGCTCTGCTCCATTGAAAAAATCATAATACACTACCCAACTTTCATTACTGCGCCTATTTTGCATCTCATTGATTTTTGCTTTTTTCATTCCGTTGCTTTTAGCAAGCAATGAGATTGCTTCAAGTATATTAGTTTTTCCAATACCATTTTTGCCAGTTACTACAACTGGTCTATCATCTAAATCCAGTTCAAAGTTTGAATGACTACGAAAGTTATATAATTTCAGTTTTTTTATATAGCAATGGGTAATCATTCTTTAATTTATATTCTCCTTACTTCTTCTAGAACCTCATCAACATGTCCACTAACTTTTACGTTTTTCCAGATCTTCACTACTTTACCTTTTTTATCTATTAAAAAAGTAGTGCGCTCTATTCCCATATACTTTTTGCCAAACATGCTTTTTTCTACCCAAACACCATATTTTTCCAACATTTCAGCATTTTCATCAGAAACTAAAGAAAATGGCAAAGAATATTTTGCTTTGAAGTTAGCGTGGCACTTAACGCTATCTTTTGATACACCAATTATCACTGTGTCAAGAGAAGAGAAATTTTCTATTTTGTCTCTAAAGCCTTTTGCCTCCATTGTACAGCCCGGAGTATCGTCTTTAGGATAAAAATAAAGGACTACATTTTTTTTATCAAAAAATTCACTCAGCGATAAAATTTCGCCAGAATCTGTTGGCACACTAAAATCAGGTGCATTATTTCCTACTGTTAATTCCATACTTTGCTCCATTATTAACACTTTTATGGTACTATAGTATATTGTAATAGGAAGGGAGGATAAATGAAAGTAGCTTTTCAAATGGATGAAAATATAAACTTTGAAACTGATACTACATTTGCATTAATAAAAGAAGCGCAGAGGAGAAAGCACGAAATTTTTGTCTATGTTCCTAATAATCTAGCACTCAAGTTAAATCAGTCAATTGCTCTTGCTCAGAAAGTCAGCGTTGATGATTTTGGTTTTACTTCTAAAGAAGATGTAACTATAGATTTGAATGAAATGGATATCATACTTATCAGGCAGGACCCACCTTTTGATATGCGGTACATTACAACAACCTATATCTTAGAAAAGACTACTGCGTTAGTAATAAATAATCCAACAGAAATAAGAAACTGTCCTGAAAAATTAATTACTTCACTATTTCTAGAGCTAATTCCTCCAACTTTGATCACTGAAAATATATCGATGATTAGAAATTTTTGTCACGACTATCAAGATATCATCTTGAAACCACTATATAGCTATGGAGGAAATGACGTAATAAGAATACAAGACCAAAATAGCATTCAAGTGGTAGTCGATCTCATGATTGCAAAATATGAATGTCCTGTAATTGCACAAGCATTTTGTAAAAAGATAAATACAGATAAAAGAATACTGCTACTGGATGGAAAGCCAATAGGAGTAATGAAGCGAGTTCCAAAGTCTAGCGGAGAAATCAGAACAAATTTGAGACTCGGAGCAAGTTTTGAGCCTGCCCAAATGAATGATAGAGACAACGAAATATGTAATAAAATTGGTCCTGAGCTAAAGAAAAGAGGGCTAATATTCGTTGGCATTGATATTATAGATGACTTCCTTCTTGAAATTAACACAACTTCGCCTACGGGAGTAGTTTATATCAATAAGTTGTATAGTAAATCACTAGAAAAAGAACTATGGGATGCATTTGAAGAAAAAGCAATTCGTCAACTAAGTTCTTGAGCTATTGCCTTAATAAATTCAGTAACTCCATTCCTTATTCTTGTTTTCTTAGTATTATTAGCCATATCACGCAATTTTTGACAATTTTGCAATAAATCAACTAGCAACTCTCCTAGATTCTTTTTCGCGTTACTATTTTGCTCAACCATTACAGCTGCTCCCGAATCTTCAATATGTTTTGCATTATAAAATTGATGGTTATCTTTTGAGTGAGGATAAGGAATATATACAGCAGGACGCTCAGCAAGAGTAATCTCTGCTATTGAAGTTGCCCCCGCTCTGCTAATTACCAAATGAGCATTGGCCAGTTTATTTTCCATATCATCGAAAAACTCACTTAACTCACAATCAATTCCTTCACTTTTGTATAGACTCTTGACCTTGTTTATATTTTTCTTCGTACATTGCTGCGTTACTCTAATCCTCTCTTTTACTTCAACAGGTAGATCACAAATTACGCTGCTCACTACATCATCAAAAAAATTTGCACCCTGACTGCCTGCTATTATTAACACGTTTAAAACTGTTTCAGCTCTAGAATAGCCTTGTGCTTCTATATCGACAAAATTTCCTGTAAAAACGCATTTACTACCTTCTGCATACTTAGTCTCTGGAAAGCTAGTTGCAATTAATTTTGCACTCTTGAAAAAGAATCTATTTACTCTCCCTAAAACTGTGTTTTGTTCATGTAAAACTATAGGTATAGAAAGAATCTTTGCTGCAAGAAGAGTTGGAAAAGAAGCGTAGCTACCAAAACCAATGATTAGCTTTGGTTTTAATTTTCTCGTTTGATACAGTGCTAATACACAACTATACATTAACAAAAAGAGAAACTTCAATTTGTTGCCACTTGGCTTGCACAATGGTAAAATATAACTTTCTATATTGATGGTTTTTTGATCATTGAATAATATACAATTGTGCCCTTGTACCTTTAGTGCTTTTGCTAAGGTTATAGCTGGAAAAACATGCCCACCTGTACCGCCTGTTGCTAGAATAATAGTCATCTGTAAGTAGTAATTTGATAATAGATTGTTAATTATTTTTTAATACTTTGCATGTAAAATTTTATCAAGCTTTATGATAGTTGAGTTAAAAATGCCTAAAAATAGTGACAGTAAAAAAGAATCTAACGTAAAAAATAAGCCTCAAGAGCAAAGCAGAAGCGGAGGTTTATTAAAAAACATAATAAAAGCTCTTTTTAACTCAGTTGTTGATCTACCTCAGCAAGAACAACTCAATAAAAATATTGATAGACAACAAGGTTTAGACAGTAAAAGAAAAAGCCCAGAGGATCTTAATCAGGAAAAAAAGCTTGAAGTGAAAGAAGCAGCTGAAGGGTTAAAAGAAAAGTTAGAAAAATCTGATATTGGTAATCAATCTATTAGAATTGAATCGCCTAATCAGGATACTTGTAGCTCCAAAACGATAGAACGTTAGTTCAACTATTCAGCGATTCACCATCTGCAGCAAGTACTGACTCATGTATCATCTCTGAAATGGTTGGATGAGGAAAAATCGTAGATTTTATGTCGCAGTCTGTTCCCTCTAGTTGCTTTGCAAGAGCGAAATTGCTAATTAACTCTGTTACTTCCGCTCCTATCATGTGAGCTCCAAGAAGTTCGCCTGTTTTTTTGTCTATAATTGTTTTCACTAAACCTTCAGTTTCACTTAGTGCAATAGATTTACCATTAAAGTTGGAGTGAAATTTTCCTACTTTTATATCGTATCCACTTTTTATTGCCTGTTCCTCAGTAAGGCCAACGCTTGCTACTTGCGGATGAGAGTAAGTGCAATTTGGTATGCACTCTTTTTTTAACTTATGAGCATTTTTACCGGCAATTTTCTCAACACAGATTACAGCTTCATGACTTGCTTTATGCGCTAAACATGGGGGACCAGCTACATCACCTATTGCATACACACTTGATTCACTTGTTTCATACCACTCATTCGTTTCAATGAAACCAGAAGGACTCAACTTAATTTTTGTATTTTCTAAACCTATATTTTCAGTGTTTGCTTGCACGCCAACTGCAACAATCACCCTATCAAATTCTTTGCTCTCACCACTACTTAGTAACACTTGAGCAAAGTCTTTATTTTTAGTCAAAGCTTTTACGCTACTGTTTGTATATATTTTTATCCTTTGTTTTGTGAATATTTCTTGTGCTAAATTTGAAATATCTTTATCTTCCAGCGGCAAAATAGTGTCTTTTACTTCTATAATTGTTACATCAACTCCCAAAGTACTATAAAAACTTGCAAACTCTATTCCTATCGCACCAGAACCTATGATTAGTAGAGATTTTGGTAACTTCTTTGGAGTCATAGCGTGCTGCGCATTCCATATTAAATCTCCATCTACTTCGATTCCAGGAAGATTTCTTGCCCTTACACCTGTTGCTAAAATGATATGCTTAGAAGAAATTTCCTCCTCCTTCTTATCATTAAGAATTTTTACAACATAGTTACCTGCAAGTTTACCAAAGCCTTGATGAACTTTGATGTTATTTTTTTTCATCAAATACTCAACACCACTTGATAGCTTATCAACAACGTTCCTTGAATATTTCACTATTGATTGTATATCAAAACTTGTATCCTTTACTTTTATGCCAAATTCTTCTGATCTTCTTATTAATCTATAAACTTCAGACGCTCTAAGTAGCGATTTTGTTGGTATACATCCCCAATTTAAGCATATACCACCCAAATTTTCCTCCTTTTCAACAATTGCAGTTTTAAGTCCAAGCTGCGCCGCTCTAATTGCTGCTATATAACCACCAGGACCGCTGCCTATAACTGTAATATCATACTCATTCATCAGTTTTCTTCGTATGCAAAAGACTATATATAACAGATGGAACCCGTATGATCAATGCTCAGGTGCATAGAAGCGGCTTGACAAACCTTCCCACTTTTCTTCTTATATCAATAAGAATATTTATCCTTATTTTTAATCTCCGCGGGTTTAACAACAAAACTCAGATATTTATTGGCAGATTACATAAAAATTATAGCGGCTACATGTTTTTTAAATTTTTTCTACTTCAGCCAAAACACGCTTGTTAGCACATTATCAATTTACATTATTAAAACTCGCTATATAGGGATTCTTTTGCCTTTTTTTACTTAGTAAATTTATTAATATTTATAGCTAAAGCTTCAGGCCAGCACTTGATGCTGAAATCTTTACTACAAATAAGCATATTGAGCACAAAATTATGCTAAAATACAACGTTTTTGGTGAGACTATGGACAAACTGAATCCCAGTATCTGGGCACTGGGATGACAAGAAATAGGCTGCTTTCATAACAATGAAAGGTTATTTGGATGATAGCTGCACTTCCAGTTTCAGCTACTCGGATGACAAGAAAGAGGGCACTGGCATGCTGAACCATAATGTTCGTACAGCTGTGCAAGAATCAGTGGGTGTGACTTGCCAAATTTTTAAATTACGGACAGCACCAAGTAACGCACAAGTACAGCGTCTATACCAGTTACTGTTGTACCTTATTTCTTTCTCCACAATACATTTTACCTGATAAGAATAGAGCTACTATAAGATAAATAAGATTCCATGTTGCTAACGAAACACCAAAAATATAATGAGGTCTGTCACAAGACGGAGAGTAGTTAGGGTTTAATAGATTATTTCTTAGCTCTTCTATGCTAACGTTACCACTTGCTTGCTCTGTACAGCCTAAAACATCATGAAATAAGTGGAGTTCAAGACCTACATGATAAAAAGATATTATTGCACCAATGAGATAGCTGCAAAACATCGCATAGATTAGGATTTTGTTGTCTTTGAACATATACGCAACTGCAAGTAGCCCTGTAACATAGTAAACTACTCGCTCGTATATACATAACTTACACGGTATCATATTGAAAAAATACTCTAGCACATATGCAAAAATTAAAGCGACAGCGCTTGATAAGAGAAAAATTATAGAACTGTTATTTACATCTGACATAGTTAATGAATTACTACAATATCTGTGAAGAGTCAACTCTTGTTTGACAACGTTTCATGTAACGATAGAACACTAAGTACTATGTTACTACTTTTACACCTCTATACATATGCTCGCCGTTGTATATTGGTTCAGTAATCAGCCCTTTCATATCAGTTGCAACTCTAGTATCACTATCTATTTTTGCAATTTCTTCTTTGGTATACAATTCATCCTTGTTTTTCGTCCAGCTATTGTCATATTGAATATCAACTTCTCCTCCTGTACTAGACACAATTTAATCTGACAGATGAGAATTAACTGACAGAAGAATCGACGAAGTTAAAACTAATATCAGT
>NODE_25_length_12230_cov_250.568913
CGTGTGTCTTACACAGGATCTCCTTAAGCAAGTTTGTAATGTGTCTTATTTGTTCAGTTAGTAATTGAAGTTGGTATCAGTCAATGCGGTTCTTGAAATTTTACACACTCTTGCTACAGCCGTTATACTGCTCTCTTTGGCTGCTATTACTGCACGTAATTTCCTTGAAACATATGCATTATTCCTCACTTTTTTTAGCATTTCTTTTGCTGATCCTATTACTTTTTTATCCAATAATTTTGATCTTAATGCCATTTATACCTCAACTATTTTACTTACTTCATTATGGCTTTTCTTCCATTATTGTCCATATGTTTGCCATGTAATGGGAATTGGTATAACAATACTAGTCATAACATAAAATCTAGAATAGGTAATAATATGAAACTTAGGTGCATAGGTGCAGGAATTGGTTTAGTTGCTGGTCTAGTTGCAGCATGTTATTTAGAGCAAGAAACTTTAACTCTTATCGGTGTTTCTGGTGTAGTGTTGATTGCATTTGCTATAGTTGGTGCGTTACTTGGAGCTGGAGCGAGCTATGTAGTAGGTAAATGCCTTGATAAATTAAGGTTACAAATATGCAAAGAGCAATAGATTGTTAAAGGTTCGTGTTGTATTCTGAATTTCTTTCAATACTTAAAGATTTACAATCAGAGCAAACTACCTGGCCACGTGGAACTGATTTCAGCTCATCAGTTGAAACTTTACTTGAGCAGAATATGCATTTTATTTTATCACTTGGGGCGAGTGAATGATCAACAGCAATTCTATCATCAAAAACAAAACACTCGCCCTCCCAACTACCACTTTTGTTGTGAGTTTTTTCAAGGTAGGAAAGAATACCGCCTTTAAGGTGGTAAACATCGTTAAATCCAAGGCTTTTCATATATGCTGTAGATTTCTCGCATCTGATTCCACCAGTGCAGTACATAGCCACTTTCAGATCTTTACTCTCAGAGAAAGACTCTGCCCACTGAGGAAAATCTCGAAAACGCTGAGTATGTGGATTGATTGCATTTTTAAACTTGCCTAGTTTTACTTCGTAATCATTTCGTGTGTCTATCACTAAAACATTAGGTTGAGAGATAAAATCATCCCAATAATCTGGATCAATGTACTGACCTCTAACGGAAGTATCGAGATTACTTACACCAAGATTCACAATTTCTCTTTTTAATCTCACTTTCATCTTACTAAATGGTTGATATTCTGCTGCACTCTCTTTCCATGTAAGGTCCCTTAGTCTATAATCAGAACGTAGAAAATCGAATATTTTATCAATCGCGTTTCTTTCACCAGATACGGTTGCATTAATACCCTCTTCTGCAAGGAGTATAGTACCCTTTAATTCGACATTGTCGCATGCAACTTTTATTTCATCTTTCATGTCATAATAATTAGAGAGTTTTACAAAATGATAGAAAGTTGCAATGACAAAACTCATAATTAATTAGTTTATCGATTTCAAACATAATATATAAAATTATGAAGATATTCAATAGGACGGCTGTTAATTACTGGATATCTTTAGTTTTTGCATATAACATTTTAATATCAAATATAGATTCAAGTTAATGTTTCTGAGAGTATTTAAAAATATATTCTTGTTTTTAGTAAGTGTATTATTTGTCTGCCCTATACTATCGTTAATATCGATTCTATTTACAGAATCAGCAAACTCTGGATGGGTAATTAGTAGACTTTTTCCTGAATATATACTCAATACGTTGATTTTGATGGTAGGAGTAGGGTTAATATCCTTTATATTTGGAGTAATTCCAGCTTGGCTTACTACATTTTTTTCGTTTCCCGGAAGTAGAATTTTTGAGATTGCCTTATTCTTTCCGATATCAATTCCTGGATATATAGTATCGTTTGTTTATGTAAATACGCTAGAGTTTTCAGGTCCGATTCAGAGCTTGTTAAGAGATACTTTTCAATTGGGCAAAGGTGACTATTGGTTTCCCGAGATCAAATCCCTAGGTGGTGGAATATTAGTAATGGGATTTAGTCTATATCCATACGTTTATATGTTGGTCCGCTCAAGTCTAAAGAGCGTTAGTAACTCAGTCACTATTGCATCAACACTTGGGTTCTCCTCATTACAGAGTCTGTTTTCTGTCATCATACCCTCCATACGTCCATCAATTATAGCTGGGTTATCCTTGGTACTAATGGAAGTAATTACAGATTTCGGCACACCACAGTTTCTTGCTATCGATACTTTCACGACAGGAATATACCGTACTTGGTTTTTATTGCATGACAAATATTCAACTACTGTTTTGGCAGTTGCAGAACTGATTTTCGTTGCAACACTAATAGTTATCGAGAAAAAACTACAAAAAAGAGAAATATCTTACTCTTCAATCAATACTAATGCAGATTATCACAATAAACGTAGTATAAACGGTTCTATATCGTTGATCTTTTCTTATCTTATGTGTTTATTGCCGATATTAATAGGCTTTATTTTACCAATGATTCCACTTATATATTGGAGCATAGAGAAAGGCTTTTTCATATACGAAGCAAGATTTTATAATATAATAACAAACAGTATTAGTTTATCATTTATTACCGCGCTAATCTCGATCAGCATTGCAATAATTATTGGATATACAGCACGTAAAAATAAGGTAATAAGCAATATAGCACGTCTCATTTCTCTTGGATATGCAATTCCAAATGCAATTATTGCAATTAGCATAATAATGTTTTTAAGCAGAATATCTTCTTTCATTACTCAATATATTGTAGAAATTAGCTTGGTAGGAACTATTGGCGCATTAGTTTACTCATATTTATTTCGTTTTTTTGCTATATCTTTCAAGGCGATAGAGTCGGGACTCAAAAAAACACCAAATGAAATTGAATGGACTGCATATACTATGGGTCATGGGCCTATTTCCACGTGCCTGAATATTCATATTCCCCTTATCAAGAAAAGCATACTATCGGGATTTCTGCTCGTGTTTATGGATACGGTAAAAGAACTCACGGCAACACTAATTATCAGACCATTTAATTTTGAAACTATATCAACTAGAATATATGAACTTGTCAGCGATGAGCGTTACAGAGAAGCTGCCCCATTTTCGTTAATGATAGTTATTATAGGTTTAACCTCTACAATAATCTTATTCACACTTGATGATAAGAATCAAAAATAAACTATTTTGCATCTGTTCAGCAGAGTAACAAAATAAGATAGACGAAAAAAGACAACTATAGAAGCAAATGGTCAGTGCTTTCGTGTTTATCAACTTAGTTGGATCTCAGTATCAGCTACTCGGATGACATTATGGAAGCTCAAATGACAAAACAAGAAGCACTGGTTTCAGATGCACTTAAAAAAATACACTATCTTGATGATCAATGAGGTCTAGTGTTAACGTATGGACTATCTAAGGAAAAGGGTGGTACCATAACATCAAAGGTTTTTATGCTCTCTTCGTTCAGAAATTCATATTTACCCTGCATTATTCCTGATGGTGTATTTAAGTATGTTCCACTTGTATATTTGAATACCTCTCCAGATTTTATTACAGGTTGTTCTCCAATAACACCAACTCCGGCAATTTCATTTATTTTGCCCTTATGATCTATTATTCGCCAATAGCGACTTAATAATTGAATGGTTGATGAGCTTTTATTTTTTATCTTAACATTATACATCCATACGTAACAATTTTCATAAGGAATGGATTGCTCTTCAATGTAAATTGGCAAAACTGTAACTTCAACAGAATTAGTAATAAGTGTGTATTTCATGGTCATCGTAAAGTGTTCATGATAAAAATTTAACACACTTCAATTATACACTTTTTTCATAGATTTTCCAAGCATATTATCGTACTCTAACTAGGAAATATTAATCTACATGATGAACAAAACAGATCCACTGGATAAAAAAGTGATAGGAATAATAGGAAGTGGGCAATTAGGTAAAATGACTGCTATCGCTGCAATAAAACTTGGGCACAAAACGCATATTTTTGCCAGTGCTAAAAACGATCCAGCTTGTTCTGTTGCTGATGATTTAACAATAGCAGACTTCTGTGATAAGAGGGCACTTGAATCTTTTGCACAGAGTGTGGATTTAGTCACTATTGAGTCTGAAAATATTCCATGTAGTGCAATTGATATTGTGTCGCTGCACGCAGATTTTTATCCAGGCAAAAAGGCGTTACACATTTCGCAAAATAGGCTGAGAGAGAAAGATTTTATTAGAGATTTAAGCATAAAAACTGCTGATTACAAAAGTATACAAAATTATAATCAGCTACTAGAAAGTAGTGAAACTTTTAGCTATCCAGTGAGGCTAAAAACAACAGAAATGGGTTATGATGGAAAAGGACAATATGTGATTGAAAATGATTCTGAACTGAAGCAATTTGCTTCCTTCGATTGGAATAAAGAGTACATTCTTGAAGCAAGTGTTGATTTACTGAAAGAGGTTTCAATAGTCGTTGCAAGAAATAAAAACGGTAAAGTAGCTTTTTTTCCTATAGCAGAGAATCACCACGTTGACGGAATACTTAATACTTCAATAGCACCAGCTAAAATAGATAATAAATTAGCCCAAGAGGTACAAAAAACTGCAAAGAAAATAGCAACTGCGCTTGATGTAGTAGGAATTCTAGCTATTGAATTTTTCATCACTCAAAATCATGAATTACTAGTTAATGAACTGGCCCCAAGACCCCACAATTCTTGCCACTGGAGCTTGGATGCATGCAACGTTAGTCAATTCGAGCAGCTGGTGAGGGTAATATGCGGATTACCTATGCAGGAAGTAGTATTACGCTTTCCTTGCATGACAAAAAATATAATAGGTAATGATATATATAATTCTCACAAATATTTGAGCAACGAAAAAGCTAGTTTAACCATATATGGGAAAAAAGAGGTTAGGGACAAGCGTAAAATGGGACATGTCAATATAGATTTAAGTTATTGAGCTATAAATGCTCTTTGATCAAGATCTCCAAGATCTGCACTATATTTAGTGCTGCACCTTTGCGTAGATTATCAGCTACTATCCACATATTTAATCCGTGTTTAACGGTATCGTCTTGTCTAATACGCGATATGTATACGGCATCCTCTTGCACAACATCAATCTGAGTCATATATCCACCATCTTCGCGCTTATCTTGTACTAAAACTCCATCGTCTTCACTGAGCATTTCACGAGCTTCTTCTTCAGTTATATGCTGATCAAATTCTACATTTACTGCTATAGCATGACCAACAAGAACAGGTACTCGTACACAAGTTGCAGTTACTTTTATATCCTCTTCTAAAATTTTTTTTGTCTCCTCTTGCATTTTCCACTCCTCTTTTGTAGAACCATCTTCCATGAACTCTCCTATATGAGGAATGCAATTAAATGCTATTTGCTTAGGAAATATTTCAGGTTTTTTAGCTTCATTCATAAAGATTTTTTTTGTCTGATTGTAAAGCTCATCCATTGCTGCTTTACCCACACCAGAAGTTGATTGATAAGTTGAAGCAACGATTCTCTTTATTTTTGCTTTTTTGCGTAATAAATGTAATGCCAGCAACATTTGTATTGTAGTACAGTTTGGATTAGATATTATGTTATGGTTTTTATATTCCGTAATTTTATCTTTGTTGATCTCTGGAATAACTAGTGGCACGCCTTCTTTCATCCTAAAGTAGGAAGTGTTATCTATCACAACGCACCCAGCCTCAGTTGCAATTGGTACGTATCTCTCAGAAACATGAGATTCTGCACAGAAAATGGCTATATTAGTTCCAACGAAGTCATAATCCTCAAGGCATAAAACTGTTAACTCTTTGTCACCAAAACTCACCTTTTTTCCCTTTGATTTTTTCGATGCAAAAGCAACAACAGAATCTATCGAAAATTTTCCCTCTTTTTGAAACTCAGCAAGCATGGTCAATACCTCATATCCTACTCTTCCTGTTGCTCCAATAACTGCAATCTTACATCCCATATAAATAAACCTCTGATTTTAAAACTATATTATATTTTTACTGATAAAATTTACAATTACTTTAATATTTTTACCTTGCAATTAACCATAATTTAGTTATAATTATAAGACACTAGTAATATTGCATGGTAGAATGAAATGAGTAAAAAACATGATGACACTAAGGTCAAATCTGCATTTCAAAAGCCTGAAAAAATCAATAGATTAGAGATTCAAAATGTTCTTTCGAAAAAAAGCAAGCCAGCGGTAAATTTTGATGATAAAAAGTATGGTGTGAAAATTTCTAAGATAGACCAGCATCTTTCAAACAAGAAGCAAGAATCTTTTGGATTAAGAGATTTTTTAAGTTCAATACCAATAATAGGAAGATCTTTAGTGAAAATTTTCACGCCTGAAAAAGAAGAGTATAAAAAACTGCAATCGCAAATAGGTCTTTCTAATAAAGCAAAAAATGAGATCTACATAGATAATAAACGCACAGAAGAAGTAGGTAGCAAACTTGAGAATGATAATATTGAACAAGTAGATAAAGAGAAAAAAAATCTTGGCCCATAAATATTAACCATTTAAAGTGTATCTCTCACTACTGAATTTGTTGCACAGAAGTTTTGCAGTACCAAAATAAATAAATGGGTATGCCACTTGCAGTGAACAGGCTCGAAGTCAGCAGAGTACCTACAGGGTTTTCTAATATCACCCAACAACAAAAGGTTGTTGCTATGCTACCAATTAAAAGCTTATAACAACTCCTCTCCTGTATAATAACCTTTAGAAAGGCAAAACAGCACGCAAGATAAACGAACAAAAATGAAATTACAGAAAAGTCAATAATCGACGTAATCTGCTGGGCAAAATTGTTGTTTGAAGTGAGAATTAGTAAAATTGCAGTTCCAATTGAACTAACTGTTATTCCCCAAAAAGGAGAGCCATGCTTGTTCCTTTTAGCAAAGAATTTTGGCATTAGTCTATCTTCTGCAAGACCAAAAGCAACTTGTCCACTAGATAAAACCCAAGCGTTTAGACTGCCAACACAAAAAATGAATGCAACTATAGAAACAATTAAATGCCAATTACCAGAAAACATAATTTTTATCGCATCAACATATGGTGCTCTTGAACTTGCTAAATTGTTGCCATTGATCAATCCCATAATTGCAAAATTGTTGATAAAATATATAACAGCAACACAAACTGTGCCAAGCACCACAGCTTTTGGTATAGTTTTAGCTGGATTATCAACTGACCCTGCAGGTGCTGTTGCCAATTCAAGTCCAATAAAACACCATAAAGTAAGGAGTGTAGAGCGGGCAAGAATTTGCGATGTTGTAAGACTTAATATTTCTTCACTTATGATAAAATTATTTCTATCGAAAAAAAACAACGCTGCTACAGGTATTGCAAGCAATACAGCAACCTTCACAACCGTGAGCAGAAACTCAACGTGCCCTGCAGTAGCTATTCCCCTTAAATTTATTAATGTAATGATTGTAAATAACAACAGCTCTAAAAATAAACGCATACTTTTGATATCTTCATGGAAAAATGGTGTAAGATAGCCAACACCCACAACTATTAAAGCTGTTGTACTAACCCATGAGATTACCCAATATGTCCAACCAACAAAGAACGCTGCAGCAGGACCAAAAGTATGTTTCACATAAACGTGAGGACCTCCTGTTTTTGGAAACTTTGCACATAGCGTAGCAAAAACTAGCGCAAGAGACACAGCACCAGCTCCTGATATCATCCAACTTATAAGGCTATAAGCGCCATATGGAGCAAGGCTAATTGGAAGCATAAAAACCCCAGAGCCGATCTGACTACTAATGACTAAAGCAAAAACAGCCCAAAAACCTATTTTATTTGACACAATACCTCTTAATTCTATTAATGTAAGCCAGTAGTATAGCTTAAGAATTTTAGCAAATAAAAAATTTAAGTTAAGTTTTTAGTTTATGATACCAAAGTAGATAAATAAGTGTTCCGCTTAAAGGGAATAGACTTGATATTAACAATGTTTTTATAGAAGTCTCGTATATTACCCAACAGCAAAAAGATACAGCCACACCTCCAATTAAAAATTTGCAGTAGCTTTTGTCTTGTATATTAACTTTGAGAAAAGCAAGGCTACATGCTAAGTAGATAAACAAAAATGACACCACAGAGATATCAATTATTGAAGTTACTTGCTCAGCAAAACTTTTGTTTGACGTTAGGATAAGTAAAACTAACACCCCCAAAGTACTGAGTATTATTCCCCATAATGGAGCATCATGCTTATTTTTTTTGCCAAAAAATTGCGGCATTAACTTGTCTTTTGCAAGGCCTAAGGTGACCTGTCCATCAGCTAAAAACCAAGCATTTAAATTACTTACAGAAACGATAAAGGCAACAACAGAAATAATTAAATGCCAATTACCTGGAAACATAATTTTTATCGCATCAACATATGGTGCTTTTGAACTAGCTAGGTCATTACAACTTATCAATCCCATAATTGAAAGACTATTGATGAAATATATCACAGCAACACAGACTGTTCCAAGCACTATAGCCCTTGGTATTGTTTTAGAGGGATTATTGACATATCCTGCAGGTGCCGTTGCTGATTCAAGTCCAATAAAACACCATAGAGTAAGGAGTGTAGAACGAGCAAGAGTTTGTGATATTGTAAAGTTTGATACTTCCTCGCTTACAATAAAATTATTTTTATCAAAGAAAAACAACCCTGCGATAGGTATTGCGAGAAGTGCAATAATTTTAACAATGGTCAGCAGAAGCTCAACATGCCCAGCAGTAGTTACTCCCCTTAAGTTTATTAGCATAATAGCTAAAATTAATGTTATTTCTAAAAGCAAACGTATATCTTGTATATCATTATGAAAAAGCGGAGCTAAATAACCGATACTTGCAATTGTCACAGCTGTTGAGCTTACCCACGAGCTTACCCAATATGTCCAGCCAACAAAAAAAGCTGCTGTAGAGCCAAAGGCATGTTTCACATAAATATGAGGACCACCCGTTTCTGGAAATTTTGCGCAGAGTGAAGCAAAAACTAAAGCAAGAGATATAGCACCAAATCCTGATATAACCCAGCTTATGAGGCTATAAGCGCCGTATGGTGCAAGGCTAATTGGGAGCATAAAAATTCCAGAGCCGATTTGGCTACTGATCACCAAGGCGAAAATAGCCAAAAAGCCTATTTTATTTGACACGACAATGTTTAATTTTTATCTGAATATATTAACAATATAGCTGAAGCTCGAAAATTTCAATTGATCTTTTTTGTATAAAAATTTGCATTTTTTTAATTTAAGCATATAATGAGAAGTATATTAATAGGTTATTAAGAAGTGGTTTATGAATCCGAGGTTAAAAACATTTTTGGTTGTTTGTGGGTATGTTCTATTAGTTGGTGCTGCTATTGGAGCAATTTTTTTATTTGACTACTTACTTGAGATCTTTATTGATGCGCTTTATGCATTCCTTCTTGCCAAAACTTCAAGTGAGGTGTTAGCTGTTTTTGGAACACTTGCAGTTTTACTTGCCACTTGTGTTTTGTGCTACGGACTGCATAAGCTCTGTTCTATTTTTACGGAAAAGATTACAAGTAGCTATCAATCTTTCAAAAATGAAAATAGTGATGATAACATTTTTTCTGAAGTATATAATGACCCGACAATAGGGTTGAAAGATAAGATTTTATTTTTTTCTATATACTCAATATATTGTATCCAATTACCATTTTTGTATTGTTCATCGAAGATATCAGAGCTTAGCAGAACATTATCAAATAGTAGAGCGTTGGGTCTTAGAATATGTTTAGTGCTTATTAATACTATATTATTGATCCCAGTAGCACTTCTTGAGTTAATAAAGTATCCATTAATAAAGCTCTTCTCGCCTCTGGGTTTAAGTGTAAAGCAAATGAGCTTTTTGTTTAATGTAAGTGATGTAGGTACTGGTAATCAGAATGTTCATACTAGAAGTTTTGAGCAAAGTGTTATTGAGTGTGCCAAAAAATTAAAGGAAAAATATGGGACTCCGTCAAATGAGCTGAATAAAGAGTTTAAAAACTATATAGGCGGTTTGACAAATCAGCAGAAAGAACTGATAGCGCCTTATTTGAAGGTAGATAATTACAGAGAAGGAGAATGGGTAAGATGGGTAGATTCTAAAACCGGACTGACATTAACACAGGCCATAAATTTAGTTTTAATTGCAGCAACAAAGCAAAATGCAGATGTAGAGCTGTTGAAATCCATATTGCTGGTTCGTTTTGAGGAAAGTAATCGCCAATGTGGTCCTGGAATGCTTAATCGTATCATTTATGCATTAAGTGGCCTTGAAGCAGAAAATAATTTTGCAGCTCAACTAGAACCTCAGATAATAGGAGAGTTGGCAGGTAATGCTACTAAAAAATTTCTTGAGCAATCTGTAGATAAGCACTACTTTAAAATAAGGATTTTAAAAGAAAAGTTTGACGACTTATATTCGCTAGGTTCTGGAGTGGATTTGAGCAATGCAAATGATGAAGTAAAGGAAGGAATTTCTCATATGAGAGATGCTATAAAAGAATTTGTGTTTAAAGAATTATATGTGAAGTTTTATAATGACTATGGAGAACATATTCAAAGAGGGCAAATAAAACAAAGGCTGAGAGAATTAATAACAGATGAAGTCATAGATGCAGCAATATCTTATCAGATAAATGAGATAGAAGTTCCTGCAGAACCATCTACTTATCTTGAAAAGATGAAAGCATTTTTTGCAGGGCATACAAGATTCTCTGCTGCTTAGAGCTCTGAGACTTGCCTAAGCTTTGATTGTGAGTTAGGCGTGAAGCTAAAATTGGTATTTACAGTTAACTCACAGCAAACTAAACGATGGCAATCTGGCCGTCTTCTAATTTTTCCTTATTGATTTGTAGCAGGTTCTTTGTTATGGTTATGAAAAGAAACTTCAAACCTCATCAGTATACTTTGATAGTCGAGTACTGCATATGATAATATTGATAACAAATGATGATGGCTTTGAAAGTGAAGGAATAAGACTACTTAAAGAAATTGCACACAATTTTGCATCGGAAGTATGGATAGTGGCACCAGATACTGATAGGAGTGGAGCTGCAAGGTCTCTTGACTATCCAGTAAAGCAATTTATTAAAATAAGTCAACATAGTGAAAGGGAGTTTAGTGTGTCTGGTACTCCCGCAGATTGTGTCATTATCGCGTTAAATAAAATTATGAATAAAAAACCAGACTTAATATTATCTGGAGTAAATATTGGATCAAATGTTGGAGATGATATTTGTTATTCAGGCACAATCGGTGCTGCAATGGAAGGTGCTGCAAGATCTATACCTTCTATTGCGCTGAGCCAAGTTTATCATGGTAAAATAGACTGGAACAATACAAAGATTTTTGCACCAAAGGTTATTGCCAAGCTAATGAAAGTTGGTTGGCCTAAAGATATAGTGATGAGTATAAATTTTCCTGCTACAGAAAAAGTGAAAGGGGTCGAATTTGCTGAACAAGGTGAATATAACATTGATGGTGATTTAACTTTTACTGAAAACTTAAATGGTTCTTTGAGCTTAAATTGGTCTCGGGAACACTCAGGCAGTGGTAGTGTAGATAAAATAAAAGGAGGTTTTATTACTATTACACCGATAAAATTAGATTTTACAGATTATGATATATTAAATGCTATGAAAAATTCTTGTGCAGAGGAATTTTCTTCTATAGCTAACACTCCTATTGCTTCTGATTAGATATTTTCTACGGTTTTATCGCGAGCAATCATTTTTTCTTCACCCGTGTCCATATTTTTAATTTTTAAAGTTTTACTGCTTAGCTCTTCATCACCAAAGATTAATACAACTTTTGCATTTGCTTGATTTGCTTTTTTCATTCGGGTTTTTAGAGTTCCACTATATTCATAAATCACATATAAACCATTTCTGCGTAATTCACTTGCAAGTGTTAGAGCATGTTCTTCAGCTTCTCCACCGATTGGAATTATATAAATAGGCCTCTCTTTTTTTTCAGCATAGTTGATTAATTCCATTATACGCTCAATCCCCCCTGCAAATCCTATTGCTGGAGTGTGTTTTCCACCTACTGAAGATACTAGATTATCGTATCTTCCACCGGCAAAAACTGCTCCTTGTGCACCTAAATCTTCTGTGACAAATTCAAATACTGTGTGACAATAATAGTCTAGACCTCGAACTAATTTGCT
>NODE_26_length_12150_cov_25.096165
[truncated: 2,203,939 more chars]
