# Supplementary material for: A bioinformatics approach to identifying Wolbachia infections in arthropods
Source: PeerJ. 2018 Sep 3;6:e5486. doi: 10.7717/peerj.5486 (PMC6126470; doi:10.7717/peerj.5486)
Supplement: Supplemental Information 1 — Supplementary figures/tables and code used for data analysis [file peerj-06-5486-s001.zip › Supplement/assembled_genomes/Delias_oraia.fasta]

>NODE_1_length_35394_cov_6.317779
ATCCATAGTGGTTGAATGCTGAATGACTTTAAGTTTAAAATTGAGAAAGTAGTTGGGAAACAGGTTGAGCTCCCACAAGAGCGCTAAAATATAAGGTACAAAGATCTGAGAACTTGTTTAGCTATAATTTTGCGGGAATGCTCTTCGATCGATAGACAGCTTTACGTTCCTCTCTGTGGGTGAATAAGTTAGCCACTCCTCAATTGAAATACCATTTCCTTTTGATTTTGATATCTTCTTTCCTTCTTTATCAAGAAATAACTCATAGCAAAACAAAAGCGGTGGCTTTTCTCCAAGTATTTTACATATTTGACTTGAAAGCACAGCAGATGGAGTCAAATCCTTTCCATGAGCTTCGTAATTAACTCCGAATGCAGCCCACCTCATCCCCCAATCAGGTTTCCATTGCAGTTTACATTTTCCTTTTGTCACTGGAACTTCTATTTTTTCCCCGTTTCGGTCTTCATACGTGATTGTTCCTTTATCTGTATTTGTTTCAACTACTGGAACTTGTAAAACTTGGGAAGTTTTTGGGCATATCGGCAAGAATGGACTGTAAGTCTGCTGCCTTTCTTCCCGAAATGATGGAAGCATTACGTCCATCACTTTATCATAATTTTTCAGCAGGAGTAAAAGTTTTTCATCGTAAACGCCAGATTTATAACACTCTGTTGCACTCCTAAATTCGTATTCAAATCCAAACAAATCAAGAAATTTACACAACAACGAATTCATGTGATGACCATAACTCTCATGAGTGCCAAATGGGTCAGGTATCATGGTTAATGGCTTGTTCAGATTCTCTCTTAGCATTTCCTGATTTGGTACATTATCTGGTATTTTTCGCAAACCATCCATATCGTCGGAAACTGCAATGATTTTGGTTTTTATACTAGGAGCTATTTTTTTTAGAGCGTTTGCAATAACTGTGGTACGAAAAACTTCCCCAAAAGTACCAATATGTGGTAAACCCGAGGGACCATAACCAGTCTCAAATATTATCTCTTTTTTATTAGGGAATTCTTGTAGTATTTTTTCTGCTTCTTGAAATGGCCAGCTTATAATCATTGAATTTAAATTAATTATCTTACCTAAAGTGCTATTCATTTCAATAGATTTGTAATTAATGATGTAGTATTAGTGTTAGAGCTCTTATTAGAAGGTTAAAGATATGTCTACTGGCAGCGTACAAACGAATCAATTATTTAAAGGTCTTACAAGACCTGCAATGCTCTTTGGTGTGAGTTATATGTTTGCAATATTAAACGTTCTAATTTGCATGCTAATTTTCATTAATACAAATGATCTTAGAGTAATTCTCCTGATGTTACCAGGTATACATGGACTTGGCTATATAGCTTCTGCAAAGGAACCGTTGTTTATTGAGTTATTTATGGTAAAGTTGGGAAAATGCTCCAAATGTTTAAATCGATTTTATCATGGAGCCAATTCTTATGACATTACTTGATGTTATGCAATGTTGAGATTTAGAGCTATTCAATCAAAGAATAAATCTATTCTAAGTAGAGAGGTTCACGCTGCCGAATTTATACCTTATTCTTGCTATTGGAATAGTACAACCTTGATAACAAAGCAGAATTGGTTAGTTAAATTTATAAAATTAAATGGCTTTGCGTTTGAAGCGGCCGATGATGAAGACTTGGTGATACAAAATAATATCAGAAATCAGATGCTAAGAAGCATTTCATCTCCAGCATTTAGTTTGTACTTTCATACCATCAGACGTAAGAAAAATATTTTTTCTGATGAATTTGCAAATCAGAGTTTACCAAATTTTTTTGCTAACCATGTAAATCTAAAATGGAGAGAAAAACACGCAACTAGGCAATCTTTTATTAATGATTTATACATTACGATTATTCGTAGGGCAGATACAAAGGGAGTAGAATTTTTATCACATCTACTGAAAAAATTTGGGCATGTAACTTCAAAACATGCTTGGGAAAGTGATATGCGTGATACCTATGAAGATTTAGAGGAAACGACAAATCGTATAGTAACAAGCCTTAGGAATTATTCGCCTAAAGTCCTTGGAGTAAAAGAAACTCCAAACGGACTGTTTTGTGAAATAATGGAGTTTCTGTCTAGAATTGTAAATTGTGGCTTTGTTACAAATACGCTTTTTCCACTAAAAACTGAAATATCAAGATACTTACCAGTTCATAGGTTATTTTTTGGCCATAAGATGATACAGGTTGTGACTCATAATGAAAGTAAATATGCTGGAATAGTTAGTATCAAAGAATATGGAAATAATACTTCTGCAGGAATGCTTGATTCTTTTTTACAACTTCCTTATGAATTTATTATCACGCAGTCTTTTCAATTTACAAATAGGCAAATGGCAATTGCGAAAATGCAGATACAGCAAAATCGTATGATACAATCTGCAGATAAAGCTATTTCTCAAATAGCAGAAATTTCTCATGCGCTTGATGATGCAATGAGTGGTAAAATTGCTTTTGGTGAACACCATTTAACTATCTTATGTATAGAAAAAAGTCCTAAATCATTGGACAATGCTTTATCATTGGTTGAATCGGAGCTTTCTAATTGTGGTGTTTATCCTGTTCGTGAGAGGGTTAATCTAGAACCAGCATTTTGGGCGCAAATTCCTGGTAATTTTGATTATATAGTAAGAAAAGGTACAATAAGTAGTCTTAATTTGGCCGGTTTTGCATCTCAACATAATTATCCTACTGGTAAAAAATTCAATAACCACTGGGGAGATGCTGTTACAGTTTTTGATACAACATCTGGCACTCCATTTTTCTTCAACTTTCATATAAGGGATGTTGGACATACTATGATAATTGGGCCAACAGGTGCTGGCAAAACTGTTTTAATGAATTTTTTATGTGCTCAAGCAATGAAATTTTCTCCAAGAATATTCTTTTTTGATAAAGATCGCGGTGCAGAAATTTTTTTAAGAGCACTTGGTGGTATCTATACTATAATAGAACCAAGAACTAAGACAAATTTTAATCCTCTGCAACTTGACGATACTCCTGATAATAAAACATTTTTGATGGAATGGATAAAATCTTTAATTTTAGTGTACAACGATAAATTCACTTCAGAAGATATTGCTAGAATTAATGATGCAATTGAGGGAAATTTTAAATTAAAAAAAGAAGACAGATTTTTGAGAAATCTTGTACCATTTTTAGGACTTGCGGGCCCTGATACTCTAGCTGGAGCAATATCTATGTGGCATGATGATGGCTCTCATGCTGCAATATTTGACAATAAAGAAGATTTGCTAGATTTTTCAAAAGCAAGAGTGTTTGGCTTTGAAATGGCTAGCTTGCTAAAAGATCCTGTTGCTCTTGGGCCGGTCTTGATTTATTTGTTTCATAGGATTAGTATATCGCTTGATGGCACTCCATCTATTATTGTTCTTGATGAAGCATGGGCGTTAATAGATAATCCAGTTTTTGCACCTAAGATAAAAGACTGGTTGAAAGTGCTGAGAAAGTTAAATGCTTTTGTGATTTTTGCTACTCAGAGTGTTGAAGATGCAAGTAAAAGTGCTATTAGTGATACGCTTGTACAGCAGACAGCAACACAAATTTTTTTGCCAAATCTGAAAGCTACTAGTGTCTATCGAGATGTTTTTATGTTAACTGAACGTGAGTATATACTGATCAAACACACAGATCCAAGTACTAGATTCTTTTTAGTAAAGCAGGGAGTTAATACTGTAGTAGCTAGAATAGATCTGAAAGATTTGGATGATGTGGTCAACGTGTTATCTGGACGTGCAGAAAGTGTCCTATTGTTACATGATATATTGAAAGAACTCGGAGATGATCCAAAGATGTGGTTGCCTGTGTTTTATCAAAAGGTGAAAAATGTTTAAAACTAAACTGTCATTACTGTTAGTTGCGATATTTTTATTAAATATAGATTTTTTACTCTCATATCCAGTATTTGCAGATGTAGTAAGTGGTACTGAAAAGACAGAATTTGTTAGCAGGTTTAATTCTAATGGTAGTTTTAGCCGTGCCTCTGATCCTGACTGTAAGGCGTTTGAAACAGCTGCAGCAGTTGCTGGGATAGCAATTGCTATTGGTGCAATATTTACTGGTATTGTTTTGATTGTCTCTTCTGCTGGTTTATTTACTGCTCTTGTTATCGTTGGAATGATAGCTGCAATTGTTGGAGTCTGGAAGGCAGTTGGGGGACTTATTGTTTGTCAGCATAGTTTTGTTAGGCATCCAGTTGCATACGATAATGATGGGAGATATAAAAATTTTAAACTAAAAGATACAGGTTATAGTGGTGATACAGATAAAAATTATCGAACAGAAGATGAATATTTTTCTGCATTACAGAAAAGATCAGGAAAAGATGGAAAACAAACAGAGAAAGATATTTTAAACTTTACTGATTGGGATGTTGTGAATGTTGATAGGGAACACTACTACTGGCCAAAAAATGGGGTGCAATATAGTGAATACATAGAAGTATGTCATCGCAATCCTTTAACATTTGGCAACCTTTTCAAGACGAATGACTTTAATTTCAGAGGGGAAGATGGATACATAGACTTTGATATCAGAGAGAAAGATACTGGATATGAAAGTGGGTCATGGTCTCCGAAGGTTGATGGCGATCTAGAATGTAAAGTGCTTAAATCTGGACAGAGCGAAGACATATATGGATCAACGTTCAGGGCACTGAGAAAAATGGGTAGGTTATGTGTGGAATTGGCTGAAGTTAGGGCAGCTGGAACTGCTTGGCCGCAAGGAATTGATATAGGATGCACGGAATTACCGCCTGATCGGATTGCTCCTATGTGTGAACAATCTGTGATATTATTCAAAAATAAAGATGGTACAGGTGGTGAAGAAAGGAGTTTTATCAACAGGGATGACGATTATAAAACTCTTATCAGGAAAAAAGAAAAAGAAGGAAAAATTTTTGTAGGTTATGACAATAAAAGCTGTTTTAGCTCGTATGTCTCTGAAGCTTGCTACAATCAAGCGGGAAGTAAGTCATTATCTCCTATTCCTATAACTTCTATGATAGTGCAATGCATTAAGGAATCGTTAGATAATTTAGTTGCAGGTATTGACTCAAATGGTGATAAGCTAAAATATGAAGATGGAGAAAAAAAAGGACAGGAGAAGGGTAGTTTTTTATCTGTAGCACAAGGAAGGTTGAAAAATACTGTAACTGCTGTTCTAGTTTTAGCTTTAATACTGTTCTCTATAAAAGTTATGTCTGGTGGAGTGCGTAGTCCGCAAGAAATGTACATGTTGATCATTAAATTCGCTTTAGTGATTTACTTTACGACAGGTAGCACTATGTCTCATTATTACGGGGAATTAACAAAGCTTTCAAATGGTTTGTCAGAGATAGTGCTTAAAGCGTCATCTGAAAGTAAAAATATATGTAATTATGAGTCAGGTACAGATTATGAATACGATCGCGCAGGAAAGAGGGTATCTTACAGTTATCTTGCACCTTGGGATAGGCTTGATTGCAGAATTTTATTTTATTTAGGTGCCCCTTTAGATGGAATTGGTGGCAAAATTGGTACTGGAGGTGTTGCAACGTTAGCGGTTTTGCTTGGCGCTGCTCCTGTCTTGTTAGTTGCAGGTTCGGTGATTGGTATTATTTTCGCTGGTGGACAGATCTTAGTAGCTCTTGTCTGTATATTTATGGCCATTTTGATGATGATGGTTATTTTGTGGATGTGCTATGTATTTATCTTATCTTTAGTTGCGCTTAGTGTAATTATCATCTTATCGCCTTTATTCATTCCTATGGTTTTGTTTCAACATACTAAGGGATATTTTGATGGTTGGCTAAAAGAGTTAATTACCTACAGTTTATACCCAGTTATCCTTTTTGCATTTCTATCTTTTATGTTCATAGCATGTGATAAAATCTATTTTAAAAATTTAAATTTTAAACTGGACGAGTCATATAAAAATGAACAACCAGACAAGTCATATGAAAAGAAACAAGCAGAAATCTCATATAGTAAGAAAAAACAGTGGTTTAAATTGAAAGATGGGGAATGTGATAAAAATGAAACTACTCTCGCATGTATGATGCAAAATTATAGCTTTAAAAAGAGCAGCATACTTGGTCTATTCGACTTTACATACATGGAGTTTGGCAGCTCTCTAATCGGAGAATTATTAAAATTGTGTTTAGTATTATTCCTCTTTTACCACTTTTTAAACGTTCTTCCCGGCATGGCTGCTGAGCTTGCTGGTAATCACAGAGCAGCACTTGGTTCAGGTAGCACTCCTGCACAAATGGTGAATAAAGCTTTATCTGCTGCCAAAGCTGCTGCTGGAGGTGCTGGTCAAGTTGCTGCTGCGGCTGTAAATAAGGCAAGAGGGGCTATTGGAGGAGGTGGAGATGATAATAAGGGATCGGGATCTTCCTCTAGTGAATCTATAAAACCAGGTGGAGAGTGAGCGCAGGTGAGTAACAGATGTTTGAACATTTGAGCAACCAAAACTTGGTTAAGCTATGCATAAGTTTTGTGATACTCTTTTTATTATCTGGGTGCGGGTGTATTAAGCCAGAAGATTCATCAGGCTTGCGTGAGAAATTGGATATAGTGTCAACAGAGCAGAAATGGGTTGATTCTGGAGTCTATATTTCGGATAAAATAAAAGTAACAGAGATTAATATAGTACCTAATAAGGTTAATTTTTGTTCGCAATATAAAGATTTTGCAATTGAACCTGGAGTAAGAAACGTTACATTACCGTTTGCGCTTAAAGCTGGTGATGCGATAAGCTTTAGTGTTGTTGGAAGTAAAATGTGTAAAAACAATAATGGCATGGTCACCTACAAAAAAATTGACGAAAATTGCGGTGAAGGGGAAAAGGAGTATTTTTCACATGTTTTAAATCAAGAGAAGTGTCAAGGTGAAATATGTCCTAATAAATATGAAATAGGCAATGCACAATGGTTAAATGGAAAAGAGTACTGGTCTTCAGAATTAGATCAAAGTGAAAGAGAGGAAATTAGAAATGTCATCGACTCTATAAAACAGCAAGGGGAAAATGTAGACTGTAGCAAGCTTTCAGAGAGCAGTGCAAGTAAGATAGATACGCGCATTTTAAATTTACTCTGTGGACGTATATGTAAATTTTCTTTCGGCAGCGGAGAAAAAGGTTGCTTATATATTGAATACAATAGTATAGAAGGTGAGATATTCAATACTTTAAATTCTAGAGGTGAATCTGTTATTGCTGAAATTATTGATAACGTATTAAAGGAAAAACGGGTAAAAACTGACATTACACTATTACGTGTTCACATGGATAATGAGGAATTTGAACACATTCCAGGAGGCGGTATATGTATTAACTGTGATCATAAGATAGATCGTAACCATCCAAAACCAGAGTTAACTTTTAGTTTAGGTGATGGTAAGGGCAAGGGTGGTTTCAACATAAGAGTAACAAGAATCCCTAATTTAGAAAAAAGCTTATATATAAGCGTTTCTGACAAATTTCCTGAGCGTGAGCCCGATGAAACTCAGGGAGATATACTTTTAGACATTAGCAAAGTTTATAATACTCAATATATGGAAGGCTTAAAAGAAAAGCTAAAGGACAAGAGTGGCACTATATATTACGGAATAAGAGATCATGGCTGTGATTATAAGAAAAATGAGGGTCAGTTTAGCATTAACCTTACAACTAAAGAGCCACCTGTAAGAACTTTTAGTGCGATATATAATTTTTTTGATGAAAAAGTAAAAACTGCATTTTTCGGTTCTAGCTACAAAGACACTAATGCGATTCACTCTGATACTAGCCCTGTGAAGTCTCTTTATCAAAGTTTTGTAGCATCAAATAGAACAAATACCATCAGATCTACAATAGTGTCGTTATTAGTATTATATATAGTTTTATACACCCTTTATTACTTTTTTGGATTGTCTCATGCTTCTATATATGAATTTTTAATTATATGTGTAAAGATAGGAGTTATTACCCAATTGCTGAACGATAACAGTTGGAGTTTTTTTTATAACAATGCATTTTCTATTTTTGTTAATGCTCCAAAACAGTTAATAGAAATAGCAAATTTCAGAGGTACAACATCAAATGTTTTTGAATTTCTTGATTTACCGCTCAATAGGTTTTTATCAGCACACTCAGTGTTACTAATAGTATCTCTTATATTCTCCGGTCCTTTGGGTATTGTATCGTTTTGCTTGGTGATTTGGGGTTTGATAACAGTGAGCTTATCGATGTTTAACGCCTTATTTTCTTTTATCACATCTATAGCAATAGTTGCATTATTGCTTTCTTTGGCGCCTCTTTTTATTATTTGCCTTCTATTTGGATATACTAGACAGATGTTTCACAATTGGGTCAAAAATTTAGCAAGATTTGCAATTCATCCGGTAGTGCTTTTAATTTTTATATCATTAATAAGCCAGGTTATGGATTATATTGTGTATTCGGTCTTTAATTTTGAGGTCTGCCCTACATGTATACTTAATCTTAACTTAAAGATTTTTAATCCTTGTATTATTTATGGTTATGCTTCCAAACATGCACCTGACATCACAGCTATGATGGCTTTTGTGATTTTGGGACATGCTATGAAAGCTTTAGTTGAGGCATCTTCAACAATATCTGATTCGTTGTTTGGTGTTTATGTGGCAAGCGAACCAGGAAGGCAATATCAGCAAAGCTTAATGGGAACAGTAGGTTTAGATGAACAAAGTATCCAAAGAAGAGCAGGTCAGCAATCTGGTACACCAAGTCGAAGACCTCAAATACCACAATCAGCTCAAAGATCAGCACCTAAAATACCGACAAACACAGGAAATCAATGATGAGCAGAAAATCATTATTATTGATACTATGTCTTGTAATTACTGGCTGCACAATGGATTGTGTTGAACCTGGGCTGCAGAGCAGAAATACTAGTGTCAGTATAGATGTTCCAGTTCGTGAAGCTGGCGAAGGAGTTAAAATTCATTGGGTTGATTCTGGTCAAGTAATTAGCAAGGATGAAAAAATCAAATTTACTCTTGGTGGGTCAGTAAATTTTTGTCCTCTTAAAGAAGGGAAAAATCCAAAGAGAGTACTTGTGCCCGCTGTATTTTGTGCTAATGATTTAATACCAAATTACAGTAATAAGTTAATTGATAATGCTAGTCTTGATGAACGAGAAATATGTGGGAATATAGGCTTTGGAAATAATGAATTCTATAGCAATAGACGTTATGTAGATACCGGAATTAAAGCAAATCCTGGTGATAAGTTAAGCTTTAGCTTAGTTCCCAGAGAGATAACGATTAATTATGACAATCCGGAAGGGAAAGGTATCAGCTTTGATGACAATTGCTATAGAGCTGAAGAAAATGATAAAAAAGACAAAGCTACAATAAAAGACATGCTCAATGGAGGAACGTTCTTTTGTGGAGAAAGTGGTAAGAGGACTAAAGTAGAATTTCCTAAGATTAATAAAGAGAACATAGAAGAAAGAAGAGTGCTAGTTGGTAATGGCTACACTCCATATGATAATAAGGTACATTTTAATAAGGATTATATTCAAAATTCATGGATAAATGGTGCATTGTTAGATTTACGACGAACTAAAATAGGACTGGATAAATTATGTAATGGGAAAAAATGTGATTTTAATGAGATAAGCAAGTACAGCTCTTATGAGCTTAATTGTTACTATCAGAAGATATGTTATGCTAAACAAGGTATAGATTTTAATGGAAATTGTGTTTCTTCTGTAAGGTACAAAAATTATGATAAGAACAACAAATGTGATATGTATTCTCATCTTAAAGGAGTTGAAGATAAACTTAAAAAGATTGAAGAAAATAAAGATAACACTGATTTTATATCAAACATTGAAGAAGAAACTGAAGATATCTCCTGGGCCGAAGCTCTTGTTGCAAAAATTGGCGATCTTGATGATCAGAATACTGTTCAATGTTTTCCAAAAAGAAAAGAAACAAGTGATGGCCTAGTATGCTCAAAAATAAGTGATAATTTTAGGGATTTTTCCTTAAAGTTAAATCATGACTATGGGATAAATAAAAAGGTGAAACCTGGTAGTAGTGTAATGCTTGCTATAGCAAGCAATGGCAATTACTTTCTTCATAGAGGTGGATATCATGTTGAAGTAACTAGATCATGTAACTTCGATAGTGGCAAAAAATTGTATATGTACTTGGGTGATAGCCCGCCAGAAGATCCATCTGCTCGAAAGACTAATAATTTCAAAAAAGTAAAGAAATTAGATAAAATAACAGAGGATAATGTAGACTATTACATAATAGATGGAAGTCATTTAAAGGATAAAGAGTCTAAAAAGATATACTTTGGTATTAATGTAGAAAACGTAAAGAAAGATGATATTACGGACAAAGAAGGCAAATATTATGAAGATAACAAATACACAGTAAATTTATTTTTAAAAAGAAAAATAAACGATTTTATTTCATCAACTGTAAACAAGATTTTTGATTTCATAACAGACGGGGGTGAAGACGGAATTAAAATTCCATATGAAGGATATAGAAAGGGGCTTCTACAAGGAATAAGAGCTTTGCTTATTCTATACGTTACATTTACTGTTGTTGGCTATATGCTTGGAACAATACAATTAAGTAAATTCGATTTTATTATAAGAATATTCAAAATAGCATTTATAGCTTTTGCTTTTAGTGATAGAAGTTGGGAATTCTTTGGTACAACTTTGTCTGGGCTTTTTGTTGATGGTAGCATTTATTTAGTTGATAGTTTTTCTGGCTATATAGGAGAAGGAGGTAAAAAATTTGCATTCTTAGATTTAACAGCGGGAGTATTATTTACAGGAGAAACATGGCTGAAATTTTTGTCTTTAATGCTATCAGGATCTTTTGGCTTTATTGCATTTTTGGCAATACTTTATGCTACTTTTGTGTTTTTAAGATGCATTATTAGTGCTACGTTTAAGTATGTAATATCTACTGTTTTAGTGGCATTTTTATTGTCATTAGCACCTTTATTTATCGTATTTATTCTATTTCAACAAACTAAAACATTATTTGATAATTGGATAAAAACGCTGGCTCATGTTTCATTGCAACCAGTCATTTTATTTTCATCCTTGTCTCTTTTAAACCAGTTAATGTATTCAGTTCTATACAACCTCACAAATTTTTCTGCATGCTATCAATGCTTAATTAGTGTAAATTTTTTATCGTATGATCTGTGTCTTATGAAATCAATATTACCTCTTGGGTATAGTCCTGGTACTAGTGTTGATGTTGCGCTCAGTACTGGAGAAAGGGCTGGTGGGCACTTTGCAGCATTACCTATAGATCTAATCCAGGCATTTATATATCTCATCATTGCTAGTGCAATGGAAGCTTTTGTTTCTATATCAGAAACTATGGCGCAGGCGTTGTTCAGCTCTGGTTATGGAGTTGCTCAAAGTGTTAGTCATATTTCTAGGAGCGCATCACAAGCTATGCTGTCAACTGTTGGCCTTGATGATAGAACCCAAAATATGATACATAACATCAAGCAGGGAATGAGTAAAGATCGTAGCAAAATTGAAGCTAAATTGCCTGATACACCAAAGCAAGCAGATGGGAAAGCGAGTACTGGCAGAGAAATGAGCAAATCTGAAACACTAAGCCAGCCAGATAAGCAAAAGGATTCTGATAAAACAAAAGGACAAGTCAAGGAAGATTGATGAGATATATGGAGTAACTAATTAAAAAGATATTTGAAGTAAGGTTTTAGAAATTTATTCTGTATTGGAAAAAGTTTAGGTATGCAATCACGCTTAGGCAAATGTTGGTTTAGGTTATTAATTTTGGTAATCTGTGTGCTGGTTACAGGTTGTAGTAAGAATGATATGCCTTTTCCAAGGTGTATATCTGCTGATTATTTTGGTCCTGAACCGGTTGCAGTTGGTGCTCATTTTTCAAGAGATCACGATGCCTTTGTTCCCGAAGATCAGGAAATTATTGACTATGATACTGGTGAAGTCAATTATGGTTTTCACTCTAATCAAGTGGTGAAGTGGAAAGATACTGGATTTGAAACCAATGGAGATAGTTTAGTAGTACGAGTAAATGGTGCATGGACATCTTGGAGTAATAGTAATAAGAAAGAATCTAAAGGTAGTTATAATTTGCAAAGCTTGGAACAGCTAAAATATGCGACTAAGTTTGAAGGTAAACAAGGCGATAATAGTTTGCCTGACTTTCGCTTAATTTGTAATGATTACAAATCTAGTACACAAAAAATTTCAAGTAATCCTAATGCAAGTTGTACTGTAAATTGCAAGTGTATTAGTGAAGATGATAACAGAGAAAAACGCGGTGTTCCATGTTGGTTTACTAACGGACATGGTGCTTATCTTTTATTTAAAAGGCCTAGCGATTCTAGTCCTAACGAAAATTTAAAATCCATGCGTAACCCTGAGTCTCCTACTGTACATCTAGGTTACAATTCCGTAGCGGAAGATGGAAGTGGGCTTTTTACTTTAGACAGAGATAACACCACATTACAGGACAGGAATTGTAATACGGTGAGGTTAGAAAAAGGATGGAAAATATATGTAAAGATATTAGATAGATATTATCTAGATAATGCAGGTGGCTACTCTTTTGAATTTTTGAGCGGAGTGCAGAAACCAAGTAACTTTGGATTTTTTGATTACGTTTATAACTATCTAAAATGTGTATTATTGATTAACGAAAATTGTAAAAAGCATTTTGATAGCAATGATCCTGCAGCTGCACAAGCGATGTTTCAAAATATAGCTGAAAAAAGTACGAGCTTTCACAATTTTGTTCTTTCCTTGCTTGTTCTATTTATAGTGATTTCATCGCTTCTTTATCTTTTTGGAATGATAAGAGAAACTAAGCATGATATGCTCATCAGAATGATGAAAATCACCCTAGTAATAGTGCTTATATCTCCTGGAAGTTTTAGATTTTTCTATGATCATTTTCTTGTTTTATTTGTTAAAGGTCTTGAACAATTGATAAGCATAATTACTAATTTTGCTCCCAACATGAACACCGGAGGTAATTCAAACGTTGCTCAAGGAAATGAAGCTAAATTGTTTAGCTTCATGGAGGATATGTTTAATAAGTTTTTTGCTTACTCTGTTTGGAAAAAGTTTGCAGCATTTTTACATTATCAAATGTGGGCAAGTCTCCTTATGATACCGGCAATTTTTATAGGGATTGTCTTATATTTCCTGCTGTGTATGTATGCTTACATAATATTCCTTTCTGGTTTTATGGGTATAGCTTTTCTTGTAGCTATAATGCCGCTATTCCTAATCTCTATTTTATTTTCACCACTGAAAAGTCTATTTGAGGGTTGGATAAAATTCTGTATTAGTTTCTGTTTGCAATCAATTATGATATTTACCCTGCTGTCATTACTTGCTGCGATGATAATGAATACCTTTTATAAACAGTTAGGCTTTACTGTGTGCTATAATAAATGGCTTGAAATAAAGTTATGTGCTCCAAAATGGGTATTTGGTGGTTTTTGTATAATTGATAAAGAATACTTTAGCTGGACTCCAGGGCAAATTTTTGTACCTTATGCTATTGGAGAGGCTTCTCCATTGAACGTAGATAAGAATATAGAAGGTATAGAAAAACTAAGCAGAATAGGTGGTACAGTAAAGTTTACTGGTGGAGCTGGATATATCCCTCTTCCACCAGATTACATTAATAAAGGTTTTCGTTATATAGATTATCCTTTCTTTAATCCAATTCCTGGAACTAAAGATAATCCAGCAGACCACTATATTGCGGAAAGTGATATGATAGTTAGTAATGGCTGTAGTGCAAAAGATCTAGTACGCTTAACAAATAGTTTATCTCATGCATCAGAGAGGGCAGACATTATATTACTGATCAACAATATAGAGAAAAGGATAGGTGATGTTAGTGAAATAATAAAACGCTACTGTCAAGATATAAATAAATGCAATAGTTATAGGGAAATAATTAATGAAATAAGATCTTTAGTGCGGAGTGCGATAAAAAAACAAGGTTGTAGAATACTGAAACTTCATGATTTATATAAGGATCCCAACAGTGAATACTGTCAGAAATGTAAAGATTGTGAGGATTGCAAAAATTATAAAGAAAATAGTGATTACCAAAGGGTGCAAGACATACAGAGAGGTTATTTAATCAACGCAGGAGAGATCTTTGTATTGTTCTTGCTTTCGTTTTTGATGTTTTCTTTGAAGGAGTTTGTACAGCAGATGGGCTCAAGCATTGCCGGTGGTGGGTTTGGTGTTTACAATATATCTAGTATGTATCAAGCATCACCTGTGACTGGTTTAATGCAGGGATTAAAACAACAGATGCAAGATAAAATTGGTGGAGGGCTAGAGTCTTTAGGTAATTGGGCTACTCATGTACCGGACAGATTAGCTGGAGGTACAGCTAATTTGCTAGATAGAATACCAGGAGTTGGGGGTGTGCTGAAATATGCTATTAATGTGCCACGTAAGCTTGTAGGTGCTACTATTGAAGCAACAAAATTTGCAACATTACCTAAAAATGATGTTGATAAGCTTGAGGAAAAAATCTACAGGGCGTTTGGAATTGATAAAGAAGATATTGCACATAGAAGAATTGATAAATATTTAGAATATTATAAAGGATATGTAGGATCACATTTGGGATATACAATAGAAGATGCTATGAAGTTTACTTGGGAACATGGTCTCGACTCTATAGGAATTAACCCTGCTACAGGAGAAAAGGATGGTTACCAGCATAATCTACTCTATAGAGCAAAAACATATAGACGGGAATTTCTTGAGAAGCTTCATGACTACACTATTGGCCGCAAGAGAGAACCAGAAGAAGATGAATCATCAAAAGAAAATAAGCCTAATCAATCAAATCGAAAATTAGGTACGGAACCAGAAACCCTAAAAAACACTACAGAAGCTATACGTGCCGGAGAAGATAGAGAGCGTCAAGATAATGAAAGGAATGAGAACATAGAGAATGATGAAGAATCGTAATTTCAAAGGGCTAAATTATTATGGTCTTCAGCAAGACGAAGATGGTAATATCAAGTTAAACGATTACAATGATGTTTTAAATGCGCGCAGAGCGAGGGTAGATTTGTTACTAGATAGCACTAAGCAAGGTGATGTTAGTCTTTCAAAGCTAAATAAAGCTCTGAATGAGAGACTTATAGATGATAAAGGGCTATCGTCAGAATTTGACAAAGAAGACAAAGAAATTGCACAGAAGGAGCTTAAGATGTTCTCTATTTTAGACGATCTTGATAATCTTGCAAACATTGAAAGTGAAGATCTATTAGAGGTTAGTTTGTTACTATCAGATCTTAGTTTTATAGAGAGAAATATTGTGTTGAATGCCGATCAGAGTTCTGATCTAATAGGGTTCAAAAGTCTATTTATAGAAAAAAAAGCATCTGGTGAGGAATATAGTGATGAAGAGTGTCACAATTTCCTCGATAGTATAGAGAAAATCAATACTTTAATTAAGTTAGAGTTAGAAAGTAGAATTGAAGGGATGGGTCATGATGAAAAAAACAACCATGATGATTTACAAGACGAGATTGGTCGTGCAATCAGTATAGAAAATAAATCAAAGAAAAGCGATTGATCTTGCGTTCCTCCACAAGCAACCTTCTTTCTATTAGACTGCTGAAGCTATGTTGACATTAAATGTGTATTATAAATAATTAGTTAACTTCGAACTTGTTTTATATGTTACGTGTTATTGCGGGTAAATATCGTGGAAGAAAAATAACTACAGGCAAGAATTTATCTGCACGGCCCACTATGAGTAGTGTCCGAGAAGCAATATTTAGTATACTTTCTTCAAGAAAACCTATTTATAACCTAAATGTACTTGATTTGTTCTGCGGAAGTGGCTCTTTTTCATTTGAAGCACTTTCTCGAGGTGCTAAACATGCATTCATGGTAGATTCAGATTATTACAATTTGCAACTGCCTAAAAAAACAGCAGAAGATCTTGGAATTACGAACGATATCACGTTAATTTGTTGCAATGCTAACGGATTACCAAGACCTATTTCAAAGTGCGATATAGTTTTTATGGACCCACCTTATAATATCAATCTGGTTAACTCAACTTTAGACGAGTTAGCTCACTCAGGCTGGTTAAATGATAATGCGTTAATAATTCTAGAAATGAGGAAAAATGAAGGTTTTGAGTGCAATAAAAACTTCAATATAGTTGTGGAGCGTACCTACGGTATTGCAAAAATAATTTTTCTTTCTTCACTCACTTGAATTTCTTTTGTAAACATCTATAGCTAAGCTAAGTAAGATTTTTCCGAGGACTGAAAGAAAAAATCAATTCGTTTTGGTGGGAATAGGGTGTGTAACAGCAAATCAATACGAGTTGATATACTAGAAGAAGCAGTATGGAAAGAAATGAAGATGGTACTCAAAGAACCAGAGGCAATGACAAAGGTTAGACTTTTAAAATATGAAAATAAGCAGGCAAAGGATGAGATTGAAAAAAGCGCAGATAAAATAGAACAAGGTATAGAAAGATTAGCTTATGTATATGCAAGGGGTCATATAACGAAGGAAAAGTATGACTTAGAAGTTGAGAGCATGGAAAAGGAGTTAAAGGAATCAGAGATCAAAGGGAAGAAGCTATCGATGAAAAGAGGCTACAGAGAGAATTAGATTTTATCACAAACAGTGTAGAAAGTTTTTCCTCTGAGAGAGCTTAATCAGGCAGATTGGGAAACTAAACTTGAGATAATAAGAAAATTAGTTCAACGCATTGAAATTGATGATGATAACGTGCATGTAGTGTTTCGGTTGAAAGAACTCGCTCTCGAAAGGCAAAAAAATGTTCAACATTCTATCGGGATGCTAGTGTCACGCACTGGCATGACATCCTCTTGCTTCTATAGGTGTCTTTATCTCGTCTACTTTATTTTGCCACACAGATACAATGGTTTCACATGTACTTGGTAGGCTATCTATTTTGAAAAAGAAGGACTACCAACACCTTCACTTTTTGCATCACTAAACTTACTTGCTACTTTATCAATAGTCCAAACTAGTGGTGTAATAACAAGCGCAGCAGCCCAAATGACAGTACTAACAGCATAACTCAAAACTGCGTTAACAAATGTAGCTAATGTATCACTGTGATTCCGTGCCTTATTTGATAACATAGATGAATAATCTATCAATGATCTTGTATTGCACTTAAGATCATAACTATCTGTTACTTTCGCTAACCCTTTTGCCGTCCAGTATGACAAATACGCCAATGCTAGATATAAAGGTTGCAGAATTACACTAGCTAACGCAAAAGTAATAATCCAAATCATAGGAGGATTTTTTTTGTAACTACCAAGAGCTACATTCTTCACTGGCCCAATAACACTATTAATATAATGAACGGATTTATAGAAATTATTTTGTGGAACTTCGTTACCTCGAACGCTTTTGGTAGGAACATCTCCGAATTTAACATATTTCTTAAAATTACTATATGAACTTGACATATTACCCCTATAAAATAAAAACATAATTATCTTACTAATATCGCTTGTTTTAGAATAAATGCAATCACTACCTAACTAAATTATCTGTTGCGCAAAAGCACATATTACTATACCATCGAAAATAAAGAGGTCAGCATGAGTTTTACTTTACCTGAGTTGCCGTATGATAAAACAGCTTTAGAGCCTTATATATCTGTAAAGACATTAGATTTTCATTATGATAAGCACCATAAGGGATATTTAAATAAACTCAACGAACTGGTTGAAAACACAGATTATCAACATATGGAAATTGAGGAATTAGTAACGAAAGTTCATGGAAATAATAATACAGTTCCTATTTTTAACAATGCAGCACAAGTTTGGAATCACACTTTTTATTGGAATTCAATGAAAAAGAATGGTGGTGGTAAGCCTCAAGATGATGTTCTTCTAGCAAAAAAAATTCAAGATGATATTGGTGGCTTTGACAAATTTTGTGAAGAATTTTCACATTATGGAGTAAGCCAATTTGGTAGTGGATGGGTGTGGTTAGTGCTTGAAAAAGGAAAACTCAAAATCACTAAAACTCCAAATGCGGATCTACCGCTAATTTATGGCCAGGTGCCACTACTTACTATGGATGTATGGGAGCATGCATACTATTTGGATTGCCAAAATCGCAGAATTGACTACATAAAAGTTTTTCTTGATCATTTGATCAATTGGGATTTTGTAGAAGAGAATTTAAAGAAGAATATATAAGATGAATATACCACAAGTAACAAAACTAGATAATGGTCTGCGCATAATAACTGAGCGAGTGCATGAAGTTGATTCCGTAGCTTTAAATATACGAGTTGGTGTTGGCAGTAGAGCTGAAAGTGCAAGTCAAAATGGAATATCTCATTTCCTAGAGCACATGGCTTTCAAAGGAACAAAGACAAGAACTGCATTTGAAATTGCGAAAGCTTTTGATGATATAGGTGGAGTTTTCAATGCCTGCACCGGTAGAGAAAGCACCAGTTATTACGCAAAGGTTCTTAGAAAAGATATAAAAACTGGCATTGATATATTAATAGATATATTAATGAATTCTACATTTCCAGAGGATGAATTGGAACGCGAAAAGGGTGTTGTAATACAAGAGATTTTTCAAACTAATGATTCACCGAGCGATATCATTTTTGATAAGTATTTTGAAGCAGCTTATAAAGATCAACCATTTGGTAGGTCAATCTTGGGTACGCAAGATACTGTCAAATCTTTTACTCGAGCTAATCTAGATAACTACATAAATGAGCATTACTTTAGCGAGAACATTATATTTGCTGTTGCAGGAAATGTTGAACATGAGGAAGTTGTTCAATTAATCAAAGACTTTCTCTCAAAGATTCATTCAAAAGAGCTGAAAAAAAGCGAGAATGCAAGTTATACCGGTGGTGAGTATTTAGAACATCGTAAATTAGATCAAGTACATTTATTAATTGGTCTACCTAGTGTTTCTCGTGATGATAATAGGTATCACACATTCAAAGTTCTTGATGCCATACTGGGAAGTGGCATGTCATCACGCCTGTTTCAGGAAGTAAGAGAAAAGCAGGGGCTTGCTTATTCCATTTACTCATTCAACTCTAGCTATGCTGATACAGGAATGCTTTCGATTTTTGCTGGTACAGATAGCAATAATCTAGATAAGCTTTTGAAAGCCATAACGACAGAGTTGAAGAAATTGTCTACAGATGATTTAAAGGAAGAAGAAGTAAATAGAGTAAAAGAACGAGTAAAATCTCAAATTTTAATGTCACGCGAAAGTGTTAGCTCGCGTGCTGAAACGTTAGGACACTACTACGGTAACTATAATAAATACATCAGTAAAAACGAATTAATAGAAAAAATTAGTGCTGTTACTATTTACGATATAAAAAAAGCAGCAGAAGAATTGCTATCTCAGCATGAAAGAATTACTTTAGCTGCGATTGGAGAAATTAATTCATTGCCAAGTTACGATAAAGTGGTTTCTATGCTCAGTGTACTTTAGTTATGTTGCTTATGCTCACTAAAAAGTTCAATGAATGGTTGCAAAATCCTTTCTATAAAAAGTTTGCTTTCTGGTTCATCGCGTATACCACTAATCATTTTATTGAAAGTTTTTTCGCTGTTTTGTAAAAATAAATAGCTTTCTACTAAGAGTGTAAAGGCTGAAACGCAAAACGCTATTTGATGTTTTTCTTTATTTTTAACCATAAATGCCTCACAAAATTATATTTCTAGTATACCCGTATATATACGGTACTGTCAAGTTTTTAAAGAAGATTAAAAAATGCAACGCACATGTACAAAATATGAACTAGGTATATAATTCACAATGCAGCGGTATTTCACTAATCCAATTGTTTTTTTCCTGATCTAGCCTATCATTCAATATTGCTTGTCTTATTGATTCCATCAACTTATTCATGAAGAAAACATTGTGAATGGTAACGAGTGTGTAAGCCAGCAATTCCTTCGCTTTTAGTAAATGGTGTATATAGGCTCTTGAATGTTTTCTGCAAGTAAAGCACAAACAGTCATTTTCAATTGGGTTATCATCTAGTTCGAATCGTTGATTTCGCAAATTAATATGCTCTTTACACTTTGAAGAAATAGAATCTCTGTTTTTTACTTTAACAAGTGCGCCACCATGTCTTGCGAGGCGAGTTGGATGCACACAATCAAATGTGTCAACACCAAGCTCTACTCCACGAAAAATGTCCACAATTCCACCAATACCAAGCAAATGAGTAGGCCTCTCTTTTTTTAAACGTTCCATAGTAAAGGAAACTACGTCATACATCTGCTCTTTACTCTGACCAAGCGATCCACCTATTGCTTGACCAAAAAATGGCAAATTGTTGATAAAGTCACAACTTTCCCCACGTAAATCTTGATACACTCCGCCTTGGCTAATTCCATACAGCGCCTGTTTGCCATCATTATTTTTTTCAAACTCATTTAAAGAACGTTCAGCCCATCTATGGCTCATGAGCATTGATTTTCTTGTGTATTCTTTACTGACATGGAATGGAGTACATTCATCTAAAACTAGGATTAAATCTGCACCTAATTTTTGTTGAATTTGTATAGACTTTTCAGGAGTTAGACAATAAGTTTTACCATTTATGTAAGAACGAAAAATTGCCCCATCTTCGTTAATTTTGATCAGAGTTTTTTGCTTCTGTCTTATTCCCTTTATTTCTTCCGAAACTGACCCGTGCCCTAAACTAAATATCTGGTATCCACCAGAATCAGTGAGCATTGGTCCACTCCATCCCATCATCTTGTGCAAGCCACCAAGTTTTGCCACAGTATCCTCTCCAGGTTGAAGCATTAGGTGATAAGTGTTGGAAAGTATTGTCTGAGTACCTGCTTCTCTGATTCTTTCGATATCTGCAGCTTTAATGGCAGCTTTGGTTGCACAAAATATAAATGCTGGTGTTTCTATGTTTCCATTTGGAGTTTTAATTGTACCAACTCTTGCAGAACCTGATTGCTTGGTTATCCTAAACGAAAACTTTTCCATCTATTTGCTTGAAAGCTCTGCTATGATATTTTCCACTTTTTCAGGAGTGAGGTTTTCATAAAAGTCATTATTGATCTGCACCACAGGGGCATTAACGCATGCACCAAGACATTCAACTTCCTTTAAAGTAAATAGATTATCTTTAGTAGTTTCACCGATATTGATTCCTAGTTTCTTTTTAAAGGTATTTAACACTTCTTCACTATTGCACAACCAGCAAGGAGTTGTTCTACAAATTTGTATGAGATATTTACCTACTGGTTTTAAATTATACATGGTGTAAAAATTTGCCACTTCATATACACGAATATGTGGAATATGAAGCATGTCAGCAACGCAGCGCATGGCAGATTCAGGAACCCATCCGCATTGTTCTTGAACCAGGTATAGTAAAGGCATGACGGCACTACCTTCTCTACCTTTAGGATACATCTCTATAGACTTTTTCGCTTTTCTGAGGTTGTCTGATGTAAAACTAAACTGTTCTTCTTTCTCTTTCATCTAATAAGGTTCGTGTAAATCTCAACAAATTATACTTGAAGAGTTAACAATTGCAATTGTTGGTTTTTTGAGCTCTACAATATTATATTTGTAGAGTGGGTGCATTCAATTTGTGAATTCTTTACTGCTACTCATTTTCCATATTTCGCTTTGCAGATTATAAAGGTATTAATTTCTTAACTTTAGTTAAAATTTTCATTGACATTAACACATAGGAGTAATCATAATGATATTTTATTAAAATTTTAAATAAAATTATGTCTATATTAAGTAGATTATTTGGAGTTAATACAACTATACTAAAAGTTAAAGAAGCGATAGGTTTTAACCCAAAAAACGTAGGGTTGATTGAAGGAAATGGAGTTACTTATGGACTCAGCTATCAAGATAACGGCAATGGAAGCAGTAGAGTAAAGTTACTTATTAGCTCACTATATCAATCAAAAACATACGAGTGTGATACAGGTGTCAACGTAGCAAATGAATTTAAGGGCCAATTATCTCCCACACTAATAGAAAATTCAGCTGAAGTAGATAAAGTTGGAGTTATCTTTCCTACAGAAGAAATTAACCAAGAAGGAAAAAAATACATAAAAAGTTTAATATTTAACACTTATAAAATTCAACATTCAACTAATGCACCCTCAGTTGAGCATTCAGGAAAAGTAAAATTACAAAAAAACATTAATAACCATAATGATGCAAATAAAGGCAATAGCTACTTTCAACCAAAAGCAGTAAAAGTTAGTACTGGTAATGTCATTGTAATCGCTCATAACTTAAAGGATCAAGCTTTAGTTTCTTGGTATTTACAATCAGACACGAATGGAAAGTTCAGAGCTTTACCTGGAGCAAAACACACCATAGAAAGAAAATTATTCAAGTTTAATAATCCAGGGCAATTAGTATTGGATGAAAATACGATGCTTTATACGTAGATAAAGACTACTAAAAACCAAGAAGTAAGAACAAATATCTTTAAATTCGACTTGATTGACGTGGCTCAGAAGCTGAAAGATAGAAAAGAAGATGAATGTTTGCTTAAGAAAGAATGCCAATTAAATATAGCACCATCTACTATCTATAATCCAGGAAAAATAAACTTTTTACAGTATGTAAGACGAACTGAAGGTGATGATTTAGTTGCTTTTCTTGCGAAAAAACAATCTTCTAATACGCAAGAATTGCATTTAGCAAGGCTTGCTAAGAGAGTACCAAAATCAAATTTTACTGTTTGTGAATGTGAAGATCCTATAGAACAATTGTATGTTAAAGACAATGGCCAAGGAGGTTTTATCGTCACTGCGGTAAGTGGAGAGAGTATTATAACTTTTAATAGAGAGAGCTCTGGAAAATCTTCTGAAGCAACGATAATATCGACAAGCAGTATCAAAGCTCTCAGTGATTTTGTTAATATCATTAACGGCCAATTGATGCCTAGTATTATTTCCATCAGTACTGTATCTCCTATAACTGTTACAGAGACGGTTGTGACTTCTAAGAAAACGACGACTGCTGCAATTACTAGCACAACAGAAACCGACACTGTAAAGACTACCAAGTTAACAACAGAAGCATCAACTATCATTGTACCAACTTCCACAATGAGTAAATCTTCAACAGAGTCAACAATTCAAACAAGTACAGTAACAGTGGGGCCAACAACAGTAGCAAAAACAACTACTACTCCACAAGCGACCACAGTTGCTACAACGTCAACTAGTGCACCGATAGTAACTTCAGAAACTGAGACAAGTACTGTAAAATCTACAGCAGCGACTGTTGAGTCAACTTTTACAGCAAGCAGTACTACGATGAGTAAGCCTTTAACAGAATTAACAACTAAAATAAGTACGGCATCAGAATCAACAACAGTAGCTGAAACTATTACAACCTCACAATCGACTATGATCACTATAATGCCAACTAATGTGCCAACAACAAACTCAGAGGCAACTATACAAACAGTGTCCACTATATCAAATACTGGAACAAAGGTAACAACTCCTTTGTTCACTACAACTTTACTTCCTCAAACTACTCCTTCACCACAGCCCACTCAGCTTGCTATAGAGTCTAATAGGGCAGGAATGATAGGTGGGTCTTTGGTTGGAGCGATAATAAGTATTGCTGGAATTATAGGATTCATAGCATACAAATATGTTAAGGGTCGTAATTCTGCCCCTGTGTTAGAACTAACTAATTTCAATGATAGAAGGCGATCATCTTCAAGTGGCAATAGCGATGAAGAAATTTTTATCGCTAATAACAGAATGAGACATATATCTATGCGAACTATGGATCAATCTGAAACAGTGCTAAACAGTATATCGGTGGAGAGTAGTAGTCGGTCAAGAAGTAGCTCATCGTCTTCAAGCGGTGGACCAGGATCTTGACTGACTGAGCTAGAGTCTAAAAGTGAAAAAAGCTTATCTTGGGATAGCGATGATGTACCGGAATATCACCTTTAGCTATTTGTCTGAATGTTTTTAGTATGTAGACTGTTAGGAAATTTTCTTTTGCTTTTGTGATTTTAATGTTAAAGTATAATTTCTAGGTGAAATAAGTAGCTGCTGTTGTGTGATAAACACAGCAGAGGAAAGTCCGAGCTCCAAGAAAAGGTAGTGACGGGTAACGCCCGCCGGAGGTAACTCCAGTTATAGGGCTACAGAAAATTACCGCCTAAATATTATTAGGCAAGGGTGAAAAGGTGTGGTAAGAGCACACCATAACAATGGCAACATTGGTAGTCAAGTAACCAACACTAGGAGCAAGATTAAATAGAAGTAGATTTTATGTTTTTCTCATATCTACTCGGGTAAATCGCATGAAGTAAATGGTAACATTTACTCCAGATAAATAGCTACATAAACAGAACTCGGCTTATATTTCACCTAGGCAATGCATGAATGTCAGCCATACTATGTAAATGTATCAAACATTTCACATACCCTGTATGCTCAATTTGACCACCTATATTCATTTTACTTCTTGGCTTATCTCTTTTCTTATTTCCTTTTGAACTTAACAAAGCTTGAATTTTAACCGAGCTTTTCCTTTAACTCGTCATTCTCTATCTCTAAAGCCTTACTTTCTTACCTATAACTTTTTAGCTCCGCTTCCAACTTTTCTATCTTTTGTTGTAAATCTTTGTAAAGTTCTAAAAGACTGACCACGTTACCTCACTTTTAGGATTAGTTTTTATCTTACTAAATCTACCTTTTTGCTTCTTCAATCAACAAGTAAATAAAGCATTTCATGCGCTGTCCTTCACTTGTTCTGCTTGATAGTCACTACTGCTTTCGCTTATATTAGCACTAGAGTATTCTTCATCGTCAACATACTCTTTTAGAACATATCCTCTACCCCAAACGGTTTCTATGTGGCTTATTCCATCATTTGCACTTTCAAGTTTTTTACGTAATTTACACATAAAAACATCAACTATTTTGTTGTCTGAAGGTTCGTCCAAGCCATTGTAAAGATGGTTTAAAAACATTTCTTTTGTCAACACTGCTCCTTTACGCAATGCCAGCAATTCTATCATGGAATACTCTTTGTTAGTAAGGTGAACTGTTTTGCCTTTTACCTCAACAATCCTGTGATCAAAATTGATATTCATATTACCAATTTTTATCACTGATTCGGGATGACCTTTAGTACGTCGGACTATGGCCTTAATTCGAGCTAATAATTCGCTCTTGTGAAATGGCTTGGTTAAGTAATCGTCGGCACCATACCCAAGTCCTTTAGCTTTATGGTTGGCAGCGGAGATACACGAAAGTATTAAAACAGGAACTTTGATTTTTGCACTTCTTAATCTTAACAGTATATCATATCCATCAATATCACCAGGCAGGTGTATATCTAGAATAACTAGATCGTAATAGTCTCCACCCGAGGAAACCATATTATTGTTATAATCTTGTGCAGAAGTAACAACGTCGCAAAAATGTCCATCAGAAGTTAAGGCATTAACTACAGTCCTTGCACTTACTTGATCATCTTCAATTAATAATATACGCATATTTTACACCCCATAAATAATTTATAATTTTAGTAATATATATAACCAAGGAAAGTAACAAATCAAATTTTTATTAATGAATAATAGAAATTACACTTATTAATTAATAGTTAATGTGTCGTTCCAAAATTATACAAATAGATCTAAAATACAATAGATATACTATAATAATACTATTTTTAGTAAATATTGAATAGAAGCTATTTTTATTAAAAGAATACTTAGGTTAATAGATATTTAAACTATTTTATACTTTTATGTTATATTTTTAATTTACTTATTCTACAGTTTTAAATTATAAGTAATACTTTCAGGAATATTGAGTGGTAATATCAGTTTTAGGTGCTGGCGCATGGGGTACAGCAATTGCGATTTCATTAAGTAGTAAGAAAAATGTAATTTTGTGGACTCGCAATAAGGCCATGTTTGAATCAATTAAAGAGAAAAGAGAAAGTGACAAGCTACCTGATTGTCCAATTTCTGATAATGTATCAGTAAAATTAGCTATTGAAGATGCAGTGAATGCTTCAGTAATAATTTTAGCTGTTCCCACTCAGTCTCTAAGGGAGATATGTCATCAATTGAATGATTGTAACCTAAAAAAAAATGTAGCAATAATTTTGGCTTGTAAGGGAATAGAAAAATCTACATTAAAATTACCTAGTGAAGTAGTCAATGAAGTTTTACCTAATAATCCTCTTGCTGTTTTTTCTGGTCCTAGCTTTGCTATAGAAGTTGCAAGAAAATTACCATATTCGATGGTTCTTGCATGTCAAAATGAAGTATTAGGTTTAAAATTAATATCAGAGCTACAGCAAGAAAATATTAAATTGTACCTTAGTAGCGATGTTATAGGAATACAGGTTTGTGCAGCGTTAAAGAATGTTTTTGCTATAGCATGTGGGGTTGTTCTAGGTAGGTTTGGGTTTAATGCTCATGCAGCATTAATTACGAAAAGTATGAGTGAAATTAAGGCTTTATACTCAGCAAAAGTTGGTGACGGCAATGTAGATATAAATACACTACTTGGACCAGCATGCTTAGGCGATTTGGTTGTGACATGCACATCATTAAATTCAAGAAATCTATCTTTTGGATCTAAAGTAGCTAATAGTAATGGTTCTAGTGCTCAGCAGATTTTATCAGAAGGTAAGTCGGTAATTGAAGGTTTTAACACTGCTAAGTCTGCATTTGATTTAGCAGAAAAGCTAAAGATAAAAATGCCCATATGTGAAGCGATCTATAGATTGCTATATGAAAATACTTCTATAGAAGATACTATTTCTGTTCTTGTAAATTAGTTTTATATTTCGGTATATTGTGAAATTTTTATATAAATTAATATCAACATGGTGGCTATCTGGCACGGTAAAACACATGCCAGGTACTATAGGCAGCTTGGCTGCTTACCCAATTGTTCCTATATTACTCAATGACAGAATTTTAGGTACAGCAATTATTTTTTTTTTATTCTTAGTTGGATTATGGTCTACAGGCAATTATATACAACATTACAAAGCTCCGCATGATCCAAAAGAGGTAGTAATTGATGAAGTAGTTGGTCAATTGCTGACAGTACTTCTAGTTTCAATATTATTAGAACAAGAAATGAATAGCTCTGTATTGTTGGTGTGCTTTTTCTCCTTTAGGTTTTTTGATATAATAAAAGTGTGGCCTATAAATTTGATTGATAAAAATACAAAAGGTCCTTTAGGTATTATGCTAGATGATGTTGTAGCTGCAATTTTAGCCTTTGTTTTTATAGGAGCCTTTTATTGTTTATTGTTGATTTATGCAGAATAAAAAAATTTGTTATTCACGCTTAATTATTCAGAACCTAAAGGATTATATACTTTATGCAACGAATTTGTCCAAGTGGGAAATACATGACGAATTTGATAATGTTATATTTACAGTAAATGGTACCAGAGAATCGTTATTTAATTTTGTGTTTTGTGAAGATCAATGTACTGAGCTTTCCATATGCAGAACTCTAGATTATCTCAAAGCACGAAATATAGAAGCAACATGGATAATAAGTCCACGTATAAAAATAGGGGGTATTTTAGAAAAATGCGAAATAAAACACGTTAGCACACCAAAAAAAGTTTTACTCAATATAAAAGATTATTTTTTGCCTGATGATGCTGTTCCAAATTTGAAGTTCAATGTTGTAAATAGTAGTGAGCTCTTAGAGCAATTAGATTTACACACTTCTAAAATTTTTTATCACAGAATTAGTATTGTTAGCACATTTTTTCGCCAATTATCGAATTATGATGATAAGAGCTCAAGGTTAAGATTTTTTCTTGTAATGCTAAATAACGAAATTGTTGGAACATGCGGTCTTTATATTCAAGACAGCATAGCTGGTTTTTATAGCGATGGAGTTTTACCAATTTACAGAGGTCGTGGAATAGGAACTCAAATGGTTCTAGAAAGAATAAAGATAGCTAGGCAATTTGAATGCAAATACATAGTAGCACATTGCATGAAACCTTCTGTAAACCTTTATAAGAGATTAGGCTTTAGGGTATTGGGCAATCTTCACTTATATACCTCTTCAGTACAATCTCTTTGCTGAGAGGTTACAAATTTTTCTATTTGTTTTAGAATACTATGTTTTTTTTGTATGAAATAGTTTTACTACTAATTCTAGTATTCTTCTTTTTCTCATATTCTAAATTAAAAATTAGTAATAAAATTAAGGACTTACAACATCAAAATGTTATCATAAATAATTTAATAGATACTGTGAATGATGGATTTTATATTTGGGACGCAAAAAAACGTATAGAAAAATTTTCTCCCAATTTACTAATTTTGCTTAATACTGTTTTTTATTCATTTAATGAGTTTGTAAATTTTTTTGAGCAATCAGAAAGCTTAATTAAAAGTTTTGCTGAGGCAAAGGAAATAAATAAATCTTTTACTCTAGATTTAAAGTCAAAAGACAGTGAGGTTTATTGCACATGTTATGGTAAAAGCATAATAGATTATTCTAATAATGTGATTGGTGTGTTGTTATGGATAAGGAATATCTCCGATTATAAGATAAAAGCTAATGAACTTGAGTTAGAAAATAGTAAGCTTATGCGAGAATTGGAGAACTATAAAAAAATTTTTGACTCTTTACCATTTCCAATACTGAAGTACAATAAGAATAAAAAAGTAAGGTTTTATAACTTATTTTATGATAAATATATAGGCAGCTCTAAAAAATTTACTGTTGCAAGTGGCTCCTATAACGTAAAACCAGGAGAGTGTGTAATAACTTACAAGAATGAACCTAAGGTTTTTAATTTTGTTGAAGTTCCAATGCAAAATTCTAATAGCATAGTAATGTATGGAAAAGATATTAGTGATGAAAAAAAATTACATACTGAGCTAAGCAATTGTTTAGCTGCACAAGAAAGTTTGCTTGAGAAGCTATCGATTGCTGTAGCGATATATAGTAAGAATCAAAAGCTAAAATTTTATAATAATGCTTTTATAAAAACTTTTCAGTTTGATCCAAAATTTTTGGAGTCTTATCCAACTTATCACGAGATTATGCTTCACCTATTTGAATCTAAAAAGCTTTTAGGAAAAAAGGATTTTCAAACTATTAATAATCAAAGACATGAATTGTTTAAAAGATTACTGGAATCATATGGTGAAACAATACATTTCATGAATGGAAGAACGTTTAGAGTATTAACAATACCCTATGCTTCAGAGGGTCTACTATTTTCTTACGAAGAGTGCCAGAAATAACACTCAAATTCCTTCTCTCTCTACCATGAGCTGTTTTACTTTTGCTATCGCTTTTGCTGGGTTAAGACCTTTCGGACAGGTTTTTGTACAATTCATTATTGTATGACAGCGATACAACTTAAATGGGTCGTTTAAAGAAGCAAGTCTTTCTTCTTTCTTATTATCACGACTGTCAGCAATCCATCTATAAGCTTGCAGTAATACCGCTGGCCCTAAAAATTTATCACCATTCCACCAATAGCTTGGGCAACCAGTCGAACAGCAAGCACATAGTATACAATCAGACAGACCATCCAATTTTTTTCTATCTTCAGGAGATTGAAAGTATTCTTTATTGTGTAAGGCAGATTTATCTGTTTGTAACCAAGGTTTAATCGATTTGTATTGCTCATAAAATTGGCTTAGATCTGGAACTAGATCCTTTACTATATACATATGAGGTAGTGGATATATTTTTACTTCACCTTTTATATCATGTATAGATTTAGTGCATGCAAGAGTGTTGGTACCATCAATATTCATTGCACAAGATCCGCATATTCCTTCTCTGCAAGAGCGTCTAAAAGTTAAGGTTGAATCTATTTCATCCTTTATTTTTATTAATACATCAAGTACCATAGGGCCACAATTATCCATATCGATAAAAAATGTGTCTATTCTTGGATTTTTATCATCATCAGCAGACCAACGATAAATTTGAAATCTTCTAATATTTTTTGCTCCAGTAGGAGTAGGATAAACCTTGCCCTTTTTATTAACTTTAGAATTTTTTGGTAAAGAAAACTGAACCATATTGCTTACCTTTTACAGCTAAAACCCCTTTTTTGTAAATAACATATTTTGGTATTATCTACCATACTTTTCCTTTTCAAATTCAAGCAAAGCTAAAATCTTGCTCTCTAAACTTTTCATTATAATTTCTTCATCTTCTTTTTGATGATCATAGCCAAGTAAATGCAGCAATCCATGAACTAACATGTGTGCAGTGTGAGTGAGGATAGATATACAGTACTCATGAGACTCTCTTTCTATTGTATCTACTGCAATTGCTATGTCTCCTAGATCACATTCACTAGATAACTGTTCGCATGGAAATGATAGTACATTAGTTGGCTTATCTATTTCTCTAAACTTGAGATTAAGTTGATGTAGCAAGTTATCATCAGCGAGAGCTATTGATATATTTGGTTTATAATGATCTATTTTTAATTCTTTTAGAGAAGCGTTAATAATATTTAATACAAAACTCTGTGGGTCCTTCGTAATACTATGCCACCTCTTATCAAGAATATTTACTTCTAACATGAATAAAGCACCAGAAAGGACATTATCCCATCACTTGACATTGGAACCCAAAAAAGAAGAATTATAGAACATCGTATCATACACACAACTATACGAATATTGTACACTAGAAGTATGTCATCCCAGTGCTCCAACATTGGGATCCAGGAATTCTGATTAGACATTAGGTGAGTGAATATAAAAGCTATATTAAAACACAACATTTTTAATGTGGTTGCATTACAGCTGGATTCCAGTGTCAAGCACTGCTTTGTGTTTGATGAAAAATCGGCTACTTCGAAACAAACACTCATACAGCTGTATGTTGTGTGCTGAGGTAATATTGTTTGGCAACAGGTATTACACATCACTCATCCTTATTATTTCATTCCACTCAGTCTCTAAAACTGGAGAAACTGATAAACGTGATTGTTTTAATATAACCATATTTTTCAAAAGTGGGTTTTGTTTTATACTGTTTAACGTCACTTGGTTACTTAAAGGTTTCAAAAGTTTTACATTCACTAGTCCAAATTTGGAATTATAAACATGATAATACTCCTTTAATACTTCAACTATTCCAAGTATAACTCTCTCTTTACCTGTATGATAAAAAAATGCAAGATCACCTAATTTCATAGCTCTCATGTAATTTTGAGCTTGATAATTGCATACACCATTCCACTGCGTCACCTGCTCCTTTCTCATTTTTTGCCACGAGTATTCACTTGGCTCTGACTTGAGTAGCCAAAATTGCATTATTTTTTTCTTCTTAAATAAGCTGGTATATCATAAACATTGCTGCCCCACTTAACTCTTTCGTTTGTTTGCTCAGTTGAAGCATATTCTTTTGTTTCTAATATTGGAATTTGATTATAAGGCCATTTAAAATTTTTTTCCTCTGCTGGGATCTTGTTTTGATTAACAGATGAATTGTCGTTACAGCTATCAATGCCAGTTGCAAGAACAGAAACTCTAACTCTTCCCTCCATCGCCTGATCAAAAGTGGCACCAAATATTATATTTGCATTTTCATCCACTTCTTCACGCACTCTATTGGCTGCAGCATCAACTTCAAATAGAGTCATATCTCCACCACCAGTAATATTAATCAATATTCCTTGTGCACCTTTCATTGATACATTATCAAGTAATGGATTAGATATCGCAGCCTCTGCAGCACTAATTGCCCTATCTTCTCCTTCTGCCTCTCCAGTACCAATCATTGCTTTACCCATCTCACTCATGACTGTTTCTATATCAGCAAAATCAAGATTAATCAGTCCTGGCATGATCATCAAATCAGTTACTCCTCTTATGCCAATATGCAGAACATTATCGGCGAGTTGAAATGCGTCAGCAAATGTAGTTTTCTCGTTAGCAATTCTAAATAAATTTTGATTGGGAATGACAATAAGTGTATCTACGTATTTTTGCAACTCTTCAAGTCCAAGCTCTGCAATGCGCATACGCCGCACACCTTCAAAACCGAACGGCTTAGTTACGACTCCAACAGTCAGTATCTTTTTTTCTTTTGCTCCTTTATCTTTAACTACCGCTCTTGCTTCTCTGGCTGCTTTTGCAATTACCGGTGCAGCACCTGTTCCAGTACCACCACCCATCCCTGCTGTGATAAAGAGCATATGGCTATCTTTTATATGCTCCATAATTTCGTCAATTGATTCTTCTGCTGCACCTTTACCAACATCAGGCAAAGCACCAGCACCAAGGCCCTTAGTTAAGTTAATACCAAGCTGAATTTTTTTATCACATAATGACTTCTCTAACGCTTGAGCATCGGTATTTGCTACAACAAAATTTACTCCTTGTAAATTGGATTGAATCATGTTGTTCACAGCATTTCCACCAGCACCACCCACTCCCACAACGGTAATCCTTGGGTGCAATATGGGTAATTCTGGTAAACTAAGGTCAATTGACATTTAAATTACTCAAATATTAGTGAATTCACTTGATAACAAGTTACTGCTTTTTTAACAATATGCAAACATTTTTCATTTTGATATATGCAAATAGTGAACAAGATTTACTTATTCTTAACATTATTAACCAGTAGATATAATGATTAAGATGCAAAAAAAAACTGTAAAAAGGGACAGAAGCCTATCCCTTTTTATTGGAAGTTGCTACTAATTAAACAGTAGATGTTGATTGCTGGACCCAAGTATTTTTTGAATTTCACCTACTTTTATCTCGCTGCTTGGTTCTTGATTCTCAACTAATTCACTTACTTTTTCAATTTGAGCTGCCTTATTACTGTTTTTATATGCATACACAGGTGCAGTTATTAAAGCTGCTACTGCAGCAAGAACTACCAAACTAGCAACAAGTGGATGAGCAACTGCAAATGCAGACATTGTAGTAATAGCAGGACTAACAAGTGTTGCAGCTTTTGTTCCAACTGTACCAACAAAAGTTGCATAAGCTGGACTTAAGAAATAAGCAGCCGTAAGCGAAGCTACTGTTGCAATTGCTACAAAAGTGGCAGCTGTTTTATACGGATGTTTTGTTACAAAACCATAACCCTGATTATAAACTTCTTTAACTTTATCTTTGATTGTTTTTACTGTCGGCATAACTGTACTCCTAAAATATTAAAATTTCACTAATGGTAGTATATGGTAAAAAAAAGTTTTCTGTCAAGCAGATTAATTTATTTATACATTCTTATTCTGTAATTCAGCGCTTCTGCAATGTGTGCTTTCTTTACCTCTTCACTTTTTACAAGATCTGCAATGGTTCTTGCGACTCTTAATACGCGTGTGTAGCCTCGATTGGAAATGTAATTTTCTTTCAGTACGTATTTTAGCAATTCTAACCCTTCCTGATCTGGTTCAGTGAATTTATTTAATGCTTCACCACTGACTTCTGCATTGCAACGAATATTAAATTTACTATAACGCTCAGTTTGAATTTTTCTCGCTGCTATCACCCTTCCTCTTATAACCTTGGTACTTTCTCCCTCCACAGAGATTTCAGGAGAAAGTATTCTAACGTTTGGCATTTCAATGCATATGTCTATTCTATCAAGCAAAGGTCCTGATATTTTATTTCTATAATCTGTGCCGCATTTTGGAGCTTTGTTGCACGATCTACTTGCATCACCTAAGTAACCGCACCTGCAGGGATTCATTGCAGCTATAAGTTGAAAATTAGCTGGATAAGTAATGTGAGCATTTGCACGTGCAATAGTAACTTTTCTATCTTCAAGTGGTTGGCATAGAGAATCAAGCACAAGCCTTGGAAATTCAGGTAGCTCATCAAGAAATAACACACCATTGTGAGCCATGGTGATTTCCCCAGGCTTTGCATTTTTCCCTCCTCCTATCATCGCTGACATCGAGCATGAGTGATGAGGTTCACGAAAGGGACGAGTTACTTTAAATGTTTCGTTACCGGCTTTTGTTATGCTAGAGATGATATTAACATCAATCATCTCTTGTTCAGTCAAATCGGGTAATAGCCCTATAAATCGCTTAGCAAGCATTGACTTTCCAGTACCAGGAGGTCCAACAAGAAGCATATTGTGTCCACCTGCTGCTGCAATTTCAGCTGCTCTTTTTGCAACAACTTGACCTTTAATATCCTTTATATCTGGAACTGAATTTTTTTCTTTGGGTGCAGCGCTATAGTTAAAAGTTACCGGCTGAATTAACTGCTCACCCTTAAAATGTCTGATAATATCCGTTAATTTCTCTATAGCCAGAATAGAAACATTCTTTACCCATAAAGCTTCTACTCCATTTCCCCTTGGGCAAATTACTCCTTTATTTACCTGTTTTGCACTGATTGCTGTTGGAAGTACTCCTGAGATTGGTATGACTCTGCTGTCTAGTGCAAGCTCACCCATAATGATATAAGACTGAACTTTTTCAACTGGTATCACATTCATTACAACAAGTAATCCAACAGCAATAGCTAAGTCATAATGACTACCTTCTTTAAGCAAATCCGCAGGGGAAAGATTAACCGTAATCCTTTTTGGAGGTAACAGAAGATTGATTGAATTTAACGCTGCTCTGATACGCTCTCTGGATTCTGCAACAGTTTTATCCGGCAAGCCAACAATATTAAAAGCTGGAATACCATTTGCCATGTGAATTTGTGCATTAACATTTACTGTGCTGGTTCCCTGAAGTGCAACGGTATTTATATTTGCAATCATACTATATTATATAAAGTTATTAATATAATATATTGATAAAGTAACGAAGTAAACAGTAGCTGTTAAAAGTGGTTTAATTTAGCAAAAAAGTGTAGTACTCTATCACTTTGCTGATTATATATGTTTATAAGAATAATCGCTTTTCTTTTGCTATATTCAAGCGCAGTTTTCTGTAGTGATTGTAACTTTAACTTACCATATCGTGGGCTCAGTTGTGATTTGGATCTATCATATAGAAATTTAAGTAATATAAAGAAATTATTGAATAACAAAGATAAGTTCGTTGCACTTACGTTTGATGATGGACCGTCTTATAATAGAGCAGGAGATATTATTAATATTCTAGAGAGCAATGAAACAAAAGCGACATTTTTTGTGCTTGGTGAGCGTATAAATAAAAAAACATCTGAAATAGTAAACAAAATCCATAAAGCAGGTCATGAATTAGGTAATCATTCTTGGTCGCATAGGAAGTTGACATCACTTTCAAGAGATCGGAAGAGCGTCGTGTAGGGAAAGAGTGTAGATCTCGGTGGTCACCGTATCA
>NODE_2_length_32014_cov_6.419983
ATATTTTTCTTTAGTAGGTTAAATGCTTGTCTTATAGTGAATTTTGTCAGTAACTGCCAGTTCTTTTTATTTGACCTATGCAACAAAGCCCACTGGAATCCAGGAATTTTGATTCTAAATTAGGTATTGGTCTTAAATTAAAATAAACGTTTGTGATGAGATTATATGAAAAACTGGATCCCAGTGTCGGAGCACTGGGATGACACCATTTGTTGTAAACTCACTTTTACTCTATGGTTATACTACCTTGCCGCTATCCTGAACGGATACCAATATTTACCCATTAAAAACAACAACATTTTTCCGAATAACTGTAATTTAAGGCTAAATCAACGCAAACTAATTTCTACTTTTTTCAATGATTTTTTTTGCTTCTTCTACATCAGCCCATTCTCCAACTGTCACCGTTTTTCCCTTTTCTAAATCTTTATAATGAGAAAAGAAATGAGCTATTTTATCTAGTAAGCTTTTAGGTAGGTCAGAATAGTTGTTTATATTGTCATAATAGCTATCAACACTAGAGATAGGTACGGCTAATATTTTTTCATCCTCTCCTTTCTCGTCTTTGGTAAGTAATGCACCTACTGGACGCACTGATATCAAAACTCCAGACGCTAAAGGAAATTGAGTGAGCACCAAAACATCCACAGGATCACCATCACCTGCACATGTATTTGGTACAAATCCATAATTGCAAGGATAAGTCATTGAAGTAGACAAAAATCTGTCAACTTGTAATAATCCGAGCTCTTTATTAAATTCATACTTTACGGGTTCAGCATTTGCGCCTATTTCAATTACTACATTTATTTCATCTGGTTTTGTTGTTACTTTGCTTAAATCCATGGATTACCTCGTTATTCAAGAGAAGATATTATATAGCATACACTTTAAAAGTGCTACATTTATCATTCATAAGTAGAGATTCATGATTGCATAGGACCATTTGCAAAACTGTTAATAGTTGTATCATTGATCGTTGAATGTGGCGGTTCTTGAGGTGATTTTAGTAGTTGAAATAAAGCATATACTATTACGATAGTAAGTACTGCAGCAACTATGAAATTGATGAGATTATTTTGTGGCAAAATATTTGTTATTGAGTTGAATAACTTTTGCTCCATAAAGAAATAATCAGCAGTATATAATCCAATAGACAATATAAACATACCTAAAGCTAATTTACAAAATGTGTTTTTATGATTTTTGTTTTTTTTGTTACTGATAGTAGAGTTTAGTCTGCATTCACTTTGTGGCACTGAGTAATACGTATTCTCAGGGTTTGTTACTAATTGTTCAAATGCATCACTATTTTGGTTTTTTAGTAGTTGCTCTAGAGTACGTTTGATATTTTTAGGATATAGAGAATCTTGACTGTCTTGCTCTCTTGCAGCTGTAAATGTCCCGTTCAATTCACTTATACCTCTATAATTAAGTGTATACTTGGTGAATCCATTCCTATACGGTAACTCAATTTTTCTTAATACGTTTATTAACTGTAAGATGTAACTGTAATATAGTGGTGTGTTGATTACTCTAGCTTTCTCATTAATATATTGATTGAGTGATAAAATATCTCCATTTCCAGTACATGTAGAAAATATACCATAACTAGAAAATAGTAATGCTATGTCTTTATCTATTTTTATACTGTGAATCGAGTAATAATGATTTATTACCTCTTTACATAAGCTAAACTCTTTATCAAATTCATTTGCATAGCTTATTTTGAGTAACTTTTTAACATTATTGAGTACTTGTTTCTCAAAGTCATCATTATTGTTAAATAGAGCTTCACCTTTCGGATTTGCTAGAATATTAAAAAGCTTTAGTTTTTTTTGATCTTCTGTCAATTCTACTTGATCTACAATTTCCCTTAGCAGTTTCTTCGAAGTGTCACAAAGAGTAGGTATTTTTTTACTTTCAACTGCAGCATATATTTTATCAATTACTTCTTGAGTATTGAACTGAGCATTTTCTGCAAGAACTCTATAAGCTTGAACATAAATTAAAAACAATCCTTGTAGACTAAATTTTAAGTTAAAATATTTATCTAATGGCTCTTGTTCTTTTTTATTAATGAATTCGGATAGACCTATATGATTTCTGCAATCCATGCAATGATGTAAGTCAGCATGTTGAAAACTGCCCAAACGAATAAATGCGGCCTCTAGTAAATTGCCCTTACCAACAATTTTTATTAACTCTTCAACTTCTTTAACCATCCCTCTAGTCCACAATATAATAATTATCTTTATAGTATAAAGAATATAGGATAAAACAGCAATAAATTTTATTGTATGTTTACATTCTGCATTAAAAAATTAAACCACCAAGTTAGGAGCATATCCAACCTCCACCTATAACTTGTTCGCCCTTATATGCTACACAGGCTTGACCTGGACTGATGCCAAAGTAATCGTCGTTTAAAATTACACAGGCTTTGTTCTTTTCGTCAGTTGAATATATTGTCGCTAAGCTTCCTGCATGTGATGACCTAAGCTTCACAGTTACTTCCATGCCTTCTTTTGGTTGTTCTAACCAATTTAACTCTTTGACCAATATCTTTTTTTGCATTAGAGCATTGATCGGGCCTACTACAACTTCATTATTTTCTGTATTAATTTTTATCACGTAAAGAGGCTCATTGTGTGCGATGCAGAGGCCTCTTCTCTGTCCCACTGTAAAATTTACTATGCCGCTGTGCTCACCTAGCACTTTTCCATGAATATCTACTATTTTACCTTTCTGTACAGATTGTGGAGCTAATTTAGCTATTGTTTTACTATAGCTTTCGGAAACAAAGCATATATCTTGACTATCCGGCTTTTCAGAAATTTGTAAGCCAAAATACTTTGCTAATTTTCTTATATCACTTTTATAGAACCCACCTAATGGAAATCGCAAAAGCTTTAACTGCTCCTCAGTAGTTGCAAACAAAAAATAACTTTGATCTTTACTTTTATCGATGCTTCTACACAATTTTACCTCACCATTTTCTTCTAATCTTCTTACGTAATGTCCTGTTACGAGCACATCCGCACCAAGATTTTTTGTAACTTGCAATAGATCGCGAAATTTTACTGTTTGGTTACACCTTACGCACGGTATGGGAGTTTCTCCACGCATATAGGTATTTGCAAAATCCTCTATTACTTCCTTTTTGAATATTTCCTCGTAGTTTAAAATATAGTGGGGAAAGCCAACACTTTCAGCCACGTATTTGGCATCATAAATATCCTGTCCAGCGCAGCATGCACCCTTTCTCGCATTACCATCACTGCCATAGAGCTGAAGAGTCACACCTATCACTTCGTACCCAAGGTTATACAGCAGTGCTGCAGCAACGGAGCTATCAACTCCCCCGGACATTGCAACAATAGCCTTAGTTTGATGCGGAGCTTTATCTTTTAATAAAGGTTCAATTTCAAATTCTTTTAGCATATAATTTATAAACACAAACCTGTGTCAAGCACTGGAATCCAGTTTCTATTACACAATTTCATCGAAACAGCATACTTATTTGTAGTCAAGTTCCAGTGTCAAGCGCTGGGATGACACCCCTTCCTGCTGGAAGTTGCCTTTAAATTACTTGGTGCGTGACACTGGGATCTCATTTATATTACATAATTCCATCAAAACAATTCGATAAACTGCCTTCAAAAACAATTTAATCTTGCTTGAATAAAACATGGCCAAAATAGTCCATGTTTTCAAGTACTTTTCCGCTACCCAGGGCAACACAACAAAGTGGATCATCTGCAACACGAACTGGTAATTTTGTTGTTTCACTAATAACTTTACTCAAGTTGCGCAATAACCCACCTCCACCAGATAAAATTATTCCTCTATCAACTATATCAGAAGAAAGTTCGGGTGGAGTACTCTCCAGTGCAGTTCTAATAGCAGAAATTATCTGATGTACAGGCTCTATTAGGCTCTCTGCAACTTGATATTCTGATAAAAGCATTTCTTTTGGCATACCACTCACTAAATCCCTGCCTTTAATTATCATTCCCTCTTTGTTGTTTTCAACTGGCAGACTGGCTGAACCGACGTTTTTCTTAATTTTTTCAGCAGTTGTTTCGCCAATCAATAACTTATGATTTTCACGAATGTATGACTTTATTGCCTCATCCATAATATCACCACCTACTCTGGCAGAACGTGAATAAACAATTCCACCTAAAGAAATAATTGCAACTTCAGTTGTACCACCTCCTATGTCAACAATCATAGAACCTTCAGGTTCGGTAACTGGAAGTCCAGCCCCAATTGCTGCAGCCATTGGTTCTTCAATTAAGAATACTTCATTTGCACCAGCACTTTCTGCTGCATCTTGTATAGCACGCCTTTCAACTGGTGTAGATCCAGATGGAACACATATGATAATACTAGGCTTATTAACAGTGAATCTTGTGTTTGCGCTGCGTATGAAATATTTTAACATTTCTTCCGCGCTTTTAAAATCAGCAATAACTCCGTCTTTCAAGGGTCTTATCGCTTCTATTTCTCCAGGTGTTTTTCCGAGCATCATCTTAGCTTTTTTGCCAAAAGCATAAGGAACGTAACTTCCTTTTTCTTTTACTCTTGCTACAACTGAGGGTTCATCAAGCACTATCCCCTGACTTTTCTGATAAACTAAAGTATTTGCAGTACCAAGATCTATAGCAATATCGCTAGCAAATAAACCTTTGAAAGTAAAAAAATTTCTGATTAAATTCTGAACAAAACTCATACACAACTCAAGAAAACCATTTATTGAGACAAATTATACTTTTCAGATAAGTAACTAGTGTAGCACTCAATATCTAAATCCCTACCTGTTACCTTTTTTAGCTGTTCCAAAAAGCCATAATTTGCACTATATACATTTTTAGAGAACCAATCGATAAGTAAACTGAAATCTCCTTTTACTATAGAATCTAAAAATCCGTAATGATTTTTCTTAATGAAAGAAAAAAACTGCACAGCAGCGATTAACGCTATGACTTTAATAGGAAAGTAGCCTATAACACCACTTATCCAATACTCATCTTGAAAATAAGTGTCTAGCTCATTTTTAGCTTTTACTGAAATCTTGTAATGCTTCATACCTTCCAACCATTTATCGTGTAGATCTTTAACTTCTAACGTACCATTTATTAGATCTTGTTCTAATTTAGTTCTTAGCATAATGTGAGCCAATAAACTAAATTCATCCGCATTCTTCAAAAAAGATGAAAGATTTACTTTATTGAAAATCAAATACAAATTTTCAACACTACTATTAATTTTGCCTTTTGTAGAAAGTTTCTCCTTTATGTGTGGTTGAATGAACTCAATAAATTCTCTGGATGTTCCAATGATCCTTTCCATGAATAACCCTTGAGTTTCATACATAATATGTTTTGTAATTGAGCTCTTTATAGAATTTTGCGCTAAACATTTTTGATGAATTGCATAACCAGTATGCCGTAAAAGTAAAAATAAACCATAACAAAGGTCAGATTCATCTGAATCGATAGGATCGTAATAAGAAATGGAAATCTCATTTGGTGTAACACTCATTTGCTGTAAGAATAAGGAACCAAGTTCAATCTGTCTCTGAACCGTAACTTTTTGTATATTAGTAACCTTATCCTTCTTCTGCTTTTGAGTTACTTTCTCTACATTTTCACTAAAAAATTTACCTAGCTTAGGAAATATTTCCTTTATGTTCTTTTCTGTGATATTAGAGTCATAGTCAGCAAGCAATGACTCATAGTTTGAGCGCTTTAATTGCTGCGATTTTATAGAAGCTGCTTCACGAGTAAGCTTAATTAGGTTAGTAAAGCATTCTTTCAGCTTTTCTAAGTTACTAATTTCAGAATTAGTTAGCCTCCATAAGTTTTGGCATTCAATCTTAGCTTTGGACAAAGATTTTACTAAATCAACAGGAATAGCACTGCTGCTTTTGTGTATCCCCTCTATTAACTTTAGCTGCTGAATATTCGCACTCTTTTTATTCTTAAGAGCATTCGCTAATGATTCCTTTATTGCATCATGAGAGATAATTTCATGTCTGATTTCCTCTAGAAGACATATTTGCTCGATCTTATCCTCTATATCCAGTTGGCTTTTGCTTAGTAGTTTTAGTATGTTTTCGATATTCCTTACCTTATGTAATACTTCCTCTAGAAACTTATAAGATCTCATTTTTATTCATTGCTTTGAAACATCCGCTTAATATCGTAATAGATTAATAATAAAGTTAAAAGTATATTTGCTTAAAGTACAATAAAAAATTGTATTTTTATTCTTTTATTGTACTTCATTGCTAAGAATTGAGCATCTTATCAGAAAATTAATTATAAGATTGTAAAGAAAACATTTAGTATTTTATTTCCCTTGACTCTATTCTAGTATAGAGGGATTATTAGTACTAAAATTAAAATTACGCACTATATTTTAAATTTATGGAGGTTTAGTGATGTGGAGTAGACTGATTATAATGTGTTGTTTTTGTTTACTGCTTACTGGTGTAAGTTCTTGCCCTAAAAAAGGAGTAAATACGACAAATAAAATGAATGCTGTTGTTAAGCAGATAGGTGATAAAAGAGTTTTCTTTGGTTATGATGAATCTAGTATCAGTGAAGTGAGTGCAGATGCATTACTTGACGTGATGGAAGTGTTACAAAATAATCCTGACGCAAAGGTCACTTTAACTGGTCATACTGACAATCGTGGTTCTCACGAGTATAATCTTGCACTAGGAGCTAGAAGAGCAGATGCAGCTAAAAAATTTATGGTCAGCTGTACACCTTATCTAGAAAATAGAATAAAAACTGCTTCTAAAGGTGAAACTGAGCCTTTGGTTAATGCAAAAGATGATTCTAGAAATTCTAAATATGAAAAAGAGCATGCTAAAAATCGTAGAGTGGAATTTTCATTTTCTGGAATAAAGAAGTAGTTTCTTGCATTAAAACCTGGATCCCAGTGTCAAGCACTGGGATGACAAAAGAGAGCAATTCCGCTACTTGTTAGCGGGATCTATATATACCACAAATAAGTCGCTGTATGACGTAGAGACTATCTGGCCATCAAGAAACATAATGAAATTAGAGTTATTATTTCAAAATATAGCTAATAGCTTTGCTTTCCATAACCAAATCGCAGTCGCAGTATCAGGTGGTGTAGATAGTATAGTCTTACTGCACTTAATGACTAACTGGGCAAAAAAAAACAAGCTTTCACTTCCTATAGCATTAACAGTAAATCATGGGTTACGTTCAGAGTCCCAAAAAGAAGCTGATTTTGTTATAAGTTATGCAAAAGAACTTGGAGCAAAGGAATCGTTCATATTAAATTGGGAGAAGCAAAATATTAAAGGTAATATTCAGTTACAGGCACGAAAAGCACGATATAAGTTACTAGAAGAGTGGTGTAAAAACAATAATGTTAAATGTTTGCTCGTTGCTCATCACAAAGATGATCAAGCAGAAACGTTCTTATTAAGATTGGAGCGAGGTAGTGGCGTAGATGGATTATCATCAATGGATTACAAATCTTTCTTAAATGGTATTTATATATTTAGGCCGTTATTAAATTTTAGTCGTAGTGAAATAGAAAAGTACGCTAATCTTCACCGGTTAAAATGGATCGAAGATAGAAGCAATTATGACTTAAAATACAGACGAACTTTATACCGTAACTTACTTAAAGCAAGTGACAATCAAGAGATTTTAACAGAGCGAATATGCCTCACAGCCCTTCATATGAAAAGAGCTGCAAAAGCGTTGATGCACTACACACGCCTTGCACTTAATGACTGCGTTAATATTCATGATCTTGGTTATATTGAAATTAAACTAGATGAACTTTATAAACTGCCAGAGGAAATAGCTTTAAGGCTTCTTCTTTATTCTATAATGGCAATTGTCAACAAGCACTATAAGCCAAGGTACCGTAGCCTTATCGCAATATTTAACAAAATATCGCAAAAAGATAGTGATATTAACTGTACACTCTCTGGGTGCAAAATAAGAAAATATGGAGGGAGCATCTTGATAATGAGAGAATCATCAAAGATACAGGAAATTACTGTACACCTAACATTAAATGTCCCTATTGAATGGGACAATAGATTTAGCTGTACAATACTTAGCAATCAGAAGTGTTCAGTAACTATTGCTCCGCTAAAAAAAACACAAAAAGTTCCTGAATTTCTGAAGGATTACAACTGCTGCCCTGAAGTTTTCTACTCTTTGCCTACAGTACAAAAAGATGGAAAGGTGCTTGCTTATCCTGATATAAATTATAACGGAAAAAATACCAATGACGATAAAGTTCAATGCATTATTAATAGCACAATAAAGCAAAATTTGGTAAGCTTGATTAGTATTTAATTAGAAATGTAAATGAAAAAATTTTTAGAAGGCTTATTGATCTGGTTAGTGATTATTGTTCTTATTTCAGTTGCTTATATTCAATTTAGCGGAAGTATAAGTAAGAGTAAAACAACCATACCTTTTTCAGAATTTTTAACTAGACTAGAAGATAATGATATAGAAAATATTACAATAAGAAACCAAAGCATCGAAGGGAAGTTTAGGGATGGGTCAGCCTTTAACTCAAGTGGTGTTATATATAGTGACTTAATAAAAAGTTTGCATGATAGGAAAGTGAAGTTCTCCTTTTCAATTGGAGACTCTGCAATAGGTATAATTGGTGGATTACTTATTCAATGGGTTCCGACGCTTATCTTTATCGGTTTATTACTTTTCCTTTTTAAACAAATGCAAGCAGGAGGTAATAGAACTATAAGCTTTGGCAAATCAAAAGCTAGGCTTATGACTACTGGAAAAAAAGTGACATTTGATGATGTTGCTGGGATTGATGAAGCAAAAGAAGAGTTGGTTGAAATTGTTGATTTTCTTAAACAAAGGCAAAAATTTCAAGTGTTAGGTGGGAAGATACCAAAAGGATGTCTTTTAATTGGTTCCCCTGGAACTGGTAAAACTCTACTTGCTCGTGCAATTGCAGGTGAAGCTAATGTACCGTTTTTTAGTATTTCTGGATCTGATTTCGTTGAAATGTTTGTCGGTGTTGGTGCAAGCCGTGTCCGGGATATGTTTGATCAAGGCAAGAAAAATGCTCCTTGTATAATTTTCATAGACGAAATAGATGCAGTAGGTAGGCATCGCGGCATCGGTCTTGGTGGCGGTAACGACGAAAGGGAACAAACATTAAACCAGTTACTGGTTGAGATGGATGGTTTCGAGTCTAATGAAGGTGTGATAATAGTTGCTGCAACTAACCGTCCAGACGTCCTAGATCCAGCACTACTTAGACCTGGTCGTTTCGATCGACAGATTACTATTTCTTTACCTGATATAAATGGGCGTGAAAGAATATTAAATACGCATATAAAGAAAATATCGATAGCACCAGATGTAAACGTAAAAACAGTTGCGAGGGGAACGCCAGGTTTTTCAGGGGCTGATCTAGCAAATTTAGTGAATGAGTCTGCGCTTATTGCTGCAAGAAGAAATAAGAAAATTGTTACCATGGATGATTTTGAGTATGCACGTGATAAAGTGATGATGGGCATGGAAAGAAGGTCCTTAGTCATTACAGAAGAAGAAAAAAAGCTTACTGCTTACCATGAAGCTGGTCATGCAGTAGTTGCAGTTAATATGCCTGCTTCTGATCCTATACACAAAGCAACAATTATTCCACGTGGTAGAGCACTCGGTTTAGTTATGAGACTACCAGAAACAGATAGAGTGTCCCTCACAAGAGAAAAGATGCTAGCAGATATAACTGTTGCAATGGGTGGACGTGTGGCAGAAGAGCTAATTTTTGGCTATGATAAAGTCACAAGCGGTGCATCTTCAGATATAAAACTAGCATCAGATTTATCACGTTCTATGGTGACAAAATGGGGAATGAGCGACAAAATAGGTCCGATCTATCATAATCGCGAACAAATCACACATGATTCTGAGACAATTTCTGAAGATACGTTAAGACTTATAGATGAGGAAGTAAAGAAAGTCGTATTTTCTTGCTATGAAAAAGCAAAAGACATTTTAACCAAGCGTAGGAAAGACTTGGAGCTCATTGCTGAAAATCTACTGGAGTTTGAAACTTTAACAGGAGATGAAATAAGAGACATATTAAGTGGAAAAAAAATTGTTAGAAATGAAAATGAAGGTAAAGAAGAGATAAGAAGATCCTCTCTCTAATAAGATCTGGCTTTATTTAACCGCTAAAACAAAAATTTTTAATTAATTAGCTTAAGTTGTAAGACCATAGTTAAGCCGATGTATTTTATAAATGGACTTTTTTGAACATTCTTCCAATTTTTTTCTAAATAACTCTTTGCCTATTTAAATAAGCATATTCAGTATTAGAGCTTTCCAGACCGCTACTAGGAGAAAGATTAGGTTCTTGACCTTTAAACATCTCTATTAGCTTTAATACAGGAGCAGTTCCTGCTACAAGCTCCTATAACAGCAGTAGCACCCATGATGAGAAGAATCGGTTCTGCAGTGGTGATTACACAAAGCTCAATACATAAACCAGCAATGACCATACCAACCATTATACCAATGAAAGCACCTACAATTATGGATGAAACTACACCGATTAATTGTCCTATTTTTGAACTAAGTGGTACTTCTCTTTCACGTCTAATACGCCTAATATAGCGTGACCTCATTTGTCCTCTCATTATTACATTTTCATCCCTGTTTCCAAAGAGATTCAATGACGCTTCTCTTTCTCTAATAAAATTTGGCCACATTTGTTGTTCTCTTGCCCTTCTTCGCTCTCTCATTATTATGTTTTCCTCAAAGAGGTTTAGTGGTACTTCTCTCTCTCACCTCTAATTCTAACATGATTTAGCTGTGCTTGTTCTACTAATAATCTTATTGTACTTTTTATTTCATTTAGCGGTGCTCTTCCTCCAATATCCTTAATTGCCTTCTCAAATTTTAATAGCGACTTGTTATTTAGTCTGACATTATTCTGAGAATCACAAACAATAACCCAATCTAAAATTGGCTTTTTTTAACCACCATACTCTATATCATCATTAATGTGTTCCTTTAGTTTTTTAATTATCTCTACTGCTCTTGTTTCCATAGCTTCCATGGCGCTATCTTCACTTTCTATGAGTATATTGAAAACAATTCCTAATAACTCCTGTTGTAAATCCTTTCGTTCTTTAATATTCATAATTAGCCTCAACTTTTATATGCTATTTTGCCAAAATAATTTTACCAAATAAGTAATATATATACAATAATTCTCATTTAAAAATTTTTTTACATTGGCCTATCTAAGTTATGTTTTAGGATGTAAAAGCTTCTTACTTTAATACTTTATTAAAGTAAACCATATATGGATTGCTATTTAGGAGCAGCTGTTGTACTTTAATCAGAAGGTACAGTAATGTAAGAAGGAGGTACTTTATGTCTTTAAAAAATGAAATTTCTTAGTTGATAGAGCAACAGCTTGGCATTAAATATCATGACAATTGCTTAGCTTACACTATACATAATTCGGCTGCAGGTGAAATATCCGATTCTATTGCTCTTTGCATAGTTGGCTGTGGCGATTGTGAGATTAAGTATCAAGGTATTGCTAATTCATTTAACATAACGAAAGAAGAAATTAACCAAAGTAATATAGAAAGCATAAAAAATAAGATAGAAAGTGAAGCTAGAAAAGAAGGTAGTGAATTTTCCGAGTTGATTTCTAGAATGGATCAATCGCTGAAAGAACAAAGTGAAAAGTCTATTATACAGATTTTAAATTCATCTGCTGAAGAGATGTTAAGGAGTTTTTGTGGTAGTTCTATACAGAGAACAGAGGATAAAGAAGTTAGTCTGTCCTCTGCTTCACATGAAGAGCCTGCTACAGAAGATTCGGAAACTACTATTAATTCTGATCTTTTATCAATTTAACCAGCTCCTCATATAAATTTTTTCTGTACCTAAGCTATATGTTTGTGAGAGGATAGTAAGCACTACATTTTTCTATTTCCATTATAACAGATTCGTCTATTTTCATGATGATCTTACTATTTGTACTCTTTCTAGGACTAAGCAATAGAAATAGTAGGATAACAGTAGTCAACCAAGATTCCAGCATCACGTACTAGGATGATATAAGTATCATAATTTACGATTAGATTGACATAGGGTAAAGAGTAAATTAAAAATTAAATAGATCTTTTAATGCAGAATAAATGCCTATAGAAATATTGATGCCCGCTCTTTCCCCAACAATGAGTAAAACTGGAGGAAAAATTGTAAAGTGGTGTAAAAAAGAACAAGATAAAGTTGAAATAGGTGATGTAATCGCTGAAATTGAGACTGATAAAGCCATAATGGAGTTTGAATCTGTCGATGAAGGAGTTTTAGCAAAAATTTTAGTGTCGGAAGGAACAAGTGGTGTGCCTGTAAATCAACTGATAGCTCTAATGTTAGAGGAAGGGGAAGATAAAAGCGCACTTGATTTAGCTTCTGCCATCAATACCAAGGTTGAGAAGGAGGTTGAAGCCGATTTTTCAGTATCATCCAACCCTTCGATTTCATCTAGCTCTTCAATGTCATCCCAGTGCGTGACACTGGGATCTAAAAAAGAGGATAGAGCAACAGAAAATAGAATAAAAGTAAGCCCCTTAGCTAAAAAAATAGCTCAAAATGAAGGTGTTGATATAAAGCGATTAAAAGGTACAGGTCCATATGGTCGTATCATCAAAGCTGATGTATTAGAATTTTTAGATCAAACTAAAAGCTATGAGAGATTTGAGGAAAATACAACAGTTGAAGTAAGTAATATGCGCCAAGTGATAGCGCAGCGCCTAGTTGAATCTAAGCAAAATATTCCACACTTTTATTTAACTATAGACTGCCACTTTGATAAGCTAATATCGCTCAAAAATGAGGTTAATTCAGCAAATGAGAACAATAAAGTAACAATTAATGACTTAATTATAAAAGCTGTGGCTTTCAGCATGAAAAAATTTCCTGATATAAACTCATCGTGGATAGATACTAAAATAGTAAGATACTCAAATATAGATATCTCAATTGCTGTAGCGCTTGAGGATGGACTGATTACTCCTATAGTAAAAAATGCTGATGAAAAAAGTGTTTTATCTATATCAAAAGAAGTGAAAGATTTAGTAAATAGGGCAAGATCTGGAAAACTAAAGCCTGAAGAATTTCAAGGAGGAGGATTTACTATCTCCAACTTAGGCATGTTTGGTATAAAAACTTTCAGCGCTATAATCAATCCACCGCAATCTTGCATTATGGCTGTTGGTGAATCTAAAAAACAGCCGGTTGTCATAGGTGAAAAAATAGAGATAGCAGAGATAATGACAGTTACTCTCTCTGTTGACCACAGAGCAGTTGATGGAGCACTCGGAGCAAAATTTTTAAATGCCTTTAAGTACTATATAGAAAACCCTACGGTGATGCTTCTTGAGCCTTTATTATTATAATAAAATTAATACCTCTTAGTTTATACTTTTGTTAGTTAATAGGTTTAGAGGTAAAATATGACTGATAAAAAGATAGAAAAACGTAGTATATCTTTTGATGCTACAAAATCAAAATTTTCAAACGATAGGTTTCAAATAGATTCCTCATCTAATGAGTCAATAGATACCATTGGTAAAAAATTTAAGTATGAAGTGAAACTTCCAGGTGTTATTCACACTACAACAAGAAAAAATAATGTTGGAAGCGGATTAAATGAGTTAGATCTAAGAAAGAAAAATGAAAACTCTTTCAAGACACCAATAAAGAATATTGAAGAATCAGATAGTAAGAGAAACCAAAGTCATTTGCTGTTTCAGGAGGACTCATTTCCAGAACTACCAGCATGTGCATATAAGCCAGCACTGCTGCCAAAACCATCAAAAGAAAAAATAAAGGAAGCTGTAGATAAAATGCGCAATAATAGAAAAGCTCATAATTCTGCAAGTGTTGAAAATGGTGTTAGTTCAGACAGGTTCAAAGTGCGCCCGTTCTTATGTAGTGATATAGATGGATATGTAGCTCCTGGCAAACGTGACCGTAATCTAGAAAGGTGTAGGGTTACACATGATAGCAGTAAGCTTGAAGCACAAATGGAAAGAAAGCATGGGTTTCAATCAGATCCAAGTGTTAAGCATGTAAAGGCTGATACTGTAGTATGTTCTATTACTAAAGGTCATGACAAAAAAGGCGTTAAATCTGATGTCTCATATACACAAGAGCCTACATCAGAAATGTCTAAGGTCAATGTGAGAGAATTAGCAAATAGGTTCCGCGGCTAATCATTATTGGATTTTTCGAATAACAATTGCTTAAGATTTTATAAACTGTGCATATAGTACTCTATAAGAGAAAGAGAAGTGTGACAGCTTCTCTCTTTCTTAACCACTTGCTGAAGAACGTTTATCTTCTGTGGCATCTGGTGATGGAGCAACTAATCTGCTCAAAATCTCATCTTTTGGTCCCATATCATAAATAACACCATCTGACATGATAATCACTTTATCAACTACGGATAGTAACGGTAGCTTATGAGTGATGATAACAGTGGTAGTATTTTGCTCTCTTGCAACATTGATTGCATTAATCAAGCGCGCCTCTCCATTACTGTCTAAGTTAGCATTCGGTTCATCAAGCACTAAAAGCTTAGTATTACCATAAAAAGCCCTTGCAAGTCCAAGAAGCTGTTTTTGGCCACCAGAGAGTATTACTCCTCCAGGTCCTCCTATTGTTGTATCATACCCATTTGGTAAGCTCAGTATTAATTCATGTATTCCTGCAATTTTTGCTGCTTTGATTATTTCTTCAGGATTTGGATCTGGTCTCATGCGGGCAATATTAGCTTTAACGCTCGTGTTAAATAACTCAATATCTTGAGGTAAGTAACCAACATAATTACCAAAGTTTTCTCGATTCCAAGTATATACATCAGCACCATCTAGTCTGACTACACCTGATATGGGTTTCCAAACACCAACGGTTAGTTTTGCAATGGTCGACTTACCAGAAGCACTTGCACCAATAACACCAACAACATCCCCTGGTTCTATTACAAATGAGATTCCTTTTACTGTTGGCTTATTGCTCCCATAAGGAGTAAAAAATACCCTATCAAATTCCAACTTCCCTTCAGGCTCTGGTAGAGCCATAGTTTGCTCTCTTTTTGGAGATGTTAGGATAAGTCTTTGCAGCCTGCCATATGACATCTTGGCTTGATTTAAAAATTTCCAAGTATGAACTGCTGCATCAAATGGAGCCAATACTCTACCCATCAAAATCGAGGCAGCAATAATGCTACCGGCAGTTTTGTGAGCTGTGATTGCAAGTAATGCACCTGTTCCAATTACTGAAATTTGGAGAGTTGAACGTAAAAATTTAGTAATACCAGTAATTACATTAGAACGATTCTGTGCTGTGACTTGCATTGCACGATTTTGATCATTCCGTTTACACCAATCAGAAACTATAAATTCTGACATACCCATAGCCTCAACCACCTCTGCATTTCTTGTTGCAACATCTATAGCATTAATATTACGTATAGTTTCTTCATTGGTTTCTCGCAATATACGCTTAGTGGCAAGTTCATTCCATACTGCCATTGAAACTAATATAATGATCCCGGCAATAGCTATAAACCCTGTAGAGGTATGTATCATAAAGATCACAACAAGGTAAATTAGCGACCATGGAGTATCGAACAGTGAAAATATACCATTTCCTGTAATGAAATTTTTTATTACTCCAAGATCTCGTATTGCTTCACCACTTGAAGTTGAGCTTTGTACTGATGTTAACCTGATTGACCTTACTATTAGATCTGGTGTTGCAGTTTTATCAATCCAATCACCAATTTTAGCCATAGCTAAATATCGACAAGTTTCAAGCATTGCAGAACATGCAAACGCAGATAAAGTAATAATCGTCAGCATAACTAGTGTTGACACACTCTCGCTCGATATCACTCGATCAAGTACCTGAGAGGTATAAAGTGGCAAAAATAACATTAACGCATTAATCCCTGAGCTAAACCAGAAAATAAACCAAAACGCACTCTTGCACTTCTCTAGACAAGTATATAGTATACTTTGCTTTAATTCCTTTTTTATTGACGGAGTGATTTCCACAATCTTCCTTTTTATTTAATTATATTTACCATATATAGTTTTTATTTCAAAAGTATTAACAGTTATTGCCTTGCCATATCATTAATGTAATAAAATATTAATGATATGCAAATATAAACTTTTTCATGGAAATTTAGCAAGGCGATCTAATTTCTTCTCTACTATAACCTTATACGATAGCCTTGCCAATTGTTCTACGTTTTTCTTATCTACTACTAAATGACAGTTTACTAGAATGCTTACTATCACTCCTCTGAAAGTTGATGCTATCAGAGTCAGTGACTACAATCTGCATCTCTTTTCCTCTTTCTATATGATCAGGAAGTATTATATATTCCAATGATCTAGCTGTAATTGCTCTTTTTCTCACACAAGATGGACTTGAATATACCCTTGGTCTATATCTTTCGAATTTAAAACAGTCAACAGTAATTCCCTCCTCAAAGTTAGAAAGTATTAGAGATGGAGATTTACTAACTTCCTTATCACTCACAGAATTATTTGCACTACCATAACTCACATGACGCGCTGCACTATGATTGTTACCACACTCTTCTCTTGAGGTTGAACCGCTTGGATTAAAAGGAGTCGAAAATATTGAATACCCATTGGTATCACCAAATCGTTTTATCAACCCACAGTTTTCTTCATTCATTTTTGTAATATTCTCGTGATTAGCACCTTCTGATAAGCTTGATGAAGCAATAAGATCTTCTTTTTTCTTACTAAAGATATTGCCTATTTTTAGCTTAGTTGCAACATTCTTGAATTTGTTTTTCGGAGCTTTTGGTTTAATTTCTGGATGCTCATTTATAGTAATTACACATGATGGATTATCTAACTTGTCCATTGTATTTTGTACTCTACTGTTGCGTCTTGAATACAGACTAAGTTTTGTTGTTAAATCATTCAAAACAGGTGAACTTTTTCTACCTTCTAAAGACTTATTCGAACATAGTACTGCACTACCACCCCTACTCATTTTCTGAGGAGAAATATTGAGTTTGTCTTTACTCTCTAATCTAGTCTCATGCGTAAACTTGTAAAGTTCATTTTCCAATCGTGAAATATCTTCTGCATTCTTTATTAATAGTTCCAATATTGAGTTGTATTCCTCCAAATCATGATCTCCTACTTTTGTCTTAGCTAACTTTCCTGTAGCCTCTTCAATTCTGTTCATTTTTTCAGTATAGTTTTCTATCTTACGTTTAACAGGTTCTTTTTGAAGGCCAATCACTAAGTTGTATAAGATAAGTAAAAATGATATCGAAGAAAATGCAATGGAAATCCAGGTAGGAATTTCTTCCTTTTCAGATTCTGCATTATTATACTTAACGCAAACAGAAATAATCACACTTGATATTGACATGGCCAGATTATAGTAGTCTAGAAGCTTTTTGCTTCTTTCTTGATCTTCCATATTAAGTTTATCATATTTCCTTTTTTTGTTTTCCCTTATTTCATAAAAGAAATCTAAAAATAACCTCAAGATATTTGTGTCACCATGTTTAAAAGCATAATCTAAAGCTGTTTTTTTTGCATTATCCTTTATATCAAAATTTATCTTCTTATTTACAGTTTTCTCTCCGGTGCTGATTGTTAGGTAGAATAAGGCTTTAATAGCTTTTTCCCTTAAGTGCTCATTTTGTTTACGCTTTTCTAAAACCAACTTTTTCAAAAATTGACCTTGCTTAAAATCCTCATTTATAGTTTTTTCAAAATCATTATCACTCATTACAAGATAGTGTAATGCTGTTCTTCCAGATTTAGATACAACATTTAACATTTTCTTATTATAGGGGTAATGATTATCTGTCATAAAATATTCTATTAACTCAGCATTAAGGCTCATGGCAGCTAAATGTAGAGGTATAAGCCCTTGACTGTTTGTGTTAAAAAGTGGTACTGTATTCCTAATAGTTGACTTGGCAATACTTTCAATAACATACTGAGAGAATTCTATGTCGTCGGCAAGAGCAGCCATGTGTAACGGTGTATTGTCATTTTCATTATATAACACTTTGATGCTAGCAGCCACCTTTTTACCTACAAGTTCTTTTGACACAAATTCAAGACATTCCTTATTGCTGCTCAAAATAGCTGCAAATAACAACCTTTTTTGTGTATTTTGTTCTAAAAAAATACCCTTTGGGCTTTTTTTTACCAAATACTTAACGCATTCTACTCTTCCACTGAGAATAGATAAGTGTAGTAAAGTTTGTCCATCCTTATTTTTCTTACTTAATATTTCTCCCACTCTCTCTTTTTTAAAAAGGTGCTCAAGGCATGATTTATTACCAACACGTGCTGCCATATGAAAGACGGTGTCACCGTTGCTATTCTCACGCAAAACCTCTTGATAAACGTCAAATTTCTTCTCTTCCAACTTTTTTTCTATCATGCTTAAAAACGATAAATCAAGTTGGGCAGCAAAATGTAAAGGGGTGTTTCCTTCATTATTACTCTTATTTACTTGCATGCTTCTGTCTACTAATAGACTCACACATTTTTTTCTTAGTTCTGTTTCTGTATTACTCGATAGAGCTAAGTGTAGGGCCATATTTCCTTTGCGTGTTTCTGTGCTTAAATCGTAATCAGGAAATTTCTTGAGTAAAGATGTTAGACAATCATACTTCCCGTACATTGCAGCTAAATGTACAAGATCTCTTCCATAATCACCTTTGGATTGAAGTATGCTATTTCCTATATTTTCATAAAATAGCTCTATACAATATGAATTACCATGTATAATAGCAATATGTAAGGGGGTGTTACCTTGTTTATTCTGAACAATTTTTGCACCTGATTTAATAAACAATTTCATTAGCTGGTTATTTCCATGTTTTGCAGCTATATGCAATGGGGTGTTACCATCTACATTTTCTTGATTAATTTCACTTTTTAGTCTACCTAAAAATTTTAGATGCTCTATAAGAAAATTTATGGCATTTTCTTGAGTTTCTGAGTTACCTACAATCTTATGAAAAGGATTCTCATTATATTTATTTTTTAAAAATTGTACTTGATTATCAATGAAGAATTCTATGCACTCAGCATTTCCAGATTGCACAGCATAGTGTAATGCGTTATTTCCATATTTATCTGTTTTAATTTTCTCTCTATCAAAAATTCCTTTTGCTGTCAATATTTCTTTTAAATATTCTAGGAGGTTAGGACTTCCGCTTCTGGCAGCATAGTGTAACTCGGTTTTATTATTGGCAGTGCAACTAAAATCTGCTTCATTTTCTATGAGAATTTTCAAGCATTCTTTATTGCCAGATTTAGCCGCATAGTGTAGTGGTGTTTTACCATCTCTATCTTTATTCCTTACTGCTTCTTTAATGTTAAAATTAGAATTTTCTATCACAAAACATAAAATATCTTCTTTACCCGACTCAGCTAAATAATGTAGAAGTGTTTTATCATTACTATCTGCAAAATTCTCCAATTTTATAATCAATTCTCTGCCCATACCAAGAATTAGAGATACAGCTATTTCAACATGAATATCATAATTCCTATTTTTCTTTTGTTCTTTCCCAATTCTTTCAATAGCCACTGTTAATAGCGAAGAACCATCATTACTTGTTATATTCCATCCATCTTGACGAAATTTTTCAGCTAATGAATCACTTATATTTTCTGCTAAAATCCTGCTTTTTATACAATCAAGATTATTAGTACATATATTATAGTTTTCTTCTTGAGTTACTTTATTAATATAATCATATATGATTATTAGGTCTTGCTTATTGACTTTATCTTCTGAATTGCCTTGTAATGAAGAGAGGTCTATCTTACTAATTGCTCTGACCATACCAACGTTTCCCGCAACAAATAAACCTGAACTGAGTGTCTTTGCGCTTGTACTAGATTTAGCTTTGAAAACACTAGTAACTGTGTCAAATTTATTTTTGAACATACTGTACCTCATAAATAATAATGCCGGTAGTGAATAAGGCTTTAGTAGATACCACTGTAATTTTTAAGCCTACAAAAATTCACCAGCGGCCGCATTATATAGTAGATAATTTTTTGTGCTAGTAATATTTTTCTAATTCCCACTTTTGCCTTGGTGCAAAGTCAAGAGAGTCTACATAGTTTCTCTGTAACCTTTCAATTCCTGTCCATCCAACCATCACTGCATTGTCTGTACATAAATTGCTTGGAGGAGAAAGCACGTTCAAGTCTATGTGCTTTTTTAATCTCTCTTTCAGGAAATTATTTGCTGCAACTCCACCAGTAATTACAAAATCATTGATTTTAATATTTAAAGATACAGCGATACCAATAGCATTTCTGACTCTATCGAGTAATATGTCGCTAATACACTCTTGAAACGAAGCACACATATCACACACATCCTGTTCACTCATTACAAATTCTCGTGCTAAGTTTTTTACCGCTGTTTTAATTCCAGAAAATGAAAAGTCACATCCAGAACGTTTTATCATTGCTCTTGGCAGCTTAAATCTCATACCATCACCTTTTTTAGCTAACTCTTCAATTAATGGACCTCCTGGATAGCTTAGACCCAGCATCTTAGCGACTTTGTCAAATGCTTCTCCTAATGAGTCATCAAACGTTTCTCCAAGTTTGATGTATTTACCTACATCCTGTGCAATTAAAAATTGGCAGTGACCACCTGATATCAGCAGGACTAAAAACGGAAATTTAACCTCATATAGTAGCCTAACAACTAACGCATGTGCTTCTAAGTGATTAACTGCAATAAACGGTTTTTGTGTTACGTGTGCAATTGCTTTAGCTATCATTGTACCAACTATTAATCCACCTATGAGTCCTGGTCCTGATGTTGCTGCAATTGCATCCAAATCACAAAAATTAAGGTTATATTTTTCCATAGCACTTTTTATTAAACCACTTAAATGCTTCATATGAGCACGTGAAGCTATTTCAGGTATTACCCCACCGCGTTTTTTGTGCTCCTCCTGAGAAAGAATTTCGTGAGCAAGGACTTGCTTATTACTATTTACAATTGCTGCTGCAGTTTCATCACAGCTTGTTTCAACAGCTAATATAGTTTTCATATATATTTGAACTCTTTAATTGTGAGAACTATAACTTGAAATGTTGAAGAAGTGAACTTTGTTCTGTTAAGCTAATTATCATCTCCAAATATAGAACCAATTTTTTTACTCCCAGAGGAAAATTTATTAGTCCAACTGCTTTGTACTTTGTTTATATCTTTAAAGGCAGTTTTATCGCTATATTCCTTTACTTCTTTATCTATTCTCTCCATTATTTGTAGATCCAGGTAGCTCTTTTTCCATTGGTTAGTAGCAAGAAATACTTTATTTAAATCTTGAGTGCGAATTAGATATTCTTTATCTTTAGGATAAACTTCCTGAGCCCAAGCAAACAGCTCAAAATAGCGTGCGAATAACTCAGACGCACGTGATTTTGGAGTTTGATAAGCTTGTATCTCTTCAAATATAATTTGACCAATAATTTTTTGTACCAGAATATTTGACTGCTTTAAGTTCTGCTCAATATCCTGATAAACTTTATAGAGAAATTCTTGCTCTAAGCTTAAGTTCAGTTCATTTTCAACCATATGTGAAAGTTCATGTACTATGATGTAAGGATTTGACCTTCTTAGCACAATAACATACTTATTTAAACCAGAAGAACGAATTGTCTTACACACTCCCTCTTCCATATCCACTAATCCTTCTTGATATATTTCAAACGAGAGTCTATTTTGCTTTATTAGTGACAAAGTGAGGTTTAATGTATTTCTAAACTTCTCAAATTGATAGAGATATTTGACATATTGTATTACGTTTTCACTATTTCCTACTTGAGTTGCTTGTTTTATTAAGTTCCTGATTAGCATGCTTCATTATTAAAGGAATTTTCTTTATGCTCAAGAATTATAAAGTGTTTTCAGGAAGTATAGCTAAAAAAGTTTAATTTACTTACATTCCGCTACTTATTATTAGCCAAGAGGTATCACGTCAGTATGACTTAGGAATGTGCTAGATATAAAAGTGCAATATCAAATATATTTTACTAAAAATCAATCAACTTTTCACATGTTTGCTCTTCATAAAAGAAGCTCAATGTTATCGTAGTACCAAGTTTTGCTTCACTTTGAATGTTGAAAGTCCCACCCATTAACTCTACTAATTTCTTGCTTAGAGGTAATCCGATACCTGTGCCTTCGTTTCTATATCCCGAATCTGCTTGGCCAAAAACGGACATAACTTTATATATGTCCTGCTGCATTATCCCTATTCCATTATCATGAAACTCAATAGTTAATAAATTTTTTTCTATATTCTCTTTAATAATCATTCTTATTAAACCACCTTGAGGAGTGAACTTGATTGCATTTGATAACAAATTTATTATAACTTGCTTCATTCTTTTGGGATCGGCGATAACTAATAATTGTTTATCAGATATCTCTTTCTTTAAACTAATACCTGTTTCTTTTAGTTTAGGTGATAACATTTTTAAGCACGAATCTATTATCTTATTCAGATTAAACTTCACTTTCTCTACTGTTAAACTACTTGATTCAGCTTTAGAAAAATCGAGCACATCATTAATCAAAGCAAGTAAATGTGTACCAGCATTATATATATCGTCTACGTATTCCTTGTATTCAGAGTGATCTACCGAACCTAAAGTTTCATTTTTGATCAACTTTGCAAATCCAATAATAGCATTAAGAGGTGTACGCAACTCATGTGTAACACTTGCAAAAAATTTTATCTTATTTGCATTTTCTTGCTCTAATGCCTCTTTAACCCTTTGTAATTCAATATTAGTTTTATGCTGCTTGGCTAGCATTTGGGTGTTGGAAAAGTGCAAATAAAGCATTATTAGTATTAAGATAACCAGTAATAAGCCAATTAATATTGAAAATAGACTATATACCATAATATAAGAGTCATTATAGCTTTGAATGATCTTCAAAAAAAATGAAGGCTTAATGTCATCTTCATGAAATATAGGGAAAGTAGAAGTTAATGTATTTCCTGTAGCGTAAAATATTTCTTGATTGCTTAGCAATTTATCAATTTCATCATTTGTAAGCAACTGCTCATAGTCATGACCTTGAGTATTAAAATTACTGAAAATTACTCTGGCATTTTGATCATACAGTATTAAGCTAAAATTTCTTACTTTGCTTACTGATTGTAACAATTCAGCACGCAATTTTACCAACTGGTTTATGTAATCAAAACTGTTATATTTAATATGATGTTTTTCTATTAGTAAATAATGATATTTTTTTATTATACTATTTTCCAATAGATCTTTTAAGTTTGCATTTGAATTACGGTAAAAAGAAAGAAAATTATTCTTTAATGAATAATTGCGATATATTGTGCCCAATAAAACCACAAAAATTAATAAGAATAGCGAGATAATTTTTGTATATCTATTTGTTTTTAGTGTAGTAAACATTAATTTACTTAATTTATACATATTCTTCTCATTGTGAAATAACGTCTTTTATGGTATTAATAAAAAATTAGCATATCATACTTTTATGACAATTTCTCCTATCTTGCCAGTTTATTCTCCTACTAACATAAATTTTTCTTATGGCAAAGGTATTTACTTGTATGATATCGATAATAAGCGCTATATAGATTTTCACTCTGGAATAGCTGTTAGCAGTTTAGGTCATGCCAACCCACGATTAACTGATGTCCTAAAATTACAAGGAGAAAAACTATGGCATATATCAAATACCTATAATATATCTACTGCCAACAAATTTGCAGAAAATTTAATAAACAACAGCTTTGCTAATACTGTATTTTTTGCAAATTCTGGATCAGAAGCAGTGGAATGTGGACTTAAAATCGCTAGGGCCTATCAAAATGGAAAAGGTAATAAAAATCGCTATAGAATTCTAACATTTCATGGTGCATTTCATGGAAGGACATTTTTAACTTGTGCAACAAACGATAGACAGAAATTTTCTGAATTACTGAATCCTTATATTGACTGGTGTGATAACATAGAGCCCAATATTGAGAGTGTAAAGAAAGCAATTTCTAATGGCATAGGTGTTATATTAATAGAACCAATACAGGGACAAGGTGGTATTAAAGTAATGAGTGAAGTCTTCATGAAAGAGCTAAGAGAACTATGTAACGAAAACGACATACTGCTATTTTTTGATTGCGTTCAGTGCGGTGCTGGCAGGACAGGAAAGTTATTTGCATATGAACACATAGGAATTAAGCCTGACATATGTGCTCTTGCAAAAGGAATAGGAGGAGGTTTCCCTCTGGGGGCTTGTCTTGCAACTGAAAAGGTTGCTAAGTACATGGCGGTCGGTATGCATGGTTCTACTTTTGGTGGTAATCCACTTGCAACTTCAGTAGGTAATGCTGTATTGGATGAATTGCTCAGCCCTGGCTTCTTAGAAAATGTTGAAGTTAGAGGTAAGTCTTTAAAAAACAAACTAGAGGACTTAGCAAGCAAGTTTCCAATGATAGAAGAAGTGAGAGGGAAAGGGTTGATGCTAGGAATAAAAGTAAAAATGAATAACCAAAAATTTGCAGAAGAGCTAAGTCAACGTGGTTTACTTACTGTTGGAGTAACATCAGATAATGTTCTGAGAATCTTGCCTCCACTCATTATCACTGAAAAAGAGATTGATGAAGGCATTGAAATCCTCACTCAGTATTTATCTGAAAAGTTCTAGTTAAAAATTAAACCTTCCTGCTCACTAGTTGTTGGCTGTATCAAAATTGCAGATAAAGCAGTAGCTACAACTTTATCAGCTACTTCATTTGTACACTTTGCCTTTTCCTGTTCTCTTATCAGTGTAAGCTCATTTATATCACTTAGTGAGTCAAATTTTGTTATATCCTCAAATATAAACGATTGCACGATGTCTTTCGGAATATTGAAAAAAGCCGAGTTACCAAGCGATAATGTCATATCTAACAAACTTTTCATTGAGCCGTTTCTCAAAACACATTTAGACAGTTCTCCTAAAAGAATTGGCACTCCAAAAATAAAAAATGCTCCTCTCACTAAATAGGTCGTTATTTCATATAACAATGCACCACACAAGAGTGACAGTGGTCCAAATACTATAAAACCGCAAAGTAAAGGCAATGGTCTGACCTGATGATATTCTACCTATAAGCTCCATTGAAATTATAAACCCAATAAGTAACATAGCTCTACCTAGATATGTCCTTTCTTTAGAGCGTTTGTTAAAGTTTTTCTCACGTAACTTAGAAAAATCATTGTTAACTCTGACTTCAAAAATATTATGGTTGATTTTTAATTTTAGCTCTAAGTCCTCTATTCCATGATGCCACTTATGACACCTTACAATTTCATCAATTATCGTACTAACTTGATTATTGATTTTGTATAATTTGCTTTCTTAATATAAGTTGCCTTGATAATATTTTTCTCTCAAGTCTACACAATTTAAATTCTTTAAATCACATAAAAAATCTTTGATTTCTTGTGCCATTTTATTAGCATCATCTTTGTAGCCTACAGCTTTCAAAATTGTTACCAAGTGTTTATTTTCAATTTGAGCAATTGTTCTATCTAATGCACGTATATATTGCTTGGATTGAAAATATGAGATGATTTTTTCTTTACATCTATCCTCATTGCCTTCGTACAAACTATTTCTTTTGAAACTGCTGTCATGTTCTTTGGCAATTTCTAATGCATGAACCAATACATTTTGCGCCTTCACACTACTTTCACAGTGACAGTTTCTGATTATGTGTACATACGCTCTTGCACTGGTATCTCCAGATTTATCTATATTGTACGCTTTAGCCAAAAAGACTAAATAGTCAAACCCTGCCCAAAGATAATACATTACCTTTGTTATAGCACTCCCCACAGAAAATAAAGCTGAGCGTGTGCAAGATAATTTACCGTTGTTTTTAATTCTGTTCTCATATGAACGAAGGTATGCCTCTGTACTTTTTAAAATCCTATGTGAATCTTGTTCTGTCTTTTTGACATCAAAATCATTTATATCATGAACTTTTTCATACATTTCTTTTATCAAATCACTAGAAAACTTCTTCAGAGCTGAATCATCAATATTTCCTAATGCATCAATATTTTTACTAATATAGATTTCTATTTTTCTTCCAAGTTCTTCTCCCATTCTATTTTTTAGCAACTTATTGTATTTATTAGTAGCTGGAAACAAAACTTTCTGACAAAATTTCTGTGGTTCGTTTTTAAAATTTGCTAAGATCTTATTCACAAATAGCTCAACTTTTTCACCTGCAGCAGCGAAAAACCATGATTGTCTGCTCTCATTACGCTCTCTATTTCTTCCAAGATTCTGTAGGGCTTCAGATGGATTATTGAACTGACTAACCGAATCTGCAAATATTGATGCAACATGATTATATTCACTATCAAATCCACGACCTTTCGATCCATCTATAACCGTTGTCAACGCATATTTAGCCAATGAATCAAAATCTCTTTTTTCATAATCACAATAAAGAGCTCGATATTTACCTATTTGATTACGTATTATCGCTGAAAAGGGTCTATTTTCTCCAATACCAAGATCATTTTCCCAATTCCTGCAAAGATACATTTATTTTGTTTGCAGAAATCAATGAGACTATGTAGTATACCTTCCTCTTTTTCCATGAGGTCATGGAGCTCTTTGCTTAAGCGCCAATTATCAACTATTAAGCTGCATTGCTCATTATCACTTTTACTCAGTGCTTCAATTACTGTCTTTATTTGCAGTAAGAGCTCATCTCTAGCAAATTGCTCACTAAAGCCTTTTCTCTCTAGGTAGCTTATAATATTGTTATCATTAGTGGTGCTAACATTCTTTTTAACATCTTCTATCAATTCACTCAAACCTTCTCTTCTTTTTTTATCTAAGGTAATATTATCACACTTCATTAAATATAAGAGAGTAAGATCGATCATTGAATGCATTACTCTATATTTTAGATATTCAGCAGTACTACTGAAATCCACCTTTTCTTTTAATTCAGATATCTGCTCTTCTGTCAAACTAGGATGTTGCTTTTTAACGCAGTTTATAAAGTTTAATTGACGTAATTGGAGCCTGTAGTCTTGATATGACATTCCTTCAGGCTGAAATTTATTATACACTTTATAACGTGTACTACCTTCATATACTAAATTATCTCTACCCTGCAACGCAAAGTTAAGGTTAACTATACTATTTACATCATCAACTAAAAGCAGAGCACTTTCTCCAATTGGGCTTTGCACATTCCATCTTATAGAAGTTAATAAATCATTGTTATCGACAAGTTTACTGTAATTAAAAACTTCTTCGCTTTCTTCAACATACTCATGAGCTGGACTGGATTTTTCTCTAGTAAATAAGCTACGCACGTTAGCAAGAAATCTAGAGAGCAGTTCTCTTGATTCCACTCCAGTTGCTTTAGTTAGCACCCACCAAACTGGCAACACTACCATACCAAATATAAACATAGAAATTGTATAGTATAGCTGCCCAATCAAAGCAGAATACAGCCAATAATCTGAAGTGAAACCAATTACGGCAGCAACATTACTATTTATAATAGGAAACAATATAGCTAAAGATATGATGGAGGTAGCAATGTTCACTACAAGTGCTTGATTGAAATTTGTTATCCTATTGGTTTTTGCAATAACACTTGCTGTTTCGATGGCGTTTGCAATACAACGTCTACTCAATCTTGTCGGGCTGATAACTTTTCCGCATCTATTTAAAATCCTTCTCTTTGGTGTTGCAGTGAGGTAAGTCGTAGGATATTTCTCATCAAGCTTGCACATGTTCTCAAAATCCTGCTGCTTGTTAATACTGTCTGCTTCATCAACACTAATCCACAACTTGGTATTTTGGTCTTTAAATTTACGATCATTTTCTTGCTGTAATAACAGGTCATGTGTCACTATAATTGTTGTAGGTTTAGTTGCCTTCAGTGCATTTTTAATTTCCTCAGCAGTTTTAGGTGTCCTAATGTTTACAGTAAATGCACTGCTCATCATTTTTTTAGCTTGATTCACTAGGTCACTACTTGGTACTGCAACCAGATGATGAAATCCTGCTTGGGCTAGTACATGACTCAGTATTCCAATGTCGTAAGTCTTACCAAATCCAGTTTCTGCATCGATCATAACATTACAGTTAGCAATGGAAGGGTTTTTGAGATGTTCCAATATCCCTTTAACAACAGATTTACGACGTGCTACTATTATAGATTCCTTTGTATCATCAAGTTTTATAGATTCACCTTTTAGCTTGCAGTTGATTTTTTCTAAGCTACTTATAATACTTTGCCTTTCTTGATTACTGATAGAACTCACACATTACCCGCTATAATTATTACAATATTAATTGTATGTTAATTCAATAAATTGCCAATTCTATGGACAAAAAGCTGATTTCAACTATCATATTAATATGAATATATGCCTCGGAATAATTACTTCTCCCCATGGAATCAAAGGAGCTGTCAAAATAAAAACCTTTACTGAAAAGCCCGAAAATATTTTCCTATATGGTGAACTAATAATCGGAAGTGAAAATTATAAAATAAGCTTGGTGTCTGTTGTCAGTAATAATTTAGTAATAGCAACAATTAGCGGTGTGAATTCCCGTAATGAAGCAGAGCTTTTAAGAAATAAAAAGTTATATATAGAAAGAGATAAGCTACCACAGTTAAATGATGAGGATGAATTTTACCAAGATGATCTTGTGAATATGGAAGTAAGACTAGAGAGTAATGAATTATATGGCTATGTGAAGTCTGTGAATAATTTCGGCTCGGGGGATATATTAGAAATTTTGGTTATCAGCACAAAAAAAAACATTATGTTATCTTTTACTAAAGAAGTATTTCCATACATCAACATGAAGGAAAGGTATATAGTAATCAACATGCCAGAATTCATTGGCCAATAAAAATTTTGATATTTGTATAAAGTTATTTATAATAATCAGACCAAATTAAAAGTGTAATTATGGCAGAAAGGGCTAATGATATCAGGCCAGGTCAGGTACTAGAACATAACGGTGGATTGTTTTTGGTTGTAAGTATTATGCATACTCAACCTGGTAAAGGTGGTGCATATATACAAGCTGAAATGAAAAATATCCAAACAGGAGCAAAGTACTATGAGAGGTTTCGCTCTGATGCAACAATCAGAAGGGCAATTTTAGATGAAGAGGAATATGTTTATCTCTTTACTGAAGGGAATATCGTAAATCTTATGCATCCAAGTAGTTACGAGCAGATTGTTATAAATTTAGACTTATTAGGGGAAAAGAAGGCTTATTTGCAAGATAATATGAAAATTAAAGTAGTAACTTATCAAGATAAAATAATTTCTGCACATGTGCCTGATCACGTTACACTAACTGTAAAAGAGACAGAGTCTGTTATCAAAGGTCAGACTGTTACTGCTTCTTATAAGCCTGCAATTTTGGAAAACGGAATACGTGTTAACGTGCCTCAATTTATAAAAGAAGGGGATAAAATTGTATTACATACTCTTGATAACAGCTATTACGAAAGAGTAAAAGAGTAAATGGCCATTTCATCACCACGAATCAATGTGATGCTTGATTCTGTACGCAGTGCCTCCAAGCAGCTTATACGTGATTTTAATGAATTGCAAATTTCAAGCGTTAAGTCAGCAGACTTTATCAATAAAACTTATTCGAAATCCAAGCAACTTATGTACGATTGCTTGAAAAACTACAACCAGAACTATGACTTTATTTTTGAAGACAATGTAGGCCAAGATCTAAAAGAAGGCAGTTATACTTGGTTTATTATGCCTATAGAAGGCAAGGAAAACCTTTTTAGTTGTATGGTTTATTTTGCAGTATCAGTTTGTCTCATTCATAAAAACAGAGTTGTAGCAGCTGTGATTGATGCTCCAGCCCTTAGAGAAACTTTCTGGGCAGAGGAAAAGAAAGGAGCTTTTCTTGAAGATTTCAAATCTCGCCATGTAAAAATGCGGATGAAAGCTCGTGAAGGGGGAATAATAGACATAAGTGGTAATTTGTTAAATAAATTACCACTTGACAATAATAATCTACGCTCCCTTGGCTCAACGGTACTAGGTTTTGCATATCTTGCTGCCGGAAGATACAATGGAATAATTTACTCTGGAATTAATAAATATAAAACTTCACTCGGTAGGCTTTTTCTGCAAGAAAGCGGTGGGAGATTAAGGGAAGATAACGCGCTTGTCATTGCTGGAGATATAAACTAAAGTTCATTCAAAAGAGCAAAAGTCACGTAGTGAAAATAATAAATGGTCTTACCTACCCCTCATTGCAGCAGGGTGGCAAAATAAGATAGACGAGAAAAGACAACTATAGGAACAAATAGGTGTCATTCCAGCACGTGACACTAGAATCCAGATTGTTTAGACTGGATCCTATGGTCAAGCCATAGGATGACAAAAGAGTAAACTTTACCTGTGTGAGCTATAGATCCCAGTGTTAGCTACTTTCATGATAAGAAATAAAGCACTGATTTTGTACATTAACTATGCTTTTAAATAGATACCTTATTCTTGGCAACTTTAAACTCAACAACAGACACAAACAGATAATTTCTCAAAAACTTTTACAAGAGATTTTGTTAAATGCTCTATCATTTCATTTGTATGGTAAGGCGTAGGAGTAATACGGAAGCGCTCAGTCCCCTTTGAAACTGTTGGGTAATTTATATGTTGTACATATATTCCATACTCATCAAATAACAATTTTGATGCTTTTTTGGACAACTCAGGATCGCCAATTATGATTGGAATTATATGAGTTTCTGTTTGCATAAAATTCACTCCTGCGTTTCTCAGTGAGTCTTTTACCTTTTCAACAGACTGCTTTTGCTTCTCTCTTTCAACATTGCTCGATTTTAAATGCTCAACGCTTGCCTTTGCTGCTGCTGCTAAAACGGGTGACATAGCAGTAGTAAAAATAAATCCTGGGGCTGAACTTCTTATTACATCCACCAAGCTCTTTGAAGACGCTATATATCCACCCATCACTCCAAAAGCCTTTGATAATGTACCCTGAATAACAGTTATTCTATCCATCAAACCTTCTCTTTCTGCAATTCCGCCACCGCGCGGTCCATACATGCCAACTGCGTGTACCTCATCCAAATAGGTAATTGCATTATACTGATCTGCTAGATCACATATCGCTTCAAGCGGTGCTACATCACCATCCATTGAGTATACAGATTCAAGTGCTATTATTTTCGGCGTTTTTATATCTATAGACTTTAGCAACTGCTCTAAGTGATCAACATCATTATGCCTAAATATGTGCTTCGGTCTTTTTCCTGATTTTATACCTTCTATCATTGAAGAATGGTTTTTCTCATCTGAAAAAATTACCACGCCCGGAATAACAGACGATAAAGTACTAAGTGTAGTTTGGTTGGCAAGATAGCCACAAGCAAAAGTTAAAGCAGCTTCTTTTTGATGCAAGTCAGCCAAAGACTTCTCGAGCTCAACAACTTCCTTTGTTGTACCTGATATATTTCTTGTTCCTCCAGCACCAACAGATGAATTTTGAATAGCAGCAATGACACTATCGTTTTGTGACATTCCCAGATAATTATTACTGCACCAGACAATAACCTCTCTATTTCTTTCATAATCCATAATATAGGGAAGTTTGCCAGGTAATGACGCAAAATGCGTGAATTCACGATAGCGCCCTTCTTCTTTTATATCTTTGATTTTATTTAAGAATATTTCTTCGTAGTCTACCAAGTTTTTATCTATTAACAACCAATATAATTATAATAAATTATTAAATGATAGACTACTATATTTATTACTTAGACTGACATTCTTCTGTCTGCATAA
>NODE_3_length_30671_cov_6.802314
AGGCATGGCTAAATTTGAGATAGCTTCATGAATTTATTCCACGTTACCTATTATCCGAAGAGTGATGCAACAAAGCCATTCCAGTGTCAGCTACTTGCATGACACCACCTACTATGTAATTTACTTTTTTATATAATAAATATTATTAATTTATCAAGATATTAGTTGACAAGTAGTGTAATTTATACCATTATTAAGATATATAGTTAATATCTTAATAAATAATATGCCAAAATATGTTAATCGCATTGCTCAACCTATTGTATTAAAAGTCTGTACTGATAAGGAACATCCTAGAGTTAAAGTGTTTTGTAAAACTGAAGATAGAGAAGATGGACAAGTTGAAATAAGACTCTCAAAACAGAAAATTGCGGAGTTTTTAAATCAATTTGCCAATAAAGGAAAGCACCAAATTTCTATCAGTAAAAATGTAGAACAAGGTATAATTAAAGATATAGAAGGTATACGTAGAGAAAATGGTAGATATGTATACAAAGCACCGGATTTATCAGCTGAAGAACAATATAATAAATTATTTGAAAGTGAGAAAGCTATTCAATTTAATTTGAATACTTTTATGTCAGATAGTATATCTAAAATTGTACAATTAAAAGATAGATTTGAAGAAATTTTAGATTTTGATTCCAAAAAAGGGCTATGTCACTCATTAAGTTACTTTATTACTTTTGTAAAATTAGAGAATAGGCAAGATTTTGTTGCATTTCTCGAGTCTGATAATATTATATCTGAACAAGATTTTATGAATTATATTGATGGAAAAAAAGAACAAACGAAAAAGTTATTAATGATGCAGTTTTTATCGCAATTCTTACCTATTCTTGATGTTCAGAGCATTGAAAAGCGAGAAGGAGATCAATTTTATTATGATGACATAATATATAAGGAATTAAATAATAATTTATCTTCAACAGAACTATGGATCTATACTGAGCAAGAACAAATCAAATGTGCGTTAAATGATGTGGAGATAGGATGCTACTTAGAATTTAGTTATTTTTGCTATGCTTGTAATGAAGAAGATGTCATTGAGGATGAGGGGCATTCTATGTTGGTGTATAAAGCAGAGAATGATAAATACATATTTTTTGACCCTAATAAAGGAGCGGTTGGCTTTTGTCCTGATACAGGAGCTGCCAATTTTACATTAGAGGAAATTTGTAGGGTAATGGAACTTGCTGTAAACCGTTATTCATATGATATGTATATTGAAAATTTTGCAGATTATTGCCAAGTTTATATTATGCTTAGAAATGCAACACTAATGTTAAAGAAAGCCGAAAAGCTTTACGAAACAATGGAAAGAATAAATTCAAAAATAATTGATATATCAGTTGATAAAGGTATGAATAAATTGTTGCTTACACCTGCAAGTCTGTGAACGATATAACTTGATCTTTTTGGCTATTTACCAAGTATAGACATCAGCTCATTCCATTCTCTTTTACCAATGCTACTTTCTTCTCTCGTAACATTTTCTCCTTTTATTAGCTTGCGAATTATTTCAAGACCAGTTTTTGAAATGCAGGCTGATTTTAGCGAGTATTCAACAAAAGCATTATAGGCCAGCGGGACCCATTTCTTCACTATGTCCAACATAACTTCTGCATAGACTCTAATTTCATATTGGGCGTGCTGATCAGCTCTAAGTCTTAAAAAGTGAAGAAGGTTGTGTAAATCTATTTTCCAATAAAACTGAGTATAGTAATTAAGTGTTAGATTAGTTCGGGCAATTTCCCTTGCAAGGCCCTGTTCAATAAATTTCTCATAATGAGAATATACTAAATTAGAATCATTTATTAGAGAATCTATTATTTCTTTTGAAGTACTTGAGTCAAAAGCTTCACCGCTGCCTTGTTTATTATTATCAGATTGTTTTGCAACCTGTTCTGGTATATAAAATTCATTATCAAGTATCGAATACCTTCCGGAATATTCATTCACATTTGCAGTTCTATGTCTTATCCACTGTCTTGCAATAAAAATTGGAAGTTTCACGTGAAACTTAATTTCACACATTTCAAATGGAGTTGTATGATGATTTCTCATCAAATATTTTATAAGCGCCTCATCTTGATTTATCTGTTTCGTTCCCTTTCCATAAGAAACGCGAGCAGCTTGAACTATGGCGCTATCAGAGCCCATATAATCAATTACTCGAACAAATCCATGATCTAACACCTTATGTTCTTCGTATAGAATTTCATCTATCTCTTTTACTGTAGTTCGCTTATTCATAACATGTCCTCAAGGAAATATCGGCTCCACACGAATTGAGTTTTTCGTCCATCGCTTCATAGCCTCTCCATAAATGATGTGAGTTATTTATTGTAGTTTCTCCTTTGGCTACCAAAGAAGCGAGAATTAAAGCTGCTGTTGACCTTAAGTCATTAGCATGCAGATTAGCTCCAGATAGGCTCTTTGTTCCACTTATAGTAGCTTTACTTTTTTCGATGCTGATATTAGCGCCTAATTTTCTTAGCTCATTTGCATGTGCAAATCTACTTTCAAAAATGTTCTCTTCAATGATTGATATTCCATCTGCAATGCACATTGCAGACATTAGTTGTGGTTGCATATCACTGGGAAAGTTGGGATATGGATTTGTTGCAACGTGAGCAGATTTAATAGAGCCATTTTTTCTAGAAATAATAATACCATCATCATGTAACTCAACTCTGGCTCCTATAGTCTTCAATTCATTTGCAATACATTCTATATCAGACAAACTTACTCCTTCCAACTTTAGCTCGCCGTCGGTAATGACAGCAGCCAAAGCATAAGTACCGGCCTCTATGCGATCTGGTATTATTTTATGCTCACACCCATTTAATGCTTCAACACCTTCTATTGTGATTTTTGTATTATTAACTTCAATATTGGCACCCATAATCTTCAGAAACTCTATTAAATCAAGAACTTCCGGCTCGATTGCAGCATTGTTTATTATTGTTACTCCCTCTGCAAGTGTTGCTGCCATTATTATATTTTCTGTTGCACCAACACTCACTTTTTCAAATGTTATTTCTTTGCCTTGCAATTTCCCCTTTGTTGTTGCAGTTATATTACAGCTATCAATTTCAATTTTAGCTCCCATTGCTTCAAGTGCCTTAATATGAATGTCAACAGGACGTTTTCCAATATTACATCCACCAGGAAATACTGTTGAAACTCTACCAAATCTGCTGAGCATTGGACCTAGCATTAAAAAAGATGCTCGCAGTCTGCTTGCAATTTCATGTGATATTAAATAGTTATTGATATTGCTACAGTCAATTTCCAAAGTGTGATTTGCTTTATAGTCTTTATTGCATATAAAATTTACTTCTGCACCAAGACTCTTAAGCAGCTCAGACATCAAATGCACGTCAATTAAATCAGGTACGTTATGCAAAGTTATTGAAGAATTACTAAACAAGCTTGACGCCATTATTGGCAAGACTGCATTCTTTGAACCATTAATCTTGATTTTTCCAATCAAGGGCTTATGGTTACTTCTTACTAATATTTTATGCATTTAATCAAGCGATAGAACTTATCAAGTAAGTATAATAGGTTAGCGGTAAAAGGCAAAATTTTGCTTTTTCTTCTTCTGTCATTCGAGTAGCTGAAACTGGGATCCATTTCTTCATCATCATCAAAATGTTATATTTCAACATTACTTTTATGCTGACCAATTTAACTGGATTCTAGTTTCAGCTACTCGAATAACATTTTCGTAGTCGATTCAAAATAGCATAATTAACTACACCTTTCCAAAGATGAGAGACGCGTTGGTACCACCAAAACCAAATGAATTAGAAAGCGCATATTGAATTTTATGCTCTTGAGCTTTAAGTGGTACAAAATTTAAATCACACCCTTCTGAAGGTTTGTGTAGGTTTAAAGTTGGTGGAACAATTCCATTGTTTAATGCAAGGATACTAAATATTGCTTCAACACTTCCTGCGGCACCAAGTAAATGTCCTATAGAAGATTTAGTCGAGGAAACAGGTATTTTATAGGCATAGTCACCGAATAACTGCTTCATTGCTATTACTTCAACTTTATCCCCAAGTGTTGTTGAAGTCCCATGTGCATTGATATACCCAATTTGACTTGGGCTTACTTGTGCACTCCTTAAAGCAAGTTCCATTGCCTTAAGTGCGCCTCTTCCTTCTGGATGTGGTGCTGTGATGTGGTGCGCATCTCCTGTTAACCCATATCCAGTGAGTTCTGCATATATTTTTGCTTCCCTTTTTTTTGCATGTTCATATTCTTCCAGAACTAATATACCTGCCCCTTCGCCCATGACAAATCCATCGCGTTCTTCGTCCCATGGCCTTGAGGCCTCTTCAGGATTATCATTGAATTTAGTTGATAGCGCCTTCATCGATGCAAAACCTGCAATTCCAACTCTGCATAACGCACTTTCTGCTCCGCCTGCAATCATAATGTCAGCTTCACCGAGTTTTATAGCTCTTGCTGAGTTTATAATCGCATGCGCACCTGTTGCACATGCAGTTACCGCTGAGTCATTTGGACCTATAAATTCGTATTTAATAGAAATATGACCAGATATCAAATTTATTAGACTTGCAGGAACAAAAAATGGGCTAACACGTCTAGGCCCCTTCTCCTGCATGGTAATTACATTTTCCTGAATTGATGGAAGACCACCTATACCAGAACCAATAGCTACACCTATTCGCTCTTTATTAATATTTTTATTTTCCAAAATTAGTGAATCTTCTACTGCCTGAACAGCTGCTGCAATTCCGTAGTGAATAAAACGATCTGTTCTTTTTAGGTCTTTTTCAAAAATATAATCTGGTGGATTAAAATAATGCTCAATGTTATCGGATTGCACAGGCACCTGCCCTGCAACCTGACAAGCAAGATCAGAAGAGTCGAACCTATCTGTATTGATTGCTTTGATGCCAGATTTACCTTCTTTCAGCTTTGACCAGGTGTTATTAACATCTGCTGCTAGTGGAGTAATTAAGCCGACACCGGTAACTACTACTCTTCTGCTCATTCAACATCAATTGTTTGCTTTGTTTACTATATATTCAACTATCTGTTCCATAGTTTCCATTTTTTGCGCATCTTCATCAGGAATCTCTATACCAAACTCTTCTTCAGCTGCCATAATTATTTCAACTGCATCTAAACTATCTGTGCCATGGTCTGAAAGCTTTGAAGAACTACCAAATCCCTCTACATCCTTACTGATGTGCTCCAGTATAATCTTCTTTACTTTTTCTTCTATATCTTCCCTAGTGCTTTTTGCTAATTCGCTCATTTCTTACTAAAAAATAACCTATTCTCTGATGTTATAAGAAATTTTGATGTTTGCAATAGCTTTTATGATTATATAAACTATTAAAAACTTCTTATCTCTTAGCACTCGATAGTTAATAAATTTAAAAATGCTAGACGAAACAACAAAAAATTTGCTTGTTGTAGAAGTGAATAAGCTCTTACCTGAAAATAGCGAGAATAGACTTATATCAGCTATGCGTTATGTGCTTCTTGCTCCTGCAAAACATATACGTTCTTTTTTAGTTATAGCATCTTCGTCGATATTCAACATAAAGGTTGAAAAAGCAATAACAGCAGCAGCAGCAATTGAATTTATTCATGCTTACTCCCTAATTCACGATGATCTGCCATGTATGGATAACAGTGACACCCGCAGAGGCCAGCCAAGCTGCCACAAAAAATTTGGTGAAGCAACAGCAGTACTGGCCGGAGATGCATTACTTACCCTGGCTTTTGAGGTATTATCTTTGTTAAATTGTGAGATCATAAAAGTGCTCTCTCAAGCAATAGGAATGAAGGGAATGGTGGGAGGGCAGATTTTAGATATAGGTGCAGATTTTGACAAAATAAAAGAAATTCATTTGATGAAAACTGCAAAACTATTTGCAGCTTCATGTGAAATAGGGGCTATAATAGGAGGCGCTACAGACAAGGAGCGGGAAGCATTATATAACTATGGAATAAATCTAGGGCTTATTTTTCAATCCAAGGATGATATCGAAGATTATGAGCAAGATAAAACAAACAATTTAATGTCCGTGCTTGGCAAAAATGAAATGGAAAATTATATAGATAGTCTCTTTAAACAGGCCTCAGATAATTTAAGTACGCTTTCAGGGAATACTAATGACTTATATGATTTATTGAATCAAGTAAAAAAAGATGGTTAGAAAAATTATATTACAAATGTTTATCTCTGTAGTAATGATTCTCGCTTTAGCTTCTGCTTTTATAATTACGATTGTTTATATAAACAAAGATAAACCAGAGAAAAGGGAAAAGCTTTACGAAATAAATGCTACACATGGTGGTTTGACACAGATGATAGCAAGTTATTTGGTCAGGCCGATACTTGAATCAGCTCTTGATCGTTATATTGAAAAGCATGGGTTAGCAGAATATTTAGAAGAAATAACACAGCAAAAAGAAGAAGAGATGATAAACTTTTATGAAATTACTGAAGGCAGTGGCAGTAAAGTTTTCTGTGGCCAAGAAGTTCTGCTACAAATGTACAAAGTCTCCAACAACCTAGCAACGCTACTTCCGACTGATGTCAATTTGAAAATAGGTCAGGATTACTTAAAAGAAGTGAGTTTAGGGGTAATAGGTATGAAAGAAGGCGGAGAGCGTGTAGTTACTATTGCTGCTGATGACAACAAAATGAGTTTTAACTCTTATTACATCAAACTGATTGAAGTAAAAGATAAATATCCCGATTCAGTAAATAACCTGATGATTTTTAATGACTTAATTAACAAAACTGGAAAACGAGTAAAATGTGGCGATGAGATATCAGTTCAATATAGCATAAAGAGACATAATGGTGAGTATATAATCAAAGATCAAATAGTGCAGTTTAAGGTTGGTGACAAAAAAATACCACTTGCTATAGAACTTGGAGTTGTGGGAATGAGAGCTGGTAATAAAAGAACAGTTCTTTCTCCACCTGATCTTTTAACTGATGTGTTAACAAAAGGCATAGATTGTGATATTGCAATAATTGATTTAAGCTTGAATTCTACTATTGCAAAATAGCTTAAAGAATTACGAAGTAAGAAAAAATAAAACCTCTTGAATGCTCTATATTACTTAAAGTAAGCTTCCTCTAAAGTATAAATTTAGATAAATCAAGCTGCTTTGAAATTGACTCTAGTTTATCTCTTACATATTTGCTATCTATAACAAATTTTTCATTATTTTTTTCAGAAGCGATAAAACTTATTTCATCCAAAAGCTTCTCCATGACAGTATGAAGTCTTCTTGCACCTATATTTTCCACTTCTCTATTAACTGTAAATGCTATTTCAGCTATAGTCTCTATACCATCATCAGTAAACTCAAGTGTTACATTTTCCGTTTTCATTAACGCTATATACTGTTTTAACAAACTAGATTCTGGTTCCTTTAATATTTTTATTAGATCCTCTTGAGTAAGCGCCTTAAGTTCCACTCTAATTGGCAATCTACCCTGTAATTCTGGTAAAAGATCAGATGGCTTAGATAAATGAAAAGCACCAGATGCAATAAATAATATATAGTCTGTTTTTACGGGGCCATACTTAGTTGAAACAGTTGTTCCCTCAAGTAATGGTAACAGATCGCGCTGCACTCCTTCTCTGTTGACTTCACCTTTTATTTCTGTACGTGCTGCAATTTTATCTATTTCATCTAAAAACACTATACCTTCATTGCTAACAAGATCAATCGCTTCTTTGACTATCTTGTCTTCATCCATTAACCTTTCGCTTTCTTCATTAATCAATATTTCACGTGCTTCTTTCACTTTAACTGTAATAGTTTTTGTTTTTTTGCTCCCATTAAACATCTTGCCCACGATTTCTGTTACGTTCATCACACCAATTTGCCCACCTGGCATGCCAGGTATATCAAAAGTGGGTAACATACCCTTGCTCTCCCTGACGTTAATAGAAACTTCTCCATCTTCAAATTCCTTATTTCTCAGTCTTTCTCTGAAAACTTTTTTGCTTTCCTCGGTTGCATCTTCACCAACCATGGAGTTGACTATTATCTTTTCAGCCAAACCTAAAGCTTTTTCAGTTAAGGCTTTACGTGCTTTTTCCTTAACTAAAACTATTGCTGCGTCAACTAAATCACGTATTATCGAGTCAACATCACGTCCAACATATCCTATTTCAGTAAATTTCGTTGCTTCAACTTTTATAAAAGGTGCACCAGCAAGCTTTGCTAAACGGCGAGCTATTTCAGTTTTACCAACTCCCGTATGGCCTATCATGAGTATATTCTTAGGTATAATCTCTTCACGTAGTGGAAGTGGGACTTTATTTCGACGCCAACGATTTCTGAGTGCAATAGCAACAGCGCGCTTTGCATCATTCTGCCCGATTATAAATCTGTCTAATTCTTTAACTATCTTCTGTGGTGGTAGATCATCTAATAAAGCTTGTGAGCTTTGAATGCTACTACTTCCTGTACCTTCATTTTCATAGAGGCTATTTTTCTCATTACAGTCATCATTATTATCAAATTGACCTACTACAGATTGACTAGAAAAATTAGCACACAAAGTTCTTGACATATTACTCCTCTATTTTTTCGATAATTAGATTATGGTTTGTATAAACACATATATCGGCAGCTATCTTCATAGCCTTTTTTGCAATCTCCTCTATTGATATTCCTTCAACGTCAATCAAAGCTTTTGCTGCAGATAAAGCAAAATTTCCTCCAGAGCCAATGGCTGCAATGCCATCTTCAGGTTCAAGAACATCACCCGTTCCTGTAATGACCAATGAAATAGACTTGTCTGCCACGATCATCATAGCTTCTAATTTTCTTAGATATTTATCCATTCTCCAGTCTTTTGCAAGTTCAACACATGCCCTCATTAACTGTCCTGGGTGCTTATCAAGTTTAGATTCTAGCCTTTCGAAGAGAGTAAATGCATCAGCTGTTGCTCCAGCAAAACCGGCAATTACGGAATCACCAGAAAGACGCCTAACTTTTTTTGCTCCAGATTTTATAACGGTATGGCCTAGCGAGACTTGCCCATCACCTATTACTACTACATTTTTGTCTCTTCTAATTGACAGTATAGTAGTACCATACATTTTACTGCTGTCATGATGAATCATTTTTTTGTTATTTTAATTAGTTATATTATATTAAGATTATAACTTATAATATAGTACTTTTCTTATAACATTTAAAGTGTAGATGCAAAACATAATTCATCCAAATCTGGAAAAAGATATAAATAATTGGTTCAAAACAAAATTTAATGGTTTTACATTACCATTTTATAGCTCCATAGATCTTAGGAATTCAGGCTACAAAATTGCTCCAGTAGACGCCAATTTATTTCCTGCAGGGTTTAATAACCTAAGTGAAGTATCAAAAGCGATAGCAGCAAAATTGATAAAAAGCTACTTCGAAACAAAACAATATAAAAAGGCCCTTATAATACCGGAGAATTACACACGAAATAAAATGTATATAGAAAATGTATTTGCCATAGAAAAGGTACTGCAACTCGCAGGTTTTGAAACTAGAATTGGCCTCTTTCATAATGAAACGTACAATTTAATAGAACAGTATGAAACTGTTGTGAAAGAAAACTCTTTGCTGAAGACAACTTCAGGATTTGTGCCTGATGTTATTATACTGAACCGTGATATGACGAGCCACATTCCAGACACGCTAGAAAACGTAAAACAAGAGATAGTGCCAAGTCCATTATATGGCTGGCACAGTAGGCAGAAATTTCAATATTTTGAAATCTATCAAAAATTAGTGTCCGAATTTTGTGGCGAATTTAAAATGGACCCATGGCTTATTTCTGTGCTTACAGAAAGCTGTAATGGAGTTGACTTTAATGATGATTCATCACTAGGAGCAGTAGCGACTAAAGTTGACCAAATATTATCTCTAGTGCAAAAAAAATATGAGGAATATGAAATAAAAACACAACCTTACGTTTTTATCAAAGCAAGCAATGGCACATATGGAATGGGCATTATAACAGCAACAAGTGGAAAGGAAATATTAAATCTCAATAAAAAAAAGCGTCATAAAATGAAAAAGATAAAAGAAGGAATAGCAATCAATAGTGTTATTATACAAGAAGGTGTACCAACTATTGACATATTTAAAAGTAGTTCTGCAGAACCGCTAATATACTATATAGGAGATACTCCAACATGTTACTTATACCGATGTAATAGCAGGAAAGATGTATATTCTAGCTTGAATTCCACTGACTGTGAATTTTATGACATCAGCCAAGAAAATAAAACTTTGCCACTTTGGAATATTGTTAGCAAATTAGCAGTGCTAGCATTGGCAGTAGAAATTAAGTCTTTTCATCTCTAATAATTAATTTCTACAATGCTGCTATTATGCTGAATATGGTGAGCGTCATCAAGTCCAGTAGAAGGATCAGTACCATTATTAGGTTGATTGACAAACTTATCGATGTTTGATACTAGATATGCTATGCTTAGTAGCAAACTAACCGTAACAGTTAAGTTGAAATTATAGATTATGCCACCACCCAAGTCTATTGGTATGGTTGGAAGTTCCATTCTTTTTAATATGAAGCTTAACAAGCCCAATGACAAAGCGAATGTGCTAAAAATAACTTCTTTGCCATATTTAGCAGACTTTTCAGAATCCTTATTATCTAGATACTTCTTCCATGTATAATAACAGTTTATGCATTCTGAAAATAGAAATAGAACTGCTGATGTTAAGCTAATATAACTTATTACATCCTTGTTGTTTCTAGCTAAGAAATGAATGATTTTTGTCTGCATCAATATTCCTATTACACAGTTTGCCAAGAAGGCTAAGCTACCCACAACCTGTATTGGTTTTTCAGGTTCATTTCCCCCTTTACCATTCTGAAGTTTTTTAGATTTATATCCAGCTAAATTGAGACCAAAGTGAAGAGCAAATATTATTGATGTTGGTAGTTTTATGAACTTAGAAATATCTAATATAGTACAAATATTGGATCTGTTGTTATCAATAAACTCGCAACAGAATTGCAATGAAATTTTACACAATATGCCTGTTAAACCTACTGCAATACAATACATCTTTCTAATATCATGATTGTGAGCATCATGTATACTTTCTATAAATGTATTTGGCTTACCTTTTGGCATAAGTAGATAATAAAATAATAACTTTTTAATATTATACTATAAAAATCTAAAAAGAAAAGTGCTATAAATCAGTACTTTGAGAGTGATCTAAACATAAATCGGCCAAGCACTTGATAAATAAGAGATCAGTACTGAGAGTTGGTACGCGAAAGTAATATCCGTCTTTGATAATTGCTTTATACTTTATATCAAGTTCAACCAGTGTTTCAGAATGCTCAGAAACAAAAGATATAGGTGATAAAACTACAGGTATATTATCGTCTTTTGCGCGTGATAGCTCACTTTCAGTGCTAGGCTCCAACCATTTTACAGGGCCAACCTTACTCTGATAACATATTCCCCAGTCAAGATCTTCAATATTCAATTTTTTTACTATTAATTTTACTGTTTTTTCTATCTGTGAAGCGTAAGGGTCGCCTTTTTTAATGATACTAAGAGGTAAGCTATGGGACGAGAATAGGACTCTTGGCTTACCGATTTTGCTAGCTAATTTATAATATTTAGACGTCAGATTAACATGAGCTTCAATAAAGTCTTCATTGTCATAATAATGGTGAATTGTTTTTGTGTTACATTCCAGTTTGGCATTTTTTTGCCAATTCTCGATGGATGATAGAGTTGTGGTGGTTGAATATTGCGGATATAGTGGTAACAGAATGATTTCGTCAGGGTCGAATTGCTTTACGCTTTTAACAACTTCATCAGCAAATGGATGCCAATAACGCATGCAGATGAATATCTTATATACATGGTTTCCATTTTCATTTAATTTTAGTTCTAAAGCATCAGCTTGTGCTTTCGTATTCTCCAAGATTGGCGATTTACCTCCAATGTGCTCGTATATTTCTTGTGCAGTACTTTCTCGCCTTTTGGAGATAAACTTTGCTAAAAGGAAGCGAAAAGGATTTGGTAGATTTATTATTCTTTTATCGTAAAAAAGATTAAATAAGAAAGGACGGACCGCACTTAGTGAATCAGGTCCGCCTAGGTTAAATAAGATTACTGCCTTCTTCACTGACAGCACCTTTTTTCAGGTTTGCCTATAAAATCAGCTACACACTCATCAAGTTTAGTTACAGGCACTAAATTTCTTACACTGGCATACAATAGATGAGCAGATCTCTTCATGTTACTCTGTGTAGATGCAAAGCCTCTATCGAAAACCACATCAACACAAAAACTTGGCACTGCTTCAAGAAGTTCAACAGCAGCCAAAGATATCATTATGCAGCTTTGTAGGGCCTTCAAAGGAACCATAAGCGGAAAAAGTAAAACCTTAACAAAGAGAGAGCGAGGACTTTCATTCATTATTTGTCCTTGATTAGGAGAATTATACTCAATATGCTGTCTGTTTTTATTAAAAATAGGAAATTTTATAGTGTCTTCCTCAAATTGCTCATCTATTTCTTTTCTACTATGGTTAGTGATCTTTTCCATTAATTTCTCACGCAATTGACAAGTAGTTCTCACAAAAAAACACGTGGCAATCATCAATATAGCACATATAAGCGCACAATGCATGAGGTTCATCCCACCTATCATAGATGGTAATGCAAGACAAACAAATGGCACTATGATAGCCATTTCGAAAAATGGAATAGTATTCCTTTTTATTGCAAAAACAGCGCCTTCTTTTAATTTTGTATTATTGTGTAAGCTATACTCTAAATAACTCAAAAATGCCAAATTAAAAGTTAAAAATCCTTTTGTCCCACAAAAAATTGATGACTTGAATTGATTAACCCATTCTTTAGCAGTAAGTGTAGTTTCAATTGATTGTTTAACATTAGGATCGACTGGTTTGTTGTTTTTTTTATTACAACACCCCATAAAACACCTCCTTGATGGTTTATTCTTAACTATAAGTGAAAAATTGCTTTTATCAAATCAAAGTTTATAATAAAATAAATCTATAAATATACGATCTTAATATAAGGAAATAATATGGCAATTGAGAGAACACTTTCAATATTAAAACCTGATGCAGTAAAAAATAATATTACAGGCAGTATAAATTCTTACATTGAAAAATCTGGACTAAAAATTATAGCACAAAGAATGATGATGCTGACAAAAAAACAAGCAGAGCTGTTTTATGAAATTCATAAGGATAGGCCTTTTTTTGGAGATTTGGTGGAATTTATGACTTCTGGGTCTGTGATAGTTCAAGTTTTAATCGGTGAAAATGCAGTCAGTAAATACAGACAAATCATGGGTGCTACAGATCCAAAGCAGGCAGATAAAGGTACAATTAGGGGTGATTTTGCTGATGATATTAGTGAAAATAGAGTGCATGGTTCTGATAGTCTAGAGAACGCTCATAGAGAAATAGCTTTCTTTTTTGCTGAATGTGAATTGGTGTAGTTTTACTTTTTTACATATTAAATTTCTGAGTTTTATGTTGAACTGTATAATATTAGCTCAATTTTTAGTTTAAGCAATATTAAGGGAAAGCTTTTTCATGCACTATAGATAATATTTAAAATGGATCATGTTGTTAACGCTTATAATAGATCTGAAGCTTCTATAGTTAGAGGAGAAGGAGTATATCTCTTCGATAAGGATGGTAAAAAATATTTAGACTTTGCTGCAGGAATTTCTACAACCTCTCTAGGGCATTTTCATCCATACATTACAGATAAACTGAAGGAGCAACTGGATTCATTATGGCACTGCTCTAATATTTTTACTATTCCTCAGCAGGAAAGGCTTGCTCAGCGTTTAACAGAACTTACCTTTGCCGATAAAGTTTTTTTCTGCTCAAGTGGACTTGAAGCAACAGAAGCTGCAATTAAATTTATTCGCCGCTATTTCTACTTAAATGGACAAGAAAAGCGCAGTCACATCATTACAATTGAAGGAGGTTTTCATGGCCGCAGTATTGCTGCAATTTCAGCTGGGGGAAATGAAAAATCACGCGAAGGTTTTGCTCCACTCCTTTCTGGTTTTGATAAAGTTCCAAGAAATAACATTGAAGCATTAGAAAAGAAAATCAATAGCGAAACAGCTGCCATATTTTTAGAGCCCATACAAAGTGAAGGCGGAGTACATCCATTGGAGGTAGAGTATCTTAAAAAAGTAAGAGAGATAACAAAAGCTCAAGGAATAATTTTATGCTTTGATGAAGTGCAATGCGGATATGGACGGATTGGCTCTCTATTTTACTATCAAAATATAGGAGTTGAACCTGATATGCTCACTTGTGCGAAGGCTATGGGTAATGGATTTCCTCTGGCTGCATGTTTAGTAAAAGATTATATAGCAGAAGCAATCACTCCAGGAACTCATGGGTCAACTTATGGAGGTAATCCACTTGCCATGACTGTTGGTAATGCAGTACTCGATGTAATGCTAAAGGAAGGCTTTTTTGACCATGTTAAGAAGGTCAGTAAATATCTAAAAGAAAAGTTGTTGCCTTTGACTGAAGAATTTCCGAAGATCGTTTCAGAAGTTCGTGGGGAGGGTTTATTGATAGGGATAGAGCTTAGAGTACCTTTGGCTGATAAAATTGTTAAACAATCTCTTGACAAAGGCTTAATGATGACTAAAATTTTAAATAATAGGGTAATAAGAATAACTCCTCCACTTGTTGTTGAGAATATGCATGTGAATGCAGTGTGTGATATATTTCATGATTTATTTTTTTATATTAAAGATATATAGACTTGCAAATGCTTCTTACAACATATAAAATCAACTCTGTTTCTATATCGCAATAACATCATACTTTAATGGATTGGTTATTGATTTCAGTATTGTCAGCAATTTTTTTCTTATTGATTTTATCGTTTTTGTTCTCAGGAGCAGAAATAGGGTTAACCTCAATTAGCCGATCCCGAGTGAATAAACTAAAGCTAGAAGGTAACAAAAAAGCCAAGATAATAGAGCTTTTGTTAGGTAAAAAAGAATTAACAATAGGAACAATATTACTGTGTAATACAATTATTAACATTACTTGCTCTGCTTTATTTACAGTAATATTTATAAATTCTTTTGGGAATGAGGGCATATTTCTTTCAACATTCATGATGACGTTTTGTATTTTGCTATTTTGTGAAGTTTTACCAAAAACTTACGCCATGCAAAATCCTGAAAAATTTACATTACTTTCTGCTTATTTTATGCTGTTTTTTGTCAAGGTTCTTTCTCCATTGACATTAGGCATTCAGTTTATTGTCAATATCATTCTGAAGTTATGTGGGCTTCATAAGAATAGGGAGGTAATATCTGCAGCAGATGCAATGCGTAATATGATTACTCTTCACCGCAGTGAGGGCACTATGTTACAACAGGATTTAGATATGCTAAATAGTATACTTGATTTGGCTGAGACAGAAATATCACAAATTATGACCCACAGGAGAAACTTATTTTCTCTTGATATAGATCGAAATAAAGAAGAGTTAATAAGAGAGATTTTAACCAGTAGCCATAGCAGAGTACCTTTATGGCAAAAAGAACCAGATAATATTGTTGGAGTGGTTCACGTGAAAAATCTAATAAATGCCTTGCGTGAAAAGGATAATAAAATAGAGATTGCCAAAGTTATGTCAAAGCCTTGGTTTATACCAGAAAGTACGCCACTCAGTGTACAACTTCACAACTTCCGTAAAAACAGGAAACACCTTGCATTTGTTATTGATGAGTATGGAGCACTACAGGGAATCGTAACTCTTGAGGATATACTGGAAGAAATAGTTGGAGAAATTTCAGATGAACATGATTTGATCACAGAGAATTTTATAAAAAAGATATCCGATAATATGTATCACATAGAAGGAAAATCTACTATTAGGGATATTAATAGACAGTTACATTGGGATCTTCCTGATGAAGAAGCTACAACTCTAGCAGGTATGATTGTAAACGAGATAGAGCGCATTCCTGAAGAAAATGAAGAGTTTTCCATGTACGGTTTTTACTTTAAGATTTTAAAAAAAGATAAAAATATTATTACTATGATTGAAGTACAAGTAAAAACTGATAATACTGTAGTAGCAATTAATTAGTTGGGTTCTATGGAAGATACAGTAAAAATAACGGCTGAAGATTTGAAGAGCTATATAGAGAGAATCGAAAAACTTGAACAAGAAAAGAGGGATGTGCAAGATCACATTCGTGATGTATATGCAAAAGCTGCAGATGAAGGTTGGGATATAAAAGTGATGAAACAGATTATTAGGCTAAGAAAGATGGATGATGATGACAGGGAGGAACAGGAAATATTACTTGATACCTACAAACGTGCATTGGGAATGAATTACGAAGGTGAATAGTAGGATTGTAATTGGAATAAGTGGAGCATCTGGTTCTATTTACGGTGTACGGATTCTAGAGGCACTAAAAAATACCAATCATGAAACTCATTTAGTGATCAGCAGTGCTGGAAAAATAACTATAGCTCATGAGATTAAAGAAAAACTTGAAGATATTATATCGCTTGCAGATTTTTACTATTCTGAAGAAAAAATAGGAGAAAAAATAGCAAGCGGCTCATTTAAAACCTCAGGTATGGTTATTGCTCCATGTTCTATGAAAACAATGTCTGAAATAGCATCGGGGGTGACTTCCAATCTATTAACAAGGGCTGCAGATGTAACTCTAAAAGAAAGAAGAAAATTAGTTCTTATGGTGCGAGAATCTCCACTACATCTTGGACATCTACGAAATATGTTAAAACTAACGGAGATGGGAGCAATTATTGCTCCGCCGATGCCTGCTTTTTATATTAAACCAAAATCTTTGGATGATATTGTAAATCATGCTGTTGGTAAAGTATTGAATTTATTTGATATTGCATTACCTGACTTCAAGGAGTGGCAAGGAAATGTCAATTATTATTAACGGTAAAAAAATAGCAAATGATCTCTGTGAGGAGCTATCAAAAAAAATTGATATTTTAAAGAAAGAGTATAATGTTTTTCCTTGTCTTAAAGTAATTCTTGTGGGTAGCAATCCAGCAAGTCAGGTCTACGTTCGTAATAAACAAAGAAAAGCAGAATCAATAGGCATAAGTTCTGAAACTATTGTTTTGCCTGATAGTATCTCAGAAGATGAATTGATTGAAAAAGTTAATACATTAAATGAAGATTCATCTGTGCATGGAATTTTAGTTCAGTTACCTTTACCAAAGCACATCAGTGCAAGTAGAATAATTAATACAGTAAGTGTTGAAAAAGATGTAGATGGCTTTCATGATGAGAATGTTGGCAGGTTAGTTAAAGGTGAAAAAAATTGTCTGATACCTTGTACTCCCAAAGGTTCTTTGCATTTAATTAAGTCAGTTGAAAATAATCTGTCCGGTAAAAATGCGGTAATCATTGGCAGATCCAATATTGTGGGTAAGCCAATGTTTCACCTATTGTTGCAAGAAAATTGCACTGTTACCATCTTGCATTCACAAAGTAGGGATTTAGCTGATTATTGCTCTAAGGCGGATATAGTAGTTGCAGCAGTTGGAAAGCCAAATTTTGTTCAACCAGATTGGATAAAAAAAGGTGCAATAGTGATTGATGTTGGCATAAATAGCATTAACATAGGAAATCAAAGTAAGCTTGTGGGTGATGTTGACTTTGAGGGAGTAAAAGAAAAAGTCAAAGCTATTACTCCAGTGCCTGGTGGAGTTGGCCCGATGACAATAGCATTTCTTATGATAAACACTGTAGTTGCTGCTTGCTTACAGCGGGAAGTTGATCCTTCTAATTTTATTGCTTAAGATTTATCTTAATGTTAGCATAAACAGAATACCTTTGCAAATAGCACATATATAGCACCGAGCATACAACTGTATATAAGGATTCAAAGTGTTCATAGCTTAAAAATTATAACGTATACCTACTTCTATGATTGCATCTGGTTTTTTCATCGGTGGTTTAAAGCCACTTAATTGACCGCTTGCAGCAATAGCAACTGTGCTAACTATCTGTGGAATAATTTCACAATCAACACCTAACTTTACTTTATAGGAAATAGCACCCAGTATTTTATCTAGTGTTTCATTTTGACCTGCGGCTGCGGCTACAGTTGCAGCTGAATTTACTGCATTTGTATCCTCACCAAGACCAAAAGATGGCAATATTCGAATATATCCACCCAGTCCTATACTAGCATATAATTTAATAGGATCAATTTCAAGATCAGGATAGTAAAGGTAATTTGCCAATAAACTAGCTCCTACTTTTCTTTTTGCTTTATCAGTTATATCACTTATGTTAGCAAGAACCTCAAGTTCAAACTTAGAATTTTTGTTATGATGATAACCAAAGACAACGTTAGGGTTCAATTTAAAGCTTTCACCCCATCGAGTCCCAAAGTTTAAACCTACATAACCTACATAGTAATGATCTTCGTACTGGTCTTCATATCGATCTTCGTATTGATCTTCACAATGATCTTTGTGTTGATCTTCATACTGATCTTTGTACTGGTCTTCATACCGATCTTTGTACTGATCTTCTAACTCACTTGTACCATTACTAGCTGTACTTGCTAAAGCAACCAACACAGCGAACACTTTCATCGTTCTCATATAATTCATACACATTACTTCCTTAAAACAGACTGGAATAAGTGTTCAAACATGCTAGCAGCAAGTTTTGAGCATCGCTTGTGGTTACACCTAAACATTAAACATGTATTCAATGTTATCCAGCATTAAAAATTATAGCGTACTCCTACTTCCAGCATCATATCCGGTACTGTCATTGCTTTTACACCACTCAGTTGCCCACCTACGGTTAAAGCAGCTGTACCAACTATCTGTGGAGCAACTTCATAATCAACACCAACCTTCAGTTTGTAGGAAATAGCACCTAGTACTTTATCTAGTGTGTTATCTTGAGCTTCAGCTGCATTAGAGCTTCCTTCAGATTTACCAGAGCCAAAAGGTATTACTTGGAGATATCCACCTAAACCTCCACTGACATATAGTTTCACAGGATCAATGTCAACGTCAGGATAATAACGGTAATTTGCTAATAAACTAGCTCCCATTTTCTTGTCTTTGTCCTTTCCTTCTGCATCCTTACCTCCAAACATATCACTTACGTCAGTGAGAATCTCAAGTTCAAACTTAGAGCTTTTATCATAATTATAACCAAAAACTAAGCCAGGTTTTATTTTTAATCCAGTACCCCATCCACCACCAAAGTTTAAACCTGCGTAGTACTGCTCTTTTGCACTATTACTAGCTGCTTTATTACTAGCTGCACCTGCTAGAGATGAAGTGAGCAACACAGCTAAAACACACAATCCTTTTATTTTCATATAACTACCCATACAAAAAAATATATAATGCACAAGTATATATCCTTTATATTAAAAAAGATATAACCTCATATCAAAAAAAGTATACCTACGAAATTAGGGACATGCTACTCAAAATTTTTATATAACTATGTTTACTACCTTATTTGGTACAGCATATATAGTGCGAATTTTGCTTTGATCGATTTTGTTAGATACAGAATCTGTTGCTATTTTCTTCAATTTTTCTTGAGGTAAATCAGTTGCCACTTCAATGGTCGCACGTAACTTTCCATTGATCTGCACTGCTACAGTCACCATATTATCAATTAGTAGTGATTCATCAGCTTTTGGCCAAGGTTGCATATATAGCATGCCTTCGCCTCCTATTTTTTGCCATAAATTTTCAGCCAGGTGTGGCATGAATGGCTCAATTACTCTGATTAGTATGCATATACCTTCATCAATAAGAGATTTTCCAGTTTTTACGTCTATTTCAGCTATTAAATTTGTCATTTCACGAAACTTTGCTACCATACAGTTTAATCTGCAGTTTTCCAAGTCATCTGTAAGCCCTTGCAATAGTTTATGGATTTTTTTTCTGTACTCTAGGAGTTTACCTACAATGTTTTCATTATCATAGTGTATGTTTACGGGCCTAAGTTGCACTACCATACGCCACAATTTATTTATGTAGCGAAAACAACCTTCCACGCCATCATCAGACCATTCCATATCTTTTTCTGGGGGGATATCGGATAATACAAACAAACGAGCAGTATCAGCACCGTATTTTTCTATGATAAAGTTTGGGTCAACTGTATTTTTCTTTGACTTACTCATCTTTTCGACTTTTCCAACTTGGATCTTAGCACCCTTCGCAATCAACTCTTTTGCTTCTTCGGGAAAGAGCCATTTGCCATTCTCATCTTTATAAGTTATATGGCAGACCATTCCTTGAGTGATTAAAGTAGAGAAAGGCTCTTTAACTTCAAAATAGCCACATTTAGTTAAAGCATGGCAGAAAAACCTTGAGTAAAGCAAATGTAGAATTGCATGTTCTATTCCACCTATGTAATAATCAACAGGCATAAAACGATTACAAGTATCTTTATTAATCGATTTATTTTCACTGCAAAATGAAGCAAAATACCAGGAAGACTCAAAAAAGGTGTCGAATGTATCAGTTTCACGCTCTGCTTGCTTTCCGCACTTTGGACAATCAACAAATTTCCAGGTTGGGTGCTTATCCAGGGGATTACCACCACTTGTAAATTCTACATCCGTTGGTAGAACAACAGGGAGGTCTTTTTCTGGAACTGGAACAATTCCACAATCTTTACAATGTATAATAGGTATAGGACATCCCCAATAACGTTGCCTTGAAATTCCCCAATCGTGTAGACGATAGTTTATTGTTTTCTTACCTATTCCTTTTTCTTCAAGTTTTTTTATGATTACTTTTTTTGCCTCATTAATCATTAGTCCGTTTAAGAATTCAGAATTGAACATCACTCCATCACCGAAGTACGGTTCTTTTAAGATCTCTGTGGTCTCTTCACAAACTACAGGAATAATCGGTAAACCATACTTCTGTGCAAATTCAAAATCACGCTGATCATGTGCAGGGCAACCAAAAATCGCACCTTCTCCATACTCCATCAACACAAAATTCGCTATATAAATTGGTAATTCCTTGTCGAGAAATGGGTGCCTGACGTTCAGTCCAGTGTAAATTCCAATTTTTTCATCATTCTCCCCCTTTGCCTTCATATTACCAATAAAGTCTCTTATTTCTTTGTCCTTAAGGTCTTGTACAATAGGGTGCTCTGCTCCTACTGCAAGAAAAGAAGCTCCAAATAAAGTATGAGGAGAAGTTGTAAAAATCTTCAATTTCTTATTCAGGCCAACTATTTCAAAATCTATAGTTGCCCCTTCAGATTTTCCTATCCAGCGCTCTTGCATAGTTTTGACTTTTTCTGGCCAATTTTTTAAACTTTGCAGACAATGAAGCAAATCTTCAGCAAAATCAGTAATCTTTAAAAACCATTGGAATAACTTACGTTTTTCAACAACTGCACCTGATCGCCATCCTTTTTCATCAACCACTTGCTCATTTGCAAGCACTGTTTGGTCCACTGGATCCCAATTAACCCACGACTCTTTTCGATAGGCAAGACCATGCTTTAAAAAATCCAGAAAAAATTTCTGTTCGTGTTTGTAATAATCAGGCTCACATGTGGAAAGCTCGTGATTCCAATTGTAGGAAAGACCTATAGATTTTAGCTGTGCACGCATATTGTCTATATTCTCTTTTGTCCACGCTGCAGGGTTAATATTATTGTCCCTTGCTGCATTTTCAGCTGGTAATCCAAACGCATCCCAGCCAATTGGGTGCAAAACCTCAAATCCATGAGCTCTCTTGTAACGTGCTATAACATCTCCTATTGCATAGTTACGCAGGTGCCCCATATGAATCTTACCAGATGGATATGGAAACATTTCCAACACGTAACATTTCTTCTTTTTACTATCTTTGCTTACAGAAAAATCCCACTTATTTTGGTAGAATTTTTCAACGTTTTTAAAATCATATTTCATAAATTCAATCACAGTTTATATGTACTAAAGGATCGACTGCTTGACCATTATGCCTTATTGTGAAACACATCTGCGGATCTTTATCTTGTGTGCTTGATTTACCTGCAGATCCAATTACTTGACCTTGTTTTACTTTATCACCAATTTCAACTTGTATGTTTTTTAAATAGGAGTACATAGTCATGTAATTATCTTTATGTTCCACTATAATTAAATTTCCGTACCACCTCAGGCCTTTGCCTACGTATATTACTTTGCCAGGTGCAGAAGCAATAACCTTTGTTCCACTTTGAGCAGTAATTTTTATGCCATCTTGACATATTTTATCAGAAGAGGTAACTGCACCTTTAACCGGTATTACAAATTTACACATGCTTTGTGCATTATTGTTATATACCTTATCTACAAAGGCTTTTCTACTTTCTTTTCGCAGCGAAGAATCAACATTTTCTTTAATCAAATGATACTCCCTTGTGTACTCTAGGTCTCTTTTTCCATAAAATTCTTCGCCTTTAAGTAGTACAGGTGCAGGTTTTTGCAGGCCACAGCTTATCAGTATTGCTGATAATATAAAGAACAATGCTATACGACACATACACTTATCTCTAGATATATCAACTTTCACAAAACTTTATAGTGTTTTTCGTCTATTTATTACTTTCTTCATTTATTTTATCAGTCAAATAGTCTCTTAAATCGGTAAGTTCTTGCAACAAATTTCTTGAATAATGATCAATTCTTACATCGTTACCAAATTCCTTTTGTACTCCTTTTATTGTATATCCTTTGTCATATAGCATATATTTTATTTTCTTTATTGCCTCTATACACTTATGATCATATAGTCTTCTTCCCTTCCGTTTTATGGGTTTAATTTGATGGAATTGACTTTCCCAGAATCTTAAAACATGCTGCTCCAAATGTAGTTCTTCAGCTACTTCTCCAATTGTGTAAAATAATTTTTCCTTATTCATCGGTTGTTTATTAATTTCTTCATCATTTTTGAAGGTCTAAAAGAAATTGATTTTCTCGCTTGAATTACTACCCTTTCCGATGTCTTTGGTATATTTCCTGGTCTTTCTTTCTTGTTTTTAACCAAAAATGTTCCAAATGAAGATATTTTTACTATTCCATCCTTTGCTAAGCTCGTTTTTATCTCATCCAATATATCATCTATTATTGCAATAGAGTCTTCTTTCGATAATCCAATTTCCTGATTTATACATTCAGCTATTGTTGCCTTAGTTACTGTTGTGTCTTTTGTTGTCATAATTTATTACAGTATGTTAATATAATATAACAATCGACTCAAGATTCAGCTACTTTATTTTTATAGTATGTTTCTTTTGTAGCATAATTAAAAATACTAGCAAATGTTAACATTGCAAATATTGTGAAAAGCGCCATTTGATGATCTGAAAAAAGTGCTAAAATTGACACTAAAATTCCACTCATAACAAACATAAATCCATTGATAATGGATGATGATGTGCTAATATACTTCTGCTCAACAACCTCACTACCAACAGTAAAATTAAGCATATGTCCTCCTGCAAAAAAACCAAACATTAACATACAAAAGTATATAATATGAACTGTTAAATTGCCGCACAGTAAAATAATAGCTGAAATACTTTGCAATGTGGCAAAAGCAGAGATTACGTGCCTTCTATTTTTAAATAGATTTGAGATTAGATCTGCAATTGGAGCACCAACTGCAAGACCAAGCCACAATATTGCAGTTGCCACACCTAACTCCATTGTATTGAGTTCTAAGTTGCTTAGTAACCTTGGTGCCCACAGCATATTAAGCGCTAAAAATGTTCCAAAAGTAATAGCACCCACTATTGAGGTTATCCAGATATCTCTTAATTTTAGCACTGTTAGTACAGAACATATTACTGTTTTTATAGAGCTCTTTATTGTGTATTCCCCCAAATTTTTTTTTGAAAGTCCTTTCGGATAAAAAAACATAAGTACAAATATCGATACGCCAAATAATATTACGCATACAATAAGATTTTTCCAATCTGCACCTTCGGCAAGCAAGCTAGAGAAGCACATTTGAATCATCAAAGCAGAAAGACTTGAAATTGTCTGCACTAGTGAGAACATCAGTCCAAATTGAGTAAGGGGAAAATATGTGCTACTTACATGAGCAGCGCCAATAAAACCAAACGATGCTCCAATTGCGATCAAAAATTGAGATAAAATTAAATGGGCAAAATTGTCACTCTTGATAAGGACAAAAAAACCAAAGAGCATGATTGACAATGAGAAAAAATAAATTTTTTTGCTGGAAAAAACATTAAACATTGCCCCACTAAAAAATTGTGAGATAGCAAAAGTCCAAGTATATGCTGAATTAGCTAGTGCAACTTGCGCGATTGTGAGCTCAAGTTCTTTTTCAAGATTCACGCTTATAAAGGTGTAGATTATCTGCATATTGCTGAATACAACAATCAAGTTACTGATGAGCCAAATGAACCAAGCTTTATTTTCCATAAGATTTTTTATAAATAGTCCATTGATAATAAACCTCTTTTAGGCTCTGATTATTGTTAAAACAATTGCAATTATAGTATGATATAAAAGCTATGAAACAACAAATTTGTTGTGAGATTTAATTTGTTAGAGTTTGTACATAATCTCGAGAAAGAAATAAGTTCAACAATCATTACCTATAAGATAAAAGGTGAAAATTTGAAATTATCATGAACTGGCTCATTTTTCTGCCACTCGAATGATGTTCTTTCAATTGTTGGTAAATCAAAGTCAGTTTAACTATTAATTATTTATCTTTTTTCTAGTTATGCAACGGGCCTATTATTAAATCTTTCAATAATACCTTTTATTTTTGCCGCCTCTTCAAACTCTAAATTTTCAGCATGCTTCAACATTTGCTTTTTCAGACTATTTAGATCATCCTGACTAAAATTCTCAACTACCACTTTTTCCTGTAAAGTATTTGATATAGGCTTTATTATAGTTTTTGGTACAATATTATGCAGTGTATTATGCTCTGTCTGTTTCTTTCTTCTCCTTTCAGTTTCTTTCAGTGCACGATCCATAGAATTAGTAATTTTGTCTGCATATAAAATTACTCTGCCCTCAACATTTCGTGCAGCACGACCTATCGTTTGAATGAGCGAAGTCTCTGATCGTAAAAACCCTTCTTTGTCAGCATCTAAAATTGCAACTAATCCACACTCGGGAATATCAAGACCTTCCCGCAACAAGTTAACGCCAACAAGAACATCTATTTCTTTAGATCTTAATTTGCATATAATTTCAATTCTTTCCAGTGCACCAATATCTGAATGTAGGTAAGTTACTTTCATACTGAGCTCACTCATATGCTCAGCTAGTTTTTCAGCCATTTTTTTTGTCAATGTGGTAATTAGAATACAAAACCCTTTTTTTATCGTCACTTGTGCCTCATGAATCACATCATCAACCTGACTCCCTGTTGGTTTTATGATGCAGATGGGATCTGTCAGTCCTGTTGGGCGGATAACTTGCTCTATAAATGCGTGATTAGTCTTTTCTAATTCATATTTTCCTGGAGTAGCCGAAACGTAAATAGTCTGTGGCCGTATTGCCTCCCACTCTTCCAATTTTAATGGACGGTTATCAAAAGCAGAAGGTAGCCTAAAACCATAATCTATCAATTTCTTTTTACGTGCTTCATTACCGCTATACATTGCACCTATCTGGGGAACGGTTACATGGCTTTCATCAACAAATAAAATTACATCTTTAGGTAAATACTCAAACAATGTAGGTGGTGGATCTCCAGCTTTCATTCCGTAAAGATAACGCGAATAATTTTCAATACCTTTACACACTCCCGTTGCCATCATCATTTCAATATCAAAATTAGTACGCTGCTCAAGGCGTTTTGCTTCAACAATTTTGTTCTGTGAATAGTAATAATCCAGGCGTTCATGTAGTTCTTTTTTAATCAATTGAACTGCTTGCAAAAGAGTCTCACGTGATGTAGTGTAATAGCTATTTGGAAAAATGGTGACTGTATCTATGCGTCTGATAATATTGCCGTTCATGGCATCAATCTCAGAAATTTCCTCTATTTCATCACCAAACAATGATAAACGCCAAGCTTTATTTTCATAATAGGCAGGAAATATATCAATAATATCGCCGCGCACTCTGAAATATCCTCGCTCAAATCTGACATCAGAACGTTTATATTGGAGATTAACTAAATTATTCAGAAAGTCATTAACATGAATCTTATCTCCAGCACTTAAAGTCAAGGTCATGCTGAGATAGCTCTCAGGCGAACCAAGACCGTATATACAAGAAACACTCGCAACTACAATCGTGTCCCTACGCTCCAAAAGAGAGCATATAGCAGAATAGCGTAGCATATCAATTCTTTCATTTATTAAAGAGTCTTTTTCAATATAAGTGTCTGTTTGTGGCGAATAAGCCTCAGGCTGATAATAATCATAATAAGAAATGAAGTATCCAACAGCATTGTGGGGGAAAAATCCTCTCATCTCCTCGTAAAGCTGTGCCGCTAAAGTTTTATTATGCGCCATAATTAACGCAGGCCTGTTTGTTCTTGCAATAACATTTGCCATAGTAAAAGTTTTTCCAGAGCCAGTTACTCCAAGTAAAACCTGATCTCTTTTTTTGTTATTTAGTCCTTCAACTAAACTATCTATTGCTTGTGGTTGATCCCCAGCTGGCTGAAAATTTGTAACTATTTGAAATGCCATAATCCCTATACTTTCATAATATATTTATCATTACATAATACACATGATATTATGAGTAAGGTATAAAAACGAGCGTAAATGAAGTTCTATTTTCCTTTTTTATAGAGTTGGCTCCAAACTCTATTGTTAGTGAGAACAAAAAATACCGTCAAAGTTATAAAATATGTCACTATTTTTAGCCCAAGTTTATGTCGGCGCTCCAGTTCTGGCTCTGCTGCCCATTGTAAGAAATTTACCACATCATATGCCATATTTTCAACTGTGGCTTGCCTTGTACCATCATATTCTACCATTCCTTCAGAGAGTGGTGGTGCCATAGCTAACCTGCCTGTTGAAAAATATGGATTAAAATATAAACCGTTCTCATCATGTTCACCGTTTTGATAACCAATTAGTAGTGAATAGACATAATTTGCACCATCATGTCTTGCTTTGACAATTAATGATAAGTCCGGTGGAATTGCTCCATTGTTGCTTGCTGCAGCTGCTTCTTTTGTATCAAAAGGTGCAATAAAATAATCCGAAGACACTCCCGGTCTATCAAACATTTCACCCAAATCATTCGGACCATCTTTAACTTGGTAAGAGGCTGCAATTTGTTTTACATCCTCTTCAGAAAAACCAACATCTTGCAAATTACGAAACGCTATTCTATTCATTGAATGGCAAGCAGCACAGACTTCCTTGTATACTTTATAGCCACGCTGAATTGACTCTCTATCGAAAGATCCAGTAATTCCATCAAAACTCCAGTCGATTTTCTTATTTGGTAAAGGTTTAAACTCCTCTGCAGACAAAGAATTAGTGAGAAATAATATACAAAATACAGCAACTTTAACCAACAGCATCACTTCATCTCCGGAACGGAATCGCTTATTGTTTTTGGTAATTTTTTTGGTTTCTCATACTTACTAAGTAAAGGTAAAACTATCACAAAATATGAAAAATAATAAAGAGTTGAGAGCCTACTTAAAGTAATATAAGGCTCTTTAACTTCCTGCCCCCCAAGCCAAGCAAGAAATGCAAAATTTATTGCAAAAACCCAAAAAAATTTCTTAAATAATGGGCGATAAGCACCACTTTTAACCTTTGATTTATCAAGCCAAGGCAAAAGAAACCAAACTAAAATAGATCCAAACATGGTAAGTACACCAATAAGCTTATTTGGAATTGAGCGCAACATCGCATAAAAAGGTAGGAAATACCACTCTGGTACTATGTGTACTGGAGTTACCATAGGATCAGCTTCTATATAATTATCAGGATGACCAAGATAATTAGGGGCATAAAAAACAAATCCAAACAAAATTATAAAAAATAAACCAAAAGTTATGCAGTCCTTTGCTATATAATAAGGATAAAAAGGAATAGTGTCCTTACCTGACCTTACTTCTATTCCACTTGGGTTATTAGAGCCAAATCTATGCAGAGCAACAACATGCAACATAGCTAAAGCAATAATAATGAAGGGCAGAAGATAATGAAGGGCAAAAAAACGATTAAGTGTTGGGTTATCAACGGAAAAACCACCCCACAACCATATAACTATTTTATTGCCAATTAAAGGTATGGCTGAAAATAAGTTAGTTATAACTGTTGCACCCCAAAAGCTCATTTGTCCCCATGGAAGAACATACCCCATAAAGGCAGTTGCCATCATTGCAAAAAATATAAATATGCCAATAAACCACACCATTTCTCGCGGTCTCTTATAAGATCCGTAATATAATCCACGCATGATATGAACATAGACCACCATAAAGAAGAGTGACGCCCCAACAGCATGAGTATAACGTATCAGCCATCCATAACTTACGTCACGCATTATACGCTCCACACTATTAAATGCATGATCAACATGCGGAGTGTAGTGCATGGCAAGAAATATACCTGTTATTATCTGCAAAATTAGTGCTATACCAGCCAAAGAACCAAAATTCCAAGCATAATTTAAATTTTTTGGTACTTGATAAGAAGCGGTATGTTTTAGAAAAGAAAATATAGGCAGTCTATACTCTATCCAACCTAATATACCTTTTTCTTCTGTTATTTCTTTCTTGCTATCATCTTCCATAACTTAAAGTTTTTTCATCTTAACTCATTTTATTGTAACAACTTACCTACAACGCACAATAAAAAGTTTAATTTAAATAATAGATTTCACGAAAACAAGCACTAAGACTTGAGTGCTTGTTTTAACTGATTTAGAGGGATTTTTGATGACATACACCTTTAGATATTGTTGAATTGCTTAATAAACTTCGAGGACATTGATCAAGTTTTTCAAACTCACTAATTACCATCTTAATATCCCTTTCTATAGCACTAACCTTTCTTTCTCTAATTTGCTCCAATGTCAAAAGTGAATCATCCAATGGTCTTGAATATTTCCTCCCGATAAACTTTCTGATTACCACGTCAGCTAGCAGAGCTGTTCCATTAAAATCAACTTGCGAAAAATCAATTGGGCTTCCAGTCAAATGTGCAATAGATTGCTGTGCGGGAGGTAAAGCAGGGGCACTCTGAAATAAGCTACTGAGTGCAGCAGTTGTTGAAGTTCCCATCCAACTAAATACACTATTAATAAAAGAAGAAGGCCTTACTGCACTGCTTGGTGCAGGATCTGGATTTACATTGATACTCTCTGCCTCTGCAGCAATTTCTTTTATCGTTTTACCTGGATAAAATAACTTAACATAATCTGATGGTGTCTCGTTCCTTATATTCTTAACATTATCAATATCAGCACCATTATCGTATAATAGCTTAATTATTTTTGGACGTTTTGAACTAATAGCCAAATATATAGGTGTTTGTCCCTGTTCGTTTTGAACATTGACATTAGCACGATATTCAATAAGAAGCTCAACTATTCTTGAGTAGTTTTTTTCAATAGCAGCATGTAGGCATGAATTTTGTGAATAAGCAAGAAGATCAAATTTGCCGTTTGAGCTAGCACCATGTTTAAGTAAGACCTCCACTTTTTCCGGACTATTCTTGTCTATAACCCAACCTACAAGAGTGCGTTTTTTATCAGCATATGAAAAATAACCACTAATGCTTGCTCCTTTATCGATTAGAAGCTCTATCATTTCTGTGGTGCCCTTTGTAACAGCATAGTATATAGGAGGCACACGAAAAAAGTCCTCAATATTAACATCTGCGCCATTCTCAATTAAAAACCTCATCATTTCTAAATCTTGTTTACTAACAGCAATCGATAAAGGTGAGTTACCATTTCTATCTTTAGAGTTAATAACATTAGTAGTATGTGTCTTTCCTTCTCTAATATACTTCTCAGCTTTTTGAAAATCATGTTCCTTTACTGCAGAACGTAGCCCGTCTCTCCATTTTTCAACTTCTGTTTTTGTAACCATAACCCCTCCTAAAGAGTAAAACTTTTGATTGTATATCACATAATTTATGCATATACTAGTAAAATTTATATGTAAAGCTAAAGAAATTCCACAACGCAAGAGATTATTTATTTCATTGTGTATACATACTGTAATTGCTATTGAATGGTGGAGAGACATACTCCATTATTTTAGCACGAAGTAACAAATTCAATGAATTGGTTCTTCAAAGATAATTTAAACTTTTACAGTAGGAGCAGTCTCATGAAGTATTATAGCGGATTAGATGTCTCACTCAAAGAAACTTTTATTAGTATCGTTGATGAGAAAGGAAAAATTGTTAAAGAAGAAGTTGTTGCAAGCAAAAGTGACGCAATAGCTAAGTACCTGCTTGACCAAAGCAAAGGATACGAATCCATAGGAATAGAAAGTGGACAACTATCAATATCAATGTGCAAAGAGCTGAGAAATTTTGGATTACCAGTAACTTGTGTGGATGCAAGGCATATGGCAGCAGCATTATCTGCAAGAATCAA
>NODE_4_length_30416_cov_6.318138
CCCTTAAAGATGCCTCTTAAGCGGCGTTAAACGCGGCCACCACAACCATAAGGGGACTGTGGCGCGGTTGATCATGAGCGGCGATTTTCTCTTAAAAGTGTTACAACTCTTACTAAGTCATCCGAGAATAAGTATTTATCTACAAAATAAAAGTTTTCAAAATCCTGAGCAATTTGTTAGAACAAGTTGTGCTAAGTATTTGATAATAGAAATACAAAAAGCAAAAACAGGAAAAGAATTATTAAATGCTCTTTCTAACAGAAATATTGACCAAGCAAAAAGACTATTGAATCAAGAACTCAACCCTAATTGTTGGAAAAGAAATTCAAATGGAGAAATAGAAACACCACTTAGCCTGATTATCAAATCATGTTTACAAGGAATAACACAAGAAAATGAAGAAGTATTGACTAAACTTTTAAAACATAAGGAGCTAGATTTTAGTCAAATAAAGCCAATACCAGCTATAGAGCAAAATTCACGATTGAAGCAAATCATTGAGCAAGTTATGAAGGAGCGATTAACTGATGCTATTAATAGAAAAGATTTGGATGATGTAAAAGAATTAGTAGAAAATAATTGCTTTATGAATGATCAAATTGTTATTGAGGTGCTTAAAAGTTTTAATCCTGTCAGAGAATATCTAAATGAAAAATTCCCTACAAGTGCAGAGCAACCTGTAGCAAATACACATAATGTTCAACCAGCAATAAACGATGAGTTTATTGCTCGAGAGTTGCAGCAGCTCGAAAACCTTAGAAATGAACTTGAAAGAACAAAGGCTCGACTTACTAGAGAAAAAAGTCAACTTGAAAACCTTAGAGATGAGTTTGAAAGAACAAAAACTCAACTTAGAAAAAAAGAGCAAGAGCTGAATAAGGCCGTAAGTGAAAGAACAAGAGACACTAACAAAATTTCACAGTTAGAAAGGGATTTTAGGCAAGAGAGATTAGAACTTCAAGCTCAAAATCAAGACTTAAAGAACAAAAACAGAAAACTTTCAGAAGCAAACATTTATAATAGAAGGCAAAGTAACTATGCCTCTGCTTCTTTTGTGTTATCTGGAGCGTTTGCTGTTGGTACATGTTTAACAATATCGAATTTAGAAATATGTATTTCACTTGCTGTAGCTGCATCTGTTTTCATTGCAATTGGGTGCTACTGTTCATATAAAGCAAGTACAGTACTGAGTGATGTGACAAGCACTGAATTTGGTAATGTTATCAGTTTAAGATAGAGTTAAGGTTTTTACTTCTTCTCTAAACTCTACTGAAAGTTTTATACATCCTGAAAATACCTTGATAATTCGAGTGAATGTGAACCTGAGTGGTTTCAAGACTTAAATAGTTGTTGTAAACTTGCTTTTATTATCTTTTAGTTCAAGAAATTAAAAGTTTAACGATGAGAATTATAATTACAGACCAAAGTAAAAAGTAGGCTTTTCCATTTGATTTATTTTTCACCTGTAATTTTTTGTCAGCTATTAGGTTTAATTTTTCTATAAGGCTAAATATTCCTTGGATTGTTTTGATGGGATAAGAGCTTTTAATTTTTTCCCTATACCCTATTTTACTTTCATGTTGACTGTTTATCCATGTTTCAACTACTTTCCACATATTGATTTCTGGATAGACTTTCCTACATGTTCCTTCTAATAAAATCATAGTTTTCTGCAGCAATAACAATTGTGTTTGAACTTTCATATCAAAATCACCAGTTATTTTTAATAGCTGAGTAAGTAATCGAGCAAATGAAATCTTCTGTATAGGCTGTCCAACAATGGGCTCACCTATTGCTCTGCAAGCTGTAACAAAATTTCTATGCTGTGATGGAACATAACCGGCTCTAAAGTGCATTTTTGCAACGTGATCATAATCCCTATTTAAAAAGCCTTTGAGTATCTCTATAACGTAATAGCATGTCTCACGATCTATTCTACCCATGATTCCACAATCCAGGGCAATAATATTGTTATTACTATCGATCATTAAATTTCCAGGATGCATATCAGCATGAAAAAAACAATCCCTATATACCTGATTACAAAAAGATTCTATAAGATTGATAGCTATTTGCTTTCGGTTATTCAGCTTTTCAACTTCGTATATTGGTATAGCTTCCATCCATTCTAATGTTAAAACCTTTTTTGAAGTTCTACTCCAATCTATTTCAGGTACGTAGAAACCTCTGTCATGTTTAGTATTTTCCTTCAGTTCCGAAGAGTGGGCAGCCTCAAAACGTAGATCTAACTCTAATCGGCAAATTTCAGCAAAAGTTTTGACTAATTCAACTGGCTTCAGCCTTTTTGATTGTTCGCTAAATTTTTCTGCAATTTCTGCAAGCCAAGAAAGCATTTTTATATCCCTTGAGAATGTTTTCTCAATATTTGGCCTCAAAACCTTTACAGCAACTTCCTTACCCTCAATTGTAACTGCTCTATGCACCTGAGAAATTGATGCTGCTGCAATTGGCTTTTCAGAAAAACTTGAAAAAATGTCGCTTAATTTACAATTAAACTCACTTTCTATAGTTTTAACTGCTATTTTATACGAAAATGATGGCAATCTATCACATATCAATAGCAAGTTATTTGTTATGTCCTCATTTAAAATATCAGTGCGTGATGAAATGGATTGCCCAAATTTAATGAACACCGGACCTAATCTTTCAAGAGCACGCTTTAGTTTATGACCTTGTATTTTATTTATTGATTTTTTTGATGGTGGAAGTAAATAAGGTAACACATTGTAGCGTGTTAGCACTGTAGTTATTTGCAGAAGACGTAGAATATTTTGAATCATTTCGCTGCGTAACTGCCAAATATTTCATTTATCTCCATAATTTCATCAGGTTTACCTTGATAATAGATAGTATTATTTATGCAAATTATGTAATCTGAGGATGGTAGAGCAGAGTTAAGGTCATGAGAAGTCATGAGAATCGATACTGATCGTTCTTTTGCGATTTTATTTATAATATCATAAAATTTAGCTCGTGCGTTAATATCCATTGCACTGACTGGCTCATCTAAAATGATCAAATCAGATTCTGAAATTAAACAGCGTGCAAGCAGCAGTAATTGTGTTTGTCCTGCAGAGATTTCTAATACTTGATTTTTTAGGATGTTACCGATACCAACCAATTCTATTGCTTCTGTAACAATGGGTTGATTTTTCTTCAATTTCTTCGAGGAGCTATTGAAAAGGAAAGACTCAACTGTTATTGGCATCAAATTACCAATACTAAAATTTTGTGGCATATAGCTAATTTTTATATTGTCAGCGAATACAATACTTCCAATAAAACCTTTATTTATACCAGCAACTGCTTTCACTAAAGAGGTTTTACCTCCGCCATTTGGACCAAGTATTGTAACTATATCTCCTCTTTGTACTGATATGTTGATATTATCAAGAACTTTTTTATTACCGTATGAAAGAGTAAGGTTTTCTATTTTTAGAATGCAGTTATTGACACCACTTAATTTTTTGGCAAAAATTGACTTCTTCTCAACATTTATATGAGACATTTACTGTTTTTTTTTCTATTACTTTTATTTACATTATACTACAATAGTGCCTTTTCATCCAATTTAAAAATTGTAGCTACAATCAAACCTATACACTCACTTGTAGCTTCTGTTACAGATGGAATTTCAAAGCCAGAACTACTAATGTACGAAGTAGTGTCTGAACATAACTACATGCTCAGGCCTTCAGACGCAAGTAAATTAGAATCTAGTAATATTATATTTTATATCGATGATTCTTTGGAAACATTCATTAAAACTTTCGCTAAAGAAAATAAGAAGTTAATACCGCTATCAAGTGCAATCGATCTACTTCCTGCTCGACCACATTCATTTTCTAGTCACATTCAAGATGAAAAAGATTTGCATATTTGGCTGAGTCCTGAAAATGCAAAAAGTATGATACTTTCTATCAGTGCAACATTATCTAATATAGATAAAGAAAATGCCTATCGATACAATACTAACGCAGAGGAGGCTATAAGAAAGATAGACCAAGAAGTAGAAAAAATTACGAAAGAATTGGATGAGTTAAAAAATCAAAAATACATAGTTACTCACGATGCTTATCAATATTTCGAAAAATATTTTGATTTAAGTTACCCAAGCGCCGTTCTTTCTATAGAAGAGGATTCTTACATAGGTATGAAGAGTTTAATGAAATTAAAAAAGGTAATGAAAGAGGAAAACGTTAAATGTATTGTTTCTCATTCACGAGAGGATAGCATAAAGCCTAATGTCTTTTCTAGTGACGTAAAAATGGTGATTCTTGATCCTATTGGATCAGATGTAGAGCCTGGAAAGGATGCATATCTAGATATAATCAGCAGCATTGCACAAAATTTCAAGTCTTGTTTCACTGAGTAATGAGTTCTTTTATCTATTCAGATAGCATTGCAAACTTAGTGCTTTCTATTCCAATCACAACTATACCGACATTATCTACCAGAAGTATATCATCCCAGTCTGGGATTCAGTTAAGTTGATAAGCATAAAAATATTATGTTAAAGCACAACGTTCTTGATGAGACTAGGGCAAGCCAATGTCAGCTACTTGAATGACACCATTTGCTATGCCCTCAAAAATGAATGCTCGTACAGCTGTGTGCCAGCTACTTGCATCTGCTATTTTTACTCATAATTATCTTGCCTGAACGAACTTAATTTCAAGTAGTTAATTATAGAAATAATCGTATAAAAAAAAGAAGATAACCAATATCTTCTTTTACTCTAATTAAAAAGACATTGAATTGTAATTGTCTATTTCATCTGATATAAGCGATAATTTTATGCTCTCAAAACGGAGATTACTTGCAATATCTGTTAACTGTTCACTAAGTGTTACTTTTTCTGGTGAATGGTGTTCAGGAGCTTTTAATTTTCTATTACAGTCAGCCTTACACCAAGATCTATTAATTTTTGTCAAGAAATCATTACCCTCGTATTTATTTTCACACTGTCTGTGGCACAAATTAAGTAAATCAACACCATGCACTGTCAATGAAGCAGAATCTTGTGTAAATTTTACCATAATATACTCCTTAATCTTATTATATCTATATTAACATATAAATGTGAATATTATACTCATATAGTTACTTTTTATGGCAAGTGGTTTTTGGTTATTTTCTAAACTTTCTTTATAAAAACCATAGGCGCCTATTGGTTTTTAGCTAAAGTAAAGATCAAGTATCTGGCATACTGGACATAAAATCCTCCTGTGTAAAAAAGATTAGAAAAAAAGTGCGGCGCACATACGACAGAGATTAAGTATGTGTGTGCACCCACGTACGCTGAAGAAGATACGCCACATTTTTTAATGAGTTTGATTGTTTAATGAAAAAAGTCTGCAGATAAAGATAGATTTTGAGCTCTTAAAATATCTTTGAATATGATTATAGTCAGATTTAAAATATGCGCAAACAATTTTTTTCTGTAAAAGTTTAACAAAAGAATTCAAAAGTTTGTGAACAACCTCTAAGTGTATGGTCACAGAGTGTGATGGTATATAGACTATCTGGATCATTTAAAGTGTCAGATCAAGTCTTATTTAATAAATTGAAGAACTAAGTTGTTGATAACTGACCTTTAATTTTTATAGGGGCACTTTCGACTTCTTTAGTAAGAACATACTATAAGAACTATAATTATGTGCATTTATACATAATACTGTGGGTAATTTTTTAAAATAAAAAGAAGTAGCCTATCTAGTACCTTTAGTGTACATTAAAAACAGTAAATTTATACTAAAACTTCTACACTTGCCAAGCTTTCTAATGACTTTTTTCCATTTAAGCAATAAAAAGGCCAGATCAGGACAAAAACGCTACCATTTTCAGCCCTTATTCAGGTGGCTCAATCCCCATAACTTATACAAGTTACCGTAATCTTTCAAAACCTCAAATAGACTTTCTCTAATGCAAAACAGTATAACTAGTGAGCAATAAGCTACACTCCTTTTAGCTGTAAGCTTTGCATGATAATATACTTACTTTAATTTTTCTTCTTTAAATAATACGTGTCTTCTGACCACTGGGTCATACTTTCTAAACTCGAGCTTCTTGGGAAGGTTCTTAGGATTACGTTTTTTTACACAAAAATAGCCTGTTAGTTTCTCTTCTCCAGTTTTTGTTGTTTTGGTTGCGGTGCTAACTAGCTTGACAAGCAAAGAAGCATTTTTTTTCGCCATAATTGTAGTGATATAATAAATTCTATGCAAGTTTAGAACGCAAAACACTGAAAGTCAACCCAATAATGCAGGTCGCAAAATTCTTGACAATCAATAATATATTAAGTAGTATAAGAACATTTCAGAATGAAAAGCAGACGGTAAATAAGTGGCAAGTGATGGCAAAAGGTTATTATTGATAGAAAGTACTACCTGTTCTAACGAGGTAAGGGTTGCCCTACTAGTTAATGGTAGGGTTGTAGAGTTTGAACAAGAATTCAAGGAAAAAAGACAATTAAGAGGTAATATATACGTTGCTTATGTAAAGCGTATAGAGCCTGCTTTGCAGGCCGTGTTCATTGAGTATGGAAAAAATAAGCAAGGTTTTTTGTCTTTTTCTGAGATATCTCTAAATTACTTTAATATTCCAGAAAAAGAGAAGGAAATTTTCCCTGACGCAGGCTATTCGAGCGATGTGGACTGTTCAAATGATAATTGCACAGAAGAAGGCCTAGATTCTACAGCTAGTAATGAATCCAGCAGTGGTTTTGTGAGGGAGGTACCTTTACATAGAAAATATAAGTTACAAGATGTGATTTCAGTAAATCAAAAGTTATTGGTTCAATTAACTAAAGAAGAACGAGGAAATAAAGGAGCTTCATTTACAACATACGTAACTTTGGTTGGTAGATACTGTGTTTTCATGCCCAATTCCATAAGTAGGGGTGGAGTATCTCGCAGAATTGAAGATACCAACGTTAGAAAACAGTTAAAGGATATATTAAATTCAATAAATTTACCAAAAGGCTCAGGTTTAATAGTAAGAACTGTTGGTGCAGGAAAAAGTAAGAAAGAAATTGAGCAAGATTACGATAATTTGACCTTATTATGGCAAGATATCCAGCAAAACTTCTCTTCTTTAAATGTTCCATCATTAATTTACAACGAAGCAGATGTAGTTATGAGATCTGTACGTGACTTTTGTAGTAATGATACAGAAATTATAGTATCTGATAGAGAAGTTTGTGAAGCGGTAAGAAAATACACTAAAAATGTGTTACAAGGAAAATTACGTCCTAGATTATATAGAGGTTCTGTTCCAATCTTTACTTACTATCGAGTCGAAGATCAAATTTCTGAATTATATAGCAATAGAGTAGAATTACCATCTGGTGGGTCTTTGGTGATAACCTTAACTGAGGCATTTGTTTCAATAGACGTAAATTCAGGGAAAATGACAGGAGAAGATAACATAGAAAAGACAGCTTATAGAACTAATATGGAGGCATTATCTGAAATATCAAGGCAAGCGAATCTCAGGGGCTTATCAGGGTTAATAGTTGTTGATTTTATTGACATGTTGAAACTTGAGTATTGCAAAAATGTTGAATTTGCTATCAAGCAGGCGTTTAAAGATGATAGAGCTAAAGTTCAATTTAGCTTTATCAATGACTTTGGTTTAATGGTCTTTTCAAGACAAAGAATTAAACCAAATATACAGGAAATTAATACTACAGAGTGCTTACGCTGTAAAGGTATTGGAAGAGTGAAATCAAACGAAGTGGTTGTTGCATCGATACTAAGGGATTTGCAACATATTGCTAATAAAAATCAAAATAAGTCCTTTGATTTAATAGCACGCAGTGCAGTTATAGCGCACATTTTTAATAATAAGCGTGATATGGTTTCTACAATCGAAAAAGAGTTCAATATTACATTAAATGTTAGTATTGATAATAGTTTAGATGCAGATACATTTATTTTAAAGCAAGGAGACCATATTAATTTTAATGATTATAAGCCATTGCAGAATTCTGGATGTCAAATTGTGAATAGCAGGGATAAAGAAGCTGGTAGTTCAGATAAACTACCGGGCAACTTTTGGTTAACTAAATGGCTTTCGCGCCTTTTGGGCTCTAACAACTAAACGGGACTTGTAATTAACGAGTTTTATACTTATATATTTTACATCAGATAATATTTAAAAGGGAGTATTCATTATGGGAAGAGCAATAGGTATAGATCTTGGAACAACAAATTCTTGTGTTGCAATAATGCAAGGCAAGGATGCAAAAGTAATCGAGAATAAAGAAGGAGCAAGAACTACTCCGTCTATAGTTGCATTTACTTCGTCTAGAGAAAGGTTGATTGGTGCTCCAGCAAAAAGGCAAGCAACTACCAATGCAAATAATACTTTTTTTGCAACTAAGAGATTGATAGGTCGCCAATATAGCGATCCTGAAATGAAGAATCTAGGTGTACCGTATAAGGTATTTGCAGCAAAAAATGGTGATGCATGGGTTAAAACAACTGATAGTAAAGAATACTCTCCTAGTCAAATTGGTGCATTTATACTACAAAACCTGAAAGAAGCAGCTGAGGCTTATCTTGGGGAAGAAGTAAAGGATGCTGTGATAACAGTGCCGGCGTACTTCAATGATTCTCAACGTCAAGCAACAAAAGATGCAGGAAAAATTGCTGGATTAAATGTCCTCAGAATAATTAACGAACCAACTGCTGCAGCACTTGCTTATGGTCTTGATAAAAAGCACGGACACACAATAGTAGTGTATGATCTTGGTGGTGGTACATTTGATGTTTCAGTTCTTGAAATAGGTGACGGAGTTTTTGAAGTAAAGGCTACAAATGGTGATACTCACCTTGGAGGGGAAGACTTCGATAATGCAGTAGTAAATTATTTACTGGGTGAATTCAAGAAAAGTAATGGCATTGATTTGAAAAACGATCCAATGGCTATGCAAAGAATCAAAGAAGCTGCAGAAAAAGCAAAGGTAGAATTGTCAAGTGCAATGGAAACAGAAGTAAATCTACCGTTTGTTACAGCTGATGCAAGTGGCCCAAAACACTTAAATATGAAGCTAACAAGAGCAAAGCTTGAAAGTTTAGTGAATGATTTAATTGAAAGGACTATAATTCCTTGCAAAAAAGCTCTTGAAGATGCTGGTTTGTCTGCTAGTCAAATTGGTGAAGTAGTTCTTGTTGGTGGCATGACTCGTATGCCAAAAGTCATAGAGAAAGTTAAAGAATTCTTTGGCAAAGATCCACATAGAGGAGTTAACCCTGATGAAGTTGTAGCAATTGGGGCTGCAATACAAGCAGGAATTATTCAAGGTGATGTAAGAGATGTGTTACTACTTGACGTAACTCCACTTTCTCTTGGTATTGAAACTCTAGGGGGAGTGTTCACTCCACTTATTGAACGTAATACTACTATTCCCACAAAAAAATCTCAGGTGTTTTCAACTGCAGAAGATAACCAAACAGCCGTTACAATTAAGGTACATCAAGGTGAAAGAAAATTGGCGATTGATAATAAACTGCTTGGTCAGTTTAGTTTAGAAGGAATACCACCTGCTCCTCGCGGGGTTCCTCAAATTGAGGTGACATTTGATATAGATGCAAATGGAATAGCGCATGTTTCTGCAAAGGATAAAGCTACTGGAAAAGAGCAAAAAATACGTATTCAGTCTTCAGGTGGTTTATCGGAGGATGAAATAAATCGGATGGTGAGAGAAGCTGAGGAAAAAGCACAAGAAGATGAAAAGCGTAAGAAATTTATTGAAGTGAAGAATCAAGCGGATAGTTTAGTTCATTCTACAGAAAAATCTCTAACAGAATATGGTGATAAAATTTCTCCAGAAGATAAATCTGCTATTGAAAATGCAGTTAATGAGTTAAAGGAAGTGAGTAAATCTGACAACATTGATGATGCTGATTCAATACAACAGAAAGTTACTAACCTCTCTCAGTTATCTATGAAACTTGGAGAAGCTATGTATAAGGAATCTCAACAACAACAAGGTGGAGAAAGCTCATCCACAACAAATAATGAGGAAGAAAAAGTAGTAGATTCTGATTATCAAGACATGGATAATAAAGAAGAGAATAAGTAATTCGATTGTCATCCCAGTGCCCAGATACTGTGGGATGACAAGAGGAGCGTATTGTTGCTTAAAGGAACTATTGTGGATATTATTAAGACAATAGAAGAAAAATTACGCGATTCAATAGGTGTAATTGATATTAATATTATCGATGAATCAGCAAAGCATGTAGATCATTATTTTGCTTCTTCTTCGACACTACCTTCACATATCAAATTAGTATTAATATCTAACGACTTTTCTGGAATGAGCTCTTTAAAGAGGCATAAATTGATCTATGAATTATTAAAGAGTGAAATAGAGCGATTACATGCGATTTCTCTTCACTTGTATACGCAAAGCGAATACAATCTAAAAAATAAATAATAAAAATATGAACGAAGAGTCTTTATTAGTTAAAGCAGGAAGAAAATTTAATGATTATAAAGGGTCGATGAACCCACCAGTTTATCATTCTTCTACTATATTATTTCCTACTTACAAGGACTACTTAAATGCAGCAAATGGAGAAAGTATATACGATGTAATCAATGATGGTGTTGCAAGGGATTACAGTTACAGTAATGTTGGTACGCCTACTGTTCATTATTTTTCAAATGCACTGGCTGAAATTGAGGGTAGGGGACAAGCACTCATCTACCCTTCTGGATTATTTGCACTTACTTTTGCTATTTTGACTTTCACTAAAGCAGGTTCACATGTCCTGATACAAGATAATAGTTATTATAGGCTAAAGAGATTTGCCGAAAATGAACTACCAAAAAGAGGAGTAGAAGTAACTTTTTATAATCCGACACAGGATATAACTGATTTAGTTCAGAGTAATACTTCACTCATCATGATTGAGACTCCTGGTTCTATAACGTTTGAGATTTCAAATATAGAGCATATAGTAAAAGTTGCTAAAGCACGTGGAATCGTAACCGTTTGTGACAATTCATGGGCCACTCCTTTGTTGTTTAAGCCGCTTGATTATGGAATTGATGTTGCACTATACGCGGTGACAAAGTATCTAGCCGGTCACTCAGATCTAGTGATGGGAGCTATGGTTGCTGAAAGTAAAATTTTTAAATTGCTTTATGAGAGCTATAAAAATTATGGAGTCACCATTCAATCGCATGACTGTTACCTTGCACACAGGGGACTTAGAACACTGCAAACACGCATGAGGAAGCATCAAAGTACAGCAATGCAAGTGGCAAAGTGGCTGGAAAAACATCCAAAAATCAAAAAAGTCTTATACCCCGCACTTTTTTCCTATTCTCAGCATGATTTATGGAAAAGTTATTTCAAAGGGGCAAGTAGCGTATTTAGTATAGTACTCGATAGAGAATATTCATGTGAAGAACTAGGCTGTATGGTTGATCACATGAAAGTTTTCGGCATCGGTGCTTCTTGGGGAGGATGTGACAGTTTGATACTACCAATAGGTCATAAATCTATGTCGAGATCTGTCATGAATTCAGATTATGGTGGAAGTTTTGTGCGAATATTTTGCGGACTAGAAGATCCTGAAGATTTGATTTTTGACTTGAATACTGCATTAATAAGACTGCCATGTTCAAGTGTTAAAGATGATTGTGAGACTGAAAGAGCTACTGCATAACATTGTAAATACTGACTTTGATATTGAAATCAAAGGCGTCACATGTAATCCTAAGACAGTTAAAGAAGGTTACCTTTTTGTTTGTGTGTCAGAAAGGAGTAAAGAACACGTAACATGTCTTCCTAATGGATGTGTACACAACTGTGTAGACGTTGTAATACAAGGGGCCAAGAAAGATGTCATCCCAGTGCTCAGGCACTGGGATCCAGAAAATTTGATTGTAAACAAGCATACTAGACAATTGTATAATGAAAACTGGATTCCAGTGTCAAGCACTGGAATGACAAGTACTCCAAGTTTTGCAGTGCTTTACCATTCGGACCCTCAAGGAATATACAGTGAAATAGTCAGCAGGTTTTATCAATTCAAACAACCTAAATATGTTGCTGCTGTAACTGGTACGAATGGTAAAACTTCAGTGGTGGAATTTTGTCGCCAGATTTGGCAAGATAATGCAGCGTCTATAGGAACACTGGGAACATGTGTCAATAATAATAGAAAAGATAATAGCCTTACAACGCCAAGTGCAGATGATCTTTATTCCACATTGCGTGACATAAATAATAAGAACGTAGAACACTTAGCATTAGAAGCTTCAAGCCATGGAATCGATCAATACAGAATCCATGGACTCAGGCTCAATGCTGCAGCTTTTACTAATTTCTCTCAAGATCATTTGGACTATCACAAAAGTATTGATGAGTATTTTGAGGCCAAGAAAAGGTTGTTTGATGAGGTATTGCCAAAAGAAAAAACAGCGATTTTAAATGCAGATATAGGCGAATATGGAGAGTTGCTCAACATAGCTGAAAAGCGTGGCAACAAAGTTATAACCTATGGAAAAAAAAACTCTGACATTACTTTATTAAAGCAGATACCCACTGCCAATGGTCAATACCTGACAATTCAAATCGGTGATGAAATTTATAACGCATTTTTTCCGATTTTTGGGCAATTTCAAGCATATAATTTGTTGTGTGCAATCGGTATAGTTATTTCATCTGGTATGGACTATCAAAGAATGTGTATAGATAAACTCGCTTATCCATCTGGAAGAATGGAAAAAGTGAACACTTTTGCATTTGTCGATTACGCTCATACTCCAAGTGCACTCAAACAAGCTCTGTTGTCTTTAAAATGGCACTTCAATAAAAAGATAGTTCTAGTGTTCGGTTGTGGCGGGAATCGTGATCAAACAAAACGTGCAGAGATGGGTAAAATAGCACAAATGCTTGCAGGTAAAGTTATAGTCACAGATGACAATCCGCGTGATGAAGATCCGGGGAAAATTCGTCACGATATTTTGTTACATTGCCCTGATGCACTGGAGATAGGAGATAGAAAAAAAGCTATAGAGAAAGGTATAAATATAGCACATGATGAAAATATGATTCTGCTAGTTGCAGGAAAAGGACATGAAAGATTCCAAATAATAGAAGGCCAATCCCTTGAATTTAGTGATGTTGAAGTTATTAGAGAGGGCCAAAAATTTGCTACTGCTGTTTTGCTCTCTCCTTCATCCAACGCCTGAATGGCTTTTTTCCTTAAGTCATAACTGTACGCTGCTGGCATTTTTACCTTCTTGTTACACTAAATCACTATCTTATCTTGTTCCTACTATTATGAGAAGAGCTATACAAGGATATGAAAGTGGAGATTGTGGTTACAAGATTAGTGAGAGAATATAGAAAAATTGAGGATGAAATATTGCGTGATATAGTTCATTTAGTGATAAAGGCTCTTACAGGTATAGTAGCGCTTCATAAGTAAGAATATTTTTACAAAGAATTTAATAATCACAATTTAGGCAATGATGAAAGTTCTTTAAGAAAAAAGTTTAATACTATCAAGAAAAGTTTGCATAGGCATAGCAATATAATACATAATAATTAAAATATCTAAAATTCTGTCAATTTATTTGCACAGTCAATCACTTGAGAATTCGGAAATTGATTTTTAAACCAAGTGTACTGGCGTTTTGCATAATGCCTTGTGTTTGTTTGAGCAATCTGTATTGCTTCGTCTAAAGTAACCTCCCCTTTTAAGTATCTTATAATTTCTGGTACTCCATGTGCTTTCATAGCTGGCAAATGTGGAGATGGGTTCATGCTAAGTAGGTTTTTTACTTCATCAATTGCTCCATTTTCAACCATTTCAATAAAACGAGAATTTATTTTTCGGTATATATCCTCACGTTTAGGTAGAATTGTATATACCTTAAAATTATTGAACAAAGGAGGCTGTCTATTTTCTTGCCATACAAAGATTGTCTTGCCAGTTTCAGTGATAACTTCAAGTGCTCTTGAGAGGCGATGTGAGTCATTAATAAATATTTTACCTTGAATCCTTGGATCTTTGCTTAGCACTAATTTGTAGAATTCCTCTTTACTTAAATTTTTCCTAAGTTCATTTACGTTTTCTCTCACTTCCTGGCTTATTTGTGGAATCGATGATAATCCCTTGATTAAGCTGCTAATGTAAAGCCCACTTCCTCCAGTGATGATGGGTATTCGTGAATTTTTCAGCGCGTTGTTAACTTCCCTCTTTAAATCCTCTAGCCATAAACCTACGGAATAATTTTCTCTTGCTGAAACATAACCGTATAGCCTATAAAATTCTTTCTGCTTTGGTGGTTGAGCAGTAATTACGGGAATCTCTTTGTATACCTGCTTTGAGTCACAGTTTATTATGCTAATGTTTTTATACTTTTTTATCAAGTTATCGCATAATTCTGATTTACCTGAGGCTGTAATTCCTGTAATAATTACTATATTATCCTTCATTCATATTAATATAACTAACCTATGATAGGGTGTAGTAAAAATTTGGATTCTACAATCTAAAATTTGGAGACTTTTATGGCAGAAAATGATAACGATAACTCGTTTACTAAGCGTTTTACAAATAGGACCTCTAATGAGACAAGAGGAGGTTTTTCCAGTAAGTATTCATCTCAAAATACCAAAGAACATGCACTAGGAGCAAAAGGAAAAATTTCTGAATTGGCAAACAAAAAAGCTGAAGCCAAGGAAGCTTTTTCTGAAAGTGGCGGCATAAAGAGTAAAAGCAGAACTATCAACGAAAGATCCTTTGCTGATGCAACAAGAAGAAGTAGATCAGATCTCATATATCTAGTTCGTGGTAAAGATCGAGGAAGATCAGCTTGGCACTATGTATTAATTGATAAAGATAAAAGAGAAATGTTTCTGGCAAAAAGTAGAACTGGCTCTATAGATGTTGCAGATTATGGAGAGATTTTATATTCAGGATGGGGAGATGATCCACCACAGACGATAGTCGATAAAATCAATGAGGAGTTCGGATTGTAGTAAATCTGTTGTAAAAACGAGCAGTTGCTAATAAAATTTACTGTAAGTATACAACAGATGCGTGCTAGCCATTTCGGTATCTTAATTGCTACCATATAGGGAGATAACGGTAAACCCAGAGCTATTGTAGACATAAGTTTTAGCTATATGGTATTTGAAGTAATAAATGCAATAAAAAATAATTTGTTAGCATGCTTTCCAACAGAGACAGTATATGCTCTTTCTTGTAATGCGCTAGGTAACGAATCTATAGAAAAAATATATCGAATAAAAAAGCGTTCTCAAAACAAGCCGCTCTCTGTATTTGTTAGTAATATTGATAGTTTGATAAATATAGCAAAGGTAAAGGAAGAGTATATCGATTTAATAAACTATTTTTCTCCTGGACCAATGACCTATATTTTACCACTTCAAGATAACAGTATATTACCAAATGAGTTCTTTAAAGATAGTATAGGCATAAGAATTCCTGATCATCCTATTGCGATTTCAATATTAAATGAACTGAAAACTCCAGTAGTTGCAACTAGTATTAACATTTCAGGAGAAAAAAGTATATGCAAAGCAAGAGATATACCTCAGTCTATTAAGCAACACTTATCTGCAGTAATTGAAGATGATGAATTAGTTTCTGGTATAGAATCTACTATTATTGACTTAACTGGAGACAAGATTAAGGTTTTAAGAAAAGGTAAAATTTCATTACAAACAATAAATAACGAATTTTCAAACTAAGATCTATAGGAGAAAGAATGAAAAAGGTGATAGGCCACAACCAAGCAAAAAAAAAGATAATGAACAACTTGTCTGTTCAATCTTGGCTGATCTGTGGTAAAAAAGGTATAGGAAAAGCAACATTCGCAAAATCCTTTTCTAATTGGTTTCTTATAAAAAATTACGATGAAGTAGCATTAGACTTACACATTGTTGAAGGTGATACAATAGGAGTGGAAAAGGTGAGAGAAATGAAAAACTTTTTGCACTTAAGCCCCATTCAATCAGAATATAAAATAGCTATAATAGATAGCTTAGAGTCAATGACTAATAATGCTAAAAATGCAATATTAAAAATATTAGAGGAGCCGCCACAAAATTCTAAAATATTTGTAATTAGCCATAAGCCATATGATGTACAAACCACCATCCGGTGTAGGTGTTTTCAGCTGAATTTACTTCCATTAACTTACGATGAAACAAAGCAGGTTGTTTCATCTCAGTGTAAATTCGACGATAAAATATTTAGTGAGATCATTACTTTGTTTCCTGGAACTCCGGGAGTAATAATAAATGCAATAAACAGTGGTGCTTATGAGTCACATAAGCATTTTTATACATTTTTCCGTAATCTAAATAATTCTGATATAGTTAATAAAATAATTAATAGTGAGATTGAGCTAGAACTAGCATCACATATAATTCAAACCTCCATTTTAGAAAGTATAAAGAAAGAAGTAAATAATGTTGAAATTCTACTAAGTCAATGGAAAGAAATAGATGAACTTTTCGTTGCTGCAAAGCAATTTCGCTTAGATAAAAAGCATGTTTTAGCTAATGTAGTTAACATCATGACACAAAAATGTAATACTTTTAACATAAATTTATGATAAAATTCTGCTAATTTAATACTGAAAGTATATAACTTGAATGATAATAAATTAACTGTATGGCAATCAATAGAAGTTTTAACAAACACTATACTGAACATGCAGAAAGAATTGAGTTTAATCAAGAATACATCTTTAGATCAAGACGTCACTTTAGAAAAAGGGAAGGAGCTATCAAGTGGCATCTATGAGGCAAATTTTAAGCTAAACAAGGCAATCAATATAGCTACTTTGCCAAGAATTGGCTATCATATGATTAATGATGAACTTGTTGTACGTAATCATATTACGAAAGAGGAAGTAAAGATCCCTAGAGATTTTCATTACTTTAAAGTTGTTAAATCCAATCACGATGATTGTAAATTAACGTTTTGTAATTTTTTAGGTAATGAGTTTTTTGAATATAAAAAGTATGATCCACAATATTCTGGTCTTTCAGATGAATATAAACTCATGGATTTTGGTAGTATAAAAAAGACTAATAATCTAAAACTTAAGGAGTATGTTGGTCATGCACCTAAATTTTTTGCTGTAGAAGGATCTATTGAGCCTGGATCTGAAAACCATGTAATTGATCTATTTGAGCTAGTCAGAGACGGTAAAGGCAAAAAAGTGGGAACTCTTGCTGATGAATTTGGTTATTTTGATGATCAAAATAAATTACACTACTATAATTATCACAAAAGTGCAGAAAGTAATACTTATGATCCTGAAAGCTTCAGTGTAAAAATGATAAATTTAGATGTGAGCAAAATTGATAAATTTCACCTTATTGCAGAACAAGGTGATATAATAATTCATCCTATTTTGGAAAATTTAGACATATTTTAAAGTTTTTTAGAGTATCCAGTATATTATATAATTGGGTTTGTATTATGGAAGATAAATTACTTGAATCAGTAAAAAACAAAAGTTACTTCAGGAAAGCAGTTGAATGGTATTGCCACAGATACCTGTTCTGCGTTGTAGAAAGATCTTGGATGGCGTTAATAGCGTTACTTCTCTTAGTATGTTTATTTTTATCACTACTAAACATATACCTATTACTTCCTGTTAAAAAAGATTTAAATTTTGTGAAGTATATGAACCACACAGAAGATGAGTTCTCTGCAATACATAAACTTAGTTTTAGTAAAAAAGAAGATGAGTACATTTCCATAGCAAGGTATTTAATAAGTAAATATATTGAAACATATGAGTCCTCTCGGACTGTTGAGCCAAAGTATCAAGAAAATTTTATAAAAAACAATTCTATATATAAAATCTATCAAGACTTTCAGGAAAAAGTAAACAATGAAGCTGTTTCATCCACAAGAAAAATTACCAACACAAACGTAACAACACTATCTATTGACCGATCGATCAAGGACTTAGTTACATTTGCTGGAAATGCCACTGTAGTTTTTGCAGCTGAGCAAAATAAGAAAATGAAAGACTATGCTGTGGAGGTTAGATTTACTTTATCAAACATGAAAGCAACTCTAACTGGTATAATACCATTTAAATTTATTGTTAACGGCTATAAATACAGGTGATTACATTTAAAAAATTACTTGGTAGCTAAAAAAATAACTAAAGTGCATACAGCAGTAACAACTGGAGGTAAAATTAGAAGCATTGGTGTCTTTTTAATAAAATAATTTCTAGAAGGTTTTAAGAAAAAGGCATTGTAAATTATCGGTAAGAAGTATAGAGCGTTGAGTATAGTACTGACAATTAACACCAGAGCTACAAATACAGAAAGTGTTACATTACTAGAGTTAAAAACAGCTTGAAAAATGAAAAATTTGCTCCAAAAAGTCGGAGCAGGTGGTACCCCTATCATGGACAATGCACCTATAGTAAATGCTATCATACTAATTGGCATACTACGTCCTATACCGTGAATTCTATCTATGTATTTCTCACCTGTTTTCGTTATTATTGCTCCAGCAGTGAAAAACAAAGTGATTTTTGCAAATGCGTGGCAAACTAATTGAAAAATTGCAACCCTCATGCTGAATTCACTAAAAATTGAAGCAAACAATATAATATATGACAACTGAGAGATGGTAGAATAAGCAAGCAATTTCTTTAATTCCTTTTGCTTTAATGCAATTAACGATGCAGTAATAATAGTAAATCCAGCAGCGTACGGAAGCCATCCTCCAGCAAACCAACTTTGCTGTGCAAAACGTTGCATATTATCGATGCCAAAAGTGTATAATATAACTTTGATGATGATGAACACTCCTGATTTCACAACAGCAACAGCATGTAGTAGTGCGCTTACAGGAGTTGGTGCAACCATTGCTTTTGGCAACCAAAAATGCATTGGCATTAATGCAGCTTTTCCTATTCCATAAATCAGCATAGCAAAACACACTGCAATAAAAGTTATGAACGAAGTATCAAACTTGAATATTCCACCTCTTACAAAGTCTAAAGTATGGAATTCATTATATAAGAGGCCTATTGCAGGAAAAAATAACACTAAAGAAGAGAAAAATAGTAAACCAAAGTAATAGCGTCCTGCAATTACTGATTCATTTGTTGAGTTGTAAGTAATCAGAGGGTATGTACTAATAGTTAGAAGCTCGTAAAAGACAAATGTAGTGAGCAAATCTCCAGAAAAAGCAATAAACATTGCACAGCTAATCGCTATTGAAAAAAAGCATAGAAAACTCGAGTAGTTACTATCAGCATAGTTATTTCGCATATAACATATTGCATACATACTGGTTAGTACCCACAAAAATGATATTAATAAACTGAATATTGCTCCACTAGACTCTAACTTTAAACTAATATGCAAATTATTACCAAAGTCCATGAGAATAAATTGAGAATGATCACCATACACCAAATATAAAGTGCATAGAGATGTATACGCAAATAGAAGCATAGAAGAAACAACAGTAATGCTATTGTTCAATCTGGGCCATTTACTAGTAAAAGAAATAGCTAATGCACTTAAAAGTGGAATCAACGCAGTAATTAACAAATAATTCTCAGTAATAAAAAGTGGCAAGGAAAGAGATATTAAAACAAAATCCATTAAGTAATTCATCTTTCTGTTTAGGTAAAGCTAAAATTATATTCAAGTTATAGAGAATTTGCTATTTTTTAGTTGTATATCGGAAGTGTTAAATAAACCATACGCATCAAGTTAAGAAAAAGTGGCGTAAGGAAGAAAGGAAATAGGAAAAAACTATTTTATATATTAAGTAATAAAGTTAGTAATTTATAGATCTTTCTAAAAAATTATCTTATCCTAGATAAGAATTTCCTAAAAAAATAAATGTAACAAATAAAATGCCAATCTTAAATATTGCTATGTTTCACGATAGCTTCTTAATTTGGCACGTATGGTTTGTTAAACACTTCCAGAATTACTCAAAACCGCTACAGACTATATCTTTCTGTATAATCTTTAAATGCACCTCTATTGGAGTCAAAATGTAGCTTCACAGTGCCAATTGGCCCGTTTCTTTGTTTTGCAATGATCAGCTCTGCAATATTTCTAATTTTCTCCATTTTCTCTTGCCACTCTCGATGTTTATTACTTCCTTCATTTGGTTGCTTTCTTAATTCATAATATTCTTCTCTATAGAGGAACATTACTATATCCGCATCCTGCTCTATGCTTCCTGAATCACGTAAATCAGAAAGTTGTGGTTTTTTATCATCCCTTTGCTCAACAGAACGAGAGAGCTGTGATAGTGCAACAATGGGAATATTTAGTTCCTTTGCAATTGCTTTTAAACCCTGCGTCACTTCTGAGATTTCTTGCACTCTATTTTCACTACTCCTTTTTGTTGTTCCTCGAATTAACTGCAGATAATCGATAAAGACCACCTCTACATTATATAGTTGATAGAGAAGACGTATTCTGGTACGAAGAGCACTAATTGATAATGCAGGAGTGTCATCTATGATGAAAGGTAATTCGGATAGATCTGTACTAGCATTAATGAATTCGTGTAATTCAAAATCACTAATTCTCCCAGTCAGTGCCTTATAATAACCAATGCCTGAATCTATAGTAATCAATCTTGCAGTCAATTGCTCTGCTGACATTTCAAGTGAGAAAAACGCTACGTAGTGTTGTTTATCTGTTCTTTTTTGCAAAATCTTACAAGCATTAAGTGCGATGTTCAGCGCCAATGCTGTCTTTCCCATTGAGGGCCTTGCAGCTATAATTAACAGATCAGATTTCTGCAAACCACCAAGGAGCTGGTTTAGGTCTTGAAGTCCGGTTGTAATACCTAGAGCCTCTGGGTTATTCTTCAGCTTGCTGATCTTCTCAACCACATCTTTAATTGAACTTGCAAGCTTTATATATGTCTTATCACCTTGCTTTTTTACTACTAAGTTGAACAACTTTGTCATTGCCTGCTCAATTTGTACCTGTGCAGGATTTTCAATGTTGTAGTTGTAACTATCGTCAACTATCTCCTGCCCGAGCTTGATTAAGCATCTCCTTAAATAAGTATCACGGATTATTCTGGTCAAGCTATAGATATCAAGCGCAATGCTTGCCTTTGCTGCAAGTTTTGCTAGGTACTCAACTCCACCACATTCGGCAAATGCTTTATCATTTTCAAAAAACATCTTAAGGCTTAGTTCATTGGCAACTATGCCGTGTTTTCTGGTTTTAGATATCTGGGTAAAAATGCTTTGATGTAGTGGATCATAGAAATTGTCTGCTGCAATTATATCTTCAACTGCATCACAAATTCTATTATCACGAATCATTGCACCAATGAGCATTTGCTCTGCTTCTAAATTGTGTGGCAATTTACATATTTCTTCTCTTGAATCAATAAGATTAGCTAATTCATTCATTTTAAGTTTTCAGAGTAATGATTGATTATTGTAGAATATTCAGTCCTTACTTAAAAGATAAAAAATTTGACTAATCTTGTGTTGCTTATAGCATTAAAGTAGGCTCCTGTGGTGGAATGGTAGACACGGCAGACTCAAAATCTGTTGCTTGCAAAAGCATGCTGGTTCAAGTCCGGCCAGGGGCACTCAAACATTGGAAAATGCATATATGTTACATAAAATTTTTAATCGTTTATTTTCCATTCTTTCTTCTATAAATGCTATTCAAAAAGTGAAAAAGGATGATAATGGAATATGCTATGTAACGGGACTTAGACGCTATTTGTCAGTGCTGCTTGATTTAATCATCATCGTTTTATTTTTGCAGTTTTGCGGTCAGACCTTAAATCAACTCTTCATGAGCTCAGAGAGCAGTAAAATATTAGGCCAAATTGCTGCAAAATATCAAATGCAGGTACCACTATCTGCAGAGGAAACAGCAATGCAGAGTAAGCTAATCAAGTTACTAGTTCTAAATCAGATAGTTCAATTTATTATGCTTTTTAGTTATGTAGCATATATGTGGATAAGATTTGGCGCTACACCTGGAAAGTTATTACTTGGACTCAGAGTTGTAAATGCACAAACTTTTGAAAAATTGACTCTAAAACAAGCAATAAAGAGGTTTTTTTCCTTTATATTGTCAACTGCACCACTATTCTTAGGTTTCATATGGGCAAGCTTCGACAAACGTTGCCAAACTTGGCATGATAAGATTGCAAATACGGTGGTTGTCACAAATAAGAGTCTTAAGCCTGATAAAATGAAATAGTAGGTAAAAAATATGCCAAGTATTACTCATGGTCAAAGTATGGATTCTATTAGCGATAGTATTGTACATATTGGTGGTAATGAAATAAAAGAATGCGCAATTGAAGCGCTAGAACCATTTAAGAACGAATTAGAAGCTCAAAGTTTTGACCTTAATGGGCTAGGAACTTCTGACCTAATTAAAGCATGGAAGAAGATAGAAGATTTTAAAGGTGCTGGATTAAAGGATGCTTTTGACCTTGCTGATCTGATAAAAGGGCAAATTGCAGGATTTAATAAAGAAAAATTACAAGAAATGTGTACTTTTAGCAAGATTTCCTACGGTAATGTGGACAGAAAATTAAAGCAAGATGAGTACAAAACTAAAAGGCAATTTGAAGAAGAAGGTTATCAAATTATAAAATTTTACGACAATGAACTCATTGAAGACAAATATTGCTCGGATACTGACTATAAATTAGAGCAACAAGATGTCGGTTATGCTTTAATGAGTAGCAATTCATATAATCGAGATGCTGGTTATGTTTTTATTAAAGGTCAGGAAGTAACTATAGCTTACCATGGTACTCGTGATTTAAATGATGTAAAGGAAGATCTTCGTGCATCTTTAGCTAAATTGTCATTTTTACCTGAAGATCATCGTGTACACTCTGGTTTTTACTCTTTATTCAAACGCTCTTGGCCCAGTGTGCATAAGATATTAAAAGGGCATGCTAATGATAAAGGATTAGCAATCAAAGATTTGAAAATTAATGTTACAGGTCATAGCATGGGAGGTGCTCTTGCTAATATCGCTGCTTTATGTCTTAATAAAACAGAAGATGCCGAAGATGTTCATGTTGCAACTTTTGGCTCTCCAAGAGTTTTCTACAATGGTGCCGCTGAAGTTTACAATCAGTGTCTTGGAAATAAGACTATTAGAGTAGCTTGTCAATCAGATCCGGTACCATGTTTGCCACATGGTAATGCTGGTATGCACTATAAACATGTAGGTAAATCATTAAAATTAGAAACAGGTAAAACTCTGGAGTACTTAGAACTGCACTATCATAGAATTAATATCTATTATAACCTTGTTCGGGAAGTAGAGCAGGAAAATTTTAAATCAGATAACAATCCATCTAAGTATCGTCATATTGCTTATATTTTTGGCCTATTTTACCATGCAGTTTTGTCATATGTCGATGTGAATGATAAGGAGTTCTTTAAAAAAGTTGAGGAAGAAAATAAAGACATTAAGCTTTCTGAGATACCAATTCAATATGCTCCAAAATTAGAAGAGAAAATTAAACTACTAGAACAAGAAGTAGCTAAGCCTACTAATGACAAAACTCAATTAGAGGGAAGGTTAAAGAGTATACAACAAAGTTTGGTTGGAAAAACTAAAGAGCTAGATGATGAAAAAGGAAAATTAACACAAGAACAACAGAAGACTAATCAACTCAATGATCAAATAGATAAACTTACTGCAGAATTTAAAGGGACGAAAGATCAGCTTGCAGAAAAGAAAGCAGAGCTGGATGAACAAACTAGAACAGTAACCAAGCTTAATGATACTATAAAGGAACTTAAGGAAACAAATGCTGAATTAGAAAGAAAGAATAGTAATCTGGCTAATCGACTGGAGAAACTTGAGGAAGCAAAAACTAAGCTAGAAGAAAAGGTAGAATTTGCAGAAAAAGAGCTGAGGGATGCTAAAGCTCAATTCAGAGAGAGTGAGAGAGGGCTAAGGGAAGTAAAAGCTCAACTTGAACAGGAAAATAGTAATTTGTCTAGTCAAGCAAGGGAGCTTGAAGGGAAATGTGAGCAAACAGAAGTTCAACTTGTAGAATCAGAGCAAAAACTAGCTGAAGAAACTAGTAAAGTCATGCAACTTAGCAAAGAATCTAATGAAGCAAGAGCTCAGCTTGAAAAGAAGAAAAAAGAGATTGGAAAGCTAAAAGATCAAGTAGATCAAATGACTATACAAAACAATCAATTGGAAGGGCAGCTGGATGATGCAAAGCAAGGTCTAACTGATAAAACTGATGAAGTAACCCGATTAACACAGGTTGCTGATACGCTAAATGGTCGGGTAGCTCAATTGACTACACAAAATGATCAGTTGGAAGGGCAGCTGGATGATGCAAGACAATCGTTCGCTGATCAAATAATGCAACGCGAAAATGAAAATAACGACTTAAAGACAAAGCTGCAAGAAATTGAAAACAAAAGTGAAGTACTAGAGAAGAGTCTACAGAAGCAATTTGAAAGCAAGAATGAAGAGCTAAGTGAAAAATTCTTGAAAGCAAGAACTTACAGTAAAAGGCAAGGTAATTATGCTTCTGTTTCTTTTGTATTATCTGGAGCATTTGCTGTTGGTACAAGTTTAACAATGGTTCATTTAGCAATGTGTGTTTCGCTTGCTGTAGCTGCATTAACTTTTCTTGCAGTAGGATGTTACTGTTCTTATAACGCAAATACCGCACTTAATAATGTTGAAGTTAGTCAAATCGGGAATGATCTTAGTCATTCTTTAGTTTAGTTGTAGAGTAGCTGCTTGAGTATTAATTTAAATATTCTTCATTGCTAGTTATTGTAACATCACTTTAATTTGGTTGTGTTTTACTAAAAAAACTTTAGATTTATTTTGTAATTGATACTTAAATATAATGACACAATCTTGGAATTTATTGCAGAAAGGCCAAAAGGAAGGCTATAAAATTGCGTATATCAATGCTCGTATTATTGACCCGGAAACTAAATTTGATATAAAAGGTTCATTGTTAACTGAAGGGGATAAAATTGTTGATTTTAGCGAATCATTACTTTCAACAAGTGGAGTTGATGAAACAATAGACTGTAAAGGGCTTGTTCTAATGCCAGGACTTATTGACATTCACGTGCATTTTCGTGAACCAGGTCAAGAGCATAAAGAAACTATACATACGGGTAGCAAATCTGCAGCTGTAGGAGGCGTTACAACTGTAGTTTGCCAGCCAAACACTGTTCCAGCGATTGATAGTGTTGTCTTGGCTAAATATTTGAAATATAGAGCACTTGAAACTTCACATGTGAATGTTGAATTTTACGCCAAAATTACCACTTCGAAAGAAAAATTAACTGAAATGGCGCTTTTAAAGGAAGCAGGTGCGGTTGGGTTCACCGATGATGGTATGCCAGTTATGAATCCAATGATTATGAGACAGGCACTGCTTTATTCAAGTATGCTTGATGTTCCTATTGCTCAACATGCAGAAGATTTAAATCTATCTGCTGGTGGCGCAATTAATGAGGGTAAGATTTCTGAAGAATTGGGAGTAAAAGGAATCTTGAGTGCATCAGAATCGGTTATGGTAACTCGTGATATACTACTAATGAAGGACATAGAAAATGTACACTACCATATTTTGCATGTCTCTTCAAAAGATTCACTTGATGCTATTAAACGAGCAAAAGATTTGGGGTTAAATGTTACATGTGAAGTAACTCCTCATCACTTTACTTTAACTGAAGATATAGTAAAGCAACATGGAGCAATCGCAAAAATGAATCCTCCACTTCGTACAGAGGAAGATCGTTTAGCTATGATTGAAGGTTTAAAGACAGGTGTGATTGATTGTATTGCAACCGATCATGCTCCGCATGATCTTAGTTCTAAAGATTTGCCACTTGAAAATGCTGCATTTGGTATTGTTGGCCTTGAAACAATGCTGCCCATTTCACTTGAACTATATCACAGTGGACAAATGGTTCTACTTGATGTGCTTGCAAAATTGACATATAAGCCTGCAGATATCATACATGTGCCACGTGGCCGCATACAGAAAAACCTTGCAGCGGACTTAATTTTAGTTGATTTGGATCATGAATGGAAAATTAAAGTTGACAACTTTGCTAGTAAATCAAAAAATTCCCCTTTCGATGGACGCAAAGTGAAAGGGCGCGTAATACGTACCGTTGTGTCTGGCAAAACTGTATATTTACAGAAGGATTAGTTATCATACAGTTGCGTTCTCAATTTCAATCAATTGTAAATATTCAATATAAGTGGTAAAATATAGCCACTGAATGAAAAATATATGCTAATTAGTACGACATCGGAGCTGGAGAATGCATGTGAAGAATTGATGGCAAAAGATCCAAAATTTATAGCAGTGGACACAGAGTTCATTAGAAACAATTTAACCTACTATCCTAGATTATCACTAATTCAAATTTCTTACGGAGAGAAGAGTTTTATTGTAGATGTGTTAGTACCGGGAATTGACTTATCGCTTATTAAGAAAATAATGCTGAATCGAGAAATAACCAAAGTTTTTCATAGTTGTCGGCAAGACATAGAATCCTTACTCACCGTGCTTAAATGTGTTCCTACTCCCATTTTTGATACCCAAGTTGCTGCTATGTTTTGTCATTATTATCACGACTTTATTGGTTATTCAAAAGTAGTAGAGCAATATCAGGGGGTAGCGCTGGATAAAATTAAAGCTAAAAATTCAGATTGGTTAAAACGGCCATTATCTGAGGATCAATTAGATTATGCAGTAAATGACGTGATACACCTATATGACCTACACCAAATATTGTGCAATAAACTTGAAGAAAATAATAGGATAGGCTGGTTTCAAGAAGAGATGGAATCAATAGTTGATGTTAATAAGTATTTGCATAATCCAAAAGATGCATGGAAGAGGATTAAATTTAATTATGAAGCAAATCCAAAGTTGATGTTAACTGTTAAAGCAGTTAGTGAGTGGCAAGAGATCTTAGCACAGCGTTACAATATAAATCGTAATAAGGTAGTCAATAATGCCGTAATAACTGGTTTAATTGAAAAAAACGTGGAACATATTGATGACATTTTAGATGACCTTAAGAGAAACACAAAAAATATAAAAGAGGAAGATTTATTAGAATTTATAGATATTTTCAATGAGAATGAGAAGGAATTTGTGCAGCAAAATTATACTCTGTCAGATAATTATGATAAATCTGTATTTGATATACTCTCGATTATTTTGGAGAGCAAATGTAAGGAAAATAACATATCAAGAAAGTTAATTTCATCAAAAGATGAGTTAGCTGGCTCAATATCTGGGCAGATAGATAAACTATTCAAGGGATGGAGATATGATTTTTTCGGCAGATCAGTAGAATCGTTTTTGAATGCAGGCTCAAGGTTTGAAATTTTAATGGTAAAATCTGCTGATAGTATAGCTAAAATTCGGAGTAATCTTGTGGAGAATAACCGTATCACGTGTTGAGGTCTAACGAGTTTATTATATCTTTCACTTGAGAAAGAACATTTGCACTGGTATCGATGATAAAGTCGCTCATTTGCTTTTTTTCTTCAATAGGTAGCTGAATACTAGACATTAGATCCAGCTTTTTTTTATCCATATTACGCTCACTGATCCTTTGAGCTTGTACAGCGCTATCTGCATGGATAAAGACAATAAAATCGCAATATAAACGGAATCTAGTTTCCAGCAGGAGTGGAATGTCTAGAACTAGAAACTTTCCGTCATTTTCTTTCTCCTGAGCAATAAAAATTTCTAATTCATTTCGCACAGCGGAATGCACTAAAGACTGAAATTGCTTCCAATTTTCATCATAAGCTAAAAAATATTTAGATAATACTGTTCTATCTATTTTTCCATTTACTATCACTCCAGGAAATTTTTCTTCTGCGTAACTTATTATGTTTTTGTTTACTTTATAAAGCTGGTGCACGACAGAGTCGGCATCAAACAAAGCGGCACCAAATTCTTTAAAGCAATTGGCTACAAAGCTCTTTCCAACTGCAATCCCACCTGTTAAACCTATGATCATATAGCAAATTTCTTATAAAACTATATTTATAGCATCTCCTATGCCTATTTAAAACTGAATGCATAGGTATAAAAAAGAAAAGCTATTATTTTTTTAGTAATTAAGTAAAATAGAGTGAAAGATTAAGAGGAAATTTTGAAAAATAAGATAAAAAAGATAGTGATTTCAGGAAAAGAAGTGTGGCCGATTATCGAAGGTGGCAAAGGCATTGCAATTAGTGACGGAAGATCAAGTGGAGCATTTGCTGCAGCAGATGCTGTTGGTACATTTTCTGGTGCAAATGCTAAACTTATCGATAATAACGGCGAGTTAGTGCCACTAATTTATAAAGGTAAAACAAGAAATGACAAACACAAGGAGTTAATTGAGTATAGTATCGAGGCTGGAGTTAGTCAAGCAAAAATAGCGAATGAAATATCAAAAGGCTGTGGAAGAATACATATGAATGTGCTTTGGGAAATGGGAGCAGCAGAGCAAGTCCTTCATGGCATATTAGAAAAAGCAAAAGGCTTAGTTCATGGCATCACTTGCGGTGCTGGTATGCCTTACAGGCTTGGAGAAATTGCAGCTAAATATCAAGTTTATTACTACCCTATTATCTCATCGGCGCGCGCTTTTAAAGCGTTGTGGAAACGTGCTTACCAAAAAATATCTTCTTTTTTACTTGGTGGAGTAGTATATGAGGATCCGTGGCTTGCTGGTGGTCACAATGGACTCAGTAATAGTGAAGATCCAGAATTATCACAGGCTCCATTTGAAAGAGTTGCAGAGCTTAGATCTTTCATGAATGAAGTCGGTCTTTCTGAAACGCCAATTGTTATGGCGGGGGGAGTGTGGAATTTGAAGGATTGGGAACATTGGTTTGACAATTTACAAATTGGACCAATAGCTTTTCAGTTTGGCACTCGTCCACTTTTAACAAAAGAAAGTCCGATTTCTACGGAGTGGAAAAAGAAATTACTCACTTTAGAAGAAGGTGACGTATTTTTAAACAAATTTAGTCCGACAGGATTTTACTCATCTGCAGTAAGAAATAGCTTCATACATGAGCTACAGGAACGAAATTCACGTCAAATAAAATTTTCAGAAAGTGCGAGTGGAGAGTTTAATAATGAATTTGCAATAGGTAGCAGAGGTAGAAAGATTTACCTCACTGCAAAAGACAGAGAGCTAGCAAATGCATGGATTAAAGCAGGGTATATAGAGGTAATGAAAACTCCAGATGCAACTGTTATTTTTGTGACACCAGACAAATTTGCGGAGATAAGACAAGATCAAATTAATTGCATGGGATGTTTGAGCCATTGTCTGTTTAGCAATTGGAAAGATCATGGTGACCATTCAACAGGGCGAAAGCCAGATCCACGGAGTTTCTGTATACAAAAGACACTGCAAAACATTGTACATGACGGCAATGTTGAAAATGAACTTATGTTTTCTGGACACAATGTGTACAAATTTAAGCAAGACCCATTTTATGAGAATGGCTACATACCGACAGTAACAGAACTGGTGGAAAGGATATTAACTGGGTATTAGGTTATGGTTGAATTGACAATTAAACTTTACTTTGCTATAATAAATGTTTATTAATTTAATCTTAATTTAGGGGTAACTTTTATGCGTGATAGTGTTTTAAAAAGGTATGCACTTGCCTATATAAAAGAAACTGGCAGTGACAATGGTGTTCAAGAATTTTTACGTTCTCGTGGTATGCAAAATATTGAGGACTGGAGTGATAAAAATTTTGAAAATGCGTATAAGGAATTTAGGCGCTATAACCCAACTAATGAACACAATATAGGAAGTGATCGACGTGATAGTAGGCAACAACCTACAAGCCCTCAGGCTACACACGTATATGTACACAATAACAGAGGTTTAGATTTTTGGGATTATTTACTACTTAGCAACCTGTTTAGTGGTCGTACTACAGTTATAAACAATCCTGGTTTCATTAGTGGTGGCCAGCTAAGTAGAGAAGATAAGAAAAAAGACTCAGAAGACAACAGGAAATTATTAGCTTTAGGTATAGCAGCTGTAGTTGTGTGTGTTGCTTTCCATGCTTTAATGTGTGTTTGGTACAACAGTAGCGAAAAAACGGCTAGAAAATCAGAAAAGGTAGATTACCTGGATAATAAACTTAAAATGTTCAGAAATATAGAATTTGCAGTTGGTGCAATTTCTTTAGCAGCTTTGATAGGTTGTGCTATTAACCCAGTGTACGCATTCGTCGCTTGACTTTAAATAAATAGAGCCTTTAAATCTAGAAAAATACCTTCTTAAAGTAAAAAATTTGTTACTACATAATTAAAACGTTGTTT
>NODE_5_length_30385_cov_6.696285
GATCTCCATAAGCAATCTTTTCTGCAATAGATTTTTTACCACATTTCATAATTATATTAATAAAACGCATCGAAGCTAAGTCAACAATAGCAGGAACTCCCGTAAAATCTTGCATCAATACCCTTGCTGGTTTATAGCTAATTTCGTGATTGACATGTTTATTGACACAACTTGCTAGTGTTTTTATGTCACCCAATTTTACGCTCACTCCATCTTCGTTACGCAATAAATTTTCAAGCAATACCTTGAGTGAGCAAGGCAATTTTGTTAAATCTACTCCTAAGAATTTACCAGCGTTACTTAGGTTAAAGTAGTTATATAACCTTCCATCAATATTTAAAGTCGTCTTTGCATTTAAAGAATTGTTCATCCTGTATTAGTTAAAATTGGAATTACTAGCGCTACTTTTTTGTTGTTGACTTTGCTGCTGATACATAGTTTCAAAATCTATAGGATCTAGCATAAGTGGAGGAAACCCGCCACTACTTGTAGTTCTTGCAATTATTTCTCTTGCAAAAGGGAAAAGAAAAGTAGGTCCACCAATAAATAAAGCTTGTCTCACCTCTTCTTCACTTAGCTCTGTAAAGTTTTCTATTGAAAAAATACCGCAATACTTTACCTCGCAAATGAAAGCTATATCATCTTTTACATCTTCATCTTTTACCGTTGCTTTGGCTTCTATATGCAAAGTAATTTCATGAAAAGGCTTTTCTTCACTTATTCCTTTTTTATTTTCTGTTCCTTCTAATTTTGCTGAATTAATATTAACCATTACATTAATATCAGGAGCTTTACTAGAAGGAAGGAATGGCGAATTTGGATTCTCAAACGAAAAATCTTTGACATACTGACCATGAATTTTCATTTTGTGTTGTGACATTTCTTACGTCTCCTTTAATTAAGTTGAGATGTTTAATACTTTCTTATATAATATATCCATTTACAAATGAATAGTAAACCTAACTATAGGTTAATATGAAAAACATATTTTTATCAATAATTAATAATATTTAGATACTTTATATATCAAGGAGTAAGTTACCATGATAGAGCTTGTAATATATGCTTTACTAGCGGCGTTTATTTTTTCACGCTTATATAATTCTTTAGGAAGATCATCCAGTCTCAATCTAAAAAAGCTAACAGGTGTATTAGATGTAAGTCAAAGTAAAGAGGATGTGGTAGAAAATATCGAAGATTATACTTATAGCAATAACAAAAGTTCAATAGAAGCTACTTATGAACAAATATTACAAAAAAACAGAGAGTTCTCTATTTCCAATTTTATAGAAGGTTCAAGCATAGCTTTTGAATTAATAATTAAATATTTCAACCAAGGAAATTTACCTCAATTAAAATCTCTTCTGGACAAAGATTTGTATAACAGCTTTGTGGATAAGATTAAACATCGTAAAGAGATACACGAGTCTATAATTGTTTCTATTGTTTCACAAAAAATCTTAGAAATAAAACTAGTGAAAAACGTAGTATTTATTGCAGTATACTTCCTTTCAGAGCAAATTAACTTCGTTAAGAATGGTGAAGGAGACATCATATCAGGTAGTATGTCTACTATTAACAAAGTTGAGGATGTATGGCAATTCAAAAAAAATATTAATTCATCAGACCCAACCTGGTTGCTTGTTTCTATTAACTATAAGAAGGCAAGTACTGATAAAAATTCAACAACAAATGACAACTGATGGAAAGCAAGCTACGAGAAATAGTACTTGATACTGAAACTACAGGTCTTGACACTGAGTCTGGCCATCGAATTATTGAGATAGGATGTGTAGAACTAATTAACCGTATTCCAACAGGTAAAACATTTCATCGATATCTTAATCCAGAGAGAGATATACCTTACCACTCATTTAAGATTCATGGTATTAGTGAGGAGTTTTTGGAAGATAAACCACTATTCTCAGATGTTGCACTTGAATTTCTTGACTTCATATCCAATGACATTTTGGTGATTCATAATGCTGAATTCGATGTTAAGTTCCTTAATATGGAGTTAGGCAAGTTAAATGCTGGGTTAATTTCCTCAGATAGAGTGCTAGATACATTACCACTTGCAAGAAAAAAGTTTGTAGGATCACCTGCTTCTTTAAATGCATTATGTAAACGTTTTGATATATCGTTGGAAGGTAGAGAATTGCATGGAGCATTAGTTGATGCTCAATTGCTTGCAAAGGTCTATGTTGAGCTTACAGGAGGATTGCAAACCTTTTTATTTAATAATGAATGTGCTCAGGACAATAACTCTACGTTTATTCAGCATAAAGTGCGTAATTTAGCTCGCAGAGAACACTCACCAAGTAGTGAAGAATTTGATGAGCATAAGAAACTGTTAGACAAAATTAACAATCCACTTTGGAAGGAATATGTTGAATCAGTCAACTAGTTAATATATGATTTAATTTTATTAGGAACGCTTTAATGGTAAAGTCTATAAGGTTATTGTCTAGTCTACTAATAGCATTAGCAGCTGTCTTCTTAGGTTATTGTTATTTTACTAAGAAAGGCATCTTTGTCCCATACAATACAGAAATTAAAATAGGTGGGGATTTTTCTTTAATTAACCAAGATGGACAAATAGTACGCAGTAGTGATTTTAAAGATAAGTATATGATGATTTTTTTCGGATTTTCCTCATGTAAAAGAATTTGCCCTATGAACCTCGGAATAATTTCAGAAACACTTGCAAAGTTAGATGAAAAAACTAACAACAAACTACAAACATTTTTTATTACAGTTGATCCCGAGCGTGATGACACAGAAAGTCTTAAAGAATTTCAGCAGCAATTTGACCATAGAATACAAATGCTAACTGGTGAAAGACAAAAAATAGATGAAGTAGTTGCAAAGTATAAAGTATATGCAAGCAAAGTAGGTGGAGAAGAGGAAATTAACCATTCTTCAATAATATACCTTATTGGCCCTGAAGGAAAATATGTCACACACTTTGTAGCTGATTTAAATTCAGATGAAAGTCAATCTGATAAGATTCTGGCTGAGATAAAAAAATATGTAAGCTGAACTAAAGAGCTTAGCTTACTTTAAATTTATGCTAACGGCTATTTTGATTAAACTAAGTCGTTTTTTCAATTTTTTCTAGGATCAACTCAGCAGCTTTTTGTTCAGCAATTTTCTTACTAGGAGCACATGCAGAAACTTTGTCATAACTCTCTATGCAAACTGATATAGTAAATTCAGGATTGTGTGCTGGTCCAGTTTGTTTTACAAGCTCATACTTTGGTAAAGGTAATTTATTTCTCTGAGTCCATTCTTGCAGTGAAGTTTTAGGATCTTGAGGAGGATCGAGGATGTCCTTAGCTAGCTTTTCCCAATGTCGGATAATAAATTTCTCAACACTCTCAAGTCCGCCGTCAATATAAATTGCACCTATTAGTGCTTCAAGCGAATTTTCTAAATTTTTTAAGTTACATTTTCCTCCGTTACAACGTTCACTATTATTCATGATAATAAAGTTACCTAACTCTATTTCTTTAGCAACATTAGCAATGGTACTGCCACAAACTAAATCCGTTTTTCTTTTTGCCAATGCTCCTTCTTTTTCTTCAGGAAATAGTTTAAACAGTATGGCAGATACGACCATATTCAAAACACTATCGCCCAAAAACTCTAGTCTTTCGTAGCTTACAATCTGGTTTTTGCTATTCCTTTTATTTACGCTTGGGTGAGTTAGTGCCTCTTCTAATATTGCATAATTTGTAAATTTATAATCAATGATCTTAGATATTGCATCATTCAAACTCTTCATACCCATTATTTAAAAGAAAAGCACTTCCTACCACACCTTTATACTAAAAAATTAGTATTATTTTACTAAAATAATACCACCAACTTCCAAAATTAATGTATACAACCCACCACCTCACTAATGTTACTAAATCCATCTCTCCTTATTAGTTCTGCAAGTTCTAGATTAATTTTGTTTACAACTTGAGGTCCGTGGTATATGAGAGCAGTGTACAACTGTACCAAAGAGGCTCCTGCCTTTATTTTTTTATATGCATCAGCACCACTTGAGATTCCTCCGCATCCTATCAACAATATTTTGCCCTTAGTAAGTTTGTACATATCGCTCAATAACTCAGTTGAAAGTTTGAACAGTGGTTTACCACTCAATCCGCCACTTTCGTTGTGGTGGAAATGCAGATTATCTCTACTTACCGTAGTGTTGCTTACTGTTAATCCGTCAATCTTATATTCCAACACAAGCTCAGCGATATTTTCTTTCGTTTGCTGATCTATATCTGGAGAAATTTTTAATATTATCGGTATTGATTCAGAGCTATCAATTGATTTTTTGGTTAGAGTAATAGACTTCAACAACTTGGATAATTCTTGTTTGTTGTGTAAATCACGCAAGTTAGGTGTATTTGGGGATGAGATGTTCAGTACTATATAATTGCTCTTTCCATATACTATCTTTATTAAGTCAACATAATCGCTGATTTGGTCCTTTGATGTACTGTTTTTTCCTATATTGATGCCAAAAATGCAATTATCAAGCTTAGTTTCACTTATCTGCTTAAGAAAATAGTCCACCCCTTTATTATTGAATCCCAATCTATTAATTATTCCTTCATCTTTAATTAACCGAAAAATTCTCGGTTTTTTGTTTCCATATTGGGGATATTTAGTTACAGTACCAGCCTCAATAAATCCAAAACCAAATGAGAGCATGGGCCTTAGAACTTCCGCATTCTTATCAAAGCCTGCGGCAAGACCCACAGGACTTCTAAGTTTATTACCAAAAAAGTTTACATTTAAAGACTCTGGTAGCTCTATAGGTTTCTTAAAGGGCATTTTTTTTAACGCCATTATTAACAAGAAGTGAGCAATTTCAGGTGGTAGCAAAAATAGTAAATTACGCAATATCATTTTGTAAAACACTTTGCTCATTTTTAGTTTATTTTTTACCATGCAACAAGAATAACTTAGAAAGATTGAGGTTTATCGAAATAGTAAGTATATAGTTTCTATGCAGAGAAAAAACTAATTTTTCTGAAGGGAAACAACAACTTGATTAGTATTTTTATCTAGTAATTCTAGGTAGCCAAATTTGTTAATTTGAGATTTTATTAGTATAGGAATCTTATTTCGATTTAAATAAAATCAATGATCTAATTGGAGTAAGAGGCCGGGACCGGAATTGAACCGGTATAAAAGGATTTGCAGTCCTCCGCATAAGCCATTCTGCCACCCAGCCATTTTTTTATGCGTAGATATTAATTATATCTTTTAGCATAGATAAAGCTTCTTCTCTTTTGCGTTGAAAAGTATTACGCCCAATTATTGAGCCATTACCACCGCCTTGCTTAATTTCTTTTACCTCACTACTTATATCACCCACTGACTTTGACTCACCACCAGAGAAAACTACTATTCTTTTTCCTGCAAAGCAAGACTTTTTAATATATTCAATTCTTTTGAATAATGATTCAATATTTTCTATTTTTTCTCTTTCCATATGGTTGGTTGGAAGTTTTACTTTTATTATGTTGGCACCGAGCAAAGCCGCTATATGCGCAGCATAAGCAATGACATCAACTGCTGTTTCACCTTCTTTGGAAATCCCTTCACCACGTGGATAAGACCATAGCACTACAGCAAGGCCACAAGATTTAGCCTCAGCTATAATTTTGCGAGCTTCTTCCATCATATCAAAACACTTAGCAGAACCAGGATATATAGTAAACCCAACAGCCACGCAGCCCAAACGTAGAGCATCTTTTACAGAGGAAGTTATTGCTTGATCTGAAGTTAAGCTTTTTGAGTGCAAAGAGTTAGCGCTATTAAGCTTCAAAATAAGTGGTAGCATTCCAGCATAAGTTGAAGCACCAGCTTCGATCATACCAAGCGGAGCAGCGTATGCACTTACTCCTGAATCAACTGCAAGCTGAAAATGATAATGTGGATCGTAAGCATCAGGGTTAACTTCAAAACTTTTTATTGGTCCGTGCTCAAATCCCTGGTCTACAGGGAGAATTACTAACTTGCCAGTTCCACTAAGTTTCCCATGCATAAGAATGCGAGTAAGATTCGCTTTTACTCCAGGGTTTTCACTTTCGTAGTAACTTAGGATTTGTTTTACTTCTTCACTCATTAATATCTTCAAATTTACTCAAAGTGTAGCAAAAACTATAGTTGAAGCAAAGACCTTTTTATGCTCTTGTTCCTACGCCTATATTTAAAGGTGTAACTTTAGGATCAGTAGTATGCTGTTGTGGTTTTTCTTGAACTAAATCTTCAAAATACATTTTAACAATAGGAAGAACGAGCGGCATAAGTACTAATTTGTAGTCATACCATGCAAATTTTTCTTTATAACTAAATTCCGCATCTTCTTCATATAAACACTGGATACAGTATTCACCATATAGTTCAAAAGCTTTTATAAAAGTTCTAAGTAAAGCAATAAGTAATAAATCTAATAGTAAATTAGCCATAAGCACCATTCCATATTGAACAGGCCAGCCATTTTGTGCAATTTCCGATACTAAACTGCACACAGCAAACGCTGCTGCTATACATAGCACATAATTATCAGCAGCAATAAGTAGATTGTATCTTCTATTTAACCTATCTAGATTTTCTTCTTGTGAGCCTCTTTGTTTACTTGCTGCATAGATAATACTACAAAAGGATATAATAAATAACCATGGCCAAACTCCGATGCTGAATGCATAAAATTTATAAGCAATATTTTGCACTTTGCCACTGTTAGCAAGTTGTGATAAGCAATATTTGACTTGAGGCGACAGACCAAGTACCACATTTGCTAATATAAAAAATAAACATGCTCTATTCACAGCTTTCTCTCTACGCAATAGAATCTCATTGATTCTCCTTTGTTTTTCCTGCACTTCTCGCTGTAATGTTATAGATATGCCAGGAGTTCTTCCTGCTTTTAAGTCGTTAAGATATTTCTCTAGCTTATCTTTATCTGCACTAAGTTTTTTAAACTTTTCTTCAGCTATTTTTTTCTCTTTCTCTCCTACTACTTTATCAGGGTGACATTTTAATGAAGCTCTTCTAAAGCGCCACTCAACTAACTTAAGTACATCATCAAACTCCTGGCTTATTACTTCTTCTGCTTTTATTCCCAGCCTTGAAAATAAGTTCTGTAAATCTTGATTACTGTAATATTGATTTCTGGTTAAACTTGCCACTATAGCCTCATTAAAAAATAGTGACTATACTACAAATTTAATACTCAAGCAAGAATTTAAACTATATCAAAAGCAATTCCGTGTTTACCAATATAAATCCTTAATTTCTTTCCTTTAATTAATCGACGATTCAGTATTTCTTCAGCCAAATGACTTTTTATCTCTTTTTCAATCAGCCTCTCTATTGGGCGTGCTCCCATTTCTTTGCTATAACCTGTTTGAGCAAGATAAGACTTTACTTCTTCTTCCACTGAGCAGCTTATACCCTTTTGCACAAGTTGTTTTTTTAATTCCTGAATAAATTTATCCACAATGTGCAAAATGACATCCGCATCCAAATCAGAAAAGGAAATGACTGCATCAAGACGATTACGAAATTCAGGGCTAAAAACCCGTTCCATTGCTTTTTCGCTGTCACTGATGTTAAAGTTTTTATACCCAAAGCCAATAGAACTTTTGTTACGTTCAAATGCCCCTGCATTGGTTGTCATAATTAAAATCGTATTGGAAAAATTAACCTTACGTCCGTAAGTGTCTGTAACACAACCATAATCCATGATTTGTAGTAATATATTATAAATATCACTATGAGCTTTCTCAATTTCATCAAGAAGTACTACGCTATATTGATTATTAGATACAGATTCTGTAAGCAATCCACCTTGATCGTAACCCACATATCCAGGAGGGGAACCAATCATTCTAGATATTGTGTGAGGTTCCATATACTCAGACATATCAAACCGAATAAGGTTCATACCCATATTTTGTGCTAGTTGCTTCGCAAGCTCAGTCTTACCTACACCAGTTGGCCCTGCAAAAAGATACTTTGCCAAGGGTTTATTGTAACTTCTCAGACCAGATTTAGCAATTTTAATAGAATTAACGAGAAACTCTATCGCTTGCTCTTGACCAAAAATGGCCCTATTGAGATTTTCTTTCAAAGATTTTACTCTTTGCATATCATCAAACCCGCAAGGTACGTTTGTAATCCTAGCGATAGTACTCTTAATGTCTCTACTGTTTATAATTTTTCGCCTGCTTTTTTGTAACTTACAATATGCCCCTGCTTCATCTATAACATCAACTGCTTTATCAGGTAATATTCGCCCAGTAATATACTTGTGTGAAAGTTCAGCTGCAGATTTAATGGCATGTTTCGTGTAATATACTCCATGATACCTTTCATAGTAATGCTTTATACCATCTAGTATCTTTACTGTATCATTAATAGAAGACTCTTTTACATTAATTTTTTGAAACCTCCTTGCTAATGCTTTATCCTTTTCAAAGCTATTGCTATATTCTCTATATGTAGTTGCACCTATACAACGCAACGCACCTCTTGCAAGTGCAGGTTTGAGCAGATTGCCAGCATCAAGAAAGCTGCCACTTGTTGAACCTGCTCCAATAATAGTGTGTATTTCATCAATGAAAAGAATAGCGCCAGGTTTTGCCTCAATTACTTTTATTATAGATTTTATTCTCTCTTCAAAGTCACCTCTATAGCGTGTTCCTGCAAGAAGTGATCCTAAATCCAAAGCATAAATTATGCTGGATCTCAGTGCACTCGGAACACTACCTTCAATAATTTTCAATACCAAGCCTTCAACTATTGTTGTTTTACCAACACCTGGTTCTCCGACATATAAAGGGTTATTTTTTCTGCGTCTTAGCAAGATTTCTATAGTGCGATTTAATTCATAATCACGACCAATGACATAATCTATTTTTTTGCTTCTTGCATAATCATTTAAATTTCTACAATAATTTTGTAGAACTTCTTCATCTTTTAATAATTCACCTTTATTTGCTACAGTAGAGATATCGTTATTCTTATCAAGTTTTATCCTGCGATTAGTTACATATTCTTCTATATCACCTGAATATTTTATATTGGATATGTTATAAATCAAATTAGAATCCTTTGCATTCTGTTTGCGTAATAGCTCTTCAATGTATAAATCTTGCTCAGACAGAATCTCTAATAGAATACTTGCTCCATTTATTTCTTTTCTTCCCAGACGATGAGCTCGTATCATGGCTTTATGTATTATGCGTTGAAATAGCACATCAGGCTCAACTTTATTGACAGTTAATTCGGAGTTGTCTTGTAAAAAACCTTTTGTATTATTACCATGATCATTCCTTAATATAATATTATCTATATTTATAATTTCACCAGCTTTGATGTTACATCTTGATAAAACATAATTTACATCCACATCTTTGGTTAATGCTAGCAACAAATGTTCCACTTTTGCATATTTAAGCTTACAATCAGAAGCAATCTGTAACGCTCTATTTAAACTTGCCTCTAAATTTTTAGAAATCATCTATTCTCTTTAAAAGTGTAAATTTATATATAATTAGTAGCACACAATTATTAAAAAAACTGAAATCTAGCAGCTCGTTGTAGCCAAATTGAATGAAGCTACAGATTATAGCCCACACAGCCTAACATTATACCGTTGTGATAATCTCAAAACATTATAAGCAGCAGAATTAAGATTATCAAATTGTAGGTAAATCTAATTTGGGCTAGCTATATATTCTTTCTACCATCCTCCAATCACTTCACTTTGCAGCAAGCTTACTGGAGCTTTTAAAGAATAGAAGAATAGTTAAGTACATTAATACGCTTTTTCTAGTACTCTGCTTTTCTTCTTAAATACATTGATCTTTTTTCTACCGTATTTAGCCTTTAACGTACTTGGCCTTTTAAAGATCTTTTTGCCGTTACGTTTTTGAGATTGCATACTACAATCAAAATTTGGCTCTCCTTCTTTATCTGCTAGTGCAGGCAGTCTTCTCTGATCTTGAGGTGTAACAAAAGATAATGCAAATCCTTCAGCTCCCGCACGTGCAGTTCTACCTATACGATGAACATAATCAGCTTGCGATTGTGGTACATCATAATTGATAACATGTTGAATGTGCGGAATATCAAGGCCGCGAGAAGCAACATCTGTTGCAACCATGATTCGATTGCGGCCACGACGAAAAGAATTAATGACTCTTTCACGCTTGTGCTGCCTTAAATCACCATGAATTGCCAAAGCGCTATAGTCATCTTTGTGCAATTTGTCAGCTAGCTGATCCGCTCCTCGCTTTGTTTTGACAAAAATAATGATCGATCCTTTGCGCTGACATAATTGTGTAACAAGTTTTCCATATTTTTCTGATTCTGACGCATAAACAATTTCTTGCTTAATTTTTGCAGAAGTTGTAGCCTGACAATCAACAGAAACACGCTCTGGCTGATTAAGGTACTTCTCAGTAAGTTTAACTATATCACTAGGAAGAGTTGCAGAAAACATAAGAGTCTGACGTATTTTTGGCAGATATTTCATGATCCCTTCAATTTGAATTCCAAAGCCCATATCAAACATACGATCCGTTTCATCAAGCACAAGAGTGCTGACATTGCGAGTAATCAAAGCTTTACGCTCAATATGATCTATAATACGACCAGGAGTACCTATTATGATTTGTGGTTTTTTCTGAAGCTGATTTAGCTGCCTAAAAATAGGCTCACCTCCAATCAACAAAGCGACTCTTAGTACAGAATTTTGAGATAAGAGTTTTCTTATCTCATTTGTTACCTGATGAGCAAGCTCTCTGGTTGGCACGATGACTAAAGCTGAACCAATGCTTGGCTCATTCAGTAATTTAGCAACCAGTGGAATAGCAAATGCCAAAGTCTTTCCAGTTCCCGTTTGAGCAGATCCAAGGATATCTTTGCCCTGGAGAGCTAGAGGAATCGCTTGCATTTGAATCGGGGTTGGAATACAAAGATTATTTTTACTTAGAGCTTGCCTAAGCAAAGTTGGAAGCCCCATTTCATGAAAGTTACTCACAATACATTACCATATTAAAAAGCTTCACGATAGACTAATCTTCTAATCTTAAATTTATTGCAGACTTTTTATCTTCCCCGTTCCTACCACGCTCCTCTTTAAGCTCATAACTTACTCTTTCCCCTTTCATTCCTTTCTTTTTATCCTCTCCTCGAAGTGCATCAGGTCTTATTCCTGAACGTTCTAATGTACTAACATGTACAAAAACGTCCTCACCTTTACCTTCTGGCTTGATGAAACCATAGCCTTTTTCAACATTAAACCATTTTATATTACCAAATTCCATATGGATAACTCCTAAACTACTAACTAATATTATTAATGTGATGAAAAACTTTGAAATTACGATTTAGAATGCTTTAAGCTTAGTTACTGCAACTAAACTTCTATACTCCATAGTCTATTCTTAACATTACATAGTAATAGTACACAATTATTGTACTTAATGCAACTAAAATTTTTAATCACTAAGTGAACCTGCTACTGTCATTTCGCTAACTTTAATCGTTGGTGAATTAAAATGCCCACAGAAAGTTAGGTCATTTGCAACAACTAAATTGCTAAACATATTTTTCAAATTGTCGGCAACAGTAATCTCGTGTATTGGATACGTTATTTTACCATTTTCTATAAAAAATCCGCATGCACCTTGACTATAATCGCCATTGATTAAATTAACACCAAAACCAAATAAATCAGTTACATATATTCCTTCTTTTACTTCCTCAATTAATTCCTTAAACGATCTATTACCATTTTTGAAATAGAAATTACTAGCTGAAGGAATAATTGCAGCATTACTTGCACGAGTTGCATTTGCGGTCGTTTCCAAGTTTAATTTCCTAGCCGAATATAGATCTAAAATCCAGTTTTGCAGTACTCCATTTTTTACAAATTCATTTCTTCTGCTCATTATTCCTTCCCCGTCAAACGGTCTTGATGTTATACCCCTTGGTAACAATGGGTCATCAATAATGCTAATCTCAGTATTAAAAATTTGAGTATTTAAACTATTTCTCAAAAAAGAGCTATTATTTACAATATTGCTACCATTTATGGCAGAAGCAAAGCTCTTTACTAGCTCTTTTGCTGCTCTTTTTTCAAAAACAACCGGAAATTTGCCTGTCCTGATTGTACATGAATCCAATTGATCTATTGCTCTTTTTGCTGCTTCTTTCCCTATTGACTCCGGTGTTTTTAAATCACTGAAGTTGCATGCTACATCGTAATCGTAGCCTATTTTCATTTCACTCTTTTCTCCAGCAACAACAGAAACCTGATTAACAAAAGTTGACTTACTAAATGAACCAACAAAACCAGAAACGGTTGATAATACTGTATTTACTGAAGTATGTGAAGATGAAGCTCCTTCGGAATTAATAATATTTTTATGTGCAAGAGCTGAATTTTCTGTAGCTTCAGTAATTTCTTTTAATTTATTAATTGTTACAACATTATTATCTGAGATATTTAAATCTGCAGAAGAGATATAATTACTGCCATCTACAGCAAAACTAATATAAGGATCTTCCTGGGCATTCTTTGCCATTTCCACCACTTGGCTCACTGCACTACTAAGATTATTCAAATCGTTTGTGGAAATATACGCAGCTTTGTTCTTACCTGCTATAGCTCTAATTCCGACAGTACAGTTTTTAGATTGTGATATTTGTTCAATTTTTGATAGACGCTGAGAAACCGAGGTCTTATTAGTTTCATATATTGTAACTTCTGCGTCTTGATTCTGCTTTTTTATTAGTTTAGTGATATCTGCTGCAATATTTAATATATTCATTTTTCATTCCTTGAGTTTCTATAAAGATTCTGCACCACCTATAACTTCAATCAAATCAGTTGTAATTGCTGCTTGACGAGAACGATTATAAAGTAATGCTAGTTTATTTAGCATTTCTTTTGTATTTCTGTTTGCTGATTCCATAGCAACCATCCTAGCACTATTTTCACTTGCTGCACTTTCAAGTAAAGCAGAATAAAGAGCAGCTGTAACATAATCTTGAGTCAAAGATTTTAAAATAAACTCAATATTTTGTGGTTCATACTCATAGCTGTAATCTGTTAGAGGACTAACTACAGAATTATCAATTAATAATGAGTCTTTACTCCATGGTTTTATTGTTTCTAATATTGGCTTTTGCATGAAGGTATTATAGAATTTATTGTAAAAAACCTTAACTTTATTGTATTTACTTAGATCTATATCACTAACCAAGGCTTCCACACGCTTTAGTGTGATTCCCTTACTATTTTCAACCTTCAAGATATTTTTAGAATTAAATCTATTTTTGCCTGTCTCAAAAGCTTTCTTACCAAAAAAAACAATGTCTACTTTCTTATCATTTGCAATTAATTTGTTTATATGCTCCTGACTGAATTTAACAACAGAGGAGTTGAAGCTGCCACATAAACCACGATCAGATGCAATAATAAATACTAGGAAAGAATCTTCATTATTGATATTTAGAATTCTTGCTAGTAACTCTTGATCCGCTGATAGCGCTAGTGAAGAAATAATGCTATGCAGCTTAGATATATGCAATTTTGAATTTGATAATTTCTTTTGGCTTTGTAATAATTTTGCTGCAGAAACCATTTGCATTATTTTCGTGATTTTCTGCACAGACTTAATATTTTTAATTCTTAAGGATAATTCCTTTAAGCTCTTCATTTTATATATAATTCTAATTTATTAAAATATATAACTGATAATGTCTAAAAACAAGTTTTTTTGACATTGGAGTCAAACCTAACTAAGAAACTCACAGATTTACTGTTTTGAGATAAAGATTATATTAAAGCAATCTCGATGTAAAAGTATCACACCTTATGGAGTCTTATAATATAAGGTAAATACAATTAAGACTATTGCAACTTGAGCACTTATAATCCCATTGCTTTAGCTCTTTATTACAATCAACACATTTCCAATCTGGATCAGGCACAGCTTCTGAGTCCATCTTATTTAGCCAGTAAATTGCTTGATCATACTCTTGTAGCATAATCTTGAGCTGTACCATCACAAGGTAGATTGATATGTAATTAGCTTTTTTCATAGCAATATCTAAATGCTGACTTGCAAGATCATATTTCCCTAAGCTAATTGAAGACAAAGCAAGCAAGCAATAACTAAAATAATAATCAGGGCGTAAGTTATATAGTCTTTCAGCGCCTTTATTATTTAACTTGATATACATTCTAGCTGATTGAGGAGTAGGATTTACTCTATACTCTTCCTCTAATACTGTAGAAGCTTTTCTGATTTTTTCAAGCTTGATATATAATTCTGCCTTTAAATAATTGATGGGCTGAAAAGTTGCATAATAACTTTGTGCTTTAGCTAAATAATCTATAGCTTTGTAAAAACTTCCTTTACTTTCGTATTGCTTTGCTAAAGCGCAATAAAAAACCGCTAACATCTTTTTACGATCAAAGGGAAGAAAAATATTGAATTTGATAGCTTCCTTTAACTTTGAAATTGCATTTATCCAATCTTCTTGCAATATACAATGCTCTATTTGAAAGGGAATAGACAAAATTTTATCATTAATTGAACTAGAGCAATATTCTATAAATTTTTGAAAGACTAACCTTTCTTGCTTTAGGTGAATAATCAGTTTATTGATCAGAAGTAGAGCTAAGTTGCGATTTTTACTTGCAATACTCGTTAAATTATGGCTGAAAAAGCTGTAATTTCCCGTTTTACCTGAATTAAAGAGCTTTACTAAAGATAATTTATCACTTTCTTCATTTAGATTTTTAATTAGCTTATTGGTGTTCTCTATATTACCTAAGTCTAAGCTAAAGAAAGCTTCAAAGAGAAGCAATTCTTCCCTACTTCTTCTTCTATTTTTTATGTTAGCAAATGTTGATGAAATAGAAGAACAAAAACGTGCAACTGCAATCAATAAAAATAATAAGACTACGCAAGCAAGAATAACGAAATATAGATCAATACTTATAGTGTAATTGCCTAATTCCAATTTTATTACTTCACCACTTACCTTGATCCATATGCCAAATAAAAAAGAAAAAGCAAAAATTATAAAATAAATCATGAGATGTATTGTAATAAGTGACGATATATTATTGAAGTATTCTTGAAAGCTACAATAAAATCATTCAATTTATTAAGCCATGGTTTGAATTCTGGGTATGTTAAGTCACTTATTGCGGTGGCTATGCTCTGCCAATCATTATCGCTTATTAATTCTTCAATTTCCGCAAGCTTTAACCTGAGTGGATCACTACGATCATCTATCTTTATCCAATTTGAAATGATTTTTTTAAACAAGTTACTTTTATTGTAGTTAATAACAGTCATGTTCTTCTCAAAAGACAATTTCAACCCGCGTAAAGTATCTACCTCTTTCAAATTTTCCAATTCATTTACTGCATTTTCTATTTCTGGATCGTCAAGCTCTGATATCAAAGGCTTTATTGAATTTATATGATTATCAAACTTGGCTCCTCGCAATAACGAATTCTTCATCTTAATCACAAGTAGCAGCAACTTTGCGAGGTTCTTATGCCTTAAACTACCATCACCCTGCTCACATTGAGTGTGAAGATTTCTCTTTAAGTCAAATATCCTTTTTTCTACCCTAGATTGATTAATTTCAAGCAACATTCTAAGTTCATCTATCTTTTCCGTTAAAACACTTATACTGTCTTCACTTTCTTGCTGATTTATTTTAAAAAATATTATGTTATTTATTGTAATATAGCTGGCAAATAACAATACAATTAAGAACCAACCTATGCATTTTTTTCGAGTATCATTCATAACGTAATATCTCCGCTGGGTCTTGTGCAGCTGCCTGCAATGCAGGAGGAATTGTTGCTAAAAATGACAAGAACAATGCAAGTGCAGAAATGTTCACTACATCTTGAGAAACTAATATCACTGGCAAACTTGAAAAAAAGTATATCATAGGATCAAATAGCTTGATGTTGGTAATGTTTTCTAAAAACACTCTAATATTTTCAATATTGAGAGAAAAAACAACCCCTATAATAGAGCCAAGACAAGTTCCTGTAAAACCAATGAGCAATCCACAAGCACAAAATATGCGCATAATGCTTCCGCTTGTTGCACCAAATGTACGCATAATTGCAATTGCAGATTTCTTTTCTTGCACTATCATCATCAAACTTGAAACAATATTGAATGCTGCTACAACTATAATTAAAGTGAGAATTAAAAACATCACATTTCTTTCAGTCTTTAAAGCATTAACATAATGGCTTTGCTGAGATTGCCAACTTTCAGCTCTCATTCCTGTTTCTTTTGCTATAACGTTTGCTAGCTTATTAGCCATAGCAATATCATCTACAAACACTTCTATACTTCTCACATTATCTTTATAATTAAAAAAAGCTTGAGCTGACTTTATGGGCATATACACCAAAGTATTATCATACTCAAACATACCCATATCAAATATTGCTACAACTTTATATTCTTTCATTTTTGGTATTTCACCAGACAATGCGTCAAATCCTTCAGGTGATATAAGCATAATGTTATCACCATAATCAATATTCAAAGCTTCTGCTAATCTTGCCCCTATTATGATACCTTCATCGAATTTTTCCACGTTACCCATAATTACATTATTCTTAACGGTAGTATTATTAAGTAAGTCTTTAGTTGACACACCACGGACTACGCTACCCACAATTCCACCATTTGCTGCAACGATCACTTGATCATTGGTCATAGAAGTAGCTTTTAATACACCTGGGATTTTCTCAATAGATTTTAACACTACGTGGTAATCTGAATTTATGCTTCTATCAAAGTAAACATTAATATGGCCATTAATGCCAAGTACAGAGTCGAGCAGCTTTGCTCTGAACCCATTCATTACAGACATTACTACTATTAGCGTTGCAACTCCAAGAGCAATACCAATAATAGAAAACAAGGCCATTATAGAGCAAAATCTAGAATTCTTTGCTCGCAAATAGCGAATAGCCATAGTAAATTCAAAGGCAATAGACATTATACTAAGATTTAAATATCATACTTTTTATGCTTCATATAACTGTAATTTTTCCTTTACCTCAAATTAGGTTGTCTAAATTTAGCAAGCTTATAGAATATATTCAATATTCTATATTAAGACCTTCCATATATATCGTCCAATCTTACTATATCATTATCAGATAAAAACTTTCCTACCTGAAACTCAACTATCTCAAGAGGAAATCTTGTACTTTTATTCTCAATTTTATGAAACACCTTCCTTGGAATCTCTATTACATGATTTTTCGTTATAGCATATGTTTTGTCATCTAAACTAACATATCCAACTCCTGATAGTATTATATGGTACTCATCTCTATAGTGGTGAAATTGCTTAGAAGTGCAGCTTAGTGGATTTATAAAAAGATATTTTATAAGAAAATCCTTGCCCATTAAAACTACACTATAAAATCCCCATGGCTTAATCTCTTTCCTTATTGGCTTTACTTCCTTAACTTTATTAATGAACAACATTAGGCTCTTACTTGGCTGTTTATAAACTCTACCTAGTAAATTTTTTGCATCATTTTCTGTCATCAAAACTGGCTCTCTTCCGTTGGTTACAGCTTGAAACGACTCAAAATTCTTATTAAATCTCTTACTTAACTCTAAAACTGAACCCCAAGTGCCAACATCCATCCAATCGAAATTGGCTTCTATCATTACAATATTTTCTGCTTTTTCTATCACTAGGTGATCAATAGATGTATCACCCATTCCTGCACAATTTTGCTGTTCTAAATACAGAAATCTCTCTCGTGGTACAAAATGCTTCATACTTTTACAACATAAATTATAGAGAGTCGGAGCAATTTTTTTTATCTCATATATAGCGTTTTGCTCTAAACACAAATATTCCAGAGTTCCAATAATGATCGTTACTTACCTTACGCTCGGGTTTTTCTGTAAAATCTTTTACTATATGACATTTTTCTTTCTGACCATATACTGCATTTATATAGCCGTATTCAGAATTGAATTCATGAGGCTTTACCCCAAAAGTGACTATAGAGTCAGTTTCAGAGGCTAGCTTAGACGCTTTCTCAATAGAAACATAAAAACTATTCAAATCACCTATAAAATGGTCTGAAGGAAGAACTAAGATTGTCTCGTTCCTATCGCAGAGAAGCACAGCAATTAGTATTGCTGCCGCTGTCCCAATTTTAACTGGTTCAAAAACTACTTTACATTCCTGTAATGCATGTAATTCCTGCATCAATAATGACTCATATTGTATATTTGTGGTAATGATGGGTGGCATATAATCGCTTTTTAGCCTCAACAAAGTGTTGTGAAACATAGTATTCTGACTAAATATTTTCTGAAATTGCTTTGGCTTAGATAGAAGCCAAAGTCTGCTGCCACTACCACCACACAGTATTACAGGGCGCATTTAATTAAGATATTAATTATTTGATTAATATCTTATACTAACGGCAAAATGCATGCAAGTTTTTATTGTGAGATGATTAAAGTAAAAAGTAATTTAAAGTGATGGTTGACTACGAGCATTATGGAATCCCTACATTTCGTGATGAGTCTTGTCTTCTTTCTATCTCTCTATCAATATGAGGAATGCTGCTTTTTTGATTAACGGCTGCAGCTATTTTTTTATCAGTTTTGTTTTGCGGCTTCTCCTTTAAGCTTTCTCCAACACCTGGTTCTCTGGATTTATCTATACTTTCACTACTTTTATTCAGCGCCTTTTCCAAGTCTCTTTCAATACCTGGACTTCTAGCATCAAGCTCATCCCATGTACCCACTATACTGAGTGGCTTATGATCCTTCTGCTCCGGCTTTAGCCCTTCTTCACCTTTAATAATATTAAAGTCACTTTTTGCCTCTTTCCAACATTCTTTCAATTGGTGTTTCAACATAGTAAGATAAGCATCACCATACTTTTTCTCATTTTCTACAAATAATAAAATTGGAACCTTAAGTATTGTAGCTCCCATATTTACTAAATTTTTTACTACCACTGCAGGAGTGAAAAAAAGATAACCAAAAGATTTTGCAACTCGATTTTTTCTAGCTATCAAATTCTCTCCTAATTTCATAGGAATAAAAGTCAGCATTCTAGCACAAATCTTAGCTAAACCCGCAACAAAAACAATAGGAACAGATATCAGACTTTTATCTAGCTCTAGACTACCATTTTGATCTCTAATTTCTGAAAAATTAGTGCTTAATTTTTTATAATTACTAGTGTATAGTAATTCTCCATTTCTTCCCTTTTCATCAACAAATCCCTGAACTTTACCCTCTCCATTTTTTACCTTTTTCATTAGCACAGAAGAGTGAGTTAATTTAAACGGATATTTAGGATCATTAGTTTTTTTAGCTTCAAAAATTGGAATATGTTTTTCAAGATCGATTTTTGAAAACTCAAATGGTTTATAGTAGCCATCATAATGCTTAACATCCTTGTTTTTTTCCCGATTAACTAAAAAGTCAATAGTAAAATAAGACCTATCGTCCGTTTCCTTGACAAAAGTTAATTCAAAACTTGACCGCTTTCGATCTCTCTCGCCATATGAAAGTTTATATATAGTCTCACCATCACTATTCTTACTTTCTATAACTTTCCCAGATTCTACAATCTGATCGTAATTCTTTGGATATTTGCATTTTCTTCCATCTGTATAGGTCATGACCTTTCTAAGATCCTTGACATAAACTTGAGATTCAGATGAAGCAAATAAACCTTTTGCTTTAAGTGTAAAATCTGTTACTGCTTTTTTTAACACTCCGAACATGTTGTCAAACCAAAATCGCTATAGTTCAATAATAAAATTAGTAAACTAATAATATATTAACACAAAACTAACAATTTTACAAGAAAATATGCCTATAAAAGAAAAAAGTCGTAAAAGCAAGGACTATATAAGTAATGCTTGATAAGTATTTTATGCATGTAATTGTAAAAATCCTTAGAGGTACGCTGTCTATATAATCTTCACACACTACCTGCATTCCAAGAACTGCATGCCAAAAAATGCAAAACACCAGTATAACAAAAAACAAAAGCTCTAGTGGATGATTAATAGCCTGAAATAATTTTTCATTAAAAGATAAAGGGCCATCAACATAAAATGTGCAAGAAAATGAGTAAATAAACCAAGGAAATAAAAATAACAAAATCACCGCAGAAACACGCTGGATCCACCAATGATGTACTGAATTTACAGATTGACTCATATAAATATAAATAAAAAAGCCATAGTAGAAAGAAATAGCATTATTGTTAGTAACATAGCACTTTTTAAAACACTAGCAATTTCTAAATTAAGCCCAGCATCCCACAATAAATGACGAATACCATTAAGAAAATGATACATAAAGCTTACAAAGCACAAGATATAAGCTAATTTAGCAACAGGAGTGAACAATAATGCATTTAAGCACCTTACTATAATTAACTTAGGGGAGTAAACATATAATATAAAATACCAAGAAAGTATGATTAATAAAAGAAATAGCAAGATACCAGTCAATCTATGCATAATAGAAAAAAAACTAGTAACTTGTACTTTATATATTTGTAAATGTGGGGAAAGAGGCCTATTACTCATAAAATTTCGTTATCGAGAAATTAAAAAATAAAGTAGAAGTAAAGACAGCAGTATAGTACATAATGACACTATTATTTGAAATGGTGAATTACGTACAAAGCCTGAGGAGGTAATCCAGCTGCAGATTCCCCTACTGCTACCTTGTTACGACTTCACCCCAGTCACTGATCCCACTTTAAATAACTCCTTCCTTGCGGTTAGGCCATTAGCTTCGAGTGAAACCAATTCCCATGGCGTGACGGGCAGTGTGTACAAGACCCGAGAACGTATTCACCGTGGCATGCTGATCCACGATTACTAGCGATTCCAACTTCATGTACTCGAGTTGCAGAGTACAATCCGAACTGAGATGTCTTTTAGGGATTAGCTTAGGCTTGCGCACCTTGCAACCCATTGTAGACACCATTGTAGCACGTGTGTAGCCCACTCCATAAAGGCCATGATGACTTGACATCATCCCCACCTTCCTCCAGCTTATCACTGGCAGTTTCCTTAAAGTACTCAGCATTACCTGATGGCAACTAAGGATGAGGGTTGCGCTCGTTGCGGGACTTAACCCAACATCTCACGACACGAGCTGACGACAGCCATGCAACACTTGTGTAAAATCCGGCCGAACCGACCCTATCCCTTCGAATAGGTATGATTTCCATGTCAAGAAGTGGTAAGGTTTTTCGCGTTGCATCGAATTAAACCACATGCTCCACCGCTTGTGCGGGTCCCCGTCAATTCCTTTGAGTTTTAATCTTGCGACCGTAGTCCCCAGGCGGAATGTTTAACGCGTTAGCTGTAATACAGAAAGTAAACTTCCCATATTTAACATTCATCGTTTACAGCGTGGACTACCAGGGTATCTAATCCTGTTTGCTCCCCACGCCTTCGCGCTTCAGCGTCAGATTTGAACCAGATAGACGCCTTCGCCACTGGTGTTCCTCCTAATATTTACGAATTTTACCTCTACATCAGGAATTCCTCTATCCTCTTTCAATCTCTAGGTTAATAGTTTTAAAAGCAATTCCAAGGTTAAGCCTCGGGATTTCACTTTTAACTTATTAACCAGCCTACGCGCCCTTTACGCCCAATAATTCCGAATAACGCTAGCCCTCTCCGTATTACCGCGGCTGCTGGCACGGAGTTAGCCAGGACTTCTTCTGTGAGTACCGTCATTATCTTCCTCACTAAAAGAGCTTTACAACCCAAAGGCCTTCTTCACTCATGCGGCATGGCTGGATCAGGCTTTCGCCCATTGTCCAATATTCCCCACTGCTGCCTCCCGTAGGAGTCTGGACCGTATCTCAGTTCCAGTGTGGCTGATCATCCTCTCAGATCAGCTATAGATCATTGCCTTGGTAGGCTATTACTCCACCAACTAGCTAATCTAATATAGGCTCATCTAATAGCAATAAATTTTTCCCCCGTAGGGCGTATACGGTATTAGTTGCCGTTTCCAACAATTATTCCGTACTACTAGGTAGATTCCTATACATTACTCACCCGTCTGCCACTAAGTTATACCATAGCAAGCCACAATATAACTCCGTTCGACTTGCATGTGTTAGGCCTGCCGCCAGCGTTCATTCTGAGCCAGGATCAAACTCTCAAATTTAGACTTCAACCTATAAAAGGTTGAGGGTACATCGGATAAATCCGACAAAAAATAATTTAGCTTAATACTGCTGTCTTTATTTCTACTTTAGAAATATTTTAATCTCCAACTATTCAAACAACTCTAAGAATATTATTATGTGATATAATCACTATGTCAATATGTTTTTGCAAATCAAAAGCATTAATGTATAAATATATAACTATTTGGAATATTACCATGAAAAAATACATCTTTCTGCTTGCACTCGCGCCAATGTTAGTTGGCATCACATTATACTTATTGCGTAACATTGATAACACAAAACAATCTATAACTGCAGGTGACAAGTTTTACGAAGTATTATTCTTAAAAAAAGATAATAAGTCACTGCTAGAAGAAATAGATTCAAATTGGGAATATTTAGCAAATTTTGAACGCGCATTCAATCATATCTCAGATTCAATGCCAACAGACACGGCATCTATTATTTATAATGATTTGGCAGACGATAAAGATGCTCCTGATGTTTTGCGTGAGTTAGCACAATACTTAGAAGTAATGAGCTTACTTCACTCCAGCGATGAAAAAACAAATAGAGATAAAATTAGTAATTTAGAATCAAATGCAGTGTACCCTTATTCAAGCCAAGAAGCTATCGCTATAGTAAAGATACACAGTAACGACATTAAAGGTGCAATTGAAATATTGCATTCATTATTAAATGATAGAGAATGTCCGACTCTAATCAAGGCCAATGCACAAGAATTACTTCGGATATACGAAAACTAAAAAACTTGCTTGCATAACAATTTGGCAGCGCATCTGATGAAATAAAGAACTTTACTTGACAAACCTACCTATTTTATTATGGCACTAAAAGTATTTATGACTCAAAATTTGTTTTTGACTGTAGGATCAATCACAAAATCCAGTAAAAACTTAGGTGTTTATTGGTAAATTACGTAAAATTATAGCGGTTTTTTAAATTTTTTCTATACTCAGCCAAGTCGCGCTTGTTAGAACATTATTACAGCACCACTTACAGTAATATAGAGTCAAAATTTCACTACTCAGAGGTTCCTTTTACCTTTTTATTTAGTAAGACTTCTCTATATTTATAGTTAATATATCAAAGAATAAACTTCACTAGCAGAATGTCATTCTAGCACTAAAATGACAAAAAGAGGATAAAATCGCAATAGCTATTGTATCAAGCACCGTTGTATTTTCTCTATATTTTAGATTACTTTGTTTACCCCCCTCCCTTTACCATTCAGCTACGCAGATAGTTACTACAAACCGTAAAGATGTTTAAAAGAAATCTAATTTTTTATCAACTCATACATTTCATTACCAACTTCACAATAAGGTTCTGCAGTTGGATAAAAATAATCAAAAAAGAAATAATCCTTTAGTATTTCTGTGCTGCATCCAGAATTATAGTAAGTATCAAGCCTTCCTTTAAATATCAACAAGAGTATCTTCATACTTTTTCCAAATCACCCTACCCCAAACTGGTCTACGATGTTTGATAGGTATGCATCTCGATCATTTAACCCTTTGCTCTTATATTTAACAAGCATACTTTTCATTTTAGAGTTAAGATCGAATGCTTTTATTTCAAGATCTGCACCTTTCTTCATATAATCTAAATCATTAGCTAATTTTGTATTGAAACTCTGTGTAAGCTTTGCAGCCAGCTCTCTTGCTTTTCGTCTTTATTAAAGCTAGTATCAAACCAACCTCAGTCACATTTGCAACAATCACATGCTTTACACCATATTAATTTAGAACCAAATGCATTACATATTTCACTAACCGCTTTATTTCAATACTTTTTCTGCTTTAACATTGTTATAAGCAGTGGCACCCATAATATTATTTCCTCGATTATAATGAAAAATAAAATCTCCTTTACCTACGTCTGGATGATGTTTAATTACTGCGTTTAGCTGATTAACTAAACGAAATTTATTGAGGAAATAAGAAAAAATAGGGTTAAGAATTTCAGATGCTGTTGCATATAAAATCGCATAGTTATGATCTTGCTGTTCATAGTATCGATCAAAAAATGAGCATCTCCATGATGACTCAAATTCTTCTAAACCTAAATACTTTGCTACATATTCAACAACAGTAAGGCCATTGCTAAAAATCCTCCTTAATAAAAAGGGGCATTAAGTTTCACGTTTCTTACAAAGGATAAGTTATTAAAATTTCAATAATTACACCATTATCAGATAAACTATCACCCAGAACACAAAAATTTTTACACTTTGAATTAGAGTTATTATTTTTATTTGCCATAACATTCAATATCTAATCATACTGCTCTATAAAGCCTATAAAAAAAGAAAAATAGGGTAAAATTATAGAACTTTGGCTGAATTTTACCTATTTTTTGAGCAGCCCTTCTGCCTTAAAAGAAACCTCTAAGTTTTTTAGCACGGCTTGGATGTTTCAACTTACGTAGTGCTTTTGCCTCTATTTGCCTAATTCTTTCACGTGTAACATAAAAAATTTTTCCTACTTCTTCTAAGGTATGCTCCTTTCCATCTTTACCAAGGCCAAAGCGCATCCTTAAAATTCTTTCTTCTTTTGGTGTTAAAGTTGCAAGAACATTGGTCGTAATGCCACGCAAGTCGGCAAGTATTGCAGCATCCTCTGGTTTAGAAACTCGCTTATCTTCTATACAATCACCGAAGGTACTACTATCATCCTTTCCTGTTGGAGCTTCAAGACTTACCGGATCTCTTGCTATCTTCATAACTTTGCGTATTCTTTCTAGCGGCATCGCCAATTCTATACTCAATTCCTCTAATGTAGGCTCTCTACCCATTTCATGAGTCATCTTTCTTAATGCTTTGTTGATTTTACTGATAATTTCCACCATATGTACTGGTATTCTAACTACTTTAGACTGTTCAGGTATTGCCCTAGTGATTGATTGCTTTACCCACCAAGTACCATAAGTCGAAAATTTATACCCACGTTTGTAATCAAACTTATCCACAGCCTTCATAAGACCAATATTACCTTCTTGTATCAAATCAAGCAGATCAAGTCCTCTTTTTGAATACTTTTTAGCAATCGAAACCACCAGCCTTAAATTAGCCTTAATCATTTCTTGCTTTGCTTGAGAGACTTCTTGTTCATGTTTCTGTATTCTCTTGATTACCTTCTTAAACTCCTGAACTTTATCTCCTTGTACATAACTCTTAATATTGCTTAAGGCACTAGCTATATACTCATAGCTATCGTTTATAAACCTTAAGAATTTATTTTTTAATTCACCTGTAAAAAGAGATTGATTTTCATTAATCTTGAGAAAACTTATTTCACTCAACTCGTGCTCTAAAAGCACATCATCATAAACATTATACAAACTTTCTCTATCAATACCGTACTTTCTAGCTTCAGTAATAAGATTAGCTTCTTCAAACGTGATTAGTCTACTTATTTCGTAAAGTTTTTGTGTAATTCTGGTAATAGCAGCATCACTAAACTGAATTTGTAATGCTACAGACCATATTTGATTATATAAATTTTCTAGCTCATTAGAGAAATCTTTAGAATTTTTTTTCAATACCAATGCTTCATTTGTTAAAGCAATGATCTCATCCAATGCCGTGATAACCTTTGGCAATAAATCACTTTCCATTTCAAGAACAGAAATATTTAAGTTAGCTGAACTTATGTCTTCACTCTCATTTCCCTTTTCATCATTACCTTTTTCCTCATCATTAACACAATCTCTAACATCTTCAACTTCACTTTCTTCTTTGTCTACCATATTAAAATCAGAGTTATAAATTGCATCCAGATTTATAATTTCTCTCAGTAAAAAAGTTCCACCACTTAAATCATCACGCCATGTTTTGATTATTTTGAATGCCACTGATGTTTCAATTATTGCACGTAACATGTTATGCTTTTCAGATTCAATTTTTTTTGCTATCTTAATTTCATCTGCTCGTGACAAAAGCTTTACAGAGCTCATATCCTGTAAATAAATCCTTACTGGATCATCATTTTGCACTAAAGTTGTAGTAGTATTCAACGATGTCTCATCATCAAGCTTATTACCATCATCATTAGAAGGAGCTTCTTCCTCATCTTCACTACTTTCGAGTATGTTAATTCCAGAGTCTTGCAATAAAGCTATAGTATCATCTATAAAATCAGTTGAAAAATTTTCATCTGATAACTTATCATTTATATCATCAAAAGTGATAAAACCGCCCTTTCTTATACTTTTGGTTACAAGATCTTTGATGATCTTTTTCCTATCTTCCGTACCATTAATAGTTGACATCATTACCTTTACAGTTTATAATTTTATTTCTTATTTATCAAATAAACTTACAATTAGCAAGCTTATAGTTTTATTCTTAATTTATAGTTACTTGCTACTTCATATAGTTTAAGATACTATCAATTTATTCACACCCTTTTTAATCAACTAATCTCTCTATTCTTACTACTATGGACAATCCAACTGAAAATGTTGCAATTCCAACCACTATAGCAGTAAGCATTAAGACGTGAGGTATAGGATTGGTATATAAGTGAAAATTTGAAGTCAATATAGGAGGTAAAGAACTTTTTACATACCCTAAAGATATGTAAAACAACAAAACAGATGCTTGTAAGACACTTAATCCCATCATTTTTTTGATTAAGTTTTTATCATTTACAATGATATAGAAACCTAGCACCATTAATATAGTAATGCCTACATAATTATATAGAGTCATTGTTTTTTCTTGCGAGCAAAATTTATATATATGATTAACATGGAAGAAGAAACGGTAAGCAATACACCCAGCTCCACTAAGAAAATACCCAATTTTTGACCTGTTCTACTATCAGCTGACAATATACTATAGGATAAAAAATTTTGGCCAAATAAAACTGTTATAATACCAGCTCCTCCATAGGTTAAAATACCTAGTACGTTAGTAAATTTGATAATAGAGTAAGGTATTGCTTTTAAAGTTGTAGGTATATCAAATAACATAGAATATAATATTATCCCAGAAGCAATAATTATTCCCGCCTGAAAACCTCCACCTGGAGTATAGTCACCATGAAACTGTATATATAAACCAAACAAAATGATAAAAGGTATCATCAAAAATGTTACTGCACTTAATACCGGATCTTTAATCACTTTCTTTCTCTTCTAATATTAACATTATACAAAGTGCAGCAGTAAAAACTACTATAGTTTCTCCAAATGTGTCATAGCCACGAAAGCTTGCTAAAACAGCTGTCACTATATTAGGAATACCAATAGCTTTTTCAGTACTTTCTACATAATAAGGAGCAACGTGCAAGTGAACTGGAGCATTATGACTGCCAAAATCTGGTAATTGAATCATAAAGTATGATAAACATGCAGTCAAAAATAACATAAAAAAAAGTGTTGTGGGGCTATGAGATAAATTTGCTTTGTAATTCTTTACCAAAGAGAGTGCTGCAAACGTAAAGACTGTGCTCAATCCTGCACCAACAGAAGCTTCAGTAATTGCAACATCTGGCGCATTCATAATCAAGTACATAAGTGCAATAAGTGCACTAAATACACACATTAGAACAGCACTTACAACCAAATGTTTCGAAAGAACTATAAAAACTGTAACCGTGAGTAACAGCAAAAGTAATATTAGATTCAGTGTTTCTAGCATCTTAACCTTCTTTAATAGTCTTTACTTTTATAATAAGTACGCGCTAAAATATAACTGTTAGTTGAATTGGCTATCCATATTATAAAAATTAATAATATAACTTTAATAGTATTGATTGAAAATTCATTTTGCCAAGCAAAACCAATCAACAACAACATTGCGCCACTAGAATCTGCAATACCTGCAGCATGTAGTCTAGTATAGAAATCAGGAAATACTACTACTCCTACGCTTGAAATGACTATTAAACAAACACCTAAAAATATGAGAATGGATGCTACCATAAATTATCAAAACAACATTAATCTCATTAGCGCTATAGTTGATATAAAGCTAATGCTAGCATATAGTAATGCTATATCAATTAAAAAAAAATCATTTAGAACAATCGATATTGCTGTTATGAGTAAAACTAATTGTGTTGATAAATTATTGAATGCTAAAATCTTATTGTAAACATCACTTGACCTAAATACTATACAACATAACATTACACTCATACAGAACAAAAGCACATAGATAGCAATACTAATCATTTATAAACTATTATAACCTCTGCAGATTTCTAAATCGGTACTTCTTCACCACTATCTTGATCATCTATTTCATCATCATGGCTTTCTTGACTTACATCCAGACTTGTGTTAAGTTGATGATCAGAAAAATTTAACAAATTTGCTAGCTTACTTGGACTATTAATATAAGTATTATCTGTGTTTCCTTTCATGTGCTCCTTGCACCTTTTGACCAAAAGGTTAAACAACTCATGAGTATTCACCTTCTTTTCCGCTATTTCATATAAAGAAACTATCGTATCCTTATGATCTTTAAACTTAACCATTTCAACGGGATCGCTTGCCCCTGTACTCAAATCATGCGTTCTTTGACTTGCTAGCAGAACCAATTTAAAACGGTTGTGTACCTGTTCTACACACTTTTCTACAATAGACTCAACCATAAAATACTACCTTGATAAGCTTTATACTATATCACAAAAAATAAGATGTCAACTTCAGATCTATTGAGATCCAATTCTACATTCTACTTTTTCTTCTTTAGCTTTTACTGATTGATTTTCTGTTATTGTAATTGTTATTTCATGATCAAGCTTTTTCAAAAAATCTAACAGTCTCTCTAAAGAAAAACCACTTATCTTACCACTTTTAATTTGTGACACCTTTGGTTGATCAATACCAAGTTTCTCAGCCGCACAAGCTTGAGTCCAAGTATTTTTTCCTATAATTTTACTTATTATGCCAAGCAATTTTTTTTTTATTGCTTCACTATCCAGATTGTTTAATGATATTGTTTCCATAATTTTTACTCTCACATACCAACTAGCTTTATTAAATATTATATCATAATATTTAATATACCAATATATTAATAGTATATAACTTGTCAATAATTATCTGATACTCAAAGTTTTAAATTGACTATAATTTTTATCAAAATACTAGTAATTTCAAACTATTATTTTGTAAAAAACTTACTATTAAAGAGAATAAGTTGAAATTGCAAAGTTTAAAATACAGAAATAATCATTTTACAAACTCGTTTTAGAGACTGTACATGATCTCAAGAAAGGAATAAAGCCGGAGATAGAGTATGTAAATTATGAAAACAGAGCAAGATGAGTAGGAGAAAAACTGAGTAGAGTTCTGTAGAAAGAAACAAAATCAAGAATATTGTAAGTTGAAAATGTGATATAAAAGAGGATAAGAGGGAAAGATAGCCCTACTCACTATAGGAATAGGACTATCATGGGCGTGTGCGACCGGAAGAATATTGGTACTACAACCGTTTAAATCAAGGTACACTAGCCCATCTCTCGATACGTTTGAATAGTTGCTTGGGACATATATATGCACCCGTTTACAATCTTAAATTAACTAAAACTATCGAGGTTTATTATGGTTACATCTTATCAAAATTTTATTGGCATTGACATCGGAAAATTTAAAAATGTCGTTGCAATTCACAAACAGAAGAACGCTGTCAAATTTGACAATGATTCTGATGTTTGGCAACAATTATTTCAAAAGTTTTCAGATATTCTACCTAATTCTTTAGTAACTTTGGAAAACACAGGAAAATATGAGCTTGGTTTGTCACATTTTCTTATTGACAAGAATATTGCAGTACATCGAGCTAATACTCGTAAAGTAAAAAGCTTTATCTTGTCTCACGGAACTGTAGCAAAGTCTGATAAATCAGATGCGAGGGCTCTTGCTCAATATGGATTTGAACGCCATAGAACTCTCTCTCTATTTGTACCTACAATCAAAAGAACAATCAACCCTGGTTGCACTTTGTCAACGTCGTGATGACATTACGCAAATGAGAGCTCAGGAAAAGTGTAGACTGGAAGCTCCTGAAAATGACCATATAAAGGAAAGTTGCCAGAAGACCATTGAATTTTTC
>NODE_6_length_27260_cov_6.294375
CCGATTATTTTAAAAAATTTTTTTTTCAAGCAGAAGACGGCATACGAGATTGGTCAGTGACTGGAGTTCAGACGTGTGCTCTTCCGATCTAAAGGCAATCTCCATCCCCAAGATTCAAAATCGGATACTTTTTTGCATATAAGCACCACTATAAGACTTAATATTGAGCCAAGAATTGCGCTCAATACTTCAATACTGCTAAAGAATCCTCTTTTATTTTTAGGAGCATGCTCTATTAAAAATGGGGCATTTCCTGCCTCTCCTCCAAGAGATATACCCTGCAATAATCTTAAACATACCACCAGTACTGATGCGAGTACCCCAATGTTCTGATACCCTGGAACAAATGCAATAAGTACGGTTGATAGAGTCATCAATATGATAGAGAGAAATAGAGCAATCCTTCTTCCATATTTATCGCCAATGTGGCCAAATATAGCAGCACCAATTGGTCTTATTAAGAAACCCACTGCAAACACTCCAAAAGCTTTAAGTATGCTGACTAATTTGTCGTCTGATGGAAAAAACACATCTCCGATTATGCTTATTAGATGGCTGAAAAGCATGTGATCATACCACAACAAAGTGTTACAAATTAAACTTGATAGTATTACTTTTGTTATTTGTTGCACGAAATCTTCCGTAATTTGTTTGATATTATAGTAATATTACTTACTTTTTCAAACGTGAATTATGTAAATGTTATATTAATAATATTATCTTATTAAATTTTTATATCGTTGATTATATTTAAATATTCTTATACTATACCTATATATTTCCATATATTTTTTGGCGAGAAAGTTATTTTAATTTAAGTGCACAAAGTCTCTTGATATGACACATATTCCAGTTTTGTTAAAAGAGATGATACTGCAATTGTCACCACACAGTGGTGGTATATATGTGGATGCCACGTTTGGAGCTGGAGGATATAGCAAAGCAATATTGGAATCCGCTGATTGCAAAGTGTATGCAATTGATAGGGATGAAACAGTTACCAAATTTTATGATGATCTGAACGTTAAATACCCTGATAGAATAAATCTATTTATTGAGAAATTTAGTAATATTAAAAATTTATTAGATAGTAATAATATTAAAGGTATCAATGGAATAGTTTTCGACGTTGGAGTTTCATCTATGCAGCTTGATAATGGAGATAGAGGATTCTCATTTCTACGTGATGGCCCACTTAACATGAGAATGGATAACTATTCTCATATGAATGCTTCGACGTTTGTTAACGCTTTACGTGAAGAAGAGATTGCGAACACTATATATAATTATGGGGGTGAGCGTCATTCTCGTAAAATCGCAAGAGCGATAGTAAATGCGCGGAAGAAGAAAATTATCAAAACTACATTTGAACTTGCGGATATTGTACGTTCTGTAGTGTTTCGTGGAAAAAGCAAGATTGACCCTGCAACTAGAACATTTCAGGCAATCAGAATATGGGTAAATGATGAGCTAGGAGAGCTTGAAAAGGGTATTAAAGCTGCATCTGAGATTTTAAGTGAAAACGGCAAATTAATTGTAGTTACCTTTCATTCTCTAGAAGATCGTATAGTTAAAACCCTTTTTAAAGATTTGTGTGAACCAGGACCTACCAAGATATTCTCCCTTTTAAACAAAAAAGTGATTAAAGCAAGTGCGGAAGAAATAAATGCAAATCCGCGTGCGCGTTCAGCAAAATTAAGAGCTATACAGAGGTTGTCATAAGAACCTTCTGTATTATTTCAATAACTATGTTTTTATTATAGGGTCATTTAAGGTAAAATTACATGTCCACTCACTAAATAAATAGCTAACACAAATAGAACGTGAAATTAATTTAGTGCAAAGCAACATAAAAGTTCTTCAAGCAGAATGAAGTTATTTGAGTAATCCAAAAGGGGCTTGTAAAGCTTATGGAGAAATATATAAAAAAATAACTCTTTGATACTAGCTAGCCAGGTTCAACTCTCTAAATAGCCGCAGTGCGTTAGCACAATTTAAAACCTAGAGTAACAATTAGAACCTATCTTGCAAGGGAAATTTGAAATATTAACGTAAAAAATTGCTTCCATATATTTTAAATCTGATTATCATTACAGTTAGAGATATTTTAAGAGCTCAAAATCTATCTTCGTCTGCAGACTTTTCAGTCAAATTTTTAATCAAAAAGCGTAGCGTATCTTCTTCAGAGCATGTAAGTGTGCTTAATTTCTGTCATATGTGCGCTGCACTTTTTTCTAATCTTTTTTACACAGGAGGATTTTATGTCCAGAATTCCAGATACTTGACCTTTACTTTCGCTAAAAACCAATAGGCGCCTATGGCTAATTAAAATAAAAATTTTTCTAATATATAGAAGAATTACAAAATCACTGTTACTGAAAACGGGGCAAGAAAGCTGCTAATGTCAAAGAATTTTAGGTAAACATTGTTTGCTTGACGTATGAGCGTGCTCTCCTTACTTCAAGAACTCTTTAATATATGCTTAACCACTTAAGTCCTTTCAAGATATGTTCTTAAATTTAGGCTTTTAGATAAACACACTACGATAAAACTTACTTTGATACGAAATTATTCGCATAAGATTTTGGCAGTCTTTTAACATCTTTTGGCATTTCAATTGTGTACTTTGTGTTGTGTTTCTTTGCGTAAGATACTGCTTTTTCAAGAGAATCAAACTTTAATACAATCTGTTTTTGGGGATCTTTTGATCCAAACCACCCCATCAAAGGTTCAATATAGTAAGAACAAGGCTCAATTTTTAGGTGCCAGAATTTTGTATTACCTAAACCAGATTGTGTTGCAGTTTTTGTTGGCTTATAAATCTTAAAAACTACTTGATCGTCAATACTCATAGTCCTTACTACGTAATCTTCAGTATATATCTAAATAAATTTTTCCACAAAGAATTAGTGTGAAAGAATGAAGTTTGAAATAAATATTTTTATGTTATATTATTAAATTATATAAAAAGGATTAGCTGAATAGGAGTAATCGATGGCACAGCAAGAAATGGTAACAATTAATGCAGAGTTACGTGATGTAAAAAAAAAGAAAGCGATGCAGGCTCTGAGGGAGAAGGGAAGTATACCTGCAGTTATATATGGCAAAGGGCATGATAACGTAAATTTGACATTGTCTGCAAAGGAATTTACTAAACAATATAAATCAGGTGCTCTTTCTGCACATTTAATAGAACTAGATATTTCAGGGAAAAAAGAATATGCTCTTGTTCGTGATATTCAATGGCATGTAGTAAAGGATACTGTGCAACATGTTGATTTTCAGTTTGTTGATAAAGGTAGTGAAATTAAAATAGATATACCTTTATCATTCATCAATGAAAGTAAATCACCAGGAATCAAATTAGGTGGAGTGCTTAATGTTTTGTGTCGTTCTATTACTGTCAAATGCTCTCCTGAGAAAATACCTCAAGTCATAGAAATTGATTTGTCTGGCAAAATGATTGGTCAGTCTATACATATCAATGATGTAAAATTGCCAGAAGGTGTTAAATTTGTAGCTCATGAAGAAGAAAATTTCACCATTGTAACAATCTCTGCTGCTGATAGTGATGTTGAAGAGCCTCAAACAAAAACAGAGGAGTAGTGCATTTAATAGCTGGGCTTGGTAATCCTGGTAGTAAATATGAATTAACTCACCATAATATTGGCTTCATAGTTATTGACGCAATTCACAAATATTGGAATTTTCAGTCATTTTCTAATAAAGCTGATTACTTGATAACCTCTGGCATAATTAATAATAATAAAATCATGCTGATAAAACCTTATTCATTTATGAATAATTCAGGTATTCCTATTGCAAAAATAAAAAATTTTTACAAATTATCGCTAGACAATATTGTTGTCATACATGATGATGCTGACTTAAAATTCGGAAGAATAAAAGTAAAAAAAGGCGGTAGCTCTGCTGGACACAATGGACTTAAGTCTATAGATAGCTTTATTGGTAACGATTATTGGCGTTTGAGATTTGGAGTAGGTAGGCCTGAAAATCGGAAAAGCTTAGCAGATTATGTATTATCAAAATTTGAAAATTTTGATAACGCTATCCTCTTAGTGGAAAAAATAGCAAAGAATATACACCTAATGCTGCAAGGAGATAACGCAGCTTTCATCAACTCGGTTGAGAGTGAAACTTTAGTATAGCAAACGAATACTGCCCAATACAAACTAATTTAGATTAGAATACTGATTCTTCTAGAAGTTGTTCGCGTTCCTCTTCTATTGTAATAGAATTATCATGATTTTTAAATAAATCTCTGATTTTTGTTTCTATTTCATTTGCAATTTCTTTATTCGCCTTGAGGTAGCTTTTTACATTTTCTCTTCCTTGCCCAAGACGCGTATTGTTATATGAATAATAAGCGCCTGCCTTTTCAAGGACACCAAGTTTTGCTCCTATATCTATTATTTCCCCAAGTTTTGATATGCCTTCATTATACATTATATCAAATTTTGCCTCTCTAAATGGAGGAGCGACTTTATTTTTTACAACTTTAACTCTCGTTTCATTACCCGTAATATTCTCTTTATCCTTTATCGCACCAACTTTTCTTATATCAAGTCTTATAGAAGTATAGAATTTTAACGCATTTCCACCAGTGGTAGTTTCAGGATTTCCATATACTACTCCTATTTTCATACGAATTTGGTTGATAAATATCAATATACAGTTTGCTTTTGAAACTACAGAAGTTAGTTTCCTGAGTCCATGGCTTAGAAGCCTTGCTTGCAATCCCATGTGCTGATCGCCCATATCCCCTTCAATTTCAGCTCTTGGAGTTAGTGCTGCAACAGAATCAATAACTATTACATCAACTGCACTAGAACACACTAAATACTCAACAATATGCAACGCCTGCTCTCCAGTGTCTGGTTGTGAAATTACCAAATCATCAGTTTTCACTCCAAGTTTACGAGCATATATAACATCCAGTGCGTGTTCCGCATCGATAAATGCACATAAACCTCCTTTTTTCTGTGCTTCAGCAATTACATGCAAAGCAAGGGTAGTTTTACCAGAACTCTCAGGGCCAAATATCTCAATTATACGTCCTTTTGGCAATCCCCCAACACCCAGAGCTGAATCAAGTGCAATCGACCCTGTAGATATCGTGTCTATTTTTTCTACAGGGTTTTGCTTTAGCTTCATTATTGCACCTTTACCGAATGCTTTTTCAATTTGACTTATTGCATTATCTAGTGCTTTTTGCTTATCATTATTTCTTTCTTCTGGATTATGTGCCATGGATCATTTATTAACTTGTATAGTCTCCATGGTAATTGAACGCAACCAATCTGCCAAGGGTTTTTTAATAACGAAGAACGTTAGTTACCTAAAATTAGATAGATAGACTTTGTAGTGCGATACAAAATAACGATAGAATACAATGGTAGTGGTTTCTCTGGCTGGCAAAAGCAACAACACTCTGCTAACTCAATTCAGGAAACCATAGAAAACGCTATATTTAATTTCAGTGGCGAGAGAGTCTCTTTGCATTGTGGTGGCAGAACTGACACAGGGGTTCATGCTTTAGGGCAAGTTGCTCATTTCAATATGGAAAGGCAATTTGAGCTTTACAGAATAAGAAATGGAATAAACTATCACTTAAAAGCGATTCCTATAGTTGTGCTTAGTGCAGAAGCTGTAGATGATGCATTTCATGCACGATTTTCAGCAAAAAAAAGATATTATGAATATAGAATAATTAATCGCTACGCTCCTGCAGCTCTGGAAATCGGTTATGTGTGGCAAGTATTGCACCCACTTGACGTAAACATCATGCGTGAAGCTGCTAGACACCTGCTTGGAAAACATAATCTTTCAAGCTTCCGCTCAAAAGATTGTCAAGCTACAAATCCGGTCAGAACAATCGATGATATTGATATAGTACAAAACGGAAGTCACATATACATCAAAATATCTGCGATTTCCTTTTTACATAACCAGGTGAGGATTATTGTTGGTACTTTAGTTGAATTTGGAAAAAATAGAACTAATCCACAAGAAATGCTAAATATATTAAGTCAATGCAAAAGAAACGCCGCTGGAATCACAGCACCGCCTCACGGCTTATACTTAGTAAAGATAGATTACTAGCTTAAGTCCTCATTGGCATTACTATATATAATGCACTTGGATCATCTTCATCAGTGATAATTGTAGCGCTATTACCATCTGATAGGCTGACCTTACATTTGTTTTTTATACAAGATAAAGCATCAAGCAAATAACGAGAATTAAATCCTACTTCCATAAGAGCTCCATCGTAATCCACCTCTATAGACTCAGTCGCATCACTGCACTCTTGGGAATTTGAATGTAGAGTTAATAAATTCTCTTGCAATGAAAATTTAATTGATTTTATTTTATCGGACACAACAACAGAAACCCGATCTATAACGCTAGCAAGCTTACTACTCTCAACAATCATTTGTTTATCTTGAGACGTTGGAATGACAGCTTTGTAATCTGGAAAAGTCCCATCTATCAATTTTGATATTAGAATATACTCACCACATGTAAATTTGATTTTTCTATCTGAAAGTTTTATATTTATCTCATTACAATCACCCAATACTTTCAACAATTCCATGATAGTTTTACGTGGAATGATCACCCCAAATTCTCCGTTGATATCTTCAGGTTTAGGCCTTTTTATACATGATAAACGGTGGCCATCAGTTGCAACGCAGTACAGAAATTGCTCATCTGTATGCAGATATATCCCGTTTAAATTATACCTTGTATCATCCAGCGACACAGCAAACTTCGTTTTAGTCAACAAGTCTACCAAATCTGCACTTAGTAGAGTGAAATCGTATTGATGATCACCTTCTTCAAGAACAGGGAAGTTATTTGAAACTACGTTCGGTAAAGAAAAATTTGCATTTCCACAGGATATCAATAATTTTCCTTGATTATTCATTTCGAAATTGACATCCAAATTAGTTGGCAATTTTTTCACTATGTCATGTAAAGTATGTGCTGAGATTTTCACTTCTCCTTCTGCTGATACATTTGCAGTAAGTGAGGCAAATATTGAAATGTCAAGATCAGTAGCCTTCAATTTTATGCTACCATATTGTGCTTTGATATTTATACACGCTAAAACATCTATCGCGTTGCGCCTTTCAACCACTCCACTTACCCTGGATAGCGTATTTAAAAGGCTTGCACGACTTACACTAAAACGCATTTGTTCACACACAGAACTTTGTTCTTTGATTCCTATATCTACAATTTTTGACATATTAATTCTCAAAAATATATTTTAAATGATATTCATATTCTATGTAAAGTGATATCCATATTTTTGTCTGAGAGACAAAACAGCCTATCTTATACTTTAGTGATCAATAATTTACTTTGTATGGCATAAGTCATGCATTTTTTGGTACGCTTTTTGAAAGCCAAGCAAGGAATAAGTATCATCAACATTTGCTGTTTTTACTTTTCCATTAACTACCATTGATAATCCCTGCTTCATTTTTAGAATCAAATCTTGGTCCATTTTTGTATCATCTGTCCACGCAAGACTTCCCTGTATTATTGGCAATTGATATTTAATTTTTTTATCGATATTGAGAACTACAGGCTCATTATTATACTGAAAGCCAGAAGTGACGCTCACCTCATCTGCTTTTTTATCAACGTAACTGACCATTACATACGGCTTGCGGTCAGCTGTATAATGTTCACTTTTTTTCTTAGGATGAGATACAATGTAACACACTTTTTCACCATCTTCCAATGCAGTGTACACAAGCCAATCTTTATATTTTTCCTTCAGTTGTACGTTACTAACCGATGCAAGAGTGTCTATTGAAAAAAATATTAGAAATACAAAAAGACTACGCATGTAAACCAAGTTTCAAACTCTCTGATTTTACATGTTGTTTTACCTTACTCATTGCTTGCTCAGCCAACTGTCTTATTCTTTCTCTTGAAACACAATATTTTTTGCTAAGCTCATCCAAAGTCTGAGTATTCTCAGATAAATATCTGCTAATGAAAATGTCTCTTGATCTTTCATTAAGACTTGCCAGCGCATTGCTTAAAATTGTTTCTTTTAATGCCTTTTCTTCATGATTCTGGTAAGCTACTTCTTGACTAACTAAATTACACGGAATCATATCTTGTAACTCCTTTTTAGAGTCATCACCTATTTTTATACAATTATTTAACGACTGATCCTTACAAGCCAGACGATAGCTCATCTGTACAACATCTTCTTCAGATACAGAAAGCTCATTTGATATTGCTTTTATTTCTTCTTTACTCAAAGTTTCTCTGTTTGTGTATTGTAAAATTCTTTTTTTTATTTTACGTAAACTAAAAAACAATCTCCTTTGTGCTTGCGTTGTACCTATTTTTACAAGTGACCAAGATTTTAATATAAAGTCTTTCATTGAAGCTTCAATCCACCATACTGCATAAGTTGAAAAACGAAATCCCAAGTTAGGATTGAACTTTTTCACTGCATGCATTAAACCCATATTTCCTTCCATGACCAGGTCCATCAACAATAGACCGTAATTCTTAAATTTCATTGCAATTTTTACTACCAAATTCAAATGGCTAGTAATCAACCTGTGAGCAGAAGAAATATCCTGGTATTCTTGCCAATTTTTTGCTAATCGCACTTCCTCTTCTGGGGAAAGCATAGGAAATTTTCGCACTTCAGCAATATATTGCATGAGATTAGTGCTACTATTAACACATAAATTTGCTACTGGGGTCAACATAATAACTTAAATTAAAACTCTATACATATAATATATTGATTTTCAGTGAAAAATTCAAGCTTTAATTAAAAAAGCACAATTTTACATCTAATTGAGATCTTAACAACAGCTACCTAAATGTATCATTAAAATTGCTAGCGTGTAACTATAAAAACTACATTAAATAAATAATGTGTTATTCCAGTGCTCAAACACTGGAATTCACATTTCTTTTTTCTAGATCCCAGTGTCATGCTACTTGAATGACAAGAAAAACCCACTGGGATAATAAGACAAAGATAGACTAGAAATTAAACGCTACTCCAGCTTCTGCACCAACAGTGCTGTAAAGAACATTTTTGATATCATTATCATCCTTATTTGTCTTATCAAAACTAGCACCATAAGAACCGAAGTAACGAGCTCCAGCAAAGAGTTTGATTTCTGGGGTTACATCATAACTAACACCAGCTTTTGCTTGATAAGCAAAACCAAATCCTTTTTGATCTTTAACTGTATCAGCTTTTGAAGGATTGCTGATATATGCTGCACCAACACCAACACCAACGTATGGAGTGATAGGCATATCTTCAATCGCTATATCGTAATAAACGTTAACCAATCCTGAAAATGCTGTTAAACTGTCTGCAACATTTGTTTCAGAAGTATTTACTACAGCTGTATCTTTAGCCAATTGTGAGTAAAGCCCTTCAACATCAACTCTAATGTCATCCATTTTATAACCAAATGCACCACCACCAGCTATAAAAGATCTTGTAAAGGGACTATCCTTTTGTTTACCTGTTGCATTTGTAATACCATCAACTTTTGTATAAAAAGGTAAAATTTCACCGTTGTATTGTAAACGAACGTAGTAGCTAGTTTCTTCATCACTTATTGGACCAATAGGGTCTGATGAAAAAGCAGAGTTTGATAGGCTTAGCAACGTCACTAAAGCAGCTGCCGAAAAAAACTTTTTATAATGCATAATTGCCCTCGTTAAAAAAATTAAAATTCCACTTTAGCAGTCTAAATAATAACTAAAGTTAAGTCAAGTGCTAACTTAATAACACAAAACCTTCTGTATCTTAACTAACTTTTAGGAAAATACAAAGATTTTATTAATTAATAAATAGAGTTACTCTACTTTTTTTACTCTTGATCTTCTGACACCTATTTCACTAATGTCTTTTTATCTTCTGATCTGCATTCATCATTGTGAATTGCTTCATATTCATGCAGTAATATGAATGTACTTCATGGAAGTACTAGTATAAAAGGAAAACACTTAGTTACTGCATTAAGGCAAACTTCAGTAGTAAATTTAAAAAGGAAGTTTAAGTCCAGGCGGTAAACCCATCATACCTGCAAGATCAGAAGTTGCATTTGCCATATCTTCTTCTGCTTTTTTGATGGCATCATTGAATGCTGCTGTCACTAAATCTTCTACTGTATCTTTTTCTTCATTTCTCATAAGTTCTAAGTCTATATTTACCTTTTTAGCTTTATAGCTACCTATTTTTATCACTTCCACTAATACAGAAACTTTACCACCACCAGAAATACCTTGAAACTCTTTTCCAATATACTTTTCTTGAGCTTCCGCAAGCTTTTTTTGCATTTCTTGCGCTTGCTTCATTATTTGACTGAAATCCACAACCTACTCCTTATTTTCTATATTAACTACCTTTGCACCTTTAAACGTATTTAATATATCCTTAACTGCAGGTGCATAATTTAAATTACTCACTTCCCTATTCATATAACTTGTATCAACTATAATAACCCACTCCTGATTAGTAGCTTGATTTAAGTAACTTTTCAAGTCATTACAAAAATTACTGTTCAAGTTAGATACAGCTTTTAATTTTAAATACCCAAATTTACAATCTATTAATTGTAGATTACTACACAGTTGTTTGTAAAGATAAATTTGGTTACTCCGCCTTAATAGTTGCAAAATCTTATCAAAATCGTAATTTTGTTGTTTATTTTTCACATGGATCCCAGTGTCACGCACTGGGATGACAGAGTGGGGTTTTTCCACATATTTTTTTGGATCCGAGTAGTCAGCTACTTGGATGACAGGGGGGGAAGGTGCAACAGGTCTGCCCTGTCTATTTCCTTGCTCTACATTCTGTGAAAGAATTTTTTTGATCACCTGTTCCGGAGAAGGCAAATCAGAAAGATAACAAAGGCTAATTAATATCATTTCAGCGGCAATTTCATTGCATGTTGAAACCTTTATATCTTGAATACCCTTAAGCAGCACCTTCCACAATCTCGAAAAAAATATTAAAGACTTTTTTGCACTCAAATCTTTTACTCTGCTCTTCTCATATTCTGTATCAATCTCTTTTGTAATTAAAAAACGGCATATTAACTGGATTGTTTGCAGTAGATCTTCAAAAATATTGAGCAGATTTGCTGTTTTTACCACATTGTCGAATACTAACAAAGCCTTCTGTAAATCACTGTCTAATACTGCTTCCAGTAGATCAAATATAACGTTTCTATCTACTAGACCAAGTATGTCTGTAACACTTTGAGTGGATATTGTACCATCTTTGCTATATAGCACTGCTTGATTCATCAAAAATAAAGCGTTACGCATTGAATTGCTACAGTGGTGCGCAATTAATTCCGATGCTTCTTTTTCAATAAAATAATTTTCTTTTTGTGCAATATCATTTAAACGCTCCATTATCTTAGCTGAAGGAATGTTATGTAAGTCAAACCTTTGACAACGTGCAATAACAGTTATTGGTATCTTTTTTATTTCTGTAGTTGCTAGAATAAACTTTACGCTAGATGGTGGTTCTTCTAGAGTTTTAAGTAATGCATTAAATGCATTACTGGATAACATGTGTACTTCATCTATAATGTAAACTTTAAACTTAGAACTTATTGGTAAATAGCAAATATCTCCCAAGATGGCTCTAACATCCTCAACACTAGTGTGACTTGCCGCATCGATTTCAACTACATCTGGATGGCTTGAATTTTTTATTGCCAGACAACTTGTACATGATCCACAAGGTTCAAAAGTTGGCCCCAATGAGCAGTTCAAACATAAAGCTATTATTCTTGCAGTGGTGGTTTTACCAATTCCACTGCTACCAGAAAGCAGTATAGATTGTGGAATTTTGTTGAGAGTAAAAGCATTTTCTAGTATACGCACCAATATATCTTGACCTACTAAATCTTTAAAGCTACTAGGACGATATTTTAATGCTATGTTCATAGCCTAGAATAAAACAAATAGTACAAATAGGTATGCAACCCAAAAAGATTCTGATATGGTTGCTTCATTTCTGACCTGACCAAGTTACAGAATTTTTGCCTGCATACCTTATAAAAGGTTATACTTTTTTTTTTTTTTAGCAAGGTATATTCTATATTAGTCTTATAATTTATATGTTAGACCTTTTGCAACATTACTTTGGAGTAAACAGCTGTTACCTAAAATACTCTTCTTCTGTCATCCCAGTGCCCAGACACTGGGATCCAGAAAACTTAATTTTAAATGAATACATTAGGCTGTTGTATAATAAGAACTGGATTCAAGTGTCAATCACTGAAATGACACCCTTCCGGTGGGGATTGCTCTCAAACTACAATGTTCGTACAGTTGTACTGGGATCCAAGTATAAAAATATTTGGAAATTATACAATGGACAATGGATTCTAGGAGTATATGTTAAAAGTAATGTCCATAATGAAATAAGCTGGATTCCAATGTCACGTACTGGAATGACAACATATAGGTATTGGAATAACAAAAGAGGAATATTATGATTTTATATCATTTTCCTCTTTGTCCGTTTTCACGAAAAGTTAGAGCTCTTCTCAAGGAAAAAAAGCTGAGTTGTGATTTTGTATATGAAAATCCATGGGAAAAGCGGAATGAATTCATGGAGATCAATCCAATCGGACAAGTACCAGTATTAATAGATAATAACTTTGTAATAGCGGATAGTAATGCCATTTGTGAATATATAGAAGAGACTTACAATAGCGACGTCAAATTACTTGGTTCATCCACTATTATTAAGTCTAAAATACGCGCTTTAATCAATTGGTTCGATAGCAAATTTTACAATGAAGTTACTAAGTATATTATGAATGAAAAAGTAATTACTAACCGCAGCCCTGACTCTAGATTTCTTCATGCAGCTCAGCATAACCTGCCTTGCCATATGGAATACATCGAACACTTAATTAACAAGAACGTTTGGCTTGCAACCGATAAGTTCACTTTAGCCGATATTACTTTAGCATCACATATTTCTATAATAGACTACGTAAATAGTTTCCCATGGGAAAAAAGTAAGATTTTAAAAGAATGGTACTCCATTGTTAAATCAAGGCCTTGTTTTCGCGAAATATTATTAGAGAGAGTTTTTGGGTTAACTCCCCCTAGACATTACGCTGACCTTGATTTTTAACTTGCGTTAGTTTTAAAGCTACAGTCATTCCTTCGTCAGTAGGAATCAATATGGAGAAATATTTTTTTTCATCTGACAATCTATCGTTAAACTCTCTCATAGCATGCCATGACTTTTCTGATACTTCTTTTGGAGGCGATTCTAAAAATACTGTATCAAATAATAGAGTGTTATCTGCAACGATTAGCCCATCTTGTTTAATGTATGACTCTGCCCAATCTAAATACTTAGGATAACTACTTTTGTCAGCATCGATGAATATCATGTCAAATGGTGCCTTTGCTGATAATTCATTAATTTTTTCCAGTGCATCACCTTCTATTAGAGTAATTTTATCACTTAGATTAAAAGCACTAAAATTTTTTTTTGCTATTCTTGAGTGTTGAGGATTATTTTCTATTGTATATATATGACCATCTTTCGGTAAAGCTTTTACCATACAAATTGACGAATAACCATATAACGTGCCAATTTCAACTATGCTTTTAACTTTATGGATTTTGATAAATAAATTTAATAATTTTCCTTCTTCAGGAGTGATTTGAATACGTTGTTTCTTATCAAGAGTACAATGTTCTTCTATTTTTTTATACTCTTTTGCAAATAAGCTTCTTATGTACAACGATTTTCTGCTAAAGTTATGACGCATTAAGTTTTATAATATAAACTAAGGAGGTTTAATCTATATAAGATTTATAAAGATAACAATAGAGTTAAGAATAATAAAATTTTTTATTTTAAGTTGTTATTTTATAAAGTAAAATTTTAAGTGACAAAGATTATTATATATTTTACTATGGTTCACTAGTATAACAATCAATTGTTATACTAGAATTAAGGGATCGTTTATTTACATCTCTCTTAAAATGTAATTTTTATAATCAATTAGAGGGGGTTATATGTCTTATAACATTGCTAACGAAGTTGAAACGTTAAGCAAGAAATCTAATAATAATGAAGGAGTGAAATTACTGCACAATCCAGCTTATCGCGAGAAGTACAAAGAACGCTTTAACGAAGCTCAGAAAAAAGTTATGGATATGGTCCAATTTTATGATGGAACGATAGTATTAATAGAGAATAAAATTGCCATGTATTATTATGCTTGGCACAGTAAAAAAAGAGAGTTTGAGCGTAAAAAGCAACAAACAGTATCAAAAAATACTGATTCAGCATAGGGTTTTTATATGGTAAGCTACAGTGTTATTACTTCACTATAGCTTTTCCATATAACTCATCTATTACATTAGTGAAGTATTCCAGGTCTCTATATCCTTCATGTTTGATTTTACCATTCCCTACGTATGATTTGTCATCGTTAAGCTTGATGATGAATACAGGAGTAGCTGTGATATCAAGTTTATTAATTGCAAGTGATTTATCATTTATAATTTTGTCCATCATCTTTCTATCATTAATGCATTGGTTAAATACATCTTGCTTCAAATTGCTTAGTGCAGCAATTTTTTGTAGTATAGTTAAATCACTAAAATTATAGTAGTTCCACGAGTCTATTGCATTAAACACAGCTTTGTTAAAATTAAAATAGTCTTCTTCTTTTTCATAGCAATAACTTAGCATTGCAGCTTTTAATCCTCTGTAATCTAGAGGAAAATGACGGAATATGTATAACATCTTACCTGTATCTATGTACTTCTCTTTGATTTTAGGAAAAACTTTCTTATGAAAAAGAGAACAATGATAACAAGTGAGCGAGGCGTATTCTATCATTAAAATTGGTGCTTTTCGATCTCCTAATAATTTATCATCAGGCAATAGGGACAGTAGTTCTTTTGGTGTTATTTCATCAGTTTTTTGAGTGTTGGGTAAGTTTTGTTCAATAGCTGCATAAGAACTAACACTTATAAAAATAAGTAAGAACAATAATCTAAAAATCATTACAATGGAAATACTGAACTTATTAAAAAATTTATGCATTTATACAAACAATGTCAAGATAACTTTTACTCAGCAAGGCTTTCTAGTCTGTCTTTGAATGCAGTAATTATTTTATTTTGTGCATATTTATACACCGAGTTTAATAAAGTAGAAAACAAATTGGATTTAAACTCAAACTCTATATAGAACTCTACCATAGTTTTATTTTTGCTCATAGGAGTGAATTTCCATTCGTTGTATAAATGTTTAAATATTCCATTTGAGGACACAGCTTTTATCCAACTTTCATTTATTCCATTTGGAGCAAGGTAGGTCACTTCTGATGTATAACTTCCTTTAATGCCATGAAAAGCTGCAAGGAGATCCACAATCATCTGGCTATCAGTTTTTTCTTTTATATAAACAGCTTTGCACCAAGGAACAAAATCAGGATACTTCTCAACGTCAATTACAACTTGAAACACCCTATGAGATGAACAGAAAAAAACACCTTGTTCTTTATATTGGTTTAACATAAACCTGAATAATAAAAATGGGATCCATATCTACCGTCAGTCTTAGTAGATTCCTGAGACCTAAAGTTAAGGTGGGTATCACATACTAATTTCAATGAAATTAACAGAGGCAATCCCCTTGATCAGAGATTATCGCTCGGGAAATTTAACTTAACTCATAACGTATAGCACAGACCCCTATTAATTATAGATTATTTATATAGAGTATGTCTATAGGTATGTTAGAGCTAGCGACTATTATTTTGCCTTTGTTAAATTTTGCATTTTAAGTATCATAGCTAATAAATATATCTTATGAATGTTATTAAGCTCTTAACCATTTTTATTTTAATATCCTCAAGTGCTTACGCGAGTTGTATAGGTCACAAAACTTTTGTGCTTGCCATGAAGCAGCAAATAGACAACACGTCTATGAAAGGAAACAGAAAAAATCTAGAACATATACATGAAGAACTTCAGAAGATCATTCAGAATAATGTTAACCTCAAAGAAATATCTCGATTTGTAATAGGGAAATATTGGAATTTATCTACTCAGAAAGAAAAAGAAGAGTTTCTAAAAGAATATGAAGTATATCTCGCGCGTTTGTGCGCTAAAATTTTGTATAAATACATAAATAATAGTGAAATGATCATAATGAGTACAAAAGCAGTTGACGATGAAACTTGTCTGATAGGAACAAGATTTTCTTATGGTGATGAGGAATTTACAAATATTGACTTTAAAGTTACTAAAAGTGACAGTTCTTTCTTAATAAACGATGTTGTAATGAGTGGAATAAGTATTGCTATTAATCAACGTTCTCAATTTAGTGAAAAGATCGATACGAATGGCATGGCAAGTGTAATAGATGAATTAAAATGTAACAATAATTTATGATATACATGCCTCATTGGCCTAAGCCGATTGGCAGTAGGCCAAAGGATTTTTCTCTTGATCGCATAAAAAGCTTTCTAAATAAATTGGGTAATCCCGAGAAAAAAATACCGCCAATAATTCACATAGCTGGCACTAATGGCAAAGGATCAACGCTATCGTTTATAAGATATATAATGCAAGCAGCAGGGTATAAAGTTCATACGTACACCTCTCCACATTTAGTGAATTTTAATGAGAGAATAGTTGTTGCAGGCACTGATGTCGATGATAGTGAATTACACAACTCACTGGAAGAATGCCGTATAGCAGTTGCGGAACAACCTATCACTCTATTTGAGGCCACAACAATTGCAGCTTTCTTAGCTTTTGCTCGTCATAAAGCGGATATTACTTTAGTTGAGGTGGGTATGGGTGGAAGGCTTGATGCAACAAATGTTATAGATAATCCGATCCTAACGATCATCACTTCCATTGCACTTGACCATACAGAATATCTTGGTCCTACCGTAGAAACCATAGCAGGTGAAAAGGCTGGAATAATGAAACCTAATGTTCCTTGCGTAATAGCACCACAAGAAAAATCTATAATGAACACATTAGAACATCATGCAATAAATAAGAAATCTCCTCTGTATAGAGGAGGACTTGAATGGAATTGCGAAAAACAGAATAACAGGATGGTCTTTCAATCGACTATTCAATCAATAGAATTTTCTTTGCCATCTTTAAAAGGAGATCATCAAATAATCAATGCAGGAAACGCAATTGCAGCATGTAGCATTTTGAGTGGGAAGTATGGATTTAATATTGGAGAAGAGGACATTGCTTCAGGTTTACAGAGCACTTATTGGCCTGCGCGGCTAGAGTCTATAAAAGAAGGTAATTTAATTTCTTTATTACCAAAAGATTGGCAATTATTTCTAGATGGCGCGCACAACAATGATGGTGCCAGAGTGTTAGCTAAGTGGGTAAGAGACAATTTTACTGAAGGTGTCTATATGATCTTTGGTGTTACTCGTAACAGAAACGTCGCAGAGTTCTTAGAGCACTTAAAGCCATACATCAAACTACTATGCGCAGTTTGTGTTAAATCTGAACCTAAAGCAACAAGTACAGATTTAATTAGAGAAGGAGCTCATAATATAGGAATCAATGCTATCGAATGTGAATCAATTAGTGATGCAATATCAAATTACATATTGAAAGCCTCTATTCAAAACGTCAAAACCATACTAATTTGTGGCTCGTTATTTTTAGCCAGAGATTTGAGTATGGAGAATAATCAACCTACTTGATGAGCCGAGACGTTAAAAGCACCATCAGGATTTACAATGCTGCTTGGCTTTTTGGTTGATGCTCCTATAGGTACATTTTGTTCATCACCTATTCCTTCAGTTTTTACAAGATTTACAACTTTTCTCTCGTAGATTTCACTTGCTAAGTGTAGTAATAAACTACAACCTAGTAATGCAGCAAATCCGATGAGTATTTTACTGTTTAAGCAACTAGATTGGTACTGTAACACCAAACCTGCTACTAATAAAATAGGAGGAAGATAATTTGAAATTTGGGAAGTAAGAATTAGATATTTAAATGCTTTACTTTTGGATATCTCATCTCTTAGCTCTTCTTGATCTAAATTTTCACCTTGTTCCCGTTGAGGATTTTGCAAATCCACAGCTTTTTTAAATAAAGAAGATATCAAATAAACAGATAAGAAAAAAGTTGTAACAGATGTTATTAGAGTCGCACTAAACAAAATGCCAGGTGCATCAGTAAAATTAGCAGCCTTATATAGCTTAAACCCCAAGTAAATATACGACACTAATGACGAGATGAGCAGTAGGATATTTACCCGAGTAAAAACAGCATAATACTCTGCACGCTTATCATTCTGACCTTGCTGAATTGATTGTAAATACCTTTTCAATTCCTCAGGAATGATTAATCCCTGATTCTTTCCACTTAGTGGTTTAATATATTGCAAAAGTGCTGCTTTATTTCTGTTAAGGGCCTGTATTTTTTCATCGCTACCTCCTGGTTTATCTGGGTGACACTTTATTGATAACCTTCTATAATTTTTTGCTATTATGTTAGATATTTCTAAGAAGTTACAACCTTCTACTTCTTGTACTTGAATGCCTATCTCTTTAAATAGACTTTCATTATAATCATATTCTCTTTTTCTTAACTTATATCCCATATCTCCACCTAATAAATTAACTAACTATTAATACTTTATAATATATAATTCCAAATCATGTCAATTATTTCATTCATGCTTATTGTATGAATTATTTCTTTCACGACTACCATGACAAGTGTATGAAAGTTATTATTTAGTGCATAATAGTGCTTCAATGTTTAGGTTACAGTTTTCATTGGTCATTTGAGTAACTCAAATCCGATTAATGCCAGTTCTATCTATCTTGTCACTTAAGTAGCCTCTATTTCAGCACAGGAATCTACTTTATAGTGATGTCATTCAAGTATCTGACATTGATTCCTTTATGATGCTGTCATCCCAGTGCTAGACACTGGGATCTAGTTAAATTTACGAGTATAAAAGTAATGTTAAAATACAATGTTTCCGATGATTATGAAAAAGCTGGATTCCAGCGTCACGCGCTGGAATGACACCTTTTTTAAATTACTTTAGCAATAAATATTAAGAAATTTACCAAGCAAAAAAAAGACAAAAGAACCCCCGTATAGCAAGTTTTAATAATGTAAATTGATAATGTGCTAACAAGCGCGATTTGGCTGAATGTAGAAAAATAAAAAAAGCCGCTATAATTTTATGTAATGTGCCAATAAATATCTGAGTTTTTTACTGAATTTTGTCGTTGAACCCAAAAACAAGGATAAATACTCTTACTTTCATAGTAAGGGGGATGGCGTAATTTGTCAAGTTAAATAAGCTAACTTATTAACATGTAATAATGCAGGGAGCTATTGCAGATTGAATGTTCACTAGCTTTGAGGTTTTGGTTTCATCTATTTGCGGCTGACTAATCATAGTTCGAATGAAATTTGTTGCCATAAAGGTACAACCTAGAATAAAAAAAGCAACGGAAATAAAGGGGATAATAGGAAATTCAAGAGGTAATATAGATGTAATTCCTCCTATTAAAAATGAAACATTAGATGTAACGTCGAGGCAGATCTTCATTAATTTATCTTGCCAAGAGGTATCGAGTTGCTTATTAAGGCCACACTGCCTAAGATGATCAGTTAATGACCATATATTTAAAGCAAGCGAAAGTGCACTTAGCATAGTGCTGACAATAGTACAGTACAAGCTTAAGGAAGAAATATTTAGGGCTAATGCTGCTGTATACCCCATCAAAGAAGCAATAGATAGTGCAGTAACTAAGCGTTTTGAATAAGTTCGTACTTTCTTTCTGTAAACAAGACTCTCTTTCTCACAACCCATAAACTTAAGTATAGTAAATACGTTATATTGTATCATTAATTAACTCAAGAATCAATATAGAGTGCCCGAGAGAAGACTTGAACTTCCACAACTTGAAAAGTTACTAGCACCTGAAGCTAGCGCGTCTACCAATTCCGCCACCCGGGCTTTTTGTGATTTACTATGTTAAAATTAAACAATATACTTAAACAATTTTCAGCTCAAAGGTAATGCCAAATCTAGATCAAATATTTTTTGCTCAAAACAATGTTAATATTAATAACGTGTATAAAATAGTCAATAACGCTTTGAGCAACAGTGATGGTGGTGAGTTATTTTTAGAGTTTTGCCAATCAGAGTCTCTAGTTTTTGATGATAATGTATTGAAACACATGGATTTAAATACTAGAAGGGGGTTTAGTTTAAGGTCTTTTTGTGAAGATAGTACATCTTTTGTTTGTTCTTCTGAGATTAGCGAAAAAGAAATTAGTAACGCTGCTTCTATGGTAAAAAGTTCAGCATCTTTAAGCAAAACAAATTCAATAAACTTAAATGAGGAGACAAAAAGCCTGTACTCAACGATTAATCCCATAAATGAAATGGATCTGAACTCAAAAATTAAACTACTCAATGAGGTTAATGAGTATGTAAGGTCGAAGAATAACTGCGTGAAGCAGGTAAAAATAACTCTAAGTGGAGAATGGCAAGTTGTACAAATAATAAAAGATGATCACAGGTTAAGCGATATTAGGCCTTTGGTACGTTTTAATGTACTAGTCATCGTAGAGAAAAATGGCCGAGCTGAGAGAGGTTCTGCAGGGCACGGTGGAAGAGACTCTTATAGTAAATTTGTTTCTGAGAAGAAGTGGAAAGAAGTTGCAAACCAAGCGTTAGAGCAAGCGCTAGTAAATCTTGAGGCAATTCCAGCTCCGGCTGGAGAGATGACAGTTGTTTTAGGTTCAGGTTGGCCAGGAATATTATTGCATGAAGCTGTAGGTCATGGACTTGAAGGTGATTTTAACCGTAAAGGAATCTCGGCATTTTCAAATTCTATGGGTAAACAAGTGGCAGCCAGTAACATTACTGTAATTGATGATGGAACTCTACCTAATTTGCGTGGTTCTATTAGCATAGACGATGAGGGTACTTTACCTGGCTATAATGTGCTTATAGAAGATGGAATTCTAAAAGGATATATGCAAGATCATATGAACGCTAAACTTATGGGTGTAAATCCAACTGGTAATGGTAGAAGAGAAAGTTACAAAGAAGTTACTATGCCACGCATGACAAACACCTATATGTTGCCAGGAAAATATACACCAGAAGAAATAATATCCAGTGTAAAGAGAGGCCTATATGCAGTAAATTTTGGTGGTGGACAAGTTGATATAACATCAGGAAAATTTGTTTTCTCATCTTCGGAAGCTTACCTAATAAAAAATGGTAAAATTACACAACCAGTCAAAGGAGCAACGCTAATTGGTGATGGGCCAACAGTGCTAAAAAAAGTATCAATGATTGGTAATGATCTAAAGTTAGATCCTGGTGTTGGTACGTGCTCAAAAGACGGGCAAAATGTACCTGTTGGAGTTGGTCAGCCAACACTCAAGGTCGATGCAATAACTGTTGGTGGAACTGAATATGTAGATAAGGGCTAAGCGAACTCAGCTCATGCTGTACAATTGTACAAATATTGTAACCATTATTCAAGTAGCTCATATAGATGCAAAAACTACTTAACAAATTTCTCTGCCTTCCTTGCCATAACGTGTATAACAATCTCACAAAAAATAATATCATAGAATTCAATAGGTGGTCTTTCAAAATCCTTAAGGAAAGTAAAATACTGTTTAAATAGGCCGATATAGATGGTTTTACGATATAATAAAATTATTATAAACAAGAACTTATAAACTCTAGCAAATGAATTTGTGAGTTTAGTGGTGTTAGGAATACCTGGCTCTTTTATGTGGATTGACATTCTCAATAACCTGCTCTAGAGAGAGATTATATAATTTTGACAAGGTTCTTGGCATGTGATATTTTTCTCAAATATAGGGAATGGTATAAATGACTTTATATCTATATCCAGCTCTAGGGGAAGATCTTCAATGTTTACGTCCATCCCTGATAAAGGATATTCTATGTCCATGTGCAGCTTTGGGGGATAGTTCTACTTTGAAGATTTCTTTCACTTTTACTATTGCGACTCCCGATTCCACTGAAATCACTCTTTCCCTTAATTCATATTGATATGGTGACTCCATTTATTCCCTCACTTTCAACTTTTTCTTGCTTTACCATATCTCTTCCCCTCTTGTCTCTATCTTTATGTATTAAGCTATATAACTCAAAATCTTGATAAAATGCAGAAAAGTTTTTTTAATTTCAGCTCCATCCTCGAAGAGTTAGAAAATAACTTTAAGCAAGTTAGTCAGCATTTTTCTGACGCAAAGGAACAAGTTTTAAATTTAGCTATCAACTCTGAAGATTTGGCAGGCAAGTTTCTTAATTATCACCCGAATATGTGCATAGTATAAAATTAGCTTGATAGACTTCAAGAGCTTTGCCTATGAAGTCAGTGTGCTTCTTGAAATGGAATACACTTTTATTACTTTAATTATAAAAATCCGTTAAGCCTTCTTGCCAATTACTACAATATTTTCACTTGGAAAAAAGTAGTCAGGTATAGCCATGTTTTTTGGTGCAGGACCGCCAATTACTCGGCCTGATGTGTCATAATATGAACCGTGACAAGGGCAGAACCAACCGTTGCCGTCTTTTGTAGCGTGATCAACTGGTACACATCCAAGATGGGTGCATATTCCAATCATAATTAACCATTCATCTTTCCCTTTGTATACTCTTTTTTCATCTGATTCAGGATCTCTCAAATTTTCTGCATTTATGGCTCTTGCAGCCTCAATCTCTTGTTTTGTGCGCTTGCGGATAAATACTGGCTTACCTTGCCATTTTACCTTTTTTCCTTGTCCTTCTTGAATATCAGATAGATTAACCTCAACCGTAGACATCGCTAAAACCTCAGCAGAAGGACTCATAGACTTAACCAATGGCCAAAGACCACTTGCAGCTCCTATACCTGCCATGGCACACGTAGTTAATGTGATAAAATCTCTTCTACTCTTATTTTTGGCAAAATCTTTAACAAGAGATGTTTTTTTATTCTTCTCATTCGTCAATGATTTTTTATTTTTAGTTAACTTCTTATCCATCAATCTCTACTTGAACATAGACATATATTTTAATTTAAATACTATAGATTAATCAATAGAAATTTGCACTATTTGCTTAACCTTTGCTATACAGTTAAGAAGAAACAGAGTTTTCAATTTCGGAAATACTATCTTCAGTGGAATCAGGATCCTCAATTTTCGCTACTGACACCACCTTTTCTCTACTCTCTGTTTTAAACAGAGTGACTCCTTGAGTGCTACGTCCTGCAATTCTGATATCATTTACTGAAATACGAATTAACTTTCCTTTATCTGTAATAAGCATGATATTATCACCCTGTTCAACTGGAAAGCTAGCAACAACATTACCGTTTCTATCGGTAGTAAGGATATTTGTAATACCAACACCACCTCTATTTGTTACCCTATACTCATACGCAGAAGTTCTTTTACCAAAGCCATTTTCGGTAATAGTTAATATAAACTCCTCATTCACTGCAAGTTTTAAGAATAATTTGTTATCTATTCCTAAATCATTCAAAGTCTTTTCCAATTTAGAATCAATGGAGTTATTAATCGCAGCCCCCAGTCTTTTTGCAAGTGGAACTTTTAAGTAAAGTTCTTTTGTTTCTGTTGCTACACCTATCCCATTTAATATGGTCATGGATATCACGCCGTCATTCTTTGCAAGTTTGATACCTCTTACGCCATCTGAATTGCGACTTTTAAATTGACGCACATCACTTACAACAAATCTGATACTTTTGCCGAATCTTGTTGAAAGAAAAACATGATCAATTTCATTGCATACTTTAACTGATATTAACTTATCTCCTTCATCGAGCTTGATTGCTATTTTTCCATTGCTTGGAATATAGTGAAAATCCGCTAAAGAATTGCGCCTTATGTTCCCATGAGCAGTAGCAAAAACTATGTTTTGATTTTCGTCATTTTCACTTGGTAATGGCATTATATTAGTTATAGTTTCACCATCGCTAAGCGGGAATATATTAACAAGTGCTCTTCCACGTGCAGTTGGCTCTGCAAAAGGTAACTTATAAACTTTTAATCTATAAACTCGGCCAATATTAGAAAAGAATAAAAGGCTAGTATGGGTATTCCCAACAAATAATTTTGTGGTTACATCCTCTTCTTTTAATCCTTGTCCTAGCTTTCCTTTTCCACCACGACGCTGAGTTCTATAATGAGAAAGCTTCACACGCTTAATATAACCATTCATAGTTACGGTTATCACCATATCCTCTTGTGGAATTAGATCTTCAGCTTCAATGTCCGTATCTGATTCCTCTATTGAAGTTTTTCGCGGCACAGCAAATCTGTTCTTTATTTCTTGTAGATTGTTTTTTATTTCTTTCATCAACTTCTCTCCTGAGCCAAGAAAAGCGATATATTCTTTTATCAGGTTGATCATTGAACTTAGCTCAGCTTCTAATTTGTCTTTTTCAAGGCCTGTTAAACGTTGCAATTTCATGTCAAGAATAGCTTTCGTTTGCAGCTCAGTTAATCTATACACTCCGTCTTTCAAAAAGCTCATGCTGTCTGAGATTAATCCAATAATTGTGTTTATCTCAGCTGAAGTTTTCCATTCTTTATTTAAAAGTTCTCTACTTGCTTCCGCAGGATCTTTTGCACCACGGATGATTTTTATCACTTCATCTATGCTCAAGACCGCAATGTAGAGCCCTATATATATATGAGCTTTTTCCCTCGTTTTTCTTAGACGAAATTCTGTTCTCCTGATTAATACTTCTTTTCTAAAATCAACAAAAGCAGCTATGATTTCTTTTAATGACATCAAAGCAGGCCTGTTATTGTTGAGGACTAGAGTGTTAACACTAAAACTACTTCTTAGTGGAGTTAGTCCCAATATTTGATTAAGTATAAAACTTGCTTCAGCATTTCTTCTGAGGTCAATTACTACCCTAATACCAGACTTATCAGACTCATCCCTAATTTCTGTTATGCCATCAATTCTTTTTTCTTTTACAAGCTCACCTATCTTCTCAATTAATTTTACTTTATTTACCTGGTAAGGTATTTCATCAATCACTATTGCTTGCCTATCTTGTGGCAGGTCTTCCATGTGAGTCTTGCCTTGCACAACAATTGATCCACGACCCGTTGCAAATGCTGATCTTATTCCAGACCTTCCAAGAATCGTTCCCCCAGTTGGAAAATCCGGCCCTGGCATCACTTCAAGTAACTCATCCAAAGTAACTTCAGGATTATCTATATATAACATACAAGCATCTATTATTTCTCCAAGGTTGTGAGAAGGAATATTGGTTGCCATACCAACTGCAACACCGCTTGCACCATTTACCAATAGATTCGGAAATTCTGCAGGCAGTACAACAGGCTCTGTTTCATTTCCATCATAGTTTGGCCTAAAATCAACTGTATCTTCGTCAATATCATTTAGTAAAAAATGCGACACTCTGTGGAGCCTTGCTTCTGTATATCGCATTGAAGCTGGCGGATCTCCATCTATCGAACCAAAGTTACCTTGCCCATCAATCAGTGGTAAAAGAAGAGAAAAATCTTGAGCCATCCTGACCAAGGAGTCATAGATAGCCATGTCACCATGTGGGTGATATTTTCCCATTACATCCCCGACTATACGAGCTGCTTTTTTATACGGTTTACCGGCATCGAACCCAGCCCTCAACATTGCGTATAATATGCGCCTATGAACAGGTTTAAATCCATCTCGCACATCAGGTATAGCTCGACTTATGATCACACTCATTGCGTAGGAGAGATAAGAATCCTCTAGCTCTTTCACTATTGAAACTGATACTATGTTGTCTTGCATTTTCTATACTTTGATTGAAATAATTGTAATATTAATATTCAACTAGGCTAATGGGCAATGACAGACTTGAACTGCCGACCTCCTCGGTGTAAACGAGATGCTCTACCAGCTGAGCTAATTGCCCCTCTAGATATAATTCTATAGTTCAATGTTGTTGTTGTAAACAAAAATAGCGATACAAGCAACTCTTATGGAATCGCTGGGTGCTCACTATGGAGTTGTATAAATTTTAGTCTTGCTGCTACCTTGTATAAAGGTATTCTTTCACTTGCATTTTTTGACATGTTCAACAACTTTGAATAACATGCTGTGGCATTTTTAAAATCTGAGAGCTTATCTAGAATAACAGCTAAATTATAGGTATAAAAAATATTGTTTTGATCTAAAGACATTGCTGCTTTCATATATTCTTTAGCTTTTACGTAATCCCCTTTTTTCATATAGATCAAACCTAAATTTGCTGATAAAGGGGCGCTATTTCTGAGTGTATCATACAATTTCAACATTTCACTCAATGCTAAATTAGGATCATATTGTGAGATTATCGTCAGAAAATTCTTTAATACATAAGGGTTGCTAGGATATTCTTTTAACAGTCTTGTGTAAATCTCTACAGCTTTTTTAAATTCTTTGTTAGCGTAATAGATATTCCCTAGTCCAATTAAAGCACTTTCATGATAAGGAAATCTTGCGATAATCTGATTGAGGAGAGAAGTAGCTGTTTCACTATCTCCTAACTCAAAGGAATCTTTTGCTTTTTTTAAAATAGAGTATATGTCAAAATTCTTGCCAGAATTCTGCGAAATTTTGATATTAAATTTGTCACTTTTTCTCTCGAGAACATCAAGATCTTTATATTTTTTATCAGCTTTTATATGCTTGACAACACTATCAAAGACCTTCTGTATCTCCAAATTTTCACTAGCATAGGTAACAGAAGACCTCCATAAAATCACAACGCAAATTAACATGCAGACAAACATAGATCCTAGTGTTGTGGCATTGGCTGCAGCGCGTAACCAGTAAATCTTATTTCTTTGAACTATACGCAACACATTACAAATTCATAAATGCTAAATTACTTATCTAATATAATAATAAAGATATTATTAATTGGCAGATACTATTTAGAATGAGTTAAAAGAGCACTTCTACACATTCCATATGGTTGCCAATTACACTCCTCACATGCGTAGTCAAATTTCTCTAAAGACATTTTCTTTCTAATTCTTTTGACTCCTTCACTCCAGGTCAAAATCTCGCCAATTTTAGATCGGAAGAGCGTCGTGTAGGGAAAGAGTGTAGATCTCGGTGGTCGCCG
>NODE_7_length_26229_cov_6.749312
AGCTGAATTTTACATCAGAAAATATTTTTCATGATACAAAAAAAATTATTATTGACTTGTATGCAATTAGAGAACCGAAGCTAGAGCTTGTCCAGGGATTAGTAAAAGGCTATAATACCTAAAGTTTTAGTACTGGGTAAAGATGAGAAAAAAGCATCCAGCAGACCTAAGTCAAAGGGAATGGACAAGAATAGAAAGCTATTCCAGAGTATCATACAGGAAAGTAAGAAAAAAATATACTATAGTTAAAAAAATGTGATGGGATACCAAGGAGAAGATTTAAAAAATCATATAAAGGAAGAATATGGTATGGATATTGAGATTGTCAAAAGGCCTTCATGTAGGTTCTAAGTCAACAAAGACACACCGCCTTAGCTACTACCAATGAGGGATTTAAAGTACAGCCAAGAAGGTGGGTTGTAGAAAGGACTTTTGCTTTAGGAATAGAAGACTATCGAAAGAATAAGATTTACTCACTGAAAATTTCATATATCTGGCTATGAGTAGAGTTATGTTAAGGAGAGAAATATGCTTGAGTTTATCAATTCCCTGACAAGTTCTAATCATTAATGTTATACACGTTCTTTTCTTTTTCTATTCTCTCTTGTTCTTCAATACAATACATAGCAAGCGGATTAGCTTTAAGTCTTTCGACTCCTATTTCTTCTCCCGTTCCATCGCAGTAACCATAAATGCCTAATTTTATTTTTTCCAACGCCTCCTTAATTTTTTCTTTTCTATCTTTTCGGCGCTTAATTAATTCTCCATTTTCACTATCAGAATAAATACTACTATCTTCTAGATCTTGTTTCTCCAGTTCAGAGAGTATTGATTGTAACTTTAAGCTAAAGTATTCCAGTTGTTTTACGTTCATATATTCTTCATTTTCTGAAGGAACGTAATCTTCCGGTAACTTTATTTTTATTAATTTTTCCATAGCATTATCAATAAAATATATTAAAACTTATATAACTTGTAAACACAAAAAATTATACTACCCTCAAAGTAAACACTATAATTTATAATAAACATTTAAAATCCTGGTATGATTAGTTTGGTAAAAAAATTAGTAATAAATGATAATAATCTTACTTATATAGTATGTATTTTTATTATAATGTTAAGTTTATCTTCATATACACTTGAAAACAACAGTAAACAAGAAATCATATTAACATTAACATGGATATGTGCTACATTTGTTTTGCAGATCTCTACAAATAATTTATTTACATCTGATTATCATGATGGAATATTAGAGCAAATCTTTTTACAGCCACTCTCTTCTAGGCTGATAGTTGCTTATAAAATCTTCGCTCACTGGTTGTTATTTGGGTTACCGATTTCAGTGATTTCTTTCATGTTCAGCTTTGCAATTCTAGGCAATAATATTGAACATTCAATAGCAGTTGGAGTGTCTTTATTATTTAATACGCTGATAATCATTAATATTTCAGCTACTGGAAATGCATTGATGATTGGTCGAAATAACTTAGCATCAGGAGTGTCGCAAATTCTTGTTTTGCCAATGATAATGCCAACTTTTGTATATTTCAAATTGCTAACTCAATTTGAAAATTTATCCTTGAATATTTATACACTACTAATCACCATCTTAATTTTTGTCATTTTAATTGTTAACAGCACTATAACTACTCACATAGCATTAAAATTTGCTGTGGAGCAGGATTGAAAAAACTTACTAGTTATTTACTTGTATCTGCTTAGTTAAGGGTGTTAACTTAAGTAGAGATGGAGACATTAAACTTCTTACATGAATTGAAGAGTTACAGCGTGTGAAACCATTATTGGATTTCAGACTGGCTGGTTATGCAAGAAATCTAATATCTATCGAAGAGTCAGAAACTTTTATAACTTACCTTTAATCAACCTAACCCATGCGTGCCAATCTCTCTCACCAAGATTGCTTTCGAAAGACAGAAGATCCTTTACGGCTTTTGAGCAAATTTCTTCACTTGGAATTGACAACTCCCTATTCATTGCTAGCGTCAGGCATTGAGTTTTACAAGCTTGTTCTAAGTGATACGTATAAAACATTGCTTCTTGTATAGTCTGACCACATGTTATAGATCCATGATTGTGCATTAACATCACAAAATTTTCTTTCAAATCAGCTATTAATCTTTTTCCTTCTGTATCATCAAGTGCCAGGGAATTATAATCATGGTAAGATAACTTATTATAAAAGTGCAGCGCCCACTGACTTATTGGGAGTAATCCATCCTTGAGAGAAGAAACTGCTACAATAGAAGGTGTATGTAGATGAAAAATTGCTTGAATATCTTTCCTTGCTTGATAAATGAAGCCATGGATTACATAGCCAGTTTTATTATATTGATATTCTTTGCCTTCAATTATATTCCCATCAAACGATACTTTCATCAATGAACTTTCATCTACTTCATAAAAACGTATACCAAAAGGATAAACATAAAATGATTTTTTATCTTCAGAACGTACAGAGAGATGAGTATACGTATGATCATCTAATTTAAGATAAGATAAAATTTGATAGGCGTTAACTAGGTCTCTTTTCAACTCACTATTTGTTAATAACATAGCTCTTGACTAAAATTTTCTAAAGATTTATACGTAAAAAAAAGTTTATTACAAACTAAAAGGTGAACCTACGTTAAAATAACTTGCCTTAGGTGATTAGAGTTTACATTTCTAGATTACATAGTATTTTAACTATAAAAACGACTTTTTATGTAATATTTCATATGTTTTAAAGCCTTGTTTTTATGTTATTATAATTGTAGGTTTTAATATTAAAAATAATATGATAAACGTTGACATAAAAAAACAGCTAACAAAATTTTTCATATATATCACTGGTCTTCCAGGAAGTGGTAAACTTTCTACAGCAATAGTATTATCTAGTATGATAAATGCAGTAATTGTAAGTGGACTTGAATATAATCAAACTTCCAAAGAAGCTCGAGATAGAATATATAACACTACACATGTTATGTTTCAGGCAATAGAAGCCTATCCTATTGACTCAAAAAATTATATATTTGTTGATGAATTAATTAAAAATAATGATTACAACATAAGAATATATAACTCAGTAGTAGAACTTAGTAAAAAAATGAGCACAAAAATCCTCCCTATAGTACTTAGGTGCAATCCATTGATATTACAAGAGCGTACTATATCAAAAAAGCAAAGAAAAAATAGGAAGGTTACTAATATAAATAGTATTAAATTTAGGGAGGAAGATTTATTTGTACCACAAAATGCTATAGAGGTAGAAAATTCAAATATGAGTATAAAAGAAGTAGCAGAAGAAATAGTAAGTCAGATGTACAAACTTGGCCAAATTAATAGTGTTTACGCAATAGGCAACGATTTCATATACTGAGGCTCATTTAAATATAGAGCCTCAACTCCATTTAATTTTTGTTTATTTTTTAGTCTATAACGGACTAATAGCCCTGCATGGCTAGCATCCAACTTTGGTAAACTGCAATCCATATATGTAATGCAGTGCGTTTCAGGCTGGAGTTCACTTACTACAGCAGGATTTGATAGCGGTAACAAATTGAAATCAAATAACTGCGTATAAAACTTTTGATCATCTTCGATTATAGCTTTAATATTTTTTTTGCTATTTGTACAAAGTAGCGATATTGCATATGCTTGAGCTTCCAGCGCACTAACCCCATATAACGGCTTATTTGTAGCAAGATTTATACCTTGTGCAGTTGATATACCAACTCTGATTCCAGTAAAACTTCCTGGTCCAACTATCACTGCTAAATGGTCTATTTTATCGTAGCTGTAATTATGCTTATCAAACAAAGTATTGAGTATTTGAAAAAATGATTCTGCATGACTATTGTTTGCAGAATTGCGTTCTACAAAACAATTACCATCGTAATCAATTACTGCTATTGAACTACCAGCACCTACAGTATTAATTGCTAGAATGGACATCACTTAAGCTTATCATAGAGCTTTGTAAACATCATAGTGAACGCACCGTTACCCATAACATTTGCTGAAGTTATTACTGGGTCAAACACTATATACAATGCTGTAATTAATGAAAGCATCTCTGGGGAGAATTTAAGATACTTCTCAAGAACAGGCAACATTACCATAATCCCTCCCGCTGGAACTGCAACAATAGCAAATTTAAATAACAGAAAGTAGAGAAGGAAAGTCACATAGTCTGTTGCAGACAATGCACCACCAAAAGTCATTATCATTGATAGTATTATAATAAAAAAGCAATCACCTACTAAATGAAAGCTAGCAGTTATTGGCACAACAGACGATGCTATATCATGCTGCTTTACATTTTTTTTGCTTCCTTCAAGAGTAAGCGGCATAGCTATATTACTAGACATTGTGCTCATTGAAGTAATAAATGAAGGTATCATATTGCCTATACTAGCTATCCAACTTGTGATCTTAAATGAATTTGCTGCTCCATATAAGAGAAAAACATAAAGGTAGGTTGCAGATGATATAATAATAAAAATTATTGAGTAATCCTTAAATATTATGGGTAAAACCTGATCATGTTCCATTTTTAAAGCAAGACCAAGTACAAACATTGGAATAATTGGCATCAAAAATGTCTTCAAAATAAAGAGAGTTAAATCTGACATTTTGTTCGAGAGCTCTTTGCTTTTTTTTGGTAATATTGTGGACACTAATATGCTTAACACAAATCCACAAGCAAGGGCATAAAAATTAGAAAGCAATGCAGGTATCCTAAATGACCATAAAGGAACAATTGTTTCTTCATATGTTATATCTTGTATTGAATAAGTGTTTTGTGTGATGAAATGCCCAACAGAATAAGCTATTAAACTTGAAGCTAGATTCGACAAGAAAATCGTTATAATAAGTAACAATATAAACTTTATAGCCGACTGCTTAAGATTGTTAACACTACTAAAGATTAATGCAAAAACAATAAAAGGCATTATAAATAGTAAGATCTCTTTTATACTAAGGCTTATTGAATACAAGAAGGCTTTCACTTCCATTGGAACTAGATGACCAAAAAATACAATCGAAGTGATAACAGCAAGTAAGGTTAGTAATTGTAACATATTCTAATATAGCGATATCCTATGGAAATACATATGATAAATTAGCTGCTAAGTAAAGTAAAACTGCCTAAAATATTTGCATTACCTTCTAGTACTTGAATGAGATTTCAAATTACAACGTTTCCACAAAGTATATAATTAACATCCACACCTTTGGTCAAGTTCCATTCACGCTTTATTACATTATATTCCATACCAGTCATATCTTGTAGTGTTACATTGTTTTCCCTTAGATGATTTGCAATTTCTGATGGCTTGAGAAATTTATTCCAATTATGTGTGCCTTTTGGCAGCCAGTTTAATATGTACTCTGCGCCGACTATTGCAAGACAGAAGGATTTAATAGTTCTATTTATCGTCGATATAAAAATTAGCCCTTCTGGCTTCAACAGCTCTATTGCTTTTTTCATGAAAAACTCTAAATTATCGACATGTTCAACCACTTCCATCAACAAAACCACGTCATACTTCTTGTCATTGCTTAGCTCTTCAATGCTAGTGTGTGTGTATTCTATATTTAACCCTACTTTCTTCGCATGCGACTGTGCCACTTTTATGTTTTCCTCACATACATCTATTCCCGCAACGCTAATACCAATACGCGCCATTGACTCTGACAAAATGCCACCACCACAACCAACATCGAGCAATGATAGTTCTTTTAAATCGCATTTTTTTAATTCTTTTATTTTCTCAACGATGTATGATACTCTCACAGGATTCATCATGTGCAATGGCTTGAATTTGCCATTCTCATTCCACCATTCACCTGCTATTTTAGCGAATTTTGATATTTCATCTTCGTTATAAGTTTTTGTGTTTTTTTTCTTGCTAATATTGCTAAGTTTATCAAGGCGTTCTTTATGTCTACTTTCTTTTGAAAATTCTGTTTCGAGGAATTGTTTGACTATGTCTTTTGCTAATCCACTCGCAGTAAACCCTGCACCAAGACAAAGTATATTCGCGTTGCCATGCTCGCGAGCTAATTTTGCGATCTCAACACTATTACATAAAGCAGCATAGATTCCTTCAAAACGATTTGCCACAGTACTCATGCCCAAACCTGTACCGCAAATTAATATTCCATAATTTGCTTTTTTGTTTGTTATATCTTCTACAACTTCAGCAGCATAGTCAGGGTAGTCTACACTCTTTTGTTCAGCAGTGCATCCACGGTCTATCACTGTATAATCTAAAGTTTCCAAGTAAGCCTTTATTTCTGATTTTAGTTCATAACCTGCGTGGTCTGAAGCAACTGATATCACATCTGACATATAAGAAATTGCAACTTAAGGGTATTTATATGGGTAATTTATTTTGAGCTTTTTGTCAAGCTCTCCTGATCTTTCTGAATAAATTTCGAGTCAGATATGCATAAATTCTATATAATTTTTATCCTACCACTACTAATTCGGTAAAATGGATCATATAGATATTATAAAGTCAAAATTATTGTTGTCCGACATAGTAGGAAAAAAAGTTAGGTTAATAAAAAGAGGAGATAGTTTTGTTGGACTCTGCCCATTTCATAACGAAAAAACTCCATCTTTTTCGGTCAGCAATGTTAAGGGCTTATATTACTGTTTCGGTTGCTCAGCTCATGGTGATGCGTTTGAATTTATTTCACAAACTGAGGGCTTAAGTTTTAAGGAAGCGTTGGAAAAATTGGCATCTGTTGCAGGTGTTGAGTTACCCACAAACCTCAGCTTTGCTAAAGAAAATGACAAACTGTTTTCAGCACTGAATTTAGCTGCAAATTGGTTTACACAAAAAAATCAGGGAGTTGTAGGTTATTTAAAGCAACGCAAGATTTCACTCAAAATCATAGATAAATTTAGAATAGGTTATGCACCAAGTTCTGGTTTGAGAGAATATTTGAACTCTTCAGGTATTGAAGACAAAATTTTGGCTAATGTTGGGTTGATAAATAGAAATTCTCGTGATTATTTCTATGATCGACTCATGTTTCCTATAAAGAACATTGCAGGAAAAGTTATTGGCTTTGGTGGACGTGCGTTGAGTTCTGATCAACAACCAAAATATTTAAATAGCCCAGAGAGTCAGCTCTTTAAGAAAAGAGAAAATTTATATGGATTAAACTTTGCTTTGAGTGAAATACGCAAAAAACAGCATCTATTTGTTGTTGAAGGATATATGGATGTAATAGCACTACATCAAGCGGGAATTAGCAATACAGTTGCTCCGCTTGGTACCGCAATTTCTGCAGAGCAGATAAAAAATCTATGGAGATTTGCTAAAGAAATTTCTATCTGTATGGATGGCGATAGTCCTGGATGTCATGCTGCTATTCGAATTGCAGAACTTGTTCTACCGATACTGGAGCCTGGATACACATTGAAGTTCGTGACTTTGCCAAGCAACAAGGACCCATACGATATATGCAATGAACTAGAATATAAGACGGAAGATGTACTATCCGCTTTTAACCGCTCAACAGAACTGCACTCTGAATATTTATGGCATCACATAATTGGTAGCAATTTGCAAAATTATGAAAAATTTGCTCCGGAAAAATATTCAATTCTTGAGCACAAATTCATGAAATATGTCAATGCTATCGGTAACAGCAGTATTAGAAGGTATTATAGAGATTATTTTTACAATAAGGTCAGTGAATTAAGAAGAAACTTTAAAAAGCTGATTTTTAATAGCAAAGCAACAAAAGGTGAGTATCTTTACAATAAATCTCCAGAGCTAATTGAAGCAGAGCAAAATCAGGCCATAATTTTGCGTATAGCCGTAGAATTTCCTGAAATCTTGAACCGTCCTATATTTTTTGAGCAATTTTCTCATTTCGAATTTACTAATGAGATGAAAAAATTACAACAGTGCGTAATTAATATGGTAACTAATGAGAGCAACTTTAATAAAGAAATTCTGCTACAGGAGTCTAGTGTTATAAAGTTTATATTTGAAAAAACTAGCGTACTAAATAGTCAATTAAGTGAGAAGAGATCGGCAGAAACTGTCTGGAATAACATAGTATTACGGAAAGAATTAAATGTATTACAAGAAGAAAAAATTAAAGCAAGGCTGGGCGGTAATTTTGACTTAGAGGAAAGGCTAATAGAACAAATAAAGCAAATAGAGGATAGTATACAAGAAATGCAAATGGAATTTATTCAAAAGTAGATGGCTTAAGATGTTCAAAATTATTAGAAAAACACTGTATTAGTAGTTGCTTAAAATTGCTTATGCTAGTATATTGTCAATTTATTTTATTACGACAAGTGTTTGCCTTTCTCCCTCTCATTATTTTTTTAACCTTATATCTTGGTAGTGGTACTTATTTTTCCTTTATAGGACTTGACAATCCTCTTCATCAAATTTCACCGTTAGTTTGCTTATTACCAGCATTATTTTTTGCTATTCTATTCAATAAAAACAAAATTCAGCATAGCGTTGATACTCTTATAAAAGGTATGGGGAATAAAACTACTCTTACCGTGTGTTTGATTTTTCTCCTTGCTGGGGCATTTTCTACTGTTACTCAATCGCTTGGTAGTATAAATGTTATTGCTAGCTTAACTATTTGCTTTCTTCCAGCACAATTATTACTTCCTGGAATGTTTTTAATTTCTGCGTTTATTGCAAGTGCAATAGGCACATCAATCGGAGTTATTGCACTTATAACACCAATAGCTGTGAATCTAGCACAAAATGGAGCTTTTGATTGTGCGGTGGGCGTTGGAGCTGTGATAGGTGGGTCTATGTTTGGCAGCAACCTTTCAATGATATCTGACACCACTATTGCTGCTACTTCTTCACAAGGAGCTTCAGTAAAGGATAAAATAAAACTCACTTTCAAGACAGGATCTGTTACAGGTCTTATAATACTTATTTATCTAGTAATAATTTCAAATAGTACAGAAGTTGTTTCTATCTCAAGTCTGAATTATTTATCCATAGTCAAAATTATCCCTTATATATCTTTAATAATTATGGGTTTATTTGAAATAAACACACTGGTAACATTAGCTGTTAATATGGTTGTTGCTGGAATATTAGGAATAGCTTTTTTTGATTATTCTATTATTGATTATTCTCATGATATATGTAGGGGTTTTAATAAGATGAATGAGGTAATGATATTTATTCTTTTCAGTAGTGGATTAAGCCACTTAATGTACGAATACAGTCAGAAAAAGATAGATAAATTCACCGATGAGGTGAATCTCACAAGAAGTCAAGCTGAACTTATGATTGCAGGAATATCATGTATGTTTACTATTTTAGTTTCCAGCAATGTTGTTGCTATTTTATTAACTAGTAATATTGCGAAAAGACTTGCACAAAGATATAACATTGCACCACACCGTAGTGCGTATTTATTAGAAATATTTACTGCGATCACAAAAAGTATCTTACCTTATGGTTCTCAAATATTTCTAGCAAGCAGCATTGCCTCTCTTTCACCTATTGCTGTACTGACAAAAGTATATTATTGTTTTGTTTTTGCAGCAGTTGCAATAAGTGAAATAGTTATTAACGGCAGACGTCATGCGGTTTTAGCTTCTCAACTATCATAAATATACCACAACTCTTTCTGTAGCTTTGTGTAAGTTATGCTAACCATGGATGGCTTTCTTGCATAGTACTAACAGACATATGGTTTGAGAGTATCATTATAGGGATTTGGTATTAATAATTCAGGAATACTGGGAACATATAAATTCATAAAGGGTTTTGAGTTTTTTTGCTCTACCAAATGATCTTTACGAACTTGTTATTTATTATAAATGCAATAGGAAATACTATATGAGATATGATAGTAAATATAGGTCCTAATAGGAATACAGATTACAAGAGATAGGCAATGGAATTACAAAGAGTTTGCAAATATTAGTTATTATTTGTAGAATATAGAGAAATTAGTAGAGATTTTAATAGTATGCCATCCATTACTTTTATTTTACCTGATGGAAGTAAGAAAAGTTATGAAGCTACAGAGGGAGAAACTCTTCTTAATTTAGCCCATAGAAGTGATCCAGATCTGCTTGAAGGTGCATGTGAAGGTTCTCTTGCTTGCTCTACATGCCATGTGATTGTTGATCCAAAATTTTATGATGTTGTAGAAACACATAATCCTATATCTGATGAGGAGAATGACATGCTGGATCTAGCTTTCGGTTTAACAGAGACATCGAGGCTTGGATGCCAAATAAAAATCACAAAAGATATTGACGGTTTGTGCATAACCGTGCCCAGAGGTACAAGAAATATATCATTAGATAAATAAGAGGATAATGCGTAAAATTTTTATCTATATTCTCATCTCCTTACCTTTGTTTATTCCTCTAGCGTATAGTGGTTTTTGGTATTTTTCTGCATTTAAGGTAAAAAGTCTTTTAACTGATTACATTAATGACGAAAAAGTTGATATTTCACATGATTTTAAGGGGTTTCCTTTTAACCTAGTTTTTCGTGTAACGAATCCAAAATTTTCTAATGAGCAATTAACTGTTTCATCTGAAGCTTTAATGATAAAAAACAGATTATTTGATAAGTCAGTATATATCTATATACCAAGCAATAAAGTAAACATTGCTGTCCGTAGTGATGAGAAAAAGAATATAAAGTGTCACACACACGTGAGTAGCCACTTTGTTGTTAAACTAAATGATTTACTATCTTCATTAAAATTCAACAGAAATAGCACTGTAATAGACTATATAGATACATTTCGTTACGAAGATTATGGATTAAAATGTGATGTTTTAGAAAATCAGCAAAGTGTTATAACTGAAGTGAATGATAAAAGTAATTACATTCAATTTCACTTTGATAAAGAACTAAATGAAAATACTAAACTAGAATTTGATTTTTATACTTACCGTTATAAACATACTGCAAGTCCTGAAAATTACCTTAGTGTCGACGCTAAATTAGATTATGAATTTGTAAACCATATTTCAGCTTCTAAGATTAATTTCAACATAGAAAAATTTTTGATTGAGAGTAATAACTTTTCTATTGCTGCAAATGGTGGGGTAAGTAATTACAATTTAGTTACATCTTCATTTGAAGATAAAATCAATGTAGCCATATCAAATTATAAAGAATTAATTTCGTTTGTGACTAATGATTCAAAGACTGCAGATAAATTGGAAAAATCAATATCTTCCTTATCAGAAAAAATCACTAATAACGACATTCAATTTTCAATAAAGTACGACAATAATGTAGGTTCAGGCTTTATTGGAAAATTATCCACTACTGATTTTATCACTCAATTCACCAAGAATGAGAATAGTAATTAGCTTACTTTTTACATTGATATTCCATTTAAGCATAAATGCTTTTACTTTGGATGATAAACTAAGAGACGAAAGCATGGAAGAGCGAGCAAGTAGCTTATTTGCAGTAATAAAGTGTCCAGTATGCTCTGGTGAATTATTATCCGAATCTGAGTCTCAAGTTGCATATGGTATGCGTAAGACAATTCGCAAGAAGATCAGTGATGGATATACTAACGAGCAAATAGTTTCAGAGTTAAAAAATTCTTATGGAGATTCAATTATCATTGTACCACCTGTAAAATCTAGTACCTACATTTTATGGTTTATTCCTTTTATAATTCTTCTTATTGGATGTTTTCTAATACGAAAATCAGTTCAGAAAATAGATAAGGTAGTAAAAAGATAACTATAGAGTAAAAGTGAGTTTACAACAAATGCAAGTAGCTACTATACGAACATTTGAGTTTAGATCAAAGATTGTAAGGTTAAATCTTCCATCCAAATAACCACGCACTCTACCTGCTTATCTGGGTAGACTTCTTGCACTAAGGTTTTATAGATCAACATTTGCTTTTTTATTTCATTTGATGAGGAAATAGAAACATTATGGTGTGATTTATAGTCAATTATGATTGCTTTGTCTTCTGTTATGCACAGTCTGTCTAGCCGCACTAATACTGGTTTTCCGTCAATTGTTCCACTAAGTAGAATTTCTGATTTGCCCTCCAAGTCGAACAGGTAATCATATTTTTCATTAAAGGTTAATATTTTGCTGTAAATTTCATCCTTATCTTCACTAGTGTTTATGCTATCAAGATATTTCCTGACCCAATTTTTTCTCCTGTCTTTCTCTATCTGGGGCATATATTGCAATATACTGTGAATTATTAAGCCTCTTGCATAGCTGTCTGTCATCCCAATGCTCCTTTTTGTCATTCCAGCATTCTCATCTGTCATCCCAGTGCTTGACAATGGCTTTTTTTCTCCAGGTTCCAGAGTCACGTGCTGCAATGAAATTGATAGGTTTGATGGAGGTGAAATCACTGGAACATCAAAATAATCACGTTTTTTATAAATAGAAGGGTAGTTTGCATTCATGCATAGCACTTCAACTTTTTCTTTAAATATCGGCTGTAAGTATAGTTTTTTCCTCTCATATAATGCTCCATATTGAATAACTAGATCATACCAAGAGCCCTTTTGCACTGGCTCTTTGCCTAAAATGTATAACTCATCTTCAGCACGCGTAAGTGCCACGTACAGCAAACGCAAATATTCGTTATAATCCTCTAGTTTTTTCTCTCTTTTTACTTGATTACAATAAGCATTACTATTTTTGCCACACCAAAAAGGTGCTTCCGTTGCATCAAACAAAATATTTTCGCTGTTTCTTGGTACTGTATTTGTGTCAACTAAAAACACTATTGGAGCTTGTAGACCTTTTGATTTATGAATTGTCATTATTCGTACAGCATTGAGTTCTGATTGCATATCGTTTTTAATCTCAGGATTATTTTCTTTGATCCACTGAACAAATGCTTGAAGAGATGGGTGCTCAAATTGCAATATGAGGTTCATAAATTCGTCTAGAATCTCGAAGCACTCAAGACCTAGCCTTGCAGCAAATTTCTTCTTGCCTGTGCGCAATATATGCGTGAATAGTGTAAGGGGGGATTCTGTCTGAGATAAATTAATTAGATAGTTTAATTCATTAGAGATAATCTCCTGATAATCTTGAAGTTTTTCCCACAACGACTGTTCTTTACGATCGTATGCAATATTGAATAAATCATCCTCAGTGAAGTTAAATAGCGGTGATTTTAAAACATTTGCAAGAGCAAGATCATTTGCCTGGAGGAGCAAAAATTCAGCTAAAGCTATTAAGTCTTGCACAGCTATGTAATCCATAATTCTAAAATAATCTCGGCCTATAACTGGTACATTTACTTTTTTTAGTTCACTTATTATGTAGTCAACTAGCGCATTTCGTTGCCGTACCAAAATCATAATGTTCCTTGGTTCTATATGGCGATCTTTGGCGACTAAAATCCGCCCTTCGTTTAACCAATTGTGAATTCTTTGGGCTATTGCCTGAGCAAGTAATCGATCCTTTACTACATAATCTTTCCTCTGTGTTAAATGAATTTGTAAGGCTTGCTGCTCTTCCTCTTCATATCCTGGCAGTAACGGCCAAATTTCAATGTATCCTTGATCGTTTTCTCTATATGGAATATGTTTTATCTTGTTATCATTGAAAGATATTTCTTCACGAAAATTGTTAAATATTCTGTCTACAAGCATCAAAACTTCTGGAGTTGAGCGAAATGACTTTTCAAGTTGACATGATACCCAATCTCTGCCACCGGTTTTCGTGTGAAAATATTGCTGCATGTAATTAAATAGATGGGGATTTGCTCCTTGAAATCTGTAAATTGATTGTTTTACATCGCCAACAACGAATAAAGTTCTCTTTTCGTCACCACCGGTAAAAAATTCATTGCAGAGATTTGTTATAATTTTCCATTGACTGATACTATTGTCTTGTGCCTCGTCAACAAGAATGTGGTCTATTTTTTGATCTAGATTAAACAATATCCAATCTTTATAGCCTGGATTGCTAAGGAGATTTGTTGCTAAATTGATGATATCATCATAATCAAGCAGTGCATTCTTTGATTTTTCACTATTATATAGATCAACATATACTTTAAATATACTAAGTAAACTACTGGTTCTTGCGAATATTTGATAAGAATTTATATCCTTTACATGGGTAAACAATGCATTTTGAATGCTTTCTATCATTTGCTCTACGTCTTCAAATTTTTCCAAAGCACCCTTTGTTATAATGGATGATATGCTCTTTTTTTTTTCGTACGATTCTGATTTGAGAAATACTTTAGCTAAGTTCTCTATCTTGTTGTCATCCCAGTGCTTGACACTGGGATCCATATTTCTTTTTTTCTGGATCCCAGTGTCAAGCACTGGGATGACAACATTTGGTACGGACGATTTTGTGCTATTACACCAATCATAAAGTATCGCACTGTAACTCTGATCTCTTTTGCTGCCCTCACTTAATATTTTAGCTAATCTTTTTATCTGCTCAATCGTTTCACTCTGTAAATCGTGAATCTTATCTGGGGCACTTAGTTTATCTTTGATATACCCTAAATTATTTTCTAGAGCTGATCTCTTTATACATAAGGTATAGAGCAAATCACTCAGCTTGTTTTCATCAATTTCAGCTGCAATGATATTTATATCGTCCTGCACAGTTTCATTATGAAGCGTTTTTTCAAATACGATGGAATGCAATTCTTTACATTCGCTCAACGTACAATTTGGAGCGATACCAGCTTCTGTAGGAAAGCTGGAGATTAATTTGTAACAAAAGGCGTGTATAGTTTGAATATTAAGACCAAGATTTTCCAGTTCAGAAAAAAGCCTTCTTGCTCTTGTTAAATAATCTTTATTTTCTCTGGTCACACACTGGGCTAATTGTTCTAAATCTGCGACCAATATACCCTCTGGACATATTGCCCACTTACTAAGTGTACTGTAAATGCGATCCTCCATTTCATTTGCTGCAGCATTGGTAAATGTTAAGCAGAGAATATTTCTCTTATTCTCTAATAGAAGTCTTAATACTCTGTCTATTAAGATCTTTGTTTTACCTGTACCAGCTGATGCACTTACCCATACAGAGAAGTTAGGATTTATGGCATTTGATCTCATTAGGAGTGTATAAGGTTTGACTGAAGTGGCATTTCAAGTATAGTAAATAAGATAGTGTTAGTGAAGATATACAGATGGAAAGTTTTTGTGTAAAGGCTCCTGCAAAGATCAATCTTTTTTTACATATTATAAATAGAGAAGAAAGAGGGTATCATTTAATTGAAAGTTTGGTTGTCTTTGCTAAACTTTCTAATTTTTTAGAGATAAAAGTAGGAGAAAAAAACTTTAGATATGATAACTCTACAGTTGAATTTGTAAATTCTGAGTTTAGAATAAATTATCGATATAATACTATAACGAAAGCAGTGATTCTACTGCTTAGGCATGCTCCTGTACGCACTAAAGTCACTGTGAAGGTTGTAAAAAATGTACCAATTGCTGCGGGATTTGGTAGTGGTTCCTCAGATGCTGGAGCTGTGATACGCATGCTAGGAGAGCTTTGGAACATTGATAGGCAAATTTTAAATGATATAGCTTTAAGCGTTGGTGCTGATGTGCCTGCAAGTATAGATAGTAAGCCAGTTTTTGTCAGAGGTGTTGGTGAGGAATTATGCCCCATTAAACAATGCTCTTTACCCACAAGTCTGGTACTTGTGAAACCGAAAAAAAAGTTTTTGAATACATCAGAAGTATTTTCCAAGTATAAAGAGGATTTCTCTCAGCCAATTAAGTGGAGTGATAACACTGAGGAGAATTTGTTAGAGCTTCTTAAAGAGACAAAAAATGACCTGCAAGAAGCAGCAATAAGTCTTGTACCTGAAATTCAGAATGTAATATCAACACTAGAGTCACAAGAAGGCTCTATACTTTCTCGTATGTCAGGTAGTGGTGTAGCGTGTTTTGGAATGTTTGATAGTGAAGAAAGTGCAAAAGCTGCAGCGGCAAATATCAAAAAGGAATATCCAGAATGGTGGGTGTGCGACACGGAATTAATAGTTTGATTTATGCCCTTAATTTCCAAGAAGAAAAATCTTATAGATGGTTACAGGGAAGAAAGATTTTGGGTAAATAATCAAGAATATCATAGCTCAATTATAATTTTTCCTGAAAAGGTGATTGAATTGAAAGAAAGTGATATAAATAACAAGGAGTATTTTAAATCTTTTTTGACAGAGGAAATAGAGATTTTGATAATAGGTACTGGTAAGATACGCGATTGTTCAATGAAGTCTTATCTTATGGAGCAAAAGAATTTAAATTTTGAATTTATGACGACGGGTTCTGCATGCAGAACCCATAACGTTTTAATATCTGAAGATAGATTTGTTGTCAGTTATCTGATAGCATGTTAGAGATATTTACACAGAGTTTTTTTATAAACAGTCTAATTGCGGTAATTATGATTAGCCTAGTCACAGGAGCTCTAGGGTCATTTATGATATGGCAAAGGTTATCGTATTTGGGTGATAGTTTGTCCCATTCTTCATTGCTTGGTATTGCACTTGCTTTGATCTTTAATATCAGCCCATCAGTAAGTATAATGCTCATTGCAATTATGTTTGCTATACTACTTTCTCTTAATTTTAATAAATTATACTCTGCTGATACGATATTGAACATAGTTACCAATGTAGTTTTATCATCGAGTTTAATACTTATGTCTTTTCTTCCATCAGGTAATAATAGTATTATTAGCTCACTTTTTGGTGACATATTAATGATTGACCAAAGTAATATAATATCAATTTTTCTAACCTCCGTAATAGTTACTTTGATATTAATATTTAGATGGCGCTATTGGCTGATGATTTCGATTAATCAAGATTTGGCAACAGTTGAGAAAGTAAATGTTAATTTTGTTAGGCTAGAATTTTTGATTATACTCGCTATCTTTATTGCAATTTCTGCTCAATTAATAGGAATATTACTCATTGCTGCATTTTTGTTAATACCTGCTGCATCAGCAAGACTCATTTCAAAAACTCCAATGCAAATGATTATTGTTGCAACAGTTTTTTCTGTGATTTCTGGAGTATCAGGTTTGATATTATCTGCAAGTTTTGACTTATTAACTGGACCTGCAATTATACTTATCGCAGCTGTGTATTTAATCATTGCTTATTTTATAAGATTGGTGTTAAGTAGATCGACTTAATTTTGGTCTCGGAAGTTCATAATTCATTAACAAATGAGTGTAACTATCTGAGCGTAAAGTAGTTTTTGCTACGTTGTTTTTATGTGCTAATTGTTAATTTGTGGAGTGAAAGATATGGCCGAAGGATTTTTTTCTAGATATATAGGACAGCCTATAAAAAATTTTTATAATTATGTTACGGGAAAGAAAGAAGTGTCTGATGATATGCAGAATACAGCAAATCAAGAAAGCTCAGAATTGTTGGAAACTGATGTGCAATCAAATGATGTACCACCAAGTAGTGATAATATAATATAGATGGCATGAGAATCACGCCATCTAAAGTTAAAAAATTCCTTGAGAAACCAGATACTTTAAGTGGTGTATTAATTCATGGGAGTGACAATAGTAAGGTCGATATTTTTGTACAGGAAATAATTGCCAACTTGAATGAGTATTCAGTTCAGGTGATGGATTTTGCAGTAGTGAATAAGTCGCCTGGCTTGTTATTTTCCGAGTTGGCAAACATTTCGATGTTTACTAAAAAAAGGTTAGTTAAGCTGATAAATGTCAGTGGAAGTATATCTAAAGAGTTAAGAAACATATTGGATAATAATATAGGCGATCATTATATAGTAATGATAGCAAATGATCTTCCATATAGTTCTACAACTAAAAGTTATATGGAAAGCTCAAAAATTTTCGGTGTCATTACCTGCTATAAGGACAGCGGTAGTAATCTTTGTGATATTATATCAAGTTACTTGAAACAAAATGATATAGAGTGCACAAGTGAGATAATCTACCACTTGCAGTCTTATTTTAATCATAGCAAACTGCCTATATATTCAGAGCTTGAAAAATTAGTTTTATATCTAGGAAAAAGAAAAGATCTTAAACTTGCTGATATAGATCTATGCTTTTCAACCTCCGGCAATGATTATGTTACACTTGATAATCTGTGCTCTGCAATAGTGAGTAAAGACATGGGACAATTCATCAAAATTTCCGATGTATTGATATTACAAGAGAATTTTTCACCGATAGCATTAATCCGTATTATATCAAATTATTTTCTACGGCTAGAAAGCGTTTTGCTGTTAATACAAAATGGAATGAATGAACAAGCTGCAATTGACCAGCTGAGTCCTCCATTGTTCTTCAAACAATTGCAGAGTTTTAAATCTCATTTGAAAAGTTTGCAACTTTCAGAACTTAAGAAGATCTTAGAAAATTTGATGAGCTTGGAAGTGACCTGTAAAAGAACTGACTTGGACCATAAAATGATCTTTCAGCATGAGATTAACTATTGGTGTTATTCGTTCAGCAGAGTAGTAAAATAAGGTAGACGAGAAAAAACAACTAAATGTTGTCATGAAAGTAGCTGACACTGGGATCCAGAAATATGGGATATGTATAGAAGTTATTTTAAAATACAACGTTTTGGCGAGATTATGGATTCCAGTGTCAAGCACTGGAATGACAGGAGCAGAAACTGGAATGACAAGAAATCTAATATTTGCACATTTCCTGAACAATACTTATTGGTGTCATTCAAATACATTCGGTGCATTTAAACCTTTTGTATGATTTTCTTCTAACCTTGCAACGATGCTCTCTCTACCGATAAAAATTAATAATTTAGCGAGTTTTGGACCTGTTTCTGTTCCTGTTAAAGCGAGGCGCAACTGCATAAATAGATCTTTTGCCTTTATATCAACTGTCTGTCGAATATTTTTAACCCACTCTGATAATGTGTTTTCATTACAATCACCTTGAGGTAATGTACTTAGCGCTATTTTTATAAATTCTTTATTAATAACCACAGGCTCTATATTGGATTTACATACTTGCCACCATTTGGCCACCTCAGAAAACCTGTTTATGTTGTTTCTTATAAAATACCAAAACTCTGAACCAATTTGACTTAAACGATCTTGCACCATTTCAAATGGCATTTGTTGCAGCACTTTGCTATTTAGCTTATACATTTCACTCAAGCTGAATTGTAAAGATGCTGAGCTAAATTTTTTGATATCAAATGAGTCAATTAAAGGCTGCATATCAACATGAGCTTCTATTGGATCAGATGTTCCAAGTTTTGCTAAATAGCTAATTAGCGCCATTGGTTCAATCTCATCTTCTCTTATGGACTTGACATCCAGCCCGCCTTTCCGTTTCGATATTTTGCTATCATCAAAGTGTAGTAGGGGAAGGTGGGCAAAGATAGGAATTTTCGCTTTTAATGCTTGAATCATTTGAATCTGAACTGCGGTATTAGTTACATGATCTTCCCCACGTACAACATGGGTTACATTAAAGTCAATGTCATCAATAACAGAAGGTAGCATGTACGTATAAATTCCATCTTCTCTTTTTACTACAGGATCGCTGATATGAATTGTTGCAATATTTATTTCGCCTTTAACTTCATCATTCCATTTTACAGTTTTATTTCTATCCAATTTAAATCTGAAATGTGGTTTTCGCCCTTCTTGCTCATAACGAATTTTCTCTTGCTCAGTTAAAAGCAACGCACCTTTATTGTAAATAGGGGGAAGACCTTGTTTTAATTGCAATTTTCGTTTAGTGTCTAATTCTTCTCTTGTTTCATAACATGCATAAATATGACCTTCTTTCATTAACTGTAAGAACACCTCGTTATAGCGCTCAAAACGCTCTGATTGCTTAAAACTTGAATTCCAATTTATGCCAATCCATTTTAGGTCTTCTATGATATTATCTACATATTTGATATCTGAACGCTCAAGATCAGTATCATCAAAACGTAGTAAAAATTTTCCATTTTGATTACGTGTGTACATCCAACAAATGAGTGCAGTGCGTATGTTTCCTACATGTAGGTAGCCAGTTGGGCTTGGAGCGAATCTTGTTAGCATTTAAATGATTACTTTAGTTTATTTTAATTTTATATAAATGTACTGCTAAAGCAAGATTCTTCTTTGTCTTGGTGTTAGTTGCTACAAAGTACAGCGAACATGAAACCTTTTTGTTAGAGTTCCATGATCTGCCTAAAATACTCTGAAAGCACGGCTTTAGTTATTTACTCTAAATATATTATACGTATACTTGTTATTAAATTAAATTTGAAATGATAAGAAATGAGTGAATTTAAATCAATCCGCAATATTGCAATAATTGCACACGTTGACCACGGAAAAACTACTTTACTTGATAACATGTTAAAACAAAGTGGCACGTTTCGTGAGAATCAAGAAGTTCAAGAACGAGTGATGGATAGTGGTGATCAAGAACGTGAACGTGGGATTACAATACTTGCAAAATGTACGTCAATAATGTGGGGTGATGAGAAAATCAATATCATTGATACACCAGGACATGCGGATTTTGGTGGAGAAGTGGAAAGGGTGCTCTGCATGGCAGATGGTGTATTACTACTGGTTGATGCTGCAGAAGGTCCAATGCCACAGACTAAGTTTGTGTTGTCAAAAGCACTAAAGGCAAATTTAAAACCGATTGTGATAATCAATAAGGTTGATCGACCAGACAGCAGAATTGATGAAGTACTAAATGAAATATATGAGTTATTTTTTAACCTTGATGCAACCAACGAGCAACTAGATTTTCCAGTACTCTATGCTTCAGGTAGAAATGGTTGGTGTGCTAAGGAGCTATCTGATGAGAGAAAAGATTTAAGCCCATTATTTTCAACGGTGATAGATTACATAAAACCTTCCGTTTATGATCAAAATGCACCTTTTGCTATGCTAGTTACTTTACTTGAATCTGATAAATTTCTTGGCAGAATATTGACAGGAAAGATCTACCAAGGAATCGCGCAAGTTAACTCAGATCTTAAGGTAATTGATCTTGATGGTCAAGTGGTTGAGCGAGGGAGATTAACTAAGTTACTCTCATTTTCTGGCTTAAAACGCGTTCCAGTAGAGCAAGCTGTAGCTGGTGATATCATTGCCATTGCAGGACTTGAGAAAGCTTCAGTTTCAGACACTATAGCAGCACCAGAAGTTACAACTGCGATCAGCTCAACTCCAGTTGACCCGCCAACAATGGCGATTACTATAAGCGTTAATGACTCACCTTTTGCTGGTCAAGAGGGAACAAAACTTACCTCAACTGTTATAAAAGATCGTTTATATGCAGAAGCAGAAACAAACGTTGCAATTACTGTAACTTTGGCTCCAAGTGGTGAAGCATTTGAAGTAGGTGGACGTGGTGAGTTGCAGCTTGGGGTACTGATTGAAAATATGAGAAGGGAAGGTTTTGAACTTTCAGTTTCACGGCCTCGAGTGCTGTTTAAAGAAGAAGATGGCAAAAAACTTGAACCTATAGAGGAAGTAGTAATTGATGTAGATGATGAGTATAGTGGAATCATCATGGAAAAACTTAGCTTTCGAAAAGGTGAAGTAACTGACATGAGACCTTCTGGTAGTGGCAGAACTAGGTTGACATTTTTAGTGCCATCAAGGGGATTAATTGGCTATCAAGGAGAATTTTTAACTGATTCTCGCGGCACTGGTATAATCAACCGTTTATTTCACAGTTATGCTCCACATAAAGGTTCAATTTCCGGAAGGCGTAATGGGGTTTTAATTTCAACAGACAAAGGTGAAGCAGTAGCGTATGCAATTTTCAATCTGCAAGATAGGGGAATTATGTTTATTAAGCCACAGGATAAAGTATATTGTGGCATGATCGTCGGTCAGCATAGTCGTGACAATGATTTAGAAATAAATGTACTTAAAGGTAAGCAATTAACAAACGTAAGAGCTTCAGGTAGCGATGAAGCTATAAAGCTTACTCCACCAAAAATAATGACACTGGAGGATATGATAGCATATATAGACGATGATGAATTGGTAGAAGTAACTCCAAAATCTATACGTTTGCGTAAGAAGTTCCTCGATCCAAATGAACGTAAACGTGCAGGAAGGGCGAAGAATAAAGAGTAATCAACGTTCCTGATAAAAATCTGGATGAGCTACTCGGATAACACCATCATAAAGGGAACCAGTGTCAGTTACTTGAGCAGGTACTGGGATGACAAGAGAAGGCTACAAAGGTGTCATGCAAGTAGCTCATCCAGATTTTTTATAATCATCGAAAACATTGTATTTTAACATTACTTTTATACTTATAAGTTTCTAGGCACTGGATTTGTTGTAGACTTACTATTTACTCTATCACTTTACCCTCTTATTTTACCACTCTCCTGCCTATATATTTTTATATGAGGCTTTTTGCAAAAGTTTCGCATTTTTTGTAACATGATTTTCAGTATGTGTAACCTAAATGCAAATTGATCACGAAACTAGTGTAATTATTGAGGCAATAGAGAAATTTGGTGGTGAGGCAAGGCTTGTTGGTGGGTGTGTTAGAGATTCAATTTTGCAGCGTGAAATTCACGATATTGATCTTGCTACTAATCTTCTGCCTAATCAAACAATTAAAGCGCTCAAGCTTTGCAATATAAAGAGTATTCCAACTGGCCTGAAACATGGAACTATCACTGCAATTTTACACAAGAGGTCCTTTGAGATTACAACGCTAAGGCATGATGTAAAGTGTGACGGTAGACATGCGAAGGTAGAGTTTACTAATGATTGGCAAGCTGATGCTTCAAGGCGCGACTTTACGTTTAATGCTCTTTATGCAGACAAGCATGGCCATATATACGACTACTTTGGTGGCATTCAGGACTTAAAAGCACGAAAGTTAAACTTTATAGGTAACGCTGAAGATAGGATTAAGGAAGACTATCTACGTATTTTAAGAGCGTTTCGTTTTCACGCTAAAATATGCATAGGAGATTTAAGTGATGAAATATTGGATGTGTGCAAAAAGCATTCGCACATGATTCAAAACCTCTCTGGAGAGAGAATAAGAGAAGAAATATTTAAATTGCTGGAATGTGATAATCCTGCTCCGACATTTAAGAGCATGCAAAAATCTGATGTTTTACAAAAAATCATTCCAAAAGAAGTAAAATGTGAAATTTTATCTTCACCACTTCTTATCAACACTAAACCTCTGACAAAATCCTCAGCGTATGTCCATACGCCTTTCCTAGATCCCACAATCGATGCACTAACAAAATTAGCGTTGCTTATTAGGACTGCTGAAGATAGAGTTAGTCTTGGGGAAGAAGTGAGCAAGTTTTTACGTCTTTCAAATAAGCAAAAGAAAAAAATATTATTTTTATTATCAAACAATATCAAAACAGAGCTTTCAGAAAAAGAGCAAAAGAAATACATATCTTTATTTGGTAAGGAATTATATTGTGACTTAATGAAGATTTGTGGTATTGAGTCTGGAATAAATGTTGATGAGTATATTTCATTTGCTAAGATGTTTAACATTCCAAAATTTCCTTTATCTGGGAATGATTTAATAATTATAGGTCATCAACCAGGAAAAAATTTAGGTAGAAACTTGGAATTGCTACGACAACATTGGGAAGACAGCTCCTACACTTTAACAAAGGAGGAGCTGATACTTTATGCTAAAAGTTTTATCTAGACGTTGCTTCTTGCTTCACACTTACCGGAGTGCTATTAGTGTGACTCATGGAAGAATTAGGTGTTAATTTGTATTCTTTTTTAGCTTTTTCTGTTAATTGATACTCGTTTACTCCTCCTTGAGTCTGATTACACATTCCCTGATCTGGGGATAAAAATTTATCTCTTATACTTGATGCTAGTTGTAATTCTTGAATCTTATCTGAAAAACATTTCATTCTACCTTTTATTAACTCCTCCGAAACAATTTCTTGGAGATTGCTATTATCTTTGCTATGAAAGTTGTTCAAGACAGAATCTGTAATTGCATTAGCAGCTTCCTCATCCCAACTTAAATTTTTCATGCATTTTTTAATAGAAAGTAACAGCTTGTCTTTTAACACACCATCACGTAACTCCTTATCTATATTTCCAATATTACAATATTTTTTGACAACTCCTTTAACTTCAGCTTCTATGATATCCCTTGCGGATCTTGTCAAATTACTTTCCAACAACTCAAGTAACTGATCACTTTTAAATTTATAACCATTTTGATGTGATAGAGATTTTATAGTTTCCTCAAGCACTTTATGGCAAAAGTGTTTTCCTTCAAGTTCAGGAAAACCTTCTTTCAACTTTGCATTTTGATCAGATAAAAAATCTTTGAGACTCTTATTCTTATTCACAAAAAGATTCTTGGAATGCTTCAAAAATTTTGAAGTGGTTGATTTTGCAGTAGATACTATACTAATTGCATCTAACTCTTTAGTTTTTACTTGTGCTTTAGTTTTTTTATTCATACCTTCTGACTTTTTACCAGCATCTTTTTGCTCATTTTTTAACTTTTGTTGTCCACTTTCAGGTCTTGAAACTTCAGTTTGTTTATCTTTTGATGTCAAACTTTGATTAGGTATTTCTTTATTATTTCTAGTAGAAAATGTTGTAATATTTTCTGTTTTTTTTGCACTTGGATGTTCAACTTGTTTTTGTAGCTTTTTATTTTCCCCTTGTGAAGATTTTAATTTTCCCTCCAAATCTGCCTTTTGTTTCTTTATTTCAACGTTACTTTCTTTTAATTTCTGTACTTTTTCTTTCAATTCGTTAATTTCACTTTCTAATTCTTTTTTCTCTTTTTCAATGGTATTTAGATTAGTCTTTTCTTTCTCTAATTGTTGTTTAAGATTCTCTACTTCAGCATCTTTTCCCCTAGCTTGTTCTTTCAATTCATTAATTTCACTTTCTAAATCTTGTTTCTTTTTTTCAATGGTATTTAGATTAGTCTTTTCTTGCTCTAATTGTTGCTGAGTACTTTCCAATTTTTTTCTAAATTCAGCATTTTTTTCCTCAGCTTGTTTTAATTCTGCTTGTTGTTGCTTAAGTTGATTTTCTAATTGCTTTATTTGAGTATCAGATTCGTTTTTTAACTTACTAACTTCATTCTCAAGTTCTGTTTTTTGCACTCGTAGGTTTTCATTCTCTTTCCTCACAGTTTTATTTATATCTTTATTTTCATGAAATGACTTTATTAAATCCTCTTGTTCTTTTATTTTTTGGTCTTTTTTAAATATAGTTTGCTGTTGTTCGTTCTTTTCAATCTCCATTGCTTTCTTAGATTGATCTAATATTTCATTTAACTGCATTAAGTTATTAATTTTTGAGTCTTTTTCTTCTACGTCTAATAAAAGCCTTTCTTTTTCATTCGCAAATTTTGTGCTGAGGTTAATTAATTCTTTATTCAAATGTAATATCTCCTCAGACTTTTCCTTGAACTGTGCTAAAAATTCTTCTCCTCTTTTTTGTGCAATTTCTACCAATTCACTATAGTTCTTTTTAAGTCCTGCAAGTTTAGACTTTAACTCTTCATTTTCTAATTCTAAGTCTTCAATCTGCTGTGCTTGTGCTGCAAAAAATTTAGCAAATATTTCTTTTTCCTCTCCTAATGATTTTACTTGTTCTTTAAGTTTAGTAATTTCTTTCTCTTTTTTAGTTAATTCCTGATTTAAATTTGACTGATTTTCCTCCTTCTTACTACCTTCTTTCAACTTTTCTTTTAATCTCTCATTTTCATCCTTCAATTCCTTTTCTCTGTTAGAATTTAAAAGATCATCAGTCTGAACCACATTATCTGCAATATTGTAATGTAGGATACTCTTTGCCATTGATTCCACTTTTCTGGCAACATTCGTCCAATTGTTTTTAGATATAGCCAAGCAAGCACAGTGGATAAGCTGTATTTTTTTTCCTTTTGTTTAATACTAGGTTCGTAATTAACCTTATTGTTAGCATTCAGCATAAAATTACCTAATTTTCAAAGTATTGAAGTTATATATATTAATATAATTATTAAATAAATAATAATATAAATGTTAAATTGTATGAAAATTTTTATAGATTTTAAGTAGAAATACACATGTGCGTAAGCACAGAATTTGCTTTTTCTATTGCTCTTGCTAACATTTCTTGTTCATTGTAATGATTCTTCACATTGATTACATACTGTAATTGCTATTGAATGGTGGAGAGACATACTCCATTATTTTAGCACGAAGTAACAAATTCAATGA
>NODE_8_length_25576_cov_6.229499
TATTTCATCTGCTCTTTCTGACTTATGTAATATTAGTGTCTGTTATTGCTAATAACCCTCTAGCCTCACACCTAAAAGCAGTAACAGACACTATTAAACTTTAGGTAAGTTTGTCTATTTATAATTCATTAAGGTAAAAATCTTACTAATTCCTTTAATTCTATTATACAGCTGAGTTTACTAATTAACCTTTAATGTTTACGTTAGCATTTGCATCTTAAATCAAAGATTTACATATTATAGAAAATAATTATAAAATAATACACTACTTGTGTGTAAATTTTTTTGCATATCAAACTCTGTAAACAAATTTTTTAGAAAAGCCAAATAAATTATCTCTCTATGAAAGATCTATCGAATGTTGTAATTATAGGTGTAAACAAGAACGATAAAAGAGTGCGGGATTGAGTAACTATATATACTTCTACTGGCATACCAGGATATAGGTATACGTTTTTAAATTGAGCAAGTTCTGATTTTGGTATCACCACTCGCACTGAATAATAACGCCCCATCCTTGGATCATCAAGAGCATCAGGGGAAATATGGTTTACTATACCGTTAATTAAACTTAAGCGACGTGCACTATAAGCGCTCAGCCTTACTTTAACTTTCAGCCCTTCTAGTCCGTCGATAGAGACTATATTGCTATCTTTCTTTTTTGCTGACAGTATCTCTTCTATGTTTCTGGTTAGAACTTTAGCATCTATTATTAGATCATCATCTGATGGTACTATACTCATGATTGGAACTCCAGATTGTATAACACCACCTTCAGTGTGGTATCTTATATCTGTAACTATACCATCTTGAGGTGATTTAATTATTGTACGTGCTAACGAATCTTCAGCAACCATCAGCCTCTCTTTTAAGTCTGCAATAGATGTATTAACTTCCTTAAGCTCAGCATTTGCTCTTTCTTGAGCATCATTCTTCACATTTATAATCTCTAACTCATTTTCTCCAATCTTTTGCTGTACTTGAGATATTGCAGAACGGTAATGTCCAACTCTACCCTCAATTTCAGCAAACTGTTTTTCTAAAGCTAAAATGTGTGGTTTGCTTATATGGCCACTATCAAGTAATTGTCTTTTTGTTTCTAACTCCTCAGTTATCAAGTCATATTGCTTATGGGCTGCATTTAGTTGAAAATTTAGCCCTGCTAATTCATCATTTAACTGCTTTATACGTTGTTGCAGTATGTCAGTTTTTCCTAATATACTCTTTCTCTGAGAGTTGAACAACTTTACCTGATTCTTTATCGCTTTATTTACAGGTTCATCGTTAGATAATCTTTTAACCTCATCAGAAAATTCTAGCGTATCTAAGTCTCCCCTAATTGCAATAAGTCTTGCTTCAGTTGCCAAAAGTGATAAGAGTTTTTCTTTAATTATACTCAAATTTGCCTTTTCGTTAACATCACTTAATAAAACTAAAGGCTCATCTTTTTTAACTGCTTGACCTTCTTTTACTAAAATTTTGCTTATTATTCCCCCACCCAAGTGTTGCACTATTTTTCTATTTGAAGAGACAATAACTTCTCCACTTGCATGCACTGCTCCGTCAATTGGAGCTATAGCTGACCAAATACCACCTATTCCAAAAAAGATGAATATCACCACTAAACCAAAAAATAGTGGTCCCCATGTGACTTTTAGGACTTCATTTACGTTATTACTCTCACGTTTAAAAATAAAATTTATCATCGCATCAATCCATGCGAACGTCTTATCCAAAAATTGATATTTCTTCTTTCTATTTCCTGCCCTTTGCATATCTATATCATCACTACCAATCAGGCCTGTCAAAGAAAGTCCAGCACTAAGCTTTTTTAACTTACTCATTATAATACTACTGCGAATTCTTGTTAACCAGGATAACACACAAAAACAAAGAATCTATACCTTAAGTACTTTACTTAGACTACGGAACATCAGAATAAACTATTTAGTAACAATTCTTATACTCCATTCAATGGTTCAGCATTAGGCTAGAAAATCAAAAAGGTTTTACAATAACCATAATAACTATAATTATTATTAACACTGTTACTGCTTCGTTTAAAACACGAAAATAAACGTGAGTTTTCTTATTCAAGCCCACTGCAAAATTTTTCCTATGCTTTGCAAGTAGGACATGAATAGCAAACATTAAGAATAATGCTAGCGCTTTTACATGAAACCACCCTTCGCGATATGCTTCCCTAATAATCATTAGCATAATTCCAAAACTAAGGGAGAAAAGCATTGCAGGGTTTATGATATATCTAAGGAGTCTCTTCTCCATTATTTGAAGTAAGCTGTCATTTTCTGACCCTGGTTTTACAGATGCATGGTAAACATAAAGCCTTGGTAAATAGAGCATACCTGCCACCCACATAATTACAGAGATAACGTGAAAAGCTTCAAGCCAGTGATAGTAATCCATATAGATAGTATTATAAAATGTTAAAAATTTCTGGTATGATCTCAATTTAATAAAAGAAAGTCAATATGAAAGCAGAAAATTTCACTAAAGAACAGGTGATTGGATTCTACAGAAAAATGCTTCTCATACGCAGATTTGAGGAAAAAGCAGGACAATTATACGGAATGGGATTAATAGGCGGATTCTGTCACTTATCAATAGGGCAAGAAGCAGTTGCAGTTGGGACTCAAGCTGCATCAAAATCTGGTGATGCTTTTATCACAAGCTATAGAGACCATGGCTTAATGCTTGCATGTAACTCTGATCCGAATGTTGTGATGGCAGAACTAACCGGCAAAGAAACAGGGTGTTCAAAAGGCAAAGGTGGCTCCATGCACATATTTGATGTTGAAAAAAATTTCTTTGGTGGACATGGAATAGTAGGTGCACAAGTCCCAATTGGCACAGGAATAGCATTTGCTAATAAATACAAGAAAAAAGATAACGTTGTATTCACATATTTTGGTGACGGTGCTGCAAATCAAGGACAAGTATATGAATCATTTAATATGGCATCTTTGTGGAAGTTACCTGTGGTTTATATCATAGAAAATAACGAATACGCAATGGGAACTTCTGTACAAAGATCAACTTTAGTAACTGAACTATATAAAAGAGGAGAGAGTTTTGGTATTCCTGGAAAACAAGTTGATGGAATGGATTTTTTCTCTGTCTATGAGTTAACAAGTGAAATAGCTGAGCATGTACGTGGGGGAAAAGGACCTCTCTTGCTTGAAATGAAGACATATCGATATCGTGGCCATTCAATGTCAGATCCTGCTACTTATCGCTCAAAAGAAGAAGTTGAAGATATGAAGCAAAATCATGATCCTATAAGCACCCTAAAGCAGTATATAACAGACAATAAAATCGCTTCTGATGAAGAATGCAAAGCTATTGATAAGGAAATACGAGATTTAGTAAAAAAGTCAGAAGATTTTGCTAAAAATAGTAAAGAGCCAGGCATTGATGAACTATATACTGATGTTTATAAATTTGTTAGCTAATCAGTTGCCATCAAAATTATGTTTTGGCCTACTATAGATATTTTTTGGCAGCACTTAACTTTATTATATAACAGCCTAGTCAATAGAAACTGTAGTAACTCTTATATTATTGATATACAACGCTCTTGGATCATAGGTTAAATGAGTTTTATTTGACTTTTTGTGCTAGTTTGCAGAATATAAAGTTATTAATTGAATAAAATACATGACAAAAGAAAACTGGGAGACAGTAATTGGACTTGAAGTACACGCTCAGGTTTCTTCTAAGACAAAGCTATTTTCTAGTTCACTAACGGAATTTGGCACTGAGCACAATACTCAAGTTTCTCTAGTTGATGCAGCAATGCCAGGTACATTGCCAATATTAAATTATTTCTGCATAGAGCAAGGAATATGTACCGGTCTTGCACTTTCTGCAGAAATTAATAAATGCTCTTACTTTGATCGTAAAAATTATTTTTATCCCGATTTACCACAAGGTTACCAAATAACCCAGTTCTTTGAGCCAATAGTTAAAAATGGTAAAGTGTTTATCAATAATAATGAAAAAGAAATAAGAATCGCAAGAATTCACTTAGAGCAAGATGCAGGAAAGAGTATTCATGAAGAAAGCAAAACTTACGTAGATTTAAATCGTGCAGGTGTTGCTTTAATGGAAATTGTTTCAGAGCCAGATCTTCGTTCATCTGCAGAAGCTGCAGAATTCATGAAAAAATTGAGGCAGATTTTGCGTTACATCGGTTCATGTGATGGTGATATGGAAAAGGGGTCACTTCGCTGTGATGCAAATGTTTCTGTTCGCCCAAAGGGTAGTAGCACATTTGGCACTCGTTGTGAAATAAAAAACTTAAATTCAATACGTTATATTGTACAAGCTATAGATTATGAAGCACAAAGGCAGATCAAAATTTTGGAAAGCGGAGGAGAAATAAGTCAAGATACCTTATTGTTTGATGTCACTTTAGGAAAAACAAAAGTGATGAGAAGCAAAGAAGATTCAAGTGACTATAGATATTTCCCTGAACCTGATTTGCTACCTGTTGAAATAAGCCAAGACAAAATTGATTCTATTAAATCATCTTTACCCGAGTTGCCAGATCAAAAAAAACTTCGATACATAGAGGAATTAGGTATCAATGAATATGATGCAGACGTTATCACTTCTGATAAAGAAATTGCCGATTATTTTGAAAAATTAGCAAAAAAGCATGATTCAAAGATTGCAGTTACCTGGTTAACCGTCGAGCTTTTCGGTCGTTTAAATAAAACAAATATTGATATTGTTAGCTCTCCAATTAAAGCAGATGCTTTATCCGAACTCCTCGACTTTATCGTCGATGGAACGATCTCTGCTAAACTTGGTAAACAAGTTTTTGATATTATGTTTGAAACTGGAAAGCCTGCATCCCTTATTATAGAAGAGCAGAATCTCAAGCAAATAACTGACACATGTCAAATCTCAGAGATAATAGATAAAATCATCAATGACAACCAAGATAAAGTTCAAGAATATAAGGGTGGTAAAACAAGATTGTATGGGTTCTTTGTTGGTGAAGTCATGAAATCCACCAAAGGAAAAGCCAGCCCTGATGTCGTAAACTTGGTTTTGAGTGAAAAATTAAAATTGAGTGCCTAGGTGTACGGTCCCAGATCTTTTGCTATTTGCTTGACTTGTTTCTTTACATAGCTTCTAATTTAAATTCTGCTATCTATTCTCTTTCATTCATAACCTTTTGCAAAACGTTTTTGCTTTCTTCTCTGCTGGTCACTATTGCTTATATAAAGCAAGTACAGTACTGAATGATGTTGCAAGCACTCAGTTCGGCAATATTATCGATTTAAGACGAAGTTAAGATTTCGATTTTTTATTCAAACTCTTCTGAAAGTTTTTATACATATTGAAGACATCTTGATAATTTAGGTGAGTGTAAACTTGAGTAGTTTCAAGGCTTGAGTGGCCAAGCAGCTGTTGTATTGATCTTATGTCAATATCTTCCTGAAGCAAATGAGTAGCAAAACTATGGCGAAATGCATGTGGAGATAAAATTTCTGGTAAGTTTAAAAATCTTCTTATTTTTTGCAAACGATTAGCAACATAAGTTCTTCCCAATTTTTTTCCTCTTACCCCCACAAAAAGATGTCCCGCTTCGTCAAAGTGGGGACAAGCTTTTATATATTTTTGTATACACTTTTTTACTACTGGAAGAATAAATACCTGCCTTTGTTTATCTCCCTTACCTGTTACTATTAAACTTTCATTGCTAATATCACTAACCTTAAGATTCAGTGCTTCAGTGATTCTTAAGCCCGTACCATATAGCAGAACGACAATTGCAATTTCTCTTTTTACCACCCAAGGCTCGCCTAGATCAGGCAATTTCATTTCTTTCAATAGAGTTTCTATGTTAGATATTGAAAGTGCTTTAGGTAGAGTTCTTCTCTGAATTGGCCTTGATAAAGAAAATACCGCTTCATTATTTATTTCATAATTGTTTTTTATATATTTGAAAAAATTTCTGATTACTGACAATGCGCGAGTGTTAGATCTTGCATTTACACCTCTTGCATAACGAGAGGTAAACCAACTTCTCAGTTCAGGTATGCTTAATTTTTCTAAAGAGCCAACATTTACTTCTTCACCAATGTGAGTATTTAGGAAACTTATAAGATCTTTGAGGTCCCTCATGTATGACTCCAAAGTGTTTGGTGAGTAAGACCTGTTGTACTTTAGCCAATCATACCATTTTTCAATGATTGAACCGAGGTCCACAGTTACTTTTTAAAGAAAGCATCGATGCACGCATCCCTAAAGGCTTCATTTATATCAGGATGAGAGTGACAAATTCTGTATATATCCTCTGCTGCTGCACCATATGCCATTGCAACCGCTGCTTCATTGATTAGCGTATCAGCGTATGCTCCTATGATATGTACACCGAGTATTGTATCTGCTTTGCTACAAGTCAGAACTTTCACGAATCCCTCAGCATCGTCAGTGACTTTTGCTCTACCGTTTGCAGCAAATTGACATTTACCAACTTTATACTTTCGACCAGCACTTTTTAGTTCTTCTTCAGTTTTACCGATTGAAGAAACTGCAGGGTGGGTGTAAATGACTGACGGTATGATTTCATAATCAACGTGAGGCAATTGCCTTGCTAGTATCTCTGCAACTGCCACCCCTTCTTCCTCAGCTTTGTGAGCAAGCATTGCTCCACCAATCACATCACCAATAGCAAATATTCCTTTCACATTAGTTTCATATCTGTTGTTAACTTGAACGAAACCGCGATTATCTTTTTCCATTTTTTCATCAATACCAAGACCATCAGTACATGGTTTGCGTCCTGCTGCCACCAATACCTTATCCGCCTCTATAGTGTTTGTTTGATTATCTTTTACAGAGCAAACTTTCACACTCAAAGAGTTACTACTTTGTTTTATTCCCTCAACTTTAGTGCTAAGTAAAAATTTTATTCCTTGTTTTTGTAGACTAGAAAGTAGAGACTTACTTAATTCTCCATCCATTGCTGCAGCGATTCTGTCAAAAAATTCTACTACAGTGACTTCAGACCCTAGCCTCCTCCATACAGAAGACATTTCAAGCCCTATTGCTCCGGCTCCGATTACGACAAGTTTTTTTGGTACTTCAGTTAAAGACAATGCACCAGTTGATGAAATAATACTTTTCTCATCGATATTAATTCCTGGCAAAGAAATAACGTCAGAACCGGTTGCAATTACTATATTTTTTGTCTTCAGCACCTTACCTTCAACTGAAACTTCAAGATTGCCTTGATCAAAAGAAGTAATTTTTCCAAGTCCATTGATCTTAGTAATTTTGTAAAGGTTAAACAGATATTCTATGCCTTTTCCAAGTTCCTGAACTCTAGCGTCTTTATAGCCTATCATTTCTCTCAAATCGAGACTTACATCCTTAACTTTTATGCCAAGTTTTGATAGATTATTTTTCGCGCTAGCATACTGATAAGAGGAATGGAGTAATGCTTTTGATGGTATACACCCAACTCGCAAACACGTGCCACCAAAAATGCTATTTTTGTCTATACAAGCAACTTTGAGTCCAAGTTTTGCAGCAGCAATAGCGCATTTGTAACCACCTGGACCACCACCTATAATAATCAAATCATAATCAGTCATAAAAAACAAACCTATTTTCTAAAGAATAAACACCATTTCCTTCAGTCGTTATATACATCTTACCATGGGTAAATACTGGAGGATGAAACACATTACCGGGTATTTTAATTACCCTTCCTGTACTTTCAGATCCAGGAAAAGCAAATATTGAACCTTTATTACTTGTTACCCAAAGCGTATGGGCATACATAATTGGAACAAACAATTGCACATTCTCTATAAAATCAGATGTCCAAACTGTTTTTCCACTCTGTATGTCGATGCCAATTACCTTATTATCTTTAGTCACCATGAAAATTCTTCCGCCTTCTTTTTGTTTCTCTGCAGGAATAAGAGGGCTATAATATGACTCAATGTTTGATATACTTTTTACTTGTAGTGGCCTTGACCATAAAATATTTCCTGAGTTTACGTCAATGCTATAAATATAAGAGTTGCTCGTAGCTATTAAGATATTATCGTGTACTCTAGGTGTAGTAGTTACATCTGTAAGCTGTGTGTCTAAAAGATTTGTAGCTAATTTTTGGCTCCATAGTTTTTTACCTTCTTCATTAAAAGCTATTAACTCGCCATTTGAAAATGGTGCCATTATTTTATCATTAGAGACTGCTGGTGAGATGGAATATAAACCTCGAACCTCATTTATACCATTTTGATAAGCCCAAATGGGGCTGCCATCTTTTATATCAAATACATGTAGATAGTTATCAATAGTCAATACTACCAACTTATTGTTTATTACTATTGCTTTCCCTCTTGCCGGAGCTCTTAATTCTTTTTCCCATTGAATCTCCCCTGTTTTCGCATCTATTGTGTGTAGAATGTTATCCACTACAAAGAAAACATTTTCTTTGTAGCTCGATAAACTCATATTACCAATTTTTTTCCTACTTGAGAGGTATAATTTCCAATTTATAACTCTTGGGTTATCGATATCAAAGGAATATAAGGTACCGTGCTTGTCTGGTAAAATAACGCTATTTTCTGTAAGTATTGGAGCTACATATCCTTGAGATAATTTTTTATCTACTAAACTTATTCGTTCGCTTGCCATTGTATAGTTACTATACAATAACATTATCATGACAATTATTATTTTCATTATTTAGTGAAAACAAGATCCATTAATATACATACTAGAAACGTAAATCACAACGAAAATGTTCTTAATTGTGGATCAAAAGCATTAACGTAATGTCATGCCATTATGTAAAGATTCTCTTACTGTAATAATTTTTATCAAGTATTGGTTAAAACACATTTCGATAGCCCAGACTAACGCTGTCATTAATATTACCATAATATGAAATGGAAATGGATGCAGCATTTTCACGATGAAAGATATTGTTGTAATGTCATTCATTTAAACTATGCATATCAATTTGAAAAATGTACATTGTCTTATGCTATAGTACCTAAAAGTAAATGCTCAACATACAAAATAACGCTTCACTTTGCAGGCAATGGATATTCTTGGCAGTACTTGCTCTTGCTTGTTCTGGACTGCTGTCAATAATTGTTATTTTTCTACGATTGCCTTTTATTTCTTCTCTCATTCCTTCTGCACAATATATCTTTGATAATGCACTGGTGATACACGTAAATTTGTCAATTTTGGTATGGATGTGCTCTATAATATCTCTGCTCTTCATCATAAACTTAAAACACACCAATCATTGGTTTAACTTCTCATGGATTCTTTCAATCCTTTCCATGCTGCTAATGTTTATATCTGCATTTGTTCCAAATACTGAAGTTATCAAAAGTAACTATATACCTGTATTACAAAACAAATTATTTTTACTTGGACTCAGTCTTTTCATTACCAGCATATTGATAAATACAGCTCTAGCCTACATATCAAATAAACAAGACTCATATCTTTCAATCGGACAAATTGGCCTGGTCATTATACTTGTGTCATCATTTCTTTGTGTTGTTTTAGCACATAAAAATATGCCTCCAGGTCTATATCACTCAGACAAGAATTTATTTTATGAATATCTCTTTTGGGGAGGCGGACATTTACTGCAGTTTGCCTTTGCTCAAGCAATGTTTTTAGTTTATTTGATCATACTGAATGCTCGCTATATTAGTCTAAATAAAATTACCATTTTACCACTATTTATAAACACAGTTTTGACCGTAGGTGCGCCGTTTATATATTTTATTTATTCGGCGGATAGTGCTGAATTGATACAGTTTTTTACCTGGCATATGAGAATTGCTGGAGCAGTTCTGCCGTGCTTTTTAACAATATTAGTGTATTGCAACACAAAAACTCTGCTCAATGATAAGGGCAATTATCTTCTCCACTCGTTTGTATTGTTCATTTATGGAGGTGTGCTTGGAGTGCTAACTATTGAAGGAAATGTCACTATCCCTGCGCATTATCACGGTTCTGTGGTTGGTATTACTATAGCTTTTATGAATTTTGTCTACTGGCTGTTACCAAAATTGGGCTGTAAAGAAATAAAAAGCTCCATAGTAAGATTACAGATTTATGCATATAGCTTGGGACATTTTCTCCACATTACTGGACTTGTTTGGCTTGGTGGATATGGTGCCTTAAGAAAAGTTGCAGATCTGCCAAGTATTTCATCAATGTTGGCACGTGCTTGTTTTATTACGGGTGGAGCTATATCAGTTATTGGTGGAATGTTATTCGTAATAATTGTGATTTTACATCTTCTTAAAGGCAAGGCTCGTACCAACTAACCCACAGAAACAAAACTAAAAATTTTAGTGTAAAATTACTATATTTACTTTGTACTATGGCTCAAACAACCTGCTTCAAATTTGGAAAGGCAATGAAATGAAAAAAACTATATCAAGCTAGACTGAATTCTTATTTGCTACTCCTTGTGGTTCTTGTGTTCCATTTACTTGAGAGCTAGGTTTCATTATTAAACCACCAGCTAAGAATGCAGATACTGTTGCTATAACAACGATTAACCACATGTCCAATTTAGTTGTATGTTCAAGTGTAATATACACTACTAACCCAACAGCAAGACCAGTACTAGCAGTAGCGATGTATGTTGCTTTTTCTTTTAGTTGTTTATTTGCTTCATTTTTGGTTTCTAATATTTTCTTTTCTTGCTGTAACTGCTGGATTTGAGTATTTATTTTTTGTTTCAGTTCATTCGATACTTCACTTTTTAGTTCATTTTTTATTTTATTTTTTAATTTAGATATTGCCTTTTCTGGGCTTTTTTTAACTTCTAGTTCCAACACGTCCTCAAGCAATTCTGCTAGTTTTATTTTTTCGTTAGAGGGCAGATAGTATGGATCATATAGAGCATTAACAAGATCTTGTAAATCAGAAAATTTAAAATCAGGCATAATAAACCTCAATACTAAAAATTTATCGTGTAATACATAAAAAACTAAAATCAAGAAATTTTGTATTATAAACTAAAATGTCAGACATTAAAATTGCTGTATTTGCTCAATTGTGCTAACTTAAAGCTTAAAACTGAAAAATATTTATGTTGGAAGAAAAATACAGCTTTAGAGAAGTTGAAGACAAATACAATGTATTATGGGAAGGAAGTAAAGTTTATAAATGGAGTAGTGAAAAGGGTAACACTTTCACTATAGATACGCCCCCACCAACGATATCAGGAAAGTTGCATATTGGCCATATATTCAGCTATTGCCACACAGACTTTATTGCAAGGTTTCAGCGTATGCTGGGAAAAGATGTATTTTATCCAATTGGGTTTGATGATAATGGCCTTCCGACTGAAAGGTTAGTTGAGCAAACCTATAAAACCCGCGCAAAAGAAGTTGGCAGAGAAAAATTTATAGAGATGTGCCATGAGGTTATTGAAAAATCAAAGCAAGAATTCAAGGAATTGTTTAAATCAGTTGGCATTAGCTATGACTGGGATTTGGAATACCACACGATCAGCAAGGAAGCTGTGGCACTTTCTCAAATGTCATTCATTGATCTATATAATAAAGAGTATGCATACAGAAAAATGCAACCTATTCTTTGGGACCCAGTCGATAAAACTGCAATTGCACAAGCAGAAATAGAGGATAAAGTCTTTGAGTCATTTTTGAACACGATAGTTTTTTCCACTGAAGAAAATGAGCAGATTAAGATTGCAACTACACGGCCTGAGTTGCTTCCAGCATGTGTTGCAGTTTTTTGCCATCCAGAAGATGCACGCTACACTCAGCTGATTGGAAAAATAGCCGTGGTGCCAATAACAGGAGCAAAAGTTCCAATAATAGCTGATGATAAAGTTAAAATAGATAAAGGTACTGGGCTTGTTATGTGCTGTACGTTTGGTGATGAGCTCGACATATATTGGCAGCAAAAGCATGGTCTGCCGATGAAAATTATTATCGATCAGGATGGTAGGATAAGTCTAGATTCAGTGTATGGTAATAATAGATCCCAGTGTCAAGGCACTGGGATGACAAAGGGGAGTGACATTCCAGTGCTTGACACTGGAATCCAGCCATTAGAGGAGACACACGCTCCAGCGCGTGACGCTGGAATCTACGATGAAATAAATGGCCTAAGGGTTAAAGAAGCAAGAAAGAGAATTATTGAAATCCTAACTGAAAAGGGCCTTTTGATAGAAAGTACTAACATTTCTCATTTCGTAAAGTGTGCAGAAAGATCTGGTGCATCACTTGAAATATTACCAACTTATCAATGGTTTATCAAGACTTTAGAGCAAAAAGCTCAAGTGTTAGATAAAGTAAAAAAGTGTAGTTGGCATCCAAAGTCTATGCGTAAACGCATGGAGGTATGGATAGAAGGGCTAAATTGGGATTGGTGCATTTCAAGACAGCGTTATTTTGGTGTGCCATTTCCGGTGTGGTATTCAAAACGTAAAGGGGAGGAGGGTAAAATCATTCTAGCTGAAGTAAAGGATTTGCCTATCGATCCACTCAAAGATTTGCCAAAAGGGTATATTAAAGAAGAGGTTACCCCAGACCAAGATGTAATGGATACGTGGGCCACAAGTGCGATCACTACTCAACTAAGTGCACTGGCAGTAAACAGTGAGCTCGGTTTACCAAGCCATCGGTATGATAAGATATTTCCTGCAGATCTGCGCAGCCAAAGCCATGAGATAATAAGAACTTGGGCTTTTTATACGATTTTGAAGGCACATTATCATGCAGATTCACTGCCGTGGAAAAATATCATGATTAGTGGTTGGTGTTTGGCCGATGATAAAAAAAAGATGAGTAAATCAAAAGGTAATATCATCACTCCTCATGTAATGCTTGAAACCTATGGAGCTGACGTAGTACGCTATTGGGCAGCAAACTCAAGACTTGGAGTTGACACAGTCTACTCTGAAAATATCTTCAAAATTGGCAAACGACTTGTTACGAAACTTTGGAATGCTAGCAAATTTGTTTCCATGTTTATGGAAAAACATCAAGCATTGAGCATAAATTCCATCAGTGAGACGATGGATAAGTGGATATTGTCCAAATTATATAAAGTGATAGAAAAAACGACGAACAACCTATTACAGTTTGAATACTGCGAAGCTTTGAGCGCAATAGAAGAATTTTTTTGGAAAGATTTTTGTGATAATTACTTAGAGTTAGTTAAAAAACGTGCATATGGAGATGCATTGGACAGCGAGGCAAACATGAGTGCGAAACAGAGTTTGGCATATGTACTCAATATTATTTTGCGGTTATTTGCACCATTTTTGCCATACATTACAGAGGAAATATATCATCAGTTGTATAGTTATAACTCTGTTCACAATAAAAGTAATTGGCCTAACAAGGAAGAACTTATCTATGATAAGTATTCTGAGGAAATGGGAGATAATTTCGTACAGATATTAAACCTTGTGAGAAAAATAAAAGCAGATAATAACGTATCAGTTAAGCATCTTATACAAAAGTTGATGATAAAAGCGAGTGTAAAAGAGGATGAGTTAAATTATTCTGCTCAGCATGATTTGCAGTCAGTTTGCAATGCTGAAGTGATAGAATGGGTTGAGAGTACAGAAGCAGAGATTATAACTGAGAATGGAAAATTTACTGTAAGTTTATTGATTGATGTAACTTAGCATTCATATTACTATACTAATTATTTAGTTGTAAGATAATAATGATTGGTAATTCATATGATAATAAAATTGAAGAACAAAAAGATGATTATCATGACTTCATTCAAAGGTTTTTGTTTTTGCTCGGTAAGATAAAAGAAAAGAATAAATCAATTCACACTGCTGTAGCTAGTTTTCGCATATTATCTTTTTTAATAAAATACAATGCCAATTTTAATGAAGATGAAGTGTATAAAGCCGTTATCCAAGATTTCAATAATGTAAAGGAGGCGAGACTAGAGCTTCAAGATAAGGCTAAAAAAGTATTGAATGGGTATATTGAAAGTGGCGTTGAAACAGTGTCAATATATGGTAGTTGTGCGGAAGTTAAATTGGGAGCTAATAAAAACAAATTCAAAGTCAGTGAGTTTTTGAATAGTAATTTGTGCCAAGATAATGGAATTTCAGGGTTTTCAACTCTGCATAGCAATGGAAAAAATGGAATGCACGGTTTTGTTTCTGAAGAAGGAATAAGGCACTATGTTGTAACTGATGGTGCATACGAAATGACTCTGAATTGGTGTGATGAGGACGGAAAAAAGTGCACTATTATAATTAATATTGATGCTAATTGTATAGAACTTATCGAGCGTAATCGTGTTACTGATGATCAATTGAAAGCAAATAAAGATGTAAAAATAGGTAACTTATTCTTGTATCAAATAAAATTTAGAAATAAGGAGAAAGGCAATCATAAATCATCTGAGATTGTGATAGAAAATAGTAATAGAAATATTAACATTCAAACAACTCAAGAAATTGAGCGTGGCAGCAAAGAAGCTCAAATAGGCAGTACTAAAATGCAAGACAAAATTGCACAAGTTGTAGATGACAGCTTAAACGAAAGAATTAATAAATTGGAAAAAGAAAATACAAGATTAACTGGAAATAATCAAACTATATTAGAACAATTACAGCAAAAAATGAGAGAGGTGGAGGAATTAAATGGAAAGGTAGGGGAAAAAGATGAAGTTTTGGCTGAAGTAACACAAAAACTCAAGCAGCTAAGTGATTCGGTAGAGAGTGAATTTGAAAGGAGAAAAGTAGAGAAGGAAAAGTTAGAGGAGAAGTTAAGGAAAGCGCAAAAAGAGATACAAAAGTTAAGTAAAGAAAAAGCTGAATTAGTGCAAGAAAAGCAAGGCTTGGAAGAATATGCTAAAATTCTAGTTGTCAAAATACAAAAACTAGTTAATCAAATAGGGCGATCAGATCTTAAACTGGATGAATCAATAAATGAAAATAAAAGGTTAGAACAAGAATTGAATGATACTAAAAAAGATTTAGGTGATAAATATAGTGAAATCCAGAGATTAGAAAGTCAATCACATGAATTAGAATCTAAAAAAGTAACAGAATTGATGACATGTTTAGAAAAGAAAGAGAAAAAAATAGCAGAGTTAGAAGCGCAGTTGCACAAAGAAAGTTCTGAAACTTATGATTTAATACTTAAATCATCGGATTTAGAAGAAGAAAAAAGACGATTACAAGAAAAGTTAAATGAAAAAACTCAAGAAGTGATTAAACTAACTGTAGATTTAGAAGAACTAAGTAAGCAATCGGAAGAGAAAGAAACTAAATATTTCAGTAGGATTAAAGAGTTAGAAAAAATTCTTAATAAAGAAAGAAAAAACAGTGAAGAGTTGGAAAATTATAGCATCAATCTGGAGGAAGAAAGTCAAATTCAACATGAAAAGTACAAAGAGTTACTATTTGAGAAGCATTCTATAAAAGAAGAAATTTCAGATTTGAATGATCAATCTTCATTAGTTCATCAGAATCGTGTGAGCTTAGCACAAGATTTGGCAAAAAACATGATATATTTGTTCAAAGAGAATGTAAGAGAAGGAGATAAAGTGATTATATCGCAGGAAACTGTATTAGAGATTTTGAATAGATTGGAGGAATTAATCAAGAATGTTGGAGTCAGTGATCAAGAAATAAAAGGAGTAATTGAAGAAATATCTGTACAAACTAATGATAGCCTTGTTCCTTCAGATATAAGTAATGGAGATTTATCAGCACTACCAAATAAAGAGCTGGATGAAGCTTCATATTCAGAAGATTTTGGATATTCTAGTAGATGTTCTACTCCCGTCTGATGCCACCTTGCATTTTGAGTTTAGTTAGAATATCAACTAAAGCTTATCACTGGTACAATTGTGATAAGTGTTCTCCTCTACAGGTAAGACAATTTTAATCAATATATACAAGACTGCTGAAGTTTTGTATATGGGTGATGAGCAATTTACTTAATAAATATAATACATTTTATTTTATAGCTAGTTCTCTGACTACTCTCACGTTACTTACATCTTTAGCGCTTATTAATGTACCTAGTTCTTTAATTCTCGCTTTAGCTGTATTATCTGTTTTGGCTTTTATGATTTTGTATAAAATAATTATTGACACTAGTAAAGTGGAGAAGAAATTTGCTCACAAAGAGCGTGAGTTGACTCAAGAAAAGCACAATTTATACGAGGAAGAAAGAAAATTTGGTCAAAAAATAGAAGCTGAGAGGAAATCTTTTCTTAAAGAAAAAAAATCTTTGGAGGAGAAATTAGAAGCAAAAATGATCCATATAATTGGAATAACAGACGAATTAGAAAAAGTAACGAAGGAGAAAGATGAGCTTGCTGCACAAGAAAAAGAACTACTCCATAAAATCTCATATTTGTGTAAACAGTTACAGGAAAAAGAAGCTAATCTAACTGAGAGGAAAAAACTTATAATCGAATTGAAAAGAAAAATAGACAATGATAAATATGAAGAATTATATAAGGAAGTAGAGAAATTATCTAAAGAAAAAGAGGAGTTATCTAAGGAAATAGACAAATTACGTAAAGAGAAACATATACTATATATGAAAAAAGAAGAATTACATAAAAGAAAAGAAGAACTTTGTGTGAAATTAGATGAATTACAATGTAAATTTAAAGAAATTGATCAGAAAAATAAAAACTTATCTCAAGAGTTAAAAAGGAAATTTGAAGAGCTAGATAAAGCAGACGGTTTAATTAAAAATCAATCTTTTGAGTTAGACAGAATAAGACAAGATTGTAATAACGAAGTGAAAAATTTAAGAAATTCACTTTTAGAGCGAGACAGTCAAATAAAACAACTTCAATATGTGATAGATAAGATAGAAGAATCGATAAGAGAAAATGAAACAATTAAAGATTATAGCAAAAAAATAATATTAGGGGAGACTCAGAAAATAAAATTTATATTAGGGCAGCTTGTGCAATTCAAGCCAATTAAAGGTTCCAAAACATCGGAGGAAACGTCTGATTTTTTACAGGAAGATCTTGGATATGCCAGTCGTTCACCCACTCCGACCAGATTATCGTGTTCAGTGTCTGTACAAAGCATTGCAAGTGGACCAACCCCTAAATATGGATTGTAAAATGCAACAATTACTCTTATTATAAAAAAAATTATACAAGATAATGAACCCAATAATATGCGCACTAGATACACAAGATTTGAATAAAGCTATATCTTTAGCTAATGGTCTGCGTGATAAGGTTGGCATGGTCAAGCTTGGGTTGGAATTTTTTGCTGCACATGGCCCTTCTGGAGTGAGAGAAGTTGCAAAATGCAATATACCAATTTTTTTAGATCTGAAATTGCATGATATTCCAAACACTGTCGCTAGAACGATTGAAGCAATCAAGATTCTAGATGTTGAAATGCTAACATTGCATATCAGTGGTGGAACAAAAATGCTTAAAGAAGCACTAAGTGTAGTGCAAGGAAAGAAAATAAAGCTAATTGGAGTAACAGTACTAACCAGCATGATCAATGAAGATCTGAGTGAACTCGGAGTAGCAAGGGAAGCAAAATCACAGGTAATTTTGCTGGCAAAGCTTGCAAAAAAGATTGGACTACATGGAGTAGTTTGCTCTGCACTAGAAGCTCAAGAAGTGCGCCAAGAATGTGGTAAAGACTGTAAAATTATTACTCCAGGAATCCGTATGAATTCAACTCATAATGATCAAAAAAGGACAGCAACACCAAAAGAAGCAATAAATTCAGGAGCTGATTATATCGTAATTGGCAGACCCATTACAAAAAGTGACAATCCCGCAAGTAGTGCAGAGTTAATATTGAAATCCCTTACTGATTGAAGCAGGGCAGATAAGGTAGCATAGGGTAAAAGCAACAAACGGTATGTATCCGTTCAGCAGGGTGGCAAAACAAGGTAGACGAGAAAAGATAACTAAATGGGTGTCATCCCAGTGCTTGACACTGGGATCCAGATATAAAAAGTATTTGCAAATTATGCAGTAAACAATAGTCCTTAAGGACATATGTCAAAAACAATGTCCAAAAACTAGATCCCAGTGTCAAGCACTGGGATGACATCATAGACACGCAAAGCTACTTGTTTCGAAAACAGTATGTTAAACTAATTTTGCCCGAACACAAAGGCAGTGCTTGACGCTGTTTACTATGCAAATTGCCACAATGTTCGTACAGCTGTGACTGAAATGATAAAAAGAGGATAATTAAAGGATACCATTTATTGTTTTAGCAAATTTGTACAGCTACGTACTTTATTTGCACATTCTTCTGAACAGATACGCAGCGAAAAAAAATGCTTAACACAAAAAAATGGATGCTGTATAGTGCTAACAATTAAGTATAATATTTACCGTGGTGTAATACTACACTACCTTTTTTTACTTCAACAAGTAATCATTATTATTTTTTTCTCACTACCAAGTAGCTTACGTTCATTTGTATCTACCATGAAGCCAATGCTAAAATCCAGAAAAAAGACCAGTGAATGGCAGGCGCGAGCATTATACGTATACAGTTGTATGAACGTTGTTTACCATGAGGGCGCCATCCCAGCACTGGGATCCATATTGTAAACAAGCGTTTGAGTTATAATAAGCTGCCATTCACCGGTCTTTTTTCTGAATGCAGTTTACATGATAACAAAAAGGTACTGAGATTAAAGATTACCTTCAAATTACAATACTATTCTAATTTTATTTTTAAAGGAGGCTATTATGTCACTTACTGATATCGCTCACCGTAATGAACTCGCTTCATCATGGGAGCAATTTAAATTAATAAATGATCGCAAACTAAAAGAAATCGAAAGCAAAGGACCTGCAACGATCGAGCAGCTATGCAAGATAAATAGTAATATTGATAATTGCAAAGAGCGCTTAGATTTTATTGAAACCTCAGCTCAACGCCCAGAGATTAGCACAGATTTTAATACAGGTGATAAATATTTTTCTGATTATATTCGCAAAGGAATGGAAAACAGGTTATCACATAAAACCCTAAGTGGAAATGACAATGATATTGGAGGGTATTTAGTTACTCCTCATATTGTAAAACGCATAAACAAGCGTGTAACTGATTCATCTCCAATGCGGCAGATATGTTCCAATCAAAGAATCTCTACTGAAACGCTGGATTATATTATAGAAGATTGTGACCGTGCTGGTGCAGGTTGGAGTGGTGAAGTAGTAGACGACGAAGATGGTGGCTATAAATCCAAGTATGATTTTGCACAAGACACAAGTACACCTAAAATTCAAAAGATTTCCATCACAACTTATGAGCTCTATGCTCAGCCGCAAATATCACAAAAATTGCTCGATGATGCATTTGTCAATGTTGAAAATTGGCTTGTAGAAAAGGTTACCGAAACTTTCAGTAAGAAGGAGAATGAAGCCTTTATTAAAGGTGATGGCACTTTCCAGCCTAAAGGAATTTTAACTTACGAAAATGGAAGTGGTCATAATAAGATAGAGCAAATTAAAGCTGATAAGCTAGACAGCGACGCCATAATGATATTGTACTACTCTCTAAATGAACATTACTCTAAAAATGCATCATTTTTGATGAACAGGAGTACGTTAAAGGACGTGAGGCTACTAAAATCTGAAACAGGTCAGTATCTTTGGCAGCCGAGTTTATCGCTTGAAACACCAGATACTTTAATGGGAATACCAGTATATCAATCTGCTGATATGCCACCTACAATGATTGCAGTAGCGGATTTCAAACAAGCTTATAAGATCGTAGATAACAGAGGAATGAGAATACTTAGAGACCCTTATACAAACAAACCTTATGTTAGATTTTTTGTCACTAAGCGTGTTGGCGGGGAGGTTGTCAACACCAGTGCTATTAAATTGTTGAAAATTGCGAGCAAGTACTAAAATTTTTATGAAATAATTGACATATTATACTTTTTATGTAATAATTAAATTATTATTAATTTAAGGAGTAAAATATGTTAAAAAAATAAAAGAGTTTTTTAAGTGGATTGCAGGAAGAATTGCATCAGTCTGGAACAGCATTAAAAACTTGTGGTCTGGTCAATCGGATCAAAAGATTCTAACGAGAAAAGATGTGATGACGAAACTAATAAATGGTAAAGCCAATTTTTCTTTTGCTATTGTAGAAGATAATAGTAAGCGGTTAGTAATCCATATAAGGGACAAGGACATACTAGAATCTCTGGATTGGAGAAATATTAATTATGAAGATCCATCAAAATATCGTGTATGTGTCAAACGTGACAAAGATATATTCAAAATTACTTACAGCGAACTTGTTGCCGTGAACAATAATTTTGTATCCTTTATAGTGAACTCGGTAGACGATGGTAAAACTTCGTCTTGTGAGTTAGAAGGAATGAAAAAGATGTTGGGTTTAAATAGTAATCGTGAAGTTAGTATTATAGAGAAAATATCTCAGAAACCTGAAGTTGTAAGTTCTACATCTAAAGTGCCTGCAAGTGATAGCAAGGTACTAAGCTCAGAAGCTGGTAAACCTAGTAAGTTGCTAGATAATCTATCTAGAGAACAACTTATGAAGTCAAAACTTATTATACCAACTTTCTAAAGAGTATCTTTTCTTCACAAAAGAGCACCTCCTTTGGTGCTCTTTTTTTCTTTATAAGTTTTCTCCATAGGAGAAAATTGACTAATTACAATTTGTATCTTCCTCGTATCAATTTTCAATAGATTCATCGATGTATAGCTATAGTTTTATCAGTGTAAGGCTAAATATGCTAAGCTTATAAAGATGACAAAGCTTCAAAAAAAGCCTAACATAGTGGAAAAAGCTTTATGAAAATCAAAGTTGGAGTAATAGGCTGCTTAGGCAGAATGGGTAAGAAAATACTCAATGAATTAATTACAAATACCAAAGTGGAAGTAGCAGGTGCTGTTGCTCGCTTGGGCAGTGAGTATATAGGCTTAGATATTGGGCCTATTGTAGGAAATAATTGCAATTTAGGAATCAAAATTACAAGTTCTATTAGTGAGGTATTTGAGTCGTCCGATGTTGTAATAGATTTTACAACAAAAGAATGTATGCTAGACTGCCTTAAGGCGGCCGTGAAATTTAAAAAACCGCTAGTTAGTGGCACAACTGGAATAGAAGGTCTAAATTTAAAAGAATATGCTGCTAAAGTTCCAATATTATGGTCAGCAAATATGAGTATAGGAGTTAATGTGTTGCTGAAATTGGTAAAAGAAGCTGCCAAGCTTTTAGGTAATGAGTATGACGTTGAAATTTGGGAAATGCATCACAATTTAAAAAAGGATTCACCATCTGGAACAGCTATAGAGTTTGGTAAAGCAGTTGCTAACGCTGCAAAAGTGGATTTTGAGCTCAATCAATATTCACATAATAATTCAAATATAAGAGGGAAAGGGGGAATAGGCTTTGCAGTATCTCGTGGAGGTGGAGTAATAGGAGATCACAGTGTCATGTTTGTCAATTCCGATGAACGAATAGAATTAAATCACAAGGCAATTAATCGTACAACGTTTGCTAGAGGGGCGGTTCAGGCAGCAATATGGTTGTGCGAGAATAAACAGGAAATACCAGGACTTTATTCAATGCAGGATTTAGTATGAGCGATAAATATGCTTTCGTTAAAAATTTAAATCTTTGGTATGGCTCTAAACAAGTTTTATTCGATATAAATTTGAATATTTGCAAAAAGAAAGTCACAACTTTTATCGGACCTTCTGGGTGCGGTAAATCGACATTTTTGCGTTGTTTTAATCGTATGAATGATTACGTACCTGGATGTAGAGCGACTGGTGAACTGGTAATCGATGGGCTGGGTAATATATATTCACGTGATATGGATGTTGTATTGCTCAGAGCAAAAGTTGGTATGGTATTTCAAAAACCCAACCCTTTTCCAAAATCAATATATGATAATGTTGCTTATGGGCCTAAATTGCATGGCATGGTAAAAAATAAGCAAAAATTAGATGAAATAGTAGAAAGTAGTTTAACTAAGGTTGGTTTATGGGAAGAGTTGAAAGATAGATTGCAAGATAGTGCACTAAATTTATCTGGTGGCCAGCAACAAAGATTATGCATTGCTCGTGCAATTGCAGTAAAGCCAACTATTTTATTAATGGATGAACCATGCTCTGCTCTTGATCCAATGGCAACCAATGCAATCGAAAATCTTATACAAGAATTGAAATTGAGGTTCACCATAATTATGGTAACTCATTCGATGAAGCAAGCTAAAAAATTAGCTGACAGCATAGTTTTCTTTTGCAATGGCAAGATTGTTGAATTCGGAAGTACTCAAGAAATCTTTGAAAATGCTCAGTCTCCTTTAACGAAGGAGTATATTCTGGATCATTAGCTTAATAGTTGATATTTTAATTTTTTCTATGTATAATTTTATCAAGTTTGTTGTGATAGGGGGTTAAAATGTTTAGTACAAGTGAAGCAACAAAAAAGTTGTTTAAAGCTATTGAATTTCAAAATGCTAGTGGTGAAAGAATAAAACCTGAGGAAGCTTGGAATCATTTTCAACAAGTATTGAAAGAAGGAGCGAATGTTAACGCTTTTGAGGATGGGATGACACCTTTGATGTGCATTGCTTCAGCTTTTGTTACTAGTAATAACGAGGAACATCAATATTTAGAGCTTATGGCTAAGTTGCTTGTAGAACATAAAAAAATCGATTTAAATATTAAAAGCAAGCAAGCTGTTATTAAGAAAAAACCAAAGGAACATGATGGTTATCCAGTGTACGAATTTGAGGGGAGAGAAGTAGTAGATAAGGGTATAAGGGGTTGTGTATACCTTGACAATTTACAACCTGTTAATGAAGGATTTATACCTCAAAATTATGCTCGTGCAGAGGAGGAAATTAAGACCGGCAAGAAGGAAAAAAATACAGCTCTACACATTGCTTGCAAGTTGGGAAATGTAAACATGATAGAAATATTACTTACACATCCAAATATCAAACCTAATATTAAAAACTATGAAAACAAAAGTCCAAGAAATTGTATTGCAGAACATGTTAAGGAAATAATAGAACCAGAGTTCATAAAGGTAGAAGAAGTTGCTCAAAAAAGGAAACAAATTAATTATGCTTGTGCTTTTTTGTTATCTGGAGTACTTGCTGCTGGTATATGTTTCGCAGTTGATAACCCAACTCCGCTTGTTGCAACTTCGTTGCTTTTTCTTGCAATAGGATGCGGTTATCTGTATAGAGTAAATACAGTTATTAATGATGTAAGTTTCTCTCAAGTTATTGTGAACGAACGTGCTAGTGATGTATCTGTTCAGGTAAGGTATCATTCCAGCACTTGATGCTGGAATCAAGTTTTTCATTTAATCTCATTGAATTTAGCATAAGCTCAGTTTACTTGTAAATTTTTCTGGATCCCAGTGTCAGCTACTCGGATGACAGGAGTATGAAATGGGGCTACTTGACCATTTAGTTGTCTTTTCTCATCTACCTTATTTTATCACTCTGCTGAACAGATACCTTTACTTTTTATAATTTCATTGGCAATAATACGGCTTTCAAAATCGACACTTATTATGTCAGATAGTGAGTTAATATCAGAGTACTTGTCAAAGTTTTCTATTGTTGATTTTACTACCTCTACTACTTCTAAAAAGCCAATTCGTGATTTCAAGAATTCATTAACAGCTATCTCATTTGCAGCGTTCAAAACAATACTATTTGTATGTGGAGAAGAAGAATTTAACACTTCCATGCTTAGCTTTAGTGAAGAAAAACATTTGTGGTCTGGTTCTTGAAAGGTCAATTTTCCTTGCTTTGTTAAATCTAATTTATGATTTAAAGTTGATCTTTCTGGCCAAGATAAAGCATATGCAATGGGAATTTCCATATCAGTTTCTGCAAGCACAGCAAAGCTGAATCCATCGTGATAAACGACAATTCCATGTACTATCGATTCAGGGTGCACTACTGCTTCAATTCTATTTGGACTAATATTAAACAAATGATGTGCTTCTATTATTTCTAGTGCTTTATTCATCATTGTTGCACTATCAACTGAGATTTTCTTTCCCATTTTCCAAGTAGGGTGACTTAGTGCCTGATTTACTGTGATATTTCTTAATTGTTCAAGGCTATAATTTAAAAATGGTCCACCAGAGGCAGTGAGTATAATCTTTTCTACACATTTATCATCATTTTGCAAAACTTGAAAAATTGCGTTGTGTTCAGAGTCGATGGGAATTATTTGTACGCTCCTTTCTTTAGCTTTTTCAAGCAGTAACTTGCCACCACAAACAATGCTTTCTTTATTTGCTAGGGCAATAACTTTAGTACCGCTTTCTATAACCTTTATAACTGGCTCAAGGCCTGCGATGCCAACTATTGCAATAACTGAGAGATCAACGGGTAGAGAAGCAACATTTGCTAGACCTGGAGCACCAACTTCTACTTTGACGTTTGTACCAAGTAGATCTTCTTTTAAATCTTTGTAGAACCTTTCATCAGAAATGGCAGCATATTTTGCATTAAGTAGATTTGCCTGTTGTGCTAGCAGAGCAAAGTTAGAATTGGCACTTAGTGCTTCCACCTGATATTCTTCCTTTCTCTTTAAGAGCAAATCTACAGTCTTTTTTCCAATGCTTCCTGTTGATCCTAAAACTGAAACTTTTTTCACTAATTACAATAAAATCTTCTTAGTTATTTAGTAACCAAGCTCATGATCATCACCAACAGATGGTGAAGGACCAGGTGAAAAAGATTGGCCATGATGATCACCTGCATCATGCATATCATGCAAACTATCGGCACTTTGAGCTATTTCATTGTTAGAGTGGGGATAATCATCCGGATGATGCCCCTCATCACCGTAGTCCATACCCATTCCTTCTGATGGCATATCTTCTCCACCACCACCTGAAAAATATTCAGCAAGACTTTCAAGAAATTTTATGCCAAACATATTACCTGATTTCCCAAATAACGTTACTAGACTGCTACCACTTACCAAACCTTCGAATACATTATTATAAGCAGCAATTGCTCCTTCATGAAAGTTGAACATCCACTTCATTCCATCCACAATTGTTGCAACAGAGTCACTATGACCAAGACCGAAACCACTTTTCTCACTAGCGGCTTCCTGGTGTTGCTGCTGTGCCTGCCATTCTGCAATATTTGGACCTTGTGCTTCACTCATAAACTTTTATTCTAAGCCTTAAGCTATTATTTTACCAAAAACACTGTAAAATATCAATTGTTTAAGAGAGGTTATCATAAAAATAGCTAACACTAAGCTATTTTTATGATTCTGATTACTCTATACCAAAACATCGATGATGTGCTGTAGTAACAAAGTGATGAAGGAAGGTCCTTGAGGTTTAAAACAGCTTCTATTTCTTCTTAGAAGACTGCTCCTCTCTCTTTCCTTTTTATTTTATTATCTTAATGTTAACTTACTCAAAAATTATTGACAAGTACTAATAATTTAGTTATTATTAGTACTTGTCAATAATAAGGAAGAGAAATGCTTACTAATATGAAGCTTCTCCTGCAGCACAAGCAAA
>NODE_9_length_25493_cov_6.845491
TTGCGAGCGTAAACTTAATACTAGCCTACAAATTTGCTTTTACTTCTTTCCTCCTCAAAAGATTATGAACAGGTTCTAAGAGATAAGAAATATAAACCAAAAAGCCATTGGATGACAAAGTTAATGCTTTTTTAGTTTTAATGGTTTATATTTTATTTCTATAACAGTAAAGGAATATTAAAATGGGAGATGTTTTTTCGATGTCAATGGAATCTTCTAAAGACAATAAAGATAGAAATGAACAATTTCTCATGCAAGTAGCCGCTTGGTTGGTTGATAACACTAGCTTAACTTTTGATCAAATAGCACAATGTTGCAAGTTATCCCTTGAAAAAGTACAAGACATAGCTGATGAGGAAATAGAAGTTGAAAAGTATGACCCTATTATTTCTGAAATAATTACTGAAAAAGAAATCGATAATTGCAAAAAAAATCCAAATCGTGTACCAAATTTGATTATAAAAAATATGAAAAAAAGTGCAAAGACGATTAGCTTTCTTGCCTTTGCTTCCACAGCAAGGCGTAGAGATAAACCTAATGCGATTTATTATTTGGTAAAAAAATTTCCTATCTTGAACAATAATGTGATAGCTAAGCTAGTTGGTACAACAAATTACACAGTTGAGCAGGTAAGAAATAGATCTCATCATAACATACTCAATATCAAACCTCAAGATCCTGTACTACTTGGTTTATGTAGCCAGGAAAATTTAGAAGCGGAAGTAGAAAAAGCGAAAGTAGAAGAAGAGAAGAAACAAAGATTAAAAAATATAAATAATAGCTATTGATGATTCTCAAATTCTTGTACTTTGTTAATATTAAATTGACTTGACTTGTTAGTTTTTATCAGTATAATATGAGTAAAGTATCTAGTTTAATAATAATTAAGTCTAAATACGCACTAAAAACTAGCTCAGCCTAATTTATTGTTTTATACTCACATTTTAGGTTAGTAAGCATCAATTAAAATTTTTGGAGGATTATGACAACAATCAATGAAGATGTCTTAGCAAAAGGAGAGGTTGTAGGTCAACCTGAAAAAAGCGAACAAATTCATAATGCTGACGCAGTAAAACAAATTACCAGTGAAGGTGCTGAAAAAAACAAGAAAACGTTGGACCTGAGCGAATTGAAAGAGAAAACAGCAGAAGAATTGTTAGAGCTAGCTGAAGAAAGAAAAATTTCAACTAGTGGTAAAGGCAATGGCAGGATGCTAAAACAGGAAATGATATTCAGTTTAATGAAGAAAATGAGTGAAGAAGGAGGCATAACCACAGGAAGTGGAGTAGTGGAAATATTGCCTGATGGTTTTGGTTTCTTACGTTCATCAAGTGCAAATTATGCTCCAAGTACCGATGATGTTTATATTTCCAATGGCCAAATAAAGAAGTTTAATTTACGTACAGGAGATATGGCATGTGGAGAAATAAGGCCACCTGGTGATAAGGAAAGATATTTTACTTTAACTAAGGTTCACAGTATAAACTCTACTGAAATCAGTGAATTAAGAAAGTACGTACATTTTGATAATTTGCTTCCACTTTATCCTGAAAAAAGCCTCATCCTTGAAAACAACAGTAGCGGAGATAATAAAAAAGATATAAACATGCGTGCTGTAGATATAGTTACGCCTCTTGGAAAAGGACAAAGAGCATTGATAGTTGCTCCACCTCGTACAGGAAAAACGATATTGCTTCAGCAAATGGCTCACTCTATAGCTACAAATCATCCTGAAATAGAACTAATAGTATTACTTATAGATGAAAGACCCGAAGAGGTGACAGATATGATACGCTCTGTAAAGGGTGAAGTGGTAAGCTCTACATTTGATGAGCCTGCCTACCGTCATGTCCAACTTGCTGAAATAGTAATAGAAAAAGCTAAAAGAATGGTTGAACACAAAAAAGATGTAGTGATTTTGCTTGATTCTATAACTCGCCTTGCACGTGCTTATAATGCAGTTATTCCTTCGTCTGGAAAGGTTCTAACCGGTGGTGTAGATTCAAATGCGCTGCAAAGACCAAAACGCTTTTTTGGAGCAGCTCGTAATATTGAAAATGGTGGTTCTTTGACAATCATCGCTACAGCCCTTATAGAAACTGGTTCAAAAATGGATGATGTTATTTTTGAAGAGTTTAAAGGCACAGGTAATGCTGAAATTATACTAGATAGAAAACTTGCTGATAAACGTATATTCCCTGCTATTGATATTACCAAATCCGGAACAAGGAAGGAAGAGCTATTAGTTGATAAGGCCATACTAAATAAAATATGGGTATTGCGTAGGATACTTAACCCTATGGGATCTGTTGAAGCAATGGAGTTTTTACGTGACAAATTACTTTTAACAAAGAGCAATGCTGACTTTTTTAACTCCATGAATCACTAAAAGTAAGCCAATTCTAATAGAGCAAAAAAGCAAAGCTCTCTTATAGCTAAAATAATTTGGATTCATCAAAATATATTAAGCTGGCAATCTGCCTTAAGTTGCTATTCCAACTTATAGCACTGATTTTGATCAAAAATTTTATGTAGTCAGTTTATTTACAATCGATTTTCCAGTGTCAGCCACTTAGATGACATCTTTTTGACTCTTAATATTAATATGTTTATACAATTGTGTACCAGTGTTGAAATGACACACTCAAAAGGGGATTGTATTTACTCTGAATCAGATGATAAATTAGATGCTTGGTAAGCGTAATTTGGAGCTTCCTGTGTAATGATTATATCATGAGCATGACTTTCTCTTAACCCTGATGAAGTAATAGTGACAAATTTGCAGTTTTTTTTCATCTCTTCTATATTACGGTTGCCAGTGTAACCCATTGCAGCTTGCAACCCACCAATTAACTGACAGATCACTCCTGAAGCTGGACCTTTAAAAGGAACTCTTGCTTCTACTCCTTGTGGGACTAAATCGAGTTTTGAATCTTGAAAATAACGGCTAGCTGACCCTCGTTTCATTGCACTAATAGATCCCATTCCTCGATATTCCTTATATGCTCTACCCTTATACATGATAATCTCACCTGGGCTTTCCTCAGTACCAGCAAAGATTGAACCTATCATCACAGTATCAGCACCAGCTGCAATAGCTTTTGCAACATCTCCCGAATATTTTATTCCACCATCAGCAATTAGTCTGACGTTTTTTGTTTTACAAACCTCTGCAATATTCTTGATCGCAGAGAATTGTGGCATACCAACGCCTGTAACTATTCTGGTAGTACAAATTGATCCTGGCCCTATTCCAACTTTCACTGTATCAACACCAGCATCAATCAACGCTTCAGCAGCCTCTGTTGTTGTGATATTTCCGCCGATTAATTGAGTATTCGGATACATCTTTTTTATTTCCTTAATAGTACTGATAACGTTCTGGGAATGACCGTGAGCGGTATCTACAATAACCACATCAACTTCTTCTTCGATCAAAGCTTCACATCTTTCTATACCGTCTTTTTTACCAGTACCAATTGCAGCGGCAACTCTGAGTCGACCTTTACTGTCTTTACATGAATTTGGATATCTATTGTATTTTTCGATGTCTTTAACTGTGATTAGACCTATGCAACAAGAATTTTCATCAACAACCAAAAGCTTCTCTATTCTATTTGCATGCAACAATTTCATTGCTGAGGCGCTGTTTACTGCCTGCTCTCGAACTGTTACTAACTTATCTTTTGTCATTACCTCGGAAACTTTTATATTCATGTTCTGGTCTTCAATAAACCTCACATCTCGATTAGTTAAAATTCCCACTAACTTGCGTTGATCAACTACAGGAATGCCGGAATAATTATACTCTCTCATTAATGAAACTGCTTCTGCAACTGTTTTATCTGGGGAAATTGTAATTGGGTTATACACGATCCAGCTTTCATATTTTTTCACCCTTCTTACTTCTAACACTTGTTCATCTATTGATAAATTCTTATGTATGCAACCTATTCCACCATGTTGGGCAATAGCTATTGCAAAGCCTGATTCAGTGACAGTGTCCATTGCAGAGGATATGAGAGGGATATTTAGTTCTATATTATTTGTTAGATAAGTTCTTGTGTCTGCATCACGAGGCAATACATCAGAATAGGCCGGTAAGAGAAGTACATCGTCAAACGAATAACAAGCTTCCATTTTTTTCATATGCTTTATTTAAAGCTTATACGCCAATTAATGAAATTGCAATAGAGCTTTTGCAAAATTAGCCTGGATCCAGCTATTTTTAGATCAAAATAGGATAGAAGAGGTATGTAGCTCCTAATATATTTATCGCAAAATTACATTATTTGCTAGCAAACAGAACTGCTCAATAGTTAAGCTTTCTGGACGTTCGTCTCCACTCAGTTTAGCATTCTCAAGAGTAGTTGAGACATCACTAGTTATACTTTGCAAGCTATTTCTCAGCATCTTTCTTCTTTGAGCGAACACAGCACGTGTTAGCTTTGTTAAGGTTTCTAAATTTACTGCAAATCTTGGAGTGGGTAAAGGTTTTACTGTAATTACTGAAGAATATACTTTTGGTCTTGGAAAAAATTCCTTAGGTTCAATATCAAATTCCTTTTTTATGTCGCATAGTAACTGGCTTAGCACTGATAGGGAACCATAATCTTTAGAATTAGGTTCTGCTGTAATACGCTCTGCTACCTCCTTTTGGAACATTAACGTCAAATTCGTAAAAAATTTTATATTATTTAACCACTTTAAAAATAACGCTACTGAGATATTGTAAGGCAAGTTAGCAATGACTTTGACTGGACATTCTACCAACTCTTTTTCTACAACATTAAGTGCATCTGCTTCTATAATTCTATATTTTCCCTGATGCTCATTTAGCAATTGTTCGTGATGTTTCACTAAACTACTATCTTTTTCTATAGAAAGTAGAAACTTTGGATTATACGCCAATATTTCTCTTGTTAACGCACCATACCCAGGACCAATTTCAATAACATTAAAATCTTTCAGGCTACCAGCTAAAGCAACTATTCTTTTTGTTATCTCATTCGATAAAATAAAATTTTGTCCTAGACTCTTTTTTGGCTTCAGTGAAAATTTTTTCATATGATCTTAGTATGCAGTATTTTAAAAATTAGTTGACGAAAATTCATCAATAATTGTATATTGTCAGTGTATTTAATGCCGGCTTAGCTCAATTGGTAGAGCAACTGACTTGTAATCAGTAGGTTGTCAGTTCAAGTCCGACAGCCGGCACTCTTATCCATACAAGTAAAGTTGATGTCCTTTTTAATAGTAGCAAATTGGAAAATGAATGGAACACGTTCTTCATTTGTTAACTTTATAGGCAAACTTAACAACAAGAGCAACGAAATTACCTCTAAATTAGTAATTTGCCCTCCTTTTACATCATTTCCAAGCAGTATAGAGTTGAACAATAATATTAAAATAGGAGGACAGAATTGTCATCATAAAGAGTTCGGTTCTTACACAGGTGAAATTAGTGCAGGAATGTTGAAGGAACTAGGATGTAGTTACGTAATACTTGGACATTCTGAAAGGGCTCATGAAAAAGATAGTGAAATAAAACTTAAATCGAAAACAGCAATAGAATCAGGATTACACCCAATCATCTGTGTAGGTGAAAACTCAGAAGATTATAAAAATAAAAAAACAAAAGAAGTAATAGAATATCAATGCAAAAACCGTTTGCCAACACAAGGTGAATATACCATAGCATACGAACCGATATGGGCAATAGGAACAGGAAATGTGCCAAATAATGACGCAATTGCTGAGGTGATAGAGATAATAAAATTGTGTACTGGTAAAAAACACATTATATATGGTGGCTCAGTCAGCTCAGAAAATATAGGAAACTTGCTCAGTATTCCAAATCTATTAGGAGTTTTAATTGGTAGTGCAAGCTTAGATTTTGATCACTTTTATCAAATTATACAACAAGTCGAGAAAAAACTTTCTCTTAATTAATTCTAAAGGATAAATACTCTTATTGTCATGGTAAGGGAGTTGGCAAAATGTGTCAAGGAGTTTTCTATTGGCTAAGGTTGTGACAATAAAGTTAAGCACTGCCAAAAACTATGGAAGAAGTCATTATAATTTGTATTATATCTTTATAAAATGGTTCGCATAAGTTATCTAGAAGTGCAACTAAACAAATACAAAAATCAAAGTGTTGCGGTTTTCGGCCTTGGTAAAACTGGTTTGTCCGTTATTAATGCTCTAACAAAAAGCAGTGCAAAAATATATGCATGGGATGATAATAAAGAGCAAATAGCAAATGCAAAAAAGATATATAAAGAGTGTAACTATACTCATCCCAATGAGTATAATTGGCATGAGATAAGCACACTAATTTTGAGCCCTGGAGTGCCAATACCAACGCATTGGGTAGTAAAACTTGCAAGAAGCTTTGACTGCAAAATAAAATCAGACATTGAGCTATTTCTCGAAACTAAAACTACAAGCCAGAAGGTTGTAGGCATCACCGGAACAAATGGCAAATCAACCACCACGTCACTAATAGGGCACATATTAAAATCCACAGGGAAAAAAGTAGCTATTGGCGGGAATTTAGGTGTGCCTATTTTGGATTTAGAAAGAGATGCAGAAATTTATGTAATTGAATTCTCCTCTTTTCAATTGGAGCTAATAAATAAAATTAATGTAGACATTTCTGTATTGCTCAACATCACACCAGACCACATAGATAGACATGGAAGTATGAATAACTACATAGCAACTAAATTAAAACTGATAAACAGTAGCAAGATTGCCGTGATAGGATGTGATAACAAAATTACCGCTGATGTATTCAATAAATTCACTGGGAACAAAATTCCAATTTCAGTAACATATTCCCTGGTGTCATTCCAGCGCATGACCAGAAAAGAAAAACCATTGCCAACTACTCAGATGATAGAGGGTAGTGCAAGAGATCTAATATCATTGGCAGATAACAATTTGCTTGATTATAGTGAACAGATTACTGGTATAGATCGAAATTATCTGGATCCCAGTGTCAGCTACTTGGATGACAAAAGGAGTGCTGAGATTCAGGAGATCTCGATAAAATTAGAGAATCACAACTTATCAATGAGTGATATGAAAGTAAACCTAGTATCCAATGTAGAAAATATAGTAGCTGCACACGCTGTGTGCAAGTTACTTGGAGTAGATAGCAGCACTATTGTCAATGAAATCAAATCCTTTCCAGGGCTAAGACACAGAAATGAATTTCTTGGCAAAATACATAATGTACTTTTTATCAACGATAGCAAAGCAACCAATGCAGAATCGACCGAAAAGGCAATTTTATCTTATAAAAACATATATTGGATTGTTGGCGGAAAAAGCAAAAAAGGCGGAATAGAATCATTAAGCAAGCATTTCACCAAGATTAGAAAAGCTTTTCTTATTGGAGAATCAACTGAAGTTTTTGCAAACATTATGGAGAACAAAATAGATTATATGAAGTGCTATAATCTAGAAAACGCATTTAAACTGGCTTTTGAAGAGGCCATAAATAGCAAAGAAGAAGTAGCGATATTACTTTCTCCTGCATGTTCTTCTTTTGATCAGTGGAAAAATTTTGAAGAGCGCGGTGAAGCATTTTGCAGAATGTTTGAAAATCTCAGGTACAATTATATGTGATGTTTAGTATAGTATTGTATGGAACAAAAGTTAATAGTAGATGAGCTGATTAAGGTTATTCCATTTGAAGGAATAAGTGATGCAACCTTATTGAAAGTGTGCACGAACCTTAACCTAGCCAATAGTTTTTGTAAATTTCAAAATGGAATATATAGTGCTTTGGAGTACATAGCAGAGGACTTAAATAGCTCAATAGAAACTGAACTTTGGAATTCCAATTTAGAAGATATGAAGGTAAGAGAGCGGATAAAGTTAGCTGTCCAAATACGCCTTTCAAACTATGCTAAGTTACAAAATTACAGAGAGTTTTTAAAAAATGTTTTATCATTCTCTATATTACCCCAAAATACATATTTTTCTAGTAAACTCTTGTACAGAACTGTTAGCGCGATTTGGTATGGCATTCATGATCAATCAACAGATTTTAACTACTATACAAAAAGAGCAATATTAGCTGGAGTGTACTTAAGTACGATACTTTTTTTTATCAATGATTATTCAGAAGATTTTGCAGATACCCTGTCGTTTCTTGACAAACGTATCAACAATGTCATGACATTTCAAAAGTTTAAAACCCGTTTGAATAGAATGGTAAGAAACTTCTTATAGCCTCTTTACTTATACGAGTTACTCGTATTTATACCTAAAGCTGCCTTGATTTTTATGTTAAGATAATTGAACATCCACTAACAGTGAGCTTAACAAAGAACTTGATTGAAAGCAATACATTAGAAAGTAGTTTTGCTGGAAACTTGAAGTAGACAGAGTTGATACACATAAAGCTGATTCATGTACAAAAGTATCTGTTCAGATACACGACTAATGCTGTGTGATCCATAGAGGTTATTACAATAAGAATGTAAGATCAAATAGAAATTTGGATTTGCAGTAGTTTATAGACCTTATTACAATTGCAAAGGATAAATTAGTTAATCTAGGGTTAAACTACGTCTGAGTTGGATAAAACTATACAAAATGACTACTTTTAGCAGCAAACATTAGAGCAGTTTTTCCAAGAGCAGTTTTTTCATAGTCAAAATGAGGTAGACTAAGAGTACTAACTACATAATTAACACCTGCGTTTGCTATTTCTACTAAGTATTTTACTACATCCAAGTGACCTGCTTGAGCAGCATCAAGTAAAAAGAGTGGAGCAACTATCTCCATGAGGCTTCTTTTGCCTTTTTTTGCTTGCTTAATATTTATAGCTAAAGCTTCAGGGTGTCATTTCAGTGCGTGACGCAGAGATGTACGGAGATTGAAGATCAGTGCTTGACACTGGAATCCAGAAATTTTTTGAGAACAAAAGTTATGCTAAGTTTTTGTTGGTAAGAAAGGCTGGTGTCTGGGCACTGGGATGAAAGTAGTGTGAAATGGGGCTACTTGGGGATGACAAAAAAGAATGTACTGGGATGACAAGAAATAGGGCAAATGTATAAAAATAAATATTTCTATATTCAGGAAATTGTGGACTTTAATATATCGGAATTTAGTAACTTCAATAAATTGTGATATATCTTTTACAGATTCATTCAAACTTAATTAAGTGGGAGTATTGTTAATGCGAAAAGGGTTTAATTAAAATGGTATGGCGTGTGAGGAAGACATACATCAATTGGTAGAAAGTGGATTTGATATTAACTCAAAAGATGTAAGCGGAGTCACTCTCTTGCATAAGTTTACAAAAGAAGGCGATTTAGTTGGAGTAAAATCATTATTAGAGCACGAAGCTGACTTTAATGTTGTGGACAACGAAAATAGAAATCCACTGCATTATGCTATTATGCATGGACACAAAAAAATTGCTAAACTTCTTGTTAATCAACTGACAATTAATTCTAGAGATAAAAATGGATTTACTCCACTTCACCTTGCTACACTACAAGATGACACAGAATTAATGGATTTTTTAATAACAAAAGGCGCAAAAATTAATGAAAAAGATGCTGAGAAAGGCTATACTCCTCTTCACATAGCTTCATTATACGGTTCTAAAAAGAGCGTCCAGATTTTAATTGATAGCGGAGCAAATCTTGAATGTGAAGATAACAACTTTCGTACTCCTTTATTTTTGACCATTTATCAATGTACTACACATTATGAAAGTAGAGCAGAGATTATAGAATATCTGATAAAGAAAGGTGCAAACATAGAAGCAAAAGATGCAGAAAATAATACTACGCTTTTTCTAGCAGCATATAACAACAAAATGCAACTGGTAAAGCTTATTGTAAAGCAAGCAAAAGCTAAGTTAAAAGAGTTTATTTGCACAAAAAATAAACATGGTTTTGATGCACTGGACTGCGCTATTAAGAATAATAATAGGCAAATGGTAACATTTCTTGTTTCAAAGGGAATAGAAGCAGATGACCAAGATTGTAGCGGTAACACCAGGTTACATAAAGCTAGCTATAATGGTGATACTAAAGCAGTTAAGTTCTTATTGGAGCTTAAGGTAAACGTTAATGCCGTCACTAGATGCAACAGAACTCCTCTGCTACTTGCAGCTAAAAAAGGCCATGTAGAAATTGTAAGAATGTTGTTAGCAGTAAAAGCCAATATGAATATTTGTGATCAACAAGGTTTTACACCTCTGCATCTTACTATTCAAAAGGATTATTTTGATATAGCTCAGCTATTAATAGAAAAAGGGGCAATTAATTGTAGTAATGATTATACTGCAATAGATATGTTTATTGACAAGGCTCATAGCAAAAAAAATATTGAAGAAAATTACAAAAAATTTTGTAGGTTTTTGATGCTTTACTTGAAAGAGCTACATAGTAAACACAAAGCCTTTTGTGTACTTTCAATCCTAGCTCTAAGCTTAACAATTATAGGTTTACCATTTATTTTCAAGCCTATTATTAAATATAGAGAAAGAAGTAAAATATATAAAAAAATTAGGGCTATGCTGATTTATATTTAAGTATAACAGGAGAACTAAGCTAATATATGACAATTATCTGCTCGATAAAAATGGAATTAAATGTATCCGTTTAGCAGAGTGGCAAAATAAAATAGACAAAACCATAAAAATAAATGGTGTCATGCAATTTGAGCTTCGGCATAGATCCCACATAAATTTTTTGGTACATATTTTTTCAACATTAATTTCGTATTCCATTCAAAGAATATTAATATTGGCATATAAGTATGAATATTATGCTAATATAATTACTTTTTAGGTATACATGGCAAATTTATGCCTGGAAACAGTTTTTAGTTATTTCCTAGACTTTCTTTATAAAAATCACAGGCGCCTGTTATTAGCTAAAGTAAAGGTCAAGTATCTGGAATTCTGGACATAAAATCCTCCTGTATAAAAAGATTAGAAAAAAATGCAGCGCACATATGACAGACGTGTGTATACGCTGAAAAAGATACGCTACGTTTTTTATTGAAAAGTTAACTGAAAGTCTGCAGACAAAGATAGATTTTGAGCTCTTAAAATATCTCTAATTGTCATTATAATCAGATTCAAAATATGCGGAAGTAATTTTTTTGACAATAGATTTCTTGCATAACCAAGTGTTATTCCAGCTGGGATCCAGCTAAGTTGGTAAACACTTTACAACGTTTTTTGCGCGAAAAGGCTGGATGCCAGTGTCAGCTACTTGCATGACATCGTCTTGGATGAAAATCAGTACGTGATGCACCAAAAATTGTGCATCAAAAGGGTGTCATTTGAGTAACTTTTTTGTTGTCATGCCAGTGTCAGCTACTTGCATGACACCTATTTGTTCCTATGATAGTCTTATCTGTCTATCTTATTTTGCTACTCTGCTGAACAGATACGTTTCTTTTACCTTTTTTATTCTGTAAATTTTTTAGTATTTGTATGTTTAACATAAGAACTACACAAGACTACAAATGGTGAATCAGCATTACCTTAAAGAGAGTACCCATATTTTCAGTTAACCTTAAAAATTCACTGAAGATCTTATTCTTCTGTTCATTACTTGCATTTTTCATTAAAGCTTGCGCTCTTTCCTTTATACCAAACAAATATAAAAATTCTCTTTGAGTTAAAATCTCACAATTTAAGTATTTTAATGAATCTTTTAACGCTTGAAAGTTTACAAGTGCAGTAATATCACTGTTACCAATATTTTCAAGAAAATTAGCATACTGATGCTGCCTTATCGATTGCAAAGTGCTCTTGTATGAAGGATATAAATAACCATAATCTATAATCAGGGCAGCTCCTCCGTTATTGACTATCTTATTCTCAAGTTTCTTTAATATTTCGATTCCGGCTAGGCATACTTCCACTACTGCACCATTGAAACCCCCTGTCATTCCAGTCTGGAGTCCAGTTTTTGGTCTGGTTAAGCACTGGAGTGACAATGAAAGACTGCCATCATCTTGTTTTATTACTCTATTTTCATACCACTGCCCATCACGATAAACAAACTGATCAATTGGAAGAGCATCAAAGAACTCATTTGAAAAAAAAATAGTTGGCTGATTTGGTAAGTTGTCGACATCTGTGTGCCAATTAATATCTAATCCCTTTAATTTTTCCTTTTGTATTTTCTGTAAAATAGGGCTTATCTCAACTAGATGAATGTCCATTGAGCTAAAAAAACAGCTATATTTTTTGGTGACTCTTATTACATCATGAATGAGTGTTCCTTTACCTGGCCCAAGTTCAGCTAGAGAAAATTTTGATGGCTTTCCTAATTTTTCCCATGTATCCATTATCCAAACTGCAGTTGTTTCACCAAACAGCTGACTAATTTCAGGTGCAGTAATGAAATCACCATCTTTGCCAAGTGGTAATTTATTCATGTAATAGCCGTACTCTTTATGATATAGAGCAGCATTCATAAAATTACTGATGGATATTGATCCTTGGCTTTTATCAATTAATTCGTGTATATAAGTAAGCATATTATTAATAAATGTTTAACTATAGCGTGCCATACTATAAAATAGTGGAGTATTTATATATATAATATAAGTTTAAAGGCGATAGTGCTTTGGTTATGAATAGTCAAGATACGGATTATGTTACCCTTATACCTCAAGATGATGGTGTTGAATATAAATTTGAAGAAATTGTCAATTTTGTAGAAAATAAGGTTGTAGGTGCTGATGGATTAACTTTAGCGGAGGTATTTCAAGCATTAGTTAAAATGCTGAATGGTGACCTAGAGTTAGTAAAAAAAGTGTTAGCATATGCTAATATTATGGTAAAGTATGGAATGAGGTTAGCAAAAGAGTCACAATTGAGCAGAGCTGATATTCGCAGAGCTTTAGAAGGGGAAGAAAGTGTTTTCAATAGGCAAGATTTTATCAAAAAACCACCTCTTGTACCTTCTATAAAATCGGTTAAAAAGAAAAGCAGAGGTCTTTAAATGGTTGAGTCTATAAAAAAATTTACTGTACAGTGTGATTTCAAAGGGCAAAGTTCACCTTTTGCAATATACATAGGAGATCCAAAGAGTGATACTCATCCAATTCACTATCAAGATTCCTGGCTTGCAAAGGAGCGTGGAGGAAACATACCTAATAGAGTCAAAGAAAGTCTGCAAAAATTATATAAGTTATCTAAAGAAAATGGAATCTCTTTCTCAGAATTATGTGCATATGCTATTACTGTAGTTAGTAATAATGATAAAAAAAATGACTGCAAGTAGTTAGGTTCTCAATATTTCATTTATAAAAGTTTTTGATCTCGTCTTCTCGTCCACTTTTTTTACTATAACTGCACAATAGGTTGAAATGTTATTTTTAGGTGGAGTAGATCCTGGTACAACTACAGAGTAAGGTGGTACTTCACCATAAAATACCTTGCTTGTTTCTCTGTCAATAATTTTTGTTGATGCTCCAATAAACACACCCATGCCAAGGACTGATCCTTCTCTTATTATAACACCTTCGGCTACCTCACTACGCGCTCCAATGAAGCAATTATCTTCTATAATGACTGGAGAAGCTTGAATGGGCTCAAGAACTCCGCCTATTCCCACTCCACCGGAAATATGGCAATTTTTCCCTATTTGTGCACAACTACCAACTGTTGACCAAGTGTCTATCATTGTGCCAGAATCAATGTATGCACCAACGTTGATAAAGCTTGGCATTAGAACAACATTTTTACCTATGTAAGCAGATTGGCGGACAAAACACCCAGGAACTGCTCTAATTTTTGAATGGTAAAATTTTTCTTCATTCCATTCACTAAACTTACTACCGATTTTGTCAAACCAGCAATTGGTGTTGTCTATTATTTTGCTTTCCTCAGTGAGGAAATGTAATAATATTGACTGCTTTATCCACTTATGTACTATCCATTCTCCACTTGATAGCTTTTCTGCTACTCTAATTTTACCACTGTCAAGTAACTCAATTACCTCTTTGATTATTAATCTTGCTTCGTGTTTTAGATTATAGTCGTTAAGTTTTTCTTTATCTTTCCAAATATTTTCTATCTCATCTTGTAATTTTTTAGTTGCAAATTTTTCATTTATTATATACATATTGATATCAAATTTATATTATTTTATACGTAAGCACTATGAAAATACAATGTCATAATTGTACTAAAACTTACTTAGTATCTCGTGGGCAAATAGGTGAATCTGGAAGAAAAGTGAAATGTACAAACTGCAATCACATGTGGCATGAGTATCTAAAAGAAATGTCAAGTGAATTGTGCCCTGCTGGTATACAAGAAAAAAAAGCTAACTGGAGGCAAAGTTTAACTCTAGCTTTTGCAACAGTTGCAGGGTTATGCGTTATAATTGTTGGTGGTATCTTTCCAGGAGAGGTAAGTAAGATATATAAAGCAGTTAGTGCATATAAAGATTCAATAAGCCATAAATTAGGATACAAAAAAGTGCAAACGGAAAATTCAAGTGCGAGAGAACTTGTTGTAAATGAGTTTTATCAAGATTACCTTTTTCTATCTAATTTTAGATCTAATTAAATAGGCATAAGTCATCAATGTTATGCAAATAACTACACTTATTCCTTTATGATAGTGTCATTCCAATTTCAGCTACTTTCATGACGCCCTATGATTGTTATTACATCGTTTACTATAGATTTGTTTCAGAAGCTTACATCCAGAAAACTTGTATAGATTTTTTCTACTTCTGTGATATTATAAGCCTGTGATGATAAAATAAGTGGATATGGATAAGTCAGCGTATGAAATCATAGAGCATGAGTATGATGTGGTGATAGTAGGTGCAGGTGGAGCAGGGCTTAGAGCAACACTTGGAATGGCTGCAACTAATTTTTCAGTTGCCTGCATTTCTAAAATTTTCCCTACACGAAGTCATACAGTTGCAGCGCAAGGAGGAATTAGTGCAGCTTTGAGTAATATTGCTGAAGATGACTGGCGCTGGCATGCATATGATACAATAAAAGGTTCAGACTGGCTTGGCGATCAAGATGCAATAGAGTATATGTGTAAAAATGCTGCCAAAGCTGTGATTGAACTTGAAAATTTTGGTGTACCCTTTTCTCGTACGGAAGATGGAAAAATATATCAGCGTGCCTTTGGTGGAATGACAACTCACTTTGGTAAAGGAAAATCGGCTCAGCGTACTTGTGCAGCAGCAGATAAAACTGGGCATGCAATTCTTCATACTCTATATCAGCAATGTCTTAAATTTAACGCTGAATTTTTTGTCGAATATTTTGTAATCGATTTGATTATGGACAAAGGTACATGCTGTGGGGTGATAGCTTGGTCGCTGTGTGATGGTACGTTGCATAGATTTCGTGCACATTCTGTGGTAATAGCAACAGGTGGTTATGGACGTGTTTATTTTTCTGCAACAAGTGCACACACCTGCACAGGTGATGGTAATGGCATGGTGGTAAGAGCTGGGTTGCCACTTGAAGATATGGAGTTTGTGCAATTTCATCCAACAGGAATATATGGCTCAGGGTGCTTGATGACGGAAGGATGCCGCGGTGAAGGTGGGTACCTCGTTAATTCTCAGGGTGAGAAGTTTATGGAACGTTATGCGCCAAAGGCAAAAGATTTGGCTTCTCGTGATGTAGTAAGTCGAGCAATGACAATTGAAATTAGAGAGGGAAGGGGAGTTGGGCCAAAGAAAGATCACATGTACTTGAATATAGCTCATCTTGATCCGGAAGTAATAAAGCTCAGATTGCCAGGTATTAGTGAAACAGCAAAGACCTTTGCAGGAGTTGATGTTACTAAAGATCCGATACCTGTTATTCCAACTGTTCACTATAACATGGGAGGTATTCCAACCAACTATCATGGGGAAGTGATCACGTTGCAAAAAGGTAAAGAAGAAGTGGTAGAAGGATTATTTGCAATAGGAGAAGCAGCATGTGTTTCTGTACATGGTGCAAATCGACTAGGTTCCAACTCGCTTCTTGATCTTGTGGTTTTTGGTAGAGCTGCCGCGCTTAGGGCAAAAGAAAAATTGAAACCTGATACACCACATAAAAAATTGCATTCAGACTGCACAGACTTGATAGTAGATAGATTTAATAAAATGCGATTTGCTTCTGGAGAGTTCAAAGTAGCAAAAATACGAAGTGAAATGCAGCACACTATGCAGAAATATGCATCGGTATTCCGTGTTGCTGAAGTTTTAGAGGAAGGTAAAAAAGCTATAAAAGAAGTAGCAAAAATGATGCCTAACATTGCAGTTGAAGATCGCAGTATGATATGGAATAGTGATTTGGTTGAAGCGCTGGAGCTTGCCAATATGATTCCACAAGCAGTTATTACCATGGAATGCGCAGCTAATCGCGAGGAAAGCAGGGGTGCTCATGCTCGTGAAGATTTCCCTGAACGTGATGATAAAAACTGGATGAAGCATACTATAGCATGGCTTAAAGAAAAGAAAAACCAAGTCAGTGTAGAGATTGACTATAAAAAAGTTGCTGAAAAAACTTTGAGCGATGAGATTGATTTCATCGCCCCGGAAAAGAGAATTTATTAGTCAATTCATCTAGTTTATTTATAAATCGTAGTATTGATATATCGCTCATTTTAGTAGCTGGGCTCTCTGTATGTTCTGACTGCTCTTGTGCTGCTGAGTTGTTAGCTAAATTTTGTTGTTCAGTAACATTTTCAGGTTGTGTTGCAGTTTGGAGATTATCTTTACTGGTTTGCTGATCATTGGTTAATTCTTTAACATGTTTCCTAATGCCGCTAAGTCCCAAAGTGAATATCAGACAGACCACTCCTGTTATAGCTATGATGGGTAACGCTGCTCCAATTGCAATTTGTCCTTGAAAGCAAGAAAGTGTTACCATTGTAATAATAGTAGTTGCTACTGTGATTGCTAACAATACACTAGCTCTCCTACCCGGATCAATGCATTTCCATACAGCAGATGCTCCTTTTTTTACACCAGAACCTAGCTTTTTAATGCCTGATTGACATTTTTTCGAAGCAGTTCCACAGTGGTATTTTTCCTCAAGCTTCTCTTTTAGTTCTTTAGCTTTCTCCTGTGCTTTCTGTGGAGTACTTGAACAATCTTTTAGATCTCGTAAAGTTAAATAGTACTTTTTAGTATGGAGTTCTGGATCTTCTAACCATAAAGAATCAGGGTTAGCACCGTTTTGTAATAATGCTGCACAAAACTTTGTTGTATTATCATAATTAGTGGCTAAATCAAAAATTGTTTCTTGCAATAGGTATTCGATACTTTTTTTTTCTGCTTTTTTCTTTAGTGCTAATTCTAGAGGTGTATTGCCTTGCCTGTTAGTTGCTTTTATAGCTTCATCTAATTTATCTTCAGATATTTTTCTTTCTTTTACTAAGGCTGATATTAATTTCAAGCATGTAACTTTTTGCTTCCCTGTCAGCAAGGCAATATGGTGTAAAGCATTATTGCCATTTGCATCTTTAAGGTTAATATCTGCTCCTTTTTTCAATAATTCCTTAAAAGATTTTTTATCTTTATCTTTAATTGCTAAATGTAGTTGATAATTATCATTACTATCTGGAGTATTTATGGTATGTGGTATAATTTCTTTAATTTTTGTTCTTATTTCTGATTTTAACTCAGGTTTCTTTACTGACTTTGCTAATTTTTCTAAGAAATCACAATAGTATGTCTTTTGCTCTTCTTTTAAGTATTGTAATTCTTTTGTAGATAATCCTAAATTGTCAGAGCTGGCTCCATACTCTAGCAATTTTGTAAGAAACTTAAGTGTTTTATCGTTATCTTGGATTGTGTGAGAATCATGTTTCCCTTTTATTATCTTGTTAATTAGTGCTACCTGAAAAGGAGTCTTTCCTTCTTGATTTTCACTATCAACAAGTTGTGCTAGATCTTCCTTGGTGACCGTTTTTATTAGGGTACCTAGAAACTTGCATTTCTGTTCCTTTTCGAGCGATGCAATAAGATGTAAAATATTATTTCCTTTTTCATCTTTTATGCTGTTAACATTTGTGCAATCTTTTAGATATTTTCTAAATTTCCTGCTATTTCCATTTTTGATTGCTTTTAGTAATTGAACATCATTATCAGAATCTGATATTCCGTTTACTTCATTTTCAAAATTGCTACAGTAACCACTTTCTGACTCATTGTCCTTGCGATTTTTATTAGAGTGACTTTTAGTGACTTCAGAAATTGCTTGCCTTACTTGGTTTTTTGTTTCATCTGATATTTTTTTTAATTGTTCGATTACTTCACCTAGCACTGGAAGGAAACATTGGACATAATATCTGTGATATTTTCCCTGTTCTCTAAGAGATTCTTCTAATTTAGTTAATACTTCAGGACTAGCGCCTTCCTTAAATAACCTTTTACATTCCTTGAGTGTTCCATCTCGACTTCTTGGTTTTTCATGCTTATGTTTTTCTTTTTTTACCTTTCTCTCTATAATATTATACAATTGCTTGTCTTTTTTATCTTGCTCTTGTTTTTCATTTTTGTTTATATATTTATCTAGTTTGTTTGCATTAGTAACTAATACACTTAGATCTATACTCATATTAAAACCTCAATATTAAAAGCTATTTGGCGTTAACGAATTGGATTAAACTTTTAAATTGAGCTAGATGTTATCGAAATATAGGTGAAAAGGCAGAAAACTAGTTTCTATTAGAAAATCTATTGTCATATTCAAATCCCCACTTTAGCACTTGTCTACTATTTTAACTATTTTATCTTAAAAAATAATAAATGTGGCTAAACTGTGAAGCATGAGTGCTACTGAAAGAGGTAAACCAATGTTTTTATAGATCTTTCAAACTTGGTTTTTCTTCTAATTTTTTAAGCATTCCTTTACTTAGTATTGATTTTATCTCTTCTACGCTTTTATCAAGATCATCATTAATTATTACGTAATCATATTTATTACTTTTACTTATCTCTTTTTGCGCTTCGGCTAATCTCCGCTCTATTTCAATTTCATCATCACTATTACGCCTTTGTAGACGCAGTCTAAGCTCTTCCATTGAGGGAGGTAGTATAAAAACACTTACAACTTTTTCTCTTAAGATTTCAAATAAATGAAATGCTCCTTGCCAATCTATATTCAGTAAAACACTTATGCCACTACTCAGGTTTTGTTCTATAAAATCTTTTGGTATACCGTAAAAATTTTCAAAAACTTTAGCATATTCAAGCATTTGACCAGCCTTACATAGTTCATGAAACTTTTCTTCAGTAACGAAAAAATAGTCTTTTCCATTTACTTCACCGGGACGAGGTTTGCGTGTAGTCATAGAAACAGACATAACTAAATCGGTTGATTGCTCAAGTAATTTTTCTGATATAGTAGTTTTTCCAGCTCCAGAAGGAGAGGATAGAATCAGTAGTATGCCCTCATTTTTTACGGTCATTTTTCTTTATTTAACAAGTACATTATAGAGCTTTTTTAAGACTTTGTATTTTTTGAATCAAAGTTTAAAAGACTAGAGCCCTCTAAATTAGAATTTGATAAATTGGTATCAATAAGAGAGGAATTATCAAAGACAGTATAACGTAAATCGGCTTTTTCAAGATTTGCCTTATTCAAATTAACGTTTACAAACTTTGCTCTACTTAATATTGAATTAGAAAAATTAGCATTTTCTAAATTCATGTCTTTAAACTCAAAGTAAGAATAATTTACATCAAATTTTTCACCCTGCGATATTTTCTCTTGCAGATCTTTAATTGAAGTTATAGCACTCTCTAGACCTGTAATTTTGCTCTGTCCCTGATTGTCAATCAAAATTGAATTATCAAATTTGCAATCTGTTAAATGAATATCAGCAATTGAACTTTTATATATGCTTGAAGAGAGAAAAGACATATCACTTATTGTCGAATCACTCAAATTGCTAAGAAAAAAACTAGTCTTTCTAAAGGTATTATCATAAAACACGGAGGATTTGAAATCACTTTCAATAAAATTTGAATTAGTGACTTTTAAGTTAGACCAGCTCGAATTATCAGCTAATAATTTGAAGAATATTGAATTTTTTATCTCACTGAAGTCAATACTATGGTGGGAAAGAGTACTATTATAAATTTGAGAGTCTTGAATTTTTGTCTTATACATTGAAGTTGTGCAAAGATCTGAATCTTCTATTTTTGCAGAGGTAAACAATGAATGGTCAAAGAACGAACCATTCATGTCAGAATTCACAACTTTAGTATTATGAAACTTTCCGTGACAAATGTTAGCATCATAGGTGTTAACTTTATACAATTCACTAAAACTAAAATCAATATTAGATAAGTCAGCATCCTGAAGGTCTGATTCAAAAACATATGCATGTTTTATCTTGGAACCATTTAGTATAGATTTAATGAAGTTTGAATTATCCCCTTTCACATAGGAAATTTGTGAATTGCTTAAATTGGCTTTTTCAAAGTTACTATCAACTATAATAGAAGCATTAAAATAGGCGTTCGAAAGATTGCTACCTGTAAAATCCAATTTTTTTATTTTAGCACCGTATATATTAGCGTTTTTTAGTGAAGAGAATTGTATCTTGAGCTTGTGTGCATCCACTCCAAAGAAACTTGCATTGTCGAAATTATTCTTCTGCATAACAGTGTCGTTTATTTCACTATCACTAAAATTTATGTAGCTAGCATTTGAGTTTGATAAATCGGATAAATTCATTTTTACATTCAAAAATTTGGTATGCAAACCAATTATATTACGCATACTTACTTTGTTGAGATTAGAATTGACAAAATCAGCATAACTGATATTAGATTGATCAAATATGATATCTGTTAGATTTGTAGAAGCAAATTTTGAAAAACTTAAATTTGTGCCTTGTATTTTAACACCATGTAAATTAGCATTGGAAAAATTAGCACCACGTAAATCAACATCGATAAAAGACACATCTGATAAATCGGTGTTAGAAAAATCAGCACCAATTAAACTTACTCCCTCAAAAATAGATTTATTTAAATATAATTGACTAAAATTAGCCCCATTCAAATTAGAGCCAAAACCTTTCTTAAAATCTTGTGGTATTCCTGCTTTATTACAATGTACTAAAAATTTAGCGAAATCTTTTTTATTGTAAGATACGTATTTTACATCGTGCAGAGCGCTTAAAAAATCATTGATTGGATTTTTTTCATCATCTATTTCATTTCCATAGCATAAATGACCAACTAGAAAAGTTAATATCAAAAGTCTAATTATCTTTTGCATCGCAGGTACTTTCTTTTGTTTTTATAGCAAAGTTATACATCTCTGAGTCTTCTTCATTGTTTATTTCTTTATCCTCTAAAAGGTATGGCATCATTTCGGCAATTGCGTTTATTATGTTGATCTGCTTCCTTTCGATTGCTATTTCAATAGGGGACTTAAAATTATTATCAACTACTCTAGGATCAGCACCTTGTAATAAGAGAAAGCGAACTGTGTCTATTTCACCTTGTTTCACTGCATAAATTAGAGGAGTATCACCCAATTTATTTCTAAATCTTAGTATTTCTTGAATTGTTAATCCAATTTTTTCTAGCTTATTTATTACTCCTCTTAGACAAATTAAGTTGCCCTTCTTTATGCAGTAAAAAAATTGCTTACTGTAATCATCAGTAAATATAGTTTTAGGAAGGTGCTCATTTAGGCTATCATATTGTCTTTTATATATAGACTTGCTTTTATGGTTCCATTCTTTTTTTATTTCTTTGTTTAGCTTTGTCCATTTTTCGCTTTCTTCATTTTCTTTGTTCACAGGTGTTATATTGTCAGGCTGTTCTTCTTTCTTTTTCTCTGTTAATTGGCTTGTTGAAAGTTCGGTGTCTTTTTTGCTAATCTCCTCTTCAGGTTCTTCTTTTTTTTCTTCTGATAAAGGACTTGTTAGAGCTTTGGTATCTTTTATATTATTCCCCTCTTCAGGCTGTAGGTTTGTTTGTATATTTTCATTACTTGAAGGTACTTCTTCATTGATTACATTTTGGGTTGTGCTTTCTTTTGGCTCGCTGGAAGGTATTTCGACTACATTTGTTGAGTCTGTGCTTTCTTTTAGTTCGCTCAGAAGCGGAGAAGTTTTTTCAGCATCAGTATTGCTTTTCGATACGTCTTCTTGATTTATATTTTCTTCAGACTGCTCTACAGCAAACAAGTTGGATGATAAAAATATAGCAACTAATAGTATCAAATATAAAGTGTTCTTCATAGATATTGCAGTCATAAGCTTAATTAGAATGATACTATAATCAAATGATTAATCTACAGTAAAAAATGCCTTAAGGTTTTATTTATAAAAAACATTTGTATTACCTTTTCTATACGAGTAGAATTTTGCAAAGACTGAATATCAAAGTTTTTCCCATTTATTTAGATTTTACCTTAAATTGTCATTGGAGTAGCTGACACTGTTTTTTTCTCGATTCCAGCGTCACGCGCTGGAATGATAAAGGAGGAAGTGCTGGTTTGAAATTAAATTTTCTGGACTTTAGTGTCACGCATTGACCCTATAGTTTTCTTTTCTCGTCTACCTGATTCTATCACTCTCCTGAACGGATATAAATTACTTGACACATTTGGTAGTTTGATTATTATTAGTGAAAATGAGGGTATTTTAGAGCTCGAAATTCACCTTATTCAAGTCTGCAGACTTTTCAACTAATCTCTCAATAAAAAGATATAGCACAGTCTACTTCAGTACATACTTAATTTCTGTCATGAGGTGTGTTATATTTTTCTAAATCGTTTTTTATAGGAGGATCATTATGTCTAAAATTCCTTAAAATTAATTAAAGTTAAACATTAATTAAATAGTGCAGTACTGCCTTACGAGTTGCTAATCCAAACTTTACTTGCTGTAAAATAACACAATCTGCTACATCATTGCTAATCTCAATACCTCTGTTTATTGGTCCTGGGTGCATAACAATTGCATCGGGTTTTGCATGCGATAGTTTTTGTTCATCAAGTCCATACAAATGAAAATATTCTTTTTCTGAAGAATTATTATTCATGCGCTCTTTCTGCAACCTCAAGAGCATAATTACATCAGCATCCTTTATACCTTCAGTTAATGAATAGTGAAGTGAATCTACTTCAGAAAAATGCTTACAAATCAAAGCTGGTGGTGCAACTAAGCTTATTTTTGCTCCAAACATTTTTAGCAATCTTATATTTGATCTTGCAACTCTACCGTGCAAAATATCTCCACATATCACAATTTTGAGGTTTTTTATTTGCTTTTTATGACTGATAATTACGAGATAATCTGCAAGAGCTTGAGTTGGGTGTTCACTGCTTCCATCGCCTGCGTTGATTAGCGAGCAGTTGACATGCTTTGCCAATGTATTAATAATACCACTACTTTTATGCCTGATTATCATATAGTCAGGATTCATTGCATTTAGTGTTTTTATCATATCTTTTAGATCTTCCCCTTTGTTAATAGAAGAAGATTTTATTGGTAAAGTTATAACATTTGCTCCAAGGCTTTTTGCTGCTATTTCAAAAGATGCGAGCGTACGTGTTGAATCTTCAAAGAATAGGTTTATGACTATTTTATTTTTCAGAACATGACTATTTTCAACTTTTTCTTCAAGGTATTGGTTGGCTAATTTAGTTATATTTTCTACATCACCGATTGTGAGGTCTGAGATATTTAATAAATTCCTTCTCTTGTCCATAGCTCCTTTTTTGAGCTTATTCTACTTTCTTAATTTCAATTACACAACTGTAAAGTAAAGTAGAAGGAAGCTATAAAATTTTATTTCCACTTACATTCATCTGCTATCATAACAGCCTCAAAGAGATGCTTCTCAAGCTCACTTATAGGCAGAGTACTTTGTAGGTAATTTCCCCAAGATTTTAACACATCAGAAGTTTCAATACCTTCAACAATAGGATATTCTTGATTTTTTTTAGCATATAGCTCTTGAGCCTGTTTGCTTACAAAAAACTCCAATAAAGCTATGGCATTTTCTCTGTGTTTTGCGTTTTTTGTTACTGCTGCACCACTAAGATTCACCATTACACCATCATTAGGAAAGAAAGCTCCTAACTTTTCTGTGGTATTCTTTTTATTTTCTGATGAAAGGATTCTTGCAAAGTAGTAGCTATTTACTATTGCAATATCTCCTTCACCAGCGGCTACAGCATAAATTTGATCTGTGTCACCACCGCTTGGTTTTCTTGCCATGTTGCTTACAATTCCACTCACCCATTCTTTTGTTTTTTCAAAACCATTTTTTGCAATCATAAAAGCGATCAATGATCGGTTATATGGACTTGTGGAAGAGCGTACTAATATTTTCCCTTTCCATTTTTCATTCGCTAAATCTTCATAGGTACTTAATTCCTTAGGATCTACTGATTCTTTATTGTAAACCAATATTCTAGCTCTTTTTGTGAGACCAAACCAATAATCTTCATTATCTCTAAATTTTGCAGGTATGGCATTTTTTAGAGTCTCTGAATCCACTTGAGATAAGAGCCCTCTTTTTTTGGCTAAAATCAAATTCACTGCATCTGCAGTTAAAAACAAATCAGCTTCACCACCATTTTCCATACGTGAAAACAATTGGGAATAATCGTCAATGATATAACGTACCTTGATGCCAGTGGTTTTTGTAAAATCATCAAACAAACTATGTACTAATTCTTCTTTACGAGATGAATAAACGTTTACTACTTGTGAATCATCAATTCCGCTATTTTTATATAAAAAATTAACGACTATCAATAAAGCCGCTACTAAAGATATAAATATTAAACCTTTTTTCATAAACAAAACCCTTCCTTGTCATCATCTCAAGCTATCAAAATAGCAAGGTCTTAGCAAGTGTAAATCTTCAAAACGTTGCAGTTACAGTACTGGAATAGCGATAAAAAGAAGTACGAGCCAGATTTAATTAATAATATAAGTAATATCTGGATGGCCACATCGTTCAGCAACTACTTGTAACAATTTTGAACTAATCTTTTCTTGACTGCTTTTTACAGTTTTAATAGCTGTTTCATTAGGATTTTCACTATTAGCATCTTTTGTATCTAATAACAAGTAATCTTTAAAATCAGTTTTGCTCCAATGATGAATTGTGCAAGCTAAAGTGAAAAGCAGTAGAGTGCCTGAAATTGCAACGATTGGCCAGTAAATAGTAGGATTTGTGTATGAACTTACTATGTTGCTCAAACCACCTGTTGAATAAAGTGCTAAAGGGAAGGTTATGTTTCCAGTAATAAGAACTGTTCCTAAGATAGGAAGCCATATTCTATCATTGATTAATGAATTTACTTTACTCTTGTAATAGATTGGCTGGCCTGTAAGTTCTACGATCTTCGGATCACTTTTTGCTTCTTCTGGAAGAGAATGAAATGTAAAGTAAACGCGATTACATACTGTAATTGCTATTGAATGGTGGAGAGACATACTCCATTATTTTAGCACGAAGTAACAAATTCAATGAATT
>NODE_10_length_23524_cov_6.655905
CCTCCATATTCTCCTGATTTTAATCAAACCATTGGTTTGCTATAAAAAATTGAGCCAGAAAGAATATCCAGCTATTCAAACTATTAGAAAAAGAGCTATATATGAGCATGTTTTAGCACAGACATTTTTTTGTAACTAGGCGAATGCAATCAGTTTTAGCTGCTTGAGAGGATATCAATTAATAAAGAAATGCATCTATAGTAATTAGAAGAAAGAATGAAAAAGTACAGAAGTAGAAATGTGAGTTGACAAAATAAGAGAAATATAATATATTGACGACAGTGATACTATTTAAAATTAATTATGCCAGTGGTAGTAAATACACCAGGTAACATACAAAGAACGTCAAAATTAAGAGATATTTTACTAGCCCCTGTGAGGTGGCTAGTCATTGGTTTAGCTGTAGTATTACTCATAGCATCTATTGTTCTTGTTCTAGCATTAACTCTAGTCGCTCAAGCATTGAGTAAGCTATATGTTCTTGCAGGAGGCAAATTACCAGAATGGTTAGATCAAAGAACTGAAGCATTTATGGAGGCAGCGCGTATCCCACAAACAATGCATGATACTAATGTAAATGATGCAATTAATATTAACGTTCAAAAGCTAAAAGAAAACTATGGCGAGCCTTATGTTGATGATAAGTTTATAAAGGAAATAGAAGGATTTATTGATCAGTTAGAGTGCATAGCAAATGGCACACAAAAAGCTGTAGATAAAGATCAACTCACAGCAGATGAGCAAAAACATGCGCTTGAGTGCCTAAAGCGTATAAAAAATGACCCTGATTCACATAGTGGAAGTGGATTAAGATTGAAGCAAGTTTTAAGTTTGGTTTGGAAAGCTTGTAAGGATAAAAATAAAAAAAGTACTGATAATAATATAGATATTAATACCCGCATATCACAGAGAAAATATCAACTGGTTAAACATTTAGTAGAATCGCAAACAGAATACGGAGTACTTGTTGGCAGTGCATGTTTTACTGGTACCTTTAACAGTATTGTCTCTTCCTTGTACACTTTTGAAGAGTTTTCCTTCTTGCAAAGAGCGGATAAGGCTACTGTAAAACAAGAATTTCAAAATGAGCTACAAAAAAAAGGTGAAGAATTATTTAATCAGCTTGCCAATGATGAAGAAAAAAAAGAAGTTGCAAAAGCTTTAAGTAATCCTTCTACAAATTTCTTTATTAGCTTTATAGAATCATTTAAAAATCACTCTGCACGTGCAGTTTTAGGTGATAAAAAATGTGATGAACTAATAAAAGAAAATTTTGCTAATCTTCAATACAAAGAATCAATATTTAGCTTTATCTAAAGTAATCACTTAACTAACGGCAAAGTGATACCATGTTGATTCATATATTTTCCTTTCATATCATCGTATGATTTCTCGCATTCACTTTCGCCGCTTAAAAACACAAATTGGCATGCTCCTTCATTAGCGTAAATTTTTGCAGGAAGTGGAGTAGTGTTAGAGAATTCAAGTGTGACGTGACCTTCCCATCCAGGCTCTAAAGGTGTGACGTTTACTATAATACCACATCTTGCATAAGTTGATTTACCAACACAAATTACCAGTACATTCCTTGGTATACGAAAATATTCCACCGTGCTGGCAAGTACAAAACTATTTGGTGGGATTATACATACATCTGTTTCCTTATCTATGAAACTATTCTCAGAAAAATTCTTGGGGTCTACAATAGCTGAATTAACATTAGTAAAAATCTTAAACTTATTACTAACTCTTGCATCATAGCCATAAGATGATAATCCGAAAGATACAACACCCTTACTGCTTTTATGATTCACAAAAGGCTCTATCATTCTAGAGTTTTCAGCCTTTTCCCTTATCCATTTATCTGGCATAACTGCCATAATTGTCCTTTAAAGTTTTGTAATACTTATAATAATATGTAATAGAATTTAAATGTAAACCTGAATTCGCGTTACACTCTTGAATGGCAAAGTTTCCAGTATAAACTACCTATACAAAAATAAATTGGCAATATTTCAAGCCTGCCAAGCAGCATCAAAAACGATAGAAATAGCTTTACTCCACCACTAAAGGAGGAATAATTACCTGAAGGACCTATTAGGTTACTAAACCCTGGGCCAGAATTTGTAAGCATTGCAGAAACAGAGCTGATGCTAATTATAAAGTCCGCATTGCTCAAGTAAGACATCACTATTGATGATATAGTGAACGTTAACATGTAAATCGCAAAAAACGTAAAGACGGATTGAACTTCATCATTTTCCAGTATTTTACCATTGAGTTTTACTCTATCGCTTTCACTTGGATTTAATAAAGAGCTAAAGTAATTCCTTATAGATTTTAGAAAAATGACTAAACGGAAGATTTTGATTCCACCACTAGCAGAACCACCACATCCACCAATAAAGGCTGAAAAGAAAGCTAAGACTGAAATAAAGCTCCAATTCAAGTAGTTGCACATTACATAGCCAGTTGATGTGATAAAGGAGGTAATGGTGAATGTGCTGTACCTAAATGATAAAAATACTCCTAAGTCAAAATTTTTATATAACCAAAAACAAGCAAGCAAAGATGAGATAACAACTATCTTAATAAAGTAAGAGACCTGTTCATCATAACAAACGTCTAATCGTCTTATAATTTTTAAATAGCTCAGAAAAGGTAAAGAGCCTAAAATCATAAAGATAATTGTTATGACCTCCAATATAGGGTTATTGTAGTAGCCTATAGAATCGTTATAGTTAGCAAATCCACCAGTTGATACAGCGGACATTCCGTGACATACTGCGTCAAATAATGGCATGCCAGCTAGATAGTAGGAAAATATGCACAATAAAATTAGGCAGTAATATATTTCTGCAATATGTATTACTACGCTTCGCGTATGTGGTAACTTTCTTTTAAGAGCATCTGAGTACTCAGAATAGAGTAAATTATTTAAGCTCAAAACCTTAAATATGGGAAAAATTGCAATTCCTACTGTAATTACTCCAAAACCACCTATACCGTGCAGCATTGCTCTCCACAGTAGTATCCCCGGAGATTGTTGCTCGATGTAACTTAGAACAGTTGCTCCTGTGGTTGTAATCCCAGATACTGCTTCAAACAGTGCATCAATGTAGCTTAAACTATCAAGATAAAATGGAATAGCTGCAAATAGAGATAATGCAATCCAGGTACAACTGGTAATCGCAAAAATTGCCGGCATTCCATGTAACCTACTTAGTTTACCCAATAGAATAAAAATCGCACTAAATATGCAGGTAACTATAAATCCAACCAGAAAATTTTTCCATTCGTAACCTAGATAATTATTAGTAATAGCAGGAATAAGCATTGCTACGCCAAACAACAATAGAAAAATTCCCACAATAAACGCAATTGAACGTAAAACTTGCAGACTTTCCATAGACAGTACTTTGAAAGCTATATGTTATTAAAACTTCAACCGCTTTGCTAATTTTTTCTCTTGACTTGATTATAAATAAGTATAATTATAGCGCTAAATTTGCCATAAGAGATAGAGGTAAGGTATGTTATTAACTGACAGACAAAAAAAAATTCGAGATTCATTAATTAGTGAAGCTATAAAAGGCAACTTTGAGAATATAAAAAATAATCACGATAGCGATATACAAGAAGTTTTGAAAAACGAATTACCTAGTAATATACAAGAAGAGTTTAAAGGCGATCTACCTAATCCTTGTACCACTTCACAATTTATTATATTCCAAAAAAATCAAAAGGAAATTAATCAATGTATACAGAAAATGGAGCAAAAAATTGAGAGTATTTCGTGTGATATCGCTATACAAGAAGCGAAAGGAAGTGATGATTCGCATATGCAAAAAGTGAAAAACTTAAAGAGAATAAGTGATCTTCACCACAAATTACGTCAAACAATAGATTATTTAGATGTTAAAAAAGTTAAAGCAGTATTAGAAGATTGTGATACAAATCTAGCAATGATTTTAAATAGACCTATACATTCACAGAGCAAAACTACCCTTTTACTTTATCCTCTGCAAGTTGGTCTTAATAAACGATATATAGGTGATGGTAAAAGATTGAAACAAGAAGATCTGAGAAATATAAAAGAAATTACTAAACTTCTTTGGAATAAAGCTTCTCCTGAGATTCGCGATTTCTGGTTTAAATTCCATCAAGATCAACAAGAAGAAAGTACAAAAGACACAAAAGCAACCTTTGAAGCTCATTTGAAAAAAGCTTCTCCTGATATTCGTGACTTGTGGCTTAAATATCAAAGAGTGCCTGAAAATCAAGATGCAGCTGTAATAAAACTTCTTAAAGGTGAGCAACAACGGCATGCCAAGATAGGTAGTGAGAAGTGGCTTGAAGATTTTATTCAAGAAGTTAAGGATTACAAAGAACAAAAAAGCATAAAAGAAAATTGTGAAATAGCCATAGAGAAACCTATCACCAAATGTGTTCTGCAAAACGCGCAACTTTCTAAAGTGAGCACAAATAGAGCCTGTTATATTTCGTAGAAAGTTTTTGTAGTAAATGAGTGCTTAGGAAAGCTAAGTATGATAACAATAAAAACAAGAAATTTAAACGTTCTATTGTTAACCTAGTATCCAGAATAAAAAAATATCAAAGTCATCATATTATATCACGAACCTTTTCCAAGACTTTCTTCATATTTTCACTTGAAAGTGGAATTAGACCAAGCCTAGATAGATATCCACCTTCAGTACTAATAGAGTCTACAACTTCTCTAATGAATTCCCTTAATCCATCAACAGTATCTAAGTGTTCTTTCTTGATATAAAGATATAAAGGCCTTGCTAACATATACTCCCCCGATGATATATTTTTATAAGTTGGCTCAATTCCTGCGATTGTGCTTCCTTGAATCTCATCTTGGTTTTTCGCTAAAAAGCTGAAGCTAAATATTCCTAAAGCATTTTTATTGCTCTTCAACTTTTGTATTATTATGTTTTCATTAATTCCAACTTCTATATATCTTCCATCATCTCTGATATTACTACATGCTTTCTTTCTTTTTTCTTGGTCTTGATAATTCTCTTTGAAAATCCTTGAGTTCATACATGAATATTGATCAAGCATAATAAAATTAATCAAAGTTTCATGTGTACCTGTATTTTGATGTGGGCCATAGATTTTAATTTCTGTTTTTGGTAGAGCTTGATTTACATCAGACCAAAATTTCTTGTTATTCTTTACTAATCTATCATTGTCTTCAGAATATGAAGATAAAGTTTCAAACAGGTCATTTTTTGTAAAATCAAATCTATGGCTTTGATTTGAATTTGCAATAACAATTCCATCATAGCCAATTATGATCTCTATTACTTCATTCACTTTATTTCTTTTACATAATTCTCTCTCTACTTCCTTCATAGGGCGAGATGAAGTAGTGATATCTGGTGTGCCTTCCCCTATTCCTGAACAAAACATTTTGAACCCTGATCCACTTCCTATCGATTCTACAACCGGAGTTTTAAAGGAAAATATACGGCTGAATTCTTCAGATATAAATGAGATAAAAGGAAAAACAGTTGAAGATCCAACAATTCTGATATATCTTCTGGCATCAACATTTGACAGTGGGATGAGTAATACAAATGCAAAAATAAGGAAAAGGCGTTTCAGCATCGTTTTCGCTCAAGAGTGTAAACTTAATTATCGTAATAAAAAATCAAACTGAAAAGCTTTTTTTCTAGATTTCAAAAGGTATAACGATCAAATGTGTGCGTAATGATGAGATCTGAATCACAGCATTCATACAGTTGCATATGTATCGAATCCTTGTATGTTTTTCAACAATGAAAATTCTTCCATATTAACTTAATGATGCAATATATCCTTTTCTTTAATAGATAAGTCGTCATCGACTTTTTTTACATTATCATCAGTAATGTTTTGTATTTCCTTTTTGGCAACATGAAAATCATCTTCTGAGATTTCCTTATTTTTCTTCATTTCCTCTATTTCTTCCATAATATCTCTGCGTATATTTCTAATCGCAACTCGTGCATTTTCAGAAAATTGATGCAATAACTTCACTAACTTCTCACGGGTTTCTTGTGTTAAGTCTGGAAGAACTATACGTATAGTATTTCCTTCAACAACAGGATTTAAATTCAGGTTAGCATTGATTATCGCATTTTTTACTTCACCGATAACAGTAGCATCCCAAACTTTAACTGATAGAGTTTTGTTATCTATAGCTGAAACGCCTGCAACTTGGTTCAGTTTTTGATGTCCACCATAGATATTTACAACTATACCATCAAGTAATGATGAGTTAGCTCTACCAGTACGTACACCTTTCATATCATCATGAAAAGACTGAATAGTTTTTAGCATTCTTTCTCTTGTTTTAGCTTTTATTTCGTTTAACATAAATTACCTAATGTTTATAATCTGAGACTATAGTATAAGTACCTTGACCTTTAATAATATTGACCATTTTTTCACTTTTCAAAGAAAAAACTACAATTGGAATAGAATTTTCACGAGCAAGTGAAATTGCTGACGCATCCATAACCTTCAAATCACGAGTTAACAAATCTGTGTAAGAAAGCCTATCGTACATTACAGCATTCTCATTTTTTTTTGGATCAGCAGAATACACGCCACTTACTTGCGTACCTTTTAAAATAACATTACAATTCATTTCAACAGCGCGTAAAGCTGCAGCTGTATCCGTAGTAAAAAATGGATTACCCGTTCCTGCTGCAAAAATTATCACCCTGCCCTCTTCTAAATGATGAATAGCCTTCCTTCTTATATAAGGCTCACATATAGTAGTCATAGGTATAGCAGACAACACCCTAGAGACTATAGAGCTTTTTTCTAAAAAATTTTGCAAAATTAAAGCATTAATGACAGTGCCAAGCATTCCAATATAATCACTGCTTGCTCTTTCACAGCCACTTAAAGATGCTGATGCACCACGAAAAATATTCCCACCACCAACAACAATACAAACTTGAACTCCGAGATTACAAACTTCAACTATGTCTTTGGATAGTTTATCTATCACTTCCATATCATGGCCAAATAGCTTTGATCCCATCAAAGCCTCCCCAGAGATTTTGAATAACACTCTGGGGTATTTTACTTCTGAAGTTTTGTTACTTATTTGCACCATCCAAAGTAAGTAACTTATAATTAGCTAATTTAACAGCACTTGATTCTATAAAATCAGCAATCTTCATTTTATCATCTTTTATAAACTTCTGCTCTAGCAGAACAACTTCTTCATAGTATTTAGCCATTCGTCCATCTACTATTTTTTTCGCTACCCCTTCAGGTTTATTTAAGCTCTTTACTTGCTCCTCAATTATAGAACGCTCATTGTTTAATTTTTCTTGATCTAAATCATCTATAGATAAAGCTTCAGGTTTCATAGCAACTACATGCATAGCTATTTGCTTTCCAATCTCTTGTTTATCACCAGATGATTGCAATGCTACTAAAGCACCAATCTTACCTAAGCCATTCATATCACCATGTACATAGCCAGCAATAATCCCATCCTTAGTCTCTAGGTAGCAAAGATTGCTTAACTCTAACTTCTCACCAAGAACCGATGTACCACTCATAATAGCTTCCTGCACTGTACCAACATCTTCATATTTGGCATTTTTTAACTCATCAAGACTAGTACAACGTTCTTGACAAGCAATTGATGCTAAATTTGAAACTAATGCTATGAACTTCTCATTTCTAGCAACAAAATCAGTTTCACAATTGACTTTAACCAATACACCATAATTTTTAGCCAAGCACATAGCAATAAGCCCATCCGAAGCTACTCTATCAGACTTTTTGTCAGCTTTAGCAAATCCTATTGTACGTAACCTATCAACGGCTTTCTTAATATCACCATCGCACTCTTCTAACGCTTTCTTACAATCGCTTAAGCCAAGCCCTGTTCTATCGCGTAATTCCCTTATACTACTTGAATCCATCTTCATTTACTTACTATTACCTCCCTTTCTGTTTCAACCTTAATACGCTTCTTTTTAGTTTGCACAGTATCCTCTTCTTTTTCTTGAATAAGCTCATCATCCTTAACTCTAGACCTTGTCAAACTAGACTCTATTCCAGCTAATATAGAATCAGCAACTAATTTACAATAGAGCTCTATTGATTTTCTTGAATCATCATTTCCTGGTATAGGATAGGCAATACCATCTGGGTCAGAATTGGTATCAAGTACTCCAACTACAGGAATACCCAGTTTTTTAGCCTCTTTAACCGCTATATGCTCTTTGTTAGTATCAATAATAAATAAAATATCAGGAACTGCTCCCATTTCTCTAATTCCACCCAATTCTTTATCAAGCTTTTTTCTTTTCTTTTCAATGTTTCCTAATTCTTTTTTTGTTAAGATGCTATCTTCATCATTGGATATTTTCTCATATTGTATCAAAGTTTTTATCGAAGAAGAAACAGTGTTCCAATTAGTAAGCATACCACCAAGCCATCGATCATTTACATAATACTGACCACAACGAACTGCTTCACTTGCAACAATATCTAAAGCTTGAAATTTCGTACCAACAAATAAAATGCGACCATCTTGAGATGCAACATCGTATAAAGCTTTCATCGCCACCTCTAACAATGGTAATGTTTTTCGTAAGTCTATTATGTGTATACGATTCTGTTGATGTATACCATATATATATGGGGCCATTTTCGCATTCCAGCGACTAACTTTATGGCCAAAATGCACACCAGATTCAGCTAAATCACGTATAGTAACTTTAGGCAAATTTATCATATTTACTCCTCCAAATAGTTTACCTTCCATGGCATAACCCTAATGGGACTATTTGCATAAGCCATGTGTGAAATTAAGTTATTTACATAGTAATAAAAAAGACAAAAAAGCGCAAACAAAAAATATTGACAAGTGGCAACACGTTGATTAGCTTTAAAGTTGCAAACGTTAAAAAGCAATGGGGGGTGTAGCTCAGTTGGTTAGAGCGCATGCCTGTCACGCATGAGGTCGTGAGTTCAAGTCTCATCACTCCCGCCATTACAGCAGAAACACCTTAAAATTCTTTAAGTTTCTTATTAATTTGAATTAATTTCTTTCAGAGACTTGACATGATATTGTAATTGCTGCTTAATCTATTTAATTTTATCGTTAATAATTGGGATTAAATATGTTTATTTCTGAGGTTTTTGCGGCAGATGCGACTAACAATGTATCAGCATCTGTTGCTAGCTTTATTCCACTCATTTTAATATTTGTAGTATTTTATTTTCTCATTATTCGCCCCAATCACAAAAAACTAAAAGAACATAGAAGGATGATAGATCAAATAAAACGTGGTGATACGGTTATTACTTCTAGTGGAATAATAGGTGAAGTAAACAAAGTTGACGAAGTAAATGCACAACTAATACTAGAAATAGCACCAAAAATTGAAATAAAAATCCTAAAGTCTGCTATATCTGAAATCTTAAATAAAGAAATTCAAAAGCCAGTAGCTAAATCTATTGAAAAAAGCAAAGTTGAAAAGAATGGCAAGAAAAATAAACTAGAGGAAAGTAAAAAAGACAAAAATGCTTCATAATTTACGAAGTGTGTGGAATACTAGGTATAGTAAGTAGCGGTGATTCAGTAATACCAACTTTACTAACCGCGTTGCAAAAATTGGAATACAGAGGGTATGACTCTTCAGGTATAGCAATTATAAATAATAGAGGTAAGATAGAAGTCAAAAAATCAGAAGGTAAAGTTGAAAGATTATGTGAAGTTGTTCATGAGAGCAAGATATCTAGTAGCAAAGTTGGTATAGCACATACTCGTTGGGCTACACATGGAGTTCCAAATCTTAAAAATGCTCATCCCATTTATATAAATAATGTTGTTGTTGCTCATAATGGCATGATTGAAAATTACAATATATTAAAAAAGGATCTGGAGGAAAAGGGAGTATCTTTTCATACCGACACTGATACAGAAGTAATACCAAACATATTAACTGCATATCTTAATGAAGGATTGTCACCAGTTGATTCTATATTACAGTGTCTAAACAATTTACAAGGTTCACTTGCTTTGGCTTTATTATTTGCAGAATATCCAGATACTTTATTTGTTGCAAAAAGAAATTTGCCTTTAGCAATAGGATATAACTGTAATAAAGTATTTGCTGCCTCTGATACTAATGCTTTGAGTTCATTTGTAGAAAAAATATTGCATTTAGAAGATAATGATATTGCAGTAATAAAATCTAACGAATTTAGTATATATAATAATGGTACACAAGTTAAACGTAGAACAGAAAATAGCAGTCCAAGAAATTTTCTAATTAGTAAAAATGGTTACCCTAGCTTTATGCTAAAAGAAATTTTTGAGCAACCATATGCATTAAACAAAACAATAAATCAATTTTATAAACAATATAAAGAAATCAACAAAGAATTATTTTCTGAACTAAGTTACATTACTATAGTTGGATGCGGTTCATCCTATTTTGCTGGACTAATAGCAAAGTGTTGGCTGGAAAGTATTGCTCAAATTCGGGTATATCTAGAAATCTCGTCAGAATTTAGGTATAGCAGCGTCAAGCTCGAAGAAGGTAGTATTGGCTTATTCATTTCTCAATCTGGTGAAACTGCAGATACTATGGAAGCACTACGTTATGCGAGATTGCAGAAACAAATGATCATTAGCATAATTAATACATTTAATAGCAGCATAGAAAAAGCCTCAGATATTATATTGCATACTCTTGCTGGACCTGAGATTGGTGTTGCTTCGACAAAAACCTTTTCTACGCAGCTTGCAATTTTAGCATGCTTTGCTGTAGAACTTGGAAAAATAAAAGGTATACTGGGTAGAGAGAGGATAAAGGAACTAAGCGGTGCTATTAATTCTATTCCCGAACATGTTGAGCATGTTTTGAATGTGATGGAAATACAACATATATCAGGCAGTATATTAGAGCACAATAATATAATTATAATTGGGAGAGGAAGCTCATATGGAGTTGCAATGGAAGGTGCATTGAAGATAAAAGAGCTTTCATATATCAACACAATTGGTATTGCAGCGGGAGAAATGAAGCACGGTTCTATCGCTTTGATAGACTCTACTGTACTTGTTATCGCAATTATTCCTTACGATAATTTATTCTTTAAAACGCTATCCAATATACAAGAGATTATTGCAAGAAAAGGTAAAGTAATTGCCTTTAGTGATAAGCAAGGAGCACCGCTCTTAAAGGGAATTTGCATAGATGTGGTGCAACTTCCAGAAGTTGACAATTTTGTTTCTCCAATTATCTACAGTGTTGCTATGCAATTTCTTGCTTATTCTATTGCAGAAAAAAAAGGGTTAGATGTAGATTGTCCGAGAAATTTAGCTAAATCTGTCACAGTTGAGTAACCTATTTAAAGTGAGTTGCTAATTAACAGCTCTAATTGTCAGTTATAAATTACTGAATTTTACTAATAAATTCATTGCTATCATTAGCCCTCTGCGAAAGAATATGTAACTAATGTAAGGATGAGAGAGGCTAAAATCCACGCCTCAAATTAACAAGATTTGCCATTATGGTTACCAGAGACAACTTAACCTAGCAAGCAAGAATTAACTAACAGAAAAATTGAAAACTAATATCAGTTTCTTAATGTAATGCTACTAATATTTTTCTAAAAAGCAATATGTTTTCTATTCAGGAAAGTCTACATCGCCATAACAATATTTACTAGAATGAGGTCTTGTCTCACTGTAAAAACGCAACCAATGATCAACGTCTATCTGAAGATCTTCTAATAAATTGTAGATTGTTTTACAAAAAAAGAGGAGTAAATGAGAGTTCAGTAACTTGATTATAGAGTTGTACTGCCTTTCCATATTTGAAGCAAGTTGTTATTCTACCTCAAACCATAGCACAAAGTAAATATGGCATTTTATACTAAAATTTTCTGTTTATGAGTTATATTATGTAAAGATACTATTTGACATTGAGCTTTAAAGATATTATGTAATAGCATTATTTAATATGTGAGGTTTATTATGGCTAAAGTAAGTGCTGGTGAAAACTCAAAAAAGCTTAAAGATGGTAAAAATCAGCCCATATCACCAAAAAAGTTCAAAGGCAGTCAGTATATGTCACCAAAACGGAGCCAGAATTCTGGTGAAAAGCTATGGAATGTATTAGAATCATTAGAAGAAGCAAAATCAGAGTTGAAAAAAAGAAAGTTTGAAATAGAACTAAAAAAAGACACTAAAATATCAGAAGAAGGAATAGAAAAAGTAGTGGAATTGGAAAGGAAAACAGAAAAAGAGATAGAAGAAATAGCAATGCCAATATCAACGTTACTACTTAAGGAAACAATAATAAAATTACAAGGAACAAAAATAATAAATTTTTTTAAAAAATTAGAAAAACAAGTAAAAGAAATGCAAGAATTATGTAAGAAACTAGAATTAAATGCTAAAATAGAAAAAGAAGATCTAAATAAGCTCGAGGACATAAAGAAAGAATCAGAAAAGTGTTGCAGAGAGTTAGTGAGCTATATGCCTAATTCAAATAATCCTAGAATGTTGTACACTGCTGTTATTGGTGTTGGTCTTGCTGTTGGGCTGGTAGCAAGTACTATACTTGAACATACAACTAGACTAAGTATATTAGCAATAATTGGCATAGCTACAGCATCTGCACTCGTAGCTGGTGGTGCTACATATGAAGCACTAAGACCTAATACTAAAATAGATGAATCAAAAGAAGTCCAAATAAAGAATTCTCATCACTCACTTTCCTAATCACACTTTAATTCAAACTTTATCAGTTTTATTCAAGTTGCTTCTAAAAGGAGAATATCAATGGTGTCCTCCTTACTGATTTGGTTAAAATGCAGAAAACGCCTATGTCAAAATTTACACAGATGTTAAGTGCTGCCACTAATTCCCAGTTAGTACAATTTGTGTATCTTATTGACATATTTAATTTATTCTGTTACAATTTTTACTAATTAGGTTGAGGTAAAACAATGAAGAGTTTTAAATGGCTACTTAATCAAGTCAGACTTTCATGGATTAGCTTAATATCAAAAGTAAAGAGCTTTTTTCAAACTAACGATACACATCATCAAACAACTGCTAGCAATGGAAATGACCATACAAAAAAAATAAGTATAGAGAATAAAATAGAAACGAAAGGTAATGAGATTGATTTAGAGGATGAACAGGATGTGTTTGAGGATGCTCTAACAGGAGAAGAGCTAGATGAAGAAGAATTTTTTTTATGCTGTTGAAAGTTTTAATGAACAGGAAGTTAATGCTAATAGAGAAAAAAAGGAATATGAAAAAAATAAGTACTATAGTCTACAAGATGGTCTACAAGAAAAAAATGAATTTGATCACACAACGCACACTCTTACACTTGCTTTTGAAATTGAAAAGCCATTTCCAGACTCTGACCTTAGTAAATTTAAGTTATGCGAACTTAAGCAAAATGGTGATAAATATACGTTTGTCTTAGAAAATGATCAGAAAAATCGAATAGAATTACACTCTGAATATCTCAATATTTATTTTCCTAAGTATTTTGAGAAACACAGTAAAAAAGGAGCTTACACCGAACTTTTTTCTCAAGAAGAAAATAGAATTAGCAATGATATTATAATACCGCTACAAGTTCCAAAAGAAGCAAGCATACTTACCAAAGAGTGCAATTGGCTAATAAGAAAGGTTGTAGGTGAAATACCAGATTATCCAGTGGGCAAATCGCTTGAATACTGCAGGAGTCATGTAAATTTCTCTCTTAACTCAAACAATACTATATCTCTTTTTCTAACATCAGAACTGATAAAACTTGCAGCTAAATCATCAGGTACTCCAACAGAAACAAACTGGCCAATAAAGGATATTATAGTCAGAGGTAGTTTTATTAATCAGCGTATTGATAAGCAAACTAGAGTTGAAAAAGTGATTGAGCCTTATATTGATAAGCATTATATAGTTGAAGAAACTTTTGAAGTAGTTAACGTAGAATGTTCATCAGAGCTGAAGATTTCTCAACCTAGCATATAGCCTTATATTCTTTCATCAGCATGATATAATTTTGTGCAGATTGTGTAATATGTTTTACTTCTTCATTTGACATTTTTTTGAAGAATTGTGCTGGCCTGCCAGCCCATACTTCACCACTTTTTATCACTTTTCCATGTGTCACCAGTGAACCAGCAGCTACCATAGCTTCAGACTCGACAATCGCATGATCCATTATAACAGAGCCCATACCAATAAATGCTTTATCATGTATCATGCATGCATGCAACACACAAAAATGCCCAACCGTCACCATACTACCAATAATCGTGTCACCGCCTGGATTTCTATCTACATGAATTACGGTGCCATCTTGAATATTCGTTTCATCACCTATTTTGATTGATCCAACATCTCCTCTGATCACACAATTAAACCAGATACTCGCATTCCTTCCTATTTCAACGTTACCTATGATACGCACACCATCTGCGATAAAAGAACTTTCATCCATTTTTGGCTCATAATCTTTGTATTTTAAAATGTGATAGCTCATAATTTAAATAAGGTTTAATACATACTTGGATTCCAGTAGTCAAGTTACTCGGGTAAAGATATTCTTGACTTATGATCCTTATGCTCCTAAAATTTTTATTTTTAGCTCTATTCATAATGTCAGTAACAGTACTTAGTATACTTCAAATAATATTAGTTGTTGTATTGGTAATTTTAGTGCTCCTGCAGCCACCTGGAAGTAGTTCATTAAGTGGCTTTAGTAATTCACAGCAGGGAATGAATTCAATAATTCCGGTAAAGTCTTCTGAAAATCCACTCAGTAGAATAACTTCTATAGTTGCTGGACTGTTCATTATAAATACACTGTTACTATCAGGATTATGTTCAAAAGATGTACATAAAAAATCAATTGCAGAGAAGATTATATCAGAAAAAAAGCAAGAAGGCCAATCAACTTCTGTTCCATTTGAAAATTAATGAAAGAAACCAAGTTTATCTTTGTTACAGGTGGAGTTGTTTCATCACTTGGTAAGGGTTTAGTTGCTTCAAGTGTGGGAGCACTTCTTCAAGCTCATGGGTTCAATGTTCGCATCAGAAAGCTTGACCCATATCTCAACATTGATCCTGGAACAATGAGCCCAGCTCAGCACGGGGAAGTATTTGTTACTGAGGATGGTGCTGAAACTGATTTAGACCTTGGACATTACGAGCGTTTTACTAAAATTAAAGCAACCAAGGACGACAATATAACAACTGGTAAAGTATATAATAAATTATTAAAGAAGGAAAGGTGTGGTGATTATCTAGGCAAAACTGTGCAAATCATTCCTCATGTGACAGATTTAATCAAATCTTTCATTTTTAATGGTACAGAAGATTTAGATTTTGTAATATGCGAAATAGGCGGAACCGTAGGTGATATTGAAAGCCAACCGTTTTTGGAAGCTATACGCCAAGTTAATTATAAACTAGGAAAGCAAAAAGTTATCCTTATTCATTTAACTTTAATACCATATCTCACTGCAGCACAAGAATTAAAGACAAAACCGACACAGCATTCAGTTCGAGAGTTAAACTCTGCGGGGTTACAACCAGATATTATATTATGTCGCAGTGAAAAAGAAATTTCCGATAATCAAAAAGAAAAGATAGCCAATCTTTGCAATGTTTCTTTATCTAACGTAATACCTGCTCCTGATGTAAACCATATATACGAGTTACCGTCCTTGTATAATCAATGTGGGCTCGGGACACAAATTTTGGATCACTTTCACTTAAGTAAGCCAAAACCAAGCTTACCTGAATGGGACCAAATAGTACACTCTATGAGACATCCAACACAAGAAGTTATCGTTTCCATAGTAGGAAAATATACTGAATTTCCTGACGCATATAAATCACTGATTGAAGCATTAAACCATGGTGCAATTAGTAATAAAGCTAGAGTGAAGATAAATTGGGTCAACTCAAGAGAAGAGAATGGAAAATCTATAGATGCAAAGTTTATCAGAGAAAAATTACAAAGCTCTAATTCAGTCCTTGTTCCAGGAGGATTTGGTGATAACGGAATAGAAGGTAAAATATTAGCAATAAACTATGCCCGTGTAAATAACATTCCTTTTTTAGGAATATGTCTTGGTATGCAGCTTGCAGTGATTGAATTTGCTCGTAACGTTATTAAGCTTGAAGATGTACACTCTGAAGAATTTTATACTTGCAAACACCCAATCATCAAGCTCGCTGATGGTAAGAACGTTGATCTTGGTGGAACCATGAGACTTGGAACATACAAGTGTAATGTAAATCCAAATTCAAAAATGGCAAATGTGTATAGTAGTGTCACTATTTCAGAAAGACACAGACACAGATATATAGTTAATTTAGATTATAAAAATAACTTAGAAGAGAATGGAATGATATGCAGTGGTATATCAGAAGATAAAACATGCATAGAGGCAGTGGAGCTAAAAAATCACTCATGGTTTATTGGTGTGCAATTTCATCCAGAATTTCAATCAAGACCATTTTCTCCTCATCCTCTCTTTACATCATTTATTAAGGCAGCTATTGACAATAGAGTTTAATAGAACTGAATAAACTATATTCTAATAGAGAGGTAAAAAATGTTACTAAGAAATAGTAAAGATAGCATTACATATGGATCTGCGACCTTCGAGGAATTGAATAGGCATGTAGAACAAATAATATATAAATTAGAGGAGGATCAAATTATAGAGGATATAATGGAAGAAGTAGTTGTAGCTATAAACGAACTAAAATAGGTAGAAGAAATAAAAAAATATTTAAAGCGAGAAATAGATAGCCTTGTAAAAAGGACAATAGTCCTTAGTGAATTCTATAACCTAGAAAAAATAGAAAAGCCAAGAAAAGAAAATTATATTTACCCAAGCACCTAATGTTTAAGTACCAATACATGGAACTTGCCATAGAGCAAGCAAAACTTGCTCAGAAAGATGGCGAAGTGCCAATAGGTGCTGTAATAGTTAATGGAAACAATATCATCTCCTCTGCACACAATATATCTAATGATCCAACTGCACATGCAGAAATGTTAACAATTAGAAAAGCATTTTCAACTTCCACGCTTTATGAAGCTGAAATGTACGTAACGTTAGAGCCGTGCCCGATGTGCGCTCAAGCTATCTCTTTTGCAAAAATTAAACGTCTGTACTTCGGGGCTTACAATCCCAAAGGTGGAGGAGTTGAAAACGGCACTAGAATATTTCAATTCTGTAACCACATACCTGAAGTTTATGGTGGAATATTAGAAACAAAATGTTCTCTTTTATTAAAAGATTTCTTTGAGAAATTGAGAACTTAGTTTAAGATCTGTGAGATTGTTTCAATATTTTTTGAGTAAAATCTGTATTATAACTCTTTCGTATATTTGACCAATTTGCTCATTCAACGTACATAAGGGATGTTATTACGATAACTCCGTTGCAGAAAAGTTTACTCAAAAGGGAGCTTCTTATTGATACTTCTCAACGTTCTGTTCAACAAACTAGAACTTCCATATTTGAATACGTAGAAATTAGATTTCTTGCACTACTGGAATCTAGATTTTCTTGCTAAATCCCAGACTGGCTGGTTATGCAAGAAATCTATTTTTTATCATAAATAACTTAAATATTATATTATAAACTCTGCTAAATTTATTCTCACAACAAAAACTTCTTCTCTACTTTTTTTTGAGTAAGGTCACCAATTCTATTTTTCTACAAAAGTGTTCTCTGAACTAAAAAATCCAGAGAACATTCTCTCTTATATCAACTCATTATCAATGGGAAAAGAACTAACCTCATTATCATAAGAGTAAGGAGTTGTTCTTTGCACATTATCAAAGACAGCTTTTAATAGTACTTCCTTATCACTATCCCATGCAACTTTCTCCATAATTGCATTATAATCTTTACACTTTTGATCATTTCCACAGTCCTTGATTTTACCATTAAGCTTTAGATAAGGCTTTAATGAATTATAGTGTACTTGAGTATTATTGCCCTCTTTATCTATCATATTCCCTGCGTTATTAACAATTATCAATGGTGCAACTTGTTTCGCTTTCACAATACTTGCTCCACCGGAGTCTTTGATGAGATCAGGACATGATTCTCTAGAAAAAAAATTCTTGTTTAATTCTTTATTATCATAACCATTGCCAAATTGGCAAAAACTCTTAACATTCTCATCCTGACAGGCTAACTCTTGTGGATTATCAATACATTTAAGACATTTCGTATTACCAAAGTTAGCTACTGAACTAATAGTATCAGTAAAGGCAAATTTAAAATTTACTGCACCATAAACACCCTCTGATCCCTTTTCTATATATGGCAAAATTTTAGAATTACTATACATCTCAGGATAGAGTTCTTTTAATAAATCAGATGTATTAAAACCTTGATAACCTATCTTATTATCCGATTTATACAAAGTAGCCTTAGGCTCACAAATTTCTGGCAGGCTACGATCTGGTGTTATTTCTCGAGATGTAATTTCTCCACTTTCATTCCCTCCTTCATTGGTAACATGTTTGCCTCTATCATTTTCATTCCCTCCCTTAATACTAGGTTTATCTGTACCGATTCTTTTCTCATTTTTACATTCTTCAGCTGCTTTTTTATACCACTCAGTCTCTGCTTTTGCCATGTTAATTTTACACTTTAAAAGTTCTTCTTTTACTCCTTCAATCTTACTCTGCATCACTTCTTCTTTCTCCTGTTCAATTTTGTACCTCAAAACTTCCTCTTTTGCTAGTTTAGCTTCTAATTTTGCTTGTTCAGCTTCTGCTTTAATATCATCACATTTTTCCTGATTAATTGCCTGTCCACCGTTTTCTTTCATCTTCTCAGCATCTTTTTTACACTGTATTAACTCATCTTTTGCTGCCTCAGCTTCATTCTTAGTTTGTTCTACCTTCTCTCTTTCTTCTTGAACCTTTGACTTTAATTCACTAGTTTCTGCTTCTAATTGTGTAATTTCTCTTTATGATTCCACAGCATCTTTTTTACACTGTATTGACTTATCTTTTGCCTTCTTAGTTTCATCTCTACAGTCACGAAGTAAATCTTCTTCTGATTTATCATCCTCTTCTCCCGCAACCTGATCTCCTAGATTTTCGACTTGCTCACCCTCTTCACCATAAAAAAGTTTGTTGGCATATAAATTACTATTATTAACTTGATCGCTATAGATATTGTTTGACATTGTGACCTCCTATATAGTCAAAACTGGAATTAAATTAGAGTATAAAAGCTAAGAATTCAACATGGGTAAAAGAAACCACAGCTCAGGAAATCTAAGGTTAACTCAGAAATTATTATAAGCCAAAATGATTAAAAATTTTATAACTTATATTGTAGATCTAGCATGATAACCAACAATTAGATTTTCTTCAATTTCCACCTTACTCACCAGCTTGACACAGTCCATTTTTATTCATTAGAGAGCCGTGATTCTTCTACTCTCTAATGATTAATCACTTGTCAGTTTTGAGTGTAGTAGTTGATAGCCTGTACGTAAATACGTTGCTTTTGTTCTTTAGAAATTTTTAGTCTACTATCTTTATCCAGAAAAAAATTGTAAAATTTCTATAGTTATGGTATAATTATAAATACTGCTTGCCAATAAGCTGAGTATAAAAATGCCGTTCGGACAAATCATTATATATAGTACGGAACTACTTGCTGTAATTGCAGTATTTCTCTTTTTGAGAAAAATATACAAAAATCATATTAGAAAAATTATATTTCCTCTAAAAGTTCTCAAAGAAGAGTGGGAAGAAAATAGAAGATTTAATGAATTATATCAAAAAAATAAGCAAAAAGAGTTGATGAAACAACAGGAAATGTTAAGGGAGAAACAAAAGAATATGCAAGTTTACAAAGAAGATCTAGAAATAGTTGATATAGCAAAACCGCTAGGTAAATGGACAAAGATGGTTATGATGGGTAGCGTTTTAATGAAGCATTTTGCACAATTGATACACAGAGAAGGTGATAAAAAAGGATTTTGGGAGCTGTTTATAAAAGCTCAGTCTTCAACTAAGGGTAAGTATAAAGGAAAAGGCAGATGACGTATCCGTTGTATAACCTGCTTTCTGGCATTAAACTTCTTAAGTGTTATAGTCAGTCAAGCACTGGGATGACACCATCTGCTACCTACAAACCCAATGTTCGTACAGTTGTATGTCAAACACTGACTGTTTGTTGTGCAAGCTATCCAATGTTCATACACTGAAGTGTTTAGGCTCCAAGTTCTCTTTAAAGGTCCAATAGATGCTTGAATGTAAAAATCTATCCTGTGCTCGTAATAACAAAGTATTATTTAAAAACCTCAATTTTAAAGCTGAACCAAAATCAAAAATCTTAATCACTGGTCCAAATGGTAGCGGCAAAACCAGCTTAATCAGAAGTTTATCTGGACTTTTGCCGCCAGTGTCAGGTAATATAATGTACCGTGGAAAAGATATATATGATGACCTAAAATCCTATATACCTTCCATGGTCTATATAGGCCATAAAAATGCCTGTAAAGATAGCTCAACAGTTGGTGAAAACATACAATTCTGGGCAAGAATACGGAATACTAGAGAATTAATTATGGCAGCCGTTTGTTGCTTACAGTTGCAACCTGTACTTAATATCAAATATAGTGAACTTTCTGCAGGCTGGAAAAGAAGAGTTGCGCTTGCTCGCCTGTTAATTTCTAATGCAAACATTTGGCTGATAGATGAACCATTCTGTAATCTTGATAGCACAACATGTGAATTAGTATTGAACCTAATCTCAATACGCTCTGAGCAAAACGGTATAGTAATTATTACAGGACATAGCTCTACAGAACAACTGTGTGACTTCAAGACAATCGATATACGTGATTTTAACAGACCTCTTGTATAATTTTTGGCCTTAAAATTAACTCATCTCTTTCAAAGGATCTATATTAAAAATAGAAAGCCCAGAAGAGATTACGTGCGCTAAGGCTTGGACGAGAAACATTCTTGCAGCGGTGAAGTTCAAGTTATCTTCTAGTATGAACCGCATGTTTAAATCACTTTTGCCATACCCCCATAAAACGTGAAATGCTTCTGCAACTTCAAGTAAGTAGAAAGTAATTCTATGTGGCTCACAAAGCCTTGCAGATATTTCTACCACATCTGGCCACTTTGCTAAGGTTTTTATGAGGAATAGCTCCCCATCTGTCTTTAAAAGTGAAGGGTCTGCTGTTGGGAGCTCTTTTGGAGCATTACGCATTAACGAATGAGCACGGGCGTGCGCATATTGCACATAAAAAATAGGGTTGTCTTTTGACTGTTCTTTAACTTTAGCAAAATCAAAGTCCAAGACCATATCATTCTTGCGTGTTAACATTATAAAACGAGTTATATCCCTGCCAACCTCTTCCACTACATCCCTAGCTGTAAGAAAATTTCCTGATCTTTTCGACATCTTAACAGGTTTGCCATTTTCGAAGAAATTCACAATATTATGCAGCTTTACCTCTATCTTTGCTTGATCATCACTGAGCGCAGAGACAACTGCTCTAAGCCTTTTAATATAACCGCCATGGTCACTGCCGAGCTCTACGATCATATTGTTAAAACCACGTGATATCTTATCAAAATGGTAAGCAATATCCGATGCAAAATAAGTCCAGCTACCATCCTCTTTTTTTAGTGCGCGGTCAACATCATCACCAAATGTTGTAGAGCGAAATAACATTTCTTTTCTGGAAGTCCAACTTTCACTTTCTTTGCCTTTTGGTTTCTCCAAGTATCCTTCATACACAAGACCCTTATCAGATAATATCTTTATACTCTCTTCGATTTTGCCATTTTTTTGTAGCTCATACTCTGAAGTAAAAATATCATGATTGACTCCAAGCAAGCTCATGTCCTCCTTTATAAGTTCTAAGATAGAACTTAAAGTATATTCTCTAATTACTCGATTATCTTCCTCTTCTCTAAGCTCCTTGCCATATTTTTTAGCTAGCCCCTTCCCTATTGGCTTTAAATATTCACCTGGGTATAAACCTTTTTCAATGCTAACTTTCTCTCCCAGAGCTTCCTTATACCGCAAATATACTGATCGAATTAGCGTATCTATCTGTGCTCCAGCATCATTGATATAGTACTCCTTAGTGACATTATAGCCAACTTTCTTTAGTAAATTTGCTAAAACATCACCAAACACTGCCCCTCTTGCATGACCAATATGTAGTGGCCCAGTTGGATTTGCGGATACAAACTCAACATTGATGGCCTGATTGTTTCCAATTTTGAGAGTGCCAAACTCCATTTTTAGCTCATTTATTTGCTTTAAAATCCCATGCCATACTTCCATTTTCAAGTGCATATTGATGAAACCAGGGCCCGCTATTTCCACTTTTGCAACTTCACCAAAAAGTTCAAACTCTTTAGCTAAAACTTCTGCGATTTCAATGGGATTCTTCTTTTCATGTTTTGCAAGCACCATAGCAACATTTGTATAGATATCACCATGTGCTCTATTGCTTGGAGGCTCTATGATAAAGTTTGTTGCATTCGTGCTTATAACACCCCTTTGCCTCAACTCATTTAACTTGCTGGAAATGAGAGAGGAAACCTGCTTGAAAATATTCATTAACTAAAAAGCTATAAGACCTGTAGCAGTATAGTGGATAAATGGGGGAAGTTGAAGGGTTATCTTGTGTCAGCTTGTTAATACACTTGACAATGACTGAAGTCTATGCTATAATAAGAATTATATTAACAGAGGAGTTATAAACATGATGGAAGTAGAACTTAATAAATATGTTAATGGTAATACCTTAGACTTAAATAGTCTACATATACACATGGAGAAGTTAATAAACTTTTTACAAGAGAATCCAAATATTACAAGCCTTATCTTACACGACTGTTATATTGATGCTGAGGGTGCAGAAGTTTTAGATGAAACATTAAAGAATGTTAATGCTCCGAATCTTACTGAGTGTAAAGTAACTTCTAGTATTATGGGTAATCAAGGTTCAATAGCAATCACTAAATTATTAGAGAATGGTAACTTTCCAAATCTTGTTAAGCTTGATTTAATTTCTAATAATATAAGCCCTGATGGTGGAGTGGAATTTATAAATGCACTAAAGAATGGTAGTTTTTCAAATATTACTGAGTTTAATTTACTTTCTGACAGTGTCTGCGATAAAGGTATAGTAGCATTACACGAATCATTGAACAACAATAAGCTTCCAAATCTTGTTCAGTTTAATTTCCCCTTTAATCCTACTAATGATGAAAGCATAGAAACGCCAAGCGAACATCTATTCGCTGACAGCATTATATAAAGGTTTTATTTGTTGCTATTATTCAAATTTACCTATGTTGAACTATACAAAAGTGTCACAAAATCCATATATGTAATTTGATTAGAATTTTACCGTCACGCTGAGTAAGGTTACTCATTCTATTTTTCTACAAAAGTGTTTTCT
>NODE_11_length_20547_cov_6.494235
TGATAGTCCTATTCCTATAGTGAGTAGGGCTATCTTTCCCTCTTATCCTCTTTTATATCACATTTTCAACTTACAATTGGTTCAGTAATCAGCCCTTTCATATCAGTTGCAACTCTAGTATCACTATCTATTTTTGCAATTTCTTCTTTGGTATACAATTCATCCTTGTTTTTCGTCCAGCTATTGTCATATTGAATATCAACTTCTCCTCCATTGGTTTTGAAGCCGAATATTTCTTCTATAACTGATTTTTTGTCAAATGAGTATTCATTAGAAAGACTGTGACATATTATAACATCTGTAATTGTGTAAACATAAGATGGTGCTGATCTAAGCATAGGATAATATGTTTTAAATCTTCTCTTAACTTCATTATAAATTTCCGTAATCTTTATTCTACCAGCATCACTTACAGCAATGATAGCGTTCTCAATATCTATCATACCGCTGTAGCTGTGGCCTGTTCCTTCATTTTCAGCAAGTAGAAAGCCCTGTTTAGCATGAATCTCACCAATTTTCTTGTCTTCTGTAGGTAAGATATCAAAATCAAAATAAATCATAGGAGACTTCAGTGCCAACAACATAAATATACGCATGCTGTCTATCTCAACACCAAAAGATAATCTTTCATCTTCTGGAATAGAGTATAGATCTCTAAAATATTGAGACACCTTGTATAAAGGACATTTAGATTTTTCAATTTGCCACATTTTTTGTAAATGAAAGCTAAACTCATATTCCCCTAAATCCAGCTCATTAAAATCTATAAGTTCTATATTTTTGTTTGGGTTAAATTTTCTGTTTGATATTTTATTCTCCAACTCTTTACGTTGCATAGGAGTAAAACCAGATCCATTTATTACTAATTTCACTACACGTGTACTTTCCCTCTTTGCCCATTCGCTCAATCTCTCCACGTATTTTTCTGGGATTAGATATCCATATTTTCGGGGAAGCCACTGAAACACTAAGGGTGTATCAACCGTGAAAGTATGTGGAGATCCAGGCCTTAAATCTTGTCCTTTATAATTCATAGCAAAAGTACTAAATAAGTTAATACTTTGCTATATAATATTAATTTATCAACTACTTATTTAAGTAATATTATTTATTTATTAAAAATATTACTTAAATAAGATTACCTACTTTACATAGGGATTTTTGTTCTTTTTCAAAAGTAATCTGACTGGTACGCCTTCAACAAAGAAGTTTTTTCTAAGACCATTAGTCAAATAACGTTTATAACTCTCATCAACACTTTCCGGGACGTTGCATACCAAAGAAAAAGCTGGAGGTTTGGTGCCAATTTGAACAATATACTTCATTTTAATTGCTCTACCTTTTATAAGTGGGTGAGAATGTTTTTCCACAGCATCTATTAGCCAATTATTCAGTTTTGCAGTGCTGATCTTCTTGTTTAAGGATTCACTCACTTCAAGACACTTATCTATCACATCACCACAGCGCATACCTTTCAATGCAGAAATTGTTACAGTTGGCACTTCCAAAAATAACCGAGTCACTTCCTGTTGTTTGACAAATTTTATTAACTTACTTCTGTCATCCTTACCTATTAAATCCCACTTATTTAAAACGATGATAATTCCCTTCCCCCCTTTAATTGCAGCTTCAGCAATTGATAAATCCTGCTGCTCAACGCCAAGCAAGGAATCTAGCATTAAAATCACTACATGAGAGCGCTTTATTGACTCTATACTTTTTTCAACAAATCTTGATTCTAAGTTATCAACAACATTTGCCTTTCTGCGGATTCCCGCAGTATCGATGAGAGTGATTAATTTCCCATTATGGTCGTATGAAATATCCACAGAGTCACGCGTGGTACCAGGTTTTGAGCTTACTATTAGTCTATTTTCTGCAAGTAAACTGTTTAAAAAAGTTGATTTTCCAACGTTTGGGCGACCGATGATTGCAATCCTCAGTCTAATGGACTCACTTTCAGGCAGCTCAGTTTTTTTGTTAAAATCTTCAATAACACCAGCTAATACATCATAAAGATCAATCATACCAAGATTATGTTCGGCTGAGATGTACACCGGACCTATGAAGTTGAAGAACTGCAAATGATCAACATTTTCCGATTTATGACTTTCGCATTTGTTTGCTATTAGTATTACAGGTTTGTTCGTTTTTCTCTTCAGCCACTTTGCAAACTCTTTGTTCTGCTCATTTTGCACTTTTGCATCAACAAGAAAAAAAATTACATCTGCGCTTAATAAAGAAAACTCTATTTGTTCAATAACTTGTAGTGAAAAACTGGTTTGGTCATTCCATCCTCCTGTATCTATAACTTTAAACTCTAAATCACTAATTCTTCCAATTCCTTCACGCCTATCTCTCGTTACTCCTGGAATGTCACTAACTACCGCTGCTTTTCTTCTTACTAGCCTATTAAATAGAGTTGACTTGCCTGCATTTGGAAGGCCTATTATGACTATTTTCAGCATAGTTTAAGAGCGTATTTTATACATAGTAAATTATAATCAAAATTTTTTAGTTTAACTATTGACTTGATAGATTATATACCTATCCTAAAATTAGGATATTTTATCTTAAGTTTATTATGTAGAATTGGAGGCGCTATGCATAATGCAAATGAAACTTTAATAATAAATTTCGATCAAGTTGCTCAATTAACTCCTCAAATTTATAAATTAGGGACACCTTATAACAACAGGACACGTATATATAACTATATAATTTTAGCTAAAGCATTGGAGAATCTCAATGATCCATCCCGGTCACATGCAAATAAGGAGCTTTTTTTGAGTGACAATGATGAAGAAACTAAGAAATTTCTGAGTGTAATTCGAAAAGGAATTGCTGAATATACAGGTAATGATTCTATAGATGTGAGGTTGAGAGGAAAAGAAGATAAATCATTTACTGCATGGGTATCGTTAAAAGAAGGCAGAGGTGAGTTAAAATTTGATAACTCATTTTCTGGTAAAGCCTTAAAGGATAGTAATCCAAAAATTGGAGCTTTTACATTGGTATCTCCAGAAGATAAAAGGTTGGTGCGTGTTTCACAAAGTGATGATGGTGTAAGGCTTTATCAAATACTAAATGAGTCTTGTATAATTAAATTTAACTGGAAAGTGGGTGATAGAGATTGCAGTATTGCTTTAAATATTAGTGAAAATGGTAACGTATTTTGTACTGATTTAAGTGATAATATAAGTCCTGAGGACTTCGAGGAAAACAAAGCTGTAAAAATAAAAATTGGCTATTATGAGAATAAGAAGATGGATAAATATAATGACATGACTCTAGCAAAATTGGTCTCATTGGCTTTAAACTTACAAGGAATTGAAAGAGAAGTTATAACAATTAATCCATCAACAGGTGTAACAAGTGCAAGTGCACAGAATGTTAGTGAGTCTCAGCATTCTCAGAATATTAAATAGAAATTGCTAGCGCATTAATTATCGTACACATACACCGTTGCATGCAGCAACGGTGTATGTGTATAATCAATAGGATTTGTAAGCTCAATAAAGTTTACAACCAATTTGAAAGTTATTTTACTACATGCAAGACTCTGAAATACTAGAAACTCTAAAGATCAAAACATTAGAAGCCGAAAAAGGAGGAGGTCCTGATAGAGTTAACAAGCAACATGAAAAAGAAAAGCTAACCGCTAGAGAAAGGTTGAGTATATTGCTCGATGAAAATTCATTTCAAGAGTATGATAAGTTTGTGAAGCATCACGCAACTGATTTTGGCATGCAAAATGCTGATTTTTTAGGTGATGGAGTTGTAATTGGCCATGGTACTATTTATGGCAGAAAAGTTTTTGTTTATTCTCAGGATTTCACTGTCTTTGGTGGATCACTTGGTGCATCACATGCAAAAAAAATATGCAAAATTATGGATATGGCAATTAATGCCAGGATTCCAATTATCGGACTAAACGATTCTGGTGGAGCCAGAATCCAAGAAGGAGTAAATTCCCTTGCTGGTTACGGAGAAATTTTTCAAAGGAATGTAAATGCATCAGGCGTTATACCACAAATCTCTCTAATCATGGGCCCATGTGCTGGCGGTGCAGTTTACTCTCCAGCGCTAACCGATTTTATTTTCATGGTAAAAAATAGCTCATACATGTTTATAACCGGACCAGATGTAGTAAAAAAGGTTACATACGAAAACGTAAGCCACGAAGATCTCGGTGGAGCAAAAATTCATACGAGCAAAACAGGAGTAACAGATTTTGCATTCAATAATGAAGTTGAAATGCTACTAGAAATGCGAAAATTCTTCACCTTTTTGCCAGCAAATAATCAAGAGTTGCCAAAAACTGTACCGATCTGCGACTTAATTGATGATGTTGATGAATCTTTGAACACTCTAGTTCCTAGTAATCCTAATACTCCTTATGATATGTATGAACTCATTGAAAAGGTGTGTGATGAAAGGAAATTTTTTGAACTAAAAACCGATTTTGCTCGTAACATCATAATTGGCTTTGGCAGAATTGGAGGAAATACTATTGGTGTTGTTGCAAATCAACCTATGCACCTTGCAGGATGCTTGGATATTGACTCTTCAAGAAAAGCTGCAAGGTTTGTAAGATTTTGTGACGCATTTAACATTCCCATCATCACACTTATTGATGTTCCAGGGTTTTTACCTGGCACGAATCAAGAATACAATAATATAATACAACACGGAGCGAAACTGCTTTACGCTTACGCTGAAGCGACCGTGCCGAAAATTAGCCTTATCACTAGAAAAGCGTATGGTGGTGCATATATTGTTATGAACTCAAAGCATTTAAAAGGTGATATAAATTATGCTTGGCCAACCGCTGAGATAGCTGTAATGGGCCCTGAAAGTGCAGTTGAAATTATATTTAGGCATGAAAAAGACCAGCAAACGTTAATCAAAGAATATAAAGAGAAATTTGCTAATCCATTTTTTGCTGCATCACATGGATACATTGATGACATTATAGTGCCAAGTAAAACAAGGCATCACTTTCACAAAGCATTAGAGCTACTTAAAAACAAGAAAGTAGAAAGAATATGGAAGAAGCATGATAATCTTCCTTTGTAACTTTCCTCTCAGTCTTTATTGTAAGGTCTACAGTGCCGTTACACCAAGACTAGCGCTTGGATTACCAATAACGCTAACTTTTGGGTTCTTTTTTCTACAATATATTCTTACCTTAGCTAAAATTTACTTCCGCGTGTTTTAAATCTGATTATAATTACAATTAGAGATATTTTTAGAGCTCAAAAATTTATCTTTGTCTGCAGACTTTTTTTATTAAACAATCGAACTCATACAAAAATGTAGCGTATCCTCTTCAGCGTATGTGGGTGCATACACACATACTTAATTTCTGTCGTATGTGCACTGCATTTTTTTCTAATCTTTTTTTCATAGGGGGATTTTATGTTCAGAATTCCAGATACTTGACCTTTACTTTAGCTAATAAAAACCAACTGGTACCTGCGGTTTTTATAGCCTCAAAATTTCAATCAAAATTCAACTATCATTCAAAGAAACTTATAGTTATTCTTAGTGTTATTACTATAGTAACAGCGCTATGATGATAAGAATATGGAATCCTTTATAACTTTCTTCTCAGTCTTTATTATAAGGTGTTCAATAATATGGGAAGAGTAAAGTTTTAAAGAGATAATTAAAATTATCCTTATCACCTACTTAGCAATAAATTATATTTGCTTAATCGTAATTACTTACACTTCTTCAATGTCCTGTTTTATTTATGGCAAACATTAAGCTTAAAAATGTACACAGTCTATTAAATTATATTATTTGTTTTTTCCTTATATACGTTCAGTATATGCATTCTGCTATTGCTTTAGATAACTCTTCATCACATTTAAAAAACTTACCTGATTTTTTACCTTTTAGAAAACCTTTTGATAATATAGAAAAAATTATTAGAACTGACAATTTTAGAAGTTTTGATCTTGATAAAAGAAATAAGCTTTATACCAATGCTCATAATAGTATCAGTCTTGTAAATATTATTAATAAAATTATCTTAGCTCAAGATAACTTATTCATACTAGAAAGTAAGCCGTATAATATAGTACTTGTTGATAATCCCAATCTTAGTAGAACTACAGGTGCTGCAGGAAAGGACTATGTAATTATTGAGGGAAGCTTAAAAAAAAATATCAAAGATTATACTAGAGTGATATCACATGAATTAATTCACAGATATATAGGACATATAATAGAGCAAGACAACGATAAGAAAAATGAAATAAAATATAAGTGGTTTTTTGAAGGATTTACGGAATTTTATGGAGTGAAAACCTTACTTGACACGAAACTTATTAATAAAGATGAATATTTAGAAATAATTAATACTATTTTAAAAAAATATTTTAACTCCTTAGTACTTGATATTAATTTTGAAAAGGTAGGCAAAAAACATTTACTTGATAAAAACATAAGCATGTTGAGCTATAACAGAGGTTTTATTCTTGCAATGATAATTGATGAGAAATTAAATGAGATTAGTAATGGAGAATATAACTTATTAAATGTTATAAATAGAATAATAAATGAAGCGACTTCAAAGCAAGTTAATTTTAATGTTGACTTATTTGCAAGTCATTTAAAACATTACTTATCAGAGTCCTTTATAAAAGATATCATAGCCTCTATAGGAGATTCTAGCATACTTCTCAGTTTATTACCCAGTAGATTACTGAATAAAAATTTAACTTTCCAAGATACTGATAAGTATAGTGATATATGCTTTAACTTAACCAGAAGTCTAGAGCTACAAAAGATACGTGGGGTTAAATTAGGTAGTGATTGCCATAATATGAGACTCAAGGATGGTCAAGAACTAAAATGCTATAGTATTGATCTTAATAGTGGTAATATTAAGTTAAAAGTCCTTGAAAACAAGATACCGAAAGTTATACATTTGAAAGCAAATAAAATGACGAGTAGCATTCCAATATATAAATAGCTCAAATAAACTCTTGACAAAAGCTATAGTAAACCTAAACTTTGCTATTTTAAAGCAAAGTAATTATGGTAAATGACAAAGAAAAACAAGTGGATTTATTATTAGAGCGTCTTAGCGTTAATATTGGTCAAGTTAGTAGTAGTATTATACTTAAAAGAATAGAGAAGCTTTCAGATAATTTTCATGGTAGAAATAATCACAGTAGCCATTGTCAGTTTGATAGAGATGGTGGAGGGCATGGTAATATATGCTGGGCAGATAAGATAAAAGAAGACCTGACTGAGAACTATCATAAAAAGGATAGAGAAATTTCTATTTTACGGTAATTATTCAAGAGTTGAGGGATTTGGCAAGAGAAGCCCTTTTGTATTACCGTTAATATGTGTTTCCAATAATGGTAATCTCGGCCCACTAGATGATTTGAGAACATGTGTCCCTCATAAGTTTGTTGAATATAACATAAGCAATACTAGTTGGGCTAAGTTCTTATCAGATAAATTTTTTAATAACTTTTTGAGTGATATGGAAAACAGGCCTGACGATTGTAAGCAGTGTTGTTATGAAAATATTTGTGGTGGGGGAAGTTATGGTAACAGGTTTAACCCTGCCAACGTAAGTTTTAATAATCCTTCAGTATATTGTGAGGGATTTTTGGCAAAGGATTATACAATTTCTTTTAATGCATGGATTTTCTAAAGAAAAATTACGGCAGGTATTATTGAATAGTAATACTGAAAAAGCAGCTTAATGGTAGTGTATAAAAGGTATTTACTAGATGTTTTTCTATAATCTAATTAGCATCTAGAGGATTGACTTTATGAATATCGTCCTCTAAACTGCCGTTACCAAGATTCGAACTTGGGACCTCGTCATTACCAATGACGTACTCTACCACCTGAGCTACAACGGCAAGTTCACGTATTATGATAATGAATAACATGAAAAAAAATAAGGAAAAAGAAGAAGAGAGAAAAAGATTGGCAAAAGCTTTAAAGCAAAATATTCTAAAAAGAAAAAAACAGCAGCAGAGTAGACAAGATGCCAGAACTCCCAGAAGTGGAAGTAATCTCTAACTTCTTATTTGATAAAATCAAAAATAAGAAAATAAGCAATGTGACAGTCAATAATTGTAATTTGCGTGTACCAATAACGAAGAATATTGATGATTTGCTAAAGGGCAAAGTTATAAATGATATCAAGCGTAGAGGTAAATATATAATCTCGAATATAGATGCTAGTATGGCTGTAATCATACACCTTGGCATGAGCGGAAAGCTTATATATGCTGAAGACAATCAAGCACAGAACAAACATGATCATGTGATATTCTTATTTTCTGACAACACTTCACTAATCTTTAATGACCCAAGAAGGTTTGGATTAGTGATTGTTTTAAACAGAGAGCAAGAACTAAATTTTTTTAATAACCTAGGAATAGAACCCCTCACAGATGAATTTGACGGACATTATTTACAGAAGTTGCTAAAGAACAGAAAAGCAAATATCAAATCAGTATTAATGAATAATAAGCTAATAGTTGGCGTAGGTAACATATATGCTTCTGAGAGCTTATTTAGAGCTCGCATATCACCACTTAGGCTAGCACAAGATTTAACATATATAGAGTGCGAAAAACTTGCTATCGAAATAAAAAATACTCTGAGTGATGCAATTGCTGCTGGTGGTTCAACACTGAAAGATTATGCACAACCATCTGGATCTGCTGGATACTTTCAAAATAACTTTTACGTATATGGTAAAGTGCAAAAACCTTGCAGAATCTGCAACAATATCATAACACTTATACGACAAAATGGTCGTAGCACTTATTTTTGCAATGCATGTCAGAATTAAATTTTATTTTTGCATATGACACTCTCACCTGAAAAAGATCCTTTTGATTTGTTTTCAAAGTGGTATCAAGAAGTACTTAATTCTCCGTGTAAAGAGCCAACTGCAATGACGCTAGCAACGTGTAGCAAAGACTGCATTCCATCTGCAAGAGTGGTATTACTAAAGGAATATAGTAAAGAAGGTTTTGTGTTCTTTACTAACGTAAACAGTAGAAAAGGAAAAGAATTGACTGAGAACCCCAAAGCTGCACTCGTATTTCATTGGACAGAATTTTCTAGACAAGTACGAATTGAAGGAGAAGTTATGCTTCTAAGCGGCAAAAAGGCTGACGAATATTTCTCTTCTCGAGCACGTGATAGTCAAATTAGCGCGTGGTGCTCAAAACAATCAAGAGTTCTGAAAAATTGGCAAGATTTTGAGCAGGCTATAGAATTGAAAGAGAAAGAATTTCACAATACACAAGTTTCTCGTCCTGACTTTTGGGTGGGATTTTGCGTAATCCCAAAGGTAATTGAATTTTGGCAAGAAGGTGAATATAGGAGACACACTAGATTTAGATATACTCTTGTTGAGAAAAGCACTTGGAAAGTGGAGCAATTATATCCCTAACGTTAGAGAAAGCTACTCTGCAGATCAAAGATAAGGATTTATTGTCATAACAGGACCTGATCAAGTAACTTTTTATGGCTTAAAAACTTGTTGTATGTAACGTATTGTAATACTTACGCAAAATATTTTAGTGCATTCTCAAATATGAGCATTCCATTACCATATTTTGGCATAGCCACTCCTGAACGTTTACATTTTTCTTTTTCAAGAGGCCAGTTATCCTGCTGAGTAAAAAATATTCCTCTCTCTGGGTGAGGCATTAAAGCTAAAACTCTACCACTTTTGTCTGACAAAGCTGCCAGGTCGTATATAGATCCGTTTGGATTGTAAGGAAATTGTAAATTTGCATAGTCACCATTTTCATCAACGTAACGCAGTGCAACGGAATTATTTTCAATCAATTGATTTAAAATATCTTGATCCATAAAAAACCTGCCTTCTCCATGAGCAACAGGAAGATATAGCTCACTCAGGCCCCGTAGCCAAACAGAACTACTCTGCGGATTAACTCTCACTCTAATCCAACGACATTGGTAATTACCTATATCATTAGAGGTTAAAGCTAGATTAGAGAATTCTGGAACTAATTTTACTAATATCTGGCAACCATTACATATCCCTATAATAAGCTTATCCTGAGATAAGAAATTTTGAAATTCGTCTAACAAGTTGTTTTTTATACGCAAAGCAAATGCATTACCAGCGCCAGTATCATCACCATAGGAAAAACCTCCTGGAATTGCAAGTATATTACTTAATTTCAGTTCACTTGGATTATCTATAATATCATTAATGTGAACGATTTTTACTTCAATATTATTAATACCAAGCTTTCTGCTGCATTCCATAAATGCAAATGCAGTTTCTTTTTCGCAATTTAAGCCATAACCAGATAGGATTGTAATTTTCATGAATCAAAAAACTCGAACTTTCTTTTTACAAAATTTGCTATTAAATTCAAAGCAAATAGCATTAACAATAAAGCTATAATTGCAATGGCAGCAAGCTCAATAAATGCAATTTCAGGACTACTTGACCATATGTATATTTGTACAGGTAAAACAGTTGCCGGATCGAAGAAGGATGTAGGTGTATCAGCAATAAATGCTACCATGCCTATCATAAGTAAAGGGGAGGATTCGCCTAAAATCCTTGCAATTGCAAGCACTGCACCATGTATTATCCGTGGCAACGCAATCGGTAAAGAGTGATCCAATATCACCTTGATGTGAGGTGCACCTAGCGCAAACGCTGCATCTTTTATTGCAATAGGAACGTTTGTAAAGGCATTTTTTGTTGCAATAATAATATTAGGCAGCATCATAAATGAAAGAGTCATCCCGCCAACAAGCGGTGAAGAACGGGGTAAACCAAATATGCCCAAGTAGAGAGTCAGTCCTACCACACCAAATATTATCGAAGGCACTGCAGCAAGGTTATTCATGCTAATTTCTACAATACTGGTTATTAGCCTATTTCTAGGCATAAATTCATAAAGACAGATACCTGACATAATTCCTATTGGCAATGCCAACGCTAAACATACTATAATTGTCATTAATGAACCGATAAATGCCCCTAAAATCCCTGCATTCTCAGGCTCACGAGAATCAGACTTAAGAAACAGAGACTTATTAAAAAATTTTCTTACTCTTCCCTTCTCTTTTAACCAATCAAGTAATTTAGCATAATGATCATTCAAACATTTATTTTTATATAGTGAATTGATCACACTCGATGCGGTAAACCAGATCTCATATTCACCACTATCTTTCACTTTCTTACGAAAAAATTTCTCTAGTTCTTTGTAAGAATTACGACTTAAAATTTCGTCACTGTCTTTAAAATCAGTTTCTTTAAACACCTTACGTAAAGAATCGTTGAGTAAGCCAATGGACTTATACCGCAAATCACTAGGATTATTTGTTAAAGTAAGATCAGCATTTATTTCAACTGGCAATAAAATTTTCGTTACTGTTAAAGCACTATAAGAGTTAACTAATATACTTAGTAATATACATATAGGACACCCAACTGAGACAATCAGTGATGTAAAAGAGCAAAAGCATAAAATGCTGTTCTTTTTATTTTTTCTTTTTACACGAGCATGTACGCGCTTAGATTGAAGTAACTTAAGGAAGTTTTTCTTTATACTCATTTACTTTTCTTTATATGAGGATTTGAAAAAACTTTCCCCTTTTTCCAGTGCTTGACACTGAGATCTAGCAGGCTTTGCCTGCAAATAATTTTTATATTTCTCATGAAAGCACAAACCAAAAGGAGAATCTGGATCCCAGTGTCAAACATTGGGATGACACCACAGCGGGAGGCAAACGTACAGTTGTGCGTCACACACTGGGATAATAAGAGAGAGTTTTGAGATGATACAATTGACATCACTCCCTATTGTATCTACTTAGATTTTTTTTTAACATAAGTAGTACGTTCTTTGATCCTTGCAGCTTTTCCAAATAGCTTGCACAGATAATATAATTTTGCTCTACGGACCTTTCCCTTTCTTATCACTTGTACTGAAATTAATGCAGGAGAGTAAACAAAAAATTGTGATACTATACTTTCTCCATGACTTACCTTTCTAACTGAAAAAGAAGAGTGTAATCCACGATTTCTTTTTGATATACATACGCCCTCAAATATCTGTATACGCTCACCCGTACTATCAACTACCTTAAAAGTGACCTTCAAATCATCGCCAGGACAAAAAGCTGGCATCTCTTTGGCTAATCTTTGTATTTGTTGTTCGTTAAATTTTTCAAGTAAGTTTGTCATTTATCATCTCCATTCAACAATTCAGGTCGACGTTCCTTTGTTCTAACATATGACTGTTCCCTTCTCCAATCACTTATTTTTCTGTGATTGCCAGACAACAGAACCTCAGGAACTTTGTACCTACTCCACTGCTCAGGCCTAGTATATTGAGGATATTCAAGCATACCACCACTATAACTAAAACTTTCTTCAGCAACGCTATCGAAATTATTTACTACACCTGGAAGAAGCCTAATACATGCATCAAGAACCACCATTGCAGCTGGCTCACCTCCCGAAAGTATATAATCTCCAATACTTAACTCATAAGGAGTATACACATCAATTACTCTTTGGTCAACACCTTCAAATCGACCACACAATATTGTTACATGAGGAATTTCTGTTAGCTCCTTTGCAATGCTCTGATTAAATTTTGTACCAGATGGAGTCATATAAATAAATCTAGTATTTTTATGAGCAGAAAGCACATTATCAACTGCATTACCAATCACATCTGGGCGCATAACCATCCCTGCTCCACCTCCATATGGAACATCATCCACAGTTGAATGTTTATCTTTTGCAAAAGAACGAATATTTATTACTTCAAGGTTCCATATTTTTTTTTCTAACGCTTTTCCGGCAAGAGAATAGTTCAAAAACCCGGGGAACATTTCTGGAAATATGGTTAACACTGTAACACTAAACGTCATTAGCAAATTTGTAGTAAACTAAGCAGCAATTTGATATTATCTTATAGTATACAGCTAAATTAATCATGTTACCGAATAAAATCATTTACGAAGGTAAAGCAAAATCCATTATAGCAACTGAAGACTCGTTAAATGTCATACAGCACTTTAAAGATGATGTTACAGCGTTCAACAAGGAAAAATATGAAATTATTGAGGGCAAAGGAATAATTAATAATCATGTTAGTGCTTTTATCATGGAAAAGCTTGAAGAAGCAGGAATTAGCACGCACTTTATAAACACTCTAAACGAAAGAGAACAGCTAGTCAAAAAACTCAAGATAATACCTCTTGAGATAGTGGTTAGAAACATTGCAGCCGGCAGCTTTTGCAAACGTTTTAATATCAAAGAAGGTGAGACACTTACATCTCCTATAATCGAGTTTTTTTACAAAAATGATGACCTAGCCGACCCAATGGTGAATGAAAATCACATACTATATTTTGGTTGGTTATCCCATAAAGAAATGGAAGAAGTTAAAACTACAACTTTAAAGATCAACAAAATCTTAGTCGACCTATTTTTAAATGCAAATATATATTTAGTTGATCTCAAGTTAGAATTTGGTAAATTGATAAACAACAGCACTAAAATCATTTTAGCCGATGAAATCAGCCCTGATAATTGTAGGCTATGGGATAAAAATACGCATAAAAAGCTAGACAAAGATGTTTTCCGTTTAAATCTAGGAAACTTAAAGGAAGCATACTCAGAAGTTGCAAAAAGACTGTCAGTAAAGTTAGACTAACTAAATACTACTCTATCAAGTGGAGGGTTACATGCCTCATCAAGTTTTCCAATAATCTCAATTTTTTCTCCACGCTTTTGGAAATGACTTTCCACATCCTTCATATTCTCGGGATCTACAATCAGTACTATACCTATGCCGCAATTAAATGTTTTTAACATTTCTCTCTTTTCTATTTTGCCTTCTTCTTTCAGCCATAAAAATATATCTGGCCATTTCCAAGAATTAATATTTATGTCTACAAATAAATTTCCTGAGAGAATTCTTGGAATATTGTCTATTAACCCGCCACCTGTTATATGCGCAATGCCTTTTACCTTTAGCATAATAGGCAACAAAGAATCAACATATATCTTTGTTGGCTTAAGTAATATTTCACCCCAAGATTTATTATTCCATGGAGATATATCATTATAATTTATACCTAAGCTTTTAAAAATATGGCGCACCAAAGAAAATCCATTTGAGTGAATTCCATTTGATTCTAAACCAACTACACAGTCACCTGCTTTCATTATACTACAGTTTGGAAGAATTTGCTTTCGATCAACAACACCAACCACAAACCCTGCAAGGTCATAGTGATTGTTACCATACATTCCAGGCATTTCTGCAGTTTCTCCACCAACTAATGCTATTTTAGATTCCTTGCACCCTTCTGCAATGCCCTGGATTACAGACAATAAAACGTTTTTGTTTAAAACGCCTGTTGCAAAGTAATCAAGGAAAAATAAAGGTGTTGCTCCTTGTGCAAGTAAATCATTTACACACATTGCAACTAAGTCTATACCTATAGTATCATGCTTATTCACCTCTTGAGCTATTAATAGTTTTGTGCCCACTCCATCAGTTGAGGAAACAAGTACTGGATGGTCGTATTTCTTACTCAGCGAAGAAAAGTCAAACAATGCGGAAAATGATCCTACTTCACTAATTACTTCTTCTCCTTTAGTCTTTTCAATAATAGGTTTAACTTTTTTTATTAGTTCGTTATATAGTTTAAGGTCTATTCCAGATTTAGCATAAGTATTCATAACGCCTTCATAAATCTTATAATTATTAATACTACATTAATGCTTTGACACAAAAAGCGCAACGAAACTTTCTCTTAAATTGACTACTACGTGCCTACCAATATAGGGTTAACTTAAATCATTTATACTTTTATCCAATGAATAAAAACATAATGTTAATAACAGAATGCCTATCAGGACGAATTCTTCATGATTTTGCTAGTTCTATGCAAGGAATAGTGGGTGGATTGGAAGAGCTTGAAGAAAACAACCCTAATATGCAAAACGAAGCATTGTCATTGCTTAAAGAAAGCTCCGATGATTTAATATATAAATACAAAGTTATGAAGCAAGCGTATTCTCATTCATCAGATAATTGCAGCTTTGTTAAGACTAAATCCAATATAGAAAATTATTTATTAAAAAAAAAAGTAAAGCTTCAGTGGAGAGTAAGTGAATGTCCTACAGAAAACTTAATTGAAAAAATAAATAAGATAATTTCCAATATGGTGATAACTATAATCAGTGCAGTGGCACAAATTGAATTAGTGTCTATTTTACTGACTAAAACAGAAGATAAAACACTACTCACTATAAAAGTAGTAAATGAACATAAATCAATAAGTACATTATTAGTGAGCAAATTAACAAAAAAAAATGATATTCGTTTGGATACAAAAGACATTATTATCTATATGACTTCTTTACTGTTAGAACAGTATAACACTAAAATCAATTGCACTTGTGAAAGTAATTCACTGAATATAGGCTTAACTATAACTTGAGATGGCTTCATATTTCATAAAAAGGAATCGATACTATAAATTTGAATCTTGGATAAGGAAAGGAAAAATTTTGTGGAGTAACTTAGACATAAAATCTGTAGTTAATTTGCAGGAAGTGTTAAATAAACCATACGCGTCAAGTTAAGGAAATATCGTGAAATATAGCAACATTTGAGATGGGCATTTTATTTGTTACATTTATTTTTTTAGGGAGTTCTTATCTAGAATAATCTATAAATTAATAACTTTATTACTTAATATATAAAATAGTTTTTTTTCGTTTCCTTTCTTCCTTATACCACTTTTCCTTAACTTGACGCGTATGGTTTATTTAACACTCCCTAATTTACCTCACAACTCATTTTAACATATATGAAAATAATGTTTAAAGAATTTTTTCCTGCAGTAATGAATTATTATGAAGCTTGCATTTTCTGTCGCTTACTACTGGGATAGTTTGATAGTTGCAGTACATGTCTATCAATGATAAAATAAAGATCAGTTTATTTTGATACTATGATTAGGGTACTCTTTGTTGCACTATTATTTTTTTGTAGTGGTTATGCACTTGCAAAACAGGAACCAAGACCAATAGCTGGTGATAATCACATAAAGGTAATGAATTATAATCCACAGGCTATACATAAGTACACGGGCTTTTATGGTTATCAATCCAGCATATTGTTTGAGCCAGGGGAGGTAATAGAGAGTCTTTCAATGGGTGATGCAACCGGTTGGCAACTCCTTCCTCAAGGTAATAGATTATTTATTAAGCCTATAGATGATATTGCCGATACTAATGCAACTATAATTACCAATAAAAGAGTTTATTATTTCGAATTTCATGCTGAAGAAGCAAACGGGCTAGATGATCCAAGGTTAGCATATGAAGTAAGGTTTCTTTATCCACTGTTCAACAGTGATGAAATTTATTCAACGAGTAACGGTGATATTCTAGAGCAAGCTAGTTATACCACTATCCCTGATATAAGTGATATTGAGGTTATAAAGAAAGGCTTGAATTTTAACTATTCCATATCGCACGTTAAAGGCAGTCAATCAATAATACCAATTAAGGTTTTTGATGACGGAAAATTTACATATCTACAATTTAATAAAATAAACTCTGATTTCCCGGCAGTTTTTATGGTTGATTCTGCAGGATATGAGTCCTTGATAAATTTTCGTACAGTTGATGACTACCTGATAATTGAAAGAGTAAACTCGGTATTTACCTTAAGAAACGGATCAAGTACAGTCTGCCTGTTTAATGAAAACATACCTTTCAAAAAAGGTAAGTGATTAAAGGCTATAGTATTCTTATAGGTGCAAAATTCTTTCTATGGTGCTTCGTAATTCCATGAAGGCCAATAGCGCTGAGGTGTTCTTTTGTTCCATATCCTTTATTTTTATACCAATTATATTGAGGATGTTTATTATGCAATTCTTCCATAAGTCGATCTCTTGTAACTTTTGCAACGATTGAAGCGGCTGCAATTGATATACTTAAACTATCACCATTCACTACAGACTTTGTTTGCCATTTCACTTCAAGTGGTTGGTTACCATCAACTAACACATAATCTAGTTCTAAATCTAAATTTACCAGCGCACGTTTCATTGAAAGCTTTGTTGCTTGCAAGATATTGTATGAGTCTATTTCCTCTACACTTGCCATTCCTATACCAAATTTTGCAACAGACGTTATTTTTTCGTATAGAACTTGCCTACACTTAGGGGTTAGCTTTTTTGAGTCGTTTATTCCATCAATAACCGTATCTCTATCAGTAAATATTACAGCTGCAGATATCACTGGACCGGCAAGCGGACCTCTTCCAACTTCATCTACTCCTGCTATAATTCCTGATAATGTATTTTCTAATGTGAAATCTGGATATTTCATAGTTCCTATAATAAGAAAGTTAAAGCAAAAATCGAACAAACGATAGAAATTATCCAAAATTTTATAACTATTGTATTTTCTGACCACCCTTTCTTTTCAAAGTGATGATGTATTGGTGTCATAAGGAAAATTCTTCTTCCTGCTCCATATCTAAATTTTGTATATTTAAAATATGATACCTGAATAATCACAGATAAAGTCTCTATTACAAAGATTATTCCAATAACGGCAAAAAGCATTTCTTTTTTAATTAGAACACTAGTGAGTCCTAAAGCTGCACCGATTGATAGGCTTCCAACATCACCCATAAATATTTTTGCTGGATGTGTGTTAAACCACAAGAAACTTAAAATAGCTCCTATAAATGCAATGCAGAATAAAGTAATGTTTACATCTGCCTGAGTTATGTATGCAATTAGCCCCAAAAAAGCAAAGGAAGTAATGGCTTGAGTTGCAGCAAGGCCATCTAGGCCATCTGTAAGATTCACAGCATTAGAAGAGCCGACAATTACAAATGCAGCAAACGGAAGATATAGATAGCCAAGGTCGATTGCTACTTCTCTAAATAGAGAAATTTTTGTAAAACCTTCAGCAGATTGTAGCTTAAGTATAAACATACAGACCAGAGTAACGACAAACTGAATAAGTATTTTGGTTTTTGCACTTAAACCTCGGTGGTGATTTGTCTTCAATTTTAAATAGTCATCAATAAATCCAAGTAGAGCAAAAAATAGAGTTATAAATACCAGCAATGAAATTTCTGGTGTTAATTGAGTCCAAAGCAGGATTGGTAATAAAGCAGAAGTTAGTATTATTACTCCACCCATAGGTGGTATATTCTTTTTTGTTATTAAATGACTTTCTGGTCCATATGATCTGATTGGTTGTCCATCTTTACTTATCTTTTTTAGAAGTTTTATAAAATAGGGAAAGAGAATAAACCCAAAAATAAATGAGATAAAAAACGTCTTTGTAGCTGAGGTCACCTGCCTATTCAAAATTAACTAGATATTATACCAAAAGCTTTACCTAATCTCAATTTATACCTTTTTATCAGCTCATTTTATTTGGAGTAAATTTAGTTATTGATTAGTTATAGCAAAGTTTGCATACTGACATTTAGTTAATGGTAAGAGGTGGCATATGTTAGATTATATTAAAAAGCTTTTGTGGGCTACTACAGTACCTGATAATGAGAGTAGAGTTAAAAATTCTTACACGCATATAGTAGAGAAACCTTCTTTTGGTGATGCAGCTTCAAAGTTGAGTAAGGAAGAAAGGTCAGAAGAGCATCTTGTTCTTCTAAAAGGTAAAAGCAATAGCTCTGGTACAACTGTAACAGAAGGATCGTCTAGTATTCAGAATGCAGTATCAGGCAAGAACAAGCGTGGATATATCAAATTAGACAGTGATGAAGAATGGGATAAATTCTTTGATTTACAGAATGATCCTTTCACTAATACTACAAACAAAGAACCTTTTTCTCCGAAGAAAGGAGAATCTCACTATCATGGTAAAGAGATTGTAGGCAAGATTGCTGACCAAATTAAGGCAGAGATATCGAAGGTATATACCATAGAGTCCATAATGATAAAAGAAGGCAAAAGGGAAGGTAATATTGTTTACCCCACCGTGAGAGTTGTGCTACATGCCAATAAAGAAGGAGTAGATATAGCTAAACTTCTAGGCGGTAGTATATGTAAAGAGTATGGTGTAAGAACAATTACATTTTGTCATCCTAATCAAGAAAAAAAGAGAGGGGCATGTTGCTATATTAATAATGATAGTGATAATGAGGAAAGAGTTTATGAAATAATTAGTGGGTTATATGAAATGACTTTAAAGTGGTATGTTGATGAAAGAGAATGCAAAATTAAAGTTAACATTGATGGTAAGAATGGTGTAACTCTCCTTGAAGGCAACGGTGTTACTGCAGAGCAGTTGCGTGCAAATAAAGAAGTCAAAATAGGTAAGAGACGTGAGCCAAAATCTTTATATGAAGAGTTAGTACCACAATTGCAACAAAAGAGCTCTGAATCAGTCAAGGTTTTACAGCAGCCTTCAACAGATGTAACAAATGTGACAACAACACCAACTTCTACTTCTCAGAGATGCTCTTGACTAAATAAATAAGAAAAAGCAAAAATAGTATAACTTGCTTACAAATGTAAGTAACTTGTACTTCTATGATGAATAACACAATATTACCAAGAAATTTCTATGAACGGCCAACTTTAACCGTAGCTGGGGAGCTGCTAGGGAAGATGCTGAAATTTTCTAATTTTAGTGGAATAATAACTGAAGTTGAAGCGTATATAGGAATGGATGACCCAGCTTGTCATGCAGCAAGAGGCTATACTAATCGAACCTCAGTAATGTTTGGTACGCCAGGGTTTTCGTACGTATATTTTATATATGGAATGTACTATTGTCTAAATATTGTAACAGAAGCAGAAGGATTCCCAGCAGCAGTGTTAATACGAGGATTAAAGCTCACTGAACCGCTTGAAGCAAATTTAGGCGGGCCAGGCATACTGTGCAAAAAATTAAACATTACAAAAGAACATAATAAACAAGACCTTACTATAAGTCATGAATTTTGTCTCTATGAATATCACCTCAAACCAGATTATGTGTGCACTCCAAGAATCGGAATTAGTAAAGGCAAGGAGAAATTTTGGCGATTTAAAAGTTGCGTTTTAGCAGACATGCCTAAAATCACACTCAACAATAAATATTAGACCTCCTGCATAAACTAGATAAAAAGGCAAATAGCCTTTTATGTTTACCAACAATAGACTTCTTGGATAACCTAAGGATATTTTTTGATCTTCTATGGGGGAGTTGAACATTCCCTTTTTATAAAACTTTTGCATACTCCTATTTAACTTTAATAGCTCTTTATCTTCCTGAAATCTCGATGTTTTATCAATGCATCTTCTATTCAGCCGTTAGCAAGAACTTTCACTTATTCCATAGCTTTGCGCTATATGGAAATATGTACGGTATTTACACAAATATTCGAGTGCTATTAATAAATATATTTGTTTTTCCTCCTCTTGCCTTTTTCTTGGCCTCTTCCTCTATTAAAATTTCTATTATTTTTCCAATGTTTTTCTTTTTAC
>NODE_12_length_20525_cov_6.596635
TCCGTTCTTTTTGTAGAAGCTTTCGGGAAATAGTCTTCTCAAGTTTCAGGTTTATTGCAATATTGTTGGCGGAGTCACTGCTCAGATACGAGGTAGCTGCTGCCATTTGAAATATTTTATTCACCTAAAATTACATTCTACCTATTTTAAAAGTAGTTTAAAAAAACTTTATAGACTGCATACAAAAGACCTAACATCTTTAGCAATGCCTTCATAAATCCTTACTAAATCCTCACTTAGTATTGAAGGATTTCCACAATCAGAAGCACTACATATTTGCGGATCTAGAGGAACTCTGCTCAAGAGTTTGACTCCCAGCTCTTCAGACATTTTTTTTGCACCACCTTTTCCAAATATGTGTATTTTTGAATTATCTTGAACAAAATAGCTCATATTTTCCACAATGCCGATAATTGGCACGCTGAGCTTTGTGAACATATCATAAATTTTTTGTGCATCGACTAAAGCAAGCTCCTGTGGAGTTGAAACTATTATTGCTCCAGTTAAACTAAAATTCTCCATCAGACTTAAATGTACATCGCCAGTGCCAGGCGGTGTATCAATGATTAAATATTCTATATCAGACCACCTTGTTCCCATTAGCAAATTGTAAAGTGCTTTTGTGATCATAGGTCCACGCCATATTGCTGCGCGGTCCTTATTAATAAAATAGCCAATTGAAATAGTATAGAGACCATGTTTCTCTATAGGCATTGCTTTACCACTCTGTATTTCTGGTTTCAATTTCTCAGTGCCCAACATTTTAGGAATCGAAGGACCATATATATCTGCATCAACTAGCGCAACTTTATGTTTTAATTCTGCTAACGAAAGAGCTAGATTTAGTGCAACTGTCGACTTACCCACACCTCCCTTACCAGAAGCAACGACAATTATATTTTTCACTCCTTCGATATGAAGTTTAGCTTTTTGTTGCCTAGCTTGTTTTTGACCAGTAGCAACTACAGTAACCTTTCCTACTCCCGGTATCGCCTTAACAGCTTGCTCACAATTTTTTCTTAATTCTTCATTTGGCTCAGTAACTTCAAGAGCAAAAGCAACATCTTTACCTTTAATAATAATTGAGGATACTACACCAACATTCTTACCACTTTTCTTCTCTATAACCTTTTTTAGGCTCTCTCTTACGGTTTCCTCATTAACCTGTGTAAATTTTTTCCAGAACATATGATGAAATTTTTTCTATTGGTGTATACTAACATAGAATAATTAAACTGCACTGACTTTAAAACGAGGTTACAAGAATATGCTAAATCATCAAAATTTAACACGAAAACAAAAAGATTTGTATTTTCAGCTAAAAAGATCCATATGGAATGGAAGGAGCATCAGCGATATCTTGGAAGCAGTTTCAGGAAATAATTTACTAAAAGTTCTTATCACTTGATATACTACACGATTTCCAACAGGTGGAGGACGCACTTTAACACTGCTTAGCCTAGCTATACATAGAGACAATAATGAATGTGTTAATTCTATTTTAGAACAAGCTCAAAACAGTGGTATACTACAAGATATTCTTACTGCTCCAAATATTATAAATTATCAAGATGGTTTGATGTACAACTTAACATCGCTTGGCTTTGCCATACATTACAACAAGGAAAGATATGTTGATGTTATTTTAACAAAAGCCCAGGAAAATGGTATATTACAAGATATCCTTGCTTCTAGAAATATTGTACAGTATTTAAATATTATAGCGTATACTTTAACGCCACTTAACTTTGCTATATATAAAGGCAATAACAAGTGTATCAATTCTATTTTTATACGAGCTCAAAATAGTGATACACTGCGAAATATCCTTACTTCTAAAGATATTGTGCAGCTTACAGGAGTGACGTATGTCATTAAACCACTTGCCTTTGCTATGTATAAAGGTAATAATAAATGTGTCGATTCTATTTTAACACGAGTTCAAAATAGTGCTATGCTACAAGATACACTTACTGCAGTAAGTACTGTACTGTTTCTATATGGTTAATATACTTTGAATGCTTTTAAGCTAGCTGTAGTTGTTAATGAGGACAATGCTAGTATTAGAACTGCATTAGATAATGTATCTATTTCTTCTAGGTATGTTAGAGAAAATAGCAAAGTTAGTTAATTTCTTAAGTAACTCTTTCTTGCAAGTACTACTTTTTTATGTATCTGTTCAGGCAATGGCGTTAACTTAAGAGAATAAATTAGCAAGCTCTCCTAAAGGCATGATGGCGTTTAGGCTTATCTACTTTATTGCAGCTATACAATCTTCACGTTAACTTTAGTGCGTATACTTAAAAAGGGCTTGGAAATTTTTTGGTTCCAACAAGCACCTGATAAAGTTTCTGTCTCATTACACCAAATAAAACTGAAAAATTTAAACGATACTCAGCAATTTGATCTGGGTTCCAAGGCTCTTGTGCATCACACATATGAAGTATTGCACATGACCAAGTTTGCACAAAATTCTTGTTTCTAAATTTATCCCAGAAAAATTCTCTAATTCTCCTTCTACTTTGAGTCGTTTATAGCACTCCTCTATGTGACACCTTAACAGATAAGCTTTACTGATATCTTCTTTATTGAAATAAAATAGAAACCAAAGGTCCTATTTTTTACAGTATTTTACTCCTTAACATCTTTCCTTAAGTTGACGCCATTGGGCTCTATCTACGATGGATAAAAGATAAAAATGTAGAATATCAATAGCTTATTATTCTAGCATTTATAGTAAGGACAGTCAGTAAATATCTAAATTTAAGTAAAAGAAGTTTTACTATCATTCACTAATCTAGCTAGAATTCAAGAATTTCAATGCTTTAGCTATTTTAAGTAGAATTAAATTTACTAGTACAAACAATAAATTACTATTCTTAAATTTAATCAGATTGATTGCAAAAAATAAGATTTTCAATAAGCTGCTTGTATAGTTAGCCTTTCATAGATAGTGATGCAACAAAGCCCGCTGGAATCTAGTTCATATTATATATTTATCTGATAAGTTCCATATATGTGTAATTTATTTAAATTGACTTCTTATCATATAATTAAATACATTATTGAAAATTAAAGGTAAGGTTATAGCAATGGAAATTTCAAATTGGCACGAATTATTGAATTTAGTTAATGTTGACAAAGATTTAAGCAAAGATAACGTAATTGAAAAAATACAAAATGAGCTGAAAAGATATTCAAAGGAATATGAAGAGTGGGAAAAGTCTGGCTTTGATATAAATTATGTGTTTAAAGATGGTGAAAAAGCGACTCTTTTGCACTTGGTGGCTTCCTTTAACCTAGAAAATATAGCGAAGGCTCTCATGGAAAAAAGGGCAAATGTTAATGAAAAAGATGTAAAAGGAGATACTCCTTTACATAATACTACTTATCTTGATAGTATAAACATAGCAAACGCTCTCATAGAACAAGGTGCAAATGTTAATGCAATAAATATATGGAGAAGGACTCCTTTACACTATGCTGCTTTATTTCGCAGTATGGCCATAATAGATGCTCTTGTAGAAAGAGGTGTCAATGTTAATGCAGTAGATATGTGGGGAGAGACTCCTTTATACTATCTTAATTGTCCAGCAATTAAGAAAGGGTGGATTGCCGGTGGAGTAACTGCATTATTAGGTACTGCTATATCTATAGCACTTTTTACAGCCGGAGAAATTACAGCTGAGTTAATACCTATAGTTATAGTAGTAGTTGCAATTACAGCAACAGCATTAATAGTTGGCAATGCTATATATAAATTGTCAAAGCCTGACACTCAAGTTGATAAACCAATCTCAGCAAATCGACAGCAAGAAACTGCTAGCGATAGTAGGGTTATCTAGCGATTCTGCCACAGTGTCAGCTGCTTCAATGATATCCATTTGTCCCTATAATTGTCTTTTCTTGGCTACCTTATTTTGCTATTCTTCTGAACAGAGACAAATTTACTTTCTTACTTCACTCACTAAAATTTTAATATGGCGTTTCTTTCCTGCAGATAATTTGATAAATGGCTGACCTTCAAAGCTTTCAGAGTTTATTGTATAGTTAACATCGTTTATAGTATTATCATTAACTTTACATCCATTTCCCTGTATTAAACGCTTTGCCGCACCTTTTGAAGGTTCAAAACCGGTGTCATGAAGCAAGTCTATCAGGAGTATGCCATTTGCAACTTGTTCTCTTGTGATAGTGTAACCAGAAAGCAATGAACTATCTTCATTTTCAAAAGCAGAGATTGCAGCAGATCGTGCAAGTTCAGCTTCTTTGCAACCATGACATATTTTTGTCACTTCTGTTGCCAAGACCTTTTTTGCTTCATTTATTTCTTGATCCTTCAAGGACTCTAGTTTTTTAATTTCATCAGTTGGTAAATCAGTGAAAAGTCTCAAGAAACGACCAACATCTTGATCATCAACATTGCGAAAATATTGCCAATAGTCATAGGAATTTAGCATGCTGCCATCAAGCCATACTGCCCCACTTTCAGTTTTGCCCATCTTTTTTCCTTGTGCGTTTAATAAAAGAGGTGTGGTAAGACCAAACAGCTCAGGTAAATTTAACTTTTTGCTAAGTTCAATTCCGTTTACTATATTTCCCCATTGGTCTGACCCTCCAATCTGGAGACGACAGCCATACTTTTTATTCAACTCGACAAAATCATAGGCTTGTAACAACATGTAATTAAACTCGAGAAAGCTTAGATTTTGCTCCCTATCTAGCCTAATTTTCACACTATCAAAGCCTAACATGCGATTTACAGAAAAATGTGTCCCTATATCACGCAAAAAGTCTATATATTTTATGTTATCTAACCAATCTGCGTTGTTTACTATGATTGCACCAGTTTTTCCATAATCGAAAGATATCATCTTCTCGAGGGTTTTCTTTATACCAAGTATATTTTGATTGATATCTTCTATCGGCAAGACGCTTCTTGCTTTGTCTTTACCAGATGGGTCACCAATTTTTGTTGTGCCACCTCCAAGTAGAACTATTGGCTTATAACCGAATTTTTGTAGGTGACGGAGCATCATGATTTGAATGAGACTGCCAATATGCAAACTTGGTGCCGTACAATCAAACCCAATGTATGCAATTATATAATTATCTTGTGATAATAGCTGGTCTAACCTATCAATGTTTGTACATTGATATAGGTATCCTCTTTCTTGAATGAAGTTTAAAAACTCGGATTTATGTTTCATAATATGTTATTTTGTGTGTAAACGGTGTTGTTAACGATGGCGTCATTCCAGTGCTTGACACTGGAATCCAGTTTATTATGAAATTTCATCAAAAATGTTGTATAGTGTGCTCGTTTATGATTAAGTTTTCTAGATTCCAGTGTCAAGCACTGGAATGACACCACCAACTTCATAAGGGTTGCCTTCAAAATTACAACATTTGAGCAAGTGTATACCAGCTACCTGGATAATCAATTCCATAACTCTTCTATCTTATAATATTCTCTTACTTCTGGCCTGAATAGGTGAACCATTATACCTTGAAAATTCACAATCACCCAGTTACCTTCATCCATACCTTCTACATCTATTTTATCATATTGCTTGAGATTTTTCATCACGTGCTCAGCTAATGCTTTTACATGGCGGCTCGAATCACCGGATGCAATGATCATATATTTTGCAATGACAGTTTTATTCTGTACATCAAAAGTAACTATATCTTGACCTTTGTTTTGATCTATTACATCTACAATTGTATTTTTTATTGATTCTGTATCACCATTCATTATTCTAAATTATATAATTTATCTGTAATGATACACTCAAAATTTCTGAATATGAACTATTTTTGATATGTTTCTAGTGTAACGTTTATAATACATATATTTGTAATATATGATAGTTTTCTGATGGTATGATCATTTACTTAATCGGATTTCCGGGTAGTGGCAAACTTACGATTGCAAAAGAGCTGTGTAATATTATTGATGGGGTGATAGTAGACAATAACCTGTTTAATAATATCATATTTGATATGATTGATTTCAGAAACGCTGAGGTTACAAGTGAAATATGGGAAGAAATTTTTGTGATTAGAGAGAATATGTTAGCAATATTGGAAAAATACCATATAGAATCAAAGCATTATATATTTACAAACGAATTGATAAAAGGTGATTCCTATGATCAAAAAGTATATAACTCAGTGGTGAATTTAAGTAAAAAAATGAACGTGGAGATTCTCCCTGTGGTGTTATATTGTAATAGTGGAGAACTAGTAAAGCGCGTTCAATTAAAGGAAAGAGAGCAGGAGAGAAAAATTACTGATTCAGATTTTGCTATGAGAAGAATTAAAGGAAAGAAACTATTTATGCCTCAAGGTTCACTTGAAATTGATAACTAAAACTTAAGCGCAAAAGAAGTTGCAAAAAAAATTGTTGAAAAAATGAATAGTAAAAAAGTAGTTGGAACTTCTATGATAGATAATTTAGCAATAGAGAGTATTTGTGATTAGTGAGGAGAAAGAGTATCGCCCTTGTGTTGGCATAATGTTATTTAACAAACAGGGAAATATTTTTATTGGAAAACGTTTTGATAGTGACTCTTATTGGCAGATGCCACAAGGAGGAGTTGATGAAGGTGAAGAGCTAGAGCAGGCAGCGCTACGTGAGCTATTGGAGGAAGTTGGTACTGATGAAGCAGAAGTTGTGGCTCAAAATAAAGAGTGGATATATTACAACTTACTCAAGGAAGTTATACCGATATGCTGGAATGGGAGATATTCTGGCCAAAAGCAAAGGTGGTTCTTAATGAAATTTTGTGGGAAGGATAAGGATATTAATATTAACTATACTGATCATCCAGAGTTCAAAGAGTGGCGTTGGCAAAATGTGGATGATTTGGTAGCCAGTGCCATACCGTTCAAAAAAGAAGTTTATAAAAAAGTGATAGAAGAGTTTTCTTCTATCATAAAAGGATCTATTTATGATAGTTGATTCTCATTGTCATCTAATTTATTTTTCTGATGATGAAATACCAAAGGTAATTTCAAGAGCAGAGCAAAATGGTGTGAGAATTTTGCATAACATATGTATAAGCATTAATGATATCCCTAAATTATTAAAAATCTCTTCATCCTATGATCAAGTCTACTGCTCCGTTGGTATACATCCGCTTGATACTAATGTGGAAAAAGGTGAGTGTATAAATGCTGATGAATTGATTGAATTTACTAAGGGCAAAAAGGTAATTAGTATCGGTGAAACTGGATTAGATTTTTATAAATCTGATAACAAAAGCAATCAAAAAAAAAGTTTTGCATCACATATAGAAGCGGCAAAAGTAACAGGATTACCTTTAGTTATTCACACTAGAAATGCTGATAGTGAGATGATTGATATGTTAAATTCAGAAATGAAGAAGGACGCTTTTAGTGGAGTAATGCATTGCTTTGCTTCTTCTAAAGAGCTTGCTTATAAGGCTATGGACTTGGGATTATACATTTCATTTTCTGGAATTATTACTTTTAAAAATGCGAACTTACTAAGAGAAATTGCACAAAATGTGCCACGTGAGCGTGTTTTAGTTGAAACTGATGCACCTTATCTATCTCCTGAGCCTTACAGAGGAAGAAAAAATGAACCGGCAATGGTGAAATATGTTGTGAATTGTTTAGCAGAATTATGGAATGAATCGTCGGAACAAGTAGCAAAAACAACTACAAATAATTTTTTTAGACTGTTTTCGAAGCTTGAGCTCAAAGAAATTCTATAGGGCAATTAATTTAGCTGACAGAGCTCTTTTACTGCACTTACAGATTTATAAAACATCTCTTGTTCACTATCGTTCATTTTAACTTCTAGAACTTTCTCAACTCCATTTTTGCCAATAATAGTAGGAACACCAATGAATAAGTCTTTCACACCATATTCACCATTAAGATAAGCAGCGCATGGTAATATACGCCTTTTATCTTTTAAGTATGATTCTAGCATGCTTATGGCTGAAGATGCAGGAGCATAGTATGCAGATCCAGATTTAAGTAGATCAACTATTTCTTTTCCACCATTACGAGTGCGCTCAACTATTTCATCAACTTTTCCTCGCGTAATCAAACCCATCTCAATGATTTGGGTAAGTGGAATGCCAGCAATTGAAGCATAATTGATTAGTGGTACCATAGTGTCACCATGTCCTCCAAGCACAAAAGCAGATACATCTTCGACAGAAATATTTAACTCACTTGCAAGAAAATAACGAAAACGAGCAGAGTCAAGCACTCCTGCCATACCAACAATCATATTAGTTGGCAGGCTTGAAGATTTGTATACTACTGAAACCATAGCATCTAAAGGATTGGTAACCACTATTACAAATGCGTTTGGAGAATGTTTTTTAATATTTTCCCCAACCTCTTTCATTACTGCAGCATTAGTTTGCAGAAGGTCATCTCTGCTCATTCCAGGTTTTCTGGCAATGCCAGCAGTTATTATAATTGCGTCAGAGTTTTTTATATCTTCATACCTATTTGTACCAGTAATATTGACATTAGATCGATCAATAGGAGATGATTCTGTAATGTCAAGTGCTTTACCTTGTGGTATTCCATCGCTTACATCAAGCAAAATAACATCTCCTAGTTCTCTTAGTGCAATCATATGGGCAAGAGTCCCACCGATATTTCCTGCACCAATCAAAGATATTTTTTTTCTTTGTGCTGTCATTTTCTACTCCTTTATATTTACTTTTGTGGCTTTACTACCTTCCCAAGGGGATAAGCTGTCAAACATACGAAAATCTTGCGGTAAGTCTATAGGATTATATACAACCTTTTTTGCCTCTATATCGTATCTTACTTCCTCGTAGCCAGTGAGAGGAAAATCTTTTAACATTGGATGACCTTTGAATCCATAATCCGTTAAAATCCTACGTAAATCTGGGTGATTAGAAAACTCTATTCCATACATATCAAATACTTCACGCTCAAACCACGAAGCTGCGTTAAATATCTTTGCTGCACTTAGAGGTATATCATCTTCACATAACTGAAGCTTTATGTGCACTCTGATATTGTGCACAAGGCTGAGCAAATTGTATATTAGCTCGAAACGTTTTTTTCTATCTGGGTAATCAACTCCAAAAACGTCAACTAATAATTCAAGCCTACACTTTTCATCATCACGTAGAAAGAGTAAGTGATTTTCAATGTCATTCAAAGCTGAATATATTACAATAGTGCCATCATTTTTCTGAATACATTCACATTTAGTCTTTTTTTGTATGTATTTTGCAGTTTTATCCATGCTATATATTCTTAGTTCGTTTTATTTTATTTTGTAGACATAGCATTCCATATAGTAACGCCTCAGCAGTTGGAGGGCATCCAGGAACATATACATCAACTGGCACAATTCTATCGCAACCACGGACTACTGAGTAAGAATAATGATAATAGCCACCGCCATTTGCACAACTTCCCATAGAAACGACGTATTTGGGGTCCGCCATTTGATCATAAACTTTACGCAATGCTGCTGCCATTTTATTAGTTAACGTGCCAGCAACAATCATAACATCTGCTTGCCTTGGGCTTGCACGAAAGATTATGCCATATCTATCAAGATCATAACGACTGGATGCAGTGTGCATCATCTCTACTGCGCAACATGCAAGACCAAATGTCATTGGCCACAATGAACCAGACCTTGCCCAGTTCATTATATAATCTATTAAATCGCCAAATTTAGTGATAAGAAAACCTTCTTTTTTGTAACGATTCCAATCGCTATTAGATAAATTTACTCCCATTCCAACGCACCTTTACACCACTCATAAATAAAGCCTATAGTAAGTATTGCAAGGAATATCATCATAGAACAAAATCCGTAATAGCTTATTTTAGATAAAGAAACGGCCCAAGGAAAAAGAAAAGCAATTTCTAAATCGAATATTATGAACAATATTGCAACTAAGTAAAATTTTATGTCGAAACTTTTTCTGGCTCTTGATAAAGGATTAAAGCCACACTCATATGTAGAAAGCTTTTCACCATCTGGGTTACTGACTGCAAGAAACATAGGTAATACACCTAAAGTAAAGGATACTACAATTGATACACAGATAAAAATTAATATGGTTAAATATTCACTCATTTAAAAAACATATAACACTATGAATTTACATGCTTTCCTAATCTTTTACCACCTAAAATATGTATGTGAAAGTGCGGTATAACTTGCTCTCCATCTTTACCGTGATTAGTAACTAATCTATATCCTGTTTTTTCTAAGTTATATTTATGTGCTATTTCTCTAACAGTTTTAAAAAAACTTACTATTTCCTCTTCGGAAGCTTTCAGAACAAAATCATCGTATGAAACGTATTGAGCTTTTGGTATAACTAGAATATGAACTGGTGCATCAGGATACTTATCACGAAAAGCTAGCACATTTTCATTTTTATGTATTTCCTCATAAGACAACTCACCTCTTAATATCTTAGCAAAGATATTAGTGTCATCATAAGCTGTACTACCCATACTTTATTAAATTCCTGGTCCTCTTCTATTTTGCTTATGATTTGGTGTAGAAGGTGGGCTTATTGCTGCTTCGCTAGAAGCATCTTCAAGACTTGAAACGTCTTTTAGCTGTATATCTTGTCCACGCAAAACTGACCCATAGTCCATTTGGTGTCTTTTTGAAAACGTTTCTATTCTATTTGCCCTTCTTGCAGCAATAACTTCTGGTTGTAAATGATACATATCTCCAGGAACAGTTAGGCTATGATACCTTTCCTCTATTTGAACTTCTTTCATAACACTCTCCATAATTTATTTCCCCCTACCTCTTATGCTTTCGCAACTTTCAAAATCTTGTTTAATAGCCTTTTGCCAATTATTTAAAATTTTCTCTGATGACTTTTCTTTATCCATAGGCCTTACAACTTCCTGTGACTTCTGCTTTTTACTATCATATCCACTATACAACTTTTCTGCAATACCATACAGCAATTTCCGATCTGTGTGAACTTTAAACTCTCCACCAGTAATTTTTGCCAAATTTTTAAGATCACAATCAATCTTATTATAAATTCCTTCAAGAGCGTACTTTTTCATTACTTTTTCATCCATACCTAGATTTTTATCTTTTATTTCTTGGATAATCTTTTCAACATCAACTTCAATTACAATTTTGTTTTCTTCTCTAAAAATAGTTATATTGGGCAGATCTTCCCTTATTTCATCTAATTTCTCTGGACTCAAGTAAGGTATATTCCCCGTTAAAGTTCTTGACGCTAAAAAACTTACCTTACCTTTTTCTTGTTTTGTTATTTGTATGCCAAGGTACTTACTAGCTTCTGTGGTTTTTATAGGTGGGTCATATTTCTCTTCTTCTTTAGGTACATCACTCACAGCGTTTTTTAATGAAACTTTAGCATCATGCTTCATTTCATCAATTGAAGCAAACGGTTTCTTTATAGGATAAATAAGTGCTTTAGGCACAAGAAAAAACACACCTTTTATCTTAGCCAAAATAGACTTTTTATTTGACTCATCTTTTGCCATACATACCTCCAAGTCACTTTCTACAATCAGATAGTAAAATACACCCAATTATAGACGAAAATATTTAAGCTTGTATATCTATTATAAGATGAAATTATAGAAATAGCAATCATTATTTGTACATTACCAAAGTATGTAGTATTTTTGCTGCTTTTCTTGTTCAAATTACCTTTAAAGATAAATTATGTTAAAATGGAACGCAAATAATATTATCGATGCTACTGGCGGAAGAGGGGAGGGTGTTTGTAATTCGGTATATAGCTCAAATATTTCAACGGATACAAGAAGCATAAAAAAAGGTGATTTATTTATTGCTCTCAAGGGAAAGAAATTTGATGGGCATGATTTTCTACATGAAGCATTTTTAAAAGGAGCTGTTGCTGCGGTAGTAAGCGAAGATAAATATAGAAATTTTCCTCTAATTATTGTGCAAGATACTCTAAAAGCTTTGCATAATATGGCATCATATTACATTAGAAATATTCTTGTTAATGCTAAAGTTATCACAATTACAGGTAGTGTTGGGAAAACCACTACAAAAGATATGCTTAACACTGTTTTGTTGCATTATGGAGTATCTCATGTAAATGAAGGTAACTTGAATAATAATATAGGATTGCCTTTTACGATTCTAAAAGCGCCAGAAGACTGCCAGTACTTAATCCTTGAAATAGGAATGAGTAGAGCTGGTGAAATAAAAGAGTTATCGGAGATTAGCAATCCGGATATTGCAGTTATTACCAACATTGAACCTGCGCATGTTGAAAATTTTTCATCTCTACTTGATATTGCGCAAGCGAAATTAGAAATTCTACATGGTATGAAAAATAATGGTACTTTGGTTTTGAATAAGGATAATGAACATTATGATTATCTCTTATCAAATGCTAACAGAAATGTAGTAAGCTTTGGTAAGAATGAAAGTGCTACTATTTGTTTGTTAGACCTAATAAGAGACGATAACGGTCTAAATTTAAAAATCAAACTGAACAGTGGTCAAATTATGAACTGTAATTTACCTGTAAAAGGCGAACATTTTGCATACTCTGCATTAGTTGTTACAGCAGTTTTGCAAAGTCTCGAACTTGATTTATCTAAATTACCACTAGCACTTGAGAATTTTACTGTAACAGAAGGTAGAGGTAATGTTCATCAAGCTAAATACAATGGAAAATTAGTACATTTGATTAACGACTCCTATAATGCTAACCCTACTTCAATGAAGGCTGCAATAAGAACTTTAGGTACATATTCTAATTTAAGAAAAGTGGCACTACTTGGCGATATGTTAGAACTTGGTAATGAAAGCATAGTATTTCATACAGAATTGCTTGACTCTATAGTAGAACAAAATGTGAATAAAGTTCATACGGTTGGTAAATTTATGTTAGAATTGAATAAACTTTTACCGGAGAATATAAAAGGCATGCATTTCGATGATTCTAACAAATTGAAAAGTAATTTAGCTAATATTGTTCAAGGTAATGATGTAATTTTAGTTAAAGGTTCTCATGGAATGAGAATGGACCTTATAATGCAGGAATTCACAATAGAATATTAAATAAAACTATTGTATTAATTTAAAGTTAAGTTATTGGAAGTTTTAACTGTGATAAAACGTATAGTTATTTTTGGTGGAACGGGATTTATAGGAAAACACATCGTAAGACGCTTGGCAGCGGCGGGGTATTTAATAAGAATATTTACTCGTGATCAGGAAAAAGCTGCTTGTCTGAAGTTATGTGGAAATTTAGGACAAATATCAATAATTGAAGGAGATTTTTTTAATGAAAAATCAATTTTAGAAAGTATGGAGGGATGTGATGTTGTTATAAATTTAGTAGGAATACTATATGAGACAAGAAAGCACGATTTCTATGACGTTCATGTTGGAGTAGCTGAAAGAATAGCAAAAGCTGCGCAAATAAAAAGTGTATACATGATGATACATTTTTCTGCCATGGGAATAGAAAATAGTAAGCTGTCAAGATACGCCCAAAGTAAATTAGAAGGTGAAAAAGCTGTAACTTCAGCATTTCAGGGAGCAATAATAATTAAGCCAAGTCTTGTATTCGGTAAAGAAGATAGTTTCTTCAATAAATTTGCAAGATTAGCAACAATTCTTCCTTTTTTGCCGTTAATCGGTAGTGGAATAACGAAATTTCAGCCGATATGTGTAACAAACTTAGCTGAAGTGGTATATCGTATTATCAGCTTTAATAAGCAAGATAAAAAAATTTATAATATAGGTGGACCAAAAGTTTACTCTTTTAAAAGCTTATTAAAGTTTATTCTGAATGTGACTAACAGAAAGTGTCTACTGATCAATGTACCTTTTCCAATGGCAAGATTGATAGCCTTTTTCTTAGAAAGTAAAGTTGTTTCTGTGCTGTTAAAACCTATAACCGGAGATGCAAGCCCTATACTTACTCGAGATCAGGTGAAAGTTATGATGAATAGTTCAATCGAAAAGTCAGATGATCTCGGAACAATGAAAATTAGACCACTAGCAATTGAAAATGTGGTACCAGAATACTTGAAAATTTATAGAAAGCGTTGATAGAAGAATGTGCCCGGTAGGATTCGAACCTACGACCCACAGCTTAGAAGGCTGTTGCTCTATCCAACTGAGCTACGGGCACACATCATGTATAAAATGCTTCTTAGTACACGTGAAGTCAAGTATTTCTTGTGAATATAATGTTTGTGATAATATCTCAAAACTTTGTCAGTACAGCATGTAACGATAAAACTGAGAAAAAAGAAGCGTGGGTAATAGGAAGTCTAATAGCGCAGTAACACAGAACCCCAGGTCAGGCCTGCACCTATTGAAATCAGCAATATCAGATTTCCTGACTTTATTTTTGATTCTTGTACTGCATAGTCTAAGGCTAGTGGAATTGACGCTGCTGAGGTGTTTGCATGCTTATCAACTGTATTAATTACTTTTTCTATAGGAAAATCTAATTTCTTTACTACTGCTTCAATAATGCGAATGTTTGCTTGATGGGGAATTAACCAGTCAATATCAGTAATCTTCAAACTGTTGCATTTTAGAGTTTCCTCTACTGAGGCTGTTAATTTCTCTACTGCATGTTTAAACACTTCTCTTCCATTCATAAGTATCTTTCCAGAATCACGAGTAGAGGATATTCCTCCGTTTGTACATAATAAGTCCACATTGCCATCAGAGTGTAAGTTTGTTGATATAATGCTACTGCTACTCATTTCTGATTTCATTATCACTGCACCAGCACCATCACCAAAGAGTACACAAGTTGACCTATCTTCCCAATCAACAATCCTAGACATTATTTCAGCACCAATAACAAGCGCGTATTTAATTCTATCGTTAGACTTTATAAGTGAATCAGCAACTGTAACTGCATATATAAAACCAGAGCATGCTGCCTGTACATCAAAAGCAAATGCGTTTTTACACTTTAATTTACTTTGTATAATCGTTGCACAGCTAGGAAAAGTTTTGTCAGGTGTTGTTGTTGCAACTATGATCAAACCAATTTCATCTATTGAAATTTTCGCTTTTTCTATAGCATTTTTCGCTGCATTAACAGCTAAATCTGACGTTAATTCTCCTTCATCTGCTATATGTCTTTGAACTATTCCTGTTCTTTGCCTTATCCATTCATCGTTTGTTTCAACTATCGATGCAATTTCGTTATTACTCAAAATTTTTTTTGGTAGGTAAGAACCAGTGCTCAATATGAAACTTTTATTTAATATGACTTACCCCGTTAATTATCTTCTGGTTCAAATTTTCACTGATTGCATTTACTGCAAATTTTATAGCGTGAGCAAAAGAAATAGCATCAGAATTTCCGTGGCTCTTTATAATGATACCATTTAGCCCTAAAAACATAGCTCCACTTCTAATTTTAGGATTAAAACGCTCTAATGCTTTATTTAGCTTGGGTTTCAACAATATGCCGACAAGCATTTTTGTCATCCATGAATTAAATACTTCCTGTTTTATTAGACTGATAAAAGTACCAGCAGTTGCCTCAGCTGTCTTGAGCATTACATTACCAACAAAACCATCAGCAACAATTACGTCTATATTACCATCTAAAAATTCACTTGCCTCTATATATCCTTTGAAGTTAATACTTGGAGCATTTTTGAGTAACTCAAAAGCTCCTCTTACTGAGTCAGTACCTTTCACTTCCTCTGTACCAATGTTTAGCAAAGCGACTTCAGGATTTTCAACTTTTAATGCTATTTTTGCAAATATACTCCCCATTAATGCAAATTGAAATAATGAGTCAGTATTACAGTCAACATTTGCACCAAGATCAAGCAATGCAAAGCTTTTTGTCTTAGTTGGACAGACAGATGCAATAGCAGGACGATAGATATTGGGTAATGTTCCTAAAATAAATCTGGAGATAGCCATCAATGCTCCAGTGTTGCCTGAAGACACCATCCCAAAAGCTTTACCTTTTTTCACTGCTTCAACAGCTGCCTTCATACTTGAATCTTTGCGATGTCTAAGTGCAAAAGAGGGTTTATCATTTGGAAGAACATTATCAGAGCAATGGGTAAATTCGGAGCTATCGCTTACTTTTTTGTATTTTGAAAGCAAAGGAGATATTTCTTTCTGATCTCCATAAATATGAAAAAAAACTTCAACACCTGGGTCAACAAGATTATCCAAGAAAAAACTAGCACCCTGAATTACGGAAAAAGGTGCAAAATCCCCTCCCATAGCATCAAGTGCGATAACTATGTTGTTGTTGACCGTGGGTAACATATCATGAGTTACTCCGCCTTTTGTTTAATGAAAACACGTTTTCCTTTGTAACTATTGTCAACTGCTATGTTGTGAGGCAACATGAATTCTCCAGTTGTTGCACATACCACAATATTCTTAGGCTTAATAGCATGATGAGAACGATGCATATTACGCCTTGATTTTGACTTTTTTCTCTTCGGAACTGCCAAAACTTACTCCAATTCAATTATATAACACAATTTATTAGTAGCATGTTTTTTACAAGAAGTAAATAGCGAAATAAGTAAGGTTTTCTTATACAATTCACTCTTATAAACTTAAACTCAAGCATTTTGATCAAAGTATATTGAACTCAAGACATATCTTGACTATACTCTGGCGAAGTTAATAAAAATTTTAATAAAATCAGTAAAACTAATTTTAGCTAAGATAAATGTAAAGTGAGTTCCTTTAATATAGACAGCGTTAGAATAATCGGTAGATGCTTTATCAACTTTCTGTTGAGGATTGGTAACGCATTTGTATTTTTTATTCAATCTCTATACCACTGCTTTATTCCTCCATATTATTTTAGCAATGTGGCAAGACAAATTATAGAGATAGGCTTTTTCTCTTTGCCAATTGTTGGGCTCACTGGAGTTTTTATAGGAGCAGTGATAGTTTTACAGAGTAGCTTAAGTGGTATATTGATTAATCAAGAACAAGTAGTACCTAAACTTGTTATGGTTACTATCATTAAAGAGTTAGGGCCAGTTTTGATCAGCTTAATAATGGTAGGAAAGGTTGGGTCCTCAATTGCAGCAGAAATTGGCACGATGCGCATCACTGAACAAATAGATGCACTTACAACTTTGGACATCAATCCTTTCAAATATTTAATTGTACCAAGAATTCTAGCGTCAGTTATAGTATTTCCAATACTTACAGTATGTGCAGATCTAATAGGAATATTTGGAGGGTATGTCACCGCAGTCTTTGAATTTAACCACAATTTAAATATATACATAAAATATACAGCTCAATTCTTTAATATGTACGATTTTATTGTTGGGCTAATGAAAGCGACTGCTTTTGGCGCCATAATTTCTGTTTCAAGTTGTTATTACGGTTACCATTGTAGGGAAGGTGCACGAGGAGTAGGTATTGCAACAACATCAACTGTTGTTATATCCTCTATATTGATAATTTTAGCAAATTACTTAATTACTTTAATACATGCATAGCCCCATAATATCAATATTGAATCTAAGCTTATCCTTTGATGATAGAACGATATTAAACAACATAACTTTCAATATATCGAAAGGAGAATCATTAGTCATACTTGGCGGCTCAGGAAGTGGTAAATCTGTATTAACAAAAATAATTATTGGATTACTGACACCAGACTCAGGGTCTATTAAAATAAATAGTAAAAGCAAAAATAAATTTGGAGTCTTATTTCAAAATTCCGCTTTGTTTGACTACGTTACAGTGTGGGAAAATATATCTTTTAATTATAAAAAACGCTTTAATATCAGCATAAAGGAGGCAAAACGCCTAGCAATCGAGAAGTTAAATGACGTTGGACTGGAAGAAAACATAGCAGAAATGTTTCCAGTAGAACTATCAGGTGGAATGAAGAAAAGAGTGGCACTTGCAAGAGCAATTGCACACAACCCAGAAATTATTGTATTGGATGAGCCAACTTCAGGATTAGACCCAATCATGTCAGATGTAGTAAACGAGATAATAATAAAATTATCTCAAGATCTTCGTCCTACAATTATCACGATTACACATGATATTCATAGTGCATTTAAAATAGCTGACAAAATAGCAGTATTATATGAAGGGGAGATCATTTTTCACGGAACTGTTCAGGAAATACAAAATACTAACAACGAATATATAAAAAAGTTCATTTATTGTATATAGCTACAGGTTTACAAACGATATTGTGGATGCTGTAACTAGCCTAACTTGAGATATCGACAACCTTCGGTCTGTTACTAGTGTAGTGCTACGGTGGTATAGTGTGTTAGCTATAAAACAGCGCATTAAATATAGATAAAGTAACTTGTATCAATTTTTATTATCATGCCAATTCCAACTGAAGAAATTTATTGAATTTATTACTTCACGCTAAAATAATATACTTTACTATTCAACAGCAATTACAACTGATGATTTTATTTCATTCCACTACCTGCTGACTTACTTTCTGCTTAGCATATCCATCAAATCAGATTCTTTGAGTTTACTATAGTCAACTTTACTGAACTTATTCACCATAGAGCTCATTTGATTATACTGCTTAATTAGAAGATTAACGTCAGTTACACTTGTTCCGGACCCCTTAGAAATTCTAAGTCTTCTTTTGCCATTTAAAATATCTGGATTTTGCCTTTCTTTTTCGGTCATTGAGTTTATGATGGCTATATATTTTTTCACTTTATTGTCGTCTGGCACACTGCTACTTAGCTTTTTTGTGAATGAACTAGGGATGAATTTCATTATGTTGCTAATGCCATCCATTTTACTCAGAGTTTTTAACATTCCCACTAGGTCGTTTAGGTCGAATTTACCCTTTTTTACTTTCTTTTGTAACTTATCAATTTCTTCCTGACCAACAATCTCAGCAGCTTTTTCAACCAATGATACAACATCACCCATGCTAAGTATCCTTTTTGCAATTCTATCGGGATAAAAATCATCGAGGTCACTTAATTTTTCACCACAAGCAATAAATTTAATTGGACAATCGGTGATCATTTTCATAGAAAGAGCAGCACCACCACGTGCATCACCATCAACACGGGTGAGAATAATGCCGGTTACACCTATTACCTCATTGAATGATTTGGCAATGTTGACCGCATCCTGGCCTATCATTGCGTCGGCTACTAAAATAACTTCTGCAGGTGAAGCTATTTCCTTTACGGCTTTCAACTCATTCATCATATTATTGTCAATATGAAGCCTGCCTGCGGTGTCTAGTATTAATACATCATAATTATCGTTCTTTGCTGCTGCCAGTGCCCTTTTTGTAATTGCAATAGGCTCCTCATTTATTACTATAGATAAAGTTTGTACGTCTATCTGTTTACCCAGCACCTCAAGTTGTTTCTGGGCAGCCGGCCTATAAATGTCTAAAGAGGCAAGCATCACTTTTTTCTTTTGCTTTTTTAGCTTTAAAGCAAGCTTTCCTGAGGTAGTTGTTTTACCTGCACCTTGTAAGCCCACCATCATAATCACAGCAGGGGGTTTAACTGCTAGATTTAAGTCACTTTTCTCTGATCCGAGAACTGCAACTAAATTATCCTGCACAATTTTAATTATCATTTGTGCTGGAGAAACACTTTTTATGACTTTTTCCCCAATCACTTTATCTTTAATGTCGTTGATGAATTTTTTTGCAACTTCAAGTGAAACGTCAGCTTCAATTAAAGCTATACGTATTTCACGCATGGCAAGATTAAAATCATCTTCAGAAATGATCGACTTTCCTCTCAGTTTACTAAATACAGAATTTAAACTTTCAGTTAACGATTTAAACATAATAGCATTAGTAGAATACTCATTAAAAAGAGAGAAGAAGCTGAAACAAAACTTACTGAGTTATAACTTAGCACTTCTTTAAGTTTAGTAATATTATTAAAGTATAAATTAGTAAGTGAATTAGTCAAGTTTTGCAGTACGTTGGCAGACATTTCTCTCACTTTAAAGACCAATTGATTGAACAACAAGATAATATAGGATATGAAAATTCTAAAAATCCAATCAACATCCATTTTAAAATTTACTCTCGGGTAAAATAACTTGCGTAAAGGAATAAACAATAAAGTGGTACATAGTAATAAATTAAATTGCGACAAAACATTTTTTGTGTTGTACACAAAATCGAAAATCGAAGGTTTATTGTAAATAGGTAAGTAAGGATTGCCAGCGATTACGCATATAAATGCTAAAATAATCATAGTCATTTTGCTTCCCCTCTCTGCTAAAGGTTTTGACTTACTTTTTGCAATAAATAAGTAATAAAGAAACTTTAGCCCCAAGCTTAAATGAAGCAGCAAATTTAGAAGCTTATATAAATTTTTATACCCTTTTAAGGCAACAGTGTTCATTTCAATTTCAGCTGTGATATATGATTTACTGATAAATCCAACGGTTCCAGGAAATGCAGCCATTATAGATCGGAAGAGCACACGTCTGAACTCCAGTCACTGACCAATCTCGTATGCCGTCTTCTGCT
>NODE_13_length_18581_cov_6.359814
AGTGACTGGAGTTCAGACGTGTGCTCTTCCGATCTAAATGACTGTGAAGATACTCCTCTAATATTTGCTGCTGAAAAGGGTCATTTAGGTATAGTAAAGTGCCTGGTAGAGGCAAAAGCAGATGTTAATGCAAGAAGTAATGGTAGACGCTTTGAAGAAACAACTGCTCTAATATCAGCTATATATAAGGTTCATTTGGATGTAGTAAAGTATCTAGTAAAAGAAGGAAATACAGATGTTAATACGCAAGATAGAAAAGGAAACACTCCTCTAATGCTAGCTGCTCAGAGAGGTGATTTAGGTATAGTAAAGTGCCTGGTAGAAGCAAAAGCAGATGCTAACACAAAAAACTACTATGGAGCAACTGCTCTAACACGTACTACTCAAGATGTAAGAAAGTACTTGAAAAATCATGTACGAAAAATTAATGAAATAGAACTTCGGAAGGAGCGTGTCTGCATTAGCGTTTGTGGTGCAGTAGGTTTTATTACAGGTTTTGCGGTAGCATATAATACACAAGCAGCTATTGCAACGTGTGCAACATCAGCTGTTACTGGTTTATTATTGGGTGCAGTAGTTGGTTATTTAGCTATAAAAGTAAAAAGAGAAAAACGTGAAGATCCAGATATAGCAGTAGTTACTGCACTTAAAAATATCCTTACTATTCAATGGAGTACCTGGCCGACAGTATGCTAAGGACGAGAAGCTCGGATTTAAATAACAATAAAAAAGTATTTGAAAAGATATAGCTCTTTTGAGATACTGCTTTGTTTTTAAATAGGATTTTTATCTTTAAAATAGTATTTTACCTTTTTGGGTGATGTGGAAATTCTTGAATTTTATAGAATTTTGTTTAATATTGATGCATGAGTCAGTTTTACAAAAAAACATAAACACAAAAGAGATGATTAAACTACAAAGCCAAGAAATTTGCCCAAATGAAAATAAGAAAAATTTGATTATTTTTTTTCATGGTTGGGGCTCAAGTGGCGATAATTTCATGCATCTTGCTAAAGTTATGAGCAAGTTTTTGCCTGATTCATATTTAGTAGTTCCCAATGCTCCATTTGAAAGAGAAATAGGTGATGGTTATCAGTGGTTTAGTTTAGAGGATCGTAGTGAGGAAGCACTATATAATGGGGTGAAAAATGCTGCATCAATTGTAAATCATTTTATTGGTACAAAATTAAAGGAGCTTAATTTAAAAGATACTCAGCTTTCTTTAGTTGGATTTTCTCAAGGGGCAATGCTTGCAATGCATGTAGCTCTTACCCGGCTTCAGTCTTGTGCATCGGTTGTTGCATATTCTGGTAGGTTTCTTTCACCTTCAAAAATTGCACCGGAGATCAAATCAAAACCCAGCATATGTGTTATTCATGGTGACGCTGATGATGTGGTACCTTTTTCTTCCCTTGATTTAGCGGTTAAAGCTCTGAAAGAAAATGGAGTAAACGCTCAAGGATACCCAATTCATGGATTAGGCCATATTATTAATGAAGAAGGAATAAGGTTAGGGGTTGAGTTTATCAAGAAGAATTTTGGAAATTAATTTCCATGCACTTGTTTTGCTTTGGTTACGGATATGTAGCTAAATTTCTATCGAAAAAATTGCTAAACTTAGGCTGGAAAGTTAACGGTACATCAAGAAATAAAGATATACAACTTTTTGATTATGAAAAGGTTGATCAAGATCTGCTTAAAAGCGTAACGCATGTTTTAGTTTCTATTCCTCCAGACGGCGATGATGTTATGGAGAGATACGGTCATTGTCTGGAGAATATTAAATGGCTTGGTTATCTGTCTGCAACTAATGTTTATGGTGACCACTGTGGTAATTGGGTGAATGAGGAATCTGAAACAAAGCCTATAGAAATTAGAGGAGAAAAGCGCCTTGAGTCTGAAAAGAAGTGGCTAAGTAGCAAATTGCCTGTACATATTTTTCGTTTGGCTGGGATATATGGTCCTGGTAGAAATGCGCTAATTGACCTGCAGCTTGGCAAAGCAAGAAATGTGAAAAAAATTTTTTCTCGTGTTCATGTTGGAGATATATCGAATATTTTATTTTCTTCCATGCAAAATATAAAGCCTTATGAGATATACAATTGTGCAGATGATTTACCTGCTACGCAATCTGAAGTGGTCACGTATGCAGCCGAGCTTCTCAATATTAGCCCTCCAGAGCCAGTTGAGATTTCTTCCGTACCAAATTACGCACGGGGTTTTTATTTAGGGTCAAAAAAAGTAAGCAATACTAAAATTAAAAAAGATCTTGGTGTCTCTCTAGTTTATCCTGATTACAAGGTGGGTTTAAAGAGTTTGTATATATTAGAATAGAGAAAATAGATTGCCAGATGCAAAAATTTTTCTTGAATGTTCCTTGTTTTGATGTAGTACCACTAGGCATACTATTATATAGAGGTAAATATGTTCAGCACTCAATCGCTTCCGGTTGAAAATATTCTATTACATCAAGCCGCTTATAACGGTAACATAAATGAAGTTAGGTTATTACTTAATGTAAAAACTGATATCAATATCAAGGATAAAAAAGGATTTACAGCCTTGCATTTTGCTGTTTATTCAGGACATTTAGACGTAGTAAAGTTACTAATCAGTAAAGAAGCTAATATTCATGCAAGAACTACTAAAGGCAGTACAGTTTTACACTTTGCTGTTGTAGCTAAAAGCAAAGCTATAGTAGAGGAGTTAATTAAAGCGGGAGCTGATCCCAATATAAAAGACTGTACTGATGGTAAGACACCTTTACATATTGCTGCTCAAAATGGACTTGTAGAAGTTGTAAAGGTGTTACTTAATACTCAAGAAATTAAGATTGATGCTAAAGACAATGAATTTGGTATAACAGCTCTGTACTTAGCCTCTCAGAACGGACATACTGAAATAGTTGAACTATTAATTAGCACAAAAAATGCTGATGTTAACATAGTAGATAAAAAAAATAATGTCACACCCTTGTATCTAGCTGCTCAGAATGGGCATGCAGCAGTAGTTAAGTTGCTTCTTGATAATGGTGCTAAAGTCAATGGCTGTGATACCAGTATGAATCCTTTGTGTGTAGCTATTAATAATGGCCATGACGAGGTAGCTTAATTATTACTTAGTGTAGGAGGGGTGAATGTCAATATTGGCAATCAGCTTGGCAATACACCTCTACATATAGCAGCTATGAAAGGTAATGAAAAAATGGCAAGATTACTGCTAGAAAAAGGTGCTGATCCTAATATTAAAAACCTTTCAGGAGATACTTCCTTACAAGCTGCTGAATACGTAAGAAACATTAGCTGGCATGATAATCCTCCAAATGTACAAGGAGGATTCTTCGTGTTAGTTGGCTCGAATGGAATATATTCATTTCAGCAATTTTATGAGCAAAAAAAAATTATGGAGCTTTTGGTACAACATATAAAGGACAGCAGACCTAGCTCATCAGTAGATGAAATTGACGTATCTGTTCAGCAGAGTAGCAAAATAAGATAGATGGGAAAACTAGTTTGTGACATTGGCGTCCAGTTAAATTTACATGGATTCCAGTGTCACGCACTGGAATGACATCTTCAATGTTCTGTACAGCTGTGCATTATGCACTGGGATGACATTATGAGAACTGAGATACAAAAAAAGAAACACTGGTTTCACATGCATCTGAACAGATACTCTCAGTGATGTAAATTCAACTTTGCCCCATTTGCAACCATCAGGGTTCTTTGACTATAGACCTAACAATTCTTTTCTAATTTCTTCTTTAATTGTATCAATAATCTTTTTATCAAGTTTATTTATTAAGGAATCATCAATACCTGTGATGTCATCTGGATTTTGTATCATTTTTTCAATAGCATCATCTATTTTTTTTACTCTTTCTTTATTAATTTCATCAAATATAGGTTTAATTTTCACATAACCAGGAGCGCCCTTGCTATAACTTTTGCTGTTTTCGTTGATACAACCACCAGCACCATATGTTTTATTCACGTAGTTTTTACTACATTTTGTTACATCTTTATACCCAATCTCACCATTTTCTATATATGCTATTTTATTATCTTTACTAGAGTTTAGCTTGTCCCCTTTCTTAATTTCTTCTTTTAATTTTAAACTTTGTTCATGAATTATTGTATCTTTGTAATTCTTTCCCCCATAGGTTCTGTATGTACCTCCACCTGCAACAGTAATTAAATCTTTACAAATTGTTTCTGAAAGGTCTCTGCACATTTTTACTAAAGTAGGTCTCCCATCCTTGTTAGATTTATCATTTTCTTGTCCACCACCTCCTTCTGTTACTTTTACTTTAATATATGGATAACTAGGGTTGACTCTCAGTTTAGCTTTAATGTAATCACCTGGCATTCCTGGTCTATTTTCTGTAGACTGAGCTTTATCAGCTATATGACCAGCTTCACCACCTCCCCATGCTTCTATTTCAACGTAATCATACATTGACAGATCATCTGTATAGCCATCTCCAAGCTCATAAAGTTTTTGATCCCTGTCTTCAATAATCTGCTTCTTATGTTTCAATTGTGCTATTATTATTTCACGCAATCTCTTTTTTAAACCATCTAAATCGAATCTGCATAATTTATCAGCAAAAAAGACTTCTGTTCTATTTGCTTTAATTGGATGATCTAACTTCTTTACAACTCCATTTTCATCCTGTGAAACTCTTAAGTAAAAAGGCTTGTTGTCCTTGTTCACATGCTGTGTTGAGCGACTACACACTCCATCAAAGCAGAGGCAACCATCATCACCGTGATTACAGTTTTTTTCTTCATACTTTCCATCTGTTAACTCATATACTATTTTGCATTTGTCACAATTTTGTTTTGTATCTACCTCTTTATCCTCTTTTGCCATGCAATTATCTCTAGGCTTATTTTCTTCAGGAATAGAAATATATCCTTTCTTATTGAATATTATTTCATCTAGTGCATCTTGTGGCTTTGCTAAAACATCAACTAATTCAATAATTTCCCCTTTTTTGCAAGGAAAATAATAAGATTGATTTGATTCTTTCGAGTAAACAGTATTGTGTTTAGCATAGCTTGCTCTCATTGACTTCAGTGATATTAGCTCACTTCCTTTTTCAAGAACGAATTCCTCCGGTTCTGGCTGCCAACCAGAAAGGCATAGCATTTTGCTTTTAGGATTTTCTTTATATTTTACTTCTATTTTAGGATATCCTAAATTATCCAGTTTGCACTTATTTCCCTGAAACTCTTTACATTCTGCTTCGATATCGGGAACATACCCATATTTTTCTAGAACTTCAAATTGCGAATTATTTTTTAATATACCTTCTATTATGTTATCGATATCGCTTTTTATGTTACCGGTACCAGTTGTTTTTTCTACTATTGCCGGCTTTACTACTTTTAAGAATAGAGGGCCGACTTCTATAGAGCGACTGGTGTCAGCATTAACATTAAAAGTACAGACTCCATTATTGTGAGTTCCACGTGCCCTCTCAGTACAAACTCTCTCATCCATCTTCATTTTTACCTCTAGCGTATTTTCATTTACTACCTTTATTTCCTCAGGCTTTGGAGCAGTTGGTGATGGAAAACAACGGGCAGGAAATTGTAATTTTCTTTTTGATTCTTCTTTTTCAGTGCCATAATATTCAGCGCAGAGCTGATCTTTCTTTCTATAGGTTTTGAAATAATGGATAGTATCTTTATCTGGAATAGTATATGCCCAACTTGGAATATTCTTGTGATTTGAAACAGCAGATGGAACATATATCTCCCTTCTTTCTTTCAGCTTACCAATAATGACTCCAACTCTTGGATGGAAATAATCATTTTCTTCATTTGTTATAGGAACAATTTTAACTTGTGGTGGTGACATCGCAAGTTGTTCACAAAATGCAGGTGGGCCAGGTGCAAGTTGCACAGGGGCACACTTTACTTTTGTTTGATAGCATGTATCACAAGCTTTTTCCATCTCTCCAGGACGAAAAATATTTTCCCCAGAAAATACTCTAGAGCCCCATGAAGAAATTCCTGACATACAAGCCCCCTTTTGACTACAAGCGCATATTTTAGGGGCATTAGCAAATTTTACTTTTTCTTCATCAGTAACACCATCTGCCCATTCCCATCCAAGACCTTGGGCAATTTCTCCTCCAGCTTTTGTTTTATCTCCTTCCCAATCGATAAAAGCTGCTGCAGAAACTCCAGCTCCTGTACTCTGCGTTCCATATATCTGGCGGCAGAATGTTCCACTGGATAATATATAACAGTTGTCGTTCCCTTCGTAATCGCAGACCTTAATCTTTGGATCGAAGTAACCTTCTGGTCCCTGATTATTTACTGCTGTAACTTTAATAAATTGCAATAATTTTTCGTCAAAATCTAAATCGCTCCACTTGCCTTTAAAAAAATTCGCAATACCTTTTCCTGCTTTACTTCCTGTAGCTTCAATTTCAGTATTACTTTTTACAAATGTTGGACAATCAGCATATCCTTGATAAGAAAGACAAAATATCAAGGAGAATATCAATAAAAAATTAAGCTTTACATTTTTCATAGAACGCCGGTAACCACTTACTCACTTTTTCGCCTTTTTCCTTTATTGCTTCATACATATACTTTATAGTCTCTTTATTAGCTGAAAGTACATGTATTTCTTTCATATTCTTCAAATCTAGATTTAAAGTTACTAAACCTTTGTATTGCTTTATCAAAAATAAACCTTCCTGTGTTGGTGTTTGCAAAATGACATTCAGTTCCTCTTTCGACAGAGAAAATGCTTTCATGTATAACCTGTTTGCATTTATGTTCGGCATCAGGATTCTCGTATCGACATGCTTATCTAAATATTGAGTAAACTTGCTAGCAAATGCTAGGTTTAAGTTTTCAGTACTTAGAATTACTACAACATTTAACTTTGTCATTCTTTGCATCCAGTCGTCAAACTCTCCCTCTGTAGGAAAAATATTACTTATCTCCCATGCTTCATCCAAAACAAGTATTGCAGGTGAGCCATCACATTTTGCTTCGAAAGAGTATAAGAAATAGTAAAGTATCACGGACATACATTCTTTTTGCTTAGTGAGATTTGCAGTATTGAGGGATATAGTTTTTGTTCCCCAGTCAATGTCTGACTCATCACCATCTTGGAATAAGTAAGCAAATTCACCATCACCACACCATTTACTTATTTTACCCCCAAGAAGTAAAAGCACTTCAGAAATTTGAGAAATAGATCGCGATTCTCTTGGTATAGTAAATATAGAATCTACAATTTTTTTTGTCTTTTCTTCTACGTCTACCAAACTTGCATCTGCAACCATCCTTTTGATCAATTCAACAAGCATATTGCGATTAGAAGCACTATTTTCAATGTTCAGTGGGTTGAATTTTAGACTTTTATCTTTATATTTTGGATCAATTATGTAATATTGACCGCTTACTGCTTTAGTAAATATTATTGATTTTCCAGTATTATCCAATATAACAATCCTAGGGTTAAATTTTCTTGATTCCGAAAGTAAGAAATTGATCAGTGAGGTTCTACCTGAATTTGGAGCTCCAAGTATTGTGGTATGACCATTATTTTTCTTTCCATGAAAGTTAAAAAAGTAAGGACTGCCTTTTTTTGAAAAAAAAACTGTTACTGCTTCTTTCCATCTTCCTCCTTTTAACGTACCTGATGTAAAATCATGCAACATAGCAAAGCTGCAAGCATATTTTTCTAATATATTTTTTGGTTGTGTAACAAAAGCAAAGTTTCCAGGAAGCTGTGCCCAAAAATGATTTTCCATGTGCAGATCAGTTCTAAACATCATCAACCCGATTAACGACATTACAGAGGATAAATCGCTGATATTTTTAGCTAACCTATTCTTATCATCTGCAAAGATTGTAACAATAATTTTCTGTTGACAAAAATCCATAGCAGAAATTTTTTCAAGCTCTATTATTTCATTTATTCCTGAGTTTTGAAGTAAGGTATTGTCCTCACTGATTTGCAGTATATTAATTTGTTTTTTAAATTCTTTTACTGCTTTATTATTACTAGTAAATATTATTATTTCTGTGATGATAAGCTCAGAGTCAAGTTGCAAACACCTATCTATATTTTCTAAGGGGATTTCTCGATATTCCTTTATGCAAAAAATAGAACCAAACTTCTGTTGACCTTCAAACGATGTTTGAAATTTATTGAAACCAAAAGCTACTTTTAAATTTTTAACATGCTGCGATAGATCCCTTTCACATATTGGATAATCTTTGTGCGTTAATGTAATAATGTAATGGAGAAATTCCATCATTTGAGAATATATTTTGCCTTCACTAGACCTAAGGCCCAGTTTTTTAGCTCCAAAAGGTTCTAAATCTTTTTGAATCAGGTCAGTTATTTTTTGTAATTCTTGATGATTTTTTTGTAAAAATAACTTGTGCCTATTCTTTATCCCGCCAAAAAAAAATGCATTATTAATATGTTTGCCAAAATCACTAAGTAACACCACAATGTACAATTCATTTATATACTGTAGTTTACTATCAACTAGTTTATTAAACCACGTTGAGTGTAGCTGATCGGAAAAGTCTGCAGTTTTATTCCACTGTAAGCTCAGTTTATTGCGCTTACGGACAGTGTGAATCCAAACGGTAAAATATAAACTCTTGATATTTTTTGATATACTTTTTCTAATTTCAGTTCTAAGATCACCATAGTTATCAACTGAAGAATAGTCTTCTAATTTGATTATTTTTAATAATTCCCCCTGTTTTGTTAGTATAGTTTCTTCATCGTATTGGCAAGCATAAGGGATAAAATCTAAATTAATACTTTCTAGTAACGCTAAATTGTTCTTTTTTTCAGAATTAGAGCTAGTGGCTGGTACTTTTGGTTGCATATAATATCATGCGTATTCAATAAAAAGATAATAAAGAATCATCTATCTTACTTAATCCTTATCTTCTTTTTTGTTATTGGATTGTAACTGTATGTCCTTTGCAAAGTTGAATTTTTCTTTCAGGTAATCTGTTGCCTTTTCTGTGCTTCCAAACATCATGATCAGTACGCCAAATATTATCATGAAAAGAATTAGGCCTCTGAACACTACTGCAAGTATCACTGTAGCTATACATAAACCTATAATTGTTGAGGGACTCATATTTTCTACAGTATCTTTAACTGAAAATGAAGAAATAAGTTCTTTCAACGTTCCTGGTATATTTTTCAATTCATCACTTGCTTTGCTAGAACATGACATGAAGATAAAACTTAACAGGGCTACAATAGCAAAAACTCTACCCAATTGAATATGCATCAGCTAAATACCTTTAAGATACTCCTCAAATGTAACAATTTTTACATCAATAGGCAAGAACCGAATTCACTTGCTCACCATAAGTAACTCATATTTAACTTTTATCACCGTGTTAGCTCTTTATTATCAACAAGAGGACTCACACTAATGGATGTCAATTTACTTGACAGAATATTTGAACAAAATTCAGCAGCAGCTGCTGTAGCAAACACTGCAGCCACCACAAACAGTCCTGCTCCTACTAATCCTGATGTCATTGCTCCTGCAACAATGCACCCTATTGCTAAGAGAGCAGAACTTGTTACAAGTGCGACGTGAAGATTTTTGTTTTTACTACTATTTTTATAATTATTGGATTGCATTGTATCTTTTACCTTACTGCCTGTCACTGAGATCACACAATGAGGCCCTTCTTCAGTCTTCTTATAATGTTTAGAAGGGGATATTCTGCCGCTTGGGCCTTTGGGCCTTGTTTTGTTCGGATGTGCTAATTTTGTTTTTCCTTCATCTTCTAGTTGCAAACTATTATCTTCCTCAGCAGGGTTTAATTTTAAGTGTACACTTTCCTCAGATGAAATGCTTGTTACTGAAGTTAAGCTGTTCCTTCTGCTACTTGATGCCAAGCTAGATGAATTTATTCCACTATCTAAATCACTACTACTACTGAGTTTAGAAGTATTTGCACCGCTTGGCACTTCTACAGGACCTCTTGCTTGCAATTGTTCTGATGTAGGAGTTGTTAAAGCACCATAACAACCTAAACTTCTCAAGGGATTATATATTCCAGGGGTTCCTTTTCCACTTACACCCTTAGCTAAAGAATCCTTTTCCAGAGGATTAATACCTGAATTTTTGGGAATTTCAACTTCACCAGAAAGACTTTGTTTGTTAAATAGTTCCATAGCATTACCTTGTCTATCTTTTTGATTTTGAATAACGCTACTAGAATGATTTTTGTCACTACTTTTATTAGTAATCCTTGAAATTATTCCTAATATTTTTCCTCTTCTTGTTGGTGATCCTTGTGATTGTTCTATTTCATTCTTAAATACTGGAAGTCCGACTTCTGATCCCATTACTTCTTTTTCCAATTCTGGAAGAAATTTCTCGGTGTAATAATTATAATATTTTTCTTGTTTTCTCAATGACTTTTCTAATTCAATTAATACGTTGGGAGCAGCTCCTTTGTTGAACAACTCTATGCATTTTGCGATAGTTCCATCTCCCTTTTTTGGACTTTCATTATTATGTGTTTTTTTTGTGACCTTTTTGTATATAGCATTGTACAATTGTTGATTAATATCTTCTTTACTCTTCTGATGTTTTGCAAAACGACTTAGCATAACATTTCTCCATACATAACAAAATGTATGAATACCTCTTTAGCGTTAATTTTACATTAAAACTGGGCAGTTATGCCTTATTGCAGATAATTATAGCAATTTGCTAACTATTTTCTTTGCTGATTACTGATTTTACATTTCAACATAATTGCTTGCCTGTTGAACTAGTATATCTATTACTTCTTTTACAGGCTTTTCTCTATCAACCATGACAACACTTTGACCAGCCATTAAAGATCCTGTTTCAACATCTCCATCAATTACTGCTCTTCTTAAAGCTCCAGCCCAGAACTTTTCTATTTCAAGTTGCCCCTCTTCTTTTGAGATTTCTCCATTTTGATATTTATCGATAATGTCTCTTTGATGCTTCATAAAATCATCACTTGCTTTGTTGGCTATAGCTCTTACTGGAATTACAGGGAAATCAGCACTAATCTGCACAGAAGATACAGCATTACGCGCAGCTGATTTGATGAATACTTCTTTAAAATTTTTGTGAGCGATTGACTCATTCGTGCAGACAAATAATGTACCTATTTGACAGCCACTTGCTCCCATTTCTAGGTAGTTCACTATCATTTCGCCTCTTCCTATTCCACCTGCAACAAACACCGGTGTTTTCTCATTTTTAAAATGAGGTAATATCTCTTGTGCGAGAACAGAAGTGCTAACAGGACCGATATGTCCTCCTGCTTCCATACCTTCTATTATTAACGCATCTACTCCCATGTTTACTAACCTTTTCGCAAGGCTTAATGCTGGTGCAAAGCACATAACTTTAATGCCTGCATTCTTGATTTTTGCTATATTAGGTTTTGTTGGTAATCCGCCAGCAAGAACTACATGGCTTACTTTTGTTTCAATGCATATATCTATTAACTCACTCAAATTTGGGTGCATAGTAATTAGATTGACACCAAATGGCTTATGAGTTAATTTCTGTGTCTCTATGATTTCTTTTTTCAGTAAGTCTGGAAACATTGCACCACATGCAATTACACCAAAACCACCGGCATTTGAGATTGCTGAAACTAAATTTCTCTCTGAAACCCAGCTCATAGCACCACCCATTACTGCAAACTCACTACCGAGAAAATTCGTTCCTTTCTTCCAAAGGTTGCTCAACATATAGCCTATATCATACGTTTAAAAATGTTTTGTTTATCTATAAATGTGTGTTTTAAAGCACCAAGTATATGCAAGGTTATAAAGACTATCATAAGATATGCAAGCATCGAATGTAGCTGATTAGCTGCACTAGCTAGCTCTTTGTTTTCATTGATTAACAAAGGGATATGAACAAAATATTTGATCTCTTTACTAGAAGCAGAAGACATGACATAACCAGATAATGGCATTAGCACCATCAAAAAATACAAACCAAAGTGTATCGTTTTGCTCGCATTAATTACGAACCGAGAAAAACTTGCCGGTAATTGAGGAACATAAGTAAAGACACGAAAAAATATACGTACTATAATTAATCCAAAAACGGTGATACCACAAGCCTTATGAATAGCGTATATGCTGAATTTAATTTCACTGCTAATCGGCAAACTTTTCATGTACAGTCCAGAATAAAGCATACCAATAATAAGAGCAGACATTAACCAATGAATGATCCTTAAGCCTAAACTATATTTATTGTTTTTCATTAATTTTGATTACTCTAAAGTAGAATTTATATAGTAGAAAAACTATTTCTCAATCAAAATTATCTATACATAATTTCGCTGCCTTGATCAACATAAGTGCAATAATTGTATGTGACACATAAACATTGTCTATCAGATCATGAAGAAGTGGTGAAGTTTTTGAGAGTTTTTCTATTGTAACGATGAGTTATAGCTTGTACAAGAAGCCTATTGACTTTAAGCACATTTTACCCTATACAATTTTAATATCTTAAACTTCCAAACATGCCAGATCTAAAGACAATGATGCTAAACTTTGGCCCTCAGCACCCAGCTGCACATGGGGTGCTACGTCTTGTTTTAGAAATGGATGGTGAAGTGATCGAGAGGGCAGATCCCCACATTGGACTTTTGCATCGCGGCACTGAGAAGTTAATAGAACATAAAACGTATCTTCAAGCTCTGCCTTATTTTGACCGCCTTGATTATGTGTCACCAATGTCACAAGAGCATGCATATTCGTTATGTGTAGAAAAATTATTGCAGTGCGAAGTTCCGATTAGGGCAAAATATTTGCGTGTTCTATTTTGTGAGCTGACAAGAATACTAAATCATTTACTAAATATCTCTTCCCAAGCACTTGATGTTGGGGCGATGACTCCTCTTTTATGGCTCTTTGAAGAGAGAGAAAAAATACTCGAGTTCTATGAAAGGGCCTCAGGTGCAAGATTTCACGCAGCTTATATAAGGCCAGGTGGACTTGCAGCAGATATCCCAGAAGGTTTGATTGAAGATATTGCAAAATTTATAGAGCAATTTCCAAGGTATATAGATGATGTTGATGAGCTTCTAACAGAAAATAGGATATGGAAGCAACGCACTGTAGGAATTAGTGAAATATCAATAAAACAGGCGCTTGATTGGGGCTTTACTGGACCAATGCTCCGTGCTGCTGGACTTGCTTGGGACTTGCGAAAAAGCCAGCCATATGAGATATATGATCAGTTAGATTTTGATATACCAATCGGTCAAAATGGTGACTGTTATGACCGTTATTTAGTAAGAATGGCGGAGATTAGGCAATCTATCAGCTTGGTGAAGCAATGCATAGAGAAGATACCTGAAGGGCCAATAAAAACTGAAGATAGAAAAATTTCTCCACCGCCAAGAGCGGAAATGAAAGAATCCATGGAAGCTATGATTCATCATTTTAAGCTTTATTCAGAAGGATATCACGTGCCAGAGGGTGAGGCTTACGTAGCTGTTGAAGCGCCAAAAGGTGAGTTTGGAGTATATATAGTTTCAGATGGTACCAATAGACCTTATAGATGTCGAATAAGAGCACCTGGCTTTGCGCATTTACAGGCCTTAGATTTCATGGCAAAAGGACACATGCTTGCTGACATTGCAGCAATTATCGGTTCACTCGACATAGTCTTTGGTGAGATTGATAGGTAATTATTGTAAAATAGTAACTTAACTAATGGTTAAGACATCTTCTATCATAAATTGTATAAATTCATTGCCATTCCAGTAATTCATAGAGATTTTACCCAAAATGGCTTTAACATTACCCTGCATAATAGCAGAGCCAAGCTCAGTATTTGCACAGCGAAACGCAATAGCTTTGACCATAACATTATCGTCAGCAATAAAACATTTTATATGGTCAACTCCTATAACTTCCGGCTTTCTTATCTTTGCTCCTTGAATGATGAATCTCGGTTCAGGATTGCCAACACCAAATGGCTCTAAGCGTTGCAATTGATTCCAAAGGGATAAGTTTATTGCTTTAGCTGTTACTATGCCATCGGCTTTTATGATTTTGTCATTTGTAGAGTTTGCAAATCTTTCAGTAAAAAAATCATGTAGATCACTTATTTTATCTTCTTCAATCGAAAATCCTGCTGCCATACTGTGACCACCACCTTCAATGATTAGGTTGGTAAATTTTGCAGAAAGAACCGCAGCACCAATATCTACTCCAGAAATTGACCTACAGCTTGCTTTTCCTATTCCATTGTTTAAAGATATCACTATCGTTGGTAAGTGAAACTGCTCTTTTAGTCTTGATGCAATGATACCAATTATTCCCTGGTGCCAATTACCACTTACCATTATAAAATTTACACCTAAGTGGGCAAAATTTTCCGCTTGTGTTGTAGCTTCCAAAATAGCCTCATTTTCTAGCATTTTTCTTGCATTATTCAAATCTATTAGTTTTAGCGCGATTGAATGCGCCTTTTCTTCATCATCAGTGGAAAGCAACCTTGCACCGAGCGATGCTTCTCCAATTCTTCCTCCGGCATTTATACATGGCCCAATACTAAACCCTAATCGTGAAACACTTGGTTTTTCAAGGATTCCCAAAGCGTCAAACAAAACACGTAAGCCAACATTTTTTCTTGCTGACATAACTTTTAATCCTTGTAAAACAAAAGCCCTATTTAGGCCTGTAATCTGCATAACATCGCAAACAGTTCCAAGAGCAACCAAATCCAGTAGATCAAATAAATCTGGTTCTTTTTTGTTGGTAAAAAATCCTTGCTCACGTAGGCTTCTGTTAAGAGCAACAATTAGCAGAAATGACACTCCAACTGCTGCTAAGTTATTATAAGGAGAGCTCTCATCAAGGCGGTTGGGATTAACAACTGCTACAGCACTTGGTAATTTTTCTATACCAAGGTGATGATCGATAACTATAATATCAAGTCCAAAAACCCTTGCCTCTTCTATTGGTTGATATGCAAGCGTACCGCAATCAACAGAAATACATAAATCAATACCATTCTTTTTAAGTTGTAATAAAGCATCTGTGTTCAATCCATAGCCCTCATCAACACGATCTGGAATATAGATTATAGAGTGTGTCCCAATCGCTCTTAGGTATCTATTAATCAATGCTGATGACGTTGCACCATCAACATCGTAATCACCAAATATTGCAATATTCTCATTATTGTTTATTGCTTTTATTATGCGAGAAACAGCTTTATCCATATCAAGGAGGTGAAAGGGATCTGGTAATAGCGATCTGATTAGTGGGTGTAAGAAGTCATGTGCATTTTCTATGTTAACACCACGAGCAACTAATATTCTTGCTAATATTTCTGGCAACTCAAATCTCTGTATAAGAGTAAAAATCTCCCTTTGATCTGCTTCTTGTAACTTCCACAGTGCATTTGTTATGCTGCGTTTTTCAATATCAAGTAGCATGCTCTTTATAAATAAAACTACTTTACCAGAACTTTTAAGCTTGTTCTATAATTGTGTTAGACTTCTGTATAACCTAAAGAAGGATATAAGAGAGTGTCACTCGAAAGGAATCACATTTATTTTGACAAAGAGCATCTGTAAAATCTAATACTTCTTCTTGCATAACATGCTCTTTAATTAGTATTATATCTATATTGGCATATAAGTGTGAACATTATATTAATGTAATTACTTTTTAAGTATGCATCGCAAATTTATGCCTGGAAACAGTTTTTGGTTACTCAAACCTTTTCTACCTTTATTTCATATTCTTTAAAGTATTTTTTGCACTTTCTTTATAAAAACCATAGGTACCAATCGGTTTTTAGCTTAAGAATAAAGGTCAAGTATCTGGAATTCTGGACATAAAATCCCCCTGAAAGATTAGAAAAAAAATACAGCGCACATACTACAGTATACACTGAAGAAGATACGCTACACTTTTTATTGAGAAATTGACTGAAAAGCCTGCAGACGGAGATAGATTTTTGAGCTCTTAAAATACCTCTACTGTTAGGGTAAGGAAAGCGAGAAGGTTTGTCAAGCAATCTTTATTGGCTGTTGTACTAGAATTCAGTTTTTCGTATAATTTGCTAGAATTTGTGTGAAGAATTTTAAATATGAAAGGCCTATACATTAAAACTTACGGCTGTCAGATGAACGTTTATGACTCCATTTTAATGGAGAATATAGTTAAGCCTCTAGGATTCAACGTTGTTAGTGATGTAGAACAAGCTGATTTGGTGATATTGAATACTTGTCATATTAGAGAAAAGGCAGCAGAAAAGCTTTATTCAGAGCTTGGAAGAATTCATTCGTCAAGAAAAGAAAGGACCATAGTAGTGGCTGGATGTGTAGCGCAAGCAGAAGGGGAAGAGGTATTCAAAAGAGCTCCTTTTGTTGATATTGTTGTTGGTCCACAGAGTATCGCTGCTTTACCGGAATTGATAGTCAAAGCAAGTAGAAGTAAAGGTCATATAATAAATACTGACTTTCTTGAAGTTGCAAAGTTTGATAAATTGCCGGATGAATGTTATGGCAATAGCCAGGGGTCTTCTGCGTTTCTTGCCATACAAGAAGGTTGTGATAAATTTTGTACGTTTTGTGTGGTGCCTTACACTCGCGGGGCTGAGTATTCACGACCAGTAAATGAAATATTCCGTGAAATATTGAAGTTAGTTGCAAATGGGGCAAGGGAAATCAATTTGCTCGGTCAAAATGTTAATGCTTATCATGGAGAGTGCGAAGAAGAGGTCTGGGATTTAGGAAAATTAATTAGTCACATTGCTAAAATTGAAAACCTAGAAAGAATCCGCTACACAACTTCTCATCCAAGAGATATGCACGAATCTCTCTACTTGGTGCATGCGGAAGAGCCAAAACTCATGCCGTTTGTTCACCTACCTGTGCAGTCAGGTTCGAATAAAATATTGCATGCAATGAACAGGAAACACACTGCAGAGGAGTATTTGGAAATAATAGACAGATTTCGCAAATTGAAACCTGAAATCGAATTTTCTTCTGATTTTATTGTTGGTTTTCCTGGAGAAACTGAAAAAGATTTTGAGGAAACTATGAAGTTAGTAGAAAAAGTAAAGTACGCTCAGGCTTATAGTTTTAAATATAGCCCAAGGCCAGGAACGCCAGGGGCGGAAAGAAAAGATCAAGTACCAGAAGAGGTTAAAACAGAGCGTCTTCTTCGGTTACAGGAATTAATTAGCAAGCAACAACTTGAATTTAATCAGAGTATGATAGGAAAAACTATTCCTGTTCTATTCAGTGATAAAAAAGGTAAACACCAAAATCAAATTATTGGTAAAAGCCCATACATGCAATCAGTATGCGTTGATGATCCTGACGATAAATACAAAGATAAAATAGTAAATGTAAGGATATTGGAAGCTCGGCAAAATAGTTTGTTGGGATGCGCTGCCTAATTAGAGAAAAGTGCTCCCATGGTCTCATGTAGAAGTACTTTGTGTGTTTTATAAGTTTATAAGCTATCTAGATTTAATCCTTAAAGGACTACAGCTCTCTGTTACGCAATCATATGAGACTTGATATAATAGATTCGCGGGATTTTTTTTCTTTTCCCACTGATAGCGTATTCTCTCAATCTCTCCAGAATTGTTGTATTCATAAGAAAGCGATTTCCAAATAAAGCTACTTTTACTATTATTTTTGTTAGCATCATGAAATTTATGATAAGGCCAACTTCTATTGTCTTTATTCATCTTCAACCTCAATAAATAAGTCTAATGAATTAATATGTTGTATAATGATGTCAATACCTATCTATGTTTATAGAAACAGAGTTTTTGAATTTGTAATTTTCCAGAAAGCTCTATATTCTTTGATTTTATCCAGTTAAAATGAATATGAAGTATTATCCTGATACAAGCAGCAGTCCTGATTTTTCATTGCTAGAAAAGGAAATCATAAAATTTTGGCAGGAAAATAAAATTTTTGAGCAGTCAGTCAAGAAACGTTCCAAGGGTCATTGTTTTGTATTTTATGATGGGCCTCCGTTTGCAAATGGACTTCCGCATTACGGACACTTGCTTACTGGTTTTATAAAAGATGCATTTGCAAGATATCAAACTATGCTGCAAAAAAGGGTTGAACGTAGATTTGGTTGGGATTGCCATGGCTTACCAGCTGAGATGGGTGCAGAAAAGGAACTTGGAATATCTGGTAGAACTGAGATAGAGAAGTTTGGCATTGAAAAATTCAATAATCATTGCCGTACTTCTGTGATGAAATTTTCATCAGAATGGGAGAAGTATGTAAATAGACAAGCAAGATGGGTAGATTTTCACAATGACTATAAGACTATGGATAAGTCATTCATGGAGTCGGTCATGTGGGCATTTAAGCAGCTTTATGATAAAGGTCTGGTGTATGAATCAATACGCGTTGTTCCCTATAGCTGGGCGTGCGAAACTCCACTCTCTAATTTTGAAACAAGACTAGATAATGCTTATAGAGAAAATGCTATCTAGGCTGTAACTGTTGCGTTTGAACTTTAGATCGGAAGAGCGTCGTGTA
>NODE_14_length_18248_cov_6.857355
CTGGAGTTCAGACGTGTGCTCTTCCGATCTTAAAATCCTATAAATTCTTACATGTTTTATCCATTCACTTACAGATTGTATATTATCTGTTAGTTTTGAGAGTGATACATACATGATAGGTTGTGTTCTATCTACTAAACTTAGAATGTCCTGTTCATTTGTAAATTTGTTTCCAGTAACGGTTACTTTGTCGATTGAAAATCCATTGCTAATTAATAAGCTCGATAAGCGATCGTTACACCAAGTAAAGTAGTAATTGAATCGATTTGTTATTTTATCAAGTGAACTATAAAGTACTAGTGTAAGGAAGAGTGCAGTTATAATCATGAAAGCACACTTGCGCAAAAAACTCCTTTGGCTTCTAGTAACATTGTTCAACATCGGCTTGATCTCTAATATTCTTGTGGTGTAAACTGTCTTTGACAATAATTTTAATTAATTCATTAAAATCAATTCCTTTTGTCAATTTTGCAATTTCTGGTACTAACGATAATTCAGTAAAGCCAGGATGTGTATTAATCTCAAGCATTTTTAAAGTGTTATTTTGGGGATTATAACGGAAGTCTGAGCGGGAAACAGTTTTGCATCCTAAAAATTGATGAACTTTTAGTGCGTGTTCCAAGGTCATTCTATATATGTTGTCAGGAATTTTAGCAGGAAATATATGTTCTGCAAATCCATCTGTATACTTTGCTTCATAATCATAGAATTTATTTTTTGGTCGTATTTCCATAGTGCCAATTGCTTCGTTCAGCAATACAGCAGTATGTAACTCTATACCCGGTATGTATTCTTCTATGATTATCTTTTCCATTATAGTAGAACTGTTATTTTTTAGCTCTAAGTAATCCTCATGTGAGAAAATCATGTGTACTCCAATGCTTGAGCCTTCGTTAATCGGTTTTAAGACGTACGGATAATCAACTTTAATATTATTTTTTAGCACATCTTCTCGACTAATTACATAACCTCTTGGAGTGTCGATATTAAGAGAATGGAATATATGCTTTGACATCACTTTATTCATAGCAACAGCCGAAGCCATAACTTCTGAGTGTGTATATTTTATACCTAAAATCTCCAGCAAACCTTGAATACAGCCATCTTCACCATAAGGTCCATGTAGAGCAATAAAAGCAAGAGCGGGATTAGTTTTTTTAAGCTTTTGAGCAATGTTGCTATCAACATCTATTTCTATTGCATTATATGAAAGGCTATCAAGCGCCTTCTTTACTGCTTTTCCGCTCATAAGCGATATTTCTCTTTCGCAAGAAAATCCACCACTTAAAATTGCTATAGTTGGAACCATAAGCACCCTAATATTTTGCTATATATCATATATAAAAGATACTTTTATCTTCAATAGAAAAAACGCTTTGAAAAATTCCACAGCTGTACAGATATTGAAACTTGCAGATGGTGTCATGCAAACTGGTTCCTTTATGATCAGACACCAGATTGCAAGTAAAACTGGAAGATCTTTTTCAGTAATATTCTTTAAAAATTTAATTTTGTAATCCACTTGATTTCCACTTTACATCTTTGTAATCAACTGTTTCTACACCTTCAATGTCATATTGATCAGCAACTACAGATAGTTCCATTTCATGATCTATTAAAAACCTTTCTGCTGATTCTTGAGTGGGCTGCTTAGTAAGCTCAACTAGTTTAGTAAAATGCTGTAAAGTTTTTTTACTGAAAGATACATTAGCATTTGCCGTAAGTTTTGCCAAAGTTCATGAGTAATTGTACAATATTTTCCTGAAATTTTCAAGAAAGTAAACTTATCTGGAAAGTAATTATGCTGATATAAATATTACAATTTTATTAACACATAAATGCTACCGTGGCGTTAGTTTTTTAATTTAGGAGTATATTATGGTTATACCTACACAAAACTCGAATTCATTAACGTTTCAGGCACGTAACCTATCTCATATTTGCCACAAAAACTGTGAAGAGGCGTTCAATGAAACAGACAAACCTCTATGCAAGACTAGATGTGACGCTTTCTTTCTAGTGCCTGAACCTCGTTCACAAATTAGTGAGAAATTAGTAGAAATTGCAAACAATCTCCGTTTTGAGAGTGCATAATTATCGTCTATGGCAGATGAAATAGACGCTTACAATTCAATGTCTATTTAATCAAAAAAATGTAAGTCTATTTTTGTACTCTATGACCCTAAATTTTCATCAAAATAAGCTGTCTTATCCTTTTTTTCTTTATACTCTTCTGCTGTATCTAGGGGTTGCTTTTTAGCTGTAATGTTTGGCCATTTTTGCGAATATTCTACGTTTATGTTGTAAAATGATTTAAAGATTTTTTGTTCATTGTTCAGCAAGCCTTCGTCTAGTTCTATAATATCTTTTATGGAATCATCAGTTACAATCGCATCCACTGGACACTCAGGTATACATACTCCACAATCAATACACTCATCTGGGTTAATCACGAGCATATTTTTACCTTCATAAAAGCAGTCAACGGGACATACTTCTACACAGTCCGTATATTTACATTTTATGCATTTATCTGTAACAAAATGCGTCATAAAACACTGTATATTTACATTATCTTGGGTACACTAAATTGATAAGAAATTCAAGCCTTTTATGAAGATAAATAAATTAAATAACGAAGAATTAGAAATATGGCTAAGCTTGGCTAGAACTGTGGGACCAGTAAAGTTCTTTAGTATACTTAGAGCATATGGGTCGCTATATGAAGTGCTTAAATATCTTAATAAGTTGACTAACAAGGATTATGGAATTCAAAATGCACGAGAAGAAATTAAGAATGCAGAAAAAATTGGAGCCAAAATAACACCAGCATGTGATCCAGATTACCCTGAAATTTTAAGGAATATCTCTGGTTGTCCTCCTGTAATAACTACACTTGGTGATGTATCATTATTAAGTCGTGAGATAATTGCAATAATCGGTGGACGTAATTCTTCAATGAATGGAAGAAATTTTGCCAATAAGTTGGCACTCGATTTAAGCGAAGCTGGTTTCATCGTAATTTCTGGTCTTGCAAGAGGGATTGATACTGCAGCAAACAGTGTAATATACAAAAATTACCCCACTATTGCTGTTACAGCAAGCGGAATTGACGTAGCATGACTTAGACCATGCAACAACATGACGATTTGTCTATACTTTATCAAGTATATTAATGGGTAAATGAATTTTAATACAATCTTATTATACTTATAAATACGTTATATGTGAGAAGATATGGAAGATTTTATAACTGAAAGAAGGAAAGATGATGCTGTGATATCTGTTTGTCAGGATAATGAGAAAAAGAACGTATTAATCTTGGGACTCAATCAAGCTGCAAGGAATTTATTAAAATGTGAGGAAGAGAATTTACTTAATAAGCCGTTAATCAATATTTTAAGTAAAAGAGCAGCTGAAGATATGAAAAGCTATTTGGAGTATACTGAAGATGGGCGCGATTTGCCCGATATATTGCCAAAAGTGATGGGCTTTTCTTTAATCGACGCTAAAGGAGAAGATATAAAAACAAAGGTAAAAGTTTTTCGCACAACGCAATTTACTAATAGCAAGATTAATTATGAGCTATTAATACGTGACATTAGCCTGTTTCATAAGCTAGGAATGTTTAGGGATAAATACCTGATAGGTAAAAAATATAAAAACCACAATTTGTTTAACATACCAGACAATGAGTCCACTATTTTTGAGTTATATGTTGTATTAAATTTTGCCTTTGAATATCAAATTAATGCAGTTATAGGGATAATAGGCTTCAATAGTAAATTGAGTGAGACGAACGATCCATTGAACGTTATCATAGAGCATTTTTATAAAAATTGCCGTAGTGATGATTTTTTGGGATTTATTGATGAGAATAAGGTACTTTTTATTTTGATGAACTGTGGTACAAAAAACACGTCTAAAATAGTGAATCGTATACGCTCTGCTATTAATAAGCAGTTATTAAAGCGAAAACTACCAAGTATATCAATTATTTATGGAAATATAATTCAAAAGCATAGTGTGAAGAATGCTTAAACGCTTTTGTCATTAATTGGTTTGTAGTATCTAAGTTCTACACAATATAAGGATTGTTTTTTATTTCTGTTAAGCTTATATTAAGAATTTAAGCTTACCTATGAGGTTACTAATCACACTGTTTTTATCATTACTCGTGGGAGGAAGTGCTAACGCTAGGGTAATTCTGGATAAGGAGATGTCTTATGTAGAACTAGATGGAAAAGTAGATTTAAGATTTGGCTACGCTTTCAATAGAGATTCTTTTAGCTCTACCAAAGACAAGACCTCAAGTTATTCAGACCTGCGCTTGCTTTATTTACAGCAAGTTTATCCAAATACTAAAATGGGTTTTGATGTTAAGGCAGGAGTTTCTGGTATTGCAAACTTAAAGGCACTAGACATAGAAAAGTTAGAAATGGAGAAGTGGTATTTTGTCATAAAGAATCAGGAGTTTGGATCATTTGAATATGGTAAAGGAAGTTTAGTTAGTCAGAGTATGTTAATTAACACTTCAAAAATTTATACAGCTGCTGGGGGAATAAATGGTCATTGGACAAACTATGCAAATCTGCGCGGTAATGGAAAAAAAGATGATGACTCTGGGTACGATAAGGACAAGGTATTTTGGGTAAAACCCAATGTTTACAGCGACTATAATGGACTAGAGCTGAAGTTAAAACAACCAATGATAAACTATATTTCTCCTGAAATTCATAACTTTCAACTTGGATTCAGTTATGTTCCAGGTAAAAATAATTTACAATATAATAATTTAATAGCCGCTGGTCTTTCCTATAAAAATGCCCTATCAGATGAAATAAATTTTACTACTGCTTTGACTGGCGAATTTGCAAGGGAAAATTTAACTGACTGTACAAACAAAAATTCTAGCGATCTTCAGTGTCATAATCAATTACTACACTGGAATTTTGGTGTGAAACTAAAGCTTTTTGAACTTGATTGCATTTTGTCGTACGGGAATGGTGGTAAATCTGGTGAGAAGCGTAGTCATGAAACAAATAATATGCATTATGTAAATGCAGGTATTGCTTATCATTCTGATTCTCGTAAAGTGAGCTTAACATATTTTAATAGTGTTAGGGATATTGCAGACAAAGGTACAAACGAATTAACATCACAGGCTTTCAGTCTTGAATATCCATTAGCTGTTGGTACTTCATATTACTTTGATATTGTAAGATTTAGTACTAAGGAGCTTGCAGTGGAAGATAATAACTCCGGATATGTGCTTTTGGCCGGATTGAAGCTAAGTTTTTAGTGAAGTAACTGGTATGTAAGTATTGTAATAATGAGAGTAAAATTGAGTTGTTAATATATGTGCTATTTGATATTATAAAAATAACTATTACATAAGATTTTCAATAAAAAGACATTCTGTTACTAATCCAAGTGTAGAAGAAAACGGTTATTAATTAGCAAACCAAGCCCTTCAGTAAGCGCATCTCTTCAGGTGCTCTTTTTTTCTTTTTTATATATAAAAAAATTAGATAGTATTGTGAGTGCGGTTTTTTCTGTGTTCTGATGCTTTTCAATTCTATAGCTTTTGTATTGAATTTCCTTTTTTTACTACTATTTCTCTATATTGTTGTAAGAAAGAACAGAAAATTTAGTGAGAATCTTGAGAAGAATTTACTTAAAGTAGCACATGAACTTCAAGAGGCAAAACAGGCTTTAGTAGATAAAAATAAGGAAATAGTTGATTTGAAAGTGAGGAACGCAGAACTTGAAGTAATTCTTCAAAAAGAGCGTGAAGAAAAGAAAAAGGAAATAGAATTACTAACAAAAGCAGAGGAGAGGCTTACGAACACTTTTAAAGCACTTTCTCTTGATGCTCTTCAGGTAAACAATAATAATTTTCTGAACTTAGCAAAAGAAGTGATCGATAATAAGCTAAAAGAAACAGAAAGTGACTTCAAAAAAAGGCAAGCAACGATCAACGAAGTTATCACTCCAATAAAAGAAAAATTAGAAAAATTCGACAGTGAAATACGTGAGCTAGAGAAAGAGAGGGTAGGGGCCTACGAAGGTTTAAGGGAGCAAATTGGAGCATTAATGAACCAAACTTCTAGCCTTGCTAACGCCTTGAGGAAACCTCACATTAGAGGTAAGTGGGGTGAAATGCAGCTCAAAAGAGTGATAGAGATGGCGGGAATGATTGAATATTGCGATTTTTTTACTCAAGCCTCAGTAATTGATAAAAATGAGGACAATTTGTTACGTCCTGATTTAATAGTAAAAATGCCATCAGGAAAGCAAATAATAATAGATGCTAAAGTACCACTTGATTCTTACATGGATGCTATGTCGCAAAATGATTTACAGATACAAAAGGAAAAATTGAAGAATCATTCTCTGGCAATAAAAAAACATATAAATAATCTAGGCAGAAAGGAATATTGGAACCAATTTGAAAATACGCCAGAGTTTGTGGTGCTTTTTTTAACAGGAGAAGGGGTTTTCAGCGCAGCACTAGAATGTGAACCAGCTTTGATAGAAATTGGAATAGAAAAAAAAGTAATTATTGCAACACCAATCACTTTAATCGCGCTACTTAGGGCAGTAGCCTATGGGTGGAAGCAAGAGATAATAGCTGAAAATGCAAAGAAAATAAGTGAACTAGGCCATATTTTATATGAGCGAATCTGCACAATGGGCGAAAATTTTGATAATTTACGCAGAAGCTTAAAAAGTGCTGTTGATCATTACAATAAAACTGCTGGTTCGCTTGAGGCAAGAGTGTTTCCTGCTGCCCGAGAATTCAATAAGCTTGGTATACATGCAAAAAATAAAGAACTCACTGCTGCAAAAGAGTTGGAATCTTTACCACGCAGTTTACATGCTGAGAGGTTGAAAGTAGATTAGTATTTCAGGTCTCCTTAACTTACATTTGCTGATTAAAACAACTTTCTAAAAATTTTTTTTATATAGCTCAATTCCTGCACATCATTTGCTGCATAAACAGGTATAGTTTTTTGCTCAGTACCAGGTATTTCTACAAAAATTTTGCCCACTTCTTGACCCTTTTTAATTGGTGCGGGTACCATATCTTTATACTCAATACGCATTTTAATTTTATCATGTAATCTGCGGTTATAAGTTATGGTAACATCGTTTGCAACTGTAACGGGCACTTTTTTATCTTTTCCATAAACAATATTTATTTCTTCAACTACGCTATCCTTAGCAAATATTTTCTTGGTATTAAAATGATTTAAGGAATATTGTATTAGTCTTTTTGCTTCCTCTATTCGCTCTTTCTCGGTGTCCAAACCATTCACAACAGCAAAAATTCTCCTATCGTTCCGTTTTGCAGATGCTATAATGCCATAACCACCAGCACTTGTATGACCTGTCTTTAGACCATCAACTCCAATATCATGGAAAAGTAAAAGATTTTTATTTTTTTGTACAATATCATTATATGTCAAATATTGTTCAGAGAATAAATCATAGTATTCAGGAAAATCGGTGAAAATTCTTTTTGCCAGTGTTACCAAGTCTTTTGCGCTCATAAAATGGTTTTCATCTGGCCACCCGCTTGAGTTAACAAAATGACTATCATTAAGATTTAAATCTTGTGCAACTTCATTCATTTCAGCAACAAAATTCTCCTCTGATCCTGCAATACCCTCGGCTAGCGCTATGCATGCATCATTACCTGAGGCAATTGTAACTCCTTCAAGTAGTTCTTTTACCGTAACAAATTGACCTTCTTTCAAAAACATAGAAGAGCCTTTTCTTTCCCACGCTTTTCTGCTCACTCGAAATTTATCTTCCATATTTATTATTCCAGCTTTTAGATAATCAAAAGCTACATATAAAGTCATCAATTTGCTCATTGAAGATGGGGCCATTTTTTCCCTGGAATTGTGTTCAAAAATGAACGAGTCTGAAGCTAAATCTAAGACAATTGCTTGCTTTGCTTTGGTTCTAAACTGATATGAGTATGAGTAAAAAGGAAATATAAAAATTAATAGCAAAGTTACTAATTTGCTTAACATATTTATAATTTTAAATTTATAGTGTACTAATTAATAGTATGATTTTGCACGAGCATTTCAATAGATCTCTCGCATAAAACTTCCTTGACAAACTGCGCCAGCCCCCTTCTTATGACAATAAGAGTATTTATCCTTGTTTTCGATCCGCGCGGGTTCAATAACAAAAATTCAGTAAAAAACTCAGATATTTATTGGCAAATTACATAAAAATTATAGCGGTTGCATGTCTTTTTTATTTTTTCTACATTCAGCCAAAACGCGCTTATTTTAAGCGTTAGCACATTATTACAGCGCCAATTTACATTATTATAGGGTCAAAACTCGTTACACGGGGATTTTTTTGCCTTTTTTTCGCTTGGTAAATTTCTTAACATTTACAGCTAAAGCTTCAGGCCAGCACTTGATGCTGGAAATTTTTTGAGCACAAAAGTTATGCTAGGTTTTTGTTGGTAAGAAACCAGTGTCAAGCACTGGGATGACATAGAAGGAGCACTGGGATGATATATAGAAGGGACACTGGGATAGAGGCTACTTGAATGACAAGAAGGAGGGAATAGGAGATGACAAGAGAGGGGCTACTTTCATTTGCTGTCTTCAAAAATTTACAATTATGCTTCATATATTTTATTAAATATTTTACTTAAAAATTCAATTTCTTATTATAAGAGATAAGCAATTCATGAATAATGAAAGATTACAAAAAAGGTCATAGAAAGCGCCTAAGAGAGAGAATTATTTCAGATAACGGACAATCATTACTTGATTATGAGATTTTAGAACACATTTTATATTCAGCATATAGTAGAATTGATGTAAAGCCAGTAGCAAAGAATTTGATAGAAATTTTCGGCAGTTTGAATAAGGTTTTTAATGCCGATTTAGAAGCACTGCAGAATATCGAAGGAGTTAGTAATGCAGCTATATCTGCTATCTTTTGTGTTAAACAGGCTTTTGTTCGTTCTGCACGAGAAGAAGTAAAGGACCTACCTATAATCAATAACTGGGAAAATTTGCTTGATTATTTAAAAGTAAGTATAGGAAGCCTTAATAAAGAAAATTTTCGCGTCATCTATATGAATAAAAGATATCGTCTAATAGCGGAAGATCTGCAGAACTTTGGTACAATAGATCAAACTCCTATTTACGTTAGAGAGATCATAAGACGTGCTCTTTTGATTGGCTCAACATCGATTGTAATATCCCACAATCACCCAAGTGGAGATATACAACCTTCAAGTAGCGATATGTTTCTCACCAGACAGCTTGCAGAAGCATAGGAATAGAATTAATAGATCATATTATTATCACATTTAGTAGCTATTTTAGTTTCAAGGAAAATAGGCTTTTATTAGAGTAGATCTAAAATTGCTTTTGCCATTTTTCTTATTATGGAAGTAAAGCTATACATGAGGTGGTTGCCAGTGGAACAAAAATTTTCCTTCTGGAAGACAATGTGTGATTTAGGTGGCGTAATAGTGGCAAATTGAAAGAAATACATGGTATTTGCCACTATTAGAAATCTCCTGTTTTGATAAGACTTATGAGGTCTTTATTGGTTTTTTGAATTTTGTTGAAGCACTCACATGCTTACTCTAATATTTTGTTCACAGAGCCTAGTTAGCTCAATTTCAACGTTAATTTGTGAAGCTCTGAGTTCTGTTAGGGAATTTTCTGGTTGAATATCTAGCTTATTCTGTATGTTCGATAAACAAATTAAAGCCGAATCAAAAATTTCATCATACTGCTCTGCTTCATGCACACAATTGATTATTTCCTTAAATTCTTCCACATCTTGCGGCGTATCTTTTAATATTGCTCTTATTTGGTTTAGATTTTGACGAATTTTTTCCTGATATCCAGCAATTCCCTCTTGATATATATCAATCATTTTTTGACATGAGGTGCCTCTAAATGGGTGTTCTGCTTTTTCCTTTATGTAGGAGCTCTGAAAATTTTTGCAATTAAGGACTGCTTCTCTACATTTTTTTATGTCACTAATTATACTGGTTATTGACTTACTTGCTTTCACCTGATCTTCTTTTTTGATTATACATTCATTCTTTGTTTGGCTCATTTTATCATACAGATTTCTGCATTCTTTATATGATACCAGCGGTTGTAGTATTCCTTCCTCTACACCTTTATTATAAAAATTCTTCAACTCATCGCTTGATAGTATTCGTATAGCATCTTCCCTTTTACCTTGTGATTTAGGATACTTTTTGTTCAGTGAACTAATATAATTTAATAGGAAACTCTTAGTTAAATCTTCCTTTTTAACTTCTGATAATTTTTCTAGTGTTTCTATATATTTCAAAGTTTCCGCAAAAAGCTGCGCACCAGATGTAGCAAATCCTGGCAGTGGTTTGCTCTGCGCCTTATAAAAATCGGTTTGTAAAAAATCTTCGGCTTGTTTTTTTATTACTGAAAGTTCATTGAAGGCTTTTTCTGGATTGATTTTTTTTAAAATACTAGTAGCTTTTTTAATCGCTCTTTCTCTCTTTTTATTATCTTGTTTTTCGTTTAAGATTAAGCTTTCAGCTTCAGTAAAAGCATTGCCTTGGGCACTTTTGGCAATATTACAAACAACGTTTTTTACAACTTGCTTAGTTGCTACATAATCTATTTCCTTTGTAAAGCAATCAATAAATAGCTGCCAAATTTTTTTGTTAACGGACTTACTTGTCTTATGTTCTAAATCTTCTACATCTTTGAATCCTAAAATAGTATAGAGATTTTTTTCAATTATTGGTTCAGCATGTTGTTTTGCCACTTTACCTTTTATATTGAATAGAAATTCACTAATCTTAGTTGTGCCCATAATATTACCTCACAATATTAATGTTATATAATATAAAGTATAAAAGCTTAATGATTAATTTTTACTTACTATTAATATAATTGAAGATTAACTTTGTTCCTATATTAAAACTTTAACTCCCAATTTATTATTAGTAATATCATTATATGAATCTTATGCCTGAATTTGGGAATATATTGTTATTGGTAGCCTGTTTGTTATCTTTAACGTATTTGTTTCTACCGTTTAGTTCTTACCGATTCGTCTCCTCTGCCATATTTTTTTTTGTGTCAGCATCAATGGCTATTTTGATCTACTGCCACATTAAAAATGATTTCTCACTTGAAAACGTATATTACCACTCACACACAACAAAACCTTTGATCTATAAGATTTGTGGTGTTTGGGGAAATAAAGAAGGGTCTATGTTGCTTTGGACCTTAGTGCTTGTCATGTATTTATTACTAATGGATATTTATATACCTTCTGTCATCCCAGTGCCCAGACACTGGGATCCAGACAATTTAATTGCAAATGAGTACATCAAATGGCAGTGTAATAAAAACTGGATTCCAGTGTCAAGCACTGGAATGACACCAGAACGAACTAATGGTAGTAAATTAAAAAAAATATCTCTTATCACCCAAGGCTTGATTTGCTTTTGTTTTTTACTGTTCACTTTACTTGAATCCAGCCCCTTCACTAAAATGCCAGGCATTGAAACAGATGGACTGGGTTTTAATCCGATATTGCAGGATATAGGCCTTGCTATTCATCCACCGGTATTATATTTGGGGTACCTTGGATTTAGCGTTCCTTTTTCGCTCTCTATAGCTGGATTAATTTTAAATACTGAAGGAAATGTTTGGGCTAAAATTGTCAGGCCTTGGGTACTTATTTCTTGGTCGCTGCTCACTTTGTGCATCAGCTTAGATAGCTGGTGGGCATATCGTGAACTCGGTTGGGGTGGATTTTGGTTTTGGGATCCAGTGGAAAACGTTTCTTTGATGCCGTGGCTAATTGCAGTGGCGCTGACACATTTGTTGCTCGTTGTACGAAATTTCAATACTTTAAGGAATTTTACTATTTTACTTACGCTTACAACTTTTATATTGAGTGTGACTGGAACATTTCTAGTCCGCTCAGGAATACTTACCTCAGTGCACACGTTTGCAGATGACCCAAGATATGGACTGTATATATTAGCTCTACTTGGTGTAATTACAGTCAGTAGCTTAGTAATATTTGTAGTGTTTACGAGAAAGAATCACACATCTTTCCAGTATTCGATATTGGAATCTGAAAAGAAATCTGCTACTCAAGTGACAGAAGGTAGAAGATTCTTTTCACGCCTTACGATGATGCTGATGAACAATTTATTATTCATCACTGCCTTTTTCATCGTGTTCGTTGGCACTTTATACCCTACAGTGCTTGAGTATTTAACCGGTGAATTAATTTCAGTTGGAGCACCATATTACAATTCTTTATTTAACTCTATTGCACTAGCTATTCTAGTGCTCACCATGATAGGGCAATACTGCAGTTGGCAGGGAAATAGTCTATTGCCAATATTCCGTGAATATAGATTTTCATTTTGTAGTGCTGCAGCTATTTTGCCGTTTATCTTTCACATGGAGCTAATGATTGTGCTATCAATTACCATCTCCATAGCATTATTAATCTTTGTTTTAGAAGCATATAGTAAAAGAATTTGTTTATTTAAGGTAGCATTTGGTGAATCAATTTTATTAGCAAGAAGAGTTTCTAAGTCCTACTATGCAATGATGCTTGCTCATGCTGGAGTGGCAATTCTAGTGCTTGGTATATCTTATTCAGTTGGTTGGCAGGAGAAAAAAGAAAACTACTTGGGAATAGGAGACAGCATAACAGTCAATAAATTTAAAGTTACTTTACGAAATATTGAGCTAATAAAAGAAAAAAATTTCCATGCAGTGAGGGGTACAATGGATATCAGGAATTTGCTGAATAATAAGATATTAGGTGAAGTAACTCCTGAATATAGATTTTACCTTGCGGAAGGTCAGAAAAATGTTGAAAGCAGTATCTACCACAATTTATTTTCTGATATTTATGTTGTAATTGGAGAGATTGATAAGAGTAAGAGCAAAATCGCAGCTAAAGTGCACTATAAACCTGGAATGTCTATAATCTGGCTTGGATCCTTTCTTATCGCTTTTGGTTCGCTCCTTGCTGCTTTGCCTTCTAGCAAAAAAGTAGTTCCTTCAGTATCATAAAGTTTGCATTTTTTGGCAATTTAAACTTAAGCTAAGCAACACTAACCTTGCTAGCGAATTTTCTCTATGTTCTGTTGTACAATAGGCAATAAAGATATATTTTCTAATGAAGAGCTTACATGATATATGGAATCTACTTCCTCAGGCCTTTTAAAATATCCCTGCTTAATAGCGTCGTAGACAGAAGAACCACCAAGCAAGCAGTTCTCACCTAACTCTTCTTTATAATTTTTAAACTTTTCCAATATTTCCTCCTTGTTACTCACTTCTACTATAATTTTTCCTTCATCTTGCACATCAGAATACAATCTAGCATCTACTTTTCCCAAATCAGTATGAAAAGTCAGTACTATATTACCTATAAGGTCAGTATAATTTCTTACCCCACCTTCTGTTAAAATTTCTGTCTCGCTTTCACCGATTGCTATCACGTCTCTTCGAAATTCTGTGCTTTCATCTGTTCCATTTATGATTTTTGCAACCTCGACTATACTATTCTTTGAGTATTTCAAGTAGAAAGTGAAGTTGTCCATTTTTGCCTCTTTTACCTTACCAGTAGTTGCGTTTTTTGCAGCTTCCAAAAACCTTAGAGAGTAATGTATATAGCTTTTACGTGCTTCTTTAAGATTAGCTTTGTGGTCTTTAAACTTCTCTAGTTTATCAATTACAATTATACTACTTAGAGTTTCAAATACTGCACCTCTTTTTACCAAATTACATACTATGCGACTAGCAACTTCTATGTCCCTTTCACCTTGAAAAATCTTTAATTCACTAATTCTTCTTATTACATAATCTGTAAAATTATACTTACTCTCATAAGTATTTTCATATATATTTCCCTCACAAGTAAGATTGAACCTTACCCTAGATTTTATAGCTTCATTTACAACCTGTTCTAGCTGATTTATGTCTTGAACTTCATCTAATTTACAAAAATATTTATCTGGATCTTGCTCATCTAGTAGAAAATCCTCTCCCCATAGATTTACACTTTTGCACAAATACTTTTTTCCATTATAATCAACTTGTGTTTTTTTACGAAAAGTTCCATAAATAACATCATCAGTTAAAAAGTACTCTTTAATATTAAGGTTGGGATTATTAACTGCAAATTCTATTGGGGTTTTACCTTTTTTATCCTTTATATCAAGATTAGCTCCTTTCCTTAGAAGCAATTTGATAATTGTATCACAATGACCAGAACGAGTAGCATAATGCAAAGGCGTTCTTCCTGTGTCGTCCTTTTCATTAGGATCAGCGCCTGAATTCAACAGTAAATCTATGCATTCTTCTGAATTGCTACATTCCATACTTGATAGAATATGCAGTATTGTCAGTTTAGATTCTCCTCTTTTAAGGTTGAGAATGGTTTTTAGATCTTGATTACTTTTATGATCTAGTAAAAATTTTTTAATTTTTTCAACATCGTTCTTATAATCCTTATAAGTAACATGTGGAAAGTCTTTAAAAGTACTTAAGAATTTTTTATTCAACTCCTTCTGACTCTCTGTTAAGTTGGATATGTCAACAAGCCACGTAGATATCAGCTTGCCAAATGCACCTCTTTCGACAACATCCGTTAAGGAGCAGTCATTGCGAAGTAGCAACGAGTATTTAATCAATTCATATTCATCATCTTCTTGTTGCTGTGTTTCTTCTGCTTTCTTAGAGTGCTTAAAATCATTTTTTATTAATTCAATCAAAAGCTTTAATGTGTTAAAACTTTTATGTCCCAATAAAGGATCTGCTTTGTTTTCAAGTAGAATTCTTGCTATTTCTGAATAGCCATTTCTAATAGCCCAGCATAACGAAGTACGCCCGTATTCATCCGCTACGTCAACATTAGCCCTTTTCTCTAATAGGAGTTCTACTATTTCTTCATGTCCATTGATAGTAGCACAATGCAAAGGAGTACACCCATTTTGATTTACTGCATCAACATTAGCCCCCTTGTCTAATAGGAGTTCTACTATCTCTTTATTTTCATTGTGAGCAGCACAATGCAAAGGAGTAAACCCATTTTGATCTGCTACATTAACATTAACCCCGTTTGCTATGAGAATCTCTACCACTCCTATACTGCCACTTGCAACAGCAAAGTGTAAAGGATTCCATCCATCTTGATCTGCTGTATTAACATTACCCCCTTTTTTTATTAAAAGCTCTGCTATCTTTACAAGATCATTTCTAGCAGCTATATGTAACAATGTACTTTGATCATCGAATGTATAATTTATGTTAAATTCATTATCTTGCCACTTTTTATACGTGTCTGAATCTTCTTTTTCCAATTCCTCTTTTACCCTTTCGATTATATTGTTCTCATTTAAGTCACTTATTGTCCTTAATATTTTTAACAACCGTTCATATTCCATAATTATACCTCAAACTATTTGTTTTTGTACTATAGCTAAAAAAAATTATTTATCCATAATAAAATAACCAACACCAGAGTAAGTGGTTTGCTGCTAACATATTTAAAAATGTTATGAACTTAATAAGAGAAAAAAATACCCCTGTAATGGAGCAATATTTAAATTTGAAAGCTCAATACACGGATCATCTATTGTTTTATAGACTGGGCGATTTTTATGAATTGTTTTTCGATGATGCTATTAAAGCTGCGAAATTGCTGAATATAGTGCTAACCAAGAGGGGCAATTCAAATGGACAAGAAATACCAATGTGTGGAGTGCCAGCACACAGTAGTGAGTCTTACCTGCACAAGCTAATAGATTTAGGATTCAAAGTAGCAATCTGTGACCAATTAGAAACTGCTGATGAAGCAAAAAAGAGGGGCTATAAATCCATAGTAAAACGTGATGTAGTGCGAGTTGTAACTCCAGGTACAATTATAGAAGATTCACTACTGGAGGATAAAAGCAATAATTATCTCGCATCCATAGTTGAACAAAATGACGAATATGCTATTAGTTGGCTTGAATTATCGACGGGAAAATTTTTTCACACTTTAACGAGTTTGAAAGCTCTAGATAGTGATTTATTGCGTATATCACCAAGAGAATTATTAATTTCTGAAAAATTCATTGAGGACGAAAAAATTAGATCGATTTTAAAAAATTATAAAATATCAATTACACAACACGTACAGAGTTTTTTTGAGTATAGTAAATCTCACAGAACGTTATGCGAGTTTTATAAAATCAGGGAACTTGGAAGTATAGGAAATTTCAGCAAAGTAGAAATCATGGCGTGCGGTGCACTGCTTGAATATGTCAGAGTAACACAAAGGGGCTCCATTCCAAGGCTTGAATTCCCGAAAACCTATAAGCAACAAAATTTCATGCTTATTGATGCTTCAGCAAGGAGAAATCTTGAGTTATTCTCAACTCAATTTGGTGAAAAGAAAGGTTCACTAATTTCAGTTATTGATCACACAGTTACAGCTTCTGGTGGACGCCTGCTCAAACAAATGCTTGCTTCACCACTTGCTTGCTCCAAGGCAATCAATTTGAGGCTCAACACCACTCAATTTTTTGTAAATAATTATGAGCCACGTAGAAAAATACGAGAGATATTATCTAACATTCCGGATATTGAGAGGTCTTTATCGCGCTTGATACTAGGACGTGGTTCGCCAAAGGATATGAACCTATTAAAAATAGGCCTAGGAAAAACTTTAGAGTTATCTGAGTTTCTGTCTACCTTGCATAATTATTGTTTAAGTGAAGAACCGGCAGCTAACTCTCAGATGTCATTCCAATGCTTGAACAGAGAAAAGTCTACTACTCAGGTGATAAGTAGTAACGAAAGTGAACTAAGCACAATACATAAAAGTCTTGGTAATCATAAAGATCTATTCGAGCTTCTAAACAGTGCTATACTTGATAACAACCTCAGTTCCGTAAAAGAAGGAGGATTTATCAATCCAAAATATGATCAAGAATTATCCGAATTATATTATATATTGAACAACAGTAACAAGTTGGTAACTAAGCTCCGTGAGTCTTATCGCGACCTAACTGGCATTGCTGCACTCAAAATATTACACAACAATATACTTGGTTACTACGTTGAAGTGTCGGCAAATCACAAAATAACTTCGGATATATTTATTCATAGGCAAAGCTTAGCAAATAGCATGCGCTATACTACTAATGAATTGAAAGAACTAGAAAATAAAATTCTTACGGCACGTGATGCTGCAATCGGCTTAGAAGTGAAAATTTTTAGTGAACTATGTAGTAAAATCGCTAAAGAATCTGAAAAAATTGCTCTTACTGCAAATGCTTTGGCAAAACTTGATATTAGAGCCACGTTTGCGGAGCTTGCAGTGCAAAATAATTACGTAAAACCCATTATCGATGACAGTAAAGAGTTCAATATCTGTAGTGGAAGACATCCAGTGGTTGAAGTTAACGATAAATTCATTTCAAATAGCATCAATTTAGCTGGTATACATCTAATTACTGGGCCTAATATGGCGGGAAAAAGCACTTTTTTGAGGCAAAACGCTCTCATTGCAGTTTTAGCTCACATGGGGTCATTTGTGCCAGCAGAGAGTGCGCATATAGGAGTGATTGACAAGATATTTAGCAGGGTTGGTGCAACAGATAATATAACAGCTGGTTATTCTACCTTCATGGTAGAGATGATCGAAACAGCAACGATAGTAAATCAGGCAACAGATCGTTCCTTGGTGATACTTGATGAAATTGGTAGGGGCACAGGGGTATATGATGGATTATCTATTGCACAGGCGGTGATTGAACACATTCACAACATAAATAAGTGCCGCGCCATTTTTGCAACTCATTATCATGAATTGACTAAAGTAGGTGAATACTTAGAAGATGTGAAATGTTTTTGTATGAAAATAAAAGAATGGAAAGGAGAAGTCATCTTTTTACATGAAGTAATTGAAGGCATTGCAGATGAGTCATATGGAATACATGTAGCAAAACTTGCTGATTTTCCTGATTCTGTTTTAAACAGAGGAAGAGAAGTATTTGAGGAGCTAAAGGCTTGAGGAAAGTAACATTATATTACTCCACAATTATGGAGTTTTAGCAATCTATGGCGCTTTAATTTTAGTCAGCTTTCTGAGTAGCTGAATTAACGTAGCATTGATCTATTGCCACATAGATCGGAAGAGCACACGTCTGAACTCCAGTCACTGAC
>NODE_15_length_18177_cov_6.041215
GGAGTTGCTAGAAAGGACATTGCCTATTTTAAAGAATCATTACGGAGAAGATCATTTTGAAGTGGCTATAACACTAGTAAATCTAAGCATCAGTTATATAGCTTTAGGTGATTATGAGAGAGCAAAAGAGTTACTAGAAAGGGCACTACCTATTTTAGAAAATTATTATGGAGAAGATCATTTTCAGGTAGCTATAGCTAAAACAAATCAAGGTATCACTTATATAGCTTTAGATGATTATGGAAGAGCAGAAGAGTTGCTAGAAAGAGCTTTGCCTATTTTAGAGAATCATTATGGAGAAAATCATGTTGAAGTAGCTAAAATATTAGTAAATTTAAGTAACATCTATAGATACTTTGATGATTATCAAGGAGCAAAAGAGTTGCTAGAGAGAGCTTTACCTATTTTAGAGAAGCACTATGGGGAAGAGCATTTTGAAATAGGTATGATTCTGGAAAGTTTAGGCACTGATTATATAGCCTTAGGTGATAATCAGGAAGCAAAAGAGGTGCTAGAAAGAGCTTTATCTATTTTAGAGAAATATCATGAAAGAGATCATGTTGAAGTAAGTAAAATATTAGTAAATTTGAGTATCGCCTATAGAGGTTTAGGTGATACTCAGGGAGTAAAAAAGTTGCTAGAAAGGGCTTTACCTATTTTAGAGAAGCATTATGGAGAAAATCATTTCGAAATAGCTATAGCTCTAGCAAATCTTAGTAATGCTTACGAAACTTTAGGTGATTATGAGGAAGCAAAAGATTTGCTAGAAAAGGCTTTACCTGTTTTAGAGAATTACTATGGAGCAGAGCATTTTAAAGTAGGGATAATGCTAGAAGATTTAGGTATGTATTATCTAATGTTAGGTGATTCTGAAGAAGCAAAAGAGGTGCTAGAAAGAGCTTTATCTATTTTAGAGAAATGTTATGGAGCAGAACATTTTGAAGTAGCTAAAACATTAGTAAACCTGAGTATCAGTTATGAAGTTTTAGGTTATTATCAGAAACAAAAGGGGTTGCTAGAAAGAGCTTTACCTATTTTAGAGAAGCATTATGGAGAAAATCATTTTGAAGTAGCTATAGCCTTAGAAGATTTAGCTATTGCCGATGGAGCTTTAGGTAATGTTCAGAGAGCAAAAGAGTTGTTAGAAAGGGTGTCTGTAATATATCAAAGAGGTAAAGTTGAAGAATGTTTGCCAAGTACGAGTTCAGGAAAGAGCAAAAGAGAAGCGAAGATTGGGGAGTGTAAACTGTCTTGGGAAGACGTAGATGAATTCAATACAGAAAAAGATGAGAAAAGAGATTTTAGTAAAATTAAAATAGATAGTAAAAAGTTTATTGACTATATAAAAGATATACCAGAAGAAAAACGTTCTCAGCTAATTGAGCTAGCAGATAAAGTGCAAGTTAAGGGTAGGTTTAGCAATTTGGTCAATAAGCTTACCAGTAATCAGAAGGTCATGAATCATTTAAATAGAGTAAAGAAAATCTCTAGCATAACTATGCATGGAATGATAGCTAAAAATATTTTAGCTGACTTTTTAACCGGAGATTATCAGGGTGTAGCAATTAATGTTGGCTTTATTGCCGGTGGTCAAGGATTTGCTAAAGTTGCTGAAGTTGCATCTCGTAAAGGATTAAATTTGCTCTCAGAAGAAAAGGTATTACTTGGTAGGTCTTTAAGAGTTGCATCACCTTTTCTTGCTCGAGGTACTTCTGCCTTTATTATTTATGATTTAGTAAATCAGGTAAAAGCATTTAAAAATGGTACAGAAGGAGCATTGGTTGGCGTAGTAGGAGATAGCATTTACCTGGGAGTTGACGCTGCAGAGATTGGGATTGAAGTTGCTGAAGGTTTTGAAGTATTAGAAGGAGTTTCATCTATTACTGGACCTATTGGAGCAGGAGTTGGCACTGCAGTATTTATTTACACTGATATTTATATGGCAGTAAAGAGAGTTGATAAAATTGATGAAATTATTCACTTAACTAGAGGAGAAAAATTTATTGAAGGATTGCGTGCATTTATAGGTATGCGACCTGAACAATATGTAGAAAAGTTAATGGAAGAAAAACAACTTTATAACCAATTAGTTAAGCAAGGATTTGAGTATTTAAAGGAGTATAGTGATATTCAAAGCTATGTATTCCCTACTGGTAAATCAGTTGTGAATTCTTGTCGTAAAGTGCTGCACACAACATCACTTGGGATTAGACATTATTATACTGAAGAATGCACAACTAAATTTGAGATAGATTTAGACAGTACAGTACTGCTTGACAGAAAAAGAAATGATATAAAATGGAGCAGAGCAAGGCCGAATAATCCAAGTGGTGGAAAATTGTTTTGTTTACCAAAAGGAGATGATGAGCCTGCTCCAAGTTATGGCTCATATTTATGTAAAAATGCAATTGGTTTATCTGATAACAAGATAGAAGGATATACTCTGATTAATTTAGGAGAAGGTGAAGATTATGCAAAAGGATTTAAGGATAGTTCGAACATATTTGTAGTGAATGATGGGTCTAAAGAATATTATGGAGGAAATAAGAATGATATCTTTGTTTTGCAGGGAGATCTGATAGAAGGGTCTTTGTACGGAGAGGATGGAATTGATACCTTAGATCTGACTGAATTTGCTCAAGAAGCTGTAAGTGTGAATGTGTATTTAAATACAAATATTGGCACTATTATGTACAACAGATATGGTTATTCTGGATTTCAAATTAATTCAGTAGAAAGAGTGCTTGGTAGAAAAGCTAAGGCAGATCATATATTTAGTGCATGTGAAACTAAATTCTTGGATGGTAATGGTGGTAAGGAAGATCAACTTGATTATTTGGAAATAAAAGATAATAACTGTGTCTATGATATACAAGTAATAGTTAGAAATTACACTGAAGTAAATAATCTAGCACTCAAAGGTAACTTTAACTATATTGTACCATTTCAAAAAGGTAGTGCATCTGTTAAATTACTTGCTAATTTCGAAAATAACCATAGGTTTATATTTGACTACTTGCTTGCTGATATTCAGAATATTGATATTAAAGATCACAATAGTATAAAGTTCGATTTTTCCTCAAAAGTTGCAAATAGTAACTTTAGTATATCTATCTCATATAACATAATGAACAATATAATCTATCAATTAAAAGACAGTGCTGAAATAAAAGTAGGTAAGGAAAGAAACTTGTATGCAATACAGAATACTAATAAAACTATTGATGAAATTATAGAAAGTTACCCAGCTATAGCAAATAAACTCAATATGACTATCGCTGTTCAAGATGGTGATGAATCTATACTTGTTGGCTATGGGAAGTGTGAGGTAATTTACAATAATCCAATCTATAACAGTCACTTAATTGGAAATGGTGGTAAAAACATATACGTAATTACTATAGCCTCAGGTGAGCAAAGATATGAACATAATATTTTTTCTATGCCACAAATAAACATCTACAATCCTGATCAAGCAAGTTCTATAGATACGTTAGATTTACGTAACGTGATAAAAATAATACAAGATGATTTGAAAATACATATTAATCTGCCAAGAATTTTTCAAGATGGGAATGATTTGCTAGTTAAGTTAGAAACAGAAGTAAAGCAAAGCTTTTTATTAGAAGTGCCAACAGTAGAAGTGCTGACAATAAGATTAAGAAACGGTTTGGACTGGTATGGAAAGCTTTGTATTATCTCAGATAGTGCGCCTATGAAAATAAGTTCTGAATTAGAATTAAAGCCACTACCTTTGATCTTTGAAAAGGATAAAGAAATTATTGTGGTAACGGGTCAAGATGTGGAGAAAGATGCTGAGCTTATCACGCCTAGAAAAGGAGGAAACAATACGTTTGTTCGTAGTAATGGTCATGATCTAATAATAACTAATGCTTTTGATTCGACTATTACTAAAGATGATTTTTGCAGTATTACACTTAGTAAATTCTATAAAACACCTAAGATGAAAACGTTATCAATAAAATTTACTGATAAAGAGATAGTGTTAAAAGATTATGAGAAAGAAATAAGTACAGCAAGAGACGTTAATGTTGTGAAAAAAGAATATAAGGATCAAGTGTACGATGATGTGTTTACAGAAGTCATGTTATCTGATCAACCTCATAGACATAGGCAGCACATTAGAAACCGTAGAAGTGAGTACACAATGAGTAGTGGTACAAGACGACCATCTTCATGGATAAATGATTTATTTGGTTGGGTAAAAAGCTCTGTGAGTGGGTTATTAGATTCGAGAGCTGCTCTGCCTGAAACTTCAGCAAATTATTCTAATACATCTGGTATTAGCCAATTTAGTAGTGAAGTTTGTATCAGTAACAATTTTGGTTTAGGATTCTTCTTATTACAAAGTTTCCTAGATAAAAAATATCCTCTTCCTAAGTTTTGTTCTGCTACTCATGAAGAAGTGCTGGCTGATACACTTAATATAATGGAAGAATTTAAAAAGACACTTAAAAAAACAGCTAAACAATCTGGTGTATCAGTGAAAGGTTTTGACTTTTTTAAAGTGTATTCAGATATAGCAGGTCATGTAAGGAACGAAAGATATTCTAAAATACCAAGTACATTATATTCAGCCGCAGAAGAAGCCTATCCGGAAAATGAGAAGTTTTTGAGTATTTTAAAAGGCAATATTGAAAAGATGTTTGATAAGCAGCAGATAGTTAATGGTGGATATCAACCTAATGACATTGCTGATAATAAACCTAGAAGCTATTTTAATAACACAACAGTGGACAAACAGCTACAAACCCCAGTTATGGATTATCCGAGTCAATAAAGCTTAGAAATAGAGGGCTTTTTCGACTGCATGGAATACGAAACTAATGTTGAAAAAATATGTACCAAAAAATTTATGGGGGATCTGTGCCGAAGCTCAAATTTATTTTTCAAACAACCAAAAACTGTCTCAATAATCAACCTTTTTCTCAATAGAATCTTCTCTTTTAAAGAAATTAGTGCGTTTTTCATGCCTTTTTTCACTTTAGTGACGAGTTTTAGACCTCTATCGAAGAGTTTCTCAAAGAGGTACTTCTTCTTTATCTCCGAACAAAAGTCCTGTCAATTTTTTAGTCAAATTTGGTGCAGGTTTTCTGTCGTCAACGCTGCCTTTAGTTAGCGTAATAACTTGAACTTCGCCTATTTCATTGATTACCAGATGCAATTTAAAACCGAACATAGGTAGTCTTTCCTATATTTGCCAACTCTTTGAAAACTTTATTTTTTGCGATCCTTTTTGCGTGGCAAACAGCGGGGAGGATATCAACACACGAAGGCACCTCCCCTTCCTTTTTAATAAAAAATATCTATATACCTATTATAATATACGTAAATGTATATTATGCAAAATATAAGCAAGGTTATGCGCTGCTTAAACTTCTCTAATTAGTGACACTCAACTATAAGAGTAGCTTGCATAGTAAAGAAGATACTTAGTATCTTCTTTACTATAGTTGCATTAGATTTAGATCTGATGACAACTCAGATAAATCGTTCAGCCCTTCCTGGAGCTGAGACGTAATAGAATTTAATTGATCACTAAATTTTACATCCTGTTCAAAGCTCCAATCACTTTCCCTACATTTACTCATGCATGCACTACGTAGTTCGTTATTATCCTGATGACTTTTAGGACATGCGCGTATGCAATGGTAATATTGTTTATAAGCTTCTTCTCTAGTATTATATGCAGCAGCACTTTTTGTATTACTTTTCATAATATTTTCCTTAATTAAAAAACTAGTATAATATTAACATGTAACTATAAACTTTATATTAAATATAGTATATCTTCTTTTCAGAATAACATAAAAAATCAAACTACCCATACCCTCTCCTAGCATTTGGTTAACCAGCAATCATTTATCGCTCTGCCGTAAGAAGTGTAGCCACTGCCAAGTATAGCCCTTCCCAGGCTTTGTTGAATAGCGAGTAGAGATGGGAGGCTTTGTTGAATGGCAAGGAATGAGGAGGAGTAATGAAAGGAATTTACGAGGCAAATTTAAAAATAGGCATACCTATATCAGTAAAGCTATTAATCAAATAGCATTTTAAAAGCACCTCTTGAGAGCGATTTACCTCAGATTGATTCTTAAAACTAAATCCAAATGTTTTTTTGAGCCTCAGGAAAAAACTCTCGATACGTGAACGTATTTCATACCTTGTCTTCTTTTTCCAGTGGGTAAGTTTTCCTTATACTAATGTTGTTGTTTCTTTCTGATAGAGAATCTATATTGCTGCAGATTTTTGCATTTTTTCTTGGCTTTATGATGGGTTTCAAATTGTATTGATTGTACAACTTATATAAATCATCTGTATCATAAGCTCCATCTGCACGCAGAGACTTAATCTTATAGATATCACCCATTTCCTTTAGTATTTTAGATGCTATCATGTGAAAGAAAATTAGTATATCGAATTGCCATTGCCTTTTTGCTGTTTACGTCCAAAGCAACATGTAGCTTTCTTATTTGATCTGTACCATTATATTTCCTTATCTTGGCGTTATCTTTGTTATGTTGAGTACTGTTACTATAAATATGCATTACAGTACTATCTATAGCAATTTCAATATTCTCTATGTCATTTTTATCTGTTCTGTGGTCACATAATTTCAAATTAAGTTTGACGAGAAGCTTGTGAATACTTGGAGATTCTTCACTATACTTTGTAAATATCCTTTTATAAATCCAACTGCTTGCCTTAAGCCTATTCTAAATAGATTAACGACTATATGTACTGCAATAACAACCTTATCGCTATAAATCTCCAGGAATTTTTTCTGAACTTTCGTACCAGTTTTCTATAGCTTCATCGATAAAATGAAAGACATTTCCTCTTTTTTCTAAAAATTGATTATACTCTTTAATGATTACTGACTTTCATCTTCTTTGGCATATACTCTACAAAATGTTCATTTCTTAATAAAGTAACCACTTTCTTTAGGTTTTCTCCCTTTTTTCTCCCATCTCTACTCGCTATGCAACAAAGCCAACTCGGGTTACCTTACTATGTTTTCAGCATCTTTGAGTAAGTAATGTTAATAAAAAATGAGTAAATGATCTATTTAATATTAAAAAGATGTTGAATATGGATAAATTGAGTCAAGATACAAAAAACAAGCTGCATTTTTAGTGGCTTATAACAGTAATAGTATGTATTATTGCTACCTATTACTACATGAAGGCAAAAGCTGCAGATAATTATAAAACGATATTACGCATTGCTTCTCAAAATTGTAACTTAGAAACTGTAAAATTCTCAGTAAAAAATTTATTAGATACTGATACACACATGCCTAAGTTAACTGCGTTACATTACGCTGCAGAAGGGGATGTTTAGAGATAGTTAGGTTTTTAATAGATGAGGGAGTTAACGTAAACATTATTAACAAGTATGTAAGCACAGCACTACATAATGCTGCATATTATGGTGATTTAAGGATTATCAAATTTTTGCTAGAAAAAGGCGCTAATCCTAACATTATAAACGATGATGGAAAAAAACCTAGAAATGTAGCTGTGTTAAGGTCAAGGCATAACAAAGATAAGCCCTATGATCAAATATTCAACCACTATGGATTGAAATCCATAGTGGTTGAATGCTGAATGACTTTAAGTTTAAAATTGAGAAAGTAGTTGTTATATATATCAGCAAGTATGAGTTAAATTTGTATTATGGACTTGAATAAATTTACCGAAAAAGCAAAAAGCCTAATCCAGAGCGCTCAAATGAAAGCATTGGGAGCTGGGCATCAGATTTTTATGCCTGAACATTTACTTAAAGTAATGCTTGAAGATGAGTCAGGTTTAGTTCAGGATTTGATAGGCACTTGTGGTGGAAATATTCAGAATATTTCTGATGCTGTGAGTAGTACAATTAAAAAGTTTCCAGCGGTTGGAGGACCAGGTAGTGGTGGACTTCAGCTTTCAAGAGAGGTAGCAAAAGTTTTTGATGATTCAATTGGTATTGCGAGGAGAAATAAAGACACATTTGTTACTGTTGAGCGGTTGTTGCAGGGCCTTGCTGCACAAAAAGATGAAATTGTAGGTAAAATTTTAGCAGAAGGTGGTGTAACACCGCAAAAATTAAATTCAGTTATTGCAGAAATGAGAAAAGGTGGCAGTGCAGACTCTCCAAATAGCGAGGAAAAATTAAATGCGGCAAAGAGGTATACAAAAGATATTACAGAGCTTGCTATGCAAGGTAAGCTTGATCCTGTAATTGGTCGTGATGAGGAAATCAGAAGAACTATGCAGGTATCGTTGAGGCGAACAAAAAATAATCCAGTACTGATAGGTGAACCTGGTGTTGGAAAAACTGCAATAGTTGAAGGTTTAGCAAACAGAATTGTTGCAAATGATGTACCACTTGGTTTGCGTGATGCAAAAGTTTTAGCTTTGGATCTTGGTGCATTAATTGCTGGAACAAAATTTAGAGGGGAGTTTGAAGAGAGACTAAAAGCAGTGATTAATGAGATTTCAAAAGCAGAGGGAAAAGTTATTTTGTTTATAGATGAGCTTCATACTTTAGTGGGAGCAGGAGCGACAAGTGGTGCGATGGATGCTTCAAATTTGCTCAAGCCTGCTCTTGCGCGTGGAGAAATTCGCTGTATAGGGGCTACAACTTTGGATGAGTATCGTCAACATATAGAGAAAGATCCTGCGCTTGCAAGGCGTTTTCAGCCTGTGTTTATTTCTCAACCGACTGAGACTGATACTATTTCAATACTGAGGGGTTTGAAGGAGAGGTATGAGGTGCACCATGGTATTAGAATCACAGATGGTGCAATAATCGCTGCTGCAACGCTTTCTAATAGATATATAACAGATAGGTTTTTACCTGATAAAGCGATCGATTTAATTGATGAAGCAGCAAGTAGGGTTAGAATTGAAATGGACAGCAAGCCTGAGGTTGTTGATGAGCTTGAAAGAAAGATTATACAGCTGAAAATTGAGTCAGAGGCTTTGAAAAAAGAAAGTGATGAGAACTCTAAGCAACGTTTAAAAAAGATAAATGAGGAAATTGAGAGTCTAAACAGTAAATTTGCTGACTTAAGCAGTAAATGGCAGATGGAAAAGAATAAAATAGCTAAAATACAAGAAACTGCTGAAAGATTGGATAACGCGAGGAAAGAGCTAGAATTGGCTCAGCGCAATGGAAATTTAGGAAGGGCAGGGGAGTTGATGTATGGTGTGATTCCTCAACTTGAAAATGAGTTAAAAAATCAGGAAAAAGTTACTGATAGTTTCCTAAAGAAAGAAGTTACTGAGAGTGATATTGCAAATATTGTTTCAAAATGGACAGGCATTCCAGTTGATAACATGATGCATAGTGAAAAGGAAAAGCTCCTTAACATGGAAAATGAAATAGGAAAAAGAGTAATAGGGCAGAGAGATGCAATTGAAGCGATAAGTAATGCAGTAAGGCGCTCCCGTTCTGGTGTTCAGGATACTAATCGACCTTTTGGTTCATTTTTATTCTTAGGTCCAACCGGAGTTGGAAAAACAGAGTTAGCAAAATCTCTTGCCGAATTTTTGTTTGATGATCAATCAGCACTTCTACGCTTTGATATGTCAGAGTATATGGAAAAACACTCCGTTTCAAAGTTAATTGGTGCGCCTCCAGGATATGTTGGTTATGAACAAGGTGGCAGATTAACCGAAGCAGTAAGAAGAAGACCATATCAGGTAATTTTGTTTGATGAGATAGAAAAGGCAAATCCAGATATATTTAATATATTACTGCAGATTTTGGATGAAGGTAGACTCACCGATAGCCATGGCAAATTAATTGATTTTCGCAATACCATACTGATTTTAACTTCTAACCTTGGCGCTGAGATAATGCTAAGAGGAACTACCGAATCTGTGAAAGATGAGGTGATGAAAATAGTTAAGTCAGCGTTTCGTCCAGAATTTTTAAATAGACTGGATGAAATTATTATATTCCACAGCTTAACCAAAGATGACATTGATAAAATTATAGATGTTCAATTCTCTTATTTACAAAAGATGCTTGCTAAGCGTAAACTGAGTATTAGTTTATCGCAAGAAGCTAAAGAACTAATAGCACAAACTGGATATGACCCTGAATATGGAGCGCGGCCTCTGAAAAGGGTAATACAAGAATGCATTCAAAATAATCTAGCTAAGTTAGTTTTATCGGGGGAAATAGTAGAAGGAGATGAACTAATGGTGTATACTTCTGGTAACGAAATCTTAGTTAAAAAGATCTAGATTCGCTGTGTATTTTTGTTTTGAAAAATGTGTATAAATCATAATGTTAATGTTGAGTCTTTATTTAAGCTAGTTGATCAAGGGAATAAAAAAGAGAAAGAAAAAATTAAAGAGTTTATACAGTACTTTTATAATTTTGTTTATAATAGTGACCTAAAAGTCAACGATAAATTTCTTTTATACATTGCAGAAGATGCATACAACTTCATTCTTAAAAAAGAAAAAGAAGAAAGTAAATTGGCAGTAAGTAATGTAAATGATATTTCAGGAATAGAAGGCAATTTCACTATAATTAAAATCACAAATTATGACATGCCCTTTTTAGTGGATTCTGTCATTTCCACTATTAAGTCACACGGTTTAACTATATGCTATTATAGTAACAGCATAATTAATGTTCAAAGAAAAAATAGCCTAATAGATAAAATTCATCTTTTGGAAGAAAGTAATGGAATCAAAGAGTCAGTAATATATGTAATTATTAAAGGCATAAGTGGTAGCTTTGTTGATACACTAGAAGAATCTCTACGAAAGACGCTAAAAGCAGTTAACTGCGTTGTAAAGGACTGGCAATTGATGCTCAAGAAGCTTCTTGAGCTTCCGGCATTGGATGCTGGAGGCAGAGATTTTCTAGCTTGGTTGAAAAATAACAATTTTGTATTTTTAGGTTATCAAGAATACATTACTAATAAAGAAGGAAAGCTTGCTCTAAGTGGTAAGGAGAGCCTCGGGTTAATGAGAGCAAGTGAAGAGTACCAAAATTCATCAATTTCTTCTGAAAGCTTGAATTCTTTATACATACTAAGATCAGACCTAATCTCAATAGTTCATCGGCGTACCTATATGAATTGTATAGGAGTGAAAGAATTTAATGATCAGGGTGATGTAATAAGGGAACAGCATTTTTTTGGGCTATTTACTTCTATAGCAGAAGTGCAAGATATTCGAACTATTCCGTTAATAAAGGATAAGGTTACAACAATAGAAAAAAAGGCAGGATTTGTTCCTGGTGGCCATAACAATAAAGCTTTAATTTCCATTTTACAGGCATTTTCTTGTGACGAATTATTCCAATCAAATGAAGACGAGTTATTTGAAACTTGCACCTCGATCATGTCTCTTGCGATTAGACCAAGAGTCAAGTTATTTTTGAGAAAGCTAGGGAACTTTATTAGTTGCATAGTACTGATACCGATGCGTTATGCTAGCGCTAGGCTAATGTTCAAGATACGTGATATATTGAAGGATGAAACAAGTGCAGGAAGTTCAGATATTTATAACAATCACATTATCAATGAATATGATCTGATGAAATTACATGTAGTACTAAAGGCCAAAAATGCTAGCGTTCTTGATTATGAAGTTTTGCGTATCGAAAACAAATTAAGAAACATTACGGAAAAGTGGGAAGATCGTTTTATAGACAATTTATATAATACTTTTAGCACTGTTGAGGATGTATTCATCCGCTATTCCAATGCATTTCCGGTAAGCTATCAAGAGAATTTTGAACCTCATGATGCATATTACGACATGAAAAAATTGGAGATAGTAAGGAAGAAAGGAGTAAGTGAGGTTGATTTGAGACTTACTTGTGACAATCTTAACTATCAGTTAAAAGTTTATACTCCAAGCAATGGTGGTCTTGAATTATCAAAGATATTAAAAATTACTAAGAATTTGGGAGCAAAAATTCTATCTCATAATGGTTATTATATAGAAATCAATGGTGGAATATGGATACACCACTTTGTGTTGTCAAGAGTCGATGAGTTAATAAGTGACATTACTCTGAAAGAGCAATTTGAAATAACGCTTGCAAAAGTGTTCAACAAGGAAATTAAAAATGACTATTTCAACAGTTTGATCATTATTGCTGGGCTCAAATGGAAGGAAGTACTTCTTATTAGGGTGCTAAGTGCCTATCTAAAGCAGACGTTATTTAACTATAACCCAGAATATATCCAAAAAGTGGTCTCAGAGTACCCAAAAATAGTGAAATATCTGATACAGCTATTTCGTGCAAGATTCAATCCTAATATAGATATTGATAGAGCAGAAACTACTAACATTTTCCAGGAAAAAATTGAAGAACTACTAAAAGAGATCAGCAACGTTTCACATGATTACGTTTTGCGTTCGATATTTAACTTGATAATGGCAATTTTGAGAACCAGTTATTATCAAGATGATAAGCCATACTTATCTATCAAATTTGATTCAAGTAAAATAAATGGTTTACCTGATCCGCGCCCATACCGTGAATTGTATGTTTATTCAAACCTTTTTGAGGGAATACATCTAAGAGGAGGGAAGTTGGCTCGTGGTGGTTTGAGATGGTCGGATAGAACGGAAGATTTTCGCACTGAAGTTTTGGGACTCATGAAAGCCCAGATGACAAAAAATGCGGTCATTGTACCTGTTGGCGCAAAGGGTGGGTTTGTAATAAAGCAAGTTTATAAAGACAAAAACATTTTAAGGGAGAAAGGTGTTGAATGCTATAAGAATTTCATCAGAGGAATGCTTGATATTACTGATAATGTAGTTGATGGCAAAATAACTCCACCAGAAAATGTGATTAGGTATGACGAAGATGATCCATATTTGGTAGTTGCAGCAGATAAAGGCACTGCTTCATTTTCTGATTATGCAAACGAAATATCCTCTGAATATAACTTTTGGCTCGAAGATGCATTTGCATCTGGTGGATCAGCAGGTTATGACCACAAAAAGATGGGTATTACAGCAAGAGGTGCATGGATTGCAGCACAACGCCATTTTTGGAGAATGAATAAGGATATTTACCAGGATACAACTGTTATTGGAATTGGAGATATGGCTGGCGATCTATTGGGGAACGGCATGCTGCTTTCAAGAAATATGAGTTTAATTGGAGCATTTAATCATATGCATATTTTTGTTGATCCAAATCCTGATGCGGAAAAGAGTTTCGTGGAGCGTAAACGGCTCTTTGAATTACCGTTTTCCACTTGGATGGATTACAATAGAGATTTGATTTCTCATGGTGGCGGGATATTTGAACGTAGTAGCAAACAAGTAGAAATTTCTCAAGAAATGAAAAAGTGCTTTGATATAATGGAAGATACATTATCTCCAAATGATTTGATTCGATATTTGCTCAAGGCAAAAGTGGATTTCATATGGAATGGAGGAATTGGCACCTTTGTTAAGGCAAAAAGTGAAAGCCATGGCATGGTTGGCGATAAAGCAAATGATGAATTAAGAGTAAACGGTCATGATATTAGAGCTTCTATGTTTATAGAGGGTGGCAACCTTGGTTGCACGCAGCTTGGAAGGGTAGAATACGCTAAAATAGGTGGGTATATCAATGCAGATTTTATTGATAATTCAGCAGGAGTAATATGTTCTGATCTTGAAGTTAACATCAAGATTGCTTTTGTTGCAATTATGAAAGAAGGGGGAATTTCCTTGGAAAAAAGGAATGAAATACTGGCTAGCATGATAGATGAAGTTGCATCTAAGGTACTTGAAAATCATAACAGGATTGAAACAAAAGCATTGCTTCTTGAGTGCTTGCAAGCTAAAGAAAAGTTGGAGCAGCACCATAAATTATTACTCAGTTTAGAAAAATCTGGGCTGTTAAACCGAAGCGTAGAATTTCTTCCAACTGAAGAAGAGATAGCAAGGATGTTAACTGGTGCAGAAGGTTTCAGTTCTCCTCAGCTCTCTGTTCTAATGTCTTATGCTAGAACAGGAATAAAAAATGAAATTATACATTCCGATCTGTCTGAAAAAGATCTTATATCTCATAACTACTTGCTAGGTTATTTTCCTAAAAAGATGGTAATAAAATTTAAGGATTCCATATTGAAACACCAACTTCGCAGGGAAATTATTTCTACTTGCATTGCAAATGATGTAATAAATAAGATGGGCTGTATATTTATTAATAACTTGGTTGAGAGTACTGGAATTAGAGTACATGAAGCAGTTAACATATATATTGTTGTGAATCACCTATATAATTTAAATAGCCTTTGGCATGAAATTGATGAATTGGATGGCAAAATTGATGCCGATTTGTATTTACAAATAGTGAGAAATGTACAAAAATTTATTGGTAGAGTGTCATTTTGGTTAGTAAAAAATCTTGGTGAACTTAATCTTACAGAACTAGATGATGTTACAAAATTTAGGGGTACAATTGAAACTTTAGGCCATGATGTTTTAGATGATCGCCTGTTAAAGATCTATAATCATGGATTAACCTCTTTGGTAGAGCTTAACATAAATAAAGATCTAGCAAAAAAGGTTGCTGATTTACGTATTCTTATTTATGCGCTGGACGTTATATCTATTGCTGAACAGACATCTTTATCAATCTTTGAAGCTGGTAGAATATACTTTAAATTAAAGTCGCTGCTAAGGTTTGATATGATTAGAACAATTGCTGTCAAGATTAAAAGCCATTCTTCTTATTGGGATCGCAGCTTAATTAATGATTTATTAGATGATTTAAGCAATTATCATCATAAGCTAGCTGTTAAAGTTATAAAAGCTACTGATAATCATGTAGATAAGGTTCAAACTTGGGCTCTTAATGATAAGGATTATATAGAGCGTTACAATAGCTTTTTAGATGAGATGGTTGCTTCTAAACTTGATTTAAGTAAATTAATACTCATAATCAGGAGAGTTAAAGTACTTGCTTCATAGGAAAAATGTTTAATATAGGTCTTTCAGAAATTTTAGTTGTAGCTTTAGTGAGTATAATTGTTTTTGATAAAAGTAAAGTACCTGTATTTCTTAATCTTATTAGAAATATATATAGGTATTTCTGGGTTGTAAAATCAAGAGTTAGGAAATTGTTGAAGGATACCGGAATTAAAGAATTATATGAAGGGCATAACGTTGAAAAAGTCAATTACATAATTGGTGAAGATGGCAAGCTTTATCCTACTTACAATTTAGATAGTACAAAAAATGACAGCAAAAATCCTAGTAGTAGATGATATACCATCTAATGTTAAGCTTTTGGAGGCTCAGCTAAAAGCAGAGTACTATACAGTTATTGTAGCTTATGATGGCGAGGAGGCAATAGATTTAGTAGCGGAACAGCAGCCAGATATTATCTTACTTGATGTCATGATGCCAAAAATGAGTGGTTTTGAGGTTTGTAAGAAGCTAAAGAATGATCCCTTAACGACTTATATTCCAATAATTATGGTAACTGCGCTGCATGACACTCATGATAGAGTGGAAGGAATTAATGCTGGTGCGGATGACTTTCTAACTAAGCCGATAGATGAAACTGCTTTATCTGCAAGAATTAAGTCTCTTGTGCGCTTAAAGATGATAATAGATGAGTTGTGCTTGAGAGGAGAAACTAATGCTGAGATTGGTGGAGTAGCAGAAAGCAGTATTATGGATTATTCTAATCAGATTTTTGATGCTAACATACTTGTTGTAGATGAGGACACCTTTCAAGCAGAGCAGATACACAATGTTCTAAAGCAACGCTTCAGATCAATTAAAATACTGCACGATCCAAAAGAAGCATTAAAGGTTGGTATTAAGGATAATTACGACCTGATTATTTCTGACATGCAGTTTTCAAAAACTGACGGCCTACGGTTGTGTTCTAAGTTTCGTAGTAAAGTAGAAACACGTTATACACCAATTCTGATCCTTTCTGAAGATTATGATAAAAGCAATTTAGTAAAGGCACTTGATGTAGGTGCTAATGATTATTTAACAGTACCTTTAGATGAGAGCGAATTAATAGCTAGGGTTAATTTGCAAGTGAAACGCAAAAGGTATCAAGATGCCTTGAGAATGAATTTATTTAATAATGTAGAAATGTCTATAAAGGATCCATTAACTAACTGTTATAATAGAAGATATTTTGATGCACACTTAAGAAATATTGTTAAGGATTCTGTGGAAAAAGATAGAAGTTTATCTCTTATGATACTTGATATAGATTATTTTAAGATGGTGAATGATAACTTTGGGCATAATGCTGGAGATGAACTTTTAAAGGAAATACAGAAAAGAATTTCTGAAAATATCAGAGTGACAGATTTATTAGCTAGGTTTGGTGGTGAGGAATTTGTTGTTGTAATGCCAGATACCAATGTATCAGATGCGTATACTATTGCAGAGAGAATAAGGAAAATTATTGCCAAAGAACCTTTTATACTTGTGGGTAAAAATACAACCCATAATGTAACTGTGAGCATTGGAATTTCAGCAATGCAAAGATCTGACCTTGATGATGTTAAAAAATTTATAGTACGTGCTGACAAATATTTATATAAAGCAAAAAACAGTGGTAGAAATAGAGTGGTTACTGGTTGAAGTTCTTTCAAATAAGTAGTAACTAAGATTCAAATGATAGCATAAAATTTCTCAACTCCGGAAATTTCGCATTTAACTGCAGAAATAGATATTTATTTAAAAAATACCCTGTAATTTTTAACCCTAGTCTGAATTCTTGATATGAGTAGCTATTTTGTAGGTTGTTATTGTATACATCATGCAACATCTGTGGAAAAGGTAGTAATTTATCTGCATAACAGTCACCTACTTTTTTTGACACTGCTCTACCAGTTTTTGGAGAAATAAATTGTAGATTTTCTTTCACACCTGTTACAGCACATTTTGATAGGTCTAACTTAAATCCAAGTTGCGTAAGAAGCAGAAGCTCTAAGTTAAGGTAATGACTTTGCCAAAACTGGCTATTATGTTTTATTACATCGATGAAGTGTCTAAAATTATCATACAACTTGATGCAGGATTCACTTTCTGGAAGCACTTTTTCTAATATAGACGAGAAAGAAACAATAGCAATGCTTTTTAACCTATCTTGAAAGAAATGATGAAATGGAGATTCAATCAATTCGCACTTTAAAAAACCTAGATTTTCAGGTAGCTTAGCACTCCATTCTGCATGTAATAGATTACTTATTTGAAACTTATAATTGCTATTGTTTGTTAACCTAGTTAATCCTCTGCACTTTCCATGATTTTTTGTAAATAGAGAAAGAATTAAATTTTTATCACCGTATTTTTTAACAGCTATAATAACACCTTCATCTTTCCATCTCATTTAGAGTATATTGACCATATGATATTATAGAGATAATAAAATTAGTGTAGCAAATTTGAGTTTAAGTCAACTGAAATATATTGACTTTATGTGCAATATTAGCTTTAAACCAGTAAAACAAGCTGCTTAACATATGCGCCCTCTCTATTTTAATTATATTCTTCTTTTGTTTCTATGTTGTTTTTTGCTTTTTTCAATGAAAGCCCAAACGGATGATTCGTCAGTTATTCCTATACCACAAAGAAAAAAAGAATTAGTTGAGTTAGTACAACCGAGGCAAATTATTGAAATACAGGAAATTGATGAGGATATTCCAATTCCCAAAAGAAAAAAGGGTGTAGAAAGAAAACTAAGAGAAGACATTAAAGAGGTGAAAAATGAAATAAGAGATAAGAAAAATATTGAGAACAAAGATGATGAATTGGCTGTAACAGAAATTATTAATTCTATAAGGGATAAACTGACAGAGTGTTGGAGCATTCCTGAGGGCATAGTTTATAAAGAAAGTTTTAGTATAAAAATTAACTTATTATTATCCAGTAAAGGCGAGATCGTTGTAGCCAACGTAGCAGATAGTAGTTCTTATCAAAATAATCCTCTTTTTAGATCAGCAGCAGATAATGCAATGCGTGCAGTATATAAATGTAGCCCGTTAATTGGCTTACCTGCTGAGCAGCATCACATTTGGCGCGAAGTCACGTTAGATTTTATTGTACCAAATTTGGGAGAAAAACCCTGGACTTAAAGTCCATCCTTTTAAGAATATAATTTTAAGGTGAAAAATCTCAAAGAATGTGGAATATTATAGAAAAAGCAGTCACTCTG
>NODE_16_length_17384_cov_6.675565
[truncated: 830,880 more chars]
