# Supplementary material for: A bioinformatics approach to identifying Wolbachia infections in arthropods
Source: PeerJ. 2018 Sep 3;6:e5486. doi: 10.7717/peerj.5486 (PMC6126470; doi:10.7717/peerj.5486)
Supplement: Supplemental Information 1 — Supplementary figures/tables and code used for data analysis [file peerj-06-5486-s001.zip › Supplement/assembled_genomes/Diabrotica_virgifera_virgifera_1.fasta]

>NODE_1_length_127691_cov_354.383105
TATGCTATTTTGATCTATGTGAAAATTATTGTTGATTTGTACGCAATTAGAGAACATATAGCATAAAATTTATAGTAGAATCATCCTTATATCAGAAAAAGCACACTAACCTAGTAGAAGTAAAAACTACGCTCCACGCAAGAACAGAGTGATTTAATTTTTCTTCGTTTTTGTGATTTCAATATTTCAAGAAAAATCGTGTAAAGCATAAGTTCATGCTTTACACGATATGAATTTCTTAATAGACTCTAAGCGCAACTATAAAAAGAAAATCTTTTCCAACTCAGCACAAAAAGAGGCAGAAAAATACTTTGTAGAGATAGTAACTGATAAGTTTTACAGTCTAAAAACTTCGCAAGCTCTGGACGTACTATCCACTAGGAGGGTGTCATTCCAGTGCTTGACACATAACTGTACGAACATTTATTTGCAAAGGCAGTATGTTAAGTGTTATGGCCGGTTTTGCCTCAAACACAAAGGTGTCATCCAAGTAGCTGACACTGGGATCCAGAAAAATTGATTGTGCACTATACAACATAAAAGCTGGATTCCAGACTGAAATCTGCCACGCAAATTGCCTGCAAATTGCAATGTTCGTACAGATGTGTGTCTGGGCACTGGGATGACAGGAAGAGGCTACTTGGATATTCTTTCAAAAAAATGATAACTAAGATTAAAGCGACAACATGAGGTTTCTCAGCTCTGGAAATTTCATGTCTAGCTGCAAAAATAGATACTTATTTAAAAAATATCCTGTAACTTTCAGTCCTAACTGAAATTCTTGGAATGAGTAGCTGTTTTGTAGGTTATTATTGTATACATCATGTAACATTTGTGGAAAAGGTAGGAGTTTATCTGCATAATAATCTCCTACTTTTTTTGACACTGCTCTACCAGTTTTTGGAGAAATAAATTGTAAATTTTCCTTAACACCTGTTACAGCGCATTTGGATAAGTCTAACTTAAACCCCAATTGCGTAAGAAGCAGAAGCTCTAAGTTGAGGTAATGGCCTTGCCAAAGTTCATTATTGTGCTTAATTATATCGATGAAATATCGAAAGTTATCATACAGTACAACACAAGGTTCACTCTCTGGAAGCACTTTTTCTAAAATAGAGGAGAAAGAAACAATAGTAATGCTTTTTAACCTATCTTGAAAGAAATGATGGAATGGAGACTCAATTAATTCGCACTTAAAAAAACCTAGATTTTCAGGTAACTTAGCACTCCATTCTGCATGTAATAGATTACTTACCTGAAACTTATAATTGCTATTGTTTGTTAGCTTAGTTAATCCCCTGCGCTTTCCATGATTTTTTGTAAATAGAGAAAGAATTAAGTTTTTATCGCCGTATTTTTTAGCAGCTATAATGATGCCTTCATCTTTCCATCTCATTTAGAGTGTATTGACCATATGATATTATAGGATAGTGCACCTAGAGCGTGTAATCCATAAAAATCACTTCCAACATCTAAGTGAAATTGTCTGCTAACAAAAGCAAATCCCACTGACCTTACCCAGAAAAAGTAGACAGGTAGTTAAGACGTTTTTAGAGTAAAATAAAACGTTTTTTCAAAGAGGTGAAAATATGACAAGTAGAAGAGAATACACGACAGAATTTAAATTAGAAGCTATAAAACTAGTCAAAGAAACAGGTCAAACAAGTTCAAAAATAGGAAGAGACTTAGGTATAGATGGTAGTCTATTAAATAAATGGGTAAAAAAATATGATGAAAAAATGTCAACAGCAGATGCATTTCCAGGTAAAGGAAAGGTAGCTCCTTATGGCAAAGAAATGTTTAATTTAAAAAAAGAGCTAGGAAGGGTAACAAGGGAAAGGGACATTTTAAAAAAAGCCTTGGGATATTTTGCCAAGCACAAAGAGTAAAATATTCTTTTATATAGCAATTGCTATAAAATACGGAAATTATGCAGAGTTTTGAATGTATCTGCTTGTAGTTATTATAAATGGGTTGCTAAGGAAAAAAGCAATAAAGCGTTAGCAAGAGAGGAGCTTCTAGCAGATATTCAAAAAATACATCAAGCATCACAATCCAGATATGGAGCTCCTAAAATTCATGCTGAATTAAAAGCTTTAGGTAAAAATCATAACATCAAAACAGTGCAAAGCGTAATGCAAAAAAATGGCATTCAGGCCCAACTCAGGCAAAGATTTAAGAACAAAAAACAGCAAACAGACAATAGGGTTATAACTCCTAATATATTGGACCAAAACTTTACTACTGACCAGCCAAATAAGGTATGGGTAACTGATATTACTTATATAAAAACCAATGAAGGCTGGCTATATTTGGCAGCAATAATTGACCTATATTCACGCATGGTAGTTGGTTGGTCAATGAGTCATACAATGGCTAAACAACTAGTTGTAGATGCTTTGTTGATGGCTGTTAATAAGCGCAAACCCGCCAAAGATCTACTATTACATAGCGATCAAGGGGCACAATATACTTCAAAAAATTATCAATATCTACTGGATACAAAAATGTCATATCTAGCATGAGTCATAAAGGTTGCTGTTATGATAATTCCCCTTCAGAAAGCTTCTTTAGTTCATTGAAAAGGGAGTTACTTATTGATACCTCTAAACACTCTGCTCAACAAACTAAAACTGCCATATTTGAATATATAGAAATTTTTTATAATAAACAACGACGTCATTCTACTATTAACTATTGCATTCCTGAACTTTTTGATTCATCATTTTCATGATAAAAACGTCTTAACTACCTGTCTACTTTTTCTGGGTAAGGTCACTATATATAATGGTAAAGAAAAAACAGTAAAAAAAGAGGGAGGAAAACTGATTAGTGCATTTAGAAAAATTATAACAGAGTTTGAAAGTAATGAAAAGTATCCATTAAGGGAATTACGAAAAATTTGTGAAGAGTTATCTGTCTACGAGGCTAATGGCAAAGATAAATGCATTGGTGATAAGTTATCAAAGGTAGGCCTTGTTGGGTATTATTTCAATTGGGAAAGGAGATCAGGTTATAATAACCAAGTACTGCATAACGTTCTTATGAGAGAGACGATGGAAGATAATGCAGAAAATAAGAAGCAGTGCGTGGGTAGGGGAGGTAGGAAGAAAGGTCCTATTATATCATTATCTTATGTTGATTCTGCAAAGGTCAATAGCCCTGGTACAGTAAAGGATCAGTTAACAAAGGGTGATCCTTTTGACTCTCTGAAGGAAGTAAAGCATAAAATTGATACGAAGAAGTATGCTGAAAGGATGGTTAAAGGGATTGAGGGACTTGTTAACTCTAAATATGAAAAGAATAAACAAGAAACTAAGTTTATTAATGAGGAGGTATACAATGGGCTGATTGGAGAGACTTTCCAGCACATTTTGAATGTGCGTAAGGAAATTTATGACCGCAGTGGGTACACCAACGGGCGCGATGAAGCAAATAAATGCTTTTATCAGGTTTTAAAGTCTGCAACTTCTACTTTGAAAAAACAACTTGATCAAAAAGGAATAGTAGTAGGAGATTGTGAAATTGAGCTTGGAATTAAAATTCTTGAAAACAAAATAGGTGATCTGTTGGAAAAACATGAGGATTCTTCACGTGACATTAAAGGTAAACAAGAAGAAAAAGATAAGGTTAGTAACAAACTGAAGATAGAAGGTAATTTTTTAAAAGTTATTATCATCAAATTTTGTACTTTGGTGCTACGTTTGTGGTATTGGAGATTTACTCTTAACCAGTTACAAGTAGAAGAAGTTTTAAAGAAAGAAGATAAGCTTACTTTCAAAGAAAGAGTTGGCCTTGTCAGGAAAGAAAAGGAGATTAAACAAGAAGAGTCAGCTTTGCAGAAGATACAGGATAGACAGAAGAGCGAAATGAAAGATTTTAAGAAAGAAAAGATAAATCTTCAAGAGAAGTATAATAAAATGCATCAATTTATAGGGATAAAGGAAATCAAAGGTAATGTGGAACATAAGGAAATAACAGAAGGATACAAAGAGAGCACAAAAATAAAACAACTTCAATACATTGAATCAGAGTTAAAAGAAGTGCAAAGTCGTTTGCGTAAAAATGAGAATGATGTGGCTGTGTTTAATGAGCTCAATAGTGGTACAATCGGCATAATAGAATTAGAAGATAATATGAATTCTCTAAGAAAGGAATTAGAAGAAATTGTTCATAAACACCAACAATTAGCTGAAATTAAAAAGACCTTAGTAGATCTGAGAAAGAGTATTATAGGAAAATTTTCAGAAGATGATCAGAATTTACTGAAAGACAGAATGAAGCAGATAACAGAAAGTTTGCACAGCGGTAAGTTAATGAATAGTACTGATAAAGATAAGATAAAAAGTCAAATTAATGATCTGTACGCTGCAGGTAAAAGTGAAGAGCAAAATAATAAATTAGCTCAAGACATATTTGAACAGCTATTAAATTATATGGAGAAGGCCAGTAAGACTTCAGTGTGCCCGAAAGATACAAAAGGAGGTAGAACTAAATTTGAGAAGTTGTATAATACAATAAATCATAAAATTGATGGTCTCAAAGATACAGATCTTGCCGATAAAGGGCTGCAGTGCAAACTTGGTGATGCTCAAAGTTTGCTCACGTATTTTGATGCATTTGCAGATGAGAAGGAAAAGATAGGAGAATGGCAGAAGAAAAAAAGTCAATTAGAAGGTGAAAAAACCGAGTTATCCGATGATGCAACACTAACTGATATTTGCAGAAGATTAAAAGTATCTGAGAGTATCAATAAGAATTACGATGTAAGAAGGGTTGTGTGGCTGGGTGCAGTACTTACTGAATTCTTGCCAAAGCTTCAAGGTGAAGACGATCTTGATCTCAAGGTGAAGTATCTCAGCTCCCCTATTTTCTTAGAGCTCTTTACTAATATCGTGGCACCACTTGCTAATGAAGGAAATCTCAAAATAGCACTCGATATATTTGACAAAAGTGGCAATAGTTCAAAAGATGGTGCAGAAAAAATCTGTGAATTTTATCAAAGTTTGTTAAGTAAGGATTCTGATAATATAAAAAAGAAAATTAATGAGGATTTTGATAATGTGTTAAAAAATACAGCACAATTGTGTGTGTTAATTGCACTTACAAAGTTCAATCATCACGCTAATGCTTTGAGCAAGGATCTTGATCTTATAAAAGATTTAACGCTTGGTTCTCTTGATCCGATGGGTCTTCTGAAGGAGAATTTCGCTAACAATAACACTGATAATGAGGAAAAAAATATATTACAAGATATTGCGGAAAAATTCTTCTCAAGTAACCAAACTACAAGAAAGGCATTTGACCATCTAAAGAATCATAATCCTATGAGCAAAGGAATTCGTGGTAAGCACTTCAACACTGGAACAACTTTATTTACAACGCTTAATGTAATAATGAGAGGGTTAGCTGTTGCAGCAGATTACAAAGCTCATGATGGAAATGATCAAAATAGTACGTTAAACAAAGCACTTGGGTTTCTTGGCGATAGTAGTATTAGAAGAGCGAAAGAAGAAATTGCAAGATTAGGTAAAGATGTACATAAAGAGGTTGCAGAAAAATGTATTTATGAATATTTAGAGATGTTAAGAGCAGGATTAAATGGTCGTAATTACTCTCCACCTCAGGAGCCTGGTGATTTGCCGGAAACTTCGCTTAATACTTGCCATGTTCAAAAGTTATCGGAAGATTATAAGAAAGCATCACGAGGTTCACTCCCTGCAAGCTTAATAGCTTCTCCAGATGCTGAAAAGTTGGATAGAGTTCAGGAAAAAGTTAAATTGGGTGGAATTGGCAAATAGTTGGATTGATGAACTGGCCTTCTAAAGTATGCGCTTAGTAGCGCTTTCTATGAGAAAAATCGTATTATCTATTCCATAAAGCTTTATGAAAGATCCCATTCTTGGACCGGTTTTTTGGCCAAGTAACGTTTTATATAATAGCTGAAACCAGTCACGTAAGTTGGTATAATCATATTTTTTTCCAATAGAAAATACCTGAGATTGAATTTCTTCAGCAGTAACAGTTGTAGATAGAGAATGTAAAGTGTCCTTCAAATCTAGTAACGCTTCTTTCTCTTTTGCATTTGGAGCTTTATATGATTTTGTTGGTTTGATAAAATCGTGGTAATACTTTACTGCAAAGTCTGAAAGTCTATCAAGCATTTTATTATTTTCTGGTGTGACGTTCGGTGCATAAGAGGATATAAAACCCCATAGGATCTCTTTGTTTTCGGCGTTACAAGCTGCTGCTAGGTTTAAAAGTAGTGAGAAATTTATGCCTGAAGTTTCTATACTGGGAACATTGCCCTGGTGAATGTGCCAAGCAGGATTATTTATATCCTTTTCTTTGTTCTCATGATAACGCTTAACAAACTCTAGATACTCATCAGTTGATTTTGGTATCACATCAAAATATAAACGTTTAGCTTTTTTAGGACTCTGAAAAATGTACAATGCTAAGCTCTCTGTTGGTGCGTAAGTTAACCACTCTTCAATTGAAATGCCATTTCCTTTTGATTTTGATATTTTCTTTCCTTCTTTATCAAGGAAAAGCTCGTAGCAAAACAGAAGTGGTGGCTTTTCTCCAAGTATTTCACATATTTGACTTGAAAGCACAGCAGATGGAGTTAAATCTTTTCCATGAGCTTCGTAATTTACTCCAAATGCGGCCCACCTCATTCCCCAATCAGGTTTCCATTGCAGTTTACATTTTCCTTTTGTTACCGGAACTTCTATTTTTTCCCCGTTTGGATCTTCATACGTGATTGTTCCTTTATCTGTATTTGTTTCAATTACTGGAACTTGTAAAACTTGAGAAGTTTTTGGGCATATTGGCAAGAACGGACTATAAGTATGCTGCCTTTCTTCCCGAAATGATGGAAGCATTACGTCCATTACTTTATCATAGTTTTTCAGCAAGAGTAAAAGTTTTTCATCGTAAATACCAGATTTATAACACTCTGTTGCACTCCTAAATTCGTATTCAAATTCAAACAAATCAAGAAATTTACATAGTAACGCATTCATGTGATGGCCATAACTTTCATGAGTCCCAAATGGATCTGGAATTATAGTGAGTGGTTTATTTAAGTGCTCTCTTAGCATCTCTTGATTTGGCACATTATCTGGTATTTTTCGCAAACCATCCATATCATCTGAAACTGCAGTGATTTTGGTTTTTATACCAGGAGCTATTTTTTTTAATGCATTTACAACAACTGTAGTGCGGAAAACCTCTCCAAAGGTTCCTATGTGGGGTAAACCAGAGGGTCCATAACCAGTTTCAAATATTATTTCTTTTTTATTAGGAAACTCTTGCAATATTTTTTCTGCTTCTTGAAATGGCCAACTTGTCATTATCTGGGTTAAATTATTAATCAATGTATCTTAACTTAAAGTGCTACTAGTTTCAATGGATTTTTAATATAATGATATAGTATTAGTGTTAGAGCTATTATTAGAAGGTTAAAGATATGTCCACAGGTAGTATACAAACAGATCAATTATTCAAAGGTCTTACAAGACCTGCAATGCTTTTTGGTGTGAGTTATATGTTTGCAATATTAAACGTCCTGATTTGCATGCTAATTTTCATTAATTCAAATGATTTGAGAGTGATTCTCTTAATGTTACCAGGTATACATGGACTTGGTTATATAGCTTCTGCAAAAGAACCATTGTTTATTGAATTATTTATGGTAAAATTAGGAAAGTGCTCGAAATGTTTAAATCGTTTTTATCATGGAGCCAATTCTTATGATATTGCTTAACGTTGTGTGATGCTGAGGTTTGGGGCTGTTCAATCAAAGAATAAATCTACTCTGAGCAGGGAAGTTCACGCTGCTGAATTTATTCCTTATTCTTGCTATTGGAATAGCACAACCTTGATGACAAAAGAAAATTGGTTGGTTAAGGTTATAAAATTAAGTGGCTTTGCATTTGAAACCGCCGATGACGAGGATTTAGTAATACAAAATAATATCAGGAACCAGATGCTAAGAAGCATTTCATCTCCGGCATTTAGTTTGTATTTTCATACTATCAGACGTAAGAAAAATATTTTTTCTGATGAATTTGCAAGTCAAGGTTTGCCGAATTTTTTCGCTAATCACGTAAATCTAAAATGGAGAGAAAAACACGCAGCAAGGCAATCATTTATTAATGACCTATACATTACGATTATCCGTAGAGCGGACACAAAAGGAGTAGAATTTTTATCACATCTACTAAAAAAATTCGGACATGTAACTTCAAAACATGCTTGGGAAAGTGATATGCGTGCTACGTATGAAGATTTAGAGGAAACGACAAATCGTGTAGTGACAAGCCTTAGAAATTATTCGCCTAAAATTCTTGGAGTAAAAGAAACTCCCAATGGCCTATTTTGTGAAATAATGGAATTTTTATCCAGAATTGTAAATTGTGGCTTCGTTACAAATACACTTTTTCCGCTAAGAACTGAAATATCAAGGTACTTACCAGTACATAGGTTATTCTTTGGCCGTAAGATGATACAGGTTGTGACTCATAATGAGAGTAAATATGCTGGAATAATTAGTATCAAAGAATATGGAAATCATACTTCTGCAGGAATGCTTGATTCGTTTTTACAACTTCCTTACGAGTTTATAATTACGCAATCTTTTCAATTTATAAACAGGCAAATGGCGATTGGAAAAATGCAGATACAGCAAAATCGAATGATACAGTCTGCAGATAAAGCTATTTCTCAAATAGCAGAAATTTCTCAAGCGCTTGATGACGCAATGAGTGGTAAGATTGCGTTTGGTCAACATCACCTGACTATTTTATGTATAGAAAAAAGTCCTAAATCATTGGATAACGCTCTGTCGTTGGTAGAATCAGAGCTTTCTAATTGCGGTGTTTACCCTGTCCGTGAGAGAGTTAACCTTGAACCAGCATTTTGGGCGCAAATTCCTGGTAATTTCGATTATATAGTGAGAAAAGCTACAATAAGTAGTCTTAATTTGGCTGGATTTGCATCTCAACATAATTATCCTACTGGTAATAAATTCAATAACCACTGGGGAGATGCCGTTACAGTTTTTGACACGACATCTGGTACTCCATTTTTTTTCAACTTTCATATAAGGGATGTTGGACACACTATGATAATTGGCCCAACTGGTGCTGGTAAAACTGTTTTAATGAATTTCTTATGTGCTCAAGCGATAAAATTTTCTCCAAGGATATTCTTTTTTGACAAAGATCGCGGTGCAGAGATTTTCTTAAGAGCACTTGGTGGTATCTATACTGTAATAGAACCAAGAACTAAAACAAATTTTAATCCTTTGCAACTTGATGACACCTCTGATAATAGAACATTTTTAATGGAGTGGGTAAAGTCTTTAATTTCGGTATATAATGATAAATTTACTTCAGAAGATATTGCACGAATTAATGATGCAATTGAAGGAAATTTTAAATTAAGAAAAGAAGACAGGTTCTTGAGAAACCTTGTACCGTTTTTAGGGCTTGCAGGTCCTGATACTCTAGCTGGAGCAATATCTATGTGGCATGATAATGGTTCTCATGCTGCAATATTTGACAATAAAGAAGATTTGCTAGATTTTTCACGAGCAAGAGTATTTGGTTTTGAGATGGCTAGCTTGCTCAAAGATCCTGTTGCCCTTGGACCAGTATTGATTTATTTATTTCATAGGATTAGTATATCTCTTGATGGCACTCCATCTATTATCGTTCTTGATGAGGCATGGGCATTAATAGATAATCCAGTTTTTGCACCCAAGATAAAAGACTGGTTGAAGGTACTGAGAAAACTAAATGCTTTTGTGATTTTTGCTACTCAGAGTGTTGAGGATGCAAGTAAAAGTGCTATTAGCGATACGCTTGTACAACAAACAGCGACACAGATTTTTTTACCAAATCTGAAAGCTACTAGTGTCTATCGGGATGTTTTTATGTTAACTGAACGTGAATATATATTAATTAAGCACACAGATCCGAGTACTAGATTCTTTTTGGTGAAACAAGGAGTCAATGCTGTAGTAGCTAGAATAGACTTAAAAGATCTGGATGATATAATCAATGTATTATCCGGACGTGCAGAAAGTGTCATACTGTTACATGATATATTAAAAGAAGTTGGGGATAACCCAAAAGTATGGTTGCCTATATTTTATCAGAAGGTAAAAAATGTTTAAGACTAAGCTGTCATTGCTATTAATTGCAATATTTTTACTAAATATAGACTTTTTACTCTCATATCCAGTATTTGCAGATGAAGTAAGTGGTACTGACAAGACGGAATTTGTTAGTAGATTTAACTCTACTGGCAGCTTCAGTCGTGCCTCTAATCCTGATTGTGGAGCGTTTAAAACGGCTGCGGCACTTGCTGGAATAGCGATTGCTGTTGGTGCAATATTTACTGGCATTGTTTTGATCGTCTCTTCTGCTGGTTTGTTTACTGCTTTTGTCATTGTTGGAATGATAGCTGCAATTGTTGGGGTTTGGAAAGCGATAGGAGGGATTGTTGTTTGTGAACATAGTTTTGTTAAACACCCAGTTGCACGTGATCATGATGGAAAGTATAAAGATTTCGGATTCTCAAAATCAGAATACTCAAAATATTCAGGGTGCACAAATAAGAATTACCAAAAGGAAGATGAGTATTTTAAATGTTTTGATAAGGAAAATGAATCAATAGAAGTAGGTAAAAAAATAGAGAAGGGCATTTTAAACTCCATACCTGACCAAAATGCTGGTGGTTATTACTGGCCAAAAAACGGTGTGCAATACAGTGAATATATAGAAGTATGTCATCGAAACCCCTTAACGTTTGGTAATCTTTTTAGTGATATAGACTTTGATGTTAGAGAGAAGGACACGGGATATGTAGATGGGTCATGGTCGCCAAAAGTTGATGGTGATCTGGAATGTAAAGTTCTTAAAGCTGGACAGAGCGAAACCATACATGGGTCAACATTTAAAGCAGTGAGAAAAATGGGCAGGTTATGTGTGGAACTAGCTGAGATTAGCACATTTGGTATCAGAATGACTCCTTGGCCGCAAGGGGTTGATATGGGGTGCACGGAATTTCCACCTGACCCAATTGCTCCTATGTGTGAGAAATCTGTGATGATATTCAAAAATAAAAATGGTACAGGTAAATATAAGGTTGATCTTGGCGACCCTGGAAATAGAGATAAAGATTACAAAACTATTATAAGGGACGAGGAAAAAGAAGGAAAAATTCTTGTAGGTTATGATAATGCTGGCTGTTTTAGCTCGTATGTCTCTGAAGCTTGTTATAACCAGGCTGGAAGTAAATCATTAGCTCCTATTCCCATCACTTCTATGATAGTGCAATGCATTAAGGAATCGTTAGATAATTTAGTGGCAGGGATTGATTCAAGTGGCAACTCACTTAAGGACAAAAATGGACATGATAAGGGCAGTTTCTTGTCTGTAGCTCAAAAAAGGCTGAAAAATACCGTAACTGCTGTTTTGGTTTTAGCTTTAATACTATTTTCTATAAAAGCCATGTCTGGTGGAGTTCGTAGTCCACAAGAAATGTACATGTTGATTATTAAATTCGCTTTAGTGATTTATTTCACAACGGGCAGCACCATGTCTCATTATTATGGAGAACTAACAAAACTTTCAAATGGTTTGTCAGAAATAGTGCTCAAAGCTTCATCTGAAAGTAAAAATATATGTAATTATGAGGCAGGTAGGGATTATGAATACATGCGTCATGGGAAGAAAATATCTTACAGCTACCTTGCACCTTGGGATAGGCTTGATTGTAGAATTTTATTTTATTTAGGCGCCCCTTTAGATGGAATTGGTGGCAAAATTGGTACTGGAGGTATTGTAACGTTAGCAATCTTGCTTGGTACTGCCCCTGTCTTGTTAGTTGCAGGTTCGATAATCGGTATTATTTTTGCTGGTGGACAGATTTTAGTAGCTATTGTCTGTATATTTATGGCCGTTTTGATGATGATGGTTATTTTGTGGCTGTGCTATGTATTTATTTTATCTCTAGTTGCTTTAAGTGTAATCGTCATTTTATCACCTTTGTTCATTCCTATGGTTTTATTCCAACATACCAAAGGATATTTTGACGGCTGGGTGAAAGAGTTGATTACATATAGCTTATACCCGGTTATCCTTTTTGCGTTTTTGTCCTTTATGTTCATAGCATGTGATAAAATCTATTTTAAAAATTTAAATTTTGAACTGGACAGCTTACATGAAAGTAAACAAACACAACCCTCAAATAGTAAGAAAAAACAGTGGTTTAAATTGAAAGATGGGGAATGTGATAAAAATGAAACTACTCTTGCATGTATGATGCAAAATTATAGCTTTAAAAAGAGCAGCATACTTGGTCTATTCGACTTTACATACATGGAGTTTGGCAGCTCTCTCATCGGAGAGTTATTAAAGTTGTGTCTAGTGTTATTCCTCTTTTACCACTTTTTAAACATTCTTCCTAACATGGCTGCTGAACTTGCCGGTAACCATAGAGCAGCACTCGGTTCTGGTAGTACGCCTGGACAAATGGTGGGCAAAGCTTTATCTGCTGCTAAAGCTGCTGCTGGAGGTGTTGGTCAAGCTGCTGCTGCGGCTGTCAAGAAGGCAAGAGGTGGTGCTGGTGGAGGAGGTGGAGATAGTGGTAAAGGTTCCAGCGAAAAGATTAACTAAGGTGGCGGTGATGCTAGTTAAGGTAAGTAACAGATGCTTAAACGTTTAAGTAACCAAAACTTGGGTAAGCTATGCATAAGTTTTGTGGTGCTTTTTTTATTGTCTGGATGCGGGGAGGATCACTGTATTAAGCCAGAAAATTTATCAGGTTTGCGTGAAAAACTAGATATAGTGTCAACAGAGCAGAAATGGGTTGATTCTGGTGTTAATATCTCAGATAGAATAAGAGTAACAGAGATTGACATAGTGTCTAGTAAGGTTAATTTTTGTCCTAAGCAGTACGCAGATTTTGCAATTTGGCCTGGGAGAAATGACGTTAAATTACCATTTGCACTTAAAAAAGGCGATACGATAAGCTTTAGTGTTATTGGAAGTAAAGTGTGTAAAGATAAAGAAGATGGTACAAAAATCAGGTATGTAAAAATTGATGAAAAGTGCAGCGAGAAAGAAACGGAACATTTTGCACATGTTTTAAATCGAGAAGGATGTCAAGGTAGTATTCAAGATGGAATATGTCCTAATAAGTACATACAAAGCAATGAATACTGGCTGCATCAAAATGGAAAAGAATATCAGAGTTCAGATTTTTCAAGATCAGATCAAGATAAAAGAAAAAAGGAGATCGAAGATATTGTCAATTCTATAAAACAACAAGGAAAAGATATAGACTGCAGCTCGCTTTCAAGTAATCAAGCAAGCAAGATAGATACATATATCTTAGACCTAACCTGTAAATATGCATGCTTTCTTGATAATCGTGGAGAAAAGCCTTGTTTGCCTAGTCTTGCACAGAATGCTACAAAACGCAAGCTGGGTACATCCGTTACAAGTGCTTTAAAGTCTGTTAATGACGGATCTGTTGGTGAGGCTATTAGTGACATTTTAAAGGATGCAGAAATAGAAACTGATGTTCAACACTTAAGTGTTTATATGGATGGTGTAAAGTTTAAAAATGCGCAAGATGGTGGTATATGTACTAGTTGTAATCACGAGATAAGTGATAGCCATGCAATAAACTCAGAATTAATTTTTACGTTAGGTGATGGTACTGGCAAGGGTGGTTTCAACATAAGAGTAACAAAGAACCATAGCCTAAAAAATAACTTGTATATACGCGTCTCTGACAAACTTCCTGAGCATAACCCTGATGAAACCCAGGGAGATATATCTGTGGATATTAGCCAAGTTCATGATACTGAGTACATGGAAGGCTTAAAAGAAAAGTTAAAAGAAAAAAAAGGCACCATATATTATGGAATAAGAGACCATGGCTGCGATTATAAAAATGAAGGTCAGTTTAGCATTAACCTCACAACTAAAGAGCCACCTACAAAAACTTTTAGTGCAATCTATAATTTTTTTAACGAAAAAGTAAAAACTGCATTTTTTGGTTCCAGCTATAAAGATCCCAACGCGATTCACTCTGATACTAGTCCTGTAAAGTCTCTTTACGAAAGTTTTATAAAATCAAGCAGAACAAATACCATTAGATCTACTATAATATCACTATTAGTACTATATATAATCTTATATACTCTTTATTACTTTTTTGGATTAACTCATATTTCTATATATGAGTTTTTAATTATATGCGTAAAGATAGGAATCATCGCCCAGCTATTGCAGGATAATAGCTGGAACTTTTTTTATAACAATGCATTCTCTATGCTTATTAACACTCCAAAACAACTAATAGAAATAGCAAATTTTAGAGGTACGACATCAAATGTTTTTGAATTCCTTGATTTGCCGCTCAATAGGTTCTTGTCATCGCATTCAGTATTGTTAATAGTATCTCTTATATTTTCTGGCCCTTTAGGCATTGTATCTTTTTGCTTGGTGATTTGGGGTTTAATCACAGTGAGCTTATCTATTTTTAATGCCTTATTTTCTTTTATTACATCTATAGCAATAGTTGCGTTATTACTTTCTTTAGCACCTATTTTTATTATTTGTCTTTTATTTGCGTATACTAGGCAGATGTTTCACAACTGGGTTAAAAATTTAGCAAGATTTGCGATTCATCCAGTAGTGCTTTTAATTTTTATATCACTGATAAGCCAGGTTATGGATTATATTGTGTATTCAGTATTTGATTTTGAAGTCTGCTCTACGTGTATACTTAGTATTAACCTAAAGATTTTTAACCCTTGTATCTTCTATGGTTATGCTTCCAAATATACACCTAATATTACCGCTATGATGGCTTTTGTTATTTTGGGACACGCTATGAAAGCTTTAGTTGAAGCTTCTTCGACAATATCTGACTCGTTGTTTGGTGTTTATGTGCAAAACGAACCTGGGAGACAATATCAACAAAGCTTAATGGGAACAGTAGGGTTAGATAAGGAAAGCGTTCAAAGAAGAGCAGGAAGTGCTTCTCAACAGTCAGGTACGTCAAGACCTCAAATACCTACAGGAGCTCAAAGGTCAACGCCTCAGATACCACAACCAGGAAAACAGCAATGATAAGTAAAAGATCACTATTATTGATACTGTGTCTTGCAATCACTGGTTGTAACATGGATTGTGTCGAACCTGGGTTGCAGAGCAGAAACACCAGCGTTAATGTGGATGTTCCAGTTCATAAAGCCGATAAAATTCATTGGGTTGATTCTGGTCAGGTAATTAGTCAGGGTGAGAAAATCAAATTCACCCTCGATGGATCAGTGAATTTTTGCCCTTTTAAAGAAGACAAAAATCCAAGGAAAGTACTTGTACCTGCTAGCTTTTGTGTCGACGGTTCAGAACCAAATTACAATAAAGCTGCAGATATTAATAATGTGCCTAATAATTATGGCGTTGATGAAAAAGGCATAAATGAAAACGAATTGTGCGGCGGTAAAAGATTTGGCAGCAATAGACGTTATGTAGACACTGGAATTAAAGTAAATCCTGGTGATAAGTTAAGCTTCAGTTTAGTTCCCAGAAAGATAACAATTGATTATGACAATCCAGGAGGGAAAGGTATCAGCTTTGATGACAATTGTTATAGAGCTGAAGAAGGAGGTGAAAAAGTGTCAGCAAGTGAAATATTGAATGTTAGCAAGCAAGAGGGAGAGGAATTTTTTTGTGAGGGCAAGGATGGAAAGAGAAATAAAATAAAATTTTTACCTCTTGATAAAACAAAAGCAAAGGAAAGCAAAGTGCTAGTTGGCAATGGGTATACCCCATATGATAATAAGGTACATTTTAATAAAGGTTATATTCAAGACAACGAACCATGGAGATATGGTTCACTACTTGATTTGCGCCGCGCTAAAATAGGATTGAACGAGTTATGTGATGGAAAAAACTGTAGTCTTGATGAGAGAAAAAAGTACTCCTCCTATGAGCTCAACTGTTACCATCAAAATATATGCTATACTGAGAAGGGTATATGGAATTATACATATAAAGACAAAGAACGGAACTGTGTCTCTTCTATAAGGTATAGCAAATATGATAAAGGAAATAGATGTGATATGTATTCTCACCTTAAAGAGGTTGAAGATAAGCTTAAGCAGATTAATGTTGATTTTACATCAAACACTGAAGAAGATATTTCCTGGGCTGAGGCTCTTGTTGCAAAAATTGGTGATCTTGATAATCAAGGTACTGCTAAAGGTATGCAATGTCTTCCAGATAATGAAGTAGGTGCAAGAAAGGATAATGTGTGTTCGCAAATTAGTGATAATTTTAAGGATTTTTCTCTGAAATTAAATAGTGACTATACAGTAAAAAATGTAACATCTGGTAGTAGTGTGATGCTCGCTATTGCAGATTATGGTCACTATGGAGCTAATAGGGGTGGGTACCATGTTAAAGTGACTAGATCATGTCAATACATTAATGGCGAAAAACTGTATGTGTATTTGGGTGATAACCCACCTAAAGATTTGCATGGTGTGGGAACTGATGATTTCAAAGTGGTAGGAGAAAGAGTAGACGGAAAAGATGAGTACACCATATTAGATGTAATAAGCGGAGAACACTTTCAGAACAAAGAATCTAAGAAGATATATTTCGGTATTGATGTAAGCAATGTAGAGAAAGGTGATATTACAGACAAATATGGCAAATATTATGAAAATAATAAGTACACAGTAACTTTATTTGTCAAAAGAAAAATTAATGATTTTATTTCATCGAATGTAAACGGGGTATTTAAACTTATAAAAGAAGAAGTAATTGGGGACAGCGTTAAAGATTCATACAAAGGATATGCAAGAGGTCTTCTTCAAGGAGTAAGAGCTTTGCTTACTCTATACGTTATATTTACTGTCGTTGGCTATATGCTTGGAACAATACAGCTAAGTAAATTTGATTTCATTGTAAGAATGTTCAAGATAGCATTTATAGCTTTTGCCTTTAGCGATAGAAGCTGGGAACTTTTTGGTACAACTTTATCCAGACTTTTTATAGATGGTAGCACTTATTTAGTTGATAGCTTTTCTGGCTATATAGGGGAAGGGGAAGGAAAATTTGCATTCTTAGACTTGACAGCAGGAGTATTATTCACAGCAGAAACTTGGTTAAAGTTTTTATCGTTGATGCTCTCTGGTCCTTTTGGCTTTATTGCATTTTTGGCAATACTCTACGCTACTTTTATGTTCTTAAAATGCATTATTAGCGCTACATTGAAATATGTAATATCTACTGTTTTAGTAGCGTTTTTATTGTCGTTAACACCTTTGTTTATCGTGTTTATTTTATTTCAACAGACTAAACCCTTGTTTGATAACTGGATAAAAACGCTGGCTCACGTTGCAGTACAACCAGTTATTTTATTTTCATCTTTATCTCTTTTAAATCAGTTGATGTATTCAGTTCTATACAATCTCACAAATTTTTCTGCATGCTATCAATGTTTAATTAGCGTAAATTTCTTATCGTATGATCTATGCCTGATGAAATCAATACTGCCTCTTGGATACAGTCCTGGCACTAATGTTGATGTTGCATTAAGTACCGGAGAAAGAGCTGGTGGGCACTTTGCAGCATTACCTATAGACCTAATCCAGGCGTTTATATACCTCATTATTGCCGGTGCAATGGAAGCTTTTGTTTCTATATCGGAAGCTATGGCACAAGCACTATTCAGCTCTGGTTTTGGGGTTGCTGGCAGTGTTGGTCAAGTTGCTAAGAGCGCATCGCAAGCTATGCTGTCCACCGTTGGCCTTGATGATAAGACCCAAGGTATTATACAGAACATTAGGCAACAAGTGGGTAAAGATCGGACGGAAGTTGACGTGAAGGATAATTCCATGAGCCCTAAATCTGAAATACCAGAACAATCAGGTAAGCAAGAAGGTCCTGATAAAAAGGAGAGGGGGAGCTCTAAACCTGAAGCACCAAAACAATCAGGTCAGCAAAAAAATCCTGATGAAACAATAAGAAGTGATCCTAGTGATAAAGCTAAAAACAAGGAAGGAAATGGAGAGAAGTAAGATATGAATGATGTTATGGAGTAACTAATTAAAAAGATATTTTAAGTAAAGTTTTAGAAATTTATTTCTATATTTGGAAAAAGTTTAGATATGCAATCACGCTTAGGCAAATGTTGGTTTAGGGTATTACTTCTTGCAGCTTATATGCTGATCACAGGTTGTAGTAAGAATGATATGCCTTTTCCAAGGTGCATATCTGCTGACTATTTTGGTCCTAAACCTATTGCAGTAAGCGCTCATTTTTCAAGCGACCACGATGCGTTTATTCCAGGAGATGGAGAAGTTATTGATCCTGAAACTGGCGAAATTAATTATGGTTTTCACCATAACCAAGTGGTGAAGTGGGAGGATACCGGACTCGAAACCAATGGAGATAGTTTAAAAGTGCGAGTTAATGGTGCATGGACATCTTGGAGTAATAATAACAAGAAGGAATCTAAAAAAGGCAGTTATACCTTACAAAGCTTGGAGCAGTTAAAATATGCAACTAAATTTGAAGGTAAACAAAGTGATAATAGTTTACCTAATTTTCACTTAGTTTGTAATGATTATAAACCTAGCATACAAAAATTTTCAAGTAAGTCTGATACAAGTTGCACTGTAAATTGCAAGTGCATTAATGAAGATGATAGCGCAAATACAGTATCACGTGGTGCTCCATGTTGGTTTACCAATGGTCATGGTGCTTATCTTTTGTTTCAAACGGGGAAAGATGATCCTAACGAAAATCTAAAGTTAATGCGCGATCCTCAATATCCTACTGTACATTTAGGTTATAACTCCACAGCAGAGGGCGACAATGGATTTTTTACTTTAGACAGAGATAACACTAAATTAAAGGACAGAAATTGTAATGAGTTGAAGTTAAAAAAGGGATGGAAAATATATGTAAAAATATTAGATAGATATTACTTAGATAATGTAGGTGGCTACTCTTTTGAGTTCTTAAATGGAGTGCAGCAGCCAAGTAGTTTTGGGTTTTTTGATTACATTTATAACTATCTAAAATGTGTATTATTGATTAACGAAAATTGCAAAGAACATTTTAATAGCAATGATCCTGCAGTTGCACAAGCTATGTTCGAAAATATAGCTGAAAAAAGTACGAGCTTTCACAATTTTGTTCTTTCCTTGCTTGTTCTATTTGTAATGATTTCATCGCTTCTTTATCTTTTTGGCATGATACGAGAAACTAAGCATGATATGCTCATCAGAATGATGAAAATCACTCTAGTAATAGTGCTTATATCTCCTGGAAGTTTTAGATTTTTCTATGATCATTTTCTTGTTTTATTCGTTAAAGGTCTTGAACAATTGATAAGTGTAATTACTAACTTTGCTCCCAACATGAACACCGGAAGTATTGCTCAAGGAGATGAAGCTAAGTTGTTTAGCTTCATAGAGGACATGTTCAATAAATTTTTTGCTTATTCTGTTTGGAAAAAGTTTGCAGCGTTTTTACATTACCAAATGTGGGCAAGCCTTCTTATGATACCGGCAATTTTCATAGGGATTGTGCTATACTTCTTGTTGTGCTTGTATGCTTACATAATATTTCTCTCTGGCTTTATGGGTATAGCTTTTCTTATAGCTATCATGCCACTGTTCCTGATCTCTATTTTATTTTCACCGCTGAAAAGTCTATTTGAAGGTTGGATAAAATTCTGCATCAGTTTTTGTTTACAATCGATTATGATATTTGCTCTCTTGTCATTACTGGCTTCCATTATAATGAATACCTTTTATAGGCAGTTAGGTTTTACTGTATGCTACAATAAATGGTTTGAGGTAAGGTTATGTGCTCCAAAATGGGTGTTTGGCGGTTTTTGTATCGTTGATAAGCAGTACTTTGGTTGGACCCCAGGGCAAATTTTTGTACCTTACACTCTTGGAGAAGCTTCTTCACTTAACATAGACAAAAGCATAGAAGGCATAGAAAAGATAAGCAGAGAAGGTGGTACAATAAAATTTACTGGAGGCGCTGGATATATCCCTCTTCCACCTGATTACCCTAAAGATAAAAATGGTGAACATATAAAAGGGTTTCGTTATATAGATTATCCTTTCTTTAATCCAATGCCTGGAACTAAAGATAATCCAGCAGACCACTATATTGCAGAAAGTGATATGGTAGTTAGTAATGGCTGCAGTGCAAAAGATCTAGTACGCTTAACAAATAGTTTATCCCATGCATCAGAGAGGGCTGACATTATATTACTGATCAACAATATAGAGAAAAGGATAGGTGATGTTAGTGAAATAATAAAACGCTACTGTCAAGATATAAATAAATGCAATAGTTATAGGGAAATAATTAATGAAATAAGATCTTTAGTGCGGAGTGCGGTAGAAAAACAAGGTTGTAGAATACTGAAACTTCATGATTTATATAAGGATCCCAACAGTGAATACTGTCAGAAATGTAAAGATTGTGAGGATTGCAAAAATTATCAAGAAAATAGCGATTACCAAAGGGTGCAAGACATACAGAGAGGTTATTTAATCAATGCAGGGGAAATCTTTGTGTTATTCTTGCTTTCATTTTTAATGTTCTCCTTACGCGAGTTCGTACAACAAATGGGCTCAAGTATAGCTGGTGGTGGATTCAGCGTTTACAATATATCTAGAATGTATGAAGCATCGCCTTTGGTTGGCATAATGGAAGGATTAAAACAGCATTATTGGCAAGACGCAATTGGTGGAAAACTAGAATCTTTAGGTAATTGGGCTACTCATTTACCGGATAGATTAGCCGGAGGTACAGCTAATCTACTGGGTAGGATACCAAGAGTTGGAGGAGTGCTGAAATACGCTATTGATGTGCCACGTAAATTTGTAGGTGCTACTATTGAAGCAACAAAATTTGCAACATCACCTAAAAATGACGTTGATAAACTTGAGGAAAAAATCTACAGGGCATTTGGAGTTGATAAGGAAGATATTACGCATAGAAGGATCGGTAAATATTTAGAATATTACAAAGGATATGTAGGATCACATTTGGGCTATACAATAGAAGATGCTATGAAATTTACTTGGGAGCATGGCCTTGACTCTATAGGAAAGCATGGCTACGATCATAACTTGCTCTATAGAGCAAAAGAATATAGGCGGGAATTCTTGGAGAAGCTTCATGATTACACCATAGGACGCAAGAGAGAACCAGAAAAAGACAAGCTTGATCAACCGGTCAGAAGGAAATTACCGGAACCAATGAGGAAACCAGATGCAAAAGGAGAAGAGGATTGAAGATGAAGACTAATAAAAATTTCAAAGGCCTTGATTATTATAAATTGCAGCAAGACGATGATGGCAACATAAAGTTAAATGACTACGACGACATTTTAAATGCGCGTAGGGCGAGAGTAGATCTACTATTAGATAACACACCGGACAACAATATCGACCTCACTAGGTTAAATAAAGCTTTGAGTGAGAAATTTGTAGATAATCATGGTTTATTGTCTGAATTTGATAAGGAAGACCAAGAAATTGCGCAAGAAAGGCTTAAGGTGTTTAGTATTTTAGAAAGCCTTGAAGACCTTAAAAGCGTGAAAAGTGAGGATCTGTTAGAGGTTAGTTTATTGCTATCAGACCTTAGCTTCATAGAGAGAAATGTTGTACTAAATACCGATCAGAATTCTGATCTTACAGAGTTTAAAGGTCTATTTATCGAAAAAAAGGCATCTGGTGAAGAGTATAGTAAAGAAGAATGTGAAGGTTTTCTCAACAGCATAGATAAAATCAATACTATAATTAAGTTAGAATTAGAAAGCAGAATTGAAGGGATAAATCATGATGAAAGAAATGATTATGGTGGTTTACAAGATGAGATTGGTCAAACAATTAATGCAGTAGACAAATCAGAAAAAGATAACTGATGAGTCTTGTGTTTGTGTTTTTCTTACAAGCGATTCGATAGCTTCTCTCTATTAAACTGCTAAAGCCATATTGACATTAATCATATAGTATAAATAATTAATTATTTTGGAGCTTATTTAATATGCTACGCATCATTGCAGGCAAATATCGCGGAAGAAAAATAACTACAGGCAAGCACTTAGCTGCACGACCAACTATGAGTATTGTTCGAGAAGCAATATTTAGCATGCTTTCCTCAAGAAAACCTATTTATAATTTGAATGTACTTGATTTGTTCTGTGGTAGTGGCTCTTTTTCATTTGAAGCGCTTTCTCGCGGTGCTAAACATGCGTTCATGGTGGATTCAGATTATTACAATTTGCAACTGCCTAAAAAAACAGCAGAAGATTTTGGAATTACGGACAATGTTACGCTAATTTGTTGCAGTGCTAACTGCTTACCAAAACCTATTTCAAAGTGCAACATAGTTTTTATAGACCCACCTTATAATAGTAATTTAGTTGAATCAACGTTGAATGGATTAGCTCACTCAGGCTGGTTAAGCAATGATGCATTGATAATTCTAGAGATTAGGAAAAACGAAGATTTTGAGTGCAATAAAAACTTCAGTATAATCTTGGAACGCACCTACGGTATAGCGAGAATAATTTTTCTTTCTCTATTAACTTAAACTTGCATATACTTTTCATTGATGAGTTTCAGTTCTATTTTCGTCAAGCTTCCGGGGATACTACTTTTACAGTAGTCTTTTAGCTTAAAGTTTCTATTAAATTCACCTCCCAACAAATATTTATGTGCTTTTTCGATAAACTGCTTCTCCTCTTCTTCGTATCTTGTTGCACTACCGTTATCCTGACGGTGAATCAAATGTTCTTTGTGATCAGCATGAATATTTTTGCTCTTACACTCCGTGTTTTGAGGATCATGTTCAAGTACTATATTTTGTCTGAACGGTTTTCCATCAGTTAATTGATCGCAAAGTTTGTTAACAAGTTGCATGTCTTCTGGGATTACTTTATCTCCTTTCCTGCCAACAATCAGCACAGGACATTTTGTATTCTTTACAATTTCCAGTGAATTAAAATCTAATCCACAATGTCTAAACCAGAAATTTAAAAGCATTGAGGGAAGCCATTTCACTAAACTCTTAGGAGAATCTCTGACTGTGTCCTTAAGTGAGCTATAAGAATTGCTGTGAATTAGTGTCAAATAAATCCCTTGCTTTTCAAACCTTTTTAAAACTTCTGCTGCAATTCCTCCTCCAAGAGAATTAGTATCCAAAATTATATCGTTTGGATGCACACCTTGTATAAGTAACATGTCTACCATTGCCATTCCAGCTTGAACTAACTTTTCACCATTTGTTAGAAAGTTATACAGTGCTACAACCTTCTTTCTCTCCAAAAAGAACTCTATAATATCCTCTATATCTTTGTTTTTTCCTGATTCTTGATCACAAGCTTCTACATCTATTTCCGGGTCTTCACCTATAAGTTCTTTTTTATAACACTTTATCCACTCAGAGCTGAATTCATTTTCCAAAAAGTTTTTAATTCTATGTACAACAAGCCTTTCCTTAACAAAGTCAAAAAACATCCATAAGCAAAATACGACAAAACATATAGTAGCCAAAATTGATAGCACTACTGATGCAAAAGCTAACCCTGTAAGTACCTTTTTTGATTTTTGATTCTGATATGCCAAGTATAACGACACAATAGAAGCAGTGGACAATATAGCAGAACATAACCATAGTGATGCTATTCTCCTATTGAATTTTTTTTCTTCAGCTTTTAATTCTTTTTGAAAGAATTCTGGATTAACAATTCTAGAAAAATAAGGATAGTCAAAATAATGCTTAACTAACTTACTTTCTTGCTCCTTAGGTGGATTTTTACTACGAGCATTAACCTTAATACATCCAAGTACTCCAAAAAAGTTTATCACGTGTTTTGTATTTTCTTCTGGCTTGATATTACCATTGGTGTAATAAATAACTTTCATTTTATTGTTAATAAATATTAAGCTATTTTAACATAAAGATCAAAAAAAAACAAGAGAATATAAATATGAATAACCAGTATGATGCAAAGCTTACAAGAAATTTCCTATGATTACTTTTAAGCGAGTTTTGAATTTTTGAAATGTCATGACATTGTTGATACGGTTATCAAGAAACGATAAAGTATCCACAAAATCTTCTGAATAATCATTGATAAAAAAAAGTATCGTACTTAAGTACACTCCAGCTAATATTGCTCTTTTTGTATAGTAGTTAAAATCTGTTGATTGGTCATGAATGCCATACCAAATCGCGCTAATAGTTCTGTATAAAAGTTTACTAGAAAAATATGTATTTTTTGGTGATACAGAGAATGATAAAACATTTTTTAAAAGTTCTCTATAATTCGGTAGCTTAGCGTAGTTTGAAAGGCGTATTTGAATAGCTAACTTTACTCGCTCTCGCACTTTCATATCTTCTAAATTAGAATTTCTTAGTTCAGCTTCCATTGAGCTATTTAAGTCTTCTGCTATGTACTCCAAAGCGCTATATATTCCATTCTGAAATTTGCAAAAGCTATTAGCTAGATTAAGGTCTGTGCACACCTTTAATAGGGTTTCATCGCTTATTCCTTCAAATGGAATAACCCTAATTAGCTTATCTATTATTAACTTTTGTTCCACAGTAGCATTATACTAAACAGCATGTGTGATTGTACCTGAGATTTTCAAACATTCTACAAAATGCCTCACCACGTTCCTCAAAATTTTTCCATTGATCAAAAGAAGCACACGCGGGAGAAAGTAATATAGTTACTTCTTCTTTGCTATTTAAGGCCTCTTCAAAAGCTAGTTTAAGTGCGTTTTTCAAATTGCAACATTTCACAAAATCTACTTTATCCTCCATAGTGTTTGCAAAAGCTTCGGTTGATTCTCCAACAAGAAAAGCTTTTCTAATCCTTGTAAAATGCTTGCTTAATGATTCTATTCCACCCTCTTTACTTTTTCCACCAACAATCCAATATATGTTTTCATAAGATAAGATTGCCTTTTCGCTCGACTTGGCATTAGTTGCTTTGCTATCGTTCACGAAAAACACATTTCTTATTTTGCCAAGCAGTTCATTCCTATGCCTCAGTCCTGAAAAGGACTTGATTCCATTGATAATAGTGTTGCTATCTACTCCAAGTATCTTACATACGGCATATGCGGCTGCTATGTTCTCTGCGTTGGACATTAGGTTTATTTTCACGTCGCTTACTGATAAGCTATGATTCTCTAGTTTTAACGAGATCACAGTGCCTGGGCACTGGAATGACAAAGAGGGTGACATTGAAGCTGAGATTGGAATTTTATTTCCAGTGAATTTGTTGAATATATCAGCGGTAATCTCATTGTCACATCCTATCACAGCAATCTTACTACCGTTTATCAGTTTTAATTTAGCTGCTATGTAATTCTCCATACTTCCATGCCTATCTATGTGATCTGGTGTAATATTGAGCAGTGCTGAAATGTCCACGTTAATTTTATTCATCAACTCCAATTGAAAAGAGGAGAGTTCAATTACATAAATTTCTGCATCTCTTTCTAGATCCAAAACAGGAACGCCTAAATTTCCACCAATAGCTACTTTTTTCCCTGCAGATTTTAATATGTGCCCTATTAGTGATGTAGTGGTTGATTTACCATTTGTTCCTGTGACGCCTATTACCTTCTGATTTGTAGTTTTAGCTTCAAGAAATAGCTCAATGTCTGATTTTATTTTGCAATCAAATCTCCTTGCAAGTTTTACTATCCAATGTGGCTCTGTTGGCACTCCAGGGCTTAAAACCAATGCACTGATCTCATGCCAATTATATTCCTTGGGATGAATAAAATTACATTTTTTATTCATCATTTTTGCATTTGCTATTTGCTCTTCATGATCATCCCATGCATATATTCTTGCACCACTCTTTATTAGAGCGTTAATGACGGATAAACCAGTTTTACCAAGACCAAAAACCGCGACGTTTTGATTTTTGTATTTGTTTAGTTGCACTGCTAGATAACTTATGCGAACCATTTTATAAAGATATCGTACAAACTACAACAGACTTCTTGCATAGGTCTCAACTGACCTTACCCAGAAAAAGTAGAACCTTTGAAGTGGTTGACTAAAATAGACTATTCGCTAGACTCTGTGGACAAAATTTTAGAGAAGCCAAATGAGAGTCTATACGAAATTTAAAAAGCCCATAAAAACTTCAGAGGTTTTGTCAAAGCGAGAGAAAAGACTTTTAAGCCTCTTATGAGTAACTATTTATCACGCAGTTGATCTATGGATATAATACTACCATTTGATAATTTTTCAGTACATTTTTCACTTTTGTATTCTTTATCAGAGTCGATACTGATTTTGTCAAATATTAAAACATCTCCTGAAATTTTATCACGAAACTCACTAATAGCAAAAAACGGTATAGTAATTCGCTCTTGTTTTCCTTGAAAACTCAAACTGACGCTAAATTTATCCTCAGAAACTTTTAAATCATAGAATTGATGCTGTAATATAATAAGCATTTGAGTAGGGTATGACTTTTTCAAACGATCTGGCATGGTCACACCATTAAAATATGTGAAAAATAATATTTCTAAGTGAGGGGTAAAACCATTACCTGATATAACATCTAAAGCCTTTTTGATAACTTGAAACTTAACAGAATTAAGCAATTTTTTGTAATCTGTTTGCTCCATACAACTTTCACATACGTAAATTTTTGGGGAACTTCTGTTACCCGGCGTTCCCTGAACCGTGCTTATAGCAATGAAGTTATAGTGCTTAAATTAAGCAGCTATTGCAACATTGTCTTCAGCAGCAAAATTATCGTTTGCATTTAAATTATGAACTCTTAGCGGTGGTGTCTAACCGAGCAAAGCTACCATCTTTACTATGCATGTCGATCCTTATTCGCCCCCATATAAATTAAAAAACATGGTGGAGGCGCCGAGTACTGCCCTCGGGTCCAATACACCTATTACAAGGTAATTTTATTGCTATAGTACACAAAATATACATAGCTATTATATAGCAACATTAAATAAATGTCAAGATATTTGAGCTTCGGTTGATTGATAGCTAAAACAAAATTCAGTAAAAAATTACTTCGCCTGTTTATCCTAAGGTTCACTGCCATTTAGTTGAGGAAAGAATGGTTAAAAACTGAACTAAAAAGTCAGAAATAATTATGGAGAGAAAAGTATCCTTTGGTTATAAAATCGTGGCAGAACAATTGGATCCGGCTATTTTAAGTATTCTAGTCCAGTTAGGAGGCTAATTTACACCACAAATCCAATTGAGGAGCTGCATAGACAGATCAGAAAATTCACTAAAACCAAGGGCTCATTTACTAGCTTGTACAAACAGGTATATTGTGCTATAAAAAAGGCAGAGCAAAAATGGACTACGGCTCTGCCTAATTGGGCTTTAACTATGTCTCAACTTGATATTTTCTTTCCAGATAGATTGAAAATTGAGTTGAACTTAAAAATGCGGTTTGACACACTTTTTTGAACATTCCCACGACAGATACAGCATACGGATACATTTTTTAAGGTAGCCAAGCTATTTTGATGGCAGAAACCTAATGATCCAGGATATACTCCTTTGTTAAGGGAGATTGAGCATTTTCGAATATTTCTTGAGTGCTTCCAGACTCAACAATTCTGCCATTATGAAAGAAAATTACACTATCAGATAACTTTTTAGCTTGCTTCATTGAATGAGTCACCATAATTATAGTAAATCTTAATTTCAGCTCTTGTATAAGATTTTCGATTGCATTGGTTGCCATTGGATCAAGAGCAGAGCACGGTTCATCCATTAATAAAATAGTTGGCTTCACTGCAATTGCGCGAGCGATGCATAGCCTCTGTTGTTGGCCACCGGATAAATTGAGTGCGCTATCTTGCAATCTGTCCTTCAATTCTTCCCATAAACCAACCTTGGTTAAACTATTTTCCACCATCTCATTCAATTTTTGCTTATCCTTCGCCATACCATGCAATTTTGGCCCATAAGCAACATTATCATATATTGATTTTGGAAAAGGATTTGGCTTTTGAAATACCATACCAACTTTTGCTCTAAGTAGTACAACATCCATATCGCGTGAATATATATCACCCAGCCCATCGATATCTAATTCACCAACAGTTTTGCAACCTGGTACATAGTCATTCATACGATTAAAACAACGCAAAAATGTTGATTTACCGCACCCGGATGGTCCGATAAAAGTAGTAACTTTTCTTTTATAAATATTCAAATTTATATCGAATAAAACTTGCTTAGAGCCGTACCAGAGATTTAAATCTTTAACAGAGGCACGTGTATTGCTCATATCACATCCTGCATTGAATAGAGCCCCGGAATTTCTCTTTTATTTTCGTATAGCCATACTGCTGCTTGAACAGCTCCTCTAGCAAATGTTGTGCGATCAATTGCTTTGTGGTTTAGTTCTATCCGTTCATCAGAATTAACAAACATCACGCTGTGATCTCCTATTACTCCACCTCCACGAGATACTGCAAAACCTATTCCCCCCTTTTTCCTTATGTTTGAACCACTATGTAAATATTGATTGGACTGAAAATCCACTTTTGAAGCGTTAGCAATTGTTTTGCCAAGTTCTATAGCTGTTCCAGATGGTGAATCCTTTTTTAAGTTATGATGCATTTCCCAAATCTCAACGTCATATTCATTACCTAAAAGCTCAGCAGCTTTTTTTACCAATTTCAGCAACACATTAACCCCAACACTCATATTTGCTGACCATAATATTGGAACTTCAGCAGCATACTCTTTTAAATCGACACCTTCTATTCCAGTTGTGCCACTAACCAGCGGTGTTTTAAATTTTACAGCTGCTTTAAGGCAGTCTAACATACATTCTTTAGTTGTAAAATCTATTACAACGTCGGATAACTCAAATATGCCACTAATAGAACTTGTAACCTTGATTCCTAGATTGGCTATAATTGGTCCAATATCTGAATCTATGTACTTACTGCCTGAACGGGCAACAGCACCTGCTATTTCCACTTTGGTATTTGTAATTAATTCATTGAGTATTTTCTTGCCCATTTTGCCTAAGCAGCCTATTACTCCAACTCTGATTTTCATAAAGCTTTCTAGCGTTTATTAAGAATATTAGGCCTTTTTTTAAGCTCTGTCACTTCTGATCTATATTCTATAGCTAAGGTTTACCTATAATTCAAAATGAATACACATCTTATTGAGCTCTATATTACGTCAATAAGGTACAAATTTTCCTCAAAAAACTCACCTCAACCTGGTCAAAATTTTCCTTAAAAGACAAATACAGAAAAACAAGAATATAAACTTTGAGTGCACTAAATTTGCTCATTTTCCCTTAACTTGACGCGCATGCTTTTTTGAACATTCCCAATTGAGGTTAAAATAATTGCTTAGCAAATAATAGGTTTCATGTAATGGTAACCCTATAACGGAAGAGTAGGAGCCGCGTAAGAACAATACGAACATTCCAGCAAGGCCTTGTATATTGCATCCCCCTGCCCTATTTTTCCACTCTTCTGATGCTAAATAATACTTAATTTCTTGTTCACTGAGACGTTTAAATTTCACTATTGTAACCACAGTTCTAATATGCTGTTTAGATTGATCGGGAGTTAATAGACACACACTGGTGTATACTCTATGCCTTCTTCCTGATAACAAGCGGATGCATTTTTCTGCTTGCTCAACGTTTTCAGCTTTGAGCAATATCCTTCTACCACAAGCAACAACTGTATCAACACCAAGCACAAAGTAATTTGGATTTGAACTTTGTATTTTCTCAGCTTTACTTTTTGCCATACGGATTGAGTAATCCTTCGGAAGTTCCTTTTTTAAAGGGGCTTCATCTATATCTGCTGGCAAAATTAAACCTGGCTCAATGTTTATTTGTTTTAGTAAAGCTATACGCCTTTTCGATGATGAAGCAAGAATAAGATTATTTAGAGATCGTTCTGTCACTTGTACCTTTAAGCCTTCTAATGATCCTACCCTTTCTCGCATTCCTATCGTAAATGCTCATCTCAACTAACACCCTATCCCCTATAATGATGCGTATTTTACTTCTTCTCACTTTCCCTGATACATGACAGATAATCTCATGTTCATTGTCCAGTTTCACTCTAAATTCTGCTGCAGGTAGTAAAGCAGTTACTGCCCCTTCCACTTCAAAAATTGTTTTCGATTTCTCGTCTTTTATCATATGTTATATTATAATTTAATAATCTTTTTTAGTCTACTATAGATTTTAAATTATTATCAACACAAAAGACCTTTTGCGCCCCACTTAAGTTGCAACTTAACCCCAACCATCTTCACAATAATGCCTCCCTACATCTACTCTCTGCTACCTTCTCAGTAGAACTTATAGGACTTATGTTGAAAGATAAATCATTATCACAATTCTCCTCATCGCTATAATATGTGCTATCAAGGCTGAAAGATCCGGATAATTTTCTCTTCTTTCGTGGAACATTATCAGGCTCATTGAAAATGTCTCCCGTTAGAGTATAATATTTTTTTGCATGATCACTGGAGACCTTGTCCTCTCTTGATTTATCATTAGGTGGATAAATTTCTTCACTTAACTCTTCTACTTGATCACGAAAAAACTCTTTTTCACTGTTTTGTAATTCGCTCTTCAGATCTTCAACTTCCCAAACTTTGTTTCCAATGATTTCACTCCGTTCATTAAATTCCTCTTCCAATCCATCAACATGATCTTCGTGCTCTCTATTCATGGATTCTAATGTTGATGCTACATACTTTTTTAACTCATCGCGCCTATTTTCTGACTTTCCAACTTTCCATTTTAGTTCGTCTATCTCTTGTTCATAAGATTCCTGTTGTGCTTTATGCTCATTTTCCAACCCTTGTATTTGACGTTTTAAATTGCTTATAAACTGCTCCTTTTCCTCCATTATGTGTACTACTTGGTCTATCCATTCTTCAAATTCTTTTAATTTGTCTTCTGATTCCTTCTTTCCTGCATTAACAATTTTCAGCTTGTCCTCTAGCTTTCTTTTTTCTTCATGCACACTTTTAAATTCTTTCTCATTCCTCTTCAGGTCTTCTTTAAGCTGCGTTAACTCCTTGCACATCGCATCTCTTTCTGCCTTGAATCCTCGTTCCTTTTTTTCAAGTTTATCTTGTAAATCACTAGTCTGTTTTTCTAAGGCTTTAATTCTTTGCTCAGCTTCTGCAAGTTCCTGATTCGCTCTTTTCTTTTCTGTTTTAGCACTTTCTAGCTCATTGCTTAATGCTTGGTTTTCTTCTTTCGATTCTGATAACTCCTTTTGCAAACCTAATACTTGTTCTGAAAGTTGTTTTTGGTTTCCATTCATCTCCTTATTAGAGCGTTCTAACTGATCAAACTTGTCCTCTAAATCAGACTTTTCTTTCTGCACTTGACTTAGTCCTTTTTTCAATTCCTTTAATTCACTTTTTAACTTTTCCTTTCCTGCATTAGCAACTTCCAGCTTTTGCCTTAGCTTTCCTTTTGCTTCATATACACTTTTAAGTTCTTGTGCTTTCCCTTGTAGCTCTGCTAACGCACTTGCTAACTTTTCATCTTTTTGTGCCAGTTCAGCTTGCAATTTTGTGTTTTTTTGCTCTTCTTTTCCAAACCTGCCCTGTAAATCGCTATTCTGCCTCTCTAATTCTTCAATTCTTTGCTTAGCTTTTTCAGACTCACTTTGTAAATCGCTATTTTGTTTCTCCAACTCTACAATTGTCTGCTTAGCTCTTCCAGGCTCGTTTTGTAAATTGGTTATTTGTTGTAAATCAATTTCTGTTTGAGTTTCAGTGTGTTGTAAATCAATTTCCGTTTGAGTTCCAGTTTCAGCTTGCTGTGAGTCAATTTCTGTCTGAGTTGCAATCTGTTGTAAATTGACTTCCGTTTGAGTTTCGGTTTGTTGTGAATTAATTTCTGTCTGAGTTGCAATCTGTTGTAATTTAACTTCTGTTTGAGTTGATATATTGCTATTAATAGAAAGAGAAGGAAGGCTATTAATAGCATTAACTTTAGGGTCTAACTTCCCCTCTGGTTCCTTATCTTGATAAGCCACTATAGATTCATTTTGCAAATTAATAGGCACAACATCAGCAGCCTTACCCTTTTCTAGTGATTTCATTACAGCATCATGTAAGGAGAAACCTTGAATATATAATTCATCGTTTTGCTTTATCAATTCTAAGATCTCCTCCGATAGCACAAAATCTTTATCATTAAATTTTAGTATTTCAGTTATGCCATTGCTACTTATATTCATAATCATAGTACAAATTGAAACATTCCCGAACTCATCCTTTACAGGCCAAGTGCTTGTCATTTCATAATCTGCGCCCTCTTTAAATTTATAATGTCTTTTCTTACCTTCTCGATGAGCGTGTATTTCATGTTTTTTATTGCAATAGATATTCAGCTCTTTAATATCTTTCTCTTGCTGTAAAATATCACTAATCCTGGTTGGTTCACTCTTATCGTAATGAATAAGGTTAACATTCAAAACCCTATCAGCGTTGTTAATTTTTGTATAGTAAGCTTGAAGCTTTACTCCCTTCTTAAAATACTTACTTGCAGCTCTTTTTCCCTGCTCTGCTAATTCTACGCATTTATCTATATCTTCCTTAAAGCTCTTACCGGCAGATTCTGTTGCTGTTTTATCTATACAAATTTGTTTAAAATCCTCATCTGTTAAGTCTCTTAACAGATCGTGAAATTCCCACTCATCTTGATCTCTTAGAGCAGCGAAGTTGCTTTTCTCTTTCAGCTTTGCTAAGAACAACTCTTTTTTCTGCGTCAAAACATCCACTAGCATAACACACCTCCTTCACTACATTCATATTATACTAATTAGTATATATATTTTTTAAAAACAATCAGGCTATTAAAGTTCGTTCTACACCAACTTTTATGATTAACTTAGCTGTGTTGAAAATAACTGCAAGTGTTGAGCTTGATTTTCTGCCTTTCATTGTACACTACTCACTATAAGTTTACAATAATATCTTATATGATAGACTTAGTATTCGAAGTTATGCAAGTATTTTTTTTATTGGATAAGAGTTAATAAGATACAAAGACGTTTTTAGGAAATTTAAAGTCTTTAAGCTCAGTAATATCCTCTCTCTTTGGACTAGTTGAAATTAGATGAATTGGTACACCTATTAATTTTTCTAACCTGTCTATATATTTTATTAAATTGATAGGTAATGCTTCAATCGACCTTTTCCCTTGAGTGTTTTCTTTCCAGCCAGGAAACTCTTCATATATTGGCTCTAATTCCTCTTGTATTGAATGTGATGCGGGTAAATAATCATACATTTTTCCGCTATACTTGTAACCAGTGCATATTTTAATTGTATCAAAAGAATCAAGAACATCTAATTTGGTTAATACAACACTTGAAACTCCAGAGAGTTGAACAGCCTGGCACACTAAAACTGCATCAAACCATCCGCAGCGCCTTCTTCTATTGCTCACTGTTCCAAGTTCCTTGCCTATAGTAAATAAGCTATCCCCCACTTCGTTCTTTTGCTCAGTAGGAAATGGACCATTGCCCACTCTGGTTATATAAGCTTTTGCCACACCAATAATGTAAGCATTGGATGCTAATCCTGAGCCTGTTATTGCTTGCGACGCTACAGTATTACTTGAAGTAACAAAAGGGTAAGTTCCGTGGTCAATATCTAAAAATGTGCCTTGGGCGCCTTCAAATATTATTTTCTTACCTTCTTTCATAAAGTCATTTAATATCTTCCACACAGGTTTTTTATATGAAAGAATTTTTTCTGAAATCTCTTGAATTTCCTTTAATATTTCTTCTTTTTTAACCACCTGGTAGTTAAGGCCTTTCCTGATAGCATTATGGTAATTCAAAAGAGTATCTACCCTTTTATTGAGCTCATCTGCGTTTTCTAAGTCACAAAGGCGTATAGCTCTCCTTCCAACTTTATCTTCATAACATGGTCCTATCCCTTTGTTTGTTGTACCAATTTTGCGATTTCCGTTTAAGTCTTCAAATAGCTTTTCCTTGTCCTTATGTACGCTAAGTATCAATGGGCAGCTTTCAGATACCATCAAGTTGTTATGGTTTACGTCCATCCCTTTAACTTTCAATGACTCTATTTCTGAGATTAGGGCATGTGAATCGAGAGCAACACCGTTTCCTATGATAGATATTTTGCCTGGCCTCAAAACAGCGGAGGGCAGTAAATTTAATTTATAAACCTCATCATCTATTACTATAGTGTGCCCTGCATTATTTCCTCCCTGAAATCTCACAACTACATCTGCATTCTCAGAAAGATAATCTACTATTTTACCCTTGCCTTCGTCACCCCATTGCAGACCAACAATTACAATGTTATTCATCATTATTTTCTAAATTAATACATAAATATTAATGCAGTACGCTATAAATGGAAAGAGAAATCTACGACTTTCCTGCACCTCTTAAATAAAGAAATATACTGTCGATTTTCTTAATATATTACCAAATTATTCATCATTATATGGTACAACTTACAGAATATTTATAGCAAGGTGTTGATTATGAAAGAGGCAAAGAAGAGTCCAGTAGTTAGATTAAAGGCCACAGCTAAAGAATTCAATTTTAGTAAATTAAAAGCAGGTCAAGATAATAAATTAGCAAATTCCGGTGAAACAATGTTCTTAGATTTTCAAAGGATGAATTTTATTATTAACGGAAAAGAAATAGATAAAAATCTTATTATTGCATTTAAGGAAGGAGCTAAGCACCGCAGAAGCGAACTTTTTAATAGTGATGATATATATAATGACGAAATATTTAACAAAAAAGGAACAAGAGAAATAGATACGGATCGTGGCAAAGCTTTTGTTGCTTCAGTACTCGAAGATATTGAGAAAGAGCTTGTAAGTGACGCATTGGGTGAGCTGTGGAAAAATCACTGCGAAGATCCCAAAACTACTGATCATCAAAAAACTGATTCATATAAGAAAGAATTTGAAGAATTTTACAATGCTGGCCAAAGGTATATCCATCTATTACCAACAGAGAAAGATGAAAACAAGGATTACCGTTCCTTTGCAAAAGAAGTTTTCAAAAAAATGTTCAGATACGCTGGGGCAGAAGTTCCAAGTGATGCTATTTTAGAAGAGCTAGTTACCAATTGTAATCAAGCAGGGTATGAGGCTGCTCCATTTATACAAACCCAACTTGCACTTGGACAGTCGTTCATAGTAGAAAATCCTAAAAAAGTAATAAACATTGATTGTGCTAACCAAAATAATGTGAGAATTAGATCTGATATGAGGCTACCAATACTCTCTGTTAAAAATCAAGTTATGCATGGCGATAAGATATGTAATCTGTCTAGTTCATTAGAATTCACACTTGAATCTCAAGATGGCAAAGATGGTATAATATGTAAAGAAGGTAAATTATCACTCACTATTCCTGAAGAGTTAAAAAATTATAAAGATAATGGCAAGAGCTTGTTTGACATTATTAAAGAATATTTTCAGAAATTCTGTGCAAAATTAGGATTTAAACCTGAGACAAAAATACAAATAGAGCATGGCTTCGGTAACTATTTAGATGGTACAATATCAACCACAGGATCAGATGCAAATGAAGAATTTATCAATCTTTTAAGCGAAAATCTCAGAGAGAGGTTATTGGGGTCAGGAGTTGCTCTAGAAGATGAAGATGTTGATGATATTGTTGAAGTCAGAGTATCTACCGTTATAGATCTATTGAGTGATTATGCTAAATTGGAAGATAATAAAGAACACAGAGAGTTATTAATAAGTAAAGTAGCAGATAATTTAGGACTTTCCACTCAAGATAAAACAGCACCAGAAGTATTAGGCTCTTTACCTTCTTTGATAAAAGGTCAGGTTAATCATAATCAAGTGCAGTCTGTTGTAAATACTTTTATTAAGTTAATTATTGAAGGGAAAAGCGAAGTATACAAAAAAGGAGGTGCGATTAATGCAATTGATGCAATTCATAAGGAGATAGATAAGGCAATTGTTGAGCAAGAAAAAAAAGCAACCAACAAACAAGATATAGAAAATGATAAATGGACAGATAGAATCAAAAAACAGAAATTATTTGTGGAATCACATGAACATCTACCTTAAAGATACTAGTAGGCTCTTTAAATATTTTAGAGTTCATGGTTACAACGGTTGCTATTTTACAGTGCATCTCACAACACTTTCTTCAAAAATATACATGTTAACATACCCTGGACGTACAAGATCACACTTATACCCAAGCTTTTCATAAAATACTTTCGCTTTTTGAAAATTCATGGTTGCAACGGTTGCTATTTTACAGTGCATCTCACGACCATAATCATGAACTTCTTCCATTAGCTGCTTTCCCATACCTTTTCTTCTATAATCAGCAAAGCAAGTCAGTGTAAATTGAACCATAGATAACAAAACCGCTACAACCTGCAATAATTTGTTCAGTATCATCGCGAATAAAAAAAGCAAATGGGTTACACGTACCTTTATCAACGGTTTCTTCATTGATCTTTTTGAGTAGGAATTCAATGTCTTTGCTACTTGGTGATGTGGTGTGTTCTATTTTCATCTCTCGGCCTAATACCGCATACTGATTTCTCTCTTTATCTTATATAAATTAATTAAGTAAAGTGAATACAGTATCCACACTACTAAAAAAAATGTGGCACAAAACATAAACATTGCAACCAGTGGCAACAGCAGGGAACTTTCTATTGCTATTCCACCTTTTCTCAAAATACTTGCTGGCTGATGGAGAGTGGACCATAAATTCACGGAAAATTTTACTATAGGAATATTTATAGCACTAAAGATGGCAAATACTGCTGCTGATTTTTCTGCCCTCGCTTCATTATCAAAAGCGCTCCACAATGAAAGGTAGCCAACATATAGGAAAAGTAAAATCAGCATTGAAGTAAGTCTTGCATCCCATACCCACCAAGTGCCCCAGGTTCCTTTTCCCCAGATGCTGCCTGTGATTAAACATATTGCCGAAAAGACTGTCCCTGCAGGAGCAGCAGCATGTGCCAAGACACTAGCAATGCTATTGTTCCATACCAATGAAATGAAACTGAGTGATGCAATTAATCCATATATTCCAAGAGCAAGCCATGCAGAAGGCACATGAATGTACATGATTCGTACAATTTCTCCTTGTTTATCATCTTCTGGAGAGAAGAATAACGCCAAAGACATTCCAATTAAAAAACATGCGAAACAAATAACCCCAAGCCAAGGTAGAGCTTTCTTAGAAAAATAAGAGAAATTTGTAGGCTTTAATAAAAACATTCGTTTTGAGAATAATTGTGTTAAGAATTTACCAATTAGTTTGAGTTTTATCAACAGGATAGTTTTTCTATATTTACGTAGGTCAACAAATTAGCATAATTTCAGTAGCAGATTGCTAGCCATTATTTTTAGTATAACACTATATAAAACATGACCATTAAAAAGCTTAATCTACACTTAGTATCAGATTCAAGTGGTGAAACTGTTATATCAGTTGCAAAATCAGCTCTGAAACACTTTCGTTCTATAGAAACGATCGAATATGTTTGGTCTTTTGTGAAAAAAGAGGAGCAGATTGACAAAATTCTGGAGGAAATTAATAGGAAAAGTGATGAGCATAATTTTGTTATATGCACTATTACTGATGATGAGCTAAGAAAATATTTAAAAGATAACTGTATAAAGTTGAAAATTCCCTATAGAGCAATATTATCACATATTATTAGAGAAATTTCATCCTATCTTGAAATTGAAAAAGACGAAAAGCTTGACTTGCATACTGAGATAAATAACGAATATTTTCAGCGCATTGAGGCAATAAACTACACTATTAATCATGATGATGGACAAAATATTCAAGATATTGATAAAGCAGATATAATTTTGGTTGGAGTTTCACGCACATCAAAATCTCCCACCAGTACGTATTTAGCTTACCGAGGCTATAAAGTTGCAAATATTCCTTTTGTTAGTGGAGTACCCTTTTATGTCGACTTAGCAAAATTAGAAAATAAACTGACAATAGGGGTAACAATAGACGTAAGTAGGCTAATAGAAATACGCAAAAATAGACTTACTTCAATTAACAACGAAGATAATAGTATATATGCTGATCCTGAAAAAGTAGAAAAGGAAATTAAAGAAGCAGAGGAACTATTTAAGCAGAATAACTGGCCAATTATTGATGTCACGCAAAAGTCAATCGAAGAAGTATCAGCAACAATTATACAGTATTTTAATAAAATGTTATCAATTGACTAACTCTTGATAAGTGATTATAATGTAAAGTAATTTAATTCTTACTATAGATATGAAAGTCAAAAGTTCGCTAAAATCTCATCGCAACAGAGATAAAAATTGTAAAGTTGTGAAAAGGGGTGGTAAGATTTACATTATAAATAAGGTAAAGCCAAGGTGTAAAGCGCGTCAAGGTTCTTAGCTTTCTGCTCACCTTTTCATGTTATATATTTCTTGTATGTGAAAGTACGGTGCTTATATCTAAAAAGAAGCAAAAGTTACTGTGTTTAAGCGCAGCCTTACTCATTTCTTCCCTTACATTATATTTCAGCATTAGCACAATTACAGGTAAACGTGGCTTATTGACGCTAATAGACTTAAAAAAAGAAATCGAGTACAATAAACTTTTGCTAAAGGATGTCTCTTCTGAAAAGAAAAAATTGGACAACAAAGTATTCGGCTTATATGAAAAAAGCTTAGATTTAGATCTGCTTGATGAGCAAGCAAAAAATGCTTTAGGTTATGTGAACCCTAATGAACTTATGGTTGTTCTTGACGTGGAATAGCAGTAGACTTCTTGCGTTACCTTCGTCATCCCAGTAGTTGATACTGCCCTCCTTTGTCATTCGAGTAGCTCCTTTCTCGTCATTCCAGTTCCCCTATGATGTCATTCCAGCGCCTCCTTCTCCTGTCATCCTAGCGCCTTGACTACTTGGATCCAGAAAACTTAACTTTACACCAGGTAATAAGAACTAGATCCCAGCGTCACGCGCTGGAATGACAAAAAAGAGTGGGCTTTCATGTGGTTATGCAAGCAGTCTAGTGTAAATCCAAGTTTTATCTACCACTTGAATTTTTGATCAAAAAGGAACAAGTTTAGTAAAAAATAATGATATTATTAGTGGAACATAAAACAGTCCCACTGCAGTACTGATTAAAAGCAACAGAGTAGCTTTATCTGGTTGATAATTCAAAATATTAGCAAGTATTATACTGGACCCAGAAATTGGAATAATAGCTAGCAACATCAGTGCTTTATATATGCTCTCATCGTATATACCTATAACATGCTTGTCTAAAAGGACAATTCCTAAAACAAACAGTGGCCAGAATACGTACTTTGCTGTAATAGTGATCAAAGCAAGCTTCCAATCTATTTTAAAGCTTGTAATATTCGCAATGCTCACTCCAAGTAGCACCATTCCTAATGTGACAAATGTACTTCTAATATTCATCATAACATCTGTTAAAAAAGTAGGTATTTGTATATCGTATATACTTAAAAAGAAGCCCAGAACCATCGCATAAAGCGAAGGAAGTTTGAACAACTTTAATATGCATTCTTTTGCGGTATAAATACCATTTGCGGCTATGTAAAATCCTAAGCTATTTTCAAACAACGCCATTCCTATATAACAAACAACATATACAGATACTGAATCTTCATCAAATAAAGCCATGGCAATCGGCAGGCCAAAATAACCCATACTTGTGCTGCCCGAGCTAAATGCTAATATGTTTCTCGTGTTATCCTTAAATAAAAAAGAAGAAAGATAATACACTGATAAGGACATAGTGCTACCTATAAACCATATCAAAATCGGCAGAGAAATTACTTTTAAATTAACTTCTGTATGAGAGACTCCATATAAAATCACTATTGGATTAGCTATATAAAAGAGTATTTGAGATATAGTGTTTCTATCAATTTTAAGACATTTTCCTGCTAAATAACCAATAAATATTGTAATATAAATAGGTAATATTTTTAGAAAAAGAGTAAAGAACATATTAGCCTATTGTGATATTTTTGATTGATAAAATGACATTAGATCTTAGGATATTGTAAAAGTAAACAAAATTTATTTTCCAATTTATCCAACTCATAGTTAATTAAAAAAGATTCACTTAGTGCCAAAATTTGTTTTTACATAGGACTTAAGAATGACATTTTTATGATAAAATTATGTTAAGTTTCTGTAAAGCTTCTTGCATATTTTTGAATAATGACATATTTACTAAAAATTAAACTGCTTGTAGCAATTTAGACGGACTGTTGAAAAAACACTCATCTTGAGTGGTTCTCAGGAATTCTTGCCTTGATCATTAAGATTGTACCATTGCTTTCCCTAATTTTTTTAAATCCAACTTTTTCGTAAACACGGATTGCACGAACATTTGCTGTATCTGGGTCAACAAAAGCATTTTCAGAAACTTTAAAGACAAATTCGTTTAAAAATATATTCAAAGCTTGTGGACCAATGCCTTTGCCCACATAATCCAGCTCTCCGATATACCAGTCTATAGCAGCACAGCTTTCTGGAAGCTCAGAAGTATCGTAGCCCTGCTCAGGTGGAAAATCATGTTTGTTATAGTATTGAATATAACCAATATCAACTCCGTCACAATTAATAATGAATGCATGCATTGGTTTTTCAATAATTTGTGTCTTAAGTTTTAAACGTTTGAATCCTTTGATATAATTGCTATATTTTTTCTCAATTAACTCTGGTGTCCAATTTATATCCGCATCCCACCATAGCTTTACGTGAGGTGTTTCTAACCATTTTAATAACAGTAAAAAATGTTCTTCTTTCAACGCTTTAAATGTGATATTTTTATTCATTAATTGAAAATCTCAAATGTTACTACCATTTCTGTTAATCCTGTCTCTAATTGCCAAGTTCATTGAGATTGACATTTCTGTACCTAGTTTTCCTGATATGGTGCGCTATTTTAACGTATCAGAAGGAACAATTCAATTAACTATTGCTTATAATTTTTTAGGCTTTTGCATAGGAGGGTTGTTTTTTGGTCCATTGTCTGAATGCTATGGCAGAAGGAGAATTATGATCATAGGTAACACTTTGTTATTAATCGGCGCTGTTGGTTGTATTTTTGCACCGTCGATTTTTTGGCTTTTAATCTCTCGCTTTGTTCAGGGCATTGGTGTTAGCACATCTGTAGTTGTGTTTGCAATCGTTGCAGACAGCTACAAAGGCGACGAAGCGGTGAAATTTATTGGAATCATGAATTCTGTTCTTACAGTTGTCATGGCAATTGCGCCAGTGTTAGGCAGTTTCATCAATGAAATTGTAGGATGGCGTGGTAATTATGCAACTGTTGCAATACTTTGTTTGATCTCTTGGGTTTTGCTGCTTTTAGCATTACCAGAAACAAAAAAGGACCGCGATATTTTCAGTTTGAAAAAAATGATGAAAGATTACAGAAAACTACTATCTAGTCCGAGGTTTGTTACGTTGTCTTTGATGTCAAGCCTCTTTTCTGCTGCGTATATGTCATTCATTACTTGTGGACCTTTTCTGTATATGAAGACTTTTGGTTTATCTAGCACTATTTATGCACTACATCAAGGTGCAATAGTTGGGTGCTTCTCACTCATCAGTCTATTTGCTGGCAAAATCTTGCAGAAACTTGGAGCAATAAAGTGTGTAATTTCTGGTACGAGCGTGGTTGCTATTGGGTCTCTATTGCTTGTAATATTCAGTATAATTGTACCCCACTCTTTCTACTTAGTAACACTGTCTATGATTATTTTTTCTATCGGTTGTGCAATTTTCCAGCCAGTGATTTTTAATGCATCAATAAATGTTTTCCCTGAAATTAAAGGCACAGCTTCTTCTGCAGTTTCATTTATTAGAGCTTTTATCATGGCTATTTTTATCGGCTTAACAAGCTACGTTTACAATGGTCAGGCAATCAGTGTAGCTGTTCTTGTTTTATCCGCGATAGTACTAGAACTTGTTTTTACTGTCTATCTATTGCGTTTAAAAGATCCTATGTAATTAATAAAGATATTCCATTGTAGGCTGCTAACTTTCCCCGGCCAATCTTTCTGCTTCATTACGTGAGATTAGTGCCTCAATAAATTCATCTAGTTCACCTTCTTTTATAATCTGCTCTAGCCGATGTGAAGTTAGATTAATTCTGTGGTCTGTTATTCTTGATTGTGGAAAATTATATGTTCTTATGCGCTCGGAACGATCACCAGAGCCAATCTGACTTTTCCTCATTGTTGACCTTTCCATTTCTTTTTTTTGTCTTTCAATTTCGTATAGCCTTGCCCTCAATACTTTGAGCGCTTTAGCTTTATTTTTGTGCTGCGATTTTTCATCTTGCTGTATCACAACTATCCCTGTTGGCAAGTGGGTGAACCTTACTGCGCTGTCAGTTGTATTCACTGATTGCCCTCCAGGACCACTGGATCTATAAACATCTATTCGTAAGTCTTTTTCTTCTATTTTAAAGTCAACTTCTTCTACTTCAGGTAATATCGCAACAGTAGCGGCAGAGGTATGCAACCTTCCTGAGGATTCAGTTTCTGGCACTCTCTGTACTCTGTGCACCCCTGATTCAAATTTCAACCTTGCAAAAACTTCTGTTCCATTAATGAGTGCAGAAGCTTCCTTATAGCCACCTATACCTGTATTAGAAATGCTTATTGGCTCGAACTTCCAATTTCTTCTTTCTGCATATTTTTGATACATACGAAATAACATTGCTGCAAATAATGCTGCTTCTTCTCCGCCTGTGCCTGCTCTAATTTCTAATATTGCATTTCTTGAGTCATCTTCATCTTTGGGCAATAATGCTAACTTTAATTTTGCTTTTATTTTTGGTAATAATACCTTGTGCTTTTCGAAAAATTCTTCTTTTGCTAACTCTTTTATATCACCTTCGCTGTTTTCATCTTTCATTATTTCTTCTAAGTCTGAAATTTCCTCTTTCAGCGTGTTATATTCATCAATTATCTTGATTATTGGCCTGAGCTCAGAGTATTCCTTTGAAAGGGTAATGAATTCTTTTTGACTTAAATTGGTAGGATTTTCCAAATTCCTCTCTATATCATTAAATTTTTTCTTTAAGTCTTGTAAATTATTTTCCATATCCATATAGCACAGATCTAGCTAAGTAATATATACTGAAATAAAAAATTTCTTATATCAAGCAATAACACTATAATATACCTACTACCTTCTAGTTGAATATAATGGCAAAACAGATAACATCAAACTGCAATTTCATATTTGGAGCTTCGAACATAAAATCATTACCAAATGAGTCGGCTCCAGAGATTGCGTTTGCTGGTAGATCAAATGTAGGAAAATCCAGTCTGATCAACTTACTGATAAACAGCAAAAAAGCTGCCAGAGTTTCCTCTAAACCTGGATGCACTAGACAAATAAATTTTTACTCTATGTACGATGATAAGTTCAGACTTGTTGATCTACCAGGGTATGGCTACTCTCATGCAGGCAAGGAGGAAATTATACAATATTTAAACTTAATTGAGTATTATCTAATTCAAAGAGAAAATCTAAGAAGAGTGTTTGTGTTGATAGATAGCAAGGTAGGATTAAAAGAAATAGACAAAGACTTCATTTATTGGTTAATATATAATAACATTAACTTTAACATTGTGCTAACAAAAATAGATAAAGTAAGTCAAAAAAGCTTAGGTGCTGTTATAGAAGATATTCAAAAATGGATTAATAATGAGAATGTGTCAATTCATCAAATGAGCATCCGTGTTAAGCATAAAATAACCAAGGTAAGAGATGAGTTTTTCAAGTTTACAAGATAAAAAAATGAAGAGTAGTGAATTTTTAAAGGGTGAGGTATCATTTGAACAAAAAGCAGAAATATTACTTGAAGTGCTATCTAACATACCTAGCTTTGTAGGCGAGACTTTTGTCATTAAATGCGGTGGTACAATAATCTTAGATGAAACACTATTTAATACTTTTGTGCATAATGTTGTCTTGTTGAAGCAGCTTGGTATAAATCCGGTAATAATTCATGACGGAGAATATGAAATTAACTCAGTGTTAAAAATGCTGGATATGAACAGTAAGTTTGTGAATGGTATCAGACTTACAGACAAAGACACTATGAAAATCATTGAAATGGCACTGTGTGGTTCAGTTAATAAAAAAATTGTTCAGTATATAAATTCTGCTGGTGGTTCAGCTATTGGATTATGTGGAAAAGATGGTAACTTAATTAAAGCCGAAAAAATAACCGCTACGCTTAGAGAAGATAGATCAAATAATATCGAAAAGATATTAGACATGGGGTTCATCGGTAGACCCACTGAAATCAATCCTGATATATTATTTTTTATTGAAGAATCAGATTTTATACCAGTTATTGCACCAATTGGTCATGGAAAAGATGGGGAAACATATCATATCGATGCCGATAGCACTGCAAGCGCAATTGCAATTGCAGTTTCTGCATCTAAAATGATAATCTTGAGTGACACAGATGAAGAAATAGATAAAATTGGTAGCAGGAAGATATCTGTTAAAAATTTAAATGCATCGATTGATTGTGGGAAAATTAAAGGGGAAAAATTTATTGAAAGGCTTATGGCATACGTTAAAATGACGGAGGAATGTGCTGGAGTTGTTCACATAGTTGATGGTAGAATACCTAACATTATGCTTGATTTATTTACTGAAAATAATTCAAGCATATCGATTGTGAGTGATTTATAGCTATACTGCTTACAACTGTACGAATAGCAAGAGGGTGTCATCCAAGTAGCTGACACTGGTTTACTTTATGATGATGTCATGAAAGTAGTTGACACTGAGATCCAGAAGACTTAATTTCAACCAAATAATAAAGGCTAGATCCCAGTGTCAGCTACTTGGATGACAAAAAAAGGAGCACTGGAATGACAAGAGGAGGGTACTTGGATGACAGGAGGCAATGCAACCTTATTAAAGACTTAATTTCAACCCAGCCAAGAGCACGTAACCGGAGTTGTTATTTTCTATTTTAGGCTCTTTTGTACTAAATTTTACAATATCGAAATAGTATGAAGTGCCCATAAAAAATGAATATTCAAGACTTAAAGCATATGATGTTAACTCGTTTGTACCTCTGCCTGCAATATTCCTGCCACTACTAAAATATGTTAAGCTCGATTTGTAAGAATCAGAATGGTAAGCGATACCTGCATTCATATAATACGTATTATTTATTTCAGGATTACGCCTCTCACCAGATTCACCACCATTACCATACGAAAAAATGCAATCAAGATCGAACAATTTTAGCTTCAAACCAAAATTCCAGTGCAGTAATTGATTGCGACATTCATAATTTTTAGAAGTTCCACCTGAGCAATTAGTTAAATTTTCTCTTGCAAATTCACCAGTTAAGGCAGTAGTAAAACCTATATCATCTGACAAGCTGTTTTTATAGGAAAGGCCAGCAGCAATTAAATTGCTGTACTGTAAGTTATTTTTTCCTGGAACATAACTGAATCCGAGTTGAAAGTTATAGATTTCAGGGGAGATGTAGTTAATTGATGATTGTTTTAACCCTAGTTCGAGTTCATTATAATCGCTATAAATATTGGGCTTGACCCAGAACACCTTGTCTTGATCATATCCAGGGTCACCATCTTTTTTATGATCACCGCGCAAATTTGCATAGTTTGTCCAATGACCATTTACTCCTCCAGCAGCTGCATAAATTTTTGAAGTGTTAATTAACATGCTCTGACTAACTAAACTTCTTTTACCATATTCAATTGATCCAAGTCCCTGATTTTTAATGATGAAATACCCTTCCTCCATGTCTAACTTTTCTCTGTCTAACGCTTTTAGGTTTTCAATACCAGAAACTCCTACCTTAACATTAAACCCCATTTGAGTACTTGGATAAACTTGCTGTAGATAAAGAAAGCGCAAGTATGAATAACTTGAAGTTTTATCCTTAGCCTTAGCATTGAAAGAATCTCTGTTGAAGGCGTAGCCGAATCTCAAATCTATTTTTCCGTCTAGTTCTACATAAAGTATTTCCTTATCCAGAATTGTTCTAGAGCTAGCACTATTCTGTGAAAATAATAACGAAAGAAGTGCTACCAGGTAGTATCTTAACTTCATAAATAAACTTAAATTTTTGTAAAAATTTAAGTTTAAACTCAATATAGATAAAAAACAACTTTTCAGATGGCGCCACTGGTAGATTTTGCTGCCCGTTTTTGAGCTATATCTCCATAAATTATTGATACACTTGGTAATTTTCGCTTTAATAACTGCTTATTAATGGCAGAATGTATACGATTAATTATTTTAGATGTACTTTTTACATCGCAGTTAATCAAAACAAAAAGTACTTTATTCTCATCAATATACCCTAGAAAATCATCACTACGGCAATTTTTATAAAAATGTTCTATGATAACTTTCAGTGCATTATTTGTCTCACTACAGCTACTATTTAAGCCAATCACTCCTATAGCTGCATTAATTTGATGTTGAAAGGCAAAATTTAATATAACGTATAACTCTAGAATAGTGGACTCATTGCCCGGTATATCGAATAAGTCATGGTTTTTATATTTTTTACCCATTAGATATTTATCTCTAAAGATTCCTAGTTTATGGGACAAACTGATATCACGTATTAATAGCTCATAATTTATTTTATTACTGGCAAATTGTGCAGTGCGGAAAACTTTTACTTTTGTCCTGATATCTTCTCCTTTAGCATCAGTTAAGGAAAAATCTATCACTTTAGGTAATATATCAAGTAAATCGTGCCCATTTTCGGTATACTCTAAATAATTCTTCATGTCGTCAGCTGCTCTTGCACTTAAAATATTGATTAACGGCTTATTAAGTAAATTCCCTTCCTCGTATTTTAACAAATTCCTTGCGGCTTGATTGAGCCCTAAAATTAACACGTTTTTTTTCTTATTATCCTGACAAACAGATACCACAGCATCATCTTTTCTTCTTGCAGTTATGAAATCATCCATACTTTCATTCTATACAGCGTATTTATAAGTATAATAAGATTATATTAAGATTTACTTACTTATTAATATGCTTAATTGGGTATAGGCAAAATGTCATATGGGATGGCTTTGTTGTAGAAGAATCAAGATTACTGTTTATAGACTTCAAGTTACTGCAAAAAATATTTTAAAACATAGTGATATCTTGACTTTACCTAGTTAATATTCCAAATTATAAAAAAACAGATAGTTCTATGACGACAAGTCTATTACAAGGCAAAAAGGGATTAATAACCGGAATAATAAATAAGAGATCAATAGCATACGGTATAGCAAAAACTCTCTCAGAGCACGGAGCAGAACTTGCAATCACCTACCAGAATGAAATAATAAAAGAAAAACTATCACCAATAGCAGATGAACTAAATGTGGAGCTAATATTACACTGCGACGTTTCAAATGAAAAAATCATAGATAACGCTTTCGAAATAATAGAGAAAAAATGGGGTACTCTTGACTTTTTGGTGCATGCAATAGCATTCTCCGATAAAAATGAGTTAGATGGTAAATATGTCAATACTTCACTGGATAACTTCCTCAATGCAATGCATATATCGTGCTATTCTTTTACTGCTTTAGCGCAAAGGGCTGAAAAAATGATGTCAAATGGTGGTAGTTTACTTACTTTATCTTATTATGGTGCTGAAAAAGTTATGCCAAATTATAACGTTATGGGTTTATGTAAAGCGGCACTTGAAGCAAGTGTAAAATATATAGCATGTGATCTCGGGCCACAAAATATCAGAGTAAATGCAATTTCCGCTGGTCCAATCAGAACTTTAGCATCTTCTGGAATAAGCGATTTTCACTCCATATCAGAATGGAATAGAAATAATTCTCCGCTCAGACGCAATGTTACAATAGAGGATGTTGGCAAGGCAGCGTTATACTTATTAAGCGACTTAAGTAGTGGCACTACTGGAGAAATTTTGCACGTTGATTCAGGATATAACGTTGTGGGAATGAAGGTAGTTGACTAGCAAAGCACTAGTTCCTTCGGGTTCATACACAACTCTATCAGGAGTTTTGTGACTGTGATTGCAGAAAACATCGAACATAAAATTCCTATTGATAGAGTGACAGAAAAGCCTCTTATTGCTCCACTGCCAATAATGAACATTATTCCTGCAGCAATTAATGTAGTGATATTTGAATCCAGTATTGTCTTTATAGCGTTTTTAAACCCTTCTTCAATAGCACGTTCCACTCTCTTGCCAGATTTTATTTCCTCACGAATTCGCTCAAATATTAAAACATTTGCATCCACCGCCATACCGACAGTGAGTGCAATACCGGCAATTCCAGGTAAAGTTAGAGTTGCTTCAAGCAGAGTAAGAATTGATAATATAAGAATTACATTAGAAAAAAGCGCAACAGAGGCCAATACACCTAATTTGCCGTAAGTGATGATTATAAATAAAGCCACGGCTATAATAGAGATTGTTGCTGCCATTTCCCCTGCCTTTATTGATTCTTCTCCAAGACTTGGGCCAATGTTTTTTTCTTCAATTATTTTAAGTGGTGCTGGCAGTGCTCCAGATTTTAAAAGTATTGCAAGTTCGCTTGCTTGTTTTTCAGTGAAATTACCGCTAATTTCTCCCTCTCCATTTAAAATTGGCTCACGTATTGTAGGTACTGTTAAGACTGTGTTATCCAGAACAATTGCAAAAGGTTTTCCCACATTTTCTTTAGTGATTTTTGCGAATCTTTTACTCGCTATGCTGTCAAATTTAAAATGCACTGTTGGTTTACCTAAGTGACCAAATCTAACTGATGCGTTAACCAGCGAATCACCACCTATTTCAGTTTTGCAGAATATTGGATAAGAATTACCTAAAGAATCCTTGAGCATGACAGTGGTTTCATGGTCTATATCCTGCACCTTGGCTATGTTAGTGTTTGCCAAATGAAAAGCTAGCTTAGCAGTTTTGCCAAGCAGAGATTTTATCTGCTTGGTATCTTCTACTCCAGGCACCTGCACTAATATTTTATTCTGCCCTTGTTTTTGAACGCTGACTTCCTTTGTGCCAAGTTTGTCCAAACGGCGCTGGACATTGTTTATTGATTCTGCAACTACTTCACTGATCAAAGAATTTTTATAATGGGATTTATACGAAATGAGAATCGAAGAATCTTTTCTATTTAGCTCTAAATTTGGATTTATTGCATTGATCAACACAGATGCTTTTTTATAATCATCAATATTATTTAAAGTTACAACGCTATCTTGTACGGTAGATTCAATATTTTTTGTTAGCAATGTCTCTTTTATCTCACCTGCTAACATGCCTAGCTTTTCCTTAAAATAGAAGTCTAAGTCTATATTTAAAAGCAAAGATGCCCCTCCTTTCAGGTCAAGGCCTAAGTTTATTCTTTTTTCCGAAATAAAAAGCTTATTATCAAAGAAATTTGGCAGTGTTATGTATAAAGCAAGTAAACAGATGCATAACACTGAAAAAGATTTGATTATAAGTCTGTTGTACATAAGTTGTAGGTTTAAAATTGTAATAATTGATTGTAGACTAAATAATTACTTACTACAAGGCAGAGGTAATAATAGGATATATTAATTTATCCTCGCTAAACTGCACGCTCCACACTTGAATCAACAGCAACCTCATCAATATTATTGTTTACTTTTTCTGTTGGAGAAAAGCATTGAGCTATATAATCGACTATATTATTAGCAGTCCATAGTGCTCCAAACACTGCTATAACTGTAATTGCTCCTATTGCTGCACCTTGTAACATAGATGAACCTAAGAAGGCAGCTGGACGACCCCTGATTAACATTGTAGAAGGAAAAACAGCATTTGCAGCTGTTGCAATACCAGCTCCTAATATAAAATTTACTCCTGCTCCTATACCAACTCCAAACACAATTGGAACAACAAGATTTATAATTAATTTGGTAAAATTTTTGTATTCCCATAATAATTCTAAATTTTTGCATCCTGATAATGGTTCGTTTGGCTTTCTTATTACAACGGAATCAACAAAGAGTATTACTGAGCATAAAGCAAACACACAACCCAAAATTCCACCAGTCAATAAGGCCACTGCTAACGCTGAAGATGTACAACATGCAACCATCACTGCCATCCCCGATCCCATCAATGCTCCGATTGCTATGGCACACATAAACTTCATCCAAGGAGACGCTTCATCACTATGATATGGTCTATTGTCCGATTTTAACATAAACACTCCCTGGCTATTAACTAAACATGCGCATTATATTATGCTGATTATCGAATAGTCAATAACTAAATTGGAAATAACACAAAAATAGACATAGAATACAAACATATAACATGAAGTAAAATACATGCTAGTCAAAATAGGCACCAGAGGAAGCAGCCTTGCAATTGCCCAGGCTTTGGAAGCAAAACAAAAATTGCTGGACTCTTTTCCTAACTTATCTATTGAAATTGTTAAGATAAAAACTTCCGGAGACAAATATGCAAATGCAAACCTTGCTGAAATAGGAGGTAAAGGATTATTCATTAAAGAAACTGAGACTGAATTGCTCGAAAATAACATAGATATGGCAGTTCATTCACTAAAGGATGTGCCTGCATTTTTCTCAAAAGATCTGGCAATTCCTTGTGTTTTAGAAAGGCTAAGTCCATGCGATGCGTTTATTTCTCATAAACATAATAGCCTTGAGTCTTTGCCACAGCAGGCTACTATTGCCACTTCTTCAATAAGAAGAAAAGTTCAGTTGTTAAATGTTAGACCAGATTTAAATATAGTACCGCTACGTGGAAATGTAACAACTAGATTGCAAAACCAAAGTTTTGATGGAATAATTCTAGCTGAAGCAGGACTCATAAGATTAGAAAAGCATCACTTAATTACAGAGGTATTGCCACCAAAAGTTATGTTAAGTGCAGTGGGACAGGGAGCGATTTGTGTTCAATGTAGAAGGAATGATGTAAAAATTATCGATCTTTTAGAGAAAATTAATAATAATATGTCTTTTATAAGAGTGAAATCAGAGCGCAGTTTTATGAAGACAGTGAATGGTTCGTGTTTCACACCACTTGCAGCTTTGGCTGAATATGTGAGCGAAAATATGCTACATCTTCGTTGTATGTTAGCAAATGAAAAAGATATATACTTTACTGAGCGCACTTCATTTATAGAAGATGCAGAAGAAATGGGTATGGATGCAGGGTTAGAGTTGAAATCAAAATGCTTATAAGCTTACCTAAAGTACGTGGAGTCTATCGTTATGACATCTTAATGTCTAAAGCAACGTGGTTAAATGTCGGTGGACGAGCTGATATATTATTTAAACCACGTGATATTGAAGATTTAACATGCTTGATTAAAAACACTGAGTTGCCAATTAACGTTATCGGTGCAACATCCAACATAATAGTGCGAGATAGTGGCATTCGAGGAATAACAGTAAAATTGGGTAAGGAATTTTCATATATAAAAAGTAAAGGTAACAACTCTATTGTTGCAGGTGGTGCTGCGTTACTTAGTAACCTTGCTTACTTTGCAGGAGAGCAACAAATTAGTGGACTTGAGTTTCTAGTTGGAATTCCAGGAACAGTTGGTGGCGGAATAGAAATGAATGCAGGTGCATATGGTAGTGATATCGCAAGTGTTGTACAATCCATAAAAGCAGTGAATCTAGAGGATGGAAACCTATATGAGTTCTCCAGCAAAGAAATGGGGTATTTTTACCGTGGACATAGCCTAAAAGGAAATTGGATTTTTGTTGAAGCTGAGTTTAAAGGAGTAAACTCAGAGTATGAGCTTATATTGCAAAGGTTAAAGGAAATTGTTGAGAGAAAAAATAAAAGCCAGCCAACGAGAGGAAAAACTGCTGGGTGCATATTCAAAAATCCAAAAAACTACCGAGCATGGGAGTTAATTGATAAATCCGGCTGCCTAGGGCTGAATATTGGTGGAGCTAGAATCTCTCAGAAACATTGTAACTTCTTGCTCAATCACGATAATGCAACTGCATCTGACTTGGAAAACCTTGGCAACAGAGTAAAAGATGCAGTGAAGGATAAATTTAATATTGAACTTGAGTGGGAGATAAGGGTTTTGGGTAGCTATTAGACAGTTTTTATAGTTGCTATTTACATTTTGACTGCGAGACTTTCTAATGATTCAACGCTACTTATTTCAGTTTGTGAGGTTTTATTACTACCACTTGATAGACTAACGCCATCGGAGTTATTTGTAGTACAAGGACCACTATTGCTATTTTCTTCCTTCGAAGAAGAACATTCCTTATCACTTGATAGACTAACGCCATCGGAGTTATTTGTAGTACAAGGACCACTATTGCTATTTTCTTCCTTCGAAGAANNNNNNNNNNATCGGAGTTATTTGTAGTACAAGGACCACTATTGCTATTTTCTTCCTTCGAAGAAAAACATTTCTTTATTTTTTTAATTACAGGCATTATTACAAAATTCGTTACACAGAAGCTCGCAGCTGGTATTATAGCTCCCATTATTCCTAGAGCTAAAGTTGCTGACACAACTGCATTAGGCAAATTAGCATTCGCAGCCATACTAGCACCAACTCTGATTGCAGCACTAGTGGTCCAGAAGAACAAAAAAAACACAATTACTCCACAGTAGCCATTACCAAATATAGATAACATTTCTTCGTGCACTTTTTTTGGTCTACCGGCGAGTACAAGATTACTTGCAGCAAAAGTTATTGGCCCTACTAAAGAGCCACAGAAAAGAGCTTCTACTACTTGAAGTGGTAAAGTTATAGAACCTAATCTAGAACCTATAGAAGCCCCCGATATACTACCTATTATTGCTAAGAGCACATGAAACAATACAAGTTCTTTATTTTTTTCACGTTTTTCACGTTCTTCACGTTCTTCACGTTCTTCACGTTCTTCATAAGCTTTTTCTTGCATATCATCTCCATATTCAGTTGTAAGTTAAGTATTAACATTTTGCCTAATTTGCAAGACTTTTTTACATCAATCTAATTCCAAAACAATAAAATTGTTGTACAATATTACTTTGAAGTTTTATTTTTAATGCATAAGTTTGCAATACTCTTTTCTATACTGCTTGCAATCGTTGCTTACTATTCAAACAGTGAGATTATATTTGAAATAGCAAAGCTATTTAGTGACATATTTATCAGCTTGCTCAAATTAATAAGTTTACCTCTGGTTTTTCTATCAATAGTTTCCACAATTTCAGGGCTCAAGGACTCAATTGAAATTAAAATCTTACTTAGGAAAACACTATTTTATACCCTACTTACAACTATTGTAGCTGCGTTTGTTGCATTATCGTTTTACTTGCTAATAGATCCAGCAAGAAAAAATTTCATAAGTAATACAATAGGGAGTGTTAACAGCAATAACCACAGTTATTTTTCATATTTAAAATCACTCATTCCTTCGAATTTTGTGCAAGTTTTTCTTGAAAATAACGTTATTGGTAGTATATTAATCGCTTTTTTGATGGGCGGAGCTATTATTTCACTTTCAAAAGAGAAGCAGGATATATTACATCAAATATTCTCTGCACTTTTTGATACGCTACTTAAAATTGCTCAAGGGTTATTAAAATTTATTCCGCTTGCTGTTTGGTCTTTTATTACATGTTTTTTGCATGAATTAAAAGGTGGTAGCGAGTTCTACAGTCTTTTATGGTATTTTGTTTGCATAATGTCTGCAAATTTTGTGCAGGCGTTTCTGATTTTACCGCTACTTATGTGGTATAAAGGCATATCACCAATTCAAACGCTAAGGGGGGTTATGCCAGCGTTGACGCTCGCATTTTTCTCTAAGTCATCCAGTGCAACGCTGCCCACAACCATAGATTGTGTGCAAAATAAGCTAAAGGTGCCAAAGAAATTGTCGTCTTTTATTTTACCAATATGCACAACAATTAATATGAATGCATGTGCTGCATTTATACTAATCACTGTAATGTTTGTTGCAGAAATGAACGGATACGCATTTTCCTTGAGCGAAATGTTGATATGGATTTTTTTAGCTACAGGGGCTGCAATTGGCAATGCTGGAGTGCCGATGGGGTGCTATTTTATGGCAACTAGTTATCTCGTATCGATGAATGTTCCTCTGCACATTATGGGACTGATTTTGCCTATTTACACGATCATCGATATGTTTGAAACTGCAATAAATGTGTGGTCTGATATTTGTATCACTCAGATAATTAATAAAGAATGTAATAGTGAAACTTAAAAAATGATATTAGACGAAAATAACCTAATAATAAAAGAATTTAAAGAAGCAGAAGCAATTTTGCATGGGCATTTTGTTTTATCTTCTGGATTGCATAGCAATACATATATACAATGCGCTAAAATTTTTGAAAATCCAAGCAGAGCCATAAAAGTTTGCGCATTACTGGCAGATAAAATAAAAAAAGAATTAAATAGCTCCATAGATTTAATATTATCTCCTGCAATTGGTGGAATAATTGTGGGTTATGAGATTGGCAGGCAGCTTGGAATGAAGACAATGTTTTGCGAGCGCGTTAACGGCAAGTTTGAATTACGCCGTGGATTTAAGATCAAAAATGGTGAGAAAATATTACTTATCGAGGATGTAATAACCACAGGTAAATCTTCGCTTGAAGCAGTGGAATGTGCAGAAGGGGAAGGAGGTAAAGTTGTTGCTGAAGCTTCTCTAATAAAGAGGAATAGTGAAACGAAACTGCCTTTTCCTGTCATATCTTTGATTGAACTGAACATCAAAAATTACAGCGAGGAAGAACTTCCAAGTGAATTAAAACAACTACCCATAACAAAACCTGGGAGTAGAGAATATTTAACAAAGTAATCCTATAATATCTTGGAAACACAGCGCAGCTTTAGTTATTTACTCCAAGTGTATTTTATGTATACTTATTACTAAATTAATTTTGAAATGATAGAAAATGAGCGAATTTAAATCGATCCGAAATATAGCAATAATCGCACACGTTGACCACGGTAAAACTACTTTACTTGATAACATGTTAAAACAAAGTGGCACGTTCCGCGAGAATCAAGAAGTTCAAGAACGAGTGATGGATAGTGGTGACCAAGAGCGTGAACGCGGAATTACAATACTTGCAAAATGCACATCAATAATGTGGGGTGATGAAAAAATCAATATTATTGATACGCCAGGGCACGCAGACTTTGGTGGAGAAGTAGAAAGGGTATTGTGCATGGCAGATGGCGTGTTGCTGCTGGTTGATGCTGCAGAAGGTCCAATGCCACAAACAAAATTTGTGCTCTCAAAAGCACTAAAAGCAAATTTGAAGCCAATTGTGATAATCAATAAGGTCGACCGACCAGACAGCAGAATTGATGAAGTATTAAATGAAATATATGAGTTATTTTTTAACCTTGATGCAACTAACGAGCAGCTAGATTTTCCAGTGTTGTATGCTTCAGGTAGAAATGGTTGGTGTGCTAAGGAGCTTTCTGATGAAAGAAAAGATTTAAGCCCATTATTTTCAACGGTTATAGATTATATAAAACCTTCTGTTTATGATCAAAATGCACCTTTTGCTATGTTGGTCACTCTACTTGAGTCTGATAAGTTTCTTGGCAGAATATTGACAGGAAAGGTTTATCAGGGCGTTGCAAAAGTCAATTCAGATCTTAAGGTACTTGACCTCGATGGCAAAGTAATTGAACGAGGAAGATTAACTAAGTTGCTCTCATTTTCTGGCTTGAAACGTATTCCAGTAGAACAAGCTGTGGCGGGAGACATCATTGCAATTGCAGGACTTGAGGAAGCTTCGGTTTCAGATACTATAGCAGCACCAGAAGTTACAACTGCAGTAAGCTCAACTCCAGTTGATCCGCCGACAATGGCGATTACTCTGAGCGTTAATGATTCACCTTTTGCTGGGCAAGAAGGTACAAAGCTTACTTCAACTGCTATAAAGGATCGTTTATATGCGGAAGCAGAAACAAATGTTGCAATTACTGTGACTTTGGCACCAAGCGGTGAAGCGTTTGAAGTAGGTGGACGCGGTGAGTTGCAGCTTGGAGTGTTAATTGAAAATATGAGGAGAGAAGGTTTTGAGCTTTCGGTATCACGCCCTCGCGTGTTATTTAAAGAAGAAGGCGGTAAAAAACTTGAACCTATAGAGGAAGTAGTAATTGATGTAGATGATGAATATAGTGGAATCATCATGGAAAAACTCAGCTTCCGAAAAGGTGAAGTGACTGACATGAGACCTTCTGGTAATGGCAGGACAAGATTAACGTTTTTAGTGCCATCAAGAGGATTAATTGGTTATCAAGGAGAGTTTTTAACTGATTCTCGGGGCACAGGCATAATTAACCGTTTATTTCATAGTTATGCTCCACATAAAGGTCCAATTTCTGGAAGGCGCAATGGAGTTTTAATTTCCACTGATAAGGGTGAAGCAGTAGCATACGCAATTTTTAATTTGCAAGATAGGGGAATTATGTTTATCAAACCACAGGATAAGGTATATTGTGGCATGGTTGTCGGCCAGCATAGCCGTGACAATGATTTGGAGATAAATGTGCTAAAAGGTAAACAATTAACCAATGTAAGAGCTTCAGGTAGTGATGAAGCCATAAAACTCACTCCTCCAAAGATAATGACACTGGAGGATATGATAGCGTATATAGACGATGATGAATTGGTAGAAGTAACCCCAAAATCTATACGTTTACGCAAGAAATTCCTCGATCCAAATGAACGCAAACGTGCAGGAAGGGCAAAAAATAAGGAGTAATCAGAATGTAATAGTTTAGACTTGATCTGACAGGCAAATAAAGTAAGATAAAAATATGAACAAATTTTAAAGGAGTGTCAGGCAACACAAGAAAAAATACTAAAACCAAAGTTGGGATTGCTAAAGCAATTAGGACAGGCGTGTAAGGTAATGAAGGGATACATTTTACCGCTTCAAAGAACTGTATGAAACAGGAGGAGAAGAGCGAGATAAGCAAAAGCAAGCCATTATATGCAAATAGAGTATCGGAGGATATAGAAAAAGCAGTAATTGAAATAGCAATAGAATTTCCAGCATATGGACAAGAAAGAGCAGCAAACGAACTGAAAAAGAGAGATCTCTGCAAGTGGAATAAGATCAGTGTGGCAAAGAAACAATCTTGAAAATTTCAAAAAGAGGTTAAAGGCATTAGAAGCAAAAGTAGCTCAGCATTTTAACAGAAGAGCAGATAACAGCTCTAGAGAAGGCTAAGGAAGAAAAAGAGGCCCATGGAGAAATTGAAACAGAGCATCCTAATGATAGGGTAATACCGTTTTTTGATGAACAGAAAGTATCATTACTACGCGTTTTGTGGGACAGAGTATTGTGGCAGACCTGAAAATCCAGCTGTATTTGGGGGTAGAAAATATTGATCATTCTCGAACCAAAGCTCGTTCTCCACAGACTAATGGCATATGTGAAAGGTTCCACAGAACTATGCAAGATGAATGCTACAATATTATCTTTAGAAAGAAAATTTACACCTCTTTGGCAGAATTTCAGTTAGATGTAGACCATTGGGTGCATTCTTACAATAGATCTAGACCTCATTCGGGTAAGTATTGCTATGGCTATGCAAACCTTTTTTGATAGTATGCATATTGCTTATCAGAAAAATATTGATAGCATTAAACAGGATGCTGATTTTGGTTTTGACTTTGTCAATTCTTCTGTCAGTTAATTCACGCCTGTCAGATCAAGTCTAAACTATTACAGTTTTCGGTAAACCTAATTTGGGTTAGCTATAGAATTAAATATTAAAAAACCTTGATTTATAATTAAATAAAGGTGATATAATCTATGTGTTACTTGACTTCAGTCAAGTTTTAATATTTAAAGGTCAATATTTTAAATGGAGGTGAAAATGAGTTTAGGACCATGGCAATTGTTTCTAGTCTTAATAATAATTTTAGTTCTGTTTGGTGCAGGCAGATTACCGCAAGTTATGGGTGATTTAGGAAAAGGCATCAAAAACCTTAAACAGGAGCTTAAGGACTCAGAAAAATTATCGTCTAATGAACCAGATCGTTAGCGTCCTCATACTTCGTGACACGCACTAAGGTGCGTGTCACTCACTTAAAGCATCAATTATTTTTCAATCTTTCCGCTTAAGCTGTTGCGTCTGCTTCACCTTCCTCTGATTTTTCTAATATTGTTAAAATGTTTTGTAGAAATTTTCGCGGTCACTTTATATAGCATACAGACAAGTCTTGTAGTGAAAATTTAAAAATACAATCATCATTATTAATAAATTTTTATACATACTATACTGATAATGTAAGAGTAAATTTATTCAAATAGTGAGGTACGAAAATGAGTAAAAATAACAATCAACAATACAAAAACTATTCTGAAGATTATAATGGTAAAATAGGTATTGACACTGATGGACGAAAGTTTCAATTCATCAAAAATAACTCAAATCCTGTATACAATTATACAGTTTATGATATGGATGGAAATCCTATATATAACATTAAAGAACAATGTATACCAACATTCTTTAATAAGATATATAAACCTGCAGAGTCAAAGATCTTTGATAAAGCACCAGAAACTATAGAGGAAGTATTACCAAAAGTATTTTCATTCGAAGATGAAGGTATAAAATATAACATAAGGTATGACGACATGTCATCAAAGGAAAAACTCCAAATTCAAAAGGACATTCAGGCTGCTTATGAAAATTTTAAAAAATTGTTTGATGTAAACAAACCTGAAACAACTTTAAATTTAGAAGTTAATGTTTTTAACAACAAGAATGATTACCAGAAATATAATGAATTAGCTGGTATCGACAAGGATGATACTTATGGTGCAACTTATGGTAAAACGATAATAGTATACAAATTTGCCGGTATGGACTTTGTTCTAGGTCATGAGCTGGGCCATGTGTTCCAAAATGAGCTATTAACAAGTATGATGAATTCATTAGACTCCGAATTAGTTGGAAATTTGATTGGGAGCCAAGTAGAAGAAGAAAATAAAAAAGAGATAGATAGTGGACGGACAGAAGAATATAAAGCTGAAGAATATGAAAATCCAGCTCATAACGAGGTTAGAAAAAGCGATGAAGATGATAAAAAAACAAATATAGTGGAGAAAGAGGAAACAGAAGAAGATAAACTATATAGTAACAAAGAACTCTATAGAGAAAAAAGAGAAGTGCAAGAAGAAACCGCTAAGCTAGATGACAGCACAGAAGAAAGTCAATCTACACAAACAAGTGAATTTGGCATATTTTCATCTATTACATCTATTTTTAGAAGTTTTATATCATGGATATGGGGCACAGAAGAAGAAAGTGAATCTGTCGAATTACCACAGAGTTCATTGTATTCTGATCCATTAAGTGACGAAAGTCATTATTCACAGTCAGATACTAATGATATACTATAACTTTTTTTTATAGGTAGTTTAACCCTTGCGTGTAACCCAAAAAACACGCAAGGGAAAACTGTATTGCATTGGTGCTGTAATAAACAACTTCATTTGCACCAACTGCAAGTATAATGATAAAATTACGATTGTACTTTAACTCTAACAATTAACAATAATAAATGTATATTGAAATACAGCAATAATTACGTTAGTTTAAAGAATAGTTTGATTAAAGGATAATTGTGCAAGAAAAAGATAAAAAATTAGCTTCTGATATTCTAAAAGAGGTTGCAGATACCAATAACAATGATAGCGATAAAGTAACTTTGTTTGACATTAAAACAGCTTTGCATGAGCGCGGTTTTGGTATTTTAATAATCATCTTCTCCTTGCCGCTATCGGTGCCTATACCAGTTCCACCTGGTTATACAACTATTCTTTCTATACCTTTAATCTTATTCTCACTGCAGCTTTTATTTGGATTTGATTCTCCTTGGATGCCGCATTGGTTGGAAAGAAAGTCTTTTCAGCGTTCAACACTAGCTCTTGTGGTGGAAAAAACTTCTCCAGCATTAAAAAAAATAGAAAAGTTCATGAAACCAAGAATGTCTTTTATTTTCTATGGGCCCGGTGAAAAGATTTTAGCTTTTGTAATGTTGCTTTGTGCGTTATCAATAGCTCTTCCACTACCTCTTACTAACTTCATTCCTGCAATTGGTACAACTCTTATTTCGCTTGGTATCATGAGTAAAGATGGATTTCTATCCATATTGGGAGTTTTAATATCATTGTGTGGGCTATTGCTTACTCTTGTTGTAGTAGTCAAAGGACCACAACTTATCATTGGGGCATTTTCTTTTCTTAAAAACTTTATATATGGTTAAAAAAGAACTGAAGTACTGTGTAAAATGAGTATTGAAATATGGCAATAATTATGCTAGTTAGAAGGAATAATTTTATTTAAGGGGTAATTGTGCACAAGAGTGAGAAACTAACCGAAAATAAAAAACCAGCCTCTGATATTCTAAAAGAGATTGCAGATACGAGTAATGATAAAGTGACATTGTTTGACATTAAAACAGCTTTGCATGAGCGTGGTTTTAGTATTTTGATAATCATTTTTTCTTTACCGCTATCAATACCCATACCTGTTCCACCTGGCTACACAACCATCCTCTCTATACCTTTAATCTTATTCTCACTACAGCTTCTATTTGGGTTTGACTCTCCTTGGATGCCCAATTGGCTAGAAAGAAAATCTTTTCAGCGTTCAACACTAGCTCTTGTAGTAGAGAAAACTTATCCTGTATTAAAAAAAATAGAAAAACTCATGAAGCCAAGAATATCCTTCATTTTTTATGGGCCTGGTGAGAAGATTTTGGCTCTTATAATGTTGCTTTGTTCAGTACTAATAGCTCTCCCGTTACCTTTTACTCACTTTCTTCCTGCAATTAGCACAACTCTTATTGCACTTGGCATCATGAGTAAAGATGGGTTTCTATCCATATTGGGAGTTTTAATATCATTGTGTGGATTGTTACTTACTCTTGTTGTAATAGTCAAGGGACCACAACTTATAACCGAAGTATTTTTTTTTCTTAAAACATGGTTAGGCTTTACAACACCTTAACAAAAAAAAAGGAACTTTTCACACCAATCGATAAAGATCATGTGAAAATGTATGTTTGCGGACCAACAGTATATGACACGGCACATATAGGCAATGCACGGTCTGTTGTTGTGTATGATGTGTTATTTCAGCTACTTAAGTTTTGTTATGGCAAAGTTACCTACGTGCGTAACATAACCGACATTGATGATAAGATAATTAATGCAGCAAGTGAGAAAAATAGCAATATAGAAAGTATAACCACACATTACATTAAGGCTTTTCATGATGATATGGAAAGCATAAATTGTAAAGAGCCAACACACGAGCCAAAAGCAACGGAAAACGTAGATTATATTATAGAATTAATTGAACATTTACTGCAATCAGGCCACGCTTACGAATCTAACAAACACGTGTATTTTAATATAGAATCTTACCATGAATATGGTGCTTTATCAGGAAAAAAAACTGATGAATTGGTTCCAGGTAGCAGAGTTGAAGTTAATGAAAGTAAAAAGCACCCGGGAGATTTTGTGCTGTGGAAGCCTGCAAGTGATATTGACTACAAACTTTCAAGTTATTGGGATAGCCCATGGGGAGGGGGCAGGCCTGGATGGCATATAGAATGCTCAGCAATGTCATATGCTTATCTTGGCAAAGATTTTGATATTCATGGTGGCGGCATAGATTTACAATTTCCTCACCATGAAAATGAAATTGCACAGAGTAAGTCTGCATTTGCTGGATCAATGTTTGCAAAATACTGGATACATAACGGCTTTCTTACAGTAAATGAAGAAAAAATGAGCAAGTCCTTATTTAATATAGTCAAAGTAAGAGATTTGCTAGATAATGGAATAAAGGGTGAAGTAATACGCTATGCACTGCTCAAAACTCACTACAGAAAACCACTTGATTGGACAGAAAACGTTATTTCTGATGCACAGGAAACCTTAAATAAATTTTATCGGTTATTACGTGATTTAGATACAATAAATGAAAGTAACGCAGAGATTTCTAAAGATTTTATAGACGCTTTAAAAAACGACTTAAACATTCCTGAAGCTCTAGCTATATTACATGAGATGGCTACAAAAATTAACAAAATGAGTAATGAAAGTGAAAAGCTTAAATTAATTGAAAGTTTTATTAAGAGTGCCAGATTTATTGGTCTTCTTGAGTCAAGTTATCAAGAGTGGTTTACTGCTGGTGTGAGTCATCAAGAAATAGAAAGATTGATAGATTTAAGAAGAGCAGCAAAACAAAATAAAGATTATAATACTGCAGACAAAATAAGAGATCAGTTGAAACAAATGGGGATTACAATTTCTGACAATGAAGATGGTACAACAACCTGGTAAACTCATATGGAAAATTACTTCCTATTATTCACAGATAGTCTAGTATCGTCGTTAGTTTTACCCATACATCAAGGTTTTGTGTTCAATACTATGCTTTATTTCAGGTCGTATTACACTCCACTACTTATGTTATTTTTTGGAGTACTAGGATCAAGCCTTGGTGGAATAGTTAACTGGTATTTAGGTAGAATAACAATCTCTATACGAAAATCATATCACAAACTAGAGAACGAGCACACAACACCAAAATTCATAAGAAATCTACTGATTTGTGCAGTTGCATTACTTTCATGGGTGCCAGCACTTGGAAGTGTGATTCAAATTTTATCAGGTTATTTCAAGTTAAACCTTTATACCCTTGCCCCTTTAATCATTCTATCTAATTTCTTTTATTTGTTATATCTAATACGTACTTTTGGGGTATAACAGCTATAGTACTACAGCTATTAAAGCCCACTTCTGTCATCCTATGGCCTGGAGCTATAAATTAAATGCAAAATTTCAGTAGACACAGGAACTGCGCCATGTGCTAAAAGCAAATTCGCAAATTCCTGATAGTTATGCTCAATGGCATAGTACAATGCCATCTTACCTTCATTATTTTTAGCGTTAACGTCTGCGTTGTATTCTAAGAGTACTTTTGCTACATCAACTTTTCCCATCATAGCAGCAAGGTGTAGTGGAGTGTCGCCATTTTTATCTTCAACGTTAATATTAGCGCCTGTTTGAATAAGGTATTCTGCAACATTGTAGCTTCCATACAAAGCAGAATAGTGTAATGGAGTTCTATCATGTCTATCTTTAATATCAACACAAGCACCTTTATCAACTAAGTATTTTACTATGTTCAGTTTTTCACTGTATACGGCACAGTGTAATGAAGTACCACTCAGAAGCAGTTCTACAGCATTAGCATTAACGTTAGCGCCTTTGTTCACCAAGTATTTCACAACATTCAGCTTTCCATAATTAGCAGCTATATGTAGCGTAGTAACACCACATTTGTTTTTAGTGTTAACGTCAGCTCCTTTGCTTATAAGATACTTAACTGTATCTAGTTTTCCGCTATAAGCAGCAAGGTGTAACGGAGTATAACCATATTCGTCTTTGGCATTCACAACCTTACTCAGTCTACCTATATGTCTTTCTTCTATATGTGTTAATAGGGTTTCCACTGCCTCATAGTTATCCCCCTTAGCAAGCAAGTGCAAAGGTGTTCTTTCCCTAAAAAGCACTTCTCTATATATACAAGATGAGTTAAAGTAAAAATCGTCAATCAACCTACCGTGCTTACTTGCATATTCCCAAATAGATATAATATGACTAGTTTCTACGCCACCGCTACTTATCAATTCTAGAGCTTTTCTTAAAGTCTCTTCTTCTCTGCTTTTCTCTTGCAATTTTAATCTTGTTACTTCCTGTACTAATCTATGGATGTTTACTATTCCTTCCATTAAATTAATCATTGAATATCGATTAAGTAGCTCAACAGCGTTCCAAAGCTTTTCTTCATCATCTGCTATTGACTTTGAAAAAATTTCTATTATTCGAATATCGTCAGGAGCAAGATAGGCCATTATTTCAAGAATGTTTAATGCTTCAAAGCCATATTTCTTGCATATATATGTCATCGTAATGTTCCAAGTTGTTAAAACCGTTTTAGTGTAACGATCTTTACTTGCATAAACTCCTTTCTTAAGCAATTCTCCTGCATCTCGATGATACTCTTTTAAGTAATCACTTATTTCAAATCTCTGATCACCCCTTAATCTTGATTCCTCATTTTGATCTTGAATATATACAACCGCTTGCCCTAAAGCTAATGGGAAATATTGTAATTCTCTTGTTAGCTCCTCTATTCCTTTATCCTGTAAATTATTCTCTATATTCAAAGCTTTTTTAACAAATTCTAAAGCTTCTACTTCACCAAACTCATCTAATTGTATTACTTCTATATCTCCTTCGCCTTTCACATTCCACTTACGGTCACGAGAAGTGATTAAAACATAAGGTTTTTTATGCCTAGGATGTAAAGATGAAGGTAAAAACTTTTTAATGTCTTTATATCCTTCAGCATTATCAAAAATAAATAGGCTGCTTACATCTCTAAAATACCTATACACATCCTCAACAATACAGATGATTTCCCGCTCTTTCTGGCGTTCTTCCTCTATAGTGAGAGGAATTTGTGAGTTTTTAGGCAATCTTTTATTTATCTCCTCAATCACCAATTCTTTAAATGTCTTTTCTATACCACCTTGCGTTTCAGCATCTATCCAGATAACATTGCCATCATAATCTTTTTCATGTTTGTAAGCATATTTCCTAGCTAACTCACTCTTACCTACCCCTCCAAGACCACTAATAGAGGCAACCTGCGATATCACTGCTTGTTTGCCTGTGCTTTTTTGTAATGCGTCATGCAAGGCTTCTAGCTCACTATTTCTACCAGTAAAAGATGCCACTGGCTCCATCATATTGAACCAAATAGGTTCTTTACGTGCTTGCTGATTATTTAATACTTCTCCTATCTCATCAACCTTTCCTTCTATTCTCTCTACTCCTTGTTTTATCTCACTTACAGTACTGGCCCATAGCTCCACTTTTTGGAAAAATTCTTTTCCTTCTTCTGGTGTGAGAAAACGCCCTCTTTTATCCTTCATCCAATTTGATATCATTGTGGAAAGGGCATTGAGAACGGAGTCACTATCACCAAAGTATTTGAACCTTCTGGCCAAGTCATCATTTATCTCATTTCTGATTAACTTTTCTAGCTCAACATCACTAGGCAAATTCACTACAAACACTAGCTCATTTAAAAAGCCTTTTATTTCTTCATCGCTTACTTCCCTATCTTCAGCACTCATCCTTTGCTTTAAGTATTGAGCAATATTATTACGTAAGTCTCTAAGCTTATATTTTGCACTATCGCCTATATTCAGAAACTCATCCTGTGTTTCTATTTTTTCAACTGTAATTCCCTTGCTTGCTAGACTTTCATAGTCAAAATCAACATTTATAACAATAAAAAAATCCTTTATTTTATCCTTGAATTCTTCATTACCTTGAATTTCTAAAAAGGCAGCAAAATGTTTTACTAAGTTAAGTTCACCACTTTTTGTCAATAAATCGCCTACACAGATCTTCTTGCTGCCATCTTGTTTATGTTTAACTTGTATAAGCATACATACTGTTGTCCCATTTTGCTCATACCGGAAAACAATATCGTCAAAACCTGCAGCCGAACTCATTTCCGTGGCTAAGCGGAAAAAGTACTTTCTATTCACTGCACGTCTAAAAAACAGCATTAGCCACAATTTTTGATAGTCAATACCATGAATAAAGTTTTTCGCCCCTCCAGCAGGATAAGTTTCAAGCATCCTCAACCTCACATAATTTTAAAAATAGTACCGACAAATGGTAAAAAAGTTATATATCATGAGATATAGATATCGTAACAAAGACCTTGGAATATCTACGAGATGTGCTGTTATGTAAATAAAAAAATGTGACTAATTACTTAATCTTTCACTCAAAATTGAATTCACGACATCGGGGCTGGCTTTTCCCTTGGTAAGTTTCATGACTTCGCCGACAAAGAATCCGTATAACTTTGTTTTACCGCTTTTGTATTCTTGAACTTTATCTTGGTTGTTATTGATGATTGTGTCGATAACTTCTGCTATTTGACCTCTACCGGTTATTTGTTTTAGGTCCTGCTCTTCTATAATTAGAGATGCAGGTTTGCCAGTTTCAAACATACTATCGAATACTTGTTTGCCAAGTTTAGCAGAGATCGTTCCATCAACGATAAAATCTAAGAGTTCGGACAAAGCATTTGCTTTGATTGGGGAGCTCACAATATCAATATTTGCTTTATTTAAACGACCGAAAAGCTCTACGGTTAACCAGGTAACGGCGAGCTTTGAATCATGTTTTTTTATCAATTCCTCAAAGTAATCAGCAATTGCTTTGTCGGAGGTGATGACGTTTGCATCGTATTCATTGATACCTAATTCCTCAATGTATCGCAGCTTTTTTTGATCTGGTAACTCGGGCAAAGATGATTTAATAGAATCGATTTTATCCTGGCTTACCTCAACAGGCAACAAGTCAGGCTCAGGGAAGTATCTATAGTCGCTTGCATCCTCTTTGTTTCGCATCACTTTTGTTTTTCCCGAAGCAACGTCAAACAATAAGGTATCTTGACTTATTTCTTCCCCACTTTCTAAAATTTCAATTTGTCTTTGTATTTCATAGTCTATAGCTTGCACAATATAACGTATCGAGTTCAGATTTTTTATCTCACAACGAGTGCCAAATGTGCTACTGCCTTTTAAGCGGACAGAAACATTTGCATCACAACGAAGTGATCCCTTTTCCATATCACCATCACATGAACCAATGTAACGCAAAATCTGCCTCAATTTTTTCATGCATTCTGCAGCTTCTGCAGATGAACGGAGATCTGGTTCTGAAACAATTTCCATTAAAGCAACCCCTGCACGATTTAAATCCACATAAGTTTTGCTTTCCTCATGAACGCTCTTTCCTGCATCTTGCTCTAAATGAATTCTCGCGATTCTTATTTCCTTTTCATTGTCGTTGATAAATACTCTACCATTTTTAACTATTGGCTCAAAAAACTGGGTTATCTGGTAACCTTGCGGTAAATCGGGATAAAAATAATTTTTCCGATCAAAGTAAGAACACTTATTAATTTCTGCAGAAAGTGCAAGACCGGTGCGTATTGCTTGTTCTACGCAGTAATAATTTAGTATTGGCAGCGTACCTGGCATTGCCGCATCAACTAGAGAAACTTGAGTGTTATGCTCAGCACCAAACTCCGTTGATGAGCTAGAAAATAGCTTCGTATTAGAAGAAACTTGAGCGTGCACCTCAAGCCCAATTACCGCTTCCCAATCCTCTTTTGTCATGTATTTTATTTAAATGATAATCTTAATATTCTGCAAAATTAACACAAAAAGTCAAAACAAAACTCATGTTAGCTAACAACCCATAGAAACAGATTAAATGCAAAAACTTCCTTGACAAACTCCGCCAGCCCCCTTACCATGGTACTGAAGGTATTCATTTATCTTCAATCTGTGCAGATTAAACGACAACAGTATTACGTGATTGGCGTCTTATTTTTAATTTTTTGCACTACGTGCACCTTATGTCCTCACAACATTTCTGAGTTTTTACCCATATAAGCTGAAACGCGCTGTTTAAGACAGTATAGTACGCCGATTTGCAGGATTAGAGAGTGACAACTAGCTAACATGGGATATCTTTTGCCTTTTTTTTCGTTTGGTAAATTTCTTAAATATTTATAGCTAACATATTTGAGAGTAACTTCCGCTAGTAGGGTGTCACGCACTGGGATGACAGAAGAGGGGCTACTCGGATGACAGGAAAAAGGGCTACCGTGTTGTAATAACAAATTCCAGTGCTGGAATCCAGCAGATCAAGCGGCTATACTTTCCTCCGCCCATCCTCAGTTATGCCTTGTTCTTCTTCCACTTCATCCATTTCAGTACTAGGTTTTAACATCATATATGTGATACCACCAACTGCTAGTGCTGCTGCTGCAATTGCAACCACTGCTATTACTATAGGTATTAACTCAACTGCAACTGTTCCAGTTGCGAAAAGTGCCACTGCTACAGCAGTGCCTAATACTGCGACTGCACCACTGGCGAAAAGACCTTTTTTAATTGCTGATGTAGGTTGTTTTTTTTCTGTTTCTTCCAGAAGAGGTGTTGTATCCTTATTATCATCCTTATCTTGCGTTAAATTGTTTTTTTCTTCGTTTAGTTTTTTTAGCTGTTCTTCTTCTGCTTTTTCCAGAAGCTTTTTTATATTACCATACCGAGCTAAATCTCCTGGAGTTTTACCATCTTTATTTTTTAACAAAGGGTTTGCTCCATTTTCTATTAAAATATTTATTATCTCTGTATAGCCAAGTTTAGCAGCCCAATGTAAAGGAGTGTATTCATTTTCATCTGCTGCATTAACATTTGCTTTGTTTTTTAACAAAACTTTAACTATTCCTATATAATCATTTTTAGTAGCCAAATGAGTGGCAGGGAATAGCCCAATGCAAAGGAGTGCTTGCTTTGTTATCTACCGCATTAGCATTTGCATGATTTGCTATTAGAGCATTGACTACGTTCGCACGACCATTTCTAACAGCCCAATGTAAAGAAGTCCATCCATCTTCATCTGATGCATCAATATTAATCTTTGTCCCTTCCCCTATTAGAGCATTTACTATATCTATATGGCCAGATAAGGAAGCCACATGTAAAGGGGTCCATCCATGTTCATCTAATGCATTAACATTGATTTTTTCTACTCCCAACAGAGCATTTGCTATATTTCCTAGATTAATGCGAGCAGCTAAATGTAATAACGTAAGTCTATTACTTTCAGGTTGAGAAGATGTACTTATATGTCCAATAAATCTACTGCCTTCATGTTCAATAGATATACTATTTTCAACTTCAAACTGGTGATTTATATCAAAATTAGCTTTTTCCCACGGCAAGTACTCTTGATATTCCAGATATCCATGACGTCCATGCCGCAACGCATCTTTTACTTTGTTAATTACGCTACCTTTCTCTAAATTTTTATTATTATTAACTTTAAATAATGTTTCTTTCCATAGCGCATAATCCATTACCATAGCTCTACCTACAAATTCAATAACATTTTAATTATCATACATTATGACGAAAAAAAATCAACTCATTTCTTCCAGAGGCTCTATATTAAAGATGGAAAGTCCAGAAGCAATGACGTGCGCTAAGGCTTGTACGAGAAACATTCTTGCAGCGGTGAGGTCTAAGTTATCTTCCAGTATGAAACGCATGTTTAAATCACTCTTGCCATACCCCCATAAAACGTGAAACGCTTCTGCAACTTCAAGTAAGTAGAAAGTAATTCTATGTGGCTCATAAAGCCTTGCCGCTGTTTCTACCACATCTGGCCACTTTGCTAAGGTTTTTATGAGGAATAGCTCTCCACCTGTCTTTAAAAGTGAAGGGTCTGCACTTGGCAACTCTTTTGGAGCATTACGCATCAATGAATGAGCACGGGCGTGCGCATATTGCACATAAAAAATAGGGTTGTCTTTTGATTGTTCTTTAACTTTAGCAAAATCAAAGTCCAAGACCATATCATTCTTGCGTGTCAGCATTATAAAACGAGTGATATCCCTGCCAACTTCCTCCACTACATCTCTTGCTGTTAGGAAGTTTCCTGATCTTTTGGACATCTTAACAGGTTTGCCATTCTCAAAAAAATTCACAATATTATGCAGTTTTACCTCTATTTTTGCTTGATCATCACTTAGCGCAGAGACGACTGCTTTGAGTCTTTTTACATAACCACCGTGGTCACTACCAAGCTCTACGATCATATTGTTAAAACCACGTGATATCTTATCAAAATGGTAAGCGATATCCGAGGCAAAATAAGTCCAACTGCCGTCCTCTTTCTTCAATGCGCGGTCAACGTCATCACCAAATTTTGTAGAGCGAAATAACATTTCTTTTCTGGAAGTCCAATTTTCACTTTCTTTGCCTTTTGGTTTCTCCAGGTACCCTTCATACACTAGACCCTTGTCAGACAATATCTTTATACTCTCTTCAATTTTGCCACTTTTTTGTAGCTCATACTCTGAAGTAAAAACATCATGACTTACCCCAAGTAAGTTCATGTCTTCCTTTATGAGTTCTAAGATAGAACTTAAAGTATATTCACTAATCACCTGATTATCTTGCTTTTCTAGAAGCTCCTTGCCATATTTTTTGGCCAGCCCATTCCCTATCGGTTTTAAATATTCACCTGGGTATAAACCTTTTTCGATGCTGATTTTTTCTCCCAGAGCTTCCTTATACCGCAAATATACTGACTTTATTAGTGTATCTATCTGTGCTCCAGCATCATTAATATAGTATTCCTTAGTGACTTTATAACCAACTTTTTTTAGCAAGTTTGCCAGAACGTCACCAAATACTGCCCCTCTTGCATGACCAATATGCAGTGGACCAGTTGGATTTGCAGATACAAACTCAACATTGATAGCCTGATTGTTTCCAATATCTAGAGTGCCAAACTCTGTTTTTAGCTCATTTATTTGTTTTAAAATTCCATGCCATACTTCTATTTTTAAGTGCATGTTGATGAAACCAGGGCCTGCTATTTCCACTTTTGCAACTTCATCAAAAGCTTTAAATTCTCTTGCTAACATCCCTGCAACCTCGACTGAATTCTTCTTTCCATGCTTTGCAAGCACCATAGCAACATTTGTATAGATATCACCATGTGCTCTATTGCTTGGAGGCTCTACAATAAAATTTGCCGCACTTGTATTTATGACACCCCTTTGCTTCAACTCATTTAATTTGCTGGAAATTAGAGAGGAAACCTGTTTGAAAATGTTCATCAACTAGAAAAACTATGAAAACCTATAGCAGTATAGCGAATAAGTGGGGCTAGTTGAAGGTTTATCTTATCTCTACTTTTTATTTGGTGTAAGGCGACCTTTTCTGGGTTGAAAGACCCAGAAAAGTTATAGTTTATATTAAGATATTGTCGGAATCATGGTAAGAGAAAGTCTCATCTTGATTGTTACCAACACTAGGGGAATAAGACCTTTTTTCTACAGAATTATCAGGAATTTTCAACGTTACTTCCTTGTCAGAAGTCCATAGAATTTTATCTATGATTTTAGCGTATTCCTGACATTTTGCATTACTTCCACAGTCTTTCATTGTACCATCAGGATTTAAGTGAGGTTTTAATTGAGAGTAGTATATTCCAGTGTTGTTACCATCTTTGTCTATTATTTTGTTAGAATAATCAAGAATTATCAATGGTGATTTTAATTTTGCAACTATAGTTTTACCTGCACATTCTTCTAATTCCTTTCCCTTAAGGTTTAATACTAAATTAGGACACCTATCATTGAGAAAGAAATTTTTACTGTATATATAATCATAATACGGTGCAGTGGAAGGACAACAAACACTCGTTTTATCACTCTGAAAGTCCTCTGGACATCTTAACCCAGCATCCCCTGTTTTACCTCCTTTATTACACCACATATTGCTTGGCGCAGCCCATGTGTAGTTTATGTTGCTTCCGCACTTGGTATTTTCTTTGCTTTCAAAAGTGATAGCAAAATTGTCTGCATGGTACTGTTTACCATTTTTCGTATAAAAATGATCCACAATCTCTTTATTGCTCATTAAGTCAGGGAGAAATTGCTTCAAAAGATCTTTTGTAACCCAACCAGGCTGACCGACCTCACCGCGTGATTTATAATATCCTGCATAACTTAAACAGTTATCCTTATCAGTAGCATGTTTTTCAGTTATCAGCATACTTTCTATGGCTCCTTTACTTCCATTATCGACAGTTTCACCTTCCCCTTCCCCTTTCTGATCACACTTACAATCTATCTCATCTTTTATTTTATTTTTTATTTCCTCCTTAGTCTTATCATCAATTTCATACTTAAGGTCTTTCTTCAGTTCATTCTTAATATTCTCCTTCAATTCATTCTTGGTCTTATCATCAATTTCACAAGTTTCGCACTTAAGATCTTTCTTCAGTTCATTCTTAATATTTTCCTTCTTAATATTTTCCTTCAATTCATTCTTAGTCTTGTCATCAATTTCGCACTTATGATCTTTCTCTAGTTCAATTTTTATATTTTTCTTCAATTCATTCTTAATATTTTCCTTCAATTCATTCTTAGTCTTATCATCATATGGATCTATAATAAAATTAACTCCTAATGTATCACTGGTACAGCACGTATTACATGGCAACTGACACGTATAATTTGTATTTTCCTGATTCGGAGAAGAAAGATTTTTTGCTAGCATAAAGTACCTCCATTGGTAAATGAGATTATTAAAAAATTAACTATAAAGTGGAAGCATGTGCTAACAATGTACATACTTCATCACTTTGATATAATATCAACAGTACCCTCTGGTACTGATGGACAGAAAAATAGGTTTTAACCTCTTTTAAATCTAACACAGAAGAGTTTATTACTTCTACACATGCATCACACATGAAGAATTGTTTTCACAGCTGCCCATAAGTTTACTGTTACGCAAGCTGTATCTACAGGAGTGCATGAAGATGAAAAAATTATGGGTCATAATAATCCTTTAAAAAATACTATGAGATTATTATAAATTAAAATAATTAAAAATTTAATAATTTTAATTATAAATCTAGCATATCAACTAACGGTATGATTTAAATTTTCTTTCAATTCTACTGTATCTTCGCCAGTTTTGCATACAGCCCGTCTTTACTTATTAGGGAGTCATGAGTCCCTACTTCTTCTACTTTTCCGTGATTAATTACTATAATCTTGTCAGTTTTAAGTGCAGTTGATAGTCTGTGTGTAATTACGATCGTTGTTCTGTTTTGCATTAACTTGCTTAATGCTTTTTGCACGAGGTTCTCACTTTTATAATCAAGGGCAGAGGTTGCTTCATCCAGTATTAAAACCTGAGGGTTTTTGAGTATGGCTCTTGCTATTATAATACGTTGTTTTTGCCCTTCAGAAAGTTTTAATCCTCTTTTTCCTACAAATGTATCAAATTTATCAGGCAGCCTATCAATAAATTCCATTGCATAAGCACCGATAGCTGCTTGCCTTACTTCCTCATATTCAGCACCAGGTTTGCCATATAGTATATTTTCCATTATTGAGCAAGAAAATATCATGTGATCTTGTGGCACTAAGCCAAACAACGATCTGAGGTCATTTAGCGCAATTGACTTAATATTGTGCCCATCGATAGTAATGCTACCTTTGTTTGGATCATGAAAACGGAGCAGAAGTTTTAAAATGGTGCTTTTACCACTGCCAGATGGGCCAACAATTGACACTGCTTGACCTGCCTCTATAGAAAATGATACGTTATTTAACGCTGGCTTATCAGACTGAGATTCATAAAAAAATGTCACGCCATTAAACGAAATTCCTTTTTGAACACTACAAATTTTTATAGGATCATTGGCATCTGCTATAGAGCTTTTCATATTTTTAAATTCAAATAAACGCTCTACTATTCCAAGACCTCGTTGTAAATCACTGATATTATCGCTCAAATTATTTATAGCTCCTGCTGCGAGCGCTGAATAAAACACAAATGAGGAGAGTTTTCCAATAGTTATATTATTGCTTAAGACTTCTTTAATACCAAAAAAGAGCAAAACAACTAGTGAACCTATCACACACGTGATAACTAGAGTTACTAGAATAGCACGCAAGAGTACTAATTTTACGTATGATTTTGATACTGAGTTTAAATACTCCTTAAAACGGGTTTTTTCATTTTCTTCGAGTACAAACGATTTGATAGTCACTATAGATCTAAAATTTTCCTCACTAAATGACGCAAGCTCACTTAATTTATCCTGGGCAAAGCGTGCATAGCTACGCACTTTTTTTCCAAGTGAGGTCATGATAATGAGTAGTATAGGTATTATTGCGGCTGCATAAGCAGTTAGTTGTATATTTGTATACAATAACATAGCAACACTACCAATCAGAATCACAAAATTTCGTAATATGGTTAGTAAGCTGCTGTTTATTATTGATTGCAACACAGATGTATCAGTAACTAACGCTGAGATAACATCTTGTACGCCTGTGTTCTCAAAGAAACTTGGTTGCAAGTTAGTGATACTGCTATATAAGTCATATCTGATTCTTGCGATAACTTTCTCGCTGCCAATGCCAATGAAATATAACCGAGTAAATGCAGTGAGAGAAATGGCTAAAACTATAAGTATTGCAACTAATAGTTTGGTAGTAAAATCGTGCTCTGTGCCAGAATCAATTATATTGTTTAAGCCTCTGCCAAAGAGGAGGATCGTTAAGGCTGAAAATAAAACTGCAATAAAAGCTATGATGAAATAAGATAGATTAGGCTTTATATAGTAAAATAACTGCCTAATATTAGATCGCATCGTATTTTAAAGTTTCTAAAGTTAAGTATATAGATTCTAGTTTCAGGGGAAAGGGAAAAGGTATGGCATTAGTCTACAGCATGTCTTCCAAGCATAACACGCTCACGAAACTTTAATGCGATAGCTTGGTTTCTACTGAAAGACAGCATTATGCCAAGTGCGATGCTCGAAGATAAAAGAGAAGAACCACCATAGCTAAGTAACGGCAGGGTTATGCCGGTGGTTGGAAAAACACTCAATGTTACCCCTATGTTTATTATGAATTGTGTGATGAATTGCATTGAGATACCGAGAATCACTAACAGATTAAATAATTCATTTTCCCTATATGCAACGTAAAGCAAGCGGGCGGAAATGATACCAAATAACATCAATGTGGCTAAGCACGTAATCAAACCAAATTCTTCTGCTAAAACAGAAAACACAAAATCTGTATGACAATCAGGAAGAGAGGCTTTTACGCTACCTTCACCAGGTCCAACTCCAGTTAATTGACCTCTTTTGAATGCTTCTAATGATTTTGTGACTTGAAAGTTATCGCGCTGCGTAAAAAAGACAAAATTGTAAATCCTTTGCTTTATATGTGGGAGGCATAAGTAAGCTATTGTAGTTCCAGTTGTGGCCATTCCTATTATGCATAGAAAGTATAAAAATGGTATACATGCAATAAACATTTGACCAATAAAAGAATATGTTAAAAGCATGGACATACTGAAATCAGGTTGCAAAAGTAACAACACAAAAACTAACAGAAATATTATGATTGATATGTGTATTTTAAACCTCATTTCGCTGGCCAAGATACTAGCTATAACAACAGAAAAAAATGGCCTTACGAACTCAGATGGTTGAACAGAAATTTTGACAATATGTAACCATCGTTTCGCACCTTTTACCTCTATACCAAGTATTATCGCAATTGCTACTAGAATAGTAAATAAAATGAAACCTGCGAACGAGAGGTTAAGTATAGTTCTTGTGTTGAGAAAAGAAAATGTCACCAAGGTAATTAGTGACAGGACTATATAAATTGTATGGCGCCGTATAAAATAATCCTGTGGTAGAAAAAGACGCTGCGCAATTACAGGGCTTGCTGAATAAACAAGAATGAAGCTTATAGTGAGCAAAAAAAACACTGGAAGGATGAGATAATAATCCAGCGTTCTATACCAGAGTTTAATATTCATTTTGTTCCAATGTGTAATGCCACTATTCCATAGCTCATATTATGAAACTCAACATTCTTAAAACCTACCTCTTCAATCTCCATTTTAAAATCAGCCTGAGTTGGAAATTCTCTGATGCTCTTCACTAAATATTCATAAGAACTCTTGTCTTTAGCAACTATGCTGCCAATTTTAGGAATTACTTTAAATGAATATAAGTCATAAAGTTTGGTAAATATCTCATTTTGATAGTGCATAGGGGCAAATTCTAAGCAGATAAATTTTCCATGTGGTTTTAATACCCTGTGCGCCTCATTTAAAGCCTTCTTACGGTCAGAAACATTTCGAATGCCAAAAGCTATTGTGCAATAATCAAATTCGGAGTCTTCAAATGGTAAACTTTCTGCACTTGCACATACCCAATCAAAATTAATTTGGTTTGAATTTATAGCTTTATCACGTCCTCTGCTTAGCATATTTTGATTTACATCGCACACTGTAACCTTAGCACTGGGCTCTTTTTTTACTATTCTTATTGCTATATCTCCAGTTCCTCCAGCAACATCTAAAACCTTAGAGTTTTTTGTAAAATGCACACTATTTACCATTTTATCTTTCCACAATCTGTGCATTCCGAGGCTCATTATATCATTCATGGTGTCGTAGCGATTTGCTACGGAGTCGAATACCTCTTTAACTAATTGCGATTTCTTCTTGATTTTTATAGTAGACATTACGTAAAGTCGCTCAACTCCTTTATAATTAGTAAAAATTAATTTGAATTAACGCAAATGTCAACGACAAGCCTTAAGCCTGTTAAAATCTTCTTCAGCGTGGTATGATGACCGAGTTAGTGGGCTTGATGCAACCACTAAGAAACCTTTGGAGTAAGCAACGTATTTATAATGCTCAAATTCCTCTGGGGTAACATACCTATCAAGTTTTGCATGTTTTGGAGTTGGTTGTAGATATTGACCAATTGTAATAAAATCAACCTCAGCACTGCGCAAATCGTCCATAACCTGAAATATTTCCTCTTTTGTTTCTCCAAGACCAACCATAAGCCCTGACTTTGTGAAAACTTTAGGATTAATCTGCTTTACCATCTTCAGCAAATATAGTGAATGAAAATAGCGAGCTCGTGGTCTTATTTTTGCATACAATCTCGGCACTGTTTCAATATTGTGGTTATAGACATCAGGTGATGCAACAGCAATTGCTTCAAATGCTCCTTTCTTATTTAAAAAATCAGGAGTTAAAATCTCTATTGTTGTTTCTGAAGTTATCTTTCTAATTTCTTCTATGCACTGTATAAACTGATTTGCGCCACCATCTGGTAAATCATCACGATCAACGGAAGTAATAACAACATGCTTCAAGTTCAACTTTTTTATCGCTTTTGCTAAATTTTCTGGCTCATGAGGATCTAATTTATCAGGAATGCCAGTTGCAACGTTACAAAATGCACAAGCACGAGTGCAAACAGAACCGAGAATCATTACAGTAGCATGACGTTTATTCCAACACTCACCAATGTTTGGACATGCAGCCTCTTCGCACACTGTATGCAAGTTATGCAGTTTAACGATGTTTAAGGTCTCATTGAATACTTCACCGGTCGGAGCTTTTGCTCTGAGCCATTGAGGTTTGTTATGCATCTGAAACGGCTAACTCTACCTCTTGCTTTACTAAAACTTTTTTCAACCTTCTTTTTATCTTCTGCGCTTTCTCACTTAGTTTAATCGTTCTTGTGTTGAGCAAAAAAGCATCTAAATCACCTTTGTAATCTATAGTTCTCAAAGTTCTTGTTGCTACACGAAATCTAAACTTTTTATTCAATATATCACTCGTCAACGTAACTTTATGTAAGTTTAAAAGAAAGGTACGCTTTGTTTTACGATTTGAATGTGATACCTTATTACCAAAAGATTTTTTTCTATTTGTTAATTCACAAACTCTACTCACTTCAATATACCAAATTATTCTATGTACTTAGATTACCTTATATAGTCAAATAGTCAATACTCTCTTGCTTAATTTTTATACCATATACTGCTTTGTAGCCAAAAAATATCGTGATTTTTTCTATTATAAGAGAAATCATATGCTGAATTTCCAATGCTTTACTGCCATTTGTTACTACCAGATGCAACACACCAGAATTTATATTCTGTGCATATGAGATCTTTTTCGGTTTTGTACACTCTGCTATTTCTTTCCCTACTATATTTCGCCAGTTTAAAATCAGACGTATTTCATTTTTGCTAATCTTATTTTTCATGCATTTTAATGCATAGTTTTCTATTATAGACTTTAATTTTTTTGGACCGCTACGTTTGAGCATTTTTCTGCTATGAACCAGATTCTTCCATGGTTACAACATAGTGTGATGGATATTGTTTATAAGCTCCAGTAACTGTGTCAATCACAAAACCAGGCAACCACAGTAGGTTTAATAAAACAACCTTATTAAAACTTTCACCTACCATCACATTTAATTGTTTATAACCTGCTTTTTTACAATCAACAAACAGTGACCCTGAACCTCGCTGAATAACCACTACCCCAGGGTTAGATGTAATAGAATGGCTCATTCCAGATGGGTCATGTACGACGCATCTAACTTTTTCTATCAAGTCACCATTATCATCTACTACTTTCATTTGAATTGCTTGTGTAGAACCGGAAAACATTGTTGCAAAACAACCGGTTAGTAACACAGTTATAGACAATATTAAACAAATATTTAGTAATCTAGAATGCATGCAATATTGATATAATCTAAACATAGTAATCTCAAAAATCAATTTTTATCATTCTATAAATTTAATATAGAGTACAATTGTTTGTCAATCCCAGTATTACAACTGGGATTGTAGCTGCTTTAACAACAACTCTACCCTCTGGCCTCACACCATAAAAAGCAGTATTTTTATGTAAAATTTATCTCAACGTAGCACTTGTCAAGATCGTTCCATTTACCAAATTTTGTGCTGTCATCTTTGCCTCATAATTAACCTTATAGCTGTTTTAATTGTAATTAGTTAAATTATTATTAACTTGCCAGGCTAGATCCAAAAAACAATTGTGTACTGCAGTAACAAACAAAGTAATGTTTGTGAGAAGCTTTGTTGAAGATGAAGGAAGGTCCTTCGAAATCGATTTTCAGGAGCAGGTTTCAAACTCCTATACGAAGTCATCACATTTTGTGAACCTCACCGGTGGCAGAATCTGGGTAACGAGGTCTTCTTCCTATACTCCATAATAAAAACAGAAAGTACCTCAGAAAAAGTGCCACGCGCTGGAATGACAATTAGATTTTTGCTTTGTGTAGAATAGTTTTCAAAGAGATCTGCTACATTTTCCTCATGCCACTTACAACTTCTACAAGCAATGCAAACATAAATGAAGAATACAAATATCCTTTTGGTAGTTCTATGTGAAGTCCATCAAGTATGAGGTACATACCAACAAATAAAATAAATAAAATGGCGATTATTTTCAACCCTGGGTTAGATTTGATTAATTTAGCAGTATAACTTGATAAAAATATCATTGCTAATATGGAAAATGTAAATGCTGTAGCAATTATTACCATGTTATGAGTTAATGCTATAGCAGTTAATATCGAATCAACCGAAAAAACTAAATCTATTAATATAATTTGTAGCACAACTAAAAAAAATTTTGATTTAACGTTTGCCTTTGTTTTATTCTCCTTACGCACAAAAATGTCGTTCCATAACTCCATAGAGCTTTTAACAATAAGGAATAACCCTCCTATAATCATAAGTAAATCCTTTGCTGAGATATCCAGCGATGCAGCGTGAAATATAGGTTTTTGCATTGACAATATAGATGATGTAAAAAATAGTATTACAAAACGCATTAATAGCGCTAATCCAAGACCCATAAGGCGCACTCTTTCTCTCAGCGCATTTGGTACCTTATCTATTGCTAGAGAAATAAAGATTAAATTATCTATACCAAGTATAGTTTCAAGTAGTGTAAGTGTCAGTAAAGTCCAAGCATCGGCTAGCATTTTTGTCCCAAATTCGGCTCTTCTTACTCTACAATAGATGTGTAAAAATTAAATGACTTCACTTTGTTTCAAGTACTTGAGTCATATAGATTTGAGGTAAAATTGGTAAATGCACGATATATTAAGAACGTACCTGGTAGAAAATCCGATGTTCAAGATTGTCAATGGTTACAACAATTACACAGCTATGGATTACTCCATGGGTCGTTTAGACCTGATGATCAAATGTGTGTGTTGCATAATTACGCTAGGCAACTTAGCAACCTGATTGAAAATGCATCCTCACATATTCTACGTATGCAAAAAGCGTTAATTCAAATGAACGTTCAATTACACAAAGTCATAAGTGATGTTACTGGAGTGACCGGTATGCAAATTATCAAAGCAATAATTGGAGGTGAAAGGAATCCTGAAAAATTATCAGAATTGAGAGATGTACGGATAAGAAATGATAGATCTACCATGGCAAAAGCGCTAAAAGGCGACTACAGAAAGGAACTCTTATTCGTGTTAAAGCAAGAATTTGAATTGTATAATATTTATCAGAAAAAAATAGCAGAATGCGACAAAAGCATCGAACAATATTACAAAACATTTGAAACAAAATCTGACGAGAATAAGCGATGCAGCAAAATAAAGAGTAGGTTTTCAAAAAACAGACCAGACTTTCCTTTACACGAAGAACTGTATAGAGTAACCGGTATTGATTTTACTAAAGTTCCTGGGTTTGATATGCTAACTATACAAACAATTATCTCAGAAGTTGGTTTAAACCACGATAAATGGCCATCAGAGAAGCACTTTACTTCTTGGTTGGGGCTAAGTCCTGCTAATAAAATTACAGGGGAAAAAGTATTTGGGACGAGAAGTTATTGCTCGTGCTGCAAATGCTTTTAGGATGGCTGCCCAGTGTGTGTCAAGAAGCAACAGTTGGATTGGTGCATATTGCAGAAGGTTAAAAAAACGACTAGGAGCACCGAAAGCGATTACCGCTACGGCTAGGAAATTGGTTGCATTTTTTATAGTATGCTAAAGTATGGACAGGAATATTTAGCGAAGGGCATTGATTACTATGAAAAGTTATATAAGGAAAAAATAGTGAAGACTCTAAGCAAGAAAGCTAGTGAATTTGGTTATGTCTTGATTAAAAAAGAGCTACTAGCAGAAAGAGTTTCTTAGAAGGTTAACCTCTCACACCAAAAATAAGTGTTTTTAAAGCTCTTTATAGCTCATGAATTCATTTGCCGGGGCTTTTAAGCGCTTTATGAGGGGGATATAAAAAGATCTAAAGGAGTCTAAGGTGCGTAGTAGCATTCTAGGGGCCATCTATGGGAGACATTTTTTTCATCAACACATTCAAAACTTAAAAAATAAACTAAAAATAAAGAAGTTGAATATTTCTTCAGAATTGTGTATAATCATTAATGCTTTTTAAGTGGATCTCCTATGGCTTTATCAAAATTTCTTGATGCACGCAATGATTATGCTTTTAAAAGAATATTTGGCACTGAGAAGAATAAAGATATTCTTATTCATTTCTTGAACGATATTTTAGGCTTTACTGGCTTAGCTGCGATTCACAATGTTGAATTCTTAGCTACCATTTTAGATCCTGAGATTGCCGCTAAAAAGCAGAGTATTGTCGATGTTCTTTGTAAGGACTCTCAAGGCTCAAGATATATCATAGAAATGCAGTTCACTAAAACTAAAGGCTTCGAAAAACGTGCTCAATATTATGCTGCTAAAGCCTATTCAAGTCAAGCAGATCAAGGTGATGATTATCATAACCTCAAGGAAATAATCTTTATTGCTGTTGCTGATTGCATTATCTTTCCAGATAAGGCTGAGTACAAATCTAATCATGTCATTTTAGATCAAAATAGCTTTGAACATGACTTGAAGGATTTTTACTTCGTATTTATAGAGCTACCAAAATTTACAAAAACGAAAGAAGATCAATTAGAAAATATAGTAGAAAAATGGTGTTATTTTTTTCGATATGCAGCAGAAACAAGGGAAGAGGACCTAGATAAAATAGTTGGTAGTGACGTAATAATAAAACGAGCTTATGAAGAGATGAATAAGTTTAATTGGTCAGAAGAAGAGTTACTAGCATATGAACAAATGAAAAAACGCATAATGGATGAGATTGCTGCTTTTGCTCAAAAATTTGATGAGGGTCTTAAGGTAGGTCAAGAGAAGGGCAGACAAGAAGGCATCCTAATCGGACATGAAAAAGGCAGAAAAGAAAGGGAAATTGAAGTCGCAAAGAATCTACTTAAAGCAGGGGTTTCTACCGATATCGTAGTTCAAACTACTGGTCTTACAGATGATGAAGTCAAAGACTTAAGCTAATTCTATCTTTAGATGAACATCTTTGTACTAGATGAAAACCCAGCAATTGCGGCGCAAATGTTATGTGATAAGCATATAGTAAAAATGCCATTAGAAACTGCTCAATTACTGAGTAATGTTTTTTCAATAGCATTAAAAGCGCCAAATCCTTTAGTCAGCATCACAGACCAGAATATAGAAGTTCCATATAAACTTACTCACAAAAACCACCCTTGTTCTCTATGGGCTAGACACTCAAAAGGAAACTTTAATTGGTTGATAAAGCATGGAAAAGAATTGTGCATAGAGTATAGCTTGCGATACAAAAGAACGCATAAATCCGAAGAAGTTATAGGTTGGTGTGATAATAATAAGGATTTGCTAATTTTTCAATCAGCTGATATACAAATTTTTACACAAGCGTTACCTGATCGATATAAATGTAGTAATCCAATAGAAGCCTATAGAGAATATTACCTAAAAGAAAAGATGAGGTTTGCTAAGTGGGAAAAAGGTAGAGAAGCACCAGATTGGATAATCTGCTACACAACACCACAGCTAATACAGCTCATAAATAGAGAAGCCATCCAAATCGGCGAAGAAAAAGGTGAAATGAAAGCTAAAATAGCAGTGGCTAAAAATTCACTTAAGGCTGGTGTTTCCACTGATATTATAGCTGAAACAACCGACTTTTCGATAGATGAAATTCAAAATTAGGAAGTTAAATAATTATGCCCCACCTAGTTTAAAGCCTTGAGCTTGAGCCAAATTGCCAGAAACAGAAACATTGCTAACATCACTTTTAGGCTGAGTTTTTTCATGTTCTTTAGCCTGTTTAAGTTGTTTAAATATTTCAGTATCTGTACCTATATTCTTTTCGGCATAATCATATAAGAGCTGCAATACCTTTCCACCAGCTTTAATTGCAACTTCAACAGTCGCACCTTTACCACTGACATTTGGAGAATAATTTAAGCTTGGTTTAAAACCATATTTATTTTCCGGTTTCAGTAATTTTTCTATCTCTTTGAGCAATTTGTCTTGCTTACTTGTATCTTTTTCGTTCGCTGCTTCTTTTACCTTCTTAAACAAATTATCATCCTGTTTATATTTTATATCATATTTTTCATAATCTCTTTTACTTTTTCTATTAGGAGGCATGTATTCTGCACCACCAACATTAATATTTGGATCAGCAATCAGAAGATCAAATACCTCAGCATAGGAATATTCCAGTGCTAATAACAAAGGAGTAACATAATTCTCATCCTGAGCATTAATATCAGCTCCATGATTCAGAAGAAGTTGAGCCACATCTTTAGAACCACTTTGTGCTGCATCATGCAAAGGAGTATAATCTTTATTATCCTTAACATTAACACCAGCTCCACTATCTAGAAGAAGTTGAACTACACGCTTATTATGGGCCTTTTGTGCTGCTACATGCAAAGGAGTATAACCCTCCTTAGTAGTAGCATCAACATTGGCTCCATGCTTCAGAAGAAGCTGAACAATATTGTCTAGACGTTTTTGTGCTGCTATATGTAAAGGAGTATAACCATTATTATTACTATCATCAATTTTGGCTTTATACTCCAGAAGAAGTTGAACTACACCCTCATAACCGTTGCCTGCTGCTATAAGTAAAGGAGTAGAACGATCCTTATCGATAGCATTAATATCAGCTTTTTTTTCAAGAAGAAGCTGAACTGCGCCCTTATAACCTTTCTCTGCTGCCAAATGCAAGGGAGTATCACCATCTTTACTAGTAGCATTAACATCGGCTCCATGCTCCAGAAGAAGTTGAACCACACGCTCATGACCATTGTACGCTGCTACATGCAAAGGAGTATCTCCTTCCTCCTTAGTAGTAGCATTAACATTAATCCCTTGCTCAATTAATTTTTCAGCCTCTTGCAACTTACCATTTTGTAAAGCCAAAAATAACCTATTTGTATTTTCTTCTAACTTCTTTTTTGTTAATTTCTTTTTCTTATTTGGATTCTGTTCACGCTTTTCATTTGAAACCATAGTTGAGGACTTTTGAGGCTCTGTTTTTAACTCTGAAATTGCTTGTTTAGGTTCTAATGCATTCATGATCGCTTGAGCATATTCTGTTTTTTCCTCGAGTCGCAATTTTTCCGCTATTTTTCTAGCTTGCTCTACGTTGCCTCTATCTATTAACTCCAGTGCCCTAGTTTTCCACTCTTCAGGAGTAGATTCTTCTTTTTTGATATCTACAGCATTAACTTTTGGTGTTACTACCTCCCATAAATTACGCTGTTTTCTACTGTCTATAATATAAACATTCTTGTTAGCACGAGTAGCAGCAACATATAGAGCATTCATATAAAACTTATACTTCACAAAAGATTTATCTTGCTTATCCTTAGCTCTTGAAGAGTTTAAATCCTTTTGATCATATGAATGGTGGACTTTTGCAATATCACCTTCAATGCTTTTCTGATTTTTTTTATCTGTACACACTATATCATATATTTCATCATAAGCTCTGCAGGACATAAACTTATAGAGAATCACATTCTCAAATTCTAATCCTTTAGCTTCGTGTACACTAAATACAAGTGGAGTATCAAACAACTTACAAGCTTCTTCTTTTTTCTCATCATCTAATACTAAAACAGCCCAATTTATGGATTTAGGCATTTCTTTCGCCATTTTTTGTTTTTTATCTTGAGCAATAAAGCTAATATTACCTTTGTCCTCGGTATCACCTTCCATAAAAAAGAGCCTTTTTTCTTCTTCTTTCATCTTATCTTCTGGAGCAAAACAATAATTCTTAAGGTGTAGTATACGGTTGGCTAATTCAATGACCTCCTTGCTGTTACGGTAGTTCTTTTCAAGAACACAAACTTTTCCAGTACGAAGAAAAGATTCTAACCTAGATATAGAAAAAAAACTTGGATGTATTACCTGATTAACATCGCCACACAGTAAAAAGTTCTCATCTTTTACACTTTCTACTATCAGCTTTAATGTGCTTTCAGTCAAATCCTGCACTTCATCTACAACAACCGCATCATAAACTTTATTAGCCTGTATTTGATGAGTGATGATACTAGTATCATAATACTCTGAATTTTCTTTTATAAATTTCCTATATTCTTCGAAAAGAGCATAGATCTTGCCTCTTTCTCCCCCTTGAGGAAATACAGCTTGTCTATTCCCTAACTCTTTATATTTTTCTTTTGTTAAGCTTCTTCCAGCTATTACTGCTACAAATTCTTCGAGTATTTTATCTCCGTCTTTTTTGTGATCACAAAAATTCTTTTTCTTACATATGTCTTCAAACCACGAAAAGAATACACTTCTATTAATTGGCTTTTTTCCCTCTACACACTTTGTTATTTTTTCAAGAAATGTATGAACAGATAAGAACTCAATTTGTTCTGGAACACCAATCTTTAATTTATCTTCAGCTTGATCATAATATTCATATGCATACAATTCTTTTGATTTTTTTATTAGGCTTTCGGACTGGGTGATATATAAAATCTTTCCTTCCTGAAATTTCTCTTCTATCTTTCTAAGCTTTTCCAAAGCAACTGATGTCTTTCCACTACCAGCAGACCCACTAACAACTAAAGGTAAATCTTTATTTTCAACTATATCTTCCTGCGTTGTACTGAGAATAATAAATTTATCTAACCAACGAGCTTGTGGAGTATCCTTAATCTCTGGATTATCAGAAACTTCTTTACTGCTTTGATCTGTTATTTTTATATTTTTTATTTTTTCTTTATTTGTTAAAAATTTAGACTTGTGGTAATCATGATTCAGAATTACTTCTAAAATAACAAAAACATCTTTGTCGTTGTGCCTTATACTCGTAAATAACAATCTGTCACTATCACTCAATTTAGCTCTAAAATATTTAATACCTCCATCACCAGTTATTAACTTTACATCTCCCAGACTTGTGTATTTATTTTCCTCTAAATCTTTAATTATTTCATTGAACTTTTTTCTTAAAGGATCTTCATCATCACCTAAATCACATTCATTGAACTCATAACAACGGAATACAGGATACATACCTCACACCTCAATTTATACCTATAAAAATAACTTGGCAAATATTATAATCGTTAATTAGAGTTCGTTTTAATTGCTAAGTAATTTTTAATATACAATAATAGCCATATTTTGTCAATACTTCAGCCGGCCTTACCCACAAAAATGATGAAGAAATTAGGAATATTTTTTACAAAAAGAACAATACTAACAAAAGAACTTTATTCTATTTAGAATATAAAGTTACAATAAATTTTCCTATCATCTCTAAATAAATTACATTAGACCTCTTTCGAAACTCATATAGACAGCTCAAAGTCTGCTATTAAATTGAATCTCAAGCCAAAACGTTTTCTCCGATTGCGATACCTGTCTGCAATAATTTTGAATCTTTTTAACAGACCAATTACATTCTCAACTACTACTCTTTTGCTCGCTAGTTTTTTATCTTTTTTTCCTTAATTAAGGGACTCTTTTTCATCCTTCTGTGTGGCAACTCGACATTTTTGTGAATTTTTTGAAAACCCAGCATCGGCTAAAACTTTTATACCTTCTAATACATGCACTTTTGACTCCTTGAAAAGCCGAAAATCATCCCGTTTGAAAATGACGTACAAATAATTTTCTTGCTCTTCTTTTCTGCAATTATTTGTGTTTTTAGCGTATGTTTTTTCTTCTTTCCTGAATAAAATCTTTTCCGCTTTTTTTTTGGCCTCTCTACTGGCGTTTCAGTTCCGTCTATTACTAAAACTTCTTATTCTACATCACTCTTTAATAGCTCTTTTTTTCCTGGTAATACAAAATCTGATTAATGTGTCTTCTACCCATCTTATTACTTTAAAACTGTTACTTTCACTCATGCCATAGCTTTGCCCAATATGAAAATATGTACGATATTCTCTTATATATTCCAGTGCCATAAGTAGCCTGTCTTCTATGCAAAGTTTACTTTTTCTTCCACTTTTAGCTTTTTTTCTTTTATCCTCCACTTCTAGAATTTCTACCATTTGCTCAAATGTTGCTTTTTTTACCCCTGTTAAACGTCGAAACTTTTCTCCTTCTAACTTTTCTATTCCCTTATATTTCATGCTTTCACATACTTCATCTTACACTCCCTCTAACAATTTTGAAAGAAGTCTAATGACGATTATATGCACCAAAATTACAACTTTATCACTGTAAATATAGTTGCCGCCTTGCATTTTTGGACTATTTTCATACCAATTTTCAATTGCTTCGTTAATGAAGTGAAAAATATTTCCCCTTTTTTCAAGGAATTTGTTATATTCGTTTTGGTTACTAACTTTCATTTTCTGTGGCATATTTTTTCTTTAAGCAGTTAAATGGCTATTTTATAATGAATTTTGTCAGTAACTGCTAGTTTTTCTGAACGCTATGCAACAAAGCCATCCTGGATCCAAGTAGTCAAGCTACTCAGATGGCAACAAAGGGCTATTTGAATGACAAGAAAGGGGTACTTGGATAACAAGAAATATAGGCACTGGAATTGCAAAGAGTTTGCAAATATTAGTTATTACCTGTAGGATATAGAGAAGTTAGTAAGGATTTTAATAGGAATAATATGCCATCTGTTACTTTTATTTTACCTGATGGGAGTAAGAAAAGCTATGAAGCTGCAGAGGGAGAAACTCTGCTCAATTTAGCCCACAGAAGTGATCCAGATCTGCTTGAAGGTGCATGTGAAGGTTCTCTTGCTTGCTCTACATGCCACGTGATTGTTGATCCAGAATTTTATGATGCTGTAGAAACGCATAATCCCATATCTGATGAGGAAAATGATATGTTAGACCTAGCTTTCGGCTTAACAGAGACGTCGAGGCTTGGATGCCAAATAAAAATCACAAAAGATATCGACGGCTTGTGTGTAACCACACCAAGGGGTACAAGAAATATATCATTGGATAAACAGGGGAATCATGCGTAAGATTTTTATCTATATTATCATCTCTTTACTTTTGTTTATTCCTGTAGCGTATAGTGGTTTTTGGTATTTTTCTGCATGTAAGGTAAAAAATCTTTTAGCTGAAACAATACTATACATTAACGACGAAAAGTTCGATATTTCACATGATTTTAGTGGATTTCCTTCTAATCTAATTTTCCGTGTGACAAACCCAAAATTTTCCAATGAGCAATTAACCATCTCATCCGAGGCTTTACTGATAAAAAACAGATTATTCGATAAATCAGTATATATTTATACACCAAGTAATGAAGTTGATATTACTGTTCATGGTGATGAGAAAAAGAATATAAAATGCCACACAAGCGATAGCAGCCACTTTGTTGTTAGACTAAACGATTTACCATCTTCACTGCGATTCAACAAAAATAGTACCGTGATAGACTATATAGATACACTTCGTTACGAAGATTATGGATTAAAATGTGATGTTTTAGAAAATCAACAAAGTGTTATAACTGAAGTGAATAATAAAAGTAATTACATTCAATTTCATTTCAATGAAGAACTGAATGGAAATACTAAACTAGGATTTGATTTTTATACTTATCGGTATAAAAATACTGCAAGTCCTGAAAGTTACCTTAGTATCGACACTAAATTTGATTGCGAATTTGTAAACGACATCTCAGCTTACAGAGTTAATTTCAACATAGAGAAATTTTTAATTCAAAGTAATAATTTTTCTTTTGCTGCAGATGGCGGAATAAACAATTATAATTTAGTTACGTCTTCATTTAAAGGCAAGATTAACGTGGCCATATCAAATTACAAGCAACTAGTCTCATTTGCAATTGGCGAGGAATTTTCAAAAAATTATCCAAGAGCTTCAAGTGCGTTTGAAAAATTAATATCTTCCTTATCAGAAAAAACAACTGATGACAGCGTTCAATTTTCAATAAAGTACGACGATGATGTAGGGTCAAGTTTTATTGGAGAATTATCCACCACTGATTTTAGGAACCAATTCAGTAAAATAACCCAATTAACCAAGGATGAGAGTAGTAGTTAGTTTACTTTTCATATTGATATTCCACTCAGGCGTAAACGCTTTTACTCTGGATAATAAACTCAGAGATAAAAGCATGGAAAAACGAGCAACAAGTTTATTTGAAATAATAAGGTGTCCAATATGTTCTGGCGAATCATTGTCTGAATCTGGATCTCAGATTGCGTATGATATGCGAGAAGCAATTCGTAAAAAAATCAATGATGGATACACTGATGAAGAAATAATCTCAGAGTTAAAAAATTCTTACGGCAATTCAATTATAATCGTACCGCCTATAAAATCTAGCACTTACATTTTGTGGTTTATTCCACTTACAACTCTGCTTATTGGGTGTTTTCTAATACGAAAATACAGTATCCGTTCAGGAGAGTGACAAAATTACACAAATAAAAAACTTTAAAAAAACATAGTTGATAAGGTAGTATAAAAAGATAACCATAGAGTAAAAGTGAGTTTACAACAAATGGTGTCATGCAAGTAGCTTGACTCTGGAATAACGTCCTCCTTTGTCATCCAAGTAGCCGATACTGGGATGATACCCTCCTGGTAGATAATGTTCGTACAGTAAGCCATAGGATGACAGAAGCGGAGCTATAGAAGCCGGTGTGGTTCTGTCGTATAACTCTAACTGTTTTTAGGGGGCTATATGGTTGCTAATACATTTTATTGCAAAATAAGCATTCTACATTATTTGCCAGCAAACAGAACTGCTCAATAGTTAAGTTTTCTGGACGTTCATTTCCACTCAATTTAGCGTTTTCAAGGACAGTTTCAGCGTGGTTCGTTATATTTTGCAAGCTATTTCTCAGCATCTTTCTTCTTTGAGCAAAAACAGCACGTGTTAATTTTATTAAGGTTTCCAAATTTACTGCAAACTTTGGGGTAAGCAAAGGATTTACTGTAATTACTGAAGAATGTATTTTTGGTCTTGGAAAAAACTCTTTAGGTTCAATATCAAATTCCTTTTTTATATCGCACAGTAACTGGCTTAGCACTGATAGAGGACCATAATCTTTAGAATTGGGTCTTGCTGTAATGCGATCTGCTACCTCTTTTTGAAACATTAATGTCAAACTCGTAAAAAATTTTATATTATTTAACCACTTTAAAAATAACGCCACCGAGATATTGTAAGGCAAGTTAGCAATAACTTTAACTGGGCGTTCTATCAGCTCTTCTTCTATAACATGAAGTGCATCTGCTTCTATAATTCTATACCTTCCTTGATGTTCATTTAGCAGTTGGTCATGGTGTTTTACTAAATCTCTATCTTTTTCTATAGAAAGTAGAGACTTTGGATTATGCACCAATATTTCTCTTGTTAATGCGCCATATCCAGGACCAATTTCAATGACATTAAAATTCTCCAGACTACCAGCTAAAGCGACGATTTTTTTTGTTATCTCACTCGATAAAATAAAATTTTGCCCTAGACTCTTTTTTGGCTTCAGTAAAAATTTTCTCATATTATTTTCATTATACAGTATTTTAAAAATCAGTTGACTAAAATCCATTGATAATTGTATATTATTAATGTGTTTAACGCCGGCTTAGCTCAATTGGTAGAGCAACTGACTTGTAATCAGTAGGTTGTCAGTTCAAGTCCGACAGCCGGCACTCTTGCCCATATAAGTAAAGTTGATGTCCTTTTTAATAGTAGCAAATTGGAAAATGAATGGAATGCGTTCTTCATTTGTTGACTTTATAGGCAAACTTAACAACAAGAGCAACGAAATTACCTCTAAATTAGTAATTTGCCCTCCTTTTACATCATTTCCAAGCAGTATAGAGTTGAACAATAATATTAATATAGGAGCACAGAATTGCCATCATAAAAAGTCCGGTTCTTACACAGGTGAAATCAGCGCAGAAATGTTAAAAGAACTAGGGTGTACTTACGTAATACTTGGGCATTCTGAAAGGGCCAATGAAAAAGATAGTGAAATAAAACTTAAGTCCAAAACATCAATAGAATTAGGCTTACACCCAATTATCTGTGTAGGTGAAAATTCAGAAGATTATAAAAGTGGAAAAACAAATGAGGTAATAGAATATCAATGTAAAAACCGTTTGCCAACACATGGTAAATATACCGTAGCATATGAGCCAATATGGGCAATAGGTACAGGTCATATGCCAAATAATGATGCAATTGCTGAGGTGATAGAGGTAATAAAATTGTGTACTGGTAAAAAACACATTATATATGGTGGTTCAGTCAGTTCAGAAAATATAGAAAATTTGCTCAGTATCTCAAATTTATCAGGAGTTTTAATTGGCAGTGCAAGCTTAGATTTCGATCACTTTTATAAAATCATACAACAAGTTGAAAAAAAGTTTGCTCTTATTAATTCTAAAAGTAGATAAGAGGGAATGACTCACTATAGAAATAGGGCTATCACGGGCGTCTCAGTAGATTCCGCTAATGCGTACTCCCTAGTCATACCGTCACGGTATCCGCTAACACGTAGCGAGATGAAGGTTGTCATAGTGACACTGGTTTCCATACAAAAGTGGTGTCATCTAAGTAGCTGATACTGATTTCTATCCAAGACGCCAGTGCCCAGACTACTTGGATCCAGAAGACTTAATTTCAACCAATTGGCTGCATAATAAAGTCTAGATTCCAGCGTCACGCGCTGGAATGACATCTTTCTTGGTGAACTCAAATCATAATGTTCGTACGGTTGTGGGCTTATAGCTTAGAAAATTAACGATATTTTATTCCCCGGTGAACGCTCTATTTTGTTTTCCAACTCTAGTTCTAAAAGAGCCATTAGAGCTATGTTGGTAGAAAGTCCGCTTGCTAATATAAGTTCATCTATATCAACAGGTACAGAGTTAATATGATCAACTATAACAGATTTTGCCTGTTGTAATTTTTCTTGTTTTTGGTTAACAGCATAGTGCTCAACATCAAATAGGTTTTTTTGCTGCGGAGGTAAATTAAACCTAACACTCTCTATTATGTCATCAGCGGATTCGATAAGTTTAGCACCGTTTTTAATTAAATAATTACTACCACTACAGCGTGAATCTAAAGGGAAACCAGAAACTGCAAACACCTCTCTCCCTTGATTTAAAGCAAAATCTGCTGTTATTAGAGAGCCAGAACGTTTCGATGCTTCAATCACTGCAACACCCAGCGATAGACCAGATATAATTCGATTCCTTTGAGGAAAATACTGAGGCTTTGGTTTAGTAGCAAATGGAAGCTCAGTAACTATTAATCCGCCATTCTCGGTGATTTTTTTGTATAGATCAAAATTTTCTTTTGGGTACACCACATCAATTCCGCTTGCTGTAACAGCAATAGTGGGATGATTTTTGTATATTACACTATTTGCTGCAGTATCGATTCCTTTTGCAAGTCCAGAAACGATAATAAAACCAGCTTCACTTAAATCAAGTGCCAACTTATTGGCAAAATTTCTTCCATTCATTGAAGAGTTACGCCCACCGATTATTGCAATTATCTCACGGCTTAATAATGATATATCACCAAGTGCAGTTATTACAGGAGGACAACTAGAGATATTTCTTAAAAGATCAGGGTAATCTGGGTCACATGCGGGTATAATTTTAGCTCCAATTCTTTCTGCATTATTGATTTCTTCTCGTGCATCTTGAATGCCATACACCTTATTATTAGCCACCCTATTGAGATATTTTAGCACCTCATCTAGCGATCCATGTGTTCTTAGTATACTAAAAAACTTTATTGGTCCTATAGTTCTAGCCAAGCTTAACCATACTTCTAATTCTTTGTTGTTCAATTTATTTATCTTCATAAAAGACTTGAATTTCTTATCAATTTAGTGTACCCAAGATAATGCAAATATACAGTGTTTTATGACGCATTTTGTTACAGATAAATGCATAAAATGTAAATATACGGACTGTGTAGAAGTATGTCCCGTTGACTGCTTCTATGAAGGTAAAAACATGCTTGTGATTAACCCAGATGAATGTATTGATTGCGGAGTGTGCATACCTGAGTGTCCAGTGGATGCAATTGTAACTGATGATTCCATAAAAGACATTTTAGAACTAGATGAAGAGTTGCTGAGCAGCGAACAAAAAACTTTCAAGTTATTTTACGATATAAATGTAGAATACTCACAAAAGTGGCCAAACATTACAGCTAAAAAGCAACCTCTCTATACAGCAGAAGAATATAAGGAAAAAAAGGATAAAACAGCTTATTTTGAGGAAAATTTAGAGTGATATTAACAAAGAAAAAGATCAGACTCCTTGCATAACCATATGAAAAACTAGCAACTCACTCTTCTTTGTCATTCCAGCGTCACGCGCTAACTTAAGGTAAATTGCCAACTTAACTATAAATATATTTTGGTAAATCCAAATTATTTTAGCTATAAGAGCGTTTTACTTTTTGCTCAGCATGTCCATCATAACTGGCTTACTTTTAGTGATTCATGGAGTTAAAAAAGTCAGCATTGCTCTTTGTTAAAAGTAGTTTGTCACGTAAAAATTCCATTGCTTCAACAGGTCCCATAGGATTAAGTATTCTACGCAACACCCATATTTTATTTAGTATAGCCTTATCAACTAATAGCTCTTCCTTCCTTGTTCCGGATTTTGTAATATCAATAGCTGGAAATATACGTTTATCAGAAAGTTTTCTATCAAGTATGATCTCAGCGTTTCCTGTACCTTTAAACTCTTCAAAAATCACTTCATCCATTTTTGAACCAGTCTCTATAAGAGCTGTGGCAATTATAGTTAAAGAACCCCCATTCTCAATATTACGAGCTGCTCCAAAAAAGCGTTTTGGTCTCTGCAGTGCGTTTGAATCCACACCACCAGTTAGAACTTTCCCAGACGAAGGAATAACAGCATTATAAGCACGTGCAAGTCTAGTAATATTGTCAAGTAGAATTACCACATCTTTTTTATGCTCAACCATTCTTTTAGCTTTTTCTATTACTATTTCAGCAAGCTGTACGTGACGGTAAGCAGGCTCATCAAACGTAGAACTTACTACCTCACCTTTTACAGAACGTATCATATCTGTTACTTCTTCAGGTCTTTCATCTATAAGTAACACTATTAATTCTACTTCAGGGTGATTTATAGCTATAGAGTTAGCCATTTGCTGAAGCAATACAGTTTTTCCTGTACGAGGTGGAGCAACTACTAACGCTCTTTGCCCTTTCCCAAGAGGAGCTACTATATCTATAGCACGCATGCTTAAGCCTTTTTTATCATCACCATTATTACACTCAAGTACTATGCTTTCCTCAGGATAAAGAGGAAGCAAATTATCAAAATGGACGTACTTTCTTAATTCACTGACTTCAGTAGAGTTTATACTTTGAACCTTAGTTAAAGTAAAATATCTTTCTTTATCACCAGGTGGCCTTATTTCTCCATATGCCATATCTCCTGTACGTAAATTAAACTTCTTTATTTGCCCGTTGGAAATATAAACATCATCGGTACTTGGGGCATAATTTGCACTTGCTGAACGTAAGAAACCGAAACCATCAGGCAATATTTCCACTATTCCACTCCCTGTGGTTATGCCTCCTTCTTCACTCATTTTCTTCATTAAGCTGAATATTATTTCCTGCTTTAGCATTCTACCATTGCTTTTACCGTTAGTTAAAATTTTTCTTTCTTCAGCTAACTCTAACAATTCTTCTGCTGTTTTCTCTTTTAATTCGCTCAGATCTAATGTTTTTCTGTTTTTCTCAGTACCTTCATTGACCATCTGTGTTACTGTATCGTTATTGTGAATTTGCTCACTTTTTTCAGGTTGAGCTGTAACCTTTCCTTTTGCCAAAACATCTTCATTGATTGTTGTCATAATCCTCCAAAAATTTTAATTGATGCTTACTAACCTAAAATGTGACTATAAGATAATAAATTAGGCTGAGTTAGTTTCAGTGCGTATTAAGCTTAATTATCATTAAACCCCGTACTTTACTTACATTATACTAATAAACACTAGCAAGTCAAGTTAATTTAATGTTAACAAAGCACAAAAATTTGAGGATCCTTAATAGCTATTCTTTATACTTTTTAACCTTTCTTGCTTCTCTTTTTCTACTTTTGCTTTTTCCACTTCTGCTTCTAAATTTTCTTGGCTACATAAGCCAAGTAGTACAGGATCTTGGGGTTTTATATTTTGCATGTTATGATGAGATCCATCTCTTACCTGCTCAACTGTGTAATTTGTTGTACTAATTAATTTAGCTATAACGTTATTGTCCAAGATAGGAAATTTTTTTACTAGATAATAAATCGCATCAGGTTTATCTCTACGCCTTGCCGTAGAAGCAAAGCCAAGAATGCTACCAATCGCCTTACTCCTTTTTTTTATATTTTTTATAATCAAATTTGGTACACGGTTTGAATTTTTTTTGCAATCATCGATTTCTTTTTCAGTAATTACCCCAGAAATAATAGGGTTATATTTTTCAACTTCTATTTCCTCATCAGCTATGTCTTGTACTTCTTCAATGGCCAACCTACAGCATTGTGCTATTTGATTAAAAGTTAAACCAGTATTGTCTACTAACCAAGCAGCTATTTGCATTAGAAACTGTTTATTTCTATCGTTATTGCCCTTAGAAGATTCCATTGACATCAAAAAAGCATCTCCCATTTAAAGTATCCCTTACTGTTATACAGAGCTAAAATATAAGCTATTAAAACTAAAAAAGCATTAATTTTGTCATTCAATGACTTTTTGTTTGTCACTTCCCACCTCTTAAGTTAATTAAACGCTCTTACCTTTAAGCATATTTCAAACAAAATATTTCCCCTTCTTAAGGTATAATATAACTTAGTTAAATATATGTTTCTATTTAAGAAGAGAGTTAAATTTTAAGTTAATATATTGTAATATTATATATATTAGCTAATAAAGCAACAGGTTTACAAGAATTAAATTATCACTATTCTATAATTAACTATTAATTAACTGAGTTTAAAATGAATGTTAAAAATTTTTTCACTAAAGTAACCGTTGTCCTTTTAGCCTGCTTGTTAATCTTTGTGGGAGTTGGCAACCTTTTATCAGGTGATGATGAAAAAGAAGAGGTAGCTAGGGTTGGAAAAGAAGTTATAACGTCAGATGAGTATAAATCACTATATCAAAATTATAAAAAGCAAATTTCTGGATCTGATGCGAGTAGAGAACAAGTAAAAAAGCTGAAATATGATTTACTTAACGCACTTATAGAGCAAAAATTATTGTTTAACCTAATTAGTGAGCTGGGGTTGACAGTTGGAGAAGAGTCTATAAAAAACCATATTAAAAACACCAAGTACTTTCAAAATGATAAAGGCGAATTTGACAAAAACAAATTCCATGAAACGCTAAATGACCTGCATATGACAGAGAAAGAGTATATAGCAAAGCTAGAGAAAATTCTGCCTGCAATGATGTTCATGACTTCGTTATTTAAAGATAATTATCCGGTAACTTTTGGCGAGAGAGCTGATGAGCAGATATACAAAAGTCGCTACCAAACTAGAGTAGTTGATATTGTTAAAATAACTGAAGATGCAGTTACAAACATTCCTGAACCAGATGATCAAGCCTTACTTGATTTGTACGAAAGAAATAAATCCCATTTTTATTATCCTGAGTATCGAACTGCGCAATATATTTCCCTAGGCCAAAAGTATTTTGAAGATCAAATCAAGATCTCAGATGAAGAAGTTGATGGTATAATAGAACAACAAGAACTTAAAGATCAAAGAGATATATTCAATGCAATATTTTCTACCAAAGAAGAAGCTGAGACAGCAAAAAGAGCATTTGAGGAGGGTAAAACAAGCTTTGAACAGATAGTAAAAGAGTTTGGCAAAGCAGAACTTGAGGAAACTAGAGTAAATAATATAACTAAGGATTTTCTACTGGAAGACATGAGAGAGAAGGTGTTTGCTCTTAAAGTAGGTGAAGTAAGTGGAGTTTTAGCAAGCAGTTTTGGTTGGCACATAATAAAAGTGGAAAGTGCGCATCAAATTTCTGATGAAGACTTAGTTGATTTAAAAAAAGACATAAAGTCAGTTTTAACTAACCAAAAGTCTTTTGAAAGAGTTAATGATTTCATAAACCAAGTGAACTCTAAGATATACAATGGTTCAGCAATCGAAGAAATATTGAGTGAATATAATTTACCTATACAAACTATTGGTCCAGTAGATGCGAGTGGAAAAGATCAAAACGGTAATAACATAGGAGATTCTGGTGATTTGATTTCTTTCATTTTTTCGCGAGAAAAGGACCAGAAAGGTTATTTTAAGGGCGTTGGGAACGCTGTTGTTAGTGTAAAAATCATCGATATCGTTCCACCCAAATTGCAAAGTTTTGAAGAAGGTAGGGCATCAGCAGTAGAGCTTTGGCAGAGTGAGTTTATAAAAGAAAGAATGTTTAAAATTGGGCAAGAGGTTGCAGTTCAACTAAGAGAAAAAACAGATTGGGAAAAAATTCAAGGTGTGGAATTAGTTGAAGGTCAGCAGATGCATCGCAATGAACAAAACTATCCATTTTCTTTTGTAGAAGAGATTTTCAATATGAAAACAACTGGTTCGGTGACAGACCCTATTCAATACAATAATGAAATTATAATAGGTGTTCTAAAAGAAATGCATTCGTCAAATGGCAAATTAAACATGCTTGACACTGGAAAACGTGTGATGATATCGCTAAAAGAGCAATTAATTAGCTATCTGGAATCAAAGTATAAAGTTGAAGTTAATCACGCTATACTTGATAATATATAGTCAAAAATCTTATAAGTTGCTTCAAACGCATGATGTCATCCCAGTGTCAGCTACTTTCATGACATCGTCGTAACATTGTACCATATTACAATGTTCGTACAGTTGGTGCGACCCAAAATCGTGTTTGTATAGGGTAACCTCCGTAAATTATTCACAAAATAGAGAGATTACCCATGAATAAAAATATAACAGAATTATTTTGCCTGATCGACGATTTTTGCAATTCAGTTGACAAAAATTTTGCAGAAAAACTTCTACCAAGTGGCAAAAAACTAACCAGGAGGCCAGAGATTACGCATTCAGAGTTTTTACCATAATATTGCTATATCAAGTGCGACAATTTTAAAATTTTCTATGTGCATTATTTGAAATTATTATACGAATCAGCGTTTCCAAAATTGCCATCCTATAGTAGGTTTATTAGGCTAAAATCGCGGGTTTTATGGTATTTAGCGCTCTTAATGCAATGGTTTTGCGAACAGTCAAAAGTGACAGGGATTTCGTACATAGATGCAACATCTATCGCTGTTTGCCACCCAAAAAGGACCTCGAGAAACAAAGTTTTCAAAGGGTTGGCAAAGATTGGAAAGACTACCTATTGGTGGTTTTTTGGTTTTAAATTGCATATGGTAATTAATGAAAAAGGTGAAATTCAAGGAGTTACACTTACTAAAGGTAACGTTGACGACCGAAAACCCGTACCAAATTTAACCGAAAAACTGATTGGTCTTTTATTCGGAGATAAGGGCTATATAAAAAAAGAACTCTTTGAAAAACTCTTCGATAGAGGCCTCAAACTCGTTACCAAAGTAAAAAAAGGTATGAAAAACACATTAATGCTGCTTGAAGAAAAGATTTTTTTAAGAAAAAGGTCGATTATTGAAACAGTTTTTGGTTACCTCAAAAACAGACTTGAGCTTGAGCATTCAAGGCACAGGTCTCCAATAAATTTCTTGGTGCACATCTTTTCCACATTAGTTTCATATTCTATGAAGCCTAAAAAGCCCTGTATTTCTAGATTTTACTGTATTGATTAATCCGCAACTGGGGTTACTAGCAGAAAGAATTTCTTAGGAGGAGACATAATATATATAAAACATGAGATGAATAAAGATTATGTTAAATATAGAATTAACGAATTATTATATAGCTTTTAGTAGGATGACAGTATTATAAAATTTAGAGGCATCAAAATGGAAAATCACGCTAAAGAGAGTATAAAGCATAAAGTAGTGTTACCAAACTCAAAAACAATCAACATTGAAGGAACAAACTTTAAGTACGAAATACATTACGATCAATTAAATGATACAGATCTTCTTATGATTGAAAAATACGCTAATCATATTTTTCATGCCTATCAAGAGAGATATGGTTTAGATGTGAACACAGATTATACTTTCAAAGGCTTTATATATAACAGCTTAACAGATTTTCGTAATGCACGTCCAGGGCATAACACGGCTTATGCAGGCACATCTTTTCCTCATAACAGTGGGTCTATAGCTTATGATTTGACATCAGTGATTGAGTCTACTCTAACTCTTTATAATCAGCACAAGCGCGGTATTCCTTACCCAAAAGGCAGATACACATTTATAAAAGATGTAGAAAAAGAATTAAAAGCCATTAGATTAGACGATAATCAAGAAGAGTCAAATACAGCGGAGAAACCTGAAACAACAATTCATCAGGAAAAACAAGAAGAGCCAAAAAGAACAGAACCTTCAGGCTCAGTAGAAGATGAAAAAAGTAAGGTAGAAGAGAAAAAAAGTGGCCAAGAAGAAATCAGTACAGAAAAGCATCAAACAATTAATCAAGAAGAGTCAAATACAGCGGAGAAACCTGAAACAACAATTAATCAAGAAGAGCCAAAAAGAACAGAACCTTCAGGCTCAGTAGAAGATGAAAAAATCAAGCTAGATGAGGCAAAAAGTAGCCAAGAAGAAGTCAGTCCAGAAACAGTGTTGCCATATTCAAAAACAATCAATATTGAAGGAACAAAATTTAAGTATGAAATACATTACGATCAATTAGATGATAAAGATCTTCTTACGATTGAAAAATACGCTAATCATATTTTTCGTGCCTACCAAGAGAGATATGGTTTAGACATCAGCAAAGATCATACTTTTAGAGGATTTATATATAACAACTTAGCAGATTTGCGTAATGCACATCCAGAGTATGGCACAGCTCATGCAGGCGGGGATTTTCACCACTACCCTCATGAAAGTGAGTTTATAGCTCATGATTTGACAGCAATGATTGATTTTACTCTAAATTTGTATAATGAGAAAAATTCTTGTATTCCTTACCCAGAAGACGCATACACATTTATAAGAGATGTACAAAAAGAATTAGAAAGCATCAGATTAGATGATAATCAAGGAGAGTCAAATACAGCGGAGAAACCTGAAACAACAATTAATCAGGAAAACCAGGAAGAAGAGTTAGGGGAACAAGATGTTATAATAAGTACTGATCACCCGCTAGATGATTATAATCATGATTATCACTTAATAGGTTAATATATAGGTGACCTTACCCAGAAAAAAAGAAGATGGTATGAATAGGTATTGCTTGGTTGAAAGCAAGAGAAGATGATAACAATTCATATCATCTGAGTAAGGTCACAATCGTAAAGCTTGAAGATTTAGGCATCGTTTCACAAACTTCTCAAGGAAAGAGAGATCGGGTTTATTGTGCAACTGATATTTTGAATATTCTAGAAGAACCAACTAAGATTACAGAGAACTTCGATAGCACATTATAGCTATAAAAGCACTTAAATCGGTGAAGAAAAAGTTAGAAAAACAGAGAAATTGCTCAATTTGTTTGTGTATCATACTCCATCTATTGAAATTTTATGTATGTACAATATAATCTATAATAACGTTGAATTTATTACCAGTATAATATATTAAAAAATATTATGAGCTTTGTGAAAGAAAGAAACACTCCTGTGATGGAACAATATTTGAACCTGAAAGCTCAATACAAGGATCATCTGCTATTTTATAGGCTAGGAGATTTTTATGAGTTGTTTTTCGATGATGCTATTAAAGCTGCGAAATTGCTGAATATAGTGCTAACCAAGAGGGGCAATTCAAATGGGCAAGAAATACCAATGTGTGGAGTGCCAGCACACAGTAGTGAATCTTACCTACACAAGCTAATAGATTTAGGATTCAAAGTAGCAATCTGTGACCAATTAGAAACTGCTGATGAAGCAAAAAAGAGGGGCTATAAATCCATAGTAAAACGTGATGTAGTGCGAGTTGTAACTCCAGGTACAATTATAGAAGATTCGCTACTGGAGGATAAAAGCAATAATTATCTCGCGTCCATAGTTGAACAAAATGACGAATATGCTATTAGTTGGCTTGAATTATCAACGGGAAAATTTTTTCACACTTTAACGAGTTTGAAAGCTCTAGATAGTGATTTGTTGCGTATATCACCAAGAGAATTATTAATTTCTGAAAAACTCACTGAGGACGAAAAAATTAGATCGATTTTAAAAAATTATAAAATATCAATTACGCAACACGCACAGAGCCTTTTTGAGTATAGTAAATCTCACAGAACATTATGCGAGTTTTATAAAATCAGGGAACTTGGGAGTATAGGAAATTTCAGCAAAGTAGAAATCATGGCGTGTGGTGCACTGCTTGAATATGTCAGAGTAACACAAAGGGGCTCCATTCCAAGGCTTGAATTCCCAAAAACCTATAAGCAACAAAATTTCATGCTTATTGATGCTTCAGCAAGGAGAAATCTTGAGTTGTTTTCAACTCAATTTGGTGAAAAGAAAGGTTCACTAATTTCAGTTATTGATCATACAGTTACAGCTTCTGGTGGACGCCTGCTCAAACAAATGCTCGCTTCACCCCTTGCTTGTTCTAAGGCGATTAACCTAAGGCTCAGCACCGCTCAATTTTTTGTAAATAATCATGAGCCACGCAGAAAAATACGAGAGATATTATCTAACATTCCAGATATTGAAAGGTCTTTATCGCGCTTAATACTAGGGCGTGGTTCACCAAAGGATATGAACCTATTAAAAATAGGCCTAGGAAAAACTTTAGAGTTGTCTGAGCTCTTATGCAAAATTGAATTTGGTGAAAATGGATCTCTCCCACAACAATATGTCATCCAAACTGAGATCCAGCCAGCGTCACGCGCTGGAATGACAGTAAAATCAGACGAGAGTGAACTAAGCACAATACATAAAAGCCTTGGCAATCATAAAGACCTGTTTGAGCTTCTAAACGGTGCTGTGCTTGATAACAATCTTAGTTCCGTGAAAGAGGGAGGGTTTATCCACCCAAAATACAACTCAGAATTATCTGAGTTATCCTACATATTAAATAATAGTAATAAACTAATAACTAAGCTCCGTGAATCTTATCGCGACCTAACTGGCATTGCCGCACTCAAAATATTGCACAACAACATACTTGGTTATTACGTTGAAGTGTCGGCAAATCACAAAATAACTTCGGATATATTTATTCATAGGCAAAGCTTAGCAAATAGCGTTCGCTATACCACTAATGAATTGAAAGAGTTAGAAAATAAAATTCTTACGGCACGTGATGCTGCAATCGGCTTAGAAATGAAAATTTTTAGTGAACTGTGTAGTGAAATTGCTAAAGAGTCTGAAAAAATTGCTCTTGCTGCAAATGCTTTGGCAAAACTTGATATTAGAACCGCGTTTGCAGAGCTTGCAGTGCAAAATAATTACGTAAAACCCATCATTGATGACAGCAAAGAGTTCAATATCTGTAGCGGAAGACATCCAGTGGTTGAAGTTAACGATAAATTTATTGCAAATAGCATCAATTTAGCTGGTATACATCTAATTACTGGTCCTAATATGGCTGGAAAAAGCACTTTCTTGAGGCAAAACGCTCTCATTGCAGTTTTAGCTCATATGGGATCGTTTGTGCCAGCAGAGAGTGCACATATTGGAGTGATTGACAAAATATTTAGCAGGGTTGGCGCAACGGATAATATAACAGCTGGTTATTCCACCTTCATGGTAGAGATGATCGAAACAGCAACGATAGTAAATCAGGCAACAGACCGTTCCTTGGTGATACTTGATGAAATTGGTAGGGGCACAGGGGTGTATGATGGATTATCTATTGCACAGGCGGTGATTGAACATATTCACAATGTAAATAAGTGCCGCGCCATTTTTGCAACTCATTATCATGAATTAACTAAAGTAAGCAAATACTTGAAGAACGTGAAATGTTTTTGTGTAAAAATAAGAGAGTGGAACGGAGAGGTTATTTTTCTACATGAAGTAATTGAAGGCATTGCAGATGAGTCATATGGAATACATGTAGCAAAACTTGCTGGTTTTCCTGATTCTGTTTTAAATAGAGCAAGTGAGGTGTTTGAGGAGCTAAAGGCTTAAGAGGAAATTCTTACATAACTATTGTTTAAGTGAAGAGTCGCCCACACAGTCTACCATATATGTCAAATTAAGCTCAAAATTGTAAGCTTAAAATATGATTGAATAGTTGTGTGTATAATTATTAATGTTTTTTCAGTATTTCTACTATAGCTCTTTCTAAATTTCTCGACCCTAAGAATGATGTCGGTAACCGTTCACGCAATGGCGTCAACTTAAGGAAAAATATCAGCGATAGTGTATAAAATTTCTCTCTAAAATTTTTACCATTAAATTACCCAAAAGCTGCAATAAATAGCACTTTTGTTGCTGTTTTATTTCAACAAAGAAGTCTAAAATGTGTCCTTAAGTTGACGCCATTGCGTAAACGGTTACGAATCTTCAGAATCTGGTTTTTCAAAACCATGCCAACTTTTGATTAATCTTTCCGAACTTGATTGATCTTGCAAAGCTGCATCCTGTGATACAAAGTCTCTAAAATTGGAACCAAACATGTTTTACCCCTAATTAATAGCTGAGCTAAGTATAGCATTAAACAACAATCTTGCTAAGCAAATTATTAACTATCTTAGCAAACAGACTTACATCATCCATCTCTTCACCTTCCACTATACAAGCTTGGTAAAATAATAAATGAATCATGTCCTCCAATGTTGGATTTTCACCATTTTCAGCGTGAGATTTCATTATACTTTTTATTACAGGATGTTTAGTGTTAATTTCAAGCACCTTTGGCGTGCGGTAATTTAGCTGCTTTTGTTCACGCAAAAAACGCTCCATGCGAAGATCCATAGCGCCTTCATCAACCGCTAGACATACAGGACTGTCAGTCAATTTTTTAGAGATCTTTACGCTTTTCACTGAACTGCCAAGAACCTTGGTGAAATATTGCAGTATAGTTTCTTCAGTCTTTTCTTCATCTTGCTTATTTTCTTCATCTGTTTTATCTTCTTCTGAAGAGAATTTTTCTAAATCAACATCAGCGCGGGTCACAGACTTAAATTTTTGATCTTTATATTCATGAATCACGCTAGTCCAGAAATCATCAACTGGATCAACAAATAGGAGCACTTCTAGTCCTTTACTGACGAATCCTTCAAGTTGTGGACTGTTTTTCACTGAATCCAAGCTATTTCCGGTGAGATAATAGATATGCTCCTGCTCAGGCTTCATTCTGCTTATATAGTCATCAATGCTGACTAATTTCTCATCACCAGTGCTCTGAAATCTGCAAATTGAGAGCAGCGCTTCTCTCTCATCAGTTGGCATAGCTTCACAAAGACCCTCTTTTAATACTGCACCAAAATTGGTCCAGAATTTTGTGTACTCTTCCAAATTCTCTTTTGCCTTTTTACCGAGCTCTGATATCGCGCGTTTAGTGAGGGATTTCCTGATTTGCTCAACAACACGATTATTCTGCAGCGTTTCTCTGCTGATATTAAGAGGCAAGTCCGGTGAATCAACCACGCCTTTCAGAAAACGCAAGTATTGTGGTATAATCTGTACGTTATCTTCAGTGATAAATACTTTATTTACATATAACTTCACAGAGCAACGTCTATCTGGATGAAATAAATCAAAAGGTTTTATAGAAGGAACATAAAGCAAATTCGTATATTCTATTGCACCTTCATTTTTATTATGCAATATCATCCAAGGCTCCCCGCCAACGTGAGCAACACTGCGGAAAAAATCGTTGTGCTCCTCTTGAGTAACATCATTTTTTAGCTTAGTCCAAATTGCAGCCTTACTGTTTAACTTTTCACTTTTTCCTTCTTCATTTATGAATTCAACAGGAAAGTTTATGTGATCAGAGTAAGTAGTGACAATATTTTCAATACGAAATTTATCTAAAAACTCGTTTTCTTCAGGATGCATAATGAGCGTAATTTTGGTTCCGCGAGGGACTTGATTATCTGACTTGCTGATTGAATATTCCCCATCTCCTTTGGATTTCCAGACCCAAGATTCTTCTTCTCCAACTTTTCTCGATTCTACTATTACCTCCGATGCAACCATAAAGCTTGAGTAAAAACCAACACCAAACTTCCCAATCAGCTCCACAGTTTGGCTTGAATCCTTGCTATTCTTAATCGCATCCAAGAACTTTTGCGTGCCAGAGCTTGCAATTGTACCAAGGTTGTCTATTAAATCTTGTCTGTTCATTCCGATGCCATTATCAGTGATATATAGCTCGTTCTTATCTTTATTGGAGCTGATAGTGATTTTTAATTCATCACTAGAATCCAGCAAATTAGGATTTAGTTGAGATTCATAACGCAACTTATCACATGCATCCGATGCATTTGATATTAATTCACGCAGAAAAATGTCTTTGTTAGTATAAAGTGAATGAATCACTATATTCAGTACTTTTCCTACTTCAGCATCAAATTTTAAATTTTCAGTTTCTTGTACATTATGCATTTTGAGCTCCATTATTTGCCTACTACCCTAATAATTTAAGTATTGCACTGCAATCTTTCAAGGTCACACACGCCAAAATTAATGTAGCCGCCATATTATGACACCCAATTTATGGGATTATTGCACAACTGTATGAACTTCCCATGCTGTAAATCAACTACTGGTAGCACGTGACGCTGGAATTCCTTTGTCATCCCGGTGCCCGCTGGAGTCTATTTTCTTCTTTTCTGGGATTAAGCGTCACGTCCTGTAATGCCCCCGAAGGGATGCAAAAGTTTTTTGAATTTGCACAACTAGAAAAATCTTTATAAAATTTACTTTTTCTAAACTCTTCAACTTTCTTTTCATCATTTAGTGAATCATGCTTAGAAAAATATTCATCTGTCTTCTGAATATATAAACTAATCAACTCAGAAAAAGCATAACCAGCTTCATTGGAAGATTTTAAACACGTGATTGGCAATTTGTGTACATCTTTATCAGCTTTTTTAGGATCAATACATTCATCATTCCTTCTTAATATTGTATGTTGCTTGAAAAATTCTTCATATTCTTCAAAGTCTTCAAAGATTTCTTTTTTTTGGTAATCTTTCCTTCTACCATTTTGCCCTATTCTTTCTATTTTTGTCGCAAGCTGCGCTGGTTGTTTAATGGTTTTGTCTCCCTCTCGATTGAAGTACATTGTGTAAGGAGTAATTGCATTGACAATTTTATGTGTTTTCCAATGGCAACCAAAAATCTTTAGTACTAATTTGATTATCGGAGCAAGAAAAATTTTTAATTTCGCTATGAACCAAAAATAATAAAGAGACGCTTGTTTGAGTGAACTAGCAGCATTGCTAACGATACATCTCAAATGTATATCCCTATCTTTAAAATTTTTATGAACTTCTGCAGCTACATGTCCACCCAGGCAGTCTCCGAACAATATGATATCATCTGGTTTTATACCTTTTTCCAATAAGTTAGTTACAACTGCAATACCAGATTTAACTCTATTGCTACGTATCAATGAGCTGTTTCTACTTAAGCCAAGCCCAGGATAATTAAAGAGATGTACAGTAATCCCTTGATCTGTAGCCCAATTCCAGTTTTGGGAATAATCTTTGCGAGAACTTAACGCTCTATTTCCGCCAATAAAATATACCAGATGTTTTTCACTTTGATTATTGTTTTGGTCTGTATTTTTACTAGGAAGTGTAATTGTTTGGATTTTTATCCCATTTCGAGTTTTCACAAACTCTTCCCTAGTTTTTATTGTAGTTTCTTTCGTTACCTTCATGTCATAACCCTCACTATATTAATTTAATGATACATAAAATTTCAAAAAGTCAAATTTTATGAACAAAATCAACTTTCTCAAATTCATCGAACTATGTTTTCAAGCAGTAGTGCCGGGGTGTGAGTATAATGATTATCGGTACATAAAAGTCATAGCAGATAGGCTGGAAGCAGCGAGCGCTGGTGAAGTGAAACGAATAATATTCAATATGCCTCCGCGCTCGATAAAGTCTATGTGCGTGAGTGTTGCGTGGCCCGCATGGATACTGGGCAACTGATAGTTGCAAGTTATTCTCGGCTGCTCAGCGAAAAGCACCTTTTTTTTTCGCTGTTAGTACTAATGATTCATTAAAGAAGCTGTCAATATCACCAATACTATCTATATTTTTTGTACTGATAGATTGGTCAATTCTTTTAACTAGATTAGATAAAACTTGGTTAGGTCCAATTTCAACGAACTTGTTAATACCACAACGCGCCATATGTAAAACCATTTCTCTCCATCTCACTCTGCTTATAATTTGCTTAGCAAGCAAAGTTTTTATAACTTTGGGATCACTCTCCTCTTTAGCTGTAACATTTGATATCAAAGAAACTATAGGGCGAGTCATTTTAATACCCTTCAAAAATTCCAAAACTTTTTCATCAGCAGGTTTCATAAGAGATGAATGAAAAGGTCCACTAACCTGTAATTTAATTAATTTCTTCACACTCGAGTTTTTGAATGAATAAGGTAACATTTCAAGAGCTTCTCTAGTGCCACTTATAACCACTTGTCCGCCACCGTTATCGTTTGCAATTTCACAAACTCCATCAATTTGGGCTGATTTCAATATATCTTCCACTTCATTTATCTCTGCTCCGAGCAATGCGACCATTCCGCCTTTACATTTCAGTGAAGCTTCATGCATTGCTTCACCGCGAACTTTTAGCAGCTTGATTGCAGACTCAAGAGTCAATGCCCCTGCAGCACACAGCGCTGTATATTCGCCAACTGAATGCCCACAAACATACTTAACATTGTGATCAGTGAAAAGAGATTTGCCAAACACATGCTCCATAACACGTAGCATTGCAATTGACACTGCCATTATAGCTGGCTGAGCGTTTTCTGTAATGGTTAATTCTTCAATAGGACCGTTGAAGATTAAATGAGACAGCTTTCTACCCAATATGCTATCTACTTCATTAAATACTTGCCTTGCAACGAAAAACTCACTACATAAGCTCTTTCCCATTCCTACAAACTGAGAGCCTTGACCAGGGAAAGCGAAAATCATATACATATATTAATACAGCTCTCTTTAAAATAAATTTATGCTTGGTTGTTGACTTTGTTTTTTCTCTAACCTGCTAATTTTATGGCGCTCCTCAAGAGCAAATATTCTCATTGATAATAAAACCGTAAGGAACAAGGATAACGGACCGATTATCTGTATATTGAAGTTAAGACTAGCTATATCTGGTATACCATAACACATAAGGTTCACAACCAAACACAATACGAATAATGGCCAGTATGTAAAATTCATTTTAAGATAAAAGCACAGATCATCTTTACTATCGATTATCATAGTTTTTATTTTTTTATATGTTTTAGCAAGCATAAATTTCTCAAAAACTAACACAATAAATTATAGCATAAATATAGATAATTGTCAATCATACGAGCATTTTCATTATTGACTTAATAGTTGGGTTAGTTATAATGTTAACTGATTAAAAGTTTATAAGCAACAATGGCAGAAATTAATTATCATAAAATTATCGTAGTTATGACAGACGGTCAAGAATTTGAAACTCGTTCCACTTATGGAAAGGAAGGCGATAAGATAAAACTTGATAGAGATCCTCTTGTTCACCCTGCATGGACTGGAAGTCTGGCAAGTGGATCAACAAATAAAACTAGCAAAATAGCTAAGTTTAACGATAAATATGGGGATATTTTCTAATTTTTTGCTTCTTTATTTAGGAAACTTGCTGAAGCATGCATAAATATAAAAATATAGGTTATGTTGCTTCTCTATCACCAAAGTCACAGGAAGTATCTAAACTATTACAGAAGCTTAATTTTATCAATATAACAGAAGAAAATAAGTCTGAAATTGATCTACTTATAGTTGTTGGCGGTGATGGCTTTATGCTACGCACTTTGCACAATTACGTCATAGAAAATAAAAACATGCATGTGTATGGGATAAACACTGGCAATGTTGGGTTTTTGATGAATAAATGTTTTAGCCGCAGTGAAGATTTAATTGATCATATAGAGCATGCAACTTCAACCCAGTTAACTTTGCTAAAAATGGAAGCCACAGATACAAGTGGCAAGAAATACCACTATATAGCGGTAAACGAAGTATATGTTTTTAGAAAAGCAAACCAAATAGTAGAAATGAATATCACTATCAACGATAAGCTAAAAGTAGAAAAATTTAGAGGGGACGGAGTAATATTATCTACTCCCACAGGCAGCACTGCATATAACTTTTCTGCCGGTGGTCCAATTTTACCACTAAATTCAAATTTACTTGCACTCACTTCTATCAATAGCTATTACCCAAGGCATTGGAATGGAGCGCTAATTTCAAATGACAGAGTAGTGCAAATTGACATTAACGACACAAAAAACCGTCCAGCACTTGTAGTATCAGATTATAAAGAATTTCATGATATATCACAGATAAAAATACAAAAAGACCATGAAAACACAATAACTTTGCTTTTTGACAAAGATTACCCTCTGAATGAAAGGATCTTTGATAGACAATTTCTATACTAATAATTATCCGTAAACTGGTATTTACTATATCTTAATAACTATAGCATAATCAATGCAGCATAGTAATCAATTTTGGAGGATAAATATGCCAGGAGCACGAGATCAAGATACAGTAAAAATACTTTCTTATATACCAACAGGTAAAGATGACGGGACGAAGCCAGGAATTCCACCAATACCAGCACTTAGGACAAGCGTTCCCCCAAAAAAAGATGATGAAAGTGAAACTTCACAATCTACAAATTCGTTTGATAATCCGAATTCTGATAAAGAAGATAATAGCCCAGAGAATCATGATTATGCAACTCCAGACCTAAGTAAAAAAACTCAAAAAAAGAGTTTAAGTAGTGATAGTGGAGTAGGCGATCAAAATTTGAAAGAATCACCTGATGAAGAAAATATCTATGAAGACCCTGATACTCTTGATCTTGATAAAACATCAGCACGGGTACAAAGAACACTCAATGACAAACTTAGCAATACATCTTCAACTTCTTTACCACCATATGTAAGCACAAATAACTCTGAAGAGTCTTTGCTCCCAAATAGTGAGTCTGATACAGACAGCTATGCACCTCTAGAGAGCAAAAAAACAAACAGAACCTGGCCAAGAGCAAAGTATGCCATGCAGCAGAAGAGCGTTATAATTTTTGGTGCAACTGCTATTATACTCAGCACATCTGCAGCTTTATTATATTTACAAGATAAAGAAAAATTTATTGCATTTTTTACAAACAGCCCAAAATATATCACTATACCAGTTATCGCACTTGCTGCGTTGCTTGCAATTAGTCCAATACTTTTTGCAATAAAGCAATTTAGAAATACTGCAGAGCATAAAACTCAAGAAAAAAATGCGGATGGAATTTTAGCTGAGGTGTTGGAGCATCAGCCAAAAGATAAAGCTATAAAATCTGTAAGACTGGAATATAGTAATGGCACTCATTCAAATTTTGTACTTAATGCTTGGGAAGCTAAAAACAACTTCATTAACATTGACGAAAAAGTAGTTAGTAGAACTAATAAAATAGAATCAGTAATTAACAATAGGCCACTATTTACTGCACTATTGACCGGTGTAGTTGCTGCAAATATAGCGTTTCCTTTAGGGCTACTTGCAACACATGGTGTTAATGGTATACAAAAATTTTACCAAAACCCTTTGATTAACAACATAGGGTGATCATTACTTATAGGTTCTGGTATATTTGCATTATCAATTATATGTCTTGGCGTGCATTATTATAGAAAAACAAATTGCACTAACCTTATATATTCTCAGGAAAAGATTGATACTGAAAGCGTTAACAAGAAATTCATTGAAGAAATAAAACAAGAAAGAACAGAGGTTCTTGGAGAAAACCACAGTAAAGACGCTAAACGCAGCAGCTTAACGCTTGAGCAAGTTGTAGTCCAATCTCATAATTGTAAGGATGTTGTTTATAGTGTCAGTTAATAAAATGCATGATATAGCTAGTGCAGCCCTACGTCATACCGCCGCAGACCTTCATACCGCGATTCATTCGCGGTATCTCTAGATCCCGCTAACACGTAGCGGGATGACGATTGTCAGGGTGTCATGAAAGTAGCTGACACTGGTTTCCATCCAAGAGGGTGTCATCCCAGTAGCTCCTTCGGTGTCATTCCAGTGCTTGACACTGGAATCCAGAAAAAAGAATGGTGTCATTCAAGTAGCCTCCCTCCCCTGTCATCCCAGTGCTTGACACTGGGATCCAGGAATTTTATTAAGTTGGTAAGCATAAAAGTAGCCGTTTTATGCTAAAATACAACGTTTTGATGATTATGGAAATGCTGGATCCCAGTGTCACGCACTGGGATGACATTATAGGGGCACTGCTATTATAGAGTGAACCAGTGTCAGCTACTTGCATGACACCATTCTTTTTCCTGGATCCAAGTAGTCAGGGCACTGGGATGACAAGGCTATAGGTTGCAAGCGAACTGTCATACCGTCACGGATAGATCCCGCTAACAAGTAGCGGGATCTATCCGCGGCGGTATAGCTATACCTTTTTTCTACTTAGTTTGGGTTATGCAAGAAGTCTAATGAAGTGAAAATAAATTTATTTACCAAAATAGAGTTGCCTTGGTCTACAGATCTTAGTTTCTTTATCATTTATCATTTCATACCACTGAGTAACCCAACCAGTGGTTCTTGCAAGTGCAAAAATAGGCGTGAACATATTTGAGGGGATATCAATAGCATTCATTATTATACCTGAGTAAAAATCAACATTTGGATATAACTTACGCACGATAAAATATTCATCCTTTAAAGCTATTTCTTCAAGTTTTTTTGCAATCTTGAGCAATTCATTATTTTGTTCTAGTTTACTTAGAACCTCATGACAAGCGTCTTTCAATATACGCGCGCGCGGATCATAATTTTTATAAACACGATGTCCAAATCCCATCAATTTAAATGGATCTTTATCATCTTTAGCTTTTTCGATGAATTTATCTATATCTCCACTTTGCTCTATCTCTTTTAGCATATTTATAACTGCCTCATTAGCTCCACCATGTGCTGGTCCCCAAAGTGTAGCAACTCCTGCAGAGAGGCTTGCAAACAGATTAGAACCAGCCGATCCCACCAATCTGACAGCCGCCGTAGAAGCATTCTGTTCATGATCAGCATGGAGAGTAAATATTTTATCCAAAGCTTTTGCAAAAAGGGCATTATCAACAGCATCGCCAAATACCATCTTTAAGAAATTTTCACTGTAACTTAATTCATTGTTAGCACTTATGAATTCCTGATTGTTGATATGCCTATAAATCATTGCAATAATTGTGGAAACTTGCGCTATTGCAGAAATTCCAAAATCTAGGTCTTCACCATTGACATTGTTGCCATGCTTTTCATAGTAAGATGCTGACAAACTTGCAAAACATGCAACTAAAATCGACATAGGGTGGGCAGTTTGTGGAAATGCTTTAATTACATTTGTAATTTGCTCTGATACTTTGGATACCTTGTGTATTTTGAGAAGAAATTTTTTGTGTTGCTCTGAACTGGGTAGTTCACCATGGAGCAATAAATAAATCACAGCAGTAAAACTATTATTCTCTGCCAAATCAGCTATATTATGTCCCCTATATTTAAGCACTCCTTCATCTCCATCAATAAATGTAATCGAAGAAGAACATGAAGCTGTGGAAACAAACCCCGGATCATAAGTGAATAATCCTGTCGTCTTATATAAGTCCTTGATATTTAACACGTTAGGACCTATTGTTCCACTTAATATAGGTAACTCGATTTTTAATCCATTACTTAGTTCTAATAGCACTTTTTTATCCATCACTTAAGCTACTTAAATTTTATACAGAATATACAAATTGAGGAGTATATATTAATACAGTTAACTTTACATTAACCGTATTAAGCGGTCATCAATGCTTTTACTTTTGCATTTAAGCGACTTATTTTACGCGCAGCAGTATTCCTATGAATAACACCTTTATTCACACACTTGTGTAAATGAGATTCAGCATTCCGAAATGCCAGAACAACATTTTCTTTGTCGCCAGACTTGATTATATCAACCAAATTTCTAATAGCGGTGCGAGTTTTACTTTTCCGCATCTTATTTATTAAAGTGCGCTTTGCTATTACCTTTATCATTTTTTTAGCACTCTTATGATTTGCCATATATTAATACCTAAAATACTGTACTTTTCTTTTAATTATAAAGCTTTTTTGTTAATTTGCAATATCAGTTTTTTCTGTGGTTAATTTACTACTTCTCTCTTCAATAATTTTTTCTAAACTTTGCAAGAATTCACTTTTGTTTAATCCAGGATATATTGGGGGCAATATTTCTATTACTGCCTTTCCGGGATTCTTTCTCAGAGAAAGTATGCTTTTTGGCCAAAACAAACCAGTGTTTAAAGCAACTGGTAATACAGGAACAGATAATACGCTATATAAAGCAGCAATACCTGGTTGATATTTTATATTTTGGTTTATAGTCGTTCTTGTGCCTTCAGGAAATATTATTATGCCTCTATTTTCTTTTATACGCATTTTTGCTAATTTAATGATATGACGCATAGAACTGATACCATCTGAGCGGTTAATAAAAATCATTCTGAGCGCCATGAGATGCAAACCAATGAATGGAATCCATTTCAATTCACGTTTTAAAATAAAAACCGCTTTTCTAAATAGTAGTATAAAAATAAATGTTTCAAATGGAGATTGGTGTTTTGATGCAATTATAAAAGGTTGCTTAGGAATGTTTTCCATTCCCCTCACTTCATATTTAATGCCACATAATAAACGCAGCATGAATAATACAACTCTCACCGAACAGACGAGGAAAATAGTCATTATACGCGCAGGGAAGAGAATTACAGGGAGAGTAATTAAAGTATAGAATACTTCCCATAATATAAGAAAGAAATTAAACAACAAACTTGAAATCATAAACCCACATAAACTTATTTTGAATTTAACTTTACTACGAATTAAAAACAATAAGTTTAATTATTGATCATCTGAGTAATAGGATGCGAATCAGCTAGTTTGTCCTTTAACTTTTCGTTAGCAATATGAGTATATATTTGTGTTGTAGAAAGGTTAGTATGGCCAAGAATTTTCTGTATTAACACAATATTTGCCCCGCTATCCAGTAGATGGGTAGCAAAAGAATGCCTAATCACGTGTGGAGAGATCTTATTTTCATCAATATTGCATTTTCTTGCCAAATCCTTCATTAATTGACCGACCCTCTGCCTTGTAATTGGTTTATTAGGTTTATCACCTGGGAATAGCCAATCGGATTCCTTTTCTTTAGAGATCAGATTATCACGAACTGATAAATAATTTCTAAGGCTCTGTAATGCTTGTTCATTAAAAAGGATTTGCCTCTCTCTACCACTTTTTCCTTTTATTATTATATAGCATTCTTTGTTATTACTGTTTATTAAATGTGACACTTCACATAACTTCATATTAATTAGTTCAGAAACACGCATTCCAGAAGAGTAAAGGATATCTAGAATCGCACATAGCCTTTTACTGCTTATCTCTTTATTCGATTCGCTTGCTGATTTTCTCACTGTGTCCATTAGCAAAAATATTTCTTTGACACTTAAATACTTAGGCAAAGGACGAGAAACTTTTGGATTCTTTAATTCAGCATCATTAGCCGGCGCTGGATTAAAATCTATTATTCCGTCATTAAATAGACACTTATAGAAATTTTTCATAGCGGATATTTTTCTTGATATAGAGCTACTTTTATATTTTTTTTGCGTACATAGAGATTTCATATAGTCTTTAATATTGGTTTTATTTGCACCAACCAAGGTAGTGCTGCTTTCCAATAAAAATTCTTCAAACTGATGTAGATCAGAACGATAACTTTCCAAAGTATTTTGTGTAGCGGACCTCTCTGAAGCCAAAGCATCTATGTAATATGTTATGTAAAGATTTTCTTTTTTATTTTGCGACTGTTTATTTTTCATTATCAGCTCCTATATTTATTTCTTTAGCTATAATTTGATTGAAAGTGTTTCCTATGTTTCTTATGAGAAAATATGAGATAAATAAGGCATTTATCAATAGAGTGAACATCACAAACTTTTGCTTTAACCTTTTTCTTAAATTTAATCTTACTCTTATCATAGTTAAATTATAACGTTAAATCTATAAAAAACACCTTATAAAGTGAGCTCTACTATAATATAAATACTTCTTAGCTGTATCTATCTATATTTATTATGACATAACATTTATTATAATTCTAACATAGACAAGTGGAGATTTCAATTACGTTAGTGTTATGGGTGTTAATAAATTTTTAATATACACCTTTACAAAAGAAGAAATCAAATGGCATCTTTTTTTAATAAAGTGCTAATAAAAGGAACGGTCACATTTGACCCTATAGATTCATTATCTATCTTCTCTATAATTTTGTCAATGCTATAGAAAGAACGTTCTATTCTTGCTAAAATATAATTAATCACTTTTAAATCAATTTTTAACTGTTTATCTGAAAATCGTTTTATTAGCATGATTCTTAATAATTCTTCGCTTGCAGGCAAAATTTTTACGCTGATAGTTGATAATATTCGAGAACTTAAATCTCTTAGTGTGAAGTTAAGCTTTTTTGGTGAAATTGAAGAAGTGATTAGCAGCCTCTTGTCGTTTTCTTTCATGTAATTGTAGCAATGTAATAACATTGCTTCATCTTTAATGTTTTGTACGTCTTCTAAAATAAAAGCATCACTATACCTAATCTCGCTTACGAAGTTATTCACATTGATAAAGATTGCATCGTTTATTGATTGCCAAATATGAGCAAGATGAGTTTTACCAGAGCTTTTAGGTCCAAAAAGAATCAGACATTTCCAAGATAAGTCATCAATTACTGAATTATATATGTGCTTGTTTTCATCTAAGATGATGTAATTTTGCCGACTATAATCAGCTTGATTGTTGTTAAATAAATTTAATTGCACGTTGAACCTCTTACGTAACCTCTTTCTGGTAGTAATTTTTGCGCAGAAATTTACTTACGCTCCTCAAATGTGTCAGGTATTCTGGGCTCATTTCTCCTCTTACCATAAATTGATTATGCAAAAGGTCTGTTAGCCGTTTTTATAAAGCTCACTTTTAAAATATTTATTGATTGCATATTCTACTGATACATTGAACATTGCTATTATTGGAATAAAAAGTAATATACCTATAAATCCAAAATATGAAGCGCATATAGTAATTCCCAGAATAATTACAGTTGGATGTATATGAACTTTTTTTCCTATTAATAAAGGAACTAATATGTTTGAATCTATTAATTGTCCAACACCAAATAATAGCAAAACAGCAGCACTTTCAAACCATCCACTAAATTGAGTGATAGCGCTCAAGAACCCAATAATGGTATATAATAATGGCCCTATGTAAGGTATGAACGTTAATATTCCTGATAAAATTCCAATAACAATAGAGTGTTTCAATCCGATTATGCTCAGGCTCACAGAGTAAAAGACCATCATGACAATACATACATTTACCTGCCCCTTTAGATAACTAGATATAATGAAATCTACTTTGGAAAAATAATTTGCAACTTTTTCTCTATAAGGCATAGGAATTAATTTACTAGCTTTTTCTATAATTAAAGGCCAATCACGTAATATATAGAAAAATACTACAGGAGTAATCACCATTAATGATACCGTGTTAAAGCTTGAACTTAACACTTGGATTATAAAGTTACTAGCAATATCAAGAGCATTCATGAAATAAGATACATAGTCGCTGTAATTTTCTGCTAGATTTTTAGATAAGTGATCAAATAAGCCATCCTCGATTTTTATATTAAGAAATTCTAATACAGAGGGGATTACTTTAAGCTTTAATGAAGGCACTTTACTCACTAAGAAATTTAATATTGAAATAATTTGAACATATATAATAGGTAAAACATATGTTATAACTAGTATAAAAGCTATTAATAAAACAAGTATTATAAAAATTACAGAACATGAACGCGGTATTCTATACTTTTCAAATTTGACTACTAGCGGATTAAACAAATATGCAATAACAATAGATATTAAACATGGAAAAATCATAGGACGCATCAGGAATAACATCCCTATTATAAAAAGCAGTATAAAACAAATAGTTATATGACGTTTTTGCATGCTTTTAGCATAGCTAATTTACTGAAAAATATGCAATTTATTTTTCCTATGTTGAAAGTATTTGACGATTTGTAATACTATTTATTACTTCTGTTAAGTAGTAGTTTTTTGTTAAGAATATGGAATTTTAAGCATAAAATTCTCCCATGTGGAAAAAGATTCAGAAAAAATGCAGTGCCATACGACAGAGATTAAGCATGTGTGTGCACCCACATACGCTGAAGAAGATACGCTACATTTTTAACTGAATTTTAGATGCGTAATAGAAAGGCCTGCAGGCAAAGATAGATTTTGAGCTCTCTAAATATCTCTTTTGCTATTATAATTATGCTAATTAAGTAGGGGAAGTAATTTTTTATATAAAGTCAAAATTTTTTTTTGAAAAGAATTTGGGGTAAAGAGGGAAGCCTCTGCAAAGAGAAAGTAGGCCTCTTCTTAATCCTATTGAAATTTTAGATAGCCTGCTATCATACACTTACGCTAAAAGTGATAAACATGTGCGCTAACAAATTCAAGAAATACAAAATAGCAGCATTAATAGTTGCAGCGGGAGTAGGCAGTAGATGCAATTCTACGCTTCCTAAGCAATATATAAAACTGGCAGGTAAATCTGTTTTATTTCATACAATTAAAAGATTTCTGGCTAACCAATATATAGATTACATAAGAATAGCAATTAATAGAGACCATGAAAATTTCTATGAGAAAGCTATATCACTAATTACAGATACTAAATTACTAAGCCCTGTATACGGAGGAGAAAACAGGCAAAATTCAGTTAAACTAGGGCTTAAAAGCTTACAAAAAGTTAACCCAGATTTTGTAGTTATACACGATGCTTGTAGGCCTTTTGTGTCAGATGTTCTGATAGATAACTTGGCTCAGTCCATGATTAATGATCAATATACAGGAGTAGTTCCAGCAATAGAAGTCGAAGACACTATGTCATTGGTGGGTAATAATTTCGTTGAATCTACGATTTCAAGAGGAAAACTCAGAGCCATACAAACTCCTCAAATTTTTAATTTCAAAGAATTATTATCGTGCCATCAATCAGACAAAGAATTTACTGACGATTCATCACTAATGGTAGAGCACAAAAAACATGTTAAGATTATTGAAGGTGAAAAAAGTAATTTTAAGTTAACCACAAAAGAGGATATCAATATGGCAAAGCTTCTCTTTGAAGAGCCAAAATTTCGTGTCGGAACTGGTTATGATATACATAAGTTTATCAAAACTCAAGATAAAGCTAAGAGCTTTATAAAAATTTGTGGTGTGAAAATTGAGCACAATATGACAATAGAAGCACATTCAGATGGTGATGTTGCAATACATGCAATCGTTGATGCAATACTCGGAGCACTGGGATGTGGCGACATAGGAGAGCACTTTCCTCCTAGTTCCTCTGAATGGAAAGATTGCAATTCATCTCACTTTCTTGACTTTGCTGCTAAAAAAGCAAAAGAAAAAGGGTACAGCGTGTCTAATTTAGATATTACTATAGTTTGTGAAGAGCCTAAAATATCGCCTTACAAAGTAGAAATGAAGAAATTCATATCAAAAGCATTAGAAATTGATGATGAATTTATAAATATCAAAGCAACCACTGCAGAAAAATTAGGTTCTCTTGGAAGAAACGAAGGAATAGCAGCACATGCTTCTGTGTTATTGCATACAAACTTTTATTGGAAATAGAAACGAAAAACTTCCTTCGCCAGCCCCCTTATCATGACAAGGGGACTGGCAAAGCTTGTCAAGTAGTTTCTATTGAATGACAATTGTAGCTTGGAAGGTAATGCAAGAAATCTGTTATTTTAATTGTGTGAAATTTAGTTTTGTGTTTCGTAGTATTATATAATCGAATTGATAAAAGCTGTATTATCTCCTTGCAGCATTAAATGTATATTTTTTGCTATTTTCTCTACTAAGGGAGTAACATTATCAAAATTTGAAAATTTTGATAACACATAATCTGCTAAGCTTTTTTGATCTTCAGGTCTACCCACTCCAAATCTCAAGCGCCAATAATCGTTGCCAATAAAACTATCTATGGATTTAAGTCCATTATGTCCAGCAGAGCTACCACCTTTCTTTACTTTTATTCTTCCAAGTTCCAAATCAGCGTCATCGTGTATGACAATGATATTATCTAGCGATAATTTGTAAAAGTTTCGTATTTTTGCAACAGGGATGCCTGAATTATTCATAAATGAATAAGGCTTTATTAACATAATTTTATTATCATTAATTATGCCAGAGGTTATCAGATAATCGGCTTTTTTAGAGAACAACTGAAAACCCCAATATTTGCAGATTGCATCAACGGTGATAAAGCCGATATTATGATGAGTTAGCTCATATTGACTGCCAGGATTACCAAGCCCAACTATCAGATGCACTATTCCTCTGTTTCTGCTTGAGGTTCTTCAACGTCACTATCGGCAGCAGAAATTGTAACAATGGTAAAATTTTCTTCTTCATGAGCTACAAACTTAACACCTTCTGGTAATTTTACATCATTGATATGTATAGATTGGCCAATCATTTTGCCGGATAAATCAACTTCTATAACCTGAGGTATTTTATCAGGAGAGCATTTAACAGCAATAGAACGACACAAAACATTAAGCACTCCACCTAATTTGATTCCTGGAGCTTTACTTTCATTCACAAATGATAGAGGTATGTCTATTTTAATTTCGCTGCCTTTATCAACAAACTGAAAATCAACATGTTGCACAGTATCCTTCACTACATGCAATTGGACATCGCGAACAAGAGCATATTCCTTTTTGCCCGAAATATTCAGCTCTATCAAATGTGCAGAAAGAGAGCCTGACTTATATTGCTTTGTGAATTCCTTTGCAGACAATGTTAAATTTACGTTATCATGGCCTTTCCCATATATGATTCCAGGGATGTTTCCTTTCTTCCTTAGAGAATGCATCGCTTTTGTTTTTGTCACGTTACGTAACTCTGCATTGATTGTTACTATTTCCTGTTGCGTCATCGATTACTCCTATTCAGCTAATCCTTTTAATATAATTTAATAATAATATAACATAAAAATATTTATTTCAAACTTCATTCTTTCATACTAATTGTTTGTGAAAGGATTTATTTAGATATATATTTAAGCTTATTTAACAAGAACTATGGGCATTGACGATAAAGTAGTTTTTAGGATTTATAAACCAACAAAAACTGCAACACAATCTGGTTTAGGTACTACAAATCTCTGGCACCTGAAAATTGAATCTGGTTCTTACTACATTGAACCTTTGATGGGATGGGTTGGCTCAAAAGATCCAAAAAAACAGATTGTATTAAAGTTTGATTCTCTTGAAAAAGCAGTATTCTACGCAAAAAAACGCAACGTTAAATACATAATTGAAATGCCAAAAAATGTTAAGAGGCTGCCAAAATCTTACGCAAGCAATTTCATACTAAAGTAAGTTGCACAACAAATGGTGTTATGCAAGTAGCTGACACTGCTCTCCTTTGTCATCCCAGTGCCCAGACACTGGGATCCAGGAATTTTATTAAGTTGGTAAGCATAAAAATAGCTGTTTTACGTTAAAATACAATGTTTTTGATGATTATGAAAAGGCTGGATCCCAGTGTCAAGCACTGGGATGACACCATTTGTTGTAAACTCACTTTTACTCTATGGTCTTGCCGCTATCCTGAACGGATACAAAGTAAGTTTTATTGTGATGTGCTCATCTGTAAAAAATAAGACTTAATCTCACTGTTGATCATGGATTTTAAGTTGTGCTAGCACACTGCGGCCATTTAAAGAGTCAAGATTTTTAACCTGGCTAGCCAGTATTAAAGAGTTATTTTTCAGGTATTTCTTTACAAGGCTTGCAAGTCTTTTTGGATTATTCAAATAGCTCCACTCTGCTTGTAAAACTTTTATATCACTTTGCACTAAATTAATTTCACTTTTTATTTTTATTAGCTCTCTATTTAACGACTGAACATGTAATTTTACCTTAAATAGTCCTACAATGCTAAGAAAAAACATAACTATTGAGATGATGCAGAAAGTTCTCACGACAACCTCTGTATAGCTCTTAGTTTTGCTGAGCGTGAACGCGGATTTGCACTTACTTCTTCTATACTTGCTTCGATCACTTTTTTATTTAGCAGAGAGAATGTCTTGCAATCAGTAGCACATAAATCTTTAAAAAAAGTTTTGACTATACGATCTTCTAAGGAATGAAAGGTGACGACAATTAATTTGCCATTCTCACTTAAAATCTCAGATGCAGCTTTAATACCCTTTTCAAGTTCTCCCAGCTCATCGTTTACCCATATTCTGATTGCCTGAAATGTTCTGGTTGCAGGATCAATTTTGCTTTTTCCACGAAATACCACGGAACGTACAATATCCGCAAGCTCAAATGTAGTTTTGATAGTTTTCTTCTTCCGTGCATTTATTATTGCTCTTGCAATTTTGCGAGAATGATGTTCGCCTCCGTAGTTATATATAGTATTTGCGATTTCTTCTTCGCGTAAAGCGTTAACAAACGTTGAAGCGTTTATATAAGAAGAGTTATCCATGCTCATATCGAGTGGACCATCATGTAAAAATGAGAACCCCCTATCTCCATTATCAAGCTGCATAGATGAAACTCCGATGTCAAAAACTATTCCATCGATACCTTCAATATTGTTGCTATCTAATAAATTTTTAATATTACTAAACTTCTCAATGAATAGTTTTATTCTATCTGGATATCTAACGCTTAAATCATCATAAAACTTAGTTACCGTTTCATCTCTATCAATTGCATATACTTTGCAATCAGCTGACTTCAATATTGCTTTGCTATACCCTCCAGCTCCAAATGTGGCATCTACATATATACCACCATCCTGCGGTGATAGTAGTGATAGCATCTCTTTTAACAAAACTGGAGTGTGTGTCATAGTGCTCCATCAAGAGACTCTGTGCATACAAATAAAAATAGCTTCCCACTAAAACATATGGAAATATATAGGCAATAATATAAAAATACTTGAATACAGTCAATGATATAAAAATATTAAGATTTAATAAGATGCTATTATTAATATGATGTTCAAATTTTTCTACTATATAAAAAAAAGTAATGTATATTACTAAATACTAAACAAACTATAGAAGATTATGCAGCAAATAACAAAAGCAATATTCTCGAGTTTGATTTGTAACACTTTATTGTGGTATGACCACATGCTTTTTGGCCACTTAATAAACATAATAGGTGGTGTGTTTTTTCCATCGGATGATCAACTAACCAGCGTATTGAAGGCTTTTGGAGTGTTTGCAGTGGGTTTCTTAATGAGACCAGTCGGTGCTGCTATATTTGGTCACATTGGTGATAAGCATGGCAGAAGAGTTGCCTTATTGCTCTCGATTATATTAATGACTTTATCAACCGTATTAATTGCTTTTGTTCCAGGTTATCAAAGCATCGGAATACTAGCATCAATTCTGGTAGTTTGTTTAAGGCTATTGCAGGGTATATCCCTTGGAGGAGAAGCAGGAAATGCACCATTTTTAATAGAACATGCTCCTAAAAACAAAAAAGGATTTTTTGGCAGCATTGAAGTATTAAGCGCAATTTTTGGTTCAATATTAAGCCTGATAGCGGTACTCATATGCAAAAAAGTATCTGATTTTGAATCTTGGGGGTGGAGATTACCTTTCATTTTTAGTTTAGCAATGGGATTAATCAGCATATATATGAGATATATACTTGATGAAAGCCCAGAGTATAAAAGACAGAAAAATCCATCTAAACTGCCATTAAAAGAGTTATTAAACAATTACAAAAAACCTGTTCTAATATCAATAGGTATTGACTTGGTTGAAAATGCGTCTCTCTATATATATTTGGTATTTTTCAATGTGCTTACGAATAAAATATTAACAATAAATACTCATTTTAATCATATAGTGGAAATACTGAGTCAAATTGCGCTCGGAGGATTGACAGTATTGTTTGCAATACTTTCTGATAAGGTAGGAAGAGAAAAAGTTATGAAGTTTGCATTTATAGCTTTTGTAATAGTGAGTTATCCAGTTTTTTCAATGTTATGTAGTGGCAATTACTTGCTGGCACATATTCTTTTTATAATTCCAATAGCTGCATCGCTTGGCCCTGTCAGTGCATTTATGTGTGAATTATTTCCAACAAAGGTTCGGTATAGCGGATTTGGTTTGTCAAGAAATATAGCTGCTGGATTTTTTGGTGGTCTTGCACCATTTATATGCACAACAATTATCAAAGTTACAGGACAAGAGACTTCAGCTAGTTTTTACATGATTTTCTGTGCATTAATTGGGCTAGTTGCTATATCACAAGTTAAGGGTTAGCTTTCTTCAAGATCACTAAAAACAAGAATTATAGCTACAGGGTTTTAGTTATAAGGCGGGAAGTGCCAATTTTTAGGTGATAATGTGAATATTTCAGCACCATCTTTTGTTACTCCGAGCGTATGTTCAAATTGAGCAGAAAGTGAAAGATCGCGTGTTGTCACTGTCCAGTCATCGAGTTTACTGAGCAGAGTCTCATGTTTTCCAGCATTAATCATTGGCTCTATTGTAAAAAACATACCTTCCTTCAAGACGAGATTTTCATCTTGATCATAGAAATGCACTACATTTGGTGGAGCATGAAAGACTTTTCCTATACCATGTCCGCAGTAGCTGCGTACGATAGAATATCCAAAATCTCTAATATATTTCTCTATAGCAAGCCCTATTTCATTTAACTTATTGCCGGGCTTAACTTGTTTAATTGCTTCCATCAATGCATTATAAGTAGCGTCACACAAACGTTTTGCCTTTATTGATGGCTTGCCAACCCAAAACATGCGACTTGTATCACCATGCCAGCCATTTAAAATCACCGTGACATCAATATTTAAAATATCTCCATCTTTAAGTGGTTTATCATCGGGAACACCATGGCACACAACTGCATTTTTTGAAGTGCAAATCGATTTTGGATACCCCCTATAGTTTAGTGGTGCTGAAATTGCACCTGCATTAATTATAAAGCCATGACATAGATCATTTAATTCATTAGTTGTCACCCCTACCTTTACGTAAGGTGCAATGAAATCAAGAGTTTCAGCAGCAAGCCTGCCAGCCTTGCGCATAAATTCAAAATCTTCTTGTGAGTGTATAGTTATGTTCATATTTTCCATGTCTTATTGTAATTGGTACGCTTACTCGCAAGTACATAAACATAATAATTTTACATATTATAAAAATAAGTCCTATGGATCCTAGTGTCAAGTCATTTGTATGAAAGGTGGTAAAACAGAAATCTAGACTGTAACTTTTGATTTAACCCAATTATACAATTTACTCATTTTACCATCCTGACCTAAAATACCAGAATTATTTTTATAAAAAGTGTCAACTATTAGCTTTATAGAGCCTATAGCAGCAGAAAATACAGGATTTTTATCATATTCGCCATCAAGACCGCTACAAGACTCAGGGCACCCAATTCGAACTTGCTTATTGAATATATAGCCTGCAATTTCCTTCATGCTTGTGAGTTGACTAGTTCCACCTGTGATCACTACTTTATTAATTGGATCTTTCTGCTCTTGGAATTGCTCTCTTACCATTTCAAGTATTTCTTCAACTCTTGGTCTTATGATGTTAATAAGCTCAGATTTGAATACTTGAGTAGGTTCATCATTTTCGTTGTTTTGCATTGTAATGTACTCATTCTCATCTATTGAAGTTACGATAGTGCTGCCATACAGTATTTTTATATACTCTGCACGTTCTATGCTTGTGCATAGCCCGTAAGCAATATCTCGAGTGATATGAACACCACCAATTGGAACGCTGCTTGCATACACAAGTTTCCCTCTTTTGAAAATTCCAATTGCAGTGCACCCACCGCCTATATCAACAATAGCAGTCCCGAGCTCTTTTTCATCTCCACTCAGACACGCAAGACCTGCAGAATATGCAGAAGCAATACAACCTGCCATATTTAGTCCACCATTATTAGTAATACAGTTTTCAATATTGGTAAGCGCTGGACGCGAAGCAGTGACAACATTAACATCAGCAGATAGTCTTTTTCCATACAATCCACCAACTTCTTTTATGTCAGTCATGTCATCTAAGTGATATTTGAGTGGTATATTGTGAATGATAACATTCTCTTCAATATATTTCTCAAACGTCTGAAAAACTACACGTTTTATATCCCGGTCAGAAATTTCATGATTAGCTGCAATAATTTCATTATGTACATTGAAAGATGAGATGCCACATCCAGCAATGTTCACATATATCTGATCTATGGTTTCTTCTGATACTTGTTCAGCTAAACCTATAGTTGATGAGATGGAGTAATTTGCGTGTTTTACATTAGTTATTGATCCACCGTTTACACCTTCTGCAATCTTATAACCCGTTCCTGTTACTTTATAGCTGAAGTTGCCATTTATCTTAACGATTAGACAGATAATTTTTGTTGTACCTATGTCTAAAACAGCAAAAACATTTCTCTTTGGTTTTGCTATTACTGCAGAGTACATTAGTTAACCTTATTACGCAATTTCATTTAAATTGTAGCTTTCTTTAATAATTTATATTTCTATTATAGATATAGCAACATTTTAATATACACTAAATTCTGGACAAAAGGAAAAGCAAAACATAGAATTATAATTTTTATGTCCATATTACCAATTGTAATTGCCCCTGATGAAAGACTAATCACACGTGCCAGTGAAGTAACAGATATAAACGATAAAATTAAAGAATTAGTAAACGATATGTTCGAAACTATGTATGATGCAGAAGGTCTTGGCCTTGCTGCAGTGCAAGTTGGAGTGTTAAAGAGAATTTTTGTTATGGATATTCAGCTAGAAACGATTGAAAATGAGCCAGCAGGATATGGCTCAACTGGCAAATTTTACATGATTAATCCTGAGATTACAGAATTATCCGATGAACAAGTAATTCTCAAGGAAGGATGCCTTTCAATTCCAGAGCAAAGTCATGAAATTAAGCGTCCAAAGTATCTAACTGTGAAATATAAAGACTTAGATAATGAAGAACAAACACTAAAAGCTAGTGGTTGGCTTGCAAGGTGTATTCAGCATGAATTAGATCACTTAAACGGCATATTATATATTAGACATTTATCTAAATTAAAGTATGATATGGCCATGAAAAAAGCACAAAAGGTTAAAAAGCATTATGAGCAATAAAGACCTAGAATTATTAAAATTTTACCATGAAGTGGGCGTTGATTGCACACTAACAGAGGGTGAAGAGGAAAAAAAATTGGAGAGCAAAGAGAGTGTACAACCCTCTGTTATCCAAACTGGGACCAAGAAGAAAGATGCAGATACGCGCTGGGGTGACACTAAAGATGGAAAAGACATGTTTCCAAGTGACTGGATAATCGAAGCAAGGAAACTTGCAAGCAAATGTAATAGTGTGGATGAACTAAGAAGTGCAGTTGAATCATTTGAAGGTTGTGAGATAAAAAAAACTGCAACTAATACTGTCTTTTCCGATGGTAATCCAAACGCAAAAGTTATGCTCGTTGGTGAAGCTCCAGGAGCAAATGAAGACCTTCAAGGCATACCATTTTGTGGTGCAAGTGGAATGTTGCTCGATAAAATGTTAAATGCAATCAATCTTGATCGCACTAAGGTATACATAAGCAATACTGTATTTTGGCGTCCACCTGGCAATAGAAAGCCAACCGACCTAGAGCTTGATATGTGCAGACCATTTGTCGAAAAACACGTTGCACTAGTTTCACCACAAATTCTGATTTTTGTCGGAGGAATTGCATGTTATAGCCTTCTTGACAGCACAAAAACTATATCGAATTTGCGTGGCAGATTTCATACATATACTAACCAATATTTGTCCAATTCAATCACCACAGCTGCTATATTTCATCCAGCTTACCTACTTCGCCAACCGGCACAAAAACGCTTAGCCTGGGAGGATTTGAAGAAGATTAGGGAGTATCTTGATAACACCAATAACTGTACGAATACTTAACACCACTGGTGTCGCCGCAGAAACAAAAAAACTTACTTGACAAACTCCGCTAGTCCCCTTATCATGAGACTGAAGCTATTTATTTATCTTCTCTGTACAGATTAAATGACAAAAAAACTCACG
>NODE_2_length_98623_cov_352.543483
TAGCAGAAGGATGGAGACTTGCTACTGAACTTTATATTTGTGGGTAATAGTAAGGCTATAGAGATATAGCGTCACATGTTGAGGAAATTTATGATCACAAAATATCGGCGGCAGAGATATCAAGTATTACTGACAAATTGCTACCAGTAATCAACGAATGGCGTAGTCGCCTGCTGCAGTCTGTATATCCGATAGTTTTCATGGTTTTTTAAAGTCAAAGAGATTGCGTAAGTAAATGCATGTACAATATATTAGCAAAATGGCAGAAAAGAAGTACTGGTTGGCTGAAAGTGAGGGAGCTAACTTTTGGTTGGGAGTGCTAAATGATCTAAAAGAAAGAGGAGTAGAAGATATTCTGATTGCTTGTGTAGATGGGCTAAAAAGCTTTCCTACAGCCATAAACAGTGTGTTTCCTAATGCGGAAGTACAGCTATGTGTGGTGCATCAGATACGCAATTCTCTGAAATATGTATCTAGCAAAGATGTGAAGATTTTCATGAGTGATTTGAAAAAAGTATATCAGGCTTCAAGTAGAGAAATTGCTGAAAATTATCTGCTTGAGTTGGAAGAAAAATGGGGAGAAAAATATCCACTAGTCATAAAATCCTGGCAGAATAATTGGGAAAACTTATCCGGCTATTTCAAGTATTCTGGCCCAGTCAGGAGGCTAATTTATACTACCAATCCTATTGAGGGGCTACATAGACAGATCAGAAAATTCACTAAAACCAAGGGTTCATTTACCAGCTTGTACAAACAGGTATATTGTGCTATAAAAAAGGCAGAGCAAAATTGGACTATGGCTATACCTAATTGGGCTTTAACTATGTCTCAACTTGATATTTTCTTTCCGGATAGATTGAAAATTGAGTTGAACTAAAAATGCGGTTTGACACACTTTTTTGAACATTCCCGACAGAAAAGCTATGGCCAATTTGTCGTAGCGTGTAGCAACTCTGCGGAAGTGCTTGATTTTGTTGAACATCCTTTCGATTAAGTTTCTCTCTTTATACAATTCTTTATCGTACTCTCTCGGTGTTTTCCTATTGGAACGTGGTGGGATTACTGGCTCGGCATTTACAGCTCCTGCAGCCTCGACCATATAATTTGCGTCATACCCCTTATATGTTAAGAACAAGTCTTTATAAATATCAAAGTAGTGATATTAAAGACACACAGAGAAGAGGAACCGTCACGCCCCTTATATTTCATGCTTTCAAATACTTCGTCTTACACTCCCTCTAACAATTTTGAGAGAAGTCTATTAGTACAATTGCACTATCTGTAAACATACATTGCTTTAGCTATATGTCTAATTTCAGAGATTTAGCTAGCAATCACTCTATTTCTACCACTGTTTTTTGCTTTATATAAATATTTGTCGGCACGTACTATAAATTCTTTAATATTGTCAAGGTCAGATTCTTGCATTTCTGCAATTCCAATGCTCACAGTTACATCGTGGGTTGTATTTTTATCCGCAGGTATAAAAGGTTTTTTAGCAATAATTTTTCGTATTCTCTCCGCAATAGTATACGCATCTGATGTATCGGTATCTGGCATTACAACAACAAATTCCTCACCACCAAATCTAGCTAGTAAATCTGTCACTCTGATATTTTCAGAAATTCTTTTCTGTATTTGCTTTAAAAGTTCATCTCCAACACTATGCCCAAAACTGTCATTCACCATCTTAAAATAGTCTATATCAAGTATCATAAGAGACAACCTTCTATCCTTTTCCACAGAGTCCTTAACAATGTTTCTTAAGTGTGCATCAAAATATCTTCTATTATAACAGTTAGTTAATGGGTCCTTTATAGACATTTCCGCATTATTAAATAAATTCATTCTCAAGGCATCTTGATATCTTTTGCGTTTTACTTGCGAATTAACCCTTGCTATTAACTCACCCTCATCCAAAGGTACTGTTAAATAATCATTAGCACCTACATCAAGTGCTTTTACTAAATTGTTTTTATCATAATCCTCAGAAAGAATTAGAATTGGTGTATAACGTGTTTCCACCTTACTACGAAACCCAGAACACAAACGCAAGCCGTCAGTTTTTGAAAACTGCATATCAGAAATGATCAAGTCGTAATTATCCTTAATACCAACCTTTAATGCCTCTATTGGATCACTCAGTATTTTAATTGACCTAAAGCGTTGCTTTAGTACATTATATATCTGCTCTGCTTGAAAGACATCTTCATCTACAACAAGTATGTTAGCATCAAAGATCTGATTGGAATAATCCATAATACTACTTCCTGCTACTCCACCAATCTCAGCGTTAGTTTCTCCTCTCAAACGCAATTCATCGATAATCATCTTTAAGCGTGTGAGAGACTTAATTCTCGCAGATAAAGCAGTTTCGTTTATTGGTTTAGTCAGAAAATCATCCGCGCCAGCATTAATGCCTTGCACTCTATTGTGAGTGTCATGCAGTGCAGTTACCATAATTATTGGAATATGGGTCGTTAAGGGATCATTTTTTAGCTCCTTACAAACTTCAAAGCCATTCATCTTTGGCATCATGATATCAAGTAATATAATATCAGGCTGCTGCTTTGCTACTAAATCTATAGCTTCTTCACCATCATGAGCTACGATAACCGTATAGTACTCTGCTTTTAGTCGAGCTTCTAAAAGCTTGACATTAGATAGTACATCATCTACTACCAGAATCTTTGCTGTCATTATTTTTAGATGTATTATCTATATCATAAGTAGGATAAAGCTTACCATTTTTACCAATTATGTAATTTACTTTCTCAGCATTACATTCTTTATATAAGTCTTCAATTCCGGCATCCTTCAATAACCTCCTAGCTTTTAACTTTACAATTGTAAAATACCTATATATAGTCTTAATAAAATCAATAAATACAGGTACCTTATTTTTATCAAGAACAATTATACTGACTAGTGCTACAACTAAAATTTCTGCAAATCCTATATTAAACATTTTCCTATAAAGCCAGTACTTTAATTCTCCTGATTATAAGTATTAATTTACTTAAATCAAGTTTAGAAGCAATCATCTCATCCAAAAAACTACTATAGCGTTCTATGTAATCTTTGTCATTATAAACCCAGACTTTAACATTATCTTCAGTGTTATCAGTAGATTTTATAACTTTAACAGTCAGCTTGTGGTGATAGTTACTTAAATCATCCAATGAATCATTAATTAAGCTGCGGTCCCAATAAGAAGAGACACCCTTCATTTTAATAGCAATTTCTCTGATAAGATCAAATTTCAACAATGATTTTAATTCAAAGTATATTTTACCAACAGTAAGTATAGGTGTAGATGTTTGTTCAGAAATAGATATGACATCCAGTGCATAAGTGAGAACACACAAGTTAGCAACTTTTCTTGCCAGGTTTTCACTTATTTTAAGTTTCAATAAAGAATCTAGTTTACAATCGTAAGTTTTTAGTAGCCGTTTGTCTAAAATCCCAGTCAAATTCTTACCTAAAGTTTCAATTACATCATGAAACTTTATGACATCACTTAACTCTATCAAACCAAACTTATCAAAACTTCTCGCTAGCCAAAATGATACTCTGCCAATAAATTTTTGTACGTTCTTAACTATTTCCAAATATGAATCAATGTCTATCTTTCCATCTAACTCATCAATTTCGTTCCATAGAGTATCCAGATTATATAAGCGATTTATCACAATATATATGTTAACCGCCTCGTTCATGCTAATTCCAGCATTCTCAACTAAATTATTGATGAATACACATCCCATCCTATTTACAATGTTATTAGCAATACAAGTAGAAATAATTTCTCTACTAAGCTGATGCTTTAATATGTAGTCTTTAAATTGACTAATCATTTTTTGAGGAAAATAACTTAACAAATACACCTCAGATGAAAAGTCTTTTTCTGGTATATCAGAATGTATAATCTCGTTCTTTATACTTGTTCTAGCATAAGACATTAATACAGAAAGCTGAGGGGAATTTAGACCTATTGGTTCTGCTAACATTTTTGCTATTTCTTCATCATTTGGAAGAAATTCTATACCACGATTTAAAAGCCCAGGTTTTTCAAGATTAAGAATTAATCTATGATGCTGCTCCAATCTCTCTTTAGCTTGCAAACACTCAAGAAGCAATGCTTTTGTTTCAATCCTATTATGATCTTCAAGCACCTTAGATGCAACTTCATCGATCATGCTGGCAAGTATTTCATTCCTTTTTTCTAAAGAAAGACTATTTTCCTTCATAGCCGAAACAAATGCGATCTTAATATTCACTTCTAAATCAGAACATATAACACCAGCTGAATTATCAACAAAATCTGCATTAATATATCCGCCTCTTTCAGCATATTCTATCCTTCCAAGTTGAGTGCAACCGAGATTCCCTCCCTCTATAAACATAGATGCTCTAATGTCCTTACCATCCACCCTTAATTCATCGTTTGCTTTGTCACCAACCATTCCATGAGTTTCACTTTTTGCCTTAACAAATGTTCCAATTCCTCCATTCCATATAAAATCTACTTCCGCTTTCAATAAATATTTTATCAAGCTACTTGGAGATAATGTATCTTCTTTTATACCAAAAGACTGCTTCATTTCTTGGGAAATGCTTATGGACTTACTACTACGCTCAAACACTCCACCACCCTGAGAAATCAGATCTTTGCTGTAGTCCATCCATGTTGAAAATGGTAGCTCAAAGAGTCGCTTACGTTCCACAAAGCTTTTTTCTGCACTAGGATTTGGATCAACGAAAATGTGCATATGATTAAATGCACCGATTAAACGTATGTTCTTTGAAAGCAACATACCGTTACCAAACAGATCACCAGCCATATCTCCGATTCCAACGACAGTTACATCTTGGTAAATATCCTTATTCATTTTCCAAAAATGCCTCTGTGCTGCAATCCATGCACCTCTGGCTGTAATACCCATTTTTTTGTGATCATAACCTGCTGATCCACCAGATGCAAATGCATCGCCAAGCCAAAAATTGTATTCAGAGGCTATCTGGTTGGCATAATCAGAAAATGAAGCAGTGCCTTTATCTGCTGCAACTACCAAGTATGGATCGTCTTCATCATACCTAATCACATTCTCTGGTGGAATTATTTCACCATCAACCACGTTATCAGTAATATCAAGCATTCCTCTAATAAAACTCTTATAGCACTCAACACTTTTCTCTCTTAAAATATTCTTATCTTTATAAGCTTGCTTTATTACAAATCCACCCTTTGCACCAACAGGGACAATAACCGCATTTTTTGTCATCTGAGCTTTCATGAGCCCCAAAACTTCAGTGCGAAAATCTTCCGTCCTATCCGACCACCTTAAGCCACCACGGGCTAATTTCCCTCCTCTTAGATGTATTCCCTCAAAAAGGTTTGAATAAATATACAATTCGCGATACGGACGAGGATCAGGCAAACCATTTATTTTACTTGAGTCAAATTTTGTAGATAAATATGGTTTATCGTCTTGATAATAACTGGTCCTTAAAATAGCCATTATCAAGTTAAATATCGAGCGCAAAACGTAATCATGTGAAACATTGCTGACCTCTTTTAGAAGTTCCTCAATTTTTTCTCTGACAATGTCCGTAGTTTCTGCTCTATCAATGTCTATGTTAGGATCAAATCTTGCATGAAATAGTTGTATCAAATACTTTACTACTTTTGGATACTCTGAGACTACCTTTTGGATATATTCTGGGTTGTAGTTAAATGACGTCTGCTTTAGATAGGCACTTAGCGCTCTAATCAGAAGCACTTCCTTCCACTTGAGCCCAGCAATAATGATCAAACTATTGAAATAGTCATTTTTAATTTCCTTGCTAAACACTTTCGCGAGTGTTATTTCAAATTGCTCTTTTAGAGTAATGTTGTCTATTAATTCATCGACTCTTGACAACACAAAATGATGTATCCATATTCCGCCGTTAATTTCTATGTAATAGCCATTATGAGATAGAATTTTAGCTCCCAAATTCTTAGTGATCCTTAATATCTTCGATAATTCAAGGCCTCCATTGTTTGGAGCATAAACCTTTAATTGATAATTAAGATTATCACGAGTAAGTCTTAAATCGACCTCGCTAACTCCTTTCTTCCTCACTATCTCCAATTTTTTCATATCGTAATATGCGTCATGAGGTTCGAAACTCTCTTGATAGCTTATTGGAAATGCCTTGCAATAACGGATGAATATATCCTCAACAGTGCTAAAAGTATTGTATAAATTGTCTATAAAACGATCTTCCCACTTTTCTGTAATGTTTCTTAATTTGTTTTCGATACGCAAAACTTCATCATCAAGAACGCTAGCATTTTTGGTCTTTAGCACTACATGCAATTTCATCAAATCATATTCATTGATAATGTGATTGTTATAAATATCTGAACTTCCTGCACTTGTCTCATCCTTCAATATGTCACGTATCTTGAACATTAGCCTAGCGCTAGCATAACGCATCGGTATCAGCACTATGCAACTAATAAAATCCCCGACTCTTCTTAAAAATAATCTGACCCTTGGCCTAATCGCAAGAGACATGATCGAAATGCAAATTTTAAATAATTCGTCTTCATTTGATTGGAATAATTCATCACAAGAGAACACTTGCAAAATAGAAATCAAAGCTTTATTGTTGTGGCCCCCGGTTACAAATCCTGCATTTTTTTCTATAACTTTAACTTTATCTTTTATTATTGGAATAGTTCGAATATCTTGGACCTCCGCTACAGAAGTAAATAGCCCGAAAAAACGCCGTTCCTTTACTACATTACCCTGGTCATCAAATTCTTTTACTCCTATACAATTCATGTATGTACGCCGATGGACTATTGAGATTAGATCTGATCTCAATATGTATAGGGAATCAAGGTTTACAGAAGGAATCAACGTACTTTGACCTACTCTCATCAGGCCAAGGTCCTTTTTGCTATCACAGATGAGTTTTTCATCTTTACCAGCAATATATTCTTGATAACCTAGAAATACAAAATTATTGTTTTTTAGCCAATCTAAGAAATCCTTTCCTGGTGTCACTCCAGCATCAAGCGCTGGCTGCTCGACGGCAAAAAGAAGACTTTTTGCTTCATCAAGTTTCTTAAGCATTAAGTGCCAATCTTTCACAACGCAATTGACCGCTTTCAGCGTTTTCTGTAGAGATTCTTTTAATGTATCAACAAAACTGTCACTTATACCTTTGATAATTACATATATGACTGACTCTTTGATTCCATTGCTTTCTTCCAAAGAGTAAATCTCGTCTATTAGGCCATCTTTTCTTTTAATGTTAATTATGCTGTTGCTGTAATAGCATATGGTTAAATCGTGCGACTTAATAGTTGCAATAACGGAGTCAACCAAAAATGGCATATCATCGTTTGTTATCTTAATCGTGGTAAAATCGCCTTCTATTCCTGGTATATCATCTATATTGCTTACTACTAACTTACTTTCATCTTTCTCTTTTTGAGAAACAAAATTGTAAGCATCGTTTACAATATATAGCAAAAACTTATCATTGGCTTTTAGGTCGCTTTTATAAACAAAACTATAAAAATACTTAATAAATTTTTTAATTTTTTCTTTATCTTGCTTATTTTCTTGATCAGCTAACTTAAATAAAGACTCAGTGTCAACATTATGATCTATACACATTTTTTTTAACAAAAATACACAGTGAACTTAAACCTTTTTAACTAAGATTTCATTATCAAGAGCGTACACTATTAGCTCATCATTTTCTACTACTTCCCCTGATAAAACTAATTTAGCTAAATTATTTTGAATACACTCTTGTATAACCCTTTTTAAGGGCCTTGCTCCATATTCAGGGTCATAGCCAGTTTGTGCTATTAGTTCTTTAGCTTCCTGCGACAAACTTATACTCAGTTTACGCTTAGCAAGTGTTTTTTGTAAATAAGAAAATTGAACATCTATAATTTTATAGATGTCATCTCTGGTTAAACTGTGAAATATAATAATTTCATCCAGCCTGTTTAAAAATTCTGGACGAAATGTTGATTTAACTATTTGCATCACTTCATTTGATCTCTCTGGTGTCATTCCAGTGCGTGACGCTGGAATCCACTTTTTTTCCTGGATCCCAGTGTCAGCTACTTGCATGACAGAGGGCTTTTCAAGAGAGCTATTTTCTTTTGCTCCTTTAAGCATTATCTCAGCGCCAAGGTTAGAAGTTAAAATCAGTATGGTATTGCGAAAATCAATTAATTTGCCATGACTATCAGTGAGTCTACCCTCATCCAAGATTTGCAGCAATAGATTAAATATATCTGGATTTGCCTTCTCTATTTCATCAAACAGAATAACCTGATATGGCCTTCTTCTTACTGCTTCGGTTAATCTGCCACCCTGCTCATAGCCAACATACCCTGGAGGCGCGCCAATTAGCTTTGAAACAGAATGTTTTTCCATATATTCTGACATATCAAAACGCAAAAGCGCTGATTGATCGTCAAACAGAAATTCAGCAAGGGCTTTTGCCAGTTCCGTTTTACCAACCCCGGTTGGGCCTAAGAATAAAAATGAACCGAAAGGTCGATTAGTATCTTGCACACCAGAGCGAGAGCGCCTAACTGCATTACTTATTGCTTCTATCGCGCCTTTTTGCCCTATTACTCTTTTTCCTATTTCATTCTCCATGTTAAGAAGTTTTTCCTTTTCGCTGTGCATCATGTTATCAACTGGAATTCCCGTCCACTTTGAAACAATGTTTGCAATATCATCTCCAGTCACTTCTTTCTTTAAGAAACTATCAGTAACCTTTTCCTGATTTTTTAATTCATTCTCAAGCTGAGGAATCACACCATACATCAGCTCTCCTGCTCTTCCCAAATTCCCACTACGCTGAACTAATTCCAACTCTTTTCTAGCGTTATCTAATTTTTCGGCTGTTTCTTGTATTCTAGCTATTTTATTCTTTTCCATCTGCCATTTGCTGTTCAAGTCAGCAAATTTACTGTTTAGATTTTCGATCTCTTCATTTATCTTTTTTAAACGCTGTTTAGAATTTTCATCACTTTCTTTTTTCAAAGCCTCTGACTCAATTTTTAGCTGTATAATCTTTCTCTCAAGTTCATCAATAACTTCAGGCTTGCTATCCATTTCAATTCTCACCCTGCTTGCTGCTTCATCAATCAAATCAATTGCTTTATCAGGTAAAAACCTATCTGTTATATATCTATTGGACAACGTTGCAGCAGCAATTATTGCACCATCTGTAATTCTTATACCATGATGCACCTCATATCTTTCCTTCAAACCCCTCAGTATTGAAATGGTATCAGTTTCAGTTGGTTGAGAAATAAACACGGGCTGGAAACGCCTTGCAAGTGCAGGATCTTTTTCTATATGTTCACGATATTCATCTAAAGTTGTGGCCCCTATACAGCGAATTTCTCCACGCGCAAGAGCAGGCTTTAGCAAATTTGAAGCATCCATTGCACCACTTGTTGCTCCTGCTCCAACTAAAGTATGAAGCTCATCTATAAACAAGATAACTTTTCCCTCCGCTTTCGAAAGCTCATTAATAACTGCTTTTAACCTTTCTTCAAATTCTCCTCTAAACTTCGTTCCAGCAATTAATGCGCCAAGATCGAGGGCTAAGACCTTTGCATCACGCAAACCAAGTGGTACATCGTTTGCAACAATTCTATTTGCAAGCCCCTCAACTATTGCAGTTTTTCCAACACCAGGTTCACCGATCAGCACTGGATTATTTTTTGTCCGCCTCAGTGATACCTGCATAGTTCTTCTGATCTCTTCATCACGACCAATTACAGGATCAAGCTTTCCTCGCATAGCAAGCTCTGTAATATCCTTTGTATATCTCTTAGCAGCGTTCAATTTTTCCTCACTATTTGGCGAGTCTGCACTGCTACCTTGCCTCATTTCTGCGATAACTGAATTTAATTTTTGCGGTGTAACACCACTTTCTGCCAGAATTTTGCCTACAGTATCATCTTTTTGTGCAGTGAGGCCCTGCAGTAAACGCTCAACGGCAACAAACGAATCTTTATTCCTCCGAGCAATACCAATTGAATCTTCAAAAACTTTTGCTATTTCTCTTGAAAGTTGAAGGCCACCACTTCCTGGACCTTCAATTACTGGCAACTTTTTTATTGCGCTATCCACAGTATCAGAAATACTTTGCATATTTCCACCACAAGCGTTTATCAAATCCTGAACGAAACCTGATTCATCTTCAAGCATCACTTTGAGTAAATGCTCAGGCATAAAAATCTGATGCCCAGCTCCCAATGCTTTCATCTGAGCACTTTGAATTAGACTTTTTGCTTTTTCGGTAAATTTATTTAAGTCCATAACACCAGTTAAATTCGTATTTGCTGATGTATATAACAACTGATTTCATAAATTTAAACCTAAAATTGCTTATTGCTAAGTATGAAATTTAAAACTTTCTTAAAAAAGGAACTATAGCTGACCAAGCAAGGTTTCCCTACGTCATACCGCCGCGGCGCTAACTAGTAGCGGAATGACGGCTTATCAAATTATAAGTAAACCTAAATTACTTTAGCTATAAAAGTCTAATTTTGCTTAGTAAGCACACTAACTATGAAACAATCTATATTACCATCAAAAACAGAATTTATATTACCCACTTCATGTCCGGTTCTTAAATCCTTCACCATTTGATATGGATGCATAACGTACGACCTGATCTGATTGCCCCAGCCTATATCGCATTTTTTACCATATTCTTCAGCCATTTTCTGTTCTTTTTTTTCCAGTTCAATTTGGTATAAACGGCCTTTAAGTAATTTTAACGCCTCATCTTTATTTCTGTGTTGAGAACGACCATTTTGGCATTGAACTATAACACCAGTTGGAATATGCGTAATGCGTACCGCACTTTCAGTCTTGTTCACGTGCTGACCGCCTGCTCCGGAAGCACGGTAGGTGTCGATCTTTAGATCCTTTTCATCCACAGCAATATCAATTGAATCCTCTATCACTGGAGTTACTCCTACACTTGCAAAACTGGTATGACGTTTACCATTTGCATCAAACGGCGATATTCTAACCAGCCTGTGAATCCCACTTTCACTTTTTGCCCACCCATAAGCTTTTTCTCCAACGATTTTTATCATTGCAGACTTTATACCAACCGCATCACCATCTAATTTTTCTACAACTTCAACTTTAAAGTTGTGATAAATTTCTGCCCACCTTATATACATGCGCATGAGCATTTCAGCCCAATCATTGCTCTCTGTTCCACCAGCTCCTGAGTGGATTTCTAAAAAGCAGTCATTATTATCTGCTTCGCCAGTAAATAAGGATTCTGTTTCTTTACACTTGATTAATTTTTCTAACTTTACCAGTTCATTTTCAACTTCGGAGAAAAATTCTTCATCATTTTCATCAATAGCAGACTTCATTAAGCTGATGGCATCGTTGTAATCGCTTTCCAGCTTTAAAAACGACTCTACGTCATTCTTAATTTTAGAACGTTCTTTTAAAACTTCTTGTGCTTTTTGGTTATCTTGCCATAGGTCATCATTCGACGCTTGGGAGTCAAGCTCTTCAAAACGCAACTTTAGTTTTTCTATGTCAAAGACACCCCCTGATAAGAGAAATACTTTTATTTAAGCCTTGAAAGTGTTCAAGAATTTCTAAATAAGTTTTCATTATACTTTAGATTTTAATATATTTACTATCAATAACAATAACAGCAAACAAAATAGAAATTTAACCATATAGTAGTTAATTTGAAATAATTTTATTATACTTTAATGCTCAACGGAATCAAGCACGTATATTTAAAGGTAAAATAATGAATATTAAAATAAGTTCTCATTATGGTTTAGACAAAAAGGCTATTGATGACTTAATAGAGTCACTTGATAACGATGAGCTAGAAAATGTTCGTAATATTGTAAAAACGATAGATAGCGTTCAGTTAGCTTATTTTTTATCTACTTCAATCAGTGATCACAGGGAGAAACTAGTTAATATCCTCGATCAACATTTGTTAAGTGATGCCCTAGTGCATGTAGTGCCAGATTTACAAATAGAGATCATAGAAACATTGGGAATAGAAAATACAGCAAAGTTACTAATGCTCCTTGATGTAGAAGATATAGTAACCATAGTGAAAGATTTAGATAGAAAGTCTGTAGAAAATATACTTTACTATTTGCCCAGCAAAACTCAGAAATCGGTAGAGGAGTTGCTATCATATCCAGAAGAAAGTGCAGGAAGGTTGATACATAAAGATATGGTTATAGCTCCATATTATTGGACAATAAATCAACTGACAGAATTTTTGTGCAACTATAAAAAAATACCAGAAAAATTTTACCAGATATTCATTATCAACTCAAAATTAGAGCCTATAGGCAGTGTTAATTTAAATAAGGTAATATCTCACTCAGGAGACACAATAATAAAAGAGATAATGGATCATGACATAAAAATCATTAAAACTGGAATAGATCAAGAGGAAGTAGCAAGAATATTTAAAGATTACTCTCTATTATCAGCTCCGGTAGTAAATAAGAATGGTAAAATTATTGGTGTGATCTTAATTGAAGATGTGATAAAAGTTGTTCAACAAGAAACAGAAGAGGATATACTCAAAATAAGCGGTGTATCTTCTAAAGCCGATATAAATGCCCCTATACATAAAACTATAATTAAAAGGCTACCTTGGTTACTGTTTAACCTCTTAGCTGCAACAATGTGTTCCATAGTAGTTGGCTTTTTCGATGATGTAATAAAAAGTTTTATAGTACTGCCAATAATCATGCCGATAATTGCATCAATGAGCGGAAATGCAGGATCCCAAACAGTAACGCTAACCATCCGGGCAATCGCAACAAAATATCTAACTGAGCAAAATGCAAAAAGAGTACTGATGAAAGAATTTTTAATAGGTCTTATAAACGGGGTGATCTTATCTACTATTTCATTAGTAGTGTTAGCAATAAGATTTCACAGCTTCAAAGTGGAGATGATTTTTGTGGTCTCCATGATTATGATGTCAATTATTGCAACGTTTATCGGAACTTTCATTCCTATAATGCTTCACCGTTTAAAGTCTGACCCTGCCGTTTCTTCTTCAATCCTAACATCGGCAACAACTGATATTCTCTCAGCTCTTATATTTCTTGGTTTAGCTACGATCTTTTTATTAAATAGCTGATACTATCTATGGCTATACCGCCCACAACTGTACAAACATTGCAATTTGCAGGCAATTTTCGTGGCAGATGGTGTCATCCGAGTAGCCCCTATGATGTCATCCCAGTGCTTGACACTGGGATCCAGAAAAGTTTGCTTGTAAACTAGTATGGAAAGTAGCTGATCTTACACTAAATGAATGTTTTTGATGAGGTTGCATAGAAGCTGGATTCCAGACTGGAATGACATCGTTTACTATGTGCCATATTGCAATGTTCGTACAGTTGTAGATTTATTCGCGGTATAGATTCCGCTAACAAGTAGCGGAATGACGGTTTTTCAAATTGTCGTAAGTCAGTTTAGCTATAATATCAAGTTTCACCAACTATTTCTTTCTATTAAATAAGAATAAATTGCCTATACAAAAATAGATTGGCAATATTTCAAGTCTGCCAAGCAGCATTAAAAACGATAGAAATAATTTTACTTCATTACTGAAAGAGGAATAATTACCCGAAGGACCTATTAAATTACTAAATCCCGGGCCAGAGTTTGTAAGCGTTGCAGAGACTGAGCTGATGCTAGTTATAAAGTCTGCATTGCTTAAGTAAGACATCACTACTGATGAAATGGTAAACGTTAACATGAAAATTGCAAAAAATATAAAGACAGAGTGAACTTCATCATTCTCCAGGGTTTTTCCATTGAATTTTACCCTATCGCCTGCGCCTGGGTTCAATAAAAGGCGAAAGTGATTTTCTATAGATCTTAGAAAAATGATCAAACGAAAGATTTTGACACCACCACTTGAAGAACCGCTACATCCACCAACAAAGGTTAGAAAAAAAGCTAAGACTGAAATGAAACTCCAATCTATATGATTACAGATTGTATAACCAGTTGACGTAATCAAGGAAGTGATGGTAAATGTGCTGCATCTAAATGATAATGACACTCCTAAATCAACATTTTTATACAACCAAAAACAAGCAAATAAAGATGAAACAATAGCTATCTTAAAAAAGTAAGAGACCTGCTCATCATAGCAAATGTCTAATCGTCTTATAATTTTTAAATAGCTAAGAAAAGGCAGAGAACCCAAAATCATAAAAATGATCGTTATGACTTCTAACATAGGGTTATTATAGTGCCCTATAGAATCATTATAGTTAGCAAATCCACCAGTTGATACAGCGGACATTCCGTGACATATTGCATCAAACAGTGGCATACCAGCTAGATAATAGGAAAATATGCATAACAAAATTAGGCCATAATATATTGCTGTAACATGAATCACTACGCTTCGTGTGTTCGGCAACTTCCTTTTGGTAGCATCTGAATATTCAGAATAAAGTAAATTATTTAGGCTGAGAATCTTGAGCATAGGAAAAACTGCAATTCCTAAAGTGATTACACCAAAACCACCTATGCCATGTAGCATTGCTCTCCACAGCAATATTCCCGGAGATTGCTTTTCAATATCATTAAATATAGTTGCCCCTGTGGTTGTGATGCCAGATATCGTTTCGAATAATGCATCAACATAGCTCAGATTATCAAAATAGAAAGGAATAGCTGCAAACAGAGACAAGGCAATCCAGGTGCAACTAGTAATCGCAAAAATTGCTGGCATGCCATGCAATCTACTCAATTTACCGAGTAAAATAAAAGTTACGCCAGATGTGCAGGTAATTACGAATCCAGCGAGAAAATTTTTCCATTCGTAGCTGAGATACTTATTAGTAATAGCAGGAATAAGCATTGCTAAGCTAAATAACAATAGGAATATTCCCACAATAAATACAATTGAACGCAAAGTTTGTAAACGTTGATGATTTTTCATAGAGTTACTTCCTCGCTATACAAAGCCATAAAAGCTACTCTAACGTCAAGCACTTTGTTGGCCTTTATTAACTGTTATTAACAATATATTTGACTTACCCGTAAATATGTGTGATAATTAGATTTTTATTGGAGGTAAGTATGGAGTATCAAGAGTTTTCAACAATATACAACGCATTAAATTCCATAAGTTCTAACAACGATCTGAATAAGGATGACGTAATTAAAGCAGTAAAAAATAAATTATCATCAGATTCAGATGCATATAAAGAGTGGGAAAAAGGGAAATTTAGTTTTGATCATGTGTTTACTACTGTTAATAACGGAGTAGAATCTAAACACACATTATTAACAGCTGCTTTTAACCGTGAAGATTCAAAGGTGGCAAATTTTCTAATAAAAGTAGGGGCTGATGTTAATGCAGTGGGTGTAGATGGATTGACTCCATTGATTATTGCTATTGAAAAGGAATATGGCGATCCTAAACATAAAGAGCTAGTAGATCTTCTAATAGGAAAAGTAGACGCTCATGTTAGCGCAGCGGATGAAAATGTAAATAATACAATAGTTAAGGCTGTTGAGCGTGGCAATTTAAGGGTATTCAAGGCTCTAAAAGAAGCAGGGGCTAATGTTAACATACAGGCAAATGGAATGTCTCTATTAAAGTGGGCTGAGTTCCATCAACCCGATTCAAGGATAAAGAAAGAAGACATGGAAGAGATAATCAATACTCTAAAGGCTCCTTCAAAAGAAAAGGGACAAAAAGGTGTTAAGTCTACTGGCGGACAAACCCCAGTAAATGGTGGCAACGCAAATACTCAATCTACTACTGACAACACAACCCCAGAAAATAACGATACAACCTTCTGGAGTGAACACAAAGGGAAGATCGCTCTAGGTGTTACTGGACTATGCGTAGCTGGTGCTGTTGCAGCCTATGTGCTAGCGTATCCTGCAGTTGCACTGGCTTTAGCAGTTTTGGCAGCAGTTATATTAATGGGTGCTGGTATTGCTAAGGTTTTAGAAGATCCAAGTGTAGAAAAACCGTTTACACAACAACAAAAAGCATAACGTTAATAATGTCATCCCAGCGCGCCGCGCTGGGACGCTAGAACAAAGAATATAAAAGACCGTCACGTTATATCATAAACTTTTGCTGAAGCTTTCTTTATATCTTCACTTGAAAGTGGGATTAGACCAAGCCTAGATAGGTACCCACCTTCAATACCGATCGAATCTATAATTTCTTTAATGAATTCTCTGAATCCATCAACAGTATCCAGGTGTTCTTTCTTTATGTAAAGGTATAGAGGTCTTGCTAATATATATTTTCCTGATGATATATTTTCATAAGTTGGCTCAATTCCTGCAATTGTGCTCCCTTGTATTTTATCTTGATTTCTCATTAAAAAGCTAAAACTAAATATCCCTAAGGCATTCTTGTTACTTTTCAATTTTTGTATTATTATGTTTTCATTAATTCCAACTTCTATATACCTTCCGTCATCCCTTATATTACCACATGCTTTCTTTCTTTCTTCCTGATCTTTGTAATTCTCTTTGAAAATTCTTGAGTTCATGCATGAATATTGATCAAGCATAATAGAATTAACCAAAGTTTCGTATGTGCCTGTATTTTGATGTGGACCATAAATTTCAATTTCTGTTTTTGGTAAGGCTTGATTTACATCAGACCAAAACTTCTTATTATTTTTTACTAATTTATCATTTTCTTGAGAATATGCAGATAAAGTTTCAAATAAGTCCTTCTTTGTGAAATCAAATCTATGGCTTTGATTTGAATTTGCAATGACAATTCCATCATAGCCAATGATGATCTCTATCACTTCATTAATTTTATTTCTTTTACATAGTTCTCTTTCTACTTCCTTCATAGGGCGAGATGAAGTGGTGATGTCTGGCGTGTCTTCCCCTATTCCTGAGCAAAACATTTTGAACCCTGATCCACTTCCTATTGATTCCACAATTGGAGTCTTAAAAGGGAATACACGATTGAACTCCTCGGCTATAAACGAGATAAAAGGAAAAACAGTTGAAGATCCAACAATTCTGATGTATTTCCTGGCATCAGCATTTGACAGCGGCGTGAATAATACGAATACAAAAATCAGGAGAAAATTTCTAAACATTGTTTTTAGCTAAGAACATAAATCTAATTATTGTAATAAAAAATCAAACTGAAAAGCTTTAATTGCATGACAAAAGCTACAGTTTACATTTAAATTTTATTTTATATTATTGTAAGTATTATATAACTTCAAGGAACAGTTATGGCAGTTATGCCAGATAAATGGATAAGAGAAAAAGCTGAAAACTTTAGAATGATAGAGCCTTTTGTGAATCACAAAAGCAGTAAGGGGGTCATATCTTTCGGACTATCGTCTTATGGTTACGATGCAAGAGTGGATAATAAATTTAAGATTTTTACTAACGTTAATTCAGCCATCGTGGACCCTAAAAATTTCTCTGAGAATAGTTTTATAGATAAAGAAACAGACGTATGCATAATTCCACCAAACAGCTTTGTGCTTGCAAGCACAGTGGAATATTTTCGTATACCAAGAAATGTACTGGTCATTTGTGTTGGTAAATCAACTTACGCAAGATGTGGAATTATAGTAAACGTTACTCCCTTAGAACCTGGATGGGAAGGTCATGTCACACTCGAATTCTCAAACACCACTCCGCTTCCTGCGAAAATTTACGCTAATGAAGGCGCATGCCAATTCGTATTTTTAAGCGGCGAAAGTGAATGCGAGAAATCATATGATGATATGAAAGGAAAATATATGAATCAGCATGGTATCACTTTGCCGCTGGTGAAGTGATTACTACTTTCGTTGTGAGCTACCAGACTGCTCTATAGACAATATTCCACCATTGCCAGATAGCAAAGTTCGCGCTGATTCACTTTGTCTAAGATGTTCAATTGCCTGCCATTTGTCATCTCCTGTGCGCACACTGCAGCCAAGTTGGAAATCTACACCATTTTCAACAATTTGACAGGACAGCTTCATAGCAGTAGCAAAGCTTTCTTGTCGGTTAGTAGCATCTCCAGTAACAACACTACAAACAGTGAAGTTACGATCATTTCCAACTGTTCGCATCATCACTTCACCATCTCGTATACCATCATTATTTATATTCTTTGCTATAAAAGTCTCATTTACGGTTTGTTCACCTTCTACAACTCGAGATATTATCTCTATATTTGGTTGATTATGTAGTCCACTTCTCATTAGTGGTTGGTGTAAATCAGCATTCAATTGATTTCGCTCCATATTATCCTGTTGCCCTAACTTATTAACTTCTTCTTTAACGCGCTCATTGTATTCTTTATCATTACTTATCTCAACTTTATTTACTGTTTGACCTTGACTATTTTCTATGTCTTTTTGACTAAACATGTCTTTATTAATGTAATAAAAAATAAGACCAGGTATCAGTGAAATTATTAGATTTAATATAATGCACGGAATTAAAACCACAGCAGCAGCTATATAGATTAGAGATCTAACTATAAACTTTATTACTTTAGATAATTTAGAATCATCTTTTTGAGCACTTACAGCATTCAAAAAGAAGTAAGTACAACTAATCAGTGATGCTGTTATAGCAGTGGGTATGATGATTGGGACAAGTAAAAAAGCGTTGATTAACTTTTTTCCAGAGCTAGTTGGTTTAGTGCTATTATTCAGTGATGCAAGATAGTTTTGGCCAACATTAGCAATCAACTTTGTACCAGACAAGACTCTTTTACTATTCTCTTCCGACATTTTAAATTGCATTTTCAATACCATTTTTATAATATTAAATTATACTAATGATTAACATTGTAAAGTCAACTCAAATTTTTACTTCCGCACTTTTTCATTGTTGCTTACAATAATTATAGCTACATCATGTGCTTTTCTTAATTAAAAACTTCAATTATTCATTGCAAGTTATTGAATTTCTTATCAAATTAATTATCATTCCAGTGCTTGGCACTGGAATCCAGAAATAAAAAGGAGGATTATCATGTCCACAATAATTTTATCATCAATTTTTGGTCAAGCAGGCAGCATTTTTGGGCCAATTGGCCGGATTATCGGCTCAGAACTCGGTGCTCTTCTTGGTGCGCAGCTAGATAGCGCAATGTTTGGCCTTGATGCCGAGCAAAAAGTAACGCATGGGGCAAGGCTAAAAAATCTGCAAGTTCAAACCTCAACCTACGGCAGAACGATCCCAATTATCTATGGCACTGCTCGTGTTGCAGGGAACATTATTTGGTCACAGCCAATAAAAGAAGAGGCGATAACCACCAAAAGCAAAATTGGAAGAGGTATGAACGTTACATATAATTACTACGCAACGCTTGCAATTGCGATCTGCAAGGGGAAAGTAGAAAAATTAAACAGAATCTGGGCAGATACAACATCACTTAGCTTTGATGAAATAGATTATACTTTTTACAGCGGCAGAGAAGACCAAAATCCTGATCCATTCATATCATCAATTGAAGGTGAGAAGAATGTACCAGCTTATAGGGGAATATCTTACATAGTTATCAAGAATTTTCCTTTAGCAGACTATAACAATCGCGTCCCGATATTTACATTTGAAGTGCGAACTGCATTAAAACCCAGTGGATTTTCAATAGCAGAAAATATTCGGAATATCAATATAATACCAGGCTCAGGAGAGTTTGTATATGATACAAAAATACAGAAGAAAATCGCGCAAGAGAAAATAAACAGCAACCAATATATCCCGTATGGACTGGCGCAAAGGGTAAATCACAACAACCACACTAAAAAGAGCGATGCAGTGCTTTCTTTGGATCAATTAAAGGGAGATTTACCAAATGTTGAGTGGGTATCGGTAGTAGTCAATTGGTTTGTGAATGATCTGAACATTAAAGATTGTAAAATATACCCTGCAGTTGAATTTCAAGATGATTCCGCAATATTACCTGATGATTGGCAAGTAGGGGGTGTAACCAGAGATAATGCTCAGCTAATTTCAAAAGATGCGAGTGGAAACCCAAGGTATGGTGGCACAGTTAGTGATGCAGCGTTGATAAGATATATAGAAGAGTTACGCAGCAGAGGCTACAAGGTGATGCTCTATCCAATGCCCTTGCTTGATACAGAAAATAAAGAATGGCGAGGAAAATTGAGCGGGACTCCTGGGGATATAAGTGATTTTTTTGAGAATCAATATAACAAATTTATAGAGCATTATGCAAGCATTGCCAAACAAACTAAAGTGGAAGGGTTTATCATCGGTTCTGAACTTGTGCGGCTTACCAAAATTAGAGATGAACAAGGTAATTACCCTGCCGTTATAGAGCTAGTTAAGCTTGCAAAGCGAATAAAACTTCAGCTTGGAAAAGAAGTAACGGTAACTTACGCTGCTGATTGGAGCGAATATCATTCATATGATGGTTGGTATAATATGGATGAACTGTGGTCTTCAGAGTACATCGACGTTGTTGGCATAGATGCTTATTTTCCACTGACTGATGGTCCAGAGCCTCCTTTTGGCTATTCTGCGGAAGATGTAATGGGTGGTTGGAGCAGTGGAGTGGGGTATGATTATTTCTATGATTACTCAAAGGGTGAGCCTGAAAGAGTAAAGTATAACGACAGCAGGTATGCGTGGAAAAACATAGCAAAATGGTGGAGTGAAACTCACATAAATCCAGGTGGTAGCAAAACGAAATGGCAACCAAAAATGAAAAAAATATGGTTTACTGAGTATGGATTTCCCAGTATGAACGGCTGCACTAATGAGCCAAATGTGTTTGTTGATAAAGGCAGCATAGAGAGCAAATATCCACGATATTCAAACGGAGAGGTGAGCTTTCTTTCGCAAAAAATTGCAATTGAAGGAACGCTAAAGAAGTGGCAAAGCTCGGAAATGGTAGAAAAAATGTTTCTCTGGGCGTGGGATGCAAGGCCATTTCCTTATTTCCCCAATTTGTGTGATATGTGGACTGACTGCCATAATTGGCAGACAGGACATTGGATTCAGGGAAAGCTTTCACAGCTTAATATTTCCGATGTTTTATCGGATCTGTTACAAAAAACAGGTTTAAAAAGCGATCAGTTTGATACAAGCAACGTCAAAGGGTTATTGTCTGGGTATGTGATAAACGACCAGCAACCCGTACGTTCAATTATTAAAATGCTGCAAAGTTGCTATTTTTTTGATGTGGTTGAACAGGACTCTAAACTGAAATTTGTCCAAAAGGGCAGGGGAGTTACAACTGTAATGCCAATTGGTGAAACGGTTTTCAGTAACAATTCAAAACTTGCTAATATCAGTCAATTAGATTTAAACAATAAAGTTAACATCGTTTACTTTAACCGCAATTTTGGCTATCCAATTGATGTTAAATATGCTGAGTTGCCAAAGCAAGGCACTGCTATAACAGTTGAAATACCGCTCATTATGGAGGAGGGAGAGGCGCAAAATATCGCTGAGGTTTTACTTTATTCTTCGTGGCAAGAGAGAAATATATACAATTTCAAGCTACCGATAAAATATGCATGGCTTGTGCCAAGTGATGTAATAACGATTTTAGACAGTGAGAAAAAACATACGGTGAGAATTATAAAAACAAAATTTGAAAGCATGTCCATTCAAGTAAGTGGTGTTGGTTATGACAGCTCCATATATAAGCTTTCTTTTCCTTCAACAAGGTCTCTTATGCTGAAGGAATACCCTCCTTCTCATATCAGCAAAACCATCGTAGAAATGATAGATTTACCGCATGTTAAAGGTAATATTGCAAGCTTTACTTTAATTGGTGAGGAAAGGAATTGGAAGGGAGCAACGCTCTTTATTTCGTACAACGATAAGGATTATAAGCCTATCGCAAGCACAAATAAGCAGTCTACTTACGGATATGTAATGGAATTAACAAATGAGGGAATTACAGTAGTGTTGCGTTTTGGTAAGCTGCGAGGAATTATCGATTCAAATTCAGCATTAATCGGAAAAGAGATAGTGAAATTCCATAGTGCTGAACTAATAGATAAAAATAAATATAAGCTTAGCAACCTAATCAGAGGACAAGAAGATACTAAAGAATATGATCATGCCACAGGTGAAAAATTTGTTCTACTTGATGATTCAATAATATCTTTCGAAGTGCAAATGGGGAAAAAGTTTTACCTAAAAGCAGTGACTTATGGTGATTCATTAGATAACACGGAAACAAAAATGTTATAGCTCATTTACAAGAGCATAGAACTTTGTAAGTTATTAGTTTAATCTTCTGCTCACAAGGTTGTAGTACATCTATTGACATTTATTTCAGAATGAAACATCATATTAACTAATATTTGTGAGGAAAGTAATGACTAAAGAATTATCAAATGAAGCACCAATAATACTAACGTGGGTGCCAAGAGTACGTGGTGCATCTTTGCCAGATGGTAAGAATAGTGCTCTTAATTACTTGGATATAATAAAAAACCATAAGTTAAAAAATAAAGAGGAGAGGGACATGTATTTGGTTATAAATGGCCCGGGATTTGAGCAGAATCAGATAGATGATTTAAAACGTGAACTGAAAGAAATTCAAGGAGTACACGTTGTAGACTTACACCAGTATGACTGGAGCGAAATAGATCAAAGGTGGAAGATAGATGGCAAGGATATCAGTATTAAGGATTTCTTTAAAAATATGTATGATATGACAGATGAACAAAGAACATATTTTGCTATTGAAATAGATACCTTTAGGTTAATTGCTCTTGCTCTTTCAGAAAAAATGACAGGACAGAAAGGTGCAATATATATAGACTTTGATGCTTTGAATAATATTAAAGACCATATAGGAAAAGATATAACGATTCCTAAAGGAATATTGTTAGGATCATTCCGCATACTTACTATGGTAACCCAAAACAATGATCTCATTGCGATAAGTAATCCAAGTGTAGCAATTAATATTTTATATGAGTATAAAGATAAATTATTAAGCCAAAAAGAAATTTATAATAAGGCTGTAAAATATGTGCAAGATGAGAAAGCAGAAAGTGTTGTTGTTTCAACACCTGTGTTTAGCACCTTGAAAGAACTAGGATACACAGATAGAATAGAAAGGCTTCAGAGACAATTTATAAATCACAAAAAAATATGTAATGAGAAGCTTGAAATTTTAAGCAATGGTGGAATAGAAGCTCTATATAATTCGAATATAGTGGATGAAGCAGGTTTAAATCCAGCCCTGCTTCATACTATAAATATGGCCCGTAGTAACCCAGTTAATGGAGAAAAAAACCAATGGGAGCTAGTTGCTTTTGGAAAGAACAATGGTAACTATGCTGAGACAGTGTCTGGAGACCTATCTTGGACAAGAGGAGAAGATTTATACCATAAACAGATAGACAACAAGCTGGAAAGAGCAAAAGTGGAACATAGCTTAGGTGATCCACTAAAGGTAGTAAGTGAGGCAAATGTATCTTCTGTTGAAGACTTAAAGCTTAAAATGAATAATCCAAGATAAGATATTGAAATTCCTGCTTTTATAGCTTTACTAAAAACATGTAGCTGATATCTTCACTCATTTTCTAAGAAAATAAAGCAAAAAGATTTTTTTAGAGAGATTCATAATCCACTGACTTTATTGTTCGATATTAAAATTATTACATTTTCGTTAAATATATGTACAATTTTAATATATTTTTTTATTTCGAGGTATAATATGGTAAGCTTTATAGAAAACGAATTTGAAACGATATTACAGGAGATAGAGCGTAATTCAAGTATATATAGTAAAGATGTAGCTATAACGATAGCAGATGAATTACAAGAATATAACACAAGAAGGTTAAATGAAATCAATGAATGCCATCAATCTATTTGCCACAAAATGCAGCTGCTGAATTACGATCACAATAGAGAGATACAGTTATTGAATAAAGATTATAACAGAAAGATAAATTTGCTAAAACACAAGTCCGATAATGAGTTATTACAGGAACTGTGTAATAATGTTAATAACGGTAAACTGGAATATAATACACCCGATTACGATTGGGAATATAGGCAATATAGTGATAGTCTAAAATATAATGAAGCAAAATTTGATATAGAATTCAAGAAATATGAGAATGAGCTCAAAAAATTAGAGCAGGAACGTCATAGTATAAAACACGTGATGCATGAATATGATCAGTGGAAAAAATGCGGGTTTGATGTGAATTATGTTTTTAAAGACAGCTCAAAAGAATTTATGTTATTACATTTTGCTGCGAATTTTGGAGATACAAATGTTACAAAATTGCTGTTAGAGGAAGGAGCAAATATTGATATAAAAGATCAAAACAAAAATACTCCCCTGCACTTAGCTGCTTCCAATGGTCATACAGACATAGTAAAACTTCTAATGGAAAAAGGATCAGACCTTAGTGTAGTAAATAAAGAAGGAAATACTTCCCTGCACTTAGCTGCTTCCAATGGTCATATAGACATAGTAAAATTTCTGATGGAAAAAGGATCAGATCTGAGTGCAGTAAATAAGAACGGAGATACCCTCCTACATTTGGCTGCTTCCAATGGTCATACAGACATAGTAAAACTTCTGATGGAAAAAGGATCAGATTTGAGTTCAATGAATAAGGATGGAGATACTCCTTTAAGTACTGCTTTCTATAACAATCACACAAAAATAGTTAAGTGCCTAATGGAAGAAGAGCCAAAAATGAAAGAAGTCGTAGAGCGTTTAGTGAGATGTGTAGTAGAAAGCAAGACGCACAAGTTACTAAAAGGTAGTACTTCCTTACACCTAGCTGCTATTTACGACTGTACAGAAGTAGTAGAATCTTTACTGGAAAAAGGGAAAAATCCTTTATCGAAGGATATTAATGGTAAAACTCCAAGAGAGTTAGCTACAGACGAAAATTTGGTACAGATTTTTAGGGTTGCAGAAATAAAACAGCAAGGATATGATGCGACCAAGTGGGGTATTGTTAGTGGTGGATCAACAGCAGCACTTGGTGCAACTGTAGCGGCAACGCTCTTTGCAACAGTATTTACAGTTGGATTTCTGCCTATAGTGGGAGCAGTTGCTGCAATTACAATACCTGCGTTAGCAATTGGTGGAGCTACATATATGGTTTTGAAGCCCAATACTGAGTAAACTCCTTTTCTCGAATAGCTGCTCTTAATTTCAGTAGTTAAATTAATATACTAATGAAAAAAATACACTATAATTAAGCGTATTTACCAATAAATCATTAAGTGAAAACAGCTCTTTCGCAAAATATCATCTCTCTTATTATGATATTGTCTGTAGCAATTGTCGATATGGCAACTGACCTATACTCAGTTGCACTACCAAGCATTGCCAATTATTTTAAAGTAGAAGGCAGTGTAGTGCAGCTTACAATTAGCTTAAATCTAGTTGGATTTGCGGTATCTGGCTTAATTTATGGTCCATTGTCAGACCATTATGGTAGGCGTCCAATGATGCTGATTGGTATGACAATTTTTACTTTGGCAAGTGTCATGTGTTATATAGCCGACAGTATTGCGCTCTTGATACTAATTCGCTTCATACAAGGAGCAGGGGCTGGTGTTGCAGGTGTTGTTGGGTATGCAGCAATCAGGGATATGTACTCAGGTAGTGAATACTCGAGAGTAATCTCAAAGTTAAATATGGTAGTAGCACTTTCACCTGGAATAGCTCCAGTAATAGGCAGTTATATAATTTCACATGGATACAGTTGGAAATTTTTGTTTCTTATTATATCACTTGCGGCAATTGCTATGCTTATTTTTATTTACTTTAAGTTACAAGAAACACTCACTGTAAGTAAAAATGAAACCAGTATAACTAACATAACTACTAATATCTTCAAGCAATATATATCAATATTTAGAAATTATCGTTTCCTTGGGTTTTCAGCCATTCATGGATTAACTTTCATGTGGCTTTGGGCATACATTGCTAACTACCCTTTCATATTTGAATCGATGGGCATTGAAGTACAGTATTTTGGCTACCTCATATCGATCATAGTCATATTTTACATAATTGGAACTTTAATTAATAGGAGATATGTGCCGAAAATAGGGGTGAGCAAAATGCTAATAATAGGTTTGGTGTTACCGATAATATCCGATAGTTTATTGGTATATTTTTATTTCGCGGACAAGTTGAATATATTCATTCTTCAAGTCGTCTGGATTCCAGCCAATATCGGACTTGCATTAATAATAAGCAATAACGTAACTTCTGCTTTAGAAACGATCAAAGGTATAGGGCTTGGTAGTGCAGTCCTCTCATTCTGCAATATGATGTTTGGGGCTATTGGAATATATATAGTAGGAAAATTTTTTCGCTATGGTATTTTACCAAATTTACTATTAACAATAGCATGCTCTACAATTGCAATTCTTATGTACAGCCGGCTCAAATATACTGAAAACATGGGGAATAGCCATTATTTACGTGATCCAGGAACATAGAGCTCATGAATTATTAACGACTTTGCCGTGATAATATAATTTTACAGGAGGTGTGGGATGAGCAATTCAAACAGAGATATAAATGCTAAATTATTTCAGGCTGTTAAAAAAGGTGATATTAATGAAGTAAGACGTCTAATAAGTGAAGAAGCCAATGTTAATGCAGAGGATGATGATGAAAAAACTCCTTTACACTTTGCTGCTGAAAATGGCCATGAGGAGGTGGTAAAAGCTCTATTGAATAAAGGAGCAAATGTTAATGCAACAGATAATAAAGAAGAGACTCCTTTCGATTTAACTACTAACGAAAAAATAAAAACTCTATTACAAAACACAGCTGAATTACTTAAGGTTGCTAAAAGCGGTGATATTCAAAAAGTAAACAGTCTAATAAATGAAGGAGCAAATGTTAATGCAACAGATCAAAATGGAAAGACTCCTCTACATTGGGCTGCTGTAAAGGGTCATAAAGAGGCAGTAGAAGCCCTATTGGGAAAAGAAGGAATCGATGTTAATTTAGCAGATAAGAAGAAAGATACTCCTTTACATTCTGTTCTTAAAAAGGACAACATAGATATCAATGTATTGAACGCTCTACTGGGAGCAGAAGGAATCGATGTTAATGCACAAGATGGACTTAACAACACTCCTTTGCATTTGGCTGCTGTAAAGGGCCATAAAGAGGCAGTAGAAGCCCTATTGGGAAAAGAAGGAATCGATGTTAATTTAGCAGATAAGAAGAAAGATACTCCTTTACATTCTGTTCTTAAAAAGGACAACATAGATATCAATGTATTGAACGCTCTACTGGGAGCAGAAGGAATCNNNNNNNNNNAAAGGACAACATAGATATCAATGTATTGAACGCTCTACTGGGAGCAGAAGGAATCAATGTTAATATAAAAGATGAACTTGGAAAATGGACTCCTTTACATTGGGCCGTTGTAAAGGGCCATAAAGAGGTAGTAAAAGCCCTATTGGGAAAAGATGGAATTAATGTTAATATAGGAGGTCAATATGGAAAAAAGACTCCTCTACATTTGGCTGCTCAAAATAACAACAAAGAGGTAGTAGAAGCTCTATTGGATAAAGGGGCAAATGTTAATGCAGAGGATGATAAAGGAGAGACTCCTTTAGATTTAGCCACTAATCAAGACATACAAACTCTATTACAAAACACAGCTGAATTACTTGAGGTTGCTAAAAGCGGTAATATTCAAAAAGTAAACAGTCTAATAAATGAAGGAGCAAGTGTTAATGCAACAGATCAAAATGGACAGACTCCTCTACACTTAGCTGCTAAAAATGGCCATGAGGAGGTGGTAAAAGCTCTATTGAATAAAGGAGCAAATGTTAATGCAAAAGATAATGATGAGCAGACTCCTCTCAATTTAGCCCCTAACGGGGACATACGAACTCTATTAATAGATACTGCTTTACTTGAGGCTGTTAAAAAAGGTGAAATTGATAAGGTAAAAAGTCTAATAAGAGAAGGAGCAGATGTTAATGCATTAGATACAAATCTAAATAATTCTTTATATTGGGCTGTTAAAAATAATCACTCTACTACAGCAGAAGTTCTATTAGATAATGGAGCAGATTTGCATACTTTCGACCCTAGTCGAGAACGCGACGTGTTGAGTAGATACCAAGAAATAGAAACTGAACATAGCAAGAATTCTTTACATCTGGTTGCTAAGCTTGGCAACTTGGAAGCAGTACAAGATCTATTAGGGAAAGGGGCAAATGTTAATGCACAAAATGACAAAGGAGAGACTCCCTTAGATTTAGCCACTGATGACAAAATAAAAACTCTATTGCAAAACGCAGAAAAATCTAATCCAGTGGATGAATCACTGAAGGATAGTGAAGGGGTTCAAAAGGAGAAGGAGGAAGAAGATGTTGCTCCCAAAGAACCTGCACAGCCTGTTGCTCCCAAAGAACCTGCACAGCCTGTTTCCAAAGAACCTGCACAGCCTGTTTCCAAAGAACCTGCACAGCCTGTTTCCACAGAACCTGTACAAACAGAAGAACAGCCGAGCTCTTTTTTTGGTAGTTTGTTTGGTATACTGATTAAACCTTTTTCTTTAATAGGATCATTTTTTTGTAGCTTTTTTTCATGGTTGTTTGGGTCTGATGAGCCAATACAATCATCATCTGAATCTGACCAGCCAGTTATGTTAGAATCACTGGATAATCAAGTAGACAATAACATAATATAGCTAAAGTATAATAGTTTAGACTTGATCTGACAGACAAGAATTAACTGACATAAGCTCGTCATCCCGCTGCTTGTTAGCGGAGATACCGTGGCGGTATGACGTAAGCTTGTGTTCGGCTACACAATTTCCAAATTTTCGCCCTGTTGCATTAGAATCACTAAATCCACTATAAGGAGGAGCACTTGGAGGAGAGTAAGGAGGAGGAGATGTGTTATAGCCTTTTACCGCTTCTTCAACCTTTTCAATATTATCTGATTCTTTCTCGTGCTTCATATGAAAAGCTAAACCACCGGCAAAACATACGAGAGAGTTAACACCAAGGATAACTAAACCCCACACCGGTAAGACTGGGTAGACAGCACAAGCTATCAAAGCTGCCAAAGAAATAGTGCCAACCGCAAATTCTATATTCCTGAACGTTTTAAGTTTATTATCAAGGTAATCTATTTTTTCTTCTTTTCTAGCCGCTTTTTTGCTGCTATTGTACCAAAAGCACATACCAACATGGAAAGCAACACACACAACAACAAGTGCTATACCTAAAGCTAATAACTTCCTACTATCTTCTGATTCTTTTTTATTCTCTTTTCTGCTTTGATGAGAGGTATTACCATTGTTAATATTCGTTATATTATTAACCGTAGTGTGACCACGCCCACCGAATAAAGAATTAATCCAGCATTGTAATAGTAAACAATCCCAAAAGTCTAAACCTCTATCATTGTGTACATGTACGTGTGTAACCTGAGGGCCTGTAGGTTGCCTGTTATCCCCTGCGTTATGTTGATCATTTCTGCTTCCTGTATTGGATCTATTAGTTGGAATTTGACCTATAAAACCTCCATACACATTTTTAAAATCCCCGTCATTCCAGTCTATAATATTTTGCGTATTACAAAATTGCAAAAACTCTTTAACATTTCTGTTACCACCTGATTTCTTTATATAGGCTAGCGCATACCTTTTTAAAACATTATCATTCGCTGGCGTAGATATTCCCTCTAAATTAAGATTAAATTAACAAATACTTATTATAACAAAGTAACGTCTTCTTGTCAAATTAATCATAATCCGGTCAATATCCTTTCCACCAGCTCTTTTACTGTCGGTACGTAGCCATTCTCATAAAATGGATCTTGCTTAAATTTGTACACATTGTGCCCGGAAAACATGAGTTCGTTCTCAATATCACCATCGTGTATAACGTTTTGCAGTGTTTTTTGTATGCAAAAACTACGCGGATCTGGCTTTCGTCCTGTTGAATGGTCACCATGATCTTTCCAATTGCTAAACAAACAATGGCTCAAACATCCCATACAATTGATTTGATCTTCTCTTATTTGTTTAAATTTATCTGGCGTCACAAAAATAACAGTTGAATCTGGGGTTTTCATTGCTTCTGTGTACCCTGCTTTAGTCCATGTATTTGCCAGTTCTTTGTCTTTTGCAGTAAGGTAGATCTTCCTACCTCTGCTACCCATTGCAAATTCACTATTGGATTCTTCGCTGGCATTTTCTGAAAAATTTACTTGATGTAATTTTCGTTCCTGTAACTCACGTATAAAATTATTCCTCACCGCAGATGAGTAAAACCCTGTTGGACTGAATTTATTTAAAAATACATCACCTTCTTCTAAAGTGAGTAGCTTCTTTTTCCACTCTGCAGAAATTGGGCTTTCTTTCGTCAAAAGTGGACGAGTGCCAAACTGAAAAGCTATTGGTCCAATTTGCAGATTGTCAAACCAATGTTCCCAATCTTTCAAATGCCACACTCCTCCTGCCATAACAATTGGTGTTTCTGAAAGACCGATCTCGTTCATGAAAGATCTAAGCTCTGCAACTCTTTCAAATGGAGCCTGTGGTAGCTCTGGGTCTTCACTGTTACTCAGTCCATTGTGCCCTCCAGCAAGCCATGGATCTTCATACACTACTCCACCAAGCAAATAGGAAGATATTCTTTGGTAAGTACGCTTCCATAATGCTTTAAAAGCACGCACCGATGAGATAATAGGGTAATAATAAACCTGATATTTAGCTGCAATTTCTCCAAGCCTATAAGGCATACCAGCACCGCAGGTAATACCATGAATCAAACCTTTCGCTCCTTCTAATATGCCATGAAGTACGCGTTCTGCTGCTCCCATCTCCCAAAGTACATTCATGTGTATTCTTCCATGACCTTTTGATATTTCATTTGCTATTCTTGCCTGACTAATTCCAGCTTCAATACTATACTCAATCAATTCACTATGCTTTTCATTTCTTGTTTTGCCTTTATAAATTAGTGGCACTAACTCGCCATTATCATCAATAAGCTTAGCATTTGCACCAGAAAATGTACCCACAGCATCTGCTGCAGCAAATGCTCCGCTTGATCTCCCATCACTAACTGCAATGCCTTTACCACCTTCGATGATTGGCCACACTTCCTTTCCTGAAATTACTATCTTTTTTATCTTATTTTTCAAAACTTCCTCGCAATCTTTCACTCTATTTTACTTAATTACTAAAAAAATGATAGCTGTTTATTTTTTCTTGTATCATTAAAGCTTCTGTAGCTACTCATGCTGTTGTAGTTTGAGAGCAGTTCCCATCGGAAGGGTGTCATTCCAGTGCTTGACACTGGAATCCAGTTTTTGATCAAAAATGTTGCTATAGTGCACAATCAATTTTCCTGGATCCAAGTAGTCTGGGCTACTTGGATGACACCATAGGGGGCTACTTGGATGACAGGGGAGGGAGGCTGCTGGGATCCTGACAACCGTCATCCCGCTGCTTGTTAGCGGGATCTAGAGATACCGCGGCGGTATGACGTAGAGCTACGTGTTTAGGTTTAATGAATCCACTATATCTTTTACTTGAGAAAAAACATACTCTTTGCTTACACTGGTATCGATAATAAAGTCACTCATCTTCCTTTTCTCCTCAATAGATAACTGAACATCGGAGATTAGATTAAGCTTTTCTTTATCTATGTTGCGTTCGTTAAGTCTTTGAGCTTGCACAACGCTATCTGCATGAACAAAAACAATAAGGTCGCAATATAAATAAAATTTTGTTTCTAATAGAAGTGGCACATCTAAAACTAAAAGTTTTCTATCGATCTTTTTTTCCTTGGCAATAAAAAATTCTAATTCACGCAGCACAGCAGAGTGAACCAAAGATTGAAATTGTTTCCAATTTTCATCGTAGGCTAAGAAATATTTAGACAGTACTGTTCTATCTATTTCACCATTTACTACCACTCCAGGAAAATTTTTCTCTGCATAACTTATTATGCTTTTATCCACTTTATAAAGTTGGTGTACAACAGAATCAGCATCAAATACAACAGCACCAAACTCTTGAAAGCAATTAGCTACAAAGCTCTTTCCTACCCCAATTCCGCCTGTTAGACTTATAATCATATAACAAAATACATTCGACTTCTTTTGAAACTATAGCTAAGGTTTCTCTATATATATTAACTAGATTTTCTAGATCTCAGTGTCAAGCACATAACTATACGAACATTGCAATTTGTAGGTGGTGTTATTCCAGTCTGGAATCTAGCTTTTATGTTGTATAGTGCACAACCAATTTTCCTGGATCGAAGTAGTCAAGGCACTGGGATGACACCCTACTTAACCGTCATACCGCCGCGGTATCTCTTAGCCACTAACACGTAGCGGGATGACGATTGTCGATAAATCTAAGTTACTTTAGCAACAGTTATTCTCCACTAAATTACTCTGAATTTTGGTTATATTATTTGCGGATTTCACTGCTGAAATCTCAAATTTTGAGCTTGTGTTCAAAAATGATTCAACTGACCTGCCAAAAAAATCGTATCTCCATCCCTTGAATAGTTTATCTATCTGCCCAGATATTGACCCGGTTAACTCATCTTTTGAAGAAACTAATTTCCTTGATATGTTACTTTCTTTACATTTACTATCTAAAATAATTGAGAGTATATCAAGTACAGATTTGTCATAATTACTCGATAAGGTGTTGTTTTGCTGCATCCAATTTCTCTCATTTTCATTAAAAATATTCACAAACTCTAGTAAATCCGCATCTTTTATATTTTTTGTATTCCTCTTGAGATCATCTAAAATCTCATCAACATGCTCTACATTTTTTTCAATAAAATCAGCTATTACAGCATTATTGATTATTTTATTACGGTTCATATTATAGCGCTGTGCTAAGGTTTCTTGCCACTCACTAACTGCTTTAACAGTTAGTATCAATCTTGGATTTACTTCATAATTAAATTTAATCCTCTTCCATGCATCTTTTGGGCTATGTAAATACTTATTTATATCAACTATTGATTCCATCTCTTCTTGAAACCAACCCATCCTATTATTTTCTTCAAGTTTATTGCACAATATTTGGTATAGGTCATATAGGTGTACCACGTCGTTTACTGCATAATCTAACTGATCTTCGGACAACGGACGCCTTAACCAATCTGAATTTTTAGCTTTAATTTTATCCAGTGCTATTCCTTGATATTGCTCCACTACTTTTGAGTAACCAATAAAGTCATGATAATAATGACAAAACATAGCAGCAACTTGGGTATCAAAAATGGGAGTGGGAATACATTTAAACACAGTGAGTAAGGATTCTATATCCTGCCGGCAGCTATGAAACACTTTGGTTATCCCCTGATTTAGCATTATTTTCTTAATGAATGATAAATCAATTTCTGGCACTAATGCGTCTACAATAAAACTCTTCTCTCCGTAAGAAATTTGAATTAACGATAATTTTGGGTAGTAGATTAAATTATTTCTAATGAACTCCGTGTCAACTGCTATAAATTTTGGCTTTTTTGCTATCAACCCCTCACATATGTCCTCCAGCTCCGACGTTGTATTAATTAACATATGTTTTTTATTCAGTGGTTCTACTTTACCACTTATATTAAATTTTTGCAATTAATGACTTCTTGCAGGACTTTCTATTACTCATTAGTGTCTCTGTTCCTTTTGTCATACAACAGTGGGTTAGGTGACATCTGGTTTAATAAGTTTTAGAACTCTTTCAGTTTCTTTCTGAAGCTCCCTTCAAACAATATGACCGAAGACTTTCAGGTCGCACCATCTCAATGATATATCTGGACCCACTAGAATCCCTGCAAAGAACATCAACTATACTTTGTCTATCAGAGGCAATTTCAGCATCCATGATAGTGCTGAAAAATTCTATTTCTTCTATTTCATCTTTGCCAGTGAAGTCCAATATATCATTGAGAAAGTGAATGAGAATATCTTTATTCTTTTCAGTGCCAAAGATACGTCAGAGTGCAGCATCATCCTTGGGATCGAGAAATTTAGAAAGAGCCATAGTAAAAATGCTTAGAAAAGATTAATAATTATACACACAACTATTCAACCATATTTTAAGCTTAACTTGATACTATAGCTCAACCCTTATTACTTGCTTTTCTTATCCCCACTTGCTTCTTGTGCTTTCACTCCATCCACCTGAGTACTAGGTAATACTGCATATGTAATACCACCGGCTACAAGAGCAGATGCCACTGCTATACCAATCATTACTAACATCTCTAACTTAACTGTACGTTCAAGTGCAGTAAATGCTATCAGTCCAGCAGCAAGACCCATACCAACAGTAGCGGTATACTTCGCCCCATTGCCTTGTTTTGGTTGCTCAGTTGTTTTGTTTTTAGCTTCTAATTCTTTATTTTCCTTCTCTAACTGAAGAACTCGAGCATTTCGAGCTTGTAAGTCTTTCTTTAGGCTTTCAACTTCAGTATTTAGTTGTTCTGTTTCCTGATTTTTAGTGTTTAATTGCTCATTTAAGCTTTTAACTTCGGTATTTTTAGCGCTTAAGCCTGCCTCTAACTGCTCAAGCTTGCTTACTTTTTGTTTTATTTCATCTGATAGTTCACCTTTAGCTTTATTTTTGAAATCATCTTGAGCTTTCAGTTCATCTTTTGCAGCCGTTATTGTTGCTTGATCAGCTTTTAGTTCATTTTTAGCTTCAGTTTTTAGCTCTTCAGTTTTCAGTTCATCTTTTNNNNNNNNNNTTTTAGTTCATTTTTAGCTTCAGTTTTTAGCTCTTCAGTTTTCAGTTCATCTTTTACAGCCGTTATTGTTGCTTGATCAGCTTTTAGTTCATTTTTAGCTTCAGTTTTTAGCTCTTCAGTTTTCAGTTCATCTTTTACAGCCGTTATTGTTGCTTGATCAGCTTTTAGTTCATCCCTTAGTGTTGGGTCTTGCTTTAGTTCACCTATTACTGTGTTTCTTATTTCATCTACTTTGTCTCCTATTTTTTGCTCATCTCTTACTTCTAATATTTCTTTTACAAAAGCCTTTAGTTTTTGTTTTGCATCTTTGTTGAGATTAGAACCATCATCTAAGGCATTAGCGATAATGTTCAAATCATTTAAACTAAGCATATTAAACCTCAATATAAATAATATTTAGGTAGTATGATGCCTTTAAAACTTAACGTCAAGTAATATTTTCCATAGTGTGTTATTTTTGTAAAATTTTGGCGTAGCCGTATTTGCTTAATTGTGCTATAGCTAAAGTAATTTAGGTTTACCGATCATCGTCATTCCGCTGCTTGTTAGCGGGATCTAGAGATACCGCGGCGGTATGACGTTGCTAGCTTAAGGTTTAAAATTGAGAAATATTTATGTTAAAAGAAAAATACGGCTTTAAAGAAGTTGAAGACAAATGCAACATATTATGGGAAGGCAGTAAAGTTTATAAATGGAATGGTGAAAAGGATAACACTTTCACTATAGACACGCCTCCACCGACAATATCGGGAAAACTCCATATTGGCCATATATTCAGCTATTGCCATACAGACTTTATTGCAAGGTTTCAGCGCATGCTGGGAAAAGATGTGTTTTACCCAATTGGGTTTGATGATAACGGGCTTCCCACTGAAAGATTGGTTGAACAAACCTATAAAACCCGTGCAAAAGAGGTTGGCAGAGAAAAATTTATAGAGATGTGCCATGAGGTTATTGAAAAATCAAAGCAAGAATTCAAAGAATTATTTAAATCGGTCGGCATTAGTTATGACTGGGATTTGGAATACCACACGATCAGCAAGGAAACTGTGACGCTTTCACAGATGTCATTCATCGATCTATATAATAAGGGATATGCATATAGAAAGATGCAACCTATCCTTTGGGACCCGGTTGATAAAACCGCAATTGCGCAAGCAGAAATAGAAGATAAAGTTTTTGAGTCATCCTTAAACACGATAGTTTTCTCTACTGAAGACAATGAGCAGATCAATATTGCAACTACGCGACCTGAGTTACTTCCCGCATGCGTTGCAGTTTTTTGCCATCCAGAGGATGCGCGCTACACTCATCTGATCGGAAAAACAGCCGTGGTGCCAATAACAAAGGAAAAAGTTCCAATAATAGCTGATGATAAGGTTAAAATAGATAAAGGCACCGGGCTTGTTATGTGCTGTACGTTTGGTGATGAGCTCGACATATATTGGCAGCAAAAGCATAATCTGCCGATGAAAATTATCATCGATCAGGATGGGAGGATGAACCTAGATGATGTCATTCCAGTGCTTGACACTGGAATCCAGGAAAAAGAAGAATGGATCCCAGTGTCAGCTACTCGGATGACAGACGATATACTAAATGAAATAAATGGATTGAAAGTTACAGCAGCAAGAAAGCGGATAATCGAAATCCTAACTCAAAGAGGACTTTTGATAGAAAGCACTAACATTTCTCATTCTGTCAAATGCGCAGAAAGATCTGGTGCATCACTTGAGATATTACCTACTTATCAATGGTTTATCAAGACCTTAGAGCAAAAAGCTCAAGTATTAGATAAAGTAAAAGAATGCAATTGGCACCCAAGCAATATGCGTAAACGTATGGAAGTGTGGATAGAAGGGCTAAATTGGGACTGGTGCATCTCAAGGCAGCGCTATTTTGGCGTGCCATTTCCAGCGTGGTATTCCAAACGTAAGGGTGAAGAAGGTAAAATTATTCTAGCTGAGATAAAGGCCCTACCTATTGATCCACTCAAAGATTTGCCAAAAGGGTATAGCAAAGAAGAGGTTATCCCAGATCAAGATGTAATGGATACCTGGGCCACAAGTTCAATTACTCCTCAACTAAGTGCACTGGCAGTAAATAGTGAGTTTAGCTTACCAAATCATCGCTATAATACGACATTTCCTGCAGATCTGCGCAGCCAGAGCCATGAGATAATAAGAACTTGGGCTTTTTATACTATTTTAAAGGCACATTATCATGCAGATTCTTTACCTTGGAAAAACATTATGATCAGCGGTTGGTGTTTAGCAGATGATAAGAAAAAGATGAGTAAATCAAAGGGTAACATCATCACTCCTCATGTAATACTTGAAACTTATGGAGCTGATGTAGTGCGCTATTGGGCAGCGAACTCAAGGCTTGGAGTTGATACAGTCTACTCTGAAAATATATTCAAAATTGGCAAGCGCCTCGTTACAAAACTTTGGAACGCTAGCAAGTTCGTTTCCATGTTCATGGAAAAGCATCAAGTAATGAGCATAAATTCTGCTCACGAGACAATGGATAAGTGGATATTGTCTAAGTTATACAAAGTTATAGAAAGAGCAACGAATAACCTATTACAGTTTGAATACTGCGAAGCTTTGAGTGCAGTAGAAGAATTTTTTTGGAAGGATTTTTGTGATAGTTACTTGGAGTTAGTAAAAAAACGTGCGTACGGAAGCAGTTTAAGTGCAAAACAAAGCTTGGCATATGTACTGAATATTATTTTGCGGTTATTTGCACCTTTTTTGCCATACATTACAGAAGAGATATATCACCAGTTGTATAGTTATAATTCTGTACACAATCAAAGTAATTGGCCGAGCAAAGAAGAACTTATCTACGATAAATATTCAGAGGAAATGGGAGATAATGTTATTCAGATATTAAATATTATCAGAAAGATAAAGGCAGATAATAATGTATCAGTTAAGCATCTGATAAAAAAGTTGATGATAAAAGCAGATCTACGAGAGGATAAATTGAATCAATCCGCACAGGATGATTTGCAGGCAGTGTGCAATGCGGAAACGATAGAGTGGAATGAAAGTGCAGAAGCAGGACTTACAACTGAAAATGGGAAATTTATTGTAGGTGCACGATAAAAATAAATACTCCCCTCCACAGATAAGAGAATTTTAATAAATATATACAAGACTGCCGAAGGTTTGTGTGTGAAAGAGGGATAATTTGTTTAAAAAAGCTAATGCATTTTATTTTATAGCTAGTTCCTTAACGTTACTTACATCTTTAGCGCTTATTGTAACTTCTAATGTACCTCTTCCTCTAACTCTCGCTTTAGCTGCATTATCTGTTTTGGTGCTTGCACTTTTATATAAAATAATTAGTAATAATAAAAAGATAGAGATTGAGAGAAATAAATTCGCTCGAAAAGAGCAAGAGTTAGAAAATAAAATAACTCTAGGCAAAGAAGCTGAAGAAGCTGCAAACAAAGAAGTGGAAAAATTAAAACATGAATTAACTCGAGAAAAGCAGAATTTAGAAAGCAAAATTGATAGGTTAAATAAGGAAATAGATCAGTTAAAGGAAGAACAAACTGTTACACAACAAGGATTAAACCAGAAAGCTCGGGAGTTAATTGCCAGAACGCAAGAACTGGAAGATAAAATGAACGAGTTGTATAATGCAAAACAACAATTGAATAAAATAACTCTAAAATTGAATCAGAAAGTAAATGAGTCAGAAGTTGAGAGAGAATCTCTTCTTGAAGAAAAAAAATCTTTAGAGAAAAGATTAAAAGCCAAAGTGAATCACATATTTGAAATAACAGACGAGTTGGAAAAGATAACGAAGGAAAAAGATGAGCTTGGTAAGCAAGAAGAAGAATTACTTTATGAAATCACGCGTTTGTGTGAACATTTACAAGAAAAAGAAGGTAATCTAGCTGAAAAAGAAAAACGCATAACAGAATTGAAAGAGAAAATAGACAATAATAAATATGAAGAATTACAAAATAAAGAAATTCATAAAGAAATAGAAAAATTATCTAAAGAAAAAGAGAGATTAGATAAGGAAATAGAAAGATTATGTAAAGAAAAAAATATATTATGTGAAAAAAAAGAAGAATTACATAAAAGACAAGAAGAACTTTATGTAGAATTAGATGAGTTACAATGTAGATTTAAAGAAATTAATCAGAAAAATAAAAACTTATCTAAAGAATTAAAAGAGAAATTTGAAGAGTTAGATAAAGCAAATGGTTTAATTGAAAATCAGTCTTTTGAGTTAGACGGAATAAGAAAAGATTGTAACAATGAGGTGAAAAGTTTAAAAAATTTACTTTTGAAGCAAGACACTCAAATAGAACAACTTGAAGGAGGTTTGTTGAGAAATGCAGAAGAGAAAAAGGGTTATTTACTGGAAATGTTAGAACCTGTGGTAGACGAGGTAGAAAAATTGGTAAACAATAATGAAGCGATCGGAGATCATAGTAGAAAAATAATATTACAGGAGACTCAGAAAATAAAGTTTATATTGAAGGAAATTATGCAATTCATGCCAGGTGAAGATTCTAGATGTGAATCACCATCAGAGGAGATGTTTGATTTTTCACCGGGAGATTCTGGATGTAACAGTCGCTCATCCACCCCGATCAAATTGCCAGATTTACCGTGGACAGAACGTTGTAAACGCAGTCAATTTCGGAATGTAGAACTTGACAATACAACAATTAGTCTTATTATAAAATAAATCATGCAAGATAATGAACCCAATAATATGTGCACTGGATACACAAGACTTAAATGAGGCTATTTCTCTAGCTAATGCTCTGTGTGGTAAAGTTGGCATGGTAAAGCTGGGATTAGAATTTTTTGCTGCTCAAGGTCTTTCTGGAGTGCAAGAAGTTGCAAAATGCAATGTACCAATTTTTTTAGATCTGAAATTGCATGACATTCCAAACACTGTAGCTAAAACAGTTGAAGTAATAAAAGTTCTGAACGTTGAAATGTTAACTCTGCACATCAGCGGTGGGACAAAAATGCTTGAAGAAGCACTAAGTGTAGTGCAAGGCACAAAAATAAAGCTGATTGGAGTGACAGTGCTAACTAGTATGAACAATGAGGATTTAAACGAGCTTGGAGTAGCAAGAGAGGTAAAATCACAGGTAATTTTGCTTGCAAAGCTTGCAAAAAAGATTGGACTCTATGGAATAGTCTGTTCTGCATTGGAAGCTCAGGAAGTGCGCCGAGAATGCGGTGAAGACTTTAAAATTATTACTCCAGGAATTCGTATAGATCCAGGTCATGACGACCAAAAAAGAACAGCAACACCAAAAGAAGCAATAAATTCAGGAGCTGATTATATCGTCATTGGCAGACCCATTACAAAAACTGCAAGTAGTGCAGAATTAATACTGAAATCCCTTATCTAATTGAAGTAGATAAAAAAAAGTGCTTGACACAAAAAAACAAACGTTATATAGTGCCATTACCTTTCGTTTTATCTCGCTTAATTTAATTACTGGATTAAGCTTACAGTACTAAGTGTGGCACAAAGTGCCACGCTATTTTCCGGTTCAACAGATAAAAAATGATGCCATTTCAGTGCCAAGCACATAACTGTACGAACATTCATTTTTAAAGGTAAATTGCACAACAGATGATGTCATTCCAGTCTGGAATCCAGAAATTTTGCTTATAACTGAGCTGATGAGCTAAAGGTAGTTGTCTTACGCTAAAACAAACGTTTTTAATTAAGTTGCATAGAAGCTGGATCCCAGTGTCAAGCACTGGGATGACAAGAAAGGGAGCACTGGAATGACATCGTTTACTATGTACCATATTGCAATATTCGTACAACTGTGGGAAACATCTATGGATGCCATTCCTATTACCTTATTTCCATTTTCATTTTATTTTCAAAGGAGGCTATTATGTCACTTACCGATATCGCTCACCGTATTAATGAACTCGCTTCATCATGGGAGCAATTTAAATTAATAAATGATCGCAAACTAAAAGAAATTGAAAGCAAAGGGCATGCTGATTCTGCAACAATTGAGCAGCTATGCAAGGTAAATAATGCCATTGATAGTTGCAAAGAGCGTTTAGACTTGATCGAAACTGCAGCTCAACGTCCAGAAGTAAATACAGATTTTAGCACAAGCGATAAATATTTTTCTGATTATATCCGCAAGGGAATGGAAAGCGGTTTATCACACAAAACCCTCAGTGGAGATGACAGTGATATCGGGGGGTATCTAGTTACTCCGCATATTGTAAAACGCATAAACAAGCGCGTAACTGATTCGTCCCCAATGCGACAAATATGCTCCAGTCAAAGAATCTCTACTGAAACATTGGATTACATTATAGAAGATTTTGACCGCGCCGGTGCAGGTTGGAGCAGTGAAACAGTAGATGATGAGGACGGTGGCAATAAGTCTAAGTATGATTTTGCAAAAGATACGGACACGCCCAAAATCCAAAAGATTTCCGTCACAACTTACGAGTTATATGCTCAACCACAAATATCACAAAAGTTACTCGATGATGCGTTTGTCGATGTTGAGAGTTGGCTGGTGGAAAAGATTGCCGAGACTTTTAGTAAGGAAGAAAGCGAAGCCTTCATTAAGGGTGAGGGCACTTTTCAACCAAAAGGAATTTTAGCTTATGAAAATGGAAACAGTTATAATAAAATAGAGCAAGTTAAAACTGAAAAATTAGATAGTGATTCAATAATGATGTTGTATTACTCTCTGGACGAATATTATTCCAAAAATGCGTCATTTTTGATGAACAGGAGTACGTTGAAGGATATCAGGCTGCTAAAATCTCAAACAGGTCAGTATCTCTGGCAGCCAAGTCTGTCGCTTGAAGCTCCAGATACTTTAATGGGAATACCAGTATATCAATCTGCCGATATGCCACCAGCGCCAAACAATCAGCTACCAGTAATTGCGATGGCAGATTTCAAACAAGCTTATAAGATTGTAGATAACAGAGGAATGAGAATATTAAGAGACCCTTATACGAATAAACCTTATGTGAGGTTTTTTGTCACTAAGCGTGTTGGCGGAGAGGTTGTAAACACCAGTGCTATTAAATTGTTGAAAGTTGCGAGCAAGTACTAAAAACTTCCGCAGCACCGCCTTCAAAACCTTTTTACTTCTTTTTGTATAGCTCCACTCCTGTCATCCCATGCCCTCTTCTTGTCATTCCAGTCTGGAATCCAGCCTTTTCATAATCATCAAAACGTTGTATTTTAACATAAAACGGCTACTTTTATGCTTACCAACTTAATAAAATTCCTGGATCCCAGACTGGGATGACACCCTCCTGGTAGACAATGTTCATACAGCTGTGGGCTTGACCATAAGATCCAGTCTAAAAAATTTGGATTCCAGCGTCACGCGCTGGAATGACATCAAAGAGTGGGCTAATGGTTTTTTATAATGTGAGAAGTCTATTTCCTCTTTAAAGTAAAAAATAGTTGACATGTTATACTATTTATGAAATAATTAAGTTAATTTATTATTAATTTAAGGAGTAAATATGTGGGAAAAAATAAAAAACTTTTTTAAGTGGATTGCTGATCACACAGGAATTTCATGGATTGCAAGAAAAATTTCATCAGGTTGGAAGTGGTTGTTTGGTGGTAAAGCAAATGCTACTCAACAAAATACATCACAGCAAGGGAAGTTTTCAGACGAAACATTACCAAAAACTTTGGATAGTAAAGTTAAGCCTAAACAGCCAGTAGTTGCAGATGGTCAAACCCATAGTAATGGTGCTGACAGTCGAACTGATGTTACGCAATCTAAGGAACATGATGAACCACCTGTTATTGGCGGTATTTATGAAAACACAAATGGAGTACTGGAAATATTTGTAATTATAAATCATACAGGCAAAGTTTTTGGTGGTGGTGTAGGTCTTAAAGGTAAAATTGATCATAATTATAACGAGATTATAGATAATTTAAAAGTATACACTCTATATGTCGAGTGTGAAAAAGGAGAAGTATTCCAAATTACTTGTAATAAACTTACTGGAACGAACAAAAATGGTGCATTCTTGAGTATAGAGTCAGTAGCATCTCAGGATGGTAAAACTTCGTCTGACGAACTGGCAACAATGAAGCAGATGTTGGATCTGAGTGAGAAGCAAGCAATCGTTGCCGTAACTCAGATATCTAAAAATCCGATTACGGTTCCTAAATCAGAAATTGCTAGTTCTGCAACAACACCAGCCGCTAGTAATGGTCAACTTGTTAGTGCATAATCATTGTAGCAAACCTTTCAAAAGGAGCACCTCTTTAGGTGCTCTTTTTTTTATATTATACTATATAAATAAGTACGTCATACCGTGCAAACTGTATGAACGTTGTCATCCTAGCTCCTACTTGTGTCATCCCAGTGCGTGACACTGGGATCTCATTTCGTGATTTCATAATATAAATTATACCAATTTGGGTTTTTTCTTGCAACTAAATCGACTTTCCATTCTCTTTTCCAACTTTTTAAAAGTTTTTCTCTATTAAGAGCCGAATCTACATCTTGAAATTCCTCGAAATAAACTAATTTATGCACATTATATTTCGGTGTAAACAGGTTGTTCTTATGCTCCCAAATTCGTTTAATTAAATTCGACGTAACACCTATATATAGAGCCTTATTGTGTCTACTTGCAAGTATATAAATATAATAGTTTTTCATAAAATTTAGATCCCAGTGTCACGCACTGGGATGACATCAGCGGTTAATATTTTATATACATTTTATAACTAAACTAGACATTCGTACAGTTGTGTGCGGTATGACGTCGTTACTTATAGCTATACACACAAAAATCATATAGAATTGTAAACGCAGTTCTTTTATTCTGATGCTTTTCAATTCTATAGCTCTGGTTGTCTCTCTATTACTATTTTTCTACATTATCGTAAAAAAACTGAGCGAAAAGAAAGCAAACCTTGAGGGTAATTTATGTAAATTAGAGCAAGAACTTCAAGAAACAAAGCAAAGTTTGCTTACGAAGAATGAAGAAATAGTTGATTTAAGGGTCAAAAGAGCAGAACTTGAAGTAACTCTGCAAAAAGAACGTGAGGAAAAGAAAAAGGAAATAGAATTACTAACAAAAGCAGAGGAGAGATTAACAAACACTTTTAAAGCGCTCTCTCTTGATGCCTTGCAAGTGAACAATAATAATTTTCTGAACTTAGCGAAGGAAGTCATTGATAACAAGTTAAAAGAAACGGAAAGCGATTTCAAAAAAAGACAAGCAACGATCAACGAAGTTGTAACTCCAATAAAAGAAAAATTAGAAAAATTTGATAATGAAATACGTGAGCTGGAAAAAGAGAGGGTAGGGGCCTATGAAGGTTTAAAGGAGCAAATTGGAGCGCTGATGAACCAAACTTCCAGCCTTGCTAATGCCTTGAGAAAGCCTCACATCAGAGGAAAGTGGGGTGAAATGCAGCTCAAAAGGGTGGTAGAAATGGCGGGAATGATTGAATATTGCGATTTTTTTACTCAGCCGTCAGTGGTTGATAAAAACGAGGATAATTTATTGCGTCCTGATTTAATAATCAAAATGCCATCTGGAAAGCAAATAATAATAGATGCTAAAGTGCCGCTTGATTCTTACATGGATGCTATATCACAAAATGATTTGCAAATACAAAAGGAGAAATTAAAGAATCATTCTCTGGCAATAAAGAAACACATAAATGACTTGGGTAAAAAAGAGTATTGGAATCAATTTGAAAATACGCCAGAACTTGTGGTGCTTTTCTTAACAGGGGAGGGGGTTTTTAGCGCAGCACTGGAATATGAGCCTGCTTTGATAGAGATTGGAGTGGAAAAAAAAGTGATCATTGCAACACCGATCACTCTAATTGCGTTGCTGAGAGCAATAGCGTATGGATGGAAGCAAGAGATGATAGCTGAAAACGCAAAGAAAATCAGTGAACTAGGTCATATTTTATATGAGCGCATTTGCACAATGGGTGAAAACTTTGATAATTTGCGCAGGAGCTTAAAAAGTGCTGTTGATCATTATAATAAAACTGCTGGCTCTCTTGAAGCAAGGGTGTTTCCTGCTGCTCGAGAATTCAATAAGCTTGGTATACATGCAAAAAATAAAAGTTTAAGTGCTGCAAAGGAATTAGAGTCCTTACCGCGCAGTTTACATACTGGGGAATTGAAAGTAGATTAGACTTCTTACATAACCATTCAAGAGCCAGACCATAGGCGTTTTAGATCTAGCTTTAGCATTTGTGATTAACACAAGCAAGATTCACGTTTTTTTAATATTTATATATAGCTTATCTGCTTGCTGCCGCTTTTTCTTTTATTAGCATATTAAGGAAAAAATTGACTTTTTGTCTAAAATAATATAAAATAAAATAATAGTTGGTGAGGTAAAAATGTTAGTATCAAAAGAGCGTAAGGAATATTTACTAGAAAAGTTTAAATATGCTGCCAAAGAATTTGGCAAATCTGGTACAAAGTCCAATCATAAAACAGTACCAAAAGAACAGCAACTCTCTATTGATTTAGGTAACAAAAAAGTTTTTGGTATTATAAACAGAATTTTACACTGGATAGAAAGTAAATTTACATATTTTTTTCTACGCTATAATTTATTTCCAGAAGTTGGAGTTAAAGAAAGAAAAATCCCCGGAACTAATACAAAGGTTAAGTATTTTACTCCAGATGATCAAATAGAACATACTAAAATTACTTATAAAGGAAAATTATACATAGACTTAGTGCCAGAAATAGAAGGTAATAAGTTAAAAGGCTTTAAAGGCAAATTATATGATACAACTGATAAAATTAGTAAGGGAGAAAAAGGTTGTGTAGCTTATGTGATCACGCTTGATGGAAAGCTAGTCACTCATGAACATATTAATGTTAATAAAAGCGAAGGGGCTTATCGTCATTCAACTCTTGCAGGTGGTAGGCCAGTTTTATGTGCTGGTTTAATAAAAGTGGTAAATGGTAAAATAACTTATATAGACAATAATAGTGGGCATTATAAACCAGAATCAGCAAACTTATACAATGCAGTGAAAAAATTAGAAGGTCTATTTTTGAAAGATGCAAAAGTTGTCTGCTTACCATATTGGGTTAGCTTGCAAAAACAAATTCCGTTTATACGCAAAATTATTTCAGCCAAACAAGAGCCGGTAGAGAAATTCTTAAAAAGGATGGAGAAAAAAGGAGAAGATGGATTAACTCAATATGAAAGACATTTTAAAGGAGTAAAAGAATATAATGAACAGTATGAACAAAAGTTGCTTCTTGCAAGCTATAAGTCACCTACAAATGAACTGCCCTGCAAACCAACTATACATAAAAAACACAAGTTGAAATACTCTGAATATATTAACTTACACCTTAATTTTTTGAAAGAGTTCGATGAAAATCCCGAAGTGCAAAAAATGGCAACAGAACACTCAATAAGAAGAATTATTGGAGCAAATTATGGCCATAAACCTACAGTTGCGCTTGCTAAGGCACAGATAGCTAAAGATGGAAAGTTGCAAAAAACGGACGAAATAGTAGGTATAAATGTAACCTTTCACCATGAGAACGATTGTAATAGCTTTGCTAAATTTCTGGATCTCAAAAAGCATAGCTATAATTGCACATCTCATCTGAAGGACAAAGAAATTGATGAGCTTCTTAAATCACGTGATGAGGAAGTTAGAGCTACTGTAAAAAGGTTAATACCTAATAAATATACAGTTTTTATGAGTGCAGACCAGGCTGATAGGTTTATAAAGGACACTTTACAAATTGAAATTGATAGTGTTGAACAATTGGGTATCCGTTTAGTGGAGCGTTAAAACAGATAAACAAAGCAAGACAAAAAGGTAATCAAAGAGTGAGTGTAAGAGAACTCTGCAAAAATTTACAGTAAAAAATAGAAAAATTAGAAGCAAAAAGAATAAACTTCTTTCATGTATTAAATAAGTTTGATCTGACACTTAAAATAAGTAAGTTATAAAATAGTAAAAGAAAGGAGTGTTAGAAATGAGAAACAAAAATACTAAAACCAAAACTAGGGTTATTAGAGCTAGCAAAACAATTAGGAAATATGTCTCAAGCGTGCAAAGTGATGGGATACTCAAGAGATACATTTTATCGATTCAAGGAGTTATATGAAAATGGGGGAGAAGAAGCATTACATGAAATAAGTAACGCTATTAGCAAACAGAGTTTCCGAAGATATAGAAAGAGCAGATAGCTACAGAATTTCCTGCATATGAACAAGAAAGAGCTGCAAATGAGCTGAGAAAAAGAGGTATCCTAAGGAGGATGTATGGCTTCTGGTGTACAGTCTCAGAGTATGATAAAATATGAGAAAAAAATACTATCTTACTTTAGAAGAGGAGTGTTGCATTTCGTAAGCATACTCTATTGCCATTAGATGACTGTCTCTACAACCTCAATCCCACACTTCTAGTCTACATCGTTGCTACAGCATTAGCAGACTACCAGATGTTGATGAACCAAAAAAGAAATTCAAACAATATCCTATAGCATATTGATATTGCAGAAGTCAGAACAGAAGAAGGAAAGGTATATTTGTTTGTTGCAATAGATCAAATTTACGTATGTTGAGTTGCATAAAAGTGCTGCAAAACCTATAGCTGCTGAGTTTCTACGTAATTTGATTAAAATTTTACCATATAAAATCCACACTATTTTGACAGATAACGGTATACAATTTACTAACCAAAAACGCCATAAATACGCTTTTCAACATATATTTGATAGAGCTTGTGAAGAAAATGACATTGAACACCGTCTAACAAAAGTTAGCCATCCTTGGACAAATGGGCAAGTTGAGTGTATGAACAAAACTTTAAAGAATGCCACAGTCAAGAAGTCAGTCTCACCAGCAACTCAAAGAGCATCTTAATGAAAAAAGTTTGTATGGTATATAAATAGTGTGTTTTTTTTGTAATTATTTTCTATAATACACAAACCTTTGGTTCAGTAAATGCTACCATAGGCATTAAAAGTTAATTAACAAACTGCAATGTATAATAAAATAAAGAAACTTGTAAGATTTTGATCTTACAGATTATAAACTTGTCACAAAGTTTAATAGTGTCTGTTACTGCTTTTAGGTGTGAGGCTAGAGGGTTATTAGCAGTAACAGACACTATTAAACTTATTATAGAATTTACTTAAAGTAAATACTTAATTTAAAATATTATAATATTTTTACTTACAATAGATTTATGTAAATGCTTTTTTACTCAAATTAGTATTGTATTATTATACTTGTTGAATGCTAAAAAATTATTAACCATCACTAATCTCTATTTGCATAGTAAGTTTATATATACTATTATACAGTATATCATTTAGTTTTATAGCAAACAAACAAAAGATATGGTGAAGTTATTTGCACTATTGATAATATTTTACTCAAATATATCTGTTGCCTCTGCTCCTACTTCCTGGCAATTTGGATTTCCTGCTCCTGCAACTGAAGTAATGGAGGCTGTAGTTAGGTCACATTCGTTTGTGATGCTTGTAATGGTTGCAATAATGCTTTTTGTGTGGGCGCTGCTTGCTTATATAGCGTTTCGCTTTCGTAAAAGCAAAGTAACAAACATAAGTAAAACTACCCATAGTGTTCCTTTAGAAATTATTTGGTTTGTTATACCAACGATTATTGTTGGTGTATTAGCCTTTGAAAACGCTAAATTACTGAAGCTACAGGAAGAAATACCGAAAGCTGATATAACACTAAAAGTTATTGGCCATCAATGGTATTGGAGCTACCAATATCCAGAATATCAAGGTGTGTCATTTGATAGTTATATTAAGGGAAAAGAAGACTTTATCGAAGGAGATTTAAAGCTATTCTCTGTTGATAACAACATCATTTTACCCGTTAATACTAACGTTCGTTTACAAGTTACAGCAGGAGATGTGATACACAGTTGGGGAGTACCGGCTTTCGGTGTAAAAATTGATGCGATACCAGGTAGGCTGAATGAGGCGTGGTTTAATATCAAAAAGTCTGGTGTTTATTATGGGCAGTGCTACGAATTGTGTGGTCAAGGCCATGGATTTATGCCAATTGTTGTTGAAGCAGTAAGCAAAGAAGATTTTAATAAGTGGATTGAAAATAGAAAATTAGTGAGTTAAATTTGGAGTATAGATATGAGTGACGCACCAAAGGGCATAAAGCGTTGGTTGTTTTCCACCAACCATAAAGACATAGGGACACTGTACATTATTTTTTCCATATTAGCTGGAATTATTGGTGGATTATTATCGGTGATTATTCGCACTCAACTAATGCACATTAATATACTTAACAATAATTATCAATTATATAACGTAATGGTTACAGGGCATGCGTTGATAATGGTGTTTTTTATGATAATGCCAGCCCTCATGGGAGGATTCGGTAACTGGTTTGTACCTCTCATGATTGGCGCACCAGATATGGCATTTCCTCGTATGAATAATTTAAGTTTTTGGTTGTTAGTGTCATCTTTTATTTTGCTCATTCTCTCAGTGTTTATTGGTGAAGGTCCAGGTACAGGTTGGACTTTATATCCACCTTTATCACAGGTAATGTCCCATCCAAGTGCAGGAGTTGACCTTGCTATACTTGCACTCCACGTTGCTGGTATGTCGTCAATTGTTGGGGCGATCAACTTTATAGTTACTATATTTAACATGCGCACAAAAGGAATGTCATTAACTAAGATGCCACTGTTTGTTTGGTCTGTCTTGCTAACAGCATTTATGTTGATTGTTGCCTTACCAGTGCTTGCCGGTGCTATAACTATGCTTCTTACTGATCGCAATGTTGGTACTTCCTTTTTTGATCCTGCAGGTGGTGGTGACCCTGTGTTATTTCAACATTTATTTTGGTTTTTTGGTCATCCAGAAGTTTACGTAATTATTTTTCCTGCATTTGGCATCATAAGTCAGGTTGTATCAACTTTTTCTCACAGACCTGTATTTGGTTACATAGGGATGGTTTATGCAATGATAGGTATAGCAGTATTTGGCTTTATGGTTTGGGCTCATCATATGTTCACTGTTGGGCTTAGTGCTGACGCTGCTGCATTTTTTAGCACTACCACAATTTTTATCGGTGTTATAACTGGTGTAAAAGTCTTTAGCTGGATTGCAACTATGTGGGGTGGAGCAATTGAGTTTAAGACCCCTATGCTATTTGCACTAGGTTTTATTTTCATGTTTGTTGGCGGTGGCATAACGGGAATAATTCTTTCTCATGGTGGAATAGATAAGCTCCTGCACGACACCTATTATGTTGTTGCTCACTTCCATTATGTCATGTCACTTGCTGCATTATTTGGAGCTTTTGCTGGCTTTTATTATTGGATTGGTAAAATGTCGGGTAAACAATATAATGAGCGCTTAGGTCAAATCCACTTTTGGCTTACTTTTATTAGCACCAATATCACTTTTTTACCTCAACATTTCTTAGGATTAGCTGGTATGCCAAGGCGTATACCTGATTATCCTGATGCGTTTATCCCTTGGAATTATATATCCTCAATTGGTTCGTATATGTCCTTTGTTTCAGTTATGTTTTTTGTGTTTATAGTTATACATCTCTTTAAATGGGGCAAGAAAGCTGGAGATAATCCTTGGGAAGGTGACACCTTGGAATGGACGGTATCTTCACCACCGCCTTTTCATACTTTCGAAAAGCCACCAGTGATAAAATAGAATGTACACAAGTGTTTTGCTAAATGTTGAATCAACAATACTGGATTTTTGGCGTTTGCTGAAGCCAAGGATAATGTATCTTGTGGTATTTACTGCAGTTGCTGGTATGGTTACTGCACCAGGTAGTATGCACCCTTTTCTAGCACTAATATCTCTTATATGTGTTGCTCTTGGCTCAGGATCTGCAGGTGCTATAAATATGTGGTATGACAAAGACATAGATCTGCTCATGGAAAGGACAAAAAACCGCCCTATACCTTCAGGTAGAGTTTCTGCAGAAAGCGCGCTTGAATTTGGTATAACTCTTGGAATATTGTCAGTATTTATCATGGCAATAGCAGTAAATTATATTTCTGCTGCTTTGCTTGCAGTTAGCATATTATTTTACGTTTTCGTATATACAATTTGGCTAAAAAGGCGTACTCCGCAGAATATCGTTATCGGTGGTGCAGCAGGTGCTTTTCCTCCAATGATTGGCTGGGCAGCTGTGACTAATTCTGTAAGTTGGGAAAGTTTCATTTTATTTTCAGTAATTTTTATGTGGACTCCACCACACTTTTGGGCCCTATCTTTAAATAAGTCTGAAGACTATGCAAAGGCATCGATTCCAATGTTCAATATTGTTTATGGTCCGAAGAAAACAAGAAAATATATATTAATTTATAGTATTTTGCTGGTGCTAACTAGCTTGCTTCCAGCTCTATTCTTGAAAAAGGCTTTACTTTATCTAAGCATGGCAATTTTTGCAGGTTGCATCTTTATTTGGTACGCTATATCAATTCTCAGATTCAAGAATCACAGCTCACAGAAAAAAATGTTTTCTTATTCAATTTCTTATCTATTTTCCCTATTCGCCAGTATTATTTTTTGTTCTATTGATTTATTTTAGTTATGAAAGAACGGCAGAAACATAAAAACTATTTTTTACTTTTCCTTCTAATAACACTAGTTGTTGCGCTTTTCTTTGTTTCTATAATAAAATTTAAAGTAAACTACCTTTAGAAATTGTGCTTTCATAAAAGCAACTATATACTTTATTAATTCATTACAGTTAAAGATGAGCAAAAAGGAAGTGATAATATACACGGATGGGGCGTGTTCTGGTAATCCTGGAGCGGGAGGATGGGCAGCTATCATATTATTTCAAGATTACAGAAAAGACATTTATGGTAGAGAAGAAAATACCACAAACAATAAAATGGAGTTAACAGCGGTGATCAATGGGCTGAAAGTATTGAAATTTTCTTGTAATATTAATTTATATACGGATAGTCTTTATATTAAGCATGGCATAACAGAATGGATAAATAAGTGGAAAATGAATGGCTGGAAAACAAGTAATAAAAAATCAGTAAAAAATATGGAATTGTGGAAAGAGCTAGACAACGTTGCTTCACAACACGAAATTGATTGGAAGTGGGTTAAAGCACACAGTGGCGATAAGTATAATGAGGAGGCTGATAGTTTAGCAAGAAAAGCAATAATCGATGCTTAAAAAAATCACTATATCACTTTCCATAGTTCTATTGTTCGTATTCTGCTTATTTGTCTTTTTTAAGGGTGAGAGTCCTTTAGAAATCAATATTAATTATATTAATTTTTATGTTAAACATAAAATATCAAAAATATTTGTTGGCTCAAGCGTTAATATGGAGAATACCTCAGTTGTTTGGCAGAAAGATGTGTATTTAGTCATTACAGATTTGGCAATAGCAAATCCTAATTTTACTATAAAAGTTCCTGAGCTTTCTGTACATTTTAAGTTAAGTTCCTTATTTAAAGGTAACATAAAATTTTCTCAAGTTTTAGCTGATAATGTGCATGTATATATCAAGAGAGAAGAAACTAATGTTAATCCGCAAAACTCATTAGGCCTTTTGGATAATCATTATTTAAGTAATAACCGCCTTCCTTCGGTGTCATTCCAGCGCGTGACGCTGGAATCTAGAAAAAAAGAAACCTGGATCCCAGTGTCAAGCACTGGGATGACAGGAAAGAAAGATACTGGGATGACAGGAAAGAAAGATACTGGGATGACAGGGAAGAAAGATACTGGGATGACAGGGAAGAATTTCAAGATGACAGGGAAGAATTTCAAGATGACAGAAAGCAGTGCAAAAAATCTATTAAAAACAATAAGGGAATTTTTTTTTGACTTAAATGCGGATTCAAAAATTGAATTTACTAACATCGCTATTGATAAAAGCACAGAAGATGAATTTTTTATTGATAAATTATATATAGGGAAGGGGGAAGATTTTAATATTTTAGATATTCATGTGAATACAAAAGATGGAAAGGGATTTTTGGATGATTTATCAATTACAATAAAAAATCGCAACAATTTGCTAAATGTATACGGGACATTTTATGATCTAAAATTGGGACTATTGAACAAGTTTTCTACATTAGTTAAAAGCTACAATTTGGACAAAAATATAGGATTCAAAGGAAGCTTCTCAGTGAAAATTAATAAAAAGGATGAAATTGTAGATGGAAATATATACGTATTGAATACAGAAAATTATTTGAACAAAAATTTAGCCTTAACTAATGTAAATATAAATTTAACATATAGTGATGGAATTATTAGTGTAAAAAACTTCCATTTTAAGTTAAATGACACGTATCTCTCTTTGATAGGCAAAATGAACTTTAGTACAAGTCATGCTTTGTTTAGAATTAATATTAGTAAGTTTGCTGCAAAGGATTTATGTACTTATGTACCAGATGGTGTAGTGAATAGTAAATTTAAAAGCTGGTATTGTGATAATATTGATGGGAATATTTTAAACACAATTGTAAGTTTCAATGGCAAAATTAAAAATTTATTTAATGACGATCTGTCAGATATCGTAGTAGTTGCTGATATAGAAAACGGTAGCGTAAAATTTGATGAAGATTTTGAGCAAGTAAAGGAATTAAAGGGTGATTTGATCATCAAGAATAACGATCTTGAAATTACTGTAAATAGCGCTAAGTTTCAGAATTTCACTATTAATGGTGGTGATATTGAAATGAAATCTCTCGATAAGGAAAATTCAGTTTTAACCATTAATGGCCAAGCTGTAAGTGATGCGTATGGTTTATATGAGCCTATAAGATTTAAGCTGGATGATGTGGTGAAGGTTGAAAGGGATAAAGTAAGTGGAATGGCAAAATCCGTATTTAATTTTCGCATTTTTAATCTAAATGCTGATGACAAAAAAGTAGACTTCTCAGCAAATTTTCATTCTGAAATTGACAATTTGGCCGTCTATAATGCAAGTCTTGGTAAATATGATATTAAGCTTAGTTTTGGCAGTGACTTTATAGATTTAAATGGTAGTGGTATGGTGAATAACACACAGCTATTATTTGACCTGAAAAGTAGCAATAGGAATGAAAGTTTCGCCTGGAATTTGACCGGAGATTTACCCGCTCAAATATTTAATTTTGATAGTGGCTATGTCAGTGCAAATTTAGAGTCAGTGATAAATCAAGATAAGACGGGGTATGTTAATGGTGATATAGATTTATCAGAATTTGAATCACATTCAAGCTACTTAGGGTGGAAAAATCGCTTTGAAGATCACAATAAAATTTTGTTTTCTACAAGGTTAAAAGGAGCAGGTGAATTGTTAATAGACAAATTAGATGTTGTAGGAAATGACCTAGATATAAAATTCAGCGGAAGAGTAGAAAATGGAAATTTATATTTAAATTCTAGTAGCTTTAAATTGCCTGATAATGATTTTAGTATAGAAATTGAATCAGGTAAGGAAAAAAATGCCATAACTATTTATGGTGAGAAAATCAATTTGAGTGATATTTTAGGCTTGCTTGGTAAAAACAGTAATGGATTAAACAAAGATATAGAGATTAGTATGAATGTTGACAATGTAATGATGAAAGAAGGCATCGTTATCAAAAATGCTAAGCTGAATGTAACCTGTACTAAAGGTAATTGCAATGGAAGTCAATTTACAGGACAGTTTCTAGAAGATAGCAGCAACATACTAGCGGAATATAGTGGAATAGGGCTCGAAATATATGCGGATAATGCAGGTATACTTTCGCGTTCCTTAGGCATTAGTAAATCAATTAAAAACGGCAAAATGTCTTTTTATCTCTCTCCTCAGAGAGAAAGTGGAGAACATTATGGTACGTTATCCATTAGCAATTTCTACATCAAAGATGCTCCACTACTTACTACTTTATTGTCGATGTCTTCATTGCCTGGCATTGTAAATGCCATAAAAAATGAAGGTGTATACTTTTATAAATGCAATGCACCTTTCTCATACAAAGACGGCTCTGTCGAAATTGAAGAATCTTGGCTTGAAGGAGCGGAATTAGGCATTAGCACTAGCGGTAAGCTCGACATTAGAAATTATAAATTCCAAGTTGAAGGACAAGTAATACCAGCATATTCAATTAATAAATCTTTGTTAAAAATTCCTATAATTGGGAAACTTCTTACTGGCGGGAAAAGTAGGGGAATCGTTTCAATAGACTATAAAGCAAGTGGTGATGACAAAAACAATAACGTATCTGTTGATCTTATCTCTTCGCTAACTCCAAACCTATTAAAGAGGTTATTGGGAGTGTTTGATCGCATTATGACAAAAACTAACGAAGCTGTCATCGGTGGCTTAAAAGGTGGTGTGAAAAAGAAATTTGGTTCGATATGACCAAAAGGGAAGTTGTTTAACAAAATTATGGACAAAAGTGCAAGAATTTCAGAATGATCCACCTGGTTTTTTATTTAGTTGTTTAAGTAATATCACTCTCTTTTTGGAAACTTGATTATGATAAAGTAAAAGTTATTTCTTTATAAAATTATAGACAGAAAATGCAAGAATTTCAGAATGATCCACCTGGTTTTTTATCTAGTTATTTAAGTAATACCACTCCCTTTAGCTTCTCTATATTTGCTGAGGCTATACAGTTAGAAAGGGTAGGGGAGTGGCTATAAAACAGTCACACTACATGAACTCATCAGGTGAGTGATAATAATCTGATAAGTGATCTCTAACATCGTAACCTAACTCATTAGCATCAGGCTTAACGTTGTGATCTAACTCATTAGCATCGAGCTTAAACAAAGAAGGATTATCATCGGATTGTTCTTCTGATAAGTTAAGCAAAGAAGAATTGTTATCAGATTGTTCTTTCTCTTTAGACTCAAATAACCATAAAAAGAGTGATGAGATAGAATCAATAATGGATTTAATTGCTGAAAAAATATTGGATAAGAAATTACTGGGTTGCTGAGTGTCTTGCTGGTTACTTTTTTCTTCTTCTACATTACTTTGTTCTACTTCATTTGATTCTTCCACATCTTGTTCAGGTTTACTTCTGCTTATATCCTCTTTGGGTTCTTTTCCTGATTCTGGTTCAGGCTCTTTATCTGTATCATCCACATCTTGTTCAGGCTTACTTCTGCTTATGAGTGTCTTATCTAGCTGCTTGAATATATTTTTGTCGGAGTTTTGAAAATACATTTGACTTATCTCCTTATTTTCATCAACGTGAATCGATAAAACTGTATTCTCATTCCCCAATCCATCACATTCACTAACGAGCGATTCATGAGAGTTCTTAATGTCTTTGATAAATTGAAATTTTTCTTCTTCTGAAAAGTCCTTGCATCTTACGTTATAAGTGGTGCCTTTGTATTTAAAACTAAATATCCATCCATGGTCTTTATATTCATCTACTAGTTCATGAATATTCTTGACATTTTGTATAGCTTTAAATTTTTCATCTTCTGAAAAGTCCTTGTATCTTACGTTATAAGTGGTGCCTTTGTATTTAAAACTAAATATCCATCCACGGTCTTCATATTCATCTAGTCCAGAATTCTTGACACGTTGTATAATTTGAAATTTCTCTGCTTCTGAAAGATCCTTGCGGTATATACTACCAGTTGTACCTTTGTATTTAAATTTAAACATCCATCCACGGTCTTCATATTCATCTACACCCATCTGCTTGCAAATAGCTTTATAATTTTTTTCTTCTACCTCAAGTCCAATTGCATTTGCCATCAGCTGATTATTTATACGGTCTAACTCCTCTACTTTTGCTTCAGAAAGCCTCATTTGAAATACATGACCAAATTCATGGGCTAAAACGTTGTCCGTATAAACATCTTTATAGAGTAATACGCTTTCTCCATTTGTCATCCCACCAGAAATATTGAACGAAGATTGACTCCATGAAAACTTAGGAACCAAAGTGCCATATCCCCTATAATCATCTCTATTATTAAAAACATAGGTATGCACAGTCACTTGAGTATCACTATCCATACAAAACTTTGCTTTATATGCCTCATAGGCATTTTGAATATCAAGCTTCATTTGATCTTGCTCCCGTTGCGATACATTGTCATAATGTATTACGCAATTCAACTTTCCGTATTCAAAATTAAATTGATTAGGCAGCACATCTTGTAATCTTACGTATTTTGTATTCTCACCAAAGTTTTTTGATTGTGCAGTTTTATATAAATTATTATAGTATGTAATAGAGTTTCCGTTAGGCAACTTAGGTATCTGTGCGATCGTTCTTCCATAGTTATCGTAGAAAGAAATGTCAGAATTACCAATCCTAAAGTCCGTTATAGATTGCCCGCAAGTGCCATCATTTGCACAATCGTGATGATTTGGGTCAGTCTTCTTATAAAACCATGCATTAGTGTATTTTCCCATTTTGATACCTCACTACCAAACCTTACTGTATTATTATCTTGGTAGAAGTTATAATAATTCGTTAACTTGTATTTTAAATTTATGTATCAAGTGTATTCCATAAAGTGCCAATTGTGAGGCTAATGAACTTTATTTGTTTGAAACTTTGCTGAAATAGCTCTTTATTATGTAATTTTATTTTTAGCGTTGCTTCTTATGTTATGTAATTTTATTTTTAGCGTTGCTTCTTATGTTATGTAATTTTATTTTTAGCGTTGCTTCTTATGTTATGTAATTTTATTTTNNNNNNNNNNTATGTTATGTAATTTTATTTTTAGCGTTGCTTCTTATGTTATGTAATTTTATTTTACATAATATATATTATGTAATTTTCTATGATATGAGAGATTCTCTTTTAATAATTACTTTTTAAATAGTTTGTTGGTTCATCAATTTCTTTAGGATTGATATCTACAATTATTTTTCCATTTTTTAACAGAATAATCCGATCTGATATTTTTGTTAAAAAATCCAAATTGTGAGAAGCGATAATCATAGTAATACCCATATCTCTAACTGATTGTAGTAGTTCCACAACGTCGACTATTGTTGCTACATCTAAACCAGACGTTGGCTCATCGCATAATAGAATCCTTGGATTCATCATTAAACTTCTGGCAAGCGCAACCCGCTGTTTTTGCCCACCAGACAGATTATTAGGGTAATCATTTTTTTTAGAGGCAATACCCAAAGACTCAAGTAGTGAATCACTTTGATCCTGAGTTTTGTTTTTAAGTTTGGGAGCATATGTAAGATTTTCCCAGACAGTCATATGTGGAAAAAGTTGAAAATCCTGAAATACAAAACCAGTACTATCATTGCATTCAATGCTACCAGAATCTAAAACTTCGAGTTTTTGTATACAACGTAACAATGTTGATTTACCACTACCAGAAGGACCAGCAAGACCAACTATAGATTGTTCTATAATCAGGTTAATATTATTAAGTACTGGAACATTATTAAATAATTTACAAACATTATGCATTTTTATCATATATACCTTTCTGTTCAATCTTTTTGCCTATATATTCAATTAGTAATACAAGAGCGTAATAATAAGCCCCAGCAAGACAAAGTGGTATAAAATAAGTAAATTGTTCTGCTGCAAGCATTTGCGCAGAGCGCATAATATCAACACCACCAATAGTAGAGATTAATGCCGTTTCTTTAAGGAGTGCAATGATCTCATTTATCATTGCAGGAAGAATATTTTTAATAACTTGTGGTAATATAATATCTCTCCACATATAGAAACTAGGTATTTGTAAAGTTTTAGCTGCTTCAAACTGGTTTTTTGATATAGTTTCAATACCAGCTCGTAAAATCTCAGCAATATAAGCACAGCTATTTAGACCAAATGCTATAATGCCAGCACTAAATATGTTTAATTTAATTCCTGCAATGGTTGGAGTCATAAAATAAACAACACTTAACTGTAATATAAGGGGGGTGCCACGTATTACAGATATAATTCCATTAATTAATGGAATACAGATCTTATTATATCTGAGTACTGAAAATAACCCTCCTAGACTCATACCTAAAAGCAGTCCTCCAATCAATAATTTTAAAGTAAAGGCAAGGCCTGTTCCAACAAACAAGAAATTAGAAATTAATTCTTGCATCAGTTATCTCCTAGCCATTTTTCTGCTATCTTTTGTATTACACCTTTACTTTCTAAACTTTTTAACGCCTCGTTTATTTTATCCTTTAAATCAGATCCTTTATTCACAGCAATAGAATAACCATTATCTGGCTTAGCGATGGCTGACCATGATAGACCAGGATTTTTTTTGCTAAATACTTTACCTTGGAACCCATCGATTAGGACGCCATCAACATGACCAGACTTCAATGCTTCTACAGCTTGATTATTATTGTCCACAGCAATAACTTGAGCTGTAGGAACATGCTCTTTTAGCCAAATTTCCATGACAGTTCCTAGTTGAACGGCTATCTTCTCGCGAGTTAAATTGTTTATACCAGCTATGGGTTTATTTTTGTGATATAGAATACCAAATTCCCCTGTATAATAACTATTTGAAAAATCAAAATTTTTTTCACGCTCTTCTGTGCTACCAATAGTAGATATAGCAGCATCTACAGAATTACTTTGCAATGCTGCAAATATAGTACTAAACTGCATATCTTTAAACATTGCTTCTTTACCTAACTCTTTTGCTACTAATTGAGCAAGCTCAATGTCAAAGCCAGTAAATTTACCATTTTCATAATATTCAAAAGGTGGATAATCTGCAGAAATTGCAAATCTAATGATATTATCGTGTTTATCTTCCTTGCATCCTGTTAATAGAATACTTATCGCTATAATAGCATTTAAAATGTATTTTTTCATATTACTAATTTATATTCATATTTTATTCATCTTATGAATATAGACATTAAAAATTGAATAGTCAAGAAATAATGAATATAATTTCAAATATACTTATTACATATTCAATATGAGGAAAATGCATAATGCATGACAACACACTAGGTGAACATATTTTAAATATTATTCAAAATCATGAAATTTTAGAACAGAGCGATTTACAGACCTTACTCAAAAAAAGAGGGTATAACATTTCTCAGGCTACTTTATCAAGAAAATTGAAAGAACTTAAAATTGCCAAAGTTGCTGGTATGTATAAAGTAATTGACATCAACCAATATCGATTACCATTAATACTTAATATGCAAATTTCGGATTTTGGTTTAATAGTACTACACACTCAACCAGGACAAGCTAGCAGCCTAGGTTACTTTCTAGATCAGAAGTATGTTATTTATTCATTAAATAATAGCAAAAACATAGGAATTATAGGAACTATAGCAGGTGATGATACAGTATTATTGATCATCAAAAGTAAGGCTGAACTTAACAAAGTATTACAATCAATTTATGAAACATTTCCATATTTAAGTCCTGAATAAGAATGTTGTAAGTTAAAAATGTGATATAAAGGAGATAAGAGGGATTCCTTTGTTTAAATCTTTGTCTTCTTTTTTTCAATATACCTACATATCAGAATGGACAATTCATATAGAATCAGCATTGGTATTGCAAGCCCTACTTGGCTTAATACATCAGGTGGAGTTAAGATTGCAGCGATAATAAAAATTACCACTATCGCGATTCTGCGTTTATTTGACAAACTTTGTGTAGTGAGTAACCCTACCCTCACCATCAATGTGAGTATTACTGGAATTTGAAATGCAGTGCCAAATGCAAACATAAATTGGAGAACGAGGTCTAAATATTCGCTAACTGATGGCATAAACTCTATTGGTATACCGAAAGATTTCCCACTATGTTCAAAAGTGATGAAAAACTTCCAGGCTAAAGGAAATATATAGTAATAGACTACAGTAGCTCCCGTTACAAATAAAACCGGTGTTGCAATTAAGTATGGCAACAACACTGCCCTTTCACTTTTATATAACCCAGGTGCTAAGAACATATAGAATTGCCATGCAAACACAGGAAAAGAGAGCAAAAGTGCACTCATCATTGCAACTCTAAGATACACAAAAAATGCCTCCGTTAAGTCTGTGTAAATTAAAGAAAAACCTTCGCTATCTTTTGTTGCTTCTATTAAAGGTGCAAGTAAAAAACGGTATATATTTTCCTTAAAGTAGTAACAAAAGCCAAAAGCAATGCAAAAAAATAGAAAGCAAAAGGTAACTCTTTTTCTGAGTTCCGCAAAGTGCTCATAAAAAGAGGCATATTTGTTCGAGTTTTCATTCATACTTTACTATGGCTCAATAATGCTATGTCTAACATTCTCAGCGAAAAAGCCCACTCATTGTCATACCACGCTGCAACCCTGCATATATCACCTGTAACATATGTACCAGTTAAATCCACAATTGCACTATAAGGGTTATGCACAAAATCTATTGAGACTAAAGGTTCCGCGCATATAGAAAGTACATTTGACATTGGATAACCCTCTGTCATCCTAGTACCCTCTGATGTCATCCGAGTAGCTGACACTGGGATCCAGAAATTAGATTCCAGCGTCACGCGCTGGAATGACGTAGAGGAGAGAGCTGCATCCTTAAACATTTCATTGATTTCTTTAACGGTCGCTTTCTTATCAGTCGTAAATTTAAAATCAACCATAGAAACATTGCTAACTGGAACTCTGACGGCAGTGCCATCTAGCTTTCCTTTTAATTCAGGGATGACAGAACCAATTGTTTTTGCTGCCCCGGTTGTAGTTGGCACCATAGATAATCCGCAAGCCCTTGCTCTACGCAAATCTTTATGATTACCATCAAGAACATTTTGATCATTCGTGTAGGCATGTATAGTAGTCATAAAACCGCTTTTTATGCCTAAACCAGAATGTAGGACTTTCACAATCGGAGCAAGGCAATTTGTAGTGCAAGAACCTGCTGATATCACTTTATGCTCTTTTTCGAGCATATCGTTATTCACACCATAAACTATAGTGACATCAGCATCCGGAACTGGAGCAGAGACAATTACTTTCTCTGCATTGTGCCTTATTGCTTCTTCACGTTTGTTGAATGCACCAGTACATTCAAGTATTACATCAACATTCCAAGGAATATTTTCAGGGCTCCGTTCTCTATATAAAGAAAACTTTTTGCCATTTATAGAAATCCAATTTTGAGACTCATTAAAATCAATATCACCACTGAATTTGCCATGAATAGAATCATATTTAATCAAATGTGCATGCTGCTTTGCACTGAGCGATCCATTTACAGCTACAACTTCTATTTGCTCACTATACTTTTCTATTTCATAAATAGCACGCAATACGCCTCTGCCTATTCTACCCAGACCATTAATTCCTACACGAATCGTCATCTCTTCATTCAAAAAATTTAATTATAGAGGATATCGCTTGATATTTCATTTTATTCTTTTGGTGAAAGCTCTTTTAACTGTTGATTTTTAATACTTATCTTGACTAAAGAACTATAACACTGCATCATTTTATCAATAGCATCTAAACTTTATAGGAGTTAATTATGAATACACAAGAATTACAACAAGAGTTGCTCGCAACAATCTCAGGTCGTCCTTCTACAAGACTGGAAAATGTTACCATCGAGCCAGTCATGAGAAATGCTAGATTAGAAGAGTTAGGCCGAAATGCTGATCGTCCTTCTACAAGACTGGAAAATGTTACCATTGAGCCAGTCATGAGAAATAATAGGTTGTTAATGGCATAACATATAGCCAGGGCAGAATATATAGCCCCTACCCTGCTGTATACAAAATGGCAAAACTTGCCATTTTGTAACTTAAAAAAATTACTTCCCCCTCTTTAGAGCACTGCATATAATAGAATTATATCGCAGTGCATTGCGAAACAAAATTCCCAATACTACAGGAGGCTTTATGAATAAGAAATTTCTCTATTCACCATTGTCAATAAAAAGCATAGGAGAAAACGGTGTATTTTCTGGTTATGCTAGCGTTTTTAACATAGTTGATAAACAAAATGACCTGATCTTACCTGGGGCATTTAAGGAAAACTTAAACAGAAATAAAATAAAACTTCTTTGGCAGCATAATCCAGGTGAGCCTATAGGTAGTATCATAGATATTCATGAGAATGATGTTGGCCTATACATGATTGGACATTTACTTTTAGGTATTCAGAAAGCAGAGGAAGTATATTTAATGCTCAAGACTGGAACAATTAACGGACTTTCCATCGGCTATATACCTATAGAGTATGATGTTGATCATAAAAGCGGAGCTCGGGTGTTAAAACAAGTGGAATTATGGGAAGTCAGTTTAGTCACTTTTCCTGCAAACTCAGCCGCCCAGGTGATCAACGTAAAAAATCAGAACAATGAACAGGAAATGTTAGTAAGAGCGATAGGAAAAGCAAATGCTGTACTTACAGACATGTGTATTTCTGCTTAAAGTGTAAAGACTTTACCATAATTTGACACCTGCATTAGTGTTTATTTAATATTTACACTAATATATATAACTTTATTACTGTTAAAATTTTCTGTAAATCGAAGTTAAAAACTAAGGTAATTTTATGCTAAATACTAACAATACGGTTAATTATGAAATTAATGTTAAACGAAAGGAAAAAAAATACAGTTGGTCTACTGTATTTGCTTGGTTGTACTTAAAAACGATTGGACGAATACTACCAAAGAAATGGAACAAATGGGCAGAAAATATTCTATATTACAATAAAGCTACTGGAAGTGATGAAATTCGGACTGATAAAACAACAGATGAAAGTGCTCAAATTGATTTGAAACCTGAAGTAGCAGTAAAAGAAAGTCAAAGTGAAGTAGTGAATGAAGATGAAAAAGTTCAAACTAATAAAGTGACATTTCAAGATATAGCAATGACTGATGGTCTTACAACTGTAGATGAAAGTGTTCAAATTGAACCTGAGATTGCAGAAAAAGGGAGCCAGAGTGAAATAATAAGTAAGGATGGAGAGGTTCAAACTGAAGAAAATAGTAAGTTCACTGGTAAGGGTTGTTTTGATACTATAGTAAATGGTGAATTCATTGATGAAGACTACGATAGTATGGAAGAAGTAAGCATAGAGGAGGATGAAGAATTAAATAAACAACTAGAGGATGTAAGTCAGGAACTAGAACTTGAACGTTCACAAAATGTCCTTTTAGAAGAGGAAAATAGAGAATTAAAATTTACAATTACAAGACTTGAAAAGAATCACAAAGAATTGGCAGAAGATGCAGGTAAACGGGAGGAAGAGTTGGTAGGGGTGAAAGAAAAAGACATGAAAATAAATAGTTTAACATGGTTAAATGAAGCACTAGAACAAGATAAAAAGGAAATGGAAGCTAAAAATAACGAACAACAGCGCACTATATCTGATCAAGAGAAAAGAATAAGAGAGCAAGACGCTTTAATTAAGTCACTTACTGATAAGAATGAAGCTATTGAGAAAGGTAATGAAAGCCTACAAATGCAAATAACAGAACTTGAGGGTAAAGTTAGTGGGTTAGAAGGCAAAATTCAGGAATCTAAGCAACAATTAGAGAAAGAAAAGATTGATTTAGAAGGTAAATTGAAAGATTTAAATAGTCAATTAAGCACTATGGTAAAAGAGAGAGAAGACTCAAAAAATGAGGTTTCTAAATTACAAAAACAGGTGCAGATCTTAGAAGGAAGTAAAGAATGGGAGTTAGCTGGAATAGATGATAGCTTAAAGAAAGTTTTTTTGGATGTGATAGGAATGTTAGAAAAAGAGCTATTAATAAATAATCAAGAACAACAACTACAGGGAAAAAAAGTTGACTTAGAAGGTAAATTAAAAATTTTAATCAGTCAGCTAAACACTGCTGAAGAAGGAAATAAGGCTGAAGGAATAGAAAGACTAAAAGCATCAAAGGAAAAATCAGATGAAGAGTTACAAGAAACCAGAGGAAAACTTGCCGCACAAAAAGAGTTAGTTGAGCAGCTAAAAAAGGAACAGAAGCAGGTAGAAAGCCAATTGGAAGCTGATATTAAGAAACTACAGGAAGAAAAAGAAAACATGGAAGAACAATTAAAAATAATGCAACAACAACTGTTAAATAATCAAGAACAACAAAAGTTAGAAGAAAAGTTAAAGGGTGTTGATAAAAGATTAGAAGATATTGATGAAAAAACTAAAAAATCACAAGAGCAAACAAAAGCTCACAAGCCAGATGCAGTGAGTACAGTATCTACTGCAAAATCAACTACTGAATCAACCCTTTCAAAATTGCGGAACTTGCCCAATAAGCTTTTTGGGGATAAGAATCTCAATAACTTTTTATCTAAGAAAAACGAGGAGTTAAAAAAAGGTTTTCCTGAATTTAAAGAAAAACACTTTTGCCATAACGTGCTTGATAAAACCATAAAATCTCTATCAAATCAAAATCATGGTAAATTTGAAAGCAGTAAGCTGCTTGAATTATTAGAAAGTAATTTGAAACAATCCGCAAGGGAGATCATAGAAGCCAAGGTTAAAGAAGTTGTCAACGAACATTGTAACATTGGAAAAAATGTAGGTAAAGAACTACGAGATGGCACGTTAAAAGCCAAGTTGTCACCTTCTGTTAGAAAATGCGTAAAAAAATTAGAATTTAACAAACAAGAAGAAGGGGTAAATAAGATTGTAGACTCTATCTTGCGCAGTTTTAATAACAGAAATAACAATAACGACTCAGGAGAATTACTTAAAGAAATTGCTGTGGAAGAGCTAGTAGAAGCTAGAATGAAACCTTTTTCAAGTAAGGTTCAAGAGTTACAACTGGCATCAAGCATAAGAGATAAATTTTTATCTCCAGACCAGAAAATGTGTAGTCACGTTCTTGGGGAAGGAAATACATATCAACTTAGTACTAACAAGACAAGCAGACCTAATTCCTTGATGAATTACACTAATACTGCAAGCATACATTCATTAAGCAGCCAGAGAGTAGTTAAAGTAGGCTCTTAGCATAAAGCACCAGCTCCTCTTTTGTTAAAGTGTAGGAGCTGTCTTCCCAATGTTGCCTGAGCAACTCTAAGTTTTTACCTAAACTTTTTCCTGATTGGTGACCTATACTTATTAAATCATCGCCAGATAAAGGAAATTTGGGAATATTGAATGTATTAGCAAATAAAATATATTCATCAACATTTTCTCCAGACTCAACACCACAAATTCTTACTAAATCACAATATAGTTCCCTACCAAATAAAGATATGTATTTTTTTTGCTCTCTTTCTGAGAGTTCTGTTTTGATATCGTTGGATAGTAAAAATAGCAGCTTTTTCTTTTGCTTGTTCGAAAGACGTAAAAATTTGCTTACATATTCTCCAAGACTTAGCCTGTCATTTTTGGTAGTCCTAAGAAGTAACGCTAATTTTACTAATGCATCAGTGTTGATAAGAAGCACTGAGGACAAAATTTCACATTTTACTTCTTTTGGAATAATTTTTTGTAACACATCAGATTCTTGCATGCTCTTAAGTGTTGGAAAAGGATCATTGCACTCTAACAATTTAAGTATTTCATCTCTTATTCTCTCTCCAGAGAGGTTTTGAATCATATGCGAATGCTTTTTGCATACGCTTAGTATTTCATCACTCAAATCTCCGACACATATTTTTGCATGAAAACGAAATGCTCTTAAAATACGTAGATAGTCTTCTTTAATTCTATCTTCAGCGTTACCTATAAAGTTTAACCTTTGCGCTTTTAAGTCCTCTATACCACCAAAGTAATCATATATATGGCCATGCTTATCTGCGTATAGAGCGTTAAATGTAAAGTCACGCCTTGAAGCATCAGCTTGCCAATTATTGGTAAATTCTACTTTTGCATGCCTGCCATCACATTTCATATCATGCCTTAGTGTTGTGATCTCAAAAGATCTCTGATTTAAGATCGCAGTTATAGTTCCATGTTTTAAGCCAGTTGGAATAGTTTTTATATTACGGAGTTTTAGCGCTTTAATCGTTTGATTGGGAAGCAAATTAGTAGCTAAATCGATGTCGTGAACGTCACGCTGCAAAATTGAGTCTCTCACACACCCGCCGACAAGCCTAGCCTCACCACCAAATTCCTCTATGGCATCGATAATTAAACTAGTCTCATGATCAACTTGCATTTAGTTAGTATATGCTGCAGTTCATATTATATGAAATGCTTGCAAAAGCCCTATATAAAAATATACAGGGCTGTTATAACCTACTTTACAGGTGATATTCGTGGTCGATGTGTTTCTACCATCGATTCTTCTACACCACACTTTTTACTAAAAGACTGTGCATAGATAGAGTCTTCCTGCTCTTGAAGTTGCCTTGTAAGCAAAAAATCTTTTTTCTCCTGATCTTGGAGTTGCTTTGCACAGAGTAGATCTTCTTGCTCTTGAAGTTTAGTTGCTAGCGAATAATCTTCTCTTTCCTGAAACTGCCTTGCAAGCGAGTAATCTTGATGTTCTTGTACTAACCTATTAAGCAGTGGTTCAAAATGGGCATGTCCACTATTTACTATATGTAAGACACTATTGTCATTATAATCTATCCTATTATACTCACCTGCATTTTTTGAACCTGAACTATCTATTAATTGATGCAAGAACGGATCTTGTTGCTTATCAATAGTATGCAATGGATTACTCTCCGCAGTGTGCAATTTTACACCATACTTTCCGCAAAGTATTCTACCTTCAACTTCGGGATCGCCCCATCTATTATTAGACATAATATTTGCCGCATAAGTATTCAAATTTTCATTACGGCGCTGTCCATTATTATTATAGCTATGAGCGATAGCATGTTTAAACCACTCTGGAGGATTGTTTTGCGCAAATCTCTTACAGTCATTCCTTAACTGCTCCACAGTAACTTGCACTCCTGTTTGCTGCTCTAAACTCTGCCTGAACGAATCGAAAAAACAGCTTCCATTACCGATTGCCTGCCCTACATAGAAGTTATCAGGTTTGTTTGATTTTTGCTCTTTATCACCTTGTTTTTCTGCTTTTTCAGTCACTTCTTTCTCTAAATCAAAAATCTCACTCCAGTCATATCTACCTTCTAACCCTAGCTTCTTGCTTTCCTTCTCTGCTACATTAGCTAAGTCTTTTTTGGAAACATCCTGCTTACTTTCAAATAACTTGTATAAAGCTTTGAAAAGTGATATCAAAGCAGTTCTGAAATCAAAGTTTTTTTCTTTTTTAATCGTATTGACTTCAATGTCATGTAAATCTATTATTGATTGTTGATTTAAGTTCATAATTTTAACCCTCAAAATATTAAGCTATATATTACTATACTAGTAAAAGTAATAATAAATCATTAATTAGGGCTAAGAAAACCTCACATTCTTATTTACAGAATGTCCCATATAGAAGTATACAGGGCTATGAAGATTTATTTTACACTTCCAATTATGATATTTGTTGTTGATGAAATGTTTTTTCTGTTCTTGATTCCTCCATACTATATCTTGGTAAACTTGAAGGGTTTTGCTCTTCAGAGCACTCTATGCGCTGCTTTATCTCACTAACGCACTGCTCTACAACATCACCAATTTTTCCATCAGCATTTTCTGCCAATAACTTATCAAATCCCTTTTCAACCTCTGCTCTCTCAGAGATATCCTTTGAAAGGTTACAATATTCTAAGATCTCGTCTAGCTGCAGTTTTTTTGCTAATAGGAAATCTTCTTGTTCTTGCTCTTGTTTAAGTTTGGTTTCCTCTTGCAGTTGTTTTGCTAAACTTTTGTTTATATCAAGCAATGGTTCGAAATGAGAATAGCCTTTGTTTATTATATGCACAATACTACTATCATTATAATCAACTTTATTGTATTCACCTGCACTTTTTGAACCTGAATTGTCTATTAATTCATGCAAAAACCGATCTTGTTGGGTGTCAATAGCATGCAATGGGTTACTCTCTATAACATGTAATTTTACACCATACTTTTCACAAAGTATCCTAGCTTCAACATAAGAGCTACCCCACCTACCGTTACGCATAATGTCTGCTGTATAATCATCTACAGTTTCACTACGGTGCTGGCCATTGTTATCATAACCATTGGCAATTGCATCTGTAAACCACTTTGGTGGATTCTTTTGTGCAAATTCCCTACAATCATTTCTTAATTTTTCGGCAGTAACTTGCTCTCCTGTCTGTTGTTCTAGACTTTGCCTGAACGAGTCAAAAAAACAGCTTCCATTACCAATTGCTTGTCCTACATAGAAATTGTCAGGGTAAGAATTACTATTTAAAGAAGTTACTTCACTTTTAACATTGTAAAAATCACTTAGTAGCTTCTGCTTCTGAGCTGTAGTCATAGTTTTTACCTTAATTTAAGCTATATATTACTATACCAACAAAATTATTAATAAGTAACTAATTAAGTATAGCAGAAATTTTTAAATTATGCAATAGTTATAATTTTACATAGCAAATATGAGTTTTAACTGCGGTATAGTTGGGTTACCAAACATAGGAAAATCAACCTTATTTAATGCACTTACAGAGTCAAGTGCAGCCGAAGCTGCAAATTATCCTTTCTGCACAATCGAGCCAAATATAGGCAAGATTTCGATAAAAGATCAGCGTTTGAAACAAATCGCAGCAATTGCCGGTTCAGAGAAGACAATCTATAACCAATTAGAAGTCGTGGATATTGCAGGTCTGGTAAAGGGTGCAAGCAAAGGTGAAGGACTCGGAAACAAATTTTTAAGCCATATCAGAGAAGTTGATGCCATCGTTCATCTGCTCAGGTGCTTTACGGATGACGATATCAGCCATGTACACAGTAAAATAGATCCAATATCAGATGCTGAAGTGGTAGAAATGGAATTAATCCTAGCTGATATTGATAGCATAGAAAAAAGGCTACCTCAGTTGGAAAAAAAAGCAAAACAAGGCGATAAAGAGCTAAAGAAACAACTTGAGCTAATGCAAGAGGTTCTAGCTACTTTGAAACTCGGTAAACCTGCAAGAAGCTTGGAGAATATCGATGAAGATGAGATGAAGTTGCTTCAATTGCTGACAACAAAGCCCGTTATGTACGTTTGCAATGTTGAAGATACAAATGTTATAACTGGCAATGAATTATCTAAAAAGGTAGAGAGGATGGCGGAGGAAAATAAAAGCAAATTTTATTGCATTTCAGCAAAACTCGAAGCAGATATTGCAAATCTTGATAGTGAAGAGGAAAAACAGAGTTTTTTATCAGAATTTGGCTTACAAGAATCAGGCCTTGATGGAGTAGCGCGTATTATGTATGAAGTGCTGAGTATGATAACTTTCTTTACTGTGGGCCCCAAAGAAGCACGGGCATGGCCAGTAAAAATAGGATCAACAGCCGATAAAGCAGCAGGTGTAATCCACACTGATTTTGAGAAAGGCTTCATAAAAGCAGAAACCATAAGCTTTGCAGACTACATAAAGTATGGAAGTGAACCGGCTTGTAAAGACGCAGGAAAAATTCGCTTTGAAGGCAGAGATTATATCGTACAAGATGGTGATATAATGCACTTTAAGTTTAATGTGTAGTAATATTTTAAATGTGATTATCTGTATTTATAACCATTAACAATAAATTTAAATGGTATTATACCAGCCAGAGTTGCTTTTATATTCGACAAAGTGAAGCTAATCTCCACAGTATCCTCCTTATTTTGCTCAATTGTAAGAACTACAGTAGCATTTCCAGCAAATGTAACTAGGTCCTTGGTCGATCGGTCAATAGATAATGTTATTACGTTTATGTTGGTAATTTTTCTTTTGGATGAAACAGCTTCATTATTCGTTTTTTCCTGAAAGCCTTGATAGATTTTATGTATAGAATTGTTTCTTATAAAATTTTCTTGGTACTTCGGTTCAACGATCTTAATGGACTCATATATTTCGATGTATTTACTTATTAAGTACCTCGCTGTGGAAGTGTATTCATCTTCCTTTTTACTGAAACTAAGCTTATGCATTGCAGAGAACTCATCTTCTGTGTGGTTCATATACTTCACAAAATTTAAATCTTTTTTAATAGGAAATAACAGGTATATGTTTAATGTTAATAAACATAAGCATACTAGGAGAAGCGATACTATTAATGCCATCCAAGATCTTTCTGCTACACAAAACAGATACCTATGGCAGTACCATTCGACTGCTTTACTGAAATAACTTTTGTTTTTTACTGATTCAAGCAATTTATCTTCCATAACACAATGCTACCAAATCCAATTATAATAACAACAAGATTAGATACTCTAAAAAACTTTAAAATATGTCTAAATTTTCCAAAATAGGATGAATGATTATATCACCTTGTTCTGCAATAAGGTAGAATTTGTCGATTTTGCTCACATCTATATTTATCATTTTTATACTGAAATTTTCAGGATTGTAAATATTACTTTCAGCACTTTTGTGATAATTATAATAATGTAATTTATTTTGATCATCAAAATAACCAAATTCATCAGCGAGGGTTCCCACTTTGCTACCTTTACCATCTTTGACTAGCCTAAATAGATCAATTGCATGGTTTTGAGATCCAGGCTCAATAGGACCTTCTGCAGCAAAAAACTTAGGTGCATGACCAACATATTCCTTAAATTTTAGATTATGAGTCTTTTTTACACTACCAAAATCCACAAATTTATATTCATCTGAAACGCCAGAATATTGTGGATCATACTTTTTATATTCAAAAAACTCATTACCTAAAAAATTACAAAACGTTAATTTATAATCATCATGATCGGATTTAACGACTTTAAGGTAATGAAAATCTCTAGGAATCTTTACTTCCTCTTCCGTAATATGATTACGTACAACAAGTTCATCATTTAGCATATGATAGCCAATTTTTGGCAAAGTAGCTATATTGATTGTCTTGTTTAGCTTAAAATTTGCTTCATAAATGCCACTTAACAACTCCTTTCCTTTTTCTAGGGTTACGTCTTGATCTGAAGCTATATTCTTAATTAAGCTTAATTTTTTCTGCATGTTCAATATGGCTTTCGTCAAAACTTCTATTGATTGCCATACAGTTAATTTATTATCAGTCAAATTATATACTTCGAGTATTAAATTAACAGAATTTTATCATGAATTTATGTTAAAAGTATTATACTTCGTAAACTTATGTCATGATATTAACTACATTAGCTAAAACATGCTTTTTATCTAAGTGGAGTTGCTTTGCGGCAACGAAAAGTTTATCTATTTTTTTCCACTGACTTAGTAAAATTTCAACACCATTTACCTCTCTCTTTATGCTTTCTAAAATGAAGGCCTGAATTATATATGATGCTAGTTCTAGTTCGATTTCGCTATTAATTACTTTATTAATCATATTGGGATTCTTTAAATCATGAAGAAATTTATAAAAGCATTTGTATGCTTCATAAGCATCACTACTTATTGCATTTATTATCATTCCTGGCATTCCAGGAAATAAAGTAATCATTTCATCAAACGTTTGATCATCAAACTTACATTGAGATGAAGCAACTTGCTTTGTTTCATCATAAGTTAATGGGAGTAAATTCAACTGAAAACACCTACACAAGATAGTGGTTTGTATATCATATGGCTTATGGCTAATTATAAATATCTTAGAATTTTTTGGCGGCTCTTCTAATATTTTCAATATTGCGTTTTTAGCGTTATTAGTCATTGCCTCTAAGCTATCTATTATAGCTATTTTGTGTTCTGATTGAATGGGACTTAAGTGTAGAAAGTTTTTCATTTCTCTGACTTTTTCTATTCCGATAGTATCACCTTCAATAATGTGTAAGTCCAATGCTGCTACGTCATAGTTTTTTGTAAGAAACCAATTGGAGAAGGATTTTGCAAATGTTGCTTTTCCTATACCTTTTTTACCACAGATCAGCCAAGACTGAACAGATAAGTTGTTCATTAATTTTTTTTTGGCCTGGTTGTGACCTATTACTCTTTTCATTTTTTCTCCTATAGATCTTAGTTTGAAAATGCATTGTTTACTGTTTGTAATAAAATTGCACCTTCCCTTAAAACCTTAATCTTATCTTCGGTTAAGTCAATAATAGTAGATTCTGTACCAGAAACTAATTCGTCATCTTCAATCACTACAGATAAATGTTGCTTAATGGATTGTGGTATATCGTTTGCCTTACATACACTTTTTTCTCCTGAAATATTTATACTAGTTGCAACTATTGGAACTTTCAGTTTATTTAATATTGAAATTGCAATAGGATGCTCAGGGATTCTGATACCTATACTATCTTTAAAGAATTCGTTTGGCAATATGTTGTTGTTTTTAAGTGGTAAAATGTAGGTAATTGGTCCAGGAGAAAAGTGGTTTATTAAATCAATATATCTTTCCTTTACCTTTGCTATTTTTGTCAAATTGTAAATATCACTAACAAATATAGACAGTGGCTTATTTTGAGAGCGTTTCTTTATCTGATATATTTTTCCTATAGATTCATTATTTAATGCATTACAAGCAAGAGCATACACTGTTTCTGTTGGAAAACACACTAACAAGTTATTCTGTATTGCATTTATTATTTTAGATACCATATAGCTAAAAACTTATTCATAACAACTAGTGTTGCATTGTATCTTATATAGTAACTGCTAGTTTTTGTGAACGTAATGCAACGCAGCTTACCATTTGTTATGCAGATTTGCTACAACCCAAACTCCTCATTGATTTTATCAACTATTGCCTGTGGTGGATCCTCTCCCCATCCTGAATACAAAATCTCTCCATAGTCTGCAACATCTATAGAGCCAGTTCTGCTTTTTGCTAGAAACATTTCTCTTTTCTCTTTATCAACTAATACATAATGCCACGCTGATTTTCCACGATCTTTACCACGGACTAAATATACGAGATCTGATCTACTTCTTTTTGTTGCATCAGCAAAAGATCTTTCATTGACAGTTCTGCTTTTGCTTTTGATACCACCGCTTTCAGAAAAAGCTTCGTTAGATTCGGTTTTTTTGCCTGCTAATTCAGAAATTTTTCCTTTTTCCCCTAATGCACGTTCTTTGGTGTTTTGAGATGAATACTTGCTGGAAAAACCTCCTCCTGAAGCATTTCCATTATTAGAAATCCTGTTGTTTGCAAAACGCTTAGCAAATGAATCATTATCGTTTTTTTCTGCCATAAAAATCTCCAAATTTTAGATTGTAGGACCCAAATTTTTACTACACTCTATCATACGTTAATTAAATTAATATAAATGAAAAATAATATAGTAATTATTACAGGAATTACGGCCTCAGGTAAATCAGAATTGTGTGATAACCTGATAAAAGAATATAATAATATCAGCATAATAAATTGTGATTCAAAGCAGGTATACAAAGAAATTCCCATAATTACTGCTCAACCGCCAAAGCAAGAAGAATTTTATAAACTATATGGTTATGTTTCAGCAAAAGAAAATTATTCCGTGGGTCTATGGTTAGAGGATTTAGAAAAAGAAGTTAATCACGCATTAGAAAATGCTCAAATACCTATCATCACTGGAGGAAGCGGGCTTTACATCAGCAGTTTAATCAAAGGCTTATCATCAATGCCACAAATAAGTCAGGAAGTGAGGAAAAATGTAAGCGAATTAAGCAAAAATTTAAGTAAAGAAGAGTTCTATAAGTTAGTGCTAAGTAAAGACTCAAAAATTCAGGGTAAAATATTCATGAATGACTTGCATCGCCTTTCAAGGGCACTTGAAGTTATCACCGAAACTGGCAAGTCAATTTTTGTGTGGCAAGAACATAGACAGCCTCCCTTGTTCAATAATTTTAAGATACACACAATTTTGCCTAAGCGTGAAAACGTATATCAAAAAATAAATTCTCGTTTCATTACAATGGTTGAAAATGGAGCAATTGATGAAGTAAAGAAGCTACTTAGTATGAAACTAGCTCCACATTTGCCAGCTATGAAAGCACACGGAGTGCCAGAAATTATAAAATACTTGAAAGGTGAGATTAATTTAGACGAAGCGATACAAATTGCTCAAACAAACACAAGACACTATGCGAAACGTCAATATACTTGGTTTAAAAATCAGTTCCCAAATTCTGTAAAAGACAAGATTTAATCTGACAGACAAGAATTAACTGATAAAAGAATTAAAACTAATATCAGGCTGTTGTTTAATGCTACTAATATTTTTCTGAAAAGCAATAATTGCAATAGAAATCACGTTTGCGTATGGTTTATTGCTAATCTTTCCTCAATCCAAGCTGCTTGAATGGCTTCGAGTATTTTTTCGTTACAGCGTTTTTCATCATCATCAAATTCCTCTAAACTCAAGACCTTTTTTTTAAGCTCAGTGAATCTGATACTAATTATATTCTCATCTGGAAATTTTTCCTCCAGAGCTTCTACAATATCTTCTATATCAAGCCATTTCATACTTTTTTGTATTTATCTGCTAAGTTAAATTGGTGCCCATGGGGAGACTTGAACTCCCAAGGTCGCAAAACCCACGGATTTTAAGTCCGCTGCGTCTACCGATTCCGCCACACGGGCTTTTTTTATCTATCTAGAGTAAAACTCTATTACTAAATTGACTTCCATGTCTGCTGAATAAGGAACCTCAGAATATTGAGGCGACCTCAAATATTTCACTGAATGCTCTTTACTATCTGCTTCTAAATAATCCGGGGCCTTGCGCTCTTGCCTTTGCGCAGTCTCTACTACTATAGGGATTTTTGCTGCCCTTTCTCTTATTTTTATTATATCACTTGGTTTCACTCGATAACTCGATATGTTAACCACCTTATCATTAACTGTAACGTGTTTATGAGATATGAGCTGCTTTGCTGAGTAAATTGTTGGAACAAGACCAGAGTGGTATAAAACAGAACTTAATCTCGATTCTAAGATACCGATAAAATTATCAGCCGTATAACCCTTTCTGTTATAAGCATCTAAAAATGTACGTCTGAGCTGCTTACTTGAAATCGCGTAGTAAAACTTAAATTTCTTATGTGCAGCAAACTGCTTACCAAAGTCAGATAACTTCTTAAATCCAAGAATACCATGTTGACCTGGAGGGTATTTCCTTTTGTTTACTGGGTCTTTAGCTCTACCCCATAAATTTACACCAAGTCTACGGCTAATCCTATACTTTCTAGTGATAACAGTTGTCATATAAAAACTCTCACGATTCAACTCTAGATTATTAAGGATTTTGGCACTTAGTGTCAACTTGTTTTTGTTGGTATAATCTTTTATACTTCATTTTTAAGTTTTTCTATGAATCATCTACCTTTGGAATCTATGGCAAACGCCATCCGTTTTTTATCAATTAATGCAGTACAAAAAGTGAACTCTGGGCACCCAGGTATGCCACTTGGCATGGCAGATGTTGCAACTGTTTTGTTTGCTAAATATCTGAATCATAATCCTGATGATTCTAAATGGTTCAATAGGGATCGCTTTGTTTTATCAAACGGTCATGGGTCAATGTTACTATATTCAATATTATATTTGACAGGTTATATTAGCATAGATGAGCTAAAGAACTTCAGGCAAATGGGATCCAAGACCCCAGGTCATCCAGAGTTTGGCTTGACTTCCGGAGTAGAGGCAACAACAGGCCCGCTCGGTCAGGGGTTTGCCACTGCTGTTGGCATGGCACTTGCTGAATCGATTCTTAAAGAACAATTTGGAGATAGCTTAATTAATCACTACACTTACGTGATGCTAGGGGATGGCTGTCTTATGGAAGGAATAAGCCATGAAGCAGCATCACTTGCTGGGCATCTTAAATTGAATAAGCTCATAGCCCTTTTTGATGATAATGATATTTCTATAGATGGCGCTACTTGCCTTTCCTGCTCTGATGATGTAGAGAAACGCTTCTTAGCGTATGGATGGAATGTTGACAAAATTGATGGCCATGATTTTGATGCCATATCCCTTGCAATAGAGCAAGCAAAAAGGTCTGATAAGCCTACGATGATCTGCTGCAAAACCATTATCGGAAAATTTTCAAGCCGTGCTGGCACGTCCTCTGCTCACAGTGGTGCTTTTTCGGAGGAAGACATCAAACAGATGAGAGAGAAATTAAACTGGAATTATGAACCATTTCATGTACCAGAAGATGTGAAAAACGCCTGGAAGAAAACTGTTGAGAGAGCAAAACAAAATTACACGATGTCATTCCAGCGCGTGACCAGGAAAGAAGAAAAAGAATGGATCCCAGTGTCAAGCACTGGGATGACAAAGAGTGAAACTGGGATAACAGAGGATTACGCAGAACTTCAAAAACAGCGTTTGCCGGATAATATCAACAATTCGGTGTCATTCCAGTGCGTGACACTGGAATCCAGAGAAAAAAATGAAGAACTAAAAAGAAGACTTGATAAGCGTTTGCCGGATAATATCGATAGTGTTTTAGCTGACCTGAAGAAACAAATATGTGAGCTAATGCCAAACGAAGCTACTCGATCTTCTTTCGGCATGGTAATGGAACTTTTAACTAAGTCTATGCCGGAATTAATCGGCGGTTCTGCTGATCTTACTGGGTCAAATTGCACTAAATATAAGCACATGCAGGTAATAGATAGTAATAATTATAGTGGTTCTTATGTCCACTATGGAGTGAGAGAGCACGCTATGGCAGCTTGTATGAATGGTATGGCACTTCACGGCGCGATTCTTCCTTATGGCGGCACTTTTTTGGTATTTTCCGACTATTGTCGTCCTGCTATACGTCTTTCAGCTCTGATGAAACAGCAGGTTATGTATGTCATGACTCACGACTCAATTGGAGTGGGAGAAGATGGCCCAACTCACCAACCAATAGAGCATTTAGCTTCTTTGCGTGCTATACCAAATCTATATGTTTTTAGGCCAGCCGATGCAGTTGAAACTCTGGAGTGTGTTAGCATTGCACTCGAAAAAAAAGAATCACCTGCACTGTTTGCGCTTTCAAGGCAAAATGTCAATTACATGCATTCTGATATCGATCAATCTACCAATCCATCGAAGTTTGGTGCATATGTTTTGTGTGAATGTTCAAAAGAATTAAAAGTGACAATATTTGCTACTGGATCTGAAGTTGAAATTGCAGTTGAAGCAAGGGAAAAATTGCAGGAAAAAGGCATAAGTACAAGGGTTGTTTCTATGCCATGCTGGAGGCTTTTTGACGAGCAAAGTGATGAATATAAAGCGGCGATATTAAATAATGACAGCATCAAAGTTGCAATTGAAGCCGGAAGTGAAATGGGTTGGCATAAATATATAGGTTCAAACGGTATATTTATTGGCATGAAAAGCTTCGGAGAATCAGCACCTTATAAAACACTCTATGAGCATTTTAATATCAGTGCTGATCGCGTAGTAAAATGTGTGTGTGAGAAACTGGTTTACATTCAGTAGACCTCTTGTATAACCATATGAAAGCCCACTCTTCTTTGTCATTCCAGCGCGTGACGTTATTTCCATCCAAGATGGTGTCCTTTGTCTGTCGAGAAGGCAATCTTTCGCTTGCCTGCAACTTTGAAGGGATTCCTTATTTACTTCAAACTTGTCCATCAACTAAAATATATTGACTTTACATGCAATATTAGCTTTAAACCAGTAAAACAAGCTGCTTAACATATGCGTTTTTTCTATTCTAATTACATTCTTTTTTTATCTTCATGTTGTTTTCTGATTTTTTCGTTACCTTCAACAAAAGCCCAAACGAATGATACGTCAGTTGTTCTTATACCACAAAGGAAAAAAGAATTGGTTGAGCACACTGTTGTAACACAACCGAGGCAAATTATCGAAATGCAAGAAGAAGTCATTATTAACGAGGGTAAAGAATTCATTCCTGTTCCAAAAAGAAAAAAAAGTGTAGAGAAGAAACTAAGAAGGGATGTTAAAGAGGCAAAGAATGAAATAGGAAACGAAAAAAGCGTTGAGAGCAAAAAGGATGAATTAGTTGTAACAGAAATTATTAACTCTATAAGAGACAAACTTACAAAATGCTGGAGCATTCCTGAAAGCATAGCTTACAAAGAAAATTTTAGTATAAAAATCAACTTATTATTATCCAGTCAAGGTGAGATAATTATGGCAGATGTAGCAGACAGTGATTCCTATCGAAATAATCCACTTTTCAGGTCGATAGCAGATAACGCAATGCGTGCAGTATATAAATGTAGCCCATTAACCGGCTTGCCTACTCAGCACCACCACATTTGGCGTGAAGTAACACTAGACTTTATTCTATAGGTAAAGTAATTGCAGCTGCATGAATGTTGTGAACGTCACATTTCACATGAAAATGTAATTCAATCATGGAATTGCGTACAAAATAGATTCCAGATACAAATGTCATGCTACTTGGGTAACATCCTTCCTAGTGGATTAAAATCAAAATATTCGTACAGTACGCGCGGAAAAGCTGCTTGTCTTTCATAATGTTTCGTAGCAATAGGCAGTTTTGCTTTACTTAACAACTAACTTACCATATATATGTCCATAGAACATTGGTATATAAGAACGTGCTACAACTACTAATCTTACTCACGGTTATCACTTCAGCTGCATTCTTTGGTCATTTAGTTCCAATGGAAATAAAAACCTTCTTGTACTCAGTGAGCCTTAGTATAAAAGAGGTTTTGCTATTTATAATGCCTTTTGTTATTTTTGCGTTAATCTTTAGCAGTGTTAACAATCTTAAGCAGTCAGCTATAAAGTTTATATTATTACTTATTATAATGATCTTCTTATCGAATCTGGCTTCAAGTTTAATAGCTTATTCTGTTGGACATTTTATCATACAAAACACTCATTCAATACAAGACATAACGTATGAAGAAACAATTGTTCCTTTATGGTCGTTTAGGCTGCCGCTACTCCTTTCTAATTTTTATGCCCTTGCTTGTGGATTTGTATCCAGCATAGTAGTGTCCACATTGCTACCCAAGAAAAGCAAAGAGCTTTCGAACAAAATGTTAGATTTAACTCTCTTTATTTTGAAAACGTTTTTGACGCCGATTATTCCAATATTTGTACTTGGGCTTGCTTTAAAAATGCAGCATGATCAAGTTTTATCTATAATATTTAAGGATTACTCAATAATTTTCATTATTATAGCATCTGCAACCTACCTTTATGTTTTCCTCTTATATGGAGCAGCAAATTCATTCAAGGTTACAAGCTGGATAGCTAGTATAGGCAATATGATACCGGCATTTATTACTGCAATGAGCACAATGTCTAGTAATGCAACTATGCCGCTTACTCTTGAAGGAAGCAAAAAAAATGCAAAGCAACCTGACATAGCATCGTCTGTTGTACCAATAACTGCTAGCTTTCATTTAGTAGGTGATTGCTTTTTTATTATAATATTATCAATGATAATTGCCTCCGGTTATTCATTGTTCACAATAGATTATGTAACTTTTCTTCTCTATTTTTTGTTATTTAAGTTTGCTATCGTGGCAGTGCCGGCAGGGGGAATTATGGTAATGCTACCTATTCTTGAGAAATATCTCAAATTCTCTCCAGAAATGCTTTCGTTAATCACAGCCTTGTATATAGTGTTTGATCCAATAATCACTTCAGCAAATGTTATGGGTAATGGTGCCTTTACTATGATGTTTGCAAAACTCTATGATAAGCTTAAGTAATGTCTATTTTAGCGATTGATACTGTAGGTATTGGTAGTTCAATAGCAATAGTTGATTATGATGGTAATTGTTTTGTAGAGCGCAATTCCACCAGCAATAGTCATGCAGAATCATTTTTTAAAACTTTAAATACTTTATTTAATAAGCACAATTATAACTACGATAAAATAGACCATTTAGCGGTAGTAGTTGGACCAGGAAGTTTCACTGGAATTAGAGTTGGTATATCAGCTGCACAAGGTATAAATCTTGCTACAAATAAGCCGTTATACGGAGTTAATGCACTGGAAGTTCAAGCCTATGCAATATCTTTGCTTTGTACAAATAGCAAAAAAAATATCAGAGCTATAATCAAAAATGCTCAAGGTTTTTATACGCAGTTATTTGATTTCAATTTATTGCCGCTGTCTGGTCCAACTGCAGCATGTGACCCTGGTCACGCTACAAGCAGTACACATATGGATTGCAATTTAAATGCTAGCCATGCAGGACTATTAGTTCATTATAGACTGAAGAACAAGCAAAAATTAAATGAAGTTGAAGCTCTATATTTAAATGAGCCTCAGTATATGAAATTGCTATAGATTATTCTTTTGCATACACGCAATTTGGCTAAGCTTGTGCATCTGGTTTACTATCTCTTGAGTTACTTCTTTTATACTCATATTTGAATTTTCTATCTCTATGGTACCCGGTGGTATAAATGAATCGTTAGTCCTCAATTTCTCTATAACGCTATTTACATTAATCACCCCCCTATTTTTTCTTTGCCTTTTTAATGCAATACGCTTTTGTAATGTCGGTAAATCGCACCTGAGTACTACAGGAAGGATTTCTGTGCCCATTTTTTTACTAAGCCTTACTATTAAGTCATACATCCTCATACCCTGGTCACTATTTTTTGTTAACTCATCAATAAATATGTAATTTTTTGAATCAATTGGATAATTTTCTATTGCCTGAAGCATAATTTGTGTAATGCCATATATTCTCTCTTGAACTTCTTTAGGAATTTGATCATGTTCAAAGACACCATTGTATATAGAGCAAATTTGAGTGTTGTTAGAGAAGCTACTATCTACAATTAATGCGTCTATCATACTGGATAATTCTATTGCTGTGGAAAGTTTACCACTTCCTGAAAGACCAGAGAGGTATATGAAAAATCCTGTTAGCTGTTTTTCTGTATTAATATTTACCATATTATCTTTAATATTAAAATCTACACTTATAATAACATAAAAATGAAGCTTTAAAACATATGAAATATTATATAGAAAATTATTTTTATGGTTAAGATATTATGTAATTTAGAAAGATAAATTCTATATATAAACTCTATATAATAACGATAACTATTTTTAAGCAAGTTACAACACAAAAGTGTTTGGTATTCAGAAAGCAAGACGGAGTGGCATAGACTTATTAGTTTACTACAAGCCTTTTTTCGTGTATAAATCTTCAGAAGATTTTAACAGTGATGTTAACAGAAAGCAAAGTAAAAAGGGATCTGGTTTACGCCTATCAAATTTTGTCCTACCTTAAGCTGGATGACCATACATACACTCATCTCTCGGTACGTTCTGAAGATCAAAAGTCGTTTTATATTTACCCATTTGGTATACGCTTTAGTGAAGTAAATGAGAATTCATTGATGAGAGTATCACTTGATGGAAATGTGATTGAGGGTACAGAATATCAATATAATAAAACTGGCTATGTAATCCACGGTTTTATTTATCAAGCAAGAAAAGACATTCAAGCAATTTTTCATCTGCATACACCCTCTATTGTGGCAGTTTCCTCTCTCAAAGATGGGCTGATTCCTACAAGTCAATGGGCACTGCACTTTTATAATAAAATATCTTACCATGATTATAACTCCCTGGCACTTGATGATGCAGAAGGAAAGAGACTAATAGCTGATCTGAAAGAGAATTTTGTGATGTTGATGCGTAATCATGGATCCATAACGTGTGGTCGGACTATACAAGAAACAATGTTCTACACATATCATTTAGAACAAGCGTGCAAAACTCAATGTTTAGCGTTAGCAATGAATAAGGAGTTATCAATTCCAAGTGAAGAAATTTGCTCAAAAGCTGTAGAGGATCTCCTATCTTTTGAAAGCAATCTTGGTGAGAGGGATTGGCACGCATGGGTTAGGCTACTTAAAAGTAAGTTATAAGAGGCTTTTTGCACTACTATCTTCCATCCCATTTCTTGTTATCCAAGTGCCCTTTTCTTGTCATTTTGTCATTCCAGTGCCCTCTTCTTGTCATCCCAGTGCCCTGACTACTTGGATCCAGGAAACTTAACTGCAAGTAATGCATTGGGTTTGGTGAGTATGGGTTTTGCGTTATAGAATGAAAAACTTTTGGTGAATTTGTAAAGAAAACTTGATCCCAGTGTCAGCTACTCGGATGACAAAAAAAGGAGCACTGGAATGACAGCAGTCCTACGTCATACCGTCACGGTATCTCTAGATCTCGCTAACAAGCAGCGGGATGATGATTGTCGATAAACCTAAGTTACTGTAGCTATAAAAGCTTTCACAATAACCTATTTTCCTTGAAACTAAAATAGCTACTGAATGTAATAATAATGTGGTCTATTAATTCTATTCCTATACTTTGGCAAGCTTCTGCTAGTTGTTTAGTGAGAGATATATCGCTATTTGAAGGTTGTATATCTCCGCTTGGATGATTGTGAGATATTACAATGGATGTTGAACCAATCAAAAGTGCGCGCTTGATGATCTCTCTGACATAAAGAGGAGTTTGATCTACTGTACCAATGTTTTGCAGGTCTTCCGCTATTAGACGGTACTTTTTATTCATATAGATGACGCGAAAATTTTCCTTATTGAGGCTTCCTATACTTATTCTTAAATAATCAAGCAATTTTTCCCAGTTATCGATTATAGGCAGGTCTTTTATTTCTTCTCTTGCAGAGCGAACGAAGGCTTGTTTTACACAAAAGATGGCAGATATCGCTGCATTGCTGACACCATCAACGTTTTGCAGCGCTTCCAGGTCAGCATTAAAAACTTTATTCAAACTGCCAAAATTTTCTATCAAACTCTTTGCCACCGGTTTTACATCAATTCTACTGTATGCTGAATATAAAATGTGCTCTAAAACCTCATAATCAAGTAATGATTGTCCATTATCTAAAATAATTTTCTCCCTTAGGCGCTTTCTATGCCCCTTTTTGTAATTTTTCATCATTAATGAATTTGCTTATCTCTTGTATAATAAGAAATTAGATTTTTAAGTAAAATATTTAATAAAGCGCATGACGCACAATTGTAGGAACATTCATTTTTAAAGATAGTAAATGGTGTCATCAAAGTAGCTGACGCGAGCTCTACGTCATACCGCCGCGGTATCTCAGCAGATCCCGCTAACAAGCAGCGGGATGACGGTTGTCAGGGTAGCTGTCATCCGAGTAGCCCCTTTTTTGTCATCCCAGTGTCAGCTACTTGGATGACAAAAAAAGGAGCGCTGGAATGACACCCTTCACGGGCTCTTAAATTGCTTTAGCCACACACATTAAGAAATTTACCAAACGAAAAAAAAGGCAAAAAAAACCTAGAATAGCTAATTATTCACTATCCTTATGATAAGGGGGCTGGCGGAGTTTGTCAAGGAATTTTTATGCAAGAGATCTATTGAAATGCCCCTGTAAAATTATACTATTAATTAGTGCACTGTAAATTTAAAATTATAGATATGTTAAGCAGATTGGTAATTTTGCTATTAGTTTTTATACTTCCTTTTTCTTCATACTCATACCAGTTTAGAACCAAAGCAAAGCAAGCAGTAGTCTTAGATTTAGCTTCAGACTCGCTCATTTTTGACCATAATTCTGATGAAAAAATGGCCCCATCTTCAATGAGCAAGCTAATGACTTTATATATAGCCTTCGATTATCTAAAAGCTGGAATAATAAATATGGAGGATAAATTTCGAGTAAGCAGAAAAGCGTGGGAAAGAAAAGGCTCTTCTATGTTTTTAAAAGAAGGTCAATCCGTTACGGTGAGGGAATTACTTGAAGGAATTACAATAGTCTCAGGCAATGATGCCTGCATAACACTAGCCGAGGGCATTGCAGGATCAGAAGAGAATTTTGTGGCTGAAATGAATGAAGTTGCACAAAATTTGAATCTGAATGACAGTCATTTTGTCAACTCAAGCGGGTGGCCAGATGAAGATCATTTTATGAACGCAAAAGACTTGGTAATGCTGGCAAAAAGGATTTTCACCGATTTTCCTGAATATTATGATTTATTTTCCGAACAATATTTGACATATAATGAAATTGTACAAAAGAATAAAAATCTTCTACTTTTTCACGATATTGGGGTTGATGGCTTAAAAACCGGTTATACAAATGCTGGTGGTTACGGCATTGTAGCATCTGCAAAACGAAATGATAGGAGAATTTTTGCTGTCGTAAATGGTTTAAACACTGAGAAAGAGCGAATAGAAGAAGCAAAAAGATTGATACAATACTCCTTAAATCATTTTAACACTAAGAAAATATTCGTTAAAGACAGCGTAGTTGAGGAAGTAAATGTTCTCTATGGAAAAGATAGAAAAGTGCCTATTACAGTTGCAAACGATGTTACCATAACTTACAACCGCAAATTGCATGACCAAATTAAGGTGCGTATTGAATATAAAGATATGATACCTGCACCCATTAAAAAAGGTCAAGAAGTGGGCAAAGTTTTTGTAGAAATACCAGGTATTGAGCAACAAACTACACCACTTTATGCAGCAAATGACGTGCAGGAATTGAATTTCGTAGAAAAGTTTTTTAGAATGTTATTTTAAGTTTAATATATTGGCTTTCAAAGCAATTTCGAAAGAGAGATCTATTGCACTTTAGCATAGCCTTAGCTAACAATTTCTGTTACAATACAAGATTGAAATGTTACGAAAATGTGCTGGTTATATTTGTTGCTGTCTAGTATCCTAGAGATACTGTGGGCTGTGACGTTAAAGTTTAGTAACAGTTTTACTAAAGTTGTGCCTTCGATTGCAACATTGGTAATTATGATCATTAGCATTTACTTTTTATCTCTTGCAGCATGCTTTCTACCTATTAGAGTATGCTATGCAGTTTCCTCTGGAATATGCACAATTGGAATAACTATAATTGGTGCAACCGCTTTCACAGAGAATATTAATTTATCTCAAGTTTTATGTATCATTTTAATTGTAATAGGAACCATAGGGCTAAAGCTCTTTATTTAAACCTAAAAATTTATGCATGAATTGGATATATTTACTCTTATCGTCACTAATTGAAGTGTTCTGGGTCATAACACTTAAGCATAGTTGTGGATTTACTCATCTCGTACCATCAATAATTAGCATATTCTCCATGGCTCTTAGTACGTATTTACTTTCGCTCGCTATACGTTCTATACCTATCGGAGTATGCTATGCAATTTGGACTGGAGTAGGTGCTATAGGAGCTTCGATACTTGGAGTTTACCTATTTAATGAACCAGTTAATTTATTCGAAGTAATATGCTTTATTTTAGTTACATTCGGGATTATAGGATTAAAATTGTTTGGTACATAGTCCGAAGTGGCTGCCAATGGCGGCTCTTGCCGAGAATTTACGGCAATTACAGGAGTATAAAATACTACTTAATGAACAAATTTACTGCAATTGGTATGCTTAAATTTGAAATATTCGCATAAAATTATTTACCCTGTTACCACACATGACACCACATTTACAACCACTCCCCTACCCTTTCTAGCTGTTTATAGCTGTTAAACCTCAGAAAATATGGAGAGGCAATAAAGGGAATAGTATCTCTTAAATAATTAGATAAAAAATCTGGCAAATCATTCTGAAATTCTCGCATTTTTTGTCTATAATCTCGTAAAGAAATAACTTTTATTTTATCATAATCAAGTTTCCAATAAGCAAGTTCTGAAACTTCTCTTTTTGTTATATGTTCTACCGCTAAGGCTTGTAAAATTAATTGCGGAAAAAATCCCGACATTACTTCTTCATTGGAAGGTGGTGTACCAAGCTTATAGTCTATAATTGCCACTTGCCCACTTGGTAGATACTCAACTCTATCACATCTTGCTGTCAGTAAGATTTCTTGAGGGATAAGATCTCTATTTGTCATCCAAGCAGTTTCATACTGATCACAAGAAATATAGATTCCTGCGTCACGCACTGGAATGACACCAATATGGAATATCGGACAGGCAAAACTCTTTTCTAGCTCAATATGGTTGCTTCGAGTCTCATCAAATTCGACAAAAGATTGAATTATCTTTTGTAGTCTTACCCACCACATATTTGAAAAATTAAACTGACTAGTCGAGAATGCTTCTCGTGCAATGCTCATTGGCGATTTTTTGTTGCGTAAATATCTTGCAAGAATGTTGTGTACCATAGTGCCAAATTCCAATATCGATGGCTTAAAATTCAAGTCTCTTAATTGTTTAAGACCCAGTATATATTCAACGTAAAATGAATAAGGATTACGAATTAGCTTTTCTATTGCACTGCAAGACATCACCTGCATTTTTTCTTTTCTAACTTCGGTTTGAGGTTTTGGCATAGGCTGAGTACATGGAACAATACATTCAGGCGTATTTAATATCCTTAGCCAATCACGATACGGCTGCTTCCCCTCCTTGAGCAGAATTTCCAAACGCTGCAATAGAATTGGCTTTCTATGGCTTAGCGATCTTGTAATATAAACCTTACTTGCACAAAACAAATTGTGTAAAGTATAAAAAAAATACCCCTGCTCTTCTTGCGCAGAAGGAAGATTAAATTTTTCTCTCGTAAGTGCATTCAAAAGCGGACTTTGAAAGCTTGGCGCTTCATTAAATCCAGCAAGTATTACAACTTTGTTGTGATATAAGCTGAATTTATTCAAGTCACTTGCTACAGAGAAAAACTCTTTCTCTAAAAATAAGGTCAGAATTTGGCTATATAACTCTAAGGAGCATTTAATTCCTACACCCTCACATGCATTTGAGAAATTACAGGTAAAATTACCTATTTCACTATTTAGCTCTGAAAAATTTATACCAGATAATATATTAATACACTGCAAATGAGTTGCTACCACATCGAAAATAGAGCAATTTATAGAACGAAGTAAAGGATTAAATATAACCTCTAACTTACTGATAATAAGTAATATATCTTCTTTGTATTTTAGCTTTTTATGGGCATTGATAGCATTTATAATATCGCTCAGGCCATTTGTACTAAAGTTGCGTAATATCTCTATTTCAAATTCAGATAAAATCCGAGTGTACTCTTCTTGAGTGTAACCAAAATTAACTAACCTATGTTTAAGGAGCGAAAGTAATGACACACTGCTCCAATTTGAGGTCAAAACTTCGATACTATAAAGCAGAAGCGTTATATAAGGGTAATTTTCCGGTATGGCACTGTGTTGCCTTGATAAACATGCTATACGAGCTGCAAGTAATTTATCAAAGACAACCAAAGAAACGTTTTCATAACCTTCATTTTCTATAATTAATGATGTCACTTGTGCTTCTTCCTCTCTGGAATCACAAGTGATGACTTCAATATTGCCAACATGTCCACTACTAACTTTGCTTAGATCGGCAGTTGTATCAAAAACATAGTCAGTTACTTCACTCTCTATAGTGTTCAAGCAGCTAACATCCCTTCTATCCACTTTTAAATAATCGAGCAGATCTTTCAGGCAATATTGATAGTGTTTTTTATCAAGCAATTTCCAGTCTTTCTCTTTAATTTTCAAATTCAGGTTAGGCAAAATTATTTTTCCAAATGGCAGATCATATATAGCCTTAATTAACGACTTATCCTTTCCAATTCCAACAAAGATTATATATTGGTCTTTTTGTAAAGAGGTTATCATACTGTTTATGTAATCACTCTTATGTTTTAATATATCTACTACTTCTAAATCTTTTAAAGTTTTACTCCAAGTCTCAATAAGTAAGCTTATGAAATTCTCTATTTTTTTTGAATGTTCATCAAATTGATAACAATCCGTTGTTTGGGTAGATTGAATTTTATCAAGCAGTGATGGCAGGCTATAAGCTAAATCAATTGGAAAATTGTCGTTATTTTTTCTATTCCACTCTAATATGAATTGAATGAGTAGCAGCGTCCTTTTTGTTGGCTTGATAACTTTGACTCTATCAAGATTTAATATTAAATCCTCCTCATCGATGTTCTCTAGCGAAACTATCTCTGGCAAAATTATGCATTTTTTAGCATTATAATTCTTGAACGCACTCAGCAGCGCTATTACATCCCTTTTGCAGGGAAGTATGATCTTTATCTCGGGAATTTTTTCTCTTTCATATTCAGAAAATATATGCTGAACCAGCACATCGAAAAAGGATTCATCTACATTAACGGTGAAAATTCTTCCCATGAAAAATAACAACTAATACAATGCTTTATTGTACAGCAAAATATAAATGTGCTCGCAGTTTCTTATGCTATGATATATTAAAGTCTTTCACAATATTACATGGCAAACATCAGAATAGAAGTTTTAAATAAATGTGAACAAGTTGGCCGCAGAAGGGTAGTTAATGTTTACTTGATTTACATAAGCAAAGAATTACCATCAAAATTACATGAAGAAATTTGTGGGCTATTTTATAATAAAGTCATACAAGACTGCCGTTATTATTCCTACAATGAAAACCTTGAAGAAGTTCCGTATGATTTCATAGAACCACAAGCAAAGTGGGGCTTGGAAATAAGCTTCTTACCTGGCATGACCGACAATGTAGGCAACACAGCGAAACAAATTGTTAGAGAATATTTAATAAACAAAGGCTATATCGATCCATCTGTCATGCAAATTTCCCCCTCTGTCATTCCAGCGCGCAACGCTGGAATCTCTAGATCCCAGTGTCTGGGCACTGGGATGACGGACGAAAGGGCTGGAATGACACCAATTGAGATCAAAGCAAGAAGTTCAAAATTGATTCTAAGTCAAGGGAATTTGCCAACTGAAGATGATATAAAGCAAGAATTCAACCCCATCACTGAGTATTGCACACTTATCTGTAAGAACTATAGCTGGAAATATTATGGTAAATACAAAGCAAACTCTTCAGCGCTCTCTTACTTGTCATCCCAGTGCCCAGACACTGGGATCCAGAAAAAAGATGTAGATTCCAGTGTCAGCTACTCAAATGACACCATTAATGGTAAAGCCAAATCTGTTAACCTAAATGTAAGTGACCAAGAACTTGAGAAAATCAGCAGAGATGGAATCGATGGTAATGGCACTTTAGGGCTCTCGCTGGCAGCAATGAAAGCTATAAAGGATTACTTTAAAAAACTTAATAGAAATCCATATGATATTGAACTTGAGTCCCTAGCACAAACTTGGTCTGAACATTGTAAGCACAATATCTTTTGCTCTCCCATTGATGAAATAAAAGATGGCCTATACGCACATTATATTAAGCGTGCAACGCGTGAGATAAATTCTGACATATGCGTGTCAGTTTTCTCCGACAATGCCGGAGGAATAATTTTTAATGACGATTACTTAATCGTAGATAAAGTTGAAACTCACAATAGCCCTTCGGCGCTTGATCCGTTTGGTGGAGCAATGACTGGGGTACTTGGAGTAAATCGTGATATAGTTGGTTTCGGTAAAGGCGCAGAGCCTATAATGAATACCTATTACTTTTGCTTTGCCAAAGAAGCAAAAGGCAAATTTTATAGGGATAAAGAGCGCACTGATGAGATCTTACCGCCAAAATATATAATGAAAGAAGTGATCCATGGCGTTAATGTTGCTGGTAACTGTTCTGGCATTCCAACACAACTTGGATCGGTATATTTTGACGATAGATTTTGTGGAAAGCCGCTGGTCTTTGTTGGGAGTGTAGGAATTATTCCACGCAATATAAATAATGCACCTTCACACATTAAAGGACCAAAAAATGGCGATAAGATTGTAATTATTGGCGGAAGAGTTGGAAGAGATGGAATTCACGGTGCAACGTTCTCTTCAGAGGCTTTATCGGGAAATAGCCCTTCAACAATTGTGCAAATTGGTGACCCTATAACACAAAAAAAATTATCCAATGCCGTTATAGAAGCAAGAGATCTTAGTCTTTATAACGCAATAACGGACAATGGAGCAGGTGGTCTATCATCTTCTATTGGTGAAATGGGAAAAGACGGATTTGAAGTTGATTTGAGCAAGGTTCTACTTAAGAACGATGGTATGGCTCCATGGGAAATATGGATATCAGAATCACAAGAGAGAATGACCTTAGCAGTGCCAGAAGAAAATCTCCCTATGTTTAAGCAAATCATGAAAAAACATGATGTGGAGGTTTGTGTGATTGGAGAGTTCAATGAGAGTGGTAAAGCTGTTGTTAAATGTCCTAAAGGGACAGTAATAATGAACATCGAAACTGAATTTCTGCATGATGGTAATCCTAAAGTGCATTTACAAACAAAGCCGTGGACTGGAGAGTGGATTCCAGTGTCAGCTACTTGCATGACATCAAGCCAAGAAACTGAACTAAAAGAAATGCTGAGCAGACCAAACATTTGCAGCAAAGAGTTCATAGTGGTGCAATATGATCATGAGGTTCAAGGGTCGTCAGTGCTGAAACCACTGCAGGGCAAGGGAAGAGTGTGCAGTGAAGCTATTGTTTCAAGACCAATCCTTTCTTCAAATAAAGGTGTTGTAAAATCGCAAGGATTTGGCTCAAGTTATGGAGAAATTGACACTTATCACATGGCAGCATGTGCGATTGACACTGCCATACGCAACTACGTAGCTGCAGGAGGAAATATAAATCATCTAGCGTTGCTCGACAATTTTTGTTGGTGTGATGCTTATAATCCAGAAAGGTTGTGGCAACTAAAGAAAGCTGCGGAAGCTTGTTATGATTACGCAACTGCATTTAAAACGCCATTCATATCCGGAAAAGATAGTATGTTTAACGACTTTAAGGGATATGATGAAAATGGCGAGAAAGTGATGATCTCTGCACCACCTTCATTACTCATTTCAGCAATTGGAATTATAGAAAATATTGAAAATGCGGTATCGCTTGATGTGAAAATGCCGGGGGACTTAATATACGTGCTTGGAGAAACACTTGATGAACTTGGTAGATCTGAATATCAATTATACAGTGGAATAGATAATAACAATGTACCAAAAGTTGATGCAAAGAGCGCTAGGAAGTTGTATGAGCGTTACAACCAGGCAATAAAAGATGGCATAATTGCCTCTGCAATTGCACCAAACTTAGGCGGATTAATTATTGCTCTGGCAAAATCGCTAATTGCAGGAGATCTCGGCGCTGAAATCGATCTTTCACTAGTGCCAATAGGAGAAACACAAAATACAGACATAATAAACAAGATAATAATGTTTTCTGAATCGCAAAGTAGAATTTTGGTTACTATTGCACCACAAAGCCAGAAGAGGTTTGAAGAATTGTTTAAAGGCGTAGTTTTTTCATATATTGGCAAAGTAACAGAGAAAAAGGTGCTAAACATAAAGGATGTTTTAAAAGTAGATCTGAAAGATTTGGGAAATAGTTATAAATATTTTTTTTGATTATGCTAAATAACTCTTCCACTATGTGCAATATCTACTTAAAATGAACGTATATTATTAAATTTGGGTAGGTAACTATGTCTATTTTATCGATACTCCTGTTTATCAGTCTTTCTTTACTCAACACTTCAAATAAATTGATAATATGTGCTGCCTTATTTGTGGGAGCTGCTTTAGTTGTAAATTCAATGGTTGAATTTTATGGCAGAAGCAAAGCTACATACAGCTTAATAGTGTGTACAGCGCTATGTTGTGTTTTTAAATGGCAAAGTTTTAATTTGATGATATTGATTTCATATACTGCAATTTTAGTATCTCTTCTCTCAAGCATAATTATTTTTGAAAAATTGAGGTCCAAATTGAATTTTCATATGGCAAATCTCATTACTTTAATTATAGCATCAATGGTTGACAGTGCCATTGTATGTGTTGGATTACTATACAAATTTTCTGCAGGTAAATGCCTATCAATATATACTAGAGACTTAATTTTTAAGTTTTCTTATGCGTCAGTATTGAGCATCTGCTTGTTTGTAGGAATGTATTTATTTTGCTTGACAAGCAAGAAATATTTTAAGATTTCCACATAACCTGTTTTCTGATAGCAGCTCTAAAAGGGTGCTAGCCAATGGAGAAATAGAGTTTTTGACCGAGAAAATTTACGTATCCGTTCAGCCAATGGCGTCAACTTAAGGAAAAATATCGGTGATAGTGTATAAAATTTCTCTCTAAAATTTTTACCATTAAATTACCCAAAAGCTGCAATAAATAGCACTTTTGTTGCTGTTTTATTTCAACAAAGAAGTCTAAAATGTGTCCTTAAGTTGACGCCATTGTCCGTTCAGCTAAGCGGTGTGAGAGACGATAGATAGTATTCTGTTCACAGATTTTCACTTAACTCTTCAATCTTACTCATGGAAAGGCCAGTAAACTTAACAATGGCGTTAGCATCAATATTGTCAGCCAACATTGCCTTTGCCATTTCAATTTCTCTTGCCTTTCTACCTTCCTCTCTACCTTCCTCTCTACCTTCCTCAAGTTTTTGTTCGAGGATAGCTTCCTCTTTGTACAGATCCATTATTCTTTCTTCATACGCTGTTAGATCTTTTTCATTCCAATGAAATTTGTCTAATTCGTCATACGCTTGCTTTATTATTGGTGATTTTTCCGCAATTTTCCTGAGATCTTCGTCCGTTGTTTCATCTGCATACTTAAAAAAGAAACACCAGCGCTCTACTGTGCTTGTTAATTGTTCTACTTTATTTTTAGGAAATTTAGGTAATTCGATAAATACAAATTGAAAATCTTGTAAGTCGTGCTCATTAGTTTCATCATCTCTTATGGTATGGCTAGATATATAATTAGACTTATCAGGAAATAAAATACAATTCGATATTGCAATAAAGAAAATCTTCTGTAAATTGGCGTACCTAATAGATTGCCTTGAATAAGCTTTGGCAGCGTAATATTGAGCACGTTTTTCAAAGCCCTTGTCGCGAGTGAGCTGCATTTCGACCACAAATCTGTTACCGACAGAATCCTGACAGAGAACATCAACTATACTTTGTCTCTCAGAGGCAATTTCAGGGTTCATAATGGTGCTGATGAATTCTATTTCTTGTATAGTATTAACTTCAGTACACCCTAAAATATCGTTCAAAAAATGAATAAGAATATTCTTATTTCTCTCAGTACCAAATATTTTTTTAAATGTTAGGTCCAATTTTGGATCGAGAAACTTAGAAAAAGCCATAAGAAATCCACTTAGAAAGCATTAATAATTATACACTATTATTAATAATTGTTCAATCCTATTTTTAAGTATTACAACCTTTGACCTAAAAGATAGAGAGAAATCAGAGAGTAAGTCTACACAGATCGACCCTTTTGTGGATCTGCGTTTCTGCTTTCTTCAACTTGTTTTGCAAAAGATGTTTCCTGTTTCTGAAGTGGTTTAGCAATTTCGCGCACAACGGCAGTAACTGCTGTTAAAAACGTTTTTAACAATGCACCTAAAGCTCCACCAACTGCTTCCCTGCCATATATATGAGCTTGCTTTTCGTTACCGTCAGCAGTTTCCCCTGCCCTCCTTCTTGGATCCATCCTATGAGCAATCACCGAAAACAACACTCCCCTGATTGAAGACTTCACTTTTTCCTTTGCTTCGTGGACATCCCCATCTTTTGCTGTTTCATGTCCATGATTTAAGTGTTTAGCGTTCATTAGCTCCTTTTGTTGCTGGGCAAACATGCTACTTAACACTTCTTCTATCGCTTGCTTCCTTCTTTTCTCTCTGACTCTTTTCATAGATTCTGATTTATCGCGAGTATGCTTTGTGGTTTCAAATTCTGCATCAATATCTTCGGACGCAGCCTGACTATATAAAGTCTCTATGAGCCTATCTATACTTCGCTTTATTTGCATAGTCCTTTCGTAACTATCTAAATTGTCAATTCCTTCGTCGATCTGATTTAGAATATCCTCAAAAACTTTCAAATAGTCTTGAATATACTGTATTATGTATTGCTTATCTTCCTCTTTGTGTTGTTCTTCTTGATTTTGCTGATTTTCATTTTCTAAACTTTTCTCTCTTTTATCATCGTTATTTTCTTCAATATTATCACCGTCTTCCTCGAAAAGGTCTTCATCGTTCATGATTTTTTTTAATTTAGTTAAAATTCTCACCAGTTATTATTGTATATGAAAAAATTAAATTAACATTAATGAAAAGCGTTTACAACTTCAGCACTCGCTAAAACGACAGTAAAGCTGTCAAAAGTAACAGGATCATAATACCTCTCATACAATTCAACTGAACACCTAAGCCTTATCTTTTCCTTAGCATTAAAACCAATTTCATAATCATTATTAGAGTTTAGCATAGCAGAATTACGTAATAGTTCATCAGCTAATACAGAGTCTAAAATTCCATTAATTTTTATCGTAATGTGTCTGCTTCCAGCACAATCGAGCACTTTTCTCCAGCCAAAAGAAGAAATATCTTTCACCTCTTCTCTGTTATTGCGCAAGGTAAACCTTAGGTTTCTTATATTATTTAACACAATAAAATTATTGTCATGATCTTTAATTTTTAGCTGTAATTTGCTCATTATCACCTCCTTTTATTAAAATATCAAAATTAATTGTTGAATGTAAAATTTCATCGTGCTGATCCATAGCACAATTATTTTCTAAAATGACCTCACTACTAAAACCTTCAATGCTCTTAAGTATCAAGTTAATATGCCTTATAATGGCAAACATACTGCCTATATGATGGGTATATATGTCGCATGAAAATCTTGCCTTTGTAGCAAAATTGGACAGCATATGCAGGTTATTATAATTCACTACGCGCAATCTCAGGTAAGGAATGGTGACCGGTTTGGGTAAGTAGTCATAAATGTTAGTAACATATTTCCTTAAATCAGAGTTTGCTTTTAATGCTGCATAAACGCTATTGTACAACTCATTTATGGCTTGAATTTTTTCCATAATTAACTCCTGTAAAAACTAAAACATAAGCAGCATACCGCTGCGGACAACGGTATGACACTGTAACTATAAAACAACTCGCACTTCGCGAAATGGAGAATACACCTTCTTCACTTCAGACAAATGGCTACTTACCCCCGATTCACGATCTTTGTAAATAGCAGAAACATGCCGCATAATACCTAGTTTTATCTGCTCAGGAACATTGTCATAGCCAGCCTCGTATACAACATCTGCTCTTATTGCATTCAAATAATTGAAAAACTCAACGTAGCCCCCTACATCACTAAAATAATACTTAAGTGTTCTCTTCTCTTGATTTTTAGACATCATTGCAGTAGCCAATACTATCTTACTCACAGGGCCATAGCTTAAATAGATCCTACGAGGTACATAATCTTCATATGAAACTTGCCATGTTTGCTTTACCAGTGACTTTTCCATATACCACTCAGCATAATCAGTTGCCATAAAAATTAGATCTGAAATCAACTTATCATCCTGGTCGTTCTCAATGCGTAAAAAAGATTTAACCTCTTCTAAAGTAACTGGAAAAGATTCAGGCTTAGATTTACGTTGCACAGATATTCTTGGTGAAGTAGATCTTGTTGACATGATAACCCTCCTTTTTGATATAGCTAGAATAAGTAAGTTTTGCCTCGTGACAGCGTGGGGCAAATCTTACTTACTTTAGCTATGCAGCTTGCATTCAACATTAAGTTAAATTGACGCAGCAACAACTCTGAGTGCTTTATCGTATGAATATATTGAGAAGAGAACGTATTAAAGCTGTTTCTCCTTTTTTATTGATAAAATTTGAACTTATAGCATATTCAACTAGTCTGGATTTTAGTAGATTAACATTTTGAGAATGAATATTATTGAAGACGGAGTTTAACTCTTTAGCAAGCAGACTGCGAAATTTTTGCACACTGTCATATGCGATATTTTCAAGTTCATGTGCAAATTTATCTTGAGCTATAGTTGTTATATCTTCAATTTCCTTATTAAACTCCTCTAGATTTTTTTCGTTATTTTTAAAATTTTTCGTAAAAGTTTTCATATCAATTAAACTCAACTACTATCATAATTATAATGACAATAAAAAACTACCGAAGTAAAAAATTCATACTACTGTGTAACTTGCAAATACTTTTACGCGCTAGCAAGTGAAGTTTTACAAACACCATGTTGTGCTGAACCTTGAATATCTACTTCTTTCAATTCAGTGTCAGGAGCAATGGGTTTTGATATTGTGTATGTAATGCCACCGGCTATCAGTGCAGATACCACAGAAGCTGCAACTATTAATAGAGCAGACAATCCGGAAGCAATACTAAGAGCAGCACCTACTGCTAACATAGCTGCAAGGCTCGCATAGGCAACTTTTGGGGAAAATTGTCTTTTTCCTACTTTTTCTAGTGACACTTCATTTGTTTTAGTTTTTGTTTTGCCTAATTCACCATTAAGTGTTGCGTTTTCACTTTCTAGATTTTTTATTTTTTGTTTTAGTGATTCATTCTCTTTATTGAATTGTTTCAACTTAGTCTCATGTCCAACTATGTAACTTTTTGATTCTGCTAGTTCCTTTTGCGTTTTTTCTAATTCACTATTAAGCGTTGCGTTTTCATTTCCTAGCTCTTGTATTTTTTGTGCTAGTGATTCATTTTCTTTATTGAATTCTTTCAACTTAGTCTCATGTTCAGCTATACAACTTTTTGATTCTGCTAGTTCCTTTTCTAATTTTTTCAATTCTTCATTTTTTGCATCAATGCCTTCTTCACCTTCTGATTCAGTACATATTCCACTGTCGTCACTACTACTACTTTCATTTAAAGAGATAGAGGTCTGTTTACCACTACATGTAGCATTTATTTTTTGCGGTGACTCAATTTTTTCTACCATACTCTTAACACTAACACATGATTGCTCATCTACTGTACTGTCACTACTTTCATCAAAAGAGGTCCGTTTATTACCACTTTCTAGTGCAGTAGTCACATTACTTCTTTTTTTTACAGTTTTTGCTGGAGTTCCATGACTGTACTGTAATAAACGGTAGTGACCTCCTCTTTCAATCTTTATGTTAAGATCTTTTGCTTTTTCCTTAGGCTTTATACGATAACTTTCTTCTGCTGCCTCTAACATTTCTATTATAGCCTTTTTACCTTCTACATTGCCGACAATATCCCTTGGAGTTCGGCCTTGACTATCTTTTAGTGAAGGATTTGCGTTATTATTCAATAAAAGCTGAGCTATCTCTTGATGACCATGCGAAGCAGCAATATGCAAAGCAGTTGGTCCATCACTGGATCCATCTTTCACTTGAGTGTTAACACTTACTTTCTTTTCTAGTAGGAGTTCTACTATTGGTACATTGTTACATGCCACAGCAAGATGTAATAATGTCCAATCTTCCGCAATTTCTTCTGAAGTTTTTATACTGAATAGGTGATCTTTCCAGAGATCGTTTTTAAATTTGTTATATTCCCCACGATCTTCTTTAGGTAACTTCTTTTCTACCTCATATAACTCATCTTTCATTTTTTGAAGCAAATTATCCTCGTTCAAACCTTTACTCTCACTTACTTCATTTATTATTTCAAAAAACTTTTCCTTTTTTATTGCAATAACTTTTACACCTAATTTATTTATCATTGCCGTACAGTCAATGGCGTCAACTTAAGGAAAAATATCAGCGATAGTGTATAAAATTTCTCTCTAAAATTTTTACCATTAAATTACCCAAAAGCTGCAATAAATAGCACTTTTGTTGCTGTTTTATTTCAACAAAGAAGTCTAAAATGTGTCCTTAAGTTGACGCCATTGGCCGTACAGTTACATAAAAAAGTTAAATTTATCGAAATTCCATGTTTGATCTAAAAATTAGTCATAAACATTTTCTATGCAAGTAGCTGACATTGGTTCACTCTATAATGGTATCATCTAAGTAGCCCCTTCTTCCGTCATTCCAGCCGCCCCTATGATGTCATTCCAGTGCCCTCTTCTTGTCATCCGAGTAGCTGACACTGGTTTACTTTATGATGATGTCATGAAAGTAGCTTTCCATCCAAGAGGGTGTCATCCGAGTAGCCCCTTCCGTATAAATATTAAAAAATTTACCAAACGAAAAAAAAGGCAAAAGAAGCC
>NODE_3_length_73004_cov_353.180619
GCTAAATCTTGCTTGTCAAGCGTTTAAAGCATAAAAAACGCCAATATTTTAAAGCAGATAATAACCCCAGGGCTTCTTTTGCCTTTTTTTTATTTGGTAAATTTCTTAATGTTTATGGCTAACATATTTAAGGGTAACTTCCGCTAGTAGGGTATCATCCCAGTGCGTGACACTGGGATCTAGCCTTTATTATTTGGTTAAAATTAAGTCTTCTGGATCCCAGTGTCAGCTACTTTCATGACATCATCATAAAGTAAACCAGTGTCACGCACTGGGATGACAAAAAAAGGAGCACTGGGATGACAAGAGGGGGCACTGCCGTCATCAAGGAACTAGTGTCAGCTACTTGGATGACGCCTCACCATGTCATCCCAGTGCGTGACACTGGGATCTATTTTGCATGTAACTCCAATTGTGTTTTGGCATAAAACACGACGCGTATTAGACTTATTTGCAAGCAAAGCTTGCTAGATCCCAGTGTCAGCTACTCGGATGACAGGAGAAGGAGGCTACTTGCATGACACCATTCTTTTTCCTGGATTCCAGACTGGAATGACATCATCCTTTTTTCTAGATCCCAGTGTCAAGCTACTCGGATGACAGGAGAAGGGGCTACTTGCATGACGGTGTCGGTAAACTTAGAGCTATAATAACTATTTGCCTTTTTTCTGCTTAGGTTATGCAAGAAGTCTACTGTCTGAGAAAAAGTAGATAAAGGGTGAAGAAAGATAGAAGTGTTTAGATAGCTCAAAAAGAACGTTAAGTCATGCTTTTTATTTATATTGACAGCGTATATGACATCGTTTACGATTAAAGTTAATAACAATAATTTATATTTATCATGTTTGCAGTAATTGAGACTGGTGGAAAGCAATATTTAGTAAAAGAAGGTAGTATAATAAAGGTAGAGAAGTTAGAAGCTGAAGAAAAAAAAGAGGTGGAAATCAATAAGGTGATTTGTATTTCAAATAATGGCTTATCTTATTCATCTAATGCTACTGTTAAAGCTGAAGTATTGGAGCAGTGTAGAGGAGAAAAAATTATAATCTTTAAGAAGAAAAGAAGAAAAAATTACCGTAGGAAAACTGGTCATAGGCAGTATATAACTGTTCTTCGTATCAATGAAATTAATCTTCAAAAGTAAGAGGTAAAATATGGCAACTAAAAAATCAGGTGGTAGTTCCTGTAATGGTAGAGATTCGGCAGGTCGTAGGTTAGGAATAAAGAAGAATGGGAAGGTTATTCCTGGTAACATAATTGTGCGCCAAAGAGGCACAAAATTCCATCCTGGAAAGAATGTTGGTATAGGTAAAGATCATACGATTTTTGCTAAAATAGAAGGCTGGGTCAGCTTTAGAAGGTCAGCAAATAAAAAGACTTTTATTGATATCTTGCCTACAGATAATATGAAAGCTTCAGCTTGAATAAATCATGGGTCTGTAGCTCAGGTGGTTAGAGCGCACGCCTGATAAGCGTGAGGTCGGAGGTTCAACTCTTCCCAGACCCACCATTTAGTAGTTACTAACTGTGTTTTCTATAGCGGTTTTGATGTTGTATAAGCAAAAACATGAGTTTATATAAAAATTTAATAACCAGTGAATCAGTGGCTGCTGGTCATCCAGATAAAGTAGCAGATCAAATTTCAGATGCAATACTTGATGAATACCTTTTTACTGATCCTTTTGCGCGAGCTGCAATAGAGACTTTAGTCACCAAAGATAACGTTATTATAGCTGGGGAAGTATTCGGACCTAACATTGAGAATAGCAGGATTGAAAGTATTGTACGGAATACAATAAAAGATATAGGTTATGAGCATGATGGGTTCCACTGGAGAGAAGTGAAGGTAAATATATTGCTGCATGAGCAATCAAATGACATTGCAATAGGGTTGGATCAAGGTGCTGGGGATCAGGGCATAATGTATGGCTATGCAACAATAGAGACAGAAAACCTTATGCCGGCACCCATTTTTTATGCACACTCGATTCTGAAAAATATCATGAGTGCAGTTAAAGAAGCAAAACTTGGTCCAGATGCAAAGTCACAAATCACTTTGGCATATGAGAATAACCTCCCGGTACGTGCTGAAAGTATTATTGTCTCAATACAGCACCCTGAAGATTTGGATCAATCAAAAGTAAAAGAAATAATTTACCCTTACATAGTTTCATCTTTACCTGAAGGATGGATGTGTCCTGAGGAAAATCTCTTAGTCAATCCAACTGGTAGATTTGTTATTGGTGGGCCAGTTGGTGATTGTGGATTAACCGGACGAAAAATTATGGTTGATACTTATGGAGGTTATATTCCACACGGTGGAGGGGCATTTTCCGGAAAAGATGCAACTAAAGTTGATAGATCTGCAGCTTATATGGCAAGATACCTTGCTAAAAATATTGTCTTTGCAGGTTTGGCTGAACGTTGTCTTGTGCAGCTTTCTTATGCAATTGGTGTATCAAAACCTACTTCATTCTATATTGATACATTTGGTGCGAATAAGGTAGAGGAAAGAGTAATTAAAAAGTTTATCGAGAATAATATAGATTTATCAACAAAAGGCATAATCAAGCATTTATCGCTTAATCATCCTATATATAAACGTACAGCCTGTTATGGACATTTTGGTAAACAGTCAGAAAATGACGGTGGATTTTCTTGGGAAAGCATGGACTTATCTACTGATCTTTGTAGAGAATTCAATATAGAAGGTAATAGTAAAATTTCTTTAGATTGCTAAAATTTTTGATTTACAGCCCTATATTTATATACTAGCTTATTGTTAAAGTATAATTGCTTTTTCATAATAATTATACTATGTTAGTGATAATTTTTTTATATTCAGTTTTTATTGTGAGGCTCATGCAATGTGTAATGACATAAAAGAAGACTTTTATAGCTTAGCTATAGAAGAATCATCTGATCTTATTGATGAAATAAAAAAACATCCTTTTAATGTTGAATTGATGAATGGCAAATTAAGTTATAAGAAGTTCAAGTTCTACGTTCAACAGACTTTTTATGCTTAGTGGATTGCACTCGTGCTTTTTTAATTATTGCAGCTAGAGCTAATGATATTGAAACAATGGATAAATTAACCTTTATAGCTCGTAAAATATTCAGTATGCGAAGTCTATGTGAGGAGCAGTTTACAGAATGTAACTCATCCGATAATCACAAAAGATCGAAATCTAGTTCTGCCTTTATTGATTTCTTCATGCGTGCTGCATACCATAATTCAGTAGCTGAAGGCTTAGCAGCTTCTTATCCATGTTTTAGTATGTGTCAGATCACCTTTCAACATACGGTAAAAGATAGCATTCTTTCAAGCAATAAGTATAAAAAATGGATTAATCTCTATAATACTAATATAGTGGATAACACAGATGATGCTATAACTGAGATTGTGAATAAGCTGTATAGAGAATCTAGTAATAAGGAGAAGAAAAAGATGCTCGAGTTTTTTCGTAACAGATTAGAACTTGAGGTAATATTCTGGGATGAGATGTATTACTCTAATATATCTAGCAAAGAATATTAGCAGCAGATTATTTACGTTGACTTGATCTTTATCGGTAACTACAGTGTTCAGTGGCATAATTAGGAGCTGTTACGGGTCAAATCTTTTAAAGGATATAATTGAGCATCCTTTTAATGTTAAGTTGGCGAATAATACCCTAAATATAGAGAACTTCAAATTCTATGCTCAACAAAAGACGTTGCTCTTAGGTGATTATATTCGTACCACCTTAATTACTGCATCCAGAATGGAAGATTATAGTAGTATTATCTCGCTTACTGAAGTAGCCCAAAGAGCAGTGACTGTTAATAGAGCGCTATATGACTACTACTTTACTATGTACAGTATAAGTCGTGGAAAGAAATCTCTTGAGTGTTTTAATTTCACTAATTTTCTTTTATCCATCTCGTATAGTAATACCTATGAGGCTATGACGGTTTTGTATTCTTGCATATTTATATACAAGACTATCGTTGATAGCATGAAAAATAGATTCAAAAAAAATAATAGATATAAGGATTGGTTTTATTTTTGTTACAGTGATTCAGTAAAGTCTGGATGTATTATTTTGGAAAATATTATTGATGGATATTGCAGCAGAGCAAGAGAAAATGAAAAGAGCAAAATGCTTGAGTTGTTTAGAATAACTGCACAATTTGTGTTAGATTTTTTAAACGGTGCATATAATTTTTCAAGATTCAATCAATTTCCTAAGGAACATTGACAATTTTAAGCTAATTTGTATCCTTAGTAAGTATTTTTTAAAATGCTATGAAAAGTAAAGAACATGATTTTCATTTAGTGGACCCAAGTCCTTGGCCAATTGCTATATCAGCAGCAATTCTTATTTTTGCACTTGGATTAGTTGGCGCGCTTCATAAACAAATTTTCGGAATGTTTTGTTTAGTTCTGGGAATCTCCGCAGTATCAGGGGTGCTGTTTTATTGGTGGAGAGATGTAATAAGGGAGGCCATTTATGACAAATGTCACACTGCCATTGTAAAACATGGACTCAAATTTGCAATGTACTTATTTATTCTCTCGGAGGTCGTATTTTTTATAGTGTTCTTTTGTTCATTCTTTAAAGCCTGGCTTGATCCAGTTTTTTTATTTGAGGCGTTTTCTCCCGCAAAAAAAGTTGAATGGCCCCCTGAGGGAGTTTTGCCACCTGATCCGTGGTCACTACCATTCATGAATACATTAATATTATTGCTTTCTGGTACAACAATTACTTGGGCAAATCACTCTTTACTTAAAAATGATAAAAAGAGCATGATTAAAATGCTGTCCATAACTATATTGCTTGGAGTTTTTTTTATAATAGTGCAAGCAATAGAGTATCATGAAGCGAGTTTTTCTCTACAAGAAACAGGAGAAAAGCTTATTTATACATCCAATTTTTACATGATTACCGGTTTTCACTGTGCACACGTTATAATAGGAATAATATTTTTATCAGTGTGTTTATTTAGAGCGCGGAAAGACCAATTTACACCTCAGGATCATTTGTGCTTTGAGTTTGCCTCCTGGTATTGGCACTTTGTAGATATAGTCTGGATATTTTTATTTTTATTTGTCTATTGGTTAAGCGTTTATTAAGTGGTTAAAATAATAGGTCTAGATCCAGGAATAAGCAAGACTGGATGGGCCATTATCGACCTAAACGAAAATAATAATATTGAATTTTTGGGCGGTAGTACCATATCAACTGGTGGTAAATTGGATACAGGTGAACGCTTACATATAATTTTTGAACAATTAAAGAAAGTAATTTCCCTATACTCTCCGAATGAAGCTGCGGTAGAAAAAATTTTTGTTAATAAAAATCCTAAATCTTCACTAACTTTAGGATATGCAAGAGGGGTTGTAATTTTAGCGTTGAAAATAACAGATCTAACTATAAATGAATATGACGCAAATTATGTAAAAAAAAGCATTACCGGAAATGGCCATGCTGATAAGGATCAGATTATATTTATGGTGAAGCAGATAGTTAAAAATTTGAATATAAAATGCCACCATGCTGCTGACGCTCTTGCTGTAGCAATTTGTCATGCTTATACGAAAGGTTCTTGTTTTGTTGAGTAACTTTATATGAGATTCAGTTTGAAGATTTCCAGATCTGGAGAAATTATTTAATTGCATTTATCTTGTCTAACGTTCGTTGCAAAATAATACATGCGGAGATTTTATCATCTATTTTTTTCGATTTTGTGATTGATATTCCGGTGATTTTTAGTGTATGAGTTGCAATAGATGTTGATAAGCTTTCGTCTTGTAAGTATATATTTACTTTATATTTTTTTATTATTTTATTTGCGAATTGGATTATGGTTTTACACCATTTAGTTTCTTGTTCGTCTATTTTTAATGGTAGTCCTATTACCATTGATCCAGCTTCATTTTCTTTAAATATTCTATGCAGATAACCTAAATCTTTGCTCATATTTTTCCTATAATATACACTATGAGCTGTGGCTATAAGCTGTGTTTTATCGCTAAATGCTATGCCTATTTGCTTTTCTCCCATGTCAAGGCACATTATGCGCTTATCTTTTGGAATAGACTTTAGAAACTCATCTGGACTTTTATGTAGCATCTATTGACACGACAAGCATTCATCGTAGTCAATATCTGTTTTTTGTTGCAATATTTCACTTTTTTTGAATATGTCATGCGAGACCTTATCGGCTCTCTGCATTGATTGTGATCTGCAGTAATATAAGCTCTTCAATCCTTTTTTCCAAGCAAGCATGTGTATTTTGTGCAAGTAACGTTTATGTACGTTGGCAGGTAAGAACAGATTTACTGATTGAGATTGACAAATATACGAAGTTCTATCACTTGCATGTTCTATAATCCATCTTTGGTCAAGCTCGTACGCTGTTTTAAATGTCAATTTTTCATGCTCACTAAGAAAATCTAAATGCTGAACGGAACCCTCGTTTGTTGAAATTGAAGACCATATTTTATCATTGTCTTGATTTTTTTCTGCTAATAGTTTTTGCAAGAATTTATTTCGCACTACAAATGAGCCTGTAAGTGTCTTTTGTATGAATACGTTTGCTGCGTATGGTTCTATTCCAGGGGAGGTATTACCTGCAATAATGGAGATCGAGGCAGTAGGAGCAATAGCGAGTTTGTGTGTAAACCTTTCCATTAGATCAACTTCTTTGGCATCAGAACATGCTCCCTTTTCTTCTGCTAATTTTTTAGAAACTATATCTGCTTGCTCGCGTAAATACTTAAATATTTTTTTATTCCATTGTTGTGCTGTTACTGATTCAAAAGGAACCATTTTGCTTTGTAAAAATGAGTGAAAGCCCATCACACCAAGACCAATACTGCGTTCTCTGGCTGCAGAATATTTTGCTCGCTGCATTTCATTCGGTGCTTTATTTATGAAATCTTCCAATACATTATCAAGAAAGCGCATTATATCTTCTATGAAGAGTTTATTGTCTTTCCATTCTTCGTAGTACTCAAGGTTTACGGATGATAGACAACACACAGCAGTGCGTGACTTATTCAGGTGATCATAACCTGTGGTTAAAGTTATTTCACTGCATAGATTTGACATCTTGATGTCTAAGTTGAGCTTTTTGTAAGATTCTGGCTTATTGTTATTTGTTGCATCAAGGAAAATAATGTAAGGTTCTCCAGTTTCAACTCTTGCTGTTAATATTTTGATCCATATATCCCGCGCTTTTACAGTTGAAATAACCTTATTGTTGTGAGGGCTTATTAAATTCCATTCTTGATCATTCTCAACAGCCTGCATAAATTTATCTGTTACTATTACAGCATGATGTATATTTAACGCTTTGCGATTTGGGTCACCGCCTGTTGGCTTGCGTAAATCTAGAAACTCTTCTATCTCCGGATGAGATACAGGAAGGTAGACTGCTGAACTTCCTCGCCTTAGGGATCCCTGACTAATTGCAAGTGTTAGAGCATTTTGCACTACAATAAATGGAACAATTCCTGATGTTTTGCCGCTACCCTTTACGCTTTCGCCTATTGAGCGTAAATTTCCCCAATAACTACCTATGCCTCCTCCACGTGCAGCAAGCCAAACATTTTCGTTCCATAGATCAACTATTCCCTGCAAGCTGTCTTCGGTTTCATTAAGAAAGCAAGAGATAGGTAACCCTCTCTTAGTGCCACCATTGCTGAGTATTGGTGTTGAAGGCATGAACCACAAGTTGCTCATGTAGTCATAAAGACGCTGCGCATGTTCTTTATTATCAGAATAGTAATTAGCAATACGTGCAAAGAGGTCTTGATAACTTTCATTTTCTATTAAATACCTGTCTGATAGAACTGCTTTTCCAAAGTCGGTTAATTTGCTGTCCTTTGCGTAATTAATGGTAATGTTATTCATAAAGTTCCTTTTATTCTTTTATTATATATAGGTACTTAAAAGTCATTTTGAGCGATTTTTAAGTTAGGTTTTTCGGATTTTTTTGTTGATGCTGTAATGCAAACAAGATACCGTCAACCTGACTGCCATATATTTTACAGTAACTCATATAACTTATTTGCATATTTATTTCTTTTGCAACATGTTGAACATAACTTTCTGAGTGACGAAAATAGTCTCCTTTGTTTACAAAGTCAATACCTTCACCTTCCTTTCTTCTTATTAAACATACAATAACTCCTTTTTTGCTCGTAGATCTTTTTGCTAATTCCAACTCTTCTTGAAAGTCATGTAGATAATGTAGCACTTCAGCAAAGATAATTACATCATACTGCTGGTTTTTCTCTTGTTTAAGAAACTCTTTCATTTCCATATGTATTAATTCATTGTAAACAGGCTTACCTTTTATAAAGCATCCTCTTGCGATATTTAGCATTCTACTTGAAATGTCAATTCCTGTTATATGGTTTCCAATACTATTTATTTTCAAGAAATGACCACATATTCCAGTTCCACAACCAAGGTCAAGTATATTGAGCTCAGAAGTGGAGTTGTTGAAGATTTTTGTAATTATCATGTGTACAAGTTCATGCCCTCTATATTGTTTGGCAATCAACCAATGCTCAACAAAATATTCACCTGTGTAATCAAAATATTGTCTTATGAGGTTTTTTGGCAATTCTGTAATAGGCGCTGAGTTTGTCATTTTTTTTATATAGTAAGACGCCTCCTCGTGGTCATTATCTAATTTTAGTGCCCTTGTTAAATAATTATAAGCTTTGTTAGTATTCCCTACCGCAAAATGACACCTTCCGATGTTATACCAGACTATAGGTAAATGGGGGTAAAATATGCTAATTAACCAAAATCGTAACTTTGCATCTGATATGCTACCTTTATAAAAGTGATATAAACCGATTTCAATGTTGGTGTTTAACAGGTTCTTAGATTTTTTAAGAAGCACTGTCATTTCTTTATGAAGAGTATTATATTTATTCACAATGAAGTGTTTTACTTTCTTAATATTTAATACGCCAATGAGCTTAGACATACAATTTAAAGCAACGTTTTTTATAAAAGAGAGATTACTTTTCATACGTTAGAAATACTCCGAATGTTTATTATCATTTTTAGGCAATTGATTTTAACACATTTTATCTTACAAAATATCTTTTTTATTAATTTTTACTGTATATATAAGTTTACCACATATTTCTCAGATTATACTGTTTAGGATTGCTAGTATATTGTTGTTGATAATATAAGTAAATGTTTTGTGCAAAAAGGCGTTGACATATTATTTATTAGGTTATAATATATAAAAGATTAATTTAGTTTTTAGATGTTTGACAAGTTTTATGGTAGAGATTAATTTAATCTCAATTCAATTTTAATAATATTTAACTCTGCATATTCTGCATATAGTCGGATAAATAAATTATTAAGAGCACTTGATGGATGCCTTGGCGTTAAGAGGCGATGAAGGACGTGGCAGGCTGCGATAAGCTGTGGGGAATTGTCAACAAATTTTGATCCGCAGATTTCCGAATGGGGAAACCCAACTAGTTTAGCTAGTTATTACGTACTAAGTATGTAAAGCAAACTTGGTGAACTGAAATATCTAAGTAGCCAAAGGAAAAGAAATCAACCGAGATTCTGTTAGTAGTGACGAGCGAAAGCGGAAAAGGCTAGTGATTTAAGAATAAGAATTAGAATACTCTGGAAATAGTAACCATAGAAGGTGATAGTCCTGTATAAGTAGAAAGTTTTTAAATCCTTGAGTAGAGCGGGGCACGTGAAATCCTGTTTGAATATGGGGGGACCATCCTCCAAGCCTAAATACTCCTTAACGACCGATAGTGAACAAGTACCGTGAGGGAAAGGTGAAAAGAACCCCGGGAGGGGAGTGAAATAGAATCTGAAATCAAGTGCTTACAAACAGTTGGAGCTCTATATCAATTTATTGATATTTAGAGTGACAGCGTACCTTTTGCATAATGGGTCAGCGAGTTAATCTATGAAGCAAGCTTAAGCCGTTAGGTGTAGGCGTAGCGAAAGCAAGTCTGAATAGGGCGTTTTAGTTTTATGGATTAGACCCGAAACCAAGTGATCTAGTCATGACCAGATTGAAGGTGTGGTAAAACACACTGGAGGATCGAACCAGTTAATGTTGCAACATTATTGGATGAGTTGTGATTAGGGGTGAAAGGCCAATCAAACTTGGAAATAGCTGGTTCTCCGCGAAATCTATTTAGGTAGAGCGTTGTATGTATGTTGTTGGGGGTAGAGCACTGGATAGACTAGGGGGATTCATCATCTTACCAAATCTAACCAAACTCCGAATACCAACAATTAATTATACAGCAGACACACTACGGGTGCTAAGTCCGTGGTGAAAAGGGAAACAACCCAGATCACTATCTAAGGTCCCAAAATTACAGCTAAGTGGGGAAGGAAGTAGAAAAACCATTACAGCTAGGAGGTTGGCTTGGAAGCAGCCATCCTTTAAAGAAAGCGTAACAGCTCACTTGTCTAAATAAGTTTTTCTGCGCCGAAAATGTACCGGGGCTAAAGCTGTATACCGAAGATGTGAGTACTTGTTGATTTCGATCAATGGGTGCGGTAGCGGAGCGTTCCGTAAGTCTGTGAAGGTGGTTTGTGAAAACTGCTGGAGATATCGGAAGTGAGAATGCTGACATAAGTAGCGTAAAAGAGTGTGAAAAACACTCTCACCAAAAATCTAAGGGTTCCTACGTTAAGTTAATCTGCGTAGGGTTAGTCGGTTCCTAAGGCGAGTCCGTAAAGGAGTAGTCGATGGCAATTAGGTTAATATTCCTAAACCTCTTAAGTGTGACGGGTTTCGTATTTGTATAGATCTTATTGGATTGATCTATGCTTAAAAGAAGCTCCAGGAAATAGCACTTATATTTATGAGGCCGTACCGCAAACCGACACTGGTGGATGAGTAGAGTATACTAAGGTGTTGAAAGAATGATGTTGAAGGAACTCGGCAAATTATACCTGTAACTTCGGAAGAAGGGTAACCTGCTTTTAGGCAACTATGAGTAGGTGGCACAAAATAGGGAGTAGCGACTGTTTACTAAAAACACAGGACTCTGCAAACACGTAAGTGGAAGTATAGGGTCTGACGCCTGCCCGGTGCTGGAAGGTTAATAGGAAGGGTGCAAGCTCCGAATTGAAGCCCCAGTAAACGGCGGCCGTAACACTGACGGTCCTAAGGTAGCGAAATTCCTTGTCGGGTAAGTTCCGACCCGCACGAATGGCGTAACGATTTCTCCACTGTCTCCAACATCACTTCAGCGAAATTGAATTCCCCGTGCAGATGCGGGGTACCCGCGGTTAGACGAAGAGACCCCGTGCACCTTTACTATAGCTTTACATTGCTATTAAAAGTGTGATGTGCAGGATAGGTGGGAGACTTTGAAGTTATGGCGCTAGCTATAATGGAGTCAACCTTGAGATACCACCCTTTACACTTTTGATATCTAACTATGTTTCATTATCTGGAACTAGGACATTGTATGGTGGGTAGTTTGACTGGGGCGGTCGCCTCCTAAAAAGTAACGGAGGCGTGCGAAGGTAAGCTAGAGCTGGTCGGAAATCAGCTTGATAGTATAATGGCATAAGCTTGCCTGACTGCGAGGCTGACAAGCCAAGCAGAGACGAAAGTCGGTCATAGTGATCCGGTGATTCTGTATGGAAGGGTCATCGCTCAACGGATAAAAGGTACGCCGGGGATAACAGGCTGATGGTGTTCGAGCGTTCATAGCGACGACACCGTTTGGCACCTCGATGTCGACTCATCACATCCTGGGGCTGAAGAAGGTCCCAAGGGTTCGGCTGTTCGCCGATTAAAGTGATACGTGAGTTGGGTTTAGAACGTCGTGAGACAGTTCGGTTTCTATCTGCCGTGGGTGAAGGAAATTTGAGAAGGTCTGACTCTAGTACGAGAGGACCGAGATGGATATACCTCTGGTGTACCAGCTGTTATGCCAATAGCATCGCTGGGTGGCTATGTATAGATGGGATAATTGCTGAAAGCATATAAGCAAGAAACCCTCTTCAAAAAGATTTCCCAATTAAGGCCGTGGAAGACTACCACGTTGATAGGCTAGATGTGGAAGCATGGTAACATGTGAAGCTAACTAGTACTAATAGCCTGATTGATTTATTTGCTTTCTATATGTGTGTATGCAGTGTTAAATATTAAGTTAAAATTGTTAAGTTAGAAATTTTTGTTGACTTGGTGGCTATAGCAAAAATGAACCACCCGATCTCGTTTCGAACTCGGAAGTGAAACTTTTTAGCGCTGATGGTACTTGAAAAGGGAGAGTAGGTCGTCGCCAAGTTTATAAAAATTTCTTTTTTAACTTTTTTGAATAATTTTTTTATTGTGAGAAGTTGCTTCTATCTTCAAATCTAATAATTGCGGTCTAGGCTTATTCTTATTCTGCTCTAAGTATTGACTTTGCTCAAATGCTAATTCCCATTGTGTACGATGACTAGATTCTTTATATTCATAAAAATCTTCTTTAACGTTATTTGTATTTATATTGAGATTTTTGTCTTGTTCTTTTCTACTCTCTACCATTAAACACCCACACCCATTAATTTATTTTAAAAATTTTACTTATGTTATCATAAAAAATATAGTTGTAAATACCTTAATTGAGATTTTTTTTTATTTTATCTTTTTTAAGCAAATAGTTAGATCTTTTTGTAAGTTTTTATAACTTGCTTGCATAATGTTTTTATGAGTTAGTATTATGTAGTAATGCCCTATATTGCTTATATTTAAAATGTTAATTTTAGCAAGAATCCGTAATTGCCTTTTTATTTTATTTCTTTTTGCTGCTTTTCCGGCCTTTTTACTGATAGCCAGACCTACTCTAATAGTGTGAGTGTACTTTTCAGGTTCTCTTTCTTTTATAGCGTACAGTGATATATAAAGCCCACGATAAAAAAGACTGCTGAGTGCTAACTTATTTTTGAAAGCAAAGGAAAAATCTTTTTTTTTATACTTACTATGCGCATAACTTGTTACACCCTAATGAACGGCGCCTATTAAGGATTTTTCTTCCAGCTCTTGTTGCCATACGTGAACGAAATCCATGTCTGCGCTTTCTTATCAAATTTTTTGGTTGAAATGTTCTCTTCATTGTTTTTATATTAATATAATTATTTATTTTAAATTGTTTTACTTTATTGTCAAATAATGGTGAACTTGTATGACATTTTCGTAGAATAAAATTTGATGCATGGGAAAATGAATTCGGTGATAATCATACCTGTCTTACTAATCCTTTTATTTTGTTTTAGTAGGTTTCAAAAGGTAAATAAGGTTAAATCTTATCTATATCTTAGTTGTGTATGGATGCTAACTTGGTTGTTAATACTCTATAACAATTGTTTTGTAACTTCTATTTTTATAGCGTTACTTTTTTTCATGCTTGCTTTTATCTTTAAAAATAAAAGAAATAAGATAATAAAACTTTCGTTATTTGTGGCTTTGGCCATATCGTTTTTTATCACTTTATTTATAATGCTATCTATTTTTATTCAATCCATTAATTTTTTTAATAAAGTAGCTATTTCAGAATTCTTGTTCTGCTTGAAATGGGGCCACAATGTAGTCACTATCAATGAAGAGAAGATAGGATGTTTTGGTATAGCGCCGCTTTTAGTTGGTACATTACTTATAACTATTATAGCAATGTTAGTTGTCGTTCCGCTTGGTTTATTTTCTGCAATATATATTAGTGAATATGCGAGTGAGAAAGTGCGTTATATTGTTAATACAACTTTGCAAGTTTTGTCTGCTATTCCTACGGTTGTATATGGATATTTCGCGGTTGTGTTTTTGTCTTTCTTTATAAAGCAGGTAGCAAATTTTTTTGGTTTAAGTATACACTCAGAAAGTGCCTTAGTTGCCGGTTTATCGATTGGGATAATGATTCTTCCTTTTATTATTTCTTTACTCGAAGATGCCATAAGATCTGTTCCAAAAAGCTTGCGTTATGGCTTCATGGCACTTGGTGCAACTCCAGCGGAAACTATATGGCATATAACAATACCTTATGCAATGCCTACAATTTTAAGTGCAATTTTATTGTCAATTTCAAGAGTGATAGGTGAAACAATGATTGTGCTAATGGCTGTGGGAATCAACGCAAATTTGACTTTTAACCCTCTTAATTCAGTTACTACCATTACCGTGCAGATCGCTACATTACTTACCGGAGATCAGGATTTCAATAGTGTACAAACTCTTGCTGCTTATGCGCTTAGTTTAGTATTGTTTATTATTACTTGGCTATTAAATGCATTTGCATTGTTTGTAATGAAGCGTAACTAGTAAGCGTTTTAATGTTGCAAAATTTCTATTAATAATATAAAATTTATTTTCTTTAGAAGTTCTTTTATGGAATTATAGTGTTAGGTGATAAAAATAAAGAGATGAATATAGGTAGAGCGATTAAGGTAACTCAAGCAGTTGTTGATATAAAATTTGAAGGTGAATTGCCTAAAATATTTAATGCTTTAAAAAGCAAACTAAAATATAAGGATAAGGAGCTGGTTTTAGAAGTTTCGCAGCATATAGGTGACAATATAGTTCGTTGTATTGCTATGGATAGCACAGATGGCATGTCAAGGGGGGATGAATTTGTTGATACAGGTGCACCAATATCGGTGCCAATTGGGCGTTCAACTTTAGGAAGGATTTTTAATGTTGTTGGAGAGCTTATAGATGAGTGTGGTCCACTGAAGGGAAAATATAACTTAGAGCCTATACACAGAGCACCTCCAAGTTTTACTGAACAGAGAATACAGGAAGAAGTTTTAGTTACGGGAATAAAAGTTATAGATCTTCTTGCACCTTATCTTAAAGGAGGAAAAATTGGCTTATTTGGTGGAGCCGGTGTTGGTAAAACAGTCCTAATAATGGAATTAATTAATAATATAGCAAAAGCTCATAAAGGATTTTCTGTGTTTGCCGGGGTAGGGGAGAGAACGCGTGAAGGTAACGATCTTTATCACGAGATGATCACTTCAAATGTAATAAATATAAATGAGCATGAAAAATCTCAAGCTGTTTTGGTTTATGGTCAGATGAATGAGCCTCCTGGAGCAAGGGCTAGAGTTGCTTTAACAGCACTTACTATGGCAGAGTATTTTCGTGACCGTGAAAACCAAGATGTTCTATTTTTTGTGGATAATATCTTTAGATTTACACAAGCTGGTTCTGAAATTTCTGCTTTACTCGGAAGAATACCGTCAGCTGTTGGTTATCAGCCAACCCTTGCAACTGATATGGGTGCAATGCAAGAAAGAATAGCTTCAACAACTTCTGGCTCTATTACTTCTGTGCAAGCTATATATGTTCCTGCGGACGATTTAACTGATCCAGCCCCAGCAACTACGTTCTCTCACCTTGATGCCACCACAGTGTTGTCAAGGCAAATAGCTGAAATGGGAATATACCCTGCTGTTGATCCACTTGATTCAACTTCTCAGTCTTTATCTGCTGAAATCATTGGTGAAGAACATTATAAGGTAGCTTCTGAGGTGAAACGTATATTGCAAACTTATAAATCACTGCAAGATATTATCGCAATACTTGGTATGGATGAGCTATCTGATGAAGATAAAATTATTGTTGATAGGGCTCGTAAGATTCAGAAATTTCTTTCTCAACCTTTTCACGTTGCAGAAATATTTACTGGCATGCCTGGTAAATTTGTTTCACTTTCTGATACTGTTTCCAGTTTTAAAGGGATTGTTGAAGGCAAATATGATCACTTACCAGAGGCTGCTTTTTATATGGTGGGGAATATAGATGAAGCAATAAAAAAGGCTGAATTAATACGAGCTGAAGCTAAATAAAAGTTAAAGATTATGAATACTTTTAAAGTGCAATTTTTCTCTCCTGATGATCAAATTTCATTCAGTGGAGTGGTTTCTCTTTCAGTAACTGGACTCGAAGGGGAGCTTATGATTTTAGCTCACCATGCTCCTTACTTAATTTATTTATTGCCTGGTATAATTACTGTTAAAATAAGTAACCAAACGGAGAAAAAAATTGTAATTGACAATGGCATATTAGAAGTTGTAAATAATAGTTGTAGCATTATAACAAATCAAGTTCAGATTTTTGATCATGCAATTCATGATGAGAGATCGTTTAAAAATAAGAGAATTGGTATGTATTTAAGTTATCTTGATGAGAAGTTTCTTTCTTAGTTATTTTAGGCAAAAAGTCGGTTATCACTTTCTTATCATCCGAGTAGCCCAACTTTTGTCATCCCAGTGCTTTTTTTTCTGTCATCCAGTATTCTCTTTCCTGTCATTCCAGTGTTCACCTTTGTCATCCCAGTGCGTGACACTGGGATCCAGAAATTTTGACAACTGGATCCTATGGTCAAGTCCACTGCTATACGAACGTTGCACCTTTGAAGGCAAAAGTACAAAAAATGGCGTCATCCCAGTGCTTTTTTTCTGTCATCCAGTATTCTCTTTCCTGTCATCCCAGTGCTCACCTTTGTCATCCCAGTGCGTGACACTGGGATCTAGGTGTAAAAATATTTGTAAATTATGCAATTGGCAGGGGATTCTAGGAACATATGTCAAAAACAATTTCTATGATGAAATAGGCTGGATTTCAGTGTCACGCACTGGAATGACACCTTGCCTTACTGAACGTTCGTGCAGTTCTGTAGCAGACACTGGGATAACACCATTTTTGTACTTTTGCCTTCAAAGATGACAATGTTTTGTAAAGATAGTTTTTTAATAGGAGATTAATATGGAAATTTTTCTTGATAGCGTTGATTTAAATGAAATTAAAGAACTAAAAGAGTTCATTGATGGCATAACAACTAATCCTTCTTTAATAGCAAAGTCCGGGCGTAAAGATAAATACGAGGATTTAGTGCGTGAAATATGCTCTATTATCAAGGGGCCTGTTAGCGTTGAAGTTGTTGCAAATAACCATGCAGATATGGTTAAAGAAGGCCTTAAGTTAGCGGAAATCGCTGATAATGTTGTGGTAAAATTGCCCCTTACATATGAAGGATTAATTTCTTGTAAAAAGTTGTGGACAGAGCATAAAATACCTGTTAACATCACATTATGTTTTTCTCCTGGACAAGCACTGTTTGCCGCTAAGGCCGGTGCTTGTTTTATTTCTCCCTTTGTTGGTCGTCTTGATGATATAAGCTATGATGGCTTATCGCTCATAGAAGATATATGCACTATATATTCTAATTACGGGTTTGATACTAAAGTTCTTGTTGCATCAGTGAGAAGCCCAGCACATGTAATAGAAGCTGCAAGGATTGGCGCTGATTCAATTACTGTTCCAGCAAAAGTACTTAAACAATTAATTAACCACCCGCTTACTGACCAAGGGCTAGCAATATTTGAAAAAGACTGGGGTGCAAAACAATAAACGGTTACAAATGAACATAAAGATTGGCAAGTTTAGGATACCCATTTAGGATAGTGGCAAATAAGGTAAACTTGGAAAAAGAGAATGAAAGTTTAAAAGCAGAAGATAAGGCTATAAAGATAGAGAACGCTGAATTAAAGGAATGGCAATGAATTTGTACAATTTTTGATAGAAGATCATCAGTTGAGTTACCTATCAATCTCACCAAAAACTATATCGAGTGAACCAATAATTGCTGCAATGTCAGCGAGCATGTGACCCTTTGCCATAAAATCCAAGGCTTGTAAATGTGCGAAGCCAGGTGCTCTTATTCGGCATCTATAAGGTCTATTGGTACCATCTGAAACTATATATACTCCGAACTCGCCTTTTGGTGCCTCAACAGCAGCATAAGTCTCACCTTCTGGCACATGATATCCTTCTGAGTAAAGTTTAAAATGGTGGATCAGAGCTTCCATAGATTTTTTCATCTCCGCTCTTGGCGGTGGAGAAATTTTTCTATCTTCAGTTTTTATTGGGCCTCCAGGCATTTTCTCTATACATTGCTTAACCAAACTAATAGACTGCCTAATCTCTGCCATTCTAACTAGATAACGGTCATAACAATCACCATTTTGGCCAATAGGTATATCAAAATCCAGTTGATCATATATCTCATATGGCTGGCTTTTTCGCAAATCCCAAGCAAGCCCAGCAGCACGCAGCATTGGTCCACTAAAGCCCCAATCAAGTGCTTGCGCTACTGATATTTCACTGATTCCTACGGTGCGTTGCTTCCATATCCTATTTTCTGTTAAAAGCTCATCAACATCGTCTATATACTTTGGAAATTGCTCTATAAACTTTGCAATATCCTCAATCAAGCCTTCTGGAACATCTGCTGCAATTCCACCTGGTCTTATGTAAGCTGCGTGAAACCTTGCGCCTGAAGCTCTTTCGTAAAATTCCAATATTTTTTCTCTTTCTTCAAAGAGCCATAAAAGAGGAGTCATTGCTCCAACATCAAGTGCTTGAGAAGAGACATTCAGTAAATGATTTAGTATTCTCGTCAGTTCACAAAATAAAACACGTAAATACTTTGCTCTGATCGGAATTTCGCATTGCAACAATTTTTCAACGCATAACGAATATGCATGCTCTTGTGACATTGGTGATACATAATCAAGACGATCAAAATAAGGCAAAGCTTGAAGATACGTTTTGTGTTCTATTAATTTTTCAGTGCCACGGTGCAAAAGCCCAATGTGAGGATCAGCTCTTTCAATCACTTCGCCATCCATCTCTAAAACAAGACGCAACACTCCATGTGCAGCTGGGTGCTGAGGTCCAAAATTTAACATCATTGTCTTTAGATCGGGCATATTTGACAGTTTAAGATATTGAAATTGTATAGGCTAAAGTGCGCTCAAAGTCAATAGACTTCTTGCATAGGCCACAACTGTCATTATGTGTTAAGTAATTCCGTTTCTTATAAAACGCACTGATAAAGAGAAACTCTAAGTTGTAGTTGTACAACTTCTGCTGTTAATGATTATTTCGCCTATTGTAACTGCTGCTAAAATAAAGCAATAATATACTTTTGTTAATAAAGAAATAGGTGATACAAAAGCTATACTTCCTGCTAGCAATAGTTGAGAACCATAAGGTAAGATGCCTTTTGTAGCACAAGCAAAAACATCTAATAAGTATGCGCTGCGATGTGGCGCAATACTGTGTTTTTGTGCAAGCCTTTTTGCAATACCACCACTTAGTAAAATAGCAATGGTGTTATTGGCAACCAAGGTAGTAACCATAGACGCAATTCCTGCTATCACAAATTCAGCTTTAGTTTTTGTGATATTGCTTTCATCGATGAGTTTATGCAACGCTTTTTGACCTTGTTTGTACATTATATGGCTCAACCCACCAATAAATAGAGCAAATATCACTATTTCGTTTACTTTTTTGAAACCGTCATACATGTCATGAGGAAATTGAACGATGGCATAGTCAAAAAAAGCTATTCCTAGCACACCAGCAATAATTATGTTTACAGTTATTGTGACTAGAGTGGCAACTTCAAACAGACCCATAATTATTAGAGAAATATAAGGAATAATTTTTATTATAGAATAATAATCTAAATTTGGTATAGAAATAATTTTTGTACTACTTGAAATCACTGCCAGATAGGTGAGTGTTATAATACCTGCAGTAAATGCAACCTTAGAGTTTATTTTAAGTTTATCTTTTGCTGAAGCTCCCTGTGAAGAAACAGATGCAATGGTGGTATCAGATATCATTGAGAGGTTGTCACCAAACACAGCACCACCTACTACAGTTGCAGTTCCTATTTCAAGACCAAAAGCTCCACTTTTTGCCAGATTAACAGCTATAGGTACCATCAGCGCAACAACTCCCATAGATGTGCCAATTGCAGTTGAAATAAAAGCAGAAGCCAAAAATACTCCAGGAAGTAGTAATCGTGCTGGAAGGAAATTAAGAATTAAATTAGCAACAGTGTCTGCGCTACCAATTGATTGAGTAACCGCAGAAAATGCTCCGGAAAATAGAAAAATCAAGCACATAGTAAGGGTATTTTTGTCACCCATGCCCTTGATAACAGTATCGATGTTATGTTGAATTTTATTTGTACCACGTGAGACAGCAAAAAATAGTGCTGGTAACAAGCATATTACTGGTGAAACCTGATGAAGTGGATTATCAGTTCCGATAAAAGAAAAATAAGCACCACTTCCAAGGTACAAGATTAAAAAAATAATCAAAGGGACAAAAGCTGTCATTTTACTGTACCTCAAACTTATAACTATAACTAATTAAGTGGTCTTAAGCAAGTTTGGTTCACTGGGAATGTTCAAAAAAGCATACGCGTCAAGTTAAGGAAATAAAGGTATGAAAGAGATAGAATAATAAGGTATAAGTTCTCCCAGATGTACTTTTAGTGAGAGAACCAATGAATAAAATAACTTGCTTATCAAAAAAAGCTCAAAGAATTTTTTAATGAAAAAGCAGATAAAATCTCAATTACAACAAGGTTTATAAAAAGAAAGAGAAAGCTAAAAGGTTCATCGTTCGTAAAAGCGATGGTCTTGGGTAATATAGGGGTTGATAATTGTAGCGTAGAAACAATGTGTCAATTACTAAACGAGAACTCGATAGGTATAACAAAACAAGGTTTGGATTTTAGATTTATTGAAGAAGCAGTGGAATTTATGAAAAGGATGTATAATGAATCTGTGGTTCTCTTTAAAAATATCTTGCAAGTTGATTGCAAAATCTTACAGCAATTTAATAGTGTTAAATTATTGGACAGTAGTTCTACCTAACAGTATGGAAGAGATGTATAAAGGTTATGGTACTAGCTACAGTGGCTATGAAAGCAATACTAAGTCTGGAATAAAGTTACAATTAGTTTTCGATTACATGAATCAGATAATAGACCAACTTAATTTAACGGAGGGAATAAGATCAGACCAGGGATATAGGAAACATTTAAGTAATATATCAAGCAATGATTTGCTAATATCTGATCTCGGTTATTTTGTGCCAAGTTCTTTTAAACAAATCAATGAAATAGGAGCTTATTTCATAAGTCGTTATAAATCCGATACCAACATATATGATGTAGAAACAAATCAAAAAATGGAGTTATTAGAATGTTTAGAGATTTTTAGAAAACGAGGTATTGTTAGGAAAAGAAGCAAAAATTAGAGTAAGAATTATATGTCAGAAACTAACTGAATATAGCCAGAAGAAGGAAAGCTAATAGATTAGCAAGATCGCAGGATCCTCTAAAAGAAATCAAAATTGTTGAACTGGTATAACTAATGTTCCAGAAAATAAAATTAGTGCTGAGCAAGTATTACAGAGTAAGGTGGCAAATTATTTAAATTGTATAAAAGCCATATCAGACTTGATAAGCTAAAAGAAAAGCCATGCAGAGTATTATGTGAACTATATGCTAAATTGTGCGCAATTCTTATATTTCACGGCATAGTTGGTTGCACAGAAGTGAAAAAGAATACAGAACTTAGCTTAACAAAGGCATTTATTGAGCTAAAAAGGCGGGTTAGAGAGTTATTTTTAGCACTAAAGAATAAAGTTAATAGTTTGAAAATCTTTCTTAAAAAGCTTACCATAACTTGGTCACGATTTTCATTAAAAGACAAGTACAGAAAAACTAGAGTATCTACCTTAACTTCCCTGAATTTGCTTACAATCTCTTAACTTGACGCGTATGATCTCGCAAACAGGCACGAAATTCAGTTAGTGTAATTACGTACGCCGATGATTGTGTGCCGTAGAAGCAAAAGAAGCCGAAGCTGCACAATAGATGAGCCTCGGAGCCGGTTTGCAAGAGCAGGCTTCAAACAACCATAAGCTGCTTTGGTAAGGTAGTGAGCATTATGGAAAAGGCACAATTATGTGTCATGTGTGAAATAGAGAGACGAACGCAAGTGAACCACTGATGAAGTGTCAAAAGCGTAGAGACGACGTCAAAACCAGGGGAACCTGGTATCGGGAGCTTGTTTACTGGGTGGGTGGCGTCCGGCATAAAAGTGGCGTGAATCTATTTTAGGCTATTGCATGGAACTACGGGAACCTGTCGTTTCGATGATAAGGAAGAAGTTCAAAGAGCTGATCTCTGAGGATGAGAGTACCGATGCAAAAAACAGGAGCTCGTAGTAGTGAAGAAGTTTCTGTAATGGAAATGGAGCGAAGGGATTTAGTTTTAATTGTTTATCAACCGAAAGGGAGGAGTTAATGAATAAAACAAAGTCTTTTGATATACCAAAGCAATTGATTTGGAAAGCTTATAAACAAGTATCCAAAAATAAAGGTGCGGCAGGTGTAGATAAGGTTTCGATAACAAAGTTTGAAGATAATCTATACAAACTATGGAATCGGATGTCATCCGGAAGTTATTTTCCCGCGCCAGTAAAAGCTGTAGCAATACTGAAAGATACGGGAGGAGGACAAAGAATTTTAGGTGTGCCTTCAGTATTCGACAGAATAGGGCAAACGGCTGCTTCTATGTATCTTGAGCCACTAGTAGAGCCAAAATTCCACGAGGATTCATATGGTTATAGACCAAATAAATCAGCACTGGATGCGGTAGATACAGCACGCAAAAGATGCTGGAGGTACGATTGGACGATAGATCTTGATATTTCTGGATGCTTTAATAATGTCAATACCTATCAATGTTTATAGAAACAGAGTTTTTGAATTTGTAATTTTTCAGAAAGCCCTATATTCTTTAGTTTTACATAGCAAACATGAAGTCAAAGCATTATCCTGACACAAGCAGTAGTCCTGATTTTTCGTCGTTAGAAAAGGAAATCATAAAATTTTGGCAGGAAAATAAAGTTTTTGAGCAGTCAGTCGAGAAGCGTTCCAAGGATAATTGTTTTGTCTTTTATGATGGGCCTCCATTTGCAAATGGCCTTCCGCATTACGGACACTTACTTACTGGTTTTATAAAAGATGCATTTGCAAGATATCAAACTATGCTGCAAAAAAGAGTTGAACGTAGATTTGGTTGGGATTGTCACGGGTTGCCAGCTGAGATGGGTGCAGAAAAGGAACTTGGAATATCTGGTAGAACTGAGATAGAAAAGTTTGGCATTGAAAAATTCAATAACCATTGTCGTACTTCTGTAATGAGATTTTCATCAGAGTGGGAAAAATATGTCAATAGGCAGGCAAGATGGGTAGATTTTCACAATGACTATAAGACCATGGATAAATCATTCATGGAGTCGGTCATGTGGGCATTTAAACAGCTTTATGATAAAGGTTTGGTGTACGAATCAGTGCGTGTTGTTCCATACAGCTGGGCGTGCGAAACTCCACTATCCAATTTTGAAACAAGGCTTGATAATGCATATAGAGAAAAGACTAGCAAAGCTGTAACTGTTGCGTTTGAACTTTTAGAAAATCCAAAACAATTTAAACAAAAGTGTAAATTACTTGCTTGGACTACAACTCCTTGGACGTTGCCGAGCAACTTGGCTTTAGCAATAGGAAAAGATATTAAGTATTGTGCAGTGTCAGTCCACCCTTTGATGTCATTCCAGCGCGTGACGCTGGAATCTATTTCTGGATCCCAGTGTCTGGGCACTGGGATGACAGGGAGTAGTGAAGGAAGTTCAATGAATGGTGAAATATACATTTTTGCTGAAAGCTACTTAGAGAAATTTATCAGCCACTCTGAACAAAACAATATTCCATATGAAAACTGCAATATAAAACTTAAAGCGAATGATCTTGCAGGTCTTTCTTACAAACCACTGTTTGACTATTTTAAAGACACAAAAAATGCATTTCGCGTTTTTATTGCTGATTATGTGACGGAAGAAGATGGTACTGGCGTTGTGCACACTGCTCCTGGATTTGGTGAGGAAGATTTTTACCTTTGCCAAAGCCATGATATTCCAGTTATTTGTCCAATTGATAACAGTGGAAAATTTACTGCTGAAGTTTCAGATTTAGCTGGAATTCACGTTTTTGATACTAATGATATAGTAATAAAGAAGCTGAAAGAACAAGGAAATTGGTTCAAAACTGAGCAATATATTCACAATTATCCACACTGCTGGAGAACTGACACTCCTTTGATCTATCGCACTATGCCTTCTTGGTATGTTGCCGTTACAAAATTCAAAAGCAGAATGGTAGAGCTAAATAAGAGAGTTAATTGGATACCAAACCACATTAGAGATGGTCAATTTGGAAAATGGCTTGAAGGGGCACACGACTGGTCAATTTCACGCAATCGATTCTGGGGTACGCCAATTCCTGTATGGAAATCAGACGATGCGAGATATCCAAGAGTAGATGTATATGGTTCAATAGAAGAACTGGAGAGAGATTTTAATGTTAAAATAGACGACTTGCACAGACCATTTATCGATACTTTAACAAGACCAAATCCTGATGGAAAATCAGTTATGCGCCGTGTACCTGACGTATTTGATTGTTGGTTTGAATCTGGCTCAATGCCGTTCGCGCAAGTTCACTATCCATTTGAAAATAAGGAGTGGTTTGAATCTGCAGATTTCATTACCGAGTACATAGCACAAACAAGAGGATGGTTCTATACGCTCTTTGTATTGTCCACTGCTTTGTTTGATAGGGAACCATTTAAGAACTGCATATGCCACGGAGTTGTTTTGGATGTAAAAGGGCAAAAATTGTCCAAACGTTTGAATAACTATGCAGATCCAATGGAGGTTTTTGATAGATACGGTTCTGATGCACTGCGTTTTCTTATGCTTTCTGGATCTATTGTTTGTGGTGGTAATTTGCTACTCGATAAAGAAGGAAACTCAATACGAGATGTTCTGAAAAACGTAATAAAACCTATTTGGAACAGTTATCACTTTTTTACTATGTATGCAAATGCAGATGGAATTAAAGCTGAAGTTTGTAAGGATTATCAAAGTACTATTGATCGCTACATGATTTCCAAATGTTTTGAAGCTGTAGAAAGTATCCGAGCTTCTATGAACAGCTATAACTCCCAAGAGGCTTGCAAAATTTTAATGAACTTTTTTGAAGTGTTAAATAATTGGTATATTCGTCGCAGCCGCGAGCGTTTTTGGAAAAGTGATTTGGATCAGGATAAAACTGATGCTTATAATGTTCTATATACGGTTTTTTATTACATACTAAGAGCTGCAGCTCCTTTGTTGCCACTTATAACAGAGAATATATGGCAAGGGCTTAAGTATGAAGAAATATCTGTTCATTTGGCTGATTTTCCACAATTAGAGAAGTTTGATAGTCAGCTCATTGCCAAGATGGATTTGGTGAGAGAGATATGTAATTCTGCACTCTCTATTAGAAACACTTTTAACATACGTATCAGGCAGCCACTTAGTAGTATGACGATTTATCATCAGTCTTCCTGCAGTTTTCTTGAAGATGAGCCGTTTTCTGTCATCCCAGTGCGTGACACTAGGATCCAGTGTGCTGAAAACTCAAATGAGTACCAAGAGATGATAAAAGATGAGGTAAATGTAAAAAAGCTAGAGTTAGTAAACAGGCTCGAAGGTATTGCATCACTAGAGTTAAAATTAAATTTTCCTGTGCTTGGAAGAAGAGTTCCAGATAAAATTAAGAAACTAGTTCAATATGTCAAAGAGGGGAAATGGTGGCAAGTTGAAAAAACTCACTCCGACGTCATCCAAGTAGCTGACACTGGAATCCAGACGCAGATTCCAGCGTCACGCGCTGGAATGACAGAAAGAGGTCTCATATTTTTGGGAGACGAGTCAGAAAATTATATCATAGAAAAAGGCGAATATGAACTATTATTAAAAGCAAACAGTGAATATTCCTCTGTATTTGATAACAATAAAGGGATTGTGATTCTGAACACCACTTTAAATGATGAATTGATTCTAGAAGGGCTTGCAAGAGATGTTGTGAGGCTCATTCAGGAAACCAGGAAACAAGCTGATTTTCATATGTCCGATAGAATCAGAGTAATAATCAAAACAGGAGATGAGAAAATTAAGGAAGCAATAAATACGTGGATTGAATATATAAAAGAGCAAACTCTAGCCTTATCTTTAGAGGTTAATACAGAAATTGGAACTAACTTTTATTCTAAGGAATATCAGGATTTAAATGTTAGTATTGAGCGTTAAATGTTTAATAAAGTTGCAAGATTGTCAGTATTTATGCTATACTTAAAGTACTTGGATAAGGTTATAGTATGAATGCTGTTGTAGGTTGTAAGGAAGTTATTGACTTAAATAACAATAGTAGTGATTTAGATGCATTAAATGGACAACCTAATTTACAAAGAGAATCTTTTGCTACTTCAGAAAAACAGGAAGGACCTGTTGCTACTTTGGAAGAGCAAGAATCTGTTAGTAATTTAAAAAAAATAGGTGCTGATTTTAGCATTCCACTAAGTATATTTCATTATAAAGATTACGGCTCCGATTTTTTTACTTCCTGGTATAATATATCAAGCGAAATATTTAAGGAAATAAACAGAGCTTGCCCGGAGAAGAAAGTATTAAATTTAGCTCTATCAGTTTTAATGTTTCCTTATATAGTTTTCACTGCGTTAGGATTAGCCGTATATAATAAATTAAAAACAAATGATAAGACACAAATCAGTTCAGAGGAGAATAAAACAAAAAAAAGTGAAGTAAGTGAAAGTACAGCAAAAAGATTGGCATATGGTATTCTTGCTTCAATCGCGGTTCTTGTTAGTATACCTATACTTCTACTCTTGCTTATTCCTGCAACACCCGCCTTAGCTATTTTTTATCTTTTAAATAGGAAATTATCTCATTCTTTGGTTGATGCGCTTAAGTTGAGTAATGGGTTATATCAGAATGAACACCAGAATATTGAAGTGTCTTTTCATGAAATAGATGCTGGTAAATCAGACATTAAGTGGGACATGGAGATTAAGTTTCCACCGCAATTTGAACAATTACTTAGAGATTTATATGAAGATAAAGATGGTAGTTGGTTTAATGTTGCACGTGATTCAGAACATAATACCATACTGAAATTATCAGCTAATATCAATTTAAAAAACGGCCTTACGCCTTTACGTAATGAGATCAAGAATGTGCTTGCAATTTCGATTCAGGAATTCGCAAAGACTATGGAAGAGCTAATGAAGCTAGAAGGAAAAGATATTACATATGATAAGCTGAAGGAACTGTTGAACGAATTCAGACTGAAAGTGGTGGATAGTGTAGATTCTAAACTGGTGAATTACTTAATACAAAATGCTTATCGAGTTGCTTTTATACAAGCAATTAAATTTGCACAAAAAAGAAGAGAAGATTTTTCATTAGAAGATGCGCTAAGAGATATATTCGTGAAACAAGAATTGGAGAGCCAAGGTAAAGAATTACCAAGTAAAAAAGAAATTATAATAGAAGATTTGAAAAACGTAGGAATAGAAGTACCAAGTGACTCAAAAGATGATGAATTTTCTGTACATGAGGCGGAATGGAAAGAGCTTAAAGAGAAAGGCAAAATAGTTGAAAGAAAAGCAATTGATATTTATAAAAATGATCATCCCCAAGCAACAGAGAAAGCCTTGGATAATGCGAAAGAAGAGATTGAACGTTTAAGAGGAATAGGTCAAATAAGGTATAACAATAGACATAAGGAATTAAAAGAAATACATGGAAACAGTAGCTTAACAGATGGCACCTTAAAAAGGAGGTTAGAAGACCTTTTTAAATTTGAATATGATGATCAAGAGGTTGAGCGCAGGCTGATAAAATCAGTAATAAAAAAAGCTCAAGGTGAGTTAAGTCAATCAGGTATACCGGATAAGGAGAAGCAAAGCCTAAGGAAGCAGCTTGAAGATTTAGAAAAAAAAGTAAAGGTTCTATCGGATAAGGAAGCTTCAGCTAAAATAAATGACTTCATAGAAGAGGCGTATTTAGAAATAAAAAAATATAAAGTACAAAGGTTGCTTAAAGAACAAAAAGAGGGTGTTTTAGATTTATGCGGGACATTAAAAAGATATGATGAATCAGATCTAGCAGAAATAATTGAAGCTTTTCGCGTGCAAGATGAAGGACATTTAGAAAAATCTACCAATTACAAAGTCAATAGAAGTCCTTCTAGAAAGGAATGAAGCGATTCTAGAAGCATTAGAACAATTAGAGTTAAAAAAAGAAGGATTGTTGATAAATGAAGAAACAAAAAATAATTATAGAGAAGAGCTGGAATCTCGTGAAAAAATAAAATTTGTAATAATAGAAGATAAGTTGTTGGAGGTGCTCAAGAAAGAAAATTTTGATGAAGCAGAGATCAAGAAATTATTAGAGAAAGCAGAACTTGAGTATTGTTTAGCAGAAAAATGCATAAAAGGTCCTGTAATTAAAACAAAAGATAATATCAAGCATTTTTGCCAGGATTTATTATCTCCTTTGATAGACAATTTGGTGAAAAATATAATAAACAATGTATCAAAAGATAATGATGGATTGCTTACAAAATTTAAAAAGCTTCTAAGCGTTGGTTGGGGGTGGTTCCAATTAGGAGCTGCACCTTTTGTGTCTTCTGTGCCTCTTGTACATCGTATATATGATCAAAACTTGGATGAAGCGCTAAAAACAGGACAGAATATACATAAGGAAGTGGAAGCATTTCTTCAACATTTCGAATCAAGTTATGAAGAAGTAGGAGCCTTGGTAGGTAATGTATTTTCTGATGATGGAGAAACATTTAAAAATGATATATGGTCTAAGATAAGGGATAATTTATATGAAGTATGGGATAGATTTTTCAAGGATATTGAATTCAAGGTTGGAAGTAGATTAGATGAGGTAAGCTTGGACAGCAAAAGCAGAAAACTATGATTGTGACTCAATGATAAGTTCTCAAAGTTCCTCCGGTATTTTCACGTACTAAATTAACTATAGCACTTGATTCTTTTTGGATCTCTTTTTCAGTTAAAGTCTGGATTGGAGAGCAGAAAGTAACTGACAATGCTATAGACATCTTATTCGATTCTATATTATTTCCATGGTATACGTCAAATACTAAAACTTCTGTGATGAGCTCTGAGCTTTTTTTTACCACATTGATTATGTTACCTACTTCCACATCCTTATTTACAATAAATGCGAAATCACGTTTTACACTTTGGTATTTATAATCGATAAATTTCTTTCTACTTGCAGGTAAATTTTCAATATTTTCTAGTATTACCTCAAAACCTACAACTTTTTGCTTGATGTCAAAAAGATCTAATATATTAGGATGCAACTCTCCAAAATAACCTGCTACTTTATTCTTAAAAGAGAGAGTGCCTGACTTTCCTGGGTGGTAATGTTCTTTTTCTGCTCTCTCTATCGTTAAATTATCGCAATTGACGTTAAAAAACTCCAAAGCCGCTATGCAATCAGCCTTTGCGTCAAAAACATCTACTTTTCTATCAGTATTATAATGGTTTCGCGGCAAATTATTTCCTGTTCTTATTCCACTTAAGACATGTTTAGACTGAGCTTCACCATCATAAATCGGCCCAATTTCGAAGATTGCAAGATCAGGTACTCCATGGGCAATATTATCAGCAGTGACTTGCAATAAATTTGGCATAATACTTGGTCTCATCATATTAAAGTTATTGTTAAACGGATTATCGATGATAAATAACTTATTCGAGTAACCAAATTTTTCAGCTGTTGATTCACTCATAAACGACCAGGTTAGCACTTCATGAAACCCTCTGTTTGTCATCAAAATACGCAAATTGTCGTATGTACTATCTACTTCTTCAACATTATTTGGTAGTGGTTCTTCTTTTATTTTGTCATAGCCGTATATCCTTGTTACTTCTTCGATTAGGTCAGCCGGTATTGTCACGTCCGGTCTCCAGCTTGGTACTTGTACATTCCAATTGCCTTCGGTTTTTTTATCAATATTAAACCCTAGTTTCGTTAAGATATCAAGCACCTCATCAGGCGATACAGACACACTTCCAAACTTGTTCACATCCTGATAATCAAAGCTCACCTTGGTGTCAGCACTATCTAAACTGCCAGCAGACACTACGCTTGAGGTTTCTCCACCACATAAGTCCAGAATCATTTTAGCTGCAAGGTTGAGTCCATCAAAAGTAAATCCAGGATCAACTGAACGTGCAAATCTGTAACTAGCGTCTGTGGAGATGCTCAGCTCCCTTGAGGATTTAGCAATAGAGATTGGATCGAGCAAAGCTAATTCCAAAAAAATATTGGTAGTTTCAAAAGTACATTCACTGCACTTACCACCTATAATTCCAGCAACTCCATGAATATTTTTATCATCAGAAATAACGCTCATGTCTTTGTTTAATAAGTATTCTTTACCGTTTAAACCAGCAAATTTTTCTCCGTCGTTTGCTTTGCGTACTGTGAGCTCTCCTTCTATTTTTTTTGCATCATACGCGTGCATTGGGCGGCTGAAAGATATCATAATATAGTTCGTGATATCAACTATTGCAGAAATGGAGCGCATTCCTATCGATTCCAGCCTATCTTTTAACCATTTTGGGCTTTCTTGATTTTTTACATTGGCGATGTATATTCCACTAATAAAACTTTCCCCGTCAGTAACTTCAACATCGATTGGTGAATTTATGGAGCTGGTAAGTTGTGGAATGCTTAAAGTCTTTAATGTCCCAATTCCAGTTGCAGCAAGGTCGCGAGCTATTCCATAAATGCCTAAGCAATCTCCACGGTTTGGGGTAACATTTATATCAATTACAGGGTCACAATTGAAAAATTTATCCCCTACTTTATAATCATTAGAAAGTTCAATTATTCCTTCACTTTCTTCTTGAGTAAATGCAAGTTCAGAAGCAGAGCAAAGCATCCCTTCACTTAGCACTCCTCGTATTTTTGTGGGCTTGATTGTGAAATCACTTTCTGGCAATGTGCTACCAAGAGATGCAAGCACAGTTTTCATACCTTCTCTAACATTGTTTGCTCCGCAAACTATTTGTAGAATTTTACTTCCGTCATCTACTTTACATAATTTTAATTTATCAGCATTTGGATGAGGTACGACTTCTAATACCTCTGCAACGATAAACCCAGTCAATCTGGAATTATCGATCACATCTTCTACTTCTAACCCTATGTGAGTTAATTTATCGGTAATTTCTTCTAAACTAGCATTGGTTTCTAAGTGTTCTAATAACCAAGATAATGTGAATTTCATGAACCTTTAAAGAAATAAAAGAGTTATTGTAATATAAAATGTAGTGCTTTTAAAGCTTGTTGTAGTGGAATACTTCTACATCATTGTTTATGATGTAGAAGCTTTTGTAACTTTATATCTTCTTGTAAAGAGAATCGATCTTCTCTATATCACCTTCTAAGTTTACTTCCATGAAATACTGAAGATTAACCTTATGGTCATTTTCATAAACTGAACCGATGTGATCATTAATAGTGAAGTTTTCTATCACATTGTGACTTTCATCTAGTACTTCACCTTTTTGTGAGTAGTGATCAGTATATCCTTTAAAGTGACTATCTGTTAGCTTGATGTACCCACCTCCAAGCTCCTGTTCTAAATCTAAAGGTAGATTAATAAAATCCATTTCATTCATAATAATACCTCACTAAAAATTAAATTATAATTAAAATAAGATGTTAAGTCAAATAATTTAATAAGATTAGTAAATTTTAAAATACAGAGCTGACTGTAATTAACACTCTAATTACATATTTTGTTAATGTATCAATGTTATAATAACACAGAGCCTTATCTTAACCCTTGACTTTGTCCTATAAAATTCATACTTTATTTACTGTTATAGTTCAAGTACATAGGGTCAAAATGGCGTTAAATCCGCTAGAGCAATTTAAAGTATATACAATAATAGAGTTACCTAGGTTATTTGGGTATGACGTAAGCTTTACCAATTCATCTCTTTTCACGATGATTTCGGTGATATTGATGATACTCTTTTTGCTTTTTGGAATAAAGAAGGGGTCAGTAATACCAGGATATTTGCAAGCTGCAGTTGAGTATGTATATGATTTTGTTATTTCAATAATAGAAAATAACACTGGAAGCAAAGGCTTGCAGCACATTCCATTGATATTCACAGTATTTATTTTCATTTTATCGTGTAATTTAGTTGGTGTTCTTCCTTATAGTTTCACGGTCACAAGTCATGTGATAGTCACCTTTGCTTTATCGATGGTGGTTTTTATTTATATAACGATTGTTGGATTTAAAGAAAGGGGAGTAGAATTTTTACGCATATTGCTACCAAAAGGAACTCCTTTGTGGCTTGCACCTATAATAATTATTATTAAGTTGTTTGCTTATTTAGTAAGGCCGGTTAGCCTATCAATAAGGCTTGCAGCAAATATGATTGCTGGTCATACAATCATCAAAGTGATAGCAGGGTTTATTGTAAATATGAACATATTTTTCACTCCTGCGCCGTTTTTGTTCATAATTGCATTGATAGGATTTGAAGTATTTGTTGCAATTTTACAAGCTTATATATTTACTATATTAACATGTGTATATTTGTCAGATGCAGTAAAGTAATTGACTTCCTTGTAGAATATTTTACAATTATATTATAAAGAAAAATTAAAGGTAATATATGGATTTAGTAGCTTTAAAGTTTATAGCAATTGGTTTAGCTGTGTTTGGAATGCTCGGTGCTGGTTTAGGTATAGCTAATATCTTCTCTGCTATGTTAAATGGGATTGCGAGAAACCCTGAATCAGAAGGTAAAATGAAAAGTTATGTTTATATTGGTGCTGCCATGGTTGAAATCATGGGATTGCTTGCGTTTGTACTTGCAATGTTATTAATATTTGCTGCTTAACAGATGCCACAGCTTGATGTTTCAACCTTCTTTTCTCAAGTTTTTTGGTTTTTAATTTTTTTCTCTTCACTTTTTTTCGTGGTAAGTTGTTTATTTTTACCAAAGTTAGATAAAATAATAAGCACTAGAAGTAAAGAAGTATTGGGTTCTTTTAATAGTTCTGTTCATCTTTTAAGACTCACGGAAGAGCAGATTGCCAAGTATAATGCCGCTTTAAACCAAGCTAGAATACAGGCAAAAAAAATCATAGATGATGCACTTGCTCAGGTAGAAGAAATGAGAGCTAATGTTAAGAATATATTAGAAGAGGAAGACAAAAAAAAGAGCAAGCTTATTGAAGAAAAAGTGGCAGAATTCAAATCTGAATATACTGATCAGTTAAAACAAATGGCTACTAGTATTGCTTTAATTTATTATACTAAATTGACCAATTCTGAGATTGAAGAGGAATTTATTGCTGACTTGGTGTCCAAAGAATTTTAGGGGTTTTTATGTCTACATCACTGATTATCGGTCTTGCCTTCTTAGTAGGCCTTGTTCTTTCGTATAAATTGCTGAAGAAAGTGATAAAAAATGCGCTTAACAATAAGCGTAACAAAAGCAAATTTTCAAGTGAAGAAACTGAAAAATTCAGAAAAGATATGTTGGAGTATTACAAAAAATCTTCTGAAAAATACAAAAAATTAGATGCAGAAGTTAATAAAATGATGAATGAAGCACTTGATAAGGCTAATAGTATCATTAAGCACAATAGACAGCAGCTAGATCAGACGTTAGATGACAATGCTCATTCTAACTTGAAGAAAGTCACTGACCAAGTTGAAAAAGCTCTTGGAGATTTACAGGCTAACACAGCGAGTATAGCTGCTGATGCTGTAAAAAAAATAATGCATGAACGTAAAGATGATAAGCGTAGTAGTGAGGTCATATCTTCATTTTCACGTGACTTAAATAAAAAATTGCATTAGGTTTAATGCCTATACTTCAAGCTGATAATGTAGAAAAAATTAAGTTTGATTCCAGTTTGTGCAAAGAGCAAGAGAAACTTTTTTACTATAAATTTAATATAATTCCTTGGCAAAAATTAAATGATACTACTTTTTTTATGGTTGAAGACACAAGTCTAGATATCAACCGTTGGGTCGAAACTCATTACGGTATTGACTATGTATTAATAAAAGTGGATAGCGAACAGATTTTAAATCTTCTTAACTCACACTTTGGTATTTCAGAATTTGCAAGCAACTACTTATATTACAAGAATCCTAATTTTTCAGCCAAAAGCATTAAACTAAGCTCAATATTTTTTGCTTCTTTCTTTATTGTAACTTCAATTTTAACACTAACAGAGAAATATACATATTTTGCTTTGATGTTGATATTTATAATCGGATGTTCTAGTTATTTATTCAAGTTTATAGCTACAGTTTTTAGCTTATGTGAAATCTCTAATCAAAAAGTGGATTATAGTAAGTTGAATGAAGAAGATTTTCCTATATATACTATTTTATTGCCTGCTTTTAAAGAAAGTGCAGTGATAGAGCAATTGGTTGAAAGCATTGAAAGTTTGGATTATCCAAAATCAAAATTAGATGTGAAGCTTCAGGTAGAAAGTGATGACCAAGAAACGCTAGCAGCTATAGAAAAGTACGCTTTACCGCAGTATTTTGAAGTAATAAAAGTGCCTCACTCTTTGCCTAAAACAAAAGCCAAGTCATGCAATTATGCTATGAGCTTTGCCAGAGGAAAGTATGTGGTAATATATGATGCGGACGATAAACCAGACCCATTGCAGTTAAAAAAAGCACTGATTGAATTTAATAAGGACGACGATAAGTTAGCCTGTGTACAGGCAAAATTAAATTACTATAATTGTGATTATAATTTTCTCACAAAATCCTTTTCTCTGGAGTATATGAACTGGTTTCAATACTTATTGCCTGGATTCCAAAAAATGAACATGCCGATGCCTTTGGGTGGTAGCAGTAATCATTTTTCAGTAAAAATTCTAAAAAAAGTGTTTTTCTGGGATGCTTATAGTGTTACCGAAGATGCTGACCTCGGTTTGAGACTTGCGCAAATGGGATATAAAACCAGGATGATTGACTCAGAAACATTGGAAGAGTCACCAATTGCTGTATTTGCTTGGATTAAGCAAAGAGCGCGCTGGATCAAAGGCTATATGCAAACTTATATTGTTCATTTAAAAAATATAAAGTCACTTTATAAACACACTGGATTTAAGGGAATTTTGCTATTGAATCTTTTTGTTGGCTCTGCAGCTTTTATATTTTTTACTACTCCATTTTTACTGCTTTCATTGATATTAACTAAAGTTTTAAATGAATTATTTTTGTACTACTTTGTAGTGGTATACGTTACTAACCTGATTCTTTTGGTAATAGCTGTCAAACAGCAAAAGATGCCTTTTTATTTTTATATAGTATCGATATTTTTTCCGGTCTATAGTCTGCTACATAGTGCAGCAGCTTTTCTTGCCTTATGGGAATTTATTCTTTACCCTGAGCGATGGAACAAAACTCAGCATGGTTTATGGAAGCAAAACCTGTAGCTATTTGGCTTTTTCTCTGCTGTATCATGGTAATTCTCATGGTGGGGATTGGTGGATTTACCAGACTTTCAAAAGCAGGATTGTCAATCACAGAGTGGAAACCCATCACTGGAACATTGCCACCACTGAGTGGACAAGATTGGCTACAAGAAAAATTAAAATACGAAGCTACACCTGAATATAAAGCACTTAACTATGGTATTAGTATGGAGGAGTTTCGCGCTATATACTTAATAGAATATGTACACAGATTGGTTGCAAGACTAACAGGTTTAGTTTTTGTCCTGCCATTTATATATTTCATATTAAGAAGAAAAATATCTAAAAAGGTAGTAATAAAGCTATTTGTGGCATTATTATTTGGAGCTTTACAAGCTTTTGCTGGTTGGTATATGGTTAAAAGTGGTTTAGTAACTGAACCTCATGTTAGCCACTATAGGCTTGCACTTCACTTATTATTAGCATTAATTATCTTTGCATTATTGTCATATCAATTTTTTGATTACCAAATCAGGCCAAAGCAAACTAAACTTAAGATTAGTAGTGACACTATATACTACACAGGGATGATTTTGGCCCTAATTGTAGTGCAAATAATTTTCGGCGCATTTGTTGCGGGATTAAATGCTGGTTTGATTTACAATACCTTTCCACTAATGGACGGACAAATCGTTCCAGAAGATTTATTTTTCTTACAGCCTATATGGCTGAATATCTTTGAGAACAGAGCGACAGTGCAATTTATACATCGAGCACTGGCATTGCTAATATTAGTTCTGACAGCAATACTCACAATAAAAAATGCCAGTTTAAAACCGGTATATATTATGCTGCTCTCCGTTATCATTCAGATCATTTTAGGTGTAATTACTCTATTATTGCACATACCGATAGCCATTGCCATAGCTCATCAAGTGTTTTCATTTATCTTGTTTGGGTCAAGTTTATACTTCTTGTGTTATTTAAGAAAGCAGACTACATCACCAATCTGCACATTTTTTCCTTCTTGAACGGGAATATTTTTTATCACCATTGCTGCTTCAGCACATATAATATTTTCCATTTTCATCGCTTCCACAACAAATAAAGGTTGTCCTATTTCTACCTGATCTCCTACATTTACGTGTAATTTAACTAATAAGCCAGATATTGGGGATTTTACAGCATCTACTGAAATCTCTTCTGTTTCATTATTTAGCATTAACTTACTTAATTCAGCTACATGAGGTTTAAATATACAACACTCAGCTTTCATACCTGCATGTCTTATGAAGTATTTGCTGCCTTGTTTTTCTATTTTAAGTGCTATATTGGTATCGTCATTAATTGTGATATATAGCAATCTATAACTTGATTTCCACTTGCCTATAACGGAGTATTTATTGTGATTATATACTGTTATTAATATATTATCTTGGTATTTTGCATTTACGGAGTACTCATTGTCATTTATATTCACTATGAATAAATCTCTTGCACGGTCACCTGCCATCCGAGCTGGTGCCCCTTCTTTTTTACTAGATTCCAGTGTCACGCACTGGAATGACACCTGAGATGTTTCATTCACTGCTTTATGATGGTACCTTTCTTCATTTTCCAAATGAACATATAACGCAGTGAAAATAAATATTTTAATATACTCCTCTGTAACAAAATCGCCGTGAAACCCACTAGGGTAATGATCTGGAATGAATCTCGTATGGAGCTTTGCTGCGATAAAATTTGGGTGATGGAAGATGGATTCTAGAAATTCTATATTATTTGTTACTCCTTCTATATAGCATTCAGACAATGCTTTTTGCATTCTGCTGATCGCTTCTACTCTATCTTTTCCATATGTTATAACTTTTGCAATCATTGAGTCATAGAACGTGCTAATTTCTGAACCTGCAGCAACTCCATCATCTATTCTTACATAATCATTTTCATCCGGTTTATCGTAATATTTTATTCTTCCGCTGGAAGGGAAAAATTTCTTTGATGGGTCTTCAGCGCAAATTCTACTTTCTATTGCAGAACCAGTAAGTTTAATATCATCCTGACTGAACCTTAATTTTTCTCCACAGGAAGTTCTAATCATTTCTTCTACTATGTCTATTCCAGTTATAAATTCTGTTACTGGATGCTCAACTTGCAATCTCGTATTTACCTCAAGAAAATAGAAGTTTTGGTCTTTATCTACAACAAACTCAACAGTGCCTGCTGAAAAATAGCCAACTTGCTTTGCCAGAGAAACACATTGAACATACATTTTTTGTCTTACTTCTTCACTAATGAATGGACTTGGCGTTTCTTCTATTATCTTCTGGTTATTCCTTTGTATCGAGCATTCTCTTTCTCCAAGACACACTATATTGCCATATTTATCTGCTATGATTTGTATTTCAATATGTCTTGGTAGTTCTATATATTTCTCTATAAAGATACTGCCATCCTTAAAACTTTTCTCTGCTTCATTTGTTGCTGATGTGAACGCTAGTTCAATTTCTTTTTTGGAATTTACAATTCGCATTCCTTTGCCACCACCGCCTGATGCAGCTTTAAGCATAACCGGAAAGCCAATTTCTTCAGCAACTTGAGCTGCGTGGGCAGCGTCGCTAATCTTACCCATATATCCTGGCACTACATTCACTCCAGCTTTTTTTGCCGCTTCTTTTGCTGTTATTTTGTTGGCTGTAACTTCTATTGTTTCTGCACTGGGGCCGATGAAGTCTATATTATGTTTTTGAAGAGCACGTGGAAAATCTGGATTTTCTGCTAAAAAACCATAGCCAGGATGAACCGCCTCAGCACCTGTTTCAACTGCTACTTCACATATTTTTTCAATGTTTAAGTAACTGAGGCAAGATGGCGAAGGGCCGATATATCTTGACTCATCTGCTTGTCTTACATGCACAGAATTTACATCTGCATCCGAATATATGCATACACAAGATATACCCATCCTACGAGCAGTTCTGATAATCCTGCAGGCAATCTCTCCTCTGTTTGCTATTAAAATCTTACTGTACTTCTTTTCCGTCATCGTATGAGTATACTTTCTTAAGTTGAGAAAGTAAATTATTGCCTGCAAGTAATTTTTAGCTTCATGCTACAGCTAAATCACTATTTAAAAGTTGCATAACATCAGGATCTGTCACTATAGTACTTTCATCATACAAGCCGTATATTCCGTTACATGCCTTAAACAACAAACATGTAGATCCTCCAGAAGCTATTGTAGCTACTGAAGCTAGTGCAAGAGATTGAGAAACTAAAAATAAAAAGTACAAGGATAAACACAAAGCAGCAATACACGCTATAGCTCCTATTATATATAAGCACAAATGGAATTTCCTGTTACATATAAAACCGCCTTTTATACCTGCGATTTGCTTGACTTCCTTCCGTTCTGCAGCATTTAAGAAATAAAGAGGAGCTACTGCAACTCTCCCATGAAGAATGCAGCTTTTATCGCAGAGTGCATCTTTAATATATTTTTTATTACATTTAAGTTCCTCTTTTAATCTTCTTGATTTCTTCCAATCTTTAGCTTCTTCCGCTTTTTTAATTTTTCGATCAGTATCCTCCTCTAAATCATTCACAAACTCTCTTACTGCAGGTAGCAGTATTCTGCTCTTTGCTGCTATATGAAATGGATTCTCTCCATTTTCGTTACGCATAGTTACAGAAGCGATGTTCTCCTTGCAAGCTATGACAAATTCATCTTTACTCCCTCTTCTTGCAGTTTCAAATAAGTCAACCATAACATACCTCACTGTATTTAATCAGTACTGAATTATACAACACAATTTATTGAAAATAAATAAAATTTAATCTCTCAGGATAAATAATTTATAGTAATTCTACATTGTTACAAACGTGGATTTTAGGTATCATAGCCTATACTTTACTGTAACAATAACATGCTAGACGTAGTCACGAGATTCGCTCCATCACCAACAGGATTTTTGCACATTGGAGGAGCTCGTACTGCTTTATTCAATTGGCTCTATGCAAAGCATCATGGTGGCAGGTTTTTGCTAAGAATTGAGGACACCGACAGAAAACGTTCAACGAAAGAAGCAATTGATGCAATTATAGAAGGGCTAAGATGGCTCGGTATGAGCTATGATGGGGAAATAGTATATCAGTCAAAAAGAATAGAGCGGCATAAAGAAGTAGCAAACCTTTTAGTTGAGAAGGGTAGGGCGTATCACTGTTATTGCCCTGAGGATGAAGTTGCAGAAAAGAAAATAAAAGCAAGAGAAGAGGGCAAGATATACAAGCATAAATGTACTACAAAACCTCCTTCTTGTCATCCAAGTAGCCGACACTGGGATCCAGAAGAAAATATGTGGTCACGCGCTGGAATGACATCCGGTGTGAGGTCAGTTATCCGTTTCAAAGTGCCAGACTCACAAGAGATCGTCATTGATGATAAAATATACGGCCAAATCAAAGTAAATAGCAACCAGCTTGATGATATAGTGATCTTACGCTCTGACAACACTCCAACATATATTTTTGCTGTCGTAATTGACGATCATGATGCTGGAATAACTGATATAATACGCGGTTCTGACCATCTCACTAATACCTTTAAACATCTGCTAATATACCAGGCTCTTGATTTTGACATTCCACGCTTTGCACATGTGCCGCTTATCCATGGGGAAGATGGGAATAAGCTATCCAAAAGGCATGGTGCCACAAGCGTTTGCGATTATGAAAAGATGGGAATATTGCCAAAAGCGATGCGTAATTACTTGCTGAGACTTGGCTGGAGTCACGGCAACGATGAGATTATTAGCGATGAGCAAGCAATAGAGTGGTTTAATTTAGAAAGTATTGGTCGTTCACCTGCACGGCTCGATTTCAAAAAACTGGAGCATTTGAATAACCACTATATTAGTAATATGAGCAATGAAGATATTCTGACTCTAATGCTTAGAGAAAATACTCTAACTGACAAAAAAAAGGGCTATTTACTGCAGGGACTGACAGAGCTAAAAAAAAGAGCAAACTACCTGACCGAATTATTGGATTTAGCAAAATTTTATATTCAAGATCCGCCACTTGATTTAAGTGAAGAAGCTTGTCAAATTGTCAAATCTAACCTCAATATAATTAAGTTACTCGCATCATTTCTGTCAAAGATCGGTGATGAAAATTGGAATAAGGGTTTTTTATCTTCTCAGATCAAGGAATGTGCAAAATTGCACGATATGAAAATAAGCGATGTATACCACTCATTACGCGCCCCTATAACTGGAGTAATGGATGCACCTGGAATCATTGATATCATGGTGATTCTTGGTAAAGATGAGTGTATAAGAAGGTTACAAGAATTGTAGCTAATTTAGTTTTAAGTTAAGTGCAAAGGTTGTCAAGGAAGTTTTTCGCTTTTGTAAGCTACTTGGATAAGAAGTTTCATGATTCTGATACTCTCCTACTGAAATTTTGAAAAATGTAACCTACTTCTATATTCAAATATATCAAGCAGTAATTCAAAATTAGCCATTGCGCCTTTTGCGTTATTATACGCAAGATTGAGCAGCTCTTTGTCCTGATATAAATCAGCAAATTTAAATTCCATACATCCTGATTGTTTTGTGCCTAAAATATCTCCACTGCCTCTTAGCATCATATCCCTTTCAGCAATGTAAAATCCGTCCTGTGACTCACACATGATCTTTAACTTTGAAGATGAGCTTTTACTTAAATTATCGTATAATAATACACAAAAAGATGGCTTATTTCCTCGTCCTACTCTGCCTCTTAATTGGTGTAATTGCGATAACCCAAATTGCTCTGCATTTTCTATAATCATAATGGTTGCATCTGGCACATCTATACCAACTTCTATCACAGTGGTTGCAACAAGCAGAGAAAATTCATTCCTTTTGAAGGAAAACATAACTTGATCTTTCTGCTCCTGAGTCAATTTTCCGTGTATTATGCTAACCTTATCAAGAAATGTTTTTTGTAATTCCTGAAAACGCATCTCTGCTGCAGCAATATTGGTCTCTTCGTTTTCTTCTATATATGGACAAATCCAATATGCTTTTTCGCCCCTGTTTATAGCACCTTTTAGCTTTTCAATAACATCCGGGACCCTACTAATGTTCATAGTTACAGTTTTTATTGGCAGTCTGGATTTTGGCTTTTCCCTTAAAATCGAGCATTCAACATCGCCATACATAGCTTGCTGCAAGGTTCTTGGAATGGGAGTTGCAGTAACAAAAAGTATATCGGTGTTTTCTCCTTTTCCTACCAAACGATTCCTCTGCATCACTCCAAATCGCTGTTGTTCGTCTATGACTGCAAGCCCTAAATTTTTAAATGTAACGTTAGCTTGAAATAGTGCATGAGTGCCAATCACTATATTTAAAACACCACTTGCAAGTTCGTTCATAATAATCTTTCTTTCCTTGCGCGAAGTTTTACCAGTAAGCAGAGCAACTTTTATATCGGTACAGGATAAAACTTCCTCAATCCAATTATAATGTTGCTCCGCCAAGATAGTAGTCGGTGCCATTAGAGCTGCCTGCATGTTGTTTTCTACCACATTTATCATCGCAAAAAGTGCAACTACGGTTTTGCCACTACCAACATCACCTTGCAGCAAGCTTATCATGCGATACTTGGATTTTTGTCTCTCTGAGATCTCATCTATTGCACGAGTTTGATCATTTGTTAATTGAAACGACAATTCATTTAAAACTTGCTCTTTGTATTTACTCAATATTACAAATTCTCTTCCCCTTTCTTTCACATGATTTTTTCTTGCAAGTTTCAGCGCTAGCTGATACGCAAACAATTCATCATAAGCAAGCCTTTTTCTACAAACCTCAGCTTCCGCCAATGAGCTTGGTCTGTGCAACTTTATGATGCTTTCCCTCCAACTTAACCATTTTTTTTGCTTGATTAATGTATCATCTATCCACTCTGGTAAATCAGGCAATTCCTTTAGATTAGAGCTTATTATGTTCCCAATGCGCTTATTGGTAATGCCACGGCATAATTGGTAAACTGGCTCTATGCAAGCTATTTCTTTAAATTGGTTGATGTCAAGCGACACGTAATCTGGATGAGTAATCTGCCAATGTTCAGCAAATTTTTCGAGTTTGCCACTGATGATCACATTCGCTCCAATTGGAAATAGTTTATATAAATACTTAACTGAGTAATTAAAAAAGACTATGAACATATACTGACTCTCACTTTCAACGACTATTTTATATGGCCTACCTCTAAAAGTGGGAGGCTGATGTTCATAAACTTTTGCCATGAAAGTTGTAAATTCTCCAACTTGAGCATCAGATAGCGACTTACTTCTGTCTATATAACTGAGCGGCCTATAAAACAGCAGGTCCACCACTTTGTCCCCACCACAAAGTTTGGGCAATATTGCGTTAGGTAGCTTGCCATTCAGGAAAATCAGCACATCTGATTGCTCATTGAGATTCATACATGTGTAAAATTGCTTATCAATAATAGGGTCTTCTTAAAGTCCTGTCACCTTATAGTCAAGCTATACACCATTTGCTGTCATGGAACTTGCGTTTATATAAAGTATTTTATTGACTTATTAATCATTTTTATGTATTATTATACTATCAGTAGTCTATATCAAGGTATTAATAATGAGTAGCTCTATATCAGAAAAAAAGGGAAATCCAGTAGTTACGCTAAAAACTAAAGCAGGAAAGTTTGATTATAGTCAGTTAAGAACTGGTAAAGATAATGCTGAAGCGAACTCTGGTTATCAAGCATATAAAGATTTTCCAAGAATGGATTTTGTTGTTAATAAAAAAGATATAGATCAAAACTTTATTAATCAATTATATGCAAAATACGCTAGCTTGATTGAAAACGACGAAATTGGAGAAAAGAATTATCATCCGTTTGTAAAAGAAGTTTTTAAGGAAATGTTCAAATATGCTGAAGCAAAAGTTCCAAATGATTCTATCCTAGAAGAACTAGTTACCAATTGTAATCAAGCAGGGTACGTAGGTGCATTATACGCTGAAGATAAACCTCTTTTTCATGTAGCTACGGCACATGAGTTAGTTTTCGGTTCTAGTCATACAACATATATTAATTGTAGTGATCCAAGTCGTGCAACAATCAGAATTGGAGAAAAAATTGCAGTTTGCACTTTAGCAAAACCAGAAGAAGAATTATGTAAGTTGGATAGCTCACTAGAATTCACACTTGAATCTCAAGATGGGAAAGATGATGTGACATATAAAGATGGTAAATTGTTGCTCACTGTTCCTCGAAAATTGAGAGATTACAAAATTGATGGCAGAAATTTATTTGATGTCATTAAGGAGTATTTTTACAAATTCTGCGAGAAGCTAGGATTTAAGTTAAAAATAGAGCATAACTTGGATAAGCCACTAGAAGTAAACAGCCATCTGGAAAGTGTAGAACCTCCTGCCCCTAGTAATGAACATGGAAATGCACATGGACCTGGGAACTAATAGCGATACCGAAAATGAATCAAAAGAGCGTGCTGCAAGGATAGAGGGAATGTTCAAAAAAGTGTGTCAAACCGCATTTTTAATTCAACTCAATTTTCAATCTGCCAGGAAAGAAGATATCAAGTTGAGAAATAGTTAAAGCCCAATTGGGTATGGCCATAGTCCAATTTTGCTCTGCCTTTTTTATAGCACAATATACCTGTTTATACAAGCTGGTAAATGAGCCTTTGGTTTTAGTGAACTTTCTGATCTGCCTATGCAGCCCCTCAATAGGATTAGTAGTATAAATTAGCTTCCTAACTGGGCCAGAATACTTGAAATAACCGGACAAATTTTCCCAATTATTCTGCCACGATTTTACAACCAATGGGTACTTTTCTCCCCATTTTTCTTCCAATTCAAGCAGATAATTTTCAGCAATTTCTCTACTTGAAGCCTGATATACTTTTTTCAAATCACTCATGAAAATCTTCACATCTTTGCTAGATACATATTTCAGAGAATTGCGTATCTGATGCACCACACATAGCTGTACCTCTGCATTAGGAAATACACTATTTATGGCTGCAGGAAAGCTTTTTAGCCCATCAACGCAGGCAATTAGGATATCTTCTACTCCTCTTTCTTTTAGATCATTTAGTACTCCCAACCAGAAGTTAGCTCCCTCGCTTTCGGCTAAATAAAAGCCTAGTACTTCTTTTCTGCCATTTTGCTAATATATTATACATACATTTACTTACACAATCTCTTTGACTTTAAAAAACATTCCATCCATAAACACTATTGGGTACACAGACTGCAATGGGCGACTACACCATTCGTTGATTACCGGTAGCAATTTGTCGGTAATACTTGATATCTCTGCTGCTGATATTTTGTGATCGTAAATTTCTTCTACATGTGATGCTATATCTCTATAGCCCATACCACTGGCAAATGTGCTCAAAATCTTCGTTTCCAGCTCTGGATGTAAGTTTGTTTGCCTTTTTTTGACTGTTTGAGGTTCAAAACTTCCATCTCTATCTCTTGGTGTTAACAGTTCAAACGAACCTGCACTTGTTCGCAAAGTCTTCCCATTCCTCCCATTTCTACGATTATTTTCTTCGCTTTCAGCAGACAGGTGATGTTCTATTTCACCTTCTAGACTCACCTCCAGCAGCTTTTTTATAAATGGTGTTAATACTCCATCTCTTCCTGTCAGCGGCTTTCCTTCTCTTATCGATGATAGAATATTTGCTTCCAGTTCTTTGTAGTCTACCAAACCAGTAGTTTTATTTGCTATTCTTTGATTCATATCAAACCTCCATTTTTTTATATCAATTTATTACTTTTTTTCGGTTTGACACACTTTTTTGAACATTCCCTACTCAAATGTTATTTGCTTAACAAATTTACTGAAATAGGCATGGCTAAATTTGAGATAGCTTCATAAATTTATTGTGCGTTACCTACTATCCGAAGAGCGATGCAACAAAGCCATCCCAGTGTCAGCTACTCGGATGACACCCTCCTGATAGACAATGTTCGTACAGTTGTGTATCAAGCACTGTAATGACGGCATTCGAGTAGCAGATAATGGAACCAAGAAAGCTCTTAGGCACACAGATAGCTGTATAATGAAAATTAGATTATAAAATCCTCTGACAGCACATTGACATCTTCTTGTGTTTTACCGTCATCCACAACTGTGTAATCAATATTACACTTATTGAGTCCACTTAATATCCTGTTGTGGAAATATTTCTCACCATAATCTTCCATAATAACACTTATATAGTCAACACTGTCAATATCAGAAAGTTTATTACATATTTTTGGATCTTTAACTGCATAGTGTTGTGTAAACTTACACTCACTGTTATCATCTTTACAAAAAGAAATTTTTCCTTTTTGTTTATTATCTGCAGTCATGATAAATCTGTTGCCTTTTTGATCTTTTGCTGAAAACTCATTACTACCCTTGTCTATGGAATATTGTTCCTTTGGAAATGTAAATGTTAAATGATATGTCATAATACTACCTTAATAAAAATCGTTATTGTAGTGTAGATTTATTAATAAATAATATACATTGTGGTATAATGAATACAAAATAGATTTAATGAACCTCAGTAGGGCTGCCAGTTGGACCCATAAGAATTATTTGCTCACCTTCTCTTAGGTGTCTGCATAAATTAGTGGAGCCGCCAGTTTCAAGCACAACAGTGGAAATAATTCCTTTTTTTTTGTCTACTTCAGTGCCGGTTACGGCTATACCTTCCATAGCAAGGTTTGTATTATTGGCTTTTCTGCCATTGGTTTCAAAATTTTGCAATCTAAAGAATTGCCCAGGCTTAAAATTCTTTGCCGCAAGTGGTGCTTTGATCACTATTTCCACAACTTTGTCTGTTAAATATTGAACTTTTATAACCTTTGCAGTGAATTGCTCTTTGATTCTATTAAAGAATTCTTTATTAGCCAGGTCTTCAACACTTGACCACGCATTTTTTTTCTGGCCCACAACATCACACACTGGAATGACAGAAACGAAGCTATTAACTCCACTCAAAAGCTGAGAAATAATAGGGTAGCCGTTCTTAGCACTTGCCATAGCTTTCACGACGCTGCCACTATACGAAGGGTGAAGGTCACCAAAAAAGCTGATTGTTTTATTGCCTTGCTTATACACTAATATTCTATCTTTATTTTGCATTTTAGGAGAAAATATTGGGTCTATTTCTTTTCCTGATGAATTCAAATGAATAAAATACCCATTACTTAATTTAAAATGCTTTTTATCTTCTGTTGCAATAACTGTATTTGGCTCAGTACCTGCTGCTATAAAAATAGAACGTGCTTTTATACGTTTGATTTCGCCGGATTTTGTGTCTATCAGTTTTATTGACTCAGCATGGTTATATTTATCTGTCACAACTTCAACTGGCTCTAAGTTTTCAATAAAGTAAATCCCTTCTGATAATGCGTTTTGCACCTCTTCGCTATTTAATCGATAACTTGGTGAATCTTTTAGCTCTTTTCTATATATAACTTTCACTCCCCCAAGACTCTGCATTAACTCTAATATTTTTATTTCTCTACTCTCTTTTTTTGCTAATTCTTGCTCTGCTTGGATCAACTTTGCGTGCGATATGAGCTCATTCGCAATTTCGTGCTCTTCTTCTGTCCAATCTTTTTCAACACAGTCCTTTCCATACTTATCAACTAATATCTCATAACGAAGGAGAAATTTTTCTACTTGAATTGGATAATACGCTAAAGCTTCAGTGGCAGTGTCAATCGCAGTAAGCCCAGCCCCTATTACAACTATCGGCATACGAACTTGCAGATTTGCTATAGAATCAAATTTAAGAGCGCCAGTCAATTGTAACGACATAAGAAAGTCAGATGCCATACGCACTCCACGAGCTAGTATATTCTTTATTTTGATCATTCGTGGCTTGCCAGAGCCAAGTGCTAGGGCGATGTGATCAAAACCCGAGTTGAACGCGTCATCAACATTAATCGTGCCACCAAAACGAATGCCTCCATAAAGTGCGAAATTCTCACGTCTTTCCAGCAGTAATCTAATAATCTTTAAGTAATTCTTATCCCACCGAGAAGTAATACCATATTCTGCCACCCCACCAAACCCTCCTGCCGTGCGTTCACTCAATTTTTCGTGTTTGAAATCTTTAATTAGCTGGAAATTATCGATCAAAGGTTCAATCTTTAGTCCATCAATAGTGATAACGTTATGCCCATCGTTCAACAAATGATGAGCTAAATTAAAACCAGCAGGACCAAGGCCTACAATTAGAATGTTTTTTCCGGTGTTTTCTCTTGGCAATGAACGCTGAAAATTTAAAGGATTCCAACGGCTGAGCAGAGAATATATTTCAAATCCGTACGGTAAACTGAGCACATCATCCAGAATCCTTGTTTCAATTGCTGGCACATTTACGGGTTCTTGTTTTTGATATATGCACGAATTCATGCAGTCATTGCATATTCTGTGTCCAGTAGCTGCACATAACGGGTTATCTATCATCACAATTGCAAGACTTGCTATGCTGTACCCTTCGCTTTTCACCAGATTCATTTCTGATATTTTCTGCTCTAGTGGGCAGCCGTGCAGCTCAACTCTAAGTGGAGACTTTTTGAAAGTGTTGTCATCATTGATTAGCCCCTTTGAGCAGCTGTCCTTACTTTGCTTATGACAAAATATGCAGTAGTGAGCATTATCCAATGCTTTATCTAAACTAGCCTTTTCACTTGTTAGGTCAAAACCGTATCGTCTTTTTACTTCATTTGAATACAGCACTTCAACTTTGTCCACTTCTTTTTTAGAAAATTGTATAAGATTCTCGTGGTCAATTTTTTTATGTATGCTAAATAATATGCTCTGTTTATTTTTCACTCTCCACACTGCATATTGTGCTGCAAGTTCTATTTCTTCTTTGTGATTTTCTTTATCTTCAAACCAATGCATCACCTGCTCAGCAAAATTTTTTTCTGTTGTTGGCAAAGTGAGAAAATGACTTAGTTTGTTAGTAATATCTATATTCGCCACATTAGTGTATTTCTTCAATGCATAGCGTTGGACAAATAACCTTTTGCATTTATATATTAGAGCAAAGTTGTTGTGCTTTTTCTTTAGCTCCTCTATTTCTTTTTCAATATTGAAAAGTTTTGCAATAAATTCATCAAGTAAATATGAGAGGTCTATTATTAACTGACTATCTGTCATCCAAGTAGCTGACACTGGGATCCATCCCTCTTGTTTTCTAGATCCCAGTGTCAAGCACTGGGATGACGGGGGGTGACACTGGGATGACATCGAAGAAGAAGCTGCTTTTTCTCTTGCTTCAATTAATGAACAAAACAAGCTTTCATCACATGATTTAATATAATTCAAAAATGTCTCATCTAATTTTATTAATCCATTGCGAGTATATAGATTAGAAAATGAGATGTTGAAATTCAGTTGCATTGCTATACTATAAAGTGTACATGCTGTTTCTTACAGATGAAGATTTTATTTATTTTGCAGTACTGCTGAGATTGTTGCTTCTGCAACTTTTTCTTCGCCAACAGATGCAATACACCTAAATTTGTGTACACCTAAACACACACTTTGAATGTTAGCTTGAAGAATCAATGTGTCCCCTGGAGTAACTAGCTTTCTGAATTTTGCATTTTCAATGGATCTCAAGTAAACAACTTTATTTTCTATTGTTTCTTTACCAAGAACACATATTGCAGATGCTTGAGCTAGAGATTCAATTATCAAGACTCCTGGCATTATTGGATGACCAGGGAAATGGCCAATAAAAAATGGCTCATTGAAAGTCACATTTTTGATTGCTTTTATACTTTTACCAGGATCACACTCTATAACTCTATCTACTAAGAGAAACGGATAAGAATGTGGTAATATTTTTATAATATCACTGATATTAAATTGCATAAGCCTACTCAATGCCTTTTAAAGCAAATTCAGGTATTTCCTTGTTTATATTGTTTAATACCACATCTGATAAATCAACTTCATCCATGGAGTATAAAACTTGGTTCTTTTTTGAAATAAATAGTACCAAATCTATGTTGTTTTTTTCTGCCGTTCTTTTAGCAACTTCTTTTATCTTGTTAAAAACACTCTCTACTGCGTCTCTATAGCTTTCTTCTAAATGTAACATTTTTTTAGCGTAATTATCTCTAACATTTACAGTGTGCTTATTAAATTGTCCTGTCTTTTCCTTTTTTGCTTCTTCTGACAAAAGGTCAAATTCTTCTTTTGATGGCTTAAGTTTTTCTAACTCATCTTCAAATTCTTGTTGTAATCTAGAATTCTGCTCCTTTATTTGTTGTTGTATATTTTGCAGAGCAAGAGATTCATTGATGACTTTGTCACTATCGATAATTGCAGCTTTTGTGTTCTGAGGCCGATATTCTATAAACTTATACCCCACAAATAAGGAAATAATTAAGGCAATAACTGATATAAATAACTGTATATATTTCATTCAAATCCCCGCTTCAATAGAAAATTTAACATTTGGTGATGGTATTATATCATAAGATTCCTTTACTAAAGGAAACCCGAAATCCAATCTAAGTCTACCAAAAGGAGAAAGCATTGAAAAGCCAAAACCTGGTGACACTCTCACAAGCTTGCTATCGTAGTATTTCCCTTCATACTTCTTATTTTTATCATCTAAGCCGAAAAGTGTTGCATAGTCAACAAATAATGAGCCTTTGATACCAGCATAGTCATATAGTTTTGGTAGTGGGAAATCTACTTGCTGTGTTAGATTAAAATAAGTTTTGCCTCCTAATGAGCTTTTATTTTTGTCTTCTGCTCTTGGTCCAATACCGGAAAGGTCAAACCCTCTAATCTCATTACCCCCTTTAAAAAAGTGCTGGCCAATGTTTAGATTTTCATCAGTATAAGAAAAAATATGACCTGCCGCCATCTTAAAGCGTAGCGTTATATCATCGTCAATTTTGCTTAATATAGGGTGCGTATAAAAAGATAAGAACTCAGATTTTAGGAAATTCACGTTTCCTCCCAATCCTGAAATATCCTGACTTAAGCGCAGTAAATACCCTTCTTTTGGAGTATAGAGGTTATCCAGTTTATTATATGCCAACGTGTATCCCACTGATGAAATCTGATGTTCACCTTTTCGGTCCAGTATTATTTCAGAGATATCGGTGTCTTGTCCACCCTTATTATCCATGTGTATATGATTATACTTATAAGAATAGCGAAGGGAATTAGTTAAGTTCTCTGTGACTTTATATGATAACTTTGTAAAAAATCCCATATCGCAACTATCAAAAGTAGTGTTTGGCTTATCTTGTTTTTCGTAAAATATGTCTATACCTAGTGACGTATCAGAATCATTAAAATTATTTTCAACAAACTCTAAATCAGTAGAAAATACGTATTGACTTTTTTCAAGAGCAAAAGAGAGCTCTTTTCCAGTACCAAATAAATTACGGTCTTTGAGGTCAATTTTAATCAATGCTCCACCAGGAAGAGACACACCGCCTCCCAAATACAACGAAGTAGTGTTTTTTTCTTTAACATTTAAGTCAAGATTTACTGCATTGTCATTAACTGCGTAACTATTTACTTTCACTGTTTCAAAAAAATCACTACTCATTAGTTTTTTACGTGACTTTTGAATCTCAGATATATTGTACGCATCACCTTCTGCTACACTTAGCTTACTTCTGATCACTTTATCTAAAGTGCGATCGTTACCATCAATTGTAATTTGATTTATATAAATCTTTTTACCCGGCAGCACTCTGTAGGTTACATCTACAACGTTGTCACGTTGTGCATACTCTGGATTAACTTTTGCAAATATATATCCTTTCTCATTTAAATATTTGTTTATTTTTTCTACTGTATTATTAATTTTAACTCTATTAAATATCTTATCGTTTTCCTCTGTTATAAAATCCAATATTTCTTCTTTTAGGCTCAAATCCTGAATTTCAGTTTCAATATTAACCTCATTACTTCCAAACAAATACTGCTGTCCTTCGTCAATCAAAAAAGTTAACTCTGTTTGATTGTTATTATCAACCTCGACAATTGGTTGAATATTATTTTGAATATATCCTTTAGATGAATAAAAATGATCGAGCAATTCTGTGTTAATCAATAGATATTGCGGTGAATAATGATTTCCGCCTTTAAAAATGGCTCTAAATAACTTACTAAATATGTCATTACTATGTCTTTTGATAACTTGCTCTAGCTCATTTTCAGAAAAGTTTTTACTGCCTATAAATCTTATATCCTTAATTTTAGAGGTTTTACCTTCTTTTATTTTAAAAATTAGATCAACCCTATTGCCATCAAGCTTATTCAGCTCATATTCAATTTTCACACCAACTTTACCGTTATTTCTATAAGTAGTGATTAAATTCATTAAATCGTTTTGCAATTTTGTTTCAGTGAAAATAGTTAGCGATTTTGACTGAATCACATTATTTAGTAACTCTTTGCTATTAAATAACTTATTACCCTTTAATATTATCTTGTTAATTAGTGGATTTTCTTGAATTTTTATTACCAAATTTTTTTTATCATCTATGTAAGCATTAACACTAGCAAATAGCTTTGTTTTATATAAACCTTTTATAATCGAATCTATATCATCGTCGTTTACATAATTACCAGGTTCCAATTTTATATAAAAACCTATTGTTTGATTGCTTACACGCTCATTACCAATATATTTGATATCTTTTATCTGCGTTTTTTCCTTATTTTCTAAAGCAACAAGTAGAGTAGGAAAAGAGATAAAAATTATTATTAGTATGTGGAATAGCTTTTTCATATGTATCTTAAAAAAGATGCCTAATATCATTTGAGATTGCAACTGCCATCAACAAGAACAATATGGAAGCACCAAAAGTAGCTGCATATTTTTGATATTTCAAACTTAAATCTCGACGTATAACTGCTTCTATAATATAGTGAAATAAATGCCCACCATCTAGTAGCGGAATTGGTAGCAAGTTAATTGCAGCTAAATTAGCTGAAATAATTGCCATGAAATACACAACCATAACGAACCCCTTTTTAGCTGATTGCCCTGAATACTTTGCGATTTTTATTGGCCCACCTATTTCATTGATACTCCTTTTACCAACAATAATGTGAAAGAGAGCTTTGATCGTTAAGCACATAGTGTGGTAAGTTTCACTTACTGATAAGCTCACAGCCCCAAGAAAAGACGACTGCTTTAATGTATTGACTGAAATAATCCCTATAGTTTCTCTTTCTATTGTGTTGCCAAAAACGTCTTTGTCCTTGATTATTAATGGAGTTAAACTGGTCCTGTGCTTCTCATTATTTCTGCTATACTCAATCTCCATTCTTGTTTTAGGATTCGACATTATCACACGCGAAATATCTTCAAAGTATTTTATTTTATGCTCATTGATTTGTGTAATAGTGTCACCTGGCAACAAACCAGCTTGCTTAGCTGCACTACCTTCGATTACATTTTCAATCACCGGTGGAGTGCGATAATAACCTGCTATGCTAAAAAATATTGTAAAAGCTATAACAGCAAATACCATGTTTGCAAAAGGCCCTGCAAAAACTACTGCTGCTTTTTTATGCCGCGGTTTTGTATGAAATGAATACAACTTTTCTTCTTCCGTTAATTCTTGTTGATCAGCCGGAACACTCGCTGCATTAGTATCTCCTAGCATTTTAACATAACCACCCAATGGAACAGCGCTTAATTTCCATCTAGTTCCAGACTTATCATTAAAACCAAAAATTTCAGGGCCAAAGCCTATAGAAAAAGATTCAACTTTAACTTCGCATGCTTTGGCAACAATATAATGCCCATATTCATGCACGAATACTATGATAGAAATTATTAAAGAAAATGATAAAAAATAATATATCCCATCACTAAATTGATGAATAAGATTAGAAATTAATTCCACCTGTATATTTAGATCTTAACAAAATGTTAAGTATATTAAAACGCGCCTCGCTTGACAAGTATTTAGTTTAACTTTTAAATTAAAAAAAGTTTAATTGTAATGACAGATACCTCACTACTCAGAAGAAAATTGATGTATAGAAGTTGGCATAGGGGTTGCAAAGAAACTGATATACTTTTAGGGCATTTCGCATTGAAATATCTTGATAAATTTTCCTTAAGCGAACTAATCGAATACGAAAAAATAGTTGATCTTGATGATTACGAATTATATTGTTACATAACTCGTAAAACAAACCTTCCTCCTGGCTTAAGTAGTCAGATAGTCAATTTAATTGCTTGCTTTATTGAAGCTAATCCTTTATGCACTCAATAATCTTATTTACCTTATCTAGTACCTCAGTATATTCTATTCTTTTCTCGTTTCTATAATTTTCGCGCTCTTGATTTACTTCATCCAACCGCTTTGTTAATTCTAAAATTTTATCCTCAAGAATTAGTGCTGCAAGTAAGAAATTTAATGCATCCGAACCCTTACCTCCAATTTTTTGAGATACAGAACCAACTAGCTTATCAAAACTATTAGCAAGGCGTAATAAATGGCTCTTCTTCCCACTTTCGCAAGATATTTTGTATGTGTTATTACGTATAACTATTTCTACTACTTGCATATGATGCTAAAAATTTTTACTGTACAGTATAAACTTAAATTCCTACTTTTATCTTATTTATGGTATAAGTTTTTATTCATTTATCAAGTCAGACAATTTTTTACTGCTACGAAAATATGTTTTAAAGTATTGATTCTTTGTAAACTTCTGTAACATTAAATGGCTTGCTTCTTTCAAGTTATAACTTCTAACTGAAAAAGAACCAAATCCCCTAATTTCGACTCTATTATGATGTTTCAATGTGTTTGAAAGTATCCCAAAAAATCTATCAACTATAGCTGCTATAATAATCTTATCTAAAAAAGGATGTCTTTTTGCTACCCTCGCTATTATATCAGATTTTGTTGCCATTTATATGAAGCCAAAATAAGTAAACCTTATCACTTAGCAGATAATACTATGTTATATTCTTCAACACCCAATACTTCAACTTCTATTTTTTCTGATATAGAGAACTTTTTATTTTCCGGTAAATGCTCTTGATCTATTAGAAGGGTTACATCGTTCTCAACTTCAACGACTAGTCCATTATCTTCTTTCTTACCTACAGTAACCTGTATTTTATCGCCTACCTCAACTTTCTTTATTAGTTCTTCAAGAGGGTCATACTCTATTTGTTTTATGCCAAGATAAATTCTTGCCCGATTCACGTTAGCCCTTATTACTTTTGCTTCTATTTTATCACCTACATTATATTTCTTTATCTCATCTGAGCTATTTTTAGACCAACTTAGATCTTTCACATAGATTGTCCCTTCTACGTTCTCATCTATTTCAGAATCATTGAAAGCAACAGATATATATGAGCCGGTATTATTCTTAACCTCACCAGAAATAATAGAACCAGGAGGATACTTATTAACACATACTTGCCAAGGATTATCTATACACCTTTTCATGCTTAAACTCATCCTATTCTTAGCAATGTCAATACTGAGAATTTTTACATGTACTTCTTGTCCCCTTGTTACAAGACTACTAACTGGCAAACTGCTCTTAACCCAAGTTATTTCCGATGAGTGTACTAAACCTTCAATCCCAGGTCTAAGCTCAACAAATAATCCATAATCTTCTATGCTTGTTACATAACCCTTATGCACACTATCAACTGGATATTTTGACTCTGCATCTTGCCAAGGGCTATCTTCTAGCTGCTTCACACCCAAGGAAATTTTAGCATTTTCCTTGTCTATTTTTATAATTTTAACTTTTATAGTCTGACCACAAGTAAAAACTGCAGACGGATGACTTACCCTACTCCAAGAGATATCTGTAATATGTAACAATCCATCTATAACTCCCACTACATCTGATTCATGAATACCGACAAATACACCGTAATGAGTGATACTTTTTATTTTCCCTTCTATTATATCGCCTTCATTTAAAGATTCTAAAAATTTAATTTTTTCACCAGCGTACAATTTTTCTAACACCAGCTTTCTTGATACTACAATATTGCCCTGCTTCTTATCCATTTTAAGCACGATGAACTTTTGTTCAGTTTCAATAAGGTGCTTCGCATCTTTTACTTGCTTCAAATCCACATGACTCAGCGGTAAAAAAGCGCTTATTCCGTCACCAAGATCAACAATAAAACCACATTTAATTGAGCGTTTAATAACTCCACTCACTTCAGCTCTTGTAACTGTATTTTCTTCCAAGTTATTCCATTTCTCGTCTCTAATTGCTTTTTCACGGCTAAGAACAACATTACCATGATAATCCTCAATTCTCTCCACATAAACTCTAATTTTCGAGCCAATAATGACCTCATCATTGCAACCGAGTTCCTTGATCAGAATTCTCCCGTCAGATTTTAAACCAATATCAACCACAACGTCGTTAGGGTTTATTCTTGTAATTACACCTTCTACCACATCTCCTTCTTTAATTTTGTTAACAAAGGAATCTTCAAACAAGGTATTATCTTGATCCTCAAATTGGCCTTGACATATCTCTTCTATAAATTTGTTTGATGATAGCTTTCTGATAGTAACCGGTAGATTTACGACTGGATTATTATTCATACCTTTAACTTAAACTTTATTAGAACTCATATATTATATAATATTAACAATTATTGACAAGTAATTTCTTATTAATTCACTTTGAGAATTGTTTAAGCTATAAAAAGTAAGGTTATGTAAGAGTATGCTTAAGAATAGCAAGTGGATTAGATCGTTCTCCAGAAGGTCCAGGCTAAAACCTGATGTTGATGAAATATTGGAAAAATATTCTATTCAAAACAGCAAGGAATCTATAGAGAAAATTGTAAATTCACAAAAAAGAATATGGGTAGAAATAGGCTTTGGCAACGGTGAAAATATGCTTTACCAAGTGCTTAATGAACCTGATCTATTATTTATAGGATGTGAGCCCTACTTAAAGGGGGTTTCTCGCTTGCTAACAAACATAGAAATACAAAACATAAAAAACATTTTAATATGGACAGAAGATGCAAGAGAATTGATTGCAAATTTTCCTGACAACAGTGTTGAAAAATTCTTTATTCTCTTTCCAGATCCATGGCCAAAAAGAAGTCACAATAAAAGACGATTAATTAATACGGAATTTTTAAATTTATTAGCAAAAAAAATACTTATAACAGGGGAAATATCCATTGCAACCGATCATCAGGATTATGCAGAGTGGATAGCATCACATATAAAGCAGTGTAACTCTTTAACCTATAGGGAAGATGATTTCACAAGTTATACTCTTACAAAATACCACAGAAGAGCGCTCAAAGATCAGCGTAAAGTGAGATTCTTTAAAGTAAGTAGACTTCTTGCATAACCCAAACTAAGTAGAAAAAAGAATGGTGTCATCCGAGTAGCTGACACTGGGATCCAGACTTTCCGTAAAAACGTTATATTTTAACATAACACTTATATGCTCACCAACTTAGTGCTAATCAAAATCCTGGATCCCAGTGTCAGCTACTCGGATGACAAGAAAGGGAGCACTGGAATTTTTGTTTCAGCATTAGCCATGCATCTGAACAGATATTCTCCTTATGAAGGAATAGCAAATTTTTAAGTTCCTCTTTAACTCTTTAACCAACGGGCTCCCATGAGGAGAGGAGAGTAAAGGTCTTTTTTCATAGATATCTTAACACTTTTTTCTTCTTTTGTAGTTGGCGGACGAGTAAGAAAGTGAACCTTTGGTGCACCACTAATTATTGCCATTGGTGTTTGCTCCGCCCCTTCTCCCATAACTAAAACAGCAGACGTTGCCAGCGCATCAAGAAGATTGACTTGTGTTACTTGCAGTGGTTGATTATAAAGATCTGGCTTGCCTATATAGGAATAAAGTGGTTCAAATCCACACCAACCAAGAGCAACGCCCGTAACCCCACGACGCATAGGTGTTACATTACTATCTGTAATCAAAATACCAAGATGTTTTATGCAGTGTTTTGTCTTGAGATAATTCCATATTGACAGAGCTGTTTTCTGAACATCTTTTGGATATAGAATATACACCTCATTACCATTTGATTCATCAATACCAGCAGATGGAATTAAGATATTATCTTTAATCGTTAAACAGATACTGTGAGCCACATCAACAACTGCATCAGCTTCTCTTTTGATTAGCTCTTCTTTAGAACAAGCAGTTTTATAAACTACTCGTTTTTGACAAATTGAAATGATTTTTGATGTGATAGCAAGAACAACTTCCTCTCTTAGCAGCTCTGAAACATAGCGATCAAGAACCTGCTCTAATACTTCTCCACATTCAATGCGGTGGGTATAAATTGCTTTAACATACATACTATTACATCAAAAAGTTTCTCATAAAAGCCTTCTTATCTATCGACTTAGCTTGCATATAGTATAATCTTTTGTTTTGGTGAGAATAGTTTTATTCCATCCATCAAGAAGTGTTAAGTTGAAATATACATCACCTTTATAAAGTCTGTGAATTTCTGTTATGATAAACTCTGAAATTAGATTATATTCTAAAAAAAGATGCGCTATTTGTGCTCCACCAATCATGAAGACTTTAGAACTACTTTGGATTGACAAAAACTCTTGCATAGAAGAAACAATAGTGCATTTTACTCCTCTGTTAAAACAAGAATTTAATTTGTCACGAGAAAAAACAATAGGAATACGATCGTTTAATATGTTTTGAGGCATAGTTTCAAATGTCTTTCTCCCCATAACAATAACTTGTTTGTCAGTCACCTGACGAAAATGATCTAACTCACTTGGATAATGCCAGGGCAATCCATTATTTATTCCAATTACCCCCTTGGGATCAACAGCCATCATTCCGATAATCTTCATTCCTGTAAAGCAGCTTGAGCTACAAAAAATCGCATGTGATCACGCACATTATGCACTCGAAGGAAATCAACCTTGTTGTGCAATGCAGATGATAAAGCAATTGTTTCTAAATCTCGGTTAAAGACAGGTTCTGTGGAAAAAGAAGAAATAAATGACTTTCTAGAATGACCAACCAGAACTTTGCAGCCAAAACTTTGCAATGCTTCTATATTGCGTAAAATCCAGATATTCTGATATAGAGATTTTCCAAAACCAATACCAGGATCAATAATTATTGAACTTTCGTTGAAACCCAGGTTTAGTAGTCTATTAATGCTCTTCTCTATCCAATGATTTATGGTATCGATGGAGTCAGTGTCACCTGGAATAACGTTATCCTTATGTGGTGGTATGGAGAGCGAATGCATAATAACGATGCTACACCCACTGCTAGCAACTGCTTTTAAGGTATTATCATCTAGATCTCCCTTCTGATCGTTTACCCAGGCAATGTTGTAGTGCTCCAAAACGTTCAAAATAACATCTGGCCAGAAACTATCAATGCTGACTTTAATGTCACCAACTTTCATATATTGATTAAGGTCATCAAGTACTGGTTTTAAGCGTGCATATTCTGCTTTTGGAGTTTGTATTGAGGAGCCAGGTCTTGTTGATTGAGCACCAAGTTCAACTATGCTTGCACCATCTGATAACAGCCGCAGTGCCTGCTCGGTTGCTTGATCTGCATCATAATAAAGACCACCATCTGAAAATGAATCAGGAGTAATATTGACAATACCTACAAGCTCTGGTGAAAGCGTAAAACTTCTTAAAAAGCAATCCTTAATGTTAGGGTTAATAGTACCAAACGTTTTGTTAACTACTGCCATGGGGCTCAGCATTGCCATCAAGTGAAGCAAAAATGGTCTGTTTATCAATTCTGGGTGAGGAATCTTAAGGTAGGGTGTATCAAGTGTCAGGTCATCCCATAACAAAATATCCAAATCAATAACGCGAGGTGCCCATTTTTCATAGACCTGCAGACGGCCAATGTCACATTCAATTTGTTTAAGGCCCTTTAACAGCTCTTCAGGAGAAGAAGAACAACTTCCATACACAACCATATTTAGAAATGGCCTGTCCCACCCAGGTGGAGCATCATTTTGTAAAATAGCCTTAGTCTCCAGAATAATTGAAGATTTTAAATTTTTAAAATAGCGCTCCTTTAGTAACTGAGCAGCCTTTTGTAAATGGGAAAAGCGATTCCCCATATTTGAGCCAATAGAAATATAGATCATTAGTTATCTTCCTGTTCTTGCAGTGCATTACAATAGGTAAAAAAGACGCCTCCATGCGCATTAGGAACGGGTGGTGCAGCTTTGTGAGTAGTCACTCTTATGGAAGAAATAGTATGTTTTTTCTGCACCAAAAGATTATTAATGGCTCTGTATATATCATGGGTTAAGTGCTCGATTAAATTGAATTGCTTGCTCTGAACAAGAGATTGAATATTTTGTACTATCTCTAGATAGCAGACGGTATCTTCAAGCCGGTCAGTCATAAGCCCTAAAGGAGGAGATTTAAAAATAAAATCAACATCAATACTAACTAATTGGGAATGATACTTCTCTTCTGCACTATAGCCTAAATGAACCCAAAGCCGTAAGTCAGATATAAGAAGATTACATGTAGACATTGCATTCCAACATCACTGAGTTTTAATTCTGAAGCTACTTACAACTACTAACACACGCTAGCATTCATCATTCCATCAAGAAAACCCCACAAGAGCTTTGCTCCCTTTTGAGCACCCTGCATAACTTTATCTTGCTCTTTTTCATCTAGATCTTCAATAAGATTTGCACACTCCTCAGAATGCCACTCATCAGCATGCATATGAACCGTAAAAAATTGAAGAGAACGCTCATCACTTATTGAATAGTGTTTTTTTAAACCTTCAATTTTAGACTTAGAAACCTCTGGAGTTTGACGTTCGTAAGCATAAAGTGCACCCAAACCGGAAGCAAAATCTGATCGTACAATATCAAAGTAACCGTCAACTAATTCTTGCGTCTCCTTAATCTGTGCATCTTCAAGAAATTCAGATCGTGCTACTCCCAGTCCTTCAGCAAAACGTTTCCATAACTCTGGATGATTTTCATCACCTTGTTCTTCTTCTATCAAATTACCAAGCAAAACCTGTCGCATTTTTAAATCTGGGCACAAAAAATGTATACCACTGATATAACGAGGAAACGCAGCAACATGGTGATAATATTCTTTAGCATAGGTTTGTAAAGCTTGCAAGCTTAAGCTTCCTGTATTCCATGATTGGTAGAATGGATGATTTAGTAAGTGCAACCCATCTAACTTATTATTCAAAGATTTAGTAAATTCCATTATTTCCTCTATTATATCAACATATAATTCATATACTATAGTTTTCTCATTGTTACGATCATGCTAACAATGGTGGGATTGGTAGGACTCGAACCTACGACCAATTCGTTATGAGCGAACTGCTCTAACCGACTGAGCTACAATCCCTTTTATCAATATTTATAATACACACAAAAGCAAATTTGTCTATTAGCTTATTTCACTATCAACCCAACTTGGCAAATCATTTGTTGCACCAATTTTGCGTGCAATTTCCTTACCATCTTGAAATATGATTAAAGTAGGTATAGATTGCACTCCATACTTACTTGGCACTTCAGTCCCTTCATCTATGTCGAACTTGCAGATCTTGATCTTGCCTTTCCTATCCTTAGCCAATTGTTCGATACGTGGCATTAGACTTTTACATGGCCCGCACCATTCTGCCCAAAAGTCTATCAGAACAAACCCTTTATAGTCAGTGACTTCAGATTTGAAATTTTGATCATTTACTGATATAATATCATCACTCATAAAATACCTAAATTTTTGTAAATATAGCGCATCAATTAGCAACTAATCAACTAAATTCTTACCGCAGAGCTTGAAAAATTGCCCTAAAGTGTTTTGCACAAACAAAAAACTTCTCACAAATGATTACATCTGGTGGTTAAAGATATCCACGTTTTCCCAACCCATTAAGTCTAACTCAATACGAGTAGGAAGAAATTCAAAACACTTTTGGGCCAATTCTTTTCTATTTTCACGTTCCAGCATTAAGTCTAGCTTTTCCTTTATCTTATGGAGATACAAAACATCAGATGCAGCATAACTTTTTTGTTTGTCTGTCAAATTTTCATTTCCCCAATCAGAAGATTGCTGCTGCTTATTTAGTTTGGTATCAAGCAGCTCTAAGCACAACTCTTTTAAGCTATGATTATCTGTGTAAGTGCGAACTAAACGTGAAGCTATCTTTGTGCAATAGCACGGAAGTGCCCAAGTTTCCAAGTAATGACGTATTATGCTTACATCAAATCGCGCGAAGTGAAATATTTTAGTTATATTTTTATCCTCTAATATTTTTCTCAAATTTGGCGCTGTATAATCGTTCTTGAGTTGAACTAAGTGAGCGTTGCCATCATTAAAAGAGAGCTGCACAAGGCATAATCTATCTCTGCTATGAAGTAGCCCCATTGCCTCGGTATCAACAGCTATAGACCTTACATCATCTGGTATTGAACTAGCTGGCAAGTCGTCTTTATATAAAAATATTCCCATAAAGCTTTGTGGAATAATTAAAAACTTATGATAATCAAAAATGAGCCTTAAGTATACGAAAAGATCATAGAAGGAACCACGCAAATTTATGGGCTCTCACATTTTTCGTGTACACGGGGGTTTACAAATTGCTGTATATGCCTATAATTAAGTAAATTTAGGTTAATTTAATTGCGGGAGTAGCTCAGTTGGTAGAGCGCAACCTTGCCAAGGTTGAGGTCGAGGGTTCGAACCCCTTCTCCCGCTCTTTACTTTCAAAATCATTTCGTCAAAGATTCCTTGATAAGTTTTGCCAGCCCCCTTATTGTAGTGTTAAGGGTATTTTTTGGCAGATTACATAAAATTATAGCAGCTGCATATCTGGGATCCCGCCGCGAACCGTCATACCGCGATTCATTCGCGGTATCTCTTAACATGGATCCCTTATTTAACCGTCATACCTTAACATAGATCCCGCTAACACGTAGCGGGATGACGGTTGTCAGGGTGTCATCCAAGCCTTGTATCTTGAAAAAAGCATCTAATGTTTTAAGCTTAAGCATTAGATGGAGAAGGGAAGAACTCTGTATCAGGACTTAGATATAAAATCTGTACTAAAGATAAGAGTTCCCTTCTCAAAAGTATAGGCTGTACGGTATCGTAGAAAGACCTGAATGGTTCTAATTCTGTATTCACAAGACTAGCCTTACTTTTCATTTTAAGTAGTAACATATGGGGTTATATATGATCAACAACTTTCTAGGAATAGACATATCAAAAGATCGCTTTGATGTCTTTCTTTCATTCATAAGTAAAAAAGGAAAGCGTGAAACTAAGAAAAGGAGTTTTAAAAATGATGATCATGGATTTCAAAGTCTGCTGAGTTTTCTACAAAAACATAATGTGGAAGAAGTAAAAGCTTGTATGGAATCTACTGGTTGTTATGGTGAAACCTTGGCTGAATTTCTACATAATGCTGGACATTTTGTTAGTGTTGTAAATCCTTATTGCATAAAATGCTATGCAAGAAGTAAGCTTATACGGCAAAAAAATGATCAGATTGATGCAGAGATTATAGCTGATTATTGCCAAAAACAAGAACCTTCTCGCTGGACTCCACCATCTCCTGAACTGAAAAAATTAAAACATTGTAAGCGCGTTTCGGCTTATATAGGTAAAAACCTAGAAATTTGATAAAGACATAAGGTGCACATAGTGCAAAAAATTAAAAATAAAACGCCAACTACGTTGTTTTCTTGCTGTTTAATCTGCACAGATGAAGATAACTGAATACCTTCAGCATCATGATAAGGGGGCTGGCGGAGTTTGTCAAGTAAGTTTTTTGTATTTTAACCTTAGATTTGAGAAATCTTATAGGCTTTTGTTCTCATGAAAATTATGTTCTCATGAGTAAATTAATGTTATCCTTTTTTGTTGATCTAAAGTTTCTTATGTTCATACACTTACGTGTTCATAGTGTTTATTCGCTGCTTGAAAGCTCGGTTAAAATTGAGGAGCTGATCGGCCTTTGTTTGCGAAATAAAATGCCAGCGGTTGCAATTACTGATTCAGGTAACTTGTTTGGCTCGCTCGAGTTTTCAGAATATGCGGCAAGTAGGGGAATACAGCTAATAATAGGATGCAATATTATAGTTAAACATTCAGAACAAAATTTACCTATATTATTGCTTGCAAAAAATGAGCAAGGGTACACTAATTTAGTCACTTTGGTGAGTGAGTCTTTTAGAAAGCGCAAGAATAACAGCGATATTCCTTACGTTGATTTTGATGAGCTATTGAATTTAAGTACGGGTCTGATCGCTTTAACCGGTGGATGTTTGGCTCAACTATTGTTGGGGCAAGATAAAGAAACGGTTGAAAAACTGCTTTCAGCATTCAATGGTCATTTATATGTTGAATTGCAGCGTCATGGGTTGAATAAAGAGCTAGAGCTTGAAGAAGCTTTGATAGACTTTGCTTATCAGCGCAATATACCACTAGTTGCAACGAACGATGTATTTTTTCCAAATAGGTCTGACTATGAGGCTTATGATATATTAACGTGTATATCGGAGGGGAGTTATGCCCTGGAGAATAACAGAAAGAAGTTAACTACCGAGCATTACTTCAAATCTGTGGCAGAAATGGAGGAGCTGTTCAGTGATATTCCTGAAGCAATTCATAACACTTTAGTGATAGCTAAGCGGTGCTCTTACATGCCAAGAAGCAGGCAGCCTATTCTGCCTAAATTTCCTTGTAGAGAAAATAAAACTGAGAATGAAGAACTGAGGGAGCAGGCAGTTGCAGGATTAGAATTGCGTATAGCACAATCTTCCTCTGTCACCAGAACATCCTCCACTGTCATCCCAGTACTTGATCAGAGAGATTCCAGCGTCACGCGCTGGAATGACAACAGTGGTATCGATCTTAAGCAATATTACGACCGGCTAAATTACGAACTAAGCGTGATAACTTCGATGAACTACGCTGGCTACTTTTTGATAGTTTCTGATTTCATTCGTTGGAGCAAAGCAAATGGCATTCCAGTTGGTCCAGGAAGAGGCTCTGGTGCAGGCTCAATTGTTGCTTGGGGCTTACAGATTACAGACCTTGATCCAATAAAGTTTGGTCTAATATTTGAAAGATTTTTGAATCCTGATCGTATATCGATGCCTGACTTTGATATCGATTTTTGCCAGGAAAAAAGAGACCTGGTTATTGATTATGTTCAGAAAAAGTACGGTTATGTTGCTCAAATAATCACTTTTGGAAAATTGCAAGCAAGGGCAGTATTGCGTGATGTTGGTAGAGTATTACAAATGCCTTACTCTCAAGTGGATAAAATATCTAAAATGGTTCCATTTAATCCAGTAAATCCTGTAACTTTATCGCAAGCGATAGAGTTTGATCAAAATCTGCAGAAAGAACGGGATAGTGATGAGGTAATTGCAAAGCTTCTTGATATATCTCTTAAGCTTGAAGGGATATATCGTCACGTTTCAACTCATGCTGCTGGAATTGTAATATGTGATCAAAAGTTGGAAAATTTTGTTCCTGTGTACTACGATCCAAATTCGGCTCTGCCAATCACTCAATACAGCATGAAATATGTAGAGAAAGCTGGGCTAATAAAATTTGATTTTCTTGGACTTGGTACGCTAACGCTAATAGATCATGTGTGTCGTTTAATTAATCGTGATAGACAAAAGATCGATATTTCTTCAGTTCCTTTAGATGACCAAAAAACCTATGAGATGCTCTCAAGCGGTGATTCAATTGGAGTGTTCCAGCTTGAAAGTTCGGGAATGAGAGAAGCTTTAATCAAATTAAAGCCAGATTGCATTGAAGATATTATCGCTTTAATTTCCCTTTATCGTCCAGGACCTATGGATAACATTCCAACTTATGTTGCAAGAAAACATGGACTTGAAAAGCCAGATTATATTCATCCGTTACTTGAGGGAGTGTTAAAAGAAACGTTTGGGGTAATAATCTACCAAGAACAGGTGATGGAAATAGCCCGTATTCTTTCCGGGTATAGCTTAGCGGAAGCAGATCTGCTGAGACGTGCCATGGGTAAGAAAATTAAGGAAGAGATGGATAAACAACGTGCACTTTTCATCCAAGGAGCAACGAAGAATGGTGTTGATTATGACAGGGCAAGTTATATCTTTGACCTTGTTGCAAAATTTGCTGGTTATGGGTTCAATAAATCTCATGCTGCAGCATATGCGGTTATATCTTATCAAACGGCTTACCTTAAAGCTAATTATCCATTAGAATTTTTTACAGCACTAATGAATCTGAATATTGATGATAGAGATAAACTGAATTTATTTTATCATGCAGCAAAGTTTAGTGGCGTTACCGTTCTTTCACCTGATATAAACAAGTCTCAAGCTGAATTCTCAATAGAGGATGAACGCATACGTTATGGTATTGCTGCCTTGAGGAATGTTGGTTTTTCTATAGCGGAAGGAATAGTGAACGTACGTTCAAGCGCTTGTAAGGACATATGGGAATTCATTCAAAATTCAGGTCATATAATAAATAAGAGAGCGCTAGAAAGCCTGATTAAATCCGGAGCATTCGATAGCGTGCATAAGAACAGAAAGCAGCTATATGAGTCAATGGACATGCTGATTTACTTTGCAAATAAAAACAAACAGGATAGAGAATCAAGTCAAGCTGCTTTGTTTGATAGTCTTGATGTCCTCAAACCGAAACTTGAGAATGTGGAAGATTTTGATGAGGAGGAAAAATTAGAACATGAGTTATTTTCACTAGGATTTTATTTAACTAATCATCCACTTGAAAAATTTAGAACTCTTCTGGAAAAGTTAAATATTGGGTTTATCGGAGAAAATAGAACAGTAAAAACTGCTGGGGTAATATTAAATGCACGTATGAGAACTTCAGAGCGTGGAAGGTTTGTTATCCTTACACTTTCTGATCCCCATAACGTTTCTGAAATAGCATTCTATAATAATGAAATAATAGAAGAAAAAAGAGATTTATTTTCACCAGGAACATTTGTGATAATTGATCTTGAAGCTTCGGAAAATACGACAAGATTAGCAGGCAAGGATATATCTGAGTTTACAAAAAGAGTCACTTCTACAATAAAAGAATTAGTTCTCACCACTGAGTGCACGGATTCGCAAAAAGCCGCTATGGAATTAAACACAATATTGAAAGATGAAGGCAGAACCAAAATAATGCTAAAACTTCTTCTCGAAAAACATAAAGTGAGCATCTTATTACCAGGTGCATACTCAATTGCTCCTCAAGTAATTTATGAAATATCTAACTTAAGCTGGATTAAAGGCGTAGAAATTAATACAAATAACTTGCTTATATAAAAAAGCTTTATATAATGAAATATTTAATCGGTATTAAAGGAAGATATAGTGAATCTTTATGAATTTACTTTTATAGCACAACAAGGATTATTACAGCAAGAAGTAGAGGAGATGGTCCAAGAGCTAGCTGTCTTGTTGAAAAACATTAAAACAGATGTTATGTTCCAGCAAATCAGGGATATTCTGAAAAAAGGAAATGACAAGCTTACAAAACAAGAGTTAGAAGTGCGTGCTGAGAACATTAAAGAAAGTCTAGTTGCTTACTCTGATTTCTTGGAAGATCTTACAAAAATTTTATGGGTTGAATTAGAAGAAGATCTTTCAAATTTGAAAGAAGTGAAGTCAAAAATCGATAAAGAGTTGAAAGATGACCTAAAAGATTTAGGAATAACGCAAGATTTTACAAAATTTCTAGGAGGCAGTACTAAAAGTGCGTTTATCCATAACGCAGTAAATGCTTTGAAGAGAAATATTTCAGAACATCTAATAAAGATTTTTCAAGATATTTTGAAAGATTTTAGAATAAACGGTCCAACTCAATCGAGCAAAGCATTGGAAATGCTTTTGAAAAACATTGAAGCATCAGGATTAATCAAGTATGAACATTGGGGTCTTTTGGATTTTGCATATCACACAAATAAAATGAAGAGCGGTCATTATTGTATAATGTGCATAAGTTCTACTGCAAGCATTCTGGATGAATTTGTGCGTAGAATGAAACTTAATGAGAACGTTATTCGCCACTTTCCTGTGCAGGTTGATAAAATTTTTGAAGGTAAATCTTATATGATGAATAAACAAATTGAGGAGCAAAGCGCATAATGATGAAAAGACGAAATAGTTTTAATAATTCTTACGTATCTGTAAATAATAGGACTGGCTTTAGGCGTTCTAAAGTTTGCCCTCTTGCTGCGTCTAAAGATGAAGACATAGATTATAAGAATATAGATTTATTATCCAAGTTTACCTCTGACTATGGTAGGATATTACCTAGAAGATTAACAGGCGTATGTGCAAAAAAACAAAGGAAGTTACGCTTAGCGATCATAAGGGCACGTTTTTTAGCTCTTATTCCTTACTGTACTAAAAAAGTTTAGGTAATTTATGTTGATAATTTTAAAGGAAAATATAAGGACTTTAGGTAAGCTTGGTGAAGTTGTCAAAGTTAAACCAGGTTATGCACGTAATTTTCTTTTTCCACAAGGAAAAGCGGTGAAAGCTACCAAGGAAAATTTAACAAAGCTAGAGGAGCAACGTTTATTACTGGAAGAAGAGAATACAAAAAGATTAAATGTAGCAAAAGAGCTTGCATCGTCACTACATGATAAGTTTGTGGTATTAATAAAGCAAGCTTCAGAGGATGGTAAAATTTTTGGTTCTGTAACAACACGTGAAATTGCGAAAATTTTACTACAAGAAGGACATGTGATAGATCACCGTAGTTTATCTTTTGGTGGAATAAGCATCAAAAACTTGGGTGAATACCAAGTAAACGTAGAATTACATAGTGAAGTAGTAGTACCAATTACTATATACGTCGTGAAATCCGAAACAGATGCAAATGAGCTAAGGCAAGTAAAATTGCAAAATCAGAAGTCTGAGCAACAAGAGGCAGAGCAAGATGCGAATAAAGAAGCTACTGATGGTGATGATAGCTGATCAAAGATGATCCCTTGTTATAGTCGTAAAGAAATGTCTTCCATGGCTAAGCTGGTGTCATCCCAGTGCTCCCCTCATGTCATCCCAGTGCGTGACACTGGGATCCAGTTTATTTCATCATGGACATTATTTTATGCTTCTAGAATCCGTTGTCCATTGAATAATTTGCAAATACTTTTATATCTGGATTCCAGTGTCACGCACTGGAATGACACCATTATTGGAATAAATCAAAAATGATTCCCCGCTATAGCAGAAAAGAAATGTCTTCCATTTGGGAGGAAAATAATAAATTTAATATATGGCTTAAAATAGAAAAATTAGCGTGTGAAGCTCAAGCAAAGTTAGGAGTGATTCCGAATAATATTGCTGAGAACCTCTCTGGTGCTATTGAATTTGATGTTGAATGTATCAACGAAATTGAATCCATTGTAAAACATGATGTTATAGCTTTTCTGACATATATTGCTAAAAAAGCGGGAGTTGATGTTCGTTATCTTCATTATGGAATGACAAGTTCTGATGTTTTGGATACATGCCTTGCGGTGCAACTGAAAGAGTCCTGTGATATTTTGCTCGAGAATCTAAAAAATTTACTTGCAGCATTGAAAAAAAAAGCTGAGGACTATAAAGATATTGTTTGTGTTGGACGCAGTCACGGAATGCATGCAGAACCAACAACTCTTGGAATAAAATTTGCCAGATTTTATGCTGAATTTAAACGCAATTATCAGAGATTAATTAGCGCGCAAAAAGAGATCTCAATTTGTAAAATATCAGGTGCAGTAGGCAATTTTGCAAATGTTGATCCGTTTGTTGAAGAATATGTAGCGAAAGAAATAGGACTCATACCTGAAATCATATCGTCTCAAGTCATTCCTCGTGATAGACATGCTATGTTCTTTTCAGTTTTGGGAGTGATTGCAAGCTCAATAGAAAATGTTGCTGTTGAAATTCGTCATTTGCAAAGAACTGAAATCGGCGAAATTTCTGAGCATTTTTCCACTGGGCAGAAGGGAAGCTCTGCTATGCCACACAAATGTAATCCTATTTTAAGTGAAAATCTGACTGGACTCTCACGTTTAATACGCAGTTATGTTTTTCCTGCGTTAGAAAATGTTGCATTGTGGCACGAACGTGATATATCACACTCGTCTGTGGAAAGATGCATTGCTCCTGATGCTTGTATAACAATGGATTTTGCTTTAGTGCGATTAACAGATTTGATAGATAAATTGGTGATCAATAAGGAAAACATTGAAAAGAACTTAAATTCTTCAAAAGGTTTAGTTTTCTCACAGCGTGTATTGCTTGAGTTAGTAAATAGTGGTTTGGCGAGGGAAGAGGCGTATAAAATTGTTCAGAGCAATGCAATGAAAGTGAAACAAAACAACAGTGATTTTCTGGCCGAATTGAAACAAGATAAATCCTTACTTGAAGTTATTAACTCTGAAAAACTTGAATCTTTGTTTGATTTGAAGTATTATACGAAACATATAGATCGTGTGTATAATAAGGTTTTTAATTAGGCTGAGTAGCTCAGTTGGTAGAGCAGGAGGATCATAATCTCTTGGTCGGGGGTTCGAGTCCCTCCTCAGCCACTCGAACTAGACTATGTTTAGCAAAAGCAGCGCCCTAAGTGCACTGAGTGGAATAGTGTGACTCAGTGTCAGCTACTTGGAGTGAGTTGTATATCCACTCAGGTGAGGAGACAATGGATAAGAGATTGTGAAAAGGGTTTAGCTTTTGGCCTATGATCTCTTTAAATGACAGAATTTCACTACAAAACTTAACTTTCTTCTATGCAGTTAGCTAAGTCAAGAAAGGTGAATCTATCTCTTGTTGTAAACGCAAGATCGACCACTTTACAATATTGTTCTTTATTCCAACTGAGGTGCTCTGGTAAGTGTGGAATTGATAGATCTTCAAATATTTTTTGCAGGTGTTTTGCAGGTAGTAAATTTTGCTTAATTAAACTGGAAATATTATGCCATTCTTTACAAATAATCTCTTGGATTTTTTGCTGCAGAATTTGCTTCTGTTCAAAAGTTCTTACAAATTTGATATTATCAAAGCACTGAGTTACATGTTTTACATCTAAAGTGGTCGGTTTGATAATCGGGTTTTGTATTGATAATATCTTTTCCTGCAAATTAGCCATGGTAATCGTTGTGACAGCAATTTTTTCGCCATGTAGTAAGGAATAATCTCTTGTTACCATTTCCATTGCGTGAGCTATCATATGCTCTCCTTGGCTTGCAGAATAGCTGCCTTTTGATATTACCATTCCAAGTCCTGAAATTAGTAGAACTTCCATAAGTAATAGGACCACTTTTCTACTTCTTTTAGTAAGCGCCGTATACTCTCTTAGCAAAATTTGCTCCAAATCGCGAACAAGTGTAAAAGGTAATTCATTGTATTCTGTGCCAAGCAACAAATGAGATAGTAGCCAGTCAGCCTGAACTGTTGAACGACAAATGAAATCTGCAAATCCGCTTAATGTGAGACGCAGTGGTGCATTGGCAAGTATGTCTATATCTATATATACTGCTCTTGGAAGATGTGCTTTGAACGATTTTTTATATCCATTTACTAATATTGAAGCATTTGCAGAGGTATATCCATTCATAGAAGCGGCTGTTGGGAACGATATATAATCTTTTTTCTCGAGGTAGCTTGCATATTTGCAGATATCGTTAACAGTGCCGCTACCAAATGCAACTATTAAGTCACTGTCTTTTGCTTTGTTTCTAACTAGATTTACGGTTTCAAGAGAGGCAGCTCTGCTTGGTGTCATGCAAGTAGCTGACACTGGGATCCAGGAAAACAACTTATGGATTCCAGTGTCACGCGCTGGAATGACAGGTGGAGCTGGAATAATTAAGTTAGGAATTTTATTAAGTACGTTTTTGTTTAAAAGTTTTGCTGTATTTTCATCTGCAACTAGAAAGATGTCATTTCCGTGTCGTGTGCATATTTCATAGATATCATCAGCAAGGTGGTAATCTGTTATTACTTCCCTTAGAAAAGTTTGTTCGGTTTGATGTAATATTTGTTTTAAATAGTGCATAGAGTCTTTACAATATAGCAATATAATTATTTTAAGGTTGACATGAAAATTGACCCTGTAGAGCTAACGAGGAAATTGATCTCTTTTGAGAGTATAACACCAAGGGACGGCGGGACAATAGAGTATATAGCAACAATCTTCAAGAAGAGCGGCTTTGATTGTGAGATTTTAGAATTTGGTGATAAAGTTAAAAATCTTTATGCGAAATATATAAATGGAGTACCAAATTTGTGCTTTGCTGGGCACGTTGATGTTGTACCACCGGGTCAGTTAAAAGATTGGGCATTTGGTCCATTTAATCCAGAAGTGAGGGATGGAATGCTATATGGAAGAGGGGCCGCTGATATGAAAAGCGGAGTAGCTGCATTTATTGCTGCTATGGTAAATTTGATTGCAGAGAAGTTTCAATTTAATGGTTCGATAAGTGCATTGATTACCAGTGCTGAAGAAAGCATGGAAGAATATGGAACAAAGGCAGTTTTGGAATGGATGAAAAATAAGCAGAAAAAGATAGATTTTTGTGTGGTTGGCGAACCAACCAGTAGTGAGAAATTAGGTGATACCATAAAAATAGGCAGAAGAGGTTCTGTAACATTTGAATTAATTTGCCATGGAAAACAAGGGCACGTTGCCTACCCAGACCTAGCAGATAATCCAATATATAAGGTAATATCGATATTGAGTAAGGTAAAAAATACTACTTTTGATCATGGTAATAAATATTTTCAGCCTTCACATTGCGAAGTTACTACTATCGATGTTGGAAATAATACTAGCAATCTAATACCTGGCTCAGCAACTACACGTTTTAACATTCGATATAACAATGAACAAACACCGGGTGGCTTATATAAGCTGATTGATGAAATATGCTCCAGTGTAACTAGCGATTATAAACTTTCTGTGCATAGCAGCAGGGACGTTTTCCTCTCTACTCCCGATAGAAATACTGATATTATGCTTGATGCAATAAGTAAGGTTACCAACATTGATGCTATACTTAGCACAAGTGGTGGCACATCTGACGCTGCGTTTATCAAAGATGTTTGTCCAGTGATTGAATTTGGTATAATCAACAAAACTGCACATCAGATAAACGAATGCGTATCAGTAAACGATATACACAAGTTAACAGCTATATATAAGGAATTTATAGAAAATTATTTCAATCCCACTAATAAAATATTGAATCAGGTCAACGTGGTTAGTAATATATCTAGTGGTCCATTGTTAGCTTAGATGTAATCAGATCTCTTGCATAACTGTTGTTTGAGTAACAACTGGTATCATTCCAGCGCAGCCATAAAAATTCCTTGACAAACTCCGCCAGCGCCCTTATCATGATGGTGAAGCTATATTATTTATCTTCAGTCTGTGCAGATAAAACGACAAAAAACTCAATATACTTGGCGTATCATGTTTAATTTTTTGCACTATGTGCACCTTATATCTTTATAAAAATCTGGGTTTTTACCCACATAAGCTGAAACGCGCTTATAAAGCGTTTAAAACATAAAAAAACGCCAACTTAAAAAATGGATAGTGAATAACTAGCTACCCTAGGGTTTCT
>NODE_4_length_55318_cov_368.566256
AATCTTCCTGAATTGTTTATACTTAATCCATGCCATCATACTTTGGGACCATACATCATAATACCTTTACTTTTTTTTTTGAAACAACTGCCAATCCTCTTATTTTTTCATGTCCCGTATATGAAATGCAACTTGTATCCTGAATCACAAGAATCCTTTTATGAGTTTTTGTTCTTTCAACAGTTTTTGCAATATGCGATGTTAAAATATCACTTTCTTTTACATTCTCATTTTGAAAAAAACGATATGCTGCTTTTGCTTCTGACCAACTTCCACATGCTTGATTGATTGAACTTTTAGGTACACTTATTAAACTATCAGCAATATTTACTAATCGATCTGTCAGTCTTTTATCTCCAAGTGCAGCATCCCCCAATTCATTTCTAGCCCATTCATTACCCTTGTTTGCCATTTTTACACCCTCAATATTCACAAACTTTAATATTGTAATACTTTATTTATAAGTCCATTTACATTTGTGGGTAATAGTAAGTTTATAGCTGCTACATGTAGAGGTGTATTGCCAAGCTTATTGCCAATATTGACATCTACCCCTTCTACACTAAGTAATAACTCAACTATCTCCTTATGGCCATTGTTAACAGCTACACCTAAAGGACCTCTACCAACACCACAACCATTGACCTTAGCGCTATTATCAAGAAGCAACTTAACTACTGCTTTATGCCCATTCTGAGCAGCTAGATACAAGGGTGTGAAATTATCTTTGCTTGTTGTGTTAACATCAACCTTTTTTGTGCTAATTAATAGTTCAACTATTTCAGCGTGTCCATTCTGAGCAGCTGCTTGCAGAGCTGTGTTACCAAATGTATTGTCTTTAACATCAACCTCAATTTTTTGAGTATCAAGTAACACCTTTACAACTTCCACATGTCCATTTTGAGCAGCAATATGTAAAGGTGTCTTACCATCAATATAGTCTTTTACGCTAGAATCAGCTCCTGCCTCAATCAACTCCTCTACTGTAGATTTGTTTCCACTCATAACAGCAGAGTGTAAAGGTGTACTGCCTTCGATAGTTCTTGCACCAACATCAGCTCCTTTACTTATTAGTAACTTTACTACGTCTGAATGCCCTGAATAAGCAGCCACGTTCAAGGCTGTAAATCCAACTCTATCCTTGATATTGACATCAGCTTTTGCATTAAGTAACGACCTAACTTTGCTTATTTACCACGAAAAGCAGCTGTATGTAATGGAATACTATCATCTAAGAGCCATTGAAGTGTACTGAACATATTTATCCTCTATCATATACAAAATGATATTATATCAGGATGAGTAGTATTCAAACAAGAGTATTTTATATCATATCCGGCAACCTACTTGAATTTTTTTTCATGCTTGCTATATTCACCAACTTATTAAAACTTCTGGATTCTAGTGTCACGCACTGGGATGACAAGAGGAGCGTATTGTTGCTTAAAGGAGCCATTATGGATATTATTAAAACGATAGAAGAAAAGATACACGATTCGATAGATGTAATTGATATCAACATTATCGATGAATCAGCAAAGCATGCTGATCATTATTTTGCTTCATCTTCAACACTACCTTCACATATCAAGCTAATATTAATATCTGACAGCTTTATCGGAATGAACACTCTCAAAAGGCATAAATTGATCTATGAGTTATTAAAGGGTGAGATAGAGCTAATACATGCAATTTCTCTTCACTTGTATACGCAAGATGAGTACAATTTAAAAAATAAATAATAAAAATGTGAAGGAAGAGTCTATATTAGTTAAAGCAGGAAGAAAATTTAAGGACTATAAAGGTTCTATGAACCCGCCAGTTTATCATTCTTCTACCATATTATTTCCTACTTACAAGGACTACTTAAATGCAGCAAATGGAGAAAGTATATACGATGTAATCAACGATGGTGTTGCAAGGGATTATAGCTACAGTAATGTTGGTACTCCTACTGTTCATTATCTTTCAAATGCACTGGCTGAAATTGAAGGGAGTGGACAAGCGCTTATTTATCCTTCCGGACTATTTGCGCTTACTTTTGCTATTCTAACTTTCGCTAAAGCAGGCTCGCACGTTTTAATTCAAGATAATAGTTATTATAGGCTTAGGAGGTTTGCAGAAAATGAGCTACCAAAAAGAGGAACAGAAGTAACTTTTTATGATCCAACACAGGATATAACTGATTTAATTCAGAGTAATACTTCATTGATAATGATCGAGACTCCTGGTTCTGTAACGTTTGAGATTTCGAATATAGAGCATATAGTAAAAGTTGCTAAGGAACATAAAATTGTGACCGTTTGTGACAATTCATGGGCCACTCCTTTGTTATTTAAGCCGCTTGATTATGGAGTTGATGTTGCACTATATGCGGTGACAAAGTATCTAGCCGGTCACTCAGATTTAGTGATGGGAGCTATGGTTGCTGAAGGTGAAACTTTTAAATTGCTTTATGAGAGCCATAAAAATTATGGGGTAACCATTCAATCGCACGACTGCTACCTTGCACATAGGGGACTAAGAACACTGCACACACGTATGAAAAGGCACCAAAATACAGCAATGGAAGTGGCAAAGTGGCTAGAAAAACATTTAAAAATCAAAAAAGTTTTGTACCCAGCACTTCCCTCCCATCCTCAACACGAATTATGGAAAAGTTACTTCAAAGGAGCAAGTAGCGTATTCAGTATAATACTGGATAGAGAATATTCATGTGAAGAACTAAGCTGCATGGTTGATCATATGAAAATTTTTAGTATTGGTGCTTCTTGGGGAGGGTGCGACAGTTTGATATTACCAATAGATCGTAGATCTATGTCAAGATCTGTAATGAATTCAGATTATGGTGGAAGTTTCATGCGGATATTTTGTGGACTAGAAGATTCTGAGGATTTGATCTCTGATTTAAATGCTGCACTAGCAAGACTGCCATGTTTGAATATCAAAGCTGGCAGATGAAACTGAGAGAATTACTGCATAACATTATTGATGTTAACTTTGATATTGAAATCAAGGGCGTTACATGTAATCCCAAGAGAGTCAAGGAAGGTTATCTTTTTGTTTGTGTGTCAGAAAGGGATAGGATTTACATAGATCAGATATTATCTTGTGGAGCTAAAGCGATAATTGCAAGTGATTGCATAACAGAAGCTGCAAGCCTTGGTATCATTCCAGCGCGTGATGCTGGAATCTGTATCTTCCACCCAAACCCTCAAGAAATATACAGCGAAATAGTCAGCAGGTTTTATCAATTCAAACAGCCCAAATATGTTGCTGCTGTAACTGGTACAAATGGTAAAACTTCAGTAGTAGAATTTTGCCGCCAGATCTGGCAAAATGCAGGTTATAATGCAGCATCTATTGGAACACTTGGAACATGCATCAATAATGGTAGAAAAGGTAATAGCAACAGTCTTACCACTCCAGGTACAGATGACCTTTACGCAACATTGCGTGGTATAAATGTAGAACACTTAGTGTTGGAATCATCAAGTCATGGGATTGATCAATACAGAATCCATGGATTAAAGCTCGCTGCTGCAGCTTTTACTAACTTCTCGCAAGATCATTTAGATTACCATAAAAATCTTGGTGAATATTTAGAAACTAAAAAAAGGTTATTTTACGAGGTATTACCAGAAGGAAAAACAGCGATTTTAAATGCGGATATAGATGAATACTGTGCATTGCTTAAAATAGCTGAAAAACGTGGCAATAAAGTTATAACCTATGGAAAAACAGGTTCTGATATTACTTTATTAGAGCAAACACCAACCCCTAATGGTCAACACCTTACAATAAAAATTGACAGCCAAATTTACAATACATTTTTTCCAGTTTTAGGAAAATTTCAAGCATATAATCTGCTGTGTGCAATTGGTATATCTGGACTGAATTACAGAGAAATATGCGTAGAAAAACTCGTTTCTCCACCGGGAAGAATGGAAAAAGTGAAACCTTTTGCATTCGTGGATTACGCACACACTCCAAGTGCACTTAAACAGGCTCTGTTGTCTTTAAAATGGCACTTTAATAAAAAAATAGTCCTGATTTTTGGATGCGGTGGCAACCGCGATCAGAAAAAGCGTTCAGAAATGGGTAAAATAGCACAAATGTATGCAGATAAAGTGATAATTACAGATGATAATCCACGTGATGAAGATCCGGCAAAAATTCGTCACGATATTTTACTAAATTGCCCTAATGCGCTAGAGATAGAAGGTAGAAGAGAAGCTATAGAGAAAGGAGTAGATATTGCCTATAACGAGGGTATGATTCTGCTAGTTGCAGGAAAGGGGCACGAAAGATTTCAAATCATAGGGAATCAAACCTTTGAGTTTAGTGATGTTGAGGTTATTAAAAATCACGTTTTAACATGCTACCGTTCTTGCAAGCGATAGCACTCTCACTTCTCTTGCACCGGAGTTTAAAATTTCTTGAGAGCAAGATCTTACAGTTGCCCCGGTTGTTACCACATCATCAACTAATATCACAATTTTATTTTCGATAATTTTCTTGTTGCTTATACTAAAAGCCTTTTTTAAATTTTTTTCACGCTGTTTAAGTGAAAGACCAGCCTGAGGGATAGTATGGCGAAGACGTTTTATTGCAAATGGCATATAAAGCAGATTAGATAGCTTACTCAACTCTTTTGCAAGCAGTGCTGCTTGATTATATTTACGTTTAAACAAACGCATTTTATGTAACGGTATAGGAATTATGATCTCTGCGTTCTGAAATGTATCCTGATTAGCTTGGTGTATCCACTTTGCATAGATTTTTACGTAATTCAAATTATCAAAAAATTTGAAATTTATAATCATGTTTCTACTATGTTGATCATAAGCAAAAACTGATCTTAATACTTTAAACGGTGGAGGATTGATGATGCACTTACCACACGTATGAATATTGTCTGAGATTACTACGCCACAAACATTGCAGTAATGCTTAGTTAGAAAATTGATTTTTTTGTTGCATTCACTACACAGATTAAGATTTTCATCAATGATATATTCGCAACTTACGCATACGTTTGGAAATATGAGATTTGTAGCTTTTTTTAGTAAGAGAAGGTTCACAATTCATAAAATATATTATAAAATTTATGTAGTATAGCTAAAGTAACTTAAGCTTACACCCTTTCACTTTTTATTTCAATATAGTTCATACTGCTGAGTGCTGTAGCTAGTGCAACCTACGTCATCCCGCTAACAAGCAGCGGGATGACGGTTGTCGGTAAACCTAAGTTACTTTAGCTATATAAAAGCAGAACTTATAACTCAGTTTGCGGTATACCATTGGCTAAAGTAGTTTCCGAATCACTCCAATGAGATAAACGCTGATATTTTTCTGGTTCCTGTATTTCACTCAACTTACTTTGCACTTTGTCACAAGCCCACACAAGTGGCGTTATGATTGACGCAGCAGCCCAAATGATAGCAGCACAAGCATAACTTACAATCTTATTAAATACTCTAGCTACTGCACTAGCACAATCTTGCCCAGCACTTAAAAATGCATTTGAATGATCAACTAATGATTTTGCACTTGCTTTTAAACAATAGTCCCCTGTTATTTTTGACAATAACTTGGCTGGAAAGTATGACAAATATGCTAGTATCAAACATAAAGGTTGCAATATTATGTTGGCTGCTAAAACAGCACCCAGTGTACACAATGAATACACTCTCTCTGCTCTGTGGCCCACGTATTTACAATTATCATTTTTATAATACTCGTTATAATTGTCTTTACTCTCAACTCCAAAAATTACATCTTTCACAGGGCCTAATATATTATCAACATAATGTACAGACTTATAGAAACTATTTTCTGGAACTAGTGTGCAATCTTCTGCTCTCTTAGCAGGTACAACTCCATATTCAACGTACCTTCTAAAGTATCGATATACTGACATTACCCTCTCCAAATCATAAATATGCAACATAGTCAATAATGATTAAGAAATAGTTTATAATAAATACGTTTTAAGATACCTGCCTGTAACACTTTCTGGAATTTTTACCACTTCTTCTGGAGTTCCAGTAGCAATCACTTCTCCGCCTTTTATTCCGCCCTCTGGTCCGATGTCTATTATATAATCTGCAGTTTTTATAACGTGCAAATTGTGCTCGATAACTATAACAGTGTTTCCCAGATCGACTAATCTATGGAGTATTTTTAGTAAGTTATTTATATCTTCAAAGTGTAATCCAGTTGTTGGTTCATCAAGAATATACAATGTTCTTCCGGTAAATCGTTTTGATAGTTCTTTGGACAGCTTTATTCGTTGTGCTTCACCCCCAGACAACGTTGTTGACGACTGTCCGAGTTTTATATAGCCAAGCCCCACTTCCTGCAAAGAAATCAACTTTTCTTTTACCATTGGAAGGTTTTCAAAAAAATCACAAGCTTGATCTATCGTCATATCAAGGACATCAGAGATTGATTTTTCTTTATAAGTAACTTCCAATGTTTCCCGATTATACCTTCGCCCTTTACACTGCTCACACTTCACATAAACGTCCGGTAGAAAATGCATCTCTATCTTTAAGTGCCCATCACCTTTACAAGCCTCACACCTTCCCCCTCTGGTATTAAATGAAAACCGGCCTATATTATATCCCCTTGCTTTTGACTCCGAAAGACCTGCAAACCAATTTCTTATATGAGTAAACATACCGACATATGTTGCTGGATTTGACGCAGGAGTTCTACCAATTGGCGACTGATCAACTTCTATAACTTTATCTATATATTCAAGGCCTTCTATTCTATCACACTGACCATACCTTGCAGACGAATGATGTATCTTATGTGCTGAATATTTATATAACGTTTCTATGACTAAACTTGATTTTCCCCCTCCTGATATTCCAGTAACACAAATAAGATTCCCTATAGGAAATTTAACGTTTACATTTTTTAAGTTATTTTCACATGCATTTATTACTTTTATGAACTGAGTTGTTTGCTTTCTTCTCCTTGGAATTAAAATTTTTTTCTCTCCACTCAAATATTGCCCTGTTATGCTCCCCGAATTTCTTTGCACCTGGTCTGGTGTTCCTTCTGCAACAACTTTTCCACCATTTACGCCAGCTCCAGGACCAATATCAATCGCATAATCAGCAGCCATTATTGTATCTTCATCATGCTCAACAACGATTACAGTGTTACCCATGTCTCTTAAGTTTTTTAGTGTGGCAATTAACCGATCATTATCGCATTGATGAAGGCCTATCGAGGGTTCATCAAGCACGTACAGCACTCCTGTTAAACCAGAGCCAATTTGCGAAGCAAGTCTGATCCTCTGACTCTCGCCGCCAGAGAGAGTGCTAGATTCTCGATCAAGTGTTAGGTAATTCAACCCTACATTCTTTAAAAATGCTAGTCTCTTGATTATTTCATTTAATATTTTACTTGAGATTTGCTTCTGTTGTTCTGTGAGCTTGTCTGGCAAATTTTCAAACCATTTAAGGGATTTATCGATGCTGAGCCCTGATATTTCACCTATATGTTTGCTATCAATTTTTACTGTAAGCGCTTCTTTTTTCAATCTATAGCCAGTACATTCTCTGCAGTAAGTGACAGAGCAATATCGCTCAACAAGTGTTTCATCATAATCCATCTGGTTCTCCAAGATACTGATCAAACCTTGAAATTTATTAGAGCCAAAGAGTATCATATCTTTTACTTCTTGATCTATGTTCTTCCACGGAATATCAAGGTTAAATTTGTAGTTTTCAGCCAGTGATAGAATTGCACTTTTTAGAAATCCATAACCTGTGTGCACTTGACGGAACATTGATCCCACTGGCTTTAAAGCACCCTCAGATATTGAAAGAGTTTCATCCGGTACTATTAGCTTTATATCAACACTTAGTTTTTTACCAAGCCCATTACACGAACCACATGCACCGTAAGGGCTGTTAAAAGAAAATAATCTTGGTTCTATTTCCTCAAGAGTGAAACCAGACTCGGGGCATGCAAAATTCTCTGAAAAAGTCAGAATTTGACCATTTTTATACTCGGAATTATGGTTGTCAGGTAGGTTTACTATTTCTACATACATTAGACCATTACCAAGTTTTAGTGCGGATTCTATACTACTTGGCAGTCGATTTCCTATATCGCCCAATATTGATATTCTATCTGCAACCACAAAAACGTCGTGTTTCTTGTTCTTATCGAGTTTAGGCAAGTCATCTACATTGTACACTTCACCATCTATTTTGAACCTTACGTAACCTTGTCTTTTAATTTCCAATATCTCTTTAAGATGTTCTCCCTTTCTACCACGCACAACAGGGGCAAGTATATATATCTTAGTTTCTAAAGGTAACGCAATTATAGTATCTACAATTTGAGACACCGTTTGTTTTGTTATTGGTAATCCAGTTGCAGGTGAATAAGGAACTCCTATTCGTGCATATACTAAGCGCAAGTAATCGTAAATTTCGGTAACAGTTCCAACTGTTGACCTTGGATTTTTTGAGATCGATTTCTGGTTGATAGATATTGCAGGAGAAAGGCCTGTAATCGACTCAACATCTGGTTTATCCTGAATGTTGAGAAATTGACGCGCGTAAGCTGACAGGCTTTCAACGTACCGGCGTTGGCCTTCCGCATAAATTGTATCAAAAGCAAGGCTAGACTTGCCAGAACCACTAAGCCCAGTTATAACAACCAGCTTATTTTTCGGTATATTGACGTCTACACCTTGCAGATTATGTTCCCTTGCGCCCTTAACTCTGATAAAATCGTCCATACGTCACGTATTTTTAACCATTATAGCCTCAAAATACATGAACTTACAGTAACTTTCCACTGATTTTTTAACTACTACGGAGAATGAGGTAGCTTTTGATAAATTGCTATCCCATTGCTTGTCGGCGAAATCTATGCGATGTACAGTTGTGTGTCAGCTACTTTGATGACGGGAAAAGGGCTACTTGGATATCACCTCTTCACAAAAATTTTATCAGTAATACGCATATCAATTATACTCCAATTGCTGAAAGTAAAATCAGTTGTATTTTGCAAGTGGTTTAAATAGTCCCATGCACTATAAGGGTTATCTTCAGGCAGTTTCACTGTGGAATCGTTATCAAGTATGATATTCCATCTTCTATTCCCTATATAAGCAAAGGAAGAAATGTGGTCACTTAATTGAGTTTTACTCTCTAACACATCTCTAACAAATTCTAGGTTTGATAACGAGTTTTGTCCTGTAATTACAATAAGATCATCTACTGGATAGTCATCTACGATCACTTTGCCTTCGAAATCAATTACCGAGGTTTTGTTATTATCTTTCCAGAGAGCAAACGGTTTATGCTCATCTATATTAATGTGTAGAGTATTGGGCAAAATTCTGTGAACTCTTACGTATTTTATCCATCTGCTTACAGATTGTATACTATCTATAAGTTTTGAGAGTGATATATACATGATAGGTTGCGTTCTATCTACCAAACTTAGAATGTCCTTTTTGTTTGTAAATTTATTGCCGCTCACGACTACTTCGTCGATTGAAAATCCACTACTGAGTAATAAACTAGATAGGCAGTCATTACACCAAGCAAAGTAGCAATTAAATCGATTTATTATTTTATCGAGTGAACTATAAAGTACTAATGTAAAAAAAAGCGCAGTTATAATAACGAAAGCGCACTTGCGCAAAAAACGCCTTTGGCTTCTAGTAACATTGTTCAACATCTGCTTGATCTCTAATACTCTTGTGCTGTAAACTGTCTTCAACAATAATTTTAACTAATTCATTAAAATCAATTCCTTTTGTCGATTTTGCAATTTCTGGCACTAACGATAACTCAGTAAAGCCAGGATGTGTATTAATCTCAAGCATTTTTAAAGTGTTATTTTGGGGATTATAACGAAAATCTGAGCGGGAAATAGTTTTGCATCCTAAAAATTTATGAACTTTCAGTGCGTGTTCCAAGGTCATTTTATATATGTTGTCAGGAATTTCAGCAGGAAATATATGTTCTGCAAATCCATCTGTATACTTTGCTTCATAATCATAGAATTTATTTTTTGGTCGTACTTCTATAGTGCCAATTGCTTCATCCAGCAATGCAGCAGTGTGTAATTCTACACCTGGAACGTATTCTTCTACGATCATCTTTTCCATTATAGTAGAACTATTATCTTTCAGTTCTAAGTAATCCTCGTGCGAGAAAATTATGTACACTCCAATACTTGAACCTTCATTAATTGGTTTTAAGACGTACGGATAATTGATTTTAATATTATTTTTTAGTACATCTTCTCGGCTAATTACATAACCTTTTGGAGTATCAATACTAAGGGACCGGAATATATGCTTTGACATCACTTTATTCATAGCAACAGCAGAAGCCATAACTCCTGAGTGTGTATATTTTATACCTAAAATCTCCAGTAAACCTTGAATGCAGCCATCTTCGCCATAAGGTCCATGCAGAGCAATAAAAGCAAGTTCAGGATTAATTTTTCTAAGCTTTTCAGCAACGTTGCTGTCAACATCTATTTCTATTGCATTATATGAAAGGCTATCAAGCGCCTTCTTTACTGCTTTTCCGCTCATAAGTGATACTTCTCTTTCACAAGAAAATCCACCACTTAAAATTGCTATAGTTGGAATCATGGGCATTCTATGTTTTACTACATAGCATATATAAAAGATGCTCTTATCTTCAATAGAAAAAACGCTTTGAAAAATCCTCTATCCTATCCACTCTGAGAAGCTATTATCTTCTTATACTTCCAACCAAGCAATAACTATTCATACCATCTGGGTAAGGTCACGCGCTGGAATGACAATAAAGAGCATATGGTTATGCAAGAAGTCTATTTCTTACCCTTAATCAACTCTAAAGCCTTCTCCAAATCTATACTCTCAATATCTGCACTCTTGCCCAAAGCAACGTTTGTTTTACCGCATTTTATATAGAATCCGTACCTACCGTTGCAGATAAAAACTTCTTTTCCCTTTTCATTAACCCCGAGAGATTTTAACTCTTTGCGTGGACTGTTTGCAATAATTTGTACAACTTCGCTCAATTCTGTATTCAGCACCTCTTTGGAGCTTTTCTTAAGAGAAAAGTATCTACCATCATAGAAAATATAGTACCCAAATCGCCCAAGGCCTATTTTTACTTCCTTTCCGGTTTCTGGGTGTTCTCCAATTATTTTTGGCAAGGAGAGCAACTGAGTAGCGGTATTTAGATCAATGTCATTAACATTTATATCTTTTGGTATAGAAACCGCCTTTTTCTTTTCTGACTCATTATTAAACTGCAGGTAAAGCCCAAAAGGACCCTTTTTAATTACTACCTCTTGTCCTGTTATATCATCTATACCTAAACTTTTTGGATATTCTGAATTGTCGTTACTACCTGTAATTTCTTTTGTATGGTTGCATTCAGGATAGTTAGAACATCCAAGGAACACCCCGGCTTTTCCAAAGTTCAATTTCAATATGCCATCAGAGCAAGCAGGGCATTTTGTATTCACCTCTTTTTTTCCTTCTTCTGAACAAAACCAATCGATTACCAAATCGTGAATGCCGCTGAAAACTTCATCATGCGTCATTTGCTTGACAGAGTTTACATGACCAAAAAATGGCACCCAAAAGTGGCCTAACTCTTTTTTCCAATCTGCATGTCCATTTGAAATTAAATCAAGCTTTTCTTCCATTTGTGCTGTGAAGTCATACTCTACACAACGCTGAAAAAAGGTTTCTAAAAATATAGTAACGATTTTACCGCGGCTGCTTGGAATAAATCTTTTGCTATCCAATGAAACGTACTCACGATCTTGTAATACCGAAATAATTGTTGCATAAGTTGATGGGCGACCTATACCGATTTCTTCCATTTTTTTTACGATACTTGCTTCACTATAACGAGGTGGCGGTTGAGTGAAATGCTGTTTTGGCTCAACTGAAATCAGCTTACACGCTTCCCCTTCCTTCATGGCAGGTAGCAGGCCTTCATTTTCGGCTTCCATGTTATCTTGATAGACTTTATAAAAACCATCAAAGAATATACTTGATCCACTTGCTCGCAGAATTACTTTCTGGTCAGTAGAACTAATTTCAACTACCACTTGATCAAGAATCGCCGATTCCATTTGACTTGCAATGGTTCTTTTCCAGATTAAATCATACAATTTAAATTGCTCTGGCGTTAAGTAATCCTTAATACTACCCGGCGTTCTACTTATATCAGTTGGACGAATTGCTTCATGTGCTTCTTGAGCATTTTTGACCTTTTTTACATATTTACGAGGAGACTGCGGTAAATATTTATCACCATATAATGACTTAATTGACCCTCTAATTGAGTTTATAGCCTCATCTGCAATATGAAACCCATCTGTACGCATGTAAGTTATCAACCCTACAGTTTCACCACCAATATCGATACCTTCGTATAAATTTTGCGCTACTCGCATAACATTTTTCACATTAAAATACAGTTTATTCACTGCATCTTGCTGAAGACTTGAAGTAATAAATGGAGGAAGTGGGTTTCTCTTAACTTGCTTGCGTTCTACTGTGCTTACAGCATATTGCCTTGACTCAATCTCCCTGACTAAGTTCTTTGCTTCTTCTTCATTCTTAATATCAAATTTTTCTAGCTTTTTATTGTCATAGTGGCTTAGCATAGCAAAAAAAGCCTCATCTTTGCTATTTTGCATTTCTGCCTTTATGCTCCAATACTCCTGTGTTATAAACTTACTGATTTCATCTTCTCGTTCGCATATAAGCTTTAATGCAACAGACTGCACTCGCCCTGCAGACTTGCTTCCCGACAATTTTGTCCACAGCAGAGGTGATAAGCTAAATCCAACTAGATAATCCAAAGCTCTACGTGCTTGTTGTGCACGCACTAAATCCATATTTATTTCACGTGGATTCTTTATTGCTTCTTGAACTGCTCTTTTCGTTATCTCATTAAAGACTACTCTATAAATGTTGCTTTTATCATTGATTGCTTTCTTTTCTTTTAATGTCTCTATCACATGCCAAGCCATTGCTTCCCCTTCTCTGTCTGGGTCTGTTGCAAGATATATATCTGATGCTTTACTTGCTGCTTTTACTAGCTCTTTTATATACTTTTCTGCTTTTTCAATGGTTTCATACTTTATAGCAAAATCATTATCCGGATCGACAGAACCGTTTTTTGCTGGAAGATCCCTCACATGTCCAAAGGATGCAGCTACTTTGAACTCTTTACTCAAATATTTACCTATCGTCTTTGCTTTTGCAGGTGATTCAACTATTAATAACGCCATACTGTTAATTATTTTAGTACTTAAAGATAATATGTTGAGAAATATACAATGAAAAGTAAAAAAATATTTTAATAGGTCTTGTGAATTTTACAAAGTCAGCCCGTATCCTATTCAATTTATAATGGCAATAGTAAAAGCTCAAAATTCCTCTTAGATCTTTAAATAGTTTCTCAGCTTAAATGTGATTCAGCGTGTATGGAATACTTAATCTCGTTGCACGTGGGCAAGGTCAGTAAATTACTATAGGGAGCGGAGATAAAAATATAAAACCATTACAACAAAACCAGGTGCGTTTATATATCTAAATAGGTTAAAAATAGGCTAATATAGAAGGTCTGTGTATACTAATAAGACTAATTTAGAAAGAGCTTATAGTATACACTTTATAATTTTAATTATGCAATATTTTTGATTCAGAATGTTTAGTAGTAAACACACTAGAAAATACACTCTTAACAGCAGCACATGTACTCACATCAGGATTTTTTTGCTTTTCTTCGTTAACCTTTCCATAAAATCTTCCAATACCATAACCTACTAATGCACCAACAGCAGTGGACACAATAAACACTGCAACGGCAACATTAAGTGGCGTTAAAGTAGCTGCTCCTGTAAGATATGCTATTACTGCACCAGCAATTGCACAAATACTTATAATGCCTATGTCATTATGTTTAGGCGCTGGCGGAGTTTGTTAAGCAACTTTCTATATAATATTTTCTAAAATAAATAGACTTCTCGCATCCAATTTCAGCAGCGCGTGACACACAACTGCAATGACAAGGTGTTGCAAGATAAACATCATGTTCACACGAAATACTTGACTTCACGTGTACTAAGAAGCATTTTATATATGTTGTGTGCCCGTAGCTCAGCTGGATAGAGCAACAGCCTTCTAAGCTGTGGGTCGTAGGTTCGAATCCCACCGGGCACACTCTTTTATCAATACTTTCTATAAATCTTTAAGTACTCTGGTACCACATTTTCAATTGCTAATGGTCGAACCTTCATTGTTTCAAGGTCAGCTGACCTTTCGATTGAACTATTCATCATAACTTTCACCTGATCTTGAGTAAGCACAGGGTTCGTATCTCCGGTTATTGGTTTTAACAGCATAGAAATAATTTTATTTTCTAAGAAGAAAGCTATCAACTTTGCCATTGGAAAAGATACATTGATCAATAAACACTTTCTGTTAGTAACATTCAGAATAAACTTTAATAAGCTTTTGAAAGAGTAAATTTTTGGTCCACCTATATTATAAATTTTTCTGTCTTGCTTATTAAAACTGATAATACGATATACCACTTCAGTTAAGTCTGTTACACATATTGGCTGAAATTTAGTTATTCCACTGCCGATCAACGGCAAAAAAGGAAGAATAGTTGCTAATCTTGCAAACTTATTAAAGAAGTTATCTTCTTTGCCAAATACAAGACTTGGCCTAATTATTATTGCTTCTTGAAATGCTGAAGTTACAGCTTTTTCACCTTCTAATTTACTTTGAGCATATTTTGACAGTTTACTATTTTCTACTCCCATAGCAGAAAAATGTATCATCATAAGTACATTTTTCATTTTTGCAGCTTTTGCTATCCTTTCAGCTATTTTAACGTGAACAGCGTAAAAATCGTGCTTTTTTGCTTCATATAATATTCCCACTAAGTTTATAGCTACATCACATTCTTCCATACCCTCCAGAACTGATTTTTCATCAAAAAAATCGCCTTTAAATATTGATATTTGTCCTAAATTGCCACACAATTTTAAACAAGCAGCTTTTTCCTGATTACGAGTGAATATCTTTATCAAATATCCTTCTGCTGCCAAGCGTCTTACGATGTGTTTCCCTATAAACCCCGTTCCACCAAAAATAATTACACGTTTTGTCACGATTAAAGTTCCTAACAATTTATTACTGTAAATTAATACAATGATTTTACTTAATATTCTATTATGAATTCTTGTATAATAAGGTCCATTTTCATTCCTCGTGAGCCTTTAACTAGAATTGCGTCATTATTCTGAATAATGTCAGCTAAATTACTTTTCAATTGATTAGAATCATTAAAATGTGCGCCTCTCATATTATCTGGCAAAAGCTCATGCAATTCTAACATAAATTTACCAACTGTATAAACTTTATCTACATTATTTTCTGTGATAACCTTAACCAGATCTGTATGAAATTTTATGCTTTCATCACCAAGTTCCAACATATCACCAAGCAAAGCTACTTTTCTCTGATTAGAATATGTACTCAAAGTTTTTATTGCAGCTTTCATCGAAGCAGGGCTGGCGTTATAGGAGTCATCAATTAAATGTATGTATTTTCCATTGTATTTGACTTTATGAATATTGCCTCTACCTTTCGTTGCACTAAAATTCTTAAGTGCAAGTGGTAATTTTGATAAATCAAGTCCGAGGCTTTGCACAACTGCTGCAACAGCAAGTAGCGAATAAGCAAAATGCTCACCTTGCACACGTAAATTACAGTTTATAGTTTGATTATTATTTAGTCTTATTTTAAAATTTAACCCGTCATCGTTGCTTATTATGTCTAATAAGCAAACTTCAGCATTTTTATCTTTACCGAGGCTTATTACATTTCTATTGGCGCGTGATGAGAGATAATCATAATATTTATTATCTCTGTTCAAAATCAAAGTACCGTTATTTTTCATACCATATAGAACTTCTAATTTTGTTTGTGCAACGTCAAATAGTGATGAAAAATTTTCAACATGCGCAGGTCCGATGTTGGTAATAACTGCAATATTTGGATTACTAATCTTTGATAATTCTTTTATTTCACCAGCTTTATTCATTCCCATTTCAAGGATTAAGCACTGGCAGTTTTTTGGAGCTTTTAGAATTGTCAAAGGCAATCCTATATTATTATTCAAGTTACCTTCGTTTGCATGGGACACTCCATATTGCGATAAAACAGTGTGCAGCATATCCTTTGTAGTGGTTTTCCCAACACTGCCTGTAATTGCAATAACTTTAGCATCAACAAGAACATTTCTAATGTAGTATGATGCCATACCGTGCAAAGCTTTCAGGGTATCTTGTACAATAATGAGAGGGAAATTTTTATATTTATCCTCACTCACTATTGCAGCGACAGCCCCTTTTAAAAACGCTTCATGCAAAAAATTATGGCCATCAAAATTCTTTCCCTTGAGGGCAATAAATAAATCACCTTTTTTTATGCTTCTTGTGTCCGTTGAAATATTTGAGCTATGTATCCAATTATAACCATTTACATCTGTTCCGCCAGTTGCGTCAATGATATTATTTGTGTTCCATTTAAACATAATTTAGAGAGTATTCTTTATAATAAATTGAACAATAAAAGTAGCGAAAATACTACATGTTTTAGACAATGTATAAATAATGGTTGCAATCCCTATAATTCTATCTTATAATGGATATAGAAGTTTAAATTTTTTCGTCTATAATTAAAATGTATTTAGTTGTAGAAAGTAACTTGGAGGTATGTATGCCAAAAAACGACCAAAATGAAGAATCTACTTCTATACTAGCTAAAGTTGGTAATGCAGCTTCGGGAGTAGGAAGTTTTCTGGGTAGAGGTGTAAAAGTCCTAGCCAAGGGTGCAGTATACCCTATATGGCCAAAGAATTGGTTTAAGTCTTGGGATGAAATGCGGCACGACATAAAAAATGGTGGGCGTTATATTATTGGCAGCCCACCTAAAGAATATGATCCACCTATAGAAACCACACAAGCTAGTAAGGATCTTGGCGTACAAATAATAGAGCAAAAGAAAGGGACAGGAAAGGTAACTTTTTTAGCGTCAAGGACTCTTACGGGAGATATACCTTATTTGGACGATGAACAATTAGGTCAAATAAAGAAAAACCTGCCAAATGTAACTATTTTCAGAGAAGAAAACAAAATTGTAATTGAAATTAACGTTGAGGAAATAGCTAACACTATTAAAACTAATCCTGATAATAAAGGCAAGAGCGAGAAAGAAATAAAAGAGCTTGTTCTTAAAGGAATTGCTAATAAAGTTGAAGGCGACCTCAAGAAGTTTGCAGAAATCACTGGTGGAGAATTTAAAGTTCACACAGACTTGAAATTGCTGTATGGTATTGCAGAAAAATTGTATAAGGAATATGATAATCAAAAGCAGTCATTAGAAAACGCTGTGAAGTCTAATCAGACTTCAGAAACTCTGGCTTTATCTGCTAGTGATAGGAGCGAGGTATTGGAAGCTGCTGAAACATTTGTAGATAGTAGTAAAGGAGAGTTATTAAGGAAAACTGCAAATTGGCAGAATAAAGTTGAGCAGGGTTCTGAAAATATAAGGAGTAGGAGGTAAAGTTATGAGTTATAAGGGGAGTATTATGAATGAAGTTAAAATAGAGGAAAGACATCATAGTTTAACTGTTCCTGGGGATATGTACTACTTACAACCAGGAGTTATTACTGGAAAAAGGGTAAATGAAATAGAAACCTCTTTTTTGGAAGAACAGCAGAACATGGTAAAAGCAAGGGAACTTGTAAGCTCTTTAAATCTTGAAAATGCTTCTGGTGAAACGATAAAACCACTATCTACACCTAATGTAGAGAAAAACGAAGGAAGAGGGAAAGGTCGCTCTTAAAATATGAGCAATGAAGTTTATGATAGCAATAACATCTTTGCTCAAATATTAAGAGATGAGTTACCTTGTGAGAAGGTATATGAAAATGAAAATGTACTAGCTTTTCGCGATAAGTACCCTGATGCACCAGTTCACATTTTAGCTATACCCAAAAATCAATATATTTCATACGATGATTTTATTCTAAAAGCTTCTGAAGAGGAGATAGCAAATTTCTTCAAAACTGTAAGAGAGATAGCACATAAATATAATCTAGAAAAAACAGGGTATAGGTTAGTCACTAACTACGGTGAAAATGGAGAGCAGGTTGTACCACATTTTCATGTGCATATTTTAGGTGGTAAAAAGTTAGGAAAGCATGTAAATTCATAGTGTTATATGTTTTGTTAAATGAGCGAATATTTAACCATAGTAATCTTTATCTGCGTATCAATTGTAGTATCTTTTGTTTTAGGTATATTGCCTATGTTTCTTGCAGTGAGTAAGCCAGATAGTGAAAAACTTTCCACATATGAGTGTGGCTTCAACCCACTATCCAGTGCAAGAAAAAATTTTGACATTAAATTTTACCTAGTTTCAATATTATTTATAATATTTGACTTAGAAATTGCTTTTCTTTTCCCTTGGGCTGTTTCTTTATCTAAGATAAGCTATGGTGGATTTTGGTCTATGATGGTATTTCTTGCAATACTCACTATAGGCTTTATCTATGAGTGGTGTAAAGGTGCATTAGAGTGGGAGTAGTTTATGACAAATCAAATTCTATCTAATGATGACTGGGGTCGTTATAAAAAAGAAGGGTTTCTTGTCACTAAATTTGGTGATTTAACAGATTATGTAATGAATTGGGCAAGGTCTGGTTCATTGTGGCCAATGACATTTGGTCTTGCATGTTGCGCAGTTGAGATGATGCATACTGCATCCAGCCGTTATGATCTTGATAGATATGGCATAATGTTTCGTGCAAGCCCACGTCAATCAGATGTGATGATTGTTGCTGGCACACTAACTAATAAAATGGCAGCAGCATTGCGCAAGGTTTATGATCAAATGGCAGACCCAAAGTATGTTGTTTCTATGGGAAGTTGTGCAAATGGTGGTGGTTATTACCATTACTCTTATTCAGTAGTCCGAGGCTGTGATAGAATTGTGCCAGTTGACGTGTATGTCCCAGGATGCCCACCAACTGCTGAGGCGTTGCTATATGGAATGTTATGCCTACAAAATAAAATAAAACGAACTCAAAATATAAAGCATGGATAAAACTGGAAAATATATACAAAAAAAGCTTAAATGCAAGTGTATTCAGAAAGACGACGGTACTATTGTAATATATTCAGCTTTAGGAGATATTGAAAAGCACTTACTCTTTCTACGTGATGATGAAGAATTCAGGTTTGAATCATTAATTGATATTTTTGGAATTGACTATCCAAATAGAGAGAAGCGTTTCGAGCTAATATACAATCTGCTCAGCATTGTGCATAATATTAGAGTACATATAAAGCTTCAGTTATGTGAAAGCGACATGCTTCCAAGTGTAGCGAAGATATTTAGTACAGCTTCGTGGTTTGAGCGTGAAGTGTTTGATATGTATGGAATAGAATTCTCGGATCACCCTGATTTGCGTAGGATTCTAACAGACTATGGATTCAAAGGTCATCCAATGTTAAAAGATTTCCCTCTTACTGGTTATGAGGAAGTAAGGTATGATATAGCAGCAAAAAAAGTTGTATATAATCCTATAGATTTACCACAAGATTTTCGTATGTTTGATAGCCTATCGCCTTGGGAAGGCGAAACCATAAAAGTAAATACAAAGGAGTAGAAAATGACAGTACAAAGAAAAAAAATATCTTTGATCGGTGCAGGAAATATCGGTGGAACTCTCACCCATATGATTGTACTAAGGGAGCTTGGTGATGTTGTTTTACTTGATATCAGCGAAGGCATTCCACAAGGTAAGGCACTCGACATTGCAGAGTCATCCCCTATTGATGGATTTAATTCTGGTTTAACTGGAACTAATCAATACAAAGATATAGAAAATTCTGATGCAATCATCATAACAGCAGGTATTGCTAGAAAACCAGGAATGAGCAGAGATGACCTCCTGCAAACCAATGCTCAAGTAATGAAAGAGGTTGGTGAAAATATTAAAAAATATTCTCCAAACGCGTTTGTAATAGTGGTTACCAACCCTTTGGATACCATGGTTTCAGTGGTGCATAAATTTTCAAACCTTCCAGCTAATATGGTTGTTGGAATGGCAGGAGTGCTTGATTCTGCCCGTTTTCGTTATTTTCTTGCAAGTGAACTAAATATTTCAGTTAAAGATGTGTCTGCTTTTGTGCTCGGTGGACATGGCGACACTATGGTACCACTCATTCACTGTGCCTCTGTTGCTGGCATTCCACTTACTCAAATTATCGATATGGGTCTCATTACGCAGAAAAAAGTTGATGAAATAGTGAAGCGCACTCGCAATGGCGGTAAAGAAATAGTTGATCTGCTTAAGTCTGGATCTGCATACTACGCTCCTGCGTCTTCAGCTATATGCATGTTAGAGTCATATTTAAAAGATAAAAGGCATATATTACCATGTGCTGCTTACCTTAATGGTGAATATGGTGTAAAAGATTTGTTTATTGGTGTTCCTGTAATTATTGGAAAAAACGGAATTGAAAAGATCCTAGAAGTTAAAATGAATGATAGTGAACAAGAAATGTTTAATAGATCTGTAAATGCAGTAAAAGAGCTAGTGAAGTCTTTAAGCTTATAAGTAAATTAGTGGTTTTATAGAGGCTTAAGTTGTATCCGTTCAGCAGAGTGGTTTAAGAAACAATAGATAGGAGATTGTGAAAAGGCCCTTTGTTTCCATGTTAAGTATAACGAAATTATCCGTTTAAGTTCCCCGCTTCGATTGGGTAAAATATGAATTTTTGCGATAAACGACATAATGCCGAATTTGCCGTTCAGCGTGGTTATTTGTCAGCGGAATATTTTCTGGGTCATCTAAAAATTTCCACATCATTCTTTCAGATTTCAAAATATTTTTCGCAACTCGAGAAGCTCCAATTGCTTCAGGTAGTTGTAATAGTTTAGACTTCGTGGTAAACATGTTGCCGTCCACTTCCGCCTAAGAAGTATAATGCGGCTTGACAAATTTATTGTCATCTCAGACCGCGGAGAGAACCATATGCTACTTTTAACTTATGTAAAATTACCAAGGATTATGGAGAAGATATGCTGTTTTGATTTGTGTGAAAATTATTGTTGACTTATGTGCAATTAGAGAATCCTAAAATATCGTTCAAAAAGTGGATAAGGATATTCTTGTTTTTTCCCGTTCCAAAGATTTTTTTGAAACACAAATCATTGCGAGGATCGAGAAATTTTGATGGCCAAAATGCTTGGAAAACATTAATAATTATACACACAATTATTCAACCATATTTTTGAAGATAGCTAGGCAGCAACTTTCTGTATTTATTTTAAATTGAAGAAAGCTCAAATGAAAGATCGTGTTTTGCTAAAAATCACAGAATGCAGTCTGGTTACGTAGATTTTTCCCCATTAGACAATAGCCTGTTTACAAAATTTTCGTTACAATAATCGTCTACAAAACAATTCTATCATCTTTTTATTCATTAGGTACCCTATTTCTTGTTAAAATACTGGAGTTCACCCTCTCTCTTATTATTCTTCTAATCTATAGTTAGCGTTCAAAACCATATTCGAAAAGTATCTCATATGTTTCCGGATTTTTTTAATGCTGTTTATTTCATCCTCAACATTGCCTCTACCTTTATGAACTAAGTAGCAGCATTAAAAATTATAACGTATTCCTACTTCTAGAATCGCGTCCGGTATTTGTACTGGTGGTTTAAAGCCACTTAGTTGCCCGCCTGCGGTAATACCAACTGTACCAACTATCTGTGGAGCAATTTCATAATCAACACCGACCTTTAGTTTATAGGAAATAGAACCCAGTATTTTATCTACTACAGATGCCTTCTCTTCAGCAGCTCCAGCAGCTTCAATATCTTTGCTTGCAGGTTCACTTGTACCACTGTTACCAAAGCCAAAAGGTATTACTTGTAGGTATCCTCCTAAACCTCCGCTGACATATAGCTTAACGGGATCAATATCAAGGTCGGGGTAATAACGGTAATTTGCTAATAAGCTAGCCCCCATTTTCTTTTCTTCTTTACCAAACATATCACTTATGTCAGTGAGAACCTCAAGTTCAAACTTAGAGTTTTTGTCATGATGATAACCAAAAACAACGCTAGGTTTTATTTTTAAGCCACCACCCCATCCAGCACCAAAGTTTAAACCTGCATAGTACTGATCTTCTGACTTACTTGCACTATTATTAGCTGTACCTGCTAGAGATGAAGTGAGCAACACAGCTAAAGCACATAATCTTTTCATTTTCATATAACTCCTCATACAAAAAAATATATAATGCATAAGTATATATCCTTTATATTAAAAAAGATATAATCGCATGTTAAAAAGAGTATAACCATGAAGTCAAAGATGCGCTACGGATTTTTTATATAACTATATTTACTATCTTATTTGGTACAGCATATACAGTGCGAACTTTGCTTTGATCGATCTTACTGGACACAGAGTCTATCGCTATTTTCTTCAATTCTTCTTGAGGTAAGTTAATTGCCACCTTGATTGTTGTACGTAATTTTCCATTGATTTGCACTGCTATAGTTACCGTATCGTCAACTAATAATGATTCATCAGCTTTTGGCCAAGGTTGACCTCCTATTCCTTGCCATAGGCTTTCAGCTAGATGTGGTATGAATGGTTCGATTACTCTGATTAATATACATATACCTTCATCAATAAGAGATTTTCCAGTTTTTACGTCTATTTCAGCTATTAAATTCGTCATCTCACGAAATTTTGCCACTACACAGTTTAATCTGCAGTTTTCCAAGTCATCTGTAAGTCCGTGTAAGAGTTTATGAATTTTTTTTCTGTACTCTAGAAGTCCACCCGTAACACTTTCATTATCATAGTGTATATTTACAGGTCTTAGCTGCATGACCATACGCCACAATTTATTTACATAACGAGAACAACCTTCCACGCCATCATCGGACCATTCCATATCTTTCTCCGGAGGAGTGTCGGACAACACAAACAAGCGAGCAGTATCAGCACCATACTTTTCTATGATAAAATTTGGATCAACTGTGTTCTTTTTCGACTTGCTCATTTTCTCGACTTTTCCAATTTGAACCTTAGCTCCTTGTGCAATCAACTCTTTTGCTTCTGCGGGAAATAGCCACTTACCATTTTCGTCTTTATAAGTTGCATGGCAGACCATTCCTTGAGTGATTAAAGTAGAGAAAGGCTCTTTAATATCAAAATAGCCACATTTGGTTAAAGCACGGCAGAAAAATCTTGAATAAAGCAAATGCAGAATTGCATGTTCTATCCCACCTATATAATAATCAACAGGCATAAAACGATTACATGCATCTTTGTTTACTGATTTATCCCCACTACAGAATGCAGCAAAATACCAGGAAGATTCAAAAAAGGTGTCGAATGTATCAGTTTCACGCTCTGCTTGCTTTCCGCACTTTGGACAATCAACAAATTTCCAAGTTGGGTGCTTATCCAGCGGATTGCCACCACTTGTAAATTCTACATCTATTGGTAGAACTACAGGAAGGTCTTTTTCTGGCACTGGAACAGTTCCGCAATCTTTGCAATATATGATAGGTATAGGGCATCCCCAATAACGCTGCCTTGAAATCCCCCAATCGTGCAAACGATGGTTTATTGTTTTCTTACCTATCCCTTTTTCTTTGAGCTTTTTAATAATTACTTCCTTTGCTTCACTAACCATTAATCCGTTTAAGAATTCGGAGTTAAACATTACCCCATCACCAGTATACGCCTCCTTTGTCATCTGAGTAGCTTGACACTGGGATCCATTGTAAGAATTCTGGTCACGCGCTGGAATGACACCTAAGTGGGCTGAAGAAATAACGGGAATAATCGGCAAATTGTACCTCTGCGCAAATTCAAAATCACGCTGATCGTGTGCAGGGCAACCAAAAATCGCGCCTTCTCCATATTCCATCAACACAAAATTCGCTATGTAAAGCGGCAATTCCTTATCAAGAAATGGATGTTTGACGTTTAATCCGGTGTAAACTCCTATTTTTTCATCGTTCTCTCTTTTCGATTTTATTTCTTGGATCCCAGTGTCAAGCACTGGGATGACAACAGAAGAACCATTCTTTAAATCCTGCACAATAGGATGCTCTGCTGCCACTGCACAAAAAGAAGCCCCAAACAAAGTATGAGGATAAGTTGTAAAAACTTTTAATTTCTTATTCAGGCCAACTACTTCAAACTCTATAGTTGCTCCTTCAGATTTTCCTATCCAACGCTCCTGCATTGTTTTGACTTTTTCTGGCCAATTTTTCAAACTTTGCAGGCACTTGAGTAAATCTTCAGCGAAATCAGTAATCTTTAAAAACCATTGGGACAACTTACGTTTTTCAACAACTGCACCTGATCGCCATCCTTTTCCATCAACCACCTGTTCATTTGCAAGCACTGTTTGGTCCACTGGATCCCAGTTAACCCATGATTCTTTTCGATAGGCAAGCCCATGCTTTAAAAAATCCAGGAAAAATTTTTGTTCGTGTTTGTAATAATCAGGCTCACATGTGGAGAGTTCACGCTCCCAATTATAAGAAAGACCTATAGATTTCAACTGTGTACGCATATTATCTATATTCTCTTTTGTCCATGTTTCGGGGCTAATATTGTTGTCCCTTGCTGCATTCTCAGCTGGTAATCCAAACGCATCCCAGCCAATTGGATGCAAAACCTCAAATCCATTAGCTCTCTTGTAACGCGCTATCACATCCCCTATTGCATAGTTACGTAAGTGTCCCATATGAATTTTACCAGATGGATATGGAAACATTTCCAACACGTAACACTTTTCTTGTTTACCACTCTTGCTTACAGAAAAATCCCATTTATCTTGATAAAATTTTTCAACACTTTTAAAATCATATTTCATATAAATCCAAATTCAATTACAGTTCATATGCATCAAAGGATCAACCGCTTGGCCATTATGTCGTATTGTGAAACACATCTGTGGATCTTTATCTTGTGTGCTTGATTTACCTGCAGATCCAATTACTTGACCTTGCTTTACTTTATCGCCAATTTCAACATGTATGTTTTTTAAATAGGAGTACACAGTCATGTAATTATCTTTGTGTTCCACTATAATTAAATTCCCATACCATCTCAGCCCTTTGCCTACATATACCACTTTGCCGGGCGCAGAGGCAACTACATTCGTTCCATTTTGAGCAGCAATTTTTATGCCATCCTTACACGTTTCATCAGAAGAGGTAGCTGTACCTTTAACTGGCATTACAAATTTACAATTTACCTCTACGTTTTGTGCATTATTGTTATCTCTGTATATCCTATTTATGATGGCTTTTCTATTTTCTTTTTTTATTGAAAGATCAACATCTTCCCTAATTAAATGGTACTCTCTTGTATATTCCAGATCTCTTTTTCCGTAAAATTCTTCGCCTTTAAGCAGCACAGGTGAAGGTTTTTGCAGGCCACAGCTTACCAATATTGCCGATAACATAAAAAACGAGGCTATATGCCACATTCTAGATATACAAATTTTCACAAAACCTATAGTGTTTCATGTTTGTTCGTTACTTTCCTCATTATTTATTTTACTAGTTAAATAGTCTCTTAAATCGGTAAGTTCTTGCAACAAATCCTTTGTGATTTTTATATCACTACCAAATTCCTTTTGCACTCCTTTTATTGTATATCCTTTATCATATAACATGTATTTCACTTTCTTTATGGCCTCTATACACTTACGATCATATAGCCTTCTTCCTTTACGCTTTGTAGGCTTAATTTGATGAAACTGACCTTCCCAAAATCTTAAAACATGCTGTTCCAAACGTAGCTCTTCAGCTACTTCCCCAATTGTGTAAAATAATTTTACCTTATTCATTGATTGTTTATTGATTTTTTTATAGTTTTTGAAGGTCTGAAAGAAACTGAGTTTCTTGCTTGAATCACCACTTTCTCTGATGTATTTGGTATATTTCCTGGCCTTTCCTTCTTTTTTTTGACCAAGAATGTTCCAAATGATGATATTTTCACCATTCCATCCTTTGCCAAGCTTGTCTTTATTTCGTCCAATATATCATCTATTATCGAAACAGAGTCTTCCTTTGATAATCCTATTTCTTGGTTTATATTTCCAGCTATCGTTGCCTTAGTTACTGTTGTGTCTTTTGTTGTAACGTGATCCATTATTGATAAATATTACAATACGTAAATATAATATAGCAATCGACTCGAGATTCAGCTACTTTATTTTTTAGAGTATGTCTCTTTTGTTGCATAATTTAAAATACCGGCAGCTATCAATATCGCAAATATTGCAAAAAGCGCCATTTGATAATCTGCAAGAAGTGCTAACATTGACACTATAACTCCACTGCCAATAAACATAAACCCATTGATAATGGATGATGATGTGCTAATGTATTTTCGTTTCACAATCTCGCTGCCGACAGTAAAATTAAGCATATGTCCTCCCGCAAAAAACCCGAATATTAACATACAAAAGTACACAACGTGGGCTGTTAAATGGCTGCACAACAAAATAATCATTGAAATACCTTGTAACAGAGCAAAAGCAGAGATTACATGCCTTCTATTTTTAAATAGGGTTGAGATTCGATCTGCAATTGGAGCACCAACTGCAAGACCAAGCCATAGTATTGCGGTTGCTACACCTGACTCCACTGCACCGAGTTCTGAGTTGCTTAGTAACCTTGGAGCCCACAAGGTATTCAGTGCTAAAAATGTTCCAAAAGTAATAGCACCCACTATTGAGGTTATCCAGATATCTTTTAATTTCAGCACTGTGAGTACAGAGCACATTACTGTTCTTATAGAGCTTTTTATTGTGCATTCTTCTGAACTGCTTTCTGGAAGTGTGTTTGGACAAAAAAGCGTAAGTACAAATATCAACACACCAAATAGTATTATGCATACAATCAGATTCTTCCAATCTGCACCTTCGGCAAGCAAGCTAGAAAACAACATTTGAATCACCAAAGCAGAAAGGCTTGAAATTGTCTGCACTAGTGAAAACATTAGTCCAAATTGGGCAGCGGAAAAACATATGCTACTTGTGTGAGCAGCACCAATAAAACCAAATGATGCTCCAGTTGCAATCAACACTTGAGACAAAATCAAATGGGAGAAATTGTCACTATTAATAAGGACAAAAAGCCCCAAGATCATAGTTGATAATGAGAAAAAATAAATTTTTTTACTGGAAAAAACATTAAACGTTGCTCCACTAAAAAATTGTAAGATGGCGAAAGTCCAAGTATATGCTGAATTAGCCAGTGCAACTTGCGCGATTGTAAGTCCAAGTTCCTTTTCAAGATTTACACTTATAAAGGTATAAATTATCTGCATGTTGCTGAATATAACAACCAAGTTACTAATCAGCCAAATGAACCAAGCCTTAGCTCTGCTTTCCATAAGATTTATTTTTATAAGTAATCTATTAGAAATTTAACACTAAGTCTCTTTTAAAACCATAACTCTCTGGTAAGATTTAAGTTTGAACGAAAATATCGATTAACATAAGTCGCTATTGCATATTTTAAAGGTTTCATACACTCACTCCAACATAAACTTAAAAGCAAATCTAAAGTTTTTAAGAAGCAATTAGATTATTATATGATATACTAGTAGATTAATAAATATAGTAGGTAAATATGCATAATATGAATATAAGTGGTCTACAAAAATTAAAAGAGATAATACACAAGTTTATTAAACGTTCTGATGAATATAATCAGCTTATACATGATGGACAATATCCAGCTTTGTGTTCAGACGAGGCAGAAATAGACTTAATAAAGCTAGAGCAAATAACACGTGAGTTTATTAATGACTCCGGTAATATATCAGAAGAAGAGGTGTTAAAGCACAAGGAGTGCGTCATAATGTTACCAGGGGAAAAGCAATTAGTGGAAAACTTGAAAAAATTAGAAAAAAGAATATCTGATTTCATTGGATCTGTTCATGATTATAAAAATCTTGAACGTGATGGACATTGTCCAGCTTTTTTCAACTACCCTAGAAAAGAAGATTTTATGGTGCTTGCAAAAATAACAAATGAGTTGTTTTCTGAAAAAGATGATTTCGAATTTGTAGATAAGAAAGATGTACCAGATAAGGAAGAGTTGCCTGATACATCTCTAGCAGTTCAAAATACATCAAAAGTAAGAATGCTGAGCTGGTTAGGTTTTTCTTCTTAATGTATGTAAAGTGATACTCTTTTCATACTCTATTTGAGCTGAACGAAGAGTATCACAACTTGAGTTGGTAGATAAGAATAAAGACCTTGTTGATAGCTAGAGTTGGTACATGCATCAAACAAGCTCTACGAAGTTGTTGTCTGTAACGGTGCAAGCCAACAGCCAGGACTTTAGAGTGTGATACACAATCGTACGAACATTTGCTTTTGTTAAGCACAACAAATGATATCATTCAAGTGCTCCAACATACAGCTGTACAAACATTGTAGTTTGAGAGCAATCTCCACAGGAGGGCGACGGTTCTTCTTCTCTATACATCTTTATATTACTACTTCTTAGTACTCATAAAAACTTAATTTCAACATATAAGGAGGGTGTCATCCAAGCAGCAGCTAACACTGAGATCTAGAACATTTTCAATGACAAGATTTATCGTTTGGTTTTAAAAACACTATAGCATACCGTTCACAGAAATAAGAGGAAGATCCGTGAACGATTACTCTCGTTTTTTCTAAAGTATAAACTTAGATAAATCCAACTGCTTCGAAATTGACTCAAGTTTATCTTTTACATACTTGCTGTCTATAATGAATTTTTCGCTATTTTTCTCAGAAGCAATGAAACTTATTTCATCTAAAAGCTTCTCCATGACAGTGTGAAGCCTTCTTGCGCCTATATTTTCCACTTGCCTATTAACTGTAAACGCTATTTCAGCTATGGTTTTTATACCATCATCAGTGAACTCAAGTGTCACATTTTCTGTTTTCATTAAAGCTATGTACTGCTTTAACAAACTAGATTCTGGTTCCTTTAATATTCTTATTAAATCTTCTTGAGTAAGTGCCTTAAGTTCTACCCTGATCGGTAATCTGCCCTGCAATTCCGGTAAGAGGTCAGATGGTTTAGACTGATGAAAAGCACCAGATGCAATAAATAATATATAGTCTGTTTTTACATGGCCATACTTAGTTGTAACAGTTGTTCCTTCAAGTAATGGTAACAGATCGCGTTGCACTCCTTCTCTGTTTACTTCACCTTTTACTTCTGTACGCGCTGCAATTTTGTCTATTTCATCCAAAAATACTATACCGTCATTACTAACAAGATCAATGGCTTCTTTGATTATCTTATCTTCATCCATTAGCCTTTCACTTTCTTCATTAATTAATATTTCACGCGCTTCTTTTACCTTCACCGTAATAGTTTTTGTTTTTTTGCTCCCGTTAAACATCTTGCCCATTATTTCTGTTACATTCATCACACCAACTTGCCCACCTGGCATGCCTGGTATATCGAAAGTAGGTAACATACTCTTGCTCTCTCTGACGTTAATAGAAACTTCTCCGTCCTCAAACTCTTTATTCCTCAACCTTTCTCTAAAATTTTTTTTACTCTCTTCGGTTGCACCTTCGCCTACCATAGAGTTTACTATTGTTTTCTCAGCTAAAATTAAAGCCTTTTTAGCTAAGGCTTTATGGGCTTTCTCTTTAACTAAAACTATTGCTGCATCAACTAAATCGCGTATTATCGAATCAACATCACGTCCAACGTATCCTATTTCAGTAAACTTCGTTGCCTCAATTTTTATGAACGGTGCACCGGCAAGTTTTGCTAAGCGGCGAGCTATTTCAGTTTTACCAACTCCTGTATGACCAATCATCAATATATTCTTAGGTATGATTTCATCACGCAATGGAAATGGGACCTGATTGCGACGCCAACGATTTCTGAGCGCAATAGCAACAGCACGCTTTGCATCATCCTGTCCGATTATGAATCTATCCAATTCTTTAACTATCTTCTGTGGTGGCAGGTCATCTAACAAAACTTGAGTACTGTCATTAACTTGAACATCGCTTTCATTTGAATCAAAACCACTCTTAGTATCTTTATAGAGGTCATTTTTTTCATCGTAGGCGTCACTACTACAAGACTGCCCTTCTGAAAGGGTTATAGGCTGATTGGGAAAATTAGTGCATAAAGTTTTTTGCTTGGAAGACATATCACTCCTCTATTTTTTCAATAATTACATTGTGATTTGTATAAACACATATATCGGCAGCTACCTTCATAGCCTTTTTCGCAATTTCCTCTATTGATATTCCTTTAATATCAATTAAAGCTCTTGCTGCAGATAGAGCAAAATTTCCCCCAGAGCCAATAGCGGCGATTCCATCTTCAGGTTCAAGAACATCACCTGTTCCCGTAATTACTAATGAAATAGATTTATCTGCAACGATCATCATAGCCTCTAATTTCCTCAGATATTTATCCATTCTCCAGTCTTTTGCAAGTTCAACACATGCTCTCATTAATTGTCCTGGGTGCTTATCAAGTTTAGATTCTAGTCTTTCAAAGAGAGTAAATGCATCAGCTGTTGCTCCAGCAAACCCAGCAATTACAGAATCACCAGAGAGACGCCTAACTTTTTTTGCTCCAGATTTTATAACAGTGTGGCCCAGTGAAACCTGTCCATCACCTATTACCACTACGCTTTCACCCTTTCTAATTGATAATATAGTAGTGCCATACATTTTACTGTTGTCGTGTTGAATCATTTTTCTATCACTTTAAATAAGAATCTCATTATACTTTAATCTTTAGTCAAATTTGCTAAATATGTTTAATTATAGCTTATAATATAATACCTTCCTTATAACATTTAAAGTGCAGATGCAAAACATAATTCACCCAGATTTGGAAAAAAGTATAAATAATTGGTTTGAGGCAAAATTTAACGGCCTTACATTGCCATTTTATAGCTCTATAGATCTTAGAAACTCCAGCTACAAAATTGCCCCAGTGGACGCTAATTTATTTCCTGCGGGGTTCAATAACTTAAGTGAAGAATCAAGAACGATGGCAGCAAGATTGATAGAAAGCTACTTTAAAAGACATCAATACAAAAAGGTTCTTATAATACCGGAAAATTATACACGCAATAAAATGTATATAGAAAACGTATTTGTTATAGAGAAAGTACTGCAGCTCGCAGGTTTTGAAACTAGAATTGGTCTTTTACATAATGAAGTATACAATTTAATAGAACCGTATGAAGCTATTGTGAAAGAAAACTCTCTATTAAAGACAACTTCAGGATTTGTGCCTGATGTTATTATACTGAACCGTGATATGACGAGCCACATTCCAGACATGCTAAAAGACGTAAAGCAAGATATAGTACCAAGCCCACTATACGGTTGGCATAGCAGGCAGAAATTTAAGTATTTTGAAATCTATCAAGAATTAGCGTCCGAATTTTGTAGCGAATTTAAAATGGATCCATGGCTTATTTCTGTGCTTACAGAAAACTGTAATGGAGTTGACTTTAATGATGATTCATCACTAGGAGCAGTAGCGACTAAAGTTGACCAAATATTGTCTCTAGTGCAAAAAAAATATGAGGAATATGAAATAAAAACACAACCTTACGTTTTTATCAAAGCAAGCAATGGCACATACGGGATGGGCATTATAACGGCAACAAGTGGAGAGGAAATATTAAACCTCAATAAAAAAAAGCGTCATAAAATGAAAAAGATAAAAGAAGGAATAGCAATCAATAGCGTTATTATACAAGAAGGTGTACCAACCATTGACGTATTTAAAAGCAGTTCTGCAGAACCGCTAATATACTATATAGGAAATACTCCAACATGTTACTTATACCGATGTAATAGCAGGAAAGATGTATATTCCAGCTTAAACTCCATTGACTGCGAATTTTATGACGTTAGCAAAATAGTGGAAGAAAAACCTCTAGCACTTTGGAATATAATTAGTAAATTAGCAGTGTTAGCATTGGCAGTAGAAATAAAATCTTTTCACCTCTAACCCTTACATTCCCACAACGTCGCCATTGGGGAGACCATTACCATCATAATCGTGCCTAATATGATTAGCGCCATCAAGTTCAGTGGAAGGATCGTCATTGATAGGTTGATTAAACAACTTGTCAAGTTGAACTGCAAGAAATACTGCACTATATATTATGCTGACTGTTACGCTTAAGTTGAAATTATAGATTATACCATTACCTAAGTTTATTGGTATAGTTGGAGTCTCTATCCTTCTTAATATGAAGTTTAATAAACCTAACGACAAAGTTAATGTGCTAATAATAAGGTCCTTCTTACACTCAGCAGACTTTTCAGGATCCTTATTGTCCAGATATTTCTTGCATGTATAATAATAGCTTATAGGTTCTGAAATGAACAAAAATAGGATCGTTGAGGTTAAGTTAATATAACTTATTATGTCTGTATTGCTTCCAGTGCAAAAATGGATGATTTTCAACATCATTAGCGCTTCTATGGTGCTGCTTGCAAGATTAGCCGATTTACCCAAAATTTTTGCTAATTCTTTTTTACCCTTAGGGTCTTTATAATCTTTTACCAAATCCCGTAAGATAAATGCAGAATGGACAATGTATAGGGTAGATGTCGGAAATTTCACCCATCGGGCAACATTCTTTATAAAGGAGATATTGGATCTGTTATTGTCAATAAACTCACAACAAAATTGCAGTGAAATCTTACACAATAGGGCTGTTAAACCTGTTGTGATGCAGATTACCTTCCTGAAATCATGATTATAAATATCATGCACCTTTTGTGCGGGCGTGTTGGATTCCTTTTTTAGCTTGCTTGGCATGAAATAGTTAACAAAATAATAACTCCCTGTTATTCTATCACATAAAATCCTAAAAGAAAAGCCCTATAAATCAGGACTTTAAGGGAGATTTATGCACAAATCGGCTAAGCATTTTATAAACAAGGGATCGGTACTGAGAGTTGGCACGCGAAAGTAATATCCATCCTTGATAATTGCTTTATATTCTATATCAAGTTCAACTAGAGTTTCTGAATGCTCAGAAACAAAAGATATAGGTGATAGAACTACAGGTACACCATCAGCTTTTGCGCGTAATAGCTCACTTTCAGTGCTTGGCTCTAGCCATTTTACAGGACCAATCTTACTCTGATAACATATTGACCAATCTAAGTTATTAATAGCTAACTTTTCTACTATTAACTCTACACTTCTTTCTACCTGTGAAGCGTAAGGGTCGCCCTTTTTAATGATACTAAGAGGTAAGCTATGGGCTGAAAATAGGACTCTTGGCTTATCGATTCTGCTGGCTAATTTGTAATACTTAGTTATTAAATTAGCGTGAGCTTTAATAAAGTCTTCGTTATCATAATAATGGTCGATTATTTTTGTATTGCACTTTAGACCATGGTTTTTAGCATTTTTTTGCCAATTTTCGATGGATGATAAAGTTGTGGTAGTTGAATATTGAGGGTATAGTGGCAGCAAAATTACTTCATCAGGATCAAATTGTTTTACACTTTTAATAGCTTCGTCAGCAAATGGACGCCAATAGCGCATGCAGATGAATACTTTGGTTAGTTTTGGTGTCATTCCAGCGCGTGACGCTGGAATCCAGTTTTTTTTTCTAAATCCCAGTGTCTGGGCACTGGGATGACAAAAGACAGGTTTGTTAAGTTCTTGTTCAAGCGCTTCAGCTTGCATTTTTGTATTCTCCAGAATTGGCGATTTGCCTCCGATTTGCTCATATATTTCTCGTGCAGTATTTTCTCGTTTTGCAGATATAAACTTTGCTAGAAGAAACCGAAAGGGATTCAGTAGATTGATTATTCTCCTGTCATAAAAAAGATTGAATAAAAAAGGACAAACCGCATTCAATGAATTAGGTCCGCCAAGGTTAAATAAGATAACTGCCTTTTTCACCTACGCACTACTACAACAAGGTACTTTTGGGGTGCCTATACGTTCAGCTACAGGTTCATCAAGTATAGATATAGGCACTAAATTTCTCACACTAGCATACAATAAATGGCCAGATCTCTGCAGGTTACTCTTGGTGGATGTGAAGCTCCAATCGAAAAATGTATCGACAAAAAGACTTGGCGCTACTTCAAGAAGTTCAATAGCAGCTAAAGATAGCATTATACAACTTTGCAGGACCTTCAAAAGAACCTTTAGAGGGAAAAGTAAAACTTTAACGAAAAGAGAGGTGCTACTTGTTTCATCCAGTAGTCGCCCTGAGTTAGGCGAATTATACTCGGTGTGTTTTCTATTTTGATCAAAGATAGGAAATTTTATAGTATCTTTCTTAAATTCCGCGTCTATTTCTCCTCTACTATGGTTGGTGATTTTTTCCATTAACTTCTCACGCACATGCCAAGTTCTTACAACAAAACATGTAGCAACCATCAACGCAGCGCATATAAGTGCGCATTGCATGAGGCTCATACTGCCTAGCATAGCTGGCAGCGCAAAACAAACAAATGGCACTATGATAGCCATTTCAAGAAACGGAATAGTATTTCTTTTCATTGCAAAGGCAGCACCTTTTTTTAATTCTGTATTATGATGTGAGCTATATTCCAAATAGCTTAAAAATGCCAAACTAAAAGTCAAAAATCCTTTTGTTCCACAAAAAATTGACGATTTCAAGTTATTGACCAATTTTTTAGCAGTAGATTCAGCTTGTTTTTTAGTGGTAGGCTCAACTTGTTTGGTAGTGTTATTTTTACAACATTTACCCATACAATACCTCTTTGATGATTTATCCTTAACTATAAATAAAAAACTACTTTTATCAAATCAAAATTTACAATAAAATAAATCTATAAATATACTATTTTATATAAGGAAATAATATGGCAATTGAGAGAACGCTTTCGATATTAAAACCTGATGCAGTAAAAAATAATATTACAGGCAAGATAAATTCATATATTGAAAGCTCTGGACTGAAGATTATAGCACAAAAAATGATGTTACTGACAAAAAAACAAGCAGAGCTATTTTATGAAATTCATAAAGATAGACCTTTTTTTGGGGAGTTAGTGGAATTTATGACTTCTGGTCCTGTGATAGTTCAAGTTTTAGTTGGTGAAAATGCAGTAAGTAAATACAGACAAATCATGGGAGCTACCGATCCAAAGCAGGCAGATAAAGGTACAATCAGAGGTGATTTTGCTGATGACATAAGTGAGAATAGAGTTCACGGCTCAGATAGCACGGAAAACGCTCGTAAGGAAATAGCTTTCTTTTTTGCTGAATGTGAGTTGGTGTAGTTCACTTGGATTTTTCTATATATAAAAATTTTCTGGATCCTATGTCAAGCATACATCTGTACGAACGTTGTAATTTTAAGATGGTAAATGGTGTCATCTTAACTAGTGTGACATTAAAATGACAATGACAAAGTTGTACCAAGTAGCTCACACTGGAACTTATAGCTATAATAAGTGTATCCGTTCAGCGGAGCGGCAGAAAATGGTTGAGAGATAAGCGAAAGGGTTTCAAATGATCCATTTTTCACCTTAAATTGTGTAAAGTGTAAAAAAATCAACCACATTACACCATATTTAGCCCGTTTTATTCTAACGATTTTGTTTGTTCAGCTATTTTCTGCCGCTCTGCTGAACAGATACATAATAAGTAACTACGTCATACCGCCGCGGTATCTCAGCCTAGATCCCGCTAACAAGCAGCGGGATGACAAGGTCTTTCAATAACCTGTGTTAGCTATAGAATATCTTAAATCACAGATTTGGTTACTATGCTTCTCCTTAAATTGACCATTTCCCCTAAACGCTATTAGCTTCCTTAAAACTTACATTAATGCCTATTTTGCCTAAACTGAAGCGTCTTTTCCAATTTTTTCTAGCATCAACTCAGCAGCTTTTTGTTCAGCAATCTTTTTACTAGAAGCGCATGCAGAAACTTTACCATAATCTTCTATGCAAACTGATATAGTAAATTCAGGATTGTGCGCTGGTCCAGTTTGTTTTACAAGCTCATACTCTGGTAAAGGCAATTTGTTTTTCTGAGTCCACTCTTGCAGTGAGGTTTTAGGATCTTGAGGGGGGTCAAGCATGCCTTTAGCTAGCTTTTCCCAATATTGGATAATAAATTTTTCAACATTTTCAAGCCCGCCATCAATATAAATTGCACCTATTAGTGCTTCAAGCGAGTTTTCTAAATTTTTTAAGTTACATCTCCCTCCATTGCAGCGTTCACTATTATTCATGATGATAAAGCTGCCTAATTTTATTTCTTTAGCAACATTAGCAATGGTGTTGCCACAAACTAAATCCGTCTTTCTTTTTGCCAATGCTCCTTCTTTTTCTTCAGGAAATAGTTTAAACAGTGTGGCAGATACGACCATATTCAAAACACTATCGCCCAAAAACTCTAGTCTTTCGTAGCTTACAATCTGGTTTTTGCTATTCCTTTTATTTACGCTTGGGTGAGTTAGTGCCTCTTCTAATATTGCATAATTTGTAAATTTATAATCAATGATCTTAGATATTGCATCATTCAAACTCTTCATACCCATTATTTAAAAGAAAAACACTTCCTACCACACCTTTATACCAAAGAATTAGTTTTGTTTTATTAAAATAATACCAACAACTTCCAAAATATACAGTTTAATAGAGCTCTTGCATAGCCATTATTTGAGTAATGATTCATCGATGTTATTCCAGTGTCGGCTACTTAGGTGACAGAGAAGATGTTTAATGTATACAACCCACCACCTCACTAATGTTACTAAATCCATCTCTCCTTATTAGTTCTGCAAGTTCTAGATTAATTTTGTTTACAACTTGAGGTCCGTGGTATATGAGAGCAGTGTACAACTGCACCAAAGAAGCTCCTGCCTTTATTTTTTTATATGCATCAGCACCACTTGAGATTCCTCCGCATCCTACCAACAATATTTTGCCCTTAGTAAGTTTGTACATATCGCTCAATAACTCGGTTGAAAGTTTAAACAGCGGTTTGCCACTCAACCCACCACTCTCGTTGTGGTGGGAATGTAAGTTATTCCGACTGATCGTAGTGTTGCTCACTGTTAATCCGTCAATCTTATATTCCAACGCAAGCTCAGCGATATTTTCTTTCGTTTGCTGATCTATATCTGGTGAGATTTTTAATATTATTGGTATGGATTTAGAATTATCAATTGATTTCCGGGTTAGAGTTACGGATTTCAACAATTCCGATAATTCTTGCTTATTGTGCAGATTGCGTAAATTAGGCGTGTTTGGAGATGAGATGTTCAGCACTATATAATTGCTTTTTCCATATACTATCTTTATTAAGTCAACATAATCGCTGATTTGGTCCTTTGATGTACTGTTTTTTCCTATGTTGATGCCAAAAATGCAGTCATCAAGCTTGGTTTTATCTATTTGTTTAAGAAAGTAGTCTATTCCTTTATTGTTAAATCCCAATCTGTTAATTACCCCTTGATCTTTAATTAACCGAAAAATTCTTGGTTTTTTGTTTCCATATTGTGGATTACGAGTTACAGTACCAGTTTCAATAAATCCAAAACCAAATGAAAGCATAGGCCTTATAACTTCTGCATTCTTGTCAAAACCTGCAGCCAGACCCACGGGGCTTCTGAGCTTATTACCAAAAAAATTCACACTCAAAGATTCTGGTAGCTCTATAGGTTTTCTATAAGGCATTTTCTTTAATGCCATAATTGCCAAAGAGTGAGCAACCTCGGGCGGTAGTAAAAACAATAAATCACGTAATATCATTTTGTAAAACACTTTGCTTATTTTTAGTTTATTTTTTACCATGAAACGCTATAAGAGTATAACCATAACTTGAAAAGAAATTGATTTTACTTATGAATAATTTTCTCTATAGGTTACACACTTAAAGCTACTGTTAACTTTTACAAGATATAGAAAATGAAAGAGGCCGGGACCGGAATTGAACCGGTATAAAAGGATTTGCAGTCCTCCGCATAAGCCATTCTGCCACCCAGCCGTTTTTTATGTGTAGATATCCATTATATCTTTTAGCATAGATAAAGCTTCTTCTTTTTTTCGTTGAAAAGTGTTACGTCCAATGATTGAACCATTACCACCACCCTGCTTAATTTCTTTCGCTTCATTGCATATGTCATTCACTGATTTCGACTCGCCACCAGAAAAAACTACTATTCTTTTTCCTGCAAAACAAGATCTTTTAACATATTCAATTCTTTTAGATAATGATTCAATATTTTCTGTTTCTATTTTCTCCCTTTCCAAATATTTAGTTGGAAGTTTTACTTTTATTATATTAGCACCAAGCAAAGCTGCCATGTGTGCAGCATAGGCAATAACATCAACCGCTGTTTCACCTTCTTTGGAAATTCCTTCACCGCGTGGATAAGACCATAACACTACTGCAAGCCCATAAGATTTGGCTTCAGCTACGATTTCACGGGCTTCTTCCATCATATCGAAACACTTAGCAGAACCAGGATATATAGTAAATCCAACAGCCAAGCAGCCCAAACGCAGTGCATCTTTCACAGAAGAGGTTATTGCTTGATCAGAAGTCAGATTCTTCGAATGCAAGGAGTTGAAACTATTAAGTTTCAAAATAAGTGGGAGCATTCCAGCATAAGTTGAAGCACCAGCTTCAATCATACCAAGTGGAGCAGCATATGCACTTACTCCCGAATCAACCGCAAGCTGAAAATGATAATGTGGGTCATAAGCATCAGGATTAACTTCAAAACTTTTAATTGGACCATGCTCAAATCCTTGATCTACTGGCAGAATCACTAACTTGCCAGTGCCGCCAAGCTTTCCATGCATGAGAATACGAGTAAGATTTGCTTTTACCCCAGGGTTTTCACTTTCGTAGTAGCTTAGGACTTGTTTTACTTTATCACTTATCACTATAATTCGAATTAAATTTAAGTTATAAATTGTAACAAAGATGAAGTTCAATACAAGGATTTTAAACTATATCAAAAGCAATTTTATTTTCTACTTTATTCATATAGATTCTTAATTTCTTTCCTTTTGTTAATTTACGATTCAGTATTTCTTCCGCTAAGTAACTTTTTATCTCTTTTTCAATAAGTCTCTCTATCGGACGTGCTCCCATTTCCTTACTATAACCCATTTGTACAAGATAAGATTTCACTTCATCCTCTACCAAGCAGTTTATGCCTTTTTGTGTCAGTTGCTTTTTCAGTTCTAGGACAAATTTATCCACAATATGCAAAATCACATCCGTACTTAAGTCGGAAAAAGAAATAATCGCATCAAGACGATTACGAAATTCAGGGCTAAAAACCTGTTCTATCGCTTTTTCACTATCACCAATGTTAAAATTTTTATGCCCAAAGCCAACAAAACTTTTGCTGCGTTCAACTGCTCCTGCATTAGTTGTCATAATTAAAATTATATTGGAAAAGTTAACTTTACGTCCGTAAGTGTCTGTAACACAACCATAATCCATAATTTGTAGCAATATATTATAGATATCGCTATGGGCCTTTTCAATTTCATCAAGCAGCACAACACTATATTGATTGTTAGATACAGATTCTGTGAGTAACCCACCCTGATCATAACCTACATATCCAGGAGGAGAACCAATCATCCTTGATATCGTATGAGATTCAATATATTCGGACATATCAAAGCGTATAAGATTCATGCCCATGCTTTCTGCTAATTGTTTTGCTAGCTCGGTTTTACCAACACCAGTTGGTCCTGCAAAAAGATAACTTGCTAAAGGTTTATTGTAATTCCTCAACCCAGATTTAGCAATTTTAATAGAATTAACAAGAGATTCTATTGCCTGCTCTTGGCTAAAAATCACTTTCTCTAGATTAGCTTTTAAAGACTTTACTTTCTGCAAATCATCAGATTCAGATCCACAAGGCACATTTGTAATTCTAGTAATGGTATTCTTAATATCTCTACTATTTACAATTTTACCCCTGTTTCTTAGCAATTTACAATATGCCCCTGCCTCATCAATAACATCAACCGCTTTATCAGGTAATATTCGCCCAGTAATATACTTATGCGAAAGTTCAGCCGCAGACCTAATGGCATTCTTTGTATAATATACTCCATGATACCCTTCATAGTAGTGCTTTATACCATCTAGTATCTTTATCGTTTCATTAACAGAAGATTCTTTAACATTAATTTTTTGAAACCTTCTCGCTAGTGCTTTATCTTTTTCAAAACTAGTGCTGTATTCTCTATATGTAGTTGCACCTATACAACGTAGTGTACCTCTTGCAAGTGCAGGTTTGAGCAGATTACCGGCATCAAGAAAGCTACCACTTGTAGAACCTGCTCCAATGATAGTGTGTATTTCGTCAATAAAAAGGATAGCACCTGGTTTTGCCTCAATCGCTTTTATTATGGATTTTATTCTCTCTTCAAAATCACCTCTGTAGCGTGTCCCTGCAAGGAGTGATCCTAAATCCAAAGCATAAATTATACTGGACCTGAGTGCACTCGGAACACTGCCTTCAATGATCTTGAGTACCAAACCCTCAACTATTGTTGTTTTACCAACACCTGGGTCTCCAACATATAAAGGGTTGTTTTTTCTACGCCTCAATAATATTTCTATAGTGCGATTCAATTCATAATCACGACCAATAACATAATCTATTTTTTTGCTTCTTGCATAGTCATTTAAATTTTTACAATAACTTTGTAGAATTTCCTCATCTTTTAGTAGCTCACCTTTATTTACTGTAGTAGGAGCGTCATTATTTTTATCAAGTTTTACTTTATGATTGGTGGTGTATTCATCTATATCGTTAGAGTATTTCATATTAGATATATGGTAAATCAAATTGGAATCTTTCGCATTTTGTTTCTGCAATAGATTTTCAACGTATAAGTCTTGCCTAGACAAAATTTCTACTAGAACATTTGCTCCATTTATTTCTTTTTTTCCCAAGCTATGAGCCCGTATTATTGCTCTGTGTATTATGCATTGAAACATTGAGCTAGGTTTAACTCCACTGATAATCAATTCAGAACTGCTTTGTAAAAACCCTTTTATATTATAATCATTAGCCTTAATATTGCACCTTGATAGAATGTTATCCATATTGATGATTTCATCGGCTCTGATATTACATCTTGATAAAACGTAATTTACATCCACGTCTTTAGTTAACGCCAGCAATAAATGTTCTACTTTCGCATATTTAAGATTAAAATTAGAAGCAATGAGTAGCGCTCTATTCAAACTTGCCTCTAAGTTTTTGGAAATCATCTCCTATTCTCTTTAAAAGTGGGAACTCATATATAATGAATAGCACACAATTATTAAAAAAATTGAAATCCAGCAGTTCGCTGTAGCCAATTTGAGTCCCCACTCTGGATCTACGTCATAGCACCGCGATATCTCAACATAGATTCCGCTAATGAGTAGCGGAATGACGAGCTTTACGCTTATCAAGTTGTAGGTAAATCCTATTTAATACGCTTTTTCTAGTACTCTGCTTTTCTTCTTAAATGCATTGATCTTTTTTCTACCGTATTTAGTCTTTAACGTACTTAGCCTTTTAAAGACCTTTTTGCTATTACGTTTTTTAAATTGCACACTACAATCAAAATTTGGCTCTCCTTCTTTGTCTGCCAGTGCAGGTAATCTTCTCTTATCTTGAGGTGTAACAAAAGATAGCGCATGCCCTTCAGCTCCAGCACGTGCAGTTCTACCTATACGATGAATATAGTCAGCTTGCGATTGTGGTGCATCATAATTGATAACATGTTGAATGTGGGGAATATCAAGGCCGCGAGAAGCAACATCTGTTGCAACCATGATTTGATTACGGCCACGACGAAAAGAATTAATGACCCTTTCGCGCTTGTGCTGCCTTAAATCACCATGAATTGCTAAAGCGCTATAGTCATCTTTGTGCAATCTGCTAGCTAGCTGATCCGCTCCTTGCTTTGTTTTGACAAAGATAATGATTGATCCTTCGCGCTGACATAGTTGTATAACAAGCTTTCCATATTTTTCTGATTCTGATGCATAAACAATTTCTTGCTTAATTTTTACAGAAGTTGTAGCCTCACAATCAACAGAAACACGTTCTGGTCGATTAAGGTGCTTCTCAGTAAGTTTAACTATATCACTAGGAAGAGTTGCAGAAAACATAAGAGTCTGCCGTATTTTTGGCAGATATTTCATGATCCCTTCAATTTGAATTCCAAAGCCCATATCAAACATACGATCCGTTTCATCAAGCACAAGAACGCTAACATTGCGAGTAATCAAAGTTTTACGCTCAATATGGTCTATAATACGACCAGGAGTACCTATTACAATTTGTGGTTTTTTCTGAAGCTGATTTAGCTGCCTAAAAATAGGCTCACCACCAATCAATAAAGCGACCCTTAGTGCAGAATTTTGAAATAAGAGTTTTCTTATCTCATTTGTTACCTGATGCGCAAGCTCCCTGGTTGGCACGATGACTAAAGCTGAACCAGTGTTAAGCTCATTCAGCAACTTAGCAACTAACGGAATAGCAAATGCCAAAGTTTTTCCAGTTCCTGTTTGAGCAGATCCGAGAATATCTTTACCCTGCAGGGCTAAAGGGATCGCTTGTATTTGAATTGGGGTCGGGACAAAAAGATTATTTTTATCTAGAGCTTGTGTAAGCGAAGCTGGGAGACCCATCTCATGAAAATTATTCACAATACGTTAACCCTATTAAAAGACTTCATAATAGATTAATCTTCCAATCTTAAATTTATTGCAGATTTTTTATCTTCTCCGTTTCTACCGCGCTCCTCTTTAACCTCATAACTCACCCTTTCCCCTTTTATTCCTTTCTCTTTATTCTCTCCTTTAAGTGCCTCAGGCCTTATTCCTGAACGTTCCAACGTGCTAATATGTACAAAAACGTCACCCCCTTTACCTTCTGGCTTGATGAAACCATAGCCTTTTTCGGCATTAAACCATTTTACATTACCAAATTCCATTTAAACAACTCCTAAATTATTAACTAATATTACTAATGTGATGAAAAACTTTGAAATTACGATTGAGAATGCTTTAAGCTTAGCTATTGAAACTAAACCTTTATACTCCATAGTCTATTCTTAACATTACATGACAATAATACACAATTGTTGTACTTGATGCAAATAAATTTTTTAATCGTTAAACGAACCTGCAACCGTCATTTCGCTAACTTTAATCGTTGGTGAATTAAATTGCCCACAAAAAGTTAGATCATCTGCAACGACTAAATTGCTAAACATATCCTTCAAATTGCTAGCAATGGTAATCTCATGTACTGGATACGTTATTTTTCCATTTTCTATAAAAAATCCGGAAGCGCCTTGGCTGTAATCGCCATTGATTAAATTGACACCAAAACCAAATAAATCAGTTACATATATTCCCTCTTTCACTTCCTGAATTAATTCTTCAAACGATACATTACCATTCTCAATGTAGAGGTTACTAGCTGCAGGAATAACTGCAGCATTACTTGCACGAGTTGCACTTCCGGTTGTTTCTGAGTCTAATTTTTTAGCCGAGTATAAGTCTAAAATCCAATTTTGTAATATTCCGTTTTTTACAAATATATTTTTCTTGCTAGTTATCCCTTCTCCATCAAATGGTCTCGATGCTATGCCTCTTGGCAACAATGGATCATCGATAATGTTAATTCTGTCATTGAAAATCTGAGCGTTTAAACTACCCCTCAAGAAAGAACTGTTGCTTATAATACTGCTCCCATTTATAGCAGAAGCAAAACTTTTTACTAGCCCTTTTGCTGCTCTTTTTTCAAAAATAACCGGAAACTTACCAGTTTTAATTGTACGTGAATTCAATTGATCAACTGCTCTTTTTGCTGCCTCTTTCCCTGTTAATTCTGGCGACTTTAAATCACTAAAATTACATGCTATATCATAATCGTAGCCAACCCTCATTTCACTTTCTTTTCCAGCAACAACAGAGACCCAATTAGCAAAGGTTGATTTACTAAACGAGCCAATAAAACCAGAAACAGTTGATAATACCGTATTCACTAAAGCGTATGAAGAAGAGGCTCCTTCAGAATTAGTGATACTCTTATGTGCAAGGGCTGAATTTTCTGCAGCTTCAGCAATTTCTTTTAGGTTATCAACGGTTACAACATTATTATCTGAGATACTTAAATCTGCAGAAGAGATATAATTACCACCATCTGCAGCAAAATTAATGTGAGGATCTTCTGGTGCATTCTTTGCCATTTCTACCACTTGACTTACCGTATCACTCAGATTATTCAAATCGTTTGTAGAAATATACGCAGCTTTGTTTTTACCTGCTATAGCTCTGATTCCTACAGTGCAATTCTTAGATTGTGATATTTGCTCAATTTTTGATAGACGCTGAGAAACTGAAGTCTTATTAGTTTCATATATTGTAACTTCTGCGTCTTGATTCTGCTTTTTTATTAATTTAGTGATATCTGCTGCAATATTTAATATATTCATTTTCTATTCCTTAGATTTTTATAAAGACTCTGCACCACCTATAACTTCAATTAAATCAGTTGTAATTGCTGCTTGACGAGAACGATTATAAAGCAATGCTAATTTGTTCAGCATCTCTTTAGTGTTTCTGTTTGCTGATTCCATAGCAACCATCCTAGCACTATTCTCACTTGTTGCACTTTCAAGTAAAGCAGAGTAAAGAGCAATTACAACGTAATCTTGAACCAAAGATTTTAAAATAAATTCAATATTTTGTGGTTCATACTCATAGCCGTAATCTGTTGTTGGACCAGTCAGAGAATTGTCAATCAAGGATGAGTTTTCACTCCATGGTTTTATTGTTTCCAACATTGGTTTTTGCGTGAAGGTATTATAGAATTTACTATAAAAAACTTTAACCTTATCGTATTTACTTAAATCTATACCATCAACCAAAGCTTCTACGTGCTTTAACGTGATTCCCTTACTATTTTCAATTTTTAAGATACTTTTAGAGTCAAATCTATTTTTACCTACATCAAAAGCTTTTTTACCAAGAAATACAATATCTACTTTTTTGCCATTTGCGATTGACTTATTTACACGCTCTTGACTAAATTTGACAATAGAAGAGTTAAAGTTGCCGCACAAGCCACGATCAGATGCAACAATGAATACTAGGTAAGAACCATCGTTACTGACATTTAGAATTTTTGCCAGTAATTCTTGATCAACTGATAGCATTAATGAAGAAATAATGCTATGCAGCTTAGATATGTGCAATTTTGAATTTGATAATTTCTTTTGGCTTTGTAATAACTTTGCTGCAGAAACCATTTGCATTATTTTCGTGGTTTTCTGTACAGACCTAATATTCTTAATTCTTAAGGATAATTCCTTTAAGCTCTTCATTTTGTATACAACCCTGATTTATTAAAATATATAACTGTTAGTGTCTAAAAGCAAGTTTTTTTGACATTAAAACCAAGTCTAGCTAAGAAACTTGCAGGTTTATTGTTTGGAGATAAGGATTATATTAAGAAAGTGCTCTAACTTCAGCAATATCAATGTGAAAGTAGCCTAATGGTAATTTCTACACTTTGTGGAATTTTATAATATATAATAAACACAATTAAAACTATTACAACTTGAACACTTATGATCCCATTGTTCTAGTTCCCTGTTACAATTTTTACATTTCCAGCCTGGATCAGGCAAAGCTTCTGAGCCCATCTTGTTTAGCCAATAAATTACCTTGTCGTGTTCTTGCAATGTAACCTTGAGTTGTATTACAATAAAGTAGATTGACATGTAATTAGCTTTTTTCATAGCAGTGTCTAAATATTGACTTGCAAGATCATATTTACCTGAACTCATTGAGGACAAAGCAAGTAAACAGTAACTAAAATAATAATCAGGGCGTAAGTTGTATAGTCTTTCAGCACCTTTACTATTCAAATTGATGTACATTTTAGCTGACTGAGAAGTAGGGTTTACTGCATATTCTGCCTCTAGCACTGCAGAAGCTTTTCTGATTTTTCCAAGTTTAATATATAATTCTGCCTTTAAATAATTGATGGGCTGAAAAATTGCACTATAACGTTGTGCTCTAAATAAAGACTTTATAGCCTCCTTAAAATTTCCTTTACTTTCATATTGCTTTGCTAAAGCGCAATAAAACACTGCAAACATTTCTTTATGATCAAAGGGGAGAAAAATATTGAACTTAACTGCTTCCTTCAACCTCAAAATTGCATTAATCCAATCTTCTTTCAATATGTAATGCTCTATTTGAAAGGGAATAGATAGCATTTTATCGTTAATTGAACTAGAGCAATATTCTATAAATTTTTGAAAGACTACTTTTTCTTGTTTGAGGTGAACGATCAGCTTATTGGCCAGAAGTAGAGCTAAGTTACGATTTTTATTTGCAACGTTTGTTAAACCGTTACTGAAAAAGCTGTAATTTCCCGTCTTACCTGAGTTAAAGAGCTTTATTAAAGATAACCTATCGCTCTTCTCATTTAGACTTTTAACTACCTTTTGGGCGTTCTCTATATTGTCTAAGTCTATGCTAAAGAAAGCTTCAAAGAGAAGCAATTCTTCCCTATCCCTTCTTCTATTTCTTATGTTGGCAAATGTTGATGAAATGGAAGAAAAAAAGCGTGCAAGTGCAATTAACAAAAATAATAAAACTACACAAGTAAAAATAATGAAATATAGATCAATACTTATAATGTAATTGCCTAATTCTAATTTTATTACTTCACCACTTACCTTGACCCATATGCCAAATAAAAACGAAAGAGCGAAAATTATAAAATAAATCATGAGATATATTGTAATAAGTGATGATATATTGTTGAAATATTCTTAGAAGCTACAATAAGATCATTCAATTTATTCAGCCATGGTTTGAACTCTGAATGCGTTAAATCTTTTACTGTAGTAGCTATACTTTGCCAATCATTATCGTTTATTGACTCCTCAATTTCCGCAAATTTTACTCTTAATGGATCATTTCGGTCGTCTACCTTTATCCAGTTTGAAATGATTTTTTTAGACAATGTACTTTTGTTGTAATCGATAGTATCAATAGTTTTTTCAAAAGATAACTTCAATTCGTGTAAAGTATTTATCTCTTTCAAATTTTCTAATTCATTCATTGCATTTTCTATCTCTGGATCATCAAGCTCTGATATCAAAGACTTTATTGAATTTATATGGTTATCAAATTTTGCTTCTCGCAATAACGAATTCTTCATTTTAACCACAAGTAATAGCAATTTTGCAAGGTTCTTACATCTTGAGTTATTATCACCTTGCTCACATTGAGTATGCTGACTTCTCTTTAAGTCAAATATCCTTTTTTCCGTTCTAGATTGATTAACTTCAAGCAACATTTTTAATTCATCTATGTTTTCCGTCAAAACTTTTATACTATCATCGCTTTCTTGCTGACTTATTTTAAAAAATACTATGTTATTTATTGTAATATAACTGGCAAACAATAATATAATCAAAAACCAACCTATGTACTTTTGCTGAGTATCATTCATAACGTAGTATCTCCGCAGGATCTTGTGTAGCTGCCTGCAATGCAGGAGCTATTGTCGCTAAAAATGATAAGAATAATGCAAGTGCAGAAATATTTACTACGTCTTGGGGTAATAGTATCACTGGCAAACTTGAAAAAAAGTATATCATAGGATCAAATAGCTTGACGTTAGTAATGCTTTCTAAAAATACTCTAATATTTTCGATATTGAGAGAAAAAACGACACCTATAATACAGCCAAGACAAGTTCCCGCAAAACCAATTAATAGACCACAAGCGCAAAATATGCGCATAATGCTTCCACTTGTTGCACCAAATGTACGCATAATTGCAATCGCGGATTTCTTTTCTTGCACTATCATCATTAAATTTGAAATAATATTAAACGCTGCTACAACTATAATCAAAGTAAGAATTAAAAACATTACATTTCTTTCAGTTCTTAAAGCACTAAAATAATGGCTTTGCTGTGATTGCCAACTTTCAGCTTTCATTCCTATTTCTTTTTCTATAGCATCTGCCAGCTTATCAGCTCTAGTAACGTCGTCTACAAGTACTTCTATATTTTTTATGCTATTTTTATAATTAAAAAAGGCTTGTGCTGATTTTAGAGGCATATATATCAAGGTATTATCATACTCAAACATACCCATATCAAATATTGCTATAACTTTATATTTTTTCATTCGCGGCATTTCACCAAGTAATGCATCAAATTCTTCAGATGATATAAACGTAATTTCGTCGCCATAGTCAACGTTCAAAACTTCTGCCAATCGTGCTCCTATTAATATCCCTTCATCAAATTTTTTCACATCGCCTATAATTATATTATTTGTAACGGTAGTACTATTAAGCAAGTTTTGAGTTAACACACCTCGCACTATGCTACCTGCAATTTTACCATTTGCTGCAATAATGACTTGATCATTGGTCATAGGAGTAGCTTTTAATATACCAGGAATTTTCTCAATAGATTTTGAAACTGCACAATAATCTGAATTTATGTTCCTATCAAAATAAACATTAATATGGCCATCAATGCCAAGTATTGAGTCAAGCAACTTTGCTCTGAATCCGTTCATCACAGACATCACCACTATTAGTGTTGCAACTCCAAGGGCAATGCCGATAATAGAGAACAAAGTCATTATAGAGCAAAATCTGGCATTTTTCGCTCGCAAATAGCAAGCAGCCATAGTAATTTCAAAGGCAATGGACATTACAAAATATTTTGAGGTTAAACATTATATTTTTGAAACTTCGTATAATTGTAGACTTTTCTTTATTTGAAAACTAGAGATTTTTGCTTCCTTAAATTTAGCAGGCTTATAGAATATATTCAATACCTTAACACACAGCTATACGAACATTTGTTTTTGTTAAGGTAATTCATACAGTAAATGGTGTCATGCCAGTGCTTGACACTGGCATCCAGGAAATTTTTGCTTGCAAATAAGTAAACTGATTTGGTGAGCGTAGAAAGCAGCTGATCTTATGCTGAATAAACGTTTTTGATGAGGTTGCATGAAAGCTGGATCCCAGTGTCGAAGCACTGGGATGACACCCTTCCCTGGTAGAGATTTGCCCTCAAATCACAATGTTCGTACAGTTATGACCTTAACATTAGAATTTCAAAATCTTCCATATACATCATCCAACCTCACTATATCATTATCAGATAAATGCTCTCCTATCTGAAATTCAACTATTTCAAGTGGAGAGCTCGTGCTTCTATTTTCAATCCTATGGGAAACTTTCCTTGGAATTTCTATCATATGATCTTTTGCTATAGCGTATTCTTTGTCGTCTAAACTAACATACCCAACTCCTGATAGTACTATATGGCATTCATCTCTATAGTGATGGAATTGCTTAGAAGTGCAGCTTAATGGATTGATAAAAAGATATTTTATAAGAAAATTTTCGCTCATTAAAATTATACTACAAAATCCCCATGGTTTAACTTCTTTCCTTATCACCTTTACTTTCTTAACTTTATGAATAAATGAAATTAGACTTTTGTTTGGTTGCTTACAAGCTCCACCCAATAAATTTTTATTACTTTTTGTCGTTGAAACTGGTTCTTTTTCTCTAATCACATGCTGAAATGACACCGGTTCTTTACTAAACTTCTCACTCAATTCTAAAACTGAACTCCAAGTTCCAACATCCAACCAATCGAAATTAGCTTCTATCATTGCAACGTTTTTTGCTTTCTCCATCACCAAGTAATCAATGGATATGCCTTCAATTCCTGCAAAATCTCGTTGTTTTAAATATAGAAATCTCTCTTGCGGTGTAAAATGTTTAAAACATAAATTGTAAAGATTCAGGGCAGATTTTTTGATCTCATCTATGTAGCGTTTTGCTTTAAACACAAATATTCCAGAGTTCCAATAATGATCGTTACTTAACTTACGCTCGGGTTTTTCTGTAAAATCTTTCACTATATGGTATTTTTCTTTCTGATCATAAACTGCATTTATATAGCCGTATTCAGAATTGAATTCATTAGGCTTAACCCCAAAAGTGACTATAGAGTTAGTTTCAGAGGCTAACTTAGACGCTTTTTGAGTAGAAGCATAAAAACTATTCAAATCACCTATGAAATGATCTGAAGGCAGAATTAACATTGTCTCGTTTTCATTGCAGAGAAGCGCAGCAATTAATATTGCCGCTGCTGTTCCAATTTTCACTGGTTCGAAAATCACTTTATATTCTTGCAGTGCATGCAATTCCTCCATCACTAATGACTCGTACTGTATATTTGTAGCAATTATGGGCGGCATATAATCGCTTTTTAGCCTCAACAAAGTGTTGTGAAACATAGTGTTCTGACTAAATATTTTCTGAAATTGCTTTGGCTTAGATAAAGGCCAAAGTCTGCTGCCACTACCACCACATAGTATTACAGGGCGCATATAGTTAAGAAGATTAATTAAATAATTAACATCTTATACTAAGAGTAAAATGCATGCAAGTTTTTGTTGTGGAATAGTTAATAAAGAAAGTAAATGTTAATTTAAAGTAGTGGCCGGTTAGCGAGGAGGTAATTGAATTTTTTCGTCTTGCAATGAATTCCGTCTGCTTAGTACTTCATTAACATGAGGAGTATCACTCACTTTTTCAACATCTGCTTTTTTAGACCCAGTTATCCTTTCATTGTTTTCATTTTGCAACTTCTCCTCTGAGCTTTTTGCAACACCTGATTCTCTAGATTTATCTATACTTTCACTACTTTTGCTCAACCCCTTTTCTAAGTCTTTTTCAATATCTGGTCTCCTAGCGTCAAGCTCTTTCCATGTTCCCACTATGCTACGTGGCTTATGATCCTTTTGCCCTGGCTTTAGCCTTTCTCCACCTTTAATAACATTAAAGTCACTTTTTACTTCTTCCCAACATCCTTTCAATTGGTGCTCACACATAGTGAAGTAAGCATCACCATACTTCTTCTTATCTGCTACAAATAATAAAATTGGAGCCTTAAGTATGGTAGCTACCATATTCACTAAATTTTTTACTGCCATTGCAGGAGTAAATAAAAGATAACCAAAAGACTTTGCAATTGGGTTTTGTTTGCTTATTAAATGCTCCCCTAACTTTATAGGAAGAGAAGTCAACAATTTAGTACAAACTTTAGCTAAACTTGTAGCAAAAACGATAGGAACAGATATAAGACTTTTATCTAGCTCTAGATTACCATTCTGATCTCTAATTTCTGAAAAATGGGTGCTTAGCTTCTTGTAATCACTAGTGTATAATAATTCTCCATTTCTTCCTTTTTCATCAACAACTTCCTGAACTTTACCTTCTTTATTTTTCACCTCTTTAGTTAGCACAGAAGAGTTAGTTAATTCAAACGGATATTGAGGATTCTTAGTTTTTTGAGCTTCGAAAATTGGCACGTGTTTTTTCAAATCCATTCTCGAAAAGCCTAATGGCTCAAAGTATGACTTATTTAACGAATCTGTAGGAATTTGCTTACCCTGATTGTCTATATAATTGATAGTAAAATAAGATCTATCATTATCTTCATCTTTTGTAACTAAAGATAATCTGAAACTTGGTTGTTCTCCATTCTCATCTTTTTGACCATACAAAAGTTTATAGGTTGGATTTTTATCTTTATCTAGTATAGCATTTCCATGCATATCCCTGTTTTCTATGATTTTAGCAGACTGTACAATTTGATCATAATTTTTTGGATACTGGCATTTTCGTCCATCCTCATATACCATTACCTTTCTAAGGTCTTTGACATAAACTTGAGATTCAGGTGAAGTAAACAGATCCTTTACCTTTAGCGTAAGGTCCGTTCCCCACTTTTTCAATGTCTCTAACATATTGCTAAACCAAAATCACTATAATGCTATAGTTCAATAATAAAACTAGTACACTAATAATATATTAACACAGCACCGGTGATTTTACAAGAAAATATGCCTGTAGAAGATAAAGATTGTAAAAGCGAGGGTTATATAAGTAATGCTTGATAAGTACTTTATGCATGTAATTGTAAAAACCCTCAAAGGTACGCTGTGTATATAATCTTCGCATACTACCTGCATTCCAAGAACTGCGTGCCAAAAAATGCAAAACAACAATACAACAAAAAATAAAAGCTCTAGAGGGTGATTAATAAATTTTTCACTAAAAGACAAAGAGCTATCAGTATAAAATGTGCAAGAAAATGAATAGATAAACCAAGGAAACAGGAACAGTAAAATTACCGCAGAAACACGCTGAACCCACCAATGATGTACTGAATTTCCAGATTGACTCATATAAACATAAATAAAAAAGCCATAGTAGAAAGAAGTAGCGTTACTGTCAGCAGTATAGCACTCCTTGAAACGCCAGTAATTTCTAAATTAAGCCCAACATCCCACAATAAATGACGAATACCATTAAGAAAATGATATACAAAACTTATAAAACATAAGACATAAGCTAATTTAGCAACAGGAGTGAATAATAATGCATTTAAGTACCTTACTATAAGTAACTCAGGAAAGTAAACATGTAATATGAAATACCAAGAAAGTATCATTAATAAAAGGAATAGCAAGATACCAGTCAATCTATGCATAATAGAGAAAAAACTAGTAACTTGTACTTTATATATTTGTAAATGTGGAGAAAGAGGTCTATCACTCATAAAATTCCGTTATCGGGAAATTAAAATAAAGTAGAAGTAAAGACAGCAGTATAGCACATAACAACACCATCATTAAAAATGGTAAGTTATGCGCAAAGCCTAAGGAGGTAATCCAGCTGCAGATTCCCCTACTGCTACCTTGTTACGACTTCACCCCAGTCACCGATCCCACTTTAAATAACTCCCTCCTTGCGGTTAGGTCGTTAGCTTCGAGTGAAACCAATTCCCATGGCGTGACGGGCAGTGTGTACAAGACCCGAGAACGTATTCACCGTGGCGTGCTGATCCACGATTACTAGCGATTCCAACTTCATGCACTCGAGTTGCAGAGTACAATCCGAACTGAGATGGCTTTTAAGGGATTGGCTTAGCCTCGCGACTTTGCAGCCCATTGTAGCCACCATTGTAGCACGTGTGTAGCCCACTCCATAAGGGCCATGATGACTTGACATCATCCCCACCTTCCTCCAGTTTATCACTGGCAGTTTCCTTAAAGTCCCCAGCATTACCTGATGGTAACTAAGGATGAGGGTTGCGCTCGTTGCGGGACTTAACCCAACATCTCACGACACGAGCTGACGACAGCCATGCAACACCTGTGTGAAACCCGGCCGAACCGACCCTATCCCTTCGAATAGGTATAATTTCCATGTCAAGGAGTGGTAAGGTTTTTCGCGTTGCATCGAATTAAACCACATGCTCCACCGCTTGTGCGGGTCCCCGTCAATTCCTTTGAGTTTTAATCTTGCGACCGTAGTCCCCAGGCGGAATGTTTAACGCGTTAGCTGTAATACAGAAAGTAAAACTTCCCATATTTAACATTCATCGTTTACAGCGTGGACTACCAGGGTATCTAATCCTGTTTGCTCCCCACGCCTTCGCGCCTCAGCGTCAGATTTGAACCAGATAGACGCCTTCGCCACTGGTGTTCCTCCTAATATTTACGAATTTCACCTCTACACTAGGAATTCCTCTATCCTCTTTCAATCTCTAGATTAGCAGTTTTAAAAGCAATTCCAAGGTTGAGCCTTGGGATTTCACTTTTAACTTACTAATCCGCCTACGCGCCCTTTACGCCCAATAATTCCGAATAACGCTAGCCCTCTCCGTATTACCGCGGCTGCTGGCACGGAGTTAGCCAGGACTTCTTCTGTGAGTACCGTCATTATCTTCCTCACTAAAAGAGCTTTACAACCCAAAGGCCTTCTTCACTCATGCGGCATGGCTGGATCAGGCTTTCGCCCATTGTCCAATATTCCCCACTGCTGCCTCCCGTAGGAGTCTGGACCGTATCTCAGTTCCAGTGTGGCTGATCATCCTCTCAGATCAGCTATAGATCATTGCCTTGGTAGGCTATTACTCCACCAACTAGCTAATCTAATATAGGCTCATCTAATAGCAATAAATTTTTCCCCCGTAGGGCGTATACGGTATTAGTTGCCGTTTCCAACAATTATTCCGTACTACTAGGTAGATTCCTATACATTACTCACCCGTCTGCCACTAAGTTATACCATAGCAAGCTACAATATAACTCCGTTCGACTTGCATGTGTTAGGCCTGCCGCCAGCGTTCATTCTGAGCCAGGATCAAACTCTCAAATTTAGACTTCAACCTATAAAAGGTTGAGGGTACATCGGATAAATCCGACAAAAAATAATTTAGCTTAATACTGCTGTCTTTATTTCTACTTTAGAAATATTTTAATCTCCAACTATTCAAACAACTTTAAGAATATTATTATGTGATATAATCACTATGTCAATATGTTTTTGCAAATCAAAAGCATTAATGTATAAATATATAACTATTTGGAATATTACCATGAAAAAATACATCTTTCTGCTTGCACTCGCGCCAATGTTAGTTGGCATCACATTATACTTATTGCGCAACATTGATAACACAAAACAATCTATAACTGCAGGTGACAAATTTTACGAAGTATTATTCTTAAAAAAAGATAGTAAGCCGCTGCTAGAAGAAATAGATTCAAATTGGGGGTATTTAGCAAATTTTGAACACGCATTCAATCATATCTCAGATTCAATGCCAACAGACACAGCATCTATTATTTATAATGATTTGGCAGATGATAAAGATGCTCCTAATGTTTTGCGTGAGTTAGCACAATACTTAGAGGTAATGAGCTTACTTCACTCCAACGGTGAAAAAATAAATAAAGATAAAATTGATAATTTAGAATCAAGTGCAGTGTATCCTTATTCAAGCCAAGAAGCCATCGCTATAGTAAAGATACACAATAACGACGTTAAGGGTGCAACTGAAATATTGCGTTCCCTATTAAATGATAGAAAATGCCCTATCCTAATCAAAGCTAATGCACAAGAATTACTCAGGATATATGGGAGTTAACTCATTGGACTTTTTGCATAGCTTTTGGCAGTGACCTTACCCAGAAAAAGTAGAGAGAAAGTTAAGACGTTTTTGGAGTAAAATAA
>NODE_5_length_49829_cov_369.758649
[truncated: 1,162,186 more chars]
