# Supplementary material for: A bioinformatics approach to identifying Wolbachia infections in arthropods
Source: PeerJ. 2018 Sep 3;6:e5486. doi: 10.7717/peerj.5486 (PMC6126470; doi:10.7717/peerj.5486)
Supplement: Supplemental Information 1 — Supplementary figures/tables and code used for data analysis [file peerj-06-5486-s001.zip › Supplement/assembled_genomes/Diabrotica_virgifera_virgifera_2.fasta]

>NODE_1_length_127691_cov_279.327878
TATGCTATTTTGATCTATGTGAAAATTATTGTTGATTTGTACGCAATTAGAGAACATATAGCATAAAATTTATAGTAGAATCATCCTTATATCAGAAAAAGCACACTAACCTAGTAGAAGTAAAAACTACGCTCCACGCAAGAACAGAGTGATTTAATTTTTCTTCGTTTTTGTGATTTCAATATTTCAAGAAAAATCGTGTAAAGCATAAGTTCATGCTTTACACGATATGAATTTCTTAATAGACTCTAAGCGCAACTATAAAAAGAAAATCTTTTCCAACTCAGCACAAAAAGAGGCAGAAAAATACTTTGTAGAGATAGTAACTGATAAGTTTTACAGTCTAAAAACTTCGCAAGCTCTGGACGTACTATCCACTAGGAGGGTGTCATTCCAGTGCTTGACACATAACTGTACGAACATTTATTTGCAAAGGCAGTATGTTAAGTGTTATGGCCGGTTTTGCCTCAAACACAAAGGTGTCATCCAAGTAGCTGACACTGGGATCCAGAAAAATTGATTGTGCACTATACAACATAAAAGCTGGATTCCAGACTGAAATCTGCCACGCAAATTGCCTGCAAATTGCAATGTTCGTACAGATGTGTGTCTGGGCACTGGGATGACAGGAAGAGGCTACTTGGATATTCTTTCAAAAAAATGATAACTAAGATTAAAGCGACAACATGAGGTTTCTCAGCTCTGGAAATTTCATGTCTAGCTGCAAAAATAGATACTTATTTAAAAAATATCCTGTAACTTTCAGTCCTAACTGAAATTCTTGGAATGAGTAGCTGTTTTGTAGGTTATTATTGTATACATCATGTAACATTTGTGGAAAAGGTAGGAGTTTATCTGCATAATAATCTCCTACTTTTTTTGACACTGCTCTACCAGTTTTTGGAGAAATAAATTGTAAATTTTCCTTAACACCTGTTACAGCGCATTTGGATAAGTCTAACTTAAACCCCAATTGCGTAAGAAGCAGAAGCTCTAAGTTGAGGTAATGGCCTTGCCAAAGTTCATTATTGTGCTTAATTATATCGATGAAATATCGAAAGTTATCATACAGTACAACACAAGGTTCACTCTCTGGAAGCACTTTTTCTAAAATAGAGGAGAAAGAAACAATAGTAATGCTTTTTAACCTATCTTGAAAGAAATGATGGAATGGAGACTCAATTAATTCGCACTTAAAAAAACCTAGATTTTCAGGTAACTTAGCACTCCATTCTGCATGTAATAGATTACTTACCTGAAACTTATAATTGCTATTGTTTGTTAGCTTAGTTAATCCCCTGCGCTTTCCATGATTTTTTGTAAATAGAGAAAGAATTAAGTTTTTATCGCCGTATTTTTTAGCAGCTATAATGATGCCTTCATCTTTCCATCTCATTTAGAGTGTATTGACCATATGATATTATAGGATAGTGCACCTAGAGCGTGTAATCCATAAAAATCACTTCCAACATCTAAGTGAAATTGTCTGCTAACAAAAGCAAATCCCACTGACCTTACCCAGAAAAAGTAGACAGGTAGTTAAGACGTTTTTAGAGTAAAATAAAACGTTTTTTCAAAGAGGTGAAAATATGACAAGTAGAAGAGAATACACGACAGAATTTAAATTAGAAGCTATAAAACTAGTCAAAGAAACAGGTCAAACAAGTTCAAAAATAGGAAGAGACTTAGGTATAGATGGTAGTCTATTAAATAAATGGGTAAAAAAATATGATGAAAAAATGTCAACAGCAGATGCATTTCCAGGTAAAGGAAAGGTAGCTCCTTATGGCAAAGAAATGTTTAATTTAAAAAAAGAGCTAGGAAGGGTAACAAGGGAAAGGGACATTTTAAAAAAAGCCTTGGGATATTTTGCCAAGCACAAAGAGTAAAATATTCTTTTATATAGCAATTGCTATAAAATACGGAAATTATGCAGAGTTTTGAATGTATCTGCTTGTAGTTATTATAAATGGGTTGCTAAGGAAAAAAGCAATAAAGCGTTAGCAAGAGAGGAGCTTCTAGCAGATATTCAAAAAATACATCAAGCATCACAATCCAGATATGGAGCTCCTAAAATTCATGCTGAATTAAAAGCTTTAGGTAAAAATCATAACATCAAAACAGTGCAAAGCGTAATGCAAAAAAATGGCATTCAGGCCCAACTCAGGCAAAGATTTAAGAACAAAAAACAGCAAACAGACAATAGGGTTATAACTCCTAATATATTGGACCAAAACTTTACTACTGACCAGCCAAATAAGGTATGGGTAACTGATATTACTTATATAAAAACCAATGAAGGCTGGCTATATTTGGCAGCAATAATTGACCTATATTCACGCATGGTAGTTGGTTGGTCAATGAGTCATACAATGGCTAAACAACTAGTTGTAGATGCTTTGTTGATGGCTGTTAATAAGCGCAAACCCGCCAAAGATCTACTATTACATAGCGATCAAGGGGCACAATATACTTCAAAAAATTATCAATATCTACTGGATACAAAAATGTCATATCTAGCATGAGTCATAAAGGTTGCTGTTATGATAATTCCCCTTCAGAAAGCTTCTTTAGTTCATTGAAAAGGGAGTTACTTATTGATACCTCTAAACACTCTGCTCAACAAACTAAAACTGCCATATTTGAATATATAGAAATTTTTTATAATAAACAACGACGTCATTCTACTATTAACTATTGCATTCCTGAACTTTTTGATTCATCATTTTCATGATAAAAACGTCTTAACTACCTGTCTACTTTTTCTGGGTAAGGTCACTATATATAATGGTAAAGAAAAAACAGTAAAAAAAGAGGGAGGAAAACTGATTAGTGCATTTAGAAAAATTATAACAGAGTTTGAAAGTAATGAAAAGTATCCATTAAGGGAATTACGAAAAATTTGTGAAGAGTTATCTGTCTACGAGGCTAATGGCAAAGATAAATGCATTGGTGATAAGTTATCAAAGGTAGGCCTTGTTGGGTATTATTTCAATTGGGAAAGGAGATCAGGTTATAATAACCAAGTACTGCATAACGTTCTTATGAGAGAGACGATGGAAGATAATGCAGAAAATAAGAAGCAGTGCGTGGGTAGGGGAGGTAGGAAGAAAGGTCCTATTATATCATTATCTTATGTTGATTCTGCAAAGGTCAATAGCCCTGGTACAGTAAAGGATCAGTTAACAAAGGGTGATCCTTTTGACTCTCTGAAGGAAGTAAAGCATAAAATTGATACGAAGAAGTATGCTGAAAGGATGGTTAAAGGGATTGAGGGACTTGTTAACTCTAAATATGAAAAGAATAAACAAGAAACTAAGTTTATTAATGAGGAGGTATACAATGGGCTGATTGGAGAGACTTTCCAGCACATTTTGAATGTGCGTAAGGAAATTTATGACCGCAGTGGGTACACCAACGGGCGCGATGAAGCAAATAAATGCTTTTATCAGGTTTTAAAGTCTGCAACTTCTACTTTGAAAAAACAACTTGATCAAAAAGGAATAGTAGTAGGAGATTGTGAAATTGAGCTTGGAATTAAAATTCTTGAAAACAAAATAGGTGATCTGTTGGAAAAACATGAGGATTCTTCACGTGACATTAAAGGTAAACAAGAAGAAAAAGATAAGGTTAGTAACAAACTGAAGATAGAAGGTAATTTTTTAAAAGTTATTATCATCAAATTTTGTACTTTGGTGCTACGTTTGTGGTATTGGAGATTTACTCTTAACCAGTTACAAGTAGAAGAAGTTTTAAAGAAAGAAGATAAGCTTACTTTCAAAGAAAGAGTTGGCCTTGTCAGGAAAGAAAAGGAGATTAAACAAGAAGAGTCAGCTTTGCAGAAGATACAGGATAGACAGAAGAGCGAAATGAAAGATTTTAAGAAAGAAAAGATAAATCTTCAAGAGAAGTATAATAAAATGCATCAATTTATAGGGATAAAGGAAATCAAAGGTAATGTGGAACATAAGGAAATAACAGAAGGATACAAAGAGAGCACAAAAATAAAACAACTTCAATACATTGAATCAGAGTTAAAAGAAGTGCAAAGTCGTTTGCGTAAAAATGAGAATGATGTGGCTGTGTTTAATGAGCTCAATAGTGGTACAATCGGCATAATAGAATTAGAAGATAATATGAATTCTCTAAGAAAGGAATTAGAAGAAATTGTTCATAAACACCAACAATTAGCTGAAATTAAAAAGACCTTAGTAGATCTGAGAAAGAGTATTATAGGAAAATTTTCAGAAGATGATCAGAATTTACTGAAAGACAGAATGAAGCAGATAACAGAAAGTTTGCACAGCGGTAAGTTAATGAATAGTACTGATAAAGATAAGATAAAAAGTCAAATTAATGATCTGTACGCTGCAGGTAAAAGTGAAGAGCAAAATAATAAATTAGCTCAAGACATATTTGAACAGCTATTAAATTATATGGAGAAGGCCAGTAAGACTTCAGTGTGCCCGAAAGATACAAAAGGAGGTAGAACTAAATTTGAGAAGTTGTATAATACAATAAATCATAAAATTGATGGTCTCAAAGATACAGATCTTGCCGATAAAGGGCTGCAGTGCAAACTTGGTGATGCTCAAAGTTTGCTCACGTATTTTGATGCATTTGCAGATGAGAAGGAAAAGATAGGAGAATGGCAGAAGAAAAAAAGTCAATTAGAAGGTGAAAAAACCGAGTTATCCGATGATGCAACACTAACTGATATTTGCAGAAGATTAAAAGTATCTGAGAGTATCAATAAGAATTACGATGTAAGAAGGGTTGTGTGGCTGGGTGCAGTACTTACTGAATTCTTGCCAAAGCTTCAAGGTGAAGACGATCTTGATCTCAAGGTGAAGTATCTCAGCTCCCCTATTTTCTTAGAGCTCTTTACTAATATCGTGGCACCACTTGCTAATGAAGGAAATCTCAAAATAGCACTCGATATATTTGACAAAAGTGGCAATAGTTCAAAAGATGGTGCAGAAAAAATCTGTGAATTTTATCAAAGTTTGTTAAGTAAGGATTCTGATAATATAAAAAAGAAAATTAATGAGGATTTTGATAATGTGTTAAAAAATACAGCACAATTGTGTGTGTTAATTGCACTTACAAAGTTCAATCATCACGCTAATGCTTTGAGCAAGGATCTTGATCTTATAAAAGATTTAACGCTTGGTTCTCTTGATCCGATGGGTCTTCTGAAGGAGAATTTCGCTAACAATAACACTGATAATGAGGAAAAAAATATATTACAAGATATTGCGGAAAAATTCTTCTCAAGTAACCAAACTACAAGAAAGGCATTTGACCATCTAAAGAATCATAATCCTATGAGCAAAGGAATTCGTGGTAAGCACTTCAACACTGGAACAACTTTATTTACAACGCTTAATGTAATAATGAGAGGGTTAGCTGTTGCAGCAGATTACAAAGCTCATGATGGAAATGATCAAAATAGTACGTTAAACAAAGCACTTGGGTTTCTTGGCGATAGTAGTATTAGAAGAGCGAAAGAAGAAATTGCAAGATTAGGTAAAGATGTACATAAAGAGGTTGCAGAAAAATGTATTTATGAATATTTAGAGATGTTAAGAGCAGGATTAAATGGTCGTAATTACTCTCCACCTCAGGAGCCTGGTGATTTGCCGGAAACTTCGCTTAATACTTGCCATGTTCAAAAGTTATCGGAAGATTATAAGAAAGCATCACGAGGTTCACTCCCTGCAAGCTTAATAGCTTCTCCAGATGCTGAAAAGTTGGATAGAGTTCAGGAAAAAGTTAAATTGGGTGGAATTGGCAAATAGTTGGATTGATGAACTGGCCTTCTAAAGTATGCGCTTAGTAGCGCTTTCTATGAGAAAAATCGTATTATCTATTCCATAAAGCTTTATGAAAGATCCCATTCTTGGACCGGTTTTTTGGCCAAGTAACGTTTTATATAATAGCTGAAACCAGTCACGTAAGTTGGTATAATCATATTTTTTTCCAATAGAAAATACCTGAGATTGAATTTCTTCAGCAGTAACAGTTGTAGATAGAGAATGTAAAGTGTCCTTCAAATCTAGTAACGCTTCTTTCTCTTTTGCATTTGGAGCTTTATATGATTTTGTTGGTTTGATAAAATCGTGGTAATACTTTACTGCAAAGTCTGAAAGTCTATCAAGCATTTTATTATTTTCTGGTGTGACGTTCGGTGCATAAGAGGATATAAAACCCCATAGGATCTCTTTGTTTTCGGCGTTACAAGCTGCTGCTAGGTTTAAAAGTAGTGAGAAATTTATGCCTGAAGTTTCTATACTGGGAACATTGCCCTGGTGAATGTGCCAAGCAGGATTATTTATATCCTTTTCTTTGTTCTCATGATAACGCTTAACAAACTCTAGATACTCATCAGTTGATTTTGGTATCACATCAAAATATAAACGTTTAGCTTTTTTAGGACTCTGAAAAATGTACAATGCTAAGCTCTCTGTTGGTGCGTAAGTTAACCACTCTTCAATTGAAATGCCATTTCCTTTTGATTTTGATATTTTCTTTCCTTCTTTATCAAGGAAAAGCTCGTAGCAAAACAGAAGTGGTGGCTTTTCTCCAAGTATTTCACATATTTGACTTGAAAGCACAGCAGATGGAGTTAAATCTTTTCCATGAGCTTCGTAATTTACTCCAAATGCGGCCCACCTCATTCCCCAATCAGGTTTCCATTGCAGTTTACATTTTCCTTTTGTTACCGGAACTTCTATTTTTTCCCCGTTTGGATCTTCATACGTGATTGTTCCTTTATCTGTATTTGTTTCAATTACTGGAACTTGTAAAACTTGAGAAGTTTTTGGGCATATTGGCAAGAACGGACTATAAGTATGCTGCCTTTCTTCCCGAAATGATGGAAGCATTACGTCCATTACTTTATCATAGTTTTTCAGCAAGAGTAAAAGTTTTTCATCGTAAATACCAGATTTATAACACTCTGTTGCACTCCTAAATTCGTATTCAAATTCAAACAAATCAAGAAATTTACATAGTAACGCATTCATGTGATGGCCATAACTTTCATGAGTCCCAAATGGATCTGGAATTATAGTGAGTGGTTTATTTAAGTGCTCTCTTAGCATCTCTTGATTTGGCACATTATCTGGTATTTTTCGCAAACCATCCATATCATCTGAAACTGCAGTGATTTTGGTTTTTATACCAGGAGCTATTTTTTTTAATGCATTTACAACAACTGTAGTGCGGAAAACCTCTCCAAAGGTTCCTATGTGGGGTAAACCAGAGGGTCCATAACCAGTTTCAAATATTATTTCTTTTTTATTAGGAAACTCTTGCAATATTTTTTCTGCTTCTTGAAATGGCCAACTTGTCATTATCTGGGTTAAATTATTAATCAATGTATCTTAACTTAAAGTGCTACTAGTTTCAATGGATTTTTAATATAATGATATAGTATTAGTGTTAGAGCTATTATTAGAAGGTTAAAGATATGTCCACAGGTAGTATACAAACAGATCAATTATTCAAAGGTCTTACAAGACCTGCAATGCTTTTTGGTGTGAGTTATATGTTTGCAATATTAAACGTCCTGATTTGCATGCTAATTTTCATTAATTCAAATGATTTGAGAGTGATTCTCTTAATGTTACCAGGTATACATGGACTTGGTTATATAGCTTCTGCAAAAGAACCATTGTTTATTGAATTATTTATGGTAAAATTAGGAAAGTGCTCGAAATGTTTAAATCGTTTTTATCATGGAGCCAATTCTTATGATATTGCTTAACGTTGTGTGATGCTGAGGTTTGGGGCTGTTCAATCAAAGAATAAATCTACTCTGAGCAGGGAAGTTCACGCTGCTGAATTTATTCCTTATTCTTGCTATTGGAATAGCACAACCTTGATGACAAAAGAAAATTGGTTGGTTAAGGTTATAAAATTAAGTGGCTTTGCATTTGAAACCGCCGATGACGAGGATTTAGTAATACAAAATAATATCAGGAACCAGATGCTAAGAAGCATTTCATCTCCGGCATTTAGTTTGTATTTTCATACTATCAGACGTAAGAAAAATATTTTTTCTGATGAATTTGCAAGTCAAGGTTTGCCGAATTTTTTCGCTAATCACGTAAATCTAAAATGGAGAGAAAAACACGCAGCAAGGCAATCATTTATTAATGACCTATACATTACGATTATCCGTAGAGCGGACACAAAAGGAGTAGAATTTTTATCACATCTACTAAAAAAATTCGGACATGTAACTTCAAAACATGCTTGGGAAAGTGATATGCGTGCTACGTATGAAGATTTAGAGGAAACGACAAATCGTGTAGTGACAAGCCTTAGAAATTATTCGCCTAAAATTCTTGGAGTAAAAGAAACTCCCAATGGCCTATTTTGTGAAATAATGGAATTTTTATCCAGAATTGTAAATTGTGGCTTCGTTACAAATACACTTTTTCCGCTAAGAACTGAAATATCAAGGTACTTACCAGTACATAGGTTATTCTTTGGCCGTAAGATGATACAGGTTGTGACTCATAATGAGAGTAAATATGCTGGAATAATTAGTATCAAAGAATATGGAAATCATACTTCTGCAGGAATGCTTGATTCGTTTTTACAACTTCCTTACGAGTTTATAATTACGCAATCTTTTCAATTTATAAACAGGCAAATGGCGATTGGAAAAATGCAGATACAGCAAAATCGAATGATACAGTCTGCAGATAAAGCTATTTCTCAAATAGCAGAAATTTCTCAAGCGCTTGATGACGCAATGAGTGGTAAGATTGCGTTTGGTCAACATCACCTGACTATTTTATGTATAGAAAAAAGTCCTAAATCATTGGATAACGCTCTGTCGTTGGTAGAATCAGAGCTTTCTAATTGCGGTGTTTACCCTGTCCGTGAGAGAGTTAACCTTGAACCAGCATTTTGGGCGCAAATTCCTGGTAATTTCGATTATATAGTGAGAAAAGCTACAATAAGTAGTCTTAATTTGGCTGGATTTGCATCTCAACATAATTATCCTACTGGTAATAAATTCAATAACCACTGGGGAGATGCCGTTACAGTTTTTGACACGACATCTGGTACTCCATTTTTTTTCAACTTTCATATAAGGGATGTTGGACACACTATGATAATTGGCCCAACTGGTGCTGGTAAAACTGTTTTAATGAATTTCTTATGTGCTCAAGCGATAAAATTTTCTCCAAGGATATTCTTTTTTGACAAAGATCGCGGTGCAGAGATTTTCTTAAGAGCACTTGGTGGTATCTATACTGTAATAGAACCAAGAACTAAAACAAATTTTAATCCTTTGCAACTTGATGACACCTCTGATAATAGAACATTTTTAATGGAGTGGGTAAAGTCTTTAATTTCGGTATATAATGATAAATTTACTTCAGAAGATATTGCACGAATTAATGATGCAATTGAAGGAAATTTTAAATTAAGAAAAGAAGACAGGTTCTTGAGAAACCTTGTACCGTTTTTAGGGCTTGCAGGTCCTGATACTCTAGCTGGAGCAATATCTATGTGGCATGATAATGGTTCTCATGCTGCAATATTTGACAATAAAGAAGATTTGCTAGATTTTTCACGAGCAAGAGTATTTGGTTTTGAGATGGCTAGCTTGCTCAAAGATCCTGTTGCCCTTGGACCAGTATTGATTTATTTATTTCATAGGATTAGTATATCTCTTGATGGCACTCCATCTATTATCGTTCTTGATGAGGCATGGGCATTAATAGATAATCCAGTTTTTGCACCCAAGATAAAAGACTGGTTGAAGGTACTGAGAAAACTAAATGCTTTTGTGATTTTTGCTACTCAGAGTGTTGAGGATGCAAGTAAAAGTGCTATTAGCGATACGCTTGTACAACAAACAGCGACACAGATTTTTTTACCAAATCTGAAAGCTACTAGTGTCTATCGGGATGTTTTTATGTTAACTGAACGTGAATATATATTAATTAAGCACACAGATCCGAGTACTAGATTCTTTTTGGTGAAACAAGGAGTCAATGCTGTAGTAGCTAGAATAGACTTAAAAGATCTGGATGATATAATCAATGTATTATCCGGACGTGCAGAAAGTGTCATACTGTTACATGATATATTAAAAGAAGTTGGGGATAACCCAAAAGTATGGTTGCCTATATTTTATCAGAAGGTAAAAAATGTTTAAGACTAAGCTGTCATTGCTATTAATTGCAATATTTTTACTAAATATAGACTTTTTACTCTCATATCCAGTATTTGCAGATGAAGTAAGTGGTACTGACAAGACGGAATTTGTTAGTAGATTTAACTCTACTGGCAGCTTCAGTCGTGCCTCTAATCCTGATTGTGGAGCGTTTAAAACGGCTGCGGCACTTGCTGGAATAGCGATTGCTGTTGGTGCAATATTTACTGGCATTGTTTTGATCGTCTCTTCTGCTGGTTTGTTTACTGCTTTTGTCATTGTTGGAATGATAGCTGCAATTGTTGGGGTTTGGAAAGCGATAGGAGGGATTGTTGTTTGTGAACATAGTTTTGTTAAACACCCAGTTGCACGTGATCATGATGGAAAGTATAAAGATTTCGGATTCTCAAAATCAGAATACTCAAAATATTCAGGGTGCACAAATAAGAATTACCAAAAGGAAGATGAGTATTTTAAATGTTTTGATAAGGAAAATGAATCAATAGAAGTAGGTAAAAAAATAGAGAAGGGCATTTTAAACTCCATACCTGACCAAAATGCTGGTGGTTATTACTGGCCAAAAAACGGTGTGCAATACAGTGAATATATAGAAGTATGTCATCGAAACCCCTTAACGTTTGGTAATCTTTTTAGTGATATAGACTTTGATGTTAGAGAGAAGGACACGGGATATGTAGATGGGTCATGGTCGCCAAAAGTTGATGGTGATCTGGAATGTAAAGTTCTTAAAGCTGGACAGAGCGAAACCATACATGGGTCAACATTTAAAGCAGTGAGAAAAATGGGCAGGTTATGTGTGGAACTAGCTGAGATTAGCACATTTGGTATCAGAATGACTCCTTGGCCGCAAGGGGTTGATATGGGGTGCACGGAATTTCCACCTGACCCAATTGCTCCTATGTGTGAGAAATCTGTGATGATATTCAAAAATAAAAATGGTACAGGTAAATATAAGGTTGATCTTGGCGACCCTGGAAATAGAGATAAAGATTACAAAACTATTATAAGGGACGAGGAAAAAGAAGGAAAAATTCTTGTAGGTTATGATAATGCTGGCTGTTTTAGCTCGTATGTCTCTGAAGCTTGTTATAACCAGGCTGGAAGTAAATCATTAGCTCCTATTCCCATCACTTCTATGATAGTGCAATGCATTAAGGAATCGTTAGATAATTTAGTGGCAGGTATTGATTCAAGTGGCAACTCACTTAAGGACAAAAATGGACATGATAAGGGCAGTTTCTTGTCTGTAGCTCAAAAAAGGCTGAAAAATACCGTAACTGCTGTTTTGGTTTTAGCTTTAATACTATTTTCTATAAAAGCCATGTCTGGTGGAGTTCGTAGTCCACAAGAAATGTACATGTTGATTATTAAATTCGCTTTAGTGATTTATTTCACAACGGGCAGCACCATGTCTCATTATTATGGAGAACTAACAAAACTTTCAAATGGTTTGTCAGAAATAGTGCTCAAAGCTTCATCTGAAAGTAAAAATATATGTAATTATGAGGCAGGTAGGGATTATGAATACATGCGTCATGGGAAGAAAATATCTTACAGCTACCTTGCACCTTGGGATAGGCTTGATTGTAGAATTTTATTTTATTTAGGCGCCCCTTTAGATGGAATTGGTGGCAAAATTGGTACTGGAGGTATTGTAACGTTAGCAATCTTGCTTGGTACTGCCCCTGTCTTGTTAGTTGCAGGTTCGATAATCGGTATTATTTTTGCTGGTGGACAGATTTTAGTAGCTATTGTCTGTATATTTATGGCCGTTTTGATGATGATGGTTATTTTGTGGCTGTGCTATGTATTTATTTTATCTCTAGTTGCTTTAAGTGTAATCGTCATTTTATCACCTTTGTTCATTCCTATGGTTTTATTCCAACATACCAAAGGATATTTTGACGGCTGGGTGAAAGAGTTGATTACATATAGCTTATACCCGGTTATCCTTTTTGCGTTTTTGTCCTTTATGTTCATAGCATGTGATAAAATCTATTTTAAAAATTTAAATTTTGAACTGGACAGCTTACATGAAAGTAAACAAACACAACCCTCAAATAGTAAGAAAAAACAGTGGTTTAAATTGAAAGATGGGGAATGTGATAAAAATGAAACTACTCTTGCATGTATGATGCAAAATTATAGCTTTAAAAAGAGCAGCATACTTGGTCTATTCGACTTTACATACATGGAGTTTGGCAGCTCTCTCATCGGAGAGTTATTAAAGTTGTGTCTAGTGTTATTCCTCTTTTACCACTTTTTAAACATTCTTCCTAACATGGCTGCTGAACTTGCCGGTAACCATAGAGCAGCACTCGGTTCTGGTAGTACGCCTGGACAAATGGTGGGCAAAGCTTTATCTGCTGCTAAAGCTGCTGCTGGAGGTGTTGGTCAAGCTGCTGCTGCGGCTGTCAAGAAGGCAAGAGGTGGTGCTGGTGGAGGAGGTGGAGATAGTGGTAAAGGTTCCAGCGAAAAGATTAACTAAGGTGGCGGTGATGCTAGTTAAGGTAAGTAACAGATGCTTAAACGTTTAAGTAACCAAAACTTGGGTAAGCTATGCATAAGTTTTGTGGTGCTTTTTTTATTGTCTGGATGCGGGGAGGATCACTGTATTAAGCCAGAAAATTTATCAGGTTTGCGTGAAAAACTAGATATAGTGTCAACAGAGCAGAAATGGGTTGATTCTGGTGTTAATATCTCAGATAGAATAAGAGTAACAGAGATTGACATAGTGTCTAGTAAGGTTAATTTTTGTCCTAAGCAGTACGCAGATTTTGCAATTTGGCCTGGGAGAAATGACGTTAAATTACCATTTGCACTTAAAAAAGGCGATACGATAAGCTTTAGTGTTATTGGAAGTAAAGTGTGTAAAGATAAAGAAGATGGTACAAAAATCAGGTATGTAAAAATTGATGAAAAGTGCAGCGAGAAAGAAACGGAACATTTTGCACATGTTTTAAATCGAGAAGGATGTCAAGGTAGTATTCAAGATGGAATATGTCCTAATAAGTACATACAAAGCAATGAATACTGGCTGCATCAAAATGGAAAAGAATATCAGAGTTCAGATTTTTCAAGATCAGATCAAGATAAAAGAAAAAAGGAGATCGAAGATATTGTCAATTCTATAAAACAACAAGGAAAAGATATAGACTGCAGCTCGCTTTCAAGTAATCAAGCAAGCAAGATAGATACATATATCTTAGACCTAACCTGTAAATATGCATGCTTTCTTGATAATCGTGGAGAAAAGCCTTGTTTGCCTAGTCTTGCACAGAATGCTACAAAACGCAAGCTGGGTACATCCGTTACAAGTGCTTTAAAGTCTGTTAATGACGGATCTGTTGGTGAGGCTATTAGTGACATTTTAAAGGATGCAGAAATAGAAACTGATGTTCAACACTTAAGTGTTTATATGGATGGTGTAAAGTTTAAAAATGCGCAAGATGGTGGTATATGTACTAGTTGTAATCACGAGATAAGTGATAGCCATGCAATAAACTCAGAATTAATTTTTACGTTAGGTGATGGTACTGGCAAGGGTGGTTTCAACATAAGAGTAACAAAGAACCATAGCCTAAAAAATAACTTGTATATACGCGTCTCTGACAAACTTCCTGAGCATAACCCTGATGAAACCCAGGGAGATATATCTGTGGATATTAGCCAAGTTCATGATACTGAGTACATGGAAGGCTTAAAAGAAAAGTTAAAAGAAAAAAAAGGCACCATATATTATGGAATAAGAGACCATGGCTGCGATTATAAAAATGAAGGTCAGTTTAGCATTAACCTCACAACTAAAGAGCCACCTACAAAAACTTTTAGTGCAATCTATAATTTTTTTAACGAAAAAGTAAAAACTGCATTTTTTGGTTCCAGCTATAAAGATCCCAACGCGATTCACTCTGATACTAGTCCTGTAAAGTCTCTTTACGAAAGTTTTATAAAATCAAGCAGAACAAATACCATTAGATCTACTATAATATCACTATTAGTACTATATATAATCTTATATACTCTTTATTACTTTTTTGGATTAACTCATATTTCTATATATGAGTTTTTAATTATATGCGTAAAGATAGGAATCATCGCCCAGCTATTGCAGGATAATAGCTGGAACTTTTTTTATAACAATGCATTCTCTATGCTTATTAACACTCCAAAACAACTAATAGAAATAGCAAATTTTAGAGGTACGACATCAAATGTTTTTGAATTCCTTGATTTGCCGCTCAATAGGTTCTTGTCATCGCATTCAGTATTGTTAATAGTATCTCTTATATTTTCTGGCCCTTTAGGCATTGTATCTTTTTGCTTGGTGATTTGGGGTTTAATCACAGTGAGCTTATCTATTTTTAATGCCTTATTTTCTTTTATTACATCTATAGCAATAGTTGCGTTATTACTTTCTTTAGCACCTATTTTTATTATTTGTCTTTTATTTGCGTATACTAGGCAGATGTTTCACAACTGGGTTAAAAATTTAGCAAGATTTGCGATTCATCCAGTAGTGCTTTTAATTTTTATATCACTGATAAGCCAGGTTATGGATTATATTGTGTATTCAGTATTTGATTTTGAAGTCTGCTCTACGTGTATACTTAGTATTAACCTAAAGATTTTTAACCCTTGTATCTTCTATGGTTATGCTTCCAAATATACACCTAATATTACCGCTATGATGGCTTTTGTTATTTTGGGACACGCTATGAAAGCTTTAGTTGAAGCTTCTTCGACAATATCTGACTCGTTGTTTGGTGTTTATGTGCAAAACGAACCTGGGAGACAATATCAACAAAGCTTAATGGGAACAGTAGGGTTAGATAAGGAAAGCGTTCAAAGAAGAGCAGGAAGTGCTTCTCAACAGTCAGGTACGTCAAGACCTCAAATACCTACAGGAGCTCAAAGGTCAACGCCTCAGATACCACAACCAGGAAAACAGCAATGATAAGTAAAAGATCACTATTATTGATACTGTGTCTTGCAATCACTGGTTGTAACATGGATTGTGTCGAACCTGGGTTGCAGAGCAGAAACACCAGCGTTAATGTGGATGTTCCAGTTCATAAAGCCGATAAAATTCATTGGGTTGATTCTGGTCAGGTAATTAGTCAGGGTGAGAAAATCAAATTCACCCTCGATGGATCAGTGAATTTTTGCCCTTTTAAAGAAGACAAAAATCCAAGGAAAGTACTTGTACCTGCTAGCTTTTGTGTCGACGGTTCAGAACCAAATTACAATAAAGCTGCAGATATTAATAATGTGCCTAATAATTATGGCGTTGATGAAAAAGGCATAAATGAAAACGAATTGTGCGGCGGTAAAAGATTTGGCAGCAATAGACGTTATGTAGACACTGGAATTAAAGTAAATCCTGGTGATAAGTTAAGCTTCAGTTTAGTTCCCAGAAAGATAACAATTGATTATGACAATCCAGGAGGGAAAGGTATCAGCTTTGATGACAATTGTTATAGAGCTGAAGAAGGAGGTGAAAAAGTGTCAGCAAGTGAAATATTGAATGTTAGCAAGCAAGAGGGAGAGGAATTTTTTTGTGAGGGCAAGGATGGAAAGAGAAATAAAATAAAATTTTTACCTCTTGATAAAACAAAAGCAAAGGAAAGCAAAGTGCTAGTTGGCAATGGGTATACCCCATATGATAATAAGGTACATTTTAATAAAGGTTATATTCAAGACAACGAACCATGGAGATATGGTTCACTACTTGATTTGCGCCGCGCTAAAATAGGATTGAACGAGTTATGTGATGGAAAAAACTGTAGTCTTGATGAGAGAAAAAAGTACTCCTCCTATGAGCTCAACTGTTACCATCAAAATATATGCTATACTGAGAAGGGTATATGGAATTATACATATAAAGACAAAGAACGGAACTGTGTCTCTTCTATAAGGTATAGCAAATATGATAAAGGAAATAGATGTGATATGTATTCTCACCTTAAAGAGGTTGAAGATAAGCTTAAGCAGATTAATGTTGATTTTACATCAAACACTGAAGAAGATATTTCCTGGGCTGAGGCTCTTGTTGCAAAAATTGGTGATCTTGATAATCAAGGTACTGCTAAAGGTATGCAATGTCTTCCAGATAATGAAGTAGGTGCAAGAAAGGATAATGTGTGTTCGCAAATTAGTGATAATTTTAAGGATTTTTCTCTGAAATTAAATAGTGACTATACAGTAAAAAATGTAACATCTGGTAGTAGTGTGATGCTCGCTATTGCAGATTATGGTCACTATGGAGCTAATAGGGGTGGGTACCATGTTAAAGTGACTAGATCATGTCAATACATTAATGGCGAAAAACTGTATGTGTATTTGGGTGATAACCCACCTAAAGATTTGCATGGTGTGGGAACTGATGATTTCAAAGTGGTAGGAGAAAGAGTAGACGGAAAAGATGAGTACACCATATTAGATGTAATAAGCGGAGAACACTTTCAGAACAAAGAATCTAAGAAGATATATTTCGGTATTGATGTAAGCAATGTAGAGAAAGGTGATATTACAGACAAATATGGCAAATATTATGAAAATAATAAGTACACAGTAACTTTATTTGTCAAAAGAAAAATTAATGATTTTATTTCATCGAATGTAAACGGGGTATTTAAACTTATAAAAGAAGAAGTAATTGGGGACAGCGTTAAAGATTCATACAAAGGATATGCAAGAGGTCTTCTTCAAGGAGTAAGAGCTTTGCTTACTCTATACGTTATATTTACTGTCGTTGGCTATATGCTTGGAACAATACAGCTAAGTAAATTTGATTTCATTGTAAGAATGTTCAAGATAGCATTTATAGCTTTTGCCTTTAGCGATAGAAGCTGGGAACTTTTTGGTACAACTTTATCCAGACTTTTTATAGATGGTAGCACTTATTTAGTTGATAGCTTTTCTGGCTATATAGGGGAAGGGGAAGGAAAATTTGCATTCTTAGACTTGACAGCAGGAGTATTATTCACAGCAGAAACTTGGTTAAAGTTTTTATCGTTGATGCTCTCTGGTCCTTTTGGCTTTATTGCATTTTTGGCAATACTCTACGCTACTTTTATGTTCTTAAAATGCATTATTAGCGCTACATTGAAATATGTAATATCTACTGTTTTAGTAGCGTTTTTATTGTCGTTAACACCTTTGTTTATCGTGTTTATTTTATTTCAACAGACTAAACCCTTGTTTGATAACTGGATAAAAACGCTGGCTCACGTTGCAGTACAACCAGTTATTTTATTTTCATCTTTATCTCTTTTAAATCAGTTGATGTATTCAGTTCTATACAATCTCACAAATTTTTCTGCATGCTATCAATGTTTAATTAGCGTAAATTTCTTATCGTATGATCTATGCCTGATGAAATCAATACTGCCTCTTGGATACAGTCCTGGCACTAATGTTGATGTTGCATTAAGTACCGGAGAAAGAGCTGGTGGGCACTTTGCAGCATTACCTATAGACCTAATCCAGGCGTTTATATACCTCATTATTGCCGGTGCAATGGAAGCTTTTGTTTCTATATCGGAAGCTATGGCACAAGCACTATTCAGCTCTGGTTTTGGGGTTGCTGGCAGTGTTGGTCAAGTTGCTAAGAGCGCATCGCAAGCTATGCTGTCCACCGTTGGCCTTGATGATAAGACCCAAGGTATTATACAGAACATTAGGCAACAAGTGGGTAAAGATCGGACGGAAGTTGACGTGAAGGATAATTCCATGAGCCCTAAATCTGAAATACCAGAACAATCAGGTAAGCAAGAAGGTCCTGATAAAAAGGAGAGGGGGAGCTCTAAACCTGAAGCACCAAAACAATCAGGTCAGCAAAAAAATCCTGATGAAACAATAAGAAGTGATCCTAGTGATAAAGCTAAAAACAAGGAAGGAAATGGAGAGAAGTAAGATATGAATGATGTTATGGAGTAACTAATTAAAAAGATATTTTAAGTAAAGTTTTAGAAATTTATTTCTATATTTGGAAAAAGTTTAGATATGCAATCACGCTTAGGCAAATGTTGGTTTAGGGTATTACTTCTTGCAGCTTATATGCTGATCACAGGTTGTAGTAAGAATGATATGCCTTTTCCAAGGTGCATATCTGCTGACTATTTTGGTCCTAAACCTATTGCAGTAAGCGCTCATTTTTCAAGCGACCACGATGCGTTTATTCCAGGAGATGGAGAAGTTATTGATCCTGAAACTGGCGAAATTAATTATGGTTTTCACCATAACCAAGTGGTGAAGTGGGAGGATACCGGACTCGAAACCAATGGAGATAGTTTAAAAGTGCGAGTTAATGGTGCATGGACATCTTGGAGTAATAATAACAAGAAGGAATCTAAAAAAGGCAGTTATACCTTACAAAGCTTGGAGCAGTTAAAATATGCAACTAAATTTGAAGGTAAACAAAGTGATAATAGTTTACCTAATTTTCACTTAGTTTGTAATGATTATAAACCTAGCATACAAAAATTTTCAAGTAAGTCTGATACAAGTTGCACTGTAAATTGCAAGTGCATTAATGAAGATGATAGCGCAAATACAGTATCACGTGGTGCTCCATGTTGGTTTACCAATGGTCATGGTGCTTATCTTTTGTTTCAAACGGGGAAAGATGATCCTAACGAAAATCTAAAGTTAATGCGCGATCCTCAATATCCTACTGTACATTTAGGTTATAACTCCACAGCAGAGGGCGACAATGGATTTTTTACTTTAGACAGAGATAACACTAAATTAAAGGACAGAAATTGTAATGAGTTGAAGTTAAAAAAGGGATGGAAAATATATGTAAAAATATTAGATAGATATTACTTAGATAATGTAGGTGGCTACTCTTTTGAGTTCTTAAATGGAGTGCAGCAGCCAAGTAGTTTTGGGTTTTTTGATTACATTTATAACTATCTAAAATGTGTATTATTGATTAACGAAAATTGCAAAGAACATTTTAATAGCAATGATCCTGCAGTTGCACAAGCTATGTTCGAAAATATAGCTGAAAAAAGTACGAGCTTTCACAATTTTGTTCTTTCCTTGCTTGTTCTATTTGTAATGATTTCATCGCTTCTTTATCTTTTTGGCATGATACGAGAAACTAAGCATGATATGCTCATCAGAATGATGAAAATCACTCTAGTAATAGTGCTTATATCTCCTGGAAGTTTTAGATTTTTCTATGATCATTTTCTTGTTTTATTCGTTAAAGGTCTTGAACAATTGATAAGTGTAATTACTAACTTTGCTCCCAACATGAACACCGGAAGTATTGCTCAAGGAGATGAAGCTAAGTTGTTTAGCTTCATAGAGGACATGTTCAATAAATTTTTTGCTTATTCTGTTTGGAAAAAGTTTGCAGCGTTTTTACATTACCAAATGTGGGCAAGCCTTCTTATGATACCGGCAATTTTCATAGGGATTGTGCTATACTTCTTGTTGTGCTTGTATGCTTACATAATATTTCTCTCTGGCTTTATGGGTATAGCTTTTCTTATAGCTATCATGCCACTGTTCCTGATCTCTATTTTATTTTCACCGCTGAAAAGTCTATTTGAAGGTTGGATAAAATTCTGCATCAGTTTTTGTTTACAATCGATTATGATATTTGCTCTCTTGTCATTACTGGCTTCCATTATAATGAATACCTTTTATAGGCAGTTAGGTTTTACTGTATGCTACAATAAATGGTTTGAGGTAAGGTTATGTGCTCCAAAATGGGTGTTTGGCGGTTTTTGTATCGTTGATAAGCAGTACTTTGGTTGGACCCCAGGGCAAATTTTTGTACCTTACACTCTTGGAGAAGCTTCTTCACTTAACATAGACAAAAGCATAGAAGGCATAGAAAAGATAAGCAGAGAAGGTGGTACAATAAAATTTACTGGAGGCGCTGGATATATCCCTCTTCCACCTGATTACCCTAAAGATAAAAATGGTGAACATATAAAAGGGTTTCGTTATATAGATTATCCTTTCTTTAATCCAATGCCTGGAACTAAAGATAATCCAGCAGACCACTATATTGCAGAAAGTGATATGGTAGTTAGTAATGGCTGCAGTGCAAAAGATCTAGTACGCTTAACAAATAGTTTATCCCATGCATCAGAGAGGGCTGACATTATATTACTGATCAACAATATAGAGAAAAGGATAGGTGATGTTAGTGAAATAATAAAACGCTACTGTCAAGATATAAATAAATGCAATAGTTATAGGGAAATAATTAATGAAATAAGATCTTTAGTGCGGAGTGCGGTAGAAAAACAAGGTTGTAGAATACTGAAACTTCATGATTTATATAAGGATCCCAACAGTGAATACTGTCAGAAATGTAAAGATTGTGAGGATTGCAAAAATTATCAAGAAAATAGCGATTACCAAAGGGTGCAAGACATACAGAGAGGTTATTTAATCAATGCAGGGGAAATCTTTGTGTTATTCTTGCTTTCATTTTTAATGTTCTCCTTACGCGAGTTCGTACAACAAATGGGCTCAAGTATAGCTGGTGGTGGATTCAGCGTTTACAATATATCTAGAATGTATGAAGCATCGCCTTTGGTTGGCATAATGGAAGGATTAAAACAGCATTATTGGCAAGACGCAATTGGTGGAAAACTAGAATCTTTAGGTAATTGGGCTACTCATTTACCGGATAGATTAGCCGGAGGTACAGCTAATCTACTGGGTAGGATACCAAGAGTTGGAGGAGTGCTGAAATACGCTATTGATGTGCCACGTAAATTTGTAGGTGCTACTATTGAAGCAACAAAATTTGCAACATCACCTAAAAATGACGTTGATAAACTTGAGGAAAAAATCTACAGGGCATTTGGAGTTGATAAGGAAGATATTACGCATAGAAGGATCGGTAAATATTTAGAATATTACAAAGGATATGTAGGATCACATTTGGGCTATACAATAGAAGATGCTATGAAATTTACTTGGGAGCATGGCCTTGACTCTATAGGAAAGCATGGCTACGATCATAACTTGCTCTATAGAGCAAAAGAATATAGGCGGGAATTCTTGGAGAAGCTTCATGATTACACCATAGGACGCAAGAGAGAACCAGAAAAAGACAAGCTTGATCAACCGGTCAGAAGGAAATTACCGGAACCAATGAGGAAACCAGATGCAAAAGGAGAAGAGGATTGAAGATGAAGACTAATAAAAATTTCAAAGGCCTTGATTATTATAAATTGCAGCAAGACGATGATGGCAACATAAAGTTAAATGACTACGACGACATTTTAAATGCGCGTAGGGCGAGAGTAGATCTACTATTAGATAACACACCGGACAACAATATCGACCTCACTAGGTTAAATAAAGCTTTGAGTGAGAAATTTGTAGATAATCATGGTTTATTGTCTGAATTTGATAAGGAAGACCAAGAAATTGCGCAAGAAAGGCTTAAGGTGTTTAGTATTTTAGAAAGCCTTGAAGACCTTAAAAGCGTGAAAAGTGAGGATCTGTTAGAGGTTAGTTTATTGCTATCAGACCTTAGCTTCATAGAGAGAAATGTTGTACTAAATACCGATCAGAATTCTGATCTTACAGAGTTTAAAGGTCTATTTATCGAAAAAAAGGCATCTGGTGAAGAGTATAGTAAAGAAGAATGTGAAGGTTTTCTCAACAGCATAGATAAAATCAATACTATAATTAAGTTAGAATTAGAAAGCAGAATTGAAGGGATAAATCATGATGAAAGAAATGATTATGGTGGTTTACAAGATGAGATTGGTCAAACAATTAATGCAGTAGACAAATCAGAAAAAGATAACTGATGAGTCTTGTGTTTGTGTTTTTCTTACAAGCGATTCGATAGCTTCTCTCTATTAAACTGCTAAAGCCATATTGACATTAATCATATAGTATAAATAATTAATTATTTTGGAGCTTATTTAATATGCTACGCATCATTGCAGGCAAATATCGCGGAAGAAAAATAACTACAGGCAAGCACTTAGCTGCACGACCAACTATGAGTATTGTTCGAGAAGCAATATTTAGCATGCTTTCCTCAAGAAAACCTATTTATAATTTGAATGTACTTGATTTGTTCTGTGGTAGTGGCTCTTTTTCATTTGAAGCGCTTTCTCGCGGTGCTAAACATGCGTTCATGGTGGATTCAGATTATTACAATTTGCAACTGCCTAAAAAAACAGCAGAAGATTTTGGAATTACGGACAATGTTACGCTAATTTGTTGCAGTGCTAACTGCTTACCAAAACCTATTTCAAAGTGCAACATAGTTTTTATAGACCCACCTTATAATAGTAATTTAGTTGAATCAACGTTGAATGGATTAGCTCACTCAGGCTGGTTAAGCAATGATGCATTGATAATTCTAGAGATTAGGAAAAACGAAGATTTTGAGTGCAATAAAAACTTCAGTATAATCTTGGAACGCACCTACGGTATAGCGAGAATAATTTTTCTTTCTCTATTAACTTAAACTTGCATATACTTTTCATTGATGAGTTTCAGTTCTATTTTCGTCAAGCTTCCGGGGATACTACTTTTACAGTAGTCTTTTAGCTTAAAGTTTCTATTAAATTCACCTCCCAACAAATATTTATGTGCTTTTTCGATAAACTGCTTCTCCTCTTCTTCGTATCTTGTTGCACTACCGTTATCCTGACGGTGAATCAAATGTTCTTTGTGATCAGCATGAATATTTTTGCTCTTACACTCCGTGTTTTGAGGATCATGTTCAAGTACTATATTTTGTCTGAACGGTTTTCCATCAGTTAATTGATCGCAAAGTTTGTTAACAAGTTGCATGTCTTCTGGGATTACTTTATCTCCTTTCCTGCCAACAATCAGCACAGGACATTTTGTATTCTTTACAATTTCCAGTGAATTAAAATCTAATCCACAATGTCTAAACCAGAAATTTAAAAGCATTGAGGGAAGCCATTTCACTAAACTCTTAGGAGAATCTCTGACTGTGTCCTTAAGTGAGCTATAAGAATTGCTGTGAATTAGTGTCAAATAAATCCCTTGCTTTTCAAACCTTTTTAAAACTTCTGCTGCAATTCCTCCTCCAAGAGAATTAGTATCCAAAATTATATCGTTTGGATGCACACCTTGTATAAGTAACATGTCTACCATTGCCATTCCAGCTTGAACTAACTTTTCACCATTTGTTAGAAAGTTATACAGTGCTACAACCTTCTTTCTCTCCAAAAAGAACTCTATAATATCCTCTATATCTTTGTTTTTTCCTGATTCTTGATCACAAGCTTCTACATCTATTTCCGGGTCTTCACCTATAAGTTCTTTTTTATAACACTTTATCCACTCAGAGCTGAATTCATTTTCCAAAAAGTTTTTAATTCTATGTACAACAAGCCTTTCCTTAACAAAGTCAAAAAACATCCATAAGCAAAATACGACAAAACATATAGTAGCCAAAATTGATAGCACTACTGATGCAAAAGCTAACCCTGTAAGTACCTTTTTTGATTTTTGATTCTGATATGCCAAGTATAACGACACAATAGAAGCAGTGGACAATATAGCAGAACATAACCATAGTGATGCTATTCTCCTATTGAATTTTTTTTCTTCAGCTTTTAATTCTTTTTGAAAGAATTCTGGATTAACAATTCTAGAAAAATAAGGATAGTCAAAATAATGCTTAACTAACTTACTTTCTTGCTCCTTAGGTGGATTTTTACTACGAGCATTAACCTTAATACATCCAAGTACTCCAAAAAAGTTTATCACGTGTTTTGTATTTTCTTCTGGCTTGATATTACCATTGGTGTAATAAATAACTTTCATTTTATTGTTAATAAATATTAAGCTATTTTAACATAAAGATCAAAAAAAAACAAGAGAATATAAATATGAATAACCAGTATGATGCAAAGCTTACAAGAAATTTCCTATGATTACTTTTAAGCGAGTTTTGAATTTTTGAAATGTCATGACATTGTTGATACGGTTATCAAGAAACGATAAAGTATCCACAAAATCTTCTGAATAATCATTGATAAAAAAAAGTATCGTACTTAAGTACACTCCAGCTAATATTGCTCTTTTTGTATAGTAGTTAAAATCTGTTGATTGGTCATGAATGCCATACCAAATCGCGCTAATAGTTCTGTATAAAAGTTTACTAGAAAAATATGTATTTTTTGGTGATACAGAGAATGATAAAACATTTTTTAAAAGTTCTCTATAATTCGGTAGCTTAGCGTAGTTTGAAAGGCGTATTTGAATAGCTAACTTTACTCGCTCTCGCACTTTCATATCTTCTAAATTAGAATTTCTTAGTTCAGCTTCCATTGAGCTATTTAAGTCTTCTGCTATGTACTCCAAAGCGCTATATATTCCATTCTGAAATTTGCAAAAGCTATTAGCTAGATTAAGGTCTGTGCACACCTTTAATAGGGTTTCATCGCTTATTCCTTCAAATGGAATAACCCTAATTAGCTTATCTATTATTAACTTTTGTTCCACAGTAGCATTATACTAAACAGCATGTGTGATTGTACCTGAGATTTTCAAACATTCTACAAAATGCCTCACCACGTTCCTCAAAATTTTTCCATTGATCAAAAGAAGCACACGCGGGAGAAAGTAATATAGTTACTTCTTCTTTGCTATTTAAGGCCTCTTCAAAAGCTAGTTTAAGTGCGTTTTTCAAATTGCAACATTTCACAAAATCTACTTTATCCTCCATAGTGTTTGCAAAAGCTTCGGTTGATTCTCCAACAAGAAAAGCTTTTCTAATCCTTGTAAAATGCTTGCTTAATGATTCTATTCCACCCTCTTTACTTTTTCCACCAACAATCCAATATATGTTTTCATAAGATAAGATTGCCTTTTCGCTCGACTTGGCATTAGTTGCTTTGCTATCGTTCACGAAAAACACATTTCTTATTTTGCCAAGCAGTTCATTCCTATGCCTCAGTCCTGAAAAGGACTTGATTCCATTGATAATAGTGTTGCTATCTACTCCAAGTATCTTACATACGGCATATGCGGCTGCTATGTTCTCTGCGTTGGACATTAGGTTTATTTTCACGTCGCTTACTGATAAGCTATGATTCTCTAGTTTTAACGAGATCACAGTGCCTGGGCACTGGAATGACAAAGAGGGTGACATTGAAGCTGAGATTGGAATTTTATTTCCAGTGAATTTGTTGAATATATCAGCGGTAATCTCATTGTCACATCCTATCACAGCAATCTTACTACCGTTTATCAGTTTTAATTTAGCTGCTATGTAATTCTCCATACTTCCATGCCTATCTATGTGATCTGGTGTAATATTGAGCAGTGCTGAAATGTCCACGTTAATTTTATTCATCAACTCCAATTGAAAAGAGGAGAGTTCAATTACATAAATTTCTGCATCTCTTTCTAGATCCAAAACAGGAACGCCTAAATTTCCACCAATAGCTACTTTTTTCCCTGCAGATTTTAATATGTGCCCTATTAGTGATGTAGTGGTTGATTTACCATTTGTTCCTGTGACGCCTATTACCTTCTGATTTGTAGTTTTAGCTTCAAGAAATAGCTCAATGTCTGATTTTATTTTGCAATCAAATCTCCTTGCAAGTTTTACTATCCAATGTGGCTCTGTTGGCACTCCAGGGCTTAAAACCAATGCACTGATCTCATGCCAATTATATTCCTTGGGATGAATAAAATTACATTTTTTATTCATCATTTTTGCATTTGCTATTTGCTCTTCATGATCATCCCATGCATATATTCTTGCACCACTCTTTATTAGAGCGTTAATGACGGATAAACCAGTTTTACCAAGACCAAAAACCGCGACGTTTTGATTTTTGTATTTGTTTAGTTGCACTGCTAGATAACTTATGCGAACCATTTTATAAAGATATCGTACAAACTACAACAGACTTCTTGCATAGGTCTCAACTGACCTTACCCAGAAAAAGTAGAACCTTTGAAGTGGTTGACTAAAATAGACTATTCGCTAGACTCTGTGGACAAAATTTTAGAGAAGCCAAATGAGAGTCTATACGAAATTTAAAAAGCCCATAAAAACTTCAGAGGTTTTGTCAAAGCGAGAGAAAAGACTTTTAAGCCTCTTATGAGTAACTATTTATCACGCAGTTGATCTATGGATATAATACTACCATTTGATAATTTTTCAGTACATTTTTCACTTTTGTATTCTTTATCAGAGTCGATACTGATTTTGTCAAATATTAAAACATCTCCTGAAATTTTATCACGAAACTCACTAATAGCAAAAAACGGTATAGTAATTCGCTCTTGTTTTCCTTGAAAACTCAAACTGACGCTAAATTTATCCTCAGAAACTTTTAAATCATAGAATTGATGCTGTAATATAATAAGCATTTGAGTAGGGTATGACTTTTTCAAACGATCTGGCATGGTCACACCATTAAAATATGTGAAAAATAATATTTCTAAGTGAGGGGTAAAACCATTACCTGATATAACATCTAAAGCCTTTTTGATAACTTGAAACTTAACAGAATTAAGCAATTTTTTGTAATCTGTTTGCTCCATACAACTTTCACATACGTAAATTTTTGGGGAACTTCTGTTACCCGGCGTTCCCTGAACCGTGCTTATAGCAATGAAGTTATAGTGCTTAAATTAAGCAGCTATTGCAACATTGTCTTCAGCAGCAAAATTATCGTTTGCATTTAAATTATGAACTCTTAGCGGTGGTGTCTAACCGAGCAAAGCTACCATCTTTACTATGCATGTCGATCCTTATTCGCCCCCATATAAATTAAAAAACATGGTGGAGGCGCCGAGTACTGCCCTCGGGTCCAATACACCTATTACAAGGTAATTTTATTGCTATAGTACACAAAATATACATAGCTATTATATAGCAACATTAAATAAATGTCAAGATATTTGAGCTTCGGTTGATTGATAGCTAAAACAAAATTCAGTAAAAAATTACTTCGCCTGTTTATCCTAAGGTTCACTGCCATTTAGTTGAGGAAAGAATGGTTAAAAACTGAACTAAAAAGTCAGAAATAATTATGGAGAGAAAAGTATCCTTTGGTTATAAAATCGTGGCAGAACAATTGGATCCGGCTATTTTAAGTATTCTAGTCCAGTTAGGAGGCTAATTTACACCACAAATCCAATTGAGGAGCTGCATAGACAGATCAGAAAATTCACTAAAACCAAGGGCTCATTTACTAGCTTGTACAAACAGGTATATTGTGCTATAAAAAAGGCAGAGCAAAAATGGACTACGGCTCTGCCTAATTGGGCTTTAACTATGTCTCAACTTGATATTTTCTTTCCAGATAGATTGAAAATTGAGTTGAACTTAAAAATGCGGTTTGACACACTTTTTTGAACATTCCCACGACAGATACAGCATACGGATACATTTTTTAAGGTAGCCAAGCTATTTTGATGGCAGAAACCTAATGATCCAGGATATACTCCTTTGTTAAGGGAGATTGAGCATTTTCGAATATTTCTTGAGTGCTTCCAGACTCAACAATTCTGCCATTATGAAAGAAAATTACACTATCAGATAACTTTTTAGCTTGCTTCATTGAATGAGTCACCATAATTATAGTAAATCTTAATTTCAGCTCTTGTATAAGATTTTCGATTGCATTGGTTGCCATTGGATCAAGAGCAGAGCACGGTTCATCCATTAATAAAATAGTTGGCTTCACTGCAATTGCGCGAGCGATGCATAGCCTCTGTTGTTGGCCACCGGATAAATTGAGTGCGCTATCTTGCAATCTGTCCTTCAATTCTTCCCATAAACCAACCTTGGTTAAACTATTTTCCACCATCTCATTCAATTTTTGCTTATCCTTCGCCATACCATGCAATTTTGGCCCATAAGCAACATTATCATATATTGATTTTGGAAAAGGATTTGGCTTTTGAAATACCATACCAACTTTTGCTCTAAGTAGTACAACATCCATATCGCGTGAATATATATCACCCAGCCCATCGATATCTAATTCACCAACAGTTTTGCAACCTGGTACATAGTCATTCATACGATTAAAACAACGCAAAAATGTTGATTTACCGCACCCGGATGGTCCGATAAAAGTAGTAACTTTTCTTTTATAAATATTCAAATTTATATCGAATAAAACTTGCTTAGAGCCGTACCAGAGATTTAAATCTTTAACAGAGGCACGTGTATTGCTCATATCACATCCTGCATTGAATAGAGCCCCGGAATTTCTCTTTTATTTTCGTATAGCCATACTGCTGCTTGAACAGCTCCTCTAGCAAATGTTGTGCGATCAATTGCTTTGTGGTTTAGTTCTATCCGTTCATCAGAATTAACAAACATCACGCTGTGATCTCCTATTACTCCACCTCCACGAGATACTGCAAAACCTATTCCCCCCTTTTTCCTTATGTTTGAACCACTATGTAAATATTGATTGGACTGAAAATCCACTTTTGAAGCGTTAGCAATTGTTTTGCCAAGTTCTATAGCTGTTCCAGATGGTGAATCCTTTTTTAAGTTATGATGCATTTCCCAAATCTCAACGTCATATTCATTACCTAAAAGCTCAGCAGCTTTTTTTACCAATTTCAGCAACACATTAACCCCAACACTCATATTTGCTGACCATAATATTGGAACTTCAGCAGCATACTCTTTTAAATCGACACCTTCTATTCCAGTTGTGCCACTAACCAGCGGTGTTTTAAATTTTACAGCTGCTTTAAGGCAGTCTAACATACATTCTTTAGTTGTAAAATCTATTACAACGTCGGATAACTCAAATATGCCACTAATAGAACTTGTAACCTTGATTCCTAGATTGGCTATAATTGGTCCAATATCTGAATCTATGTACTTACTGCCTGAACGGGCAACAGCACCTGCTATTTCCACTTTGGTATTTGTAATTAATTCATTGAGTATTTTCTTGCCCATTTTGCCTAAGCAGCCTATTACTCCAACTCTGATTTTCATAAAGCTTTCTAGCGTTTATTAAGAATATTAGGCCTTTTTTTAAGCTCTGTCACTTCTGATCTATATTCTATAGCTAAGGTTTACCTATAATTCAAAATGAATACACATCTTATTGAGCTCTATATTACGTCAATAAGGTACAAATTTTCCTCAAAAAACTCACCTCAACCTGGTCAAAATTTTCCTTAAAAGACAAATACAGAAAAACAAGAATATAAACTTTGAGTGCACTAAATTTGCTCATTTTCCCTTAACTTGACGCGCATGCTTTTTTGAACATTCCCAATTGAGGTTAAAATAATTGCTTAGCAAATAATAGGTTTCATGTAATGGTAACCCTATAACGGAAGAGTAGGAGCCGCGTAAGAACAATACGAACATTCCAGCAAGGCCTTGTATATTGCATCCCCCTGCCCTATTTTTCCACTCTTCTGATGCTAAATAATACTTAATTTCTTGTTCACTGAGACGTTTAAATTTCACTATTGTAACCACAGTTCTAATATGCTGTTTAGATTGATCGGGAGTTAATAGACACACACTGGTGTATACTCTATGCCTTCTTCCTGATAACAAGCGGATGCATTTTTCTGCTTGCTCAACGTTTTCAGCTTTGAGCAATATCCTTCTACCACAAGCAACAACTGTATCAACACCAAGCACAAAGTAATTTGGATTTGAACTTTGTATTTTCTCAGCTTTACTTTTTGCCATACGGATTGAGTAATCCTTCGGAAGTTCCTTTTTTAAAGGGGCTTCATCTATATCTGCTGGCAAAATTAAACCTGGCTCAATGTTTATTTGTTTTAGTAAAGCTATACGCCTTTTCGATGATGAAGCAAGAATAAGATTATTTAGAGATCGTTCTGTCACTTGTACCTTTAAGCCTTCTAATGATCCTACCCTTTCTCGCATTCCTATCGTAAATGCTCATCTCAACTAACACCCTATCCCCTATAATGATGCGTATTTTACTTCTTCTCACTTTCCCTGATACATGACAGATAATCTCATGTTCATTGTCCAGTTTCACTCTAAATTCTGCTGCAGGTAGTAAAGCAGTTACTGCCCCTTCCACTTCAAAAATTGTTTTCGATTTCTCGTCTTTTATCATATGTTATATTATAATTTAATAATCTTTTTTAGTCTACTATAGATTTTAAATTATTATCAACACAAAAGACCTTTTGCGCCCCACTTAAGTTGCAACTTAACCCCAACCATCTTCACAATAATGCCTCCCTACATCTACTCTCTGCTACCTTCTCAGTAGAACTTATAGGACTTATGTTGAAAGATAAATCATTATCACAATTCTCCTCATCGCTATAATATGTGCTATCAAGGCTGAAAGATCCGGATAATTTTCTCTTCTTTCGTGGAACATTATCAGGCTCATTGAAAATGTCTCCCGTTAGAGTATAATATTTTTTTGCATGATCACTGGAGACCTTGTCCTCTCTTGATTTATCATTAGGTGGATAAATTTCTTCACTTAACTCTTCTACTTGATCACGAAAAAACTCTTTTTCACTGTTTTGTAATTCGCTCTTCAGATCTTCAACTTCCCAAACTTTGTTTCCAATGATTTCACTCCGTTCATTAAATTCCTCTTCCAATCCATCAACATGATCTTCGTGCTCTCTATTCATGGATTCTAATGTTGATGCTACATACTTTTTTAACTCATCGCGCCTATTTTCTGACTTTCCAACTTTCCATTTTAGTTCGTCTATCTCTTGTTCATAAGATTCCTGTTGTGCTTTATGCTCATTTTCCAACCCTTGTATTTGACGTTTTAAATTGCTTATAAACTGCTCCTTTTCCTCCATTATGTGTACTACTTGGTCTATCCATTCTTCAAATTCTTTTAATTTGTCTTCTGATTCCTTCTTTCCTGCATTAACAATTTTCAGCTTGTCCTCTAGCTTTCTTTTTTCTTCATGCACACTTTTAAATTCTTTCTCATTCCTCTTCAGGTCTTCTTTAAGCTGCGTTAACTCCTTGCACATCGCATCTCTTTCTGCCTTGAATCCTCGTTCCTTTTTTTCAAGTTTATCTTGTAAATCACTAGTCTGTTTTTCTAAGGCTTTAATTCTTTGCTCAGCTTCTGCAAGTTCCTGATTCGCTCTTTTCTTTTCTGTTTTAGCACTTTCTAGCTCATTGCTTAATGCTTGGTTTTCTTCTTTCGATTCTGATAACTCCTTTTGCAAACCTAATACTTGTTCTGAAAGTTGTTTTTGGTTTCCATTCATCTCCTTATTAGAGCGTTCTAACTGATCAAACTTGTCCTCTAAATCAGACTTTTCTTTCTGCACTTGACTTAGTCCTTTTTTCAATTCCTTTAATTCACTTTTTAACTTTTCCTTTCCTGCATTAGCAACTTCCAGCTTTTGCCTTAGCTTTCCTTTTGCTTCATATACACTTTTAAGTTCTTGTGCTTTCCCTTGTAGCTCTGCTAACGCACTTGCTAACTTTTCATCTTTTTGTGCCAGTTCAGCTTGCAATTTTGTGTTTTTTTGCTCTTCTTTTCCAAACCTGCCCTGTAAATCGCTATTCTGCCTCTCTAATTCTTCAATTCTTTGCTTAGCTTTTTCAGACTCACTTTGTAAATCGCTATTTTGTTTCTCCAACTCTACAATTGTCTGCTTAGCTCTTCCAGGCTCGTTTTGTAAATTGGTTATTTGTTGTAAATCAATTTCTGTTTGAGTTTCAGTGTGTTGTAAATCAATTTCCGTTTGAGTTCCAGTTTCAGCTTGCTGTGAGTCAATTTCTGTCTGAGTTGCAATCTGTTGTAAATTGACTTCCGTTTGAGTTTCGGTTTGTTGTGAATTAATTTCTGTCTGAGTTGCAATCTGTTGTAATTTAACTTCTGTTTGAGTTGATATATTGCTATTAATAGAAAGAGAAGGAAGGCTATTAATAGCATTAACTTTAGGGTCTAACTTCCCCTCTGGTTCCTTATCTTGATAAGCCACTATAGATTCATTTTGCAAATTAATAGGCACAACATCAGCAGCCTTACCCTTTTCTAGTGATTTCATTACAGCATCATGTAAGGAGAAACCTTGAATATATAATTCATCGTTTTGCTTTATCAATTCTAAGATCTCCTCCGATAGCACAAAATCTTTATCATTAAATTTTAGTATTTCAGTTATGCCATTGCTACTTATATTCATAATCATAGTACAAATTGAAACATTCCCGAACTCATCCTTTACAGGCCAAGTGCTTGTCATTTCATAATCTGCGCCCTCTTTAAATTTATAATGTCTTTTCTTACCTTCTCGATGAGCGTGTATTTCATGTTTTTTATTGCAATAGATATTCAGCTCTTTAATATCTTTCTCTTGCTGTAAAATATCACTAATCCTGGTTGGTTCACTCTTATCGTAATGAATAAGGTTAACATTCAAAACCCTATCAGCGTTGTTAATTTTTGTATAGTAAGCTTGAAGCTTTACTCCCTTCTTAAAATACTTACTTGCAGCTCTTTTTCCCTGCTCTGCTAATTCTACGCATTTATCTATATCTTCCTTAAAGCTCTTACCGGCAGATTCTGTTGCTGTTTTATCTATACAAATTTGTTTAAAATCCTCATCTGTTAAGTCTCTTAACAGATCGTGAAATTCCCACTCATCTTGATCTCTTAGAGCAGCGAAGTTGCTTTTCTCTTTCAGCTTTGCTAAGAACAACTCTTTTTTCTGCGTCAAAACATCCACTAGCATAACACACCTCCTTCACTACATTCATATTATACTAATTAGTATATATATTTTTTAAAAACAATCAGGCTATTAAAGTTCGTTCTACACCAACTTTTATGATTAACTTAGCTGTGTTGAAAATAACTGCAAGTGTTGAGCTTGATTTTCTGCCTTTCATTGTACACTACTCACTATAAGTTTACAATAATATCTTATATGATAGACTTAGTATTCGAAGTTATGCAAGTATTTTTTTTATTGGATAAGAGTTAATAAGATACAAAGACGTTTTTAGGAAATTTAAAGTCTTTAAGCTCAGTAATATCCTCTCTCTTTGGACTAGTTGAAATTAGATGAATTGGTACACCTATTAATTTTTCTAACCTGTCTATATATTTTATTAAATTGATAGGTAATGCTTCAATCGACCTTTTCCCTTGAGTGTTTTCTTTCCAGCCAGGAAACTCTTCATATATTGGCTCTAATTCCTCTTGTATTGAATGTGATGCGGGTAAATAATCATACATTTTTCCGCTATACTTGTAACCAGTGCATATTTTAATTGTATCAAAAGAATCAAGAACATCTAATTTGGTTAATACAACACTTGAAACTCCAGAGAGTTGAACAGCCTGGCACACTAAAACTGCATCAAACCATCCGCAGCGCCTTCTTCTATTGCTCACTGTTCCAAGTTCCTTGCCTATAGTAAATAAGCTATCCCCCACTTCGTTCTTTTGCTCAGTAGGAAATGGACCATTGCCCACTCTGGTTATATAAGCTTTTGCCACACCAATAATGTAAGCATTGGATGCTAATCCTGAGCCTGTTATTGCTTGCGACGCTACAGTATTACTTGAAGTAACAAAAGGGTAAGTTCCGTGGTCAATATCTAAAAATGTGCCTTGGGCGCCTTCAAATATTATTTTCTTACCTTCTTTCATAAAGTCATTTAATATCTTCCACACAGGTTTTTTATATGAAAGAATTTTTTCTGAAATCTCTTGAATTTCCTTTAATATTTCTTCTTTTTTAACCACCTGGTAGTTAAGGCCTTTCCTGATAGCATTATGGTAATTCAAAAGAGTATCTACCCTTTTATTGAGCTCATCTGCGTTTTCTAAGTCACAAAGGCGTATAGCTCTCCTTCCAACTTTATCTTCATAACATGGTCCTATCCCTTTGTTTGTTGTACCAATTTTGCGATTTCCGTTTAAGTCTTCAAATAGCTTTTCCTTGTCCTTATGTACGCTAAGTATCAATGGGCAGCTTTCAGATACCATCAAGTTGTTATGGTTTACGTCCATCCCTTTAACTTTCAATGACTCTATTTCTGAGATTAGGGCATGTGAATCGAGAGCAACACCGTTTCCTATGATAGATATTTTGCCTGGCCTCAAAACAGCGGAGGGCAGTAAATTTAATTTATAAACCTCATCATCTATTACTATAGTGTGCCCTGCATTATTTCCTCCCTGAAATCTCACAACTACATCTGCATTCTCAGAAAGATAATCTACTATTTTACCCTTGCCTTCGTCACCCCATTGCAGACCAACAATTACAATGTTATTCATCATTATTTTCTAAATTAATACATAAATATTAATGCAGTACGCTATAAATGGAAAGAGAAATCTACGACTTTCCTGCACCTCTTAAATAAAGAAATATACTGTCGATTTTCTTAATATATTACCAAATTATTCATCATTATATGGTACAACTTACAGAATATTTATAGCAAGGTGTTGATTATGAAAGAGGCAAAGAAGAGTCCAGTAGTTAGATTAAAGGCCACAGCTAAAGAATTCAATTTTAGTAAATTAAAAGCAGGTCAAGATAATAAATTAGCAAATTCCGGTGAAACAATGTTCTTAGATTTTCAAAGGATGAATTTTATTATTAACGGAAAAGAAATAGATAAAAATCTTATTATTGCATTTAAGGAAGGAGCTAAGCACCGCAGAAGCGAACTTTTTAATAGTGATGATATATATAATGACGAAATATTTAACAAAAAAGGAACAAGAGAAATAGATACGGATCGTGGCAAAGCTTTTGTTGCTTCAGTACTCGAAGATATTGAGAAAGAGCTTGTAAGTGACGCATTGGGTGAGCTGTGGAAAAATCACTGCGAAGATCCCAAAACTACTGATCATCAAAAAACTGATTCATATAAGAAAGAATTTGAAGAATTTTACAATGCTGGCCAAAGGTATATCCATCTATTACCAACAGAGAAAGATGAAAACAAGGATTACCGTTCCTTTGCAAAAGAAGTTTTCAAAAAAATGTTCAGATACGCTGGGGCAGAAGTTCCAAGTGATGCTATTTTAGAAGAGCTAGTTACCAATTGTAATCAAGCAGGGTATGAGGCTGCTCCATTTATACAAACCCAACTTGCACTTGGACAGTCGTTCATAGTAGAAAATCCTAAAAAAGTAATAAACATTGATTGTGCTAACCAAAATAATGTGAGAATTAGATCTGATATGAGGCTACCAATACTCTCTGTTAAAAATCAAGTTATGCATGGCGATAAGATATGTAATCTGTCTAGTTCATTAGAATTCACACTTGAATCTCAAGATGGCAAAGATGGTATAATATGTAAAGAAGGTAAATTATCACTCACTATTCCTGAAGAGTTAAAAAATTATAAAGATAATGGCAAGAGCTTGTTTGACATTATTAAAGAATATTTTCAGAAATTCTGTGCAAAATTAGGATTTAAACCTGAGACAAAAATACAAATAGAGCATGGCTTCGGTAACTATTTAGATGGTACAATATCAACCACAGGATCAGATGCAAATGAAGAATTTATCAATCTTTTAAGCGAAAATCTCAGAGAGAGGTTATTGGGGTCAGGAGTTGCTCTAGAAGATGAAGATGTTGATGATATTGTTGAAGTCAGAGTATCTACCGTTATAGATCTATTGAGTGATTATGCTAAATTGGAAGATAATAAAGAACACAGAGAGTTATTAATAAGTAAAGTAGCAGATAATTTAGGACTTTCCACTCAAGATAAAACAGCACCAGAAGTATTAGGCTCTTTACCTTCTTTGATAAAAGGTCAGGTTAATCATAATCAAGTGCAGTCTGTTGTAAATACTTTTATTAAGTTAATTATTGAAGGGAAAAGCGAAGTATACAAAAAAGGAGGTGCGATTAATGCAATTGATGCAATTCATAAGGAGATAGATAAGGCAATTGTTGAGCAAGAAAAAAAAGCAACCAACAAACAAGATATAGAAAATGATAAATGGACAGATAGAATCAAAAAACAGAAATTATTTGTGGAATCACATGAACATCTACCTTAAAGATACTAGTAGGCTCTTTAAATATTTTAGAGTTCATGGTTACAACGGTTGCTATTTTACAGTGCATCTCACAACACTTTCTTCAAAAATATACATGTTAACATACCCTGGACGTACAAGATCACACTTATACCCAAGCTTTTCATAAAATACTTTCGCTTTTTGAAAATTCATGGTTGCAACGGTTGCTATTTTACAGTGCATCTCACGACCATAATCATGAACTTCTTCCATTAGCTGCTTTCCCATACCTTTTCTTCTATAATCAGCAAAGCAAGTCAGTGTAAATTGAACCATAGATAACAAAACCGCTACAACCTGCAATAATTTGTTCAGTATCATCGCGAATAAAAAAAGCAAATGGGTTACACGTACCTTTATCAACGGTTTCTTCATTGATCTTTTTGAGTAGGAATTCAATGTCTTTGCTACTTGGTGATGTGGTGTGTTCTATTTTCATCTCTCGGCCTAATACCGCATACTGATTTCTCTCTTTATCTTATATAAATTAATTAAGTAAAGTGAATACAGTATCCACACTACTAAAAAAAATGTGGCACAAAACATAAACATTGCAACCAGTGGCAACAGCAGGGAACTTTCTATTGCTATTCCACCTTTTCTCAAAATACTTGCTGGCTGATGGAGAGTGGACCATAAATTCACGGAAAATTTTACTATAGGAATATTTATAGCACTAAAGATGGCAAATACTGCTGCTGATTTTTCTGCCCTCGCTTCATTATCAAAAGCGCTCCACAATGAAAGGTAGCCAACATATAGGAAAAGTAAAATCAGCATTGAAGTAAGTCTTGCATCCCATACCCACCAAGTGCCCCAGGTTCCTTTTCCCCAGATGCTGCCTGTGATTAAACATATTGCCGAAAAGACTGTCCCTGCAGGAGCAGCAGCATGTGCCAAGACACTAGCAATGCTATTGTTCCATACCAATGAAATGAAACTGAGTGATGCAATTAATCCATATATTCCAAGAGCAAGCCATGCAGAAGGCACATGAATGTACATGATTCGTACAATTTCTCCTTGTTTATCATCTTCTGGAGAGAAGAATAACGCCAAAGACATTCCAATTAAAAAACATGCGAAACAAATAACCCCAAGCCAAGGTAGAGCTTTCTTAGAAAAATAAGAGAAATTTGTAGGCTTTAATAAAAACATTCGTTTTGAGAATAATTGTGTTAAGAATTTACCAATTAGTTTGAGTTTTATCAACAGGATAGTTTTTCTATATTTACGTAGGTCAACAAATTAGCATAATTTCAGTAGCAGATTGCTAGCCATTATTTTTAGTATAACACTATATAAAACATGACCATTAAAAAGCTTAATCTACACTTAGTATCAGATTCAAGTGGTGAAACTGTTATATCAGTTGCAAAATCAGCTCTGAAACACTTTCGTTCTATAGAAACGATCGAATATGTTTGGTCTTTTGTGAAAAAAGAGGAGCAGATTGACAAAATTCTGGAGGAAATTAATAGGAAAAGTGATGAGCATAATTTTGTTATATGCACTATTACTGATGATGAGCTAAGAAAATATTTAAAAGATAACTGTATAAAGTTGAAAATTCCCTATAGAGCAATATTATCACATATTATTAGAGAAATTTCATCCTATCTTGAAATTGAAAAAGACGAAAAGCTTGACTTGCATACTGAGATAAATAACGAATATTTTCAGCGCATTGAGGCAATAAACTACACTATTAATCATGATGATGGACAAAATATTCAAGATATTGATAAAGCAGATATAATTTTGGTTGGAGTTTCACGCACATCAAAATCTCCCACCAGTACGTATTTAGCTTACCGAGGCTATAAAGTTGCAAATATTCCTTTTGTTAGTGGAGTACCCTTTTATGTCGACTTAGCAAAATTAGAAAATAAACTGACAATAGGGGTAACAATAGACGTAAGTAGGCTAATAGAAATACGCAAAAATAGACTTACTTCAATTAACAACGAAGATAATAGTATATATGCTGATCCTGAAAAAGTAGAAAAGGAAATTAAAGAAGCAGAGGAACTATTTAAGCAGAATAACTGGCCAATTATTGATGTCACGCAAAAGTCAATCGAAGAAGTATCAGCAACAATTATACAGTATTTTAATAAAATGTTATCAATTGACTAACTCTTGATAAGTGATTATAATGTAAAGTAATTTAATTCTTACTATAGATATGAAAGTCAAAAGTTCGCTAAAATCTCATCGCAACAGAGATAAAAATTGTAAAGTTGTGAAAAGGGGTGGTAAGATTTACATTATAAATAAGGTAAAGCCAAGGTGTAAAGCGCGTCAAGGTTCTTAGCTTTCTGCTCACCTTTTCATGTTATATATTTCTTGTATGTGAAAGTACGGTGCTTATATCTAAAAAGAAGCAAAAGTTACTGTGTTTAAGCGCAGCCTTACTCATTTCTTCCCTTACATTATATTTCAGCATTAGCACAATTACAGGTAAACGTGGCTTATTGACGCTAATAGACTTAAAAAAAGAAATCGAGTACAATAAACTTTTGCTAAAGGATGTCTCTTCTGAAAAGAAAAAATTGGACAACAAAGTATTCGGCTTATATGAAAAAAGCTTAGATTTAGATCTGCTTGATGAGCAAGCAAAAAATGCTTTAGGTTATGTGAACCCTAATGAACTTATGGTTGTTCTTGACGTGGAATAGCAGTAGACTTCTTGCGTTACCTTCGTCATCCCAGTAGTTGATACTGCCCTCCTTTGTCATTCGAGTAGCTCCTTTCTCGTCATTCCAGTTCCCCTATGATGTCATTCCAGCGCCTCCTTCTCCTGTCATCCTAGCGCCTTGACTACTTGGATCCAGAAAACTTAACTTTACACCAGGTAATAAGAACTAGATCCCAGCGTCACGCGCTGGAATGACAAAAAAGAGTGGGCTTTCATGTGGTTATGCAAGCAGTCTAGTGTAAATCCAAGTTTTATCTACCACTTGAATTTTTGATCAAAAAGGAACAAGTTTAGTAAAAAATAATGATATTATTAGTGGAACATAAAACAGTCCCACTGCAGTACTGATTAAAAGCAACAGAGTAGCTTTATCTGGTTGATAATTCAAAATATTAGCAAGTATTATACTGGACCCAGAAATTGGAATAATAGCTAGCAACATCAGTGCTTTATATATGCTCTCATCGTATATACCTATAACATGCTTGTCTAAAAGGACAATTCCTAAAACAAACAGTGGCCAGAATACGTACTTTGCTGTAATAGTGATCAAAGCAAGCTTCCAATCTATTTTAAAGCTTGTAATATTCGCAATGCTCACTCCAAGTAGCACCATTCCTAATGTGACAAATGTACTTCTAATATTCATCATAACATCTGTTAAAAAAGTAGGTATTTGTATATCGTATATACTTAAAAAGAAGCCCAGAACCATCGCATAAAGCGAAGGAAGTTTGAACAACTTTAATATGCATTCTTTTGCGGTATAAATACCATTTGCGGCTATGTAAAATCCTAAGCTATTTTCAAACAACGCCATTCCTATATAACAAACAACATATACAGATACTGAATCTTCATCAAATAAAGCCATGGCAATCGGCAGGCCAAAATAACCCATACTTGTGCTGCCCGAGCTAAATGCTAATATGTTTCTCGTGTTATCCTTAAATAAAAAAGAAGAAAGATAATACACTGATAAGGACATAGTGCTACCTATAAACCATATCAAAATCGGCAGAGAAATTACTTTTAAATTAACTTCTGTATGAGAGACTCCATATAAAATCACTATTGGATTAGCTATATAAAAGAGTATTTGAGATATAGTGTTTCTATCAATTTTAAGACATTTTCCTGCTAAATAACCAATAAATATTGTAATATAAATAGGTAATATTTTTAGAAAAAGAGTAAAGAACATATTAGCCTATTGTGATATTTTTGATTGATAAAATGACATTAGATCTTAGGATATTGTAAAAGTAAACAAAATTTATTTTCCAATTTATCCAACTCATAGTTAATTAAAAAAGATTCACTTAGTGCCAAAATTTGTTTTTACATAGGACTTAAGAATGACATTTTTATGATAAAATTATGTTAAGTTTCTGTAAAGCTTCTTGCATATTTTTGAATAATGACATATTTACTAAAAATTAAACTGCTTGTAGCAATTTAGACGGACTGTTGAAAAAACACTCATCTTGAGTGGTTCTCAGGAATTCTTGCCTTGATCATTAAGATTGTACCATTGCTTTCCCTAATTTTTTTAAATCCAACTTTTTCGTAAACACGGATTGCACGAACATTTGCTGTATCTGGGTCAACAAAAGCATTTTCAGAAACTTTAAAGACAAATTCGTTTAAAAATATATTCAAAGCTTGTGGACCAATGCCTTTGCCCACATAATCCAGCTCTCCGATATACCAGTCTATAGCAGCACAGCTTTCTGGAAGCTCAGAAGTATCGTAGCCCTGCTCAGGTGGAAAATCATGTTTGTTATAGTATTGAATATAACCAATATCAACTCCGTCACAATTAATAATGAATGCATGCATTGGTTTTTCAATAATTTGTGTCTTAAGTTTTAAACGTTTGAATCCTTTGATATAATTGCTATATTTTTTCTCAATTAACTCTGGTGTCCAATTTATATCCGCATCCCACCATAGCTTTACGTGAGGTGTTTCTAACCATTTTAATAACAGTAAAAAATGTTCTTCTTTCAACGCTTTAAATGTGATATTTTTATTCATTAATTGAAAATCTCAAATGTTACTACCATTTCTGTTAATCCTGTCTCTAATTGCCAAGTTCATTGAGATTGACATTTCTGTACCTAGTTTTCCTGATATGGTGCGCTATTTTAACGTATCAGAAGGAACAATTCAATTAACTATTGCTTATAATTTTTTAGGCTTTTGCATAGGAGGGTTGTTTTTTGGTCCATTGTCTGAATGCTATGGCAGAAGGAGAATTATGATCATAGGTAACACTTTGTTATTAATCGGCGCTGTTGGTTGTATTTTTGCACCGTCGATTTTTTGGCTTTTAATCTCTCGCTTTGTTCAGGGCATTGGTGTTAGCACATCTGTAGTTGTGTTTGCAATCGTTGCAGACAGCTACAAAGGCGACGAAGCGGTGAAATTTATTGGAATCATGAATTCTGTTCTTACAGTTGTCATGGCAATTGCGCCAGTGTTAGGCAGTTTCATCAATGAAATTGTAGGATGGCGTGGTAATTATGCAACTGTTGCAATACTTTGTTTGATCTCTTGGGTTTTGCTGCTTTTAGCATTACCAGAAACAAAAAAGGACCGCGATATTTTCAGTTTGAAAAAAATGATGAAAGATTACAGAAAACTACTATCTAGTCCGAGGTTTGTTACGTTGTCTTTGATGTCAAGCCTCTTTTCTGCTGCGTATATGTCATTCATTACTTGTGGACCTTTTCTGTATATGAAGACTTTTGGTTTATCTAGCACTATTTATGCACTACATCAAGGTGCAATAGTTGGGTGCTTCTCACTCATCAGTCTATTTGCTGGCAAAATCTTGCAGAAACTTGGAGCAATAAAGTGTGTAATTTCTGGTACGAGCGTGGTTGCTATTGGGTCTCTATTGCTTGTAATATTCAGTATAATTGTACCCCACTCTTTCTACTTAGTAACACTGTCTATGATTATTTTTTCTATCGGTTGTGCAATTTTCCAGCCAGTGATTTTTAATGCATCAATAAATGTTTTCCCTGAAATTAAAGGCACAGCTTCTTCTGCAGTTTCATTTATTAGAGCTTTTATCATGGCTATTTTTATCGGCTTAACAAGCTACGTTTACAATGGTCAGGCAATCAGTGTAGCTGTTCTTGTTTTATCCGCGATAGTACTAGAACTTGTTTTTACTGTCTATCTATTGCGTTTAAAAGATCCTATGTAATTAATAAAGATATTCCATTGTAGGCTGCTAACTTTCCCCGGCCAATCTTTCTGCTTCATTACGTGAGATTAGTGCCTCAATAAATTCATCTAGTTCACCTTCTTTTATAATCTGCTCTAGCCGATGTGAAGTTAGATTAATTCTGTGGTCTGTTATTCTTGATTGTGGAAAATTATATGTTCTTATGCGCTCGGAACGATCACCAGAGCCAATCTGACTTTTCCTCATTGTTGACCTTTCCATTTCTTTTTTTTGTCTTTCAATTTCGTATAGCCTTGCCCTCAATACTTTGAGCGCTTTAGCTTTATTTTTGTGCTGCGATTTTTCATCTTGCTGTATCACAACTATCCCTGTTGGCAAGTGGGTGAACCTTACTGCGCTGTCAGTTGTATTCACTGATTGCCCTCCAGGACCACTGGATCTATAAACATCTATTCGTAAGTCTTTTTCTTCTATTTTAAAGTCAACTTCTTCTACTTCAGGTAATATCGCAACAGTAGCGGCAGAGGTATGCAACCTTCCTGAGGATTCAGTTTCTGGCACTCTCTGTACTCTGTGCACCCCTGATTCAAATTTCAACCTTGCAAAAACTTCTGTTCCATTAATGAGTGCAGAAGCTTCCTTATAGCCACCTATACCTGTATTAGAAATGCTTATTGGCTCGAACTTCCAATTTCTTCTTTCTGCATATTTTTGATACATACGAAATAACATTGCTGCAAATAATGCTGCTTCTTCTCCGCCTGTGCCTGCTCTAATTTCTAATATTGCATTTCTTGAGTCATCTTCATCTTTGGGCAATAATGCTAACTTTAATTTTGCTTTTATTTTTGGTAATAATACCTTGTGCTTTTCGAAAAATTCTTCTTTTGCTAACTCTTTTATATCACCTTCGCTGTTTTCATCTTTCATTATTTCTTCTAAGTCTGAAATTTCCTCTTTCAGCGTGTTATATTCATCAATTATCTTGATTATTGGCCTGAGCTCAGAGTATTCCTTTGAAAGGGTAATGAATTCTTTTTGACTTAAATTGGTAGGATTTTCCAAATTCCTCTCTATATCATTAAATTTTTTCTTTAAGTCTTGTAAATTATTTTCCATATCCATATAGCACAGATCTAGCTAAGTAATATATACTGAAATAAAAAATTTCTTATATCAAGCAATAACACTATAATATACCTACTACCTTCTAGTTGAATATAATGGCAAAACAGATAACATCAAACTGCAATTTCATATTTGGAGCTTCGAACATAAAATCATTACCAAATGAGTCGGCTCCAGAGATTGCGTTTGCTGGTAGATCAAATGTAGGAAAATCCAGTCTGATCAACTTACTGATAAACAGCAAAAAAGCTGCCAGAGTTTCCTCTAAACCTGGATGCACTAGACAAATAAATTTTTACTCTATGTACGATGATAAGTTCAGACTTGTTGATCTACCAGGGTATGGCTACTCTCATGCAGGCAAGGAGGAAATTATACAATATTTAAACTTAATTGAGTATTATCTAATTCAAAGAGAAAATCTAAGAAGAGTGTTTGTGTTGATAGATAGCAAGGTAGGATTAAAAGAAATAGACAAAGACTTCATTTATTGGTTAATATATAATAACATTAACTTTAACATTGTGCTAACAAAAATAGATAAAGTAAGTCAAAAAAGCTTAGGTGCTGTTATAGAAGATATTCAAAAATGGATTAATAATGAGAATGTGTCAATTCATCAAATGAGCATCCGTGTTAAGCATAAAATAACCAAGGTAAGAGATGAGTTTTTCAAGTTTACAAGATAAAAAAATGAAGAGTAGTGAATTTTTAAAGGGTGAGGTATCATTTGAACAAAAAGCAGAAATATTACTTGAAGTGCTATCTAACATACCTAGCTTTGTAGGCGAGACTTTTGTCATTAAATGCGGTGGTACAATAATCTTAGATGAAACACTATTTAATACTTTTGTGCATAATGTTGTCTTGTTGAAGCAGCTTGGTATAAATCCGGTAATAATTCATGACGGAGAATATGAAATTAACTCAGTGTTAAAAATGCTGGATATGAACAGTAAGTTTGTGAATGGTATCAGACTTACAGACAAAGACACTATGAAAATCATTGAAATGGCACTGTGTGGTTCAGTTAATAAAAAAATTGTTCAGTATATAAATTCTGCTGGTGGTTCAGCTATTGGATTATGTGGAAAAGATGGTAACTTAATTAAAGCCGAAAAAATAACCGCTACGCTTAGAGAAGATAGATCAAATAATATCGAAAAGATATTAGACATGGGGTTCATCGGTAGACCCACTGAAATCAATCCTGATATATTATTTTTTATTGAAGAATCAGATTTTATACCAGTTATTGCACCAATTGGTCATGGAAAAGATGGGGAAACATATCATATCGATGCCGATAGCACTGCAAGCGCAATTGCAATTGCAGTTTCTGCATCTAAAATGATAATCTTGAGTGACACAGATGAAGAAATAGATAAAATTGGTAGCAGGAAGATATCTGTTAAAAATTTAAATGCATCGATTGATTGTGGGAAAATTAAAGGGGAAAAATTTATTGAAAGGCTTATGGCATACGTTAAAATGACGGAGGAATGTGCTGGAGTTGTTCACATAGTTGATGGTAGAATACCTAACATTATGCTTGATTTATTTACTGAAAATAATTCAAGCATATCGATTGTGAGTGATTTATAGCTATACTGCTTACAACTGTACGAATAGCAAGAGGGTGTCATCCAAGTAGCTGACACTGGTTTACTTTATGATGATGTCATGAAAGTAGTTGACACTGAGATCCAGAAGACTTAATTTCAACCAAATAATAAAGGCTAGATCCCAGTGTCAGCTACTTGGATGACAAAAAAAGGAGCACTGGAATGACAAGAGGAGGGTACTTGGATGACAGGAGGCAATGCAACCTTATTAAAGACTTAATTTCAACCCAGCCAAGAGCACGTAACCGGAGTTGTTATTTTCTATTTTAGGCTCTTTTGTACTAAATTTTACAATATCGAAATAGTATGAAGTGCCCATAAAAAATGAATATTCAAGACTTAAAGCATATGATGTTAACTCGTTTGTACCTCTGCCTGCAATATTCCTGCCACTACTAAAATATGTTAAGCTCGATTTGTAAGAATCAGAATGGTAAGCGATACCTGCATTCATATAATACGTATTATTTATTTCAGGATTACGCCTCTCACCAGATTCACCACCATTACCATACGAAAAAATGCAATCAAGATCGAACAATTTTAGCTTCAAACCAAAATTCCAGTGCAGTAATTGATTGCGACATTCATAATTTTTAGAAGTTCCACCTGAGCAATTAGTTAAATTTTCTCTTGCAAATTCACCAGTTAAGGCAGTAGTAAAACCTATATCATCTGACAAGCTGTTTTTATAGGAAAGGCCAGCAGCAATTAAATTGCTGTACTGTAAGTTATTTTTTCCTGGAACATAACTGAATCCGAGTTGAAAGTTATAGATTTCAGGGGAGATGTAGTTAATTGATGATTGTTTTAACCCTAGTTCGAGTTCATTATAATCGCTATAAATATTGGGCTTGACCCAGAACACCTTGTCTTGATCATATCCAGGGTCACCATCTTTTTTATGATCACCGCGCAAATTTGCATAGTTTGTCCAATGACCATTTACTCCTCCAGCAGCTGCATAAATTTTTGAAGTGTTAATTAACATGCTCTGACTAACTAAACTTCTTTTACCATATTCAATTGATCCAAGTCCCTGATTTTTAATGATGAAATACCCTTCCTCCATGTCTAACTTTTCTCTGTCTAACGCTTTTAGGTTTTCAATACCAGAAACTCCTACCTTAACATTAAACCCCATTTGAGTACTTGGATAAACTTGCTGTAGATAAAGAAAGCGCAAGTATGAATAACTTGAAGTTTTATCCTTAGCCTTAGCATTGAAAGAATCTCTGTTGAAGGCGTAGCCGAATCTCAAATCTATTTTTCCGTCTAGTTCTACATAAAGTATTTCCTTATCCAGAATTGTTCTAGAGCTAGCACTATTCTGTGAAAATAATAACGAAAGAAGTGCTACCAGGTAGTATCTTAACTTCATAAATAAACTTAAATTTTTGTAAAAATTTAAGTTTAAACTCAATATAGATAAAAAACAACTTTTCAGATGGCGCCACTGGTAGATTTTGCTGCCCGTTTTTGAGCTATATCTCCATAAATTATTGATACACTTGGTAATTTTCGCTTTAATAACTGCTTATTAATGGCAGAATGTATACGATTAATTATTTTAGATGTACTTTTTACATCGCAGTTAATCAAAACAAAAAGTACTTTATTCTCATCAATATACCCTAGAAAATCATCACTACGGCAATTTTTATAAAAATGTTCTATGATAACTTTCAGTGCATTATTTGTCTCACTACAGCTACTATTTAAGCCAATCACTCCTATAGCTGCATTAATTTGATGTTGAAAGGCAAAATTTAATATAACGTATAACTCTAGAATAGTGGACTCATTGCCCGGTATATCGAATAAGTCATGGTTTTTATATTTTTTACCCATTAGATATTTATCTCTAAAGATTCCTAGTTTATGGGACAAACTGATATCACGTATTAATAGCTCATAATTTATTTTATTACTGGCAAATTGTGCAGTGCGGAAAACTTTTACTTTTGTCCTGATATCTTCTCCTTTAGCATCAGTTAAGGAAAAATCTATCACTTTAGGTAATATATCAAGTAAATCGTGCCCATTTTCGGTATACTCTAAATAATTCTTCATGTCGTCAGCTGCTCTTGCACTTAAAATATTGATTAACGGCTTATTAAGTAAATTCCCTTCCTCGTATTTTAACAAATTCCTTGCGGCTTGATTGAGCCCTAAAATTAACACGTTTTTTTTCTTATTATCCTGACAAACAGATACCACAGCATCATCTTTTCTTCTTGCAGTTATGAAATCATCCATACTTTCATTCTATACAGCGTATTTATAAGTATAATAAGATTATATTAAGATTTACTTACTTATTAATATGCTTAATTGGGTATAGGCAAAATGTCATATGGGATGGCTTTGTTGTAGAAGAATCAAGATTACTGTTTATAGACTTCAAGTTACTGCAAAAAATATTTTAAAACATAGTGATATCTTGACTTTACCTAGTTAATATTCCAAATTATAAAAAAACAGATAGTTCTATGACGACAAGTCTATTACAAGGCAAAAAGGGATTAATAACCGGAATAATAAATAAGAGATCAATAGCATACGGTATAGCAAAAACTCTCTCAGAGCACGGAGCAGAACTTGCAATCACCTACCAGAATGAAATAATAAAAGAAAAACTATCACCAATAGCAGATGAACTAAATGTGGAGCTAATATTACACTGCGACGTTTCAAATGAAAAAATCATAGATAACGCTTTCGAAATAATAGAGAAAAAATGGGGTACTCTTGACTTTTTGGTGCATGCAATAGCATTCTCCGATAAAAATGAGTTAGATGGTAAATATGTCAATACTTCACTGGATAACTTCCTCAATGCAATGCATATATCGTGCTATTCTTTTACTGCTTTAGCGCAAAGGGCTGAAAAAATGATGTCAAATGGTGGTAGTTTACTTACTTTATCTTATTATGGTGCTGAAAAAGTTATGCCAAATTATAACGTTATGGGTTTATGTAAAGCGGCACTTGAAGCAAGTGTAAAATATATAGCATGTGATCTCGGGCCACAAAATATCAGAGTAAATGCAATTTCCGCTGGTCCAATCAGAACTTTAGCATCTTCTGGAATAAGCGATTTTCACTCCATATCAGAATGGAATAGAAATAATTCTCCGCTCAGACGCAATGTTACAATAGAGGATGTTGGCAAGGCAGCGTTATACTTATTAAGCGACTTAAGTAGTGGCACTACTGGAGAAATTTTGCACGTTGATTCAGGATATAACGTTGTGGGAATGAAGGTAGTTGACTAGCAAAGCACTAGTTCCTTCGGGTTCATACACAACTCTATCAGGAGTTTTGTGACTGTGATTGCAGAAAACATCGAACATAAAATTCCTATTGATAGAGTGACAGAAAAGCCTCTTATTGCTCCACTGCCAATAATGAACATTATTCCTGCAGCAATTAATGTAGTGATATTTGAATCCAGTATTGTCTTTATAGCGTTTTTAAACCCTTCTTCAATAGCACGTTCCACTCTCTTGCCAGATTTTATTTCCTCACGAATTCGCTCAAATATTAAAACATTTGCATCCACCGCCATACCGACAGTGAGTGCAATACCGGCAATTCCAGGTAAAGTTAGAGTTGCTTCAAGCAGAGTAAGAATTGATAATATAAGAATTACATTAGAAAAAAGCGCAACAGAGGCCAATACACCTAATTTGCCGTAAGTGATGATTATAAATAAAGCCACGGCTATAATAGAGATTGTTGCTGCCATTTCCCCTGCCTTTATTGATTCTTCTCCAAGACTTGGGCCAATGTTTTTTTCTTCAATTATTTTAAGTGGTGCTGGCAGTGCTCCAGATTTTAAAAGTATTGCAAGTTCGCTTGCTTGTTTTTCAGTGAAATTACCGCTAATTTCTCCCTCTCCATTTAAAATTGGCTCACGTATTGTAGGTACTGTTAAGACTGTGTTATCCAGAACAATTGCAAAAGGTTTTCCCACATTTTCTTTAGTGATTTTTGCGAATCTTTTACTCGCTATGCTGTCAAATTTAAAATGCACTGTTGGTTTACCTAAGTGACCAAATCTAACTGATGCGTTAACCAGCGAATCACCACCTATTTCAGTTTTGCAGAATATTGGATAAGAATTACCTAAAGAATCCTTGAGCATGACAGTGGTTTCATGGTCTATATCCTGCACCTTGGCTATGTTAGTGTTTGCCAAATGAAAAGCTAGCTTAGCAGTTTTGCCAAGCAGAGATTTTATCTGCTTGGTATCTTCTACTCCAGGCACCTGCACTAATATTTTATTCTGCCCTTGTTTTTGAACGCTGACTTCCTTTGTGCCAAGTTTGTCCAAACGGCGCTGGACATTGTTTATTGATTCTGCAACTACTTCACTGATCAAAGAATTTTTATAATGGGATTTATACGAAATGAGAATCGAAGAATCTTTTCTATTTAGCTCTAAATTTGGATTTATTGCATTGATCAACACAGATGCTTTTTTATAATCATCAATATTATTTAAAGTTACAACGCTATCTTGTACGGTAGATTCAATATTTTTTGTTAGCAATGTCTCTTTTATCTCACCTGCTAACATGCCTAGCTTTTCCTTAAAATAGAAGTCTAAGTCTATATTTAAAAGCAAAGATGCCCCTCCTTTCAGGTCAAGGCCTAAGTTTATTCTTTTTTCCGAAATAAAAAGCTTATTATCAAAGAAATTTGGCAGTGTTATGTATAAAGCAAGTAAACAGATGCATAACACTGAAAAAGATTTGATTATAAGTCTGTTGTACATAAGTTGTAGGTTTAAAATTGTAATAATTGATTGTAGACTAAATAATTACTTACTACAAGGCAGAGGTAATAATAGGATATATTAATTTATCCTCGCTAAACTGCACGCTCCACACTTGAATCAACAGCAACCTCATCAATATTATTGTTTACTTTTTCTGTTGGAGAAAAGCATTGAGCTATATAATCGACTATATTATTAGCAGTCCATAGTGCTCCAAACACTGCTATAACTGTAATTGCTCCTATTGCTGCACCTTGTAACATAGATGAACCTAAGAAGGCAGCTGGACGACCCCTGATTAACATTGTAGAAGGAAAAACAGCATTTGCAGCTGTTGCAATACCAGCTCCTAATATAAAATTTACTCCTGCTCCTATACCAACTCCAAACACAATTGGAACAACAAGATTTATAATTAATTTGGTAAAATTTTTGTATTCCCATAATAATTCTAAATTTTTGCATCCTGATAATGGTTCGTTTGGCTTTCTTATTACAACGGAATCAACAAAGAGTATTACTGAGCATAAAGCAAACACACAACCCAAAATTCCACCAGTCAATAAGGCCACTGCTAACGCTGAAGATGTACAACATGCAACCATCACTGCCATCCCCGATCCCATCAATGCTCCGATTGCTATGGCACACATAAACTTCATCCAAGGAGACGCTTCATCACTATGATATGGTCTATTGTCCGATTTTAACATAAACACTCCCTGGCTATTAACTAAACATGCGCATTATATTATGCTGATTATCGAATAGTCAATAACTAAATTGGAAATAACACAAAAATAGACATAGAATACAAACATATAACATGAAGTAAAATACATGCTAGTCAAAATAGGCACCAGAGGAAGCAGCCTTGCAATTGCCCAGGCTTTGGAAGCAAAACAAAAATTGCTGGACTCTTTTCCTAACTTATCTATTGAAATTGTTAAGATAAAAACTTCCGGAGACAAATATGCAAATGCAAACCTTGCTGAAATAGGAGGTAAAGGATTATTCATTAAAGAAACTGAGACTGAATTGCTCGAAAATAACATAGATATGGCAGTTCATTCACTAAAGGATGTGCCTGCATTTTTCTCAAAAGATCTGGCAATTCCTTGTGTTTTAGAAAGGCTAAGTCCATGCGATGCGTTTATTTCTCATAAACATAATAGCCTTGAGTCTTTGCCACAGCAGGCTACTATTGCCACTTCTTCAATAAGAAGAAAAGTTCAGTTGTTAAATGTTAGACCAGATTTAAATATAGTACCGCTACGTGGAAATGTAACAACTAGATTGCAAAACCAAAGTTTTGATGGAATAATTCTAGCTGAAGCAGGACTCATAAGATTAGAAAAGCATCACTTAATTACAGAGGTATTGCCACCAAAAGTTATGTTAAGTGCAGTGGGACAGGGAGCGATTTGTGTTCAATGTAGAAGGAATGATGTAAAAATTATCGATCTTTTAGAGAAAATTAATAATAATATGTCTTTTATAAGAGTGAAATCAGAGCGCAGTTTTATGAAGACAGTGAATGGTTCGTGTTTCACACCACTTGCAGCTTTGGCTGAATATGTGAGCGAAAATATGCTACATCTTCGTTGTATGTTAGCAAATGAAAAAGATATATACTTTACTGAGCGCACTTCATTTATAGAAGATGCAGAAGAAATGGGTATGGATGCAGGGTTAGAGTTGAAATCAAAATGCTTATAAGCTTACCTAAAGTACGTGGAGTCTATCGTTATGACATCTTAATGTCTAAAGCAACGTGGTTAAATGTCGGTGGACGAGCTGATATATTATTTAAACCACGTGATATTGAAGATTTAACATGCTTGATTAAAAACACTGAGTTGCCAATTAACGTTATCGGTGCAACATCCAACATAATAGTGCGAGATAGTGGCATTCGAGGAATAACAGTAAAATTGGGTAAGGAATTTTCATATATAAAAAGTAAAGGTAACAACTCTATTGTTGCAGGTGGTGCTGCGTTACTTAGTAACCTTGCTTACTTTGCAGGAGAGCAACAAATTAGTGGACTTGAGTTTCTAGTTGGAATTCCAGGAACAGTTGGTGGCGGAATAGAAATGAATGCAGGTGCATATGGTAGTGATATCGCAAGTGTTGTACAATCCATAAAAGCAGTGAATCTAGAGGATGGAAACCTATATGAGTTCTCCAGCAAAGAAATGGGGTATTTTTACCGTGGACATAGCCTAAAAGGAAATTGGATTTTTGTTGAAGCTGAGTTTAAAGGAGTAAACTCAGAGTATGAGCTTATATTGCAAAGGTTAAAGGAAATTGTTGAGAGAAAAAATAAAAGCCAGCCAACGAGAGGAAAAACTGCTGGGTGCATATTCAAAAATCCAAAAAACTACCGAGCATGGGAGTTAATTGATAAATCCGGCTGCCTAGGGCTGAATATTGGTGGAGCTAGAATCTCTCAGAAACATTGTAACTTCTTGCTCAATCACGATAATGCAACTGCATCTGACTTGGAAAACCTTGGCAACAGAGTAAAAGATGCAGTGAAGGATAAATTTAATATTGAACTTGAGTGGGAGATAAGGGTTTTGGGTAGCTATTAGACAGTTTTTATAGTTGCTATTTACATTTTGACTGCGAGACTTTCTAATGATTCAACGCTACTTATTTCAGTTTGTGAGGTTTTATTACTACCACTTGATAGACTAACGCCATCGGAGTTATTTGTAGTACAAGGACCACTATTGCTATTTTCTTCCTTCGAAGAAGAACATTCCTTATCACTTGATAGACTAACGCCATCGGAGTTATTTGTAGTACAAGGACCACTATTGCTATTTTCTTCCTTCGAAGAANNNNNNNNNNATCGGAGTTATTTGTAGTACAAGGACCACTATTGCTATTTTCTTCCTTCGAAGAAAAACATTTCTTTATTTTTTTAATTACAGGCATTATTACAAAATTCGTTACACAGAAGCTCGCAGCTGGTATTATAGCTCCCATTATTCCTAGAGCTAAAGTTGCTGACACAACTGCATTAGGCAAATTAGCATTCGCAGCCATACTAGCACCAACTCTGATTGCAGCACTAGTGGTCCAGAAGAACAAAAAAAACACAATTACTCCACAGTAGCCATTACCAAATATAGATAACATTTCTTCGTGCACTTTTTTTGGTCTACCGGCGAGTACAAGATTACTTGCAGCAAAAGTTATTGGCCCTACTAAAGAGCCACAGAAAAGAGCTTCTACTACTTGAAGTGGTAAAGTTATAGAACCTAATCTAGAACCTATAGAAGCCCCCGATATACTACCTATTATTGCTAAGAGCACATGAAACAATACAAGTTCTTTATTTTTTTCACGTTTTTCACGTTCTTCACGTTCTTCACGTTCTTCACGTTCTTCATAAGCTTTTTCTTGCATATCATCTCCATATTCAGTTGTAAGTTAAGTATTAACATTTTGCCTAATTTGCAAGACTTTTTTACATCAATCTAATTCCAAAACAATAAAATTGTTGTACAATATTACTTTGAAGTTTTATTTTTAATGCATAAGTTTGCAATACTCTTTTCTATACTGCTTGCAATCGTTGCTTACTATTCAAACAGTGAGATTATATTTGAAATAGCAAAGCTATTTAGTGACATATTTATCAGCTTGCTCAAATTAATAAGTTTACCTCTGGTTTTTCTATCAATAGTTTCCACAATTTCAGGGCTCAAGGACTCAATTGAAATTAAAATCTTACTTAGGAAAACACTATTTTATACCCTACTTACAACTATTGTAGCTGCGTTTGTTGCATTATCGTTTTACTTGCTAATAGATCCAGCAAGAAAAAATTTCATAAGTAATACAATAGGGAGTGTTAACAGCAATAACCACAGTTATTTTTCATATTTAAAATCACTCATTCCTTCGAATTTTGTGCAAGTTTTTCTTGAAAATAACGTTATTGGTAGTATATTAATCGCTTTTTTGATGGGCGGAGCTATTATTTCACTTTCAAAAGAGAAGCAGGATATATTACATCAAATATTCTCTGCACTTTTTGATACGCTACTTAAAATTGCTCAAGGGTTATTAAAATTTATTCCGCTTGCTGTTTGGTCTTTTATTACATGTTTTTTGCATGAATTAAAAGGTGGTAGCGAGTTCTACAGTCTTTTATGGTATTTTGTTTGCATAATGTCTGCAAATTTTGTGCAGGCGTTTCTGATTTTACCGCTACTTATGTGGTATAAAGGCATATCACCAATTCAAACGCTAAGGGGGGTTATGCCAGCGTTGACGCTCGCATTTTTCTCTAAGTCATCCAGTGCAACGCTGCCCACAACCATAGATTGTGTGCAAAATAAGCTAAAGGTGCCAAAGAAATTGTCGTCTTTTATTTTACCAATATGCACAACAATTAATATGAATGCATGTGCTGCATTTATACTAATCACTGTAATGTTTGTTGCAGAAATGAACGGATACGCATTTTCCTTGAGCGAAATGTTGATATGGATTTTTTTAGCTACAGGGGCTGCAATTGGCAATGCTGGAGTGCCGATGGGGTGCTATTTTATGGCAACTAGTTATCTCGTATCGATGAATGTTCCTCTGCACATTATGGGACTGATTTTGCCTATTTACACGATCATCGATATGTTTGAAACTGCAATAAATGTGTGGTCTGATATTTGTATCACTCAGATAATTAATAAAGAATGTAATAGTGAAACTTAAAAAATGATATTAGACGAAAATAACCTAATAATAAAAGAATTTAAAGAAGCAGAAGCAATTTTGCATGGGCATTTTGTTTTATCTTCTGGATTGCATAGCAATACATATATACAATGCGCTAAAATTTTTGAAAATCCAAGCAGAGCCATAAAAGTTTGCGCATTACTGGCAGATAAAATAAAAAAAGAATTAAATAGCTCCATAGATTTAATATTATCTCCTGCAATTGGTGGAATAATTGTGGGTTATGAGATTGGCAGGCAGCTTGGAATGAAGACAATGTTTTGCGAGCGCGTTAACGGCAAGTTTGAATTACGCCGTGGATTTAAGATCAAAAATGGTGAGAAAATATTACTTATCGAGGATGTAATAACCACAGGTAAATCTTCGCTTGAAGCAGTGGAATGTGCAGAAGGGGAAGGAGGTAAAGTTGTTGCTGAAGCTTCTCTAATAAAGAGGAATAGTGAAACGAAACTGCCTTTTCCTGTCATATCTTTGATTGAACTGAACATCAAAAATTACAGCGAGGAAGAACTTCCAAGTGAATTAAAACAACTACCCATAACAAAACCTGGGAGTAGAGAATATTTAACAAAGTAATCCTATAATATCTTGGAAACACAGCGCAGCTTTAGTTATTTACTCCAAGTGTATTTTATGTATACTTATTACTAAATTAATTTTGAAATGATAGAAAATGAGCGAATTTAAATCGATCCGAAATATAGCAATAATCGCACACGTTGACCACGGTAAAACTACTTTACTTGATAACATGTTAAAACAAAGTGGCACGTTCCGCGAGAATCAAGAAGTTCAAGAACGAGTGATGGATAGTGGTGACCAAGAGCGTGAACGCGGAATTACAATACTTGCAAAATGCACATCAATAATGTGGGGTGATGAAAAAATCAATATTATTGATACGCCAGGGCACGCAGACTTTGGTGGAGAAGTAGAAAGGGTATTGTGCATGGCAGATGGCGTGTTGCTGCTGGTTGATGCTGCAGAAGGTCCAATGCCACAAACAAAATTTGTGCTCTCAAAAGCACTAAAAGCAAATTTGAAGCCAATTGTGATAATCAATAAGGTCGACCGACCAGACAGCAGAATTGATGAAGTATTAAATGAAATATATGAGTTATTTTTTAACCTTGATGCAACTAACGAGCAGCTAGATTTTCCAGTGTTGTATGCTTCAGGTAGAAATGGTTGGTGTGCTAAGGAGCTTTCTGATGAAAGAAAAGATTTAAGCCCATTATTTTCAACGGTTATAGATTATATAAAACCTTCTGTTTATGATCAAAATGCACCTTTTGCTATGTTGGTCACTCTACTTGAGTCTGATAAGTTTCTTGGCAGAATATTGACAGGAAAGGTTTATCAGGGCGTTGCAAAAGTCAATTCAGATCTTAAGGTACTTGACCTCGATGGCAAAGTAATTGAACGAGGAAGATTAACTAAGTTGCTCTCATTTTCTGGCTTGAAACGTATTCCAGTAGAACAAGCTGTGGCGGGAGACATCATTGCAATTGCAGGACTTGAGGAAGCTTCGGTTTCAGATACTATAGCAGCACCAGAAGTTACAACTGCAGTAAGCTCAACTCCAGTTGATCCGCCGACAATGGCGATTACTCTGAGCGTTAATGATTCACCTTTTGCTGGGCAAGAAGGTACAAAGCTTACTTCAACTGCTATAAAGGATCGTTTATATGCGGAAGCAGAAACAAATGTTGCAATTACTGTGACTTTGGCACCAAGCGGTGAAGCGTTTGAAGTAGGTGGACGCGGTGAGTTGCAGCTTGGAGTGTTAATTGAAAATATGAGGAGAGAAGGTTTTGAGCTTTCGGTATCACGCCCTCGCGTGTTATTTAAAGAAGAAGGCGGTAAAAAACTTGAACCTATAGAGGAAGTAGTAATTGATGTAGATGATGAATATAGTGGAATCATCATGGAAAAACTCAGCTTCCGAAAAGGTGAAGTGACTGACATGAGACCTTCTGGTAATGGCAGGACAAGATTAACGTTTTTAGTGCCATCAAGAGGATTAATTGGTTATCAAGGAGAGTTTTTAACTGATTCTCGGGGCACAGGCATAATTAACCGTTTATTTCATAGTTATGCTCCACATAAAGGTCCAATTTCTGGAAGGCGCAATGGAGTTTTAATTTCCACTGATAAGGGTGAAGCAGTAGCATACGCAATTTTTAATTTGCAAGATAGGGGAATTATGTTTATCAAACCACAGGATAAGGTATATTGTGGCATGGTTGTCGGCCAGCATAGCCGTGACAATGATTTGGAGATAAATGTGCTAAAAGGTAAACAATTAACCAATGTAAGAGCTTCAGGTAGTGATGAAGCCATAAAACTCACTCCTCCAAAGATAATGACACTGGAGGATATGATAGCGTATATAGACGATGATGAATTGGTAGAAGTAACCCCAAAATCTATACGTTTACGCAAGAAATTCCTCGATCCAAATGAACGCAAACGTGCAGGAAGGGCAAAAAATAAGGAGTAATCAGAATGTAATAGTTTAGACTTGATCTGACAGGCAAATAAAGTAAGATAAAAATATGAACAAATTTTAAAGGAGTGTCAGGCAACACAAGAAAAAATACTAAAACCAAAGTTGGGATTGCTAAAGCAATTAGGACAGGCGTGTAAGGTAATGAAGGGATACATTTTACCGCTTCAAAGAACTGTATGAAACAGGAGGAGAAGAGCGAGATAAGCAAAAGCAAGCCATTATATGCAAATAGAGTATCGGAGGATATAGAAAAAGCAGTAATTGAAATAGCAATAGAATTTCCAGCATATGGACAAGAAAGAGCAGCAAACGAACTGAAAAAGAGAGATCTCTGCAAGTGGAATAAGATCAGTGTGGCAAAGAAACAATCTTGAAAATTTCAAAAAGAGGTTAAAGGCATTAGAAGCAAAAGTAGCTCAGCATTTTAACAGAAGAGCAGATAACAGCTCTAGAGAAGGCTAAGGAAGAAAAAGAGGCCCATGGAGAAATTGAAACAGAGCATCCTAATGATAGGGTAATACCGTTTTTTGATGAACAGAAAGTATCATTACTACGCGTTTTGTGGGACAGAGTATTGTGGCAGACCTGAAAATCCAGCTGTATTTGGGGGTAGAAAATATTGATCATTCTCGAACCAAAGCTCGTTCTCCACAGACTAATGGCATATGTGAAAGGTTCCACAGAACTATGCAAGATGAATGCTACAATATTATCTTTAGAAAGAAAATTTACACCTCTTTGGCAGAATTTCAGTTAGATGTAGACCATTGGGTGCATTCTTACAATAGATCTAGACCTCATTCGGGTAAGTATTGCTATGGCTATGCAAACCTTTTTTGATAGTATGCATATTGCTTATCAGAAAAATATTGATAGCATTAAACAGGATGCTGATTTTGGTTTTGACTTTGTCAATTCTTCTGTCAGTTAATTCACGCCTGTCAGATCAAGTCTAAACTATTACAGTTTTCGGTAAACCTAATTTGGGTTAGCTATAGAATTAAATATTAAAAAACCTTGATTTATAATTAAATAAAGGTGATATAATCTATGTGTTACTTGACTTCAGTCAAGTTTTAATATTTAAAGGTCAATATTTTAAATGGAGGTGAAAATGAGTTTAGGACCATGGCAATTGTTTCTAGTCTTAATAATAATTTTAGTTCTGTTTGGTGCAGGCAGATTACCGCAAGTTATGGGTGATTTAGGAAAAGGCATCAAAAACCTTAAACAGGAGCTTAAGGACTCAGAAAAATTATCGTCTAATGAACCAGATCGTTAGCGTCCTCATACTTCGTGACACGCACTAAGGTGCGTGTCACTCACTTAAAGCATCAATTATTTTTCAATCTTTCCGCTTAAGCTGTTGCGTCTGCTTCACCTTCCTCTGATTTTTCTAATATTGTTAAAATGTTTTGTAGAAATTTTCGCGGTCACTTTATATAGCATACAGACAAGTCTTGTAGTGAAAATTTAAAAATACAATCATCATTATTAATAAATTTTTATACATACTATACTGATAATGTAAGAGTAAATTTATTCAAATAGTGAGGTACGAAAATGAGTAAAAATAACAATCAACAATACAAAAACTATTCTGAAGATTATAATGGTAAAATAGGTATTGACACTGATGGACGAAAGTTTCAATTCATCAAAAATAACTCAAATCCTGTATACAATTATACAGTTTATGATATGGATGGAAATCCTATATATAACATTAAAGAACAATGTATACCAACATTCTTTAATAAGATATATAAACCTGCAGAGTCAAAGATCTTTGATAAAGCACCAGAAACTATAGAGGAAGTATTACCAAAAGTATTTTCATTCGAAGATGAAGGTATAAAATATAACATAAGGTATGACGACATGTCATCAAAGGAAAAACTCCAAATTCAAAAGGACATTCAGGCTGCTTATGAAAATTTTAAAAAATTGTTTGATGTAAACAAACCTGAAACAACTTTAAATTTAGAAGTTAATGTTTTTAACAACAAGAATGATTACCAGAAATATAATGAATTAGCTGGTATCGACAAGGATGATACTTATGGTGCAACTTATGGTAAAACGATAATAGTATACAAATTTGCCGGTATGGACTTTGTTCTAGGTCATGAGCTGGGCCATGTGTTCCAAAATGAGCTATTAACAAGTATGATGAATTCATTAGACTCCGAATTAGTTGGAAATTTGATTGGGAGCCAAGTAGAAGAAGAAAATAAAAAAGAGATAGATAGTGGACGGACAGAAGAATATAAAGCTGAAGAATATGAAAATCCAGCTCATAACGAGGTTAGAAAAAGCGATGAAGATGATAAAAAAACAAATATAGTGGAGAAAGAGGAAACAGAAGAAGATAAACTATATAGTAACAAAGAACTCTATAGAGAAAAAAGAGAAGTGCAAGAAGAAACCGCTAAGCTAGATGACAGCACAGAAGAAAGTCAATCTACACAAACAAGTGAATTTGGCATATTTTCATCTATTACATCTATTTTTAGAAGTTTTATATCATGGATATGGGGCACAGAAGAAGAAAGTGAATCTGTCGAATTACCACAGAGTTCATTGTATTCTGATCCATTAAGTGACGAAAGTCATTATTCACAGTCAGATACTAATGATATACTATAACTTTTTTTTATAGGTAGTTTAACCCTTGCGTGTAACCCAAAAAACACGCAAGGGAAAACTGTATTGCATTGGTGCTGTAATAAACAACTTCATTTGCACCAACTGCAAGTATAATGATAAAATTACGATTGTACTTTAACTCTAACAATTAACAATAATAAATGTATATTGAAATACAGCAATAATTACGTTAGTTTAAAGAATAGTTTGATTAAAGGATAATTGTGCAAGAAAAAGATAAAAAATTAGCTTCTGATATTCTAAAAGAGGTTGCAGATACCAATAACAATGATAGCGATAAAGTAACTTTGTTTGACATTAAAACAGCTTTGCATGAGCGCGGTTTTGGTATTTTAATAATCATCTTCTCCTTGCCGCTATCGGTGCCTATACCAGTTCCACCTGGTTATACAACTATTCTTTCTATACCTTTAATCTTATTCTCACTGCAGCTTTTATTTGGATTTGATTCTCCTTGGATGCCGCATTGGTTGGAAAGAAAGTCTTTTCAGCGTTCAACACTAGCTCTTGTGGTGGAAAAAACTTCTCCAGCATTAAAAAAAATAGAAAAGTTCATGAAACCAAGAATGTCTTTTATTTTCTATGGGCCCGGTGAAAAGATTTTAGCTTTTGTAATGTTGCTTTGTGCGTTATCAATAGCTCTTCCACTACCTCTTACTAACTTCATTCCTGCAATTGGTACAACTCTTATTTCGCTTGGTATCATGAGTAAAGATGGATTTCTATCCATATTGGGAGTTTTAATATCATTGTGTGGGCTATTGCTTACTCTTGTTGTAGTAGTCAAAGGACCACAACTTATCATTGGGGCATTTTCTTTTCTTAAAAACTTTATATATGGTTAAAAAAGAACTGAAGTACTGTGTAAAATGAGTATTGAAATATGGCAATAATTATGCTAGTTAGAAGGAATAATTTTATTTAAGGGGTAATTGTGCACAAGAGTGAGAAACTAACCGAAAATAAAAAACCAGCCTCTGATATTCTAAAAGAGATTGCAGATACGAGTAATGATAAAGTGACATTGTTTGACATTAAAACAGCTTTGCATGAGCGTGGTTTTAGTATTTTGATAATCATTTTTTCTTTACCGCTATCAATACCCATACCTGTTCCACCTGGCTACACAACCATCCTCTCTATACCTTTAATCTTATTCTCACTACAGCTTCTATTTGGGTTTGACTCTCCTTGGATGCCCAATTGGCTAGAAAGAAAATCTTTTCAGCGTTCAACACTAGCTCTTGTAGTAGAGAAAACTTATCCTGTATTAAAAAAAATAGAAAAACTCATGAAGCCAAGAATATCCTTCATTTTTTATGGGCCTGGTGAGAAGATTTTGGCTCTTATAATGTTGCTTTGTTCAGTACTAATAGCTCTCCCGTTACCTTTTACTCACTTTCTTCCTGCAATTAGCACAACTCTTATTGCACTTGGCATCATGAGTAAAGATGGGTTTCTATCCATATTGGGAGTTTTAATATCATTGTGTGGATTGTTACTTACTCTTGTTGTAATAGTCAAGGGACCACAACTTATAACCGAAGTATTTTTTTTTCTTAAAACATGGTTAGGCTTTACAACACCTTAACAAAAAAAAAGGAACTTTTCACACCAATCGATAAAGATCATGTGAAAATGTATGTTTGCGGACCAACAGTATATGACACGGCACATATAGGCAATGCACGGTCTGTTGTTGTGTATGATGTGTTATTTCAGCTACTTAAGTTTTGTTATGGCAAAGTTACCTACGTGCGTAACATAACCGACATTGATGATAAGATAATTAATGCAGCAAGTGAGAAAAATAGCAATATAGAAAGTATAACCACACATTACATTAAGGCTTTTCATGATGATATGGAAAGCATAAATTGTAAAGAGCCAACACACGAGCCAAAAGCAACGGAAAACGTAGATTATATTATAGAATTAATTGAACATTTACTGCAATCAGGCCACGCTTACGAATCTAACAAACACGTGTATTTTAATATAGAATCTTACCATGAATATGGTGCTTTATCAGGAAAAAAAACTGATGAATTGGTTCCAGGTAGCAGAGTTGAAGTTAATGAAAGTAAAAAGCACCCGGGAGATTTTGTGCTGTGGAAGCCTGCAAGTGATATTGACTACAAACTTTCAAGTTATTGGGATAGCCCATGGGGAGGGGGCAGGCCTGGATGGCATATAGAATGCTCAGCAATGTCATATGCTTATCTTGGCAAAGATTTTGATATTCATGGTGGCGGCATAGATTTACAATTTCCTCACCATGAAAATGAAATTGCACAGAGTAAGTCTGCATTTGCTGGATCAATGTTTGCAAAATACTGGATACATAACGGCTTTCTTACAGTAAATGAAGAAAAAATGAGCAAGTCCTTATTTAATATAGTCAAAGTAAGAGATTTGCTAGATAATGGAATAAAGGGTGAAGTAATACGCTATGCACTGCTCAAAACTCACTACAGAAAACCACTTGATTGGACAGAAAACGTTATTTCTGATGCACAGGAAACCTTAAATAAATTTTATCGGTTATTACGTGATTTAGATACAATAAATGAAAGTAACGCAGAGATTTCTAAAGATTTTATAGACGCTTTAAAAAACGACTTAAACATTCCTGAAGCTCTAGCTATATTACATGAGATGGCTACAAAAATTAACAAAATGAGTAATGAAAGTGAAAAGCTTAAATTAATTGAAAGTTTTATTAAGAGTGCCAGATTTATTGGTCTTCTTGAGTCAAGTTATCAAGAGTGGTTTACTGCTGGTGTGAGTCATCAAGAAATAGAAAGATTGATAGATTTAAGAAGAGCAGCAAAACAAAATAAAGATTATAATACTGCAGACAAAATAAGAGATCAGTTGAAACAAATGGGGATTACAATTTCTGACAATGAAGATGGTACAACAACCTGGTAAACTCATATGGAAAATTACTTCCTATTATTCACAGATAGTCTAGTATCGTCGTTAGTTTTACCCATACATCAAGGTTTTGTGTTCAATACTATGCTTTATTTCAGGTCGTATTACACTCCACTACTTATGTTATTTTTTGGAGTACTAGGATCAAGCCTTGGTGGAATAGTTAACTGGTATTTAGGTAGAATAACAATCTCTATACGAAAATCATATCACAAACTAGAGAACGAGCACACAACACCAAAATTCATAAGAAATCTACTGATTTGTGCAGTTGCATTACTTTCATGGGTGCCAGCACTTGGAAGTGTGATTCAAATTTTATCAGGTTATTTCAAGTTAAACCTTTATACCCTTGCCCCTTTAATCATTCTATCTAATTTCTTTTATTTGTTATATCTAATACGTACTTTTGGGGTATAACAGCTATAGTACTACAGCTATTAAAGCCCACTTCTGTCATCCTATGGCCTGGAGCTATAAATTAAATGCAAAATTTCAGTAGACACAGGAACTGCGCCATGTGCTAAAAGCAAATTCGCAAATTCCTGATAGTTATGCTCAATGGCATAGTACAATGCCATCTTACCTTCATTATTTTTAGCGTTAACGTCTGCGTTGTATTCTAAGAGTACTTTTGCTACATCAACTTTTCCCATCATAGCAGCAAGGTGTAGTGGAGTGTCGCCATTTTTATCTTCAACGTTAATATTAGCGCCTGTTTGAATAAGGTATTCTGCAACATTGTAGCTTCCATACAAAGCAGAATAGTGTAATGGAGTTCTATCATGTCTATCTTTAATATCAACACAAGCACCTTTATCAACTAAGTATTTTACTATGTTCAGTTTTTCACTGTATACGGCACAGTGTAATGAAGTACCACTCAGAAGCAGTTCTACAGCATTAGCATTAACGTTAGCGCCTTTGTTCACCAAGTATTTCACAACATTCAGCTTTCCATAATTAGCAGCTATATGTAGCGTAGTAACACCACATTTGTTTTTAGTGTTAACGTCAGCTCCTTTGCTTATAAGATACTTAACTGTATCTAGTTTTCCGCTATAAGCAGCAAGGTGTAACGGAGTATAACCATATTCGTCTTTGGCATTCACAACCTTACTCAGTCTACCTATATGTCTTTCTTCTATATGTGTTAATAGGGTTTCCACTGCCTCATAGTTATCCCCCTTAGCAAGCAAGTGCAAAGGTGTTCTTTCCCTAAAAAGCACTTCTCTATATATACAAGATGAGTTAAAGTAAAAATCGTCAATCAACCTACCGTGCTTACTTGCATATTCCCAAATAGATATAATATGACTAGTTTCTACGCCACCGCTACTTATCAATTCTAGAGCTTTTCTTAAAGTCTCTTCTTCTCTGCTTTTCTCTTGCAATTTTAATCTTGTTACTTCCTGTACTAATCTATGGATGTTTACTATTCCTTCCATTAAATTAATCATTGAATATCGATTAAGTAGCTCAACAGCGTTCCAAAGCTTTTCTTCATCATCTGCTATTGACTTTGAAAAAATTTCTATTATTCGAATATCGTCAGGAGCAAGATAGGCCATTATTTCAAGAATGTTTAATGCTTCAAAGCCATATTTCTTGCATATATATGTCATCGTAATGTTCCAAGTTGTTAAAACCGTTTTAGTGTAACGATCTTTACTTGCATAAACTCCTTTCTTAAGCAATTCTCCTGCATCTCGATGATACTCTTTTAAGTAATCACTTATTTCAAATCTCTGATCACCCCTTAATCTTGATTCCTCATTTTGATCTTGAATATATACAACCGCTTGCCCTAAAGCTAATGGGAAATATTGTAATTCTCTTGTTAGCTCCTCTATTCCTTTATCCTGTAAATTATTCTCTATATTCAAAGCTTTTTTAACAAATTCTAAAGCTTCTACTTCACCAAACTCATCTAATTGTATTACTTCTATATCTCCTTCGCCTTTCACATTCCACTTACGGTCACGAGAAGTGATTAAAACATAAGGTTTTTTATGCCTAGGATGTAAAGATGAAGGTAAAAACTTTTTAATGTCTTTATATCCTTCAGCATTATCAAAAATAAATAGGCTGCTTACATCTCTAAAATACCTATACACATCCTCAACAATACAGATGATTTCCCGCTCTTTCTGGCGTTCTTCCTCTATAGTGAGAGGAATTTGTGAGTTTTTAGGCAATCTTTTATTTATCTCCTCAATCACCAATTCTTTAAATGTCTTTTCTATACCACCTTGCGTTTCAGCATCTATCCAGATAACATTGCCATCATAATCTTTTTCATGTTTGTAAGCATATTTCCTAGCTAACTCACTCTTACCTACCCCTCCAAGACCACTAATAGAGGCAACCTGCGATATCACTGCTTGTTTGCCTGTGCTTTTTTGTAATGCGTCATGCAAGGCTTCTAGCTCACTATTTCTACCAGTAAAAGATGCCACTGGCTCCATCATATTGAACCAAATAGGTTCTTTACGTGCTTGCTGATTATTTAATACTTCTCCTATCTCATCAACCTTTCCTTCTATTCTCTCTACTCCTTGTTTTATCTCACTTACAGTACTGGCCCATAGCTCCACTTTTTGGAAAAATTCTTTTCCTTCTTCTGGTGTGAGAAAACGCCCTCTTTTATCCTTCATCCAATTTGATATCATTGTGGAAAGGGCATTGAGAACGGAGTCACTATCACCAAAGTATTTGAACCTTCTGGCCAAGTCATCATTTATCTCATTTCTGATTAACTTTTCTAGCTCAACATCACTAGGCAAATTCACTACAAACACTAGCTCATTTAAAAAGCCTTTTATTTCTTCATCGCTTACTTCCCTATCTTCAGCACTCATCCTTTGCTTTAAGTATTGAGCAATATTATTACGTAAGTCTCTAAGCTTATATTTTGCACTATCGCCTATATTCAGAAACTCATCCTGTGTTTCTATTTTTTCAACTGTAATTCCCTTGCTTGCTAGACTTTCATAGTCAAAATCAACATTTATAACAATAAAAAAATCCTTTATTTTATCCTTGAATTCTTCATTACCTTGAATTTCTAAAAAGGCAGCAAAATGTTTTACTAAGTTAAGTTCACCACTTTTTGTCAATAAATCGCCTACACAGATCTTCTTGCTGCCATCTTGTTTATGTTTAACTTGTATAAGCATACATACTGTTGTCCCATTTTGCTCATACCGGAAAACAATATCGTCAAAACCTGCAGCCGAACTCATTTCCGTGGCTAAGCGGAAAAAGTACTTTCTATTCACTGCACGTCTAAAAAACAGCATTAGCCACAATTTTTGATAGTCAATACCATGAATAAAGTTTTTCGCCCCTCCAGCAGGATAAGTTTCAAGCATCCTCAACCTCACATAATTTTAAAAATAGTACCGACAAATGGTAAAAAAGTTATATATCATGAGATATAGATATCGTAACAAAGACCTTGGAATATCTACGAGATGTGCTGTTATGTAAATAAAAAAATGTGACTAATTACTTAATCTTTCACTCAAAATTGAATTCACGACATCGGGGCTGGCTTTTCCCTTGGTAAGTTTCATGACTTCGCCGACAAAGAATCCGTATAACTTTGTTTTACCGCTTTTGTATTCTTGAACTTTATCTTGGTTGTTATTGATGATTGTGTCGATAACTTCTGCTATTTGACCTCTACCGGTTATTTGTTTTAGGTCCTGCTCTTCTATAATTAGAGATGCAGGTTTGCCAGTTTCAAACATACTATCGAATACTTGTTTGCCAAGTTTAGCAGAGATCGTTCCATCAACGATAAAATCTAAGAGTTCGGACAAAGCATTTGCTTTGATTGGGGAGCTCACAATATCAATATTTGCTTTATTTAAACGACCGAAAAGCTCTACGGTTAACCAGGTAACGGCGAGCTTTGAATCATGTTTTTTTATCAATTCCTCAAAGTAATCAGCAATTGCTTTGTCGGAGGTGATGACGTTTGCATCGTATTCATTGATACCTAATTCCTCAATGTATCGCAGCTTTTTTTGATCTGGTAACTCGGGCAAAGATGATTTAATAGAATCGATTTTATCCTGGCTTACCTCAACAGGCAACAAGTCAGGCTCAGGGAAGTATCTATAGTCGCTTGCATCCTCTTTGTTTCGCATCACTTTTGTTTTTCCCGAAGCAACGTCAAACAATAAGGTATCTTGACTTATTTCTTCCCCACTTTCTAAAATTTCAATTTGTCTTTGTATTTCATAGTCTATAGCTTGCACAATATAACGTATCGAGTTCAGATTTTTTATCTCACAACGAGTGCCAAATGTGCTACTGCCTTTTAAGCGGACAGAAACATTTGCATCACAACGAAGTGATCCCTTTTCCATATCACCATCACATGAACCAATGTAACGCAAAATCTGCCTCAATTTTTTCATGCATTCTGCAGCTTCTGCAGATGAACGGAGATCTGGTTCTGAAACAATTTCCATTAAAGCAACCCCTGCACGATTTAAATCCACATAAGTTTTGCTTTCCTCATGAACGCTCTTTCCTGCATCTTGCTCTAAATGAATTCTCGCGATTCTTATTTCCTTTTCATTGTCGTTGATAAATACTCTACCATTTTTAACTATTGGCTCAAAAAACTGGGTTATCTGGTAACCTTGCGGTAAATCGGGATAAAAATAATTTTTCCGATCAAAGTAAGAACACTTATTAATTTCTGCAGAAAGTGCAAGACCGGTGCGTATTGCTTGTTCTACGCAGTAATAATTTAGTATTGGCAGCGTACCTGGCATTGCCGCATCAACTAGAGAAACTTGAGTGTTATGCTCAGCACCAAACTCCGTTGATGAGCTAGAAAATAGCTTCGTATTAGAAGAAACTTGAGCGTGCACCTCAAGCCCAATTACCGCTTCCCAATCCTCTTTTGTCATGTATTTTATTTAAATGATAATCTTAATATTCTGCAAAATTAACACAAAAAGTCAAAACAAAACTCATGTTAGCTAACAACCCATAGAAACAGATTAAATGCAAAAACTTCCTTGACAAACTCCGCCAGCCCCCTTACCATGGTACTGAAGGTATTCATTTATCTTCAATCTGTGCAGATTAAACGACAACAGTATTACGTGATTGGCGTCTTATTTTTAATTTTTTGCACTACGTGCACCTTATGTCCTCACAACATTTCTGAGTTTTTACCCATATAAGCTGAAACGCGCTGTTTAAGACAGTATAGTACGCCGATTTGCAGGATTAGAGAGTGACAACTAGCTAACATGGGATATCTTTTGCCTTTTTTTTCGTTTGGTAAATTTCTTAAATATTTATAGCTAACATATTTGAGAGTAACTTCCGCTAGTAGGGTGTCACGCACTGGGATGACAGAAGAGGGGCTACTCGGATGACAGGAAAAAGGGCTACCGTGTTGTAATAACAAATTCCAGTGCTGGAATCCAGCAGATCAAGCGGCTATACTTTCCTCCGCCCATCCTCAGTTATGCCTTGTTCTTCTTCCACTTCATCCATTTCAGTACTAGGTTTTAACATCATATATGTGATACCACCAACTGCTAGTGCTGCTGCTGCAATTGCAACCACTGCTATTACTATAGGTATTAACTCAACTGCAACTGTTCCAGTTGCGAAAAGTGCCACTGCTACAGCAGTGCCTAATACTGCGACTGCACCACTGGCGAAAAGACCTTTTTTAATTGCTGATGTAGGTTGTTTTTTTTCTGTTTCTTCCAGAAGAGGTGTTGTATCCTTATTATCATCCTTATCTTGCGTTAAATTGTTTTTTTCTTCGTTTAGTTTTTTTAGCTGTTCTTCTTCTGCTTTTTCCAGAAGCTTTTTTATATTACCATACCGAGCTAAATCTCCTGGAGTTTTACCATCTTTATTTTTTAACAAAGGGTTTGCTCCATTTTCTATTAAAATATTTATTATCTCTGTATAGCCAAGTTTAGCAGCCCAATGTAAAGGAGTGTATTCATTTTCATCTGCTGCATTAACATTTGCTTTGTTTTTTAACAAAACTTTAACTATTCCTATATAATCATTTTTAGTAGCCAAATGAGTGGCAGGGAATAGCCCAATGCAAAGGAGTGCTTGCTTTGTTATCTACCGCATTAGCATTTGCATGATTTGCTATTAGAGCATTGACTACGTTCGCACGACCATTTCTAACAGCCCAATGTAAAGAAGTCCATCCATCTTCATCTGATGCATCAATATTAATCTTTGTCCCTTCCCCTATTAGAGCATTTACTATATCTATATGGCCAGATAAGGAAGCCACATGTAAAGGGGTCCATCCATGTTCATCTAATGCATTAACATTGATTTTTTCTACTCCCAACAGAGCATTTGCTATATTTCCTAGATTAATGCGAGCAGCTAAATGTAATAACGTAAGTCTATTACTTTCAGGTTGAGAAGATGTACTTATATGTCCAATAAATCTACTGCCTTCATGTTCAATAGATATACTATTTTCAACTTCAAACTGGTGATTTATATCAAAATTAGCTTTTTCCCACGGCAAGTACTCTTGATATTCCAGATATCCATGACGTCCATGCCGCAACGCATCTTTTACTTTGTTAATTACGCTACCTTTCTCTAAATTTTTATTATTATTAACTTTAAATAATGTTTCTTTCCATAGCGCATAATCCATTACCATAGCTCTACCTACAAATTCAATAACATTTTAATTATCATACATTATGACGAAAAAAAATCAACTCATTTCTTCCAGAGGCTCTATATTAAAGATGGAAAGTCCAGAAGCAATGACGTGCGCTAAGGCTTGTACGAGAAACATTCTTGCAGCGGTGAGGTCTAAGTTATCTTCCAGTATGAAACGCATGTTTAAATCACTCTTGCCATACCCCCATAAAACGTGAAACGCTTCTGCAACTTCAAGTAAGTAGAAAGTAATTCTATGTGGCTCATAAAGCCTTGCCGCTGTTTCTACCACATCTGGCCACTTTGCTAAGGTTTTTATGAGGAATAGCTCTCCACCTGTCTTTAAAAGTGAAGGGTCTGCACTTGGCAACTCTTTTGGAGCATTACGCATCAATGAATGAGCACGGGCGTGCGCATATTGCACATAAAAAATAGGGTTGTCTTTTGATTGTTCTTTAACTTTAGCAAAATCAAAGTCCAAGACCATATCATTCTTGCGTGTCAGCATTATAAAACGAGTGATATCCCTGCCAACTTCCTCCACTACATCTCTTGCTGTTAGGAAGTTTCCTGATCTTTTGGACATCTTAACAGGTTTGCCATTCTCAAAAAAATTCACAATATTATGCAGTTTTACCTCTATTTTTGCTTGATCATCACTTAGCGCAGAGACGACTGCTTTGAGTCTTTTTACATAACCACCGTGGTCACTACCAAGCTCTACGATCATATTGTTAAAACCACGTGATATCTTATCAAAATGGTAAGCGATATCCGAGGCAAAATAAGTCCAACTGCCGTCCTCTTTCTTCAATGCGCGGTCAACGTCATCACCAAATTTTGTAGAGCGAAATAACATTTCTTTTCTGGAAGTCCAATTTTCACTTTCTTTGCCTTTTGGTTTCTCCAGGTACCCTTCATACACTAGACCCTTGTCAGACAATATCTTTATACTCTCTTCAATTTTGCCACTTTTTTGTAGCTCATACTCTGAAGTAAAAACATCATGACTTACCCCAAGTAAGTTCATGTCTTCCTTTATGAGTTCTAAGATAGAACTTAAAGTATATTCACTAATCACCTGATTATCTTGCTTTTCTAGAAGCTCCTTGCCATATTTTTTGGCCAGCCCATTCCCTATCGGTTTTAAATATTCACCTGGGTATAAACCTTTTTCGATGCTGATTTTTTCTCCCAGAGCTTCCTTATACCGCAAATATACTGACTTTATTAGTGTATCTATCTGTGCTCCAGCATCATTAATATAGTATTCCTTAGTGACTTTATAACCAACTTTTTTTAGCAAGTTTGCCAGAACGTCACCAAATACTGCCCCTCTTGCATGACCAATATGCAGTGGACCAGTTGGATTTGCAGATACAAACTCAACATTGATAGCCTGATTGTTTCCAATATCTAGAGTGCCAAACTCTGTTTTTAGCTCATTTATTTGTTTTAAAATTCCATGCCATACTTCTATTTTTAAGTGCATGTTGATGAAACCAGGGCCTGCTATTTCCACTTTTGCAACTTCATCAAAAGCTTTAAATTCTCTTGCTAACATCCCTGCAACCTCGACTGAATTCTTCTTTCCATGCTTTGCAAGCACCATAGCAACATTTGTATAGATATCACCATGTGCTCTATTGCTTGGAGGCTCTACAATAAAATTTGCCGCACTTGTATTTATGACACCCCTTTGCTTCAACTCATTTAATTTGCTGGAAATTAGAGAGGAAACCTGTTTGAAAATGTTCATCAACTAGAAAAACTATGAAAACCTATAGCAGTATAGCGAATAAGTGGGGCTAGTTGAAGGTTTATCTTATCTCTACTTTTTATTTGGTGTAAGGCGACCTTTTCTGGGTTGAAAGACCCAGAAAAGTTATAGTTTATATTAAGATATTGTCGGAATCATGGTAAGAGAAAGTCTCATCTTGATTGTTACCAACACTAGGGGAATAAGACCTTTTTTCTACAGAATTATCAGGAATTTTCAACGTTACTTCCTTGTCAGAAGTCCATAGAATTTTATCTATGATTTTAGCGTATTCCTGACATTTTGCATTACTTCCACAGTCTTTCATTGTACCATCAGGATTTAAGTGAGGTTTTAATTGAGAGTAGTATATTCCAGTGTTGTTACCATCTTTGTCTATTATTTTGTTAGAATAATCAAGAATTATCAATGGTGATTTTAATTTTGCAACTATAGTTTTACCTGCACATTCTTCTAATTCCTTTCCCTTAAGGTTTAATACTAAATTAGGACACCTATCATTGAGAAAGAAATTTTTACTGTATATATAATCATAATACGGTGCAGTGGAAGGACAACAAACACTCGTTTTATCACTCTGAAAGTCCTCTGGACATCTTAACCCAGCATCCCCTGTTTTACCTCCTTTATTACACCACATATTGCTTGGCGCAGCCCATGTGTAGTTTATGTTGCTTCCGCACTTGGTATTTTCTTTGCTTTCAAAAGTGATAGCAAAATTGTCTGCATGGTACTGTTTACCATTTTTCGTATAAAAATGATCCACAATCTCTTTATTGCTCATTAAGTCAGGGAGAAATTGCTTCAAAAGATCTTTTGTAACCCAACCAGGCTGACCGACCTCACCGCGTGATTTATAATATCCTGCATAACTTAAACAGTTATCCTTATCAGTAGCATGTTTTTCAGTTATCAGCATACTTTCTATGGCTCCTTTACTTCCATTATCGACAGTTTCACCTTCCCCTTCCCCTTTCTGATCACACTTACAATCTATCTCATCTTTTATTTTATTTTTTATTTCCTCCTTAGTCTTATCATCAATTTCATACTTAAGGTCTTTCTTCAGTTCATTCTTAATATTCTCCTTCAATTCATTCTTGGTCTTATCATCAATTTCACAAGTTTCGCACTTAAGATCTTTCTTCAGTTCATTCTTAATATTTTCCTTCTTAATATTTTCCTTCAATTCATTCTTAGTCTTGTCATCAATTTCGCACTTATGATCTTTCTCTAGTTCAATTTTTATATTTTTCTTCAATTCATTCTTAATATTTTCCTTCAATTCATTCTTAGTCTTATCATCATATGGATCTATAATAAAATTAACTCCTAATGTATCACTGGTACAGCACGTATTACATGGCAACTGACACGTATAATTTGTATTTTCCTGATTCGGAGAAGAAAGATTTTTTGCTAGCATAAAGTACCTCCATTGGTAAATGAGATTATTAAAAAATTAACTATAAAGTGGAAGCATGTGCTAACAATGTACATACTTCATCACTTTGATATAATATCAACAGTACCCTCTGGTACTGATGGACAGAAAAATAGGTTTTAACCTCTTTTAAATCTAACACAGAAGAGTTTATTACTTCTACACATGCATCACACATGAAGAATTGTTTTCACAGCTGCCCATAAGTTTACTGTTACGCAAGCTGTATCTACAGGAGTGCATGAAGATGAAAAAATTATGGGTCATAATAATCCTTTAAAAAATACTATGAGATTATTATAAATTAAAATAATTAAAAATTTAATAATTTTAATTATAAATCTAGCATATCAACTAACGGTATGATTTAAATTTTCTTTCAATTCTACTGTATCTTCGCCAGTTTTGCATACAGCCCGTCTTTACTTATTAGGGAGTCATGAGTCCCTACTTCTTCTACTTTTCCGTGATTAATTACTATAATCTTGTCAGTTTTAAGTGCAGTTGATAGTCTGTGTGTAATTACGATCGTTGTTCTGTTTTGCATTAACTTGCTTAATGCTTTTTGCACGAGGTTCTCACTTTTATAATCAAGGGCAGAGGTTGCTTCATCCAGTATTAAAACCTGAGGGTTTTTGAGTATGGCTCTTGCTATTATAATACGTTGTTTTTGCCCTTCAGAAAGTTTTAATCCTCTTTTTCCTACAAATGTATCAAATTTATCAGGCAGCCTATCAATAAATTCCATTGCATAAGCACCGATAGCTGCTTGCCTTACTTCCTCATATTCAGCACCAGGTTTGCCATATAGTATATTTTCCATTATTGAGCAAGAAAATATCATGTGATCTTGTGGCACTAAGCCAAACAACGATCTGAGGTCATTTAGCGCAATTGACTTAATATTGTGCCCATCGATAGTAATGCTACCTTTGTTTGGATCATGAAAACGGAGCAGAAGTTTTAAAATGGTGCTTTTACCACTGCCAGATGGGCCAACAATTGACACTGCTTGACCTGCCTCTATAGAAAATGATACGTTATTTAACGCTGGCTTATCAGACTGAGATTCATAAAAAAATGTCACGCCATTAAACGAAATTCCTTTTTGAACACTACAAATTTTTATAGGATCATTGGCATCTGCTATAGAGCTTTTCATATTTTTAAATTCAAATAAACGCTCTACTATTCCAAGACCTCGTTGTAAATCACTGATATTATCGCTCAAATTATTTATAGCTCCTGCTGCGAGCGCTGAATAAAACACAAATGAGGAGAGTTTTCCAATAGTTATATTATTGCTTAAGACTTCTTTAATACCAAAAAAGAGCAAAACAACTAGTGAACCTATCACACACGTGATAACTAGAGTTACTAGAATAGCACGCAAGAGTACTAATTTTACGTATGATTTTGATACTGAGTTTAAATACTCCTTAAAACGGGTTTTTTCATTTTCTTCGAGTACAAACGATTTGATAGTCACTATAGATCTAAAATTTTCCTCACTAAATGACGCAAGCTCACTTAATTTATCCTGGGCAAAGCGTGCATAGCTACGCACTTTTTTTCCAAGTGAGGTCATGATAATGAGTAGTATAGGTATTATTGCGGCTGCATAAGCAGTTAGTTGTATATTTGTATACAATAACATAGCAACACTACCAATCAGAATCACAAAATTTCGTAATATGGTTAGTAAGCTGCTGTTTATTATTGATTGCAACACAGATGTATCAGTAACTAACGCTGAGATAACATCTTGTACGCCTGTGTTCTCAAAGAAACTTGGTTGCAAGTTAGTGATACTGCTATATAAGTCATATCTGATTCTTGCGATAACTTTCTCGCTGCCAATGCCAATGAAATATAACCGAGTAAATGCAGTGAGAGAAATGGCTAAAACTATAAGTATTGCAACTAATAGTTTGGTAGTAAAATCGTGCTCTGTGCCAGAATCAATTATATTGTTTAAGCCTCTGCCAAAGAGGAGGATCGTTAAGGCTGAAAATAAAACTGCAATAAAAGCTATGATGAAATAAGATAGATTAGGCTTTATATAGTAAAATAACTGCCTAATATTAGATCGCATCGTATTTTAAAGTTTCTAAAGTTAAGTATATAGATTCTAGTTTCAGGGGAAAGGGAAAAGGTATGGCATTAGTCTACAGCATGTCTTCCAAGCATAACACGCTCACGAAACTTTAATGCGATAGCTTGGTTTCTACTGAAAGACAGCATTATGCCAAGTGCGATGCTCGAAGATAAAAGAGAAGAACCACCATAGCTAAGTAACGGCAGGGTTATGCCGGTGGTTGGAAAAACACTCAATGTTACCCCTATGTTTATTATGAATTGTGTGATGAATTGCATTGAGATACCGAGAATCACTAACAGATTAAATAATTCATTTTCCCTATATGCAACGTAAAGCAAGCGGGCGGAAATGATACCAAATAACATCAATGTGGCTAAGCACGTAATCAAACCAAATTCTTCTGCTAAAACAGAAAACACAAAATCTGTATGACAATCAGGAAGAGAGGCTTTTACGCTACCTTCACCAGGTCCAACTCCAGTTAATTGACCTCTTTTGAATGCTTCTAATGATTTTGTGACTTGAAAGTTATCGCGCTGCGTAAAAAAGACAAAATTGTAAATCCTTTGCTTTATATGTGGGAGGCATAAGTAAGCTATTGTAGTTCCAGTTGTGGCCATTCCTATTATGCATAGAAAGTATAAAAATGGTATACATGCAATAAACATTTGACCAATAAAAGAATATGTTAAAAGCATGGACATACTGAAATCAGGTTGCAAAAGTAACAACACAAAAACTAACAGAAATATTATGATTGATATGTGTATTTTAAACCTCATTTCGCTGGCCAAGATACTAGCTATAACAACAGAAAAAAATGGCCTTACGAACTCAGATGGTTGAACAGAAATTTTGACAATATGTAACCATCGTTTCGCACCTTTTACCTCTATACCAAGTATTATCGCAATTGCTACTAGAATAGTAAATAAAATGAAACCTGCGAACGAGAGGTTAAGTATAGTTCTTGTGTTGAGAAAAGAAAATGTCACCAAGGTAATTAGTGACAGGACTATATAAATTGTATGGCGCCGTATAAAATAATCCTGTGGTAGAAAAAGACGCTGCGCAATTACAGGGCTTGCTGAATAAACAAGAATGAAGCTTATAGTGAGCAAAAAAAACACTGGAAGGATGAGATAATAATCCAGCGTTCTATACCAGAGTTTAATATTCATTTTGTTCCAATGTGTAATGCCACTATTCCATAGCTCATATTATGAAACTCAACATTCTTAAAACCTACCTCTTCAATCTCCATTTTAAAATCAGCCTGAGTTGGAAATTCTCTGATGCTCTTCACTAAATATTCATAAGAACTCTTGTCTTTAGCAACTATGCTGCCAATTTTAGGAATTACTTTAAATGAATATAAGTCATAAAGTTTGGTAAATATCTCATTTTGATAGTGCATAGGGGCAAATTCTAAGCAGATAAATTTTCCATGTGGTTTTAATACCCTGTGCGCCTCATTTAAAGCCTTCTTACGGTCAGAAACATTTCGAATGCCAAAAGCTATTGTGCAATAATCAAATTCGGAGTCTTCAAATGGTAAACTTTCTGCACTTGCACATACCCAATCAAAATTAATTTGGTTTGAATTTATAGCTTTATCACGTCCTCTGCTTAGCATATTTTGATTTACATCGCACACTGTAACCTTAGCACTGGGCTCTTTTTTTACTATTCTTATTGCTATATCTCCAGTTCCTCCAGCAACATCTAAAACCTTAGAGTTTTTTGTAAAATGCACACTATTTACCATTTTATCTTTCCACAATCTGTGCATTCCGAGGCTCATTATATCATTCATGGTGTCGTAGCGATTTGCTACGGAGTCGAATACCTCTTTAACTAATTGCGATTTCTTCTTGATTTTTATAGTAGACATTACGTAAAGTCGCTCAACTCCTTTATAATTAGTAAAAATTAATTTGAATTAACGCAAATGTCAACGACAAGCCTTAAGCCTGTTAAAATCTTCTTCAGCGTGGTATGATGACCGAGTTAGTGGGCTTGATGCAACCACTAAGAAACCTTTGGAGTAAGCAACGTATTTATAATGCTCAAATTCCTCTGGGGTAACATACCTATCAAGTTTTGCATGTTTTGGAGTTGGTTGTAGATATTGACCAATTGTAATAAAATCAACCTCAGCACTGCGCAAATCGTCCATAACCTGAAATATTTCCTCTTTTGTTTCTCCAAGACCAACCATAAGCCCTGACTTTGTGAAAACTTTAGGATTAATCTGCTTTACCATCTTCAGCAAATATAGTGAATGAAAATAGCGAGCTCGTGGTCTTATTTTTGCATACAATCTCGGCACTGTTTCAATATTGTGGTTATAGACATCAGGTGATGCAACAGCAATTGCTTCAAATGCTCCTTTCTTATTTAAAAAATCAGGAGTTAAAATCTCTATTGTTGTTTCTGAAGTTATCTTTCTAATTTCTTCTATGCACTGTATAAACTGATTTGCGCCACCATCTGGTAAATCATCACGATCAACGGAAGTAATAACAACATGCTTCAAGTTCAACTTTTTTATCGCTTTTGCTAAATTTTCTGGCTCATGAGGATCTAATTTATCAGGAATGCCAGTTGCAACGTTACAAAATGCACAAGCACGAGTGCAAACAGAACCGAGAATCATTACAGTAGCATGACGTTTATTCCAACACTCACCAATGTTTGGACATGCAGCCTCTTCGCACACTGTATGCAAGTTATGCAGTTTAACGATGTTTAAGGTCTCATTGAATACTTCACCGGTCGGAGCTTTTGCTCTGAGCCATTGAGGTTTGTTATGCATCTGAAACGGCTAACTCTACCTCTTGCTTTACTAAAACTTTTTTCAACCTTCTTTTTATCTTCTGCGCTTTCTCACTTAGTTTAATCGTTCTTGTGTTGAGCAAAAAAGCATCTAAATCACCTTTGTAATCTATAGTTCTCAAAGTTCTTGTTGCTACACGAAATCTAAACTTTTTATTCAATATATCACTCGTCAACGTAACTTTATGTAAGTTTAAAAGAAAGGTACGCTTTGTTTTACGATTTGAATGTGATACCTTATTACCAAAAGATTTTTTTCTATTTGTTAATTCACAAACTCTACTCACTTCAATATACCAAATTATTCTATGTACTTAGATTACCTTATATAGTCAAATAGTCAATACTCTCTTGCTTAATTTTTATACCATATACTGCTTTGTAGCCAAAAAATATCGTGATTTTTTCTATTATAAGAGAAATCATATGCTGAATTTCCAATGCTTTACTGCCATTTGTTACTACCAGATGCAACACACCAGAATTTATATTCTGTGCATATGAGATCTTTTTCGGTTTTGTACACTCTGCTATTTCTTTCCCTACTATATTTCGCCAGTTTAAAATCAGACGTATTTCATTTTTGCTAATCTTATTTTTCATGCATTTTAATGCATAGTTTTCTATTATAGACTTTAATTTTTTTGGACCGCTACGTTTGAGCATTTTTCTGCTATGAACCAGATTCTTCCATGGTTACAACATAGTGTGATGGATATTGTTTATAAGCTCCAGTAACTGTGTCAATCACAAAACCAGGCAACCACAGTAGGTTTAATAAAACAACCTTATTAAAACTTTCACCTACCATCACATTTAATTGTTTATAACCTGCTTTTTTACAATCAACAAACAGTGACCCTGAACCTCGCTGAATAACCACTACCCCAGGGTTAGATGTAATAGAATGGCTCATTCCAGATGGGTCATGTACGACGCATCTAACTTTTTCTATCAAGTCACCATTATCATCTACTACTTTCATTTGAATTGCTTGTGTAGAACCGGAAAACATTGTTGCAAAACAACCGGTTAGTAACACAGTTATAGACAATATTAAACAAATATTTAGTAATCTAGAATGCATGCAATATTGATATAATCTAAACATAGTAATCTCAAAAATCAATTTTTATCATTCTATAAATTTAATATAGAGTACAATTGTTTGTCAATCCCAGTATTACAACTGGGATTGTAGCTGCTTTAACAACAACTCTACCCTCTGGCCTCACACCATAAAAAGCAGTATTTTTATGTAAAATTTATCTCAACGTAGCACTTGTCAAGATCGTTCCATTTACCAAATTTTGTGCTGTCATCTTTGCCTCATAATTAACCTTATAGCTGTTTTAATTGTAATTAGTTAAATTATTATTAACTTGCCAGGCTAGATCCAAAAAACAATTGTGTACTGCAGTAACAAACAAAGTAATGTTTGTGAGAAGCTTTGTTGAAGATGAAGGAAGGTCCTTCGAAATCGATTTTCAGGAGCAGGTTTCAAACTCCTATACGAAGTCATCACATTTTGTGAACCTCACCGGTGGCAGAATCTGGGTAACGAGGTCTTCTTCCTATACTCCATAATAAAAACAGAAAGTACCTCAGAAAAAGTGCCACGCGCTGGAATGACAATTAGATTTTTGCTTTGTGTAGAATAGTTTTCAAAGAGATCTGCTACATTTTCCTCATGCCACTTACAACTTCTACAAGCAATGCAAACATAAATGAAGAATACAAATATCCTTTTGGTAGTTCTATGTGAAGTCCATCAAGTATGAGGTACATACCAACAAATAAAATAAATAAAATGGCGATTATTTTCAACCCTGGGTTAGATTTGATTAATTTAGCAGTATAACTTGATAAAAATATCATTGCTAATATGGAAAATGTAAATGCTGTAGCAATTATTACCATGTTATGAGTTAATGCTATAGCAGTTAATATCGAATCAACCGAAAAAACTAAATCTATTAATATAATTTGTAGCACAACTAAAAAAAATTTTGATTTAACGTTTGCCTTTGTTTTATTCTCCTTACGCACAAAAATGTCGTTCCATAACTCCATAGAGCTTTTAACAATAAGGAATAACCCTCCTATAATCATAAGTAAATCCTTTGCTGAGATATCCAGCGATGCAGCGTGAAATATAGGTTTTTGCATTGACAATATAGATGATGTAAAAAATAGTATTACAAAACGCATTAATAGCGCTAATCCAAGACCCATAAGGCGCACTCTTTCTCTCAGCGCATTTGGTACCTTATCTATTGCTAGAGAAATAAAGATTAAATTATCTATACCAAGTATAGTTTCAAGTAGTGTAAGTGTCAGTAAAGTCCAAGCATCGGCTAGCATTTTTGTCCCAAATTCGGCTCTTCTTACTCTACAATAGATGTGTAAAAATTAAATGACTTCACTTTGTTTCAAGTACTTGAGTCATATAGATTTGAGGTAAAATTGGTAAATGCACGATATATTAAGAACGTACCTGGTAGAAAATCCGATGTTCAAGATTGTCAATGGTTACAACAATTACACAGCTATGGATTACTCCATGGGTCGTTTAGACCTGATGATCAAATGTGTGTGTTGCATAATTACGCTAGGCAACTTAGCAACCTGATTGAAAATGCATCCTCACATATTCTACGTATGCAAAAAGCGTTAATTCAAATGAACGTTCAATTACACAAAGTCATAAGTGATGTTACTGGAGTGACCGGTATGCAAATTATCAAAGCAATAATTGGAGGTGAAAGGAATCCTGAAAAATTATCAGAATTGAGAGATGTACGGATAAGAAATGATAGATCTACCATGGCAAAAGCGCTAAAAGGCGACTACAGAAAGGAACTCTTATTCGTGTTAAAGCAAGAATTTGAATTGTATAATATTTATCAGAAAAAAATAGCAGAATGCGACAAAAGCATCGAACAATATTACAAAACATTTGAAACAAAATCTGACGAGAATAAGCGATGCAGCAAAATAAAGAGTAGGTTTTCAAAAAACAGACCAGACTTTCCTTTACACGAAGAACTGTATAGAGTAACCGGTATTGATTTTACTAAAGTTCCTGGGTTTGATATGCTAACTATACAAACAATTATCTCAGAAGTTGGTTTAAACCACGATAAATGGCCATCAGAGAAGCACTTTACTTCTTGGTTGGGGCTAAGTCCTGCTAATAAAATTACAGGGGAAAAAGTATTTGGGACGAGAAGTTATTGCTCGTGCTGCAAATGCTTTTAGGATGGCTGCCCAGTGTGTGTCAAGAAGCAACAGTTGGATTGGTGCATATTGCAGAAGGTTAAAAAAACGACTAGGAGCACCGAAAGCGATTACCGCTACGGCTAGGAAATTGGTTGCATTTTTTATAGTATGCTAAAGTATGGACAGGAATATTTAGCGAAGGGCATTGATTACTATGAAAAGTTATATAAGGAAAAAATAGTGAAGACTCTAAGCAAGAAAGCTAGTGAATTTGGTTATGTCTTGATTAAAAAAGAGCTACTAGCAGAAAGAGTTTCTTAGAAGGTTAACCTCTCACACCAAAAATAAGTGTTTTTAAAGCTCTTTATAGCTCATGAATTCATTTGCCGGGGCTTTTAAGCGCTTTATGAGGGGGATATAAAAAGATCTAAAGGAGTCTAAGGTGCGTAGTAGCATTCTAGGGGCCATCTATGGGAGACATTTTTTTCATCAACACATTCAAAACTTAAAAAATAAACTAAAAATAAAGAAGTTGAATATTTCTTCAGAATTGTGTATAATCATTAATGCTTTTTAAGTGGATCTCCTATGGCTTTATCAAAATTTCTTGATGCACGCAATGATTATGCTTTTAAAAGAATATTTGGCACTGAGAAGAATAAAGATATTCTTATTCATTTCTTGAACGATATTTTAGGCTTTACTGGCTTAGCTGCGATTCACAATGTTGAATTCTTAGCTACCATTTTAGATCCTGAGATTGCCGCTAAAAAGCAGAGTATTGTCGATGTTCTTTGTAAGGACTCTCAAGGCTCAAGATATATCATAGAAATGCAGTTCACTAAAACTAAAGGCTTCGAAAAACGTGCTCAATATTATGCTGCTAAAGCCTATTCAAGTCAAGCAGATCAAGGTGATGATTATCATAACCTCAAGGAAATAATCTTTATTGCTGTTGCTGATTGCATTATCTTTCCAGATAAGGCTGAGTACAAATCTAATCATGTCATTTTAGATCAAAATAGCTTTGAACATGACTTGAAGGATTTTTACTTCGTATTTATAGAGCTACCAAAATTTACAAAAACGAAAGAAGATCAATTAGAAAATATAGTAGAAAAATGGTGTTATTTTTTTCGATATGCAGCAGAAACAAGGGAAGAGGACCTAGATAAAATAGTTGGTAGTGACGTAATAATAAAACGAGCTTATGAAGAGATGAATAAGTTTAATTGGTCAGAAGAAGAGTTACTAGCATATGAACAAATGAAAAAACGCATAATGGATGAGATTGCTGCTTTTGCTCAAAAATTTGATGAGGGTCTTAAGGTAGGTCAAGAGAAGGGCAGACAAGAAGGCATCCTAATCGGACATGAAAAAGGCAGAAAAGAAAGGGAAATTGAAGTCGCAAAGAATCTACTTAAAGCAGGGGTTTCTACCGATATCGTAGTTCAAACTACTGGTCTTACAGATGATGAAGTCAAAGACTTAAGCTAATTCTATCTTTAGATGAACATCTTTGTACTAGATGAAAACCCAGCAATTGCGGCGCAAATGTTATGTGATAAGCATATAGTAAAAATGCCATTAGAAACTGCTCAATTACTGAGTAATGTTTTTTCAATAGCATTAAAAGCGCCAAATCCTTTAGTCAGCATCACAGACCAGAATATAGAAGTTCCATATAAACTTACTCACAAAAACCACCCTTGTTCTCTATGGGCTAGACACTCAAAAGGAAACTTTAATTGGTTGATAAAGCATGGAAAAGAATTGTGCATAGAGTATAGCTTGCGATACAAAAGAACGCATAAATCCGAAGAAGTTATAGGTTGGTGTGATAATAATAAGGATTTGCTAATTTTTCAATCAGCTGATATACAAATTTTTACACAAGCGTTACCTGATCGATATAAATGTAGTAATCCAATAGAAGCCTATAGAGAATATTACCTAAAAGAAAAGATGAGGTTTGCTAAGTGGGAAAAAGGTAGAGAAGCACCAGATTGGATAATCTGCTACACAACACCACAGCTAATACAGCTCATAAATAGAGAAGCCATCCAAATCGGCGAAGAAAAAGGTGAAATGAAAGCTAAAATAGCAGTGGCTAAAAATTCACTTAAGGCTGGTGTTTCCACTGATATTATAGCTGAAACAACCGACTTTTCGATAGATGAAATTCAAAATTAGGAAGTTAAATAATTATGCCCCACCTAGTTTAAAGCCTTGAGCTTGAGCCAAATTGCCAGAAACAGAAACATTGCTAACATCACTTTTAGGCTGAGTTTTTTCATGTTCTTTAGCCTGTTTAAGTTGTTTAAATATTTCAGTATCTGTACCTATATTCTTTTCGGCATAATCATATAAGAGCTGCAATACCTTTCCACCAGCTTTAATTGCAACTTCAACAGTCGCACCTTTACCACTGACATTTGGAGAATAATTTAAGCTTGGTTTAAAACCATATTTATTTTCCGGTTTCAGTAATTTTTCTATCTCTTTGAGCAATTTGTCTTGCTTACTTGTATCTTTTTCGTTCGCTGCTTCTTTTACCTTCTTAAACAAATTATCATCCTGTTTATATTTTATATCATATTTTTCATAATCTCTTTTACTTTTTCTATTAGGAGGCATGTATTCTGCACCACCAACATTAATATTTGGATCAGCAATCAGAAGATCAAATACCTCAGCATAGGAATATTCCAGTGCTAATAACAAAGGAGTAACATAATTCTCATCCTGAGCATTAATATCAGCTCCATGATTCAGAAGAAGTTGAGCCACATCTTTAGAACCACTTTGTGCTGCATCATGCAAAGGAGTATAATCTTTATTATCCTTAACATTAACACCAGCTCCACTATCTAGAAGAAGTTGAACTACACGCTTATTATGGGCCTTTTGTGCTGCTACATGCAAAGGAGTATAACCCTCCTTAGTAGTAGCATCAACATTGGCTCCATGCTTCAGAAGAAGCTGAACAATATTGTCTAGACGTTTTTGTGCTGCTATATGTAAAGGAGTATAACCATTATTATTACTATCATCAATTTTGGCTTTATACTCCAGAAGAAGTTGAACTACACCCTCATAACCGTTGCCTGCTGCTATAAGTAAAGGAGTAGAACGATCCTTATCGATAGCATTAATATCAGCTTTTTTTTCAAGAAGAAGCTGAACTGCGCCCTTATAACCTTTCTCTGCTGCCAAATGCAAGGGAGTATCACCATCTTTACTAGTAGCATTAACATCGGCTCCATGCTCCAGAAGAAGTTGAACCACACGCTCATGACCATTGTACGCTGCTACATGCAAAGGAGTATCTCCTTCCTCCTTAGTAGTAGCATTAACATTAATCCCTTGCTCAATTAATTTTTCAGCCTCTTGCAACTTACCATTTTGTAAAGCCAAAAATAACCTATTTGTATTTTCTTCTAACTTCTTTTTTGTTAATTTCTTTTTCTTATTTGGATTCTGTTCACGCTTTTCATTTGAAACCATAGTTGAGGACTTTTGAGGCTCTGTTTTTAACTCTGAAATTGCTTGTTTAGGTTCTAATGCATTCATGATCGCTTGAGCATATTCTGTTTTTTCCTCGAGTCGCAATTTTTCCGCTATTTTTCTAGCTTGCTCTACGTTGCCTCTATCTATTAACTCCAGTGCCCTAGTTTTCCACTCTTCAGGAGTAGATTCTTCTTTTTTGATATCTACAGCATTAACTTTTGGTGTTACTACCTCCCATAAATTACGCTGTTTTCTACTGTCTATAATATAAACATTCTTGTTAGCACGAGTAGCAGCAACATATAGAGCATTCATATAAAACTTATACTTCACAAAAGATTTATCTTGCTTATCCTTAGCTCTTGAAGAGTTTAAATCCTTTTGATCATATGAATGGTGGACTTTTGCAATATCACCTTCAATGCTTTTCTGATTTTTTTTATCTGTACACACTATATCATATATTTCATCATAAGCTCTGCAGGACATAAACTTATAGAGAATCACATTCTCAAATTCTAATCCTTTAGCTTCGTGTACACTAAATACAAGTGGAGTATCAAACAACTTACAAGCTTCTTCTTTTTTCTCATCATCTAATACTAAAACAGCCCAATTTATGGATTTAGGCATTTCTTTCGCCATTTTTTGTTTTTTATCTTGAGCAATAAAGCTAATATTACCTTTGTCCTCGGTATCACCTTCCATAAAAAAGAGCCTTTTTTCTTCTTCTTTCATCTTATCTTCTGGAGCAAAACAATAATTCTTAAGGTGTAGTATACGGTTGGCTAATTCAATGACCTCCTTGCTGTTACGGTAGTTCTTTTCAAGAACACAAACTTTTCCAGTACGAAGAAAAGATTCTAACCTAGATATAGAAAAAAAACTTGGATGTATTACCTGATTAACATCGCCACACAGTAAAAAGTTCTCATCTTTTACACTTTCTACTATCAGCTTTAATGTGCTTTCAGTCAAATCCTGCACTTCATCTACAACAACCGCATCATAAACTTTATTAGCCTGTATTTGATGAGTGATGATACTAGTATCATAATACTCTGAATTTTCTTTTATAAATTTCCTATATTCTTCGAAAAGAGCATAGATCTTGCCTCTTTCTCCCCCTTGAGGAAATACAGCTTGTCTATTCCCTAACTCTTTATATTTTTCTTTTGTTAAGCTTCTTCCAGCTATTACTGCTACAAATTCTTCGAGTATTTTATCTCCGTCTTTTTTGTGATCACAAAAATTCTTTTTCTTACATATGTCTTCAAACCACGAAAAGAATACACTTCTATTAATTGGCTTTTTTCCCTCTACACACTTTGTTATTTTTTCAAGAAATGTATGAACAGATAAGAACTCAATTTGTTCTGGAACACCAATCTTTAATTTATCTTCAGCTTGATCATAATATTCATATGCATACAATTCTTTTGATTTTTTTATTAGGCTTTCGGACTGGGTGATATATAAAATCTTTCCTTCCTGAAATTTCTCTTCTATCTTTCTAAGCTTTTCCAAAGCAACTGATGTCTTTCCACTACCAGCAGACCCACTAACAACTAAAGGTAAATCTTTATTTTCAACTATATCTTCCTGCGTTGTACTGAGAATAATAAATTTATCTAACCAACGAGCTTGTGGAGTATCCTTAATCTCTGGATTATCAGAAACTTCTTTACTGCTTTGATCTGTTATTTTTATATTTTTTATTTTTTCTTTATTTGTTAAAAATTTAGACTTGTGGTAATCATGATTCAGAATTACTTCTAAAATAACAAAAACATCTTTGTCGTTGTGCCTTATACTCGTAAATAACAATCTGTCACTATCACTCAATTTAGCTCTAAAATATTTAATACCTCCATCACCAGTTATTAACTTTACATCTCCCAGACTTGTGTATTTATTTTCCTCTAAATCTTTAATTATTTCATTGAACTTTTTTCTTAAAGGATCTTCATCATCACCTAAATCACATTCATTGAACTCATAACAACGGAATACAGGATACATACCTCACACCTCAATTTATACCTATAAAAATAACTTGGCAAATATTATAATCGTTAATTAGAGTTCGTTTTAATTGCTAAGTAATTTTTAATATACAATAATAGCCATATTTTGTCAATACTTCAGCCGGCCTTACCCACAAAAATGATGAAGAAATTAGGAATATTTTTTACAAAAAGAACAATACTAACAAAAGAACTTTATTCTATTTAGAATATAAAGTTACAATAAATTTTCCTATCATCTCTAAATAAATTACATTAGACCTCTTTCGAAACTCATATAGACAGCTCAAAGTCTGCTATTAAATTGAATCTCAAGCCAAAACGTTTTCTCCGATTGCGATACCTGTCTGCAATAATTTTGAATCTTTTTAACAGACCAATTACATTCTCAACTACTACTCTTTTGCTCGCTAGTTTTTTATCTTTTTTTCCTTAATTAAGGGACTCTTTTTCATCCTTCTGTGTGGCAACTCGACATTTTTGTGAATTTTTTGAAAACCCAGCATCGGCTAAAACTTTTATACCTTCTAATACATGCACTTTTGACTCCTTGAAAAGCCGAAAATCATCCCGTTTGAAAATGACGTACAAATAATTTTCTTGCTCTTCTTTTCTGCAATTATTTGTGTTTTTAGCGTATGTTTTTTCTTCTTTCCTGAATAAAATCTTTTCCGCTTTTTTTTTGGCCTCTCTACTGGCGTTTCAGTTCCGTCTATTACTAAAACTTCTTATTCTACATCACTCTTTAATAGCTCTTTTTTTCCTGGTAATACAAAATCTGATTAATGTGTCTTCTACCCATCTTATTACTTTAAAACTGTTACTTTCACTCATGCCATAGCTTTGCCCAATATGAAAATATGTACGATATTCTCTTATATATTCCAGTGCCATAAGTAGCCTGTCTTCTATGCAAAGTTTACTTTTTCTTCCACTTTTAGCTTTTTTTCTTTTATCCTCCACTTCTAGAATTTCTACCATTTGCTCAAATGTTGCTTTTTTTACCCCTGTTAAACGTCGAAACTTTTCTCCTTCTAACTTTTCTATTCCCTTATATTTCATGCTTTCACATACTTCATCTTACACTCCCTCTAACAATTTTGAAAGAAGTCTAATGACGATTATATGCACCAAAATTACAACTTTATCACTGTAAATATAGTTGCCGCCTTGCATTTTTGGACTATTTTCATACCAATTTTCAATTGCTTCGTTAATGAAGTGAAAAATATTTCCCCTTTTTTCAAGGAATTTGTTATATTCGTTTTGGTTACTAACTTTCATTTTCTGTGGCATATTTTTTCTTTAAGCAGTTAAATGGCTATTTTATAATGAATTTTGTCAGTAACTGCTAGTTTTTCTGAACGCTATGCAACAAAGCCATCCTGGATCCAAGTAGTCAAGCTACTCAGATGGCAACAAAGGGCTATTTGAATGACAAGAAAGGGGTACTTGGATAACAAGAAATATAGGCACTGGAATTGCAAAGAGTTTGCAAATATTAGTTATTACCTGTAGGATATAGAGAAGTTAGTAAGGATTTTAATAGGAATAATATGCCATCTGTTACTTTTATTTTACCTGATGGGAGTAAGAAAAGCTATGAAGCTGCAGAGGGAGAAACTCTGCTCAATTTAGCCCACAGAAGTGATCCAGATCTGCTTGAAGGTGCATGTGAAGGTTCTCTTGCTTGCTCTACATGCCACGTGATTGTTGATCCAGAATTTTATGATGCTGTAGAAACGCATAATCCCATATCTGATGAGGAAAATGATATGTTAGACCTAGCTTTCGGCTTAACAGAGACGTCGAGGCTTGGATGCCAAATAAAAATCACAAAAGATATCGACGGCTTGTGTGTAACCACACCAAGGGGTACAAGAAATATATCATTGGATAAACAGGGGAATCATGCGTAAGATTTTTATCTATATTATCATCTCTTTACTTTTGTTTATTCCTGTAGCGTATAGTGGTTTTTGGTATTTTTCTGCATGTAAGGTAAAAAATCTTTTAGCTGAAACAATACTATACATTAACGACGAAAAGTTCGATATTTCACATGATTTTAGTGGATTTCCTTCTAATCTAATTTTCCGTGTGACAAACCCAAAATTTTCCAATGAGCAATTAACCATCTCATCCGAGGCTTTACTGATAAAAAACAGATTATTCGATAAATCAGTATATATTTATACACCAAGTAATGAAGTTGATATTACTGTTCATGGTGATGAGAAAAAGAATATAAAATGCCACACAAGCGATAGCAGCCACTTTGTTGTTAGACTAAACGATTTACCATCTTCACTGCGATTCAACAAAAATAGTACCGTGATAGACTATATAGATACACTTCGTTACGAAGATTATGGATTAAAATGTGATGTTTTAGAAAATCAACAAAGTGTTATAACTGAAGTGAATAATAAAAGTAATTACATTCAATTTCATTTCAATGAAGAACTGAATGGAAATACTAAACTAGGATTTGATTTTTATACTTATCGGTATAAAAATACTGCAAGTCCTGAAAGTTACCTTAGTATCGACACTAAATTTGATTGCGAATTTGTAAACGACATCTCAGCTTACAGAGTTAATTTCAACATAGAGAAATTTTTAATTCAAAGTAATAATTTTTCTTTTGCTGCAGATGGCGGAATAAACAATTATAATTTAGTTACGTCTTCATTTAAAGGCAAGATTAACGTGGCCATATCAAATTACAAGCAACTAGTCTCATTTGCAATTGGCGAGGAATTTTCAAAAAATTATCCAAGAGCTTCAAGTGCGTTTGAAAAATTAATATCTTCCTTATCAGAAAAAACAACTGATGACAGCGTTCAATTTTCAATAAAGTACGACGATGATGTAGGGTCAAGTTTTATTGGAGAATTATCCACCACTGATTTTAGGAACCAATTCAGTAAAATAACCCAATTAACCAAGGATGAGAGTAGTAGTTAGTTTACTTTTCATATTGATATTCCACTCAGGCGTAAACGCTTTTACTCTGGATAATAAACTCAGAGATAAAAGCATGGAAAAACGAGCAACAAGTTTATTTGAAATAATAAGGTGTCCAATATGTTCTGGCGAATCATTGTCTGAATCTGGATCTCAGATTGCGTATGATATGCGAGAAGCAATTCGTAAAAAAATCAATGATGGATACACTGATGAAGAAATAATCTCAGAGTTAAAAAATTCTTACGGCAATTCAATTATAATCGTACCGCCTATAAAATCTAGCACTTACATTTTGTGGTTTATTCCACTTACAACTCTGCTTATTGGGTGTTTTCTAATACGAAAATACAGTATCCGTTCAGGAGAGTGACAAAATTACACAAATAAAAAACTTTAAAAAAACATAGTTGATAAGGTAGTATAAAAAGATAACCATAGAGTAAAAGTGAGTTTACAACAAATGGTGTCATGCAAGTAGCTTGACTCTGGAATAACGTCCTCCTTTGTCATCCAAGTAGCCGATACTGGGATGATACCCTCCTGGTAGATAATGTTCGTACAGTAAGCCATAGGATGACAGAAGCGGAGCTATAGAAGCCGGTGTGGTTCTGTCGTATAACTCTAACTGTTTTTAGGGGGCTATATGGTTGCTAATACATTTTATTGCAAAATAAGCATTCTACATTATTTGCCAGCAAACAGAACTGCTCAATAGTTAAGTTTTCTGGACGTTCATTTCCACTCAATTTAGCGTTTTCAAGGACAGTTTCAGCGTGGTTCGTTATATTTTGCAAGCTATTTCTCAGCATCTTTCTTCTTTGAGCAAAAACAGCACGTGTTAATTTTATTAAGGTTTCCAAATTTACTGCAAACTTTGGGGTAAGCAAAGGATTTACTGTAATTACTGAAGAATGTATTTTTGGTCTTGGAAAAAACTCTTTAGGTTCAATATCAAATTCCTTTTTTATATCGCACAGTAACTGGCTTAGCACTGATAGAGGACCATAATCTTTAGAATTGGGTCTTGCTGTAATGCGATCTGCTACCTCTTTTTGAAACATTAATGTCAAACTCGTAAAAAATTTTATATTATTTAACCACTTTAAAAATAACGCCACCGAGATATTGTAAGGCAAGTTAGCAATAACTTTAACTGGGCGTTCTATCAGCTCTTCTTCTATAACATGAAGTGCATCTGCTTCTATAATTCTATACCTTCCTTGATGTTCATTTAGCAGTTGGTCATGGTGTTTTACTAAATCTCTATCTTTTTCTATAGAAAGTAGAGACTTTGGATTATGCACCAATATTTCTCTTGTTAATGCGCCATATCCAGGACCAATTTCAATGACATTAAAATTCTCCAGACTACCAGCTAAAGCGACGATTTTTTTTGTTATCTCACTCGATAAAATAAAATTTTGCCCTAGACTCTTTTTTGGCTTCAGTAAAAATTTTCTCATATTATTTTCATTATACAGTATTTTAAAAATCAGTTGACTAAAATCCATTGATAATTGTATATTATTAATGTGTTTAACGCCGGCTTAGCTCAATTGGTAGAGCAACTGACTTGTAATCAGTAGGTTGTCAGTTCAAGTCCGACAGCCGGCACTCTTGCCCATATAAGTAAAGTTGATGTCCTTTTTAATAGTAGCAAATTGGAAAATGAATGGAATGCGTTCTTCATTTGTTGACTTTATAGGCAAACTTAACAACAAGAGCAACGAAATTACCTCTAAATTAGTAATTTGCCCTCCTTTTACATCATTTCCAAGCAGTATAGAGTTGAACAATAATATTAATATAGGAGCACAGAATTGCCATCATAAAAAGTCCGGTTCTTACACAGGTGAAATCAGCGCAGAAATGTTAAAAGAACTAGGGTGTACTTACGTAATACTTGGGCATTCTGAAAGGGCCAATGAAAAAGATAGTGAAATAAAACTTAAGTCCAAAACATCAATAGAATTAGGCTTACACCCAATTATCTGTGTAGGTGAAAATTCAGAAGATTATAAAAGTGGAAAAACAAATGAGGTAATAGAATATCAATGTAAAAACCGTTTGCCAACACATGGTAAATATACCGTAGCATATGAGCCAATATGGGCAATAGGTACAGGTCATATGCCAAATAATGATGCAATTGCTGAGGTGATAGAGGTAATAAAATTGTGTACTGGTAAAAAACACATTATATATGGTGGTTCAGTCAGTTCAGAAAATATAGAAAATTTGCTCAGTATCTCAAATTTATCAGGAGTTTTAATTGGCAGTGCAAGCTTAGATTTCGATCACTTTTATAAAATCATACAACAAGTTGAAAAAAAGTTTGCTCTTATTAATTCTAAAAGTAGATAAGAGGGAATGACTCACTATAGAAATAGGGCTATCACGGGCGTCTCAGTAGATTCCGCTAATGCGTACTCCCTAGTCATACCGTCACGGTATCCGCTAACACGTAGCGAGATGAAGGTTGTCATAGTGACACTGGTTTCCATACAAAAGTGGTGTCATCTAAGTAGCTGATACTGATTTCTATCCAAGACGCCAGTGCCCAGACTACTTGGATCCAGAAGACTTAATTTCAACCAATTGGCTGCATAATAAAGTCTAGATTCCAGCGTCACGCGCTGGAATGACATCTTTCTTGGTGAACTCAAATCATAATGTTCGTACGGTTGTGGGCTTATAGCTTAGAAAATTAACGATATTTTATTCCCCGGTGAACGCTCTATTTTGTTTTCCAACTCTAGTTCTAAAAGAGCCATTAGAGCTATGTTGGTAGAAAGTCCGCTTGCTAATATAAGTTCATCTATATCAACAGGTACAGAGTTAATATGATCAACTATAACAGATTTTGCCTGTTGTAATTTTTCTTGTTTTTGGTTAACAGCATAGTGCTCAACATCAAATAGGTTTTTTTGCTGCGGAGGTAAATTAAACCTAACACTCTCTATTATGTCATCAGCGGATTCGATAAGTTTAGCACCGTTTTTAATTAAATAATTACTACCACTACAGCGTGAATCTAAAGGGAAACCAGAAACTGCAAACACCTCTCTCCCTTGATTTAAAGCAAAATCTGCTGTTATTAGAGAGCCAGAACGTTTCGATGCTTCAATCACTGCAACACCCAGCGATAGACCAGATATAATTCGATTCCTTTGAGGAAAATACTGAGGCTTTGGTTTAGTAGCAAATGGAAGCTCAGTAACTATTAATCCGCCATTCTCGGTGATTTTTTTGTATAGATCAAAATTTTCTTTTGGGTACACCACATCAATTCCGCTTGCTGTAACAGCAATAGTGGGATGATTTTTGTATATTACACTATTTGCTGCAGTATCGATTCCTTTTGCAAGTCCAGAAACGATAATAAAACCAGCTTCACTTAAATCAAGTGCCAACTTATTGGCAAAATTTCTTCCATTCATTGAAGAGTTACGCCCACCGATTATTGCAATTATCTCACGGCTTAATAATGATATATCACCAAGTGCAGTTATTACAGGAGGACAACTAGAGATATTTCTTAAAAGATCAGGGTAATCTGGGTCACATGCGGGTATAATTTTAGCTCCAATTCTTTCTGCATTATTGATTTCTTCTCGTGCATCTTGAATGCCATACACCTTATTATTAGCCACCCTATTGAGATATTTTAGCACCTCATCTAGCGATCCATGTGTTCTTAGTATACTAAAAAACTTTATTGGTCCTATAGTTCTAGCCAAGCTTAACCATACTTCTAATTCTTTGTTGTTCAATTTATTTATCTTCATAAAAGACTTGAATTTCTTATCAATTTAGTGTACCCAAGATAATGCAAATATACAGTGTTTTATGACGCATTTTGTTACAGATAAATGCATAAAATGTAAATATACGGACTGTGTAGAAGTATGTCCCGTTGACTGCTTCTATGAAGGTAAAAACATGCTTGTGATTAACCCAGATGAATGTATTGATTGCGGAGTGTGCATACCTGAGTGTCCAGTGGATGCAATTGTAACTGATGATTCCATAAAAGACATTTTAGAACTAGATGAAGAGTTGCTGAGCAGCGAACAAAAAACTTTCAAGTTATTTTACGATATAAATGTAGAATACTCACAAAAGTGGCCAAACATTACAGCTAAAAAGCAACCTCTCTATACAGCAGAAGAATATAAGGAAAAAAAGGATAAAACAGCTTATTTTGAGGAAAATTTAGAGTGATATTAACAAAGAAAAAGATCAGACTCCTTGCATAACCATATGAAAAACTAGCAACTCACTCTTCTTTGTCATTCCAGCGTCACGCGCTAACTTAAGGTAAATTGCCAACTTAACTATAAATATATTTTGGTAAATCCAAATTATTTTAGCTATAAGAGCGTTTTACTTTTTGCTCAGCATGTCCATCATAACTGGCTTACTTTTAGTGATTCATGGAGTTAAAAAAGTCAGCATTGCTCTTTGTTAAAAGTAGTTTGTCACGTAAAAATTCCATTGCTTCAACAGGTCCCATAGGATTAAGTATTCTACGCAACACCCATATTTTATTTAGTATAGCCTTATCAACTAATAGCTCTTCCTTCCTTGTTCCGGATTTTGTAATATCAATAGCTGGAAATATACGTTTATCAGAAAGTTTTCTATCAAGTATGATCTCAGCGTTTCCTGTACCTTTAAACTCTTCAAAAATCACTTCATCCATTTTTGAACCAGTCTCTATAAGAGCTGTGGCAATTATAGTTAAAGAACCCCCATTCTCAATATTACGAGCTGCTCCAAAAAAGCGTTTTGGTCTCTGCAGTGCGTTTGAATCCACACCACCAGTTAGAACTTTCCCAGACGAAGGAATAACAGCATTATAAGCACGTGCAAGTCTAGTAATATTGTCAAGTAGAATTACCACATCTTTTTTATGCTCAACCATTCTTTTAGCTTTTTCTATTACTATTTCAGCAAGCTGTACGTGACGGTAAGCAGGCTCATCAAACGTAGAACTTACTACCTCACCTTTTACAGAACGTATCATATCTGTTACTTCTTCAGGTCTTTCATCTATAAGTAACACTATTAATTCTACTTCAGGGTGATTTATAGCTATAGAGTTAGCCATTTGCTGAAGCAATACAGTTTTTCCTGTACGAGGTGGAGCAACTACTAACGCTCTTTGCCCTTTCCCAAGAGGAGCTACTATATCTATAGCACGCATGCTTAAGCCTTTTTTATCATCACCATTATTACACTCAAGTACTATGCTTTCCTCAGGATAAAGAGGAAGCAAATTATCAAAATGGACGTACTTTCTTAATTCACTGACTTCAGTAGAGTTTATACTTTGAACCTTAGTTAAAGTAAAATATCTTTCTTTATCACCAGGTGGCCTTATTTCTCCATATGCCATATCTCCTGTACGTAAATTAAACTTCTTTATTTGCCCGTTGGAAATATAAACATCATCGGTACTTGGGGCATAATTTGCACTTGCTGAACGTAAGAAACCGAAACCATCAGGCAATATTTCCACTATTCCACTCCCTGTGGTTATGCCTCCTTCTTCACTCATTTTCTTCATTAAGCTGAATATTATTTCCTGCTTTAGCATTCTACCATTGCTTTTACCGTTAGTTAAAATTTTTCTTTCTTCAGCTAACTCTAACAATTCTTCTGCTGTTTTCTCTTTTAATTCGCTCAGATCTAATGTTTTTCTGTTTTTCTCAGTACCTTCATTGACCATCTGTGTTACTGTATCGTTATTGTGAATTTGCTCACTTTTTTCAGGTTGAGCTGTAACCTTTCCTTTTGCCAAAACATCTTCATTGATTGTTGTCATAATCCTCCAAAAATTTTAATTGATGCTTACTAACCTAAAATGTGACTATAAGATAATAAATTAGGCTGAGTTAGTTTCAGTGCGTATTAAGCTTAATTATCATTAAACCCCGTACTTTACTTACATTATACTAATAAACACTAGCAAGTCAAGTTAATTTAATGTTAACAAAGCACAAAAATTTGAGGATCCTTAATAGCTATTCTTTATACTTTTTAACCTTTCTTGCTTCTCTTTTTCTACTTTTGCTTTTTCCACTTCTGCTTCTAAATTTTCTTGGCTACATAAGCCAAGTAGTACAGGATCTTGGGGTTTTATATTTTGCATGTTATGATGAGATCCATCTCTTACCTGCTCAACTGTGTAATTTGTTGTACTAATTAATTTAGCTATAACGTTATTGTCCAAGATAGGAAATTTTTTTACTAGATAATAAATCGCATCAGGTTTATCTCTACGCCTTGCCGTAGAAGCAAAGCCAAGAATGCTACCAATCGCCTTACTCCTTTTTTTTATATTTTTTATAATCAAATTTGGTACACGGTTTGAATTTTTTTTGCAATCATCGATTTCTTTTTCAGTAATTACCCCAGAAATAATAGGGTTATATTTTTCAACTTCTATTTCCTCATCAGCTATGTCTTGTACTTCTTCAATGGCCAACCTACAGCATTGTGCTATTTGATTAAAAGTTAAACCAGTATTGTCTACTAACCAAGCAGCTATTTGCATTAGAAACTGTTTATTTCTATCGTTATTGCCCTTAGAAGATTCCATTGACATCAAAAAAGCATCTCCCATTTAAAGTATCCCTTACTGTTATACAGAGCTAAAATATAAGCTATTAAAACTAAAAAAGCATTAATTTTGTCATTCAATGACTTTTTGTTTGTCACTTCCCACCTCTTAAGTTAATTAAACGCTCTTACCTTTAAGCATATTTCAAACAAAATATTTCCCCTTCTTAAGGTATAATATAACTTAGTTAAATATATGTTTCTATTTAAGAAGAGAGTTAAATTTTAAGTTAATATATTGTAATATTATATATATTAGCTAATAAAGCAACAGGTTTACAAGAATTAAATTATCACTATTCTATAATTAACTATTAATTAACTGAGTTTAAAATGAATGTTAAAAATTTTTTCACTAAAGTAACCGTTGTCCTTTTAGCCTGCTTGTTAATCTTTGTGGGAGTTGGCAACCTTTTATCAGGTGATGATGAAAAAGAAGAGGTAGCTAGGGTTGGAAAAGAAGTTATAACGTCAGATGAGTATAAATCACTATATCAAAATTATAAAAAGCAAATTTCTGGATCTGATGCGAGTAGAGAACAAGTAAAAAAGCTGAAATATGATTTACTTAACGCACTTATAGAGCAAAAATTATTGTTTAACCTAATTAGTGAGCTGGGGTTGACAGTTGGAGAAGAGTCTATAAAAAACCATATTAAAAACACCAAGTACTTTCAAAATGATAAAGGCGAATTTGACAAAAACAAATTCCATGAAACGCTAAATGACCTGCATATGACAGAGAAAGAGTATATAGCAAAGCTAGAGAAAATTCTGCCTGCAATGATGTTCATGACTTCGTTATTTAAAGATAATTATCCGGTAACTTTTGGCGAGAGAGCTGATGAGCAGATATACAAAAGTCGCTACCAAACTAGAGTAGTTGATATTGTTAAAATAACTGAAGATGCAGTTACAAACATTCCTGAACCAGATGATCAAGCCTTACTTGATTTGTACGAAAGAAATAAATCCCATTTTTATTATCCTGAGTATCGAACTGCGCAATATATTTCCCTAGGCCAAAAGTATTTTGAAGATCAAATCAAGATCTCAGATGAAGAAGTTGATGGTATAATAGAACAACAAGAACTTAAAGATCAAAGAGATATATTCAATGCAATATTTTCTACCAAAGAAGAAGCTGAGACAGCAAAAAGAGCATTTGAGGAGGGTAAAACAAGCTTTGAACAGATAGTAAAAGAGTTTGGCAAAGCAGAACTTGAGGAAACTAGAGTAAATAATATAACTAAGGATTTTCTACTGGAAGACATGAGAGAGAAGGTGTTTGCTCTTAAAGTAGGTGAAGTAAGTGGAGTTTTAGCAAGCAGTTTTGGTTGGCACATAATAAAAGTGGAAAGTGCGCATCAAATTTCTGATGAAGACTTAGTTGATTTAAAAAAAGACATAAAGTCAGTTTTAACTAACCAAAAGTCTTTTGAAAGAGTTAATGATTTCATAAACCAAGTGAACTCTAAGATATACAATGGTTCAGCAATCGAAGAAATATTGAGTGAATATAATTTACCTATACAAACTATTGGTCCAGTAGATGCGAGTGGAAAAGATCAAAACGGTAATAACATAGGAGATTCTGGTGATTTGATTTCTTTCATTTTTTCGCGAGAAAAGGACCAGAAAGGTTATTTTAAGGGCGTTGGGAACGCTGTTGTTAGTGTAAAAATCATCGATATCGTTCCACCCAAATTGCAAAGTTTTGAAGAAGGTAGGGCATCAGCAGTAGAGCTTTGGCAGAGTGAGTTTATAAAAGAAAGAATGTTTAAAATTGGGCAAGAGGTTGCAGTTCAACTAAGAGAAAAAACAGATTGGGAAAAAATTCAAGGTGTGGAATTAGTTGAAGGTCAGCAGATGCATCGCAATGAACAAAACTATCCATTTTCTTTTGTAGAAGAGATTTTCAATATGAAAACAACTGGTTCGGTGACAGACCCTATTCAATACAATAATGAAATTATAATAGGTGTTCTAAAAGAAATGCATTCGTCAAATGGCAAATTAAACATGCTTGACACTGGAAAACGTGTGATGATATCGCTAAAAGAGCAATTAATTAGCTATCTGGAATCAAAGTATAAAGTTGAAGTTAATCACGCTATACTTGATAATATATAGTCAAAAATCTTATAAGTTGCTTCAAACGCATGATGTCATCCCAGTGTCAGCTACTTTCATGACATCGTCGTAACATTGTACCATATTACAATGTTCGTACAGTTGGTGCGACCCAAAATCGTGTTTGTATAGGGTAACCTCCGTAAATTATTCACAAAATAGAGAGATTACCCATGAATAAAAATATAACAGAATTATTTTGCCTGATCGACGATTTTTGCAATTCAGTTGACAAAAATTTTGCAGAAAAACTTCTACCAAGTGGCAAAAAACTAACCAGGAGGCCAGAGATTACGCATTCAGAGTTTTTACCATAATATTGCTATATCAAGTGCGACAATTTTAAAATTTTCTATGTGCATTATTTGAAATTATTATACGAATCAGCGTTTCCAAAATTGCCATCCTATAGTAGGTTTATTAGGCTAAAATCGCGGGTTTTATGGTATTTAGCGCTCTTAATGCAATGGTTTTGCGAACAGTCAAAAGTGACAGGGATTTCGTACATAGATGCAACATCTATCGCTGTTTGCCACCCAAAAAGGACCTCGAGAAACAAAGTTTTCAAAGGGTTGGCAAAGATTGGAAAGACTACCTATTGGTGGTTTTTTGGTTTTAAATTGCATATGGTAATTAATGAAAAAGGTGAAATTCAAGGAGTTACACTTACTAAAGGTAACGTTGACGACCGAAAACCCGTACCAAATTTAACCGAAAAACTGATTGGTCTTTTATTCGGAGATAAGGGCTATATAAAAAAAGAACTCTTTGAAAAACTCTTCGATAGAGGCCTCAAACTCGTTACCAAAGTAAAAAAAGGTATGAAAAACACATTAATGCTGCTTGAAGAAAAGATTTTTTTAAGAAAAAGGTCGATTATTGAAACAGTTTTTGGTTACCTCAAAAACAGACTTGAGCTTGAGCATTCAAGGCACAGGTCTCCAATAAATTTCTTGGTGCACATCTTTTCCACATTAGTTTCATATTCTATGAAGCCTAAAAAGCCCTGTATTTCTAGATTTTACTGTATTGATTAATCCGCAACTGGGGTTACTAGCAGAAAGAATTTCTTAGGAGGAGACATAATATATATAAAACATGAGATGAATAAAGATTATGTTAAATATAGAATTAACGAATTATTATATAGCTTTTAGTAGGATGACAGTATTATAAAATTTAGAGGCATCAAAATGGAAAATCACGCTAAAGAGAGTATAAAGCATAAAGTAGTGTTACCAAACTCAAAAACAATCAACATTGAAGGAACAAACTTTAAGTACGAAATACATTACGATCAATTAAATGATACAGATCTTCTTATGATTGAAAAATACGCTAATCATATTTTTCATGCCTATCAAGAGAGATATGGTTTAGATGTGAACACAGATTATACTTTCAAAGGCTTTATATATAACAGCTTAACAGATTTTCGTAATGCACGTCCAGGGCATAACACGGCTTATGCAGGCACATCTTTTCCTCATAACAGTGGGTCTATAGCTTATGATTTGACATCAGTGATTGAGTCTACTCTAACTCTTTATAATCAGCACAAGCGCGGTATTCCTTACCCAAAAGGCAGATACACATTTATAAAAGATGTAGAAAAAGAATTAAAAGCCATTAGATTAGACGATAATCAAGAAGAGTCAAATACAGCGGAGAAACCTGAAACAACAATTCATCAGGAAAAACAAGAAGAGCCAAAAAGAACAGAACCTTCAGGCTCAGTAGAAGATGAAAAAAGTAAGGTAGAAGAGAAAAAAAGTGGCCAAGAAGAAATCAGTACAGAAAAGCATCAAACAATTAATCAAGAAGAGTCAAATACAGCGGAGAAACCTGAAACAACAATTAATCAAGAAGAGCCAAAAAGAACAGAACCTTCAGGCTCAGTAGAAGATGAAAAAATCAAGCTAGATGAGGCAAAAAGTAGCCAAGAAGAAGTCAGTCCAGAAACAGTGTTGCCATATTCAAAAACAATCAATATTGAAGGAACAAAATTTAAGTATGAAATACATTACGATCAATTAGATGATAAAGATCTTCTTACGATTGAAAAATACGCTAATCATATTTTTCGTGCCTACCAAGAGAGATATGGTTTAGACATCAGCAAAGATCATACTTTTAGAGGATTTATATATAACAACTTAGCAGATTTGCGTAATGCACATCCAGAGTATGGCACAGCTCATGCAGGCGGGGATTTTCACCACTACCCTCATGAAAGTGAGTTTATAGCTCATGATTTGACAGCAATGATTGATTTTACTCTAAATTTGTATAATGAGAAAAATTCTTGTATTCCTTACCCAGAAGACGCATACACATTTATAAGAGATGTACAAAAAGAATTAGAAAGCATCAGATTAGATGATAATCAAGGAGAGTCAAATACAGCGGAGAAACCTGAAACAACAATTAATCAGGAAAACCAGGAAGAAGAGTTAGGGGAACAAGATGTTATAATAAGTACTGATCACCCGCTAGATGATTATAATCATGATTATCACTTAATAGGTTAATATATAGGTGACCTTACCCAGAAAAAAAGAAGATGGTATGAATAGGTATTGCTTGGTTGAAAGCAAGAGAAGATGATAACAATTCATATCATCTGAGTAAGGTCACAATCGTAAAGCTTGAAGATTTAGGCATCGTTTCACAAACTTCTCAAGGAAAGAGAGATCGGGTTTATTGTGCAACTGATATTTTGAATATTCTAGAAGAACCAACTAAGATTACAGAGAACTTCGATAGCACATTATAGCTATAAAAGCACTTAAATCGGTGAAGAAAAAGTTAGAAAAACAGAGAAATTGCTCAATTTGTTTGTGTATCATACTCCATCTATTGAAATTTTATGTATGTACAATATAATCTATAATAACGTTGAATTTATTACCAGTATAATATATTAAAAAATATTATGAGCTTTGTGAAAGAAAGAAACACTCCTGTGATGGAACAATATTTGAACCTGAAAGCTCAATACAAGGATCATCTGCTATTTTATAGGCTAGGAGATTTTTATGAGTTGTTTTTCGATGATGCTATTAAAGCTGCGAAATTGCTGAATATAGTGCTAACCAAGAGGGGCAATTCAAATGGGCAAGAAATACCAATGTGTGGAGTGCCAGCACACAGTAGTGAATCTTACCTACACAAGCTAATAGATTTAGGATTCAAAGTAGCAATCTGTGACCAATTAGAAACTGCTGATGAAGCAAAAAAGAGGGGCTATAAATCCATAGTAAAACGTGATGTAGTGCGAGTTGTAACTCCAGGTACAATTATAGAAGATTCGCTACTGGAGGATAAAAGCAATAATTATCTCGCGTCCATAGTTGAACAAAATGACGAATATGCTATTAGTTGGCTTGAATTATCAACGGGAAAATTTTTTCACACTTTAACGAGTTTGAAAGCTCTAGATAGTGATTTGTTGCGTATATCACCAAGAGAATTATTAATTTCTGAAAAACTCACTGAGGACGAAAAAATTAGATCGATTTTAAAAAATTATAAAATATCAATTACGCAACACGCACAGAGCCTTTTTGAGTATAGTAAATCTCACAGAACATTATGCGAGTTTTATAAAATCAGGGAACTTGGGAGTATAGGAAATTTCAGCAAAGTAGAAATCATGGCGTGTGGTGCACTGCTTGAATATGTCAGAGTAACACAAAGGGGCTCCATTCCAAGGCTTGAATTCCCAAAAACCTATAAGCAACAAAATTTCATGCTTATTGATGCTTCAGCAAGGAGAAATCTTGAGTTGTTTTCAACTCAATTTGGTGAAAAGAAAGGTTCACTAATTTCAGTTATTGATCATACAGTTACAGCTTCTGGTGGACGCCTGCTCAAACAAATGCTCGCTTCACCCCTTGCTTGTTCTAAGGCGATTAACCTAAGGCTCAGCACCGCTCAATTTTTTGTAAATAATCATGAGCCACGCAGAAAAATACGAGAGATATTATCTAACATTCCAGATATTGAAAGGTCTTTATCGCGCTTAATACTAGGGCGTGGTTCACCAAAGGATATGAACCTATTAAAAATAGGCCTAGGAAAAACTTTAGAGTTGTCTGAGCTCTTATGCAAAATTGAATTTGGTGAAAATGGATCTCTCCCACAACAATATGTCATCCAAACTGAGATCCAGCCAGCGTCACGCGCTGGAATGACAGTAAAATCAGACGAGAGTGAACTAAGCACAATACATAAAAGCCTTGGCAATCATAAAGACCTGTTTGAGCTTCTAAACGGTGCTGTGCTTGATAACAATCTTAGTTCCGTGAAAGAGGGAGGGTTTATCCACCCAAAATACAACTCAGAATTATCTGAGTTATCCTACATATTAAATAATAGTAATAAACTAATAACTAAGCTCCGTGAATCTTATCGCGACCTAACTGGCATTGCCGCACTCAAAATATTGCACAACAACATACTTGGTTATTACGTTGAAGTGTCGGCAAATCACAAAATAACTTCGGATATATTTATTCATAGGCAAAGCTTAGCAAATAGCGTTCGCTATACCACTAATGAATTGAAAGAGTTAGAAAATAAAATTCTTACGGCACGTGATGCTGCAATCGGCTTAGAAATGAAAATTTTTAGTGAACTGTGTAGTGAAATTGCTAAAGAGTCTGAAAAAATTGCTCTTGCTGCAAATGCTTTGGCAAAACTTGATATTAGAACCGCGTTTGCAGAGCTTGCAGTGCAAAATAATTACGTAAAACCCATCATTGATGACAGCAAAGAGTTCAATATCTGTAGCGGAAGACATCCAGTGGTTGAAGTTAACGATAAATTTATTGCAAATAGCATCAATTTAGCTGGTATACATCTAATTACTGGTCCTAATATGGCTGGAAAAAGCACTTTCTTGAGGCAAAACGCTCTCATTGCAGTTTTAGCTCATATGGGATCGTTTGTGCCAGCAGAGAGTGCACATATTGGAGTGATTGACAAAATATTTAGCAGGGTTGGCGCAACGGATAATATAACAGCTGGTTATTCCACCTTCATGGTAGAGATGATCGAAACAGCAACGATAGTAAATCAGGCAACAGACCGTTCCTTGGTGATACTTGATGAAATTGGTAGGGGCACAGGGGTGTATGATGGATTATCTATTGCACAGGCGGTGATTGAACATATTCACAATGTAAATAAGTGCCGCGCCATTTTTGCAACTCATTATCATGAATTAACTAAAGTAAGCAAATACTTGAAGAACGTGAAATGTTTTTGTGTAAAAATAAGAGAGTGGAACGGAGAGGTTATTTTTCTACATGAAGTAATTGAAGGCATTGCAGATGAGTCATATGGAATACATGTAGCAAAACTTGCTGGTTTTCCTGATTCTGTTTTAAATAGAGCAAGTGAGGTGTTTGAGGAGCTAAAGGCTTAAGAGGAAATTCTTACATAACTATTGTTTAAGTGAAGAGTCGCCCACACAGTCTACCATATATGTCAAATTAAGCTCAAAATTGTAAGCTTAAAATATGATTGAATAGTTGTGTGTATAATTATTAATGTTTTTTCAGTATTTCTACTATAGCTCTTTCTAAATTTCTCGACCCTAAGAATGATGTCGGTAACCGTTCACGCAATGGCGTCAACTTAAGGAAAAATATCAGCGATAGTGTATAAAATTTCTCTCTAAAATTTTTACCATTAAATTACCCAAAAGCTGCAATAAATAGCACTTTTGTTGCTGTTTTATTTCAACAAAGAAGTCTAAAATGTGTCCTTAAGTTGACGCCATTGCGTAAACGGTTACGAATCTTCAGAATCTGGTTTTTCAAAACCATGCCAACTTTTGATTAATCTTTCCGAACTTGATTGATCTTGCAAAGCTGCATCCTGTGATACAAAGTCTCTAAAATTGGAACCAAACATGTTTTACCCCTAATTAATAGCTGAGCTAAGTATAGCATTAAACAACAATCTTGCTAAGCAAATTATTAACTATCTTAGCAAACAGACTTACATCATCCATCTCTTCACCTTCCACTATACAAGCTTGGTAAAATAATAAATGAATCATGTCCTCCAATGTTGGATTTTCACCATTTTCAGCGTGAGATTTCATTATACTTTTTATTACAGGATGTTTAGTGTTAATTTCAAGCACCTTTGGCGTGCGGTAATTTAGCTGCTTTTGTTCACGCAAAAAACGCTCCATGCGAAGATCCATAGCGCCTTCATCAACCGCTAGACATACAGGACTGTCAGTCAATTTTTTAGAGATCTTTACGCTTTTCACTGAACTGCCAAGAACCTTGGTGAAATATTGCAGTATAGTTTCTTCAGTCTTTTCTTCATCTTGCTTATTTTCTTCATCTGTTTTATCTTCTTCTGAAGAGAATTTTTCTAAATCAACATCAGCGCGGGTCACAGACTTAAATTTTTGATCTTTATATTCATGAATCACGCTAGTCCAGAAATCATCAACTGGATCAACAAATAGGAGCACTTCTAGTCCTTTACTGACGAATCCTTCAAGTTGTGGACTGTTTTTCACTGAATCCAAGCTATTTCCGGTGAGATAATAGATATGCTCCTGCTCAGGCTTCATTCTGCTTATATAGTCATCAATGCTGACTAATTTCTCATCACCAGTGCTCTGAAATCTGCAAATTGAGAGCAGCGCTTCTCTCTCATCAGTTGGCATAGCTTCACAAAGACCCTCTTTTAATACTGCACCAAAATTGGTCCAGAATTTTGTGTACTCTTCCAAATTCTCTTTTGCCTTTTTACCGAGCTCTGATATCGCGCGTTTAGTGAGGGATTTCCTGATTTGCTCAACAACACGATTATTCTGCAGCGTTTCTCTGCTGATATTAAGAGGCAAGTCCGGTGAATCAACCACGCCTTTCAGAAAACGCAAGTATTGTGGTATAATCTGTACGTTATCTTCAGTGATAAATACTTTATTTACATATAACTTCACAGAGCAACGTCTATCTGGATGAAATAAATCAAAAGGTTTTATAGAAGGAACATAAAGCAAATTCGTATATTCTATTGCACCTTCATTTTTATTATGCAATATCATCCAAGGCTCCCCGCCAACGTGAGCAACACTGCGGAAAAAATCGTTGTGCTCCTCTTGAGTAACATCATTTTTTAGCTTAGTCCAAATTGCAGCCTTACTGTTTAACTTTTCACTTTTTCCTTCTTCATTTATGAATTCAACAGGAAAGTTTATGTGATCAGAGTAAGTAGTGACAATATTTTCAATACGAAATTTATCTAAAAACTCGTTTTCTTCAGGATGCATAATGAGCGTAATTTTGGTTCCGCGAGGGACTTGATTATCTGACTTGCTGATTGAATATTCCCCATCTCCTTTGGATTTCCAGACCCAAGATTCTTCTTCTCCAACTTTTCTCGATTCTACTATTACCTCCGATGCAACCATAAAGCTTGAGTAAAAACCAACACCAAACTTCCCAATCAGCTCCACAGTTTGGCTTGAATCCTTGCTATTCTTAATCGCATCCAAGAACTTTTGCGTGCCAGAGCTTGCAATTGTACCAAGGTTGTCTATTAAATCTTGTCTGTTCATTCCGATGCCATTATCAGTGATATATAGCTCGTTCTTATCTTTATTGGAGCTGATAGTGATTTTTAATTCATCACTAGAATCCAGCAAATTAGGATTTAGTTGAGATTCATAACGCAACTTATCACATGCATCCGATGCATTTGATATTAATTCACGCAGAAAAATGTCTTTGTTAGTATAAAGTGAATGAATCACTATATTCAGTACTTTTCCTACTTCAGCATCAAATTTTAAATTTTCAGTTTCTTGTACATTATGCATTTTGAGCTCCATTATTTGCCTACTACCCTAATAATTTAAGTATTGCACTGCAATCTTTCAAGGTCACACACGCCAAAATTAATGTAGCCGCCATATTATGACACCCAATTTATGGGATTATTGCACAACTGTATGAACTTCCCATGCTGTAAATCAACTACTGGTAGCACGTGACGCTGGAATTCCTTTGTCATCCCGGTGCCCGCTGGAGTCTATTTTCTTCTTTTCTGGGATTAAGCGTCACGTCCTGTAATGCCCCCGAAGGGATGCAAAAGTTTTTTGAATTTGCACAACTAGAAAAATCTTTATAAAATTTACTTTTTCTAAACTCTTCAACTTTCTTTTCATCATTTAGTGAATCATGCTTAGAAAAATATTCATCTGTCTTCTGAATATATAAACTAATCAACTCAGAAAAAGCATAACCAGCTTCATTGGAAGATTTTAAACACGTGATTGGCAATTTGTGTACATCTTTATCAGCTTTTTTAGGATCAATACATTCATCATTCCTTCTTAATATTGTATGTTGCTTGAAAAATTCTTCATATTCTTCAAAGTCTTCAAAGATTTCTTTTTTTTGGTAATCTTTCCTTCTACCATTTTGCCCTATTCTTTCTATTTTTGTCGCAAGCTGCGCTGGTTGTTTAATGGTTTTGTCTCCCTCTCGATTGAAGTACATTGTGTAAGGAGTAATTGCATTGACAATTTTATGTGTTTTCCAATGGCAACCAAAAATCTTTAGTACTAATTTGATTATCGGAGCAAGAAAAATTTTTAATTTCGCTATGAACCAAAAATAATAAAGAGACGCTTGTTTGAGTGAACTAGCAGCATTGCTAACGATACATCTCAAATGTATATCCCTATCTTTAAAATTTTTATGAACTTCTGCAGCTACATGTCCACCCAGGCAGTCTCCGAACAATATGATATCATCTGGTTTTATACCTTTTTCCAATAAGTTAGTTACAACTGCAATACCAGATTTAACTCTATTGCTACGTATCAATGAGCTGTTTCTACTTAAGCCAAGCCCAGGATAATTAAAGAGATGTACAGTAATCCCTTGATCTGTAGCCCAATTCCAGTTTTGGGAATAATCTTTGCGAGAACTTAACGCTCTATTTCCGCCAATAAAATATACCAGATGTTTTTCACTTTGATTATTGTTTTGGTCTGTATTTTTACTAGGAAGTGTAATTGTTTGGATTTTTATCCCATTTCGAGTTTTCACAAACTCTTCCCTAGTTTTTATTGTAGTTTCTTTCGTTACCTTCATGTCATAACCCTCACTATATTAATTTAATGATACATAAAATTTCAAAAAGTCAAATTTTATGAACAAAATCAACTTTCTCAAATTCATCGAACTATGTTTTCAAGCAGTAGTGCCGGGGTGTGAGTATAATGATTATCGGTACATAAAAGTCATAGCAGATAGGCTGGAAGCAGCGAGCGCTGGTGAAGTGAAACGAATAATATTCAATATGCCTCCGCGCTCGATAAAGTCTATGTGCGTGAGTGTTGCGTGGCCCGCATGGATACTGGGCAACTGATAGTTGCAAGTTATTCTCGGCTGCTCAGCGAAAAGCACCTTTTTTTTTCGCTGTTAGTACTAATGATTCATTAAAGAAGCTGTCAATATCACCAATACTATCTATATTTTTTGTACTGATAGATTGGTCAATTCTTTTAACTAGATTAGATAAAACTTGGTTAGGTCCAATTTCAACGAACTTGTTAATACCACAACGCGCCATATGTAAAACCATTTCTCTCCATCTCACTCTGCTTATAATTTGCTTAGCAAGCAAAGTTTTTATAACTTTGGGATCACTCTCCTCTTTAGCTGTAACATTTGATATCAAAGAAACTATAGGGCGAGTCATTTTAATACCCTTCAAAAATTCCAAAACTTTTTCATCAGCAGGTTTCATAAGAGATGAATGAAAAGGTCCACTAACCTGTAATTTAATTAATTTCTTCACACTCGAGTTTTTGAATGAATAAGGTAACATTTCAAGAGCTTCTCTAGTGCCACTTATAACCACTTGTCCGCCACCGTTATCGTTTGCAATTTCACAAACTCCATCAATTTGGGCTGATTTCAATATATCTTCCACTTCATTTATCTCTGCTCCGAGCAATGCGACCATTCCGCCTTTACATTTCAGTGAAGCTTCATGCATTGCTTCACCGCGAACTTTTAGCAGCTTGATTGCAGACTCAAGAGTCAATGCCCCTGCAGCACACAGCGCTGTATATTCGCCAACTGAATGCCCACAAACATACTTAACATTGTGATCAGTGAAAAGAGATTTGCCAAACACATGCTCCATAACACGTAGCATTGCAATTGACACTGCCATTATAGCTGGCTGAGCGTTTTCTGTAATGGTTAATTCTTCAATAGGACCGTTGAAGATTAAATGAGACAGCTTTCTACCCAATATGCTATCTACTTCATTAAATACTTGCCTTGCAACGAAAAACTCACTACATAAGCTCTTTCCCATTCCTACAAACTGAGAGCCTTGACCAGGGAAAGCGAAAATCATATACATATATTAATACAGCTCTCTTTAAAATAAATTTATGCTTGGTTGTTGACTTTGTTTTTTCTCTAACCTGCTAATTTTATGGCGCTCCTCAAGAGCAAATATTCTCATTGATAATAAAACCGTAAGGAACAAGGATAACGGACCGATTATCTGTATATTGAAGTTAAGACTAGCTATATCTGGTATACCATAACACATAAGGTTCACAACCAAACACAATACGAATAATGGCCAGTATGTAAAATTCATTTTAAGATAAAAGCACAGATCATCTTTACTATCGATTATCATAGTTTTTATTTTTTTATATGTTTTAGCAAGCATAAATTTCTCAAAAACTAACACAATAAATTATAGCATAAATATAGATAATTGTCAATCATACGAGCATTTTCATTATTGACTTAATAGTTGGGTTAGTTATAATGTTAACTGATTAAAAGTTTATAAGCAACAATGGCAGAAATTAATTATCATAAAATTATCGTAGTTATGACAGACGGTCAAGAATTTGAAACTCGTTCCACTTATGGAAAGGAAGGCGATAAGATAAAACTTGATAGAGATCCTCTTGTTCACCCTGCATGGACTGGAAGTCTGGCAAGTGGATCAACAAATAAAACTAGCAAAATAGCTAAGTTTAACGATAAATATGGGGATATTTTCTAATTTTTTGCTTCTTTATTTAGGAAACTTGCTGAAGCATGCATAAATATAAAAATATAGGTTATGTTGCTTCTCTATCACCAAAGTCACAGGAAGTATCTAAACTATTACAGAAGCTTAATTTTATCAATATAACAGAAGAAAATAAGTCTGAAATTGATCTACTTATAGTTGTTGGCGGTGATGGCTTTATGCTACGCACTTTGCACAATTACGTCATAGAAAATAAAAACATGCATGTGTATGGGATAAACACTGGCAATGTTGGGTTTTTGATGAATAAATGTTTTAGCCGCAGTGAAGATTTAATTGATCATATAGAGCATGCAACTTCAACCCAGTTAACTTTGCTAAAAATGGAAGCCACAGATACAAGTGGCAAGAAATACCACTATATAGCGGTAAACGAAGTATATGTTTTTAGAAAAGCAAACCAAATAGTAGAAATGAATATCACTATCAACGATAAGCTAAAAGTAGAAAAATTTAGAGGGGACGGAGTAATATTATCTACTCCCACAGGCAGCACTGCATATAACTTTTCTGCCGGTGGTCCAATTTTACCACTAAATTCAAATTTACTTGCACTCACTTCTATCAATAGCTATTACCCAAGGCATTGGAATGGAGCGCTAATTTCAAATGACAGAGTAGTGCAAATTGACATTAACGACACAAAAAACCGTCCAGCACTTGTAGTATCAGATTATAAAGAATTTCATGATATATCACAGATAAAAATACAAAAAGACCATGAAAACACAATAACTTTGCTTTTTGACAAAGATTACCCTCTGAATGAAAGGATCTTTGATAGACAATTTCTATACTAATAATTATCCGTAAACTGGTATTTACTATATCTTAATAACTATAGCATAATCAATGCAGCATAGTAATCAATTTTGGAGGATAAATATGCCAGGAGCACGAGATCAAGATACAGTAAAAATACTTTCTTATATACCAACAGGTAAAGATGACGGGACGAAGCCAGGAATTCCACCAATACCAGCACTTAGGACAAGCGTTCCCCCAAAAAAAGATGATGAAAGTGAAACTTCACAATCTACAAATTCGTTTGATAATCCGAATTCTGATAAAGAAGATAATAGCCCAGAGAATCATGATTATGCAACTCCAGACCTAAGTAAAAAAACTCAAAAAAAGAGTTTAAGTAGTGATAGTGGAGTAGGCGATCAAAATTTGAAAGAATCACCTGATGAAGAAAATATCTATGAAGACCCTGATACTCTTGATCTTGATAAAACATCAGCACGGGTACAAAGAACACTCAATGACAAACTTAGCAATACATCTTCAACTTCTTTACCACCATATGTAAGCACAAATAACTCTGAAGAGTCTTTGCTCCCAAATAGTGAGTCTGATACAGACAGCTATGCACCTCTAGAGAGCAAAAAAACAAACAGAACCTGGCCAAGAGCAAAGTATGCCATGCAGCAGAAGAGCGTTATAATTTTTGGTGCAACTGCTATTATACTCAGCACATCTGCAGCTTTATTATATTTACAAGATAAAGAAAAATTTATTGCATTTTTTACAAACAGCCCAAAATATATCACTATACCAGTTATCGCACTTGCTGCGTTGCTTGCAATTAGTCCAATACTTTTTGCAATAAAGCAATTTAGAAATACTGCAGAGCATAAAACTCAAGAAAAAAATGCGGATGGAATTTTAGCTGAGGTGTTGGAGCATCAGCCAAAAGATAAAGCTATAAAATCTGTAAGACTGGAATATAGTAATGGCACTCATTCAAATTTTGTACTTAATGCTTGGGAAGCTAAAAACAACTTCATTAACATTGACGAAAAAGTAGTTAGTAGAACTAATAAAATAGAATCAGTAATTAACAATAGGCCACTATTTACTGCACTATTGACCGGTGTAGTTGCTGCAAATATAGCGTTTCCTTTAGGGCTACTTGCAACACATGGTGTTAATGGTATACAAAAATTTTACCAAAACCCTTTGATTAACAACATAGGGTGATCATTACTTATAGGTTCTGGTATATTTGCATTATCAATTATATGTCTTGGCGTGCATTATTATAGAAAAACAAATTGCACTAACCTTATATATTCTCAGGAAAAGATTGATACTGAAAGCGTTAACAAGAAATTCATTGAAGAAATAAAACAAGAAAGAACAGAGGTTCTTGGAGAAAACCACAGTAAAGACGCTAAACGCAGCAGCTTAACGCTTGAGCAAGTTGTAGTCCAATCTCATAATTGTAAGGATGTTGTTTATAGTGTCAGTTAATAAAATGCATGATATAGCTAGTGCAGCCCTACGTCATACCGCCGCAGACCTTCATACCGCGATTCATTCGCGGTATCTCTAGATCCCGCTAACACGTAGCGGGATGACGATTGTCAGGGTGTCATGAAAGTAGCTGACACTGGTTTCCATCCAAGAGGGTGTCATCCCAGTAGCTCCTTCGGTGTCATTCCAGTGCTTGACACTGGAATCCAGAAAAAAGAATGGTGTCATTCAAGTAGCCTCCCTCCCCTGTCATCCCAGTGCTTGACACTGGGATCCAGGAATTTTATTAAGTTGGTAAGCATAAAAGTAGCCGTTTTATGCTAAAATACAACGTTTTGATGATTATGGAAATGCTGGATCCCAGTGTCACGCACTGGGATGACATTATAGGGGCACTGCTATTATAGAGTGAACCAGTGTCAGCTACTTGCATGACACCATTCTTTTTCCTGGATCCAAGTAGTCAGGGCACTGGGATGACAAGGCTATAGGTTGCAAGCGAACTGTCATACCGTCACGGATAGATCCCGCTAACAAGTAGCGGGATCTATCCGCGGCGGTATAGCTATACCTTTTTTCTACTTAGTTTGGGTTATGCAAGAAGTCTAATGAAGTGAAAATAAATTTATTTACCAAAATAGAGTTGCCTTGGTCTACAGATCTTAGTTTCTTTATCATTTATCATTTCATACCACTGAGTAACCCAACCAGTGGTTCTTGCAAGTGCAAAAATAGGCGTGAACATATTTGAGGGGATATCAATAGCATTCATTATTATACCTGAGTAAAAATCAACATTTGGATATAACTTACGCACGATAAAATATTCATCCTTTAAAGCTATTTCTTCAAGTTTTTTTGCAATCTTGAGCAATTCATTATTTTGTTCTAGTTTACTTAGAACCTCATGACAAGCGTCTTTCAATATACGCGCGCGCGGATCATAATTTTTATAAACACGATGTCCAAATCCCATCAATTTAAATGGATCTTTATCATCTTTAGCTTTTTCGATGAATTTATCTATATCTCCACTTTGCTCTATCTCTTTTAGCATATTTATAACTGCCTCATTAGCTCCACCATGTGCTGGTCCCCAAAGTGTAGCAACTCCTGCAGAGAGGCTTGCAAACAGATTAGAACCAGCCGATCCCACCAATCTGACAGCCGCCGTAGAAGCATTCTGTTCATGATCAGCATGGAGAGTAAATATTTTATCCAAAGCTTTTGCAAAAAGGGCATTATCAACAGCATCGCCAAATACCATCTTTAAGAAATTTTCACTGTAACTTAATTCATTGTTAGCACTTATGAATTCCTGATTGTTGATATGCCTATAAATCATTGCAATAATTGTGGAAACTTGCGCTATTGCAGAAATTCCAAAATCTAGGTCTTCACCATTGACATTGTTGCCATGCTTTTCATAGTAAGATGCTGACAAACTTGCAAAACATGCAACTAAAATCGACATAGGGTGGGCAGTTTGTGGAAATGCTTTAATTACATTTGTAATTTGCTCTGATACTTTGGATACCTTGTGTATTTTGAGAAGAAATTTTTTGTGTTGCTCTGAACTGGGTAGTTCACCATGGAGCAATAAATAAATCACAGCAGTAAAACTATTATTCTCTGCCAAATCAGCTATATTATGTCCCCTATATTTAAGCACTCCTTCATCTCCATCAATAAATGTAATCGAAGAAGAACATGAAGCTGTGGAAACAAACCCCGGATCATAAGTGAATAATCCTGTCGTCTTATATAAGTCCTTGATATTTAACACGTTAGGACCTATTGTTCCACTTAATATAGGTAACTCGATTTTTAATCCATTACTTAGTTCTAATAGCACTTTTTTATCCATCACTTAAGCTACTTAAATTTTATACAGAATATACAAATTGAGGAGTATATATTAATACAGTTAACTTTACATTAACCGTATTAAGCGGTCATCAATGCTTTTACTTTTGCATTTAAGCGACTTATTTTACGCGCAGCAGTATTCCTATGAATAACACCTTTATTCACACACTTGTGTAAATGAGATTCAGCATTCCGAAATGCCAGAACAACATTTTCTTTGTCGCCAGACTTGATTATATCAACCAAATTTCTAATAGCGGTGCGAGTTTTACTTTTCCGCATCTTATTTATTAAAGTGCGCTTTGCTATTACCTTTATCATTTTTTTAGCACTCTTATGATTTGCCATATATTAATACCTAAAATACTGTACTTTTCTTTTAATTATAAAGCTTTTTTGTTAATTTGCAATATCAGTTTTTTCTGTGGTTAATTTACTACTTCTCTCTTCAATAATTTTTTCTAAACTTTGCAAGAATTCACTTTTGTTTAATCCAGGATATATTGGGGGCAATATTTCTATTACTGCCTTTCCGGGATTCTTTCTCAGAGAAAGTATGCTTTTTGGCCAAAACAAACCAGTGTTTAAAGCAACTGGTAATACAGGAACAGATAATACGCTATATAAAGCAGCAATACCTGGTTGATATTTTATATTTTGGTTTATAGTCGTTCTTGTGCCTTCAGGAAATATTATTATGCCTCTATTTTCTTTTATACGCATTTTTGCTAATTTAATGATATGACGCATAGAACTGATACCATCTGAGCGGTTAATAAAAATCATTCTGAGCGCCATGAGATGCAAACCAATGAATGGAATCCATTTCAATTCACGTTTTAAAATAAAAACCGCTTTTCTAAATAGTAGTATAAAAATAAATGTTTCAAATGGAGATTGGTGTTTTGATGCAATTATAAAAGGTTGCTTAGGAATGTTTTCCATTCCCCTCACTTCATATTTAATGCCACATAATAAACGCAGCATGAATAATACAACTCTCACCGAACAGACGAGGAAAATAGTCATTATACGCGCAGGGAAGAGAATTACAGGGAGAGTAATTAAAGTATAGAATACTTCCCATAATATAAGAAAGAAATTAAACAACAAACTTGAAATCATAAACCCACATAAACTTATTTTGAATTTAACTTTACTACGAATTAAAAACAATAAGTTTAATTATTGATCATCTGAGTAATAGGATGCGAATCAGCTAGTTTGTCCTTTAACTTTTCGTTAGCAATATGAGTATATATTTGTGTTGTAGAAAGGTTAGTATGGCCAAGAATTTTCTGTATTAACACAATATTTGCCCCGCTATCCAGTAGATGGGTAGCAAAAGAATGCCTAATCACGTGTGGAGAGATCTTATTTTCATCAATATTGCATTTTCTTGCCAAATCCTTCATTAATTGACCGACCCTCTGCCTTGTAATTGGTTTATTAGGTTTATCACCTGGGAATAGCCAATCGGATTCCTTTTCTTTAGAGATCAGATTATCACGAACTGATAAATAATTTCTAAGGCTCTGTAATGCTTGTTCATTAAAAAGGATTTGCCTCTCTCTACCACTTTTTCCTTTTATTATTATATAGCATTCTTTGTTATTACTGTTTATTAAATGTGACACTTCACATAACTTCATATTAATTAGTTCAGAAACACGCATTCCAGAAGAGTAAAGGATATCTAGAATCGCACATAGCCTTTTACTGCTTATCTCTTTATTCGATTCGCTTGCTGATTTTCTCACTGTGTCCATTAGCAAAAATATTTCTTTGACACTTAAATACTTAGGCAAAGGACGAGAAACTTTTGGATTCTTTAATTCAGCATCATTAGCCGGCGCTGGATTAAAATCTATTATTCCGTCATTAAATAGACACTTATAGAAATTTTTCATAGCGGATATTTTTCTTGATATAGAGCTACTTTTATATTTTTTTTGCGTACATAGAGATTTCATATAGTCTTTAATATTGGTTTTATTTGCACCAACCAAGGTAGTGCTGCTTTCCAATAAAAATTCTTCAAACTGATGTAGATCAGAACGATAACTTTCCAAAGTATTTTGTGTAGCGGACCTCTCTGAAGCCAAAGCATCTATGTAATATGTTATGTAAAGATTTTCTTTTTTATTTTGCGACTGTTTATTTTTCATTATCAGCTCCTATATTTATTTCTTTAGCTATAATTTGATTGAAAGTGTTTCCTATGTTTCTTATGAGAAAATATGAGATAAATAAGGCATTTATCAATAGAGTGAACATCACAAACTTTTGCTTTAACCTTTTTCTTAAATTTAATCTTACTCTTATCATAGTTAAATTATAACGTTAAATCTATAAAAAACACCTTATAAAGTGAGCTCTACTATAATATAAATACTTCTTAGCTGTATCTATCTATATTTATTATGACATAACATTTATTATAATTCTAACATAGACAAGTGGAGATTTCAATTACGTTAGTGTTATGGGTGTTAATAAATTTTTAATATACACCTTTACAAAAGAAGAAATCAAATGGCATCTTTTTTTAATAAAGTGCTAATAAAAGGAACGGTCACATTTGACCCTATAGATTCATTATCTATCTTCTCTATAATTTTGTCAATGCTATAGAAAGAACGTTCTATTCTTGCTAAAATATAATTAATCACTTTTAAATCAATTTTTAACTGTTTATCTGAAAATCGTTTTATTAGCATGATTCTTAATAATTCTTCGCTTGCAGGCAAAATTTTTACGCTGATAGTTGATAATATTCGAGAACTTAAATCTCTTAGTGTGAAGTTAAGCTTTTTTGGTGAAATTGAAGAAGTGATTAGCAGCCTCTTGTCGTTTTCTTTCATGTAATTGTAGCAATGTAATAACATTGCTTCATCTTTAATGTTTTGTACGTCTTCTAAAATAAAAGCATCACTATACCTAATCTCGCTTACGAAGTTATTCACATTGATAAAGATTGCATCGTTTATTGATTGCCAAATATGAGCAAGATGAGTTTTACCAGAGCTTTTAGGTCCAAAAAGAATCAGACATTTCCAAGATAAGTCATCAATTACTGAATTATATATGTGCTTGTTTTCATCTAAGATGATGTAATTTTGCCGACTATAATCAGCTTGATTGTTGTTAAATAAATTTAATTGCACGTTGAACCTCTTACGTAACCTCTTTCTGGTAGTAATTTTTGCGCAGAAATTTACTTACGCTCCTCAAATGTGTCAGGTATTCTGGGCTCATTTCTCCTCTTACCATAAATTGATTATGCAAAAGGTCTGTTAGCCGTTTTTATAAAGCTCACTTTTAAAATATTTATTGATTGCATATTCTACTGATACATTGAACATTGCTATTATTGGAATAAAAAGTAATATACCTATAAATCCAAAATATGAAGCGCATATAGTAATTCCCAGAATAATTACAGTTGGATGTATATGAACTTTTTTTCCTATTAATAAAGGAACTAATATGTTTGAATCTATTAATTGTCCAACACCAAATAATAGCAAAACAGCAGCACTTTCAAACCATCCACTAAATTGAGTGATAGCGCTCAAGAACCCAATAATGGTATATAATAATGGCCCTATGTAAGGTATGAACGTTAATATTCCTGATAAAATTCCAATAACAATAGAGTGTTTCAATCCGATTATGCTCAGGCTCACAGAGTAAAAGACCATCATGACAATACATACATTTACCTGCCCCTTTAGATAACTAGATATAATGAAATCTACTTTGGAAAAATAATTTGCAACTTTTTCTCTATAAGGCATAGGAATTAATTTACTAGCTTTTTCTATAATTAAAGGCCAATCACGTAATATATAGAAAAATACTACAGGAGTAATCACCATTAATGATACCGTGTTAAAGCTTGAACTTAACACTTGGATTATAAAGTTACTAGCAATATCAAGAGCATTCATGAAATAAGATACATAGTCGCTGTAATTTTCTGCTAGATTTTTAGATAAGTGATCAAATAAGCCATCCTCGATTTTTATATTAAGAAATTCTAATACAGAGGGGATTACTTTAAGCTTTAATGAAGGCACTTTACTCACTAAGAAATTTAATATTGAAATAATTTGAACATATATAATAGGTAAAACATATGTTATAACTAGTATAAAAGCTATTAATAAAACAAGTATTATAAAAATTACAGAACATGAACGCGGTATTCTATACTTTTCAAATTTGACTACTAGCGGATTAAACAAATATGCAATAACAATAGATATTAAACATGGAAAAATCATAGGACGCATCAGGAATAACATCCCTATTATAAAAAGCAGTATAAAACAAATAGTTATATGACGTTTTTGCATGCTTTTAGCATAGCTAATTTACTGAAAAATATGCAATTTATTTTTCCTATGTTGAAAGTATTTGACGATTTGTAATACTATTTATTACTTCTGTTAAGTAGTAGTTTTTTGTTAAGAATATGGAATTTTAAGCATAAAATTCTCCCATGTGGAAAAAGATTCAGAAAAAATGCAGTGCCATACGACAGAGATTAAGCATGTGTGTGCACCCACATACGCTGAAGAAGATACGCTACATTTTTAACTGAATTTTAGATGCGTAATAGAAAGGCCTGCAGGCAAAGATAGATTTTGAGCTCTCTAAATATCTCTTTTGCTATTATAATTATGCTAATTAAGTAGGGGAAGTAATTTTTTATATAAAGTCAAAATTTTTTTTTGAAAAGAATTTGGGGTAAAGAGGGAAGCCTCTGCAAAGAGAAAGTAGGCCTCTTCTTAATCCTATTGAAATTTTAGATAGCCTGCTATCATACACTTACGCTAAAAGTGATAAACATGTGCGCTAACAAATTCAAGAAATACAAAATAGCAGCATTAATAGTTGCAGCGGGAGTAGGCAGTAGATGCAATTCTACGCTTCCTAAGCAATATATAAAACTGGCAGGTAAATCTGTTTTATTTCATACAATTAAAAGATTTCTGGCTAACCAATATATAGATTACATAAGAATAGCAATTAATAGAGACCATGAAAATTTCTATGAGAAAGCTATATCACTAATTACAGATACTAAATTACTAAGCCCTGTATACGGAGGAGAAAACAGGCAAAATTCAGTTAAACTAGGGCTTAAAAGCTTACAAAAAGTTAACCCAGATTTTGTAGTTATACACGATGCTTGTAGGCCTTTTGTGTCAGATGTTCTGATAGATAACTTGGCTCAGTCCATGATTAATGATCAATATACAGGAGTAGTTCCAGCAATAGAAGTCGAAGACACTATGTCATTGGTGGGTAATAATTTCGTTGAATCTACGATTTCAAGAGGAAAACTCAGAGCCATACAAACTCCTCAAATTTTTAATTTCAAAGAATTATTATCGTGCCATCAATCAGACAAAGAATTTACTGACGATTCATCACTAATGGTAGAGCACAAAAAACATGTTAAGATTATTGAAGGTGAAAAAAGTAATTTTAAGTTAACCACAAAAGAGGATATCAATATGGCAAAGCTTCTCTTTGAAGAGCCAAAATTTCGTGTCGGAACTGGTTATGATATACATAAGTTTATCAAAACTCAAGATAAAGCTAAGAGCTTTATAAAAATTTGTGGTGTGAAAATTGAGCACAATATGACAATAGAAGCACATTCAGATGGTGATGTTGCAATACATGCAATCGTTGATGCAATACTCGGAGCACTGGGATGTGGCGACATAGGAGAGCACTTTCCTCCTAGTTCCTCTGAATGGAAAGATTGCAATTCATCTCACTTTCTTGACTTTGCTGCTAAAAAAGCAAAAGAAAAAGGGTACAGCGTGTCTAATTTAGATATTACTATAGTTTGTGAAGAGCCTAAAATATCGCCTTACAAAGTAGAAATGAAGAAATTCATATCAAAAGCATTAGAAATTGATGATGAATTTATAAATATCAAAGCAACCACTGCAGAAAAATTAGGTTCTCTTGGAAGAAACGAAGGAATAGCAGCACATGCTTCTGTGTTATTGCATACAAACTTTTATTGGAAATAGAAACGAAAAACTTCCTTCGCCAGCCCCCTTATCATGACAAGGGGACTGGCAAAGCTTGTCAAGTAGTTTCTATTGAATGACAATTGTAGCTTGGAAGGTAATGCAAGAAATCTGTTATTTTAATTGTGTGAAATTTAGTTTTGTGTTTCGTAGTATTATATAATCGAATTGATAAAAGCTGTATTATCTCCTTGCAGCATTAAATGTATATTTTTTGCTATTTTCTCTACTAAGGGAGTAACATTATCAAAATTTGAAAATTTTGATAACACATAATCTGCTAAGCTTTTTTGATCTTCAGGTCTACCCACTCCAAATCTCAAGCGCCAATAATCGTTGCCAATAAAACTATCTATGGATTTAAGTCCATTATGTCCAGCAGAGCTACCACCTTTCTTTACTTTTATTCTTCCAAGTTCCAAATCAGCGTCATCGTGTATGACAATGATATTATCTAGCGATAATTTGTAAAAGTTTCGTATTTTTGCAACAGGGATGCCTGAATTATTCATAAATGAATAAGGCTTTATTAACATAATTTTATTATCATTAATTATGCCAGAGGTTATCAGATAATCGGCTTTTTTAGAGAACAACTGAAAACCCCAATATTTGCAGATTGCATCAACGGTGATAAAGCCGATATTATGATGAGTTAGCTCATATTGACTGCCAGGATTACCAAGCCCAACTATCAGATGCACTATTCCTCTGTTTCTGCTTGAGGTTCTTCAACGTCACTATCGGCAGCAGAAATTGTAACAATGGTAAAATTTTCTTCTTCATGAGCTACAAACTTAACACCTTCTGGTAATTTTACATCATTGATATGTATAGATTGGCCAATCATTTTGCCGGATAAATCAACTTCTATAACCTGAGGTATTTTATCAGGAGAGCATTTAACAGCAATAGAACGACACAAAACATTAAGCACTCCACCTAATTTGATTCCTGGAGCTTTACTTTCATTCACAAATGATAGAGGTATGTCTATTTTAATTTCGCTGCCTTTATCAACAAACTGAAAATCAACATGTTGCACAGTATCCTTCACTACATGCAATTGGACATCGCGAACAAGAGCATATTCCTTTTTGCCCGAAATATTCAGCTCTATCAAATGTGCAGAAAGAGAGCCTGACTTATATTGCTTTGTGAATTCCTTTGCAGACAATGTTAAATTTACGTTATCATGGCCTTTCCCATATATGATTCCAGGGATGTTTCCTTTCTTCCTTAGAGAATGCATCGCTTTTGTTTTTGTCACGTTACGTAACTCTGCATTGATTGTTACTATTTCCTGTTGCGTCATCGATTACTCCTATTCAGCTAATCCTTTTAATATAATTTAATAATAATATAACATAAAAATATTTATTTCAAACTTCATTCTTTCATACTAATTGTTTGTGAAAGGATTTATTTAGATATATATTTAAGCTTATTTAACAAGAACTATGGGCATTGACGATAAAGTAGTTTTTAGGATTTATAAACCAACAAAAACTGCAACACAATCTGGTTTAGGTACTACAAATCTCTGGCACCTGAAAATTGAATCTGGTTCTTACTACATTGAACCTTTGATGGGATGGGTTGGCTCAAAAGATCCAAAAAAACAGATTGTATTAAAGTTTGATTCTCTTGAAAAAGCAGTATTCTACGCAAAAAAACGCAACGTTAAATACATAATTGAAATGCCAAAAAATGTTAAGAGGCTGCCAAAATCTTACGCAAGCAATTTCATACTAAAGTAAGTTGCACAACAAATGGTGTTATGCAAGTAGCTGACACTGCTCTCCTTTGTCATCCCAGTGCCCAGACACTGGGATCCAGGAATTTTATTAAGTTGGTAAGCATAAAAATAGCTGTTTTACGTTAAAATACAATGTTTTTGATGATTATGAAAAGGCTGGATCCCAGTGTCAAGCACTGGGATGACACCATTTGTTGTAAACTCACTTTTACTCTATGGTCTTGCCGCTATCCTGAACGGATACAAAGTAAGTTTTATTGTGATGTGCTCATCTGTAAAAAATAAGACTTAATCTCACTGTTGATCATGGATTTTAAGTTGTGCTAGCACACTGCGGCCATTTAAAGAGTCAAGATTTTTAACCTGGCTAGCCAGTATTAAAGAGTTATTTTTCAGGTATTTCTTTACAAGGCTTGCAAGTCTTTTTGGATTATTCAAATAGCTCCACTCTGCTTGTAAAACTTTTATATCACTTTGCACTAAATTAATTTCACTTTTTATTTTTATTAGCTCTCTATTTAACGACTGAACATGTAATTTTACCTTAAATAGTCCTACAATGCTAAGAAAAAACATAACTATTGAGATGATGCAGAAAGTTCTCACGACAACCTCTGTATAGCTCTTAGTTTTGCTGAGCGTGAACGCGGATTTGCACTTACTTCTTCTATACTTGCTTCGATCACTTTTTTATTTAGCAGAGAGAATGTCTTGCAATCAGTAGCACATAAATCTTTAAAAAAAGTTTTGACTATACGATCTTCTAAGGAATGAAAGGTGACGACAATTAATTTGCCATTCTCACTTAAAATCTCAGATGCAGCTTTAATACCCTTTTCAAGTTCTCCCAGCTCATCGTTTACCCATATTCTGATTGCCTGAAATGTTCTGGTTGCAGGATCAATTTTGCTTTTTCCACGAAATACCACGGAACGTACAATATCCGCAAGCTCAAATGTAGTTTTGATAGTTTTCTTCTTCCGTGCATTTATTATTGCTCTTGCAATTTTGCGAGAATGATGTTCGCCTCCGTAGTTATATATAGTATTTGCGATTTCTTCTTCGCGTAAAGCGTTAACAAACGTTGAAGCGTTTATATAAGAAGAGTTATCCATGCTCATATCGAGTGGACCATCATGTAAAAATGAGAACCCCCTATCTCCATTATCAAGCTGCATAGATGAAACTCCGATGTCAAAAACTATTCCATCGATACCTTCAATATTGTTGCTATCTAATAAATTTTTAATATTACTAAACTTCTCAATGAATAGTTTTATTCTATCTGGATATCTAACGCTTAAATCATCATAAAACTTAGTTACCGTTTCATCTCTATCAATTGCATATACTTTGCAATCAGCTGACTTCAATATTGCTTTGCTATACCCTCCAGCTCCAAATGTGGCATCTACATATATACCACCATCCTGCGGTGATAGTAGTGATAGCATCTCTTTTAACAAAACTGGAGTGTGTGTCATAGTGCTCCATCAAGAGACTCTGTGCATACAAATAAAAATAGCTTCCCACTAAAACATATGGAAATATATAGGCAATAATATAAAAATACTTGAATACAGTCAATGATATAAAAATATTAAGATTTAATAAGATGCTATTATTAATATGATGTTCAAATTTTTCTACTATATAAAAAAAAGTAATGTATATTACTAAATACTAAACAAACTATAGAAGATTATGCAGCAAATAACAAAAGCAATATTCTCGAGTTTGATTTGTAACACTTTATTGTGGTATGACCACATGCTTTTTGGCCACTTAATAAACATAATAGGTGGTGTGTTTTTTCCATCGGATGATCAACTAACCAGCGTATTGAAGGCTTTTGGAGTGTTTGCAGTGGGTTTCTTAATGAGACCAGTCGGTGCTGCTATATTTGGTCACATTGGTGATAAGCATGGCAGAAGAGTTGCCTTATTGCTCTCGATTATATTAATGACTTTATCAACCGTATTAATTGCTTTTGTTCCAGGTTATCAAAGCATCGGAATACTAGCATCAATTCTGGTAGTTTGTTTAAGGCTATTGCAGGGTATATCCCTTGGAGGAGAAGCAGGAAATGCACCATTTTTAATAGAACATGCTCCTAAAAACAAAAAAGGATTTTTTGGCAGCATTGAAGTATTAAGCGCAATTTTTGGTTCAATATTAAGCCTGATAGCGGTACTCATATGCAAAAAAGTATCTGATTTTGAATCTTGGGGGTGGAGATTACCTTTCATTTTTAGTTTAGCAATGGGATTAATCAGCATATATATGAGATATATACTTGATGAAAGCCCAGAGTATAAAAGACAGAAAAATCCATCTAAACTGCCATTAAAAGAGTTATTAAACAATTACAAAAAACCTGTTCTAATATCAATAGGTATTGACTTGGTTGAAAATGCGTCTCTCTATATATATTTGGTATTTTTCAATGTGCTTACGAATAAAATATTAACAATAAATACTCATTTTAATCATATAGTGGAAATACTGAGTCAAATTGCGCTCGGAGGATTGACAGTATTGTTTGCAATACTTTCTGATAAGGTAGGAAGAGAAAAAGTTATGAAGTTTGCATTTATAGCTTTTGTAATAGTGAGTTATCCAGTTTTTTCAATGTTATGTAGTGGCAATTACTTGCTGGCACATATTCTTTTTATAATTCCAATAGCTGCATCGCTTGGCCCTGTCAGTGCATTTATGTGTGAATTATTTCCAACAAAGGTTCGGTATAGCGGATTTGGTTTGTCAAGAAATATAGCTGCTGGATTTTTTGGTGGTCTTGCACCATTTATATGCACAACAATTATCAAAGTTACAGGACAAGAGACTTCAGCTAGTTTTTACATGATTTTCTGTGCATTAATTGGGCTAGTTGCTATATCACAAGTTAAGGGTTAGCTTTCTTCAAGATCACTAAAAACAAGAATTATAGCTACAGGGTTTTAGTTATAAGGCGGGAAGTGCCAATTTTTAGGTGATAATGTGAATATTTCAGCACCATCTTTTGTTACTCCGAGCGTATGTTCAAATTGAGCAGAAAGTGAAAGATCGCGTGTTGTCACTGTCCAGTCATCGAGTTTACTGAGCAGAGTCTCATGTTTTCCAGCATTAATCATTGGCTCTATTGTAAAAAACATACCTTCCTTCAAGACGAGATTTTCATCTTGATCATAGAAATGCACTACATTTGGTGGAGCATGAAAGACTTTTCCTATACCATGTCCGCAGTAGCTGCGTACGATAGAATATCCAAAATCTCTAATATATTTCTCTATAGCAAGCCCTATTTCATTTAACTTATTGCCGGGCTTAACTTGTTTAATTGCTTCCATCAATGCATTATAAGTAGCGTCACACAAACGTTTTGCCTTTATTGATGGCTTGCCAACCCAAAACATGCGACTTGTATCACCATGCCAGCCATTTAAAATCACCGTGACATCAATATTTAAAATATCTCCATCTTTAAGTGGTTTATCATCGGGAACACCATGGCACACAACTGCATTTTTTGAAGTGCAAATCGATTTTGGATACCCCCTATAGTTTAGTGGTGCTGAAATTGCACCTGCATTAATTATAAAGCCATGACATAGATCATTTAATTCATTAGTTGTCACCCCTACCTTTACGTAAGGTGCAATGAAATCAAGAGTTTCAGCAGCAAGCCTGCCAGCCTTGCGCATAAATTCAAAATCTTCTTGTGAGTGTATAGTTATGTTCATATTTTCCATGTCTTATTGTAATTGGTACGCTTACTCGCAAGTACATAAACATAATAATTTTACATATTATAAAAATAAGTCCTATGGATCCTAGTGTCAAGTCATTTGTATGAAAGGTGGTAAAACAGAAATCTAGACTGTAACTTTTGATTTAACCCAATTATACAATTTACTCATTTTACCATCCTGACCTAAAATACCAGAATTATTTTTATAAAAAGTGTCAACTATTAGCTTTATAGAGCCTATAGCAGCAGAAAATACAGGATTTTTATCATATTCGCCATCAAGACCGCTACAAGACTCAGGGCACCCAATTCGAACTTGCTTATTGAATATATAGCCTGCAATTTCCTTCATGCTTGTGAGTTGACTAGTTCCACCTGTGATCACTACTTTATTAATTGGATCTTTCTGCTCTTGGAATTGCTCTCTTACCATTTCAAGTATTTCTTCAACTCTTGGTCTTATGATGTTAATAAGCTCAGATTTGAATACTTGAGTAGGTTCATCATTTTCGTTGTTTTGCATTGTAATGTACTCATTCTCATCTATTGAAGTTACGATAGTGCTGCCATACAGTATTTTTATATACTCTGCACGTTCTATGCTTGTGCATAGCCCGTAAGCAATATCTCGAGTGATATGAACACCACCAATTGGAACGCTGCTTGCATACACAAGTTTCCCTCTTTTGAAAATTCCAATTGCAGTGCACCCACCGCCTATATCAACAATAGCAGTCCCGAGCTCTTTTTCATCTCCACTCAGACACGCAAGACCTGCAGAATATGCAGAAGCAATACAACCTGCCATATTTAGTCCACCATTATTAGTAATACAGTTTTCAATATTGGTAAGCGCTGGACGCGAAGCAGTGACAACATTAACATCAGCAGATAGTCTTTTTCCATACAATCCACCAACTTCTTTTATGTCAGTCATGTCATCTAAGTGATATTTGAGTGGTATATTGTGAATGATAACATTCTCTTCAATATATTTCTCAAACGTCTGAAAAACTACACGTTTTATATCCCGGTCAGAAATTTCATGATTAGCTGCAATAATTTCATTATGTACATTGAAAGATGAGATGCCACATCCAGCAATGTTCACATATATCTGATCTATGGTTTCTTCTGATACTTGTTCAGCTAAACCTATAGTTGATGAGATGGAGTAATTTGCGTGTTTTACATTAGTTATTGATCCACCGTTTACACCTTCTGCAATCTTATAACCCGTTCCTGTTACTTTATAGCTGAAGTTGCCATTTATCTTAACGATTAGACAGATAATTTTTGTTGTACCTATGTCTAAAACAGCAAAAACATTTCTCTTTGGTTTTGCTATTACTGCAGAGTACATTAGTTAACCTTATTACGCAATTTCATTTAAATTGTAGCTTTCTTTAATAATTTATATTTCTATTATAGATATAGCAACATTTTAATATACACTAAATTCTGGACAAAAGGAAAAGCAAAACATAGAATTATAATTTTTATGTCCATATTACCAATTGTAATTGCCCCTGATGAAAGACTAATCACACGTGCCAGTGAAGTAACAGATATAAACGATAAAATTAAAGAATTAGTAAACGATATGTTCGAAACTATGTATGATGCAGAAGGTCTTGGCCTTGCTGCAGTGCAAGTTGGAGTGTTAAAGAGAATTTTTGTTATGGATATTCAGCTAGAAACGATTGAAAATGAGCCAGCAGGATATGGCTCAACTGGCAAATTTTACATGATTAATCCTGAGATTACAGAATTATCCGATGAACAAGTAATTCTCAAGGAAGGATGCCTTTCAATTCCAGAGCAAAGTCATGAAATTAAGCGTCCAAAGTATCTAACTGTGAAATATAAAGACTTAGATAATGAAGAACAAACACTAAAAGCTAGTGGTTGGCTTGCAAGGTGTATTCAGCATGAATTAGATCACTTAAACGGCATATTATATATTAGACATTTATCTAAATTAAAGTATGATATGGCCATGAAAAAAGCACAAAAGGTTAAAAAGCATTATGAGCAATAAAGACCTAGAATTATTAAAATTTTACCATGAAGTGGGCGTTGATTGCACACTAACAGAGGGTGAAGAGGAAAAAAAATTGGAGAGCAAAGAGAGTGTACAACCCTCTGTTATCCAAACTGGGACCAAGAAGAAAGATGCAGATACGCGCTGGGGTGACACTAAAGATGGAAAAGACATGTTTCCAAGTGACTGGATAATCGAAGCAAGGAAACTTGCAAGCAAATGTAATAGTGTGGATGAACTAAGAAGTGCAGTTGAATCATTTGAAGGTTGTGAGATAAAAAAAACTGCAACTAATACTGTCTTTTCCGATGGTAATCCAAACGCAAAAGTTATGCTCGTTGGTGAAGCTCCAGGAGCAAATGAAGACCTTCAAGGCATACCATTTTGTGGTGCAAGTGGAATGTTGCTCGATAAAATGTTAAATGCAATCAATCTTGATCGCACTAAGGTATACATAAGCAATACTGTATTTTGGCGTCCACCTGGCAATAGAAAGCCAACCGACCTAGAGCTTGATATGTGCAGACCATTTGTCGAAAAACACGTTGCACTAGTTTCACCACAAATTCTGATTTTTGTCGGAGGAATTGCATGTTATAGCCTTCTTGACAGCACAAAAACTATATCGAATTTGCGTGGCAGATTTCATACATATACTAACCAATATTTGTCCAATTCAATCACCACAGCTGCTATATTTCATCCAGCTTACCTACTTCGCCAACCGGCACAAAAACGCTTAGCCTGGGAGGATTTGAAGAAGATTAGGGAGTATCTTGATAACACCAATAACTGTACGAATACTTAACACCACTGGTGTCGCCGCAGAAACAAAAAAACTTACTTGACAAACTCCGCTAGTCCCCTTATCATGAGACTGAAGCTATTTATTTATCTTCTCTGTACAGATTAAATGACAAAAAAACTCACG
>NODE_2_length_98623_cov_277.994775
GGCTTCTTTTGCCTTTTTTTTCGTTTGGTAAATTTTTTAATATTTATACGGAAGGGGCTACTCGGATGACACCCTCTTGGATGGAAAGCTACTTTCATGACATCATCATAAAGTAAACCAGTGTCAGCTACTCGGATGACAAGAAGAGGGCACTGGAATGACATCATAGGGGCGGCTGGAATGACGGAAGAAGGGGCTACTTAGATGATACCATTATAGAGTGAACCAATGTCAGCTACTTGCATAGAAAATGTTTATGACTAATTTTTAGATCAAACATGGAATTTCGATAAATTTAACTTTTTTATGTAACTGTACGGCCAATGGCGTCAACTTAAGGACACATTTTAGACTTCTTTGTTGAAATAAAACAGCAACAAAAGTGCTATTTATTGCAGCTTTTGGGTAATTTAATGGTAAAAATTTTAGAGAGAAATTTTATACACTATCGCTGATATTTTTCCTTAAGTTGACGCCATTGACTGTACGGCAATGATAAATAAATTAGGTGTAAAAGTTATTGCAATAAAAAAGGAAAAGTTTTTTGAAATAATAAATGAAGTAAGTGAGAGTAAAGGTTTGAACGAGGATAATTTGCTTCAAAAAATGAAAGATGAGTTATATGAGGTAGAAAAGAAGTTACCTAAAGAAGATCGTGGGGAATATAACAAATTTAAAAACGATCTCTGGAAAGATCACCTATTCAGTATAAAAACTTCAGAAGAAATTGCGGAAGATTGGACATTATTACATCTTGCTGTGGCATGTAACAATGTACCAATAGTAGAACTCCTACTAGAAAAGAAAGTAAGTGTTAACACTCAAGTGAAAGATGGATCCAGTGATGGACCAACTGCTTTGCATATTGCTGCTTCGCATGGTCATCAAGAGATAGCTCAGCTTTTATTGAATAATAACGCAAATCCTTCACTAAAAGATAGTCAAGGCCGAACTCCAAGGGATATTGTCGGCAATGTAGAAGGTAAAAAGGCTATAATAGAAATGTTAGAGGCAGCAGAAGAAAGTTATCGTATAAAGCCTAAGGAAAAAGCAAAAGATCTTAACATAAAGATTGAAAGAGGAGGTCACTACCGTTTATTACAGTACAGTCATGGAACTCCAGCAAAAACTGTAAAAAAAAGAAGTAATGTGACTACTGCACTAGAAAGTGGTAATAAACGGACCTCTTTTGATGAAAGTAGTGACAGTACAGTAGATGAGCAATCATGTGTTAGTGTTAAGAGTATGGTAGAAAAAATTGAGTCACCGCAAAAAATAAATGCTACATGTAGTGGTAAACAGACCTCTATCTCTTTAAATGAAAGTAGTAGTAGTGACGACAGTGGAATATGTACTGAATCAGAAGGTGAAGAAGGCATTGATGCAAAAAATGAAGAATTGAAAAAATTAGAAAAGGAACTAGCAGAATCAAAAAGTTGTATAGCTGAACATGAGACTAAGTTGAAAGAATTCAATAAAGAAAATGAATCACTAGCACAAAAAATACAAGAGCTAGGAAATGAAAACGCAACGCTTAATAGTGAATTAGAAAAAACGCAAAAGGAACTAGCAGAATCAAAAAGTTACATAGTTGGACATGAGACTAAGTTGAAACAATTCAATAAAGAGAATGAATCACTAAAACAAAAAATAAAAAATCTAGAAAGTGAAAACGCAACACTTAATGGTGAATTAGGCAAAACAAAAACTAAAACAAATGAAGTGTCACTAGAAAAAGTAGGAAAAAGACAATTTTCCCCAAAAGTTGCCTATGCGAGCCTTGCAGCTATGTTAGCAGTAGGTGCTGCTCTTAGTATTGCTTCCGGATTGTCTGCTCTATTAATAGTTGCAGCTTCTGTGGTATCTGCACTGATAGCCGGTGGCATTACATACACAATATCAAAACCCATTGCTCCTGACACTGAATTGAAAGAAGTAGATATTCAAGGTTCAGCACAACATGGTGTTTGTAAAACTTCACTTGCTAGCGCGTAAAAGTATTTGCAAGTTACACAGTAGTATGAATTTTTTACTTCGGTAGTTTTTTATTGTCATTATAATTATGATAGTAGTTGAGTTTAATTGATATGAAAACTTTTACGAAAAATTTTAAAAATAACGAAAAAAATCTAGAGGAGTTTAATAAGGAAATTGAAGATATAACAACTATAGCTCAAGATAAATTTGCACATGAACTTGAAAATATCGCATATGACAGTGTGCAAAAATTTCGCAGTCTGCTTGCTAAAGAGTTAAACTCCGTCTTCAATAATATTCATTCTCAAAATGTTAATCTACTAAAATCCAGACTAGTTGAATATGCTATAAGTTCAAATTTTATCAATAAAAAAGGAGAAACAGCTTTAATACGTTCTCTTCTCAATATATTCATACGATAAAGCACTCAGAGTTGTTGCTGCGTCAATTTAACTTAATGTTGAATGCAAGCTGCATAGCTAAAGTAAGTAAGATTTGCCCCACGCTGTCACGAGGCAAAACTTACTTATTCTAGCTATATCAAAAAGGAGGGTTATCATGTCAACAAGATCTACTTCACCAAGAATATCTGTGCAACGTAAATCTAAGCCTGAATCTTTTCCAGTTACTTTAGAAGAGGTTAAATCTTTTTTACGCATTGAGAACGACCAGGATGATAAGTTGATTTCAGATCTAATTTTTATGGCAACTGATTATGCTGAGTGGTATATGGAAAAGTCACTGGTAAAGCAAACATGGCAAGTTTCATATGAAGATTATGTACCTCGTAGGATCTATTTAAGCTATGGCCCTGTGAGTAAGATAGTATTGGCTACTGCAATGATGTCTAAAAATCAAGAGAAGAGAACACTTAAGTATTATTTTAGTGATGTAGGGGGCTACGTTGAGTTTTTCAATTATTTGAATGCAATAAGAGCAGATGTTGTATACGAGGCTGGCTATGACAATGTTCCTGAGCAGATAAAACTAGGTATTATGCGGCATGTTTCTGCTATTTACAAAGATCGTGAATCGGGGGTAAGTAGCCATTTGTCTGAAGTGAAGAAGGTGTATTCTCCATTTCGCGAAGTGCGAGTTGTTTTATAGTTACAGTGTCATACCGTTGTCCGCAGCGGTATGCTGCTTATGTTTTAGTTTTTACAGGAGTTAATTATGGAAAAAATTCAAGCCATAAATGAGTTGTACAATAGCGTTTATGCAGCATTAAAAGCAAACTCTGATTTAAGGAAATATGTTACTAACATTTATGACTACTTACCCAAACCGGTCACCATTCCTTACCTGAGATTGCGCGTAGTGAATTATAATAACCTGCATATGCTGTCCAATTTTGCTACAAAGGCAAGATTTTCATGCGACATATATACCCATCATATAGGCAGTATGTTTGCCATTATAAGGCATATTAACTTGATACTTAAGAGCATTGAAGGTTTTAGTAGTGAGGTCATTTTAGAAAATAATTGTGCTATGGATCAGCACGATGAAATTTTACATTCAACAATTAATTTTGATATTTTAATAAAAGGAGGTGATAATGAGCAAATTACAGCTAAAAATTAAAGATCATGACAATAATTTTATTGTGTTAAATAATATAAGAAACCTAAGGTTTACCTTGCGCAATAACAGAGAAGAGGTGAAAGATATTTCTTCTTTTGGCTGGAGAAAAGTGCTCGATTGTGCTGGAAGCAGACACATTACGATAAAAATTAATGGAATTTTAGACTCTGTATTAGCTGATGAACTATTACGTAATTCTGCTATGCTAAACTCTAATAATGATTATGAAATTGGTTTTAATGCTAAGGAAAAGATAAGGCTTAGGTGTTCAGTTGAATTGTATGAGAGGTATTATGATCCTGTTACTTTTGACAGCTTTACTGTCGTTTTAGCGAGTGCTGAAGTTGTAAACGCTTTTCATTAATGTTAATTTAATTTTTTCATATACAATAATAACTGGTGAGAATTTTAACTAAATTAAAAAAAATCATGAACGATGAAGACCTTTTCGAGGAAGACGGTGATAATATTGAAGAAAATAACGATGATAAAAGAGAGAAAAGTTTAGAAAATGAAAATCAGCAAAATCAAGAAGAACAACACAAAGAGGAAGATAAGCAATACATAATACAGTATATTCAAGACTATTTGAAAGTTTTTGAGGATATTCTAAATCAGATCGACGAAGGAATTGACAATTTAGATAGTTACGAAAGGACTATGCAAATAAAGCGAAGTATAGATAGGCTCATAGAGACTTTATATAGTCAGGCTGCGTCCGAAGATATTGATGCAGAATTTGAAACCACAAAGCATACTCGCGATAAATCAGAATCTATGAAAAGAGTCAGAGAGAAAAGAAGGAAGCAAGCGATAGAAGAAGTGTTAAGTAGCATGTTTGCCCAGCAACAAAAGGAGCTAATGAACGCTAAACACTTAAATCATGGACATGAAACAGCAAAAGATGGGGATGTCCACGAAGCAAAGGAAAAAGTGAAGTCTTCAATCAGGGGAGTGTTGTTTTCGGTGATTGCTCATAGGATGGATCCAAGAAGGAGGGCAGGGGAAACTGCTGACGGTAACGAAAAGCAAGCTCATATATATGGCAGGGAAGCAGTTGGTGGAGCTTTAGGTGCATTGTTAAAAACGTTTTTAACAGCAGTTACTGCCGTTGTGCGCGAAATTGCTAAACCACTTCAGAAACAGGAAACATCTTTTGCAAAACAAGTTGAAGAAAGCAGAAACGCAGATCCACAAAAGGGTCGATCTGTGTAGACTTACTCTCTGATTTCTCTCTATCTTTTAGGTCAAAGGTTGTAATACTTAAAAATAGGATTGAACAATTATTAATAATAGTGTATAATTATTAATGCTTTCTAAGTGGATTTCTTATGGCTTTTTCTAAGTTTCTCGATCCAAAATTGGACCTAACATTTAAAAAAATATTTGGTACTGAGAGAAATAAGAATATTCTTATTCATTTTTTGAACGATATTTTAGGGTGTACTGAAGTTAATACTATACAAGAAATAGAATTCATCAGCACCATTATGAACCCTGAAATTGCCTCTGAGAGACAAAGTATAGTTGATGTTCTCTGTCAGGATTCTGTCGGTAACAGATTTGTGGTCGAAATGCAGCTCACTCGCGACAAGGGCTTTGAAAAACGTGCTCAATATTACGCTGCCAAAGCTTATTCAAGGCAATCTATTAGGTACGCCAATTTACAGAAGATTTTCTTTATTGCAATATCGAATTGTATTTTATTTCCTGATAAGTCTAATTATATATCTAGCCATACCATAAGAGATGATGAAACTAATGAGCACGACTTACAAGATTTTCAATTTGTATTTATCGAATTACCTAAATTTCCTAAAAATAAAGTAGAACAATTAACAAGCACAGTAGAGCGCTGGTGTTTCTTTTTTAAGTATGCAGATGAAACAACGGACGAAGATCTCAGGAAAATTGCGGAAAAATCACCAATAATAAAGCAAGCGTATGACGAATTAGACAAATTTCATTGGAATGAAAAAGATCTAACAGCGTATGAAGAAAGAATAATGGATCTGTACAAAGAGGAAGCTATCCTCGAACAAAAACTTGAGGAAGGTAGAGAGGAAGGTAGAGAGGAAGGTAGAAAGGCAAGAGAAATTGAAATGGCAAAGGCAATGTTGGCTGACAATATTGATGCTAACGCCATTGTTAAGTTTACTGGCCTTTCCATGAGTAAGATTGAAGAGTTAAGTGAAAATCTGTGAACAGAATACTATCTATCGTCTCTCACACCGCTTAGCTGAACGGACAATGGCGTCAACTTAAGGACACATTTTAGACTTCTTTGTTGAAATAAAACAGCAACAAAAGTGCTATTTATTGCAGCTTTTGGGTAATTTAATGGTAAAAATTTTAGAGAGAAATTTTATACACTATCACCGATATTTTTCCTTAAGTTGACGCCATTGGCTGAACGGATACGTAAATTTTCTCGGTCAAAAACTCTATTTCTCCATTGGCTAGCACCCTTTTAGAGCTGCTATCAGAAAACAGGTTATGTGGAAATCTTAAAATATTTCTTGCTTGTCAAGCAAAATAAATACATTCCTACAAACAAGCAGATGCTCAATACTGACGCATAAGAAAACTTAAAAATTAAGTCTCTAGTATATATTGATAGGCATTTACCTGCAGAAAATTTGTATAGTAATCCAACACATACAATGGCACTGTCAACCATTGATGCTATAATTAAAGTAATGAGATTTGCCATATGAAAATTCAATTTGGACCTCAATTTTTCAAAAATAATTATGCTTGAGAGAAGAGATACTAAAATTGCAGTATATGAAATCAATATCATCAAATTAAAACTTTGCCATTTAAAAACACAACATAGCGCTGTACACACTATTAAGCTGTATGTAGCTTTGCTTCTGCCATAAAATTCAACCATTGAATTTACAACTAAAGCAGCTCCCACAAATAAGGCAGCACATATTATCAATTTATTTGAAGTGTTGAGTAAAGAAAGACTGATAAACAGGAGTATCGATAAAATAGACATAGTTACCTACCCAAATTTAATAATATACGTTCATTTTAAGTAGATATTGCACATAGTGGAAGAGTTATTTAGCATAATCAAAAAAAATATTTATAACTATTTCCCAAATCTTTCAGATCTACTTTTAAAACATCCTTTATGTTTAGCACCTTTTTCTCTGTTACTTTGCCAATATATGAAAAAACTACGCCTTTAAACAATTCTTCAAACCTCTTCTGGCTTTGTGGTGCAATAGTAACCAAAATTCTACTTTGCGATTCAGAAAACATTATTATCTTGTTTATTATGTCTGTATTTTGTGTTTCTCCTATTGGCACTAGTGAAAGATCGATTTCAGCGCCGAGATCTCCTGCAATTAGCGATTTTGCCAGAGCAATAATTAATCCGCCTAAGTTTGGTGCAATTGCAGAGGCAATTATGCCATCTTTTATTGCCTGGTTGTAACGCTCATACAACTTCCTAGCGCTCTTTGCATCAACTTTTGGTACATTGTTATTATCTATTCCACTGTATAATTGATATTCAGATCTACCAAGTTCATCAAGTGTTTCTCCAAGCACGTATATTAAGTCCCCCGGCATTTTCACATCAAGCGATACCGCATTTTCAATATTTTCTATAATTCCAATTGCTGAAATGAGTAATGAAGGTGGTGCAGAGATCATCACTTTCTCGCCATTTTCATCATATCCCTTAAAGTCGTTAAACATACTATCTTTTCCGGATATGAATGGCGTTTTAAATGCAGTTGCGTAATCATAACAAGCTTCCGCAGCTTTCTTTAGTTGCCACAACCTTTCTGGATTATAAGCATCACACCAACAAAAATTGTCGAGCAACGCTAGATGATTTATATTTCCTCCTGCAGCTACGTAGTTGCGTATGGCAGTGTCAATCGCACATGCTGCCATGTGATAAGTGTCAATTTCTCCATAACTTGAGCCAAATCCTTGCGATTTTACAACACCTTTATTTGAAGAAAGGATTGGTCTTGAAACAATAGCTTCACTGCACACTCTTCCCTTGCCCTGCAGTGGTTTCAGCACTGACGACCCTTGAACCTCATGATCATATTGCACCACTATGAACTCTTTGCTGCAAATGTTTGGTCTGCTCAGCATTTCTTTTAGTTCAGTTTCTTGGCTTGATGTCATGCAAGTAGCTGACACTGGAATCCACTCTCCAGTCCACGGCTTTGTTTGTAAATGCACTTTAGGATTACCATCATGCAGAAATTCAGTTTCGATGTTCATTATTACTGTCCCTTTAGGACATTTAACAACAGCTTTACCACTCTCATTGAACTCTCCAATCACACAAACCTCCACATCATGTTTTTTCATGATTTGCTTAAACATAGGGAGATTTTCTTCTGGCACTGCTAAGGTCATTCTCTCTTGTGATTCTGATATCCATATTTCCCATGGAGCCATACCATCGTTCTTAAGTAGAACCTTGCTCAAATCAACTTCAAATCCGTCTTTTCCCATTTCACCAATAGAAGATGATAGACCACCTGCTCCATTGTCCGTTATTGCGTTATAAAGACTAAGATCTCTTGCTTCTATAACGGCATTGGATAATTTTTTTTGTGTTATAGGGTCACCAATTTGCACAATTGTTGAAGGGCTATTTCCCGATAAAGCCTCTGAAGAGAACGTTGCACCGTGAATTCCATCTCTTCCAACTCTTCCGCCAATAATTACAATCTTATCGCCATTTTTTGGTCCTTTAATGTGTGAAGGTGCATTATTTATATTGCGTGGAATAATTCCTACACTCCCAACAAAGACCAGCGGCTTTCCACAAAATCTATCGTCAAAATATACCGATCCAAGTTGTGTTGGAATGCCAGAACAGTTACCAGCAACATTAACGCCATGGATCACTTCTTTCATTATATATTTTGGCGGTAAGATCTCATCAGTGCGCTCTTTATCCCTATAAAATTTGCCTTTTGCTTCTTTGGCAAAGCAAAAGTAATAGGTATTCATTATAGGCTCTGCGCCTTTACCGAAACCAACTATATCACGATTTACTCCAAGTACCCCAGTCATTGCTCCACCAAACGGATCAAGCGCCGAAGGGCTATTGTGAGTTTCAACTTTATCTACGATTAAGTAATCGTCATTAAAAATTATTCCTCCGGCATTGTCGGAGAAAACTGACACGCATATGTCAGAATTTATCTCACGCGTTGCACGCTTAATATAATGTGCGTATAGGCCATCTTTTATTTCATCAATGGGAGAGCAAAAGATATTGTGCTTACAATGTTCAGACCAAGTTTGTGCTAGGGACTCAAGTTCAATATCATATGGATTTCTATTAAGTTTTTTAAAGTAATCCTTTATAGCTTTCATTGCTGCCAGCGAGAGCCCTAAAGTGCCATTACCATCGATTCCATCTCTGCTGATTTTCTCAAGTTCTTGGTCACTTACATTTAGGTTAACAGATTTGGCTTTACCATTAATGGTGTCATTTGAGTAGCTGACACTGGAATCTACATCTTTTTTCTGGATCCCAGTGTCTGGGCACTGGGATGACAAGTAAGAGAGCGCTGAAGAGTTTGCTTTGTATTTACCATAATATTTCCAGCTATAGTTCTTACAGATAAGTGTGCAATACTCAGTGATGGGGTTGAATTCTTGCTTTATATCATCTTCAGTTGGCAAATTCCCTTGACTTAGAATCAATTTTGAACTTCTTGCTTTGATCTCAATTGGTGTCATTCCAGCCCTTTCGTCCGTCATCCCAGTGCCCAGACACTGGGATCTAGAGATTCCAGCGTTGCGCGCTGGAATGACAGAGGGGGAAATTTGCATGACAGATGGATCGATATAGCCTTTGTTTATTAAATATTCTCTAACAATTTGTTTCGCTGTGTTGCCTACATTGTCGGTCATGCCAGGTAAGAAGCTTATTTCCAAGCCCCACTTTGCTTGTGGTTCTATGAAATCATACGGAACTTCTTCAAGGTTTTCATTGTAGGAATAATAACGGCAGTCTTGTATGACTTTATTATAAAATAGCCCACAAATTTCTTCATGTAATTTTGATGGTAATTCTTTGCTTATGTAAATCAAGTAAACATTAACTACCCTTCTGCGGCCAACTTGTTCACATTTATTTAAAACTTCTATTCTGATGTTTGCCATGTAATATTGTGAAAGACTTTAATATATCATAGCATAAGAAACTGCGAGCACATTTATATTTTGCTGTACAATAAAGCATTGTATTAGTTGTTATTTTTCATGGGAAGAATTTTCACCGTTAATGTAGATGAATCCTTTTTCGATGTGCTGGTTCAGCATATATTTTCTGAATATGAAAGAGAAAAAATTCCCGAGATAAAGATCATACTTCCCTGCAAAAGGGATGTAATAGCGCTGCTGAGTGCGTTCAAGAATTATAATGCTAAAAAATGCATAATTTTGCCAGAGATAGTTTCGCTAGAGAACATCGATGAGGAGGATTTAATATTAAATCTTGATAGAGTCAAAGTTATCAAGCCAACAAAAAGGACGCTGCTACTCATTCAATTCATATTAGAGTGGAATAGAAAAAATAACGACAATTTTCCAATTGATTTAGCTTATAGCCTGCCATCACTGCTTGATAAAATTCAATCTACCCAAACAACGGATTGTTATCAATTTGATGAACATTCAAAAAAAATAGAGAATTTCATAAGCTTACTTATTGAGACTTGGAGTAAAACTTTAAAAGATTTAGAAGTAGTAGATATATTAAAACATAAGAGTGATTACATAAACAGTATGATAACCTCTTTACAAAAAGACCAATATATAATCTTTGTTGGAATTGGAAAGGATAAGTCGTTAATTAAGGCTATATATGATCTGCCATTTGGAAAAATAATTTTGCCTAACCTGAATTTGAAAATTAAAGAGAAAGACTGGAAATTGCTTGATAAAAAACACTATCAATATTGCCTGAAAGATCTGCTCGATTATTTAAAAGTGGATAGAAGGGATGTTAGCTGCTTGAACACTATAGAGAGTGAAGTAACTGACTATGTTTTTGATACAACTGCCGATCTAAGCAAAGTTAGTAGTGGACATGTTGGCAATATTGAAGTCATCACTTGTGATTCCAGAGAGGAAGAAGCACAAGTGACATCATTAATTATAGAAAATGAAGGTTATGAAAACGTTTCTTTGGTTGTCTTTGATAAATTACTTGCAGCTCGTATAGCATGTTTATCAAGGCAACACAGTGCCATACCGGAAAATTACCCTTATATAACGCTTCTGCTTTATAGTATCGAAGTTTTGACCTCAAATTGGAGCAGTGTGTCATTACTTTCGCTCCTTAAACATAGGTTAGTTAATTTTGGTTACACTCAAGAAGAGTACACTCGGATTTTATCTGAATTTGAAATAGAGATATTACGCAACTTTAGTACAAATGGCCTGAGCGATATTATAAATGCTATCAATGCCCATAAAAAGCTAAAATACAAAGAAGATATATTACTTATTATCAGTAAGTTAGAGGTTATATTTAATCCTTTACTTCGTTCTATAAATTGCTCTATTTTCGATGTGGTAGCAACTCATTTGCAGTGTATTAATATATTATCTGGTATAAATTTTTCAGAGCTAAATAGTGAAATAGGTAATTTTACCTGTAATTTCTCAAATGCATGTGAGGGTGTAGGAATTAAATGCTCCTTAGAGTTATATAGCCAAATTCTGACCTTATTTTTAGAGAAAGAGTTTTTCTCTGTAGCAAGTGACTTGAATAAATTCAGCTTATATCACAACAAAGTTGTAATACTTGCTGGATTTAATGAAGCGCCAAGCTTTCAAAGTCCGCTTTTGAATGCACTTACGAGAGAAAAATTTAATCTTCCTTCTGCGCAAGAAGAGCAGGGGTATTTTTTTTATACTTTACACAATTTGTTTTGTGCAAGTAAGGTTTATATTACAAGATCGCTAAGCCATAGAAAGCCAATTCTATTGCAGCGTTTGGAAATTCTGCTCAAGGAGGGGAAGCAGCCGTATCGTGATTGGCTAAGGATATTAAATACGCCTGAATGTATTGTTCCATGTACTCAGCCTATGCCAAAACCTCAAACCGAAGTTAGAAAAGAAAAAATGCAGGTGATGTCTTGCAGTGCAATAGAAAAGCTAATTCGTAATCCTTATTCATTTTACGTTGAATATATACTGGGTCTTAAACAATTAAGAGACTTGAATTTTAAGCCATCGATATTGGAATTTGGCACTATGGTACACAACATTCTTGCAAGATATTTACGCAACAAAAAATCGCCAATGAGCATTGCACGAGAAGCATTCTCGACTAGTCAGTTTAATTTTTCAAATATGTGGTGGGTAAGACTACAAAAGATAATTCAATCTTTTGTCGAATTTGATGAGACTCGAAGCAACCATATTGAGCTAGAAAAGAGTTTTGCCTGTCCGATATTCCATATTGGTGTCATTCCAGTGCGTGACGCAGGAATCTATATTTCTTGTGATCAGTATGAAACTGCTTGGATGACAAATAGAGATCTTATCCCTCAAGAAATCTTACTGACAGCAAGATGTGATAGAGTTGAGTATCTACCAAGTGGGCAAGTGGCAATTATAGACTATAAGCTTGGTACACCACCTTCCAATGAAGAAGTAATGTCGGGATTTTTTCCGCAATTAATTTTACAAGCCTTAGCGGTAGAACATATAACAAAAAGAGAAGTTTCAGAACTTGCTTATTGGAAACTTGATTATGATAAAATAAAAGTTATTTCTTTACGAGATTATAGACAAAAAATGCGAGAATTTCAGAATGATTTGCCAGATTTTTTATCTAATTATTTAAGAGATACTATTCCCTTTATTGCCTCTCCATATTTTCTGAGGTTTAACAGCTATAAACAGCTAGAAAGGGTAGGGGAGTGGTTGTAAATGTGGTGTCATGTGTGGTAACAGGGTAAATAATTTTATGCGAATATTTCAAATTTAAGCATACCAATTGCAGTAAATTTGTTCATTAAGTAGTATTTTATACTCCTGTAATTGCCGTAAATTCTCGGCAAGAGCCGCCATTGGCAGCCACTTCGGACTATGTACCAAACAATTTTAATCCTATAATCCCGAATGTAACTAAAATAAAGCATATTACTTCGAATAAATTAACTGGTTCATTAAATAGGTAAACTCCAAGTATCGAAGCTCCTATAGCACCTACTCCAGTCCAAATTGCATAGCATACTCCGATAGGTATAGAACGTATAGCGAGCGAAAGTAAATACGTACTAAGAGCCATGGAGAATATGCTAATTATTGATGGTACGAGATGAGTAAATCCACAACTATGCTTAAGTGTTATGACCCAGAACACTTCAATTAGTGACGATAAGAGTAAATATATCCAATTCATGCATAAATTTTTAGGTTTAAATAAAGAGCTTTAGCCCTATGGTTCCTATTACAATTAAAATGATACATAAAACTTGAGATAAATTAATATTCTCTGTGAAAGCGGTTGCACCAATTATAGTTATTCCAATTGTGCATATTCCAGAGGAAACTGCATAGCATACTCTAATAGGTAGAAAGCATGCTGCAAGAGATAAAAAGTAAATGCTAATGATCATAATTACCAATGTTGCAATCGAAGGCACAACTTTAGTAAAACTGTTACTAAACTTTAACGTCACAGCCCACAGTATCTCTAGGATACTAGACAGCAACAAATATAACCAGCACATTTTCGTAACATTTCAATCTTGTATTGTAACAGAAATTGTTAGCTAAGGCTATGCTAAAGTGCAATAGATCTCTCTTTCGAAATTGCTTTGAAAGCCAATATATTAAACTTAAAATAACATTCTAAAAAACTTTTCTACGAAATTCAATTCCTGCACGTCATTTGCTGCATAAAGTGGTGTAGTTTGTTGCTCAATACCTGGTATTTCTACAAAAACTTTGCCCACTTCTTGACCTTTTTTAATGGGTGCAGGTATCATATCTTTATATTCAATACGCACCTTAATTTGGTCATGCAATTTGCGGTTGTAAGTTATGGTAACATCGTTTGCAACTGTAATAGGCACTTTTCTATCTTTTCCATAGAGAACATTTACTTCCTCAACTACGCTGTCTTTAACGAATATTTTCTTAGTGTTAAAATGATTTAAGGAGTATTGTATCAATCTTTTTGCTTCTTCTATTCGCTCTTTCTCAGTGTTTAAACCATTTACGACAGCAAAAATTCTCCTATCATTTCGTTTTGCAGATGCTACAATGCCGTAACCACCAGCATTTGTATAACCGGTTTTTAAGCCATCAACCCCAATATCGTGAAAAAGTAGAAGATTTTTATTCTTTTGTACAATTTCATTATATGTCAAATATTGTTCGGAAAATAAATCATAATATTCAGGAAAATCGGTGAAAATCCTTTTTGCCAGCATTACCAAGTCTTTTGCGTTCATAAAATGATCTTCATCTGGCCACCCGCTTGAGTTGACAAAATGACTGTCATTCAGATTCAAATTTTGTGCAACTTCATTCATTTCAGCCACAAAATTCTCTTCTGATCCTGCAATGCCCTCGGCTAGTGTTATGCAGGCATCATTGCCTGAGACTATTGTAATTCCTTCAAGTAATTCCCTCACCGTAACGGATTGACCTTCTTTTAAAAACATAGAAGAGCCTTTTCTTTCCCACGCTTTTCTGCTTACTCGAAATTTATCCTCCATATTTATTATTCCAGCTTTTAGATAATCGAAGGCTATATATAAAGTCATTAGCTTGCTCATTGAAGATGGGGCCATTTTTTCATCAGAATTATGGTCAAAAATGAGCGAGTCTGAAGCTAAATCTAAGACTACTGCTTGCTTTGCTTTGGTTCTAAACTGGTATGAGTATGAAGAAAAAGGAAGTATAAAAACTAATAGCAAAATTACCAATCTGCTTAACATATCTATAATTTTAAATTTACAGTGCACTAATTAATAGTATAATTTTACAGGGGCATTTCAATAGATCTCTTGCATAAAAATTCCTTGACAAACTCCGCCAGCCCCCTTATCATAAGGATAGTGAATAATTAGCTATTCTAGGTTTTTTTTGCCTTTTTTTTCGTTTGGTAAATTTCTTAATGTGTGTGGCTAAAGCAATTTAAGAGCCCGTGAAGGGTGTCATTCCAGCGCTCCTTTTTTTGTCATCCAAGTAGCTGACACTGGGATGACAAAAAAGGGGCTACTCGGATGACAGCTACCCTGACAACCGTCATCCCGCTGCTTGTTAGCGGGATCTGCTGAGATACCGCGGCGGTATGACGTAGAGCTCGCGTCAGCTACTTTGATGACACCATTTACTATCTTTAAAAATGAATGTTCCTACAATTGTGCGTCATGCGCTTTATTAAATATTTTACTTAAAAATCTAATTTCTTATTATACAAGAGATAAGCAAATTCATTAATGATGAAAAATTACAAAAAGGGGCATAGAAAGCGCCTAAGGGAGAAAATTATTTTAGATAATGGACAATCATTACTTGATTATGAGGTTTTAGAGCACATTTTATATTCAGCATACAGTAGAATTGATGTAAAACCGGTGGCAAAGAGTTTGATAGAAAATTTTGGCAGTTTGAATAAAGTTTTTAATGCTGACCTGGAAGCGCTGCAAAACGTTGATGGTGTCAGCAATGCAGCGATATCTGCCATCTTTTGTGTAAAACAAGCCTTCGTTCGCTCTGCAAGAGAAGAAATAAAAGACCTGCCTATAATCGATAACTGGGAAAAATTGCTTGATTATTTAAGAATAAGTATAGGAAGCCTCAATAAGGAAAATTTTCGCGTCATCTATATGAATAAAAAGTACCGTCTAATAGCGGAAGACCTGCAAAACATTGGTACAGTAGATCAAACTCCTCTTTATGTCAGAGAGATCATCAAGCGCGCACTTTTGATTGGTTCAACATCCATTGTAATATCTCACAATCATCCAAGCGGAGATATACAACCTTCAAATAGCGATATATCTCTCACTAAACAACTAGCAGAAGCTTGCCAAAGTATAGGAATAGAATTAATAGACCACATTATTATTACATTCAGTAGCTATTTTAGTTTCAAGGAAAATAGGTTATTGTGAAAGCTTTTATAGCTACAGTAACTTAGGTTTATCGACAATCATCATCCCGCTGCTTGTTAGCGAGATCTAGAGATACCGTGACGGTATGACGTAGGACTGCTGTCATTCCAGTGCTCCTTTTTTTGTCATCCGAGTAGCTGACACTGGGATCAAGTTTTCTTTACAAATTCACCAAAAGTTTTTCATTCTATAACGCAAAACCCATACTCACCAAACCCAATGCATTACTTGCAGTTAAGTTTCCTGGATCCAAGTAGTCAGGGCACTGGGATGACAAGAAGAGGGCACTGGAATGACAAAATGACAAGAAAAGGGCACTTGGATAACAAGAAATGGGATGGAAGATAGTAGTGCAAAAAGCCTCTTATAACTTACTTTTAAGTAGCCTAACCCATGCGTGCCAATCCCTCTCACCAAGATTGCTTTCAAAAGATAGGAGATCCTCTACAGCTTTTGAGCAAATTTCTTCACTTGGAATTGATAACTCCTTATTCATTGCTAACGCTAAACATTGAGTTTTGCACGCTTGTTCTAAATGATATGTGTAGAACATTGTTTCTTGTATAGTCCGACCACACGTTATGGATCCATGATTACGCATCAACATCACAAAATTCTCTTTCAGATCAGCTATTAGTCTCTTTCCTTCTGCATCATCAAGTGCCAGGGAGTTATAATCATGGTAAGATATTTTATTATAAAAGTGCAGTGCCCATTGACTTGTAGGAATCAGCCCATCTTTGAGAGAGGAAACTGCCACAATAGAGGGTGTATGCAGATGAAAAATTGCTTGAATGTCTTTTCTTGCTTGATAAATAAAACCGTGGATTACATAGCCAGTTTTATTATATTGATATTCTGTACCCTCAATCACATTTCCATCAAGTGATACTCTCATCAATGAATTCTCATTTACTTCACTAAAGCGTATACCAAATGGGTAAATATAAAACGACTTTTGATCTTCAGAACGTACCGAGAGATGAGTGTATGTATGGTCATCCAGCTTAAGGTAGGACAAAATTTGATAGGCGTAAACCAGATCCCTTTTTACTTTGCTTTCTGTTAACATCACTGTTAAAATCTTCTGAAGATTTATACACGAAAAAAGGCTTGTAGTAAACTAATAAGTCTATGCCACTCCGTCTTGCTTTCTGAATACCAAACACTTTTGTGTTGTAACTTGCTTAAAAATAGTTATCGTTATTATATAGAGTTTATATATAGAATTTATCTTTCTAAATTACATAATATCTTAACCATAAAAATAATTTTCTATATAATATTTCATATGTTTTAAAGCTTCATTTTTATGTTATTATAAGTGTAGATTTTAATATTAAAGATAATATGGTAAATATTAATACAGAAAAACAGCTAACAGGATTTTTCATATACCTCTCTGGTCTTTCAGGAAGTGGTAAACTTTCCACAGCAATAGAATTATCCAGTATGATAGACGCATTAATTGTAGATAGTAGCTTCTCTAACAACACTCAAATTTGCTCTATATACAATGGTGTCTTTGAACATGATCAAATTCCTAAAGAAGTTCAAGAGAGAATATATGGCATTACACAAATTATGCTTCAGGCAATAGAAAATTATCCAATTGATTCAAAAAATTACATATTTATTGATGAGTTAACAAAAAATAGTGACCAGGGTATGAGGATGTATGACTTAATAGTAAGGCTTAGTAAAAAAATGGGCACAGAAATCCTTCCTGTAGTACTCAGGTGCGATTTACCGACATTACAAAAGCGTATTGCATTAAAAAGGCAAAGAAAAAATAGGGGGGTGATTAATGTAAATAGCGTTATAGAGAAATTGAGGACTAACGATTCATTTATACCACCGGGTACCATAGAGATAGAAAATTCAAATATGAGTATAAAAGAAGTAACTCAAGAGATAGTAAACCAGATGCACAAGCTTAGCCAAATTGCGTGTATGCAAAAGAATAATCTATAGCAATTTCATATACTGAGGCTCATTTAAATATAGAGCTTCAACTTCATTTAATTTTTGCTTGTTCTTCAGTCTATAATGAACTAATAGTCCTGCATGGCTAGCATTTAAATTGCAATCCATATGTGTACTGCTTGTAGCGTGACCAGGGTCACATGCTGCAGTTGGACCAGACAGCGGCAATAAATTGAAATCAAATAACTGCGTATAAAAACCTTGAGCATTTTTGATTATAGCTCTGATATTTTTTTTGCTATTTGTACAAAGCAAAGATATTGCATAGGCTTGAACTTCCAGTGCATTAACTCCGTATAACGGCTTATTTGTAGCAAGATTTATACCTTGTGCAGCTGATATACCAACTCTAATTCCAGTGAAACTTCCTGGTCCAACTACTACCGCTAAATGGTCTATTTTATCGTAGTTATAATTGTGCTTATTAAATAAAGTATTTAAAGTTTTAAAAAATGATTCTGCATGACTATTGCTGGTGGAATTGCGCTCTACAAAACAATTACCATCATAATCAACTATTGCTATTGAACTACCAATACCTACAGTATCAATCGCTAAAATAGACATTACTTAAGCTTATCATAGAGTTTTGCAAACATCATAGTAAAGGCACCATTACCCATAACATTTGCTGAAGTGATTATTGGATCAAACACTATATACAAGGCTGTGATTAACGAAAGCATTTCTGGAGAGAATTTGAGATATTTCTCAAGAATAGGTAGCATTACCATAATTCCCCCTGCCGGCACTGCCACGATAGCAAACTTAAATAACAAAAAATAGAGAAGAAAAGTTACATAATCTATTGTGAACAATGAATAACCGGAGGCAATTATCATTGATAATATTATAATAAAAAAGCAATCACCTACTAAATGAAAGCTAGCAGTTATTGGTACAACAGACGATGCTATGTCAGGTTGCTTTGCATTTTTTTTGCTTCCTTCAAGAGTAAGCGGCATAGTTGCATTACTAGACATTGTGCTCATTGCAGTAATAAATGCCGGTATCATATTGCCTATACTAGCTATCCAGCTTGTAACCTTGAATGAATTTGCTGCTCCATATAAGAGGAAAACATAAAGGTAGGTTGCAGATGCTATAATAATGAAAATTATTGAGTAATCCTTAAATATTATAGATAAAACTTGATCATGCTGCATTTTTAAAGCAAGCCCAAGTACAAATATTGGAATAATCGGCGTCAAAAACGTTTTCAAAATAAAGAGAGTTAAATCTAACATTTTGTTCGAAAGCTCTTTGCTTTTCTTGGGTAGCAATGTGGACACTACTATGCTGGATACAAATCCACAAGCAAGGGCATAAAAATTAGAAAGGAGTAGCGGCAGCCTAAACGACCATAAAGGAACAATTGTTTCTTCATACGTTATGTCTTGTATTGAATGAGTGTTTTGTATGATAAAATGTCCAACAGAATAAGCTATTAAACTTGAAGCCAGATTCGATAAGAAGATCATTATAATAAGTAATAATATAAACTTTATAGCTGACTGCTTAAGATTGTTAACACTGCTAAAGATTAACGCAAAAATAACAAAAGGCATTATAAATAGCAAAACCTCTTTTATACTAAGGCTCACTGAGTACAAGAAGGTTTTTATTTCCATTGGAACTAAATGACCAAAGAATGCAGCTGAAGTGATAACCGTGAGTAAGATTAGTAGTTGTAGCACGTTCTTATATACCAATGTTCTATGGACATATATATGGTAAGTTAGTTGTTAAGTAAAGCAAAACTGCCTATTGCTACGAAACATTATGAAAGACAAGCAGCTTTTCCGCGCGTACTGTACGAATATTTTGATTTTAATCCACTAGGAAGGATGTTACCCAAGTAGCATGACATTTGTATCTGGAATCTATTTTGTACGCAATTCCATGATTGAATTACATTTTCATGTGAAATGTGACGTTCACAACATTCATGCAGCTGCAATTACTTTACCTATAGAATAAAGTCTAGTGTTACTTCACGCCAAATGTGGTGGTGCTGAGTAGGCAAGCCGGTTAATGGGCTACATTTATATACTGCACGCATTGCGTTATCTGCTATCGACCTGAAAAGTGGATTATTTCGATAGGAATCACTGTCTGCTACATCTGCCATAATTATCTCACCTTGACTGGATAATAATAAGTTGATTTTTATACTAAAATTTTCTTTGTAAGCTATGCTTTCAGGAATGCTCCAGCATTTTGTAAGTTTGTCTCTTATAGAGTTAATAATTTCTGTTACAACTAATTCATCCTTTTTGCTCTCAACGCTTTTTTCGTTTCCTATTTCATTCTTTGCCTCTTTAACATCCCTTCTTAGTTTCTTCTCTACACTTTTTTTTCTTTTTGGAACAGGAATGAATTCTTTACCCTCGTTAATAATGACTTCTTCTTGCATTTCGATAATTTGCCTCGGTTGTGTTACAACAGTGTGCTCAACCAATTCTTTTTTCCTTTGTGGTATAAGAACAACTGACGTATCATTCGTTTGGGCTTTTGTTGAAGGTAACGAAAAAATCAGAAAACAACATGAAGATAAAAAAAGAATGTAATTAGAATAGAAAAAACGCATATGTTAAGCAGCTTGTTTTACTGGTTTAAAGCTAATATTGCATGTAAAGTCAATATATTTTAGTTGATGGACAAGTTTGAAGTAAATAAGGAATCCCTTCAAAGTTGCAGGCAAGCGAAAGATTGCCTTCTCGACAGACAAAGGACACCATCTTGGATGGAAATAACGTCACGCGCTGGAATGACAAAGAAGAGTGGGCTTTCATATGGTTATACAAGAGGTCTACTGAATGTAAACCAGTTTCTCACACACACATTTTACTACGCGATCAGCACTGATATTAAAATGCTCATAGAGTGTTTTATAAGGTGCTGATTCTCCGAAGCTTTTCATGCCAATAAATATACCGTTTGAACCTATATATTTATGCCAACCCATTTCACTTCCGGCTTCAATTGCAACTTTGATGCTGTCATTATTTAATATCGCCGCTTTATATTCATCACTTTGCTCGTCAAAAAGCCTCCAGCATGGCATAGAAACAACCCTTGTACTTATGCCTTTTTCCTGCAATTTTTCCCTTGCTTCAACTGCAATTTCAACTTCAGATCCAGTAGCAAATATTGTCACTTTTAATTCTTTTGAACATTCACACAAAACATATGCACCAAACTTCGATGGATTGGTAGATTGATCGATATCAGAATGCATGTAATTGACATTTTGCCTTGAAAGCGCAAACAGTGCAGGTGATTCTTTTTTTTCGAGTGCAATGCTAACACACTCCAGAGTTTCAACTGCATCGGCTGGCCTAAAAACATATAGATTTGGTATAGCACGCAAAGAAGCTAAATGCTCTATTGGTTGGTGAGTTGGGCCATCTTCTCCCACTCCAATTGAGTCGTGAGTCATGACATACATAACCTGCTGTTTCATCAGAGCTGAAAGACGTATAGCAGGACGACAATAGTCGGAAAATACCAAAAAAGTGCCGCCATAAGGAAGAATCGCGCCGTGAAGTGCCATACCATTCATACAAGCTGCCATAGCGTGCTCTCTCACTCCATAGTGGACATAAGAACCACTATAATTATTACTATCTATTACCTGCATGTGCTTATATTTAGTGCAATTTGACCCAGTAAGATCAGCAGAACCGCCGATTAATTCCGGCATAGACTTAGTTAAAAGTTCCATTACCATGCCGAAAGAAGATCGAGTAGCTTCGTTTGGCATTAGCTCACATATTTGTTTCTTCAGGTCAGCTAAAACACTATCGATATTATCCGGCAAACGCTTATCAAGTCTTCTTTTTAGTTCTTCATTTTTTTCTCTGGATTCCAGTGTCACGCACTGGAATGACACCGAATTGTTGATATTATCCGGCAAACGCTGTTTTTGAAGTTCTGCGTAATCCTCTGTTATCCCAGTTTCACTCTTTGTCATCCCAGTGCTTGACACTGGGATCCATTCTTTTTCTTCTTTCCTGGTCACGCGCTGGAATGACATCGTGTAATTTTGTTTTGCTCTCTCAACAGTTTTCTTCCAGGCGTTTTTCACATCTTCTGGTACATGAAATGGTTCATAATTCCAGTTTAATTTCTCTCTCATCTGTTTGATGTCTTCCTCCGAAAAAGCACCACTGTGAGCAGAGGACGTGCCAGCACGGCTTGAAAATTTTCCGATAATGGTTTTGCAGCAGATCATCGTAGGCTTATCAGACCTTTTTGCTTGCTCTATTGCAAGGGATATGGCATCAAAATCATGGCCATCAATTTTGTCAACATTCCATCCATACGCTAAGAAGCGTTTCTCTACATCATCAGAGCAGGAAAGGCAAGTAGCGCCATCTATAGAAATATCATTATCATCAAAAAGGGCTATGAGCTTATTCAATTTAAGATGCCCAGCAAGTGATGCTGCTTCATGGCTTATTCCTTCCATAAGACAGCCATCCCCTAGCATCACGTAAGTGTAGTGATTAATTAAGCTATCTCCAAATTGTTCTTTAAGAATCGATTCAGCAAGTGCCATGCCAACAGCAGTGGCAAACCCCTGACCGAGCGGGCCTGTTGTTGCCTCTACTCCGGAAGTCAAGCCAAACTCTGGATGACCTGGGGTCTTGGATCCCATTTGCCTGAAGTTCTTTAGCTCATCTATGCTAATATAACCTGTCAAATATAATATTGAATATAGTAACATTGACCCATGACCGTTTGATAAAACAAAGCGATCCCTATTGAACCATTTAGAATCATCAGGATTATGATTCAGATATTTAGCAAACAAAACAGTTGCAACATCTGCCATGCCAAGTGGCATACCTGGGTGCCCAGAGTTCACTTTTTGTACTGCATTAATTGATAAAAAACGGATGGCGTTTGCCATAGATTCCAAAGGTAGATGATTCATAGAAAAACTTAAAAATGAAGTATAAAAGATTATACCAACAAAAACAAGTTGACACTAAGTGCCAAAATCCTTAATAATCTAGAGTTGAATCGTGAGAGTTTTTATATGACAACTGTTATCACTAGAAAGTATAGGATTAGCCGTAGACTTGGTGTAAATTTATGGGGTAGAGCTAAAGACCCAGTAAACAAAAGGAAATACCCTCCAGGTCAACATGGTATTCTTGGATTTAAGAAGTTATCTGACTTTGGTAAGCAGTTTGCTGCACATAAGAAATTTAAGTTTTACTACGCGATTTCAAGTAAGCAGCTCAGACGTACATTTTTAGATGCTTATAACAGAAAGGGTTATACGGCTGATAATTTTATCGGTATCTTAGAATCGAGATTAAGTTCTGTTTTATACCACTCTGGTCTTGTTCCAACAATTTACTCAGCAAAGCAGCTCATATCTCATAAACACGTTACAGTTAATGATAAGGTGGTTAACATATCGAGTTATCGAGTGAAACCAAGTGATATAATAAAAATAAGAGAAAGGGCAGCAAAAATCCCTATAGTAGTAGAGACTGCGCAAAGGCAAGAGCGCAAGGCCCCGGATTATTTAGAAGCAGATAGTAAAGAGCATTCAGTGAAATATTTGAGGTCGCCTCAATATTCTGAGGTTCCTTATTCAGCAGACATGGAAGTCAATTTAGTAATAGAGTTTTACTCTAGATAGATAAAAAAAGCCCGTGTGGCGGAATCGGTAGACGCAGCGGACTTAAAATCCGTGGGTTTTGCGACCTTGGGAGTTCAAGTCTCCCCATGGGCACCAATTTAACTTAGCAGATAAATACAAAAAAGTATGAAATGGCTTGATATAGAAGATATTGTAGAAGCTCTGGAGGAAAAATTTCCAGATGAGAATATAATTAGTATCAGATTCACTGAGCTTAAAAAAAAGGTCTTGAGTTTAGAGGAATTTGATGATGATGAAAAACGCTGTAACGAAAAAATACTCGAAGCCATTCAAGCAGCTTGGATTGAGGAAAGATTAGCAATAAACCATACGCAAACGTGATTTCTATTGCAATTATTGCTTTTCAGAAAAATATTAGTAGCATTAAACAACAGCCTGATATTAGTTTTAATTCTTTTATCAGTTAATTCTTGTCTGTCAGATTAAATCTTGTCTTTTACAGAATTTGGGAACTGATTTTTAAACCAAGTATATTGACGTTTCGCATAGTGTCTTGTGTTTGTTTGAGCAATTTGTATCGCTTCGTCTAAATTAATCTCACCTTTCAAGTATTTTATAATTTCTGGCACTCCGTGTGCTTTCATAGCTGGCAAATGTGGAGCTAGTTTCATACTAAGTAGCTTCTTTACTTCATCAATTGCTCCATTTTCAACCATTGTAATGAAACGAGAATTTATTTTTTGATATACGTTTTCACGCTTAGGCAAAATTGTGTGTATCTTAAAATTATTGAACAAGGGAGGCTGTCTATGTTCTTGCCACACAAAAATTGACTTGCCAGTTTCGGTGATAACTTCAAGTGCCCTTGAAAGGCGATGCAAGTCATTCATGAATATTTTACCCTGAATTTTTGAGTCTTTACTTAGCACTAACTTATAGAACTCTTCTTTACTTAAATTTTTGCTTAATTCGCTTACATTTTTCCTCACTTCCTGACTTATTTGTGGCATTGATGATAAGCCTTTGATTAAACTGCTGATGTAAAGCCCGCTTCCTCCAGTGATGATAGGTATTTGAGCATTTTCTAATGCGTGATTAACTTCTTTTTCTAAATCCTCTAACCATAGACCCACGGAATAATTTTCTTTTGCTGAAACATAACCATATAGTTTATAAAATTCTTCTTGCTTTGGCGGTTGAGCAGTAATTATGGGAATTTCTTTGTATACCTGCTTTGAATCACAATTTATTATGCTGATATTATTATATTCTTTTATCAGGTTATCACACAATTCTGATTTACCTGAGGCCGTAATTCCTGTAATAATTACTATATTATTTTTCATTTATATTAATTTAATTAACGTATGATAGAGTGTAGTAAAAATTTGGGTCCTACAATCTAAAATTTGGAGATTTTTATGGCAGAAAAAAACGATAATGATTCATTTGCTAAGCGTTTTGCAAACAACAGGATTTCTAATAATGGAAATGCTTCAGGAGGAGGTTTTTCCAGCAAGTATTCATCTCAAAACACCAAAGAACGTGCATTAGGGGAAAAAGGAAAAATTTCTGAATTAGCAGGCAAAAAAACCGAATCTAACGAAGCTTTTTCTGAAAGCGGTGGTATCAAAAGCAAAAGCAGAACTGTCAATGAAAGATCTTTTGCTGATGCAACAAAAAGAAGTAGATCAGATCTCGTATATTTAGTCCGTGGTAAAGATCGTGGAAAATCAGCGTGGCATTATGTATTAGTTGATAAAGAGAAAAGAGAAATGTTTCTAGCAAAAAGCAGAACTGGCTCTATAGATGTTGCAGACTATGGAGAGATTTTGTATTCAGGATGGGGAGAGGATCCACCACAGGCAATAGTTGATAAAATCAATGAGGAGTTTGGGTTGTAGCAAATCTGCATAACAAATGGTAAGCTGCGTTGCATTACGTTCACAAAAACTAGCAGTTACTATATAAGATACAATGCAACACTAGTTGTTATGAATAAGTTTTTAGCTATATGGTATCTAAAATAATAAATGCAATACAGAATAACTTGTTAGTGTGTTTTCCAACAGAAACAGTGTATGCTCTTGCTTGTAATGCATTAAATAATGAATCTATAGGAAAAATATATCAGATAAAGAAACGCTCTCAAAATAAGCCACTGTCTATATTTGTTAGTGATATTTACAATTTGACAAAAATAGCAAAGGTAAAGGAAAGATATATTGATTTAATAAACCACTTTTCTCCTGGACCAATTACCTACATTTTACCACTTAAAAACAACAACATATTGCCAAACGAATTCTTTAAAGATAGTATAGGTATCAGAATCCCTGAGCATCCTATTGCAATTTCAATATTAAATAAACTGAAAGTTCCAATAGTTGCAACTAGTATAAATATTTCAGGAGAAAAAAGTGTATGTAAGGCAAACGATATACCACAATCCATTAAGCAACATTTATCTGTAGTGATTGAAGATGACGAATTAGTTTCTGGTACAGAATCTACTATTATTGACTTAACCGAAGATAAGATTAAGGTTTTAAGGGAAGGTGCAATTTTATTACAAACAGTAAACAATGCATTTTCAAACTAAGATCTATAGGAGAAAAAATGAAAAGAGTAATAGGTCACAACCAGGCCAAAAAAAAATTAATGAACAACTTATCTGTTCAGTCTTGGCTGATCTGTGGTAAAAAAGGTATAGGAAAAGCAACATTTGCAAAATCCTTCTCCAATTGGTTTCTTACAAAAAACTATGACGTAGCAGCATTGGACTTACACATTATTGAAGGTGATACTATCGGAATAGAAAAAGTCAGAGAAATGAAAAACTTTCTACACTTAAGTCCCATTCAATCAGAACACAAAATAGCTATAATAGATAGCTTAGAGGCAATGACTAATAACGCTAAAAACGCAATATTGAAAATATTAGAAGAGCCGCCAAAAAATTCTAAGATATTTATAATTAGCCATAAGCCATATGATATACAAACCACTATCTTGTGTAGGTGTTTTCAGTTGAATTTACTCCCATTAACTTATGATGAAACAAAGCAAGTTGCTTCATCTCAATGTAAGTTTGATGATCAAACGTTTGATGAAATGATTACTTTATTTCCTGGAATGCCAGGAATGATAATAAATGCAATAAGTAGTGATGCTTATGAAGCATACAAATGCTTTTATAAATTTCTTCATGATTTAAAGAATCCCAATATGATTAATAAAGTAATTAATAGCGAAATCGAACTAGAACTAGCATCATATATAATTCAGGCCTTCATTTTAGAAAGCATAAAGAGAGAGGTAAATGGTGTTGAAATTTTACTAAGTCAGTGGAAAAAAATAGATAAACTTTTCGTTGCCGCAAAGCAACTCCACTTAGATAAAAAGCATGTTTTAGCTAATGTAGTTAATATCATGACATAAGTTTACGAAGTATAATACTTTTAACATAAATTCATGATAAAATTCTGTTAATTTAATACTCGAAGTATATAATTTGACTGATAATAAATTAACTGTATGGCAATCAATAGAAGTTTTGACGAAAGCCATATTGAACATGCAGAAAAAATTAAGCTTAATTAAGAATATAGCTTCAGATCAAGACGTAACCCTAGAAAAAGGAAAGGAGTTGTTAAGTGGCATTTATGAAGCAAATTTTAAGCTAAACAAGACAATCAATATAGCTACTTTGCCAAAAATTGGCTATCATATGCTAAATGATGAACTTGTTGTACGTAATCATATTACGGAAGAGGAAGTAAAGATTCCTAGAGATTTTCATTACCTTAAAGTCGTTAAATCCGATCATGATGATTATAAATTAACGTTTTGTAATTTTTTAGGTAATGAGTTTTTTGAATATAAAAAGTATGATCCACAATATTCTGGCGTTTCAGATGAATATAAATTTGTGGATTTTGGTAGTGTAAAAAAGACTCATAATCTAAAATTTAAGGAATATGTTGGTCATGCACCTAAGTTTTTTGCTGCAGAAGGTCCTATTGAGCCTGGATCTCAAAACCATGCAATTGATCTATTTAGGCTAGTCAAAGATGGTAAAGGTAGCAAAGTGGGAACCCTCGCTGATGAATTTGGTTATTTTGATGATCAAAATAAATTACATTATTATAATTATCACAAAAGTGCTGAAAGTAATATTTACAATCCTGAAAATTTCAGTATAAAAATGATAAATATAGATGTGAGCAAAATCGACAAATTCTACCTTATTGCAGAACAAGGTGATATAATCATTCATCCTATTTTGGAAAATTTAGACATATTTTAAAGTTTTTTAGAGTATCTAATCTTGTTGTTATTATAATTGGATTTGGTAGCATTGTGTTATGGAAGATAAATTGCTTGAATCAGTAAAAAACAAAAGTTATTTCAGTAAAGCAGTCGAATGGTACTGCCATAGGTATCTGTTTTGTGTAGCAGAAAGATCTTGGATGGCATTAATAGTATCGCTTCTCCTAGTATGCTTATGTTTATTAACATTAAACATATACCTGTTATTTCCTATTAAAAAAGATTTAAATTTTGTGAAGTATATGAACCACACAGAAGATGAGTTCTCTGCAATGCATAAGCTTAGTTTCAGTAAAAAGGAAGATGAATACACTTCCACAGCGAGGTACTTAATAAGTAAATACATCGAAATATATGAGTCCATTAAGATCGTTGAACCGAAGTACCAAGAAAATTTTATAAGAAACAATTCTATACATAAAATCTATCAAGGCTTTCAGGAAAAAACGAATAATGAAGCTGTTTCATCCAAAAGAAAAATTACCAACATAAACGTAATAACATTATCTATTGACCGATCGACCAAGGACCTAGTTACATTTGCTGGAAATGCTACTGTAGTTCTTACAATTGAGCAAAATAAGGAGGATACTGTGGAGATTAGCTTCACTTTGTCGAATATAAAAGCAACTCTGGCTGGTATAATACCATTTAAATTTATTGTTAATGGTTATAAATACAGATAATCACATTTAAAATATTACTACACATTAAACTTAAAGTGCATTATATCACCATCTTGTACGATATAATCTCTGCCTTCAAAGCGAATTTTTCCTGCGTCTTTACAAGCCGGTTCACTTCCATACTTTATGTAGTCTGCAAAGCTTATGGTTTCTGCTTTTATGAAGCCTTTCTCAAAATCAGTGTGGATTACACCTGCTGCTTTATCGGCTGTTGATCCTATTTTTACTGGCCATGCCCGTGCTTCTTTGGGGCCCACAGTAAAGAAAGTTATCATACTCAGCACTTCATACATAATACGCGCTACTCCATCAAGGCCTGATTCTTGTAAGCCAAATTCTGATAAAAAACTCTGTTTTTCCTCTTCACTATCAAGATTTGCAATATCTGCTTCGAGTTTTGCTGAAATGCAATAAAATTTGCTTTTATTTTCCTCCGCCATCCTCTCTACCTTTTTAGATAATTCATTGCCAGTTATAACATTTGTATCTTCAACATTGCAAACGTACATAACGGGCTTTGTTGTCAGCAATTGAAGCAACTTCATCTCATCTTCATCGATATTCTCCAAGCTTCTTGCAGGTTTACCGAGTTTCAAAGTAGCTAGAACCTCTTGCATTAGCTCAAGTTGTTTCTTTAGCTCTTTATCGCCTTGTTTTGCTTTTTTTTCCAACTGAGGTAGCCTTTTTTCTATGCTATCAATATCAGCTAGGATTAATTCCATTTCTACCACTTCAGCATCTGATATTGGATCTATTTTACTGTGTACATGGCTGATATCGTCATCCGTAAAGCACCTGAGCAGATGAACGATGGCATCAACTTCTCTGATATGGCTTAAAAATTTGTTTCCGAGTCCTTCACCTTTGCTTGCACCCTTTACCAGACCTGCAATATCCACGACTTCTAATTGGTTATAGATTGTCTTCTCTGAACCGGCAATTGCTGCGATTTGTTTCAAACGCTGATCTTTTATCGAAATCTTGCCTATATTTGGCTCGATTGTGCAGAAAGGATAATTTGCAGCTTCGGCTGCACTTGACTCTGTAAGTGCATTAAATAAGGTTGATTTTCCTATGTTTGGTAACCCAACTATACCGCAGTTAAAACTCATATTTGCTATGTAAAATTATAACTATTGCATAATTTAAAAATTTCTGCTATACTTAATTAGTTACTTATTAATAATTTTGTTGGTATAGTAATATATAGCTTAAATTAAGGTAAAAACTATGACTACAGCTCAGAAGCAGAAGCTACTAAGTGATTTTTACAATGTTAAAAGTGAAGTAACTTCTTTAAATAGTAATTCTTACCCTGACAATTTCTATGTAGGACAAGCAATTGGTAATGGAAGCTGTTTTTTTGACTCGTTCAGGCAAAGTCTAGAACAACAGACAGGAGAGCAAGTTACTGCCGAAAAATTAAGAAATGATTGTAGGGAATTTGCACAAAAGAATCCACCAAAGTGGTTTACAGATGCAATTGCCAATGGTTATGATAACAATGGCCAGCACCGTAGTGAAACTGTAGATGATTATACAGCAGACATTATGCGTAACGGTAGGTGGGGTAGCTCTTATGTTGAAGCTAGGATACTTTGTGAAAAGTATGGTGTAAAATTACATGTTATAGAGAGTAACCCATTGCATGCTATTGACACCCAACAAGATCGGTTTTTGCATGAATTAATAGACAATTCAGGTTCAAAAAGTGCAGGTGAATACAATAAAGTTGATTATAATGATAGTAGTATTGTGCATATAATAAACAAAGGCTATTCTCATTTCGAACCATTGCTTGATATAAACAAAAGTTTAGCAAAACAACTGCAAGAGGAAACCAAACTTAAACAAGAGCAAGAACAAGAAGATTTCCTATTAGCAAAAAAACTGCAGCTAGACGAGATCTTAGAATATTGTAACCTTTCAAAGGATATCTCTGAGAGAGCAGAGGTTGAAAAGGGATTTGATAAGTTATTGGCAGAAAATGCTGATGGAAAAATTGGTGATGTTGTAGAGCAGTGCGTTAGTGAGATAAAGCAGCGCATAGAGTGCTCTGAAGAGCAAAACCCTTCAAGTTTACCAAGATATAGTATGGAGGAATCAAGAACAGAAAAAACATTTCATCAACAACAAATATCATAATTGGAAGTGTAAAATAAATCTTCATAGCCCTGTATACTTCTATATGGGACATTCTGTAAATAAGAATGTGAGGTTTTCTTAGCCCTAATTAATGATTTATTATTACTTTTACTAGTATAGTAATATATAGCTTAATATTTTGAGGGTTAAAATTATGAACTTAAATCAACAATCAATAATAGATTTACATGACATTGAAGTCAATACGATTAAAAAAGAAAAAAACTTTGATTTCAGAACTGCTTTGATATCACTTTTCAAAGCTTTATACAAGTTATTTGAAAGTAAGCAGGATGTTTCCAAAAAAGACTTAGCTAATGTAGCAGAGAAGGAAAGCAAGAAGCTAGGGTTAGAAGGTAGATATGACTGGAGTGAGATTTTTGATTTAGAGAAAGAAGTGACTGAAAAAGCAGAAAAACAAGGTGATAAAGAGCAAAAATCAAACAAACCTGATAACTTCTATGTAGGGCAGGCAATCGGTAATGGAAGCTGTTTTTTCGATTCGTTCAGGCAGAGTTTAGAGCAGCAAACAGGAGTGCAAGTTACTGTGGAGCAGTTAAGGAATGACTGTAAGAGATTTGCGCAAAACAATCCTCCAGAGTGGTTTAAACATGCTATCGCTCATAGCTATAATAATAATGGACAGCGCCGTAATGAAAATTTGAATACTTATGCGGCAAATATTATGTCTAATAATAGATGGGGCGATCCCGAAGTTGAAGGTAGAATACTTTGCGGAAAGTATGGTGTAAAATTGCACACTGCGGAGAGTAATCCATTGCATACTATTGATAAGCAACAAGATCCGTTCTTGCATCAATTAATAGATAGTTCAGGTTCAAAAAATGCAGGTGAGTATAATAGGATAGATTATAATGACAATAGTGTCTTACATATAGTAAATAGTGGACATGCCCATTTTGAACCACTGCTTAATAGGTTAGTACAAGAACATCAAGATTACTCGCTTGCAAGGCAGTTTCAGGAAAGAGAAGATTATTCGCTAGCAACTAAACTTCAAGAGCAAGAAGATCTACTCTGTGCAAAGCAACTCCAAGATCAGGAGAAAAAAGATTTTTTGCTTACAAGGCAACTTCAAGAGCAGGAAGACTCTATCTATGCACAGTCTTTTAGTAAAAAGTGTGGTGTAGAAGAATCGATGGTAGAAACACATCGACCACGAATATCACCTGTAAAGTAGGTTATAACAGCCCTGTATATTTTTATATAGGGCTTTTGCAAGCATTTCATATAATATGAACTGCAGCATATACTAACTAAATGCAAGTTGATCATGAGACTAGTTTAATTATCGATGCCATAGAGGAATTTGGTGGTGAGGCTAGGCTTGTCGGCGGGTGTGTGAGAGACTCAATTTTGCAGCGTGACGTTCACGACATCGATTTAGCTACTAATTTGCTTCCCAATCAAACGATTAAAGCGCTAAAACTCCGTAATATAAAAACTATTCCAACTGGCTTAAAACATGGAACTATAACTGCGATCTTAAATCAGAGATCTTTTGAGATCACAACACTAAGGCATGATATGAAATGTGATGGCAGGCATGCAAAAGTAGAATTTACCAATAATTGGCAAGCTGATGCTTCAAGGCGTGACTTTACATTTAACGCTCTATACGCAGATAAGCATGGCCATATATATGATTACTTTGGTGGTATAGAGGACTTAAAAGCGCAAAGGTTAAACTTTATAGGTAACGCTGAAGATAGAATTAAAGAAGACTATCTACGTATTTTAAGAGCATTTCGTTTTCATGCAAAAATATGTGTCGGAGATTTGAGTGATGAAATACTAAGCGTATGCAAAAAGCATTCGCATATGATTCAAAACCTCTCTGGAGAGAGAATAAGAGATGAAATACTTAAATTGTTAGAGTGCAATGATCCTTTTCCAACACTTAAGAGCATGCAAGAATCTGATGTGTTACAAAAAATTATTCCAAAAGAAGTAAAATGTGAAATTTTGTCCTCAGTGCTTCTTATCAACACTGATGCATTAGTAAAATTAGCGTTACTTCTTAGGACTACCAAAAATGACAGGCTAAGTCTTGGAGAATATGTAAGCAAATTTTTACGTCTTTCGAACAAGCAAAAGAAAAAGCTGCTATTTTTACTATCCAACGATATCAAAACAGAACTCTCAGAAAGAGAGCAAAAAAAATACATATCTTTATTTGGTAGGGAACTATATTGTGATTTAGTAAGAATTTGTGGTGTTGAGTCTGGAGAAAATGTTGATGAATATATTTTATTTGCTAATACATTCAATATTCCCAAATTTCCTTTATCTGGCGATGATTTAATAAGTATAGGTCACCAATCAGGAAAAAGTTTAGGTAAAAACTTAGAGTTGCTCAGGCAACATTGGGAAGACAGCTCCTACACTTTAACAAAAGAGGAGCTGGTGCTTTATGCTAAGAGCCTACTTTAACTACTCTCTGGCTGCTTAATGAATGTATGCTTGCAGTATTAGTGTAATTCATCAAGGAATTAGGTCTGCTTGTCTTGTTAGTACTAAGTTGATATGTATTTCCTTCCCCAAGAACGTGACTACACATTTTCTGGTCTGGAGATAAAAATTTATCTCTTATGCTTGATGCCAGTTGTAACTCTTGAACCTTACTTGAAAAAGGTTTCATTCTAGCTTCTACTAGCTCTTCCACAGCAATTTCTTTAAGTAATTCTCCTGAGTCGTTATTGTTATTTCTGTTATTAAAACTGCGCAAGATAGAGTCTACAATCTTATTTACCCCTTCTTCTTGTTTGTTAAATTCTAATTTTTTTACGCATTTTCTAACAGAAGGTGACAACTTGGCTTTTAACGTGCCATCTCGTAGTTCTTTACCTACATTTTTTCCAATGTTACAATGTTCGTTGACAACTTCTTTAACCTTGGCTTCTATGATCTCCCTTGCGGATTGTTTCAAATTACTTTCTAATAATTCAAGCAGCTTACTGCTTTCAAATTTACCATGATTTTGATTTGATAGAGATTTTATGGTTTTATCAAGCACGTTATGGCAAAAGTGTTTTTCTTTAAATTCAGGAAAACCTTTTTTTAACTCCTCGTTTTTCTTAGATAAAAAGTTATTGAGATTCTTATCCCCAAAAAGCTTATTGGGCAAGTTCCGCAATTTTGAAAGGGTTGATTCAGTAGTTGATTTTGCAGTAGATACTGTACTCACTGCATCTGGCTTGTGAGCTTTTGTTTGCTCTTGTGATTTTTTAGTTTTTTCATCAATATCTTCTAATCTTTTATCAACACCCTTTAACTTTTCTTCTAACTTTTGTTGTTCTTGATTATTTAACAGTTGTTGTTGCATTATTTTTAATTGTTCTTCCATGTTTTCTTTTTCTTCCTGTAGTTTCTTAATATCAGCTTCCAATTGGCTTTCTACCTGCTTCTGTTCCTTTTTTAGCTGCTCAACTAACTCTTTTTGTGCGGCAAGTTTTCCTCTGGTTTCTTGTAACTCTTCATCTGATTTTTCCTTTGATGCTTTTAGTCTTTCTATTCCTTCAGCCTTATTTCCTTCTTCAGCAGTGTTTAGCTGACTGATTAAAATTTTTAATTTACCTTCTAAGTCAACTTTTTTTCCCTGTAGTTGTTGTTCTTGATTATTTATTAATAGCTCTTTTTCTAACATTCCTATCACATCCAAAAAAACTTTCTTTAAGCTATCATCTATTCCAGCTAACTCCCATTCTTTACTTCCTTCTAAGATCTGCACCTGTTTTTGTAATTTAGAAACCTCATTTTTTGAGTCTTCTCTCTCTTTTACCATAGTGCTTAATTGACTATTTAAATCTTTCAATTTACCTTCTAAATCAATCTTTTCTTTCTCTAATTGTTGCTTAGATTCCTGAATTTTGCCTTCTAACCCACTAACTTTACCCTCAAGTTCTGTTATTTGCATTTGTAGGCTTTCATTACCTTTCTCAATAGCTTCATTCTTATCAGTAAGTGACTTAATTAAAGCGTCTTGCTCTCTTATTCTTTTCTCTTGATCAGATATAGTGCGCTGTTGTTCGTTATTTTTAGCTTCCATTTCCTTTTTATCTTGTTCTAGTGCTTCATTTAACCATGTTAAACTATTTATTTTCATGTCTTTTTCTTTCACCCCTACCAACTCTTCCTCCCGTTTACCTGCATCTTCTGCCAATTCTTTGTGATTCTTTTCAAGTCTTGTAATTGTAAATTTTAATTCTCTATTTTCCTCTTCTAAAAGGACATTTTGTGAACGTTCAAGTTCTAGTTCCTGACTTACATCCTCTAGTTGTTTATTTAATTCTTCATCCTCCTCTATGCTTACTTCTTCCATACTATCGTAGTCTTCATCAATGAATTCACCATTTACTATAGTATCAAAACAACCCTTACCAGTGAACTTACTATTTTCTTCAGTTTGAACCTCTCCATCCTTACTTATTATTTCACTCTGGCTCCCTTTTTCTGCAATCTCAGGTTCAATTTGAACACTTTCATCTACAGTTGTAAGACCATCAGTCATTGCTATATCTTGAAATGTCACTTTATTAGTTTGAACTTTTTCATCTTCATTCACTACTTCACTTTGACTTTCTTTTACTGCTACTTCAGGTTTCAAATCAATTTGAGCACTTTCATCTGTTGTTTTATCAGTCCGAATTTCATCACTTCCAGTAGCTTTATTGTAATATAGAATATTTTCTGCCCATTTGTTCCATTTCTTTGGTAGTATTCGTCCAATCGTTTTTAAGTACAACCAAGCAAATACAGTAGACCAACTGTATTTTTTTTCCTTTCGTTTAACATTAATTTCATAATTAACCGTATTGTTAGTATTTAGCATAAAATTACCTTAGTTTTTAACTTCGATTTACAGAAAATTTTAACAGTAATAAAGTTATATATATTAGTGTAAATATTAAATAAACACTAATGCAGGTGTCAAATTATGGTAAAGTCTTTACACTTTAAGCAGAAATACACATGTCTGTAAGTACAGCATTTGCTTTTCCTATCGCTCTTACTAACATTTCCTGTTCATTGTTCTGATTTTTTACGTTGATCACCTGGGCGGCTGAGTTTGCAGGAAAAGTGACTAAACTGACTTCCCATAATTCCACTTGTTTTAACACCCGAGCTCCGCTTTTATGATCAACATCATACTCTATAGGTATATAGCCGATGGAAAGTCCGTTAATTGTTCCAGTCTTGAGCATTAAATATACTTCCTCTGCTTTCTGAATACCTAAAAGTAAATGTCCAATCATGTATAGGCCAACATCATTCTCATGAATATCTATGATACTACCTATAGGCTCACCTGGATTATGCTGCCAAAGAAGTTTTATTTTATTTCTGTTTAAGTTTTCCTTAAATGCCCCAGGTAAGATCAGGTCATTTTGTTTATCAACTATGTTAAAAACGCTAGCATAACCAGAAAATACACCGTTTTCTCCTATGCTTTTTATTGACAATGGTGAATAGAGAAATTTCTTATTCATAAAGCCTCCTGTAGTATTGGGAATTTTGTTTCGCAATGCACTGCGATATAATTCTATTATATGCAGTGCTCTAAAGAGGGGGAAGTAATTTTTTTAAGTTACAAAATGGCAAGTTTTGCCATTTTGTATACAGCAGGGTAGGGGCTATATATTCTGCCCTGGCTATATGTTATGCCATTAACAACCTATTATTTCTCATGACTGGCTCAATGGTAACATTTTCCAGTCTTGTAGAAGGACGATCAGCATTTCGGCCTAACTCTTCTAATCTAGCATTTCTCATGACTGGCTCGATGGTAACATTTTCCAGTCTTGTAGAAGGACGACCTGAGATTGTTGCGAGCAACTCTTGTTGTAATTCTTGTGTATTCATAATTAACTCCTATAAAGTTTAGATGCTATTGATAAAATGATGCAGTGTTATAGTTCTTTAGTCAAGATAAGTATTAAAAATCAACAGTTAAAAGAGCTTTCACCAAAAGAATAAAATGAAATATCAAGCGATATCCTCTATAATTAAATTTTTTGAATGAAGAGATGACGATTCGTGTAGGAATTAATGGTCTGGGTAGAATAGGCAGAGGCGTATTGCGTGCTATTTATGAAATAGAAAAGTATAGTGAGCAAATAGAAGTTGTAGCTGTAAATGGATCGCTCAGTGCAAAGCAGCATGCACATTTGATTAAATATGATTCTATTCATGGCAAATTCAGTGGTGATATTGATTTTAATGAGTCTCAAAATTGGATTTCTATAAATGGCAAAAAGTTTTCTTTATATAGAGAACGGAGCCCTGAAAATATTCCTTGGAATGTTGATGTAATACTTGAATGTACTGGTGCATTCAACAAACGTGAAGAAGCAATAAGGCACAATGCAGAGAAAGTAATTGTCTCTGCTCCAGTTCCGGATGCTGATGTCACTATAGTTTATGGTGTGAATAACGATATGCTCGAAAAAGAGCATAAAGTGATATCAGCAGGTTCTTGCACTACAAATTGCCTTGCTCCGATTGTGAAAGTCCTACATTCTGGTTTAGGCATAAAAAGCGGTTTTATGACTACTATACATGCCTACACGAATGATCAAAATGTTCTTGATGGTAATCATAAAGATTTGCGTAGAGCAAGGGCTTGCGGATTATCTATGGTGCCAACTACAACCGGGGCAGCAAAAACAATTGGTTCTGTCATCCCTGAATTAAAAGGAAAGCTAGATGGCACTGCCGTCAGAGTTCCAGTTAGCAATGTTTCTATGGTTGATTTTAAATTTACGACTGATAAGAAAGCGACCGTTAAAGAAATCAATGAAATGTTTAAGGATGCAGCTCTCTCCTCTACGTCATTCCAGCGCGTGACGCTGGAATCTAATTTCTGGATCCCAGTGTCAGCTACTCGGATGACATCAGAGGGTACTAGGATGACAGAGGGTTATCCAATGTCAAATGTACTTTCTATATGCGCGGAACCTTTAGTCTCAATAGATTTTGTGCATAACCCTTATAGTGCAATTGTGGATTTAACTGGTACATATGTTACAGGTGATATATGCAGGGTTGCAGCGTGGTATGACAATGAGTGGGCTTTTTCGCTGAGAATGTTAGACATAGCATTATTGAGCCATAGTAAAGTATGAATGAAAACTCGAACAAATATGCCTCTTTTTATGAGCACTTTGCGGAACTCAGAAAAAGAGTTACCTTTTGCTTTCTATTTTTTTGCATTGCTTTTGGCTTTTGTTACTACTTTAAGGAAAATATATACCGTTTTTTACTTGCACCTTTAATAGAAGCAACAAAAGATAGCGAAGGTTTTTCTTTAATTTACACAGACTTAACGGAGGCATTTTTTGTGTATCTTAGAGTTGCAATGATGAGTGCACTTTTGCTCTCTTTTCCTGTGTTTGCATGGCAATTCTATATGTTCTTAGCACCTGGGTTATATAAAAGTGAAAGGGCAGTGTTGTTGCCATACTTAATTGCAACACCGGTTTTATTTGTAACGGGAGCTACTGTAGTCTATTACTATATATTTCCTTTAGCCTGGAAGTTTTTCATCACTTTTGAACATAGTGGGAAATCTTTCGGTATACCAATAGAGTTTATGCCATCAGTTAGCGAATATTTAGACCTCGTTCTCCAATTTATGTTTGCATTTGGCACTGCATTTCAAATTCCAGTAATACTCACATTGATGGTGAGGGTAGGGTTACTCACTACACAAAGTTTGTCAAATAAACGCAGAATCGCGATAGTGGTAATTTTTATTATCGCTGCAATCTTAACTCCACCTGATGTATTAAGCCAAGTAGGGCTTGCAATACCAATGCTGATTCTATATGAATTGTCCATTCTGATATGTAGGTATATTGAAAAAAAGAAGACAAAGATTTAAACAAAGGAATCCCTCTTATCTCCTTTATATCACATTTTTAACTTACAACATTCTTATTCAGGACTTAAATATGGAAATGTTTCATAAATTGATTGTAATACTTTGTTAAGTTCAGCCTTACTTTTGATGATCAATAATACTGTATCATCACCTGCTATAGTTCCTATAATTCCTATGTTTTTGCTATTATTTAATGAATAAATAACATACTTCTGATCTAGAAAGTAACCTAGGCTGCTAGCTTGTCCTGGTTGAGTGTGTAGTACTATTAAACCAAAATCCGAAATTTGCATATTAAGTATTAATGGTAATCGATATTGGTTGATGTCAATTACTTTATACATACCAGCAACTTTGGCAATTTTAAGTTCTTTCAATTTTCTTGATAAAGTAGCCTGAGAAATGTTATACCCTCTTTTTTTGAGTAAGGTCTGTAAATCGCTCTGTTCTAAAATTTCATGATTTTGAATAATATTTAAAATATGTTCACCTAGTGTGTTGTCATGCATTATGCATTTTCCTCATATTGAATATGTAATAAGTATATTTGAAATTATATTCATTATTTCTTGACTATTCAATTTTTAATGTCTATATTCATAAGATGAATAAAATATGAATATAAATTAGTAATATGAAAAAATACATTTTAAATGCTATTATAGCGATAAGTATTCTATTAACAGGATGCAAGGAAGATAAACACGATAATATCATTAGATTTGCAATTTCTGCAGATTATCCACCTTTTGAATATTATGAAAATGGTAAATTTACTGGCTTTGACATTGAGCTTGCTCAATTAGTAGCAAAAGAGTTAGGTAAAGAAGCAATGTTTAAAGATATGCAGTTTAGTACTATATTTGCAGCATTGCAAAGTAATTCTGTAGATGCTGCTATATCTACTATTGGTAGCACAGAAGAGCGTGAAAAAAATTTTGATTTTTCAAATAGTTATTATACAGGGGAATTTGGTATTCTATATCACAAAAATAAACCCATAGCTGGTATAAACAATTTAACTCGCGAGAAGATAGCCGTTCAACTAGGAACTGTCATGGAAATTTGGCTAAAAGAGCATGTTCCTACAGCTCAAGTTATTGCTGTGGACAATAATAATCAAGCTGTAGAAGCATTGAAGTCTGGTCATGTTGATGGCGTCCTAATCGATGGGTTCCAAGGTAAAGTATTTAGCAAAAAAAATCCTGGTCTATCATGGTCAGCCATCGCTAAGCCAGATAATGGTTATTCTATTGCTGTGAATAAAGGATCTGATTTAAAGGATAAAATAAACGAGGCGTTAAAAAGTTTAGAAAGTAAAGGTGTAATACAAAAGATAGCAGAAAAATGGCTAGGAGATAACTGATGCAAGAATTAATTTCTAATTTCTTGTTTGTTGGAACAGGCCTTGCCTTTACTTTAAAATTATTGATTGGAGGACTGCTTTTAGGTATGAGTCTAGGAGGGTTATTTTCAGTACTCAGATATAATAAGATCTGTATTCCATTAATTAATGGAATTATATCTGTAATACGTGGCACCCCCCTTATATTACAGTTAAGTGTTGTTTATTTTATGACTCCAACCATTGCAGGAATTAAATTAAACATATTTAGTGCTGGCATTATAGCATTTGGTCTAAATAGCTGTGCTTATATTGCTGAGATTTTACGAGCTGGTATTGAAACTATATCAAAAAACCAGTTTGAAGCAGCTAAAACTTTACAAATACCTAGTTTCTATATGTGGAGAGATATTATATTACCACAAGTTATTAAAAATATTCTTCCTGCAATGATAAATGAGATCATTGCACTCCTTAAAGAAACGGCATTAATCTCTACTATTGGTGGTGTTGATATTATGCGCTCTGCGCAAATGCTTGCAGCAGAACAATTTACTTATTTTATACCACTTTGTCTTGCTGGGGCTTATTATTACGCTCTTGTATTACTAATTGAATATATAGGCAAAAAGATTGAACAGAAAGGTATATATGATAAAAATGCATAATGTTTGTAAATTATTTAATAATGTTCCAGTACTTAATAATATTAACCTGATTATAGAACAATCTATAGTTGGTCTTGCTGGTCCTTCTGGTAGTGGTAAATCAACATTGTTACGTTGTATACAAAAACTCGAAGTTTTAGATTCTGGTAGCATTGAATGCAATGATAGTACTGGTTTTGTATTTCAGGATTTTCAACTTTTTCCACATATGACTGTCTGGGAAAATCTTACATATGCTCCCAAACTTAAAAACAAAACTCAGGATCAAAGTGATTCACTACTTGAGTCTTTGGGTATTGCCTCTAAAAAAAATGATTACCCTAATAATCTGTCTGGTGGGCAAAAACAGCGGGTTGCGCTTGCCAGAAGTTTAATGATGAATCCAAGGATTCTATTATGCGATGAGCCAACGTCTGGTTTAGATGTAGCAACAATAGTCGACGTTGTGGAACTACTACAATCAGTTAGAGATATGGGTATTACTATGATTATCGCTTCTCACAATTTGGATTTTTTAACAAAAATATCAGATCGGATTATTCTGTTAAAAAATGGAAAAATAATTGTAGATATCAATCCTAAAGAAATTGATGAACCAACAAACTATTTAAAAAGTAATTATTAAAAGAGAATCTCTCATATCATAGAAAATTACATAATATATATTATGTAAAATAAAATTACATAACATAAGAAGCAACGCTAAAAATAAAATTACATAACATAAGAAGCAACGCTAAAAATAAAATTACATAACATAAGAAGCAACGCTAAAAATAAAATTACATAANNNNNNNNNNGCTAAAAATAAAATTACATAACATAAGAAGCAACGCTAAAAATAAAATTACATAATAAAGAGCTATTTCAGCAAAGTTTCAAACAAATAAAGTTCATTAGCCTCACAATTGGCACTTTATGGAATACACTTGATACATAAATTTAAAATACAAGTTAACGAATTATTATAACTTCTACCAAGATAATAATACAGTAAGGTTTGGTAGTGAGGTATCAAAATGGGAAAATACACTAATGCATGGTTTTATAAGAAGACTGACCCAAATCATCACGATTGTGCAAATGATGGCACTTGCGGGCAATCTATAACGGACTTTAGGATTGGTAATTCTGACATTTCTTTCTACGATAACTATGGAAGAACGATCGCACAGATACCTAAGTTGCCTAACGGAAACTCTATTACATACTATAATAATTTATATAAAACTGCACAATCAAAAAACTTTGGTGAGAATACAAAATACGTAAGATTACAAGATGTGCTGCCTAATCAATTTAATTTTGAATACGGAAAGTTGAATTGCGTAATACATTATGACAATGTATCGCAACGGGAGCAAGATCAAATGAAGCTTGATATTCAAAATGCCTATGAGGCATATAAAGCAAAGTTTTGTATGGATAGTGATACTCAAGTGACTGTGCATACCTATGTTTTTAATAATAGAGATGATTATAGGGGATATGGCACTTTGGTTCCTAAGTTTTCATGGAGTCAATCTTCGTTCAATATTTCTGGTGGGATGACAAATGGAGAAAGCGTATTACTCTATAAAGATGTTTATACGGACAACGTTTTAGCCCATGAATTTGGTCATGTATTTCAAATGAGGCTTTCTGAAGCAAAAGTAGAGGAGTTAGACCGTATAAATAATCAGCTGATGGCAAATGCAATTGGACTTGAGGTAGAAGAAAAAAATTATAAAGCTATTTGCAAGCAGATGGGTGTAGATGAATATGAAGACCGTGGATGGATGTTTAAATTTAAATACAAAGGTACAACTGGTAGTATATACCGCAAGGATCTTTCAGAAGCAGAGAAATTTCAAATTATACAACGTGTCAAGAATTCTGGACTAGATGAATATGAAGACCGTGGATGGATATTTAGTTTTAAATACAAAGGCACCACTTATAACGTAAGATACAAGGACTTTTCAGAAGATGAAAAATTTAAAGCTATACAAAATGTCAAGAATATTCATGAACTAGTAGATGAATATAAAGACCATGGATGGATATTTAGTTTTAAATACAAAGGCACCACTTATAACGTAAGATGCAAGGACTTTTCAGAAGAAGAAAAATTTCAATTTATCAAAGACATTAAGAACTCTCATGAATCGCTCGTTAGTGAATGTGATGGATTGGGGAATGAGAATACAGTTTTATCGATTCACGTTGATGAAAATAAGGAGATAAGTCAAATGTATTTTCAAAACTCCGACAAAAATATATTCAAGCAGCTAGATAAGACACTCATAAGCAGAAGTAAGCCTGAACAAGATGTGGATGATACAGATAAAGAGCCTGAACCAGAATCAGGAAAAGAACCCAAAGAGGATATAAGCAGAAGTAAACCTGAACAAGATGTGGAAGAATCAAATGAAGTAGAACAAAGTAATGTAGAAGAAGAAAAAAGTAACCAGCAAGACACTCAGCAACCCAGTAATTTCTTATCCAATATTTTTTCAGCAATTAAATCCATTATTGATTCTATCTCATCACTCTTTTTATGGTTATTTGAGTCTAAAGAGAAAGAACAATCTGATAACAATTCTTCTTTGCTTAACTTATCAGAAGAACAATCCGATGATAATCCTTCTTTGTTTAAGCTCGATGCTAATGAGTTAGATCACAACGTTAAGCCTGATGCTAATGAGTTAGGTTACGATGTTAGAGATCACTTATCAGATTATTATCACTCACCTGATGAGTTCATGTAGTGTGACTGTTTTATAGCCACTCCCCTACCCTTTCTAACTGTATAGCCTCAGCAAATATAGAGAAGCTAAAGGGAGTGGTATTACTTAAATAACTAGATAAAAAACCAGGTGGATCATTCTGAAATTCTTGCATTTTCTGTCTATAATTTTATAAAGAAATAACTTTTACTTTATCATAATCAAGTTTCCAAAAAGAGAGTGATATTACTTAAACAACTAAATAAAAAACCAGGTGGATCATTCTGAAATTCTTGCACTTTTGTCCATAATTTTGTTAAACAACTTCCCTTTTGGTCATATCGAACCAAATTTCTTTTTCACACCACCTTTTAAGCCACCGATGACAGCTTCGTTAGTTTTTGTCATAATGCGATCAAACACTCCCAATAACCTCTTTAATAGGTTTGGAGTTAGCGAAGAGATAAGATCAACAGATACGTTATTGTTTTTGTCATCACCACTTGCTTTATAGTCTATTGAAACGATTCCCCTACTTTTCCCGCCAGTAAGAAGTTTCCCAATTATAGGAATTTTTAACAAAGATTTATTAATTGAATATGCTGGTATTACTTGTCCTTCAACTTGGAATTTATAATTTCTAATGTCGAGCTTACCGCTAGTGCTAATGCCTAATTCCGCTCCTTCAAGCCAAGATTCTTCAATTTCGACAGAGCCGTCTTTGTATGAGAAAGGTGCATTGCATTTATAAAAGTATACACCTTCATTTTTTATGGCATTTACAATGCCAGGCAATGAAGACATCGACAATAAAGTAGTAAGTAGTGGAGCATCTTTGATGTAGAAATTGCTAATGGATAACGTACCATAATGTTCTCCACTTTCTCTCTGAGGAGAGAGATAAAAAGACATTTTGCCGTTTTTAATTGATTTACTAATGCCTAAGGAACGCGAAAGTATACCTGCATTATCCGCATATATTTCGAGCCCTATTCCACTATATTCCGCTAGTATGTTGCTGCTATCTTCTAGAAACTGTCCTGTAAATTGACTTCCATTGCAATTACCTTTAGTACAGGTTACATTCAGCTTAGCATTTTTGATAACGATGCCTTCTTTCATCATTACATTGTCAACATTCATACTAATCTCTATATCTTTGTTTAATCCATTACTGTTTTTACCAAGCAAGCCTAAAATATCACTCAAATTGATTTTCTCACCATAAATAGTTATGGCATTTTTTTCCTTACCTGATTCAATTTCTATACTAAAATCATTATCAGGCAATTTAAAGCTACTAGAATTTAAATATAAATTTCCATTTTCTACTCTTCCGCTGAATTTTATATCTAGGTCATTTCCTACAACATCTAATTTGTCTATTAACAATTCACCTGCTCCTTTTAACCTTGTAGAAAACAAAATTTTATTGTGATCTTCAAAGCGATTTTTCCACCCTAAGTAGCTTGAATGTGATTCAAATTCTGATAAATCTATATCACCATTAACATACCCCGTCTTATCTTGATTTATCACTGACTCTAAATTTGCACTGACATAGCCACTATCAAAATTAAATATTTGAGCGGGTAAATCTCCGGTCAAATTCCAGGCGAAACTTTCATTCCTATTGCTACTTTTCAGGTCAAATAATAGCTGTGTGTTATTCACCATACCACTACCATTTAAATCTATAAAGTCACTGCCAAAACTAAGCTTAATATCATATTTACCAAGACTTGCATTATAGACGGCCAAATTGTCAATTTCAGAATGAAAATTTGCTGAGAAGTCTACTTTTTTGTCATCAGCATTTAGATTAAAAATGCGAAAATTAAATACGGATTTTGCCATTCCACTTACTTTATCCCTTTCAACCTTCACCACATCATCCAGCTTAAATCTTATAGGCTCATATAAACCATACGCATCACTTACAGCTTGGCCATTAATGGTTAAAACTGAATTTTCCTTATCGAGAGATTTCATTTCAATATCACCACCATTAATAGTGAAATTCTGAAACTTAGCGCTATTTACAGTAATTTCAAGATCGTTATTCTTGATGATCAAATCACCCTTTAATTCCTTTACTTGCTCAAAATCTTCATCAAATTTTACGCTACCGTTTTCTATATCAGCAACTACTACGATATCTGACAGATCGTCATTAAATAAATTTTTAATTTTGCCATTGAAACTTACAATTGTGTTTAAAATATTCCCATCAATATTATCACAATACCAGCTTTTAAATTTACTATTCACTACACCATCTGGTACATAAGTACATAAATCCTTTGCAGCAAACTTACTAATATTAATTCTAAACAAAGCATGACTTGTACTAAAGTTCATTTTGCCTATCAAAGAGAGATACGTGTCATTTAACTTAAAATGGAAGTTTTTTACACTAATAATTCCATCACTATATGTTAAATTTATATTTACATTAGTTAAGGCTAAATTTTTGTTCAAATAATTTTCTGTATTCAATACGTATATATTTCCATCTACAATTTCATCCTTTTTATTAATTTTCACTGAGAAGCTTCCTTTGAATCCTATATTTTTGTCCAAATTGTAGCTTTTAACTAATGTAGAAAACTTGTTCAATAGTCCCAATTTTAGATCATAAAATGTCCCGTATACATTTAGCAAATTGTTGCGATTTTTTATTGTAATTGATAAATCATCCAAAAATCCCTTTCCATCTTTTGTATTCACATGAATATCTAAAATATTAAAATCTTCCCCCTTCCCTATATATAATTTATCAATAAAAAATTCATCTTCTGTGCTTTTATCAATAGCGATGTTAGTAAATTCAATTTTTGAATCCGCATTTAAGTCAAAAAAAAATTCCCTTATTGTTTTTAATAGATTTTTTGCACTGCTTTCTGTCATCTTGAAATTCTTCCCTGTCATCTTGAAATTCTTCCCTGTCATCCCAGTATCTTTCTTCCCTGTCATCCCAGTATCTTTCTTTCCTGTCATCCCAGTATCTTTCTTTCCTGTCATCCCAGTGCTTGACACTGGGATCCAGGTTTCTTTTTTTCTAGATTCCAGCGTCACGCGCTGGAATGACACCGAAGGAAGGCGGTTATTACTTAAATAATGATTATCCAAAAGGCCTAATGAGTTTTGCGGATTAACATTAGTTTCTTCTCTCTTGATATATACATGCACATTATCAGCTAAAACTTGAGAAAATTTTATGTTACCTTTAAATAAGGAACTTAACTTAAAATGTACAGAAAGCTCAGGAACTTTTATAGTAAAATTAGGATTTGCTATTGCCAAATCTGTAATGACTAAATACACATCTTTCTGCCAAACAACTGAGGTATTCTCCATATTAACGCTTGAGCCAACAAATATTTTTGATATTTTATGTTTAACATAAAAATTAATATAATTAATATTGATTTCTAAAGGACTCTCACCCTTAAAAAAGACAAATAAGCAGAATACGAACAATAGAACTATGGAAAGTGATATAGTGATTTTTTTAAGCATCGATTATTGCTTTTCTTGCTAAACTATCAGCCTCCTCATTATACTTATCGCCACTGTGTGCTTTAACCCACTTCCAATCAATTTCGTGTTGTGAAGCAACGTTGTCTAGCTCTTTCCACAATTCCATATTTTTTACTGATTTTTTATTACTTGTTTTCCAGCCATTCATTTTCCACTTATTTATCCATTCTGTTATGCCATGCTTAATATAAAGACTATCCGTATATAAATTAATATTACAAGAAAATTTCAATACTTTCAGCCCATTGATCACCGCTGTTAACTCCATTTTATTGTTTGTGGTATTTTCTTCTCTACCATAAATGTCTTTTCTGTAATCTTGAAATAATATGATAGCTGCCCATCCTCCCGCTCCAGGATTACCAGAACACGCCCCATCCGTGTATATTATCACTTCCTTTTTGCTCATCTTTAACTGTAATGAATTAATAAAGTATATAGTTGCTTTTATGAAAGCACAATTTCTAAAGGTAGTTTACTTTAAATTTTATTATAGAAACAAAGAAAAGCGCAACAACTAGTGTTATTAGAAGGAAAAGTAAAAAATAGTTTTTATGTTTCTGCCGTTCTTTCATAACTAAAATAAATCAATAGAACAAAAAATAATACTGGCGAATAGGGAAAATAGATAAGAAATTGAATAAGAAAACATTTTTTTCTGTGAGCTGTGATTCTTGAATCTGAGAATTGATATAGCGTACCAAATAAAGATGCAACCTGCAAAAATTGCCATGCTTAGATAAAGTAAAGCCTTTTTCAAGAATAGAGCTGGAAGCAAGCTAGTTAGCACCAGCAAAATACTATAAATTAATATATATTTTCTTGTTTTCTTCGGACCATAAACAATATTGAACATTGGAATCGATGCCTTTGCATAGTCTTCAGACTTATTTAAAGATAGGGCCCAAAAGTGTGGTGGAGTCCACATAAAAATTACTGAAAATAAAATGAAACTTTCCCAACTTACAGAATTAGTCACAGCTGCCCAGCCAATCATTGGAGGAAAAGCACCTGCTGCACCACCGATAACGATATTCTGCGGAGTACGCCTTTTTAGCCAAATTGTATATACGAAAACGTAAAATAATATGCTAACTGCAAGCAAAGCAGCAGAAATATAATTTACTGCTATTGCCATGATAAATACTGACAATATTCCAAGAGTTATACCAAATTCAAGCGCGCTTTCTGCAGAAACTCTACCTGAAGGTATAGGGCGGTTTTTTGTCCTTTCCATGAGCAGATCTATGTCTTTGTCATACCACATATTTATAGCACCTGCAGATCCTGAGCCAAGAGCAACACATATAAGAGATATTAGTGCTAGAAAAGGGTGCATACTACCTGGTGCAGTAACCATACCAGCAACTGCAGTAAATACCACAAGATACATTATCCTTGGCTTCAGCAAACGCCAAAAATCCAGTATTGTTGATTCAACATTTAGCAAAACACTTGTGTACATTCTATTTTATCACTGGTGGCTTTTCGAAAGTATGAAAAGGCGGTGGTGAAGATACCGTCCATTCCAAGGTGTCACCTTCCCAAGGATTATCTCCAGCTTTCTTGCCCCATTTAAAGAGATGTATAACTATAAACACAAAAAACATAACTGAAACAAAGGACATATACGAACCAATTGAGGATATATAATTCCAAGGGATAAACGCATCAGGATAATCAGGTATACGCCTTGGCATACCAGCTAATCCTAAGAAATGTTGAGGTAAAAAAGTGATATTGGTGCTAATAAAAGTAAGCCAAAAGTGGATTTGACCTAAGCGCTCATTATATTGTTTACCCGACATTTTACCAATCCAATAATAAAAGCCAGCAAAAGCTCCAAATAATGCAGCAAGTGACATGACATAATGGAAGTGAGCAACAACATAATAGGTGTCGTGCAGGAGCTTATCTATTCCACCATGAGAAAGAATTATTCCCGTTATGCCACCGCCAACAAACATGAAAATAAAACCTAGTGCAAATAGCATAGGGGTCTTAAACTCAATTGCTCCACCCCACATAGTTGCAATCCAGCTAAAGACTTTTACACCAGTTATAACACCGATAAAAATTGTGGTAGTGCTAAAAAATGCAGCAGCGTCAGCACTAAGCCCAACAGTGAACATATGATGAGCCCAAACCATAAAGCCAAATACTGCTATACCTATCATTGCATAAACCATCCCTATGTAACCAAATACAGGTCTGTGAGAAAAAGTTGATACAACCTGACTTATGATGCCAAATGCAGGAAAAATAATTACGTAAACTTCTGGATGACCAAAAAACCAAAATAAATGTTGAAATAACACAGGGTCACCACCACCTGCAGGATCAAAAAAGGAAGTACCAACATTGCGATCAGTAAGAAGCATAGTTATAGCACCGGCAAGCACTGGTAAGGCAACAATCAACATAAATGCTGTTAGCAAGACAGACCAAACAAACAGTGGCATCTTAGTTAATGACATTCCTTTTGTGCGCATGTTAAATATAGTAACTATAAAGTTGATCGCCCCAACAATTGACGACATACCAGCAACGTGGAGTGCAAGTATAGCAAGGTCAACTCCTGCACTTGGATGGGACATTACCTGTGATAAAGGTGGATATAAAGTCCAACCTGTACCTGGACCTTCACCAATAAACACTGAGAGAATGAGCAAAATAAAAGATGACACTAACAACCAAAAACTTAAATTATTCATACGAGGAAATGCCATATCTGGTGCGCCAATCATGAGAGGTACAAACCAGTTACCGAATCCTCCCATGAGGGCTGGCATTATCATAAAAAACACCATTATCAACGCATGCCCTGTAACCATTACGTTATATAATTGATAATTATTGTTAAGTATATTAATGTGCATTAGTTGAGTGCGAATAATCACCGATAATAATCCACCAATAATTCCAGCTAATATGGAAAAAATAATGTACAGTGTCCCTATGTCTTTATGGTTGGTGGAAAACAACCAACGCTTTATGCCCTTTGGTGCGTCACTCATATCTATACTCCAAATTTAACTCACTAATTTTCTATTTTCAATCCACTTATTAAAATCTTCTTTGCTTACTGCTTCAACAACAATTGGCATAAATCCATGGCCTTGACCACACAATTCGTAGCACTGCCCATAATAAACACCAGACTTTTTGATATTAAACCACGCCTCATTCAGCCTACCTGGTATCGCATCAATTTTTACACCGAAAGCCGGTACTCCCCAACTGTGTATCACATCTCCTGCTGTAACTTGTAAACGAACGTTAGTATTAACGGGTAAAATGATGTTGTTATCAACAGAGAATAGCTTTAAATCTCCTTCGATAAAGTCTTCTTTTCCCTTAATATAACTATCAAATGACACACCTTGATATTCTGGATATTGGTAGCTCCAATACCATTGATGGCCAATAACTTTTAGTGTTATATCAGCTTTCGGTATTTCTTCCTGTAGCTTCAGTAATTTAGCGTTTTCAAAGGCTAATACACCAACAATAATCGTTGGTATAACAAACCAAATAATTTCTAAAGGAACACTATGGGTAGTTTTACTTATGTTTGTTACTTTGCTTTTACGAAAGCGAAACGCTATATAAGCAAGCAGCGCCCACACAAAAAGCATTATTGCAACCATTACAAGCATCACAAACGAATGTGACCTAACTACAGCCTCCATTACTTCAGTTGCAGGAGCAGGAAATCCAAATTGCCAGGAAGTAGGAGCAGAGGCAACAGATATATTTGAGTAAAATATTATCAATAGTGCAAATAACTTCACCATATCTTTTGTTTGTTTGCTATAAAACTAAATGATATACTGTATAATAGTATATATAAACTTACTATGCAAATAGAGATTAGTGATGGTTAATAATTTTTTAGCATTCAACAAGTATAATAATACAATACTAATTTGAGTAAAAAAGCATTTACATAAATCTATTGTAAGTAAAAATATTATAATATTTTAAATTAAGTATTTACTTTAAGTAAATTCTATAATAAGTTTAATAGTGTCTGTTACTGCTAATAACCCTCTAGCCTCACACCTAAAAGCAGTAACAGACACTATTAAACTTTGTGACAAGTTTATAATCTGTAAGATCAAAATCTTACAAGTTTCTTTATTTTATTATACATTGCAGTTTGTTAATTAACTTTTAATGCCTATGGTAGCATTTACTGAACCAAAGGTTTGTGTATTATAGAAAATAATTACAAAAAAAACACACTATTTATATACCATACAAACTTTTTTCATTAAGATGCTCTTTGAGTTGCTGGTGAGACTGACTTCTTGACTGTGGCATTCTTTAAAGTTTTGTTCATACACTCAACTTGCCCATTTGTCCAAGGATGGCTAACTTTTGTTAGACGGTGTTCAATGTCATTTTCTTCACAAGCTCTATCAAATATATGTTGAAAAGCGTATTTATGGCGTTTTTGGTTAGTAAATTGTATACCGTTATCTGTCAAAATAGTGTGGATTTTATATGGTAAAATTTTAATCAAATTACGTAGAAACTCAGCAGCTATAGGTTTTGCAGCACTTTTATGCAACTCAACATACGTAAATTTGATCTATTGCAACAAACAAATATACCTTTCCTTCTTCTGTTCTGACTTCTGCAATATCAATATGCTATAGGATATTGTTTGAATTTCTTTTTTGGTTCATCAACATCTGGTAGTCTGCTAATGCTGTAGCAACGATGTAGACTAGAAGTGTGGGATTGAGGTTGTAGAGACAGTCATCTAATGGCAATAGAGTATGCTTACGAAATGCAACACTCCTCTTCTAAAGTAAGATAGTATTTTTTTCTCATATTTTATCATACTCTGAGACTGTACACCAGAAGCCATACATCCTCCTTAGGATACCTCTTTTTCTCAGCTCATTTGCAGCTCTTTCTTGTTCATATGCAGGAAATTCTGTAGCTATCTGCTCTTTCTATATCTTCGGAAACTCTGTTTGCTAATAGCGTTACTTATTTCATGTAATGCTTCTTCTCCCCCATTTTCATATAACTCCTTGAATCGATAAAATGTATCTCTTGAGTATCCCATCACTTTGCACGCTTGAGACATATTTCCTAATTGTTTTGCTAGCTCTAATAACCCTAGTTTTGGTTTTAGTATTTTTGTTTCTCATTTCTAACACTCCTTTCTTTTACTATTTTATAACTTACTTATTTTAAGTGTCAGATCAAACTTATTTAATACATGAAAGAAGTTTATTCTTTTTGCTTCTAATTTTTCTATTTTTTACTGTAAATTTTTGCAGAGTTCTCTTACACTCACTCTTTGATTACCTTTTTGTCTTGCTTTGTTTATCTGTTTTAACGCTCCACTAAACGGATACCCAATTGTTCAACACTATCAATTTCAATTTGTAAAGTGTCCTTTATAAACCTATCAGCCTGGTCTGCACTCATAAAAACTGTATATTTATTAGGTATTAACCTTTTTACAGTAGCTCTAACTTCCTCATCACGTGATTTAAGAAGCTCATCAATTTCTTTGTCCTTCAGATGAGATGTGCAATTATAGCTATGCTTTTTGAGATCCAGAAATTTAGCAAAGCTATTACAATCGTTCTCATGGTGAAAGGTTACATTTATACCTACTATTTCGTCCGTTTTTTGCAACTTTCCATCTTTAGCTATCTGTGCCTTAGCAAGCGCAACTGTAGGTTTATGGCCATAATTTGCTCCAATAATTCTTCTTATTGAGTGTTCTGTTGCCATTTTTTGCACTTCGGGATTTTCATCGAACTCTTTCAAAAAATTAAGGTGTAAGTTAATATATTCAGAGTATTTCAACTTGTGTTTTTTATGTATAGTTGGTTTGCAGGGCAGTTCATTTGTAGGTGACTTATAGCTTGCAAGAAGCAACTTTTGTTCATACTGTTCATTATATTCTTTTACTCCTTTAAAATGTCTTTCATATTGAGTTAATCCATCTTCTCCTTTTTTCTCCATCCTTTTTAAGAATTTCTCTACCGGCTCTTGTTTGGCTGAAATAATTTTGCGTATAAACGGAATTTGTTTTTGCAAGCTAACCCAATATGGTAAGCAGACAACTTTTGCATCTTTCAAAAATAGACCTTCTAATTTTTTCACTGCATTGTATAAGTTTGCTGATTCTGGTTTATAATGCCCACTATTATTGTCTATATAAGTTATTTTACCATTTACCACTTTTATTAAACCAGCACATAAAACTGGCCTACCACCTGCAAGAGTTGAATGACGATAAGCCCCTTCGCTTTTATTAACATTAATATGTTCATGAGTGACTAGCTTTCCATCAAGCGTGATCACATAAGCTACACAACCTTTTTCTCCCTTACTAATTTTATCAGTTGTATCATATAATTTGCCTTTAAAGCCTTTTAACTTATTACCTTCTATTTCTGGCACTAAGTCTATGTATAATTTTCCTTTATAAGTAATTTTAGTATGTTCTATTTGATCATCTGGAGTAAAATACTTAACCTTTGTATTAGTTCCGGGGATTTTTCTTTCTTTAACTCCAACTTCTGGAAATAAATTATAGCGTAGAAAAAAATATGTAAATTTACTTTCTATCCAGTGTAAAATTCTGTTTATAATACCAAAAACTTTTTTGTTACCTAAATCAATAGAGAGTTGCTGTTCTTTTGGTACTGTTTTATGATTGGACTTTGTACCAGATTTGCCAAATTCTTTGGCAGCATATTTAAACTTTTCTAGTAAATATTCCTTACGCTCTTTTGATACTAACATTTTTACCTCACCAACTATTATTTTATTTTATATTATTTTAGACAAAAAGTCAATTTTTTCCTTAATATGCTAATAAAAGAAAAAGCGGCAGCAAGCAGATAAGCTATATATAAATATTAAAAAAACGTGAATCTTGCTTGTGTTAATCACAAATGCTAAAGCTAGATCTAAAACGCCTATGGTCTGGCTCTTGAATGGTTATGTAAGAAGTCTAATCTACTTTCAATTCCCCAGTATGTAAACTGCGCGGTAAGGACTCTAATTCCTTTGCAGCACTTAAACTTTTATTTTTTGCATGTATACCAAGCTTATTGAATTCTCGAGCAGCAGGAAACACCCTTGCTTCAAGAGAGCCAGCAGTTTTATTATAATGATCAACAGCACTTTTTAAGCTCCTGCGCAAATTATCAAAGTTTTCACCCATTGTGCAAATGCGCTCATATAAAATATGACCTAGTTCACTGATTTTCTTTGCGTTTTCAGCTATCATCTCTTGCTTCCATCCATACGCTATTGCTCTCAGCAACGCAATTAGAGTGATCGGTGTTGCAATGATCACTTTTTTTTCCACTCCAATCTCTATCAAAGCAGGCTCATATTCCAGTGCTGCGCTAAAAACCCCCTCCCCTGTTAAGAAAAGCACCACAAGTTCTGGCGTATTTTCAAATTGATTCCAATACTCTTTTTTACCCAAGTCATTTATGTGTTTCTTTATTGCCAGAGAATGATTCTTTAATTTCTCCTTTTGTATTTGCAAATCATTTTGTGATATAGCATCCATGTAAGAATCAAGCGGCACTTTAGCATCTATTATTATTTGCTTTCCAGATGGCATTTTGATTATTAAATCAGGACGCAATAAATTATCCTCGTTTTTATCAACCACTGACGGCTGAGTAAAAAAATCGCAATATTCAATCATTCCCGCCATTTCTACCACCCTTTTGAGCTGCATTTCACCCCACTTTCCTCTGATGTGAGGCTTTCTCAAGGCATTAGCAAGGCTGGAAGTTTGGTTCATCAGCGCTCCAATTTGCTCCTTTAAACCTTCATAGGCCCCTACCCTCTCTTTTTCCAGCTCACGTATTTCATTATCAAATTTTTCTAATTTTTCTTTTATTGGAGTTACAACTTCGTTGATCGTTGCTTGTCTTTTTTTGAAATCGCTTTCCGTTTCTTTTAACTTGTTATCAATGACTTCCTTCGCTAAGTTCAGAAAATTATTATTGTTCACTTGCAAGGCATCAAGAGAGAGCGCTTTAAAAGTGTTTGTTAATCTCTCCTCTGCTTTTGTTAGTAATTCTATTTCCTTTTTCTTTTCCTCACGTTCTTTTTGCAGAGTTACTTCAAGTTCTGCTCTTTTGACCCTTAAATCAACTATTTCTTCATTCTTCGTAAGCAAACTTTGCTTTGTTTCTTGAAGTTCTTGCTCTAATTTACATAAATTACCCTCAAGGTTTGCTTTCTTTTCGCTCAGTTTTTTTACGATAATGTAGAAAAATAGTAATAGAGAGACAACCAGAGCTATAGAATTGAAAAGCATCAGAATAAAAGAACTGCGTTTACAATTCTATATGATTTTTGTGTGTATAGCTATAAGTAACGACGTCATACCGCACACAACTGTACGAATGTCTAGTTTAGTTATAAAATGTATATAAAATATTAACCGCTGATGTCATCCCAGTGCGTGACACTGGGATCTAAATTTTATGAAAAACTATTATATTTATATACTTGCAAGTAGACACAATAAGGCTCTATATATAGGTGTTACGTCGAATTTAATTAAACGAATTTGGGAGCATAAGAACAACCTGTTTACACCGAAATATAATGTGCATAAATTAGTTTATTTCGAGGAATTTCAAGATGTAGATTCGGCTCTTAATAGAGAAAAACTTTTAAAAAGTTGGAAAAGAGAATGGAAAGTCGATTTAGTTGCAAGAAAAAACCCAAATTGGTATAATTTATATTATGAAATCACGAAATGAGATCCCAGTGTCACGCACTGGGATGACACAAGTAGGAGCTAGGATGACAACGTTCATACAGTTTGCACGGTATGACGTACTTATTTATATAGTATAATATAAAAAAAAGAGCACCTAAAGAGGTGCTCCTTTTGAAAGGTTTGCTACAATGATTATGCACTAACAAGTTGACCATTACTAGCGGCTGGTGTTGTTGCAGAACTAGCAATTTCTGATTTAGGAACCGTAATCGGATTTTTAGATATCTGAGTTACGGCAACGATTGCTTGCTTCTCACTCAGATCCAACATCTGCTTCATTGTTGCCAGTTCGTCAGACGAAGTTTTACCATCCTGAGATGCTACTGACTCTATACTCAAGAATGCACCATTTTTGTTCGTTCCAGTAAGTTTATTACAAGTAATTTGGAATACTTCTCCTTTTTCACACTCGACATATAGAGTGTATACTTTTAAATTATCTATAATCTCGTTATAATTATGATCAATTTTACCTTTAAGACCTACACCACCACCAAAAACTTTGCCTGTATGATTTATAATTACAAATATTTCCAGTACTCCATTTGTGTTTTCATAAATACCGCCAATAACAGGTGGTTCATCATGTTCCTTAGATTGCGTAACATCAGTTCGACTGTCAGCACCATTACTATGGGTTTGACCATCTGCAACTACTGGCTGTTTAGGCTTAACTTTACTATCCAAAGTTTTTGGTAATGTTTCGTCTGAAAACTTCCCTTGCTGTGATGTATTTTGTTGAGTAGCATTTGCTTTACCACCAAACAACCACTTCCAACCTGATGAAATTTTTCTTGCAATCCATGAAATTCCTGTGTGATCAGCAATCCACTTAAAAAAGTTTTTTATTTTTTCCCACATATTTACTCCTTAAATTAATAATAAATTAACTTAATTATTTCATAAATAGTATAACATGTCAACTATTTTTTACTTTAAAGAGGAAATAGACTTCTCACATTATAAAAAACCATTAGCCCACTCTTTGATGTCATTCCAGCGCGTGACGCTGGAATCCAAATTTTTTAGACTGGATCTTATGGTCAAGCCCACAGCTGTATGAACATTGTCTACCAGGAGGGTGTCATCCCAGTCTGGGATCCAGGAATTTTATTAAGTTGGTAAGCATAAAAGTAGCCGTTTTATGTTAAAATACAACGTTTTGATGATTATGAAAAGGCTGGATTCCAGACTGGAATGACAAGAAGAGGGCATGGGATGACAGGAGTGGAGCTATACAAAAAGAAGTAAAAAGGTTTTGAAGGCGGTGCTGCGGAAGTTTTTAGTACTTGCTCGCAACTTTCAACAATTTAATAGCACTGGTGTTTACAACCTCTCCGCCAACACGCTTAGTGACAAAAAACCTCACATAAGGTTTATTCGTATAAGGGTCTCTTAATATTCTCATTCCTCTGTTATCTACAATCTTATAAGCTTGTTTGAAATCTGCCATCGCAATTACTGGTAGCTGATTGTTTGGCGCTGGTGGCATATCGGCAGATTGATATACTGGTATTCCCATTAAAGTATCTGGAGCTTCAAGCGACAGACTTGGCTGCCAGAGATACTGACCTGTTTGAGATTTTAGCAGCCTGATATCCTTCAACGTACTCCTGTTCATCAAAAATGACGCATTTTTGGAATAATATTCGTCCAGAGAGTAATACAACATCATTATTGAATCACTATCTAATTTTTCAGTTTTAACTTGCTCTATTTTATTATAACTGTTTCCATTTTCATAAGCTAAAATTCCTTTTGGTTGAAAAGTGCCCTCACCCTTAATGAAGGCTTCGCTTTCTTCCTTACTAAAAGTCTCGGCAATCTTTTCCACCAGCCAACTCTCAACATCGACAAACGCATCATCGAGTAACTTTTGTGATATTTGTGGTTGAGCATATAACTCGTAAGTTGTGACGGAAATCTTTTGGATTTTGGGCGTGTCCGTATCTTTTGCAAAATCATACTTAGACTTATTGCCACCGTCCTCATCATCTACTGTTTCACTGCTCCAACCTGCACCGGCGCGGTCAAAATCTTCTATAATGTAATCCAATGTTTCAGTAGAGATTCTTTGACTGGAGCATATTTGTCGCATTGGGGACGAATCAGTTACGCGCTTGTTTATGCGTTTTACAATATGCGGAGTAACTAGATACCCCCCGATATCACTGTCATCTCCACTGAGGGTTTTGTGTGATAAACCGCTTTCCATTCCCTTGCGGATATAATCAGAAAAATATTTATCGCTTGTGCTAAAATCTGTATTTACTTCTGGACGTTGAGCTGCAGTTTCGATCAAGTCTAAACGCTCTTTGCAACTATCAATGGCATTATTTACCTTGCATAGCTGCTCAATTGTTGCAGAATCAGCATGCCCTTTGCTTTCAATTTCTTTTAGTTTGCGATCATTTATTAATTTAAATTGCTCCCATGATGAAGCGAGTTCATTAATACGGTGAGCGATATCGGTAAGTGACATAATAGCCTCCTTTGAAAATAAAATGAAAATGGAAATAAGGTAATAGGAATGGCATCCATAGATGTTTCCCACAGTTGTACGAATATTGCAATATGGTACATAGTAAACGATGTCATTCCAGTGCTCCCTTTCTTGTCATCCCAGTGCTTGACACTGGGATCCAGCTTCTATGCAACTTAATTAAAAACGTTTGTTTTAGCGTAAGACAACTACCTTTAGCTCATCAGCTCAGTTATAAGCAAAATTTCTGGATTCCAGACTGGAATGACATCATCTGTTGTGCAATTTACCTTTAAAAATGAATGTTCGTACAGTTATGTGCTTGGCACTGAAATGGCATCATTTTTTATCTGTTGAACCGGAAAATAGCGTGGCACTTTGTGCCACACTTAGTACTGTAAGCTTAATCCAGTAATTAAATTAAGCGAGATAAAACGAAAGGTAATGGCACTATATAACGTTTGTTTTTTTGTGTCAAGCACTTTTTTTTATCTACTTCAATTAGATAAGGGATTTCAGTATTAATTCTGCACTACTTGCAGTTTTTGTAATGGGTCTGCCAATGACGATATAATCAGCTCCTGAATTTATTGCTTCTTTTGGTGTTGCTGTTCTTTTTTGGTCGTCATGACCTGGATCTATACGAATTCCTGGAGTAATAATTTTAAAGTCTTCACCGCATTCTCGGCGCACTTCCTGAGCTTCCAATGCAGAACAGACTATTCCATAGAGTCCAATCTTTTTTGCAAGCTTTGCAAGCAAAATTACCTGTGATTTTACCTCTCTTGCTACTCCAAGCTCGTTTAAATCCTCATTGTTCATACTAGTTAGCACTGTCACTCCAATCAGCTTTATTTTTGTGCCTTGCACTACACTTAGTGCTTCTTCAAGCATTTTTGTCCCACCGCTGATGTGCAGAGTTAACATTTCAACGTTCAGAACTTTTATTACTTCAACTGTTTTAGCTACAGTGTTTGGAATGTCATGCAATTTCAGATCTAAAAAAATTGGTACATTGCATTTTGCAACTTCTTGCACTCCAGAAAGACCTTGAGCAGCAAAAAATTCTAATCCCAGCTTTACCATGCCAACTTTACCACACAGAGCATTAGCTAGAGAAATAGCCTCATTTAAGTCTTGTGTATCCAGTGCACATATTATTGGGTTCATTATCTTGCATGATTTATTTTATAATAAGACTAATTGTTGTATTGTCAAGTTCTACATTCCGAAATTGACTGCGTTTACAACGTTCTGTCCACGGTAAATCTGGCAATTTGATCGGGGTGGATGAGCGACTGTTACATCCAGAATCTCCCGGTGAAAAATCAAACATCTCCTCTGATGGTGATTCACATCTAGAATCTTCACCTGGCATGAATTGCATAATTTCCTTCAATATAAACTTTATTTTCTGAGTCTCCTGTAATATTATTTTTCTACTATGATCTCCGATCGCTTCATTATTGTTTACCAATTTTTCTACCTCGTCTACCACAGGTTCTAACATTTCCAGTAAATAACCCTTTTTCTCTTCTGCATTTCTCAACAAACCTCCTTCAAGTTGTTCTATTTGAGTGTCTTGCTTCAAAAGTAAATTTTTTAAACTTTTCACCTCATTGTTACAATCTTTTCTTATTCCGTCTAACTCAAAAGACTGATTTTCAATTAAACCATTTGCTTTATCTAACTCTTCAAATTTCTCTTTTAATTCTTTAGATAAGTTTTTATTTTTCTGATTAATTTCTTTAAATCTACATTGTAACTCATCTAATTCTACATAAAGTTCTTCTTGTCTTTTATGTAATTCTTCTTTTTTTTCACATAATATATTTTTTTCTTTACATAATCTTTCTATTTCCTTATCTAATCTCTCTTTTTCTTTAGATAATTTTTCTATTTCTTTATGAATTTCTTTATTTTGTAATTCTTCATATTTATTATTGTCTATTTTCTCTTTCAATTCTGTTATGCGTTTTTCTTTTTCAGCTAGATTACCTTCTTTTTCTTGTAAATGTTCACACAAACGCGTGATTTCATAAAGTAATTCTTCTTCTTGCTTACCAAGCTCATCTTTTTCCTTCGTTATCTTTTCCAACTCGTCTGTTATTTCAAATATGTGATTCACTTTGGCTTTTAATCTTTTCTCTAAAGATTTTTTTTCTTCAAGAAGAGATTCTCTCTCAACTTCTGACTCATTTACTTTCTGATTCAATTTTAGAGTTATTTTATTCAATTGTTGTTTTGCATTATACAACTCGTTCATTTTATCTTCCAGTTCTTGCGTTCTGGCAATTAACTCCCGAGCTTTCTGGTTTAATCCTTGTTGTGTAACAGTTTGTTCTTCCTTTAACTGATCTATTTCCTTATTTAACCTATCAATTTTGCTTTCTAAATTCTGCTTTTCTCGAGTTAATTCATGTTTTAATTTTTCCACTTCTTTGTTTGCAGCTTCTTCAGCTTCTTTGCCTAGAGTTATTTTATTTTCTAACTCTTGCTCTTTTCGAGCGAATTTATTTCTCTCAATCTCTATCTTTTTATTATTACTAATTATTTTATATAAAAGTGCAAGCACCAAAACAGATAATGCAGCTAAAGCGAGAGTTAGAGGAAGAGGTACATTAGAAGTTACAATAAGCGCTAAAGATGTAAGTAACGTTAAGGAACTAGCTATAAAATAAAATGCATTAGCTTTTTTAAACAAATTATCCCTCTTTCACACACAAACCTTCGGCAGTCTTGTATATATTTATTAAAATTCTCTTATCTGTGGAGGGGAGTATTTATTTTTATCGTGCACCTACAATAAATTTCCCATTTTCAGTTGTAAGTCCTGCTTCTGCACTTTCATTCCACTCTATCGTTTCCGCATTGCACACTGCCTGCAAATCATCCTGTGCGGATTGATTCAATTTATCCTCTCGTAGATCTGCTTTTATCATCAACTTTTTTATCAGATGCTTAACTGATACATTATTATCTGCCTTTATCTTTCTGATAATATTTAATATCTGAATAACATTATCTCCCATTTCCTCTGAATATTTATCGTAGATAAGTTCTTCTTTGCTCGGCCAATTACTTTGATTGTGTACAGAATTATAACTATACAACTGGTGATATATCTCTTCTGTAATGTATGGCAAAAAAGGTGCAAATAACCGCAAAATAATATTCAGTACATATGCCAAGCTTTGTTTTGCACTTAAACTGCTTCCGTACGCACGTTTTTTTACTAACTCCAAGTAACTATCACAAAAATCCTTCCAAAAAAATTCTTCTACTGCACTCAAAGCTTCGCAGTATTCAAACTGTAATAGGTTATTCGTTGCTCTTTCTATAACTTTGTATAACTTAGACAATATCCACTTATCCATTGTCTCGTGAGCAGAATTTATGCTCATTACTTGATGCTTTTCCATGAACATGGAAACGAACTTGCTAGCGTTCCAAAGTTTTGTAACGAGGCGCTTGCCAATTTTGAATATATTTTCAGAGTAGACTGTATCAACTCCAAGCCTTGAGTTCGCTGCCCAATAGCGCACTACATCAGCTCCATAAGTTTCAAGTATTACATGAGGAGTGATGATGTTACCCTTTGATTTACTCATCTTTTTCTTATCATCTGCTAAACACCAACCGCTGATCATAATGTTTTTCCAAGGTAAAGAATCTGCATGATAATGTGCCTTTAAAATAGTATAAAAAGCCCAAGTTCTTATTATCTCATGGCTCTGGCTGCGCAGATCTGCAGGAAATGTCGTATTATAGCGATGATTTGGTAAGCTAAACTCACTATTTACTGCCAGTGCACTTAGTTGAGGAGTAATTGAACTTGTGGCCCAGGTATCCATTACATCTTGATCTGGGATAACCTCTTCTTTGCTATACCCTTTTGGCAAATCTTTGAGTGGATCAATAGGTAGGGCCTTTATCTCAGCTAGAATAATTTTACCTTCTTCACCCTTACGTTTGGAATACCACGCTGGAAATGGCACGCCAAAATAGCGCTGCCTTGAGATGCACCAGTCCCAATTTAGCCCTTCTATCCACACTTCCATACGTTTACGCATATTGCTTGGGTGCCAATTGCATTCTTTTACTTTATCTAATACTTGAGCTTTTTGCTCTAAGGTCTTGATAAACCATTGATAAGTAGGTAATATCTCAAGTGATGCACCAGATCTTTCTGCGCATTTGACAGAATGAGAAATGTTAGTGCTTTCTATCAAAAGTCCTCTTTGAGTTAGGATTTCGATTATCCGCTTTCTTGCTGCTGTAACTTTCAATCCATTTATTTCATTTAGTATATCGTCTGTCATCCGAGTAGCTGACACTGGGATCCATTCTTCTTTTTCCTGGATTCCAGTGTCAAGCACTGGAATGACATCATCTAGGTTCATCCTCCCATCCTGATCGATGATAATTTTCATCGGCAGATTATGCTTTTGCTGCCAATATATGTCGAGCTCATCACCAAACGTACAGCACATAACAAGCCCGGTGCCTTTATCTATTTTAACCTTATCATCAGCTATTATTGGAACTTTTTCCTTTGTTATTGGCACCACGGCTGTTTTTCCGATCAGATGAGTGTAGCGCGCATCCTCTGGATGGCAAAAAACTGCAACGCATGCGGGAAGTAACTCAGGTCGCGTAGTTGCAATATTGATCTGCTCATTGTCTTCAGTAGAGAAAACTATCGTGTTTAAGGATGACTCAAAAACTTTATCTTCTATTTCTGCTTGCGCAATTGCGGTTTTATCAACCGGGTCCCAAAGGATAGGTTGCATCTTTCTATATGCATATCCCTTATTATATAGATCGATGAATGACATCTGTGAAAGCGTCACAGTTTCCTTGCTGATCGTGTGGTATTCCAAATCCCAGTCATAACTAATGCCGACCGATTTAAATAATTCTTTGAATTCTTGCTTTGATTTTTCAATAACCTCATGGCACATCTCTATAAATTTTTCTCTGCCAACCTCTTTTGCACGGGTTTTATAGGTTTGTTCAACCAATCTTTCAGTGGGAAGCCCGTTATCATCAAACCCAATTGGGTAAAACACATCTTTTCCCAGCATGCGCTGAAACCTTGCAATAAAGTCTGTATGGCAATAGCTGAATATATGGCCAATATGGAGTTTTCCCGATATTGTCGGTGGAGGCGTGTCTATAGTGAAAGTGTTATCCTTTTCACCATTCCATTTATAAACTTTACTGCCTTCCCATAATATGTTGCATTTGTCTTCAACTTCTTTAAAGCCGTATTTTTCTTTTAACATAAATATTTCTCAATTTTAAACCTTAAGCTAGCAACGTCATACCGCCGCGGTATCTCTAGATCCCGCTAACAAGCAGCGGAATGACGATGATCGGTAAACCTAAATTACTTTAGCTATAGCACAATTAAGCAAATACGGCTACGCCAAAATTTTACAAAAATAACACACTATGGAAAATATTACTTGACGTTAAGTTTTAAAGGCATCATACTACCTAAATATTATTTATATTGAGGTTTAATATGCTTAGTTTAAATGATTTGAACATTATCGCTAATGCCTTAGATGATGGTTCTAATCTCAACAAAGATGCAAAACAAAAACTAAAGGCTTTTGTAAAAGAAATATTAGAAGTAAGAGATGAGCAAAAAATAGGAGACAAAGTAGATGAAATAAGAAACACAGTAATAGGTGAACTAAAGCAAGACCCAACACTAAGGGATGAACTAAAAGCTGATCAAGCAACAATAACGGCTGTAAAAGATGAACTGAAAACTGANNNNNNNNNNNNNNNNNNNNNNNNNNNNNNNNNNNNNNNNNNNNNNNNNNNNNNNNNNNNNNNNNNNNNNNNNNNNNNNNNNNNNNNNNNNNNNNNNNNNCTGATCAAGCAACAATAACGGCTGCAAAAGATGAACTGAAAACTGAAGAGCTAAAAACTGAAGCTAAAAATGAACTAAAAGCTGATCAAGCAACAATAACGGCTGCAAAAGATGAACTGAAAGCTCAAGATGATTTCAAAAATAAAGCTAAAGGTGAACTATCAGATGAAATAAAACAAAAAGTAAGCAAGCTTGAGCAGTTAGAGGCAGGCTTAAGCGCTAAAAATACCGAAGTTAAAAGCTTAAATGAGCAATTAAACACTAAAAATCAGGAAACAGAACAACTAAATACTGAAGTTGAAAGCCTAAAGAAAGACTTACAAGCTCGAAATGCTCGAGTTCTTCAGTTAGAGAAGGAAAATAAAGAATTAGAAGCTAAAAACAAAACAACTGAGCAACCAAAACAAGGCAATGGGGCGAAGTATACCGCTACTGTTGGTATGGGTCTTGCTGCTGGACTGATAGCATTTACTGCACTTGAACGTACAGTTAAGTTAGAGATGTTAGTAATGATTGGTATAGCAGTGGCATCTGCTCTTGTAGCCGGTGGTATTACATATGCAGTATTACCTAGTACTCAGGTGGATGGAGTGAAAGCACAAGAAGCAAGTGGGGATAAGAAAAGCAAGTAATAAGGGTTGAGCTATAGTATCAAGTTAAGCTTAAAATATGGTTGAATAGTTGTGTGTATAATTATTAATCTTTTCTAAGCATTTTTACTATGGCTCTTTCTAAATTTCTCGATCCCAAGGATGATGCTGCACTCTGACGTATCTTTGGCACTGAAAAGAATAAAGATATTCTCATTCACTTTCTCAATGATATATTGGACTTCACTGGCAAAGATGAAATAGAAGAAATAGAATTTTTCAGCACTATCATGGATGCTGAAATTGCCTCTGATAGACAAAGTATAGTTGATGTTCTTTGCAGGGATTCTAGTGGGTCCAGATATATCATTGAGATGGTGCGACCTGAAAGTCTTCGGTCATATTGTTTGAAGGGAGCTTCAGAAAGAAACTGAAAGAGTTCTAAAACTTATTAAACCAGATGTCACCTAACCCACTGTTGTATGACAAAAGGAACAGAGACACTAATGAGTAATAGAAAGTCCTGCAAGAAGTCATTAATTGCAAAAATTTAATATAAGTGGTAAAGTAGAACCACTGAATAAAAAACATATGTTAATTAATACAACGTCGGAGCTGGAGGACATATGTGAGGGGTTGATAGCAAAAAAGCCAAAATTTATAGCAGTTGACACGGAGTTCATTAGAAATAATTTAATCTACTACCCAAAATTATCGTTAATTCAAATTTCTTACGGAGAGAAGAGTTTTATTGTAGACGCATTAGTGCCAGAAATTGATTTATCATTCATTAAGAAAATAATGCTAAATCAGGGGATAACCAAAGTGTTTCATAGCTGCCGGCAGGATATAGAATCCTTACTCACTGTGTTTAAATGTATTCCCACTCCCATTTTTGATACCCAAGTTGCTGCTATGTTTTGTCATTATTATCATGACTTTATTGGTTACTCAAAAGTAGTGGAGCAATATCAAGGAATAGCACTGGATAAAATTAAAGCTAAAAATTCAGATTGGTTAAGGCGTCCGTTGTCCGAAGATCAGTTAGATTATGCAGTAAACGACGTGGTACACCTATATGACCTATACCAAATATTGTGCAATAAACTTGAAGAAAATAATAGGATGGGTTGGTTTCAAGAAGAGATGGAATCAATAGTTGATATAAATAAGTATTTACATAGCCCAAAAGATGCATGGAAGAGGATTAAATTTAATTATGAAGTAAATCCAAGATTGATACTAACTGTTAAAGCAGTTAGTGAGTGGCAAGAAACCTTAGCACAGCGCTATAATATGAACCGTAATAAAATAATCAATAATGCTGTAATAGCTGATTTTATTGAAAAAAATGTAGAGCATGTTGATGAGATTTTAGATGATCTCAAGAGGAATACAAAAAATATAAAAGATGCGGATTTACTAGAGTTTGTGAATATTTTTAATGAAAATGAGAGAAATTGGATGCAGCAAAACAACACCTTATCGAGTAATTATGACAAATCTGTACTTGATATACTCTCAATTATTTTAGATAGTAAATGTAAAGAAAGTAACATATCAAGGAAATTAGTTTCTTCAAAAGATGAGTTAACCGGGTCAATATCTGGGCAGATAGATAAACTATTCAAGGGATGGAGATACGATTTTTTTGGCAGGTCAGTTGAATCATTTTTGAACACAAGCTCAAAATTTGAGATTTCAGCAGTGAAATCCGCAAATAATATAACCAAAATTCAGAGTAATTTAGTGGAGAATAACTGTTGCTAAAGTAACTTAGATTTATCGACAATCGTCATCCCGCTACGTGTTAGTGGCTAAGAGATACCGCGGCGGTATGACGGTTAAGTAGGGTGTCATCCCAGTGCCTTGACTACTTCGATCCAGGAAAATTGGTTGTGCACTATACAACATAAAAGCTAGATTCCAGACTGGAATAACACCACCTACAAATTGCAATGTTCGTATAGTTATGTGCTTGACACTGAGATCTAGAAAATCTAGTTAATATATATAGAGAAACCTTAGCTATAGTTTCAAAAGAAGTCGAATGTATTTTGTTATATGATTATAAGTCTAACAGGCGGAATTGGGGTAGGAAAGAGCTTTGTAGCTAATTGCTTTCAAGAGTTTGGTGCTGTTGTATTTGATGCTGATTCTGTTGTACACCAACTTTATAAAGTGGATAAAAGCATAATAAGTTATGCAGAGAAAAATTTTCCTGGAGTGGTAGTAAATGGTGAAATAGATAGAACAGTACTGTCTAAATATTTCTTAGCCTACGATGAAAATTGGAAACAATTTCAATCTTTGGTTCACTCTGCTGTGCTGCGTGAATTAGAATTTTTTATTGCCAAGGAAAAAAAGATCGATAGAAAACTTTTAGTTTTAGATGTGCCACTTCTATTAGAAACAAAATTTTATTTATATTGCGACCTTATTGTTTTTGTTCATGCAGATAGCGTTGTGCAAGCTCAAAGACTTAACGAACGCAACATAGATAAAGAAAAGCTTAATCTAATCTCCGATGTTCAGTTATCTATTGAGGAGAAAAGGAAGATGAGTGACTTTATTATCGATACCAGTGTAAGCAAAGAGTATGTTTTTTCTCAAGTAAAAGATATAGTGGATTCATTAAACCTAAACACGTAGCTCTACGTCATACCGCCGCGGTATCTCTAGATCCCGCTAACAAGCAGCGGGATGACGGTTGTCAGGATCCCAGCAGCCTCCCTCCCCTGTCATCCAAGTAGCCCCCTATGGTGTCATCCAAGTAGCCCAGACTACTTGGATCCAGGAAAATTGATTGTGCACTATAGCAACATTTTTGATCAAAAACTGGATTCCAGTGTCAAGCACTGGAATGACACCCTTCCGATGGGAACTGCTCTCAAACTACAACAGCATGAGTAGCTACAGAAGCTTTAATGATACAAGAAAAAATAAACAGCTATCATTTTTTTAGTAATTAAGTAAAATAGAGTGAAAGATTGCGAGGAAGTTTTGAAAAATAAGATAAAAAAGATAGTAATTTCAGGAAAGGAAGTGTGGCCAATCATCGAAGGTGGTAAAGGCATTGCAGTTAGTGATGGGAGATCAAGCGGAGCATTTGCTGCAGCAGATGCTGTGGGTACATTTTCTGGTGCAAATGCTAAGCTTATTGATGATAATGGCGAGTTAGTGCCACTAATTTATAAAGGCAAAACAAGAAATGAAAAGCATAGTGAATTGATTGAGTATAGTATTGAAGCTGGAATTAGTCAGGCAAGAATAGCAAATGAAATATCAAAAGGTCATGGAAGAATACACATGAATGTACTTTGGGAGATGGGAGCAGCAGAACGCGTACTTCATGGCATATTAGAAGGAGCGAAAGGTTTGATTCATGGTATTACCTGCGGTGCTGGTATGCCTTATAGGCTTGGAGAAATTGCAGCTAAATATCAGGTTTATTATTACCCTATTATCTCATCGGTGCGTGCTTTTAAAGCATTATGGAAGCGTACTTACCAAAGAATATCTTCCTATTTGCTTGGTGGAGTAGTGTATGAAGATCCATGGCTTGCTGGAGGGCACAATGGACTGAGTAACAGTGAAGACCCAGAGCTACCACAGGCTCCATTTGAAAGAGTTGCAGAGCTTAGATCTTTCATGAACGAGATCGGTCTTTCAGAAACACCAATTGTTATGGCAGGAGGAGTGTGGCATTTGAAAGATTGGGAACATTGGTTTGACAATCTGCAAATTGGACCAATAGCTTTTCAGTTTGGCACTCGTCCACTTTTGACGAAAGAAAGCCCAATTTCTGCAGAGTGGAAAAAGAAGCTACTCACTTTAGAAGAAGGTGATGTATTTTTAAATAAATTCAGTCCAACAGGGTTTTACTCATCTGCGGTGAGGAATAATTTTATACGTGAGTTACAGGAACGAAAATTACATCAAGTAAATTTTTCAGAAAATGCCAGCGAAGAATCCAATAGTGAATTTGCAATGGGTAGCAGAGGTAGGAAGATCTACCTTACTGCAAAAGACAAAGAACTGGCAAATACATGGACTAAAGCAGGGTACACAGAAGCAATGAAAACCCCAGATTCAACTGTTATTTTTGTGACGCCAGATAAATTTAAACAAATAAGAGAAGATCAAATCAATTGTATGGGATGTTTGAGCCATTGTTTGTTTAGCAATTGGAAAGATCATGGTGACCATTCAACAGGACGAAAGCCAGATCCGCGTAGTTTTTGCATACAAAAAACACTGCAAAACGTTATACACGATGGTGATATTGAGAACGAACTCATGTTTTCCGGGCACAATGTGTACAAATTTAAGCAAGATCCATTTTATGAGAATGGCTACGTACCGACAGTAAAAGAGCTGGTGGAAAGGATATTGACCGGATTATGATTAATTTGACAAGAAGACGTTACTTTGTTATAATAAGTATTTGTTAATTTAATCTTAATTTAGAGGGAATATCTACGCCAGCGAATGATAATGTTTTAAAAAGGTATGCGCTAGCCTATATAAAGAAATCAGGTGGTAACAGAAATGTTAAAGAGTTTTTGCAATTTTGTAATACGCAAAATATTATAGACTGGAATGACGGGGATTTTAAAAATGTGTATGGAGGTTTTATAGGTCAAATTCCAACTAATAGATCCAATACAGGAAGCAGAAATGATCAACATAACGCAGGGGATAACAGGCAACCTACAGGCCCTCAGGTTACACACGTACATGTACACAATGATAGAGGTTTAGACTTTTGGGATTGTTTACTATTACAATGCTGGATTAATTCTTTATTCGGTGGGCGTGGTCACACTACGGTTAATAATATAACGAATATTAACAATGGTAATACCTCTCATCAAAGCAGAAAAGAGAATAAAAAAGAATCAGAAGATAGTAGGAAGTTATTAGCTTTAGGTATAGCACTTGTTGTTGTGTGTGTTGCTTTCCATGTTGGTATGTGCTTTTGGTACAATAGCAGCAAAAAAGCGGCTAGAAAAGAAGAAAAAATAGATTACCTTGATAATAAACTTAAAACGTTCAGGAATATAGAATTTGCGGTTGGCACTATTTCTTTGGCAGCTTTGATAGCTTGTGCTGTCTACCCAGTCTTACCGGTGTGGGGTTTAGTTATCCTTGGTGTTAACTCTCTCGTATGTTTTGCCGGTGGTTTAGCTTTTCATATGAAGCACGAGAAAGAATCAGATAATATTGAAAAGGTTGAAGAAGCGGTAAAAGGCTATAACACATCTCCTCCTCCTTACTCTCCTCCAAGTGCTCCTCCTTATAGTGGATTTAGTGATTCTAATGCAACAGGGCGAAAATTTGGAAATTGTGTAGCCGAACACAAGCTTACGTCATACCGCCACGGTATCTCCGCTAACAAGCAGCGGGATGACGAGCTTATGTCAGTTAATTCTTGTCTGTCAGATCAAGTCTAAACTATTATACTTTAGCTATATTATGTTATTGTCTACTTGATTATCCAGTGATTCTAACATAACTGGCTGGTCAGATTCAGATGATGATTGTATTGGCTCATCAGACCCAAACAACCATGAAAAAAAGCTACAAAAAAATGATCCTATTAAAGAAAAAGGTTTAATCAGTATACCAAACAAACTACCAAAAAAAGAGCTCGGCTGTTCTTCTGTTTGTACAGGTTCTGTGGAAACAGGCTGTGCAGGTTCTTTGGAAACAGGCTGTGCAGGTTCTTTGGAAACAGGCTGTGCAGGTTCTTTGGGAGCAACAGGCTGTGCAGGTTCTTTGGGAGCAACATCTTCTTCCTCCTTCTCCTTTTGAACCCCTTCACTATCCTTCAGTGATTCATCCACTGGATTAGATTTTTCTGCGTTTTGCAATAGAGTTTTTATTTTGTCATCAGTGGCTAAATCTAAGGGAGTCTCTCCTTTGTCATTTTGTGCATTAACATTTGCCCCTTTCCCTAATAGATCTTGTACTGCTTCCAAGTTGCCAAGCTTAGCAACCAGATGTAAAGAATTCTTGCTATGTTCAGTTTCTATTTCTTGGTATCTACTCAACACGTCGCGTTCTCGACTAGGGTCGAAAGTATGCAAATCTGCTCCATTATCTAATAGAACTTCTGCTGTAGTAGAGTGATTATTTTTAACAGCCCAATATAAAGAATTATTTAGATTTGTATCTAATGCATTAACATCTGCTCCTTCTCTTATTAGACTTTTTACCTTATCAATTTCACCTTTTTTAACAGCCTCAAGTAAAGCAGTATCTATTAATAGAGTTCGTATGTCCCCGTTAGGGGCTAAATTGAGAGGAGTCTGCTCATCATTATCTTTTGCATTAACATTTGCTCCTTTATTCAATAGAGCTTTTACCACCTCCTCATGGCCATTTTTAGCAGCTAAGTGTAGAGGAGTCTGTCCATTTTGATCTGTTGCATTAACACTTGCTCCTTCATTTATTAGACTGTTTACTTTTTGAATATTACCGCTTTTAGCAACCTCAAGTAATTCAGCTGTGTTTTGTAATAGAGTTTGTATGTCTTGATTAGTGGCTAAATCTAAAGGAGTCTCTCCTTTATCATCCTCTGCATTAACATTTGCCCCTTTATCCAATAGAGCTTCTACTACCTCTTTGTTGTTATTTTGAGCAGCCAAATGTAGAGGAGTCTTTTTTCCATATTGACCTCCTATATTAACATTAATTCCATCTTTTCCCAATAGGGCTTTTACTACCTCTTTATGGCCCTTTACAACGGCCCAATGTAAAGGAGTCCATTTTCCAAGTTCATCTTTTATATTAACATTGATTCCTTCTGCTCCCAGTAGAGCGTTCAATACATTGATATCTATGTTGTCCTTTTTAAGAACAGAATGTAAAGGAGTATCTTTCTTCTTATCTGCTAAATTAACATCGATTCCTTCTTTTCCCAATAGGGCTTCTACTGCCTCTTTATGNNNNNNNNNNCTAAATTAACATCGATTCCTTCTTTTCCCAATAGGGCTTCTACTGCCTCTTTATGGCCCTTTACAGCAGCCAAATGCAAAGGAGTGTTGTTAAGTCCATCTTGTGCATTAACATCGATTCCTTCTGCTCCCAGTAGAGCGTTCAATACATTGATATCTATGTTGTCCTTTTTAAGAACAGAATGTAAAGGAGTATCTTTCTTCTTATCTGCTAAATTAACATCGATTCCTTCTTTTCCCAATAGGGCTTCTACTGCCTCTTTATGACCCTTTACAGCAGCCCAATGTAGAGGAGTCTTTCCATTTTGATCTGTTGCATTAACATTTGCTCCTTCATTTATTAGACTGTTTACTTTTTGAATATCACCGCTTTTAGCAACCTTAAGTAATTCAGCTGTGTTTTGTAATAGAGTTTTTATTTTTTCGTTAGTAGTTAAATCGAAAGGAGTCTCTTCTTTATTATCTGTTGCATTAACATTTGCTCCTTTATTCAATAGAGCTTTTACCACCTCCTCATGGCCATTTTCAGCAGCAAAGTGTAAAGGAGTTTTTTCATCATCATCCTCTGCATTAACATTGGCTTCTTCACTTATTAGACGTCTTACTTCATTAATATCACCTTTTTTAACAGCCTGAAATAATTTAGCATTTATATCTCTGTTTGAATTGCTCATCCCACACCTCCTGTAAAATTATATTATCACGGCAAAGTCGTTAATAATTCATGAGCTCTATGTTCCTGGATCACGTAAATAATGGCTATTCCCCATGTTTTCAGTATATTTGAGCCGGCTGTACATAAGAATTGCAATTGTAGAGCATGCTATTGTTAATAGTAAATTTGGTAAAATACCATAGCGAAAAAATTTTCCTACTATATATATTCCAATAGCCCCAAACATCATATTGCAGAATGAGAGGACTGCACTACCAAGCCCTATACCTTTGATCGTTTCTAAAGCAGAAGTTACGTTATTGCTTATTATTAATGCAAGTCCGATATTGGCTGGAATCCAGACGACTTGAAGAATGAATATATTCAACTTGTCCGCGAAATAAAAATATACCAATAAACTATCGGATATTATCGGTAACACCAAACCTATTATTAGCATTTTGCTCACCCCTATTTTCGGCACATATCTCCTATTAATTAAAGTTCCAATTATGTAAAATATGACTATGATCGATATGAGGTAGCCAAAATACTGTACTTCAATGCCCATCGATTCAAATATGAAAGGGTAGTTAGCAATGTATGCCCAAAGCCACATGAAAGTTAATCCATGAATGGCTGAAAACCCAAGGAAACGATAATTTCTAAATATTGATATATATTGCTTGAAGATATTAGTAGTTATGTTAGTTATACTGGTTTCATTTTTACTTACAGTGAGTGTTTCTTGTAACTTAAAGTAAATAAAAATAAGCATAGCAATTGCCGCAAGTGATATAATAAGAAACAAAAATTTCCAACTGTATCCATGTGAAATTATATAACTGCCTATTACTGGAGCTATTCCAGGTGAAAGTGCTACTACCATATTTAACTTTGAGATTACTCTCGAGTATTCACTACCTGAGTACATATCCCTGATTGCTGCATACCCAACAACACCTGCAACACCAGCCCCTGCTCCTTGTATGAAGCGAATTAGTATCAAGAGCGCAATACTGTCGGCTATATAACACATGACACTTGCCAAAGTAAAAATTGTCATACCAATCAGCATCATTGGACGCCTACCATAATGGTCTGACAATGGACCATAAATTAAGCCAGATACCGCAAATCCAACTAGATTTAAGCTAATTGTAAGCTGCACTACACTGCCTTCTACTTTAAAATAATTGGCAATGCTTGGTAGTGCAACTGAGTATAGGTCAGTTGCCATATCGACAATTGCTACAGACAATATCATAATAAGAGAGATGATATTTTGCGAAAGAGCTGTTTTCACTTAATGATTTATTGGTAAATACGCTTAATTATAGTGTATTTTTTTCATTAGTATATTAATTTAACTACTGAAATTAAGAGCAGCTATTCGAGAAAAGGAGTTTACTCAGTATTGGGCTTCAAAACCATATATGTAGCTCCACCAATTGCTAACGCAGGTATTGTAATTGCAGCAACTGCTCCCACTATAGGCAGAAATCCAACTGTAAATACTGTTGCAAAGAGCGTTGCCGCTACAGTTGCACCAAGTGCTGCTGTTGATCCACCACTAACAATACCCCACTTGGTCGCATCATATCCTTGCTGTTTTATTTCTGCAACCCTAAAAATCTGTACCAAATTTTCGTCTGTAGCTAACTCTCTTGGAGTTTTACCATTAATATCCTTCGATAAAGGATTTTTCCCTTTTTCCAGTAAAGATTCTACTACTTCTGTACAGTCGTAAATAGCAGCTAGGTGTAAGGAAGTACTACCTTTTAGTAACTTGTGCGTCTTGCTTTCTACTACACATCTCACTAAACGCTCTACGACTTCTTTCATTTTTGGCTCTTCTTCCATTAGGCACTTAACTATTTTTGTGTGATTGTTATAGAAAGCAGTACTTAAAGGAGTATCTCCATCCTTATTCATTGAACTCAAATCTGATCCTTTTTCCATCAGAAGTTTTACTATGTCTGTATGACCATTGGAAGCAGCCAAATGTAGGAGGGTATCTCCGTTCTTATTTACTGCACTCAGATCTGATCCTTTTTCCATCAGAAATTTTACTATGTCTATATGACCATTGGAAGCAGCTAAGTGCAGGGAAGTATTTCCTTCTTTATTTACTACACTAAGGTCTGATCCTTTTTCCATTAGAAGTTTTACTATGTCTGTATGACCATTGGAAGCAGCTAAGTGCAGGGGAGTATTTTTGTTTTGATCTTTTATATCAATATTTGCTCCTTCCTCTAACAGCAATTTTGTAACATTTGTATCTCCAAAATTCGCAGCAAAATGTAATAACATAAATTCTTTTGAGCTGTCTTTAAAAACATAATTCACATCAAACCCGCATTTTTTCCACTGATCATATTCATGCATCACGTGTTTTATACTATGACGTTCCTGCTCTAATTTTTTGAGCTCATTCTCATATTTCTTGAATTCTATATCAAATTTTGCTTCATTATATTTTAGACTATCACTATATTGCCTATATTCCCAATCGTAATCGGGTGTATTATATTCCAGTTTACCGTTATTAACATTATTACACAGTTCCTGTAATAACTCATTATCGGACTTGTGTTTTAGCAAATTTATCTTTCTGTTATAATCTTTATTCAATAACTGTATCTCTCTATTGTGATCGTAATTCAGCAGCTGCATTTTGTGGCAAATAGATTGATGGCATTCATTGATTTCATTTAACCTTCTTGTGTTATATTCTTGTAATTCATCTGCTATCGTTATAGCTACATCTTTACTATATATACTTGAATTACGCTCTATCTCCTGTAATATCGTTTCAAATTCGTTTTCTATAAAGCTTACCATATTATACCTCGAAATAAAAAAATATATTAAAATTGTACATATATTTAACGAAAATGTAATAATTTTAATATCGAACAATAAAGTCAGTGGATTATGAATCTCTCTAAAAAAATCTTTTTGCTTTATTTTCTTAGAAAATGAGTGAAGATATCAGCTACATGTTTTTAGTAAAGCTATAAAAGCAGGAATTTCAATATCTTATCTTGGATTATTCATTTTAAGCTTTAAGTCTTCAACAGAAGATACATTTGCCTCACTTACTACCTTTAGTGGATCACCTAAGCTATGTTCCACTTTTGCTCTTTCCAGCTTGTTGTCTATCTGTTTATGGTATAAATCTTCTCCTCTTGTCCAAGATAGGTCTCCAGACACTGTCTCAGCATAGTTACCATTGTTCTTTCCAAAAGCAACTAGCTCCCATTGGTTTTTTTCTCCATTAACTGGGTTACTACGGGCCATATTTATAGTATGAAGCAGGGCTGGATTTAAACCTGCTTCATCCACTATATTCGAATTATATAGAGCTTCTATTCCACCATTGCTTAAAATTTCAAGCTTCTCATTACATATTTTTTTGTGATTTATAAATTGTCTCTGAAGCCTTTCTATTCTATCTGTGTATCCTAGTTCTTTCAAGGTGCTAAACACAGGTGTTGAAACAACAACACTTTCTGCTTTCTCATCTTGCACATATTTTACAGCCTTATTATAAATTTCTTTTTGGCTTAATAATTTATCTTTATACTCATATAAAATATTAATTGCTACACTTGGATTACTTATCGCAATGAGATCATTGTTTTGGGTTACCATAGTAAGTATGCGGAATGATCCTAACAATATTCCTTTAGGAATCGTTATATCTTTTCCTATATGGTCTTTAATATTATTCAAAGCATCAAAGTCTATATATATTGCACCTTTCTGTCCTGTCATTTTTTCTGAAAGAGCAAGAGCAATTAACCTAAAGGTATCTATTTCAATAGCAAAATATGTTCTTTGTTCATCTGTCATATCATACATATTTTTAAAGAAATCCTTAATACTGATATCCTTGCCATCTATCTTCCACCTTTGATCTATTTCGCTCCAGTCATACTGGTGTAAGTCTACAACGTGTACTCCTTGAATTTCTTTCAGTTCACGTTTTAAATCATCTATCTGATTCTGCTCAAATCCCGGGCCATTTATAACCAAATACATGTCCCTCTCCTCTTTATTTTTTAACTTATGGTTTTTTATTATATCCAAGTAATTAAGAGCACTATTCTTACCATCTGGCAAAGATGCACCACGTACTCTTGGCACCCACGTTAGTATTATTGGTGCTTCATTTGATAATTCTTTAGTCATTACTTTCCTCACAAATATTAGTTAATATGATGTTTCATTCTGAAATAAATGTCAATAGATGTACTACAACCTTGTGAGCAGAAGATTAAACTAATAACTTACAAAGTTCTATGCTCTTGTAAATGAGCTATAACATTTTTGTTTCCGTGTTATCTAATGAATCACCATAAGTCACTGCTTTTAGGTAAAACTTTTTCCCCATTTGCACTTCGAAAGATATTATTGAATCATCAAGTAGAACAAATTTTTCACCTGTGGCATGATCATATTCTTTAGTATCTTCTTGTCCTCTGATTAGGTTGCTAAGCTTATATTTATTTTTATCTATTAGTTCAGCACTATGGAATTTCACTATCTCTTTTCCGATTAATGCTGAATTTGAATCGATAATTCCTCGCAGCTTACCAAAACGCAACACTACTGTAATTCCCTCATTTGTTAATTCCATTACATATCCGTAAGTAGACTGCTTATTTGTGCTTGCGATAGGCTTATAATCCTTATCGTTGTACGAAATAAAGAGCGTTGCTCCCTTCCAATTCCTTTCCTCACCAATTAAAGTAAAGCTTGCAATATTACCTTTAACATGCGGTAAATCTATCATTTCTACGATGGTTTTGCTGATATGAGAAGGAGGGTATTCCTTCAGCATAAGAGACCTTGTTGAAGGAAAAGAAAGCTTATATATGGAGCTGTCATAACCAACACCACTTACTTGAATGGACATGCTTTCAAATTTTGTTTTTATAATTCTCACCGTATGTTTTTTCTCACTGTCTAAAATCGTTATTACATCACTTGGCACAAGCCATGCATATTTTATCGGTAGCTTGAAATTGTATATATTTCTCTCTTGCCACGAAGAATAAAGTAAAACCTCAGCGATATTTTGCGCCTCTCCCTCCTCCATAATGAGCGGTATTTCAACTGTTATAGCAGTGCCTTGCTTTGGCAACTCAGCATATTTAACATCAATTGGATAGCCAAAATTGCGGTTAAAGTAAACGATGTTAACTTTATTGTTTAAATCTAATTGACTGATATTAGCAAGTTTTGAATTGTTACTGAAAACCGTTTCACCAATTGGCATTACAGTTGTAACTCCCCTGCCCTTTTGGACAAATTTCAGTTTAGAGTCCTGTTCAACCACATCAAAAAAATAGCAACTTTGCAGCATTTTAATAATTGAACGTACGGGTTGCTGGTCGTTTATCACATACCCAGACAATAACCCTTTGACGTTGCTTGTATCAAACTGATCGCTTTTTAAACCTGTTTTTTGTAACAGATCCGATAAAACATCGGAAATATTAAGCTGTGAAAGCTTTCCCTGAATCCAATGTCCTGTCTGCCAATTATGGCAGTCAGTCCACATATCACACAAATTGGGGAAATAAGGAAATGGCCTTGCATCCCACGCCCAGAGAAACATTTTTTCTACCATTTCCGAGCTTTGCCACTTCTTTAGCGTTCCTTCAATTGCAATTTTTTGCGAAAGAAAGCTCACCTCTCCGTTTGAATATCGTGGATATTTGCTCTCTATGCTGCCTTTATCAACAAACACATTTGGCTCATTAGTGCAGCCGTTCATACTGGGAAATCCATACTCAGTAAACCATATTTTTTTCATTTTTGGTTGCCATTTCGTTTTGCTACCACCTGGATTTATGTGAGTTTCACTCCACCATTTTGCTATGTTTTTCCACGCATACCTGCTGTCGTTATACTTTACTCTTTCAGGCTCACCCTTTGAGTAATCATAGAAATAATCATACCCCACTCCACTGCTCCAACCACCCATTACATCTTCCGCAGAATAGCCAAAAGGAGGCTCTGGACCATCAGTCAGTGGAAAATAAGCATCTATGCCAACAACGTCGATGTACTCTGAAGACCACAGTTCATCCATATTATACCAACCATCATATGAATGATATTCGCTCCAATCAGCAGCGTAAGTTACCGTTACTTCTTTTCCAAGCTGAAGTTTTATTCGCTTTGCAAGCTTAACTAGCTCTATAACGGCAGGGTAATTACCTTGTTCATCTCTAATTTTGGTAAGCCGCACAAGTTCAGAACCGATGATAAACCCTTCCACTTTAGTTTGTTTGGCAATGCTTGCATAATGCTCTATAAATTTGTTATATTGATTCTCAAAAAAATCACTTATATCCCCAGGAGTCCCGCTCAATTTTCCTCGCCATTCTTTATTTTCTGTATCAAGCAAGGGCATTGGATAGAGCATCACCTTGTAGCCTCTGCTGCGTAACTCTTCTATATATCTTATCAACGCTGCATCACTAACTGTGCCACCATACCTTGGGTTTCCACTCGCATCTTTTGAAATTAGCTGAGCATTATCTCTGGTTACACCCCCTACTTGCCAATCATCAGGTAATATTGCGGAATCATCTTGAAATTCAACTGCAGGGTATATTTTACAATCTTTAATGTTCAGATCATTCACAAACCAATTGACTACTACCGATACCCACTCAACATTTGGTAAATCTCCCTTTAATTGATCCAAAGAAAGCACTGCATCGCTCTTTTTAGTGTGGTTGTTGTGATTTACCCTTTGCGCCAGTCCATACGGGATATATTGGTTGCTGTTTATTTTCTCTTGCGCGATTTTCTTCTGTATTTTTGTATCATATACAAACTCTCCTGAGCCTGGTATTATATTGATATTCCGAATATTTTCTGCTATTGAAAATCCACTGGGTTTTAATGCAGTTCGCACTTCAAATGTAAATATCGGGACGCGATTGTTATAGTCTGCTAAAGGAAAATTCTTGATAACTATGTAAGATATTCCCCTATAAGCTGGTACATTCTTCTCACCTTCAATTGATGATATGAATGGATCAGGATTTTGGTCTTCTCTGCCGCTGTAAAAAGTATAATCTATTTCATCAAAGCTAAGTGATGTTGTATCTGCCCAGATTCTGTTTAATTTTTCTACTTTCCCCTTGCAGATCGCAATTGCAAGCGTTGCGTAGTAATTATATGTAACGTTCATACCTCTTCCAATTTTGCTTTTGGTGGTTATCGCCTCTTCTTTTATTGGCTGTGACCAAATAATGTTCCCTGCAACACGAGCAGTGCCATAGATAATTGGGATCGTTCTGCCGTAGGTTGAGGTTTGAACTTGCAGATTTTTTAGCCTTGCCCCATGCGTTACTTTTTGCTCGGCATCAAGGCCAAACATTGCGCTATCTAGCTGCGCACCAAGAAGAGCACCGAGTTCTGAGCCGATAATCCGGCCAATTGGCCCAAAAATGCTGCCTGCTTGACCAAAAATTGATGATAAAATTATTGTGGACATGATAATCCTCCTTTTTATTTCTGGATTCCAGTGCCAAGCACTGGAATGATAATTAATTTGATAAGAAATTCAATAACTTGCAATGAATAATTGAAGTTTTTAATTAAGAAAAGCACATGATGTAGCTATAATTATTGTAAGCAACAATGAAAAAGTGCGGAAGTAAAAATTTGAGTTGACTTTACAATGTTAATCATTAGTATAATTTAATATTATAAAAATGGTATTGAAAATGCAATTTAAAATGTCGGAAGAGAATAGTAAAAGAGTCTTGTCTGGTACAAAGTTGATTGCTAATGTTGGCCAAAACTATCTTGCATCACTGAATAATAGCACTAAACCAACTAGCTCTGGAAAAAAGTTAATCAACGCTTTTTTACTTGTCCCAATCATCATACCCACTGCTATAACAGCATCACTGATTAGTTGTACTTACTTCTTTTTGAATGCTGTAAGTGCTCAAAAAGATGATTCTAAATTATCTAAAGTAATAAAGTTTATAGTTAGATCTCTAATCTATATAGCTGCTGCTGTGGTTTTAATTCCGTGCATTATATTAAATCTAATAATTTCACTGATACCTGGTCTTATTTTTTATTACATTAATAAAGACATGTTTAGTCAAAAAGACATAGAAAATAGTCAAGGTCAAACAGTAAATAAAGTTGAGATAAGTAATGATAAAGAATACAATGAGCGCGTTAAAGAAGAAGTTAATAAGTTAGGGCAACAGGATAATATGGAGCGAAATCAATTGAATGCTGATTTACACCAACCACTAATGAGAAGTGGACTACATAATCAACCAAATATAGAGATAATATCTCGAGTTGTAGAAGGTGAACAAACCGTAAATGAGACTTTTATAGCAAAGAATATAAATAATGATGGTATACGAGATGGTGAAGTGATGATGCGAACAGTTGGAAATGATCGTAACTTCACTGTTTGTAGTGTTGTTACTGGAGATGCTACTAACCGACAAGAAAGCTTTGCTACTGCTATGAAGCTGTCCTGTCAAATTGTTGAAAATGGTGTAGATTTCCAACTTGGCTGCAGTGTGCGCACAGGAGATGACAAATGGCAGGCAATTGAACATCTTAGACAAAGTGAATCAGCGCGAACTTTGCTATCTGGCAATGGTGGAATATTGTCTATAGAGCAGTCTGGTAGCTCACAACGAAAGTAGTAATCACTTCACCAGCGGCAAAGTGATACCATGCTGATTCATATATTTTCCTTTCATATCATCATATGATTTCTCGCATTCACTTTCGCCGCTTAAAAATACGAATTGGCATGCGCCTTCATTAGCGTAAATTTTCGCAGGAAGCGGAGTGGTGTTTGAGAATTCGAGTGTGACATGACCTTCCCATCCAGGTTCTAAGGGAGTAACGTTTACTATAATTCCACATCTTGCGTAAGTTGATTTACCAACACAAATGACCAGTACATTTCTTGGTATACGAAAATATTCCACTGTGCTTGCAAGCACAAAGCTGTTTGGTGGAATTATGCATACGTCTGTTTCTTTATCTATAAAACTATTCTCAGAGAAATTTTTAGGGTCCACGATGGCTGAATTAACGTTAGTAAAAATCTTAAATTTATTATCCACTCTTGCATCGTAACCATAAGACGATAGTCCGAAAGATATGACCCCCTTACTGCTTTTGTGATTCACAAAAGGCTCTATCATTCTAAAGTTTTCAGCTTTTTCTCTTATCCATTTATCTGGCATAACTGCCATAACTGTTCCTTGAAGTTATATAATACTTACAATAATATAAAATAAAATTTAAATGTAAACTGTAGCTTTTGTCATGCAATTAAAGCTTTTCAGTTTGATTTTTTATTACAATAATTAGATTTATGTTCTTAGCTAAAAACAATGTTTAGAAATTTTCTCCTGATTTTTGTATTCGTATTATTCACGCCGCTGTCAAATGCTGATGCCAGGAAATACATCAGAATTGTTGGATCTTCAACTGTTTTTCCTTTTATCTCGTTTATAGCCGAGGAGTTCAATCGTGTATTCCCTTTTAAGACTCCAATTGTGGAATCAATAGGAAGTGGATCAGGGTTCAAAATGTTTTGCTCAGGAATAGGGGAAGACACGCCAGACATCACCACTTCATCTCGCCCTATGAAGGAAGTAGAAAGAGAACTATGTAAAAGAAATAAAATTAATGAAGTGATAGAGATCATCATTGGCTATGATGGAATTGTCATTGCAAATTCAAATCAAAGCCATAGATTTGATTTCACAAAGAAGGACTTATTTGAAACTTTATCTGCATATTCTCAAGAAAATGATAAATTAGTAAAAAATAATAAGAAGTTTTGGTCTGATGTAAATCAAGCCTTACCAAAAACAGAAATTGAAATTTATGGTCCACATCAAAATACAGGCACATACGAAACTTTGGTTAATTCTATTATGCTTGATCAATATTCATGCATGAACTCAAGAATTTTCAAAGAGAATTACAAAGATCAGGAAGAAAGAAAGAAAGCATGTGGTAATATAAGGGATGACGGAAGGTATATAGAAGTTGGAATTAATGAAAACATAATAATACAAAAATTGAAAAGTAACAAGAATGCCTTAGGGATATTTAGTTTTAGCTTTTTAATGAGAAATCAAGATAAAATACAAGGGAGCACAATTGCAGGAATTGAGCCAACTTATGAAAATATATCATCAGGAAAATATATATTAGCAAGACCTCTATACCTTTACATAAAGAAAGAACACCTGGATACTGTTGATGGATTCAGAGAATTCATTAAAGAAATTATAGATTCGATCGGTATTGAAGGTGGGTACCTATCTAGGCTTGGTCTAATCCCACTTTCAAGTGAAGATATAAAGAAAGCTTCAGCAAAAGTTTATGATATAACGTGACGGTCTTTTATATTCTTTGTTCTAGCGTCCCAGCGCGGCGCGCTGGGATGACATTATTAACGTTATGCTTTTTGTTGTTGTGTAAACGGTTTTTCTACACTTGGATCTTCTAAAACCTTAGCAATACCAGCACCCATTAATATAACTGCTGCCAAAACTGCTAAAGCCAGTGCAACTGCAGGATACGCTAGCACATAGGCTGCAACAGCACCAGCTACGCATAGTCCAGTAACACCTAGAGCGATCTTCCCTTTGTGTTCACTCCAGAAGGTTGTATCGTTATTTTCTGGGGTTGTGTTGTCAGTAGTAGATTGAGTATTTGCGTTGCCACCATTTACTGGGGTTTGTCCGCCAGTAGACTTAACACCTTTTTGTCCCTTTTCTTTTGAAGGAGCCTTTAGAGTATTGATTATCTCTTCCATGTCTTCTTTCTTTATCCTTGAATCGGGTTGATGGAACTCAGCCCACTTTAATAGAGACATTCCATTTGCCTGTATGTTAACATTAGCCCCTGCTTCTTTTAGAGCCTTGAATACCCTTAAATTGCCACGCTCAACAGCCTTAACTATTGTATTATTTACATTTTCATCCGCTGCGCTAACATGAGCGTCTACTTTTCCTATTAGAAGATCTACTAGCTCTTTATGTTTAGGATCGCCATATTCCTTTTCAATAGCAATAATCAATGGAGTCAATCCATCTACACCCACTGCATTAACATCAGCCCCTACTTTTATTAGAAAATTTGCCACCTTTGAATCTTCACGGTTAAAAGCAGCTGTTAATAATGTGTGTTTAGATTCTACTCCGTTATTAACAGTAGTAAACACATGATCAAAACTAAATTTCCCTTTTTCCCACTCTTTATATGCATCTGAATCTGATGATAATTTATTTTTTACTGCTTTAATTACGTCATCCTTATTCAGATCGTTGTTAGAACTTATGGAATTTAATGCGTTGTATATTGTTGAAAACTCTTGATACTCCATACTTACCTCCAATAAAAATCTAATTATCACACATATTTACGGGTAAGTCAAATATATTGTTAATAACAGTTAATAAAGGCCAACAAAGTGCTTGACGTTAGAGTAGCTTTTATGGCTTTGTATAGCGAGGAAGTAACTCTATGAAAAATCATCAACGTTTACAAACTTTGCGTTCAATTGTATTTATTGTGGGAATATTCCTATTGTTATTTAGCTTAGCAATGCTTATTCCTGCTATTACTAATAAGTATCTCAGCTACGAATGGAAAAATTTTCTCGCTGGATTCGTAATTACCTGCACATCTGGCGTAACTTTTATTTTACTCGGTAAATTGAGTAGATTGCATGGCATGCCAGCAATTTTTGCGATTACTAGTTGCACCTGGATTGCCTTGTCTCTGTTTGCAGCTATTCCTTTCTATTTTGATAATCTGAGCTATGTTGATGCATTATTCGAAACGATATCTGGCATCACAACCACAGGGGCAACTATATTTAATGATATTGAAAAGCAATCTCCGGGAATATTGCTGTGGAGAGCAATGCTACATGGCATAGGTGGTTTTGGTGTAATCACTTTAGGAATTGCAGTTTTTCCTATGCTCAAGATTCTCAGCCTAAATAATTTACTTTATTCTGAATATTCAGATGCTACCAAAAGGAAGTTGCCGAACACACGAAGCGTAGTGATTCATGTTACAGCAATATATTATGGCCTAATTTTGTTATGCATATTTTCCTATTATCTAGCTGGTATGCCACTGTTTGATGCAATATGTCACGGAATGTCCGCTGTATCAACTGGTGGATTTGCTAACTATAATGATTCTATAGGGCACTATAATAACCCTATGTTAGAAGTCATAACGATCATTTTTATGATTTTGGGTTCTCTGCCTTTTCTTAGCTATTTAAAAATTATAAGACGATTAGACATTTGCTATGATGAGCAGGTCTCTTACTTTTTTAAGATAGCTATTGTTTCATCTTTATTTGCTTGTTTTTGGTTGTATAAAAATGTTGATTTAGGAGTGTCATTATCATTTAGATGCAGCACATTTACCATCACTTCCTTGATTACGTCAACTGGTTATACAATCTGTAATCATATAGATTGGAGTTTCATTTCAGTCTTAGCTTTTTTTCTAACCTTTGTTGGTGGATGTAGCGGTTCTTCAAGTGGTGGTGTCAAAATCTTTCGTTTGATCATTTTTCTAAGATCTATAGAAAATCACTTTCGCCTTTTATTGAACCCAGGCGCAGGCGATAGGGTAAAATTCAATGGAAAAACCCTGGAGAATGATGAAGTTCACTCTGTCTTTATATTTTTTGCAATTTTCATGTTAACGTTTACCATTTCATCAGTAGTGATGTCTTACTTAAGCAATGCAGACTTTATAACTAGCATCAGCTCAGTCTCTGCAACGCTTACAAACTCTGGCCCGGGATTTAGTAATTTAATAGGTCCTTCGGGTAATTATTCCTCTTTCAGTAATGAAGTAAAATTATTTCTATCGTTTTTAATGCTGCTTGGCAGACTTGAAATATTGCCAATCTATTTTTGTATAGGCAATTTATTCTTATTTAATAGAAAGAAATAGTTGGTGAAACTTGATATTATAGCTAAACTGACTTACGACAATTTGAAAAACCGTCATTCCGCTACTTGTTAGCGGAATCTATACCGCGAATAAATCTACAACTGTACGAACATTGCAATATGGCACATAGTAAACGATGTCATTCCAGTCTGGAATCCAGCTTCTATGCAACCTCATCAAAAACATTCATTTAGTGTAAGATCAGCTACTTTCCATACTAGTTTACAAGCAAACTTTTCTGGATCCCAGTGTCAAGCACTGGGATGACATCATAGGGGCTACTCGGATGACACCATCTGCCACGAAAATTGCCTGCAAATTGCAATGTTTGTACAGTTGTGGGCGGTATAGCCATAGATAGTATCAGCTATTTAATAAAAAGATCGTAGCTAAACCAAGAAATATAAGAGCTGAGAGAATATCAGTTGTTGCCGATGTTAGGATTGAAGAAGAAACGGCAGGGTCAGACTTTAAACGGTGAAGCATTATAGGAATGAAAGTTCCGATAAACGTTGCAATAATTGACATCATAATCATGGAGACCACAAAAATCATCTCCACTTTGAAGCTGTGAAATCTTATTGCTAACACTACTAATGAAATAGTAGATAAGATCACCCCGTTTATAAGACCTATTAAAAATTCTTTCATCAGTACTCTTTTTGCATTTTGCTCAGTTAGATATTTTGTTGCGATTGCCCGGATGGTTAGCGTTACTGTTTGGGATCCTGCATTTCCGCTCATTGATGCAATTATCGGCATGATTATTGGCAGTACTATAAAACTTTTTATTACATCATCGAAAAAGCCAACTACTATGGAACACATTGTTGCAGCTAAGAGGTTAAACAGTAACCAAGGTAGCCTTTTAATTATAGTTTTATGTATAGGGGCATTTATATCGGCTTTAGAAGATACACCGCTTATTTTGAGTATATCCTCTTCTGTTTCTTGTTGAACAACTTTTATCACATCTTCAATTAAGATCACACCAATAATTTTACCATTCTTATTTACTACCGGAGCTGATAATAGAGAGTAATCTTTAAATATTCTTGCTACTTCCTCTTGATCTATTCCAGTTTTAATGATTTTTATGTCATGATCCATTATCTCTTTTATTATTGTGTCTCCTGAGTGAGATATTACCTTATTTAAATTAACACTGCCTATAGGCTCTAATTTTGAGTTGATAATGAATATCTGGTAAAATTTTTCTGGTATTTTTTTATAGTTGCACAAAAATTCTGTCAGTTGATTTATTGTCCAATAATATGGAGCTATAACCATATCTTTATGTATCAACCTTCCTGCACTTTCTTCTGGATATGATAGCAACTCCTCTACCGATTTCTGAGTTTTGCTGGGCAAATAGTAAAGTATATTTTCTACAGACTTTCTATCTAAATCTTTCACTATGGTTACTATATCTTCTACATCAAGGAGCATTAGTAACTTTGCTGTATTTTCTATTCCCAATGTTTCTATGATCTCTATTTGTAAATCTGGCACTACATGCACTAGGGCATCACTTAACAAATGTTGATCGAGGATATTAACTAGTTTCTCCCTGTGATCACTGATTGAAGTAGATAAAAAATAAGCTAACTGAACGCTATCTATCGTTTTTACAATATTACGAACATTTTCTAGCTCATCGTTATCAAGTGACTCTATTAAGTCATCAATAGCCTTTTTGTCTAAACCATAATGAGAACTTATTTTAATATTCATTATTTTACCTTTAAATATACGTGCTTGATTCCGTTGAGCATTAAAGTATAATAAAATTATTTCAAATTAACTACTATATGGTTAAATTTCTATTTTGTTTGCTGTTATTGTTATTGATAGTAAATATATTAAAATCTAAAGTATAATGAAAACTTATTTAGAAATTCTTGAACACTTTCAAGGCTTAAATAAAAGTATTTCTCTTATCAGGGGGTGTCTTTGACATAGAAAAACTAAAGTTGCGTTTTGAAGAGCTTGACTCCCAAGCGTCGAATGATGACCTATGGCAAGATAACCAAAAAGCACAAGAAGTTTTAAAAGAACGTTCTAAAATTAAGAATGACGTAGAGTCGTTTTTAAAGCTGGAAAGCGATTACAACGATGCCATCAGCTTAATGAAGTCTGCTATTGATGAAAATGATGAAGAATTTTTCTCCGAAGTTGAAAATGAACTGGTAAAGTTAGAAAAATTAATCAAGTGTAAAGAAACAGAATCCTTATTTACTGGCGAAGCAGATAATAATGACTGCTTTTTAGAAATCCACTCAGGAGCTGGTGGAACAGAGAGCAATGATTGGGCTGAAATGCTCATGCGCATGTATATAAGGTGGGCAGAAATTTATCACAACTTTAAAGTTGAAGTTGTAGAAAAATTAGATGGTGATGCGGTTGGTATAAAGTCTGCAATGATAAAAATCGTTGGAGAAAAAGCTTATGGGTGGGCAAAAAGTGAAAGTGGGATTCACAGGCTGGTTAGAATATCGCCGTTTGATGCAAATGGTAAACGTCATACCAGTTTTGCAAGTGTAGGAGTAACTCCAGTGATAGAGGATTCAATTGATATTGCTGTGGATGAAAAGGATCTAAAGATCGACACCTACCGTGCTTCCGGAGCAGGCGGTCAGCACGTGAACAAGACTGAAAGTGCGGTACGCATTACGCATATTCCAACTGGTGTTATAGTTCAATGCCAAAATGGTCGTTCTCAACACAGAAATAAAGATGAGGCGTTAAAATTACTTAAAGGCCGTTTATACCAAATTGAACTGGAAAAAAAAGAACAGAAAATGGCTGAAGAATATGGTAAAAAATGCGATATAGGCTGGGGCAATCAGATCAGGTCGTACGTTATGCATCCATATCAAATGGTGAAGGATTTAAGAACCGGACATGAAGTGGGTAATATAAATTCTGTTTTTGATGGTAATATAGATTGTTTCATAGTTAGTGTGCTTACTAAGCAAAATTAGACTTTTATAGCTAAAGTAATTTAGGTTTACTTATAATTTGATAAGCCGTCATTCCGCTACTAGTTAGCGCCGCGGCGGTATGACGTAGGGAAACCTTGCTTGGTCAGCTATAGTTCCTTTTTTAAGAAAGTTTTAAATTTCATACTTAGCAATAAGCAATTTTAGGTTTAAATTTATGAAATCAGTTGTTATATACATCAGCAAATACGAATTTAACTGGTGTTATGGACTTAAATAAATTTACCGAAAAAGCAAAAAGTCTAATTCAAAGTGCTCAGATGAAAGCATTGGGAGCTGGGCATCAGATTTTTATGCCTGAGCATTTACTCAAAGTGATGCTTGAAGATGAATCAGGTTTCGTTCAGGATTTGATAAACGCTTGTGGTGGAAATATGCAAAGTATTTCTGATACTGTGGATAGCGCAATAAAAAAGTTGCCAGTAATTGAAGGTCCAGGAAGTGGTGGCCTTCAACTTTCAAGAGAAATAGCAAAAGTTTTTGAAGATTCAATTGGTATTGCTCGGAGGAATAAAGATTCGTTTGTTGCCGTTGAGCGTTTACTGCAGGGCCTCACTGCACAAAAAGATGATACTGTAGGCAAAATTCTGGCAGAAAGTGGTGTTACACCGCAAAAATTAAATTCAGTTATCGCAGAAATGAGGCAAGGTAGCAGTGCAGACTCGCCAAATAGTGAGGAAAAATTGAACGCTGCTAAGAGATATACAAAGGATATTACAGAGCTTGCTATGCGAGGAAAGCTTGATCCTGTAATTGGTCGTGATGAAGAGATCAGAAGAACTATGCAGGTATCACTGAGGCGGACAAAAAATAATCCAGTGCTGATCGGTGAACCTGGTGTTGGAAAAACTGCAATAGTTGAGGGGCTTGCAAATAGAATTGTTGCAAACGATGTACCACTTGGTTTGCGTGATGCAAAGGTCTTAGCCCTCGATCTTGGCGCATTAATTGCTGGAACGAAGTTTAGAGGAGAATTTGAAGAAAGGTTAAAAGCAGTTATTAATGAGCTTTCGAAAGCGGAGGGAAAAGTTATCTTGTTTATAGATGAGCTTCATACTTTAGTTGGAGCAGGAGCAACAAGTGGTGCAATGGATGCTTCAAATTTGCTAAAGCCTGCTCTTGCGCGTGGAGAAATTCGCTGTATAGGGGCCACAACTTTAGATGAATATCGTGAACATATAGAAAAAGATCCTGCACTTGCAAGGCGTTTCCAGCCCGTGTTTATTTCTCAACCAACTGAAACTGATACCATTTCAATACTGAGGGGTTTGAAGGAAAGATATGAGGTGCATCATGGTATAAGAATTACAGATGGTGCAATAATTGCTGCTGCAACGTTGTCCAATAGATATATAACAGATAGGTTTTTACCTGATAAAGCAATTGATTTGATTGATGAAGCAGCAAGCAGGGTGAGAATTGAAATGGATAGCAAGCCTGAAGTTATTGATGAACTTGAGAGAAAGATTATACAGCTAAAAATTGAGTCAGAGGCTTTGAAAAAAGAAAGTGATGAAAATTCTAAACAGCGTTTAAAAAAGATAAATGAAGAGATCGAAAATCTAAACAGTAAATTTGCTGACTTGAACAGCAAATGGCAGATGGAAAAGAATAAAATAGCTAGAATACAAGAAACAGCCGAAAAATTAGATAACGCTAGAAAAGAGTTGGAATTAGTTCAGCGTAGTGGGAATTTGGGAAGAGCAGGAGAGCTGATGTATGGTGTGATTCCTCAGCTTGAGAATGAATTAAAAAATCAGGAAAAGGTTACTGATAGTTTCTTAAAGAAAGAAGTGACTGGAGATGATATTGCAAACATTGTTTCAAAGTGGACGGGAATTCCAGTTGATAACATGATGCACAGCGAAAAGGAAAAACTTCTTAACATGGAGAATGAAATAGGAAAAAGAGTAATAGGGCAAAAAGGCGCGATAGAAGCAATAAGTAATGCAGTTAGGCGCTCTCGCTCTGGTGTGCAAGATACTAATCGACCTTTCGGTTCATTTTTATTCTTAGGCCCAACCGGGGTTGGTAAAACGGAACTGGCAAAAGCCCTTGCTGAATTTCTGTTTGACGATCAATCAGCGCTTTTGCGTTTTGATATGTCAGAATATATGGAAAAACATTCTGTTTCAAAGCTAATTGGCGCGCCTCCAGGGTATGTTGGCTATGAGCAGGGTGGCAGATTAACCGAAGCAGTAAGAAGAAGGCCATATCAGGTTATTCTGTTTGATGAAATAGAGAAGGCAAATCCAGATATATTTAATCTATTGCTGCAAATCTTGGATGAGGGTAGACTCACTGATAGTCATGGCAAATTAATTGATTTTCGCAATACCATACTGATTTTAACTTCTAACCTTGGCGCTGAGATAATGCTTAAAGGAGCAAAAGAAAATAGCTCTCTTGAAAAGCCCTCTGTCATGCAAGTAGCTGACACTGGGATCCAGGAAAAAAAGTGGATTCCAGCGTCACGCACTGGAATGACACCAGAGAGATCAAATGAAGTGATGCAAATAGTTAAATCAACATTTCGTCCAGAATTTTTAAACAGGCTGGATGAAATTATTATATTTCACAGTTTAACCAGAGATGACATCTATAAAATTATAGATGTTCAATTTTCTTATTTACAAAAAACACTTGCTAAGCGTAAACTGAGTATAAGTTTGTCGCAGGAAGCTAAAGAACTAATAGCACAAACTGGCTATGACCCTGAATATGGAGCAAGGCCCTTAAAAAGGGTTATACAAGAGTGTATTCAAAATAATTTAGCTAAATTAGTTTTATCAGGGGAAGTAGTAGAAAATGATGAGCTAATAGTGTACGCTCTTGATAATGAAATCTTAGTTAAAAAGGTTTAAGTTCACTGTGTATTTTTGTTAAAAAAAATGTGTATAGATCATAATGTTGACACTGAGTCTTTATTTAAGTTAGCTGATCAAGAAAATAAGCAAGATAAAGAAAAAATTAAAAAATTTATTAAGTATTTTTATAGTTTTGTTTATAAAAGCGACCTAAAAGCCAATGATAAGTTTTTGCTATATATTGTAAACGATGCTTACAATTTTGTTTCTCAAAAAGAGAAAGATGAAAGTAAGTTAGTAGTAAGCAATATAGATGATATACCAGGAATAGAAGGCGATTTTACCACGATTAAGATAACAAACGATGATATGCCATTTTTGGTTGACTCCGTTATTGCAACTATTAAGTCGCACGATTTAACCATATGCTATTACAGCAACAGCATAATTAACATTAAAAGAAAAGATGGCCTAATAGACGAGATTTACTCTTTGGAAGAAAGCAATGGAATCAAAGAGTCAGTCATATATGTAATTATCAAAGGTATAAGTGACAGTTTTGTTGATACATTAAAAGAATCTCTACAGAAAACGCTGAAAGCGGTCAATTGCGTTGTGAAAGATTGGCACTTAATGCTTAAGAAACTTGATGAAGCAAAAAGTCTTCTTTTTGCCGTCGAGCAGCCAGCGCTTGATGCTGGAGTGACACCAGGAAAGGATTTCTTAGATTGGCTAAAAAACAATAATTTTGTATTTCTAGGTTATCAAGAATATATTGCTGGTAAAGATGAAAAACTCATCTGTGATAGCAAAAAGGACCTTGGCCTGATGAGAGTAGGTCAAAGTACGTTGATTCCTTCTGTAAACCTTGATTCCCTATACATATTGAGATCAGATCTAATCTCAATAGTCCATCGGCGTACATACATGAATTGTATAGGAGTAAAAGAATTTGATGACCAGGGTAATGTAGTAAAGGAACGGCGTTTTTTCGGGCTATTTACTTCTGTAGCGGAGGTCCAAGATATTCGAACTATTCCAATAATAAAAGATAAAGTTAAAGTTATAGAAAAAAATGCAGGATTTGTAACCGGGGGCCACAACAATAAAGCTTTGATTTCTATTTTGCAAGTGTTCTCTTGTGATGAATTATTCCAATCAAATGAAGACGAATTATTTAAAATTTGCATTTCGATCATGTCTCTTGCGATTAGGCCAAGGGTCAGATTATTTTTAAGAAGAGTCGGGGATTTTATTAGTTGCATAGTGCTGATACCGATGCGTTATGCTAGCGCTAGGCTAATGTTCAAGATACGTGACATATTGAAGGATGAGACAAGTGCAGGAAGTTCAGATATTTATAACAATCACATTATCAATGAATATGATTTGATGAAATTGCATGTAGTGCTAAAGACCAAAAATGCTAGCGTTCTTGATGATGAAGTTTTGCGTATCGAAAACAAATTAAGAAACATTACAGAAAAGTGGGAAGATCGTTTTATAGACAATTTATACAATACTTTTAGCACTGTTGAGGATATATTCATCCGTTATTGCAAGGCATTTCCAATAAGCTATCAAGAGAGTTTCGAACCTCATGACGCATATTACGATATGAAAAAATTGGAGATAGTGAGGAAGAAAGGAGTTAGCGAGGTCGATTTAAGACTTACTCGTGATAATCTTAATTATCAATTAAAGGTTTATGCTCCAAACAATGGAGGCCTTGAATTATCGAAGATATTAAGGATCACTAAGAATTTGGGAGCTAAAATTCTATCTCATAATGGCTATTACATAGAAATTAACGGCGGAATATGGATACATCATTTTGTGTTGTCAAGAGTCGATGAATTAATAGACAACATTACTCTAAAAGAGCAATTTGAAATAACACTCGCGAAAGTGTTTAGCAAGGAAATTAAAAATGACTATTTCAATAGTTTGATCATTATTGCTGGGCTCAAGTGGAAGGAAGTGCTTCTGATTAGAGCGCTAAGTGCCTATCTAAAGCAGACGTCATTTAACTACAACCCAGAATATATCCAAAAGGTAGTCTCAGAGTATCCAAAAGTAGTAAAGTATTTGATACAACTATTTCATGCAAGATTTGATCCTAACATAGACATTGATAGAGCAGAAACTACGGACATTGTCAGAGAAAAAATTGAGGAACTTCTAAAAGAGGTCAGCAATGTTTCACATGATTACGTTTTGCGCTCGATATTTAACTTGATAATGGCTATTTTAAGGACCAGTTATTATCAAGACGATAAACCATATTTATCTACAAAATTTGACTCAAGTAAAATAAATGGTTTGCCTGATCCTCGTCCGTATCGCGAATTGTATATTTATTCAAACCTTTTTGAGGGAATACATCTAAGAGGAGGGAAATTAGCCCGTGGTGGCTTAAGGTGGTCGGATAGGACGGAAGATTTTCGCACTGAAGTTTTGGGGCTCATGAAAGCTCAGATGACAAAAAATGCGGTTATTGTCCCTGTTGGTGCAAAGGGTGGATTTGTAATAAAGCAAGCTTATAAAGATAAGAATATTTTAAGAGAGAAAAGTGTTGAGTGCTATAAGAGTTTTATTAGAGGAATGCTTGATATTACTGATAACGTGGTTGATGGTGAAATAATTCCACCAGAGAATGTGATTAGGTATGATGAAGACGATCCATACTTGGTAGTTGCAGCAGATAAAGGCACTGCTTCATTTTCTGATTATGCCAACCAGATAGCCTCTGAATACAATTTTTGGCTTGGCGATGCATTTGCATCTGGTGGATCAGCAGGTTATGATCACAAAAAAATGGGTATTACAGCCAGAGGTGCATGGATTGCAGCACAGAGGCATTTTTGGAAAATGAATAAGGATATTTACCAAGATGTAACTGTCGTTGGAATCGGAGATATGGCTGGTGATCTGTTTGGTAACGGTATGTTGCTTTCAAAGAACATACGTTTAATCGGTGCATTTAATCATATGCACATTTTCGTTGATCCAAATCCTAGTGCAGAAAAAAGCTTTGTGGAACGTAAGCGACTCTTTGAGCTACCATTTTCAACATGGATGGACTACAGCAAAGATCTGATTTCTCAGGGTGGTGGAGTGTTTGAGCGTAGTAGTAAGTCCATAAGCATTTCCCAAGAAATGAAGCAGTCTTTTGGTATAAAAGAAGATACATTATCTCCAAGTAGCTTGATAAAATATTTATTGAAAGCGGAAGTAGATTTTATATGGAATGGAGGAATTGGAACATTTGTTAAGGCAAAAAGTGAAACTCATGGAATGGTTGGTGACAAAGCAAACGATGAATTAAGGGTGGATGGTAAGGACATTAGAGCATCTATGTTTATAGAGGGAGGGAATCTCGGTTGCACTCAACTTGGAAGGATAGAATATGCTGAAAGAGGCGGATATATTAATGCAGATTTTGTTGATAATTCAGCTGGTGTTATATGTTCTGATTTAGAAGTGAATATTAAGATCGCATTTGTTTCGGCTATGAAGGAAAATAGTCTTTCTTTAGAAAAAAGGAATGAAATACTTGCCAGCATGATCGATGAAGTTGCATCTAAGGTGCTTGAAGATCATAATAGGATTGAAACAAAAGCATTGCTTCTTGAGTGTTTGCAAGCTAAAGAGAGATTGGAGCAGCATCATAGATTAATTCTTAATCTTGAAAAACCTGGGCTTTTAAATCGTGGTATAGAATTTCTTCCAAATGATGAAGAAATAGCAAAAATGTTAGCAGAACCAATAGGTCTAAATTCCCCTCAGCTTTCTGTATTAATGTCTTATGCTAGAACAAGTATAAAGAACGAGATTATACATTCTGATATACCAGAAAAAGACTTTTCATCTGAGGTGTATTTGTTAAGTTATTTTCCTCAAAAAATGATTAGTCAATTTAAAGACTACATATTAAAGCATCAGCTTAGTAGAGAAATTATTTCTACTTGTATTGCTAATAACATTGTAAATAGGATGGGATGTGTATTCATCAATAATTTAGTTGAGAATGCTGGAATTAGCATGAACGAGGCGGTTAACATATATATTGTGATAAATCGCTTATATAATCTGGATACTCTATGGAACGAAATTGATGAGTTAGATGGAAAGATAGACATTGATTCATATTTGGAAATAGTTAAGAACGTACAAAAATTTATTGGCAGAGTATCATTTTGGCTAGCGAGAAGTTTTGATAAGTTTGGTTTGATAGAGTTAAGTGATGTCATAAAGTTTCATGATGTAATTGAAACTTTAGGTAAGAATTTGACTGGGATTTTAGACAAACGGCTACTAAAAACTTACGATTGTAAACTAGATTCTTTATTGAAACTTAAAATAAGTGAAAACCTGGCAAGAAAAGTTGCTAACTTGTGTGTTCTCACTTATGCACTGGATGTCATATCTATTTCTGAACAAACATCTACACCTATACTTACTGTTGGTAAAATATACTTTGAATTAAAATCATTGTTGAAATTTGATCTTATCAGAGAAATTGCTATTAAAATGAAGGGTGTCTCTTCTTATTGGGACCGCAGCTTAATTAATGATTCATTGGATGATTTAAGTAACTATCACCACAAGCTGACTGTTAAAGTTATAAAATCTACTGATAACACTGAAGATAATGTTAAAGTCTGGGTTTATAATGACAAAGATTACATAGAACGCTATAGTAGTTTTTTGGATGAGATGATTGCTTCTAAACTTGATTTAAGTAAATTAATACTTATAATCAGGAGAATTAAAGTACTGGCTTTATAGGAAAATGTTTAATATAGGATTTGCAGAAATTTTAGTTGTAGCACTAGTCAGTATAATTGTTCTTGATAAAAATAAGGTACCTGTATTTATTGATTTTATTAAGACTATATATAGGTATTTTACAATTGTAAAGTTAAAAGCTAGGAGGTTATTGAAGGATGCCGGAATTGAAGACTTATATAAAGAATGTAATGCTGAGAAAGTAAATTACATAATTGGTAAAAATGGTAAGCTTTATCCTACTTATGATATAGATAATACATCTAAAAATAATGACAGCAAAGATTCTGGTAGTAGATGATGTACTATCTAATGTCAAGCTTTTAGAAGCTCGACTAAAAGCAGAGTACTATACGGTTATCGTAGCTCATGATGGTGAAGAAGCTATAGATTTAGTAGCAAAGCAGCAGCCTGATATTATATTACTTGATATCATGATGCCAAAGATGAATGGCTTTGAAGTTTGTAAGGAGCTAAAAAATGATCCCTTAACGACCCATATTCCAATAATTATGGTAACTGCACTGCATGACACTCACAATAGAGTGCAAGGCATTAATGCTGGCGCGGATGATTTTCTGACTAAACCAATAAACGAAACTGCTTTATCTGCGAGAATTAAGTCTCTCACACGCTTAAAGATGATTATCGATGAATTGCGTTTGAGAGGAGAAACTAACGCTGAGATTGGTGGAGTAGCAGGAAGTAGTATTATGGATTATTCCAATCAGATCTTTGATGCTAACATACTTGTTGTAGATGAAGATGTCTTTCAAGCAGAGCAGATATATAATGTACTAAAGCAACGCTTTAGGTCAATTAAAATACTGAGTGATCCAATAGAGGCATTAAAGGTTGGTATTAAGGATAATTACGACTTGATCATTTCTGATATGCAGTTTTCAAAAACTGACGGCTTGCGTTTGTGTTCTGGGTTTCGTAGTAAGGTGGAAACACGTTATACACCAATTCTAATTCTTTCTGAGGATTATGATAAAAACAATTTAGTAAAAGCACTTGATGTAGGTGCTAATGATTATTTAACAGTACCTTTGGATGAGGGTGAGTTAATAGCAAGGGTTAATTCGCAAGTAAAACGCAAAAGATATCAAGATGCCTTGAGAATGAATTTATTTAATAATGCGGAAATGTCTATAAAGGACCCATTAACTAACTGTTATAATAGAAGATATTTTGATGCACACTTAAGAAACATTGTTAAGGACTCTGTGGAAAAGGATAGAAGGTTGTCTCTTATGATACTTGATATAGACTATTTTAAGATGGTGAATGACAGTTTTGGGCATAGTGTTGGAGATGAACTTTTAAAGCAAATACAGAAAAGAATTTCTGAAAATATCAGAGTGACAGATTTACTAGCTAGATTTGGTGGTGAGGAATTTGTTGTTGTAATGCCAGATACCGATACATCAGATGCGTATACTATTGCGGAGAGAATACGAAAAATTATTGCTAAAAAACCTTTTATACCTGCGGATAAAAATACAACCCACGATGTAACTGTGAGCATTGGAATTGCAGAAATGCAAGAATCTGACCTTGACAATATTAAAGAATTTATAGTACGTGCCGACAAATATTTATATAAAGCAAAAAACAGTGGTAGAAATAGAGTGATTGCTAGCTAAATCTCTGAAATTAGACATATAGCTAAAGCAATGTATGTTTACAGATAGTGCAATTGTACTAATAGACTTCTCTCAAAATTGTTAGAGGGAGTGTAAGACGAAGTATTTGAAAGCATGAAATATAAGGGGCGTGACGGTTCCTCTTCTCTGTGTGTCTTTAATATCACTACTTTGATATTTATAAAGACTTGTTCTTAACATATAAGGGGTATGACGCAAATTATATGGTCGAGGCTGCAGGAGCTGTAAATGCCGAGCCAGTAATCCCACCACGTTCCAATAGGAAAACACCGAGAGAGTACGATAAAGAATTGTATAAAGAGAGAAACTTAATCGAAAGGATGTTCAACAAAATCAAGCACTTCCGCAGAGTTGCTACACGCTACGACAAATTGGCCATAGCTTTTCTGTCGGGAATGTTCAAAAAAGTGTGTCAAACCGCATTTTTAGTTCAACTCAATTTTCAATCTATCCGGAAAGAAAATATCAAGTTGAGACATAGTTAAAGCCCAATTAGGTATAGCCATAGTCCAATTTTGCTCTGCCTTTTTTATAGCACAATATACCTGTTTGTACAAGCTGGTAAATGAACCCTTGGTTTTAGTGAATTTTCTGATCTGTCTATGTAGCCCCTCAATAGGATTGGTAGTATAAATTAGCCTCCTGACTGGGCCAGAATACTTGAAATAGCCGGATAAGTTTTCCCAATTATTCTGCCAGGATTTTATGACTAGTGGATATTTTTCTCCCCATTTTTCTTCCAACTCAAGCAGATAATTTTCAGCAATTTCTCTACTTGAAGCCTGATATACTTTTTTCAAATCACTCATGAAAATCTTCACATCTTTGCTAGATACATATTTCAGAGAATTGCGTATCTGATGCACCACACATAGCTGTACTTCCGCATTAGGAAACACACTGTTTATGGCTGTAGGAAAGCTTTTTAGCCCATCTACACAAGCAATCAGAATATCTTCTACTCCTCTTTCTTTTAGATCATTTAGCACTCCCAACCAAAAGTTAGCTCCCTCACTTTCAGCCAACCAGTACTTCTTTTCTGCCATTTTGCTAATATATTGTACATGCATTTACTTACGCAATCTCTTTGACTTTAAAAAACCATGAAAACTATCGGATATACAGACTGCAGCAGGCGACTACGCCATTCGTTGATTACTGGTAGCAATTTGTCAGTAATACTTGATATCTCTGCCGCCGATATTTTGTGATCATAAATTTCCTCAACATGTGACGCTATATCTCTATAGCCTTACTATTACCCACAAATATAAAGTTCAGTAGCAAGTCTCCATCCTTCTGCTA
>NODE_3_length_74342_cov_295.880787
GCTAAATCTTGCTTGTCAAGCGTTTAAAGCATAAAAAACGCCAATATTTTAAAGCAGATAATAACCCCAGGGCTTCTTTTGCCTTTTTTTTATTTGGTAAATTTCTTAATGTTTATGGCTAACATATTTAAGGGTAACTTCCGCTAGTAGGGTATCATCCCAGTGCGTGACACTGGGATCTAGCCTTTATTATTTGGTTAAAATTAAGTCTTCTGGATCCCAGTGTCAGCTACTTTCATGACATCATCATAAAGTAAACCAGTGTCACGCACTGGGATGACAAAAAAAGGAGCACTGGGATGACAAGAGGGGGCACTGCCGTCATCAAGGAACTAGTGTCAGCTACTTGGATGACGCCTCACCATGTCATCCCAGTGCGTGACACTGGGATCTATTTTGCATGTAACTCCAATTGTGTTTTGGCATAAAACACGACGCGTATTAGACTTATTTGCAAGCAAAGCTTGCTAGATCCCAGTGTCAGCTACTCGGATGACAGGAGAAGGAGGCTACTTGCATGACACCATTCTTTTTCCTGGATTCCAGACTGGAATGACATCATCCTTTTTTCTAGATCCCAGTGTCAAGCTACTCGGATGACAGGAGAAGGGGCTACTTGCATGACGGTGTCGGTAAACTTAGAGCTATAATAACTATTTGCCTTTTTTCTGCTTAGGTTATGCAAGAAGTCTACTGTCTGAGAAAAAGTAGATAAAGGGTGAAGAAAGATAGAAGTGTTTAGATAGCTCAAAAAGAACGTTAAGTCATGCTTTTTATTTATATTGACAGCGTATATGACATCGTTTACGATTAAAGTTAATAACAATAATTTATATTTATCATGTTTGCAGTAATTGAGACTGGTGGAAAGCAATATTTAGTAAAAGAAGGTAGTATAATAAAGGTAGAGAAGTTAGAAGCTGAAGAAAAAAAAGAGGTGGAAATCAATAAGGTGATTTGTATTTCAAATAATGGCTTATCTTATTCATCTAATGCTACTGTTAAAGCTGAAGTATTGGAGCAGTGTAGAGGAGAAAAAATTATAATCTTTAAGAAGAAAAGAAGAAAAAATTACCGTAGGAAAACTGGTCATAGGCAGTATATAACTGTTCTTCGTATCAATGAAATTAATCTTCAAAAGTAAGAGGTAAAATATGGCAACTAAAAAATCAGGTGGTAGTTCCTGTAATGGTAGAGATTCGGCAGGTCGTAGGTTAGGAATAAAGAAGAATGGGAAGGTTATTCCTGGTAACATAATTGTGCGCCAAAGAGGCACAAAATTCCATCCTGGAAAGAATGTTGGTATAGGTAAAGATCATACGATTTTTGCTAAAATAGAAGGCTGGGTCAGCTTTAGAAGGTCAGCAAATAAAAAGACTTTTATTGATATCTTGCCTACAGATAATATGAAAGCTTCAGCTTGAATAAATCATGGGTCTGTAGCTCAGGTGGTTAGAGCGCACGCCTGATAAGCGTGAGGTCGGAGGTTCAACTCTTCCCAGACCCACCATTTAGTAGTTACTAACTGTGTTTTCTATAGCGGTTTTGATGTTGTATAAGCAAAAACATGAGTTTATATAAAAATTTAATAACCAGTGAATCAGTGGCTGCTGGTCATCCAGATAAAGTAGCAGATCAAATTTCAGATGCAATACTTGATGAATACCTTTTTACTGATCCTTTTGCGCGAGCTGCAATAGAGACTTTAGTCACCAAAGATAACGTTATTATAGCTGGGGAAGTATTCGGACCTAACATTGAGAATAGCAGGATTGAAAGTATTGTACGGAATACAATAAAAGATATAGGTTATGAGCATGATGGGTTCCACTGGAGAGAAGTGAAGGTAAATATATTGCTGCATGAGCAATCAAATGACATTGCAATAGGGTTGGATCAAGGTGCTGGGGATCAGGGCATAATGTATGGCTATGCAACAATAGAGACAGAAAACCTTATGCCGGCACCCATTTTTTATGCACACTCGATTCTGAAAAATATCATGAGTGCAGTTAAAGAAGCAAAACTTGGTCCAGATGCAAAGTCACAAATCACTTTGGCATATGAGAATAACCTCCCGGTACGTGCTGAAAGTATTATTGTCTCAATACAGCACCCTGAAGATTTGGATCAATCAAAAGTAAAAGAAATAATTTACCCTTACATAGTTTCATCTTTACCTGAAGGATGGATGTGTCCTGAGGAAAATCTCTTAGTCAATCCAACTGGTAGATTTGTTATTGGTGGGCCAGTTGGTGATTGTGGATTAACCGGACGAAAAATTATGGTTGATACTTATGGAGGTTATATTCCACACGGTGGAGGGGCATTTTCCGGAAAAGATGCAACTAAAGTTGATAGATCTGCAGCTTATATGGCAAGATACCTTGCTAAAAATATTGTCTTTGCAGGTTTGGCTGAACGTTGTCTTGTGCAGCTTTCTTATGCAATTGGTGTATCAAAACCTACTTCATTCTATATTGATACATTTGGTGCGAATAAGGTAGAGGAAAGAGTAATTAAAAAGTTTATCGAGAATAATATAGATTTATCAACAAAAGGCATAATCAAGCATTTATCGCTTAATCATCCTATATATAAACGTACAGCCTGTTATGGACATTTTGGTAAACAGTCAGAAAATGACGGTGGATTTTCTTGGGAAAGCATGGACTTATCTACTGATCTTTGTAGAGAATTCAATATAGAAGGTAATAGTAAAATTTCTTTAGATTGCTAAAATTTTTGATTTACAGCCCTATATTTATATACTAGCTTATTGTTAAAGTATAATTGCTTTTTCATAATAATTATACTATGTTAGTGATAATTTTTTTATATTCAGTTTTTATTGTGAGGCTCATGCAATGTGTAATGACATAAAAGAAGACTTTTATAGCTTAGCTATAGAAGAATCATCTGATCTTATTGATGAAATAAAAAAACATCCTTTTAATGTTGAATTGATGAATGGCAAATTAAGTTATAAGAAGTTCAAGTTCTACGTTCAACAGACTTTTTATGCTTAGTGGATTGCACTCGTGCTTTTTTAATTATTGCAGCTAGAGCTAATGATATTGAAACAATGGATAAATTAACCTTTATAGCTCGTAAAATATTCAGTATGCGAAGTCTATGTGAGGAGCAGTTTACAGAATGTAACTCATCCGATAATCACAAAAGATCGAAATCTAGTTCTGCCTTTATTGATTTCTTCATGCGTGCTGCATACCATAATTCAGTAGCTGAAGGCTTAGCAGCTTCTTATCCATGTTTTAGTATGTGTCAGATCACCTTTCAACATACGGTAAAAGATAGCATTCTTTCAAGCAATAAGTATAAAAAATGGATTAATCTCTATAATACTAATATAGTGGATAACACAGATGATGCTATAACTGAGATTGTGAATAAGCTGTATAGAGAATCTAGTAATAAGGAGAAGAAAAAGATGCTCGAGTTTTTTCGTAACAGATTAGAACTTGAGGTAATATTCTGGGATGAGATGTATTACTCTAATATATCTAGCAAAGAATATTAGCAGCAGATTATTTACGTTGACTTGATCTTTATCGGTAACTACAGTGTTCAGTGGCATAATTAGGAGCTGTTACGGGTCAAATCTTTTAAAGGATATAATTGAGCATCCTTTTAATGTTAAGTTGGCGAATAATACCCTAAATATAGAGAACTTCAAATTCTATGCTCAACAAAAGACGTTGCTCTTAGGTGATTATATTCGTACCACCTTAATTACTGCATCCAGAATGGAAGATTATAGTAGTATTATCTCGCTTACTGAAGTAGCCCAAAGAGCAGTGACTGTTAATAGAGCGCTATATGACTACTACTTTACTATGTACAGTATAAGTCGTGGAAAGAAATCTCTTGAGTGTTTTAATTTCACTAATTTTCTTTTATCCATCTCGTATAGTAATACCTATGAGGCTATGACGGTTTTGTATTCTTGCATATTTATATACAAGACTATCGTTGATAGCATGAAAAATAGATTCAAAAAAAATAATAGATATAAGGATTGGTTTTATTTTTGTTACAGTGATTCAGTAAAGTCTGGATGTATTATTTTGGAAAATATTATTGATGGATATTGCAGCAGAGCAAGAGAAAATGAAAAGAGCAAAATGCTTGAGTTGTTTAGAATAACTGCACAATTTGTGTTAGATTTTTTAAACGGTGCATATAATTTTTCAAGATTCAATCAATTTCCTAAGGAACATTGACAATTTTAAGCTAATTTGTATCCTTAGTAAGTATTTTTTAAAATGCTATGAAAAGTAAAGAACATGATTTTCATTTAGTGGACCCAAGTCCTTGGCCAATTGCTATATCAGCAGCAATTCTTATTTTTGCACTTGGATTAGTTGGCGCGCTTCATAAACAAATTTTCGGAATGTTTTGTTTAGTTCTGGGAATCTCCGCAGTATCAGGGGTGCTGTTTTATTGGTGGAGAGATGTAATAAGGGAGGCCATTTATGACAAATGTCACACTGCCATTGTAAAACATGGACTCAAATTTGCAATGTACTTATTTATTCTCTCGGAGGTCGTATTTTTTATAGTGTTCTTTTGTTCATTCTTTAAAGCCTGGCTTGATCCAGTTTTTTTATTTGAGGCGTTTTCTCCCGCAAAAAAAGTTGAATGGCCCCCTGAGGGAGTTTTGCCACCTGATCCGTGGTCACTACCATTCATGAATACATTAATATTATTGCTTTCTGGTACAACAATTACTTGGGCAAATCACTCTTTACTTAAAAATGATAAAAAGAGCATGATTAAAATGCTGTCCATAACTATATTGCTTGGAGTTTTTTTTATAATAGTGCAAGCAATAGAGTATCATGAAGCGAGTTTTTCTCTACAAGAAACAGGAGAAAAGCTTATTTATACATCCAATTTTTACATGATTACCGGTTTTCACTGTGCACACGTTATAATAGGAATAATATTTTTATCAGTGTGTTTATTTAGAGCGCGGAAAGACCAATTTACACCTCAGGATCATTTGTGCTTTGAGTTTGCCTCCTGGTATTGGCACTTTGTAGATATAGTCTGGATATTTTTATTTTTATTTGTCTATTGGTTAAGCGTTTATTAAGTGGTTAAAATAATAGGTCTAGATCCAGGAATAAGCAAGACTGGATGGGCCATTATCGACCTAAACGAAAATAATAATATTGAATTTTTGGGCGGTAGTACCATATCAACTGGTGGTAAATTGGATACAGGTGAACGCTTACATATAATTTTTGAACAATTAAAGAAAGTAATTTCCCTATACTCTCCGAATGAAGCTGCGGTAGAAAAAATTTTTGTTAATAAAAATCCTAAATCTTCACTAACTTTAGGATATGCAAGAGGGGTTGTAATTTTAGCGTTGAAAATAACAGATCTAACTATAAATGAATATGACGCAAATTATGTAAAAAAAAGCATTACCGGAAATGGCCATGCTGATAAGGATCAGATTATATTTATGGTGAAGCAGATAGTTAAAAATTTGAATATAAAATGCCACCATGCTGCTGACGCTCTTGCTGTAGCAATTTGTCATGCTTATACGAAAGGTTCTTGTTTTGTTGAGTAACTTTATATGAGATTCAGTTTGAAGATTTCCAGATCTGGAGAAATTATTTAATTGCATTTATCTTGTCTAACGTTCGTTGCAAAATAATACATGCGGAGATTTTATCATCTATTTTTTTCGATTTTGTGATTGATATTCCGGTGATTTTTAGTGTATGAGTTGCAATAGATGTTGATAAGCTTTCGTCTTGTAAGTATATATTTACTTTATATTTTTTTATTATTTTATTTGCGAATTGGATTATGGTTTTACACCATTTAGTTTCTTGTTCGTCTATTTTTAATGGTAGTCCTATTACCATTGATCCAGCTTCATTTTCTTTAAATATTCTATGCAGATAACCTAAATCTTTGCTCATATTTTTCCTATAATATACACTATGAGCTGTGGCTATAAGCTGTGTTTTATCGCTAAATGCTATGCCTATTTGCTTTTCTCCCATGTCAAGGCACATTATGCGCTTATCTTTTGGAATAGACTTTAGAAACTCATCTGGACTTTTATGTAGCATCTATTGACACGACAAGCATTCATCGTAGTCAATATCTGTTTTTTGTTGCAATATTTCACTTTTTTTGAATATGTCATGCGAGACCTTATCGGCTCTCTGCATTGATTGTGATCTGCAGTAATATAAGCTCTTCAATCCTTTTTTCCAAGCAAGCATGTGTATTTTGTGCAAGTAACGTTTATGTACGTTGGCAGGTAAGAACAGATTTACTGATTGAGATTGACAAATATACGAAGTTCTATCACTTGCATGTTCTATAATCCATCTTTGGTCAAGCTCGTACGCTGTTTTAAATGTCAATTTTTCATGCTCACTAAGAAAATCTAAATGCTGAACGGAACCCTCGTTTGTTGAAATTGAAGACCATATTTTATCATTGTCTTGATTTTTTTCTGCTAATAGTTTTTGCAAGAATTTATTTCGCACTACAAATGAGCCTGTAAGTGTCTTTTGTATGAATACGTTTGCTGCGTATGGTTCTATTCCAGGGGAGGTATTACCTGCAATAATGGAGATCGAGGCAGTAGGAGCAATAGCGAGTTTGTGTGTAAACCTTTCCATTAGATCAACTTCTTTGGCATCAGAACATGCTCCCTTTTCTTCTGCTAATTTTTTAGAAACTATATCTGCTTGCTCGCGTAAATACTTAAATATTTTTTTATTCCATTGTTGTGCTGTTACTGATTCAAAAGGAACCATTTTGCTTTGTAAAAATGAGTGAAAGCCCATCACACCAAGACCAATACTGCGTTCTCTGGCTGCAGAATATTTTGCTCGCTGCATTTCATTCGGTGCTTTATTTATGAAATCTTCCAATACATTATCAAGAAAGCGCATTATATCTTCTATGAAGAGTTTATTGTCTTTCCATTCTTCGTAGTACTCAAGGTTTACGGATGATAGACAACACACAGCAGTGCGTGACTTATTCAGGTGATCATAACCTGTGGTTAAAGTTATTTCACTGCATAGATTTGACATCTTGATGTCTAAGTTGAGCTTTTTGTAAGATTCTGGCTTATTGTTATTTGTTGCATCAAGGAAAATAATGTAAGGTTCTCCAGTTTCAACTCTTGCTGTTAATATTTTGATCCATATATCCCGCGCTTTTACAGTTGAAATAACCTTATTGTTGTGAGGGCTTATTAAATTCCATTCTTGATCATTCTCAACAGCCTGCATAAATTTATCTGTTACTATTACAGCATGATGTATATTTAACGCTTTGCGATTTGGGTCACCGCCTGTTGGCTTGCGTAAATCTAGAAACTCTTCTATCTCCGGATGAGATACAGGAAGGTAGACTGCTGAACTTCCTCGCCTTAGGGATCCCTGACTAATTGCAAGTGTTAGAGCATTTTGCACTACAATAAATGGAACAATTCCTGATGTTTTGCCGCTACCCTTTACGCTTTCGCCTATTGAGCGTAAATTTCCCCAATAACTACCTATGCCTCCTCCACGTGCAGCAAGCCAAACATTTTCGTTCCATAGATCAACTATTCCCTGCAAGCTGTCTTCGGTTTCATTAAGAAAGCAAGAGATAGGTAACCCTCTCTTAGTGCCACCATTGCTGAGTATTGGTGTTGAAGGCATGAACCACAAGTTGCTCATGTAGTCATAAAGACGCTGCGCATGTTCTTTATTATCAGAATAGTAATTAGCAATACGTGCAAAGAGGTCTTGATAACTTTCATTTTCTATTAAATACCTGTCTGATAGAACTGCTTTTCCAAAGTCGGTTAATTTGCTGTCCTTTGCGTAATTAATGGTAATGTTATTCATAAAGTTCCTTTTATTCTTTTATTATATATAGGTACTTAAAAGTCATTTTGAGCGATTTTTAAGTTAGGTTTTTCGGATTTTTTTGTTGATGCTGTAATGCAAACAAGATACCGTCAACCTGACTGCCATATATTTTACAGTAACTCATATAACTTATTTGCATATTTATTTCTTTTGCAACATGTTGAACATAACTTTCTGAGTGACGAAAATAGTCTCCTTTGTTTACAAAGTCAATACCTTCACCTTCCTTTCTTCTTATTAAACATACAATAACTCCTTTTTTGCTCGTAGATCTTTTTGCTAATTCCAACTCTTCTTGAAAGTCATGTAGATAATGTAGCACTTCAGCAAAGATAATTACATCATACTGCTGGTTTTTCTCTTGTTTAAGAAACTCTTTCATTTCCATATGTATTAATTCATTGTAAACAGGCTTACCTTTTATAAAGCATCCTCTTGCGATATTTAGCATTCTACTTGAAATGTCAATTCCTGTTATATGGTTTCCAATACTATTTATTTTCAAGAAATGACCACATATTCCAGTTCCACAACCAAGGTCAAGTATATTGAGCTCAGAAGTGGAGTTGTTGAAGATTTTTGTAATTATCATGTGTACAAGTTCATGCCCTCTATATTGTTTGGCAATCAACCAATGCTCAACAAAATATTCACCTGTGTAATCAAAATATTGTCTTATGAGGTTTTTTGGCAATTCTGTAATAGGCGCTGAGTTTGTCATTTTTTTTATATAGTAAGACGCCTCCTCGTGGTCATTATCTAATTTTAGTGCCCTTGTTAAATAATTATAAGCTTTGTTAGTATTCCCTACCGCAAAATGACACCTTCCGATGTTATACCAGACTATAGGTAAATGGGGGTAAAATATGCTAATTAACCAAAATCGTAACTTTGCATCTGATATGCTACCTTTATAAAAGTGATATAAACCGATTTCAATGTTGGTGTTTAACAGGTTCTTAGATTTTTTAAGAAGCACTGTCATTTCTTTATGAAGAGTATTATATTTATTCACAATGAAGTGTTTTACTTTCTTAATATTTAATACGCCAATGAGCTTAGACATACAATTTAAAGCAACGTTTTTTATAAAAGAGAGATTACTTTTCATACGTTAGAAATACTCCGAATGTTTATTATCATTTTTAGGCAATTGATTTTAACACATTTTATCTTACAAAATATCTTTTTTATTAATTTTTACTGTATATATAAGTTTACCACATATTTCTCAGATTATACTGTTTAGGATTGCTAGTATATTGTTGTTGATAATATAAGTAAATGTTTTGTGCAAAAAGGCGTTGACATATTATTTATTAGGTTATAATATATAAAAGATTAATTTAGTTTTTAGATGTTTGACAAGTTTTATGGTAGAGATTAATTTAATCTCAATTCAATTTTAATAATATTTAACTCTGCATATTCTGCATATAGTCGGATAAATAAATTATTAAGAGCACTTGATGGATGCCTTGGCGTTAAGAGGCGATGAAGGACGTGGCAGGCTGCGATAAGCTGTGGGGAATTGTCAACAAATTTTGATCCGCAGATTTCCGAATGGGGAAACCCAACTAGTTTAGCTAGTTATTACGTACTAAGTATGTAAAGCAAACTTGGTGAACTGAAATATCTAAGTAGCCAAAGGAAAAGAAATCAACCGAGATTCTGTTAGTAGTGACGAGCGAAAGCGGAAAAGGCTAGTGATTTAAGAATAAGAATTAGAATACTCTGGAAATAGTAACCATAGAAGGTGATAGTCCTGTATAAGTAGAAAGTTTTTAAATCCTTGAGTAGAGCGGGGCACGTGAAATCCTGTTTGAATATGGGGGGACCATCCTCCAAGCCTAAATACTCCTTAACGACCGATAGTGAACAAGTACCGTGAGGGAAAGGTGAAAAGAACCCCGGGAGGGGAGTGAAATAGAATCTGAAATCAAGTGCTTACAAACAGTTGGAGCTCTATATCAATTTATTGATATTTAGAGTGACAGCGTACCTTTTGCATAATGGGTCAGCGAGTTAATCTATGAAGCAAGCTTAAGCCGTTAGGTGTAGGCGTAGCGAAAGCAAGTCTGAATAGGGCGTTTTAGTTTTATGGATTAGACCCGAAACCAAGTGATCTAGTCATGACCAGATTGAAGGTGTGGTAAAACACACTGGAGGATCGAACCAGTTAATGTTGCAACATTATTGGATGAGTTGTGATTAGGGGTGAAAGGCCAATCAAACTTGGAAATAGCTGGTTCTCCGCGAAATCTATTTAGGTAGAGCGTTGTATGTATGTTGTTGGGGGTAGAGCACTGGATAGACTAGGGGGATTCATCATCTTACCAAATCTAACCAAACTCCGAATACCAACAATTAATTATACAGCAGACACACTACGGGTGCTAAGTCCGTGGTGAAAAGGGAAACAACCCAGATCACTATCTAAGGTCCCAAAATTACAGCTAAGTGGGGAAGGAAGTAGAAAAACCATTACAGCTAGGAGGTTGGCTTGGAAGCAGCCATCCTTTAAAGAAAGCGTAACAGCTCACTTGTCTAAATAAGTTTTTCTGCGCCGAAAATGTACCGGGGCTAAAGCTGTATACCGAAGATGTGAGTACTTGTTGATTTCGATCAATGGGTGCGGTAGCGGAGCGTTCCGTAAGTCTGTGAAGGTGGTTTGTGAAAACTGCTGGAGATATCGGAAGTGAGAATGCTGACATAAGTAGCGTAAAAGAGTGTGAAAAACACTCTCACCAAAAATCTAAGGGTTCCTACGTTAAGTTAATCTGCGTAGGGTTAGTCGGTTCCTAAGGCGAGTCCGTAAAGGAGTAGTCGATGGCAATTAGGTTAATATTCCTAAACCTCTTAAGTGTGACGGGTTTCGTATTTGTATAGATCTTATTGGATTGATCTATGCTTAAAAGAAGCTCCAGGAAATAGCACTTATATTTATGAGGCCGTACCGCAAACCGACACTGGTGGATGAGTAGAGTATACTAAGGTGTTGAAAGAATGATGTTGAAGGAACTCGGCAAATTATACCTGTAACTTCGGAAGAAGGGTAACCTGCTTTTAGGCAACTATGAGTAGGTGGCACAAAATAGGGAGTAGCGACTGTTTACTAAAAACACAGGACTCTGCAAACACGTAAGTGGAAGTATAGGGTCTGACGCCTGCCCGGTGCTGGAAGGTTAATAGGAAGGGTGCAAGCTCCGAATTGAAGCCCCAGTAAACGGCGGCCGTAACACTGACGGTCCTAAGGTAGCGAAATTCCTTGTCGGGTAAGTTCCGACCCGCACGAATGGCGTAACGATTTCTCCACTGTCTCCAACATCACTTCAGCGAAATTGAATTCCCCGTGCAGATGCGGGGTACCCGCGGTTAGACGAAGAGACCCCGTGCACCTTTACTATAGCTTTACATTGCTATTAAAAGTGTGATGTGCAGGATAGGTGGGAGACTTTGAAGTTATGGCGCTAGCTATAATGGAGTCAACCTTGAGATACCACCCTTTACACTTTTGATATCTAACTATGTTTCATTATCTGGAACTAGGACATTGTATGGTGGGTAGTTTGACTGGGGCGGTCGCCTCCTAAAAAGTAACGGAGGCGTGCGAAGGTAAGCTAGAGCTGGTCGGAAATCAGCTTGATAGTATAATGGCATAAGCTTGCCTGACTGCGAGGCTGACAAGCCAAGCAGAGACGAAAGTCGGTCATAGTGATCCGGTGATTCTGTATGGAAGGGTCATCGCTCAACGGATAAAAGGTACGCCGGGGATAACAGGCTGATGGTGTTCGAGCGTTCATAGCGACGACACCGTTTGGCACCTCGATGTCGACTCATCACATCCTGGGGCTGAAGAAGGTCCCAAGGGTTCGGCTGTTCGCCGATTAAAGTGATACGTGAGTTGGGTTTAGAACGTCGTGAGACAGTTCGGTTTCTATCTGCCGTGGGTGAAGGAAATTTGAGAAGGTCTGACTCTAGTACGAGAGGACCGAGATGGATATACCTCTGGTGTACCAGCTGTTATGCCAATAGCATCGCTGGGTGGCTATGTATAGATGGGATAATTGCTGAAAGCATATAAGCAAGAAACCCTCTTCAAAAAGATTTCCCAATTAAGGCCGTGGAAGACTACCACGTTGATAGGCTAGATGTGGAAGCATGGTAACATGTGAAGCTAACTAGTACTAATAGCCTGATTGATTTATTTGCTTTCTATATGTGTGTATGCAGTGTTAAATATTAAGTTAAAATTGTTAAGTTAGAAATTTTTGTTGACTTGGTGGCTATAGCAAAAATGAACCACCCGATCTCGTTTCGAACTCGGAAGTGAAACTTTTTAGCGCTGATGGTACTTGAAAAGGGAGAGTAGGTCGTCGCCAAGTTTATAAAAATTTCTTTTTTAACTTTTTTGAATAATTTTTTTATTGTGAGAAGTTGCTTCTATCTTCAAATCTAATAATTGCGGTCTAGGCTTATTCTTATTCTGCTCTAAGTATTGACTTTGCTCAAATGCTAATTCCCATTGTGTACGATGACTAGATTCTTTATATTCATAAAAATCTTCTTTAACGTTATTTGTATTTATATTGAGATTTTTGTCTTGTTCTTTTCTACTCTCTACCATTAAACACCCACACCCATTAATTTATTTTAAAAATTTTACTTATGTTATCATAAAAAATATAGTTGTAAATACCTTAATTGAGATTTTTTTTTATTTTATCTTTTTTAAGCAAATAGTTAGATCTTTTTGTAAGTTTTTATAACTTGCTTGCATAATGTTTTTATGAGTTAGTATTATGTAGTAATGCCCTATATTGCTTATATTTAAAATGTTAATTTTAGCAAGAATCCGTAATTGCCTTTTTATTTTATTTCTTTTTGCTGCTTTTCCGGCCTTTTTACTGATAGCCAGACCTACTCTAATAGTGTGAGTGTACTTTTCAGGTTCTCTTTCTTTTATAGCGTACAGTGATATATAAAGCCCACGATAAAAAAGACTGCTGAGTGCTAACTTATTTTTGAAAGCAAAGGAAAAATCTTTTTTTTTATACTTACTATGCGCATAACTTGTTACACCCTAATGAACGGCGCCTATTAAGGATTTTTCTTCCAGCTCTTGTTGCCATACGTGAACGAAATCCATGTCTGCGCTTTCTTATCAAATTTTTTGGTTGAAATGTTCTCTTCATTGTTTTTATATTAATATAATTATTTATTTTAAATTGTTTTACTTTATTGTCAAATAATGGTGAACTTGTATGACATTTTCGTAGAATAAAATTTGATGCATGGGAAAATGAATTCGGTGATAATCATACCTGTCTTACTAATCCTTTTATTTTGTTTTAGTAGGTTTCAAAAGGTAAATAAGGTTAAATCTTATCTATATCTTAGTTGTGTATGGATGCTAACTTGGTTGTTAATACTCTATAACAATTGTTTTGTAACTTCTATTTTTATAGCGTTACTTTTTTTCATGCTTGCTTTTATCTTTAAAAATAAAAGAAATAAGATAATAAAACTTTCGTTATTTGTGGCTTTGGCCATATCGTTTTTTATCACTTTATTTATAATGCTATCTATTTTTATTCAATCCATTAATTTTTTTAATAAAGTAGCTATTTCAGAATTCTTGTTCTGCTTGAAATGGGGCCACAATGTAGTCACTATCAATGAAGAGAAGATAGGATGTTTTGGTATAGCGCCGCTTTTAGTTGGTACATTACTTATAACTATTATAGCAATGTTAGTTGTCGTTCCGCTTGGTTTATTTTCTGCAATATATATTAGTGAATATGCGAGTGAGAAAGTGCGTTATATTGTTAATACAACTTTGCAAGTTTTGTCTGCTATTCCTACGGTTGTATATGGATATTTCGCGGTTGTGTTTTTGTCTTTCTTTATAAAGCAGGTAGCAAATTTTTTTGGTTTAAGTATACACTCAGAAAGTGCCTTAGTTGCCGGTTTATCGATTGGGATAATGATTCTTCCTTTTATTATTTCTTTACTCGAAGATGCCATAAGATCTGTTCCAAAAAGCTTGCGTTATGGCTTCATGGCACTTGGTGCAACTCCAGCGGAAACTATATGGCATATAACAATACCTTATGCAATGCCTACAATTTTAAGTGCAATTTTATTGTCAATTTCAAGAGTGATAGGTGAAACAATGATTGTGCTAATGGCTGTGGGAATCAACGCAAATTTGACTTTTAACCCTCTTAATTCAGTTACTACCATTACCGTGCAGATCGCTACATTACTTACCGGAGATCAGGATTTCAATAGTGTACAAACTCTTGCTGCTTATGCGCTTAGTTTAGTATTGTTTATTATTACTTGGCTATTAAATGCATTTGCATTGTTTGTAATGAAGCGTAACTAGTAAGCGTTTTAATGTTGCAAAATTTCTATTAATAATATAAAATTTATTTTCTTTAGAAGTTCTTTTATGGAATTATAGTGTTAGGTGATAAAAATAAAGAGATGAATATAGGTAGAGCGATTAAGGTAACTCAAGCAGTTGTTGATATAAAATTTGAAGGTGAATTGCCTAAAATATTTAATGCTTTAAAAAGCAAACTAAAATATAAGGATAAGGAGCTGGTTTTAGAAGTTTCGCAGCATATAGGTGACAATATAGTTCGTTGTATTGCTATGGATAGCACAGATGGCATGTCAAGGGGGGATGAATTTGTTGATACAGGTGCACCAATATCGGTGCCAATTGGGCGTTCAACTTTAGGAAGGATTTTTAATGTTGTTGGAGAGCTTATAGATGAGTGTGGTCCACTGAAGGGAAAATATAACTTAGAGCCTATACACAGAGCACCTCCAAGTTTTACTGAACAGAGAATACAGGAAGAAGTTTTAGTTACGGGAATAAAAGTTATAGATCTTCTTGCACCTTATCTTAAAGGAGGAAAAATTGGCTTATTTGGTGGAGCCGGTGTTGGTAAAACAGTCCTAATAATGGAATTAATTAATAATATAGCAAAAGCTCATAAAGGATTTTCTGTGTTTGCCGGGGTAGGGGAGAGAACGCGTGAAGGTAACGATCTTTATCACGAGATGATCACTTCAAATGTAATAAATATAAATGAGCATGAAAAATCTCAAGCTGTTTTGGTTTATGGTCAGATGAATGAGCCTCCTGGAGCAAGGGCTAGAGTTGCTTTAACAGCACTTACTATGGCAGAGTATTTTCGTGACCGTGAAAACCAAGATGTTCTATTTTTTGTGGATAATATCTTTAGATTTACACAAGCTGGTTCTGAAATTTCTGCTTTACTCGGAAGAATACCGTCAGCTGTTGGTTATCAGCCAACCCTTGCAACTGATATGGGTGCAATGCAAGAAAGAATAGCTTCAACAACTTCTGGCTCTATTACTTCTGTGCAAGCTATATATGTTCCTGCGGACGATTTAACTGATCCAGCCCCAGCAACTACGTTCTCTCACCTTGATGCCACCACAGTGTTGTCAAGGCAAATAGCTGAAATGGGAATATACCCTGCTGTTGATCCACTTGATTCAACTTCTCAGTCTTTATCTGCTGAAATCATTGGTGAAGAACATTATAAGGTAGCTTCTGAGGTGAAACGTATATTGCAAACTTATAAATCACTGCAAGATATTATCGCAATACTTGGTATGGATGAGCTATCTGATGAAGATAAAATTATTGTTGATAGGGCTCGTAAGATTCAGAAATTTCTTTCTCAACCTTTTCACGTTGCAGAAATATTTACTGGCATGCCTGGTAAATTTGTTTCACTTTCTGATACTGTTTCCAGTTTTAAAGGGATTGTTGAAGGCAAATATGATCACTTACCAGAGGCTGCTTTTTATATGGTGGGGAATATAGATGAAGCAATAAAAAAGGCTGAATTAATACGAGCTGAAGCTAAATAAAAGTTAAAGATTATGAATACTTTTAAAGTGCAATTTTTCTCTCCTGATGATCAAATTTCATTCAGTGGAGTGGTTTCTCTTTCAGTAACTGGACTCGAAGGGGAGCTTATGATTTTAGCTCACCATGCTCCTTACTTAATTTATTTATTGCCTGGTATAATTACTGTTAAAATAAGTAACCAAACGGAGAAAAAAATTGTAATTGACAATGGCATATTAGAAGTTGTAAATAATAGTTGTAGCATTATAACAAATCAAGTTCAGATTTTTGATCATGCAATTCATGATGAGAGATCGTTTAAAAATAAGAGAATTGGTATGTATTTAAGTTATCTTGATGAGAAGTTTCTTTCTTAGTTATTTTAGGCAAAAAGTCGGTTATCACTTTCTTATCATCCGAGTAGCCCAACTTTTGTCATCCCAGTGCTTTTTTTTCTGTCATCCAGTATTCTCTTTCCTGTCATTCCAGTGTTCACCTTTGTCATCCCAGTGCGTGACACTGGGATCCAGAAATTTTGACAACTGGATCCTATGGTCAAGTCCACTGCTATACGAACGTTGCACCTTTGAAGGCAAAAGTACAAAAAATGGCGTCATCCCAGTGCTTTTTTTCTGTCATCCAGTATTCTCTTTCCTGTCATCCCAGTGCTCACCTTTGTCATCCCAGTGCGTGACACTGGGATCTAGGTGTAAAAATATTTGTAAATTATGCAATTGGCAGGGGATTCTAGGAACATATGTCAAAAACAATTTCTATGATGAAATAGGCTGGATTTCAGTGTCACGCACTGGAATGACACCTTGCCTTACTGAACGTTCGTGCAGTTCTGTAGCAGACACTGGGATAACACCATTTTTGTACTTTTGCCTTCAAAGATGACAATGTTTTGTAAAGATAGTTTTTTAATAGGAGATTAATATGGAAATTTTTCTTGATAGCGTTGATTTAAATGAAATTAAAGAACTAAAAGAGTTCATTGATGGCATAACAACTAATCCTTCTTTAATAGCAAAGTCCGGGCGTAAAGATAAATACGAGGATTTAGTGCGTGAAATATGCTCTATTATCAAGGGGCCTGTTAGCGTTGAAGTTGTTGCAAATAACCATGCAGATATGGTTAAAGAAGGCCTTAAGTTAGCGGAAATCGCTGATAATGTTGTGGTAAAATTGCCCCTTACATATGAAGGATTAATTTCTTGTAAAAAGTTGTGGACAGAGCATAAAATACCTGTTAACATCACATTATGTTTTTCTCCTGGACAAGCACTGTTTGCCGCTAAGGCCGGTGCTTGTTTTATTTCTCCCTTTGTTGGTCGTCTTGATGATATAAGCTATGATGGCTTATCGCTCATAGAAGATATATGCACTATATATTCTAATTACGGGTTTGATACTAAAGTTCTTGTTGCATCAGTGAGAAGCCCAGCACATGTAATAGAAGCTGCAAGGATTGGCGCTGATTCAATTACTGTTCCAGCAAAAGTACTTAAACAATTAATTAACCACCCGCTTACTGACCAAGGGCTAGCAATATTTGAAAAAGACTGGGGTGCAAAACAATAAACGGTTACAAATGAACATAAAGATTGGCAAGTTTAGGATACCCATTTAGGATAGTGGCAAATAAGGTAAACTTGGAAAAAGAGAATGAAAGTTTAAAAGCAGAAGATAAGGCTATAAAGATAGAGAACGCTGAATTAAAGGAATGGCAATGAATTTGTACAATTTTTGATAGAAGATCATCAGTTGAGTTACCTATCAATCTCACCAAAAACTATATCGAGTGAACCAATAATTGCTGCAATGTCAGCGAGCATGTGACCCTTTGCCATAAAATCCAAGGCTTGTAAATGTGCGAAGCCAGGTGCTCTTATTCGGCATCTATAAGGTCTATTGGTACCATCTGAAACTATATATACTCCGAACTCGCCTTTTGGTGCCTCAACAGCAGCATAAGTCTCACCTTCTGGCACATGATATCCTTCTGAGTAAAGTTTAAAATGGTGGATCAGAGCTTCCATAGATTTTTTCATCTCCGCTCTTGGCGGTGGAGAAATTTTTCTATCTTCAGTTTTTATTGGGCCTCCAGGCATTTTCTCTATACATTGCTTAACCAAACTAATAGACTGCCTAATCTCTGCCATTCTAACTAGATAACGGTCATAACAATCACCATTTTGGCCAATAGGTATATCAAAATCCAGTTGATCATATATCTCATATGGCTGGCTTTTTCGCAAATCCCAAGCAAGCCCAGCAGCACGCAGCATTGGTCCACTAAAGCCCCAATCAAGTGCTTGCGCTACTGATATTTCACTGATTCCTACGGTGCGTTGCTTCCATATCCTATTTTCTGTTAAAAGCTCATCAACATCGTCTATATACTTTGGAAATTGCTCTATAAACTTTGCAATATCCTCAATCAAGCCTTCTGGAACATCTGCTGCAATTCCACCTGGTCTTATGTAAGCTGCGTGAAACCTTGCGCCTGAAGCTCTTTCGTAAAATTCCAATATTTTTTCTCTTTCTTCAAAGAGCCATAAAAGAGGAGTCATTGCTCCAACATCAAGTGCTTGAGAAGAGACATTCAGTAAATGATTTAGTATTCTCGTCAGTTCACAAAATAAAACACGTAAATACTTTGCTCTGATCGGAATTTCGCATTGCAACAATTTTTCAACGCATAACGAATATGCATGCTCTTGTGACATTGGTGATACATAATCAAGACGATCAAAATAAGGCAAAGCTTGAAGATACGTTTTGTGTTCTATTAATTTTTCAGTGCCACGGTGCAAAAGCCCAATGTGAGGATCAGCTCTTTCAATCACTTCGCCATCCATCTCTAAAACAAGACGCAACACTCCATGTGCAGCTGGGTGCTGAGGTCCAAAATTTAACATCATTGTCTTTAGATCGGGCATATTTGACAGTTTAAGATATTGAAATTGTATAGGCTAAAGTGCGCTCAAAGTCAATAGACTTCTTGCATAGGCCACAACTGTCATTATGTGTTAAGTAATTCCGTTTCTTATAAAACGCACTGATAAAGAGAAACTCTAAGTTGTAGTTGTACAACTTCTGCTGTTAATGATTATTTCGCCTATTGTAACTGCTGCTAAAATAAAGCAATAATATACTTTTGTTAATAAAGAAATAGGTGATACAAAAGCTATACTTCCTGCTAGCAATAGTTGAGAACCATAAGGTAAGATGCCTTTTGTAGCACAAGCAAAAACATCTAATAAGTATGCGCTGCGATGTGGCGCAATACTGTGTTTTTGTGCAAGCCTTTTTGCAATACCACCACTTAGTAAAATAGCAATGGTGTTATTGGCAACCAAGGTAGTAACCATAGACGCAATTCCTGCTATCACAAATTCAGCTTTAGTTTTTGTGATATTGCTTTCATCGATGAGTTTATGCAACGCTTTTTGACCTTGTTTGTACATTATATGGCTCAACCCACCAATAAATAGAGCAAATATCACTATTTCGTTTACTTTTTTGAAACCGTCATACATGTCATGAGGAAATTGAACGATGGCATAGTCAAAAAAAGCTATTCCTAGCACACCAGCAATAATTATGTTTACAGTTATTGTGACTAGAGTGGCAACTTCAAACAGACCCATAATTATTAGAGAAATATAAGGAATAATTTTTATTATAGAATAATAATCTAAATTTGGTATAGAAATAATTTTTGTACTACTTGAAATCACTGCCAGATAGGTGAGTGTTATAATACCTGCAGTAAATGCAACCTTAGAGTTTATTTTAAGTTTATCTTTTGCTGAAGCTCCCTGTGAAGAAACAGATGCAATGGTGGTATCAGATATCATTGAGAGGTTGTCACCAAACACAGCACCACCTACTACAGTTGCAGTTCCTATTTCAAGACCAAAAGCTCCACTTTTTGCCAGATTAACAGCTATAGGTACCATCAGCGCAACAACTCCCATAGATGTGCCAATTGCAGTTGAAATAAAAGCAGAAGCCAAAAATACTCCAGGAAGTAGTAATCGTGCTGGAAGGAAATTAAGAATTAAATTAGCAACAGTGTCTGCGCTACCAATTGATTGAGTAACCGCAGAAAATGCTCCGGAAAATAGAAAAATCAAGCACATAGTAAGGGTATTTTTGTCACCCATGCCCTTGATAACAGTATCGATGTTATGTTGAATTTTATTTGTACCACGTGAGACAGCAAAAAATAGTGCTGGTAACAAGCATATTACTGGTGAAACCTGATGAAGTGGATTATCAGTTCCGATAAAAGAAAAATAAGCACCACTTCCAAGGTACAAGATTAAAAAAATAATCAAAGGGACAAAAGCTGTCATTTTACTGTACCTCAAACTTATAACTATAACTAATTAAGTGGTCTTAAGCAAGTTTGGTTCACTGGGAATGTTCAAAAAAGCATACGCGTCAAGTTAAGGAAATAAAGGTATGAAAGAGATAGAATAATAAGGTATAAGTTCTCCCAGATGTACTTTTAGTGAGAGAACCAATGAATAAAATAACTTGCTTATCAAAAAAAGCTCAAAGAATTTTTTAATGAAAAAGCAGATAAAATCTCAATTACAACAAGGTTTATAAAAAGAAAGAGAAAGCTAAAAGGTTCATCGTTCGTAAAAGCGATGGTCTTGGGTAATATAGGGGTTGATAATTGTAGCGTAGAAACAATGTGTCAATTACTAAACGAGAACTCGATAGGTATAACAAAACAAGGTTTGGATTTTAGATTTATTGAAGAAGCAGTGGAATTTATGAAAAGGATGTATAATGAATCTGTGGTTCTCTTTAAAAATATCTTGCAAGTTGATTGCAAAATCTTACAGCAATTTAATAGTGTTAAATTATTGGACAGTAGTTCTACCTAACAGTATGGAAGAGATGTATAAAGGTTATGGTACTAGCTACAGTGGCTATGAAAGCAATACTAAGTCTGGAATAAAGTTACAATTAGTTTTCGATTACATGAATCAGATAATAGACCAACTTAATTTAACGGAGGGAATAAGATCAGACCAGGGATATAGGAAACATTTAAGTAATATATCAAGCAATGATTTGCTAATATCTGATCTCGGTTATTTTGTGCCAAGTTCTTTTAAACAAATCAATGAAATAGGAGCTTATTTCATAAGTCGTTATAAATCCGATACCAACATATATGATGTAGAAACAAATCAAAAAATGGAGTTATTAGAATGTTTAGAGATTTTTAGAAAACGAGGTATTGTTAGGAAAAGAAGCAAAAATTAGAGTAAGAATTATATGTCAGAAACTAACTGAATATAGCCAGAAGAAGGAAAGCTAATAGATTAGCAAGATCGCAGGATCCTCTAAAAGAAATCAAAATTGTTGAACTGGTATAACTAATGTTCCAGAAAATAAAATTAGTGCTGAGCAAGTATTACAGAGTAAGGTGGCAAATTATTTAAATTGTATAAAAGCCATATCAGACTTGATAAGCTAAAAGAAAAGCCATGCAGAGTATTATGTGAACTATATGCTAAATTGTGCGCAATTCTTATATTTCACGGCATAGTTGGTTGCACAGAAGTGAAAAAGAATACAGAACTTAGCTTAACAAAGGCATTTATTGAGCTAAAAAGGCGGGTTAGAGAGTTATTTTTAGCACTAAAGAATAAAGTTAATAGTTTGAAAATCTTTCTTAAAAAGCTTACCATAACTTGGTCACGATTTTCATTAAAAGACAAGTACAGAAAAACTAGAGTATCTACCTTAACTTCCCTGAATTTGCTTACAATCTCTTAACTTGACGCGTATGATCTCGCAAACAGGCACGAAATTCAGTTAGTGTAATTACGTACGCCGATGATTGTGTGCCGTAGAAGCAAAAGAAGCCGAAGCTGCACAATAGATGAGCCTCGGAGCCGGTTTGCAAGAGCAGGCTTCAAACAACCATAAGCTGCTTTGGTAAGGTAGTGAGCATTATGGAAAAGGCACAATTATGTGTCATGTGTGAAATAGAGAGACGAACGCAAGTGAACCACTGATGAAGTGTCAAAAGCGTAGAGACGACGTCAAAACCAGGGGAACCTGGTATCGGGAGCTTGTTTACTGGGTGGGTGGCGTCCGGCATAAAAGTGGCGTGAATCTATTTTAGGCTATTGCATGGAACTACGGGAACCTGTCGTTTCGATGATAAGGAAGAAGTTCAAAGAGCTGATCTCTGAGGATGAGAGTACCGATGCAAAAAACAGGAGCTCGTAGTAGTGAAGAAGTTTCTGTAATGGAAATGGAGCGAAGGGATTTAGTTTTAATTGTTTATCAACCGAAAGGGAGGAGTTAATGAATAAAACAAAGTCTTTTGATATACCAAAGCAATTGATTTGGAAAGCTTATAAACAAGTATCCAAAAATAAAGGTGCGGCAGGTGTAGATAAGGTTTCGATAACAAAGTTTGAAGATAATCTATACAAACTATGGAATCGGATGTCATCCGGAAGTTATTTTCCCGCGCCAGTAAAAGCTGTAGCAATACTGAAAGATACGGGAGGAGGACAAAGAATTTTAGGTGTGCCTTCAGTATTCGACAGAATAGGGCAAACGGCTGCTTCTATGTATCTTGAGCCACTAGTAGAGCCAAAATTCCACGAGGATTCATATGGTTATAGACCAAATAAATCAGCACTGGATGCGGTAGATACAGCACGCAAAAGATGCTGGAGGTACGATTGGACGATAGATCTTGATATTTCTGGATGCTTTAATAATGTCAATACCTATCAATGTTTATAGAAACAGAGTTTTTGAATTTGTAATTTTTCAGAAAGCCCTATATTCTTTAGTTTTACATAGCAAACATGAAGTCAAAGCATTATCCTGACACAAGCAGTAGTCCTGATTTTTCGTCGTTAGAAAAGGAAATCATAAAATTTTGGCAGGAAAATAAAGTTTTTGAGCAGTCAGTCGAGAAGCGTTCCAAGGATAATTGTTTTGTCTTTTATGATGGGCCTCCATTTGCAAATGGCCTTCCGCATTACGGACACTTACTTACTGGTTTTATAAAAGATGCATTTGCAAGATATCAAACTATGCTGCAAAAAAGAGTTGAACGTAGATTTGGTTGGGATTGTCACGGGTTGCCAGCTGAGATGGGTGCAGAAAAGGAACTTGGAATATCTGGTAGAACTGAGATAGAAAAGTTTGGCATTGAAAAATTCAATAACCATTGTCGTACTTCTGTAATGAGATTTTCATCAGAGTGGGAAAAATATGTCAATAGGCAGGCAAGATGGGTAGATTTTCACAATGACTATAAGACCATGGATAAATCATTCATGGAGTCGGTCATGTGGGCATTTAAACAGCTTTATGATAAAGGTTTGGTGTACGAATCAGTGCGTGTTGTTCCATACAGCTGGGCGTGCGAAACTCCACTATCCAATTTTGAAACAAGGCTTGATAATGCATATAGAGAAAAGACTAGCAAAGCTGTAACTGTTGCGTTTGAACTTTTAGAAAATCCAAAACAATTTAAACAAAAGTGTAAATTACTTGCTTGGACTACAACTCCTTGGACGTTGCCGAGCAACTTGGCTTTAGCAATAGGAAAAGATATTAAGTATTGTGCAGTGTCAGTCCACCCTTTGATGTCATTCCAGCGCGTGACGCTGGAATCTATTTCTGGATCCCAGTGTCTGGGCACTGGGATGACAGGGAGTAGTGAAGGAAGTTCAATGAATGGTGAAATATACATTTTTGCTGAAAGCTACTTAGAGAAATTTATCAGCCACTCTGAACAAAACAATATTCCATATGAAAACTGCAATATAAAACTTAAAGCGAATGATCTTGCAGGTCTTTCTTACAAACCACTGTTTGACTATTTTAAAGACACAAAAAATGCATTTCGCGTTTTTATTGCTGATTATGTGACGGAAGAAGATGGTACTGGCGTTGTGCACACTGCTCCTGGATTTGGTGAGGAAGATTTTTACCTTTGCCAAAGCCATGATATTCCAGTTATTTGTCCAATTGATAACAGTGGAAAATTTACTGCTGAAGTTTCAGATTTAGCTGGAATTCACGTTTTTGATACTAATGATATAGTAATAAAGAAGCTGAAAGAACAAGGAAATTGGTTCAAAACTGAGCAATATATTCACAATTATCCACACTGCTGGAGAACTGACACTCCTTTGATCTATCGCACTATGCCTTCTTGGTATGTTGCCGTTACAAAATTCAAAAGCAGAATGGTAGAGCTAAATAAGAGAGTTAATTGGATACCAAACCACATTAGAGATGGTCAATTTGGAAAATGGCTTGAAGGGGCACACGACTGGTCAATTTCACGCAATCGATTCTGGGGTACGCCAATTCCTGTATGGAAATCAGACGATGCGAGATATCCAAGAGTAGATGTATATGGTTCAATAGAAGAACTGGAGAGAGATTTTAATGTTAAAATAGACGACTTGCACAGACCATTTATCGATACTTTAACAAGACCAAATCCTGATGGAAAATCAGTTATGCGCCGTGTACCTGACGTATTTGATTGTTGGTTTGAATCTGGCTCAATGCCGTTCGCGCAAGTTCACTATCCATTTGAAAATAAGGAGTGGTTTGAATCTGCAGATTTCATTACCGAGTACATAGCACAAACAAGAGGATGGTTCTATACGCTCTTTGTATTGTCCACTGCTTTGTTTGATAGGGAACCATTTAAGAACTGCATATGCCACGGAGTTGTTTTGGATGTAAAAGGGCAAAAATTGTCCAAACGTTTGAATAACTATGCAGATCCAATGGAGGTTTTTGATAGATACGGTTCTGATGCACTGCGTTTTCTTATGCTTTCTGGATCTATTGTTTGTGGTGGTAATTTGCTACTCGATAAAGAAGGAAACTCAATACGAGATGTTCTGAAAAACGTAATAAAACCTATTTGGAACAGTTATCACTTTTTTACTATGTATGCAAATGCAGATGGAATTAAAGCTGAAGTTTGTAAGGATTATCAAAGTACTATTGATCGCTACATGATTTCCAAATGTTTTGAAGCTGTAGAAAGTATCCGAGCTTCTATGAACAGCTATAACTCCCAAGAGGCTTGCAAAATTTTAATGAACTTTTTTGAAGTGTTAAATAATTGGTATATTCGTCGCAGCCGCGAGCGTTTTTGGAAAAGTGATTTGGATCAGGATAAAACTGATGCTTATAATGTTCTATATACGGTTTTTTATTACATACTAAGAGCTGCAGCTCCTTTGTTGCCACTTATAACAGAGAATATATGGCAAGGGCTTAAGTATGAAGAAATATCTGTTCATTTGGCTGATTTTCCACAATTAGAGAAGTTTGATAGTCAGCTCATTGCCAAGATGGATTTGGTGAGAGAGATATGTAATTCTGCACTCTCTATTAGAAACACTTTTAACATACGTATCAGGCAGCCACTTAGTAGTATGACGATTTATCATCAGTCTTCCTGCAGTTTTCTTGAAGATGAGCCGTTTTCTGTCATCCCAGTGCGTGACACTAGGATCCAGTGTGCTGAAAACTCAAATGAGTACCAAGAGATGATAAAAGATGAGGTAAATGTAAAAAAGCTAGAGTTAGTAAACAGGCTCGAAGGTATTGCATCACTAGAGTTAAAATTAAATTTTCCTGTGCTTGGAAGAAGAGTTCCAGATAAAATTAAGAAACTAGTTCAATATGTCAAAGAGGGGAAATGGTGGCAAGTTGAAAAAACTCACTCCGACGTCATCCAAGTAGCTGACACTGGAATCCAGACGCAGATTCCAGCGTCACGCGCTGGAATGACAGAAAGAGGTCTCATATTTTTGGGAGACGAGTCAGAAAATTATATCATAGAAAAAGGCGAATATGAACTATTATTAAAAGCAAACAGTGAATATTCCTCTGTATTTGATAACAATAAAGGGATTGTGATTCTGAACACCACTTTAAATGATGAATTGATTCTAGAAGGGCTTGCAAGAGATGTTGTGAGGCTCATTCAGGAAACCAGGAAACAAGCTGATTTTCATATGTCCGATAGAATCAGAGTAATAATCAAAACAGGAGATGAGAAAATTAAGGAAGCAATAAATACGTGGATTGAATATATAAAAGAGCAAACTCTAGCCTTATCTTTAGAGGTTAATACAGAAATTGGAACTAACTTTTATTCTAAGGAATATCAGGATTTAAATGTTAGTATTGAGCGTTAAATGTTTAATAAAGTTGCAAGATTGTCAGTATTTATGCTATACTTAAAGTACTTGGATAAGGTTATAGTATGAATGCTGTTGTAGGTTGTAAGGAAGTTATTGACTTAAATAACAATAGTAGTGATTTAGATGCATTAAATGGACAACCTAATTTACAAAGAGAATCTTTTGCTACTTCAGAAAAACAGGAAGGACCTGTTGCTACTTTGGAAGAGCAAGAATCTGTTAGTAATTTAAAAAAAATAGGTGCTGATTTTAGCATTCCACTAAGTATATTTCATTATAAAGATTACGGCTCCGATTTTTTTACTTCCTGGTATAATATATCAAGCGAAATATTTAAGGAAATAAACAGAGCTTGCCCGGAGAAGAAAGTATTAAATTTAGCTCTATCAGTTTTAATGTTTCCTTATATAGTTTTCACTGCGTTAGGATTAGCCGTATATAATAAATTAAAAACAAATGATAAGACACAAATCAGTTCAGAGGAGAATAAAACAAAAAAAAGTGAAGTAAGTGAAAGTACAGCAAAAAGATTGGCATATGGTATTCTTGCTTCAATCGCGGTTCTTGTTAGTATACCTATACTTCTACTCTTGCTTATTCCTGCAACACCCGCCTTAGCTATTTTTTATCTTTTAAATAGGAAATTATCTCATTCTTTGGTTGATGCGCTTAAGTTGAGTAATGGGTTATATCAGAATGAACACCAGAATATTGAAGTGTCTTTTCATGAAATAGATGCTGGTAAATCAGACATTAAGTGGGACATGGAGATTAAGTTTCCACCGCAATTTGAACAATTACTTAGAGATTTATATGAAGATAAAGATGGTAGTTGGTTTAATGTTGCACGTGATTCAGAACATAATACCATACTGAAATTATCAGCTAATATCAATTTAAAAAACGGCCTTACGCCTTTACGTAATGAGATCAAGAATGTGCTTGCAATTTCGATTCAGGAATTCGCAAAGACTATGGAAGAGCTAATGAAGCTAGAAGGAAAAGATATTACATATGATAAGCTGAAGGAACTGTTGAACGAATTCAGACTGAAAGTGGTGGATAGTGTAGATTCTAAACTGGTGAATTACTTAATACAAAATGCTTATCGAGTTGCTTTTATACAAGCAATTAAATTTGCACAAAAAAGAAGAGAAGATTTTTCATTAGAAGATGCGCTAAGAGATATATTCGTGAAACAAGAATTGGAGAGCCAAGGTAAAGAATTACCAAGTAAAAAAGAAATTATAATAGAAGATTTGAAAAACGTAGGAATAGAAGTACCAAGTGACTCAAAAGATGATGAATTTTCTGTACATGAGGCGGAATGGAAAGAGCTTAAAGAGAAAGGCAAAATAGTTGAAAGAAAAGCAATTGATATTTATAAAAATGATCATCCCCAAGCAACAGAGAAAGCCTTGGATAATGCGAAAGAAGAGATTGAACGTTTAAGAGGAATAGGTCAAATAAGGTATAACAATAGACATAAGGAATTAAAAGAAATACATGGAAACAGTAGCTTAACAGATGGCACCTTAAAAAGGAGGTTAGAAGACCTTTTTAAATTTGAATATGATGATCAAGAGGTTGAGCGCAGGCTGATAAAATCAGTAATAAAAAAAGCTCAAGGTGAGTTAAGTCAATCAGGTATACCGGATAAGGAGAAGCAAAGCCTAAGGAAGCAGCTTGAAGATTTAGAAAAAAAAGTAAAGGTTCTATCGGATAAGGAAGCTTCAGCTAAAATAAATGACTTCATAGAAGAGGCGTATTTAGAAATAAAAAAATATAAAGTACAAAGGTTGCTTAAAGAACAAAAAGAGGGTGTTTTAGATTTATGCGGGACATTAAAAAGATATGATGAATCAGATCTAGCAGAAATAATTGAAGCTTTTCGCGTGCAAGATGAAGGACATTTAGAAAAATCTACCAATTACAAAGTCAATAGAAGTCCTTCTAGAAAGGAATGAAGCGATTCTAGAAGCATTAGAACAATTAGAGTTAAAAAAAGAAGGATTGTTGATAAATGAAGAAACAAAAAATAATTATAGAGAAGAGCTGGAATCTCGTGAAAAAATAAAATTTGTAATAATAGAAGATAAGTTGTTGGAGGTGCTCAAGAAAGAAAATTTTGATGAAGCAGAGATCAAGAAATTATTAGAGAAAGCAGAACTTGAGTATTGTTTAGCAGAAAAATGCATAAAAGGTCCTGTAATTAAAACAAAAGATAATATCAAGCATTTTTGCCAGGATTTATTATCTCCTTTGATAGACAATTTGGTGAAAAATATAATAAACAATGTATCAAAAGATAATGATGGATTGCTTACAAAATTTAAAAAGCTTCTAAGCGTTGGTTGGGGGTGGTTCCAATTAGGAGCTGCACCTTTTGTGTCTTCTGTGCCTCTTGTACATCGTATATATGATCAAAACTTGGATGAAGCGCTAAAAACAGGACAGAATATACATAAGGAAGTGGAAGCATTTCTTCAACATTTCGAATCAAGTTATGAAGAAGTAGGAGCCTTGGTAGGTAATGTATTTTCTGATGATGGAGAAACATTTAAAAATGATATATGGTCTAAGATAAGGGATAATTTATATGAAGTATGGGATAGATTTTTCAAGGATATTGAATTCAAGGTTGGAAGTAGATTAGATGAGGTAAGCTTGGACAGCAAAAGCAGAAAACTATGATTGTGACTCAATGATAAGTTCTCAAAGTTCCTCCGGTATTTTCACGTACTAAATTAACTATAGCACTTGATTCTTTTTGGATCTCTTTTTCAGTTAAAGTCTGGATTGGAGAGCAGAAAGTAACTGACAATGCTATAGACATCTTATTCGATTCTATATTATTTCCATGGTATACGTCAAATACTAAAACTTCTGTGATGAGCTCTGAGCTTTTTTTTACCACATTGATTATGTTACCTACTTCCACATCCTTATTTACAATAAATGCGAAATCACGTTTTACACTTTGGTATTTATAATCGATAAATTTCTTTCTACTTGCAGGTAAATTTTCAATATTTTCTAGTATTACCTCAAAACCTACAACTTTTTGCTTGATGTCAAAAAGATCTAATATATTAGGATGCAACTCTCCAAAATAACCTGCTACTTTATTCTTAAAAGAGAGAGTGCCTGACTTTCCTGGGTGGTAATGTTCTTTTTCTGCTCTCTCTATCGTTAAATTATCGCAATTGACGTTAAAAAACTCCAAAGCCGCTATGCAATCAGCCTTTGCGTCAAAAACATCTACTTTTCTATCAGTATTATAATGGTTTCGCGGCAAATTATTTCCTGTTCTTATTCCACTTAAGACATGTTTAGACTGAGCTTCACCATCATAAATCGGCCCAATTTCGAAGATTGCAAGATCAGGTACTCCATGGGCAATATTATCAGCAGTGACTTGCAATAAATTTGGCATAATACTTGGTCTCATCATATTAAAGTTATTGTTAAACGGATTATCGATGATAAATAACTTATTCGAGTAACCAAATTTTTCAGCTGTTGATTCACTCATAAACGACCAGGTTAGCACTTCATGAAACCCTCTGTTTGTCATCAAAATACGCAAATTGTCGTATGTACTATCTACTTCTTCAACATTATTTGGTAGTGGTTCTTCTTTTATTTTGTCATAGCCGTATATCCTTGTTACTTCTTCGATTAGGTCAGCCGGTATTGTCACGTCCGGTCTCCAGCTTGGTACTTGTACATTCCAATTGCCTTCGGTTTTTTTATCAATATTAAACCCTAGTTTCGTTAAGATATCAAGCACCTCATCAGGCGATACAGACACACTTCCAAACTTGTTCACATCCTGATAATCAAAGCTCACCTTGGTGTCAGCACTATCTAAACTGCCAGCAGACACTACGCTTGAGGTTTCTCCACCACATAAGTCCAGAATCATTTTAGCTGCAAGGTTGAGTCCATCAAAAGTAAATCCAGGATCAACTGAACGTGCAAATCTGTAACTAGCGTCTGTGGAGATGCTCAGCTCCCTTGAGGATTTAGCAATAGAGATTGGATCGAGCAAAGCTAATTCCAAAAAAATATTGGTAGTTTCAAAAGTACATTCACTGCACTTACCACCTATAATTCCAGCAACTCCATGAATATTTTTATCATCAGAAATAACGCTCATGTCTTTGTTTAATAAGTATTCTTTACCGTTTAAACCAGCAAATTTTTCTCCGTCGTTTGCTTTGCGTACTGTGAGCTCTCCTTCTATTTTTTTTGCATCATACGCGTGCATTGGGCGGCTGAAAGATATCATAATATAGTTCGTGATATCAACTATTGCAGAAATGGAGCGCATTCCTATCGATTCCAGCCTATCTTTTAACCATTTTGGGCTTTCTTGATTTTTTACATTGGCGATGTATATTCCACTAATAAAACTTTCCCCGTCAGTAACTTCAACATCGATTGGTGAATTTATGGAGCTGGTAAGTTGTGGAATGCTTAAAGTCTTTAATGTCCCAATTCCAGTTGCAGCAAGGTCGCGAGCTATTCCATAAATGCCTAAGCAATCTCCACGGTTTGGGGTAACATTTATATCAATTACAGGGTCACAATTGAAAAATTTATCCCCTACTTTATAATCATTAGAAAGTTCAATTATTCCTTCACTTTCTTCTTGAGTAAATGCAAGTTCAGAAGCAGAGCAAAGCATCCCTTCACTTAGCACTCCTCGTATTTTTGTGGGCTTGATTGTGAAATCACTTTCTGGCAATGTGCTACCAAGAGATGCAAGCACAGTTTTCATACCTTCTCTAACATTGTTTGCTCCGCAAACTATTTGTAGAATTTTACTTCCGTCATCTACTTTACATAATTTTAATTTATCAGCATTTGGATGAGGTACGACTTCTAATACCTCTGCAACGATAAACCCAGTCAATCTGGAATTATCGATCACATCTTCTACTTCTAACCCTATGTGAGTTAATTTATCGGTAATTTCTTCTAAACTAGCATTGGTTTCTAAGTGTTCTAATAACCAAGATAATGTGAATTTCATGAACCTTTAAAGAAATAAAAGAGTTATTGTAATATAAAATGTAGTGCTTTTAAAGCTTGTTGTAGTGGAATACTTCTACATCATTGTTTATGATGTAGAAGCTTTTGTAACTTTATATCTTCTTGTAAAGAGAATCGATCTTCTCTATATCACCTTCTAAGTTTACTTCCATGAAATACTGAAGATTAACCTTATGGTCATTTTCATAAACTGAACCGATGTGATCATTAATAGTGAAGTTTTCTATCACATTGTGACTTTCATCTAGTACTTCACCTTTTTGTGAGTAGTGATCAGTATATCCTTTAAAGTGACTATCTGTTAGCTTGATGTACCCACCTCCAAGCTCCTGTTCTAAATCTAAAGGTAGATTAATAAAATCCATTTCATTCATAATAATACCTCACTAAAAATTAAATTATAATTAAAATAAGATGTTAAGTCAAATAATTTAATAAGATTAGTAAATTTTAAAATACAGAGCTGACTGTAATTAACACTCTAATTACATATTTTGTTAATGTATCAATGTTATAATAACACAGAGCCTTATCTTAACCCTTGACTTTGTCCTATAAAATTCATACTTTATTTACTGTTATAGTTCAAGTACATAGGGTCAAAATGGCGTTAAATCCGCTAGAGCAATTTAAAGTATATACAATAATAGAGTTACCTAGGTTATTTGGGTATGACGTAAGCTTTACCAATTCATCTCTTTTCACGATGATTTCGGTGATATTGATGATACTCTTTTTGCTTTTTGGAATAAAGAAGGGGTCAGTAATACCAGGATATTTGCAAGCTGCAGTTGAGTATGTATATGATTTTGTTATTTCAATAATAGAAAATAACACTGGAAGCAAAGGCTTGCAGCACATTCCATTGATATTCACAGTATTTATTTTCATTTTATCGTGTAATTTAGTTGGTGTTCTTCCTTATAGTTTCACGGTCACAAGTCATGTGATAGTCACCTTTGCTTTATCGATGGTGGTTTTTATTTATATAACGATTGTTGGATTTAAAGAAAGGGGAGTAGAATTTTTACGCATATTGCTACCAAAAGGAACTCCTTTGTGGCTTGCACCTATAATAATTATTATTAAGTTGTTTGCTTATTTAGTAAGGCCGGTTAGCCTATCAATAAGGCTTGCAGCAAATATGATTGCTGGTCATACAATCATCAAAGTGATAGCAGGGTTTATTGTAAATATGAACATATTTTTCACTCCTGCGCCGTTTTTGTTCATAATTGCATTGATAGGATTTGAAGTATTTGTTGCAATTTTACAAGCTTATATATTTACTATATTAACATGTGTATATTTGTCAGATGCAGTAAAGTAATTGACTTCCTTGTAGAATATTTTACAATTATATTATAAAGAAAAATTAAAGGTAATATATGGATTTAGTAGCTTTAAAGTTTATAGCAATTGGTTTAGCTGTGTTTGGAATGCTCGGTGCTGGTTTAGGTATAGCTAATATCTTCTCTGCTATGTTAAATGGGATTGCGAGAAACCCTGAATCAGAAGGTAAAATGAAAAGTTATGTTTATATTGGTGCTGCCATGGTTGAAATCATGGGATTGCTTGCGTTTGTACTTGCAATGTTATTAATATTTGCTGCTTAACAGATGCCACAGCTTGATGTTTCAACCTTCTTTTCTCAAGTTTTTTGGTTTTTAATTTTTTTCTCTTCACTTTTTTTCGTGGTAAGTTGTTTATTTTTACCAAAGTTAGATAAAATAATAAGCACTAGAAGTAAAGAAGTATTGGGTTCTTTTAATAGTTCTGTTCATCTTTTAAGACTCACGGAAGAGCAGATTGCCAAGTATAATGCCGCTTTAAACCAAGCTAGAATACAGGCAAAAAAAATCATAGATGATGCACTTGCTCAGGTAGAAGAAATGAGAGCTAATGTTAAGAATATATTAGAAGAGGAAGACAAAAAAAAGAGCAAGCTTATTGAAGAAAAAGTGGCAGAATTCAAATCTGAATATACTGATCAGTTAAAACAAATGGCTACTAGTATTGCTTTAATTTATTATACTAAATTGACCAATTCTGAGATTGAAGAGGAATTTATTGCTGACTTGGTGTCCAAAGAATTTTAGGGGTTTTTATGTCTACATCACTGATTATCGGTCTTGCCTTCTTAGTAGGCCTTGTTCTTTCGTATAAATTGCTGAAGAAAGTGATAAAAAATGCGCTTAACAATAAGCGTAACAAAAGCAAATTTTCAAGTGAAGAAACTGAAAAATTCAGAAAAGATATGTTGGAGTATTACAAAAAATCTTCTGAAAAATACAAAAAATTAGATGCAGAAGTTAATAAAATGATGAATGAAGCACTTGATAAGGCTAATAGTATCATTAAGCACAATAGACAGCAGCTAGATCAGACGTTAGATGACAATGCTCATTCTAACTTGAAGAAAGTCACTGACCAAGTTGAAAAAGCTCTTGGAGATTTACAGGCTAACACAGCGAGTATAGCTGCTGATGCTGTAAAAAAAATAATGCATGAACGTAAAGATGATAAGCGTAGTAGTGAGGTCATATCTTCATTTTCACGTGACTTAAATAAAAAATTGCATTAGGTTTAATGCCTATACTTCAAGCTGATAATGTAGAAAAAATTAAGTTTGATTCCAGTTTGTGCAAAGAGCAAGAGAAACTTTTTTACTATAAATTTAATATAATTCCTTGGCAAAAATTAAATGATACTACTTTTTTTATGGTTGAAGACACAAGTCTAGATATCAACCGTTGGGTCGAAACTCATTACGGTATTGACTATGTATTAATAAAAGTGGATAGCGAACAGATTTTAAATCTTCTTAACTCACACTTTGGTATTTCAGAATTTGCAAGCAACTACTTATATTACAAGAATCCTAATTTTTCAGCCAAAAGCATTAAACTAAGCTCAATATTTTTTGCTTCTTTCTTTATTGTAACTTCAATTTTAACACTAACAGAGAAATATACATATTTTGCTTTGATGTTGATATTTATAATCGGATGTTCTAGTTATTTATTCAAGTTTATAGCTACAGTTTTTAGCTTATGTGAAATCTCTAATCAAAAAGTGGATTATAGTAAGTTGAATGAAGAAGATTTTCCTATATATACTATTTTATTGCCTGCTTTTAAAGAAAGTGCAGTGATAGAGCAATTGGTTGAAAGCATTGAAAGTTTGGATTATCCAAAATCAAAATTAGATGTGAAGCTTCAGGTAGAAAGTGATGACCAAGAAACGCTAGCAGCTATAGAAAAGTACGCTTTACCGCAGTATTTTGAAGTAATAAAAGTGCCTCACTCTTTGCCTAAAACAAAAGCCAAGTCATGCAATTATGCTATGAGCTTTGCCAGAGGAAAGTATGTGGTAATATATGATGCGGACGATAAACCAGACCCATTGCAGTTAAAAAAAGCACTGATTGAATTTAATAAGGACGACGATAAGTTAGCCTGTGTACAGGCAAAATTAAATTACTATAATTGTGATTATAATTTTCTCACAAAATCCTTTTCTCTGGAGTATATGAACTGGTTTCAATACTTATTGCCTGGATTCCAAAAAATGAACATGCCGATGCCTTTGGGTGGTAGCAGTAATCATTTTTCAGTAAAAATTCTAAAAAAAGTGTTTTTCTGGGATGCTTATAGTGTTACCGAAGATGCTGACCTCGGTTTGAGACTTGCGCAAATGGGATATAAAACCAGGATGATTGACTCAGAAACATTGGAAGAGTCACCAATTGCTGTATTTGCTTGGATTAAGCAAAGAGCGCGCTGGATCAAAGGCTATATGCAAACTTATATTGTTCATTTAAAAAATATAAAGTCACTTTATAAACACACTGGATTTAAGGGAATTTTGCTATTGAATCTTTTTGTTGGCTCTGCAGCTTTTATATTTTTTACTACTCCATTTTTACTGCTTTCATTGATATTAACTAAAGTTTTAAATGAATTATTTTTGTACTACTTTGTAGTGGTATACGTTACTAACCTGATTCTTTTGGTAATAGCTGTCAAACAGCAAAAGATGCCTTTTTATTTTTATATAGTATCGATATTTTTTCCGGTCTATAGTCTGCTACATAGTGCAGCAGCTTTTCTTGCCTTATGGGAATTTATTCTTTACCCTGAGCGATGGAACAAAACTCAGCATGGTTTATGGAAGCAAAACCTGTAGCTATTTGGCTTTTTCTCTGCTGTATCATGGTAATTCTCATGGTGGGGATTGGTGGATTTACCAGACTTTCAAAAGCAGGATTGTCAATCACAGAGTGGAAACCCATCACTGGAACATTGCCACCACTGAGTGGACAAGATTGGCTACAAGAAAAATTAAAATACGAAGCTACACCTGAATATAAAGCACTTAACTATGGTATTAGTATGGAGGAGTTTCGCGCTATATACTTAATAGAATATGTACACAGATTGGTTGCAAGACTAACAGGTTTAGTTTTTGTCCTGCCATTTATATATTTCATATTAAGAAGAAAAATATCTAAAAAGGTAGTAATAAAGCTATTTGTGGCATTATTATTTGGAGCTTTACAAGCTTTTGCTGGTTGGTATATGGTTAAAAGTGGTTTAGTAACTGAACCTCATGTTAGCCACTATAGGCTTGCACTTCACTTATTATTAGCATTAATTATCTTTGCATTATTGTCATATCAATTTTTTGATTACCAAATCAGGCCAAAGCAAACTAAACTTAAGATTAGTAGTGACACTATATACTACACAGGGATGATTTTGGCCCTAATTGTAGTGCAAATAATTTTCGGCGCATTTGTTGCGGGATTAAATGCTGGTTTGATTTACAATACCTTTCCACTAATGGACGGACAAATCGTTCCAGAAGATTTATTTTTCTTACAGCCTATATGGCTGAATATCTTTGAGAACAGAGCGACAGTGCAATTTATACATCGAGCACTGGCATTGCTAATATTAGTTCTGACAGCAATACTCACAATAAAAAATGCCAGTTTAAAACCGGTATATATTATGCTGCTCTCCGTTATCATTCAGATCATTTTAGGTGTAATTACTCTATTATTGCACATACCGATAGCCATTGCCATAGCTCATCAAGTGTTTTCATTTATCTTGTTTGGGTCAAGTTTATACTTCTTGTGTTATTTAAGAAAGCAGACTACATCACCAATCTGCACATTTTTTCCTTCTTGAACGGGAATATTTTTTATCACCATTGCTGCTTCAGCACATATAATATTTTCCATTTTCATCGCTTCCACAACAAATAAAGGTTGTCCTATTTCTACCTGATCTCCTACATTTACGTGTAATTTAACTAATAAGCCAGATATTGGGGATTTTACAGCATCTACTGAAATCTCTTCTGTTTCATTATTTAGCATTAACTTACTTAATTCAGCTACATGAGGTTTAAATATACAACACTCAGCTTTCATACCTGCATGTCTTATGAAGTATTTGCTGCCTTGTTTTTCTATTTTAAGTGCTATATTGGTATCGTCATTAATTGTGATATATAGCAATCTATAACTTGATTTCCACTTGCCTATAACGGAGTATTTATTGTGATTATATACTGTTATTAATATATTATCTTGGTATTTTGCATTTACGGAGTACTCATTGTCATTTATATTCACTATGAATAAATCTCTTGCACGGTCACCTGCCATCCGAGCTGGTGCCCCTTCTTTTTTACTAGATTCCAGTGTCACGCACTGGAATGACACCTGAGATGTTTCATTCACTGCTTTATGATGGTACCTTTCTTCATTTTCCAAATGAACATATAACGCAGTGAAAATAAATATTTTAATATACTCCTCTGTAACAAAATCGCCGTGAAACCCACTAGGGTAATGATCTGGAATGAATCTCGTATGGAGCTTTGCTGCGATAAAATTTGGGTGATGGAAGATGGATTCTAGAAATTCTATATTATTTGTTACTCCTTCTATATAGCATTCAGACAATGCTTTTTGCATTCTGCTGATCGCTTCTACTCTATCTTTTCCATATGTTATAACTTTTGCAATCATTGAGTCATAGAACGTGCTAATTTCTGAACCTGCAGCAACTCCATCATCTATTCTTACATAATCATTTTCATCCGGTTTATCGTAATATTTTATTCTTCCGCTGGAAGGGAAAAATTTCTTTGATGGGTCTTCAGCGCAAATTCTACTTTCTATTGCAGAACCAGTAAGTTTAATATCATCCTGACTGAACCTTAATTTTTCTCCACAGGAAGTTCTAATCATTTCTTCTACTATGTCTATTCCAGTTATAAATTCTGTTACTGGATGCTCAACTTGCAATCTCGTATTTACCTCAAGAAAATAGAAGTTTTGGTCTTTATCTACAACAAACTCAACAGTGCCTGCTGAAAAATAGCCAACTTGCTTTGCCAGAGAAACACATTGAACATACATTTTTTGTCTTACTTCTTCACTAATGAATGGACTTGGCGTTTCTTCTATTATCTTCTGGTTATTCCTTTGTATCGAGCATTCTCTTTCTCCAAGACACACTATATTGCCATATTTATCTGCTATGATTTGTATTTCAATATGTCTTGGTAGTTCTATATATTTCTCTATAAAGATACTGCCATCCTTAAAACTTTTCTCTGCTTCATTTGTTGCTGATGTGAACGCTAGTTCAATTTCTTTTTTGGAATTTACAATTCGCATTCCTTTGCCACCACCGCCTGATGCAGCTTTAAGCATAACCGGAAAGCCAATTTCTTCAGCAACTTGAGCTGCGTGGGCAGCGTCGCTAATCTTACCCATATATCCTGGCACTACATTCACTCCAGCTTTTTTTGCCGCTTCTTTTGCTGTTATTTTGTTGGCTGTAACTTCTATTGTTTCTGCACTGGGGCCGATGAAGTCTATATTATGTTTTTGAAGAGCACGTGGAAAATCTGGATTTTCTGCTAAAAAACCATAGCCAGGATGAACCGCCTCAGCACCTGTTTCAACTGCTACTTCACATATTTTTTCAATGTTTAAGTAACTGAGGCAAGATGGCGAAGGGCCGATATATCTTGACTCATCTGCTTGTCTTACATGCACAGAATTTACATCTGCATCCGAATATATGCATACACAAGATATACCCATCCTACGAGCAGTTCTGATAATCCTGCAGGCAATCTCTCCTCTGTTTGCTATTAAAATCTTACTGTACTTCTTTTCCGTCATCGTATGAGTATACTTTCTTAAGTTGAGAAAGTAAATTATTGCCTGCAAGTAATTTTTAGCTTCATGCTACAGCTAAATCACTATTTAAAAGTTGCATAACATCAGGATCTGTCACTATAGTACTTTCATCATACAAGCCGTATATTCCGTTACATGCCTTAAACAACAAACATGTAGATCCTCCAGAAGCTATTGTAGCTACTGAAGCTAGTGCAAGAGATTGAGAAACTAAAAATAAAAAGTACAAGGATAAACACAAAGCAGCAATACACGCTATAGCTCCTATTATATATAAGCACAAATGGAATTTCCTGTTACATATAAAACCGCCTTTTATACCTGCGATTTGCTTGACTTCCTTCCGTTCTGCAGCATTTAAGAAATAAAGAGGAGCTACTGCAACTCTCCCATGAAGAATGCAGCTTTTATCGCAGAGTGCATCTTTAATATATTTTTTATTACATTTAAGTTCCTCTTTTAATCTTCTTGATTTCTTCCAATCTTTAGCTTCTTCCGCTTTTTTAATTTTTCGATCAGTATCCTCCTCTAAATCATTCACAAACTCTCTTACTGCAGGTAGCAGTATTCTGCTCTTTGCTGCTATATGAAATGGATTCTCTCCATTTTCGTTACGCATAGTTACAGAAGCGATGTTCTCCTTGCAAGCTATGACAAATTCATCTTTACTCCCTCTTCTTGCAGTTTCAAATAAGTCAACCATAACATACCTCACTGTATTTAATCAGTACTGAATTATACAACACAATTTATTGAAAATAAATAAAATTTAATCTCTCAGGATAAATAATTTATAGTAATTCTACATTGTTACAAACGTGGATTTTAGGTATCATAGCCTATACTTTACTGTAACAATAACATGCTAGACGTAGTCACGAGATTCGCTCCATCACCAACAGGATTTTTGCACATTGGAGGAGCTCGTACTGCTTTATTCAATTGGCTCTATGCAAAGCATCATGGTGGCAGGTTTTTGCTAAGAATTGAGGACACCGACAGAAAACGTTCAACGAAAGAAGCAATTGATGCAATTATAGAAGGGCTAAGATGGCTCGGTATGAGCTATGATGGGGAAATAGTATATCAGTCAAAAAGAATAGAGCGGCATAAAGAAGTAGCAAACCTTTTAGTTGAGAAGGGTAGGGCGTATCACTGTTATTGCCCTGAGGATGAAGTTGCAGAAAAGAAAATAAAAGCAAGAGAAGAGGGCAAGATATACAAGCATAAATGTACTACAAAACCTCCTTCTTGTCATCCAAGTAGCCGACACTGGGATCCAGAAGAAAATATGTGGTCACGCGCTGGAATGACATCCGGTGTGAGGTCAGTTATCCGTTTCAAAGTGCCAGACTCACAAGAGATCGTCATTGATGATAAAATATACGGCCAAATCAAAGTAAATAGCAACCAGCTTGATGATATAGTGATCTTACGCTCTGACAACACTCCAACATATATTTTTGCTGTCGTAATTGACGATCATGATGCTGGAATAACTGATATAATACGCGGTTCTGACCATCTCACTAATACCTTTAAACATCTGCTAATATACCAGGCTCTTGATTTTGACATTCCACGCTTTGCACATGTGCCGCTTATCCATGGGGAAGATGGGAATAAGCTATCCAAAAGGCATGGTGCCACAAGCGTTTGCGATTATGAAAAGATGGGAATATTGCCAAAAGCGATGCGTAATTACTTGCTGAGACTTGGCTGGAGTCACGGCAACGATGAGATTATTAGCGATGAGCAAGCAATAGAGTGGTTTAATTTAGAAAGTATTGGTCGTTCACCTGCACGGCTCGATTTCAAAAAACTGGAGCATTTGAATAACCACTATATTAGTAATATGAGCAATGAAGATATTCTGACTCTAATGCTTAGAGAAAATACTCTAACTGACAAAAAAAAGGGCTATTTACTGCAGGGACTGACAGAGCTAAAAAAAAGAGCAAACTACCTGACCGAATTATTGGATTTAGCAAAATTTTATATTCAAGATCCGCCACTTGATTTAAGTGAAGAAGCTTGTCAAATTGTCAAATCTAACCTCAATATAATTAAGTTACTCGCATCATTTCTGTCAAAGATCGGTGATGAAAATTGGAATAAGGGTTTTTTATCTTCTCAGATCAAGGAATGTGCAAAATTGCACGATATGAAAATAAGCGATGTATACCACTCATTACGCGCCCCTATAACTGGAGTAATGGATGCACCTGGAATCATTGATATCATGGTGATTCTTGGTAAAGATGAGTGTATAAGAAGGTTACAAGAATTGTAGCTAATTTAGTTTTAAGTTAAGTGCAAAGGTTGTCAAGGAAGTTTTTCGCTTTTGTAAGCTACTTGGATAAGAAGTTTCATGATTCTGATACTCTCCTACTGAAATTTTGAAAAATGTAACCTACTTCTATATTCAAATATATCAAGCAGTAATTCAAAATTAGCCATTGCGCCTTTTGCGTTATTATACGCAAGATTGAGCAGCTCTTTGTCCTGATATAAATCAGCAAATTTAAATTCCATACATCCTGATTGTTTTGTGCCTAAAATATCTCCACTGCCTCTTAGCATCATATCCCTTTCAGCAATGTAAAATCCGTCCTGTGACTCACACATGATCTTTAACTTTGAAGATGAGCTTTTACTTAAATTATCGTATAATAATACACAAAAAGATGGCTTATTTCCTCGTCCTACTCTGCCTCTTAATTGGTGTAATTGCGATAACCCAAATTGCTCTGCATTTTCTATAATCATAATGGTTGCATCTGGCACATCTATACCAACTTCTATCACAGTGGTTGCAACAAGCAGAGAAAATTCATTCCTTTTGAAGGAAAACATAACTTGATCTTTCTGCTCCTGAGTCAATTTTCCGTGTATTATGCTAACCTTATCAAGAAATGTTTTTTGTAATTCCTGAAAACGCATCTCTGCTGCAGCAATATTGGTCTCTTCGTTTTCTTCTATATATGGACAAATCCAATATGCTTTTTCGCCCCTGTTTATAGCACCTTTTAGCTTTTCAATAACATCCGGGACCCTACTAATGTTCATAGTTACAGTTTTTATTGGCAGTCTGGATTTTGGCTTTTCCCTTAAAATCGAGCATTCAACATCGCCATACATAGCTTGCTGCAAGGTTCTTGGAATGGGAGTTGCAGTAACAAAAAGTATATCGGTGTTTTCTCCTTTTCCTACCAAACGATTCCTCTGCATCACTCCAAATCGCTGTTGTTCGTCTATGACTGCAAGCCCTAAATTTTTAAATGTAACGTTAGCTTGAAATAGTGCATGAGTGCCAATCACTATATTTAAAACACCACTTGCAAGTTCGTTCATAATAATCTTTCTTTCCTTGCGCGAAGTTTTACCAGTAAGCAGAGCAACTTTTATATCGGTACAGGATAAAACTTCCTCAATCCAATTATAATGTTGCTCCGCCAAGATAGTAGTCGGTGCCATTAGAGCTGCCTGCATGTTGTTTTCTACCACATTTATCATCGCAAAAAGTGCAACTACGGTTTTGCCACTACCAACATCACCTTGCAGCAAGCTTATCATGCGATACTTGGATTTTTGTCTCTCTGAGATCTCATCTATTGCACGAGTTTGATCATTTGTTAATTGAAACGACAATTCATTTAAAACTTGCTCTTTGTATTTACTCAATATTACAAATTCTCTTCCCCTTTCTTTCACATGATTTTTTCTTGCAAGTTTCAGCGCTAGCTGATACGCAAACAATTCATCATAAGCAAGCCTTTTTCTACAAACCTCAGCTTCCGCCAATGAGCTTGGTCTGTGCAACTTTATGATGCTTTCCCTCCAACTTAACCATTTTTTTTGCTTGATTAATGTATCATCTATCCACTCTGGTAAATCAGGCAATTCCTTTAGATTAGAGCTTATTATGTTCCCAATGCGCTTATTGGTAATGCCACGGCATAATTGGTAAACTGGCTCTATGCAAGCTATTTCTTTAAATTGGTTGATGTCAAGCGACACGTAATCTGGATGAGTAATCTGCCAATGTTCAGCAAATTTTTCGAGTTTGCCACTGATGATCACATTCGCTCCAATTGGAAATAGTTTATATAAATACTTAACTGAGTAATTAAAAAAGACTATGAACATATACTGACTCTCACTTTCAACGACTATTTTATATGGCCTACCTCTAAAAGTGGGAGGCTGATGTTCATAAACTTTTGCCATGAAAGTTGTAAATTCTCCAACTTGAGCATCAGATAGCGACTTACTTCTGTCTATATAACTGAGCGGCCTATAAAACAGCAGGTCCACCACTTTGTCCCCACCACAAAGTTTGGGCAATATTGCGTTAGGTAGCTTGCCATTCAGGAAAATCAGCACATCTGATTGCTCATTGAGATTCATACATGTGTAAAATTGCTTATCAATAATAGGGTCTTCTTAAAGTCCTGTCACCTTATAGTCAAGCTATACACCATTTGCTGTCATGGAACTTGCGTTTATATAAAGTATTTTATTGACTTATTAATCATTTTTATGTATTATTATACTATCAGTAGTCTATATCAAGGTATTAATAATGAGTAGCTCTATATCAGAAAAAAAGGGAAATCCAGTAGTTACGCTAAAAACTAAAGCAGGAAAGTTTGATTATAGTCAGTTAAGAACTGGTAAAGATAATGCTGAAGCGAACTCTGGTTATCAAGCATATAAAGATTTTCCAAGAATGGATTTTGTTGTTAATAAAAAAGATATAGATCAAAACTTTATTAATCAATTATATGCAAAATACGCTAGCTTGATTGAAAACGACGAAATTGGAGAAAAGAATTATCATCCGTTTGTAAAAGAAGTTTTTAAGGAAATGTTCAAATATGCTGAAGCAAAAGTTCCAAATGATTCTATCCTAGAAGAACTAGTTACCAATTGTAATCAAGCAGGGTACGTAGGTGCATTATACGCTGAAGATAAACCTCTTTTTCATGTAGCTACGGCACATGAGTTAGTTTTCGGTTCTAGTCATACAACATATATTAATTGTAGTGATCCAAGTCGTGCAACAATCAGAATTGGAGAAAAAATTGCAGTTTGCACTTTAGCAAAACCAGAAGAAGAATTATGTAAGTTGGATAGCTCACTAGAATTCACACTTGAATCTCAAGATGGGAAAGATGATGTGACATATAAAGATGGTAAATTGTTGCTCACTGTTCCTCGAAAATTGAGAGATTACAAAATTGATGGCAGAAATTTATTTGATGTCATTAAGGAGTATTTTTACAAATTCTGCGAGAAGCTAGGATTTAAGTTAAAAATAGAGCATAACTTGGATAAGCCACTAGAAGTAAACAGCCATCTGGAAAGTGTAGAACCTCCTGCCCCTAGTAATGAACATGGAAATGCACATGGACCTGGGAACTAATAGCGATACCGAAAATGAATCAAAAGAGCGTGCTGCAAGGATAGAGGGAATGTTCAAAAAAGTGTGTCAAACCGCATTTTTAATTCAACTCAATTTTCAATCTGCCAGGAAAGAAGATATCAAGTTGAGAAATAGTTAAAGCCCAATTGGGTATGGCCATAGTCCAATTTTGCTCTGCCTTTTTTATAGCACAATATACCTGTTTATACAAGCTGGTAAATGAGCCTTTGGTTTTAGTGAACTTTCTGATCTGCCTATGCAGCCCCTCAATAGGATTAGTAGTATAAATTAGCTTCCTAACTGGGCCAGAATACTTGAAATAACCGGACAAATTTTCCCAATTATTCTGCCACGATTTTACAACCAATGGGTACTTTTCTCCCCATTTTTCTTCCAATTCAAGCAGATAATTTTCAGCAATTTCTCTACTTGAAGCCTGATATACTTTTTTCAAATCACTCATGAAAATCTTCACATCTTTGCTAGATACATATTTCAGAGAATTGCGTATCTGATGCACCACACATAGCTGTACCTCTGCATTAGGAAATACACTATTTATGGCTGCAGGAAAGCTTTTTAGCCCATCAACGCAGGCAATTAGGATATCTTCTACTCCTCTTTCTTTTAGATCATTTAGTACTCCCAACCAGAAGTTAGCTCCCTCGCTTTCGGCTAAATAAAAGCCTAGTACTTCTTTTCTGCCATTTTGCTAATATATTATACATACATTTACTTACACAATCTCTTTGACTTTAAAAAACATTCCATCCATAAACACTATTGGGTACACAGACTGCAATGGGCGACTACACCATTCGTTGATTACCGGTAGCAATTTGTCGGTAATACTTGATATCTCTGCTGCTGATATTTTGTGATCGTAAATTTCTTCTACATGTGATGCTATATCTCTATAGCCCATACCACTGGCAAATGTGCTCAAAATCTTCGTTTCCAGCTCTGGATGTAAGTTTGTTTGCCTTTTTTTGACTGTTTGAGGTTCAAAACTTCCATCTCTATCTCTTGGTGTTAACAGTTCAAACGAACCTGCACTTGTTCGCAAAGTCTTCCCATTCCTCCCATTTCTACGATTATTTTCTTCGCTTTCAGCAGACAGGTGATGTTCTATTTCACCTTCTAGACTCACCTCCAGCAGCTTTTTTATAAATGGTGTTAATACTCCATCTCTTCCTGTCAGCGGCTTTCCTTCTCTTATCGATGATAGAATATTTGCTTCCAGTTCTTTGTAGTCTACCAAACCAGTAGTTTTATTTGCTATTCTTTGATTCATATCAAACCTCCATTTTTTTATATCAATTTATTACTTTTTTTCGGTTTGACACACTTTTTTGAACATTCCCTACTCAAATGTTATTTGCTTAACAAATTTACTGAAATAGGCATGGCTAAATTTGAGATAGCTTCATAAATTTATTGTGCGTTACCTACTATCCGAAGAGCGATGCAACAAAGCCATCCCAGTGTCAGCTACTCGGATGACACCCTCCTGATAGACAATGTTCGTACAGTTGTGTATCAAGCACTGTAATGACGGCATTCGAGTAGCAGATAATGGAACCAAGAAAGCTCTTAGGCACACAGATAGCTGTATAATGAAAATTAGATTATAAAATCCTCTGACAGCACATTGACATCTTCTTGTGTTTTACCGTCATCCACAACTGTGTAATCAATATTACACTTATTGAGTCCACTTAATATCCTGTTGTGGAAATATTTCTCACCATAATCTTCCATAATAACACTTATATAGTCAACACTGTCAATATCAGAAAGTTTATTACATATTTTTGGATCTTTAACTGCATAGTGTTGTGTAAACTTACACTCACTGTTATCATCTTTACAAAAAGAAATTTTTCCTTTTTGTTTATTATCTGCAGTCATGATAAATCTGTTGCCTTTTTGATCTTTTGCTGAAAACTCATTACTACCCTTGTCTATGGAATATTGTTCCTTTGGAAATGTAAATGTTAAATGATATGTCATAATACTACCTTAATAAAAATCGTTATTGTAGTGTAGATTTATTAATAAATAATATACATTGTGGTATAATGAATACAAAATAGATTTAATGAACCTCAGTAGGGCTGCCAGTTGGACCCATAAGAATTATTTGCTCACCTTCTCTTAGGTGTCTGCATAAATTAGTGGAGCCGCCAGTTTCAAGCACAACAGTGGAAATAATTCCTTTTTTTTTGTCTACTTCAGTGCCGGTTACGGCTATACCTTCCATAGCAAGGTTTGTATTATTGGCTTTTCTGCCATTGGTTTCAAAATTTTGCAATCTAAAGAATTGCCCAGGCTTAAAATTCTTTGCCGCAAGTGGTGCTTTGATCACTATTTCCACAACTTTGTCTGTTAAATATTGAACTTTTATAACCTTTGCAGTGAATTGCTCTTTGATTCTATTAAAGAATTCTTTATTAGCCAGGTCTTCAACACTTGACCACGCATTTTTTTTCTGGCCCACAACATCACACACTGGAATGACAGAAACGAAGCTATTAACTCCACTCAAAAGCTGAGAAATAATAGGGTAGCCGTTCTTAGCACTTGCCATAGCTTTCACGACGCTGCCACTATACGAAGGGTGAAGGTCACCAAAAAAGCTGATTGTTTTATTGCCTTGCTTATACACTAATATTCTATCTTTATTTTGCATTTTAGGAGAAAATATTGGGTCTATTTCTTTTCCTGATGAATTCAAATGAATAAAATACCCATTACTTAATTTAAAATGCTTTTTATCTTCTGTTGCAATAACTGTATTTGGCTCAGTACCTGCTGCTATAAAAATAGAACGTGCTTTTATACGTTTGATTTCGCCGGATTTTGTGTCTATCAGTTTTATTGACTCAGCATGGTTATATTTATCTGTCACAACTTCAACTGGCTCTAAGTTTTCAATAAAGTAAATCCCTTCTGATAATGCGTTTTGCACCTCTTCGCTATTTAATCGATAACTTGGTGAATCTTTTAGCTCTTTTCTATATATAACTTTCACTCCCCCAAGACTCTGCATTAACTCTAATATTTTTATTTCTCTACTCTCTTTTTTTGCTAATTCTTGCTCTGCTTGGATCAACTTTGCGTGCGATATGAGCTCATTCGCAATTTCGTGCTCTTCTTCTGTCCAATCTTTTTCAACACAGTCCTTTCCATACTTATCAACTAATATCTCATAACGAAGGAGAAATTTTTCTACTTGAATTGGATAATACGCTAAAGCTTCAGTGGCAGTGTCAATCGCAGTAAGCCCAGCCCCTATTACAACTATCGGCATACGAACTTGCAGATTTGCTATAGAATCAAATTTAAGAGCGCCAGTCAATTGTAACGACATAAGAAAGTCAGATGCCATACGCACTCCACGAGCTAGTATATTCTTTATTTTGATCATTCGTGGCTTGCCAGAGCCAAGTGCTAGGGCGATGTGATCAAAACCCGAGTTGAACGCGTCATCAACATTAATCGTGCCACCAAAACGAATGCCTCCATAAAGTGCGAAATTCTCACGTCTTTCCAGCAGTAATCTAATAATCTTTAAGTAATTCTTATCCCACCGAGAAGTAATACCATATTCTGCCACCCCACCAAACCCTCCTGCCGTGCGTTCACTCAATTTTTCGTGTTTGAAATCTTTAATTAGCTGGAAATTATCGATCAAAGGTTCAATCTTTAGTCCATCAATAGTGATAACGTTATGCCCATCGTTCAACAAATGATGAGCTAAATTAAAACCAGCAGGACCAAGGCCTACAATTAGAATGTTTTTTCCGGTGTTTTCTCTTGGCAATGAACGCTGAAAATTTAAAGGATTCCAACGGCTGAGCAGAGAATATATTTCAAATCCGTACGGTAAACTGAGCACATCATCCAGAATCCTTGTTTCAATTGCTGGCACATTTACGGGTTCTTGTTTTTGATATATGCACGAATTCATGCAGTCATTGCATATTCTGTGTCCAGTAGCTGCACATAACGGGTTATCTATCATCACAATTGCAAGACTTGCTATGCTGTACCCTTCGCTTTTCACCAGATTCATTTCTGATATTTTCTGCTCTAGTGGGCAGCCGTGCAGCTCAACTCTAAGTGGAGACTTTTTGAAAGTGTTGTCATCATTGATTAGCCCCTTTGAGCAGCTGTCCTTACTTTGCTTATGACAAAATATGCAGTAGTGAGCATTATCCAATGCTTTATCTAAACTAGCCTTTTCACTTGTTAGGTCAAAACCGTATCGTCTTTTTACTTCATTTGAATACAGCACTTCAACTTTGTCCACTTCTTTTTTAGAAAATTGTATAAGATTCTCGTGGTCAATTTTTTTATGTATGCTAAATAATATGCTCTGTTTATTTTTCACTCTCCACACTGCATATTGTGCTGCAAGTTCTATTTCTTCTTTGTGATTTTCTTTATCTTCAAACCAATGCATCACCTGCTCAGCAAAATTTTTTTCTGTTGTTGGCAAAGTGAGAAAATGACTTAGTTTGTTAGTAATATCTATATTCGCCACATTAGTGTATTTCTTCAATGCATAGCGTTGGACAAATAACCTTTTGCATTTATATATTAGAGCAAAGTTGTTGTGCTTTTTCTTTAGCTCCTCTATTTCTTTTTCAATATTGAAAAGTTTTGCAATAAATTCATCAAGTAAATATGAGAGGTCTATTATTAACTGACTATCTGTCATCCAAGTAGCTGACACTGGGATCCATCCCTCTTGTTTTCTAGATCCCAGTGTCAAGCACTGGGATGACGGGGGGTGACACTGGGATGACATCGAAGAAGAAGCTGCTTTTTCTCTTGCTTCAATTAATGAACAAAACAAGCTTTCATCACATGATTTAATATAATTCAAAAATGTCTCATCTAATTTTATTAATCCATTGCGAGTATATAGATTAGAAAATGAGATGTTGAAATTCAGTTGCATTGCTATACTATAAAGTGTACATGCTGTTTCTTACAGATGAAGATTTTATTTATTTTGCAGTACTGCTGAGATTGTTGCTTCTGCAACTTTTTCTTCGCCAACAGATGCAATACACCTAAATTTGTGTACACCTAAACACACACTTTGAATGTTAGCTTGAAGAATCAATGTGTCCCCTGGAGTAACTAGCTTTCTGAATTTTGCATTTTCAATGGATCTCAAGTAAACAACTTTATTTTCTATTGTTTCTTTACCAAGAACACATATTGCAGATGCTTGAGCTAGAGATTCAATTATCAAGACTCCTGGCATTATTGGATGACCAGGGAAATGGCCAATAAAAAATGGCTCATTGAAAGTCACATTTTTGATTGCTTTTATACTTTTACCAGGATCACACTCTATAACTCTATCTACTAAGAGAAACGGATAAGAATGTGGTAATATTTTTATAATATCACTGATATTAAATTGCATAAGCCTACTCAATGCCTTTTAAAGCAAATTCAGGTATTTCCTTGTTTATATTGTTTAATACCACATCTGATAAATCAACTTCATCCATGGAGTATAAAACTTGGTTCTTTTTTGAAATAAATAGTACCAAATCTATGTTGTTTTTTTCTGCCGTTCTTTTAGCAACTTCTTTTATCTTGTTAAAAACACTCTCTACTGCGTCTCTATAGCTTTCTTCTAAATGTAACATTTTTTTAGCGTAATTATCTCTAACATTTACAGTGTGCTTATTAAATTGTCCTGTCTTTTCCTTTTTTGCTTCTTCTGACAAAAGGTCAAATTCTTCTTTTGATGGCTTAAGTTTTTCTAACTCATCTTCAAATTCTTGTTGTAATCTAGAATTCTGCTCCTTTATTTGTTGTTGTATATTTTGCAGAGCAAGAGATTCATTGATGACTTTGTCACTATCGATAATTGCAGCTTTTGTGTTCTGAGGCCGATATTCTATAAACTTATACCCCACAAATAAGGAAATAATTAAGGCAATAACTGATATAAATAACTGTATATATTTCATTCAAATCCCCGCTTCAATAGAAAATTTAACATTTGGTGATGGTATTATATCATAAGATTCCTTTACTAAAGGAAACCCGAAATCCAATCTAAGTCTACCAAAAGGAGAAAGCATTGAAAAGCCAAAACCTGGTGACACTCTCACAAGCTTGCTATCGTAGTATTTCCCTTCATACTTCTTATTTTTATCATCTAAGCCGAAAAGTGTTGCATAGTCAACAAATAATGAGCCTTTGATACCAGCATAGTCATATAGTTTTGGTAGTGGGAAATCTACTTGCTGTGTTAGATTAAAATAAGTTTTGCCTCCTAATGAGCTTTTATTTTTGTCTTCTGCTCTTGGTCCAATACCGGAAAGGTCAAACCCTCTAATCTCATTACCCCCTTTAAAAAAGTGCTGGCCAATGTTTAGATTTTCATCAGTATAAGAAAAAATATGACCTGCCGCCATCTTAAAGCGTAGCGTTATATCATCGTCAATTTTGCTTAATATAGGGTGCGTATAAAAAGATAAGAACTCAGATTTTAGGAAATTCACGTTTCCTCCCAATCCTGAAATATCCTGACTTAAGCGCAGTAAATACCCTTCTTTTGGAGTATAGAGGTTATCCAGTTTATTATATGCCAACGTGTATCCCACTGATGAAATCTGATGTTCACCTTTTCGGTCCAGTATTATTTCAGAGATATCGGTGTCTTGTCCACCCTTATTATCCATGTGTATATGATTATACTTATAAGAATAGCGAAGGGAATTAGTTAAGTTCTCTGTGACTTTATATGATAACTTTGTAAAAAATCCCATATCGCAACTATCAAAAGTAGTGTTTGGCTTATCTTGTTTTTCGTAAAATATGTCTATACCTAGTGACGTATCAGAATCATTAAAATTATTTTCAACAAACTCTAAATCAGTAGAAAATACGTATTGACTTTTTTCAAGAGCAAAAGAGAGCTCTTTTCCAGTACCAAATAAATTACGGTCTTTGAGGTCAATTTTAATCAATGCTCCACCAGGAAGAGACACACCGCCTCCCAAATACAACGAAGTAGTGTTTTTTTCTTTAACATTTAAGTCAAGATTTACTGCATTGTCATTAACTGCGTAACTATTTACTTTCACTGTTTCAAAAAAATCACTACTCATTAGTTTTTTACGTGACTTTTGAATCTCAGATATATTGTACGCATCACCTTCTGCTACACTTAGCTTACTTCTGATCACTTTATCTAAAGTGCGATCGTTACCATCAATTGTAATTTGATTTATATAAATCTTTTTACCCGGCAGCACTCTGTAGGTTACATCTACAACGTTGTCACGTTGTGCATACTCTGGATTAACTTTTGCAAATATATATCCTTTCTCATTTAAATATTTGTTTATTTTTTCTACTGTATTATTAATTTTAACTCTATTAAATATCTTATCGTTTTCCTCTGTTATAAAATCCAATATTTCTTCTTTTAGGCTCAAATCCTGAATTTCAGTTTCAATATTAACCTCATTACTTCCAAACAAATACTGCTGTCCTTCGTCAATCAAAAAAGTTAACTCTGTTTGATTGTTATTATCAACCTCGACAATTGGTTGAATATTATTTTGAATATATCCTTTAGATGAATAAAAATGATCGAGCAATTCTGTGTTAATCAATAGATATTGCGGTGAATAATGATTTCCGCCTTTAAAAATGGCTCTAAATAACTTACTAAATATGTCATTACTATGTCTTTTGATAACTTGCTCTAGCTCATTTTCAGAAAAGTTTTTACTGCCTATAAATCTTATATCCTTAATTTTAGAGGTTTTACCTTCTTTTATTTTAAAAATTAGATCAACCCTATTGCCATCAAGCTTATTCAGCTCATATTCAATTTTCACACCAACTTTACCGTTATTTCTATAAGTAGTGATTAAATTCATTAAATCGTTTTGCAATTTTGTTTCAGTGAAAATAGTTAGCGATTTTGACTGAATCACATTATTTAGTAACTCTTTGCTATTAAATAACTTATTACCCTTTAATATTATCTTGTTAATTAGTGGATTTTCTTGAATTTTTATTACCAAATTTTTTTTATCATCTATGTAAGCATTAACACTAGCAAATAGCTTTGTTTTATATAAACCTTTTATAATCGAATCTATATCATCGTCGTTTACATAATTACCAGGTTCCAATTTTATATAAAAACCTATTGTTTGATTGCTTACACGCTCATTACCAATATATTTGATATCTTTTATCTGCGTTTTTTCCTTATTTTCTAAAGCAACAAGTAGAGTAGGAAAAGAGATAAAAATTATTATTAGTATGTGGAATAGCTTTTTCATATGTATCTTAAAAAAGATGCCTAATATCATTTGAGATTGCAACTGCCATCAACAAGAACAATATGGAAGCACCAAAAGTAGCTGCATATTTTTGATATTTCAAACTTAAATCTCGACGTATAACTGCTTCTATAATATAGTGAAATAAATGCCCACCATCTAGTAGCGGAATTGGTAGCAAGTTAATTGCAGCTAAATTAGCTGAAATAATTGCCATGAAATACACAACCATAACGAACCCCTTTTTAGCTGATTGCCCTGAATACTTTGCGATTTTTATTGGCCCACCTATTTCATTGATACTCCTTTTACCAACAATAATGTGAAAGAGAGCTTTGATCGTTAAGCACATAGTGTGGTAAGTTTCACTTACTGATAAGCTCACAGCCCCAAGAAAAGACGACTGCTTTAATGTATTGACTGAAATAATCCCTATAGTTTCTCTTTCTATTGTGTTGCCAAAAACGTCTTTGTCCTTGATTATTAATGGAGTTAAACTGGTCCTGTGCTTCTCATTATTTCTGCTATACTCAATCTCCATTCTTGTTTTAGGATTCGACATTATCACACGCGAAATATCTTCAAAGTATTTTATTTTATGCTCATTGATTTGTGTAATAGTGTCACCTGGCAACAAACCAGCTTGCTTAGCTGCACTACCTTCGATTACATTTTCAATCACCGGTGGAGTGCGATAATAACCTGCTATGCTAAAAAATATTGTAAAAGCTATAACAGCAAATACCATGTTTGCAAAAGGCCCTGCAAAAACTACTGCTGCTTTTTTATGCCGCGGTTTTGTATGAAATGAATACAACTTTTCTTCTTCCGTTAATTCTTGTTGATCAGCCGGAACACTCGCTGCATTAGTATCTCCTAGCATTTTAACATAACCACCCAATGGAACAGCGCTTAATTTCCATCTAGTTCCAGACTTATCATTAAAACCAAAAATTTCAGGGCCAAAGCCTATAGAAAAAGATTCAACTTTAACTTCGCATGCTTTGGCAACAATATAATGCCCATATTCATGCACGAATACTATGATAGAAATTATTAAAGAAAATGATAAAAAATAATATATCCCATCACTAAATTGATGAATAAGATTAGAAATTAATTCCACCTGTATATTTAGATCTTAACAAAATGTTAAGTATATTAAAACGCGCCTCGCTTGACAAGTATTTAGTTTAACTTTTAAATTAAAAAAAGTTTAATTGTAATGACAGATACCTCACTACTCAGAAGAAAATTGATGTATAGAAGTTGGCATAGGGGTTGCAAAGAAACTGATATACTTTTAGGGCATTTCGCATTGAAATATCTTGATAAATTTTCCTTAAGCGAACTAATCGAATACGAAAAAATAGTTGATCTTGATGATTACGAATTATATTGTTACATAACTCGTAAAACAAACCTTCCTCCTGGCTTAAGTAGTCAGATAGTCAATTTAATTGCTTGCTTTATTGAAGCTAATCCTTTATGCACTCAATAATCTTATTTACCTTATCTAGTACCTCAGTATATTCTATTCTTTTCTCGTTTCTATAATTTTCGCGCTCTTGATTTACTTCATCCAACCGCTTTGTTAATTCTAAAATTTTATCCTCAAGAATTAGTGCTGCAAGTAAGAAATTTAATGCATCCGAACCCTTACCTCCAATTTTTTGAGATACAGAACCAACTAGCTTATCAAAACTATTAGCAAGGCGTAATAAATGGCTCTTCTTCCCACTTTCGCAAGATATTTTGTATGTGTTATTACGTATAACTATTTCTACTACTTGCATATGATGCTAAAAATTTTTACTGTACAGTATAAACTTAAATTCCTACTTTTATCTTATTTATGGTATAAGTTTTTATTCATTTATCAAGTCAGACAATTTTTTACTGCTACGAAAATATGTTTTAAAGTATTGATTCTTTGTAAACTTCTGTAACATTAAATGGCTTGCTTCTTTCAAGTTATAACTTCTAACTGAAAAAGAACCAAATCCCCTAATTTCGACTCTATTATGATGTTTCAATGTGTTTGAAAGTATCCCAAAAAATCTATCAACTATAGCTGCTATAATAATCTTATCTAAAAAAGGATGTCTTTTTGCTACCCTCGCTATTATATCAGATTTTGTTGCCATTTATATGAAGCCAAAATAAGTAAACCTTATCACTTAGCAGATAATACTATGTTATATTCTTCAACACCCAATACTTCAACTTCTATTTTTTCTGATATAGAGAACTTTTTATTTTCCGGTAAATGCTCTTGATCTATTAGAAGGGTTACATCGTTCTCAACTTCAACGACTAGTCCATTATCTTCTTTCTTACCTACAGTAACCTGTATTTTATCGCCTACCTCAACTTTCTTTATTAGTTCTTCAAGAGGGTCATACTCTATTTGTTTTATGCCAAGATAAATTCTTGCCCGATTCACGTTAGCCCTTATTACTTTTGCTTCTATTTTATCACCTACATTATATTTCTTTATCTCATCTGAGCTATTTTTAGACCAACTTAGATCTTTCACATAGATTGTCCCTTCTACGTTCTCATCTATTTCAGAATCATTGAAAGCAACAGATATATATGAGCCGGTATTATTCTTAACCTCACCAGAAATAATAGAACCAGGAGGATACTTATTAACACATACTTGCCAAGGATTATCTATACACCTTTTCATGCTTAAACTCATCCTATTCTTAGCAATGTCAATACTGAGAATTTTTACATGTACTTCTTGTCCCCTTGTTACAAGACTACTAACTGGCAAACTGCTCTTAACCCAAGTTATTTCCGATGAGTGTACTAAACCTTCAATCCCAGGTCTAAGCTCAACAAATAATCCATAATCTTCTATGCTTGTTACATAACCCTTATGCACACTATCAACTGGATATTTTGACTCTGCATCTTGCCAAGGGCTATCTTCTAGCTGCTTCACACCCAAGGAAATTTTAGCATTTTCCTTGTCTATTTTTATAATTTTAACTTTTATAGTCTGACCACAAGTAAAAACTGCAGACGGATGACTTACCCTACTCCAAGAGATATCTGTAATATGTAACAATCCATCTATAACTCCCACTACATCTGATTCATGAATACCGACAAATACACCGTAATGAGTGATACTTTTTATTTTCCCTTCTATTATATCGCCTTCATTTAAAGATTCTAAAAATTTAATTTTTTCACCAGCGTACAATTTTTCTAACACCAGCTTTCTTGATACTACAATATTGCCCTGCTTCTTATCCATTTTAAGCACGATGAACTTTTGTTCAGTTTCAATAAGGTGCTTCGCATCTTTTACTTGCTTCAAATCCACATGACTCAGCGGTAAAAAAGCGCTTATTCCGTCACCAAGATCAACAATAAAACCACATTTAATTGAGCGTTTAATAACTCCACTCACTTCAGCTCTTGTAACTGTATTTTCTTCCAAGTTATTCCATTTCTCGTCTCTAATTGCTTTTTCACGGCTAAGAACAACATTACCATGATAATCCTCAATTCTCTCCACATAAACTCTAATTTTCGAGCCAATAATGACCTCATCATTGCAACCGAGTTCCTTGATCAGAATTCTCCCGTCAGATTTTAAACCAATATCAACCACAACGTCGTTAGGGTTTATTCTTGTAATTACACCTTCTACCACATCTCCTTCTTTAATTTTGTTAACAAAGGAATCTTCAAACAAGGTATTATCTTGATCCTCAAATTGGCCTTGACATATCTCTTCTATAAATTTGTTTGATGATAGCTTTCTGATAGTAACCGGTAGATTTACGACTGGATTATTATTCATACCTTTAACTTAAACTTTATTAGAACTCATATATTATATAATATTAACAATTATTGACAAGTAATTTCTTATTAATTCACTTTGAGAATTGTTTAAGCTATAAAAAGTAAGGTTATGTAAGAGTATGCTTAAGAATAGCAAGTGGATTAGATCGTTCTCCAGAAGGTCCAGGCTAAAACCTGATGTTGATGAAATATTGGAAAAATATTCTATTCAAAACAGCAAGGAATCTATAGAGAAAATTGTAAATTCACAAAAAAGAATATGGGTAGAAATAGGCTTTGGCAACGGTGAAAATATGCTTTACCAAGTGCTTAATGAACCTGATCTATTATTTATAGGATGTGAGCCCTACTTAAAGGGGGTTTCTCGCTTGCTAACAAACATAGAAATACAAAACATAAAAAACATTTTAATATGGACAGAAGATGCAAGAGAATTGATTGCAAATTTTCCTGACAACAGTGTTGAAAAATTCTTTATTCTCTTTCCAGATCCATGGCCAAAAAGAAGTCACAATAAAAGACGATTAATTAATACGGAATTTTTAAATTTATTAGCAAAAAAAATACTTATAACAGGGGAAATATCCATTGCAACCGATCATCAGGATTATGCAGAGTGGATAGCATCACATATAAAGCAGTGTAACTCTTTAACCTATAGGGAAGATGATTTCACAAGTTATACTCTTACAAAATACCACAGAAGAGCGCTCAAAGATCAGCGTAAAGTGAGATTCTTTAAAGTAAGTAGACTTCTTGCATAACCCAAACTAAGTAGAAAAAAGAATGGTGTCATCCGAGTAGCTGACACTGGGATCCAGACTTTCCGTAAAAACGTTATATTTTAACATAACACTTATATGCTCACCAACTTAGTGCTAATCAAAATCCTGGATCCCAGTGTCAGCTACTCGGATGACAAGAAAGGGAGCACTGGAATTTTTGTTTCAGCATTAGCCATGCATCTGAACAGATATTCTCCTTATGAAGGAATAGCAAATTTTTAAGTTCCTCTTTAACTCTTTAACCAACGGGCTCCCATGAGGAGAGGAGAGTAAAGGTCTTTTTTCATAGATATCTTAACACTTTTTTCTTCTTTTGTAGTTGGCGGACGAGTAAGAAAGTGAACCTTTGGTGCACCACTAATTATTGCCATTGGTGTTTGCTCCGCCCCTTCTCCCATAACTAAAACAGCAGACGTTGCCAGCGCATCAAGAAGATTGACTTGTGTTACTTGCAGTGGTTGATTATAAAGATCTGGCTTGCCTATATAGGAATAAAGTGGTTCAAATCCACACCAACCAAGAGCAACGCCCGTAACCCCACGACGCATAGGTGTTACATTACTATCTGTAATCAAAATACCAAGATGTTTTATGCAGTGTTTTGTCTTGAGATAATTCCATATTGACAGAGCTGTTTTCTGAACATCTTTTGGATATAGAATATACACCTCATTACCATTTGATTCATCAATACCAGCAGATGGAATTAAGATATTATCTTTAATCGTTAAACAGATACTGTGAGCCACATCAACAACTGCATCAGCTTCTCTTTTGATTAGCTCTTCTTTAGAACAAGCAGTTTTATAAACTACTCGTTTTTGACAAATTGAAATGATTTTTGATGTGATAGCAAGAACAACTTCCTCTCTTAGCAGCTCTGAAACATAGCGATCAAGAACCTGCTCTAATACTTCTCCACATTCAATGCGGTGGGTATAAATTGCTTTAACATACATACTATTACATCAAAAAGTTTCTCATAAAAGCCTTCTTATCTATCGACTTAGCTTGCATATAGTATAATCTTTTGTTTTGGTGAGAATAGTTTTATTCCATCCATCAAGAAGTGTTAAGTTGAAATATACATCACCTTTATAAAGTCTGTGAATTTCTGTTATGATAAACTCTGAAATTAGATTATATTCTAAAAAAAGATGCGCTATTTGTGCTCCACCAATCATGAAGACTTTAGAACTACTTTGGATTGACAAAAACTCTTGCATAGAAGAAACAATAGTGCATTTTACTCCTCTGTTAAAACAAGAATTTAATTTGTCACGAGAAAAAACAATAGGAATACGATCGTTTAATATGTTTTGAGGCATAGTTTCAAATGTCTTTCTCCCCATAACAATAACTTGTTTGTCAGTCACCTGACGAAAATGATCTAACTCACTTGGATAATGCCAGGGCAATCCATTATTTATTCCAATTACCCCCTTGGGATCAACAGCCATCATTCCGATAATCTTCATTCCTGTAAAGCAGCTTGAGCTACAAAAAATCGCATGTGATCACGCACATTATGCACTCGAAGGAAATCAACCTTGTTGTGCAATGCAGATGATAAAGCAATTGTTTCTAAATCTCGGTTAAAGACAGGTTCTGTGGAAAAAGAAGAAATAAATGACTTTCTAGAATGACCAACCAGAACTTTGCAGCCAAAACTTTGCAATGCTTCTATATTGCGTAAAATCCAGATATTCTGATATAGAGATTTTCCAAAACCAATACCAGGATCAATAATTATTGAACTTTCGTTGAAACCCAGGTTTAGTAGTCTATTAATGCTCTTCTCTATCCAATGATTTATGGTATCGATGGAGTCAGTGTCACCTGGAATAACGTTATCCTTATGTGGTGGTATGGAGAGCGAATGCATAATAACGATGCTACACCCACTGCTAGCAACTGCTTTTAAGGTATTATCATCTAGATCTCCCTTCTGATCGTTTACCCAGGCAATGTTGTAGTGCTCCAAAACGTTCAAAATAACATCTGGCCAGAAACTATCAATGCTGACTTTAATGTCACCAACTTTCATATATTGATTAAGGTCATCAAGTACTGGTTTTAAGCGTGCATATTCTGCTTTTGGAGTTTGTATTGAGGAGCCAGGTCTTGTTGATTGAGCACCAAGTTCAACTATGCTTGCACCATCTGATAACAGCCGCAGTGCCTGCTCGGTTGCTTGATCTGCATCATAATAAAGACCACCATCTGAAAATGAATCAGGAGTAATATTGACAATACCTACAAGCTCTGGTGAAAGCGTAAAACTTCTTAAAAAGCAATCCTTAATGTTAGGGTTAATAGTACCAAACGTTTTGTTAACTACTGCCATGGGGCTCAGCATTGCCATCAAGTGAAGCAAAAATGGTCTGTTTATCAATTCTGGGTGAGGAATCTTAAGGTAGGGTGTATCAAGTGTCAGGTCATCCCATAACAAAATATCCAAATCAATAACGCGAGGTGCCCATTTTTCATAGACCTGCAGACGGCCAATGTCACATTCAATTTGTTTAAGGCCCTTTAACAGCTCTTCAGGAGAAGAAGAACAACTTCCATACACAACCATATTTAGAAATGGCCTGTCCCACCCAGGTGGAGCATCATTTTGTAAAATAGCCTTAGTCTCCAGAATAATTGAAGATTTTAAATTTTTAAAATAGCGCTCCTTTAGTAACTGAGCAGCCTTTTGTAAATGGGAAAAGCGATTCCCCATATTTGAGCCAATAGAAATATAGATCATTAGTTATCTTCCTGTTCTTGCAGTGCATTACAATAGGTAAAAAAGACGCCTCCATGCGCATTAGGAACGGGTGGTGCAGCTTTGTGAGTAGTCACTCTTATGGAAGAAATAGTATGTTTTTTCTGCACCAAAAGATTATTAATGGCTCTGTATATATCATGGGTTAAGTGCTCGATTAAATTGAATTGCTTGCTCTGAACAAGAGATTGAATATTTTGTACTATCTCTAGATAGCAGACGGTATCTTCAAGCCGGTCAGTCATAAGCCCTAAAGGAGGAGATTTAAAAATAAAATCAACATCAATACTAACTAATTGGGAATGATACTTCTCTTCTGCACTATAGCCTAAATGAACCCAAAGCCGTAAGTCAGATATAAGAAGATTACATGTAGACATTGCATTCCAACATCACTGAGTTTTAATTCTGAAGCTACTTACAACTACTAACACACGCTAGCATTCATCATTCCATCAAGAAAACCCCACAAGAGCTTTGCTCCCTTTTGAGCACCCTGCATAACTTTATCTTGCTCTTTTTCATCTAGATCTTCAATAAGATTTGCACACTCCTCAGAATGCCACTCATCAGCATGCATATGAACCGTAAAAAATTGAAGAGAACGCTCATCACTTATTGAATAGTGTTTTTTTAAACCTTCAATTTTAGACTTAGAAACCTCTGGAGTTTGACGTTCGTAAGCATAAAGTGCACCCAAACCGGAAGCAAAATCTGATCGTACAATATCAAAGTAACCGTCAACTAATTCTTGCGTCTCCTTAATCTGTGCATCTTCAAGAAATTCAGATCGTGCTACTCCCAGTCCTTCAGCAAAACGTTTCCATAACTCTGGATGATTTTCATCACCTTGTTCTTCTTCTATCAAATTACCAAGCAAAACCTGTCGCATTTTTAAATCTGGGCACAAAAAATGTATACCACTGATATAACGAGGAAACGCAGCAACATGGTGATAATATTCTTTAGCATAGGTTTGTAAAGCTTGCAAGCTTAAGCTTCCTGTATTCCATGATTGGTAGAATGGATGATTTAGTAAGTGCAACCCATCTAACTTATTATTCAAAGATTTAGTAAATTCCATTATTTCCTCTATTATATCAACATATAATTCATATACTATAGTTTTCTCATTGTTACGATCATGCTAACAATGGTGGGATTGGTAGGACTCGAACCTACGACCAATTCGTTATGAGCGAACTGCTCTAACCGACTGAGCTACAATCCCTTTTATCAATATTTATAATACACACAAAAGCAAATTTGTCTATTAGCTTATTTCACTATCAACCCAACTTGGCAAATCATTTGTTGCACCAATTTTGCGTGCAATTTCCTTACCATCTTGAAATATGATTAAAGTAGGTATAGATTGCACTCCATACTTACTTGGCACTTCAGTCCCTTCATCTATGTCGAACTTGCAGATCTTGATCTTGCCTTTCCTATCCTTAGCCAATTGTTCGATACGTGGCATTAGACTTTTACATGGCCCGCACCATTCTGCCCAAAAGTCTATCAGAACAAACCCTTTATAGTCAGTGACTTCAGATTTGAAATTTTGATCATTTACTGATATAATATCATCACTCATAAAATACCTAAATTTTTGTAAATATAGCGCATCAATTAGCAACTAATCAACTAAATTCTTACCGCAGAGCTTGAAAAATTGCCCTAAAGTGTTTTGCACAAACAAAAAACTTCTCACAAATGATTACATCTGGTGGTTAAAGATATCCACGTTTTCCCAACCCATTAAGTCTAACTCAATACGAGTAGGAAGAAATTCAAAACACTTTTGGGCCAATTCTTTTCTATTTTCACGTTCCAGCATTAAGTCTAGCTTTTCCTTTATCTTATGGAGATACAAAACATCAGATGCAGCATAACTTTTTTGTTTGTCTGTCAAATTTTCATTTCCCCAATCAGAAGATTGCTGCTGCTTATTTAGTTTGGTATCAAGCAGCTCTAAGCACAACTCTTTTAAGCTATGATTATCTGTGTAAGTGCGAACTAAACGTGAAGCTATCTTTGTGCAATAGCACGGAAGTGCCCAAGTTTCCAAGTAATGACGTATTATGCTTACATCAAATCGCGCGAAGTGAAATATTTTAGTTATATTTTTATCCTCTAATATTTTTCTCAAATTTGGCGCTGTATAATCGTTCTTGAGTTGAACTAAGTGAGCGTTGCCATCATTAAAAGAGAGCTGCACAAGGCATAATCTATCTCTGCTATGAAGTAGCCCCATTGCCTCGGTATCAACAGCTATAGACCTTACATCATCTGGTATTGAACTAGCTGGCAAGTCGTCTTTATATAAAAATATTCCCATAAAGCTTTGTGGAATAATTAAAAACTTATGATAATCAAAAATGAGCCTTAAGTATACGAAAAGATCATAGAAGGAACCACGCAAATTTATGGGCTCTCACATTTTTCGTGTACACGGGGGTTTACAAATTGCTGTATATGCCTATAATTAAGTAAATTTAGGTTAATTTAATTGCGGGAGTAGCTCAGTTGGTAGAGCGCAACCTTGCCAAGGTTGAGGTCGAGGGTTCGAACCCCTTCTCCCGCTCTTTACTTTCAAAATCATTTCGTCAAAGATTCCTTGATAAGTTTTGCCAGCCCCCTTATTGTAGTGTTAAGGGTATTTTTTGGCAGATTACATAAAATTATAGCAGCTGCATATCTGGGATCCCGCCGCGAACCGTCATACCGCGATTCATTCGCGGTATCTCTTAACATGGATCCCTTATTTAACCGTCATACCTTAACATAGATCCCGCTAACACGTAGCGGGATGACGGTTGTCAGGGTGTCATCCAAGCCTTGTATCTTGAAAAAAGCATCTAATGTTTTAAGCTTAAGCATTAGATGGAGAAGGGAAGAACTCTGTATCAGGACTTAGATATAAAATCTGTACTAAAGATAAGAGTTCCCTTCTCAAAAGTATAGGCTGTACGGTATCGTAGAAAGACCTGAATGGTTCTAATTCTGTATTCACAAGACTAGCCTTACTTTTCATTTTAAGTAGTAACATATGGGGTTATATATGATCAACAACTTTCTAGGAATAGACATATCAAAAGATCGCTTTGATGTCTTTCTTTCATTCATAAGTAAAAAAGGAAAGCGTGAAACTAAGAAAAGGAGTTTTAAAAATGATGATCATGGATTTCAAAGTCTGCTGAGTTTTCTACAAAAACATAATGTGGAAGAAGTAAAAGCTTGTATGGAATCTACTGGTTGTTATGGTGAAACCTTGGCTGAATTTCTACATAATGCTGGACATTTTGTTAGTGTTGTAAATCCTTATTGCATAAAATGCTATGCAAGAAGTAAGCTTATACGGCAAAAAAATGATCAGATTGATGCAGAGATTATAGCTGATTATTGCCAAAAACAAGAACCTTCTCGCTGGACTCCACCATCTCCTGAACTGAAAAAATTAAAACATTGTAAGCGCGTTTCGGCTTATATAGGTAAAAACCTAGAAATTTGATAAAGACATAAGGTGCACATAGTGCAAAAAATTAAAAATAAAACGCCAACTACGTTGTTTTCTTGCTGTTTAATCTGCACAGATGAAGATAACTGAATACCTTCAGCATCATGATAAGGGGGCTGGCGGAGTTTGTCAAGTAAGTTTTTTGTATTTTAACCTTAGATTTGAGAAATCTTATAGGCTTTTGTTCTCATGAAAATTATGTTCTCATGAGTAAATTAATGTTATCCTTTTTTGTTGATCTAAAGTTTCTTATGTTCATACACTTACGTGTTCATAGTGTTTATTCGCTGCTTGAAAGCTCGGTTAAAATTGAGGAGCTGATCGGCCTTTGTTTGCGAAATAAAATGCCAGCGGTTGCAATTACTGATTCAGGTAACTTGTTTGGCTCGCTCGAGTTTTCAGAATATGCGGCAAGTAGGGGAATACAGCTAATAATAGGATGCAATATTATAGTTAAACATTCAGAACAAAATTTACCTATATTATTGCTTGCAAAAAATGAGCAAGGGTACACTAATTTAGTCACTTTGGTGAGTGAGTCTTTTAGAAAGCGCAAGAATAACAGCGATATTCCTTACGTTGATTTTGATGAGCTATTGAATTTAAGTACGGGTCTGATCGCTTTAACCGGTGGATGTTTGGCTCAACTATTGTTGGGGCAAGATAAAGAAACGGTTGAAAAACTGCTTTCAGCATTCAATGGTCATTTATATGTTGAATTGCAGCGTCATGGGTTGAATAAAGAGCTAGAGCTTGAAGAAGCTTTGATAGACTTTGCTTATCAGCGCAATATACCACTAGTTGCAACGAACGATGTATTTTTTCCAAATAGGTCTGACTATGAGGCTTATGATATATTAACGTGTATATCGGAGGGGAGTTATGCCCTGGAGAATAACAGAAAGAAGTTAACTACCGAGCATTACTTCAAATCTGTGGCAGAAATGGAGGAGCTGTTCAGTGATATTCCTGAAGCAATTCATAACACTTTAGTGATAGCTAAGCGGTGCTCTTACATGCCAAGAAGCAGGCAGCCTATTCTGCCTAAATTTCCTTGTAGAGAAAATAAAACTGAGAATGAAGAACTGAGGGAGCAGGCAGTTGCAGGATTAGAATTGCGTATAGCACAATCTTCCTCTGTCACCAGAACATCCTCCACTGTCATCCCAGTACTTGATCAGAGAGATTCCAGCGTCACGCGCTGGAATGACAACAGTGGTATCGATCTTAAGCAATATTACGACCGGCTAAATTACGAACTAAGCGTGATAACTTCGATGAACTACGCTGGCTACTTTTTGATAGTTTCTGATTTCATTCGTTGGAGCAAAGCAAATGGCATTCCAGTTGGTCCAGGAAGAGGCTCTGGTGCAGGCTCAATTGTTGCTTGGGGCTTACAGATTACAGACCTTGATCCAATAAAGTTTGGTCTAATATTTGAAAGATTTTTGAATCCTGATCGTATATCGATGCCTGACTTTGATATCGATTTTTGCCAGGAAAAAAGAGACCTGGTTATTGATTATGTTCAGAAAAAGTACGGTTATGTTGCTCAAATAATCACTTTTGGAAAATTGCAAGCAAGGGCAGTATTGCGTGATGTTGGTAGAGTATTACAAATGCCTTACTCTCAAGTGGATAAAATATCTAAAATGGTTCCATTTAATCCAGTAAATCCTGTAACTTTATCGCAAGCGATAGAGTTTGATCAAAATCTGCAGAAAGAACGGGATAGTGATGAGGTAATTGCAAAGCTTCTTGATATATCTCTTAAGCTTGAAGGGATATATCGTCACGTTTCAACTCATGCTGCTGGAATTGTAATATGTGATCAAAAGTTGGAAAATTTTGTTCCTGTGTACTACGATCCAAATTCGGCTCTGCCAATCACTCAATACAGCATGAAATATGTAGAGAAAGCTGGGCTAATAAAATTTGATTTTCTTGGACTTGGTACGCTAACGCTAATAGATCATGTGTGTCGTTTAATTAATCGTGATAGACAAAAGATCGATATTTCTTCAGTTCCTTTAGATGACCAAAAAACCTATGAGATGCTCTCAAGCGGTGATTCAATTGGAGTGTTCCAGCTTGAAAGTTCGGGAATGAGAGAAGCTTTAATCAAATTAAAGCCAGATTGCATTGAAGATATTATCGCTTTAATTTCCCTTTATCGTCCAGGACCTATGGATAACATTCCAACTTATGTTGCAAGAAAACATGGACTTGAAAAGCCAGATTATATTCATCCGTTACTTGAGGGAGTGTTAAAAGAAACGTTTGGGGTAATAATCTACCAAGAACAGGTGATGGAAATAGCCCGTATTCTTTCCGGGTATAGCTTAGCGGAAGCAGATCTGCTGAGACGTGCCATGGGTAAGAAAATTAAGGAAGAGATGGATAAACAACGTGCACTTTTCATCCAAGGAGCAACGAAGAATGGTGTTGATTATGACAGGGCAAGTTATATCTTTGACCTTGTTGCAAAATTTGCTGGTTATGGGTTCAATAAATCTCATGCTGCAGCATATGCGGTTATATCTTATCAAACGGCTTACCTTAAAGCTAATTATCCATTAGAATTTTTTACAGCACTAATGAATCTGAATATTGATGATAGAGATAAACTGAATTTATTTTATCATGCAGCAAAGTTTAGTGGCGTTACCGTTCTTTCACCTGATATAAACAAGTCTCAAGCTGAATTCTCAATAGAGGATGAACGCATACGTTATGGTATTGCTGCCTTGAGGAATGTTGGTTTTTCTATAGCGGAAGGAATAGTGAACGTACGTTCAAGCGCTTGTAAGGACATATGGGAATTCATTCAAAATTCAGGTCATATAATAAATAAGAGAGCGCTAGAAAGCCTGATTAAATCCGGAGCATTCGATAGCGTGCATAAGAACAGAAAGCAGCTATATGAGTCAATGGACATGCTGATTTACTTTGCAAATAAAAACAAACAGGATAGAGAATCAAGTCAAGCTGCTTTGTTTGATAGTCTTGATGTCCTCAAACCGAAACTTGAGAATGTGGAAGATTTTGATGAGGAGGAAAAATTAGAACATGAGTTATTTTCACTAGGATTTTATTTAACTAATCATCCACTTGAAAAATTTAGAACTCTTCTGGAAAAGTTAAATATTGGGTTTATCGGAGAAAATAGAACAGTAAAAACTGCTGGGGTAATATTAAATGCACGTATGAGAACTTCAGAGCGTGGAAGGTTTGTTATCCTTACACTTTCTGATCCCCATAACGTTTCTGAAATAGCATTCTATAATAATGAAATAATAGAAGAAAAAAGAGATTTATTTTCACCAGGAACATTTGTGATAATTGATCTTGAAGCTTCGGAAAATACGACAAGATTAGCAGGCAAGGATATATCTGAGTTTACAAAAAGAGTCACTTCTACAATAAAAGAATTAGTTCTCACCACTGAGTGCACGGATTCGCAAAAAGCCGCTATGGAATTAAACACAATATTGAAAGATGAAGGCAGAACCAAAATAATGCTAAAACTTCTTCTCGAAAAACATAAAGTGAGCATCTTATTACCAGGTGCATACTCAATTGCTCCTCAAGTAATTTATGAAATATCTAACTTAAGCTGGATTAAAGGCGTAGAAATTAATACAAATAACTTGCTTATATAAAAAAGCTTTATATAATGAAATATTTAATCGGTATTAAAGGAAGATATAGTGAATCTTTATGAATTTACTTTTATAGCACAACAAGGATTATTACAGCAAGAAGTAGAGGAGATGGTCCAAGAGCTAGCTGTCTTGTTGAAAAACATTAAAACAGATGTTATGTTCCAGCAAATCAGGGATATTCTGAAAAAAGGAAATGACAAGCTTACAAAACAAGAGTTAGAAGTGCGTGCTGAGAACATTAAAGAAAGTCTAGTTGCTTACTCTGATTTCTTGGAAGATCTTACAAAAATTTTATGGGTTGAATTAGAAGAAGATCTTTCAAATTTGAAAGAAGTGAAGTCAAAAATCGATAAAGAGTTGAAAGATGACCTAAAAGATTTAGGAATAACGCAAGATTTTACAAAATTTCTAGGAGGCAGTACTAAAAGTGCGTTTATCCATAACGCAGTAAATGCTTTGAAGAGAAATATTTCAGAACATCTAATAAAGATTTTTCAAGATATTTTGAAAGATTTTAGAATAAACGGTCCAACTCAATCGAGCAAAGCATTGGAAATGCTTTTGAAAAACATTGAAGCATCAGGATTAATCAAGTATGAACATTGGGGTCTTTTGGATTTTGCATATCACACAAATAAAATGAAGAGCGGTCATTATTGTATAATGTGCATAAGTTCTACTGCAAGCATTCTGGATGAATTTGTGCGTAGAATGAAACTTAATGAGAACGTTATTCGCCACTTTCCTGTGCAGGTTGATAAAATTTTTGAAGGTAAATCTTATATGATGAATAAACAAATTGAGGAGCAAAGCGCATAATGATGAAAAGACGAAATAGTTTTAATAATTCTTACGTATCTGTAAATAATAGGACTGGCTTTAGGCGTTCTAAAGTTTGCCCTCTTGCTGCGTCTAAAGATGAAGACATAGATTATAAGAATATAGATTTATTATCCAAGTTTACCTCTGACTATGGTAGGATATTACCTAGAAGATTAACAGGCGTATGTGCAAAAAAACAAAGGAAGTTACGCTTAGCGATCATAAGGGCACGTTTTTTAGCTCTTATTCCTTACTGTACTAAAAAAGTTTAGGTAATTTATGTTGATAATTTTAAAGGAAAATATAAGGACTTTAGGTAAGCTTGGTGAAGTTGTCAAAGTTAAACCAGGTTATGCACGTAATTTTCTTTTTCCACAAGGAAAAGCGGTGAAAGCTACCAAGGAAAATTTAACAAAGCTAGAGGAGCAACGTTTATTACTGGAAGAAGAGAATACAAAAAGATTAAATGTAGCAAAAGAGCTTGCATCGTCACTACATGATAAGTTTGTGGTATTAATAAAGCAAGCTTCAGAGGATGGTAAAATTTTTGGTTCTGTAACAACACGTGAAATTGCGAAAATTTTACTACAAGAAGGACATGTGATAGATCACCGTAGTTTATCTTTTGGTGGAATAAGCATCAAAAACTTGGGTGAATACCAAGTAAACGTAGAATTACATAGTGAAGTAGTAGTACCAATTACTATATACGTCGTGAAATCCGAAACAGATGCAAATGAGCTAAGGCAAGTAAAATTGCAAAATCAGAAGTCTGAGCAACAAGAGGCAGAGCAAGATGCGAATAAAGAAGCTACTGATGGTGATGATAGCTGATCAAAGATGATCCCTTGTTATAGTCGTAAAGAAATGTCTTCCATGGCTAAGCTGGTGTCATCCCAGTGCTCCCCTCATGTCATCCCAGTGCGTGACACTGGGATCCAGTTTATTTCATCATGGACATTATTTTATGCTTCTAGAATCCGTTGTCCATTGAATAATTTGCAAATACTTTTATATCTGGATTCCAGTGTCACGCACTGGAATGACACCATTATTGGAATAAATCAAAAATGATTCCCCGCTATAGCAGAAAAGAAATGTCTTCCATTTGGGAGGAAAATAATAAATTTAATATATGGCTTAAAATAGAAAAATTAGCGTGTGAAGCTCAAGCAAAGTTAGGAGTGATTCCGAATAATATTGCTGAGAACCTCTCTGGTGCTATTGAATTTGATGTTGAATGTATCAACGAAATTGAATCCATTGTAAAACATGATGTTATAGCTTTTCTGACATATATTGCTAAAAAAGCGGGAGTTGATGTTCGTTATCTTCATTATGGAATGACAAGTTCTGATGTTTTGGATACATGCCTTGCGGTGCAACTGAAAGAGTCCTGTGATATTTTGCTCGAGAATCTAAAAAATTTACTTGCAGCATTGAAAAAAAAAGCTGAGGACTATAAAGATATTGTTTGTGTTGGACGCAGTCACGGAATGCATGCAGAACCAACAACTCTTGGAATAAAATTTGCCAGATTTTATGCTGAATTTAAACGCAATTATCAGAGATTAATTAGCGCGCAAAAAGAGATCTCAATTTGTAAAATATCAGGTGCAGTAGGCAATTTTGCAAATGTTGATCCGTTTGTTGAAGAATATGTAGCGAAAGAAATAGGACTCATACCTGAAATCATATCGTCTCAAGTCATTCCTCGTGATAGACATGCTATGTTCTTTTCAGTTTTGGGAGTGATTGCAAGCTCAATAGAAAATGTTGCTGTTGAAATTCGTCATTTGCAAAGAACTGAAATCGGCGAAATTTCTGAGCATTTTTCCACTGGGCAGAAGGGAAGCTCTGCTATGCCACACAAATGTAATCCTATTTTAAGTGAAAATCTGACTGGACTCTCACGTTTAATACGCAGTTATGTTTTTCCTGCGTTAGAAAATGTTGCATTGTGGCACGAACGTGATATATCACACTCGTCTGTGGAAAGATGCATTGCTCCTGATGCTTGTATAACAATGGATTTTGCTTTAGTGCGATTAACAGATTTGATAGATAAATTGGTGATCAATAAGGAAAACATTGAAAAGAACTTAAATTCTTCAAAAGGTTTAGTTTTCTCACAGCGTGTATTGCTTGAGTTAGTAAATAGTGGTTTGGCGAGGGAAGAGGCGTATAAAATTGTTCAGAGCAATGCAATGAAAGTGAAACAAAACAACAGTGATTTTCTGGCCGAATTGAAACAAGATAAATCCTTACTTGAAGTTATTAACTCTGAAAAACTTGAATCTTTGTTTGATTTGAAGTATTATACGAAACATATAGATCGTGTGTATAATAAGGTTTTTAATTAGGCTGAGTAGCTCAGTTGGTAGAGCAGGAGGATCATAATCTCTTGGTCGGGGGTTCGAGTCCCTCCTCAGCCACTCGAACTAGACTATGTTTAGCAAAAGCAGCGCCCTAAGTGCACTGAGTGGAATAGTGTGACTCAGTGTCAGCTACTTGGAGTGAGTTGTATATCCACTCAGGTGAGGAGACAATGGATAAGAGATTGTGAAAAGGGTTTAGCTTTTGGCCTATGATCTCTTTAAATGACAGAATTTCACTACAAAACTTAACTTTCTTCTATGCAGTTAGCTAAGTCAAGAAAGGTGAATCTATCTCTTGTTGTAAACGCAAGATCGACCACTTTACAATATTGTTCTTTATTCCAACTGAGGTGCTCTGGTAAGTGTGGAATTGATAGATCTTCAAATATTTTTTGCAGGTGTTTTGCAGGTAGTAAATTTTGCTTAATTAAACTGGAAATATTATGCCATTCTTTACAAATAATCTCTTGGATTTTTTGCTGCAGAATTTGCTTCTGTTCAAAAGTTCTTACAAATTTGATATTATCAAAGCACTGAGTTACATGTTTTACATCTAAAGTGGTCGGTTTGATAATCGGGTTTTGTATTGATAATATCTTTTCCTGCAAATTAGCCATGGTAATCGTTGTGACAGCAATTTTTTCGCCATGTAGTAAGGAATAATCTCTTGTTACCATTTCCATTGCGTGAGCTATCATATGCTCTCCTTGGCTTGCAGAATAGCTGCCTTTTGATATTACCATTCCAAGTCCTGAAATTAGTAGAACTTCCATAAGTAATAGGACCACTTTTCTACTTCTTTTAGTAAGCGCCGTATACTCTCTTAGCAAAATTTGCTCCAAATCGCGAACAAGTGTAAAAGGTAATTCATTGTATTCTGTGCCAAGCAACAAATGAGATAGTAGCCAGTCAGCCTGAACTGTTGAACGACAAATGAAATCTGCAAATCCGCTTAATGTGAGACGCAGTGGTGCATTGGCAAGTATGTCTATATCTATATATACTGCTCTTGGAAGATGTGCTTTGAACGATTTTTTATATCCATTTACTAATATTGAAGCATTTGCAGAGGTATATCCATTCATAGAAGCGGCTGTTGGGAACGATATATAATCTTTTTTCTCGAGGTAGCTTGCATATTTGCAGATATCGTTAACAGTGCCGCTACCAAATGCAACTATTAAGTCACTGTCTTTTGCTTTGTTTCTAACTAGATTTACGGTTTCAAGAGAGGCAGCTCTGCTTGGTGTCATGCAAGTAGCTGACACTGGGATCCAGGAAAACAACTTATGGATTCCAGTGTCACGCGCTGGAATGACAGGTGGAGCTGGAATAATTAAGTTAGGAATTTTATTAAGTACGTTTTTGTTTAAAAGTTTTGCTGTATTTTCATCTGCAACTAGAAAGATGTCATTTCCGTGTCGTGTGCATATTTCATAGATATCATCAGCAAGGTGGTAATCTGTTATTACTTCCCTTAGAAAAGTTTGTTCGGTTTGATGTAATATTTGTTTTAAATAGTGCATAGAGTCTTTACAATATAGCAATATAATTATTTTAAGGTTGACATGAAAATTGACCCTGTAGAGCTAACGAGGAAATTGATCTCTTTTGAGAGTATAACACCAAGGGACGGCGGGACAATAGAGTATATAGCAACAATCTTCAAGAAGAGCGGCTTTGATTGTGAGATTTTAGAATTTGGTGATAAAGTTAAAAATCTTTATGCGAAATATATAAATGGAGTACCAAATTTGTGCTTTGCTGGGCACGTTGATGTTGTACCACCGGGTCAGTTAAAAGATTGGGCATTTGGTCCATTTAATCCAGAAGTGAGGGATGGAATGCTATATGGAAGAGGGGCCGCTGATATGAAAAGCGGAGTAGCTGCATTTATTGCTGCTATGGTAAATTTGATTGCAGAGAAGTTTCAATTTAATGGTTCGATAAGTGCATTGATTACCAGTGCTGAAGAAAGCATGGAAGAATATGGAACAAAGGCAGTTTTGGAATGGATGAAAAATAAGCAGAAAAAGATAGATTTTTGTGTGGTTGGCGAACCAACCAGTAGTGAGAAATTAGGTGATACCATAAAAATAGGCAGAAGAGGTTCTGTAACATTTGAATTAATTTGCCATGGAAAACAAGGGCACGTTGCCTACCCAGACCTAGCAGATAATCCAATATATAAGGTAATATCGATATTGAGTAAGGTAAAAAATACTACTTTTGATCATGGTAATAAATATTTTCAGCCTTCACATTGCGAAGTTACTACTATCGATGTTGGAAATAATACTAGCAATCTAATACCTGGCTCAGCAACTACACGTTTTAACATTCGATATAACAATGAACAAACACCGGGTGGCTTATATAAGCTGATTGATGAAATATGCTCCAGTGTAACTAGCGATTATAAACTTTCTGTGCATAGCAGCAGGGACGTTTTCCTCTCTACTCCCGATAGAAATACTGATATTATGCTTGATGCAATAAGTAAGGTTACCAACATTGATGCTATACTTAGCACAAGTGGTGGCACATCTGACGCTGCGTTTATCAAAGATGTTTGTCCAGTGATTGAATTTGGTATAATCAACAAAACTGCACATCAGATAAACGAATGCGTATCAGTAAACGATATACACAAGTTAACAGCTATATATAAGGAATTTATAGAAAATTATTTCAATCCCACTAATAAAATATTGAATCAGGTCAACGTGGTTAGTAATATATCTAGTGGTCCATTGTTAGCTTAGATGTAATCAGATCTCTTGCATAACTGTTGTTTGAGTAACAACTGGTATCATTCCAGCGCAGCCATAAAAATTCCTTGACAAACTCCGCCAGCGCCCTTATCATGATGGTGAAGCTATATTATTTATCTTCAGTCTGTGCAGATAAAACGACAAAAAACTCAATATACTTGGCGTATCATGTTTAATTTTTTGCACTATGTGCACCTTATATCTTTATAAAAATCTGGGTTTTTACCCACATAAGCTGAAACGCGCTTATAAAGCGTTTAAAACATAAAAAAACGCCAACTTAAAAAATGGATAGTGAATAACTAGCTACCCTAGGGTTTCTTTTGCCTTTTTTTCTGTTTAGTAAATTTCTTAACGTTTATAATTTAGATTAGTTGCGGCTTAAAAGCAGCTAAATCGCGGTTATTAAGTGTTTAGAATAAAAAAACGCCATACTTGAAAGTATAATGTAAGTAACTAGCCAACCACGGGGTTTCTTTTGCCTTTTTTTTTATTTGGTAAATTCCTTAATATTTATATCAACATGAACTGGGCAGGAAGGTGTCATTCCAGTGCTCCTTTTTTTGTCATCTCAGTGCCCCTATGATGTCATTCCAGTGCTTGACACTGGAATCTAGTTCTTATTGTACATTTACTTGGTAGAGTTAAGTTTTCTGGATCCCAGCGTCTGGGCACTGGGATGACACCCTGACAACCGTCATCCCGCTACTTGTTAGCGGGATCTAGAGATACCGCGGCGGTATGACGTGCAGACCTTACTATTACCCACAAATATAAAGTTCAGTAGCAAGTCTCCATCCTTCTGCTAAATCAAAAAGACGTCTCCACCCTTTCCAAAGAGTAATGGGACCTGGTTCTGGATCATTTTTCCTGGCTAAATGACCTCCAAGTTCATGAAACAGCTTCTTTTATAGTAGGGGTTATATTTGGGTATGATTTTACTTTATGTATTTTGACGTATAAAACTTTCCATTCTTCTTCAGCTAATAATGTAGTACATGGTAGTGTTGCTTGCAATTGTTGTAATAAAGAAAATCCTCCAAGCAATAATACTCATGACTGTTAGATATCGCATTAATCTTTCTGCTGTTACCAGTCTACATTCTTCAACTTTAAGACCAGATTTAAAATTTTATGTAAGACTTCTATTTTCCACCTAAGACAATACCAATTAACTTTTTCAATAGCTTCATCAAAAGTATTAACTGAAAAAAAGCATCCACTCTAGTGGTAGGAGGAGGATTTTTCTCAATAACTTGAACTACATAGAGTGGTAGGTCAGGTAGCTCTTCTTTATGTCTTAATCTTATATTGCCTCTATCAAGGTTCATAGTAAATTTTCCAAATCTAACTTCTAAAGATGCTATCCTTTTTGGCTTGTTATCTCTAGTCGGAATTTCAACTTCTACTTTTCCAGTACAAGGAACCCTTTCTATAAATTGCCATAATTTTTCTTCTCGAGAATACCTAGATGTTTTGTTTACGTTTCGGTTTCTACAACCTCTTATCAAAACCGCTGAATTAAGACGGTAAGCAAGCTCAAAAAAATCATAAATATCTGCTTCTCTATCACATACCGTTATAGTTTCTGTTTGAGTTGAATCTATAATTTTATTTGTTTTCTTTAAACTTTCTAGGTGTGCAGTCCCACTATATAATG
>NODE_4_length_55318_cov_289.037711
TTATTTTACTCCAAAAACGTCTTAACTTTCTCTCTACTTTTTCTGGGTAAGGTCACTGCCAAAAGCTATGCAAAAAGTCCAATGAGTTAACTCCCATATATCCTGAGTAATTCTTGTGCATTAGCTTTGATTAGGATAGGGCATTTTCTATCATTTAATAGGGAACGCAATATTTCAGTTGCACCCTTAACGTCGTTATTGTGTATCTTTACTATAGCGATGGCTTCTTGGCTTGAATAAGGATACACTGCACTTGATTCTAAATTATCAATTTTATCTTTATTTATTTTTTCACCGTTGGAGTGAAGTAAGCTCATTACCTCTAAGTATTGTGCTAACTCACGCAAAACATTAGGAGCATCTTTATCATCTGCCAAATCATTATAAATAATAGATGCTGTGTCTGTTGGCATTGAATCTGAGATATGATTGAATGCGTGTTCAAAATTTGCTAAATACCCCCAATTTGAATCTATTTCTTCTAGCAGCGGCTTACTATCTTTTTTTAAGAATAATACTTCGTAAAATTTGTCACCTGCAGTTATAGATTGTTTTGTGTTATCAATGTTGCGCAATAAGTATAATGTGATGCCAACTAACATTGGCGCGAGTGCAAGCAGAAAGATGTATTTTTTCATGGTAATATTCCAAATAGTTATATATTTATACATTAATGCTTTTGATTTGCAAAAACATATTGACATAGTGATTATATCACATAATAATATTCTTAAAGTTGTTTGAATAGTTGGAGATTAAAATATTTCTAAAGTAGAAATAAAGACAGCAGTATTAAGCTAAATTATTTTTTGTCGGATTTATCCGATGTACCCTCAACCTTTTATAGGTTGAAGTCTAAATTTGAGAGTTTGATCCTGGCTCAGAATGAACGCTGGCGGCAGGCCTAACACATGCAAGTCGAACGGAGTTATATTGTAGCTTGCTATGGTATAACTTAGTGGCAGACGGGTGAGTAATGTATAGGAATCTACCTAGTAGTACGGAATAATTGTTGGAAACGGCAACTAATACCGTATACGCCCTACGGGGGAAAAATTTATTGCTATTAGATGAGCCTATATTAGATTAGCTAGTTGGTGGAGTAATAGCCTACCAAGGCAATGATCTATAGCTGATCTGAGAGGATGATCAGCCACACTGGAACTGAGATACGGTCCAGACTCCTACGGGAGGCAGCAGTGGGGAATATTGGACAATGGGCGAAAGCCTGATCCAGCCATGCCGCATGAGTGAAGAAGGCCTTTGGGTTGTAAAGCTCTTTTAGTGAGGAAGATAATGACGGTACTCACAGAAGAAGTCCTGGCTAACTCCGTGCCAGCAGCCGCGGTAATACGGAGAGGGCTAGCGTTATTCGGAATTATTGGGCGTAAAGGGCGCGTAGGCGGATTAGTAAGTTAAAAGTGAAATCCCAAGGCTCAACCTTGGAATTGCTTTTAAAACTGCTAATCTAGAGATTGAAAGAGGATAGAGGAATTCCTAGTGTAGAGGTGAAATTCGTAAATATTAGGAGGAACACCAGTGGCGAAGGCGTCTATCTGGTTCAAATCTGACGCTGAGGCGCGAAGGCGTGGGGAGCAAACAGGATTAGATACCCTGGTAGTCCACGCTGTAAACGATGAATGTTAAATATGGGAAGTTTTACTTTCTGTATTACAGCTAACGCGTTAAACATTCCGCCTGGGGACTACGGTCGCAAGATTAAAACTCAAAGGAATTGACGGGGACCCGCACAAGCGGTGGAGCATGTGGTTTAATTCGATGCAACGCGAAAAACCTTACCACTCCTTGACATGGAAATTATACCTATTCGAAGGGATAGGGTCGGTTCGGCCGGGTTTCACACAGGTGTTGCATGGCTGTCGTCAGCTCGTGTCGTGAGATGTTGGGTTAAGTCCCGCAACGAGCGCAACCCTCATCCTTAGTTACCATCAGGTAATGCTGGGGACTTTAAGGAAACTGCCAGTGATAAACTGGAGGAAGGTGGGGATGATGTCAAGTCATCATGGCCCTTATGGAGTGGGCTACACACGTGCTACAATGGTGGCTACAATGGGCTGCAAAGTCGCGAGGCTAAGCCAATCCCTTAAAAGCCATCTCAGTTCGGATTGTACTCTGCAACTCGAGTGCATGAAGTTGGAATCGCTAGTAATCGTGGATCAGCACGCCACGGTGAATACGTTCTCGGGTCTTGTACACACTGCCCGTCACGCCATGGGAATTGGTTTCACTCGAAGCTAACGACCTAACCGCAAGGAGGGAGTTATTTAAAGTGGGATCGGTGACTGGGGTGAAGTCGTAACAAGGTAGCAGTAGGGGAATCTGCAGCTGGATTACCTCCTTAGGCTTTGCGCATAACTTACCATTTTTAATGATGGTGTTGTTATGTGCTATACTGCTGTCTTTACTTCTACTTTATTTTAATTTCCCGATAACGGAATTTTATGAGTGATAGACCTCTTTCTCCACATTTACAAATATATAAAGTACAAGTTACTAGTTTTTTCTCTATTATGCATAGATTGACTGGTATCTTGCTATTCCTTTTATTAATGATACTTTCTTGGTATTTCATATTACATGTTTACTTTCCTGAGTTACTTATAGTAAGGTACTTAAATGCATTATTATTCACTCCTGTTGCTAAATTAGCTTATGTCTTATGTTTTATAAGTTTTGTATATCATTTTCTTAATGGTATTCGTCATTTATTGTGGGATGTTGGGCTTAATTTAGAAATTACTGGCGTTTCAAGGAGTGCTATACTGCTGACAGTAACGCTACTTCTTTCTACTATGGCTTTTTTATTTATGTTTATATGAGTCAATCTGGAAATTCAGTACATCATTGGTGGGTTCAGCGTGTTTCTGCGGTAATTTTACTGTTCCTGTTTCCTTGGTTTATCTATTCATTTTCTTGCACATTTTATACTGATAGCTCTTTGTCTTTTAGTGAAAAATTTATTAATCACCCTCTAGAGCTTTTATTTTTTGTTGTATTGTTGTTTTGCATTTTTTGGCACGCAGTTCTTGGAATGCAGGTAGTATGCGAAGATTATATACACAGCGTACCTTTGAGGGTTTTTACAATTACATGCATAAAGTACTTATCAAGCATTACTTATATAACCCTCGCTTTTACAATCTTTATCTTCTACAGGCATATTTTCTTGTAAAATCACCGGTGCTGTGTTAATATATTATTAGTGTACTAGTTTTATTATTGAACTATAGCATTATAGTGATTTTGGTTTAGCAATATGTTAGAGACATTGAAAAAGTGGGGAACGGACCTTACGCTAAAGGTAAAGGATCTGTTTACTTCACCTGAATCTCAAGTTTATGTCAAAGACCTTAGAAAGGTAATGGTATATGAGGATGGACGAAAATGCCAGTATCCAAAAAATTATGATCAAATTGTACAGTCTGCTAAAATCATAGAAAACAGGGATATGCATGGAAATGCTATACTAGATAAAGATAAAAATCCAACCTATAAACTTTTGTATGGTCAAAAAGATGAGAATGGAGAACAACCAAGTTTCAGATTATCTTTAGTTACAAAAGATGAAGATAATGATAGATCTTATTTTACTATCAATTATATAGACAATCAGGGTAAGCAAATTCCTACAGATTCGTTAAATAAGTCATACTTTGAGCCATTAGGCTTTTCGAGAATGGATTTGAAAAAACACGTGCCAATTTTCGAAGCTCAAAAAACTAAGAATCCTCAATATCCGTTTGAATTAACTAACTCTTCTGTGCTAACTAAAGAGGTGAAAAATAAAGAAGGTAAAGTTCAGGAAGTTGTTGATGAAAAAGGAAGAAATGGAGAATTATTATACACTAGTGATTACAAGAAGCTAAGCACCCATTTTTCAGAAATTAGAGATCAGAATGGTAATCTAGAGCTAGATAAAAGTCTTATATCTGTTCCTATCGTTTTTGCTACAAGTTTAGCTAAAGTTTGTACTAAATTGTTGACTTCTCTTCCTATAAAGTTAGGGGAGCATTTAATAAGCAAACAAAACCCAATTGCAAAGTCTTTTGGTTATCTTTTATTTACTCCTGCAATGGCAGTAAAAAATTTAGTGAATATGGTAGCTACCATACTTAAGGCTCCAATTTTATTATTTGTAGCAGATAAGAAGAAGTATGGTGATGCTTACTTCACTATGTGTGAGCACCAATTGAAAGGATGTTGGGAAGAAGTAAAAAGTGACTTTAATGTTATTAAAGGTGGAGAAAGGCTAAAGCCAGGGCAAAAGGATCATAAGCCACGTAGCATAGTGGGAACATGGAAAGAGCTTGACGCTAGGAGACCAGATATTGAAAAAGACTTAGAAAAGGGGTTGAGCAAAAGTAGTGAAAGTATAGATAAATCTAGAGAATCAGGTGTTGCAAAAAGCTCAGAGGAGAAGTTGCAAAATGAAAACAATGAAAGGATAACTGGGTCTAAAAAAGCAGATGTTGAAAAAGTGAGTGATACTCCTCATGTTAATGAAGTACTAAGCAGACGGAATTCATTGCAAGACGAAAAAATTCAATTACCTCCTCGCTAACCGGCCACTACTTTAAATTAACATTTACTTTCTTTATTAACTATTCCACAACAAAAACTTGCATGCATTTTACTCTTAGTATAAGATGTTAATTATTTAATTAATCTTCTTAACTATATGCGCCCTGTAATACTATGTGGTGGTAGTGGCAGCAGACTTTGGCCTTTATCTAAGCCAAAGCAATTTCAGAAAATATTTAGTCAGAACACTATGTTTCACAACACTTTGTTGAGGCTAAAAAGCGATTATATGCCGCCCATAATTGCTACAAATATACAGTACGAGTCATTAGTGATGGAGGAATTGCATGCACTGCAAGAATATAAAGTGATTTTCGAACCAGTGAAAATTGGAACAGCAGCGGCAATATTAATTGCTGCGCTTCTCTGCAATGAAAACGAGACAATGTTAATTCTGCCTTCAGATCATTTCATAGGTGATTTGAATAGTTTTTATGCTTCTACTCAAAAAGCGTCTAAGTTAGCCTCTGAAACTAACTCTATAGTCACTTTTGGGGTTAAGCCTAATGAATTCAATTCTGAATACGGCTATATAAATGCAGTTTATGATCAGAAAGAAAAATACCATATAGTGAAAGATTTTACAGAAAAACCCGAGCGTAAGTTAAGTAACGATCATTATTGGAACTCTGGAATATTTGTGTTTAAAGCAAAACGCTACATAGATGAGATCAAAAAATCTGCCCTGAATCTTTACAATTTATGTTTTAAACATTTTACACCGCAAGAGAGATTTCTATATTTAAAACAACGAGATTTTGCAGGAATTGAAGGCATATCCATTGATTACTTGGTGATGGAGAAAGCAAAAAACGTTGCAATGATAGAAGCTAATTTCGATTGGTTGGATGTTGGAACTTGGAGTTCAGTTTTAGAATTGAGTGAGAAGTTTAGTAAAGAACCGGTGTCATTTCAGCATGTGATTAGAGAAAAAGAACCAGTTTCAACGACAAAAAGTAATAAAAATTTATTGGGTGGAGCTTGTAAGCAACCAAACAAAAGTCTAATTTCATTTATTCATAAAGTTAAGAAAGTAAAGGTGATAAGGAAAGAAGTTAAACCATGGGGATTTTGTAGTATAATTTTAATGAGCGAAAATTTTCTTATAAAATATCTTTTTATCAATCCATTAAGCTGCACTTCTAAGCAATTCCATCACTATAGAGATGAATGCCATATAGTACTATCAGGAGTTGGGTATGTTAGTTTAGACGACAAAGAATACGCTATAGCAAAAGATCATATGATAGAAATTCCAAGGAAAGTTTCCCATAGGATTGAAAATAGAAGCACGAGCTCTCCACTTGAAATAGTTGAATTTCAGATAGGAGAGCATTTATCTGATAATGATATAGTGAGGTTGGATGATGTATATGGAAGATTTTGAAATTCTAATGTTAAGGTCATAACTGTACGAACATTGTGATTTGAGGGCAAATCTCTACCAGGGAAGGGTGTCATCCCAGTGCTTCGACACTGGGATCCAGCTTTCATGCAACCTCATCAAAAACGTTTATTCAGCATAAGATCAGCTGCTTTCTACGCTCACCAAATCAGTTTACTTATTTGCAAGCAAAAATTTCCTGGATGCCAGTGTCAAGCACTGGCATGACACCATTTACTGTATGAATTACCTTAACAAAAACAAATGTTCGTATAGCTGTGTGTTAAGGTATTGAATATATTCTATAAGCCTGCTAAATTTAAGGAAGCAAAAATCTCTAGTTTTCAAATAAAGAAAAGTCTACAATTATACGAAGTTTCAAAAATATAATGTTTAACCTCAAAATATTTTGTAATGTCCATTGCCTTTGAAATTACTATGGCTGCTTGCTATTTGCGAGCGAAAAATGCCAGATTTTGCTCTATAATGACTTTGTTCTCTATTATCGGCATTGCCCTTGGAGTTGCAACACTAATAGTGGTGATGTCTGTGATGAACGGATTCAGAGCAAAGTTGCTTGACTCAATACTTGGCATTGATGGCCATATTAATGTTTATTTTGATAGGAACATAAATTCAGATTATTGTGCAGTTTCAAAATCTATTGAGAAAATTCCTGGTATATTAAAAGCTACTCCTATGACCAATGATCAAGTCATTATTGCAGCAAATGGTAAAATTGCAGGTAGCATAGTGCGAGGTGTGTTAACTCAAAACTTGCTTAATAGTACTACCGTTACAAATAATATAATTATAGGCGATGTGAAAAAATTTGATGAAGGGATATTAATAGGAGCACGATTGGCAGAAGTTTTGAACGTTGACTATGGCGACGAAATTACGTTTATATCATCTGAAGAATTTGATGCATTACTTGGTGAAATGCCGCGAATGAAAAAATATAAAGTTATAGCAATATTTGATATGGGTATGTTTGAGTATGATAATACCTTGATATATATGCCTCTAAAATCAGCACAAGCCTTTTTTAATTATAAAAATAGCATAAAAAATATAGAAGTACTTGTAGACGACGTTACTAGAGCTGATAAGCTGGCAGATGCTATAGAAAAAGAAATAGGAATGAAAGCTGAAAGTTGGCAATCACAGCAAAGCCATTATTTTAGTGCTTTAAGAACTGAAAGAAATGTAATGTTTTTAATTCTTACTTTGATTATAGTTGTAGCAGCGTTTAATATTATTTCAAATTTAATGATGATAGTGCAAGAAAAGAAATCCGCGATTGCAATTATGCGTACATTTGGTGCAACAAGTGGAAGCATTATGCGCATATTTTGCGCTTGTGGTCTATTAATTGGTTTTGCGGGAACTTGTCTTGGCTGTATTATAGGTGTCGTTTTTTCTCTCAATATCGAAAATATTAGAGTATTTTTAGAAAGCATTACTAACGTCAAGCTATTTGATCCTATGATATACTTTTTTTCAAGTTTGCCAGTGATACTATTACCCCAAGACGTAGTAAATATTTCTGCACTTGCATTATTCTTATCATTTTTAGCGACAATAGCTCCTGCATTGCAGGCAGCTACACAAGATCCTGCGGAGATACTACGTTATGAATGATACTCAGCAAAAGTACATAGGTTGGTTTTTGATTATATTATTGTTTGCCAGTTATATTACAATAAATAACATAGTATTTTTTAAAATAAGTCAGCAAGAAAGCGATGATAGTATAAAAGTTTTGACGGAAAACATAGATGAATTAAAAATGTTGCTTGAAGTTAATCAATCTAGAACGGAAAAAAGGATATTTGACTTAAAGAGAAGTCAGCATACTCAATGTGAGCAAGGTGATAATAACTCAAGATGTAAGAACCTTGCAAAATTGCTATTACTTGTGGTTAAAATGAAGAATTCGTTATTGCGAGAAGCAAAATTTGATAACCATATAAATTCAATAAAGTCTTTGATATCAGAGCTTGATGATCCAGAGATAGAAAATGCAATGAATGAATTAGAAAATTTGAAAGAGATAAATACTTTACACGAATTGAAGTTATCTTTTGAAAAAACTATTGATACTATCGATTACAACAAAAGTACATTGTCTAAAAAAATCATTTCAAACTGGATAAAGGTAGACGACCGAAATGATCCATTAAGAGTAAAATTTGCGGAAATTGAGGAGTCAATAAACGATAATGATTGGCAAAGTATAGCTACTACAGTAAAAGATTTAACGCATTCAGAGTTCAAACCATGGCTGAATAAATTGAATGATCTTATTGTAGCTTCTAAGAATATTTCAACAATATATCATCACTTATTACAATATATCTCATGATTTATTTTATAATTTTCGCTCTTTCGTTTTTATTTGGCATATGGGTCAAGGTAAGTGGTGAAGTAATAAAATTAGAATTAGGCAATTACATTATAAGTATTGATCTATATTTCATTATTTTTACTTGTGTAGTTTTATTATTTTTGTTAATTGCACTTGCACGCTTTTTTTCTTCCATTTCATCAACATTTGCCAACATAAGAAATAGAAGAAGGGATAGGGAAGAATTGCTTCTCTTTGAAGCTTTCTTTAGCATAGACTTAGACAATATAGAGAACGCCCAAAAGGTAGTTAAAAGTCTAAATGAGAAGAGCGATAGGTTATCTTTAATAAAGCTCTTTAACTCAGGTAAGACGGGAAATTACAGCTTTTTCAGTAACGGTTTAACAAACGTTGCAAATAAAAATCGTAACTTAGCTCTACTTCTGGCCAATAAGCTGATCGTTCACCTCAAACAAGAAAAAGTAGTCTTTCAAAAATTTATAGAATATTGCTCTAGTTCAATTAACGATAAAATGCTATCTATTCCCTTTCAAATAGAGCATTACATATTGAAAGAAGATTGGATTAATGCAATTTTGAGGTTGAAGGAAGCAGTTAAGTTCAATATTTTTCTCCCCTTTGATCATAAAGAAATGTTTGCAGTGTTTTATTGCGCTTTAGCAAAGCAATATGAAAGTAAAGGAAATTTTAAGGAGGCTATAAAGTCTTTATTTAGAGCACAACGTTATAGTGCAATTTTTCAGCCCATCAATTATTTAAAGGCAGAATTATATATTAAACTTGGAAAAATCAGAAAAGCTTCTGCAGTGCTAGAGGCAGAATATGCAGTAAACCCTACTTCTCAGTCAGCTAAAATGTACATCAATTTGAATAGTAAAGGTGCTGAAAGACTATACAACTTACGCCCTGATTATTATTTTAGTTACTGTTTACTTGCTTTGTCCTCAATGAGTTCAGGTAAATATGATCTTGCAAGTCAATATTTAGACACTGCTATGAAAAAAGCTAATTACATGTCAATCTACTTTATTGTAATACAACTCAAGGTTACATTGCAAGAACACGACAAGGTAATTTATTGGCTAAACAAGATGGGCTCAGAAGCTTTGCCTGATCCAGGCTGGAAATGTAAAAATTGTAACAGGGAACTAGAACAATGGGATCATAAGTGTTCAAGTTGTAATAGTTTTAATTGTGTTTATTATATATTATAAAATTCCACAAAGTGTAGAAATTACCATTAGGCTACTTTCACATTGATATTGCTGAAGTTAGAGCACTTTCTTAATATAATCCTTATCTCCAAACAATAAACCTGCAAGTTTCTTAGCTAGACTTGGTTTTAATGTCAAAAAAACTTGCTTTTAGACACTAACAGTTATATATTTTAATAAATCAGGGTTGTATACAAAATGAAGAGCTTAAAGGAATTATCCTTAAGAATTAAGAATATTAGGTCTGTACAGAAAACCACGAAAATAATGCAAATGGTTTCTGCAGCAAAGTTATTACAAAGCCAAAAGAAATTATCAAATTCAAAATTGCACATATCTAAGCTGCATAGCATTATTTCTTCATTAATGCTATCAGTTGATCAAGAATTACTGGCAAAAATTCTAAATGTCAGTAACGATGGTTCTTACCTAGTATTCATTGTTGCATCTGATCGTGGCTTGTGCGGCAACTTTAACTCTTCTATTGTCAAATTTAGTCAAGAGCGTGTAAATAAGTCAATCGCAAATGGCAAAAAAGTAGATATTGTATTTCTTGGTAAAAAAGCTTTTGATGTAGGTAAAAATAGATTTGACTCTAAAAGTATCTTAAAAATTGAAAATAGTAAGGGAATCACGTTAAAGCACGTAGAAGCTTTGGTTGATGGTATAGATTTAAGTAAATACGATAAGGTTAAAGTTTTTTATAGTAAATTCTATAATACCTTCACGCAAAAACCAATGTTGGAAACAATAAAACCATGGAGTGAAAACTCATCCTTGATTGACAATTCTCTGACTGGTCCAACAACAGATTACGGCTATGAGTATGAACCACAAAATATTGAATTTATTTTAAAATCTTTGGTTCAAGATTACGTTGTAATTGCTCTTTACTCTGCTTTACTTGAAAGTGCAACAAGTGAGAATAGTGCTAGGATGGTTGCTATGGAATCAGCAAACAGAAACACTAAAGAGATGCTGAACAAATTAGCATTGCTTTATAATCGTTCTCGTCAAGCAGCAATTACAACTGATTTAATTGAAGTTATAGGTGGTGCAGAGTCTTTATAAAAATCTAAGGAATAGAAAATGAATATATTAAATATTGCAGCAGATATCACTAAATTAATAAAAAAGCAGAATCAAGACGCAGAAGTTACAATATATGAAACTAATAAGACTTCAGTTTCTCAGCGTCTATCAAAAATTGAGCAAATATCACAATCTAAGAATTGCACTGTAGGAATCAGAGCTATAGCAGGTAAAAACAAAGCTGCGTATATTTCTACAAACGATTTGAATAATCTGAGTGATACGGTAAGTCAAGTGGTAGAAATGGCAAAGAATGCACCAGAAGATCCTCACATTAATTTTGCTGCAGATGGTGGTAATTATATCTCTTCTGCAGATTTAAGTATCTCAGATAATAATGTTGTAACCGTTGATAACCTAAAAGAAATTGCTGAAGCTGCAGAAAATTCAGCCCTTGCACATAAGAGTATCACTAATTCTGAAGGAGCCTCTTCTTCATACGCTTTAGTGAATACGGTATTATCAACTGTTTCTGGTTTTATTGGCTCGTTTAGTAAATCAACCTTTGCTAATTGGGTCTCTGTTGTTGCTGGAAAAGAAAGTGAAATGAGGGTTGGCTACGATTATGATATAGCATGTAATTTTAGTGATTTAAAGTCGCCAGAATTAACAGGGAAAGAGGCAGCAAAAAGAGCAGTTGATCAATTGAATTCACGTACAATTAAAACTGGTAAGTTTCCGGTTATTTTTGAAAAAAGAGCAGCAAAAGGGCTAGTAAAAAGTTTTGCTTCTGCTATAAATGGGAGCAGTATTATAAGCAACAGTTCTTTCTTGAGGGGTAGTTTAAACGCTCAGATTTTCAATGACAGAATTAACATTATCGATGATCCATTGTTGCCAAGAGGCATAGCATCGAGACCATTTGATGGAGAAGGGATAACTAGCAAGAAAAATATATTTGTAAAAAACGGAATATTACAAAATTGGATTTTAGACTTATACTCGGCTAAAAAATTAGACTCAGAAACAACCGGAAGTGCAACTCGTGCAAGTAATGCTGCAGTTATTCCTGCAGCTAGTAACCTCTACATTGAGAATGGTAATGTATCGTTTGAAGAATTAATTCAGGAAGTGAAAGAGGGAATATATGTAACTGATTTATTTGGTTTTGGTGTCAATTTAATCAATGGCGATTACAGCCAAGGCGCTTCCGGATTTTTTATAGAAAATGGAAAAATAACGTATCCAGTACATGAGATTACCATTGCTAGCAATTTGAAGGATATGTTTAGCAATTTAGTCGTTGCAGATGATCTAACTTTTTGTGGGCAATTTAATTCACCAACGATTAAAGTTAGCGAAATGACGGTTGCAGGTTCGTTTAACGATTAAAAAATTTATTTGCATCAAGTACAACAATTGTGTATTATTGTCATGTAATGTTAAGAATAGACTATGGAGTATAAAGGTTTAGTTTCAATAGCTAAGCTTAAAGCATTCTCAATCGTAATTTCAAAGTTTTTCATCACATTAGTAATATTAGTTAATAATTTAGGAGTTGTTTAAATGGAATTTGGTAATGTAAAATGGTTTAATGCCGAAAAAGGCTATGGTTTCATCAAGCCAGAAGGTAAAGGGGGTGACGTTTTTGTACATATTAGCACGTTGGAACGTTCAGGAATAAGGCCTGAGGCACTTAAAGGAGAGAATAAAGAGAAAGGAATAAAAGGGGAAAGGGTGAGTTATGAGGTTAAAGAGGAGCGCGGTAGAAACGGAGAAGATAAAAAATCTGCAATAAATTTAAGATTGGAAGATTAATCTATTATGAAGTCTTTTAATAGGGTTAACGTATTGTGAATAATTTTCATGAGATGGGTCTCCCAGCTTCGCTTACACAAGCTCTAGATAAAAATAATCTTTTTGTCCCGACCCCAATTCAAATACAAGCGATCCCTTTAGCCCTGCAGGGTAAAGATATTCTCGGATCTGCTCAAACAGGAACTGGAAAAACTTTGGCATTTGCTATTCCGTTAGTTGCTAAGTTGCTGAATGAGCTTAACACTGGTTCAGCTTTAGTCATCGTGCCAACCAGGGAGCTTGCGCATCAGGTAACAAATGAGATAAGAAAACTCTTATTTCAAAATTCTGCACTAAGGGTCGCTTTATTGATTGGTGGTGAGCCTATTTTTAGGCAGCTAAATCAGCTTCAGAAAAAACCACAAATTGTAATAGGTACTCCTGGTCGTATTATAGACCATATTGAGCGTAAAACTTTGATTACTCGCAATGTTAGCGTTCTTGTGCTTGATGAAACGGATCGTATGTTTGATATGGGCTTTGGAATTCAAATTGAAGGGATCATGAAATATCTGCCAAAAATACGGCAGACTCTTATGTTTTCTGCAACTCTTCCTAGTGATATAGTTAAACTTACTGAGAAGCACCTTAATCGACCAGAACGTGTTTCTGTTGATTGTGAGGCTACAACTTCTGTAAAAATTAAGCAAGAAATTGTTTATGCATCAGAATCAGAAAAATATGGAAAGCTTGTTATACAACTATGTCAGCGCGAAGGATCAATCATTATCTTTGTCAAAACAAAGCAAGGAGCGGATCAGCTAGCTAGCAGATTGCACAAAGATGACTATAGCGCTTTAGCAATTCATGGTGATTTAAGGCAGCACAAGCGCGAAAGGGTCATTAATTCTTTTCGTCGTGGCCGTAATCAAATCATGGTTGCAACAGATGTTGCTTCTCGCGGCCTTGATATTCCCCACATTCAACATGTTATCAATTATGATGCACCACAATCGCAAGCTGACTATATTCATCGTATAGGTAGAACTGCACGTGCTGGAGCTGAAGGGCATGCGCTATCTTTTGTTACACCTCAAGATAAGAGAAGATTACCTGCACTGGCAGACAAAGAAGGAGAGCCAAATTTTGATTGTAGTGTGCAATTTAAAAAACGTAATAGCAAAAAGGTCTTTAAAAGGCTAAGTACGTTAAAGACTAAATACGGTAGAAAAAAGATCAATGCATTTAAGAAGAAAAGCAGAGTACTAGAAAAAGCGTATTAAATAGGATTTACCTACAACTTGATAAGCGTAAAGCTCGTCATTCCGCTACTCATTAGCGGAATCTATGTTGAGATATCGCGGTGCTATGACGTAGATCCAGAGTGGGGACTCAAATTGGCTACAGCGAACTGCTGGATTTCAATTTTTTTAATAATTGTGTGCTATTCATTATATATGAGTTCCCACTTTTAAAGAGAATAGGAGATGATTTCCAAAAACTTAGAGGCAAGTTTGAATAGAGCGCTACTCATTGCTTCTAATTTTAATCTTAAATATGCGAAAGTAGAACATTTATTGCTGGCGTTAACTAAAGACGTGGATGTAAATTACGTTTTATCAAGATGTAATATCAGAGCCGATGAAATCATCAATATGGATAACATTCTATCAAGGTGCAATATTAAGGCTAATGATTATAATATAAAAGGGTTTTTACAAAGCAGTTCTGAATTGATTATCAGTGGAGTTAAACCTAGCTCAATGTTTCAATGCATAATACACAGAGCAATAATACGGGCTCATAGCTTGGGAAAAAAAGAAATAAATGGAGCAAATGTTCTAGTAGAAATTTTGTCTAGGCAAGACTTATACGTTGAAAATCTATTGCAGAAACAAAATGCGAAAGATTCCAATTTGATTTACCATATATCTAATATGAAATACTCTAACGATATAGATGAATACACCACCAATCATAAAGTAAAACTTGATAAAAATAATGACGCTCCTACTACAGTAAATAAAGGTGAGCTACTAAAAGATGAGGAAATTCTACAAAGTTATTGTAAAAATTTAAATGACTATGCAAGAAGCAAAAAAATAGATTATGTTATTGGTCGTGATTATGAATTGAATCGCACTATAGAAATATTATTGAGGCGTAGAAAAAACAACCCTTTATATGTTGGAGACCCAGGTGTTGGTAAAACAACAATAGTTGAGGGTTTGGTACTCAAGATCATTGAAGGCAGTGTTCCGAGTGCACTCAGGTCCAGTATAATTTATGCTTTGGATTTAGGATCACTCCTTGCAGGGACACGCTACAGAGGTGATTTTGAAGAGAGAATAAAATCCATAATAAAAGCGATTGAGGCAAAACCAGGTGCTATCCTTTTTATTGACGAAATACACACTATCATTGGAGCAGGTTCTACAAGTGGTAGCTTTCTTGATGCCGGTAATCTGCTCAAACCTGCACTTGCAAGAGGTACACTACGTTGTATAGGTGCAACTACATATAGAGAATACAGCACTAGTTTTGAAAAAGATAAAGCACTAGCGAGAAGGTTTCAAAAAATTAATGTTAAAGAATCTTCTGTTAATGAAACGATAAAGATACTAGATGGTATAAAGCACTACTATGAAGGGTATCATGGAGTATATTATACAAAGAATGCCATTAGGTCTGCGGCTGAACTTTCGCATAAGTATATTACTGGGCGAATATTACCTGATAAAGCGGTTGATGTTATTGATGAGGCAGGGGCATATTGTAAATTGCTAAGAAACAGGGGTAAAATTGTAAATAGTAGAGATATTAAGAATACCATTACTAGAATTACAAATGTGCCTTGTGGATCTGAATCTGATGATTTGCAGAAAGTAAAGTCTTTAAAAGCTAATCTAGAGAAAGTGATTTTTAGCCAAGAGCAGGCAATAGAATCTCTTGTTAATTCTATTAAAATTGCTAAATCTGGGTTGAGGAATTACAATAAACCTTTAGCAAGTTATCTTTTTGCAGGACCAACTGGTGTTGGTAAAACCGAGCTAGCAAAACAATTAGCAGAAAGCATGGGCATGAATCTTATACGCTTTGATATGTCCGAATATATTGAATCTCATACGATATCAAGGATGATTGGTTCTCCTCCTGGATATGTAGGTTATGATCAGGGTGGGTTACTCACAGAATCTGTATCTAACAATCAATATAGTGTTGTGCTGCTTGATGAAATTGAAAAGGCCCATAGCGATATCTATAATATATTGCTACAAATTATGGATTATGGTTGTGTTACAGACACTTACGGACGTAAAGTTAACTTTTCCAATATAATTTTAATTATGACAACTAATGCAGGAGCAGTTGAACGCAGCAAAAGTTTTGTTGGCTTTGGGCATAAAAATTTTAACATTGGTGATAGTGAAAAAGCGATAGAACAGGTTTTTAGCCCTGAATTTCGTAATCGTCTTGATGCGATTATTTCTTTTTCCGACTTAAGTACGGATGTGATTTTGCATATTGTGGATAAATTTGTCCTAGAACTGAAAAAGCAACTGACACAAAAAGGCATAAACTGCTTGGTAGAGGATGAAGTGAAATCTTATCTTGTACAAATGGGTTATAGTAAGGAAATGGGAGCACGTCCGATAGAGAGACTTATTGAAAAAGAGATAAAAAGTTACTTAGCGGAAGAAATACTGAATCGTAAATTAACAAAAGGAAAGAAATTAAGAATCTATATGAATAAAGTAGAAAATAAAATTGCTTTTGATATAGTTTAAAATCCTTGTATTGAACTTCATCTTTGTTACAATTTATAACTTAAATTTAATTCGAATTATAGTGATAAGTGATAAAGTAAAACAAGTCCTAAGCTACTACGAAAGTGAAAACCCTGGGGTAAAAGCAAATCTTACTCGTATTCTCATGCATGGAAAGCTTGGCGGCACTGGCAAGTTAGTGATTCTGCCAGTAGATCAAGGATTTGAGCATGGTCCAATTAAAAGTTTTGAAGTTAATCCTGATGCTTATGACCCACATTATCATTTTCAGCTTGCGGTTGATTCGGGAGTAAGTGCATATGCTGCTCCACTTGGTATGATTGAAGCTGGTGCTTCAACTTATGCTGGAATGCTCCCACTTATTTTGAAACTTAATAGTTTCAACTCCTTGCATTCGAAGAATCTGACTTCTGATCAAGCAATAACCTCTTCTGTGAAAGATGCACTGCGTTTGGGCTGCTTGGCTGTTGGATTTACTATATATCCTGGTTCTGCTAAGTGTTTCGATATGATGGAAGAAGCCCGTGAAATCGTAGCTGAAGCCAAATCTTATGGGCTTGCAGTAGTGTTATGGTCTTATCCACGCGGTGAAGGAATTTCCAAAGAAGGTGAAACAGCGGTTGATGTTATTGCCTATGCTGCACACATGGCAGCTTTGCTTGGTGCTAATATAATAAAAGTAAAACTTCCAACTAAATATTTGGAAAGGGAGAAAATAGAAACAGAAAATATTGAATCATTATCTAAAAGAATTGAATATGTTAAAAGATCTTGTTTTGCAGGAAAAAGAATAGTAGTTTTTTCTGGTGGCGAGTCGAAATCAGTGAATGACATATGCAATGAAGCGAAAGAAATTAAGCAGGGTGGTGGTAATGGTTCAATCATTGGACGTAACACTTTTCAACGAAAAAAAGAAGAAGCTTTATCTATGCTAAAAGATATAATGGATATCTACACATAAAAAACGGCTGGGTGGCAGAATGGCTTATGCGGAGGACTGCAAATCCTTTTATACCGGTTCAATTCCGGTCCCGGCCTCTTTCATTTTCTATATCTTGTAAAAGTTAACAGTAGCTTTAAGTGTGTAACCTATAGAGAAAATTATTCATAAGTAAAATCAATTTCTTTTCAAGTTATGGTTATACTCTTATAGCGTTTCATGGTAAAAAATAAACTAAAAATAAGCAAAGTGTTTTACAAAATGATATTACGTGATTTATTGTTTTTACTACCGCCCGAGGTTGCTCACTCTTTGGCAATTATGGCATTAAAGAAAATGCCTTATAGAAAACCTATAGAGCTACCAGAATCTTTGAGTGTGAATTTTTTTGGTAATAAGCTCAGAAGCCCCGTGGGTCTGGCTGCAGGTTTTGACAAGAATGCAGAAGTTATAAGGCCTATGCTTTCATTTGGTTTTGGATTTATTGAAACTGGTACTGTAACTCGTAATCCACAATATGGAAACAAAAAACCAAGAATTTTTCGGTTAATTAAAGATCAAGGGGTAATTAACAGATTGGGATTTAACAATAAAGGAATAGACTACTTTCTTAAACAAATAGATAAAACCAAGCTTGATGACTGCATTTTTGGCATCAACATAGGAAAAAACAGTACATCAAAGGACCAAATCAGCGATTATGTTGACTTAATAAAGATAGTATATGGAAAAAGCAATTATATAGTGCTGAACATCTCATCTCCAAACACGCCTAATTTACGCAATCTGCACAATAAGCAAGAATTATCGGAATTGTTGAAATCCGTAACTCTAACCCGGAAATCAATTGATAATTCTAAATCCATACCAATAATATTAAAAATCTCACCAGATATAGATCAGCAAACGAAAGAAAATATCGCTGAGCTTGCGTTGGAATATAAGATTGACGGATTAACAGTGAGCAACACTACGATCAGTCGGAATAACTTACATTCCCACCACAACGAGAGTGGTGGGTTGAGTGGCAAACCGCTGTTTAAACTTTCAACCGAGTTATTGAGCGATATGTACAAACTTACTAAGGGCAAAATATTGTTGGTAGGATGCGGAGGAATCTCAAGTGGTGCTGATGCATATAAAAAAATAAAGGCAGGAGCTTCTTTGGTGCAGTTGTACACTGCTCTCATATACCACGGACCTCAAGTTGTAAACAAAATTAATCTAGAACTTGCAGAACTAATAAGGAGAGATGGATTTAGTAACATTAGTGAGGTGGTGGGTTGTATACATTAAACATCTTCTCTGTCACCTAAGTAGCCGACACTGGAATAACATCGATGAATCATTACTCAAATAATGGCTATGCAAGAGCTCTATTAAACTGTATATTTTGGAAGTTGTTGGTATTATTTTAATAAAACAAAACTAATTCTTTGGTATAAAGGTGTGGTAGGAAGTGTTTTTCTTTTAAATAATGGGTATGAAGAGTTTGAATGATGCAATATCTAAGATCATTGATTATAAATTTACAAATTATGCAATATTAGAAGAGGCACTAACTCACCCAAGCGTAAATAAAAGGAATAGCAAAAACCAGATTGTAAGCTACGAAAGACTAGAGTTTTTGGGCGATAGTGTTTTGAATATGGTCGTATCTGCCACACTGTTTAAACTATTTCCTGAAGAAAAAGAAGGAGCATTGGCAAAAAGAAAGACGGATTTAGTTTGTGGCAACACCATTGCTAATGTTGCTAAAGAAATAAAATTAGGCAGCTTTATCATCATGAATAATAGTGAACGCTGCAATGGAGGGAGATGTAACTTAAAAAATTTAGAAAACTCGCTTGAAGCACTAATAGGTGCAATTTATATTGATGGCGGGCTTGAAAATGTTGAAAAATTTATTATCCAATATTGGGAAAAGCTAGCTAAAGGCATGCTTGACCCCCCTCAAGATCCTAAAACCTCACTGCAAGAGTGGACTCAGAAAAACAAATTGCCTTTACCAGAGTATGAGCTTGTAAAACAAACTGGACCAGCGCACAATCCTGAATTTACTATATCAGTTTGCATAGAAGATTATGGTAAAGTTTCTGCATGCGCTTCTAGTAAAAAGATTGCTGAACAAAAAGCTGCTGAGTTGATGCTAGAAAAAATTGGAAAAGACGCTTCAGTTTAGGCAAAATAGGCATTAATGTAAGTTTTAAGGAAGCTAATAGCGTTTAGGGGAAATGGTCAATTTAAGGAGAAGCATAGTAACCAAATCTGTGATTTAAGATATTCTATAGCTAACACAGGTTATTGAAAGACCTTGTCATCCCGCTGCTTGTTAGCGGGATCTAGGCTGAGATACCGCGGCGGTATGACGTAGTTACTTATTATGTATCTGTTCAGCAGAGCGGCAGAAAATAGCTGAACAAACAAAATCGTTAGAATAAAACGGGCTAAATATGGTGTAATGTGGTTGATTTTTTTACACTTTACACAATTTAAGGTGAAAAATGGATCATTTGAAACCCTTTCGCTTATCTCTCAACCATTTTCTGCCGCTCCGCTGAACGGATACACTTATTATAGCTATAAGTTCCAGTGTGAGCTACTTGGTACAACTTTGTCATTGTCATTTTAATGTCACACTAGTTAAGATGACACCATTTACCATCTTAAAATTACAACGTTCGTACAGATGTATGCTTGACATAGGATCCAGAAAATTTTTATATATAGAAAAATCCAAGTGAACTACACCAACTCACATTCAGCAAAAAAGAAAGCTATTTCCTTACGAGCGTTTTCCGTGCTATCTGAGCCGTGAACTCTATTCTCACTTATGTCATCAGCAAAATCACCTCTGATTGTACCTTTATCTGCCTGCTTTGGATCGGTAGCTCCCATGATTTGTCTGTATTTACTTACTGCATTTTCACCAACTAAAACTTGAACTATCACAGGACCAGAAGTCATAAATTCCACTAACTCCCCAAAAAAAGGTCTATCTTTATGAATTTCATAAAATAGCTCTGCTTGTTTTTTTGTCAGTAACATCATTTTTTGTGCTATAATCTTCAGTCCAGAGCTTTCAATATATGAATTTATCTTGCCTGTAATATTATTTTTTACTGCATCAGGTTTTAATATCGAAAGCGTTCTCTCAATTGCCATATTATTTCCTTATATAAAATAGTATATTTATAGATTTATTTTATTGTAAATTTTGATTTGATAAAAGTAGTTTTTTATTTATAGTTAAGGATAAATCATCAAAGAGGTATTGTATGGGTAAATGTTGTAAAAATAACACTACCAAACAAGTTGAGCCTACCACTAAAAAACAAGCTGAATCTACTGCTAAAAAATTGGTCAATAACTTGAAATCGTCAATTTTTTGTGGAACAAAAGGATTTTTGACTTTTAGTTTGGCATTTTTAAGCTATTTGGAATATAGCTCACATCATAATACAGAATTAAAAAAAGGTGCTGCCTTTGCAATGAAAAGAAATACTATTCCGTTTCTTGAAATGGCTATCATAGTGCCATTTGTTTGTTTTGCGCTGCCAGCTATGCTAGGCAGTATGAGCCTCATGCAATGCGCACTTATATGCGCTGCGTTGATGGTTGCTACATGTTTTGTTGTAAGAACTTGGCATGTGCGTGAGAAGTTAATGGAAAAAATCACCAACCATAGTAGAGGAGAAATAGACGCGGAATTTAAGAAAGATACTATAAAATTTCCTATCTTTGATCAAAATAGAAAACACACCGAGTATAATTCGCCTAACTCAGGGCGACTACTGGATGAAACAAGTAGCACCTCTCTTTTCGTTAAAGTTTTACTTTTCCCTCTAAAGGTTCTTTTGAAGGTCCTGCAAAGTTGTATAATGCTATCTTTAGCTGCTATTGAACTTCTTGAAGTAGCGCCAAGTCTTTTTGTCGATACATTTTTCGATTGGAGCTTCACATCCACCAAGAGTAACCTGCAGAGATCTGGCCATTTATTGTATGCTAGTGTGAGAAATTTAGTGCCTATATCTATACTTGATGAACCTGTAGCTGAACGTATAGGCACCCCAAAAGTACCTTGTTGTAGTAGTGCGTAGGTGAAAAAGGCAGTTATCTTATTTAACCTTGGCGGACCTAATTCATTGAATGCGGTTTGTCCTTTTTTATTCAATCTTTTTTATGACAGGAGAATAATCAATCTACTGAATCCCTTTCGGTTTCTTCTAGCAAAGTTTATATCTGCAAAACGAGAAAATACTGCACGAGAAATATATGAGCAAATCGGAGGCAAATCGCCAATTCTGGAGAATACAAAAATGCAAGCTGAAGCGCTTGAACAAGAACTTAACAAACCTGTCTTTTGTCATCCCAGTGCCCAGACACTGGGATTTAGAAAAAAAAACTGGATTCCAGCGTCACGCGCTGGAATGACACCAAAACTAACCAAAGTATTCATCTGCATGCGCTATTGGCGTCCATTTGCTGACGAAGCTATTAAAAGTGTAAAACAATTTGATCCTGATGAAGTAATTTTGCTGCCACTATACCCTCAATATTCAACTACCACAACTTTATCATCCATCGAAAATTGGCAAAAAAATGCTAAAAACCATGGTCTAAAGTGCAATACAAAAATAATCGACCATTATTATGATAACGAAGACTTTATTAAAGCTCACGCTAATTTAATAACTAAGTATTACAAATTAGCCAGCAGAATCGATAAGCCAAGAGTCCTATTTTCAGCCCATAGCTTACCTCTTAGTATCATTAAAAAGGGCGACCCTTACGCTTCACAGGTAGAAAGAAGTGTAGAGTTAATAGTAGAAAAGTTAGCTATTAATAACTTAGATTGGTCAATATGTTATCAGAGTAAGATTGGTCCTGTAAAATGGCTAGAGCCAAGCACTGAAAGTGAGCTATTACGCGCAAAAGCTGATGGTGTACCTGTAGTTCTATCACCTATATCTTTTGTTTCTGAGCATTCAGAAACTCTAGTTGAACTTGATATAGAATATAAAGCAATTATCAAGGATGGATATTACTTTCGCGTGCCAACTCTCAGTACCGATCCCTTGTTTATAAAATGCTTAGCCGATTTGTGCATAAATCTCCCTTAAAGTCCTGATTTATAGGGCTTTTCTTTTAGGATTTTATGTGATAGAATAACAGGGAGTTATTATTTTGTTAACTATTTCATGCCAAGCAAGCTAAAAAAGGAATCCAACACGCCCGCACAAAAGGTGCATGATATTTATAATCATGATTTCAGGAAGGTAATCTGCATCACAACAGGTTTAACAGCCCTATTGTGTAAGATTTCACTGCAATTTTGTTGTGAGTTTATTGACAATAACAGATCCAATATCTCCTTTATAAAGAATGTTGCCCGATGGGTGAAATTTCCGACATCTACCCTATACATTGTCCATTCTGCATTTATCTTACGGGATTTGGTAAAAGATTATAAAGACCCTAAGGGTAAAAAAGAATTAGCAAAAATTTTGGGTAAATCGGCTAATCTTGCAAGCAGCACCATAGAAGCGCTAATGATGTTGAAAATCATCCATTTTTGCACTGGAAGCAATACAGACATAATAAGTTATATTAACTTAACCTCAACGATCCTATTTTTGTTCATTTCAGAACCTATAAGCTATTATTATACATGCAAGAAATATCTGGACAATAAGGATCCTGAAAAGTCTGCTGAGTGTAAGAAGGACCTTATTATTAGCACATTAACTTTGTCGTTAGGTTTATTAAACTTCATATTAAGAAGGATAGAGACTCCAACTATACCAATAAACTTAGGTAATGGTATAATCTATAATTTCAACTTAAGCGTAACAGTCAGCATAATATATAGTGCAGTATTTCTTGCAGTTCAACTTGACAAGTTGTTTAATCAACCTATCAATGACGATCCTTCCACTGAACTTGATGGCGCTAATCATATTAGGCACGATTATGATGGTAATGGTCTCCCCAATGGCGACGTTGTGGGAATGTAAGGGTTAGAGGTGAAAAGATTTTATTTCTACTGCCAATGCTAACACTGCTAATTTACTAATTATATTCCAAAGTGCTAGAGGTTTTTCTTCCACTATTTTGCTAACGTCATAAAATTCGCAGTCAATGGAGTTTAAGCTGGAATATACATCTTTCCTGCTATTACATCGGTATAAGTAACATGTTGGAGTATTTCCTATATAGTATATTAGCGGTTCTGCAGAACTGCTTTTAAATACGTCAATGGTTGGTACACCTTCTTGTATAATAACGCTATTGATTGCTATTCCTTCTTTTATCTTTTTCATTTTATGACGCTTTTTTTTATTGAGGTTTAATATTTCCTCTCCACTTGTTGCCGTTATAATGCCCATCCCGTATGTGCCATTGCTTGCTTTGATAAAAACGTAAGGTTGTGTTTTTATTTCATATTCCTCATATTTTTTTTGCACTAGAGACAATATTTGGTCAACTTTAGTCGCTACTGCTCCTAGTGATGAATCATCATTAAAGTCAACTCCATTACAGTTTTCTGTAAGCACAGAAATAAGCCATGGATCCATTTTAAATTCGCTACAAAATTCGGACGCTAATTCTTGATAGATTTCAAAATACTTAAATTTCTGCCTGCTATGCCAACCGTATAGTGGGCTTGGTACTATATCTTGCTTTACGTCTTTTAGCATGTCTGGAATGTGGCTCGTCATATCACGGTTCAGTATAATAACATCAGGCACAAATCCTGAAGTTGTCTTTAATAGAGAGTTTTCTTTCACAATAGCTTCATACGGTTCTATTAAATTGTATACTTCATTATGTAAAAGACCAATTCTAGTTTCAAAACCTGCGAGCTGCAGTACTTTCTCTATAACAAATACGTTTTCTATATACATTTTATTGCGTGTATAATTTTCCGGTATTATAAGAACCTTTTTGTATTGATGTCTTTTAAAGTAGCTTTCTATCAATCTTGCTGCCATCGTTCTTGATTCTTCACTTAAGTTATTGAACCCCGCAGGAAATAAATTAGCGTCCACTGGGGCAATTTTGTAGCTGGAGTTTCTAAGATCTATAGAGCTATAAAATGGCAATGTAAGGCCGTTAAATTTTGCCTCAAACCAATTATTTATACTTTTTTCCAAATCTGGGTGAATTATGTTTTGCATCTGCACTTTAAATGTTATAAGGAAGGTATTATATTATAAGCTATAATTAAACATATTTAGCAAATTTGACTAAAGATTAAAGTATAATGAGATTCTTATTTAAAGTGATAGAAAAATGATTCAACACGACAACAGTAAAATGTATGGCACTACTATATTATCAATTAGAAAGGGTGAAAGCGTAGTGGTAATAGGTGATGGACAGGTTTCACTGGGCCACACTGTTATAAAATCTGGAGCAAAAAAAGTTAGGCGTCTCTCTGGTGATTCTGTAATTGCTGGGTTTGCTGGAGCAACAGCTGATGCATTTACTCTCTTTGAAAGACTAGAATCTAAACTTGATAAGCACCCAGGACAATTAATGAGAGCATGTGTTGAACTTGCAAAAGACTGGAGAATGGATAAATATCTGAGGAAATTAGAGGCTATGATGATCGTTGCAGATAAATCTATTTCATTAGTAATTACGGGAACAGGTGATGTTCTTGAACCTGAAGATGGAATCGCCGCTATTGGCTCTGGGGGAAATTTTGCTCTATCTGCAGCAAGAGCTTTAATTGATATTAAAGGAATATCAATAGAGGAAATTGCGAAAAAGGCTATGAAGGTAGCTGCCGATATATGTGTTTATACAAATCACAATGTAATTATTGAAAAAATAGAGGAGTGATATGTCTTCCAAGCAAAAAACTTTATGCACTAATTTTCCCAATCAGCCTATAACCCTTTCAGAAGGGCAGTCTTGTAGTAGTGACGCCTACGATGAAAAAAATGACCTCTATAAAGATACTAAGAGTGGTTTTGATTCAAATGAAAGCGATGTTCAAGTTAATGACAGTACTCAAGTTTTGTTAGATGACCTGCCACCACAGAAGATAGTTAAAGAATTGGATAGATTCATAATCGGACAGGATGATGCAAAGCGTGCTGTTGCTATTGCGCTCAGAAATCGTTGGCGTCGCAATCAGGTCCCATTTCCATTGCGTGATGAAATCATACCTAAGAATATATTGATGATTGGTCATACAGGAGTTGGTAAAACTGAAATAGCTCGCCGCTTAGCAAAACTTGCCGGTGCACCGTTCATAAAAATTGAGGCAACGAAGTTTACTGAAATAGGATACGTTGGACGTGATGTTGATTCGATAATACGCGATTTAGTTGATGCAGCAATAGTTTTAGTTAAAGAGAAAGCCCATAAAGCCTTAGCTAAAAAGGCTTTAATTTTAGCTGAGAAAACAATAGTAAACTCTATGGTAGGCGAAGGTGCAACCGAAGAGAGTAAAAAAAATTTTAGAGAAAGGTTGAGGAATAAAGAGTTTGAGGACGGAGAAGTTTCTATTAACGTCAGAGAGAGCAAGAGTATGTTACCTACTTTCGATATACCAGGCATGCCAGGTGGGCAAGTTGGTGTGATGAATGTAACAGAAATAATGGGCAAGATGTTTAACGGGAGCAAAAAAACAAAAACTATTACGGTGAAGGTAAAAGAAGCGCGTGAAATATTAATTAATGAAGAAAGTGAAAGGCTAATGGATGAAGATAAGATAATCAAAGAAGCCATTGATCTTGTTAGTAATGACGGTATAGTATTTTTGGATGAAATAGACAAAATTGCAGCGCGTACAGAAGTAAAAGGTGAAGTAAACAGAGAAGGAGTGCAACGCGATCTGTTACCATTACTTGAAGGAACAACTGTTACAACTAAGTATGGCCATGTAAAAACAGACTATATATTATTTATTGCATCTGGTGCTTTTCATCAGTCTAAACCATCTGACCTCTTACCGGAATTGCAGGGCAGATTACCGATCAGGGTAGAACTTAAGGCACTTACTCAAGAAGATTTAATAAGAATATTAAAGGAACCAGAATCTAGTTTGTTAAAGCAGTACATAGCTTTAATGAAAACAGAAAATGTGACACTTGAGTTCACTGATGATGGTATAAAAACCATAGCTGAAATAGCGTTTACAGTTAATAGGCAAGTGGAAAATATAGGCGCAAGAAGGCTTCACACTGTCATGGAGAAGCTTTTAGATGAAATAAGTTTCATTGCTTCTGAGAAAAATAGCGAAAAATTCATTATAGACAGCAAGTATGTAAAAGATAAACTTGAGTCAATTTCGAAGCAGTTGGATTTATCTAAGTTTATACTTTAGAAAAAACGAGAGTAATCGTTCACGGATCTTCCTCTTATTTCTGTGAACGGTATGCTATAGTGTTTTTAAAACCAAACGATAAATCTTGTCATTGAAAATGTTCTAGATCTCAGTGTTAGCTGCTGCTTGGATGACACCCTCCTTATATGTTGAAATTAAGTTTTTATGAGTACTAAGAAGTAGTAATATAAAGATGTATAGAGAAGAAGAACCGTCGCCCTCCTGTGGAGATTGCTCTCAAACTACAATGTTTGTACAGCTGTATGTTGGAGCACTTGAATGATATCATTTGTTGTGCTTAACAAAAGCAAATGTTCGTACGATTGTGTATCACACTCTAAAGTCCTGGCTGTTGGCTTGCACCGTTACAGACAACAACTTCGTAGAGCTTGTTTGATGCATGTACCAACTCTAGCTATCAACAAGGTCTTTATTCTTATCTACCAACTCAAGTTGTGATACTCTTCGTTCAGCTCAAATAGAGTATGAAAAGAGTATCACTTTACATACATTAAGAAGAAAAACCTAACCAGCTCAGCATTCTTACTTTTGATGTATTTTGAACTGCTAGAGATGTATCAGGCAACTCTTCCTTATCTGGTACATCTTTCTTATCTACAAATTCGAAATCATCTTTTTCAGAAAACAACTCATTTGTTATTTTTGCAAGCACCATAAAATCTTCTTTTCTAGGGTAGTTGAAAAAAGCTGGACAATGTCCATCACGTTCAAGATTTTTATAATCATGAACAGATCCAATGAAATCAGATATTCTTTTTTCTAATTTTTTCAAGTTTTCCACTAATTGCTTTTCCCCTGGTAACATTATGACGCACTCCTTGTGCTTTAACACCTCTTCTTCTGATATATTACCGGAGTCATTAATAAACTCACGTGTTATTTGCTCTAGCTTTATTAAGTCTATTTCTGCCTCGTCTGAACACAAAGCTGGATATTGTCCATCATGTATAAGCTGATTATATTCATCAGAACGTTTAATAAACTTGTGTATTATCTCTTTTAATTTTTGTAGACCACTTATATTCATATTATGCATATTTACCTACTATATTTATTAATCTACTAGTATATCATATAATAATCTAATTGCTTCTTAAAAACTTTAGATTTGCTTTTAAGTTTATGTTGGAGTGAGTGTATGAAACCTTTAAAATATGCAATAGCGACTTATGTTAATCGATATTTTCGTTCAAACTTAAATCTTACCAGAGAGTTATGGTTTTAAAAGAGACTTAGTGTTAAATTTCTAATAGATTACTTATAAAAATAAATCTTATGGAAAGCAGAGCTAAGGCTTGGTTCATTTGGCTGATTAGTAACTTGGTTGTTATATTCAGCAACATGCAGATAATTTATACCTTTATAAGTGTAAATCTTGAAAAGGAACTTGGACTTACAATCGCGCAAGTTGCACTGGCTAATTCAGCATATACTTGGACTTTCGCCATCTTACAATTTTTTAGTGGAGCAACGTTTAATGTTTTTTCCAGTAAAAAAATTTATTTTTTCTCATTATCAACTATGATCTTGGGGCTTTTTGTCCTTATTAATAGTGACAATTTCTCCCATTTGATTTTGTCTCAAGTGTTGATTGCAACTGGAGCATCATTTGGTTTTATTGGTGCTGCTCACACAAGTAGCATATGTTTTTCCGCTGCCCAATTTGGACTAATGTTTTCACTAGTGCAGACAATTTCAAGCCTTTCTGCTTTGGTGATTCAAATGTTGTTTTCTAGCTTGCTTGCCGAAGGTGCAGATTGGAAGAATCTGATTGTATGCATAATACTATTTGGTGTGTTGATATTTGTACTTACGCTTTTTTGTCCAAACACACTTCCAGAAAGCAGTTCAGAAGAATGCACAATAAAAAGCTCTATAAGAACAGTAATGTGCTCTGTACTCACAGTGCTGAAATTAAAAGATATCTGGATAACCTCAATAGTGGGTGCTATTACTTTTGGAACATTTTTAGCACTGAATACCTTGTGGGCTCCAAGGTTACTAAGCAACTCAGAACTCGGTGCAGTGGAGTCAGGTGTAGCAACCGCAATACTATGGCTTGGTCTTGCAGTTGGTGCTCCAATTGCAGATCGAATCTCAACCCTATTTAAAAATAGAAGGCATGTAATCTCTGCTTTTGCTCTGTTACAAGGTATTTCAATGATTATTTTGTTGTGCAGCCATTTAACAGCCCACGTTGTGTACTTTTGTATGTTAATATTCGGGTTTTTTGCGGGAGGACATATGCTTAATTTTACTGTCGGCAGCGAGATTGTGAAACGAAAATACATTAGCACATCATCATCCATTATCAATGGGTTTATGTTTATTGGCAGTGGAGTTATAGTGTCAATGTTAGCACTTCTTGCAGATTATCAAATGGCGCTTTTTGCAATATTTGCGATATTGATAGCTGCCGGTATTTTAAATTATGCAACAAAAGAGACATACTCTAAAAAATAAAGTAGCTGAATCTCGAGTCGATTGCTATATTATATTTACGTATTGTAATATTTATCAATAATGGATCACGTTACAACAAAAGACACAACAGTAACTAAGGCAACGATAGCTGGAAATATAAACCAAGAAATAGGATTATCAAAGGAAGACTCTGTTTCGATAATAGATGATATATTGGACGAAATAAAGACAAGCTTGGCAAAGGATGGAATGGTGAAAATATCATCATTTGGAACATTCTTGGTCAAAAAAAAGAAGGAAAGGCCAGGAAATATACCAAATACATCAGAGAAAGTGGTGATTCAAGCAAGAAACTCAGTTTCTTTCAGACCTTCAAAAACTATAAAAAAATCAATAAACAATCAATGAATAAGGTAAAATTATTTTACACAATTGGGGAAGTAGCTGAAGAGCTACGTTTGGAACAGCATGTTTTAAGATTTTGGGAAGGTCAGTTTCATCAAATTAAGCCTACAAAGCGTAAAGGAAGAAGGCTATATGATCGTAAGTGTATAGAGGCCATAAAGAAAGTGAAATACATGTTATATGATAAAGGATATACAATAAAAGGAGTGCAAAAGGAATTTGGTAGTGATATAAAAATCACAAAGGATTTGTTGCAAGAACTTACCGATTTAAGAGACTATTTAACTAGTAAAATAAATAATGAGGAAAGTAACGAACAAACATGAAACACTATAGGTTTTGTGAAAATTTGTATATCTAGAATGTGGCATATAGCCTCGTTTTTTATGTTATCGGCAATATTGGTAAGCTGTGGCCTGCAAAAACCTTCACCTGTGCTGCTTAAAGGCGAAGAATTTTACGGAAAAAGAGATCTGGAATATACAAGAGAGTACCATTTAATTAGGGAAGATGTTGATCTTTCAATAAAAAAAGAAAATAGAAAAGCCATCATAAATAGGATATACAGAGATAACAATAATGCACAAAACGTAGAGGTAAATTGTAAATTTGTAATGCCAGTTAAAGGTACAGCTACCTCTTCTGATGAAACGTGTAAGGATGGCATAAAAATTGCTGCTCAAAATGGAACGAATGTAGTTGCCTCTGCGCCCGGCAAAGTGGTATATGTAGGCAAAGGGCTGAGATGGTATGGGAATTTAATTATAGTGGAACACAAAGATAATTACATGACTGTGTACTCCTATTTAAAAAACATACATGTTGAAATTGGCGATAAAGTAAAGCAAGGTCAAGTAATTGGATCTGCAGGTAAATCAAGCACACAAGATAAAGATCCACAGATGTGTTTCACAATACGACATAATGGCCAAGCGGTTGATCCTTTGATGCATATGAACTGTAATTGAATTTGGATTTATATGAAATATGATTTTAAAAGTGTTGAAAAATTTTATCAAGATAAATGGGATTTTTCTGTAAGCAAGAGTGGTAAACAAGAAAAGTGTTACGTGTTGGAAATGTTTCCATATCCATCTGGTAAAATTCATATGGGACACTTACGTAACTATGCAATAGGGGATGTGATAGCGCGTTACAAGAGAGCTAATGGATTTGAGGTTTTGCATCCAATTGGCTGGGATGCGTTTGGATTACCAGCTGAGAATGCAGCAAGGGACAACAATATTAGCCCCGAAACATGGACAAAAGAGAATATAGATAATATGCGTACACAGTTGAAATCTATAGGTCTTTCTTATAATTGGGAGCGTGAACTCTCCACATGTGAGCCTGATTATTACAAACACGAACAAAAATTTTTCCTGGATTTTTTAAAGCATGGGCTTGCCTATCGAAAAGAATCATGGGTTAACTGGGATCCAGTGGACCAAACAGTGCTTGCAAATGAACAGGTGGTTGATGGAAAAGGATGGCGATCAGGTGCAGTTGTTGAAAAACGTAAGTTGTCCCAATGGTTTTTAAAGATTACTGATTTCGCTGAAGATTTACTCAAGTGCCTGCAAAGTTTGAAAAATTGGCCAGAAAAAGTCAAAACAATGCAGGAGCGTTGGATAGGAAAATCTGAAGGAGCAACTATAGAGTTTGAAGTAGTTGGCCTGAATAAGAAATTAAAAGTTTTTACAACTTATCCTCATACTTTGTTTGGGGCTTCTTTTTGTGCAGTGGCAGCAGAGCATCCTATTGTGCAGGATTTAAAGAATGGTTCTTCTGTTGTCATCCCAGTGCTTGACACTGGGATCCAAGAAATAAAATCGAAAAGAGAGAACGATGAAAAAATAGGAGTTTACACCGGATTAAACGTCAAACATCCATTTCTTGATAAGGAATTGCCGCTTTACATAGCGAATTTTGTGTTGATGGAATATGGAGAAGGCGCGATTTTTGGTTGCCCTGCACACGATCAGCGTGATTTTGAATTTGCGCAGAGGTACAATTTGCCGATTATTCCCGTTATTTCTTCAGCCCACTTAGGTGTCATTCCAGCGCGTGACCAGAATTCTTACAATGGATCCCAGTGTCAAGCTACTCAGATGACAAAGGAGGCGTATACTGGTGATGGGGTAATGTTTAACTCCGAATTCTTAAACGGATTAATGGTTAGTGAAGCAAAGGAAGTAATTATTAAAAAGCTCAAAGAAAAAGGGATAGGTAAGAAAACAATAAACCATCGTTTGCACGATTGGGGGATTTCAAGGCAGCGTTATTGGGGATGCCCTATACCTATCATATATTGCAAAGATTGCGGAACTGTTCCAGTGCCAGAAAAAGACCTTCCTGTAGTTCTACCAATAGATGTAGAATTTACAAGTGGTGGCAATCCGCTGGATAAGCACCCAACTTGGAAATTTGTTGATTGTCCAAAGTGCGGAAAGCAAGCAGAGCGTGAAACTGATACATTCGACACCTTTTTTGAATCTTCCTGGTATTTTGCTGCATTCTGTAGTGGGGATAAATCAGTAAACAAAGATGCATGTAATCGTTTTATGCCTGTTGATTATTATATAGGTGGGATAGAACATGCAATTCTGCATTTGCTTTATTCAAGATTTTTCTGCCGTGCTTTAACCAAATGTGGCTATTTTGATATTAAAGAGCCTTTCTCTACTTTAATCACTCAAGGAATGGTCTGCCATGCAACTTATAAAGACGAAAATGGTAAGTGGCTATTTCCCGCAGAAGCAAAAGAGTTGATTGCACAAGGAGCTAAGGTTCAAATTGGAAAAGTCGAGAAAATGAGCAAGTCGAAAAAGAACACAGTTGATCCAAATTTTATCATAGAAAAGTATGGTGCTGATACTGCTCGCTTGTTTGTGTTGTCCGACACTCCTCCGGAGAAAGATATGGAATGGTCCGATGATGGCGTGGAAGGTTGTTCTCGTTATGTAAATAAATTGTGGCGTATGGTCATGCAGCTAAGACCTGTAAATATACACTATGATAATGAAAGTGTTACGGGTGGACTTCTAGAGTACAGAAAAAAAATTCATAAACTCTTACACGGACTTACAGATGACTTGGAAAACTGCAGATTAAACTGTGTAGTGGCAAAATTTCGTGAGATGACGAATTTAATAGCTGAAATAGACGTAAAAACTGGAAAATCTCTTATTGATGAAGGTATATGTATATTAATCAGAGTAATCGAACCATTCATACCACATCTAGCTGAAAGCCTATGGCAAGGAATAGGAGGTCAACCTTGGCCAAAAGCTGATGAATCATTATTAGTTGACGATACGGTAACTATAGCAGTGCAAATCAATGGAAAATTACGTACAACAATCAAGGTGGCAATTAACTTACCTCAAGAAGAATTGAAGAAAATAGCGATAGACTCTGTGTCCAGTAAGATCGATCAAAGCAAAGTTCGCACTGTATATGCTGTACCAAATAAGATAGTAAATATAGTTATATAAAAAATCCGTAGCGCATCTTTGACTTCATGGTTATACTCTTTTTAACATGCGATTATATCTTTTTTAATATAAAGGATATATACTTATGCATTATATATTTTTTTGTATGAGGAGTTATATGAAAATGAAAAGATTATGTGCTTTAGCTGTGTTGCTCACTTCATCTCTAGCAGGTACAGCTAATAATAGTGCAAGTAAGTCAGAAGATCAGTACTATGCAGGTTTAAACTTTGGTGCTGGATGGGGTGGTGGCTTAAAAATAAAACCTAGCGTTGTTTTTGGTTATCATCATGACAAAAACTCTAAGTTTGAACTTGAGGTTCTCACTGACATAAGTGATATGTTTGGTAAAGAAGAAAAGAAAATGGGGGCTAGCTTATTAGCAAATTACCGTTATTACCCCGACCTTGATATTGATCCCGTTAAGCTATATGTCAGCGGAGGTTTAGGAGGATACCTACAAGTAATACCTTTTGGCTTTGGTAACAGTGGTACAAGTGAACCTGCAAGCAAAGATATTGAAGCTGCTGGAGCTGCTGAAGAGAAGGCATCTGTAGTAGATAAAATACTGGGTTCTATTTCCTATAAACTAAAGGTCGGTGTTGATTATGAAATTGCTCCACAGATAGTTGGTACAGTTGGTATTACCGCAGGCGGGCAACTAAGTGGCTTTAAACCACCAGTACAAATACCGGACGCGATTCTAGAAGTAGGAATACGTTATAATTTTTAATGCTGCTACTTAGTTCATAAAGGTAGAGGCAATGTTGAGGATGAAATAAACAGCATTAAAAAAATCCGGAAACATATGAGATACTTTTCGAATATGGTTTTGAACGCTAACTATAGATTAGAAGAATAATAAGAGAGAGGGTGAACTCCAGTATTTTAACAAGAAATAGGGTACCTAATGAATAAAAAGATGATAGAATTGTTTTGTAGACGATTATTGTAACGAAAATTTTGTAAACAGGCTATTGTCTAATGGGGAAAAATCTACGTAACCAGACTGCATTCTGTGATTTTTAGCAAAACACGATCTTTCATTTGAGCTTTCTTCAATTTAAAATAAATACAGAAAGTTGCTGCCTAGCTATCTTCAAAAATATGGTTGAATAATTGTGTGTATAATTATTAATGTTTTCCAAGCATTTTGGCCATCAAAATTTCTCGATCCTCGCAATGATTTGTGTTTCAAAAAAATCTTTGGAACGGGAAAAAACAAGAATATCCTTATCCACTTTTTGAACGATATTTTAGGATTCTCTAATTGCACATAAGTCAACAATAATTTTCACACAAATCAAAACAGCATATCTTCTCCATAATCCTTGGTAATTTTACATAAGTTAAAAGTAGCATATGGTTCTCTCCGCGGTCTGAGATGACAATAAATTTGTCAAGCCGCATTATACTTCTTAGGCGGAAGTGGACGGCAACATGTTTACCACGAAGTCTAAACTATTACAACTACCTGAAGCAATTGGAGCTTCTCGAGTTGCGAAAAATATTTTGAAATCTGAAAGAATGATGTGGAAATTTTTAGATGACCCAGAAAATATTCCGCTGACAAATAACCACGCTGAACGGCAAATTCGGCATTATGTCGTTTATCGCAAAAATTCATATTTTACCCAATCGAAGCGGGGAACTTAAACGGATAATTTCGTTATACTTAACATGGAAACAAAGGGCCTTTTCACAATCTCCTATCTATTGTTTCTTAAACCACTCTGCTGAACGGATACAACTTAAGCCTCTATAAAACCACTAATTTACTTATAAGCTTAAAGACTTCACTAGCTCTTTTACTGCATTTACAGATCTATTAAACATTTCTTGTTCACTATCATTCATTTTAACTTCTAGGATCTTTTCAATTCCGTTTTTTCCAATAATTACAGGAACACCAATAAACAAATCTTTTACACCATATTCACCATTAAGGTAAGCAGCACATGGTAATATATGCCTTTTATCTTTTAAATATGACTCTAACATGCATATAGCTGAAGACGCAGGAGCGTAGTATGCAGATCCAGACTTAAGCAGATCAACTATTTCTTTACCGCCATTGCGAGTGCGCTTCACTATTTCATCAACTTTTTTCTGCGTAATGAGACCCATATCGATAATTTGAGTAAGTGGAATGCCAGCAACAGAGGCACAGTGAATGAGTGGTACCATAGTGTCGCCATGTCCACCGAGCACAAAAGCAGACACATCTTTAACTGAAATATTTAGTTCACTTGCAAGAAAATAACGAAAACGGGCAGAATCAAGCACTCCTGCCATTCCAACAACCATATTAGCTGGAAGGTTTGAAAATTTATGCACCACTGAAACCATGGTATCCAAAGGGTTGGTAACCACTATTACAAACGCGTTTGGAGAATATTTTTTAATATTTTCACCAACCTCTTTCATTACTTGAGCATTGGTTTGCAGGAGGTCATCTCTGCTCATTCCTGGTTTTCTAGCAATACCTGCTGTTATGATGATTGCATCAGAATTTTCTATATCTTTGTATTGATTAGTTCCAGTTAAACCAGAATTAAATCCATCAATAGGGGATGACTCTGCAATGTCGAGTGCCTTACCTTGTGGAATGCCTTCGCTGATATCAAGTAAAACAACATCACCAAGCTCCCTTAGTACAATCATATGGGTGAGAGTTCCACCGATATTTCCTGCACCGATCAAAGATATTTTTTTTCTTTGTACTGTCATTTTCTACTCCTTTGTATTTACTTTTATGGTTTCGCCTTCCCAAGGCGATAGGCTATCAAACATACGAAAATCTTGTGGTAAATCTATAGGATTATATACAACTTTTTTTGCTGCTATATCATACCTTACTTCCTCATAACCAGTAAGAGGGAAATCTTTTAACATTGGATGACCTTTGAATCCATAGTCTGTTAGAATCCTACGCAAATCAGGGTGATCCGAGAATTCTATTCCATACATATCAAACACTTCACGCTCAAACCACGAAGCTGTACTAAATATCTTCGCTACACTTGGAAGCATGTCGCTTTCACATAACTGAAGCTTTATATGTACTCTAATATTATGCACAATGCTGAGCAGATTGTATATTAGCTCGAAACGCTTCTCTCTATTTGGATAGTCAATTCCAAAAATATCAATTAATGATTCAAACCTGAATTCTTCATCATCACGTAGAAAGAGTAAGTGCTTTTCAATATCTCCTAAAGCTGAATATATTACAATAGTACCGTCGTCTTTCTGAATACACTTGCATTTAAGCTTTTTTTGTATATATTTTCCAGTTTTATCCATGCTTTATATTTTGAGTTCGTTTTATTTTATTTTGTAGGCATAACATTCCATATAGCAACGCCTCAGCAGTTGGTGGGCATCCTGGGACATACACGTCAACTGGCACAATTCTATCACAGCCTCGGACTACTGAATAAGAGTAATGGTAATAACCACCACCATTTGCACAACTTCCCATAGAAACAACATACTTTGGGTCTGCCATTTGATCATAAACCTTGCGCAATGCTGCTGCCATTTTATTAGTTAGTGTGCCAGCAACAATCATCACATCTGATTGACGTGGGCTTGCACGAAACATTATGCCATATCTATCAAGATCATAACGGCTGGATGCAGTATGCATCATCTCAACTGCGCAACATGCAAGACCAAATGTCATTGGCCACAATGAACCAGACCTTGCCCAATTCATTACATAATCTGTTAAATCACCAAATTTAGTGACAAGAAACCCTTCTTTTTTATAACGACCCCAGTCATCATTAGATAGAATTTGATTTGTCATAAACTACTCCCACTCTAATGCACCTTTACACCACTCATAGATAAAGCCTATAGTGAGTATTGCAAGAAATACCATCATAGACCAAAATCCACCATAGCTTATCTTAGATAAAGAAACAGCCCAAGGGAAAAGAAAAGCAATTTCTAAGTCAAATATTATAAATAATATTGAAACTAGGTAAAATTTAATGTCAAAATTTTTTCTTGCACTGGATAGTGGGTTGAAGCCACACTCATATGTGGAAAGTTTTTCACTATCTGGCTTACTCACTGCAAGAAACATAGGCAATATACCTAAAACAAAAGATACTACAATTGATACGCAGATAAAGATTACTATGGTTAAATATTCGCTCATTTAACAAAACATATAACACTATGAATTTACATGCTTTCCTAACTTTTTACCACCTAAAATATGCACATGAAAATGTGGTACAACCTGCTCTCCATTTTCACCGTAGTTAGTGACTAACCTATACCCTGTTTTTTCTAGATTATATTTATGTGCTATCTCTCTTACAGTTTTGAAGAAATTTGCTATCTCCTCTTCAGAAGCTTTTAGAATAAAATCATCGTATGAAATATATTGATTTTTGGGTATAGCTAAAATGTGAACTGGTGCATCAGGGTACTTATCGCGAAAAGCTAGTACATTTTCATTTTCATATACCTTCTCACAAGGTAACTCATCTCTTAATATTTGAGCAAAGATGTTATTGCTATCATAAACTTCATTGCTCATATTTTAAGAGCGACCTTTCCCTCTTCCTTCGTTTTTCTCTACATTAGGTGTAGATAGTGGTTTTATCGTTTCACCAGAAGCATTTTCAAGATTTAAAGAGCTTACAAGTTCCCTTGCTTTTACCATGTTCTGCTGTTCTTCCAAAAAAGAGGTTTCTATTTCATTTACCCTTTTTCCAGTAATAACTCCTGGTTGTAAGTAGTACATATCCCCAGGAACAGTTAAACTATGATGTCTTTCCTCTATTTTAACTTCATTCATAATACTCCCCTTATAACTCATAACTTTACCTCCTACTCCTTATATTTTCAGAACCCTGCTCAACTTTATTCTGCCAATTTGCAGTTTTCCTTAATAACTCTCCTTTACTACTATCTACAAATGTTTCAGCAGCTTCCAATACCTCGCTCCTATCACTAGCAGATAAAGCCAGAGTTTCTGAAGTCTGATTAGACTTCACAGCGTTTTCTAATGACTGCTTTTGATTATCATATTCCTTATACAATTTTTCTGCAATACCATACAGCAATTTCAAGTCTGTGTGAACTTTAAATTCTCCACCAGTGATTTCTGCAAACTTCTTGAGGTCGCCTTCAACTTTATTAGCAATTCCTTTAAGAACAAGCTCTTTTATTTCTTTCTCGCTCTTGCCTTTATTATCAGGATTAGTTTTAATAGTGTTAGCTATTTCCTCAACGTTAATTTCAATTACAATTTTGTTTTCTTCTCTGAAAATAGTTACATTTGGCAGGTTTTTCTTTATTTGACCTAATTGTTCATCGTCCAAATAAGGTATATCTCCCGTAAGAGTCCTTGACGCTAAAAAAGTTACCTTTCCTGTCCCTTTCTTTTGCTCTATTATTTGTACGCCAAGATCCTTACTAGCTTGTGTGGTTTCTATAGGTGGATCATATTCTTTAGGTGGGCTGCCAATAATATAACGCCCACCATTTTTTATGTCGTGCCGCATTTCATCCCAAGACTTAAACCAATTCTTTGGCCATATAGGGTATACTGCACCCTTGGCTAGGACTTTTACACCTCTACCCAGAAAACTTCCTACTCCCGAAGCTGCATTACCAACTTTAGCTAGTATAGAAGTAGATTCTTCATTTTGGTCGTTTTTTGGCATACATACCTCCAAGTTACTTTCTACAACTAAATACATTTTAATTATAGACGAAAAAATTTAAACTTCTATATCCATTATAAGATAGAATTATAGGGATTGCAACCATTATTTATACATTGTCTAAAACATGTAGTATTTTCGCTACTTTTATTGTTCAATTTATTATAAAGAATACTCTCTAAATTATGTTTAAATGGAACACAAATAATATCATTGACGCAACTGGCGGAACAGATGTAAATGGTTATAATTGGATACATAGCTCAAATATTTCAACGGACACAAGAAGCATAAAAAAAGGTGATTTATTTATTGCCCTCAAGGGAAAGAATTTTGATGGCCATAATTTTTTGCATGAAGCGTTTTTAAAAGGGGCTGTCGCTGCAATAGTGAGTGAGGATAAATATAAAAATTTCCCTCTCATTATTGTACAAGATACCCTGAAAGCTTTGCACGGTATGGCATCATACTACATTAGAAATGTTCTTGTTGATGCTAAAGTTATTGCAATTACAGGCAGTGTTGGGAAAACCACTACAAAGGATATGCTGCACACTGTTTTATCGCAATATGGAGTGTCCCATGCAAACGAAGGTAACTTGAATAATAATATAGGATTGCCTTTGACAATTCTAAAAGCTCCAAAAAACTGCCAGTGCTTAATCCTTGAAATGGGAATGAATAAAGCTGGTGAAATAAAAGAATTATCAAAGATTAGTAATCCAAATATTGCAGTTATTACCAACATCGGACCTGCGCATGTTGAAAATTTTTCATCACTATTTGACGTTGCACAAACAAAATTAGAAGTTCTATATGGTATGAAAAATAACGGTACTTTGATTTTGAACAGAGATAATAAATATTATGATTATCTCTCATCACGCGCCAATAGAAATGTAATAAGCCTCGGTAAAGATAAAAATGCTGAAGTTTGCTTATTAGACATAATAAGCAACGATGACGGGTTAAATTTTAAAATAAGACTAAATAATAATCAAACTATAAACTGTAATTTACGTGTGCAAGGTGAGCATTTTGCTTATTCGCTACTTGCTGTTGCAGCAGTTGTGCAAAGCCTCGGACTTGATTTATCAAAATTACCACTTGCACTTAAGAATTTTAGTGCAACGAAAGGTAGAGGCAATATTCATAAAGTCAAATACAATGGAAAATACATACATTTAATTGATGACTCCTATAACGCCAGCCCTGCTTCGATGAAAGCTGCAATAAAAACTTTGAGTACATATTCTAATCAGAGAAAAGTAGCTTTGCTTGGTGATATGTTGGAACTTGGTGATGAAAGCATAAAATTTCATACAGATCTGGTTAAGGTTATCACAGAAAATAATGTAGATAAAGTTTATACAGTTGGTAAATTTATGTTAGAATTGCATGAGCTTTTGCCAGATAATATGAGAGGCGCACATTTTAATGATTCTAATCAATTGAAAAGTAATTTAGCTGACATTATTCAGAATAATGACGCAATTCTAGTTAAAGGCTCACGAGGAATGAAAATGGACCTTATTATACAAGAATTCATAATAGAATATTAAGTAAAATCATTGTATTAATTTACAGTAATAAATTGTTAGGAACTTTAATCGTGACAAAACGTGTAATTATTTTTGGTGGAACGGGGTTTATAGGGAAACACATCGTAAGACGCTTGGCAGCAGAAGGATATTTGATAAAGATATTCACTCGTAATCAGGAAAAAGCTGCTTGTTTAAAATTGTGTGGCAATTTAGGACAAATATCAATATTTAAAGGCGATTTTTTTGATGAAAAATCAGTTCTGGAGGGTATGGAAGAATGTGATGTAGCTATAAACTTAGTGGGAATATTATATGAAGCAAAAAAGCACGATTTTTACGCTGTTCACGTTAAAATAGCTGAAAGGATAGCAAAAGCTGCAAAAATGAAAAATGTACTTATGATGATACATTTTTCTGCTATGGGAGTAGAAAATAGTAAACTGTCAAAATATGCTCAAAGTAAATTAGAAGGTGAAAAAGCTGTAACTTCAGCATTTCAAGAAGCAATAATAATTAGGCCAAGTCTTGTATTTGGCAAAGAAGATAACTTCTTTAATAAGTTTGCAAGATTAGCAACTATTCTTCCTTTTTTGCCGTTGATCGGCAGTGGAATAACTAAATTTCAGCCAATATGTGTAACAGACTTAACTGAAGTGGTATATCGTATTATCAGTTTTAATAAGCAAGACAGAAAAATTTATAATATAGGTGGACCAAAAATTTACTCTTTCAAAAGCTTATTAAAGTTTATTCTGAATGTTACTAACAGAAAGTGTTTATTGATCAATGTATCTTTTCCAATGGCAAAGTTGATAGCTTTCTTCTTAGAAAATAAAATTATTTCTATGCTGTTAAAACCAATAACCGGAGATACGAACCCTGTGCTTACTCAAGATCAGGTGAAAGTTATGATGAATAGTTCAATCGAAAGGTCAGCTGACCTTGAAACAATGAAGGTTCGACCATTAGCAATTGAAAATGTGGTACCAGAGTACTTAAAGATTTATAGAAAGTATTGATAAAAGAGTGTGCCCGGTGGGATTCGAACCTACGACCCACAGCTTAGAAGGCTGTTGCTCTATCCAGCTGAGCTACGGGCACACAACATATATAAAATGCTTCTTAGTACACGTGAAGTCAAGTATTTCGTGTGAACATGATGTTTATCTTGCAACACCTTGTCATTGCAGTTGTGTGTCACGCGCTGCTGAAATTGGATGCGAGAAGTCTATTTATTTTAGAAAATATTATATAGAAAGTTGCTTAACAAACTCCGCCAGCGCCTAAACATAATGACATAGGCATTATAAGTATTTGTGCAATTGCTGGTGCAGTAATAGCATATCTTACAGGAGCAGCTACTTTAACGCCACTTAATGTTGCCGTTGCAGTGTTTATTGTGTCCACTGCTGTTGGTGCATTAGTAGGTTATGGTATTGGAAGATTTTATGGAAAGGTTAACGAAGAAAAGCAAAAAAATCCTGATGTGAGTACATGTGCTGCTGTTAAGAGTGTATTTTCTAGTGTGTTTACTACTAAACATTCTGAATCAAAAATATTGCATAATTAAAATTATAAAGTGTATACTATAAGCTCTTTCTAAATTAGTCTTATTAGTATACACAGACCTTCTATATTAGCCTATTTTTAACCTATTTAGATATATAAACGCACCTGGTTTTGTTGTAATGGTTTTATATTTTTATCTCCGCTCCCTATAGTAATTTACTGACCTTGCCCACGTGCAACGAGATTAAGTATTCCATACACGCTGAATCACATTTAAGCTGAGAAACTATTTAAAGATCTAAGAGGAATTTTGAGCTTTTACTATTGCCATTATAAATTGAATAGGATACGGGCTGACTTTGTAAAATTCACAAGACCTATTAAAATATTTTTTTACTTTTCATTGTATATTTCTCAACATATTATCTTTAAGTACTAAAATAATTAACAGTATGGCGTTATTAATAGTTGAATCACCTGCAAAAGCAAAGACGATAGGTAAATATTTGAGTAAAGAGTTCAAAGTAGCTGCATCCTTTGGACATGTGAGGGATCTTCCAGCAAAAAACGGTTCTGTCGATCCGGATAATGATTTTGCTATAAAGTATGAAACCATTGAAAAAGCAGAAAAGTATATAAAAGAGCTAGTAAAAGCAGCAAGTAAAGCATCAGATATATATCTTGCAACAGACCCAGACAGAGAAGGGGAAGCAATGGCTTGGCATGTGATAGAGACATTAAAAGAAAAGAAAGCAATCAATGATAAAAGCAACATTTATAGAGTAGTCTTTAATGAGATAACGAAAAGAGCAGTTCAAGAAGCAATAAAGAATCCACGTGAAATAAATATGGATTTAGTGCGTGCACAACAAGCACGTAGAGCTTTGGATTATCTAGTTGGATTTAGCTTATCACCTCTGCTGTGGACAAAATTGTCGGGAAGCAAGTCTGCAGGGCGAGTGCAGTCTGTTGCATTAAAGCTTATATGCGAACGAGAAGATGAAATCAGTAAGTTTATAACACAGGAGTATTGGAGCATAAAGGCAGAAATGCAAAATAGCAAAGATGAGGCTTTTTTTGCTATGCTAAGCCACTATGACAATAAAAAGCTAGAAAAATTTGATATTAAGAATGAAGAAGAAGCAAAGAACTTAGTCAGGGAGATTGAGTCAAGGCAATATGCTGTAAGCACAGTAGAACGCAAGCAAGTTAAGAGAAACCCACTTCCTCCATTTATTACTTCAAGTCTTCAGCAAGATGCAGTGAATAAACTGTATTTTAATGTGAAAAATGTTATGCGAGTAGCGCAAAATTTATACGAAGGTATCGATATTGGTGGTGAAACTGTAGGGTTGATAACTTACATGCGTACAGATGGGTTTCATATTGCAGATGAGGCTATAAACTCAATTAGAGGGTCAATTAAGTCATTATATGGTGATAAATATTTACCGCAGTCTCCTCGTAAATATGTAAAAAAGGTCAAAAATGCTCAAGAAGCACATGAAGCAATTCGTCCAACTGATATAAGTAGAACGCCGGGTAGTATTAAGGATTACTTAACGCCAGAGCAATTTAAATTGTATGATTTAATCTGGAAAAGAACCATTGCAAGTCAAATGGAATCGGCGATTCTTGATCAAGTGGTAGTTGAAATTAGTTCTACTGACCAGAAAGTAATTCTGCGAGCAAGTGGATCAAGTATATTCTTTGATGGTTTTTATAAAGTCTATCAAGATAACATGGAAGCCGAAAATGAAGGCCTGCTACCTGCCATGAAGGAAGGGGAAGCGTGTAAGCTGATTTCAGTTGAGCCAAAACAGCATTTCACTCAACCGCCACCTCGTTATAGTGAAGCAAGTATCGTAAAAAAAATGGAAGAAATCGGTATAGGTCGCCCATCAACTTATGCAACAATTATTTCGGTATTACAAGATCGTGAGTACGTTTCATTGGATAGCAAAAGATTTATTCCAAGCAGCCGCGGTAAAATCGTTACTATATTTTTAGAAACCTTTTTTCAGCGTTGTGTAGAGTATGACTTCACAGCACAAATGGAAGAAAAGCTTGATTTAATTTCAAATGGACATGCAGATTGGAAAAAAGAGTTAGGCCACTTTTGGGTGCCATTTTTTGGTCATGTAAACTCTGTCAAGCAAATGACGCATGATGAAGTTTTCAGCGGCATTCACGATTTGGTAATCGATTGGTTTTGTTCAGAAGAAGGAAAAAAAGAGGTGAATACAAAATGCCCTGCTTGCTCTGATGGCATATTGAAATTGAACTTTGGAAAAGCCGGGGTGTTCCTTGGATGTTCTAACTATCCTGAATGCAACCATACAAAAGAAATTACAGGTAGTAACGACAATTCAGAATATCCAAAAAGTTTAGGTATAGATGATATAACAGGACAAGAGGTAGTAATTAAAAAGGGTCCTTTTGGGCTTTACCTGCAGTTTAATAATGAGTCAGAAAAGAAAAAGGCGGTTTCTATACCAAAAGATATAAATGTTAATGACATTGATCTAAATACCGCTACTCAGTTGCTCTCCTTGCCAAAAATAATTGGAGAACACCCAGAAACCGGAAAGGAAGTAAAAATAGGCCTTGGGCGATTTGGGTACTATATTTTCTATGATGGTAGATACTTTTCTCTTAAGAAAAGCTCCAAAGAGGTGCTGAATACAGAATTGAGCGAAGTTGTACAAATTATTGCAAACAGTCCACGCAAAGAGTTAAAATCTCTCGGGGTTAATGAAAAGGGAAAAGAAGTTTTTATCTGCAACGGTAGGTACGGATTCTATATAAAATGCGGTAAAACAAACGTTGCTTTGGGCAAGAGTGCAGATATTGAGAGTATAGATTTGGAGAAGGCTTTAGAGTTGATTAAGGGTAAGAAATAGACTTCTTGCATAACCATATGCTCTTTATTGTCATTCCAGCGCGTGACCTTACCCAGATGGTATGAATAGTTATTGCTTGGTTGGAAGTATAAGAAGATAATAGCTTCTCAGAGTGGATAGGATAGAGGATTTTTCAAAGCGTTTTTTCTATTGAAGATAAGAGCATCTTTTATATATGCTATGTAGTAAAACATAGAATGCCCATGATTCCAACTATAGCAATTTTAAGTGGTGGATTTTCTTGTGAAAGAGAAGTATCACTTATGAGCGGAAAAGCAGTAAAGAAGGCGCTTGATAGCCTTTCATATAATGCAATAGAAATAGATGTTGACAGCAACGTTGCTGAAAAGCTTAGAAAAATTAATCCTGAACTTGCTTTTATTGCTCTGCATGGACCTTATGGCGAAGATGGCTGCATTCAAGGTTTACTGGAGATTTTAGGTATAAAATATACACACTCAGGAGTTATGGCTTCTGCTGTTGCTATGAATAAAGTGATGTCAAAGCATATATTCCGGTCCCTTAGTATTGATACTCCAAAAGGTTATGTAATTAGCCGAGAAGATGTACTAAAAAATAATATTAAAATCAATTATCCGTACGTCTTAAAACCAATTAATGAAGGTTCAAGTATTGGAGTGTACATAATTTTCTCGCACGAGGATTACTTAGAACTGAAAGATAATAGTTCTACTATAATGGAAAAGATGATCGTAGAAGAATACGTTCCAGGTGTAGAATTACACACTGCTGCATTGCTGGATGAAGCAATTGGCACTATAGAAGTACGACCAAAAAATAAATTCTATGATTATGAAGCAAAGTATACAGATGGATTTGCAGAACATATATTTCCTGCTGAAATTCCTGACAACATATATAAAATGACCTTGGAACACGCACTGAAAGTTCATAAATTTTTAGGATGCAAAACTATTTCCCGCTCAGATTTTCGTTATAATCCCCAAAATAACACTTTAAAAATGCTTGAGATTAATACACATCCTGGCTTTACTGAGTTATCGTTAGTGCCAGAAATTGCAAAATCGACAAAAGGAATTGATTTTAATGAATTAGTTAAAATTATTGTTGAAGACAGTTTACAGCACAAGAGTATTAGAGATCAAGCAGATGTTGAACAATGTTACTAGAAGCCAAAGGCGTTTTTTGCGCAAGTGCGCTTTCGTTATTATAACTGCGCTTTTTTTTACATTAGTACTTTATAGTTCACTCGATAAAATAATAAATCGATTTAATTGCTACTTTGCTTGGTGTAATGACTGCCTATCTAGTTTATTACTCAGTAGTGGATTTTCAATCGACGAAGTAGTCGTGAGCGGCAATAAATTTACAAACAAAAAGGACATTCTAAGTTTGGTAGATAGAACGCAACCTATCATGTATATATCACTCTCAAAACTTATAGATAGTATACAATCTGTAAGCAGATGGATAAAATACGTAAGAGTTCACAGAATTTTGCCCAATACTCTACACATTAATATAGATGAGCATAAACCGTTTGCTCTCTGGAAAGATAATAACAAAACCTCGGTAATTGATTTCGAAGGCAAAGTGATCGTAGATGACTATCCAGTAGATGATCTTATTGTAATTACAGGACAAAACTCGTTATCAAACCTAGAATTTGTTAGAGATGTGTTAGAGAGTAAAACTCAATTAAGTGACCACATTTCTTCCTTTGCTTATATAGGGAATAGAAGATGGAATATCATACTTGATAACGATTCCACAGTGAAACTGCCTGAAGATAACCCTTATAGTGCATGGGACTATTTAAACCACTTGCAAAATACAACTGATTTTACTTTCAGCAATTGGAGTATAATTGATATGCGTATTACTGATAAAATTTTTGTGAAGAGGTGATATCCAAGTAGCCCTTTTCCCGTCATCAAAGTAGCTGACACACAACTGTACATCGCATAGATTTCGCCGACAAGCAATGGGATAGCAATTTATCAAAAGCTACCTCATTCTCCGTAGTAGTTAAAAAATCAGTGGAAAGTTACTGTAAGTTCATGTATTTTGAGGCTATAATGGTTAAAAATACGTGACGTATGGACGATTTTATCAGAGTTAAGGGCGCAAGGGAACATAATCTGCAAGGTGTAGACGTCAATATACCGAAAAATAAGCTGGTTGTTATAACTGGGCTTAGTGGTTCTGGCAAGTCTAGCCTTGCTTTTGATACAATTTATGCGGAAGGCCAACGCCGGTACGTTGAAAGCCTGTCAGCTTACGCGCGTCAATTTCTCAACATTCAGGATAAACCAGATGTTGAGTCGATTACAGGCCTTTCTCCTGCAATATCTATCAACCAGAAATCGATCTCAAAAAATCCAAGGTCAACAGTTGGAACTGTTACCGAAATTTACGATTACTTGCGCTTAGTATATGCACGAATAGGAGTTCCTTATTCACCTGCAACTGGATTACCAATAACAAAACAAACGGTGTCTCAAATTGTAGATACTATAATTGCGTTACCTTTAGAAACTAAGATATATATACTTGCCCCTGTTGTGCGTGGTAGAAAGGGAGAACATCTTAAAGAGATATTGGAAATTAAAAGACAAGGTTACGTAAGGTTCAAAATAGATGGTGAAGTGTACAATGTAGATGACTTGCCTAAACTCGATAAGAACAAGAAACACGACGTTTTTGTGGTTGCAGATAGAATATCAATATTGGGCGATATAGGAAATCGACTGCCAAGTAGTATAGAATCCGCACTAAAACTTGGTAATGGTCTAATGTATGTAGAAATAGTAAACCTACCTGACAACCATAATTCCGAGTATAAAAATGGTCAAATTCTGACTTTTTCAGAGAATTTTGCATGCCCCGAGTCTGGTTTCACTCTTGAGGAAATAGAACCAAGATTATTTTCTTTTAACAGCCCTTACGGTGCATGTGGTTCGTGTAATGGGCTTGGTAAAAAACTAAGTGTTGATATAAAGCTAATAGTACCGGATGAAACTCTTTCAATATCTGAGGGTGCTTTAAAGCCAGTGGGATCAATGTTCCGTCAAGTGCACACAGGTTATGGATTTCTAAAAAGTGCAATTCTATCACTGGCTGAAAACTACAAATTTAACCTTGATATTCCGTGGAAGAACATAGATCAAGAAGTAAAAGATATGATACTCTTTGGCTCTAATAAATTTCAAGGTTTGATCAGTATCTTGGAGAACCAGATGGATTATGATGAAACACTTGTTGAGCGATATTGCTCTGTCACTTACTGCAGAGAATGTACTGGCTATAGATTGAAAAAAGAAGCGCTTACAGTAAAAATTGATAGCAAACATATAGGTGAAATATCAGGGCTCAGCATCGATAAATCCCTTAAATGGTTTGAAAATTTGCCAGACAAGCTCACAGAACAACAGAAGCAAATCTCAAGTAAAATATTAAATGAAATAATCAAGAGACTAGCATTTTTAAAGAATGTAGGGTTGAATTACCTAACACTTGATCGAGAATCTAGCACTCTCTCTGGCGGCGAGAGTCAGAGGATCAGACTTGCTTCGCAAATTGGCTCTGGTTTAACAGGAGTGCTGTACGTGCTTGATGAACCCTCGATAGGCCTTCATCAATGCGATAATGATCGGTTAATTGCCACACTAAAAAACTTAAGAGACATGGGTAACACTGTAATCGTTGTTGAGCATGATGAAGATACAATAATGGCTGCTGATTATGCGATTGATATTGGTCCTGGAGCTGGCGTAAATGGTGGAAAAGTTGTTGCAGAAGGAACACCAGACCAGGTGCAAAGAAATTCGGGGAGCATAACAGGGCAATATTTGAGTGGAGAGAAAAAAATTTTAATTCCAAGGAGAAGAAAGCAAACAACTCAGTTCATAAAAGTAATAAATGCATGTGAAAATAACTTAAAAAATGTAAACGTTAAATTTCCTATAGGGAATCTTATTTGTGTTACTGGAATATCAGGAGGGGGAAAATCAAGTTTAGTCATAGAAACGTTATATAAATATTCAGCACATAAGATACATCATTCGTCTGCAAGGTATGGTCAGTGTGATAGAATAGAAGGCCTTGAATATATAGATAAAGTTATAGAAGTTGATCAGTCGCCAATTGGTAGAACTCCTGCGTCAAATCCAGCAACATATGTCGGTATGTTTACTCATATAAGAAATTGGTTTGCAGGTCTTTCGGAGTCAAAAGCAAGGGGATATAATATAGGCCGGTTTTCATTTAATACCAGAGGGGGAAGGTGTGAGGCTTGTAAAGGTGATGGGCACTTAAAGATAGAGATGCATTTTCTACCGGACGTTTATGTGAAGTGTGAGCAGTGTAAAGGGCGAAGGTATAATCGGGAAACATTGGAAGTTACTTATAAAGAAAAATCAATCTCTGATGTCCTTGATATGACGATAGATCAAGCTTGTGATTTTTTTGAAAACCTTCCAATGGTAAAAGAAAAGTTGATTTCTTTGCAGGAAGTGGGGCTTGGCTATATAAAACTCGGACAGTCGTCAACAACGTTGTCTGGGGGTGAAGCACAACGAATAAAGCTGTCCAAAGAACTATCAAAACGATTTACCGGAAGAACATTGTATATTCTTGATGAACCAACAACTGGATTACACTTTGAAGATATAAATAACTTACTAAAAATACTCCATAGATTAGTCGATCTGGGAAACACTGTTATAGTTATCGAGCACAATTTGCACGTTATAAAAACTGCAGATTATATAATAGACATCGGACCAGAGGGCGGAATAAAAGGCGGAGAAGTGATTGCTACTGGAACTCCAGAAGAAGTGGTAAAAATTCCAGAAAGTGTTACAGGCAGGTATCTTAAAACGTATTTATTATAAACTATTTCTTAATCATTATTGACTATGTTGCATATTTATGATTTGGAGAGGGTAATGTCAGTATATCGATACTTTAGAAGGTACGTTGAATATGGAGTTGTACCTGCTAAGAGAGCAGAAGATTGCACACTAGTTCCAGAAAATAGTTTCTATAAGTCTGTACATTATGTTGATAATATATTAGGCCCTGTGAAAGATGTAATTTTTGGAGTTGAGAGTAAAGACAATTATAACGAGTATTATAAAAATGATAATTGTAAATACGTGGGCCACAGAGCAGAGAGAGTGTATTCATTGTGTACACTGGGTGCTGTTTTAGCAGCCAACATAATATTGCAACCTTTATGTTTGATACTAGCATATTTGTCATACTTTCCAGCCAAGTTATTGTCAAAAATAACAGGGGACTATTGTTTAAAAGCAAGTGCAAAATCATTAGTTGATCATTCAAATGCATTTTTAAGTGCTGGGCAAGATTGTGCTAGTGCAGTAGCTAGAGTATTTAATAAGATTGTAAGTTATGCTTGTGCTGCTATCATTTGGGCTGCTGCGTCAATCATAACGCCACTTGTGTGGGCTTGTGACAAAGTGCAAAGTAAGTTGAGTGAAATACAGGAACCAGAAAAATATCAGCGTTTATCTCATTGGAGTGATTCGGAAACTACTTTAGCCAATGGTATACCGCAAACTGAGTTATAAGTTCTGCTTTTATATAGCTAAAGTAACTTAGGTTTACCGACAACCGTCATCCCGCTGCTTGTTAGCGGGATGACGTAGGTTGCACTAGCTACAGCACTCAGCAGTATGAACTATATTGAAATAAAAAGTGAAAGGGTGTAAGCTTAAGTTACTTTAGCTATACTACATAAATTTTATAATATATTTTATGAATTGTGAACCTTCTCTTACTAAAAAAAGCTACAAATCTCATATTTCCAAACGTATGCGTAAGTTGCGAATATATCATTGATGAAAATCTTAATCTGTGTAGTGAATGCAACAAAAAAATCAATTTTCTAACTAAGCATTACTGCAATGTTTGTGGCGTAGTAATCTCAGACAATATTCATACGTGTGGTAAGTGCATCATCAATCCTCCACCGTTTAAAGTATTAAGATCAGTTTTTGCTTATGATCAACATAGTAGAAACATGATTATAAATTTCAAATTTTTTGATAATTTGAATTACGTAAAAATCTATGCAAAGTGGATACACCAAGCTAATCAGGATACATTTCAGAACGCAGAGATCATAATTCCTATACCGTTACATAAAATGCGTTTGTTTAAACGTAAATATAATCAAGCAGCACTGCTTGCAAAAGAGTTGAGTAAGCTATCTAATCTGCTTTATATGCCATTTGCAATAAAACGTCTTCGCCATACTATCCCTCAGGCTGGTCTTTCACTTAAACAGCGTGAAAAAAATTTAAAAAAGGCTTTTAGTATAAGCAACAAGAAAATTATCGAAAATAAAATTGTGATATTAGTTGATGATGTGGTAACAACCGGGGCAACTGTAAGATCTTGCTCTCAAGAAATTTTAAACTCCGGTGCAAGAGAAGTGAGAGTGCTATCGCTTGCAAGAACGGTAGCATGTTAAAACGTGATTTTTAATAACCTCAACATCACTAAACTCAAAGGTTTGATTCCCTATGATTTGAAATCTTTCGTGCCCCTTTCCTGCAACTAGCAGAATCATACCCTCGTTATAGGCAATATCTACTCCTTTCTCTATAGCTTCTCTTCTACCTTCTATCTCTAGCGCATTAGGGCAATTTAGTAAAATATCGTGACGAATTTTTGCCGGATCTTCATCACGTGGATTATCATCTGTAATTATCACTTTATCTGCATACATTTGTGCTATTTTACCCATTTCTGAACGCTTTTTCTGATCGCGGTTGCCACCGCATCCAAAAATCAGGACTATTTTTTTATTAAAGTGCCATTTTAAAGACAACAGAGCCTGTTTAAGTGCACTTGGAGTGTGTGCGTAATCCACGAATGCAAAAGGTTTCACTTTTTCCATTCTTCCCGGTGGAGAAACGAGTTTTTCTACGCATATTTCTCTGTAATTCAGTCCAGATATACCAATTGCACACAGCAGATTATATGCTTGAAATTTTCCTAAAACTGGAAAAAATGTATTGTAAATTTGGCTGTCAATTTTTATTGTAAGGTGTTGACCATTAGGGGTTGGTGTTTGCTCTAATAAAGTAATATCAGAACCTGTTTTTCCATAGGTTATAACTTTATTGCCACGTTTTTCAGCTATTTTAAGCAATGCACAGTATTCATCTATATCCGCATTTAAAATCGCTGTTTTTCCTTCTGGTAATACCTCGTAAAATAACCTTTTTTTAGTTTCTAAATATTCACCAAGATTTTTATGGTAATCTAAATGATCTTGCGAGAAGTTAGTAAAAGCTGCAGCAGCGAGCTTTAATCCATGGATTCTGTATTGATCAATCCCATGACTTGATGATTCCAACACTAAGTGTTCTACATTTATACCACGCAATGTTGCGTAAAGGTCATCTGTACCTGGAGTGGTAAGACTGTTGCTATTACCTTTTCTACCATTATTGATGCATGTTCCAAGTGTTCCAATAGATGCTGCATTATAACCTGCATTTTGCCAGATCTGGCGGCAAAATTCTACTACTGAAGTTTTACCATTTGTACCAGTTACAGCAGCAACATATTTGGGCTGTTTGAATTGATAAAACCTGCTGACTATTTCGCTGTATATTTCTTGAGGGTTTGGGTGGAAGATACAGATTCCAGCATCACGCGCTGGAATGATACCAAGGCTTGCAGCTTCTGTTATGCAATCACTTGCAATTATCGCTTTAGCTCCACAAGATAATATCTGATCTATGTAAATCCTATCCCTTTCTGACACACAAACAAAAAGATAACCTTCCTTGACTCTCTTGGGATTACATGTAACGCCCTTGATTTCAATATCAAAGTTAACATCAATAATGTTATGCAGTAATTCTCTCAGTTTCATCTGCCAGCTTTGATATTCAAACATGGCAGTCTTGCTAGTGCAGCATTTAAATCAGAGATCAAATCCTCAGAATCTTCTAGTCCACAAAATATCCGCATGAAACTTCCACCATAATCTGAATTCATTACAGATCTTGACATAGATCTACGATCTATTGGTAATATCAAACTGTCGCACCCTCCCCAAGAAGCACCAATACTAAAAATTTTCATATGATCAACCATGCAGCTTAGTTCTTCACATGAATATTCTCTATCCAGTATTATACTGAATACGCTACTTGCTCCTTTGAAGTAACTTTTCCATAATTCGTGTTGAGGATGGGAGGGAAGTGCTGGGTACAAAACTTTTTTGATTTTTAAATGTTTTTCTAGCCACTTTGCCACTTCCATTGCTGTATTTTGGTGCCTTTTCATACGTGTGTGCAGTGTTCTTAGTCCCCTATGTGCAAGGTAGCAGTCGTGCGATTGAATGGTTACCCCATAATTTTTATGGCTCTCATAAAGCAATTTAAAAGTTTCACCTTCAGCAACCATAGCTCCCATCACTAAATCTGAGTGACCGGCTAGATACTTTGTCACCGCATATAGTGCAACATCAACTCCATAATCAAGCGGCTTAAATAACAAAGGAGTGGCCCATGAATTGTCACAAACGGTCACAATTTTATGTTCCTTAGCAACTTTTACTATATGCTCTATATTCGAAATCTCAAACGTTACAGAACCAGGAGTCTCGATCATTATCAATGAAGTATTACTCTGAATTAAATCAGTTATATCCTGTGTTGGATCATAAAAAGTTACTTCTGTTCCTCTTTTTGGTAGCTCATTTTCTGCAAACCTCCTAAGCCTATAATAACTATTATCTTGAATTAAAACGTGCGAGCCTGCTTTAGCGAAAGTTAGAATAGCAAAAGTAAGCGCAAATAGTCCGGAAGGATAAATAAGCGCTTGTCCACTCCCTTCAATTTCAGCCAGTGCATTTGAAAGATAATGAACAGTAGGAGTACCAACATTACTGTAGCTATAATCCCTTGCAACACCATCGTTGATTACATCGTATATACTTTCTCCATTTGCTGCATTTAAGTAGTCCTTGTAAGTAGGAAATAATATGGTAGAAGAATGATAAACTGGCGGGTTCATAGAACCTTTATAGTCCTTAAATTTTCTTCCTGCTTTAACTAATATAGACTCTTCCTTCACATTTTTATTATTTATTTTTTAAATTGTACTCATCTTGCGTATACAAGTGAAGAGAAATTGCATGTATTAGCTCTATCTCACCCTTTAATAACTCATAGATCAATTTATGCCTTTTGAGAGTGTTCATTCCGATAAAGCTGTCAGATATTAATATTAGCTTGATATGTGAAGGTAGTGTTGAAGATGAAGCAAAATAATGATCAGCATGCTTTGCTGATTCATCGATAATGTTGATATCAATTACATCTATCGAATCGTGTATCTTTTCTTCTATCGTTTTAATAATATCCATAATGGCTCCTTTAAGCAACAATACGCTCCTCTTGTCATCCCAGTGCGTGACACTAGAATCCAGAAGTTTTAATAAGTTGGTGAATATAGCAAGCATGAAAAAAAATTCAAGTAGGTTGCCGGATATGATATAAAATACTCTTGTTTGAATACTACTCATCCTGATATAATATCATTTTGTATATGATAGAGGATAAATATGTTCAGTACACTTCAATGGCTCTTAGATGATAGTATTCCATTACATACAGCTGCTTTTCGTGGTAAATAAGCAAAGTTAGGTCGTTACTTAATGCAAAAGCTGATGTCAATATCAAGGATAGAGTTGGATTTACAGCCTTGAACGTGGCTGCTTATTCAGGGCATTCAGACGTAGTAAAGTTACTAATAAGTAAAGGAGCTGATGTTGGTGCAAGAACTATCGAAGGCAGTACACCTTTACACTCTGCTGTTATGAGTGGAAACAAATCTACAGTAGAGGAGTTGATTGAGGCAGGAGCTGATTCTAGCGTAAAAGACTATATTGATGGTAAGACACCTTTACATATTGCTGCTCAAAATGGACATGTGGAAGTTGTAAAGGTGTTACTTGATACTCAAAAAATTGAGGTTGATGTTAAAGACAATACATTTGGTAACACAGCTCTGCAAGCAGCTGCTCAGAATGGACACGCTGAAATAGTTGAACTATTAATTAGCACAAAAAAGGTTGATGTTAACACAACAAGCAAAGATAATTTCACACCCTTGTATCTAGCTGCTCAGAATGGGCATAAAGCAGTAGTTAAGTTGCTTCTTGATAATAGCGCTAAGGTCAATGGTTGTGGTGTTGGTAGAGGTCCTTTAGGTGTAGCTGTTAACAATGGCCATAAGGAGATAGTTGAGTTATTACTTAGTGTAGAAGGGGTAGATGTCAATATTGGCAATAAGCTTGGCAATACACCTCTACATGTAGCAGCTATAAACTTACTATTACCCACAAATGTAAATGGACTTATAAATAAAGTATTACAATATTAAAGTTTGTGAATATTGAGGGTGTAAAAATGGCAAACAAGGGTAATGAATGGGCTAGAAATGAATTGGGGGATGCTGCACTTGGAGATAAAAGACTGACAGATCGATTAGTAAATATTGCTGATAGTTTAATAAGTGTACCTAAAAGTTCAATCAATCAAGCATGTGGAAGTTGGTCAGAAGCAAAAGCAGCATATCGTTTTTTTCAAAATGAGAATGTAAAAGAAAGTGATATTTTAACATCGCATATTGCAAAAACTGTTGAAAGAACAAAAACTCATAAAAGGATTCTTGTGATTCAGGATACAAGTTGCATTTCATATACGGGACATGAAAAAATAAGAGGATTGGCAGTTGTTTCAAAAAAAAAAGTAAAGGTATTATGATGTATGGTCCCAAAGTATGATGGCATGGATTAAGTATAAACAATTCAGGAAGATT
>NODE_5_length_52510_cov_285.770089
[truncated: 1,142,931 more chars]
