# Supplementary material for: A bioinformatics approach to identifying Wolbachia infections in arthropods
Source: PeerJ. 2018 Sep 3;6:e5486. doi: 10.7717/peerj.5486 (PMC6126470; doi:10.7717/peerj.5486)
Supplement: Supplemental Information 1 — Supplementary figures/tables and code used for data analysis [file peerj-06-5486-s001.zip › Supplement/assembled_genomes/Diabrotica_virgifera_virgifera_3.fasta]

>NODE_1_length_127758_cov_256.905656
TATGCTATTTTGATCTATGTGAAAATTATTGTTGATTTGTACGCAATTAGAGAACATATAGCATAAAATTTATAGTAGAATCATCCTTATATCAGAAAAAGCACACTAACCTAGTAGAAGTAAAAACTACGCTCCACGCAAGAACAGAGTGATTTAATTTTTCTTCGTTTTTGTGATTTCAATATTTCAAGAAAAATCGTGTAAAGCATAAGTTCATGCTTTACACGATATGAATTTCTTAATAGACTCTAAGCGCAACTATAAAAAGAAAATCTTTTCCAACTCAGCACAAAAAGAGGCAGAAAAATACTTTGTAGAGATAGTAACTGATAAGTTTTACAGTCTAAAAACTTCGCAAGCTCTGGACGTACTATCCACTAGGAGGGTGTCATTCCAGTGCTTGACACATAACTGTACGAACATTTATTTGCAAAGGCAGTATGTTAAGTGTTATGGCCGGTTTTGCCTCAAACACAAAGGTGTCATCCAAGTAGCTGACACTGGGATCCAGAAAAATTGATTGTGCACTATACAACATAAAAGCTGGATTCCAGACTGAAATCTGCCACGCAAATTGCCTGCAAATTGCAATGTTCGTACAGATGTGTGTCTGGGCACTGGGATGACAGGAAGAGGCTACTTGGATATTCTTTCAAAAAAATGATAACTAAGATTAAAGCGACAACATGAGGTTTCTCAGCTCTGGAAATTTCATGTCTAGCTGCAAAAATAGATACTTATTTAAAAAATATCCTGTAACTTTCAGTCCTAACTGAAATTCTTGGAATGAGTAGCTGTTTTGTAGGTTATTATTGTATACATCATGTAACATTTGTGGAAAAGGTAGGAGTTTATCTGCATAATAATCTCCTACTTTTTTTGACACTGCTCTACCAGTTTTTGGAGAAATAAATTGTAAATTTTCCTTAACACCTGTTACAGCGCATTTGGATAAGTCTAACTTAAACCCCAATTGCGTAAGAAGCAGAAGCTCTAAGTTGAGGTAATGGCCTTGCCAAAGTTCATTATTGTGCTTAATTATATCGATGAAATATCGAAAGTTATCATACAGTACAACACAAGGTTCACTCTCTGGAAGCACTTTTTCTAAAATAGAGGAGAAAGAAACAATAGTAATGCTTTTTAACCTATCTTGAAAGAAATGATGGAATGGAGACTCAATTAATTCGCACTTAAAAAAACCTAGATTTTCAGGTAACTTAGCACTCCATTCTGCATGTAATAGATTACTTACCTGAAACTTATAATTGCTATTGTTTGTTAGCTTAGTTAATCCCCTGCGCTTTCCATGATTTTTTGTAAATAGAGAAAGAATTAAGTTTTTATCGCCGTATTTTTTAGCAGCTATAATGATGCCTTCATCTTTCCATCTCATTTAGAGTGTATTGACCATATGATATTATAGGATAGTGCACCTAGAGCGTGTAATCCATAAAAATCACTTCCAACATCTAAGTGAAATTGTCTGCTAACAAAAGCAAATCCCACTGACCTTACCCAGAAAAAGTAGACAGGTAGTTAAGACGTTTTTAGAGTAAAATAAAACGTTTTTTCAAAGAGGTGAAAATATGACAAGTAGAAGAGAATACACGACAGAATTTAAATTAGAAGCTATAAAACTAGTCAAAGAAACAGGTCAAACAAGTTCAAAAATAGGAAGAGACTTAGGTATAGATGGTAGTCTATTAAATAAATGGGTAAAAAAATATGATGAAAAAATGTCAACAGCAGATGCATTTCCAGGTAAAGGAAAGGTAGCTCCTTATGGCAAAGAAATGTTTAATTTAAAAAAAGAGCTAGGAAGGGTAACAAGGGAAAGGGACATTTTAAAAAAAGCCTTGGGATATTTTGCCAAGCACAAAGAGTAAAATATTCTTTTATATAGCAATTGCTATAAAATACGGAAATTATGCAGAGTTTTGAATGTATCTGCTTGTAGTTATTATAAATGGGTTGCTAAGGAAAAAAGCAATAAAGCGTTAGCAAGAGAGGAGCTTCTAGCAGATATTCAAAAAATACATCAAGCATCACAATCCAGATATGGAGCTCCTAAAATTCATGCTGAATTAAAAGCTTTAGGTAAAAATCATAACATCAAAACAGTGCAAAGCGTAATGCAAAAAAATGGCATTCAGGCCCAACTCAGGCAAAGATTTAAGAACAAAAAACAGCAAACAGACAATAGGGTTATAACTCCTAATATATTGGACCAAAACTTTACTACTGACCAGCCAAATAAGGTATGGGTAACTGATATTACTTATATAAAAACCAATGAAGGCTGGCTATATTTGGCAGCAATAATTGACCTATATTCACGCATGGTAGTTGGTTGGTCAATGAGTCATACAATGGCTAAACAACTAGTTGTAGATGCTTTGTTGATGGCTGTTAATAAGCGCAAACCCGCCAAAGATCTACTATTACATAGCGATCAAGGGGCACAATATACTTCAAAAAATTATCAATATCTACTGGATACAAAAATGTCATATCTAGCATGAGTCATAAAGGTTGCTGTTATGATAATTCCCCTTCAGAAAGCTTCTTTAGTTCATTGAAAAGGGAGTTACTTATTGATACCTCTAAACACTCTGCTCAACAAACTAAAACTGCCATATTTGAATATATAGAAATTTTTTATAATAAACAACGACGTCATTCTACTATTAACTATTGCATTCCTGAACTTTTTGATTCATCATTTTCATGATAAAAACGTCTTAACTACCTGTCTACTTTTTCTGGGTAAGGTCACTATATATAATGGTAAAGAAAAAACAGTAAAAAAAGAGGGAGGAAAACTGATTAGTGCATTTAGAAAAATTATAACAGAGTTTGAAAGTAATGAAAAGTATCCATTAAGGGAATTACGAAAAATTTGTGAAGAGTTATCTGTCTACGAGGCTAATGGCAAAGATAAATGCATTGGTGATAAGTTATCAAAGGTAGGCCTTGTTGGGTATTATTTCAATTGGGAAAGGAGATCAGGTTATAATAACCAAGTACTGCATAACGTTCTTATGAGAGAGACGATGGAAGATAATGCAGAAAATAAGAAGCAGTGCGTGGGTAGGGGAGGTAGGAAGAAAGGTCCTATTATATCATTATCTTATGTTGATTCTGCAAAGGTCAATAGCCCTGGTACAGTAAAGGATCAGTTAACAAAGGGTGATCCTTTTGACTCTCTGAAGGAAGTAAAGCATAAAATTGATACGAAGAAGTATGCTGAAAGGATGGTTAAAGGGATTGAGGGACTTGTTAACTCTAAATATGAAAAGAATAAACAAGAAACTAAGTTTATTAATGAGGAGGTATACAATGGGCTGATTGGAGAGACTTTCCAGCACATTTTGAATGTGCGTAAGGAAATTTATGACCGCAGTGGGTACACCAACGGGCGCGATGAAGCAAATAAATGCTTTTATCAGGTTTTAAAGTCTGCAACTTCTACTTTGAAAAAACAACTTGATCAAAAAGGAATAGTAGTAGGAGATTGTGAAATTGAGCTTGGAATTAAAATTCTTGAAAACAAAATAGGTGATCTGTTGGAAAAACATGAGGATTCTTCACGTGACATTAAAGGTAAACAAGAAGAAAAAGATAAGGTTAGTAACAAACTGAAGATAGAAGGTAATTTTTTAAAAGTTATTATCATCAAATTTTGTACTTTGGTGCTACGTTTGTGGTATTGGAGATTTACTCTTAACCAGTTACAAGTAGAAGAAGTTTTAAAGAAAGAAGATAAGCTTACTTTCAAAGAAAGAGTTGGCCTTGTCAGGAAAGAAAAGGAGATTAAACAAGAAGAGTCAGCTTTGCAGAAGATACAGGATAGACAGAAGAGCGAAATGAAAGATTTTAAGAAAGAAAAGATAAATCTTCAAGAGAAGTATAATAAAATGCATCAATTTATAGGGATAAAGGAAATCAAAGGTAATGTGGAACATAAGGAAATAACAGAAGGATACAAAGAGAGCACAAAAATAAAACAACTTCAATACATTGAATCAGAGTTAAAAGAAGTGCAAAGTCGTTTGCGTAAAAATGAGAATGATGTGGCTGTGTTTAATGAGCTCAATAGTGGTACAATCGGCATAATAGAATTAGAAGATAATATGAATTCTCTAAGAAAGGAATTAGAAGAAATTGTTCATAAACACCAACAATTAGCTGAAATTAAAAAGACCTTAGTAGATCTGAGAAAGAGTATTATAGGAAAATTTTCAGAAGATGATCAGAATTTACTGAAAGACAGAATGAAGCAGATAACAGAAAGTTTGCACAGCGGTAAGTTAATGAATAGTACTGATAAAGATAAGATAAAAAGTCAAATTAATGATCTGTACGCTGCAGGTAAAAGTGAAGAGCAAAATAATAAATTAGCTCAAGACATATTTGAACAGCTATTAAATTATATGGAGAAGGCCAGTAAGACTTCAGTGTGCCCGAAAGATACAAAAGGAGGTAGAACTAAATTTGAGAAGTTGTATAATACAATAAATCATAAAATTGATGGTCTCAAAGATACAGATCTTGCCGATAAAGGGCTGCAGTGCAAACTTGGTGATGCTCAAAGTTTGCTCACGTATTTTGATGCATTTGCAGATGAGAAGGAAAAGATAGGAGAATGGCAGAAGAAAAAAAGTCAATTAGAAGGTGAAAAAACCGAGTTATCCGATGATGCAACACTAACTGATATTTGCAGAAGATTAAAAGTATCTGAGAGTATCAATAAGAATTACGATGTAAGAAGGGTTGTGTGGCTGGGTGCAGTACTTACTGAATTCTTGCCAAAGCTTCAAGGTGAAGACGATCTTGATCTCAAGGTGAAGTATCTCAGCTCCCCTATTTTCTTAGAGCTCTTTACTAATATCGTGGCACCACTTGCTAATGAAGGAAATCTCAAAATAGCACTCGATATATTTGACAAAAGTGGCAATAGTTCAAAAGATGGTGCAGAAAAAATCTGTGAATTTTATCAAAGTTTGTTAAGTAAGGATTCTGATAATATAAAAAAGAAAATTAATGAGGATTTTGATAATGTGTTAAAAAATACAGCACAATTGTGTGTGTTAATTGCACTTACAAAGTTCAATCATCACGCTAATGCTTTGAGCAAGGATCTTGATCTTATAAAAGATTTAACGCTTGGTTCTCTTGATCCGATGGGTCTTCTGAAGGAGAATTTCGCTAACAATAACACTGATAATGAGGAAAAAAATATATTACAAGATATTGCGGAAAAATTCTTCTCAAGTAACCAAACTACAAGAAAGGCATTTGACCATCTAAAGAATCATAATCCTATGAGCAAAGGAATTCGTGGTAAGCACTTCAACACTGGAACAACTTTATTTACAACGCTTAATGTAATAATGAGAGGGTTAGCTGTTGCAGCAGATTACAAAGCTCATGATGGAAATGATCAAAATAGTACGTTAAACAAAGCACTTGGGTTTCTTGGCGATAGTAGTATTAGAAGAGCGAAAGAAGAAATTGCAAGATTAGGTAAAGATGTACATAAAGAGGTTGCAGAAAAATGTATTTATGAATATTTAGAGATGTTAAGAGCAGGATTAAATGGTCGTAATTACTCTCCACCTCAGGAGCCTGGTGATTTGCCGGAAACTTCGCTTAATACTTGCCATGTTCAAAAGTTATCGGAAGATTATAAGAAAGCATCACGAGGTTCACTCCCTGCAAGCTTAATAGCTTCTCCAGATGCTGAAAAGTTGGATAGAGTTCAGGAAAAAGTTAAATTGGGTGGAATTGGCAAATAGTTGGATTGATGAACTGGCCTTCTAAAGTATGCGCTTAGTAGCGCTTTCTATGAGAAAAATCGTATTATCTATTCCATAAAGCTTTATGAAAGATCCCATTCTTGGACCGGTTTTTTGGCCAAGTAACGTTTTATATAATAGCTGAAACCAGTCACGTAAGTTGGTATAATCATATTTTTTTCCAATAGAAAATACCTGAGATTGAATTTCTTCAGCAGTAACAGTTGTAGATAGAGAATGTAAAGTGTCCTTCAAATCTAGTAACGCTTCTTTCTCTTTTGCATTTGGAGCTTTATATGATTTTGTTGGTTTGATAAAATCGTGGTAATACTTTACTGCAAAGTCTGAAAGTCTATCAAGCATTTTATTATTTTCTGGTGTGACGTTCGGTGCATAAGAGGATATAAAACCCCATAGGATCTCTTTGTTTTCGGCGTTACAAGCTGCTGCTAGGTTTAAAAGTAGTGAGAAATTTATGCCTGAAGTTTCTATACTGGGAACATTGCCCTGGTGAATGTGCCAAGCAGGATTATTTATATCCTTTTCTTTGTTCTCATGATAACGCTTAACAAACTCTAGATACTCATCAGTTGATTTTGGTATCACATCAAAATATAAACGTTTAGCTTTTTTAGGACTCTGAAAAATGTACAATGCTAAGCTCTCTGTTGGTGCGTAAGTTAACCACTCTTCAATTGAAATGCCATTTCCTTTTGATTTTGATATTTTCTTTCCTTCTTTATCAAGGAAAAGCTCGTAGCAAAACAGAAGTGGTGGCTTTTCTCCAAGTATTTCACATATTTGACTTGAAAGCACAGCAGATGGAGTTAAATCTTTTCCATGAGCTTCGTAATTTACTCCAAATGCGGCCCACCTCATTCCCCAATCAGGTTTCCATTGCAGTTTACATTTTCCTTTTGTTACCGGAACTTCTATTTTTTCCCCGTTTGGATCTTCATACGTGATTGTTCCTTTATCTGTATTTGTTTCAATTACTGGAACTTGTAAAACTTGAGAAGTTTTTGGGCATATTGGCAAGAACGGACTATAAGTATGCTGCCTTTCTTCCCGAAATGATGGAAGCATTACGTCCATTACTTTATCATAGTTTTTCAGCAAGAGTAAAAGTTTTTCATCGTAAATACCAGATTTATAACACTCTGTTGCACTCCTAAATTCGTATTCAAATTCAAACAAATCAAGAAATTTACATAGTAACGCATTCATGTGATGGCCATAACTTTCATGAGTCCCAAATGGATCTGGAATTATAGTGAGTGGTTTATTTAAGTGCTCTCTTAGCATCTCTTGATTTGGCACATTATCTGGTATTTTTCGCAAACCATCCATATCATCTGAAACTGCAGTGATTTTGGTTTTTATACCAGGAGCTATTTTTTTTAATGCATTTACAACAACTGTAGTGCGGAAAACCTCTCCAAAGGTTCCTATGTGGGGTAAACCAGAGGGTCCATAACCAGTTTCAAATATTATTTCTTTTTTATTAGGAAACTCTTGCAATATTTTTTCTGCTTCTTGAAATGGCCAACTTGTCATTATCTGGGTTAAATTATTAATCAATGTATCTTAACTTAAAGTGCTACTAGTTTCAATGGATTTTTAATATAATGATATAGTATTAGTGTTAGAGCTATTATTAGAAGGTTAAAGATATGTCCACAGGTAGTATACAAACAGATCAATTATTCAAAGGTCTTACAAGACCTGCAATGCTTTTTGGTGTGAGTTATATGTTTGCAATATTAAACGTCCTGATTTGCATGCTAATTTTCATTAATTCAAATGATTTGAGAGTGATTCTCTTAATGTTACCAGGTATACATGGACTTGGTTATATAGCTTCTGCAAAAGAACCATTGTTTATTGAATTATTTATGGTAAAATTAGGAAAGTGCTCGAAATGTTTAAATCGTTTTTATCATGGAGCCAATTCTTATGATATTGCTTAACGTTGTGTGATGCTGAGGTTTGGGGCTGTTCAATCAAAGAATAAATCTACTCTGAGCAGGGAAGTTCACGCTGCTGAATTTATTCCTTATTCTTGCTATTGGAATAGCACAACCTTGATGACAAAAGAAAATTGGTTGGTTAAGGTTATAAAATTAAGTGGCTTTGCATTTGAAACCGCCGATGACGAGGATTTAGTAATACAAAATAATATCAGGAACCAGATGCTAAGAAGCATTTCATCTCCGGCATTTAGTTTGTATTTTCATACTATCAGACGTAAGAAAAATATTTTTTCTGATGAATTTGCAAGTCAAGGTTTGCCGAATTTTTTCGCTAATCACGTAAATCTAAAATGGAGAGAAAAACACGCAGCAAGGCAATCATTTATTAATGACCTATACATTACGATTATCCGTAGAGCGGACACAAAAGGAGTAGAATTTTTATCACATCTACTAAAAAAATTCGGACATGTAACTTCAAAACATGCTTGGGAAAGTGATATGCGTGCTACGTATGAAGATTTAGAGGAAACGACAAATCGTGTAGTGACAAGCCTTAGAAATTATTCGCCTAAAATTCTTGGAGTAAAAGAAACTCCCAATGGCCTATTTTGTGAAATAATGGAATTTTTATCCAGAATTGTAAATTGTGGCTTCGTTACAAATACACTTTTTCCGCTAAGAACTGAAATATCAAGGTACTTACCAGTACATAGGTTATTCTTTGGCCGTAAGATGATACAGGTTGTGACTCATAATGAGAGTAAATATGCTGGAATAATTAGTATCAAAGAATATGGAAATCATACTTCTGCAGGAATGCTTGATTCGTTTTTACAACTTCCTTACGAGTTTATAATTACGCAATCTTTTCAATTTATAAACAGGCAAATGGCGATTGGAAAAATGCAGATACAGCAAAATCGAATGATACAGTCTGCAGATAAAGCTATTTCTCAAATAGCAGAAATTTCTCAAGCGCTTGATGACGCAATGAGTGGTAAGATTGCGTTTGGTCAACATCACCTGACTATTTTATGTATAGAAAAAAGTCCTAAATCATTGGATAACGCTCTGTCGTTGGTAGAATCAGAGCTTTCTAATTGCGGTGTTTACCCTGTCCGTGAGAGAGTTAACCTTGAACCAGCATTTTGGGCGCAAATTCCTGGTAATTTCGATTATATAGTGAGAAAAGCTACAATAAGTAGTCTTAATTTGGCTGGATTTGCATCTCAACATAATTATCCTACTGGTAATAAATTCAATAACCACTGGGGAGATGCCGTTACAGTTTTTGACACGACATCTGGTACTCCATTTTTTTTCAACTTTCATATAAGGGATGTTGGACACACTATGATAATTGGCCCAACTGGTGCTGGTAAAACTGTTTTAATGAATTTCTTATGTGCTCAAGCGATAAAATTTTCTCCAAGGATATTCTTTTTTGACAAAGATCGCGGTGCAGAGATTTTCTTAAGAGCACTTGGTGGTATCTATACTGTAATAGAACCAAGAACTAAAACAAATTTTAATCCTTTGCAACTTGATGACACCTCTGATAATAGAACATTTTTAATGGAGTGGGTAAAGTCTTTAATTTCGGTATATAATGATAAATTTACTTCAGAAGATATTGCACGAATTAATGATGCAATTGAAGGAAATTTTAAATTAAGAAAAGAAGACAGGTTCTTGAGAAACCTTGTACCGTTTTTAGGGCTTGCAGGTCCTGATACTCTAGCTGGAGCAATATCTATGTGGCATGATAATGGTTCTCATGCTGCAATATTTGACAATAAAGAAGATTTGCTAGATTTTTCACGAGCAAGAGTATTTGGTTTTGAGATGGCTAGCTTGCTCAAAGATCCTGTTGCCCTTGGACCAGTATTGATTTATTTATTTCATAGGATTAGTATATCTCTTGATGGCACTCCATCTATTATCGTTCTTGATGAGGCATGGGCATTAATAGATAATCCAGTTTTTGCACCCAAGATAAAAGACTGGTTGAAGGTACTGAGAAAACTAAATGCTTTTGTGATTTTTGCTACTCAGAGTGTTGAGGATGCAAGTAAAAGTGCTATTAGCGATACGCTTGTACAACAAACAGCGACACAGATTTTTTTACCAAATCTGAAAGCTACTAGTGTCTATCGGGATGTTTTTATGTTAACTGAACGTGAATATATATTAATTAAGCACACAGATCCGAGTACTAGATTCTTTTTGGTGAAACAAGGAGTCAATGCTGTAGTAGCTAGAATAGACTTAAAAGATCTGGATGATATAATCAATGTATTATCCGGACGTGCAGAAAGTGTCATACTGTTACATGATATATTAAAAGAAGTTGGGGATAACCCAAAAGTATGGTTGCCTATATTTTATCAGAAGGTAAAAAATGTTTAAGACTAAGCTGTCATTGCTATTAATTGCAATATTTTTACTAAATATAGACTTTTTACTCTCATATCCAGTATTTGCAGATGAAGTAAGTGGTACTGACAAGACGGAATTTGTTAGTAGATTTAACTCTACTGGCAGCTTCAGTCGTGCCTCTAATCCTGATTGTGGAGCGTTTAAAACGGCTGCGGCACTTGCTGGAATAGCGATTGCTGTTGGTGCAATATTTACTGGCATTGTTTTGATCGTCTCTTCTGCTGGTTTGTTTACTGCTTTTGTCATTGTTGGAATGATAGCTGCAATTGTTGGGGTTTGGAAAGCGATAGGAGGGATTGTTGTTTGTGAACATAGTTTTGTTAAACACCCAGTTGCACGTGATCATGATGGAAAGTATAAAGATTTCGGATTCTCAAAATCAGAATACTCAAAATATTCAGGGTGCACAAATAAGAATTACCAAAAGGAAGATGAGTATTTTAAATGTTTTGATAAGGAAAATGAATCAATAGAAGTAGGTAAAAAAATAGAGAAGGGCATTTTAAACTCCATACCTGACCAAAATGCTGGTGGTTATTACTGGCCAAAAAACGGTGTGCAATACAGTGAATATATAGAAGTATGTCATCGAAACCCCTTAACGTTTGGTAATCTTTTTAGTGATATAGACTTTGATGTTAGAGAGAAGGACACGGGATATGTAGATGGGTCATGGTCGCCAAAAGTTGATGGTGATCTGGAATGTAAAGTTCTTAAAGCTGGACAGAGCGAAACCATACATGGGTCAACATTTAAAGCAGTGAGAAAAATGGGCAGGTTATGTGTGGAACTAGCTGAGATTAGCACATTTGGTATCAGAATGACTCCTTGGCCGCAAGGGGTTGATATGGGGTGCACGGAATTTCCACCTGACCCAATTGCTCCTATGTGTGAGAAATCTGTGATGATATTCAAAAATAAAAATGGTACAGGTAAATATAAGGTTGATCTTGGCGACCCTGGAAATAGAGATAAAGATTACAAAACTATTATAAGGGACGAGGAAAAAGAAGGAAAAATTCTTGTAGGTTATGATAATGCTGGCTGTTTTAGCTCGTATGTCTCTGAAGCTTGTTATAACCAGGCTGGAAGTAAATCATTAGCTCCTATTCCCATCACTTCTATGATAGTGCAATGCATTAAGGAATCGTTAGATAATTTAGTGGCAGGTATTGATTCAAGTGGCAACTCACTTAAGGACAAAAATGGACATGATAAGGGCAGTTTCTTGTCTGTAGCTCAAAAAAGGCTGAAAAATACCGTAACTGCTGTTTTGGTTTTAGCTTTAATACTATTTTCTATAAAAGCCATGTCTGGTGGAGTTCGTAGTCCACAAGAAATGTACATGTTGATTATTAAATTCGCTTTAGTGATTTATTTCACAACGGGCAGCACCATGTCTCATTATTATGGAGAACTAACAAAACTTTCAAATGGTTTGTCAGAAATAGTGCTCAAAGCTTCATCTGAAAGTAAAAATATATGTAATTATGAGGCAGGTAGGGATTATGAATACATGCGTCATGGGAAGAAAATATCTTACAGCTACCTTGCACCTTGGGATAGGCTTGATTGTAGAATTTTATTTTATTTAGGCGCCCCTTTAGATGGAATTGGTGGCAAAATTGGTACTGGAGGTATTGTAACGTTAGCAATCTTGCTTGGTACTGCCCCTGTCTTGTTAGTTGCAGGTTCGATAATCGGTATTATTTTTGCTGGTGGACAGATTTTAGTAGCTATTGTCTGTATATTTATGGCCGTTTTGATGATGATGGTTATTTTGTGGCTGTGCTATGTATTTATTTTATCTCTAGTTGCTTTAAGTGTAATCGTCATTTTATCACCTTTGTTCATTCCTATGGTTTTATTCCAACATACCAAAGGATATTTTGACGGCTGGGTGAAAGAGTTGATTACATATAGCTTATACCCGGTTATCCTTTTTGCGTTTTTGTCCTTTATGTTCATAGCATGTGATAAAATCTATTTTAAAAATTTAAATTTTGAACTGGACAGCTTACATGAAAGTAAACAAACACAACCCTCAAATAGTAAGAAAAAACAGTGGTTTAAATTGAAAGATGGGGAATGTGATAAAAATGAAACTACTCTTGCATGTATGATGCAAAATTATAGCTTTAAAAAGAGCAGCATACTTGGTCTATTCGACTTTACATACATGGAGTTTGGCAGCTCTCTCATCGGAGAGTTATTAAAGTTGTGTCTAGTGTTATTCCTCTTTTACCACTTTTTAAACATTCTTCCTAACATGGCTGCTGAACTTGCCGGTAACCATAGAGCAGCACTCGGTTCTGGTAGTACGCCTGGACAAATGGTGGGCAAAGCTTTATCTGCTGCTAAAGCTGCTGCTGGAGGTGTTGGTCAAGCTGCTGCTGCGGCTGTCAAGAAGGCAAGAGGTGGTGCTGGTGGAGGAGGTGGAGATAGTGGTAAAGGTTCCAGCGAAAAGATTAACTAAGGTGGCGGTGATGCTAGTTAAGGTAAGTAACAGATGCTTAAACGTTTAAGTAACCAAAACTTGGGTAAGCTATGCATAAGTTTTGTGGTGCTTTTTTTATTGTCTGGATGCGGGGAGGATCACTGTATTAAGCCAGAAAATTTATCAGGTTTGCGTGAAAAACTAGATATAGTGTCAACAGAGCAGAAATGGGTTGATTCTGGTGTTAATATCTCAGATAGAATAAGAGTAACAGAGATTGACATAGTGTCTAGTAAGGTTAATTTTTGTCCTAAGCAGTACGCAGATTTTGCAATTTGGCCTGGGAGAAATGACGTTAAATTACCATTTGCACTTAAAAAAGGCGATACGATAAGCTTTAGTGTTATTGGAAGTAAAGTGTGTAAAGATAAAGAAGATGGTACAAAAATCAGGTATGTAAAAATTGATGAAAAGTGCAGCGAGAAAGAAACGGAACATTTTGCACATGTTTTAAATCGAGAAGGATGTCAAGGTAGTATTCAAGATGGAATATGTCCTAATAAGTACATACAAAGCAATGAATACTGGCTGCATCAAAATGGAAAAGAATATCAGAGTTCAGATTTTTCAAGATCAGATCAAGATAAAAGAAAAAAGGAGATCGAAGATATTGTCAATTCTATAAAACAACAAGGAAAAGATATAGACTGCAGCTCGCTTTCAAGTAATCAAGCAAGCAAGATAGATACATATATCTTAGACCTAACCTGTAAATATGCATGCTTTCTTGATAATCGTGGAGAAAAGCCTTGTTTGCCTAGTCTTGCACAGAATGCTACAAAACGCAAGCTGGGTACATCCGTTACAAGTGCTTTAAAGTCTGTTAATGACGGATCTGTTGGTGAGGCTATTAGTGACATTTTAAAGGATGCAGAAATAGAAACTGATGTTCAACACTTAAGTGTTTATATGGATGGTGTAAAGTTTAAAAATGCGCAAGATGGTGGTATATGTACTAGTTGTAATCACGAGATAAGTGATAGCCATGCAATAAACTCAGAATTAATTTTTACGTTAGGTGATGGTACTGGCAAGGGTGGTTTCAACATAAGAGTAACAAAGAACCATAGCCTAAAAAATAACTTGTATATACGCGTCTCTGACAAACTTCCTGAGCATAACCCTGATGAAACCCAGGGAGATATATCTGTGGATATTAGCCAAGTTCATGATACTGAGTACATGGAAGGCTTAAAAGAAAAGTTAAAAGAAAAAAAAGGCACCATATATTATGGAATAAGAGACCATGGCTGCGATTATAAAAATGAAGGTCAGTTTAGCATTAACCTCACAACTAAAGAGCCACCTACAAAAACTTTTAGTGCAATCTATAATTTTTTTAACGAAAAAGTAAAAACTGCATTTTTTGGTTCCAGCTATAAAGATCCCAACGCGATTCACTCTGATACTAGTCCTGTAAAGTCTCTTTACGAAAGTTTTATAAAATCAAGCAGAACAAATACCATTAGATCTACTATAATATCACTATTAGTACTATATATAATCTTATATACTCTTTATTACTTTTTTGGATTAACTCATATTTCTATATATGAGTTTTTAATTATATGCGTAAAGATAGGAATCATCGCCCAGCTATTGCAGGATAATAGCTGGAACTTTTTTTATAACAATGCATTCTCTATGCTTATTAACACTCCAAAACAACTAATAGAAATAGCAAATTTTAGAGGTACGACATCAAATGTTTTTGAATTCCTTGATTTGCCGCTCAATAGGTTCTTGTCATCGCATTCAGTATTGTTAATAGTATCTCTTATATTTTCTGGCCCTTTAGGCATTGTATCTTTTTGCTTGGTGATTTGGGGTTTAATCACAGTGAGCTTATCTATTTTTAATGCCTTATTTTCTTTTATTACATCTATAGCAATAGTTGCGTTATTACTTTCTTTAGCACCTATTTTTATTATTTGTCTTTTATTTGCGTATACTAGGCAGATGTTTCACAACTGGGTTAAAAATTTAGCAAGATTTGCGATTCATCCAGTAGTGCTTTTAATTTTTATATCACTGATAAGCCAGGTTATGGATTATATTGTGTATTCAGTATTTGATTTTGAAGTCTGCTCTACGTGTATACTTAGTATTAACCTAAAGATTTTTAACCCTTGTATCTTCTATGGTTATGCTTCCAAATATACACCTAATATTACCGCTATGATGGCTTTTGTTATTTTGGGACACGCTATGAAAGCTTTAGTTGAAGCTTCTTCGACAATATCTGACTCGTTGTTTGGTGTTTATGTGCAAAACGAACCTGGGAGACAATATCAACAAAGCTTAATGGGAACAGTAGGGTTAGATAAGGAAAGCGTTCAAAGAAGAGCAGGAAGTGCTTCTCAACAGTCAGGTACGTCAAGACCTCAAATACCTACAGGAGCTCAAAGGTCAACGCCTCAGATACCACAACCAGGAAAACAGCAATGATAAGTAAAAGATCACTATTATTGATACTGTGTCTTGCAATCACTGGTTGTAACATGGATTGTGTCGAACCTGGGTTGCAGAGCAGAAACACCAGCGTTAATGTGGATGTTCCAGTTCATAAAGCCGATAAAATTCATTGGGTTGATTCTGGTCAGGTAATTAGTCAGGGTGAGAAAATCAAATTCACCCTCGATGGATCAGTGAATTTTTGCCCTTTTAAAGAAGACAAAAATCCAAGGAAAGTACTTGTACCTGCTAGCTTTTGTGTCGACGGTTCAGAACCAAATTACAATAAAGCTGCAGATATTAATAATGTGCCTAATAATTATGGCGTTGATGAAAAAGGCATAAATGAAAACGAATTGTGCGGCGGTAAAAGATTTGGCAGCAATAGACGTTATGTAGACACTGGAATTAAAGTAAATCCTGGTGATAAGTTAAGCTTCAGTTTAGTTCCCAGAAAGATAACAATTGATTATGACAATCCAGGAGGGAAAGGTATCAGCTTTGATGACAATTGTTATAGAGCTGAAGAAGGAGGTGAAAAAGTGTCAGCAAGTGAAATATTGAATGTTAGCAAGCAAGAGGGAGAGGAATTTTTTTGTGAGGGCAAGGATGGAAAGAGAAATAAAATAAAATTTTTACCTCTTGATAAAACAAAAGCAAAGGAAAGCAAAGTGCTAGTTGGCAATGGGTATACCCCATATGATAATAAGGTACATTTTAATAAAGGTTATATTCAAGACAACGAACCATGGAGATATGGTTCACTACTTGATTTGCGCCGCGCTAAAATAGGATTGAACGAGTTATGTGATGGAAAAAACTGTAGTCTTGATGAGAGAAAAAAGTACTCCTCCTATGAGCTCAACTGTTACCATCAAAATATATGCTATACTGAGAAGGGTATATGGAATTATACATATAAAGACAAAGAACGGAACTGTGTCTCTTCTATAAGGTATAGCAAATATGATAAAGGAAATAGATGTGATATGTATTCTCACCTTAAAGAGGTTGAAGATAAGCTTAAGCAGATTAATGTTGATTTTACATCAAACACTGAAGAAGATATTTCCTGGGCTGAGGCTCTTGTTGCAAAAATTGGTGATCTTGATAATCAAGGTACTGCTAAAGGTATGCAATGTCTTCCAGATAATGAAGTAGGTGCAAGAAAGGATAATGTGTGTTCGCAAATTAGTGATAATTTTAAGGATTTTTCTCTGAAATTAAATAGTGACTATACAGTAAAAAATGTAACATCTGGTAGTAGTGTGATGCTCGCTATTGCAGATTATGGTCACTATGGAGCTAATAGGGGTGGGTACCATGTTAAAGTGACTAGATCATGTCAATACATTAATGGCGAAAAACTGTATGTGTATTTGGGTGATAACCCACCTAAAGATTTGCATGGTGTGGGAACTGATGATTTCAAAGTGGTAGGAGAAAGAGTAGACGGAAAAGATGAGTACACCATATTAGATGTAATAAGCGGAGAACACTTTCAGAACAAAGAATCTAAGAAGATATATTTCGGTATTGATGTAAGCAATGTAGAGAAAGGTGATATTACAGACAAATATGGCAAATATTATGAAAATAATAAGTACACAGTAACTTTATTTGTCAAAAGAAAAATTAATGATTTTATTTCATCGAATGTAAACGGGGTATTTAAACTTATAAAAGAAGAAGTAATTGGGGACAGCGTTAAAGATTCATACAAAGGATATGCAAGAGGTCTTCTTCAAGGAGTAAGAGCTTTGCTTACTCTATACGTTATATTTACTGTCGTTGGCTATATGCTTGGAACAATACAGCTAAGTAAATTTGATTTCATTGTAAGAATGTTCAAGATAGCATTTATAGCTTTTGCCTTTAGCGATAGAAGCTGGGAACTTTTTGGTACAACTTTATCCAGACTTTTTATAGATGGTAGCACTTATTTAGTTGATAGCTTTTCTGGCTATATAGGGGAAGGGGAAGGAAAATTTGCATTCTTAGACTTGACAGCAGGAGTATTATTCACAGCAGAAACTTGGTTAAAGTTTTTATCGTTGATGCTCTCTGGTCCTTTTGGCTTTATTGCATTTTTGGCAATACTCTACGCTACTTTTATGTTCTTAAAATGCATTATTAGCGCTACATTGAAATATGTAATATCTACTGTTTTAGTAGCGTTTTTATTGTCGTTAACACCTTTGTTTATCGTGTTTATTTTATTTCAACAGACTAAACCCTTGTTTGATAACTGGATAAAAACGCTGGCTCACGTTGCAGTACAACCAGTTATTTTATTTTCATCTTTATCTCTTTTAAATCAGTTGATGTATTCAGTTCTATACAATCTCACAAATTTTTCTGCATGCTATCAATGTTTAATTAGCGTAAATTTCTTATCGTATGATCTATGCCTGATGAAATCAATACTGCCTCTTGGATACAGTCCTGGCACTAATGTTGATGTTGCATTAAGTACCGGAGAAAGAGCTGGTGGGCACTTTGCAGCATTACCTATAGACCTAATCCAGGCGTTTATATACCTCATTATTGCCGGTGCAATGGAAGCTTTTGTTTCTATATCGGAAGCTATGGCACAAGCACTATTCAGCTCTGGTTTTGGGGTTGCTGGCAGTGTTGGTCAAGTTGCTAAGAGCGCATCGCAAGCTATGCTGTCCACCGTTGGCCTTGATGATAAGACCCAAGGTATTATACAGAACATTAGGCAACAAGTGGGTAAAGATCGGACGGAAGTTGACGTGAAGGATAATTCCATGAGCCCTAAATCTGAAATACCAGAACAATCAGGTAAGCAAGAAGGTCCTGATAAAAAGGAGAGGGGGAGCTCTAAACCTGAAGCACCAAAACAATCAGGTCAGCAAAAAAATCCTGATGAAACAATAAGAAGTGATCCTAGTGATAAAGCTAAAAACAAGGAAGGAAATGGAGAGAAGTAAGATATGAATGATGTTATGGAGTAACTAATTAAAAAGATATTTTAAGTAAAGTTTTAGAAATTTATTTCTATATTTGGAAAAAGTTTAGATATGCAATCACGCTTAGGCAAATGTTGGTTTAGGGTATTACTTCTTGCAGCTTATATGCTGATCACAGGTTGTAGTAAGAATGATATGCCTTTTCCAAGGTGCATATCTGCTGACTATTTTGGTCCTAAACCTATTGCAGTAAGCGCTCATTTTTCAAGCGACCACGATGCGTTTATTCCAGGAGATGGAGAAGTTATTGATCCTGAAACTGGCGAAATTAATTATGGTTTTCACCATAACCAAGTGGTGAAGTGGGAGGATACCGGACTCGAAACCAATGGAGATAGTTTAAAAGTGCGAGTTAATGGTGCATGGACATCTTGGAGTAATAATAACAAGAAGGAATCTAAAAAAGGCAGTTATACCTTACAAAGCTTGGAGCAGTTAAAATATGCAACTAAATTTGAAGGTAAACAAAGTGATAATAGTTTACCTAATTTTCACTTAGTTTGTAATGATTATAAACCTAGCATACAAAAATTTTCAAGTAAGTCTGATACAAGTTGCACTGTAAATTGCAAGTGCATTAATGAAGATGATAGCGCAAATACAGTATCACGTGGTGCTCCATGTTGGTTTACCAATGGTCATGGTGCTTATCTTTTGTTTCAAACGGGGAAAGATGATCCTAACGAAAATCTAAAGTTAATGCGCGATCCTCAATATCCTACTGTACATTTAGGTTATAACTCCACAGCAGAGGGCGACAATGGATTTTTTACTTTAGACAGAGATAACACTAAATTAAAGGACAGAAATTGTAATGAGTTGAAGTTAAAAAAGGGATGGAAAATATATGTAAAAATATTAGATAGATATTACTTAGATAATGTAGGTGGCTACTCTTTTGAGTTCTTAAATGGAGTGCAGCAGCCAAGTAGTTTTGGGTTTTTTGATTACATTTATAACTATCTAAAATGTGTATTATTGATTAACGAAAATTGCAAAGAACATTTTAATAGCAATGATCCTGCAGTTGCACAAGCTATGTTCGAAAATATAGCTGAAAAAAGTACGAGCTTTCACAATTTTGTTCTTTCCTTGCTTGTTCTATTTGTAATGATTTCATCGCTTCTTTATCTTTTTGGCATGATACGAGAAACTAAGCATGATATGCTCATCAGAATGATGAAAATCACTCTAGTAATAGTGCTTATATCTCCTGGAAGTTTTAGATTTTTCTATGATCATTTTCTTGTTTTATTCGTTAAAGGTCTTGAACAATTGATAAGTGTAATTACTAACTTTGCTCCCAACATGAACACCGGAAGTATTGCTCAAGGAGATGAAGCTAAGTTGTTTAGCTTCATAGAGGACATGTTCAATAAATTTTTTGCTTATTCTGTTTGGAAAAAGTTTGCAGCGTTTTTACATTACCAAATGTGGGCAAGCCTTCTTATGATACCGGCAATTTTCATAGGGATTGTGCTATACTTCTTGTTGTGCTTGTATGCTTACATAATATTTCTCTCTGGCTTTATGGGTATAGCTTTTCTTATAGCTATCATGCCACTGTTCCTGATCTCTATTTTATTTTCACCGCTGAAAAGTCTATTTGAAGGTTGGATAAAATTCTGCATCAGTTTTTGTTTACAATCGATTATGATATTTGCTCTCTTGTCATTACTGGCTTCCATTATAATGAATACCTTTTATAGGCAGTTAGGTTTTACTGTATGCTACAATAAATGGTTTGAGGTAAGGTTATGTGCTCCAAAATGGGTGTTTGGCGGTTTTTGTATCGTTGATAAGCAGTACTTTGGTTGGACCCCAGGGCAAATTTTTGTACCTTACACTCTTGGAGAAGCTTCTTCACTTAACATAGACAAAAGCATAGAAGGCATAGAAAAGATAAGCAGAGAAGGTGGTACAATAAAATTTACTGGAGGCGCTGGATATATCCCTCTTCCACCTGATTACCCTAAAGATAAAAATGGTGAACATATAAAAGGGTTTCGTTATATAGATTATCCTTTCTTTAATCCAATGCCTGGAACTAAAGATAATCCAGCAGACCACTATATTGCAGAAAGTGATATGGTAGTTAGTAATGGCTGCAGTGCAAAAGATCTAGTACGCTTAACAAATAGTTTATCCCATGCATCAGAGAGGGCTGACATTATATTACTGATCAACAATATAGAGAAAAGGATAGGTGATGTTAGTGAAATAATAAAACGCTACTGTCAAGATATAAATAAATGCAATAGTTATAGGGAAATAATTAATGAAATAAGATCTTTAGTGCGGAGTGCGGTAGAAAAACAAGGTTGTAGAATACTGAAACTTCATGATTTATATAAGGATCCCAACAGTGAATACTGTCAGAAATGTAAAGATTGTGAGGATTGCAAAAATTATCAAGAAAATAGCGATTACCAAAGGGTGCAAGACATACAGAGAGGTTATTTAATCAATGCAGGGGAAATCTTTGTGTTATTCTTGCTTTCATTTTTAATGTTCTCCTTACGCGAGTTCGTACAACAAATGGGCTCAAGTATAGCTGGTGGTGGATTCAGCGTTTACAATATATCTAGAATGTATGAAGCATCGCCTTTGGTTGGCATAATGGAAGGATTAAAACAGCATTATTGGCAAGACGCAATTGGTGGAAAACTAGAATCTTTAGGTAATTGGGCTACTCATTTACCGGATAGATTAGCCGGAGGTACAGCTAATCTACTGGGTAGGATACCAAGAGTTGGAGGAGTGCTGAAATACGCTATTGATGTGCCACGTAAATTTGTAGGTGCTACTATTGAAGCAACAAAATTTGCAACATCACCTAAAAATGACGTTGATAAACTTGAGGAAAAAATCTACAGGGCATTTGGAGTTGATAAGGAAGATATTACGCATAGAAGGATCGGTAAATATTTAGAATATTACAAAGGATATGTAGGATCACATTTGGGCTATACAATAGAAGATGCTATGAAATTTACTTGGGAGCATGGCCTTGACTCTATAGGAAAGCATGGCTACGATCATAACTTGCTCTATAGAGCAAAAGAATATAGGCGGGAATTCTTGGAGAAGCTTCATGATTACACCATAGGACGCAAGAGAGAACCAGAAAAAGACAAGCTTGATCAACCGGTCAGAAGGAAATTACCGGAACCAATGAGGAAACCAGATGCAAAAGGAGAAGAGGATTGAAGATGAAGACTAATAAAAATTTCAAAGGCCTTGATTATTATAAATTGCAGCAAGACGATGATGGCAACATAAAGTTAAATGACTACGACGACATTTTAAATGCGCGTAGGGCGAGAGTAGATCTACTATTAGATAACACACCGGACAACAATATCGACCTCACTAGGTTAAATAAAGCTTTGAGTGAGAAATTTGTAGATAATCATGGTTTATTGTCTGAATTTGATAAGGAAGACCAAGAAATTGCGCAAGAAAGGCTTAAGGTGTTTAGTATTTTAGAAAGCCTTGAAGACCTTAAAAGCGTGAAAAGTGAGGATCTGTTAGAGGTTAGTTTATTGCTATCAGACCTTAGCTTCATAGAGAGAAATGTTGTACTAAATACCGATCAGAATTCTGATCTTACAGAGTTTAAAGGTCTATTTATCGAAAAAAAGGCATCTGGTGAAGAGTATAGTAAAGAAGAATGTGAAGGTTTTCTCAACAGCATAGATAAAATCAATACTATAATTAAGTTAGAATTAGAAAGCAGAATTGAAGGGATAAATCATGATGAAAGAAATGATTATGGTGGTTTACAAGATGAGATTGGTCAAACAATTAATGCAGTAGACAAATCAGAAAAAGATAACTGATGAGTCTTGTGTTTGTGTTTTTCTTACAAGCGATTCGATAGCTTCTCTCTATTAAACTGCTAAAGCCATATTGACATTAATCATATAGTATAAATAATTAATTATTTTGGAGCTTATTTAATATGCTACGCATCATTGCAGGCAAATATCGCGGAAGAAAAATAACTACAGGCAAGCACTTAGCTGCACGACCAACTATGAGTATTGTTCGAGAAGCAATATTTAGCATGCTTTCCTCAAGAAAACCTATTTATAATTTGAATGTACTTGATTTGTTCTGTGGTAGTGGCTCTTTTTCATTTGAAGCGCTTTCTCGCGGTGCTAAACATGCGTTCATGGTGGATTCAGATTATTACAATTTGCAACTGCCTAAAAAAACAGCAGAAGATTTTGGAATTACGGACAATGTTACGCTAATTTGTTGCAGTGCTAACTGCTTACCAAAACCTATTTCAAAGTGCAACATAGTTTTTATAGACCCACCTTATAATAGTAATTTAGTTGAATCAACGTTGAATGGATTAGCTCACTCAGGCTGGTTAAGCAATGATGCATTGATAATTCTAGAGATTAGGAAAAACGAAGATTTTGAGTGCAATAAAAACTTCAGTATAATCTTGGAACGCACCTACGGTATAGCGAGAATAATTTTTCTTTCTCTATTAACTTAAACTTGCATATACTTTTCATTGATGAGTTTCAGTTCTATTTTCGTCAAGCTTCCGGGGATACTACTTTTACAGTAGTCTTTTAGCTTAAAGTTTCTATTAAATTCACCTCCCAACAAATATTTATGTGCTTTTTCGATAAACTGCTTCTCCTCTTCTTCGTATCTTGTTGCACTACCGTTATCCTGACGGTGAATCAAATGTTCTTTGTGATCAGCATGAATATTTTTGCTCTTACACTCCGTGTTTTGAGGATCATGTTCAAGTACTATATTTTGTCTGAACGGTTTTCCATCAGTTAATTGATCGCAAAGTTTGTTAACAAGTTGCATGTCTTCTGGGATTACTTTATCTCCTTTCCTGCCAACAATCAGCACAGGACATTTTGTATTCTTTACAATTTCCAGTGAATTAAAATCTAATCCACAATGTCTAAACCAGAAATTTAAAAGCATTGAGGGAAGCCATTTCACTAAACTCTTAGGAGAATCTCTGACTGTGTCCTTAAGTGAGCTATAAGAATTGCTGTGAATTAGTGTCAAATAAATCCCTTGCTTTTCAAACCTTTTTAAAACTTCTGCTGCAATTCCTCCTCCAAGAGAATTAGTATCCAAAATTATATCGTTTGGATGCACACCTTGTATAAGTAACATGTCTACCATTGCCATTCCAGCTTGAACTAACTTTTCACCATTTGTTAGAAAGTTATACAGTGCTACAACCTTCTTTCTCTCCAAAAAGAACTCTATAATATCCTCTATATCTTTGTTTTTTCCTGATTCTTGATCACAAGCTTCTACATCTATTTCCGGGTCTTCACCTATAAGTTCTTTTTTATAACACTTTATCCACTCAGAGCTGAATTCATTTTCCAAAAAGTTTTTAATTCTATGTACAACAAGCCTTTCCTTAACAAAGTCAAAAAACATCCATAAGCAAAATACGACAAAACATATAGTAGCCAAAATTGATAGCACTACTGATGCAAAAGCTAACCCTGTAAGTACCTTTTTTGATTTTTGATTCTGATATGCCAAGTATAACGACACAATAGAAGCAGTGGACAATATAGCAGAACATAACCATAGTGATGCTATTCTCCTATTGAATTTTTTTTCTTCAGCTTTTAATTCTTTTTGAAAGAATTCTGGATTAACAATTCTAGAAAAATAAGGATAGTCAAAATAATGCTTAACTAACTTACTTTCTTGCTCCTTAGGTGGATTTTTACTACGAGCATTAACCTTAATACATCCAAGTACTCCAAAAAAGTTTATCACGTGTTTTGTATTTTCTTCTGGCTTGATATTACCATTGGTGTAATAAATAACTTTCATTTTATTGTTAATAAATATTAAGCTATTTTAACATAAAGATCAAAAAAAAACAAGAGAATATAAATATGAATAACCAGTATGATGCAAAGCTTACAAGAAATTTCCTATGATTACTTTTAAGCGAGTTTTGAATTTTTGAAATGTCATGACATTGTTGATACGGTTATCAAGAAACGATAAAGTATCCACAAAATCTTCTGAATAATCATTGATAAAAAAAAGTATCGTACTTAAGTACACTCCAGCTAATATTGCTCTTTTTGTATAGTAGTTAAAATCTGTTGATTGGTCATGAATGCCATACCAAATCGCGCTAATAGTTCTGTATAAAAGTTTACTAGAAAAATATGTATTTTTTGGTGATACAGAGAATGATAAAACATTTTTTAAAAGTTCTCTATAATTCGGTAGCTTAGCGTAGTTTGAAAGGCGTATTTGAATAGCTAACTTTACTCGCTCTCGCACTTTCATATCTTCTAAATTAGAATTTCTTAGTTCAGCTTCCATTGAGCTATTTAAGTCTTCTGCTATGTACTCCAAAGCGCTATATATTCCATTCTGAAATTTGCAAAAGCTATTAGCTAGATTAAGGTCTGTGCACACCTTTAATAGGGTTTCATCGCTTATTCCTTCAAATGGAATAACCCTAATTAGCTTATCTATTATTAACTTTTGTTCCACAGTAGCATTATACTAAACAGCATGTGTGATTGTACCTGAGATTTTCAAACATTCTACAAAATGCCTCACCACGTTCCTCAAAATTTTTCCATTGATCAAAAGAAGCACACGCGGGAGAAAGTAATATAGTTACTTCTTCTTTGCTATTTAAGGCCTCTTCAAAAGCTAGTTTAAGTGCGTTTTTCAAATTGCAACATTTCACAAAATCTACTTTATCCTCCATAGTGTTTGCAAAAGCTTCGGTTGATTCTCCAACAAGAAAAGCTTTTCTAATCCTTGTAAAATGCTTGCTTAATGATTCTATTCCACCCTCTTTACTTTTTCCACCAACAATCCAATATATGTTTTCATAAGATAAGATTGCCTTTTCGCTCGACTTGGCATTAGTTGCTTTGCTATCGTTCACGAAAAACACATTTCTTATTTTGCCAAGCAGTTCATTCCTATGCCTCAGTCCTGAAAAGGACTTGATTCCATTGATAATAGTGTTGCTATCTACTCCAAGTATCTTACATACGGCATATGCGGCTGCTATGTTCTCTGCGTTGGACATTAGGTTTATTTTCACGTCGCTTACTGATAAGCTATGATTCTCTAGTTTTAACGAGATCACAGTGCCTGGGCACTGGAATGACAAAGAGGGTGACATTGAAGCTGAGATTGGAATTTTATTTCCAGTGAATTTGTTGAATATATCAGCGGTAATCTCATTGTCACATCCTATCACAGCAATCTTACTACCGTTTATCAGTTTTAATTTAGCTGCTATGTAATTCTCCATACTTCCATGCCTATCTATGTGATCTGGTGTAATATTGAGCAGTGCTGAAATGTCCACGTTAATTTTATTCATCAACTCCAATTGAAAAGAGGAGAGTTCAATTACATAAATTTCTGCATCTCTTTCTAGATCCAAAACAGGAACGCCTAAATTTCCACCAATAGCTACTTTTTTCCCTGCAGATTTTAATATGTGCCCTATTAGTGATGTAGTGGTTGATTTACCATTTGTTCCTGTGACGCCTATTACCTTCTGATTTGTAGTTTTAGCTTCAAGAAATAGCTCAATGTCTGATTTTATTTTGCAATCAAATCTCCTTGCAAGTTTTACTATCCAATGTGGCTCTGTTGGCACTCCAGGGCTTAAAACCAATGCACTGATCTCATGCCAATTATATTCCTTGGGATGAATAAAATTACATTTTTTATTCATCATTTTTGCATTTGCTATTTGCTCTTCATGATCATCCCATGCATATATTCTTGCACCACTCTTTATTAGAGCGTTAATGACGGATAAACCAGTTTTACCAAGACCAAAAACCGCGACGTTTTGATTTTTGTATTTGTTTAGTTGCACTGCTAGATAACTTATGCGAACCATTTTATAAAGATATCGTACAAACTACAACAGACTTCTTGCATAGGTCTCAACTGACCTTACCCAGAAAAAGTAGAACCTTTGAAGTGGTTGACTAAAATAGACTATTCGCTAGACTCTGTGGACAAAATTTTAGAGAAGCCAAATGAGAGTCTATACGAAATTTAAAAAGCCCATAAAAACTTCAGAGGTTTTGTCAAAGCGAGAGAAAAGACTTTTAAGCCTCTTATGAGTAACTATTTATCACGCAGTTGATCTATGGATATAATACTACCATTTGATAATTTTTCAGTACATTTTTCACTTTTGTATTCTTTATCAGAGTCGATACTGATTTTGTCAAATATTAAAACATCTCCTGAAATTTTATCACGAAACTCACTAATAGCAAAAAACGGTATAGTAATTCGCTCTTGTTTTCCTTGAAAACTCAAACTGACGCTAAATTTATCCTCAGAAACTTTTAAATCATAGAATTGATGCTGTAATATAATAAGCATTTGAGTAGGGTATGACTTTTTCAAACGATCTGGCATGGTCACACCATTAAAATATGTGAAAAATAATATTTCTAAGTGAGGGGTAAAACCATTACCTGATATAACATCTAAAGCCTTTTTGATAACTTGAAACTTAACAGAATTAAGCAATTTTTTGTAATCTGTTTGCTCCATACAACTTTCACATACGTAAATTTTTGGGGAACTTCTGTTACCCGGCGTTCCCTGAACCGTGCTTATAGCAATGAAGTTATAGTGCTTAAATTAAGCAGCTATTGCAACATTGTCTTCAGCAGCAAAATTATCGTTTGCATTTAAATTATGAACTCTTAGCGGTGGTGTCTAACCGAGCAAAGCTACCATCTTTACTATGCATGTCGATCCTTATTCGCCCCCATATAAATTAAAAAACATGGTGGAGGCGCCGAGTACTGCCCTCGGGTCCAATACACCTATTACAAGGTAATTTTATTGCTATAGTACACAAAATATACATAGCTATTATATAGCAACATTAAATAAATGTCAAGATATTTGAGCTTCGGTTGATTGATAGCTAAAACAAAATTCAGTAAAAAATTACTTCGCCTGTTTATCCTAAGGTTCACTGCCATTTAGTTGAGGAAAGAATGGTTAAAAACTGAACTAAAAAGTCAGAAATAATTATGGAGAGAAAAGTATCCTTTGGTTATAAAATCGTGGCAGAACAATTGGATCCGGCTATTTTAAGTATTCTAGTCCAGTTAGGAGGCTAATTTACACCACAAATCCAATTGAGGAGCTGCATAGACAGATCAGAAAATTCACTAAAACCAAGGGCTCATTTACTAGCTTGTACAAACAGGTATATTGTGCTATAAAAAAGGCAGAGCAAAAATGGACTACGGCTCTGCCTAATTGGGCTTTAACTATGTCTCAACTTGATATTTTCTTTCCAGATAGATTGAAAATTGAGTTGAACTTAAAAATGCGGTTTGACACACTTTTTTGAACATTCCCACGACAGATACAGCATACGGATACATTTTTTAAGGTAGCCAAGCTATTTTGATGGCAGAAACCTAATGATCCAGGATATACTCCTTTGTTAAGGGAGATTGAGCATTTTCGAATATTTCTTGAGTGCTTCCAGACTCAACAATTCTGCCATTATGAAAGAAAATTACACTATCAGATAACTTTTTAGCTTGCTTCATTGAATGAGTCACCATAATTATAGTAAATCTTAATTTCAGCTCTTGTATAAGATTTTCGATTGCATTGGTTGCCATTGGATCAAGAGCAGAGCACGGTTCATCCATTAATAAAATAGTTGGCTTCACTGCAATTGCGCGAGCGATGCATAGCCTCTGTTGTTGGCCACCGGATAAATTGAGTGCGCTATCTTGCAATCTGTCCTTCAATTCTTCCCATAAACCAACCTTGGTTAAACTATTTTCCACCATCTCATTCAATTTTTGCTTATCCTTCGCCATACCATGCAATTTTGGCCCATAAGCAACATTATCATATATTGATTTTGGAAAAGGATTTGGCTTTTGAAATACCATACCAACTTTTGCTCTAAGTAGTACAACATCCATATCGCGTGAATATATATCACCCAGCCCATCGATATCTAATTCACCAACAGTTTTGCAACCTGGTACATAGTCATTCATACGATTAAAACAACGCAAAAATGTTGATTTACCGCACCCGGATGGTCCGATAAAAGTAGTAACTTTTCTTTTATAAATATTCAAATTTATATCGAATAAAACTTGCTTAGAGCCGTACCAGAGATTTAAATCTTTAACAGAGGCACGTGTATTGCTCATATCACATCCTGCATTGAATAGAGCCCCGGAATTTCTCTTTTATTTTCGTATAGCCATACTGCTGCTTGAACAGCTCCTCTAGCAAATGTTGTGCGATCAATTGCTTTGTGGTTTAGTTCTATCCGTTCATCAGAATTAACAAACATCACGCTGTGATCTCCTATTACTCCACCTCCACGAGATACTGCAAAACCTATTCCCCCCTTTTTCCTTATGTTTGAACCACTATGTAAATATTGATTGGACTGAAAATCCACTTTTGAAGCGTTAGCAATTGTTTTGCCAAGTTCTATAGCTGTTCCAGATGGTGAATCCTTTTTTAAGTTATGATGCATTTCCCAAATCTCAACGTCATATTCATTACCTAAAAGCTCAGCAGCTTTTTTTACCAATTTCAGCAACACATTAACCCCAACACTCATATTTGCTGACCATAATATTGGAACTTCAGCAGCATACTCTTTTAAATCGACACCTTCTATTCCAGTTGTGCCACTAACCAGCGGTGTTTTAAATTTTACAGCTGCTTTAAGGCAGTCTAACATACATTCTTTAGTTGTAAAATCTATTACAACGTCGGATAACTCAAATATGCCACTAATAGAACTTGTAACCTTGATTCCTAGATTGGCTATAATTGGTCCAATATCTGAATCTATGTACTTACTGCCTGAACGGGCAACAGCACCTGCTATTTCCACTTTGGTATTTGTAATTAATTCATTGAGTATTTTCTTGCCCATTTTGCCTAAGCAGCCTATTACTCCAACTCTGATTTTCATAAAGCTTTCTAGCGTTTATTAAGAATATTAGGCCTTTTTTTAAGCTCTGTCACTTCTGATCTATATTCTATAGCTAAGGTTTACCTATAATTCAAAATGAATACACATCTTATTGAGCTCTATATTACGTCAATAAGGTACAAATTTTCCTCAAAAAACTCACCTCAACCTGGTCAAAATTTTCCTTAAAAGACAAATACAGAAAAACAAGAATATAAACTTTGAGTGCACTAAATTTGCTCATTTTCCCTTAACTTGACGCGCATGCTTTTTTGAACATTCCCAATTGAGGTTAAAATAATTGCTTAGCAAATAATAGGTTTCATGTAATGGTAACCCTATAACGGAAGAGTAGGAGCCGCGTAAGAACAATACGAACATTCCAGCAAGGCCTTGTATATTGCATCCCCCTGCCCTATTTTTCCACTCTTCTGATGCTAAATAATACTTAATTTCTTGTTCACTGAGACGTTTAAATTTCACTATTGTAACCACAGTTCTAATATGCTGTTTAGATTGATCGGGAGTTAATAGACACACACTGGTGTATACTCTATGCCTTCTTCCTGATAACAAGCGGATGCATTTTTCTGCTTGCTCAACGTTTTCAGCTTTGAGCAATATCCTTCTACCACAAGCAACAACTGTATCAACACCAAGCACAAAGTAATTTGGATTTGAACTTTGTATTTTCTCAGCTTTACTTTTTGCCATACGGATTGAGTAATCCTTCGGAAGTTCCTTTTTTAAAGGGGCTTCATCTATATCTGCTGGCAAAATTAAACCTGGCTCAATGTTTATTTGTTTTAGTAAAGCTATACGCCTTTTCGATGATGAAGCAAGAATAAGATTATTTAGAGATCGTTCTGTCACTTGTACCTTTAAGCCTTCTAATGATCCTACCCTTTCTCGCATTCCTATCGTAAATGCTCATCTCAACTAACACCCTATCCCCTATAATGATGCGTATTTTACTTCTTCTCACTTTCCCTGATACATGACAGATAATCTCATGTTCATTGTCCAGTTTCACTCTAAATTCTGCTGCAGGTAGTAAAGCAGTTACTGCCCCTTCCACTTCAAAAATTGTTTTCGATTTCTCGTCTTTTATCATATGTTATATTATAATTTAATAATCTTTTTTAGTCTACTATAGATTTTAAATTATTATCAACACAAAAGACCTTTTGCGCCCCACTTAAGTTGCAACTTAACCCCAACCATCTTCACAATAATGCCTCCCTACATCTACTCTCTGCTACCTTCTCAGTAGAACTTATAGGACTTATGTTGAAAGATAAATCATTATCACAATTCTCCTCATCGCTATAATATGTGCTATCAAGGCTGAAAGATCCGGATAATTTTCTCTTCTTTCGTGGAACATTATCAGGCTCATTGAAAATGTCTCCCGTTAGAGTATAATATTTTTTTGCATGATCACTGGAGACCTTGTCCTCTCTTGATTTATCATTAGGTGGATAAATTTCTTCACTTAACTCTTCTACTTGATCACGAAAAAACTCTTTTTCACTGTTTTGTAATTCGCTCTTCAGATCTTCAACTTCCCAAACTTTGTTTCCAATGATTTCACTCCGTTCATTAAATTCCTCTTCCAATCCATCAACATGATCTTCGTGCTCTCTATTCATGGATTCTAATGTTGATGCTACATACTTTTTTAACTCATCGCGCCTATTTTCTGACTTTCCAACTTTCCATTTTAGTTCGTCTATCTCTTGTTCATAAGATTCCTGTTGTGCTTTATGCTCATTTTCCAACCCTTGTATTTGACGTTTTAAATTGCTTATAAACTGCTCCTTTTCCTCCATTATGTGTACTACTTGGTCTATCCATTCTTCAAATTCTTTTAATTTGTCTTCTGATTCCTTCTTTCCTGCATTAACAATTTTCAGCTTGTCCTCTAGCTTTCTTTTTTCTTCATGCACACTTTTAAATTCTTTCTCATTCCTCTTCAGGTCTTCTTTAAGCTGCGTTAACTCCTTGCACATCGCATCTCTTTCTGCCTTGAATCCTCGTTCCTTTTTTTCAAGTTTATCTTGTAAATCACTAGTCTGTTTTTCTAAGGCTTTAATTCTTTGCTCAGCTTCTGCAAGTTCCTGATTCGCTCTTTTCTTTTCTGTTTTAGCACTTTCTAGCTCATTGCTTAATGCTTGGTTTTCTTCTTTCGATTCTGATAACTCCTTTTGCAAACCTAATACTTGTTCTGAAAGTTGTTTTTGGTTTCCATTCATCTCCTTATTAGAGCGTTCTAACTGATCAAACTTGTCCTCTAAATCAGACTTTTCTTTCTGCACTTGACTTAGTCCTTTTTTCAATTCCTTTAATTCACTTTTTAACTTTTCCTTTCCTGCATTAGCAACTTCCAGCTTTTGCCTTAGCTTTCCTTTTGCTTCATATACACTTTTAAGTTCTTGTGCTTTCCCTTGTAGCTCTGCTAACGCACTTGCTAACTTTTCATCTTTTTGTGCCAGTTCAGCTTGCAATTTTGTGTTTTTTTGCTCTTCTTTTCCAAACCTGCCCTGTAAATCGCTATTCTGCCTCTCTAATTCTTCAATTCTTTGCTTAGCTTTTTCAGACTCACTTTGTAAATCGCTATTTTGTTTCTCCAACTCTACAATTGTCTGCTTAGCTCTTCCAGGCTCGTTTTGTAAATTGGTTATTTGTTGTAAATCAATTTCTGTTTGAGTTTCAGTGTGTTGTAAATCAATTTCCGTTTGAGTTCCAGTTTCAGCTTGCTGTGAGTCAATTTCTGTCTGAGTTGCAATCTGTTGTAAATTGACTTCCGTTTGAGTTTCGGTTTGTTGTGAATTAATTTCTGTCTGAGTTGCAATCTGTTGTAATTTAACTTCTGTTTGAGTTGATATATTGCTATTAATAGAAAGAGAAGGAAGGCTATTAATAGCATTAACTTTAGGGTCTAACTTCCCCTCTGGTTCCTTATCTTGATAAGCCACTATAGATTCATTTTGCAAATTAATAGGCACAACATCAGCAGCCTTACCCTTTTCTAGTGATTTCATTACAGCATCATGTAAGGAGAAACCTTGAATATATAATTCATCGTTTTGCTTTATCAATTCTAAGATCTCCTCCGATAGCACAAAATCTTTATCATTAAATTTTAGTATTTCAGTTATGCCATTGCTACTTATATTCATAATCATAGTACAAATTGAAACATTCCCGAACTCATCCTTTACAGGCCAAGTGCTTGTCATTTCATAATCTGCGCCCTCTTTAAATTTATAATGTCTTTTCTTACCTTCTCGATGAGCGTGTATTTCATGTTTTTTATTGCAATAGATATTCAGCTCTTTAATATCTTTCTCTTGCTGTAAAATATCACTAATCCTGGTTGGTTCACTCTTATCGTAATGAATAAGGTTAACATTCAAAACCCTATCAGCGTTGTTAATTTTTGTATAGTAAGCTTGAAGCTTTACTCCCTTCTTAAAATACTTACTTGCAGCTCTTTTTCCCTGCTCTGCTAATTCTACGCATTTATCTATATCTTCCTTAAAGCTCTTACCGGCAGATTCTGTTGCTGTTTTATCTATACAAATTTGTTTAAAATCCTCATCTGTTAAGTCTCTTAACAGATCGTGAAATTCCCACTCATCTTGATCTCTTAGAGCAGCGAAGTTGCTTTTCTCTTTCAGCTTTGCTAAGAACAACTCTTTTTTCTGCGTCAAAACATCCACTAGCATAACACACCTCCTTCACTACATTCATATTATACTAATTAGTATATATATTTTTTAAAAACAATCAGGCTATTAAAGTTCGTTCTACACCAACTTTTATGATTAACTTAGCTGTGTTGAAAATAACTGCAAGTGTTGAGCTTGATTTTCTGCCTTTCATTGTACACTACTCACTATAAGTTTACAATAATATCTTATATGATAGACTTAGTATTCGAAGTTATGCAAGTATTTTTTTTATTGGATAAGAGTTAATAAGATACAAAGACGTTTTTAGGAAATTTAAAGTCTTTAAGCTCAGTAATATCCTCTCTCTTTGGACTAGTTGAAATTAGATGAATTGGTACACCTATTAATTTTTCTAACCTGTCTATATATTTTATTAAATTGATAGGTAATGCTTCAATCGACCTTTTCCCTTGAGTGTTTTCTTTCCAGCCAGGAAACTCTTCATATATTGGCTCTAATTCCTCTTGTATTGAATGTGATGCGGGTAAATAATCATACATTTTTCCGCTATACTTGTAACCAGTGCATATTTTAATTGTATCAAAAGAATCAAGAACATCTAATTTGGTTAATACAACACTTGAAACTCCAGAGAGTTGAACAGCCTGGCACACTAAAACTGCATCAAACCATCCGCAGCGCCTTCTTCTATTGCTCACTGTTCCAAGTTCCTTGCCTATAGTAAATAAGCTATCCCCCACTTCGTTCTTTTGCTCAGTAGGAAATGGACCATTGCCCACTCTGGTTATATAAGCTTTTGCCACACCAATAATGTAAGCATTGGATGCTAATCCTGAGCCTGTTATTGCTTGCGACGCTACAGTATTACTTGAAGTAACAAAAGGGTAAGTTCCGTGGTCAATATCTAAAAATGTGCCTTGGGCGCCTTCAAATATTATTTTCTTACCTTCTTTCATAAAGTCATTTAATATCTTCCACACAGGTTTTTTATATGAAAGAATTTTTTCTGAAATCTCTTGAATTTCCTTTAATATTTCTTCTTTTTTAACCACCTGGTAGTTAAGGCCTTTCCTGATAGCATTATGGTAATTCAAAAGAGTATCTACCCTTTTATTGAGCTCATCTGCGTTTTCTAAGTCACAAAGGCGTATAGCTCTCCTTCCAACTTTATCTTCATAACATGGTCCTATCCCTTTGTTTGTTGTACCAATTTTGCGATTTCCGTTTAAGTCTTCAAATAGCTTTTCCTTGTCCTTATGTACGCTAAGTATCAATGGGCAGCTTTCAGATACCATCAAGTTGTTATGGTTTACGTCCATCCCTTTAACTTTCAATGACTCTATTTCTGAGATTAGGGCATGTGAATCGAGAGCAACACCGTTTCCTATGATAGATATTTTGCCTGGCCTCAAAACAGCGGAGGGCAGTAAATTTAATTTATAAACCTCATCATCTATTACTATAGTGTGCCCTGCATTATTTCCTCCCTGAAATCTCACAACTACATCTGCATTCTCAGAAAGATAATCTACTATTTTACCCTTGCCTTCGTCACCCCATTGCAGACCAACAATTACAATGTTATTCATCATTATTTTCTAAATTAATACATAAATATTAATGCAGTACGCTATAAATGGAAAGAGAAATCTACGACTTTCCTGCACCTCTTAAATAAAGAAATATACTGTCGATTTTCTTAATATATTACCAAATTATTCATCATTATATGGTACAACTTACAGAATATTTATAGCAAGGTGTTGATTATGAAAGAGGCAAAGAAGAGTCCAGTAGTTAGATTAAAGGCCACAGCTAAAGAATTCAATTTTAGTAAATTAAAAGCAGGTCAAGATAATAAATTAGCAAATTCCGGTGAAACAATGTTCTTAGATTTTCAAAGGATGAATTTTATTATTAACGGAAAAGAAATAGATAAAAATCTTATTATTGCATTTAAGGAAGGAGCTAAGCACCGCAGAAGCGAACTTTTTAATAGTGATGATATATATAATGACGAAATATTTAACAAAAAAGGAACAAGAGAAATAGATACGGATCGTGGCAAAGCTTTTGTTGCTTCAGTACTCGAAGATATTGAGAAAGAGCTTGTAAGTGACGCATTGGGTGAGCTGTGGAAAAATCACTGCGAAGATCCCAAAACTACTGATCATCAAAAAACTGATTCATATAAGAAAGAATTTGAAGAATTTTACAATGCTGGCCAAAGGTATATCCATCTATTACCAACAGAGAAAGATGAAAACAAGGATTACCGTTCCTTTGCAAAAGAAGTTTTCAAAAAAATGTTCAGATACGCTGGGGCAGAAGTTCCAAGTGATGCTATTTTAGAAGAGCTAGTTACCAATTGTAATCAAGCAGGGTATGAGGCTGCTCCATTTATACAAACCCAACTTGCACTTGGACAGTCGTTCATAGTAGAAAATCCTAAAAAAGTAATAAACATTGATTGTGCTAACCAAAATAATGTGAGAATTAGATCTGATATGAGGCTACCAATACTCTCTGTTAAAAATCAAGTTATGCATGGCGATAAGATATGTAATCTGTCTAGTTCATTAGAATTCACACTTGAATCTCAAGATGGCAAAGATGGTATAATATGTAAAGAAGGTAAATTATCACTCACTATTCCTGAAGAGTTAAAAAATTATAAAGATAATGGCAAGAGCTTGTTTGACATTATTAAAGAATATTTTCAGAAATTCTGTGCAAAATTAGGATTTAAACCTGAGACAAAAATACAAATAGAGCATGGCTTCGGTAACTATTTAGATGGTACAATATCAACCACAGGATCAGATGCAAATGAAGAATTTATCAATCTTTTAAGCGAAAATCTCAGAGAGAGGTTATTGGGGTCAGGAGTTGCTCTAGAAGATGAAGATGTTGATGATATTGTTGAAGTCAGAGTATCTACCGTTATAGATCTATTGAGTGATTATGCTAAATTGGAAGATAATAAAGAACACAGAGAGTTATTAATAAGTAAAGTAGCAGATAATTTAGGACTTTCCACTCAAGATAAAACAGCACCAGAAGTATTAGGCTCTTTACCTTCTTTGATAAAAGGTCAGGTTAATCATAATCAAGTGCAGTCTGTTGTAAATACTTTTATTAAGTTAATTATTGAAGGGAAAAGCGAAGTATACAAAAAAGGAGGTGCGATTAATGCAATTGATGCAATTCATAAGGAGATAGATAAGGCAATTGTTGAGCAAGAAAAAAAAGCAACCAACAAACAAGATATAGAAAATGATAAATGGACAGATAGAATCAAAAAACAGAAATTATTTGTGGAATCACATGAACATCTACCTTAAAGATACTAGTAGGCTCTTTAAATATTTTAGAGTTCATGGTTACAACGGTTGCTATTTTACAGTGCATCTCACAACACTTTCTTCAAAAATATACATGTTAACATACCCTGGACGTACAAGATCACACTTATACCCAAGCTTTTCATAAAATACTTTCGCTTTTTGAAAATTCATGGTTGCAACGGTTGCTATTTTACAGTGCATCTCACGACCATAATCATGAACTTCTTCCATTAGCTGCTTTCCCATACCTTTTCTTCTATAATCAGCAAAGCAAGTCAGTGTAAATTGAACCATAGATAACAAAACCGCTACAACCTGCAATAATTTGTTCAGTATCATCGCGAATAAAAAAAGCAAATGGGTTACACGTACCTTTATCAACGGTTTCTTCATTGATCTTTTTGAGTAGGAATTCAATGTCTTTGCTACTTGGTGATGTGGTGTGTTCTATTTTCATCTCTCGGCCTAATACCGCATACTGATTTCTCTCTTTATCTTATATAAATTAATTAAGTAAAGTGAATACAGTATCCACACTACTAAAAAAAATGTGGCACAAAACATAAACATTGCAACCAGTGGCAACAGCAGGGAACTTTCTATTGCTATTCCACCTTTTCTCAAAATACTTGCTGGCTGATGGAGAGTGGACCATAAATTCACGGAAAATTTTACTATAGGAATATTTATAGCACTAAAGATGGCAAATACTGCTGCTGATTTTTCTGCCCTCGCTTCATTATCAAAAGCGCTCCACAATGAAAGGTAGCCAACATATAGGAAAAGTAAAATCAGCATTGAAGTAAGTCTTGCATCCCATACCCACCAAGTGCCCCAGGTTCCTTTTCCCCAGATGCTGCCTGTGATTAAACATATTGCCGAAAAGACTGTCCCTGCAGGAGCAGCAGCATGTGCCAAGACACTAGCAATGCTATTGTTCCATACCAATGAAATGAAACTGAGTGATGCAATTAATCCATATATTCCAAGAGCAAGCCATGCAGAAGGCACATGAATGTACATGATTCGTACAATTTCTCCTTGTTTATCATCTTCTGGAGAGAAGAATAACGCCAAAGACATTCCAATTAAAAAACATGCGAAACAAATAACCCCAAGCCAAGGTAGAGCTTTCTTAGAAAAATAAGAGAAATTTGTAGGCTTTAATAAAAACATTCGTTTTGAGAATAATTGTGTTAAGAATTTACCAATTAGTTTGAGTTTTATCAACAGGATAGTTTTTCTATATTTACGTAGGTCAACAAATTAGCATAATTTCAGTAGCAGATTGCTAGCCATTATTTTTAGTATAACACTATATAAAACATGACCATTAAAAAGCTTAATCTACACTTAGTATCAGATTCAAGTGGTGAAACTGTTATATCAGTTGCAAAATCAGCTCTGAAACACTTTCGTTCTATAGAAACGATCGAATATGTTTGGTCTTTTGTGAAAAAAGAGGAGCAGATTGACAAAATTCTGGAGGAAATTAATAGGAAAAGTGATGAGCATAATTTTGTTATATGCACTATTACTGATGATGAGCTAAGAAAATATTTAAAAGATAACTGTATAAAGTTGAAAATTCCCTATAGAGCAATATTATCACATATTATTAGAGAAATTTCATCCTATCTTGAAATTGAAAAAGACGAAAAGCTTGACTTGCATACTGAGATAAATAACGAATATTTTCAGCGCATTGAGGCAATAAACTACACTATTAATCATGATGATGGACAAAATATTCAAGATATTGATAAAGCAGATATAATTTTGGTTGGAGTTTCACGCACATCAAAATCTCCCACCAGTACGTATTTAGCTTACCGAGGCTATAAAGTTGCAAATATTCCTTTTGTTAGTGGAGTACCCTTTTATGTCGACTTAGCAAAATTAGAAAATAAACTGACAATAGGGGTAACAATAGACGTAAGTAGGCTAATAGAAATACGCAAAAATAGACTTACTTCAATTAACAACGAAGATAATAGTATATATGCTGATCCTGAAAAAGTAGAAAAGGAAATTAAAGAAGCAGAGGAACTATTTAAGCAGAATAACTGGCCAATTATTGATGTCACGCAAAAGTCAATCGAAGAAGTATCAGCAACAATTATACAGTATTTTAATAAAATGTTATCAATTGACTAACTCTTGATAAGTGATTATAATGTAAAGTAATTTAATTCTTACTATAGATATGAAAGTCAAAAGTTCGCTAAAATCTCATCGCAACAGAGATAAAAATTGTAAAGTTGTGAAAAGGGGTGGTAAGATTTACATTATAAATAAGGTAAAGCCAAGGTGTAAAGCGCGTCAAGGTTCTTAGCTTTCTGCTCACCTTTTCATGTTATATATTTCTTGTATGTGAAAGTACGGTGCTTATATCTAAAAAGAAGCAAAAGTTACTGTGTTTAAGCGCAGCCTTACTCATTTCTTCCCTTACATTATATTTCAGCATTAGCACAATTACAGGTAAACGTGGCTTATTGACGCTAATAGACTTAAAAAAAGAAATCGAGTACAATAAACTTTTGCTAAAGGATGTCTCTTCTGAAAAGAAAAAATTGGACAACAAAGTATTCGGCTTATATGAAAAAAGCTTAGATTTAGATCTGCTTGATGAGCAAGCAAAAAATGCTTTAGGTTATGTGAACCCTAATGAACTTATGGTTGTTCTTGACGTGGAATAGCAGTAGACTTCTTGCGTTACCTTCGTCATCCCAGTAGTTGATACTGCCCTCCTTTGTCATTCGAGTAGCTCCTTTCTCGTCATTCCAGTTCCCCTATGATGTCATTCCAGCGCCTCCTTCTCCTGTCATCCTAGCGCCTTGACTACTTGGATCCAGAAAACTTAACTTTACACCAGGTAATAAGAACTAGATCCCAGCGTCACGCGCTGGAATGACAAAAAAGAGTGGGCTTTCATGTGGTTATGCAAGCAGTCTAGTGTAAATCCAAGTTTTATCTACCACTTGAATTTTTGATCAAAAAGGAACAAGTTTAGTAAAAAATAATGATATTATTAGTGGAACATAAAACAGTCCCACTGCAGTACTGATTAAAAGCAACAGAGTAGCTTTATCTGGTTGATAATTCAAAATATTAGCAAGTATTATACTGGACCCAGAAATTGGAATAATAGCTAGCAACATCAGTGCTTTATATATGCTCTCATCGTATATACCTATAACATGCTTGTCTAAAAGGACAATTCCTAAAACAAACAGTGGCCAGAATACGTACTTTGCTGTAATAGTGATCAAAGCAAGCTTCCAATCTATTTTAAAGCTTGTAATATTCGCAATGCTCACTCCAAGTAGCACCATTCCTAATGTGACAAATGTACTTCTAATATTCATCATAACATCTGTTAAAAAAGTAGGTATTTGTATATCGTATATACTTAAAAAGAAGCCCAGAACCATCGCATAAAGCGAAGGAAGTTTGAACAACTTTAATATGCATTCTTTTGCGGTATAAATACCATTTGCGGCTATGTAAAATCCTAAGCTATTTTCAAACAACGCCATTCCTATATAACAAACAACATATACAGATACTGAATCTTCATCAAATAAAGCCATGGCAATCGGCAGGCCAAAATAACCCATACTTGTGCTGCCCGAGCTAAATGCTAATATGTTTCTCGTGTTATCCTTAAATAAAAAAGAAGAAAGATAATACACTGATAAGGACATAGTGCTACCTATAAACCATATCAAAATCGGCAGAGAAATTACTTTTAAATTAACTTCTGTATGAGAGACTCCATATAAAATCACTATTGGATTAGCTATATAAAAGAGTATTTGAGATATAGTGTTTCTATCAATTTTAAGACATTTTCCTGCTAAATAACCAATAAATATTGTAATATAAATAGGTAATATTTTTAGAAAAAGAGTAAAGAACATATTAGCCTATTGTGATATTTTTGATTGATAAAATGACATTAGATCTTAGGATATTGTAAAAGTAAACAAAATTTATTTTCCAATTTATCCAACTCATAGTTAATTAAAAAAGATTCACTTAGTGCCAAAATTTGTTTTTACATAGGACTTAAGAATGACATTTTTATGATAAAATTATGTTAAGTTTCTGTAAAGCTTCTTGCATATTTTTGAATAATGACATATTTACTAAAAATTAAACTGCTTGTAGCAATTTAGACGGACTGTTGAAAAAACACTCATCTTGAGTGGTTCTCAGGAATTCTTGCCTTGATCATTAAGATTGTACCATTGCTTTCCCTAATTTTTTTAAATCCAACTTTTTCGTAAACACGGATTGCACGAACATTTGCTGTATCTGGGTCAACAAAAGCATTTTCAGAAACTTTAAAGACAAATTCGTTTAAAAATATATTCAAAGCTTGTGGACCAATGCCTTTGCCCACATAATCCAGCTCTCCGATATACCAGTCTATAGCAGCACAGCTTTCTGGAAGCTCAGAAGTATCGTAGCCCTGCTCAGGTGGAAAATCATGTTTGTTATAGTATTGAATATAACCAATATCAACTCCGTCACAATTAATAATGAATGCATGCATTGGTTTTTCAATAATTTGTGTCTTAAGTTTTAAACGTTTGAATCCTTTGATATAATTGCTATATTTTTTCTCAATTAACTCTGGTGTCCAATTTATATCCGCATCCCACCATAGCTTTACGTGAGGTGTTTCTAACCATTTTAATAACAGTAAAAAATGTTCTTCTTTCAACGCTTTAAATGTGATATTTTTATTCATTAATTGAAAATCTCAAATGTTACTACCATTTCTGTTAATCCTGTCTCTAATTGCCAAGTTCATTGAGATTGACATTTCTGTACCTAGTTTTCCTGATATGGTGCGCTATTTTAACGTATCAGAAGGAACAATTCAATTAACTATTGCTTATAATTTTTTAGGCTTTTGCATAGGAGGGTTGTTTTTTGGTCCATTGTCTGAATGCTATGGCAGAAGGAGAATTATGATCATAGGTAACACTTTGTTATTAATCGGCGCTGTTGGTTGTATTTTTGCACCGTCGATTTTTTGGCTTTTAATCTCTCGCTTTGTTCAGGGCATTGGTGTTAGCACATCTGTAGTTGTGTTTGCAATCGTTGCAGACAGCTACAAAGGCGACGAAGCGGTGAAATTTATTGGAATCATGAATTCTGTTCTTACAGTTGTCATGGCAATTGCGCCAGTGTTAGGCAGTTTCATCAATGAAATTGTAGGATGGCGTGGTAATTATGCAACTGTTGCAATACTTTGTTTGATCTCTTGGGTTTTGCTGCTTTTAGCATTACCAGAAACAAAAAAGGACCGCGATATTTTCAGTTTGAAAAAAATGATGAAAGATTACAGAAAACTACTATCTAGTCCGAGGTTTGTTACGTTGTCTTTGATGTCAAGCCTCTTTTCTGCTGCGTATATGTCATTCATTACTTGTGGACCTTTTCTGTATATGAAGACTTTTGGTTTATCTAGCACTATTTATGCACTACATCAAGGTGCAATAGTTGGGTGCTTCTCACTCATCAGTCTATTTGCTGGCAAAATCTTGCAGAAACTTGGAGCAATAAAGTGTGTAATTTCTGGTACGAGCGTGGTTGCTATTGGGTCTCTATTGCTTGTAATATTCAGTATAATTGTACCCCACTCTTTCTACTTAGTAACACTGTCTATGATTATTTTTTCTATCGGTTGTGCAATTTTCCAGCCAGTGATTTTTAATGCATCAATAAATGTTTTCCCTGAAATTAAAGGCACAGCTTCTTCTGCAGTTTCATTTATTAGAGCTTTTATCATGGCTATTTTTATCGGCTTAACAAGCTACGTTTACAATGGTCAGGCAATCAGTGTAGCTGTTCTTGTTTTATCCGCGATAGTACTAGAACTTGTTTTTACTGTCTATCTATTGCGTTTAAAAGATCCTATGTAATTAATAAAGATATTCCATTGTAGGCTGCTAACTTTCCCCGGCCAATCTTTCTGCTTCATTACGTGAGATTAGTGCCTCAATAAATTCATCTAGTTCACCTTCTTTTATAATCTGCTCTAGCCGATGTGAAGTTAGATTAATTCTGTGGTCTGTTATTCTTGATTGTGGAAAATTATATGTTCTTATGCGCTCGGAACGATCACCAGAGCCAATCTGACTTTTCCTCATTGTTGACCTTTCCATTTCTTTTTTTTGTCTTTCAATTTCGTATAGCCTTGCCCTCAATACTTTGAGCGCTTTAGCTTTATTTTTGTGCTGCGATTTTTCATCTTGCTGTATCACAACTATCCCTGTTGGCAAGTGGGTGAACCTTACTGCGCTGTCAGTTGTATTCACTGATTGCCCTCCAGGACCACTGGATCTATAAACATCTATTCGTAAGTCTTTTTCTTCTATTTTAAAGTCAACTTCTTCTACTTCAGGTAATATCGCAACAGTAGCGGCAGAGGTATGCAACCTTCCTGAGGATTCAGTTTCTGGCACTCTCTGTACTCTGTGCACCCCTGATTCAAATTTCAACCTTGCAAAAACTTCTGTTCCATTAATGAGTGCAGAAGCTTCCTTATAGCCACCTATACCTGTATTAGAAATGCTTATTGGCTCGAACTTCCAATTTCTTCTTTCTGCATATTTTTGATACATACGAAATAACATTGCTGCAAATAATGCTGCTTCTTCTCCGCCTGTGCCTGCTCTAATTTCTAATATTGCATTTCTTGAGTCATCTTCATCTTTGGGCAATAATGCTAACTTTAATTTTGCTTTTATTTTTGGTAATAATACCTTGTGCTTTTCGAAAAATTCTTCTTTTGCTAACTCTTTTATATCACCTTCGCTGTTTTCATCTTTCATTATTTCTTCTAAGTCTGAAATTTCCTCTTTCAGCGTGTTATATTCATCAATTATCTTGATTATTGGCCTGAGCTCAGAGTATTCCTTTGAAAGGGTAATGAATTCTTTTTGACTTAAATTGGTAGGATTTTCCAAATTCCTCTCTATATCATTAAATTTTTTCTTTAAGTCTTGTAAATTATTTTCCATATCCATATAGCACAGATCTAGCTAAGTAATATATACTGAAATAAAAAATTTCTTATATCAAGCAATAACACTATAATATACCTACTACCTTCTAGTTGAATATAATGGCAAAACAGATAACATCAAACTGCAATTTCATATTTGGAGCTTCGAACATAAAATCATTACCAAATGAGTCGGCTCCAGAGATTGCGTTTGCTGGTAGATCAAATGTAGGAAAATCCAGTCTGATCAACTTACTGATAAACAGCAAAAAAGCTGCCAGAGTTTCCTCTAAACCTGGATGCACTAGACAAATAAATTTTTACTCTATGTACGATGATAAGTTCAGACTTGTTGATCTACCAGGGTATGGCTACTCTCATGCAGGCAAGGAGGAAATTATACAATATTTAAACTTAATTGAGTATTATCTAATTCAAAGAGAAAATCTAAGAAGAGTGTTTGTGTTGATAGATAGCAAGGTAGGATTAAAAGAAATAGACAAAGACTTCATTTATTGGTTAATATATAATAACATTAACTTTAACATTGTGCTAACAAAAATAGATAAAGTAAGTCAAAAAAGCTTAGGTGCTGTTATAGAAGATATTCAAAAATGGATTAATAATGAGAATGTGTCAATTCATCAAATGAGCATCCGTGTTAAGCATAAAATAACCAAGGTAAGAGATGAGTTTTTCAAGTTTACAAGATAAAAAAATGAAGAGTAGTGAATTTTTAAAGGGTGAGGTATCATTTGAACAAAAAGCAGAAATATTACTTGAAGTGCTATCTAACATACCTAGCTTTGTAGGCGAGACTTTTGTCATTAAATGCGGTGGTACAATAATCTTAGATGAAACACTATTTAATACTTTTGTGCATAATGTTGTCTTGTTGAAGCAGCTTGGTATAAATCCGGTAATAATTCATGACGGAGAATATGAAATTAACTCAGTGTTAAAAATGCTGGATATGAACAGTAAGTTTGTGAATGGTATCAGACTTACAGACAAAGACACTATGAAAATCATTGAAATGGCACTGTGTGGTTCAGTTAATAAAAAAATTGTTCAGTATATAAATTCTGCTGGTGGTTCAGCTATTGGATTATGTGGAAAAGATGGTAACTTAATTAAAGCCGAAAAAATAACCGCTACGCTTAGAGAAGATAGATCAAATAATATCGAAAAGATATTAGACATGGGGTTCATCGGTAGACCCACTGAAATCAATCCTGATATATTATTTTTTATTGAAGAATCAGATTTTATACCAGTTATTGCACCAATTGGTCATGGAAAAGATGGGGAAACATATCATATCGATGCCGATAGCACTGCAAGCGCAATTGCAATTGCAGTTTCTGCATCTAAAATGATAATCTTGAGTGACACAGATGAAGAAATAGATAAAATTGGTAGCAGGAAGATATCTGTTAAAAATTTAAATGCATCGATTGATTGTGGGAAAATTAAAGGGGAAAAATTTATTGAAAGGCTTATGGCATACGTTAAAATGACGGAGGAATGTGCTGGAGTTGTTCACATAGTTGATGGTAGAATACCTAACATTATGCTTGATTTATTTACTGAAAATAATTCAAGCATATCGATTGTGAGTGATTTATAGCTATACTGCTTACAACTGTACGAATAGCAAGAGGGTGTCATCCAAGTAGCTGACACTGGTTTACTTTATGATGATGTCATGAAAGTAGTTGACACTGAGATCCAGAAGACTTAATTTCAACCAAATAATAAAGGCTAGATCCCAGTGTCAGCTACTTGGATGACAAAAAAAGGAGCACTGGAATGACAAGAGGAGGGTACTTGGATGACAGGAGGCAATGCAACCTTATTAAAGACTTAATTTCAACCCAGCCAAGAGCACGTAACCGGAGTTGTTATTTTCTATTTTAGGCTCTTTTGTACTAAATTTTACAATATCGAAATAGTATGAAGTGCCCATAAAAAATGAATATTCAAGACTTAAAGCATATGATGTTAACTCGTTTGTACCTCTGCCTGCAATATTCCTGCCACTACTAAAATATGTTAAGCTCGATTTGTAAGAATCAGAATGGTAAGCGATACCTGCATTCATATAATACGTATTATTTATTTCAGGATTACGCCTCTCACCAGATTCACCACCATTACCATACGAAAAAATGCAATCAAGATCGAACAATTTTAGCTTCAAACCAAAATTCCAGTGCAGTAATTGATTGCGACATTCATAATTTTTAGAAGTTCCACCTGAGCAATTAGTTAAATTTTCTCTTGCAAATTCACCAGTTAAGGCAGTAGTAAAACCTATATCATCTGACAAGCTGTTTTTATAGGAAAGGCCAGCAGCAATTAAATTGCTGTACTGTAAGTTATTTTTTCCTGGAACATAACTGAATCCGAGTTGAAAGTTATAGATTTCAGGGGAGATGTAGTTAATTGATGATTGTTTTAACCCTAGTTCGAGTTCATTATAATCGCTATAAATATTGGGCTTGACCCAGAACACCTTGTCTTGATCATATCCAGGGTCACCATCTTTTTTATGATCACCGCGCAAATTTGCATAGTTTGTCCAATGACCATTTACTCCTCCAGCAGCTGCATAAATTTTTGAAGTGTTAATTAACATGCTCTGACTAACTAAACTTCTTTTACCATATTCAATTGATCCAAGTCCCTGATTTTTAATGATGAAATACCCTTCCTCCATGTCTAACTTTTCTCTGTCTAACGCTTTTAGGTTTTCAATACCAGAAACTCCTACCTTAACATTAAACCCCATTTGAGTACTTGGATAAACTTGCTGTAGATAAAGAAAGCGCAAGTATGAATAACTTGAAGTTTTATCCTTAGCCTTAGCATTGAAAGAATCTCTGTTGAAGGCGTAGCCGAATCTCAAATCTATTTTTCCGTCTAGTTCTACATAAAGTATTTCCTTATCCAGAATTGTTCTAGAGCTAGCACTATTCTGTGAAAATAATAACGAAAGAAGTGCTACCAGGTAGTATCTTAACTTCATAAATAAACTTAAATTTTTGTAAAAATTTAAGTTTAAACTCAATATAGATAAAAAACAACTTTTCAGATGGCGCCACTGGTAGATTTTGCTGCCCGTTTTTGAGCTATATCTCCATAAATTATTGATACACTTGGTAATTTTCGCTTTAATAACTGCTTATTAATGGCAGAATGTATACGATTAATTATTTTAGATGTACTTTTTACATCGCAGTTAATCAAAACAAAAAGTACTTTATTCTCATCAATATACCCTAGAAAATCATCACTACGGCAATTTTTATAAAAATGTTCTATGATAACTTTCAGTGCATTATTTGTCTCACTACAGCTACTATTTAAGCCAATCACTCCTATAGCTGCATTAATTTGATGTTGAAAGGCAAAATTTAATATAACGTATAACTCTAGAATAGTGGACTCATTGCCCGGTATATCGAATAAGTCATGGTTTTTATATTTTTTACCCATTAGATATTTATCTCTAAAGATTCCTAGTTTATGGGACAAACTGATATCACGTATTAATAGCTCATAATTTATTTTATTACTGGCAAATTGTGCAGTGCGGAAAACTTTTACTTTTGTCCTGATATCTTCTCCTTTAGCATCAGTTAAGGAAAAATCTATCACTTTAGGTAATATATCAAGTAAATCGTGCCCATTTTCGGTATACTCTAAATAATTCTTCATGTCGTCAGCTGCTCTTGCACTTAAAATATTGATTAACGGCTTATTAAGTAAATTCCCTTCCTCGTATTTTAACAAATTCCTTGCGGCTTGATTGAGCCCTAAAATTAACACGTTTTTTTTCTTATTATCCTGACAAACAGATACCACAGCATCATCTTTTCTTCTTGCAGTTATGAAATCATCCATACTTTCATTCTATACAGCGTATTTATAAGTATAATAAGATTATATTAAGATTTACTTACTTATTAATATGCTTAATTGGGTATAGGCAAAATGTCATATGGGATGGCTTTGTTGTAGAAGAATCAAGATTACTGTTTATAGACTTCAAGTTACTGCAAAAAATATTTTAAAACATAGTGATATCTTGACTTTACCTAGTTAATATTCCAAATTATAAAAAAACAGATAGTTCTATGACGACAAGTCTATTACAAGGCAAAAAGGGATTAATAACCGGAATAATAAATAAGAGATCAATAGCATACGGTATAGCAAAAACTCTCTCAGAGCACGGAGCAGAACTTGCAATCACCTACCAGAATGAAATAATAAAAGAAAAACTATCACCAATAGCAGATGAACTAAATGTGGAGCTAATATTACACTGCGACGTTTCAAATGAAAAAATCATAGATAACGCTTTCGAAATAATAGAGAAAAAATGGGGTACTCTTGACTTTTTGGTGCATGCAATAGCATTCTCCGATAAAAATGAGTTAGATGGTAAATATGTCAATACTTCACTGGATAACTTCCTCAATGCAATGCATATATCGTGCTATTCTTTTACTGCTTTAGCGCAAAGGGCTGAAAAAATGATGTCAAATGGTGGTAGTTTACTTACTTTATCTTATTATGGTGCTGAAAAAGTTATGCCAAATTATAACGTTATGGGTTTATGTAAAGCGGCACTTGAAGCAAGTGTAAAATATATAGCATGTGATCTCGGGCCACAAAATATCAGAGTAAATGCAATTTCCGCTGGTCCAATCAGAACTTTAGCATCTTCTGGAATAAGCGATTTTCACTCCATATCAGAATGGAATAGAAATAATTCTCCGCTCAGACGCAATGTTACAATAGAGGATGTTGGCAAGGCAGCGTTATACTTATTAAGCGACTTAAGTAGTGGCACTACTGGAGAAATTTTGCACGTTGATTCAGGATATAACGTTGTGGGAATGAAGGTAGTTGACTAGCAAAGCACTAGTTCCTTCGGGTTCATACACAACTCTATCAGGAGTTTTGTGACTGTGATTGCAGAAAACATCGAACATAAAATTCCTATTGATAGAGTGACAGAAAAGCCTCTTATTGCTCCACTGCCAATAATGAACATTATTCCTGCAGCAATTAATGTAGTGATATTTGAATCCAGTATTGTCTTTATAGCGTTTTTAAACCCTTCTTCAATAGCACGTTCCACTCTCTTGCCAGATTTTATTTCCTCACGAATTCGCTCAAATATTAAAACATTTGCATCCACCGCCATACCGACAGTGAGTGCAATACCGGCAATTCCAGGTAAAGTTAGAGTTGCTTCAAGCAGAGTAAGAATTGATAATATAAGAATTACATTAGAAAAAAGCGCAACAGAGGCCAATACACCTAATTTGCCGTAAGTGATGATTATAAATAAAGCCACGGCTATAATAGAGATTGTTGCTGCCATTTCCCCTGCCTTTATTGATTCTTCTCCAAGACTTGGGCCAATGTTTTTTTCTTCAATTATTTTAAGTGGTGCTGGCAGTGCTCCAGATTTTAAAAGTATTGCAAGTTCGCTTGCTTGTTTTTCAGTGAAATTACCGCTAATTTCTCCCTCTCCATTTAAAATTGGCTCACGTATTGTAGGTACTGTTAAGACTGTGTTATCCAGAACAATTGCAAAAGGTTTTCCCACATTTTCTTTAGTGATTTTTGCGAATCTTTTACTCGCTATGCTGTCAAATTTAAAATGCACTGTTGGTTTACCTAAGTGACCAAATCTAACTGATGCGTTAACCAGCGAATCACCACCTATTTCAGTTTTGCAGAATATTGGATAAGAATTACCTAAAGAATCCTTGAGCATGACAGTGGTTTCATGGTCTATATCCTGCACCTTGGCTATGTTAGTGTTTGCCAAATGAAAAGCTAGCTTAGCAGTTTTGCCAAGCAGAGATTTTATCTGCTTGGTATCTTCTACTCCAGGCACCTGCACTAATATTTTATTCTGCCCTTGTTTTTGAACGCTGACTTCCTTTGTGCCAAGTTTGTCCAAACGGCGCTGGACATTGTTTATTGATTCTGCAACTACTTCACTGATCAAAGAATTTTTATAATGGGATTTATACGAAATGAGAATCGAAGAATCTTTTCTATTTAGCTCTAAATTTGGATTTATTGCATTGATCAACACAGATGCTTTTTTATAATCATCAATATTATTTAAAGTTACAACGCTATCTTGTACGGTAGATTCAATATTTTTTGTTAGCAATGTCTCTTTTATCTCACCTGCTAACATGCCTAGCTTTTCCTTAAAATAGAAGTCTAAGTCTATATTTAAAAGCAAAGATGCCCCTCCTTTCAGGTCAAGGCCTAAGTTTATTCTTTTTTCCGAAATAAAAAGCTTATTATCAAAGAAATTTGGCAGTGTTATGTATAAAGCAAGTAAACAGATGCATAACACTGAAAAAGATTTGATTATAAGTCTGTTGTACATAAGTTGTAGGTTTAAAATTGTAATAATTGATTGTAGACTAAATAATTACTTACTACAAGGCAGAGGTAATAATAGGATATATTAATTTATCCTCGCTAAACTGCACGCTCCACACTTGAATCAACAGCAACCTCATCAATATTATTGTTTACTTTTTCTGTTGGAGAAAAGCATTGAGCTATATAATCGACTATATTATTAGCAGTCCATAGTGCTCCAAACACTGCTATAACTGTAATTGCTCCTATTGCTGCACCTTGTAACATAGATGAACCTAAGAAGGCAGCTGGACGACCCCTGATTAACATTGTAGAAGGAAAAACAGCATTTGCAGCTGTTGCAATACCAGCTCCTAATATAAAATTTACTCCTGCTCCTATACCAACTCCAAACACAATTGGAACAACAAGATTTATAATTAATTTGGTAAAATTTTTGTATTCCCATAATAATTCTAAATTTTTGCATCCTGATAATGGTTCGTTTGGCTTTCTTATTACAACGGAATCAACAAAGAGTATTACTGAGCATAAAGCAAACACACAACCCAAAATTCCACCAGTCAATAAGGCCACTGCTAACGCTGAAGATGTACAACATGCAACCATCACTGCCATCCCCGATCCCATCAATGCTCCGATTGCTATGGCACACATAAACTTCATCCAAGGAGACGCTTCATCACTATGATATGGTCTATTGTCCGATTTTAACATAAACACTCCCTGGCTATTAACTAAACATGCGCATTATATTATGCTGATTATCGAATAGTCAATAACTAAATTGGAAATAACACAAAAATAGACATAGAATACAAACATATAACATGAAGTAAAATACATGCTAGTCAAAATAGGCACCAGAGGAAGCAGCCTTGCAATTGCCCAGGCTTTGGAAGCAAAACAAAAATTGCTGGACTCTTTTCCTAACTTATCTATTGAAATTGTTAAGATAAAAACTTCCGGAGACAAATATGCAAATGCAAACCTTGCTGAAATAGGAGGTAAAGGATTATTCATTAAAGAAACTGAGACTGAATTGCTCGAAAATAACATAGATATGGCAGTTCATTCACTAAAGGATGTGCCTGCATTTTTCTCAAAAGATCTGGCAATTCCTTGTGTTTTAGAAAGGCTAAGTCCATGCGATGCGTTTATTTCTCATAAACATAATAGCCTTGAGTCTTTGCCACAGCAGGCTACTATTGCCACTTCTTCAATAAGAAGAAAAGTTCAGTTGTTAAATGTTAGACCAGATTTAAATATAGTACCGCTACGTGGAAATGTAACAACTAGATTGCAAAACCAAAGTTTTGATGGAATAATTCTAGCTGAAGCAGGACTCATAAGATTAGAAAAGCATCACTTAATTACAGAGGTATTGCCACCAAAAGTTATGTTAAGTGCAGTGGGACAGGGAGCGATTTGTGTTCAATGTAGAAGGAATGATGTAAAAATTATCGATCTTTTAGAGAAAATTAATAATAATATGTCTTTTATAAGAGTGAAATCAGAGCGCAGTTTTATGAAGACAGTGAATGGTTCGTGTTTCACACCACTTGCAGCTTTGGCTGAATATGTGAGCGAAAATATGCTACATCTTCGTTGTATGTTAGCAAATGAAAAAGATATATACTTTACTGAGCGCACTTCATTTATAGAAGATGCAGAAGAAATGGGTATGGATGCAGGGTTAGAGTTGAAATCAAAATGCTTATAAGCTTACCTAAAGTACGTGGAGTCTATCGTTATGACATCTTAATGTCTAAAGCAACGTGGTTAAATGTCGGTGGACGAGCTGATATATTATTTAAACCACGTGATATTGAAGATTTAACATGCTTGATTAAAAACACTGAGTTGCCAATTAACGTTATCGGTGCAACATCCAACATAATAGTGCGAGATAGTGGCATTCGAGGAATAACAGTAAAATTGGGTAAGGAATTTTCATATATAAAAAGTAAAGGTAACAACTCTATTGTTGCAGGTGGTGCTGCGTTACTTAGTAACCTTGCTTACTTTGCAGGAGAGCAACAAATTAGTGGACTTGAGTTTCTAGTTGGAATTCCAGGAACAGTTGGTGGCGGAATAGAAATGAATGCAGGTGCATATGGTAGTGATATCGCAAGTGTTGTACAATCCATAAAAGCAGTGAATCTAGAGGATGGAAACCTATATGAGTTCTCCAGCAAAGAAATGGGGTATTTTTACCGTGGACATAGCCTAAAAGGAAATTGGATTTTTGTTGAAGCTGAGTTTAAAGGAGTAAACTCAGAGTATGAGCTTATATTGCAAAGGTTAAAGGAAATTGTTGAGAGAAAAAATAAAAGCCAGCCAACGAGAGGAAAAACTGCTGGGTGCATATTCAAAAATCCAAAAAACTACCGAGCATGGGAGTTAATTGATAAATCCGGCTGCCTAGGGCTGAATATTGGTGGAGCTAGAATCTCTCAGAAACATTGTAACTTCTTGCTCAATCACGATAATGCAACTGCATCTGACTTGGAAAACCTTGGCAACAGAGTAAAAGATGCAGTGAAGGATAAATTTAATATTGAACTTGAGTGGGAGATAAGGGTTTTGGGTAGCTATTAGACAGTTTTTATAGTTGCTATTTACATTTTGACTGCGAGACTTTCTAATGATTCAACGCTACTTATTTCAGTTTGTGAGGTTTTATTACTACCACTTGATAGACTAACGCCATCGGAGTTATTTGTAGTACAAGGACCACTATTGCTATTTTCTTCCTTCGAAGAAGAACATTCCTTATCACTTGATAGACTAACGCCATCGGAGTTATTTGTAGTACAAGGACCACTATTGCTATTTTCTTCCTTCGAAGAANNNNNNNNNNATCGGAGTTATTTGTAGTACAAGGACCACTATTGCTATTTTCTTCCTTCGAAGAAAAACATTTCTTTATTTTTTTAATTACAGGCATTATTACAAAATTCGTTACACAGAAGCTCGCAGCTGGTATTATAGCTCCCATTATTCCTAGAGCTAAAGTTGCTGACACAACTGCATTAGGCAAATTAGCATTCGCAGCCATACTAGCACCAACTCTGATTGCAGCACTAGTGGTCCAGAAGAACAAAAAAAACACAATTACTCCACAGTAGCCATTACCAAATATAGATAACATTTCTTCGTGCACTTTTTTTGGTCTACCGGCGAGTACAAGATTACTTGCAGCAAAAGTTATTGGCCCTACTAAAGAGCCACAGAAAAGAGCTTCTACTACTTGAAGTGGTAAAGTTATAGAACCTAATCTAGAACCTATAGAAGCCCCCGATATACTACCTATTATTGCTAAGAGCACATGAAACAATACAAGTTCTTTATTTTTTTCACGTTTTTCACGTTCTTCACGTTCTTCACGTTCTTCACGTTCTTCATAAGCTTTTTCTTGCATATCATCTCCATATTCAGTTGTAAGTTAAGTATTAACATTTTGCCTAATTTGCAAGACTTTTTTACATCAATCTAATTCCAAAACAATAAAATTGTTGTACAATATTACTTTGAAGTTTTATTTTTAATGCATAAGTTTGCAATACTCTTTTCTATACTGCTTGCAATCGTTGCTTACTATTCAAACAGTGAGATTATATTTGAAATAGCAAAGCTATTTAGTGACATATTTATCAGCTTGCTCAAATTAATAAGTTTACCTCTGGTTTTTCTATCAATAGTTTCCACAATTTCAGGGCTCAAGGACTCAATTGAAATTAAAATCTTACTTAGGAAAACACTATTTTATACCCTACTTACAACTATTGTAGCTGCGTTTGTTGCATTATCGTTTTACTTGCTAATAGATCCAGCAAGAAAAAATTTCATAAGTAATACAATAGGGAGTGTTAACAGCAATAACCACAGTTATTTTTCATATTTAAAATCACTCATTCCTTCGAATTTTGTGCAAGTTTTTCTTGAAAATAACGTTATTGGTAGTATATTAATCGCTTTTTTGATGGGCGGAGCTATTATTTCACTTTCAAAAGAGAAGCAGGATATATTACATCAAATATTCTCTGCACTTTTTGATACGCTACTTAAAATTGCTCAAGGGTTATTAAAATTTATTCCGCTTGCTGTTTGGTCTTTTATTACATGTTTTTTGCATGAATTAAAAGGTGGTAGCGAGTTCTACAGTCTTTTATGGTATTTTGTTTGCATAATGTCTGCAAATTTTGTGCAGGCGTTTCTGATTTTACCGCTACTTATGTGGTATAAAGGCATATCACCAATTCAAACGCTAAGGGGGGTTATGCCAGCGTTGACGCTCGCATTTTTCTCTAAGTCATCCAGTGCAACGCTGCCCACAACCATAGATTGTGTGCAAAATAAGCTAAAGGTGCCAAAGAAATTGTCGTCTTTTATTTTACCAATATGCACAACAATTAATATGAATGCATGTGCTGCATTTATACTAATCACTGTAATGTTTGTTGCAGAAATGAACGGATACGCATTTTCCTTGAGCGAAATGTTGATATGGATTTTTTTAGCTACAGGGGCTGCAATTGGCAATGCTGGAGTGCCGATGGGGTGCTATTTTATGGCAACTAGTTATCTCGTATCGATGAATGTTCCTCTGCACATTATGGGACTGATTTTGCCTATTTACACGATCATCGATATGTTTGAAACTGCAATAAATGTGTGGTCTGATATTTGTATCACTCAGATAATTAATAAAGAATGTAATAGTGAAACTTAAAAAATGATATTAGACGAAAATAACCTAATAATAAAAGAATTTAAAGAAGCAGAAGCAATTTTGCATGGGCATTTTGTTTTATCTTCTGGATTGCATAGCAATACATATATACAATGCGCTAAAATTTTTGAAAATCCAAGCAGAGCCATAAAAGTTTGCGCATTACTGGCAGATAAAATAAAAAAAGAATTAAATAGCTCCATAGATTTAATATTATCTCCTGCAATTGGTGGAATAATTGTGGGTTATGAGATTGGCAGGCAGCTTGGAATGAAGACAATGTTTTGCGAGCGCGTTAACGGCAAGTTTGAATTACGCCGTGGATTTAAGATCAAAAATGGTGAGAAAATATTACTTATCGAGGATGTAATAACCACAGGTAAATCTTCGCTTGAAGCAGTGGAATGTGCAGAAGGGGAAGGAGGTAAAGTTGTTGCTGAAGCTTCTCTAATAAAGAGGAATAGTGAAACGAAACTGCCTTTTCCTGTCATATCTTTGATTGAACTGAACATCAAAAATTACAGCGAGGAAGAACTTCCAAGTGAATTAAAACAACTACCCATAACAAAACCTGGGAGTAGAGAATATTTAACAAAGTAATCCTATAATATCTTGGAAACACAGCGCAGCTTTAGTTATTTACTCCAAGTGTATTTTATGTATACTTATTACTAAATTAATTTTGAAATGATAGAAAATGAGCGAATTTAAATCGATCCGAAATATAGCAATAATCGCACACGTTGACCACGGTAAAACTACTTTACTTGATAACATGTTAAAACAAAGTGGCACGTTCCGCGAGAATCAAGAAGTTCAAGAACGAGTGATGGATAGTGGTGACCAAGAGCGTGAACGCGGAATTACAATACTTGCAAAATGCACATCAATAATGTGGGGTGATGAAAAAATCAATATTATTGATACGCCAGGGCACGCAGACTTTGGTGGAGAAGTAGAAAGGGTATTGTGCATGGCAGATGGCGTGTTGCTGCTGGTTGATGCTGCAGAAGGTCCAATGCCACAAACAAAATTTGTGCTCTCAAAAGCACTAAAAGCAAATTTGAAGCCAATTGTGATAATCAATAAGGTCGACCGACCAGACAGCAGAATTGATGAAGTATTAAATGAAATATATGAGTTATTTTTTAACCTTGATGCAACTAACGAGCAGCTAGATTTTCCAGTGTTGTATGCTTCAGGTAGAAATGGTTGGTGTGCTAAGGAGCTTTCTGATGAAAGAAAAGATTTAAGCCCATTATTTTCAACGGTTATAGATTATATAAAACCTTCTGTTTATGATCAAAATGCACCTTTTGCTATGTTGGTCACTCTACTTGAGTCTGATAAGTTTCTTGGCAGAATATTGACAGGAAAGGTTTATCAGGGCGTTGCAAAAGTCAATTCAGATCTTAAGGTACTTGACCTCGATGGCAAAGTAATTGAACGAGGAAGATTAACTAAGTTGCTCTCATTTTCTGGCTTGAAACGTATTCCAGTAGAACAAGCTGTGGCGGGAGACATCATTGCAATTGCAGGACTTGAGGAAGCTTCGGTTTCAGATACTATAGCAGCACCAGAAGTTACAACTGCAGTAAGCTCAACTCCAGTTGATCCGCCGACAATGGCGATTACTCTGAGCGTTAATGATTCACCTTTTGCTGGGCAAGAAGGTACAAAGCTTACTTCAACTGCTATAAAGGATCGTTTATATGCGGAAGCAGAAACAAATGTTGCAATTACTGTGACTTTGGCACCAAGCGGTGAAGCGTTTGAAGTAGGTGGACGCGGTGAGTTGCAGCTTGGAGTGTTAATTGAAAATATGAGGAGAGAAGGTTTTGAGCTTTCGGTATCACGCCCTCGCGTGTTATTTAAAGAAGAAGGCGGTAAAAAACTTGAACCTATAGAGGAAGTAGTAATTGATGTAGATGATGAATATAGTGGAATCATCATGGAAAAACTCAGCTTCCGAAAAGGTGAAGTGACTGACATGAGACCTTCTGGTAATGGCAGGACAAGATTAACGTTTTTAGTGCCATCAAGAGGATTAATTGGTTATCAAGGAGAGTTTTTAACTGATTCTCGGGGCACAGGCATAATTAACCGTTTATTTCATAGTTATGCTCCACATAAAGGTCCAATTTCTGGAAGGCGCAATGGAGTTTTAATTTCCACTGATAAGGGTGAAGCAGTAGCATACGCAATTTTTAATTTGCAAGATAGGGGAATTATGTTTATCAAACCACAGGATAAGGTATATTGTGGCATGGTTGTCGGCCAGCATAGCCGTGACAATGATTTGGAGATAAATGTGCTAAAAGGTAAACAATTAACCAATGTAAGAGCTTCAGGTAGTGATGAAGCCATAAAACTCACTCCTCCAAAGATAATGACACTGGAGGATATGATAGCGTATATAGACGATGATGAATTGGTAGAAGTAACCCCAAAATCTATACGTTTACGCAAGAAATTCCTCGATCCAAATGAACGCAAACGTGCAGGAAGGGCAAAAAATAAGGAGTAATCAGAATGTAATAGTTTAGACTTGATCTGACAGGCAAATAAAGTAAGATAAAAATATGAACAAATTTTAAAGGAGTGTCAGGCAACACAAGAAAAAATACTAAAACCAAAGTTGGGATTGCTAAAGCAATTAGGACAGGCGTGTAAGGTAATGAAGGGATACATTTTACCGCTTCAAAGAACTGTATGAAACAGGAGGAGAAGAGCGAGATAAGCAAAAGCAAGCCATTATATGCAAATAGAGTATCGGAGGATATAGAAAAAGCAGTAATTGAAATAGCAATAGAATTTCCAGCATATGGACAAGAAAGAGCAGCAAACGAACTGAAAAAGAGAGATCTCTGCAAGTGGAATAAGATCAGTGTGGCAAAGAAACAATCTTGAAAATTTCAAAAAGAGGTTAAAGGCATTAGAAGCAAAAGTAGCTCAGCATTTTAACAGAAGAGCAGATAACAGCTCTAGAGAAGGCTAAGGAAGAAAAAGAGGCCCATGGAGAAATTGAAACAGAGCATCCTAATGATAGGGTAATACCGTTTTTTGATGAACAGAAAGTATCATTACTACGCGTTTTGTGGGACAGAGTATTGTGGCAGACCTGAAAATCCAGCTGTATTTGGGGGTAGAAAATATTGATCATTCTCGAACCAAAGCTCGTTCTCCACAGACTAATGGCATATGTGAAAGGTTCCACAGAACTATGCAAGATGAATGCTACAATATTATCTTTAGAAAGAAAATTTACACCTCTTTGGCAGAATTTCAGTTAGATGTAGACCATTGGGTGCATTCTTACAATAGATCTAGACCTCATTCGGGTAAGTATTGCTATGGCTATGCAAACCTTTTTTGATAGTATGCATATTGCTTATCAGAAAAATATTGATAGCATTAAACAGGATGCTGATTTTGGTTTTGACTTTGTCAATTCTTCTGTCAGTTAATTCACGCCTGTCAGATCAAGTCTAAACTATTACAGTTTTCGGTAAACCTAATTTGGGTTAGCTATAGAATTAAATATTAAAAAACCTTGATTTATAATTAAATAAAGGTGATATAATCTATGTGTTACTTGACTTCAGTCAAGTTTTAATATTTAAAGGTCAATATTTTAAATGGAGGTGAAAATGAGTTTAGGACCATGGCAATTGTTTCTAGTCTTAATAATAATTTTAGTTCTGTTTGGTGCAGGCAGATTACCGCAAGTTATGGGTGATTTAGGAAAAGGCATCAAAAACCTTAAACAGGAGCTTAAGGACTCAGAAAAATTATCGTCTAATGAACCAGATCGTTAGCGTCCTCATACTTCGTGACACGCACTAAGGTGCGTGTCACTCACTTAAAGCATCAATTATTTTTCAATCTTTCCGCTTAAGCTGTTGCGTCTGCTTCACCTTCCTCTGATTTTTCTAATATTGTTAAAATGTTTTGTAGAAATTTTCGCGGTCACTTTATATAGCATACAGACAAGTCTTGTAGTGAAAATTTAAAAATACAATCATCATTATTAATAAATTTTTATACATACTATACTGATAATGTAAGAGTAAATTTATTCAAATAGTGAGGTACGAAAATGAGTAAAAATAACAATCAACAATACAAAAACTATTCTGAAGATTATAATGGTAAAATAGGTATTGACACTGATGGACGAAAGTTTCAATTCATCAAAAATAACTCAAATCCTGTATACAATTATACAGTTTATGATATGGATGGAAATCCTATATATAACATTAAAGAACAATGTATACCAACATTCTTTAATAAGATATATAAACCTGCAGAGTCAAAGATCTTTGATAAAGCACCAGAAACTATAGAGGAAGTATTACCAAAAGTATTTTCATTCGAAGATGAAGGTATAAAATATAACATAAGGTATGACGACATGTCATCAAAGGAAAAACTCCAAATTCAAAAGGACATTCAGGCTGCTTATGAAAATTTTAAAAAATTGTTTGATGTAAACAAACCTGAAACAACTTTAAATTTAGAAGTTAATGTTTTTAACAACAAGAATGATTACCAGAAATATAATGAATTAGCTGGTATCGACAAGGATGATACTTATGGTGCAACTTATGGTAAAACGATAATAGTATACAAATTTGCCGGTATGGACTTTGTTCTAGGTCATGAGCTGGGCCATGTGTTCCAAAATGAGCTATTAACAAGTATGATGAATTCATTAGACTCCGAATTAGTTGGAAATTTGATTGGGAGCCAAGTAGAAGAAGAAAATAAAAAAGAGATAGATAGTGGACGGACAGAAGAATATAAAGCTGAAGAATATGAAAATCCAGCTCATAACGAGGTTAGAAAAAGCGATGAAGATGATAAAAAAACAAATATAGTGGAGAAAGAGGAAACAGAAGAAGATAAACTATATAGTAACAAAGAACTCTATAGAGAAAAAAGAGAAGTGCAAGAAGAAACCGCTAAGCTAGATGACAGCACAGAAGAAAGTCAATCTACACAAACAAGTGAATTTGGCATATTTTCATCTATTACATCTATTTTTAGAAGTTTTATATCATGGATATGGGGCACAGAAGAAGAAAGTGAATCTGTCGAATTACCACAGAGTTCATTGTATTCTGATCCATTAAGTGACGAAAGTCATTATTCACAGTCAGATACTAATGATATACTATAACTTTTTTTTATAGGTAGTTTAACCCTTGCGTGTAACCCAAAAAACACGCAAGGGAAAACTGTATTGCATTGGTGCTGTAATAAACAACTTCATTTGCACCAACTGCAAGTATAATGATAAAATTACGATTGTACTTTAACTCTAACAATTAACAATAATAAATGTATATTGAAATACAGCAATAATTACGTTAGTTTAAAGAATAGTTTGATTAAAGGATAATTGTGCAAGAAAAAGATAAAAAATTAGCTTCTGATATTCTAAAAGAGGTTGCAGATACCAATAACAATGATAGCGATAAAGTAACTTTGTTTGACATTAAAACAGCTTTGCATGAGCGCGGTTTTGGTATTTTAATAATCATCTTCTCCTTGCCGCTATCGGTGCCTATACCAGTTCCACCTGGTTATACAACTATTCTTTCTATACCTTTAATCTTATTCTCACTGCAGCTTTTATTTGGATTTGATTCTCCTTGGATGCCGCATTGGTTGGAAAGAAAGTCTTTTCAGCGTTCAACACTAGCTCTTGTGGTGGAAAAAACTTCTCCAGCATTAAAAAAAATAGAAAAGTTCATGAAACCAAGAATGTCTTTTATTTTCTATGGGCCCGGTGAAAAGATTTTAGCTTTTGTAATGTTGCTTTGTGCGTTATCAATAGCTCTTCCACTACCTCTTACTAACTTCATTCCTGCAATTGGTACAACTCTTATTTCGCTTGGTATCATGAGTAAAGATGGATTTCTATCCATATTGGGAGTTTTAATATCATTGTGTGGGCTATTGCTTACTCTTGTTGTAGTAGTCAAAGGACCACAACTTATCATTGGGGCATTTTCTTTTCTTAAAAACTTTATATATGGTTAAAAAAGAACTGAAGTACTGTGTAAAATGAGTATTGAAATATGGCAATAATTATGCTAGTTAGAAGGAATAATTTTATTTAAGGGGTAATTGTGCACAAGAGTGAGAAACTAACCGAAAATAAAAAACCAGCCTCTGATATTCTAAAAGAGATTGCAGATACGAGTAATGATAAAGTGACATTGTTTGACATTAAAACAGCTTTGCATGAGCGTGGTTTTAGTATTTTGATAATCATTTTTTCTTTACCGCTATCAATACCCATACCTGTTCCACCTGGCTACACAACCATCCTCTCTATACCTTTAATCTTATTCTCACTACAGCTTCTATTTGGGTTTGACTCTCCTTGGATGCCCAATTGGCTAGAAAGAAAATCTTTTCAGCGTTCAACACTAGCTCTTGTAGTAGAGAAAACTTATCCTGTATTAAAAAAAATAGAAAAACTCATGAAGCCAAGAATATCCTTCATTTTTTATGGGCCTGGTGAGAAGATTTTGGCTCTTATAATGTTGCTTTGTTCAGTACTAATAGCTCTCCCGTTACCTTTTACTCACTTTCTTCCTGCAATTAGCACAACTCTTATTGCACTTGGCATCATGAGTAAAGATGGGTTTCTATCCATATTGGGAGTTTTAATATCATTGTGTGGATTGTTACTTACTCTTGTTGTAATAGTCAAGGGACCACAACTTATAACCGAAGTATTTTTTTTTCTTAAAACATGGTTAGGCTTTACAACACCTTAACAAAAAAAAAGGAACTTTTCACACCAATCGATAAAGATCATGTGAAAATGTATGTTTGCGGACCAACAGTATATGACACGGCACATATAGGCAATGCACGGTCTGTTGTTGTGTATGATGTGTTATTTCAGCTACTTAAGTTTTGTTATGGCAAAGTTACCTACGTGCGTAACATAACCGACATTGATGATAAGATAATTAATGCAGCAAGTGAGAAAAATAGCAATATAGAAAGTATAACCACACATTACATTAAGGCTTTTCATGATGATATGGAAAGCATAAATTGTAAAGAGCCAACACACGAGCCAAAAGCAACGGAAAACGTAGATTATATTATAGAATTAATTGAACATTTACTGCAATCAGGCCACGCTTACGAATCTAACAAACACGTGTATTTTAATATAGAATCTTACCATGAATATGGTGCTTTATCAGGAAAAAAAACTGATGAATTGGTTCCAGGTAGCAGAGTTGAAGTTAATGAAAGTAAAAAGCACCCGGGAGATTTTGTGCTGTGGAAGCCTGCAAGTGATATTGACTACAAACTTTCAAGTTATTGGGATAGCCCATGGGGAGGGGGCAGGCCTGGATGGCATATAGAATGCTCAGCAATGTCATATGCTTATCTTGGCAAAGATTTTGATATTCATGGTGGCGGCATAGATTTACAATTTCCTCACCATGAAAATGAAATTGCACAGAGTAAGTCTGCATTTGCTGGATCAATGTTTGCAAAATACTGGATACATAACGGCTTTCTTACAGTAAATGAAGAAAAAATGAGCAAGTCCTTATTTAATATAGTCAAAGTAAGAGATTTGCTAGATAATGGAATAAAGGGTGAAGTAATACGCTATGCACTGCTCAAAACTCACTACAGAAAACCACTTGATTGGACAGAAAACGTTATTTCTGATGCACAGGAAACCTTAAATAAATTTTATCGGTTATTACGTGATTTAGATACAATAAATGAAAGTAACGCAGAGATTTCTAAAGATTTTATAGACGCTTTAAAAAACGACTTAAACATTCCTGAAGCTCTAGCTATATTACATGAGATGGCTACAAAAATTAACAAAATGAGTAATGAAAGTGAAAAGCTTAAATTAATTGAAAGTTTTATTAAGAGTGCCAGATTTATTGGTCTTCTTGAGTCAAGTTATCAAGAGTGGTTTACTGCTGGTGTGAGTCATCAAGAAATAGAAAGATTGATAGATTTAAGAAGAGCAGCAAAACAAAATAAAGATTATAATACTGCAGACAAAATAAGAGATCAGTTGAAACAAATGGGGATTACAATTTCTGACAATGAAGATGGTACAACAACCTGGTAAACTCATATGGAAAATTACTTCCTATTATTCACAGATAGTCTAGTATCGTCGTTAGTTTTACCCATACATCAAGGTTTTGTGTTCAATACTATGCTTTATTTCAGGTCGTATTACACTCCACTACTTATGTTATTTTTTGGAGTACTAGGATCAAGCCTTGGTGGAATAGTTAACTGGTATTTAGGTAGAATAACAATCTCTATACGAAAATCATATCACAAACTAGAGAACGAGCACACAACACCAAAATTCATAAGAAATCTACTGATTTGTGCAGTTGCATTACTTTCATGGGTGCCAGCACTTGGAAGTGTGATTCAAATTTTATCAGGTTATTTCAAGTTAAACCTTTATACCCTTGCCCCTTTAATCATTCTATCTAATTTCTTTTATTTGTTATATCTAATACGTACTTTTGGGGTATAACAGCTATAGTACTACAGCTATTAAAGCCCACTTCTGTCATCCTATGGCCTGGAGCTATAAATTAAATGCAAAATTTCAGTAGACACAGGAACTGCGCCATGTGCTAAAAGCAAATTCGCAAATTCCTGATAGTTATGCTCAATGGCATAGTACAATGCCATCTTACCTTCATTATTTTTAGCGTTAACGTCTGCGTTGTATTCTAAGAGTACTTTTGCTACATCAACTTTTCCCATCATAGCAGCAAGGTGTAGTGGAGTGTCGCCATTTTTATCTTCAACGTTAATATTAGCGCCTGTTTGAATAAGGTATTCTGCAACATTGTAGCTTCCATACAAAGCAGAATAGTGTAATGGAGTTCTATCATGTCTATCTTTAATATCAACACAAGCACCTTTATCAACTAAGTATTTTACTATGTTCAGTTTTTCACTGTATACGGCACAGTGTAATGAAGTACCACTCAGAAGCAGTTCTACAGCATTAGCATTAACGTTAGCGCCTTTGTTCACCAAGTATTTCACAACATTCAGCTTTCCATAATTAGCAGCTATATGTAGCGTAGTAACACCACATTTGTTTTTAGTGTTAACGTCAGCTCCTTTGCTTATAAGATACTTAACTGTATCTAGTTTTCCGCTATAAGCAGCAAGGTGTAACGGAGTATAACCATATTCGTCTTTGGCATTCACAACCTTACTCAGTCTACCTATATGTCTTTCTTCTATATGTGTTAATAGGGTTTCCACTGCCTCATAGTTATCCCCCTTAGCAAGCAAGTGCAAAGGTGTTCTTTCCCTAAAAAGCACTTCTCTATATATACAAGATGAGTTAAAGTAAAAATCGTCAATCAACCTACCGTGCTTACTTGCATATTCCCAAATAGATATAATATGACTAGTTTCTACGCCACCGCTACTTATCAATTCTAGAGCTTTTCTTAAAGTCTCTTCTTCTCTGCTTTTCTCTTGCAATTTTAATCTTGTTACTTCCTGTACTAATCTATGGATGTTTACTATTCCTTCCATTAAATTAATCATTGAATATCGATTAAGTAGCTCAACAGCGTTCCAAAGCTTTTCTTCATCATCTGCTATTGACTTTGAAAAAATTTCTATTATTCGAATATCGTCAGGAGCAAGATAGGCCATTATTTCAAGAATGTTTAATGCTTCAAAGCCATATTTCTTGCATATATATGTCATCGTAATGTTCCAAGTTGTTAAAACCGTTTTAGTGTAACGATCTTTACTTGCATAAACTCCTTTCTTAAGCAATTCTCCTGCATCTCGATGATACTCTTTTAAGTAATCACTTATTTCAAATCTCTGATCACCCCTTAATCTTGATTCCTCATTTTGATCTTGAATATATACAACCGCTTGCCCTAAAGCTAATGGGAAATATTGTAATTCTCTTGTTAGCTCCTCTATTCCTTTATCCTGTAAATTATTCTCTATATTCAAAGCTTTTTTAACAAATTCTAAAGCTTCTACTTCACCAAACTCATCTAATTGTATTACTTCTATATCTCCTTCGCCTTTCACATTCCACTTACGGTCACGAGAAGTGATTAAAACATAAGGTTTTTTATGCCTAGGATGTAAAGATGAAGGTAAAAACTTTTTAATGTCTTTATATCCTTCAGCATTATCAAAAATAAATAGGCTGCTTACATCTCTAAAATACCTATACACATCCTCAACAATACAGATGATTTCCCGCTCTTTCTGGCGTTCTTCCTCTATAGTGAGAGGAATTTGTGAGTTTTTAGGCAATCTTTTATTTATCTCCTCAATCACCAATTCTTTAAATGTCTTTTCTATACCACCTTGCGTTTCAGCATCTATCCAGATAACATTGCCATCATAATCTTTTTCATGTTTGTAAGCATATTTCCTAGCTAACTCACTCTTACCTACCCCTCCAAGACCACTAATAGAGGCAACCTGCGATATCACTGCTTGTTTGCCTGTGCTTTTTTGTAATGCGTCATGCAAGGCTTCTAGCTCACTATTTCTACCAGTAAAAGATGCCACTGGCTCCATCATATTGAACCAAATAGGTTCTTTACGTGCTTGCTGATTATTTAATACTTCTCCTATCTCATCAACCTTTCCTTCTATTCTCTCTACTCCTTGTTTTATCTCACTTACAGTACTGGCCCATAGCTCCACTTTTTGGAAAAATTCTTTTCCTTCTTCTGGTGTGAGAAAACGCCCTCTTTTATCCTTCATCCAATTTGATATCATTGTGGAAAGGGCATTGAGAACGGAGTCACTATCACCAAAGTATTTGAACCTTCTGGCCAAGTCATCATTTATCTCATTTCTGATTAACTTTTCTAGCTCAACATCACTAGGCAAATTCACTACAAACACTAGCTCATTTAAAAAGCCTTTTATTTCTTCATCGCTTACTTCCCTATCTTCAGCACTCATCCTTTGCTTTAAGTATTGAGCAATATTATTACGTAAGTCTCTAAGCTTATATTTTGCACTATCGCCTATATTCAGAAACTCATCCTGTGTTTCTATTTTTTCAACTGTAATTCCCTTGCTTGCTAGACTTTCATAGTCAAAATCAACATTTATAACAATAAAAAAATCCTTTATTTTATCCTTGAATTCTTCATTACCTTGAATTTCTAAAAAGGCAGCAAAATGTTTTACTAAGTTAAGTTCACCACTTTTTGTCAATAAATCGCCTACACAGATCTTCTTGCTGCCATCTTGTTTATGTTTAACTTGTATAAGCATACATACTGTTGTCCCATTTTGCTCATACCGGAAAACAATATCGTCAAAACCTGCAGCCGAACTCATTTCCGTGGCTAAGCGGAAAAAGTACTTTCTATTCACTGCACGTCTAAAAAACAGCATTAGCCACAATTTTTGATAGTCAATACCATGAATAAAGTTTTTCGCCCCTCCAGCAGGATAAGTTTCAAGCATCCTCAACCTCACATAATTTTAAAAATAGTACCGACAAATGGTAAAAAAGTTATATATCATGAGATATAGATATCGTAACAAAGACCTTGGAATATCTACGAGATGTGCTGTTATGTAAATAAAAAAATGTGACTAATTACTTAATCTTTCACTCAAAATTGAATTCACGACATCGGGGCTGGCTTTTCCCTTGGTAAGTTTCATGACTTCGCCGACAAAGAATCCGTATAACTTTGTTTTACCGCTTTTGTATTCTTGAACTTTATCTTGGTTGTTATTGATGATTGTGTCGATAACTTCTGCTATTTGACCTCTACCGGTTATTTGTTTTAGGTCCTGCTCTTCTATAATTAGAGATGCAGGTTTGCCAGTTTCAAACATACTATCGAATACTTGTTTGCCAAGTTTAGCAGAGATCGTTCCATCAACGATAAAATCTAAGAGTTCGGACAAAGCATTTGCTTTGATTGGGGAGCTCACAATATCAATATTTGCTTTATTTAAACGACCGAAAAGCTCTACGGTTAACCAGGTAACGGCGAGCTTTGAATCATGTTTTTTTATCAATTCCTCAAAGTAATCAGCAATTGCTTTGTCGGAGGTGATGACGTTTGCATCGTATTCATTGATACCTAATTCCTCAATGTATCGCAGCTTTTTTTGATCTGGTAACTCGGGCAAAGATGATTTAATAGAATCGATTTTATCCTGGCTTACCTCAACAGGCAACAAGTCAGGCTCAGGGAAGTATCTATAGTCGCTTGCATCCTCTTTGTTTCGCATCACTTTTGTTTTTCCCGAAGCAACGTCAAACAATAAGGTATCTTGACTTATTTCTTCCCCACTTTCTAAAATTTCAATTTGTCTTTGTATTTCATAGTCTATAGCTTGCACAATATAACGTATCGAGTTCAGATTTTTTATCTCACAACGAGTGCCAAATGTGCTACTGCCTTTTAAGCGGACAGAAACATTTGCATCACAACGAAGTGATCCCTTTTCCATATCACCATCACATGAACCAATGTAACGCAAAATCTGCCTCAATTTTTTCATGCATTCTGCAGCTTCTGCAGATGAACGGAGATCTGGTTCTGAAACAATTTCCATTAAAGCAACCCCTGCACGATTTAAATCCACATAAGTTTTGCTTTCCTCATGAACGCTCTTTCCTGCATCTTGCTCTAAATGAATTCTCGCGATTCTTATTTCCTTTTCATTGTCGTTGATAAATACTCTACCATTTTTAACTATTGGCTCAAAAAACTGGGTTATCTGGTAACCTTGCGGTAAATCGGGATAAAAATAATTTTTCCGATCAAAGTAAGAACACTTATTAATTTCTGCAGAAAGTGCAAGACCGGTGCGTATTGCTTGTTCTACGCAGTAATAATTTAGTATTGGCAGCGTACCTGGCATTGCCGCATCAACTAGAGAAACTTGAGTGTTATGCTCAGCACCAAACTCCGTTGATGAGCTAGAAAATAGCTTCGTATTAGAAGAAACTTGAGCGTGCACCTCAAGCCCAATTACCGCTTCCCAATCCTCTTTTGTCATGTATTTTATTTAAATGATAATCTTAATATTCTGCAAAATTAACACAAAAAGTCAAAACAAAACTCATGTTAGCTAACAACCCATAGAAACAGATTAAATGCAAAAACTTCCTTGACAAACTCCGCCAGCCCCCTTACCATGGTACTGAAGGTATTCATTTATCTTCAATCTGTGCAGATTAAACGACAACAGTATTACGTGATTGGCGTCTTATTTTTAATTTTTTGCACTACGTGCACCTTATGTCCTCACAACATTTCTGAGTTTTTACCCATATAAGCTGAAACGCGCTGTTTAAGACAGTATAGTACGCCGATTTGCAGGATTAGAGAGTGACAACTAGCTAACATGGGATATCTTTTGCCTTTTTTTTCGTTTGGTAAATTTCTTAAATATTTATAGCTAACATATTTGAGAGTAACTTCCGCTAGTAGGGTGTCACGCACTGGGATGACAGAAGAGGGGCTACTCGGATGACAGGAAAAAGGGCTACCGTGTTGTAATAACAAATTCCAGTGCTGGAATCCAGCAGATCAAGCGGCTATACTTTCCTCCGCCCATCCTCAGTTATGCCTTGTTCTTCTTCCACTTCATCCATTTCAGTACTAGGTTTTAACATCATATATGTGATACCACCAACTGCTAGTGCTGCTGCTGCAATTGCAACCACTGCTATTACTATAGGTATTAACTCAACTGCAACTGTTCCAGTTGCGAAAAGTGCCACTGCTACAGCAGTGCCTAATACTGCGACTGCACCACTGGCGAAAAGACCTTTTTTAATTGCTGATGTAGGTTGTTTTTTTTCTGTTTCTTCCAGAAGAGGTGTTGTATCCTTATTATCATCCTTATCTTGCGTTAAATTGTTTTTTTCTTCGTTTAGTTTTTTTAGCTGTTCTTCTTCTGCTTTTTCCAGAAGCTTTTTTATATTACCATACCGAGCTAAATCTCCTGGAGTTTTACCATCTTTATTTTTTAACAAAGGGTTTGCTCCATTTTCTATTAAAATATTTATTATCTCTGTATAGCCAAGTTTAGCAGCCCAATGTAAAGGAGTGTATTCATTTTCATCTGCTGCATTAACATTTGCTTTGTTTTTTAACAAAACTTTAACTATTCCTATATAATCATTTTTAGTAGCCAAATGAGTGGCAGGGAATAGCCCAATGCAAAGGAGTGCTTGCTTTGTTATCTACCGCATTAGCATTTGCATGATTTGCTATTAGAGCATTGACTACGTTCGCACGACCATTTCTAACAGCCCAATGTAAAGAAGTCCATCCATCTTCATCTGATGCATCAATATTAATCTTTGTCCCTTCCCCTATTAGAGCATTTACTATATCTATATGGCCAGATAAGGAAGCCACATGTAAAGGGGTCCATCCATGTTCATCTAATGCATTAACATTGATTTTTTCTACTCCCAACAGAGCATTTGCTATATTTCCTAGATTAATGCGAGCAGCTAAATGTAATAACGTAAGTCTATTACTTTCAGGTTGAGAAGATGTACTTATATGTCCAATAAATCTACTGCCTTCATGTTCAATAGATATACTATTTTCAACTTCAAACTGGTGATTTATATCAAAATTAGCTTTTTCCCACGGCAAGTACTCTTGATATTCCAGATATCCATGACGTCCATGCCGCAACGCATCTTTTACTTTGTTAATTACGCTACCTTTCTCTAAATTTTTATTATTATTAACTTTAAATAATGTTTCTTTCCATAGCGCATAATCCATTACCATAGCTCTACCTACAAATTCAATAACATTTTAATTATCATACATTATGACGAAAAAAAATCAACTCATTTCTTCCAGAGGCTCTATATTAAAGATGGAAAGTCCAGAAGCAATGACGTGCGCTAAGGCTTGTACGAGAAACATTCTTGCAGCGGTGAGGTCTAAGTTATCTTCCAGTATGAAACGCATGTTTAAATCACTCTTGCCATACCCCCATAAAACGTGAAACGCTTCTGCAACTTCAAGTAAGTAGAAAGTAATTCTATGTGGCTCATAAAGCCTTGCCGCTGTTTCTACCACATCTGGCCACTTTGCTAAGGTTTTTATGAGGAATAGCTCTCCACCTGTCTTTAAAAGTGAAGGGTCTGCACTTGGCAACTCTTTTGGAGCATTACGCATCAATGAATGAGCACGGGCGTGCGCATATTGCACATAAAAAATAGGGTTGTCTTTTGATTGTTCTTTAACTTTAGCAAAATCAAAGTCCAAGACCATATCATTCTTGCGTGTCAGCATTATAAAACGAGTGATATCCCTGCCAACTTCCTCCACTACATCTCTTGCTGTTAGGAAGTTTCCTGATCTTTTGGACATCTTAACAGGTTTGCCATTCTCAAAAAAATTCACAATATTATGCAGTTTTACCTCTATTTTTGCTTGATCATCACTTAGCGCAGAGACGACTGCTTTGAGTCTTTTTACATAACCACCGTGGTCACTACCAAGCTCTACGATCATATTGTTAAAACCACGTGATATCTTATCAAAATGGTAAGCGATATCCGAGGCAAAATAAGTCCAACTGCCGTCCTCTTTCTTCAATGCGCGGTCAACGTCATCACCAAATTTTGTAGAGCGAAATAACATTTCTTTTCTGGAAGTCCAATTTTCACTTTCTTTGCCTTTTGGTTTCTCCAGGTACCCTTCATACACTAGACCCTTGTCAGACAATATCTTTATACTCTCTTCAATTTTGCCACTTTTTTGTAGCTCATACTCTGAAGTAAAAACATCATGACTTACCCCAAGTAAGTTCATGTCTTCCTTTATGAGTTCTAAGATAGAACTTAAAGTATATTCACTAATCACCTGATTATCTTGCTTTTCTAGAAGCTCCTTGCCATATTTTTTGGCCAGCCCATTCCCTATCGGTTTTAAATATTCACCTGGGTATAAACCTTTTTCGATGCTGATTTTTTCTCCCAGAGCTTCCTTATACCGCAAATATACTGACTTTATTAGTGTATCTATCTGTGCTCCAGCATCATTAATATAGTATTCCTTAGTGACTTTATAACCAACTTTTTTTAGCAAGTTTGCCAGAACGTCACCAAATACTGCCCCTCTTGCATGACCAATATGCAGTGGACCAGTTGGATTTGCAGATACAAACTCAACATTGATAGCCTGATTGTTTCCAATATCTAGAGTGCCAAACTCTGTTTTTAGCTCATTTATTTGTTTTAAAATTCCATGCCATACTTCTATTTTTAAGTGCATGTTGATGAAACCAGGGCCTGCTATTTCCACTTTTGCAACTTCATCAAAAGCTTTAAATTCTCTTGCTAACATCCCTGCAACCTCGACTGAATTCTTCTTTCCATGCTTTGCAAGCACCATAGCAACATTTGTATAGATATCACCATGTGCTCTATTGCTTGGAGGCTCTACAATAAAATTTGCCGCACTTGTATTTATGACACCCCTTTGCTTCAACTCATTTAATTTGCTGGAAATTAGAGAGGAAACCTGTTTGAAAATGTTCATCAACTAGAAAAACTATGAAAACCTATAGCAGTATAGCGAATAAGTGGGGCTAGTTGAAGGTTTATCTTATCTCTACTTTTTATTTGGTGTAAGGCGACCTTTTCTGGGTTGAAAGACCCAGAAAAGTTATAGTTTATATTAAGATATTGTCGGAATCATGGTAAGAGAAAGTCTCATCTTGATTGTTACCAACACTAGGGGAATAAGACCTTTTTTCTACAGAATTATCAGGAATTTTCAACGTTACTTCCTTGTCAGAAGTCCATAGAATTTTATCTATGATTTTAGCGTATTCCTGACATTTTGCATTACTTCCACAGTCTTTCATTGTACCATCAGGATTTAAGTGAGGTTTTAATTGAGAGTAGTATATTCCAGTGTTGTTACCATCTTTGTCTATTATTTTGTTAGAATAATCAAGAATTATCAATGGTGATTTTAATTTTGCAACTATAGTTTTACCTGCACATTCTTCTAATTCCTTTCCCTTAAGGTTTAATACTAAATTAGGACACCTATCATTGAGAAAGAAATTTTTACTGTATATATAATCATAATACGGTGCAGTGGAAGGACAACAAACACTCGTTTTATCACTCTGAAAGTCCTCTGGACATCTTAACCCAGCATCCCCTGTTTTACCTCCTTTATTACACCACATATTGCTTGGCGCAGCCCATGTGTAGTTTATGTTGCTTCCGCACTTGGTATTTTCTTTGCTTTCAAAAGTGATAGCAAAATTGTCTGCATGGTACTGTTTACCATTTTTCGTATAAAAATGATCCACAATCTCTTTATTGCTCATTAAGTCAGGGAGAAATTGCTTCAAAAGATCTTTTGTAACCCAACCAGGCTGACCGACCTCACCGCGTGATTTATAATATCCTGCATAACTTAAACAGTTATCCTTATCAGTAGCATGTTTTTCAGTTATCAGCATACTTTCTATGGCTCCTTTACTTCCATTATCGACAGTTTCACCTTCCCCTTCCCCTTTCTGATCACACTTACAATCTATCTCATCTTTTATTTTATTTTTTATTTCCTCCTTAGTCTTATCATCAATTTCATACTTAAGGTCTTTCTTCAGTTCATTCTTAATATTCTCCTTCAATTCATTCTTGGTCTTATCATCAATTTCACAAGTTTCGCACTTAAGATCTTTCTTCAGTTCATTCTTAATATTTTCCTTCTTAATATTTTCCTTCAATTCATTCTTAGTCTTGTCATCAATTTCGCACTTATGATCTTTCTCTAGTTCAATTTTTATATTTTTCTTCAATTCATTCTTAATATTTTCCTTCAATTCATTCTTAGTCTTATCATCATATGGATCTATAATAAAATTAACTCCTAATGTATCACTGGTACAGCACGTATTACATGGCAACTGACACGTATAATTTGTATTTTCCTGATTCGGAGAAGAAAGATTTTTTGCTAGCATAAAGTACCTCCATTGGTAAATGAGATTATTAAAAAATTAACTATAAAGTGGAAGCATGTGCTAACAATGTACATACTTCATCACTTTGATATAATATCAACAGTACCCTCTGGTACTGATGGACAGAAAAATAGGTTTTAACCTCTTTTAAATCTAACACAGAAGAGTTTATTACTTCTACACATGCATCACACATGAAGAATTGTTTTCACAGCTGCCCATAAGTTTACTGTTACGCAAGCTGTATCTACAGGAGTGCATGAAGATGAAAAAATTATGGGTCATAATAATCCTTTAAAAAATACTATGAGATTATTATAAATTAAAATAATTAAAAATTTAATAATTTTAATTATAAATCTAGCATATCAACTAACGGTATGATTTAAATTTTCTTTCAATTCTACTGTATCTTCGCCAGTTTTGCATACAGCCCGTCTTTACTTATTAGGGAGTCATGAGTCCCTACTTCTTCTACTTTTCCGTGATTAATTACTATAATCTTGTCAGTTTTAAGTGCAGTTGATAGTCTGTGTGTAATTACGATCGTTGTTCTGTTTTGCATTAACTTGCTTAATGCTTTTTGCACGAGGTTCTCACTTTTATAATCAAGGGCAGAGGTTGCTTCATCCAGTATTAAAACCTGAGGGTTTTTGAGTATGGCTCTTGCTATTATAATACGTTGTTTTTGCCCTTCAGAAAGTTTTAATCCTCTTTTTCCTACAAATGTATCAAATTTATCAGGCAGCCTATCAATAAATTCCATTGCATAAGCACCGATAGCTGCTTGCCTTACTTCCTCATATTCAGCACCAGGTTTGCCATATAGTATATTTTCCATTATTGAGCAAGAAAATATCATGTGATCTTGTGGCACTAAGCCAAACAACGATCTGAGGTCATTTAGCGCAATTGACTTAATATTGTGCCCATCGATAGTAATGCTACCTTTGTTTGGATCATGAAAACGGAGCAGAAGTTTTAAAATGGTGCTTTTACCACTGCCAGATGGGCCAACAATTGACACTGCTTGACCTGCCTCTATAGAAAATGATACGTTATTTAACGCTGGCTTATCAGACTGAGATTCATAAAAAAATGTCACGCCATTAAACGAAATTCCTTTTTGAACACTACAAATTTTTATAGGATCATTGGCATCTGCTATAGAGCTTTTCATATTTTTAAATTCAAATAAACGCTCTACTATTCCAAGACCTCGTTGTAAATCACTGATATTATCGCTCAAATTATTTATAGCTCCTGCTGCGAGCGCTGAATAAAACACAAATGAGGAGAGTTTTCCAATAGTTATATTATTGCTTAAGACTTCTTTAATACCAAAAAAGAGCAAAACAACTAGTGAACCTATCACACACGTGATAACTAGAGTTACTAGAATAGCACGCAAGAGTACTAATTTTACGTATGATTTTGATACTGAGTTTAAATACTCCTTAAAACGGGTTTTTTCATTTTCTTCGAGTACAAACGATTTGATAGTCACTATAGATCTAAAATTTTCCTCACTAAATGACGCAAGCTCACTTAATTTATCCTGGGCAAAGCGTGCATAGCTACGCACTTTTTTTCCAAGTGAGGTCATGATAATGAGTAGTATAGGTATTATTGCGGCTGCATAAGCAGTTAGTTGTATATTTGTATACAATAACATAGCAACACTACCAATCAGAATCACAAAATTTCGTAATATGGTTAGTAAGCTGCTGTTTATTATTGATTGCAACACAGATGTATCAGTAACTAACGCTGAGATAACATCTTGTACGCCTGTGTTCTCAAAGAAACTTGGTTGCAAGTTAGTGATACTGCTATATAAGTCATATCTGATTCTTGCGATAACTTTCTCGCTGCCAATGCCAATGAAATATAACCGAGTAAATGCAGTGAGAGAAATGGCTAAAACTATAAGTATTGCAACTAATAGTTTGGTAGTAAAATCGTGCTCTGTGCCAGAATCAATTATATTGTTTAAGCCTCTGCCAAAGAGGAGGATCGTTAAGGCTGAAAATAAAACTGCAATAAAAGCTATGATGAAATAAGATAGATTAGGCTTTATATAGTAAAATAACTGCCTAATATTAGATCGCATCGTATTTTAAAGTTTCTAAAGTTAAGTATATAGATTCTAGTTTCAGGGGAAAGGGAAAAGGTATGGCATTAGTCTACAGCATGTCTTCCAAGCATAACACGCTCACGAAACTTTAATGCGATAGCTTGGTTTCTACTGAAAGACAGCATTATGCCAAGTGCGATGCTCGAAGATAAAAGAGAAGAACCACCATAGCTAAGTAACGGCAGGGTTATGCCGGTGGTTGGAAAAACACTCAATGTTACCCCTATGTTTATTATGAATTGTGTGATGAATTGCATTGAGATACCGAGAATCACTAACAGATTAAATAATTCATTTTCCCTATATGCAACGTAAAGCAAGCGGGCGGAAATGATACCAAATAACATCAATGTGGCTAAGCACGTAATCAAACCAAATTCTTCTGCTAAAACAGAAAACACAAAATCTGTATGACAATCAGGAAGAGAGGCTTTTACGCTACCTTCACCAGGTCCAACTCCAGTTAATTGACCTCTTTTGAATGCTTCTAATGATTTTGTGACTTGAAAGTTATCGCGCTGCGTAAAAAAGACAAAATTGTAAATCCTTTGCTTTATATGTGGGAGGCATAAGTAAGCTATTGTAGTTCCAGTTGTGGCCATTCCTATTATGCATAGAAAGTATAAAAATGGTATACATGCAATAAACATTTGACCAATAAAAGAATATGTTAAAAGCATGGACATACTGAAATCAGGTTGCAAAAGTAACAACACAAAAACTAACAGAAATATTATGATTGATATGTGTATTTTAAACCTCATTTCGCTGGCCAAGATACTAGCTATAACAACAGAAAAAAATGGCCTTACGAACTCAGATGGTTGAACAGAAATTTTGACAATATGTAACCATCGTTTCGCACCTTTTACCTCTATACCAAGTATTATCGCAATTGCTACTAGAATAGTAAATAAAATGAAACCTGCGAACGAGAGGTTAAGTATAGTTCTTGTGTTGAGAAAAGAAAATGTCACCAAGGTAATTAGTGACAGGACTATATAAATTGTATGGCGCCGTATAAAATAATCCTGTGGTAGAAAAAGACGCTGCGCAATTACAGGGCTTGCTGAATAAACAAGAATGAAGCTTATAGTGAGCAAAAAAAACACTGGAAGGATGAGATAATAATCCAGCGTTCTATACCAGAGTTTAATATTCATTTTGTTCCAATGTGTAATGCCACTATTCCATAGCTCATATTATGAAACTCAACATTCTTAAAACCTACCTCTTCAATCTCCATTTTAAAATCAGCCTGAGTTGGAAATTCTCTGATGCTCTTCACTAAATATTCATAAGAACTCTTGTCTTTAGCAACTATGCTGCCAATTTTAGGAATTACTTTAAATGAATATAAGTCATAAAGTTTGGTAAATATCTCATTTTGATAGTGCATAGGGGCAAATTCTAAGCAGATAAATTTTCCATGTGGTTTTAATACCCTGTGCGCCTCATTTAAAGCCTTCTTACGGTCAGAAACATTTCGAATGCCAAAAGCTATTGTGCAATAATCAAATTCGGAGTCTTCAAATGGTAAACTTTCTGCACTTGCACATACCCAATCAAAATTAATTTGGTTTGAATTTATAGCTTTATCACGTCCTCTGCTTAGCATATTTTGATTTACATCGCACACTGTAACCTTAGCACTGGGCTCTTTTTTTACTATTCTTATTGCTATATCTCCAGTTCCTCCAGCAACATCTAAAACCTTAGAGTTTTTTGTAAAATGCACACTATTTACCATTTTATCTTTCCACAATCTGTGCATTCCGAGGCTCATTATATCATTCATGGTGTCGTAGCGATTTGCTACGGAGTCGAATACCTCTTTAACTAATTGCGATTTCTTCTTGATTTTTATAGTAGACATTACGTAAAGTCGCTCAACTCCTTTATAATTAGTAAAAATTAATTTGAATTAACGCAAATGTCAACGACAAGCCTTAAGCCTGTTAAAATCTTCTTCAGCGTGGTATGATGACCGAGTTAGTGGGCTTGATGCAACCACTAAGAAACCTTTGGAGTAAGCAACGTATTTATAATGCTCAAATTCCTCTGGGGTAACATACCTATCAAGTTTTGCATGTTTTGGAGTTGGTTGTAGATATTGACCAATTGTAATAAAATCAACCTCAGCACTGCGCAAATCGTCCATAACCTGAAATATTTCCTCTTTTGTTTCTCCAAGACCAACCATAAGCCCTGACTTTGTGAAAACTTTAGGATTAATCTGCTTTACCATCTTCAGCAAATATAGTGAATGAAAATAGCGAGCTCGTGGTCTTATTTTTGCATACAATCTCGGCACTGTTTCAATATTGTGGTTATAGACATCAGGTGATGCAACAGCAATTGCTTCAAATGCTCCTTTCTTATTTAAAAAATCAGGAGTTAAAATCTCTATTGTTGTTTCTGAAGTTATCTTTCTAATTTCTTCTATGCACTGTATAAACTGATTTGCGCCACCATCTGGTAAATCATCACGATCAACGGAAGTAATAACAACATGCTTCAAGTTCAACTTTTTTATCGCTTTTGCTAAATTTTCTGGCTCATGAGGATCTAATTTATCAGGAATGCCAGTTGCAACGTTACAAAATGCACAAGCACGAGTGCAAACAGAACCGAGAATCATTACAGTAGCATGACGTTTATTCCAACACTCACCAATGTTTGGACATGCAGCCTCTTCGCACACTGTATGCAAGTTATGCAGTTTAACGATGTTTAAGGTCTCATTGAATACTTCACCGGTCGGAGCTTTTGCTCTGAGCCATTGAGGTTTGTTATGCATCTGAAACGGCTAACTCTACCTCTTGCTTTACTAAAACTTTTTTCAACCTTCTTTTTATCTTCTGCGCTTTCTCACTTAGTTTAATCGTTCTTGTGTTGAGCAAAAAAGCATCTAAATCACCTTTGTAATCTATAGTTCTCAAAGTTCTTGTTGCTACACGAAATCTAAACTTTTTATTCAATATATCACTCGTCAACGTAACTTTATGTAAGTTTAAAAGAAAGGTACGCTTTGTTTTACGATTTGAATGTGATACCTTATTACCAAAAGATTTTTTTCTATTTGTTAATTCACAAACTCTACTCACTTCAATATACCAAATTATTCTATGTACTTAGATTACCTTATATAGTCAAATAGTCAATACTCTCTTGCTTAATTTTTATACCATATACTGCTTTGTAGCCAAAAAATATCGTGATTTTTTCTATTATAAGAGAAATCATATGCTGAATTTCCAATGCTTTACTGCCATTTGTTACTACCAGATGCAACACACCAGAATTTATATTCTGTGCATATGAGATCTTTTTCGGTTTTGTACACTCTGCTATTTCTTTCCCTACTATATTTCGCCAGTTTAAAATCAGACGTATTTCATTTTTGCTAATCTTATTTTTCATGCATTTTAATGCATAGTTTTCTATTATAGACTTTAATTTTTTTGGACCGCTACGTTTGAGCATTTTTCTGCTATGAACCAGATTCTTCCATGGTTACAACATAGTGTGATGGATATTGTTTATAAGCTCCAGTAACTGTGTCAATCACAAAACCAGGCAACCACAGTAGGTTTAATAAAACAACCTTATTAAAACTTTCACCTACCATCACATTTAATTGTTTATAACCTGCTTTTTTACAATCAACAAACAGTGACCCTGAACCTCGCTGAATAACCACTACCCCAGGGTTAGATGTAATAGAATGGCTCATTCCAGATGGGTCATGTACGACGCATCTAACTTTTTCTATCAAGTCACCATTATCATCTACTACTTTCATTTGAATTGCTTGTGTAGAACCGGAAAACATTGTTGCAAAACAACCGGTTAGTAACACAGTTATAGACAATATTAAACAAATATTTAGTAATCTAGAATGCATGCAATATTGATATAATCTAAACATAGTAATCTCAAAAATCAATTTTTATCATTCTATAAATTTAATATAGAGTACAATTGTTTGTCAATCCCAGTATTACAACTGGGATTGTAGCTGCTTTAACAACAACTCTACCCTCTGGCCTCACACCATAAAAAGCAGTATTTTTATGTAAAATTTATCTCAACGTAGCACTTGTCAAGATCGTTCCATTTACCAAATTTTGTGCTGTCATCTTTGCCTCATAATTAACCTTATAGCTGTTTTAATTGTAATTAGTTAAATTATTATTAACTTGCCAGGCTAGATCCAAAAAACAATTGTGTACTGCAGTAACAAACAAAGTAATGTTTGTGAGAAGCTTTGTTGAAGATGAAGGAAGGTCCTTCGAAATCGATTTTCAGGAGCAGGTTTCAAACTCCTATACGAAGTCATCACATTTTGTGAACCTCACCGGTGGCAGAATCTGGGTAACGAGGTCTTCTTCCTATACTCCATAATAAAAACAGAAAGTACCTCAGAAAAAGTGCCACGCGCTGGAATGACAATTAGATTTTTGCTTTGTGTAGAATAGTTTTCAAAGAGATCTGCTACATTTTCCTCATGCCACTTACAACTTCTACAAGCAATGCAAACATAAATGAAGAATACAAATATCCTTTTGGTAGTTCTATGTGAAGTCCATCAAGTATGAGGTACATACCAACAAATAAAATAAATAAAATGGCGATTATTTTCAACCCTGGGTTAGATTTGATTAATTTAGCAGTATAACTTGATAAAAATATCATTGCTAATATGGAAAATGTAAATGCTGTAGCAATTATTACCATGTTATGAGTTAATGCTATAGCAGTTAATATCGAATCAACCGAAAAAACTAAATCTATTAATATAATTTGTAGCACAACTAAAAAAAATTTTGATTTAACGTTTGCCTTTGTTTTATTCTCCTTACGCACAAAAATGTCGTTCCATAACTCCATAGAGCTTTTAACAATAAGGAATAACCCTCCTATAATCATAAGTAAATCCTTTGCTGAGATATCCAGCGATGCAGCGTGAAATATAGGTTTTTGCATTGACAATATAGATGATGTAAAAAATAGTATTACAAAACGCATTAATAGCGCTAATCCAAGACCCATAAGGCGCACTCTTTCTCTCAGCGCATTTGGTACCTTATCTATTGCTAGAGAAATAAAGATTAAATTATCTATACCAAGTATAGTTTCAAGTAGTGTAAGTGTCAGTAAAGTCCAAGCATCGGCTAGCATTTTTGTCCCAAATTCGGCTCTTCTTACTCTACAATAGATGTGTAAAAATTAAATGACTTCACTTTGTTTCAAGTACTTGAGTCATATAGATTTGAGGTAAAATTGGTAAATGCACGATATATTAAGAACGTACCTGGTAGAAAATCCGATGTTCAAGATTGTCAATGGTTACAACAATTACACAGCTATGGATTACTCCATGGGTCGTTTAGACCTGATGATCAAATGTGTGTGTTGCATAATTACGCTAGGCAACTTAGCAACCTGATTGAAAATGCATCCTCACATATTCTACGTATGCAAAAAGCGTTAATTCAAATGAACGTTCAATTACACAAAGTCATAAGTGATGTTACTGGAGTGACCGGTATGCAAATTATCAAAGCAATAATTGGAGGTGAAAGGAATCCTGAAAAATTATCAGAATTGAGAGATGTACGGATAAGAAATGATAGATCTACCATGGCAAAAGCGCTAAAAGGCGACTACAGAAAGGAACTCTTATTCGTGTTAAAGCAAGAATTTGAATTGTATAATATTTATCAGAAAAAAATAGCAGAATGCGACAAAAGCATCGAACAATATTACAAAACATTTGAAACAAAATCTGACGAGAATAAGCGATGCAGCAAAATAAAGAGTAGGTTTTCAAAAAACAGACCAGACTTTCCTTTACACGAAGAACTGTATAGAGTAACCGGTATTGATTTTACTAAAGTTCCTGGGTTTGATATGCTAACTATACAAACAATTATCTCAGAAGTTGGTTTAAACCACGATAAATGGCCATCAGAGAAGCACTTTACTTCTTGGTTGGGGCTAAGTCCTGCTAATAAAATTACAGGGGAAAAAGTATTTGGGACGAGAAGTTATTGCTCGTGCTGCAAATGCTTTTAGGATGGCTGCCCAGTGTGTGTCAAGAAGCAACAGTTGGATTGGTGCATATTGCAGAAGGTTAAAAAAACGACTAGGAGCACCGAAAGCGATTACCGCTACGGCTAGGAAATTGGTTGCATTTTTTATAGTATGCTAAAGTATGGACAGGAATATTTAGCGAAGGGCATTGATTACTATGAAAAGTTATATAAGGAAAAAATAGTGAAGACTCTAAGCAAGAAAGCTAGTGAATTTGGTTATGTCTTGATTAAAAAAGAGCTACTAGCAGAAAGAGTTTCTTAGAAGGTTAACCTCTCACACCAAAAATAAGTGTTTTTAAAGCTCTTTATAGCTCATGAATTCATTTGCCGGGGCTTTTAAGCGCTTTATGAGGGGGATATAAAAAGATCTAAAGGAGTCTAAGGTGCGTAGTAGCATTCTAGGGGCCATCTATGGGAGACATTTTTTTCATCAACACATTCAAAACTTAAAAAATAAACTAAAAATAAAGAAGTTGAATATTTCTTCAGAATTGTGTATAATCATTAATGCTTTTTAAGTGGATCTCCTATGGCTTTATCAAAATTTCTTGATGCACGCAATGATTATGCTTTTAAAAGAATATTTGGCACTGAGAAGAATAAAGATATTCTTATTCATTTCTTGAACGATATTTTAGGCTTTACTGGCTTAGCTGCGATTCACAATGTTGAATTCTTAGCTACCATTTTAGATCCTGAGATTGCCGCTAAAAAGCAGAGTATTGTCGATGTTCTTTGTAAGGACTCTCAAGGCTCAAGATATATCATAGAAATGCAGTTCACTAAAACTAAAGGCTTCGAAAAACGTGCTCAATATTATGCTGCTAAAGCCTATTCAAGTCAAGCAGATCAAGGTGATGATTATCATAACCTCAAGGAAATAATCTTTATTGCTGTTGCTGATTGCATTATCTTTCCAGATAAGGCTGAGTACAAATCTAATCATGTCATTTTAGATCAAAATAGCTTTGAACATGACTTGAAGGATTTTTACTTCGTATTTATAGAGCTACCAAAATTTACAAAAACGAAAGAAGATCAATTAGAAAATATAGTAGAAAAATGGTGTTATTTTTTTCGATATGCAGCAGAAACAAGGGAAGAGGACCTAGATAAAATAGTTGGTAGTGACGTAATAATAAAACGAGCTTATGAAGAGATGAATAAGTTTAATTGGTCAGAAGAAGAGTTACTAGCATATGAACAAATGAAAAAACGCATAATGGATGAGATTGCTGCTTTTGCTCAAAAATTTGATGAGGGTCTTAAGGTAGGTCAAGAGAAGGGCAGACAAGAAGGCATCCTAATCGGACATGAAAAAGGCAGAAAAGAAAGGGAAATTGAAGTCGCAAAGAATCTACTTAAAGCAGGGGTTTCTACCGATATCGTAGTTCAAACTACTGGTCTTACAGATGATGAAGTCAAAGACTTAAGCTAATTCTATCTTTAGATGAACATCTTTGTACTAGATGAAAACCCAGCAATTGCGGCGCAAATGTTATGTGATAAGCATATAGTAAAAATGCCATTAGAAACTGCTCAATTACTGAGTAATGTTTTTTCAATAGCATTAAAAGCGCCAAATCCTTTAGTCAGCATCACAGACCAGAATATAGAAGTTCCATATAAACTTACTCACAAAAACCACCCTTGTTCTCTATGGGCTAGACACTCAAAAGGAAACTTTAATTGGTTGATAAAGCATGGAAAAGAATTGTGCATAGAGTATAGCTTGCGATACAAAAGAACGCATAAATCCGAAGAAGTTATAGGTTGGTGTGATAATAATAAGGATTTGCTAATTTTTCAATCAGCTGATATACAAATTTTTACACAAGCGTTACCTGATCGATATAAATGTAGTAATCCAATAGAAGCCTATAGAGAATATTACCTAAAAGAAAAGATGAGGTTTGCTAAGTGGGAAAAAGGTAGAGAAGCACCAGATTGGATAATCTGCTACACAACACCACAGCTAATACAGCTCATAAATAGAGAAGCCATCCAAATCGGCGAAGAAAAAGGTGAAATGAAAGCTAAAATAGCAGTGGCTAAAAATTCACTTAAGGCTGGTGTTTCCACTGATATTATAGCTGAAACAACCGACTTTTCGATAGATGAAATTCAAAATTAGGAAGTTAAATAATTATGCCCCACCTAGTTTAAAGCCTTGAGCTTGAGCCAAATTGCCAGAAACAGAAACATTGCTAACATCACTTTTAGGCTGAGTTTTTTCATGTTCTTTAGCCTGTTTAAGTTGTTTAAATATTTCAGTATCTGTACCTATATTCTTTTCGGCATAATCATATAAGAGCTGCAATACCTTTCCACCAGCTTTAATTGCAACTTCAACAGTCGCACCTTTACCACTGACATTTGGAGAATAATTTAAGCTTGGTTTAAAACCATATTTATTTTCCGGTTTCAGTAATTTTTCTATCTCTTTGAGCAATTTGTCTTGCTTACTTGTATCTTTTTCGTTCGCTGCTTCTTTTACCTTCTTAAACAAATTATCATCCTGTTTATATTTTATATCATATTTTTCATAATCTCTTTTACTTTTTCTATTAGGAGGCATGTATTCTGCACCACCAACATTAATATTTGGATCAGCAATCAGAAGATCAAATACCTCAGCATAGGAATATTCCAGTGCTAATAACAAAGGAGTAACATAATTCTCATCCTGAGCATTAATATCAGCTCCATGATTCAGAAGAAGTTGAGCCACATCTTTAGAACCACTTTGTGCTGCATCATGCAAAGGAGTATAATCTTTATTATCCTTAACATTAACACCAGCTCCACTATCTAGAAGAAGTTGAACTACACGCTTATTATGGGCCTTTTGTGCTGCTACATGCAAAGGAGTATAACCCTCCTTAGTAGTAGCATCAACATTGGCTCCATGCTTCAGAAGAAGCTGAACAATATTGTCTAGACGTTTTTGTGCTGCTATATGTAAAGGAGTATAACCATTATTATTACTATCATCAATTTTGGCTTTATACTCCAGAAGAAGTTGAACTACACCCTCATAACCGTTGCCTGCTGCTATAAGTAAAGGAGTAGAACGATCCTTATCGATAGCATTAATATCAGCTTTTTTTTCAAGAAGAAGCTGAACTGCGCCCTTATAACCTTTCTCTGCTGCCAAATGCAAGGGAGTATCACCATCTTTACTAGTAGCATTAACATCGGCTCCATGCTCCAGAAGAAGTTGAACCACACGCTCATGACCATTGTACGCTGCTACATGCAAAGGAGTATCTCCTTCCTCCTTAGTAGTAGCATTAACATTAATCCCTTGCTCAATTAATTTTTCAGCCTCTTGCAACTTACCATTTTGTAAAGCCAAAAATAACCTATTTGTATTTTCTTCTAACTTCTTTTTTGTTAATTTCTTTTTCTTATTTGGATTCTGTTCACGCTTTTCATTTGAAACCATAGTTGAGGACTTTTGAGGCTCTGTTTTTAACTCTGAAATTGCTTGTTTAGGTTCTAATGCATTCATGATCGCTTGAGCATATTCTGTTTTTTCCTCGAGTCGCAATTTTTCCGCTATTTTTCTAGCTTGCTCTACGTTGCCTCTATCTATTAACTCCAGTGCCCTAGTTTTCCACTCTTCAGGAGTAGATTCTTCTTTTTTGATATCTACAGCATTAACTTTTGGTGTTACTACCTCCCATAAATTACGCTGTTTTCTACTGTCTATAATATAAACATTCTTGTTAGCACGAGTAGCAGCAACATATAGAGCATTCATATAAAACTTATACTTCACAAAAGATTTATCTTGCTTATCCTTAGCTCTTGAAGAGTTTAAATCCTTTTGATCATATGAATGGTGGACTTTTGCAATATCACCTTCAATGCTTTTCTGATTTTTTTTATCTGTACACACTATATCATATATTTCATCATAAGCTCTGCAGGACATAAACTTATAGAGAATCACATTCTCAAATTCTAATCCTTTAGCTTCGTGTACACTAAATACAAGTGGAGTATCAAACAACTTACAAGCTTCTTCTTTTTTCTCATCATCTAATACTAAAACAGCCCAATTTATGGATTTAGGCATTTCTTTCGCCATTTTTTGTTTTTTATCTTGAGCAATAAAGCTAATATTACCTTTGTCCTCGGTATCACCTTCCATAAAAAAGAGCCTTTTTTCTTCTTCTTTCATCTTATCTTCTGGAGCAAAACAATAATTCTTAAGGTGTAGTATACGGTTGGCTAATTCAATGACCTCCTTGCTGTTACGGTAGTTCTTTTCAAGAACACAAACTTTTCCAGTACGAAGAAAAGATTCTAACCTAGATATAGAAAAAAAACTTGGATGTATTACCTGATTAACATCGCCACACAGTAAAAAGTTCTCATCTTTTACACTTTCTACTATCAGCTTTAATGTGCTTTCAGTCAAATCCTGCACTTCATCTACAACAACCGCATCATAAACTTTATTAGCCTGTATTTGATGAGTGATGATACTAGTATCATAATACTCTGAATTTTCTTTTATAAATTTCCTATATTCTTCGAAAAGAGCATAGATCTTGCCTCTTTCTCCCCCTTGAGGAAATACAGCTTGTCTATTCCCTAACTCTTTATATTTTTCTTTTGTTAAGCTTCTTCCAGCTATTACTGCTACAAATTCTTCGAGTATTTTATCTCCGTCTTTTTTGTGATCACAAAAATTCTTTTTCTTACATATGTCTTCAAACCACGAAAAGAATACACTTCTATTAATTGGCTTTTTTCCCTCTACACACTTTGTTATTTTTTCAAGAAATGTATGAACAGATAAGAACTCAATTTGTTCTGGAACACCAATCTTTAATTTATCTTCAGCTTGATCATAATATTCATATGCATACAATTCTTTTGATTTTTTTATTAGGCTTTCGGACTGGGTGATATATAAAATCTTTCCTTCCTGAAATTTCTCTTCTATCTTTCTAAGCTTTTCCAAAGCAACTGATGTCTTTCCACTACCAGCAGACCCACTAACAACTAAAGGTAAATCTTTATTTTCAACTATATCTTCCTGCGTTGTACTGAGAATAATAAATTTATCTAACCAACGAGCTTGTGGAGTATCCTTAATCTCTGGATTATCAGAAACTTCTTTACTGCTTTGATCTGTTATTTTTATATTTTTTATTTTTTCTTTATTTGTTAAAAATTTAGACTTGTGGTAATCATGATTCAGAATTACTTCTAAAATAACAAAAACATCTTTGTCGTTGTGCCTTATACTCGTAAATAACAATCTGTCACTATCACTCAATTTAGCTCTAAAATATTTAATACCTCCATCACCAGTTATTAACTTTACATCTCCCAGACTTGTGTATTTATTTTCCTCTAAATCTTTAATTATTTCATTGAACTTTTTTCTTAAAGGATCTTCATCATCACCTAAATCACATTCATTGAACTCATAACAACGGAATACAGGATACATACCTCACACCTCAATTTATACCTATAAAAATAACTTGGCAAATATTATAATCGTTAATTAGAGTTCGTTTTAATTGCTAAGTAATTTTTAATATACAATAATAGCCATATTTTGTCAATACTTCAGCCGGCCTTACCCACAAAAATGATGAAGAAATTAGGAATATTTTTTACAAAAAGAACAATACTAACAAAAGAACTTTATTCTATTTAGAATATAAAGTTACAATAAATTTTCCTATCATCTCTAAATAAATTACATTAGACCTCTTTCGAAACTCATATAGACAGCTCAAAGTCTGCTATTAAATTGAATCTCAAGCCAAAACGTTTTCTCCGATTGCGATACCTGTCTGCAATAATTTTGAATCTTTTTAACAGACCAATTACATTCTCAACTACTACTCTTTTGCTCGCTAGTTTTTTATCTTTTTTTCCTTAATTAAGGGACTCTTTTTCATCCTTCTGTGTGGCAACTCGACATTTTTGTGAATTTTTTGAAAACCCAGCATCGGCTAAAACTTTTATACCTTCTAATACATGCACTTTTGACTCCTTGAAAAGCCGAAAATCATCCCGTTTGAAAATGACGTACAAATAATTTTCTTGCTCTTCTTTTCTGCAATTATTTGTGTTTTTAGCGTATGTTTTTTCTTCTTTCCTGAATAAAATCTTTTCCGCTTTTTTTTTGGCCTCTCTACTGGCGTTTCAGTTCCGTCTATTACTAAAACTTCTTATTCTACATCACTCTTTAATAGCTCTTTTTTTCCTGGTAATACAAAATCTGATTAATGTGTCTTCTACCCATCTTATTACTTTAAAACTGTTACTTTCACTCATGCCATAGCTTTGCCCAATATGAAAATATGTACGATATTCTCTTATATATTCCAGTGCCATAAGTAGCCTGTCTTCTATGCAAAGTTTACTTTTTCTTCCACTTTTAGCTTTTTTTCTTTTATCCTCCACTTCTAGAATTTCTACCATTTGCTCAAATGTTGCTTTTTTTACCCCTGTTAAACGTCGAAACTTTTCTCCTTCTAACTTTTCTATTCCCTTATATTTCATGCTTTCACATACTTCATCTTACACTCCCTCTAACAATTTTGAAAGAAGTCTAATGACGATTATATGCACCAAAATTACAACTTTATCACTGTAAATATAGTTGCCGCCTTGCATTTTTGGACTATTTTCATACCAATTTTCAATTGCTTCGTTAATGAAGTGAAAAATATTTCCCCTTTTTTCAAGGAATTTGTTATATTCGTTTTGGTTACTAACTTTCATTTTCTGTGGCATATTTTTTCTTTAAGCAGTTAAATGGCTATTTTATAATGAATTTTGTCAGTAACTGCTAGTTTTTCTGAACGCTATGCAACAAAGCCATCCTGGATCCAAGTAGTCAAGCTACTCAGATGGCAACAAAGGGCTATTTGAATGACAAGAAAGGGGTACTTGGATAACAAGAAATATAGGCACTGGAATTGCAAAGAGTTTGCAAATATTAGTTATTACCTGTAGGATATAGAGAAGTTAGTAAGGATTTTAATAGGAATAATATGCCATCTGTTACTTTTATTTTACCTGATGGGAGTAAGAAAAGCTATGAAGCTGCAGAGGGAGAAACTCTGCTCAATTTAGCCCACAGAAGTGATCCAGATCTGCTTGAAGGTGCATGTGAAGGTTCTCTTGCTTGCTCTACATGCCACGTGATTGTTGATCCAGAATTTTATGATGCTGTAGAAACGCATAATCCCATATCTGATGAGGAAAATGATATGTTAGACCTAGCTTTCGGCTTAACAGAGACGTCGAGGCTTGGATGCCAAATAAAAATCACAAAAGATATCGACGGCTTGTGTGTAACCACACCAAGGGGTACAAGAAATATATCATTGGATAAACAGGGGAATCATGCGTAAGATTTTTATCTATATTATCATCTCTTTACTTTTGTTTATTCCTGTAGCGTATAGTGGTTTTTGGTATTTTTCTGCATGTAAGGTAAAAAATCTTTTAGCTGAAACAATACTATACATTAACGACGAAAAGTTCGATATTTCACATGATTTTAGTGGATTTCCTTCTAATCTAATTTTCCGTGTGACAAACCCAAAATTTTCCAATGAGCAATTAACCATCTCATCCGAGGCTTTACTGATAAAAAACAGATTATTCGATAAATCAGTATATATTTATACACCAAGTAATGAAGTTGATATTACTGTTCATGGTGATGAGAAAAAGAATATAAAATGCCACACAAGCGATAGCAGCCACTTTGTTGTTAGACTAAACGATTTACCATCTTCACTGCGATTCAACAAAAATAGTACCGTGATAGACTATATAGATACACTTCGTTACGAAGATTATGGATTAAAATGTGATGTTTTAGAAAATCAACAAAGTGTTATAACTGAAGTGAATAATAAAAGTAATTACATTCAATTTCATTTCAATGAAGAACTGAATGGAAATACTAAACTAGGATTTGATTTTTATACTTATCGGTATAAAAATACTGCAAGTCCTGAAAGTTACCTTAGTATCGACACTAAATTTGATTGCGAATTTGTAAACGACATCTCAGCTTACAGAGTTAATTTCAACATAGAGAAATTTTTAATTCAAAGTAATAATTTTTCTTTTGCTGCAGATGGCGGAATAAACAATTATAATTTAGTTACGTCTTCATTTAAAGGCAAGATTAACGTGGCCATATCAAATTACAAGCAACTAGTCTCATTTGCAATTGGCGAGGAATTTTCAAAAAATTATCCAAGAGCTTCAAGTGCGTTTGAAAAATTAATATCTTCCTTATCAGAAAAAACAACTGATGACAGCGTTCAATTTTCAATAAAGTACGACGATGATGTAGGGTCAAGTTTTATTGGAGAATTATCCACCACTGATTTTAGGAACCAATTCAGTAAAATAACCCAATTAACCAAGGATGAGAGTAGTAGTTAGTTTACTTTTCATATTGATATTCCACTCAGGCGTAAACGCTTTTACTCTGGATAATAAACTCAGAGATAAAAGCATGGAAAAACGAGCAACAAGTTTATTTGAAATAATAAGGTGTCCAATATGTTCTGGCGAATCATTGTCTGAATCTGGATCTCAGATTGCGTATGATATGCGAGAAGCAATTCGTAAAAAAATCAATGATGGATACACTGATGAAGAAATAATCTCAGAGTTAAAAAATTCTTACGGCAATTCAATTATAATCGTACCGCCTATAAAATCTAGCACTTACATTTTGTGGTTTATTCCACTTACAACTCTGCTTATTGGGTGTTTTCTAATACGAAAATACAGTATCCGTTCAGGAGAGTGACAAAATTACACAAATAAAAAACTTTAAAAAAACATAGTTGATAAGGTAGTATAAAAAGATAACCATAGAGTAAAAGTGAGTTTACAACAAATGGTGTCATGCAAGTAGCTTGACTCTGGAATAACGTCCTCCTTTGTCATCCAAGTAGCCGATACTGGGATGATACCCTCCTGGTAGATAATGTTCGTACAGTAAGCCATAGGATGACAGAAGCGGAGCTATAGAAGCCGGTGTGGTTCTGTCGTATAACTCTAACTGTTTTTAGGGGGCTATATGGTTGCTAATACATTTTATTGCAAAATAAGCATTCTACATTATTTGCCAGCAAACAGAACTGCTCAATAGTTAAGTTTTCTGGACGTTCATTTCCACTCAATTTAGCGTTTTCAAGGACAGTTTCAGCGTGGTTCGTTATATTTTGCAAGCTATTTCTCAGCATCTTTCTTCTTTGAGCAAAAACAGCACGTGTTAATTTTATTAAGGTTTCCAAATTTACTGCAAACTTTGGGGTAAGCAAAGGATTTACTGTAATTACTGAAGAATGTATTTTTGGTCTTGGAAAAAACTCTTTAGGTTCAATATCAAATTCCTTTTTTATATCGCACAGTAACTGGCTTAGCACTGATAGAGGACCATAATCTTTAGAATTGGGTCTTGCTGTAATGCGATCTGCTACCTCTTTTTGAAACATTAATGTCAAACTCGTAAAAAATTTTATATTATTTAACCACTTTAAAAATAACGCCACCGAGATATTGTAAGGCAAGTTAGCAATAACTTTAACTGGGCGTTCTATCAGCTCTTCTTCTATAACATGAAGTGCATCTGCTTCTATAATTCTATACCTTCCTTGATGTTCATTTAGCAGTTGGTCATGGTGTTTTACTAAATCTCTATCTTTTTCTATAGAAAGTAGAGACTTTGGATTATGCACCAATATTTCTCTTGTTAATGCGCCATATCCAGGACCAATTTCAATGACATTAAAATTCTCCAGACTACCAGCTAAAGCGACGATTTTTTTTGTTATCTCACTCGATAAAATAAAATTTTGCCCTAGACTCTTTTTTGGCTTCAGTAAAAATTTTCTCATATTATTTTCATTATACAGTATTTTAAAAATCAGTTGACTAAAATCCATTGATAATTGTATATTATTAATGTGTTTAACGCCGGCTTAGCTCAATTGGTAGAGCAACTGACTTGTAATCAGTAGGTTGTCAGTTCAAGTCCGACAGCCGGCACTCTTGCCCATATAAGTAAAGTTGATGTCCTTTTTAATAGTAGCAAATTGGAAAATGAATGGAATGCGTTCTTCATTTGTTGACTTTATAGGCAAACTTAACAACAAGAGCAACGAAATTACCTCTAAATTAGTAATTTGCCCTCCTTTTACATCATTTCCAAGCAGTATAGAGTTGAACAATAATATTAATATAGGAGCACAGAATTGCCATCATAAAAAGTCCGGTTCTTACACAGGTGAAATCAGCGCAGAAATGTTAAAAGAACTAGGGTGTACTTACGTAATACTTGGGCATTCTGAAAGGGCCAATGAAAAAGATAGTGAAATAAAACTTAAGTCCAAAACATCAATAGAATTAGGCTTACACCCAATTATCTGTGTAGGTGAAAATTCAGAAGATTATAAAAGTGGAAAAACAAATGAGGTAATAGAATATCAATGTAAAAACCGTTTGCCAACACATGGTAAATATACCGTAGCATATGAGCCAATATGGGCAATAGGTACAGGTCATATGCCAAATAATGATGCAATTGCTGAGGTGATAGAGGTAATAAAATTGTGTACTGGTAAAAAACACATTATATATGGTGGTTCAGTCAGTTCAGAAAATATAGAAAATTTGCTCAGTATCTCAAATTTATCAGGAGTTTTAATTGGCAGTGCAAGCTTAGATTTCGATCACTTTTATAAAATCATACAACAAGTTGAAAAAAAGTTTGCTCTTATTAATTCTAAAAGTAGATAAGAGGGAATGACTCACTATAGAAATAGGGCTATCACGGGCGTCTCAGTAGATTCCGCTAATGCGTACTCCCTAGTCATACCGTCACGGTATCCGCTAACACGTAGCGAGATGAAGGTTGTCATAGTGACACTGGTTTCCATACAAAAGTGGTGTCATCTAAGTAGCTGATACTGATTTCTATCCAAGACGCCAGTGCCCAGACTACTTGGATCCAGAAGACTTAATTTCAACCAATTGGCTGCATAATAAAGTCTAGATTCCAGCGTCACGCGCTGGAATGACATCTTTCTTGGTGAACTCAAATCATAATGTTCGTACGGTTGTGGGCTTATAGCTTAGAAAATTAACGATATTTTATTCCCCGGTGAACGCTCTATTTTGTTTTCCAACTCTAGTTCTAAAAGAGCCATTAGAGCTATGTTGGTAGAAAGTCCGCTTGCTAATATAAGTTCATCTATATCAACAGGTACAGAGTTAATATGATCAACTATAACAGATTTTGCCTGTTGTAATTTTTCTTGTTTTTGGTTAACAGCATAGTGCTCAACATCAAATAGGTTTTTTTGCTGCGGAGGTAAATTAAACCTAACACTCTCTATTATGTCATCAGCGGATTCGATAAGTTTAGCACCGTTTTTAATTAAATAATTACTACCACTACAGCGTGAATCTAAAGGGAAACCAGAAACTGCAAACACCTCTCTCCCTTGATTTAAAGCAAAATCTGCTGTTATTAGAGAGCCAGAACGTTTCGATGCTTCAATCACTGCAACACCCAGCGATAGACCAGATATAATTCGATTCCTTTGAGGAAAATACTGAGGCTTTGGTTTAGTAGCAAATGGAAGCTCAGTAACTATTAATCCGCCATTCTCGGTGATTTTTTTGTATAGATCAAAATTTTCTTTTGGGTACACCACATCAATTCCGCTTGCTGTAACAGCAATAGTGGGATGATTTTTGTATATTACACTATTTGCTGCAGTATCGATTCCTTTTGCAAGTCCAGAAACGATAATAAAACCAGCTTCACTTAAATCAAGTGCCAACTTATTGGCAAAATTTCTTCCATTCATTGAAGAGTTACGCCCACCGATTATTGCAATTATCTCACGGCTTAATAATGATATATCACCAAGTGCAGTTATTACAGGAGGACAACTAGAGATATTTCTTAAAAGATCAGGGTAATCTGGGTCACATGCGGGTATAATTTTAGCTCCAATTCTTTCTGCATTATTGATTTCTTCTCGTGCATCTTGAATGCCATACACCTTATTATTAGCCACCCTATTGAGATATTTTAGCACCTCATCTAGCGATCCATGTGTTCTTAGTATACTAAAAAACTTTATTGGTCCTATAGTTCTAGCCAAGCTTAACCATACTTCTAATTCTTTGTTGTTCAATTTATTTATCTTCATAAAAGACTTGAATTTCTTATCAATTTAGTGTACCCAAGATAATGCAAATATACAGTGTTTTATGACGCATTTTGTTACAGATAAATGCATAAAATGTAAATATACGGACTGTGTAGAAGTATGTCCCGTTGACTGCTTCTATGAAGGTAAAAACATGCTTGTGATTAACCCAGATGAATGTATTGATTGCGGAGTGTGCATACCTGAGTGTCCAGTGGATGCAATTGTAACTGATGATTCCATAAAAGACATTTTAGAACTAGATGAAGAGTTGCTGAGCAGCGAACAAAAAACTTTCAAGTTATTTTACGATATAAATGTAGAATACTCACAAAAGTGGCCAAACATTACAGCTAAAAAGCAACCTCTCTATACAGCAGAAGAATATAAGGAAAAAAAGGATAAAACAGCTTATTTTGAGGAAAATTTAGAGTGATATTAACAAAGAAAAAGATCAGACTCCTTGCATAACCATATGAAAAACTAGCAACTCACTCTTCTTTGTCATTCCAGCGTCACGCGCTAACTTAAGGTAAATTGCCAACTTAACTATAAATATATTTTGGTAAATCCAAATTATTTTAGCTATAAGAGCGTTTTACTTTTTGCTCAGCATGTCCATCATAACTGGCTTACTTTTAGTGATTCATGGAGTTAAAAAAGTCAGCATTGCTCTTTGTTAAAAGTAGTTTGTCACGTAAAAATTCCATTGCTTCAACAGGTCCCATAGGATTAAGTATTCTACGCAACACCCATATTTTATTTAGTATAGCCTTATCAACTAATAGCTCTTCCTTCCTTGTTCCGGATTTTGTAATATCAATAGCTGGAAATATACGTTTATCAGAAAGTTTTCTATCAAGTATGATCTCAGCGTTTCCTGTACCTTTAAACTCTTCAAAAATCACTTCATCCATTTTTGAACCAGTCTCTATAAGAGCTGTGGCAATTATAGTTAAAGAACCCCCATTCTCAATATTACGAGCTGCTCCAAAAAAGCGTTTTGGTCTCTGCAGTGCGTTTGAATCCACACCACCAGTTAGAACTTTCCCAGACGAAGGAATAACAGCATTATAAGCACGTGCAAGTCTAGTAATATTGTCAAGTAGAATTACCACATCTTTTTTATGCTCAACCATTCTTTTAGCTTTTTCTATTACTATTTCAGCAAGCTGTACGTGACGGTAAGCAGGCTCATCAAACGTAGAACTTACTACCTCACCTTTTACAGAACGTATCATATCTGTTACTTCTTCAGGTCTTTCATCTATAAGTAACACTATTAATTCTACTTCAGGGTGATTTATAGCTATAGAGTTAGCCATTTGCTGAAGCAATACAGTTTTTCCTGTACGAGGTGGAGCAACTACTAACGCTCTTTGCCCTTTCCCAAGAGGAGCTACTATATCTATAGCACGCATGCTTAAGCCTTTTTTATCATCACCATTATTACACTCAAGTACTATGCTTTCCTCAGGATAAAGAGGAAGCAAATTATCAAAATGGACGTACTTTCTTAATTCACTGACTTCAGTAGAGTTTATACTTTGAACCTTAGTTAAAGTAAAATATCTTTCTTTATCACCAGGTGGCCTTATTTCTCCATATGCCATATCTCCTGTACGTAAATTAAACTTCTTTATTTGCCCGTTGGAAATATAAACATCATCGGTACTTGGGGCATAATTTGCACTTGCTGAACGTAAGAAACCGAAACCATCAGGCAATATTTCCACTATTCCACTCCCTGTGGTTATGCCTCCTTCTTCACTCATTTTCTTCATTAAGCTGAATATTATTTCCTGCTTTAGCATTCTACCATTGCTTTTACCGTTAGTTAAAATTTTTCTTTCTTCAGCTAACTCTAACAATTCTTCTGCTGTTTTCTCTTTTAATTCGCTCAGATCTAATGTTTTTCTGTTTTTCTCAGTACCTTCATTGACCATCTGTGTTACTGTATCGTTATTGTGAATTTGCTCACTTTTTTCAGGTTGAGCTGTAACCTTTCCTTTTGCCAAAACATCTTCATTGATTGTTGTCATAATCCTCCAAAAATTTTAATTGATGCTTACTAACCTAAAATGTGACTATAAGATAATAAATTAGGCTGAGTTAGTTTCAGTGCGTATTAAGCTTAATTATCATTAAACCCCGTACTTTACTTACATTATACTAATAAACACTAGCAAGTCAAGTTAATTTAATGTTAACAAAGCACAAAAATTTGAGGATCCTTAATAGCTATTCTTTATACTTTTTAACCTTTCTTGCTTCTCTTTTTCTACTTTTGCTTTTTCCACTTCTGCTTCTAAATTTTCTTGGCTACATAAGCCAAGTAGTACAGGATCTTGGGGTTTTATATTTTGCATGTTATGATGAGATCCATCTCTTACCTGCTCAACTGTGTAATTTGTTGTACTAATTAATTTAGCTATAACGTTATTGTCCAAGATAGGAAATTTTTTTACTAGATAATAAATCGCATCAGGTTTATCTCTACGCCTTGCCGTAGAAGCAAAGCCAAGAATGCTACCAATCGCCTTACTCCTTTTTTTTATATTTTTTATAATCAAATTTGGTACACGGTTTGAATTTTTTTTGCAATCATCGATTTCTTTTTCAGTAATTACCCCAGAAATAATAGGGTTATATTTTTCAACTTCTATTTCCTCATCAGCTATGTCTTGTACTTCTTCAATGGCCAACCTACAGCATTGTGCTATTTGATTAAAAGTTAAACCAGTATTGTCTACTAACCAAGCAGCTATTTGCATTAGAAACTGTTTATTTCTATCGTTATTGCCCTTAGAAGATTCCATTGACATCAAAAAAGCATCTCCCATTTAAAGTATCCCTTACTGTTATACAGAGCTAAAATATAAGCTATTAAAACTAAAAAAGCATTAATTTTGTCATTCAATGACTTTTTGTTTGTCACTTCCCACCTCTTAAGTTAATTAAACGCTCTTACCTTTAAGCATATTTCAAACAAAATATTTCCCCTTCTTAAGGTATAATATAACTTAGTTAAATATATGTTTCTATTTAAGAAGAGAGTTAAATTTTAAGTTAATATATTGTAATATTATATATATTAGCTAATAAAGCAACAGGTTTACAAGAATTAAATTATCACTATTCTATAATTAACTATTAATTAACTGAGTTTAAAATGAATGTTAAAAATTTTTTCACTAAAGTAACCGTTGTCCTTTTAGCCTGCTTGTTAATCTTTGTGGGAGTTGGCAACCTTTTATCAGGTGATGATGAAAAAGAAGAGGTAGCTAGGGTTGGAAAAGAAGTTATAACGTCAGATGAGTATAAATCACTATATCAAAATTATAAAAAGCAAATTTCTGGATCTGATGCGAGTAGAGAACAAGTAAAAAAGCTGAAATATGATTTACTTAACGCACTTATAGAGCAAAAATTATTGTTTAACCTAATTAGTGAGCTGGGGTTGACAGTTGGAGAAGAGTCTATAAAAAACCATATTAAAAACACCAAGTACTTTCAAAATGATAAAGGCGAATTTGACAAAAACAAATTCCATGAAACGCTAAATGACCTGCATATGACAGAGAAAGAGTATATAGCAAAGCTAGAGAAAATTCTGCCTGCAATGATGTTCATGACTTCGTTATTTAAAGATAATTATCCGGTAACTTTTGGCGAGAGAGCTGATGAGCAGATATACAAAAGTCGCTACCAAACTAGAGTAGTTGATATTGTTAAAATAACTGAAGATGCAGTTACAAACATTCCTGAACCAGATGATCAAGCCTTACTTGATTTGTACGAAAGAAATAAATCCCATTTTTATTATCCTGAGTATCGAACTGCGCAATATATTTCCCTAGGCCAAAAGTATTTTGAAGATCAAATCAAGATCTCAGATGAAGAAGTTGATGGTATAATAGAACAACAAGAACTTAAAGATCAAAGAGATATATTCAATGCAATATTTTCTACCAAAGAAGAAGCTGAGACAGCAAAAAGAGCATTTGAGGAGGGTAAAACAAGCTTTGAACAGATAGTAAAAGAGTTTGGCAAAGCAGAACTTGAGGAAACTAGAGTAAATAATATAACTAAGGATTTTCTACTGGAAGACATGAGAGAGAAGGTGTTTGCTCTTAAAGTAGGTGAAGTAAGTGGAGTTTTAGCAAGCAGTTTTGGTTGGCACATAATAAAAGTGGAAAGTGCGCATCAAATTTCTGATGAAGACTTAGTTGATTTAAAAAAAGACATAAAGTCAGTTTTAACTAACCAAAAGTCTTTTGAAAGAGTTAATGATTTCATAAACCAAGTGAACTCTAAGATATACAATGGTTCAGCAATCGAAGAAATATTGAGTGAATATAATTTACCTATACAAACTATTGGTCCAGTAGATGCGAGTGGAAAAGATCAAAACGGTAATAACATAGGAGATTCTGGTGATTTGATTTCTTTCATTTTTTCGCGAGAAAAGGACCAGAAAGGTTATTTTAAGGGCGTTGGGAACGCTGTTGTTAGTGTAAAAATCATCGATATCGTTCCACCCAAATTGCAAAGTTTTGAAGAAGGTAGGGCATCAGCAGTAGAGCTTTGGCAGAGTGAGTTTATAAAAGAAAGAATGTTTAAAATTGGGCAAGAGGTTGCAGTTCAACTAAGAGAAAAAACAGATTGGGAAAAAATTCAAGGTGTGGAATTAGTTGAAGGTCAGCAGATGCATCGCAATGAACAAAACTATCCATTTTCTTTTGTAGAAGAGATTTTCAATATGAAAACAACTGGTTCGGTGACAGACCCTATTCAATACAATAATGAAATTATAATAGGTGTTCTAAAAGAAATGCATTCGTCAAATGGCAAATTAAACATGCTTGACACTGGAAAACGTGTGATGATATCGCTAAAAGAGCAATTAATTAGCTATCTGGAATCAAAGTATAAAGTTGAAGTTAATCACGCTATACTTGATAATATATAGTCAAAAATCTTATAAGTTGCTTCAAACGCATGATGTCATCCCAGTGTCAGCTACTTTCATGACATCGTCGTAACATTGTACCATATTACAATGTTCGTACAGTTGGTGCGACCCAAAATCGTGTTTGTATAGGGTAACCTCCGTAAATTATTCACAAAATAGAGAGATTACCCATGAATAAAAATATAACAGAATTATTTTGCCTGATCGACGATTTTTGCAATTCAGTTGACAAAAATTTTGCAGAAAAACTTCTACCAAGTGGCAAAAAACTAACCAGGAGGCCAGAGATTACGCATTCAGAGTTTTTACCATAATATTGCTATATCAAGTGCGACAATTTTAAAATTTTCTATGTGCATTATTTGAAATTATTATACGAATCAGCGTTTCCAAAATTGCCATCCTATAGTAGGTTTATTAGGCTAAAATCGCGGGTTTTATGGTATTTAGCGCTCTTAATGCAATGGTTTTGCGAACAGTCAAAAGTGACAGGGATTTCGTACATAGATGCAACATCTATCGCTGTTTGCCACCCAAAAAGGACCTCGAGAAACAAAGTTTTCAAAGGGTTGGCAAAGATTGGAAAGACTACCTATTGGTGGTTTTTTGGTTTTAAATTGCATATGGTAATTAATGAAAAAGGTGAAATTCAAGGAGTTACACTTACTAAAGGTAACGTTGACGACCGAAAACCCGTACCAAATTTAACCGAAAAACTGATTGGTCTTTTATTCGGAGATAAGGGCTATATAAAAAAAGAACTCTTTGAAAAACTCTTCGATAGAGGCCTCAAACTCGTTACCAAAGTAAAAAAAGGTATGAAAAACACATTAATGCTGCTTGAAGAAAAGATTTTTTTAAGAAAAAGGTCGATTATTGAAACAGTTTTTGGTTACCTCAAAAACAGACTTGAGCTTGAGCATTCAAGGCACAGGTCTCCAATAAATTTCTTGGTGCACATCTTTTCCACATTAGTTTCATATTCTATGAAGCCTAAAAAGCCCTGTATTTCTAGATTTTACTGTATTGATTAATCCGCAACTGGGGTTACTAGCAGAAAGAATTTCTTAGGAGGAGACATAATATATATAAAACATGAGATGAATAAAGATTATGTTAAATATAGAATTAACGAATTATTATATAGCTTTTAGTAGGATGACAGTATTATAAAATTTAGAGGCATCAAAATGGAAAATCACGCTAAAGAGAGTATAAAGCATAAAGTAGTGTTACCAAACTCAAAAACAATCAACATTGAAGGAACAAACTTTAAGTACGAAATACATTACGATCAATTAAATGATACAGATCTTCTTATGATTGAAAAATACGCTAATCATATTTTTCATGCCTATCAAGAGAGATATGGTTTAGATGTGAACACAGATTATACTTTCAAAGGCTTTATATATAACAGCTTAACAGATTTTCGTAATGCACGTCCAGGGCATAACACGGCTTATGCAGGCACATCTTTTCCTCATAACAGTGGGTCTATAGCTTATGATTTGACATCAGTGATTGAGTCTACTCTAACTCTTTATAATCAGCACAAGCGCGGTATTCCTTACCCAAAAGGCAGATACACATTTATAAAAGATGTAGAAAAAGAATTAAAAGCCATTAGATTAGACGATAATCAAGAAGAGTCAAATACAGCGGAGAAACCTGAAACAACAATTCATCAGGAAAAACAAGAAGAGCCAAAAAGAACAGAACCTTCAGGCTCAGTAGAAGATGAAAAAAGTAAGGTAGAAGAGAAAAAAAGTGGCCAAGAAGAAATCAGTACAGAAAAGCATCAAACAATTAATCAAGAAGAGTCAAATACAGCGGAGAAACCTGAAACAACAATTNNNNNNNNNNTCAAACAATTAATCAAGAAGAGTCAAATACAGCGGAGAAACCTGAAACAACAATTAATCAAGAAGAGCCAAAAAGAACAGAACCTTCAGGCTCAGTAGAAGATGAAAAAATCAAGCTAGATGAGGCAAAAAGTAGCCAAGAAGAAGTCAGTCCAGAAACAGTGTTGCCATATTCAAAAACAATCAATATTGAAGGAACAAAATTTAAGTATGAAATACATTACGATCAATTAGATGATAAAGATCTTCTTACGATTGAAAAATACGCTAATCATATTTTTCGTGCCTACCAAGAGAGATATGGTTTAGACATCAGCAAAGATCATACTTTTAGAGGATTTATATATAACAACTTAGCAGATTTGCGTAATGCACATCCAGAGTATGGCACAGCTCATGCAGGCGGGGATTTTCACCACTACCCTCATGAAAGTGAGTTTATAGCTCATGATTTGACAGCAATGATTGATTTTACTCTAAATTTGTATAATGAGAAAAATTCTTGTATTCCTTACCCAGAAGACGCATACACATTTATAAGAGATGTACAAAAAGAATTAGAAAGCATCAGATTAGATGATAATCAAGGAGAGTCAAATACAGCGGAGAAACCTGAAACAACAATTAATCAGGAAAACCAGGAAGAAGAGTTAGGGGAACAAGATGTTATAATAAGTACTGATCACCCGCTAGATGATTATAATCATGATTATCACTTAATAGGTTAATATATAGGTGACCTTACCCAGAAAAAAAGAAGATGGTATGAATAGGTATTGCTTGGTTGAAAGCAAGAGAAGATGATAACAATTCATATCATCTGAGTAAGGTCACAATCGTAAAGCTTGAAGATTTAGGCATCGTTTCACAAACTTCTCAAGGAAAGAGAGATCGGGTTTATTGTGCAACTGATATTTTGAATATTCTAGAAGAACCAACTAAGATTACAGAGAACTTCGATAGCACATTATAGCTATAAAAGCACTTAAATCGGTGAAGAAAAAGTTAGAAAAACAGAGAAATTGCTCAATTTGTTTGTGTATCATACTCCATCTATTGAAATTTTATGTATGTACAATATAATCTATAATAACGTTGAATTTATTACCAGTATAATATATTAAAAAATATTATGAGCTTTGTGAAAGAAAGAAACACTCCTGTGATGGAACAATATTTGAACCTGAAAGCTCAATACAAGGATCATCTGCTATTTTATAGGCTAGGAGATTTTTATGAGTTGTTTTTCGATGATGCTATTAAAGCTGCGAAATTGCTGAATATAGTGCTAACCAAGAGGGGCAATTCAAATGGGCAAGAAATACCAATGTGTGGAGTGCCAGCACACAGTAGTGAATCTTACCTACACAAGCTAATAGATTTAGGATTCAAAGTAGCAATCTGTGACCAATTAGAAACTGCTGATGAAGCAAAAAAGAGGGGCTATAAATCCATAGTAAAACGTGATGTAGTGCGAGTTGTAACTCCAGGTACAATTATAGAAGATTCGCTACTGGAGGATAAAAGCAATAATTATCTCGCGTCCATAGTTGAACAAAATGACGAATATGCTATTAGTTGGCTTGAATTATCAACGGGAAAATTTTTTCACACTTTAACGAGTTTGAAAGCTCTAGATAGTGATTTGTTGCGTATATCACCAAGAGAATTATTAATTTCTGAAAAACTCACTGAGGACGAAAAAATTAGATCGATTTTAAAAAATTATAAAATATCAATTACGCAACACGCACAGAGCCTTTTTGAGTATAGTAAATCTCACAGAACATTATGCGAGTTTTATAAAATCAGGGAACTTGGGAGTATAGGAAATTTCAGCAAAGTAGAAATCATGGCGTGTGGTGCACTGCTTGAATATGTCAGAGTAACACAAAGGGGCTCCATTCCAAGGCTTGAATTCCCAAAAACCTATAAGCAACAAAATTTCATGCTTATTGATGCTTCAGCAAGGAGAAATCTTGAGTTGTTTTCAACTCAATTTGGTGAAAAGAAAGGTTCACTAATTTCAGTTATTGATCATACAGTTACAGCTTCTGGTGGACGCCTGCTCAAACAAATGCTCGCTTCACCCCTTGCTTGTTCTAAGGCGATTAACCTAAGGCTCAGCACCGCTCAATTTTTTGTAAATAATCATGAGCCACGCAGAAAAATACGAGAGATATTATCTAACATTCCAGATATTGAAAGGTCTTTATCGCGCTTAATACTAGGGCGTGGTTCACCAAAGGATATGAACCTATTAAAAATAGGCCTAGGAAAAACTTTAGAGTTGTCTGAGCTCTTATGCAAAATTGAATTTGGTGAAAATGGATCTCTCCCACAACAATATGTCATCCAAACTGAGATCCAGCCAGCGTCACGCGCTGGAATGACAGTAAAATCAGACGAGAGTGAACTAAGCACAATACATAAAAGCCTTGGCAATCATAAAGACCTGTTTGAGCTTCTAAACGGTGCTGTGCTTGATAACAATCTTAGTTCCGTGAAAGAGGGAGGGTTTATCCACCCAAAATACAACTCAGAATTATCTGAGTTATCCTACATATTAAATAATAGTAATAAACTAATAACTAAGCTCCGTGAATCTTATCGCGACCTAACTGGCATTGCCGCACTCAAAATATTGCACAACAACATACTTGGTTATTACGTTGAAGTGTCGGCAAATCACAAAATAACTTCGGATATATTTATTCATAGGCAAAGCTTAGCAAATAGCGTTCGCTATACCACTAATGAATTGAAAGAGTTAGAAAATAAAATTCTTACGGCACGTGATGCTGCAATCGGCTTAGAAATGAAAATTTTTAGTGAACTGTGTAGTGAAATTGCTAAAGAGTCTGAAAAAATTGCTCTTGCTGCAAATGCTTTGGCAAAACTTGATATTAGAACCGCGTTTGCAGAGCTTGCAGTGCAAAATAATTACGTAAAACCCATCATTGATGACAGCAAAGAGTTCAATATCTGTAGCGGAAGACATCCAGTGGTTGAAGTTAACGATAAATTTATTGCAAATAGCATCAATTTAGCTGGTATACATCTAATTACTGGTCCTAATATGGCTGGAAAAAGCACTTTCTTGAGGCAAAACGCTCTCATTGCAGTTTTAGCTCATATGGGATCGTTTGTGCCAGCAGAGAGTGCACATATTGGAGTGATTGACAAAATATTTAGCAGGGTTGGCGCAACGGATAATATAACAGCTGGTTATTCCACCTTCATGGTAGAGATGATCGAAACAGCAACGATAGTAAATCAGGCAACAGACCGTTCCTTGGTGATACTTGATGAAATTGGTAGGGGCACAGGGGTGTATGATGGATTATCTATTGCACAGGCGGTGATTGAACATATTCACAATGTAAATAAGTGCCGCGCCATTTTTGCAACTCATTATCATGAATTAACTAAAGTAAGCAAATACTTGAAGAACGTGAAATGTTTTTGTGTAAAAATAAGAGAGTGGAACGGAGAGGTTATTTTTCTACATGAAGTAATTGAAGGCATTGCAGATGAGTCATATGGAATACATGTAGCAAAACTTGCTGGTTTTCCTGATTCTGTTTTAAATAGAGCAAGTGAGGTGTTTGAGGAGCTAAAGGCTTAAGAGGAAATTCTTACATAACTATTGTTTAAGTGAAGAGTCGCCCACACAGTCTACCATATATGTCAAATTAAGCTCAAAATTGTAAGCTTAAAATATGATTGAATAGTTGTGTGTATAATTATTAATGTTTTTTCAGTATTTCTACTATAGCTCTTTCTAAATTTCTCGACCCTAAGAATGATGTCGGTAACCGTTCACGCAATGGCGTCAACTTAAGGAAAAATATCAGCGATAGTGTATAAAATTTCTCTCTAAAATTTTTACCATTAAATTACCCAAAAGCTGCAATAAATAGCACTTTTGTTGCTGTTTTATTTCAACAAAGAAGTCTAAAATGTGTCCTTAAGTTGACGCCATTGCGTAAACGGTTACGAATCTTCAGAATCTGGTTTTTCAAAACCATGCCAACTTTTGATTAATCTTTCCGAACTTGATTGATCTTGCAAAGCTGCATCCTGTGATACAAAGTCTCTAAAATTGGAACCAAACATGTTTTACCCCTAATTAATAGCTGAGCTAAGTATAGCATTAAACAACAATCTTGCTAAGCAAATTATTAACTATCTTAGCAAACAGACTTACATCATCCATCTCTTCACCTTCCACTATACAAGCTTGGTAAAATAATAAATGAATCATGTCCTCCAATGTTGGATTTTCACCATTTTCAGCGTGAGATTTCATTATACTTTTTATTACAGGATGTTTAGTGTTAATTTCAAGCACCTTTGGCGTGCGGTAATTTAGCTGCTTTTGTTCACGCAAAAAACGCTCCATGCGAAGATCCATAGCGCCTTCATCAACCGCTAGACATACAGGACTGTCAGTCAATTTTTTAGAGATCTTTACGCTTTTCACTGAACTGCCAAGAACCTTGGTGAAATATTGCAGTATAGTTTCTTCAGTCTTTTCTTCATCTTGCTTATTTTCTTCATCTGTTTTATCTTCTTCTGAAGAGAATTTTTCTAAATCAACATCAGCGCGGGTCACAGACTTAAATTTTTGATCTTTATATTCATGAATCACGCTAGTCCAGAAATCATCAACTGGATCAACAAATAGGAGCACTTCTAGTCCTTTACTGACGAATCCTTCAAGTTGTGGACTGTTTTTCACTGAATCCAAGCTATTTCCGGTGAGATAATAGATATGCTCCTGCTCAGGCTTCATTCTGCTTATATAGTCATCAATGCTGACTAATTTCTCATCACCAGTGCTCTGAAATCTGCAAATTGAGAGCAGCGCTTCTCTCTCATCAGTTGGCATAGCTTCACAAAGACCCTCTTTTAATACTGCACCAAAATTGGTCCAGAATTTTGTGTACTCTTCCAAATTCTCTTTTGCCTTTTTACCGAGCTCTGATATCGCGCGTTTAGTGAGGGATTTCCTGATTTGCTCAACAACACGATTATTCTGCAGCGTTTCTCTGCTGATATTAAGAGGCAAGTCCGGTGAATCAACCACGCCTTTCAGAAAACGCAAGTATTGTGGTATAATCTGTACGTTATCTTCAGTGATAAATACTTTATTTACATATAACTTCACAGAGCAACGTCTATCTGGATGAAATAAATCAAAAGGTTTTATAGAAGGAACATAAAGCAAATTCGTATATTCTATTGCACCTTCATTTTTATTATGCAATATCATCCAAGGCTCCCCGCCAACGTGAGCAACACTGCGGAAAAAATCGTTGTGCTCCTCTTGAGTAACATCATTTTTTAGCTTAGTCCAAATTGCAGCCTTACTGTTTAACTTTTCACTTTTTCCTTCTTCATTTATGAATTCAACAGGAAAGTTTATGTGATCAGAGTAAGTAGTGACAATATTTTCAATACGAAATTTATCTAAAAACTCGTTTTCTTCAGGATGCATAATGAGCGTAATTTTGGTTCCGCGAGGGACTTGATTATCTGACTTGCTGATTGAATATTCCCCATCTCCTTTGGATTTCCAGACCCAAGATTCTTCTTCTCCAACTTTTCTCGATTCTACTATTACCTCCGATGCAACCATAAAGCTTGAGTAAAAACCAACACCAAACTTCCCAATCAGCTCCACAGTTTGGCTTGAATCCTTGCTATTCTTAATCGCATCCAAGAACTTTTGCGTGCCAGAGCTTGCAATTGTACCAAGGTTGTCTATTAAATCTTGTCTGTTCATTCCGATGCCATTATCAGTGATATATAGCTCGTTCTTATCTTTATTGGAGCTGATAGTGATTTTTAATTCATCACTAGAATCCAGCAAATTAGGATTTAGTTGAGATTCATAACGCAACTTATCACATGCATCCGATGCATTTGATATTAATTCACGCAGAAAAATGTCTTTGTTAGTATAAAGTGAATGAATCACTATATTCAGTACTTTTCCTACTTCAGCATCAAATTTTAAATTTTCAGTTTCTTGTACATTATGCATTTTGAGCTCCATTATTTGCCTACTACCCTAATAATTTAAGTATTGCACTGCAATCTTTCAAGGTCACACACGCCAAAATTAATGTAGCCGCCATATTATGACACCCAATTTATGGGATTATTGCACAACTGTATGAACTTCCCATGCTGTAAATCAACTACTGGTAGCACGTGACGCTGGAATTCCTTTGTCATCCCGGTGCCCGCTGGAGTCTATTTTCTTCTTTTCTGGGATTAAGCGTCACGTCCTGTAATGCCCCCGAAGGGATGCAAAAGTTTTTTGAATTTGCACAACTAGAAAAATCTTTATAAAATTTACTTTTTCTAAACTCTTCAACTTTCTTTTCATCATTTAGTGAATCATGCTTAGAAAAATATTCATCTGTCTTCTGAATATATAAACTAATCAACTCAGAAAAAGCATAACCAGCTTCATTGGAAGATTTTAAACACGTGATTGGCAATTTGTGTACATCTTTATCAGCTTTTTTAGGATCAATACATTCATCATTCCTTCTTAATATTGTATGTTGCTTGAAAAATTCTTCATATTCTTCAAAGTCTTCAAAGATTTCTTTTTTTTGGTAATCTTTCCTTCTACCATTTTGCCCTATTCTTTCTATTTTTGTCGCAAGCTGCGCTGGTTGTTTAATGGTTTTGTCTCCCTCTCGATTGAAGTACATTGTGTAAGGAGTAATTGCATTGACAATTTTATGTGTTTTCCAATGGCAACCAAAAATCTTTAGTACTAATTTGATTATCGGAGCAAGAAAAATTTTTAATTTCGCTATGAACCAAAAATAATAAAGAGACGCTTGTTTGAGTGAACTAGCAGCATTGCTAACGATACATCTCAAATGTATATCCCTATCTTTAAAATTTTTATGAACTTCTGCAGCTACATGTCCACCCAGGCAGTCTCCGAACAATATGATATCATCTGGTTTTATACCTTTTTCCAATAAGTTAGTTACAACTGCAATACCAGATTTAACTCTATTGCTACGTATCAATGAGCTGTTTCTACTTAAGCCAAGCCCAGGATAATTAAAGAGATGTACAGTAATCCCTTGATCTGTAGCCCAATTCCAGTTTTGGGAATAATCTTTGCGAGAACTTAACGCTCTATTTCCGCCAATAAAATATACCAGATGTTTTTCACTTTGATTATTGTTTTGGTCTGTATTTTTACTAGGAAGTGTAATTGTTTGGATTTTTATCCCATTTCGAGTTTTCACAAACTCTTCCCTAGTTTTTATTGTAGTTTCTTTCGTTACCTTCATGTCATAACCCTCACTATATTAATTTAATGATACATAAAATTTCAAAAAGTCAAATTTTATGAACAAAATCAACTTTCTCAAATTCATCGAACTATGTTTTCAAGCAGTAGTGCCGGGGTGTGAGTATAATGATTATCGGTACATAAAAGTCATAGCAGATAGGCTGGAAGCAGCGAGCGCTGGTGAAGTGAAACGAATAATATTCAATATGCCTCCGCGCTCGATAAAGTCTATGTGCGTGAGTGTTGCGTGGCCCGCATGGATACTGGGCAACTGATAGTTGCAAGTTATTCTCGGCTGCTCAGCGAAAAGCACCTTTTTTTTTCGCTGTTAGTACTAATGATTCATTAAAGAAGCTGTCAATATCACCAATACTATCTATATTTTTTGTACTGATAGATTGGTCAATTCTTTTAACTAGATTAGATAAAACTTGGTTAGGTCCAATTTCAACGAACTTGTTAATACCACAACGCGCCATATGTAAAACCATTTCTCTCCATCTCACTCTGCTTATAATTTGCTTAGCAAGCAAAGTTTTTATAACTTTGGGATCACTCTCCTCTTTAGCTGTAACATTTGATATCAAAGAAACTATAGGGCGAGTCATTTTAATACCCTTCAAAAATTCCAAAACTTTTTCATCAGCAGGTTTCATAAGAGATGAATGAAAAGGTCCACTAACCTGTAATTTAATTAATTTCTTCACACTCGAGTTTTTGAATGAATAAGGTAACATTTCAAGAGCTTCTCTAGTGCCACTTATAACCACTTGTCCGCCACCGTTATCGTTTGCAATTTCACAAACTCCATCAATTTGGGCTGATTTCAATATATCTTCCACTTCATTTATCTCTGCTCCGAGCAATGCGACCATTCCGCCTTTACATTTCAGTGAAGCTTCATGCATTGCTTCACCGCGAACTTTTAGCAGCTTGATTGCAGACTCAAGAGTCAATGCCCCTGCAGCACACAGCGCTGTATATTCGCCAACTGAATGCCCACAAACATACTTAACATTGTGATCAGTGAAAAGAGATTTGCCAAACACATGCTCCATAACACGTAGCATTGCAATTGACACTGCCATTATAGCTGGCTGAGCGTTTTCTGTAATGGTTAATTCTTCAATAGGACCGTTGAAGATTAAATGAGACAGCTTTCTACCCAATATGCTATCTACTTCATTAAATACTTGCCTTGCAACGAAAAACTCACTACATAAGCTCTTTCCCATTCCTACAAACTGAGAGCCTTGACCAGGGAAAGCGAAAATCATATACATATATTAATACAGCTCTCTTTAAAATAAATTTATGCTTGGTTGTTGACTTTGTTTTTTCTCTAACCTGCTAATTTTATGGCGCTCCTCAAGAGCAAATATTCTCATTGATAATAAAACCGTAAGGAACAAGGATAACGGACCGATTATCTGTATATTGAAGTTAAGACTAGCTATATCTGGTATACCATAACACATAAGGTTCACAACCAAACACAATACGAATAATGGCCAGTATGTAAAATTCATTTTAAGATAAAAGCACAGATCATCTTTACTATCGATTATCATAGTTTTTATTTTTTTATATGTTTTAGCAAGCATAAATTTCTCAAAAACTAACACAATAAATTATAGCATAAATATAGATAATTGTCAATCATACGAGCATTTTCATTATTGACTTAATAGTTGGGTTAGTTATAATGTTAACTGATTAAAAGTTTATAAGCAACAATGGCAGAAATTAATTATCATAAAATTATCGTAGTTATGACAGACGGTCAAGAATTTGAAACTCGTTCCACTTATGGAAAGGAAGGCGATAAGATAAAACTTGATAGAGATCCTCTTGTTCACCCTGCATGGACTGGAAGTCTGGCAAGTGGATCAACAAATAAAACTAGCAAAATAGCTAAGTTTAACGATAAATATGGGGATATTTTCTAATTTTTTGCTTCTTTATTTAGGAAACTTGCTGAAGCATGCATAAATATAAAAATATAGGTTATGTTGCTTCTCTATCACCAAAGTCACAGGAAGTATCTAAACTATTACAGAAGCTTAATTTTATCAATATAACAGAAGAAAATAAGTCTGAAATTGATCTACTTATAGTTGTTGGCGGTGATGGCTTTATGCTACGCACTTTGCACAATTACGTCATAGAAAATAAAAACATGCATGTGTATGGGATAAACACTGGCAATGTTGGGTTTTTGATGAATAAATGTTTTAGCCGCAGTGAAGATTTAATTGATCATATAGAGCATGCAACTTCAACCCAGTTAACTTTGCTAAAAATGGAAGCCACAGATACAAGTGGCAAGAAATACCACTATATAGCGGTAAACGAAGTATATGTTTTTAGAAAAGCAAACCAAATAGTAGAAATGAATATCACTATCAACGATAAGCTAAAAGTAGAAAAATTTAGAGGGGACGGAGTAATATTATCTACTCCCACAGGCAGCACTGCATATAACTTTTCTGCCGGTGGTCCAATTTTACCACTAAATTCAAATTTACTTGCACTCACTTCTATCAATAGCTATTACCCAAGGCATTGGAATGGAGCGCTAATTTCAAATGACAGAGTAGTGCAAATTGACATTAACGACACAAAAAACCGTCCAGCACTTGTAGTATCAGATTATAAAGAATTTCATGATATATCACAGATAAAAATACAAAAAGACCATGAAAACACAATAACTTTGCTTTTTGACAAAGATTACCCTCTGAATGAAAGGATCTTTGATAGACAATTTCTATACTAATAATTATCCGTAAACTGGTATTTACTATATCTTAATAACTATAGCATAATCAATGCAGCATAGTAATCAATTTTGGAGGATAAATATGCCAGGAGCACGAGATCAAGATACAGTAAAAATACTTTCTTATATACCAACAGGTAAAGATGACGGGACGAAGCCAGGAATTCCACCAATACCAGCACTTAGGACAAGCGTTCCCCCAAAAAAAGATGATGAAAGTGAAACTTCACAATCTACAAATTCGTTTGATAATCCGAATTCTGATAAAGAAGATAATAGCCCAGAGAATCATGATTATGCAACTCCAGACCTAAGTAAAAAAACTCAAAAAAAGAGTTTAAGTAGTGATAGTGGAGTAGGCGATCAAAATTTGAAAGAATCACCTGATGAAGAAAATATCTATGAAGACCCTGATACTCTTGATCTTGATAAAACATCAGCACGGGTACAAAGAACACTCAATGACAAACTTAGCAATACATCTTCAACTTCTTTACCACCATATGTAAGCACAAATAACTCTGAAGAGTCTTTGCTCCCAAATAGTGAGTCTGATACAGACAGCTATGCACCTCTAGAGAGCAAAAAAACAAACAGAACCTGGCCAAGAGCAAAGTATGCCATGCAGCAGAAGAGCGTTATAATTTTTGGTGCAACTGCTATTATACTCAGCACATCTGCAGCTTTATTATATTTACAAGATAAAGAAAAATTTATTGCATTTTTTACAAACAGCCCAAAATATATCACTATACCAGTTATCGCACTTGCTGCGTTGCTTGCAATTAGTCCAATACTTTTTGCAATAAAGCAATTTAGAAATACTGCAGAGCATAAAACTCAAGAAAAAAATGCGGATGGAATTTTAGCTGAGGTGTTGGAGCATCAGCCAAAAGATAAAGCTATAAAATCTGTAAGACTGGAATATAGTAATGGCACTCATTCAAATTTTGTACTTAATGCTTGGGAAGCTAAAAACAACTTCATTAACATTGACGAAAAAGTAGTTAGTAGAACTAATAAAATAGAATCAGTAATTAACAATAGGCCACTATTTACTGCACTATTGACCGGTGTAGTTGCTGCAAATATAGCGTTTCCTTTAGGGCTACTTGCAACACATGGTGTTAATGGTATACAAAAATTTTACCAAAACCCTTTGATTAACAACATAGGGTGATCATTACTTATAGGTTCTGGTATATTTGCATTATCAATTATATGTCTTGGCGTGCATTATTATAGAAAAACAAATTGCACTAACCTTATATATTCTCAGGAAAAGATTGATACTGAAAGCGTTAACAAGAAATTCATTGAAGAAATAAAACAAGAAAGAACAGAGGTTCTTGGAGAAAACCACAGTAAAGACGCTAAACGCAGCAGCTTAACGCTTGAGCAAGTTGTAGTCCAATCTCATAATTGTAAGGATGTTGTTTATAGTGTCAGTTAATAAAATGCATGATATAGCTAGTGCAGCCCTACGTCATACCGCCGCAGACCTTCATACCGCGATTCATTCGCGGTATCTCTAGATCCCGCTAACACGTAGCGGGATGACGATTGTCAGGGTGTCATGAAAGTAGCTGACACTGGTTTCCATCCAAGAGGGTGTCATCCCAGTAGCTCCTTCGGTGTCATTCCAGTGCTTGACACTGGAATCCAGAAAAAAGAATGGTGTCATTCAAGTAGCCTCCCTCCCCTGTCATCCCAGTGCTTGACACTGGGATCCAGGAATTTTATTAAGTTGGTAAGCATAAAAGTAGCCGTTTTATGCTAAAATACAACGTTTTGATGATTATGGAAATGCTGGATCCCAGTGTCACGCACTGGGATGACATTATAGGGGCACTGCTATTATAGAGTGAACCAGTGTCAGCTACTTGCATGACACCATTCTTTTTCCTGGATCCAAGTAGTCAGGGCACTGGGATGACAAGGCTATAGGTTGCAAGCGAACTGTCATACCGTCACGGATAGATCCCGCTAACAAGTAGCGGGATCTATCCGCGGCGGTATAGCTATACCTTTTTTCTACTTAGTTTGGGTTATGCAAGAAGTCTAATGAAGTGAAAATAAATTTATTTACCAAAATAGAGTTGCCTTGGTCTACAGATCTTAGTTTCTTTATCATTTATCATTTCATACCACTGAGTAACCCAACCAGTGGTTCTTGCAAGTGCAAAAATAGGCGTGAACATATTTGAGGGGATATCAATAGCATTCATTATTATACCTGAGTAAAAATCAACATTTGGATATAACTTACGCACGATAAAATATTCATCCTTTAAAGCTATTTCTTCAAGTTTTTTTGCAATCTTGAGCAATTCATTATTTTGTTCTAGTTTACTTAGAACCTCATGACAAGCGTCTTTCAATATACGCGCGCGCGGATCATAATTTTTATAAACACGATGTCCAAATCCCATCAATTTAAATGGATCTTTATCATCTTTAGCTTTTTCGATGAATTTATCTATATCTCCACTTTGCTCTATCTCTTTTAGCATATTTATAACTGCCTCATTAGCTCCACCATGTGCTGGTCCCCAAAGTGTAGCAACTCCTGCAGAGAGGCTTGCAAACAGATTAGAACCAGCCGATCCCACCAATCTGACAGCCGCCGTAGAAGCATTCTGTTCATGATCAGCATGGAGAGTAAATATTTTATCCAAAGCTTTTGCAAAAAGGGCATTATCAACAGCATCGCCAAATACCATCTTTAAGAAATTTTCACTGTAACTTAATTCATTGTTAGCACTTATGAATTCCTGATTGTTGATATGCCTATAAATCATTGCAATAATTGTGGAAACTTGCGCTATTGCAGAAATTCCAAAATCTAGGTCTTCACCATTGACATTGTTGCCATGCTTTTCATAGTAAGATGCTGACAAACTTGCAAAACATGCAACTAAAATCGACATAGGGTGGGCAGTTTGTGGAAATGCTTTAATTACATTTGTAATTTGCTCTGATACTTTGGATACCTTGTGTATTTTGAGAAGAAATTTTTTGTGTTGCTCTGAACTGGGTAGTTCACCATGGAGCAATAAATAAATCACAGCAGTAAAACTATTATTCTCTGCCAAATCAGCTATATTATGTCCCCTATATTTAAGCACTCCTTCATCTCCATCAATAAATGTAATCGAAGAAGAACATGAAGCTGTGGAAACAAACCCCGGATCATAAGTGAATAATCCTGTCGTCTTATATAAGTCCTTGATATTTAACACGTTAGGACCTATTGTTCCACTTAATATAGGTAACTCGATTTTTAATCCATTACTTAGTTCTAATAGCACTTTTTTATCCATCACTTAAGCTACTTAAATTTTATACAGAATATACAAATTGAGGAGTATATATTAATACAGTTAACTTTACATTAACCGTATTAAGCGGTCATCAATGCTTTTACTTTTGCATTTAAGCGACTTATTTTACGCGCAGCAGTATTCCTATGAATAACACCTTTATTCACACACTTGTGTAAATGAGATTCAGCATTCCGAAATGCCAGAACAACATTTTCTTTGTCGCCAGACTTGATTATATCAACCAAATTTCTAATAGCGGTGCGAGTTTTACTTTTCCGCATCTTATTTATTAAAGTGCGCTTTGCTATTACCTTTATCATTTTTTTAGCACTCTTATGATTTGCCATATATTAATACCTAAAATACTGTACTTTTCTTTTAATTATAAAGCTTTTTTGTTAATTTGCAATATCAGTTTTTTCTGTGGTTAATTTACTACTTCTCTCTTCAATAATTTTTTCTAAACTTTGCAAGAATTCACTTTTGTTTAATCCAGGATATATTGGGGGCAATATTTCTATTACTGCCTTTCCGGGATTCTTTCTCAGAGAAAGTATGCTTTTTGGCCAAAACAAACCAGTGTTTAAAGCAACTGGTAATACAGGAACAGATAATACGCTATATAAAGCAGCAATACCTGGTTGATATTTTATATTTTGGTTTATAGTCGTTCTTGTGCCTTCAGGAAATATTATTATGCCTCTATTTTCTTTTATACGCATTTTTGCTAATTTAATGATATGACGCATAGAACTGATACCATCTGAGCGGTTAATAAAAATCATTCTGAGCGCCATGAGATGCAAACCAATGAATGGAATCCATTTCAATTCACGTTTTAAAATAAAAACCGCTTTTCTAAATAGTAGTATAAAAATAAATGTTTCAAATGGAGATTGGTGTTTTGATGCAATTATAAAAGGTTGCTTAGGAATGTTTTCCATTCCCCTCACTTCATATTTAATGCCACATAATAAACGCAGCATGAATAATACAACTCTCACCGAACAGACGAGGAAAATAGTCATTATACGCGCAGGGAAGAGAATTACAGGGAGAGTAATTAAAGTATAGAATACTTCCCATAATATAAGAAAGAAATTAAACAACAAACTTGAAATCATAAACCCACATAAACTTATTTTGAATTTAACTTTACTACGAATTAAAAACAATAAGTTTAATTATTGATCATCTGAGTAATAGGATGCGAATCAGCTAGTTTGTCCTTTAACTTTTCGTTAGCAATATGAGTATATATTTGTGTTGTAGAAAGGTTAGTATGGCCAAGAATTTTCTGTATTAACACAATATTTGCCCCGCTATCCAGTAGATGGGTAGCAAAAGAATGCCTAATCACGTGTGGAGAGATCTTATTTTCATCAATATTGCATTTTCTTGCCAAATCCTTCATTAATTGACCGACCCTCTGCCTTGTAATTGGTTTATTAGGTTTATCACCTGGGAATAGCCAATCGGATTCCTTTTCTTTAGAGATCAGATTATCACGAACTGATAAATAATTTCTAAGGCTCTGTAATGCTTGTTCATTAAAAAGGATTTGCCTCTCTCTACCACTTTTTCCTTTTATTATTATATAGCATTCTTTGTTATTACTGTTTATTAAATGTGACACTTCACATAACTTCATATTAATTAGTTCAGAAACACGCATTCCAGAAGAGTAAAGGATATCTAGAATCGCACATAGCCTTTTACTGCTTATCTCTTTATTCGATTCGCTTGCTGATTTTCTCACTGTGTCCATTAGCAAAAATATTTCTTTGACACTTAAATACTTAGGCAAAGGACGAGAAACTTTTGGATTCTTTAATTCAGCATCATTAGCCGGCGCTGGATTAAAATCTATTATTCCGTCATTAAATAGACACTTATAGAAATTTTTCATAGCGGATATTTTTCTTGATATAGAGCTACTTTTATATTTTTTTTGCGTACATAGAGATTTCATATAGTCTTTAATATTGGTTTTATTTGCACCAACCAAGGTAGTGCTGCTTTCCAATAAAAATTCTTCAAACTGATGTAGATCAGAACGATAACTTTCCAAAGTATTTTGTGTAGCGGACCTCTCTGAAGCCAAAGCATCTATGTAATATGTTATGTAAAGATTTTCTTTTTTATTTTGCGACTGTTTATTTTTCATTATCAGCTCCTATATTTATTTCTTTAGCTATAATTTGATTGAAAGTGTTTCCTATGTTTCTTATGAGAAAATATGAGATAAATAAGGCATTTATCAATAGAGTGAACATCACAAACTTTTGCTTTAACCTTTTTCTTAAATTTAATCTTACTCTTATCATAGTTAAATTATAACGTTAAATCTATAAAAAACACCTTATAAAGTGAGCTCTACTATAATATAAATACTTCTTAGCTGTATCTATCTATATTTATTATGACATAACATTTATTATAATTCTAACATAGACAAGTGGAGATTTCAATTACGTTAGTGTTATGGGTGTTAATAAATTTTTAATATACACCTTTACAAAAGAAGAAATCAAATGGCATCTTTTTTTAATAAAGTGCTAATAAAAGGAACGGTCACATTTGACCCTATAGATTCATTATCTATCTTCTCTATAATTTTGTCAATGCTATAGAAAGAACGTTCTATTCTTGCTAAAATATAATTAATCACTTTTAAATCAATTTTTAACTGTTTATCTGAAAATCGTTTTATTAGCATGATTCTTAATAATTCTTCGCTTGCAGGCAAAATTTTTACGCTGATAGTTGATAATATTCGAGAACTTAAATCTCTTAGTGTGAAGTTAAGCTTTTTTGGTGAAATTGAAGAAGTGATTAGCAGCCTCTTGTCGTTTTCTTTCATGTAATTGTAGCAATGTAATAACATTGCTTCATCTTTAATGTTTTGTACGTCTTCTAAAATAAAAGCATCACTATACCTAATCTCGCTTACGAAGTTATTCACATTGATAAAGATTGCATCGTTTATTGATTGCCAAATATGAGCAAGATGAGTTTTACCAGAGCTTTTAGGTCCAAAAAGAATCAGACATTTCCAAGATAAGTCATCAATTACTGAATTATATATGTGCTTGTTTTCATCTAAGATGATGTAATTTTGCCGACTATAATCAGCTTGATTGTTGTTAAATAAATTTAATTGCACGTTGAACCTCTTACGTAACCTCTTTCTGGTAGTAATTTTTGCGCAGAAATTTACTTACGCTCCTCAAATGTGTCAGGTATTCTGGGCTCATTTCTCCTCTTACCATAAATTGATTATGCAAAAGGTCTGTTAGCCGTTTTTATAAAGCTCACTTTTAAAATATTTATTGATTGCATATTCTACTGATACATTGAACATTGCTATTATTGGAATAAAAAGTAATATACCTATAAATCCAAAATATGAAGCGCATATAGTAATTCCCAGAATAATTACAGTTGGATGTATATGAACTTTTTTTCCTATTAATAAAGGAACTAATATGTTTGAATCTATTAATTGTCCAACACCAAATAATAGCAAAACAGCAGCACTTTCAAACCATCCACTAAATTGAGTGATAGCGCTCAAGAACCCAATAATGGTATATAATAATGGCCCTATGTAAGGTATGAACGTTAATATTCCTGATAAAATTCCAATAACAATAGAGTGTTTCAATCCGATTATGCTCAGGCTCACAGAGTAAAAGACCATCATGACAATACATACATTTACCTGCCCCTTTAGATAACTAGATATAATGAAATCTACTTTGGAAAAATAATTTGCAACTTTTTCTCTATAAGGCATAGGAATTAATTTACTAGCTTTTTCTATAATTAAAGGCCAATCACGTAATATATAGAAAAATACTACAGGAGTAATCACCATTAATGATACCGTGTTAAAGCTTGAACTTAACACTTGGATTATAAAGTTACTAGCAATATCAAGAGCATTCATGAAATAAGATACATAGTCGCTGTAATTTTCTGCTAGATTTTTAGATAAGTGATCAAATAAGCCATCCTCGATTTTTATATTAAGAAATTCTAATACAGAGGGGATTACTTTAAGCTTTAATGAAGGCACTTTACTCACTAAGAAATTTAATATTGAAATAATTTGAACATATATAATAGGTAAAACATATGTTATAACTAGTATAAAAGCTATTAATAAAACAAGTATTATAAAAATTACAGAACATGAACGCGGTATTCTATACTTTTCAAATTTGACTACTAGCGGATTAAACAAATATGCAATAACAATAGATATTAAACATGGAAAAATCATAGGACGCATCAGGAATAACATCCCTATTATAAAAAGCAGTATAAAACAAATAGTTATATGACGTTTTTGCATGCTTTTAGCATAGCTAATTTACTGAAAAATATGCAATTTATTTTTCCTATGTTGAAAGTATTTGACGATTTGTAATACTATTTATTACTTCTGTTAAGTAGTAGTTTTTTGTTAAGAATATGGAATTTTAAGCATAAAATTCTCCCATGTGGAAAAAGATTCAGAAAAAATGCAGTGCCATACGACAGAGATTAAGCATGTGTGTGCACCCACATACGCTGAAGAAGATACGCTACATTTTTAACTGAATTTTAGATGCGTAATAGAAAGGCCTGCAGGCAAAGATAGATTTTGAGCTCTCTAAATATCTCTTTTGCTATTATAATTATGCTAATTAAGTAGGGGAAGTAATTTTTTATATAAAGTCAAAATTTTTTTTTGAAAAGAATTTGGGGTAAAGAGGGAAGCCTCTGCAAAGAGAAAGTAGGCCTCTTCTTAATCCTATTGAAATTTTAGATAGCCTGCTATCATACACTTACGCTAAAAGTGATAAACATGTGCGCTAACAAATTCAAGAAATACAAAATAGCAGCATTAATAGTTGCAGCGGGAGTAGGCAGTAGATGCAATTCTACGCTTCCTAAGCAATATATAAAACTGGCAGGTAAATCTGTTTTATTTCATACAATTAAAAGATTTCTGGCTAACCAATATATAGATTACATAAGAATAGCAATTAATAGAGACCATGAAAATTTCTATGAGAAAGCTATATCACTAATTACAGATACTAAATTACTAAGCCCTGTATACGGAGGAGAAAACAGGCAAAATTCAGTTAAACTAGGGCTTAAAAGCTTACAAAAAGTTAACCCAGATTTTGTAGTTATACACGATGCTTGTAGGCCTTTTGTGTCAGATGTTCTGATAGATAACTTGGCTCAGTCCATGATTAATGATCAATATACAGGAGTAGTTCCAGCAATAGAAGTCGAAGACACTATGTCATTGGTGGGTAATAATTTCGTTGAATCTACGATTTCAAGAGGAAAACTCAGAGCCATACAAACTCCTCAAATTTTTAATTTCAAAGAATTATTATCGTGCCATCAATCAGACAAAGAATTTACTGACGATTCATCACTAATGGTAGAGCACAAAAAACATGTTAAGATTATTGAAGGTGAAAAAAGTAATTTTAAGTTAACCACAAAAGAGGATATCAATATGGCAAAGCTTCTCTTTGAAGAGCCAAAATTTCGTGTCGGAACTGGTTATGATATACATAAGTTTATCAAAACTCAAGATAAAGCTAAGAGCTTTATAAAAATTTGTGGTGTGAAAATTGAGCACAATATGACAATAGAAGCACATTCAGATGGTGATGTTGCAATACATGCAATCGTTGATGCAATACTCGGAGCACTGGGATGTGGCGACATAGGAGAGCACTTTCCTCCTAGTTCCTCTGAATGGAAAGATTGCAATTCATCTCACTTTCTTGACTTTGCTGCTAAAAAAGCAAAAGAAAAAGGGTACAGCGTGTCTAATTTAGATATTACTATAGTTTGTGAAGAGCCTAAAATATCGCCTTACAAAGTAGAAATGAAGAAATTCATATCAAAAGCATTAGAAATTGATGATGAATTTATAAATATCAAAGCAACCACTGCAGAAAAATTAGGTTCTCTTGGAAGAAACGAAGGAATAGCAGCACATGCTTCTGTGTTATTGCATACAAACTTTTATTGGAAATAGAAACGAAAAACTTCCTTCGCCAGCCCCCTTATCATGACAAGGGGACTGGCAAAGCTTGTCAAGTAGTTTCTATTGAATGACAATTGTAGCTTGGAAGGTAATGCAAGAAATCTGTTATTTTAATTGTGTGAAATTTAGTTTTGTGTTTCGTAGTATTATATAATCGAATTGATAAAAGCTGTATTATCTCCTTGCAGCATTAAATGTATATTTTTTGCTATTTTCTCTACTAAGGGAGTAACATTATCAAAATTTGAAAATTTTGATAACACATAATCTGCTAAGCTTTTTTGATCTTCAGGTCTACCCACTCCAAATCTCAAGCGCCAATAATCGTTGCCAATAAAACTATCTATGGATTTAAGTCCATTATGTCCAGCAGAGCTACCACCTTTCTTTACTTTTATTCTTCCAAGTTCCAAATCAGCGTCATCGTGTATGACAATGATATTATCTAGCGATAATTTGTAAAAGTTTCGTATTTTTGCAACAGGGATGCCTGAATTATTCATAAATGAATAAGGCTTTATTAACATAATTTTATTATCATTAATTATGCCAGAGGTTATCAGATAATCGGCTTTTTTAGAGAACAACTGAAAACCCCAATATTTGCAGATTGCATCAACGGTGATAAAGCCGATATTATGATGAGTTAGCTCATATTGACTGCCAGGATTACCAAGCCCAACTATCAGATGCACTATTCCTCTGTTTCTGCTTGAGGTTCTTCAACGTCACTATCGGCAGCAGAAATTGTAACAATGGTAAAATTTTCTTCTTCATGAGCTACAAACTTAACACCTTCTGGTAATTTTACATCATTGATATGTATAGATTGGCCAATCATTTTGCCGGATAAATCAACTTCTATAACCTGAGGTATTTTATCAGGAGAGCATTTAACAGCAATAGAACGACACAAAACATTAAGCACTCCACCTAATTTGATTCCTGGAGCTTTACTTTCATTCACAAATGATAGAGGTATGTCTATTTTAATTTCGCTGCCTTTATCAACAAACTGAAAATCAACATGTTGCACAGTATCCTTCACTACATGCAATTGGACATCGCGAACAAGAGCATATTCCTTTTTGCCCGAAATATTCAGCTCTATCAAATGTGCAGAAAGAGAGCCTGACTTATATTGCTTTGTGAATTCCTTTGCAGACAATGTTAAATTTACGTTATCATGGCCTTTCCCATATATGATTCCAGGGATGTTTCCTTTCTTCCTTAGAGAATGCATCGCTTTTGTTTTTGTCACGTTACGTAACTCTGCATTGATTGTTACTATTTCCTGTTGCGTCATCGATTACTCCTATTCAGCTAATCCTTTTAATATAATTTAATAATAATATAACATAAAAATATTTATTTCAAACTTCATTCTTTCATACTAATTGTTTGTGAAAGGATTTATTTAGATATATATTTAAGCTTATTTAACAAGAACTATGGGCATTGACGATAAAGTAGTTTTTAGGATTTATAAACCAACAAAAACTGCAACACAATCTGGTTTAGGTACTACAAATCTCTGGCACCTGAAAATTGAATCTGGTTCTTACTACATTGAACCTTTGATGGGATGGGTTGGCTCAAAAGATCCAAAAAAACAGATTGTATTAAAGTTTGATTCTCTTGAAAAAGCAGTATTCTACGCAAAAAAACGCAACGTTAAATACATAATTGAAATGCCAAAAAATGTTAAGAGGCTGCCAAAATCTTACGCAAGCAATTTCATACTAAAGTAAGTTGCACAACAAATGGTGTTATGCAAGTAGCTGACACTGCTCTCCTTTGTCATCCCAGTGCCCAGACACTGGGATCCAGGAATTTTATTAAGTTGGTAAGCATAAAAATAGCTGTTTTACGTTAAAATACAATGTTTTTGATGATTATGAAAAGGCTGGATCCCAGTGTCAAGCACTGGGATGACACCATTTGTTGTAAACTCACTTTTACTCTATGGTCTTGCCGCTATCCTGAACGGATACAAAGTAAGTTTTATTGTGATGTGCTCATCTGTAAAAAATAAGACTTAATCTCACTGTTGATCATGGATTTTAAGTTGTGCTAGCACACTGCGGCCATTTAAAGAGTCAAGATTTTTAACCTGGCTAGCCAGTATTAAAGAGTTATTTTTCAGGTATTTCTTTACAAGGCTTGCAAGTCTTTTTGGATTATTCAAATAGCTCCACTCTGCTTGTAAAACTTTTATATCACTTTGCACTAAATTAATTTCACTTTTTATTTTTATTAGCTCTCTATTTAACGACTGAACATGTAATTTTACCTTAAATAGTCCTACAATGCTAAGAAAAAACATAACTATTGAGATGATGCAGAAAGTTCTCACGACAACCTCTGTATAGCTCTTAGTTTTGCTGAGCGTGAACGCGGATTTGCACTTACTTCTTCTATACTTGCTTCGATCACTTTTTTATTTAGCAGAGAGAATGTCTTGCAATCAGTAGCACATAAATCTTTAAAAAAAGTTTTGACTATACGATCTTCTAAGGAATGAAAGGTGACGACAATTAATTTGCCATTCTCACTTAAAATCTCAGATGCAGCTTTAATACCCTTTTCAAGTTCTCCCAGCTCATCGTTTACCCATATTCTGATTGCCTGAAATGTTCTGGTTGCAGGATCAATTTTGCTTTTTCCACGAAATACCACGGAACGTACAATATCCGCAAGCTCAAATGTAGTTTTGATAGTTTTCTTCTTCCGTGCATTTATTATTGCTCTTGCAATTTTGCGAGAATGATGTTCGCCTCCGTAGTTATATATAGTATTTGCGATTTCTTCTTCGCGTAAAGCGTTAACAAACGTTGAAGCGTTTATATAAGAAGAGTTATCCATGCTCATATCGAGTGGACCATCATGTAAAAATGAGAACCCCCTATCTCCATTATCAAGCTGCATAGATGAAACTCCGATGTCAAAAACTATTCCATCGATACCTTCAATATTGTTGCTATCTAATAAATTTTTAATATTACTAAACTTCTCAATGAATAGTTTTATTCTATCTGGATATCTAACGCTTAAATCATCATAAAACTTAGTTACCGTTTCATCTCTATCAATTGCATATACTTTGCAATCAGCTGACTTCAATATTGCTTTGCTATACCCTCCAGCTCCAAATGTGGCATCTACATATATACCACCATCCTGCGGTGATAGTAGTGATAGCATCTCTTTTAACAAAACTGGAGTGTGTGTCATAGTGCTCCATCAAGAGACTCTGTGCATACAAATAAAAATAGCTTCCCACTAAAACATATGGAAATATATAGGCAATAATATAAAAATACTTGAATACAGTCAATGATATAAAAATATTAAGATTTAATAAGATGCTATTATTAATATGATGTTCAAATTTTTCTACTATATAAAAAAAAGTAATGTATATTACTAAATACTAAACAAACTATAGAAGATTATGCAGCAAATAACAAAAGCAATATTCTCGAGTTTGATTTGTAACACTTTATTGTGGTATGACCACATGCTTTTTGGCCACTTAATAAACATAATAGGTGGTGTGTTTTTTCCATCGGATGATCAACTAACCAGCGTATTGAAGGCTTTTGGAGTGTTTGCAGTGGGTTTCTTAATGAGACCAGTCGGTGCTGCTATATTTGGTCACATTGGTGATAAGCATGGCAGAAGAGTTGCCTTATTGCTCTCGATTATATTAATGACTTTATCAACCGTATTAATTGCTTTTGTTCCAGGTTATCAAAGCATCGGAATACTAGCATCAATTCTGGTAGTTTGTTTAAGGCTATTGCAGGGTATATCCCTTGGAGGAGAAGCAGGAAATGCACCATTTTTAATAGAACATGCTCCTAAAAACAAAAAAGGATTTTTTGGCAGCATTGAAGTATTAAGCGCAATTTTTGGTTCAATATTAAGCCTGATAGCGGTACTCATATGCAAAAAAGTATCTGATTTTGAATCTTGGGGGTGGAGATTACCTTTCATTTTTAGTTTAGCAATGGGATTAATCAGCATATATATGAGATATATACTTGATGAAAGCCCAGAGTATAAAAGACAGAAAAATCCATCTAAACTGCCATTAAAAGAGTTATTAAACAATTACAAAAAACCTGTTCTAATATCAATAGGTATTGACTTGGTTGAAAATGCGTCTCTCTATATATATTTGGTATTTTTCAATGTGCTTACGAATAAAATATTAACAATAAATACTCATTTTAATCATATAGTGGAAATACTGAGTCAAATTGCGCTCGGAGGATTGACAGTATTGTTTGCAATACTTTCTGATAAGGTAGGAAGAGAAAAAGTTATGAAGTTTGCATTTATAGCTTTTGTAATAGTGAGTTATCCAGTTTTTTCAATGTTATGTAGTGGCAATTACTTGCTGGCACATATTCTTTTTATAATTCCAATAGCTGCATCGCTTGGCCCTGTCAGTGCATTTATGTGTGAATTATTTCCAACAAAGGTTCGGTATAGCGGATTTGGTTTGTCAAGAAATATAGCTGCTGGATTTTTTGGTGGTCTTGCACCATTTATATGCACAACAATTATCAAAGTTACAGGACAAGAGACTTCAGCTAGTTTTTACATGATTTTCTGTGCATTAATTGGGCTAGTTGCTATATCACAAGTTAAGGGTTAGCTTTCTTCAAGATCACTAAAAACAAGAATTATAGCTACAGGGTTTTAGTTATAAGGCGGGAAGTGCCAATTTTTAGGTGATAATGTGAATATTTCAGCACCATCTTTTGTTACTCCGAGCGTATGTTCAAATTGAGCAGAAAGTGAAAGATCGCGTGTTGTCACTGTCCAGTCATCGAGTTTACTGAGCAGAGTCTCATGTTTTCCAGCATTAATCATTGGCTCTATTGTAAAAAACATACCTTCCTTCAAGACGAGATTTTCATCTTGATCATAGAAATGCACTACATTTGGTGGAGCATGAAAGACTTTTCCTATACCATGTCCGCAGTAGCTGCGTACGATAGAATATCCAAAATCTCTAATATATTTCTCTATAGCAAGCCCTATTTCATTTAACTTATTGCCGGGCTTAACTTGTTTAATTGCTTCCATCAATGCATTATAAGTAGCGTCACACAAACGTTTTGCCTTTATTGATGGCTTGCCAACCCAAAACATGCGACTTGTATCACCATGCCAGCCATTTAAAATCACCGTGACATCAATATTTAAAATATCTCCATCTTTAAGTGGTTTATCATCGGGAACACCATGGCACACAACTGCATTTTTTGAAGTGCAAATCGATTTTGGATACCCCCTATAGTTTAGTGGTGCTGAAATTGCACCTGCATTAATTATAAAGCCATGACATAGATCATTTAATTCATTAGTTGTCACCCCTACCTTTACGTAAGGTGCAATGAAATCAAGAGTTTCAGCAGCAAGCCTGCCAGCCTTGCGCATAAATTCAAAATCTTCTTGTGAGTGTATAGTTATGTTCATATTTTCCATGTCTTATTGTAATTGGTACGCTTACTCGCAAGTACATAAACATAATAATTTTACATATTATAAAAATAAGTCCTATGGATCCTAGTGTCAAGTCATTTGTATGAAAGGTGGTAAAACAGAAATCTAGACTGTAACTTTTGATTTAACCCAATTATACAATTTACTCATTTTACCATCCTGACCTAAAATACCAGAATTATTTTTATAAAAAGTGTCAACTATTAGCTTTATAGAGCCTATAGCAGCAGAAAATACAGGATTTTTATCATATTCGCCATCAAGACCGCTACAAGACTCAGGGCACCCAATTCGAACTTGCTTATTGAATATATAGCCTGCAATTTCCTTCATGCTTGTGAGTTGACTAGTTCCACCTGTGATCACTACTTTATTAATTGGATCTTTCTGCTCTTGGAATTGCTCTCTTACCATTTCAAGTATTTCTTCAACTCTTGGTCTTATGATGTTAATAAGCTCAGATTTGAATACTTGAGTAGGTTCATCATTTTCGTTGTTTTGCATTGTAATGTACTCATTCTCATCTATTGAAGTTACGATAGTGCTGCCATACAGTATTTTTATATACTCTGCACGTTCTATGCTTGTGCATAGCCCGTAAGCAATATCTCGAGTGATATGAACACCACCAATTGGAACGCTGCTTGCATACACAAGTTTCCCTCTTTTGAAAATTCCAATTGCAGTGCACCCACCGCCTATATCAACAATAGCAGTCCCGAGCTCTTTTTCATCTCCACTCAGACACGCAAGACCTGCAGAATATGCAGAAGCAATACAACCTGCCATATTTAGTCCACCATTATTAGTAATACAGTTTTCAATATTGGTAAGCGCTGGACGCGAAGCAGTGACAACATTAACATCAGCAGATAGTCTTTTTCCATACAATCCACCAACTTCTTTTATGTCAGTCATGTCATCTAAGTGATATTTGAGTGGTATATTGTGAATGATAACATTCTCTTCAATATATTTCTCAAACGTCTGAAAAACTACACGTTTTATATCCCGGTCAGAAATTTCATGATTAGCTGCAATAATTTCATTATGTACATTGAAAGATGAGATGCCACATCCAGCAATGTTCACATATATCTGATCTATGGTTTCTTCTGATACTTGTTCAGCTAAACCTATAGTTGATGAGATGGAGTAATTTGCGTGTTTTACATTAGTTATTGATCCACCGTTTACACCTTCTGCAATCTTATAACCCGTTCCTGTTACTTTATAGCTGAAGTTGCCATTTATCTTAACGATTAGACAGATAATTTTTGTTGTACCTATGTCTAAAACAGCAAAAACATTTCTCTTTGGTTTTGCTATTACTGCAGAGTACATTAGTTAACCTTATTACGCAATTTCATTTAAATTGTAGCTTTCTTTAATAATTTATATTTCTATTATAGATATAGCAACATTTTAATATACACTAAATTCTGGACAAAAGGAAAAGCAAAACATAGAATTATAATTTTTATGTCCATATTACCAATTGTAATTGCCCCTGATGAAAGACTAATCACACGTGCCAGTGAAGTAACAGATATAAACGATAAAATTAAAGAATTAGTAAACGATATGTTCGAAACTATGTATGATGCAGAAGGTCTTGGCCTTGCTGCAGTGCAAGTTGGAGTGTTAAAGAGAATTTTTGTTATGGATATTCAGCTAGAAACGATTGAAAATGAGCCAGCAGGATATGGCTCAACTGGCAAATTTTACATGATTAATCCTGAGATTACAGAATTATCCGATGAACAAGTAATTCTCAAGGAAGGATGCCTTTCAATTCCAGAGCAAAGTCATGAAATTAAGCGTCCAAAGTATCTAACTGTGAAATATAAAGACTTAGATAATGAAGAACAAACACTAAAAGCTAGTGGTTGGCTTGCAAGGTGTATTCAGCATGAATTAGATCACTTAAACGGCATATTATATATTAGACATTTATCTAAATTAAAGTATGATATGGCCATGAAAAAAGCACAAAAGGTTAAAAAGCATTATGAGCAATAAAGACCTAGAATTATTAAAATTTTACCATGAAGTGGGCGTTGATTGCACACTAACAGAGGGTGAAGAGGAAAAAAAATTGGAGAGCAAAGAGAGTGTACAACCCTCTGTTATCCAAACTGGGACCAAGAAGAAAGATGCAGATACGCGCTGGGGTGACACTAAAGATGGAAAAGACATGTTTCCAAGTGACTGGATAATCGAAGCAAGGAAACTTGCAAGCAAATGTAATAGTGTGGATGAACTAAGAAGTGCAGTTGAATCATTTGAAGGTTGTGAGATAAAAAAAACTGCAACTAATACTGTCTTTTCCGATGGTAATCCAAACGCAAAAGTTATGCTCGTTGGTGAAGCTCCAGGAGCAAATGAAGACCTTCAAGGCATACCATTTTGTGGTGCAAGTGGAATGTTGCTCGATAAAATGTTAAATGCAATCAATCTTGATCGCACTAAGGTATACATAAGCAATACTGTATTTTGGCGTCCACCTGGCAATAGAAAGCCAACCGACCTAGAGCTTGATATGTGCAGACCATTTGTCGAAAAACACGTTGCACTAGTTTCACCACAAATTCTGATTTTTGTCGGAGGAATTGCATGTTATAGCCTTCTTGACAGCACAAAAACTATATCGAATTTGCGTGGCAGATTTCATACATATACTAACCAATATTTGTCCAATTCAATCACCACAGCTGCTATATTTCATCCAGCTTACCTACTTCGCCAACCGGCACAAAAACGCTTAGCCTGGGAGGATTTGAAGAAGATTAGGGAGTATCTTGATAACACCAATAACTGTACGAATACTTAACACCACTGGTGTCGCCGCAGAAACAAAAAAACTTACTTGACAAACTCCGCTAGTCCCCTTATCATGAGACTGAAGCTATTTATTTATCTTCTCTGTACAGATTAAATGACAAAAAAACTCACGTA
>NODE_2_length_98543_cov_255.392291
TTAGCAGAAGGATGGAGACTTGCTACTGAACTTTATATTTGTGGGTAATAGTAAGGCTATAGAGATATAGCGTCACATGTTGAGGAAATTTATGATCACAAAATATCGGCGGCAGAGATATCAAGTATTACTGACAAATTGCTACCAGTAATCAACGAATGGCGTAGTCGCCTGCTGCAGTCTGTATATCCGATAGTTTTCATGGTTTTTTAAAGTCAAAGAGATTGCGTAAGTAAATGCATGTACAATATATTAGCAAAATGGCAGAAAAGAAGTACTGGTTGGCTGAAAGTGAGGGAGCTAACTTTTGGTTGGGAGTGCTAAATGATCTAAAAGAAAGAGGAGTAGAAGATATTCTGATTGCTTGTGTAGATGGGCTAAAAAGCTTTCCTACAGCCATAAACAGTGTGTTTCCTAATGCGGAAGTACAGCTATGTGTGGTGCATCAGATACGCAATTCTCTGAAATATGTATCTAGCAAAGATGTGAAGATTTTCATGAGTGATTTGAAAAAAGTATATCAGGCTTCAAGTAGAGAAATTGCTGAAAATTATCTGCTTGAGTTGGAAGAAAAATGGGGAGAAAAATATCCACTAGTCATAAAATCCTGGCAGAATAATTGGGAAAACTTATCCGGCTATTTCAAGTATTCTGGCCCAGTCAGGAGGCTAATTTATACTACCAATCCTATTGAGGGGCTACATAGACAGATCAGAAAATTCACTAAAACCAAGGGTTCATTTACCAGCTTGTACAAACAGGTATATTGTGCTATAAAAAAGGCAGAGCAAAATTGGACTATGGCTATACCTAATTGGGCTTTAACTATGTCTCAACTTGATATTTTCTTTCCGGATAGATTGAAAATTGAGTTGAACTAAAAATGCGGTTTGACACACTTTTTTGAACATTCCCGACAGAAAAGCTATGGCCAATTTGTCGTAGCGTGTAGCAACTCTGCGGAAGTGCTTGATTTTGTTGAACATCCTTTCGATTAAGTTTCTCTCTTTATACAATTCTTTATCGTACTCTCTCGGTGTTTTCCTATTGGAACGTGGTGGGATTACTGGCTCGGCATTTACAGCTCCTGCAGCCTCGACCATATAATTTGCGTCATACCCCTTATATGTTAAGAACAAGTCTTTATAAATATCAAAGTAGTGATATTAAAGACACACAGAGAAGAGGAACCGTCACGCCCCTTATATTTCATGCTTTCAAATACTTCGTCTTACACTCCCTCTAACAATTTTGAGAGAAGTCTATTAGTACAATTGCACTATCTGTAAACATACATTGCTTTAGCTATATGTCTAATTTCAGAGATTTAGCTAGCAATCACTCTATTTCTACCACTGTTTTTTGCTTTATATAAATATTTGTCGGCACGTACTATAAATTCTTTAATATTGTCAAGGTCAGATTCTTGCATTTCTGCAATTCCAATGCTCACAGTTACATCGTGGGTTGTATTTTTATCCGCAGGTATAAAAGGTTTTTTAGCAATAATTTTTCGTATTCTCTCCGCAATAGTATACGCATCTGATGTATCGGTATCTGGCATTACAACAACAAATTCCTCACCACCAAATCTAGCTAGTAAATCTGTCACTCTGATATTTTCAGAAATTCTTTTCTGTATTTGCTTTAAAAGTTCATCTCCAACACTATGCCCAAAACTGTCATTCACCATCTTAAAATAGTCTATATCAAGTATCATAAGAGACAACCTTCTATCCTTTTCCACAGAGTCCTTAACAATGTTTCTTAAGTGTGCATCAAAATATCTTCTATTATAACAGTTAGTTAATGGGTCCTTTATAGACATTTCCGCATTATTAAATAAATTCATTCTCAAGGCATCTTGATATCTTTTGCGTTTTACTTGCGAATTAACCCTTGCTATTAACTCACCCTCATCCAAAGGTACTGTTAAATAATCATTAGCACCTACATCAAGTGCTTTTACTAAATTGTTTTTATCATAATCCTCAGAAAGAATTAGAATTGGTGTATAACGTGTTTCCACCTTACTACGAAACCCAGAACACAAACGCAAGCCGTCAGTTTTTGAAAACTGCATATCAGAAATGATCAAGTCGTAATTATCCTTAATACCAACCTTTAATGCCTCTATTGGATCACTCAGTATTTTAATTGACCTAAAGCGTTGCTTTAGTACATTATATATCTGCTCTGCTTGAAAGACATCTTCATCTACAACAAGTATGTTAGCATCAAAGATCTGATTGGAATAATCCATAATACTACTTCCTGCTACTCCACCAATCTCAGCGTTAGTTTCTCCTCTCAAACGCAATTCATCGATAATCATCTTTAAGCGTGTGAGAGACTTAATTCTCGCAGATAAAGCAGTTTCGTTTATTGGTTTAGTCAGAAAATCATCCGCGCCAGCATTAATGCCTTGCACTCTATTGTGAGTGTCATGCAGTGCAGTTACCATAATTATTGGAATATGGGTCGTTAAGGGATCATTTTTTAGCTCCTTACAAACTTCAAAGCCATTCATCTTTGGCATCATGATATCAAGTAATATAATATCAGGCTGCTGCTTTGCTACTAAATCTATAGCTTCTTCACCATCATGAGCTACGATAACCGTATAGTACTCTGCTTTTAGTCGAGCTTCTAAAAGCTTGACATTAGATAGTACATCATCTACTACCAGAATCTTTGCTGTCATTATTTTTAGATGTATTATCTATATCATAAGTAGGATAAAGCTTACCATTTTTACCAATTATGTAATTTACTTTCTCAGCATTACATTCTTTATATAAGTCTTCAATTCCGGCATCCTTCAATAACCTCCTAGCTTTTAACTTTACAATTGTAAAATACCTATATATAGTCTTAATAAAATCAATAAATACAGGTACCTTATTTTTATCAAGAACAATTATACTGACTAGTGCTACAACTAAAATTTCTGCAAATCCTATATTAAACATTTTCCTATAAAGCCAGTACTTTAATTCTCCTGATTATAAGTATTAATTTACTTAAATCAAGTTTAGAAGCAATCATCTCATCCAAAAAACTACTATAGCGTTCTATGTAATCTTTGTCATTATAAACCCAGACTTTAACATTATCTTCAGTGTTATCAGTAGATTTTATAACTTTAACAGTCAGCTTGTGGTGATAGTTACTTAAATCATCCAATGAATCATTAATTAAGCTGCGGTCCCAATAAGAAGAGACACCCTTCATTTTAATAGCAATTTCTCTGATAAGATCAAATTTCAACAATGATTTTAATTCAAAGTATATTTTACCAACAGTAAGTATAGGTGTAGATGTTTGTTCAGAAATAGATATGACATCCAGTGCATAAGTGAGAACACACAAGTTAGCAACTTTTCTTGCCAGGTTTTCACTTATTTTAAGTTTCAATAAAGAATCTAGTTTACAATCGTAAGTTTTTAGTAGCCGTTTGTCTAAAATCCCAGTCAAATTCTTACCTAAAGTTTCAATTACATCATGAAACTTTATGACATCACTTAACTCTATCAAACCAAACTTATCAAAACTTCTCGCTAGCCAAAATGATACTCTGCCAATAAATTTTTGTACGTTCTTAACTATTTCCAAATATGAATCAATGTCTATCTTTCCATCTAACTCATCAATTTCGTTCCATAGAGTATCCAGATTATATAAGCGATTTATCACAATATATATGTTAACCGCCTCGTTCATGCTAATTCCAGCATTCTCAACTAAATTATTGATGAATACACATCCCATCCTATTTACAATGTTATTAGCAATACAAGTAGAAATAATTTCTCTACTAAGCTGATGCTTTAATATGTAGTCTTTAAATTGACTAATCATTTTTTGAGGAAAATAACTTAACAAATACACCTCAGATGAAAAGTCTTTTTCTGGTATATCAGAATGTATAATCTCGTTCTTTATACTTGTTCTAGCATAAGACATTAATACAGAAAGCTGAGGGGAATTTAGACCTATTGGTTCTGCTAACATTTTTGCTATTTCTTCATCATTTGGAAGAAATTCTATACCACGATTTAAAAGCCCAGGTTTTTCAAGATTAAGAATTAATCTATGATGCTGCTCCAATCTCTCTTTAGCTTGCAAACACTCAAGAAGCAATGCTTTTGTTTCAATCCTATTATGATCTTCAAGCACCTTAGATGCAACTTCATCGATCATGCTGGCAAGTATTTCATTCCTTTTTTCTAAAGAAAGACTATTTTCCTTCATAGCCGAAACAAATGCGATCTTAATATTCACTTCTAAATCAGAACATATAACACCAGCTGAATTATCAACAAAATCTGCATTAATATATCCGCCTCTTTCAGCATATTCTATCCTTCCAAGTTGAGTGCAACCGAGATTCCCTCCCTCTATAAACATAGATGCTCTAATGTCCTTACCATCCACCCTTAATTCATCGTTTGCTTTGTCACCAACCATTCCATGAGTTTCACTTTTTGCCTTAACAAATGTTCCAATTCCTCCATTCCATATAAAATCTACTTCCGCTTTCAATAAATATTTTATCAAGCTACTTGGAGATAATGTATCTTCTTTTATACCAAAAGACTGCTTCATTTCTTGGGAAATGCTTATGGACTTACTACTACGCTCAAACACTCCACCACCCTGAGAAATCAGATCTTTGCTGTAGTCCATCCATGTTGAAAATGGTAGCTCAAAGAGTCGCTTACGTTCCACAAAGCTTTTTTCTGCACTAGGATTTGGATCAACGAAAATGTGCATATGATTAAATGCACCGATTAAACGTATGTTCTTTGAAAGCAACATACCGTTACCAAACAGATCACCAGCCATATCTCCGATTCCAACGACAGTTACATCTTGGTAAATATCCTTATTCATTTTCCAAAAATGCCTCTGTGCTGCAATCCATGCACCTCTGGCTGTAATACCCATTTTTTTGTGATCATAACCTGCTGATCCACCAGATGCAAATGCATCGCCAAGCCAAAAATTGTATTCAGAGGCTATCTGGTTGGCATAATCAGAAAATGAAGCAGTGCCTTTATCTGCTGCAACTACCAAGTATGGATCGTCTTCATCATACCTAATCACATTCTCTGGTGGAATTATTTCACCATCAACCACGTTATCAGTAATATCAAGCATTCCTCTAATAAAACTCTTATAGCACTCAACACTTTTCTCTCTTAAAATATTCTTATCTTTATAAGCTTGCTTTATTACAAATCCACCCTTTGCACCAACAGGGACAATAACCGCATTTTTTGTCATCTGAGCTTTCATGAGCCCCAAAACTTCAGTGCGAAAATCTTCCGTCCTATCCGACCACCTTAAGCCACCACGGGCTAATTTCCCTCCTCTTAGATGTATTCCCTCAAAAAGGTTTGAATAAATATACAATTCGCGATACGGACGAGGATCAGGCAAACCATTTATTTTACTTGAGTCAAATTTTGTAGATAAATATGGTTTATCGTCTTGATAATAACTGGTCCTTAAAATAGCCATTATCAAGTTAAATATCGAGCGCAAAACGTAATCATGTGAAACATTGCTGACCTCTTTTAGAAGTTCCTCAATTTTTTCTCTGACAATGTCCGTAGTTTCTGCTCTATCAATGTCTATGTTAGGATCAAATCTTGCATGAAATAGTTGTATCAAATACTTTACTACTTTTGGATACTCTGAGACTACCTTTTGGATATATTCTGGGTTGTAGTTAAATGACGTCTGCTTTAGATAGGCACTTAGCGCTCTAATCAGAAGCACTTCCTTCCACTTGAGCCCAGCAATAATGATCAAACTATTGAAATAGTCATTTTTAATTTCCTTGCTAAACACTTTCGCGAGTGTTATTTCAAATTGCTCTTTTAGAGTAATGTTGTCTATTAATTCATCGACTCTTGACAACACAAAATGATGTATCCATATTCCGCCGTTAATTTCTATGTAATAGCCATTATGAGATAGAATTTTAGCTCCCAAATTCTTAGTGATCCTTAATATCTTCGATAATTCAAGGCCTCCATTGTTTGGAGCATAAACCTTTAATTGATAATTAAGATTATCACGAGTAAGTCTTAAATCGACCTCGCTAACTCCTTTCTTCCTCACTATCTCCAATTTTTTCATATCGTAATATGCGTCATGAGGTTCGAAACTCTCTTGATAGCTTATTGGAAATGCCTTGCAATAACGGATGAATATATCCTCAACAGTGCTAAAAGTATTGTATAAATTGTCTATAAAACGATCTTCCCACTTTTCTGTAATGTTTCTTAATTTGTTTTCGATACGCAAAACTTCATCATCAAGAACGCTAGCATTTTTGGTCTTTAGCACTACATGCAATTTCATCAAATCATATTCATTGATAATGTGATTGTTATAAATATCTGAACTTCCTGCACTTGTCTCATCCTTCAATATGTCACGTATCTTGAACATTAGCCTAGCGCTAGCATAACGCATCGGTATCAGCACTATGCAACTAATAAAATCCCCGACTCTTCTTAAAAATAATCTGACCCTTGGCCTAATCGCAAGAGACATGATCGAAATGCAAATTTTAAATAATTCGTCTTCATTTGATTGGAATAATTCATCACAAGAGAACACTTGCAAAATAGAAATCAAAGCTTTATTGTTGTGGCCCCCGGTTACAAATCCTGCATTTTTTTCTATAACTTTAACTTTATCTTTTATTATTGGAATAGTTCGAATATCTTGGACCTCCGCTACAGAAGTAAATAGCCCGAAAAAACGCCGTTCCTTTACTACATTACCCTGGTCATCAAATTCTTTTACTCCTATACAATTCATGTATGTACGCCGATGGACTATTGAGATTAGATCTGATCTCAATATGTATAGGGAATCAAGGTTTACAGAAGGAATCAACGTACTTTGACCTACTCTCATCAGGCCAAGGTCCTTTTTGCTATCACAGATGAGTTTTTCATCTTTACCAGCAATATATTCTTGATAACCTAGAAATACAAAATTATTGTTTTTTAGCCAATCTAAGAAATCCTTTCCTGGTGTCACTCCAGCATCAAGCGCTGGCTGCTCGACGGCAAAAAGAAGACTTTTTGCTTCATCAAGTTTCTTAAGCATTAAGTGCCAATCTTTCACAACGCAATTGACCGCTTTCAGCGTTTTCTGTAGAGATTCTTTTAATGTATCAACAAAACTGTCACTTATACCTTTGATAATTACATATATGACTGACTCTTTGATTCCATTGCTTTCTTCCAAAGAGTAAATCTCGTCTATTAGGCCATCTTTTCTTTTAATGTTAATTATGCTGTTGCTGTAATAGCATATGGTTAAATCGTGCGACTTAATAGTTGCAATAACGGAGTCAACCAAAAATGGCATATCATCGTTTGTTATCTTAATCGTGGTAAAATCGCCTTCTATTCCTGGTATATCATCTATATTGCTTACTACTAACTTACTTTCATCTTTCTCTTTTTGAGAAACAAAATTGTAAGCATCGTTTACAATATATAGCAAAAACTTATCATTGGCTTTTAGGTCGCTTTTATAAACAAAACTATAAAAATACTTAATAAATTTTTTAATTTTTTCTTTATCTTGCTTATTTTCTTGATCAGCTAACTTAAATAAAGACTCAGTGTCAACATTATGATCTATACACATTTTTTTTAACAAAAATACACAGTGAACTTAAACCTTTTTAACTAAGATTTCATTATCAAGAGCGTACACTATTAGCTCATCATTTTCTACTACTTCCCCTGATAAAACTAATTTAGCTAAATTATTTTGAATACACTCTTGTATAACCCTTTTTAAGGGCCTTGCTCCATATTCAGGGTCATAGCCAGTTTGTGCTATTAGTTCTTTAGCTTCCTGCGACAAACTTATACTCAGTTTACGCTTAGCAAGTGTTTTTTGTAAATAAGAAAATTGAACATCTATAATTTTATAGATGTCATCTCTGGTTAAACTGTGAAATATAATAATTTCATCCAGCCTGTTTAAAAATTCTGGACGAAATGTTGATTTAACTATTTGCATCACTTCATTTGATCTCTCTGGTGTCATTCCAGTGCGTGACGCTGGAATCCACTTTTTTTCCTGGATCCCAGTGTCAGCTACTTGCATGACAGAGGGCTTTTCAAGAGAGCTATTTTCTTTTGCTCCTTTAAGCATTATCTCAGCGCCAAGGTTAGAAGTTAAAATCAGTATGGTATTGCGAAAATCAATTAATTTGCCATGACTATCAGTGAGTCTACCCTCATCCAAGATTTGCAGCAATAGATTAAATATATCTGGATTTGCCTTCTCTATTTCATCAAACAGAATAACCTGATATGGCCTTCTTCTTACTGCTTCGGTTAATCTGCCACCCTGCTCATAGCCAACATACCCTGGAGGCGCGCCAATTAGCTTTGAAACAGAATGTTTTTCCATATATTCTGACATATCAAAACGCAAAAGCGCTGATTGATCGTCAAACAGAAATTCAGCAAGGGCTTTTGCCAGTTCCGTTTTACCAACCCCGGTTGGGCCTAAGAATAAAAATGAACCGAAAGGTCGATTAGTATCTTGCACACCAGAGCGAGAGCGCCTAACTGCATTACTTATTGCTTCTATCGCGCCTTTTTGCCCTATTACTCTTTTTCCTATTTCATTCTCCATGTTAAGAAGTTTTTCCTTTTCGCTGTGCATCATGTTATCAACTGGAATTCCCGTCCACTTTGAAACAATGTTTGCAATATCATCTCCAGTCACTTCTTTCTTTAAGAAACTATCAGTAACCTTTTCCTGATTTTTTAATTCATTCTCAAGCTGAGGAATCACACCATACATCAGCTCTCCTGCTCTTCCCAAATTCCCACTACGCTGAACTAATTCCAACTCTTTTCTAGCGTTATCTAATTTTTCGGCTGTTTCTTGTATTCTAGCTATTTTATTCTTTTCCATCTGCCATTTGCTGTTCAAGTCAGCAAATTTACTGTTTAGATTTTCGATCTCTTCATTTATCTTTTTTAAACGCTGTTTAGAATTTTCATCACTTTCTTTTTTCAAAGCCTCTGACTCAATTTTTAGCTGTATAATCTTTCTCTCAAGTTCATCAATAACTTCAGGCTTGCTATCCATTTCAATTCTCACCCTGCTTGCTGCTTCATCAATCAAATCAATTGCTTTATCAGGTAAAAACCTATCTGTTATATATCTATTGGACAACGTTGCAGCAGCAATTATTGCACCATCTGTAATTCTTATACCATGATGCACCTCATATCTTTCCTTCAAACCCCTCAGTATTGAAATGGTATCAGTTTCAGTTGGTTGAGAAATAAACACGGGCTGGAAACGCCTTGCAAGTGCAGGATCTTTTTCTATATGTTCACGATATTCATCTAAAGTTGTGGCCCCTATACAGCGAATTTCTCCACGCGCAAGAGCAGGCTTTAGCAAATTTGAAGCATCCATTGCACCACTTGTTGCTCCTGCTCCAACTAAAGTATGAAGCTCATCTATAAACAAGATAACTTTTCCCTCCGCTTTCGAAAGCTCATTAATAACTGCTTTTAACCTTTCTTCAAATTCTCCTCTAAACTTCGTTCCAGCAATTAATGCGCCAAGATCGAGGGCTAAGACCTTTGCATCACGCAAACCAAGTGGTACATCGTTTGCAACAATTCTATTTGCAAGCCCCTCAACTATTGCAGTTTTTCCAACACCAGGTTCACCGATCAGCACTGGATTATTTTTTGTCCGCCTCAGTGATACCTGCATAGTTCTTCTGATCTCTTCATCACGACCAATTACAGGATCAAGCTTTCCTCGCATAGCAAGCTCTGTAATATCCTTTGTATATCTCTTAGCAGCGTTCAATTTTTCCTCACTATTTGGCGAGTCTGCACTGCTACCTTGCCTCATTTCTGCGATAACTGAATTTAATTTTTGCGGTGTAACACCACTTTCTGCCAGAATTTTGCCTACAGTATCATCTTTTTGTGCAGTGAGGCCCTGCAGTAAACGCTCAACGGCAACAAACGAATCTTTATTCCTCCGAGCAATACCAATTGAATCTTCAAAAACTTTTGCTATTTCTCTTGAAAGTTGAAGGCCACCACTTCCTGGACCTTCAATTACTGGCAACTTTTTTATTGCGCTATCCACAGTATCAGAAATACTTTGCATATTTCCACCACAAGCGTTTATCAAATCCTGAACGAAACCTGATTCATCTTCAAGCATCACTTTGAGTAAATGCTCAGGCATAAAAATCTGATGCCCAGCTCCCAATGCTTTCATCTGAGCACTTTGAATTAGACTTTTTGCTTTTTCGGTAAATTTATTTAAGTCCATAACACCAGTTAAATTCGTATTTGCTGATGTATATAACAACTGATTTCATAAATTTAAACCTAAAATTGCTTATTGCTAAGTATGAAATTTAAAACTTTCTTAAAAAAGGAACTATAGCTGACCAAGCAAGGTTTCCCTACGTCATACCGCCGCGGCGCTAACTAGTAGCGGAATGACGGCTTATCAAATTATAAGTAAACCTAAATTACTTTAGCTATAAAAGTCTAATTTTGCTTAGTAAGCACACTAACTATGAAACAATCTATATTACCATCAAAAACAGAATTTATATTACCCACTTCATGTCCGGTTCTTAAATCCTTCACCATTTGATATGGATGCATAACGTACGACCTGATCTGATTGCCCCAGCCTATATCGCATTTTTTACCATATTCTTCAGCCATTTTCTGTTCTTTTTTTTCCAGTTCAATTTGGTATAAACGGCCTTTAAGTAATTTTAACGCCTCATCTTTATTTCTGTGTTGAGAACGACCATTTTGGCATTGAACTATAACACCAGTTGGAATATGCGTAATGCGTACCGCACTTTCAGTCTTGTTCACGTGCTGACCGCCTGCTCCGGAAGCACGGTAGGTGTCGATCTTTAGATCCTTTTCATCCACAGCAATATCAATTGAATCCTCTATCACTGGAGTTACTCCTACACTTGCAAAACTGGTATGACGTTTACCATTTGCATCAAACGGCGATATTCTAACCAGCCTGTGAATCCCACTTTCACTTTTTGCCCACCCATAAGCTTTTTCTCCAACGATTTTTATCATTGCAGACTTTATACCAACCGCATCACCATCTAATTTTTCTACAACTTCAACTTTAAAGTTGTGATAAATTTCTGCCCACCTTATATACATGCGCATGAGCATTTCAGCCCAATCATTGCTCTCTGTTCCACCAGCTCCTGAGTGGATTTCTAAAAAGCAGTCATTATTATCTGCTTCGCCAGTAAATAAGGATTCTGTTTCTTTACACTTGATTAATTTTTCTAACTTTACCAGTTCATTTTCAACTTCGGAGAAAAATTCTTCATCATTTTCATCAATAGCAGACTTCATTAAGCTGATGGCATCGTTGTAATCGCTTTCCAGCTTTAAAAACGACTCTACGTCATTCTTAATTTTAGAACGTTCTTTTAAAACTTCTTGTGCTTTTTGGTTATCTTGCCATAGGTCATCATTCGACGCTTGGGAGTCAAGCTCTTCAAAACGCAACTTTAGTTTTTCTATGTCAAAGACACCCCCTGATAAGAGAAATACTTTTATTTAAGCCTTGAAAGTGTTCAAGAATTTCTAAATAAGTTTTCATTATACTTTAGATTTTAATATATTTACTATCAATAACAATAACAGCAAACAAAATAGAAATTTAACCATATAGTAGTTAATTTGAAATAATTTTATTATACTTTAATGCTCAACGGAATCAAGCACGTATATTTAAAGGTAAAATAATGAATATTAAAATAAGTTCTCATTATGGTTTAGACAAAAAGGCTATTGATGACTTAATAGAGTCACTTGATAACGATGAGCTAGAAAATGTTCGTAATATTGTAAAAACGATAGATAGCGTTCAGTTAGCTTATTTTTTATCTACTTCAATCAGTGATCACAGGGAGAAACTAGTTAATATCCTCGATCAACATTTGTTAAGTGATGCCCTAGTGCATGTAGTGCCAGATTTACAAATAGAGATCATAGAAACATTGGGAATAGAAAATACAGCAAAGTTACTAATGCTCCTTGATGTAGAAGATATAGTAACCATAGTGAAAGATTTAGATAGAAAGTCTGTAGAAAATATACTTTACTATTTGCCCAGCAAAACTCAGAAATCGGTAGAGGAGTTGCTATCATATCCAGAAGAAAGTGCAGGAAGGTTGATACATAAAGATATGGTTATAGCTCCATATTATTGGACAATAAATCAACTGACAGAATTTTTGTGCAACTATAAAAAAATACCAGAAAAATTTTACCAGATATTCATTATCAACTCAAAATTAGAGCCTATAGGCAGTGTTAATTTAAATAAGGTAATATCTCACTCAGGAGACACAATAATAAAAGAGATAATGGATCATGACATAAAAATCATTAAAACTGGAATAGATCAAGAGGAAGTAGCAAGAATATTTAAAGATTACTCTCTATTATCAGCTCCGGTAGTAAATAAGAATGGTAAAATTATTGGTGTGATCTTAATTGAAGATGTGATAAAAGTTGTTCAACAAGAAACAGAAGAGGATATACTCAAAATAAGCGGTGTATCTTCTAAAGCCGATATAAATGCCCCTATACATAAAACTATAATTAAAAGGCTACCTTGGTTACTGTTTAACCTCTTAGCTGCAACAATGTGTTCCATAGTAGTTGGCTTTTTCGATGATGTAATAAAAAGTTTTATAGTACTGCCAATAATCATGCCGATAATTGCATCAATGAGCGGAAATGCAGGATCCCAAACAGTAACGCTAACCATCCGGGCAATCGCAACAAAATATCTAACTGAGCAAAATGCAAAAAGAGTACTGATGAAAGAATTTTTAATAGGTCTTATAAACGGGGTGATCTTATCTACTATTTCATTAGTAGTGTTAGCAATAAGATTTCACAGCTTCAAAGTGGAGATGATTTTTGTGGTCTCCATGATTATGATGTCAATTATTGCAACGTTTATCGGAACTTTCATTCCTATAATGCTTCACCGTTTAAAGTCTGACCCTGCCGTTTCTTCTTCAATCCTAACATCGGCAACAACTGATATTCTCTCAGCTCTTATATTTCTTGGTTTAGCTACGATCTTTTTATTAAATAGCTGATACTATCTATGGCTATACCGCCCACAACTGTACAAACATTGCAATTTGCAGGCAATTTTCGTGGCAGATGGTGTCATCCGAGTAGCCCCTATGATGTCATCCCAGTGCTTGACACTGGGATCCAGAAAAGTTTGCTTGTAAACTAGTATGGAAAGTAGCTGATCTTACACTAAATGAATGTTTTTGATGAGGTTGCATAGAAGCTGGATTCCAGACTGGAATGACATCGTTTACTATGTGCCATATTGCAATGTTCGTACAGTTGTAGATTTATTCGCGGTATAGATTCCGCTAACAAGTAGCGGAATGACGGTTTTTCAAATTGTCGTAAGTCAGTTTAGCTATAATATCAAGTTTCACCAACTATTTCTTTCTATTAAATAAGAATAAATTGCCTATACAAAAATAGATTGGCAATATTTCAAGTCTGCCAAGCAGCATTAAAAACGATAGAAATAATTTTACTTCATTACTGAAAGAGGAATAATTACCCGAAGGACCTATTAAATTACTAAATCCCGGGCCAGAGTTTGTAAGCGTTGCAGAGACTGAGCTGATGCTAGTTATAAAGTCTGCATTGCTTAAGTAAGACATCACTACTGATGAAATGGTAAACGTTAACATGAAAATTGCAAAAAATATAAAGACAGAGTGAACTTCATCATTCTCCAGGGTTTTTCCATTGAATTTTACCCTATCGCCTGCGCCTGGGTTCAATAAAAGGCGAAAGTGATTTTCTATAGATCTTAGAAAAATGATCAAACGAAAGATTTTGACACCACCACTTGAAGAACCGCTACATCCACCAACAAAGGTTAGAAAAAAAGCTAAGACTGAAATGAAACTCCAATCTATATGATTACAGATTGTATAACCAGTTGACGTAATCAAGGAAGTGATGGTAAATGTGCTGCATCTAAATGATAATGACACTCCTAAATCAACATTTTTATACAACCAAAAACAAGCAAATAAAGATGAAACAATAGCTATCTTAAAAAAGTAAGAGACCTGCTCATCATAGCAAATGTCTAATCGTCTTATAATTTTTAAATAGCTAAGAAAAGGCAGAGAACCCAAAATCATAAAAATGATCGTTATGACTTCTAACATAGGGTTATTATAGTGCCCTATAGAATCATTATAGTTAGCAAATCCACCAGTTGATACAGCGGACATTCCGTGACATATTGCATCAAACAGTGGCATACCAGCTAGATAATAGGAAAATATGCATAACAAAATTAGGCCATAATATATTGCTGTAACATGAATCACTACGCTTCGTGTGTTCGGCAACTTCCTTTTGGTAGCATCTGAATATTCAGAATAAAGTAAATTATTTAGGCTGAGAATCTTGAGCATAGGAAAAACTGCAATTCCTAAAGTGATTACACCAAAACCACCTATGCCATGTAGCATTGCTCTCCACAGCAATATTCCCGGAGATTGCTTTTCAATATCATTAAATATAGTTGCCCCTGTGGTTGTGATGCCAGATATCGTTTCGAATAATGCATCAACATAGCTCAGATTATCAAAATAGAAAGGAATAGCTGCAAACAGAGACAAGGCAATCCAGGTGCAACTAGTAATCGCAAAAATTGCTGGCATGCCATGCAATCTACTCAATTTACCGAGTAAAATAAAAGTTACGCCAGATGTGCAGGTAATTACGAATCCAGCGAGAAAATTTTTCCATTCGTAGCTGAGATACTTATTAGTAATAGCAGGAATAAGCATTGCTAAGCTAAATAACAATAGGAATATTCCCACAATAAATACAATTGAACGCAAAGTTTGTAAACGTTGATGATTTTTCATAGAGTTACTTCCTCGCTATACAAAGCCATAAAAGCTACTCTAACGTCAAGCACTTTGTTGGCCTTTATTAACTGTTATTAACAATATATTTGACTTACCCGTAAATATGTGTGATAATTAGATTTTTATTGGAGGTAAGTATGGAGTATCAAGAGTTTTCAACAATATACAACGCATTAAATTCCATAAGTTCTAACAACGATCTGAATAAGGATGACGTAATTAAAGCAGTAAAAAATAAATTATCATCAGATTCAGATGCATATAAAGAGTGGGAAAAAGGGAAATTTAGTTTTGATCATGTGTTTACTACTGTTAATAACGGAGTAGAATCTAAACACACATTATTAACAGCTGCTTTTAACCGTGAAGATTCAAAGGTGGCAAATTTTCTAATAAAAGTAGGGGCTGATGTTAATGCAGTGGGTGTAGATGGATTGACTCCATTGATTATTGCTATTGAAAAGGAATATGGCGATCCTAAACATAAAGAGCTAGTAGATCTTCTAATAGGAAAAGTAGACGCTCATGTTAGCGCAGCGGATGAAAATGTAAATAATACAATAGTTAAGGCTGTTGAGCGTGGCAATTTAAGGGTATTCAAGGCTCTAAAAGAAGCAGGGGCTAATGTTAACATACAGGCAAATGGAATGTCTCTATTAAAGTGGGCTGAGTTCCATCAACCCGATTCAAGGATAAAGAAAGAAGACATGGAAGAGATAATCAATACTCTAAAGGCTCCTTCAAAAGAAAAGGGACAAAAAGGTGTTAAGTCTACTGGCGGACAAACCCCAGTAAATGGTGGCAACGCAAATACTCAATCTACTACTGACAACACAACCCCAGAAAATAACGATACAACCTTCTGGAGTGAACACAAAGGGAAGATCGCTCTAGGTGTTACTGGACTATGCGTAGCTGGTGCTGTTGCAGCCTATGTGCTAGCGTATCCTGCAGTTGCACTGGCTTTAGCAGTTTTGGCAGCAGTTATATTAATGGGTGCTGGTATTGCTAAGGTTTTAGAAGATCCAAGTGTAGAAAAACCGTTTACACAACAACAAAAAGCATAACGTTAATAATGTCATCCCAGCGCGCCGCGCTGGGACGCTAGAACAAAGAATATAAAAGACCGTCACGTTATATCATAAACTTTTGCTGAAGCTTTCTTTATATCTTCACTTGAAAGTGGGATTAGACCAAGCCTAGATAGGTACCCACCTTCAATACCGATCGAATCTATAATTTCTTTAATGAATTCTCTGAATCCATCAACAGTATCCAGGTGTTCTTTCTTTATGTAAAGGTATAGAGGTCTTGCTAATATATATTTTCCTGATGATATATTTTCATAAGTTGGCTCAATTCCTGCAATTGTGCTCCCTTGTATTTTATCTTGATTTCTCATTAAAAAGCTAAAACTAAATATCCCTAAGGCATTCTTGTTACTTTTCAATTTTTGTATTATTATGTTTTCATTAATTCCAACTTCTATATACCTTCCGTCATCCCTTATATTACCACATGCTTTCTTTCTTTCTTCCTGATCTTTGTAATTCTCTTTGAAAATTCTTGAGTTCATGCATGAATATTGATCAAGCATAATAGAATTAACCAAAGTTTCGTATGTGCCTGTATTTTGATGTGGACCATAAATTTCAATTTCTGTTTTTGGTAAGGCTTGATTTACATCAGACCAAAACTTCTTATTATTTTTTACTAATTTATCATTTTCTTGAGAATATGCAGATAAAGTTTCAAATAAGTCCTTCTTTGTGAAATCAAATCTATGGCTTTGATTTGAATTTGCAATGACAATTCCATCATAGCCAATGATGATCTCTATCACTTCATTAATTTTATTTCTTTTACATAGTTCTCTTTCTACTTCCTTCATAGGGCGAGATGAAGTGGTGATGTCTGGCGTGTCTTCCCCTATTCCTGAGCAAAACATTTTGAACCCTGATCCACTTCCTATTGATTCCACAATTGGAGTCTTAAAAGGGAATACACGATTGAACTCCTCGGCTATAAACGAGATAAAAGGAAAAACAGTTGAAGATCCAACAATTCTGATGTATTTCCTGGCATCAGCATTTGACAGCGGCGTGAATAATACGAATACAAAAATCAGGAGAAAATTTCTAAACATTGTTTTTAGCTAAGAACATAAATCTAATTATTGTAATAAAAAATCAAACTGAAAAGCTTTAATTGCATGACAAAAGCTACAGTTTACATTTAAATTTTATTTTATATTATTGTAAGTATTATATAACTTCAAGGAACAGTTATGGCAGTTATGCCAGATAAATGGATAAGAGAAAAAGCTGAAAACTTTAGAATGATAGAGCCTTTTGTGAATCACAAAAGCAGTAAGGGGGTCATATCTTTCGGACTATCGTCTTATGGTTACGATGCAAGAGTGGATAATAAATTTAAGATTTTTACTAACGTTAATTCAGCCATCGTGGACCCTAAAAATTTCTCTGAGAATAGTTTTATAGATAAAGAAACAGACGTATGCATAATTCCACCAAACAGCTTTGTGCTTGCAAGCACAGTGGAATATTTTCGTATACCAAGAAATGTACTGGTCATTTGTGTTGGTAAATCAACTTACGCAAGATGTGGAATTATAGTAAACGTTACTCCCTTAGAACCTGGATGGGAAGGTCATGTCACACTCGAATTCTCAAACACCACTCCGCTTCCTGCGAAAATTTACGCTAATGAAGGCGCATGCCAATTCGTATTTTTAAGCGGCGAAAGTGAATGCGAGAAATCATATGATGATATGAAAGGAAAATATATGAATCAGCATGGTATCACTTTGCCGCTGGTGAAGTGATTACTACTTTCGTTGTGAGCTACCAGACTGCTCTATAGACAATATTCCACCATTGCCAGATAGCAAAGTTCGCGCTGATTCACTTTGTCTAAGATGTTCAATTGCCTGCCATTTGTCATCTCCTGTGCGCACACTGCAGCCAAGTTGGAAATCTACACCATTTTCAACAATTTGACAGGACAGCTTCATAGCAGTAGCAAAGCTTTCTTGTCGGTTAGTAGCATCTCCAGTAACAACACTACAAACAGTGAAGTTACGATCATTTCCAACTGTTCGCATCATCACTTCACCATCTCGTATACCATCATTATTTATATTCTTTGCTATAAAAGTCTCATTTACGGTTTGTTCACCTTCTACAACTCGAGATATTATCTCTATATTTGGTTGATTATGTAGTCCACTTCTCATTAGTGGTTGGTGTAAATCAGCATTCAATTGATTTCGCTCCATATTATCCTGTTGCCCTAACTTATTAACTTCTTCTTTAACGCGCTCATTGTATTCTTTATCATTACTTATCTCAACTTTATTTACTGTTTGACCTTGACTATTTTCTATGTCTTTTTGACTAAACATGTCTTTATTAATGTAATAAAAAATAAGACCAGGTATCAGTGAAATTATTAGATTTAATATAATGCACGGAATTAAAACCACAGCAGCAGCTATATAGATTAGAGATCTAACTATAAACTTTATTACTTTAGATAATTTAGAATCATCTTTTTGAGCACTTACAGCATTCAAAAAGAAGTAAGTACAACTAATCAGTGATGCTGTTATAGCAGTGGGTATGATGATTGGGACAAGTAAAAAAGCGTTGATTAACTTTTTTCCAGAGCTAGTTGGTTTAGTGCTATTATTCAGTGATGCAAGATAGTTTTGGCCAACATTAGCAATCAACTTTGTACCAGACAAGACTCTTTTACTATTCTCTTCCGACATTTTAAATTGCATTTTCAATACCATTTTTATAATATTAAATTATACTAATGATTAACATTGTAAAGTCAACTCAAATTTTTACTTCCGCACTTTTTCATTGTTGCTTACAATAATTATAGCTACATCATGTGCTTTTCTTAATTAAAAACTTCAATTATTCATTGCAAGTTATTGAATTTCTTATCAAATTAATTATCATTCCAGTGCTTGGCACTGGAATCCAGAAATAAAAAGGAGGATTATCATGTCCACAATAATTTTATCATCAATTTTTGGTCAAGCAGGCAGCATTTTTGGGCCAATTGGCCGGATTATCGGCTCAGAACTCGGTGCTCTTCTTGGTGCGCAGCTAGATAGCGCAATGTTTGGCCTTGATGCCGAGCAAAAAGTAACGCATGGGGCAAGGCTAAAAAATCTGCAAGTTCAAACCTCAACCTACGGCAGAACGATCCCAATTATCTATGGCACTGCTCGTGTTGCAGGGAACATTATTTGGTCACAGCCAATAAAAGAAGAGGCGATAACCACCAAAAGCAAAATTGGAAGAGGTATGAACGTTACATATAATTACTACGCAACGCTTGCAATTGCGATCTGCAAGGGGAAAGTAGAAAAATTAAACAGAATCTGGGCAGATACAACATCACTTAGCTTTGATGAAATAGATTATACTTTTTACAGCGGCAGAGAAGACCAAAATCCTGATCCATTCATATCATCAATTGAAGGTGAGAAGAATGTACCAGCTTATAGGGGAATATCTTACATAGTTATCAAGAATTTTCCTTTAGCAGACTATAACAATCGCGTCCCGATATTTACATTTGAAGTGCGAACTGCATTAAAACCCAGTGGATTTTCAATAGCAGAAAATATTCGGAATATCAATATAATACCAGGCTCAGGAGAGTTTGTATATGATACAAAAATACAGAAGAAAATCGCGCAAGAGAAAATAAACAGCAACCAATATATCCCGTATGGACTGGCGCAAAGGGTAAATCACAACAACCACACTAAAAAGAGCGATGCAGTGCTTTCTTTGGATCAATTAAAGGGAGATTTACCAAATGTTGAGTGGGTATCGGTAGTAGTCAATTGGTTTGTGAATGATCTGAACATTAAAGATTGTAAAATATACCCTGCAGTTGAATTTCAAGATGATTCCGCAATATTACCTGATGATTGGCAAGTAGGGGGTGTAACCAGAGATAATGCTCAGCTAATTTCAAAAGATGCGAGTGGAAACCCAAGGTATGGTGGCACAGTTAGTGATGCAGCGTTGATAAGATATATAGAAGAGTTACGCAGCAGAGGCTACAAGGTGATGCTCTATCCAATGCCCTTGCTTGATACAGAAAATAAAGAATGGCGAGGAAAATTGAGCGGGACTCCTGGGGATATAAGTGATTTTTTTGAGAATCAATATAACAAATTTATAGAGCATTATGCAAGCATTGCCAAACAAACTAAAGTGGAAGGGTTTATCATCGGTTCTGAACTTGTGCGGCTTACCAAAATTAGAGATGAACAAGGTAATTACCCTGCCGTTATAGAGCTAGTTAAGCTTGCAAAGCGAATAAAACTTCAGCTTGGAAAAGAAGTAACGGTAACTTACGCTGCTGATTGGAGCGAATATCATTCATATGATGGTTGGTATAATATGGATGAACTGTGGTCTTCAGAGTACATCGACGTTGTTGGCATAGATGCTTATTTTCCACTGACTGATGGTCCAGAGCCTCCTTTTGGCTATTCTGCGGAAGATGTAATGGGTGGTTGGAGCAGTGGAGTGGGGTATGATTATTTCTATGATTACTCAAAGGGTGAGCCTGAAAGAGTAAAGTATAACGACAGCAGGTATGCGTGGAAAAACATAGCAAAATGGTGGAGTGAAACTCACATAAATCCAGGTGGTAGCAAAACGAAATGGCAACCAAAAATGAAAAAAATATGGTTTACTGAGTATGGATTTCCCAGTATGAACGGCTGCACTAATGAGCCAAATGTGTTTGTTGATAAAGGCAGCATAGAGAGCAAATATCCACGATATTCAAACGGAGAGGTGAGCTTTCTTTCGCAAAAAATTGCAATTGAAGGAACGCTAAAGAAGTGGCAAAGCTCGGAAATGGTAGAAAAAATGTTTCTCTGGGCGTGGGATGCAAGGCCATTTCCTTATTTCCCCAATTTGTGTGATATGTGGACTGACTGCCATAATTGGCAGACAGGACATTGGATTCAGGGAAAGCTTTCACAGCTTAATATTTCCGATGTTTTATCGGATCTGTTACAAAAAACAGGTTTAAAAAGCGATCAGTTTGATACAAGCAACGTCAAAGGGTTATTGTCTGGGTATGTGATAAACGACCAGCAACCCGTACGTTCAATTATTAAAATGCTGCAAAGTTGCTATTTTTTTGATGTGGTTGAACAGGACTCTAAACTGAAATTTGTCCAAAAGGGCAGGGGAGTTACAACTGTAATGCCAATTGGTGAAACGGTTTTCAGTAACAATTCAAAACTTGCTAATATCAGTCAATTAGATTTAAACAATAAAGTTAACATCGTTTACTTTAACCGCAATTTTGGCTATCCAATTGATGTTAAATATGCTGAGTTGCCAAAGCAAGGCACTGCTATAACAGTTGAAATACCGCTCATTATGGAGGAGGGAGAGGCGCAAAATATCGCTGAGGTTTTACTTTATTCTTCGTGGCAAGAGAGAAATATATACAATTTCAAGCTACCGATAAAATATGCATGGCTTGTGCCAAGTGATGTAATAACGATTTTAGACAGTGAGAAAAAACATACGGTGAGAATTATAAAAACAAAATTTGAAAGCATGTCCATTCAAGTAAGTGGTGTTGGTTATGACAGCTCCATATATAAGCTTTCTTTTCCTTCAACAAGGTCTCTTATGCTGAAGGAATACCCTCCTTCTCATATCAGCAAAACCATCGTAGAAATGATAGATTTACCGCATGTTAAAGGTAATATTGCAAGCTTTACTTTAATTGGTGAGGAAAGGAATTGGAAGGGAGCAACGCTCTTTATTTCGTACAACGATAAGGATTATAAGCCTATCGCAAGCACAAATAAGCAGTCTACTTACGGATATGTAATGGAATTAACAAATGAGGGAATTACAGTAGTGTTGCGTTTTGGTAAGCTGCGAGGAATTATCGATTCAAATTCAGCATTAATCGGAAAAGAGATAGTGAAATTCCATAGTGCTGAACTAATAGATAAAAATAAATATAAGCTTAGCAACCTAATCAGAGGACAAGAAGATACTAAAGAATATGATCATGCCACAGGTGAAAAATTTGTTCTACTTGATGATTCAATAATATCTTTCGAAGTGCAAATGGGGAAAAAGTTTTACCTAAAAGCAGTGACTTATGGTGATTCATTAGATAACACGGAAACAAAAATGTTATAGCTCATTTACAAGAGCATAGAACTTTGTAAGTTATTAGTTTAATCTTCTGCTCACAAGGTTGTAGTACATCTATTGACATTTATTTCAGAATGAAACATCATATTAACTAATATTTGTGAGGAAAGTAATGACTAAAGAATTATCAAATGAAGCACCAATAATACTAACGTGGGTGCCAAGAGTACGTGGTGCATCTTTGCCAGATGGTAAGAATAGTGCTCTTAATTACTTGGATATAATAAAAAACCATAAGTTAAAAAATAAAGAGGAGAGGGACATGTATTTGGTTATAAATGGCCCGGGATTTGAGCAGAATCAGATAGATGATTTAAAACGTGAACTGAAAGAAATTCAAGGAGTACACGTTGTAGACTTACACCAGTATGACTGGAGCGAAATAGATCAAAGGTGGAAGATAGATGGCAAGGATATCAGTATTAAGGATTTCTTTAAAAATATGTATGATATGACAGATGAACAAAGAACATATTTTGCTATTGAAATAGATACCTTTAGGTTAATTGCTCTTGCTCTTTCAGAAAAAATGACAGGACAGAAAGGTGCAATATATATAGACTTTGATGCTTTGAATAATATTAAAGACCATATAGGAAAAGATATAACGATTCCTAAAGGAATATTGTTAGGATCATTCCGCATACTTACTATGGTAACCCAAAACAATGATCTCATTGCGATAAGTAATCCAAGTGTAGCAATTAATATTTTATATGAGTATAAAGATAAATTATTAAGCCAAAAAGAAATTTATAATAAGGCTGTAAAATATGTGCAAGATGAGAAAGCAGAAAGTGTTGTTGTTTCAACACCTGTGTTTAGCACCTTGAAAGAACTAGGATACACAGATAGAATAGAAAGGCTTCAGAGACAATTTATAAATCACAAAAAAATATGTAATGAGAAGCTTGAAATTTTAAGCAATGGTGGAATAGAAGCTCTATATAATTCGAATATAGTGGATGAAGCAGGTTTAAATCCAGCCCTGCTTCATACTATAAATATGGCCCGTAGTAACCCAGTTAATGGAGAAAAAAACCAATGGGAGCTAGTTGCTTTTGGAAAGAACAATGGTAACTATGCTGAGACAGTGTCTGGAGACCTATCTTGGACAAGAGGAGAAGATTTATACCATAAACAGATAGACAACAAGCTGGAAAGAGCAAAAGTGGAACATAGCTTAGGTGATCCACTAAAGGTAGTAAGTGAGGCAAATGTATCTTCTGTTGAAGACTTAAAGCTTAAAATGAATAATCCAAGATAAGATATTGAAATTCCTGCTTTTATAGCTTTACTAAAAACATGTAGCTGATATCTTCACTCATTTTCTAAGAAAATAAAGCAAAAAGATTTTTTTAGAGAGATTCATAATCCACTGACTTTATTGTTCGATATTAAAATTATTACATTTTCGTTAAATATATGTACAATTTTAATATATTTTTTTATTTCGAGGTATAATATGGTAAGCTTTATAGAAAACGAATTTGAAACGATATTACAGGAGATAGAGCGTAATTCAAGTATATATAGTAAAGATGTAGCTATAACGATAGCAGATGAATTACAAGAATATAACACAAGAAGGTTAAATGAAATCAATGAATGCCATCAATCTATTTGCCACAAAATGCAGCTGCTGAATTACGATCACAATAGAGAGATACAGTTATTGAATAAAGATTATAACAGAAAGATAAATTTGCTAAAACACAAGTCCGATAATGAGTTATTACAGGAACTGTGTAATAATGTTAATAACGGTAAACTGGAATATAATACACCCGATTACGATTGGGAATATAGGCAATATAGTGATAGTCTAAAATATAATGAAGCAAAATTTGATATAGAATTCAAGAAATATGAGAATGAGCTCAAAAAATTAGAGCAGGAACGTCATAGTATAAAACACGTGATGCATGAATATGATCAGTGGAAAAAATGCGGGTTTGATGTGAATTATGTTTTTAAAGACAGCTCAAAAGAATTTATGTTATTACATTTTGCTGCGAATTTTGGAGATACAAATGTTACAAAATTGCTGTTAGAGGAAGGAGCAAATATTGATATAAAAGATCAAAACAAAAATACTCCCCTGCACTTAGCTGCTTCCAATGGTCATACAGACATAGTAAAACTTCTAATGGAAAAAGGATCAGACCTTAGTGTAGTAAATAAAGAAGGAAATACTTCCCTGCACTTAGCTGCTTCCAATGGTCATATAGACATAGTAAAATTTCTGATGGAAAAAGGATCAGATCTGAGTGCAGTAAATAAGAACGGAGATACCCTCCTACATTTGGCTGCTTCCAATGGTCATACAGACATAGTAAAACTTCTGATGGAAAAAGGATCAGATTTGAGTTCAATGAATAAGGATGGAGATACTCCTTTAAGTACTGCTTTCTATAACAATCACACAAAAATAGTTAAGTGCCTAATGGAAGAAGAGCCAAAAATGAAAGAAGTCGTAGAGCGTTTAGTGAGATGTGTAGTAGAAAGCAAGACGCACAAGTTACTAAAAGGTAGTACTTCCTTACACCTAGCTGCTATTTACGACTGTACAGAAGTAGTAGAATCTTTACTGGAAAAAGGGAAAAATCCTTTATCGAAGGATATTAATGGTAAAACTCCAAGAGAGTTAGCTACAGACGAAAATTTGGTACAGATTTTTAGGGTTGCAGAAATAAAACAGCAAGGATATGATGCGACCAAGTGGGGTATTGTTAGTGGTGGATCAACAGCAGCACTTGGTGCAACTGTAGCGGCAACGCTCTTTGCAACAGTATTTACAGTTGGATTTCTGCCTATAGTGGGAGCAGTTGCTGCAATTACAATACCTGCGTTAGCAATTGGTGGAGCTACATATATGGTTTTGAAGCCCAATACTGAGTAAACTCCTTTTCTCGAATAGCTGCTCTTAATTTCAGTAGTTAAATTAATATACTAATGAAAAAAATACACTATAATTAAGCGTATTTACCAATAAATCATTAAGTGAAAACAGCTCTTTCGCAAAATATCATCTCTCTTATTATGATATTGTCTGTAGCAATTGTCGATATGGCAACTGACCTATACTCAGTTGCACTACCAAGCATTGCCAATTATTTTAAAGTAGAAGGCAGTGTAGTGCAGCTTACAATTAGCTTAAATCTAGTTGGATTTGCGGTATCTGGCTTAATTTATGGTCCATTGTCAGACCATTATGGTAGGCGTCCAATGATGCTGATTGGTATGACAATTTTTACTTTGGCAAGTGTCATGTGTTATATAGCCGACAGTATTGCGCTCTTGATACTAATTCGCTTCATACAAGGAGCAGGGGCTGGTGTTGCAGGTGTTGTTGGGTATGCAGCAATCAGGGATATGTACTCAGGTAGTGAATACTCGAGAGTAATCTCAAAGTTAAATATGGTAGTAGCACTTTCACCTGGAATAGCTCCAGTAATAGGCAGTTATATAATTTCACATGGATACAGTTGGAAATTTTTGTTTCTTATTATATCACTTGCGGCAATTGCTATGCTTATTTTTATTTACTTTAAGTTACAAGAAACACTCACTGTAAGTAAAAATGAAACCAGTATAACTAACATAACTACTAATATCTTCAAGCAATATATATCAATATTTAGAAATTATCGTTTCCTTGGGTTTTCAGCCATTCATGGATTAACTTTCATGTGGCTTTGGGCATACATTGCTAACTACCCTTTCATATTTGAATCGATGGGCATTGAAGTACAGTATTTTGGCTACCTCATATCGATCATAGTCATATTTTACATAATTGGAACTTTAATTAATAGGAGATATGTGCCGAAAATAGGGGTGAGCAAAATGCTAATAATAGGTTTGGTGTTACCGATAATATCCGATAGTTTATTGGTATATTTTTATTTCGCGGACAAGTTGAATATATTCATTCTTCAAGTCGTCTGGATTCCAGCCAATATCGGACTTGCATTAATAATAAGCAATAACGTAACTTCTGCTTTAGAAACGATCAAAGGTATAGGGCTTGGTAGTGCAGTCCTCTCATTCTGCAATATGATGTTTGGGGCTATTGGAATATATATAGTAGGAAAATTTTTTCGCTATGGTATTTTACCAAATTTACTATTAACAATAGCATGCTCTACAATTGCAATTCTTATGTACAGCCGGCTCAAATATACTGAAAACATGGGGAATAGCCATTATTTACGTGATCCAGGAACATAGAGCTCATGAATTATTAACGACTTTGCCGTGATAATATAATTTTACAGGAGGTGTGGGATGAGCAATTCAAACAGAGATATAAATGCTAAATTATTTCAGGCTGTTAAAAAAGGTGATATTAATGAAGTAAGACGTCTAATAAGTGAAGAAGCCAATGTTAATGCAGAGGATGATGATGAAAAAACTCCTTTACACTTTGCTGCTGAAAATGGCCATGAGGAGGTGGTAAAAGCTCTATTGAATAAAGGAGCAAATGTTAATGCAACAGATAATAAAGAAGAGACTCCTTTCGATTTAACTACTAACGAAAAAATAAAAACTCTATTACAAAACACAGCTGAATTACTTAAGGTTGCTAAAAGCGGTGATATTCAAAAAGTAAACAGTCTAATAAATGAAGGAGCAAATGTTAATGCAACAGATCAAAATGGAAAGACTCCTCTACATTGGGCTGCTGTAAAGGGTCATAAAGAGGCAGTAGAAGCCCTATTGGGAAAAGAAGGAATCGATGTTAATTTAGCAGATAAGAAGAAAGATACTCCTTTACATTCTGTTCTTAAAAAGGACAACATAGATATCAATGTATTGAACGCTCTACTGGGAGCAGAAGGAATCGATGTTAATGCACAAGATGGACTTAACAACACTCCTTTGCATTTGGCTGCTGTAAAGGGCCATAAAGAGGCAGTAGAAGCCCTATTGGGAAAAGAAGGAATCGATGTTAATTTAGCAGATAAGAAGAAAGATACTCCTTTACATTCTGTTCTTAAAAAGGACAACATAGATATCAATGTATTGAACGCTCTACTGGGAGCAGAAGGAATCNNNNNNNNNNAAAGGACAACATAGATATCAATGTATTGAACGCTCTACTGGGAGCAGAAGGAATCAATGTTAATATAAAAGATGAACTTGGAAAATGGACTCCTTTACATTGGGCCGTTGTAAAGGGCCATAAAGAGGTAGTAAAAGCCCTATTGGGAAAAGATGGAATTAATGTTAATATAGGAGGTCAATATGGAAAAAAGACTCCTCTACATTTGGCTGCTCAAAATAACAACAAAGAGGTAGTAGAAGCTCTATTGGATAAAGGGGCAAATGTTAATGCAGAGGATGATAAAGGAGAGACTCCTTTAGATTTAGCCACTAATCAAGACATACAAACTCTATTACAAAACACAGCTGAATTACTTGAGGTTGCTAAAAGCGGTAATATTCAAAAAGTAAACAGTCTAATAAATGAAGGAGCAAGTGTTAATGCAACAGATCAAAATGGACAGACTCCTCTACACTTAGCTGCTAAAAATGGCCATGAGGAGGTGGTAAAAGCTCTATTGAATAAAGGAGCAAATGTTAATGCAAAAGATAATGATGAGCAGACTCCTCTCAATTTAGCCCCTAACGGGGACATACGAACTCTATTAATAGATACTGCTTTACTTGAGGCTGTTAAAAAAGGTGAAATTGATAAGGTAAAAAGTCTAATAAGAGAAGGAGCAGATGTTAATGCATTAGATACAAATCTAAATAATTCTTTATATTGGGCTGTTAAAAATAATCACTCTACTACAGCAGAAGTTCTATTAGATAATGGAGCAGATTTGCATACTTTCGACCCTAGTCGAGAACGCGACGTGTTGAGTAGATACCAAGAAATAGAAACTGAACATAGCAAGAATTCTTTACATCTGGTTGCTAAGCTTGGCAACTTGGAAGCAGTACAAGATCTATTAGGGAAAGGGGCAAATGTTAATGCACAAAATGACAAAGGAGAGACTCCCTTAGATTTAGCCACTGATGACAAAATAAAAACTCTATTGCAAAACGCAGAAAAATCTAATCCAGTGGATGAATCACTGAAGGATAGTGAAGGGGTTCAAAAGGAGAAGGAGGAAGAAGATGTTGCTCCCAAAGAACCTGCACAGCCTGTTGCTCCCAAAGAACCTGCACAGCCTGTTTCCAAAGAACCTGCACAGCCTGTTTCCAAAGAACCTGCACAGCCTGTTTCCACAGAACCTGTACAAACAGAAGAACAGCCGAGCTCTTTTTTTGGTAGTTTGTTTGGTATACTGATTAAACCTTTTTCTTTAATAGGATCATTTTTTTGTAGCTTTTTTTCATGGTTGTTTGGGTCTGATGAGCCAATACAATCATCATCTGAATCTGACCAGCCAGTTATGTTAGAATCACTGGATAATCAAGTAGACAATAACATAATATAGCTAAAGTATAATAGTTTAGACTTGATCTGACAGACAAGAATTAACTGACATAAGCTCGTCATCCCGCTGCTTGTTAGCGGAGATACCGTGGCGGTATGACGTAAGCTTGTGTTCGGCTACACAATTTCCAAATTTTCGCCCTGTTGCATTAGAATCACTAAATCCACTATAAGGAGGAGCACTTGGAGGAGAGTAAGGAGGAGGAGATGTGTTATAGCCTTTTACCGCTTCTTCAACCTTTTCAATATTATCTGATTCTTTCTCGTGCTTCATATGAAAAGCTAAACCACCGGCAAAACATACGAGAGAGTTAACACCAAGGATAACTAAACCCCACACCGGTAAGACTGGGTAGACAGCACAAGCTATCAAAGCTGCCAAAGAAATAGTGCCAACCGCAAATTCTATATTCCTGAACGTTTTAAGTTTATTATCAAGGTAATCTATTTTTTCTTCTTTTCTAGCCGCTTTTTTGCTGCTATTGTACCAAAAGCACATACCAACATGGAAAGCAACACACACAACAACAAGTGCTATACCTAAAGCTAATAACTTCCTACTATCTTCTGATTCTTTTTTATTCTCTTTTCTGCTTTGATGAGAGGTATTACCATTGTTAATATTCGTTATATTATTAACCGTAGTGTGACCACGCCCACCGAATAAAGAATTAATCCAGCATTGTAATAGTAAACAATCCCAAAAGTCTAAACCTCTATCATTGTGTACATGTACGTGTGTAACCTGAGGGCCTGTAGGTTGCCTGTTATCCCCTGCGTTATGTTGATCATTTCTGCTTCCTGTATTGGATCTATTAGTTGGAATTTGACCTATAAAACCTCCATACACATTTTTAAAATCCCCGTCATTCCAGTCTATAATATTTTGCGTATTACAAAATTGCAAAAACTCTTTAACATTTCTGTTACCACCTGATTTCTTTATATAGGCTAGCGCATACCTTTTTAAAACATTATCATTCGCTGGCGTAGATATTCCCTCTAAATTAAGATTAAATTAACAAATACTTATTATAACAAAGTAACGTCTTCTTGTCAAATTAATCATAATCCGGTCAATATCCTTTCCACCAGCTCTTTTACTGTCGGTACGTAGCCATTCTCATAAAATGGATCTTGCTTAAATTTGTACACATTGTGCCCGGAAAACATGAGTTCGTTCTCAATATCACCATCGTGTATAACGTTTTGCAGTGTTTTTTGTATGCAAAAACTACGCGGATCTGGCTTTCGTCCTGTTGAATGGTCACCATGATCTTTCCAATTGCTAAACAAACAATGGCTCAAACATCCCATACAATTGATTTGATCTTCTCTTATTTGTTTAAATTTATCTGGCGTCACAAAAATAACAGTTGAATCTGGGGTTTTCATTGCTTCTGTGTACCCTGCTTTAGTCCATGTATTTGCCAGTTCTTTGTCTTTTGCAGTAAGGTAGATCTTCCTACCTCTGCTACCCATTGCAAATTCACTATTGGATTCTTCGCTGGCATTTTCTGAAAAATTTACTTGATGTAATTTTCGTTCCTGTAACTCACGTATAAAATTATTCCTCACCGCAGATGAGTAAAACCCTGTTGGACTGAATTTATTTAAAAATACATCACCTTCTTCTAAAGTGAGTAGCTTCTTTTTCCACTCTGCAGAAATTGGGCTTTCTTTCGTCAAAAGTGGACGAGTGCCAAACTGAAAAGCTATTGGTCCAATTTGCAGATTGTCAAACCAATGTTCCCAATCTTTCAAATGCCACACTCCTCCTGCCATAACAATTGGTGTTTCTGAAAGACCGATCTCGTTCATGAAAGATCTAAGCTCTGCAACTCTTTCAAATGGAGCCTGTGGTAGCTCTGGGTCTTCACTGTTACTCAGTCCATTGTGCCCTCCAGCAAGCCATGGATCTTCATACACTACTCCACCAAGCAAATAGGAAGATATTCTTTGGTAAGTACGCTTCCATAATGCTTTAAAAGCACGCACCGATGAGATAATAGGGTAATAATAAACCTGATATTTAGCTGCAATTTCTCCAAGCCTATAAGGCATACCAGCACCGCAGGTAATACCATGAATCAAACCTTTCGCTCCTTCTAATATGCCATGAAGTACGCGTTCTGCTGCTCCCATCTCCCAAAGTACATTCATGTGTATTCTTCCATGACCTTTTGATATTTCATTTGCTATTCTTGCCTGACTAATTCCAGCTTCAATACTATACTCAATCAATTCACTATGCTTTTCATTTCTTGTTTTGCCTTTATAAATTAGTGGCACTAACTCGCCATTATCATCAATAAGCTTAGCATTTGCACCAGAAAATGTACCCACAGCATCTGCTGCAGCAAATGCTCCGCTTGATCTCCCATCACTAACTGCAATGCCTTTACCACCTTCGATGATTGGCCACACTTCCTTTCCTGAAATTACTATCTTTTTTATCTTATTTTTCAAAACTTCCTCGCAATCTTTCACTCTATTTTACTTAATTACTAAAAAAATGATAGCTGTTTATTTTTTCTTGTATCATTAAAGCTTCTGTAGCTACTCATGCTGTTGTAGTTTGAGAGCAGTTCCCATCGGAAGGGTGTCATTCCAGTGCTTGACACTGGAATCCAGTTTTTGATCAAAAATGTTGCTATAGTGCACAATCAATTTTCCTGGATCCAAGTAGTCTGGGCTACTTGGATGACACCATAGGGGGCTACTTGGATGACAGGGGAGGGAGGCTGCTGGGATCCTGACAACCGTCATCCCGCTGCTTGTTAGCGGGATCTAGAGATACCGCGGCGGTATGACGTAGAGCTACGTGTTTAGGTTTAATGAATCCACTATATCTTTTACTTGAGAAAAAACATACTCTTTGCTTACACTGGTATCGATAATAAAGTCACTCATCTTCCTTTTCTCCTCAATAGATAACTGAACATCGGAGATTAGATTAAGCTTTTCTTTATCTATGTTGCGTTCGTTAAGTCTTTGAGCTTGCACAACGCTATCTGCATGAACAAAAACAATAAGGTCGCAATATAAATAAAATTTTGTTTCTAATAGAAGTGGCACATCTAAAACTAAAAGTTTTCTATCGATCTTTTTTTCCTTGGCAATAAAAAATTCTAATTCACGCAGCACAGCAGAGTGAACCAAAGATTGAAATTGTTTCCAATTTTCATCGTAGGCTAAGAAATATTTAGACAGTACTGTTCTATCTATTTCACCATTTACTACCACTCCAGGAAAATTTTTCTCTGCATAACTTATTATGCTTTTATCCACTTTATAAAGTTGGTGTACAACAGAATCAGCATCAAATACAACAGCACCAAACTCTTGAAAGCAATTAGCTACAAAGCTCTTTCCTACCCCAATTCCGCCTGTTAGACTTATAATCATATAACAAAATACATTCGACTTCTTTTGAAACTATAGCTAAGGTTTCTCTATATATATTAACTAGATTTTCTAGATCTCAGTGTCAAGCACATAACTATACGAACATTGCAATTTGTAGGTGGTGTTATTCCAGTCTGGAATCTAGCTTTTATGTTGTATAGTGCACAACCAATTTTCCTGGATCGAAGTAGTCAAGGCACTGGGATGACACCCTACTTAACCGTCATACCGCCGCGGTATCTCTTAGCCACTAACACGTAGCGGGATGACGATTGTCGATAAATCTAAGTTACTTTAGCAACAGTTATTCTCCACTAAATTACTCTGAATTTTGGTTATATTATTTGCGGATTTCACTGCTGAAATCTCAAATTTTGAGCTTGTGTTCAAAAATGATTCAACTGACCTGCCAAAAAAATCGTATCTCCATCCCTTGAATAGTTTATCTATCTGCCCAGATATTGACCCGGTTAACTCATCTTTTGAAGAAACTAATTTCCTTGATATGTTACTTTCTTTACATTTACTATCTAAAATAATTGAGAGTATATCAAGTACAGATTTGTCATAATTACTCGATAAGGTGTTGTTTTGCTGCATCCAATTTCTCTCATTTTCATTAAAAATATTCACAAACTCTAGTAAATCCGCATCTTTTATATTTTTTGTATTCCTCTTGAGATCATCTAAAATCTCATCAACATGCTCTACATTTTTTTCAATAAAATCAGCTATTACAGCATTATTGATTATTTTATTACGGTTCATATTATAGCGCTGTGCTAAGGTTTCTTGCCACTCACTAACTGCTTTAACAGTTAGTATCAATCTTGGATTTACTTCATAATTAAATTTAATCCTCTTCCATGCATCTTTTGGGCTATGTAAATACTTATTTATATCAACTATTGATTCCATCTCTTCTTGAAACCAACCCATCCTATTATTTTCTTCAAGTTTATTGCACAATATTTGGTATAGGTCATATAGGTGTACCACGTCGTTTACTGCATAATCTAACTGATCTTCGGACAACGGACGCCTTAACCAATCTGAATTTTTAGCTTTAATTTTATCCAGTGCTATTCCTTGATATTGCTCCACTACTTTTGAGTAACCAATAAAGTCATGATAATAATGACAAAACATAGCAGCAACTTGGGTATCAAAAATGGGAGTGGGAATACATTTAAACACAGTGAGTAAGGATTCTATATCCTGCCGGCAGCTATGAAACACTTTGGTTATCCCCTGATTTAGCATTATTTTCTTAATGAATGATAAATCAATTTCTGGCACTAATGCGTCTACAATAAAACTCTTCTCTCCGTAAGAAATTTGAATTAACGATAATTTTGGGTAGTAGATTAAATTATTTCTAATGAACTCCGTGTCAACTGCTATAAATTTTGGCTTTTTTGCTATCAACCCCTCACATATGTCCTCCAGCTCCGACGTTGTATTAATTAACATATGTTTTTTATTCAGTGGTTCTACTTTACCACTTATATTAAATTTTTGCAATTAATGACTTCTTGCAGGACTTTCTATTACTCATTAGTGTCTCTGTTCCTTTTGTCATACAACAGTGGGTTAGGTGACATCTGGTTTAATAAGTTTTAGAACTCTTTCAGTTTCTTTCTGAAGCTCCCTTCAAACAATATGACCGAAGACTTTCAGGTCGCACCATCTCAATGATATATCTGGACCCACTAGAATCCCTGCAAAGAACATCAACTATACTTTGTCTATCAGAGGCAATTTCAGCATCCATGATAGTGCTGAAAAATTCTATTTCTTCTATTTCATCTTTGCCAGTGAAGTCCAATATATCATTGAGAAAGTGAATGAGAATATCTTTATTCTTTTCAGTGCCAAAGATACGTCAGAGTGCAGCATCATCCTTGGGATCGAGAAATTTAGAAAGAGCCATAGTAAAAATGCTTAGAAAAGATTAATAATTATACACACAACTATTCAACCATATTTTAAGCTTAACTTGATACTATAGCTCAACCCTTATTACTTGCTTTTCTTATCCCCACTTGCTTCTTGTGCTTTCACTCCATCCACCTGAGTACTAGGTAATACTGCATATGTAATACCACCGGCTACAAGAGCAGATGCCACTGCTATACCAATCATTACTAACATCTCTAACTTAACTGTACGTTCAAGTGCAGTAAATGCTATCAGTCCAGCAGCAAGACCCATACCAACAGTAGCGGTATACTTCGCCCCATTGCCTTGTTTTGGTTGCTCAGTTGTTTTGTTTTTAGCTTCTAATTCTTTATTTTCCTTCTCTAACTGAAGAACTCGAGCATTTCGAGCTTGTAAGTCTTTCTTTAGGCTTTCAACTTCAGTATTTAGTTGTTCTGTTTCCTGATTTTTAGTGTTTAATTGCTCATTTAAGCTTTTAACTTCGGTATTTTTAGCGCTTAAGCCTGCCTCTAACTGCTCAAGCTTGCTTACTTTTTGTTTTATTTCATCTGATAGTTCACCTTTAGCTTTATTTTTGAAATCATCTTGAGCTTTCAGTTCATCTTTTGCAGCCGTTATTGTTGCTTGATCAGCTTTTAGTTCATTTTTAGCTTCAGTTTTTAGCTCTTCAGTTTTCAGTTCATCTTTTNNNNNNNNNNTTTTAGTTCATTTTTAGCTTCAGTTTTTAGCTCTTCAGTTTTCAGTTCATCTTTTACAGCCGTTATTGTTGCTTGATCAGCTTTTAGTTCATCCCTTAGTGTTGGGTCTTGCTTTAGTTCACCTATTACTGTGTTTCTTATTTCATCTACTTTGTCTCCTATTTTTTGCTCATCTCTTACTTCTAATATTTCTTTTACAAAAGCCTTTAGTTTTTGTTTTGCATCTTTGTTGAGATTAGAACCATCATCTAAGGCATTAGCGATAATGTTCAAATCATTTAAACTAAGCATATTAAACCTCAATATAAATAATATTTAGGTAGTATGATGCCTTTAAAACTTAACGTCAAGTAATATTTTCCATAGTGTGTTATTTTTGTAAAATTTTGGCGTAGCCGTATTTGCTTAATTGTGCTATAGCTAAAGTAATTTAGGTTTACCGATCATCGTCATTCCGCTGCTTGTTAGCGGGATCTAGAGATACCGCGGCGGTATGACGTTGCTAGCTTAAGGTTTAAAATTGAGAAATATTTATGTTAAAAGAAAAATACGGCTTTAAAGAAGTTGAAGACAAATGCAACATATTATGGGAAGGCAGTAAAGTTTATAAATGGAATGGTGAAAAGGATAACACTTTCACTATAGACACGCCTCCACCGACAATATCGGGAAAACTCCATATTGGCCATATATTCAGCTATTGCCATACAGACTTTATTGCAAGGTTTCAGCGCATGCTGGGAAAAGATGTGTTTTACCCAATTGGGTTTGATGATAACGGGCTTCCCACTGAAAGATTGGTTGAACAAACCTATAAAACCCGTGCAAAAGAGGTTGGCAGAGAAAAATTTATAGAGATGTGCCATGAGGTTATTGAAAAATCAAAGCAAGAATTCAAAGAATTATTTAAATCGGTCGGCATTAGTTATGACTGGGATTTGGAATACCACACGATCAGCAAGGAAACTGTGACGCTTTCACAGATGTCATTCATCGATCTATATAATAAGGGATATGCATATAGAAAGATGCAACCTATCCTTTGGGACCCGGTTGATAAAACCGCAATTGCGCAAGCAGAAATAGAAGATAAAGTTTTTGAGTCATCCTTAAACACGATAGTTTTCTCTACTGAAGACAATGAGCAGATCAATATTGCAACTACGCGACCTGAGTTACTTCCCGCATGCGTTGCAGTTTTTTGCCATCCAGAGGATGCGCGCTACACTCATCTGATCGGAAAAACAGCCGTGGTGCCAATAACAAAGGAAAAAGTTCCAATAATAGCTGATGATAAGGTTAAAATAGATAAAGGCACCGGGCTTGTTATGTGCTGTACGTTTGGTGATGAGCTCGACATATATTGGCAGCAAAAGCATAATCTGCCGATGAAAATTATCATCGATCAGGATGGGAGGATGAACCTAGATGATGTCATTCCAGTGCTTGACACTGGAATCCAGGAAAAAGAAGAATGGATCCCAGTGTCAGCTACTCGGATGACAGACGATATACTAAATGAAATAAATGGATTGAAAGTTACAGCAGCAAGAAAGCGGATAATCGAAATCCTAACTCAAAGAGGACTTTTGATAGAAAGCACTAACATTTCTCATTCTGTCAAATGCGCAGAAAGATCTGGTGCATCACTTGAGATATTACCTACTTATCAATGGTTTATCAAGACCTTAGAGCAAAAAGCTCAAGTATTAGATAAAGTAAAAGAATGCAATTGGCACCCAAGCAATATGCGTAAACGTATGGAAGTGTGGATAGAAGGGCTAAATTGGGACTGGTGCATCTCAAGGCAGCGCTATTTTGGCGTGCCATTTCCAGCGTGGTATTCCAAACGTAAGGGTGAAGAAGGTAAAATTATTCTAGCTGAGATAAAGGCCCTACCTATTGATCCACTCAAAGATTTGCCAAAAGGGTATAGCAAAGAAGAGGTTATCCCAGATCAAGATGTAATGGATACCTGGGCCACAAGTTCAATTACTCCTCAACTAAGTGCACTGGCAGTAAATAGTGAGTTTAGCTTACCAAATCATCGCTATAATACGACATTTCCTGCAGATCTGCGCAGCCAGAGCCATGAGATAATAAGAACTTGGGCTTTTTATACTATTTTAAAGGCACATTATCATGCAGATTCTTTACCTTGGAAAAACATTATGATCAGCGGTTGGTGTTTAGCAGATGATAAGAAAAAGATGAGTAAATCAAAGGGTAACATCATCACTCCTCATGTAATACTTGAAACTTATGGAGCTGATGTAGTGCGCTATTGGGCAGCGAACTCAAGGCTTGGAGTTGATACAGTCTACTCTGAAAATATATTCAAAATTGGCAAGCGCCTCGTTACAAAACTTTGGAACGCTAGCAAGTTCGTTTCCATGTTCATGGAAAAGCATCAAGTAATGAGCATAAATTCTGCTCACGAGACAATGGATAAGTGGATATTGTCTAAGTTATACAAAGTTATAGAAAGAGCAACGAATAACCTATTACAGTTTGAATACTGCGAAGCTTTGAGTGCAGTAGAAGAATTTTTTTGGAAGGATTTTTGTGATAGTTACTTGGAGTTAGTAAAAAAACGTGCGTACGGAAGCAGTTTAAGTGCAAAACAAAGCTTGGCATATGTACTGAATATTATTTTGCGGTTATTTGCACCTTTTTTGCCATACATTACAGAAGAGATATATCACCAGTTGTATAGTTATAATTCTGTACACAATCAAAGTAATTGGCCGAGCAAAGAAGAACTTATCTACGATAAATATTCAGAGGAAATGGGAGATAATGTTATTCAGATATTAAATATTATCAGAAAGATAAAGGCAGATAATAATGTATCAGTTAAGCATCTGATAAAAAAGTTGATGATAAAAGCAGATCTACGAGAGGATAAATTGAATCAATCCGCACAGGATGATTTGCAGGCAGTGTGCAATGCGGAAACGATAGAGTGGAATGAAAGTGCAGAAGCAGGACTTACAACTGAAAATGGGAAATTTATTGTAGGTGCACGATAAAAATAAATACTCCCCTCCACAGATAAGAGAATTTTAATAAATATATACAAGACTGCCGAAGGTTTGTGTGTGAAAGAGGGATAATTTGTTTAAAAAAGCTAATGCATTTTATTTTATAGCTAGTTCCTTAACGTTACTTACATCTTTAGCGCTTATTGTAACTTCTAATGTACCTCTTCCTCTAACTCTCGCTTTAGCTGCATTATCTGTTTTGGTGCTTGCACTTTTATATAAAATAATTAGTAATAATAAAAAGATAGAGATTGAGAGAAATAAATTCGCTCGAAAAGAGCAAGAGTTAGAAAATAAAATAACTCTAGGCAAAGAAGCTGAAGAAGCTGCAAACAAAGAAGTGGAAAAATTAAAACATGAATTAACTCGAGAAAAGCAGAATTTAGAAAGCAAAATTGATAGGTTAAATAAGGAAATAGATCAGTTAAAGGAAGAACAAACTGTTACACAACAAGGATTAAACCAGAAAGCTCGGGAGTTAATTGCCAGAACGCAAGAACTGGAAGATAAAATGAACGAGTTGTATAATGCAAAACAACAATTGAATAAAATAACTCTAAAATTGAATCAGAAAGTAAATGAGTCAGAAGTTGAGAGAGAATCTCTTCTTGAAGAAAAAAAATCTTTAGAGAAAAGATTAAAAGCCAAAGTGAATCACATATTTGAAATAACAGACGAGTTGGAAAAGATAACGAAGGAAAAAGATGAGCTTGGTAAGCAAGAAGAAGAATTACTTTATGAAATCACGCGTTTGTGTGAACATTTACAAGAAAAAGAAGGTAATCTAGCTGAAAAAGAAAAACGCATAACAGAATTGAAAGAGAAAATAGACAATAATAAATATGAAGAATTACAAAATAAAGAAATTCATAAAGAAATAGAAAAATTATCTAAAGAAAAAGAGAGATTAGATAAGGAAATAGAAAGATTATGTAAAGAAAAAAATATATTATGTGAAAAAAAAGAAGAATTACATAAAAGACAAGAAGAACTTTATGTAGAATTAGATGAGTTACAATGTAGATTTAAAGAAATTAATCAGAAAAATAAAAACTTATCTAAAGAATTAAAAGAGAAATTTGAAGAGTTAGATAAAGCAAATGGTTTAATTGAAAATCAGTCTTTTGAGTTAGACGGAATAAGAAAAGATTGTAACAATGAGGTGAAAAGTTTAAAAAATTTACTTTTGAAGCAAGACACTCAAATAGAACAACTTGAAGGAGGTTTGTTGAGAAATGCAGAAGAGAAAAAGGGTTATTTACTGGAAATGTTAGAACCTGTGGTAGACGAGGTAGAAAAATTGGTAAACAATAATGAAGCGATCGGAGATCATAGTAGAAAAATAATATTACAGGAGACTCAGAAAATAAAGTTTATATTGAAGGAAATTATGCAATTCATGCCAGGTGAAGATTCTAGATGTGAATCACCATCAGAGGAGATGTTTGATTTTTCACCGGGAGATTCTGGATGTAACAGTCGCTCATCCACCCCGATCAAATTGCCAGATTTACCGTGGACAGAACGTTGTAAACGCAGTCAATTTCGGAATGTAGAACTTGACAATACAACAATTAGTCTTATTATAAAATAAATCATGCAAGATAATGAACCCAATAATATGTGCACTGGATACACAAGACTTAAATGAGGCTATTTCTCTAGCTAATGCTCTGTGTGGTAAAGTTGGCATGGTAAAGCTGGGATTAGAATTTTTTGCTGCTCAAGGTCTTTCTGGAGTGCAAGAAGTTGCAAAATGCAATGTACCAATTTTTTTAGATCTGAAATTGCATGACATTCCAAACACTGTAGCTAAAACAGTTGAAGTAATAAAAGTTCTGAACGTTGAAATGTTAACTCTGCACATCAGCGGTGGGACAAAAATGCTTGAAGAAGCACTAAGTGTAGTGCAAGGCACAAAAATAAAGCTGATTGGAGTGACAGTGCTAACTAGTATGAACAATGAGGATTTAAACGAGCTTGGAGTAGCAAGAGAGGTAAAATCACAGGTAATTTTGCTTGCAAAGCTTGCAAAAAAGATTGGACTCTATGGAATAGTCTGTTCTGCATTGGAAGCTCAGGAAGTGCGCCGAGAATGCGGTGAAGACTTTAAAATTATTACTCCAGGAATTCGTATAGATCCAGGTCATGACGACCAAAAAAGAACAGCAACACCAAAAGAAGCAATAAATTCAGGAGCTGATTATATCGTCATTGGCAGACCCATTACAAAAACTGCAAGTAGTGCAGAATTAATACTGAAATCCCTTATCTAATTGAAGTAGATAAAAAAAAGTGCTTGACACAAAAAAACAAACGTTATATAGTGCCATTACCTTTCGTTTTATCTCGCTTAATTTAATTACTGGATTAAGCTTACAGTACTAAGTGTGGCACAAAGTGCCACGCTATTTTCCGGTTCAACAGATAAAAAATGATGCCATTTCAGTGCCAAGCACATAACTGTACGAACATTCATTTTTAAAGGTAAATTGCACAACAGATGATGTCATTCCAGTCTGGAATCCAGAAATTTTGCTTATAACTGAGCTGATGAGCTAAAGGTAGTTGTCTTACGCTAAAACAAACGTTTTTAATTAAGTTGCATAGAAGCTGGATCCCAGTGTCAAGCACTGGGATGACAAGAAAGGGAGCACTGGAATGACATCGTTTACTATGTACCATATTGCAATATTCGTACAACTGTGGGAAACATCTATGGATGCCATTCCTATTACCTTATTTCCATTTTCATTTTATTTTCAAAGGAGGCTATTATGTCACTTACCGATATCGCTCACCGTATTAATGAACTCGCTTCATCATGGGAGCAATTTAAATTAATAAATGATCGCAAACTAAAAGAAATTGAAAGCAAAGGGCATGCTGATTCTGCAACAATTGAGCAGCTATGCAAGGTAAATAATGCCATTGATAGTTGCAAAGAGCGTTTAGACTTGATCGAAACTGCAGCTCAACGTCCAGAAGTAAATACAGATTTTAGCACAAGCGATAAATATTTTTCTGATTATATCCGCAAGGGAATGGAAAGCGGTTTATCACACAAAACCCTCAGTGGAGATGACAGTGATATCGGGGGGTATCTAGTTACTCCGCATATTGTAAAACGCATAAACAAGCGCGTAACTGATTCGTCCCCAATGCGACAAATATGCTCCAGTCAAAGAATCTCTACTGAAACATTGGATTACATTATAGAAGATTTTGACCGCGCCGGTGCAGGTTGGAGCAGTGAAACAGTAGATGATGAGGACGGTGGCAATAAGTCTAAGTATGATTTTGCAAAAGATACGGACACGCCCAAAATCCAAAAGATTTCCGTCACAACTTACGAGTTATATGCTCAACCACAAATATCACAAAAGTTACTCGATGATGCGTTTGTCGATGTTGAGAGTTGGCTGGTGGAAAAGATTGCCGAGACTTTTAGTAAGGAAGAAAGCGAAGCCTTCATTAAGGGTGAGGGCACTTTTCAACCAAAAGGAATTTTAGCTTATGAAAATGGAAACAGTTATAATAAAATAGAGCAAGTTAAAACTGAAAAATTAGATAGTGATTCAATAATGATGTTGTATTACTCTCTGGACGAATATTATTCCAAAAATGCGTCATTTTTGATGAACAGGAGTACGTTGAAGGATATCAGGCTGCTAAAATCTCAAACAGGTCAGTATCTCTGGCAGCCAAGTCTGTCGCTTGAAGCTCCAGATACTTTAATGGGAATACCAGTATATCAATCTGCCGATATGCCACCAGCGCCAAACAATCAGCTACCAGTAATTGCGATGGCAGATTTCAAACAAGCTTATAAGATTGTAGATAACAGAGGAATGAGAATATTAAGAGACCCTTATACGAATAAACCTTATGTGAGGTTTTTTGTCACTAAGCGTGTTGGCGGAGAGGTTGTAAACACCAGTGCTATTAAATTGTTGAAAGTTGCGAGCAAGTACTAAAAACTTCCGCAGCACCGCCTTCAAAACCTTTTTACTTCTTTTTGTATAGCTCCACTCCTGTCATCCCATGCCCTCTTCTTGTCATTCCAGTCTGGAATCCAGCCTTTTCATAATCATCAAAACGTTGTATTTTAACATAAAACGGCTACTTTTATGCTTACCAACTTAATAAAATTCCTGGATCCCAGACTGGGATGACACCCTCCTGGTAGACAATGTTCATACAGCTGTGGGCTTGACCATAAGATCCAGTCTAAAAAATTTGGATTCCAGCGTCACGCGCTGGAATGACATCAAAGAGTGGGCTAATGGTTTTTTATAATGTGAGAAGTCTATTTCCTCTTTAAAGTAAAAAATAGTTGACATGTTATACTATTTATGAAATAATTAAGTTAATTTATTATTAATTTAAGGAGTAAATATGTGGGAAAAAATAAAAAACTTTTTTAAGTGGATTGCTGATCACACAGGAATTTCATGGATTGCAAGAAAAATTTCATCAGGTTGGAAGTGGTTGTTTGGTGGTAAAGCAAATGCTACTCAACAAAATACATCACAGCAAGGGAAGTTTTCAGACGAAACATTACCAAAAACTTTGGATAGTAAAGTTAAGCCTAAACAGCCAGTAGTTGCAGATGGTCAAACCCATAGTAATGGTGCTGACAGTCGAACTGATGTTACGCAATCTAAGGAACATGATGAACCACCTGTTATTGGCGGTATTTATGAAAACACAAATGGAGTACTGGAAATATTTGTAATTATAAATCATACAGGCAAAGTTTTTGGTGGTGGTGTAGGTCTTAAAGGTAAAATTGATCATAATTATAACGAGATTATAGATAATTTAAAAGTATACACTCTATATGTCGAGTGTGAAAAAGGAGAAGTATTCCAAATTACTTGTAATAAACTTACTGGAACGAACAAAAATGGTGCATTCTTGAGTATAGAGTCAGTAGCATCTCAGGATGGTAAAACTTCGTCTGACGAACTGGCAACAATGAAGCAGATGTTGGATCTGAGTGAGAAGCAAGCAATCGTTGCCGTAACTCAGATATCTAAAAATCCGATTACGGTTCCTAAATCAGAAATTGCTAGTTCTGCAACAACACCAGCCGCTAGTAATGGTCAACTTGTTAGTGCATAATCATTGTAGCAAACCTTTCAAAAGGAGCACCTCTTTAGGTGCTCTTTTTTTTATATTATACTATATAAATAAGTACGTCATACCGTGCAAACTGTATGAACGTTGTCATCCTAGCTCCTACTTGTGTCATCCCAGTGCGTGACACTGGGATCTCATTTCGTGATTTCATAATATAAATTATACCAATTTGGGTTTTTTCTTGCAACTAAATCGACTTTCCATTCTCTTTTCCAACTTTTTAAAAGTTTTTCTCTATTAAGAGCCGAATCTACATCTTGAAATTCCTCGAAATAAACTAATTTATGCACATTATATTTCGGTGTAAACAGGTTGTTCTTATGCTCCCAAATTCGTTTAATTAAATTCGACGTAACACCTATATATAGAGCCTTATTGTGTCTACTTGCAAGTATATAAATATAATAGTTTTTCATAAAATTTAGATCCCAGTGTCACGCACTGGGATGACATCAGCGGTTAATATTTTATATACATTTTATAACTAAACTAGACATTCGTACAGTTGTGTGCGGTATGACGTCGTTACTTATAGCTATACACACAAAAATCATATAGAATTGTAAACGCAGTTCTTTTATTCTGATGCTTTTCAATTCTATAGCTCTGGTTGTCTCTCTATTACTATTTTTCTACATTATCGTAAAAAAACTGAGCGAAAAGAAAGCAAACCTTGAGGGTAATTTATGTAAATTAGAGCAAGAACTTCAAGAAACAAAGCAAAGTTTGCTTACGAAGAATGAAGAAATAGTTGATTTAAGGGTCAAAAGAGCAGAACTTGAAGTAACTCTGCAAAAAGAACGTGAGGAAAAGAAAAAGGAAATAGAATTACTAACAAAAGCAGAGGAGAGATTAACAAACACTTTTAAAGCGCTCTCTCTTGATGCCTTGCAAGTGAACAATAATAATTTTCTGAACTTAGCGAAGGAAGTCATTGATAACAAGTTAAAAGAAACGGAAAGCGATTTCAAAAAAAGACAAGCAACGATCAACGAAGTTGTAACTCCAATAAAAGAAAAATTAGAAAAATTTGATAATGAAATACGTGAGCTGGAAAAAGAGAGGGTAGGGGCCTATGAAGGTTTAAAGGAGCAAATTGGAGCGCTGATGAACCAAACTTCCAGCCTTGCTAATGCCTTGAGAAAGCCTCACATCAGAGGAAAGTGGGGTGAAATGCAGCTCAAAAGGGTGGTAGAAATGGCGGGAATGATTGAATATTGCGATTTTTTTACTCAGCCGTCAGTGGTTGATAAAAACGAGGATAATTTATTGCGTCCTGATTTAATAATCAAAATGCCATCTGGAAAGCAAATAATAATAGATGCTAAAGTGCCGCTTGATTCTTACATGGATGCTATATCACAAAATGATTTGCAAATACAAAAGGAGAAATTAAAGAATCATTCTCTGGCAATAAAGAAACACATAAATGACTTGGGTAAAAAAGAGTATTGGAATCAATTTGAAAATACGCCAGAACTTGTGGTGCTTTTCTTAACAGGGGAGGGGGTTTTTAGCGCAGCACTGGAATATGAGCCTGCTTTGATAGAGATTGGAGTGGAAAAAAAAGTGATCATTGCAACACCGATCACTCTAATTGCGTTGCTGAGAGCAATAGCGTATGGATGGAAGCAAGAGATGATAGCTGAAAACGCAAAGAAAATCAGTGAACTAGGTCATATTTTATATGAGCGCATTTGCACAATGGGTGAAAACTTTGATAATTTGCGCAGGAGCTTAAAAAGTGCTGTTGATCATTATAATAAAACTGCTGGCTCTCTTGAAGCAAGGGTGTTTCCTGCTGCTCGAGAATTCAATAAGCTTGGTATACATGCAAAAAATAAAAGTTTAAGTGCTGCAAAGGAATTAGAGTCCTTACCGCGCAGTTTACATACTGGGGAATTGAAAGTAGATTAGACTTCTTACATAACCATTCAAGAGCCAGACCATAGGCGTTTTAGATCTAGCTTTAGCATTTGTGATTAACACAAGCAAGATTCACGTTTTTTTAATATTTATATATAGCTTATCTGCTTGCTGCCGCTTTTTCTTTTATTAGCATATTAAGGAAAAAATTGACTTTTTGTCTAAAATAATATAAAATAAAATAATAGTTGGTGAGGTAAAAATGTTAGTATCAAAAGAGCGTAAGGAATATTTACTAGAAAAGTTTAAATATGCTGCCAAAGAATTTGGCAAATCTGGTACAAAGTCCAATCATAAAACAGTACCAAAAGAACAGCAACTCTCTATTGATTTAGGTAACAAAAAAGTTTTTGGTATTATAAACAGAATTTTACACTGGATAGAAAGTAAATTTACATATTTTTTTCTACGCTATAATTTATTTCCAGAAGTTGGAGTTAAAGAAAGAAAAATCCCCGGAACTAATACAAAGGTTAAGTATTTTACTCCAGATGATCAAATAGAACATACTAAAATTACTTATAAAGGAAAATTATACATAGACTTAGTGCCAGAAATAGAAGGTAATAAGTTAAAAGGCTTTAAAGGCAAATTATATGATACAACTGATAAAATTAGTAAGGGAGAAAAAGGTTGTGTAGCTTATGTGATCACGCTTGATGGAAAGCTAGTCACTCATGAACATATTAATGTTAATAAAAGCGAAGGGGCTTATCGTCATTCAACTCTTGCAGGTGGTAGGCCAGTTTTATGTGCTGGTTTAATAAAAGTGGTAAATGGTAAAATAACTTATATAGACAATAATAGTGGGCATTATAAACCAGAATCAGCAAACTTATACAATGCAGTGAAAAAATTAGAAGGTCTATTTTTGAAAGATGCAAAAGTTGTCTGCTTACCATATTGGGTTAGCTTGCAAAAACAAATTCCGTTTATACGCAAAATTATTTCAGCCAAACAAGAGCCGGTAGAGAAATTCTTAAAAAGGATGGAGAAAAAAGGAGAAGATGGATTAACTCAATATGAAAGACATTTTAAAGGAGTAAAAGAATATAATGAACAGTATGAACAAAAGTTGCTTCTTGCAAGCTATAAGTCACCTACAAATGAACTGCCCTGCAAACCAACTATACATAAAAAACACAAGTTGAAATACTCTGAATATATTAACTTACACCTTAATTTTTTGAAAGAGTTCGATGAAAATCCCGAAGTGCAAAAAATGGCAACAGAACACTCAATAAGAAGAATTATTGGAGCAAATTATGGCCATAAACCTACAGTTGCGCTTGCTAAGGCACAGATAGCTAAAGATGGAAAGTTGCAAAAAACGGACGAAATAGTAGGTATAAATGTAACCTTTCACCATGAGAACGATTGTAATAGCTTTGCTAAATTTCTGGATCTCAAAAAGCATAGCTATAATTGCACATCTCATCTGAAGGACAAAGAAATTGATGAGCTTCTTAAATCACGTGATGAGGAAGTTAGAGCTACTGTAAAAAGGTTAATACCTAATAAATATACAGTTTTTATGAGTGCAGACCAGGCTGATAGGTTTATAAAGGACACTTTACAAATTGAAATTGATAGTGTTGAACAATTGGGTATCCGTTTAGTGGAGCGTTAAAACAGATAAACAAAGCAAGACAAAAAGGTAATCAAAGAGTGAGTGTAAGAGAACTCTGCAAAAATTTACAGTAAAAAATAGAAAAATTAGAAGCAAAAAGAATAAACTTCTTTCATGTATTAAATAAGTTTGATCTGACACTTAAAATAAGTAAGTTATAAAATAGTAAAAGAAAGGAGTGTTAGAAATGAGAAACAAAAATACTAAAACCAAAACTAGGGTTATTAGAGCTAGCAAAACAATTAGGAAATATGTCTCAAGCGTGCAAAGTGATGGGATACTCAAGAGATACATTTTATCGATTCAAGGAGTTATATGAAAATGGGGGAGAAGAAGCATTACATGAAATAAGTAACGCTATTAGCAAACAGAGTTTCCGAAGATATAGAAAGAGCAGATAGCTACAGAATTTCCTGCATATGAACAAGAAAGAGCTGCAAATGAGCTGAGAAAAAGAGGTATCCTAAGGAGGATGTATGGCTTCTGGTGTACAGTCTCAGAGTATGATAAAATATGAGAAAAAAATACTATCTTACTTTAGAAGAGGAGTGTTGCATTTCGTAAGCATACTCTATTGCCATTAGATGACTGTCTCTACAACCTCAATCCCACACTTCTAGTCTACATCGTTGCTACAGCATTAGCAGACTACCAGATGTTGATGAACCAAAAAAGAAATTCAAACAATATCCTATAGCATATTGATATTGCAGAAGTCAGAACAGAAGAAGGAAAGGTATATTTGTTTGTTGCAATAGATCAAATTTACGTATGTTGAGTTGCATAAAAGTGCTGCAAAACCTATAGCTGCTGAGTTTCTACGTAATTTGATTAAAATTTTACCATATAAAATCCACACTATTTTGACAGATAACGGTATACAATTTACTAACCAAAAACGCCATAAATACGCTTTTCAACATATATTTGATAGAGCTTGTGAAGAAAATGACATTGAACACCGTCTAACAAAAGTTAGCCATCCTTGGACAAATGGGCAAGTTGAGTGTATGAACAAAACTTTAAAGAATGCCACAGTCAAGAAGTCAGTCTCACCAGCAACTCAAAGAGCATCTTAATGAAAAAAGTTTGTATGGTATATAAATAGTGTGTTTTTTTTGTAATTATTTTCTATAATACACAAACCTTTGGTTCAGTAAATGCTACCATAGGCATTAAAAGTTAATTAACAAACTGCAATGTATAATAAAATAAAGAAACTTGTAAGATTTTGATCTTACAGATTATAAACTTGTCACAAAGTTTAATAGTGTCTGTTACTGCTTTTAGGTGTGAGGCTAGAGGGTTATTAGCAGTAACAGACACTATTAAACTTATTATAGAATTTACTTAAAGTAAATACTTAATTTAAAATATTATAATATTTTTACTTACAATAGATTTATGTAAATGCTTTTTTACTCAAATTAGTATTGTATTATTATACTTGTTGAATGCTAAAAAATTATTAACCATCACTAATCTCTATTTGCATAGTAAGTTTATATATACTATTATACAGTATATCATTTAGTTTTATAGCAAACAAACAAAAGATATGGTGAAGTTATTTGCACTATTGATAATATTTTACTCAAATATATCTGTTGCCTCTGCTCCTACTTCCTGGCAATTTGGATTTCCTGCTCCTGCAACTGAAGTAATGGAGGCTGTAGTTAGGTCACATTCGTTTGTGATGCTTGTAATGGTTGCAATAATGCTTTTTGTGTGGGCGCTGCTTGCTTATATAGCGTTTCGCTTTCGTAAAAGCAAAGTAACAAACATAAGTAAAACTACCCATAGTGTTCCTTTAGAAATTATTTGGTTTGTTATACCAACGATTATTGTTGGTGTATTAGCCTTTGAAAACGCTAAATTACTGAAGCTACAGGAAGAAATACCGAAAGCTGATATAACACTAAAAGTTATTGGCCATCAATGGTATTGGAGCTACCAATATCCAGAATATCAAGGTGTGTCATTTGATAGTTATATTAAGGGAAAAGAAGACTTTATCGAAGGAGATTTAAAGCTATTCTCTGTTGATAACAACATCATTTTACCCGTTAATACTAACGTTCGTTTACAAGTTACAGCAGGAGATGTGATACACAGTTGGGGAGTACCGGCTTTCGGTGTAAAAATTGATGCGATACCAGGTAGGCTGAATGAGGCGTGGTTTAATATCAAAAAGTCTGGTGTTTATTATGGGCAGTGCTACGAATTGTGTGGTCAAGGCCATGGATTTATGCCAATTGTTGTTGAAGCAGTAAGCAAAGAAGATTTTAATAAGTGGATTGAAAATAGAAAATTAGTGAGTTAAATTTGGAGTATAGATATGAGTGACGCACCAAAGGGCATAAAGCGTTGGTTGTTTTCCACCAACCATAAAGACATAGGGACACTGTACATTATTTTTTCCATATTAGCTGGAATTATTGGTGGATTATTATCGGTGATTATTCGCACTCAACTAATGCACATTAATATACTTAACAATAATTATCAATTATATAACGTAATGGTTACAGGGCATGCGTTGATAATGGTGTTTTTTATGATAATGCCAGCCCTCATGGGAGGATTCGGTAACTGGTTTGTACCTCTCATGATTGGCGCACCAGATATGGCATTTCCTCGTATGAATAATTTAAGTTTTTGGTTGTTAGTGTCATCTTTTATTTTGCTCATTCTCTCAGTGTTTATTGGTGAAGGTCCAGGTACAGGTTGGACTTTATATCCACCTTTATCACAGGTAATGTCCCATCCAAGTGCAGGAGTTGACCTTGCTATACTTGCACTCCACGTTGCTGGTATGTCGTCAATTGTTGGGGCGATCAACTTTATAGTTACTATATTTAACATGCGCACAAAAGGAATGTCATTAACTAAGATGCCACTGTTTGTTTGGTCTGTCTTGCTAACAGCATTTATGTTGATTGTTGCCTTACCAGTGCTTGCCGGTGCTATAACTATGCTTCTTACTGATCGCAATGTTGGTACTTCCTTTTTTGATCCTGCAGGTGGTGGTGACCCTGTGTTATTTCAACATTTATTTTGGTTTTTTGGTCATCCAGAAGTTTACGTAATTATTTTTCCTGCATTTGGCATCATAAGTCAGGTTGTATCAACTTTTTCTCACAGACCTGTATTTGGTTACATAGGGATGGTTTATGCAATGATAGGTATAGCAGTATTTGGCTTTATGGTTTGGGCTCATCATATGTTCACTGTTGGGCTTAGTGCTGACGCTGCTGCATTTTTTAGCACTACCACAATTTTTATCGGTGTTATAACTGGTGTAAAAGTCTTTAGCTGGATTGCAACTATGTGGGGTGGAGCAATTGAGTTTAAGACCCCTATGCTATTTGCACTAGGTTTTATTTTCATGTTTGTTGGCGGTGGCATAACGGGAATAATTCTTTCTCATGGTGGAATAGATAAGCTCCTGCACGACACCTATTATGTTGTTGCTCACTTCCATTATGTCATGTCACTTGCTGCATTATTTGGAGCTTTTGCTGGCTTTTATTATTGGATTGGTAAAATGTCGGGTAAACAATATAATGAGCGCTTAGGTCAAATCCACTTTTGGCTTACTTTTATTAGCACCAATATCACTTTTTTACCTCAACATTTCTTAGGATTAGCTGGTATGCCAAGGCGTATACCTGATTATCCTGATGCGTTTATCCCTTGGAATTATATATCCTCAATTGGTTCGTATATGTCCTTTGTTTCAGTTATGTTTTTTGTGTTTATAGTTATACATCTCTTTAAATGGGGCAAGAAAGCTGGAGATAATCCTTGGGAAGGTGACACCTTGGAATGGACGGTATCTTCACCACCGCCTTTTCATACTTTCGAAAAGCCACCAGTGATAAAATAGAATGTACACAAGTGTTTTGCTAAATGTTGAATCAACAATACTGGATTTTTGGCGTTTGCTGAAGCCAAGGATAATGTATCTTGTGGTATTTACTGCAGTTGCTGGTATGGTTACTGCACCAGGTAGTATGCACCCTTTTCTAGCACTAATATCTCTTATATGTGTTGCTCTTGGCTCAGGATCTGCAGGTGCTATAAATATGTGGTATGACAAAGACATAGATCTGCTCATGGAAAGGACAAAAAACCGCCCTATACCTTCAGGTAGAGTTTCTGCAGAAAGCGCGCTTGAATTTGGTATAACTCTTGGAATATTGTCAGTATTTATCATGGCAATAGCAGTAAATTATATTTCTGCTGCTTTGCTTGCAGTTAGCATATTATTTTACGTTTTCGTATATACAATTTGGCTAAAAAGGCGTACTCCGCAGAATATCGTTATCGGTGGTGCAGCAGGTGCTTTTCCTCCAATGATTGGCTGGGCAGCTGTGACTAATTCTGTAAGTTGGGAAAGTTTCATTTTATTTTCAGTAATTTTTATGTGGACTCCACCACACTTTTGGGCCCTATCTTTAAATAAGTCTGAAGACTATGCAAAGGCATCGATTCCAATGTTCAATATTGTTTATGGTCCGAAGAAAACAAGAAAATATATATTAATTTATAGTATTTTGCTGGTGCTAACTAGCTTGCTTCCAGCTCTATTCTTGAAAAAGGCTTTACTTTATCTAAGCATGGCAATTTTTGCAGGTTGCATCTTTATTTGGTACGCTATATCAATTCTCAGATTCAAGAATCACAGCTCACAGAAAAAAATGTTTTCTTATTCAATTTCTTATCTATTTTCCCTATTCGCCAGTATTATTTTTTGTTCTATTGATTTATTTTAGTTATGAAAGAACGGCAGAAACATAAAAACTATTTTTTACTTTTCCTTCTAATAACACTAGTTGTTGCGCTTTTCTTTGTTTCTATAATAAAATTTAAAGTAAACTACCTTTAGAAATTGTGCTTTCATAAAAGCAACTATATACTTTATTAATTCATTACAGTTAAAGATGAGCAAAAAGGAAGTGATAATATACACGGATGGGGCGTGTTCTGGTAATCCTGGAGCGGGAGGATGGGCAGCTATCATATTATTTCAAGATTACAGAAAAGACATTTATGGTAGAGAAGAAAATACCACAAACAATAAAATGGAGTTAACAGCGGTGATCAATGGGCTGAAAGTATTGAAATTTTCTTGTAATATTAATTTATATACGGATAGTCTTTATATTAAGCATGGCATAACAGAATGGATAAATAAGTGGAAAATGAATGGCTGGAAAACAAGTAATAAAAAATCAGTAAAAAATATGGAATTGTGGAAAGAGCTAGACAACGTTGCTTCACAACACGAAATTGATTGGAAGTGGGTTAAAGCACACAGTGGCGATAAGTATAATGAGGAGGCTGATAGTTTAGCAAGAAAAGCAATAATCGATGCTTAAAAAAATCACTATATCACTTTCCATAGTTCTATTGTTCGTATTCTGCTTATTTGTCTTTTTTAAGGGTGAGAGTCCTTTAGAAATCAATATTAATTATATTAATTTTTATGTTAAACATAAAATATCAAAAATATTTGTTGGCTCAAGCGTTAATATGGAGAATACCTCAGTTGTTTGGCAGAAAGATGTGTATTTAGTCATTACAGATTTGGCAATAGCAAATCCTAATTTTACTATAAAAGTTCCTGAGCTTTCTGTACATTTTAAGTTAAGTTCCTTATTTAAAGGTAACATAAAATTTTCTCAAGTTTTAGCTGATAATGTGCATGTATATATCAAGAGAGAAGAAACTAATGTTAATCCGCAAAACTCATTAGGCCTTTTGGATAATCATTATTTAAGTAATAACCGCCTTCCTTCGGTGTCATTCCAGCGCGTGACGCTGGAATCTAGAAAAAAAGAAACCTGGATCCCAGTGTCAAGCACTGGGATGACAGGAAAGAAAGATACTGGGATGACAGGAAAGAAAGATACTGGGATGACAGGGAAGAAAGATACTGGGATGACAGGGAAGAATTTCAAGATGACAGGGAAGAATTTCAAGATGACAGAAAGCAGTGCAAAAAATCTATTAAAAACAATAAGGGAATTTTTTTTTGACTTAAATGCGGATTCAAAAATTGAATTTACTAACATCGCTATTGATAAAAGCACAGAAGATGAATTTTTTATTGATAAATTATATATAGGGAAGGGGGAAGATTTTAATATTTTAGATATTCATGTGAATACAAAAGATGGAAAGGGATTTTTGGATGATTTATCAATTACAATAAAAAATCGCAACAATTTGCTAAATGTATACGGGACATTTTATGATCTAAAATTGGGACTATTGAACAAGTTTTCTACATTAGTTAAAAGCTACAATTTGGACAAAAATATAGGATTCAAAGGAAGCTTCTCAGTGAAAATTAATAAAAAGGATGAAATTGTAGATGGAAATATATACGTATTGAATACAGAAAATTATTTGAACAAAAATTTAGCCTTAACTAATGTAAATATAAATTTAACATATAGTGATGGAATTATTAGTGTAAAAAACTTCCATTTTAAGTTAAATGACACGTATCTCTCTTTGATAGGCAAAATGAACTTTAGTACAAGTCATGCTTTGTTTAGAATTAATATTAGTAAGTTTGCTGCAAAGGATTTATGTACTTATGTACCAGATGGTGTAGTGAATAGTAAATTTAAAAGCTGGTATTGTGATAATATTGATGGGAATATTTTAAACACAATTGTAAGTTTCAATGGCAAAATTAAAAATTTATTTAATGACGATCTGTCAGATATCGTAGTAGTTGCTGATATAGAAAACGGTAGCGTAAAATTTGATGAAGATTTTGAGCAAGTAAAGGAATTAAAGGGTGATTTGATCATCAAGAATAACGATCTTGAAATTACTGTAAATAGCGCTAAGTTTCAGAATTTCACTATTAATGGTGGTGATATTGAAATGAAATCTCTCGATAAGGAAAATTCAGTTTTAACCATTAATGGCCAAGCTGTAAGTGATGCGTATGGTTTATATGAGCCTATAAGATTTAAGCTGGATGATGTGGTGAAGGTTGAAAGGGATAAAGTAAGTGGAATGGCAAAATCCGTATTTAATTTTCGCATTTTTAATCTAAATGCTGATGACAAAAAAGTAGACTTCTCAGCAAATTTTCATTCTGAAATTGACAATTTGGCCGTCTATAATGCAAGTCTTGGTAAATATGATATTAAGCTTAGTTTTGGCAGTGACTTTATAGATTTAAATGGTAGTGGTATGGTGAATAACACACAGCTATTATTTGACCTGAAAAGTAGCAATAGGAATGAAAGTTTCGCCTGGAATTTGACCGGAGATTTACCCGCTCAAATATTTAATTTTGATAGTGGCTATGTCAGTGCAAATTTAGAGTCAGTGATAAATCAAGATAAGACGGGGTATGTTAATGGTGATATAGATTTATCAGAATTTGAATCACATTCAAGCTACTTAGGGTGGAAAAATCGCTTTGAAGATCACAATAAAATTTTGTTTTCTACAAGGTTAAAAGGAGCAGGTGAATTGTTAATAGACAAATTAGATGTTGTAGGAAATGACCTAGATATAAAATTCAGCGGAAGAGTAGAAAATGGAAATTTATATTTAAATTCTAGTAGCTTTAAATTGCCTGATAATGATTTTAGTATAGAAATTGAATCAGGTAAGGAAAAAAATGCCATAACTATTTATGGTGAGAAAATCAATTTGAGTGATATTTTAGGCTTGCTTGGTAAAAACAGTAATGGATTAAACAAAGATATAGAGATTAGTATGAATGTTGACAATGTAATGATGAAAGAAGGCATCGTTATCAAAAATGCTAAGCTGAATGTAACCTGTACTAAAGGTAATTGCAATGGAAGTCAATTTACAGGACAGTTTCTAGAAGATAGCAGCAACATACTAGCGGAATATAGTGGAATAGGGCTCGAAATATATGCGGATAATGCAGGTATACTTTCGCGTTCCTTAGGCATTAGTAAATCAATTAAAAACGGCAAAATGTCTTTTTATCTCTCTCCTCAGAGAGAAAGTGGAGAACATTATGGTACGTTATCCATTAGCAATTTCTACATCAAAGATGCTCCACTACTTACTACTTTATTGTCGATGTCTTCATTGCCTGGCATTGTAAATGCCATAAAAAATGAAGGTGTATACTTTTATAAATGCAATGCACCTTTCTCATACAAAGACGGCTCTGTCGAAATTGAAGAATCTTGGCTTGAAGGAGCGGAATTAGGCATTAGCACTAGCGGTAAGCTCGACATTAGAAATTATAAATTCCAAGTTGAAGGACAAGTAATACCAGCATATTCAATTAATAAATCTTTGTTAAAAATTCCTATAATTGGGAAACTTCTTACTGGCGGGAAAAGTAGGGGAATCGTTTCAATAGACTATAAAGCAAGTGGTGATGACAAAAACAATAACGTATCTGTTGATCTTATCTCTTCGCTAACTCCAAACCTATTAAAGAGGTTATTGGGAGTGTTTGATCGCATTATGACAAAAACTAACGAAGCTGTCATCGGTGGCTTAAAAGGTGGTGTGAAAAAGAAATTTGGTTCGATATGACCAAAAGGGAAGTTGTTTAACAAAATTATGGACAAAAGTGCAAGAATTTCAGAATGATCCACCTGGTTTTTTATTTAGTTGTTTAAGTAATATCACTCTCTTTTTGGAAACTTGATTATGATAAAGTAAAAGTTATTTCTTTATAAAATTATAGACAGAAAATGCAAGAATTTCAGAATGATCCACCTGGTTTTTTATCTAGTTATTTAAGTAATACCACTCCCTTTAGCTTCTCTATATTTGCTGAGGCTATACAGTTAGAAAGGGTAGGGGAGTGGCTATAAAACAGTCACACTACATGAACTCATCAGGTGAGTGATAATAATCTGATAAGTGATCTCTAACATCGTAACCTAACTCATTAGCATCAGGCTTAACGTTGTGATCTAACTCATTAGCATCGAGCTTAAACAAAGAAGGATTATCATCGGATTGTTCTTCTGATAAGTTAAGCAAAGAAGAATTGTTATCAGATTGTTCTTTCTCTTTAGACTCAAATAACCATAAAAAGAGTGATGAGATAGAATCAATAATGGATTTAATTGCTGAAAAAATATTGGATAAGAAATTACTGGGTTGCTGAGTGTCTTGCTGGTTACTTTTTTCTTCTTCTACATTACTTTGTTCTACTTCATTTGATTCTTCCACATCTTGTTCAGGTTTACTTCTGCTTATATCCTCTTTGGGTTCTTTTCCTGATTCTGGTTCAGGCTCTTTATCTGTATCATCCACATCTTGTTCAGGCTTACTTCTGCTTATGAGTGTCTTATCTAGCTGCTTGAATATATTTTTGTCGGAGTTTTGAAAATACATTTGACTTATCTCCTTATTTTCATCAACGTGAATCGATAAAACTGTATTCTCATTCCCCAATCCATCACATTCACTAACGAGCGATTCATGAGAGTTCTTAATGTCTTTGATAAATTGAAATTTTTCTTCTTCTGAAAAGTCCTTGCATCTTACGTTATAAGTGGTGCCTTTGTATTTAAAACTAAATATCCATCCATGGTCTTTATATTCATCTACTAGTTCATGAATATTCTTGACATTTTGTATAGCTTTAAATTTTTCATCTTCTGAAAAGTCCTTGTATCTTACGTTATAAGTGGTGCCTTTGTATTTAAAACTAAATATCCATCCACGGTCTTCATATTCATCTAGTCCAGAATTCTTGACACGTTGTATAATTTGAAATTTCTCTGCTTCTGAAAGATCCTTGCGGTATATACTACCAGTTGTACCTTTGTATTTAAATTTAAACATCCATCCACGGTCTTCATATTCATCTACACCCATCTGCTTGCAAATAGCTTTATAATTTTTTTCTTCTACCTCAAGTCCAATTGCATTTGCCATCAGCTGATTATTTATACGGTCTAACTCCTCTACTTTTGCTTCAGAAAGCCTCATTTGAAATACATGACCAAATTCATGGGCTAAAACGTTGTCCGTATAAACATCTTTATAGAGTAATACGCTTTCTCCATTTGTCATCCCACCAGAAATATTGAACGAAGATTGACTCCATGAAAACTTAGGAACCAAAGTGCCATATCCCCTATAATCATCTCTATTATTAAAAACATAGGTATGCACAGTCACTTGAGTATCACTATCCATACAAAACTTTGCTTTATATGCCTCATAGGCATTTTGAATATCAAGCTTCATTTGATCTTGCTCCCGTTGCGATACATTGTCATAATGTATTACGCAATTCAACTTTCCGTATTCAAAATTAAATTGATTAGGCAGCACATCTTGTAATCTTACGTATTTTGTATTCTCACCAAAGTTTTTTGATTGTGCAGTTTTATATAAATTATTATAGTATGTAATAGAGTTTCCGTTAGGCAACTTAGGTATCTGTGCGATCGTTCTTCCATAGTTATCGTAGAAAGAAATGTCAGAATTACCAATCCTAAAGTCCGTTATAGATTGCCCGCAAGTGCCATCATTTGCACAATCGTGATGATTTGGGTCAGTCTTCTTATAAAACCATGCATTAGTGTATTTTCCCATTTTGATACCTCACTACCAAACCTTACTGTATTATTATCTTGGTAGAAGTTATAATAATTCGTTAACTTGTATTTTAAATTTATGTATCAAGTGTATTCCATAAAGTGCCAATTGTGAGGCTAATGAACTTTATTTGTTTGAAACTTTGCTGAAATAGCTCTTTATTATGTAATTTTATTTTTAGCGTTGCTTCTTATGTTATGTAATTTTATTTTTAGCGTTGCTTCTTATGTTATGTAATTTTATTTTTAGCGTTGCTTCTTATGTTATGTAATTTTATTTTNNNNNNNNNNTATGTTATGTAATTTTATTTTTAGCGTTGCTTCTTATGTTATGTAATTTTATTTTACATAATATATATTATGTAATTTTCTATGATATGAGAGATTCTCTTTTAATAATTACTTTTTAAATAGTTTGTTGGTTCATCAATTTCTTTAGGATTGATATCTACAATTATTTTTCCATTTTTTAACAGAATAATCCGATCTGATATTTTTGTTAAAAAATCCAAATTGTGAGAAGCGATAATCATAGTAATACCCATATCTCTAACTGATTGTAGTAGTTCCACAACGTCGACTATTGTTGCTACATCTAAACCAGACGTTGGCTCATCGCATAATAGAATCCTTGGATTCATCATTAAACTTCTGGCAAGCGCAACCCGCTGTTTTTGCCCACCAGACAGATTATTAGGGTAATCATTTTTTTTAGAGGCAATACCCAAAGACTCAAGTAGTGAATCACTTTGATCCTGAGTTTTGTTTTTAAGTTTGGGAGCATATGTAAGATTTTCCCAGACAGTCATATGTGGAAAAAGTTGAAAATCCTGAAATACAAAACCAGTACTATCATTGCATTCAATGCTACCAGAATCTAAAACTTCGAGTTTTTGTATACAACGTAACAATGTTGATTTACCACTACCAGAAGGACCAGCAAGACCAACTATAGATTGTTCTATAATCAGGTTAATATTATTAAGTACTGGAACATTATTAAATAATTTACAAACATTATGCATTTTTATCATATATACCTTTCTGTTCAATCTTTTTGCCTATATATTCAATTAGTAATACAAGAGCGTAATAATAAGCCCCAGCAAGACAAAGTGGTATAAAATAAGTAAATTGTTCTGCTGCAAGCATTTGCGCAGAGCGCATAATATCAACACCACCAATAGTAGAGATTAATGCCGTTTCTTTAAGGAGTGCAATGATCTCATTTATCATTGCAGGAAGAATATTTTTAATAACTTGTGGTAATATAATATCTCTCCACATATAGAAACTAGGTATTTGTAAAGTTTTAGCTGCTTCAAACTGGTTTTTTGATATAGTTTCAATACCAGCTCGTAAAATCTCAGCAATATAAGCACAGCTATTTAGACCAAATGCTATAATGCCAGCACTAAATATGTTTAATTTAATTCCTGCAATGGTTGGAGTCATAAAATAAACAACACTTAACTGTAATATAAGGGGGGTGCCACGTATTACAGATATAATTCCATTAATTAATGGAATACAGATCTTATTATATCTGAGTACTGAAAATAACCCTCCTAGACTCATACCTAAAAGCAGTCCTCCAATCAATAATTTTAAAGTAAAGGCAAGGCCTGTTCCAACAAACAAGAAATTAGAAATTAATTCTTGCATCAGTTATCTCCTAGCCATTTTTCTGCTATCTTTTGTATTACACCTTTACTTTCTAAACTTTTTAACGCCTCGTTTATTTTATCCTTTAAATCAGATCCTTTATTCACAGCAATAGAATAACCATTATCTGGCTTAGCGATGGCTGACCATGATAGACCAGGATTTTTTTTGCTAAATACTTTACCTTGGAACCCATCGATTAGGACGCCATCAACATGACCAGACTTCAATGCTTCTACAGCTTGATTATTATTGTCCACAGCAATAACTTGAGCTGTAGGAACATGCTCTTTTAGCCAAATTTCCATGACAGTTCCTAGTTGAACGGCTATCTTCTCGCGAGTTAAATTGTTTATACCAGCTATGGGTTTATTTTTGTGATATAGAATACCAAATTCCCCTGTATAATAACTATTTGAAAAATCAAAATTTTTTTCACGCTCTTCTGTGCTACCAATAGTAGATATAGCAGCATCTACAGAATTACTTTGCAATGCTGCAAATATAGTACTAAACTGCATATCTTTAAACATTGCTTCTTTACCTAACTCTTTTGCTACTAATTGAGCAAGCTCAATGTCAAAGCCAGTAAATTTACCATTTTCATAATATTCAAAAGGTGGATAATCTGCAGAAATTGCAAATCTAATGATATTATCGTGTTTATCTTCCTTGCATCCTGTTAATAGAATACTTATCGCTATAATAGCATTTAAAATGTATTTTTTCATATTACTAATTTATATTCATATTTTATTCATCTTATGAATATAGACATTAAAAATTGAATAGTCAAGAAATAATGAATATAATTTCAAATATACTTATTACATATTCAATATGAGGAAAATGCATAATGCATGACAACACACTAGGTGAACATATTTTAAATATTATTCAAAATCATGAAATTTTAGAACAGAGCGATTTACAGACCTTACTCAAAAAAAGAGGGTATAACATTTCTCAGGCTACTTTATCAAGAAAATTGAAAGAACTTAAAATTGCCAAAGTTGCTGGTATGTATAAAGTAATTGACATCAACCAATATCGATTACCATTAATACTTAATATGCAAATTTCGGATTTTGGTTTAATAGTACTACACACTCAACCAGGACAAGCTAGCAGCCTAGGTTACTTTCTAGATCAGAAGTATGTTATTTATTCATTAAATAATAGCAAAAACATAGGAATTATAGGAACTATAGCAGGTGATGATACAGTATTATTGATCATCAAAAGTAAGGCTGAACTTAACAAAGTATTACAATCAATTTATGAAACATTTCCATATTTAAGTCCTGAATAAGAATGTTGTAAGTTAAAAATGTGATATAAAGGAGATAAGAGGGATTCCTTTGTTTAAATCTTTGTCTTCTTTTTTTCAATATACCTACATATCAGAATGGACAATTCATATAGAATCAGCATTGGTATTGCAAGCCCTACTTGGCTTAATACATCAGGTGGAGTTAAGATTGCAGCGATAATAAAAATTACCACTATCGCGATTCTGCGTTTATTTGACAAACTTTGTGTAGTGAGTAACCCTACCCTCACCATCAATGTGAGTATTACTGGAATTTGAAATGCAGTGCCAAATGCAAACATAAATTGGAGAACGAGGTCTAAATATTCGCTAACTGATGGCATAAACTCTATTGGTATACCGAAAGATTTCCCACTATGTTCAAAAGTGATGAAAAACTTCCAGGCTAAAGGAAATATATAGTAATAGACTACAGTAGCTCCCGTTACAAATAAAACCGGTGTTGCAATTAAGTATGGCAACAACACTGCCCTTTCACTTTTATATAACCCAGGTGCTAAGAACATATAGAATTGCCATGCAAACACAGGAAAAGAGAGCAAAAGTGCACTCATCATTGCAACTCTAAGATACACAAAAAATGCCTCCGTTAAGTCTGTGTAAATTAAAGAAAAACCTTCGCTATCTTTTGTTGCTTCTATTAAAGGTGCAAGTAAAAAACGGTATATATTTTCCTTAAAGTAGTAACAAAAGCCAAAAGCAATGCAAAAAAATAGAAAGCAAAAGGTAACTCTTTTTCTGAGTTCCGCAAAGTGCTCATAAAAAGAGGCATATTTGTTCGAGTTTTCATTCATACTTTACTATGGCTCAATAATGCTATGTCTAACATTCTCAGCGAAAAAGCCCACTCATTGTCATACCACGCTGCAACCCTGCATATATCACCTGTAACATATGTACCAGTTAAATCCACAATTGCACTATAAGGGTTATGCACAAAATCTATTGAGACTAAAGGTTCCGCGCATATAGAAAGTACATTTGACATTGGATAACCCTCTGTCATCCTAGTACCCTCTGATGTCATCCGAGTAGCTGACACTGGGATCCAGAAATTAGATTCCAGCGTCACGCGCTGGAATGACGTAGAGGAGAGAGCTGCATCCTTAAACATTTCATTGATTTCTTTAACGGTCGCTTTCTTATCAGTCGTAAATTTAAAATCAACCATAGAAACATTGCTAACTGGAACTCTGACGGCAGTGCCATCTAGCTTTCCTTTTAATTCAGGGATGACAGAACCAATTGTTTTTGCTGCCCCGGTTGTAGTTGGCACCATAGATAATCCGCAAGCCCTTGCTCTACGCAAATCTTTATGATTACCATCAAGAACATTTTGATCATTCGTGTAGGCATGTATAGTAGTCATAAAACCGCTTTTTATGCCTAAACCAGAATGTAGGACTTTCACAATCGGAGCAAGGCAATTTGTAGTGCAAGAACCTGCTGATATCACTTTATGCTCTTTTTCGAGCATATCGTTATTCACACCATAAACTATAGTGACATCAGCATCCGGAACTGGAGCAGAGACAATTACTTTCTCTGCATTGTGCCTTATTGCTTCTTCACGTTTGTTGAATGCACCAGTACATTCAAGTATTACATCAACATTCCAAGGAATATTTTCAGGGCTCCGTTCTCTATATAAAGAAAACTTTTTGCCATTTATAGAAATCCAATTTTGAGACTCATTAAAATCAATATCACCACTGAATTTGCCATGAATAGAATCATATTTAATCAAATGTGCATGCTGCTTTGCACTGAGCGATCCATTTACAGCTACAACTTCTATTTGCTCACTATACTTTTCTATTTCATAAATAGCACGCAATACGCCTCTGCCTATTCTACCCAGACCATTAATTCCTACACGAATCGTCATCTCTTCATTCAAAAAATTTAATTATAGAGGATATCGCTTGATATTTCATTTTATTCTTTTGGTGAAAGCTCTTTTAACTGTTGATTTTTAATACTTATCTTGACTAAAGAACTATAACACTGCATCATTTTATCAATAGCATCTAAACTTTATAGGAGTTAATTATGAATACACAAGAATTACAACAAGAGTTGCTCGCAACAATCTCAGGTCGTCCTTCTACAAGACTGGAAAATGTTACCATCGAGCCAGTCATGAGAAATGCTAGATTAGAAGAGTTAGGCCGAAATGCTGATCGTCCTTCTACAAGACTGGAAAATGTTACCATTGAGCCAGTCATGAGAAATAATAGGTTGTTAATGGCATAACATATAGCCAGGGCAGAATATATAGCCCCTACCCTGCTGTATACAAAATGGCAAAACTTGCCATTTTGTAACTTAAAAAAATTACTTCCCCCTCTTTAGAGCACTGCATATAATAGAATTATATCGCAGTGCATTGCGAAACAAAATTCCCAATACTACAGGAGGCTTTATGAATAAGAAATTTCTCTATTCACCATTGTCAATAAAAAGCATAGGAGAAAACGGTGTATTTTCTGGTTATGCTAGCGTTTTTAACATAGTTGATAAACAAAATGACCTGATCTTACCTGGGGCATTTAAGGAAAACTTAAACAGAAATAAAATAAAACTTCTTTGGCAGCATAATCCAGGTGAGCCTATAGGTAGTATCATAGATATTCATGAGAATGATGTTGGCCTATACATGATTGGACATTTACTTTTAGGTATTCAGAAAGCAGAGGAAGTATATTTAATGCTCAAGACTGGAACAATTAACGGACTTTCCATCGGCTATATACCTATAGAGTATGATGTTGATCATAAAAGCGGAGCTCGGGTGTTAAAACAAGTGGAATTATGGGAAGTCAGTTTAGTCACTTTTCCTGCAAACTCAGCCGCCCAGGTGATCAACGTAAAAAATCAGAACAATGAACAGGAAATGTTAGTAAGAGCGATAGGAAAAGCAAATGCTGTACTTACAGACATGTGTATTTCTGCTTAAAGTGTAAAGACTTTACCATAATTTGACACCTGCATTAGTGTTTATTTAATATTTACACTAATATATATAACTTTATTACTGTTAAAATTTTCTGTAAATCGAAGTTAAAAACTAAGGTAATTTTATGCTAAATACTAACAATACGGTTAATTATGAAATTAATGTTAAACGAAAGGAAAAAAAATACAGTTGGTCTACTGTATTTGCTTGGTTGTACTTAAAAACGATTGGACGAATACTACCAAAGAAATGGAACAAATGGGCAGAAAATATTCTATATTACAATAAAGCTACTGGAAGTGATGAAATTCGGACTGATAAAACAACAGATGAAAGTGCTCAAATTGATTTGAAACCTGAAGTAGCAGTAAAAGAAAGTCAAAGTGAAGTAGTGAATGAAGATGAAAAAGTTCAAACTAATAAAGTGACATTTCAAGATATAGCAATGACTGATGGTCTTACAACTGTAGATGAAAGTGTTCAAATTGAACCTGAGATTGCAGAAAAAGGGAGCCAGAGTGAAATAATAAGTAAGGATGGAGAGGTTCAAACTGAAGAAAATAGTAAGTTCACTGGTAAGGGTTGTTTTGATACTATAGTAAATGGTGAATTCATTGATGAAGACTACGATAGTATGGAAGAAGTAAGCATAGAGGAGGATGAAGAATTAAATAAACAACTAGAGGATGTAAGTCAGGAACTAGAACTTGAACGTTCACAAAATGTCCTTTTAGAAGAGGAAAATAGAGAATTAAAATTTACAATTACAAGACTTGAAAAGAATCACAAAGAATTGGCAGAAGATGCAGGTAAACGGGAGGAAGAGTTGGTAGGGGTGAAAGAAAAAGACATGAAAATAAATAGTTTAACATGGTTAAATGAAGCACTAGAACAAGATAAAAAGGAAATGGAAGCTAAAAATAACGAACAACAGCGCACTATATCTGATCAAGAGAAAAGAATAAGAGAGCAAGACGCTTTAATTAAGTCACTTACTGATAAGAATGAAGCTATTGAGAAAGGTAATGAAAGCCTACAAATGCAAATAACAGAACTTGAGGGTAAAGTTAGTGGGTTAGAAGGCAAAATTCAGGAATCTAAGCAACAATTAGAGAAAGAAAAGATTGATTTAGAAGGTAAATTGAAAGATTTAAATAGTCAATTAAGCACTATGGTAAAAGAGAGAGAAGACTCAAAAAATGAGGTTTCTAAATTACAAAAACAGGTGCAGATCTTAGAAGGAAGTAAAGAATGGGAGTTAGCTGGAATAGATGATAGCTTAAAGAAAGTTTTTTTGGATGTGATAGGAATGTTAGAAAAAGAGCTATTAATAAATAATCAAGAACAACAACTACAGGGAAAAAAAGTTGACTTAGAAGGTAAATTAAAAATTTTAATCAGTCAGCTAAACACTGCTGAAGAAGGAAATAAGGCTGAAGGAATAGAAAGACTAAAAGCATCAAAGGAAAAATCAGATGAAGAGTTACAAGAAACCAGAGGAAAACTTGCCGCACAAAAAGAGTTAGTTGAGCAGCTAAAAAAGGAACAGAAGCAGGTAGAAAGCCAATTGGAAGCTGATATTAAGAAACTACAGGAAGAAAAAGAAAACATGGAAGAACAATTAAAAATAATGCAACAACAACTGTTAAATAATCAAGAACAACAAAAGTTAGAAGAAAAGTTAAAGGGTGTTGATAAAAGATTAGAAGATATTGATGAAAAAACTAAAAAATCACAAGAGCAAACAAAAGCTCACAAGCCAGATGCAGTGAGTACAGTATCTACTGCAAAATCAACTACTGAATCAACCCTTTCAAAATTGCGGAACTTGCCCAATAAGCTTTTTGGGGATAAGAATCTCAATAACTTTTTATCTAAGAAAAACGAGGAGTTAAAAAAAGGTTTTCCTGAATTTAAAGAAAAACACTTTTGCCATAACGTGCTTGATAAAACCATAAAATCTCTATCAAATCAAAATCATGGTAAATTTGAAAGCAGTAAGCTGCTTGAATTATTAGAAAGTAATTTGAAACAATCCGCAAGGGAGATCATAGAAGCCAAGGTTAAAGAAGTTGTCAACGAACATTGTAACATTGGAAAAAATGTAGGTAAAGAACTACGAGATGGCACGTTAAAAGCCAAGTTGTCACCTTCTGTTAGAAAATGCGTAAAAAAATTAGAATTTAACAAACAAGAAGAAGGGGTAAATAAGATTGTAGACTCTATCTTGCGCAGTTTTAATAACAGAAATAACAATAACGACTCAGGAGAATTACTTAAAGAAATTGCTGTGGAAGAGCTAGTAGAAGCTAGAATGAAACCTTTTTCAAGTAAGGTTCAAGAGTTACAACTGGCATCAAGCATAAGAGATAAATTTTTATCTCCAGACCAGAAAATGTGTAGTCACGTTCTTGGGGAAGGAAATACATATCAACTTAGTACTAACAAGACAAGCAGACCTAATTCCTTGATGAATTACACTAATACTGCAAGCATACATTCATTAAGCAGCCAGAGAGTAGTTAAAGTAGGCTCTTAGCATAAAGCACCAGCTCCTCTTTTGTTAAAGTGTAGGAGCTGTCTTCCCAATGTTGCCTGAGCAACTCTAAGTTTTTACCTAAACTTTTTCCTGATTGGTGACCTATACTTATTAAATCATCGCCAGATAAAGGAAATTTGGGAATATTGAATGTATTAGCAAATAAAATATATTCATCAACATTTTCTCCAGACTCAACACCACAAATTCTTACTAAATCACAATATAGTTCCCTACCAAATAAAGATATGTATTTTTTTTGCTCTCTTTCTGAGAGTTCTGTTTTGATATCGTTGGATAGTAAAAATAGCAGCTTTTTCTTTTGCTTGTTCGAAAGACGTAAAAATTTGCTTACATATTCTCCAAGACTTAGCCTGTCATTTTTGGTAGTCCTAAGAAGTAACGCTAATTTTACTAATGCATCAGTGTTGATAAGAAGCACTGAGGACAAAATTTCACATTTTACTTCTTTTGGAATAATTTTTTGTAACACATCAGATTCTTGCATGCTCTTAAGTGTTGGAAAAGGATCATTGCACTCTAACAATTTAAGTATTTCATCTCTTATTCTCTCTCCAGAGAGGTTTTGAATCATATGCGAATGCTTTTTGCATACGCTTAGTATTTCATCACTCAAATCTCCGACACATATTTTTGCATGAAAACGAAATGCTCTTAAAATACGTAGATAGTCTTCTTTAATTCTATCTTCAGCGTTACCTATAAAGTTTAACCTTTGCGCTTTTAAGTCCTCTATACCACCAAAGTAATCATATATATGGCCATGCTTATCTGCGTATAGAGCGTTAAATGTAAAGTCACGCCTTGAAGCATCAGCTTGCCAATTATTGGTAAATTCTACTTTTGCATGCCTGCCATCACATTTCATATCATGCCTTAGTGTTGTGATCTCAAAAGATCTCTGATTTAAGATCGCAGTTATAGTTCCATGTTTTAAGCCAGTTGGAATAGTTTTTATATTACGGAGTTTTAGCGCTTTAATCGTTTGATTGGGAAGCAAATTAGTAGCTAAATCGATGTCGTGAACGTCACGCTGCAAAATTGAGTCTCTCACACACCCGCCGACAAGCCTAGCCTCACCACCAAATTCCTCTATGGCATCGATAATTAAACTAGTCTCATGATCAACTTGCATTTAGTTAGTATATGCTGCAGTTCATATTATATGAAATGCTTGCAAAAGCCCTATATAAAAATATACAGGGCTGTTATAACCTACTTTACAGGTGATATTCGTGGTCGATGTGTTTCTACCATCGATTCTTCTACACCACACTTTTTACTAAAAGACTGTGCATAGATAGAGTCTTCCTGCTCTTGAAGTTGCCTTGTAAGCAAAAAATCTTTTTTCTCCTGATCTTGGAGTTGCTTTGCACAGAGTAGATCTTCTTGCTCTTGAAGTTTAGTTGCTAGCGAATAATCTTCTCTTTCCTGAAACTGCCTTGCAAGCGAGTAATCTTGATGTTCTTGTACTAACCTATTAAGCAGTGGTTCAAAATGGGCATGTCCACTATTTACTATATGTAAGACACTATTGTCATTATAATCTATCCTATTATACTCACCTGCATTTTTTGAACCTGAACTATCTATTAATTGATGCAAGAACGGATCTTGTTGCTTATCAATAGTATGCAATGGATTACTCTCCGCAGTGTGCAATTTTACACCATACTTTCCGCAAAGTATTCTACCTTCAACTTCGGGATCGCCCCATCTATTATTAGACATAATATTTGCCGCATAAGTATTCAAATTTTCATTACGGCGCTGTCCATTATTATTATAGCTATGAGCGATAGCATGTTTAAACCACTCTGGAGGATTGTTTTGCGCAAATCTCTTACAGTCATTCCTTAACTGCTCCACAGTAACTTGCACTCCTGTTTGCTGCTCTAAACTCTGCCTGAACGAATCGAAAAAACAGCTTCCATTACCGATTGCCTGCCCTACATAGAAGTTATCAGGTTTGTTTGATTTTTGCTCTTTATCACCTTGTTTTTCTGCTTTTTCAGTCACTTCTTTCTCTAAATCAAAAATCTCACTCCAGTCATATCTACCTTCTAACCCTAGCTTCTTGCTTTCCTTCTCTGCTACATTAGCTAAGTCTTTTTTGGAAACATCCTGCTTACTTTCAAATAACTTGTATAAAGCTTTGAAAAGTGATATCAAAGCAGTTCTGAAATCAAAGTTTTTTTCTTTTTTAATCGTATTGACTTCAATGTCATGTAAATCTATTATTGATTGTTGATTTAAGTTCATAATTTTAACCCTCAAAATATTAAGCTATATATTACTATACTAGTAAAAGTAATAATAAATCATTAATTAGGGCTAAGAAAACCTCACATTCTTATTTACAGAATGTCCCATATAGAAGTATACAGGGCTATGAAGATTTATTTTACACTTCCAATTATGATATTTGTTGTTGATGAAATGTTTTTTCTGTTCTTGATTCCTCCATACTATATCTTGGTAAACTTGAAGGGTTTTGCTCTTCAGAGCACTCTATGCGCTGCTTTATCTCACTAACGCACTGCTCTACAACATCACCAATTTTTCCATCAGCATTTTCTGCCAATAACTTATCAAATCCCTTTTCAACCTCTGCTCTCTCAGAGATATCCTTTGAAAGGTTACAATATTCTAAGATCTCGTCTAGCTGCAGTTTTTTTGCTAATAGGAAATCTTCTTGTTCTTGCTCTTGTTTAAGTTTGGTTTCCTCTTGCAGTTGTTTTGCTAAACTTTTGTTTATATCAAGCAATGGTTCGAAATGAGAATAGCCTTTGTTTATTATATGCACAATACTACTATCATTATAATCAACTTTATTGTATTCACCTGCACTTTTTGAACCTGAATTGTCTATTAATTCATGCAAAAACCGATCTTGTTGGGTGTCAATAGCATGCAATGGGTTACTCTCTATAACATGTAATTTTACACCATACTTTTCACAAAGTATCCTAGCTTCAACATAAGAGCTACCCCACCTACCGTTACGCATAATGTCTGCTGTATAATCATCTACAGTTTCACTACGGTGCTGGCCATTGTTATCATAACCATTGGCAATTGCATCTGTAAACCACTTTGGTGGATTCTTTTGTGCAAATTCCCTACAATCATTTCTTAATTTTTCGGCAGTAACTTGCTCTCCTGTCTGTTGTTCTAGACTTTGCCTGAACGAGTCAAAAAAACAGCTTCCATTACCAATTGCTTGTCCTACATAGAAATTGTCAGGGTAAGAATTACTATTTAAAGAAGTTACTTCACTTTTAACATTGTAAAAATCACTTAGTAGCTTCTGCTTCTGAGCTGTAGTCATAGTTTTTACCTTAATTTAAGCTATATATTACTATACCAACAAAATTATTAATAAGTAACTAATTAAGTATAGCAGAAATTTTTAAATTATGCAATAGTTATAATTTTACATAGCAAATATGAGTTTTAACTGCGGTATAGTTGGGTTACCAAACATAGGAAAATCAACCTTATTTAATGCACTTACAGAGTCAAGTGCAGCCGAAGCTGCAAATTATCCTTTCTGCACAATCGAGCCAAATATAGGCAAGATTTCGATAAAAGATCAGCGTTTGAAACAAATCGCAGCAATTGCCGGTTCAGAGAAGACAATCTATAACCAATTAGAAGTCGTGGATATTGCAGGTCTGGTAAAGGGTGCAAGCAAAGGTGAAGGACTCGGAAACAAATTTTTAAGCCATATCAGAGAAGTTGATGCCATCGTTCATCTGCTCAGGTGCTTTACGGATGACGATATCAGCCATGTACACAGTAAAATAGATCCAATATCAGATGCTGAAGTGGTAGAAATGGAATTAATCCTAGCTGATATTGATAGCATAGAAAAAAGGCTACCTCAGTTGGAAAAAAAAGCAAAACAAGGCGATAAAGAGCTAAAGAAACAACTTGAGCTAATGCAAGAGGTTCTAGCTACTTTGAAACTCGGTAAACCTGCAAGAAGCTTGGAGAATATCGATGAAGATGAGATGAAGTTGCTTCAATTGCTGACAACAAAGCCCGTTATGTACGTTTGCAATGTTGAAGATACAAATGTTATAACTGGCAATGAATTATCTAAAAAGGTAGAGAGGATGGCGGAGGAAAATAAAAGCAAATTTTATTGCATTTCAGCAAAACTCGAAGCAGATATTGCAAATCTTGATAGTGAAGAGGAAAAACAGAGTTTTTTATCAGAATTTGGCTTACAAGAATCAGGCCTTGATGGAGTAGCGCGTATTATGTATGAAGTGCTGAGTATGATAACTTTCTTTACTGTGGGCCCCAAAGAAGCACGGGCATGGCCAGTAAAAATAGGATCAACAGCCGATAAAGCAGCAGGTGTAATCCACACTGATTTTGAGAAAGGCTTCATAAAAGCAGAAACCATAAGCTTTGCAGACTACATAAAGTATGGAAGTGAACCGGCTTGTAAAGACGCAGGAAAAATTCGCTTTGAAGGCAGAGATTATATCGTACAAGATGGTGATATAATGCACTTTAAGTTTAATGTGTAGTAATATTTTAAATGTGATTATCTGTATTTATAACCATTAACAATAAATTTAAATGGTATTATACCAGCCAGAGTTGCTTTTATATTCGACAAAGTGAAGCTAATCTCCACAGTATCCTCCTTATTTTGCTCAATTGTAAGAACTACAGTAGCATTTCCAGCAAATGTAACTAGGTCCTTGGTCGATCGGTCAATAGATAATGTTATTACGTTTATGTTGGTAATTTTTCTTTTGGATGAAACAGCTTCATTATTCGTTTTTTCCTGAAAGCCTTGATAGATTTTATGTATAGAATTGTTTCTTATAAAATTTTCTTGGTACTTCGGTTCAACGATCTTAATGGACTCATATATTTCGATGTATTTACTTATTAAGTACCTCGCTGTGGAAGTGTATTCATCTTCCTTTTTACTGAAACTAAGCTTATGCATTGCAGAGAACTCATCTTCTGTGTGGTTCATATACTTCACAAAATTTAAATCTTTTTTAATAGGAAATAACAGGTATATGTTTAATGTTAATAAACATAAGCATACTAGGAGAAGCGATACTATTAATGCCATCCAAGATCTTTCTGCTACACAAAACAGATACCTATGGCAGTACCATTCGACTGCTTTACTGAAATAACTTTTGTTTTTTACTGATTCAAGCAATTTATCTTCCATAACACAATGCTACCAAATCCAATTATAATAACAACAAGATTAGATACTCTAAAAAACTTTAAAATATGTCTAAATTTTCCAAAATAGGATGAATGATTATATCACCTTGTTCTGCAATAAGGTAGAATTTGTCGATTTTGCTCACATCTATATTTATCATTTTTATACTGAAATTTTCAGGATTGTAAATATTACTTTCAGCACTTTTGTGATAATTATAATAATGTAATTTATTTTGATCATCAAAATAACCAAATTCATCAGCGAGGGTTCCCACTTTGCTACCTTTACCATCTTTGACTAGCCTAAATAGATCAATTGCATGGTTTTGAGATCCAGGCTCAATAGGACCTTCTGCAGCAAAAAACTTAGGTGCATGACCAACATATTCCTTAAATTTTAGATTATGAGTCTTTTTTACACTACCAAAATCCACAAATTTATATTCATCTGAAACGCCAGAATATTGTGGATCATACTTTTTATATTCAAAAAACTCATTACCTAAAAAATTACAAAACGTTAATTTATAATCATCATGATCGGATTTAACGACTTTAAGGTAATGAAAATCTCTAGGAATCTTTACTTCCTCTTCCGTAATATGATTACGTACAACAAGTTCATCATTTAGCATATGATAGCCAATTTTTGGCAAAGTAGCTATATTGATTGTCTTGTTTAGCTTAAAATTTGCTTCATAAATGCCACTTAACAACTCCTTTCCTTTTTCTAGGGTTACGTCTTGATCTGAAGCTATATTCTTAATTAAGCTTAATTTTTTCTGCATGTTCAATATGGCTTTCGTCAAAACTTCTATTGATTGCCATACAGTTAATTTATTATCAGTCAAATTATATACTTCGAGTATTAAATTAACAGAATTTTATCATGAATTTATGTTAAAAGTATTATACTTCGTAAACTTATGTCATGATATTAACTACATTAGCTAAAACATGCTTTTTATCTAAGTGGAGTTGCTTTGCGGCAACGAAAAGTTTATCTATTTTTTTCCACTGACTTAGTAAAATTTCAACACCATTTACCTCTCTCTTTATGCTTTCTAAAATGAAGGCCTGAATTATATATGATGCTAGTTCTAGTTCGATTTCGCTATTAATTACTTTATTAATCATATTGGGATTCTTTAAATCATGAAGAAATTTATAAAAGCATTTGTATGCTTCATAAGCATCACTACTTATTGCATTTATTATCATTCCTGGCATTCCAGGAAATAAAGTAATCATTTCATCAAACGTTTGATCATCAAACTTACATTGAGATGAAGCAACTTGCTTTGTTTCATCATAAGTTAATGGGAGTAAATTCAACTGAAAACACCTACACAAGATAGTGGTTTGTATATCATATGGCTTATGGCTAATTATAAATATCTTAGAATTTTTTGGCGGCTCTTCTAATATTTTCAATATTGCGTTTTTAGCGTTATTAGTCATTGCCTCTAAGCTATCTATTATAGCTATTTTGTGTTCTGATTGAATGGGACTTAAGTGTAGAAAGTTTTTCATTTCTCTGACTTTTTCTATTCCGATAGTATCACCTTCAATAATGTGTAAGTCCAATGCTGCTACGTCATAGTTTTTTGTAAGAAACCAATTGGAGAAGGATTTTGCAAATGTTGCTTTTCCTATACCTTTTTTACCACAGATCAGCCAAGACTGAACAGATAAGTTGTTCATTAATTTTTTTTTGGCCTGGTTGTGACCTATTACTCTTTTCATTTTTTCTCCTATAGATCTTAGTTTGAAAATGCATTGTTTACTGTTTGTAATAAAATTGCACCTTCCCTTAAAACCTTAATCTTATCTTCGGTTAAGTCAATAATAGTAGATTCTGTACCAGAAACTAATTCGTCATCTTCAATCACTACAGATAAATGTTGCTTAATGGATTGTGGTATATCGTTTGCCTTACATACACTTTTTTCTCCTGAAATATTTATACTAGTTGCAACTATTGGAACTTTCAGTTTATTTAATATTGAAATTGCAATAGGATGCTCAGGGATTCTGATACCTATACTATCTTTAAAGAATTCGTTTGGCAATATGTTGTTGTTTTTAAGTGGTAAAATGTAGGTAATTGGTCCAGGAGAAAAGTGGTTTATTAAATCAATATATCTTTCCTTTACCTTTGCTATTTTTGTCAAATTGTAAATATCACTAACAAATATAGACAGTGGCTTATTTTGAGAGCGTTTCTTTATCTGATATATTTTTCCTATAGATTCATTATTTAATGCATTACAAGCAAGAGCATACACTGTTTCTGTTGGAAAACACACTAACAAGTTATTCTGTATTGCATTTATTATTTTAGATACCATATAGCTAAAAACTTATTCATAACAACTAGTGTTGCATTGTATCTTATATAGTAACTGCTAGTTTTTGTGAACGTAATGCAACGCAGCTTACCATTTGTTATGCAGATTTGCTACAACCCAAACTCCTCATTGATTTTATCAACTATTGCCTGTGGTGGATCCTCTCCCCATCCTGAATACAAAATCTCTCCATAGTCTGCAACATCTATAGAGCCAGTTCTGCTTTTTGCTAGAAACATTTCTCTTTTCTCTTTATCAACTAATACATAATGCCACGCTGATTTTCCACGATCTTTACCACGGACTAAATATACGAGATCTGATCTACTTCTTTTTGTTGCATCAGCAAAAGATCTTTCATTGACAGTTCTGCTTTTGCTTTTGATACCACCGCTTTCAGAAAAAGCTTCGTTAGATTCGGTTTTTTTGCCTGCTAATTCAGAAATTTTTCCTTTTTCCCCTAATGCACGTTCTTTGGTGTTTTGAGATGAATACTTGCTGGAAAAACCTCCTCCTGAAGCATTTCCATTATTAGAAATCCTGTTGTTTGCAAAACGCTTAGCAAATGAATCATTATCGTTTTTTTCTGCCATAAAAATCTCCAAATTTTAGATTGTAGGACCCAAATTTTTACTACACTCTATCATACGTTAATTAAATTAATATAAATGAAAAATAATATAGTAATTATTACAGGAATTACGGCCTCAGGTAAATCAGAATTGTGTGATAACCTGATAAAAGAATATAATAATATCAGCATAATAAATTGTGATTCAAAGCAGGTATACAAAGAAATTCCCATAATTACTGCTCAACCGCCAAAGCAAGAAGAATTTTATAAACTATATGGTTATGTTTCAGCAAAAGAAAATTATTCCGTGGGTCTATGGTTAGAGGATTTAGAAAAAGAAGTTAATCACGCATTAGAAAATGCTCAAATACCTATCATCACTGGAGGAAGCGGGCTTTACATCAGCAGTTTAATCAAAGGCTTATCATCAATGCCACAAATAAGTCAGGAAGTGAGGAAAAATGTAAGCGAATTAAGCAAAAATTTAAGTAAAGAAGAGTTCTATAAGTTAGTGCTAAGTAAAGACTCAAAAATTCAGGGTAAAATATTCATGAATGACTTGCATCGCCTTTCAAGGGCACTTGAAGTTATCACCGAAACTGGCAAGTCAATTTTTGTGTGGCAAGAACATAGACAGCCTCCCTTGTTCAATAATTTTAAGATACACACAATTTTGCCTAAGCGTGAAAACGTATATCAAAAAATAAATTCTCGTTTCATTACAATGGTTGAAAATGGAGCAATTGATGAAGTAAAGAAGCTACTTAGTATGAAACTAGCTCCACATTTGCCAGCTATGAAAGCACACGGAGTGCCAGAAATTATAAAATACTTGAAAGGTGAGATTAATTTAGACGAAGCGATACAAATTGCTCAAACAAACACAAGACACTATGCGAAACGTCAATATACTTGGTTTAAAAATCAGTTCCCAAATTCTGTAAAAGACAAGATTTAATCTGACAGACAAGAATTAACTGATAAAAGAATTAAAACTAATATCAGGCTGTTGTTTAATGCTACTAATATTTTTCTGAAAAGCAATAATTGCAATAGAAATCACGTTTGCGTATGGTTTATTGCTAATCTTTCCTCAATCCAAGCTGCTTGAATGGCTTCGAGTATTTTTTCGTTACAGCGTTTTTCATCATCATCAAATTCCTCTAAACTCAAGACCTTTTTTTTAAGCTCAGTGAATCTGATACTAATTATATTCTCATCTGGAAATTTTTCCTCCAGAGCTTCTACAATATCTTCTATATCAAGCCATTTCATACTTTTTTGTATTTATCTGCTAAGTTAAATTGGTGCCCATGGGGAGACTTGAACTCCCAAGGTCGCAAAACCCACGGATTTTAAGTCCGCTGCGTCTACCGATTCCGCCACACGGGCTTTTTTTATCTATCTAGAGTAAAACTCTATTACTAAATTGACTTCCATGTCTGCTGAATAAGGAACCTCAGAATATTGAGGCGACCTCAAATATTTCACTGAATGCTCTTTACTATCTGCTTCTAAATAATCCGGGGCCTTGCGCTCTTGCCTTTGCGCAGTCTCTACTACTATAGGGATTTTTGCTGCCCTTTCTCTTATTTTTATTATATCACTTGGTTTCACTCGATAACTCGATATGTTAACCACCTTATCATTAACTGTAACGTGTTTATGAGATATGAGCTGCTTTGCTGAGTAAATTGTTGGAACAAGACCAGAGTGGTATAAAACAGAACTTAATCTCGATTCTAAGATACCGATAAAATTATCAGCCGTATAACCCTTTCTGTTATAAGCATCTAAAAATGTACGTCTGAGCTGCTTACTTGAAATCGCGTAGTAAAACTTAAATTTCTTATGTGCAGCAAACTGCTTACCAAAGTCAGATAACTTCTTAAATCCAAGAATACCATGTTGACCTGGAGGGTATTTCCTTTTGTTTACTGGGTCTTTAGCTCTACCCCATAAATTTACACCAAGTCTACGGCTAATCCTATACTTTCTAGTGATAACAGTTGTCATATAAAAACTCTCACGATTCAACTCTAGATTATTAAGGATTTTGGCACTTAGTGTCAACTTGTTTTTGTTGGTATAATCTTTTATACTTCATTTTTAAGTTTTTCTATGAATCATCTACCTTTGGAATCTATGGCAAACGCCATCCGTTTTTTATCAATTAATGCAGTACAAAAAGTGAACTCTGGGCACCCAGGTATGCCACTTGGCATGGCAGATGTTGCAACTGTTTTGTTTGCTAAATATCTGAATCATAATCCTGATGATTCTAAATGGTTCAATAGGGATCGCTTTGTTTTATCAAACGGTCATGGGTCAATGTTACTATATTCAATATTATATTTGACAGGTTATATTAGCATAGATGAGCTAAAGAACTTCAGGCAAATGGGATCCAAGACCCCAGGTCATCCAGAGTTTGGCTTGACTTCCGGAGTAGAGGCAACAACAGGCCCGCTCGGTCAGGGGTTTGCCACTGCTGTTGGCATGGCACTTGCTGAATCGATTCTTAAAGAACAATTTGGAGATAGCTTAATTAATCACTACACTTACGTGATGCTAGGGGATGGCTGTCTTATGGAAGGAATAAGCCATGAAGCAGCATCACTTGCTGGGCATCTTAAATTGAATAAGCTCATAGCCCTTTTTGATGATAATGATATTTCTATAGATGGCGCTACTTGCCTTTCCTGCTCTGATGATGTAGAGAAACGCTTCTTAGCGTATGGATGGAATGTTGACAAAATTGATGGCCATGATTTTGATGCCATATCCCTTGCAATAGAGCAAGCAAAAAGGTCTGATAAGCCTACGATGATCTGCTGCAAAACCATTATCGGAAAATTTTCAAGCCGTGCTGGCACGTCCTCTGCTCACAGTGGTGCTTTTTCGGAGGAAGACATCAAACAGATGAGAGAGAAATTAAACTGGAATTATGAACCATTTCATGTACCAGAAGATGTGAAAAACGCCTGGAAGAAAACTGTTGAGAGAGCAAAACAAAATTACACGATGTCATTCCAGCGCGTGACCAGGAAAGAAGAAAAAGAATGGATCCCAGTGTCAAGCACTGGGATGACAAAGAGTGAAACTGGGATAACAGAGGATTACGCAGAACTTCAAAAACAGCGTTTGCCGGATAATATCAACAATTCGGTGTCATTCCAGTGCGTGACACTGGAATCCAGAGAAAAAAATGAAGAACTAAAAAGAAGACTTGATAAGCGTTTGCCGGATAATATCGATAGTGTTTTAGCTGACCTGAAGAAACAAATATGTGAGCTAATGCCAAACGAAGCTACTCGATCTTCTTTCGGCATGGTAATGGAACTTTTAACTAAGTCTATGCCGGAATTAATCGGCGGTTCTGCTGATCTTACTGGGTCAAATTGCACTAAATATAAGCACATGCAGGTAATAGATAGTAATAATTATAGTGGTTCTTATGTCCACTATGGAGTGAGAGAGCACGCTATGGCAGCTTGTATGAATGGTATGGCACTTCACGGCGCGATTCTTCCTTATGGCGGCACTTTTTTGGTATTTTCCGACTATTGTCGTCCTGCTATACGTCTTTCAGCTCTGATGAAACAGCAGGTTATGTATGTCATGACTCACGACTCAATTGGAGTGGGAGAAGATGGCCCAACTCACCAACCAATAGAGCATTTAGCTTCTTTGCGTGCTATACCAAATCTATATGTTTTTAGGCCAGCCGATGCAGTTGAAACTCTGGAGTGTGTTAGCATTGCACTCGAAAAAAAAGAATCACCTGCACTGTTTGCGCTTTCAAGGCAAAATGTCAATTACATGCATTCTGATATCGATCAATCTACCAATCCATCGAAGTTTGGTGCATATGTTTTGTGTGAATGTTCAAAAGAATTAAAAGTGACAATATTTGCTACTGGATCTGAAGTTGAAATTGCAGTTGAAGCAAGGGAAAAATTGCAGGAAAAAGGCATAAGTACAAGGGTTGTTTCTATGCCATGCTGGAGGCTTTTTGACGAGCAAAGTGATGAATATAAAGCGGCGATATTAAATAATGACAGCATCAAAGTTGCAATTGAAGCCGGAAGTGAAATGGGTTGGCATAAATATATAGGTTCAAACGGTATATTTATTGGCATGAAAAGCTTCGGAGAATCAGCACCTTATAAAACACTCTATGAGCATTTTAATATCAGTGCTGATCGCGTAGTAAAATGTGTGTGTGAGAAACTGGTTTACATTCAGTAGACCTCTTGTATAACCATATGAAAGCCCACTCTTCTTTGTCATTCCAGCGCGTGACGTTATTTCCATCCAAGATGGTGTCCTTTGTCTGTCGAGAAGGCAATCTTTCGCTTGCCTGCAACTTTGAAGGGATTCCTTATTTACTTCAAACTTGTCCATCAACTAAAATATATTGACTTTACATGCAATATTAGCTTTAAACCAGTAAAACAAGCTGCTTAACATATGCGTTTTTTCTATTCTAATTACATTCTTTTTTTATCTTCATGTTGTTTTCTGATTTTTTCGTTACCTTCAACAAAAGCCCAAACGAATGATACGTCAGTTGTTCTTATACCACAAAGGAAAAAAGAATTGGTTGAGCACACTGTTGTAACACAACCGAGGCAAATTATCGAAATGCAAGAAGAAGTCATTATTAACGAGGGTAAAGAATTCATTCCTGTTCCAAAAAGAAAAAAAAGTGTAGAGAAGAAACTAAGAAGGGATGTTAAAGAGGCAAAGAATGAAATAGGAAACGAAAAAAGCGTTGAGAGCAAAAAGGATGAATTAGTTGTAACAGAAATTATTAACTCTATAAGAGACAAACTTACAAAATGCTGGAGCATTCCTGAAAGCATAGCTTACAAAGAAAATTTTAGTATAAAAATCAACTTATTATTATCCAGTCAAGGTGAGATAATTATGGCAGATGTAGCAGACAGTGATTCCTATCGAAATAATCCACTTTTCAGGTCGATAGCAGATAACGCAATGCGTGCAGTATATAAATGTAGCCCATTAACCGGCTTGCCTACTCAGCACCACCACATTTGGCGTGAAGTAACACTAGACTTTATTCTATAGGTAAAGTAATTGCAGCTGCATGAATGTTGTGAACGTCACATTTCACATGAAAATGTAATTCAATCATGGAATTGCGTACAAAATAGATTCCAGATACAAATGTCATGCTACTTGGGTAACATCCTTCCTAGTGGATTAAAATCAAAATATTCGTACAGTACGCGCGGAAAAGCTGCTTGTCTTTCATAATGTTTCGTAGCAATAGGCAGTTTTGCTTTACTTAACAACTAACTTACCATATATATGTCCATAGAACATTGGTATATAAGAACGTGCTACAACTACTAATCTTACTCACGGTTATCACTTCAGCTGCATTCTTTGGTCATTTAGTTCCAATGGAAATAAAAACCTTCTTGTACTCAGTGAGCCTTAGTATAAAAGAGGTTTTGCTATTTATAATGCCTTTTGTTATTTTTGCGTTAATCTTTAGCAGTGTTAACAATCTTAAGCAGTCAGCTATAAAGTTTATATTATTACTTATTATAATGATCTTCTTATCGAATCTGGCTTCAAGTTTAATAGCTTATTCTGTTGGACATTTTATCATACAAAACACTCATTCAATACAAGACATAACGTATGAAGAAACAATTGTTCCTTTATGGTCGTTTAGGCTGCCGCTACTCCTTTCTAATTTTTATGCCCTTGCTTGTGGATTTGTATCCAGCATAGTAGTGTCCACATTGCTACCCAAGAAAAGCAAAGAGCTTTCGAACAAAATGTTAGATTTAACTCTCTTTATTTTGAAAACGTTTTTGACGCCGATTATTCCAATATTTGTACTTGGGCTTGCTTTAAAAATGCAGCATGATCAAGTTTTATCTATAATATTTAAGGATTACTCAATAATTTTCATTATTATAGCATCTGCAACCTACCTTTATGTTTTCCTCTTATATGGAGCAGCAAATTCATTCAAGGTTACAAGCTGGATAGCTAGTATAGGCAATATGATACCGGCATTTATTACTGCAATGAGCACAATGTCTAGTAATGCAACTATGCCGCTTACTCTTGAAGGAAGCAAAAAAAATGCAAAGCAACCTGACATAGCATCGTCTGTTGTACCAATAACTGCTAGCTTTCATTTAGTAGGTGATTGCTTTTTTATTATAATATTATCAATGATAATTGCCTCCGGTTATTCATTGTTCACAATAGATTATGTAACTTTTCTTCTCTATTTTTTGTTATTTAAGTTTGCTATCGTGGCAGTGCCGGCAGGGGGAATTATGGTAATGCTACCTATTCTTGAGAAATATCTCAAATTCTCTCCAGAAATGCTTTCGTTAATCACAGCCTTGTATATAGTGTTTGATCCAATAATCACTTCAGCAAATGTTATGGGTAATGGTGCCTTTACTATGATGTTTGCAAAACTCTATGATAAGCTTAAGTAATGTCTATTTTAGCGATTGATACTGTAGGTATTGGTAGTTCAATAGCAATAGTTGATTATGATGGTAATTGTTTTGTAGAGCGCAATTCCACCAGCAATAGTCATGCAGAATCATTTTTTAAAACTTTAAATACTTTATTTAATAAGCACAATTATAACTACGATAAAATAGACCATTTAGCGGTAGTAGTTGGACCAGGAAGTTTCACTGGAATTAGAGTTGGTATATCAGCTGCACAAGGTATAAATCTTGCTACAAATAAGCCGTTATACGGAGTTAATGCACTGGAAGTTCAAGCCTATGCAATATCTTTGCTTTGTACAAATAGCAAAAAAAATATCAGAGCTATAATCAAAAATGCTCAAGGTTTTTATACGCAGTTATTTGATTTCAATTTATTGCCGCTGTCTGGTCCAACTGCAGCATGTGACCCTGGTCACGCTACAAGCAGTACACATATGGATTGCAATTTAAATGCTAGCCATGCAGGACTATTAGTTCATTATAGACTGAAGAACAAGCAAAAATTAAATGAAGTTGAAGCTCTATATTTAAATGAGCCTCAGTATATGAAATTGCTATAGATTATTCTTTTGCATACACGCAATTTGGCTAAGCTTGTGCATCTGGTTTACTATCTCTTGAGTTACTTCTTTTATACTCATATTTGAATTTTCTATCTCTATGGTACCCGGTGGTATAAATGAATCGTTAGTCCTCAATTTCTCTATAACGCTATTTACATTAATCACCCCCCTATTTTTTCTTTGCCTTTTTAATGCAATACGCTTTTGTAATGTCGGTAAATCGCACCTGAGTACTACAGGAAGGATTTCTGTGCCCATTTTTTTACTAAGCCTTACTATTAAGTCATACATCCTCATACCCTGGTCACTATTTTTTGTTAACTCATCAATAAATATGTAATTTTTTGAATCAATTGGATAATTTTCTATTGCCTGAAGCATAATTTGTGTAATGCCATATATTCTCTCTTGAACTTCTTTAGGAATTTGATCATGTTCAAAGACACCATTGTATATAGAGCAAATTTGAGTGTTGTTAGAGAAGCTACTATCTACAATTAATGCGTCTATCATACTGGATAATTCTATTGCTGTGGAAAGTTTACCACTTCCTGAAAGACCAGAGAGGTATATGAAAAATCCTGTTAGCTGTTTTTCTGTATTAATATTTACCATATTATCTTTAATATTAAAATCTACACTTATAATAACATAAAAATGAAGCTTTAAAACATATGAAATATTATATAGAAAATTATTTTTATGGTTAAGATATTATGTAATTTAGAAAGATAAATTCTATATATAAACTCTATATAATAACGATAACTATTTTTAAGCAAGTTACAACACAAAAGTGTTTGGTATTCAGAAAGCAAGACGGAGTGGCATAGACTTATTAGTTTACTACAAGCCTTTTTTCGTGTATAAATCTTCAGAAGATTTTAACAGTGATGTTAACAGAAAGCAAAGTAAAAAGGGATCTGGTTTACGCCTATCAAATTTTGTCCTACCTTAAGCTGGATGACCATACATACACTCATCTCTCGGTACGTTCTGAAGATCAAAAGTCGTTTTATATTTACCCATTTGGTATACGCTTTAGTGAAGTAAATGAGAATTCATTGATGAGAGTATCACTTGATGGAAATGTGATTGAGGGTACAGAATATCAATATAATAAAACTGGCTATGTAATCCACGGTTTTATTTATCAAGCAAGAAAAGACATTCAAGCAATTTTTCATCTGCATACACCCTCTATTGTGGCAGTTTCCTCTCTCAAAGATGGGCTGATTCCTACAAGTCAATGGGCACTGCACTTTTATAATAAAATATCTTACCATGATTATAACTCCCTGGCACTTGATGATGCAGAAGGAAAGAGACTAATAGCTGATCTGAAAGAGAATTTTGTGATGTTGATGCGTAATCATGGATCCATAACGTGTGGTCGGACTATACAAGAAACAATGTTCTACACATATCATTTAGAACAAGCGTGCAAAACTCAATGTTTAGCGTTAGCAATGAATAAGGAGTTATCAATTCCAAGTGAAGAAATTTGCTCAAAAGCTGTAGAGGATCTCCTATCTTTTGAAAGCAATCTTGGTGAGAGGGATTGGCACGCATGGGTTAGGCTACTTAAAAGTAAGTTATAAGAGGCTTTTTGCACTACTATCTTCCATCCCATTTCTTGTTATCCAAGTGCCCTTTTCTTGTCATTTTGTCATTCCAGTGCCCTCTTCTTGTCATCCCAGTGCCCTGACTACTTGGATCCAGGAAACTTAACTGCAAGTAATGCATTGGGTTTGGTGAGTATGGGTTTTGCGTTATAGAATGAAAAACTTTTGGTGAATTTGTAAAGAAAACTTGATCCCAGTGTCAGCTACTCGGATGACAAAAAAAGGAGCACTGGAATGACAGCAGTCCTACGTCATACCGTCACGGTATCTCTAGATCTCGCTAACAAGCAGCGGGATGATGATTGTCGATAAACCTAAGTTACTGTAGCTATAAAAGCTTTCACAATAACCTATTTTCCTTGAAACTAAAATAGCTACTGAATGTAATAATAATGTGGTCTATTAATTCTATTCCTATACTTTGGCAAGCTTCTGCTAGTTGTTTAGTGAGAGATATATCGCTATTTGAAGGTTGTATATCTCCGCTTGGATGATTGTGAGATATTACAATGGATGTTGAACCAATCAAAAGTGCGCGCTTGATGATCTCTCTGACATAAAGAGGAGTTTGATCTACTGTACCAATGTTTTGCAGGTCTTCCGCTATTAGACGGTACTTTTTATTCATATAGATGACGCGAAAATTTTCCTTATTGAGGCTTCCTATACTTATTCTTAAATAATCAAGCAATTTTTCCCAGTTATCGATTATAGGCAGGTCTTTTATTTCTTCTCTTGCAGAGCGAACGAAGGCTTGTTTTACACAAAAGATGGCAGATATCGCTGCATTGCTGACACCATCAACGTTTTGCAGCGCTTCCAGGTCAGCATTAAAAACTTTATTCAAACTGCCAAAATTTTCTATCAAACTCTTTGCCACCGGTTTTACATCAATTCTACTGTATGCTGAATATAAAATGTGCTCTAAAACCTCATAATCAAGTAATGATTGTCCATTATCTAAAATAATTTTCTCCCTTAGGCGCTTTCTATGCCCCTTTTTGTAATTTTTCATCATTAATGAATTTGCTTATCTCTTGTATAATAAGAAATTAGATTTTTAAGTAAAATATTTAATAAAGCGCATGACGCACAATTGTAGGAACATTCATTTTTAAAGATAGTAAATGGTGTCATCAAAGTAGCTGACGCGAGCTCTACGTCATACCGCCGCGGTATCTCAGCAGATCCCGCTAACAAGCAGCGGGATGACGGTTGTCAGGGTAGCTGTCATCCGAGTAGCCCCTTTTTTGTCATCCCAGTGTCAGCTACTTGGATGACAAAAAAAGGAGCGCTGGAATGACACCCTTCACGGGCTCTTAAATTGCTTTAGCCACACACATTAAGAAATTTACCAAACGAAAAAAAAGGCAAAAAAAACCTAGAATAGCTAATTATTCACTATCCTTATGATAAGGGGGCTGGCGGAGTTTGTCAAGGAATTTTTATGCAAGAGATCTATTGAAATGCCCCTGTAAAATTATACTATTAATTAGTGCACTGTAAATTTAAAATTATAGATATGTTAAGCAGATTGGTAATTTTGCTATTAGTTTTTATACTTCCTTTTTCTTCATACTCATACCAGTTTAGAACCAAAGCAAAGCAAGCAGTAGTCTTAGATTTAGCTTCAGACTCGCTCATTTTTGACCATAATTCTGATGAAAAAATGGCCCCATCTTCAATGAGCAAGCTAATGACTTTATATATAGCCTTCGATTATCTAAAAGCTGGAATAATAAATATGGAGGATAAATTTCGAGTAAGCAGAAAAGCGTGGGAAAGAAAAGGCTCTTCTATGTTTTTAAAAGAAGGTCAATCCGTTACGGTGAGGGAATTACTTGAAGGAATTACAATAGTCTCAGGCAATGATGCCTGCATAACACTAGCCGAGGGCATTGCAGGATCAGAAGAGAATTTTGTGGCTGAAATGAATGAAGTTGCACAAAATTTGAATCTGAATGACAGTCATTTTGTCAACTCAAGCGGGTGGCCAGATGAAGATCATTTTATGAACGCAAAAGACTTGGTAATGCTGGCAAAAAGGATTTTCACCGATTTTCCTGAATATTATGATTTATTTTCCGAACAATATTTGACATATAATGAAATTGTACAAAAGAATAAAAATCTTCTACTTTTTCACGATATTGGGGTTGATGGCTTAAAAACCGGTTATACAAATGCTGGTGGTTACGGCATTGTAGCATCTGCAAAACGAAATGATAGGAGAATTTTTGCTGTCGTAAATGGTTTAAACACTGAGAAAGAGCGAATAGAAGAAGCAAAAAGATTGATACAATACTCCTTAAATCATTTTAACACTAAGAAAATATTCGTTAAAGACAGCGTAGTTGAGGAAGTAAATGTTCTCTATGGAAAAGATAGAAAAGTGCCTATTACAGTTGCAAACGATGTTACCATAACTTACAACCGCAAATTGCATGACCAAATTAAGGTGCGTATTGAATATAAAGATATGATACCTGCACCCATTAAAAAAGGTCAAGAAGTGGGCAAAGTTTTTGTAGAAATACCAGGTATTGAGCAACAAACTACACCACTTTATGCAGCAAATGACGTGCAGGAATTGAATTTCGTAGAAAAGTTTTTTAGAATGTTATTTTAAGTTTAATATATTGGCTTTCAAAGCAATTTCGAAAGAGAGATCTATTGCACTTTAGCATAGCCTTAGCTAACAATTTCTGTTACAATACAAGATTGAAATGTTACGAAAATGTGCTGGTTATATTTGTTGCTGTCTAGTATCCTAGAGATACTGTGGGCTGTGACGTTAAAGTTTAGTAACAGTTTTACTAAAGTTGTGCCTTCGATTGCAACATTGGTAATTATGATCATTAGCATTTACTTTTTATCTCTTGCAGCATGCTTTCTACCTATTAGAGTATGCTATGCAGTTTCCTCTGGAATATGCACAATTGGAATAACTATAATTGGTGCAACCGCTTTCACAGAGAATATTAATTTATCTCAAGTTTTATGTATCATTTTAATTGTAATAGGAACCATAGGGCTAAAGCTCTTTATTTAAACCTAAAAATTTATGCATGAATTGGATATATTTACTCTTATCGTCACTAATTGAAGTGTTCTGGGTCATAACACTTAAGCATAGTTGTGGATTTACTCATCTCGTACCATCAATAATTAGCATATTCTCCATGGCTCTTAGTACGTATTTACTTTCGCTCGCTATACGTTCTATACCTATCGGAGTATGCTATGCAATTTGGACTGGAGTAGGTGCTATAGGAGCTTCGATACTTGGAGTTTACCTATTTAATGAACCAGTTAATTTATTCGAAGTAATATGCTTTATTTTAGTTACATTCGGGATTATAGGATTAAAATTGTTTGGTACATAGTCCGAAGTGGCTGCCAATGGCGGCTCTTGCCGAGAATTTACGGCAATTACAGGAGTATAAAATACTACTTAATGAACAAATTTACTGCAATTGGTATGCTTAAATTTGAAATATTCGCATAAAATTATTTACCCTGTTACCACACATGACACCACATTTACAACCACTCCCCTACCCTTTCTAGCTGTTTATAGCTGTTAAACCTCAGAAAATATGGAGAGGCAATAAAGGGAATAGTATCTCTTAAATAATTAGATAAAAAATCTGGCAAATCATTCTGAAATTCTCGCATTTTTTGTCTATAATCTCGTAAAGAAATAACTTTTATTTTATCATAATCAAGTTTCCAATAAGCAAGTTCTGAAACTTCTCTTTTTGTTATATGTTCTACCGCTAAGGCTTGTAAAATTAATTGCGGAAAAAATCCCGACATTACTTCTTCATTGGAAGGTGGTGTACCAAGCTTATAGTCTATAATTGCCACTTGCCCACTTGGTAGATACTCAACTCTATCACATCTTGCTGTCAGTAAGATTTCTTGAGGGATAAGATCTCTATTTGTCATCCAAGCAGTTTCATACTGATCACAAGAAATATAGATTCCTGCGTCACGCACTGGAATGACACCAATATGGAATATCGGACAGGCAAAACTCTTTTCTAGCTCAATATGGTTGCTTCGAGTCTCATCAAATTCGACAAAAGATTGAATTATCTTTTGTAGTCTTACCCACCACATATTTGAAAAATTAAACTGACTAGTCGAGAATGCTTCTCGTGCAATGCTCATTGGCGATTTTTTGTTGCGTAAATATCTTGCAAGAATGTTGTGTACCATAGTGCCAAATTCCAATATCGATGGCTTAAAATTCAAGTCTCTTAATTGTTTAAGACCCAGTATATATTCAACGTAAAATGAATAAGGATTACGAATTAGCTTTTCTATTGCACTGCAAGACATCACCTGCATTTTTTCTTTTCTAACTTCGGTTTGAGGTTTTGGCATAGGCTGAGTACATGGAACAATACATTCAGGCGTATTTAATATCCTTAGCCAATCACGATACGGCTGCTTCCCCTCCTTGAGCAGAATTTCCAAACGCTGCAATAGAATTGGCTTTCTATGGCTTAGCGATCTTGTAATATAAACCTTACTTGCACAAAACAAATTGTGTAAAGTATAAAAAAAATACCCCTGCTCTTCTTGCGCAGAAGGAAGATTAAATTTTTCTCTCGTAAGTGCATTCAAAAGCGGACTTTGAAAGCTTGGCGCTTCATTAAATCCAGCAAGTATTACAACTTTGTTGTGATATAAGCTGAATTTATTCAAGTCACTTGCTACAGAGAAAAACTCTTTCTCTAAAAATAAGGTCAGAATTTGGCTATATAACTCTAAGGAGCATTTAATTCCTACACCCTCACATGCATTTGAGAAATTACAGGTAAAATTACCTATTTCACTATTTAGCTCTGAAAAATTTATACCAGATAATATATTAATACACTGCAAATGAGTTGCTACCACATCGAAAATAGAGCAATTTATAGAACGAAGTAAAGGATTAAATATAACCTCTAACTTACTGATAATAAGTAATATATCTTCTTTGTATTTTAGCTTTTTATGGGCATTGATAGCATTTATAATATCGCTCAGGCCATTTGTACTAAAGTTGCGTAATATCTCTATTTCAAATTCAGATAAAATCCGAGTGTACTCTTCTTGAGTGTAACCAAAATTAACTAACCTATGTTTAAGGAGCGAAAGTAATGACACACTGCTCCAATTTGAGGTCAAAACTTCGATACTATAAAGCAGAAGCGTTATATAAGGGTAATTTTCCGGTATGGCACTGTGTTGCCTTGATAAACATGCTATACGAGCTGCAAGTAATTTATCAAAGACAACCAAAGAAACGTTTTCATAACCTTCATTTTCTATAATTAATGATGTCACTTGTGCTTCTTCCTCTCTGGAATCACAAGTGATGACTTCAATATTGCCAACATGTCCACTACTAACTTTGCTTAGATCGGCAGTTGTATCAAAAACATAGTCAGTTACTTCACTCTCTATAGTGTTCAAGCAGCTAACATCCCTTCTATCCACTTTTAAATAATCGAGCAGATCTTTCAGGCAATATTGATAGTGTTTTTTATCAAGCAATTTCCAGTCTTTCTCTTTAATTTTCAAATTCAGGTTAGGCAAAATTATTTTTCCAAATGGCAGATCATATATAGCCTTAATTAACGACTTATCCTTTCCAATTCCAACAAAGATTATATATTGGTCTTTTTGTAAAGAGGTTATCATACTGTTTATGTAATCACTCTTATGTTTTAATATATCTACTACTTCTAAATCTTTTAAAGTTTTACTCCAAGTCTCAATAAGTAAGCTTATGAAATTCTCTATTTTTTTTGAATGTTCATCAAATTGATAACAATCCGTTGTTTGGGTAGATTGAATTTTATCAAGCAGTGATGGCAGGCTATAAGCTAAATCAATTGGAAAATTGTCGTTATTTTTTCTATTCCACTCTAATATGAATTGAATGAGTAGCAGCGTCCTTTTTGTTGGCTTGATAACTTTGACTCTATCAAGATTTAATATTAAATCCTCCTCATCGATGTTCTCTAGCGAAACTATCTCTGGCAAAATTATGCATTTTTTAGCATTATAATTCTTGAACGCACTCAGCAGCGCTATTACATCCCTTTTGCAGGGAAGTATGATCTTTATCTCGGGAATTTTTTCTCTTTCATATTCAGAAAATATATGCTGAACCAGCACATCGAAAAAGGATTCATCTACATTAACGGTGAAAATTCTTCCCATGAAAAATAACAACTAATACAATGCTTTATTGTACAGCAAAATATAAATGTGCTCGCAGTTTCTTATGCTATGATATATTAAAGTCTTTCACAATATTACATGGCAAACATCAGAATAGAAGTTTTAAATAAATGTGAACAAGTTGGCCGCAGAAGGGTAGTTAATGTTTACTTGATTTACATAAGCAAAGAATTACCATCAAAATTACATGAAGAAATTTGTGGGCTATTTTATAATAAAGTCATACAAGACTGCCGTTATTATTCCTACAATGAAAACCTTGAAGAAGTTCCGTATGATTTCATAGAACCACAAGCAAAGTGGGGCTTGGAAATAAGCTTCTTACCTGGCATGACCGACAATGTAGGCAACACAGCGAAACAAATTGTTAGAGAATATTTAATAAACAAAGGCTATATCGATCCATCTGTCATGCAAATTTCCCCCTCTGTCATTCCAGCGCGCAACGCTGGAATCTCTAGATCCCAGTGTCTGGGCACTGGGATGACGGACGAAAGGGCTGGAATGACACCAATTGAGATCAAAGCAAGAAGTTCAAAATTGATTCTAAGTCAAGGGAATTTGCCAACTGAAGATGATATAAAGCAAGAATTCAACCCCATCACTGAGTATTGCACACTTATCTGTAAGAACTATAGCTGGAAATATTATGGTAAATACAAAGCAAACTCTTCAGCGCTCTCTTACTTGTCATCCCAGTGCCCAGACACTGGGATCCAGAAAAAAGATGTAGATTCCAGTGTCAGCTACTCAAATGACACCATTAATGGTAAAGCCAAATCTGTTAACCTAAATGTAAGTGACCAAGAACTTGAGAAAATCAGCAGAGATGGAATCGATGGTAATGGCACTTTAGGGCTCTCGCTGGCAGCAATGAAAGCTATAAAGGATTACTTTAAAAAACTTAATAGAAATCCATATGATATTGAACTTGAGTCCCTAGCACAAACTTGGTCTGAACATTGTAAGCACAATATCTTTTGCTCTCCCATTGATGAAATAAAAGATGGCCTATACGCACATTATATTAAGCGTGCAACGCGTGAGATAAATTCTGACATATGCGTGTCAGTTTTCTCCGACAATGCCGGAGGAATAATTTTTAATGACGATTACTTAATCGTAGATAAAGTTGAAACTCACAATAGCCCTTCGGCGCTTGATCCGTTTGGTGGAGCAATGACTGGGGTACTTGGAGTAAATCGTGATATAGTTGGTTTCGGTAAAGGCGCAGAGCCTATAATGAATACCTATTACTTTTGCTTTGCCAAAGAAGCAAAAGGCAAATTTTATAGGGATAAAGAGCGCACTGATGAGATCTTACCGCCAAAATATATAATGAAAGAAGTGATCCATGGCGTTAATGTTGCTGGTAACTGTTCTGGCATTCCAACACAACTTGGATCGGTATATTTTGACGATAGATTTTGTGGAAAGCCGCTGGTCTTTGTTGGGAGTGTAGGAATTATTCCACGCAATATAAATAATGCACCTTCACACATTAAAGGACCAAAAAATGGCGATAAGATTGTAATTATTGGCGGAAGAGTTGGAAGAGATGGAATTCACGGTGCAACGTTCTCTTCAGAGGCTTTATCGGGAAATAGCCCTTCAACAATTGTGCAAATTGGTGACCCTATAACACAAAAAAAATTATCCAATGCCGTTATAGAAGCAAGAGATCTTAGTCTTTATAACGCAATAACGGACAATGGAGCAGGTGGTCTATCATCTTCTATTGGTGAAATGGGAAAAGACGGATTTGAAGTTGATTTGAGCAAGGTTCTACTTAAGAACGATGGTATGGCTCCATGGGAAATATGGATATCAGAATCACAAGAGAGAATGACCTTAGCAGTGCCAGAAGAAAATCTCCCTATGTTTAAGCAAATCATGAAAAAACATGATGTGGAGGTTTGTGTGATTGGAGAGTTCAATGAGAGTGGTAAAGCTGTTGTTAAATGTCCTAAAGGGACAGTAATAATGAACATCGAAACTGAATTTCTGCATGATGGTAATCCTAAAGTGCATTTACAAACAAAGCCGTGGACTGGAGAGTGGATTCCAGTGTCAGCTACTTGCATGACATCAAGCCAAGAAACTGAACTAAAAGAAATGCTGAGCAGACCAAACATTTGCAGCAAAGAGTTCATAGTGGTGCAATATGATCATGAGGTTCAAGGGTCGTCAGTGCTGAAACCACTGCAGGGCAAGGGAAGAGTGTGCAGTGAAGCTATTGTTTCAAGACCAATCCTTTCTTCAAATAAAGGTGTTGTAAAATCGCAAGGATTTGGCTCAAGTTATGGAGAAATTGACACTTATCACATGGCAGCATGTGCGATTGACACTGCCATACGCAACTACGTAGCTGCAGGAGGAAATATAAATCATCTAGCGTTGCTCGACAATTTTTGTTGGTGTGATGCTTATAATCCAGAAAGGTTGTGGCAACTAAAGAAAGCTGCGGAAGCTTGTTATGATTACGCAACTGCATTTAAAACGCCATTCATATCCGGAAAAGATAGTATGTTTAACGACTTTAAGGGATATGATGAAAATGGCGAGAAAGTGATGATCTCTGCACCACCTTCATTACTCATTTCAGCAATTGGAATTATAGAAAATATTGAAAATGCGGTATCGCTTGATGTGAAAATGCCGGGGGACTTAATATACGTGCTTGGAGAAACACTTGATGAACTTGGTAGATCTGAATATCAATTATACAGTGGAATAGATAATAACAATGTACCAAAAGTTGATGCAAAGAGCGCTAGGAAGTTGTATGAGCGTTACAACCAGGCAATAAAAGATGGCATAATTGCCTCTGCAATTGCACCAAACTTAGGCGGATTAATTATTGCTCTGGCAAAATCGCTAATTGCAGGAGATCTCGGCGCTGAAATCGATCTTTCACTAGTGCCAATAGGAGAAACACAAAATACAGACATAATAAACAAGATAATAATGTTTTCTGAATCGCAAAGTAGAATTTTGGTTACTATTGCACCACAAAGCCAGAAGAGGTTTGAAGAATTGTTTAAAGGCGTAGTTTTTTCATATATTGGCAAAGTAACAGAGAAAAAGGTGCTAAACATAAAGGATGTTTTAAAAGTAGATCTGAAAGATTTGGGAAATAGTTATAAATATTTTTTTTGATTATGCTAAATAACTCTTCCACTATGTGCAATATCTACTTAAAATGAACGTATATTATTAAATTTGGGTAGGTAACTATGTCTATTTTATCGATACTCCTGTTTATCAGTCTTTCTTTACTCAACACTTCAAATAAATTGATAATATGTGCTGCCTTATTTGTGGGAGCTGCTTTAGTTGTAAATTCAATGGTTGAATTTTATGGCAGAAGCAAAGCTACATACAGCTTAATAGTGTGTACAGCGCTATGTTGTGTTTTTAAATGGCAAAGTTTTAATTTGATGATATTGATTTCATATACTGCAATTTTAGTATCTCTTCTCTCAAGCATAATTATTTTTGAAAAATTGAGGTCCAAATTGAATTTTCATATGGCAAATCTCATTACTTTAATTATAGCATCAATGGTTGACAGTGCCATTGTATGTGTTGGATTACTATACAAATTTTCTGCAGGTAAATGCCTATCAATATATACTAGAGACTTAATTTTTAAGTTTTCTTATGCGTCAGTATTGAGCATCTGCTTGTTTGTAGGAATGTATTTATTTTGCTTGACAAGCAAGAAATATTTTAAGATTTCCACATAACCTGTTTTCTGATAGCAGCTCTAAAAGGGTGCTAGCCAATGGAGAAATAGAGTTTTTGACCGAGAAAATTTACGTATCCGTTCAGCCAATGGCGTCAACTTAAGGAAAAATATCGGTGATAGTGTATAAAATTTCTCTCTAAAATTTTTACCATTAAATTACCCAAAAGCTGCAATAAATAGCACTTTTGTTGCTGTTTTATTTCAACAAAGAAGTCTAAAATGTGTCCTTAAGTTGACGCCATTGTCCGTTCAGCTAAGCGGTGTGAGAGACGATAGATAGTATTCTGTTCACAGATTTTCACTTAACTCTTCAATCTTACTCATGGAAAGGCCAGTAAACTTAACAATGGCGTTAGCATCAATATTGTCAGCCAACATTGCCTTTGCCATTTCAATTTCTCTTGCCTTTCTACCTTCCTCTCTACCTTCCTCTCTACCTTCCTCAAGTTTTTGTTCGAGGATAGCTTCCTCTTTGTACAGATCCATTATTCTTTCTTCATACGCTGTTAGATCTTTTTCATTCCAATGAAATTTGTCTAATTCGTCATACGCTTGCTTTATTATTGGTGATTTTTCCGCAATTTTCCTGAGATCTTCGTCCGTTGTTTCATCTGCATACTTAAAAAAGAAACACCAGCGCTCTACTGTGCTTGTTAATTGTTCTACTTTATTTTTAGGAAATTTAGGTAATTCGATAAATACAAATTGAAAATCTTGTAAGTCGTGCTCATTAGTTTCATCATCTCTTATGGTATGGCTAGATATATAATTAGACTTATCAGGAAATAAAATACAATTCGATATTGCAATAAAGAAAATCTTCTGTAAATTGGCGTACCTAATAGATTGCCTTGAATAAGCTTTGGCAGCGTAATATTGAGCACGTTTTTCAAAGCCCTTGTCGCGAGTGAGCTGCATTTCGACCACAAATCTGTTACCGACAGAATCCTGACAGAGAACATCAACTATACTTTGTCTCTCAGAGGCAATTTCAGGGTTCATAATGGTGCTGATGAATTCTATTTCTTGTATAGTATTAACTTCAGTACACCCTAAAATATCGTTCAAAAAATGAATAAGAATATTCTTATTTCTCTCAGTACCAAATATTTTTTTAAATGTTAGGTCCAATTTTGGATCGAGAAACTTAGAAAAAGCCATAAGAAATCCACTTAGAAAGCATTAATAATTATACACTATTATTAATAATTGTTCAATCCTATTTTTAAGTATTACAACCTTTGACCTAAAAGATAGAGAGAAATCAGAGAGTAAGTCTACACAGATCGACCCTTTTGTGGATCTGCGTTTCTGCTTTCTTCAACTTGTTTTGCAAAAGATGTTTCCTGTTTCTGAAGTGGTTTAGCAATTTCGCGCACAACGGCAGTAACTGCTGTTAAAAACGTTTTTAACAATGCACCTAAAGCTCCACCAACTGCTTCCCTGCCATATATATGAGCTTGCTTTTCGTTACCGTCAGCAGTTTCCCCTGCCCTCCTTCTTGGATCCATCCTATGAGCAATCACCGAAAACAACACTCCCCTGATTGAAGACTTCACTTTTTCCTTTGCTTCGTGGACATCCCCATCTTTTGCTGTTTCATGTCCATGATTTAAGTGTTTAGCGTTCATTAGCTCCTTTTGTTGCTGGGCAAACATGCTACTTAACACTTCTTCTATCGCTTGCTTCCTTCTTTTCTCTCTGACTCTTTTCATAGATTCTGATTTATCGCGAGTATGCTTTGTGGTTTCAAATTCTGCATCAATATCTTCGGACGCAGCCTGACTATATAAAGTCTCTATGAGCCTATCTATACTTCGCTTTATTTGCATAGTCCTTTCGTAACTATCTAAATTGTCAATTCCTTCGTCGATCTGATTTAGAATATCCTCAAAAACTTTCAAATAGTCTTGAATATACTGTATTATGTATTGCTTATCTTCCTCTTTGTGTTGTTCTTCTTGATTTTGCTGATTTTCATTTTCTAAACTTTTCTCTCTTTTATCATCGTTATTTTCTTCAATATTATCACCGTCTTCCTCGAAAAGGTCTTCATCGTTCATGATTTTTTTTAATTTAGTTAAAATTCTCACCAGTTATTATTGTATATGAAAAAATTAAATTAACATTAATGAAAAGCGTTTACAACTTCAGCACTCGCTAAAACGACAGTAAAGCTGTCAAAAGTAACAGGATCATAATACCTCTCATACAATTCAACTGAACACCTAAGCCTTATCTTTTCCTTAGCATTAAAACCAATTTCATAATCATTATTAGAGTTTAGCATAGCAGAATTACGTAATAGTTCATCAGCTAATACAGAGTCTAAAATTCCATTAATTTTTATCGTAATGTGTCTGCTTCCAGCACAATCGAGCACTTTTCTCCAGCCAAAAGAAGAAATATCTTTCACCTCTTCTCTGTTATTGCGCAAGGTAAACCTTAGGTTTCTTATATTATTTAACACAATAAAATTATTGTCATGATCTTTAATTTTTAGCTGTAATTTGCTCATTATCACCTCCTTTTATTAAAATATCAAAATTAATTGTTGAATGTAAAATTTCATCGTGCTGATCCATAGCACAATTATTTTCTAAAATGACCTCACTACTAAAACCTTCAATGCTCTTAAGTATCAAGTTAATATGCCTTATAATGGCAAACATACTGCCTATATGATGGGTATATATGTCGCATGAAAATCTTGCCTTTGTAGCAAAATTGGACAGCATATGCAGGTTATTATAATTCACTACGCGCAATCTCAGGTAAGGAATGGTGACCGGTTTGGGTAAGTAGTCATAAATGTTAGTAACATATTTCCTTAAATCAGAGTTTGCTTTTAATGCTGCATAAACGCTATTGTACAACTCATTTATGGCTTGAATTTTTTCCATAATTAACTCCTGTAAAAACTAAAACATAAGCAGCATACCGCTGCGGACAACGGTATGACACTGTAACTATAAAACAACTCGCACTTCGCGAAATGGAGAATACACCTTCTTCACTTCAGACAAATGGCTACTTACCCCCGATTCACGATCTTTGTAAATAGCAGAAACATGCCGCATAATACCTAGTTTTATCTGCTCAGGAACATTGTCATAGCCAGCCTCGTATACAACATCTGCTCTTATTGCATTCAAATAATTGAAAAACTCAACGTAGCCCCCTACATCACTAAAATAATACTTAAGTGTTCTCTTCTCTTGATTTTTAGACATCATTGCAGTAGCCAATACTATCTTACTCACAGGGCCATAGCTTAAATAGATCCTACGAGGTACATAATCTTCATATGAAACTTGCCATGTTTGCTTTACCAGTGACTTTTCCATATACCACTCAGCATAATCAGTTGCCATAAAAATTAGATCTGAAATCAACTTATCATCCTGGTCGTTCTCAATGCGTAAAAAAGATTTAACCTCTTCTAAAGTAACTGGAAAAGATTCAGGCTTAGATTTACGTTGCACAGATATTCTTGGTGAAGTAGATCTTGTTGACATGATAACCCTCCTTTTTGATATAGCTAGAATAAGTAAGTTTTGCCTCGTGACAGCGTGGGGCAAATCTTACTTACTTTAGCTATGCAGCTTGCATTCAACATTAAGTTAAATTGACGCAGCAACAACTCTGAGTGCTTTATCGTATGAATATATTGAGAAGAGAACGTATTAAAGCTGTTTCTCCTTTTTTATTGATAAAATTTGAACTTATAGCATATTCAACTAGTCTGGATTTTAGTAGATTAACATTTTGAGAATGAATATTATTGAAGACGGAGTTTAACTCTTTAGCAAGCAGACTGCGAAATTTTTGCACACTGTCATATGCGATATTTTCAAGTTCATGTGCAAATTTATCTTGAGCTATAGTTGTTATATCTTCAATTTCCTTATTAAACTCCTCTAGATTTTTTTCGTTATTTTTAAAATTTTTCGTAAAAGTTTTCATATCAATTAAACTCAACTACTATCATAATTATAATGACAATAAAAAACTACCGAAGTAAAAAATTCATACTACTGTGTAACTTGCAAATACTTTTACGCGCTAGCAAGTGAAGTTTTACAAACACCATGTTGTGCTGAACCTTGAATATCTACTTCTTTCAATTCAGTGTCAGGAGCAATGGGTTTTGATATTGTGTATGTAATGCCACCGGCTATCAGTGCAGATACCACAGAAGCTGCAACTATTAATAGAGCAGACAATCCGGAAGCAATACTAAGAGCAGCACCTACTGCTAACATAGCTGCAAGGCTCGCATAGGCAACTTTTGGGGAAAATTGTCTTTTTCCTACTTTTTCTAGTGACACTTCATTTGTTTTAGTTTTTGTTTTGCCTAATTCACCATTAAGTGTTGCGTTTTCACTTTCTAGATTTTTTATTTTTTGTTTTAGTGATTCATTCTCTTTATTGAATTGTTTCAACTTAGTCTCATGTCCAACTATGTAACTTTTTGATTCTGCTAGTTCCTTTTGCGTTTTTTCTAATTCACTATTAAGCGTTGCGTTTTCATTTCCTAGCTCTTGTATTTTTTGTGCTAGTGATTCATTTTCTTTATTGAATTCTTTCAACTTAGTCTCATGTTCAGCTATACAACTTTTTGATTCTGCTAGTTCCTTTTCTAATTTTTTCAATTCTTCATTTTTTGCATCAATGCCTTCTTCACCTTCTGATTCAGTACATATTCCACTGTCGTCACTACTACTACTTTCATTTAAAGAGATAGAGGTCTGTTTACCACTACATGTAGCATTTATTTTTTGCGGTGACTCAATTTTTTCTACCATACTCTTAACACTAACACATGATTGCTCATCTACTGTACTGTCACTACTTTCATCAAAAGAGGTCCGTTTATTACCACTTTCTAGTGCAGTAGTCACATTACTTCTTTTTTTTACAGTTTTTGCTGGAGTTCCATGACTGTACTGTAATAAACGGTAGTGACCTCCTCTTTCAATCTTTATGTTAAGATCTTTTGCTTTTTCCTTAGGCTTTATACGATAACTTTCTTCTGCTGCCTCTAACATTTCTATTATAGCCTTTTTACCTTCTACATTGCCGACAATATCCCTTGGAGTTCGGCCTTGACTATCTTTTAGTGAAGGATTTGCGTTATTATTCAATAAAAGCTGAGCTATCTCTTGATGACCATGCGAAGCAGCAATATGCAAAGCAGTTGGTCCATCACTGGATCCATCTTTCACTTGAGTGTTAACACTTACTTTCTTTTCTAGTAGGAGTTCTACTATTGGTACATTGTTACATGCCACAGCAAGATGTAATAATGTCCAATCTTCCGCAATTTCTTCTGAAGTTTTTATACTGAATAGGTGATCTTTCCAGAGATCGTTTTTAAATTTGTTATATTCCCCACGATCTTCTTTAGGTAACTTCTTTTCTACCTCATATAACTCATCTTTCATTTTTTGAAGCAAATTATCCTCGTTCAAACCTTTACTCTCACTTACTTCATTTATTATTTCAAAAAACTTTTCCTTTTTTATTGCAATAACTTTTACACCTAATTTATTTATCATTGCCGTACAGTCAATGGCGTCAACTTAAGGAAAAATATCAGCGATAGTGTATAAAATTTCTCTCTAAAATTTTTACCATTAAATTACCCAAAAGCTGCAATAAATAGCACTTTTGTTGCTGTTTTATTTCAACAAAGAAGTCTAAAATGTGTCCTTAAGTTGACGCCATTGGCCGTACAGTTACATAAAAAAGTTAAATTTATCGAAATTCCATGTTTGATCTAAAAATTAGTCATAAACATTTTCTATGCAAGTAGCTGACATTGGTTCACTCTATAATGGTATCATCTAAGTAGCCCCTTCTTCCGTCATTCCAGCCGCCCCTATGATGTCATTCCAGTGCCCTCTTCTTGTCATCCGAGTAGCTGACACTGGTTTACTTTATGATGATGTCATGAAAGTAGCTTTCCATCCAAGAGGGTGTCATCCGAGTAGCCCCTTCCGTATAAATATTAAAAAATTTACCAAACGAAAAAAAAGGCAAAAGAAGCC
>NODE_3_length_65326_cov_256.707297
GCTAAATCTTGCTTGTCAAGCGTTTAAAGCATAAAAAACGCCAATATTTTAAAGCGGATAATAACCCCAGGGCTTCTTTTGCCTTTTTTTCCGTTTGGTAAATTTTTTAATATTTATACGGAAGGTGTCATCCCAGTGCGTGACACTGGGATCTAGCCTTTATTATTTGGTTGTCTTCTGGATCCCAGTATCAGCTACTTTCATGACATCATCATAAAGTAAACCAGTGTCAGCTACTCGGATGACAGGAGAAGGAGGCTACTTTCATGACACCATTCTTTTTTCTGGATCCAAGTAGTTAAGGTACTGGCCTGACAACCGTCATCCCACTGCTTGTTAGGGGCTGAGATACCGTGGCGGTATGACGATAAGACACAAAGCCTAATGGAAAAAACTGCGAACGCCAGTGAAAAACATAGCAATTTTATTTTCATTTGCAGCTTTTATCACATCTTGATCTTTCAGCGAGCCACCGGGCTGAATTATAGCTGTAATCCCATGTTTTGCGCTTTCTACTATGCTATCTGGGAATGGAAAAAATGCATCTGAAGCAAGCACCGCACCTTTACACTTTTCACCCGCTTTTTTCACTGCAATGTTCACACTATCTATTCTGCTTGTTTGCCCTGCGCCGATGCCAATAGCACAACCATCTTTTGCTATAACTATTGCGTTGGATTTCACATGTTTACATATTTTCCAGGCAAAAATAAGATCTTCCTTTTCTTTTTTTGTTGTAGTGCATTCTGTTACTTGTTCTGCTTTTATTGTGTGGTCATTATTTTCTTGCACCAAAAACCCACCAATAACATTTTTAGTTTGGTATTTCACATTTTGTTGAAAAGATTTATGAATAATCACTCTTAAATTTTTCTTTCTTTGCAAAATTTTTAGTGCCTCATTGCTGACTGACGGTGTTATCACAACTTCCAAAAATATCTCGTTTAATTTTTCTGCTAGCTTTAAATCTATCTCCCGATTTAAGGCAACTATACCACCAAAACTGCTTATTTCATCACACGATAGAGCTTTTTCATATGCCTCCAAAGCATCATTACCAACAGCAGCGCCACATGGGTTATTGTGCTTTATTATCACTGCTGCAGGTTCTTTAAACTCAGAAATTATGTTAAGTGCGGACTCTATATCTACTATATTATTATAACTCAACTCTTTTCCATGTATTTTTTCCAGCGGATGTTTGGTAAATTGATTACTATAAAATGCAGCTTTTTGATGGGGATTTTCACCATACCTGAGTTCTTGTACTTTATGTCCATATAGTGCAAAAAACTCTGGCAACTCATTATTTTTACTCTGGGATAAAAACCAACTGTGAATATTAGAATCATAGTGTGCAGTGAGAGCAAATGCTTTGGTTGCTAAATATTTTCTATATTCCAATGTTGTTTCATTGTTATTTTTTATCATCTTAGCTTTCAGTGCTTCATAGTCTTGAATGCTAGAAATAACTGAAGTAAAACGAAAGTTTTTTGCTGCAGCTCTAATTAACGCCACTCCGCCGATATCAATTTGTTCTATAATTTGCTCCTCACTTGAATCGCTATTCACCGTCTCCCAAAATGGATATAGGTTGGTTATAAGCAGGTCTATTGGCTCAATACCTAGATTTTGTATTTCTGTTTTGTGCTTTTCTCTATCGCAAAGTATTCCTCCATGAATTTTAGGGTGTAAAGTTTTCACTCTACCACCTAGTATCTCTGGAAATTGTGTGTAATCTGAGACTTCTTGTGTTTTTATTCCTGCACTAGATAGCACTTTATAAGTATTGCCCGTTGAAAGAATTTCTATTTGTTGCTGTATTAAAAACGATGCAAGATTAATTATATTCGTTTTATCGTATACTGATATTAAAGCTCTTTTTATTTTCATTTTTGTACAGAAAGTTTTTTAAGATTATATCTAAGGAAAGAAAATTTGTCTATATATAGCTACTACGTCATACCGCCGAGGTATCTCGTTGTAAATTCCGCTATAGCTGTACGAACATTCATTTTTGAAGACAGCAATTGGTGTCATTCCAGTCTGGAATCTAGTCTTTATTATGCAGCTACTTATTTAAAGTTAAGTTTTCTGGATCCCAGTGTCTGGGCACTGGTATAACAAAAAAAGGAGCACTGGAATGACACCCTTGGTGGCAGACAGCTAAAGGAAAATATCAACTAGGTTTATAATCTATCACTACCGTGTTTGCAATTTTGTCGTGAAAAGCTTGTTTATGTTCATCACCTACTGCACATACTAAAACTAAGATTAGTATAGCTAAGAATAAAATGGGATTACAAAGTGATATGCAATAAATTATAAAAAGAGCTATAGTCCTTTTCATTGCTTGCATTGTAGTGATTGACTCAAATGTATCTTTGTCTTTTACACGCATGCTAAATAACAAGTGTCCTGGAGTGCCGCCAAATTTTACTAGCATGAATATATAAAATATACATGGTATCATTAAAAATAAAGAAAATACAATCGTGGTGATTACAATTATTGCACCCATGATCCCTTGTATTGCGTGTGTAAGTGAGAAACCCACCGCCATTAAACCAAATGGTATTGCGATAAATAAAATACAATCAACTATAAATGCTAGAGTACGTCTTGTCATCGTTGAGTAGTTTACTTTTTTATCCATGTACTACCTATAAAGAAAAATATCAACTAGATTTATAGTCTATTACTACTGTTTTTGCAATTTTATCATGAAGAAACTGCTTACGTTGGTCAAATATTGCGAATATAAAAACTAGAATCGGTAAAATTGCAAACCACTGAGAAACATAATCAATTAAAAAAAGAAAAACAAATGATAAAGCTGCCTCAGAAATGCACCTTATTGTTGCTTGCATTAGAGTAACACTTTTAAATGTATTTGCATCTTTGACATACATACCACATAACAACTGTCCTGGAGTACCTCCCAGTCTTGTTATCATTAATATTTCTAATACTGTGTACAGCATTGATGTAAAGATTGTATAAGGAGATGTTAACTGTTTAATTTCGTCATGAAAGTTATTAACTTCGTGATTGCCAGATACTGCAATGTATAGAATGAATAAAGGAAAGAAAAATATGATATAGTCAAGTACTTCTGCTACAGTACGCCTTGTAAACCCTACATAATTTATTTTAACACTCGTTTCAGTATTCATATATACCCCACCTAATATTTTATGTTACCAACTAATATAAAGATACGTTATTAAACAATCGTAAATATGCCAATTTGGATAATATTGACCCACTCTATTATTTGAATTAACATTAAATCATTTACAGTTAGGGAAGTTATGTCAACACCAATCACAGTTGCGTATGGCGATGGTATCGGGCCAGAAATTATGGAAGCGGTGCTGTCGATATTGCGCGAAGCAGAAGCGAAGATCTCAATAGACATTATTGAAATAGGGGAGCGTGTTTATAGTAAGGAATGGTCTCACGGAATCTCTCCAAGTGGTTGGGAGTCAATTGAAAGGACAAAGATATTACTCAAATCTCCGACAACAACTCCTCAAGGTAAAGGGCACAAAAGCTTAAACGTTGCACTGAGAAAGAATTTAGGGTTATATGCAAATATCAGACCGTGTATTTCGTATCATCCTGTTATAGAAAATAAATTCGATAAGTTTGATATCGTAGTAATACGTGAAAATGAAGAGGACGTTTACACCGGAATAGAACACAGGCTCACTGGTGACTCTTACCAATGCACTAAAATTATTACTAGATCCGGCTCAGAAAAAATATGCAGGTACGCTTTTGAATATGCAAAAAAACATAGTAGAAAGAAGGTAACTTGTCTTACTAAAGATAACATAATGAAAATGACTGACGGAACTTTCCATGCAGCGTTTGATCGTATTGCAAAGGAATACCCGGACATAAAGGCAGAACATTATATAGTTGATATTGGCATGGCACGTGTTGCCACAGAACCGGAGAATTTCGATGTTATAGTAACCGAGAACTTATATGGCGATATATTATCGGACATTGTGGCGCAAACCTCTGGATCTGTTGGACTCGCTGGAAGTAGCAATATAGGTAATGAATATGCAATGTTTGAAGCAGTGCACGGTTCTGCTCCTGATATTGCAGGAAAAAACATAGCTAATCCTTCTGGACTTTTAAATGCTGCAGTGCATATGTTGGTCTACATCAGTCAAGTGAGTACTGCAAAACTAATTTACGATGCATGGCTCAAGACTTTGGAGGATGGAATACACACTGCCGATTTATATAAAGAGAAAAAGAGTAAACAAAAAGTTGGTACCAAAGAATTTGCAGAAGCTGTTATAGACAATCTAGGAAAAAAACCGAAAACATTATCTGAGCTTATAATTGGCAGTGATCCAAATAGTAAAGTGGATAAAATACAGGATAATTATGAACAGGATTATAAGATTAAAAAACTAGTGGGTAGCGATATAACGCTTGCTTGGGACAAATCCAGCAATTTTGATCAAGTAGTAAAGTTATTTGAATCAAGTAATCTGCAAATGATAGCAATATACTCAAAAGGACTTGCAATTTGGCCAGGAAGTTCAAAATCTTTAAGAGACCAAATAACCTGTAGGTTTATCGCAAATAATGAAAAGCAAGCTATTACAAATAGTGATGTAAATAACTTGCTAATCAAACTCGAGGAAAATAGCTTTGACGTGGTGAGAATGGATAAGTTGTATTTATATGATGGGAAAGAGGGGTTTTTCTCTTAATGATCGTTATATCAACTATGTTTTTTTAACACTCCCCACTCCGACAATGTTCGTACAGTTGTGTGTCAGCTACTTGCATGACACCATTTGTTGTAAACTTGTAAACTCACTTTTTCTTGATTTTTTGGTTTATCTTGTCTACCTATTTTGCCACTCTGCTGAACGGACAATGGCGTCAACTTAAGGACACATTTTAGACTTCTTTGTTGAAATAAAACAGAAACAAAAGTGCTGTTTATTGCACTCTTTGGATAATTTAATGATAAAAAATTTAGAGATAAATTTTATACACAATCACTGATATTTTCCCTTAAGTTGACGCCATTGGCTGAACGGATACAATTAGCACATTGAAAATCCTAGCTTATTCATGAATTGACGTAGTATTGATACTGATACATCGCTCATTTTAGTAGCTGGGTTTTCTGTATGCTCTAGTTGATTTGGTGACTCTTGTACTGCTTGATTTTTAGTCTCATTTCTTAAATTCTGTTGATCATTATTAACAAGGTTCTTCGAAGCTTGATTCTGCTCTGTTGTTGAATTAGAGCGGTTTTTGTCGTTAAATGTGTCCTGTGCTTTGTTGGTTGATTTTTCAAAAAGTTTCTTAATACCACTAAATCCTAAAGTTAAAGTAAGGCATATAACTCCAGCAACAGCTATGATAGGAATGGCTGCTCCAATTGCCATTTGACCCTGAAAGAAAGCAAATGTTACCATTGCAATAACTGTAATCGTTATTGTGATTGCTAACAGTTCGCGAGTTCTTTCGGCTGGATTTATGTATTTTCCAACAGCAGATAGTACTTCTTCTGTAGCAGATACTCCTTTTTTTATACCAGAACCTAGCTTTTTAATGCCTGACTGACATTTTTTCGAAGCAGTTCCACAGTGGTATTTTTCCTCAAGCTTCTCTTTTAGTTCTTTAGCTTTCTCCTGTGCTTTCTGTGGAGTCCCTGAATAATCTTTTAGATCTCGTAAAGTTAAATAGTACTTTTTAGTATGGAATTTTGGATCTTCTAACCACAAAGAATCAGGGTTAGCACCGTTTTGTAATAATGCTGCACAAAACTTTGTTGTACTATCATAATTAGTTGCTAAATCAAAAATTGTTCCTTGCGATAGATATTCGATACTTCTTTTTTCTGCTTTTTTCTTTAATGCCAATTCTAGGGGTGTGCTCCCTTCTCCGTTCTTAGCATTTATAGCTTCACCTAATTTATCTTTAGATATTGTTCCATTTTCCACTAAACCTAAAATCAATTCCAAACATGCGACTTTTTGTCTTCCTTTGAATGAAGCAATATAGTGAAGAGCATTTTTTTCATCTTTATCTTGCACAGTAATATCTGCACCATTTTTTAGCAATAGTTCTAGGGTTTTATATCTCTTAGTTTTCTCAAATTTCTTAAGTGATCGGTTCTCACTCTTTTCTTGTATGCGCTGGAGTAGTTGATAGAGCGGTGTTTGCCCTTTTTTGTTTTTATCATTTACAGCTTTTATAAATTGTTCTTTTTGGCCTGCTTCTAGCAATGTATTGAGAAGTTTAAGTTTTTGTTTTTTTTCAGGTTTAACAATTAAGTGTAGAGCATCATTACCATCTGTGTCTTTAAGGCTAATATCTGCTCCTTTTTGCAATAATTCCTTAAAAGACTTCTCATCTTTATTTTTAATTGCTAAATGTAATAGATAATCACCATTTCTGTTTGAAGTATTTATGGTATTGGCTATAACTTCTTTAACTTTTGTGTTTATTTCTGGCTTTTGCTCACCCAATCTCTCTAAAAATTTACTATAGTATTCATTTTGCTTTTTAGATAATTTTTCTAAATCCTCTGTAGGTAAGCTTAGCTTAGCTCCATATTCTAACAATTTTGCAAGAAACTTAAGTGTATTATCGCTACTTCGAGTTGTACTAGACTCATGTTTCTCTTTTGCTATCTTGTCAATTAGTGCTACCTGAAAAGGAGTCTTTCCTTCTTGATTTTCACTATCAACGAGTTGTGCTAGATCTTCCTTAGCGACCATTTTTATTAGGGCGCCTAAAAATTTGCATTTCTGTTCCTTCTTGAGCGATGCAATAAGATGTAAAATATTATTTCCTTTTTCATCTTTTATGCTGCTAATATCCGTACAATCTTTTAGATATTTTTTAAATTTCCTGTTATTTCCATCTTTGATCGCTTTTAGTAATAGAGCATTGTTATTTGTTATTTCGTTGCTTATTTCTACTTTATGATCATCTTCAACATCGCTACCGTAGCCACTTTCTGCTTCACTATCTTCACTATTCCTACGATCATTTTGGTTGTGGGTAAAACAATATTTGCTATTATAAGTAATTTCTGAAATTACTTGCTTTACTTGCTCTTTTGTTTCATTTGGTGTTTTTTTCGATCGTTCTATTACTTCATCTAGCACTGGAAGGAAGCATTGGACATAATACCTATAATATCTTTCTTGTTCTCTAAGTGATTCTTCTAATTTAGTTAATACTTCAGAGCTAGCACCTTCTTCAAATAACCTTTCACATTTCTTGAGAGCTCCATCTCGACTTCTTGGTTTTTCACGCTTATGTTCTTCTTTTTTTACCTTTCTCTCTATAATGCAGTACAATTGCTCGTCTTTGCATTCGTCTAATTTATTTGCATTAGTAGCTAGTGCGCTTAGATCTATACCCATACTAAAACCTCAATATTAAAAGCTATTTAAGTTGTCAGCACTAAACTAACAACCAAGAAGTTTGACTTTTAAATTGAGCTAAACGTTGTATATGTGATCAAAATATAGGTGGAAAGGCAGAAAACTAGTTTCTATTAGAAAATCTGTTATCATAGTCAAATCCTCACTTGAACAGTTGTCTACTATTTTAACCATTTTGTCTTAAAAAATAATAAATATAGCTAAACTGCGAAACGTGCTACTGGCTAAAATATAGCTAAACTGACTTACGACAATTTGAAAAACCTTCATTCCCTACTCGTTAGCGCCGCGGCGGCATGACGGTTTGCGGCGGTATAGCTATAGGATAAGAAACTATATGCAGATCGATGCTTTTATAAATCTTCCAGACTTGGTTTTTCTTTTAGTTTTTTAAGTCTTTCTTTATTTAGTATGGAGCTTATCTCTTCTACACTTTTATCAATATCATCATTGATTATTACATAATCATATTTATCACGTTTGCTTATCTCTTTTTGAGCTTCGGCTAATCTGCGCTCTATTTCGCTTGCATCATCACTATTACGCTTTTGCAAACGCAACCTAAGCTCTTCCATTGAAGGGGGAAGTATAAAAACACTCGCAACTTTTTTTCTCATGAGCTTGAATAAGTGAAATGCTCCTTGCCAGTCTATGCTTAGTAAAACGCTTATTCCACTGCTTAAGTTTTGCTCTATAAAATCTCTTGGTATACCATAAAAATTCTCAAAAACTTTGGCGTATTCAAGCATCTGACCAGCTTCGCATAACTCGTGAAATTTTTCTTCGGTAACGAAAAAATAGTCTTTTCCATTTATTTCGCCGGGGCGAGGCTTGCGCGTAGTCATAGAAACAGACCTAACTAAATTAGTTGATCGCTCAAGTAATTTTGCTGATATAGTAGTTTTTCCAGCTCCAGAAGGGGAGGATAGAACCAATAATACGCCCTCACTTTTTACGGTCATTTTTCTTTGCATTTTTTAACATGGCGCTTTTTGGATCAGAGTTTAAAAAGCTAGAACCTTCTAAATTAGAATTTGATAAGTTGGTGCCAATAAGAGAAGAGTTATCAAAGACAGTGTAGCGCAAATCGGTTTTTTCAAAATTTGCCTTATTCAAATTAACGTTTACAAACTTTGCTCTACTCAATGTTGAATTAGCAAAATCAGCATTTTCTAAATTCATATCCTTAAATTCAAAGTAAGAATAATTTACATTAAATTTTTCACCCTGTGATATTTTCTCTTGCAAATCTTCAATTGAAGTTATAGCATTTTCTGAACCTGTGAGTTTCTCCTGCCCTTGATTGTCAATCAAAATTGAATTATCAAATTTGCAACCTGTTAAGTGAACATCAGCAACTGAACTTTTATATATGCTTGAAGAGTGAAAAGACATATCACTAATTGTTGAATTGCTCAAATTGCTAAGAAAAAAGCTAGTTTTCCTAAAGGCATTAGCGTAAAGCAAAGAAGATCTGAAGTCGCTTTCAACAAAATTTGAATTAGTTACTTTTAAATTGGACCAGCTTGAATTATCAGCTAATAAATTAAAGAATGTTGAATTTTCTATTTCACTGGAATCAATATTATGGTGAGAAAGCGTGCTGTTATAAACTTGAGAGTCTTGGATTTTTATCTTATACATTGAAGTTGTAGAAAGGTCTGAATCTTCTATCTTCGCAGAGGTGAATAGTGAATGGTCAAAAAATGAGCCATTCATGTTAGAATTCACAACTTTAGTATTATGAAACTTTCCGTGACGAATGTCAGCATTAGAGACATTAACTTGATGCAGTTCACTAAAACTAAAATCAATATTGGATAAATCAGCATCCTGAAGATTTGCTTCAGAAACATATGTATGCTTTATCTTGGAACCATTTAGTATAGATTGAACAAAACTTGAATTATCGTCATTCACATAGGAAATTTGTGTGTTGCTTAAATTAGTTTCGTCGAAGTTACTGTTAATTATGATAGAAGAATTAAGGTAGGCAGCGGAAAGATTGCTACCTGTAAAGTCTGATTCTTTTAACTCTGCACCATATATGTTAGCATTTTTTAATGAAGAAAATTGTATCTTTAATTTATATGCATCCACTCCAAAGAAACTTGCATTATCAAGGTTGTTTTTCTGCATAACGGTATCGTTTATTTCACTATCACTAAAATTTACGTGGCCAACATTCGAGTTTGATAAGTTGGAGAAATTCATTTTCACATTCGAGAAATTAGTATGCAAACCAATTACGTTGTGCATACTTACTTTTTTGAAATCGGAACTGATAAAATCAGCATAACTAACATTAGACTGATCAAATACGATATCTGTTAAGTTTGCAGAAACAAATTTTGTAAAACTCAAATTTGTACCTTTTATTTTAATGCCATGTAAATTAGCATTGGAGAAATTAGCACCACGTAAATCAACATCAATGAAAGACACGTAGGATAAATCGGTGTTAGAAAAATCAGCACCAATCAGACTTACTCCATCAAAAACAGATTTACTTAGGTACAGTTGGTTAAAATTAGCTCCATTTAAGTTAGAACCAAAACCTTTCTTAAAATCTTCTGGCACGCCCTCTTTGTGGCACTGCACCAAAAATTCAGCAAAGTCTTTTTTACTGTAAGATACGTATTTTGCATCACGCAGAGCATTTAAAAAATCACTAATCTGATTTTTTTCATCATTTATTTCGTTTCCATAACATAAATGACCAACTAAAATTAATATCAAAAATCTAATCATCTTGCTTATCGCACTGTATTTCTTTCGTTTTCACAGCCCAATCGTACATTGCTGAGCTTTCTTTATTGTCTATTTTTCTATCCTCCAAAAGATGTGGCATCATTTCGGCAATCGCATTTATTATATTGATCTGCTTTTTTTCGATTGCTATATCAATTGGGGATTGAAAATTATTATTAACTACTCTAAGATCAGCACCTTGTAATAAGAGAAAGCGCACTATGTCTACCTCACCTTGTTTAACTGAATAAATGAGAGGAGTATCACCCAATTTATTTCTAAACCTTAGTATCTCTTGAGTTGTTAATCCAATTTTTTCTAGCTTACTTATTATTCCTCTTAAGCAAGGTAAGTTATTTTTCTTAATACAGTAAAAAAATTGCTTACTGTAATCATCAATAAATACAGTTGTAGGAAGATGCTCATTAAGGCTATCATATTGTCGTTTATATATTGACTTGCTTTGTATATCTTTATGACCCCATTCTTTTATTGGTTCTCTGTTTAGCTTTGTCCATTTTTGTAAATTTTTCTTTTCACTTTCATCTTTTTTAGTTATAGGTTTTACTCTATTGCGGTCCTTGGAATTACTGTTTGTTTCTTTCACTTTTTTTTCTTCAAACTGACTCTCTACTTTTTCTTTTTTTTCCTCTAATAATTGACTCGCATCACTTTTTGAAAGTTCATTATCTTTTATATCAATCTTCTGATCAGCTTGTAGATTTTTTTGCGGGTCAGTTGTATTCTCATTTAAATCAGCACTTAAAGGCAAAGGCTCTGGTTTCAAATCTTTATTCACTTCTTTATTGGCCACATTTGGTAAATTTCGAGCAAATTCGCCTGTACTTTCTTCTAGCTGGTCATTTGGCAAATCTTTATCAATCCTTTCACCTTCACTTATAGTTTTTCCAACCACAGAAGCTTTATTCTCGTTGTGTCGCAGCTTCTCTTTATCGGCTACTCTTTTGCTCTCAGCCTCTTGTGTTTGTTTAGCATCGACGTTGCTTTTCAACTCATCTTTTTGATTTGTGCTATCTTGCTTCCTTACACCTACATTTTCGTTTTTTTGAACTGATTCAATTTTCTTTTCTTCAAATTGCTCTACAGCAAATAGGCTCAGTGATCCAAATACAACAACTAATAGTATGAAATATAAAATATTTTTCATAAATGTTCAAAACATAGGCTTAATTAAAATGATACTATAATCAAATGATTAATCTACAGTAAAAAATGCCTTAGGGTTTTATTTATCAACTACAACCAGCTAAAGCTGGTGGTATGAAGAGAAGCTTGTAAAGCAGATTATGAGTTTTAAAACTCTAAAATATTAAAATTGATATCTTTGTTGTGGTGTGTTTCTTGCTCCTCAATGGTAATATTAGGATTTTCTTGTATCCACACCTCAACTTGTTCAAGCTGACTTTGGTTCGATATAGTTTTTCTACGGCGTTGAGGTGAAGCAAACAATTTTTCTTCTCTACCAAATTTTAGATCATGCAGTCAGTGCAGTTCTTGAAATGCAGCATATCTTTGCTATATACTGTGCTTTTTTGCTGCAATTACGGCATTTAGTTTTTTTGCAACATATGCGTTATTTCTTACTTTCTTCAGCATTTCTTTTGCTGGTTCCACCACTTTTTCATCCAATAATTTTGATCTTAATGCCATTTATACCTCGCTATTTTACTTCTTTCAGTATGGGCTTTTTCTTCGTTGTTGTCTATCCGCTCTCTGTGCAATGGGAATTGGTATTAGCTATAGTTGACAATAGAAGCAAAAACTCATCATTTTGAAAGAGGAGGAGATTTTTCCGAAACCTCAGCGGGGATTGATTTTGGATCTGATAATTCTGTATTTACCTTTGTTGGCTCTAATGGAGTTTTCTGCTCTTCCGGTTTATCGTCTGGAATTGGAACAGGCCAATCCATAATGTTTTGCGGTATAACTTCTGCTTCTTTAGCTTCTTTTTGACCTGTTGAAGATGATGCATCAACTCCTGCATTTTTAGTAACTTCTTGTGTTAGTTGTTTATTTTCTTCTTGCAGTTGCTTTAAATTTTTCTTTAACTCGTCAATCTCTCTTATTTTTTGTTTTAATTGTTCAGATATAGTTAGTTTGTCTCTAGTCAATTTTTTGTTTTCTTGTCTTAACCCACTAGCTATTCTGCTTGAGTTGTTGTTTACAGCTTGTATACCTTGGTCTTGCTGCTGCATGCTTGTTCCTCTACTTTCATATTCAACTTCAGTTTGAGTTGCCTGACCTTCTTTTTGCTGTAATATGTTCTGCAGTTGCTCTAGACTCTCTTTGGCAGACTTCAACTCTTCTTGTAACATGTCTTCCTTTTCTTTATAACTCTCTTCAAATTCCGCAAGTGTGGATTTTAAGGAGTCACGTTCTAATCTTAGATCCTCAAGCTGCTTTGCCTGCACTGCAAAATATTTAGCAAATGTTTCTTTTTCTTCCTCTAATTCCTCAACTTCATCTTTTAATCCTTCTTGCTCATACTCTTCTTCATCACCAGACATATCATCCTCAAATATTTCATCTTCATCACTAAATTCACTGCTAGTGGATATAGAACTTCTACGTGAAGAAGGTGTGCTAGGAGAGGAATACCCACTGCTGCTCGGTGTAGGTGACTGTGGTGATATATGTGGATCTTTTGTAAATATTTCCTCTGCTGGTACTTGCTGATCATCTACACTCCTGGACATGTCAGTAAAAGCTTGATACAGAGTTTTTCTGTTGATAAAAACTTCTTTATTTTGTCCAACTAACTTTAATACTTCTTCTGAACTCGTTATTCCTCCAAATTTTGGCTCACCAATAACACTCTGTATACCACCAGAATCCAATTTTACGGTCATGCTACAGTCTATGCTGTTACCTTCAGAATCCTTAGCCTGCCAATTAATGGTCATTTCACATGAGCTTGAACCAGTAAAATCATAGTGCCTTTCGCTGCCTTTTTTGGTTGCAGTTATTTGACTATCTTTCCCTAAAGATATGTTATAAACCTTACCTTCACTGCTAGCTCTTAAAATATTGCTAATTTCTATTGATTTTTCTTCATTTTCAAATCTAATTTTGAAGTCATTATCCTTTGTTGGATACACTAAGAAATTTTGACCAGGCAGAGACGACTTAAGTTCTTTATGCGTTGCGTCTATTGATTGCTCAAATTTTTGGAACTCCTTTTCCCACTTTAAATTTATCTGTCCTGTAATGTTCTCATCTTTGCGTAAAGGACCAATAAAGTACCAGATGAGATTTTCTTCCTTTAGTTTTTTTATAAAATCCTGAAGATCGTTGCAAGATTCAATGACACTTAAAATATCATTTTTCTTCTGTTCATCTACATCTAAACTTTGACTTTCAGCTATAAATACATTTTCGTTTTCCTGTGGCATAATTTTACATTTTAAAAAATATACTATAATATTAACAGATTTCTTTAAAAAGTCAACTAATTGTTGGATAAATAAACTTGAGCATTTGGCCAAAATGTTATATAGTAGTCACTTCAAGAAGTACAGTATGGACAATACCATTATAAGAAAATACGATATTAGAGGTATAATAGGCAAAGACTTGCAGATTAATGATGGGTACGAGATAGGTAGAAAGTTTGGCCAAATCGTAGCTAGTGTTTGTGTCGGCTACGATAGTAGAATAGATTCACCAGGTATAGAAAGAGAATTAATTAGGGGCTTAACTTTATCCGGTGCAAATGTTATACGCGTTGGACTATGCTCTTCACCTATGCTTTACGCTGCAACACAAATCACACAGGCGGATCTTGGTATCATAATAACTGCCTCTCATAACCCCAGCGAATATAATGGCTTTAAATTTTTTAGTAATAAAAAAGTCTTCTCAGATCAAGAGATAAAGGAAATTATAAGCAGTCCAATTAAAAACAGCACAAGAATTGGAAGCTTAATTAACATAAATATATATAGTGAGTACATTAGCATATTGAAAAGTGCGGTAAAGAACAATAATACACAAAAGTTAAAAATAGCCTGGGATTGTGGAAATAGTCCAGCAAGTGGAATCATAAGGTATATTGAAAAGATCTTGCCCGGTCATACGCATATCGTAACCAATAACTCTATAGATGGGACATTTCCACTGCATGATCCAGATCCCATAGAGGAAAAAAATCTCGTTCAACTAATTGATATTGTAAAGGAACATAAATGTGATCTTGGCATTGCACTTGATGGTGATAGCGATAGGGTGCGCTTAATTGATAATAAAGGCAGTGTTGTTTCCAATGACCATTTATTTATAATTTTTGCACGTGAAGTGTTGGAGGAATATCCAGAAAGCAAAGTTATTGCTAACGTAAAAATGAGTATGAAAGTGCATGATTTTGTTAGCAAGTTAGGAGGGCAAGTTATCACCTGTGCTACTGGACATTCACTAGTTAAGAAGAAGATGGTAGAGGAAGAGGCAAAGTTTGCTGGTGAATTAAGCGGGCACTTCTTCTTTTCTGAGCTAAGTTTTGATGATGGGCTATATTCTGCTGTTAAAGCAGTTGACATTTTGCTTAAGAAAAACCAAAGCCTATCTCAGGTGATTGAGGATTTACCGAAGTTATATATCACTCATGAAGTGAAGATTGTAGTGAAAGATGAGAAAAAGTTTCAAATAATTGAATCAATAAAGAAAACACTGGAGCAGCAAAATATTGTATTTTCAGATCTTGATGGTGTTAAGGTAACCGATAATAAAGGTTGGTGGCTTCTTAGGGTATCAAATACGCAAAACTGCATTACAGCAAGATGCGAAGGAGAGACTTTAGAAGGTTTTGAACTTACTAAAAAGGTTTTGTTCCATTACATTGATGAAGCAAGGTCTTTAAATTGTAGCTACTCACAGAAATAAATTTGATTTACAAAGTTGGCATAAAAGTATTATCAGAAGTATACATACGCAGCTTAAGAGATGGTATGAAAAAGGAGTTTGGCTTGAGCTGATTGAGAAGTTGCCATAATTCTTGTACAGCAATGAACATGCTTATAAATGAATATTTACTCTTCTTTTTTATTGTTTTTAGGTTTTTCTTGATCAACCATTTCTCCACCGATCTCTTTTATTTTTAGTATCAACGACTCTGGTATATACATATCAATTACTTCTTCTGCTGTCACAAATAGAGCCTGATAAGAGTGTGAATTTATTATCCAATTAGGCAATATGTCTTCTGCTTTTATTTCATAATATTCCTCTTTTTTGTCATATACTGTGTAACAATATAAGTGCACAGAAAAGAATAATACATAAGAGAGCAATATTCCTTTAAGCACTCCAAGAAAGATTCCAGTAACTCTATCGATAAATCCCAACCTTATGGGTGATAATATGTACATTAGCCAGTTATTTATTATCATGAATATAAGATTAAGTATAATAAATACAGAAATTGTAGAAAGTATGTTCAACGTAACTTTAGAATCAAAATATTTACTATAATTTAGAGTGAAAAAATCATAGTGATTAGCGGTCAGAAAAACTGATAAAAATAAAAACATCAACGCGCATAGCTCTTTTATAAAGCCTCTAGTTACCGAGATTATTACACATAGAACAACAATGAAGATAATTAGACTATCGAAAAGCATATTTTATATCTATATGGTTTTCAAGATATAATAGTTATAAATAACGAGGTTGTAAAATTAATTGTATTTATGCTGCATCAGTTGATCTAAATACCTAGCGATCATGTCAATTTCTAAATTTAGATAATCATTTACTTTGTTGTACTGAAAAGTTGTATTTTCCCATGTGTAGGGAATTATATTTACTGTAAATTCGGCAGACCCCTTTTGAAATTCGATTTCTGATGGCAATTTTGTTGTCAAAGCTTGACTGTGCTCCTCAAATACATTTAAGTATTCTGCGGTGCTCGCCTGTGCTTCTCCTAAAAATTTCTCACCACAAACAAATTTCGAAAGGGGTCTGGTGATAACTGAATTCACTGTGAGGGAAACCCCATCTAGTGTAACGGAGCTTTTTTTTGCAACAAATTTAATTAATTCTTGTGGGCACGATAGTTTGATTTCATGAGAATCTAAATTTTGATTAATTGTTAAAATTTTTACTATCCCATCAACATGACCCTGAACCAGGTGGCCATCGATCTTATCGCTTAATCTCATTGCTTGTTCGAGATTTATTTTTTTTCCTATTCTCCACGTATTTAAGTTAGCAACCTTCATAGTTTCTTGAGATGCTTGGACTGTAAATGTATCGCTCATTATATCAACAACAGTTAAACACACACCAGAGCAAGCTATTGAATCTCCTTTATTTATAGAGGATAAATTTTGTGTCTTGATATGGAAAATTTGATCAGAGTTGGAGTGAGTGGTAGTATCAGTTATAGTCCCGATATCCGTGATAATTCCTTTAAACATATGGTGAAAATAAATAATTTTACCATGAAAAATTTTTTACAACAACTTATTTCTATTTTGTTATAGTTAAAGTAATTCTGGTTTACCGACAATTTAAAAAACGACAAATTCGTCATCCCGCTACGTGTTAGCGGGATCTAGAGATACCGCGAATGAATCGCGGTATGACGCAGGAAAACTGAGTCTGCACTAGCTATAGGTGCGAGAAAGGGGATCGTTTTCACTTACTTGCTTAATAGATTCTATAGAATATTCAGAATATATAAAGCGAGCTAAATTCAAAATACACAGCGCGATTAATATTGGCAACCCTATGTTCAATGCTAACCCAATACTTTCCCTTTTTTCTGGTGGCACTAATCCTTTTAACATTGACACTTTTCCTAATGGAAAATGCCATAAGCAAAGTGTTGATGCAGATGCTACTATTATAAATAGACAAAAATAAACCTTTTTTGAGGAAAATACAATTTTTAATGGTGATTTGAGTGTAATGTTAGTAGGAGGTAGAGTTTTAGCTTCATTTGTTGCTGGTGAAGGATCTTTAATTGGTAAAGGGTTTGTAGATTTATGAGGAGTATTTTCATGTTGCATAGTAGGTTGTTGTATATAAACACCTGAAACTAATTGCTCTTTTTTTCTATATACTTGCTTTTGTAAATACTCTTTTGGAAAAAAAGACTTGCCAGCTAGTTGTGGTATTTCTAGTATTTCTAATACTTCTGATATCTCACCTGACTCTAAGATTTCATGTAATTGTTTATCTTGAAAATAAACAATATTGAATATTGAGTTAAAAATATTGCGAAATGTTTCTGGATCTTGATTTTTGTATCCATGCATCACTTCAATAAATATTTCATCGAGTTTTTTTCCCCTGCGCTCAATCTGGTTATCTATCATAGCTACTCTAGCATCATTTTGTGCTTGTTTTATGGCTAATTGTTTTTCTTTCTCTGATAGTTCTTTGGTCTGCTTTTTTGACTTCTTTTTTCTGTTAGCTTTAAAATACTCTGTGTGCGAAGTAGTTTGACCTACATTCTGTTCTGCTTCTTGAGGTATTAGATTTCCTATACTACTTGGATCCATGTCTCTTTTTTCCTGGTCAAGCGCTGGAATGACACCAAATGGTATATTGTTGCTCTGTATAGAAAGTTTTGGTGTTCTTAAAAGGGATAACCTTATTACATCATTAAAAAAATTAGATAAGGGAAGGAAGATTCTATATTTTGGTATATTAGCTTTTATTGCAGCAGTAACCACTGGAGCTTTACAATTTACTTTGCTTGCTATGTTAAAGCCAAACGAGCCTGTAAATGGTACAATTTGTCTATTTTGTGCGTTTTTTTGCTTAGTTTCACTTTGTTCTTGTCTGTCTTTATTTTCTGCTTCTTTTACTTGTAGTGTATCTTGACTCTGTTCCTCATTTTCAGTTTTTTCTGCATGTTTTAGCTTTTCATTTAAAAATGACCCTATTTGGTGCAAGTTGTCCAGGTTAATGTTTTCAACGTCTGTTTGTAGCGTTATCGTTGTGCCCTGCAGAAGGATTTGAGACGGAGCATTACTTATGAATTCTTCTACAGTTTTATAACTGTTAGTTTTACAGTAGTTATTATATAATTCACTGCTTTCTTTGGACACTTTTATGTTGGCTGTAAAATTTTTTTCCCGGGAAAGGCAGATTTTGAAAAAATCAATTAAAGAGTTTATTCGAAATAATCTTATATTAAAGGTGTCTTTATCTGTTGCTGTTAGCTCAAATGAAAATTCTTGTATATTACTTTCAATACTTCTCGAGCGAATAGTACTGATCTTAATTGTTTCGCTAGAAAATGCTTTACTTATGTTTCTGGATTTTTCCTTAAAGAGCTTAGGTAAATCCTCTATTTTATACTTATTCTTAATGTCAGTGTTACTGTTGTGCATAGTTGATACAGCAAATTCATCAACGCAAAGGTAAATAAAAAAGATTAATCAGTCAATAAATTAATAATTAGAATAGGGCAATTTTTTGGATTGTTGATGATATTTAAAATTTCACTATAATGAAAGTTTAAGCCAGCGTTTTAAGATGAATAAAGAGTTATTAGATGACATACTTTCACTTGAAGATAAAGCAATTTCCGAAATTGAAAGTGCTTCTTCTTTGCAAGATTTAGAAAAAGTTAGGCTATTATATTTGGGAAAAAAGGGTGTAGTTAGAGCTTATTTTGACAACTTAAAAAAGATAGAAAATGCAGGGAAAAAGCGTGATTTAGGTGCAGTTATTAACGCTTTACGTGATAAGATAGATCATCTTATCATGAATAGGGAAAATGTGCTAAAAACAGAAGAAGTTAACTTTAAATTGCAGAACGAGGCAATTGATATTACGTTGCCTGTTAGACCAGAAAAAATCGGCAAGATCCATCCACTCAGTAAGGTTCTAAATGAAGTAAAGCTTATTTTTGCACATATGGGTTTTAAAGCAGTTGATGGCCCTGATATTGAAGATGAATTTCATGTATTTGATGCACTGAATACTCCAAGTCATCATCCTGCGCGAGAGGAGCAAGATACCTTCTACTTAAAGAATAAAATAAACGATAAAAGAATGGTACTGCGCACTCACACCTCATCTGTACAGATTAGAACCATGGAAAAAACAAAAAATTTCCCAATTAAAATAGTAGCTCCTGGTAGGGTATACAGAAATGACTTTGATGCAACTCATACTCCTATGTTTCACCAGATAGAAGGGTTATATGTCGATGAAAGCGTCAATATGGGCCAGTTAAAATTTACTATTCATCACTTCCTTAATAAGTTTTTTGGAGATAAAGGGCTGAAGATACGTTTTCGTAATAGTTTTTTTCCTTTTACTGAACCCTCTGCGGAAGTGGACATAAGTTATAAAGGTAGTAAATGGATAGAAGTGCTTGGATGTGGTATGGTGCATCCAAATGTCTTTCAAAATGTTGGAATAGACCATACTAAATACAACGGTTTTGCGTTTGGCATTGGTATAGAAAGGCTTGCGATGCTAAAATATCAAATCAGCGACCTAAGAAGCTTTTATGATAACAAAATCAGTTGGCTTGATCATTATGGTTTTCATTTTTCATCTTTAAGATAAGTGATAAATAAAGCTCATACTTTCATCATACTTGCTGCAGGGCATGGCAGGCGGATGAATTCAGGCTTACCTAAAGTCCTGCACGAAATAGGCAATTTTTCCATGCTCCAGCATGTCATTTACAATGCAAAACAGTTAAATCCTGAAAATATTGCTGTTGTAGTTGATCTGCCTTTAATTGAAAGACTAAAGTGCTTTGAGGATATACAGTTAATTACACAAGAATTAACACTTGGCACGGGAGATGCAGTCAAAACTGCGATGAGAAACCTGAAAGAATTGCCAGATTCGAACATAGTTGTTGTGCAGTATGGAGATACCCCACTCATAAAAAGCAGCACAATAACTAAAATGGTTAGTTGCTTAGAAGGCAAGGCTCTAGTTTGCCTAGGTTTTAGGACAAGCAATAAAGAATACGGTAGGTTAATTATTGAGAATGGTTCCTTAAGAGAAATCGTGGAAGCAAAGAGTGATAAAAATAATCATGAAGAGTTTCTTGCCAATGCTGGAATAATGGTTGCATATGCAAAGAATTTACATGAATTGGTGGAGAAAATAGAGTGCAATAGCTCAACTCATGAGTATTACTTAACCGATATAGTCTCCATTGCGGTGGAACATGGTTTGAACGTCGGTTACGTTATTACCGGTGGAGAAGAAGCGATTGGAATAAATAACAGAAATGACCTTATAAAAGCTGAATTTTACTTTCAAGAAAACAAAAGAAAATTTTTTACCAACTCTGGAGTAACGCTTGTTGCTCCAGAGACTATTTTCTTTTCTCTTGATACGCAAATTGCCAGAGATTCAGTTATTTACCCATATGTTTTTTTCGGTACTGGAGTGAAAATAGAGTCTGGTGCGAAAATACTGCCATCTTCGCATTTAGAAAACTGCTTAATTAAAAGTAATGCTGAGGTCGGTCCATTTACCAGAATACGCGGAAACACAACAATTGGTAATAAGGCAAAAATAGGAAATTTTGTGGAAGTGAAAACAAGTGAAGTTGGTCAAAACACGAGAATAAAACACTTAAGTTATATAGGAAATACTAAAGTAGGGCAGGGGAGTAATATAGGAGCAGGCACTATTGTTTGTAATTATGATGGGAAAAATAAACATGAAACGAATATAGGGAGCAATTGCTTTGTTGGCGCCAATAGCTCACTAATTGCACCGCTTAATATTCATGATGAATCTGTAATTGCAGCAGGTAGTGTTATAGTTGAAGATGTACCAGAAAAAAGCCTTTCAATAGCAAGAGAAAAACAAGTGATTAAGAAAATAAAATAATTCGCTGTAATTATATTAGACTTCTTGCATAACCATATAACATTGGGAATAGAAACCACTTGACAAACTACGCCAGCGCCCTTATCATGGAACTGAAGCTATTGTATTTGCTTTCGCCAATCTGCAGATTAAAAGGTAAGGATTACTTAATGTATCGGCGTCTTATGTTCAATTTTTTGCAGTATATAGATACTGTATGTCTTTACAAAACTTCATCTACATCTAGATTTTTATCTAAATAAGCTGAACGCGCTTATAAAGCGTTACAAGACATCAAAAAATGCCAATACTTGACAGAGATAGTAAAGGACTAGCTAACTCGGGGATTCTTTGTCTTTTTTTCTGCTTAGTAAACTTCTTAAACATTTGCAGCGTAGGTTAGTTGCAATTAAAAGCAGCTGAATCTTGCTTGTCAAGCGTTTTAAACATAAAAAACGCCAATATTTTAAAGCAGATAATAACCCCAGGGCTTCTTTTGCCTTTTTTTTATTTGGTAAATTTCTTAATGTTTATGGCTAACATATTTAAGGGTAACTTCCGCTAGTAGGGTATCATCCCAGTGCGTGACACTGGGATCTAGCCTTTATTATTTGGTTAAAATTAAGTCTTCTGGATCCCAGTGTCAGCTACTTTCATGACATCATCATAAAGTAAACCAGTGTCACGCACTGGGATGACAAAAAAAGGAGCACTGGGATGACAAGAGGGGGCACTGCCGTCATCAAGGAACTAGTGTCAGCTACTTGGATGACGCCTCACCATGTCATCCCAGTGCGTGACACTGGGATCTATTTTGCATGTAACTCCAATTGTGTTTTGGCATAAAACACGACGCGTATTAGACTTATTTGCAAGCAAAGCTTGCTAGATCCCAGTGTCAGCTACTCGGATGACAGGAGAAGGAGGCTACTTGCATGACACCATTCTTTTTCCTGGATTCCAGACTGGAATGACATCATCCTTTTTTCTAGATCCCAGTGTCAAGCTACTCGGATGACAGGAGAAGGGGCTACTTGCATGACGGTGTCGGTAAACTTAGAGCTATAATAACTATTTGCCTTTTTTCTGCTTAGGTTATGCAAGAAGTCTACTGTCTGAGAAAAAGTAGATAAAGGGTGAAGAAAGATAGAAGTGTTTAGATAGCTCAAAAAGAACGTTAAGTCATGCTTTTTATTTATATTGACAGCGTATATGACATCGTTTACGATTAAAGTTAATAACAATAATTTATATTTATCATGTTTGCAGTAATTGAGACTGGTGGAAAGCAATATTTAGTAAAAGAAGGTAGTATAATAAAGGTAGAGAAGTTAGAAGCTGAAGAAAAAAAAGAGGTGGAAATCAATAAGGTGATTTGTATTTCAAATAATGGCTTATCTTATTCATCTAATGCTACTGTTAAAGCTGAAGTATTGGAGCAGTGTAGAGGAGAAAAAATTATAATCTTTAAGAAGAAAAGAAGAAAAAATTACCGTAGGAAAACTGGTCATAGGCAGTATATAACTGTTCTTCGTATCAATGAAATTAATCTTCAAAAGTAAGAGGTAAAATATGGCAACTAAAAAATCAGGTGGTAGTTCCTGTAATGGTAGAGATTCGGCAGGTCGTAGGTTAGGAATAAAGAAGAATGGGAAGGTTATTCCTGGTAACATAATTGTGCGCCAAAGAGGCACAAAATTCCATCCTGGAAAGAATGTTGGTATAGGTAAAGATCATACGATTTTTGCTAAAATAGAAGGCTGGGTCAGCTTTAGAAGGTCAGCAAATAAAAAGACTTTTATTGATATCTTGCCTACAGATAATATGAAAGCTTCAGCTTGAATAAATCATGGGTCTGTAGCTCAGGTGGTTAGAGCGCACGCCTGATAAGCGTGAGGTCGGAGGTTCAACTCTTCCCAGACCCACCATTTAGTAGTTACTAACTGTGTTTTCTATAGCGGTTTTGATGTTGTATAAGCAAAAACATGAGTTTATATAAAAATTTAATAACCAGTGAATCAGTGGCTGCTGGTCATCCAGATAAAGTAGCAGATCAAATTTCAGATGCAATACTTGATGAATACCTTTTTACTGATCCTTTTGCGCGAGCTGCAATAGAGACTTTAGTCACCAAAGATAACGTTATTATAGCTGGGGAAGTATTCGGACCTAACATTGAGAATAGCAGGATTGAAAGTATTGTACGGAATACAATAAAAGATATAGGTTATGAGCATGATGGGTTCCACTGGAGAGAAGTGAAGGTAAATATATTGCTGCATGAGCAATCAAATGACATTGCAATAGGGTTGGATCAAGGTGCTGGGGATCAGGGCATAATGTATGGCTATGCAACAATAGAGACAGAAAACCTTATGCCGGCACCCATTTTTTATGCACACTCGATTCTGAAAAATATCATGAGTGCAGTTAAAGAAGCAAAACTTGGTCCAGATGCAAAGTCACAAATCACTTTGGCATATGAGAATAACCTCCCGGTACGTGCTGAAAGTATTATTGTCTCAATACAGCACCCTGAAGATTTGGATCAATCAAAAGTAAAAGAAATAATTTACCCTTACATAGTTTCATCTTTACCTGAAGGATGGATGTGTCCTGAGGAAAATCTCTTAGTCAATCCAACTGGTAGATTTGTTATTGGTGGGCCAGTTGGTGATTGTGGATTAACCGGACGAAAAATTATGGTTGATACTTATGGAGGTTATATTCCACACGGTGGAGGGGCATTTTCCGGAAAAGATGCAACTAAAGTTGATAGATCTGCAGCTTATATGGCAAGATACCTTGCTAAAAATATTGTCTTTGCAGGTTTGGCTGAACGTTGTCTTGTGCAGCTTTCTTATGCAATTGGTGTATCAAAACCTACTTCATTCTATATTGATACATTTGGTGCGAATAAGGTAGAGGAAAGAGTAATTAAAAAGTTTATCGAGAATAATATAGATTTATCAACAAAAGGCATAATCAAGCATTTATCGCTTAATCATCCTATATATAAACGTACAGCCTGTTATGGACATTTTGGTAAACAGTCAGAAAATGACGGTGGATTTTCTTGGGAAAGCATGGACTTATCTACTGATCTTTGTAGAGAATTCAATATAGAAGGTAATAGTAAAATTTCTTTAGATTGCTAAAATTTTTGATTTACAGCCCTATATTTATATACTAGCTTATTGTTAAAGTATAATTGCTTTTTCATAATAATTATACTATGTTAGTGATAATTTTTTTATATTCAGTTTTTATTGTGAGGCTCATGCAATGTGTAATGACATAAAAGAAGACTTTTATAGCTTAGCTATAGAAGAATCATCTGATCTTATTGATGAAATAAAAAAACATCCTTTTAATGTTGAATTGATGAATGGCAAATTAAGTTATAAGAAGTTCAAGTTCTACGTTCAACAGACTTTTTATGCTTAGTGGATTGCACTCGTGCTTTTTTAATTATTGCAGCTAGAGCTAATGATATTGAAACAATGGATAAATTAACCTTTATAGCTCGTAAAATATTCAGTATGCGAAGTCTATGTGAGGAGCAGTTTACAGAATGTAACTCATCCGATAATCACAAAAGATCGAAATCTAGTTCTGCCTTTATTGATTTCTTCATGCGTGCTGCATACCATAATTCAGTAGCTGAAGGCTTAGCAGCTTCTTATCCATGTTTTAGTATGTGTCAGATCACCTTTCAACATACGGTAAAAGATAGCATTCTTTCAAGCAATAAGTATAAAAAATGGATTAATCTCTATAATACTAATATAGTGGATAACACAGATGATGCTATAACTGAGATTGTGAATAAGCTGTATAGAGAATCTAGTAATAAGGAGAAGAAAAAGATGCTCGAGTTTTTTCGTAACAGATTAGAACTTGAGGTAATATTCTGGGATGAGATGTATTACTCTAATATATCTAGCAAAGAATATTAGCAGCAGATTATTTACGTTGACTTGATCTTTATCGGTAACTACAGTGTTCAGTGGCATAATTAGGAGCTGTTACGGGTCAAATCTTTTAAAGGATATAATTGAGCATCCTTTTAATGTTAAGTTGGCGAATAATACCCTAAATATAGAGAACTTCAAATTCTATGCTCAACAAAAGACGTTGCTCTTAGGTGATTATATTCGTACCACCTTAATTACTGCATCCAGAATGGAAGATTATAGTAGTATTATCTCGCTTACTGAAGTAGCCCAAAGAGCAGTGACTGTTAATAGAGCGCTATATGACTACTACTTTACTATGTACAGTATAAGTCGTGGAAAGAAATCTCTTGAGTGTTTTAATTTCACTAATTTTCTTTTATCCATCTCGTATAGTAATACCTATGAGGCTATGACGGTTTTGTATTCTTGCATATTTATATACAAGACTATCGTTGATAGCATGAAAAATAGATTCAAAAAAAATAATAGATATAAGGATTGGTTTTATTTTTGTTACAGTGATTCAGTAAAGTCTGGATGTATTATTTTGGAAAATATTATTGATGGATATTGCAGCAGAGCAAGAGAAAATGAAAAGAGCAAAATGCTTGAGTTGTTTAGAATAACTGCACAATTTGTGTTAGATTTTTTAAACGGTGCATATAATTTTTCAAGATTCAATCAATTTCCTAAGGAACATTGACAATTTTAAGCTAATTTGTATCCTTAGTAAGTATTTTTTAAAATGCTATGAAAAGTAAAGAACATGATTTTCATTTAGTGGACCCAAGTCCTTGGCCAATTGCTATATCAGCAGCAATTCTTATTTTTGCACTTGGATTAGTTGGCGCGCTTCATAAACAAATTTTCGGAATGTTTTGTTTAGTTCTGGGAATCTCCGCAGTATCAGGGGTGCTGTTTTATTGGTGGAGAGATGTAATAAGGGAGGCCATTTATGACAAATGTCACACTGCCATTGTAAAACATGGACTCAAATTTGCAATGTACTTATTTATTCTCTCGGAGGTCGTATTTTTTATAGTGTTCTTTTGTTCATTCTTTAAAGCCTGGCTTGATCCAGTTTTTTTATTTGAGGCGTTTTCTCCCGCAAAAAAAGTTGAATGGCCCCCTGAGGGAGTTTTGCCACCTGATCCGTGGTCACTACCATTCATGAATACATTAATATTATTGCTTTCTGGTACAACAATTACTTGGGCAAATCACTCTTTACTTAAAAATGATAAAAAGAGCATGATTAAAATGCTGTCCATAACTATATTGCTTGGAGTTTTTTTTATAATAGTGCAAGCAATAGAGTATCATGAAGCGAGTTTTTCTCTACAAGAAACAGGAGAAAAGCTTATTTATACATCCAATTTTTACATGATTACCGGTTTTCACTGTGCACACGTTATAATAGGAATAATATTTTTATCAGTGTGTTTATTTAGAGCGCGGAAAGACCAATTTACACCTCAGGATCATTTGTGCTTTGAGTTTGCCTCCTGGTATTGGCACTTTGTAGATATAGTCTGGATATTTTTATTTTTATTTGTCTATTGGTTAAGCGTTTATTAAGTGGTTAAAATAATAGGTCTAGATCCAGGAATAAGCAAGACTGGATGGGCCATTATCGACCTAAACGAAAATAATAATATTGAATTTTTGGGCGGTAGTACCATATCAACTGGTGGTAAATTGGATACAGGTGAACGCTTACATATAATTTTTGAACAATTAAAGAAAGTAATTTCCCTATACTCTCCGAATGAAGCTGCGGTAGAAAAAATTTTTGTTAATAAAAATCCTAAATCTTCACTAACTTTAGGATATGCAAGAGGGGTTGTAATTTTAGCGTTGAAAATAACAGATCTAACTATAAATGAATATGACGCAAATTATGTAAAAAAAAGCATTACCGGAAATGGCCATGCTGATAAGGATCAGATTATATTTATGGTGAAGCAGATAGTTAAAAATTTGAATATAAAATGCCACCATGCTGCTGACGCTCTTGCTGTAGCAATTTGTCATGCTTATACGAAAGGTTCTTGTTTTGTTGAGTAACTTTATATGAGATTCAGTTTGAAGATTTCCAGATCTGGAGAAATTATTTAATTGCATTTATCTTGTCTAACGTTCGTTGCAAAATAATACATGCGGAGATTTTATCATCTATTTTTTTCGATTTTGTGATTGATATTCCGGTGATTTTTAGTGTATGAGTTGCAATAGATGTTGATAAGCTTTCGTCTTGTAAGTATATATTTACTTTATATTTTTTTATTATTTTATTTGCGAATTGGATTATGGTTTTACACCATTTAGTTTCTTGTTCGTCTATTTTTAATGGTAGTCCTATTACCATTGATCCAGCTTCATTTTCTTTAAATATTCTATGCAGATAACCTAAATCTTTGCTCATATTTTTCCTATAATATACACTATGAGCTGTGGCTATAAGCTGTGTTTTATCGCTAAATGCTATGCCTATTTGCTTTTCTCCCATGTCAAGGCACATTATGCGCTTATCTTTTGGAATAGACTTTAGAAACTCATCTGGACTTTTATGTAGCATCTATTGACACGACAAGCATTCATCGTAGTCAATATCTGTTTTTTGTTGCAATATTTCACTTTTTTTGAATATGTCATGCGAGACCTTATCGGCTCTCTGCATTGATTGTGATCTGCAGTAATATAAGCTCTTCAATCCTTTTTTCCAAGCAAGCATGTGTATTTTGTGCAAGTAACGTTTATGTACGTTGGCAGGTAAGAACAGATTTACTGATTGAGATTGACAAATATACGAAGTTCTATCACTTGCATGTTCTATAATCCATCTTTGGTCAAGCTCGTACGCTGTTTTAAATGTCAATTTTTCATGCTCACTAAGAAAATCTAAATGCTGAACGGAACCCTCGTTTGTTGAAATTGAAGACCATATTTTATCATTGTCTTGATTTTTTTCTGCTAATAGTTTTTGCAAGAATTTATTTCGCACTACAAATGAGCCTGTAAGTGTCTTTTGTATGAATACGTTTGCTGCGTATGGTTCTATTCCAGGGGAGGTATTACCTGCAATAATGGAGATCGAGGCAGTAGGAGCAATAGCGAGTTTGTGTGTAAACCTTTCCATTAGATCAACTTCTTTGGCATCAGAACATGCTCCCTTTTCTTCTGCTAATTTTTTAGAAACTATATCTGCTTGCTCGCGTAAATACTTAAATATTTTTTTATTCCATTGTTGTGCTGTTACTGATTCAAAAGGAACCATTTTGCTTTGTAAAAATGAGTGAAAGCCCATCACACCAAGACCAATACTGCGTTCTCTGGCTGCAGAATATTTTGCTCGCTGCATTTCATTCGGTGCTTTATTTATGAAATCTTCCAATACATTATCAAGAAAGCGCATTATATCTTCTATGAAGAGTTTATTGTCTTTCCATTCTTCGTAGTACTCAAGGTTTACGGATGATAGACAACACACAGCAGTGCGTGACTTATTCAGGTGATCATAACCTGTGGTTAAAGTTATTTCACTGCATAGATTTGACATCTTGATGTCTAAGTTGAGCTTTTTGTAAGATTCTGGCTTATTGTTATTTGTTGCATCAAGGAAAATAATGTAAGGTTCTCCAGTTTCAACTCTTGCTGTTAATATTTTGATCCATATATCCCGCGCTTTTACAGTTGAAATAACCTTATTGTTGTGAGGGCTTATTAAATTCCATTCTTGATCATTCTCAACAGCCTGCATAAATTTATCTGTTACTATTACAGCATGATGTATATTTAACGCTTTGCGATTTGGGTCACCGCCTGTTGGCTTGCGTAAATCTAGAAACTCTTCTATCTCCGGATGAGATACAGGAAGGTAGACTGCTGAACTTCCTCGCCTTAGGGATCCCTGACTAATTGCAAGTGTTAGAGCATTTTGCACTACAATAAATGGAACAATTCCTGATGTTTTGCCGCTACCCTTTACGCTTTCGCCTATTGAGCGTAAATTTCCCCAATAACTACCTATGCCTCCTCCACGTGCAGCAAGCCAAACATTTTCGTTCCATAGATCAACTATTCCCTGCAAGCTGTCTTCGGTTTCATTAAGAAAGCAAGAGATAGGTAACCCTCTCTTAGTGCCACCATTGCTGAGTATTGGTGTTGAAGGCATGAACCACAAGTTGCTCATGTAGTCATAAAGACGCTGCGCATGTTCTTTATTATCAGAATAGTAATTAGCAATACGTGCAAAGAGGTCTTGATAACTTTCATTTTCTATTAAATACCTGTCTGATAGAACTGCTTTTCCAAAGTCGGTTAATTTGCTGTCCTTTGCGTAATTAATGGTAATGTTATTCATAAAGTTCCTTTTATTCTTTTATTATATATAGGTACTTAAAAGTCATTTTGAGCGATTTTTAAGTTAGGTTTTTCGGATTTTTTTGTTGATGCTGTAATGCAAACAAGATACCGTCAACCTGACTGCCATATATTTTACAGTAACTCATATAACTTATTTGCATATTTATTTCTTTTGCAACATGTTGAACATAACTTTCTGAGTGACGAAAATAGTCTCCTTTGTTTACAAAGTCAATACCTTCACCTTCCTTTCTTCTTATTAAACATACAATAACTCCTTTTTTGCTCGTAGATCTTTTTGCTAATTCCAACTCTTCTTGAAAGTCATGTAGATAATGTAGCACTTCAGCAAAGATAATTACATCATACTGCTGGTTTTTCTCTTGTTTAAGAAACTCTTTCATTTCCATATGTATTAATTCATTGTAAACAGGCTTACCTTTTATAAAGCATCCTCTTGCGATATTTAGCATTCTACTTGAAATGTCAATTCCTGTTATATGGTTTCCAATACTATTTATTTTCAAGAAATGACCACATATTCCAGTTCCACAACCAAGGTCAAGTATATTGAGCTCAGAAGTGGAGTTGTTGAAGATTTTTGTAATTATCATGTGTACAAGTTCATGCCCTCTATATTGTTTGGCAATCAACCAATGCTCAACAAAATATTCACCTGTGTAATCAAAATATTGTCTTATGAGGTTTTTTGGCAATTCTGTAATAGGCGCTGAGTTTGTCATTTTTTTTATATAGTAAGACGCCTCCTCGTGGTCATTATCTAATTTTAGTGCCCTTGTTAAATAATTATAAGCTTTGTTAGTATTCCCTACCGCAAAATGACACCTTCCGATGTTATACCAGACTATAGGTAAATGGGGGTAAAATATGCTAATTAACCAAAATCGTAACTTTGCATCTGATATGCTACCTTTATAAAAGTGATATAAACCGATTTCAATGTTGGTGTTTAACAGGTTCTTAGATTTTTTAAGAAGCACTGTCATTTCTTTATGAAGAGTATTATATTTATTCACAATGAAGTGTTTTACTTTCTTAATATTTAATACGCCAATGAGCTTAGACATACAATTTAAAGCAACGTTTTTTATAAAAGAGAGATTACTTTTCATACGTTAGAAATACTCCGAATGTTTATTATCATTTTTAGGCAATTGATTTTAACACATTTTATCTTACAAAATATCTTTTTTATTAATTTTTACTGTATATATAAGTTTACCACATATTTCTCAGATTATACTGTTTAGGATTGCTAGTATATTGTTGTTGATAATATAAGTAAATGTTTTGTGCAAAAAGGCGTTGACATATTATTTATTAGGTTATAATATATAAAAGATTAATTTAGTTTTTAGATGTTTGACAAGTTTTATGGTAGAGATTAATTTAATCTCAATTCAATTTTAATAATATTTAACTCTGCATATTCTGCATATAGTCGGATAAATAAATTATTAAGAGCACTTGATGGATGCCTTGGCGTTAAGAGGCGATGAAGGACGTGGCAGGCTGCGATAAGCTGTGGGGAATTGTCAACAAATTTTGATCCGCAGATTTCCGAATGGGGAAACCCAACTAGTTTAGCTAGTTATTACGTACTAAGTATGTAAAGCAAACTTGGTGAACTGAAATATCTAAGTAGCCAAAGGAAAAGAAATCAACCGAGATTCTGTTAGTAGTGACGAGCGAAAGCGGAAAAGGCTAGTGATTTAAGAATAAGAATTAGAATACTCTGGAAATAGTAACCATAGAAGGTGATAGTCCTGTATAAGTAGAAAGTTTTTAAATCCTTGAGTAGAGCGGGGCACGTGAAATCCTGTTTGAATATGGGGGGACCATCCTCCAAGCCTAAATACTCCTTAACGACCGATAGTGAACAAGTACCGTGAGGGAAAGGTGAAAAGAACCCCGGGAGGGGAGTGAAATAGAATCTGAAATCAAGTGCTTACAAACAGTTGGAGCTCTATATCAATTTATTGATATTTAGAGTGACAGCGTACCTTTTGCATAATGGGTCAGCGAGTTAATCTATGAAGCAAGCTTAAGCCGTTAGGTGTAGGCGTAGCGAAAGCAAGTCTGAATAGGGCGTTTTAGTTTTATGGATTAGACCCGAAACCAAGTGATCTAGTCATGACCAGATTGAAGGTGTGGTAAAACACACTGGAGGATCGAACCAGTTAATGTTGCAACATTATTGGATGAGTTGTGATTAGGGGTGAAAGGCCAATCAAACTTGGAAATAGCTGGTTCTCCGCGAAATCTATTTAGGTAGAGCGTTGTATGTATGTTGTTGGGGGTAGAGCACTGGATAGACTAGGGGGATTCATCATCTTACCAAATCTAACCAAACTCCGAATACCAACAATTAATTATACAGCAGACACACTACGGGTGCTAAGTCCGTGGTGAAAAGGGAAACAACCCAGATCACTATCTAAGGTCCCAAAATTACAGCTAAGTGGGGAAGGAAGTAGAAAAACCATTACAGCTAGGAGGTTGGCTTGGAAGCAGCCATCCTTTAAAGAAAGCGTAACAGCTCACTTGTCTAAATAAGTTTTTCTGCGCCGAAAATGTACCGGGGCTAAAGCTGTATACCGAAGATGTGAGTACTTGTTGATTTCGATCAATGGGTGCGGTAGCGGAGCGTTCCGTAAGTCTGTGAAGGTGGTTTGTGAAAACTGCTGGAGATATCGGAAGTGAGAATGCTGACATAAGTAGCGTAAAAGAGTGTGAAAAACACTCTCACCAAAAATCTAAGGGTTCCTACGTTAAGTTAATCTGCGTAGGGTTAGTCGGTTCCTAAGGCGAGTCCGTAAAGGAGTAGTCGATGGCAATTAGGTTAATATTCCTAAACCTCTTAAGTGTGACGGGTTTCGTATTTGTATAGATCTTATTGGATTGATCTATGCTTAAAAGAAGCTCCAGGAAATAGCACTTATATTTATGAGGCCGTACCGCAAACCGACACTGGTGGATGAGTAGAGTATACTAAGGTGTTGAAAGAATGATGTTGAAGGAACTCGGCAAATTATACCTGTAACTTCGGAAGAAGGGTAACCTGCTTTTAGGCAACTATGAGTAGGTGGCACAAAATAGGGAGTAGCGACTGTTTACTAAAAACACAGGACTCTGCAAACACGTAAGTGGAAGTATAGGGTCTGACGCCTGCCCGGTGCTGGAAGGTTAATAGGAAGGGTGCAAGCTCCGAATTGAAGCCCCAGTAAACGGCGGCCGTAACACTGACGGTCCTAAGGTAGCGAAATTCCTTGTCGGGTAAGTTCCGACCCGCACGAATGGCGTAACGATTTCTCCACTGTCTCCAACATCACTTCAGCGAAATTGAATTCCCCGTGCAGATGCGGGGTACCCGCGGTTAGACGAAGAGACCCCGTGCACCTTTACTATAGCTTTACATTGCTATTAAAAGTGTGATGTGCAGGATAGGTGGGAGACTTTGAAGTTATGGCGCTAGCTATAATGGAGTCAACCTTGAGATACCACCCTTTACACTTTTGATATCTAACTATGTTTCATTATCTGGAACTAGGACATTGTATGGTGGGTAGTTTGACTGGGGCGGTCGCCTCCTAAAAAGTAACGGAGGCGTGCGAAGGTAAGCTAGAGCTGGTCGGAAATCAGCTTGATAGTATAATGGCATAAGCTTGCCTGACTGCGAGGCTGACAAGCCAAGCAGAGACGAAAGTCGGTCATAGTGATCCGGTGATTCTGTATGGAAGGGTCATCGCTCAACGGATAAAAGGTACGCCGGGGATAACAGGCTGATGGTGTTCGAGCGTTCATAGCGACGACACCGTTTGGCACCTCGATGTCGACTCATCACATCCTGGGGCTGAAGAAGGTCCCAAGGGTTCGGCTGTTCGCCGATTAAAGTGATACGTGAGTTGGGTTTAGAACGTCGTGAGACAGTTCGGTTTCTATCTGCCGTGGGTGAAGGAAATTTGAGAAGGTCTGACTCTAGTACGAGAGGACCGAGATGGATATACCTCTGGTGTACCAGCTGTTATGCCAATAGCATCGCTGGGTGGCTATGTATAGATGGGATAATTGCTGAAAGCATATAAGCAAGAAACCCTCTTCAAAAAGATTTCCCAATTAAGGCCGTGGAAGACTACCACGTTGATAGGCTAGATGTGGAAGCATGGTAACATGTGAAGCTAACTAGTACTAATAGCCTGATTGATTTATTTGCTTTCTATATGTGTGTATGCAGTGTTAAATATTAAGTTAAAATTGTTAAGTTAGAAATTTTTGTTGACTTGGTGGCTATAGCAAAAATGAACCACCCGATCTCGTTTCGAACTCGGAAGTGAAACTTTTTAGCGCTGATGGTACTTGAAAAGGGAGAGTAGGTCGTCGCCAAGTTTATAAAAATTTCTTTTTTAACTTTTTTGAATAATTTTTTTATTGTGAGAAGTTGCTTCTATCTTCAAATCTAATAATTGCGGTCTAGGCTTATTCTTATTCTGCTCTAAGTATTGACTTTGCTCAAATGCTAATTCCCATTGTGTACGATGACTAGATTCTTTATATTCATAAAAATCTTCTTTAACGTTATTTGTATTTATATTGAGATTTTTGTCTTGTTCTTTTCTACTCTCTACCATTAAACACCCACACCCATTAATTTATTTTAAAAATTTTACTTATGTTATCATAAAAAATATAGTTGTAAATACCTTAATTGAGATTTTTTTTTATTTTATCTTTTTTAAGCAAATAGTTAGATCTTTTTGTAAGTTTTTATAACTTGCTTGCATAATGTTTTTATGAGTTAGTATTATGTAGTAATGCCCTATATTGCTTATATTTAAAATGTTAATTTTAGCAAGAATCCGTAATTGCCTTTTTATTTTATTTCTTTTTGCTGCTTTTCCGGCCTTTTTACTGATAGCCAGACCTACTCTAATAGTGTGAGTGTACTTTTCAGGTTCTCTTTCTTTTATAGCGTACAGTGATATATAAAGCCCACGATAAAAAAGACTGCTGAGTGCTAACTTATTTTTGAAAGCAAAGGAAAAATCTTTTTTTTTATACTTACTATGCGCATAACTTGTTACACCCTAATGAACGGCGCCTATTAAGGATTTTTCTTCCAGCTCTTGTTGCCATACGTGAACGAAATCCATGTCTGCGCTTTCTTATCAAATTTTTTGGTTGAAATGTTCTCTTCATTGTTTTTATATTAATATAATTATTTATTTTAAATTGTTTTACTTTATTGTCAAATAATGGTGAACTTGTATGACATTTTCGTAGAATAAAATTTGATGCATGGGAAAATGAATTCGGTGATAATCATACCTGTCTTACTAATCCTTTTATTTTGTTTTAGTAGGTTTCAAAAGGTAAATAAGGTTAAATCTTATCTATATCTTAGTTGTGTATGGATGCTAACTTGGTTGTTAATACTCTATAACAATTGTTTTGTAACTTCTATTTTTATAGCGTTACTTTTTTTCATGCTTGCTTTTATCTTTAAAAATAAAAGAAATAAGATAATAAAACTTTCGTTATTTGTGGCTTTGGCCATATCGTTTTTTATCACTTTATTTATAATGCTATCTATTTTTATTCAATCCATTAATTTTTTTAATAAAGTAGCTATTTCAGAATTCTTGTTCTGCTTGAAATGGGGCCACAATGTAGTCACTATCAATGAAGAGAAGATAGGATGTTTTGGTATAGCGCCGCTTTTAGTTGGTACATTACTTATAACTATTATAGCAATGTTAGTTGTCGTTCCGCTTGGTTTATTTTCTGCAATATATATTAGTGAATATGCGAGTGAGAAAGTGCGTTATATTGTTAATACAACTTTGCAAGTTTTGTCTGCTATTCCTACGGTTGTATATGGATATTTCGCGGTTGTGTTTTTGTCTTTCTTTATAAAGCAGGTAGCAAATTTTTTTGGTTTAAGTATACACTCAGAAAGTGCCTTAGTTGCCGGTTTATCGATTGGGATAATGATTCTTCCTTTTATTATTTCTTTACTCGAAGATGCCATAAGATCTGTTCCAAAAAGCTTGCGTTATGGCTTCATGGCACTTGGTGCAACTCCAGCGGAAACTATATGGCATATAACAATACCTTATGCAATGCCTACAATTTTAAGTGCAATTTTATTGTCAATTTCAAGAGTGATAGGTGAAACAATGATTGTGCTAATGGCTGTGGGAATCAACGCAAATTTGACTTTTAACCCTCTTAATTCAGTTACTACCATTACCGTGCAGATCGCTACATTACTTACCGGAGATCAGGATTTCAATAGTGTACAAACTCTTGCTGCTTATGCGCTTAGTTTAGTATTGTTTATTATTACTTGGCTATTAAATGCATTTGCATTGTTTGTAATGAAGCGTAACTAGTAAGCGTTTTAATGTTGCAAAATTTCTATTAATAATATAAAATTTATTTTCTTTAGAAGTTCTTTTATGGAATTATAGTGTTAGGTGATAAAAATAAAGAGATGAATATAGGTAGAGCGATTAAGGTAACTCAAGCAGTTGTTGATATAAAATTTGAAGGTGAATTGCCTAAAATATTTAATGCTTTAAAAAGCAAACTAAAATATAAGGATAAGGAGCTGGTTTTAGAAGTTTCGCAGCATATAGGTGACAATATAGTTCGTTGTATTGCTATGGATAGCACAGATGGCATGTCAAGGGGGGATGAATTTGTTGATACAGGTGCACCAATATCGGTGCCAATTGGGCGTTCAACTTTAGGAAGGATTTTTAATGTTGTTGGAGAGCTTATAGATGAGTGTGGTCCACTGAAGGGAAAATATAACTTAGAGCCTATACACAGAGCACCTCCAAGTTTTACTGAACAGAGAATACAGGAAGAAGTTTTAGTTACGGGAATAAAAGTTATAGATCTTCTTGCACCTTATCTTAAAGGAGGAAAAATTGGCTTATTTGGTGGAGCCGGTGTTGGTAAAACAGTCCTAATAATGGAATTAATTAATAATATAGCAAAAGCTCATAAAGGATTTTCTGTGTTTGCCGGGGTAGGGGAGAGAACGCGTGAAGGTAACGATCTTTATCACGAGATGATCACTTCAAATGTAATAAATATAAATGAGCATGAAAAATCTCAAGCTGTTTTGGTTTATGGTCAGATGAATGAGCCTCCTGGAGCAAGGGCTAGAGTTGCTTTAACAGCACTTACTATGGCAGAGTATTTTCGTGACCGTGAAAACCAAGATGTTCTATTTTTTGTGGATAATATCTTTAGATTTACACAAGCTGGTTCTGAAATTTCTGCTTTACTCGGAAGAATACCGTCAGCTGTTGGTTATCAGCCAACCCTTGCAACTGATATGGGTGCAATGCAAGAAAGAATAGCTTCAACAACTTCTGGCTCTATTACTTCTGTGCAAGCTATATATGTTCCTGCGGACGATTTAACTGATCCAGCCCCAGCAACTACGTTCTCTCACCTTGATGCCACCACAGTGTTGTCAAGGCAAATAGCTGAAATGGGAATATACCCTGCTGTTGATCCACTTGATTCAACTTCTCAGTCTTTATCTGCTGAAATCATTGGTGAAGAACATTATAAGGTAGCTTCTGAGGTGAAACGTATATTGCAAACTTATAAATCACTGCAAGATATTATCGCAATACTTGGTATGGATGAGCTATCTGATGAAGATAAAATTATTGTTGATAGGGCTCGTAAGATTCAGAAATTTCTTTCTCAACCTTTTCACGTTGCAGAAATATTTACTGGCATGCCTGGTAAATTTGTTTCACTTTCTGATACTGTTTCCAGTTTTAAAGGGATTGTTGAAGGCAAATATGATCACTTACCAGAGGCTGCTTTTTATATGGTGGGGAATATAGATGAAGCAATAAAAAAGGCTGAATTAATACGAGCTGAAGCTAAATAAAAGTTAAAGATTATGAATACTTTTAAAGTGCAATTTTTCTCTCCTGATGATCAAATTTCATTCAGTGGAGTGGTTTCTCTTTCAGTAACTGGACTCGAAGGGGAGCTTATGATTTTAGCTCACCATGCTCCTTACTTAATTTATTTATTGCCTGGTATAATTACTGTTAAAATAAGTAACCAAACGGAGAAAAAAATTGTAATTGACAATGGCATATTAGAAGTTGTAAATAATAGTTGTAGCATTATAACAAATCAAGTTCAGATTTTTGATCATGCAATTCATGATGAGAGATCGTTTAAAAATAAGAGAATTGGTATGTATTTAAGTTATCTTGATGAGAAGTTTCTTTCTTAGTTATTTTAGGCAAAAAGTCGGTTATCACTTTCTTATCATCCGAGTAGCCCAACTTTTGTCATCCCAGTGCTTTTTTTTCTGTCATCCAGTATTCTCTTTCCTGTCATTCCAGTGTTCACCTTTGTCATCCCAGTGCGTGACACTGGGATCCAGAAATTTTGACAACTGGATCCTATGGTCAAGTCCACTGCTATACGAACGTTGCACCTTTGAAGGCAAAAGTACAAAAAATGGCGTCATCCCAGTGCTTTTTTTCTGTCATCCAGTATTCTCTTTCCTGTCATCCCAGTGCTCACCTTTGTCATCCCAGTGCGTGACACTGGGATCTAGGTGTAAAAATATTTGTAAATTATGCAATTGGCAGGGGATTCTAGGAACATATGTCAAAAACAATTTCTATGATGAAATAGGCTGGATTTCAGTGTCACGCACTGGAATGACACCTTGCCTTACTGAACGTTCGTGCAGTTCTGTAGCAGACACTGGGATAACACCATTTTTGTACTTTTGCCTTCAAAGATGACAATGTTTTGTAAAGATAGTTTTTTAATAGGAGATTAATATGGAAATTTTTCTTGATAGCGTTGATTTAAATGAAATTAAAGAACTAAAAGAGTTCATTGATGGCATAACAACTAATCCTTCTTTAATAGCAAAGTCCGGGCGTAAAGATAAATACGAGGATTTAGTGCGTGAAATATGCTCTATTATCAAGGGGCCTGTTAGCGTTGAAGTTGTTGCAAATAACCATGCAGATATGGTTAAAGAAGGCCTTAAGTTAGCGGAAATCGCTGATAATGTTGTGGTAAAATTGCCCCTTACATATGAAGGATTAATTTCTTGTAAAAAGTTGTGGACAGAGCATAAAATACCTGTTAACATCACATTATGTTTTTCTCCTGGACAAGCACTGTTTGCCGCTAAGGCCGGTGCTTGTTTTATTTCTCCCTTTGTTGGTCGTCTTGATGATATAAGCTATGATGGCTTATCGCTCATAGAAGATATATGCACTATATATTCTAATTACGGGTTTGATACTAAAGTTCTTGTTGCATCAGTGAGAAGCCCAGCACATGTAATAGAAGCTGCAAGGATTGGCGCTGATTCAATTACTGTTCCAGCAAAAGTACTTAAACAATTAATTAACCACCCGCTTACTGACCAAGGGCTAGCAATATTTGAAAAAGACTGGGGTGCAAAACAATAAACGGTTACAAATGAACATAAAGATTGGCAAGTTTAGGATACCCATTTAGGATAGTGGCAAATAAGGTAAACTTGGAAAAAGAGAATGAAAGTTTAAAAGCAGAAGATAAGGCTATAAAGATAGAGAACGCTGAATTAAAGGAATGGCAATGAATTTGTACAATTTTTGATAGAAGATCATCAGTTGAGTTACCTATCAATCTCACCAAAAACTATATCGAGTGAACCAATAATTGCTGCAATGTCAGCGAGCATGTGACCCTTTGCCATAAAATCCAAGGCTTGTAAATGTGCGAAGCCAGGTGCTCTTATTCGGCATCTATAAGGTCTATTGGTACCATCTGAAACTATATATACTCCGAACTCGCCTTTTGGTGCCTCAACAGCAGCATAAGTCTCACCTTCTGGCACATGATATCCTTCTGAGTAAAGTTTAAAATGGTGGATCAGAGCTTCCATAGATTTTTTCATCTCCGCTCTTGGCGGTGGAGAAATTTTTCTATCTTCAGTTTTTATTGGGCCTCCAGGCATTTTCTCTATACATTGCTTAACCAAACTAATAGACTGCCTAATCTCTGCCATTCTAACTAGATAACGGTCATAACAATCACCATTTTGGCCAATAGGTATATCAAAATCCAGTTGATCATATATCTCATATGGCTGGCTTTTTCGCAAATCCCAAGCAAGCCCAGCAGCACGCAGCATTGGTCCACTAAAGCCCCAATCAAGTGCTTGCGCTACTGATATTTCACTGATTCCTACGGTGCGTTGCTTCCATATCCTATTTTCTGTTAAAAGCTCATCAACATCGTCTATATACTTTGGAAATTGCTCTATAAACTTTGCAATATCCTCAATCAAGCCTTCTGGAACATCTGCTGCAATTCCACCTGGTCTTATGTAAGCTGCGTGAAACCTTGCGCCTGAAGCTCTTTCGTAAAATTCCAATATTTTTTCTCTTTCTTCAAAGAGCCATAAAAGAGGAGTCATTGCTCCAACATCAAGTGCTTGAGAAGAGACATTCAGTAAATGATTTAGTATTCTCGTCAGTTCACAAAATAAAACACGTAAATACTTTGCTCTGATCGGAATTTCGCATTGCAACAATTTTTCAACGCATAACGAATATGCATGCTCTTGTGACATTGGTGATACATAATCAAGACGATCAAAATAAGGCAAAGCTTGAAGATACGTTTTGTGTTCTATTAATTTTTCAGTGCCACGGTGCAAAAGCCCAATGTGAGGATCAGCTCTTTCAATCACTTCGCCATCCATCTCTAAAACAAGACGCAACACTCCATGTGCAGCTGGGTGCTGAGGTCCAAAATTTAACATCATTGTCTTTAGATCGGGCATATTTGACAGTTTAAGATATTGAAATTGTATAGGCTAAAGTGCGCTCAAAGTCAATAGACTTCTTGCATAGGCCACAACTGTCATTATGTGTTAAGTAATTCCGTTTCTTATAAAACGCACTGATAAAGAGAAACTCTAAGTTGTAGTTGTACAACTTCTGCTGTTAATGATTATTTCGCCTATTGTAACTGCTGCTAAAATAAAGCAATAATATACTTTTGTTAATAAAGAAATAGGTGATACAAAAGCTATACTTCCTGCTAGCAATAGTTGAGAACCATAAGGTAAGATGCCTTTTGTAGCACAAGCAAAAACATCTAATAAGTATGCGCTGCGATGTGGCGCAATACTGTGTTTTTGTGCAAGCCTTTTTGCAATACCACCACTTAGTAAAATAGCAATGGTGTTATTGGCAACCAAGGTAGTAACCATAGACGCAATTCCTGCTATCACAAATTCAGCTTTAGTTTTTGTGATATTGCTTTCATCGATGAGTTTATGCAACGCTTTTTGACCTTGTTTGTACATTATATGGCTCAACCCACCAATAAATAGAGCAAATATCACTATTTCGTTTACTTTTTTGAAACCGTCATACATGTCATGAGGAAATTGAACGATGGCATAGTCAAAAAAAGCTATTCCTAGCACACCAGCAATAATTATGTTTACAGTTATTGTGACTAGAGTGGCAACTTCAAACAGACCCATAATTATTAGAGAAATATAAGGAATAATTTTTATTATAGAATAATAATCTAAATTTGGTATAGAAATAATTTTTGTACTACTTGAAATCACTGCCAGATAGGTGAGTGTTATAATACCTGCAGTAAATGCAACCTTAGAGTTTATTTTAAGTTTATCTTTTGCTGAAGCTCCCTGTGAAGAAACAGATGCAATGGTGGTATCAGATATCATTGAGAGGTTGTCACCAAACACAGCACCACCTACTACAGTTGCAGTTCCTATTTCAAGACCAAAAGCTCCACTTTTTGCCAGATTAACAGCTATAGGTACCATCAGCGCAACAACTCCCATAGATGTGCCAATTGCAGTTGAAATAAAAGCAGAAGCCAAAAATACTCCAGGAAGTAGTAATCGTGCTGGAAGGAAATTAAGAATTAAATTAGCAACAGTGTCTGCGCTACCAATTGATTGAGTAACCGCAGAAAATGCTCCGGAAAATAGAAAAATCAAGCACATAGTAAGGGTATTTTTGTCACCCATGCCCTTGATAACAGTATCGATGTTATGTTGAATTTTATTTGTACCACGTGAGACAGCAAAAAATAGTGCTGGTAACAAGCATATTACTGGTGAAACCTGATGAAGTGGATTATCAGTTCCGATAAAAGAAAAATAAGCACCACTTCCAAGGTACAAGATTAAAAAAATAATCAAAGGGACAAAAGCTGTCATTTTACTGTACCTCAAACTTATAACTATAACTAATTAAGTGGTCTTAAGCAAGTTTGGTTCACTGGGAATGTTCAAAAAAGCATACGCGTCAAGTTAAGGAAATAAAGGTATGAAAGAGATAGAATAATAAGGTATAAGTTCTCCCAGATGTACTTTTAGTGAGAGAACCAATGAATAAAATAACTTGCTTATCAAAAAAAGCTCAAAGAATTTTTTAATGAAAAAGCAGATAAAATCTCAATTACAACAAGGTTTATAAAAAGAAAGAGAAAGCTAAAAGGTTCATCGTTCGTAAAAGCGATGGTCTTGGGTAATATAGGGGTTGATAATTGTAGCGTAGAAACAATGTGTCAATTACTAAACGAGAACTCGATAGGTATAACAAAACAAGGTTTGGATTTTAGATTTATTGAAGAAGCAGTGGAATTTATGAAAAGGATGTATAATGAATCTGTGGTTCTCTTTAAAAATATCTTGCAAGTTGATTGCAAAATCTTACAGCAATTTAATAGTGTTAAATTATTGGACAGTAGTTCTACCTAACAGTATGGAAGAGATGTATAAAGGTTATGGTACTAGCTACAGTGGCTATGAAAGCAATACTAAGTCTGGAATAAAGTTACAATTAGTTTTCGATTACATGAATCAGATAATAGACCAACTTAATTTAACGGAGGGAATAAGATCAGACCAGGGATATAGGAAACATTTAAGTAATATATCAAGCAATGATTTGCTAATATCTGATCTCGGTTATTTTGTGCCAAGTTCTTTTAAACAAATCAATGAAATAGGAGCTTATTTCATAAGTCGTTATAAATCCGATACCAACATATATGATGTAGAAACAAATCAAAAAATGGAGTTATTAGAATGTTTAGAGATTTTTAGAAAACGAGGTATTGTTAGGAAAAGAAGCAAAAATTAGAGTAAGAATTATATGTCAGAAACTAACTGAATATAGCCAGAAGAAGGAAAGCTAATAGATTAGCAAGATCGCAGGATCCTCTAAAAGAAATCAAAATTGTTGAACTGGTATAACTAATGTTCCAGAAAATAAAATTAGTGCTGAGCAAGTATTACAGAGTAAGGTGGCAAATTATTTAAATTGTATAAAAGCCATATCAGACTTGATAAGCTAAAAGAAAAGCCATGCAGAGTATTATGTGAACTATATGCTAAATTGTGCGCAATTCTTATATTTCACGGCATAGTTGGTTGCACAGAAGTGAAAAAGAATACAGAACTTAGCTTAACAAAGGCATTTATTGAGCTAAAAAGGCGGGTTAGAGAGTTATTTTTAGCACTAAAGAATAAAGTTAATAGTTTGAAAATCTTTCTTAAAAAGCTTACCATAACTTGGTCACGATTTTCATTAAAAGACAAGTACAGAAAAACTAGAGTATCTACCTTAACTTCCCTGAATTTGCTTACAATCTCTTAACTTGACGCGTATGATCTCGCAAACAGGCACGAAATTCAGTTAGTGTAATTACGTACGCCGATGATTGTGTGCCGTAGAAGCAAAAGAAGCCGAAGCTGCACAATAGATGAGCCTCGGAGCCGGTTTGCAAGAGCAGGCTTCAAACAACCATAAGCTGCTTTGGTAAGGTAGTGAGCATTATGGAAAAGGCACAATTATGTGTCATGTGTGAAATAGAGAGACGAACGCAAGTGAACCACTGATGAAGTGTCAAAAGCGTAGAGACGACGTCAAAACCAGGGGAACCTGGTATCGGGAGCTTGTTTACTGGGTGGGTGGCGTCCGGCATAAAAGTGGCGTGAATCTATTTTAGGCTATTGCATGGAACTACGGGAACCTGTCGTTTCGATGATAAGGAAGAAGTTCAAAGAGCTGATCTCTGAGGATGAGAGTACCGATGCAAAAAACAGGAGCTCGTAGTAGTGAAGAAGTTTCTGTAATGGAAATGGAGCGAAGGGATTTAGTTTTAATTGTTTATCAACCGAAAGGGAGGAGTTAATGAATAAAACAAAGTCTTTTGATATACCAAAGCAATTGATTTGGAAAGCTTATAAACAAGTATCCAAAAATAAAGGTGCGGCAGGTGTAGATAAGGTTTCGATAACAAAGTTTGAAGATAATCTATACAAACTATGGAATCGGATGTCATCCGGAAGTTATTTTCCCGCGCCAGTAAAAGCTGTAGCAATACTGAAAGATACGGGAGGAGGACAAAGAATTTTAGGTGTGCCTTCAGTATTCGACAGAATAGGGCAAACGGCTGCTTCTATGTATCTTGAGCCACTAGTAGAGCCAAAATTCCACGAGGATTCATATGGTTATAGACCAAATAAATCAGCACTGGATGCGGTAGATACAGCACGCAAAAGATGCTGGAGGTACGATTGGACGATAGATCTTGATATTTCTGGATGCTTTAATAATGTCAATACCTATCAATGTTTATAGAAACAGAGTTTTTGAATTTGTAATTTTTCAGAAAGCCCTATATTCTTTAGTTTTACATAGCAAACATGAAGTCAAAGCATTATCCTGACACAAGCAGTAGTCCTGATTTTTCGTCGTTAGAAAAGGAAATCATAAAATTTTGGCAGGAAAATAAAGTTTTTGAGCAGTCAGTCGAGAAGCGTTCCAAGGATAATTGTTTTGTCTTTTATGATGGGCCTCCATTTGCAAATGGCCTTCCGCATTACGGACACTTACTTACTGGTTTTATAAAAGATGCATTTGCAAGATATCAAACTATGCTGCAAAAAAGAGTTGAACGTAGATTTGGTTGGGATTGTCACGGGTTGCCAGCTGAGATGGGTGCAGAAAAGGAACTTGGAATATCTGGTAGAACTGAGATAGAAAAGTTTGGCATTGAAAAATTCAATAACCATTGTCGTACTTCTGTAATGAGATTTTCATCAGAGTGGGAAAAATATGTCAATAGGCAGGCAAGATGGGTAGATTTTCACAATGACTATAAGACCATGGATAAATCATTCATGGAGTCGGTCATGTGGGCATTTAAACAGCTTTATGATAAAGGTTTGGTGTACGAATCAGTGCGTGTTGTTCCATACAGCTGGGCGTGCGAAACTCCACTATCCAATTTTGAAACAAGGCTTGATAATGCATATAGAGAAAAGACTAGCAAAGCTGTAACTGTTGCGTTTGAACTTTTAGAAAATCCAAAACAATTTAAACAAAAGTGTAAATTACTTGCTTGGACTACAACTCCTTGGACGTTGCCGAGCAACTTGGCTTTAGCAATAGGAAAAGATATTAAGTATTGTGCAGTGTCAGTCCACCCTTTGATGTCATTCCAGCGCGTGACGCTGGAATCTATTTCTGGATCCCAGTGTCTGGGCACTGGGATGACAGGGAGTAGTGAAGGAAGTTCAATGAATGGTGAAATATACATTTTTGCTGAAAGCTACTTAGAGAAATTTATCAGCCACTCTGAACAAAACAATATTCCATATGAAAACTGCAATATAAAACTTAAAGCGAATGATCTTGCAGGTCTTTCTTACAAACCACTGTTTGACTATTTTAAAGACACAAAAAATGCATTTCGCGTTTTTATTGCTGATTATGTGACGGAAGAAGATGGTACTGGCGTTGTGCACACTGCTCCTGGATTTGGTGAGGAAGATTTTTACCTTTGCCAAAGCCATGATATTCCAGTTATTTGTCCAATTGATAACAGTGGAAAATTTACTGCTGAAGTTTCAGATTTAGCTGGAATTCACGTTTTTGATACTAATGATATAGTAATAAAGAAGCTGAAAGAACAAGGAAATTGGTTCAAAACTGAGCAATATATTCACAATTATCCACACTGCTGGAGAACTGACACTCCTTTGATCTATCGCACTATGCCTTCTTGGTATGTTGCCGTTACAAAATTCAAAAGCAGAATGGTAGAGCTAAATAAGAGAGTTAATTGGATACCAAACCACATTAGAGATGGTCAATTTGGAAAATGGCTTGAAGGGGCACACGACTGGTCAATTTCACGCAATCGATTCTGGGGTACGCCAATTCCTGTATGGAAATCAGACGATGCGAGATATCCAAGAGTAGATGTATATGGTTCAATAGAAGAACTGGAGAGAGATTTTAATGTTAAAATAGACGACTTGCACAGACCATTTATCGATACTTTAACAAGACCAAATCCTGATGGAAAATCAGTTATGCGCCGTGTACCTGACGTATTTGATTGTTGGTTTGAATCTGGCTCAATGCCGTTCGCGCAAGTTCACTATCCATTTGAAAATAAGGAGTGGTTTGAATCTGCAGATTTCATTACCGAGTACATAGCACAAACAAGAGGATGGTTCTATACGCTCTTTGTATTGTCCACTGCTTTGTTTGATAGGGAACCATTTAAGAACTGCATATGCCACGGAGTTGTTTTGGATGTAAAAGGGCAAAAATTGTCCAAACGTTTGAATAACTATGCAGATCCAATGGAGGTTTTTGATAGATACGGTTCTGATGCACTGCGTTTTCTTATGCTTTCTGGATCTATTGTTTGTGGTGGTAATTTGCTACTCGATAAAGAAGGAAACTCAATACGAGATGTTCTGAAAAACGTAATAAAACCTATTTGGAACAGTTATCACTTTTTTACTATGTATGCAAATGCAGATGGAATTAAAGCTGAAGTTTGTAAGGATTATCAAAGTACTATTGATCGCTACATGATTTCCAAATGTTTTGAAGCTGTAGAAAGTATCCGAGCTTCTATGAACAGCTATAACTCCCAAGAGGCTTGCAAAATTTTAATGAACTTTTTTGAAGTGTTAAATAATTGGTATATTCGTCGCAGCCGCGAGCGTTTTTGGAAAAGTGATTTGGATCAGGATAAAACTGATGCTTATAATGTTCTATATACGGTTTTTTATTACATACTAAGAGCTGCAGCTCCTTTGTTGCCACTTATAACAGAGAATATATGGCAAGGGCTTAAGTATGAAGAAATATCTGTTCATTTGGCTGATTTTCCACAATTAGAGAAGTTTGATAGTCAGCTCATTGCCAAGATGGATTTGGTGAGAGAGATATGTAATTCTGCACTCTCTATTAGAAACACTTTTAACATACGTATCAGGCAGCCACTTAGTAGTATGACGATTTATCATCAGTCTTCCTGCAGTTTTCTTGAAGATGAGCCGTTTTCTGTCATCCCAGTGCGTGACACTAGGATCCAGTGTGCTGAAAACTCAAATGAGTACCAAGAGATGATAAAAGATGAGGTAAATGTAAAAAAGCTAGAGTTAGTAAACAGGCTCGAAGGTATTGCATCACTAGAGTTAAAATTAAATTTTCCTGTGCTTGGAAGAAGAGTTCCAGATAAAATTAAGAAACTAGTTCAATATGTCAAAGAGGGGAAATGGTGGCAAGTTGAAAAAACTCACTCCGACGTCATCCAAGTAGCTGACACTGGAATCCAGACGCAGATTCCAGCGTCACGCGCTGGAATGACAGAAAGAGGTCTCATATTTTTGGGAGACGAGTCAGAAAATTATATCATAGAAAAAGGCGAATATGAACTATTATTAAAAGCAAACAGTGAATATTCCTCTGTATTTGATAACAATAAAGGGATTGTGATTCTGAACACCACTTTAAATGATGAATTGATTCTAGAAGGGCTTGCAAGAGATGTTGTGAGGCTCATTCAGGAAACCAGGAAACAAGCTGATTTTCATATGTCCGATAGAATCAGAGTAATAATCAAAACAGGAGATGAGAAAATTAAGGAAGCAATAAATACGTGGATTGAATATATAAAAGAGCAAACTCTAGCCTTATCTTTAGAGGTTAATACAGAAATTGGAACTAACTTTTATTCTAAGGAATATCAGGATTTAAATGTTAGTATTGAGCGTTAAATGTTTAATAAAGTTGCAAGATTGTCAGTATTTATGCTATACTTAAAGTACTTGGATAAGGTTATAGTATGAATGCTGTTGTAGGTTGTAAGGAAGTTATTGACTTAAATAACAATAGTAGTGATTTAGATGCATTAAATGGACAACCTAATTTACAAAGAGAATCTTTTGCTACTTCAGAAAAACAGGAAGGACCTGTTGCTACTTTGGAAGAGCAAGAATCTGTTAGTAATTTAAAAAAAATAGGTGCTGATTTTAGCATTCCACTAAGTATATTTCATTATAAAGATTACGGCTCCGATTTTTTTACTTCCTGGTATAATATATCAAGCGAAATATTTAAGGAAATAAACAGAGCTTGCCCGGAGAAGAAAGTATTAAATTTAGCTCTATCAGTTTTAATGTTTCCTTATATAGTTTTCACTGCGTTAGGATTAGCCGTATATAATAAATTAAAAACAAATGATAAGACACAAATCAGTTCAGAGGAGAATAAAACAAAAAAAAGTGAAGTAAGTGAAAGTACAGCAAAAAGATTGGCATATGGTATTCTTGCTTCAATCGCGGTTCTTGTTAGTATACCTATACTTCTACTCTTGCTTATTCCTGCAACACCCGCCTTAGCTATTTTTTATCTTTTAAATAGGAAATTATCTCATTCTTTGGTTGATGCGCTTAAGTTGAGTAATGGGTTATATCAGAATGAACACCAGAATATTGAAGTGTCTTTTCATGAAATAGATGCTGGTAAATCAGACATTAAGTGGGACATGGAGATTAAGTTTCCACCGCAATTTGAACAATTACTTAGAGATTTATATGAAGATAAAGATGGTAGTTGGTTTAATGTTGCACGTGATTCAGAACATAATACCATACTGAAATTATCAGCTAATATCAATTTAAAAAACGGCCTTACGCCTTTACGTAATGAGATCAAGAATGTGCTTGCAATTTCGATTCAGGAATTCGCAAAGACTATGGAAGAGCTAATGAAGCTAGAAGGAAAAGATATTACATATGATAAGCTGAAGGAACTGTTGAACGAATTCAGACTGAAAGTGGTGGATAGTGTAGATTCTAAACTGGTGAATTACTTAATACAAAATGCTTATCGAGTTGCTTTTATACAAGCAATTAAATTTGCACAAAAAAGAAGAGAAGATTTTTCATTAGAAGATGCGCTAAGAGATATATTCGTGAAACAAGAATTGGAGAGCCAAGGTAAAGAATTACCAAGTAAAAAAGAAATTATAATAGAAGATTTGAAAAACGTAGGAATAGAAGTACCAAGTGACTCAAAAGATGATGAATTTTCTGTACATGAGGCGGAATGGAAAGAGCTTAAAGAGAAAGGCAAAATAGTTGAAAGAAAAGCAATTGATATTTATAAAAATGATCATCCCCAAGCAACAGAGAAAGCCTTGGATAATGCGAAAGAAGAGATTGAACGTTTAAGAGGAATAGGTCAAATAAGGTATAACAATAGACATAAGGAATTAAAAGAAATACATGGAAACAGTAGCTTAACAGATGGCACCTTAAAAAGGAGGTTAGAAGACCTTTTTAAATTTGAATATGATGATCAAGAGGTTGAGCGCAGGCTGATAAAATCAGTAATAAAAAAAGCTCAAGGTGAGTTAAGTCAATCAGGTATACCGGATAAGGAGAAGCAAAGCCTAAGGAAGCAGCTTGAAGATTTAGAAAAAAAAGTAAAGGTTCTATCGGATAAGGAAGCTTCAGCTAAAATAAATGACTTCATAGAAGAGGCGTATTTAGAAATAAAAAAATATAAAGTACAAAGGTTGCTTAAAGAACAAAAAGAGGGTGTTTTAGATTTATGCGGGACATTAAAAAGATATGATGAATCAGATCTAGCAGAAATAATTGAAGCTTTTCGCGTGCAAGATGAAGGACATTTAGAAAAATCTACCAATTACAAAGTCAATAGAAGTCCTTCTAGAAAGGAATGAAGCGATTCTAGAAGCATTAGAACAATTAGAGTTAAAAAAAGAAGGATTGTTGATAAATGAAGAAACAAAAAATAATTATAGAGAAGAGCTGGAATCTCGTGAAAAAATAAAATTTGTAATAATAGAAGATAAGTTGTTGGAGGTGCTCAAGAAAGAAAATTTTGATGAAGCAGAGATCAAGAAATTATTAGAGAAAGCAGAACTTGAGTATTGTTTAGCAGAAAAATGCATAAAAGGTCCTGTAATTAAAACAAAAGATAATATCAAGCATTTTTGCCAGGATTTATTATCTCCTTTGATAGACAATTTGGTGAAAAATATAATAAACAATGTATCAAAAGATAATGATGGATTGCTTACAAAATTTAAAAAGCTTCTAAGCGTTGGTTGGGGGTGGTTCCAATTAGGAGCTGCACCTTTTGTGTCTTCTGTGCCTCTTGTACATCGTATATATGATCAAAACTTGGATGAAGCGCTAAAAACAGGACAGAATATACATAAGGAAGTGGAAGCATTTCTTCAACATTTCGAATCAAGTTATGAAGAAGTAGGAGCCTTGGTAGGTAATGTATTTTCTGATGATGGAGAAACATTTAAAAATGATATATGGTCTAAGATAAGGGATAATTTATATGAAGTATGGGATAGATTTTTCAAGGATATTGAATTCAAGGTTGGAAGTAGATTAGATGAGGTAAGCTTGGACAGCAAAAGCAGAAAACTATGATTGTGACTCAATGATAAGTTCTCAAAGTTCCTCCGGTATTTTCACGTACTAAATTAACTATAGCACTTGATTCTTTTTGGATCTCTTTTTCAGTTAAAGTCTGGATTGGAGAGCAGAAAGTAACTGACAATGCTATAGACATCTTATTCGATTCTATATTATTTCCATGGTATACGTCAAATACTAAAACTTCTGTGATGAGCTCTGAGCTTTTTTTTACCACATTGATTATGTTACCTACTTCCACATCCTTATTTACAATAAATGCGAAATCACGTTTTACACTTTGGTATTTATAATCGATAAATTTCTTTCTACTTGCAGGTAAATTTTCAATATTTTCTAGTATTACCTCAAAACCTACAACTTTTTGCTTGATGTCAAAAAGATCTAATATATTAGGATGCAACTCTCCAAAATAACCTGCTACTTTATTCTTAAAAGAGAGAGTGCCTGACTTTCCTGGGTGGTAATGTTCTTTTTCTGCTCTCTCTATCGTTAAATTATCGCAATTGACGTTAAAAAACTCCAAAGCCGCTATGCAATCAGCCTTTGCGTCAAAAACATCTACTTTTCTATCAGTATTATAATGGTTTCGCGGCAAATTATTTCCTGTTCTTATTCCACTTAAGACATGTTTAGACTGAGCTTCACCATCATAAATCGGCCCAATTTCGAAGATTGCAAGATCAGGTACTCCATGGGCAATATTATCAGCAGTGACTTGCAATAAATTTGGCATAATACTTGGTCTCATCATATTAAAGTTATTGTTAAACGGATTATCGATGATAAATAACTTATTCGAGTAACCAAATTTTTCAGCTGTTGATTCACTCATAAACGACCAGGTTAGCACTTCATGAAACCCTCTGTTTGTCATCAAAATACGCAAATTGTCGTATGTACTATCTACTTCTTCAACATTATTTGGTAGTGGTTCTTCTTTTATTTTGTCATAGCCGTATATCCTTGTTACTTCTTCGATTAGGTCAGCCGGTATTGTCACGTCCGGTCTCCAGCTTGGTACTTGTACATTCCAATTGCCTTCGGTTTTTTTATCAATATTAAACCCTAGTTTCGTTAAGATATCAAGCACCTCATCAGGCGATACAGACACACTTCCAAACTTGTTCACATCCTGATAATCAAAGCTCACCTTGGTGTCAGCACTATCTAAACTGCCAGCAGACACTACGCTTGAGGTTTCTCCACCACATAAGTCCAGAATCATTTTAGCTGCAAGGTTGAGTCCATCAAAAGTAAATCCAGGATCAACTGAACGTGCAAATCTGTAACTAGCGTCTGTGGAGATGCTCAGCTCCCTTGAGGATTTAGCAATAGAGATTGGATCGAGCAAAGCTAATTCCAAAAAAATATTGGTAGTTTCAAAAGTACATTCACTGCACTTACCACCTATAATTCCAGCAACTCCATGAATATTTTTATCATCAGAAATAACGCTCATGTCTTTGTTTAATAAGTATTCTTTACCGTTTAAACCAGCAAATTTTTCTCCGTCGTTTGCTTTGCGTACTGTGAGCTCTCCTTCTATTTTTTTTGCATCATACGCGTGCATTGGGCGGCTGAAAGATATCATAATATAGTTCGTGATATCAACTATTGCAGAAATGGAGCGCATTCCTATCGATTCCAGCCTATCTTTTAACCATTTTGGGCTTTCTTGATTTTTTACATTGGCGATGTATATTCCACTAATAAAACTTTCCCCGTCAGTAACTTCAACATCGATTGGTGAATTTATGGAGCTGGTAAGTTGTGGAATGCTTAAAGTCTTTAATGTCCCAATTCCAGTTGCAGCAAGGTCGCGAGCTATTCCATAAATGCCTAAGCAATCTCCACGGTTTGGGGTAACATTTATATCAATTACAGGGTCACAATTGAAAAATTTATCCCCTACTTTATAATCATTAGAAAGTTCAATTATTCCTTCACTTTCTTCTTGAGTAAATGCAAGTTCAGAAGCAGAGCAAAGCATCCCTTCACTTAGCACTCCTCGTATTTTTGTGGGCTTGATTGTGAAATCACTTTCTGGCAATGTGCTACCAAGAGATGCAAGCACAGTTTTCATACCTTCTCTAACATTGTTTGCTCCGCAAACTATTTGTAGAATTTTACTTCCGTCATCTACTTTACATAATTTTAATTTATCAGCATTTGGATGAGGTACGACTTCTAATACCTCTGCAACGATAAACCCAGTCAATCTGGAATTATCGATCACATCTTCTACTTCTAACCCTATGTGAGTTAATTTATCGGTAATTTCTTCTAAACTAGCATTGGTTTCTAAGTGTTCTAATAACCAAGATAATGTGAATTTCATGAACCTTTAAAGAAATAAAAGAGTTATTGTAATATAAAATGTAGTGCTTTTAAAGCTTGTTGTAGTGGAATACTTCTACATCATTGTTTATGATGTAGAAGCTTTTGTAACTTTATATCTTCTTGTAAAGAGAATCGATCTTCTCTATATCACCTTCTAAGTTTACTTCCATGAAATACTGAAGATTAACCTTATGGTCATTTTCATAAACTGAACCGATGTGATCATTAATAGTGAAGTTTTCTATCACATTGTGACTTTCATCTAGTACTTCACCTTTTTGTGAGTAGTGATCAGTATATCCTTTAAAGTGACTATCTGTTAGCTTGATGTACCCACCTCCAAGCTCCTGTTCTAAATCTAAAGGTAGATTAATAAAATCCATTTCATTCATAATAATACCTCACTAAAAATTAAATTATAATTAAAATAAGATGTTAAGTCAAATAATTTAATAAGATTAGTAAATTTTAAAATACAGAGCTGACTGTAATTAACACTCTAATTACATATTTTGTTAATGTATCAATGTTATAATAACACAGAGCCTTATCTTAACCCTTGACTTTGTCCTATAAAATTCATACTTTATTTACTGTTATAGTTCAAGTACATAGGGTCAAAATGGCGTTAAATCCGCTAGAGCAATTTAAAGTATATACAATAATAGAGTTACCTAGGTTATTTGGGTATGACGTAAGCTTTACCAATTCATCTCTTTTCACGATGATTTCGGTGATATTGATGATACTCTTTTTGCTTTTTGGAATAAAGAAGGGGTCAGTAATACCAGGATATTTGCAAGCTGCAGTTGAGTATGTATATGATTTTGTTATTTCAATAATAGAAAATAACACTGGAAGCAAAGGCTTGCAGCACATTCCATTGATATTCACAGTATTTATTTTCATTTTATCGTGTAATTTAGTTGGTGTTCTTCCTTATAGTTTCACGGTCACAAGTCATGTGATAGTCACCTTTGCTTTATCGATGGTGGTTTTTATTTATATAACGATTGTTGGATTTAAAGAAAGGGGAGTAGAATTTTTACGCATATTGCTACCAAAAGGAACTCCTTTGTGGCTTGCACCTATAATAATTATTATTAAGTTGTTTGCTTATTTAGTAAGGCCGGTTAGCCTATCAATAAGGCTTGCAGCAAATATGATTGCTGGTCATACAATCATCAAAGTGATAGCAGGGTTTATTGTAAATATGAACATATTTTTCACTCCTGCGCCGTTTTTGTTCATAATTGCATTGATAGGATTTGAAGTATTTGTTGCAATTTTACAAGCTTATATATTTACTATATTAACATGTGTATATTTGTCAGATGCAGTAAAGTAATTGACTTCCTTGTAGAATATTTTACAATTATATTATAAAGAAAAATTAAAGGTAATATATGGATTTAGTAGCTTTAAAGTTTATAGCAATTGGTTTAGCTGTGTTTGGAATGCTCGGTGCTGGTTTAGGTATAGCTAATATCTTCTCTGCTATGTTAAATGGGATTGCGAGAAACCCTGAATCAGAAGGTAAAATGAAAAGTTATGTTTATATTGGTGCTGCCATGGTTGAAATCATGGGATTGCTTGCGTTTGTACTTGCAATGTTATTAATATTTGCTGCTTAACAGATGCCACAGCTTGATGTTTCAACCTTCTTTTCTCAAGTTTTTTGGTTTTTAATTTTTTTCTCTTCACTTTTTTTCGTGGTAAGTTGTTTATTTTTACCAAAGTTAGATAAAATAATAAGCACTAGAAGTAAAGAAGTATTGGGTTCTTTTAATAGTTCTGTTCATCTTTTAAGACTCACGGAAGAGCAGATTGCCAAGTATAATGCCGCTTTAAACCAAGCTAGAATACAGGCAAAAAAAATCATAGATGATGCACTTGCTCAGGTAGAAGAAATGAGAGCTAATGTTAAGAATATATTAGAAGAGGAAGACAAAAAAAAGAGCAAGCTTATTGAAGAAAAAGTGGCAGAATTCAAATCTGAATATACTGATCAGTTAAAACAAATGGCTACTAGTATTGCTTTAATTTATTATACTAAATTGACCAATTCTGAGATTGAAGAGGAATTTATTGCTGACTTGGTGTCCAAAGAATTTTAGGGGTTTTTATGTCTACATCACTGATTATCGGTCTTGCCTTCTTAGTAGGCCTTGTTCTTTCGTATAAATTGCTGAAGAAAGTGATAAAAAATGCGCTTAACAATAAGCGTAACAAAAGCAAATTTTCAAGTGAAGAAACTGAAAAATTCAGAAAAGATATGTTGGAGTATTACAAAAAATCTTCTGAAAAATACAAAAAATTAGATGCAGAAGTTAATAAAATGATGAATGAAGCACTTGATAAGGCTAATAGTATCATTAAGCACAATAGACAGCAGCTAGATCAGACGTTAGATGACAATGCTCATTCTAACTTGAAGAAAGTCACTGACCAAGTTGAAAAAGCTCTTGGAGATTTACAGGCTAACACAGCGAGTATAGCTGCTGATGCTGTAAAAAAAATAATGCATGAACGTAAAGATGATAAGCGTAGTAGTGAGGTCATATCTTCATTTTCACGTGACTTAAATAAAAAATTGCATTAGGTTTAATGCCTATACTTCAAGCTGATAATGTAGAAAAAATTAAGTTTGATTCCAGTTTGTGCAAAGAGCAAGAGAAACTTTTTTACTATAAATTTAATATAATTCCTTGGCAAAAATTAAATGATACTACTTTTTTTATGGTTGAAGACACAAGTCTAGATATCAACCGTTGGGTCGAAACTCATTACGGTATTGACTATGTATTAATAAAAGTGGATAGCGAACAGATTTTAAATCTTCTTAACTCACACTTTGGTATTTCAGAATTTGCAAGCAACTACTTATATTACAAGAATCCTAATTTTTCAGCCAAAAGCATTAAACTAAGCTCAATATTTTTTGCTTCTTTCTTTATTGTAACTTCAATTTTAACACTAACAGAGAAATATACATATTTTGCTTTGATGTTGATATTTATAATCGGATGTTCTAGTTATTTATTCAAGTTTATAGCTACAGTTTTTAGCTTATGTGAAATCTCTAATCAAAAAGTGGATTATAGTAAGTTGAATGAAGAAGATTTTCCTATATATACTATTTTATTGCCTGCTTTTAAAGAAAGTGCAGTGATAGAGCAATTGGTTGAAAGCATTGAAAGTTTGGATTATCCAAAATCAAAATTAGATGTGAAGCTTCAGGTAGAAAGTGATGACCAAGAAACGCTAGCAGCTATAGAAAAGTACGCTTTACCGCAGTATTTTGAAGTAATAAAAGTGCCTCACTCTTTGCCTAAAACAAAAGCCAAGTCATGCAATTATGCTATGAGCTTTGCCAGAGGAAAGTATGTGGTAATATATGATGCGGACGATAAACCAGACCCATTGCAGTTAAAAAAAGCACTGATTGAATTTAATAAGGACGACGATAAGTTAGCCTGTGTACAGGCAAAATTAAATTACTATAATTGTGATTATAATTTTCTCACAAAATCCTTTTCTCTGGAGTATATGAACTGGTTTCAATACTTATTGCCTGGATTCCAAAAAATGAACATGCCGATGCCTTTGGGTGGTAGCAGTAATCATTTTTCAGTAAAAATTCTAAAAAAAGTGTTTTTCTGGGATGCTTATAGTGTTACCGAAGATGCTGACCTCGGTTTGAGACTTGCGCAAATGGGATATAAAACCAGGATGATTGACTCAGAAACATTGGAAGAGTCACCAATTGCTGTATTTGCTTGGATTAAGCAAAGAGCGCGCTGGATCAAAGGCTATATGCAAACTTATATTGTTCATTTAAAAAATATAAAGTCACTTTATAAACACACTGGATTTAAGGGAATTTTGCTATTGAATCTTTTTGTTGGCTCTGCAGCTTTTATATTTTTTACTACTCCATTTTTACTGCTTTCATTGATATTAACTAAAGTTTTAAATGAATTATTTTTGTACTACTTTGTAGTGGTATACGTTACTAACCTGATTCTTTTGGTAATAGCTGTCAAACAGCAAAAGATGCCTTTTTATTTTTATATAGTATCGATATTTTTTCCGGTCTATAGTCTGCTACATAGTGCAGCAGCTTTTCTTGCCTTATGGGAATTTATTCTTTACCCTGAGCGATGGAACAAAACTCAGCATGGTTTATGGAAGCAAAACCTGTAGCTATTTGGCTTTTTCTCTGCTGTATCATGGTAATTCTCATGGTGGGGATTGGTGGATTTACCAGACTTTCAAAAGCAGGATTGTCAATCACAGAGTGGAAACCCATCACTGGAACATTGCCACCACTGAGTGGACAAGATTGGCTACAAGAAAAATTAAAATACGAAGCTACACCTGAATATAAAGCACTTAACTATGGTATTAGTATGGAGGAGTTTCGCGCTATATACTTAATAGAATATGTACACAGATTGGTTGCAAGACTAACAGGTTTAGTTTTTGTCCTGCCATTTATATATTTCATATTAAGAAGAAAAATATCTAAAAAGGTAGTAATAAAGCTATTTGTGGCATTATTATTTGGAGCTTTACAAGCTTTTGCTGGTTGGTATATGGTTAAAAGTGGTTTAGTAACTGAACCTCATGTTAGCCACTATAGGCTTGCACTTCACTTATTATTAGCATTAATTATCTTTGCATTATTGTCATATCAATTTTTTGATTACCAAATCAGGCCAAAGCAAACTAAACTTAAGATTAGTAGTGACACTATATACTACACAGGGATGATTTTGGCCCTAATTGTAGTGCAAATAATTTTCGGCGCATTTGTTGCGGGATTAAATGCTGGTTTGATTTACAATACCTTTCCACTAATGGACGGACAAATCGTTCCAGAAGATTTATTTTTCTTACAGCCTATATGGCTGAATATCTTTGAGAACAGAGCGACAGTGCAATTTATACATCGAGCACTGGCATTGCTAATATTAGTTCTGACAGCAATACTCACAATAAAAAATGCCAGTTTAAAACCGGTATATATTATGCTGCTCTCCGTTATCATTCAGATCATTTTAGGTGTAATTACTCTATTATTGCACATACCGATAGCCATTGCCATAGCTCATCAAGTGTTTTCATTTATCTTGTTTGGGTCAAGTTTATACTTCTTGTGTTATTTAAGAAAGCAGACTACATCACCAATCTGCACATTTTTTCCTTCTTGAACGGGAATATTTTTTATCACCATTGCTGCTTCAGCACATATAATATTTTCCATTTTCATCGCTTCCACAACAAATAAAGGTTGTCCTATTTCTACCTGATCTCCTACATTTACGTGTAATTTAACTAATAAGCCAGATATTGGGGATTTTACAGCATCTACTGAAATCTCTTCTGTTTCATTATTTAGCATTAACTTACTTAATTCAGCTACATGAGGTTTAAATATACAACACTCAGCTTTCATACCTGCATGTCTTATGAAGTATTTGCTGCCTTGTTTTTCTATTTTAAGTGCTATATTGGTATCGTCATTAATTGTGATATATAGCAATCTATAACTTGATTTCCACTTGCCTATAACGGAGTATTTATTGTGATTATATACTGTTATTAATATATTATCTTGGTATTTTGCATTTACGGAGTACTCATTGTCATTTATATTCACTATGAATAAATCTCTTGCACGGTCACCTGCCATCCGAGCTGGTGCCCCTTCTTTTTTACTAGATTCCAGTGTCACGCACTGGAATGACACCTGAGATGTTTCATTCACTGCTTTATGATGGTACCTTTCTTCATTTTCCAAATGAACATATAACGCAGTGAAAATAAATATTTTAATATACTCCTCTGTAACAAAATCGCCGTGAAACCCACTAGGGTAATGATCTGGAATGAATCTCGTATGGAGCTTTGCTGCGATAAAATTTGGGTGATGGAAGATGGATTCTAGAAATTCTATATTATTTGTTACTCCTTCTATATAGCATTCAGACAATGCTTTTTGCATTCTGCTGATCGCTTCTACTCTATCTTTTCCATATGTTATAACTTTTGCAATCATTGAGTCATAGAACGTGCTAATTTCTGAACCTGCAGCAACTCCATCATCTATTCTTACATAATCATTTTCATCCGGTTTATCGTAATATTTTATTCTTCCGCTGGAAGGGAAAAATTTCTTTGATGGGTCTTCAGCGCAAATTCTACTTTCTATTGCAGAACCAGTAAGTTTAATATCATCCTGACTGAACCTTAATTTTTCTCCACAGGAAGTTCTAATCATTTCTTCTACTATGTCTATTCCAGTTATAAATTCTGTTACTGGATGCTCAACTTGCAATCTCGTATTTACCTCAAGAAAATAGAAGTTTTGGTCTTTATCTACAACAAACTCAACAGTGCCTGCTGAAAAATAGCCAACTTGCTTTGCCAGAGAAACACATTGAACATACATTTTTTGTCTTACTTCTTCACTAATGAATGGACTTGGCGTTTCTTCTATTATCTTCTGGTTATTCCTTTGTATCGAGCATTCTCTTTCTCCAAGACACACTATATTGCCATATTTATCTGCTATGATTTGTATTTCAATATGTCTTGGTAGTTCTATATATTTCTCTATAAAGATACTGCCATCCTTAAAACTTTTCTCTGCTTCATTTGTTGCTGATGTGAACGCTAGTTCAATTTCTTTTTTGGAATTTACAATTCGCATTCCTTTGCCACCACCGCCTGATGCAGCTTTAAGCATAACCGGAAAGCCAATTTCTTCAGCAACTTGAGCTGCGTGGGCAGCGTCGCTAATCTTACCCATATATCCTGGCACTACATTCACTCCAGCTTTTTTTGCCGCTTCTTTTGCTGTTATTTTGTTGGCTGTAACTTCTATTGTTTCTGCACTGGGGCCGATGAAGTCTATATTATGTTTTTGAAGAGCACGTGGAAAATCTGGATTTTCTGCTAAAAAACCATAGCCAGGATGAACCGCCTCAGCACCTGTTTCAACTGCTACTTCACATATTTTTTCAATGTTTAAGTAACTGAGGCAAGATGGCGAAGGGCCGATATATCTTGACTCATCTGCTTGTCTTACATGCACAGAATTTACATCTGCATCCGAATATATGCATACACAAGATATACCCATCCTACGAGCAGTTCTGATAATCCTGCAGGCAATCTCTCCTCTGTTTGCTATTAAAATCTTACTGTACTTCTTTTCCGTCATCGTATGAGTATACTTTCTTAAGTTGAGAAAGTAAATTATTGCCTGCAAGTAATTTTTAGCTTCATGCTACAGCTAAATCACTATTTAAAAGTTGCATAACATCAGGATCTGTCACTATAGTACTTTCATCATACAAGCCGTATATTCCGTTACATGCCTTAAACAACAAACATGTAGATCCTCCAGAAGCTATTGTAGCTACTGAAGCTAGTGCAAGAGATTGAGAAACTAAAAATAAAAAGTACAAGGATAAACACAAAGCAGCAATACACGCTATAGCTCCTATTATATATAAGCACAAATGGAATTTCCTGTTACATATAAAACCGCCTTTTATACCTGCGATTTGCTTGACTTCCTTCCGTTCTGCAGCATTTAAGAAATAAAGAGGAGCTACTGCAACTCTCCCATGAAGAATGCAGCTTTTATCGCAGAGTGCATCTTTAATATATTTTTTATTACATTTAAGTTCCTCTTTTAATCTTCTTGATTTCTTCCAATCTTTAGCTTCTTCCGCTTTTTTAATTTTTCGATCAGTATCCTCCTCTAAATCATTCACAAACTCTCTTACTGCAGGTAGCAGTATTCTGCTCTTTGCTGCTATATGAAATGGATTCTCTCCATTTTCGTTACGCATAGTTACAGAAGCGATGTTCTCCTTGCAAGCTATGACAAATTCATCTTTACTCCCTCTTCTTGCAGTTTCAAATAAGTCAACCATAACATACCTCACTGTATTTAATCAGTACTGAATTATACAACACAATTTATTGAAAATAAATAAAATTTAATCTCTCAGGATAAATAATTTATAGTAATTCTACATTGTTACAAACGTGGATTTTAGGTATCATAGCCTATACTTTACTGTAACAATAACATGCTAGACGTAGTCACGAGATTCGCTCCATCACCAACAGGATTTTTGCACATTGGAGGAGCTCGTACTGCTTTATTCAATTGGCTCTATGCAAAGCATCATGGTGGCAGGTTTTTGCTAAGAATTGAGGACACCGACAGAAAACGTTCAACGAAAGAAGCAATTGATGCAATTATAGAAGGGCTAAGATGGCTCGGTATGAGCTATGATGGGGAAATAGTATATCAGTCAAAAAGAATAGAGCGGCATAAAGAAGTAGCAAACCTTTTAGTTGAGAAGGGTAGGGCGTATCACTGTTATTGCCCTGAGGATGAAGTTGCAGAAAAGAAAATAAAAGCAAGAGAAGAGGGCAAGATATACAAGCATAAATGTACTACAAAACCTCCTTCTTGTCATCCAAGTAGCCGACACTGGGATCCAGAAGAAAATATGTGGTCACGCGCTGGAATGACATCCGGTGTGAGGTCAGTTATCCGTTTCAAAGTGCCAGACTCACAAGAGATCGTCATTGATGATAAAATATACGGCCAAATCAAAGTAAATAGCAACCAGCTTGATGATATAGTGATCTTACGCTCTGACAACACTCCAACATATATTTTTGCTGTCGTAATTGACGATCATGATGCTGGAATAACTGATATAATACGCGGTTCTGACCATCTCACTAATACCTTTAAACATCTGCTAATATACCAGGCTCTTGATTTTGACATTCCACGCTTTGCACATGTGCCGCTTATCCATGGGGAAGATGGGAATAAGCTATCCAAAAGGCATGGTGCCACAAGCGTTTGCGATTATGAAAAGATGGGAATATTGCCAAAAGCGATGCGTAATTACTTGCTGAGACTTGGCTGGAGTCACGGCAACGATGAGATTATTAGCGATGAGCAAGCAATAGAGTGGTTTAATTTAGAAAGTATTGGTCGTTCACCTGCACGGCTCGATTTCAAAAAACTGGAGCATTTGAATAACCACTATATTAGTAATATGAGCAATGAAGATATTCTGACTCTAATGCTTAGAGAAAATACTCTAACTGACAAAAAAAAGGGCTATTTACTGCAGGGACTGACAGAGCTAAAAAAAAGAGCAAACTACCTGACCGAATTATTGGATTTAGCAAAATTTTATATTCAAGATCCGCCACTTGATTTAAGTGAAGAAGCTTGTCAAATTGTCAAATCTAACCTCAATATAATTAAGTTACTCGCATCATTTCTGTCAAAGATCGGTGATGAAAATTGGAATAAGGGTTTTTTATCTTCTCAGATCAAGGAATGTGCAAAATTGCACGATATGAAAATAAGCGATGTATACCACTCATTACGCGCCCCTATAACTGGAGTAATGGATGCACCTGGAATCATTGATATCATGGTGATTCTTGGTAAAGATGAGTGTATAAGAAGGTTACAAGAATTGTAGCTAATTTAGTTTTAAGTTAAGTGCAAAGGTTGTCAAGGAAGTTTTTCGCTTTTGTAAGCTACTTGGATAAGAAGTTTCATGATTCTGATACTCTCCTACTGAAATTTTGAAAAATGTAACCTACTTCTATATTCAAATATATCAAGCAGTAATTCAAAATTAGCCATTGCGCCTTTTGCGTTATTATACGCAAGATTGAGCAGCTCTTTGTCCTGATATAAATCAGCAAATTTAAATTCCATACATCCTGATTGTTTTGTGCCTAAAATATCTCCACTGCCTCTTAGCATCATATCCCTTTCAGCAATGTAAAATCCGTCCTGTGACTCACACATGATCTTTAACTTTGAAGATGAGCTTTTACTTAAATTATCGTATAATAATACACAAAAAGATGGCTTATTTCCTCGTCCTACTCTGCCTCTTAATTGGTGTAATTGCGATAACCCAAATTGCTCTGCATTTTCTATAATCATAATGGTTGCATCTGGCACATCTATACCAACTTCTATCACAGTGGTTGCAACAAGCAGAGAAAATTCATTCCTTTTGAAGGAAAACATAACTTGATCTTTCTGCTCCTGAGTCAATTTTCCGTGTATTATGCTAACCTTATCAAGAAATGTTTTTTGTAATTCCTGAAAACGCATCTCTGCTGCAGCAATATTGGTCTCTTCGTTTTCTTCTATATATGGACAAATCCAATATGCTTTTTCGCCCCTGTTTATAGCACCTTTTAGCTTTTCAATAACATCCGGGACCCTACTAATGTTCATAGTTACAGTTTTTATTGGCAGTCTGGATTTTGGCTTTTCCCTTAAAATCGAGCATTCAACATCGCCATACATAGCTTGCTGCAAGGTTCTTGGAATGGGAGTTGCAGTAACAAAAAGTATATCGGTGTTTTCTCCTTTTCCTACCAAACGATTCCTCTGCATCACTCCAAATCGCTGTTGTTCGTCTATGACTGCAAGCCCTAAATTTTTAAATGTAACGTTAGCTTGAAATAGTGCATGAGTGCCAATCACTATATTTAAAACACCACTTGCAAGTTCGTTCATAATAATCTTTCTTTCCTTGCGCGAAGTTTTACCAGTAAGCAGAGCAACTTTTATATCGGTACAGGATAAAACTTCCTCAATCCAATTATAATGTTGCTCCGCCAAGATAGTAGTCGGTGCCATTAGAGCTGCCTGCATGTTGTTTTCTACCACATTTATCATCGCAAAAAGTGCAACTACGGTTTTGCCACTACCAACATCACCTTGCAGCAAGCTTATCATGCGATACTTGGATTTTTGTCTCTCTGAGATCTCATCTATTGCACGAGTTTGATCATTTGTTAATTGAAACGACAATTCATTTAAAACTTGCTCTTTGTATTTACTCAATATTACAAATTCTCTTCCCCTTTCTTTCACATGATTTTTTCTTGCAAGTTTCAGCGCTAGCTGATACGCAAACAATTCATCATAAGCAAGCCTTTTTCTACAAACCTCAGCTTCCGCCAATGAGCTTGGTCTGTGCAACTTTATGATGCTTTCCCTCCAACTTAACCATTTTTTTTGCTTGATTAATGTATCATCTATCCACTCTGGTAAATCAGGCAATTCCTTTAGATTAGAGCTTATTATGTTCCCAATGCGCTTATTGGTAATGCCACGGCATAATTGGTAAACTGGCTCTATGCAAGCTATTTCTTTAAATTGGTTGATGTCAAGCGACACGTAATCTGGATGAGTAATCTGCCAATGTTCAGCAAATTTTTCGAGTTTGCCACTGATGATCACATTCGCTCCAATTGGAAATAGTTTATATAAATACTTAACTGAGTAATTAAAAAAGACTATGAACATATACTGACTCTCACTTTCAACGACTATTTTATATGGCCTACCTCTAAAAGTGGGAGGCTGATGTTCATAAACTTTTGCCATGAAAGTTGTAAATTCTCCAACTTGAGCATCAGATAGCGACTTACTTCTGTCTATATAACTGAGCGGCCTATAAAACAGCAGGTCCACCACTTTGTCCCCACCACAAAGTTTGGGCAATATTGCGTTAGGTAGCTTGCCATTCAGGAAAATCAGCACATCTGATTGCTCATTGAGATTCATACATGTGTAAAATTGCTTATCAATAATAGGGTCTTCTTAAAGTCCTGTCACCTTATAGTCAAGCTATACACCATTTGCTGTCATGGAACTTGCGTTTATATAAAGTATTTTATTGACTTATTAATCATTTTTATGTATTATTATACTATCAGTAGTCTATATCAAGGTATTAATAATGAGTAGCTCTATATCAGAAAAAAAGGGAAATCCAGTAGTTACGCTAAAAACTAAAGCAGGAAAGTTTGATTATAGTCAGTTAAGAACTGGTAAAGATAATGCTGAAGCGAACTCTGGTTATCAAGCATATAAAGATTTTCCAAGAATGGATTTTGTTGTTAATAAAAAAGATATAGATCAAAACTTTATTAATCAATTATATGCAAAATACGCTAGCTTGATTGAAAACGACGAAATTGGAGAAAAGAATTATCATCCGTTTGTAAAAGAAGTTTTTAAGGAAATGTTCAAATATGCTGAAGCAAAAGTTCCAAATGATTCTATCCTAGAAGAACTAGTTACCAATTGTAATCAAGCAGGGTACGTAGGTGCATTATACGCTGAAGATAAACCTCTTTTTCATGTAGCTACGGCACATGAGTTAGTTTTCGGTTCTAGTCATACAACATATATTAATTGTAGTGATCCAAGTCGTGCAACAATCAGAATTGGAGAAAAAATTGCAGTTTGCACTTTAGCAAAACCAGAAGAAGAATTATGTAAGTTGGATAGCTCACTAGAATTCACACTTGAATCTCAAGATGGGAAAGATGATGTGACATATAAAGATGGTAAATTGTTGCTCACTGTTCCTCGAAAATTGAGAGATTACAAAATTGATGGCAGAAATTTATTTGATGTCATTAAGGAGTATTTTTACAAATTCTGCGAGAAGCTAGGATTTAAGTTAAAAATAGAGCATAACTTGGATAAGCCACTAGAAGTAAACAGCCATCTGGAAAGTGTAGAACCTCCTGCCCCTAGTAATGAACATGGAAATGCACATGGACCTGGGAACTAATAGCGATACCGAAAATGAATCAAAAGAGCGTGCTGCAAGGATAGAGGGAATGTTCAAAAAAGTGTGTCAAACCGCATTTTTAATTCAACTCAATTTTCA
>NODE_4_length_55318_cov_267.336771
AATCTTCCTGAATTGTTTATACTTAATCCATGCCATCATACTTTGGGACCATACATCATAATACCTTTACTTTTTTTTTTGAAACAACTGCCAATCCTCTTATTTTTTCATGTCCCGTATATGAAATGCAACTTGTATCCTGAATCACAAGAATCCTTTTATGAGTTTTTGTTCTTTCAACAGTTTTTGCAATATGCGATGTTAAAATATCACTTTCTTTTACATTCTCATTTTGAAAAAAACGATATGCTGCTTTTGCTTCTGACCAACTTCCACATGCTTGATTGATTGAACTTTTAGGTACACTTATTAAACTATCAGCAATATTTACTAATCGATCTGTCAGTCTTTTATCTCCAAGTGCAGCATCCCCCAATTCATTTCTAGCCCATTCATTACCCTTGTTTGCCATTTTTACACCCTCAATATTCACAAACTTTAATATTGTAATACTTTATTTATAAGTCCATTTACATTTGTGGGTAATAGTAAGTTTATAGCTGCTACATGTAGAGGTGTATTGCCAAGCTTATTGCCAATATTGACATCTACCCCTTCTACACTAAGTAATAACTCAACTATCTCCTTATGGCCATTGTTAACAGCTACACCTAAAGGACCTCTACCAACACCACAACCATTGACCTTAGCGCTATTATCAAGAAGCAACTTAACTACTGCTTTATGCCCATTCTGAGCAGCTAGATACAAGGGTGTGAAATTATCTTTGCTTGTTGTGTTAACATCAACCTTTTTTGTGCTAATTAATAGTTCAACTATTTCAGCGTGTCCATTCTGAGCAGCTGCTTGCAGAGCTGTGTTACCAAATGTATTGTCTTTAACATCAACCTCAATTTTTTGAGTATCAAGTAACACCTTTACAACTTCCACATGTCCATTTTGAGCAGCAATATGTAAAGGTGTCTTACCATCAATATAGTCTTTTACGCTAGAATCAGCTCCTGCCTCAATCAACTCCTCTACTGTAGATTTGTTTCCACTCATAACAGCAGAGTGTAAAGGTGTACTGCCTTCGATAGTTCTTGCACCAACATCAGCTCCTTTACTTATTAGTAACTTTACTACGTCTGAATGCCCTGAATAAGCAGCCACGTTCAAGGCTGTAAATCCAACTCTATCCTTGATATTGACATCAGCTTTTGCATTAAGTAACGACCTAACTTTGCTTATTTACCACGAAAAGCAGCTGTATGTAATGGAATACTATCATCTAAGAGCCATTGAAGTGTACTGAACATATTTATCCTCTATCATATACAAAATGATATTATATCAGGATGAGTAGTATTCAAACAAGAGTATTTTATATCATATCCGGCAACCTACTTGAATTTTTTTTCATGCTTGCTATATTCACCAACTTATTAAAACTTCTGGATTCTAGTGTCACGCACTGGGATGACAAGAGGAGCGTATTGTTGCTTAAAGGAGCCATTATGGATATTATTAAAACGATAGAAGAAAAGATACACGATTCGATAGATGTAATTGATATCAACATTATCGATGAATCAGCAAAGCATGCTGATCATTATTTTGCTTCATCTTCAACACTACCTTCACATATCAAGCTAATATTAATATCTGACAGCTTTATCGGAATGAACACTCTCAAAAGGCATAAATTGATCTATGAGTTATTAAAGGGTGAGATAGAGCTAATACATGCAATTTCTCTTCACTTGTATACGCAAGATGAGTACAATTTAAAAAATAAATAATAAAAATGTGAAGGAAGAGTCTATATTAGTTAAAGCAGGAAGAAAATTTAAGGACTATAAAGGTTCTATGAACCCGCCAGTTTATCATTCTTCTACCATATTATTTCCTACTTACAAGGACTACTTAAATGCAGCAAATGGAGAAAGTATATACGATGTAATCAACGATGGTGTTGCAAGGGATTATAGCTACAGTAATGTTGGTACTCCTACTGTTCATTATCTTTCAAATGCACTGGCTGAAATTGAAGGGAGTGGACAAGCGCTTATTTATCCTTCCGGACTATTTGCGCTTACTTTTGCTATTCTAACTTTCGCTAAAGCAGGCTCGCACGTTTTAATTCAAGATAATAGTTATTATAGGCTTAGGAGGTTTGCAGAAAATGAGCTACCAAAAAGAGGAACAGAAGTAACTTTTTATGATCCAACACAGGATATAACTGATTTAATTCAGAGTAATACTTCATTGATAATGATCGAGACTCCTGGTTCTGTAACGTTTGAGATTTCGAATATAGAGCATATAGTAAAAGTTGCTAAGGAACATAAAATTGTGACCGTTTGTGACAATTCATGGGCCACTCCTTTGTTATTTAAGCCGCTTGATTATGGAGTTGATGTTGCACTATATGCGGTGACAAAGTATCTAGCCGGTCACTCAGATTTAGTGATGGGAGCTATGGTTGCTGAAGGTGAAACTTTTAAATTGCTTTATGAGAGCCATAAAAATTATGGGGTAACCATTCAATCGCACGACTGCTACCTTGCACATAGGGGACTAAGAACACTGCACACACGTATGAAAAGGCACCAAAATACAGCAATGGAAGTGGCAAAGTGGCTAGAAAAACATTTAAAAATCAAAAAAGTTTTGTACCCAGCACTTCCCTCCCATCCTCAACACGAATTATGGAAAAGTTACTTCAAAGGAGCAAGTAGCGTATTCAGTATAATACTGGATAGAGAATATTCATGTGAAGAACTAAGCTGCATGGTTGATCATATGAAAATTTTTAGTATTGGTGCTTCTTGGGGAGGGTGCGACAGTTTGATATTACCAATAGATCGTAGATCTATGTCAAGATCTGTAATGAATTCAGATTATGGTGGAAGTTTCATGCGGATATTTTGTGGACTAGAAGATTCTGAGGATTTGATCTCTGATTTAAATGCTGCACTAGCAAGACTGCCATGTTTGAATATCAAAGCTGGCAGATGAAACTGAGAGAATTACTGCATAACATTATTGATGTTAACTTTGATATTGAAATCAAGGGCGTTACATGTAATCCCAAGAGAGTCAAGGAAGGTTATCTTTTTGTTTGTGTGTCAGAAAGGGATAGGATTTACATAGATCAGATATTATCTTGTGGAGCTAAAGCGATAATTGCAAGTGATTGCATAACAGAAGCTGCAAGCCTTGGTATCATTCCAGCGCGTGATGCTGGAATCTGTATCTTCCACCCAAACCCTCAAGAAATATACAGCGAAATAGTCAGCAGGTTTTATCAATTCAAACAGCCCAAATATGTTGCTGCTGTAACTGGTACAAATGGTAAAACTTCAGTAGTAGAATTTTGCCGCCAGATCTGGCAAAATGCAGGTTATAATGCAGCATCTATTGGAACACTTGGAACATGCATCAATAATGGTAGAAAAGGTAATAGCAACAGTCTTACCACTCCAGGTACAGATGACCTTTACGCAACATTGCGTGGTATAAATGTAGAACACTTAGTGTTGGAATCATCAAGTCATGGGATTGATCAATACAGAATCCATGGATTAAAGCTCGCTGCTGCAGCTTTTACTAACTTCTCGCAAGATCATTTAGATTACCATAAAAATCTTGGTGAATATTTAGAAACTAAAAAAAGGTTATTTTACGAGGTATTACCAGAAGGAAAAACAGCGATTTTAAATGCGGATATAGATGAATACTGTGCATTGCTTAAAATAGCTGAAAAACGTGGCAATAAAGTTATAACCTATGGAAAAACAGGTTCTGATATTACTTTATTAGAGCAAACACCAACCCCTAATGGTCAACACCTTACAATAAAAATTGACAGCCAAATTTACAATACATTTTTTCCAGTTTTAGGAAAATTTCAAGCATATAATCTGCTGTGTGCAATTGGTATATCTGGACTGAATTACAGAGAAATATGCGTAGAAAAACTCGTTTCTCCACCGGGAAGAATGGAAAAAGTGAAACCTTTTGCATTCGTGGATTACGCACACACTCCAAGTGCACTTAAACAGGCTCTGTTGTCTTTAAAATGGCACTTTAATAAAAAAATAGTCCTGATTTTTGGATGCGGTGGCAACCGCGATCAGAAAAAGCGTTCAGAAATGGGTAAAATAGCACAAATGTATGCAGATAAAGTGATAATTACAGATGATAATCCACGTGATGAAGATCCGGCAAAAATTCGTCACGATATTTTACTAAATTGCCCTAATGCGCTAGAGATAGAAGGTAGAAGAGAAGCTATAGAGAAAGGAGTAGATATTGCCTATAACGAGGGTATGATTCTGCTAGTTGCAGGAAAGGGGCACGAAAGATTTCAAATCATAGGGAATCAAACCTTTGAGTTTAGTGATGTTGAGGTTATTAAAAATCACGTTTTAACATGCTACCGTTCTTGCAAGCGATAGCACTCTCACTTCTCTTGCACCGGAGTTTAAAATTTCTTGAGAGCAAGATCTTACAGTTGCCCCGGTTGTTACCACATCATCAACTAATATCACAATTTTATTTTCGATAATTTTCTTGTTGCTTATACTAAAAGCCTTTTTTAAATTTTTTTCACGCTGTTTAAGTGAAAGACCAGCCTGAGGGATAGTATGGCGAAGACGTTTTATTGCAAATGGCATATAAAGCAGATTAGATAGCTTACTCAACTCTTTTGCAAGCAGTGCTGCTTGATTATATTTACGTTTAAACAAACGCATTTTATGTAACGGTATAGGAATTATGATCTCTGCGTTCTGAAATGTATCCTGATTAGCTTGGTGTATCCACTTTGCATAGATTTTTACGTAATTCAAATTATCAAAAAATTTGAAATTTATAATCATGTTTCTACTATGTTGATCATAAGCAAAAACTGATCTTAATACTTTAAACGGTGGAGGATTGATGATGCACTTACCACACGTATGAATATTGTCTGAGATTACTACGCCACAAACATTGCAGTAATGCTTAGTTAGAAAATTGATTTTTTTGTTGCATTCACTACACAGATTAAGATTTTCATCAATGATATATTCGCAACTTACGCATACGTTTGGAAATATGAGATTTGTAGCTTTTTTTAGTAAGAGAAGGTTCACAATTCATAAAATATATTATAAAATTTATGTAGTATAGCTAAAGTAACTTAAGCTTACACCCTTTCACTTTTTATTTCAATATAGTTCATACTGCTGAGTGCTGTAGCTAGTGCAACCTACGTCATCCCGCTAACAAGCAGCGGGATGACGGTTGTCGGTAAACCTAAGTTACTTTAGCTATATAAAAGCAGAACTTATAACTCAGTTTGCGGTATACCATTGGCTAAAGTAGTTTCCGAATCACTCCAATGAGATAAACGCTGATATTTTTCTGGTTCCTGTATTTCACTCAACTTACTTTGCACTTTGTCACAAGCCCACACAAGTGGCGTTATGATTGACGCAGCAGCCCAAATGATAGCAGCACAAGCATAACTTACAATCTTATTAAATACTCTAGCTACTGCACTAGCACAATCTTGCCCAGCACTTAAAAATGCATTTGAATGATCAACTAATGATTTTGCACTTGCTTTTAAACAATAGTCCCCTGTTATTTTTGACAATAACTTGGCTGGAAAGTATGACAAATATGCTAGTATCAAACATAAAGGTTGCAATATTATGTTGGCTGCTAAAACAGCACCCAGTGTACACAATGAATACACTCTCTCTGCTCTGTGGCCCACGTATTTACAATTATCATTTTTATAATACTCGTTATAATTGTCTTTACTCTCAACTCCAAAAATTACATCTTTCACAGGGCCTAATATATTATCAACATAATGTACAGACTTATAGAAACTATTTTCTGGAACTAGTGTGCAATCTTCTGCTCTCTTAGCAGGTACAACTCCATATTCAACGTACCTTCTAAAGTATCGATATACTGACATTACCCTCTCCAAATCATAAATATGCAACATAGTCAATAATGATTAAGAAATAGTTTATAATAAATACGTTTTAAGATACCTGCCTGTAACACTTTCTGGAATTTTTACCACTTCTTCTGGAGTTCCAGTAGCAATCACTTCTCCGCCTTTTATTCCGCCCTCTGGTCCGATGTCTATTATATAATCTGCAGTTTTTATAACGTGCAAATTGTGCTCGATAACTATAACAGTGTTTCCCAGATCGACTAATCTATGGAGTATTTTTAGTAAGTTATTTATATCTTCAAAGTGTAATCCAGTTGTTGGTTCATCAAGAATATACAATGTTCTTCCGGTAAATCGTTTTGATAGTTCTTTGGACAGCTTTATTCGTTGTGCTTCACCCCCAGACAACGTTGTTGACGACTGTCCGAGTTTTATATAGCCAAGCCCCACTTCCTGCAAAGAAATCAACTTTTCTTTTACCATTGGAAGGTTTTCAAAAAAATCACAAGCTTGATCTATCGTCATATCAAGGACATCAGAGATTGATTTTTCTTTATAAGTAACTTCCAATGTTTCCCGATTATACCTTCGCCCTTTACACTGCTCACACTTCACATAAACGTCCGGTAGAAAATGCATCTCTATCTTTAAGTGCCCATCACCTTTACAAGCCTCACACCTTCCCCCTCTGGTATTAAATGAAAACCGGCCTATATTATATCCCCTTGCTTTTGACTCCGAAAGACCTGCAAACCAATTTCTTATATGAGTAAACATACCGACATATGTTGCTGGATTTGACGCAGGAGTTCTACCAATTGGCGACTGATCAACTTCTATAACTTTATCTATATATTCAAGGCCTTCTATTCTATCACACTGACCATACCTTGCAGACGAATGATGTATCTTATGTGCTGAATATTTATATAACGTTTCTATGACTAAACTTGATTTTCCCCCTCCTGATATTCCAGTAACACAAATAAGATTCCCTATAGGAAATTTAACGTTTACATTTTTTAAGTTATTTTCACATGCATTTATTACTTTTATGAACTGAGTTGTTTGCTTTCTTCTCCTTGGAATTAAAATTTTTTTCTCTCCACTCAAATATTGCCCTGTTATGCTCCCCGAATTTCTTTGCACCTGGTCTGGTGTTCCTTCTGCAACAACTTTTCCACCATTTACGCCAGCTCCAGGACCAATATCAATCGCATAATCAGCAGCCATTATTGTATCTTCATCATGCTCAACAACGATTACAGTGTTACCCATGTCTCTTAAGTTTTTTAGTGTGGCAATTAACCGATCATTATCGCATTGATGAAGGCCTATCGAGGGTTCATCAAGCACGTACAGCACTCCTGTTAAACCAGAGCCAATTTGCGAAGCAAGTCTGATCCTCTGACTCTCGCCGCCAGAGAGAGTGCTAGATTCTCGATCAAGTGTTAGGTAATTCAACCCTACATTCTTTAAAAATGCTAGTCTCTTGATTATTTCATTTAATATTTTACTTGAGATTTGCTTCTGTTGTTCTGTGAGCTTGTCTGGCAAATTTTCAAACCATTTAAGGGATTTATCGATGCTGAGCCCTGATATTTCACCTATATGTTTGCTATCAATTTTTACTGTAAGCGCTTCTTTTTTCAATCTATAGCCAGTACATTCTCTGCAGTAAGTGACAGAGCAATATCGCTCAACAAGTGTTTCATCATAATCCATCTGGTTCTCCAAGATACTGATCAAACCTTGAAATTTATTAGAGCCAAAGAGTATCATATCTTTTACTTCTTGATCTATGTTCTTCCACGGAATATCAAGGTTAAATTTGTAGTTTTCAGCCAGTGATAGAATTGCACTTTTTAGAAATCCATAACCTGTGTGCACTTGACGGAACATTGATCCCACTGGCTTTAAAGCACCCTCAGATATTGAAAGAGTTTCATCCGGTACTATTAGCTTTATATCAACACTTAGTTTTTTACCAAGCCCATTACACGAACCACATGCACCGTAAGGGCTGTTAAAAGAAAATAATCTTGGTTCTATTTCCTCAAGAGTGAAACCAGACTCGGGGCATGCAAAATTCTCTGAAAAAGTCAGAATTTGACCATTTTTATACTCGGAATTATGGTTGTCAGGTAGGTTTACTATTTCTACATACATTAGACCATTACCAAGTTTTAGTGCGGATTCTATACTACTTGGCAGTCGATTTCCTATATCGCCCAATATTGATATTCTATCTGCAACCACAAAAACGTCGTGTTTCTTGTTCTTATCGAGTTTAGGCAAGTCATCTACATTGTACACTTCACCATCTATTTTGAACCTTACGTAACCTTGTCTTTTAATTTCCAATATCTCTTTAAGATGTTCTCCCTTTCTACCACGCACAACAGGGGCAAGTATATATATCTTAGTTTCTAAAGGTAACGCAATTATAGTATCTACAATTTGAGACACCGTTTGTTTTGTTATTGGTAATCCAGTTGCAGGTGAATAAGGAACTCCTATTCGTGCATATACTAAGCGCAAGTAATCGTAAATTTCGGTAACAGTTCCAACTGTTGACCTTGGATTTTTTGAGATCGATTTCTGGTTGATAGATATTGCAGGAGAAAGGCCTGTAATCGACTCAACATCTGGTTTATCCTGAATGTTGAGAAATTGACGCGCGTAAGCTGACAGGCTTTCAACGTACCGGCGTTGGCCTTCCGCATAAATTGTATCAAAAGCAAGGCTAGACTTGCCAGAACCACTAAGCCCAGTTATAACAACCAGCTTATTTTTCGGTATATTGACGTCTACACCTTGCAGATTATGTTCCCTTGCGCCCTTAACTCTGATAAAATCGTCCATACGTCACGTATTTTTAACCATTATAGCCTCAAAATACATGAACTTACAGTAACTTTCCACTGATTTTTTAACTACTACGGAGAATGAGGTAGCTTTTGATAAATTGCTATCCCATTGCTTGTCGGCGAAATCTATGCGATGTACAGTTGTGTGTCAGCTACTTTGATGACGGGAAAAGGGCTACTTGGATATCACCTCTTCACAAAAATTTTATCAGTAATACGCATATCAATTATACTCCAATTGCTGAAAGTAAAATCAGTTGTATTTTGCAAGTGGTTTAAATAGTCCCATGCACTATAAGGGTTATCTTCAGGCAGTTTCACTGTGGAATCGTTATCAAGTATGATATTCCATCTTCTATTCCCTATATAAGCAAAGGAAGAAATGTGGTCACTTAATTGAGTTTTACTCTCTAACACATCTCTAACAAATTCTAGGTTTGATAACGAGTTTTGTCCTGTAATTACAATAAGATCATCTACTGGATAGTCATCTACGATCACTTTGCCTTCGAAATCAATTACCGAGGTTTTGTTATTATCTTTCCAGAGAGCAAACGGTTTATGCTCATCTATATTAATGTGTAGAGTATTGGGCAAAATTCTGTGAACTCTTACGTATTTTATCCATCTGCTTACAGATTGTATACTATCTATAAGTTTTGAGAGTGATATATACATGATAGGTTGCGTTCTATCTACCAAACTTAGAATGTCCTTTTTGTTTGTAAATTTATTGCCGCTCACGACTACTTCGTCGATTGAAAATCCACTACTGAGTAATAAACTAGATAGGCAGTCATTACACCAAGCAAAGTAGCAATTAAATCGATTTATTATTTTATCGAGTGAACTATAAAGTACTAATGTAAAAAAAAGCGCAGTTATAATAACGAAAGCGCACTTGCGCAAAAAACGCCTTTGGCTTCTAGTAACATTGTTCAACATCTGCTTGATCTCTAATACTCTTGTGCTGTAAACTGTCTTCAACAATAATTTTAACTAATTCATTAAAATCAATTCCTTTTGTCGATTTTGCAATTTCTGGCACTAACGATAACTCAGTAAAGCCAGGATGTGTATTAATCTCAAGCATTTTTAAAGTGTTATTTTGGGGATTATAACGAAAATCTGAGCGGGAAATAGTTTTGCATCCTAAAAATTTATGAACTTTCAGTGCGTGTTCCAAGGTCATTTTATATATGTTGTCAGGAATTTCAGCAGGAAATATATGTTCTGCAAATCCATCTGTATACTTTGCTTCATAATCATAGAATTTATTTTTTGGTCGTACTTCTATAGTGCCAATTGCTTCATCCAGCAATGCAGCAGTGTGTAATTCTACACCTGGAACGTATTCTTCTACGATCATCTTTTCCATTATAGTAGAACTATTATCTTTCAGTTCTAAGTAATCCTCGTGCGAGAAAATTATGTACACTCCAATACTTGAACCTTCATTAATTGGTTTTAAGACGTACGGATAATTGATTTTAATATTATTTTTTAGTACATCTTCTCGGCTAATTACATAACCTTTTGGAGTATCAATACTAAGGGACCGGAATATATGCTTTGACATCACTTTATTCATAGCAACAGCAGAAGCCATAACTCCTGAGTGTGTATATTTTATACCTAAAATCTCCAGTAAACCTTGAATGCAGCCATCTTCGCCATAAGGTCCATGCAGAGCAATAAAAGCAAGTTCAGGATTAATTTTTCTAAGCTTTTCAGCAACGTTGCTGTCAACATCTATTTCTATTGCATTATATGAAAGGCTATCAAGCGCCTTCTTTACTGCTTTTCCGCTCATAAGTGATACTTCTCTTTCACAAGAAAATCCACCACTTAAAATTGCTATAGTTGGAATCATGGGCATTCTATGTTTTACTACATAGCATATATAAAAGATGCTCTTATCTTCAATAGAAAAAACGCTTTGAAAAATCCTCTATCCTATCCACTCTGAGAAGCTATTATCTTCTTATACTTCCAACCAAGCAATAACTATTCATACCATCTGGGTAAGGTCACGCGCTGGAATGACAATAAAGAGCATATGGTTATGCAAGAAGTCTATTTCTTACCCTTAATCAACTCTAAAGCCTTCTCCAAATCTATACTCTCAATATCTGCACTCTTGCCCAAAGCAACGTTTGTTTTACCGCATTTTATATAGAATCCGTACCTACCGTTGCAGATAAAAACTTCTTTTCCCTTTTCATTAACCCCGAGAGATTTTAACTCTTTGCGTGGACTGTTTGCAATAATTTGTACAACTTCGCTCAATTCTGTATTCAGCACCTCTTTGGAGCTTTTCTTAAGAGAAAAGTATCTACCATCATAGAAAATATAGTACCCAAATCGCCCAAGGCCTATTTTTACTTCCTTTCCGGTTTCTGGGTGTTCTCCAATTATTTTTGGCAAGGAGAGCAACTGAGTAGCGGTATTTAGATCAATGTCATTAACATTTATATCTTTTGGTATAGAAACCGCCTTTTTCTTTTCTGACTCATTATTAAACTGCAGGTAAAGCCCAAAAGGACCCTTTTTAATTACTACCTCTTGTCCTGTTATATCATCTATACCTAAACTTTTTGGATATTCTGAATTGTCGTTACTACCTGTAATTTCTTTTGTATGGTTGCATTCAGGATAGTTAGAACATCCAAGGAACACCCCGGCTTTTCCAAAGTTCAATTTCAATATGCCATCAGAGCAAGCAGGGCATTTTGTATTCACCTCTTTTTTTCCTTCTTCTGAACAAAACCAATCGATTACCAAATCGTGAATGCCGCTGAAAACTTCATCATGCGTCATTTGCTTGACAGAGTTTACATGACCAAAAAATGGCACCCAAAAGTGGCCTAACTCTTTTTTCCAATCTGCATGTCCATTTGAAATTAAATCAAGCTTTTCTTCCATTTGTGCTGTGAAGTCATACTCTACACAACGCTGAAAAAAGGTTTCTAAAAATATAGTAACGATTTTACCGCGGCTGCTTGGAATAAATCTTTTGCTATCCAATGAAACGTACTCACGATCTTGTAATACCGAAATAATTGTTGCATAAGTTGATGGGCGACCTATACCGATTTCTTCCATTTTTTTTACGATACTTGCTTCACTATAACGAGGTGGCGGTTGAGTGAAATGCTGTTTTGGCTCAACTGAAATCAGCTTACACGCTTCCCCTTCCTTCATGGCAGGTAGCAGGCCTTCATTTTCGGCTTCCATGTTATCTTGATAGACTTTATAAAAACCATCAAAGAATATACTTGATCCACTTGCTCGCAGAATTACTTTCTGGTCAGTAGAACTAATTTCAACTACCACTTGATCAAGAATCGCCGATTCCATTTGACTTGCAATGGTTCTTTTCCAGATTAAATCATACAATTTAAATTGCTCTGGCGTTAAGTAATCCTTAATACTACCCGGCGTTCTACTTATATCAGTTGGACGAATTGCTTCATGTGCTTCTTGAGCATTTTTGACCTTTTTTACATATTTACGAGGAGACTGCGGTAAATATTTATCACCATATAATGACTTAATTGACCCTCTAATTGAGTTTATAGCCTCATCTGCAATATGAAACCCATCTGTACGCATGTAAGTTATCAACCCTACAGTTTCACCACCAATATCGATACCTTCGTATAAATTTTGCGCTACTCGCATAACATTTTTCACATTAAAATACAGTTTATTCACTGCATCTTGCTGAAGACTTGAAGTAATAAATGGAGGAAGTGGGTTTCTCTTAACTTGCTTGCGTTCTACTGTGCTTACAGCATATTGCCTTGACTCAATCTCCCTGACTAAGTTCTTTGCTTCTTCTTCATTCTTAATATCAAATTTTTCTAGCTTTTTATTGTCATAGTGGCTTAGCATAGCAAAAAAAGCCTCATCTTTGCTATTTTGCATTTCTGCCTTTATGCTCCAATACTCCTGTGTTATAAACTTACTGATTTCATCTTCTCGTTCGCATATAAGCTTTAATGCAACAGACTGCACTCGCCCTGCAGACTTGCTTCCCGACAATTTTGTCCACAGCAGAGGTGATAAGCTAAATCCAACTAGATAATCCAAAGCTCTACGTGCTTGTTGTGCACGCACTAAATCCATATTTATTTCACGTGGATTCTTTATTGCTTCTTGAACTGCTCTTTTCGTTATCTCATTAAAGACTACTCTATAAATGTTGCTTTTATCATTGATTGCTTTCTTTTCTTTTAATGTCTCTATCACATGCCAAGCCATTGCTTCCCCTTCTCTGTCTGGGTCTGTTGCAAGATATATATCTGATGCTTTACTTGCTGCTTTTACTAGCTCTTTTATATACTTTTCTGCTTTTTCAATGGTTTCATACTTTATAGCAAAATCATTATCCGGATCGACAGAACCGTTTTTTGCTGGAAGATCCCTCACATGTCCAAAGGATGCAGCTACTTTGAACTCTTTACTCAAATATTTACCTATCGTCTTTGCTTTTGCAGGTGATTCAACTATTAATAACGCCATACTGTTAATTATTTTAGTACTTAAAGATAATATGTTGAGAAATATACAATGAAAAGTAAAAAAATATTTTAATAGGTCTTGTGAATTTTACAAAGTCAGCCCGTATCCTATTCAATTTATAATGGCAATAGTAAAAGCTCAAAATTCCTCTTAGATCTTTAAATAGTTTCTCAGCTTAAATGTGATTCAGCGTGTATGGAATACTTAATCTCGTTGCACGTGGGCAAGGTCAGTAAATTACTATAGGGAGCGGAGATAAAAATATAAAACCATTACAACAAAACCAGGTGCGTTTATATATCTAAATAGGTTAAAAATAGGCTAATATAGAAGGTCTGTGTATACTAATAAGACTAATTTAGAAAGAGCTTATAGTATACACTTTATAATTTTAATTATGCAATATTTTTGATTCAGAATGTTTAGTAGTAAACACACTAGAAAATACACTCTTAACAGCAGCACATGTACTCACATCAGGATTTTTTTGCTTTTCTTCGTTAACCTTTCCATAAAATCTTCCAATACCATAACCTACTAATGCACCAACAGCAGTGGACACAATAAACACTGCAACGGCAACATTAAGTGGCGTTAAAGTAGCTGCTCCTGTAAGATATGCTATTACTGCACCAGCAATTGCACAAATACTTATAATGCCTATGTCATTATGTTTAGGCGCTGGCGGAGTTTGTTAAGCAACTTTCTATATAATATTTTCTAAAATAAATAGACTTCTCGCATCCAATTTCAGCAGCGCGTGACACACAACTGCAATGACAAGGTGTTGCAAGATAAACATCATGTTCACACGAAATACTTGACTTCACGTGTACTAAGAAGCATTTTATATATGTTGTGTGCCCGTAGCTCAGCTGGATAGAGCAACAGCCTTCTAAGCTGTGGGTCGTAGGTTCGAATCCCACCGGGCACACTCTTTTATCAATACTTTCTATAAATCTTTAAGTACTCTGGTACCACATTTTCAATTGCTAATGGTCGAACCTTCATTGTTTCAAGGTCAGCTGACCTTTCGATTGAACTATTCATCATAACTTTCACCTGATCTTGAGTAAGCACAGGGTTCGTATCTCCGGTTATTGGTTTTAACAGCATAGAAATAATTTTATTTTCTAAGAAGAAAGCTATCAACTTTGCCATTGGAAAAGATACATTGATCAATAAACACTTTCTGTTAGTAACATTCAGAATAAACTTTAATAAGCTTTTGAAAGAGTAAATTTTTGGTCCACCTATATTATAAATTTTTCTGTCTTGCTTATTAAAACTGATAATACGATATACCACTTCAGTTAAGTCTGTTACACATATTGGCTGAAATTTAGTTATTCCACTGCCGATCAACGGCAAAAAAGGAAGAATAGTTGCTAATCTTGCAAACTTATTAAAGAAGTTATCTTCTTTGCCAAATACAAGACTTGGCCTAATTATTATTGCTTCTTGAAATGCTGAAGTTACAGCTTTTTCACCTTCTAATTTACTTTGAGCATATTTTGACAGTTTACTATTTTCTACTCCCATAGCAGAAAAATGTATCATCATAAGTACATTTTTCATTTTTGCAGCTTTTGCTATCCTTTCAGCTATTTTAACGTGAACAGCGTAAAAATCGTGCTTTTTTGCTTCATATAATATTCCCACTAAGTTTATAGCTACATCACATTCTTCCATACCCTCCAGAACTGATTTTTCATCAAAAAAATCGCCTTTAAATATTGATATTTGTCCTAAATTGCCACACAATTTTAAACAAGCAGCTTTTTCCTGATTACGAGTGAATATCTTTATCAAATATCCTTCTGCTGCCAAGCGTCTTACGATGTGTTTCCCTATAAACCCCGTTCCACCAAAAATAATTACACGTTTTGTCACGATTAAAGTTCCTAACAATTTATTACTGTAAATTAATACAATGATTTTACTTAATATTCTATTATGAATTCTTGTATAATAAGGTCCATTTTCATTCCTCGTGAGCCTTTAACTAGAATTGCGTCATTATTCTGAATAATGTCAGCTAAATTACTTTTCAATTGATTAGAATCATTAAAATGTGCGCCTCTCATATTATCTGGCAAAAGCTCATGCAATTCTAACATAAATTTACCAACTGTATAAACTTTATCTACATTATTTTCTGTGATAACCTTAACCAGATCTGTATGAAATTTTATGCTTTCATCACCAAGTTCCAACATATCACCAAGCAAAGCTACTTTTCTCTGATTAGAATATGTACTCAAAGTTTTTATTGCAGCTTTCATCGAAGCAGGGCTGGCGTTATAGGAGTCATCAATTAAATGTATGTATTTTCCATTGTATTTGACTTTATGAATATTGCCTCTACCTTTCGTTGCACTAAAATTCTTAAGTGCAAGTGGTAATTTTGATAAATCAAGTCCGAGGCTTTGCACAACTGCTGCAACAGCAAGTAGCGAATAAGCAAAATGCTCACCTTGCACACGTAAATTACAGTTTATAGTTTGATTATTATTTAGTCTTATTTTAAAATTTAACCCGTCATCGTTGCTTATTATGTCTAATAAGCAAACTTCAGCATTTTTATCTTTACCGAGGCTTATTACATTTCTATTGGCGCGTGATGAGAGATAATCATAATATTTATTATCTCTGTTCAAAATCAAAGTACCGTTATTTTTCATACCATATAGAACTTCTAATTTTGTTTGTGCAACGTCAAATAGTGATGAAAAATTTTCAACATGCGCAGGTCCGATGTTGGTAATAACTGCAATATTTGGATTACTAATCTTTGATAATTCTTTTATTTCACCAGCTTTATTCATTCCCATTTCAAGGATTAAGCACTGGCAGTTTTTTGGAGCTTTTAGAATTGTCAAAGGCAATCCTATATTATTATTCAAGTTACCTTCGTTTGCATGGGACACTCCATATTGCGATAAAACAGTGTGCAGCATATCCTTTGTAGTGGTTTTCCCAACACTGCCTGTAATTGCAATAACTTTAGCATCAACAAGAACATTTCTAATGTAGTATGATGCCATACCGTGCAAAGCTTTCAGGGTATCTTGTACAATAATGAGAGGGAAATTTTTATATTTATCCTCACTCACTATTGCAGCGACAGCCCCTTTTAAAAACGCTTCATGCAAAAAATTATGGCCATCAAAATTCTTTCCCTTGAGGGCAATAAATAAATCACCTTTTTTTATGCTTCTTGTGTCCGTTGAAATATTTGAGCTATGTATCCAATTATAACCATTTACATCTGTTCCGCCAGTTGCGTCAATGATATTATTTGTGTTCCATTTAAACATAATTTAGAGAGTATTCTTTATAATAAATTGAACAATAAAAGTAGCGAAAATACTACATGTTTTAGACAATGTATAAATAATGGTTGCAATCCCTATAATTCTATCTTATAATGGATATAGAAGTTTAAATTTTTTCGTCTATAATTAAAATGTATTTAGTTGTAGAAAGTAACTTGGAGGTATGTATGCCAAAAAACGACCAAAATGAAGAATCTACTTCTATACTAGCTAAAGTTGGTAATGCAGCTTCGGGAGTAGGAAGTTTTCTGGGTAGAGGTGTAAAAGTCCTAGCCAAGGGTGCAGTATACCCTATATGGCCAAAGAATTGGTTTAAGTCTTGGGATGAAATGCGGCACGACATAAAAAATGGTGGGCGTTATATTATTGGCAGCCCACCTAAAGAATATGATCCACCTATAGAAACCACACAAGCTAGTAAGGATCTTGGCGTACAAATAATAGAGCAAAAGAAAGGGACAGGAAAGGTAACTTTTTTAGCGTCAAGGACTCTTACGGGAGATATACCTTATTTGGACGATGAACAATTAGGTCAAATAAAGAAAAACCTGCCAAATGTAACTATTTTCAGAGAAGAAAACAAAATTGTAATTGAAATTAACGTTGAGGAAATAGCTAACACTATTAAAACTAATCCTGATAATAAAGGCAAGAGCGAGAAAGAAATAAAAGAGCTTGTTCTTAAAGGAATTGCTAATAAAGTTGAAGGCGACCTCAAGAAGTTTGCAGAAATCACTGGTGGAGAATTTAAAGTTCACACAGACTTGAAATTGCTGTATGGTATTGCAGAAAAATTGTATAAGGAATATGATAATCAAAAGCAGTCATTAGAAAACGCTGTGAAGTCTAATCAGACTTCAGAAACTCTGGCTTTATCTGCTAGTGATAGGAGCGAGGTATTGGAAGCTGCTGAAACATTTGTAGATAGTAGTAAAGGAGAGTTATTAAGGAAAACTGCAAATTGGCAGAATAAAGTTGAGCAGGGTTCTGAAAATATAAGGAGTAGGAGGTAAAGTTATGAGTTATAAGGGGAGTATTATGAATGAAGTTAAAATAGAGGAAAGACATCATAGTTTAACTGTTCCTGGGGATATGTACTACTTACAACCAGGAGTTATTACTGGAAAAAGGGTAAATGAAATAGAAACCTCTTTTTTGGAAGAACAGCAGAACATGGTAAAAGCAAGGGAACTTGTAAGCTCTTTAAATCTTGAAAATGCTTCTGGTGAAACGATAAAACCACTATCTACACCTAATGTAGAGAAAAACGAAGGAAGAGGGAAAGGTCGCTCTTAAAATATGAGCAATGAAGTTTATGATAGCAATAACATCTTTGCTCAAATATTAAGAGATGAGTTACCTTGTGAGAAGGTATATGAAAATGAAAATGTACTAGCTTTTCGCGATAAGTACCCTGATGCACCAGTTCACATTTTAGCTATACCCAAAAATCAATATATTTCATACGATGATTTTATTCTAAAAGCTTCTGAAGAGGAGATAGCAAATTTCTTCAAAACTGTAAGAGAGATAGCACATAAATATAATCTAGAAAAAACAGGGTATAGGTTAGTCACTAACTACGGTGAAAATGGAGAGCAGGTTGTACCACATTTTCATGTGCATATTTTAGGTGGTAAAAAGTTAGGAAAGCATGTAAATTCATAGTGTTATATGTTTTGTTAAATGAGCGAATATTTAACCATAGTAATCTTTATCTGCGTATCAATTGTAGTATCTTTTGTTTTAGGTATATTGCCTATGTTTCTTGCAGTGAGTAAGCCAGATAGTGAAAAACTTTCCACATATGAGTGTGGCTTCAACCCACTATCCAGTGCAAGAAAAAATTTTGACATTAAATTTTACCTAGTTTCAATATTATTTATAATATTTGACTTAGAAATTGCTTTTCTTTTCCCTTGGGCTGTTTCTTTATCTAAGATAAGCTATGGTGGATTTTGGTCTATGATGGTATTTCTTGCAATACTCACTATAGGCTTTATCTATGAGTGGTGTAAAGGTGCATTAGAGTGGGAGTAGTTTATGACAAATCAAATTCTATCTAATGATGACTGGGGTCGTTATAAAAAAGAAGGGTTTCTTGTCACTAAATTTGGTGATTTAACAGATTATGTAATGAATTGGGCAAGGTCTGGTTCATTGTGGCCAATGACATTTGGTCTTGCATGTTGCGCAGTTGAGATGATGCATACTGCATCCAGCCGTTATGATCTTGATAGATATGGCATAATGTTTCGTGCAAGCCCACGTCAATCAGATGTGATGATTGTTGCTGGCACACTAACTAATAAAATGGCAGCAGCATTGCGCAAGGTTTATGATCAAATGGCAGACCCAAAGTATGTTGTTTCTATGGGAAGTTGTGCAAATGGTGGTGGTTATTACCATTACTCTTATTCAGTAGTCCGAGGCTGTGATAGAATTGTGCCAGTTGACGTGTATGTCCCAGGATGCCCACCAACTGCTGAGGCGTTGCTATATGGAATGTTATGCCTACAAAATAAAATAAAACGAACTCAAAATATAAAGCATGGATAAAACTGGAAAATATATACAAAAAAAGCTTAAATGCAAGTGTATTCAGAAAGACGACGGTACTATTGTAATATATTCAGCTTTAGGAGATATTGAAAAGCACTTACTCTTTCTACGTGATGATGAAGAATTCAGGTTTGAATCATTAATTGATATTTTTGGAATTGACTATCCAAATAGAGAGAAGCGTTTCGAGCTAATATACAATCTGCTCAGCATTGTGCATAATATTAGAGTACATATAAAGCTTCAGTTATGTGAAAGCGACATGCTTCCAAGTGTAGCGAAGATATTTAGTACAGCTTCGTGGTTTGAGCGTGAAGTGTTTGATATGTATGGAATAGAATTCTCGGATCACCCTGATTTGCGTAGGATTCTAACAGACTATGGATTCAAAGGTCATCCAATGTTAAAAGATTTCCCTCTTACTGGTTATGAGGAAGTAAGGTATGATATAGCAGCAAAAAAAGTTGTATATAATCCTATAGATTTACCACAAGATTTTCGTATGTTTGATAGCCTATCGCCTTGGGAAGGCGAAACCATAAAAGTAAATACAAAGGAGTAGAAAATGACAGTACAAAGAAAAAAAATATCTTTGATCGGTGCAGGAAATATCGGTGGAACTCTCACCCATATGATTGTACTAAGGGAGCTTGGTGATGTTGTTTTACTTGATATCAGCGAAGGCATTCCACAAGGTAAGGCACTCGACATTGCAGAGTCATCCCCTATTGATGGATTTAATTCTGGTTTAACTGGAACTAATCAATACAAAGATATAGAAAATTCTGATGCAATCATCATAACAGCAGGTATTGCTAGAAAACCAGGAATGAGCAGAGATGACCTCCTGCAAACCAATGCTCAAGTAATGAAAGAGGTTGGTGAAAATATTAAAAAATATTCTCCAAACGCGTTTGTAATAGTGGTTACCAACCCTTTGGATACCATGGTTTCAGTGGTGCATAAATTTTCAAACCTTCCAGCTAATATGGTTGTTGGAATGGCAGGAGTGCTTGATTCTGCCCGTTTTCGTTATTTTCTTGCAAGTGAACTAAATATTTCAGTTAAAGATGTGTCTGCTTTTGTGCTCGGTGGACATGGCGACACTATGGTACCACTCATTCACTGTGCCTCTGTTGCTGGCATTCCACTTACTCAAATTATCGATATGGGTCTCATTACGCAGAAAAAAGTTGATGAAATAGTGAAGCGCACTCGCAATGGCGGTAAAGAAATAGTTGATCTGCTTAAGTCTGGATCTGCATACTACGCTCCTGCGTCTTCAGCTATATGCATGTTAGAGTCATATTTAAAAGATAAAAGGCATATATTACCATGTGCTGCTTACCTTAATGGTGAATATGGTGTAAAAGATTTGTTTATTGGTGTTCCTGTAATTATTGGAAAAAACGGAATTGAAAAGATCCTAGAAGTTAAAATGAATGATAGTGAACAAGAAATGTTTAATAGATCTGTAAATGCAGTAAAAGAGCTAGTGAAGTCTTTAAGCTTATAAGTAAATTAGTGGTTTTATAGAGGCTTAAGTTGTATCCGTTCAGCAGAGTGGTTTAAGAAACAATAGATAGGAGATTGTGAAAAGGCCCTTTGTTTCCATGTTAAGTATAACGAAATTATCCGTTTAAGTTCCCCGCTTCGATTGGGTAAAATATGAATTTTTGCGATAAACGACATAATGCCGAATTTGCCGTTCAGCGTGGTTATTTGTCAGCGGAATATTTTCTGGGTCATCTAAAAATTTCCACATCATTCTTTCAGATTTCAAAATATTTTTCGCAACTCGAGAAGCTCCAATTGCTTCAGGTAGTTGTAATAGTTTAGACTTCGTGGTAAACATGTTGCCGTCCACTTCCGCCTAAGAAGTATAATGCGGCTTGACAAATTTATTGTCATCTCAGACCGCGGAGAGAACCATATGCTACTTTTAACTTATGTAAAATTACCAAGGATTATGGAGAAGATATGCTGTTTTGATTTGTGTGAAAATTATTGTTGACTTATGTGCAATTAGAGAATCCTAAAATATCGTTCAAAAAGTGGATAAGGATATTCTTGTTTTTTCCCGTTCCAAAGATTTTTTTGAAACACAAATCATTGCGAGGATCGAGAAATTTTGATGGCCAAAATGCTTGGAAAACATTAATAATTATACACACAATTATTCAACCATATTTTTGAAGATAGCTAGGCAGCAACTTTCTGTATTTATTTTAAATTGAAGAAAGCTCAAATGAAAGATCGTGTTTTGCTAAAAATCACAGAATGCAGTCTGGTTACGTAGATTTTTCCCCATTAGACAATAGCCTGTTTACAAAATTTTCGTTACAATAATCGTCTACAAAACAATTCTATCATCTTTTTATTCATTAGGTACCCTATTTCTTGTTAAAATACTGGAGTTCACCCTCTCTCTTATTATTCTTCTAATCTATAGTTAGCGTTCAAAACCATATTCGAAAAGTATCTCATATGTTTCCGGATTTTTTTAATGCTGTTTATTTCATCCTCAACATTGCCTCTACCTTTATGAACTAAGTAGCAGCATTAAAAATTATAACGTATTCCTACTTCTAGAATCGCGTCCGGTATTTGTACTGGTGGTTTAAAGCCACTTAGTTGCCCGCCTGCGGTAATACCAACTGTACCAACTATCTGTGGAGCAATTTCATAATCAACACCGACCTTTAGTTTATAGGAAATAGAACCCAGTATTTTATCTACTACAGATGCCTTCTCTTCAGCAGCTCCAGCAGCTTCAATATCTTTGCTTGCAGGTTCACTTGTACCACTGTTACCAAAGCCAAAAGGTATTACTTGTAGGTATCCTCCTAAACCTCCGCTGACATATAGCTTAACGGGATCAATATCAAGGTCGGGGTAATAACGGTAATTTGCTAATAAGCTAGCCCCCATTTTCTTTTCTTCTTTACCAAACATATCACTTATGTCAGTGAGAACCTCAAGTTCAAACTTAGAGTTTTTGTCATGATGATAACCAAAAACAACGCTAGGTTTTATTTTTAAGCCACCACCCCATCCAGCACCAAAGTTTAAACCTGCATAGTACTGATCTTCTGACTTACTTGCACTATTATTAGCTGTACCTGCTAGAGATGAAGTGAGCAACACAGCTAAAGCACATAATCTTTTCATTTTCATATAACTCCTCATACAAAAAAATATATAATGCATAAGTATATATCCTTTATATTAAAAAAGATATAATCGCATGTTAAAAAGAGTATAACCATGAAGTCAAAGATGCGCTACGGATTTTTTATATAACTATATTTACTATCTTATTTGGTACAGCATATACAGTGCGAACTTTGCTTTGATCGATCTTACTGGACACAGAGTCTATCGCTATTTTCTTCAATTCTTCTTGAGGTAAGTTAATTGCCACCTTGATTGTTGTACGTAATTTTCCATTGATTTGCACTGCTATAGTTACCGTATCGTCAACTAATAATGATTCATCAGCTTTTGGCCAAGGTTGACCTCCTATTCCTTGCCATAGGCTTTCAGCTAGATGTGGTATGAATGGTTCGATTACTCTGATTAATATACATATACCTTCATCAATAAGAGATTTTCCAGTTTTTACGTCTATTTCAGCTATTAAATTCGTCATCTCACGAAATTTTGCCACTACACAGTTTAATCTGCAGTTTTCCAAGTCATCTGTAAGTCCGTGTAAGAGTTTATGAATTTTTTTTCTGTACTCTAGAAGTCCACCCGTAACACTTTCATTATCATAGTGTATATTTACAGGTCTTAGCTGCATGACCATACGCCACAATTTATTTACATAACGAGAACAACCTTCCACGCCATCATCGGACCATTCCATATCTTTCTCCGGAGGAGTGTCGGACAACACAAACAAGCGAGCAGTATCAGCACCATACTTTTCTATGATAAAATTTGGATCAACTGTGTTCTTTTTCGACTTGCTCATTTTCTCGACTTTTCCAATTTGAACCTTAGCTCCTTGTGCAATCAACTCTTTTGCTTCTGCGGGAAATAGCCACTTACCATTTTCGTCTTTATAAGTTGCATGGCAGACCATTCCTTGAGTGATTAAAGTAGAGAAAGGCTCTTTAATATCAAAATAGCCACATTTGGTTAAAGCACGGCAGAAAAATCTTGAATAAAGCAAATGCAGAATTGCATGTTCTATCCCACCTATATAATAATCAACAGGCATAAAACGATTACATGCATCTTTGTTTACTGATTTATCCCCACTACAGAATGCAGCAAAATACCAGGAAGATTCAAAAAAGGTGTCGAATGTATCAGTTTCACGCTCTGCTTGCTTTCCGCACTTTGGACAATCAACAAATTTCCAAGTTGGGTGCTTATCCAGCGGATTGCCACCACTTGTAAATTCTACATCTATTGGTAGAACTACAGGAAGGTCTTTTTCTGGCACTGGAACAGTTCCGCAATCTTTGCAATATATGATAGGTATAGGGCATCCCCAATAACGCTGCCTTGAAATCCCCCAATCGTGCAAACGATGGTTTATTGTTTTCTTACCTATCCCTTTTTCTTTGAGCTTTTTAATAATTACTTCCTTTGCTTCACTAACCATTAATCCGTTTAAGAATTCGGAGTTAAACATTACCCCATCACCAGTATACGCCTCCTTTGTCATCTGAGTAGCTTGACACTGGGATCCATTGTAAGAATTCTGGTCACGCGCTGGAATGACACCTAAGTGGGCTGAAGAAATAACGGGAATAATCGGCAAATTGTACCTCTGCGCAAATTCAAAATCACGCTGATCGTGTGCAGGGCAACCAAAAATCGCGCCTTCTCCATATTCCATCAACACAAAATTCGCTATGTAAAGCGGCAATTCCTTATCAAGAAATGGATGTTTGACGTTTAATCCGGTGTAAACTCCTATTTTTTCATCGTTCTCTCTTTTCGATTTTATTTCTTGGATCCCAGTGTCAAGCACTGGGATGACAACAGAAGAACCATTCTTTAAATCCTGCACAATAGGATGCTCTGCTGCCACTGCACAAAAAGAAGCCCCAAACAAAGTATGAGGATAAGTTGTAAAAACTTTTAATTTCTTATTCAGGCCAACTACTTCAAACTCTATAGTTGCTCCTTCAGATTTTCCTATCCAACGCTCCTGCATTGTTTTGACTTTTTCTGGCCAATTTTTCAAACTTTGCAGGCACTTGAGTAAATCTTCAGCGAAATCAGTAATCTTTAAAAACCATTGGGACAACTTACGTTTTTCAACAACTGCACCTGATCGCCATCCTTTTCCATCAACCACCTGTTCATTTGCAAGCACTGTTTGGTCCACTGGATCCCAGTTAACCCATGATTCTTTTCGATAGGCAAGCCCATGCTTTAAAAAATCCAGGAAAAATTTTTGTTCGTGTTTGTAATAATCAGGCTCACATGTGGAGAGTTCACGCTCCCAATTATAAGAAAGACCTATAGATTTCAACTGTGTACGCATATTATCTATATTCTCTTTTGTCCATGTTTCGGGGCTAATATTGTTGTCCCTTGCTGCATTCTCAGCTGGTAATCCAAACGCATCCCAGCCAATTGGATGCAAAACCTCAAATCCATTAGCTCTCTTGTAACGCGCTATCACATCCCCTATTGCATAGTTACGTAAGTGTCCCATATGAATTTTACCAGATGGATATGGAAACATTTCCAACACGTAACACTTTTCTTGTTTACCACTCTTGCTTACAGAAAAATCCCATTTATCTTGATAAAATTTTTCAACACTTTTAAAATCATATTTCATATAAATCCAAATTCAATTACAGTTCATATGCATCAAAGGATCAACCGCTTGGCCATTATGTCGTATTGTGAAACACATCTGTGGATCTTTATCTTGTGTGCTTGATTTACCTGCAGATCCAATTACTTGACCTTGCTTTACTTTATCGCCAATTTCAACATGTATGTTTTTTAAATAGGAGTACACAGTCATGTAATTATCTTTGTGTTCCACTATAATTAAATTCCCATACCATCTCAGCCCTTTGCCTACATATACCACTTTGCCGGGCGCAGAGGCAACTACATTCGTTCCATTTTGAGCAGCAATTTTTATGCCATCCTTACACGTTTCATCAGAAGAGGTAGCTGTACCTTTAACTGGCATTACAAATTTACAATTTACCTCTACGTTTTGTGCATTATTGTTATCTCTGTATATCCTATTTATGATGGCTTTTCTATTTTCTTTTTTTATTGAAAGATCAACATCTTCCCTAATTAAATGGTACTCTCTTGTATATTCCAGATCTCTTTTTCCGTAAAATTCTTCGCCTTTAAGCAGCACAGGTGAAGGTTTTTGCAGGCCACAGCTTACCAATATTGCCGATAACATAAAAAACGAGGCTATATGCCACATTCTAGATATACAAATTTTCACAAAACCTATAGTGTTTCATGTTTGTTCGTTACTTTCCTCATTATTTATTTTACTAGTTAAATAGTCTCTTAAATCGGTAAGTTCTTGCAACAAATCCTTTGTGATTTTTATATCACTACCAAATTCCTTTTGCACTCCTTTTATTGTATATCCTTTATCATATAACATGTATTTCACTTTCTTTATGGCCTCTATACACTTACGATCATATAGCCTTCTTCCTTTACGCTTTGTAGGCTTAATTTGATGAAACTGACCTTCCCAAAATCTTAAAACATGCTGTTCCAAACGTAGCTCTTCAGCTACTTCCCCAATTGTGTAAAATAATTTTACCTTATTCATTGATTGTTTATTGATTTTTTTATAGTTTTTGAAGGTCTGAAAGAAACTGAGTTTCTTGCTTGAATCACCACTTTCTCTGATGTATTTGGTATATTTCCTGGCCTTTCCTTCTTTTTTTTGACCAAGAATGTTCCAAATGATGATATTTTCACCATTCCATCCTTTGCCAAGCTTGTCTTTATTTCGTCCAATATATCATCTATTATCGAAACAGAGTCTTCCTTTGATAATCCTATTTCTTGGTTTATATTTCCAGCTATCGTTGCCTTAGTTACTGTTGTGTCTTTTGTTGTAACGTGATCCATTATTGATAAATATTACAATACGTAAATATAATATAGCAATCGACTCGAGATTCAGCTACTTTATTTTTTAGAGTATGTCTCTTTTGTTGCATAATTTAAAATACCGGCAGCTATCAATATCGCAAATATTGCAAAAAGCGCCATTTGATAATCTGCAAGAAGTGCTAACATTGACACTATAACTCCACTGCCAATAAACATAAACCCATTGATAATGGATGATGATGTGCTAATGTATTTTCGTTTCACAATCTCGCTGCCGACAGTAAAATTAAGCATATGTCCTCCCGCAAAAAACCCGAATATTAACATACAAAAGTACACAACGTGGGCTGTTAAATGGCTGCACAACAAAATAATCATTGAAATACCTTGTAACAGAGCAAAAGCAGAGATTACATGCCTTCTATTTTTAAATAGGGTTGAGATTCGATCTGCAATTGGAGCACCAACTGCAAGACCAAGCCATAGTATTGCGGTTGCTACACCTGACTCCACTGCACCGAGTTCTGAGTTGCTTAGTAACCTTGGAGCCCACAAGGTATTCAGTGCTAAAAATGTTCCAAAAGTAATAGCACCCACTATTGAGGTTATCCAGATATCTTTTAATTTCAGCACTGTGAGTACAGAGCACATTACTGTTCTTATAGAGCTTTTTATTGTGCATTCTTCTGAACTGCTTTCTGGAAGTGTGTTTGGACAAAAAAGCGTAAGTACAAATATCAACACACCAAATAGTATTATGCATACAATCAGATTCTTCCAATCTGCACCTTCGGCAAGCAAGCTAGAAAACAACATTTGAATCACCAAAGCAGAAAGGCTTGAAATTGTCTGCACTAGTGAAAACATTAGTCCAAATTGGGCAGCGGAAAAACATATGCTACTTGTGTGAGCAGCACCAATAAAACCAAATGATGCTCCAGTTGCAATCAACACTTGAGACAAAATCAAATGGGAGAAATTGTCACTATTAATAAGGACAAAAAGCCCCAAGATCATAGTTGATAATGAGAAAAAATAAATTTTTTTACTGGAAAAAACATTAAACGTTGCTCCACTAAAAAATTGTAAGATGGCGAAAGTCCAAGTATATGCTGAATTAGCCAGTGCAACTTGCGCGATTGTAAGTCCAAGTTCCTTTTCAAGATTTACACTTATAAAGGTATAAATTATCTGCATGTTGCTGAATATAACAACCAAGTTACTAATCAGCCAAATGAACCAAGCCTTAGCTCTGCTTTCCATAAGATTTATTTTTATAAGTAATCTATTAGAAATTTAACACTAAGTCTCTTTTAAAACCATAACTCTCTGGTAAGATTTAAGTTTGAACGAAAATATCGATTAACATAAGTCGCTATTGCATATTTTAAAGGTTTCATACACTCACTCCAACATAAACTTAAAAGCAAATCTAAAGTTTTTAAGAAGCAATTAGATTATTATATGATATACTAGTAGATTAATAAATATAGTAGGTAAATATGCATAATATGAATATAAGTGGTCTACAAAAATTAAAAGAGATAATACACAAGTTTATTAAACGTTCTGATGAATATAATCAGCTTATACATGATGGACAATATCCAGCTTTGTGTTCAGACGAGGCAGAAATAGACTTAATAAAGCTAGAGCAAATAACACGTGAGTTTATTAATGACTCCGGTAATATATCAGAAGAAGAGGTGTTAAAGCACAAGGAGTGCGTCATAATGTTACCAGGGGAAAAGCAATTAGTGGAAAACTTGAAAAAATTAGAAAAAAGAATATCTGATTTCATTGGATCTGTTCATGATTATAAAAATCTTGAACGTGATGGACATTGTCCAGCTTTTTTCAACTACCCTAGAAAAGAAGATTTTATGGTGCTTGCAAAAATAACAAATGAGTTGTTTTCTGAAAAAGATGATTTCGAATTTGTAGATAAGAAAGATGTACCAGATAAGGAAGAGTTGCCTGATACATCTCTAGCAGTTCAAAATACATCAAAAGTAAGAATGCTGAGCTGGTTAGGTTTTTCTTCTTAATGTATGTAAAGTGATACTCTTTTCATACTCTATTTGAGCTGAACGAAGAGTATCACAACTTGAGTTGGTAGATAAGAATAAAGACCTTGTTGATAGCTAGAGTTGGTACATGCATCAAACAAGCTCTACGAAGTTGTTGTCTGTAACGGTGCAAGCCAACAGCCAGGACTTTAGAGTGTGATACACAATCGTACGAACATTTGCTTTTGTTAAGCACAACAAATGATATCATTCAAGTGCTCCAACATACAGCTGTACAAACATTGTAGTTTGAGAGCAATCTCCACAGGAGGGCGACGGTTCTTCTTCTCTATACATCTTTATATTACTACTTCTTAGTACTCATAAAAACTTAATTTCAACATATAAGGAGGGTGTCATCCAAGCAGCAGCTAACACTGAGATCTAGAACATTTTCAATGACAAGATTTATCGTTTGGTTTTAAAAACACTATAGCATACCGTTCACAGAAATAAGAGGAAGATCCGTGAACGATTACTCTCGTTTTTTCTAAAGTATAAACTTAGATAAATCCAACTGCTTCGAAATTGACTCAAGTTTATCTTTTACATACTTGCTGTCTATAATGAATTTTTCGCTATTTTTCTCAGAAGCAATGAAACTTATTTCATCTAAAAGCTTCTCCATGACAGTGTGAAGCCTTCTTGCGCCTATATTTTCCACTTGCCTATTAACTGTAAACGCTATTTCAGCTATGGTTTTTATACCATCATCAGTGAACTCAAGTGTCACATTTTCTGTTTTCATTAAAGCTATGTACTGCTTTAACAAACTAGATTCTGGTTCCTTTAATATTCTTATTAAATCTTCTTGAGTAAGTGCCTTAAGTTCTACCCTGATCGGTAATCTGCCCTGCAATTCCGGTAAGAGGTCAGATGGTTTAGACTGATGAAAAGCACCAGATGCAATAAATAATATATAGTCTGTTTTTACATGGCCATACTTAGTTGTAACAGTTGTTCCTTCAAGTAATGGTAACAGATCGCGTTGCACTCCTTCTCTGTTTACTTCACCTTTTACTTCTGTACGCGCTGCAATTTTGTCTATTTCATCCAAAAATACTATACCGTCATTACTAACAAGATCAATGGCTTCTTTGATTATCTTATCTTCATCCATTAGCCTTTCACTTTCTTCATTAATTAATATTTCACGCGCTTCTTTTACCTTCACCGTAATAGTTTTTGTTTTTTTGCTCCCGTTAAACATCTTGCCCATTATTTCTGTTACATTCATCACACCAACTTGCCCACCTGGCATGCCTGGTATATCGAAAGTAGGTAACATACTCTTGCTCTCTCTGACGTTAATAGAAACTTCTCCGTCCTCAAACTCTTTATTCCTCAACCTTTCTCTAAAATTTTTTTTACTCTCTTCGGTTGCACCTTCGCCTACCATAGAGTTTACTATTGTTTTCTCAGCTAAAATTAAAGCCTTTTTAGCTAAGGCTTTATGGGCTTTCTCTTTAACTAAAACTATTGCTGCATCAACTAAATCGCGTATTATCGAATCAACATCACGTCCAACGTATCCTATTTCAGTAAACTTCGTTGCCTCAATTTTTATGAACGGTGCACCGGCAAGTTTTGCTAAGCGGCGAGCTATTTCAGTTTTACCAACTCCTGTATGACCAATCATCAATATATTCTTAGGTATGATTTCATCACGCAATGGAAATGGGACCTGATTGCGACGCCAACGATTTCTGAGCGCAATAGCAACAGCACGCTTTGCATCATCCTGTCCGATTATGAATCTATCCAATTCTTTAACTATCTTCTGTGGTGGCAGGTCATCTAACAAAACTTGAGTACTGTCATTAACTTGAACATCGCTTTCATTTGAATCAAAACCACTCTTAGTATCTTTATAGAGGTCATTTTTTTCATCGTAGGCGTCACTACTACAAGACTGCCCTTCTGAAAGGGTTATAGGCTGATTGGGAAAATTAGTGCATAAAGTTTTTTGCTTGGAAGACATATCACTCCTCTATTTTTTCAATAATTACATTGTGATTTGTATAAACACATATATCGGCAGCTACCTTCATAGCCTTTTTCGCAATTTCCTCTATTGATATTCCTTTAATATCAATTAAAGCTCTTGCTGCAGATAGAGCAAAATTTCCCCCAGAGCCAATAGCGGCGATTCCATCTTCAGGTTCAAGAACATCACCTGTTCCCGTAATTACTAATGAAATAGATTTATCTGCAACGATCATCATAGCCTCTAATTTCCTCAGATATTTATCCATTCTCCAGTCTTTTGCAAGTTCAACACATGCTCTCATTAATTGTCCTGGGTGCTTATCAAGTTTAGATTCTAGTCTTTCAAAGAGAGTAAATGCATCAGCTGTTGCTCCAGCAAACCCAGCAATTACAGAATCACCAGAGAGACGCCTAACTTTTTTTGCTCCAGATTTTATAACAGTGTGGCCCAGTGAAACCTGTCCATCACCTATTACCACTACGCTTTCACCCTTTCTAATTGATAATATAGTAGTGCCATACATTTTACTGTTGTCGTGTTGAATCATTTTTCTATCACTTTAAATAAGAATCTCATTATACTTTAATCTTTAGTCAAATTTGCTAAATATGTTTAATTATAGCTTATAATATAATACCTTCCTTATAACATTTAAAGTGCAGATGCAAAACATAATTCACCCAGATTTGGAAAAAAGTATAAATAATTGGTTTGAGGCAAAATTTAACGGCCTTACATTGCCATTTTATAGCTCTATAGATCTTAGAAACTCCAGCTACAAAATTGCCCCAGTGGACGCTAATTTATTTCCTGCGGGGTTCAATAACTTAAGTGAAGAATCAAGAACGATGGCAGCAAGATTGATAGAAAGCTACTTTAAAAGACATCAATACAAAAAGGTTCTTATAATACCGGAAAATTATACACGCAATAAAATGTATATAGAAAACGTATTTGTTATAGAGAAAGTACTGCAGCTCGCAGGTTTTGAAACTAGAATTGGTCTTTTACATAATGAAGTATACAATTTAATAGAACCGTATGAAGCTATTGTGAAAGAAAACTCTCTATTAAAGACAACTTCAGGATTTGTGCCTGATGTTATTATACTGAACCGTGATATGACGAGCCACATTCCAGACATGCTAAAAGACGTAAAGCAAGATATAGTACCAAGCCCACTATACGGTTGGCATAGCAGGCAGAAATTTAAGTATTTTGAAATCTATCAAGAATTAGCGTCCGAATTTTGTAGCGAATTTAAAATGGATCCATGGCTTATTTCTGTGCTTACAGAAAACTGTAATGGAGTTGACTTTAATGATGATTCATCACTAGGAGCAGTAGCGACTAAAGTTGACCAAATATTGTCTCTAGTGCAAAAAAAATATGAGGAATATGAAATAAAAACACAACCTTACGTTTTTATCAAAGCAAGCAATGGCACATACGGGATGGGCATTATAACGGCAACAAGTGGAGAGGAAATATTAAACCTCAATAAAAAAAAGCGTCATAAAATGAAAAAGATAAAAGAAGGAATAGCAATCAATAGCGTTATTATACAAGAAGGTGTACCAACCATTGACGTATTTAAAAGCAGTTCTGCAGAACCGCTAATATACTATATAGGAAATACTCCAACATGTTACTTATACCGATGTAATAGCAGGAAAGATGTATATTCCAGCTTAAACTCCATTGACTGCGAATTTTATGACGTTAGCAAAATAGTGGAAGAAAAACCTCTAGCACTTTGGAATATAATTAGTAAATTAGCAGTGTTAGCATTGGCAGTAGAAATAAAATCTTTTCACCTCTAACCCTTACATTCCCACAACGTCGCCATTGGGGAGACCATTACCATCATAATCGTGCCTAATATGATTAGCGCCATCAAGTTCAGTGGAAGGATCGTCATTGATAGGTTGATTAAACAACTTGTCAAGTTGAACTGCAAGAAATACTGCACTATATATTATGCTGACTGTTACGCTTAAGTTGAAATTATAGATTATACCATTACCTAAGTTTATTGGTATAGTTGGAGTCTCTATCCTTCTTAATATGAAGTTTAATAAACCTAACGACAAAGTTAATGTGCTAATAATAAGGTCCTTCTTACACTCAGCAGACTTTTCAGGATCCTTATTGTCCAGATATTTCTTGCATGTATAATAATAGCTTATAGGTTCTGAAATGAACAAAAATAGGATCGTTGAGGTTAAGTTAATATAACTTATTATGTCTGTATTGCTTCCAGTGCAAAAATGGATGATTTTCAACATCATTAGCGCTTCTATGGTGCTGCTTGCAAGATTAGCCGATTTACCCAAAATTTTTGCTAATTCTTTTTTACCCTTAGGGTCTTTATAATCTTTTACCAAATCCCGTAAGATAAATGCAGAATGGACAATGTATAGGGTAGATGTCGGAAATTTCACCCATCGGGCAACATTCTTTATAAAGGAGATATTGGATCTGTTATTGTCAATAAACTCACAACAAAATTGCAGTGAAATCTTACACAATAGGGCTGTTAAACCTGTTGTGATGCAGATTACCTTCCTGAAATCATGATTATAAATATCATGCACCTTTTGTGCGGGCGTGTTGGATTCCTTTTTTAGCTTGCTTGGCATGAAATAGTTAACAAAATAATAACTCCCTGTTATTCTATCACATAAAATCCTAAAAGAAAAGCCCTATAAATCAGGACTTTAAGGGAGATTTATGCACAAATCGGCTAAGCATTTTATAAACAAGGGATCGGTACTGAGAGTTGGCACGCGAAAGTAATATCCATCCTTGATAATTGCTTTATATTCTATATCAAGTTCAACTAGAGTTTCTGAATGCTCAGAAACAAAAGATATAGGTGATAGAACTACAGGTACACCATCAGCTTTTGCGCGTAATAGCTCACTTTCAGTGCTTGGCTCTAGCCATTTTACAGGACCAATCTTACTCTGATAACATATTGACCAATCTAAGTTATTAATAGCTAACTTTTCTACTATTAACTCTACACTTCTTTCTACCTGTGAAGCGTAAGGGTCGCCCTTTTTAATGATACTAAGAGGTAAGCTATGGGCTGAAAATAGGACTCTTGGCTTATCGATTCTGCTGGCTAATTTGTAATACTTAGTTATTAAATTAGCGTGAGCTTTAATAAAGTCTTCGTTATCATAATAATGGTCGATTATTTTTGTATTGCACTTTAGACCATGGTTTTTAGCATTTTTTTGCCAATTTTCGATGGATGATAAAGTTGTGGTAGTTGAATATTGAGGGTATAGTGGCAGCAAAATTACTTCATCAGGATCAAATTGTTTTACACTTTTAATAGCTTCGTCAGCAAATGGACGCCAATAGCGCATGCAGATGAATACTTTGGTTAGTTTTGGTGTCATTCCAGCGCGTGACGCTGGAATCCAGTTTTTTTTTCTAAATCCCAGTGTCTGGGCACTGGGATGACAAAAGACAGGTTTGTTAAGTTCTTGTTCAAGCGCTTCAGCTTGCATTTTTGTATTCTCCAGAATTGGCGATTTGCCTCCGATTTGCTCATATATTTCTCGTGCAGTATTTTCTCGTTTTGCAGATATAAACTTTGCTAGAAGAAACCGAAAGGGATTCAGTAGATTGATTATTCTCCTGTCATAAAAAAGATTGAATAAAAAAGGACAAACCGCATTCAATGAATTAGGTCCGCCAAGGTTAAATAAGATAACTGCCTTTTTCACCTACGCACTACTACAACAAGGTACTTTTGGGGTGCCTATACGTTCAGCTACAGGTTCATCAAGTATAGATATAGGCACTAAATTTCTCACACTAGCATACAATAAATGGCCAGATCTCTGCAGGTTACTCTTGGTGGATGTGAAGCTCCAATCGAAAAATGTATCGACAAAAAGACTTGGCGCTACTTCAAGAAGTTCAATAGCAGCTAAAGATAGCATTATACAACTTTGCAGGACCTTCAAAAGAACCTTTAGAGGGAAAAGTAAAACTTTAACGAAAAGAGAGGTGCTACTTGTTTCATCCAGTAGTCGCCCTGAGTTAGGCGAATTATACTCGGTGTGTTTTCTATTTTGATCAAAGATAGGAAATTTTATAGTATCTTTCTTAAATTCCGCGTCTATTTCTCCTCTACTATGGTTGGTGATTTTTTCCATTAACTTCTCACGCACATGCCAAGTTCTTACAACAAAACATGTAGCAACCATCAACGCAGCGCATATAAGTGCGCATTGCATGAGGCTCATACTGCCTAGCATAGCTGGCAGCGCAAAACAAACAAATGGCACTATGATAGCCATTTCAAGAAACGGAATAGTATTTCTTTTCATTGCAAAGGCAGCACCTTTTTTTAATTCTGTATTATGATGTGAGCTATATTCCAAATAGCTTAAAAATGCCAAACTAAAAGTCAAAAATCCTTTTGTTCCACAAAAAATTGACGATTTCAAGTTATTGACCAATTTTTTAGCAGTAGATTCAGCTTGTTTTTTAGTGGTAGGCTCAACTTGTTTGGTAGTGTTATTTTTACAACATTTACCCATACAATACCTCTTTGATGATTTATCCTTAACTATAAATAAAAAACTACTTTTATCAAATCAAAATTTACAATAAAATAAATCTATAAATATACTATTTTATATAAGGAAATAATATGGCAATTGAGAGAACGCTTTCGATATTAAAACCTGATGCAGTAAAAAATAATATTACAGGCAAGATAAATTCATATATTGAAAGCTCTGGACTGAAGATTATAGCACAAAAAATGATGTTACTGACAAAAAAACAAGCAGAGCTATTTTATGAAATTCATAAAGATAGACCTTTTTTTGGGGAGTTAGTGGAATTTATGACTTCTGGTCCTGTGATAGTTCAAGTTTTAGTTGGTGAAAATGCAGTAAGTAAATACAGACAAATCATGGGAGCTACCGATCCAAAGCAGGCAGATAAAGGTACAATCAGAGGTGATTTTGCTGATGACATAAGTGAGAATAGAGTTCACGGCTCAGATAGCACGGAAAACGCTCGTAAGGAAATAGCTTTCTTTTTTGCTGAATGTGAGTTGGTGTAGTTCACTTGGATTTTTCTATATATAAAAATTTTCTGGATCCTATGTCAAGCATACATCTGTACGAACGTTGTAATTTTAAGATGGTAAATGGTGTCATCTTAACTAGTGTGACATTAAAATGACAATGACAAAGTTGTACCAAGTAGCTCACACTGGAACTTATAGCTATAATAAGTGTATCCGTTCAGCGGAGCGGCAGAAAATGGTTGAGAGATAAGCGAAAGGGTTTCAAATGATCCATTTTTCACCTTAAATTGTGTAAAGTGTAAAAAAATCAACCACATTACACCATATTTAGCCCGTTTTATTCTAACGATTTTGTTTGTTCAGCTATTTTCTGCCGCTCTGCTGAACAGATACATAATAAGTAACTACGTCATACCGCCGCGGTATCTCAGCCTAGATCCCGCTAACAAGCAGCGGGATGACAAGGTCTTTCAATAACCTGTGTTAGCTATAGAATATCTTAAATCACAGATTTGGTTACTATGCTTCTCCTTAAATTGACCATTTCCCCTAAACGCTATTAGCTTCCTTAAAACTTACATTAATGCCTATTTTGCCTAAACTGAAGCGTCTTTTCCAATTTTTTCTAGCATCAACTCAGCAGCTTTTTGTTCAGCAATCTTTTTACTAGAAGCGCATGCAGAAACTTTACCATAATCTTCTATGCAAACTGATATAGTAAATTCAGGATTGTGCGCTGGTCCAGTTTGTTTTACAAGCTCATACTCTGGTAAAGGCAATTTGTTTTTCTGAGTCCACTCTTGCAGTGAGGTTTTAGGATCTTGAGGGGGGTCAAGCATGCCTTTAGCTAGCTTTTCCCAATATTGGATAATAAATTTTTCAACATTTTCAAGCCCGCCATCAATATAAATTGCACCTATTAGTGCTTCAAGCGAGTTTTCTAAATTTTTTAAGTTACATCTCCCTCCATTGCAGCGTTCACTATTATTCATGATGATAAAGCTGCCTAATTTTATTTCTTTAGCAACATTAGCAATGGTGTTGCCACAAACTAAATCCGTCTTTCTTTTTGCCAATGCTCCTTCTTTTTCTTCAGGAAATAGTTTAAACAGTGTGGCAGATACGACCATATTCAAAACACTATCGCCCAAAAACTCTAGTCTTTCGTAGCTTACAATCTGGTTTTTGCTATTCCTTTTATTTACGCTTGGGTGAGTTAGTGCCTCTTCTAATATTGCATAATTTGTAAATTTATAATCAATGATCTTAGATATTGCATCATTCAAACTCTTCATACCCATTATTTAAAAGAAAAACACTTCCTACCACACCTTTATACCAAAGAATTAGTTTTGTTTTATTAAAATAATACCAACAACTTCCAAAATATACAGTTTAATAGAGCTCTTGCATAGCCATTATTTGAGTAATGATTCATCGATGTTATTCCAGTGTCGGCTACTTAGGTGACAGAGAAGATGTTTAATGTATACAACCCACCACCTCACTAATGTTACTAAATCCATCTCTCCTTATTAGTTCTGCAAGTTCTAGATTAATTTTGTTTACAACTTGAGGTCCGTGGTATATGAGAGCAGTGTACAACTGCACCAAAGAAGCTCCTGCCTTTATTTTTTTATATGCATCAGCACCACTTGAGATTCCTCCGCATCCTACCAACAATATTTTGCCCTTAGTAAGTTTGTACATATCGCTCAATAACTCGGTTGAAAGTTTAAACAGCGGTTTGCCACTCAACCCACCACTCTCGTTGTGGTGGGAATGTAAGTTATTCCGACTGATCGTAGTGTTGCTCACTGTTAATCCGTCAATCTTATATTCCAACGCAAGCTCAGCGATATTTTCTTTCGTTTGCTGATCTATATCTGGTGAGATTTTTAATATTATTGGTATGGATTTAGAATTATCAATTGATTTCCGGGTTAGAGTTACGGATTTCAACAATTCCGATAATTCTTGCTTATTGTGCAGATTGCGTAAATTAGGCGTGTTTGGAGATGAGATGTTCAGCACTATATAATTGCTTTTTCCATATACTATCTTTATTAAGTCAACATAATCGCTGATTTGGTCCTTTGATGTACTGTTTTTTCCTATGTTGATGCCAAAAATGCAGTCATCAAGCTTGGTTTTATCTATTTGTTTAAGAAAGTAGTCTATTCCTTTATTGTTAAATCCCAATCTGTTAATTACCCCTTGATCTTTAATTAACCGAAAAATTCTTGGTTTTTTGTTTCCATATTGTGGATTACGAGTTACAGTACCAGTTTCAATAAATCCAAAACCAAATGAAAGCATAGGCCTTATAACTTCTGCATTCTTGTCAAAACCTGCAGCCAGACCCACGGGGCTTCTGAGCTTATTACCAAAAAAATTCACACTCAAAGATTCTGGTAGCTCTATAGGTTTTCTATAAGGCATTTTCTTTAATGCCATAATTGCCAAAGAGTGAGCAACCTCGGGCGGTAGTAAAAACAATAAATCACGTAATATCATTTTGTAAAACACTTTGCTTATTTTTAGTTTATTTTTTACCATGAAACGCTATAAGAGTATAACCATAACTTGAAAAGAAATTGATTTTACTTATGAATAATTTTCTCTATAGGTTACACACTTAAAGCTACTGTTAACTTTTACAAGATATAGAAAATGAAAGAGGCCGGGACCGGAATTGAACCGGTATAAAAGGATTTGCAGTCCTCCGCATAAGCCATTCTGCCACCCAGCCGTTTTTTATGTGTAGATATCCATTATATCTTTTAGCATAGATAAAGCTTCTTCTTTTTTTCGTTGAAAAGTGTTACGTCCAATGATTGAACCATTACCACCACCCTGCTTAATTTCTTTCGCTTCATTGCATATGTCATTCACTGATTTCGACTCGCCACCAGAAAAAACTACTATTCTTTTTCCTGCAAAACAAGATCTTTTAACATATTCAATTCTTTTAGATAATGATTCAATATTTTCTGTTTCTATTTTCTCCCTTTCCAAATATTTAGTTGGAAGTTTTACTTTTATTATATTAGCACCAAGCAAAGCTGCCATGTGTGCAGCATAGGCAATAACATCAACCGCTGTTTCACCTTCTTTGGAAATTCCTTCACCGCGTGGATAAGACCATAACACTACTGCAAGCCCATAAGATTTGGCTTCAGCTACGATTTCACGGGCTTCTTCCATCATATCGAAACACTTAGCAGAACCAGGATATATAGTAAATCCAACAGCCAAGCAGCCCAAACGCAGTGCATCTTTCACAGAAGAGGTTATTGCTTGATCAGAAGTCAGATTCTTCGAATGCAAGGAGTTGAAACTATTAAGTTTCAAAATAAGTGGGAGCATTCCAGCATAAGTTGAAGCACCAGCTTCAATCATACCAAGTGGAGCAGCATATGCACTTACTCCCGAATCAACCGCAAGCTGAAAATGATAATGTGGGTCATAAGCATCAGGATTAACTTCAAAACTTTTAATTGGACCATGCTCAAATCCTTGATCTACTGGCAGAATCACTAACTTGCCAGTGCCGCCAAGCTTTCCATGCATGAGAATACGAGTAAGATTTGCTTTTACCCCAGGGTTTTCACTTTCGTAGTAGCTTAGGACTTGTTTTACTTTATCACTTATCACTATAATTCGAATTAAATTTAAGTTATAAATTGTAACAAAGATGAAGTTCAATACAAGGATTTTAAACTATATCAAAAGCAATTTTATTTTCTACTTTATTCATATAGATTCTTAATTTCTTTCCTTTTGTTAATTTACGATTCAGTATTTCTTCCGCTAAGTAACTTTTTATCTCTTTTTCAATAAGTCTCTCTATCGGACGTGCTCCCATTTCCTTACTATAACCCATTTGTACAAGATAAGATTTCACTTCATCCTCTACCAAGCAGTTTATGCCTTTTTGTGTCAGTTGCTTTTTCAGTTCTAGGACAAATTTATCCACAATATGCAAAATCACATCCGTACTTAAGTCGGAAAAAGAAATAATCGCATCAAGACGATTACGAAATTCAGGGCTAAAAACCTGTTCTATCGCTTTTTCACTATCACCAATGTTAAAATTTTTATGCCCAAAGCCAACAAAACTTTTGCTGCGTTCAACTGCTCCTGCATTAGTTGTCATAATTAAAATTATATTGGAAAAGTTAACTTTACGTCCGTAAGTGTCTGTAACACAACCATAATCCATAATTTGTAGCAATATATTATAGATATCGCTATGGGCCTTTTCAATTTCATCAAGCAGCACAACACTATATTGATTGTTAGATACAGATTCTGTGAGTAACCCACCCTGATCATAACCTACATATCCAGGAGGAGAACCAATCATCCTTGATATCGTATGAGATTCAATATATTCGGACATATCAAAGCGTATAAGATTCATGCCCATGCTTTCTGCTAATTGTTTTGCTAGCTCGGTTTTACCAACACCAGTTGGTCCTGCAAAAAGATAACTTGCTAAAGGTTTATTGTAATTCCTCAACCCAGATTTAGCAATTTTAATAGAATTAACAAGAGATTCTATTGCCTGCTCTTGGCTAAAAATCACTTTCTCTAGATTAGCTTTTAAAGACTTTACTTTCTGCAAATCATCAGATTCAGATCCACAAGGCACATTTGTAATTCTAGTAATGGTATTCTTAATATCTCTACTATTTACAATTTTACCCCTGTTTCTTAGCAATTTACAATATGCCCCTGCCTCATCAATAACATCAACCGCTTTATCAGGTAATATTCGCCCAGTAATATACTTATGCGAAAGTTCAGCCGCAGACCTAATGGCATTCTTTGTATAATATACTCCATGATACCCTTCATAGTAGTGCTTTATACCATCTAGTATCTTTATCGTTTCATTAACAGAAGATTCTTTAACATTAATTTTTTGAAACCTTCTCGCTAGTGCTTTATCTTTTTCAAAACTAGTGCTGTATTCTCTATATGTAGTTGCACCTATACAACGTAGTGTACCTCTTGCAAGTGCAGGTTTGAGCAGATTACCGGCATCAAGAAAGCTACCACTTGTAGAACCTGCTCCAATGATAGTGTGTATTTCGTCAATAAAAAGGATAGCACCTGGTTTTGCCTCAATCGCTTTTATTATGGATTTTATTCTCTCTTCAAAATCACCTCTGTAGCGTGTCCCTGCAAGGAGTGATCCTAAATCCAAAGCATAAATTATACTGGACCTGAGTGCACTCGGAACACTGCCTTCAATGATCTTGAGTACCAAACCCTCAACTATTGTTGTTTTACCAACACCTGGGTCTCCAACATATAAAGGGTTGTTTTTTCTACGCCTCAATAATATTTCTATAGTGCGATTCAATTCATAATCACGACCAATAACATAATCTATTTTTTTGCTTCTTGCATAGTCATTTAAATTTTTACAATAACTTTGTAGAATTTCCTCATCTTTTAGTAGCTCACCTTTATTTACTGTAGTAGGAGCGTCATTATTTTTATCAAGTTTTACTTTATGATTGGTGGTGTATTCATCTATATCGTTAGAGTATTTCATATTAGATATATGGTAAATCAAATTGGAATCTTTCGCATTTTGTTTCTGCAATAGATTTTCAACGTATAAGTCTTGCCTAGACAAAATTTCTACTAGAACATTTGCTCCATTTATTTCTTTTTTTCCCAAGCTATGAGCCCGTATTATTGCTCTGTGTATTATGCATTGAAACATTGAGCTAGGTTTAACTCCACTGATAATCAATTCAGAACTGCTTTGTAAAAACCCTTTTATATTATAATCATTAGCCTTAATATTGCACCTTGATAGAATGTTATCCATATTGATGATTTCATCGGCTCTGATATTACATCTTGATAAAACGTAATTTACATCCACGTCTTTAGTTAACGCCAGCAATAAATGTTCTACTTTCGCATATTTAAGATTAAAATTAGAAGCAATGAGTAGCGCTCTATTCAAACTTGCCTCTAAGTTTTTGGAAATCATCTCCTATTCTCTTTAAAAGTGGGAACTCATATATAATGAATAGCACACAATTATTAAAAAAATTGAAATCCAGCAGTTCGCTGTAGCCAATTTGAGTCCCCACTCTGGATCTACGTCATAGCACCGCGATATCTCAACATAGATTCCGCTAATGAGTAGCGGAATGACGAGCTTTACGCTTATCAAGTTGTAGGTAAATCCTATTTAATACGCTTTTTCTAGTACTCTGCTTTTCTTCTTAAATGCATTGATCTTTTTTCTACCGTATTTAGTCTTTAACGTACTTAGCCTTTTAAAGACCTTTTTGCTATTACGTTTTTTAAATTGCACACTACAATCAAAATTTGGCTCTCCTTCTTTGTCTGCCAGTGCAGGTAATCTTCTCTTATCTTGAGGTGTAACAAAAGATAGCGCATGCCCTTCAGCTCCAGCACGTGCAGTTCTACCTATACGATGAATATAGTCAGCTTGCGATTGTGGTGCATCATAATTGATAACATGTTGAATGTGGGGAATATCAAGGCCGCGAGAAGCAACATCTGTTGCAACCATGATTTGATTACGGCCACGACGAAAAGAATTAATGACCCTTTCGCGCTTGTGCTGCCTTAAATCACCATGAATTGCTAAAGCGCTATAGTCATCTTTGTGCAATCTGCTAGCTAGCTGATCCGCTCCTTGCTTTGTTTTGACAAAGATAATGATTGATCCTTCGCGCTGACATAGTTGTATAACAAGCTTTCCATATTTTTCTGATTCTGATGCATAAACAATTTCTTGCTTAATTTTTACAGAAGTTGTAGCCTCACAATCAACAGAAACACGTTCTGGTCGATTAAGGTGCTTCTCAGTAAGTTTAACTATATCACTAGGAAGAGTTGCAGAAAACATAAGAGTCTGCCGTATTTTTGGCAGATATTTCATGATCCCTTCAATTTGAATTCCAAAGCCCATATCAAACATACGATCCGTTTCATCAAGCACAAGAACGCTAACATTGCGAGTAATCAAAGTTTTACGCTCAATATGGTCTATAATACGACCAGGAGTACCTATTACAATTTGTGGTTTTTTCTGAAGCTGATTTAGCTGCCTAAAAATAGGCTCACCACCAATCAATAAAGCGACCCTTAGTGCAGAATTTTGAAATAAGAGTTTTCTTATCTCATTTGTTACCTGATGCGCAAGCTCCCTGGTTGGCACGATGACTAAAGCTGAACCAGTGTTAAGCTCATTCAGCAACTTAGCAACTAACGGAATAGCAAATGCCAAAGTTTTTCCAGTTCCTGTTTGAGCAGATCCGAGAATATCTTTACCCTGCAGGGCTAAAGGGATCGCTTGTATTTGAATTGGGGTCGGGACAAAAAGATTATTTTTATCTAGAGCTTGTGTAAGCGAAGCTGGGAGACCCATCTCATGAAAATTATTCACAATACGTTAACCCTATTAAAAGACTTCATAATAGATTAATCTTCCAATCTTAAATTTATTGCAGATTTTTTATCTTCTCCGTTTCTACCGCGCTCCTCTTTAACCTCATAACTCACCCTTTCCCCTTTTATTCCTTTCTCTTTATTCTCTCCTTTAAGTGCCTCAGGCCTTATTCCTGAACGTTCCAACGTGCTAATATGTACAAAAACGTCACCCCCTTTACCTTCTGGCTTGATGAAACCATAGCCTTTTTCGGCATTAAACCATTTTACATTACCAAATTCCATTTAAACAACTCCTAAATTATTAACTAATATTACTAATGTGATGAAAAACTTTGAAATTACGATTGAGAATGCTTTAAGCTTAGCTATTGAAACTAAACCTTTATACTCCATAGTCTATTCTTAACATTACATGACAATAATACACAATTGTTGTACTTGATGCAAATAAATTTTTTAATCGTTAAACGAACCTGCAACCGTCATTTCGCTAACTTTAATCGTTGGTGAATTAAATTGCCCACAAAAAGTTAGATCATCTGCAACGACTAAATTGCTAAACATATCCTTCAAATTGCTAGCAATGGTAATCTCATGTACTGGATACGTTATTTTTCCATTTTCTATAAAAAATCCGGAAGCGCCTTGGCTGTAATCGCCATTGATTAAATTGACACCAAAACCAAATAAATCAGTTACATATATTCCCTCTTTCACTTCCTGAATTAATTCTTCAAACGATACATTACCATTCTCAATGTAGAGGTTACTAGCTGCAGGAATAACTGCAGCATTACTTGCACGAGTTGCACTTCCGGTTGTTTCTGAGTCTAATTTTTTAGCCGAGTATAAGTCTAAAATCCAATTTTGTAATATTCCGTTTTTTACAAATATATTTTTCTTGCTAGTTATCCCTTCTCCATCAAATGGTCTCGATGCTATGCCTCTTGGCAACAATGGATCATCGATAATGTTAATTCTGTCATTGAAAATCTGAGCGTTTAAACTACCCCTCAAGAAAGAACTGTTGCTTATAATACTGCTCCCATTTATAGCAGAAGCAAAACTTTTTACTAGCCCTTTTGCTGCTCTTTTTTCAAAAATAACCGGAAACTTACCAGTTTTAATTGTACGTGAATTCAATTGATCAACTGCTCTTTTTGCTGCCTCTTTCCCTGTTAATTCTGGCGACTTTAAATCACTAAAATTACATGCTATATCATAATCGTAGCCAACCCTCATTTCACTTTCTTTTCCAGCAACAACAGAGACCCAATTAGCAAAGGTTGATTTACTAAACGAGCCAATAAAACCAGAAACAGTTGATAATACCGTATTCACTAAAGCGTATGAAGAAGAGGCTCCTTCAGAATTAGTGATACTCTTATGTGCAAGGGCTGAATTTTCTGCAGCTTCAGCAATTTCTTTTAGGTTATCAACGGTTACAACATTATTATCTGAGATACTTAAATCTGCAGAAGAGATATAATTACCACCATCTGCAGCAAAATTAATGTGAGGATCTTCTGGTGCATTCTTTGCCATTTCTACCACTTGACTTACCGTATCACTCAGATTATTCAAATCGTTTGTAGAAATATACGCAGCTTTGTTTTTACCTGCTATAGCTCTGATTCCTACAGTGCAATTCTTAGATTGTGATATTTGCTCAATTTTTGATAGACGCTGAGAAACTGAAGTCTTATTAGTTTCATATATTGTAACTTCTGCGTCTTGATTCTGCTTTTTTATTAATTTAGTGATATCTGCTGCAATATTTAATATATTCATTTTCTATTCCTTAGATTTTTATAAAGACTCTGCACCACCTATAACTTCAATTAAATCAGTTGTAATTGCTGCTTGACGAGAACGATTATAAAGCAATGCTAATTTGTTCAGCATCTCTTTAGTGTTTCTGTTTGCTGATTCCATAGCAACCATCCTAGCACTATTCTCACTTGTTGCACTTTCAAGTAAAGCAGAGTAAAGAGCAATTACAACGTAATCTTGAACCAAAGATTTTAAAATAAATTCAATATTTTGTGGTTCATACTCATAGCCGTAATCTGTTGTTGGACCAGTCAGAGAATTGTCAATCAAGGATGAGTTTTCACTCCATGGTTTTATTGTTTCCAACATTGGTTTTTGCGTGAAGGTATTATAGAATTTACTATAAAAAACTTTAACCTTATCGTATTTACTTAAATCTATACCATCAACCAAAGCTTCTACGTGCTTTAACGTGATTCCCTTACTATTTTCAATTTTTAAGATACTTTTAGAGTCAAATCTATTTTTACCTACATCAAAAGCTTTTTTACCAAGAAATACAATATCTACTTTTTTGCCATTTGCGATTGACTTATTTACACGCTCTTGACTAAATTTGACAATAGAAGAGTTAAAGTTGCCGCACAAGCCACGATCAGATGCAACAATGAATACTAGGTAAGAACCATCGTTACTGACATTTAGAATTTTTGCCAGTAATTCTTGATCAACTGATAGCATTAATGAAGAAATAATGCTATGCAGCTTAGATATGTGCAATTTTGAATTTGATAATTTCTTTTGGCTTTGTAATAACTTTGCTGCAGAAACCATTTGCATTATTTTCGTGGTTTTCTGTACAGACCTAATATTCTTAATTCTTAAGGATAATTCCTTTAAGCTCTTCATTTTGTATACAACCCTGATTTATTAAAATATATAACTGTTAGTGTCTAAAAGCAAGTTTTTTTGACATTAAAACCAAGTCTAGCTAAGAAACTTGCAGGTTTATTGTTTGGAGATAAGGATTATATTAAGAAAGTGCTCTAACTTCAGCAATATCAATGTGAAAGTAGCCTAATGGTAATTTCTACACTTTGTGGAATTTTATAATATATAATAAACACAATTAAAACTATTACAACTTGAACACTTATGATCCCATTGTTCTAGTTCCCTGTTACAATTTTTACATTTCCAGCCTGGATCAGGCAAAGCTTCTGAGCCCATCTTGTTTAGCCAATAAATTACCTTGTCGTGTTCTTGCAATGTAACCTTGAGTTGTATTACAATAAAGTAGATTGACATGTAATTAGCTTTTTTCATAGCAGTGTCTAAATATTGACTTGCAAGATCATATTTACCTGAACTCATTGAGGACAAAGCAAGTAAACAGTAACTAAAATAATAATCAGGGCGTAAGTTGTATAGTCTTTCAGCACCTTTACTATTCAAATTGATGTACATTTTAGCTGACTGAGAAGTAGGGTTTACTGCATATTCTGCCTCTAGCACTGCAGAAGCTTTTCTGATTTTTCCAAGTTTAATATATAATTCTGCCTTTAAATAATTGATGGGCTGAAAAATTGCACTATAACGTTGTGCTCTAAATAAAGACTTTATAGCCTCCTTAAAATTTCCTTTACTTTCATATTGCTTTGCTAAAGCGCAATAAAACACTGCAAACATTTCTTTATGATCAAAGGGGAGAAAAATATTGAACTTAACTGCTTCCTTCAACCTCAAAATTGCATTAATCCAATCTTCTTTCAATATGTAATGCTCTATTTGAAAGGGAATAGATAGCATTTTATCGTTAATTGAACTAGAGCAATATTCTATAAATTTTTGAAAGACTACTTTTTCTTGTTTGAGGTGAACGATCAGCTTATTGGCCAGAAGTAGAGCTAAGTTACGATTTTTATTTGCAACGTTTGTTAAACCGTTACTGAAAAAGCTGTAATTTCCCGTCTTACCTGAGTTAAAGAGCTTTATTAAAGATAACCTATCGCTCTTCTCATTTAGACTTTTAACTACCTTTTGGGCGTTCTCTATATTGTCTAAGTCTATGCTAAAGAAAGCTTCAAAGAGAAGCAATTCTTCCCTATCCCTTCTTCTATTTCTTATGTTGGCAAATGTTGATGAAATGGAAGAAAAAAAGCGTGCAAGTGCAATTAACAAAAATAATAAAACTACACAAGTAAAAATAATGAAATATAGATCAATACTTATAATGTAATTGCCTAATTCTAATTTTATTACTTCACCACTTACCTTGACCCATATGCCAAATAAAAACGAAAGAGCGAAAATTATAAAATAAATCATGAGATATATTGTAATAAGTGATGATATATTGTTGAAATATTCTTAGAAGCTACAATAAGATCATTCAATTTATTCAGCCATGGTTTGAACTCTGAATGCGTTAAATCTTTTACTGTAGTAGCTATACTTTGCCAATCATTATCGTTTATTGACTCCTCAATTTCCGCAAATTTTACTCTTAATGGATCATTTCGGTCGTCTACCTTTATCCAGTTTGAAATGATTTTTTTAGACAATGTACTTTTGTTGTAATCGATAGTATCAATAGTTTTTTCAAAAGATAACTTCAATTCGTGTAAAGTATTTATCTCTTTCAAATTTTCTAATTCATTCATTGCATTTTCTATCTCTGGATCATCAAGCTCTGATATCAAAGACTTTATTGAATTTATATGGTTATCAAATTTTGCTTCTCGCAATAACGAATTCTTCATTTTAACCACAAGTAATAGCAATTTTGCAAGGTTCTTACATCTTGAGTTATTATCACCTTGCTCACATTGAGTATGCTGACTTCTCTTTAAGTCAAATATCCTTTTTTCCGTTCTAGATTGATTAACTTCAAGCAACATTTTTAATTCATCTATGTTTTCCGTCAAAACTTTTATACTATCATCGCTTTCTTGCTGACTTATTTTAAAAAATACTATGTTATTTATTGTAATATAACTGGCAAACAATAATATAATCAAAAACCAACCTATGTACTTTTGCTGAGTATCATTCATAACGTAGTATCTCCGCAGGATCTTGTGTAGCTGCCTGCAATGCAGGAGCTATTGTCGCTAAAAATGATAAGAATAATGCAAGTGCAGAAATATTTACTACGTCTTGGGGTAATAGTATCACTGGCAAACTTGAAAAAAAGTATATCATAGGATCAAATAGCTTGACGTTAGTAATGCTTTCTAAAAATACTCTAATATTTTCGATATTGAGAGAAAAAACGACACCTATAATACAGCCAAGACAAGTTCCCGCAAAACCAATTAATAGACCACAAGCGCAAAATATGCGCATAATGCTTCCACTTGTTGCACCAAATGTACGCATAATTGCAATCGCGGATTTCTTTTCTTGCACTATCATCATTAAATTTGAAATAATATTAAACGCTGCTACAACTATAATCAAAGTAAGAATTAAAAACATTACATTTCTTTCAGTTCTTAAAGCACTAAAATAATGGCTTTGCTGTGATTGCCAACTTTCAGCTTTCATTCCTATTTCTTTTTCTATAGCATCTGCCAGCTTATCAGCTCTAGTAACGTCGTCTACAAGTACTTCTATATTTTTTATGCTATTTTTATAATTAAAAAAGGCTTGTGCTGATTTTAGAGGCATATATATCAAGGTATTATCATACTCAAACATACCCATATCAAATATTGCTATAACTTTATATTTTTTCATTCGCGGCATTTCACCAAGTAATGCATCAAATTCTTCAGATGATATAAACGTAATTTCGTCGCCATAGTCAACGTTCAAAACTTCTGCCAATCGTGCTCCTATTAATATCCCTTCATCAAATTTTTTCACATCGCCTATAATTATATTATTTGTAACGGTAGTACTATTAAGCAAGTTTTGAGTTAACACACCTCGCACTATGCTACCTGCAATTTTACCATTTGCTGCAATAATGACTTGATCATTGGTCATAGGAGTAGCTTTTAATATACCAGGAATTTTCTCAATAGATTTTGAAACTGCACAATAATCTGAATTTATGTTCCTATCAAAATAAACATTAATATGGCCATCAATGCCAAGTATTGAGTCAAGCAACTTTGCTCTGAATCCGTTCATCACAGACATCACCACTATTAGTGTTGCAACTCCAAGGGCAATGCCGATAATAGAGAACAAAGTCATTATAGAGCAAAATCTGGCATTTTTCGCTCGCAAATAGCAAGCAGCCATAGTAATTTCAAAGGCAATGGACATTACAAAATATTTTGAGGTTAAACATTATATTTTTGAAACTTCGTATAATTGTAGACTTTTCTTTATTTGAAAACTAGAGATTTTTGCTTCCTTAAATTTAGCAGGCTTATAGAATATATTCAATACCTTAACACACAGCTATACGAACATTTGTTTTTGTTAAGGTAATTCATACAGTAAATGGTGTCATGCCAGTGCTTGACACTGGCATCCAGGAAATTTTTGCTTGCAAATAAGTAAACTGATTTGGTGAGCGTAGAAAGCAGCTGATCTTATGCTGAATAAACGTTTTTGATGAGGTTGCATGAAAGCTGGATCCCAGTGTCGAAGCACTGGGATGACACCCTTCCCTGGTAGAGATTTGCCCTCAAATCACAATGTTCGTACAGTTATGACCTTAACATTAGAATTTCAAAATCTTCCATATACATCATCCAACCTCACTATATCATTATCAGATAAATGCTCTCCTATCTGAAATTCAACTATTTCAAGTGGAGAGCTCGTGCTTCTATTTTCAATCCTATGGGAAACTTTCCTTGGAATTTCTATCATATGATCTTTTGCTATAGCGTATTCTTTGTCGTCTAAACTAACATACCCAACTCCTGATAGTACTATATGGCATTCATCTCTATAGTGATGGAATTGCTTAGAAGTGCAGCTTAATGGATTGATAAAAAGATATTTTATAAGAAAATTTTCGCTCATTAAAATTATACTACAAAATCCCCATGGTTTAACTTCTTTCCTTATCACCTTTACTTTCTTAACTTTATGAATAAATGAAATTAGACTTTTGTTTGGTTGCTTACAAGCTCCACCCAATAAATTTTTATTACTTTTTGTCGTTGAAACTGGTTCTTTTTCTCTAATCACATGCTGAAATGACACCGGTTCTTTACTAAACTTCTCACTCAATTCTAAAACTGAACTCCAAGTTCCAACATCCAACCAATCGAAATTAGCTTCTATCATTGCAACGTTTTTTGCTTTCTCCATCACCAAGTAATCAATGGATATGCCTTCAATTCCTGCAAAATCTCGTTGTTTTAAATATAGAAATCTCTCTTGCGGTGTAAAATGTTTAAAACATAAATTGTAAAGATTCAGGGCAGATTTTTTGATCTCATCTATGTAGCGTTTTGCTTTAAACACAAATATTCCAGAGTTCCAATAATGATCGTTACTTAACTTACGCTCGGGTTTTTCTGTAAAATCTTTCACTATATGGTATTTTTCTTTCTGATCATAAACTGCATTTATATAGCCGTATTCAGAATTGAATTCATTAGGCTTAACCCCAAAAGTGACTATAGAGTTAGTTTCAGAGGCTAACTTAGACGCTTTTTGAGTAGAAGCATAAAAACTATTCAAATCACCTATGAAATGATCTGAAGGCAGAATTAACATTGTCTCGTTTTCATTGCAGAGAAGCGCAGCAATTAATATTGCCGCTGCTGTTCCAATTTTCACTGGTTCGAAAATCACTTTATATTCTTGCAGTGCATGCAATTCCTCCATCACTAATGACTCGTACTGTATATTTGTAGCAATTATGGGCGGCATATAATCGCTTTTTAGCCTCAACAAAGTGTTGTGAAACATAGTGTTCTGACTAAATATTTTCTGAAATTGCTTTGGCTTAGATAAAGGCCAAAGTCTGCTGCCACTACCACCACATAGTATTACAGGGCGCATATAGTTAAGAAGATTAATTAAATAATTAACATCTTATACTAAGAGTAAAATGCATGCAAGTTTTTGTTGTGGAATAGTTAATAAAGAAAGTAAATGTTAATTTAAAGTAGTGGCCGGTTAGCGAGGAGGTAATTGAATTTTTTCGTCTTGCAATGAATTCCGTCTGCTTAGTACTTCATTAACATGAGGAGTATCACTCACTTTTTCAACATCTGCTTTTTTAGACCCAGTTATCCTTTCATTGTTTTCATTTTGCAACTTCTCCTCTGAGCTTTTTGCAACACCTGATTCTCTAGATTTATCTATACTTTCACTACTTTTGCTCAACCCCTTTTCTAAGTCTTTTTCAATATCTGGTCTCCTAGCGTCAAGCTCTTTCCATGTTCCCACTATGCTACGTGGCTTATGATCCTTTTGCCCTGGCTTTAGCCTTTCTCCACCTTTAATAACATTAAAGTCACTTTTTACTTCTTCCCAACATCCTTTCAATTGGTGCTCACACATAGTGAAGTAAGCATCACCATACTTCTTCTTATCTGCTACAAATAATAAAATTGGAGCCTTAAGTATGGTAGCTACCATATTCACTAAATTTTTTACTGCCATTGCAGGAGTAAATAAAAGATAACCAAAAGACTTTGCAATTGGGTTTTGTTTGCTTATTAAATGCTCCCCTAACTTTATAGGAAGAGAAGTCAACAATTTAGTACAAACTTTAGCTAAACTTGTAGCAAAAACGATAGGAACAGATATAAGACTTTTATCTAGCTCTAGATTACCATTCTGATCTCTAATTTCTGAAAAATGGGTGCTTAGCTTCTTGTAATCACTAGTGTATAATAATTCTCCATTTCTTCCTTTTTCATCAACAACTTCCTGAACTTTACCTTCTTTATTTTTCACCTCTTTAGTTAGCACAGAAGAGTTAGTTAATTCAAACGGATATTGAGGATTCTTAGTTTTTTGAGCTTCGAAAATTGGCACGTGTTTTTTCAAATCCATTCTCGAAAAGCCTAATGGCTCAAAGTATGACTTATTTAACGAATCTGTAGGAATTTGCTTACCCTGATTGTCTATATAATTGATAGTAAAATAAGATCTATCATTATCTTCATCTTTTGTAACTAAAGATAATCTGAAACTTGGTTGTTCTCCATTCTCATCTTTTTGACCATACAAAAGTTTATAGGTTGGATTTTTATCTTTATCTAGTATAGCATTTCCATGCATATCCCTGTTTTCTATGATTTTAGCAGACTGTACAATTTGATCATAATTTTTTGGATACTGGCATTTTCGTCCATCCTCATATACCATTACCTTTCTAAGGTCTTTGACATAAACTTGAGATTCAGGTGAAGTAAACAGATCCTTTACCTTTAGCGTAAGGTCCGTTCCCCACTTTTTCAATGTCTCTAACATATTGCTAAACCAAAATCACTATAATGCTATAGTTCAATAATAAAACTAGTACACTAATAATATATTAACACAGCACCGGTGATTTTACAAGAAAATATGCCTGTAGAAGATAAAGATTGTAAAAGCGAGGGTTATATAAGTAATGCTTGATAAGTACTTTATGCATGTAATTGTAAAAACCCTCAAAGGTACGCTGTGTATATAATCTTCGCATACTACCTGCATTCCAAGAACTGCGTGCCAAAAAATGCAAAACAACAATACAACAAAAAATAAAAGCTCTAGAGGGTGATTAATAAATTTTTCACTAAAAGACAAAGAGCTATCAGTATAAAATGTGCAAGAAAATGAATAGATAAACCAAGGAAACAGGAACAGTAAAATTACCGCAGAAACACGCTGAACCCACCAATGATGTACTGAATTTCCAGATTGACTCATATAAACATAAATAAAAAAGCCATAGTAGAAAGAAGTAGCGTTACTGTCAGCAGTATAGCACTCCTTGAAACGCCAGTAATTTCTAAATTAAGCCCAACATCCCACAATAAATGACGAATACCATTAAGAAAATGATATACAAAACTTATAAAACATAAGACATAAGCTAATTTAGCAACAGGAGTGAATAATAATGCATTTAAGTACCTTACTATAAGTAACTCAGGAAAGTAAACATGTAATATGAAATACCAAGAAAGTATCATTAATAAAAGGAATAGCAAGATACCAGTCAATCTATGCATAATAGAGAAAAAACTAGTAACTTGTACTTTATATATTTGTAAATGTGGAGAAAGAGGTCTATCACTCATAAAATTCCGTTATCGGGAAATTAAAATAAAGTAGAAGTAAAGACAGCAGTATAGCACATAACAACACCATCATTAAAAATGGTAAGTTATGCGCAAAGCCTAAGGAGGTAATCCAGCTGCAGATTCCCCTACTGCTACCTTGTTACGACTTCACCCCAGTCACCGATCCCACTTTAAATAACTCCCTCCTTGCGGTTAGGTCGTTAGCTTCGAGTGAAACCAATTCCCATGGCGTGACGGGCAGTGTGTACAAGACCCGAGAACGTATTCACCGTGGCGTGCTGATCCACGATTACTAGCGATTCCAACTTCATGCACTCGAGTTGCAGAGTACAATCCGAACTGAGATGGCTTTTAAGGGATTGGCTTAGCCTCGCGACTTTGCAGCCCATTGTAGCCACCATTGTAGCACGTGTGTAGCCCACTCCATAAGGGCCATGATGACTTGACATCATCCCCACCTTCCTCCAGTTTATCACTGGCAGTTTCCTTAAAGTCCCCAGCATTACCTGATGGTAACTAAGGATGAGGGTTGCGCTCGTTGCGGGACTTAACCCAACATCTCACGACACGAGCTGACGACAGCCATGCAACACCTGTGTGAAACCCGGCCGAACCGACCCTATCCCTTCGAATAGGTATAATTTCCATGTCAAGGAGTGGTAAGGTTTTTCGCGTTGCATCGAATTAAACCACATGCTCCACCGCTTGTGCGGGTCCCCGTCAATTCCTTTGAGTTTTAATCTTGCGACCGTAGTCCCCAGGCGGAATGTTTAACGCGTTAGCTGTAATACAGAAAGTAAAACTTCCCATATTTAACATTCATCGTTTACAGCGTGGACTACCAGGGTATCTAATCCTGTTTGCTCCCCACGCCTTCGCGCCTCAGCGTCAGATTTGAACCAGATAGACGCCTTCGCCACTGGTGTTCCTCCTAATATTTACGAATTTCACCTCTACACTAGGAATTCCTCTATCCTCTTTCAATCTCTAGATTAGCAGTTTTAAAAGCAATTCCAAGGTTGAGCCTTGGGATTTCACTTTTAACTTACTAATCCGCCTACGCGCCCTTTACGCCCAATAATTCCGAATAACGCTAGCCCTCTCCGTATTACCGCGGCTGCTGGCACGGAGTTAGCCAGGACTTCTTCTGTGAGTACCGTCATTATCTTCCTCACTAAAAGAGCTTTACAACCCAAAGGCCTTCTTCACTCATGCGGCATGGCTGGATCAGGCTTTCGCCCATTGTCCAATATTCCCCACTGCTGCCTCCCGTAGGAGTCTGGACCGTATCTCAGTTCCAGTGTGGCTGATCATCCTCTCAGATCAGCTATAGATCATTGCCTTGGTAGGCTATTACTCCACCAACTAGCTAATCTAATATAGGCTCATCTAATAGCAATAAATTTTTCCCCCGTAGGGCGTATACGGTATTAGTTGCCGTTTCCAACAATTATTCCGTACTACTAGGTAGATTCCTATACATTACTCACCCGTCTGCCACTAAGTTATACCATAGCAAGCTACAATATAACTCCGTTCGACTTGCATGTGTTAGGCCTGCCGCCAGCGTTCATTCTGAGCCAGGATCAAACTCTCAAATTTAGACTTCAACCTATAAAAGGTTGAGGGTACATCGGATAAATCCGACAAAAAATAATTTAGCTTAATACTGCTGTCTTTATTTCTACTTTAGAAATATTTTAATCTCCAACTATTCAAACAACTTTAAGAATATTATTATGTGATATAATCACTATGTCAATATGTTTTTGCAAATCAAAAGCATTAATGTATAAATATATAACTATTTGGAATATTACCATGAAAAAATACATCTTTCTGCTTGCACTCGCGCCAATGTTAGTTGGCATCACATTATACTTATTGCGCAACATTGATAACACAAAACAATCTATAACTGCAGGTGACAAATTTTACGAAGTATTATTCTTAAAAAAAGATAGTAAGCCGCTGCTAGAAGAAATAGATTCAAATTGGGGGTATTTAGCAAATTTTGAACACGCATTCAATCATATCTCAGATTCAATGCCAACAGACACAGCATCTATTATTTATAATGATTTGGCAGATGATAAAGATGCTCCTAATGTTTTGCGTGAGTTAGCACAATACTTAGAGGTAATGAGCTTACTTCACTCCAACGGTGAAAAAATAAATAAAGATAAAATTGATAATTTAGAATCAAGTGCAGTGTATCCTTATTCAAGCCAAGAAGCCATCGCTATAGTAAAGATACACAATAACGACGTTAAGGGTGCAACTGAAATATTGCGTTCCCTATTAAATGATAGAAAATGCCCTATCCTAATCAAAGCTAATGCACAAGAATTACTCAGGATATATGGGAGTTAACTCATTGGACTTTTTGCATAGCTTTTGGCAGTGACCTTACCCAGAAAAAGTAGAGAGAAAGTTAAGACGTTTTTGGAGTAAAATAA
>NODE_5_length_49748_cov_257.789407
TTAGCAGAAGGATGGAGACTTGCTACTGAACTTTATATTTGTGGGTAATAGTAAGAGCTATAAAAGGTCGTGAAGAAATAGCAAGATCACTGTTAGAAAAAGGTGCTGATGCTAATATTAAAAACCATTCAGGAGATACTCCCTTACAAGCAGCTGCTAAGAGCGCTAAAAACAGTAACTGGCATAATGATATTCCGAATGTACAAGGATTTCAGAGATTCCTTGGGTTAGTTGACCCGAGTGCAATATGTTCATTTCAGCAATTTCTTGGACAAAAAAAAGTTATAGAGCTTTTGGTACAACATATAAAGGACAACAGACCTAGCTCATCAGTAGATGAAGTTGACTTATCGAAAATTAATATATCTGCTCCCAGTAAGTAATGTGTATTAGTAAGACTTACAGCCCTACATAAAAGAAGTAGTCTATTAGAGAGAGCTTATAATGAAAATGAGAATAAGTTCTCTACTTTCCTTAACTTGACGTGTATGGGATGACACCCTCCTTTTTCCTGGATCCAAGTAGTCAAGCTACTTTGATGACACCACTTTTGGATGGAAACCATTGTCAGCTACTTTCATGACACCATTCAGTATGCAAATTTCCTTCAAATTAAACGTTTGTAAACTTAAAACTTTACTTTAGATCAAACTGCTGTATAGTGACTTTATAGCTTTAGTTTTACAATGAGTATACCTAGTATAGAAAATTGTGATCTTCACGGTAAAGCCGTCTTACTCAGAGTTGACTTCAATGTTCCTATAAAAGATGGAGAAATTCGTGACGTCACTCGTATTTTGAGAGTATTGCCTACTATTCAGTATTTAGTGAATGCAAGTGCAAAGATTATTATTATATCGCATTTCGGACGCCCAAAGGCTAGAGACAATAATCTGTCACTAAAAAATGTAATTGGCACTTTATCACAGTTACTAAATAAAAAAGTGAAATTCATTGATGATTGCGTTGGTGAAAAAGTGCAAAAAGCAGTGAGTGCTATGGATGCAGGAGATATAATATTACTGGAGAATCTAAGATTTTATGAAGGGGAAAAGGAGAATGATGCAAACTTTGCCAGACAATTAGCATCTCTGGCGGATATATATGTAAATGATGCATTTTCTTGCTCTCACAGAGCTCACGCTTCTATTTCACGCATTACAGAGTTTTTACCTTCCTACGCGGGATTTTGCTTACAAGATGAGCTAAAGTATCTTGAAAAAGCTGTATCGTTTAAAGCTAAACCTATTACTGCGATAGTTGGGGGAGCCAAAATGTCAACTAAGATAAAAATGCTTATAAAGCTAACAGAAAAGGTTGATTACCTAGTTCTCGGAGGTGCAATTGCTAATAATTTTTTGTTATTTAGCAAAGTAAATATAGGAAAATCTTTCTTTCAAAATGGTGTTGACGACCTTCTACATAATATTGTTGAAACAGCAAATAAAAACAATTGCAAAATAGTTGTGCCAGAAGACGTTCTGGTTGCAGTAAACTCTGATTACAGCACTAGTATTTCAAGAAGAACTGAGTCCATTTTGGACGGTGATATAATTTTGGATATCGGACCACAAACTTTGAGTACAATAAGCAGTATAATAGCAAGCAGTAAGATTCTGCTGTGGAATGGACCTATTGGTGTTTTTGAACATTCAGCTTTTGCAAGTGGTACAATAGGGGTAATGAAAGTCGTAAGTGACTTAACGCACAAAGGAAAGTTAACCAGCATAATAGGGGGAGGTGATAGTCTATCTGCAATAAGCGCTGCAGGCCTTACCGATAAGGATTTTACATATGTTTCCACTGGTGGAGGAGCGTTTTTAAGTTGGCTGGGTGGTGACGAAATGCCGGGAGTTGCTGCTCTGCAAAAATGATTAGATTAAAACTTTTTTAAATTGTTTCTTGTAAGCTAGCTTTTTTGTGAACGTGATTATGTCGAAGACAGTTAAACTAATTTTGTGTTCAATAATACCAATAATAGGGTTTATTTTTTATATTAAGGATCATTATTTTCACACTGGCTATGTAGAAGAAAATAATTTTGAACCATTTTTCAGTTCACAACCAGGTTATATACCACCGTTTCCAGAATTAACTGACTTCGATAGAGGAGTGTTGAAAGTTTGTGGAGATTGGGGAGCACATCCAGATAAAGAAGATTTCAAAATTTTACTTAGTTGTCCGCAGCATCAAGAAGTAGTGAAAGGAATATATGATAAGCTTGATCATCAAGTGATTACGCCAGATGCGGATTTGGAGTTATTTAAAGATGAACTGGCTAACATTTGGTTTACAAATAGTGGAAGTGAAAAAGAAACTATAGGGTTTGGACATATTTTTTGTGGTGAGCCAAACGATAAATTAGGTGGTATGCATTTTGTAGGTAGATATGTTGAAGCTCAAGAAGATAAATGGGCAGGTGCAATTTGGAATGATAAGTCCCTATGCAATAAATCAGATATTAAGCCACCAGTTTATACATTTGGAATGAAATATTTGGGTAAGGATGGGGAAGTGAAAGTTAAATGCCCAAATGGATACGCATATAACCTTCATGCCGATGATATTTTAATTTCTGCAACTAAGGCGTTCAAGGAATTAGGAAAAGATGGAATGTGCCTATATGAAATGGAAGATGACAATTATCAATCAATGTTTGTAAGAAAGAATGATGCTATACTCACGTTCTATCCCGACTTAACACCAAAATGTGATGATAAGAGTACTTATTGTAGCTGCAGTAAATCTTAATTTATTTCAGCCAAAGATATATATAGCTAAAGTGGCTTAGGTTTACCTACAATTTGAAAAACAAAAATTCGTCATCCCGCTGCTCGTTAGCGGGATCTAGAGATACCGCGAATGAATCGCGGTATGACGTAGGGAAACCTTTCTTGGGTTAGCTATACCAGCAATGATGCCGTTACTTCAAAAATCAGGTAAACCTTTCTTAGGTATATTTTCAAACTCACCAATTAAAGTTTTTATATCTTGCGGTAAATCAGAGACAAATTCCATGTATTCCTTACTTTTTGGGTGGTATAAGCCCAGTGTATAAGCATGTAGTGCTTGCCTATTGAAATTATGAATGAAACTAGAGTTTTTAGCATATTTTGTGCTTTTACTACTATTTTTTCCGTAAACTTGATCACCAACTATGGAATGTCCTATGTGGCTCATGTGGACTCGAATTTGGTGTGTTCTGCCTGTCTCTAAAGTGCATTTAACCAGGCTTGCTTGTCCTATAATTTTCTGCACTAAATAGTGAGTGATTGCTAATTTGCCTGTGATTTTTGTTACACACACCATTTCTTTATTACCGCGTTTGGGAGCAATGTTAGTTTTTATAGTTCCCTGCTGGGAAGATAATGCTCCCCAAACTACTGCTAAATATTCTCGCTTTATTTTACGATTTGATAACAATTCAGACAAAAAACTATGGGCTTCCTCATTTTTTGCAATTACCATCAGCCCACTAGTATCTTTATCGAGTCTATGAACAATTCCTGGTCTTACATCAAGGCGAGCGATAACTGCGTTCAAGAGCGTATCATTGTTTGTCCCAGCACCAGGGTGCACTGTTAATCCACTTTGTTTACTCAGAACTATAATGTCCTCATCTTCATAGACGATATCAAGTTTTATGTCATAATTAGGCTCAATTGATGTGGATATGTTAGGTTGAACGAGATGTACTATATACTCTTCACCTGATTTTACTATGTGATCATTATTAATTATCGGTGTGCCAAGTAATTTCACCTGCTCATTCTGTATCAATCTTTGCGCTTTACTGCGCGATATGTTGCATTTTTCAGCTATATAGGTGTCTAACCTTAATTTCTCTTTATCATTATTAACACTTAAGGTTATTACTGAGTGATCTATAGTGATTTACCCCGCGCCATTTCCCATGCTGCTTGAATATTTTGATTTACGAAATCAACTTTTGTACTAGGAAGATCACCTTGTTTTTTAATATGACAAATTGTTTGAGAGCCATCTTTCCAGTGAATTATTATTTTGTTATCAAAATTCCGTAATGTTGCCTCAACCTTTTTTTCTTTATTATCTTTTTCTTCCAGCTTAATAGATTCTAATAAATAATATAGAAAGTCACTTGGGTTGCCATTGATTTTTTCTTTCCATTCATCTGCTCTTTTTCGTTCAAATAAATCTTTTTTCAGCTGCCTTATTCTGTCTTGTTTTTCTAAGACTGCCATTTGTTCTTGTAGCTCCTTCCCTTCATCTACTAGTTGATCAGTATTATCTTCATTATCAGGCTCATTTGGTTGGTTGCGTTCTTCTAATAACTGTGCTTGTATCTCTTTGTCTGCAGATTCATTAGTGCTAGTTTGCATCTCTTTATTTGCAGATCCGTTAGCATTAGATCGACTACTGCTTCCTTGCCCATTTTGTTGAGGGTCTGGGTTATTAGGTGCATTAGGCAGTCTTTCATTGTGGAAAGTAGCTCCCGCTAGTCCCGTATATTGTCCTGGCTTGAGCCTAGCTACTCTATCATCAATAGTCTCTACTGCATTCTCAATAGCATTTATTGTGTCCATTACCTTCTTTACATCCACTTCACTCAGTTTATCTTTTACGTCTTTGCTAACTTCTTTACAGAGAACATCCACACTTTTACTAATATCTTTCAGGCAGTCAGTTACTTCTTTACTAGCAGTTGTTTTCACCTCATCCACATTTTTCTTTATATCTTTTTCTAATTTATCAAGTAAAGCTTTGAGATCCTTCCCTATACTGCCAAGCGTTTCTTTAATGTTAATATTTGCAGGCTTTAAAAGACTGTTGTCAAACAGGTAACAAACTTCATTGACCAAATGAGTTAGGCGCTTATCAAGTAATTTTATCAATCGAGATATAGGATCATTCTCCTCTTTACCTTCAAATTTGTTTTCCATTACCGATACAATCGTACCACTTCTGAATGGGAGTAGAATATCCACATTATTGAATTTTTTAACAAGATTACATGCGTTATTTACTTCATTACTTTTTAATTTACTCAATGCTATACATATTCCAGCAATAGCGATAACACTTACTACTGCAATGAAAGTCCATTCTTCCCAACCTCGGGCATAGGTAAAGCCAAATTTTCCCAATGCGGTAACTACAACTAGACCACTCAGCACATATGGCATAGTAAGCAAAATAACTTTATTCCTATTCTCTTGTCTTTCGTTTTCCAATATTTCTCCCTGTTTTTCAGAGATTGGTAAAACTATTGAAAAATCTTGCTTTTTATCGACCAAATCAGGAACAATTTCTATTGTTAATGCATTTTGAGCGATCTCATTTATTCCATCACTGTATCCACCTCTAATCTTTTCATCTATTGGGCTATTACCATCTTTTGATTTCTCATCTTTTATCTCTTGCCTGTTCATATGTTTTATAGCAAGAGAGACCACAAGAATTATCCCAAGAATAACAGAAGCATAAACATAGGCTGGCATTATTCGTGAATTAAGAATGTTTGTGATGAAACTTACGTCACTATCAGTTACCATAACTGCAGCAACATAGGCTAGAGAAAATTGAAGCCAAGCGTTCACAACTGCCATAGGTATGGTATTATTTACAGAATATTTCTTTGTTGCACGCCATGCTTTAGGGAGAAAACCAATGGCATCATCTATTTTAGCGAAATTGTGGTCTACCTTGAATTTGGGAAAACCTTCTCTAGTATCTAAATGCATAAATTTCCTTATATCTTAATTAAATTAATTATATATTAATAATACCGTTAAATCAAGCTTTTTAACTTATGCCAAGGCCTATTGGAGCGCACTGTATTAATCTTTACGTAACGATTTGTTAACCAAACAGAATGTGTGCCATACGTTTCTAGATCAGCATGTTTAATAATTTTAGTGTTGCAAGCTGAATAGTCAAACTCACTTAATTGAATTATTAAATCAACTTTATCACAATTTTCTAGAATATCTTCTTTTTTATAAGCTAGCAGCACTAATTTATTATTTCCTTTATTATATATACAGCCATAATCGTTGCACTTTAGTCTTTTATCTGGATTGCTATATTTTGTATGATTCAAAATTTGGTTCTGCCCATTTTGTTTCGCCCATGTTTTGACAACAAAGTTCCTATTTTTTCTGGTGAGAGAATATAGTAAGTTATCACTCTCCTTTGCAGCAACATTATCAGCATTTATTAGGATGTCGGGGGTTTTATATGCGGTGCTAAAGCAAATACCCAGCACAATAAAGAAAATTCCGAAGAAACGCCAATTTCTTTCCCACAAGCACAGCCACAATAACCCAAATGTTATGATAATAATTGATGAGGCAGGAAAAGTGCGAATAGGAATAACCAAATACTGAAGACTAGCGATTGCATTTGTTATATACAAAATACTGTCAATTGGGTGCTCTATAAATGGCGCTATAATCCATTCAATACCCAAAGGAATCAACAAGACATAAATTATTCCAAGTGGAATAATAATTAATGTAACTATTGGTATAGCAACTAAGTTTGTGATAATGCCACTAATTGAAAAATAATTAAAATTGTATATCGTATACGGAACAGTTGCTAAACTTGCTATTACTGAGCTAATCATTATCGACACAAAATATTTCATTATTTTTATTTTGAACAATTTATTAGCATTAATTTGATAACTGGCAACCAGTGCCAAAACAGCAGAAAATGACATCTGAAAGCCTGGCTTTAAAATTGCTTCTGGTTCTACTGAGAGTATCACTGAAGCAGCAAACGCAATTGCTATTAACCCTCGATATTTTCTCTCTATCATTGTTGCAATGAGTACTAAAATCACCATAATGTAGGCACGCTGAGCAGAAATTTGCATACCGGTAATCAATAAATAAAACGTGGTTGGCAAGATAGTAAGGAATGCAGATATTTTCTTGGTGTTATACTTAAGAGTCAAAGTTTCAGATATTGCGAATAAGTTACGAAATACTATAAAAAATAGGCCAGCAACGAATGATAAATGCAAACCAGATATGGCAAACAAATGTGCTATACCTGAATCTCGTATCGCGTCCATAGTTTTTTGATCTACGCCATCTTTTTTACCGATCAGTAATGCAGAGAGTATATCCGCATGTGGTTTTTTGATATTTTGCTGCAGGTTTTCATAAATGTATTGACGGAAAGATTCTATATATTCTTGAAATTTCCTTGCTTCAGTCTTTTTGTACAGGGCTATTTTGCTTGTTGCAAAACCTGTAGCGCTTATTTTCTGGTAATATGCTATTCTTGCAAAATCGTATGCATACTCCGAAGGCGCAATTTTTGGAGGGAAGAGTTTTGCTGATAATTTTACTTGATCGCCTATTTTAATGCCTTTTTCCACTTTGGTTCTAACTGATATTCTGATGTTATCTAGAGCTCTATCCGGTGTCATTCCAGCGCGTGACCATATCTTTTTTTTCTGGATCCCAGTATCAAGTGCTGGGATGACAGAAGAGGGCGCTGGGATGACAAAAGGGGGCACTGGGATGACAGAGGAGGATTCTGGAATGGTGGAAGGCTTTGTAATAGAAAGCAGAAATTGTTTGTATGAGCCCCTGTCGTTAATATCCTTCACTGTGGCAACGATATCTTTTACATATCTCTCTTTATCAAGAATTTGAGCATCAACTAAAGCTGTTCTTAATTTACTGGCTGTGAATCCTATGAGCACTGCAATTAAAGCAATGCATAATATTGCGTACTTTCTGTATAATATTGCAATCAAAATTAGTGTGGGTAAAAGCAAAAGAAAAATAGATATAGTGAAAGTGCAGCTTGGTTCAAAACTTAGGGAAAAATAGGTTAAAATCCCTACACACTGACACACAGGAAACCATAGTATCAAGTTATATTTTTCATTATGACGTATATAACTAACTATTATGTCAAGAAAAGTTAATAAATATACTAATATACGACCCATAGCGGATTTTATCCTTGTATATCCTATAATTGCAAGTATAATAGCTAAATAAACAACGACGCGGGATGGAGCAGCTCGGTAGCTCGTCAGGCTCATAACCTGAAGGTCGTAGGTTCAAATCCTACTCCCGCAACCATCTCTATGATTATATGAAGGCTATGGTATTTTCTCAGGTAGGTTATGTACGATTTCCAGATTTCATTCTGCCCACCTCACTCTTTGTTATTTTCAGTGTCACTCTGACGTGTGACATTCAAACACAGAAAATTTATTTTACTTAAACCTTTATCTAATTTGAAAGGTACTACATTGACGCCCGCGATAGCCCTATTCCTATAGTGAGTAGGGTTATCTTCCCTCTTGCTTCATTTATATCATAAAGATTCAATAGAAATGCAACGTACATTGGGCAGAGATTAAGCACATCCATGTACGCTGAAGAAGATACGCTACATTTTTACTGAAATTTGATTGTTTTTAATAGAAAAGCCTGCAGGCGAAGATAAATTTTGAGCTCGAGAAATATCTCTACTGTCATTATAGTTAGGCTTTAAGTACGCGGAAGTAATTTTTTGCGTTAGAGTAAAAAATTTTTTCTATAGCTAATCAAAGTGGATCAAGAGAAACTTACCACTTTCTTTATAAAGGGTTTGATGTTACCATTTGACTGCCTATTCTGAATTTATTGAATGAACATTAACATAAAAAATCTAGTTCATGCTTTCTCTAAATTGCCAAGCTTAGGGCCATCATCATCACGCAGGTTAGTTATACATTTACTCCAAAACAAAGAGAAAGTTATGCTACCACTTGCATCTTTGATTAAAGAGCTAGCAGATCTTATAATAGAGTGTGAAGTTTGCGGAAATCTAGATACTAAATCACCTTGTTCTATTTGTACTAACCCAAAACGTGACACTAAGTTACTGTGTGTAGTAGAAGAATTGGGTGATCTATGGGCGTTTGAAAAAGGAAATATATATTCAGGTTTATACCATGTTTTGGGTGGCAGATTGTCTGCGATAAATGGCATAGGTCCAAAAGAACTCAACCTTGATACTATTCTGAAAAGAGTGACGGAGTCTAAAATTGAAGAGATAATTATCGCAATTAATCCGACATTAGAGGGTCAAGTTACTGCACAATATATAACTCAATTGCTAAAAGACTTGAATGTGAAAATATCACGTCTTGCTTGCGGAATACCGATGGGCGGAGAAATTGACTATCTTGATGAAGGAACGCTGAGGATAGCACTCACTTCAAGACAAGAATATGAGTTAAATATAAAATAAGACATGTGCTTTAAAAAATTTTTATCGTTTATAACATTTAAAAGAAAGAAAACAGCTCCGCCACCTAAGATAATGGCTTGGGCAAATGATTGCTTGGGCTATAAACAAGTTTCAAGTAGATTTAGCGCTATAGTTAAGACAATTGATCAGTCTTTTACAATAATATCTTTAGAAGGATATGATGGGTGGGGCAAGACGTTTTTTTTGAAAGAATGGGTAAAAGAGTTAAAACAGCAAAATGAAATTGCAGCTTATTATAGTGCATGGGATATCAATGCATTGGACCAACCACTTCCTTCTTTTTTAAATTTTCTATTTGAAGATTTATTTGCATCGTATGAAGTAAAAAGAAGCGTTATACAACAGTTCAAGAACATAAACCAAGAGCTATTTTCTCTAAACACACTAGGAAAGCTGATCAGTAAATCTCCACTTGCTATGCTTTCAGTATTTCTTGATGCTGCAAAAGAGGCTGATAAAAAAGACATAGGTTTTGTCTTGAGTGAATTAAGTCTTCTCCAAAGAAGGAAAGAGAGTACTAGAGATTTTAAAACACAGTTAGCGGATGTGGTTAATAAAATCAGAAAAGACAAAAACATTTATATAATGGTGGATAATCTTGATGTGTGCCGTCCTAAATTCGTTGTCGATTTTTTGGAATCTATAAAGTATATGCTTGATGTGGAGGGGCTGGTTTTCATTATTCCTGTAAGTAAAGATAAGAGTAATGTACAAAGAGCAATCAGCACAATACTTGGACCAAATTTTGACCTAAAATCTTTTACTAATCTCTCTTTACATTTGCCAAAACAACCGATAGAAAAATTTACAAAAGAACTATTTGAAAATATTAAATTACCGAAAAAGTCAAAAAATTTGATTGTAGATAGTTTTATATTTTATGCAGAAAGCCTGTCACTATCGTTAAAAACAATAGAATACTGCGTAAAAAAAATAAAGCTGTGTCTTCTGAATCACACAAGAGAAGAATTACCTGATCCGAATTTGTTTTCATTTTTGGTAATACTGCAATCGATAAATATTGATATATATGAGGAATTAGGTTTTTCATATCAAAGAGCATTGGAAAAAATTGAAAATGAATATAAATCTTTAGTTCTAAATGGTCAAGAAGAATGGGAAAAACTTAAAACCTCTCTAGAAACTGCTTTTGCAGAGAAGGAATCAAAAATTAACAAAGCTATAAAGGATATACTATTTTGAAAAGATACCCTACCTTTACATATACAAAGATAGGGTAACATTTGATTAACGCCCTTTTACTATGTCATTACCTTGTTCAAACTTTCTGATTAATTCGCTTACATTGACATTAGATAATTTTTTACCTGCAGATTTGTCATTATGTGAAGCATCAGGTTTACGAAGGTCTTCCTTACTGTTACTCCTAGTAATATTACATCTAACAATGTTTGAATTATTAGACTTATCGCTTACATCTGAAATATTGCTTTTTTCACTACATGAAGACGAATTACTCGACATATTGCCTAAGCTAAAGAGCTTTTTACCTTGATAGATTGGATTCCAATCAAGTGGATTATAAGTTTTTTTGCTAGTCTCAACCTTTTGGTTATTTTGCTGTTTAGGAGAAAAACCAAGTTTTTCTCTTTCTTTCTTGCTTAGCGTTTTGAGAAATTTTACGGTTTCTAATTCATCAGTTGCTTGTACTTTATGTAAATCAAAGCTTTTTTGATGGTTATCCTGCTTAACATTTTCCATCATTTTATCTTTTATTGTTCTATCCTCATCATCAGAAGTGCTGCTACTAACATCACTAACACCACTATCCCCTGAATCACGGCGTTGTTTGTTAGGAGTGCTATGAATGTTGTCTTCCATGAGTTTTTGCATTGTTGAGCCAAATGTTCTTCCAATTACTGTTTTATTACTATCATTTGCTTGGGAATGAGATGCATTTCGCTCAAAAATCGCTTTTATTCCAGCAAATTTAGCTTGGGAAGATTTCGGAGGAACAGGTGGGGCAACCATGCCTTTTGAGTTAATCTTTCCTTCATTTTTAGGAAAAATTTTTGAATTATTTTTTTCTACTGTAGTATTCATTTTTTTACCTCTAAGCCTATTAACTAGTAGAATTATAAACTTAGAGGTATTAATTTTGTAATAACGATGCTAATAAGTTACCGCAGTTTCAATAAACATCACCAGAGGATTCTCTATATAATGCTTAAAGGCATTTAAAAATTTTGCTCCTAATGCTCCATCAACTGCTCTATGGTCAACAGAGAGCGTTACTGTCATTATTTCTGCTATTTCTATTTTCTCATTCATAACAATTGGTTGTTTTTTAGATGCACCAACTGCCATAATGCAAGATTGCGGCGGATTGATTATAGCACTGAAGGCTTTTATACCAAACATACCTAAATTAGAAATAGTAAACCCACCTCCTTGAAACTCTTCAGGTTTCAATTTTCCAGATCTTGCTCTGCTTACTAAATCTTTCACTTCTTTTGATATAGATAAAATACCCTTTTTATCAGCATTTTTTACTATAGGGGTGATTAACCCGTCATCAAGTGCCACAGCAATTGAAATATCTACATTCGAGTATTTAAGTATTTTATTATCTATCCACGAAGAATTTATGTCAGGAAATTTTTTCATGCTAAAAGCCACAGCTTTGATAATTAAGTCATTAATTGTTACTTTATTGTTTTCATCTGCTGAGTTAATCTCATTTTTAAGCGATATTAACTTATCAACCTGGCAGTCTACAGTTAAGTAAAAATGTGGAACATTCTGTTTGGATTCAGTTAAGCGCTGTGCTATCACTTGGCGCATATTACTTACTTCAACTATCTCAGGACTTTCAGTGCGTGTACCACTGCTTAAAGACTCCAACACATCAGCCTTAATTATGCGACCATATGGACCTGTACCTTTTAATTGCTGCACATTAACCCCTTCATTTTGAGCTATTTTCTTAGCTAATGGGCTTATTTTTATTCTACCTTCTGTTGTCTTAGTATCTTCTTCTTTTCTAGATCCCAGTGTCAAGCACTGGGATGACATTGAGGGGTTGGATTCCAGCGTCACGCGCTGGAATGACACCGAAGAATGACTTATTGGCTTTCCGTTTAAATCTTGGTGTTCTGATTTTTGATTATCAACAGCACTTTTTGTCACTTCCTTTTTAACTGCACTATTGATGGAAGTTGAAGTATAGTTGTTAAGTGCACTTTCATCTTCTCCTTCTTCCAGCATTAAAGCTATTGGTTGATTTACAGGCACGCCACTTGTTCCTTCTGTTACTAAAATTTTTGCTAAAACTCCTTCATCTATAGATTCAAACTCCATTATGGCTTTATCAGTCTCTATCTCAGCAATTACGTCGCCTACTTCAACTTTGTCTTGTTCTTTTTTATGCCACTTTACAATTTTTCCTCCAGTTTTGCTCATTGTCGGTGAAAGAGCAGGCATTAATATTTCTATAGGCATTGATTTTGCATTTAAAGATCTATTCAATTTTTAATTTACTCTTTATCTTATGTCAACCTAATCGTGAATTATGATGAATAAGTCTGTTACACTATCCCTCACGTTATCCCAGTGCGTGACACTGGGATCTTGGTTCAGTACTATTATCCTATTGTTTTTATTATTTAGCCATAGCTTGTTTGCTAACAACTTTGTTTCAACCAAATCAAATAAGATCAACATGAGAACGGGGCCAGGGTTTCACTATCCTGTAAAATGGATATACACTTGCAAAAATCTGCCCCTGAAAGTGATAGAAGAGTTTGAGAGTTGGAAAAAGGTCTGCGATATAGATGAAGACTGCGGATGGATAAAAGGCAATCTGCTTAGTGGTAAGCACCACGCAATGATAAAAGAAGATACTTATGGATATCAAAAACAGAGTGTAGACAGCAAGATTACTATGAAAATAGACAAATTTATTGTAATGAAAATAGAAAAGTGCAGCGAAGAGTGGTGCTTTCTTTCCACCCCAAAACGCAAAGCGTGGGTGCAAAAAGAGCACATATATGGAGTTGATTAAGTTGAAAAAGGATCTGGACTAACGCTAGTTTCCGGACCTTCTGTAGCAGGCTCTTCATGTAAAACAGAGGATGCACTGACTTCCTGAGGCTCTGGAGACTGTACAGGGCTATCACAGAAACTCCTTAACATCTCCTCAGCGGATGAATCTAAAATTTGTACAATAGACTTTTCACTCTGCTCTTTTAGCGATTGATCCATTCTAGAAATCAACTCAGAAAACTCGCTACCTAGCTTCACTTTTTATTTTACTTTCTATGCTTGCAATATTACCTTGATCAATTTCCTCTTTTGTTATGTTGAATGAATTTGCAACATCTTGATATCCAATCTTGCAATTTCCACAACCAATTATGCAAAAAGCAATAGAATTAGATATTTCACTTGCAGCCCACTTATGTATAGTGTAAGCCAAATAATTGTCATGGTATTTAATGCTAAATTGTTGTTCTATTAACTCAGAAATTTTATTCTTTAGAGACATAAAGTACCCTCCTACATTCGTTATACCTTTTTGTTAAGATACACCATTTACTACATGCTTTGTTTTAATTAATTATTAAAACGAGAGCATAATTCTCAGAGCTATATCTTTTTACCTTAACAATTCTTTTTTGAGTCCCTCTTCAATCATCTTAGTTAAACTCGTGTCAAACTCACTCCTCGAAAAATCCCTAACCTTCCCGGGATCATATCGTTTTCCTATTCTTTTTTTAATAGCATCATCTATTATGTTTTTGTCAAATCCCTTTATAATAGGCGTTACCTTCACCTGCCCTGCAGAGCCTTTACCATAAATTCCTTTGCTTTTATCAATGCAACCACCTGCACCAGGTTTACTGCTTCTAAAACCCTTTCTACACTCTACTGTTTCATACTTGATTTTACCATTTTCTATATATGCTATCCTATTATCTTCAGTATCCCGCAATCCTGTTGTTGTGGTTTTTTCTTTTAATTTTACACTATCATCAATTATTGTTTCCATATAATCCCTATACCGACCTTTATACTCATACTCTTTATAGATACCTCCACCTCCCATAGTGATTAAATCCTTGCACTCTCGTTTGCCTACACGACACTTTCTTATAAAAATAGGACCCCCATCCTTATCTGTGTATCTCTTTTCTCTGTTACCTCCTCCCTCTGAAGCTTCAATGTCAAAGATAGGATAATCAAGATCAATTTCCAATTCAGCTTTAATATAATCTCCTGGCATTCCTGCTCTAGTTTCAGTGGAACAGGCATTCTTCTTGGTGGCATCATCTACATAAAGTCCGCAGTCAGCGGGTGTATCTTTTATGTGACCTGCTTCACCACATCCCCACACTTCTATTTCAACATGGCTAGATGTTATTTGTGAGCCATCCACATCATGATTTCCATTTCCAAAATCATGGGACTTTTCGCTCTTTTTTTCCGGTTCTTGTTTCTCTTTTTCCAGTTGTTTCTCGATTATCTCTTTTAACTTCTCTTTGAGACCTCCTAAGTCAAGCCTACACAATTTATCAGCATAAAAGACCTCTGTTCTGTTTGCTTTAATTAGTTGATCTTTTAATTGTGTGCACTTTTGTACTTCATTTTTTTCATCTCTTAATACTTTACCATCCTTATCTTTACAATCCACTTCCTCGTGCTCTAAGTAAAATGGACTATTATCTTTTTTATCTAAATATTGCTCTACATCCGTCAATTTGTATACTACTTTCAGTCCTTCACCAGATTTTAATTTTTCGTCTATTTTGCTATCTTTCTTCACACAATAACTGCATTCTTCCTTCTTCTGCTCATTTTCATCAGGGAAGAAAACATACTCTTGCTTATTAAATATTATTTTATCCAACCTCTCTTGAGTTTCTTTCAAAGGGTAAACTATTTCCTTGCTTGGAAGATAATAGAACTGATTTGATTCCTTGGAGTAAACAGCATTGTATTTAGTATATCTTGTTCCCATTAATTTTAGTGGTATTATTTTATTTTCTCTTTTAAGAACAAACTCCTCTGGTTCTGGCTGCCATCCAGAAAGACAAAGCATTTTACTGTTAGAATTTCCTTTATACTTTACTTCTATTTCCGGCTGCCCAGAGTTATTAAATTCACATTGAATAGATTTGTCTTTTAACTTTTTCTCAAAATCATTAAAACTATAAAAACTTCCGCCTTTAGAACATTTAATTTGCACATCAGGAACATAGCCATATTCTTTCAGAACTTTAAATTGTTGCGGATTACTTTCTAATATACCTTCTATAATATTATCAATATTACTATCAGTTGTTTTTGCTACTATTGCTGGTTTTACTACTTTTAAAGATAGGGGGCCAATGTTTATAGGATGGTTGAGGTCAGTATTAACATTAAAAGTACAGGAACCATTGCTGTAGACTCCATGTGCTCTACAAGTGCTCTCGCTCATCTTCATTTCTATTTCTAATGTATTTGCATCCACTATCCTTAATATTTTAGGCTCTGGAGCAGGTGGTGCCGGGAAACAGCGGACGAACTGTGGATTTTTTTCATCTATACTTTGAGTTCCAAGGTATTCAGCGCAGAGCTGGCCCTTTTTTCTATAGGTTTTGAAGTAATAGTGAGTATCCTTATCTGTAACAGTATATGAGTAATTTGGAACATTCTTATTATTTGAAACAACGTGTGGAAAACCTAACCCTTTTCTTTCCTCCAGTCCGCTAATCATCACTCCAACTCTTGGATCAAAGTAATCATTATCTCCATTTGTTATAGGAACAATTCTAACTTGTGGAGGTGACATTGCAAGTTGCTCACAAAGTGGAGGTGGGCCAGGTGCAAGTGGCACAGGAGCACATTTTATCTTTTGCTTTCCTTTACTCCATGATGAACAAGTATCACAAACGTTTTCCATATCCCCTGGACGGAAAATATTTTCCCCCTGAACCACTCTTGAAAACCATGCAGAACCACCGCTCATACAAGCGCCTTTTTGGCTACAAGCACATATTTTAGGAGATTTAGCAAACTTCGTTTTTTCTTCATCAGTAACATTGTCTGCCCATTCCCACTCAAGACTATCTGCTATTTTTGCATCAACAGATGTTTTATCTCCTTCCCAATCAATAAACACTGCTGCGGAGACTCCACCTCCTGTATCTTGTGTACCATATATCTGGCGGCAGGATGTTCCACTAGGTAATATATAACAATTATCTTTTCCTTCATAATCACAGACTTGAATCTTTGGATTAAAATAACCATCAATTCCTTGGTCTTTTACTTGTCTTACTGTAATATATTGGTATAGCTTTTCATCAACTTTAAAACTACCTTTAGTACCAAAAGTAAAAATTGCTAAAAAACCCTCCAAAGCTTTTTTGCCTCCAGCTTCAAGTGTAGTATTACTCTCTACAAGAGGCGGACAATCAGCATATCCTTGATACGAAAGACCAAGTATCAAAAAGAACATCAATAAGAAATTAAGCTTTACACTTCTCATAAAATACCGGTAACCACTCATTAACTTCTTCTCCTTTTTCCTTTATTGCCTCGTACATATACTTTATAGTCTCTTTGTTAGCTGAAAGTACATGTATTTCTTGCATATTCTTTAAATCTAAATTTAAAGTTACTAATCCTTTATACTGTTTTATCAAAAATAAACCTTCCTGCGTTGGTGTTTGCAGAATTATATTCAGCTCCTCTTTTGATAAAGAAAATGCTTTCATGTATAATCTATTTGCATTGACATTCGGCATCAAGATTCTTGTATCAACATGTTTATCTAAATATTGAGTAAATTTGCTAGCAAATGCGAGATTTAAATTCTCAGTACTTAGGATTACTACAACATTTAGTTCCGTCATTCTTTGCATCCAGTTATCAAACTCTTTCTCTGTAGGAAAAATATTACTTATCTCCCATGCTTCATCCAAAACAAGTATTGCAGGCGAGCCATCACATTTTGCCTCAAAAGAATATAAAAAATAGTAAAGTATCACGGACATACATTCCTTTTGTTTTGTAAGGTTTGCGGTGTTGAGAGATATAATTTTTGTTTCCCAGTCAATATCTGATTCATCACCATCTTGAAATAAGTAAGCAAAGTCACCATCGTCACACCATCTACTTATCTTACCCCCAAGGAGCAAGAGCACCTCAGAAATTTGTGAAATAGAACGTGATTCCTTGGGTATAGCAAATATAGAATCCACAATTTTTCTTATCTTTTCTTCTACGTCCACCAAGCTCGTATCGGCTACCATTCTTCTGATCAGTTCAACCAACATATTGCGATTGGAAGCACTATCTTCAATGTTTAGTGGATTAAATTTTAGGCTTTTGTCCTTATATTTTGGATCGATTATGTAATATTTACCACTCACTGCTTTAGTAAAAATTATTGATTTTCCAGTGTTATCCAATATGACAATTCTTGGGTTAAACTTTCTTGATTCTGATAATAGAAAATTAATGAGTGAAGTTCTGCCTGAATTTGGAGCTCCGAGTATCGTAGTATGGCCATTATTTCTTTTTCCATGAAAATTAAAGAAGTAAGGATTTCCTTTTTTTGAAAAAAAAATCATTACCGCTTCTTTCCACCTTCTTCCTTTTAATGTACCTGACGTAAAATCGTGCAGCATAGCAAAGCTGCAAGCGTATTTTGTTAAGATATTTTTCGGTTGCGTAATAAAAGCAAAATTGCCTGGAAGTTGTGCCCAAAAATGACTTTCCATATGTAAATCAGTTCTAAACATCATGAAGCCAACTAATGACATTATAGAAGATAAATCACTAATACTTTCAGCTAACTTATTCCTATCATCTGCAAATATTGTAAAAATAATTTTCTGTTGGCAGAAGTCTATACTAGAGGTCTTTTCAAGCTCTATTATTTCTTCAATTCCTGAGCTTTTAAGTAAGGTATTATCCTCACTAATTTGCAGCATGTTGATTTGTTTTTTAAATTCTTTTATTGCTTTGTTATTACTAGTAAATATCATTATTTCTGTAATGATAAATTCAGATTCAAGCTGCAAGCATCTATCTATATTACCTAAAGAGATTTCCCGGTATTCTTTTATGCTGAAAATAGAGCCAAATTTCTGTTGATTTTCAAATATTGTTTGAAACGTATTGAAACCAAAAGCTATTTTAAAATTTCTAATATATTGCGACAGGTCCCTTTCATGTATTGGATAATCTTTGTGCGTTAATGTAACAATATAGTGGAGAAATTCTATCATTTCAGAATATATTTTACCTTCACTAAACCTTAGACTCAGTTTTTTAGCTCCAAAAGGTCCTAAATCATTTTGAATTACGTCAGTTATCTTTTGCAACTCCTGATGGCTTTCTTGTAAAGACAACTTATGCTTATTCTTTATTCTATTGAAAAAAAACGAATTATTAGTATGCTTGCCAAAATCGCTAAACAATATTACAATGTATAGTTCATTTATATACTGTAATTTACTATCAGTTAGTTTATTAAACCACGTTGAATGTAGGTTGTCAGAGAAGTCTTCAGTTTTATTCCATTTCAAGCTCAGTTTATTGCGCTTTCTAACGGTATGAATCCAAACGGTAAAATACAGGCTATTAATATTTTTTGATATGCTTTTTCTAATTTCAGTTCTGAGGTCGCTGTAGTTATCAACAGAAGAATAATCTTCTAACTTGATTATTTTTAACAATTCTCCCTGTTTTGTTAGTATGGTTTCTTCATCGTAATGACAAGCATAAGGAACAAAATCTAAATCGATGCTTTCTAGTAATGCTAAGTTGTTCTTTTTTTCAAGCTTAGAGTTAACTGTTGGTACTTTTAACTGCATATGCGTATTCAATAAAGATAATTAAAAAAGATAAAAATACTATCTTAATTTTTATCTTTTTTTTCGCTATCGGATTGTAATTTTATATCTTTTGCAAAATTAAATTTTTCTTTTAAGTAGTCTGTTGCCTTTTCTGTACTACCAAACATCATGATCAGTACACCAAACATTATCATAAAAAAGATTAAACCTCTAAACACTACTGCAAGTATCACCGCAGCTATACACAACCCTATGATTGTTGAAGGACTCATATTTTCTACAGTATCTTTAATTGAAAATGAAGAAATAAAATCTTTTACCGTTTCTTGTACATCCTTTAATTCATCACTCACCGAAGCTTCGCTAGAATATGATGCAAAAATGAAACTTAATAAAGCTATAAAAACCAAAACTTTATTCAATTGAATGCGCATCAACTAAACACCTTTTAAACATTCCTCAAGTATAACAACTTTTATATAATAGGCAAGAACTGAATTCACTTATCCACTACAAGTAACACATATTTAATTTTTACCGCTGCGAACATGCTGTAAGCTCTTTATCATCAACAAGAGGACTCACATTAATGGATGTTAGTTTACTTGATAGGAAGTTTGAATGCAATTCAGCTACTGCTGCTATAGCAAACACTGCAGCCATAGCAAGTAGTCCTGCTCCTACCAGTCCTGATGTCATTGCTCCTGCAACAATGCACCCTATTGTAGAGAGAGCACAACCTGCTATAAGTGCACCGCGAAGATTTCTGTTATTGGGTTGTTTAACTTCACTATTATTTTCATTATTAGAAGCTTCTTGTTTACTTAAAACAGCTTTCTCCTCTTTTTCTTTGGATTGCATTGAATCTTTTACCTGACTGCCTGTCATCTGAGTAGTTTGACTATTTGGATCCATACTTTCTTTTTCTCTGGATCCCAGTGTCAAGCACTGGGATGACACCTGAGCTGGCTCTTCTTCTGCGGTCTGTTCTAGCAGCACTTTATTTCCAGTTTCTTCTTTTTGTGGATTACTATCTTCTTCAGTAGAGCTTAATGTTGAGCTTATACTGCTCCTTCTACTACTTGATGCCAAGCCAGGTGAATTTATTCCACTATCTGATTCACTAACACACACTTCTTCTTTAGTTAGACTTTCTAATTCCTGTTGAGTTTGATCCTGCGTCATTGGACTTTCTACATTATTTTCTGTCATCCCAGTGCTTGACACTGGGATCTCTTCTTTTATGGAATTAATAGGTTGTTCTTCTATTTTCGAATATTTATTGCTGCTCCTTTTAATAATCCCTGAAATTATTTCTAATATTTTCCCTCTTCTTGTTGGTGATCTTTGTGATTGTTCTATTTTATTGTTAAATACTGGAAGTTTGACCTCTAATTCCATTACTCCTGTTTCCAACACTGGAAGAAAGTTTTTGGTGTAATAATTATAAGATTCTTCTTGCTCTTTCAGTGATTTTTCTAATTCAATTAATACATTAGGATTAGCCTCTTTCTTGAACAACTCTATGCATTTTTTGATAGTTCCATCTCCATTTTTTTTTGGGCTTCCATGATTATGTGTTTTTTTTGTTACCTTTTTGTATATAGTGTCACGCAATTGTTGGTTAATATCTTTTTTAGAACTTGGCATAGACTCCTCCATACAAATAAATGTATAGATACCTCTTTAGCGTTAATTTTACATTAAAACTGGGCAATTATGCCATATTATGGATAATTAATGGCAACTTGCTAACCATTTGCTTTGCTAACTACTGGGTTTTCTACTTCTACAGATTTGCTATCAATATAATTATTTGCCTGTTGAATTAATATGTCTATCACTTCTTTTACAGGCTTTTCCCTATCAACCATGCCAACACTTTGACCGGCCATTAAAGATCCTGTTTCAACATCTCCATCAATTACTGCTCTTCTTAAAGCTCCAGCCCAGAATTTTTCTATCTCAAGCTGCCCATCTTCTTTTGAGATCTGTCCCTTTTGGTATTCATCAATAACTTCTTTTTGACGCTTCATAAAGTCATCGCTTGCTTTGTTGGCTATAGCTCTTACTGGAATTACAGGAAAATCAGTACTTATCTGTACAGAAGGTATTGCATTACGTGCGGCCGATTTAATAAACACTTCCTTAAAATTTTTGTGGGCAATTGACTCATTAGTGCAGACAAATAATGTGCCTATTTGACAGCCACTTGCTCCCATTTCCAGGTAATTAACTATCATTTCACCTCTTCCTATTCCACCTGCAACAAACACTGGTATTTGTTCATTTTTAAAATGAGGCAATATCTCTTGTGCAAGAACAGAAGTGCTAACTGGCCCTATGTGCCCACCTGCTTCCATTCCTTCTATTATTAATGCATCTACTCCCATTTTTACTAACCTTTTCGCAAGGCTTAATGCTGGTGCAAAGCACATAACTTTAATGCCCGCACCCTTGATTTTTTCTATATTAGGCTTTGTTGGCAGTCCACCGGCAAGCACTATATGGCTCACTTTCGTTTCAATGCACACATCTATCAACTCACTCAACTTTGGGTGCATAGTAATTAGATTCACACCAAATGGCTTGTTAGTTAATTGCTGCGTCTCTATGATTTCTTTTTTTAGCAAGTCTGGAAACATTGCACCACATGCAATCACACCAAAACCACCAGCATTTGAGATTGCCGAAACCAAATTTCTCTCTGAAACCCAGCTCATAGCACCACCCATTATTGCAAATTCACTACCAAGAAAATCTGTTCCTTTTTTCCAGAGGCTACTTAACATATAACCTATATCATGCGTTTAAAAATGTTTTGTTTATCTATAAATGTGTGTTTCAAAGCGCCAAGTATATGTAAGATTATAAAGAGTACCATGAAATATGCAAACATCGAATGTAGCTGATTAGCTGCGTTAGCTAGATCTTTGTTTTGATTAATCAACAAAGGGATATGAAAAAAATATTTGATCTGTTTGCCAGAAGCAGAAGACATAACATAACCAGATAGTGGCATTAGCACCATTAAAGAATATAAACCAAAGTGTACTGTTTTACTTGCATTGATTACAAACCGAGAAAAATTTGCTGGAAGTGGTGGAACATAAGTAAAGACGCGAAAAAATATGCGTACTATGATTAATCCAAGAATAGTGATACCGCAAGCCTTATGAATAGCGTATATGTTGAACTTAATTTCATTGCTAAGTGGTAAGCTTTTCATATAAAGTCCAGAGCAAAGCATACCGATAATAAAAACAGCCATCAACCAATGGATAACTCTTAAACCTAGGCTATATTTATCGTCTTCCATTTTGATTACCCTAAAGTAGCATTTATATAATAGAAAAACTATTTTTCAATCAAAATTATTAAAGCAATTTAGATTTACCGACAATGTAAATTCAAGAGCAATCCTGTCATCCAGGTAGCCCGCAGAAGCGAAAAATTTCCTTGACAAACTCCGCCAGCGCCCTTATCATGAAACTGAAGCTATTTATTTATCTTCGCAATCTCTGCAGTGGATTAATGACAAAAAAACTTAATGTATTTGGCGTAAATCATGCTTAATTTTTTGCACTATGTGCACCTTATGTCTTCACAACATTTCTGGGTTTTTACCTATATAAGCTGAAACGCGCTTATAAAGCGTTTAAGACAGTAAAAGACGTCAAATAGACAAGGGAGAATTTGAATACTAGCCACCCTAGGGTTTCTTTGCCTTTTTTTCCACTTAGTAAATTTCTTAACGTTTGTAATTTAGGTTAGTCGCATTTAAAAGCGGCTGAATCGTAGCGTTTAGAATAAAAAACGCCAATATTTTGAAGTACATATAAATAACTAGTCAACCATGGGGCTTTTTTTGCCTTTTTTTTCATTTGGTAAATTTCTTAACATTTATAGCTAACATATTTGAGAGTAACTTCCGTTAGTATCCCAGTGTCACGCACTGGGATGACATTATAGGGGCACTGGGATGGTACCTTGACAACCGTCATACTGCTACGTATTAGCGCCGCGGCAGTATGACGTATTGCTTGGGTCAGCTATATCATTAAAGTTAGCTATTCTCCATAGCAAGGTCTCTGGCTAGAAATAACGAGCCACAGATTAGTATGGTTTTGACATTTTGGATAGAGGCTTTTAATATGTGATTGGATATTGCATCACCAATTGATTCACACTCAATTGCTTTTATCCCTATGTTATTGGCTTTTTCCCTAATCAAGTTTGTATTTGTTGCTTTAGGTTCAGACTTAACACAAACCGCACATAATAACTTGATATATGGTTTCAAGTGTTCTAAGAACTCTTCCACATTTCTGTTACGAGTAACACCAAAAATTATATAGATACCTTCAGCAAAATTATCTTTTACCCACTGAGATAGCACTCTAGCACCGTCATTATTGTGTGCACCATCTAAAAATAATTGCCAATTTTTCGGTAGTAGGGAAATTAAATTACCCTTTCTTATGAGCTCTAGTCGTGCAGGCCAGTAGGTACGCTGTAAACCTGAAGTGATATCCTCTTCTCCAATATCAAATCCATATTTTCCACTTAAAATACTACATGCTGCAATAGCATTGCCTGCATTAATCACCTGATGATCACCCTTTAAAGATGGCAAAGAAAATTCTATTGATTGAATAGCTGATTGAAAAATCATTCGAGCTCCAGCACGTGACCTCTCATTTTTTTGTTTCTGGATCCCAGTTTGGATGACAGATAGTCGTTTTTTGCAATTCCATTCAAGGCCTCCTCTATACAGAGGAGATTTCTTATTTATTGCGTGGTGTTCTAGCGTGTTCATTATAGATTTTTCTTGTGGTGCTATTACGCAAGGAACATTAGGTTTCATTATTCCAGCCTTTTCACCTGCTATAATTTCTATAGTAGGGCCAAGATATTCTGTATGATCAAGGGCAATGGAAGTAATGATTGTTAAAATCGGACTATCTATAACATTTGTTGCATCAAGTCTTCCACCCATACCCACTTCAACTAAAGTTATATCGGCTTTATGACGAGAAAAAGCTAAAAAAGCTGCAATAGTTGCAGCTTCAAACAGAGTGATAGGTTGTTCTGCAATTACGGCACGGCATTCTTCTAATAAGCTATATAATTCATTATCGTCGATATAACTGCCTGTAATAACTATTCTTTCATTAAAATTCACCAAATGTGGAGAAGTGTATGCATGGACCTTATACCCTGCTGCTTGCATTATATATCTTATAAATGCTAGTGTTGAGCCTTTCCCGTTAGTTCCAGATATATGAATTACGGGAGGCACTTTTTTCTCGGGGTTATCTAGTTTGCTAAGAAAGCCTTTTATGCGATCAAGAGAAAAATCATTCGGCCTGCTACCAAGTGGCTTAGGCCAATGAGGCATATATATCATGGATTGTTATTGCATTTTAATTCAGCTATAACGCTTGCTATGCCATGCGTGTCGATTTTTTCACTAAATTGAGAACGTTGATTAATAGCAATACTTATTCCACTCATTACAACATCACTTATCAAGAAAGAACTGTTATTTTTAGTAACTTTAAAATCAATATTTGTAAATTCTTCATCACCGTAAGAAAATCTTGTACCAATTAAGCAAGTTTCATCGTCAACTGCTTTTGTACTCATTATGATCATTTCACTATCATGCATGTATTTATATAAAATTTTAATGCACAAAGATGTAAGATACACTTCATACTCTCTTAAAAAATCTTCTTTTTCTTTTTGTTTAACTAAAGCCCCATGTTTTCCTATAACGAATTGCGATATTCCTTTGAGGTTAACATTATTCTGAATGACTTCCCGGAGCTCTTCGTGTACATGCTCTAGGTTTTTTCTATTTCCTTTTGTGGATATACCATCCACTTGTTGCTTCATAGTATGCACAAAAATTTTGTGATCTGTACAATTAGTGTAAGCACTTGAAGAAATTACAATAAAAACAATGATAGTTAAAACTTTAGTAATGTTCATAAGATATATTTATTAGCTATGATACTTAGAATGCAAAGTTTAATAAAGATTAAATAATAATCGCTAGCTTTAATATATCTATAGACACACCTTGTATAAATCATCTACAATTAATTAAGGGTCTGTTCTATGCGTTATGAGTTAAGTTAAATTTCCCGAGCGATAATTTCTAGTCAAGGGAATTGCCTCTGTTAATTTCGTTGAAATTGATACGCGATGCCCACCTTAACTTTAGTCTCAGGAATCTACTAAGGCTGACGGTAGATACGGATCCTATTTTGATTGGTTTAACATTTATGCTTCATCAATACAGAGAACAAGGTACCTTCCTATGTTCGCCTAATGAAGTATTCCAAATTGTAATTGATGTTGAAAGGTATCCTGATTTTGTTCCTTGGTGCAAAGCCGTTTATATAAAAGAAAAAATTAACAGCCAAATGGTTGTGGATCTCCTCGCAGCTTTTCATGGAATTAAAGGTAGATATACATCAGAAGTTACTTCTCTTTCTCCAAGTGGAACAAATGAAGGTTGGATAAAAGCTGTATCATCAAATGGAATATTTAAACATCTATACAATGAATGGCAATTCATTCCCATAGATAAAAATAAAACTATGGTAAAGTTTTATATAGAGTTTAAGTTTAAGTCCAACTCATTTTCCACTTTATTAAACTCAGTATATAAATATACACAGAGTAAAATAATTGCTGCATTTAAAGATAGGGCTGAAAGCCTTGCTAAACAAAAGTTATCTTGACATTATTAATATAAATATGTAATTTTTTTAGTAAGTTAAGTGTTTGTATTGTAATGATTTTTAGACTATTGTTTTTACTAATTCTTATGAGTGTTAATTCTTATGCAGTTGTTAACCAACATATTCAAAAAGAAACTAATGAAATAACATCAAAGGAGTTACTATCACTATTACCCGATGATAAATTATTAGGAGATCCAAAAGCACCAATTCTAATGATAGAATATGCTTCATTAACTTGCTATCACTGCTCTCTTTTTCATAAGAATGTTTTTCCTAAAATAAAAGAGAAATATATAGACACAGGTAAGATGTTATATATATTTCGTCATTTTCCTTTGGATTACAGAGGGCTAAAGGCTGCAATGCTAAGTCATTGCTACGAAAAACAAGAAGACTACTTTAATTTTAACAAAGCTGTTTTTAACTCAATAGATTCGTGGAATTACTCCAATTTGAGTGATTTGACTTTACTACAAAGAATTGCTGCACTAAGCAACTTAAAGCAAGATGCATTTAACCAATGCATTAATGATAAGAAAATTATGGATAAAATCATAAATGATAAATCACTGGCAATTAATAAACTTGGTATCACAGCTACCCCAATATTTTTCATCAAGCTTAACGATGGTAAGTCATATATAGAGCATAATAAAGTTAAACATGAAGGATATAAAGAGCTGAAATACTTCACTAATGTGATAGATAAATTATATGGAAAAGCTATAGTGAAGTAATACCACTGTAGCTTACCATATAAAAGACTCTATGCTGAGTCATTGTTTTTCACTACTGTTTGTTGTTTTTTACGCTCAAACTCTCTTTTTTTACTGTGCCAAGCGTAGTAATACATAGCAATTTTATTCTCTATTAATACTATTGTTCCATCATAAAACTGAACCATATCCATAACTTTTCTTTGAGCTTCATCAAAACGTTCTTTATACTTTTCACGATAAGCTGGATTATTTAGTAACATAACCCCTTCATTCTTGTTAGATTTTTTGTTTAACGTTTCAACTTCGCTAGCAATAGTATAAGACATATAACCCCCTCTAATTGATTATAAAAATTATATTTTAAAAAGAGAAATGCGCATAAACAATCTCTTTAATTCTAGCACAATAATCGACTACTTATTATACTAGTTAACTATAGTACAATATATAATAATTCTTGTCACTTAAAATTTTATACTATGAAATAATAACTTAAAATAAATGTTTTTATTATTTCAAACTATATTATTATATTTATAAATTGTGTATGAATTAAGCCTCCCTAATTTATAATATATGCGTAATAATTTTAGTATAAAATTGTCATACATAAGAAATCTATTTGCAAAAGAATATAAAACAATAGAAGAATATTGTATTCTTGAAAAAAAGCAACATATTCAGATTGGCCCTGAAGAAGGAAAGCTATTAAGTTTATTTATAAAAATCCAAAAAATCAAAAGTATTGTTGAGATTGGCACGTTATACGGTTACTCGTCGATTTGCATGGCAAAAGCTCTACTGGAAGATGGTCACATATATACAATAGAAAATAATCCTCAATACTCAAGAATAGCAAAAAAAAATTTTAGTGCTTTTAATCTGAGTGATAAAATTACTCTCATAGAAGGCAATGCATTGGAAAAACTTAGTGAATTATCAGCAAAAGCACCATTTGATATGATATTTATCGATGCTGATAAAGGTGGTTATCCTAAATATTTAGATTGGGCAGAGTCATACATTAAACAAGATGGGCTAATCGTTGCAGATAACACTCTACTGTTTAACACAGTATTTTTAGAATCGCCTCCAAAAGAAGTATCAGAAAAATCATGGCATGCCATGAGGGAGTTTAATAATAGATTATCAGATGAAAAAAAATATTTCTCTATATTGATTCCAACTGATGAAGGAATGACTGTAGCTTTAAAGCTAACATAAGTTAAAAATCAAGGTCAGCGTAATGTTTAGGAGGGGCTAAACCGGAAACTCTCTCTAATAATATCTCACGAAAACAAGGCTTTGATTTAACAATGGAGTACCATTCTTTTAAAATTTTACTTTTTTCCCATGGAAAACTACTTACATAATCCATTACGGAAATATGTGATGCTAAAGCAATATCAGCTAAAGTGAACTTATCAGTTGCAAGCCAAACGTTCTTGTTAATTAAGTGTTCGATGTATTCCATATGGCAAGGCAGGTTATGCTGAGCTGCATGAAGAAATCTAGAGTCAGGGCTGCGGTTAGTAATTACTTTTTCATTCATAATATACTTAGTAACTTCATTGTAAAATTTGTTATCGAACCAATTGATTAGAGCGCGTATTTTAGACTTAATAATAGTGGATGAACCAAGCAATTTGACATCGCTATTGTAAGTCTCTTCTATATATTCACAAATGGCATTACTATCCGCTATTACAAAGTTATTATCTATTAATACTGGTACTTGCCCGGTTGGATTGATCTCCATAAATTCATTACGCTTTTCCCACGGATTTTCATACACTAGATCACAGCTCAACTTTTTTTCTTTTAGAAGAGCTCTAACTTTTCGTGAAAATGGACAAAGAGGAAAATGATATAAAATCATAATATTCCTCTTTTATTATCCCAGTACCTATAGATTGTCATTCCAGTGCGTGACACTGGAATCCACATCTTTTTTCTCTGGATCCAAGCATAGCTGTACGAACATTCATTTTTGAAGGTAAATTGCACAGCAAATGGTGTCATTCCAGTGCTTGACACTGGAATCCAGAAATTTTGCTTATAACTGAGCTGATGAGCTAAAGGTAGTTGTCTTACGCTAAAACAAACGTTTTTAATTAAGTTGCATAGAAGCTGGATCCCAGTGTCTGGGCACTGGGATGACACCCCACTGGTGGGAATTGCTCCCAAACTACAACGTTCGTACAGTTGTGGGATCCAAGTTGGAATGACAAGGGAAGAGTATTTTGGGTAACAGTTATTTACTCCAAAGTAGCACTGCAAAAAATCTGACATATCAAATTATAAAACTAACATAGGATATACCTTGCTAAATAAAAAAAAAAGTATAATATTTTATAAGGTATGCAGGCAAAAACTCTGTAATTTGGTCAGATCAGAAATGAAGCAGCCATATCAGAACCTTTTTGGGTTGCATACCTATTTCATTATTGTTTTACTCGAAGCTATGAACATAGCATTAAAACATCGTCCTAGTAGCTTTAAAGATCTAGTAGGTCAAGATATATTAGTGCGTGTATTAGAAAATGCTTTTACTTTAAACAAAATTCCACAATCTATACTGCTCTCTGGTAGTAGTGGAGTTGGTAAAACCACCACTGCAAGGATAATAGCTTTATGTTTGAATTGTTCCCTGGGGCCAATTTTTGAACCTTGCGGATCATGTGAAAATTGTCTAGCAATAAAAAATTCAAGCCATCCAGATGTACTTGAAATCGATGCAGCAAGTCACACTAGCATTGACGATATTAAAGTAATCCTGGGAGATATTTGCTATTCACCTATAAGCTCTAAATTCAAAGTCTACATTATAGATGAAGTACATATGTTATCCAGCAGCGCATTTAACGCATTACTTAAAACCCTAGAAGAGCCACCATCTAGTGTAAAGTTCATTTTAGCAACTACGGAAATAAAAAAGATACCAATAACTATTATTGCACGTTGTCAAAGATTTGATTTACACAACATTCCTGTAGCCAAAATAGTGGAACGTTTAAATGATGTTGCACAAAAAGAGAGTTATTCCATTGAAAAGGGAGCATTAGAATTAATTGCACGACACTCTGGAAATTCAATGCGTAACGCCTTGTTTCTGATGAATCAAGCAGTTCTATATAGCAAAGATGGTGCAATATCCACTAAAAATGTGACAGACATACTTGGCTTAGTGGATAAAGATATTACACTCGATCTATTAGGGGCAATATTAGAAGGTGATTTACAGAAAGCTCTATCAGTGTTTGACAAGGCGATAAAAACAGCAAACCCACTTAGTATTTTTGAAGGTCTATTGCAGACAATTCAGTTAGTATGCCGTTTTTTGATTACAAAAGAAATTGATAATGCAGTTACAGAGCATGAAAAGAATAGGATAAAAGATTTAAGTATAAAGAGATCTTTAATATTTTTTTCGAGATTGTGGAAGATGTTGCTTAAAGGTATTCAAGATATAAAAACTTCAACATGCAACGATGTTGCTGCTGAAATGATGTTAATTAGCCTCTGTTATCTTTCTGATCTACCTTCTCCAGAACAGGTGATCAAAAAAGTTCTTTCGCAGAATGTAGAGCAAGGAAATAGACAGGGCAGACCTGTTGCACCTTCCCCCTCTGTCATCCAAGTAGCTGACTACTCGGATCCAAAAAAATATGTGGAAAGTAAACAACAACCCCACTCTGTCATCCCAGTGCGTGACACTGGGATCCGTGTGGAAAATAAACAACAAAATTACGATTTTGATAAGATTTTGCAACTATTAAGGCGAAGTAACCAAATTTATCTTTACAAACAACTGTGTAATAATCTACAATTAATAGATTGTAAACCTGGATATTTAAAATTAAAAGCTGTAGCTAAGTTGGATAGTAATTTTTGCAATGATTTAAAAAATTACTTAAACCAGGTGACTCAGCAAGAGTGGGTTATTGCAGTTGATACAGGTTATATAAACAGGGAAGTGAGTAATTTAAATTATGCACCTGCAGTTAAGGATATACTTGACACGTTTAAAGGTGCAAAAGTAGTTAATATAGAAAATAAGGAGTAAGTTGTGGATTTTAGTCAAATAATGAAACAAGCGCAAGAGATGCAAAAAAAGCTTGCAGAAGCTCAAGAAAAATATATTGGAAAAGAGTTTCAAGGTATTTCTGGTGGTGGCAAAGTTTCTATATTAGTGGAAGTTATAAAAATAGGTAGTTATAAAGTTAAAAAGGTGAACATAGACTTAGAGTTTATGAGAAATGAGGAAAAAGATATAGTAGAAGATTTAGTGACAGCAGCGTTTAATGATGGCATTAAAAAAGCAGAAGAAGAGATGGCAAATGCAACCTCTGATCTTGCAGGTATGATAGGTTTACCGCCTGGATTTAAACTTCCTTTTTAAGTTTATTTCTATACTACCGGAGTTTCTTTTAGTGTAAGTATTTCTTTCCTAATATTTCTAACGCTAGTACTTCTTCATATAGTGCGCCTATAAGCCCTACGTCATACCGCGATTCATTCCACAACTGTACGAACATTGCAATATGGCACATAGTAAACGATGTCATTCCAGTCTGGAATCCAGCCTTGCCGTAATCTCATCAAGAACGTTGTGTTTTAACATAAAACGGCTACTTTTATGCTTACCAACTTAATAAAATTCCTGGATCCCAGTGTCAAGCACTGGGATGACAAGAAGAGGGTACTTGGATAAGAGGCATTGCCCTCCTGGTAGGCCCAAATTGCAATGTTCGTACAGTTGTGGATTTCTCATCCGCTAACAAGCAGCGGAATGACGAGGTCTTTCGATAGTAAATCTTACCTGTGTTAGCTATACCAAAAAATCAAAAGTCGTATTTATTCATTAATAAAATCTTTGTCTTCTCCTAAAAATTAGTTAAAATGTAGAATATTTTGTGTTATTAAGTTAGCACTTGACTTAACTTTAGTTGTTACTTAGACTGCTAAAGTGGAATTTTAATTTTTTTACGAGGACAATTATGCATTATAAAAAGTTTTTTTCAGCAGCCGCTTTAGCAACGTTGCTAAGTTTATCAAACTCTGCTTTTTCAGATCCTGTTGGTCCAATAAGTGATGAAGAAACTAGCTACTACGTTCGTTTGCAATACAACGGTGAATTTTTACCTCTTTTCACAAAAGTTGATGGTATTACCTATAAGAAAGACAAGAGTGATTACAGTCCATTAAAACCATCTTTTATAGCTGGTGGTGGTGCATTTGGTTACAAAATGGACGACATCAGGGTTGATGTTGAAGGAGTTTATTCATACCTAAACAAAAATGATGTTAAAGATGTAACATTTGACCCAGCAAATACTATTGCAGACAGTTTAACAGCATTTTCAGGGTTAGTTAACGTTTATTACGATATAGCAATTGAAGATATGCCTATCACTCCATACATTGGTGTTGGTGTTGGTGCAGCGTATATTAGCACTCCTTTGAAAACCCCTATAAATGATCAAAAAAGTAAATTTGGTTTTGCTGGTCAAGTAAAAGCTGGTGTTAGTTATGATGTAACTCCAGAAATCAAACTCTACGCCGGAGCTCGTTATTTCGGTTCTTTTGGTGCTCATTTTGATAAAGATGCTTCTACAGGCAAAGACAAAGGGGAACTCAAAGTTCTTTACAGCACTGTTGGTGCAGAAGCTGGAGTAGCGTTTAATTTCTAGTCTATCTCAGTCTTGTTATCCCAGTGAGTTTTTTCTTGCCATCCAAGTAGCATGACACTGGGATCTAGAAAAAGGAAATGTGGATTCCAGTGTCAAGGCACTGGAATAACACCACTTACTATGTATTTAAACTATAATGTTCATCATTACATGCTGGCAGGATGTCAATGTTATGCTGATGCTGGAGCTTATTGTCTTTAAGATCTCAATTAGATGGAAAATTTGTACTTTTTTCAAATCAAAGCTTGAATTTTTGCCGGAAAATCAATATATTATATGCATGGAGTTTTAATTTAAGTTGTTATGTTGACCCCAATGGCAAGCTTATGTGTCGATAGCAGAACCAATCTTATGCAATATATTGCTAGGGTGCAAAAATTTCCTATGCTGTCTCAAGAGGAAGAGGTACGATTAGCAAAAAATTGGAACCAATATAAGGATGTTTCTTCTGCTCATAAATTGATTACCAGCCATTTGAATTTGGTAGTGAAAATTGCAATGAAATTCAAAAATTATGGGCTATTGTTGATGGACCTGGTCATGGAAGGAAATATGGGTTTAATGCATGCAGTGAAAAAGTTTAATCCTGATTTAGGGTTTCGTTTTTCAACTTATGCAGTGTGGTGGATTGAAGCTTCAATAAAAGACTTTATATTGAAATCTTGGTCATTTGTGAAGATAGGCACAACGCAAGCACAAAGAAGACTATTTTTTAGTTTACGTAAAATAAAAAAAAGAATTTTACAGTATACAAACAGAGAAACTTTAAATAATGAAGAAATAAAAGCAATATCTAATGAGCTTTCTGTATCCGAAGGAGACGTTCTGCAGATGAATTACCGTATGGCTTGTAAGGATCAGTCGCTAAACGATTGCATAAAAATAGGTGACGACTCTAAAAGGGAGTTGCAAGATATGATCCCATGTAACTTGGTCAGTCAAGAAGTAACCTATCAGAATCATGAAGAGAAAGAATTAAAAGAAACAATTTTAAACAATGCACTAGCGAGCCTCAACGAAAGGGCAAGGGACATTTTTATCAGTAGATATTTGTCTGAAAACACTCAAACTCTGGATGAACTTAGTAAAAAGTATTGTGTTTCAAGAGAAAGAATAAGGCAGTTGGCTGAGCAGGCGATGGCTAAGGTAAAACAATATATACAATCTGAAAGTTTGAAATTTGGTTTGCATGCGTAGTTTTTTTATATTTCTAATATTTTTTTCAATAGGCGCTTTTGCATCGGTTAGTGATGTGCAATTGAAGGAAAAATATAAAGATTGGCTCGTGTATACTGCATTGGAAGATGGAGAGAAAGTATGTTATATTGTATCCTATCCTAAAAAAAAAAGCGAACATTATACAACCAACCGCAAACCATATGTAATGGTTAGTTATGTTGATAAAAAAGCAGATGAGGTAAGCGTTACCTCTGGTTTTCAGTATGATAAGGAGCCTGTAGCTCTCAATATCGACAAAAAAATTAAATATACACTGCCTATAATACAGGGAAGTTTTGCGTGGGCAGAGCATACAAAAATAGATCAAGATCTCATTCTAAAAATGAAGCAGGGATTATCAATGGTAGTGAATGGAAAAGCAAAAACAGTGACCATTGATGATACTTATTCCCTACTTGGTTTTCAAAAAGCGTATCAAAAAATGCATGATTTATGCCATACAAAGTAAACTATTGTAACAGAATACCCAGCTATAGTATAAATTAGACTACTCTTTCAATGAATAGCACTTTACTTTATATGGAATGCGGATATCATTTAAAATATATTTTTGAGAGTTAGCAATGTCAGAGGTTGCAGGTGTAGATACAGAAATCAAAAAGCAAAATTCTGTGTGCGAGCAGATGCGTTTTAGCGTGAGCCGCACAAGTCTTTTAAATATATTATCCAGAGTAAGTGGAGTGGTTGAAAGGCGTAATGCAATAGATGTTTTGGCATGTATAAATATCAAAGCACAACACGGCAGCATAAAATTAATGGCAACTGATCTTGACATTTCAATGTTTGCCTCACTTGCTGCAACCGTATTAACAGAAGGAGAAGTAAAAATTTCAGCGCATACTTTACATGACATAGTGAAGAAGTTACCCGCTGATTTGGATGTCAATTTTGAAGTAAACAACCAAGGAAAATTATTGATGTCTTGCGGAAATGCAAACTTTTCTTTACCGAATGTAGTTTCAAGCAGCTTTCCTGCTCTTGAAGAAGACAATTATAAACATGATTTTATTCTACTAAATACGGACCTGATAGACTTATTAACTAAAACAAAATTTGCTGTATCACTAGATGATACAAGGTATAATTTAAATGGAATATATCTGCATACGGATGAGCAGTTTCTGTACTGCGTTGCAACTGATGGTCACCGTTTATCGTGTATCAAGAGGCCAAAGCCTGGGAACATCAATGGCGAATTTGGTGTGATCATTCCACGTAAAACTGTTATGGAGCTGTTAAAAATATTGGACGATTGTAATGAAATTAATGTAAAACTCTCAGACAGAAAAATCAAGTTTACATGCGGTGAATATATTCTAATATCAAAATTAATAGATGGAACTTTTCCAAATTATAAAGCAGTTATTCCAGCATCTCAAGATAAGCATATGATTATTGAAAGTAAAAAACTTTTAGATGTTATAGATCGAGTTTCCGTTGTTGTATCTGATAAAGTAAAATCCATTAAATTCTCACTACAAGAAAAGCTGCTAACTTTGCATTCAAACTCCCAAGAGTGCAGTGATGCAACTGAATCCATAGAAGTGGACTACAATGAAGCCCCTATAGAAATAGGGTTCAACTCGCGTTATTTGCTTGATGTTCTATCCTGTATAAAAAATAAATGTAAGTTTAGCTTAGCCGATGGTAATAGTGCTACAATTATCACTGATGAAGATGATTCAAGTGTATTATATGTAGTGATGCCAATGAGAACTTAAACTCGTCATCTCGCTGCTTGTTAGCGAGATCTGGAGATACTGCGGCGGTATGACACTTATTTCACTAAGAACGTTACTTTTTATTAAATTAGTAATCTATCTTTACCAAATACAAGCCAAAAGGCGGCGCGGTAACCCCAGCAGCACTTCTTTTGCATTGGCTTAATATATGTAGCATTTCTTGCGGATTGGTTCTATTTTTTCCAAATTCAACTAAAGTACCCGCAATAATCCTCACTTGGTTATGTAAAAAGGAAATAGCAGATATTTTGATGTGTATATGATCCCCGTTTTGTACTATATCGATATCATCAATTGTTCTTATCGGATTTGCGGCGTGACAATCTTTTGAACGGAAACTTGAAAGGTCATGTTTTCCAAGTAGATGTTTAGCAGCTTCACGCATAATATTTACATCAAGTGGGCTAAACACTTGCCATACATAACCCGTCTCCAGAGCGGCAGGAGCATAGCGATTAACTATTCTATATTCGTAATATCTTTTTTTTGCTGAAAACCGTGCGTGAAACGCATCATCTACAACTTCTGCATTAAGCACGACTATAGGAATTGATTTTAAATGATAGTTTATTGCATTCCTTATTCTATAAAGCTCAAATTCCTTTTCCATATCAAAATGAGCAACTTGTCCTAAAGCATGAACCCCAGCATCGGTCCTTCCACCACAGTACAAGGCAATTTTCTCACCACTAAAATTAAATATAGCATTTTCTATGGCTTCCTGGATTGAGTTAGCAGAATGTTGTTGCTTCTGCCAGCCAGAGAAACTACTACCATTGTATTCTATCGTTATTTTGTATCGCACTACAAAGTCTATCTAATTTTCTATCTTAATATAATTTAAGCAGCCAGTTTCAATGACGTTCTTCGTTATTAAAAAACCCTTGGCAGGTTGTTCGCGTTCGATTATCATGGAAGTTATACAAGTTAATAAATGATCCATGGCAAACAACCCAGAAGAAAAAAATAATGATAAGCAAAAAGCATTAGATAATGCAATAAGCCAAATTGAAAAAGCGTTTGGTAAAGGTGCAATAATGAAGCTGAAGCAAAACCCTGTAGAGAAAATAGACACAATATCCACAGGATCAATTGCGCTTGATTCGGCTCTAGGTGTTGGAGGTCTGCCAAAAGGACGTATAATTGAGATATTCGGCCCCGAGAGTTCTGGTAAAACCACTCTTGCCTTGCACGTGATTGCTGAAGCACAAAAAAAAGGAGGCTCATGCGCATTTATCGATGCAGAACATGCATTGGATGTCTTATATGCTCGTAAACTTGGGGTAAGCACTGATGATTTAGTGATTTCACAACCAGACACTGGAGAGCAGGCGTTGCATATTGTTGAGTATTTAGTGTGTTCCGGTGCGGTTGATGTGATAGTTATTGACTCCGTTGCAGCATTAACTCCAAGAGCTGAAATTGAGGGTGATATGGGTGATCAGCACATGGGACTGCAAGCAAGGCTTTTAAGCCATGGGCTACGAAAACTAACCTCTGCCGTTTCAAAAGCGAACTGTATATTAATATTTATTAATCAAATTCGTATGAAAATAGGAGTAGTGTATGGAAATCCTGAAACTACCACGGGTGGAAATGCATTAAAATTCTATACTTCTGTAAGGCTTGATATAAGAAAAGTTGGTGTAATAAAAGACAAAGAAAATATTACAGGCAATGAAACAAGAGTTAAAGTTGTAAAAAATAAAGTTGCTCCTCCATTTAGAGAGGCGAAATTTGATATAATGTACAATGAAGGTATATCAAAACTCGGAGAAATAATAGATATGGGAGCAAAGCTTGGTGTGCTTGAAAAAGCAGGCGCTTACTATTCATATAACAACACACGTCTTGGACAAGGAAGAGAGAATGTAAAAACTTACCTAAAAACAAACAAAGAAGTCGCAAATGAAATAGAAACGAAAATCAGAGATTTACTCAGAAATCATGATAATTCTATCATAATAGACGAGGATAGTGAGCAACTTTTAGAAGAATCCGTGTTCTGATCTAAACTTAGTTTGTGTTGGATGGGTTGTTACAGTATGACGGTGTGTGCTAATCTGTAATGTTACCTTGTATCAAGAGGACTTTGCTGAAGCAGTTAAAAAAAGCTTTTCATGAAGAGTGATAGATGATAAGTTGTTAATAGTAGATTATTGTTAATAAGATTATGTGTTTTGGTTTACCTAATATAAACAGGGAAGGTTATTCATTTATAGTAGTTTCCTTTATAGTAACGTGTATAGCATTCTCTATATCTTGGGGGTTTGGTGTTACGTGCTTGTTTCCGACATTATTGTGTACTTATTTCTTTCGTGATCCAGCAAGAGCTGTGCCAAACAATAAGGATCTTATATTAAGTCCTGCTGATGGTGTGGTTTCAAAAATTGAGGAAGTTCATTATCCTTTACCGGCAGAAAATGGAGAAGAGAAGAAGTTTACGCTTGTTAGCATATTTTTAAGTGTTTTGAACGTCCATGTGAATCGTATACCAATATCTGGTACGATAAAGGAAATGAGTTATAAAAAAGGCAAGTTTGTATCCGCAATGAGCAATAGGTCTAGTAATGAAAATGAAAAGCAGGTTATTGTGATTGAATACGAAAAGGGAAAAGAAATTATTGTGGAGCAAATAGCTGGATTAATTGCACGTCGTATCGTTTGTAATTTAGGAGTATCCCAGAATGTGAAAGCAGGTGAAAGGTTTGGAATTATAAGATTTGGCAGTAGAGTGAATATTTATGTTCCTGCTGATATAGAAGTAAGAGCTTCAGAAGGGCAAACTGTTATTGGTGGTGAAACAATTATAGCAAACTTAAATAAGGAAAACGTTCAAGAGAAGCTTACTTTTGACGTTATATGAATAACGATGGAAGTAACGGTAAATTCTTACCTATTACCAAATTATTTCCAAACTTTATAACTTTACTGGGTTTATGTGCTGGTCTCACTTCACTTAAATTTACATTTAATGAACAATGGGAATTCTCAGTAATTTTTATCATCATTGCAGCAATACTAGATGGGATGGATGGCAGAATAGCTAGAATTCTAAAATCAACTAGCGATTTTGGAGCCCAGCTTGATTCTTTTGCAGATTTTCTAAATTTTGGTGCAGCGCCTGCATTTCTTTTGTATTTTTGGAAGCTAAACGAAATCAAAGTCATAGGTTGGATTTTAGTAATGATATACGTAATCTGCATATCAATAAGACTTGCAAGATTCAATGTTTCGCTACACTCAGAACAATCACATTGGGAAAAATTTTTCTTTTCTGGTGTTCCAGCTCCAGTGTGTGCTTTACTTTCTTTGTTACCAATAATTATTACCTTTCAATCTCATGAGAGTGAATACTTACTTCTCATAGAGCGATTTTTTAACACAAGAAACGTAGCTTGTTACTTTTTGGCCATTTCATTTTTTTCGATAAGTCACATTCCAACTTTCTCCGCAAAATATATTTATATTCCCAAAAGCCTATCCTATATATTTGTGTCATTTTTTGGAGTACTTATTGTATTTTTCATCAGTAAGCCCTGGATAACTTTACCAATTTTAGGTATAGTGTATACACTTACTATTCCAATAAGCACCGGGTTTTACATATATTTTACATATAAAACTCGTTAGCTAACAAAAAACAGAAAGCTGCATGATTTTGAAGATAAGTGAACTATTAAATTCATTTCTGTACATAAAGATATTCAACATTCCATTTATAATTATTTGGGTAATTGCAACTGGAATCTTTTGTACTGCCCAGTTCAAATTCATTAACTTTAGGTTACTAAAATATGGAATACAGACGCTATTCAGTCTAAAGTGTAATAGCAATAACAATGGCATAATCACTCATATTCAAGCGTTTGCAACAGTAATTTCAGGAACAGTTGGTCTTGGAACAATATCAGGAGTTGCAATAGCTATCACAATAGGGGGCCCAAGTGCAGTTTTTTGGATGGTAATTACCGGAATACTTGGTATGTCGATAAAGTTTGCCGAGGTGGTGCTTGCATTCACTTATCGCTCTGAAAATACAACTGGTGGTGCTTTTTATTACATGGAATACGGGCTTGCAAAGATTGGATTTGCAAAAATTGGTAGATTTCTTGCCTTCACTTATGCGATTATGCTACTTATTGCAATGATTTTGGGCGGTATACCATTTCAAGCAAATCAAATAGCAGCATTGTCAAATAACCTCTTCGAATACAACGCATCCATCATTATATCCCTGCTTGTCTTCATTGTAATATTGGGAGGAATAAAGCGCATTGCTTTCGTTTCAACGAGCTTAGCACCAATTATGATAGTGCTATATGTGGGTATGTGTATATATTTAATTTATGTAAACAGAAGTAATTTGCTGAATGCTTTATCTATAATATTTCAAGACATTTTCAATAAATCGGCTATAGGAAGCGGAGTATTGAGCGGATTAATAGCCGGAGTGAGAAGATCAGTGTTTGCTAACGAAGCAGGTACCGGAACAGCAGCTATAGCACATTCAGCTGTAAAAGAGGAAGATCCAATTAAAGTTGGGTGCGTTGCAATGATTGCACCACTGATAGACACAATATTAATCTCATTTTTGACTGGTATCGTGATAATTATCACTGGTATGCACAGCACTGATAACGTGGGTGATATTACACTAATTAGTTCGGTATTTTCAACAGCTTTGCCCTTGTTCAGCAAGTTAGTTTTTCCGCTAATGATGTTTTCCTTTGCATTTTCCACAATAATAGCTTATTGTTACTACTGTGAAGTTGCTCTGCTGTATTTATTTGGTAGTAAAAAAATACTGATACCGTTCCAAATTCTTATAGTGGTTTCAGTGTATATCAGTTGTATGTCAAAGAATATAGAATTTATATCTTATCTAGGTGACAGTTTGTTTATGTGCCTTATGATTCCAAATGCTGTTGCAATATATCTACTAAGAAGGGAAGTTTTGAATACAATAGATTCTTATTACAATTCTAAAGGGTATTAACATGATTTATAGATTGCTTTGTATGGTGTTATTTTGCCTATTGTTTAATGATGTGTACGCTGCTTCAGGTTTTTACGAAAGTTATGATGCTGTGTTGAACGGAATAAATAATTTCATGAATGAAGTACTGTTTTTCAAGATCCTTTACGTGCCATTTATAATCCTTCTACTAGTTTTTGGTTATGTATTTTTAACCTTACGCTTTAAGTTTCTTAACATAAGAATGTTTAAACATGCATTTGCTATTTTATGTGGAAAATATGACATGAATCACCATGATGGTCATATTACGCATTTTCAGGCATTTATGACTGCACTTTCAAGCACAGTAGGCCTTGGAACTGTTGCTGGTGTTGCAATTGCAGTTTCAATGGGAGGGCCAGGAGCGGTGCCTTGGATGATGATCACAGGTTTTTTTGGTATGTCAGCAAAATTTGCCGAAGTGACTTTAGCATTTAGACATAGAACAGAAGATCAGGAGCAGTTGTTTAGTGGTCCCTTTCAGTATATAAGGAATGGTCTGGAGGAATTTGGATTTAAAAGACTTGGTATTGTTCTGGCTGCTATATATGCAGTATTTTTTATATTATCAGGTCTTGGTGGAAGTGTAGCGTTTCAAACCAACCAAATGGTCTCAATATTATCTGGCTATTCAAGTTGGGTAGATGGTCACCCTTGGTTTCTTTCTTCCATAATATCTGCGCTGCTTGCTCTGGTAATTATTGGCGGAATTAAAAGGATAGCTAGGATATCTTCTGCATTAGTACCTATTATGTCACTTATATATATCTTTAGTTGTATTATTATTATTGCATTTAATATTCATAACCTTGGTTATACGTTGAAAATATTATTTTCCACTATGATAGATTTCAATGCTGTTGGTGGAGGGATAGTAGGTGCATTTGTTACCGGAATCCAAAGAGCAATCTTTGCCAGTGAAGCAGGTGTTGGTTCTGCCTCAATTACTCATGCAGCAACTAAAGATGAAGAACCAGTAAGAACAGGGCTTGTTGCAATGATAGAGCCGTGTTTTGATACAATGCTCATTTGCTGTTTAACAGGAATAACAATAGTAATAACAGGTGCATACCAAACAGGTGTTGGTGAGGGAATATTAATTACTCAAAAGGCATTTGAGACAGTTTCTTCATGGTTTCCTATACTTTTAACCATAGCTGCACCTTTGTTTGCATTTTCTTCGGTAATTTCATTTGTATATTGTTGTGAAATGGGGTGGCTATATTTATTCGGTGCAAAAAGTATAGTGATATACCGCATAGCAGTAATAATTGTAGCGTTTTTTTCTGGTCTTTCTAAAGACATAATGGCTATTGCTAATATCGGTGGAACTTTGTTCTCTTGTTTAGCTCTCATCAACATGACAGCGCTTATACTGTTTAGTAATCAGATTAACGATGAAGTCCAGTGCTACCTAAAAAGGCTGAAGAATAATAAAATTAATTAGGTTCTTGGTATAATGGAAAAGCATGTAGTCCTTATACTATCCTACATACTCGGTTCAATACCGTTTAGCTTAATCATTACAAGAACAAAAGGGATAAACTTAAGAGAAATAGGTTCAGGAAACATTGGTGCTACAAACGTTGCAAGAACAGGAAATAAATGTCTTGCTGCTCTGGCATTACTCCTGGATTCCTTAAAAGGATTCATTGCAGTTTATATAGCACAACAATTTTTCGATGACAATCTTTGTATATACATATCTGCAATTTTAGCAGTTTTAGGACACATGTTTCCTATTTGGCTAAAATTTAAAGGAGGCAAAGGAGTTGCAACAACTCTGGGAGTGTTGATAGCACTTAATATGCTAGTTGCCCTGATATTTATATTTGCCTGGATAGTGGTATTTTTTATCTTTAGATACTCTTCTCTTGCTTCTTTGACTGCTACTACAGCAGCTGTATTAGCATCTCTCTTTTTTCAAAAAGACTTATTTCTTGCACTACTCACTGTAGCAATATTAATTTTTTTAAAGCATCACAAAAATATTGCAAATCTTCTGCAAGGAAAGGAACATAAATTTTTATAACTTACGTGCTGACCCTGTTTCTGCTATGTTATTGATGTTTAGGTCGGTTAATTTTCCTGGATTAATATATTCAAGATTTTCTATTGTATCTATTACATTCTGTTCACTACAATCCAAGCTAAACAAATTTCTCATTAAAGGTATCCTGATCTCTTGAATAAAATTAGAAGTTATTTGGTTACTGCTATCATCTGACTTATCCCAAGCATTGAGGATTTCTTTATGATTCTTCTTTTTCTGCAGCTCTTTCTTAATAAACTTACATGCCTCATCTTTTGCATCTGTTCCAATTCTGTCTTCCATAAGGTATTCTACTCTAATATCAGGGTGTATTCCTTCTAATGACTTTATCGCAGCACCAATAATACCGGTAAAGCAAGTTTCAGGAATAAACGTCCCTTGAGCATAATTTATGGCATACATTAAAGACTTTGCCAATTCCCGCCTTTTTGCTGCAACTGATTCACTATCTCCACTATTACAAGCCTTTAGAACTAAGTATAAAATTTGCCCTCCTGTAAGTCCAGAAACATGAACTTGTTCATCATTATTGCACCATCTATTAAGATAGTTAATGAATTCTGATTCATTACTCTTCCTAAACTCTTTTTCTTCTTTTATATACTGGATAAACTTAACAAACTCATCATTACGTATAACATCCTTAGGTTCTGGTACCTTCTCACCATATTTATCTTTTAATATATTAATATTGTCAATAATACTATCATTCGATAAATGAGGCAATGTGTGTTCAATAGCAGTATTAACAATACACTTCATACCGAATAAGTTTTCTCGTGCACCATCCAAAAGTAAATTCACTGCATTCTTAAACAGGGCAATAGGATTAAGTTTTTTTGGTCTGACTTCAGGTTGCAACAAAATTATTAGCATCGTTAATGGTATCGGTGCTAACAGCCAAGCTAATATGAGAGTCTTAGTAAAGGATAGATATAATATAAACCCTACTAACGATAAAAAAAACACTGACTTGATTATATTATCTTTAATAAATATTTTCCAGTATTCCTTTTTATTTACTTCCTCATTCTTTATTTTTTTATAGGTAAGAAAAGTTTGGACCTCTGATCTGTAAAGAACAGCCACAAAAGAAATTGCTATACTGGTGGGCATAGTTAATATATTTAACGCTTGCACAATACCAAGGTAAACAAAAAACTTTAGCTTACTAGATTCCTTTGAAGGAAATTGTAATTGAGAAATACCTATCATAGCTTACCTTTAACATCATTACACTCTAGTAATACCATAATAATTTTAAACGTCAATGTTTAAGTATCTTATTATCCGCACACTCATCGTATTCGATCTCGACTGTAGAGTGTGCTATCTCGAACCTATTTAGTAGTATCTTTTTTATCTCATACAAAATATCAGTGTGTTGTACATCTTGCTTTACTTTGGCATGCATGGTAATTATAAAATAATTATCAGACAGTGACCATGCATGTATGTGGTGCACATCTATCACTTCAGGTAGCTTAGATACAATTTTACTTTTTATTTCTTCAGTTGATATGCCTTCAGGTGTACCTTCAAGAAGTATATGGCAAGAATTCTTTAGAATTTTGTAGCCACTATTTAAAATTATTACACTAACAAGTACTGACAGAATAGGATCTACTATTTGCCATCCAGTAAGCATAATAATTATGGATGCAAGTATAGCAGCTACAGAACCTAAGATATCTCCTATAACGTGCAGTACAGCACTTTTTATGTTTATATTGCTTTCGCATTTACTATGTAATATAAAAAAGACTATAATATTAGAGATCAGGCCAAGTGTAGCAATTATTAACATTACTTTCCACTCAACATTGACTGGAAAAATAAACCTTTTTATTGACTCAATTATAATGATTACTGCAATGAGGAATAGAGTTAAACCATTAACAAATGCTGCAATTATCTGCAACCGATGATATCCGTATGATCTCTGCAAATCGGATTTCTTAGCTGAAAACCTATGTGCTAACCAGCTTAAAACCAAGGCAAAGAGGTCAGTGAGCATATGCCCTGCATCTGATAATAGAGCAAGCGAATGTGAAATTATTCCACCTACTATTTCCATAAACATTGTTATCGCAACTATTATTATGGAATAGATTAAGCGCTTGGACTGCGCTGCTGAGTGTTTACCGTTATGCACTGCTGTCATATAAAATCTTTTCATAAACAAAAACGTGGGTAACACTGGGTTCGAACCAGCGACCGCTTGCACGTCAAGCAAGTGCTCTACCAACTGAGCTAATTACCCATCGTGGTTTTAGTATAATGCTTTGGTGGAATGAAAGTCAATTTGCTTTTAAATTCTTACCCTATCCTAATGTAACGTTAGAATCTAGATTTTTTTTGTGATCAAGCTATAGAGCCTATAGCTAGTGCAGGTCAGGTTTTCCTACGTCATATCGCCGCGGTATCTCAGCATAGATTCCGCTAACACGTAGCGGAATGACGAGTTCATAGCTTACCAAATTATCGGTAAATCTAAATTGCTTTAGTTATAGCTATATCTTATATTGTTCATATTAAATTAATTACTTATATTTCTTCACTAAGATATAAATTGCATCAACATGAAAATTCACGCTTTTTTAGTAGAGATCACCTTATGCTTGATATTTGAAGAGTTAATAAATTATAGGTTAGAATCATGGCAATCAATCGACAAGTAAACAAAGATATAACTAAAGAAGATTATTTCAACAATGGTGGTGAGGGATTTAATTCACCACATACTATAGAAATAGAAAAGCTAAATATCAAGGTAGAAGTTTATTCTCATAATTTAAGAGAAAGTAAAATTGCAACAATTGAAAGTGAGATAAAAGAAACAGCTACTAATTTTAAAAACGCATTCGGGTTAAAACGCGGAGACTCAGAACAAACATTTAAAATTTATATGTTTGATGACAAGGATGATTACACTCACCTTGGCGGAAGCGAGCGTTTCGGTTTTTACCTTGGAGATGAAGGTGGTAAATGTTATCCAGGAAAAGAAAATGGTGTTTTTGCTGAAATGTACGTCTATCAACAAGGTGGTGTTCATAATCTTCAGCATGAATTTGCACATGGTTTAACTTACTTGGCTACAGGAGGCAAATCTTTACCTACAGTATTAATGGAAGGAATTGCAGATTACTTTGAGCACCATTCAGACCACAAGTTCAATGCTCAAGGGTCAAGTATCGACAAAACTGAAGCTGCAAATCTGGATTTAGATAAAATTTTAAGTTTAGAATACTCAAAGGACAGCGAAGCAAATAGCCTAGTTTATAAAACAGGTCATGCGTTGGTGATGTACTTACAGAAAACCAATCCTGATTTATTAAAAGGTTACCTGGATACCTTACGTGCAGGTAATTCACATGAGTCAAAAAGCTTCTTGGAAAGTATAAAAGGGCATAATGCTAACTTCAAAAGTTGGCTTGCTGAGAATGATACAGAAACTGCAATGGAACATCTCAACGCTCTGCAAGTCACAAAAGGAGATTTTATAGCAACTGGTCAAGAAATAGTGGGTGGAGAAATTAAAAATATATCCTACTATAGAGCAAATATAGAAAAAATGGATGGAGAAAACGTTGGAAGTTTTTCTCCTGTAGAACACGTTGCATTTTATGATGTTGCTCGTGCTATAAATAGGGCAACAAATGATACACTTGATATATCGAAGGAATATCATTTCTTAAAGGTAATCAAAACTTCTGATGGACAGGATAAACTAACTTACTCTGACCAACAAGGTAATGAATATCAAAACAGTCAAGAGTATAAAATGCAAGCTTTGAGGATATTATCAAAATATGGTAAAGATCTAAGAAAATCTTACTATGATGGGAAAGAAGACTTAGAAAAAATACGTGCGGGCAAGCTAGAAGATTTGGATAAGCAGAAGAACATAGAATATGATGATGTGTTGAAAGGCCTGCGTGAACAGGAAGAAACACAGCGTCATGATGCATACGAGCAATACAAAAGAGGAGAGATCTCTTATGAGAAATTTGTAGAAAAATACAATTCAGCCAGCACTAATTATCATAGTGAAGGTAAGAGATTATATAGTGCTACACAAGACAAATATACACAACTGAAAGATGCAATACTAGATAAGTATGAAAATTTAAAAAGTACCTTGCTTGATGAAACCATAAACACTGGCTTAGAACAAGTAAAAGCGACTAAGAACATCGATGTAGAAAAGATGTTAGAAGAGATGATCAATATCGATTCAAACTTGATAAGAGGTACAAATCATATTGACCTACAAGAAGGTAAGATTTTTTCTATGCAAGCTCATGGTCACGGAAATATGGGCGCACTTTCTATATATGATGGAAATACAAAACTTGGAGAATTATCGAGCGAATCAGGATTTTTTAAGCAAGTTGAAGGACAAACTCAAAAAACTTTCGTTTTTGAGGATATATTGCACAACTTAAATGTTTCATACGAAGGCGGTGCTTATATGGCTATTACAAAAGAAAATGGTCATCATAAAGCTTCTCTGATAGACGGCAGAACAGTTGAACGCGATGAATACTTTGATGAGGCGCATTTACATGAGAATGAGTTGTTGCATCCTAGCACTGGACACATCCAAAAAGATTTAGATTCTCTGCTCCTTAGAGGTACCAGAATTTTGAATCATCAGGATTCAGAGCATGCTCAATATTCTAATGAGCAAAAGGCAAAAGGAGTAATCGTGGAAAAAAGAACATTACTGGATAATAAGGGAACAGATAGGACAGACGACGATGTATATGAAGCTGTCGTAAAGCAAGGAGACGAGCACTTATACGAATTCAAAAATATGGGCTTCTATATTACTGAAGAGGTGAAAAATGAAAGAGGTGAAGTTATAAATGAAAGTAACTTGTTCATTCATGATCATGGAAAAAACGTAAGGTTTCACTTGCCAAGCAGTGTTACTCACCTAAAATTAGTGGAAAAAGATGGACAATATAAATTAGCACCATCTGATTCTGAAGGGAGAGAGTATAATGGCATACCAGATGAATATAGATACATAGATCCAATATTTGCACATGAATATGAGAAGAGAGACTATTCCCATAAACATGTAAATGTGGGTCTCATAAACTTAGAGAAATATGGCTCTGGTAAACTTTTTGCTATAAAGTACGATCCAAATGATTACCACATACCAAGAAACTCTAGCGGTGAAATAGTTAGAATAAAAGATCAAACATATTTCACTAAAGTAAAATTGTTTGATGGTGATGAAGAAATTGGAATGTTATCTAATAACTTCCATAACTTCAAAGGAAAAATATTCTTTTCTGCTGACTACAACTACAGTTATAACGATTTCCTAGCATCTGTTTCTCCTCAAGTTGAAATTGAGAACATGGAAAATGGAAGTAAAAAAATAACTTTTGATCAAGGCAGTGGCGATATCGGTGATACTAATAGAGGCTACACGGATTATCAGAGAATATTCACAAAAGAGAAACAAACTGAAAGTCCAGCACAACAAGCAAGTGTAGGTAAAGTTGATGCAGAAGTTGATACTTCACATAGAACTACTAATGTTATTGCACAAGCCGCTAAAGAACAAACTGTCATGAGAGAAGACGAAATGCAATCTGATCAGTCAATTTCATCACAAAGTTTAACAAGAACGAAAAGAGCATCTTTAGTGGAGGAGAAAGAGCCGGTGTTAAAAGACACAATCTTGAAAATAGGAAAGAGCTCTGATCAATTCTCGGAAGGGAAGCACAAGGCAAATGTAACCATAGATTATTACGACCTAAAAGCTTTGTACAATAGGGCAGAAGGGGAAGATAAAGACTCTGTGTTAAAGTTTTGGCACAAATTGGCTGAATCAGGATATAAGGTTGGTGCTTTGCCGGAAGACAAATATTACTTTAAAGATGGCAAATTCGTAATTCACGATAGTAATGCGAAGAAACTTATAGTGTTACCTGAAGACAAGGTATCCATCAAAATAATGAAGGATGGCAATCATTATGATTTAGCTATATCTAATAATGATAACGGTAAAGTGATAAGTAGCATTACCAAAATAGACAACTTAAACTATGAGTTGCTGTCAGATACAAACGGTTTCAGCTTAGAAACACAAGATAGCACTATATTTTTAGGTCAACATAACGAATATAATCTTTATCTAGAGAATGGCTTTGCAAAAATGTTCGATTGCGCAAGCGACCACATTTACCACGACCACAACTCGGCCTATATCTAATACATACAAGGAGGGCAGTGCCCTCCCTTGTCATCTCAGTTCCCTCTCCTATCACCCCAGTGCCTCCCTCCCCTGTCATCCGAGTAGCTGACACTGGGAATTTATTTACTATATATGAAAAGTTATTATGTTTATATACTTACAAGCAAGCATAATAAGGCTCTGTATATAGGTATAACGTCAAATTTAACTAAACGAATTTGGGAACATAAAAATAAAGTTATTTCTGGCTTTACATCAAAGTACAATGTGCAGAAATTAGTTTACTTTGAGGTATTTCAAGACGTAGGTTCAGCTCTGAACAGAGAAAAACTTTTGAAAAGCTGGAAAAGAGAATGGAAAATTGATTTAGTTGAAAGGGAAAACCCAAATTGGGCTGATTTATATGATGAAATTACAAAATAAAATGAGATCCCAGTGTCACGCACTGGGATGACAAGAGAAGAATTCTGAAGCGAAAAGCCTAAAGGGAATTTTATGCAAAATCTAGTATTTACGGAATTTATACTATTTTCATGCATGCTATGGTTTTTATAATTAACGGAGAGGGTAATATGCCGGCTAGTTTGAGTTTTAAAAATGGTGTAGATGCGCCAATAGCAAATGCTAATATTAAAAAGATAGTTTATGAAGATGATACAGGTAACAAGTATACCTTTGGTGTAGACAATATTACTAATATTTTCAACACTTTTAAGTATGACCCTAATGGTCTTGATCCTGAAGTAGATTATAGCGCTACAGCAACAAAGTTCATGACTGGAGGTGCAATTGCTACATTATTAGATATTGGAACTAACGTAGATGCAATAAAAACTAAGACTGATAAGATGCCTGCTGACTTAACAGCTAAAGTAACTGCAATAGAAACTGCTACAAATGCTGCTAATCTAGGAAATAAGGTTACTGCAATACAAGCTAAAACTGATACTATTCCAGCTGATCTAGGAGCTGATGTTACTTCTATAAAGGCTAAGACTGATAAGATGCCTGCTGACTTAAACGCTGAGTTAAATAAGTTAGCTACATCTGCTTCATTATCAACACTAGATGGTAAAGTGGATACAATAAAGACTAATACTGATAAAATCGCAGATATTGGAACTAATGTAGGTGCAATACAAACTAAGACTGATAAGATGCCTGCTAACTTAAGCACTGAGTTAGGTACATTAGCTAAATCTGCTGACGTTACTGATATAAA
>NODE_6_length_49683_cov_326.404731
[truncated: 986,703 more chars]
