# Supplementary material for: A bioinformatics approach to identifying Wolbachia infections in arthropods
Source: PeerJ. 2018 Sep 3;6:e5486. doi: 10.7717/peerj.5486 (PMC6126470; doi:10.7717/peerj.5486)
Supplement: Supplemental Information 1 — Supplementary figures/tables and code used for data analysis [file peerj-06-5486-s001.zip › Supplement/assembled_genomes/Diachasma_alloeum.fasta]

>NODE_1_length_105581_cov_363.505269
CCCCGTACTAAAATTTCAGATATTATAGCCTTTTACTTGTTTCCGGACAACCTCTTTGGCTTCTTCTGTTTTATCAAGACATAAAGCAGCTATAGTAGCAAGAGCACCTCCCATGCTATGACCTGTAACATTAATTTTTAAACTTTTGATTCCTTCTAATCCTTTATCATTAGCATGCCCTTGTAATATCTTGTGTACGCTGGGCCAAGAGCGTTTGAATAAAGAGTAGAAACCAGAGTGGATATAATTATCTCCAGATAAAAATGATAACTTAGTCAAAGATGCACGAAGATCTTCCTTCAAATCATTCAAATCGCGAGTACCATGATAAGCTATAGTTACTTCCTTGTCTTTAATAAAAACATAACCAACATCTCGATTGTATGAATTGCTACCCGTCAAAGCATAGCCGACATTGTGTTGTTCTAATTTATAATCACTATCTGAGCAATATTTATCTTGAATGAGTTCATTGTCATAAAATTTTATTATTTGATAACCTGCTTCTTCAAACTGCCTTTTAGTTTCATATTCATCTTTCTTTAATTTCCTGTCCCCATCACCATAGGCAATTTTACTGAGAGTACACATTTCTAGTAATTTTTCTTTATCAAATTCTGCAATTTGTCCTGTTATCAGATCGGCAAGGTCAGAAGCATCATTTAACTCACTATTCTCAGAACGCTCTATATTCTTCCATATTTTAATTAAACTAGAAATGTCTTGATTCAAAAGCGCGTCGAGATCATGTTCATCTCGAGCTTCTAATTCACTCTTAATTGGTCCGAGCTTTTCAATTAAGACCTCTTTTATTAAAGTATTGCTAATATTTACAAAATCATCGCTAATAGAATTTTGATTATCAATAACACCTGGCATATTTCTTACTTACTACAAGCTTAATTAACTTAGTATACCACTATGCAATTATTTAGTCAAATAAGTTATCAATTTAATAAGATTAACCATAAATCTTTTCGTCTTCAACGGTACAAGCAATATTTGTTCAGGAGCGTTTCTGGGAGGAATATTACAGTAACTAGCGTTAACAGCAATTCAATTATTTACTTTCTTCACAAAACACAAAAAAAGTACGTATATTTGTGAGAGTTTTTTACGTAAAAGGGGTGTTTCAAAAACAAAAACGTAAAATTATTACAACAAAGCTAAGCGAATTAGTTCGTATATAAATGTGGCAAAATAGGCTAAAATAGCTAGTTTTAGGGTATAGTAAAATCATTATAAGTAAAAGTTCGCACAGAACAAGCGGTAGACCATGAGATTCCAAAATAAACTCTTCTCACGTCTCTTGATTTTGAGTGCTGAAAATGGCTATCTTACTTGAGATCTTAATAATATATTTTACTAAATTAATAGTAGTTTATTTTAGAATAATAATTAAGATAAACTTATAAAAAACAGAATTTAAAAGCAAATAAGAGGCCTTGTATTGAGCCTGTTAAGAGCCTTTTGCAAAAAGTTATTCAAGTCTAAAAATTTTTCAAGTTGATGATTGATAAAACTTAGAAATGTGATATCTTACTAGGAATGGTATCAAGTTACTATAGTGTATGTTAGACGTAACAGTTTCCATTTTTTTCCATTCATAGAGGGGTGATCATGCTGCGTTCAGATATTCCAGAAGTTTTATTTTCGTCTATTAAAGAGGGTGATCCTTATAGAGCATCTAAGCTTTTTCAAATTGAACGCTGGTGCTATGCAAATTGGCGTCTGCACCAAAAAAGTGGCAAGAAAGGACGTAATTTTCTTGCACAGGTATTGTCTAGTGAGGATTGTTGGAAAAAAGTAGACAATTTACATGGTGTTAAGCTTGATAGGCAAGTGGTAGGCAAAAAGTTAATTGCGCCAGATTCAGGTAATCTCTTTGATAAGTATGCCATTGCCTGTCGTTGCTGTCTAGAAGAAGATATTATTGCTTTGTTTGAGGAAAGAAAAGAGGAATTATCAGCTCAAGGTAAGAGTAGTCTATTGGAGTATGAGCACTTAGTTAGGTGTTGCGGATCAGGTCTTTTAGCACAGTTTTGGTCACATTTTATCAGCGGTTATACTTATAAATTAAATTTAGATGGCTGTCACCCGTATGAGTACGGTCTTAAATGTGCTATTAGTCTTAAGCAAGAGCAGGCAGTGGAATTCTTCTGGAATAAAATAAAATCATTACCTGAAAGTGAGATGAGTGAACAGAAAAAGGATGAAATCTTCATGAAGACATCAGTGTATGCAGCAGGTAGTCGTTGTAATAGTTATCCTGAAATATTCGAATTTTGTTTTAGTCAAATCAGTCCTGATAAATATCCAGAACTTCTAAAAAGAGACTTAGCTGAAAATGGTTATTATGGTAGTTTAAATACCCTGCAGGGTGCACTTCGCTTTGATCAATTCCAAAAATTGTTTGACTGCTTAGAGCCAAGTGATGTCTCAGAAGACGATTATAATATCTGGTTAGATATGGAAATCAAAAAACATTCAGAGCCCTATGTAAGTGAAAGTATAAAGCTTTTTATGCATATGTGGATGAAGGAAGGATTTGATAGTCATCGTGCTTTAGTGATAAGAGAGGAACTAGAGGATAAATCACCTCTTTTCTGTACAGTTTTATTAACACCTTTAGTAGAAAAGGGCTGTATGGAACCAGTATGGGCGGTATTAAATAAAGCTAATTCCGATCAGATTAAAGAATTTATGGATTCTAGACAAGCGGAGCATATACGATCTGTATTAGAGAAAAGAGATATTGATTCACTAAATAAATTTTCATCATACGGTAAGTCTACAGCTGAAGAGCTTACTAGCTTAACTGAGGTTAAATTAAGCAAAGCATGTGAGCAATTAGAGTTGGGTAATTAAGAGGTATTATAAGACAATTCTATAAAACAGGTGATGGTTTCTTCTTACTACTTTAGCTTGTTTAGTTTTCGTCAAGAAGGTGTTGCATTATAGTACAAATGTTATATATACAAGTTAGTATATAGGTAAAATAGCTTATATTGCTGATGTCTCTGATAATAGATAGTGGGTTTAATATAATGAAGGGGGGTTTTATGTTCAAAATACAGTATCCAACAGATCATCTTAAAAAAGAAAGTGTTAATTCAAAAATTGCCGAGTTATCGGATGAAATACAGTATATGGAACAAGTGAAAGAGTTTCCTCAATTTAAGCGTTATCGAAGGTCTGATGTTGATTCTGAAAGTAGGTTTAAAAGAATCGATGTTCCAGGAGATGGTAGTTGCTTATTTTGGTCTGTTACTATGGCTTACTTAATACCTGTCAGAAACAATGATGCTCTATTTCAGCGAAGATATGAAGCTTTGTTTGGAAATGAAGGAGATGTAACCCAAAGTTTAGATCATATCAGAGGTTTGGTTCGGAATTTAAGTACTGCTGATTATGATGATACATTTGTAAACTTAGTGAGAAACGTATTTCGCAACCGAGTAGTTAATTATATAAGTGCTCATGAGAACGAGTTTAGAAACTTTGTTGAAGGTGAAAGTGGGCTTAGCTTCAAAGATTACTTAGAAAATATGAGAAAACTTAATACTTGGGGAGGTGAACCTGAAATAAGAGCAATGAGTGGAATGCTTAGTGCAACAATTAGTGTTTCTGGTGAAGTGCCACTTCCTCCATATGGTAATGGGGATATTCAAATACAATTATTTCGTGTTGGTGCTCCAGGCAACCGAAACCATTATAATTTTGGTCTTGAAAGGAATATTATCTCTAATGATAAAGAACTTGCAAAAGGTTTAAAAAAAGTCATGGGTAAAGGAAGGCCGCAAGACTTTGAGTTAATACAGTTATTAATAGAGGAAGTAGGTAAAGAAGTTGCTACAAACAAGCAAGATGAGGATTTTAAATCTTTTGAAACGAGATTTCAGTCATTTGTGGATCAGATTCCATCTTATTTACACTCTGTAGAAAAAGCAGGATTTTTTACGCACTTCTTCCTAGGTAGTTTTTCTACTTTGCTGGATACAGAGATGGCAAAAAAGCTAGACATCAAGGAGATTTATTTTAGCTTTGATGGTGCAAAGACTTTGAAAGTAGCCATTATAAAAAATGGTGAAATAAAGAGTCAAAAAAATGTGATCGATAAAGTAAAATTATTTATTATCTCAGAAAGTGGCTCTCATTCTTACACTCAAGAGTTTGATCAAGGTGAATTGAGGAAAGTATTAGGCAAACATTATTCTTTTATTGAAGATCATTTAGATAAAATTAAAGTTAAATCAATAGAAGTTATTAAGGATGCCGGTCATCAGGAAGAAATAGTTGTTGACGTAAAAGATAAAGGAGTAGACATAGAACATAATTCTGAAGTTCAGTTTAAAAAAGTGAGAAAAGGGTTGTGGAGGGATCCCGAAGTCGATATAGCGAAGCTAGCTATTTCCAATCAGCGAACAGTTAAAGCGTCTTTAAGGAGAATTCTTGATAAGATTTACACAATTCACTCTGAGTATGCAGACTCACTAATCTATGCTAGCAGAGCACGTGAAGCAGCACATCATGGATTTATGGTAGGCGTTTTCATGAATTTCCACTATAGGTATAATCTTAAAGTTTACCCAGAGCAATTTGCAGGAAGGGGTTATGCAGACATTATCTTGTTAGCTCGTGGTCCTGATCGTGCATTAAACTCTGTTCCCATTATTATTGAAGTAAAAGCAGGAGAAGGTCCTAATGCCACTCCAGATAAGGCTTTACAGCAAGCAGAAAAGTATGCACAAGGGTTTCAACCAAATGTTCAGCGAGTTTTAACTACTGCAGATGAAATTTTATGTGTTGGTGTCAATCTTGATAATCCATCTCCTGTCTCTGACGTTAGGGTATCGAATCGCGGGGAAGAAATAATCCCTCTTTTTCAAGATATGCTAAAATCTGCTGATGACTGGGATACGCAAAGGATTGGAACAATAGAATTAAAGGGACAGGTGAAAGATAATCTAGAACGTATTTATCATACGTTTCCTGGTACACCTGAGAAGGGAGATAATCATTATTTTAGTAGATTTTTACTAGGGCAATCACTATTGCTAAATAGAGTTGAAGATTTAAAAACTGGTTTTAAAAAATACATTTTTATCTATGGAGATAATATACCTACTGAAGTGCATCCTAATCTTCGTGAGTTTGGACGTCCAGCAGCTAAAAGAGCCAGAGAAAGACTGTCAACTAATCTTGATGCAAGCCACGCAGTTGTAACAATGGTGCTGATTCCAGGAAATACAGAGAAGTTGGTTTATGTAATAAATATTGTTGAAGCTAACAGAAAGGATGTTCTGAACGGGCTGGATGAAGTGCTCCCTCTTGATAGATTAAATAGAGAAATAGGGGATAGGGAAATAATCGAATTAAATCTTAATTTTGATACTAGGTACAAGTCAGATTTTAAAAGATATCTTACTATTTGGACTGAAAAATACAATTCTTTACAAGAGTACAACAACGGAGATAATAGATTTCAAGGTACTTTTAAAGAAGTTACTTATCCTAATGAGTTAAAAGAAACATTTGATAAAGCACTAGATATCCAATCCTTATCAATAAGAGGATATAGTAGATTACTAGAAAAAATTGGAGAAGGAATCTTTCCTTTTAAGAGTCTCGTTAATAAAGAAGCTCATTTCCAGGGAATATTGAATGGAGTGTTTAGTTATTATAGTGACTTGAAATTACAGGAATCACCAGAAACTAGAGCATTAGTTTTAACTGAGTTTCAAACTGGTAGAGGGGAACGTATTGACGTGCTAGTTCATGGTATTAAGTTTGTGGCTCAAGGTGGAAATGCTGAGGAGTACACTCCAATAGGGTTAGAACTTAAGGCATCAAGGCAGGGTAAAGGGGCTCAAGCTTTATTGAGGGAAGCAAATGATCAAATAAATGAAGAGTACAAAGAAGGTGTTACCTATAAAACACTTACAGATGGCGATGAAGTAAAGTTTATCGGTGTTGTTTTCGATAAAGGATCGAATAATCCAAATAAACTTATTTTAACAAGTAGGACAGCTAAGGAAGGATTTATTCCTGTTGAAGTAGTTCATAGTTCAGTTCATATGTTACCTACTGTAGGGCAGTGTTCTAAAAGAAAATCTTCATCGGAGTATCCACCAAGTAAAAAACCAAGAAGAGAAAGAAGTGTAAGTATGGCCTGCATAGATTCGTTTGATGAAGAAGAGATTACAGAGGAGGAAAAAGAACAACGTATCAAAGAGTTATTTAATGCTGATAAGGTAGCAGAAAGAGTAAAGAATATTGAGTTTTATGATCAGCTTTTCAAGTTTTCTCAGAAGATATCTGAAGGTGAAATTATAGATAAAAATGTTGAAGAAGCATTTGTAGCAAAGATCAAGGATGTAGACCTAAATTCGATAGATCCAGAGATTAGGGATATTGTGAAAGAAATGAAGGATAATATAGAGAATAAAGAAGAAGTGAAAAATATTCTGAGAAGATCCGGAGTAGCAGAAAAAATAGGAAAAGTAGCAGAAGGTGCAGGTCTTGCCTTTACAGCATTTTTAGTTGGTAAGCATATAGCAAATGGAGATATAGAGGGATTAGGCTACGATGCATTAAATCTTTGGGTAATGCCAAAAATTGGTGAAAAAATCTCTGGAAAAATATTAGAGTTAGGAACAAAGCTTGATTCTCAGATGTTGAAGGGATTTGCTCCAGCTATGGGACGTGCTATAGGTAACTTTGCAGCATTTTTAGGGCTAGCAGAATCGATTAAAGCAAGACAAAATGCAATAGATCCTGTAGATATAAAGATTGCTGACCTAAACATCGCAACTAATTCCATCTTTATAGCTGCAGATGTACCTGCAGTTGTTACTGAAACAATGTCGGCTATAGGTATGGAAGCTGGAGTAATAGGAGAATTTGCCGGTCCGGTTGGCGCTGCTATTTCAGTTGCTGTAATCATTATAGCACAATTTGTAGAAGCAGGACTTGAAGTAGAAAAATTAGAAGAACATATAAAACTTACAGATCAAGAGAAACATGACTTGTATTGGGATTTCTTTCTTGATAAAAAAGTACCAGATTATATAGGAAATGATCTACAAGCAGAAGAGATATATAAGCAGTATATATCAAAGATCTTAAATCAATTTAAGAGTAACTATGATACAATAGCTATTTCACTGCCTTCTATACTGGTTACAAAAGAAGAATATGCCACTAGCGCTCGTTCTCGAGATAAAAGACAATGGGAGGGATATGGTCTAGCATTTGGTCAAGCTTTGAATGGTGTATTGAACGAATGCCGTGCTAAAACAAGGATAGTTAATGATACATTTGATTTTGAATCAAGCACAAATATTACGTATCCATTTTACACTAGTAGTATTAAGCATAATACTAGAATAATTCCTAGTATTGTTGAAAACTATAATGTTGTTTGTGGACCACGTGGTGATGATATTGCAGTAGAAATTGTAAGCAAAAAAACCTTAGCGAATCTACCAGATGGTGCATCATGCAGTAGTGCATCGCAGTACAATGATATGAAATTAAGTAGAATAGTAGAAAGGTGGCTTTTACAAGAGCATCTTAGCAACTGTTATAATGCAGTGGTATACAAAAATAAGAATTCCCGTGAATATGGAAGCGTATATTACATACCGGCTCAAAATGCTAATGTTAATATTGTTTTTCAAGAGAAGGATGCCCTTAACGATGATCGAAATAGAAGGAGAGAGAATAGGTACTATTTTGAAAAGTCGCTAGATAGCTGTAAGGTGCATAATCCAGGTAGCAATTTTTTTTATATAACAGGAAAGTTTTCTTGTGATTTAGGAGCAGATGGACAAAAGAACATAGTTGTAACGCAAGGTAATTTTACAGATTCAGAGAATATACATTCTATTATTGGCAGTGATAAAGCTAATCATATAGAAGTTTCTCATGCAGGTTACATTGATGGTAAAGGTGGCAATGATGTAATAACAGCAAAAAACTTTACTGTAATAAAGGGTTATTTTGGTGATTCTATTTATGGGAAAGGCTTAGTATTATTGCCGATAAATTTTAGTGATATAGGTAGCATGACTCATGCTAATAATATAATAAATATCCACAATAAAAGTGGAGCTTTTATAAGTGTAGATAAACAAACATCAGTAAAAACAGCAGATGGTTTGTTTGTAACTCCAACAAAAGTAGACATGAACACTGATAGAGTAACAAATGTGCACATAACAAAATTAGATAATAAGTTGGATAATCTGCGAAAAATGGAAAATTCAAACTTTAATATTACAAAGCAATTATTAAACGCTAATTATCACGGTGTTGTAGGTAGTTCTAGTAATCATATTTTTTACCCTGATGAGGATCACCATAATTTTTACTGGAAAGCTCCAAGTAATATAAGCCATCTTTATCTTTTCGATAACAGAAACGCTAATATTATGATTGCTCAAGCAAATGGTATATTAGATTTTAGTCTACTAAATAGTACGTTAAATGATATGCCATTTATAGAAGATAATAAAGGAGAAATAAAGATTAACAAAAATGGCCTAAATGTAACCCTGCTATCAAATTATAAAGATGTTACAGTTACATTTAATGGGGAAGAATATTACAAACTTCAGAATGGAGAGTTAGAGCGAGATTATTGCTCTCATAGCTTGAAAATAGATGGAAGATTTAGCGTTAATGGTACTGAACTTTTAAATCATCATAATTGTTTTACATTTGATTCAGACAAGGTGCTTTTTTTGAAGCTAAATAATGATTTGCTATTGTTGTCAGATGGAGGGGCATTATCAATATCGAATTATTATTCTTCTGTTCATAAAAACTGGGATTTATCTATAGGACTGAACAATAGAGTTATGGAACCAGAAGAATTTGGAGAAAGAGCTGATGACTTTAGTTCTTTCAGGTATTATAAACCAGATAAACAAGGGTTACAGATTTATCATAATCAGCCTATTAATAAGAATGACATTGGTTTGGTTGATTTGAAAGGTAAGTCTATATTAGATTTCGATATGAAAGTTATGAATGATACCTTATTGCTATCACATAAAAATAACACTCTTGTAAAAGTAGAGAACTGGAATACTTATCAACCGGCAAGAGAGGTGATGTTTGCTTTTAATGATGCAACAGTTTCTAACTCAAAGTGTATAGCTTCTACTTGTAACTCAGAAGATGTTATAGTGGAATTTAATAAAGAGAAAGAGCAAACAAACTTGGATAAAGAATTGTTGACTGCAGTACAAGATGGTGGTTTTAATAAAGTTCAAGGTCTTATAAATCGAGGTGCTAACGTTAATGCTAAAGATAAAGATGGTAAAACCCCTCTACATTATGCTTCACGTTCTGATCATCATTTAGGTATGGTAAAGTATCTTATAAGTAAAGGTGCTGATATTGATGTTAAAGATAACAGTGGTAGAACTCCTGAAGATGAGGAGCGTTATACTAATTCTGGTACGATAAGGCAAGTCTTTATGCAAGCACACTTAGATAAAGAATTGTTACTTACTGTAAAAAATGAAAAAGATCTAAAGACAATTAGTGATCTTATTGTGAAAGATATTGATGACAGAACGCATGGCGGGTTCTATTATACTTGGAGTGGTAATTTAGGTACAGTAGAGTTTCTTGTTAGTAAAGATGTGAGTGTTAATGCGACTGATAAATATGGCTGCACATTACTACACTGGTCTGCATTGAAAGGTCATTCAGATATTGCTAAGTTTTTAGTTGATAGGGGAGCTAATGTGAATGCTAAAGATATACTTGGCAGAACTCCCATGCACTTTGCTGTTATGAATAATCACAAGGATATTCAAGATGTATATGGTAGAGGTCCTACATACACTACTGCTGAGAGCAATGATGAAGAGATTGTACAACTTTTTCTCATGAAAGGAGCAAGTGTTAATGAGGCTGATGAAAATGGCGAGACGCCACTACACTTGGCTTCTTGGGATGGTCATTTAGGTATATTGCAGCATCTTATAAATAATGGGGCTAATATTGGTACTAAAGATAGTAGTGGCAAAACACCGCTAGATATTGCTAGAGATAAGGGACATAATAATATTGTACAGTACTTACAACAAACACAGTCAAGTCTAAATAGGGAATTGTTAACTGCAGTACGAGGTGGTGATCTTAATAAAGTTAAAGATTTTATAGGTAGAGGTGCTAGCCTAGATGCTAAGGATGAATATGGTCGGACATTACTACATTGGGCTTCTTGGAATGGTAATTTAGATGCAGTAAAATACCTTATAGGTGAAGGTGCTAGTATTCAAGCTGAAGACAGGGATGGTAAAACACCACTAGATATTGCTATTGATCAAAGACATGACAGTGTCGCAGTGTATTTACAACAAACACAATTAGATTTAAATAAGCAATTATTGTTTGCAGTGCGAGGTAATGATTTTAATAAAGTTAAAGATCTTGTAAGTAAAGGTGCTAGCGTAGATACTAAAGATAGTGATGGTTGGACACTACTACATCATACTGCAAGAAGAGGTTATTTAGAAGTTGCAGAGTTTTTGATAGAGAAAGGTGCTGATATTAATGCTGAGGATAAATATGGTAAAAAGCCTATACAGCGTGCTGCTGAGGACAATAATAAAAATATTATAACTCTCCTCCTCAGCAAAGGAGTGAATATTAATGATACTGATAAAAATGGTCGGACATCGCTATATTGGGCTTCTTATAATGGTAATTTAGATGCAGTAAAATACCTTATAAGTCAAGGTGCTAGTATTCAGGCCGGAGACAAGGGTGGCAAAACACCTCTAGATATTGCTAGAGATAAAGGATATAATAATATTGTAAATTATTTAGAGGAAGAGCTTAATAAAGAGAGGGAAAAACCTGTACAACGCAGACGCCGTCATCACCATGGAGATCATGCTCGTCACCATATGTCAAGAAAACCACTTGCTATAGATTCAAGTAATCAACCTGAAATAGCAACAAGCAGTGCAATAAAACCATCTTCCTGGATAAATGGTTTACTTGGTTGGGTAAAAAGCTCTATAGGTGGGTTGGTATCAAGTGTAGCAGACAAATTTGCTGCTGAAGAATCGGAGAACTCTAAATTAGGAGATACCGGTCCATGCTCTGCAGGGTTAGAAAAGATGTATAGTGCTACCATATTACAGTCTAGAAAGTCACTAGATGCACCGAAAGGGAATATTCCAAATAGGAGCTGGTCTTCTAATCAGGAAAAAGTCAGATCAAATGTTACAGTTGTACCAGAAATAAACATCGCTGTGGTAGATAGTGCACTAATATTAGGTGACTTAGCTGTTCGTTTTATGAATGGGACACGATATGAGCAACCGATCCATGAAAATCTTTTGTCACCAAGAGAGCAATCGATGAGGTCTATAGATGAGGGTATGATTATAAGAGCTATACAGCAAGGTAAAGAAAAGTTTGGAGTTCCTAGCACTAACATGGATGAAGTAGAAATTATAGGCAATAAGACTGAAATCGGGAAATAAATGGAAGGCTGAATAGGAGGGTTAGTCATGGTAGTAATCTATGTTATTTTATGTATAATATTTATAGTTATTTTAGAAAGTTCACTAGACTCTTAATTATTAGGAAAGATTTTCATAAATATTGGAGTGAATAAGTAGGAATATTATGTTTTTTCCCTGAGTTGTAAAATTTCAGAATGAGAAAAACCTGTAGTTTGTGATATGATATCAGTAGAGACACCAGCTTTAAGTAGGTTTTTTGCCACAGCTATTTTAGCTTGTTTTTCTCCCTCTGCCTTGCCTTCCTGTCTACCTTTTTCATGGCCGATTTGGATGCCTCTTTCTTCTCCAATCCTAACACCTTCATCAAATTTTTGAGCGAAAGCAGCAATCTCATCCATTATGCGTTTTTTCATTTGCTCATATGCTAGTAATTCTTCTTCTGACCAATTAAACTTATTCATCTCTTCATAAGCTCGTTTTATTATTACGTCACTACCAACTATTTTATCTAGGTCCTCTTCGCTTGTTTCTGATGCATATCGGAAAAAATAACACCATTTTTCTACTATACTTTCTAGTTGGTCTTCTTTGGTCTTTGTAAATTTTGGTAGTTCTATGAATACGAAGTAAAAATCCTTTAAGTCATGTTCAAAGCTATTTTGATCTAAAATGACATGATTAGATTTGTACTCAGTCTTATCTGGAAAAATAATACAATCAGCAACAGCAATAAAGATAATTTCTTTGAGGTTATGATAATCATCACCTTGATCAGCTTGACTTGAGTAGGCTTTGGCAGCATAATATTGAGCACGCTTTTCGAAGCCCTTGGTCTTAGTGAACTGCATCTCTATAATGTATCTTGAACCTTGAGAGTCTTTACAAAGAACATCGACAATACTTTGCTTTTTAGCGGCAATCTCAGGGTCCAAAATGGTAGCTAAGAATTCAACATCGCGAATAGCAGCTAAGCCAGTAAAGCCTAAAATATCGTTCAAGAAATGAATGAGGATATCTTTATTCTTCTCGGTGCCAAATATTCTTTTGAAGGCATAATCATTGCGAGCATCAAGGAACTTGGAAAGAGCCATGAGAAAATAAGATAAAAAACATTAATAATTATACACAATTCTGAAGAAATATTCAACTAAAATTAAAACATAGAAGTTTTTGTATATCTTTATTTGGTAGTATTAACCTGTATAATATTTATGGCAAATATCTCAATAGGGTACAAAATAGCACAAAATGTAAAAAGCTGGAGGTTAAAGCGAGGTTATACTCAAAAAGATTTAGCGAAGAAAATCGGTGTAACGTATCAAGTAGTGCTACAATACGAAAAAGGAATACGAAAAATTTCGATTGAGAAGTTATGCTCTATGGCGGAGGTATTATCAATTAATATTAAGGATCTCATTCCTGTATCAAATGAGAAGATCTACCTTGGAAATGAAGAACTAAATTTAATAAGAGAATATAAAAAGATTAATGATCAAGAGTTACGTAAAATATTTTGTTTACTAACCAAGTTTGTTCAAATTAGTGAAAAAAGTAGTAAAAAAGCAGAGAAAGTAAAAATTGCAAAGGGTTTGGTTAAAGCAGGAGTTTCTGTTGATATTGTTGTAAAAACAATTGGCCTCTCTGCTGATGAATGTATTGAAGGAAAAGTTGGTTCTATATACTACAAAATAGGAAAAAAGATAAAAGAATGGAGGCTAGTGAGAGAGTATACTCAAAAGGATTTAGCAGAGAAAATGACTACAACACGTGATGAAATAAGCAACTATGAGCAAGGGCGTGTAGCTATTCCACTGGAAAAATTATATGCAATAGCAGAAACATTATCGATTAGCATTACAGATCTGCTCATAGAAGAAGATGAGATAGTAGAAAATGAGCTACCTGATTTAATAAAAGAATACAAAAAAATTGAGAGTCAAGAATTACGCCATGCACTAATAAAGTCTCTGTTTGAAGGCATACAAATTTGCAAAGAGAAAGTGAAGAGAGTAGAAAAGGTGAAAATTGCAAAGAATTTAGTTAAGGAAGGAATTTCTATCAATATTATTTTAAAAACAGTAGGCATCTCTTTAGACGAAATTCAACAAATTTAAAATAAAAAATCAGTACCTATTAATATCTTTACCTTTTGATGAAAAAATAAGTAAAAAAGATTTAAAAATTGATTTGACTTCACTCGAAAGCTATGGCTCTATGCCAATGCTGATAAAAAAACAGCAGTAAATATTTAAAAAAAGTTTGTTGTTAGTGAAGGGTAAATTATATGAATAAAAGTAAAGAAGAAATAGAATTCAGAATATTAGAAAGCAAAGGCAAAGCACTACTTGATCGTGAAATAATGGAAACGTTTCTAAGTGCAGTACATGAAAGCCCACAGGCTCAAGAAATTGCTAAAAATTTGGTGAATACTTATACAGGAGTAGGAAGGATTTTAGGTAGAGAAATGGATGACCTGAAAGTTATAGAAGGAGTAACTGATTCTGCAGTAGCAATGATTATGTGTGTTAAGGAAAAGCTAGAAAGAGTACTGAGAGAAAAGCTCAAGGGAGAGCCAATAATGGACTTACAAGGGCTAGTAGAATACTTAAACGTAAGTATAGGTCACTCAGAAAGGGAATGTGTAAAAATACTGTATTTGAATAAAAGGCGCCAACTAATTGGAGAAGAATTCTATATTGGTGAAATGGAAAAGGCGCCAGTATACATAAAGGAGATTATAAGAAAAGCATTAATAAAAAATGCAGCATTAATAATAATGTCACACAACCACCCTGGGGGAAGTTTAGAACCTTCAGAAGAAGATCAAGCAGTAACAAAGAACTTAGCAGCAGCATGTAGTACTGTAAGCGTTAGATTATTTGATCACATTATTATCACAAGTGGGGGCTATTTTAGTTTTAAGGAAAGCGGATTGTTATAGCAGAAAATGTTTGTAAATCTACTCACTATAATTTATAATGAGTAATGAGATGTATAATAACAAAGTTTATTGTACGCTTAAAAGATATTTTTAATAGTGAGGATAATATGGTTAATAAAATAATTGTACCTTTTGATGACAAAAAGGGAGGTGTTTACGAGTTAAACGTTGATCTGGATAAATTATCAAAAGGTGAGATGTTAAATGCAATTATAGGAATTGGTCGTACTAAGGAGCAATCCACCTTTGTAAGCAAAATTAATAAGGCTAAAAAAACTGGAGAAGTGCCCTTCCCTGATAGAGACGTTCAAATCAACTATGGAAAAGGGCTCGACTATATATATGGTACAAAACCTTTAAATGATCAAGCAGATTATCCAGAAATGTTAAACCCATTTGCTTCAAATTTGCAAAAAATAAAGCCAAGTATAAGCGAAAGTGAAAAGTTAAGCTGGTTTAAGAGTGCTGTGGTAAGAGCAAAAAATCCAAATGAACTGCACAAGACTATAGACGAAGCACTAGCTTCTGGAGCAAGGCTAAATGCATGTAATGATGGAGAGTGGAGTATTGCAGAGTATGTAGTATTGGGTACACACTTTCACAGATTAGAAAAAAGTGATCGAAAAAAGCTAATACGTAAACTAATGCTGAGTGGTGCAGAGTTTCATGATACTTTATTGGAGAATAAACTGATAGGTGAAATCTATAATGAGTTACAACCAGAAGTTCAGCCACAGATAGATAAGCAACTAGAAGGATTGAGAAAAGTCGGTGAAAGTGCTGTTCAAGGAGGAAGCGTAGAAGATGTGGAAATAGATAATAGAACGGTTTTTATTAAATTCTCTGAGAGTAGTACAGTAGAGCCTGCAAAAGTATTAGAAGGCTTAGAAGGCTGGGGTAGTCACATCATAAAGATAGGCAATAACGAGGTTGAAGTAAAGGTTGAAAAAGGAGGTGAGAGGAATTACACAAGCTTATCAGATGATAGCGACTTTACAATGACACTTCATTCAGATCTTGGCGAGGTAAAAATTAGATTGTGCCACGATAGAGAAAATTACGATCGAGTACAAGTGATAGTAGAAGATAAAGAAATGTGGCAAAAAGCAGGAGGCGTAATAAGAGAAAACTGCCTTTTTGGAGGAATGACAGTTAAAGAAGCAGTAGAAAAAGGAAATTTTATGAGGTGTGGCATATGGAGTAGCAAACAGCTTATGAAGGAAGTTGATATCCCAGATGAAAAGCTGTCTTCATGGGTAGATAAAGTACGTGAAAATAGTAAAGAAACTTGTAGGAAGCTTTGATTTATTCATGGCTGACTTTGAGGTTCCAGAGTTTATTGGAGCCTTAACAAAATTGAGCTATAGTAGAAAATATTATATATGGTTCTTTGCGTGGAAAAAAGTCTAGACTATGAAGTAGGGCAAAAAGTAAAAAGTTGGAGGTTAGAGCGAGGGTACACTCAGAAGGATCTAGCAGAGAAAATTGGTGTAAAGTATTGGGTAATACTGCAATACGAAAAAGGGAACCGTAGAATTTCAATTGAAAGGTTGTATGCTATAGCTGAGGCACTATCAATCAGTATTACGGATCTTATTCCTGTATCAAAAAGTTGTCTTGAAGATGAGGGAGAAGAAATACTGAACCTAATAAGAAAATATAAAACAATTAATGATCAAGAGTTGCGTAGAATGTTTTGTTTACTAACCAAATTTGTCCAAGTTAGTGAGAAAAGTAGTAGAAAATCGGAAAAAATAAAAATTGCAAAGGGTCTGGTTAAAGCAGGAATTTCTGTTGATGTTGTTGCAAAAACAATTGGTCTCTCTGCTGATGAATGTGTTGAAGAAAAAACGGGTTCTATCTACTACAAAATAGGGAAAAAGATAAAAGAACGGAGAGTGGTAAGAGAGTACACTCAAAAGGATTTAGCAGAAAAAATGAATACAACACGTCACGAAATAAGCAATTATGAACAAGGAAGGACTGCTGTTCCACTTGATAAATTATACGAAATAGCAAAGGTATTATCAATCAATATCATGGAACTACTTGAACTAACAGGAGATGAGATAGAAAATGAGCTACCTGATTTGATTAAAGAATACAAAGAAATTGAGAGCCAAGAACTACGTAATGCACTAATAAAATCTCTGTTTGAAGGCATAAGGATTTGTGATGAGAAAGTGAGAGAGGTAGAAAGGATTAAAGTTGGAAGGGATTTAGTAAAAGGGGAAATTTCTATTGATATTATTTTGCAAGCGGTAGGTTTACCTGTTGATGTAGTTTTAGATGGATAGCTCGTAAAAAAATTATAGCAATAAAGTTTTTTCTTAAATGGAGGTATATGTGTTTGTTTCTGCAAGCAATGTTAGTTATGAAATAGGGCAAAAAATAGAAAATTGTAGGTTAATGCGAGGACATACTCAAATAGGATTAGCAAGCCAAATAGGTTTAACATACAAAGAAGTAAACAGCTATGAAAATGGGTATATTTCTATTCCAATTGAAGTATTATATACAATAGCAAAAGAACTATCGGTTAATGTTATAGATCTGCTACCTGAATCAGTAGTAGTAAGAGAGTATGAAGATGAAGACGAGGAAATACTCTATCTAACAAAAATATACGAGAATCAAAAGTTAGGCAAAATAGTACCTTCGTTAATCAGGTTTGTTCATATTAGTGAAAAAATCAATCAAGAAGAGGCAAGGTTGGAAATAGCAAAAAATCTAGTAAAAGAAGGAGTTTCAGTTGACATAATTTCCCAAGCAACCGGCTTATCTATTTATGAATATGATAATACAGAGAGAGAAATCTGCACTGATTCTATATACTACAGAATAGGGCAAAGAATAAGAGAATGGAGGCTAATAAGAAGATATACTCAAAAAGATTTGGCGAATAAAGTTGGTGTAACACTTAGGGAAATACACGAGTATGAAATAGGATACACTGCCATATCATTTGACAAATTATATCAAATAGCAGAAGGATTATCAGTGAATATTAAAGTTCTGCTGCCTAAAACAAATGAAGATAGTGAACTACTTAATTTACTAAGAGAAACTGAAGAGCAAGAATTAGTGAAGAAATTTTTATCTAGGGATATGAAGAATAGCAAAGAGAAAGTAAAAAAAACAGAAAAGATCAAGGTTGCGAAAAATCTAGTTAAGGCGGGTGTTTCTACTGATGTTATTTTGCGAGCAAGTGGCCTAACTGCTGATGAGTGTGAAAATTGAATTGTGTTAAATAATATATTAAGATATAAGTAAAAATAGTTATATATTTAATATTTCTATACAGAATTTCTCTATCAGTTCCTGATTGTCCTCTATCATTGTCTTTGCCTCTTGCTGAAGAGATCTGATATTTTTTGATGTAATATTATCCATGTCAGGTGGTGCTATTTTTAATTGCGATTGTATGCGTATATATTTATCAGCTATAACTTGATCAAGTTGGTAGTTGACTGCATCTAAACTTGAAGAAAATATCACATGTAGTAGTGGTTTTATCCAGCTTATTTTTCCTAATCTTCTTGAATTAGCTATGCTTCTATCTGTTCTACCAGTACCTATCGATAACAGCACAATATCGTCATTTGGAAATAACCTTTTACCACTAGCATAAGCACAAGCCGCTGGATTATTAGCAAAAACCCCTCCATCCACTAGTACCATTTCCTTTTGGTTGATTTTAAGATATTTAGGTACAAAGTAAGTAGGTGCTGCAGTTGTAGCTCGTAATGCATCTTTCAATTTGATAAAATTTCTATCTTCTCTCCAGCTCTTAAAAAAGAAAGGGCAATTATTGTGAATATCGTAACTTGCAATCAGTACATTACTTAAGGTGCTTTGTAAAGTATCATCACCAAAATATTTATCCAGTACAAATTCAATATTTTTATGTGGGTATTGTGCGCAATTAAGCCAAGAAAATATTGATCTTCTCAAAAATGAAGATTTAAAAATATATGCTCCGTACTTTTGGTAAAGCTCGACTAAATCATTGGCTGAATATTGGGGATTTCCTTGTTGATCTTTTTTGCATAACCCTGCTACAACAATTCCACCGGTTGAGGTTCCTGCCACTAAATCAAAGATTTCAGCTATCGGTTTCCTTGCCCTCTTTTCTATTTCTGCTAGTATAATGGCTGGTATTATGCCCCTTATGCCTCCGCCGTCAACGGATAAAATGTATTTAATCAATTGTAAATTTAGGTTAAGATTTAATTTTTCCGCTTAAAACCTGCAATTTAAACTCATCCAATTCCTCAGAAAGATTTTTTACCCTTTCCTCAAGTACTAACACTTTTTCCATTAAACCATATTCAATAAGTTTATCGTGAAATTGTACCCTTGAGTCTAACTTGGATAACCACCATATCAATGCTACGGTTTGGATTAATATGGTAATAATTACCGTAATTGGGATTTTTTGCTTTTTCATGTGAAGGTATTAACTTGTTATGGATAGTTTTGGAAATTTATGTATAGATTATAGAAAACTTACAGCTTTAGTGATTACTTTTTGTTGATTCGTATCGGTCCTCTGCTTTAGCAAGTAGCTTTATTATTTGATCATAGGGCTTGTCTTTATTGTGTCTTGACCTTAGTGCGGCAATTCCTCTTGGTGTCTTTCCGTTATTATCTACGATATTAGGGTTTGCTCCTTTCTCTAATAAAAACTCGATAACCTCTAAGTTTCCCGAGTGTGTAGCATTATGTAGTGCTGTACTTCCATACTTACTAGTAACATGTATATTTGCTTCTTTATCCACTAAAAATCTTACAACTTTTAGACATCCTGAATTTGATGCATAGCCAAGAGGTGTTAAACCAGAAGACCCTATTTCATCAACATATACTACATTTTTTCCTACCAAAAGCTCAATAACCTTATAACTGCAGCTTTCAGCGGCTGTCTGTAATATTTTCCTATAATAGGAGTTAGCTCTAGATTTTTGATAGCAATATGTAATAACAATACATACCATTAATATTATAAACCATACAAAATGTATTTTATCCTTTTCATTACATTTTAGTTGACTCATATTCAGTAGTTTCTTTACATTGAATAGACTATATACTTATTTTTCCTTAACATTACTTACTCAAAGATGCTGATAACATAGTAAGGTAACCTGAGCTATTTAGAGTATGCTCCGCTCTATTAATTATCCATTCACCATCCACCGCTTGATTAAAACCTATAAGACTAAGTTTAGCTTCTGCGAATAACTCCGGATTACCAGGCATAGTTATATCTAAAGTTTCATTGTTACGCTTCAATTGTTTTAATTTGGCATTTGCTGCACTTAGTGCTGACTCTGCATTTGAGTAAAGTTCCAGCATAATATAACTTGGTTCACCGCTACCAACTGTTTCTTTAATAGTTTCGCCCTTTTCATAGCTATGCCATTTTGCTACTACTGAATTATACTTATCACGTACGGTAAAATGCACTTTCCAATTAATTGTGTCTTGAGGTCTAATAGTCGTTGTTCCTAAAGCTTTTCCTGTGGCTGATTTTGCCATATTCTTTGAAATAAATAATATATACCCACCAGCTAATTTTGCCATTGCTTCACGCTCTGTTGCGATCTTTGTTAACAGACTTATATCACTTTCATCTGCCTGATTAATATGGGGTATCAATACATTCTTAAATTCCTCAGCAACTTTATGTCCATATCCATGTTTTTGAGCTATTTCTTTCACTAAGTTTTCTATGGTAATTTGGTGCCATTCTTTTGATACCTTTGCTTTTAAAGATATTCTTAAATTTGTTGCATGAGCTTTTATTAGTAGAGTTTTAGGTGGACCCTGTATAGTCACTTCGTTGACTGTATATATACCCATTGGAAAGATTCCCGTTTCCTTATAACCTAATGCTATGTTCAATTCATTTGGAACTTCTACATTTTCATTGTCATAGTTAACACATATCTCTGCAACATCATCTATGGTACCAGATTCATCAGTAAGATGTACCGATATTACATGATCTTTTATTCCTTCAATGCTAAATTCAGGTTTCATTTACTCCCACACTTTTAACTTCGATTTTTTTAATTGCTCTTGTATTATGGGTAACCTGATCTTTAATCCTTCAGGCAAAAAACTTCCATAATCTGCAAGTCCATGGTTTTCCTCTAATACTATTTCTACTGCTCCAGAGCTATATCCATAGTGCTTAAGACATATGTAATCTAACATTTCATTTTCTCGGGTTATATAATGTACTGTCATACATAACTCCTTAAACTTAAGCTAAATTCAACCTTTTTTGGTAATCCACAGGGAAAATACGACGTTTGCTTTTCTTCTAAGCGCACAATAACAAATCTTCCCAAAACATTCCCTAAACTGTCTACTAAGATACTTGGTTCCTGATTTTTCTCAGCTTCTTTCATACTTTTTAATCGATTTAAATCATTTAGAGATTGAAGTAGTAGACAAAATAACACTGAAAGCTGGGGAATCGAGCATAGAGATGACGAAGAGCGAAATAAAACTGAAAGCAGATAGAATAAACCTTAATTAAATGAATAAATCGGTTGTACGAGTAGGAGATTATTGTGTAGAAGTAACACCGCATTTTTGCATTAGTGGGAGTAACAATGTTTTTGTAAATGGTAAGCCAATGTGCAGACAAGGAGAAAGTTTTAGTGAAGGAGAAGTAATGGTTCAAGGATCAAAAACAGTGTTTGCAAATGGGTTTGGAGCGGGAAGAGTAGGAGATATAGTTTCATGTGGGTTTAAAGTAATAAAAGGCAGTGAAAACGTGTTTGCAGGCTAAAAATGAAAGGGATGGACTCCAAAACAGGAAAAGAATTAGAAGGAATAGAACATCTGAAACAATCAATAATTGATATACTGACCACTCCTATTAACAGTAGAGTAATGAGGAGAGATTATGGGTCAAGACTATTTGAATTAGTAGATAAGCCAATAAATAGAGATTTAACTTTGGAAATCTATTCAGCAGTAGCAGAAGCTCTACAAAGGTGGGAGGAAAGATTTAAGCTAGAAAAAGTAAAAATGACAGAGGTGAAAGAAGGAAAAGTAACGCTTGATCTAGAAGGATTATACTTACCAAGCGGGAAAAACATTCATTTTGATGAAATTGTAGTTTAAAGATGAAGCAGCTAAATATTGTAGAAAAGCTGAGTTATGAAGAAATCTTTTCGAGAATGAAAGAAGAGTTAGTCCGTAGAGATGAAACCTTTTCAGGATTAGTAGAATCGGATCCAGCAATGAAGGTATTAGAAGTAGCAGCATGGAGAGGGTTGTTACTCAGACAAAGGATAAACGAAGCTGTAAAGGGTAATTTACTAAAATTTGCAACGGGAGAAGATCTTGATAATTTAGCTGAGTTTTATGGAGTGGAGAGGCAAAAAGAAGAAGATGATGAACGATTTAGAAAAAGAATTAAAGCAAAGATAGTAGGCTCAAGCACGTGTGGAAGCAAGGAGTATTATAGGTATCATGCACTGTCGGCAGATAGTAGAGTAAAAGATGCATTAGTAGAATCACCTATACCAGGAAAAGTACAAATTTCAATCTTATCAACACAATTATCCACAACTGGCATATTGTCAGAAGAGCTACTAGAAATTGTAAAAAAGCAGGTTACTAGAGATGATATAAGGGTTTTAACAGATACAGTAACAGTAGTTGGTTGCAATATTACGGAAATAGATATTCATAGCAGAATGAGCATAAGTCCTGTGATATCGAAGGAGGAAATCAAGAAGCAGTTCATTAAGAAGTTTGAAGCAAATAGAAGGCTGGGATGGAGTGTGACAAGATCATGGATAATAGCAAATCTATTTGTAGAGGGTGTAGAAAATGTGGAATTAATCGAGCCAAAAGAAGATGTTGTAGTGCTAGGAAATGAATGTGCAAATTTGCGAAATTTAAAGATTGAGTTGAATTAATGTTACTGCCACCAAATGCAACAAAACAGGAAAAAGCGCTAGTAGATGCGATAGATTATAAAGTAGATCCAAGCTGTATCAGGGGATTTAAGTTTAGATTGGAAGAAGAAACATTGCCGTGGATAATAGAAGAATATGGTTTAGAAGAAATACTACTCTGGGTAAAAGATAAAAGAAGAGCCATAGTAGAAGGAGTAAAATTTCAAAGACTGCGAGGAACACCTAAATCACTTAAAATAGCACTCAAGTGGGCAAATATAGAAGACATTACAATCATCGAAGAACCACCCGGTAAACACTTTTTTGAGTTGCAAGTAGGGATAAAAGAGGTACCAAATGACTTCTTCGTAGATGCAGTAGTAGAGCTGGCAAAACTATCACTGCCTGTAAGATCCAGATTGATGAGGATTTTTAACGATTATTATAATGCGCAAAGATTTATATTGGATGAGAGTTTATTTGGAGATCTTCTTTCTGACTATTCAGGGGTAAAAATAGAAAAAGATGGACCGGTGTTATCGTTTGGAAGAGTAAATTTCTTCAGGTTTAGTGTTACGTCAATTAAGGTTATAGAGAGTTATCTACGCAACCATTATGAACAAACATTTAGTAATGACATATATCGATTAGATGTAGCAGTACTTGGAGAAACAGAGCCTCATACAAAAGATTACAAAGGCGTCTATGAAAGAAGTCATCAGTGGTATAACTTAAAAGCCCTGTATCCTCTAACTCAAAGCTTATTACCATCGATTAAATTTGCTAAAGCGCAGATAGTATTATCGGACAGTTGGAACTTAGGAGAAACAAATGCGTGCTTTCCGGTTGGTAGCATAGAAGAAGAAGGAAATAAATTTGTATTGGGAAACGATAAACTTTCATGGCAACGTTGGAATTTAAAACACAAACCAATTTTAGAAAGGTTTAGCGTTACTCACAACTATAAAGTAGAAAATTATACAGATCAGAAGGTCAGAAAATATGTTTTAGCAGAACACAACGTTTACTATAAAAATGATTTGGATTCAGAGCAAAAAGACTCAATACACGAATTAGAAAAGCACATTTTAGTATTTTACCCGGGAGTACTGAAGTGGCATGAACATCGACATTTGCACAGAAGTTGGAAAGATAGTCGAATAATATCTCTAATAAGTTAAGTACTTATATTTAGATACTCATATATTATATTAATAATAGGTAAAAGTGTATGAAATAAAAAGAAAAAGACTTGCTTTCTCATGCTAAAAAGGACATGACTTGAATAGCAGCAGGTAAACATAAGAAATTTATCTGGCGCTAGAAAAGCTAATTTTGTGAGGTATGAAATGAGTTTTAGCAAGAGTAAGTTTTTTAAAGAAGTATCAAGTAACGGATTTAAAGATATTAATAAAAGAAATGAAGAAGGAGAAACGATATTACACCAAGCAGTAGAAATCTCTGATTACAAAACAGTAAGGTTATTAATAAATAAAGGAGCAGAGATCAATGCAAGAGATAAAAATGGTTATACACCACTACACTGTGCAGTATTTGCGAAAAGCTTAGAAAATATAAAAGTGCTGCTAAGATCGGGAGCAGAAGTAAATGCCACTCAATATGTCACTGGATGTACGCCACTGCACTCTGCGTGCAAAATAGGAGGAGCAGGAGTTGAAATAATAAAAGAGCTGGTAAAGGCTGGAGCTGAAGTTAATCAACTGAATAAGTACGGCGCAACGCCAATGTATTACATCTGGGAAAGTGAAAAGTATCGTCTATGTGATAGCAAAGAGAGTGAAAAGGCGAGTAAATTTCTGAGAGAAAAAGGAGGAATAACAAAAAGTAGAGAACTGACGTGCTATGGAATAGAGGGGCTAGTGGGAGAAATAGCAGACATGTTGAATGGAAGCTACATGCCGGAGCTAAAAATAATAGAGATAGGAGAAATAAGGAAGAGAGACAAATCGCTAATAAAGAAAGAATGTCAAAATTTAGCAAGCAAGATAATCAGCCAAGTGAATGAAATGATAGATGAGGCAGAAAATGTAGTAGTAAGAAAGGCTTAAAAAAGGGACTTAATTTTAAAGAAAGGTGGAGGTAAGTTATGGTAAAGCTCGGTAAAAAAGAGGAGTCACTATTAGAGAACTCGTTTAAAAATATTTATGAAAGAGACGAGAATGGAAGAACAGCTCTGCATTATGCAATAAACGCAAAAACAGTGAGGGTATTAGTTGAAAAAGGAGTGAATGTAAATGCAACAGATGTAGGAGGATATACAGCACTGCACCTAGCGGTAACGGAGAAACGTCTAGAAATCGTGAGAGAATTGATAAAATCAGGAGCAGACGTAAATGCGGAAGAATATGAAAATAAATGCACACCGCTGCATCTAGGATGTATGGTAGGTGAAAAAGAAATAGTGGAAGAGTTAGTGGAGGCAGGAGGAGAAATAGAGCAAGAGGATGAATGTGGGATGACGGCAATAGATTATGCGAAAAATAGTAAAGAAGTAACTGAAGTATTGAAGAAAGAAACGGACAAAATTGAAAAGTTATTTATGAGAGGCTGAAAACATGGAGGAAGAAATAGAAAAGAAAGTAATGAATTTAGAGAGAAAACCTTTGGATGAGCTGAGAAAAACGTGGAAGAAGGTATTTGGGAAAGAAGCGCCTAGATACTCAAAGAAATATCTGATACCAAGATTAGCTTATAGAATGCAGGAAAAAGCGTATGGAGAAATGTCAAGAAAAGGAGCAAAAAGACTGGAGTATCTGGCAGATCGGCTAGAGAAGGGAAAAAGAATAAGTAGTGACAAACTTCCAGTAGCAGGAACAGAGCTAATATTAGAGAGAGGAGAAGAGACGCATGCGGTAATGGTAACAGATAAGGGTTTAATCTACAGAGAAGAGTTTTACACGTCATTGTCAGCAGTAGCCGGAAAAATAATGGGAATGAGTTACAATGGGCCGCTTCTATTTGGAATGAGAGATAAGGAGAAAGGATGCTGAAAGAGGTAAGATGTGCGATATATACTAGGAAGTCAAATGAAGATGGTCTAGAACAAAAATTTAATAGTCTTGATGCGCAACGTGTAGCGTGTGAAAAATATATAAAAAGCCGAGAAGGATGGGTAGCATTGGTAAAAAGGTACGATGATGGTGGATATTCAGGGAAAAATTTAGAAAGACCAGCAATAAAGGAATTATTTGAAGATGTAAAAACAGGAGAAGTAGATTGTGTAGTAGTATATACGCTAGATAGGCTATCAAGAGAAACAAAAGACAGCATAGAAGTAACGTCATTTTTTAGAAGGCACCGAGTAAATTTTGTAGCAGTAACACAAATATTTGATAATAATACGCCAATGGGAAAATTTGTACAAACGGTATTGTCAGGAGCAGCACAACTAGAAAGAGAAATGATTGTAGAAAGAGTAAAAAATAAAATAGCAACATCAAAGGAGCAGGGGTTATGGATGGGTGGAACTTTACCGCTTGGATATGATGTAAAAGATAAAGAATTAATAATAAATGAAAAAGAAGCGAAAATAGTAGGGCACATATTTGAAAGATATTTGGAGCTAAAATCAATGGCAGAATTGGCAAGGGAGCTAAATAGTCAAGGTTACAGAACAAAATCAGATATCTTTAAAAAAGCGACAGTGAGAAGAATAATAACAAATCCAATATATATGGGAAAAATACGGCATTATGAGAAAGAGTATGAGGGAAAGCATGAGGCGATAATAGAAGAAGAAAAATGGCAAAAAGCGCAGGAATTGATAAGGAATCAACCATATAAAAAAGCAAAATATGAGGAAGCTTTGCTTAGGGGAATAATTAAGTGCAAGAGCTGTGATGTAGATATGACGCTGACGTATGCAAAAAAGGAAAATAAAAGGTATCGATACTACGTATGCAATAATCATTTAAGGGGAAAAAATTGTGAATCAGTGAATCGAACAATAGTAGCTGGAGAAGTGGAAAAAGAAGTAATAGAGAAAGCGGAGCAGCTATATGAAAAATGGGGAGAAGAGCGGAAAGATTTAAGTTTTGGAAAGCAGAAAGAAGTAGTGAAAAAGTTAATAAAAGGAGTAATGGTGAGAGAGGATGGAATAGAGGTGAGTTCAGAGGATAAGGTGGAATTTATACCAATAAAAAAGAAAGGAAAGAAATGCACAGTAATAGAGCCAGAAGCAAAAACAAACAATGCGTTACTGAAAGCAGTGGTAAGAGCTCATCTGTGGAAACGGCAACTAGAAGAGGGAAAATATGGAAGTGTGAAGGAGTTAAGTGCCAAAATTAATATAGGTACAAGACGAATACAACAAATTTTAAGGCTGAATTATTTAGCACCAAAGATTAAGGAAGACATAGTAAATGGAAGGCAACCAAGAGGATTGAAGTTAGCTGACTTGAGGGAAATACCGATGCTGTGGAGTGAGCAGTTGGAGAAATTTTATGGGTAGTGCTTGATTGAGAAATTAATAAGTTATTAATGAAAAAAGTATATACAAGTAACCATTGTAGAGGAAGAAATATAATGCCACAGTTCAAAAATATCGAAAACAGGAAAAATATAACCTATGAATTGGCAAATGATGATAGCCAGTTAACAAAGCAAGATACAGAAAAACTTTTTAAGCTATTAAAAAAGATAGAAGAGGGTAAAAGTATTAGTGAAAAATTGAAGAAGCGTAATTATAATACACAGAAACTTCTGACAGCAAAAATAATTTACAACGAAAATTTTCACCTGACATTTGAAAAGAAGGAAAAAGCTGAAACCGAGGTTCTTTTTTCTAAAGAAAAAATGGTGTCAACAAGAAGACTAATATCAGTAGACTGGTCATTATTAAATGGCGAAGATATAGATAATTTCAATCCAACAATGATAGAACATGCTGAAGAAAAGCGATGTCAACACAAAGACTAATGCCATTAGATCCAGTATTATTAGACAATGAAGATAACGAAAATTTTCACCTGACATTTGAAAACAGCAAAAAAGCTCAAAACTTCTCAATAGAAAATGCTGTGCAAGAACGCAATATTTCTGATAGCTTTCCTTTTCGAAAATGTTTTAATAGTGATGCTGGAGGCAAAGAAGACAATCCATCAACAAAAGCAATACAGCAAAAACGAGCAATCCTGGCTGGTAGTGCTGGAATAGTTTTATTGGTAGGCAGCATTGTATCGTATATCCTAAAAATGCATATAATAGCGGTAGTTGGCGGGATTGTTGGATTGGCTTGCATAAATTTTGCGTTATACAGTACTCTGAAACCGGATACGAAACTCGAAAAATTGCAAGATCCAGCACAGCCTATCATTGTTCATTCTCATTTGAATACAACATAAAAATGTCATGCTTAAAAACAAATAAGCATCAGGTAAACCTTTAAATAAGATAACTTACTCGGAAAAATACCTAAAATGTTAACTTAATATTACCATGGTTTTCCATTGTAATATTATGTAACTGACTATCTTACCTGTTGTATACTCTCTTGTATAGGAGAAGACAATGATATATCACCTAATGAAGAGTTAACGCTAAGTGTTTCAGAAGGTTGACAAAGTTTTCCAGATCTGAAAAAATATCCTTGTTCTATTGCATTATTGACTGATAACCCTCCTAGCAAGCAATTCCTTCCTAGTTCTTCTTTACAGTGCTTTAAACTTTCCAGCAGACCTTGGTTTTTTACTTCCACCTTTATTTGGTCTTTATTTTGCTTATGAGGGTATAACCTAACTTCTAATTCTCCCAAACTAGTACAGAAAATTAACACTATATTACTATCTTCTACAAGATCTGTATAATTCCTTATTCCTCCTTGAGTTATAATTTCTACCTCATTTTTACCGATCTTGATTATATTTCTTCCGTATTCTATTTCTCCTTGAGTGAGTCCTAAACTCCTTGCTCCATCTGTAATCTTCGCAACATCTATTGTGCTATCTTCTGAATATTCTAAGTAAAAAGTAGAGTTATCAATTTTTGTGCTATTCAACTCGGAATTGGTTGCATTTTTTGCAATTTTCAGAAATCTCTGAGTAAAATTGAGATACTCTTGATAAGCTTTGATCATATTAGCTTTATGAGCTTCAAACCCTGATCCTATAACCTCCAATTTATCAACACTGTCACTTTTTCTTAACCTTGCTCCCTTCGATACTAATATACAGACTATATTGCTAGCGACTTCTGGACTTTCTTTTAGCTGGTTAATTCTTTCTATTACATGATCTGTGAAATAATTCTTTTGATCTTTAGCAAAATTCAGTCTTACTCCAGATATGATAGCTTCATTCACAACTTTTTGTAATTCAGCCATATTTTTAGCTTTTGATACTTCTGTCAAGTACTCATCTAGCTGGTTTAATTTATCTGGTAAACAAACGTTAAATAAACATTTACTTGGTAAATTTACTGTTTGGTGTGAAGTTGTCTCAGCCTCTTGTTCATCTGCTCCTGCTTGCGATTGAGTTGCCGCTACTGAAAGTAACTTACTCAATTCAGTGCACATATCACCTTGAAGCTCTGGGAGATTATATTCATAGTTCTTACTAATCAAAACAATCTTTAAATCTTCAGTGTTTTTATGTTTATCCAAAAACTTCTTCAAATTTTCAATACCTTGAGTGTCAAATTTATATGAGTTGTACTTATCGTCAGAAGTGTATGTACCCAGGACCAGTTTATTTAGTTCTTCATTCAATTTCTTTTGCTTTTCAGTGAATAAGTGCTCTATGAGATAGTAATTGCAATTGTCAATCGCAATTTGCATAGGAGTTTTTCCATTCTTATTCTCTATTTTAAAATTATCCACATATTTCATAAAATCATCCATTTCATAATCTCTAGCAAGAGGTACAGCTACATGTAGAAATGTTTCTCCTTGATGATTCTGAATGTTAGGATCAGCTCCATTTTTAATGAGTAAACCTACAGTTCTGTGGTCTATAAGACCAAGATGAGCAGCAGCGTAATGTAGAGGTGTATTTCCTTGATAGTCTCTTATGTTAGGATCAGCTCCTGCCTTTAAGAAATCCTCCATCAATGTACGACCATTGTACATGTTTTCTTCTAGCACTTCTATAAGCATATGTAGTAGTGTGAACTCTTTCGCTCCTACTTTAAGATTAAGAACAGCTTTTAGATCTGCGTTATTCTCATTTTTTGCTAAAAATTGTTTAAGTTTTGAAGTGTCAAGAGAATTAGAATACCTAATAATAGGGTATAACTCGCTAATTAATTCTTTTTGACTATTTGTTAATTGTAAACCACCTAATTTAACAAACCATTCTTCCATTATATCAAGACAGGAAGGACCAAATAAGTCTGAAATTCTCCAAAGTAAATCCTGTTTAATGGAGTTATAGTAATCATCTTGATTACCTACTATTGGTAACTCATCTGTTTCTATACACTTTAGCCCACTACTTAATCCCCCTCCTGAAACTTGCTCACTTGTTTGTTGACTGACAGACACTACAACAGGTTTTTTTGACTTTTCAACCATCGTGCTACCTCCTAGCTTGAACAGATAATTTATTATATATAATGTATCATATGAGTCAAGTCAAGTCAAGTCAAGTTAATTTAACATAACATAACATTTTTCTTATTTTGCAATTTTTATACTAAGATGTATGGTCCCAGAGTGTGATGGTGTGGATTTAGTATAAATAATTCTGGAGACTGTGTCCACTGATAACATATAAATTCATAAGGAGTAAGACCCTTAAGAGTTTTGAGTCTCTTTGCATAATTATAAGCCATAACAAAGTTATAAAGGTGTTCTTTAAGTTGCTGGTGCGATTGATAGTAATACTTCTTAACTGTAGCATCCTTTAAAGTTTTATTCATACGCTCGACTTGCCCATTCGTCCAAGGATGGCTAACTTTTGTCAAACGATGTTCAATAACATTCTCTTCGCAAACTCTATCAAATATATGTTGGAAAGCATACTTATGACGCTTCTGGTTTGTAAATTGTATACCGTTATCTGTCAAAATAGTATGGATTTTATACGGTAAAATTCTAATCAAATTACGTAAGAACTCAGCAGCTATGGGTTTTGTAGCACTGTTACACAACTCAACATAGGTAAATTTGGATGTCCTATCAATAGCAACAAACAAATGTAATTTGCCCTCCTCAGTTCTAACTTCAGCAATATCAATATGAAAGTAACCGATAGGATATTGTTTGAATTTCTTTTTTGACTTAACTTCTCCATCAACAGTTGGTAATCTGCTAATGTTGTGTCTTTGTAAACAACGATGCAAGCTAGAGCGAGTCAAATGCGGAATTGTAGACTGCAGAGCGTAAAGGCAATCATCTAGTGGCAGTAGTGTATACTTGCGAAATGTAACTATTATAGCTTCCTCTTCTAGCGTTAAAACAGTTGATCTTGGATGCTTTGGACCCATATCAGCATCTTTCGTAAATGAACGTTTTCTCCACTTAATAATAGTTTTTGGATTAAGGTTATAATGCTTGGAGAGTTTTGCTATGCTCTCTTTTCTATTTTGTATTGCTCTACGAATCGTCTGTGTTGTTTTGGCGCACCCATGTAATATCTGTCCCATAATGACTCCTTAAATGATGATGATAGTATACCATCACTCTCTGGGACCATACATCTAACTCTTTTATTTCCTTATATTTCACCTTCAGATATTTGATCTTACACTCCTTCTCTCAATTTTGAAAGGAGTCTATTGATGCTGCTACGCTTCTGCTTTTAATTGGCTACACCTGCTAGATTAACGATATTGTGCCTATTTTAACATCACTGTCATCAAAATATAAAGAGGTTGCTTAACTTTTACCTGCTGTGGTTACTCCTCATCGTCATAGTCAGGATATTGTGGAGGAGCTTCTCCTTGCTTTTTAGTAACTTTTGGATATCTTTTTCCAACTTCTGCTTCAATGACACCACAACATTCTACTAAGAACTTCCAATTATCACCATAATCAAAAAGAAAAACCATTTTTTTATCTGGCTCAAAAACCTTGTAGATATAAGAATTTTCAACGCTTTTTTCATTAGGCATAACAGTCATACTAGAATCAATATCATAAAATAAAGTGTATACTTCATTACTTTTACGAATATCATTTATATTGCTATAAAAACCAAATGAATGATCTAACTCAAAACTAAAGGCCTTTATGATAGTTTCTGCAAATTTATAAAGACTGCTTTCAATTCCATCTCACGGTAGATTTTTTTGTCTAGAGAAACTTTAAATGAGTATACTTTCTTTTTCTTATCCACTTAATTTACCTTTAACTTACATTAAGTTAACCAATCGCAAAAAAATAACGTAAGTCAAATATAACCTTACCCACATATCTTACCCTATTCGGACTATTAGGAGAAATGCTATACTTTAGAAAAAGCTTAACTGAACTTTCATTCGTTCTTACAGCACATACTTACTTTTCAATGACCAATTATATGGCTATTGCCACAAATAGGCGTTCTTAGGCCTTGAAGATGACTGTTTACTTTCAGCGAATCGTCTAAATCATGCTCTATTTTTTGTGTTGCCATCTCAAATTTAAATCCCAATTTTTCACAGAATTTTTGAAAATATTCTCTAATAATAGAGAGCAAGTTTCTATCTCCCTCTTTATAATTTTTTAATTCCTTGGGAACAGTGAGTGATAATTTACCGTCTTTATAGGTTACACCATCTTTTCCATCTTGAGACTCAAGTGTAAATTCCAGTGAGGTGGATAGACCACATATTTTTTCCCCTGGATTATCAAATTTGGTCACAGGTATTTCCATATCAGACTTTACTCTTATGTTATTATGGCCAGTGTAATCAATATTCATTACTTTGTCAGGGTCTTGCGTTGTTAATCGATAATTGCTAAGTGCAGAGTGATATTCAATAAATATACCTGCCAAGTATCCTGCTTGATTACAATTAGTAACTAGTTCTTCTAAGATAGGGTCACTCGGAACTTCTGCTTCAGCATATTTAAACATTTCCTTAAAAACTTCTTTTACAAATGGTCGGTAGTTCTTATTCTCATCTCCTACTTTGAGTAATAGATGCATATGCTCTCTTCCAGCATTGTAAAATCTCTCAAAATCTCTACCGTACGAATTGGTTTTCTGATAATCAGGAATTTCAGGATTTTCACAATGACTTTCCCACAATTCACTTAACGCGTTATGTGCAAGTTCCTTTTCAAGATCCTTTAGGAGTGAATCAACAAAAGCCCTACCATGATCTGTATCTATTTCTCTTTGTTTTTTTCTTGCGGTTTCAGTACTATATATATCATAACCATTAAAAAGGTTGCTTTTGCAATATTTAGCTCCTTCCATTAACGCAGAGGTTAAAACTGTATCTATAATCTTTCCATTAATAACAAAGTTCATTCTTGGAAGATCAAAATACATTGTTTCACCAGAGTTTGCTGATTTATTGCTCTCGCCAGCCTTTAATTTACTAAAGCCAAATTCTTTAATTTTAACCTTCAATGTAACTATTGGATTTGCTTCTGTCATAGTCCGTACTTATTAAAGCCCCTAAACTTGATTATAACATAAGAACTATTAATAGATTATTAACAACATCTAAACGCAACAAAGGCCTTACACCATCTGTACAACAAATGCGCAAAGACAATAGAACTTTATTATATTCTATCTATAATGATTCAAAATAGCAAGCCTCAAACTAGAAGCCTGCTACCACTTACTGGTTACTTTACATCAATCTTCTTGATGTGTTTCTCTGACTTAGGTATGGTTACATGTAATACTCCATCTGAAAAATTAGCAGATACCTTATCTCGCTCTACATTTACTGGAAGCTGAATAGACCTATAGAAAGAGCCATAGTACCTTCCTCGATGATAAAACTGCTTATCTTTTGACTCGTTATCACATGTCTTTTCACCCTTCACTATTAAGCTATCGCCAGATATACTAATATCTATGCTTTCTTTGGAAATACCTGGCAACTCTAATGAGAGGCAATAGCTTTCCTTTGTTTCATAAAAGTCACAAGCTGGTAATAGACTGTTGCTTCTTCTGGAAAGCTCTAGATTCCATCCTGTAAAGAAGCTATCAAATATGTCATCAACGGCTCTTTGTAACCCTCTTACACTAAAGTTATCACGGTTATTGTTTTTATTTGAATGAACTATATTGTTCATGTTGTACCTCCTTTCACTAATACATGCATTACGTAATCATTCTACTTACTAATTTCAATCCTAAATCTAAAGTCAGAGCTTTTGTGAGATGTAAAAAGTTGTTCCAATTTACTATGACTTGATTATGAGAAAAAATCTTACTTGGATTACCATAGGTAATGCTATAAACTAGATTAATTGTAACGCTAATTCTAGATTAAAAAGGGAATAGAAACAATGCAACAGAGAGAGATTTTGACTAGTGTCATTGGGATGGTGCTACTGCTAAGTGGTGTTGTATCACATATTATGAAAATGCATACTATGGGAGCAGTTATAATGATTATTGGATTGGCATACACAAGTTTTGCGTTGTATAGTACCCTAGAATCGAGCACGAAGCTAGAAAGGGTAGAACAGCCTTTCCGGTCGAACGTAAGAGAGCATTCCTAAAAAACACAGATATCAATTCTCTAGAAGAACCTCTCTACTAACACAAGACTTAACCCTTCCCAACCTAGGTTACCTGAGTTCGTGAAGCTGTATGACTAATACAATTTTCGATTTCTTCAACATTACTCAGTGCCGTACTCGCCTTACAAGAACAGTAACACCCTGCTACAAGAGAAACCAATGCAGCTACAGCGAGTGAAATACATATTGCTAAATAAGACATTGTTAAACTTGCACTAACAGCAAATGCTCCAGACAATACAAAAGAGACAGAAGCATAGGCTATGTGCTTTCTGCTCTGAGCGCTTATTGATGAGAGCTCTTTGTTTTTACCGTTCAGTTCTTCATTTTTACTTTGAAGTTGTTTCTGTAGATCTTCAACTCGCCCCTCTTGTCCTTTACTTTTGGTTGTGGATTCTTGCAGCTTTGTCTTTAAGTCATTATTTTCATGTTTTTTAAGCTTGAGCTCACTCTGTAGTTTGATGTTTTCTTCGTTAATTCGAGATAACTCACCAATTTTTTCGTCCAAGCTTTGCTGTGTATTATCCAGCTTTCCTTGCAATTGACTATTTTGTCTATCCGATTGAGATACTTTATCTTCTAGCATACTAGCATCCTGTTTTGCTTGTTTTAATTCTATCTCATCGTTTTTGAGTCGAGATTTTGTTTCATCAACTTCTCTAGTAAGCTTAGTTACTTGATCACCCAATTGAGAGGCCTTCAATTGTTCTTGTGCTAACTTTTCATTTACGTTATCCAGCTCTTTCTTTTTCTCTTCAAGTTGACTGTCAAGTGAACTTTTTTCTCTATTCAAGTTATCTACCTGATCAGTGAGATTATTAATCTTCTCTTCTAGTCCGGTGTTTGTTTTGTTAAGCTCCTCTACCCCTACAACCATCTTATCCAGCTCTTCTTTGCGCTCGTTGAGTTTACCTTGCAGTTCTGGTTTCTCTTGCTCTAATTGAGCTTGTACAACGTCTAACCGACCTTCCGTGCTTTGAGGCGACTGATGAGTTTTTTCATGCAAGCTTTCGGTTTGCTGTTTTACATCTGTATCCATTTTACCATCCCTTAAATCATGGCTTATAAAGTTCTGTACTAAACTCACAGTTCTATCTAACATACCACTTTTTTCTTCTTTCGCAACAGTTTTTCTGCCTTCAAGTTTTGCTATTTTTTCACCTAAGATTTCCCGTATATGAGAACCTTGCTCTTGTCTATGACCAGCACCAGTTTCTGTTCTTCGAGTTCTATTCTTCTCACACTCTTTGCTACTTTCATTCGCAAGGGGTTGTACTACTACTTTGTTCACGCTTATTTCTACTGGTTCGAGTGCTGCAATTGTAACGTTAGATTGACTTCTTTCATGTTTCGTTTCTTCATATAATCGTTTACATTCTTTGTAAGATACCATTGAGTCTAGACCTTTTTCTTTTACTGTTATATCATAAAATTTCCTCAATTCATCATCCAATAGTATCAACATAGCATCTTCTCTTTTGGCTGGTGATTCACAATATTTTTTACCGAGTAAATCAGCACGACCTGACACAATACTTCTAACTACCTCTTCTTTCCGTGCTTTAAACAATTTCTCTAGTCCATCTATATATTGACGGGTTTGCTCGAAAAGCTCTTTATTAGGCAAACCACCTCCACCCGGTAAATTGAGAGGGCTATTTAAAATACTTTCAGCTTCTTTTTTTATCTCTGCAAGTTCGTTAAAGACTATTTCTAGGTTCATACTTTGCAAGATATCAGTAGATTCGCGAATTGCTTTTTCTCTCTTGCTAGCATCTTGTGGTTTATAAGATATTATATCGCTAACTTTATAAAAATTACTATTGGGGTCTTTCTGCGCAATCGAAGAAACAATGTTTGTTACAATCAACAGGTTTGCCGGATTAGCCATTTCGCTTTTAAAACAATCAACGAATTTGTTCCAGACTTCCTTCCTCAAAGGCTTGCTTACTGTATCTTCAAAACATTTTCTATTTTTAAATCCTAAAACAGTGTAGATACTTCCTCTAAATATTTTATTACTGCTATTTTCTAATGACATAACAACTTTACCTCAACACTATACGAATTAACCTTTCGGAAAAAACTTAACACAAAAGCTAGTAACCAACAAACAAAATCAATCTAATTAAAGACAAAACCAAAGCTTCGGCCAATTGTAGCAATATTCTTCTAGAAGACAACATAATTGTTAGAATTATAATAATGATTAACTCCGTTAATACTTTAAATCAAAATTAGTGGAAAATACTCAGACCTGCAGCGTTAGAAAAGATAAAATTGTTTACCTTGTCAAAATTGTAAAAAAGATCCCATCTTTGCGAGAATAATTGAAACAAAAGCGGCATTGTGAAAATAAAAACTTAAAATTCCTGCAACAAAGTTAGGCAAGTAAATTCGTATGTAAATTTAGCGAAAGTGAGCCAATATAGCTCGTTTTGCGGTATAGTAGAATTATTATAAAGAAAAGTTCGCACGGAACATTTGGTAGACCATCCCATCCCAAAGAAAAATGTTCTCACGGGTAGCGGTTTTTGTTGCTGGAAATGGTTGGATTATTTAAGTTATTAGCAATATATAATACTAAATTAATAGTAATTCATTTGAGAACAAAAAGAAAAATTTATGATAATTTTACATTTCAAATGGATATTGTTCTTTTTATAAAAAATATTCCTATACTATGTAAGGTCAAGTTCTAATCACATCAATTTTTCTTCCAAATTAAATCTTATCTTTTACAGTGGATCTTACGTTTAAATTATTTTATATCCAAAATTAAGGAAGTTATTCTAAACGGTACACAACTTCAGCATCTAAAGCTAGCTGATTTTAAGAAAATATCGCTCTCATGAATGTGCTTTACGGACAAAAGCTTTATTAATATCTTCTATATTATTGTTAATAAACAACCCCCCAAAAAAAATATGCAGAAATAAATTAAAAGACCCATTACAACCAACGCGTAAATATGGAGTAAAGAAATACTTCATTCACCTATTAACCTCTACCTACTGCCTCTACCATTGCTATGATCATAAACTCTATTCACTCCATCAATTTCATCCAATACAGATTGCGGACCAAAATCAATTGATATCACTCTTTCTCCGCCTAATTGCAATGCTCCCCCACCTCCACGCTGTGGATATTGGAGTTCTAAAAATTGTAATAGTAATGGATCAATTTCATGTTGAATTCCTGGACGACCTTGAATCAATCTACCCCTAGGAGAAGATAGAGAATCATTTTGGAATAATTGTGAAATATTTCTTCTCCGATTTCTAAAGTATTGTTCATTTCTTTGAGGTTGTCTAGTGTCATTTCCAATTCCTGCACTAAGAAGACCACGTATATAACCTATAATACCTTCACCTTTCTCTCCAAAGTTACTATTTCCCTGTAAAGCTTGATCAATAGCTTGGTTAATATCCCTAGCATTTTCGTATGCCCATATGCCACAATTATGGCCATCTGTTTGCTGATGAACGGAAACATCATGGACATTATCATCGCTAATATCACATTCTCTTAAAGCTCCTCGAATATTATTGTCAATACGACTATCTGGACCAAGTGAATCAGCATAATACCCATAATAATTTCCATTTTGGTGGACAATAACTAATGTAACCCAATGACGATTACCTACATTAATAATAGCAGTTAATCTATCTTTTTCACCCGAATCTACTTTTTGTTTAAAGTTATCTATGTTACTACTTAATAAGTCCCTACCTGTTGGATCATTTTGATTTCCATCGACTCCTACTGAAGTTATTGCAAAATCATGACGATCATTAGTTGGATTAGATCGATCATCATGGAAAGTATATTGTCGTGCAGCGAAAAACATGTCATGAGTTTGTAGCCAATAACGGAAATTTTGATTTTCTGTTGCAAAGTCTAGTGCAAGTAGATTATGCACATCTTCTATTTCACGAGCGTTGTTTCTACGAAGGATAGTGTTTATTTGTTGTAATATTCCTTGTGCTGTAGAAGTACCACCTCCCCTTATTCTTGACTTTAATGTTTCTATTACCTGTGCTCTAGTACCTTGCAAGTAACTAAATGGAACGTGCAGATTATCATCTATATCAAGCAAAAAAATCGAGTTCTGTCCTGGTTTTTTTTCCGTGTAAAAGCGTCTGAAATTTTCACGAGTTTGATCTGACAATAGATTTTCTGGTGGATTTTCATCAATAACACTTTCAGGTCCCACTAATACTTCTGGTCTTGAGTCATGACCACGACGATCAAGTCTATGTACATACACTGCTTGTTGTGGAAGAGATATAAAGTCTTCTGCTCTCTGTGCACCTCTATTAAATACAGCATAAGACAAAACCACCTCATTTCCAGAAGTAATAGGCAAATATCCCCTTTGTTTGCTCATCAATTCTGTTATTTTGTACCTTGCCTCGTCTTGCTCCTGTTCTACTTCTTCTGCATTATCAGCAAATCCTAATACATATCCAATTGGGTGAGTATCTGCTGTAGGTTGTCTTAATAATAGAAGACCTAGTCTCTGTTCTGTAACTCTTGTAAGTATTACCCTTTCTCCTTCTTCTTCCTGCTACCTTTTTAAACTATATGTTTGACCAACTTTATACATAGCAAGCACTTTATAAGGATTATCACTAGCATAAAATGTACCATGTAGTATAGAGCGAAACTTATCTTTGCTATTTACATCTATTATCATATTGCCATGCGTATCTTCTGGCATTAATACTGCAGAAATGTTTCTAAATAATTCTTGATGCTGAAATCTATCTTGCCAGCCATCATTCATAACTTGATTTAAAGCATTATGCACATTTCCAGCATTAGGCACTTGCACAAGATTACCACCAAGAAAATTATTTGCATTATTATTTTGGTAATTGTGATATAAACCAAGGTTATCTGTATGAATATTAAGGCCAAGTTGATTATTAAGTGTGCATGAAACTTCCCGTACATGAACATTATTTCCGTCAACATTAAGATCTTGTAAATTGATGGCTCCTTGTTGTACAGCGTTGTTATCTCTAATATGAAGTATAACTATATCAGAACCTTGAGTATGGAAGACCATGGTTAAAGCATGATTCTCATCACCATATCTAAATATATACTTTCTTACACGTTGTTGAACTGCGTTTACTAATCTGAACTCTTCTAAAATACTATTCCCAAAAGCAAAACCAGTTATGCAATCAAATATTCTGTTATAATTCTCTGCATTTCTTGGTATTTCGTTAGGAAGATGTTGAAGCAAGAAATCTCTAATATTTTCTCTAATTCCTTCATCCTCCAAACACTCAAATAATCTTTGTACCAAAGGAAATCTATTCTCTAAAAACTCTACTGTATCAATACTAAAAGGATCTATATTCAGATTAAAATTTAATCCAATACAAACAGCATTTCTTGATTCAGTGTGAATAGATATAAATGAAGAAGCATGTAATCTTTTAGCATCAGCTCTAGCGCGGTTTAATGCAATATCAGACGATGTCCTCCATCTAGTAACATTAATAACGATAGGAATGTTTTCTCTCTCTGCCTGATGACATATAAGAAAAGCAACATATGAATTTCCAGGAGACAAGTCAAGGTCAATATCTATTGTGTAGAGATGAATAAAATTTGCCAACAAACCTAAGAAAAATCCGTGACTCTCAAACTTTTGACTGCGATTTTGAATGTCATTTTGTAGGCTGCCTAGGTAACTACGATAGATTCGAGTTATGTATGGCAAAATTCCTTCATTTATTCCACGTTCTATATTTATTCTTTGGTTACTTGCTAGCACTTCCATAAAACTGAAAATCCCTTGCTGACCCGGTGCAACTTGCACAAAATTGACCAAATGACCAAGCTGTACTCTCTGATCTTGATTGAGTCGTATACTTCCTATTTCCTTAACTGTCAACAAACTGCGTGGCGCAGGCGCATTAATCCCATTAAGCCTATTGCGTTCTATATGCCTAAGAAGGCTAATCTCAGACGCTGAATATTTAGCAAATCTATCTCTACCTTGAGAATCTTTTTCACGAATCACCTCGAATACTGTTGCAATCGCCTCTCCCTGACTCTTGCCCTTTCCATGCATGCATACTTTGTATTGCTCAAAATTTAGGTCTTCTTCCCTTAAATTTGGATTTTGCCCTCTAATCTCTCGCACTAGAGCATTTCTTTCCCTTGTACTGAACCTTAACCCATCACTATTAAGACGATCAGAAATACTGTAGCATCTGACAACTTGCTGTCCGTCACGATAAACAGCGACTTTTAGGTTCCCTGTATTTCTATTTCTACCACCTGTATCAATACCATGATTATCAAAACGAAAATACACTCTCTCATTTGCTTTTAAGATATTAGCATCATGAGCAGTAGCAAACATACTGAAAAAGAATACAGGAAGGAAACGTCCTGTACTTACATGATACAAGAAAAATGGACATTGATCTAAAAAGGATTCAAACTCTTGTCTAAAACCATCAAGATCTCCATCCACTAAACTTCTTATTAAAGACACAAAGCACCTCTCTATTTGCTAAGACCAGAAAAACCACTCACATTAATGAGTAGACTAGATTCTTCTTTTCTTATGAGAACCAGAAATACCACTCACACTAGGAGCTTCAAACTCAGACTGTGGGCCATCACCAGAACCATCAAGTGGCAAAGATACCTTAGATTGAGACCGCAAATTATTCCAAGGACCATCACCTACAGAAGGTAAAGTTACTTTCTCTAACTGAAGAAATAACTCTTCTGCAAACTTGCCGTAATCTACACCTTTCCTCTTTCCTTCCCTACCACATATTCTAAGATTTTCTATCATGACTTCTTTAAAAAGGTCAAACTTTTCAGGAAAGCAACCTTTGGCAAATGAAATCATATCTAATATTTCTTCTTTCTCTATTTCCCTATCGGGCTTACAAACATCTTCTCGTTTCCAATTAATGATTAATCCCCCAAGTACACTCTTTATAGGAACTGTATAATTAGAAGTATTAACAGAGGTCTCTCTGTATTCAGCAAAGCGTTCACATTTCCAAATCTCCATAATAAGGGATCTAGCTTGAACACTTAACTCAGGATTTTTCAACATCACATTTGAAAGTGAATAAAGAAAAAGTTCATAGTCTTGCTGTGAGAATATCTTGTCCGAACAGTCTCCTCCTGCTGAAACGCCTTTATAACACCAGCACTGTACCAAATCATGAACCGTATCAAAAAAACATGACTCTATTAATTCAGCAAGAAGGGAATATACTCCCTTATCTTTCTGCAATAATTTCTGTAAAAGAGTATCTTTATCGCCTATATTCCTTACACAAAAATCTAAAATAGGAGCGTCTTTCTCAACAGATTGAGGACGAGAAAGAGCAACAATAGCTTCTGTAAGCTTCTTCTCCTTATCTTTTTCCTCTAACTGATTATAAAAATACTCTACCCCTTCGCTCCACTTAAGTTTTACAGCACTGTCAAAACCTTCTACTGCATCATACTTCTTTAATTCCCCAGATTCTCTATCGATCCAGAAATCAAACACAGGACCATTTCTCTTCATGGATGATAGCAGAATGTTTCTTACATATTGATCACTGATCGGATTACCTTGACTATCTACCTCTTCTGAAGTAAATTGACCTCTAGAGAGTACAAACTGTTTGTTGAAAAAATCACCTATCTTGCCCGTTATACAGTACCTAGATGCCATACCATACCTTGGTAGTGGGTTATCGATTTCTCCTATTTTCTCTTCAGTCAATTTCTGACCTAAAACAGTATTATTTAACCTTGTACCTAACCAACAACCTTCATCTCGAAAAACATTATATAAGAATTCCAGCTTATCATCCTTAAAAAGTTTGATATACTCTATATAGGTCTCGACCCACCTTTTAATAGCTAACTTTCTTCCAGCCGCAATGTCACGATCTGTATGTTTTATCACATCTTGTAGCTTTTTAAGCACTTCAGCCTGACGTTTTGTTTCTATTGGCATTTAAACCTCCCTATATCATGAAAACAACGCTATGGTACTAAATTTGTAACTAAGTTACAACACCTAATTACTCCAGAAAGACCTATTTGATACCCAAACGTTCTGGTCAGGCCTAGAGAAATCTGTCTGGAATTATTGAGTATTTTCTAGAAATCTTAATTTGACAGCTAACACCAGGTTTTCTGGAGACTATAGGTGATGCACTTTTTCTATTTATATTCTCAAGAATAAGGTCAGTAGATATGTTGTTTTCCAGAAGAATATTAGTAAGATTAATTGGAGAAGTGCTTATGACTTTAACTAAGTGTGTTTTAACTTCGCCCTTAAGTTCTGTTCAGCAGTATCTGTTAGTGTTAGGTAAGGTTATGGTTGTAAATACAAAATCCGATCAGCAGAGGGCTGAAGATGATCTATATACTGTTTTGAGATTCAAAGAAAAAGGAGATTTTGAAAGACGGATAAGAGAACTGCTTGTTAACGATTATAAGAAACTTAAAAAACCACTGAGCAAACTCCTTGGTAAGTTAGAAAGTAAAATAAGGACTGATAAAGAGAATAACCAAGCAGCCAGAAACGTTTATGATCAAATCAAAAAATCTAAAACTAATGAAGATAAATTAAGTAATTTATTGAACTTTAAAAAACAGCTAAAAGCTTTCCTAAAAAATCAAGATGATTGTAGTATTGTGTTAAATGCGATTGACTCTGCAAGTGTTATCCCTGTTATTGAAGTTAATGGTGTGCATCCAAAAGATAGTGAGATCAAAAAGTTAAAAAAAGCTCAACCTCTCACCTCTAACAGACAAGACTTTGAAGAAGCTCTAGGATACATAGAATCACAAGAAAAAGTTATGGGGATTACATTAGAGGAAATTATGGAATACAAGCAACACTCTGTTAAGATTTTTCTACTGAACCGTGTTCATTCATGCAAAAATGGGCATTCTCAATTGCATCCTGATGTAAAAGAAGCTATAGCAATATTATCAAATGATAAGCTGAGAGCTTTCTACGATGAAGAAGTAAAGAAGAAGACGCTACAACCAATATTGTCCTACAAAGAATGTGAACAATTATATGATAAAATTAACTATGAAAAAAATGAATCTCGTATTATAATCGAAAGAGAAGAACTTGGAGAGAATGTTAGGAGGGTAATGGGAGTGAAGCGCTTTACGAATGAAAGCAGTAGAGAAGATCAGAAAAATGGTACTAGTCCAACAGGAACTTCTACAAATTATAGACAAGAGCAAGTTGCCTCTAGTGGTGATAGAACACTTTATAATAGTGATATACCTTCACTAGGTAGATCGATTAAGAGCAGCCGAAGTGCACTGTTTATGCCATTTGGAGCTTCTGTTGATACGAGTACCCCGATTAAACCTGCCAATCCATCTAACCTAGTTACCACTGGTGAGAATTATACTAGTAATGCAGATCTGAGTGATGAATTGAACGTAAGTGAAGTAACTAAAATTGTTGAACGAATGGAGCTATTATCCAATAGTTTAAAAAAAATCCAAGAAATTGTGGAAAAGCTGGGTAATACTACACTAAGTGAAGAAGTGATAGTTCATGAGAGACATTTCAAAAAGTTTATGGATTTTGTAGGAGAAATTCTCGTAGATATTGGTACAAGATTACCACAAAGTGATTCTAAAAGCATGTATCTTGAACAAAAATTGAAGGGATTGGAAAAGATGAATGAATCCTTAGATAACAGTGTTCAAGAGTTAGAGAAAAAAGTAGATAAACTTGAAAAAGAGAATAAAGATTTTCTAGCAGAAAATGATGAACTTAAGGAAAAACTTGCTACAGCGAAAGAAGAAAAGGAATTGCTATTTAATAAAAAAGAAAAGATGCAGGAAGTTATAAATGGGCTGAATGAGAACAATCAACGATTAATGCAAAAAATAAATGGGTTAGAAGATGATTATGAGTATTTGTTAAGAGCGGAAAAGACAAAAAGAGAAACCGAAGATTCGTGTATACAAGTGGAGGATGCAGATATACCGGAAGGAAAAGCTGAGTTATGTAAAGACTATGAAATTAAACTAGTAAAGCTGGAACAAGAGATAGATGCAAAAGGGAAACAATGTGAGGAATTGCTATTAGAAAATAGTATATTACGAGGAAATATAGAACGATTAAAGGAAGAGAATAAACGATTAGAAGGCATTGAAGAAAGCTTTAGTATCGATCCCTCACATTTTTGCTCTGTAAAAAATTTGCATGATGAGCTTATTCTAGCTAATGAACAGCCGGAAAATATTGATATATCAATCCAGGATGAGATGGATTCAAAAGTTGCCACTGAGTCTGTGGGTGTTAATGTAAAACAAGGTTATAGTAAAAGGACTAGCAACCTATCTCGAGTCTCTGAACAAAGTTCAGCAGTAAAATCTCAATTCTCAGAAGCAAGAGCTCAGAGTAGAAAGCAAATAATTTATGCCTCTGCTTCTCTTATATTATCTGGAGTATTTGCTGTTGGCACAAGTTTAACAATGTCTCATTTAGGAATATCTATTTCACTTGCTTTGACTGCATTAACTTTCCTTACATTGGGATGTTATTGTTCATATAAGGCAAGTACAACGCTTAGGAATATTGAACTTGATCGAACTTTTAAAATGGCTGATCATGAAGCTGTTTTTATGGTTCCCAGCTTATAACTATGTGGAAAAATATATTGTTTTACTCACCCCAAGAAAAGAGATAATGGGAAAGATAAAAAGGTCTATCAGTTCTCGGTGCGGCAGATTAATTTCTGACGGTGATATAGAGCATTACTTATTTCTCTAGAGAATAGGGAATTGGCGAATAGAGTTCTAGGTGTAGAAGGAGATATAGATGAAGAAAAGACCAGATTTAGTAGAAAAATATAAGGGCTTCTTTGTAAATGATAGTAAGGGAACAGCAAAGTAGTTATATTAAGGGACTGGTTTTATGTTCTGAACTCAGATTTTCGTTAGGTTATAAAAGAAGTAATATCGAGACCTTACTTTGAAATTCCAGATTATCAGAGTACTTTGCTCTTCTGAAGTGAGTGATGTTGGAATACCTCTGGATCGCAGTACTAATAACCAAAATTAAAGAGTAAATAGTTTATAATTTAAGTATTTATAATAGAGAAATTAGCATGTATCTAAATTTGAGCAGCAAATACCTTGAAATTACCATCAATTCAGTAAAATTGAAGAGTTTTAATGGTTTAATCATGTAAAGTATTCAATAAACTGCCGTTTTTAAATTTTATCAGACTCAGTTAAAAGAGTGGAGATTTTAATGATTTACCTCAAATCTAATTAAGAGTTAAAGTGAGAAGATGTTTTAGTTTTTATGCACCTTCCTCTCTACTAATTAAGGCGTTCTTTTTATTTGCGGCTTTTCAGACGTACGATTCTGCTTAGCAACCAATCCGGTACTTCTCTACCCTTTTCCCACTTAGCAAACCTCATCTTTTCTTTTAGGTAGTACTCTCTGTAAGCTTTTACTGAATGACTAGACTTATATTGATCTGGTAACGCCTGTACAAAAGGCTTTATATCGGTTGATTGAAAAACAAGCAAATTCTTATTACTATCACACCAATCTATAACTTCTTCTGATCTATGTTTTCTTTTATATCGCCAAGTATACTCTTTGCACAGCTCCCTTCCGTATTTTATTAACCAGAAAAAGTTCCCTTTGGATTGTCTAGCCCATAGAGAACAAGGGTGGTTTTTGTGAGTAAGTTTATATGGAACTTCTATATTCTGGTCTGTGATGCTGACTAAAGGATTTGGCACTTTTAATGCTATTGAAAAAACATTACTCAGTAACTGAGCAGTTTCTAATAGCATTTTTACTATATGCTTATCACATAACATTTTTGCCGCAATCTCTGGGTTTTCATCTAGTACAAAGATGTTCATCTAAACATCCAAAGAGCTTAAGTCTTTAATTTCATTAGCTGTAAGACCAGTAGTTTGAGCTATGATATCAATAGAAACTCCTGCTTTAAGTAGATTCTTTGCAACTTCAATTTCCCTCTCTTTTCTGCCTTTTTCATGTCCGATGAGGATGCCTTTTGCAGTAGCATCATCAAGTTTTTGAGCAAGGACAGCCTGTTCATCAAGAATACGTTTTATTTCCTGTTCATAGGCAATAAATTCTTTTTCTGACCAGTTGAATCTATTTAGTTCTTCATAGGCCTTTTTAATTATTACATCACTACCTATTATTTTTTCCAGCTCTTCTTCACTAGTCTCATCTGCATATTTAAAGAAGTAGACCCATTTCTCAACAATACTTGAAAGCTGATCTTCTTTGGTTTTTGGAAATTTAGGCAACTCAATAAATATAAAGTAAAAATCTTTTAGATCATGTTCATTAGTATCTTCATCGCGAATGGTATGCTTTGACTTATACTCAGACTTATCAGGAAATAAAATACAGTCTGCTATAGCAATAAAGATAATTTCCTTAAGGTCATGATATTGATCGCCTTTGTCAGCCTGTCTTGAATAGGCTTTAGCAGCATAGTATTGAGCACGTTTTTCAAAGCCCTTAGTTTTAGCGACCTGCATTTCGACTATCACTTGCAGCCCATTTTTATCTCTACAAAGAACATCAACAATGCTTTGTTTTTTAGAAGCAATATCAGGATCTTGAATAGTACTTAAAAACTCTATATCCTGTATTGCATTTGTTCCAGCAAAGCCGAGAATATCATTAAGAAAGTGAATAAGGATATCTTTATTTTTTTCAGTACCAAAGATGCGCTTGAACGATATATCATTCTTGGGATCGAGAAACTTCGAAAGAGCCATAGGAAATCCACTTAAAAAGCATTAATAATTATACACAATTGTGAAGAAATATTCAACTAAAATTCAAACATAGAAAGAAGCATCCCTTTTGTATATCTTTATTTGGTAGTATTAACCTGTATAATATTTATGGCAAATATCTCGATAAGGTACAAAATAGCACAAAAAGTAAGGAGCTGGAGGTTAAAGCGAGGTTATACTCAAAAAGATTTAGCGGGAAAAATTGGCGTAACGTATCAAGTAGTACTACAATATGAAAAAGGAACACGTAAAATTTCGATTGAGAAATTGTATGCTATAGCAGAAGTGTTATCGGTTGGCATCATAGATCTTATTCCTGTATCAAGTGAAAAAATTTGCCTTAAAAACGAAGAAGAGGAAATATTAAATCTAGTAAGAAAATATAAAACGATTAATGATCAAGAGTTGCGCAAGGTGTTTTACTTGCTAACAAAATTTACCCGAGTTGGTGAGAAAAGTAGTAAAAAAGCAGAGAAGGTAAAAATTGCAAAGGGTATGGTTAAAGCAGGAATTTCTGTTGATATTGTTTCACAAGCAATTGGCCTCTCTGCTAATGAGTGTGTTGAAGAAAAAACAGGTTCTATCTACTACCAAATAGGAAAAAAGATAAAAGAATGGAGGCTAGTGAGAGAGTATACTCAAAAGGATTTGGCTGAGAAAATGGATACAACACGTGATGAAATAAGCAACTATGAGCAAGGACGTGTGGCCATTCCACTGGAAAAATTATATGCAATAGCAGAAACATTATCAATTAGCATTACAGATCTGCTCATAGAGGAAGATGAGATAGTAGAAAGTGAGCTACCTGATTTAATAAAAGAATACAAAAAAATTGAGAGTCAAGAATTACGCTATGCGCTAATAAAATCTCTGTTTGAAAGCATACAAATTTGCGAAGAAAAAGTGAAAAGAGCAGAAAAGATGAAAATTGCAAAGGATTTAGTGAAAGGAGGAATTTCTACCGATATTATTTTGCAAATAACAGGCCTCTCTTTAGGCGAAATTCAACAGATTTAAAATAAAAAATCAGTATATATTAATATCTTTACTCTTAGATGAAAAAATAAGTAAAAAAGATTGAGAAATTGATTTGACTTCACTCGAAAGCTATGGCTTTATGCCAATGCTGATAAAAAACAGCAGTAAATATCTAAAAAAAGTTTGTTGTTAGTGAAAGGTAAATTATATGAATAAAAGTAAAGAAGAAATCGAATTCAGAATATTAGAAAGCAAAGGCAAAGCACTACTTGATCGTGAAATAATGGAAACGTTTCTAAGTGCAGTACATGAAAGCCCACAGGCTCAAGAAATTGCTAAAAATTTGGTGAATACTTATACAGGAGTAGGAAGGATTTTAGGTAGAGAAATGGATGACCTGAAAGTTATAGAAGGAGTAACTGATTCTGCAGTAGCAATGATTATGTGTGTTAAGGAAACACTAGAAAGGGTACTGAAAGAAAAGCTTAAGAGTGAGCCAATCATGGACTTACAAGGGATAGTAGAGTACTTAAACGTAAGTATAGGCCACTCAGAAAGGGAATGTGTAAAAATACTGTACTTGAATAAAAGGCGTCAACTAATTGGAGAAGAATCCTATATTGGTGAAATGGAAAAAGCACCAGTATACATAAAGGAAATTACAAGAAAGGCATTAATGAAAAATGCAACATCAATAATAATGTCACATAACCATCCTGGAGGGAGCTTAGAGCCATCAGAAGAAGATCAAGCAGTAACGAAGAGCTTAGCAGCAGCATGTAGTACTGTAAGCGTAAAATTGTTTGACCATATTATCATCACAAGTGGAGGCTATTTCAGCTTTCGAGAAAATGGATTGTTATAGTAGAAAGTATTTGCAAATCTACTCATTATAATTTATAATGAGTAGTAAGATGTATAAAGTTTATTGTACGCTTAAAAAGTATTTTTAATATGAGGTTTATATGACTAGTAAAGATCGGAATAAAAAGACTAATGTTAATCACAAGAAAATATTTGGTGCTCTTGAAGGCGTTGATATAAAGCAGTCTAAATTTGTGAGTAAAATTAATAACCAGAAGGAGATAAACCGGGAGGCCTCCCCTAGCAGAAACATTCGCGAAAACAAAATCAACTACGGGAAAAGCCTTGACTATGTTTATGGCACAAAACCTTTAAATGATCAAGCAGAAGATTTAAATCCATTTGCTTCAAATTTGCAAAAAATAAAACCAAGTGCAAGCGAAAGTGAAAAGTTGAGCTGGTTTAAGAGTGCTGTAGTAGAGACAAAAAACGTAAATGCATTGCATAAAGTTATAGAGCAAGTATTAGCCTCTGGAGCAAGAGTAAATGCATGTAATGATGGGGAGTGGAGCTTCGCAGAATACATGATATTGGGCACACACTTTCACAGATTAGAAAAAAGTGATCGAAAAAAGATAATGCGTAAGCTAATGCTAAGTGGTGCAGAGTTTCATGATACTCTACTACAGAATAAACTGATAGGTGAAATCTATAATGAGCTACAACCAGAAGTTCAGCCACAGATAGATGAGAGACTAGAAGAACTAGAGAAAGCTGGCGAAAGTGCTGTGCAAGAAGGAGAATTAATAGATGTTGAGATAGATAATACAACATCGTACATAGAGTTTTCTGGGAATAGCAAGGTAGAGGTAGCCAAAATACTGAGAGAGTTAGGGAGTAACATTTTAAAAATGGGTAATAATGCAGTTGAGATCAGAAGGGAGGAAGGAGGTGCAAGAAATTACGTTGATGTATCAGATGGTAGCTCCGTTGTGTTAGAATTTCCTACAAGCCTTGGTAAGCTAAATATTGTATTGTACCAGGACGTAAAAAACTGCAGTCAGGTACAAGTAAAAGTAGCGGATAAGGAAATGTGGGCTGAATTACAAAAAAGAGGAGAAGAAATTGGAAAAAATTGCCTTTTTGGGGGAGTGAAACTTAAGAAAGTGGTAGAAAGAGGTAATTTCACTAGGTGCGGCATATGGAGTGAAAAGCAGAAGGAAGTAAGTGAAAAATTGTTTTCATGGGCAGACAAAGTACGTGAAAATAGTAAAGAAACTTGTAGGGCACTTTAATTCATCAATTTAAAGGTTCCAGAGTCTGGCTATTATATCTGGAGCCTTTGAGCTATAGTATAAAATATTATATGTATGGTTCTTTTTGTGGAAAAAAGTCTAGATTATAAAGTGGGAGAAAAATTAAAAAGTTGGAGGTTAGAGAGAGGGTATACTCAGAAAGATTTAGCAGAGAAACTTGGTGTAAAGTACTGGGTAATACTTCAATATGAAAAAGGGAATCGTAGAATTTCAATTGAAAGGTTATATGCTATAACTGAGGCACTATCAATCAGTATTACGGATCTAATTCCTATATCAAAAAGCTGTCTTGAAGATGAGGGAGAAGAAATCTTAAATCTAGTAAGAGAATATAAAAAGATTAATGACCAGGAGTTACGTAAGATGTTTTGTTTACTAACCAATTTTGTCCAAGTTAGTGAAAAAAGTAGTAAAAAAGCAGAGAAAATAAAGATTGCAAAAGGTTTGGTTAAAGCAGGAGTTTCTGTTGATATTGTTGCAAAAACAATTGGCCTCTCTGCTGATGAATGCGTTGAAGAAAAAGGAGGTTCTATTTACTGCCAAATAGGAAAGAAGATAAAAGAATGGAGGCTAGTGAGAGAGTATACTCAAAAAGATTTAGTAGAAAAAATGAGTACAACACGTGACGAAATAAGCAACTATGAGCAAGGAAGGACTGCTGTTCCACTTGATAAATTATATGAAATGGCAGAAGCATTATCGATTAATATTACGGATCTACTAATAGAGGAAGGGAGTAAAGTGAAAAATGAGCTACCTGATTTGATTAAAGAATACAAAGAAATTGAGAGCCAAGAACTACGGCATGCACTAATAAAGTCTTTGTTTGAAGGGATACGGATTTGTGAGGAGAAAGTGAGAGAGATAGAAAGGATTAAAGTTGCAAAGGATTTAGTAAAAGGGGGAATTTCTATTGATATTATTTTGCAAATAATCGGTTTATCCGTTGATCAAATTGCATGAAAATTTATTTCTAAGTAAGGTATATATGTTTGTTTCTGTAAGCGATATTAGTTCTATAAGCTACAAAATAGGACAAAAAATAGAAGATAGCAGGTTAATGCGAGGGCATACTCAAGTAGAATTGGCAAGTGAAATAGGTTTAACATACCAAGAAGTAAACAGCTATGAAAATGGGTATATTCCTATTCCAATTGAAGTACTATATGTAATAGCAAGAGTATTGTCAGTTAATGCTATAGATTTATTACCCGAACCAGTAATAGTAAGGGAAGACAGCTATGAAGACGAGGAAATACTCTATCTAACGAAAATATATGAGAATCAAAAGTTAGGCAAAATAGTACCTTCATTAGTCAGGTTTGTTCATATTAGCGAAAAAATTAATCAAGAAGAGGCAAGGTTGGAAATAGCAAAAAATCTAGTGAAAGAAGGAGTTTCAGTTGACATAATTTCCCAGGCAACCGGCTTATCTATTTACGAGTATGATAATACAGAGAGAGAAATCTGCACTGATTCTATATATTACAGAATAGGGCAAAGAATAAGAGAATGGAGGTTAATAAGAAGGTATACTCAAAAAGATTTAGCGGATAAAGTTGGCGTAACACTCAAGGAAATACATGAATATGAAAGAGGTTATACTACCATACTATTTGATAAATTATATGAAATAGCAGGAGCATTATCAGTAAATATTAAAGTCTTGCTACCTGAAACGAGAGAAAGTAAAAAGCTATTGAGTTTAATAAACGAGTACAGAGAACCGGAATCATTAGATGCGTTAGTCAAATCTCTATCTGAAGATATGAAAAGCGGCAAGGAAAAAGTTAAAAAAGCAGAGAAAATCAGGGTTGCGAAAAATCTAGCAAAGGCAGGTGTTGCAATTGATATTATTGTGCGAGCAAGTGGCCTAACTGCTGATGAGTGTGAAAATTGAATTGTGTTAAAGACGGTACTGAGAAACATTATATTAAGATATAAGTAAAGATGGTTACGTATTTAATACATCTATTCTGAAAATTTGTTTAGCTGACTCAACTGAAGCATTTTCGTAAAGTTTTGCTGCTAATTTGCTTGTTTGATAACTTTCTTTAACGTCTTCACAGCTAACACTGAAAACACATATTGCTAATGCTAGCAGAGAAGCTAGTTGGTAAAATTGCCACAGCCGTCAGTACTCCCGATTACTTTTCCTGATAATGTGATAGTATTCGCAAGTATTATCATATATTACAAAAAAATCAGTTAGCATTTCTGTTTATTAAAATTATACAATAAAGCTGCACTTTATATAATACTTCTCAAATCATTTCTACTAAATATTTATGAATATGGTTAAACAGTAGATAGAGGAAAACTTGTCTAGTATTGATCTTTTTTATAGTAAAGTTATCTCATAAAATATTAAATTGGGAGTTTTATGGATCACAGATTAAGAGCTTATTTGCTTGGAGTTACCTGGTTTATACTCAGTTTACTTAGTAGTGTAGCTAATGATACTATATCAAAATATCTAAGTTTACATCTCCAAAGTTTTGAAGTAATCTTTTTCCGCTTTTTATTTAGCACTATTACCCTTGTACCTTTTATGCTTTACTATGGAAGAGAAGCTTTTAAAACAAGTCAAATATCTATTCAGATAACTAGAGGAGTATTGTTATTTGTTGGAATAACCTTGTGGACCTATGGGTTAGCTATTTTTCCCATAGTAACTGCAACAATTATAAGTTTTTCTATACCATTATTTGTTATACTTCTTGCAATCCCTTTACTAAATGAAAATATAATTTGGCAAAGATGGTCAGTAACTGTTATTGGCTTTGTTGGTATTGCTATTACTACCAAAGCTTATAGTGAAGACTTTAATCCTAAAATTCTTATTTTTATTGTATCTACATTAATCTTTGCTATATTAGACATACTTAATAAGAAACTCGCAATAAAAGAGTCCGTAATAAGTATGTTATTTTATTCAGCTCTAACAACAACTATTTTTTCCACTGTGCCTTTGCTGTTTTATTGGCATTTGCCTTCCTTGTTAGAATTAGTATTACTACTGATTTTGGGAATTAATTCAAATCTAATTCTGTTCTTCACATTAAAAGCTTTTACTCTTGCAGATGCTACTGCACTTGCACCATATAGATACATAGAGCTAATAATTTCTGCAATAGTAACATATGTTATGTTTAATGAGTTGCCTGATAAAAGTGCTTTGTATGGTATTTTAATATTAATACCATCGACTTTGTTTATAGTTTATTCAGAAAGTAAAGTAATTAAGAAAAATAATGTATGCAACGCTAGAGTAAAAATTTATGACTCTAATTGTTAATGATGTTCTTTTTAAATGTTTAAGCAGTTGAGCTACATTAGGATATTTTTAAGGTGATGACAAGATGTATATAACCATTATAGGAATAGGGTATGTAGGTTTAGTATCTTGTGCAATGTTATCAGAGCAGGGTCATAACGTTGATTGCATTGACATAAATACTAAGAAGATTGAGTTATTGAAATTAGGAAAAATTCCTATATATGAGCCTGGATTAGCAGACTATTTAGAGAATAATATAAAGTTACAAAGGATAAGATTCTTCGATTCGTATTCTCAAATAAATCCCAACACAGAAGTAGTGTTTGTAACTGTAGATACTCCATCAGACTCCCTAGGAAATGCAAATTTACAGAATGTATATAATGCAGTAAGTGAAGTTTCTGAGAGAGTTAATCAAGATTGCTTAATAGTGATAAAGTCAACTGTTCCTCCTGGTACTGCAGAAAATATATATAATTATTTATCTAATAAGGGCTATAACTTTGATTTGGGGGTTAATCCAGAGTTTCTCAAGCAAGGCTCTGCAGTATCAGATTTTTTATACCCAGATAGGATAATAATAGGAGTAAAAACTAAGCTAGCTAGAGCAAAACTAGAAGTTATATATAGATCATTTATAGATAAGAATATTCCGTTAATAGTCACTGATACAGTTACTGCTGAAATGATTAAATATGCTTCTAATGCTTTTCTAGCAACAAAGGTTGCTTTTATCAATGAGATGGCAGGTTTATGTGAGCTATTAGGAGCAGACATTGACCTTTTAGCTAACAGTATGGGAATGGACCATAGAATAGGTAAGGAATTTCTCAAAGCTGGTCCAGGATTTGGAGGATCATGTTTTCCTAAAGATTTGTCAGCTTTAATAAGGCTTGCTGAAGATCACAATGTCAAGCTACAAATTTTAAATTCAGTTAAGGAATCTAACTATAATCATATAACAAACATTGCTAAAAAGGTAGAATATGTATTAAATGGAGTCCAAAATAAAAAAATAGCAATATGGGGGCTAACTTTTAAGTCTGGTACTGATGATGTAAGAAATAGCCCAGCTATAGATATTGCACAATTGTTAGTGAATAACAAGGCTAAAATTACTGCATATGACCCAATGGGGATGGATAATGCTAGGCAAGTTCTAAAGGATATAGAATACGCGGACAATGCTATAGGGGCTGCAAGGGACGCGGAAGCCTTGTTATTGTTAACGGAGTGGAAAGAATTTAAAAATCAAGATTTTGCAAGTTTAAAGAGTATTATGGCTGCACCTAATGTTTTTGATTTCCGTAATTTATTAGATAGCGAGCTATTACTAAGATATGGTTACCATGTTTATTCCTTGGGTAAAAAATCTATCTACAAAGTTTAACTGTTGAGAAATTTTTTTTACACCGCTTTACTTAGTTTTTTTAGATCTTTGCTTGATAGTATGGAAAAGCAAACGAGTGCAACAACAGAGCAAATGGAAAAAAATGAAAACATAATACTGTTACCACAGTGCTTAACAAGTACTCCTAAGAGCACGCATGAAAATATTGAACTTGCAATATACCCAAATAATCCTGTTAAGCTTACAATTGCACATACATTATTTTGTGGAGCAATTTCTACAGCTATAACACCTGTCAGTACTTGCACTCCAAATATAAAGAATCCTGATAAGATTGCACAAAGGTTCATAAGAATTATGTTTTGACCAAAGTTCATTGCAATAAAAGTGAGTGCTATACCCAACATATAAAGTGATGCCAGCAAGCTTCTATTTTGAAAGAAGTACATATCACTAATTCTTCCTGTTATTAAAGTTCCAAGGATTCCACCTAAATCATATACGCCTGTTATTAGTGAGGATTGTACAAGAGAAATTTGTAATTTATTCTTTAAAATTATAGGAAACCAAAAGAAGATTCCCATTTTTATAATATAAGCACAAAAAGTAGCACAACATAGAAACCATATGGAACTTGTTACCTTGATACCTATTTGAGATTTCTGCACCTTATAATAGGTAGTAAAGTTGGCACTTTCTTTGTAATATGCCTTTAATATTATATAAATTCCAAAAAGTAAGCATAAGAAACCAGAGTACAAAAATGCACTTTTTGCATTATATATTTTAATTATACTTGGTAATACAATTAAAGTAATACAAGAACCAAGTTGCTGAGATGCGCTCATAACTCCCCATGATGATGCAATTGAAGAGATGCTAGAGTTTGTAACCATAAACTTGGTAATAGCTGGCCAACCTAACCCTTGTGTCCAAGCTAATAATATTAATGTTAACAGTAATAAAGTTAGATTATTATATGATAAAGTTATACCAATGGTTAATAATCCAGTTGCAATATTGCATAGCCCAAACATAAATAATGGATTATTTTTGGAGTCCATGATTATTCCATTAACAAATTTTGATACTCCATAAAAAAAAGAAAAGCAGGCAAAAAAATAGCTTAATTTTACATGGTCAGTATCTATTAACAGTGGTAGAGCAATTGGTATACTTTGTCTTGATAAATAAAGCAGCATATATCCACAGAAGAATAGTAAATATTGAAAGAAGACAAAGTTCACACCTATTCCCAAATAGCTCTATGCAGATGCTAGCATAATACTATATTGGTATAATATTGTTTGACAAGAAGTTTGCAAACAATTAGTGCAGAAAATTACTTAGTATCTTTCTTATAGCAGATACAGTAGTATTAATATCTTCATAGCTTATATCTCTATGTGTTATAGCTCTGATTTTACCTTTGATGTTAGCCATTCTAATTCCATAATTTGTCATTAGTACGTTTATTAATTCTTGAGTAGATATACAATTAGTACGTAATGAAAAATACGCTATATTAGTTTTATACAGGTCGATATCAATTATAACTTGATCTATGGAGTCTAGGCCTTCTATAAGGTGCTGCATTTTTTTATGATCTTCTTCTAAAGAATTTACATTATTACGTAGAGCATATAAACATGCAGCTGAAATAATGCCAGCTTGGTGCATACCTCCGCCAATTTGAAACTTATAGTACCAAGCTTTTTCAATAAAATCTTCACTTCCAAGCAATATTGCACCCATTGGAGCACCTAATCCTTTACTAAAATCAATGAATACCGAATCAAAATAACTTGCATACTCCTTTGGAGATATTTTAGTATGAGCACAAGCGTTGAACAGTCTTGCTCCATCTAAATGAGTGAATACGTCATTCTCTTTGCAGAGACTTGAGATCTCTTGAATATATTCTAAAGGCCACACAGCTCCACCACCAAAATTTGTCGTTTGTTCGATAGAAACAAGCCCAACTCTCGGAATATTTCTTAAACTAGGACGAGTAATAAACTCAACAATTTGTTCTCCAGTAAATATTCCTCTTGTACCTTTGATGGGCAAAGGAGTAGCATGTGCCTGGGCTGCGATCAAGCCAGATTGTACTATAAGTGGATGTGAAGTTTCATCAAGCAGCAAGTAATCACCAGGTCTTTGAATGTGTACTTTATAAGCAATTACATTGGACATCGTTCCTGAAATCAAAAAGATTCCTGCAGGTTTACCTAATATTTTACATGCGGTTGCCACTAATTCGTTCACAGTTGGATCTTCACATGCAGCTTCGTTTCCAACTTTTGCTTTAGCCATCGCTTCCCTCATTTTAGCTGAAGGGTCAGTGTTTGAATCGCTAAAGAAATCTATTTTTACTCTCATATTAAATTTAACACAACCTCCTTTATAATTTCAGCAGCTTTCATGATGTCTGTTTCCTTTGTGCCAAGATGGGTAACTGCTCTTATATGAGACTCGAGCCAAGGAAAAAGCAATAAACCATAAGCTTGGCACTTACTCAAGAAAACCTCATTAGTTACATTTAGTGCTTTTATACTAAAGCTTACTATATTAGTTTCTGGATAAGGTAGTACCAGTTTTATGTGTGGAATTTCCTTAATCTTGTCTGCAAACAGTTTGGCGAGTTTATTGTCTTCTTTAAGCCTAGAAATATTGTTCTGTAGTACATACTTTGCTGCATTAGCACAATACCCTATCTGATGATAACCACTACCTAGCCAAACCTGTAGCTTTTTAGCCCTTTCAATTATCTCTCTTTTACCCATAAGCATTGAACCAAAAGGAGCTCCAAGTCCTTTGGTAAAAGAAAAGCTCATTGTATCCACATATTTAGCATAATCTGCTAAAGCAATATTTGTTTCGACATGAGCATTAAATATTCTTGCACCGTCTAAATGAAGATTTACATTGTGAGCTTTTAAAAAGTGATATAACTCGACTTGTTTTTCAAAAGGATAAATTTTACCATTAAACCCGTTTATACTATTTTCTATAGAAACAAGACTCACCTGAGCAAAAATTTTGTACCTTGGCTTAGAATTAATAGCATATTCTACTTCAGCAACATCTAAGATTCCGCTATTATTTCTAATACAATTAAATACGATATTATTTACTTTTGCATTGCCTGCGCTATCGAAAAAATTAACGTGATAATTATAATGAGTTATTAGTTCATCACCAGGACTTGTTTGACTGGCAATGGCTAATCTATTTGCAAGCATACCGCTGGTTGCAAATAATGCTTCTTCTACTTTGAATAATTGTTTGCAATATTCTGATAAGTCATTACAGCTTTTGTCTTCACCATAAGCAAAATCTCCAACAGTTGCATTACTTATTGCATGTATAACGTTGGAGCTCTGCAGAGTTGTAGTGTCACTTCTCAGATCAATAATTTTTTCCATCTTATTTTTTGCCATTCAAACAACCAATTTGAGCATTCCAAAGTTCCTTGTAAAGACCTTGCTTAGAAACTAATTCAGCGTGTTTACCATCTTGGACAATTTTTCCTTTGTTAAATACTAGAATTCGGTCCATATGTAAAAGTGTAGAAATACGGTGTGCTATAGTAATGGTGGTTTTATTTTCCATCAACTTAAATAAACTCATTTGAATTGTTTTCTCTGTTATAGAATCTAACTGACTAGTTGGCTCATCGAAAAATAATATCGGAGCGTTTTTTAGAAATGCTCTCGCTATGATTATTCTTTGTCTTTCCCCTCCAGATAGCTTTATGCCTTTTTCTCCGACTACAGTTTCATATTGATCGGGTAGAGTCATAATGAAATCGTGAATACCAGCCAGCTTTGCAGCTCTTATTATTTCTTCGATAGTAGATTGAAGTTTACCATATATAATATTTGCTAAAATAGTATCATGAAACAACAATGGTTCTTGAGGTATTACAGATATTTGTTGCCTCAAAGAACTCTGTGTAACTTCCGATACTACTTGATTATCAATCTGTATATTACCTTTTTTAACATCAAATAGCCTTATGATTAAGTTTATAAAAGTAGATTTACCACCTCCAGAATAACCAACTAGACCTACCTTTTCGCAAGGATTAATGGTAACTGAAAAATCTTGAAATAATGACTTCTGACCCTCATAAGAAAAAGAAACATTATTAAACGTTATTCTTCCACTTAATAAATTTAATTTTTTAGCATTTTCCTTATCTTGAATTTCTGGTACGGTAGTCAAGATTGGCAATGCATCTGAAACTTTGCCGAAATGAGTAGAAAATTGGGTAAGATTCCTAGTTAGATGGTTAAGAAACTCTATAATCGATATATTAATTCCAAGTACAAGAGCAATATCTCCTATTGCAATCTTGTTCAATTGATAATCATGAATTAAAAAATACAAGTTTACTGCTTGGAGTATATCAAATGAATAGCCATATATAAACCAAAGCCAAAAGTATGCCCATTGTAATTTTCTTTCTGCAATAGTTTTTTTCTTGCATACTTGAAAAAATTTATGCCTCTCATGCGCTTGCCGAGAAAATAACCTTACTGATATAACATTTAAAATACTGTCGGCTATACCCGCTATTACTTGTGAACTTTGTTTAGAATGATCATCGGCTAATCCGGTAAGCACCCGAAAACTGAAAACCGAAATCAAAATAAAAATGTTCACCCAAATGAATGTAGCTATTGCAAACTTTATATTTACTAGTGATAAAGTATAAATAGCCAAGATTAATGCTATACTATAACTAAAGAAACAGTCTATAAGCAGTCTTATTAGCTCTATCACACTATCCATTAAGTTACTGACCTTATATACTAAACTTCCGGATAGGTTGTTTTGATAATAGGAATGGTCTTGCTGAAGCAGCCTGTAAAAAGACATATCAGCTATTTTTTGACGCATTGAGGTAAACATTCGAATGTCAACAAAATAGCCATAGAATCTAAAAGCAGTAGTAATAAGTAATGCCATACAAACATAAGCGCTTACAGGTAATAAAAGATTTTCAATTACATTACCTTCTTGATATTTTACAGCTGTATCTAAGATATTTTTTACTAAATACTTTCTAAAAGATAAATCAACAGCCACTACTAGGGCAACCAGGAACATTACAAGCACATTAAGCTTAAACTTGGATAAGATATTCAAAATGAACACCAATATATACTTGAAACTACCAACTCTACTTTTGTTCATTTATAATGCTAGCTCCACCACATTGACTTTTTTATTGAGAAATACAAGCAGTGAAAACCATAAATTTTTGTATATTTTTCCTGAAATGTCTCCAGCATCATGTAGTGCTGACGCTTGATTCAGAATAAGTAGCTTATATAAATCTCGCTTAGCTTCAGCAGTGTTGACCTCAGAAATATTTGTAGTTGTGTCTGTAATAAAGGCTAACCAGCTCTTAATAAGTTCTTCCATATTTTTTGTTTTTATACTTTCCTGGCGACGAAATAATGATAAGTATTCTCTCAGTATAAATTCTGTTAATGCACCACAGTTTAATATACCAAAAACTGAAGGCTGAGGTTTTGGCACACAAGGAAGACTTTTATCTTTTACAACCCATCTCGTAACATAAGCAAACCTATCTTTAGCATCTATATTCTTATCACTACCATGCCATAACCGTGAATCAAAAACTATCGCATCTCCTGCTGAAATAGGTAGTGACTTAATTTTATAATTTTCCCGGTTATCCGAGTATTGATCCAAAAAGTATGGATGCCAAAAATCAACTAGAGGCTGTATTTTCCAGTTGTGACTATCTTCTATAACTTGTAGTGCACCTGAAGTTTTATTGACATTATTCAAAGCTAGCCAAACAGAAAAATGATAAGGGTCATTAAAGCTATAAGAGATGTCCTGATGGAAGGGAACTGCATCTATTAAATCAGCAGTTTTACATATAACATTTGATTTTTTCTGCAGTATCTGGCATTGAAGTGACTTTTCAAGATAATTTTTAATAATTTTATCTAATACTTGAGATACAATTCTAGTTACCTGAGATGATGTACCCCATCTTCCAGTGCAGTTTAAATAGTCAGAAGTTGAAACACCTAATTCTTGAGATAACTTTGATATCTTGCTTATTATATCATTTAAAGACTGAGTTATTAACTCTAAAGGAACTAGATTTTTGATAATAAAAAAACCATTTTTTTGCAATGCTTTCATATATTAACACCTAATGTCAATAACTGATAAATAATCTGTTAAAGGTACAATACTAAAAATTTTAAGCCCTTTTACTTGTTTTAGTATTCTTTTCCAATCGCTCAATGTCCTTAGTTTACCCCCTGTTTCAACCATTACATTAATATCTACAGAACCTCCCACTGGGGAGTAGTAATCTAGGATAGTTTCTATCACTAAAACGCGTGGTATTCCTTTATTTTTTACCAATTTTAAATAAGACAATACCTTATTATCATCATAATGCTGCAGAAAGCGGCAAAAGACACCTAATTCATAATTTGTAGCTGATAATTCTTCTTGAGTTATGAGTTTAATTTTTAAATCTTCTACTGCCTGCCTAGGCACTTTATGTTCGTTGTAATAATATAAGCCTATAGAACCTTTATTGTGTATATCAGAATAAGCAAGAAATAAAGAGTGTACGCCAAATAGCAATATATTTTTAGCACCATCTATATTAACCCTAGAATTAAACTCTTTAGTGTCAAACCTGGAATATCCTAGCAATGCTTGGTAAAACGCTATTTTCCTGTCTTCTGATGTTTCTTTCTCCTTAAAAGATTCAAATGAAGATATTGACTCCTGCCTTAATATATCGGCAATTTTTAACCAATTCTTTTCAGCGGCAACCCTTGCCCACATTGCTGCTGCTTTAGGCAAAAATGGTATTTCCTTAAAACACTTACCTTTTGATGATAGTTGCCATAAGTCCTTGTTCTTATCGTAATCAATAAACCCTATTTCCCACAACGCCCTTAACAGCCTTTCTAGATTTGGAACGATAATATTTAACTTTTGAGATAAAACTGGCATAGTTGCAGGTAAGATATTTAACAAATCAAGTTCAATAGCAACATTTGCGAGGTAAGTTTTCCAAAAGGCTGAAAGTTCTGCAGAAATCTTATGCACTTGAGATTCTTTATCTAAATCAAAAATACTAAACTTTACGTTTCCGGTAATATCGATCTGTCCTAATACACCTTCAAAAGTTTCAACTTTTGCCATGCCATTATAGAATGCTTCTACCATTTTAAATCTTTGCCGGTAAACAGGATTGCCATTAATATCTATATGAAACCAGCCATGCTTATCTTCTGCAATAGCAAATCCTTTATGAAAAACATTAAGCTTTTTATACCATTTATTATGTACTAACTTTCCATGATTATTAATATGTGTAGCTTTACCATCTTTATGGACTACAGCGATACCATCCTTAAAATCCCCAACATAATTGTATTCTTGCTCATAAACTCTATTGCCGTTCAAATCAATATGAAAAAACTTATCATGCTTTCTAATCACACAAATATCTTCTTGGTAATTTCCAATCCATTGATACGAATGTTTGTATACTCTACATCCAGATGGATCAATATGGTAATACCCTGTGTCATCTTCTACGGCTGCTCTATTGCAGTAAAATCCAAAAGTTTTTAAAAATCTGTCGCGATAAATTGCTTCTCCCATTGCATCGATGTGATAAGCGCCTGTCTCATCATAAACTGGTGCAAGGCCAGGCTCGTGAAATTTATCAACTCTAATAAATCTATTTTTGTACAAAGGATTTTCTGACAATTGGTGAAACCTTTCACAGGGGGAAACCCTAATAGATTTAAGGTACTCACTATCTTTCATTAATTGACTAATGGTTTTCTCATGTTGCATGTTTTGCATAATTCATAGTTTAAATAATTCTTTTGTAAGTTTAGGTACTCGCTACTTTGCCATATTTCCTCCAGTTTAACTTCATTAACATTGCCAAAATCTCCTAATGTTTTGCGTAGTTCATCTGGAGCACAGCAGGGACTAAACTTGCCTTCATTGTTTATCCATGCTTCTTTACCTAAAAATGGGCACTGACCACCTGGAGCCAAATCCTTGATACCCTCTTGAGAAAGGATCGTAAAATTTTCTAATTTTATCTTTTTACCATTTGGCAATAGCATATTATCCCTAAGTTCATATAACCTTCCCACCTCCGTATTCCATCTACTAATTGCTAATTCATCTCTCCTCATAGATAGATCCTTAATTTCCTTAAAATGTGCCCAAAGATGATGTCCTTTAACTCTATCTATGCCATTTTTTATAGCCATCTCAACTATGTCGTAAAGTTCATGTAAATTACTTTCTAAAAATGTTAATTGTAAAGTAACGGTACACCTTTCACCTGTATCGCTAAAGTATTTATCTCTAACTTCAAGGAAAGTTTTTAAATTTTCTGTCACTACTTCCCATTTTGAACCTTTCATGATTCTTTCATGAGTTTCTTTAGTTGCCCCATTCCAGGAAATCTTAACATCAGATAAAATTGGTACCAATAGTTCAGCCCATTTTCTAGCTCCTTTAATAGGAAAAGAACCATTGGTCGTGAGGTTAAGCTTCAGGCCGAACTCATGGCACAAATTGATTATTTCATCAAAGCTTTTATACATTAAAGGCTCACCCATAGTAGAAGGAATGATTTCCCTTAAAGGTGTTCCATCTGCTTCCTTAATTACCTTCCTGATAGTTTCTATTGACATTATCTTGGGTTTTATCCCTTTAGCTTTCTTCTCCTCTTTAACTTTACTATATGGTGAAAAGCATTCACACATTACACAAGCAAAGTTGCAGTAATCTGGATTAGTATCAAAAGTAATTCTCCAAGGACCAGGTTTTGTAGCCACTGATTTGCCTTTATTTTCAATAACATTACGGTAAATTTTGTTAAGTTTCTCAGTATGCTCACTTATAGAAGGTACATTACCATTTTTAGTATAAAGATAGCCTCTTTGGGTCAGTTCACTGTATAATTCCTGGTCTGTAGATAGGACTTGCATTTTTTCTGACAAACTATTTGTATCTCTATGCTTAAATAATAGTCCGTTTATTCCATCTCTTACATATTCTGCCATGCCACCATAATCAGCCGTTATTACTGGTACACTCAGTTGCTGTGCTTCATGTATTACTAATGGTGAATTTTCACCCCAAATTGAAGGAACAACTATCGCATCAACTTTATTAAATACATCAGTAACTATATTTTTATTGTTATAACTTCCCATCCATTCTATCCTTTCTTTAACAGCATGTGGAAACTGATCGGCAATCGCTTTTAAAGTTTTAGTTTCTTCCCTTGCCGCTCCCCAAATTCTAAGTTTTGCTTTAGATGATAAGCGAGAAAAAGCCTTCAATAATAGGTCAACACCTTTCTCGGGAGTATGAGTACCTATATAACCGAAAATAAACCCTTTTTCTTGCACCCTATTTCTATTCTTAAGACGATTTAGATCAAAACCATAATCAAGATAAGAAATTTTGTTTATCGGAACATTAAAGTCTTGAGTAAATTTATCCATTAAGAATTTTGACGGAGCAATGAAGTAATCTATATAGTCCACTACTTTCTTTGTTTGCTTCATTCTAGTTGCAACCCATTGTTCCCAATAATTTAAGTCTGAATTCAAGAATTCTTCATCTCCTGTAAAATGCCCCTTGTAACATTGGGTTGCACATTTTTGATCCTTCTGTCCATCACAAAGCCGTAACAAATCTTCAGAATTACGTTGAATAAATCTTCCTCTTGGACACATTAACCAAAAATCATGTAGCGTAAAAATTGTAGGTATATTTTCTTTAAAAGCAACTTCTGGTAAAGTAATTGATAGATGATTAAGATGACCAAAATGTATAAGATCTGGTTGAAAGTTATCTATTATTCTTTTAAATTTTATATTTACTTCTTCATTGATAAATTTGTAACGATATTTAGTTGTAGGTATATTAATTAAATTCAGTAAGATCCGGGAATCACTACAGTCCAGAGCTATAGTATAATGGAAATCAGGTAAGAAGCTGTTTTCATGCCTAGTAAATATTTGTACCTCATTATTATTGGCTAGTTCATGGGCAAGAGTTTGGCTGTAAACCTCCGAACCAGCGCTATAATAAGGAGGGTAACCATGAATAACTTTTAATATTTTCATATATTACCATATCTATATTGTTAGGATATTCTTGTGTATTGTTTTGTAGACTTTTTATAAATTTACCTAATCCTACTTTTAATGAATGCTTTGGAGACCAACCAAGTAGCTCTTTAGCTCTAGTAAAATCACCATGGAACTTAGTTACGTCAAAATTTCTTGGAGGATAAAAATCAATTCTAGAATCACTTTCCGTGACTTTTAATATTGTTTTTGCTAAGTTTTCTAAAGTACATGGGCTATTAGTAGTAAGATGAATAGCAGGAAGAGAAGATTTCTCGTTTTGTAAATATTTAACAGTTAAGTATATACCCTCTATAACATCATCCAAATAGGTAAAATCAAAAACACATTCTTTACCTTCTATCCTAATTGGATCGCCTTTCAATGCATTGATACAGAGTGCAGGAATTACTCTACTACTATGATCTAGTAAACCACCATATACATTTGAGAAGCGTAATATTGCTACATTAAAGTTAGAACCTTTTAAATTTATTACTTGTTCTTCAATAAATGCTTTACCTTTGGCGTAATTATTTATTGGGTTGATACTAGCAGACTCTGCAACTGGTAGTTCCTTTTGTTCTCCATATACTTCTCTACTGCTTGCATATATAAACCATGGTTTATTCGGAAGCGACTTGCAGAATTCTAAGAATTGGATTGTACCATCGACATTAACTTTTTGGCACAATTCAGGATAAAGCTCACCATGTATAACTCTAGAAATTGCAGCCAGATGAATAACCCCCGTACACTTAGCGAGTAGCGGCATTATATCTTCTGAAAAAAAACTGAGTGGGTTGTCGCGAAACCTAATATCGCAGCTTATTACTTCATAACCCTGCTTTTCTAACTTTTCTACTAAAGCCGATCCTATCAAACCTGCAGCACCTGTTATTAATATTCCCATGTGTCCCTCTCACTACAACCAGGAAAATCTTTCACACCTATCATCTTACAAGTAAGACTTAAAAAGCATTATAAAACTAGTATAAAACAAATGTCAACTTAAATTAAGGATCAATGAATAAAAAAATATAGTTATGAAAGAAGGGTTGGTTGTCTTCTTCTATTTGCCTGAAAATAACGTTCTGCTTTGACCAAATCCTCTTTGTTATTTACCCCCATTGCTTCCTTTTCGTCAGCGACTACATAACCTGCACGTAAGTTATTGCTTGCTGCAATGGGTATTATATCATTAAGACAACATTCGTTGGTCGAATCATTAAATTTTACTTCTTTTATTAGGGTATAAAGATCTTTAGCGTATGAAACCATTATTCCAGAGTTTGCAAGAAGAATTTCATCTTCACTTTTCAAGACTTTTTGAACATTGTCATTATCATCAATTACTAATCTTCCATATTGCTTATCTTGACTATTAAATCCAAGAAGAACTAAATTTTTATTATTACACTTTAAACAATCAGTCATTCTCATAACTGTATCACTAGATATAAACGGGGTGTCTCCGTACTGTATTAAAACTATGTCTTGGTCAGATAACCGCTCCAGGCTTTCTAGGGCAATTTTAACTGCAGTGCCAGTACCTGTAATATTTTCTTGAATTATCAATTTTATATTATATTTATCAATTATATCTTTTAAGGTACTAAATCTTTCTAACTCCTTTAGAAAAGGCTTGTTAATGACAATTGATAGACTTTTTAAACTCAGCGGTTTTGCATTGTGAATTATATGCTCTAAAAGAGTAAAATTTCCTACTAGGTGTAGTGTTTTTGAGTACTGTGAATTCATTCTACTGCTTTTTCCTGCTGCTAATATTATCAACGTGTTATCCATACATAACTCAAGAACTTACTAGGAGGTAAGTTAAGTGATAATTAATGAGTTGTAAAGTCTACTATAGTTTCCTAAATGATCCAGAAAAAATAATTAACATGCTTGAAATATATAAATCCTCTATGACGCTAATATAGATTAGCCGATAAAGTAAGCTTCCCAGAACTACTCATTTATATTGACCCATCAGTACTTATACAAAAGCTAGTTGATCGAGAAAATAGGCAAATCCTTATCAACGGCCTACTACTTTTCCTAACTTATGCTTCCTTGTTATATTGTTGAGTATACTTTTTAAATAGTTTTTTTCTGTTTTCTATCAACCAATAGAAGTTTCTTTTAGCCAATAAGGATATTTATATAGGAACTGATATTTTCTATGCTGGCAAGAGTCTTGACGCCGTAAAAAAAACTACTCAATAATTGGGTAACTTCTGATGACATTTTCACTGTACATTTATCGCACAACATTAGTGCTACAATCACAGGTGTAAAGGTATTAAACAACCTTTAAAAAGTTTCACTTTTCCCTTAATCAATTTTTCCTTTGATATAAGTGTTTATTGCTTTTGCCCTCTCTGTTGTTATAATTAACATTTTGTAGTAGTTCAAGATGAGTTTTGCATATTCAGAGAAAATCGTCCATAGAATCAGCATCTAGCTTATCTAGGTTAAAATATATAGTTTTACAAGATGACTATTTATGGAAGAACATGGTGGGGTAAGAAGTGGCTCCAGTCTTTTGACGGAATAGATTATGATAACCGTCTTCCACGTGGCAGAACTTGTGCTAATACTGGTCGAGCTTTTGGTATTAAAATTAATGGTCACATAGTTACAGCTAAAGTTCATAGCTCAGGATCTTACCCATATCGTGGTTCAAAACCTCAACCATATAAAGTCAAAATTATACTCAATGAATTAAGCTCATCAGAACAACAGACCATTCGTCAAATTATTGAAACTTCACCAGCTATATTAGCTAAATTGATAAATAGACAATTATCAGCCAGCTTGTTTGATAAGCTTAATGATCTTGGGATTAAATTATTTCCTTCAAATTGGCAGGAGATGAATGCAAGTTGTAGTTGTCCTGATTGGGCTATGCCTTGTAAACACATTGCTGCTGTAATTTATCTTATTGCTGCAGAAATTGATAAAAACCCCTTCATGATTTTTAATATTCATAATTGTAATTTGTCAGCACTTATCGATGATTTTGGGAATGGAAAATTAGAAAATGCTCAAAACATTTTAAAGATAGATGATATATTTAAGGCATGTTCTAAAATTAGAATACATAACCAAGCAATTTTAAATGATATTGATTTATCAACTATTCCTAACCTTTTTGATTGTATCAGTAGTATTTTAACAGATAATCCACTTTTTTTTGAAAAAAACTTTCATAATATCTTACAGATAGCTTATAAGCATTGGCAAAAGTATCCTGCAGGAAGATTAGTGTACTATCCAGCTTCTAAGAAGGAACTATCAGAAGAGGAGCTATTTATTAAAAGATGGGGAAATATTGAGAATTGGCAAACATTTCAACTATTCATTGATGATCAGCATTACCTTACTCAAGTGAGCAATGGTACAACTAATTTATTTAGGCTCAGTGGAAATGTATTGAGGGATGTAGCACGATTTTTAAATGATATTCCTAGTTCGTTACTCCACAAACTTAACCCTGAACTTCGCTTCATGCATATGATTTCACAGTTTGCACATATGCTAATGGAAAAGTCAGCGCTAATACCACAAGTATTACAAAACAAAAGAGGAGAAGTAATAATTAGGTGGATTCCGGCGTTGTTTAATGAGTCAGTTAAGGAAATTCATAGCAAGATATCATCTATTTGTCCGCCTCTATTGATTAAATATCAAGAAATCGTTATGGAACCAGAGGAACAAGTAAATGTTGCTATCTCTCTCATCCTTTTAGGGTATATAGAAGATAACTTTCCTGCATCACTGGATAAGCATAGAGATAAATCCATCTTTGAATTATTCTTTACTGGAAGATCATACAAGTTTACTGAGTTTAGCAACAAGGAAATACCGCAAGCAATTAATCTCTGGCTTTCACGTCTTTATTTAGCAGATAAACCTTACAAACTCTATTTAATGATAAAAGATCACCATGAAAAATTTGAACTTGAGGTACAGTTATCACTGGATGATGAGAAGTCATTCATCAAGCTGGAAAAAGCACTCTCTAATCAAAACGTAAAGCTTAGTATTTTATCTGATCTTGCACTTTTGTCTGAATATATACCTGAACTAGAAAAGTCGATTGACGATAATAGCACATTATCATTTAATTTAGATAATTTTGCACCATTATTTTTGCATATCTTGCCTGTACTAAGAGCAATAGGCATCAAAGTTATTTTGCCGAAATCTTTACAAAAAATCTTAAAACCACAATTAAGTCTTAATTTGTCTACTAAAGATAAAATAAAAGAAGATCGCGAAAGCTTTTTAACGCTGGAAAATTTATTGAAATTTGATTGGAAAGTAGCAATAGGAGATAAAAAACTAAGCGTTACAGAATTTAAAAAATTGCTAAAAGATTCCCGAGGGCTTGTGCGAATAGTCGATCAGTACGTCCTTTTGGATGACAAAGAGGTAGAAGCTTTATTAAAAAAACTTGATAAATTGCCTGATTATTTAAGTCAAGCAGAGCTTATGCAAGCTGCTCTAACAGGAGAAGTAAATGAAACTAAAGTAGCATTTGACCAGCAGCTTACAAGCTTATTTAATAAACTTAATACTTACACACCTGTTACTACACCAAATAATCTAATAGCACAACTACGCCCATATCAAGAACGTGGATTTAGTTGGCTTGTACAGAACATAGAAAACGGGTTTGGTAGCATAATTGCTGATGATATGGGTCTTGGTAAAACATTACAGGTTATAGCAGCTATTCTGTGTTGCAAAAATACAGGGTTTTTGGATCGGGACAGAGTCTTGGTAGTAGCTCCCACAAGCATATTAAGTAATTGGCAACGAGAGATGGAACGTTTTGCACCAGAATTAAAGCTTTTCGTCTATCACGGACAAAATCGAGAATTGGCAAGTGATTATGATGTAGCTCTAACATCCTATGGTCTTGCACGTCGTGATAAAAAAGAACTTAATAAAATTCGCTGGTTTTTGCTCGTGATTGATGAAGCACAAAATATAAAAAATCCTAATACCGAACAAACCAAGGCAATTAAAACTATTGCAGCAAAACATAAGATAGCTATGAGTGGTACGCCTGTTGAGAATAGGTTGCTTGAGTATTGGAGCATTTTTGACTTTATCAACAAATCTTATCTTGGTACTCCTAAGCAGTTTAAAAGCAGCTTTGCAACACCGATTGAAAAAGCAAGAGATAAAACTTGTCTAGAAAGGTTTATGAAAATCACTAGCCCTTTTATGTTACGTAGGCTTAAGAGTGATAAAAGCATTATTCAGGATTTACCAGATAAAATTGAGAACAATCGTTATTGTTCCCTCACTTCAGAGCAAACAGCGCTTTATCAAAAGGTTGTTGATACAACTATGGAGAAGATAGAAAAAAGTGAAGGGATTGAACGTAAGGGACTAATCTTTAAACTTATCAATGCTTTAAAGCAAATTTGTAACCATCCATCACAGTTTGGCAAGAAAAAGCGTGCGAGTATTGAACAATCCGGTAAAATGCAGATGCTTGAGGAAATATTGATTAGTATTGGTGAAGTTGCAGAAAAATCATTGATATTTACTCAATACACTGAAATGGGTGAGATTATAGCTAGGCTACTTGAAGAAAGGTTTGAATCAGAAGTGCCATTTTTACATGGAGGACTTTCTAGAAAAGCACGTGATACAATGATTAATGACTTTCAAAACTTATTCCAGTCCAACATTCTTATAGTGTCTTTAAAAGCTGGTGGAACAGGGCTTAATTTAACAGCGGCAAACCATGTAATACATTACGATTTATGGTGGAATCCAGCAGTGGAAGCACAAGCAACAGATCGGGCCTATCGTATCGGGCAAGAACGTAATGTCATGGTGTACAGGCTACTTTCAACAGGTACATTTGAAGAGCGTATTGATGAGATGATTCAAAGCAAGAAGGAATTAGCAAACCTAACTATAAGTAGTGGCGAGAGTTGGATTACAGAATTTAACAACGATCAATTAAGAGATTTAGTTAATATAAAAAATGCACTATAATATAGCTGAGTTATTTAATGTAAAGAACCAGCTAACTACCGCTAATAGTTCAAAATAGAGACAAAGATTTATATTTCGTACTTTATGTCTCATTGGTAGGCAAAAAGCCTGTAATTACGTTTTAAAGTGATTCCACTTTAAACTGTACCCTTTAGCACCTGTAATGCCCTTTAAAATTTGAATAAAAAGCATCTTTAATAATTCTATTCATGAACCAAAAAGTAATTGCCGTTTTCAGAAACTTTTCATTTTTACAGATGGCTTGAAAAGATTATCATTAATAGGTAGGCCAAACTCCTCCAAAGAAAAAAGTTTTTAATTTTTTCAGAAAAAGTCATAAGAAACCCGGTATATATATAGTAGAGGGTTTTCTATCAAAGACACCATTATGAATTATATAGCAGAAAGAAAACATTAGTTTTTTTAATTTATTTTAAATATATCAACAGAATAAAAACTAAGTGGTTGACATGGTGAGTAAAATGTAGTAGAATTATAATAGAGTATTTTTCCTTAAAAGAAAGAAGATACTAAAACCTCACTTTTCACCTGAACTGACTTCCTTTACTTGTTAATATATTTTTCAAGCTTTGCCAAGAGAACCCCCACCGTAGTTTTTACTTACATAATGAAAGAGTAAGACCCCAATCAAAACAGCCTTACTCAAAAACCTTTCAAACGCTTAATCTTAAAAGGAGTTTCAACTTATGGTACAAGATTTTTTAACTGATGTCAAACAAAAAAATACTTTAAATGATGAATATTATGATTTTAATAATACTGTAGAACCATTAGAGCAATTTGATGTAGAAGAAATAAAAAGACAACTATTATTAAACATAAGATCATGCCTTTCTTATTTATTCCCAAGGGGAACTTTTCATGGAGATGAATTCCGAATAGGTGATGTGCATGGTAACAAAGGACAAAGCCTCAGAGTAGCATTAACTGGTGGAAAAGCCGGACTCTGGCAGGATTTTGCAACTGGGCAGAAAGGTGATGTTCTTGATATTTGGGCAGGTGCACAGGGAAAAGATACAAAGAGAGACTTTTGTGAAGTGATGGCCTCTATAAGTGAATGTCTTGGATATAACAAGAAATGCGCAAAGGCTGACGAAGACTTCGAGAAATTTATTACCCACAGTTGGAATTATTATGATGAAAATGGTCAGGTCATTGTAAAAATTTATCGTTCTGATCCTCCTAAAGGAAAAAAGCAATATAAGCCTTTTGATGTTAAACAATCTCGGTATGGTGCGCCAAAAGTAAGACCTCTCTATAACATACCAAGTATTTTAAAGTCTGATAAAGTTGTTCTGGTTGAAGGGGAAAAATGTGCAGAAGCGCTGATAGAACAAGGTATCACAGCAACAACAGCAATGTCTGGAGCAAACGCACCAATTGATAAAACAGACTGGTCACCACTTAAAGGTAAGCATATTATCATTTGGCCAGATAATGATGAAGCAGGTAATAAATACGCAAAAAATGCTGAAAAAAAGCTTTTAGAGATCGGAGTTGCATCACTTGCTGTGCTTGAAATTCCTCGAGGTAAGCCTGAGAAATGGGATGCTGCTGATTGTGTAGAGGAAGGTATAGATGTCAAAGAGTTTTTAGCTTCAACTCCGTTGCTTACTATTGATACTCCAGCTACTGATACTTCAAATATGAAAAGTTTAGAAAGATCCACAAAACAGCCACTTAACATTTTAGATTGGAGTGCAGAGCGCTTTGTAGGTCCGGTACCAGAGCAAAAGTTTCTTGTTGAAGGTCTATTTCCTTTAGGTGTTACTTCAATAATAGCAGCAATGGGAGATACAGGCAAAGGTATGCTTCTTCTTGACCTAGCGCTTAAGGTTGCAAGTGATAAGGATCAGATGTGTGGCTTTGGTTCACTTGTTACTGAACATGGATCAGTAGTGATTTTTTCAGCAGAAGATGATGCAAGTGAGATACACCGCCGCTTAGAACGACTCGACCCTAAGTGTGAAAGGTTGAAACATAAAGATAAATTATTTATTGTACCACTGCCAAACGTCAGAGGATCACTTACAATACTCAGAAATGTTCGTGGTAAAATCGTCGAAGTTTCTCCTGAATTCGAATCCGTAATGAAACAGCTCGAGGAAATTAAAGATCTGAAATTGATAGTATTTGATCCACTTGCTTCATTTATCCATGCAGATATAAATGCTGATCCTGCTGTAGGGGATTATCTAATGTGCTTATTATCTGATTTAGCATGTAGTACTGGAGCTTCGATAATTACTGCTCATCACATGAGAAAGCCAAAAGGAGAAAAACCAATATTAACTGCTGAACAAGCACGCGATGCAATTAGAGGTACCTCTGCTCTTGTTAATGGTGTTAGATGCTCATACGCTTTTTGGCCAATAGAAAATACAGCTAGGCTAGAAATCTTTAAGGCAGTAGGAGAAACACCAAGACAGAATGCTTTGTTTCATGGGGCAGTTGTGAAGGCCAATGGTTTAGCTGATCGCACTGTAAGAACTTACCTAAGAAATCAGGAAACAGGGCTACTAGAAGATATAACAATACAACTAACAGTTAAAAATGCTAGTGAAAAAGACCTTAAAATATGTCTTACTGATGCAATTACACGATCTGCTGTTGCAGGACACCCATTTACTCACACAGGAAGCACAGGAGTATATAAACAACGGCATAGGCTACCTGAGATTTTCCACAGTATGGGAAGAGATCGACTAGAGCGTATAGTTCAGGAACTTTTACAAGCAAAGCAGTTAGTTAAAGGAATGTCTACAGGTGCAAAAGAGGATAAGTGGCTTGACATTCCAACTGGACCATTTGCTTGTGGTATAGGAAAGTTCACTCTTGGAGCTGAAGATTTTAGCTATAGGCAAAATTTAATGTTAGGATAAGTCTTTCTTTATGGGTGGCTCTTTAAATATTTTAGAGTTGCCCTATTTTCTCTATTCAATCTACCATCTACTCAATCTAACTTCGGAGCCACAACCCTATTATAAGTTATGATTTCAATTAAAAAGGGATAAGACATCAAATGGTTGAATTATATTCCTGATTCCTTGGTTACTAAATAAGTAATGAGAAACTAGGAAGCTAAAGATCGCTTGAATCCTAACCTTTTGCCCTCTATTCCTAAAAGTGTTCCTAGTTATTATGTGTCTGAAGTCAGCCAGTATAGCGGATTCTGCGTTCCTAAAACCCTTATATATTATATATATATAATAGTAATAAATAATAATAGATAATATAAAATAATAGTAAAATATAAATAAAGTACAATAACTTAAACAGCAAAAAGAAAGAAGTCCAGAAAGGCTGCCACAAAATATTATTAAGATATTTACATTTAATGAAAAATACAATTAGTGCGTTTTTAAAAGGCTCTTACTCTCATCTTTTTTTTATGCTGATAAAACTCAAATAAACGTTGGTCTGCTAATGCGGTTTTAAAACGATTCTACGACTTCAGGGTACAATTATACCACCAAGACCTAAGTTGCTCATGTAAGGTAGCTTAAAAATCGATTATGAGGCATTTCTAAATTATTTTTTATCTCAAATTTTTATTTATTACAAAAAACCCTAAAGCTAGTCTATCATGTTTTTTTGTTGGTTGCAAAGAAAATTTTTCAAAAAAGATTGAACAACTTGTGGTGAGTATAAGGGGTTAATGGAGACTATATGAGAATACAACAACTTTTATTGCAAACCTCTGAGCAATTGATTGCAAAACTCTCAGTGATGAAACAATCTTTATCAGCAAATTGTAGATGAAGCTAAAGGAAAAAAGTTTGAAGTTACTGCCATAGAAGAAGAGACAGAAGCTCGTAAAATTTGATTGCTGCTTAAAATGGAGACAAAGAGCAAAGTTTATTTACGTCTCCAACAGAAAAGCTTCTTTTGTAGTAGTCAAAAAAAGCAGAGATATAGGGCTTTCTGAAGGGAGGGGGTCTGGTAGAGACTCATGACCTTGAAACCAGCGATTTGGTCTCATAACCATAGTCTCCCCAAAAGAACCGTGCTTGCGGATTTCCCGCACACGGCTCCACAATACAGCGTTCACACTAGTGCTCCTGTGTATAAAGAAACATATACCTTTGGTTTTGGTAATGGATTTACTTTTAAATAGTGTATAAATTGTTCCCAATCCATACTTTTCTTTTGACTACGTCGGTTTATCCACTTAAATGCTAACTTTGTTACCGGTCGATAGAATTGAATCAAACACCGATAATTTCCGCTAACTCCGAAGTAGCTATAGTGTCCTGTTAGTTTGGCTTTAAGTTTCTGCCACCAATCTTTGAGACAGATACGACTTCGTACCATCTTCAACCATTCTTTGATTTCTTTAATCTTTCTGGCTAGGCTTATTTTTGAAGTTTTCTGCTTCATCATAAGTTTACCATTACGACTTTTTCCACAATAATGTGTAAATCCTAGAAAGTTGAAGCTAGCCGTCCTACGTTTCTCTCTTTCTGCTTGATACCATTCTTTCTTACCAAACTTTACTATTTTTGTTTTATTTTCAGCTATTTCCAACCCAAATTTACTTAGTCTTTGTTTCAGTAATTCTAGAAATTCTTTTGCGTCTTCTTCCCTCTCGCAGCCAACTACAAAATCGTCGCAAAACCTTATTAGCTGTAAATATCCTCTGGCTTTTGGCTTAAATTTCTTTTCAAACCATAAGTCCAGCACATAGTGTAAGTATATATTAGCTAATACAGGGCTTACTATACCACCTTGTGGTGTGCCTTGATCGGTTGCTTTATAACATCCAACTTCGACTATTCCTGCCTTTAGAAATCGTTTTATTAACCACAATAAATTTGGGTCAGCTATTCGTTCCCTTAGACAATTCATTAGCCATTTATGTTGAACATTATCAAAGAACTTCTTGATATCCACTTCTACAATATAGTTAATTGGTTTGTGCATAACTGCTTTATCTAGAGCGTTTATCGCCTGATGACAATTTCTTCCTGGTCGAAATCCATACGAGCTGTCCATAAAGTTTGCTTCATAAATATTTTCTAATATCTTCTTTAGCATTACCTGTACCAACTTATCTTCCGTTGATGGTATTCCGAGACCGCGCTTCTCTTTGCTCCCGGCTTTGGGTATGTATACCCTTTTCACTGGTAGCGGTTGATATTGTTTTCTCTTCATACTATCCACTAGTGTTTTAAGTTTCTCTTCTAGATTTTCTCCATAAGCTTCCACTGTCACACGATCTATACCACAAGCCTTGTTGCGTTTTAGTTCCTTATAACACTCTGCAAGATTCTCTTCATTAATCAAATGAACTAATGATGTAAATTTTACTCGCTTATTTTGCTTAGCCCTTACTGCTATCTGGTTTAGTTTTCCTTGCATACTCCTCTAATCTCTGTTGTATTGGTATAGCAATCCCTATACCAGTCACTATATTGCTAACCGCTTCCCCTTGTATGTGGCTTTCCCACACTCCGAGTACTATCAGTTAGTCCGACTTCCTTTGCATCTTCCTCCAGTCCTCGCCTTTATTGACTTGTTCCAGAGTACCCTTACAGGAATACAAAGGATCTCCCAAGTTCACGTAAGGTCCATCTCAACACATGACGCGGCCTTCGATCCCGATGAGGTGAGTAATATCTTGCCTTAGCGTTATTACCCATGTTGCCTTCCACCAAATGTAAAGTGTCAGCCCCCATGACGCGTGAATTACGGGACTCAATACCTTCACTTTCGTTGCACCCTATGTTGTCCATTCCATTAGCTTTACTACGCTCGTTACCTTACGCAGCATAATGGTTTGTTCCAGGTTGCCGGCTAAGCTTTACCCGTGTTGGATTTTCACCAACTGTTCCTTACGCACTTCTTGGCGCACACAATTTTTCACCCCCCTTAAAATTAAAACAAAAGGTGGTAAACAAGATGTCAAACACAGATAACTCAACTACAAGCTGGTTTTTGTTGTAGTTAGATAGTTATTTTCTCACTTTCTTTACTTGCTTTAATTAATTCATCAAAATCAGATTCATGTAATTTGTCCTGTATAACTCTGTACTTTTCGTATTCTCCTTCAGCCAGGGCTTTTGCAACTTCAGCACTAACTTTACCGGCATCTTTAAGTACTTCATAATCATTGAATAATAGAAATGCATCCAATTTTTCAGCCCAGTCTTGCATTTTCATCAGCCGATTCTTTTTTGCTTGAAGTTCTGCATAATCTAGATACATCGAAACAATGTGGTTTAGTTCACTTAGTTCTTCTTCAGTTAAGTAATTTTTCGCAATACTTACATCACTCTTGTGAATTTTTTTACCTGGACCATCTTTCCATGTAGTTAGCCCCATATGTGGTTTTTTGTGATCAACCCGAGAACATATCAACTCTGCTGCAGTTAAACCATAAATTGCCCAATATAATTTGTTTTGTACTTTTGCGTAAAATTGTTTTGTTATTTCTGAATTTGGATCGTAATCTGCAGAACATTCGGCATAAATGTCGGTAATCTTCTGGTAAAATCTACGTTCGGATGCTCGTATTTCCCTGATTTTTTCAAGTAATTCATTGAAGTAGTCTTTGCCAAACTTTTTCCCGTTTTTTAGTCGTTCACTATCTAAAGCAAATCCTTTGATAATAAAATCCTTCAAAACTTTTGTAGCCCATACTCTGAATAATGTTGCTTTTTTAGAATTAACTCGATAACCAACAGCTATAATTGTATCTAAATTGTAAAGTTGTGTTGGGTAATTTTTACCGTCTGCAGCGGTTACCTCAAAAGTGGAAACAACTTCTTTTTCCTGTAATTCACCAGATTCAAATATGTTCTTGATATGCTTACTAATAGCTGGCAGTTGTACATCAAATAATTCAGCCATCCTTTTTTGCGTAAGCCAAAGATTTTCATCTCTGCATAAAACTTCAATTTCTATATTTCCACCTGGAGTAGTATAAAATACAATCTTATTCTCATCCATTATCTATCTCCTATAACTTACAAACAAACCATTGATCATCAATAGGAATTTAACCAATTAATTGTCTCTACTGCAACTAAATTCTTTAAAACGTCTTTAGAGGGCTATTATAACTTATTAATGAGCTGGATAGAGGGGAATATCTGTTTTATCAAAAATTCATGTGACCTCTTCTCAGCTCCAGTAAACAGTTATTTCCAAAATGGAAACAACTCAAATAGTAAGGTGTCTAGGAGGTCGGACTTCCGTTTAGCGGGTTCTTAAAGTTTAGGCTCTCTTTAATTTCTGAGCTGCATTCAAATTATTTTAACTTTTTTTCAGAAAATCCCGGAAAAAGTGGTGAGAAATCCGGAGTATAGGGGCATTGAGTGTAGATGTGCTTCAAACACAAAAGTCGGCAAATAAACAGAGTAGAAAAGATTGAAGGAAGCAAAAGAAATTTAGGCTTTTGGTAAGTTACGTAATTGAGAATTTGTATTTTTTTAGATGAGGTAAAAACTTTGTTTTAAGGCTAGATGCAACTTTAGGGTACAAATACTACTATTACCAAAGAACGCATATAATACCCCTTAGAACTCGAATAAATGGCATTCTTAGCAATTCTATTACTGTATAGCAAACTCACAGGTGAGTTTAGCACGTTTTTTACGCTTTGCAAAGAAAAATTAAAAAAAAGTGAACAGTTTTTGTAAAATCGGTGAATATATATAATACCAAGTCCTAACTAAGGTAGGTAGCATAAGATTCTTGTCATTGGCCAACAAAAACCCATTCATAGCGTATTTTGAAGGAACCAGACGATATTTAGCGCTACTTATAGTTTTAAATAATAGCAAATGTCAATCCTCACACTCGACCTCGGCAAACAAACCGGCTGGGCTATTCTTACAGATGGAGTAATTCAAAGTGGGAGTGAAAGTTTTCATGGTCATCGTTTCAGCGGAGGTGGAATGGCTTTGTTGCATCGCTACTTATGAAAGGCTAACTATAGTTAGGATTATAAGCAACCTATTGAAAATCTTGTTTTTTTGCAATCAATCTGATCAAATTTAAGAATAGTAATTTGTTATTTATATTAATAAATTTAATTCTATTGAAAATAGCTAAAGCATTGAAATTCTTGAATTTTAGCCAGATTAGTGAGTGGTAGTGAAATTTCTTTTACTCAAATTTAGGTATTCACTGACCGTTCTTGTTATAAATACCAGAATAATAAGCTACTGATATTCCCTATCTTTTTTATCTTTAATCCATCATAGCTAGCGATGCAACAAAGCCAGGTGGAATGCACTTCTTAAATTTTCGTAGGTGGCTCAATGAGATGAGGGAAAGATTTTCAGATATTGAAGCAGTGTATTTTGAAGAAGTAAGAAGACACCTTGGAACTGATGCTGCTCATTGCTACGGAGGCTTTCTAGCTCATTTAACAGCTTGGTGCGAGGAAAACAATATACCTTATCAAGGTGTACCTGTCAAGACGATAAAACGCTTTATCACCGGTAAGGGTAATGCAAGTAAAAGTGAAGTTATTGAAGCTGTGAAGGGAAAAGGGTTTATTCCTCAAGATGACAATGAGGGGGATGCTTTGGCGTTGATGTTCTATATTAATAATTTTAGTAAAGATTTTAACATGCTAGATAGCACATAGGAAGTGGGTCCTTCCCGCCAGCAAGGCTGATTTGGGAGCGAAACCCCGGACCTTCTCCAGCGTCAGACGTTTTTTAATTATTAACTTTTTGTTAAGAATTTAAACATAGCAATTTAATACACTAATATGAACTTAGCAACACACTACTATCCTATTGAAAATCTTGTCGAATATGATCGCAACCCTCGCAAGAATGACGATGTAGTAAACAGAATGTGCGCCTCTATTCGGGAATTTGGGTTTCGTATTCCAATAGTTGCAAAAAGCGATGGCACTGTGGTTGATGGTCATTTACGCCTCAAAGCAGCAAGAAAACTGGGTATGGAAAGTATTCCAGTAGTCCTCAGTGATAACTTAAGTGAAGCCCAAACCAAAGCTTTTCGGTTACTAGCAAATCAATCAGCTAACTGGGCAAAGTGGGACGATGATCTTTTGAAGTTGGAAATTCAAGAGTTAGAAGATTTGCAGTTTGACCTAAAAATGACTGGATTTGAGCTGGAAAAGGTTCAACGTTTTCTTGATGATTTAGATGGAGAAAACAGTGAAAAAGAAGATTTTTCCGACTTAGCCGGTGATAGCAAAAAGGTAAAAATAACAAAACCAGGGGATCTATGGATTTTAGGTGGTCATCGAATCTACTGTGGTGATAGTTGTCTGGTTGAATCATTTAAAGCGGTATTAGACGATAAAATGGCAGATATTACCGTGTGTGACCCTCCGTATAACGTAGCATATGGTGACAGTCAGGAAAGAGAAGACAAAAAAATACTAAACGATGATCAAGGTGAAAAATACGAACTTTTTCTGTATGACATTTGTTCTCACGTTTTAGCGTACACCAAAGGTGCAATTTACATCTGTGCATCATCATCCGAGCTGGCAACGCTGCAAAAGGTATTTGAAGAAGCAGGTGGTCGTTGGTCGACATTTATAATTTGGGCAAAGAATCATTTTACGCTAGGAAGATCTGATTATCAAAGACAATACGAAACAATACTCTACGGTTGGAAAAATGGCAATAAGCGTGAGTGGCATGGAGGACGTAATCAAAGTGATCTCTGGTTTTACGATAAGCCAACGTACAACTCACTGCACCCAACGATGAAACCAGTGGAGTTAATGGAGAGAGCGATAGTAAACAGCAGTAGACCAGGGGACATAGTTCTTGATCCATTTAGCGGGTCTGGGAGTACGTTGATTGCATGTGAGAGGACAGGAAGAATCTGTAGAACGATAGAGCTAGATCCTACGTTTGTAGATGTGACCATAAAACGTTGGCAAGTATACACGGGAAGAGAAGCGATACTTTCCAATACTGGCAAAACCTTTGCCCAAATTCAAGAAGAAAAACGGTAAAAGAAGGGAGAAAAAAGTGGAAGGAGGAAAAATCACGCAGACGGAATGGGCAAGAGAACTAGGAGTTTCAAAGCAATACGTCTGTTACTTAGTAAAGAAAGGAATAGTTGAGCTGGAGGATGGTTTGATTGACCGAGAACAAGCAAATGAAGCGGTGGCAGCAATACGAGATCCAAGTCAACCACTGAGGAGAAAAAATCCAGAAGGTGAAGAAGTGGGAAATAATAAACTTTCCATGATGTTGCTAAAAACGCGGATAAAAAATGAGATGGAGCGGGGAAGACTGCTCGAGGCAAAAGCAAAAGCTGAGATTGGTGAACTTATCTCAGTAGAAGAAGTAAAGACTGAAGCATTTAATGTTGCAAGAGTTGTCCGTAATAATTTGCTTAACATTCCAGATAGGGTTTCAGCGTTACTAGCATCGATAAATGACACAGAGAAGATCCATGAGACACTGACTGAGGAAATCAGAACAGCTTTAGAAGAGCTGACACAAAGTGTATTTTAATGACTACATATAAATTACTGAAAAAGCGTCTTATCGCCTTGGTGAGCCTAATTCACATATTAGTTGCAATAATGATTTTAAGTAAAGCGTCAGCAGATACTTATTGTAGAGGGAAAATACCTTTTTCTCTTAGCTGTGTAAAAGTATAAAAATTGCAGCAGATGGCATTATGATATATAGCAGTAGCTTTTATACAGGGTTAAAGCCAGATCCACTGCTCAAAGTATCAGAGTGGGCAGATAGAAATCGTCAACTTTCAACGATAGCATCATCAGAGCCGGGGAAATGGAGAACAGAGAGAACGCCGTACCTTAAGGAAATAATGGATTCACTATCTTCGTCTTCACCGGCCGAAAAAGTGGTATTCATGAAAGGAGCGCAGATAGGCGGAACAGAAGCTGGGAATAACTGGATAGGATATATAATCGACCAAACACCAGGCCCTATGCTGGTAGTACAGCCAACAGTAGAAATGGGCAAGCGTTGGTCAAAGGGAAGATTTGCGCCGCTCATTGAAGATACGCCATGTTTAAGGAGTAAAATAAAAGACCCAAGGTCGAGAGATTCAGGCAACACTGTACAAAGTAAGGAATTTCCCGGAGGAACGGTAGTAGTAACAGGTGCCAACAGTCCAGTGGGTTTACGTTCAATGCCGGTAAGATATCTTTTTTTAGATGAAGTAGATGCATATCCAGGAGATTCAGGAGGAGAAGGAGATCCAGTTTTACTCAGCATAGCCCGAACTAATACATTTACGCGGAGAAAAATATTCTTAGTTTCAACACCAACGGTTCACGGAATAAGCAGAATAGAGAAGGAATTTGAGAGTTCAGACAAACGATACTTTTTTGTACCTTGTCCACATTGTGATCACTATCAGGTGCTGAAATGGCCACAGATAAAGTGGAAAGATAAAGATCCCTCAACAGCCCATTATGTGTGTATAGAATGCAGCGGCAAAATAGAAAACCATCAAAAAACAGAGATGCTAGCTAGAGGTGAATGGAGAGCAACTAGGGAGGAGGGAAAAAAAGAGGCAAAAATAGGGTTTCATTTATCGAGCTTGTATAGCCCAGTTGGTTGGTATAGTTGGAAACAAGCAGTGGAAGATTATCTGCATGCAAAGGAAAATGAACAATTACTAAAAGTTTGGATAAATACAACACTCGGAGAAACCTGGGTAGATAAGGGAGAAGTACCAGACTGGAAGCAACTATTTGAGCGTCGAGAAAATTTTCCGATAGGCATGGTGCCAAAAGGTGGAAAAATAGTGTTAACGGCAGGGGTTGATGTACAAAAAGACCGCTTAGAAGCAGAAGTAGTAGCATGGGGTATGGGTCGTGAGAGTTGGTCAATAGACTATCAGGTATTAGAAGGTGATACTGGAAGTGGAGAAGTATGGGGGAAACTGTCAGAGCTCTTGAATCATCATTTTATCGGTGAAAATGGGCTTGAATACATGATAAGTATGATGGCGGTAGATGCTGGGTATGCAACACAGGAGGTATACAATTGGGTAAGAAGTCATCAAGGATCGGGAAGAGTAATGGCAGTGAAAGGGGTAAACAAAGCCCTAGTGCCGCTTAACAGCCCAAGTAGAGTAGATGTAACAGTTGGCGGACAAAAGCTAAAAAGAGGAATAAAGCTCTGGCCAGTTGGAGTATCGATATTAAAGTCAGAATTGTTTCAGTTGCTGAATGTTTTAACAGAAGGGGCGCCGGGATATTGTCATTTTCCCGAATATCCACCTGAATATTTTAAGCAGCTAACCGCAGAGCAACTAATTACCAAAGTAGTAAAAGGATATACCAAACAAGAGTGGCAAAAGATAAGAGACCGAAATGAAGTATTAGATTGCAGAGTTTACGCAAGAGCAGCGTCTATTGCCCTGGGGATTGATCGTTGGCCAGAGAGTAAGTGGGAGAGTTTAGTAGGTGAAAAAGCTAAAAAGTCAAAAAAAGTGAGAAGAAGTCAATGGTTGAGTGAGAAAAGTTGATGTACAACCAAGAATATTTAACTCAAGTAAAAGAAGCGATAAAGAAGCTACAGAGCGGGGAAAGAGTAGTATCGATTGCATATGGCGATCACGTGGTTAGGTACGGAGAAGTGCAGATAAATGACCTCTTGAGATTAAGACAACGCATTAAAGCTGAGCTGAAAGTTGCAGGTGTGAAGAGAAAGATTGTTATTTCAACGAATAAAGGAATTGACAAGTGAAAATGTAATACTGTACGTTAGATAATTTATAAATATAGGGGTAACATGATAGGAAATGTAGAAAGATTGCAAAGAGAACTACTTGAAGAAATGGGGTCTATTTCTTTGGGGAGTAGTAATACAAGGGCATTAGAGATTGTCAATCAATTAGGAGAAGATCACATTAATGATACTATTATGACTCTTGATGGCAGGCAGTTTACAGCTTTAGATTGTGCAATTATGTTTGACAGTCAAGGTAATAATCCAAGAATAAATGAAAGGCCGAGAATAAATAACAATGCATTTAGAGAATTAGAAGGTGCTATTAGGAGTGCTGGAGGAAGAACATCAGAAGAATTGGGTAGAAGACAAGATATTCCTTATGATCGAGAAAGCTTTAATGAGCAAGTGAGTACGTTTTTAACAGACGTTACTATAGAGCATGTTATGGCAGGGAGACTACATCTAATGGTTTAAATTGAATGCGGAAAAAATTATCCTAACGGAAAAAAGCTGAGGAAATTGGTTAACCAATTGTTAAGTATTTAAAGGAGATCCGGGACGTAAAGAGGAGAGTTGTGATTTCGACGAACAAAGGGATTGTATAAAGAAATACTTATTGAAAAATTAAAAGAGATACTGTATAATTAGTGTAACATCTAGGTTTGGTTAAACATATGGTAAACTCAAGAGTTAATGTAACCTTCAATCCAAAAACTTCACAGCATCTTATTGAACTAGCTAAAGCAACTAAGCAGTCTGTTCAAAAATTAACAGAAAAGCTAATCAAAGAAGCAATTGAGCTTGAAGCAGAAGACATTGCGTTTTCCAAAATTGTTAGGGAGCTTGATGCTGACGATTCAGAAGAAGTAGAGGATAGTGAAGACATCTGGAAATAAGCGGTACACTATAAAATACCTTAAGCATGTTCTTAAAAGGAATTTGCCCTCCTTACCAGAAGCTATAAAGCCAAAAATTAAAGATGCAATAAGAGAGTATCTTGCAACTGATCCCATTGGTAATGGTGTATTGCTACGTAATAGATTAAAAGGACACAGAAGAATAAGAGTTGATGATTATCGTGTCGTCTATCGTGTAAATACTGCAGAACGTAAAGTAACTATTGTTTCAATAGGACACAGGGACAACATTTACAAGCAGGCAATATTAGATCTACTAAAACATTAAGAAAAGACATTTGTGCAGGAATCTCTTGCATAAATAGAAAATGTCAACAGCTTGTTTTCTCCAGCAGCTTGACGTAATTTTAAATAGCGCAACAATTTATTGCCCAATTAATAGTCTAAATGTTACTCAAATCATTCAAACAATTATTCCGCAAACCAAAAATCAAGAGCTCAGCCTGGGATGCGTCAGGCTCAGGAAGAAGATTATTGCACTTTCAACCAGAAGTAGGAAGTATAAATAGCTTACTTTCCCAGAGCCTTGAACACCTGCGTAGTCGGTCACGTGACATGGTAAGAAAGAACTCCTATGCGGCAAACATAATCGATACGATAGTGAGTAATTGCGTTGGAACGGGAATAAAACCGCAATCAAAAGCCAAGGATGGAGAATTTCGGAAAAAAGTGCAAGAATTATGGCTGAGATGGACAGATGAAGCAGACAGTAGTGGAGTAAGTGATTTTATGGGTTACAAGCTTTGGTTTGTAGGAGCATGATAGAAGGAGGAGAATGTTTTGTAAGACTTCGAACAAGAAAACGAGAAGATGGTCTTTGTGTGCCGTTGCAATTACAAGTACTTGAGTCAGAGCATTTAGACAATAAGAGCAATCAAACCCTTGCCAATGGTAATGTAATTAGAAACGGGATTGAATTTAACCGACTTGGGCAAAGAGAAGCGTATTACCTTTTTCGAGAACATCCGGGTGAAGGCTCGTTTGGAGAATCAGTTAGAGTGCCAGCAAACGATGTTTTACATATCTATAGACCACTAAGACCTGGGCAGATTCGAGGAGTACCATGGTTGTCCAGTGTACTGTTAAAGCTCTATGAACTTGATTCAATACGATGATGCGGAATTAGTCAGAAAAAAGACTGCAGCAATGTTTGCGGGATTTATTACCAGACTTGATCCTGAAGCAAACATCATGGGAGAAGGAGAGAGTAATGAACATGGAGTAGCGCTGTCTGGCTTAGAACCTGGGACTATGCAATTACTTGATCCCGGAGAAGATATTAAGTTCTCGGAACCATCAGACGTTGGGGGAAGTTATGAAGCATTCATGAAACAGCAGCTTAGGGCAATAGCAGTAGGCACAGGGATAACTTACGAGCAGCTAACAGGAGATCTAAGTGGTGTCAATTATTCATCAATAAGAGCTGGGTTAATAGAGTTTCGTAGGAAGTGCGCGATGTTACAGCATAACGTGGTAGTATTTCAGCTTTGCCGGCCAGTATGGAATAGGTGGCTAGAATTAGCACTACTCTCTGGAGAACTGGACATAGGTGAAAATTGGGCAAAAGAAACAGCAAAAGAGGTAAAATGGATACCGCAAGGGTGTGCTTACGTAGATCCACTAAAAGACCAGCAAGCACAGCAAATGGCAGTAAGAAATGGATTTAAGAGTCGATCGGAAGTGGTTTCAGAACTAGGTTATGATGTAGAAGAAATAGACCAAGAAATTGCTGAGGATCAAAGACGTGCGAGTGAACTGGGCTTAAGTTTTGATTCTGATGTGAATTCTAATGCTGAAATGATATAAAATTCTATTTCTATGACAAATGGGTTTTTATTGCCCCAGACACAAATAAAAAATTTTAAAAACATATGACGACACAAATAAATTGGATGAATAAGCCGATGATGATAGAGCAAAGGAGTTTTGAATTATTGTCATTACATGCTGGAAAACACCCTACGTTTAAAAACATAAAACACACTGCAGAAAACAACGTAGAAAAAATAGCAATAATACCAATACATGGAATTTTGACCAAGAAACCAGGAGCTTTTGATGACATGTTGGGAATGACATCATATGAGAAGATACGTGAAGAGATAGAAAAAGCTTTAATAGATGAAGAAGTAGAAACAATAATTTTGGACATAGACAGCCCTGGAGGGGAAGTAAACGGTTTATTCGACCTTTCTGATTTTATTTACGAAGCAAGGGGATTAAAAAAGATCGTAGCAATAGCAAATGATGATGCGTATTCTGCGGCGTATGCAATAGCGTCAAGTGCTGAAAAAGTATTGGTAACGAGGACTTCAGGAGTTGGAAGCATAGGAGTAATAGCAAGTCATATAGATCAAAGTGGGTTTGATGAAAAACAGGGGATAAAATATACCACAGTATTTGCAGGAAAGAGAAAAAACGATTTAAATCCGCATGAGCCGATAACATCAGAAAGTGTGGAAAGCTTACAAGATGAAGTAGACCGCCTATATGAGATGTTTGTCGAGCTTGTAGCAAGAAATAGGAATCTTTCCACGGAAAAAATCAAATCAACGGAAGCAGGGCTATATTTTGGTGAGAAAGCAATAGAGATTGGACTTGCTGATGAAGTGATAACATATTCTGAATTTATAGATAGGAGAAACAATATGAGTAAAGCTGAATTTAACTATAAGGGCCACACCATCGATGCTGATGAGTTAATGGAAGAATCAAAACGAATAGGTTATGAGAGGTGCCGCAAGGAAGTATTAGAGGTAATAAGATTGTGTAATTTGTCAAAGATGCCAGAGAAGATAGGAGAATTTATTGAGCAGGATGTAAACGCAAAACAAGCCCAAGAGATATTAATGTCGATACTGGCGGAGAGAACGAAGAAGACAGAGATACTGAGCACAATACCACAAAGTTCATCAGAAGATTTAATGATGCAGGTAGCAAGAACTCGAGCGCAATCTGGCATTTGAGAAATTTAGGTACCAGCAATTACAAATGCCGCGGTAAACAAGTCCGCCAGAATAGCCAATTATAAAGTTTTCACCGCGACGTATAGCAACTTTAAACACCGCGGTAAACAAATCTTGTAACCGCCGTATATAACACTAACAAAAGCGGCGGTAAAACAATTAAGGAGATGGTATGAATAGTTATTGCTTGGTTGGAAGCATGAGAAGATAATACCTTCTCAGAGTGGATAGGTGGCAGATTGAAAATGTTTGTGAGGCCCTTTCTGCTTTTTGCAGTATAGGAAAAAGACCTCGTGAAGGAGATTAATCGCCCCTGCCACCGAAAACCATCGTGCGGCCTATAAAATTTAGTGACCGCGTATAGGAGAATGGACCAACCGGTAATATTCTACTCTGATATGTTGGAGTATTCAATAAGGGAGAAGATTTATGCGTTACATAGGTGTTGATTTACATACTAATAGTTTCACTGCTTGCTACTTAGAACAGGAAAAACCAGAGTATATTAAAACGTTTCGCTTACAGGATTTAGGTAATTTTATCAAAAATCTTCAAGAAACAGATGAAGTAGCCTTAGAGGCAACGGGAAATAGCTGTTTCTTTTATGATGAAGTGTCACCTTACGTTAAGCGCGTTGTTGTGGTTGCTCCCTTGCAATTTGAAGTTATTCGTCGTTCTGTGAACAAAACAGATAAACATGATGCAAGAGCTATTGCTTTTTTTCTCAGCAAAGATATGTTGCCTGAAGCAAAATGCAAGAGCAAACAATGCCAACAGTTAGCTTCTCTTCTTAAAACAAGAGATCAGTTAGTAAAATCACGGGTATCTTTAATCAATAAAATACATGGACTTTTCAATTACCACGGAATAAAGATTAAAAAGGAAGTACTGACAATCAAAGCGGGATTTGAATGCTCTCTTGGTAAACATGATTGGAGTCACTTGGAAAAGGTTGAGATTGAAGTGATTAGCAGTAATCTGGAAGTCATTCGAGAAAGTCTCAAAAAACTTGAAAAGGAAATTATAGCTTTTGCTCAGCAGCTTCCTGGATTTAATAATCTCATCAGCATTAAAGGTATTGGTGCGATTTCTGCAGCAGTTTTTGTTGCAACAATTGGTGATATTAATGATTTTAGTAATCCTGAAAAACTTACAGCTTATTTTGGAGTTGTACCGCGAGTTTCTCAATCCAATCAACAATGCACAATTGGAAGAATTACTAAACGTGGATCAAAAATTGGGCGTACTTCTTTAGTACAGTGTACTTGGATTGCTATACGTTATAGTCCTTATCTGAAAAGTTTTTACGAGCGTGTGAAAAAAAGCGTGGTTCTGCTAAGGCTATTATTGCTACTGCTAGGAAGTTTCTCACAACTATTTTCTATACTCTTAAAAACAACTGGATTTTCAAAGATTTTACAAAATATGAAATTTCTTATTGACAACAATCATAGGAGAAACATTTATGAGTTGTATAACCGAACAAAATAACCTTGGTGACCTATTAAAGTATGAGGCATCAAATCTATACTCAAGAGACCAAATAACAGTAGCAAAGGGGCAAAACCTAAGCTTGGGTACTGTAGTTGGCTGTAATATTGAAGATAATGTAATTAAGATTATCAATCCAACTGCAACAGATGGTACGCAAACAGCTATAGGAGTGATAGCAAGTGATGTAAACGTGAAAGAAAATACCAAAGCAGTAATCATTACACGTATAGCAATGCTAGCAGATCATGCAGTTGTGTGGCCAGCAAATATAACAGAAGAGCAGAAAGCTGCAGCAATAAAGCAACTTGAAGCACGAGGCATCATTATCCGCAAAGGGGTTTAGAAGCCCAGCAAACATCTTAATCATTCGCAAAGGGCTTAAAAGCCAACAAACATCTACAGCATTAAAGGGGAAAAAACATGCAAAATCCATTTACAAATTCAGCATTTAGTATGACGGAATTAACTAAAGCAATAAACATATTGCCGATAAATTATGGTCGAACAGAAAGCTTAAATTTATTTCCAAGTAGATCGGTAAGATTCCGACATATTACGATAGAAGAGCAAAACGGTGTTTTGAGCCTATTACCAACGCAAGTTCCCGGAGCACCAGCAACAGTGGGAAAACGTGGAAAACGAAAAATAAGAACGTTTACGATACCACATATTCCCCATGATGACGTAGTGTTACCTGAGGAAGTGCAAGGGATAAGGGCATTTGGGTCAGAGAATGAACTGAAAGCGTTGGCTAACGTGGTAACAGATCATCTGGAATTGATGAGGAACAAGCACGCGATAACGTTAGAACATTTGCGAATGGGGGCGTTGAAAGGGATTATTCTGGACGCTGATGGCAGTGAATTGTTAAATCTTTACAACGAATTTGAAATTACGCCAAAAGTAGTAAATTTTGCACTGGGAATAGCAACAACAGATGTAAAGCGTAAGTGTATGGAAGTACTCCGGCATATAGAAGATAATCTAAGTGGTGAATATATGACAGGAGTACATGCTTTGGTAAGCCCTGAATTTTTTGATGCATTAACTTCGCATAGTAAAGTAAAAGAAGCATATGAAAGATGGCAAGAAGGAGCAGCGCTTCGGAATGATATGAGATCAGGATTTACGTTTTGTGGAATAACATTTGAGGAATACAGAGGACAAGCAACTGATCCTGAAGGAACCGTGAGAAGATTTATTGAGAAAGATACAGGTCACTGTTTTCCACTTGGTACAGCAAGCACATTTACTACTTACTTTGCGCCAGCGGACTTTAATGAAACGGTAAATACACTAGGACAACCGCTCTATGCAAAACAAGAGCCAAGAAGATTTGATAGAGGGACTGACCTTCATACCCAATCAAACCCTCTACCAATGTGCCATCGCCCAGGTATACTTGTAAAACTTGCTGCATAACAGGTGAGGTAAAGCTAAGTGCAGATTGTTTTTAATACCCCGAACAGGAAGCATTATATCAACTAAAGAATAAAAAGCAACTAAAAAATTATGTTTAGAGATATTAAAAGATTATTTGCAGATTGTTTTGCACATCTAGGGCAGCAAGCGTTGTATGAATCAAAGGATAAGTCATATATGGTGCAAATATTAAAACAACAGCCAGATAAATTATACGAGATTGGTGAAGGACAATTTGTAGGGGAGATATTGATTTTGGAGGTGAGTATATTCGATGTATTGCAGCCAGTAGTAGATACCGTCTTGCAAGTCAACAAAAAAATTACAAAAATTGTTCAAGCTGTATCATAAAATTAAAAAATACTTCCAATTCACATTTTGTGTAACGGTACACAGATTATAGTTAGTGAATATGTTGATAAGTAAATTTCCGCTTTTTTGTACGTATAAAATTAATTTACTTATCAACATATTCACTAACCAGTTACAAAATTTGTGTAAGATACTATTTTACATAATTGGAGCGTTTTTTGATTTTAAAGCACTAAACTTTCAGCCAAACTCCTAGCTCTGTAGTTTTTGATATGATCTGGATCAAAAGCCTTCTTTGACCTTAAAACACCAAAAACAATATGGAGTAACTTACGCATTGCAGCTCCCACAATGGCCATGTTATGCTTGCCTTTCTCTTTTAACCTTTTGCAAAAAGTCATAATAGTAGGATTATGATTCTTAGCTACTATGGCAGGAAAGTACATTGCCTTACATAATGTTCGTGAACCGGATTTACTTAATCTGGGCTTGGCATGTACAGACGTACCTGACGTTATATTTCGTGGTATAGCTCCAGCATATGCTGCCAATTGCCTGGCATCCTTGAAAGCTTTTATGTTAGGAACTTCAGCCAAAATAGCTACTGCTGATTCTTCTCCTATTCCTGGAATGGTCAATAGAAGTTGAAAATTTTCCAACAATTCTTTGTGTTTATTTAATAGTTCACGTAAGGAGTTTTTTATTCTTTCTATTTTTTGTTTTATGTTCATTGCAAGGTCTTCCCAAGCATTTGCAACTTCTTTAGGCAGTCTCTCTTTTTTTTCTAAGTGGTTATTTACTAATGTCAATTCATCTTTTAACGCAGCCGAGCAACGATAAAGATGCTTTAATTTCTTTAACTCAGGAGAAGGTGGTGCCCAACGAATAGGTTCCTGTCTTTGGCAATAATCGGCAATTATCTCTGCATCAGTCTGATCATTCTTTTGTCGTATAAGCTTACTTTTTGCATAAAATCTTATACAAGCTGGATTAACAACACTCACAAAATGTCCAGTATTGTGTAGAAATTCAGCTAAGGCTTCACTATAACAACCAGTAGCTTCCATGCAGGCTTTTACTTGTTCTACATTATGCTTTTGTAGAAAGCTCAGTAAACCTTGAAACCCATGATCATTATTCTTGAAACTCCTTTTCCTGGTTTCACGTTTTCCTTTGTTGCTTATGAATGAAAGAGAAACATCAAAGCGATCTTTTGATATGTCTATACCCAAAAAGTTGTTGATCATATATAACTCCATACGTTACTATTAAAATGAAAAGTAAGGCTAACCTTGTGGATACAGAATTATAACCATTTAGGTCTTTCTACGATACCGTTCAGCCTATACTTTTGAGAAGGGAACTCTTGTCTACCACACAGATTTTATATCTAAGGAGATATTCAAAGTTCTTCCCTTCTCCACCTAATGCTTAAGCTTAAAACATCAGATGCTTTTGACAAGATACAAGGAGATATCTTTATTATTGATAAGCGTAAGTACAAAGTATATTCACCACCACTTAGGGACAATTCGGGAATGCTATGGAAAATTCAAGCGTCAGGGGTGTAGATGCGTATTAACATCGAAGTCACCGGTAGTATTATACAAAGTATAGATGCTGAAAGGAAAAAAGTGGAAAAAGCAACGGTGAGGGCACTAAACAAAACAGCACTATGGGTAAGGTCACAAACTGTCAAACAAGTTAGCGAAGAAAAACAAATACCAAAAAAAGCAATGAGAAAAAAGTTAAGTGTGGATAAAGCAAATAGAAAGCGCTTATGGTCAGTAGTAAAGCTCAGTTCGCAGTGGATAGGAGTAGCAAAACTTGGGAGTATAAAACAGACAAAGATAGGAGCAAAAGTAGGAAGCCGTACGTATGAAGGAGCATTTATAGCAACAATGAAAAATGGTCATATAGGAATCTTCAGACGAAGGTATACCACGTCTTTGCCAATAGATGAAATTAAAATAAATACCCATGCTCGGGAAACAATGAAAGAGTTAGTCTCTAATGAAGTAGAGAGAGTATTTGAGAAGTATTTTGACCATGAACTTAATTTTATTTAAGAGCGTATGTTTTGGAGAGATCTACATCAGAAGATTTGTAAAACGCTAAAAGAAGAAATCCCAGCAATACAAACGTGCGAAGTGTATCCAGCAATACGTAGGGAAATAATAGCGCCAGCAGCATTTGTAGAGCTTGCAAGTTTAGAACCAGGGAAAGATCCGGGGACTGAGGAATTAGCGTTGAGGGCAAGATTTGAGGTAAGAGTGGTAGTTGATGGAACAGTTGAGGATTCTCAGGTAGTGGTAAGGTCACTGGCAGCGGAAATTGCAAGGGTAGTGAATAAGAATACTTGGGACGTGGAAAATGTTTCAGCAGGTGAATTTATATCAGCAGGAGGGGATGATTTTAAACCAGAGTTGGATGCATATTTGGTGTGGTTGGTCGAATGGGTTCACGAGCTACATACAGGTCAATCAATGTGGTTAGAAACTGGTATCATACCACATACAATAAGTGTTGGCGAAAATGTTAGAGCATAATTTTGCAATTTCAGAGCTGAATAGGAAGTTAGCGAACATTATTCGTATAGGTCTAGTTAAAGAAGTAGATTATGAAAAAGCAAGAGTGCGGGTAAAAATAGGGGAATTTTTAACGGATTGGCTTCCGTGGGTAACGGCAAGAGCAGGAGAAGATAGAAGTTGGTTTGCGCCGAATATTGATGAGCAAGTAATAGTATTATCGCCATATGGAGAGTTGTCATTAGGGGTAGTATTACCAGCAATATATCAGGAGAAATATCCCCCTCCGGAGAATAAAAAGGAAATAAATAGTGTAAAATTTCAAGATGGGACAAAGTTATCATATGAGCAAGAAAAGCACCATCTTAAGATAGATGTAGTGGATAAAATAACGTTGAAAGTAGGAGAATCAAGTATGAAGATTACCAAGAGAGGCATAAAACTCAAAGCAAAGAGAATCGACCTTAATTAAGTATGGCTAAAGCTGTGGTTTGTATAGGGGATTATTGCAGTGGAATACCAGCACATGTTTGTATGAGTGGAAGCAGCGATGTTTTTGTAAACGGTAGATCTGTGTGTCGAAAAGGAGATATCTTAACTCTAGGGGAGAAACTAACTCAGGGATCAAATAGCGTATTTGTTAATGATATTGGCATAACAAGAACAGGTGACTTGGTATCGTGTGGTTTTCATGTGATGGGTGATAGCAAAAATGTATTTGCAGAATGAGAGGCATGAATGCTAGCACGGGAAAGGAATTGGAAGGATTAAACCATCTAAAGCAATCGATAGTTGACATACTGACCACGCCGATAGGATCACGTGTTATGCGAAGGGATTATGGGTCAAGACTACTTGAATTAGTAGATAAGCCAATTAATAGGGATTTAACTTTGGAAATCTATGCAGCAGTAGCAGAAGCTCTACAAAAGTTGGAGCAAAGATTTAAGTTAGAAAAAGTAAAAATTACAGAAGTGAAAGAAGGAAAGGTCAATATTTCATTAGATGGTATTTATCTACCAAATGGGAAAAATATTCATTTTGATGGGATTATGGTATAGAGATGGAGCAGCCAAATATTATCGAACCACTGAACTTTGAAGAGATTTTTTCCCGGATGAAAGAAGAATTAGTAAGTCGTGATGAAAGTTTTACGGCATTAGTAGAAAGTGACCCAGCAATAAAGATTTTAGAGGTAGCAGCATGGCGAGAACTTTTGCTGAGAGAAAGAATAAACGAAGCGGCAAGGAGCAACTTACTGAAGTTTGCAAGGGGGGAAGAACTTGATAATTTAGCTGAGTTTTATGGAGCAGAGAGGCAAGATGGAGAAGAAGATGAACGATTTAGAAAAAGAATCAAGGCAAAAATAAAAGGCTGGTCAACTGGAGGAAGTAAAGAACATTATCGATATCATGCACTCTCAGCAGATAGAAGAGTAAAGGATGCGCTGGTTGAATCAAAAGTGCCAGGGAGTGTAGAGATCTCGATTTTATCCACGGAGTTATCCACAAATGGCATAGCATCTGAAGAACTACTTGATATTGTAAGAAAGCGAGTCACCAGGGATGATATAAGGGTATTGACAGATACGATAACAGTAGTTGGTTGCAATATTATTGAAATAGATATCCACAGCAAAATTAGCATTAAAAGACCGGATATTATTGAAACGGTGAAGAAGAAATTTATCGAAAAATTTGAAGCAACGAAAAGATTGGGATGGAAGGTGACAAAATCATGGATCATAGCAAATCTATTTGTAGAAGGGGTAGAAAACGTGGAATTAATAGAGCCAAGAAAAGATGTTGTGGTACTGGGGAATGAGTGCGTTTGTTTAGGCAAGCTAGAAATCGAATTAATGGGCAAAAGCTAATGTTACTTCCACCTAATAGCACAAAAGAAGAAAGAGCCATAGTAGAGGCTATCGATTACAAAGTTGATCCAAGCAGGATAAAAGGATTTAAGTTTAATTCTAAAGATGAAATACTACCGTGGATAATAGAAGAATATGGATTGGGGGAAATTCTGCGTTGGGTAAAAGACAAAGGAAAGGCGATAAGAGAAGGAATAAAATTTCAAAGACTGCGTGGCACACCTGCCTCACTGAAAATAGCATTAAAGTGGGCAAATATAGAAGATATTACGATCATTGAAGAGCCACCCGGTAAACACTTTTTTGAGTTGCAGGTAGGGATAAGAGATGTTCCGAACGACTTCTTCGTGGATGCAGTAGTAGAACTAGCAAAACTATCATTGCCAGCAAGATCGAGGCTAATGAGGCTTTTCAATGACCACTATAATATTGGAAGATTTATTTTAGATGAAAGCTTTTTTGGCAGCTTATTATCAGACTACTCTGGTACAAAGATCGAAAAAGATGGACCAGTGTTATCATTTGGGAGAGTAAATTTTTTCAGGTCTAGTGGTCCAGTTGTTAGGATTATAGAGAACTATCTACGCAATCATTATGAACAAGCTTTGAGCAATGATATATATCGCCTAGATGTAGCAATACTTGGAGAAACCGAGCCTCATACTAAGAACTATAACGGTATTTATGAAAGGAATCATGTGTGGTATAACTTCAAAGCGCTATATCCGCTACCACAGAGCTTATTACCGGCAATTAAGTTTGCTAAGGCACAAATAGTATTATCAGATAGCTGGAACTTAGGGGAAATAAACGCATGTTTTCCGGTTACTAGTATAGAAGAGGAAGGGGATAAATTTTTATTGGGAAGTAGCAAACTATCTGAACAACTGTGGAATTTAAAATATAAACCAGTTTTAGAAAGGTTTAGCGTTACTCACCACTACAAGGTAGAAGATTTTACCAACCAGAAAGTTATAAGATTTGGTTTAGCAGAACACAATGTTCATTTTGAAAGCGATTTAGATTCAGAGCAAAAGGATTCAATACATGAGTTAGAAAGGTACATTTTAGTGTTTTACCCAGGTGTACTAACATGGCACGAACATCGACATTTGAACAGAAGTTGGGAAGAAAAACAGGTCGTATGTTTAATGAGTTAAATACATATACTTATATCTTCATACACTACATTAATATTCGGTAAAAATGTGTGTTTTTTGAAAAAAAGAAGTTGCTTTTCCATGCCAAAACAGCTATAAATTAGGTAGGTGTAGGTAAACAAAAAAGATTTACCAAACGCTAGAAGTTAGGAAGTTTTATAGTGAGGTACATCATGTGGATTAGTCAAGAAGAAAGGGATGATTTTAATGAATTATTTCAAGAGTTGCTTGCAGGCAAATTGTCTAAAAAGCATATAAATAGAAAAAATGAAAACGGTGAAACAATGTTGCACCGAGCAGCAAAAATGTCGACGAGAAAAAAAGTAAACTGGCTGATATGGGAAGGAGCAGATGTAGATGCAAGAGATAACGAAGGTTATACACCACTGCACTCAGCAGCGCTTGGAATGCGTCTGGAAAACGTAAAAGAATTAATAGAAGCCAGAGCAGATATAAACGCAACCGAAGAAGATGGAAATACGGCACTACATCTAGCGTGTATGGTAGGTGGAAAAAAGATAGTAGAAGAGTTAATAAAAGCAGGGGCAGAAATAAACCTGGTAAGTATATCAGGATTTAGCCCAATGTATTACGCAAGTGATGAAGAGACAAGGGAGGTATTAAAGAAAAAAGGAGGAAAAATAGTGAACAAACAGAGGGAGTTAATGGAAAAAATAAGTAAGGTATCGGAAAAGCAGGTGGTAAATGGTGGAAAGAAGCTAAATGATGTGGAGGAAAGGGCTGTAGATGTTTGCAGACTTTTTGTGAGGAAATAAGAGGCTAAATATATGGAAAAAATAGAAGAGAAAAGCTGGCAACAGCAGGAGAGGAATTGCTATTATTTAACAGATTAAATATATAGATTTATATCTTAATATAATATGCTGAAAAAATGTGTATATTTTGTAAAAAAAACTTGCTTTTTATGCCAAAACAGCCCTAAGTGAAAAAGTAGCTGGTAAACAAACAAAGTTTGCTAAGCGCTAAAGTGAGCCAAATTGGAGCCACTTTATATTGCATTAATAGCTGAGGAACTTATGGTAAAATTTAGTAAGAAAGAAAGAGAAGAATTTAATAAGTCGTGGAAAGAAGTATTAGATAACTCAATAGAAAATATTAACAAAAAAGACACAAAAGGAAGGACGATACTACATTACGCGGTGGGAATGCCAGATCCGAAAAAAGTGAAATTATTAATCAAAAAGGGAGCAGATGTAGATGCAGCAGATGCCGGGAAATATAGACCACTACACCTAGCAGTGATGGGGCAACGTCTAGAAAATACAAAAGAGCTGATAAAGGCAGGAGTCGATGTAAACGCAGTGGAACGAAGTAGCAAATTTGCCGCGTTACACCTTGCGTGCATGGTAGCAGAGATAAAAATAGTAGAAGAGCTAGTAAAAGCGGGAGGGAATGTGGAACAAAAAGATAAATTTGGCAAGACCCCAATGGATTATGTGAGAAATAATAAAGAGATAAAAGAAGTGTTAGAGAACGTAAAAATGGCAAATAAACAGAGGGAATTTATAGAAAGAATAAGAGTTGTATCGGAAAGTACAGCAGCAGGTGTGATAGTAGCAAAAGAAGAGGTGAAAGAGCTAGAAACTATGGATGAAAAAGTGCTATGAGCCGCAACTTTTTTTTAAATTCAGAAGCTAGGATGGAAGGAATAGAAAAGAAAGTATTGAATTTAGAGAAAAAAGCGTTGGAAGAGCTGAGAAAAATATGGAGGAAGGTCTTTGTGGAAGAAGCGCCTAGAAACTCAAAGAAATATTTGATACCAAGATTGGCGTATAGGTTGCAGGAGAAAGCGTATGGAGAAATATCAAGAAAAGGAGCAAAAAGACTAAAATACCTGGCAGATCGGCTAGAACAGGGAAAAAGGATAAGTAGCGATAAACTGCCAGCAGTAGGAACGGAGTTGATATTAGAAAGAGGTGAAGAAACGCATGCAGTGATGGTAACAGATAAGGGTTTAATCTACAGAGAAGAATTTTTTACGTCATTATCAGCGGTAGCCGGAAAAATAATGGGAATGAGCTACAACGGTCCTTTATTATTTGGGATGCGTGATAAAAAGGTAAGTTGAGAATGCTAAAAGAGGTAAGGTGTGCGATATATACGAGAAAATCAAATGAAGACGGGCTAGAGCAGAAGTTTAATAGTCTTGATGCACAGCGAGTAGCATGTAAAAAATATATAAAAAGCCGAGAAGGGTGGGTAGCATTAGCCAAAAGGTATGATGATGGAGGCTATTCAGGAAGTAATTTAAATAGACCAGCGATAAAGGAATTATTTGAAGATGTAAAAGCCGGAGAGGTAGACTGCGTGGTAGTATACACGTTGGACAGGTTATCAAGGGAAACGAAGGATTGCATAGAAGTAACGTCATTTTTTAGAAGGCACCGGATAAGTTTTGTAGCAGTGACGCAAATATTTGATAACAACACACCAATGGGAAAATTTGTACAAACAGTGTTATCAGGAGCGGCACAGCTAGAAAGAGAAATGATAGTAGAGAGAGTAAAAAATAAAATAGCAACATCGAAAGAGGAAGGATTATGGATGGGAGGGAATGTGCCACTAGGGTATGATGTAAAAGAGAAGGAATTAATAATAAATGAAAAAGAAGCAAAAGTAATAAAGCATATATTTGAGAGATATATGGAGCTGAGATCAATGGCAGAATTGGCAAGAGAGTTAAACAGAGAAGGATATCGAACGAAAGCAAAATCAGATATCTTTAAAAAGGCCACAGTGAGGAGAATAATAACAAATCCGATATATATGGGAAAAATACGGCATTATGAGAAGCAGTATAAAGGAAAGCATGAGGCAATAATAGAAGAAGAAAAATGGCAAAAGGCACAGGAATTAATAAAGAATCAGCCATATCGAGGCAAAAAATATGAAGAGGCGCTACTAAAGGGGATGATAAGATGCAGATGCTGCAAAGTAAACATGACGCTGACATACTCAAAAAAAGAAAATAAAAGGTATCGATATTATATATGCAATAACCATTTAAGAGGAAAAGGTTGCAAGTCGATGAACCGAACAGTAGTAGCCGGAGAAGTGGAAAAAGAAGTAATGAAGAGAGCGGAATGCTTATATGAGAATTGGGAAAAAGGGGCAAAAAAAGAAAAATGGGAAAATTTAAGTTTTGGAAAACAGAAAGAAGCAGTGAAGAAATTAATAAAAACAGTGTGGGTAAGAGAAGATGGAATAGAGGTGTGTTCTGAGTCAGAGGAAAAATTTATACCAATGAATTTAAAGAAGAAAGGAAACAAATGCACAGTAGTGGAACCAGAAGGAAAAACAAACAATGCGCTACTGAAAGCAGTGGTAAGAGCCCATCTTTGGAAACGTCAACTAGAGGAAGGAAAATATAGAAGTGTGAAAGAGCTGAGCATTAAAATTAATATAGGTACAAGACGTATACAACAAATTTTAAGATTAAATTATTTAGCACCAAAGATCAAAGAAGACATAGTAAATGGGAGACAACCGAGTAATTTGCGGTTAGTTGATTTAAGGGAAATACCGATGCTATGGAGTGAGCAAATGGAAAAATTTTACAAATTAGCGTCTTAAAAATCACACAATTAATACGTTATTAACGCAACTAACTTATAAAACAAACATTATACGAAGGGAAATACTATGCCAGTAAAGAAAAAAGAGCGTACTGATAAATTATGTGGATTAACAGAAAAAGAGAAAGGTAAGTTTGATACTCTGAAGCAAGAAATAGAAAATCTAGGGAAAAAAAAAGTCCTTTATGTTCTGGAGAAGGACGAAAAATGAGAATAGCATTGCTGAAAAATTTAATGATGATACATTACAGAAAATTTTAACAACAAAAATACCTTATAGTGAAGAAGGGAGGAAAGGAGTATTTACGCTACCGTGTTATGCTATATCTCTTAAGAATAATCAAGCTTTTGAGACGTTTTTACAAGAAGCAGCAAAACGAAAATTTTTAAAAGATCTTCTGAATGACGAATTAACCGGAGAAATTCTGGGTGTTCAAAAAACAACCTACACGGTACTAGCATACTGTATTTCAGAGAAAAATAGCAAAGCTGTTAGGGCAGTTTTAGAAGTTTCTAAAGAAAACGGTATTTTGAAAGAAATCCTCGACCAGAAAATGATAAAAGAAAAAGCAAATAGCCAGAAGATAAGCTATACACTAATTGATTATGCTAATAAACAAAATTGTAAAGAAATTGTAGCAACTCTCAAGGAATTTAAAGAAAGTCTTAATATAGAAGTTAAACCTGTAAGTGGTAATGCTGAAACTAGCTGTGAAGATATCAATAAAGACTGTGAAGATCTTGAAATACATGAACCTATGCTTGCAAGCAGTGAAGAAGCTAAAAATATTTTAACAAAAGATGATATAGATCAGACACAAAGTTCCAGTATTTCTACAACCACTTTTACTGAAGTTGTGAAAAGAGATCAAACGCAATCGTGCTCTCATAGCAAATCTAGAAGTGCTGAGAACGGAAAATCATTAACAGAAATAAAGCATAAAAGAAAATTAATCAAAACTGATACAGAATCAAGAGAGAAGTTGACAGATAATTTAACATGGGAAAGTAAAGCTACAGCTCAATTGCGTGGAGATATTAATAAAGATAGCGAGCTAATATTTGAAACCAGTGAGAAAGCTCAAAATGCTTTAACAGAAGAAGAGCCTGATATCCCATCTCCAACTGAACTATATTTTGATAGTAAAGGAAATTCTGTAGACGAAAAATCATCAAAAAAGGCAATTCAACCAATTGTAGCTGGTGTTGTTGGTGCAGTGTTATTGGCAAGCGGTGTTGCATTGTATATCATGAAAATGCCTGTAATAGCAGCGGTTGTGGGAATAGCTGGATTGGTGTGTCTGAGCTTTGCGTTGTATAATGTGCTAAAGCCCAGCACAAAGCTAGAAAAAGTGGAAAGTGTGGAGCAGCCTATTCAGTCTTCTTTGAATCTAGCATAAAAGGCTATGCTCAAAAAATCATAAACAACAAGATAACTTCTTTAGAAGATTTCTTAAACTATTAACTAAGAATTACCTCCGTTAATCCTGCTGCTATTTTTAACAATAACTTGACGTGTATAACCTATAGAAACATCCTCCCTTTTTTGCTTATATCAATTCATACAGTCCTTTTTCTTGGTATAGAGAGTTGAGATACCGATACATCTGTCACTTTTGTATTTATACTGCTTAACATATTTACAACTTCCGTACTTCCTCCTTCTCTAGCGAGATCTAAAGGCGTTTCACGTCCATTGTTTTTAGTATGAATGCTAGCTCCTTTGTCAATTAAAAACTTTACAGTTTCCAAATTACCATTAAAGGCAGCATAGTGTAGGAGTGTCCAACCCTCTTTATCAATATCATTAACCTTTCCTCCTCCTTTATTTAGAAGAAGTTCCATAATGCCTTTATATCCATCATCTTTACCATAATGAATTAAATCTATAGGCTTTTGACCATAAGCGTTTTCAGCACGAACATTAGCCCCATTAGCAACCAAAAGTTTTGCTATTTCCAACTCACCACCAAAGGCAGCATAGTGTAGAGGTGTCCAACCGCTGTTATTGGTATCGTTAACGCTTATCCCTTCATTTAAGAAAAACTCTACGATATTTTTGTTCCCTTTCTTAACAGCAATGTGTATAGCTTTTTTACTACTAATTTCTCTAGCATGAATATCAGCCCCATTTCTAATAAGCTCTTTAACCTTATCAAGGTTATTTTGTTCTACAGCATAAAATAGCTTGCTATTTAAATCTTTCTCTGCTGCAGTAAGTTTAGATGTGTGCATAAACCCTCCTAAAAATATTATTATTAAAATAAAAAAAATAAAGTAAAACCTTTTTGAAGCAGTAAAAACCATACCAACGTTTTTGTCTACAAAGCTTAGTACTATCCAATTTGTGCTCCATTTTTTCTTGTATATCGTACTTGATCTGCCCATTTACCATTTTGTAATTTTTCTTCCTGGACAATTCTTGAAGATGGAGCAGGCTTTTCGAAGTACCCACGTTCAATAGCATCATAAACTGAGTGATAACCAAGTGAGCAATTTTTTCCTATTTCTTCTCCACAATCTTTTAATTTTTTCAACATCCCTTGATCTCTTGCTTCTACCCTAATCCTGTTTTCATTTTGCTTATCAGAATACAATCTAACTTCTAATTCTCCAAAAGAGGTACAGAAAATCAATGCTATATTACTATTGGCTGTAAGGTCTGTGTAATGCCTTTTACCATTTTGCGTTATAATTTCCACCTCACTTTCACCAATCTTTACTATATTTCTTTCATATCCTGCATTTTCATGAGTTAACCATAAACTTCTCGCTCCATCGGTGATCTTTGCAATATCTATTTTGCTCTCCTCCGAATATTCTAAGTAAAGAGTAGTATTACCTATTGCTATATCATTCAATTTACTAGTGGTTGCACTTTTCGCAACTTTAATAAACCTATGGGCATCATTAATGTAACCTTCAAAAGCTTTTATCATATTGGCTTTGTGATCTTTGCATTCTAATCCCAGTTCATCAATTACATCAATGCTCTCTGGGCTACCAAACACTGCTCCTTTTGATACCAATTGACATATTATACCACTAGCAACTTTAGGATACTTTTCTAATTCACTAATTCTTTTTATCACATAATCTGTGAAACTATAACCTTCAAAAGGTGAAGGAACGGTGAAACGATAATTAAGTCGCACTCCAGACTTGATAGCTATCTTCACGAATTTTTCCAATTGATTTATGTCTTGAATTTCAGATAAAATACCTAAGGATCTACTTAGCTTTTCCTTCTGAGCTGGTATTATATTACCCCACAAAACCCCAGATTTAGGTAAGCATTTTTTCCTTTCATACGTGAACTCTTTTGCTCCCGCTTCCAAAAGTAATTTCTTTATTTCATCAGCAGCTTGAAAGCCGGAAAAAGCATTTTTTACATGTTCCAGCACTTCTGACTTTCCTGCTATGTCCCGAGTATTTAAAACTACTTTTAGGTCTTTATTATTCTTATGTTCATGTAAAAACTCCTCTAGATCTTCGAGAAACTGAAATAGAGTGAGTGTAACAATATAGCCTAAATTGCCTTCTTTGTAGCGATGTTCATTAAGTATATTATTTAATTCTTTTCGCAACTTTTTTTGATTGTCAGTAAAAAAACACCTTTCAACATGGTAATTATGATCATCAACTGCAGTTTGTTGTGGAGTTTTCCCTTGTCCATCACATATATTGGGGTCAGCATTTCCCCTTAAGAGAGAATATATATTTTTATCATAGCCCATAGCAGAAGCGCGATGCAAAGGTGTTTCTCCTTTATCATCCTGTATATTTGGACTGGCTCCTGCTTCTAAGAGTAAATTTATAGGTCGGTCTTCTTGACGGTAAGATGCACCTATATGAGCTCCCGCAATCGCATGCAATACTGTTGACCCAGATTCTCCTCTTTTGACATTTAGAACGGCTTTTAGATCTGGATTGCCTCTATTATTTTTTAAAAATTCTTCAAGCTCATCGACCTGACCATTATCATAATCAAAAAGAGCACCTTCATCATGCCATTCTAGATACTTTAAAACATTTAGTAACTCTATGTTTAACTTCTTTTGACTTTCTGTGAGATTATGATCTAAAGCGGACCAAACAGATACCTGTTTACTCAGTGAATATTTACTATCCATTAAAGACGGTGGACTATTATAACTTCGAAATGACGATATGGTTGATTGAGTATACCAAGAATCCCCCTGACTAAACATTTCATCTATGTCACTCTGTGAATGTCCTTGCTTTCGTAAAATTTCTAACCGATCATTAGATGGTGGAATCTGCAACAGATATTCTATAATCAACTCATATTGATCATCAAACGATCCGCCTATTTCTGACTGCCCTTGTCGAGTATTTGATTTCTCTTCTAGCTTTTTTAATAGCTCTTTTTTTTCGCTTATTTCTGCTCCACTAAAAACCTGCTCAGGCCTTGAAATATCTCTAGTTAACATACTCCCCCCATTCTACAAAGATATTATGTACAGCACATAGCACAAATAAAAACTAATGCAAGAATAATTTTTCTAACTTTGATATTTTTTAGAGATCTGTGTTTTCTTTCCTTCTATACCCATTCTAACTTCATAAACTTCACTGACATTGTGAACCTGCTATTTGGTTCTTTTTAGCTATATAACAAGCTACCCTGCAAAATTTTTGTCAGAGTCCCAATTTCCTTGTGTCATTACTGCTCCTTCTAAAAAAACACTTTTATTATGAAAATTTTTCTTTCTTCTTCTCTTGGGTAAGGTCAATTTTTTCCTACCATGAACCCACAGTTTGCTCAATGATCCTATTAGAGAGAAAGAGCCTGATCAATTACTCTTGTTACCCTTGGTTCACTTAATTGACACCCATGCTTAAATGCAATTACTCCTAACTTAGGAACATCATCTCTCTTTTCAACATTTTTTAAATCTACAAAGTTTTTCAGAGTTATTCCTCCATTTCCTAGCTTTTCTTTAAAATCATCCCTGTGAACAACTTTAAAAAAGTTTTCTATACCAGCAAATGTCATTGTTTTTATATCACATTTATAATGTGCTGATAAAGCATCAATTAGCGGCTTATGATTGTGCAGAAAAATTTCTTTTTTCACTTCATTAGCTTTATTAATTAAAATATGAGCGTATTCTGGATATTGCTCTTTTAGGTTATCGTGATTATCAATCTGATTCTGTATGTCTGCATTCCTTTCCCACACACTAATTAGTTCATTAATATCACTTTTTTTCAAAAAGGAATGTAGTTCCTGACTTTCTTTTTCAATCTTTTTGACTTCTTTTTTACAGTTTTGAAGATGTTGTGGATAACTACTGTGTAGATCGTGCAAATCACCTATCAATCTATTCTTTTCTTCTAAGTTCTTTTGACTAACATACAGATCAGCAGCTTCTAGTTTTGTTACGTAATTTATTAGAGCTTTCACTGTATCTATATGGCCATTTCGATCAGCAAAACGCAGAGGTGTATCTCCATTACTATTCACTGCATTAACATCTGCCCCTTTTTCTATTAGAAGTTTTACTATCTCTTCATGGCCATAAGCTGTATGTAATGGAGTACCGTCACTATTTCTTGCGTTAACATTAGCACCTCCTTGTATTAGAGCTTTCACTATATCTATATGGCCATCTCGAGCAGCAAAACGCAGAGGTGCATCTCCATACTTATTCACTGCATTAACATCTGCCCCTTTTTCTATTAGAGCATTTACTACCTCTATACCACCTTTGCTAGCAGCCCAATGTAAAGGAGTCCTTCCCTGTCTATCTTTTGCATTAATCTCTGCTTTTTTGTCTATTAGAGTATTTACTAC
>NODE_2_length_74351_cov_403.917909
TTTTTCGTTTCTACTGAATGACAGTTGTGGCTTGGGAGGTAGTGCAAGAAGTCTATTGTATTACTGAATTATTAATAATCTAGTAATAGTGCCTGCTATGTAGCTAAAATTTTCCTTTAACTTAAGCTATATGTAGCTAAAATAACTTGGGTTTACCGACGATTTGACAAACGACAAATTCGTCATCCCGCTACTTGTTAGCGGGATCTAGAGATATCGCAGCGGTATGACCCTGACTTGCATTAGCTATGTATAATAAAGGGAATCTATGACAAAAGAATCATTGGTAAAAACTGATATAGTGAAAGTTGAAGACAAAAAGGCGGTAAGAAGCTTTTTTAAAATACTAGGTGGAGTGGCAGATGCTGTAAGATCGTGGATTGGTAACATCAGTCCTGATTTAAGCAACAGTCGCGATATCGATAGTTTAGTCTTGAAGATGAACGAGTGCTTAAATCCAAAGGGAGGGGAGGTTTCAGCACGTAAAAACGCTGTATCTCTTGGTAACTTGTACTTAAGCTTATCAGAGAAAGGTAAAATAAAATTTCTACAAACCCTGGCAGAAAAATTTAATCCGAATAAAGCGGAAATAGATGAGAAAATTAGAGAGTATAAGAAAAACCAAGATCCCGAGTTAAACTATAAATTTGAACAGGATTTAATAAAAATTCTTGAATCACCGCGTTCTAAAATATTGAAGCAATTTATTTCTTTACCAGAAGGCCTTAAGTTTATTGTTGATATGCGTTCTGACGTGCTTAAGCTAAAGAACCAATATAGAAGCTTGAATCCACTAGAAAGCGAATTAAAAAATATACTCTATACTTGGGTTGATGTTGATCTACTTGATCTTCGTCAAATCACCTGGGATTCACCTGCATCATTGCTAGAAAAACTTATAAAATATGAAGCTGTGCATAAAATTTCCTCTTGGGATGACTTAAAAAACAGGCTGGGTCTCTGTTTTGCTTTTTTTCATTACAAGATACCAAACGAACCTCTAATTTTTGTAGAGGTTGCATTGGTGGATAAGATTGCAGATAGTATTCAACACCTTTTAGATGAGTCAGTACCTTCAAATGATCCGAGTAATGCAAGCACTGCTATATTCTATTCAATATCAAACACTCAAGCAGGGTTATCTGGAATCAGCCTTGGTAATTTTTTGATCAAAAGGGTTGTAGAAAAGCTATCACAGGAGTTTAAAAGTATAAAAACATATGCAACTCTTTCTCCAATACCTGGCTTTACGAAATGGCTAAAAAACAATCTAAACCAAGATGTCACTTTATTGGGCAAACTAAATATAAAACAATCTAGTGCAGAAATTTTAGAAAGTGCAGAGCAATTAAAAATTAACGTTGAATGTATAAATGAAACTAAACAATGCATGCTTAAACTATGTGCATATTATTTACTAAAAGTGAATAATAGTAATGGGAATGCTTATGATCCGGTGGCGCATTTTCATTTAAGCAATGGTGCATCGATAAAACAATTAAACTGGATGGCGGATACTTCTGAAAAAGGTATTAGTCAGTCGGCTGGAATGATGGTAAATTATCTGTATGAGTTGCCTAAAATAGATAATAATCATGAAAACTATATGGTTAATAAAGTGATTTCCTGCTCGAAAAAAGTGTCGTCTATGTTGAAGGAGTAAATAGTCTCTTAATAAAGGATTGCCCTCACAACACTTAAAATGTAAAATGGTTCTACTTAAGTAAAATAGCCATAAATGAACAACATAAGAAATTTTGCAATAATAGCGCATATAGACCACGGTAAGTCAACGCTTGCTGACCGTTTAATAGAGGAATGTAACGGCCTTGAAGCAAGAGAAATGATCAATCAAATACTCGATTCAATGGATATAGAACGCGAACGTGGGATTACAATTAAGGCACAGACGGTAAAACTCAATTATACGGCAAACGACGGTAATCAATATTGCCTAAATCTCATGGACACCCCAGGTCACGTTGACTTTTCTTACGAGGTAAGCCGAAGCTTAGCCGCATGTGAAGGTTCACTTTTAGTGGTAGATAGTAGCCAGGGCGTTGAAGCACAAACCCTTGCAAATGTATATAAAGCTATTGACAACAACCATGAAATAATAGTTGTGCTCAATAAAGTTGATCTTCCTGCTGCAGATCCAGAAAAGGTAAAACTCCAGGTTGAGGAAGTAATTGGCATTGACGCAAGTGAGTCAGTTTTAATATCAGCAAAAACTGGACTTGGAATAAAAGATGTACTGGAAGCAATAGTAGCAAAACTTCCAGCTCCTCAAGGTGATGTAAATGCTCCACTGCAAGCAATTTTGGTTGATAGTTGGTATGACACTTACTTAGGAGTAGTAATTTTAGTGCGAGTTAAAAATGGAGTGCTAAAAAAAGGCATGAGAATTGTTATGATGTCTAATAATGCTACATATCAGATAGATAATATCGGTATTTTCACCCCTAAAAAAGTGATGACGGGTGAACTTTCAGCGGGTGAAGTTGGTTTTATAACTGCTTCAATGAAGGAAGTAGCAGACTGCAAGGTAGGAGACACTATCACTGAGGAAAAGAGACCTTGTAGTGAAGCACTTCCTGGATTTAAAGAAGTGCATCCTGTGGTATTTTGTAGCATTTTCCCTCACAAAACGGATGATTTTAAATATCTAAGGGAAGCTCTAGAGAAGTTACATTTAAATGATGCAAGTTTTACCTTCGAAGCTGAAACTTCAAATGCACTAGGCTATGGATTTCGTTGTGGTTTTTTGGGAATGTTGCATCTTGAAGTTATTCAAGAAAGACTCGAGAGAGAGTTTGATTTAGATCTAACAGCAACTGCACCGAGTGTTATATATAGGGTTACAACACGAAGTGGTGAAGTTTTGAATATTCATAACCCAAGTGATATGCCAGATCCAACGAAAATTGAAATTGTGGAAGAACCGTGGATTACCGCAACCATAATGGTTCCTGATCAATACTTAGGTGATATTCTATCTCTATGTGAAGAAAGGAGGGGAGAACAGGAGGATTTATCTTACATTGGTAACACAACAACAGCATTGTTAAGATATAAATTACCACTGTCTGAAGTTGTTTTTGACTTTTATGATCGATTAAAATCAATTTCCAAAGGATATGCAAGTTTGGATTGGGAAATTTCCAGCTATCTGGTAAGCCAAATAGATAAATTAAGCTTTTTAATTAATGGAGAGCCCGTAGATGCACTGGCTTGTATCGTTCACAAAAGTAGGGCAGAAAAAAGGGGGCGTGAAATATGTGCACGCTTGAAGGATTTAATACCACGTCAGCAATATAAAATCGCGATTCAAGCGGCAGTGGGCGGAAAAATTATTGCCAGAGAAACGATTAACCCATACAGAAAAGATGTAACAGCTAAACTCTATGGTGGAGATGTAACGCGAAGAATGAAACTACTTGAAAAGCAAAAGAAGGGTAAAAAAAGGTTACATTCTATAGGGAACGTAAATATTCCACAGAATGCTTTTATTCAAGCCTTGAAGATAAGTGATTGATCTTAAAAGACTTCTTGTATAGTTTTTGGCAACAACCGTTAGAAACGAAAAAACTTACTTGACAAACTCCGCCAGCCCCCTTATCATGAAACTGAAGCTATTTATTTATCTTCTCTGTACAGATTAAATGACAAAAAAACTCACGTATCTGGCGTCTCATGTTTAATTTTTTGCACTATGTGCACCTTATGTCTTTATCAAACTTCTACCTACATAAGCTGAAACGCGCTTATAAAGCGTTTAAAACATAAAAAAACGCCAACTTAAAAAATGGATAGTGAATAACTAGCTACCCTAGGGTTTCTTTTGCCTTTTTTTCTGTTTAGTAAATTTCTTAATGTTTATAATTTAGATTAGTTGCGGCTTAAAAGCAACTAAATCGCGGTTATTAAGCGTTTAGAATAAAAAAACGCCATACTTGAAAGTATAATGTAAGTAATTAGCCAACCACGGGGCTTCTTTTGCCTTTTTTTTCATTTGGTAAATTTCTTAATGTTTATGGCTAAACGACAACCGTCATCCCGCTACTTGTTAGCGGCTGAGATACCGCGGCGGTATGACGTAGGACTGCTGTCATCCCAGTGCTTGACACTGGGATCCAGTTGAGCTATTTCAACAAAAATACTGCATTTGAGATGAACGTTCCAGACTTATTTATAAATATAACAATTAAAGTCTGGATTCCAGCGTCAAGCACTGGAATAATATCGTTTACTATGTCTATATTACAATATTTGTGCAGTTGTGTGTCAACTACTTTTGTGGCACCGTTTGTTATTCAATCTTTATGCTAGTTTTACTAAAAATTATAGTATTTTAGGTATAATTGCAATATCTAAATTTAAGGTATAGAGATGAACCCTAGGAAAGTTTTTAATATTCTTTTTATAGTATTATTTATTTCTTTTTCTCATGTTGGGAGTGCTGCCGCTGACACTAATACTGATACAACTGCTCAAGTAATATGTAACATTATTGGCTACGTTTGGGGAATAGGCGGACCGCTTATGACCGTAGTGATAATAGGTGCAGCTTTGCTTGCGATATTTGGTAGAATGCCATGGCCAGCTCTTTTTGCACTCGGTATATTTTGTGCTGTATTTTTCGGTGCTAAAACTATCGTCATAAAAGTAATGGGTGGTATAGGCGGCACTGGAAATACTTCTTTGATGGACCAATGCGGAACAGGAGACACAAAAAAGAACTATTTTTTTCTAAAACAGACCTGATGCACGGCTTCAACTATATCTTCCACTTGCGGTAATGCTTTTTTTTCTAGATTTGCAGCGTAAGGTAAGGGGATGTCCTTGCCAGTTACACGTACAACTGGAGCATCAAGGTAGTCAAATCCTTGTTCCATAACAACGGCTGACAGCTCTGCTCCTATTCCTGCAAATGGCCATCCTTCTTCTACACTAACTAACCTATTAGTCTTCTGAATAGAGTTAATAACAGTTTGAGTGTCAAGTGGTCTTAAGGTTCTGAGGTCAATAACTTCAGCTTCTATACCTTTACTCGAAAGTAAATCTGCTGCATTTAAGGCATCCATTAATTTTAATGAAAAAGCAGTGATAGTTACATCCTTTCCTTCCCGTATAACAGCAGCTTTGCCTATCTCAAGTAGATAATCTTTGTTTGATAGCTCAGAGTCAGAAACTTCATGCTCATGTCCATAAGCTATTTCGTTTTCTAGAAATATTACCGGATTAGGGTCACGAATTGCAGCTTTAAGCAGACCTCTGCAATCTGAGGCAAAATAGGGTGCTATTACTTTTAACCCCGGTATATGCGAATACCAAGCTGCAAAGCATTGAGAATGTTGTGCAGCAACTCTTGCTGCAGCGCCATTTGGTCCACGAAATACTATAGGGCATCCAAGTTGTCCGCCTGACATATAATTTGTTTTTGCTGCGGAATTCACAATTTGGTCAATAGCTTGCATAGAAAAATTAAAAGTCATAAACTCGACTATTGGCTTTAATCCAGCAAATGCCGCTCCAACAGCAAGGCCAGCAAATCCATGTTCGGTAATAGGCGTATCAACTACTCTGTTTTCTCCAAACTCTTTCAGTAATCCTTTCGTTACTTTATAAGCACCATCATACTCTGCAACTTCTTCACCCATGATAAGCACATCAGAGTCGTTTTGCATTTCTTCTCTAATTGCTGTGCATAAAGCTTCTCTTACACTTAAGGTTGCCATTTATAAACTTTTATAGACTTTAACTAAAGTAACTATATCAGAATTACTGGGGGTAAGTAAAGTGTACAAATTAAGTTTTACAAACATCATGACCAACTCATTCCAAAAAAAAATCTTCTCACGCTTGCTGGTTTTGGTTGCTAAAAATGATTGTATTGCTTGTGTTTTTAATAATATATACTGCTAAGTTAATAATAATTCACTTGGGAATAACAGAAAAATACATGATAATTTTATATTTCAAATAGAATAAAATCCTTTTTATTGATACTGTCTTTTTTTGTAAAAAACATTCCTAACTTTTCCACCACTTTTTCTGGCTAAGGTCAGTATAACTTTTGCTTGAAATAACTGTTTATATGGTGCAATTTACAGCTTTTAGTTGCTAAAATTATAACTCTTAATTTAATAATTTTAATCCAATAAGCTTTCAGGTTAATAAAATTAAATTATTTGAGTAAATGCAATACCATGTCTTTATTTGTGGGTAATAATAAGAATAACGAAGGTTGGCTCAGCTACACTTCTATAATTTCAATTTTTATGTTTACCGTATAAAAGAAGTTTCTTCTATCTGTGTCTTCGCGTTTGAAACTAACTTTATTCTATCTCTTTCTTGTTCTGGACTTAACCTGTGAAGCGCGTAACTGAAATCTTCCTCACTCACTATAAGCCGTCTTTGCGCACCAGCGCTAATTTTTGCTTCATTCACTAATTGCTCTAACTCAGCCCCAGAATAGCCTTCAGTCTTGTCTGCAATGTCTTGGAGGCTTAGCTTTTCATCAGTTTTTGTACCTCGCATATAAAGTGCCAATATCTTTTGTCTCACCTCTATGTTTGGATTAGGGACATAAACCTTCTGACCTAAACGTCCAGGTCTAATAAGTGCTGGATCTATACCACCGATAAGGTTAGTTGCACCAATTACTATTATATCTTTTCTGCTCTTAAATCCATCTATTTCAGTTAACAACTGTGTTAAACTCTCTCGACAATGGTAAGCTGAGTTATTAGCGGTACTTCTTTTTTGTGCAACTGCATCTATTTCATCTATAAAGACTATACAAGGAGAATATTTTTTTGCTATTTTAAAAAGCTCGCGTACAGCATGTGCACCATGACCAATATATACTCCAATAAGTTCAGGACCTGAGATGCTTATGAAATTCATATTTGATTCACCTGCAATTGCACGAGCGATAAGTGTTTTACCATTTCCAGGAGGGCCATATAATATGTAACCTCTTAGTGAATTAATACTTTTATTTCCAAACAGCTTGCGCATTTCTTCTGTCATTTGGTCACAGCAAATCATCTGCAACCGTTGTTTTAAGGAGTCATCAATTATAGCATCAGCAAATGTTATTCTTTTATCATCTGAATTAGCTAATTCTATCGATATAGGCAGCTCTACTTCCTTTAGTTTGCTGAATACTTGATCATATACAAACCAAACAATAAAAAGGAGAACGACAAGTAACACACAAGGCATAGCTTCACTAACATAATGTGCAGCTAACTCATACCCTTTACTAAGCAACATTGTATGCATATAGGCAAACAAAAAAGCGATAGAGACAATAGTTGCCACGCATAGTAAACAGATTGAAATTCTTTTTAGTAATTCTGAAATTTCAATTTTTTTCATCTTAATACCTTATACCAATTTTAAACTAAGAATAATTTTATCTAGCTTACCTATTTTAGCTTGATTAGAGCGTTCAGAAAAATTATCAAGTACGTACTTTATTAAATACTAAAAACAATATATCACCATATTGTCACATACATCTTTAAAGTTTACCAAATTCATTTTCAAAAAACAAGATTTTATTATTAACCCGAATTCTGGATTAGATTTTAGGTAAATTATTGAAAGTCTTGAATTTTACTAAATTAGTAACTAGTCTTAAAATGCTTACTGCTTTATCGTAAATGCTAAAACAATAAGCTATTGATATTCTTGTTTTTTTTAATCTCCAATCCAGAATTCGGGTTAAAAACGCTAACTTGTATCTTCAAGAAGTAAGACATAATAGCTCTAAAATGTCTTGCAAGGAAAGGTAAAGCTGAACGCTAACTTATGCCAGAAAAATACCGTCTTGTTTGCCTTTTTGAGTAGTATCATCTTATTTTTCCTGTAAATTTTGTTTATAACGCCTAAGATTTACGATATTTTAATCCCGGTAGAATATCTTATAAAATCAGATTATATGTTATACCTATGGAAATAGATAACTTTCAGCAATATTACAACCAAGAAGAAATGAAGACAGTAACATTAGCTCAAATTTATAAAGACTTGGTAATAAAGATATTCGATATAGCCACAAGCAAAATGTAAGCTACTATTAATGGTATTATGGAAATAGCACCAACGATACCACCTACTATACCTACTACCAGAGGTGACGGAGTAGTAAGGCTTAATATAATAAGTGGGAGAGATATAATTGATAGTATTATAGAAATTACACCTACTGTTTTCAGAAGAGATAGAAATCCTTTTGAATCTAAGTGTTCTTTAATTCCCTTAAATAATATAAAGAAAATGCTTATACACATTATAGCACAAAGTATTACTGCTGCTATTTTTATTATAGCTGCTGCTATAAGTGCTGCTAAATAAGCTATATTCATTGCAATTATCACACACCATAATAAAAAAGTCAACTCCATATGTTTAGGTTGTAAAATCCCAAAAAGCAGCCAGAATAGAATAAGCAAACATTTACGAATTGAATTTAGTGCAAACAAGGGTGTTGATATCAACCATACTCTGCAGAATCGCAATATGGTATGACTACATGCTTTTTATTGATTTGATTAACATAATCAGCAGAGAGTTTTGTTTTGCAAAAGATGTCTACAGTAACATACTGCAATTATTTGGAATTGTAGGGCTAGGTGCAATTGTAAGGCCACTTGGTGCATTCATATTTGGTCACGTTGGTGACAGGTATGGAAGGAGGATAGCATTAATAATTACTATCTTGCTAATATCGATACCATCAAGTCTCATTGCATTTATTCCAAGTCACAATCAAGTAGGTATAATTTCTACTATATTGCTTCTTGCAATCCATATAACACAAGGAATTGCACTTGGTGGTGAACAAGGAAGTTCTGTTTATCTTATAGAGCATTTATCCAGTAGGAAAGAGAACTTAGGGATGTATTTTGGAATGATGGGTTTTGGTCTCTCCATTGGCGTCTTGCTTTCTGCGGTGATAGTGATTATCTGCAAAAAAACTACTGATTTTTGTACCTGGGGTTGGAGATTGCCATTTATTTTCTCAGCTATTTTAGGATTAATTAGCGCGTATAGCATATACACATTGGGAGAAACTCCAGCATATGAAAAAAATCGAAAACAAAGAAATTTACCTGATTTGCCAATAATAGAGCTTATAAAACGCCACAAGAGAGCTCTTATACTTGCTATTTTAATATCTGTACCTGTTAATGTTGCTGTTGGATTTACCATATTTCTTCGAACTCTCGCAAAGGAAATAGCATCAGTGGATGTTTATGTAACAACATATATCAACGAAATTGTATTGATTATAACCAGTGTATTAATGCCGATATCTTCAATAGCGTTTGGAATGTTGGCTGATAAAGTTGGAAAAGAGCGCACTGCAATCTTATTTATAGCAATTACAATGGCACTGTGTTGTCCTGCGTTATCTATTGCATATTACTATAAAAATTATCTTGTGATTGCGTTGAGCGTAATGGTTCTCTCTATAATAGAAAGGGGTATAGTTCCCATAGGAATAGTTGCATCTGAACTCTTTCCTACCAATGTTAGATTTAGTGGTGTGAGCTTATCACGCAATATCTCTTATGCGTTACATGGAGGATTTACTCCTATGGTTTGTATTTGGTTGACTGTAACATTTCCTCAAACAAACCTTGCTGCTGGGCTTTATATAGTCTTCTGCTTGTTGATCAGTGTGGTAGCAATATTGCAAATAAAACCGCAAGATAAAAATTTTGATTTGTGAAAGTTCTCAGTTTTCTCTTAGATTTATACCGTAACCTAAATTAGGTCCTTAGTTTCTCAAAAAAATCCTTTAACAAAAAAGAGCATTCTATTTCTAATATCCCACCATAAACTTCAGGTATATGGCTGCAAAATTGAAATATCTTAGCACCATTTTCAATTCCTCCACCTTTTGGATTATAAGCTCCAAAGTACAATCGTTTAATTCTGGCAAAGGAAATAGCTTGAGCACACATCGGACATGGTTCTAATGTTACGTACATATCAGCATCACAAAGCGTGGGAGTTGAAAATGCTTGTCTGATCGCTAACATCTCTGCATGTGCAGTTGGATCGCTGGATATATTGTGTGCAGAAGAAATGATATTGTCTCCACTCACTATTACAGCACCTATGGGCACCTCATCATTTTTTTGAGCGAGTTTGGCTTGCTCTATGGCAAGCTCCATATATTGATACTTAAACACTAGGCACTTATTTCTTATCAATTGCTGCTTTAACGAACGACACGAAAAGAGGATGAGGAGAAAACGGCTTTGATTGAAATTCTGGATGAAACTGCACACCAATAAACCACGGATGACTCTCTAACTCCACTGCCTCTATGCACGTTCCATCTTCTGATATGCCACTGCATAGCAGCCCATTTTTTTCCAAATCATCTTTATAATCTGAATTGATTATGTATCTATGCCTGTGTCTTTCTGAAATAGTAGTGTTACTATATGCATCCATCATTTTAGAGTTTGCATTTATATTACATTTGTATGCCCCAAGTCTCATGGTTCCACCAAGATCGTCATCTTGATCGCCAGCTAACTTAACGATTGGATGTTTACAGTTACGAAATTCTTCAGAGTGTGCATCTTCAAGCTTAACAACATTACGAGCAAATTCAATAATTGCAAGCTGCATACCAAGGCAAATTCCGAAAAATGGGATATTATTTGTACGGGCATAATTTATTGCTAATATTTTACCCTCTACTCCGTCATCACCAAACCCCCCTGGAACAAGGATTGCATGAGAATTCTGTAATTTCTCTCCTATAAGTTTTTCATTTATAGGTTTTTCTTCCTTCTCTCTTGAGTTAACCCAATTTATCTTTACTTTGACTTTATTACTAATCGCACCATGATTTAATGCTTCAACCAGTGATTTGTATGCATCAGGGAATTCGGTGTATTTTCCCACTATAGATACAGTAACTTCCTGTGTTGGGTGCCTTATGGAATGCACTATTTGATCCCATTCAGTCAAGCTTGGTTTTGGCTTACTTAAATGAAAGTGCTCCAAAATTTGCGTATCAAGCCCACATTGGCTATACAACACCGGTAACTCATATATATGACTCACATCAGGGGCAGGTATCACATTGGATAAAGAAACATTGCAAAGCTTAGCTATTTTCTCTCTTTGATTATCGAAAATTTCTTTCTCACTGCGGCATAATATAATATCTGGTTGTAACCCCGCGGAATTTAACTCTCGAACTGAATGCTGCGTTGGTTTTGTCTTTAATTCTTGCGCTGCGGTAAGATATGGTATTAAAGTTAAGTGAATAAGGATAACTCTTTGTTTTCCTAATGTGTAGTTAACTTGACGTATAGCCTCCAAAAATGGTTGGCTTTCAATGTCACCTACAGTTCCGCCTATTTCACATATTACAAAATCTAAACCTTCCGTACCATTAAAAATGAACGATTTGATCAAATCTGTCACATGAGGAATGACTTGCACAGTTTTGCCCAGATAATCACCACGCCTCTCTTTCTTCAATAACTCATGATATATCTTACCAGTTGTTATATTGTCATCTTTTGTTGCTTTAATTCCAGTAAAACGCTCATAATGCCCAAGATCCAAATCAGTTTCAGCACCATCCTCGGTCACAAATACCTCTCCGTGCTGAGTTGGGTTCATTGTCCCAGGATCAATGTTGAGATACGGGTCAAGTTTTCTGATACGGATCTTAAAACCGTGAGCTTGAAGAAGCGCACCAACGCTTGAAGCAACTAAGCCTTTACCAAGCGATGACACAACTCCACCTGTAACAAAGATAAATTTAGCTTCCTTCATTAATTTTCAAATGGAACAGAAGTAGGTTCACTTTCTTGCTTTTTTTCTAATATAATTTTCTCTGCAATCGATTTTTTATGTACGTCTTTTGAATATAATCCTGACAATAGCAATGTGTTTATAATAAACAATCCAGCAACAATAGCCGTTATTCTGCTGAGCGGGTTTTCAGAAGATTTCACTGGAATCATCGAATTGACCCCCTGTTGTGTATTACTAAAACCACTTAACGAACTACTTCCAGGCGGCTGCAAGAGCACTAAAATTACTAACACAACAACCAATATTATTTGAAATATACTTAATACCGCTACTGACATTATAGATAGGGCTGAAAATAAAAATCTTAGCAGTACAAAGCACGTAAGTCAAGAACATCTGTCACCCAAATAACTTGAAATCTAAGTATGTATTTACTGCTTACCTTATTTTGATTAACATATGCATAAGACTTTGGGCTTAATATGTATCACATTTTAAAATATAAAGATTATGAACCAAAAATAGACGAAAGTGCTTTCATCGCAGGTGGTTCGCATATCATAGGTAAGGTTGAAATAGGAAGAGATGCAAGCATCTGGTTTAATTGTGTAATCAGAGGGGACGTTGGATCAATAAAAATAGGTAATGGAACAAATATTCAAGATGGAACGGTAATTCATGTGGATAGAAACCCAGGTGGTGACACAATTATTGGCAGCATGGTAACAGTGGGACATTTTTGTGTGTTGCACGCATGCACGGTGCATGATAAGGCGTTTATTGGTATGGGCTCTACCGTGATGGACCATGCAGTTGTGGAGCCTGAAGCTATGGTAGCTGCTGGCTCACTGGTAACACACGGAAAAGTGATAAAAAGTGGGGAAATATGGGCTGGCAGGCCAGCAAAATTCTTCAAAAAAATGTCGAATGAAGAAATTAAACATATTACACAATCAGCACAAAATTATATTATGCTAATGAAGGAATATAAAAACTGAAGTTCGCGTCAAGTGTTTTACTTGACACGTACATTTCGGCTTAACCCTTGTTACTTCTTTTTCCCATTCTCATTTACTTCTTGTGCTTTTGCCCCATCTACTTGAGTACTAGGTAATACTGCATATGTAATACCACCGGCTACGAGTGCAGATGCTACTGCTATACCAATCATTACTAACATCTCTAACTTAACTGTACGTTCAAGTGCAGTAAATGCTATCAGTCCAGCAGCAAGACCCATACCAACAGTAGCAGTGTACCGTGCTCCATTGCCTTGTTTTGGTTGCTCAGTTGTTTTGCTTTTATCTTCTAGTTTTCTATTTTTCTCCTCAGCTTCAGTCAATCGATTTTGTAAGTCTTTTGTTTCATCCTTTTTGGCTTTTAACTGAGCAGCAGTATCATTTGGTGCTGCTTGCAACTGCTGAACTTGATCTTTTAATGCTATTATTTCATTCTCTTTGGCTTTTAACTGAGCAGCAGTATCATTTGGTGCTGCCTTTAACTGCGCAACTTCATCATTTAGTTTATTTATTTCATCCTCTTTGGCTTTTAACTGAGCAGCATTTGGTTGGTTGTTTAACTGTGCTTCTAAATCTTTTATTTTATTTGTTAGTGTTGTTTTTTCACCCTCTAACTTCGTAACAGCAGCATCTGGTTGAGCTTTTAATGCTGTCATTTCATTCTCTTTCTCTGTTAACTTTTGCTGTAACGCCACAGCATCTAATGCTTCCAATTCTGTTATTTTAGCATTTTTCTCTTCTAACTGCTGCTGCAACGCTGTAGAATCTATTGCCTTTAGTTTTTCCACTTCAGCTTCTAAGTCTTGTTTTTCCTGCTGAGCTGTGTCCAATTGATCTTGTAATTCTTGTGTTTTAATTCTCAATTCCTCCTCAGCTTTCTTCTTTGCAGCTTCTAATTCTTCATTTTTCCCCTTTAACTGCTCTTCTGCAGCTTCCAATTCTGTTATTTTAACATTTTTCTCTTCTAACAATTGTACTGTGGGATGGAAAGATAGGGCTTTTACCATAATCTCCTCTTTCCCATCGTTAAAGCCTAACAGATTTTTCATTTCTTCTAGGCGACTAAAATATTTGCCACCCTTTTTCCCAACGGATTTTACATTCATGATTGTATTATCTCCTAGTTCTTCTTGAGGATAAGAACCAGTAATATATAGTTGTTGATCATTTAGCGTACAGCCCACATAAAACTTGTCATCAATTATAGCACCACTCTTATCTACGTTTTTATACTTTTTAAATTCTTCATAATCATCTTTTTTTATAACAAGCACTATTTTATCATCGGCAACCTGTATTGTACCATTCTTTAAGCTTAGCATAACGAACCTCAATTATAATTTAACATTACATAATACCCTTAGAACCTAAGGTCAAGTAATATTTTTATCATAGCATAGAAAATTTATGTTCGTAAACAAAAAATTTTGGCGTAAAATTGCCGTAATTGTGCTATAGCTAAAGTAATTTAGGTTTACCGACCATCGTCATTCCGCTGCTTGTTAGCGGGATCTAGAGATACCGCGGCGGTATGACGTTGCTAGCTTAAAGTTTAAAATTGAGAAATATTTATGTTAAAAGAAAAATACGGCTTTAAAGAAGTTGAAGACAAATGCAACATATTGTGGGAAGGCAGTAAAGTTTACAGGTGGAACGGTGAAAAGGATAACACTTTCACTATAGACACACCTCCACCGACAATATCGGGTAAATTGCATATTGGCCATATATTTAGCTATTGCCACACGGACTTTATTGCAAGGTTTCAGCGCATGCTGGGAAAAGATGTGTTTTACCCAATTGGGTTTGATGATAATGGGCTTCCCACTGAAAGATTGGTTGAGCAAACCTATAAAACCCGCGCAAAAGAAGTTGGCAGGGAAAAATTTATAGAGATGTGCCATGAGGTTATTGAAAAATCAAAGCAAGAATTCAAGGAACTATTTAAATCGGTCGGCATTAGTTATGACTGGGATTTGGAATATCACACGATCAGCAAGGAAACTGTGACGCTTTCACAGATGTCGTTTATTGATCTATATAATAAAGGGTATGCATATAGAAAAATGCAGCCCATCCTTTGGGACCCGGTTGATAAAACAGCAATTGCGCAAGCAGAAATAGAAGATAAAGTTTTTGAGTCATCCTTAAATACGATAGTTTTCTCTACTGAAGAAAATGAGCAGATCAACATTGCAACTACGCGACCTGAGTTACTTCCAGCATGTGTTGCAGTTTTTTGTCATCCAGAGGATGCGCGCTACACCCATCTGATCGGAAAAACAGCCGTGGTGCCGATCACAGAGACAAAAGTTCCAATAATAGCTGATGATAAGGTTAAAATAGATAAAGGCACTGGGCTTGTTATGTGCTGTACGTTTGGTGATGAACTCGACATATATTGGCAGCAAAAGCATAATCTACCGATGAAAATTATCATCGATCAGGATGGGAGGATGAGCCTTCATTCAGTACATGGTCAGAAGGAAGAAATATGGATCCCAGTGTCTGGGCACTGGGATGACACCATAGGGGCTACTGGGATGACAGGAGAAAGGGCTACTCAGATGACAAAGGAAGGTGGGTGTGATCAGAAAGAAGAATGGATCCCAGTGTCAGCTACTCGGATGACAGACGATATACTAAATGAAATAAATGGATTGAAAGTTACAGCAGCAAGAAAGCGGATAATCGAAATCCTAACTGAAAAAGGACTTTTGGTAGAAAGCACTAACATTTCTCATTCTGTTAAGTGTGCAGAAAGATCTGGTGCACCACTTGAGATATTGCCTACTTATCAATGGTTTATCAAGACCTTAGAGCAAAAAGCTCAAGTATTAGATAAAGTAAAAGAATGCAATTGGCACCCAAGCAATATGCGTAAACGCATGGAAGTGTGGATAGAAGGGCTAAATTGGGACTGGTGCATCTCAAGGCAGCGCTATTTTGGTGTGCCATTTCCAGCGTGGTATTCCAAGCGTAAAGGAGAAGAGGGCAAAATCATCCTAGCTGAAATAAAGGCCCTACCTATAGATCCATCGAAAGATTTACCAAAAGGGTATAGCAAAGAAGAGATTATCCCAGATCAAGATGTAATGGATACTTGGGCCACAAGTTCAATTACTCCTCAACTAAGTGCACTGGCAGTAAACAGTGAGTTTAGCTTACCAAATCATCGCTATGATACGATATTTCCTGCAGATCTGCGCAGCCAGAGCCATGAGATAATAAGAACTTGGGCTTTTTATACTATTTTAAAGGCACATTATCATGCAAATTCTTTACCTTGGAAAAACATTATGATCAGCGGTTGGTGTTTAGCAGATGATAAGAAAAAGATGAGTAAATCAAAGGGTAACATCATCACTCCTCATGTAATACTTGAAACTTATGGAGCTGATGTAGTGCGCTATTGGGCAGCGAACTCAAGGCTTGGAGTTGATACAGTCTACTCTGAAAATACATTCAAAATTGGCAAGCGCCTCGTTACAAAACTTTGGAACGCTAGCAAGTTCGTTTCCATGTTCATGGAAAAGCATCAAGTGATGAGCATAAATTCTGCTCACGAGACAATGGATAAGTGGATATTGTCTAAGTTATACAAAGTTATAGAAAGAGCAACAAATAACCTATTACAGTTTGAATACTGCGAAGCTTTGGGCGCAATAGAGGAATTTTTTTGGAAGGATTTTTGTGATAGTTACTTGGAGTTAGTAAAAAAACGTGCGTACGGAAGCAGTGAAGCAACCTTAAGTGCAAAACAAAGCTTGGCGTATGTGTTAAATGTTATTTTGCGGTTATTTGCACCTTTCTTGCCATACATTACAGAAGAGATATACCACCAGTTGTATAGTTATAATTCTGTACACAATCAAAGTAATTGGCCAAGCAAAGAAGAACTTATCTACGATAAATATTCAGAGGAAATGGGAGATAATGTTATTCAGATATTAAACATTATCAGAAAGATAAAGGCAGATAATAATGTATCAGTTAAGCATCTGATAAAAAAGTTGATGATAAAAGCAGATCTACGAGAGGATAAGTTGGATCAATCCGCACAGAATGATTTGCAGGCAGTTTGCAATGCGGAAACGATAGAGTGGATGCAGTCTGAGCTTGAAACTGAAGACGAGAAATACATAGTGAATATAGATTTATATTGATTTTTATAGCTTTACTTCCTTTAATATCCATGCTATTGTAATCATTATTAGTATGAGGGAATAATAATGGGGGATTTATATAATAAAGCCAATGCACCGTATCTTATAGCTGGTGCTCTTGCTACTTTGGTATTGCTTGCGTCTGGGACACTTGCCGTTGCCCCTTATGTTGAGTTCTTGTCTTCAGTTGCAGCCTTTAATGTAGCTCTTCCTGTTGCTTTGAGTTTGTCTATACTTTCTGTTCTGGTGCTTGTACTTTCATGTAAAATGATCAGCCAGAATAAAAAGCTTGATGCACAAAAAGCAGAACCTAATGAAAAAAATGGATTAGCTAAAGAGCAAGAAAATATAATACAAAGCTTAGAGCCTCAAATCAAAGAGCTAAATAAGAGGCTTAGTAGTCAGTACAATGAGATTGAAAAGCTAATTGCTAGTGCTGCAAAAAAAGAGGAGCTAAATAAGCTTAACAATGAAGTGAAAGAGCTAAAGGTAAAGATTGCTAGTGTTGCAACAAAAGAAGAGATAAATAAGCTTAGTAATGAAGTTGAAAAGCTAATTGGTAGTGCTGCAACAAAAGATGAAATGGAAGAGCTAAAGGCAAAGATTGCTAGTGCTGCAACAGAAAGTAAAACACAAGAAAAGATTTTTATGAAATTTTGCGCAAAAGGTGAAAAAAGAGGGAAGAAAGCATTTGAGGATTTTATATTTATAAAAGAGATAAAAACAAAATTAGTAAATATTTATGAATCAATAAAAAATAATATTAATATAGTGTCTTCAGCAAAATCAGGTGATTCAGAAGAAGAGCAAGAAAAAATACAAAGAGGATTCATTTTTCACGGTCCAGGAGGAACTGGTAAGAGTTCAATTGTTGAGGCGATTGGGGATCAGCTGATATCTCTAACTACATTTATAAAAGTTTCTGGAGCTGATTTGCTTGAAAAATCAAATATAAATGAGCTTTTTAATAAAGCAAACGAAAACGCTCCTTGTATAGTTCTTATAGATGAAATCGACAGCTTTGGCAAGGGACGCACTGATGCCAATCGAGTACCTTTAAATTATTTTTTCACTAGATTCGATGAAGCTGATAAAGGTGTGACGGTGTTTGCTACAACTAATGTTAGTCTGCAAGATTTAGATGCATCACTTGTTAGGGGAAGTCGTTTGAGTAGTAAACTCAAGTTTACTATGATAGAAGGAAGTATACTTAAGAATATACTGAAGGATGGTCTGAATGAAAAATTAAAAAATAAAAAGTACAAGCATGCTATCTCAAGAATTTTAAACGAAACAACACTTACAACACTCTCTATCTCAGCAGCAGATGTGGAATGTTTTATAAATTATATAGTTGAAAAGTTAAACAACAAGATTGGAACTTCTGCTTATACTATAATTAAAGATTTTTGTATTAAATATAATATTGGAGAGGTGTCGAATAAGCAGACTAACAGGAAAATTGAAAATTCTATAGGAGAATCACAGCAATACACATCCAGACCATCACATAAGCTGAATGACGCTTTATGTGATTCTGGATATACCAGTATGTTCTACCCCGATCAATAGCTAACTAGACTTATAAGTACAATGGTACACTCGATACACAAGGTCTAAGTCATTTTTTAGCTAGCAGACTGAAGATGGGAAGTTTGTTGTAGGTGCAGCACTATAATTCCTCCACAGATAAGAGAATTTTAATAAATATATACAAGACTGCTGAACGTGGGGGGAGGAGGGGAGTAATGAGCAATTTGCTTAGTGAGGCTAACACATTTTATTTTATAGCTAGTTCCTTAGCTACTCTTACGTTACTTACATCTTTAGCGCTTATTGTAACTTCTAATGTGCCTCTTCCTCTAATTCTTGCTTTAGCTACATTATCTATTTTGGTGCTTGCACTTTCATGTAAAATAATTAGTAATAATGTAGAATTGGAAGCAAAAGTAAAAGGTCAGTTAGAACATAAGGAGGAGATGCTTTCTCTTGAACACCAAGAGTTACGTGATGAAAATACAAGATTGAATGAAAAAGTGGATTCTTTAATGGAGGAATTGTGTCAATGCAAATTAGAAAGTGAAAAGAATAAGTTATGTTTAAAGTCAGAATATGAAGATGAGTTACGCTTAAGATTGGAATATGAAGATGAATTAAACTTGGAATTAGAACATAAAAGTAGGGAAGCTTCTTCTCTGCGTACTCAATTAACTATGTTAAGAAAAAAAGTAGAAGTAGAAGAAGTAAAACAATTAAAAACTTTAGAATCGGAAGAACAACATGAGAGCTCAGAAAGCGACATAGAAGAATTAGAGAAGAAGTTATGCCAGTCGGAAAAGGAAAAGAAAGAATTAGAAGGTAAAGTTAGTGATGAACGTCAAAAGCGCACTGATCTTGAAAGTAAAGTTGATAAATTGTGTACAAAGGAGAAAGAGTACTTATCTAAAATTAAGGAGCTGGAAAAGGAGTCATTATCTTTACAAAAAGAAGAGAAAGAATCTGATAACACATTAACAACAGTGAATGATGATCGCGATAATAAGGTGAAAGAATTAAACAGTTCACTTTTGAAGCAATCCTCTCAAATAGAACAACTTCAAAAAGCTTTATTGGAAAAGAAAAAAGAAGAAGTGCTTTTTTTGCAACGGATGATAGAATATGTAACAGATGAGGTAGAAAAATTAGTAAGGGAAAATGAAGTGATCAGAGATGATGATAAAAAAGTAATATTACAAGTGATTCAAGCAACAAAGTCTGTGTTAGTAGAAGAAGCTGCACAATATTTGCCAGGCGAAACGTCTGTTCCTTCATTTGTGGAAGATCCTGGATATACCAGTGGATGTTCTACCCCGATCAATAGCCACTAGACATTTTGAGTACAGTTGTACACTGGATACATAAAACCTTAGCCATTTTTAGCTAGTAGACTGAAAAAGGAAAGTTTGTTGTAGGTGCAGCACTATAATTCCTCCACAGATAAGAGAATTTTAATAAATATATACAAGACTGCTGAACGTGGGGGGAGGAGGGGAGTAATGAGCAATTTGCTTAGTGAGGCTAACACATTTTATTTTATAGCTAGTTCCTTAGCTACTCTTACGTTACTTACATCTTTAGCGCTTATTGTAACTTCTAATGTGCCTCTTCCTCTAATTCTTGCTTTAGCTACATTATCTGTTTTGGTGCTTGCACTTTCGTATAAAATAATTAGTAATAATAAAAAAATAGAGGTTGAGAGAAATAAATTCGCTCAGAAAGAGCAAGAGTTAGAAAATAAAATAACTCTAGGAAAGGAAGCTGAAAAAGCTGCAAACAAAGAAGTGGAAAAATTAAAACATGAATTAACTCGAGAAAAGCAAAATTTAGACAAGAGAGCAAAAAGATTGGATCAGAAAGTAAATGAGTCAGAAGTTGAGAGAGAATCTCTTCTTGAAGAAAAAAAATCTTTAGAGAAAAAATTAGAAACAGCAAAGAATCGTACGTTTGAAATAGACAATGAATTGGACAAAACAAGAAAGGAAATAGGTAAGCTTAATGAGCAGGAAGAGAAATTAAAACTTGAAATCTCATGTTTAAAGAAACAGTTGGAAGAAAGAAGTAGATTTATTGCAAAGCTGAAGATGGAAGTGGATGATAATAAACATTTAGAGCTAGAGAATAAGGGGTTAAATGATAGAATAGAAACGTTACGTGAAGTACAAAAGGCACTACGTGAGAAAAAACATGAACTTAGTGAAAAAGTAGAGGCATTGAATAAGGAAAAAAATAAACTTTCTAAAGAAGTAGAGGAATTACGTGAAGAACAAGAAAGGCTGCATGCAAACTTAGATAAGCTACAATGTAAAATTAAAGAGGTCAACAAAGAAAAGAAAAATTTATCTAAAGAATTAAAAGAGAAATTTGAAGAGTTAGATGAAGCAAATGGTTTAATTAAAAATCAATCTTTTGAGTTAGATGGGATAAGAAAAGATTGTAATAATGAAGTAAAAAGTTTAAGAAATTCACTTTTAGAACGAGACAGTCAAATAGAAGATTTTTTGAAAGAGAAAGAAAAACAAGTGAATTTTGCGCAACTGTTGATAAGATGCGTAACAGACAATATAGAAGAACCAATAAGAAATAATGATGGAAAAGCAATATTAGATACGATTCAAATATTAAAGTCTGCGTTACAAGGAGAAATTGCACGGCTTTTGCCAGACGAAACGCCTTCTTCTTCGCTGGAAGATCTTGGATATGAATCATTATTTGTCAGTCGCTCATCCACCCCGACCAAGTTGCCAAATTCACTATTGACAGAATCTTATGAACGCAGTCAGTTCAATCAGAGTGAAAGTATTTGCAAAACACAACAATGAGTCTTATTATAAGATAAATCATGCAAGATAATGAACCCAATAATATGCGCACTGGATACACAAGACTTAAATAAGGCTATTTCTCTAGCTAATGCTCTGCGTGGTAAAGTTGGCATGGTAAAGCTGGGATTAGAATTTTTTGCTGCTCAAGGTCTTTCTGGAGTGCAAGAAGTTGCAAAATGCAATGTACCAATTTTTTTAGATCTGAAATTGCATGACATTCCAAACACTGTAGCTAAAACAGTTGAAGTAATAAAAGTTCTGAACGTTGAAATGTTAACTCTGCACATCAGCGGTGGGACAAAAATGCTTGAAGAAGCGCTAAGTGTAGTGCAAGGCACAAAAATAAAGCTGATTGGAGTGACAGTGCTAACTAGTATGAGCAATGAGGATTTAAACGAGCTTGGAGTAGCAAGAGAAGTAAAATCACAGGTAATTTTGCTTGCAAAGCTTGCAAAAAAGATTGGACTCTATGGAATAGTCTGTTCTGCATTGGAAGCTCAGGAAGTGCGCCGAGAATGCGGTGAAGACTTTAAAATTATTACTCCAGGAATTCGTATAGATCCAGGTCATGACGACCAAAAAAGAACAGCAACACCAAAAGAAGCAATAAATTCAGGAGCTGATTATATCGTCATTGGCAGACCCATTACAAAAACTACAAGTAGTGCGGAGCTAATATTGAAATCCATGAAAGAATTTTAATATAATAACTTAATTTATAAAAATACTAACATATTAATTAGGAATAAGCATGAGTAATATCAATAGAATAATACGCGAAGTAATCAAGGAATTCCGCTCAAAATTACCAGATAAGGAAATAGAGGAATATTCTGGCAAATTGAATAAGCTACATATCTACCAGTGCAATAAGCATATAATAGAAAATAAGAAGCTATATCATTATACAATAAATGGGAAAACCCATGCTATGGGTCAGCATGGGCATAATTTTGTCAAGAGTTTAGAAGTTATCTTGAGGAATAAGCCACAAATTTCCTTAGAAGAGGTAATTGATTTTATGGAAAAAATAATTAATTTTGGTATTGATAGTTGTTATGGAGCATTTGAGATGATATTTGAATCTCGCTCTGGTGTTACAATAGATGATGCAGTTAATTTTGTAAAAGATAGCTTATCTAGTAAATTTTATGGATTCCATGGCAGTGGGATTTTCAAAGTAATATTAGAACTTAATCCAGAGAGCTCTCTTGAAGAGATAGAGAAACAATTTAGCAAAGTAGTAGATCCTTACTTTCTTAATGCTTGGAGTCGAGAAAGTGAAAGGGCTTTTGCTAAGATATGTAGGTTATGTAGAGAAGGACATGTGGAGAATATGCAGAAATTTGATTTTAGCAATTTTAATTTAGATCAAGATAGTGCTGGAGCATTAAGAGCACTGTTACAGTATTGTGTTGACGTTTCTAATCAAAAAGCTTTAGGTGATTCACATGAATTGCATAGAGAAGAGATGGAGGGGATATATAAATTTGATGATAATTACGATTTAAATTTAGATAGTGATCATAATGATAGTATCTGGCATTGAAATTATACTACAATAATAAAATAACTGGATAAAAATTATCACCAAAAAAATTCAAAAAAGTGCTTGACATAAAAGAACGAACATTATATAGTGTCATTATCTTTTATTTTACCTCGCTTAATTTAATTACTGGATTAAGCTTACAGTACTAAGCGTGGCACAAAGTGCCACGCTATTTTTCGGTTTACATTTTCAACAGATAAAAAATGATGCCATTTCAGTGCCAAGCACATAACTGTACGGATATTCATTTTTAAAGGTAAATTGCACAACAGATGATGTCATTCCAGTGCTTGACACTGGAATCCAGAAATTTTGCTTATAACTGAGCTGATGAGCTAAAGGTAGTTGTCTTACGCTAAAACAAACGTTTTTAATTAAGTTGCATAGAAGCTGGATCCCAGTGTCAAGCACTGGAATGACATCGTTTACTATGTACCATATTGCAATATTCGTACAACTGTGGGAAACATCTATGGATGCCATTCCTATTACCTTATTTCCATTTTTATTTCATTTTCAAAGGAGGCTATTATGTCACTTACCGATATCGCTCACCGTATCAATGAACTCGCTTCATCATGGGAGCAATTTAAATTAATAAATGATCGCAAACTAAAAGAAATTGAAAGCAAAGGGCGTGCTGATTCTGCAACAATTGAGCAGCTATGCAAGGTAAATAATGCCATTGATAGTTGCAAAGAGCGTTTAGACTTGATCGAAACTGCAGCTCAACGCCCAGAAGTAAATACAGATTTTAGCACAAGCGATAAATATTTTTCTGATTATATCCGCAAGGGAATGGAAAGCGGTTTATCACACAAAACCCTCAGTGGAGATGACAGTGATATCGGGGGGTATCTAGTTACTCCGCATATTGTAAAACGCATAAACAAGCGCGTAACTGATTCGTCCCCAATGCGACAAATATGCTCCAGTCAAAGAATCTCTACTGAAACATTGGATTACATTATAGAAGATTTTGACCGCGCCGGTGCAGGTTGGAGCAGTGAAACAGTAGATGATGAGGACGGTGGCAATAAGTCTAAGTATGATTTTGCAAAAGATACGGACACGCCCAAAATCCAAAAGATTTCCGTCACAACTTACGAGTTATATGCTCAACCACAAATATCACAAAAGTTACTCGATGATGCGTTTGTCGATGTTGAGAGTTGGCTGGTGGAAAAGATTGCCGAGACTTTTAGTAAGGAAGAAAGCGAAGCCTTCATTAAGGGTGAGGGCACTTTTCAACCAAAAGGAATTTTAGCTTATGAAAATGGAAACAGTTATAATAAAATAGAGCAAGTTAAAACTGAAAAATTAGATAGTGATTCAATAATGATGTTGTATTACTCTCTGGACGAATATTATTCCAAAAATGCGTCATTTTTGATGAACAGGAGTACGTTGAAGGATATCAGGCTGCTAAAATCTCAAACAGGTCAGTATCTCTGGCAGCCAAGTCTGTCGCTTGAAGCTCCAGATACTTTAATGGGAATACCAGTATATCAATCTGCCGATATGCCACCAGCGCCAAACAATCAGCTACCAGTAATTGCGATGGCAGATTTCAAACAAGCTTATAAGATTGTAGATAACAGAGGAATGAGAATATTAAGAGACCCTTATACGAATAAACCTTATGTGAGGTTTTTTGTCACTAAGCGTGTCGGCGGAGAGGTTGTAAACACCAGTGCTATTAAATTGTTGAAAGTTGCGAGCAAGTACTAAAAACTTCCGCAGCATCATCTTTATAGCTGATCAAAGCAACACGTCATACCGCGATTCATTCCATAACTGTACGAACATTGTGATTTTGGCCCATCAGGAGGGTGTCATCCCAGTGCTTGACACATATAGCTAAACTGACTTAGATTTACCGACAGTTTGAAAAACAAAAATTCGTCATTCCGCTACTTGTTAGCGGAATCTATGCTGAGATATCGCGGCGGTATGACGTAGGAAAACCTTTCTTGGGTTAGCTATAGTTTGCTATATTATGTGATTTTATTTTTAGCATTGCTTCTTACATTATGTAATTTTGTTTTCCATAATGTATATTATGTAATTTTCGATGCTAAGATCTGTTATAGCTCTCAGTATGATATGAGTGATTCTCTTTTAATAATTATTTTTTAAATAGTTTGTTGGTTCATCAATTTCTTTAGGATTGATATCTACAATTATTTTTCCGTTTTTTAACAGAATAATCCGATCTGATATTTTTGTTAAAAAATCCAAATTGTGAGAAGCGATAATCATAGTAATACCCATATCTCTAACTGATTGTAGTAGTTCCACAACGTCGACTATTGTTGCTACATCTAAACCAGACGTTGGCTCATCGCATAATAGAATCCTTGGATTCATCATTAAGCTTCTGGCAAGCGCAACCCGCTGTTTTTGCCCACCGGATAGATTACTAGGGTAATCATTTTTTTTAGAGGCAATACCCAAAGACTCAAGTAGTGAATCACTTTGATCCTGAGTTTTGTTTTTAAGTTTGGGAGCATATGTAAGATTTTCCCAGACAGTCATATGTGAGAAAAGTTGAAAATCCTGAAATACAAAACCAGTACTATCATTGCATTCAATGCTACCAGAATCTAAAACTTCGAGTTTTTGTATACAACGTAACAATGTTGATTTACCACTACCAGAAGGACCAGCAAGACCAACTATAGATTGCTCTATAATCAGGTTAATATTATTAAGTACTGGAACATTATTAAATAATTTACAAACATTATGCATTTTTATCATATATACCTTTCTGTTCAATCTTTTTGCCTATATATTCAATTAGTAATACAAGAGCGTAATAATAAGCCCCAGCAAGACAAAGTGGTATAAAATAAGTAAATTGTTCTGCTGCAAGCATTTGCGCAGAGCGCATAATATCAACACCACCAATAGTAGAGATTAATGCCGTTTCTTTAAGGAGTGCAATGATCTCATTTATCATTGCAGGAAGAATATTTTTAATAACTTGTGGTAATATAATATCTCTCCACATATAGAAACTAGGTATTTGTAAAGTTTTAGCTGCTTCAAACTGGTTTTTTGATATAGTTTCAATACCAGCTCGTAAAATCTCAGCAATATAAGCACAGCTATTTAGACCAAATGCTATAATGCCAGCACTAAATATGTTTAATTTAATTCCTGCAATGGTTGGGGTCATAAAATAAACAACACTTAACTGTAATATAAGGGGGGTGCCACGTATTACAGATATAATTCCATTAATTAATGGAATACAGATCTTATTATATCTGAGTACTGACAATAATCCCCCTAGACTCACACCTAAAAGCAGTCCTCCAATCAATAATTTTAAAGTAAAGGCAAGGCCTGTTCCAACAAACAAGAAATTAGAAATTAATTCCTGCATCAGTTATCTCCTAGCCATTTTTCTGCTATTTTTTGTATTACACCTTTACTTTCTAAACTTTTTAATGCCTCGTTTATTTTATCCTTTAAAGCAGATCCTTTATTCACAGCAATAACATAACCACCATCTAACTTGGCAGTGGCTGACCATGATAGACCAGGATTTTTTTTGCTAAATACTTTACCTTGGAATTCATCAATTAGGACGCCATCAACATGACCAGACTTTAATGTTTCTACAGCTTGATTATTATTGTCTATAGCAATAATTTGAGCTGTTGTAGGAACATGCTCTTTTAGCCAAATTTCCATGACAGTTCCTAGTTGAACGGCTATCTTCTTGTGAGTTAAGTTGTTTATACCGGCTATGGGTTTATTTTTGTGATATAGAATACCAAATTCCCCTGTATAATAACTATTTGAAAAATCAAAATTTTTTTCACGCTCTTCTGTGCTACCAATAGTAGATATAGCAGCATCTACAGAATTACTTTGCAATGCTGCAAATATAGCACTAAACTGCATATCTTTAAATATCGCTTCTTTACCTAACTCTTTTGCTACTAATTGAGCAAGCTCAATGTCAAAGCCAGTAAATTTACCATTTTCATAATATTCAAAAGGTGGATAATCTGCAGAAATTGCAAATCTAATGATATTATCGTGTTTATTTTCCTTGCATCCTGTTAATAGAATACTTATCACTATAATAGCATTTAAAATATATTTTTTCATATTACTAATTTATATTCATATTTTATTCATCTTATGAATATAGACATTAAAAATTGAATAGTCAAGAAATAATGAATATAATTTCAAATATACTTATTACATATTCAATATGAGGAAAATGCATAATGCATGACAACACACTAGGTGAACATATTTTAAATATTATTCAAAATCACGAAATTTTAGAGCAGAGCGATTTACAGACCTTGCTTAAAGAAAGAGGGCACAACATTCCTCAGGCTACTTTATCAAGAAAATTAAAAAAACTTAAAATTGCCAAAGTTGCTGGTATGTATAAAGTAATTGACATCAACCAATATCGATTACCATTAATACTTAATATGCAAATTTCGGATTTTGGTTTAATAGTACTACACACTCAACCAGGACAAGCTAGCAGCCTAGCTTACTTTCTAGATCAGAAGTATGTTATTTATTCATTAAATAATAGCAAAAACATAGGAATTATAGGAACTATAGCAGGTGATGATACAGTATTATTGATCATCAAAAGTAAGGCTGAACTTAACAAAGTATTACAATCAATTTATGAAACATTTCCATATTTAAGTCCTGAATAAGAATGTTGTAAGTTAAAAATGTGATATAAAGGAGATAAGAGGGATTTCTTTGTTTAAATCTTTGTCTTCTTTTTTTCAATATACCTACATATCAGAATGGACAATTCATATAGAATCAGCATAGGTATTGCAAGCCCTACTTGGCTTAATACATCAGGTGGAGTTAAGATTGCAGCGATAATAAAAATTACCACTATCGCGATTCTGCGTTTATTTGACAAACTTTGTGTAGTGAGTAACCCTACTCTCACCATTAATGTGAGTATTACTGGAATTTGAAATGCAGTGCCAAAAGCAAACATAAATTGGAGAACGAGGTCTAAATATTCGCTAACTGATGGCATAAACTCTATTGGTATACCGAAAGATTTCCCACTATGTTCAAAAGTGATGAAAAACTTCCAGGCTAAAGGAAATATATAGTAATAGACTACAGTAGCTCCCGTTACAAATAAAACCGGTGTTGCAATCAAGTATGGCAACAACACTGCCCTTTCACTTTTATATAACCCAGGTGCTAAGAACATATAAAATTGCCATGCAAACACAGGAAAAGAAAACAAAAGTGCGCTCATTATTGCAACTTGGAGATACACAAAAAATGCCTCTGTTAAGTCTGTGTAAATTAAAGAAAAACCTTCGCTACCTTTTGTTGCTTCTATTAAAGGTGCGAGTAAAAAACGGTATATATTTTCCTTAAAGTAATAACAAAAACCAAAAGCAACGCAAAAAAATAGAAAGCAAAAGATAACTCTTTTTCTGAGTTCCGCAAAGTGCTCATAAAATGAGGCGTATTTGCTTGAGTTCCAGTTCATACTTTACTATAGCTCAATAATGCTATGTCTAACATTCTCAGCGAAAAAGCCCACTCATTGTCATACCACGCTGCAACCCTGCATATATCACCTGTAACATATGTACCAGTTAAATCCACAATTGCACTATAAGGGTTATGCACAAAATCTATTGAGACTAAAGGTTCCTCGCATATAGAAAGTACATTTGACATTGGATAACCCTCTGTCATCCTAGTACCCTCTGATGTCATCCGAGTAGCTGACACTGGGATCCAGAAATTAGATTCCAGCGTCACGCGCTGGAATGACGTAGAGGAGAGAGCTGCATCCTTAAACATTTCATTGATTTCTTTAACGGTCGCTTTCTTATCAGTCGTAAATGTAAAATCAACCATAGAAACATTGCTAACCGGAACTCTGACGGCAGTGCCATCTAGCTTGCCCTTTAATTCAGGAATTATAGAACCAATTGTTTTTGCTGCCCCGGTTGTAGTTGGCACCATAGATAATCCGCAAGCCCTTGCTCTACGCAAATCTTTATGATTACCATCAAGAACATTTTGATCATTCGTGTAGGCATGTATAGTAGTCATAAAACCGCTTTTTATACCTAAACTGGAGTGTAGGACTTTCACAATCGGAGCAAGGCAATTTGTAGTGCAAGAACCTGCTGATATCACTTTATGCTCTTTTTCGAGCATATCGTCATTCACACCATAAACTATAGTGACATCAGCATCCGGAACTGGAGCAGAGACAATTACTTTCTCTGCATTGTGCCTTATTGCTTCTTCACGTTTATTGAATGCACCAGTACATTCAAGTATTACATCAACATTCCAAGGAATATTTTCAGGATTCCGTTCTCTATATAAAGAAAACTTTTTGCCATTTATAGAAATCCAATTTTGAGACTCATTAAAATCAATATCACCACTGAATTTGCCATGAACAGAATCATATTTAATCAAATGTGCATGCTGCTTTGCACTGAGCGATCCATTGACAGCTACAACTTCTATTTGTTTGCTATATTCTTCTATTTCGAAAATAGCACGCAATACGCCTCTGCCTATTCTACCCAGACCATTAATTCCTACACGAATCGTCATCTCTTCATTCAAAAAATTTAATTATAGAGGATATCACTTGATATTTCATTTTATTCTTTTGCTTTTCTATCGATATGAACATTATAGCAAGGAGACAGGGCTAAAAACTTGCTTGACAAACTCCGCCAGCCCCCTTATCATGAAACTGAAGCTATTGTATTTGCTTTCGCCAATCTGCAGATTAAAAGGTAAGGATTACTTAATGTATCGGCGTCTTATGTTTAATTTTTTGCAGTATATAGATACTGTATGTCTTTACAAAACTTCATCTACATCTAGATTTTTATCTAAATAAGCTGAACGCGCTTATAAAGCGTTACAAGACATCAAAAAATGCCAATACTCGACAGAGATAGTAAAAGACTAGCTAACTCGGGGATTCTTTGTCTTTTTTTCTGCTTGGTAAATTTCTTAAACATTTGCAGCGTAGGTTAGTTGCAATTAAAAGCAGCTAAATCTTGCTTGTCAAACGTTTAAAACATAAAAAACGCCAATATTTTAAAGCAGATAATAACCCCAGGGCTTCTTTTGCCTTTTTTTTCATTTGGTAAATTTCTTAATGTTTATAGCTAAAAGAGCCCAAGAGAGGTCAATGCCCCTGTGATGTCATTCCAGTGCTTGACACTGGAATCCAGCCTTTATTATGCAGCCACTTGGTTGAAATTAAGTCTTCTGGATCCCAGTGGGCTTTGTTGCATCGCTAGCTATGATGGATTAAAGATAAAAAAGATAGGGAATATCAGTAGCTTATTATTCTGGTATTTATAACAAGAACGGTCAGTGAATACCTAAATTTGAGTAAAAGAAATTTCACTACCACTCACTAATCCGGCTAAAATTCAAGAATTTCAATGCTTTAGCTATTTTCAATAGAATTAAATTTATTAATATAAATAACAAATTACTATTCTTAAATTTGATCAGATTGATTGCAAAAAAACAAGATTTTCAATAGGTTGCTTATAATCCTAACTATAGTTAGCCTTTCATAAGTAGCGATGCAACAAAGCCATCCCAGTGTCAAGCACTGGGATGACAAAAAAAGGAGGCTACTCGGATGACAGGAGAAGGTACTGCCGTCATAAAGGAACCAGTTTCAGCTACTTTCATGACATCGTTGTAACATTGTACCATATTACAATTTAGCGTTTTTAGTAACTAAGAAAGTGCTTCCCCCTTTTAGAGCACTGCATATAATAGAATTATATCGCAGTGCATTGCGAAACAAAATTCCCAATACTACAGGAGGCTTTATGAATAAGAAATTTCTCTATTCACCATTGTCAATAAAAAGTATAGGAGAAAACGGTGTATTTTCTGGTTATGCGAGCGTTTTTAACATAGTTGATAAACAAAATGATCTGATATTGCCCGGAGCATTTAAGGAAAATTTAAACAGAAATAAAATAAAACTCCTTTGGCAGCATAATCCTGACGAACCTATAGGTAGTATCATAGATATTTATGAAAATGATGTTGGCCTGTATATAACCGCACATTTACTTTTGGGTATTCAGAAAGCAGAAGAAGTGTATTTGATGCTCAAAACTGGGGCAATTAACGGACTTTCCATCGGCTATATACCTATAGAGTATGATGTTGATCATAAAAGTGGAGCTAGAGTGTTAAAACAAGTGGAATTATGGGAAGTCAGTTTGGTCACTTTTCCTGCAAACTTGGCTGCTCAGGTAATCAATGTGAAAAATCAGAACAATGAACAGGGAGTGTTAGCAAGAGCGATAGAAAAAGCAAATGCTGTACTTGCAGACATGTACATTTCTGCTTAAAGTGTATTAGGCGGGCAAAGACTTTACCATAATTTGACACCTGCGTTAGTATTTGTTTAACATTTATACTAATATATATAACTTTATTACTATTAAAATTTTCTGTAAATTAAAGTTAAAAAATAAGGTAATTTTATGCTAAATATTAATAATAAGGTTAATTATGAAATTAATATTAAGCGAAAGGAAAAAAAATACAGCTGGTCTACTGTATTTGCTTGGTTATATCTAAAAACGATTGGACGAATATTGCCCAAGAGATGGAATAGATGGGCAGAAAATATTTTGTACTACGATAAAACTACTGCAAACAATGAAGTTCAAACTGATGCTTTTAAGACAATAGATGGAAGTGTTCAAGTTGACTTAAAACCTGAAGTTGTAGAGAAAGAGAGCCAAAGTGTAGTGATAAACAAAGATGGAGGGGTTCAGACTGATGGAGTAGCATTGATAACAGAGGAAGATGATGAAGCATTAGAAGAACAGCTGGAGGGCATAAATCAGGAATTAGAACTTGAACGTTTACAAAATGCTTCCTTAAAAGAAGAAAATAGAGAATTACGATCTGCAATTGAAGGACTTGAAAAGAGTTATAAGGGACTTACAGAAGATGCAGGCGAACGAGAAGAGGAACTAACCAAATACAAACAAGATAAAAAAGCAATGCAGGATAAAGTTGATGAACAACAGAAAACTATATTTGATCAATACATGATAATAAGAGAGCAAGGAGAAGAAATTGAAGCTACTAGGAAAGATAATGAAAGTCTGCAAGCACAAATAATAGAACTTAAGAGTAGGTTAAAGGACAAGGAGGATAAATTAATTGAATTGAATCAACAATGGCAAGCTAGCAAATTAGTGGCTTTACTTAAATCACAGACTGATAAATTGTGTCAGGCTAAAGACAAAAATACTGAATTAGAAAATAAAGTCAGTGACTTAGGTCATGAAAACAAAGCTCTAAGATTAAGTGTGAATACATTGACTGCTCAATTGGGTGAAATGGAGAACTTGGGGAAGCAATTACAAAGTGTTCAAGAATCTAAACAACAATTGGAGATTGATTTAGAAGGTCAATTGAAAGCTGACACTAAGAAACTACAGGAAGCAAAAGAAGGTCAATTGGCTAAAAAGGCAGGTGCAGTGAGTACAGTATCTACTGCAAAATCAACTCTTTCAAAATTACGAAACTTGCCCAATAAGCTTTCTAGGGATAAGGGTCTCAATAACTTTTTATCTGGGAAAAACGAGGAGTTAAAAAAAGGTTTTCCTGAATTTAAAGAGAAACACTTTTGCCATAACGTGCTTAATGAAACTATAAAGTCTCTATCAAATCAAGATGATGGCAAATTTGAAAGCAGTAAGCTGCTTGAATTATTAGAAAGTAATTTGAAACAATCCGCAAGGGAGATCATAGAAGCTAAGGTTAAAGAAGTTGTCAACGAACATTGTAACATTGGAAAAAATATGGGTAAAGAACTACGAGATGACACGTTAAAAGCCAAGTTGTCACCTTCTGTTAGAAAATGCGTAAAAAAATTAGAATTTAACAAACAAGAAGGGGTAAGATTGTAGACTCTATCTTGCACAGCTTTAATAGCAAGAATAATAATAATAACGACTCAGGAGAATTGCTTAAAGAAATTGTTACAGGAAAATTAACAGAGGCTAAAATGAAATGTTTTTCAAATAAGATTCAAGAGTTACAACTGGCATTAAGCATAAGAGATAAATTTTTATCTCCAGATCAGGGAATGTGTAATCAAACTCAAGGAGGAGTAAACGAATATCAATTAACAGAAAAAGCTAAAAAAGAACATATACCTAATTCCTCTATGAGTTCCCCTAATATTGCAAGCATACATTCATTGAACAGTCAGAAAGCAGTTAGAATAGGTTCTTAGCATAAAGCACCAGCTCCTCTTTTGTTAAAGTGTAGGAGCTATCTTCCCAATGTTGTTTTAGCAATTCCAAGTTTCTACCTAAACTTTTTCCTGGCTGGTGACCTATACTTATTAAATCATCGCCAGATAAAGGAAATTTTGGAATATTGAATGTGTTAGCAAATGAAATGTATTCATCAACATTTTCTCCAGACTCAACACCACAAATTTTCACTAAATCACAATATAATTCTCTACCAAATAAAGATATGTATTTTTTTTGCTCTTTTTCTGAGAGTTCTGTTTTGATATCGTTGGATAGTAAAAATAGCAGCTTTTTCTTTTGCTTGTTCGAAAGACGTAAAAATTTGCTTACATATTCTCCAAGACTTAACCTGTCATTTTTTTTAGTAGCCCTAAGGAGTAACGCTAATTTTACTAGTGCATCAGTGCCCAAAAGAAGTGGCGAAGACAGAATTTCGCATTTTACTTCTTTTGGGATAATCTTTTGCAAAACATCAGATTCTTGCATGCTCTTAAGTGTTGGAAAAGGATCATTGCACTCCAGCAATTTAAGTATTTCATCTCTTATTCTCTCTCCAGAGAGGTTTTGGATCATATGCGAATGCTTTTTGCATACGCTTAGTATTTCATCACTCAAATCTCCGACACATATTTTTGCATGAAAACGAAAAGCTCTTAGAATACGTAGATAGTCTTCTTTAATTCTATCTTCAGCGTTGCCTATAAAGTTTAACCTTCGCGCTTTTAAGTCCTCTATACCACCAAAGTAGTCATATATATGGCCATGCTTATCTGCATACAGAGCATTAAATGTAAAGTCGCGCCTTGAAGCATCCGCTTGCCAATTATTGGTAAATTCTACTTTTGCATGCCTACCATCACATTTCACATCATGCCTTAGTGTCGTAATTTCAAAAGACCTCTGATTTAGAACCGCAGTGATAGTTCCATGTTTTAAGCCAGTTGGAATAGTTTTTATATTACGGAGTTTTAGCGCTTTAATCGTTTGATTGGGAAGCAAATTAGTAGCTAAATCGATGTCGTGGACATCACGCTGCAAAATTGAGTCTCTCACACACCCGCCGACAAGCCTAGCCTCACCACCAAATTCCTCTATGGCATCAATAATTAAACTAGTCTCATGGTCAACTTGCATTTAGGTTAGTACGTACTGCAAGTTCATATTATATGAAATGCTTGCAAAAGCCCTATATAAAAATATACAGGGCTATTAAGATTTTACAAGTTGTGGTGCTCGTTGTTGATGAAATGGTTCTGCCATCGATTCCGTACCACATCTTAGTAAACTTGAAGGGTTTTGCTGCTCTATGCGCTGCTTTATATCACTAACGCACTGCCCTACAACATCACCAATTTTTCCATCAGCATTTTCTGCCAATAACTTATCAAATCCCTTTTCAACCTCTGCTCTCTCAGAGATATCCTTTGAAAGGTTACAATATTCTAAGATCTCGTCTAGCTGCAGTTTTTTTGCTAATAGGAAATCTTCTTGTTCTTGCTCTTGTTTAAGTTTGGTTTCCTCTTGCAGTTGTTTTGCTGAACTTTTATTTCTATCAAGCAATGGTTCGAAATGCAATCCGCCTTTGTTTATTATATGCACAGTACTACTATCATCATAATCAACTTTATTGTATTCACCTGCACTTTTTGAACCTGAATTGTCTATTAATTCATGCAAAGACAGATCTTGGTTATCAACAGTCTGGTTCTCTATAACATGTAGCTTTACCTTATACTTTTCACAAAGTATTCTGCCTTCAACGTCAGGATCACCCCACCTACTGTTACGCATAATGTCTGCTGTATAATCATCTACAGTTTCACTACGGTGCTGGCCATTGTTATCATGACTATTGACAATTGCATTTGTAAACCACTTTGGTGGATTCTTTTGCGCAAATTCCCTACAATCATTTCTTAATTTTTCGGCAGTAACTTGCTCTCCTGTCTGTTGTTCTAGACTTTGCCTGAACGAGTCAAAAAAACAGCTTCCATTACCAATTGCTTGTCCTACATAGAAATTGTCAGGGTAAGGGTTACTATTTAAAAGAGTTATTTCTTGCCCTGAGATCCTGGGCCTTTTTATTCCAACCTCAACATCATGAAAGTCACTTGGTAGTTTCCGTTTCTTAGCTGTAGTCATAGTTTTACCTTAATTTAAGCTATATATTACTATACCAACAAAATTGTCAATAAGCGACTAATTAAGTATAGCAGAAATTTTTAAATTATGCAATAGTTATAATTTTACATAGCAAATATGAGTTTTAACTGCGGTATAGTTGGGTTACCAAACATAGGAAAATCAACCTTATTTAATGCGCTTACAGAGTCAAGTGCAGCCGAAGCTGCAAATTATCCTTTTTGCACAATCGAGCCAAATATAGGCAAGATTTCGATAAAAGATCAACGTTTGAAACAAATCGCAGCAATTGCAGGCTCAGAGAAGGTAATCTACAACCAATTAGAAGTTGTAGATATTGCAGGTCTGGTAAAGGGTGCGAGCAAAGGCGAAGGGCTTGGCAATAAATTTTTAAGCCATATCAGAGAAGTTGATGCCATCGTTCATCTGCTCAGGTGCTTTACGGATGACGATATCAGCCATATACACAGTAAAATAGATCCAATATCAGATGCTGAAGTGGTAGAAATGGAATTAATCCTAGCTGATATTGATAGCATAGAAAAAAGGCTTCCTCAATTGGAAAAGAAAGCAAAGCAAGGTGATAAAGAGCTAAAGAGACAACTTGAATTAATGCAAGAGGTATTAGCTACTTTAAAATTAGGTAAACCTGCAAGAAGTTTGGAGAATATCAATGAAGATGAGATGAAGTTGCTTCAATTGCTGACAACAAAGCCCGTTATGTACGTTTGCAATGTTGAAGATACAAATGTTATAACTGGCAATGAATTATCTAAAAAGGTAGAGAGGATGGCGGAGGAAAATAAAAGCAAATTTTATTGCATTTCAGCAAAACTCGAAGCAGATATTGCAAATCTTGATAGTGAAGAGGAAAAACAGAGTTTTTTATCAGAATTTGGCTTACAAGAATCAGGCCTTGATGGAGTAGCGCGTATTATGTATGAAGTGCTGAGTATGATAACTTTCTTTACTGTGGGCCCCAAAGAAGCACGTGCATGGCCAGTAAAAATAGGGTCAACAGCCGATAAAGCAGCAGGTGTAATCCACACTGATTTTGAGAAAGGCTTTATAAAAGCAGAGACAATAAGCTTTGCAGACTACATAAAGTATGGAAGTGAATCAGCTTGCAAAGACGCAGGAAAAATTCGCTTTGAAGGCAGAGATTATATCGTGCAAGATGGCGATATAATGCACTTTAGGTTTAATGTGTAGTTTATTATGCAGCCACTTATTTAAAGTTAAGTTTTCTGGATCCCAGTGTCTGGGCACTGGGATGACATCCTCCCTAGCGGAGATTGCTCTCAAACCACAATGTTCGTACAGTAAGCACTGACCACTTTGCTTCAATATTTGCGATGCCCCTGAACAGATACAAAAAATCTATTGTTTTTTTATAAATTAAATCCTAAGGCATTTTTTACTGTAGATTAATCATTTGATTATAGTATCATTTTAATTAAGCTTATGCTTGGGATATTTATGAAGAATATTTTATATTTTATATTATTAGCTGTCGTATTCGGATCACCCATCCTGTTTGCCGTAGAGCAGCTTGAAGAAAAGAAAATTGAATCAGTTCATAAAAACGAAAATGTAGGTGTAAGGAAGCAAGATAGCACAAATCAAAAAGATGAGTTAAAAAGCAACGTCGATGCTAAACAAACACAAGAGGCTGAGAGCAAAAGATTAGACGGCACTACCGATAAAGAGAAACTGCAACACAACGAGAACAAAGCTTTCGTGGTTGAAAAAACTATAAGTGAAGGTGAAAGGATTGATAAAGATTTGCCAAATGACCAGCTAGAAGGAAGCACAGACAAATTTGCTCAAAATTTACCAAATGTGGCCAATAAAGAAGTGAATAAAGATTTGAAACCAGAGCCTTTGCCTTTAATTGCTGATTTAAATGAGAATACAGCTAACCCGCAAAAAAATCTACAAGCTGATCAGAAGATTGATATAAAAGATAATGAACTTTCAAAAAGTGATGCGAGTCAATTATTAGAGGGAAAAAAAGAAAAAGTAGAGAATCAGTCTGAAGAAAAAAAAGTGAAAGAAACAAACAGTAATTCCAAGGACCGCAATAGAGTAAAACCTATAACTAAAAAAGATGAAGAAGAGCAAAGTGAAAAGAAAAGTTTACAAAAATGGACAAAGCTAAACAGAGAACCAATAAAAGAATGGGGTCATAAAGACATACAAAGCAAGTCAATATATAAACGACAATATGATAGCCTTAATGAGCATCTTCCTACAACTGTGTTTATTGATGATTACAGTAAGCAATTTTTTTACTGCATTAAGAAGAACAACTTAACTTGCTTAAGAGGAGTAATAAGTAAGCTAGAAAAAATTGGATTAACAATTCAAGAGATACTAAGGTTTAGAAATAAATTGGGTGATACTCCTCTCATTTATTCAGTTAAACAAGGTGAGGTAGACATAGTGCGCTTTCTCTTATTACAAGGTGCTGATCTTAGAGTAGTTAACAATAATTTTCAATCCCCAATTGATATAGCAATCGAAAAAAAGCAGATCAATATAATAAATGCGATTGCCGAAATGATGCCACATCTTTTGGAGGATAGAAAAATAGACAATAAAGAAAGCTCAGCAATGTACGATTGGGCTGTGAAAACGAAAGAAATACAGTGCGATAAGCAAGATGATTAGATTTTTGATATTAATTTTAGTTGGTCATTTATGTTATGGAAACGAAACAAATGATGAAAAAAATCAGATTAGTGATTTTTTAAACGCTTTGCGTGATGCAAAATACGTATCTTACAGTAAAAAAGACTTTGCTGAATTTTTGGTGCAGTGCCACAAAGAGGGCGTGCCAGAAGATTTTAAGAAAGGTTTTGGTTCTAACTTAAATGGAGCTAATTTTAACCAACTGTACCTAAGTAAATCTGTTTTTGATGGAGTAAGTCTGATTGGTGCCGATTTTTCTAACACCGATTTATCCGATGTGTCTTTCATTGATGTTGATTTACGTGGTGCTAATTTTTCCAATGCTAATTTACATGGCATTAAAATAAAAGGTACAAATTTGAGTTTTACAAAATTTGTTTCTGCAAACTTAACAGATATCGTATTTGATCAGTCTAATGTTAGTTATGCTGATTTTATCAGTTCCGATCTCAAAAAAGTAAGTATGCACAACGTAATTGGTTTGCATACTAATTTCTCGAATGTGAAAATGAATTTCTCCAACTTATCAAACTCGAATGTTAGCCACGTAAATTTTAGTGATAGTGAAATAAACGATACTGTTATGCAGAAAAACAACCTTGATAATGCAAGTTTCTTTGGAGTGGATGCATATAAATTAAAGATACAATTTTCTTCATTAAAAAATGCTAACATATATGGTGCAGAGTTAAAAGAATCAGACTTTACAGGTAGCAATCTTTCCGATGCTTGCCTTAATTCTTCTATCATAATTAACAGTAACTTCGACGAAACTGATTTAAGCAACACACAAATTTCCTATGTGAATGACGATAATTCAAGTTTTGTTCAATCTATACTAAATGGTTCCAAGATAAAACATGCATATGTTTCTGAAGCAAATCTTCATGATGCTGATTTATCCAATATTGATTTTAGTTTTAGTGAACTGCATCAAGTTAATGTCTCTAATGCTGACATTCGTCACGGAAAGTTTCATAATACTAAAGTTGCAAATTCTAACATGAATGGCTCATTTTTTGACCATTCACTATTCACCTATGTGAAGATAGAAGATTCAGACCTTTCTACAACTTCAATGTATAAGATAAAAATCCAAGACTCTCAAGTTTATAACAGTACACTTTCTCGCCATAATATTGATTCCAGTGAAATAGAAAATTCAACATTCTTTAATTTATTAGCTGATAATTCGAGTTGGTCCAATTTAAAAGTAACTAATTCAAATTTTATTGAAAGCGATTTCAGATCTTCTTTGCTTCACGCTAATGCCTTTAGGAAAACTAGTTTTTTTCTTAGCAATTTGAGTAATTCAACAATTAGTGATATGTCTTTTCACTCTTCAAGCATATATAAAAGTTCAGTTGCTGATGTTCATTTAACAGATTGCAAGTTTGATAATTCGATTTTGATTGACAATCAAGGACAGAAAAAACTTGCAGGGTTAGAAAATGCTATAACTTCAATTGGAGATTTGCAAGAGAAAATATCACAGGGTGAAAAATTTAATGTAAATTATTCTTACTTTGAATTTAAGAATATGAATTTAGAAAATGCCGATTTTTCTAATTCAACATTGAGTAGAGCAAAGTTTGTAAACGTTAATTTGAATAAGGCAAATTTTGAAAAAACCGATTTGCGCTATACTGTCTTTGATAACTCTTCTCTCATTGGCACCAACTTATCAAATTCTAATTTAGAAGGTTCTAGCTTTTTAAACTCTGATCCAAAAAGCACCATGTTAAAAAATGCAAAGAAAAATGACCGTAAAAAGTGAGGGCGTATTATTGGTTCTATCCTCCCCTTCTGGAGCTGGAAAAACTACTATATCAGCAAAATTACTTGAGCAATCAACTAATTTAGTTAGGTCTGTTTCTATGACTACACGCAAGCCTCGCCCCGGCGAAATAAATGGAAAAGACTATTTTTTCGTTACCGAAGAAAAATTTCACGAGTTATGCAAAGCTGGCCAAATGCTTGAATACGCCAAAGTTTTTGAGAATTTTTATGGTATACCAAGAGATTTTATAGAGCAAAACCTGAGCAGTGGAATAAGCGTTTTACTCAGCATAGACTGGCAAGGAGCATTTCACTTATTCAAGCTCATGAGAAAAAAAGTTGTGAGTGTTTTTATACTTCCCCCTTCAATGGAAGAGCTTAGGTTGCGTTTGCAAAAGCGTAATAGTGATGATGCAAGCGAAATAGAGCGCAGATTAGCCGAAGCTCAAAAAGAGATAAGCAAACGTGATAAATATGATTATGTAATAATCAATGATGATATTGATAAAAGTGTAGAAGAGATAAGCTCCATACTAAATAAAGAAAGACTTAAAAAACTAAAAGAAAAACCAAGTCTGGAAGACTGATAAAAACATCAATTTGGATATTTGCAGCTATAGTTTCTTATCCTATTTTAGCCAATAGCACATTTCACAGTTTAGCTATATTTATTATTTTTTAAGATTAAATGGTTAAAATAGTAGCAACTGTTCAAGTGAGGTTTAACTATGACGGCAAATTTTCTCACAGAAATTAATTTTCTGCCTTTCCACCTATATTTTGATCACATATACAACGTTTAGCTCAATTTAAAAGTCAAACTTCTTGGTTGTTAGTTTAGTGCTGACAACTTAAATAGCTTTTAATATTGAGGTTTTAGTATGGGTATAGATATAACTGCACTAACTACTAATGCAGATAAATTAGGTGAATGCATAGATAAAAATAAAAAGCAAGAGCAGGATAGAAAAGACGAGCAATTGTATGGCATTATAGAGAGAAAGGTAAAAAAAGAAGAACACAAGCGTGAAAAACCAAGAGGTCAAGATGGAACCCTCAAGAAGTGTAAAAGGTTATTTGAAAAAGATGCTAGTCCTGAAGTATTAACTAAATTAGAAGAATCACTTAGAGAACAAGAAAAATATTATAGGTATTATGTCCAATGCTTCCTTCCAGTGCTAGATAAAGCAATAGAACGATCGAAAAAAATATCAAATGAAACAAAAGAGCGAGTAAAGCAAGCAATTTCAGAAATTACTTATAATAGCAAATATTGTAACCAAAATGATCGTAGGGACAGTGGAATTGAAAGTGACTACAGTAGCGATGCTGGTGATGATTATGAGAAACATTCAATCAGTAACCCTAATACAGCAAATGAAGATCAAGAAGTAGAGAAAAGCAACGAAATAACAAATAGCAATGCTCTATTACTAAAAGCGATCAAAAATGGAAATAACAGGAAATTTGAAAAATATCTAAAAGATTGTACGGATATTAGCAGCATAAAAGATGAAAAAGGAAACAATATTTTACACCTTATCGTATCGTTGGAAAAGAAACAGAAACGCAAGTTTCTAGGTATTCTAATAAAAACGGTCACCAAGAAAGATCTAGCACAACTCATTAATAGTGAAAATCAGACCCCTCTTCAGGTGGCACTAATTAACAAGATAACAAAAGAAAAACATGAGTCTCACACAATCCAAGATAACGATAACACACTTAAGTTTCTTACAAAATTGTTAGAGCATGGAGCCAGCCATGATCAGTTAGAATTACCTGAGGAAAGCTTAAAAAAATTGTCTAAGGGGCAAAATGAATACTATTGTAAATTTTTAAAGAAATTAGCTAAAAAGGCTGAGCTAAAGCAGGAAATAAAAATCAAGACAGAAGCAAAAGTTAAAGAAATTGTGGCACATACTGTAAACACTCCAAATAGTAATAGTGATTATCCGTTACATTTAGCAATTAAAAATAATGATAAAGAACTTTTTAAAGAACTATTGCAAGAGGGGGCGAACATTAGCCTTGAAGGTGCAAATAAAAATAATGCCTTACACCACATTGCTTTACTTAAAGGAGAATATAAAATCAAATATTTGAAGTTAATATTAGATTTTGAAAAAAAAGGAGTAATATCTTCAGAAAAATTGCATAAGGCTATAAACGCTCAAAATAAAGATGATAAATATCCAGCGCAAGTTGCTTTAATTAGACAAACAGAGAAGATACCTAGTAAGTTAAAAGACTTTTCTAGGTGGGTTAGATCAAGGCCCACAAAACATTATTATACTGCTGAATTTTGTGCAGAATTGTTACAAAATGGTGCTGAGAATAAAAGTGACCATATAACAATACCTAAAGAGCATCGTAAGCAAAAATATTATCAGACTACAAAAAGAATCAAAGATATAACAGGTGTTAGCCCTGACCCAGAAACACAAGAAGAACTTGAAGAGCATTTTTCTAAGAAGAATGCTCGTAAGAATATAAGTCTTCCAGTAAAATGGATACTCGGAGGTTTAATTTTTGCAACAGTATTTAGTGCTTTAGCAGGAAACATGATAGCTGCAGCCGCTTTATCGGTGACCATAGCGGTTTGTGCAATGTGTTACCCTATTTACTTAAAGTTAGAAAATGCTCTTAATGCTAGAGCATCAGATCAATCAGAGCATACAGAAAACCCAGCTACTAAAATGAGCGATGTATCAATACTACGTCAATTCATGAATAAGCTAGATGGGCTGACTAATAAACCCTCTTCTCTGGCGCTATGAAATCAATCTCACCGCTCAGAGTTTTTTCAGCCACTTTTTTATAATCAATTTTTACGTTAATTTGCCCTTTCTTTTCTTCAAGCCACGCTATAGTGTGCTTCATCCAGTTTTTGTCATCACGTTCAGGAAAGTCTTCACGAGCATGTGCACCTCTGCTTTCCTCGCGATTAGCTGCGCATTCCATGGTAATAACCGCTTGTGGGATCATGTTAGCAAGCTCCAGCGCTTCAACTAAATCACTGTTCCACATCATACTGCGATCCTCAAGTGAAATATCAGGCATCATTTTTGCTACCTTTTTTATAGCTTTTTTGCCTTCTTCTAAAACTTCAGCAACACGGAAAACTGATGCGTATTTTTGCATAGTGTTCTGCATTTCACCGCGTATTTTTGCTACTTTTAGCCCACCGGAAGCAAATCGCATTTTATTAAATCTATCTACTATCCAGTCTGTGCAGTCTGAATGCAATTTTTTATGTGGTGTACCGGACTTTAGCTTCTCTTTTGCTCTGAGCGCTGCAGCTCTACCAAAAACCACAAGATCAAGAAGCGAGTTAGAGCCAAGTCGATTTGCACCGTGCACAGAGACACACGCAGCTTCTCCAATTGCAAATAGTCCATCTACTACCTCTTCCTTACCTTGCTTCAGCGTGATCACTTCTCCATAATAATTGGTTGGAATGCCACCCATGTTATAGTGAACAGTCGGAATGACCGGTATTGGATCTTTAGTGACATCAACTCCAGCAAAAGTTCTTGCGGTTTCGCTGATGCCCGGCAATCTGAGTTTTATTACTTCCGGATCAAGATGCGCTATAGTTAAATACATATGATCTTTTTTTGGTCCAACCCCCCTTCCCTCTCTAATTTCAATTGTTATTGCGCGACTTACCACATCACGGGAAGCTAAATCTTTTGCTTTTGGTGCGTAACGTTCCATAAACTTCTCGCCCTGAGAATTAACGAGGTACCCCCCTTCACCACGGCATCCTTCTGTCATCAAGCACCCTGAGCCATATATTCCTGTTGGATGAAATTGTACAAATTCCATATCTTCAAGTGGTAATCCAGCCCTTACTACCATGCCATTACCATCACCTGTGCAGGTATGCGCACTTGTTGCAGAGAAATAAACACGTCCATATCCACCTGTTGCTAGCACCACTCTATGCGCACGAAATCTATGTAATGTGCCGTCGCATAGCGACCAAGCAAGAACTCCGCAGCATGTTTCGCTATCCATAATTAAATCAATCACAAAGTATTCAACAAAAAATTCAGCGTTGAATTTAAGACACTGCTGATATAGAGTGTGAAGGATTGCGTGCCCAGTCTTATCTGCTGCCGCACAAGTGCGCTGCGCTGATTTTCCTTTACCAAAGTGAGTTGTCATTCCACCAAAGGAACGCTGGTATATTTTGCCATCTTCTGTACGAGAAAAAGGTACGCCAAAATTTTCAAGTTCAATAACAGCTTTAGCAGCGTTTTTACACATATATTCTATTGCATCTTGATCACCAAGCCAGTCTGAACCTTTTATTGTGTCATATGCATGCCAGCGCCAATCGTCTTCACCGATATTACCTAAAGCTGCACTAATTCCGCCTTGTGCTGCAACTGTATGACTTCGTGTAGGGAAAATTTTAGAAATGCAGGCAACTGAAAAATTAGTTGCAGCCATCCCAAGCGTTGCTCTGAGCCCTGCTCCACCTGCACCTACTACTACCACGTCATACTCATGTTCTATGATCTCATACGCTGACTTATCCATATTTACTTATTTTATCATTACAGGCTTATGATATCACAGAAGTAGAAAAAATCTATACAAGTTTTCTATAGTTAAGACGTCATGCCGCCGCGGCGCTAACAAGTAGCGGGATGACAGCAATCCTACGTCATACCGCCGCAGTATCTCAGCCACTAACACGTAGCGGGATGACGAGCTTATTGTCATGCCGCCACGAACCGTCATACCGCGATTCATTCGCGGTATCTCTAGATCCCGCTAACAAGCAGCGGGATGACGATTGTCGTTTAGCTATAAACATTAAGAAATTTACCAAACGAAAAAAAAGGCAAAAGAAGCCCCGTGGTTATTATCCGCTTTAAAATATTGGCGTTTTTTATGTTTTAAACGCTTGACAAGCGAAATTCAGCTGCTTTTAATTGCAACTAACCTACGCTGCAAATGTTTAAGAAATTTACCAAGCAGAAAAAAAGACAAAGAATCCCCGAGTTAGCTAGTCTTTTACTATCTCTGTCGAGTATTGGCATTTTTTGATGTCTTGTAACGCTTTATAAGCGCGTTCAGCTTATTTAGATAAAAATCTAGATGTAGATGAAGTTTTGTAAAGACATACAGTATCTATATACTGCAAAAAATTAAACATAAGACGCCGATACATTAAGTAATCCTTACCTTTTAATCTGCAGATTGGCGAAAGCAAATACAATAGCTTCACTGTCATGATAAAGGGGCTGGCAAAGCTTGTCAAGAAATTTTCTTATTTCATTTAAATTGCTTGTAACCTTCTTATACACTCATCTTTACCAAGAATCACCATGATATCAATGATTCCAGGTGCATCCATTACTCCAGTTATAGGGGCGCGTAATGAGTGGTATACATCGCTTATTTTCATATCGTGCAATTTTGCACATTCCTTGATCTGAGAAGATAAAAAACCCTTATTCCAATTTTCATCACCGATCTTTGACAGAAATGACGCAAGTAACTTGATTATATCGAGGTTAGATTTGACAATTTGCTCAGCCTCTTCACTTAAATCAAGTGGCGGATCTTGAATATAAAATTTTGCTAAATCCAATAATTCGGTCAGGTAGTTTGCTCTTTTTTTTAGCTCTGTCAGTCCCTGCAGTAAATAGCCCTTTTTTTTGTCAGTTAGAGTATTTTCTCTAAGCATTAGAGTCAGAATATCTTCATTGCTCATATTACTAATATAGTGGTTATTCAAATGCTCCAGTTTTTTGAAATCGAGCCGTGCAGGTGAACGACCAATACTTTCTAAATTAAACCACTCTATTGCTTGCTCATCGCTAATAATCTCATCGTTGCCGTGACTCCAGCCAAGTCTCAGCAAGTAATTACGCATCGCTTTTGGCAATATTCCCATCTTTTCATAATCGCAAACGCTTGTGGCACCATGCCTTTTGGATAGCTTATTCCCATCTTCCCCATGGATAAGCGGCACATGTGCAAAGCGTGGAATGTCAAAATCAAGAGCCTGGTATATTAGCAGATGTTTAAAGGTATTAGTGAGATGGTCAGAACCACGTATTATATCAGTTATTCCAGCATCATGATCGTCAACTACCACGGCAAAAATATATGTTGGAGTGTTATCAGAGCGTAAGATCACTATATCATCAAGCTGGTCGCTATTTACTTTGATTTGGCCGTATATTTTGTCATCAATGACGATCTCTTGCGAATCTGGCACTTTAAAGCGGACAACTGACCTCACACCCGATGTCATTCCAGCGCGTGACCACATATTTTTCCAGTGTCGGCTACTTGGATGACAAGAAGGAGGTTTTGTAGTACATTTATGCTTGTATATCTTGCCCTCTTCTCTTGCTTTTGCCTTCTTTTCTGCAACTTCATCTTCAGGGCAGTAACAGTGATACGCCCTACCCTTTTCAACTAAAAGGTTTGCTACTTCTTTATGCCGCTCTATTCTTTTTGACTGATATACTATTTCCCCATCATAGCTCATACCGAGCCATCTTAGCCCTTCTATAATTGCATCAATTGCTTCTTGTGTTGAACGTTTTCTGTCGGTGTCCTCAATTCTTAGCAAAAACCTGCCACCATGATGCTTTGCATAGAGCCAATTAAATAACGCAGTACGAGCTCCTCCAATGTGCAAAAATCCTGTTGGTGATGGAGCAAATCTCGTGACTATACCTGGCATATTTGTCTGTTACAGTAATGTAAATGATGATAGCTAAAATTTATGTTTGTAACAATTTAGAATTTATTTGTTCTGAGAGATAAAATTTACTTGTTTTTCATAAATTGTGTTGTATAATTTAGTATTGGTTGAATATAGCGAGGTGAGTTATGGATGGACTTGTAGATATAGCAAAATTGCTTTCAGATAATGAAGCTAATATCAATTGGCGTTACACCGGCCCTTTTGATAAAACAAAACAAAGAGTACAGGCAGGTAATCTCCTGCATTTAGCTGCAAGAATACAAAACAAAGGTAAATTTGTAGACATTTGTAAGAAGAACATTGCTTCTGTAACTGCGCATAATGAATATGGAGATAATCCATTTCATGAAGCAGCAAGAAGTGGAATTTTGCTGCCTGCAGTACAAGAGATTGTGAATGACTTAGAGAAGGAAGCTAATAACAAAATTACGAAAGCAGAAGAAGCTGGAGATCGGAAAGAAGTAAGCAGATTGAAAGAGGAACTCAAATGTAATAAAAAATATATTAAAGATGCGCTCTGCAGTAAAGGCTATGCTTTTAATAAGAAGAGGGAAACTCCTCTTTATTACTTAAATGCTGCACAACAGAAAGAAATTAAGCAAATCGCAGGCATAAAAGACAGCTTTATATGTAACCAGAAGTTTCACCTGTGCTTATATATAATAGGAGCGATAGCATGTATCGCTGCTTTATGTTTGTCTTTATACTTTTTATTTTTAGTTTCTCAATCTTTTGCACTAAGCTCGATGGTTGCAATAGCTTCTGGCGGAGTCACATACCTGTCAGTTAAAGCATGTAGCGAGATACATGCCTTGCATAACGAAAGCACTTTAGTGGAAAATGCTAATGTACAACTTGCAGGAGAAAGTTTAGGTGTTTGATGAAGCTAGAAATTACTTGCAGGCAATGATATAGAAATTTACTTTCTTAACTTCAGAAAGTATACTCATACGATGATAGAAAAGAAGTACAGTAAGATTTTAATAGCAAACAGAGGAGAGATTGCCTGCAGGATTATCAGAACTGCCCATAAGATGGGTATATCTTGTGTGTGCATATACTCGGATGCAGATGTAAATTCTGTGCATGTAAGACAAGCAGATGAGTCAAGATATATCGGCCCTTCGCCATCTTGCCTCAGTTATTTAAACATTGAAAAAATATGTGAAGTAGCAGTTGAAACAGGTGCTGAGGCAGTTCATCCTGGCTATGGTTTTTTAGCAGAGAATCCAGATTTTCCACGTGCTCTTCAAAAACATAATATAGACTTCATCGGTCCCAGTGCAGAAACAATAGAAGTTACAGCCAACAAAATAACAGCAAAAGAAGCTGCAAGAAAAGCTGGAGTGAATGTAGTGCCAGGATATATGGGTAAGATCAGCGATGCTGCCCACGCAGCTCAAGTTGCTAAAGAGGTCGGTTTTCCCGTTATGCTCAAAGCTGCATCAGGCGGTGGTGGCAAAGGAATGCGAATTGTAAACTCCAAAAAAGAAATTGAACTAGCATTTACATCAGCCACAAATGAAGCAGAGAAAAGTTTTAAGGATGGCAGTATCTTTATAGAGAAATATATAGAGTTGCCAAGACATATTGAAATACAAATCATAGCAGATAAATATGGCAATATAGTTTGTCTTGGAGAAAGAGAATGCTCGATACAAAGGAATAATCAGAAAATAATAGAAGAAACGCCAAGTCCATTCATTAGTGAAGAAGTAAGACAAAAAATGTATGTTCAATGTGTTTCTCTGGCAAAGCAAGTTGGCTATTTTTCAGCAGGCACTGTTGAGTTTGTTGTAGATAAAGACCAAAACTTCTATTTTCTTGAGGTAAATACGAGATTGCAAGTTGAGCATCCAGTAACAGAATTTATAACTGGAATAGACATAGTAGAAGAAATGATTAGAACTTCCTGTGGAGAGAAATTGAGATTCAATCAGGATGATATTAAACTTACTGGTTCTGCAATAGAAAGTAGAATTTGCGCTGAAGACCCATCGAAGAAATTTTTCCCTTCCAGCGGAAGAATAAAATATTACGATAAACCGGGTGAAAATGATTATGTAAGAATAGATGATGGAGTTGCTGCAGGTTCAGAAATTAGCATGTTCTATGATTCGATGATTGCCAAAGTGATAACATATGGAAAAGATAGAGTAGAAGCGATCAGCAGAATGCAAAAAGCATTGTCTGAATGCTATATAGAAGGAGTAACAAATAATATAGAATTTCTAGAATCCATCTTCCATCACCCAAATTTTATCGCAGCAAAGCTCCATACGAGATTCATTCCAGATCATTACCCTAGTGGGTTTCACGGCGATTTTGTTACAGAGGAGTATATTAAAATATTTATTTTCACTGCGTTATATGTTCATTTGGAAAATGAAGAAAGGTACCATCATAAAGCAGTGAATGAAACATCTCAGGTGTCATTCCAGTGCGTGACACTGGAATCTAGTAAAAAAGAAGGGGCACCAGTATCAGCTACTCGGATGGCAGGTGACCGTGCAAGAGATTTATTCATAGTGAATATAAATGACAATGAGTACTCCGTAAATGCAAAATACCAAGATAATATATTAATAACGGTATATAATCACAATAAATACTCCGTTATAGGCAAGTGGAAATCAAGTTATAGATTGCTATATATCACAATTAATGACGATACCAATATAGCACTTAAAATAGAAAGACAAGGCAGCAAGTACTTCATAAGGCATGCAGGCATGAAAGCTGAGTGTTGTATATTTAAGCCTCATGTAGCTGAATTAAGTAGGTTAATGCTAAATAATGAAACAGAAGGGATTTCAGCAGATGCTGTAAAATCCCCAATATCTGGTTTATTAGTTAAATTGCACGTAAATGTAGGAGATCAGGTGGAAATAGGACAACCTTTATTTGTGGTGGAGGCAATGAAAATGGAAAATATCATATGTGCTGAAGCAGCAATGGTGATAAAAAATATTCCCGTTCAAGAAGGAAAAAATGTGCAGATTGGTGATGTAGTCTGCTTTCTTAAATAACATAAGAAGTACAAACTTGACCCAAACAAGATAAATGAAAACACTTGATGAGCTATGGCAATGGCTATTGGTATGTGCAATAATAGAGTAATTACACCTAAAATGATCTGAATGACGACGGAGAGCAGCATAATATATACCGGTTTTATGCTAGCATTTTTTACTGTGAGTATTACTACCAAAGTTAGTATTAGCAATGCCAGTGCTCGATGTATAAATTGCACTGTCGCTCTGTTCTCAAAGATATTCAGCCATGTAGGCTGTAAGAAAAATAAATCTTCTGGAACGATTTGTCCGTCCATTAGTGGAAAGGTATTGTAAATTAGACCAGCATTTAATCCTGCAACAAATGCGCCGAAAATTATTTGTATCATGATCAGAACTAAAATAATTCCTACGTAGTACTTGGTGTTACAACTAATCTTAAGTTTAGTTTGCTTTGGCCTGATTTGGTAATCAAAAAATTGATATGAAAATAATGCAAAGATAATTAATGCTAATAATAAGTGAAGTGCGAGCCTATAGTGGCTAACATGAGGCTTGGCTACCAAGCCGCTTTTTACCATATACCAACCAGCAAAAGCTTGTAAAGCTCCAAATAATAATGCCACAAATAGCTTTATTACTACCTTTTTAGATATTTTTCTTCTTAATGTAAAATATATAAATGGCAGGACAAAAACTAAACCTGTTAGTCTTGCAACCAATCTGTGTACATATTCTATTAAGTATATAGCGCGAAACTCCTCCATACTAATACCATAGTTAAGTGCTTTATATTCAGGTGTAGCTTCGTATTTTAATTTTTCTTGTAGCCAGTCTTGTTCACTCAGTGGTGGTAATGTTCCAGTAATGGGTTTCCACTCCGTGATTGACAATCCTGCTTTTGAAAGTCTGGTAAATCCACCAATCCCTACCATGAGAATTACCATGACCGAGCAGAGAAAAAGCCAAATAGCTACAGGTTTTGCTTCCATAAACCATGCTGAGTTTTGTTCCATCGCTCAGGGTAAAGAATAAATTCCCATAAGGCAAGAAAAGCTGCAACACTATGTAGCAGACTATAGACCGGAAAAAATATCGATACTATATAAAAATAAAAAGGCATCTTTTGCTGTTTGACAGCTATTACCAAAAGAATCAGGTTAGTAACGTATACCACTACAAAGTAGTACAAAAATAATTCATTTAAAACTTTAGTTAATATCAATGAAAGCAGTAAAAATGGAGTAGTAAAAAATATAAAAGCTGCAGAGCCAACAAAAAGATTCAATAGCAAAATTCCCTTAAATCCAGTGTGTTTATAAAGTGACTTTATATTTTTTAAATGAACAATATAAGTTTGCATATAGCCTTTGATCCAGCGCGCTCTTTGCTTAATCCAAGCAAATACAGCAATTGGTGACTCTTCCAATGTTTCTGAGTCAATCATCCTGGTTTTATATCCCATTTGCGCAAGTCTCAAACCAAGGTCAGCATCTTCGGTAACACTATAAGCATCCCAGAAAAACACTTCTTTTAGAATTTTTACTGAAAAATGATTACTGCTACCACCCAAAGGTATCGGCATGTTCATTTTTTGGAATCCAGGCAATAAGTATTGAAACCAGTTCATATACTCCAGAGAAAAGAATTTTGTGAGAAAATTATAATCACAATTGTAGTAATTTAATTTCGCCTGTACACAGGCAAGCTTATCGTCGTCCTTATTAAATTCAATCAGTGCTTTTTTTAACTGCAATGGGTCTGGTTTATCGTCCGCATCATATATTACTGCATACTTTCCTCTAGCAAAGCTCATAGCATAATTGCATGACTTGGCTTTTGTTCTAGGCAAAGAATGAGGCACTTTTATTACTTCAAAATACTGCGGTAAAGTGTACTTTTCTATAGCTGCTAGCGTTTCTTGGTCATCACTTTCTACCTGAAGCTTCACATCTAATTTTGATTTTGGATAATCCAAACTTTCAATGCTTTCGATCAATTGCTCTATCACTGCACTTTCTTTAAAAGCAGGCAATAAAATAGTATATATAGGAAAATCTTCTTCATTCAGCTTACTATAATCCACTTTTTGATTAGAGGTTTCACATAAGCTAAAAACTGTAGCTATAAACTTGAATAAATAACTAGAACATCCGATTATAAATATCAACATCAAAGCAAAATATGTATATTTCTCTGTTAGTGTTAAAATTGAAGTTACAATAAAGAAAGAAGCAAAAAATATTGAGCTTAGTTTAATGCTTTTAGCTGAAAAATTAGGATTCTTGTAATATAAGTAGTTGCTTGCAAATTCTGAAATACCAAAGTGCGAGTTAAGAAGATTTAAAATCTGTTCGCTATCCACTTTTATTAATACATAGTCAATGCCGTAATGAGCTTCGACCCAACGGTTGATATCTCGGCTTGTGTCTTCAACCATAAAAAAAGTAGTATCATTTAATTTTTGCCAAGGAATTATATTAAATTTATAGTAAAAAAGTTTCTCTTGCTCTTTGCACAAACTAGAATCAAACTTAATTTTTTCTACATTATCAGCTTGAAGTATAGGCATTAAACCTAATGCAATTTTTTATTTAAGTCACGTGAAAATGAAGATATGACCTCGCTACTACGCTTATCATCTTTACGTTCATGCATTATTTTTTTTACAGCATCAGCAGCTATACTCGCTGTGTTAGCCTGTAAATCTCCAAGAGCTTTTTCAACTTGGTCAGTGACTTTCTTCAAGTTAGAATGGGCATTGTCATCTAATGTCTGATCTAGCTGCTGTCTATTGTGCTTAATGATACTATTAGCTTTATCAAGTGCTTCATTCATCATTTTATTAACTTCTGCATCTAATTCTTTGTATTTTTTAGAAGATTTTTTGTAATACTCCAACATATCTTTCCTGAATTTTTCAGTTTCTTCACTTGAAAATTTGCTTTTGTTACGCTTATTGTTAAGCGCATTTTTTATCACTTTCTTTAGCAATTTATACGAAAGGACAAAACTTACCAAGAAGGCAAGACCGATAATCAGTGATGTAGACATAAAAACCCCTAAAATTCTTTGGACACCAAGTCAGCAATAAATTCCTCTTCAATTTCAGAATTAGTCAATTTAGTATAATAAATTAAAGCAATACTAGTAGCCATTTGTTTTAACTGATCAGTATATTCAGATTTAAATTCTGCCACTTTTTTTTCAATAAGCTTGCTCTTTTTTTTATCTTCCTCTTCTAATATATTCTTAACATTAGCTCTCATTTCTTCTACCTGAGCAAGTGCATCATCTATGATTTTTTTTGCCTGTATTCTAGCTTGGGTTAAAGCTGCGTTATACTTGGTAATCTGATCTTCCGTAAGTCTTAAAAGATGAACAGAACTATTAAAAGAACCCAATACTTCTTTACTTCTAGTGCTTATTATTTCATCTAACTTTGGCAAAAATAAACAACTTACTACGAAAAAAAGTGAAGAGAAAAAAATTAAAAACCAAAAAACTTGAGAAAAGAAGGTTGAAACATCAAGCTGTGGCATCTGTTAAGCAGCAAATATTAATAACATTGCAAGTACAAACGCAAGCAATCCCATGATTTCAACCATGGCAGCACCAATATAAACATAACTTTTCATTTTACCTTCTGATTCAGGGTTTCTCGCAATCCCATTTAACATAGCAGAGAAGATATTAGCTATACCTAAACCAGCGCCGAGCATTCCAAACACAGCTAAACCAATTGCTATAAATTTTAAAGCTACTAAATCCATATATTACCTTTAATTATTTCTTTATAATATAATTGTAAAATATTCTACAAGGAAGTCAATTACTTTACTGCATCTGACAAATATACACATGTTAATATAGTAAATATATAAGCTTGTAAAATTGCAACAAATACTTCAAATCCTATCAATGCAATTATGAACAAAAACGGCGCAGGAGTGAAAAATATGTTCATATTTACAATAAACCCTGCTATCACTTTGATGATTGTATGACCAGCAATCATATTTGCTGCAAGCCTTATTGATAGGCTAACCGGCCTTACTAAATAAGCAAACAACTTAATAATAATTATTATAGGTGCAAGCCACGAAGGAGTTCCTTTTGGTAGCAATATGCGTAAAAATTCTACTCCCCTTTCTTTAAATCCAACAATCGTTATATAAATAAAAACCACCATCGATAAAGCGAAGGTGACTATCACATGACTTGTGACCGTGAAACTATAAGGAAGAACACCAACTAAATTACACGATAAAATGAAAATAAATACTGTGAATATCAATGGAATGTGCTGCAAGCCTTTGCTTCCAGTGTTATTTTCTATTATTGAAATAACAAAATCATATACATACTCAACTGCAGCTTGCAAATATCCTGGTATTACTGACCCCTTCTTTATTCCAAAAAGCAAAAAGAGTATCATCAATATCACCGAAATCATCGTGAAAAAAGATGAATTGGTAAAGCTTACGTCATACCCAAATAACCTAGGTAACTCTATTATTGTATATACCTTAAACTGTTCCAGTGGATTTAGTGCCATTTTAATCTGAATTATAAACAGTAAATAAAGTATGAATTTTATAGGACAAAGTCAAGAATTAAGATAAGGCTCTGTATTATTATAACATTAACATATTAACAAAATATGTAATTAGAATGTTAATTACAGTCAGCTCTGTATTTTAAAATTTACTAATCTTGTTAAATTATTCAATATCTTGACTTAATATCTTATTTTGATTATAATTTAATTTTTAGTGAGGTATATAATGAACGAAATAGATTTTATTAACACTAATCATCCTTTAAATTTGGAGCAGGAATTTGGTAACGGATACATCGAATCAGTAGATTGTTTCCTTGACGAAGATACTCGCGATTATTACATAGGACTCAACAATGCAATAATACACTTCTTTTTTGATGGTAACATTGATGAGGATGCCTGGGATTATGAAAGTCTTAAATTCTTTCTGGAGATAGATTTAAAAGGTGATATAGAAAAAATTCTTTCTCTTCGCAAGAAGATATAAAGTTACAAAAGCTTCTACATCATAAACAATGATGTAGAAGTATTCCACTACAACAAGCTTTAAAAGCACTACATTTTATATTACAATAACTTTTTCACTTCTTTTTAGGTCCATGAAATTCACATTATCTTGGTTATTAGAGTACTTAGAAACCAATGCTAGTTTAGAAGAAATTACCGATAAATTAACTCACATAGGGTTAGAAGTAGAAGATGTGATCGATAATTCCAGATTGACTGGGTTTATCGTTGCAGAGGTATTAGAAGTCGTACCTCATCCAAATGCTGATAAATTAAAATTATGTAAAGTAGATGACGGAAGTAAAATTCTACAAATAGTTTGCGGAGCAAACAATGTTAGAGAAGGTATGAAAACTGTGCTTGCATCTCTTGGTAGCACATTGCCAGAAAGTGATTTCACAATCAAGCCCACAAAAATACGAGGAGTGCTAAGTGAAGGGATGCTCTGCTCTGCTTCTGAACTTGCGCTGGTTCAAGAGGAAAGTGAAGGAATAATCGAGCTTTCCGATGATTATAAAGTAGGGGATAAATTTTTCAATTGTGACCCTGTAATTGATATAAATGTTACTCCAAACCGTGGAGATTGCTTAGGCATTTATGGAATAGCTCGCGACCTTGCTGCAACTGGAATTGGGACATTAAAGACTTTAAGCATTCCACAACTTACCAGCTCCATAAATTCACCAATCGATGTTGAAGTTACTGACGGGGAAAGTTTTATTAGTGGAATATACATCGCCAATGTAAAAAATCAAGAAAGCCCAAAATGGTTAAAAGATAGGCTGGAATCGATAGGAATGCGCTCCATTTCTGCAATAGTTGATATCACGAACTATATTATGATATCTTTCAGCCGCCCAATGCACGCGTATGATGCAAAAAAAATAGAAGGAGAGCTCACAGTACGCAAAGCAAACGACGGAGAAAAATTTGCTGGTTTGAACGGTAAAGAATACTTATTAAACAAAGACATAAGCGTTATTGCAGGTGATAAAAATATTCATGGAATTGCTGGAATTATAGGTGGTAAGTGCAGTGAATGTACTCTTGAAACTACTGATATCTTTTTAGAGTCTGCTTGGTTCGATCCCATCTCTATTACTAAATCTTCAAGGCAGCTCGGCATCTCCACAGACGCTAGTTACAGATTTGCACGTTCAGTTGATCCTGAATTTACTTTTGATGGACTCAACCTTGCAGCTAAAATGATTCTGGACTTATGTGGTGGAGAAACCTCAAGCGTAGTGTCTGCTGGCAGTTTAGATAGTGCTGACACCAAGGTGAGCTTTGATTATCAGGATGTGAACAAGTTTGGAAGTGTGTCTGTATCGCCTGATGAGGTGCTTGATATCTTAACGAAACTAGGGTTTAGTATTGATAAAAAAACCGAAGGCAATTGGAATGTACAAGTACCAAGCTGGAGACCGGACGTGACAATACCGGCTGACCTAATCGAAGAAGTAACAAGGATATACGGCTATGACAAAATAAAAGAAGAACCACTACCAAATAATGTTGAAGAAGTAGATAGTACATACGACAATTTGCGTATTTTGATGACAAACAGAGGGTTTCATGAAGTGCTAACCTGGTCGTTTATGAGTGAATCAACAGCTGAAAAATTTGGTTACTCGAATAAGTTATTTATCATCGATAATCCGTTTAACAATAGCTTTAATATAATGAGACCAAGTATTATGCCAAATTTATTGCAAGTTACTGCTGATAATATTGCCCATGGAATATCTGATCTTGCAATCTTCGAAATCGGGCCGATTTACGATGGTGAAGCTCAGTCTAAGTATGTTTTAAGTGGAATTAGGTCAGGAAATAATTTACCGCGAAACCATTATAATACTGATAGGAAAGTAGATGTTTTTGACGCAAAGGCTGATTGCATAGCAGCTTTGGAGTTTTTTAACGTTAATTGTGATAATTTAACGATAGAGAAAGCAGAAAAAGAACATTACCACCCAGGAAAGTCAGGCACTCTCTCTTTTAAGAATAAAGTAGCAGGTTATTTTGGAGAGTTGCATCCTAATATATTAGATCTTTTTGATATCAAGCAAAAAGTTGTAGGTTTTGAGGTAATACTAGAAAATATTGAAAATTTACCTGTAAGTAGAAAGAAATTTATCGATTATAAATACCAAAGTGTAAAACGTGATTTTGCATTTATAGTAAATAAGGATGTGGAAGTAGGTAACATAATCAATGTGATAAAAAAAAGCTCAGAGCTCATCACAGAAGTTTTGATATTCGATGTATACCATGGAAATAATATAGAACCGAATAAGATGTCTATAGCGTTGTCAGTTACTTTTTGCTCTCCAATCCACACTTTAACTGAAAAAGAGATCCAAAAAGAATCAAGTGCTATAGTTAATTTAGTATGTGAAAATACCGGAGGAACTTTGAGAACTTATCGTTGAGTCACAATCATAGTTTCCTGCCGTTGCTGTGTCACACTTACTTCATCCAATTTATTTCCAATATTGAATTCAATATCCTTGAAAAATCTATCCCACATTCCATGCAAATGCTCTTCTATTTTAGGCCACACATCATTTTTAAATGTTACCCCATCATCAGAAAATAAATTACCTAAAAAGGCTCCAATACCTTCATAATTTGACTGAAAACATTGAAGAAATGTCTCTCCTTCTTTATAAGTATTATGCGCCACATTTAACGCTTTTCTCTCTGTAGTCTCTTTATAAGCATTTGATGCTCCAATCTTTATTGCACCAAACATAACTTTACTCCAGTTCTTAACTTTCTGTATACAACCTTCACTATTTCCTGGTATATTATTTATTATATTTTTTGTCAAATTGTCTATCAAAGGAGACAATAAATTTTGACTAAAATGTTTGATATTATCTTTTGTTTTAATTACAGGATATTTGATGCGTTTTTCTGCTAAACAGTACTCCAGTTCTGCTCTTTCTAATAACTTCTTGATTTCTTTTTCATCAAAAGTTTCAAGCTTGAATACCTTCAGTAAATCATCTTCTATTACTGCAAATTTTATTTTTTCACGAGACGTTAGTTCTTCTTTATAATCATTTTTTGTTTCTTCATTTATCAATAATTCTTTTTTGCCTAATTCTAACTGTTTTAATGCTTTCAGAATTTCTTCATTCCTTTTTAAGAGCACTTCTATTGATCTTGTACCCGGATGCCCTTTTTCCCTGTTATTTTGTTCAGCTTGTAAACGCTTATTTTGATCTTTGAGTGTTTGTTCTAATGTAGATTTTTCTAAATGTCCTTCATCTTGCACGCGAAAAGCTTCAATTATTTCTGCTAGACCTGATTCACCATATTTTCTTAATTTCTTGCATAAACGTAAAACACCCTTTTTTTGTTCTCGAAGTAACCTTTGCACTTTATATTTTTTTATTTCTAAATACATCTTTTCTATAAAGTCATTTATTTTAGCTGAAGCTTCCTTATCCGATGGAACCTTTACTTTTTTTTCTAAATCTTCAAGCTGCTTCCTTAGGCTTTGCTTCTCCTTATCCGGTATATCTGATTGACTTAACTTACCTTGAACTTTTTTCATTACTGATTTTATCAGCCTGCGCTCAATCTCTTGATCATCATATTCGAATTTAAAAAGGTCTTCTAACCCCCTTTTTAAGGTGTCATTTGTTAAGCTACTGTTTTCATGTATTTCTTTTAATTTCTTATATATATTGTTACACCTTGTTTGACCTATTCCTCTTAAACTCTCTAATTCCTGTCTCACTAAAGAATTTTTTATCTCATCTTCCAGCGAAAAATCTTCTCCCCGTCTATCTCGCTGAAACTTAATTGCTTGTATAAAGGCAACTTGATAAGCACTTTGTATTAAGTGACTTGTCAAATTAGGACCTATACTATCTACCACTTTCGACTTGAATTCGTTCAATAATTCCTTCAATTTATCATATGTAATCTCTTTCTTTTCTAGCTTTATCAGTTCTTCCATAGTCTTCGCAAATTCCTGAATAGAAGTTGCAAGCACATCCTTGATTTCATTGCGTAAGGGCTTAAGACCATTTTTTAAATTGATGTTAGTTGACAATTTCAGTACGATGCTATGCTCTGAATTCCGCGTCACATCAAACCACTTGTTATTTTCATTTTCATACAAATCTCTAAGCAATCGTTTAAATTGCGGTGGAAATTCTATTTCCATATCCCACGCAATATTTGGTCCAGTAACTTCCTTTTCATGAAAAGACACCTCAATATTTTGATGCTTATTAGAATACCGCCCCATACTTATTTTAAGAGCAGTAACTAAAGAGTGAGATAAATCTCTATTTAAAAGATAAAAAGTAGCCAAAGCAATTGTTGCAGGAACAACTAAGGCTACAAGTACAGCCATATTAACAAAAATTGCTATTGCAGCAAGAACACCATATGCCAATCTTTTTGGCACGCCAGTTTCACTCTTTTTTGTCTTATCTTCCCCTACACTGTCTTGTGTCTTGCTGTTTGCTTGAAATCTACTGCATACGACTAATCCCAGTGCAGTAAAAGCAATATAAGGAAGCATTAAAACTGACAGAGCTAAATTTAATATTTTCTTTTCTGGGCAAGTTCTATTTATTTCCTTAAATATTTCGCTTGATATATTATACCAGGAAGTAAAAAAATCAGAGTTATAATCTTTATAATGAAATATACTGAGTGGAACGTTAAAATTAGCTAACGGCTCTTGTTCTTCCACAGCATCAAAAAATTCTTCTTCCTCTTCTGAAGTAGCAAGACCTAAATTATTCCCTTCTTCTACATTAGAAACAGCTTCCATAGCATCAAAAAACTCTTCTTCCTCCTCCAAAGTAACAACAGATTCTGCTTTACCTAAACCACCACTATTGTTAACAACTTCTTCATAATCATCTGCAACAGCTTTATTCATATTATAACCTTATCCAATTACCTTAAGTATAGCATAAATACTGACAATCTTGCAACTTTATTAAAAATTTAACGCTCAATACTAACACTTAAATCCTGATATTCCTTAGAATAGAAGTTAGTTCCAATTTCTGTATTAATGTCCAAAGATAAGGCAAGGGTCTGCTCTTTTATATATTCAAACCACGTATTTATTGCTTCCTTAATTTTCTCTTCTTCTGTTTTGATTATTACTCTGATTCTATCTGATATATGAAAATCAGCTTGTTTTCTGGTTTCTTGAATGAGCCTCACGACATCTCTCGCTAACCCTTCTAGAATTAATTCATCATTTAGTTCAGTATTTAGAATGACAATCCCTTTATTGTTATCAAATACAGAGGAATATTCACTGTTTGCTTTTAACAATAGTTCATATTCGCCTTTTTCTATAATATAGTTCTCTGATTCGTCTCCTAGAAATATCTGCTCATTCTCAACTTGCTTCCATTTTCCCTCCTTGACATATTGAACTAGCTTCTTGATTTTGTCTGGAATTCTTTTCCCAAGCAGTGGGAAATTTAGCTTTAACTCTAGTGATGCAATACCTTCAAGTCTGTTTACTAATTCCAAGCTTTTTACATTCACCTCATCTTTTATCATCTCCTGGTACTCATTTGAATCTGCAGCACACTGGATCCCAGTGTCAGCTACTTGGATAACAGGAGAGAACTCTGGGATGACAGAAAGCGGTTCACCTTCAAGAAAACTACAGGAAGACTGATGATAAATGATCATACTGCCAAGCGGCTGTCTGATACGTATATTAAAAGTGTTTCTGATCGAAAGTGCAGAGTTGCACACCTCTCTCACTAGATCCATCTTGGCAATGAGCTGACTATCAAACTTCTCTAATTGTGGAAAATTAGCCAAATGAACAGATGTTTCTTCATACTTAAGCCCTTGCCATATATTCTCTGTTATAAGTGGCAACAAAGGAGCTGCAGCTCTTAGTATGTAATAAAAAACCGTATATAGAACATTATAAGCATCAGTTTTATCCTGATCCAAATCACTTTTCCAAAAACGCTCGCGACTGCGACGAATATACCAGTTATTCAGCACTTCAAAAAAATCTATCAGAATTTTGCAAGCCTCTTGGGAGCTATAGCTGTTCATAGAAGCTTGGATACTTTCTACAGCTTCAAAACATTTGGAAATCATGTAGCGATCAATAGTACTTTGATAATCCTTACAAACTTCAGCTTTAATTCCATCTGCATTTGCATACATAGTAAAAAAGTGATAACTGTTCCAAATAGGTTTTATTACGTTTTTCAGAACATCTCGTATTGAGTTTCCTTCTTTATCGAGTAGCAAATTACCACCACAAATAATAGATCCAGAAAGCATAAGAAAACGCAGTGCATCAGAACCGTATCTATCAAAAACCTCCATTGGATCTGCATAGTTATTCAAACGTTTGGACAATTTTTGCCCTTTTACATCCAAAACAACACCGTGGCATATGCAGTTCTTAAATGGTTCCCTATTAAACAAAGCAGTGGACAATACAAAGAGCGTATAAAACCACCCCCTGGTTTGCGCTATGTATTCAGTGATAAAATCCGCAGATTCAAACCACTCCTTATTTTCAAACGGATAGTGGATTTGCGCAAATGGCATCGAGCCAGATTCAAACCAGCAGTCAAACACGTCAGGTACACGGCGCATAACTGATTTTCCTGTTGGATCATCAGGATTTAGTCTTGTTAAAGTATCGATAAATGGTCTGTGCAAGTCGTCTATTTTAACATTAAAATCTCTCTCCAGTTCTTCTATTGAACCATATACATCTACTCTTGGATATCTCGCATCATCTGATTTCCATACAGGGATTGGCGTACCCCAGAATCGATTGCGTGAAATTGACCAGTCGTGTGCCCCTTCAAGCCATTTTCCAAATTGACCATCTCTAATGTGGTTTGGTATCCAATTAACTCTCTTATTTAGCTCTACCATTCTGCTTTTGAATTTTGTAACAGCAACATACCAAGAAGGCATAGTTCGATAGATCAAAGGAGTGTCAGTTCTCCAGCAGTGTGGATAATTGTGAATATATTGCTCAGTCTTAAACCAACTTCCCTGCCCTTTCAATTTTTTTATTACTGTATCATTGGCATCAAAAACATGAACCCCTGCCAAATCTGAAACTTCAGCAGTAAATTTTCCACTGTTATCAATTGGACAAATAACTGGAATATCATGGCTTTGGCAAAGGTAAAAATCTTCCTCACCAAATCCAGGAGCAGTATGCACAACGCCAGTACCGTCTTCTTCCGTCACATAATCAGCAATAAAAACGCGAAATGCATTTTTTGTGTCTTTAAAATAGTCAAACAGTGGTTTGTAAGAAAGACCTGCAAGATCATTCGCTTTAAGTTTTATATTGCAGTTTTCATATGGAATATTGTTTTGTTCAGAGTGGCTGATAAATTTCTCTAAGTAGCTTTCAGCAAAAATGTATATTTCACCATTCATTGAACTTCCTTCACTACTCCCTGTCATCCCAGTGCCCAGACACTGGGATCCAGAAATAGATTCCAGCGTCACGCGCTGGAATGACATCAAAGGGTGGACTGACACTGCACAATACTTAATATCTTTTCCTATTGCTAAAGCCAAGTTGCTCGGCAACGTCCAAGGAGTTGTAGTCCAAGCAAGTAATTTACACTTTCGTTTAACACTTTTAAATTGCTGTGGGTTTTCTAAAAGCTCAAATGCAACAGTTACAGCTTTGCTAACTTTTTCTCTATACGCGTTATCAAGCCTTGTTTCGAAATTAGATAATGGAGTTTCGCATGCCCAGCTATATGGTACAACGCGCACTGATTCATACACCAGACCCTTATCATAAAGCTGCTTGAATGCCCACATGACCGACTCCATGAATGATTTATCCATAGTCTTATAGTCATTGTGAAAGTCTACCCACCTTGCTTGCCTATTTACATACTTCTCCCACTCTGATGAAAATTTCATCACAGAAGTACGGCAATGATCGTTAAATTTATCTATACCAAACTTCTCTATCTCAGTTCTACCAGATATTCCAAGTTCTTTTTCTGCACCCATCTCAGCCGGCAATCCATGGCAATCCCAGCCAAATCTACGTTCAACCCTTTTTTGAAGCATAGTTTGATATCTTGCAAATGCGTCTTTGATGAAACCAGTGAGTAAATGTCCATAATGCGGAAGTCCATTTGCAAACGGAGGCCCATCGTAAAAGACAAAACAATTATCCTTGGAACGTTCTTCAACTGACCGCTCAAAAACTTTGTTTTCCTGCCAAAATTTTATGATTTCCTTTTCTAACGATAAAAAATCAGGACTACTTACTGTATCAGGATAATGCTTTGACTTCATGTTCGCTATGTAAAACTAAAGAATATAGGGCTTTCTGAAAAATTACAAATTCAAAAATATTTCCGTAGCTCACACCCCAACAAACTATTCTGCCGAGCTTCCAATACCTTTTTTTAAGTTTTACTTGCAGTTTTTATTGTTTTACTTAACATTAACCCAAACTTTAGGGGTATTTTATGGATCAGAAGACAGATAAGTTTCCACAATTTTTAAAAATGTTGTGCTTTGTTGAAATGTGGGAACGTTTCTCTTACTATGGAATGAGGGCACTTTTGGTCCTATTTTTGACTTCTCACTTAGGTTTCACTGATGAGAGGGCCTTTACTATTTACTCATTATTTGCTGCAACAGGTTATGCTATACCAATACTTGGAGGTTTTTTAGCTGATAAGTTGATGGGATTCCGCAACATGGTGTTGCTTGGAGGGATAGTGATGATAGCAGGTCATGCTTGCATGTCATTGGTTAAGTTTGAACCAGGTTTATTATATTTAGGTTTATCTCTAATAGCCATAGGTACTGGTATGTTTAAAGGGAACGTAACTAACTTACTTAGTTCATGCTATGGCAAAGACGATCCTGAACGTAGCAGAGGCTTTACTTTATTTTACGTAGGTGTGAATATTGGAGCAATATTGGCTTCTATTTCATGTGGTTATGTAGCCCACTTGTTTGGCTGGCACTACGGCTTTGGTTTAGCTGGTATTGGGATGTCTATAGGGCTAATCTTTTTTCTCAAATTTCAGAATCTTTTAGGAGATAGCGGCCTTTCTCCTTATCCAGAGCTTATGAATAAGCGCATATTAGGGATTAAAATTTTTGGTATAGTATTGATAGGAAGCTTTCTGTCATCATCAATAATTGCTAAAATGCTTATACATAGTGAATTTTTTACTAATATGCTCATATTTATTGGAATAACAGCTCTGGGCATATTTATTTATATAATATCTAAATTATCAGCAGAACAAAGACGAAAATTAGTGGCATTATCTATTCTTGTGGTATTTTTCTTGTGTTTTTTTGCTTTAGAAATGCAGCTTGGCTCTTTGGTTAACTTATTCACCGAAAGAAACGTTATTAACAATGTATTAGGTATAACAATCCCAGCTTCAGTTTCTCAAGCCATAAATCCTTTGTCAATTATAATATTTGGCTTTCTTTTTGGAACATACATGAAGTTTAAGCAAAAATATGCAACTTCCATGTTTACCCTTGGCCTTCTGACAATGGCTATGTGTTTTTTCACACTGTACATAGGATGTTTAAACTCTAACATTGAAGGTAAAGTAGAATACTTATATTTAATAATTGCTATCTCCTTTATGGGACTGGGAGAATTATGTATTGCTCCATTAGTCCAAGAACAAGCAACTACACTAGCCCCCAAAAACCTTAGAGGAGTAGTGATGGGTATAGTAATGCTGTCATTAGCGTTTTCTAACCTAGCCGGAGTTGCAATATCAAAATTTATGTCAGTTCCTTCAGTAAATGGTAAAATAAATTATTTAGAATCTTTAGAAATATATAAAGAGGGTTTTTTAAAGGTGGGAATATTTAATTTAATGCTCGTTATTGTATTTTTATTCTTCTTCAATTTTATACATAAAGTTGTTACTAACTCATCTTGTACAAAAAATTGATATAGGTAAGCTCAAATTTGTAGGTTTAAGGTACCCGTTCAGCAGAGGTAGCAATTAAACTTTGTAACTTTTGAAAAAGATTATGATTGCATTTTTTCAATACTCTTTGCTTAAGATTTATATTTAACGCTGCTTAAAATCAGTGAAATGCACACCCCAGCAAACTACTCTGCCGAGCTTCCAACACTTTCACATTTACTATTTTGTCCCTGTATTTATCTTCAGAATCATCAATGCACACTGATTGCATATATGGGCTTTTACCAATAATTTGGTTTTGGTGTTTACCTTTTTTATCGCTAAATAGAACAGGTATAGTTTTACCTACCATACTCTGGTTAAACTCAAGTTGTTGCTTACTAATTAATTTCTGTAAACGAAGAAGGCGCTCTGTTTTAACCTCTTCTGGTACTTGATCTTTTCTTTCCGCTCCCGGTGTGCCTGGTCTTGGGCTGTATTTAAAACTATAAGCCTGAGCATATCTAACTTTTTCTACTAATTTCATAGTTTCTTCAAAATCTTTTTCGGTTTCTCCAGGAAAACCAACAATAAAATCAGAAGAAAATTCGATTTCAGGTTTCAATTTGCGAAATCTGTCTATTATTTCCAAATACTCCTCTGCAGTGTGTTTCCTGTTCATCGCGTGCAATATTTTATTCGAACCAGACTGCACAGGCAGGTGAACAAACGGCATGAGCTTTGGCTCTTCCGCATGTGCCAAGTAGAGAGATTCATGCATATCTCTTGGATGAGAAGTTGTATAACGAATCCTCTCTAGCTTTTCAATTTTAGCAATATGACTAATTAATTTTCCTAAATCCCACACTTCCCCTTCGCACTCCCCATGGTAAGCATTGACGTTCTGACCAAGCAAATTGATCTCATTTGCCCCATTTGCAACTAATTTCAATGCTTCACGAAATATTTCATTCACTGGCCGTGAATACTCAGCTCCACGAGTATAGGGCACTACACAAAACGTACAAAATTTATCACAACCCTCTTGTATGGCAAGAAACGCAGAAGACCCCTGGCTATTGCCATAGCATTCATCTGGCAATTTATCAAACTTTGCAACTTCAGGAAAATCAGTGTTTATTACATGACCTTTACTTCTGCTTGCTTTGACTATCAGCTCCGGTAAGGTAGCGATACTCTGCGGACCAACAACAATATCAACAAAAGGAGCCCTTCTGAACACTTCTTCTCCCTCTGCTTGCGCTACACACCCAGCCACCACTATAGTCATTTCTTTTCGTAACGAATGAATCTTCCCAAGCTCTGAGTAAAGTTTTTCTGCTGCCTTCTCTCTAATGTGACAAGTATTCAGTATCACTAAATCGGCTTTCCCTGCATCACTAACAACGTTGAACCCCAAAGGTTTAATTACATTTTCCATTAAAACGGAGTCATAAACGTTCATCTGACAGCCGTAAGTTTTAATATATAGGCCTTTCATATTTGGTATGTCTTTTTCAAAATTTCTTCACCCTACACGTAAATGTCTAACAGACCAGCGCGTGACGCTAGTGAACTTGCTAGCACAATAGATTTTGACAAAATTATACGAAAAACTGGATCCCAGTGTCAAGCACTGGGATGACAAGTTCTCGGCAACCCCTACGTCATACCATCACGGTATCTCTAGATCCCGCTAACAAGTAGCGGGATGACGGTTGTCAGGGTGTCATGAAAGTAGCTAACACTGGCTTCCATCCAAGAGGGCAGTGCCCTCTTCTTGTCATCCCAGTGCTTGACACTGGGATGGCTTTGTTGCATCGCTACTTATGAAAGGCTAACTATAGTTAGGATTATAAGCAACCTATTGAAAATCTTGTTTTTTTGCAATCAATCTGATCAAATTTAAGAATAGTAATTTATTATTTATATTAATAAATTTAATTCTATTGAAAATAGCTAAAGCATTGAAATTCTTGAATTTTAGCCGGATTAGTGAGTGGTAGTGAAATTTCTTTTACTCAAATTTAGGTATTCACTGACCGTTCTTGTTATAAATACCAGAATAATAAGCTACTGATATTCTCTACCTTTTTTATCTTTATCCATCATAGCTAGCGATGCAACAAAGCCCACTGGGATCCAGGAAAAAGAATGGTGTCATGCAAGTAGCTAACACTGGGATCCAGGAAAAAGAATGGTGTCATCCGAGTAGCTTGACACTGGCATCCAGGAGACTTAATTGCAAGTAATGCATTGAGTTTGGTGAGTATGGGTTTTGCGTTATAGAATGAAGCACTTTTGGTGAATTTGTAAAGAAAGCTGGATCCCAGTGTCAAGCACTGGGATGACAAGAAAGGGAGCACTGGAATTTTTATTTCAGTATTGTACATTAGCCATGCATCTGAACAGATACGAGCTTTCTGCTTTTTTTGGGTAAGGTCAGTCAAAAAGGTTTTACAACAACCATAATAACTATAACTATTATCAATACTGTAACTGCTTCATTTAAAACGCGAAAATAAATATGTGACTTCTTATTCGAACCCATTGCAAAATTTTTCCTATATTTTGCAAGTAGCATATGAATAATTAACATCAAAAGTATTGCAAATGCTTTTACATGAAACCATCCTTCACGATATGCTTCCCTAATAACCATTAGTGTAATTCCAAGACCAAGTGAGAAAAGCATTGCAGGGTTTATGATATATCTAAGTAGCCTCTTTTCCATTGTTTGAAGCAAGCTATCATTTTCCGATCCCGGTTTTACAGTTGCATGGTAGACATAAAGCCTGGGTAAATAAAGCATACCTGCCATCCACATGATAACAGAGATAACGTGAAAAGCCTCAAGCCAGTGGTAATAGTTCATTAGCAAAAATTTAAAATTCCTGGTATTGTGTTAGTTTAATGAAAAAGAAATCGATATGAAAGCAGAAAATTTCACTAAAGAACAGATAATTGGATTCTACAGGAAAATGCTACTCATACGCAGATTTGAGGAAAAAGCAGGACAATTATATGGGATGGGATTAATAGGCGGGTTCTGTCACCTATCAATAGGACAAGAAGCAGTTGCAGTTGGAACTCAAGCTGCATCAAAATTAGGTGACGCTTTTATCACAAGTTATAGAGACCATGGCTTAATGCTCGCATGTGATTCTGATCCAAATGTTGTAATGGCAGAGCTTACCGGCAAAGAAACAGGATGCTCGAAAGGTAAAGGTGGTTCGATGCACGTATTTGACGTTGAAAAAAAATTCTTCGGCGGGCATGGAATAGTGGGAGCACAAGTTCCAATTGGCACAGGAATAGCATTTGCTAATAAATATAAGAAAAAAGATAATGTGGTATTTACATATTTTGGCGACGGTGCTGCAAATCAAGGACAAGTATATGAATCGTTTAATATGGCATCTTTGTGGGAGTTGCCTGTGGTTTACATCATAGAAAATAATGAATACGCAATGGGAACCTCCGTGCAAAGGTCAACTTTAGTAACAGAGTTATATAAAAGAGGAGAAAGTTTTGGTATTCCTGGAAAACAAGTTGATGGAATGGATTTTTTCTCTGTTTATGAGGCTACAAGCGAAGCAGCGGAACACACACGCAGCGGAAAAGGGCCTATCCTGCTTGAAATGAAGACATATCGATATCGCGGTCACTCAATGTCAGATCCTGCTACTTATCGCTTAAAAGAAGAAGTTGAAGATATGAAGCAAAATCATGACCCTATAAGCACTTTAAAGAAATACATGACAGATAATAAAATGGCTTCAGAAGAAGAGTGCAAAGTAATTGATAAGGAAATACGTGATTTAGTAAAAAAGTCGGAAGATTTTGCCAAAAATAGTAAAGAACCAAGCGTTGATGAGCTGTATACTGATGTTTATAAATTTGTTAGCTAATTTTTTTATCCAGAACTGTACAAACATTGTATAGTAAACGATGTCATCCAAATAGCTCCTTCTCCCGTCATCCAAGTGCCCTCCTTTTTTTGTCATCCCAGTGCTCTGACTACTTGGATCCAGCTGAGTTGGTGAGTATAAAAGTATAGCTAACGCAAGCTCTACGTCATGCCGCCGCGAACCGTCATACCGCGATTCATTCGCGGTATCTCTAGATCCCGCTAACAAGCAGCGGGATGACGGTTGTCAGGCTAGCTGTCATCTCAGTAGTCTCCTTCTCCTGTCATCCGAGTAGCTGACACTGGTTCCTTTATGACGGCAGTAGCCCCTTCGGTGTCATTCCAGTGCTTGACACTGGAATGACACCAATAATTGACATTTCACTAGATATTCATTATAAATAATGGAATGCTACAAAGTATAAAAACCATATTAATAGAAGACGATAACGTTAGGCTGGATAGGTACATCAGAAGAATCTTTCCTGATCTAAAGCAATCTGTAATTGAAAAATCTTTAAGGAAAGGATTAATCAAAGTTGATGATTGCAAAGCAAAGTCCAGTGATAGAGTAAATTCTGGGCAAACTATAACGCTGAAGCACTTGAATTATATTGAAAACGCTAATTCTGATCGCAAATATAATGAAAAGTTAGTGAATCTACTAAGAGAGAACATATTATATGAAGACGAATATATACTAGCTATAAACAAACCCGCAGGGGTCATCGTTCAAGGTGGCGTAAAAGTAAAGATTAGCATGAGTGATTTGCTTGACCAAATAAGAGAGGGAGAAACATTTAAAATTGTCCATAGGCTAGATAGAGATACGAGTGGAGTGATAATATTCGCACGCAACGCTAATGTTGCCAGATACCTTATGGAAGAATTTAAAGGACGAAGAGTAAAAAAAACTTATTTAGCATTAACTTCTGGCATACCGAGCAAGGATAGTGGAACAATAGACTATCCATTGGTGAAAAAATATGTTTCAGGTCAAGAAAAAGTGGTCGTTGATGAAAATTCACCTCAGAATGCCACTACGCATTTTTCAATTATAGCAAAATCCAAACACAATGTTGCTTATTTAAAATTACAACCAATTACCGGCAGAACCCATCAGTTACGTGCACATTTAGCTCATATAAATTGCCCTATTCTTGGTGACGGTAAATATGGTGGTAAAAAAGCTTTTATTGATGGGATAGCAAATAAAATTCACCTTCATTCGCATTCTTTATCTTTAAAACTGCCAAACAATAAAGAAATCACTATCACCGCTCCTATCACTAAACACATCGAAAAATCCATTGAAGCGCTATTTTTCGACTGAAACGATTTCACCAATCAACTTTTCTGTCTTTGGCTTTAATTTGAAGCACAGATATTAGGCTAATTAATGCGCAGGCAGTAAGATAAATGCCTGCTGCAAGTTTTGTTTCGGTTTTTTCTATAAGCCACATGCATATGTATGGAGAAAGGCCACCAAAAATTCCTGCAGATATATTATTTGCTAAGCTTACGCCAGTGCATCTTACTTTTGTTGGAAACAGTTCACAAATAACAGAACCATATATTCCAAAAGATGCACCTACTGGTATAGTAATCAATAAGTAAGTTATTATTACGACATAGTGGTTAACGGAAGATAATAATGGTAATACACATGTACCAATCAGAGATAGCATAATCAGTACAGGAATCATTACGCGTTTTCTTCCAACTTTATCAGATAAAATTGCAAAAAGTACCGCAGATGCTGCAAATACAACCTGTATTACTATCCTCATTAAATCTTTAACACTAATAGATAAAATAACTAGCTCTTTTATTGATATATTATAAAACATTATTGCTGCGTAGACAATTGCATTCTGAGCAATTCCCAGATTGATTGAAATAATAAGCGGTCTTTTATAGTTTCTTACTAGTTCTAACAATGGTGAATGTGCTAAATTATTAGCGTACTTATTAGTTTTATATGCTAAGCTTTCTTTTAATATGTACCTAGTTAAAAAACCTATTGTCCCCCAAAAAAAGCAAAAATAAAAAAGCAACTTCCATCCCCATATTTCATAGTTCTCACCTGTAACTCTTTTGCAGATAAATATCATTGTTATGCATAAGAGCGTTCCAAGGGCTCCGCTAAAGGGCTTCATACTTCCTAAGAAACCTAGATTTTTTTTATCTTTTGAATGCTCTATCGTAAATGCTGTATTAATGCTTGTTTCACCTCCTGCAGTTATTCCTTGCACTATTCTACAAAACACAAGCAATACAGGTGAAAGCAACCCTATTTCTTTATACCCAGGTATAATTCCCATAATTGTGGATGATATTGAAATTAATATTACTGAAGTAAGTAAAGTCTTTCTTCTGCCATACTTATCTCCCATATAACCAAAAATTACTGCACCAATTGGTCTAAACGCAAAACCAATTGCAAAAACACCAAGGAATTTGAGTGTACTCAAATAATGATCTTCTGATGGGAAAAAAACGTTGATGATTGTATCTGTTAATACTCCAAAAAGAGTGAGTTCATACCACACAATCATGTTACAGATCATGCCCGATAGTATTGCTTTTTGGATATTATTCATGGTCTTTCAATTTAACATAACCTAATATATCATTAACCGGTGCTCCTTGCTATAAAATTTTTCATTCAATAACCTTCAAGGATAATTCACGTAAATGCTTATCCTCCACCTTGGAAGGAGCACCCATTAGAACATCTTCACCTTGCTGGTTCATAGGAAAACAGATTACTTCACGAATATTTGGCTCATCAGCAAGCAGCATAACTATTCTATCAACTCCTGGTGCTATTCCACCATGAGGAGGAACACCAAATCTGAATGCACGTACAAGTGCACCGAATCTTGTATCAACTTCTCCCCGGCTATAACCTGCAATGGCAAAAGCTTTATACATGATATCCAGTTTGTTATTACGAATCGCCCCACTTGACAGTTCTATTCCATTGCAAACAAGATCATATTGGTAAGCAAGGATATCCAGTGGATTTTTGTCCTCTAAATCTTTCAGACCACCGTGTGGCATGGAGAATGGGTTATGAAAGAAATCGATTTTTTTACTTTTATCGTCATATACAAAATATGGAAAATCAATGATCCAACAAAACTTGAAGATATTATCATCTATAAGACTGAGTTCTGACCCTAAAAGAGTGCGTACTTTTCCTGCAATGTTTGCCGCCTCATTCTCTTTGTCAGAAGCAAAAAATACACTATCTCCTGGCTCTATGTTTGTTGCTTCTCTTATGTGGTTTAGCCTATTTTCATCAAGAAATTTAGCAATTGGGCCTTTCGCAGTTCCATCTTTATCAAACGTTATATATCCGAGACCCTTAGCACCGAATTCTTTTTGCGCATGTTCTATCTTTTTATCAAAGAAGCTGCGTGGTTCCTCTGCTGTTTTAGGTGCAGGGATGGCTCTCACTACCATACCACGCTCAATATTGCTTTTGAAAATATTGAACCCTGAATCACGAAAAATTTCTGTAACATCGCTGATTAATAGTGGATTACGCAAATCTGGCTTGTCAGAACCATACTTAAGCATTGCCTCTTTGTATGTAATGCGTGGAAAATCTTTATCGACAGACTTGCGAGAAAATTTAGCAAACACTCTATATAAGGTAGACTCAATAATCTGAAAGATGTCTTCTTGAGTTACAAAAGACATTTCAAGATCTAGCTGATAAAACTCTCCCGGAGAACGGTCAGCCCTTGCGTCTTCATCACGAAAACACGGTGCAATTTGGAAATATTTATCAAACCCTGAAACCATGAGCAACTGTTTGAAAATCTGCGGAGCTTGTGGCAATGCATAGAACTTGCCAGGATTTAGCCTGCTTGGCACTAGGTAGTCGCGTGCTCCTTCAGGAGAGGAAGCAGTGAGTATTGGAGTTTGAATCTCTAAAAATCCTCGCTCTATCATGAGCTTGCGGAGCTCTGCAATAATTTGTGAGCGCAAAATAATATTGTTGCGGACTTTTTCACGTCTTAAGTCAAGAAATCGATATTTAAATCTCATGTTTTCTGGGTATTCTTGCTCGCCGGTAATGCTTGCCAATATACTTCTTTCTTCTTTTGCTATTTCTTCATCAAAGTGGAACTCAACTTCCGACTCAACGCGCAAATTGTTGACTATCACCTCGATTTCTCCGGTAGAAATAGAGCTGTTTACCGTATCTTCAGTTCTAGCTTCAACTATTCCTGTAACAGTAATTACACTCTCCAATTTTAAATTTGATATCTCATCAAAAAAGTCTTTGTCATTATTAAATACTAGCTGAGTGATTCCGTAGAAGTCTCTTAAATCAACAAAAATTAGGTTACCATGGTCGCGCTTACGATATAACCATCCAGAAAGGGTAACTTCCTTTTCTACATCATTCTTTCTTAATTCTTCACACGTGTGAGTCTTGTAGCAGTTCATATTTGTTTCACTTCTAAATTCCTTAAAAAGTATAGAAATAAACCTTACCACATACAAGCCCATTCGTCAGATATTTGTCCAGTTTACGAAATAGAGCAGTATTACTTTTATACTGTCTTTACTCACACAAAAATTGCACAATTTCTATAATTATGGTATAATATAATGTGGCGTAAGCTGAGTACAGAAAATGTCTTTCGGACAAATTATTATATATAGTATAGCATTACTTGCTATAGTCAAAGTATTTCTCTTTTTGAGAAAAATATACAAAAATCGCATTAGAAAAATCATATTTCCTAGAAAAGTTTTTAAAGAAGAGTGGGAAGAAGACAGAAAATTCAATGAATTATATCAAAAAAATAAGCAAAAAGAGTTGATGAAACAACAGGAAATACTGCGTGAGAAGCAAAAAGATGTGCAAGTTTATAAAGAAGATCCAGAAATAGTTGACATAGCAAAACCGGTAGGTAAATGGACAAAGATGGTTATGATGGGTAATGGTTTAATGCAGCGTTTTGCACAATTGATACATAGAGAAGGCGGACAGAAAGGATTTTGGGAGCTGTTTGTAAAAGCTCAGGCTTCAACTCAAGGTAAACATAAGGGAAAGGGCAGATAATCCATGCTTGAATGTGAAAATTTATCCTGCACTCGTAATAATAAGGTACTATTTAAGAATCTCAGTTTTAAAGCTGAGCTAAAATCAAAGATTCTAATCACTGGTCCAAATGGTAGTGGTAAAACCAGCTTAATTAGAAGTTTATCTGGACTTTTACCGCCGGTATCAGGCAATATAAGGCACTGCGGAAAAGATATATATGATGATCCAAAATCCTATATATCTTCTATGGTCTATATAGGCCATAAGAATGCCTGTAAAGATAGCTTAACTGTTGCTCAAAACGTAGAATTCTGGGCAGGAATACGAAATACTAGAGAATTGATTGTGGCAGCTATTTGTTGCTTGCAGTTGCAACCTGTACTTAATATTAGATATGGCGAACTTTCTGCAGGCTGGAAAAGGAGAGTTGCGCTTGCTCGCCTCTTGATTTCTAATGCAAACGTTTGGCTGATAGATGAACCATTTTGTAATCTTGATAGTGCAACGTGTGAATTAGTGCTGAACCTAATCTCAATACGCTCTGAGCAAAATGGTATAGTAATTATTACAGGGCATAGCTCTACAGAGCAATTGTGTGATTTTACAACGATTGATATACGTAATTTCAATAGACTTCTTGTATAGTTTTTGGCAACAACCGCTAGAAATAAAAAACTTGCTTGACAAACTCCGCCAGCCCCCTTATCATAAACACTGAAGCTATTTATTTATCTTCTCTGTACAGATTAAATGACAAAAAAACTCACG
>NODE_3_length_73545_cov_376.583522
TCATTTAATCTGTACAGAGAAGATAAATAAATAGCTTCAGTTTCATGATAAGGGGACTGGCAAGGCTTGTCAAGCAAGTTTTTTGCAATATCAGGGGATAATTTCGACCATAAATCCCTATCAATAAATTTTAACAAAAATACTTTAGTGCATTTTCAAATATAAGCATTCCATCGCCATATTTTGGCACAGCAACACCTAAACGCTTGCTCTTTTCTTTTTCAAGGGGCCAATTATCTTGCTGGGTAAAAAATATTCCCCTTTCTGGATGGGGCATTAAAGCTAGCACTCTTCCACTTTTATCTGATAAAGCTGCTAGGTCGTATGTAGATCCATTCGGATTGTAAGGAAATTGTAGGTTAGCATAGTTGCCATTTTTATCAATGTAACGTAATGCGGTGGAATTGCTCTCAATCAATTGGTTCAAAATATCTTGATCCATAAAAAATTTGCCTTCCCCATGAGCAATAGGGAGATATAGTTCACTCAGACCCCGTAGCCAAACAGAATTACTCTTTGAATTAACTCTCACTCTAATCCAACGGCATTGATAATTGCCTATATCATTATGGATTAAAGCTAGACTAGAGAATTCTGGAATTAATTTTACTAATATCTGACAACCATTACATATTCCTATAATCAGCTTGTCCTGAGATAAAAACTCTTGAAACTCATCCAACAAGTTGTTTTTAATACGTAAAGCAAACGCATTACCAGCACCAGTGTCATCACCATAGGAAAAACCCCCTGGAATTGCAAGTATATTGCTTAATTTCAGTTCACCTGGATTATCTATGATATCGTTAATGTGAACGATTTTTACTTCAATATTACCAATACCAAGTTTTCTGCTGCATTCCATAAATGCAAATGCAGTTTCTTTTTCGCAATTTAAGCCATAACCAGATAGGACTGTGATTTTCATGAATTGCTAAAAATTAAAAAATTCGAATTTCCTTTTTACAAAATTTGCTACTAAATTTAACGCAAATAACACCAATAATAAAGCTATAATTGCGATAGCAGCAAGTTCAACAAATGCAATTTCAGGATTGCTTGACCATATGTATATTTGCACAGGTAGAACAGTCGCCGGATCGAAAAAGGACGTAGGTGTATCAGCAATAAATGCCACCATACCCATCATAAGTAAAGGAGAAGATTCACCTAAAATCCTTGCAATTGCAAGCACAGTACCATGTATTATTCTTGGTAACGCAATCGGTAAAGAGTGATCTAATATCACCTTGATGTGAGGTGCACCGAGCGCAAACGCTGCATCTTTTATCGTAATAGGAACATTCGCAAAGGCATTTTTTGTTGCAATTATAATATTAGGTAACATCATAAATGAAAGAGTCATTCCACCAACAAGTGGTGAAGAGCGTGGTAGCCCAAATATGCCAAGATAGAGAGTTAAGCCCACTACACCAAATATTATTGAAGGCACTGCAGCAAGATTATTTATGCTAATTTCTACAATATTAGTCATTAGCCTATTTTTAGGCATAAATTCGTAAAGACAGATGCCCGACATAATTCCTATTGGTAATGCTAATGCTAGGCACACTATAATTGTCATTAATGAACCGATAAACGCTCCTAAAATCCCTGCATTTTCAGGTTCACGAGAGTCAGATTTAAGGAATAAAGACTTATTAAAAAATTTTTTCACTCTCCTCTTTTCTTTTAGCCAATCAAGTAATTTAGCATAACGATCATTCAAATATTTATCTTTATTTATTGAATTAATTATACTTGACGCGGTAAACCAGATCTCATATTCACCACTATCTTTTACTTTCTTACGAAAAAATTTCTCTAGTTCTTTGTAAGAATTACGACTTAAAATTTCGTCACCGTCTTTAAAATCAGTTCCTCCAAACACCTTACGTAAAGAATCGTTGAGTAAGCCAATGGACTTATACCGCAAATCACTAGGATTACTCGCCAAAGCAAGATCAGCATTTATTTCAACTGGCAATAAAATTTTCGTTACTGTTAAGGCACTGTAAGAGTTAACCAATATACTGAGCAATATACACACAGGACAGCCAAGTGAGATAACTAGTGCCGTGAAAGAACAAAAGCGTAGCGCTCTGTTCTTTTTATTTTTCCTTTTTATACGAGCATGTACACGCCTTGACTGAAGTAATTTAAGGAATTTTTTCTTTATACTCATTTACTTTTCTTTACACGAGGATTTGAAAAAACTTTCCCCTTTTTTGTCATGCAAGTAGCTGACACTGGGATCCAGCAGGCTTTGCCTGCAAATAATTTTTACATTTTCCATGAAAGCACAAACCAAAAGGAGAATAATGAATGCTGGATCCCAGTGTCGGAGCACTGGGATGACACCACAGCGGGAGGCAAACACAATGTTCGTACAGTTGTGTGTCACGCACTGGGATGACAAGAGAGAGTTCTGAGATGACACAATTGACATCACTCCCTATTGTATCTACTTAGATTTCTTTTTAACATAAGTAGTACGCTCTTTGATCCTTGCAGCTTTTCCAAATAGTTTGCACAGATAATACAGTTTTGCTCTACGAACCTTTCCTTTTCTTGTCACTTGCACTGAAACCAGTGCAGGAGAATAAACAAAAAACTGAGACACTATACTTTCTCCATGGCTCACTTTTCTGACTGCAAAAGAAGAATGTAACCCGCGGTTCCTTTTTGATATACATACACCTTCAAATATCTGTATACGTTCACTTGTACCGTCAACTACTTTAAAAGTGACCTTCAAATCATCGCCAGGACGAAATTCTGGTATTTCTTTAGCTAACACTTGCATTTGCTGTTCGTTAAATTTTTTAAGTAAATTTGTCATTTATCTCTCCACTCAATAATTCAGGCCTACGCTTTTTTGTTATAACATGAGACTGCTTCTGCCTCCAATCACTTATTTTTTTGTGATTGCCAGATAACAAAACCTCAGGTACTTTATATCCCTTCCACTGCTCAGGTCTAGTATATTGAGGATATTCAAGTACACCACCACCATAATTAAAACTTTCTTCAGTAATACTATCGGTATTATTTACTACACCTGGAAGAAGTCTAATGCATGCATCAAGAACCACCATTGCAGCTGGCTCACCTCCTGAAAGTATATAATCTCCAATACTTAACTCATAAGGAGTATACGCATCAATTATCCTTTGGTCAATACCTTCAAATCGACCACACAATATTGTTATATGAGGAAACTCTAATAATTCTCTGGCAATATTCTGATTAAACTTAGTTCCAGATGGAGTCATGTAAATAAACTTAGTGTTTTTATGAACAGAGAGCATACTATCTACTGCATCACCAACTACATCAGAACGCATAACCATTCCTGCTCCACCTCCATATGGAACATCATCCACAGTTGAATGTTTATCTTTCGCAAAAGAACGAATATTTATTACTTCAAGGTTCCATATTTTTTTTTCTAACGCTTTTCCGGCAAGAGAATAGTTCAAAAACCCCGGGAACATTTCTGGGAATATGGTTAATATTGTAACATTGAATGCCATTAAGGTTTATTTTAAGTTATTTGGGGCTATACTCTAAGAATAGTAAATTGATATAATATATAGTTAAATTAAACATGTCACTGAATAAAACGATATACGAAGGTAAAGCGAAAGCCATTATTGAAACTGAAGACTTATCAATTGTCATACAGCACTTTAAAGATGATGTTACAGCATTCAATAAGGAAAAATATGAAATAATCGATGGTAAAGGAATAATTAATAATCATATTAGTGCTTTTATCATGGAAAAGCTTGAGAAAGCAGAAATTAGCACACACTTTATAAAAACTCTAAACGAAAGAGAACAGCTAGTCAAAAAACTCAAGATAATACCTCTTGAGGTAGTAGTTAGAAATGTCGCAGCTGGCAGCTTTTGCAAACGTTTTAATATCAAAGAAGGTGAGAGGCTTGCATCTCCTATAATCGATTTTTTTTACAAAAATGATGACCTAGCCGACCCAATGGTAAGTGAAAATCACATACTGTATTTTGATTGGCTATCTAGCAAAGAAATGGATGAAGTTAAAACTACAACTTTAAAAATCAACGAAATATTAGTTCACCTATTTTCAAATGCAAGTATATATTTAGTTGATCTCAAGTTAGAATTTGGCAGATTAATAAATGACAGTACTAAAATCGTTTTAGCTGATGAAATTAGCCCTGATAACTGCAGATTATGGGATAAAAATACTTATAAAAAGCTAGATAAAGATGTCTTTCGTTTGAATTTAGGAGATTTAAAGGAAGCATACCTAGAAGTTGCAAAAAGACTGTCAGTAAAGTTAGGTTAACTAAATACTACTCTATCAAGTGGAGGGTTACATGCCTCATCAAGTTTTCCAATAATTTCAATTTTTTCTCCACGTTTTTGGAAATGATTTTTCACGTTTTGCATATTCTCAGAACTTACGATCAATACCATACCAATACCACAATTAAATGTTTTTAGCATTTCTTTCTTCTCTATTTTACCCTCCTTTGTTAGCCATAAAAATATATCTGGCCATTTCCAGGAATTAATGTCTATGTTTGCAAATAAGTTTTTTGGAAGAATTCGCGGAATATTGTCTACCAAACCACCACCCGTGATGTGCGCAATACCTTTTACTTGTGACATGATAGGCAGCAAAGAATCAACATATATTTTTGTTGGTTCAAGTAGTATTTCACTCCAAGATTTATTATTCCATAGAGATGTATCGTTATAATTTATACCTAAGCTTTTGAAAACATGGCGCACTAAAGAAAACCCATTTGAGTGAATTCCACTTGACTCTAAGCCAACTATATAATCACCTGCTTTCATCATACTACAGTTTGGAAGAATTTGCTTTCGATCAACTACACCAACCACAAACCCTGCAAGGTCATAGTGATTATTACCATACATTCCAGGCATTTCTGCAGTTTCCCCACCAACCAATGCTATTTTAGCTTGCTTGCACCCCTCTGCAATGCCCTTAACCACAGATAATAAAACATCTTTGGTCAAAACGCCTGTTGCAAAGTAATCAAGGAAAAACAAAGGCGTTGCTCCTTGTGCAAGTAAGTCATTTACACACATTGCAACTAAATCTATACCTATAGTATCATGTTTATTCACTTCTTGAGCTATCAACAGTTTCGTACCTACTCCATCAGTTGAGGAAACGAGTACTGGATGGTCATACTTCTTACTTAGTGCAGCAAAATCAAATAACGCAGAAAATGAACCTATTTCGCTGATTACTTCTTCTCTAGTAGTTTCTTGAGCAATAGGCTTGACTTCTTTTATTAACTTATTATATAGTTCAATATCTATTCCTGATCTGGTATAAGTATTCATAATCCTTTTATAAATTTTAAAATTGTTAATACTATATTAATGCCTTGATATAAAAAGTGCAACGAAACTTTCTCTTAATTGACTATTATATACTTACCAATATAGGGTAACTTAAATCATTTATAATTATCCAATGAACGAAAATACCAAAAACATACTGTTAATAACGGAACTGCTATCAGGACGGCTGCTTCATGACTTTGCTAACTCTATGAATGGAATAACGTTTGGCGTAGAAGAGCTTGAAGTAATAGATAAGAATGATGCTGATGCGCAGAAGGAAGCGTTGTTGTTTCTTAAAGAAAGCTCCGATGATTTAATATATAAACATAAAGTTATGAAGCAGGCATATTCTTCTTCAATGGATAATTATAGCTTTGATAAGACCAAATCTAATATCGAAAATTATTTATTAAAAAAAAAGTAAAGCTTACGTGGAAAATAGACGCATACTCTGCAAAAAATAAGGAAGATTTAATTGAAAAGATAAATAAGATAATTTCTAATATGGTGCTAACTATAGCCAGTGCAGTGGCGGAAGTTGAACTAGTATCTGTTTTACTGAGTCAAACAGAAGATAAAATGCTATTAACTATAAAAATTCTAAATGAACACAAACCAATAAGCAAATCATTAGTAGACAAATTAATCAAAAAAAATGACACTAATTTAAATACAAAAGATATTAATATCTATATGACCTCTTTATTATTAGAGTACTATAACACTGAAATGCATTATACTTGCGAAAATAATTTGCTGGAAATAGGTTTAACTATAACTTGAGTTGCATATTTGGTTATTACAACTTTTTCTTCGTGTCAAGGCATTCCCCGACAAGGGGTACCAAATCTAATTTTTGTAATCACTTAAGTCTAGTACTATTTTATTAATGTAGCGCTCATTTGCATCTTTGATGATAAACTTCATACCATTTTTATATTTAATGACTTCATCTACAGAAGGCACTTTACCAGCAATCGAAAGAATCAAACCACCAAGTGTAACATAGTCTTCTTCAGGGTCACGTAATTCTATTTTTAGATCCTCTTCTATATCTTTTATAAGAGCCCTTGCTGATACTTCAAACTTATTTTGAGACAATTCAGTAATGGTATATTCTGAATTTATTTCGTTTTCACTATCAATGTTTGGTATTAGTTCCTCTATAAGATCAGTCATTGAAATTAAACCATCAGTTCCACCATATTCATCCAATACGATAGCTAAGCATGATTTAGAAGAGTTCATCCTAACAAAAAGATTAGTTGTCTTCATCGAGGGTGGAACAAATATTACGCTTTGTATAATATGTTTCAGATTAAAATTTTTATCCCTATTAAAAATAACATCTTTTACATAAAAAAAGCCTATTACGTTATCAAAGTTATTTTTATAAATTGGTATTTTAGTGTGGCAAGTGTTTTTTATCTTCTTTATTATTTCACGCTCGCTTGACTCAATGTCTACTGCGCATATCTCTGTACGTGGAGTCATTATATCCATTATACCACAATCGCGGAATTTTAATAGACCATTAAATATATTAAGGTCTGGCAGATCTTTCATTAATGCCTCAGTCGCACACTTTTTCAACACAGAAGCTTTTTTGAAAAGGAAGAGAAAAATTCTATATGCTATTTTTTCTACTAAGGTTCTTTTTTTACTCAATTTATTCCCTGTAATGGCAAAAACGTTTTCAGATTAGATTTATCAAGAAAACTGTTATTAAATGTTTAATAAGCATGTGAATAATGTCAAATTAATTTGTGAATTATTTGTTGATATAAAATACCAACAATTGATCAACAACTTTTTCAACAACATATACATAGTTGTGTAACAATGCATGATGGTAAAGTATTTTCCATAAAAGAAAATTACTAACACTCTAAACACCTTACTTATACACATAAATCATAACAGAAAATCAATAATATACGAAAGTTACTCACATATTTATCCACAAGTTGAACAACGCCAATTTTTACTGAATTTTAAGTTAGTAACAAGTTATTGATAGAACTATTATTATTACTATACTTTAATATACAAAAGAATAAATAGAATAGATTGGAAAGCGGTAAAACAACAATAGCGAAAATTATTAAGAGAAATGAGCCGGGTGGAAGAGTGCCTATCTGGCTAATGCGTCAGGCTGGCAGGTCTCTTCCTGAGTACCGCAAAGCAGTAGAAAATATGAATAATTTTATGGAGATATGCTACAACACAGATTTAGTGACAGAATTGACGTTACAGCCGGTGACAAGATTTGACATGGATGCGGCGATAATTTTTTCAGACATTTTAATAATAGCTGATGTTTTGGGTTGTGACGTGAATTTCGTACGCGGTGTAGGTCCAATAATAAAACCCGTGGAAAGTCCTAAGGAATTGAAGGGTCCACAAGAAATTGAAACTAAAACCTTACCAATTCTAAACGCTATAAAAAAAGTCAGAAGCCAATTACCAAAAGAAAAATCTCTCATAGGATTTGCTGGTGGACCATGGACAGTAGCCTCATACATCATAGAAGGTAGGAGCAGCAAAACTTTTTCCAAAGTATTAAATTTTTATCCTTCGTGTTTGAAGGAAATAATTGAACGAATAACGGAAGTAACGATTATTTATCTAATTAAACAGATAGAATTTGGAGCAGATGTTATTCAGCTATTTGACAGTAATGCTGGTGCGTTATCGGAACCATTGTTTAAAGAATATGTTATCGAACCAACAAAGAGAATTATCTTGGCAATAAAGGATAGATTTTCTGATTTTCCAATAATAGGTTTTCCAAGGTCTGCTGGAAATCTTTATAAAGATTACTGCGAACAAACAGGTGTATCTGCAGTAAGTATAGATTATAATGTTCCAATAAAATGGGCGAAAGCGAATCTAAACATCCCTCTACAAGGAAACCTTGATCCTAATCTTTTAGCCTATAATAAAACGGAAGCAATCAAAGAAGCAAAACGTATAATAGATTGCTTTAGAGATTTACCCTTCATATTTAATCTCGGACATGGAGTACTCCCTGATACTCCAGTTGAAAATATTGCTGCATTGGTAAACCTGGTAAAAAGCTACTAATACAATACACAAAATTCTAGCTTTTTTGTTGTACGGGGTTTATCATTTGAATTTAGCTTCAGTAAGATATGTCAGACCTTGCAAAAAGAATGTCCCTAATAAAACCATCACCTACGATTGCTGTAACTGATAAGGCAAATAAGTTGAAAAATGAAGGAAAAAAGATCTGTGTTTTAGCTGCAGGAGAACCGGATTTTGATACTCCAGATCATATAAAAAAAGCAGCTATTCAAGCAATAAGTGAAGGTAAGACTAAATATACTGCTGTTGATGGAACGCGTGAGCTGAAAGAAGCAATAATTAATAAGTTAAGAAAGGATAATAACCTCGAGTACACGCTTAACCAAATCTGTGTTGGTACAGGTGCTAAGCAGGTGTTATTCAATTTGTTCATGGCAACAATTAACTCTGGAGATGAAGTTATTATTCCAGCTCCTTATTGGGTTTCATATGTTGATATGGTAAGTCTTTTTGGCGGCTTGCCAGTTGTAGTAGAATGCAAACAAAATTTTAAACTGACAGCGGAATTATTGAAAAGCAGGATAACTAAAAAAACTAAATGGTTAATTCTTAACTCACCGAACAACCCTGCAGGAGCTGTGTACACATGTGATGAATTGAAAGACATAGCACAAATATTGCTTGAATATCCACATATGAATGTCGTTACAGATGATATTTATGAGCATATAATATACGACGAAAAGTTTTTTACTATCGCTCAGGTTGAGCCGAAGCTTTATGATAGAGTTTTTGTAGTCAATGGAGTATCAAAAGCCTATGCAATGACAGGCTGGAGAATAGGGTATATTGCAGGTAGAAGTGATGTGGTAAAAGCTATCTCTACGCTGCAGTCTCAAAGCACTTCTAATCCAAATTCGATAGCACAAGCAGCAGCAGCAGCAGCATTAAACGGTGATCATAGTTTTTTGAAAGAAAGAACAAGGATTTTTAAGAGTCGTAGAGATTTTATGGTGAAAGAGCTAAATTCTGCCCCGGGATTATCAGCGTCTGTTCCACAAGGTGCGTTTTATTTATTTGTCTCATGTGAAGGATTGCTCAGTAAAAGCACAAAAAGTGGTAAGATAATAAATAATGATTTAGATTTTACTGAATACTTACTGGGAGATCATTTGGTTGCTGTGGTTCCAGGAATTGCATTTGGTCTAGAAAATTTTATCAGAATTTCTTATGCAACCTCTCAGGAACAATTAGAAATTGGATGTGATAGTATTACTAAAGCGTGCCAGGAGTTAAAATGAAATAGACTATCCATAAGTTGTATATTTTGCCATACTTCGCCAAGGTTATTTTGAATGTTCTAACTTGTGTTTTTCTATGGAAGGCATTTTTATTGATTGAGCAAGTGTCTTTCTAATATTGAATTCCTCATTTTTTTCATTTTGTTGCAGTAAGTTAATGTTATTTATTTTATTTACTAAATCTTTCCCCTTTTCCAGAGTCTTTAAATCACTTTCGTTAATGTGATGTTCATTGTAAAATTCTGCAACAATTTCTTTTCTTTTCGGATAAGTATTTAAAAATTCCGACACCTGATGTTTAGCAACAGCTTGAATAAATTTCTTATTAAATCTTGAATCGTTATATAGATCTTCTAAATTTTCATCGTAGTGTTTTGCTTCATTTACAGCAAGCTTTATTATCTCTTCTATACCACTTAGAAGTTTCCTATACAATTTGTCGTATCTATTGCCTAGCACGTGTGTAGCGAATGTTTGTTCAATGTATTTTGTTATGTAATTTTGCAGCGTATTATCTATCGTGCTTATATTCATCAGCCTGCTTTAATATTATATTAACTATTTTACACATAAAAAGGTTAATATTGAATTAATAGAATACTTCTGAAGTCAAATTTTACTGAAAATTATGGTATTTAAGATATAATTGTCAGCATGAAATAAAAACATAAATAAAATGGATCTTGTAACAAAAGTGAAGCTCAAGATAAAGATGAATAAGGGTAAAATCATAAATATACTTATCATTTGTGGTGTAATTTTTTTCATATACCTTATTCATGAGCCAGTTGTAGATATGGTAGAAAAAATTATAAGTAAAATAAAAGGTCTCTTTTAAAAATAGAAAAAGTGAACTTTTTCCATCATCCAAACTTGAACCTGGAAAATTTAGTTAATGCATAAACTACTTATGTTGGCTATGAGTTCAACTGTATAAAATTCCGGTAAATTAAAATAAGTATTCATAAAAATATTGTTTTCTATAAACAGAGTATCTATAATGCTAGCTTTGGGGTAAAGTATTGCAGAGGAATTTTTTAATCTGGTTGTTGGCGTCACTGTTTTATGCATACCAATATATATTACGCGTAATTCCAAATATTATAATTCCTGAATTGGTAGTAAGGTTTAATATAGGAACAACAGAAATAGGACAATTTTGTGGACTGTATTATGTAGGTTATGTGTTAGCACATATTCCTGTAGGTATTCTTTTAGATAGATTTGGTTCTAAAGTTGTTATACCGATTTGTATTGCATTAACATCTTTAGGTGCTTTACCTTTAGTCAGTTCTAATGATTGGAGTTATTCTATTATTGGAAGAATAATTACTGGTATTGGATCCTCTGCTTCAGTACTTGGACTCTTTAAAATAATAAGAATCTATTACCATAGAGAAAAATTTGCCATGATGTTCAGCATATCGGTTATTATTGGCATTTCAGGTGGTGTATTTGCCACCAAACCATTACATGTCTTACTTGATAAGTTTGGGTGGGATTATTTATTTACTGTGTGTATAATGCTTGGATTATTGCTTGCTTTAACTACCTTTATATCTATACCTAAAGTTGGCACCTCAGACGAAGAATTAAATATTAAAAATTTAAGCAAAGTTATATTTAATAAAGATATTTTATTGATAGGTTTGTTTGGCGGTTTTATGGTTGGACCATTAGAAGGCTTTGCAGATGCGTGGTCCGCAACATTCTTGCATGAGATTACGCTATAGATAGACACATTGCATATAGCATTTCAAAATGGATACTAATAGGCTTTGGCTTTGGGCATTTATTACTTCCTTACATATTAGCAAAAAATCCAACCAAGCACTATGAAATAATAATTTCTTGTGCTATGGCCATGATAATTGTGTTCTTATTACTTTTTATATGCAATATTAGTGAACTCCTGGCATGTATATTACTATTCATTATTGGTCTTGCTTCTGCATACCAAATTGTTTTTACTGCTAAAGTTGTAAGTTGTGTAAAAAACGAAGCAGTAGCAAGTGCAGGATCTGTAGGTAATTCCATAGTTATGAGTTTTGGTTATTTTTTTCACGTCATTATTGCAAATATAATGAATTTTTATTGGAACGGTGAAATTATCGATGGAAAGCCATTTTATGGAACTGATGTAATGGTTAAGTCTATGTTAATAATACCTATATGCCTACTAATAGGAATGATAGGCTTTTGGTTACTTAAAGTTATAAGCTGTAAAAAGAGCTAAGCAGATTTAGATGATTAATATAGTATTGTTTTTTATAACTAAAGTATCTATAATCCTAAATTTTAGCTGAGATTCATGTTGCAGAGGAATTTTTTAATCTGGTTGTTGACGTCACTGTTTTATGCATACCAATATATATTACGCGTAATTCCAAACATAATTGCGCCTGAATTAATAACAAAATTTAACATAAGTATTGCAGATGTTGGCCAGTTTGGTGGGTTATACTATGTAGGCTATACGCTAGCTCATATACCTATTGGTCTTTTCCTTGATAGATTTGGACCAAAGTTTGTTTTACCTGCTTGTACCGTTTTGACATTTACCGGAACACTACCGCTTATATGCTTTGATGAGTGGAGTTATTCAATAATTGGAAGAATAATTGTGGGAATTGGGTCATCCGCTTCGGCAATTGGAATCTTTAAAGTTGCAAGCATGTATTTTGCGCAAGAAAAATCAGCAAGAATGGCCAGCTTATCTATAATTATAGGAATTTTGGGAGGGATATGTGGCGGGTTACCTTTAGACTTCTTACTCGATAAATTTGGCTGGAATTATGTTATCTATACATTCTCAGCATTTGGGTGTTTACTTGCTCTGTTGCTGTTCTTAGTAACGCCTGAAAGCAATGCTCAACAGGAAAAAGTTAGCATTAGAGACTTAAAAAACATACTTTTCAACAAGCATATTATTCTAATTAGCTTTTTTGGTGGACTCATGGTCGGTCCAATGCAAGGTTTTGCCGATGGTTGGGTGAAAGCATTCTTTTTTGAAGTATATAAAATGAATGAAGACTTGGCATCTTCTCTCTCTTCCGTAATATTGATAGGAATGTTAACAGGATCATTCTCTTTGGCTTATTTATTGGAAAAATATAAAAATAAGCATTATGAAGTAATAATTGCATGCTCATTTGCAATGATCGCTAGTTTTCTTTTGCTTTTTACTCAGATTGGTGGCTTGTATGTTGTATTACCTACGCTTTTTATTATTGGCTTCACATCTGGATATCAGGTGGTTACCATTTACAAAGCGATAAGTTATGTAAATAATAACTTAGTAGGCCTGGCTACAGCTGTGTCAAACATGATAGTTATGGTTTTTGGCTATTTTTTTCACACTGGGATCGCAAAAATAGTAGATTTGTGTTGGGATAGAACAATAATACAAGGAAATCCTGTGTATGGTGCTGAATTGCTGATAAAAGCAACATCAGTTATTCCTGTATGTTTGCTGGTGGCTGTTTTTGGGCTCTTATGGTTAAAAAATAAAGATTTTAGAGAAGTTGATTGTAATAAGTAGATAATTTATCGAAGGCTCGTATGATAAAATCGTTAGATGTACTAATTTAAGGCTCTTGTTATTATGAAATATAATACTTTATTTTACTTTGATATTTTTGTTTTAATTGTAATTGGGTTTTATTAGGTGGTAGGTATGTCGAAAAGTAATTTTTTTGTATGGTTGATAGTATCTCTTTTCTATGCATACCAGTATGTGTTACGTGTCATGCCAAACATAATTGCGCCTGTATTAATAACAAAATTTAATATAAGCATTGCAGATTTAGGGCAATTTAATGGTCTCTACTATGTGGGATTTACACTAGTTCATATCCCTGTTGGTCTTTGTTTTGATAGATTCGGTCCAAAAATTGTTTTACCTATTTGTGCTGTCTTGGTATCTATTGGAACATTACCTCTTGTGTGCTTTGATGAGTGGTATTATTCAGTATTAGGTAGAATAATTGTTGGGATTGGCTCGTCTGCGTCAGTAATAGGAGTATTTAAAGTTGCCAGTATGTATTTTCCGCGAGAAAAATCAGCAAAAATGGCAAGCATATCTGTTATTATAGGGCTATTAGGGGCAATATATGGTGGTCTACCAATAGAACTTTTGCTTGATGAGTTTGGTTGGAATTACGTAATTTATATTCTTTCAGGGTTTGGTTTCTTACTCGCTTTATCTTTATTTTTAGTTATTCCTTACAATGCTTACGACTTTCGAAAAGAAAAAATTAGCATGAAGGATCTAAAAACTGTGCTTTTCAATAAATATATCATTCTAATTAGTTTTTTTGGTGGCTTAATGGTAGGTCCACTAGAAGGTTTTGCTGATGCTTGGACAAAAGCTTTTTTATGTGAGGTATATCAAATGGCCGGTGATCTAGCGTCTTCAATTTCTTCTGTTATATATGTAGGATTTGCAGCTGGATTGCTCTCTTTTGCTCACATATTAGAAAAATATCCAAATAGACATTATGAAGTTATTATTGTCTGTTCCTTTGCAATGATTGCTAGTTTCCTTTTACTTTTTACACAGGCTGGCGGATTGTATATTGTATTGCCTGCACTTCTTGTTATAGGTTTCGCTTCTGGATATCAAATAGTAACACTGTACAAAGCATTAAGTTATGTAAATAATAACTTAATAGGATTAACTACAGCTGTGTCAAATATGATAGTCATGGTTTTTGGCTATTTTTTTCACACTGGGATCGCAAAAATAATAGATTTGTGTTGGGATAGGACAGTGATACAAGGAAATCCTGTGTATAGTGCTGAATTGCTGATAAAAGCAACATCTATTATTCCTGTATGTTTGCTGATAGCTGTTTTTGGGCTCTTATGGTTAAAAAAGCAGGATAAGCAGTCTTAAAATTGCTTGTGCATCTTAAAATTAAAGCGAGGTTTGATCTATGATGAGTGTTTTAAAAAAAATCTGTGGCTCTAAAAATAGTTTAAAGTCTTTTGATAACGAGGTTTATCAGTCTATAGAAAAAGAATTACAACGCCAAAAATCACAATTGCAATTAATTGCATCAGAAAATTTTGCAAGCAAAGCGGTAATGGAGGCACAAGGCTCTTTTCTGACTAATAAATACGCAGAAGGTTATCCAGGTAAAAGATATTACTGTGGTTGTGAGCATGTGGACAAAATTGAAAGTCTGGCTATAGAAAGACTTTGTAAGTTGTTTGGTGTTAAATTTGCAAACGTTCAACCTCATTCTGGTTCTCAGGCAAACCAGGCGGTATTTGCTTCACTGCTTACTCCAGGCGATACAATACTTGGATTATCACTGAGTTGCGGTGGGCATCTAACTCATGGTGCGGCACCAAGCCTTTCTGGTAAATGGTTTAAGTCAATTCAATATACAGTGAATAAAGACACTTATCTGCTCAATATGGATGAGATAGAAAAGCTGGCGCTGGAGCATAAACCGAAATTGATCATAGCTGGTGCTTCTGCTTATCCAAGAAAAATGGACTTCAAACGCTTTCGCGAGATTGCAGATAAAGTTGGTGCTTATTTGCTTGCAGACATTGCTCACTATGCAGGGCTTATTGCAGCGGGCGAATATCCATCCCCTGCTGAATATGCACATGTTATGACTTCCACGACTCACAAAACTTTGCGTGGTCCTCGTGGTGGAATAGTGATGACCAATGATGAAGCATTACACAAAAAAATTCAATCCGCAGTTTTTCCAGGATTGCAGGGCGGGCCACTTATGCATGTGATAGCTGCAAAAGCTGTTGCATTTAAAGAAGCATTAGCACCAGAGTTTAAGACTTATAGCAAGAAAGTCGTGGAAAATGCGAAAGTGCTGGCTCAAGAATTGCAAAAGCATGGACTTGACATTATAACCGGTGGCACTGACTCTCATATAGTGCTAGTTGACTTAAGATCGCAGAAATTAACTGGAAAAGACGTTGTAGATAGCCTTGAGAGAGCCGGTATTACCTGTAATAAAAACTCTGTACCATTTGATACAGCAAAGCCGACCATCACTTCAGGGCTCCGTTTTGGCACCGCTGCTGAGACAACACGCGGACTTGAGGCAGAAAATTTTAAAGAGATAGCTGGTCTAATAAATGAAGTAATTCAAGGATTAATCAGCGGAAATAGCTCAAGTGTCGAAAAAGCAGTAAAAGCTAAAGTTGAAAGGATTTGTAGTAATTTTCCTATTTATTAATTTATGTGGTGTCATCCAAGTAGCTGGTAGAAACGAAAAAACTTACTTGACACCCTTCGCCAGCCCTCTTATCATGAAACTGAAGGTATTCATTTATCTTCAATCTGTGCAGATTAAACGACAACAGTATTACGTAATTGGCGTCTTATTTTTAATTTTTTGCACTATGCGCACCCTACGTCTTCACAACATTTCTGGGTTTTTACCTATATAAGCTGAAACGCGCTTATAAAGCGTTTAAGACAGTATAGTACGCCAATTTGCAGGATTAGAGAGTGACAACTAGCTAACACGGGGTTTCTTTTGCCTTTTTTTCTGCTTAGTAAATTTCTTAAACATTTAAACTAAGGTGAGTTGCATTTAAAAGCAGCTAAATTGCAGTGTTTAAGACTTAAAAAACGCCAATACTGAAAATAGACAATGACTGGGGCTTCTTTTGCCTTTTTTTCGTTTGGTAAATTTCTTAATGTTTGTAGCTAACATGAACAAACATTTGAGAGTAACTTCTGCTAGTAGGGTGTCATCCCAGTGCCCAGACACTGGGATCCAGGAATTTTATTAAGTTAGTAAGCATAAAAGTAGCCGTTTTATGTTAAAATACAACATTTTAATGATTATGAAAAGGCTGGATTCCAGCGGGCTTTGTTGCATCGCTAGCTATGATGGATTAAAGATAAAAAAGATGGAGAATATCAGTAGCTTATTATTCTGGTATTTATAACAAGAACGGTCAGTGAATACCTAAATTTGAGTAAAAGAAATTTCACTACCACTCACTAATCTGGCTAAAATTCAAGAATTTCAATGCTTTAGCTATTTTCAATAGAATTAAATTTATTAATATAAATAATAAATTACTATTCTTAAATTTGATCAGATTGATTGCAAAAAAACAAGATTTTCAATAGGTTGCTTATAATCCTAATTATAGTTAGCCTTTCATAAGTAGCGATGCAACAAAGCCATTCCAGCGTCACGCGCTGGAATGACATTGTAGGGTGTTATCCGAGTCCTTTTTCCGTCATCAGAGGACCATATGACGTCATCCAAGTAGCGTGACTACTTGGATCTAAGCTGTATTACCAAGTCCAATTAAGTGCAGCATCATCACTTGTTGGAGGCTCAAAATACGGTTGTGACATTTCCTCTTGCACAGCTCTTTTAAATTCTGGACTTTGTATGCTTATCTTTGTTACATGCTCTTGTAAGGCTTTCTCAGTAGCTATTTCAGCAGCTGTTGGACTTTTACCATCTGCTCCTGTCTCCCCTGTCTCCCCTTGTGGGCCTTGAGCTCCATCTTTACCATCTGCTCCTTTAGGACCAGTGGCTCCTGTCTCCCCTTTTAGCCCTTTACCTCCTAAGAACACCTTTGCTGTTTGATCATTTTTGTCACCATACGCTGTGTCAGTAGCATCAAGAAATCCTCCTAATTTATCCACTAAAATTGATTTGTCGCCGTCTTTTGCATCAAATATAGCATCACGATCTTTCGCTGCAGCTTTTGTTTTAAGCTCTGTAGCTTTAACAAAAGCAGTCTCTGCAGCAGTTTTAGTGTAAACTTCATCGGCTGGAGCAGCTTTAATATATACCTTATTTGTAAAATCAGGAGAAGCAGTTATAGCATCCACAACAGGCTGTTTTACTACTTCTGTTTTTAGCGTATCTGTAAGTCCTAAAGTTTTAACAAATGCATCATCAACACCTTTTTTGGTATAGATACCATTATCATCAGCACCTTTTGCTAATTCTGGTATTAAAGCATCCACAACAGCTTTTTCTGCAACTTTTGTTCCAAGATCTGCAGTTTTAAGAAACGTGTCATCAACACCTTTTTTAGTATAGATACCATTATCATCATCACCTTTTGCTAATTCTGGTATTAAAGCATCCACAACAGNNNNNNNNNNATACCATTATCATCATCACCTTTTGCTAATTCTGGTATTAAAGCATCCACAACAGGCTGTTTTACTACTTCTGTTTTTAGCGTATCTGTAAGTCCTAAAGTTTTAACAAATGCATCATCAACACCTTTTTTGGTATAGATACCATTATCATCAGCACCTTTTGCTAATTCTGGTATTAAAGCATCCACAACAGCTTTTTCTGCAACTTTTGTTCCAAGATCTGCAGTTTTAAGAAACGTGTCATCAACACCTTTTTTAGTATAGATACCATTATCATCATCACCTTTTGCTAATTCTGGTATTAAAGCATCCACAACAGCTTTTTTTGCAACTTTTGTTGCAAGATCTGCAGTTTTAACAAACGCAGTATCTGCATCATTTTTAGTGTATACTTTATCGGTAAAATCAGTAGAAGCAATTATAGCATCCACGACATCTTTCGCTGCAGCTTTTGTTTTAAGCTCTGTAGCTTTGACAAAAGCAGTGTCTGCATCAGTTTTAGTGTAAACATCTGCAGTATTAGCTTTGTTGGCTAGATCAGCTGCACCAGCTTTCTCTCCTAGCTCAGCATCGACGTAATTCTTGTCAGCTTTTTTTGCCAACTCATCATTTACATTTCTTTTAGTGTAAACATCTGCAGTATTAGCTTTCTTTCTCAACTCATCATCCACACCTTTTTTAGTATATATACCTTTATCATTAGCACCTTTATTGAGTTCCACTATCAATTTTCCTAAAAAATTTTTGTTAGTTGCAAGGTTTTCTATTGTATCTATTGTACTCAATTTTTCACTCAACGCCATATCACCCTCCATTAATTACAAAAACCATAGCATGCATGAAAATAGTATAATTTTCGTTAATGTTAGATTTTACATAAGATTTCCTTGAAACTTGTTGTTTCAGAATTCTTCTCTTGTCATTCAAGTGTGTAGCAGATGATGTCATTCCAGTCTGGAATCCAGCCTTTATTATGCAGCCACTTATTTAAAGTTAAGTTTTCTGGATCCCAGTGGGCTTTGTTGCATCGCTAGCTATGATGGATTAAAGATAAAAAAGGTGGAGAATATCAGTAGCTTATTATTCTGGTATTTATAACAAGAACGGTCAGTGAATACCTAAATTTGAGTAAAAGAAATTTCACTACCACTCACTAATCCGGCTAAAATTCAAGAATTTCAATGCTTTAGCTATTTTCAATAGAATTAAATTTATTAATATAAATAATAAATTACTATTCTTAAATTTGATCAGATTGATTGCAAAAAAACAAGATTTTCAATAGGTTGCTTATAATCCTAATTATAGTTAGCCTTTCATAAGTAGCGATGCAACAAAGCCATCCCAGTGTCTGGGCACTGGGATGACACCGAAGGGGCTACTCGGATGACAAACCCTGTCATTCCATGGCGTGACGCTGGTTTCCATCCAAGACGGCAGTGCTTGACACTGGAATGACAAGAAGAGGGCACTGCCCTCCTTGTATGTATTAGATATAGGCCGAGTTGTGGTCGTGATAAATGTGATCGCTTGCGCAATCGAACATTTTCACAAAACCATTCTCTAGATAAAGATTATATTCGTGATGTTGATCTGATAATACAATATTATCTTGCTCCCCTGAATTGAAATGACTTGAATCTGACAGCAATTCGTAATTTGGATTATCTATTTTACTAATGCTGTTTATTACTTTGCCATTACCACTTGATATAGCTAAACTATAACTATCACCATCCTTCATTATCTTGATGGACACCTTATCTTCAGGTAACACTATAAGCTTCTTTGTGCCACTATCGTGGATTACGAATTTGCCTTTTTCAAAATAGTATTTGTCTTCCGGCAAAGCACCAACCTTATAATCTGATGTGTGCAGTTTGTTCCAAAAATCTAACACAGATTGCTTTTCTGCTCCTTCCGCTCTATCATACAAGGCTTTCACATCATTATAATTTATCGTTACATTTGCCTTATGCTTCCCTTCTGAGTCCTGCTCGTAGCTCTTTTCTATTTTGAGAATTGTGTCTTTTAATACTACCTGTTCTTGCTCTTTCTCCTCCACTGAAGCTGACCTTTTTGCCCTTGTTGGAATTTGTGGCTGATCAGACTGCATTTCACTATTGTCGTTTGATGCAGTTTTCTCTTCAGCAGCTTGTGCAACAACATTAGTAGTACTATGAACTTCTGTCTTAGTTTTACTTACTTGCCCTTTTGGACTTTCGGTTTGTTTCTCTTTTGTAAATATTCTCTGATAGTCCGTGTAGCCTCTATTAGTATCACCGATATCGCCACTGCCTTGATCAAAAGTTATTTTTTTACTTCCATTTCCCATATCTTCAATTTCAACTTGAGGAGAAACAGATGCTAGGAAATCGTTATAACTGTAGTTGTAGTCAGCAGAAAAGAATATTTTCCCTTTGAAATTGTGAAAGTTATTAGACAACATTCCAATTTCTTCATCACCATCAAACAATTTTACTTTAGTAAAATATGTTTGATCTTTTATTCTAACTATTTCACCGCTGGAGTTTCTTTGTATGTGATAATCATTTGGGTCGTACTTTATAGCAAAAAGTTTGCCAGAGCCATATTTCTCTAAGTTTATAAGGCCCACATTTACATGTTTATGGGAATAATCTCTCTTTTCATATTCATGTGCAAATATTGGATCTATATATCTATATTCGTCTGATATATTTGGCATACCTACTGGATGTTCATTCCCATCTTTCGTCACCGGAACAAGCTTATATGCTCCATCTTTTTCCACTAATTTTAGGTGAGTAATACTTTGTGGTAGTTGAAACCTTACGTTTGCTCCATGGTCATGAATAAATAGATCACCTTTCTCGGTAATATAAAAGCCCATATTTTTAAATTCATGTAAGCGCTCGTCTCCTTGCTTTACGACAGCTTCATATACATCATCGTCTGTCCTATCTGTTCCCTTATTATCCAGTAATTTTCCTTTTTCCACGATTACTCCATTTGCCTTTTGCTCATCAGAATATTGTGCATGTTCTGAATCCTGATGATTCAAAATTTTGGTACCTCTAAGAAGCAGAGAATCTAAATCTTTTTGGATGTGTCCAGTGCTAGGATGCAACAATTCATTTTCATGTAAATGCGCTTCATCAAAGTATTCATCGCGTTCAACTGTTCTGCCATCTATTAGGGAAGCTTTATAATGACCATTTTCTTTTGTAACTGCCATGTAAGCACCGCCTTCGTATGAAACATTTAAGTTGTGCAATATATCCTCAAAAACGAAAGTTTCTTTAGTTTGGCCTTCAACTTGCTTAAAAAATCCTGATTCGCTCAATAATTCTCCAAGCTTTGTATTTCCGTCATATATAGACAGTGCACCCATATCTCCTTGACCATGAGCTTGCATAGAAAAAATCTTACCTTCTTGTAGATCAATATGATTTGTACCTCTTATCAAGTTTGAATCGATGTTGATCATCTCTCCTAACATCTTTTCTACGTCGATGTTCTTAGTCGCTTTTACTTGTTCTAAGCCAGTGTTTATGGTTTTATCAAGTAAGGTACTTTTTAATTCCTCATATTTGGAGGGAATTGAATAATATTTGTCTGAATACTCTTCGTAAGAAATCTTCCCTTCGCTATATTCTTTATTTATCTTGGGATATTCCATTTGCCTCTGCTCATCCAGATTTTTTAATGCATCATCATAAGCTTTCTTTAAATTTTCATCATACTTTGATAGCATTCTAAAAGCCTGATTTTTATACTCTAGACTGTTTCGGTACTCATTACCTTGTTGGTCAGAGTAAGTTAGTTTATCCTGTCCATCGGAAGTTTTTACTACCTTGAGGAAATGATATTCCTTTGATATATCAAGTGTATCATTTGTTGCCCTATTTATAGCACGAGCAACATCATAAAATGCAACGTGTTCTACAGGAGAAAAACTTCCAACGTTTTCTCCATCCATTTTTTCTATATTTGCTTTATAGTAGGATACGTTTTTAATTTCTCCACCCACTATTTCTTGACCAATTGCTATGAAATCTCCTTTTGTAACTTGCAAAGCGTTGAGATGTTCCATTGCAGTTTCTGTATCATTCTCAGCAAGCCAACTTTTGAAGTCAGTATCGTGTCCTTTTATGTCTTTCAAGAAACTTTTTGACTCATCTGAGTTACCTTGACGTAAAGCATCTAGGTAGTCTCTTAATAAACTAGGATCTTTTTCCTGTAAGTACATTATCAACGCATGACCTGTTTTATAAACCAAGCTATTTGCTTCGCTGTCCTTTGAGTATTCTAAACTTAAAATTTTATCTAAATCCAAATTTGCAGCTTCAGTTTTGTCGATACTTGATCCTTGAGAATTGAATTTATGATCTGAATGATGCTCAAAGTAGTCTGCAATTCCTTCCATTAATACTGTAGGTAAAGATTTGCCTCCTGTAGCCAAGTAAGTTAAACCATGTGCAAATTCATGCTGAAGGTTATGAATGCCACCTTGCTGGTAGACGTACATTTCAGCAAAAACGTCAGCTTTCCCTTTGTAGTAACATTTACCACCTTCGTCTCCAAGGTAAGAACCGAAACGCTCGCTTCCGCCAAGGTGAGTGTAATCATCCTTGTCATCAAACATGTAAATTTTAAATGTTTGTTCTGAACTGCCGCGTTCTAACTCGAATGCGTTTTTAAAATTAGTAGCTGTTTCTCTTATCTCACTTTCAATGTTAGCAACTTTACTTGCTCTTAAATTGTGAGAATAAACCTCTACTTTAATATTTAAATCTTCAACTTCTATAACATGTGGCGAATTAAACCCTTTGCCGTTATTGTTGAAATATTCTGCTTTAGTTATATTTTTATTTACTTGTTGACTAATTGTCATAATTTTAACCTCTAATTTGCTGATCTTTCAATATCAAGCATAAAGTAATTTCCCTAAAAAAAACGTAAATCCCTGTATTAATATAATTTATATCTTAATAAATAAAGTATAGATAGTTAACTTAATATGTAAAATTTAGAATATGGCTGAAATTCTATACAGCTATATTCCGGAATCACATTGGACAAGGACAAAAGCAAAGTGGTTTATTGACTTTCATTCCACCAAAGCACTATACTAAAACCACGATGGGTAATTAGCTCAGTTGGTAGAGCACTTGCTTGACGTGCAAGCGGTCGCTGGTTCGAACCCAGTGTTACCCACGTTTTTGTTTATGAAAAGATTTTATATGACAGCAGTGCATAACGGTAAACACTCAGCAGCGCAGTCCAAGCGCTTAATCTATTCCATAATAATAGTTGCGATAACAATGTTTATGGAAATAGTAGGTGGAATAATTTCACATTCGCTTGCTCTATTATCAGATGCAGGGCATATGCTCACTGACCTCTTTGCCTTGGTTTTAAGCTGGTTAGCACATAGGTTTTCAGCTAAGAAATCCGATTTGCAGAGATCATACGGATATCATCGGTTGCAGATAATTGCAGCATTTGTTAATGGTTTAACTCTATTCCTCATTGCAGTAATCATTATAATTGAGTCAATAAAGAGGTTTATTTTTCCAGTCAATGTTGAGTGGAAAGTAATGTTAATAATTGCTACACTCGGTCTTGTCTCTAACATAATAGTCTTTTTTATATTACATAGTAAATGCGAGAGCAATATAAACATAAAAAGTGCTGTACTACACGTTATAGGAGATATTTTAGGTTCTGTAGCTGCTATACTTGCATCTATAATTATCATGCTTACTGGATGGCAAATAGTAGATCCAATCTTATCAGTATTTGTTAGTGTGATAATTCTAAATAGCGGCTATAAAATTCTCAAAAATTCTTGCCATATACTCCTTGAAGGTACGCCTGAGGGTATATCTGCTGAAGAGATAAAAAGTAAGATCACATCAGAATTACCTGAAGTGATAGATGTGCACCACATACATACATGGTCGCTGTCTGATAATTATTTTATAATTACCATGCATGCTAAAATAAAGCAAAATGTGCAGCACACCAATGTTTTATATGAAATAAAAAAAATATTGCTAGATAAGTTCGAGATAGCACACTCTACAGTCGAGATCGAATACGATGAGTGTGCGGATAATAAGATACTTAAACATTGACGTTTTAAATTATTATGCTATTACTAGAGTGTAATGATGTTGAAGGTAAGCTATGATAGGTATTTCTCAAATACAATTTCCTTCAAAGGATTCTAGTAAGCTAAAATTTGTTAGCTACTTTGGAGCTTTTGTCTCGTTAAGCATTATCACTAATCCTGTTAATGTTCTTTTTTCTCTTGGTACTATGTTCTTCAGGTCTGAAATTAAAACTCTTTATATCTACAAAGAAATAAAAACGGCAAAACAGCAAAAAATGAGCAAAAGGGAATATTGGGAAATATTTTTTAAAAACAATACAATCAAGGTAGCAGCCTTCCTCTTGTTTTCTGCTTTCATAACATATCTAACTTTCACTACCACTTTCTTGCTTATTTCGTTACTGGGAACTATACCACTTACAATGCTATTAATTTTATTGCAGAGTGAACTAAGGCCAAAAGATTTTAACCCATTTACGCTGCTTAAAGCTTCTATAAATTTCTTTTTGGAAGGTATAAAAGAGAATTTACGTGGTATGGTTAATAGTTTTGATGTTAAGCTTGAACATTTACTGCCCCATCAATTAAATGATGATATCATTAAAAATATTGATAAATTAAAAGGTAAGTATAGTGAACAAGTACCTGAAGACGTAATCAAAAATGATGAATATATTCAATTCATTGGATATATAAACAATTCATATGAGTTTAGTGATGAGGATAAAGGAAGAGTAATTGCATTTTTAGATGACTTTTGCAAAGATGATCAAAAGCATAGCTCCGGCTTTACAGGTGGGCAGGTTCTGCTTTTAGTTTTAAGGGCTTGCAATGATGGAGACGGAGAAGCCGTTAAGAGTAAAAAGGATGCATTGATTTCTAATTTAATTGATAGCCAAACTTTCTCTAGAAAAGAGCGAATTCCTAACACTTGCTTCACCGGTATTATCTATAGAATGTTAAGCACGCTAGAGGGTATTCATCCTGATCCAGAAATTAGATTTACTCCCCCAAGGGAAATGTTGCTCTCAGAAGCACAAAATAAAGCACGTGAGTTTATGTTAGACAGGTTAAAAAACAAGAAAAACAATAAAGAAATTCTTAAGGCTTGGTATGACGTTCAAAATGGTTATGAAGACGATGAAAGTCAAAAAATAGTTGATGATTTTATTTCAGAAGTAAGTATTCCTTTAATGAGAAAATTATTGAGTATTACTTCTCAATATAGTGAACAAATTGTGCTGACGTTAATGAAAAATATTAGCTCTATAAAGTTAAATAAATTACAATGTTGTGAGCTGGTTCAGCACATGAGAAATAAACTGCAGGAGCATGATTTAGATGACCAAGAAAGTTTACTCGAAAACATCGGAAAAAAAGTATTCTTAGAGCTATTAAATCGAGATCTACTCGAGACAGATTTTTCTCTCAAGGATTCATCTTTGGATGGAGCTAAGAGAATAGCTAATAAGATAATAGAAGAAGAAGTAGCAGAATTTAAATTAAAGGCTGAGAAGACTATTGAAGGTCAGATAATTAGCATGTTAGATGGGTTAAGAATGCTCCCAAGAGAAAAAAGATGTTATAGGGTATATGTAGAACTCAGTAAAAATAACGAAAATGATAAGGAAAAAATAAAGAAAATTTTGCAAGAAAGGTTAAAAGTAACAAAAGCAGCAATGGATGAAATGTTAAAAAAAGGAGCTTCACATAAGCTAGAGTTAGAAATTGAAAGTGTATATGAAGGAAATAAAGATCACGTTACTCAACTTTATGAAAAAATAAGAGAAACAAAAAAGGAATTCATTGAAGATGGTCTTTTAACACCTCAAGAAGTAGAGAATATAACAAAAGCAAAAATCATAGACTTAAACAAAGAGGACAAAATCATACCGTCAAGCAATTTGTCTCGTAGTTTAAGTGTCAATAATTTGGCAGTACATTATCTATAAAATTTATACTCTTTACCTTGCAGAAGATTCACAATATTTCTGTGGTGTTTTAGGAAGACCAGTGCTCCTATAATTAGTAATGTTAAGAACAAATTCCTCTGAAAAAAAAAGGACCATGCTACAGCCGTTGAAGTAGCACTGAGTGAAGCAAGGGAAGAGTATCTAAAGGCAAGAAAGACTATTATCCAAATTATTACGAATACTAAAGTAATATCGATGTTAAATGCTATCAGTATCCCTAGAGTGGTTGCAACGCCCTTTCCTCCACTGAATTTTAGCCAAATAGGAAACATGTGTCCTAAAACTGCTAAAATTGCAGATACATATATATAAAAATCGTTATTATCACAAAATTGTTGTGCTATATAAACGGCAATAAATCCCTTAAAGGAATCCAGAAATAATGCCAAAGCAGCAAGAAATTTATTTCCCGTCCTTGCAACGTTTGTAGCACCAATGTTTCCTGAACCTACTTCTCTTAAGTTTATCCCTTTTATTCTTGTAATGATTAAGCTAAACGGTATTGAACCGAGTATGTAGGACAGTATAAGGACTACATACTTTTCCATTATACCAAGAACCTAATTAATTTTATTATTCCTCAGCCTTTTTAGGTAGCACTGAACTTCATCGTTAATCTGATTACTAAACAGTATAAGCGCTGTCATGTTGATGAGAGCTAAACAAGAGAATAAAGTTCCACCGATATTGGCAATAGCCATTATATCTTTAGAAAGACCAGAGAAAAACGCCACAATTATTACCGCTATGCGGTATATCACTATACTTTTTGCACCGAATAAATATAGCCACCCCATTTCACAACAATATACAAACGAAATTACTGAAGAAAATGCAAACAAAGGAGCAGCTACTGTTAGAAGGATAGGAAACCATGGAGAAACTGTCTCAAATGCTTTGTGAGTAATTAATATTCCCTCACCAACACCTGTTTGGTATGCACCTGTTATTACTATTGTTATTCCTGTTAAACAGCAAATTAACATTGTGTCAAAGCATGGTTCTATCATAGCGACTAGTCCAGTTCTTACTGGTTCTTCATCTTTAGTTGTTGCATGAGTAATTGAAGCAGAACCAACACCTGCTTCGCTGGCAAAGATTGCCCTTTGAATTCCAGCAACAAATGCTCCTACCATCCCTCCGCCAACAGCATTGAAATCTATCATAGTGGAAAATAATATTTTCAACGTATAACCAAGGTTATGAATATTAAATGCAATAATAATAATACAACTCAAGATATATATAAGTGACATAATAGGCACTAGTGCAGAAGATACTCTAGCTATCCTTTTAATTCCGCCAATAATCACTAGAGCAAGCAGCGCAGAAATTATGGAAGAAAGAAACCAAGAGTGACCATCTACCCAACTTGAATAGCCAGATAATATTGAAACCATTTGGTTGGTTTGAAACGCTACACTTCCACCAAGACCTGATAATACAAAGAATACTGCATACATGGCAGCCAGCACAATACCAAGTTTTTTAAATCCAAATTCCTCCAGACCATTCCTTATATACTGAAAGGGACCACTAAACAATTGGTCCTGATCTTCTGTTCTATGTCTAAACGCCAACGTTACCTCAGCAAATTTTGCTGACATACCAAAAAAACCTGTAATCATCATCCAAGGCACCGCTCCTGGTCCACCCATTGAAACTGCAATTGCGACTCCAGCAACAGTTCCAAGGCCTACTGTGCTTGAAAGTGCAGTCATAAATGCCTGAAAATGCGTAATATGACCATCATGGTGATTCGTGTCATATTTTCCACATAAAATAGCAAACGCATGCTTAAACATTCTTATGTTGAGAAATCCAAAACGTAATGTTAGAAACACATAACCAAAAACTAGTAGAAGGATTATAAATGGCACGTAAAGGATCTTGAAAAACAGTACTTCATTCATGAAGTTATTTATTCCATTCAACACAGCGTCATAACTTTCGTAAAAACCTGAAGCAGCGTACACATCATTAAACAATAGGCAAAATAACACCATACAAAGCAATCTATAAATCATGTTAATACCCTTTAGAATTGTAATAAGAATCTATTGTATTCAAAACTTCCCTTCTTAGTAGATATATTGCAACAGCATTTGGAATCATAAGGCACATAAACAAACTGTCACCTAGATAAGATATAAATTCTATATTCTTTGACATACAGCTGATATACACTGAAACCACTATAAGAATTTGGAACGGTATCAGTATTTTTTTACTACCAAATAAATACAGCAAAGCAACTTCACAGTAGTAACAATAAGCTATTATTGTGGAAAATGCAAAGGAAAACATCATTAGCGGAAAAACTAACTTGCTGAACAAGGGCAAAGCTGTTGAAAATATCGAACTAATTAGTGTAATATCACCCACGTTATCAGTGCTATGCATACCAGTGATAATTATCACAATACCAGTCAAAAATGAGATTAATATTGTGTCTATAAGTGGTGCAATCATTGCAACGCACCCAACTTTAATTGGATCTTCTTCTTTTACAGCTGAATGTGCTATAGCTGCTGTTCCGGTACCTGCTTCGTTAGCAAACACTGATCTTCTCACTCCGGCTATTAATCCGCTCAATACTCCGCTTCCTATAGCTGATTTATTGAAGATATCTTGGAATATTATGGATAGAGCATTCAGCAAATTACTTCCGTTTACATAAATTAAATATATACACATACCCACATATAGCACTATCATAATTGGTGCTAAGCTCGTTGAAACGAAAGCAATGCGCTTTATTCCTCCCAATATTACAATAAAGACAAGCAGGGATATAATAATGGATGCGTTGTATTCTAGGAGGTTATTTGATAGTGCTGCTATTTGATTTGCTTGAAATGGTATACCGCCCAAAATCATTGCAATAAGTAGCATAATCGCATAAGTGAAGGCAAGAAATCTACCAGTTTTTGCAAATCCAATTTTTGCAAGCCCGTACTTCATGTAATAAAAAGCCCCGCCAGTTGTATTTTCAGAGCGATAAGTAAATGCAAGCACCACCTCGGCAAACTTTATCGACATACCAAGTATTCCGGTAATTACCATCCAAAAAACTGCACTTGGGCCCCCTATTGTGATAGCTATTGCAACTCCTGATATTGTTCCAAGACCAACTGTTCCTGAAATTACTGTTGCAAACGCTTGAATATGAGTGATTATGCCATTGTTGCTGTTATTACACTTTAGATTGAATAGCGTCTGTATTCCATATTTAAGTAACCTAAAGTTAATGAATTTGAACTGGGCAGTACAAAAGATTCCAGTTGCAATTACCCAAATAATTATAAATGGAATGTTGAATATCTTTATATACAGAAATGAATTTAATAGTTCACTTATCTTCAAAATCATGCAGTTTTCTATTTTTTGTTAGCTAACGAGTTTTATATGTAAAATATATGTAAAACCCGATGCTTATTGGAATAGTAAGTGTATACACTATACCTAAAATTGGTAGAGTCATCCAGGGCTTACTGATGAAAAATACAATAAGTACTCCAAAAAATGACACAAATATATAGGATAGGCTTTTGGGAATATAAATATATTTTGCAGAGAAAGTTGGAATGTGACTTATCGAAAAAAATGAAATGGCCAGAAAGTAACAAGCTACGTTTCTTGTGTTAAAAAATCGCTCTATGAGAAGTAAGTATTCACTCTCATGAGATTGAAAGGTAATAATTATTGGTAACAAAGAAAGTAAAGCACACACTGGAGCTGGAACACCAGAAAAGAAAAATTTTTCCCAGTATGGTTGTTCTGAGTGTAGCGAAACATTAAATCTTGCAAGTCTTATTGATATGCAGATTACGTATATCATTACTAAAATCCAACCTATGACTTTGATTTCGTTTAGCTTCCAAAAATACAAAAGAAATGCAGGCGCTGCACCAAAATTTAGAAAATCTGCAAAAGAATCAAGCTGGGCTCCAAAATCGCTAGTTGATTTTAGAATTCTAGCTATTCTGCCATCCATTCCATCTATTATTGCTGCAATGATGATAAAAATTACTGAGAATTCCCATTGTTCATTAAATGTAAATTTAAGTGAAGTGAGACCAGAACATAAACCCAATAAAGTTATAAAGTTTGGGAATAATTTAGTAATAGGTAAGAATCTACTGTTACTTCCCTCGTTATTCATATAACGTCAAAAGTAAGCTTCTCTTGAACGTTTTCCTTATTTAAGTTTGCTATAATTGTTTCACCACCAATAACAGTTTGCCCTTCTGAAACTCTGACTTCTGTATCAGCAGGAACATAGATATTCACTCTACTGCCAAACCTTATAATTCCAAACCTTTCACCTGCTTTTACGTTCTGGGATATTCCTAAATTACAAACGATACGACGTGCAATTAATCCAGCTATTTGCTCCACAATAATTTCTTTCCCCTTTTCGTATTCAATTACAATAACCTGCTTTTCATTTTCATTACTAGACCTATTGCTCATTGCGGATACAAACTTGCCTTTTTTATAACTCATTTCCTTTATCGTACCAGATATTGGTATACGGTTCACATGGACGTTCAAAACACTTAAAAATATGCTAACAAGCGTAAACTTCTTCTCCTCTCCGTTTTCTGCTGATAAAGGATAATTAACTTCTTCAATTTTTGAAATCACACCATCAGCAGGACTTAATATAAGATTCTTATTGTTTGGCACAGCTCTTGCTGGATCACGAAAGAAATAAGTACACAATAATGTCGGAAACAAGCACGTAACGCCAAACCCCCAAGATATAGAGAATGCTATACACGTTACTATAAAGGAAACTACTATAAATGAATAACCTTCCCTGTTTATATTAGGTAAACCAAAACACATAATCTTATTAACAATAACCTATTGTTAACAATTTATCATTTATAATTTCTCATGAAAAGCTTTTTTTAACTGCTTCAGCAAAGTCTTTTTGATACAAGGTAACATTACAGATTGTTATATTAGCACATAGAATTACCGTCATACTGTAACAACCCGTCCAACACAAAATCTAATGCCTAAGTTTAGATCAGAAAACTGATTCTTCTAAAAGTTGCTCACTATCCTCGTCTATTATGATAGAATTATCATGATTTCTGAGTAAATCTCTGATTTTCGTTTCTATTTCATTTGCGACTTCTTTGTTTGTTTTTAGGTAAGTTTTTACATTCTCTCTTCCTTGCCCAAGACGTGTGTTGTTATATGAATAGTAAGCGCCTGCTTTTTCAAGCACACCAAGCTTTGCTCCCATATCTATTATTTCTCCGAGTTTTGATATACCTTCATTGTACATTATATCAAATTTCGCTTCTCTAAATGGAGGAGCAACTTTATTTTTTACAACTTTAACTCTTGTTTCATTACCTGTAATATTTTCTTTGTCTTTTATTACACCAACTTTTCTTATATCAAGCCTTACAGAAGTATAGAATTTTAATGCATTTCCACCCGTGGTAGTTTCAGGATTTCCATACACTACTCCTATTTTCATACGAATTTGATTAATAAATATCAATATACAGTTCGCTTTTGAAACGGCAGAGGTTAGTTTCCGTAGCCCATGACTTAGAAGCCTTGCTTGCAGCCCCATATGTTGATCACCCATATCACCTTCAATTTCAGCTCTTGGAGTTAATGCTGCGACAGAGTCAATAACTATCACATCAACCGCACCAGAACACACTAAATACTCAACAATATGCAACGCCTGCTCTCCAGTGTCTGGTTGTGAAATCACTAAATCATCAGTGCTTACCCCAAGTTTACGAGCATATAAGACATCCAATGCATGTTCTGCATCGATAAATGCGCATGATCCTCCTTTTTTTTGTGCTTCAGCAATCACGTGCAAGGCAAGAGTGGTTTTACCAGAACTCTCGGGGCCAAATATTTCAATTATACGCCCTTTTGGCAGACCTCCAACACCTAGAGCCGAATCAAGCGCAATTGATCCTGTGGATATTGTGTCTATTTTTTCTACAGGGTTTTGCTTCAACTTCATTATTGCACCTTTACCGAATGCTTTTTCAATCTGGCTTATTGCGTTATCTAGCGCTTTTTGTTTATCACTATTTCTTTCTTCTGGGTTACTTGCCATAGATCATTTATTAATTTATATAATTCTCTATGATAATCAAACGCGAATAACCTGCCAAGGTTTTTCTAGTATTTATGTATTATTTCAATGAAAAATATTAACGTTTTCATAAAGCAGATATTTGTTTGCCTTCGTTAGTAACACACTATACTTTAGTGTACGAACGTTGCAATTTGCAGCATAGCAGGTGGTGTCATCCAAGTAGCCAACACTGAAATGACTAAATTCGAAATGGCTACATGAATTTATTGTAAATTACTACCGTATAAGGTGCGATGCAACAAAGCCATTCCAGTGTCAGCTACTTGAATGACACCTCTTAGATGGGTCAGCTACTCAGATCTGCCATGAAAACTGCAACCCTAAATGTTGGAGCACTGTCGTACACTAAGCGCTGTAATGACAATTTTAGTCGCTTCATACACTTATCATGCTAGTCATAACAGAAATAATTTTTACCAAAGATATTTATGAAATAATTGACATAGTTTGGAAATATGTATATTATAGAACATTAATAGTTAGTTAATTTGTAGGTGTAATGTGGCTAGAAATGTTTTGAATGAAAATGAGTACCACGCTTTAAAGCAGTTGTTTTTAACATTTAATATTCAAAAGGAGGATGTGGTAAATTCTGACATTAAGAATATTAAGAAAAAGCTTAGTCAACAATACCGTAAATTATCGTTAAAATATCACTCAGATAAAAACCCAAACAATAAAGAAGCGGAGGAGAAATTTAAGGTTATTGCATTAAATAAGCCATTTTTTGAAGAATTTATAATAGAGCCATTGGAGAAAGGTCTCAATAAAAGAAATAATTTAATAAAAGAATTACGCGGTAAGTTGTGGAGTCGCAGTTATGAAGAATTGCAAAAATACTTAGATGATAAGTGCAGAAATAAACTCTATAATAAGCAGCAGTCAATTAACAATAATGTAACTGCTTATGTAAAATATTCTTCTTATTCAAATCTCTTAGGAGTTCTTTTAGTATCCTTCACATCAATTGCATTTTTAATAATTAATGGTATTTCTTCTAATGTACCAATAGCAGTAGATTTTCTTGCTCCCTTGTTAGCAGGATCTATTTTAAATCTAGCTGTTAAGAGCATTTATACTAGAAATGGGAAAGAGTTTAATCATCAGACTAATATTTTATTATTGTTTAACTTTGACCAAGAATGCGAAAATTTTTCAAAGAGTGATAGGACTAAATTAAAGTGGCTAAAAAATTCAGTTATTTTGAGCAACACAATCTGTACATCTTTAATGTTTTTCGGTATGGGATTAGATTTAGTTGCCAACGGCTTTGGTATAACTAACTCTATGATGTTATCCGGCTTATTACTTTCATTACCATTCACGCTTTTAATTGTTACTTCACCTATTTTAAATGCTGCAAGTAATTATATTCTCAAAAAGACAGCTATAAATTCAATTGAGGAGCAATTTAAAGGTGATGATCAGTTTATAGAAGTCGATAACGAAAAGCCAAGCAGTACTATGAGCAATCAAAGTTATTTCCCCATCGATCAGTTAATATCATCAAAGTTAGCTATTCTCCATAGCGAAGTCTCTAGCTAGGAACAATGAGCCACAGATTAGTATGGTTTTGACGTTTTGGGTAGAGGCTTTTAATATGTGATTTGATATTGCATCGCCAATTGATTCACATTCAACTGCTTTTATTCCTATGTTATTGGCTTTTTCCCTAATCAAATTTGTATTTGTTGCTTTAGGTTCAGACTTAACACAAACCGCACATAGTAGCTTGATATATGGCTTTAAGTGCTCTAAGAACTCTTCCACATTTCTGTTACTAGTAACACCAAAAACCATATAAATACCTTCAGCAAAATTATCTTTTACCCACTGAGATAGTACTCTAGCACCATCATTATTGTGTGCACCATCTAAAAATAATTGCCAATCTTTCGGTAGTAGGAAAATTAAATTACCTTCTTTTATAGACTCTAGCCGTGCAGGCCAATAAGTGCACTGTAAACCTGAAGTGATATCCTCTTCTCCAATATCAAATTCATACTTTCCACTTAAAATACTACATGCTGCAATAGCATTGCCTGCATTAATCACCTGATGATCACCCTTTAAAGATGGCAAAGGAAATTCTATTGATTGAATAGCTGATTGAAAAACCATTTTGTTGTTCTTTTTTTTGCAATTCCATTCAAGACCTCCTCTATACAAGGGAGATTTCTTATTTATTGCGTGGTGTTCTAGCGTGTTCACTATAGATTTTTCTTGCGGTGCTATTACGCAAGGAACATTAGGTTTCATTATTCCAGCCTTTTCACCTGCTATAATTTCTACAGTAGGGCCAAGATATTCCGTATGATCAAGTGCAATGGAAGTAATTATTGTTAAAATCGGATTATCTATAACATTTGTTGCATCAAGCCTTCCACCCATACCCACTTCAACTAAAGTTATATCGGCTTTATGACGAGAAAAAGCTAAAAAAGCTGCAATAGTTGCAGCTTCAAACAGAGTGATAGGTTGTTCTGCAATTACTGCACGACATTCTTCTAATAAGCTATATAATTCATTATCGTCGATATAGCTGCCGGCTATCACTATCCTCTCATTAAAACTCACTAAATGTGGAGAAGTGTATGCGTGTACCTTATACCCTGCTGCTTGCATTATATATCTTATAAATGCTAGTGTTGAGCCTTTCCCATTAGTTCCAGCTATATGAATTACGGGAGGCACTTTTTTCTCGGGGTTATCTAGTTTGCTAAGAAAGCCTTTTATGCGATCAAGAGAAAAATCATTCGGCCTGCTACCAAGTGGCTTAGGCCAATGAGGCATATATATCATGGATTGTTATTGCATTTTAATTCAGCTATAACGCTTGCTATGCCATGCGTGTCGATTTTTTCACTAAATTGATAACGTTGATTAATAGCAATACTTATTCCACTCATTACAACATCACTTATCAAGAAAGAACTGTTATTTTTAGTAACTTTAAAATCAATATTTGTAAATTCTTCATCACCGTAAGAAAATCTTGTACCAATTAAGCAAGTTTCATCGTCAACTGCTTTTGTACTCATTATGATCATTTCACTATCATGCATGTATTTATATAAAATTTTAACGCACAAACGCGTAAGATACACTTCATACTCTCTTAAAAAATCTTCTTTTTCTTTTTGTTTAACTAAAGCCCAATGTTTTCCTATGACGAATTGCGATATTCCTTTGAGGTTAACATTGTTTTGAATGACCTCCTGAAGCTTTTTTTGCACACATTCCCGGTTTTTTTTATTCTCCTTTGTAGATATACCATCCACTTGTTGCTTCATAGTATGCACAAAAATTTTGTGATCTGTACAATTAGTGTAAGCACTTGAAGAAATTACAATAAAAACAATGATAGTTAAAACTTTAGTAATGTTCATAAGATATATTTATTAGCTATGATACTTAGAATGCAAAGTTTAATAAAGATTAAATAATAATCGCTAGCTTTAATATATCTATAGACACACCTTGTATAAATCATCTACAATTAATTAAGGGTCTGTTCTATGCGTTATGAGTTAAGTTAAATTTCCCGAGCGATAATTTCTAGTCAAGGGAATTGCCTCTGTTAATTTCGTTGAAATTGATACGCGATGCCCACCTTAACTTTAGTCTCAGGAATCTACTAAGGCTGACGGTAGATACGGATCCTATTTTGATTGGTTTAACATTTATGCTTCATCAATACAAAGAACAGGGTGTTTTCCTATGTTTGCCTAATGAAGTATTCCAAATTGTAATTGATGTTGAAAGGTATCCTGATTTTGTTCCTTGGTGCAAAGCCGTTTATATAAAAGAAAAAATTAACAACCAAATGGTTGTGGATCTCCTCGCAGCTTTTCATGGAATTAAAGGTAGATATACATCAGAAGTTACTTCTCTTTCTCCAAGTGGAACAAATGAAGGTTGGATAAAAGCTGTATCATCAAATGGAATATTTAAACATCTATACAATGAATGGCAATTCATTCCCATAGATGAAAATAAAACTATGGTAAAGTTTTATATAGAGTTTAAGTTTAAGTCCAACTCATTTTCCACTTTATTAAACTCAGTATATAAGTATACACAAAGTAAAATAATTGCTGCATTTAAAGATAGGGCTGAAAGCCTTGCTAAACAAAAGTTATCTTGACATTATTAATATAAATGTATAATTTTTTTTAGTAAGTTAAGTGTTTATATTGTAATGATTTTTAGACTATTGTTTTTATTAATTTTCATAAGTGTTAATTCTTATGCAGTTGTTAAGCAAGATTTATCCGATAACCAATACATTCAAAAAAAACCCAATGAAATAACATCAAATGAGCTATTATCGCCATTACCTAATGATAAATTATTAGGAGATCCAAAAGCACCAATTCTAATGATAGAATATGCTTCATTAACTTGTTATCACTGCTCTCTTTTTCATAGGAATGTTTTTCCTAAAATTAAAGAGAAATATATAGACACAGGTAAGATGTTATATATATTTCGTCATTTTCCTTTGGATTACAGAGGGCTAAAGGCTGCAATGCTAAGTCATTGCTACGAAAAACAAGAAGACTACTTTAATTTTAACAAAGCTGTTTTTAACTCAATAGATTCGTGGAATTACTACAATTTAAGTGATTTGACTTTACTACAAAGAATTGCTGCACTAAGCAACTTAAAGCAAGATGCATTTAACCAATGCATTAATGATAAGAAAATAATGGATAAAATCGTAAATGATAAATCACTGGCAATTAATAAACTTGGTATCACAGCCACTCCAATATTTTTCATCAAGCTTAACGATGATAAATCATATATAGAGCATAATAAAGTTAAACATGGAGGGTATAAAGAGCTGAAATATTTCACTAATGTGATAGATAAATTATATGGAAAAGCTATAGTGAAGTAATACCACTGTAGCTTACCATATAAAAGACTCTATGCTGAGTCATTGTTTTTCACTACTGTTTGTTGTTTTTTACGCTCAAACTCTCTTTTTTTACTGTGCCAAGTGTAGTAATACATAGCGATTTTATTCTCTATTAATACTATTGTCCCGTCATAAAACTGAACCATATCCATAACTTTTCTCTGAGCTTCATCAAAACGTTCTTTATACTTTTCACGATAAGCTGGATTATGTAGTAACATAACCCCTTCATTCTTGTTAGATTTTTTGTTTAACGTTTCAACTTCACCAGCAATAGTATAAGACATATAACCCCCTCTAATTGATTATAAAAATTATATTTTAAAAAGAGAAATGCGCATAAACAATCCCTTTAATTCTAGCATAATAATCGACTGTTTATTATACTAGTTAACTATAGTACGATATATAATAATTTTTGTCACTTAAAATTTTATACTATGAAATAATAACTTAAAATAAATGTTTTTATTATTTTAAACTATATTATTATATTTATAAATTGTGTATGAATTAAGTCTCCCTAATTTATAATATATGCGTAATAATTTTAGTATAAAATTGTCATACATAAGAAATCTATTTGCAAAAGAATATAAAAAAATAGAAGAATATTGTATTCTTGAAAAAAAGCAACATATTCAAATTGGCCCTGAAGAAGGAAAGCTATTAAGTTTATTTATAAAAATCCAAAAAATCAAAAGTATTGTTGAGATTGGCACGTTATACGGTTACTCGTCGATTTGCATGGCAAAAGCTCTACTAAAAGACGGTCATATATATACAATAGAAAATAATCCTCAACACTCAAGAATAGCAAAAAAAAATTTTAGTGCTTTTAATCTAAGTGATAAAATTACTCTAATAGAAGGCGATGCACTGGAAAAAATTAATGAATTATCAGCAAAAGCACCATTTGACATGATATTTATTGATGCTGACAAAAGTAGTTATCCTAAGTATTTAGATTGGGCAGAGTCATACATTAAACAAGATGGGCTAATCGTTGCAGATAACACTCTACTGTTTAACACAGTATTTTTAGAATCGCCTCCAAAAGAAGTATCAGAAAAATCATGGCATGCCATGAGGGAGTTTAATAATAGGTTATCAGATGAAAAAAAATATTTCTCTATATTGATTCCAACTGATGAAGGAATGACTGTAGCTTTAAAGCTAACATAAGTTAAAAATCAAGGTCAGCATAATGTTTAGGAGGGATTAAACCAGAAATCCTCTCTAATAATATCTCACGAAAACAAGGCTTTGATTTAACAATGGAGTACCATTCTTTTAAAATTTTACTTTTTTCCCATGGAAAACTACTTACATAATCCATTACGGAAATATGCGATGCTAAAGTAATATCAGCTAAAGTGAACTTATCAGTTGCAAGCCAAACGTTCTTGTTAATTAAGTGTTCGGTGTATTCCATATGGCAAGGCAGGTTATGCTGAGCTGCATGAAGAAATCTAGAGTCAGGGCTGCGGTTAGTAATTACTTTTTCATTCATAATATACTTAGTAACTTCATTGTAAAATTTGTTATCGAACCAATTGATTAGAGCGCGTATTTTAGACTTAATAATAGTGGATGAACCAAGTAATTTGACGTCGCTATTGTAAGTCTCTTCTATATATTCACAAATGGCATTACTATCCGCTATTACAAAGTTATTATCTATTAACACTGGTACTTGCCCGGTTGGATTGATCTCCATAAATTCATTCCGCTTTTCCCACGGATTTTCATACACTAGATCACAGCCTAATTTTTTTTCTTTTAGAAAAGCTCTAACTTTTCGTGAAAATGGACAAAGAGGAAAATGATATAAAATCATAATGTTCCTCTTTTGTTATACCAATATCCTTTTTTTGTTACTCTATGGCTTGACCTACAACTGTACGAACTTTCTTTGTAGTCCACAGAAGTTTGCGTAGCAGGTAGTGTCATGCAAGTAGCTGACACTGGAATCCAGTTCTTGTTATACAATTGCCTAGTGCGCTCATTTACAGTTAAGTTTTCTGGATCCAAGTAGTCAAGCACTGGGATGACATCCTTTTCGGTAAAAATTGCTCTTATATCACAACATTCATACAGCTGTATGCCTAGGCACTGGGATGACATAAATAAGCGCTGAAATGACATAAATAAACATTGGAGTGACAATCTTGTAGTGACTTGCATGACAACTAACTTTTTGTTTACTTCAAAATAGCACTGTAAAAAATTTAACATATCAAATTATAGAGCTAATATAGGATATACCTTGCTAAATAAAAAAAAAAGTATAATATTTTATAAGGTATGCAGGCAAAAACTCTGTAATTTGGTCAGATCAGAAATGAAGCAGCCATATCAGAACCTTTTTGGGTTGCATACCTATTTCATTATTTGTTTTATCCGAGGCTATGAATATAGCATTAAAACATCGTCCTAGTAGCTTCAAAGATCTAGTAGGTCAAGATATATTAGTGCGTGTATTAGAAAATGCTTTTATTTTAAACAAAATCCCACAATCTATACTGCTCTCTGGTAGTAGTGGAGTTGGTAAAACCACCACTGCAAGGATAATAGCTTTATGTTTGAATTGTTCCCTGGGGCCAATTTTTGAACCTTGCGGATCATGTGAAAATTGTCTAGCAATAAAAAATTCAAGCCATCCAGATGTAATTGAAATCGATGCAGCAAGTCACACTAGCATTGACGATATTAAAGTAATCCTGGGAGATATTTGCTATTCACCTATAAGCTCTAAATTCAAAGTCTACATTATAGATGAAGTACACATGCTATCTAGCAGTGCATTTAACGCATTACTTAAAACCCTAGAAGAGCCACCATCTAGTGTAAAGTTCATTTTAGCAACTACGGAAATAAAAAAGATACCAATAACTATTATTGCACGTTGTCAAAGATTTGATTTACACAACATTCCTGTAGCTAAAATAGTGGAACGTTTAAATGATGTTGCACAAAAAGAGAGTTATTCCATTGAAAAGGGAGCATTAGAATTAATTGCACGACACTCTGGAAATTCAATGCGTAACGCCTTGTTTTTGATGAATCAAGCAGTGCTATATAGCAAAGATGGTGCAATATCCACTAAAAATGTGACAGACATACTTGGCCTAGTGGATAAAGATATTATATTCGATCTATTAGGGGCAATATTAGAAGGTGATTTACAGAAAGCTCTATCAGTGTTTGACAAGGCGGTAAAAACAGCAAACCCACTTAGTATTTTTGAAGGTCTATTGCAAACAATTCAGTTAGTATGCCGTTTTTTGATTACAAAAGAGATTGATAATGCAGTTACAGAGCATGAAAAGAATAGGATAAAAGATTTAAGTATAAAGAGATCTTTAATATTTTTTTCGAGATTGTGGAAGATGTTGCTTAAAGGTATTCAAGATATAAAAACTTCAACATGCAACGATGTTGCTGCTGAAATGATGTTAATTAGCCTCTGTTATCTTTCTGATCTGCCTTCTCCGGAACAGGTGATCAAAAAAGTTCTTTCGCAGAATGTAGAGCAAGGAAATAGACAGGGCAGACCTGTTGCACCTTCCCCCTCTGTCATCCAAGTAGCTGACTACTCGGATCCAAAAAAATATGTGGAAAGTAAACAACAACCCCACTCTGTCATCCCAGTGCGTGACACTGGGATCCATGTGGAAAATAAACAACAAAATTACGATTTTGATAAGATTTTGCAACTATTAAGGCGAAGTAACCAAATTTATCTTTACAAACAACTGTGTAATAATCTACAATTAATAGATTGTAAACCTGGATATTTAAAATTAAAAGCTGTATCTAAGTTGGATAGTAATTTTTGCAATGATTTAAAAAATTACTTAAACCAGGTGACTCAGCAAGAGTGGGTTGTTGCAGTTGATACAGGTTATATAAACAGGGAAGTGAGTAATTTAAATTATGCACCTGCAGTTAAGGATATCCTTGACACGTTTAAAGGTGCAAAAGTAGTTAATATAGAAAATAAGGAGTAAGTTGTGGATTTTAGTCAAATAATGAAACAAGCGCAAGAGATGCAAAAAAAGCTTGCAGAAGCTCAAGAAAAATATGTTGGAAAAGAGTTTCAAGGTATTTCTGGTGGTGGCAAAGTTTCTGTATTAGTGGAAGTCATAAAAATAGGTAGCTATAAAGCTAAAAAGGTGAACATAGACTTAGAACTTATGAGAAATGAGGAAAAAGATATAGTAGAGGATTTAGTAACAGCAGCGTTTAATGATGCCGTTAAAAAAGCAGAAGAAGATATGGCGAATGCAACTTCTGATCTTGCAGGTATGATGGGTTTACCATCTGGGTTTAAACTTCCTTTTTGAATTTACTACTGAAGTTTCTTTTAGTGTAAGTATTTTTTTTCTAATATTCCCAACGCTAGTACTTCTTCATATAATGTACCTATACTAGCATAGCCCTACGTCATACCGTGATTCATTCCACAACTGTACAAACATTGCAATATGGCACATAGTAAACGATGTCATTCCAGTCTGGAATCCAGCCTTGCCGTAATCTCATCAAGAACATTGTGTTTTAACATAAAACGGCTACTTTTATGCTTACCAACTTAATAAAATTCCTGGATCCCAGACTGGGATGACAAGAAGATGGTACTTGGATAAGAGGCATTGCCCTCCTGGTAGGCCCAAATTGCAATGTTCGTACAGTTGTGGATTTCTCATCCGCTAACAAGCAGCGGAATGACGAGGTCTTTCGATAGTAAATCTTACCTGTGTTAGCTATACCAAAAAATCAAAAGTCGTATTTATTCATTAATAAAATCTTTGTCTTCTCCTAAAAATTAGTTAAAATGTAGAATATTTTGTGTTATTAAGTTAGCACTTGACTTAACTTTAGTTGTTACTTAGACTGCTAAAGTGGAATTTTAATTTTTTTACGAGGACAATTATGCATTATAAAAAGTTTTTTTCAGCAGCCGCTTTAGCAACGTTGCTAAGTTTATCAAACTCTGCTTTTTCAGATCCTGTTGGTCCAATAAGTGATGAAGAAACTAGCTACTACGTTCGTTTGCAATACAACGGTGAATTTTTACCTCTTTTCACAAAAGTTGATGGTATTACCTATAAGAAAGACAAGAGTGATTACAGTCCATTAAAACCATCTTTTATAGCTGGTGGTGGTGCATTTGGTTACAAAATGGACGACATCAGGGTTGATGTTGAAGGAGTTTATTCATACCTAAACAAAAATGATGTTAAAGATGTAACATTTGACCAAGCAAATACTATTGCAGACAGTGTAACAGCAATTTCAGGATTAGTGAACGTGTATTACGATATAGCAATTGAAGATATGCCTATCACTCCATACATTGGTGTTGGTGTTGGTGCAGCGTATATTAGCACTCCTTTGGAACCCGCTGTGAATGATCAAAAAAGTAAATTTGGTTTTGCTGGTCAAGTAAAAGCTGGTGTTAGTTATGATGTAACTCCAGAAGTCAAACTTTATGCTGGAGCTCGTTATTTCGGTTCTTATGGTGCTAATTTTGATGGAAAAAAAACAGATCCTAAAGATTCAACCAGACAGGTTACTGATGCAGGCGCATACAAAGTTCTTTACAGCACTGTTGGTGCAGAAGCTGGAGTAGCGTTTAATTTCTAGTCTATCTCAGTCTTGTTATCCCAGTGAGTTTTTTCTTGCCATCTAAGTGGCATGACACTGGGATCTAGAAAAAAGAAATGTGGATTCCAGTGTCAAGGCACTGGAATAACACTATTTGCTATGTGTTTAAGCTATAACGTTTACCATTGTACTGGTAGAATATCATCTAAGGTTACATAATGTTATCCAATTAGCTAACACTGCGGCCTACTGTCTCCAAGAAATTAGATGGAAAATTTGTACTTTTTTCAAATCAAAGCTTGAATTTTTGCTGGAAAATCAATATATTATATGCATGAAGTTTTGATTTAAGTTGTTATGTTGACCTCAATGGCAAACTTATGTGTCGATAGCAGAACCAATCTCATGCAATATATTGCTAGGGTGCAAAAATTTCCTATGCTGTCTCAAGAGGAAGAGGTACGATTAGCAAAAAATTGGAACCAATATAAGGATGTTTCTTCTGCTCATAAATTGATTACCAGCCATTTGAATTTGGTAGTGAAAATTGCAATGAAATTCAAAAATTATGGGCTATTGTTGATGGACCTGGTTATGGAAGGAAATATGGGTTTAATGCACGCAGTGAAAAAGTTTAATCCTGATTTAGGGTTTCGTTTTTCAACTTATGCAGTGTGGTGGATTGAAGCTTCAATAAAAGACTTTATATTGAAATCTTGGTCGTTTGTGAAAATAGGCACAACGCAAGCACAAAGAAGATTGTTTTTTAGTTTACGTAAAATAAAAAAAAGAATTTTACAGTATACAAACAGGGAAACTTTAAATAATGAAGAAATAAAAGCAATATCTAATGAGCTTTCTGTATCCGAAGGAGACGTTCTGCAGATGAATTACCGTATGGCTTGTAAGGATCAGTCGCTAAACGATTGCATAAAAATAGGTGATGACTCTAAAAGGGAGTTGCAAGATATGATCCCATGTAACTTGGTCAGTCAAGAAGTAACCTATCAGAATCATGAAGAAAAAGAATTAAAAGAAACAATTTTAAACAATGCACTAGCGAGTCTCAACGAAAGGGCAAGAGACATTTTTATCAGTAGATATTTGTCTGAAAACATTCAAACTCTGGATGAACTTAGTAAAAAATATTGTGTTTCAAGAGAAAGAATAAGGCAGTTGGCTGAGCAGGCGATGGCTAAGGTAAAACAATATATACAATCTGAAAGTTTGAAATTTGGTTTGCATGCGTAGTTTTTTTATATTTCTAATATTTTTTTCGATAGGCGCTTTTGCATCGGTTAGTGATGTACAATTGAAGGAAAAATATAAAGATTGGCTCGTGTATACTGCATTGGAAGATGGAGAGAAAGTATGTTATATTGTATCCTATCCTAAAAAAAAAAGCGAATATTATACAACCAATCGCAAGCCGTATGTAATGGTTAGTTATGTTGATAAAAAAGCAGATGAGGTAAGCGTTACCTCTGGTTTTCAGTATGATAAGGAGCCTGTAGCTCTCAATATCGACAAAAAAATTAAATATACACTGCCCATAATACAGGGAAGTTTTGCGTGGGCAGAGCATACAAAAATAGATCAAGATCTCATTCTAAAAATGAAGCAGGGATTATCAATGGTAGTTAATGGAAAAACAAAAACAGTGACCATTGATGATACTTATTCCCTACTTGGTTTTCAAAAAGCGTATCAAAAAATGCATGATTTATGCCATACAAAGTAAATTATTGTAACAGAATACCCAGCTATAGTATAAACTAGACTACTCTTTCAATGGAAATATAAATAGCACTTTACTTTATATGGGATGTGGATATCATTTAAAATATATTTTTGAGAGTTAGCAATGTCAGAGGTTGCAGGTGTAGATACAGAAATCAAAAAGCAAAATTCTGTGTGCGAGCAGATGCGTTTTAGCGTGAGCCGCACAAGTCTTTTAAATACATTATCCAGAGTAAGTGGAGTGGTTGAAAGGCGTAATGCAATAGATGTTTTGGCGTGTATAAATATCAAAGCACAACACGGCAGCATAAAATTAATGGCAACTGATCTTGACATTTCAATGTTTGCCTCACTTGCTGCAACCGTATTAACAGAAGGAGAAGTAAAAATTTCAGCGCATACTTTACATGACATAGTGAAGAAGTTACCCGCTGATTTGGATGTCAATTTTGAAGTAAACAACCAAGGAAAATTATTGATGTCTTGCGGAAATGCAAACTTTTCTTTACCGAATGTAGTTTCAAGCAGCTTTCCTGCTCTTGAAGAAGACAATTATAAACATGATTTTACTCTACTAAATACAGACCTGATAGACTTATTAACTAAAACAAAATTTGCTGTATCACTAGATGATACAAGGTATAATTTAAATGGAATATATCTACATACAGATGAGCAATTTCTGTACTGCGTTGCAACTGATGGCCATCGTTTATCATGTATAAAGAGGCCAAAGCCTGGGAACATCAATGGCGAATTTGGTGTGATCATTCCACGTAAAACTGTTATGGAGCTGTTAAAAATATTGGACGATTGTAATGAAATTAAAGTAAAACTCTCAGACAGAAAAATCAAGTTTACATGCGGTGAATATATTCTAATATCAAAATTAATAGATGGAACTTTTCCAAATTATAAAGCAGTTATTCCAGCATCTCAAGATAAGCATATGATTATTGAAAGTAAAAAACTTTCAGACGTTATAGATCGAGTTTCCGTTGTTGTATCTGATAAAGTAAAATCTATTAAATTCTCACTACAAGAAAAGCTGCTAACTCTGCATTCAAACTCCCAAGAGTGCAGTGATGCAACTGAATCCATAGAAGTGGACTACAATGAAGCCCCTATAGAAATAGGGTTCAACTCGCGTTATTTACTTGATGTTCTATCCTGCATAAAAAATAAATGTAAGTTTAGCTTAGCCGATGGTAATAGTGCTACAATTATCACTGATGAAGACGATTCAAGTGCATTATATGTAGTAATGCCAATGAGAACTTAAACTCGTCATCTCGCTGCTTGTTAGCGGAATCTGGAGATACCGTGGCGGTATGGCACTTATTTCACTAGCTTTTATTAAATTAGTAATCTATCTTTACCAAATATAAGCCAAAAGGTGGTGCAGTAACTCCAGCGGCACTTCTTTTGCATTGGTTTAATATATTTAGCATTTCTTGCGGATTGGTTCTATTTTTTCCAAATTCAACTAAAGTACCCACAATAATCCTCACTTGGTTATGTAAAAAGGAAATAGCAGATATTTTGATGTGTATATGATTCCCATTTTGTATTATATCGATATCATCAATTGTTCTTATCGGATTTGCGGCTTGACAATCTTTTGAACGGAAACTTGAAAGGTCATGTTTTCCAAGTAGATGTTTAGCAGCTTCACGCATAATATTTACATCAAGTGGGCTAAACACTTGCCATACATAACCCGTCTCCAGAGCGGCAGGAGCATAGCGATTAACTATTCTATATTCGTAATATCTTTTTTTTGCTGAAAACCGTGCGTGAAAAGCATCATCTACAACTTCTGCATTAAGCACGACTATAGGAATTGATTTTAAATGATAGTTTATTGCATTCCTTATTCTATAAAGCTCAAATTCCTTTTCCATATCAAAATGAGCAACTTGTCCTAAAGCATGAACTCCTGCATCAGTCCTGCCACCACAGTACAAAGTAACTTTCTCACCACTAAAATTAAATATAGCATTTTCTATCTTCTCCTGGATTGAGTTAGCAGAGTGTTGCTGTTTTTGCCAACCAGAGAAATTACTACCATTATATTCTACCGTTATTTTGTATCGCACTGCATTACATCAAGCTCTATCTAAAATAGTCATTTTCTATCTTAACATAATTTATGGTCAAGCCTACAGTGCTGCCACTCCCATAAAGTAGTTCGTCCAATCTTAAATCTTGCTGCCACTGCTTCTCTGCTTTCTCCTTCGTCTAGCGCCTCCATTGCTTTTTTTCTTAAATCATAACTATATGCTGCTGGCATTCAACCTCCTTATCATTATCTATCCTTATCACATCCGGACTTCTATGAAAAGAGCTATAAATCGTGAAAAAGAACTGCTCATTAAGTGCTGTTTGCTTAATAAATTTACTGACATTGGTATGGCTAAATTCGAAATGGCTACATGAATTTATCGTAAATTATTACCGTATAAGGTACGATGCGACAAAGCCATCCCAGTGTCAGCTACTCGGATGACACCGTCATAAAGGAACCAGTGTTAGCTACTTGGATGACAACCATTGTGCTTGAGGCAAAATTGACTATCACTTCTTTTTATAGAGCTTGCTCCAAACTTTGTTGTTAGTTAATACAAAAAACACTGTTAAAATTATAAAATACGCCACTACTTTTAATCCAAGTTTATGCCGGCGCTCTAATTCTGGCTCTGCTGCCCATTGTAAAAAATTTATCACATCATACGCCATATTTTCAACTGTGGCTTGCCTTGCACCATCATATTCCACCATTCCTTCAGAAAGTGGTGGCGCCATAGCTAATCTGCCTGTTGGAAAATACGAATTAAAATATAAATCATTTTCATCGTGTTCGCCGTTTTGATAGCCTGTTAACAATGAATAGACATAATTTGCACCATCATGCCTTGCTTTAATAATTAATGATAAGTCTGGTGGGACTGCACCATTGTTGCTTGCTGCAGCTGCTTCTTTTGTATCAAAAGGCGCAATAAAATAATCCGAAGGTACTCCAGGTCTGTCAAACATTTCACCCAAATCATTCGGACCATCTTTAACTTGATAAGAAGCTGCTATTTGTTTTACATCTTCTTCAGAAAAACCGACATCTTGCAAATTACGAAATGCTACCCTATTCATTGAATGACAAGCAGCACAGACTTCTTTATACACTTTATAGCCACGCTGAATTGACTCTCTATCGAAAGATCCGACAATTCCATCAAATTTCCAGTCTATTTTCTTATTTGGTGATGATTTAAATTCTTCTGCAGATATAAGACTAGATAGAAATAACATGCAGAAGATTGCAAATACATTAGATCCCATGCATAACCACTGTTTTAGTAAATTTCGAATTGATGTCATGCAAGTAGCTGACACTGGAATCCAGCTTATTTCATCACTGACATTATGGTTATCATGCACTCCTAGAATCTGTTGTCCATTGCATGATTTGTAAGTATTTTTATACCTGGATCCCAGTGTCAAGCACTGGGATGACAACGGAAGATAGTGGAATGACACTGTGTGTTGTATACAACGTTCATACAATTGTGTACATGATGCTGGAATCCATTTATTTTTTTTCTGGATCCCAGTGTCAAGCACTGGGATGACAAAAGAGGGCTCTGGGATGACAGAAGAGAGCTCTGGGATGAAAGAGAATTTTGTAAGAGATCTGCTTTGAATTGACATCACCTCATCTCCGGCACAGAATCACTTAAGGTTTTTGGTGGTTCTTTTGGCTTTTCATACTTACTAAGCAGTGGTAAAACTATCACAAAGTATGCAAAGTAATAAAGAGTAGATAGCCTACTCATAGTGATGTAAGGCTCTTTTACCTCTTGTCCTCCAAGCCAGGCAAGAAGTACAAAATTTATTGCAAAAACCCAAAAAAATTTCTTAAACACCGGGCGATAAGCACCACTTTTAACTTTTGATTTATCAAGCCAAGGTAACAAAAACCACACTAAAATAGACGCAAACATGGTAAGCACACCAGTAAGTTTATCTGGAATTGAACGTAGCATTGCATAAAAAGGTAAAAAATACCACTCTGGCACTATATGTACCGGAGTGACCATAGAATCAGCTTCTATATAATTGTCTGGATGCCCAAGATAATTGGGAGCATAGAAAACAAATGCGAACAAAACTACAAAAAACAGACCAAAAGTTATGCAATCCTTGACTATATAATAAGGATAGAGAGGGATGGTATCCTTATCTGATTTTACCTCCACTCCACTTGGGTTACCAGAGCCAAACCTATGCAGAGCTATCACATGAAGCATAGCTAAAGCAATAATAACAAAAGGCAGAAGATAATGCAGAGCGAAAAAACGGTTAAGTGTTGGGTTATCCACTGAAAAACCACCCCATAACCATATAACTATTTTATTGCCAATTAAAGGTATAGCAGAAAATAAGTTGGTTATAACTGTTGCACCCCAGAAACTCATTTGTCCCCAAGGCAATACATATCCCATAAAGGCAGTTGCCATCATTGCAAAAAATATAAATATTCCAATAAACCACACCATCTCTCTCGGTCTTTTATAAGATCCGTAATATAATCCACGCATTATATGAACATAGACTACCATAAAGAAGAGCGATGCTCCAACAGCGTGAGTGTAGCGTATTAACCACCCGTAATTCACATCTCGCATTATGCGCTCTACACTATTAAACGCATAATCAACATGCGGAGTGTAGTGCATAGCAAGAAATATACCTGTTATTATTTGTAAAATCAGCGCTATACCAGCCAAAGAGCCAAAGTTCCAAGCATAATTTAAGTTTTTTGGCACTTGGTAAGAAGCAGTGTGTCTTAGAAAAGAAAATATAGGCAATCTATATTCTATCCATCCTAATATGCCTTTTTCTTCTTTTATTGTTTCTTTTTTGTTATCTTCCTGCATAACTTAAACCTTTCTGAACACATGTCCATTGCTACTTTTATCTTATTTTTTTATTGTAGCAACTTATCCTTTACGCACAAATAAAAACTTTAAAGCAATATTAATTACCTCTTCAGCAACCTGTCACGTGCTGCGTTTAATTTTTGTGCAAAATATTCCGAGCCTCCTTTATCTGGGTGAACTAATTTCATTAAATTTTGATATGCTTTATTGATTTCATTTTGGTTCGCTCCAGAATCTATTCCTAGCACTTTAAATGCTCCATCTCTGAACATGTTACTACTACCAGACTAGTATGATTTTGTCTTGTAAATTTATTCAACAACCCTATTCTAACTATATAATGAAAAATTATCTACAAAGTGTTTATGAAGATGGTATGAAAATCCAACTATCTAAAGTCAACAAATATTTATTAGTTTTACTGATTACTGTCTCAGCATTTCTCATATCTGGGCAAGTATCCAGTTCAAGCAATATCGAGAATGATTTTCAAGATTTACAAGAAAAATTACCATTATTGAAAGATCAGGATTTGTTATTTTTAGATCCAGCTTCAGCTTTAAATTATGGTGATAGGGCAGGTAAAAAAGTGTTAATGGTTATAGTTCACCATACTGAAACATCAACACTAAAAGGTACAAAAGATACGCTGAATGCTAGAGGATTGTCAGTTCATTTTATTGTCGATAGGGATGGCAGCATCACCTTAATGGTTCCATTAGAGAAAGAAGCATGGCATGCTGGTATTAGTTATGCAAGAGTTAAGGTAGATAGTAAGCTTGAAGAGTTACGGAAGCTTAACAACTATTCTGTAGGTATTGAAATTGTAAACACAGGACTTGAGCCTTTTCCGGAAGAGCAAATGAGATCTGTTAAAGAGCTGATTTTATACCTTATGGAGCGTTTTAAAATTAAAAGGGATATGATATTTAGTCATTCTGAAATAGGAACTATAGTGTATGATCCAGAGCTTGGCTATACAATGCGTAAACCAGATCCACACAAATTGTTTGATTGGGAGTTATTAGAGAAAAATGAAATTGGATTGCACATAAGTGACAGAATAAACCCTAAAGATGCTAAACACAAAATGGGCAAAACATTGTATAAAGCAGGTGATAGAAATGAAGGTATTTTGAAATTAAAACAAAGGCTGAACAGATTTTTCTATAAGATAGAACCTTGGAATGATAAGAAAGGTAATGTAATTTTTCCTGATAATAATGCTGATTACTCAGATGAGTTTGATGAGAATTTTGTATGGGTTATTTATCAGTTTTCAATACATAATTTACCAAGAGAAATTAGAAAAGATCTACCTCTTAAACTAGAACAAGCAGATATATTTCCTGAATTCTTTAGTGAATATAGTCATGGCATTTCTTCTAGTTATCTAACCTTTAGTGAAAAAATTAAATCGACTCTACAACCATGTTTAAGCAAAGTAGATTATGAGAATTTATTATCTTCTCTTGCACAATATGAGAATAACATTTCTCCTGATGCATCTACCACTTTAATGTACAAAATTAAGTTATACTATGATTCTTATTTAAGATATCGCATATGGTCTTCACTCTATAAACCATTTAAGCTTAATGTATTGGAAGAGTTAGAGATTTTAAAGAGTGGAGTGTTATCTTTAAAATCACTAGATAGCTCTAAAGCTGCAGAAGTTTCCAGTTTAATTGATAGCTTTAAAGTAGATATTTCTTTAGAATTTCAGGGTTTTGAAAAACAGTGGTTTCAGGAGTTTAAGAATGCTTGGAGACAAGAATTTATACCTTCCCTGGAAGAACAGATAACATGGACTGCACTACATGAAGCAATATTGGAGTATTTAGAAAAAGCAAAGGAAGAAATTCGTTAAACGAAAACTTTTTTTAAGATCACTTTTTTAACAATTTATCACGTGCCGCATTTAGCTTTTGCGCAAAATATTCCGAGCCTCCCTTATCTGGGTGAACTAATTTCATTAAATTTTGATATGCTTTATTGATTTCATTTTGACTTGCCTCAGGATTCAGCCCCAGTATCTTTAATGCTTCATCCTTGGACATGTTATCACCAGTGTAATTTTCAGTATAACTTCTACTGCTACTAAATTCGTTCAAAAACTTACTCAATATAGAGTTCATCATGAAACTCATATTATTTTTTTTTGTCAGGAAAAGAAAAAATATAACAACGCTAGGCAAGACAAATGTAATTACTATGAATACTAAAAAAAGAAAAAAGATGAATGACATGTATATTTTTTTATCATTTTATGATTAAATAGTAACAATTATAATTGTCATGGTAAATAACATGTTCATCCAGATTGAAGAAACACCAAACCCAAATACGCTAAAATTCCTTCCTGGATTTGAAATTTTAAACGAAGGAGAAACTGCTGATTTTTCAAATGCGAATGAGATAAAAAATTCTAAACTAGCAGCAAATCTTTTTCAAATAGAGCATGTGGTAAGAGTATTTTTCGGTCATGATTTTATTTCAGTAACAAAATTGGATGGAATTAATTGGGATATATTAAAAGTAGAAGTTTTAACTACAATCATGAATCACTTTACTTCTGGTGGAAAAGCACTAGATAAAGAAGAAGTGAATGATCCAGATGAAGAATTTTTTGATAAAAATGATATAGAAATTGTAAATAGAATAAAAGAATTGATGGAAAGTCATATCAAACCTGCAGTTGCTCAAGATGGTGGCGATATCAAATTTCGTGGCTATAAAGATGGAATAGTTTATGTTGAGTTGCAAGGAGCTTGCTCTGGATGCCCAAGTGTTGCAATTACTTTAAAGCAAGGAGTGCAAAATATGCTGAGCTACCACATACCAGAGATTGCAGGTATAGAGACCACACTATGACTAATCAAACGGTTAGAGGAACAAAAGATCTCCTGTTTGATGAATGGTACAAGTTTAAATACATAGAGCAAACAGCAAACAGAATCTCAAGTTTATACGGCTTTTTGCCCGCCCAAACTCCAATATTTGAGTGCACGGAGGTTTTTACAAAAACCTTAGGTGATAGCTCAGACATCATCACTAAAGAGATGTATAGCTTCAATGATAAAGGGGGAAAGAGCATAACTTTACGTCCTGAGTTCACTGCAGCGATTGTCAGGCTACTCATTGAAAAAAAACTGCAAACACCGATAAAATTATTCTCAACAGGACCTGCATTTCGCTATGAAAGACCGCAAAAGGGAAGACAAAGGCAATTTCATCAGATAAATTTTGAGGTTTTTGGCATAGAAGATCCAAAAGCTGATATTGAATTGATATCACTCGCTCAGCACTTACTAACTGAATTTGGCATCAATAAAAATGTAAAGCTGGAAATCAACTCTTTAGGTGATGGTGAAACAATAACTAAATATAGAGAAGCTTTGATCTTATACTTTACAAAGTATCAAAATGATCTATCAGAAGATAGCAAAAATAGGTTGATCAAAAATCCACTCAGAATACTGGATTCCAAGGATGAGAAAGATAAATCAATAATTTCTGATGCGCCTAAAATCAGCAATTATTATACGAAAGAGTCCTCAGATTTCTTTGAACAAATACTAAATGGATTAACAATTCTTGATATACCTTATACCGTAAACAATAAACTAGTTCGAGGTTTGGATTATTATTGCCACACAGTGTTTGAGTTTGTTACAGAGGATTTAGGTGCACAAGGGGCAGTTTTTGCCGGTGGAAGATACGATAATTTAGTATCTTCAGTAGGTGGAAAACACACTCCAGCAATAGGATTTGCAGGGGGTATTGAGCGCATAATGGAGTTAATCAATTATTCTCCGAAAGAAGAGCGACCTATTTACCTAATTCCAATCGGTAGAGAGGCTGAAAAACATGCTTTAACACTTGCAAATGAATTGCGCAGAAATGGTTTATATGTAATCTATGAATATAGCGGAACGCTCAGAACCCGAATGAAAAAAGCAAATCAAGCAAATGCTAAAGCTGCTTTAATCTTTGGCGATGAAGAATTGAGTAGTAAAACTTTAAAGATTAAAAACATGGATACAGGTGAAGAAAAAATAATTGCTCGCGATAACACAATAGAAAATATCTATTAGGAGCAATGCAAATGTTTTTCTCAGTCAGCTATAGAAGAAAATTCGTCTGCACAAGAATTTTTCATAGTATTCAAAGTATCATAATCTGTAAAATCTAATTTTACCGGTGTAATAGTAATAAATCCTTCTTTTATTTTATTTATACTACCACTGCCTGAGTGCTCTCGAGACCAATTTAAGCTAAAAGAGCCATTCGAATTTTCAGTAAAAGTTAAATCCCCATCAATGTTATATTCACCTTGTTCAGCAAATTCTACTCCTTTTACTTTTTCCGTAGCAGGAAAATTTACACTCATCACTATGTTTTTAGGCCAACCAACCTTAACTAGCTTGGCAATAACCTTTGGTGCAAAAACCTTTGTATTGTGCCAGTCTATTTTATCATGATAAACTTGGCTCAGCGCAATAGAAGGTATAGACCTTGCAGCACCTTCCATTACAGCACCAATTGTTCCTGAATAACAAATATCGTCCCCGACATTTGATCCAATATTTACTCCGGACAATATTAAGTCTGGTTTTTTATTCATAACTTTATTTAGCGCAATAATGACACAATCTGCAGGAGTACCAGACACACTAAATTCCCTTTCACTATGTTGTTTTATTCCAATAGATTGTTTCACTGGATAATCAAGAGATCTTGCAGCTCCGCTTCTATCAGTATCTGGTGCCACTATCCATATTTCTGACGCAAAATTCCGTGCAACCTCTTTGAGTAATTTTATTCCTTCACTTCCAAAGCCATCATCGTTTGTTATCAATATTATCATATACAATACTCAGCTATACAGCTCCAAATTATGTAAACCACTGGCTGTAAATAAACTCATGAGGCTTTAAGTTTCTTTGCATAACTGTGGACTGTAACAAAGAACCTGCTGTAAATCAATAGATTTCTTGCACAGGCCATAACTGTCATTACAATAGAAACGAAAAAACTTACTTGACAAACTCCGCCAGCCCCCTTATCATGAAACTGAAGCTATTTATTTATCTTCTCTGTACAGATTAAATGACAAAAAAACTCACGTATCTGGCGTCTCATGTTTAATTTTTTGCACTATGTGCACCTTATGTCTTTATCAAACTTCTACCTACATAAGCTGAAACGCGCTTATAAAGCGTTTAAAACATAAAAAAACGCCAACTTAAAAAATGGATAGTGAATAACTAGCTACCCTAGGGTTTCTTTTGCCTTTTTTTCTGTTTAGTAAATTTCTTAAATATTTATAGCTAAACGACAACCGTCATCCCGCTGCTTGTTAGCGGGATCTAGAGATACCGCGAATGAATCGCGGTATGACGTAGGACTGCTGTCATTCCAGTCTGGAATCCAAAAAAAAGGATGATGTCATCCCAGTGCCCTGACTACTTGGATCCAGTTTTCTTTACAAATTCACAAAAAGTGCTTCATTCTATAACGCAAAACCCATACTCACCAAACCCAATGCATTACTTGCAATTAAGTTTCCTGGATCCAAGTAGTCAAGCTACTCGGATGACACCCTTTTGGATGGAGACCAGTGTCAGCTACTTTCATGACACCATTCTTTTTCCTGGATCCAAGTAGTCAGGGCACTAGGATGACAAGAGAAAGAGGCTACTGGGATGACAGCTACCCTGACAATCGTCATCCCACTACGTGTTAGCGGGATCTAGAGATACCACGGCGGTATGACGGTTCGCAGCGGTATAGTAACTCGTCATCCCGCTACGTGTTAGCGGGATCTAGAGATACCACGGCGGTATGACGGTTCGCAGCGGTATAGTAACTCGTCATCCCGCTGCTTGTTAGCGGGATCTCTTGTTAGCGGATGAGATACCGCGAATGAATCGCGGTATGACGGTGTAGATAGTATCCCGCTGCTTGTTAGCGGATGAGATACCGCGAATGAATCGCGGTATGACGTGTTGAAACAATCCGATAAGGTAAGCCTCGTCATCCCGCTACGTGTTAGCGGGATCTAGAGATACCGCGGCGGTATGACGTGTTGCTTGGGTCAGCTATAGTATTTCTTAAAATTAATAATAAATTTCTTGGCTAGCAAGAAGCTGTAAATTTTTTTGCGAGACCTAAGCCGCTTTTGATATAGCTAAAGGTTTACTGATGATTTGTCTCATTCCACTACCTGCTGACTTACTTTCTGCTTAGCATATCCATCAAATCAGATTCTTTGAGTTTACTATGGTCAACTTTACTGAACTTATTTACCATAGAGCTCATTTGATTATACTGCTTAATTAGAAGATTAATGTCAGTTACAGTTGTTCCGGACCCCTTAGAAATTCTAAGTCTTCTTTTGCCATTTAAAATATCTGGATTTTGCCTTTCTTTTTCAGTCATTGAGTTTATGATGGCTATATATTTTTTCACTTTATTGTCATCTGGCACACTGCTACTTAGCTTTTTTGTAAATGAACTAGGAATGAATTTCATTATGTTGCTAATGCCATCCATTTTACTCAGAGTTTTTAACATTCCCACTAGGTCGTTTAGGTCGAATTTACCTTTTTTCACTTTCTTTTGTAACTTATCAATTTCTTCCTGACCAACAATCTCAGCAGCTTTTTCAACCAATGAGACAACATCACCCATGCTAAGTATCCTTTTTGCAATTCTATCGGGATAAAAATCATCGAGGTCACTTAATTTTTCACCACAAGCAATAAATTTAATTGGACAATCGGCGATCATTTTCATAGAAAGAGCAGCACCACCACGTGCATCACCATCAACACGGGTGAGAATAATGCCGGTTACACCTATTACCTCATTGAATGATTTGGCAATGTTGACCGCATCCTGGCCTATCATTGCGTCGGCTACTAAAATAACTTCTGCAGGTGAAGCTATTTCCTTTACGGCTTTCAACTCATTCATCATATTATTGTCAATATGAAGCCTGCCTGCAGTGTCTAGTATTAATACATCATAATTATCGTTCTTTGCTATTGCTATTGCCCTTTTTGTAATTGTAATGTGCTTCTCATCTATTACTACAGGTAAAGTTTGCACATCTATTTGTTTACCTAGCACTTCAAGTTGTTTCTGGGCAGCAGGCCTATAAATGTCTAAAGAGGCAAGCATCACTTTTTTCTTTTGCTTTTTTAGTTTTAAAGCAAGCTTTCCTGAGGTAGTTGTTTTACCTGCACCTTGTAAGCCCACCATCATAATCACAGCAGGGGGTTTAACTGCTAGATTTAAGTCACTTTTCTCTGATCCGAGAACTGCAACTAAATTATCCTGTACAATTTTAATTATCATTTGTGCTGGAGAAACACTTTTTATGACTTTTTCCCCAATCACTTTATCTTTAATGTCGTTGATGAATTTTTTTGCAACTTCAAGTGAAACGTCAGCTTCAATTAAGGCTATGCGTATTTCACGCATGGCAAGATTAAAATCATCTTCAGAAATGATTGACTTTCCTCTCAGTTTACTAAATACAGAATTTAAACTTTCAGTTAACGATTTAAACATAATAGCATTAGTAGAATACTCATTAAAAAGAGAGAAGAAGCTGAAACAAAACTCACTGAGTTATAACTCAGCACTTCTTTAAGTTTAGTAATATTATTAAAGTATAAACCAACAAGTGGATTAGTCAAGTTTTGCACTACGCTGGCAAACATTTCTCTAGTTTTAGAGACTAACTGATTGAACAGCAAGATAATATAGGGTATGAAAGCTCTAAAAATCCAATCAACATCCATTTTAAAATTTACTCTCGGGTAAAATAACTTGCGTAAAGGAATAAACAATAAAGTGGTACATAGTAATAAATTAAATTGCGACCAAATATTTTTTGTGTTGTACACAAAATCGAAAATCGAAGGTTTATTGTAAATAGGTAAGTAAGGATTGCCAGCGATTACGCATATAAATGCTAAAATAATCATAGTCATTTTGCTTCCTCTCTCTGCTAAAGGTTTTGACTTACTTTTTGCAATAAATAAGTAATAAAGAAACTTTAGCCCCACGCTTAAATGAAGCAGCAAATTTAGAAGCTTATATAAATTTTTATACCCTTTTAAGGCAACAGTGTTCATTTCAATTTCAGCTGTGATATATGATTTACTGATAAATCCAACGGTTCCAGGAAATGCAGCCATTGTAAGTATTGCGATTATAGCACACATGCCTTCCACTGACATCAGTTTACCCACTCCATTAAAACTAATTGTTTTTGTTTGTGAAATAATCGAATTACTGACCACAAACAATAATGATTGATAAACAAGAGAGAAGATTATATGCAGTATCAAAATTGGTATTGCTTTTTCCGAAGGACTGAGCAAACTTCCTGCAATAATCAGCAAGCCCATTTGTCCTACAACGTTATAGCATAAAAATCTGCGAATATTTTGCTCAAGAGAAGCAAATATAATGCTGTAAATTGCAGTGATGGCGCCTACAAGCGCTAATATTTCAGTACAATCTTGCCATAGGTTATAAGTGTGTAAAAGCATCACTAAAAAAGAGACTTTAGTGGTAAATAAAGAGAGATATGTGGTGCCATGTAGCGATGCAGCAGGATATGCATCAACAACCCAAAATGAAAAAGGAAAACAAGCGCAGTTTATCAATAAACCCAAAATTATCAGGTTAGTGCTTTGAAGTGCCAATCCTGCTATTAATATAACTCCAACGAAAAAGTGTACACAAGCGTACCTTATTGCAGGTCCACTATCTCTACAGCTAGCTGCGATAATAAAAAATGCACTGATGGTCATTAATTCACAGAATATTATAACCAATATCATATGTTCAGATAAAACTGCATAAAGTGAACTAATAGTGTAAGCAGCAAAAGATAGCATCTCTGAAAAAGTCAAATTTTGTGCTGGTAGAACAGCTAAAAATGCAACTGATAAAAAAGATATTAGTATGGTACGAAAAGATAAATCAAAATCTAGAATTGGGAGAGACCAATTTACTGCAATGCTCAAATTTTCAGGTAATTTTAGGACTATAACTATTAATACAGTCAGTAGAAGTAACAGTGACGATTTATAAAGTTGCACAATAATTAAAACCAATATGGTTTATGCTATCTCAATATATGAATAAAATCAATTTGCATATTAACCACTAATTAAACTAATTATCATATAATTATATCAGAGTTTAGAGGGTTATAGAGAAACCGGTCAGATTAGGTTTTTAATCTAATCTGACCGATAGCTTTAATAGTGAGGTAAGCTTTAATATAGCACTCCTAATTCATAACGCTACACTCGTGCATAATTTATTTTTAATTTGTGCACGAGCGTTAGTAAATTATTTACTTTTTGAAATAAAATTTGGCATCACTTTAATATTGAGACTTAGTAAACCTCAGTAGGTCTGCCAGTTGGGCCCATAAGAATTATTTGCTCGCCTTCTCTTAAGTGTCTGCATAAATTAGTGGAGCCGCCGATTTCCAGCACAATAGTGGAAATAATTCCTTTTTTTTTGTCTACTTCAGTGCCGGTTACGGCTATACCTTCCATAGCAAGGTTTGTATTATTGGCTTTTCTGCCATTGGTTTCAAAATTTTGCAATCTAAAGAATTGCCCAGGCTTAAAATTCTTTGCCGCAAGTGGTGCTTTGATCACTATTTCCACAACTTTGTCTGTTAAATATTGAACTTTTATAACCTTTGCAGTGAATTGCTCTTTGATTCTATTAAATAATTCTTTATTAGCCAGGTCTTCAACACTTGACCACGCATTTTTTTTCTGGCCCACAACATCACACACTGGAATGACAGAAACGAAGCTATTAACTCCACTCAAAAGCTGAGAAATAATAGGGTAGCCGTTTTTAGCACTTGCCATAGCTTTCACGACGCTGCCACTATACGAAGGGTGAAGATCACCAAAAAAGCTGATTGTTTTATTGCCTTGCTTATACACTAATATTCTATCTTTATTTTGCATTTTAGGAGAAAATATTGGGTCTATTTCTTTTCCTGATGAATTCAAATGAGTAAAATACCCATTACTTAATTTAAAATGCTTTTTATCTTCTGTTGCAATAACTGTATTTGGCTCAGTACCTGCTGCTATAAAAATAGAACGTGCTTTTATACGTTTGATTTCGCCGGATTTTGTGTCTATCAGTTTTATTAATTCAGCATGGTTATATTTATCCGTCACAACTTCAACTGGCTCTAAGTTTTCAATAAAGTAAATTCCTTCTGACAGTGCATTTTGCACCTCTTCGCTATTTAATCGATAACTTGGTGAATCTTTTAGCTCTTTTCTATATATAACTTTCACTCCCCCGAGGCTCTGCATTAACTCTAATATTTTTATTTCTCTATTCTCTTTTTTTGCTAACTTTTGCTTTTCTCGGATCAATTGTGCGTGCGATATAAACTCATTCGCAATTTCGCGCTCTTCTTCTGTCCAATCTTTTTCAACACAGTCCTTTCCATACTTATCAACTAATATCTCATAACGAAGAAGAAATTTTTCTACTTGAATTGGATAATACGCTAAAGCTTCAGTGGCAGTGTCAATCGCAGTAAGCCCCGCCCCTATGACAACTATCGGCATACGAACTTGCAGATTTGCTATAGAATCAAATTTAAGAGCGCCAGTCAGTTGTAACGACATCAGAAAATCAGATGCCATGCGTACTCCACGAGCTAGTATGTTTTTTATTTTGATCATTCGTGGCTTACCAGAGCCAAGTGCTAGGGCGATGTGATCAAAACCCAAGTTGAACGCGTCATCAGCATTAATCGTGCCACCAAAACGAATGCCTCCATAAAGTACGAAATTCTCACGTCTTTCCAGCAGTAATCTAATAATCTTTAAGTAATTCTTATCCCACCGAGAAGTAATGCCATATTCTGCCACCCCACCAAACCCTCCTGCCGTGCGTTCACTCAATTTTTCGTGTTTGAAATCTTTAATTAGCTGGAAATTATCGATCAAAGGTTCAATCTTTAGTCCATCAATGGTGATAACGTTATGCCCATCATTCAACAAATGATGAGCTAAATTAAAACCAGCAGGACCAAGGCCTACAACTAGAACGTTTTTTCCGGTGTTTTCTCTTGGCAATGAACGCTGAAAATTTAAAGGATTCCAACGGCTGAGCAGAGAATATATTTCAAATCCGTACGGTAAACTGAGCACATCATCCAGAATCCTTGTTTCAATTGCTGGCACATTTACGGGTTCTTGTTTTTGATATATGCACGAATTCATGCAGTCATTGCATATTCTGTGTCCAGTAGCCGCGCATAATGGGTTATCTATCATCACAATTGCAAGACTTGCTATGCTGTACCCTTCGCTTTTCACCAGATTCATTTCTGATATTTTCTGCTCTAGTGGGCAGCCGTGCAGTTCAACTCTAAGTGGAGACTTTTTGAAAGTATTGTCATCATTAATTAGCCCCTTTGAGCAGCTATCCTTACTTTGCTTATGACAAAATATGCAGTAGTGAGCATTATCCAATGCTTTATCTAAACTAGCCTTTTCACTTGTTAGGTCAAAACCGTATCGTCTTTTTACTTCATTTGAATACAGCACTTCAACTTTGTCTACTTCTTTTTTAGAAAATGGTATGAGGTTTTCGTGGTCAATTTTTTTATGTATGCTAAATAATATACTCTGTTTATTTTTTACTCTCCACACTGCATATTGTGCCGCAAGTTCTATTTCCTCTTTGTGATTTTCTTTATCTTCAAACCAATGCATCACCTGCTCAGCAAAATTTTTTTCTGTTGTTGGCAAAGTGAGAAAATGACTTAGTTTGTTAGTAATATCTATATTCGCCACATTAGTGTATTTCTTCAATGCATAGCGTTGGACAAATAATCTTTTGCACTTATATATTACAGCAAAGTCGTTGTGCTTTTTCTTTAGCTCCTCTATTTCTTTTTCAACATTAAAAAGTTTTGCAATAAATTCATCAAGTAAATATGAGAGGTCTATAATGAGCTGGCTATCTGTCATCCAAGTAGCTGACCGTTCTTCTTGTTTTCTAGATCCCAGTGTCAAGCACTGGGATGACGGGGGGTGACACTGGGATGATGGGAGGTGACACTGGGATGACATCGAAGAAGAAGCTGCTTTTTCTCTTGCTTCAATTAATGAACAAAACAAGCTCTCATCACATGATTTAATATAATTCAAAAATGTCTCATCTAATTTTGTTAATCCATTGCGAGTATATAGATTCGAAAATGAGATTTTGAAATTCAGCTTCATTGCTATACTATAAAGTGTACATGCTGTTTCTTACAGATGAAGATTTTATTTATTTTGCAATACTGCTGAGATTGTTGCTTCTGCAACTTTTTCTTCGCTAACAGATGCAATACACCTAAATTTGTATACACCTAAACACACACTTTGAATGTTAGCTTGAAGAATCAATGTGTCCCCTGGAGTAACTAGCTTTCTGAATTTTGCATTTTCAATGGATCTCAAGTAAACAACTTTATTTTCTATTGTTTCTTTACCTAGAACACATATAGCAGATGCCTGAGCTAGAGATTCAATTATCAAGACTCCTGGCATTATCGGATGACCAGGGAAGTGGCCAATAAAAAATGGCTCATTGAAAGTCACATTTTTGATTGCTTTTATACTTTTACCAGGATCACACTCTATAACTCTATCTACTAAGAGAAACGGATAAGAATGTGGTAGTGTTTTTATAATATCACTGATATTAAATTGCATAAGTCTATTCAATGCCTTTTAAAGCAAATTCAGGTATTTCCTTGTTTATATTGTTTAATACCACATCTGATAAATCAACTTCATCCATGGAGTATAAAACTTGGTTCTTTTTTGAAATAAATAGTACCAAATCTATGTTGTTTTTTTCTGCCGTTTTTTTAGCGACTTCTTTTATCTTGTTAAAAACACTCTCTACTGCTTCTCTATAGCTTTCTTCTAAATGTAACATTTTTTTAGCATAATTATCTCTAACATTTACAGTGTGCTTATTAAATTGTCCTGTCTTTTCCTTTTTTGCTTCTTCTGACAAAAGGTCAAATTCTTCTTTTGATGGCTTAAGTTTTTCTAACTCATTTTCAAATTCTTGTTGTAATCTAGAATTCTGCTCCTTTATTTGTTGTTGTATATTTTGCAGAGCAAGAGATTCATTGATGACTTTTTCACTATCGATAATTGCAGCCTTTGTGTTCTGAGGTTGATATCCTACAAACTTATACCCCACAAATAAGGAAATAATTAAGGCAATAACTGATATAAATAACTGTATATATTTCATTCAAATCCCCGCTTCAATAGAAAATTTAACATTTGGTGATGGTATTATATCATAAGATTCCTTTACTAAAGGAAACCCGAAATCCAATCTAAGTCTACCAAAAGGAGAAAGCATTGAAAAGCCAAAACCTGGTGACACTCTCACAAGCTTGCTATCATAGTATTTCCCTTCATACTTCTTATTTTTATCATCTAAGCCAAAAAGTGTTGCATAGTCAACAAATAGTGAGCCTTTGATACCAGCATAGTCATATAGTTTTGGTAGAGGAAAATCCACTTGCTGTGTTAGATTAAAATAAGTTTTGCCTCCTAATGAGCTTTTATTTTTGTCTTCTGCTCTTGGTCCAATACCGGAAAGGTCAAACCCTCTAATCTCATTACCCCCTTTAAAAAAGTGCTGGCCAATGTTTAGATTTTCATCAGTATAAGAAAAAATATGACCTGCCGCCATCTTAAAGCGTAGCGTTATATCATCGTCAATTTTGCTTAATATAGGGTGCGTATAAAAAGATAAGAATTCAGATTTCAGGAAATTCACGTTTCCTCCCAATCCTGAAATATCCTGACTTAAGCGCAGTAAATACCCTTCTTTTGGAGTATAGAGGTTATCCAGTTTATTATATGCCAACGTGTATCCCACTGATGAAATCTGATGTTTACCTTTTCGGTCCAGTATTATTTCAGAGATATCGGTGTCTTGTCCACCCTTATTATCCATGTGTATATGATTATACTTATAAGAATAGCGAAGGGAATTAGTTAAGTTCTCTGTGACTTTATATGATAACTTTGTAAAAAATCCCATATCGCAACTATCAAAAGTAGTGTTTGGTTTATCTTGTTTTTCATAAAATACACCCATGCCTAGTGACGTATCAGAATCGTTAAAATTATTTTCAACAAACTCTAAATCAGTAGAAAATACGTATTGACTTTTTTCAAGAGCAAAAGAGAGCTCTTTTCCAGTACCAAATAAATTACGGTCTTTGAGGTCAATTTTAATCAATGCTCCACCAGGAAGAGACACACCTCCTCCCAAATACAACGAAGTAGTGTTTTTTTCTTTAACACTTAAGTCAAGATTTACTGCATTATCATTAACTGCATAACTATTTACTTTCACTGTTTCAAAAAAATCACTACTCATTAGTTTTTTACGTGACTTTTGAATCTCAGATATATTGTACGCATCACCTTCTGCTACACTTAGCTTACTTCTGATCACTTTATCTAAAGTGCGATCGTTACCATCAATTGTAATTTGATTTATATAAATCTTTTTACCCGGCAGCACTCTGTAGGTTACATCTACAACATTGTCACGTTGTGCATACTCTGGATTAACTTTTGCAAATATATATCCTTTCTCATTTAAATATTTGTTTATTTTTTCTACTGTATTATTAATTTTAACTCTATTAAATATCTTATCGTTTTCCTCTGTTATAAAATCCAATATTTCTTCTTTTAGGCTCAAATCCTGAATTTCAGTTTCAATATTAACCTCATTATTTCCAAATAAATACTGCTGTCCTTCGTCAATCAAAAAAGTTAACTCTGTTTGATTGTTATTATCAACCTCAACAATTGGTTGAATATTATTTTGAATATATCCTTTAGATGAATAAAAATGATCGAGCAATTCTGTGTTAATCAATAGATATTGCGGTGAATAATGATTTCCGCCTTTAAAAATAGCTCTAAATAACTTACTAAATATGTCATTACTATGTCTTTTGATAACTTGCTCTAGCTCATTTTCAGAAAAGTTTTTGTTGCCTATAAATCTTATATCCTTAATTTTAGAGGTTTTGCCTTCTTTTATTTTAAAAATTAGATTGACTCTATTGCCATCAAGCTTATTCAGGTCATATTCAATTTTAACACCAATCTTACCGTTATTTCTATAAGTAGTGACTAAATTCACTAAATCGTTTTGCAATTTTGTTTCAGTTAAAATAGTTAGCGACTTTGATTGAATCACATTACTTAGCAGCTCTTTGCTGTTAAATAACTTATTGCCTTTTAACACTACCTTGTTAATCAGTGGATTTTCTTGAATTTTTATTACTAAATTTTTTTTATCATCTATGTAAGCATTAACACTAGCAAATAACTTTGTTTTATATAGATCTTTTATAATTGAGTCTATATCATCGTCGTTTATATAATCACCAGATTTTAGTTTTATATAGAACCCTATTGTCTGGTTGCTTACCCTCTCATTACCAATACATTTGACATCTTTCACCTGCACTTTTTCCGCAGTTCCTAAAGCAACAAGCAGGGCAGGAAAAGAAATAAAAACCACTACCAGTATATAAAATAGCTTTTTCATATTTTATTTCAAAAAAGATCCCTAATATCATTTGACATTCCAGTTGCCATAAGCAAAAACAACACTAAAGCACCAAAAATAGCTGCATATTTTTGACATTTCAAGCTTAAATCCCTACGTATAACCGCTTCTATGATATAATGAAATAAATGCCCACCATCTAGCAGTGGTATTGGCAGCAAGTTAATTGCAGCTAAATTAGCTGAAATGATTGCCATAAAATATAGAACCATAATAAATCCCTTTTTAGCTGATTGTCCTGAATATTTTGCGATTTTTATTGGTCCACCTATTTCACTTGCACTCCTCTTACCAACAATAATTTGAAAGATAGCTTTAATCGTTAAGCACATAGTGTGGTAAGTTTCACTTACTGATAAGCTCACAGCCCCAAGAAAAGACGACTGCTTTAATGTATTGACTGAAATAATCCCTATAGTTTCTCTTTCTATTGTGTTGCCAAAAACGTCTTTGTCCTTGATTATTAATGGAGTTAAACTGGTCCTGTGCTTCTCATTATTTCTGCTATACTCAATCTCCATTCTTGTTTTAGGATTCGACATTATCACACGTGAAATATCTTCAAAGTATTTTATTTTATGCTCATTGATTTGTGTAATAGTGTCACCTGGCAACAAACCAGCTTGCTTAGCTGCACTACCTTCGATTACATTTTCAATCACCGGTGGAGTGCGATAATAACCTGCTATGCTAAAAAATATTGTAAAAGCTATAACAGCAAATACCATGTTTGCAAAAGGCCCTGCAAAAACTACTGCTGCTTTTTTATGACGCGGTTTTGTATGAAATGAATACAATTTTTCTTCTTCCGTTAATTCTTGTTGATCAGCTGGGACACTCGCTGCATTAGTATCTCCTAGCATTTTAACATAACCACCCAATGGAACAACGCTTAATTTCCATCTAGTTCCAGACTTATCGTTAAAACCAAAAATTTCAGGACCAAAACCTATGGAAAAAGATTCAACTTTAACTTTGCATGCTTTGGCAACAACATAATGCCCATATTCATGCACGAATACTATGACAGAAATTATTAAAGAAAATGATAAAAAATAATATATTCCATCGCTAAATTGATGGATAAGATTAGAAATTAATTCCACCTGTATATTTAGATCTTAACAAAATGTTAAGTATATTAAAATGCGCCTCGCTTGACAAGTATTTAGTTTAACTTTTAAATTAAAAAAAGTTTAATTGTAATGACAGATACCTCACTACTCAGAAGAAAATTAATATATAGAAGCTGGCATAGGGGTTGCAAAGAAACCGATATACTTTTAGGGCATTTCGCATTGAAATATCTTGATAAATTTTCCTTAAGCGAACTAATCGAATACGAAAAAATAGTTGATCTTGATGATTACGAATTATATTGTTACATAACTCGTAAGACAAACCTCCCTCCTGGCTTGAATAGTCAGATAGTCAATTTAATTGCTTGCTTTATTGAAGCTAATCCTTTATGCACTCAAGATTAGTGATAATCTTATTTACCTTATCTAGTACCTCAGTATATTCTATTCTTTTCTCGTTTCTATACTTTTCGCGCTCTTGATTTACTTCATCTAATCGCTTTGTTAATTCTAAAATTTTATCCTCAAGAATTAGTGCTGCAAGTAAGAAATTTAATGCATCCGAACCCTTACCTCCAGTTTTTTGAGATACAGAACTAACTAACTTGTCAAAACTATTAGCAAGGCGTAATAAATGATTCCCCTTCCCACTTTCGCAAGATATTTTATATGTGTTATTACGTATAACTATTTCTACTACTTGCATATGGTGCTAAAAATTTCTATCGTACAGTATAAACTCAAACCCCTACTTTCATCTTATTTATGGTATAAATTTTTATTCATTTATCAAATCAGATAATTTTTTACTGCTACGAAAATATGTTTTAAAGTATTGATTCTTTGTAAACTTCTGTAACATTAAATGGCTTGTTTCTTTCAAGTTATAACTTCTAACTGAAAAAGAACCAAACCCCCTAATTTCAACTCTATTATGATGTTTCAATGTGCTTGAAAGTATCCCAAAAAATCTATCAACTATAGCTGCTATAACAATCTTATCTAAAAAAGGATGTCTTTTTGCTACCCTCGCTATTATATCAGACTTTGTTGCCATTTATATGAAGCCAAAATAAGTAAACCTTATCACTTAGCAGATAATGCTATGTTATATTCTTCAACACCCAATACTTCAACTTCTATTTTTTCTGATATAGAGAATTTTTTATTCTCTGGTAAATGCTCTTGATCTATTAGAAGGGTTACATCGTTCTCAACTTCAACGACTAGTCCATTATCTTCTCTCTTATCTACAATAACCTGTATTTTATCACCTACCTTAACTTTCTTTATCAGTTCTTCAAGAGGATCATACTCTATTTGTTTTATTCCAAGATAAATTCTTGCCCGATTCACGTTAGCCCTTATTACTTTTGCTTCTATTTTATCACCTACATTATACTTCTTTATCTCATCTGAACCATTTTTAGACCAACTAAAATCTTTCACATATATTGTCCCTTCTACGTTCTCATCTATTTCAGAATCACCGAAAGCAACAGATACATATGAGCCGGTATTATTCTTCACTTCACCAGAAACAATAGAACCAGGAGGATATTTATTGATAAATACTTGCCAAGGGTTGTCTACACACCTTTTCATGCTTAAACTCATCCTACTCTTAGCAATGTCAATACTGAGAATTTTTACATATACTTCTTGTCCCCTTGTTACGAGACTACTAACTGGTAAATTACTCTTAACCCAAGTTATTTCTGACGAGTGCACTAAACCTTCAATTCCAGGTCTAAGCTCAACAAATAATCCATAATCTTCTATGCTTGTTACATAACCCTTATGCACACTATCAACTGGATATTTTGACTCTGCATCTTGCCAAGGGCTATCTTCTAGCTGCTTCACACCCAAGGAAATTTTAGCATTTTCCTTATCTATTTTTATAATTTTAACTTTTATAGTCTGACCACAAGTAAAAACTGCAGACGGATGACTTACCCTACTCCAAGAGATATCTGTAATATGTAACAATCCATCTATAACTCCCACTACATCTGATTCATGAATACCGACAAATACACCGTAATGAGTGATACTTTTTATTTTCCCTTCTATTATATCGCCTTCATTTAAAGATTCTAAAAATTTAATTTTTTCACCAGCGTGCAATTTTTCTAACACCAGCTTTCTTGATACTACAATATTGCCCTGCTTCTTATCCATTTTAAGCACGATGAACTTTTGTTCAGTTTCAATAAGGTGCTTCGCATCTTTTACTTGCTTCAAATCCACATGACTCAGCGGTAAAAAAGCGCTTATTCCGTCACCAAGATCAACAATAAAGCCACATTTAATTGAGCGTTTAATAACTCCGCTTACTTCAGCCCTTGTAACTGTATCTTCTTCCAACTTATTCCATTTTTCGTCCCTAATTGCTTTTTCACGACTAAGAACAACATTACCATGATAATCTTCAATTCTTTCCACATAAACTCTGATTTTCGAGCCAATAATGACCTCATCATTACAACCGAGTTCCTTGATCAGAATTCTCCCGTCAGATTTTAAACCAATATCAACCACAACGTCGTTAGGGTTTATTCTTGTAATTACACCTTCTACCACATCTCCTTCTTTAATTTTGTTAACAAAAGAATCTTCAAACAAGGTATTATCTTGATCCTCAAATTGGCCTTGACATATCTCTTCTATAAATTTGTTTGATGATAGCTTTCTGATAGTAACCGGTAGATTTACGACTGGATTATTATTATTCATACCTTTAACTTAAACTTTATTAGAACTCATATATTATATAATATTAACAATTATTGACAAGTAATTTTTCATTAACTCATTTCGAGAATTGTTTAAGCTATATAAAATATAGTGAGAAAATTATATATGTATCAAGAATATGCTATTTAAGAATAGCAAGTGGATTAGATCGTTCTCCAGAAGGTCCAGGCTAAAACCTGATGTTGATGAAATATTGGAAAAATATTCTATTCAAAACAGCAAGGAATCTATAGAGAAAATTGTAAATTCACAAAAAAGAATATGGGTAGAAATAGGCTTTGGCAACGGTGAAAATATGCTTTACCAGGTGCTCAATGAACCTGATCTATTATTTATAGGATGTGAGCCCTACTTAAAGGGGGTTTCTCGCTTGCTAACAAACATAGAAATACAGAACATAAAAAATATTTTAATGTGGACAGAAGATGCAAGAGAATTGATTGCAAATTTTCCTGATAACAGTGTTGAAAGATTCTTTATTCTCTTTCCAGATCCATGGCCAAAAAGAAGTCACAATAAAAGACGATTAATTAATACGGAATTTTTAAATTTATTAGCAAAAAAAATACTTATAACAGGGGAAATATTCATTGCAACCGATCATCAGGACTATGCAGAGTGGATAGCATCACATATAAAGCAGTGTAACTCTTTAATCTATAGGGAAGACGATTTCACAAGTTATACTCTTACAAAATACCACAGAAGAGCGCTCAAAGATCAGCGTAAAGTGAGGTTCTTTAAAGTAAGTGTTATTAATAATTTGCAGACTATGGATCAATAGAGTTTTTGCATATCTCTTTTACGTTAACTATAGATTAAAAATAATAAAAAAAGAGGGAGAAATAGAGTAAATTCCTTTAACTACTTCTCCTTATGAAGGAATAGACTTCTTGCATAACCCAAACTAAGTAGAAAAAAGGTATCATCCAAGTAGCCCCTTTCTCGTCATGCCGCTGCGAATCGTCATACCGCCGCGGCGCTAACACGTAGCGGGATGATGAGGCTTATCGTCATGCCACCGCGAACCGTCATACCGTCACGGTATCTCTTAGCCGCTAACAAGTAGCGGGATGACGGTTGTCAGGTTAGCTGTTATCCCAGTTTTTGACACTGGGATGACAACGAAGGGCTACTTGGATGACAGGGAAGGATGCTGGAATGAAGGTTTTTCAAATTGTCGATAAACCTAAATCTATAATAACTATTTGCCTTTTTTCTAGGTTATGCAAGAAGTCTACTGAATAACAGTAAGATTTTTCAATCCTGTTCCACAGCAAATTTTAGTGCCATGTGAGTAGTTATGGTGCTGTTAACAATCAAAATAACAAAAACTAAGATGGTGATTAGTAGTGTATAAATATTCAAGGATAAATTTTCAAATTGAGTTAGCATTTTAAAATACACAAAGGTTGGCATTATCATTGGCAAAACAAGAATTTGCGATACTCCTGATGCTAAGTTGTTTTGACCAATCATCAATGCATTTCCAGTAGCTGAAATATTAGTGATTATCAGCGTATTAAATAATAAAGACACTCCAACTGCTATTGAGTGTTCAATACTATTGCCTAGAATTGCAAAGCTGAATATGGAAGAAATTACTGAAATCGGTAACCCAAATAATAACCAGTGAGCGAAAATTTTATAAGCAACTATAAGCCTAGAAGAGAGTGGCTGTACAAAGATTTGCTCTAATATTCCATCATGATAATCAGATGTAAACAAATTATTTGTAGAAATCTGCAAAACAAATGTAGCACATATCCATGTTAATGTTAACATAACTTCTTGTTTATTGTTGTTTTTAAGTGTAAATGAAGATAAACTTAACATTATGATAAAAATACATACTATATAGGTAAAGTTCTTATCATCTATTACTAATTTTTTTACTGAGTCGATCATACTAGGCTTTTAAATGTTTATTATAAATTATAGTGTTTACTTTGAGGTAGTATAATTTTTTGTTCATAAATTATATAGGTTTTATTATTTTTTTGATAATGCAATTATGGAAAAGTTACCAAAAATAAAGTCACCAGAAGATTACACTCCTTCAGAAGATGAAGAATATATGAGCGTAAAACAACTGGAATACTTCAGCTTAAAGTTACAATCAATACTCGCTGAGTTAGAGAAACAAGAACTAGAAGATAATAGTATTGATACATACTATTCTGATGAAGATAGTGGAAACGAGGAATTAATCAAGCGTCGAAAAGATAGAAAAGAAAAAATTAAGGAGGCGTTAGAAAAAATAAAATTAGGCACTTATGGTTACTGCGATGGAACAGGAGAAGAAATAGGAGTCGAAAGACTTAAAGCTAATCCGCTTGCTATATATTGTATTGAAGAGCAAGAGAGAGTAGAAAAAGAAAAGAACGTGTACAACATTAACGATTAATTTACACATAAGTGGTGAGCCCATTGGACTTCAAGAGGAGCAAGAGGCGCTGAAGTATGTTATGCTATAAAGAAAGTGGAAAATTGGACATTCTCAACTTGACTCCTGCAGATTAAAAATTAAGTTGTATCCGTTCAGGCAATGGCGTCAACTTAAGGAAAAATATCAGCGATAGTGTATAAAATTTCTCTCCAAATTTTTTATCATTAAATTATCCAAAGAGTGCAAGGGACAGCACTTTTGTTTCTGTTTTATTTCAACAAAGAAGTCTAAAATGTGTCCTTTTTAGGTGAAATATGCGTGCGCCAAGCAAAGTGCGTAAAGTCCAGTTGGTGAAAATCCAACCCAGGCAAAGCCTAGCCAGCAGGCTGGAACAAACCACTATGCTGCGTAAGGTAACGAGCGTAGTAAAGCTAGTGGAATGGACAACACAGGGTACAACGAAAGTGAAGGTATTGAGTCCCGAAATTCTCGATGTCATAGAGGTCGACACGTTGCATATAGTGGAAGACAGCAAGAAGGGTAACAATAGGGCAAGTTATCACTCACTCTATCGGGATCTGAGGCCGTATCACGTGTTGAGATGGAGTTTACGTAAACTTGGGAGATCCTTTGTATTCCTATTAAGGTACGTTGGAACAAGTCAACAAAGGCGAGTACTGACGGAAGATATAAAGGAAGTCGGACTGATTGATAGTACTCAGAGTGTGGGAAAGCCACATACAAGGGGAAGCGGTCAGCAATATAGTGACTGGTTTAGGAATTGCTATGCCAATACAACGGAGGTTGGAATAACGTGCAAAGAAAACTAAATCAGATAGCAGTAAGAGCCAGGCAAGATAAACGATTGAAATTTACATCGTTAATTCATCTGATAAACGCAGAGAATCTTGCTGAATGTTATAAAGAGCTAAAGCATAACAAAGCATGCGGTATAGACCAGGTGACAGTAGAAGCTTATGGAGAAAATCTTGAAGAGAAGCTCAACACTCTGGTGGATAGTATGAAAAGAAAGCGATATCAACCGCAACCAGTGAAAAGAGTATATATACCAAAAGCTGGAAGCAAAGAGAAACGCGGGCTTGGAGTACCGTCTACAGAAGATAAGTTAGTCCAGATAATGCTGAAGAAGATATTAGAAAATATTTATGAAGCTAACTTTCTGGATAACTCATATGGTTTTCGTCCTGGTAGAAGCTGTCATCAAGCGGTAAATGCACTAAATAAAGCAGTTATGTACAGACCAACTAACTATGTAGTAGAAGTTGATATCAAGAAATTCTTTGATAATGTCCAGCACAAATGGCTAATGAGATGCTTGAGAGAACGGATAACAGACCCAAACATACTGTGGTTAGTAAAACGATTTCTTAAGGCAGGAGTAGTCGAAGCAGGACATTATGAAGCAACTGAACTAGGCACACCTCAGGGGGGAATAGTAAGTCCTATACTAGCTAATATATACTTGCATTATGTGCTGGATTTGTGGTTTGAAAAGAAATTCAAGCTAAGATCTAAAGGTTATATGGAGCTAGTTAGGTATGCAGATGATCACCTGATTTGCTGCGAAAGAGAAAAAGATGCTAGAGAACTCTTAGAGTCACTGAAACAAAGGCTAGGAAAATTTGGACTGGAAATATCTGAAGACAAAACAAGAATAGTAAAGTTTGGCAAAAAGGAGTGGCAACAAGGAATAAGGGAGAAACGAAAAACGGAAAGTTTCAACTTTCTAGGATTCACCCATTATGGTACAAGGAGTCGTAAAGGTAGAGTAATGGTAGGTCATAAAACCTCGAAAGAAAATCTATCTAGAAAACTTAAAGAAATCAAAGAATGGGTGAAAAAGATCCGAAATAAAGTTCACCTTAAAGATTGGTGGTCAATACTTAAAGCAAAACTAACAGGACACTATAACTACTTCGGAGTTAGCGGAAATTACCGGTGGTTGAATAAATTCTTCTGGCGGGTAATCAAGCTAGCGTATAAATGGATAAACCGACGTAGTCAGAAGAAGAGTATGAATTCAAAGCAATTTATACACTATCTACAAGTTAATCCATTACCAAAACCAAGAATATGCTACTCATTATATACAAAATAGGAAATGCTGTGAATACTACATTGTGGAGCCGTGTGCGGGAAAGCTGCAAGCACGGTTCTGGTGGGGGAGTCATAGCGATAAAACTTAATCAGGAGGATTTAAAACTATGACTTCTACCAAACAAAAAGGAAAAAACCTTATTCTACAAATTAAAAATATAATATACTCGAAAACTTTTCAGAAAATCCATTGTGTTGAGTTTTACACGAACAAG
>NODE_4_length_58836_cov_346.375427
TTCCTGTATTCTTTTTTAGTATGTTTGCTACTGCACATGATGCTAATATCTTAAATGCAAATGAGAGAATGTATTTTCGTTTTGATAATCATAGTATTGATACACGTGGTAGAAATAGAAATACAGGAAATCTGAAAGTTGTTATTTTAACTCATAATCGTGACGGACAGCAAGTTATCAGATGTTACAGTATTTCTGATCGTCCTAATAGTGATGGGTTAAGGTTCAGTACAAGGGAGAGAAATGCTCTAGTGCAAGAGATTAGACGGCAAAATCCGAATTTAAGGGCAGAAGACCTAAATTTTGAGCAATATAAAGTATGCATGCATGGAAAGCGCAAGAGTCAGGGAGAAGCAATTGCAACAGTATTCGAGGTGATTCGTGAAAAAGATCTTAGAGGTAGAGATAAATTTGGCAAATATTCAGCATCTGAAATCAATCTTATTAGACGGCTCTTAAGAGATCACAGATTAACAATTAAGGAAATAGAAAGAAGACAACTCAATCGAAATCAGCTCACACGACTTGGTGAGTTGGTCAATTTTGTGCAAGTTGCACCAGGTCAACAAAGAATTGACGGTTTTATAGAAATGCTGGCGAGTAACGAAGAACTAGATGTAAGAGATAGAATGTACGAAGAAATTGTCCCATACATAGCTCGCATCTATCATAATTATAGGCAGGAACTGGAATATAATATTGAAAACCGCAATCAAAAATTTGAGAGTCACGGGTTTTTATTAGGTTTCTTAGCAAATTTTAGTCATCGCTACACAATAGGCATCGATCTTGACTTATCTCCTAGAAACTCACATGTTGCATTTCTTGTACGTCACCAAGCAGAAAGAGAAAATATTCCTATTGTTGTTAATCTTGCTACAAGGGCACCGTCCAATATCGCATTAAACCGCGCCAGAAGTCACGCTGAAAGATTGCATGTTTTTTCATTTATACCTATCCATACTGAATCAAGAAATACTGTCTGTGTTGGATTAAATTTTAATTTAAATCTAGATCCTTTTAGTGTTGATACAGTAGGGCTTCAACAGGATAGATTTCCTTTAGTACAAAGATTGTTTGAGTATATAGAAGATGAAGAGGTTGGAGAGAATATTAGAGATTTCTTGCTTCAACATCTTCCTGGTGAAATACCAAGAAATGCAGATAATTATAACAGAGTATTTGATTGTATAACTGGTTTTACTTTTGGAAGTAGTGCTTTTGATAGGCACCCTTTAGAACTAGAAGAAGAAGACGAAGCACCTATAACAAAATACATATTTAGACATGGTGATGAGGGTTTAAGATGTTTAACTATGGTCTTTCATGCTGAAGGTTCTGATATAGTTATACTTCATATTAGAGCTCACGATGCACAACAACAAGGAGCAATCAATTTAGAAAATCTTAATATTAATGGAAATAATGTTCATGTATGGGAAGTTTCATGCACACTTAATGACCAATTTGAGCTAGATATTGATCAACCAAATGACCTTGGTTTATATCACGATTACCAAAATAATAATGCAAATAATTTTCTTGATGGTGATCTTGCACAAGTACCTAATGCTGAAAATGTACATGGTATTTCAGAAAGGGTTATGAATGATGGCTGGCAAGATGTAGGTCATCATGGAGAGCTGTTTCAAGAGATCTCTGGAATATTGATGCCACTTAGGGACGCAATAAATGTTAATAGTGAGGATAAGTTTCGTTCTATACTACATGTTACATTTTATGCTAGTGATAATCCTTATAAAGTGCTTGCTATGTATAAAGTTGGTCAAACATATAGTTTGAAAAGGGGTCAGGAAGAAGAAGGAGAAAGGGCAATACTCACAAGAATTACAGAACAGAGATTAGACCTTTTATTATTAAGGCAACCTACAGCAGATACTCATCCAATTGGATATATATTAAGATTTGCTGGTAATGCAGAAGAAATAATACAAAAGGAGAATAACGCAAAAGATCAAATAAAAGAACTTATAAACAAGCAGAGAGGATATGTGCCTATTACTTCTGGAAATGAGGTGGTTTTACTTCCTCTTATATTTAATGCAGGTGCAGAGAGAGTAGAAGGTCTTATATCTATTCCAGAAGGAATAGGAAGAGAAGAGTATGTACATAGACTTGATCGTGGTGGTCGTGACTCAAGACCAGGAGTATTAGTGGGACCTGAAAGTGTTATTGATGAAAATCCACCAGAGGGTCTATTATCAGATCAGACTCGTGAAAATTTCAGGCGCTTTTACACGGAAAGAAAACCAGGACAGAACTCGATTTTTTTGCTTGATATAGATGATAATCTGCACGTTCCATTTAGTTACTTGCAAGGTACTAGAGCACAGGTAATAGAAACATTAAAGTCAAGAATAAGGAGAGGTGATAATTCCATTCCTACAGCACAAGAGATAAGAAGACAAATAAGAGATATTCTTAGAAATCAAGGGATAGAAGTAAATGATCTACTTACGCTAGAATTTGCGACGAGAAATGGACATTATGATTACTGGCTTCAACAAATTGATATAGCTCACGCTGGAAGATTGCGATATCAGCTTCGTACTGAAGGTAATCACACTTTTGAAGTAGCTAATTTGGCAAGGAATGACGGTAACGAGCACATTGTTAGAGTATTAAATCAATTTAGGGAAAATGAAAAACAACAGCGTTTAACTTTAATCATTACTTTAAATAATACTCATTGGGTTACACTAGTGATTGAACGTCAAAATGGGAACTATGTTGGGTACTATGCTGATTCAACTGCTACTGCTGTTCCAGGTGGTATTACTGATATCATTCAAAATAACTTAGGAAATAATATCAGGATTAATAATGTTTCTGTTAGTCAGCAAACAGATGGTTGGAATTGTGGTTTATGGGCATTAGAAAATGCTAGTGATATTAATCGAGTTCTAAACGAAAATCCTGTTGGGCAAGTGCAGAATATCATAAATATAATACGCGATTTTCTTGGAAGAGGCCACCCAAACAGAGATAGAAATTACTTTCAGAACATAAGAGTGGGCATTTCGCAATTATTCAGGAATAATCCGGGATTTCAAGATGTGCAATTGCAAGCATACATTCAAAATAGAGAACAAATTGATCCATTACTACGTACTTATCTAGAATTAGGATATCACAGAGTGGGAGGAGGGTGTGGACCAGTAGAAGCACCTATATCGCTTGGTGTTAGTGATTCCAGTAATTTTGGTGACCTGCCACAGTCAAGCTTAGAAAGTCCTGAAGCTAGTCGTGTTTCTGACCTTAGCCAAGGTAAAGGCGGTAGGTAGAGGTAATCGGTAGATGAAAGGAGTGTAACAAAAACCTTATGCATCAAGTAAAGATTGTGAGCAAATTTAAAGAAGTTAAGGTGGGTAACCTGTTTTTTTCTACTTGCAGCAATGTTTCAAAAAGTATATGTGTCGAGTTGGGTAAAGTTGAAGGAGGTTCTTAAATGAGCAACTATTAATTTGGTAGTGTATAACATTAATAAATTTAAACGATGCAACCATTTCCAGCAACCAAAACCAGCCAGCGTGAGAACAATTTTTTTTTGGAATGGGTAGGTCTTGCAGCACACTACCCCTAGATTTTTCACTTTTTCATATAGCTTGAACAAACTTTTTCTAACTCATTCATGTTTGTACTTTAACATATTTAATAATTGAAACGACGTCTATGAGTCAGATACCGCCCATACCACTACACTTTGGGGATGCACATCAAGCCGATAGTAGTTGCATATTCCATACACAAGGAGCTAAACTTCAACAAGCCTAAGTTCTGCAGATGTATGTTTCTTCACATTCGATTCTCTCTATTTTAGCACTGGGCTTTAATATCATATATGTAGTCCCACCAACCGCTAACGCAAGTGTTGTGGCTGCAGCAACCGCCCCTACTATAGGCAGAAATCCAATTGTAAATACTGTTGCAAAAATGGTTGTCGCAGCTATACCTAATACTGCTGTTGATCCGCCACTAACAAGACCCCACTTGGTTGCATTATATTCTTGTTGTTTTATTTCTGCTTCCCCGAAAAGCTGTATTAAACTTTCATCTGTGGCTAACTCTCTTGGAGTTTTACCATTAGTGTCTTTTAACAAAGGATTTTCCCACTTTTTCAGTAAAGACTCTGCTACTTCTGTGCAGTCATAAATAGCAGCTAAATGTAAAGGAGTACGACCTTTTAGTAACGTATGTGCTCTATCTTCTACTACACACCTCACTAGATGCTCTACAACTTCTTTCATACTTGGTTCTTTTCCTATTAAATACTTAACTACCTTTGTGCAATTATTATAGAAAGCACTATGTAAAGGAGTATTTCCGTCTTTATTCACTACATTAAGATCTGATCCTTTTTTCACTAGAAGTTCTATTATGTCTATATGGCCATTTGCAGCAGCTAAGTGCAAGGAAGTATTTCCGTCTTTATTCACTACATTAAGGTCTGATCCTTCTTTCACTAGAAGTTCTATTATGTCTATATGGCCATTTGCAGCAGCTAAGTGCAAGGAAGTATTTCCGTCTTTATTCACTACATTAGGGTCTGATCCTTCTTTCACTAGAAGTTCTACTATGTCTATATAGCCATTGGATGCGGATAAGTGCAAAGAAGTATTTCCGTTTTGATCTTTTATATCAACACCTGCTCCTCCTTCTAACAGTAATTTTGTAACATTTATATCCCCAAAATTTGCAGCAAAATGTAATAATGTATATTCTTTTGTATGGTTAGAATCATCTTGTACTTTGAAAATGTAATTTATATCAAACCCATGTTTTTTCCACTGATTACATTCATGCATTATATGTTTTATACTACAACGCTCCTGCTCTAACTCTCTGAGCTCATTCTCATATTTCTTGAATTCCATATTAAATTTTGCTTCGCTATCTTTCAAACTATTATTATACCTTTCATATTCCCAATCATAATCAGGTATAGCATGTCTAGAATCATAATTGGATTTACTACTATTGGCATTGTTATGCAGCTCCTGTAACAATTTACTATTGTACTGGTAGTTTAACGACTGTATCTTTCTGCCATAGTTTTCACTCAATAACTGTGTCTCTCTGTTATAGTTTTCATCCAATAGCTGCATTTTGTGGTGAATAGATTCACTAGATTCATTAATTTCGCTTGACCTTCTTGAATTATATTCTTGTAATTCATTTGCTATTCTTGTAGTTGTGTTATTGCTGTATATACTTGGATTTTCCTCTATCCCCTGCAATATTATTTCAAATTCATTCTTCATAAAGTCTATCATACCTATACCTCAAAATTAAAAACACATGCCTAAATTGTACACGTATTTAATAAAAAAGCAAGTTTTTGCTTGTCAGTTCTAATTTCTTATATTCTTTTCTTCTGTCTTTTTCTTAATTATATGTATGTCTTTATGTAGATATTAAAACAATATTTCTACTATTCCACAAACCAATAAATGCAACAGAGAAGAAGTTGCTTTGGAATCGGAAGGTCCGCTGCGGAGGCTTAAGACCTGCTGCAAAAGGAAAGCCCAGTTTTTGTGGTAATTATGATCTTTAAAAAAACCACGTTTAAAAATACTTCATACAAGCGAGGAACACCTCTTCTTGTTTTCGCAGCAGGTCTCCATGTATCCTTCTTTAATTAAGAGACTGACTAGCTCCTTGAGTTTGTTCAGTGCTTGGGCACTCAAGGTTACTATTTATATCTTTATTTTTAACCATCTCTGCAAATGTCTTGACTTTCAGTGTAGGAACATGTCTTGTTGTAACATCTTCGAAGTCTACAAAGTAAATTAGTGTATTATTTCGTACTCCTGTTCTTTATACCAGTAAATGTCATTGCTTGAAAATTACTTCCATAATGCGTCGATAAAGCATCAATCAATGGTTTATGATTATGTAGAAATATTCTTTTTTCTATTTCTGGCATTATCTGAGCTTTAAGTTGTATATTCTCTGGACTGACATATAAGCCAGTAGCTTCCAGTTTTGCTATGTGATTTACTATTAACTCAGCATTGTCTATTTTATTCGAGATAATAACGCAATTTAAAGGAGTATTGCCATCACCATCTATCACATCAATATTCGCTCCTTTTTCAAGTAAAGACTCTATCACACCTTTTTGGCTATGTTCAGCAGCCCAACTTAAAGGAGTATTGCCATTATCATCTATCGCATCAATATGCGCCCCCTCTCCGATTAAAAGCTCTACCACTTCTCTTTTGCCACTTAAAGTAGCAGCATGTAAAGGAGTATTTTTACTCTCATTCACCGCATTAATATTCGCCCCTTTTTCGATTAAGAACTCTACTACTTCTCTTTTGCCACTTAAAGCAGCAGCATGTAAAGGAGTATTTTTAACCTTATTCACCGCATCAACATTCGCCCTTTTTTCGATTAAAAGCTCTACCATCTCTCTTTTGCCACTTAAAGCAGCAGAAAATAAAGGAGTATTGCCATTATCATCCACCGCATCAACATTCGCCCCTTCTTTGATTAAAAGCTCTACCACCTCTCTTTTGTCACTGAAAGCAGCAGCATAATGTAAAAGAGTAGGTCCATCTTCACTTACCATATTAATATTTGCCCCTTTTTCGATTAAAAGCTCTACCATCTCTCTGCCACTTAAAACAGCATAATGTAAAGGAGTGAGTCTAAGTTGCTGAATATTCGCTGCCTCTACTACCCCTCTTTCCCTTGTATTACTTAAAGCAGAAAGACGTGAAAAAGCTTTTTCACCCTCATCTACCGCATTAACCTCTGCTCCAGCTACTATTAACTCCTCAATTTGCCCTATATTACCCTGTACAACAGCATTAAAAAGTTGTTCATTTAACTCTCTTTGTTGTATTTCGTTCATAAATTACCTCTAATTTGTTAGTATGCTAGATGATAATGCAGTATAAATATTTGATATTTATTAATATTACTACACTTACATTATATATAAAATTTTTAATTCAATTCATCATCACCTGCAACATCAGCAAGCCAAACGCCTCCCTTTTTTCGTTGAGCGTCATAAAGCTTTTTCTATATACTTCCACAATCTTTGCCTCTTTTCCATGAGAGTTTCTATTGTATCTTTGTCATAAGATGAGCACAAACCTTTTTTGCTATAAATTTACCTTAGTTTTCCTTTTTATCCTCAAATGAATTGGTATTAATTTAGTAAAATATATTACTAATAACCTAACCGATACAACCACTTTCAGCAACTTAAAATAACAAGCGTGAGAACAAGTTTTTTTGGGATCAGTTGGTCTACCATATGTACCATACGAACTTTTTAATATAACAATTTAACTATACGCTAAAACTAGCTATATTAGCCCATTTCATCCATATCTACATACGAACTTTTTTGCCTAAGCTTATTGAAATAATTTAAATCTTCTATTTTTATAACCTTATTTTTACGCGGCTTGTTCTCACAAATATACGACCTTTTTTGCAATCTTAGGAAGAGTCAATAATTCAATTCCTTATAACACTAGCTAGCATGGTATCTTCACTAAAATATTTTTTTAAAAAGTTAGTTGACTTATAAATAATTCTCTACTAATACTAGCATATGTTTGTTTATTCTGCTGAAGTGGCTCCGCAGGTTACTGTATAAGCTTCAGCAGTTTTTGTACTCCTTTAAAGCATCATATTCCTATATATTAAATATAGCTGGTGTTCTCAATTTTGTTGATCTATAGTAAAATTGGCTAAAACTTCCAGTAATAAACAACTTTTAACCTAGCAGTACTCACCATAAAAACTTAACAAAAATATGAGTAGTAAAAAGATTATGTTGAAATTAACTTGACACATACTACACATTCTATATAATATATTCTATATCTAGAGCTAGGAGGTAATATGGATACAGGGTCAGTAAAATATATTGCAGAACCTATCAGTGAACAAAGCAAACACACTGATGAGCAAAAACTGAAGTGTGACCTAAGTGCTGGACAAGAGTTTTCAGAAATAGGTAGCCCAAAAACAGAAGCAACTGGATTACCAGTAGATAGTTATTATGAATTCATTAAGCGAGATTTATTTTCGGCTGATAGAAGTTTGATAGATGATAAAAAATACTTAGAGGATTTAATAGATGAGTGGCTTATTCATGCACCTAACTTAGGACTGGAAGAGAGTCAAAAAAAGTTAAATCAAAAATTACTCAATAGTATTATAAAAGATTTTAATATGGGAAATTATGACTCATTTTCAAATCTTAAGCAGTTTTTAGAAAGTAACGAGAAAAATAAAGACCTGAAGTACGTTCTTAATCTAAAAAGAGGGCATCTAGGAACAACAATATTGAACGTGTTTCTCGAATACGACGAAATTATTCCTTCTCTTCTCAAAGCTGGTGCTGATCTAAATATGCAGGATAATAAAGGTAAAACACTTTTGCATGATACTGCTATTTATTCTAGTGGATATGAAGATCTTGGGTATCTCTTAGATGCAAAAGCTGATCCAAATATACAAGATGAAAAAGGTAACACACCTTTACACTATTATGCTGCTAAGTGTAGTGATCAAAGCAGAAAAACTATGGATTTGCTCATAAGCAAAGGAGCTGATTTAAGCATAAAAAATAACGATGGAAAAACTCCACTGCAAGTTGCAATTGATAATGACAACATTATAGGATGTTTATTAACTAATAGTCAAAAAAAATTAAGAGAGCAACTAGGTAAAATGCTTCTCGCTACAAGTTCTGATGAAGATTGGGATAATGCTTATGATCCAGAGGTTGAAAATCTAAGAAAGTTTTTAAATCAATATGAAAATGACAACGACTTAAAGATAGTTTTAAATGTTAAGGATGATAGTTCAGTACTTCTTGATTCGCCATCTCGTCAATTTCCTAATGTAAAAGCCTTGCTCTTAAAAGCAGGAGCAGCTGATTTTATAGGTAAAAAACAAGACAATTATGAAAAATGCGATAGTTTTTTATCAGAGATTTATCAAATAAATTACCTTGCTAAACGCAATGAGTTTTTAAGTAAGGTAGTAAAAGCTAAAAGCATGATTGAATTACAAGAAGTTGTAAATGAGATTATAGCTTCTGGAATGAGATTAAATTTTGCTAAAGACAAAGATTATTACTTTGCAGATCACGTACTAGAAAAAATTGCTCAGCTAGAAGGAAGCTATGGAATTGCCAGTGATATAGTATGTACATTAATATCAAGAGGAGCAAAGTTAAAAAGGTCAGAAAGTTTAAAAGTCATTGATACAATAGAATTAAAGTTCAAAGCTCATAAGGCTAATATGATCAGTGCTCATTTAGAGTATGTTAGTAATACTGAGGAATTTTTTAGAATTGCAAAGGCTGCTACCAGCGGTCAACTATATGATGGAAAAATCGATAATAATGTATTTTACTTAGAATACTCAGAGGATAGTATAATAGATGTTGCAAGAATCACAGATAGAACAAGAAATCTGGAACTAATTCAGGAATCATATAGAAGGGATATAATAAAAATTGGCAAAAGTAAGATGGAAATTATAACCGAAAACGGCATAAGGTATTACACAGATCTTACAGAAGGCAGCGATATAGTATTAACTTTCTATACTAGTTTGGGAAATATAGACCTTAGACTGTATCCTGACATACAGGATAAAAGCAAGATTATAGTAGAAGTGAGTAATAGAGAAGAAATATTAGAAAAATTCAAAGGTCGCGAAGAAGAGTTAGGCAATGATTGCGCGCTCGGTGGCTACTCGGTCTACAATGCTATTGAACAGGGATATTTTGAAAGGTCTAGAAAATTAATGCGTCCTGAAGTAATAAGCGAGTCTAACAACAAATGGACAGAACGTGAAGAGTTAAGAAGGGATTCTATGGAGGAAATTGCTAGAAGGCATAAGTTATTACAAGATTTACGCAATATTGAGTCTAATATTGTACAAAAGGAGAAGAATTTTGACATAAAAACTTACCTGATAGACATCTTTAAAACTTTATCTAGGTTCTATGAAGAAAAAGGGGATATTTCTAAAACAGACTTAGCTAAAGCAGCAGAAAAGGAAAGTAAAAAATTGGGGTTAGAAGGTAAATACAACTGGAGTAAGATTTTTGGTTTAGAGGAAGAAATTATTGAAAAGGTAGAAAAACAAGGTGATAAAGAGCAAAAATCAAACATACCTGATGACTTCTATTTAGGGCACGCAATCAATAATGGAAGCTGTTTTTTTGATTCATTCAGGCAAAGTCTAGAACAACAGAAGGGAATCAAAGTTACTGTAGAGCAGTTAAGGAATGAGTGTAAGAGATTTGCGCAAGACAATCCTCCAGAGTGGTTTATAAGTAAAATTGGCAATGACTTTGATGAGGTTGAAAGTGAGCTCGTAAATCGTGGAATTACGTGTAACCAATATATCAATAGCATTGGAAAGAATGAATTTTGGGGACGTTCCGATATCGAGGGCAGAGTACTTTGTGATAAGTATGGTGTGAAATTGCATGTTGCAGAAAGTAACCCATTGCACACTATTGATAAGCAACAAGATCCGTTCTTGCATCAGTTAATAGATAGCTCAGGATCAAAAGCAGGTAAGATAGATTATAGTCACAATAGTGCCTTACATATGGTAAATGGAGGCCATGATCATTTTCAACCCCTACTTTATAGAAATAAGGCCTTGGCAAAACAAACGCAAGAACAAAAAGATTCCTTATGCTATTCAAGCTTGCCAAGCTGTAGTATGGATGAGTTAAAAATAGAAAAAGCCAACATAAGGCACTGCTTGTAAGTAGACCATAGCTTTGTATATGACTTGTTACACAACAATGAAGGGGAAAGTTTATTTATTAAGTTAAAAAAGAAATTATTTTACTTAAAAAACTTACTTAGTGCTTATGAATTTTCAAGTACACTTTCAGATTCAAAGAGGCTATAGATTGCTCGACATGTACTACTTCGTGGAGTTGTGTGCTGAAGTTTAGAGTATTGCTTTTTTTGATGTTTACAGAATTTTCCTCCAAATCTACTATTAAAATATGCAGTTAAAGTTGGATACATTTTTTATCACTATTGCATCTGATATGCTAAAATCTTCATTATTTATATTGATATTTTCGCATAATTGATTCTGTAACATTGACTTACTTTTCTATATCAATTTCAACATCTTTTTGTGTGGCCCTTTTCTGTTGCTTTTATAAATCAAGACCATAGAATTTCTCCCTTTGCTCACTCCACAGCATCGGTATTTCTTTTAAATCAACTAACTTCAAACCCCTTGGCTGCCTCCCATTTACTATATCTTCCTTAATCTTTGGTGCTAAATAATTTAATCTTAAAATTTGCTGTATACGTCTTGTACCTACGTTTATTTTCTTACTCAGCTCTTTCACACTTCTATATTTTCCTTCTTCCAATTGCCGTTTCCAGGAATGGGCTCTCACCACTGCCTTCAATAGTGCATTATTTGTTTTACCTTCTGGTTCGATTACTATGCATTTGTTTCCTTTCTTCTTCATTGGTATAAATTTTTCCTCTGATTCAGAACACACTTCTATTCCATCTTCTTTTACCATTACTCCCTTTATTAATTTTTTCATTGCTTCTTTCTGTTCTCTGAAGCTTAAATTTTCTCCATCCCCATATAAGCATTCGGCTCTTTTCATCACTTCTTTTTCTATTTCCCCAGCTACTATAGTTCGATTTACTGATTCACAATTCTTCCCCCTTAAGTGATTGTTGCATACGTAATATCTATACCTTTTGTTCTCTTTTTTTGAGTATGTCAGAGTCATATTTACATCACAGCTCTTGCACTTGATTATTCCCTTTAGCAGTGCTTCCTCATATTTTGCTTTTCTATATGGCTGATTACTTATCAATTCCTGCGCTTTTTGCCATTTTTCTTCTTCTATTATCGCTTCATGCTTTCCTTTATACTGTTTCTCATAATGCCTGATTTTTCCCATATATATTGGGTTTGTTATTATTCTCCTCACTGTTGCCTTTTTAAAGATATCTGATTTTGCTTTCGTTCGATATCCTTCTCTGTTTAACTCTCTTGCCAATTCTGCCATTGACTTCAGCTCCATATACCTCTCAAATATATGCTTTATTATTTTTGCTTCTTTTTCATTTATTATTAATTCCTTTTCTTTTACATCATAGCCAAGCGGTGGATTTCCTCCCATCCATAACCCTTGTTCTTTCGATGTTGCTATTTTATTTTTTACTCTCTCTACTATCATTTCTCTTTCTAGTTGTGCCGCCCCTGATAGCACTGTTTGTACAAATTTTCCCATTGGCGTATTATTGTCGAATATTTGTGTTACTGCTACAAAACTTATCCGGTGCCTTCTAAAAAATGATGTTACTTCTATGCAGTCCTTTGTTTCTCTTGATAACCTATCTAGCGTATATACTACTACACAGTCGACTTCTCCTACCTTTACATCTTCAAACAATTCCTTTATCGCTGGTCTATTCAAATTACTCCCTGAGAACCCTCCATCATCGTACTTTTTTGCCAATGCTACCCACCCTTCTCGGCTTTTTATATACTTCTCACATACTACTCGCTGTGCATCTAAACTATTAAACTTTTGTTCTAGCCCGTCTTCATTTGATTTTCTCGTATATATCGCGCATCTTACCTCTTTCAGCATTCTTTCTCCTTATCTCTCATTCCAAATAGGAGCGGTCCATTATAACTCATTCCCATTATTTTGCCGGCTACTGCTGATAATGACGTATAAAACTCTTCTTTATAGATTAAACCCTTATCTGTTACCATTACCGCATGCGTCTCTTCCCCTCTTTCTAATATTAGCTCTGTTCCCTCTACTGGCAGTTTATCGCTACTTATCCTTTTTCCCTTCTCTAGTCGATCTGCCAGGTATTCTAGTCTTTTTGCCCCTTTTCTTGATATTTCTCCGTACGCTTTTTCCTGCATTCTATAAGCTAATCTTGGTATCAGGTATTTCTTTGAGTATCTAGGCGCTCCTTCTCCATATACCTTTTTCCATATTTTCCTCACCTCTTCCAACGCTTTTTTCTCTAAATTCATTACTTTCTTTTCTATTTCTTCCTTTCTTTCCATATTTTCAGCCTCTCATAATTTCTCAAATAACTTTTCTATTCTGTCTGTTTCTTTCTTCAATACTTCAGTTACCTCTTTACTATTTTTCGCATAATCCATCGCTGTCATCCCAAATTTATCTGCTTGTTCTATTTCAGCCCCTGCTTTTACTAGCTCCTCCACTATTTCCACTTTCCCCACCATACATGCAAGGTGCAGCGGTGTGCATTTACTGCCATACTCTTCAGCATTTACATTCCCTCCTGATTTTATCAATTCTCTAACTGTTTCTAGACGTTTCTCCGTTATCGCTAGGTGCAGTGCTGTATATCCTTCTACATCCGCTGCATTCACATTCGCTCCTTTTTCAACTAATAAGCTCACTGTTTTTCCGTCTACTGCATAATGCAGTTCCTTTTTTGTCCCCTTAATATTTTTACCTGAGTTCTCTAATAATTCTTTTAGTGCATCCTCTTTTTCTTTTTTACTCATAACCTACCTCACCTTTTCTTTAAATTTAAGTCCCTTTTTTAATTCTCACCACCTCATCTATCATTTCGTTTACTTGGCACATTATCTTGGTTGCTAAATTTTGACATTCTTTCTTTATTAATGATTTGTCTCTCTTCCTTATTTCTTCGATCTCCATTATTTTTAGCTCTGGCATATAGCTCCTATCCAACTTGTCTGCTATTTCTCCCACTAGCCCCTCTATTCCATAGCACGTCAGTTTTCTACTTTTTGTTACTCCACCTTTTGCTCTCAAAAATTTACTTGCCTTTTCACTCTCTTCCCTATCACATAGACAATACTTTTCACTTTCCCATATGTAATACATTGGTGTTGAACCATACTTATTCAGTTGATTAACTTCAGATCCTGCTTTTACTAGCTCTTTTATTATTTCAACTCCTGCTCCTCCTATTTTACATGCAGAGTGCAGTGGCGTACATCCACTGACATATTGAGTGGCATTTATTTCCGCTCCTGACCTTAGCAGTACTTTTACATTTTCTAAACTTTTTGCGAATACTGCACAGTGCAGTGGCGTATAACCATTTTTATCTCTTGCATTGATCTCCGCTCCTTTTTCTATTAATAACCTCACTGTTTTGTGATCGGAATTTTCTACTGCATGGTGCAATACTGTTTCTCCTTTTTCATCCCTTTTATTAATATTTTTAAATCCATTCCTTGATACTTCTTTAAAAAACTTGTTAAAAGATTCTTTCTTTTCTTCGCTGAACCCCATTTCATACCTCACAAAATTATCTTTTCTAGCGCCAGACAAATTTCTTATATTTACCTGCTGCTATTCAAGTTATGTGCGTTTTGGCATAAAAAGGCAAGTCTTTTTTCGCGTAGTACACCTTTTTAACTAAATACTAATATAGTATATGAAGATATAAATATATATGCTTAATGCATTAAACATATTACTTGTTTCTCTTCCCAACCTCTGTTCAAATGACGATGTTCGTGCCACGTTAGTACGCCTGGGTAAAACACTAAAACGTAATTTTCCGGTTCATGTATTGAATCCTTTTGCTCTGAATTTAAATCCCTTTCAAAATGAATATTGTGCTCTGCCACACCAAATATTATAACTTTTTGGTTGGTAAAATCTTCTACTTTGTAGTGGTGAGTAACGCTAAACCTTTCTAAAATTGGCTTGTGTTTTAAATTCCACAGTTGTTCAGATAGTTTATCACTTCCTAGTAAAAATTTACTTCCTTTCTCTTCTCCACTCGTAACCGGAAAACACGCGTTTATTTCTCCTAAGTTCCAGCTATCTGATAATACTATCTGCGCTTTAGCAAACTTAATCTTAGGTAATAAGCTCTGTGGTAGCGGATATAGCGCTTTGAAGTTATACCACACATGATTTCGTTCATAAATACCGTTGTAGTTCTTAGTATGAGGCTCGGTTTCTCCAAGTATTGCTACATCCAAGCGATATATGTCATTGCTTAAAGCTCGTTCATAATGATCGCGTAGATAGTTTTCTACAATCCTAATAACCGGACCATGAGACCTGAAAAAATTTACTCTTCCAAATGATAAAACTGGCCCATCTTTTTCTATTTTTACCCCGGAATAATCCGATAATAAACTTCCGAAAAAACTCTCATCCAATATGAACCTGCTAATGTTGTAATAATCGTTAAAAATCCTCATTAGCCTCGATCTTGCAGGCAATGATAGTTTTGCTAGTTCTACTACTGCATCAACGAAGAAGTCATTCGGAACATCTTTTATCCCTATCTGCAGTTCAAAGAAGTGCTTGCCAGATGGTTCTTCGATAATTGTAATATCTTCTATATTTGCCCATTTTAGTGCTATTTTCAGTGAAGCAGGTGTTCCTCTTAAACGCTGAAATTTTATCCCTTTTTTTATCGCCTTTCTTTTGTCTTTTACCCAATGTAGGATTTCTCCTAGCCCATATTCCTCTATTATCCATGGCAACACTTTTTCCCCTTGGCTAAATTTAAACCCTCTGATACAACCAGGATCTACTTTGTAATCTATTGCATCAACCAGCGCTTTTTCCTTTTTTGTTGCGTTTGGCGGTAATAGCATTAATTTAACTCAACATTTAAACTTTTTAAGAAAGCGCACTCATTTCCTTTCACAACTATGTCTTCTCTTGGCTCTATTAATTCCACGTTTTCTACTCCTTCCATAAACAAATTGGCTATTATCCATGATCTTGTTACCTTCCATCCTAATCTTTTCGTTGTTCCAAATTTTTCGATAAATTTCTTCTTCACCGTTTCAATAATATCTGGTCTTTTAATGCTAATTTTACTGTGGATATCTATTTCTATCATATTGCAACTTACCACTTCAACTGTATCTGTTAAAATCCTCACATCCTCCCTGTTTAGCTGATTTTTGACAATTTCTAGTAATTCTTCTTGCAGTGTGGATAATTCTGTGGATAAGATTGAAACTTGTACTTTCCCTGGTATAGGTGATTCTACTAATGCATCCTTTACTCTACTATCTGCTGACAGTGCATGATATCGATAGTGTTCTTTACTTCCTCCCGTGCTCCAGCCTATTATCTTTGCTTTAATTATTTTTCTAAAACGTTCGTCATCTTCTTCTTTCTGCCTCTCCACTCCATAAAATTCAGCTAAATTATCAAGATCTTCTCCTGTCGCAAACTTAAGTAAATTACTCTTTACTGCTTCGTTTATCCTTTGTCTCAGCAAAAGCTCTCTCCAGGCTGCTACTTCTAATACCTTCATCGCTGAGTCACTTTCTACTAATGCCGTAAAACTTTCATCTCGACTTATTAATTCTTCTTTCATACGTGAAAAGATTTCTTCGAAGTTCAGTGGCTCAATAATGTTAGTCTGCTGCATCTTTATACTACAACCTCATCGAAGCGAATCTTTTTCCCCATTGGTACGTACAACCCTTCCAGGTCAAGCGTTACTTTTCCCTCTTTTACTTCTGTCATTTTTACTTTTTCTAATTTAAACCTTTTTTCCCATTTTTCCAAAGCTTCTGCAGTTGCTGCGTAAATTTCTAGTGTTAAATCACGATTAACTGGCTTATCCAATAATTCAAATAGCCTAGACCCGTAATTCCTCATCATAATTCGTGATCCTATAGGAGTCGTAAGTATATCAATTATTGATTGCTTTAAGTGCTCTATTCCTTCTAACGCTTTTCCTGTTTTACCATCCATACCCTTCATTTCTATTTTGCAAAGACGCTTTTACTGCCTTTTATTACTTTTAACCCACAAGATACTGAATCCCCTACTCTTCCTACACCATGACCATTTGCAAACACTGTTTTTGATCCTTGAATCATTACTTTTCCTTCGTTAAAATTGTCTCCTTTCCTACAGACTGGGAAATCATTTACAAAAACATTATTACTGCCGCTAATGCAAAAATGTGGTGTTGCTTCTCCACAATAATCTCCTACTCGCACAACTGATTTATTCATTTTCCAATTAATTAAGTTCTATTCTATCTGCTTTCAGTTTTATTTCGCTCCTTGTCATCTCTATACTTGATTCCCCAGCTTTCAATGTTATTTTGTCCACTACTTCAATCTCTAAATGATGCTTCTCTTTATCATATAACAATCTTGTCCCATCTTGAATTTTTACACTATTTATTTCTTTTTTATTCTCTGGTGCAGGGTATTTTTCCTGATATATTCCTGCTAATACCACCCCTAATGATAGTTCTCCTAGCGCAGAAAGTATAATAACCTGTTCATCGATATCTGGAGGAGACCAATTTCTATCTTTTCCTGCTTTACTTGTTATCCATGGCAACCAATCTGTTAAAAATTCCCCTATTTGCACTTTTACTCTCGCTTTTTCATAATCTACTTCTTTCACAAGCCCAATACGTACAATGTTAGCTAACTTTCTTTGCAACTCTGAAATAGCAAAATTACTTTCCAACATTTATTTCACCGATTTCTATTTTGTGTGGCATAAATTTTCCCTCTTCCCAAATAGATCGACCCAAGTGTACTTCATGCACCCAGTCTACCATCCACACTAAATACGCGTCTAATTCTGGCCTAAATCCGTCAATTTCTGCTGATATAAATTCACCTGGCGAAACATTTTTTACGTTCCAAGTATTTTTATTTACTACTCTCGCAACCTCAGCAGCTAATTCTCTGACAATAATAGCTGCATTCTCTATTGTGCTATCAATCACAATTCGTGCCTCAAATCTTGCTTTCAGGGCTAATTCTTCTGTTCCTGAATCTTTTCCTTGCTCTAAACTTGACAATTCCACAAATACCGCTGGTGCTACTATTTCCCTTCTTATCATTGGATATATTTCACATGTCTGTATCGCTGGTATTTCTTTCTTCAACATTCTGCAAATTGCTTTGTGCAACTCAATTAAAATCATACTTTTACAATATAGTTTAATTCACGCTCAAAATATTTCTCAAATATCCCTTCTGTTTCATAATTAACTAGCTCCTTTATTATTTTTGATGCTTCTGGTTCCAGTCCTAATTTTACCTCTTGTATTGGCAAAGCTGTTCTTCCTTCACGCCTAAAAACACCACTATTTCCTCTTGGCATTGTTGCCATAAATCCTCCTATAAACTTATGTTTTCCTACTTTCGCTCCTTTTCTTGTTTGTCTCATCTTGCCAATTGCTGATACCCTAATATCATATAAATTTGCTCTCATTAATACATCTAACCTACTTGTCTTAGCCTTAAAAATTCTTAGCCTTTTTCTCATTACCGTTAATTTTATCTTCTTTTCCTCACTAATTTCCTTAGCTGCTTGCGTTTTTAACCATAGTGCTGTTTTGTTCAATGCCCTCACCGCTGCTTTTTCCACTTTTTTCCTTTCAGCATTTACATTTTCAATTACCTTATTAATATTATCGGTAACTTCTATATTAATAGACATTTTACACCCCCGATGCTTGAATTTTCCATACCATTCCTGAATTATCTCTAAGTGGTGGTGTGTGTACTCTGTATCTACAACTACCTATGGAAAAAGTATCTCCTACCATTGGCTTTAATACATCAAACACACTTACTTCCAACAATAAAATTTCTCCTACAAATTGTCCTTCACCAATCTCGTATAATTTATCTGGCTGTTGCTTTAGTACTTGTACCATATATGACTTATCCTTTGATTCATACAAAGCTACTTTTCCTAAATGGGCAAAACAATCTTGCAATAATCTCTTAATATTTTCTTGCATATTTTTCTGCTATATACTAACCTTTACATGCTAAGAAGGGGCACACAGGTAAAGCATTCTTCTGCCTCACCACTTTATAGTTGCTCTACCTGTGTTGTTATGTTACAACGACTTTTACTAATACTCCCGGTCTATGGCACATTGGCAGAGAATTTGACTGAGTATGTAAATCGGTCCCTCTATCAAATCTTCTTGGCTCTTGTTTCGCGTAAAGTGGCTGTCCAAGAGTATTTACTGTCTCATTAAAGTCTGCTGGTGCAAAATACGTTGTAAATGTGCTCGCTGTTCCTAGTGGAAAACAGTTTCCACTTTCTCTTTCTATAAATCTTCTTACGGTTCCTTCAGGGTCGGTTGCTTGCCCTCTATACTCTTCAAATGTTATTCCACAGAACGTAAATCCTGATCTCATGTCATTCCTCAGCGCTGCTCCTTCTTGCCATCTTTCATATGCCTCTTTCACTTTACTATGCGAAATTAGTGCATCAAAAAACTCTGGACTTACCAGTGCATGAATCCCCGTCATATATTCACCACTTAAATTGTCCTCAACATGGCGCAATACTTCCAGACACTTACGCTTTACATCGGTTGTCGCAGTCCCCAATGCAAAATTTACTACTTTTGGTGTAATTTCAAATTCGTTGTAAAGGTTTAATAACTCCGACCCATCAGCATCAAGAATGATTCCCTTCAGCGCTCCCATTCTCAAATGTTCTAACGTTATTGCGTGTTTATTTCTCATTAGCTGCAAATGATCAGTTATTACATCTGCCAATGCTTTCAGTTCACTTTCTGACCCAAATGCCCTTATTCCCTGTACTTCCTCAGGCAACACTACGTCATCATGTGGTATATGTGGAATGGTAAAAGTTCTTATTTTTCGTTTTCCACGTTTTCCTACTGTTGCTGGTGCTCCTGGTAACTGCGTTGGTAGTAAACTTAATACTCCATTTTGCTCCTCTATAGTAATATGTCTAAATCTTACTGACCTACTTGGAAACAAATTTAAATTTTCAACTCGTCCATAATTTATCGGCAATATATTTATCGCATTTGTTAGTGCCGTCATGCTAAATGCTGTATTTGTAAATGGATTTTGCATTTTTTCTTTTCCCCCTTTTGTATTTTTAATAGTTTTTTTAAGCTCCCTTGCGGATAATGATCCCTCGTCCTTCAAGGTGCTTTATTGCTGCAGTTTTCTGCTCTTCAATGATATTTGCTGGCCATACAACTGCATGATCTGCTAGTATTGCACCACGAGCAATAATTACTCCTTTACTATTTTCCTTTGCGTTTACATCGCTTGCTATCACTCCTATAGCCGTTTGTGTCCCATCTGTGGCAGTTGGATTTAAAGCTTTAATAAAACCATCTTTAGTATCATAACCAACTACTTTTCCCAGCTTTAGATTTTGTCCCTTGGCTACTGTTATTTGATCTCTTGAATATAGGTTGGACACTTCATATTTCAGAAGATCGCCTAAATTATTTCCTTCAGTTATACTTATCATGTCTTTTTCTCTCCTTTTTTTATTTTTTTACCGCCATATTTGTGGTTGTTATACACGGCGGTTATACACATACTTTAAATGTTTGATTGCGCACGACTTTTCGCTACCTGCATCATCAACTCTTCTCCTGAATTCTGTGGTATTGCACTTAGTATTTCTGTCTTCTTCGTTCGCTCTGCAAGTAACTCCATTAAAACTTCCCTGGCTTGCTCAACACTTACGCTTTGCTCAATAAATTCTCCTATCTTTTCTGGCATTCGTGATAAGTTACATAAACGTATTAATTCAAGAACTTCAGTACGATACTTAGTTAAATTGTCAGTTTCTAGGTCATTTGTAGTTTTTTCATTCATAGTAATATCCCCTTTTTTATTAATAGATTTAAACTCTGAAAGAATTGTAATTCCATCTGCAAGACCTATTTCTACTGCTTTCTCGCCAAAATATAGCCCTGCTTCTGTTGATTTTATTGCCTCTACAGAAAGGTTTCTATTGCGTGCTATTAGCTCAACCAGCATTCCATATAAACGATTCACTTCGCTTTTTAGGCTTTCTAAACTCTCAGAAGTTATTGGCTCATGTGGATTTAAATCATTTTTTCTACTTCCTGCAAATACTGTCGTATATTTTATTCCCTGTTTTTCATCAAACCCACTTTGATCTATATGACTTGCTATTACTCCTATGCTTCCAACTCCTGAAGTTCTAGTTACCAATACTTTTTCAGCACTTGATGCAATTGCATACGCCGCAGAATACGCATCATCATTTGCTATTGCCACAATCCTCTTTTTTCTCCTTGCTTGGTAAATAAAGTCGGAAAGGTCGAATAAACCGTTTACTTCTCCTCCTGGGCTGTCTATGTCCAAAATTATTGTTTCTACTTCTTTATCTATTAAAGCTTCTTCTATCTCTTCACTTATCTTCTCATACGATGTCATCCCCAATACATCATCAAAAACTTCTGACTTTTTCGTCAAGATTCCATGTATTGGTATTATTCCTCTTTCACTATTTCTTACCGCATGTTTTATATTTTTAAAGATAGGCTGCTTTCCTGTTTGTAGTGACAGTAATTCAAAACTCCTTGGTTCTACCATTACACATCTGTTTAGCCATATCGCTTGGTTTTTCATATTATCTCTTGATTAGTAGTAACGTCGGAATCAAAACTTAAACCCAAGGAACTAGCACGTCTTTGATCTTCTGCAATTTCTTGGTCTATTTCTTCTACATCATAACCTAGCTCTGAAACCACTTCTGATCGACTCTTAAATCCATTTCTTACTGCCATTTGTTGTGCTTGCTGGTCTTTTAAAGGATCCACCCAATCAAATCCCTGTGGTATCCATTTTACTTCTTCTTTCGCTGCTTTTGCTACTTTTTTATCTATACTCAGTTCTCCACAGAGTACTGCTAATTCTAGCCATCTACTCCATACTGGTCTGCAAAATTGAAATACCATAATGTTGTGTTGCAGCATAGCACATCTACGACGAAACTCTATTAATCCTGCTCGAATGGATGAATAATTAACGCCCGTTAAATCTCCTGTTAGTTGCTCATATGTTATCCCTGTGCCTATTGCTATTGCCCTCAGCTGCTGTCTCATGAATGCTTCATAACTTCCTCCTACATCAGATGGCTCTGAAAATTTTATGTCTTCTCCTGGGTCTAAAAGCTGCATTGTTCCTGGCTCTAAACCTGATAGTGCTACTCCTTGCTCATTACTTTCACCTTCTCCTAAAATATTTGCTTCAGGATCGAGCCTTGTAATAAACCCTGCAAACATCGCTGCTGTCTTTTTTCTCACTAATTCTGCATCATCATATTGATCAAGTTCATAGAGCTTTAGCAGTATACTCGAAAGCCATGGCTCTCCTCTAATTTGCCCAGGTCTTAATGGTCTATAAATATGTAAAACATCATTTGCTGGCACTCTCACTGATTCACCAAATGAGCCTTCACCAGGGTGTTCTTTAAATAGGTAATATGCTTCTCTTTGCCCAAGCTTGTTAAACTCAATCCCGTTTCTTATTACATTACCATTTCCTAAAGTTTGATTTGTTTTATTATCTAAATGTTCAGACTCAAGTACTTGCAGTTGTAATGGCACAGAAAATCTATCTTCCAGCTTTCTCGTTCTTAAACGTACAAAACATTCTCCTCCCTCTATCATACTTCTGCATACTAGAGCTTGTAATCCATAAAAATCACTTACTCCGTTACTGTCTGCTTCATCTGTCCATCTTAGCCATAATTCTTGCACCCTCTTTCGAAATTCCCCATCCCTTGCTTTTGATTGCGGTTTTATTCCTGTTCCAATAGAGTTACTTACTATTGTATCAATAATATTTGCTGCATATGGATTTTTTCTCACCATATCACGTGATCTACTACGTAAAGTTTCAAGGTTTTGAGACAGCAAATTGTTTATACTTCCTAACTCTGGTTGAAAGTGAAAAAATCTTCTTCCTGAGCCTGCAGCATCCCAGGCTGAGCTTTTTATCTTTGGTTTGTTAAATAGTTGTTTGAATGATTTTAATAACATTTTGCCTCTTTGATTATGCAACAAGTTGTTGCACAATTTGACATTGAAAAATTATAGCAAGTTGCTAGAGAATTTGGTCAACAGATTGTATGTAGAGAGTCATTACTCTGGACTACGTTTATAAATTTCTTTTCGATGTCCTATTGCTGCAATTTTGACCATGTGCTCTGAGTTATCTATTAAGTATATGACTCGATAATCGCCAACACGCAACCTAAAGTAGCCTACCCATTTATGCGATAAAGCCTCACCTACTTTATCAGGAATAATTGTGAGACGTTTTTCTATAGCTTTTTGCACCCTTAACCGTATTGTTTTCGGAAGAGAAGGAAGATCTTCGGTATCTACACCTTCTAAATAACCAATTTGGTAAATTATTCCCACTTGATATCTTCATGTCTAATTATTTTTGCTCCAGGAACATTACGTTTAGCAGCAAGTTCAAGTAGAGCTATTTCTCCTTCATCCATTTCGTCACCTTCAGATAGTTTACTTACCTCAAGTTCTTCTTCTACTAGATCTTTTACAATTTCTTCAATAGTTCTATTTTGAACTTTTGCCATTTCTGTAAGATACTGAGCAAATTCCCCCTCAAAATTTACATTAACATTAAGCCTTCCTTGACTTTGATCCATATTATTCACTGTAAGATATCAACTCTAAACTATAACATTTTTACATAATTTTGTCAACCCCTTTATTTGTTGAAAAAACAATTTTTCTCTTTGGCTTCATACCTGCAATTTTCAATTCAGCCTTAATACGTTGTCTTAAGCTTAGTAAATCATTTATATCTACTTCAGCATATCTTACAACATGGTCACCATATGCAATTGATACTACTCGCTCTCCGTTTTGTAGTTTCTTTATCGCTTCTTCGACTTGAATTAGATAATCTTCGTTATACATTTACTACTCGCTGATCCATTTGCTTTTCACTATTTTCTTTGATTTTTTACTTTCTGGTTTTTCACTTAAACTATTCCATTTACTCTCTGGCCAACGATCGATTCCAAGCGCAATAGATGCTGCTCTTGCATAAATCCTACAGTCTAATACTTCATTTCTTTCTCTTACCTTTTGCCACTCTTGTTTGGTATAACCTTTTACTACTTTGCTGACTAATTGCTCTGCCGTTAGCTGCTTAAAATATTCAGGTGCATACTCGGGAAAATGACAGTATCCTGCTGGAGCTTCTTCACCGTCCTTTAAAACATTAAGTAATTGAAAAAGTTCTGACTTTAAAATCGATACTCCCACTGGCCAGAGCTTTATTCCTCTTTTTAGCTTTTGACCACCAACTGTTATATCTACTCTACTTGGGCTGCTAAGTGGTACTAGAGCTTTATTTACACCTTTCACTGCCATTACTCTTCCAGAGCCTTGATGACCTCTTACCCAATTGTATACTTCTTGTGTCGCATACCCAGCATCAACCGCCATCATACTTATCATGTATTCAAGACCATTTTCACCGATAAAATGATGATTTAAGAGCTCAGAGAGTTTTCCCCATACTTCTCCTCTTCCAGTATCACCTTCAAATACTCGGTATTCTATTGACCAACTTTCGCGGCTTTTTCCCCATGCTACAACTTCTACTTCTAAACGATCTTTTTGGACATCTACTCCTGCAGTAAGCACCACTTCTCTCCTAGGTACTGTGCCTACGGGAAAAAATTCTCTCCTGTTAAATAATTGCTTCCAATCTGGTACTTCTCCTTTGTCTACCCAGGTTTCTCCAAGCGTAGTATTTATCCATACTTTTAGTAATTGTTCACTTTCTTTTGCATGAAGAAAATCTTCTACTGCTTGAGTCCAGCTATACCAGCCTACTGGACTATAAAGACTTGAAAGATGAAATCCTTTTTTCTCACCTTTTACTCTATTAGTAGGTCTCCATTCTCCACGCTCAAGCATCTCTGTCTTTTGATGATTTTCTATTTTGCCGCTACATTCAGTGCAGACATAATGTGCTGTTCTTGAGTCGTTGTTTTCCCATTTAATTTGTGACCATTTTAGAACTTGATAGTAATTACAATACGGACATGGTACAAAAAAGTACTGCTTATCTGTTGCTTCAAATTCTTTCTCAATTCTGCTTATTCCATGAATCGTTGGTGTTGATACTAAAAAAATCTTTCGCCGTGCAAATGTATTAGTTCGAGCAATACTGAGCAGCACTGGATCTCCTTCACCACCTGAATCTCCTGGATAGGCGTCTATTTCATCAAGAAAGAGATATTTTACTGGCATAGATCTCAGTGCTACACTGCTATTTGCTCCGGTTATTACTACTATTCCACCTGGAAATTCCTTACTTTGTACAGTATTGCCTGAGTCTCTTGACCTTGGGTCTTTTACTTTACTCTTTAAACATGGCGTACTCTCTATTAACGGCGCAAATCTTCCTTTTGACCAACGCTTTCCCATTTCAACTGTTGGCTGCACAACTAACATTGGACCAGGAGTCTGATCTATAATATAGCCTATCCAATTGTTACCAGCTTCTGTTCCTCCAATCTGCGCTCCTTTCATGAATACTACTTTTTCTGCTGGTGAGGACGGAGAAAGTGAATCCATGATTTCTTTTAAATAAGGAGTTCTTTCTGTTCTCCATTTACCTGGCTCTGATGCTGCAGTTGGCGCTAAAACTCGATACTCATTCGCCCACTCTGACACTTTAAGTAGTGGATCTGGCTTTAAACCTTCAGAAAAAGATGTAGCATATATCATATCGCTAGCTCTTCACCATCATTAGATGATACCTCAACATCACTTAAAATAGAACTGCACTCACTTGTTTTCTCACTTTCGAGTTCAATAAACATTTTCTTTTCAAGTGCTTCTTCTATGTACTTCTGAGTTAAATTACTCATTGCTATTGCAGCTATGAGCGCAACTATTCCCACCATTACCGCAGCTATAATGTTAGGGTAAATTCCCACTATCACTATTGCACATACTGTTATAGAAACACAGACGATATTGATATATTTCTTTATTTTTTTGTCTGCTATTTTCCTTTCTTCAAAATATTTATTGCTCAATAAATGAAATGTTGGAAAGTTCTTCTGTCTTCCAAATAACACTATTTCCTTCTCTTTGCTCAGTAATTTTATTAATTTTGCGTTGTTCGTTATTATTGCATACTGAAAAACATCCGTGGCATCTGCTCCTCTCTTTAGCAACAACTTTACTACGTTAAAGTGACCATGCTTTACAGCAACATAAATTCCCGTTTTTCCACTCTCATCTACAGCATCTATTTCAACTCCTTCACCAAGAATACCGTCTATTAGGTCTTCATATCCTTTTCTGGCAGCTAAATGAAGCAAACTGTTTTTATCAGCTCCGTATCTATTACTTGCTAAAATCTTTACTATATCTAATCTATTTGCTTCTTTTGCATAACAAAATGGTGTCTTGCCATTATCATCCTTAATTAAAGGATCTATATCTTCTCGCGTTAGTAAAACTTCTATTGTTTTCAGCCTTTCAGCATAATGTAGTGGCGTTTTATTTTCATAATCTTGTAAGTTAACCCCAGCATTAGGAACATTTATTAAGCATCTTACAATATCTAAACATAAGTCCCTTTCGTCGTAATTACTACTACTTATAGCTACGTGCAAAGAAGATAATTTCATTGCATTTCTGCCGCTGCCAACTACATTAACATTCGCACCAAGATTTGAAAGTAATTTTACTACTCCTAGCTTCTTGTTGTTTACTGCATAATGAATTGCTGCATGATTTCTCGCATCAAGAACATCTTTGTCCGCATTTCCTTCTCTAATTAAAATTTCTACTATTTGTTCATGCCCAGCTCCTGCCGCTAAGTGTAACGGTGTATGTAGTAAAGCATTCTGCTCATTAACATTAGTCCCTTTGTCGAGTAAAAACCTTACAGCATTTGCTTCATTCAACATCGCAGCTAAGTGAAGTAAGCTATCTTTCTCCAATCCATATTTGTGATTGATTAGTGCTTGTAATATCTCTTCTCTTGCACAATCCAGCGCACTTTTACCATTATCATCAGTGATCAGTGGATTAATATTTTTCCTATTTAGTAAGAGAGCAACCATACTAAGCTCGTTAATTTCTACTGCATAATGCAGTGGGGTTTTCCCATTTAATCCTCTAACATTTACATCCACTCCTGGTTGATTAATAAGACACTTTATTAATTCTAAACTTAAGTTAGCAGACATTATTTAAAACTTAATATTAGATAATTCTTGTAATGAGTTTGTAATCTCTTCGGTTAGCGCCATATGAATCTTTTCAGTGTCACTCAGTGATGCAAGCAGTGCTGAAACTCTATTTGGAATATTAAGCAAATTATTACGTACAACTCTTGCTACATTAAATGCATCGCGCTTTACTTCCTCTACTGCTACAAGTTCACCAATCTCAGCCTTAGCTTTCGCCTCAAGAAGTTTACCTCGTTCCATTTCATTTTTTATTCGAGTTTTTAGCAACATCGTGGAAAGGTTACTTGTATTTTCGTTTTCTGGATTTTTCCTCCTAAGTGGCTGACTTGGATCTCTTATTGCCGCTACTGCTTCATTTGCTTGTTCTCTATTTACCAAACCATTCTCCAACTCAATTATTCCTTTTTTTACTAAATAACAGACATATTGCTTTGAAACTCCTATCTCTCTTGCCCATTCCGTTTGTGTGATCTTTTCCACTTCTTTTGCCCCTTTATTGCTGTTTTTCTTCTTGAATTTGTGCAAAAGTTTTGCCAGTACCAGAAAGAATTGCTTCCCTACCTGTGTATACTTGCCAACGTTTTATCGTTACATCTACAAATTTTGAATCTAGCTCTATTGTTCTGCAAATTCTTCCTGTTCTCTCACATGCAATCAGTGTGCTGCCAGAACCGCTAAATGGATCAAGTACAGTATCCCCAGGTCTGCTGCTATTAACTATTGCTTTCTCCATTAGCTCTACTGGCTTCATTGTTGGGTGCAGTGAGTTATGTATTGGCTTATCATAAAACCATAGATCACTTTGATTTCTACCTCCATGCCACTCACGTTTATTGCCGCTTTTCCATCCATAGAGCATTGCTTCGTATTGTCTTTGATAATCAGACCTGCCTAGCGTAAAATGATTCTTTGCCCAAATGATAAATGTTGACCATTTTCCTCCTGCTTCCTCAAATGCTTTTTGCAGCGTTGAAAACTCTGATGATGATATGCAGATGTAAATTGCTCCTTTCGTATATGCTAAAATATTGGAACAGATGTCGTAGAGAAAAAGCTCATACTTTTCACCTTGATTATCATTCAATATTTTTTTATCTTCTCTCTCCTGGCTACTACCATAATCAACGTTATATGGAGGATCACAAACAGTAATATCTGCCATTTTATCATCTAATACTGCTTTAAATGATTCAACTACGCAGCTATCACCGCAATAGATTCTATGATCACCTAAAATCCATAAATCCCCTGGTTTTGCTATTTCTACCTTTTTATCAATTAACTCCAAAACTCCTCTTTCTACTTCTTCTTTTCCATCAAAATCATCGAGAAAACGTTGAACTTTTTCCAATTCAAATCCAGTCATTTTAAGATCAAACTGCAAATCTTCTAACTCTTGAATTTCCACTTTCAAAAGCTCATCGTCCCACTTTGCCCAGTTAGCTGATTGATTTGCCAGTAACCGAAAAGCTTTAGTTTGTGGTTCATTTAAATTATCACTTAAGACCACTGGAATACTCTCCATACCAAGTTTTCTTGCTGCTTTAAGTCTTAAATGACCATCAACCACAGTTCCATCGCTTTTTGCAACTATTGGTATACGAAAGCCAAATTCCCTGATTGAAGCACACATTCTATTTACTACATCATCATTTTTACGAGGATTACGCTTATATTCGACGAGGTTTTCAACAGGATAGTAGTGGATTGCTAAATTCATATAATTTAAATCCTTAATAATTAAAAAGTTAATATTCAAAATATCTCTGACGCTAAAGAAGGCCTGGGGTTGAACCCACCAAATCCGCCATTCTGGCTGAAAGGACCCACTTTTTATGGATTTTTCGTCTTATTAATATCTTTACTAATATAGAACATTAATGCCAAAGCATCGGCCTCATTATCATCTCTAGGTGAAAAACTTTTTTCACGTATCGCTTCAATAACTTCACTCTTACTTGCATTGCCTTTGCCTGCTATAAAGCGTTTTATAGTTTTAACATTAACACCTTGGTAGGGAATATTGTTCTCTTCACACCAAGCAGACAGCACTGCAAGAAACCCACCGTAGCAATGGGCTGCATCAGTTCCTAAATGTCTTCTCACCTCCTCAAAGTACACTGCAGAAATGTCTTTCAAAGAATTGAGCCAATTGCAAAAGTTTAAGAAACACATTCCACCTCCGCTGAAACGACTACCATGAAAGCTTTTGCTCCCACTTTCAATTATTCCATCTGTTAGAATTGCCCAGCCTGTTTGCTTGCCGAGATCTAGCGTTAAGATTGACGTACAAAAACTCCTTTGTGTAATTAAAGTTCAATGCCCTGTATAATATATATGTACGATGACTCGCAAATTCGTCCGCAATTTTGAAAAAAAATTAAAAAAAATTTCATATCCTGCCATTTGAGTTTTTACTTATCTTAATAACTATTTTACATAACTTATATTACGCCAATATTTATATTATTATATTATCATATATTATATTTTACCTGTATTTAAATATATATATAATATATATAAGACTTCAGTAATCCGTAAATCCTCTTCACTGGCCGATTTTAGCCACTTAACTTTAGAAACGGCTTTTAGGAATAGAACATAAAAAAGACAATATTATCAATAACTTAACGATTACTGCTTTCTGAAATACTAATTAGTAATTCAGAAATTAGGTACGAAATTGGTAGTTTTTTACCTATGAAAAAGTAGCTTCAGTAGTGTATCAAAACGTTTAAATCTTATTTTAATTTTTAAAGATTTTATTCTTTTAGATAAAAAAATTATTACTACTTTTTTATAATAAATTAGTCATACAAAGTCTTGGTAAAAATCTCTATTCATGAAACTTTTGGAGTTTTTATGAAGAATTCTTATCAAGGAATCGATTCTACAATTGTTAAACATGTGAGATTTCAAGCTTCGCGCCTTAAATCCAAAAGCTGTTTTATTAACGAAAGTCTCGAAGATATAGAACAAGAGCTTTTTTGTCAGGTTTGGCAATATCTTAACCGGCACGATGAGAAAAGAAGTAGTTTTAGTACTTTCGTTGCTAGATTAGCTAATTATTGTGCTCGCAATATGTTACGCAATCAGTTATGTCTAAAACGTAATATAACTTTTGATGATATAAACGACGATATTCCAGATCATAGGAACTCGGAAATCGAAGCGATAATTCGCACTGATATAAATAATATAATTTCAACTTTGTCTGAAAAAGATAGTAATTTATGTCAATTACTTAAGGTATTTACTATTACTGAAGTTTCTGTAATAACCAAAATACCAAAGACAACTATCTATCGCACACTAGAACGAATACGCAATAAATTCTCAGTTTTAGAGAAGTTATAAGCTCTCGATTATATTTGCTCAAAAATTTTTTTTTGCAAATTGCGGACGAATTGCCTAGGTCATCGTACATATATATTTAGGTACTGGGAGAAAAATGAAAATAATGAACAGCAATGAACGGCTAAAAGTTCAAACAGGTATAAAAATGGTCATCTTTGGTCCTTATGGTATAGGTAAAACTAGTCTCTTAAAGACCATAAATGAACCAACACTTTGTCTTGATTTTGAGGCAGGTTTACTTGCTGTTCAAGATTGGCAAGGGGATTCTGTAAGTATTCGTACTTGGAATGAGGCAAGAGATATTGCATGTCTCATAGGTGGTCCTAATCCTGCGTTAAAATCTGACTCAGCGTATAGCCAAAGACACTATGAGCATGTATCCAGTAAATACAAAGAGCTTTCTTCAGAGTTTCTCAAGTATCGATGTGTTTTTATCGATAGTATTACAGTAGCCTCTCGTTTATGTCTATTATGGGCAAAAATGCAACCTGAAGCTTTTTCTGAAAGATCAGGAAAACAAGATATGAGAGCTGCTTACGGGTTACTTGCTCAAGAGATGATAGCTTGGCTCAATCAGTTTCAACATATTCCAAATAAAGACATCATTACAGTTGGAACTCTTGGACAATACCTCGATGATTTCAATCGCTCGACTTGGCTACCTCAATGTGAAGGAGCTAAAACTGCAAGTGAAATTCCTGGGATAGTTGACGAAGTAATTAGTATGGTTGGAATCAAGAAAGATGATGGTACAGAGGTTCGTTCATTTGTCTGTCAGACGATTAATTCTTGGGGATATCCTGCTAAAGATCGAAGTGGTTGCCTTAATATGGTTGAAGAACCGCATCTAGGAAAACTTCTTACAAAAATTAAAACTAAAGCTTTTGCAATTCAACCTGTCACGCCCAACATATAGGAGGTTATTATATGCTACAAAACTTTTTAACTATTGGTCAAAAAATTCCTTTTTTCAGTGTGAAAGAATACTTGGACGATCGATCGCCAACACCAGAGGATATAATCTCACCAAGAATTTTAACAAAAAGAGGCTTATTGGTACTGGGTGGCCCACCTAAAATCGGCAAAAGCGACTTTTTGATTTCATGGCTCGTTCATATGGCTGCAGGTGTTTCTTTTCTTGGTATGGCTTCAAATAGACCTTTAAAAATTTTCTACATGCAAACTGAAATTGAATATGAATATATGAAAGAACGTTTGCAACAACTTGATAATGAACTTTTGAATGTAGCTGCTAACAACTTAATCATTACGCCAAAAGTGCACTTATCATTTAATCATGATGAAATAAGTGAAATTAAGGAGATTGTAAATGAACGCTTTAAACCTGATGTTTTGGCCATAGATCCATTACGTAACATCTTTAGCAGTGAATATGGGAATGAAAATGATAATAGTGCTATGCTGTTCTTTCTGCAAAAGACTCTTGAGAAGCTACGCAGTGCTGTCAATCCAGATGCTTGTATTGTACTCACTCATCATACAAAAAAATTATCGAAAAAGATGCTCGAAGAAGATCCATTTCAAGGCCTAAGTGGTGCTGGATCTTTACGTGGATTTTACAGTACTGGTATGGTGATGTTTGCTCATGATGAAGAAAGCAGTGCACGCCAGATAGTATTTGAGCTTCGCAATGGTGAACGCGTGCCAAACAAACTTGTCGATAAGATAAATGGTCATTGGCAGCTAATGGAATAGCTAACTTTCACTTTAAAGTCAACTTATAGGAGAGCGTATGCTACAAGATTTTTTAACTGATTTTAATAATGCAAAACTGCAGAGCAGTTTAATACCGAAAGGTACAATAGTCAAGGTAAAAATGGCAATAAAGCCTGGAGGTTATGAAAATTGGTTCACTAAAAACTACACTACTGGCAGTATCTATTTAAATGTAGAATTTACCGTCACTGAAGGCCCATATGCAAAACGCAAGATTTTTCAGATTATAGGTATCAAAAATGGCAAAGCAGAAGGTGAAGAAGACATCTGGGGAGAATCTGGACGTTCTATGCTGCGTAGTATTTTGGAATCATCCAGAAATATTCATGCAAATGACACTTCAGAGAAAGCAGTTACCGCTAGAAGAATAAACTCTATAGCTGATTTCAACGATTTAGAGTTTACAGTAAAAGTAGGCGTTGAAACTAATAATACATACGGAGATAGAAATAGGATTACTACAGTTATTACTCCAGAATTACAAAAAAGTTTTCAAGATGATTGGTTGCCATTTTGAAGTATGACGAAGGAAAGTTGTGGGCTGCTGTTATTACTAGAGCTATTCAGGATGCAGCAGGAAAAAACCCTAAACTTAAAAAAGAGGCTTGTCAATGGATTCGCTCACGATCTTTTGAAACTGTTTGTGAGCTGGCTAATCTTGACTTTAAACGTCTAAAAAATATGTTGAACAAATTTGGAATAAACAAGGAGAATTTTATGGATTTTTCATCTAAAAATGCTTTGAAAATAAAATCATTATTAATTAATAACATCAAAGATTGTTTATCTTATTTGTTACCTGAAGGCAAATCTTACCAAGATAAATTCTATATTGGCAGTAGAAATGGAAATAAGATAATAGTTGAAATGGAAGGAGAAAATGCAGGAAATTGGTACAACCTGATCGAAGAAAAGAAAGGAAATATAATAGACCTTTGGACTTTAGTTAAAGGTAATATAGATTCTGCTGAAACATGGTTGAACGGTAAAGATGAAAGAAGTTCCATATTACAAGAAAAACAAAACGAAGAAAAAGCATTTTCTGTAAACCATTACTTAAACGATAAATCACCAATGCCAAAAGATATAATAGGCCCAAGAATTTTGACACCAGGTGGTCTTTTGGTCATAGGTGGTACTCCAAAGATTGGCAAAAGTCATTTTCTTCTTTCTCTATTAGTACATCTGGCAGCAGGAAGATCATTTCTTGGCATGAAGCCTACAAGACCACTAAAAATATTCTATCTACAAAACGAAATGGAATATGATTACATTAGAGAACGTATACAACAACTCAACAAACTTCCTCATTTAGCAACAGAAAACTTAGTTGTGACGAACAAGATGAATTTGACCTTAAATGAAGAAGGTATAGAAAAAATAAAAAATATGGTAGAGGAAAAGTTTGATTTAGTTGTGATTGATTCTCCTTATAATTCCGTTAACTATGGTCTGCAGCATGCAATAGAAAAACTACGTTCCAAGATTAATCCTATGGCTGGAATAATCATCATAAATCACACCAAAAAAGTATCTACCTCTACATTGGAAAAGAATCCATTTCAAGCTCTCGTTGGTGCTAACGCTTTAAGAAGTTTTTATACATCTGGAATAGTAATATTTCAACCCAATAAACGTACAAATATCTTGCAAGTAGTATATGAACTTAGAAACGGTAGATCTATACCAACAAAATTCATCAACAAGATTAATGGATGTTGGAAATCTGCTAACGTTATAGCTAGAACATAAAAATTCTTCAGGTAGGTATGGATATTTATTGTTCACAAAGAAATGGACATTATAAATTATTAGGGAAGAAAGAACAGTTAAGAACTCAACTCCTATCAAATATAAGGTCATGTCTTTCTTATTTACTGCCAAGAGGAACTTTTCGTGGTGATAAGTTCTATGTAGGTGATCTAAAAGGCAATAAAGGACAAAGTATGATAGTGGAGTTAACTGGCAGTAAAGCCGGATTATGGCATGATTTTTCTACCGAAGAAGGAGGAGATATTTTTGATCTTTGGGCTGCTGTTACTGGAAAAAATCAATTTACTGATACGATAGAAGATATTGCTAAGTGGATTGGTTATTCGGAAAAAAATAACACTCTGGGGCAACCAACGGCATCATGGAACTATTACGATGAAAGTGATCAAGTGATTGCTACAGTTTATCGTTATAACACTGATTCAGGAAAAAGATATCTTCCTTTTGATGTAAAAAGGTCTAGTTTTACTCCACCACAGATCAGGCCTTTATATAATATTTCAGGTATTATGAAATCTGATAAGGTGATTTTAGTTGAAGGTGAAAAGTGTGCAGATGCTCTGATAGAGCAAGGTATAACTGCCACAACTGCAATGTTAGGAGCAAATGCACAAATAGAGAAAACAGACTGGTCACCACTTAAGGGTAAGCATGTTATTATTTGGCCAGACAATGATGAACCAGGCAAACAATATGCTGAGAAAGTTGTGAAAAAGCTTACTTTTCTTGGTGTTTTATCACTTACTCTTCTTGAAATACCGGAGAATAAACCAAAAGGATGGGATTCAGCTGATGGTATAGAAGAAAAGATGAATATTCCTGAATTCATTGAAAATAACTCGAAAAAAATCATCGTTAAGCAATTTCTTAATATTCAAGAATGGAGTGTGGAACGTTTTATAGGTCCAGTACCAGAGCAAAAGTTTCTTGTTGAAGGGTTATTTCCTTTAGGAGTGACATCTATTCTAGCTGCAATGGGAGATACTGGTAAAGGTATGCTTCTGCTTGATTTAGCACTGAAAGTTGCGAGTAGAAAAGATCAGCCATGTGGTTTTGGTCCTTTAGTTACTGAACATGGATCTGTTGTAATATTCTCTGCAGAAGATGATATGAGTGAAATACATCGTCGTTTAGAGCGTCTTGACTCACAATGCGAGAGATTAAAATATAAGGATAGGCTCTTTATTGTACCATTACCAAATGTTAGTGGATCACTTACAATCATAAAGAGTGTTTCAGGTAAAGTTATAGAGACTTCTCCTGAATTTGAATCGATAACAAAACAACTTAATAAAATAAAAGACTTAAAATTAATCGTATTTGATCCACTTGCATCATTCGTGCACGCTGATTTAAATACTGACCCAGCCGTAGGCGATTATTTGATGTCTTTATTATCTGATTTAGCAGGTAGCACTGGAGCATCAATAATTACTGCTCATCATATGAGAAAGCCAAAAAGTGAAAAACCTATATCGACTGTTGAGCAAGCACGTGATGCCATTAGAGGTACATCTGCTCTTGTTAATGGTGTTAGGTGTTCATACGCTTTTTGGTCTGTGGAAGATACAGCTAAACCGACAATTTTTAAATCAATAGGAGAATCTGTAAGACAGAACGCATTATTTTATGGAGCAATTGTTAAAGCAAACGGTTTGGCTGATCGCACTTTACGCACTTATTTAAGAAATGAAGAAACAGGATTGTTAGAGGACATAACTGAAAGATTAAGAATAAAAAATATGAACGAAAAAGATTCAAAGCAGCATCTTATAACTGCAATTACACGAGCAGCAATTTCTGGACATCCATTTACCCATACAGGAAGTACAGGAGTGTATAAACAGCGGCATAGACTACCTGAGGAGTTTCACAGTATAGGAAGAGATAGAATGGAGCGTATAGTTCAAGAGCTGTTACAAACACGGAAGCTGGTTAAGGGAATGGCTACTGGTTCAAAAGAAGATAAATGGCTTGACATTCCTAGCGGACCATTTGCTCGCGGCGTTGGAAAGTTTAGCTGTGGAGCTGAGCTATTCTCCTAAAAAATTTTTCTGATATAAAAAAATATTTTGATTTTTGCGGACGAATTTTGAACTCACCGTACATATATAATATAGGGGGAAAATGTCAATACTCACACAGTCAGGAAGAGCAGCAATAGCAGCCAGCATCAAAAAGCAATCTATCCATCTTGCTTGGGGAACAGGTGATTCAAGTTGGGAAAGTAGCCACAAAGTAGAAAAAACTTTCGTTAAGGGTGAAATAAAATTTGATCATCAACCTATTTTTGATCGTCAACCTATTAAAGATGTGAAGGTTTTTACAGGGCAAACAACTTATCAGCCAAGTATTGACTATACAGTTAATGGCAGTACTGGTGTAATAAAACTTACGGAAAATAGCTCTATTCCAGTAAGTGATAAAGTTACTGTAGAGTATAGTGAAAGCACACCACCAGAGCTGATAACTTCTGAAAAACTGCTCAATGAACTTGGCAGACGTACTGCAGACGAAGTGCTATTCTGCACAGGTGATGAAAACGGTGAACTTATAACTCCATCTGGAAGGTTTAGGCCCTCAAATGTACCAACTAATAATCTCTATCTCAAATTTACTTTCGATTTCACGGATGCAGCAAATCAAGTAATCAGAGAGCTAGGGGTTATGGTTGGTACTAAAATAAAAGAAGAATTACCTGAAGGACAGAGATATTTTGAACCTCAAGATATAGAAGAACATGGGATTTTATTGATTTTGGAACATACCGTACCACTTATCAGAACTGCTGCAACTCGGGAAACTTTTTCATTTGTTGTAACTTTTTGAATTTTTCTAGCATTAAATGACTTTAAACGCCTATTATAACCGCTTTAATCCTGACAAAGAATACGAAAAAAGCTTGTTTCTAGCAGGAAGAGGTCTACAGTCTGCAGAACTAAACGAGACTCAGGAGTATGCTCTCTCTAAGATTAAAGGCATAGGCGATGCAATATTTCGTGATGGTGATGTTATAACAGGAAGCAATTGTATTATAGATAGAGAAACTGGTAAAGTTACACTTGAGGGAGGAAAAATCTATCTGCGCGGTGCAGTTAGAAAAGTTGAAAAAGAAGAATTTGTTATTCCACTGAGTACCACAGTTCGCATAGGTGTTTATTATGTAGAATCTACGATTACAGAACTTGAGGATGAAAACCTTCGTGATCCTGCTATTGGTACAAGAAATTATCAGGAAGTAGGAGCTGCAAGGCTTAAAGTTTCCACCATTTGGGGTTATCAAGCAGAAGGTCTTTCTCCACGTTTTTCTGAAGGAGAGTTTTATCCAATCTATAACATTGAAAATGGAGTATTAATAGAACATTCACCACCTCCACAAGCAAACATAGTAACTACTGCTCTTGCTCGTTATGACAAAGAAGCAAATGGTTCCTACGTCGTAAATGGTCTTGAAGTAATGTTCCTGCAAAAGGAAGAGGGAGAAGGAGGAAAAAAAATATTTGTGATTAATGAGGGCAAAGCTCATGTTGATGGCTATGAGATTGAACTTCCTCACAGTATTCGTGTTTCTTTTGATGAAGATCCGGATATAAAATCAGTTGAATCAGAACCACATACTTTTCAGCCAAATAGCCAAAGAGTAATGGAACTGAAGGTTAATGATTTTCCAATAAGTGAAATTAAAAAAGTAGATATAACTGTTCAGAAAACCATTACTGTTACTCATGGTTCATACTCTGGAGCTATTGATCCGATACCTGACTCTGCAGTACTTGAGATTATTCAAGTTAAACAAGGCAATGTTATTTATGAAAATAGTATAGATTACAAATTAAACGCAGGAAACGTTGATTGGTCATTACCAGGTAAAGAACCAGCTCCTGGAAGTAGTTATCAAATAACCTACCGCTGTCGTACTCATGTAAGCCCTGAAGATATAAGTGAACAGGGATGCAAAGTAAAAGGAGCAGTTGATAACAGCTTGGTTCTGATTGATTACACCTGGAAAATGCCCCGCTATGATTTAATTACTATCGATAGCAAAGGAGTGGTAAGAAGAATAAAAGGAATTTCTCACCCTTGGCGACCATCAATGCCTAGAGCGCCTAGTGGACAACTTTTGCTCTGCTACATTCATCAGACGTGGAAAAAAGGCGAAGGGGTAAAAATAGTGAATAATGCTATTCATGCTGTACCGATGAATGAGCTTGAAGCAATGAAAAAAGGAATAAATGATCTTTATGCGCTGGTTGCAGAGGAACGTCTACGCAATGATGCAAATTCAAGAGAACCTACCACCAAAAAAGGAGTATTTGTTGATTCATTCTTTGATGATGATATGCGCGATCAAGGAATTTTGCAGTCTGCAGCAATAGTAAATAAGGAACTAATTTTACCAATAGATGTAACGATTGCTGATATTGATGGAGGAGAAAAAACTTATTTGTTGCCATATGAACTTGAACCGGTACTGGAGCAGCTTTTACAGACTAAAGGAGAAAAGATCAATCCATATCAAGCTTTTGATCCAGTCCCGGCACAAATTACTCTAAATAAAAATATAGATCACTGGACGGAGGTTACCACGAATTGGAAAAGTCCAGTAACCAGAGTGTTTAAAACAACAGAGCTGCTGTCAAGTACCTCATACGAAACTGAATTTATGCGAGAAGCAACTCAAAATTTTGAGATTGAAGGTTTTGCAACTGGTGAAAAGCTTAAGGAATTAAAGTTTGATGGAATTTTTATTCAACCTCAAGCATAGAAAATATTTGAAAGAAAAACATGATCGCAACATTTATTGCTGATAACAGAGGAAAAATAAAAGGAAGATTTACTGTACCAAGAAACATTCCTGCTGGGACTAAGTTAGTGCAGTTCTTTGGTGATAAAGGCAGTTATGGAGAAGCAACTTATACTGGTAAAAAAACAATTACCATAGAGGAAAGAAGAAGAGTTATCGCAGCAAGAAGAGTTGATCCTTTAGCACAAACATTTACGCTAAATGAAAGTAGGCACATAGGAGGCGTGGAGCTATGGTTTGTAAATAAAGGCAAAAAACGTGTTGTTGTGCAGATTAGAGAAACAGCAGTGGGAATGCCCTCGCAGACTGTCATTGCTGAAAGTTATATTGAGCCGAAAGATATAAAAGTAGATGGCACAGCAACACGTATAGAATGGCCACCAGTGTTTTGCCATGCAGGACAAGAGTATGCAATAGTGCTACTCACTGATGATGCAGATACTGCAGTAAAAATAGCAGAGCTTGGCAAATATGATGCAGTAAATAGCCGTTGGGTAACGAGTCAGCCATATCAAGTAGGAGTATTACTCTCATCTAGCAACGCAAGTACTTGGACTCCACATCAGAACTTAGATTTAACGTTTCGGCTTTTGGCTGCAAAATTTAGCGAAGTTTCTCACATTATTGATCTTGGCAAGGTTACTGCAAATAACGTATCAGATTTAATTGTTTTGACGAACGTCGAAAAAGTAGCATTTGATACTAATGTGGAATTTATTTTAACAGACGAAGAAGGAAAAGAAAACTTTTTGTCTGATAATTTGCCGCTCGCACTGCGTGAAAGATTATCTGGAGAGCTAACAGTAAAGGCAAATTTAAAAGGGTCAAAAGAAAAAAGTCCAGTGCTATATCCTGGGTTACAGCTAGTTATAGGTAATATAGGGGAAAAAGGAGATTATGTTACAAGAAGTATTACAGCAGGAGCTAACACTAAGATAACAATTACCTATGATGCGCTAATACCTGGCACTGCAGATGTTAAAGCATATGTGCAAAAAAATGTGGATTGGCAATTAGTAAATTTAACATCAGGAAAACCAATTGGAGAAAATTTGGTAGAGAGAACTCATGTGCTATCAAATTTTAATGGTAATGATACAAGGATAAAATTGGTTTTAAGTGGAACGGTTGTCTATCGTCCAAAAGTCAAAAATCTACGAATCATTATCACTTAGCAGAATGTCAGATGATAAAACAAGTAGAGGATACTCTTTGCCTCATCCAGAAAACATTGCTGTGCAAGATGTTGTTCGTATCCGTACCACAATTAAGAAAATAGATGAAGATATTACCGAAAGAGAAGATGAGCATAATCAACTTAAGAGTAATTTTGAGCGGTTTAATTTTGAGACTTTTTTAAATTTTTGGAAATGAAAGAAGCAATATACCAAAGGATAAAGGATTTAGCAGCAAATAGCACACCTGATCAACTGGCATATCTTGCAAAATCGCTGGAATTGATAGCAGATAAAAAAGCTATTGCTGACATTGTGCAGATGACTGAGGTAAAAGAGATAATTGATGCACTACAAAAGAGGCTTAAGGATTTAGCAGAAAACAGTACACCAGATCAATTAGCATATCTTGCTAAAGCATTGGAATCAATAATCGACAAAAGTGCAGTTTCTGAAATTGTACAGATGACAGATGGTAAGCTAAAAGAACTTCTTGATAGTGCAAAAAAACACTTAACTGATCTGGATAATAAAAAAGCTAGTTCTTTAGCAGTGATCTCTGAATCAGAGAAGCAGTTATTAAAGAGAATTGATGAAAAAGGAACAACAAATTTATCGCTACTTGATACGAGAAAGAATGCCAATATTGCAGCAATAAATAGCATTAGTAACAGTCATAAAGATGGTCTTAAAGGTTTAGTGAATAACTTCCGTACTGTTAATGATGTGCCAAGTGGCTCATCAATTATTAGGGAAATAGAAACTCGAATTGAAAACATCCTGAATGAGGTAAAAACTCGGGATGAACAGTTAAAAGCGTCTCTTATAAATGAAATAAGAAAGCGCAACATGGTTGAACCAGGGTCATTACCTTTCTTATTTGGTGTACTTGGCAGAAAAAATAATTATTTTGGCCACGGAACTTTTACGACAGAGCTTGGAAAGTGGAGTAGTGATATAACAAAAACTGACTATATGTTACAACTACTAGCAGGTAGCCATACGTACAATACAGATTACGTTAGTTTTTATCGGCCAAGACAACTAAGTTTTATAGAGGGAAGTAAAGGAACATTTATTTACGGAGAGTTATGCACAAAAAGTTTTTCAGGTAGTTATGATGAGATATACTATTACCCGTATGCTGCACTTGGAGTAGTATTTGTAAAAAATACAACCAATGTGAACATAAATAAGACAATGGAATTTGTTGGATCATCGTATTCGAGTACGGAGTATGGGGGAGCAGGATTATTTGTGGGAACTCCTGATAACACTAATTCTAATAAATCAAGTATTTCAAAAATAGTATGGAAAAATGTTTACCAATACACGAGTTCTGATAGCAAGTTAGCCGGATCTGGTAATGTGGAGATTCCAGCAGGAAAAACAGTTGCAATATTACTTTACACATCATCTTATCTGTATTCCAGAACACAAGTTAGTCAAGGTATGCTTGCATCAAATTATGTACACAACTATGGTCAATTTATTCAGTGGGGGATTTATAACATACGTAGCAATTTTCTCACCACAGGGCTTGAGGTAGATGTGGAAAGGACGCTCAGGGGTTGGCAATGTCCAGGGTTAGAACGAACTGATCAAATATGGCAATGAGGAGGAATTTGTGACTATTTATATACGTTTTGAAAACCACAAGCAGATTGAAACAACAACACTTGAAAACAAGCCAACTGGAAATGATTGGTATGAAGCACCAAAGAATTTTGACTGGCAAAAAAGTTATTGTTTAACAGAAGGAGAGAAAATTGTTGAAAGGAATAAGGAAGATATTGAGCTGGAATTATTGGAAAATGCGAAACTTTCTGCACTTGATAGTGTGCGTTTTTATTTTAATAACTATACTAACGAATACGCTGGAAATTCTCACCAAAAAGCTAAATCGTATCAAATACAAGAAAAAGCAGCAAAAAGCATTCTAGCAGACCAGGATGAAAAGGATAAAGAAATTATAGAACCTTTAGCAAAAGTCCGTGGTATTACGGTTATTGAAATGGCAAGAATAATTGAGGAAAAAGTGAAAAAAGCAGTAAAAGCAATAATTAAATGTGAAGAGCTTGAAGATTTAGCCAAAAGAAAGATTGAAGAAGCCAAAAGTGAAAATGAGCTACAGACTTTGCTAGATGATTTCAGGAAAAAAATACAAAGAAATGGCTGAAGAATTTTTACATGGCGTAAATGTTATTGAGGTAACCTCAGGAGCAAAGACAGTACGTACAGCTAAATCATCAGTGATAGGTGTAATTGGTACTGCACCTGAAGCAGATGAGCAAAAATTTCCGCTAAATAAACCAGTGTTAGTTGCAGGAAGCTTAAAGGAAGCAGCAAAGCTCGGAAAGAGTGGCAGTTTACCTTCTGCAATAAATGGAATATTTTCCCAGATTGGTGCAACAGTAGTAGTTATTCGAGTTAAAGAAAGTGAAAACAGCGATCCAAAGCTCAAAGAAAGTGAAACTATTCAAAGTATAATCGGTGGAGTTGATAAAGAGACTGGAGAATATCAAGGGATAGAGGCATTCCTCAGTAGTGAAAGTATAGTTCATGTTGCTCCAAGAATATTAATTGCACCTCAGTTTACTCATCAGTTACCTGAAATAGATGGAGTAAATCCAGTAGTGAGTGCTTTAATTTCCATAGCAGAAAAATTAAGAGCAATTATTGTTGCAGATGGACCAAATACTAATGATGAAGAAGCAATAAAATGGAGAAAAAGTGTAGGCAGCTCAAGAGTTTACGTAGTTGATCCTTGGGTTAAGGTATTTATTGAAGGAAAAGAAGAAATCTTGCCATCGAGTCCATTTGTAGCTGGTTTAATAGCTAAAATAGACAGCGAACAAGGCTTCTGGCATTCACCTTCAAATAAAGAGATAAATGGTATTGTTGGCACAAGCAGGCCTATTGATTTTACGCTCGGTAATACAAATTGTAGAGCAAACCATTTAAATGAAAATGAAGTAACAACGGTAATTCATCAAAATGGCTATAGGCTTTGGGGCAATAGAACATGTTCAAATGACTCGAAATGGGCTTTTCTGTCAGTGAGAAGGACTGCAGATTTAATCAATGATAGTCTACTTCGAGCTCATTTATGGGCAGTTGATCGCAATATCACCAAAACTTATATAGATGATGTGATTGAGGGGGTGAATTCTTATTTGGCCAATTTAAAAGTACAAGGAGCGATTATTAGCGGAAAATGTTATGCAACTCCAGAGCTCAATACACCAACAAATATTGCAAGCGGGAAAGTATATTTTGATTTCGAATTTACACTACCATATCCGGCTGAGCAAATAACATTCAAATCTCATCTCGTAAATAATAGTGTAATAAGTTAGGAGAAAGCAAAGTGTTACCGAAAATACTGAGAAATTTTAACGTATTTGTAGATGGTCGTGGTTATGCAGGAAAAATAGATGAAATAACCTTGCCGAAGCTTACCATAAAAACCGAAGAGTACAGAGCTGGTGGTATGGATATTCCAATAAATATTGATATGGGCATGGAAAAGCTTGAAGCAGATTTCACTTTTTCTGAATACGATACAGAGCTTTTTCGGCTATTTGGGTTGATAAATGGAAATTCGGTATCTTTGACGCTCAGAGGTGGAATGCAAGGTAATGATATTGAAGCAGTAATAATCAATTTAAGAGGCATTTTTAAAGAATTTGATTTTGGTAACTGGAAACCTGCTGAGAAAGCAACGCTGAAATGTACTGTAGCTGCCCATTACTACAAACTTACTATAGGTGGTAATGAATTAATAGAAATCGATGCTGAAAATATGATTAGAAAGATAAATGGCGTTGATCAAATGGCCTTGCTACAAACGATTCTAGGGATCTAATATGGTTGACAAAATTACATAAAAATGTTAAAATATAAGAAGTTGTAGGTATATAGTTAATATGGATTCTAAAGCTCATACAAATTCCATAGAGCAGCTAACTGGTTTACTTGTTAGTGTAGCACAATCTCAAGACAAGTCCGTTTTAAAGTTATTAACTGAATTAATGGAAGAAGAAATTGAAGATATGGAATTATCTAAGATTGCTGACGAACGCTATAAAGAAAAGAGGGTTAAACATCAAGATGCCTTCTGGGATTAAGCCTTACAATATAGACTATTCAGAATCTGTTATAAAGAAAGACATTCCGGCTCTTCCAGCAAAAGTAAAGTTAATGATTAAGAAGGCAATAATGGAGCGTCTAACAGTTGATCCAATTGGACTTGGAAAGCCATTAAAGCATAACTTAAGTGGACAACGTAGTCTACGGGTGAGTACCTATCGTATACTTTATTATATAGATGTACCAGAACATACAGTAGTTATTACTTCAATTGAACACAGAAAAGATTCTTATCAAAGCTAATCCTATTTATAGCACCATACAAAGAAATTAGTTATGTAAAAGCCGATATAGACTTTTATTTAATTAACTTTTTAAGGAGGAACATGCAAGCTATAACACTTAATAACCCAATAACAGTTGATGGAATTTCTGTCTCAGAACTTACTGTTAGACGTCCAAAAGTTAGAGACTATCTTGCAATTGAACGCTTAAATGGTAGTGACCTTAGTAAAGAAGTAACTTTGACTGCCAATTTGACATCAGTTGCAAAAGAAGCAATTGAAGAGTTAGATATTGCTGATTATGTGAAAATTCAAGAGGTATTAAAGGATTTTTTTTCACCGATTATCCAAAAAACTTGAGATTAGAAGTATTAATGTTCAGCTCTGTTGTAGGAGGCGGGGTTGAACAAATACTTGATATGGAGATTAATGAATTTATCTTATGGCATAAAGCAGCGAGGAAGGTACAATGTCAACATTATCTATAAAAATCGGAGCAGTTTTAGATGGCAGTTTCAGTACTGTAATAAAAGGAAGTAGCAGTCAACTTACTCATCTTGGTGAGAATATAAGAAAGCTTGACTCATCTTTAAAATCAGTATCAAAGTTTAAGCAGTTAGGTCATGATGTTTTGACTAGCAAGAGGTCATGGAAAGGCTTTGAAGATCAAGTAAAATCTTTAGCTAAACAAATGAAGGCAATAGAGAAACCGAGCAAAACTTTAAAAGCAGAATTTGACAAGGCCAAAACCTCTGCAATAAAAGCAAAAGAAGCATATTTGAAAAAGAGAGATGCTTTGCATTCATTTAATGAAGAAGTAAGAAAAAGTGGAAGAAATATTAAGTACTTAGTAAGTGACCAACATAAACTTGGCTCTTCTATTGAAGTATTAAAAGGTAAGTATGGTAAGCTTGGATCTGCAATACGTAGTCACCAAAGTTTTTTAGCAAGCAAAGCACATTTTAAGTCACAAATTATAGAGACTATTGGGCTAGGGCTAACGCTTGCAGCTCCAGTTAAAGTTGCAATTGACTTTGAAAGTGCTATGGCTGATGTTACAAAAGTGGTAGATTTTAAAAAAGGAACGGATGAAGCAACTAAATTTGCAAAGAAGTTAAAAGAGATGTCACGTACTATACCATTATCAGCCGCAGAACTGGCACAAATAGCTGCAAGTGGTGGTCAACTTGGTATCAAGAAAGAAGATCTTTTTATGTTTACAGAAACAGTGGCAAAAATGTCTACAGCATTTGATATGTCTGCAGAGCAAGCAGGTGATTCTATAGCTAAACTCTCTAACGTTTATGGAATTGATGTTAGTAAAATGGAATACGTTGGTAATGTAATCAATCACTTATCAGATAACACTGCTGCCAAAGCAAAAGATATGGTTGAAGCTCTAGCAATAGTTGGTGGTACTGCAAAACAATTTGGTCTTGACATCAAGGAAACAAGTAGTTTAGTAAATGCCTTCGTTAGTTTAGGTAAACAACCAGCAAAAGCTGCAACTGCTATAAATGCTCTACTTAGTAAACTTCAGACTGCTGAAGAACAAGGAGGGGATTTTAAAGCAGCACTAGAGCAAATGGGCATAACTGCAGAAGAAATAGTACAAAGAATAAGCGAAAACGGCGAAGAAGCATTACTCTACTTTTTTCAAACTCTAAAGAAAATGGATAACCAGGAACGTTCTACAATCCTTATGAAACTTTTCGGTCAGGAATATCAAGATGATATTGCATTATTAGCTGGAAGTTTTAACAAATACGAAGATGCTATAAGGTTACTATCTGACACAGAAGAGTACAAGAGCTCGTTGCAGAAAGAATTTCAAAACCGTGTAGACACCACAGCCAGTAAATTACGACTTCTTCGCAACGCAATAGCTGAAGTTGGTATGAACCTGGGTTCAGTGATGCTGCCTACTTTAAAATCTATAGCTGAATTTTTACAAGAAAAAACTAGAAGCATAGCGTTATTTGCAGAAAAATATCCAACTTTAACCAAAGCAATCATGGGTACTGTAGCAGCCTTGATAAGTTTAAAAGTTGTAGCAGTGGGACTAGGATACGGATTTACATTGCTAGGAAGTACGATTTTTAGTCTGAAAGCAAACCTACTTGGAGTATTTTCATTTTTATCAGCTACAGTTTTTCCTGCAGTAGTAACAGGACTAAGAGCAGTAACACTCGCTATAATGAGTAACCCTATAGGACTTTTAATTACTGGACTTGTCACTGGCGCAGCACTTGTTATAACTAACTGGCAAAAGGTAAAAGACTTTTTCTCTAGCTTTTGGAAATCGATAATAAAACCCATAGAAGAAGCTTTTTCATGGATAGGTGAAAGTATATTTGGAAAAGTATTGGGAAATAGCCCACTGAAAGAGTTTGAAAAAAGAAAAACTGAAGTAAAAGCAGTGCACACTCCCCTAAAAAGTAATATTCTCAACAGTGGAAATCCTGTGCTAGGTAACAGTATAATTAAAGAATTTTCAAAGAGAAATAAAAATAGCTTCAGAGTCAAAAGCCTTATTGAGGAGAAAAAGTTTACAGAGAGCGATAAGATATTTGCAAGGAGTAAGTTTGAAAATAAAGAACAAAATAAAACTCAGAACATCACTAATAATTACACTATCAGCATTAAAGCAGAACCTAACCAAGATGTTCTTAGTCTTGCAGATGAAGTAATAAAAAGGATAAGAGAAAAGTCACGTGATGTTTTATTTGATACGGTAGAGACATTTTATTGATGCTATCTCTTGGTCCGTATAAGTTTGCTCCCACAAGTTTAAAGTATAGCAGAGAAAATCGTTGGAGCACGATTGAGTGTATTGAAAATATGCCACTATTACAAAATATCGGTCAAGGTGTAGAAAATATAGATTTAGAAGGAATGATTTATCTGCATAATCTCAACGTGCTAAATCAATTAAAGAGTGTGAAAGAAACTGAAAAACCACATATTTTAGTAGATAGTTTAGGTAATATTTTAGGACAATTCGTAATTACTAGGTTAGAAGAAAAGCAGATGTATTTTTTACCTAATGGACTACCGAGAAAAATTGAATTTAGTTTGAGTTTAAAAAGCTATAGATGACTATATACTATGTGAGTAAAGAAAATGAGATGTTAGATCTGATTTGCTGGAAACATTACGGATTTACTGATGGAGTAGTGGAATTAGTACTAGCAGAGAACTTGGGTTTGGCAGAATACGGAAGCTTTTTGCCCGCAGGATTAAAGATAAAGCTTCCTACTATTAAGAAAATAGTACAAAAGTCAAAATTAAAGGTCTGGGAATAAATGCAGCCAGATTTTATAATAGATAAATGTGAATCAATTAAAGATAGAGTTATATCATTGCACCTTACAGATGAATCAGGAATAATAGATGATGTAGTTGAAGTGTGTGTTGATTACAGGGATGAAGACATAGATATTCCGAATGAATTGAACATAGCACTAGGTTATAAGGAATTTGGAATCTTTCCAATGGGTATATATACAGTCAACGAAGTGACTATACAGGGTCCACCTAAGACTCTACTAATCAAAGCTCATGCAACAAATTTAAGAATATCTTTGAAGGCAAAAGTATCAAAAGAATGGCGCCAAATTACCATAGAAAACTTAGTAAAAGAAATAGCCCAAAAACATGGATATGGATACAAAGTCGCTGAGGAATTTAAGGATGTATTGATACCCCATATTAATCAGGCAGATGAAAGTGATATAAGTCTGTTAACAAAGATCGCAACAGAGCGTGAAGCAATGGCAAAATTAGCTGGTGGGTATATATTATTTATTTCAAAGAATATGGCAAAATCAGCCACAGGAAAAGCTTTAGGAACAACGACTATTAGACCTCAAGATACAATTAACTGGAAAGTGCATTTTACCGTACGTGATAAGTATAATTCAGTAGTGGCAAAGTGGCATAGCTATGAAAAGGGCGAAACTATTAAAGAAACAGTTGGTAGCGGCGAGCCAAGTTATATTATGTTAGAAATGTACTCAAATGCAGAATCAGCACTAAGTGCAGCAAATGCTAAGTTAAAACAACTAAAGCGAAATAATGCAGTATTGGATATCACTATACCTGGTAATCCAGAGTTATTTGCAGAAGCTAAACTTAATCCTATAGCTTTTAATCAAGCGGTAGATGGTGAATGGATAGTTAACAGAGCGGAGCATACTTTAAATAGCTCAGGTTACCTTACTATGTTGTCAGCATCTTTGAGTAAGTAATGTTAAGAAAAAAATGAGTAAATGATCTATTTAATATTAAGAAACTGTGTGCCAAATATGAAAAAAATAAAGTATAATGAAAGAGATAAACTACATTTCGTATGGTTCATACTATTAATAGTATGCGTTGTTATTACTTATTGCTATCAAAAATCTAAAGCTACAGATAATTATAACAAAACATTACAAGTGGCTACTAGTAATTGCAACTTAGGAATAGTAAAACTTTTAGTAAAGGATATGGCTCCAAACTTGAGTGGAACAACGTTACATTGTGCAGCAAGAAAAGGATGTTTAGACATTATCAGATTTTTAATAGAAGAGGAAAAAGTAAATATAAACGCACTTGATAGAAATGCATTTAAAAGAATAGCTTTACATCACGCTGCAGGTGAAGGACACCTAGAAGTTATTAAGTTTTTATTGGAGAAAGGCGCAAATCCTAATATTAGAGATATAGATGGAAAAAACCCAAGAGATGTAGCTGTGCTAAGATCACGGCACAATAAAGATAAACCATACGATGAAATTATACACTTGCTCTATAATGCTGAAAAAGAACATGAATCTGAGCAGTAATATTTCGTAACCGGAAACAAGAAGTAGTTGAAAGATTACACAGTTAGGAGAAACATGCAAAATCAAAAAATCCCAATTACAGTAATTATCACGTTATTAATACAAACAGTAGCATTTATATGGTGGTTATCCAAGCTAGACTCAAGGGTACAATTTCACGATAAACTTATTGAATATGGTTTAATGGAAAAAGTGTTAGTACTTGAGGAAAGGGTAAAAAATCTTTCTGAAGAATTAGATGAGTTTAAATTGCAGGTTTTAAGCGGAAAAATTAAATCTTAATATCCTTACCTAAATTTACAATTGATTAAATACATTTTATCCGTTGATGGAGGTGGCATTAGAGGGATAATACCTGCCATTATTCTAGCAGAAATAGAAAAAAGAACAAGAAAGAGGGTAGCTGAAATCTTTGATCTTATAGCAGGTACTTCAACCGGTGGAATTGTTGTAGCAGGATTGTGTAAAAAAGATGAACAGGGAAATCCTCAATACTCTGCCAATGATTTGGTTGAACTTTACCAAGAGTACGGAGCATATATTTTCAAGTCTTCGTTCTTCAGGCGATCAATATTATCTTGGATTAATTGTGCACAATACCCACATAAAAATATTGAATTTATACTGGATAAATATTTTGGTGATGATACTCTACAAAACACTTTAAGTAATGTACTGCTTACCAGTTATGATATTCATAACAACCGTCCTTTCTTTTTTAAGAGCTGGAGAGAAGATAGAAATTTTATCAGGCTAAAAGATGCACTCAGAGCTACAACGGCTGCACCTACTTATTTCATACCAAAACATCTAAAAATTGACCAGATAGACAGAGTATTAGTGGATGGTGGGGTATTTGCAAATAATCCAGCAGCTTGTGCATATGCAAGTAGTAAGAGGTTATTTCCAAATGACGATATTATACTGTTATCTATAGGTACTGGCAGAACAGATAGAAGTATAACTAATTCAAGGAGATTTGGAAAAATAGGTTGGATAAAACCTCTGTTGAACGTAATGTTTGCCTCAAGTTTAGATGCAGTTAACTACCAACTTGATCAAGTTATAGCTGATAAATATATACGTATACAATCACAATTGAAAATAGCATCACCTGACATGGATAATATTACATCAAAAAATATCAAATCTCTTCAGCAAGAGGCAAAGGCAATGATAGAGGACAACCAGGAAGTAATAGATAGATTCTGCAATATTGAACGATGCCAAGCAAACTAAAGAAATTATACCACAAAGCAAAGAAAGGTTTAAAAAACATAATTTCGCCCAAAAAACATGCTAAGGGGCAAGAAGCTAAAACTTCAAACGATAAGCCAAAACCGCTACATGAGCAACCTCTAAAGATGATGGAGAAAACCTCTAAAGCAAAAAAAAGATAAAAAAGGAATAAAAGAAAAAATAAAAAGCTTTAAAATAAAACCCGTAAAAAAAGAGCTAAAAAAGGGCAATACGTTCAAAAAAGGCTTCAAAAAGCTAAAAGCAAAAAAATTAAACCCAATAAAGGTTAAAAAAAATAAGATCATTGGAAGCAAAAAGTTAGCGCTTTTACTGACATCTGCTACAATCGTGGCAATTTTACCAACATTCAGTCTAGCTCCTCTGCCAGCACTAGCAATAACTTCTGCATGTGTTTTCAGTATTAATTTTATAGCTGTGAAGACGTTAAAGAAAGTTATTAAACAACGCAAATTAGCAGCAAAATCTAAAGAGGCAGAATCTAAAGAAGTAGCTAAGCCGGAAGAAGAAATTCAAGATGTAGTAATTGAGCCAGCTAAGAAAGACTCCGAGCAAATTTCCAGAGAATAATACTCTTCAAAAATACCCTTGTAAGCTTGACTTAACGGCCTTCTTCTGTTATATTGGGTCATAGTAAGGTTAGTATGGTGATAATATCTCATAGAAAAAGAAGCCTATGCAGACAATAACCTTGCAGCTACTACTAGACTTTATTATAAGTTAGGAGGTTGGTATGATTACGGATGAGGCAAAAAGAGTACGAGACAACACTAAAGGAACGAGGACAGTTATACATACTGCTGCTTCTCATGGTGATTTAGAGGTAGTCAGATTTTTTATAGAGAAAGCTGGGTATGACATCAATTTAAGAGATGAAGATGGTTGTACTCTCCTATTTTATGCTGCTGGAGGAGGTTGCCTTAAGGTAGTGAGATACTTAATAAAAAAGGGAGCTGATATTAATGCTACTGCCAAAACTGGTGCTACTGCATTGCATATAGCTGCTCGCGTGGGTCATCTTGAAGTAATAAAGTGTCTTGTGGAAGAGGGAGGAGCAGATAAAAATGCTGTAGATAATAATGGATATGGTGTTTTAGACTACAATCGTGGGTATGATCTCCTAACTGCTAAAGCTACTCTTTTTGATAAGCCTAATGATGCTGGTAGTAGAGTTATTGATTATAATGAGCTTAACAACGAGCCTAATGATAACACTAAGCATTGACTTACAAATTTGACTTAACAGCCTTTTTCTGAGACAATTTCTATACTTTCTAAGTATAGCAGTTGAAAGAGTAAAGAAAGTTATATTTAAGGTTGCTGCTTATGGTTGCTTAATTGACGCTAAATCAACACATAGCATAATCGGATGTCATGAAACATCTAGCCAATTGGCAATCCCAAGTTTATTACAGTCAAAACACTAAAGAAATTAATGCAAATTAGCAGCAGAAGCCAAAGAAGTAGCTGAGCCAGCAGAAATTCAAAGTCGAATCAATAAAAGAAGAATCTAAACAAGTTTCCAAATAATAGACATCTATATTAAATACTTTTCTATTTTTATTTAAATATTATATATTAAATATAAAAGCAGTAGCAAAGCTAGTGGCTTCTTTGTAAAATACCAGCTAAGCGAATATAACGGTCAATAATTTATTTACAATTGACGCTGTATACTGAAACAGTGGTTGAGGTAAAAATTATGACTGAAAATACATTAAAACTACAAAAGGAAATAAAACACCACAACGAGCTATACTATCGGAAAAATAAACCAGAAATCACTGATGCAGAATACGATGAGCTGGTGAAAAAAGCAGATATTCAAACTGTTGGTGCTTCACCTGACGATAGGTTTTCCAAGGTAGAGCATATTGTGCCTATGCTCTCGTTAATCAAAGTTTACAGCCAAGAAGACGTTGAAGAATTTATTGCTAAGTCCAGAGAACTCCTAAATACAGATGAGCTGAAAATAATGTGTGAGCTGAAAATTGATGGCTTAAGTTTCACTGCAATTTATGAAAATGGCTTACTCATTAAAGCTGCAACGCGCGGTGACGGTAATTTAGGCGAAGATGTCACTGATAACATAAAAACCATAAAGGATTTTCCTCAAGCTTTACCTGGTATAAAGGGTAGATTGGAGGTGAGAGGGGAAGTCTATATCAGAAATGATGACTTTCTGAAGTTAAATAAGAATTTCTCAAATCCACACAACACAGCGTCAGGTTCACTAAGACAATTGGATCCAGAAGTTACCGCTAGGAGACCGCTGAAATATTTTGCATACTCGTTAATTGGTGGTACAGAGAAAACACAGCTTGAAGTGTTAAATAAACTGAAAGAATTTGATTTCTGCATTAATGAACATCAATGCTTGGCAAACAATGTGGATGAAATGCTAAAGTTTTATAACAGAATGTATGATAATCGCCATGAATTAGGTTATGATGTCGATGGGGTAGTCTATAAAGTCAATAATTTACAGCTACAAGATCGTCTAGGTAACACAAATAAAGCTCCTAGATGGGCCATAGCTCACAAATTTCCTGCAGCTCATGGAAAAACTAAAATAGAGAAGATATCGGTACAGGTAGGCAGAACTGGCCAATTAACACCAGTTGCTCAATTAGCTCCGATAAACATAGGCGGAGTTCTCATTACTAAAGCAAATCTGTATAATCAAGATGAAATCAAGCGCAAGGACATAAGGGAAGGAGATGTTGTAGTAGTAGCTCGAGCAGGCGACGTCATTCCAAAGATTGTAGAAGTGGACAAAAAGTTTCGTCCTCGTAATACACCAAAGTTTGTTTTTCCCGATACTTGCCATGAATGCGGATGTGCAGTAGATAAATTTGAAGCTGCAGCTAGATGTTCTGGAGGAAACGTTTGCCCAGCACAACAAATAGGAAAGTTAAAACATTTTGTGGAAGTCCTTGACATTAAAGGTTTTGGCGATAAGCAAATAGAGTTCTTTTATGACCTTGGTTTGATAAGGAAAATATCTGACATTTTTGCTCTGGAAGAAAAACTAAAAAATTTCAACTTAAGTGAACAAGAAGGGTGGGGTGAAAAATTAATATCTAATTTATTGAATTCTATCAATAGTAGAAAAACCATAACTCTTGAAAAATTTATATCTTCTTTGGGAATTAGACTTGTAGGATCGCGTGCAGCAAAAATACTAGCTAATCATTACAAATCTTATGATGGTTGGATGGCTCAATTACCTTATGATAGAGAAGCTCCTGATAAATTAATGAGCATAATAGGCATAGGCGAAGAAACTATAACTTCCTTGGAGGAATTTTTCTCTGAAGAGGATAATGTTGAAATGGTAAAGAATCTCGCTTCTCAACTAAAGATTGAGCCTGTAAGTGCTAATTCCCCTCTTAGCGGAAAAATAGTGGTTTTTACTGGCAAGCTGTCAAGAGAGAGAAAGGAGATGCAAGCAGAGGCAGAATCTTTAGGCGGAATTGTGAGTTCAAGTGTATCGCCTAAAACGGACTTCTTGGTTGTCGGCGAAAAACCTGGATCAAAGTATAAAAAGGCTACGGAACTGGGTGTTAAAATTTTAACTGAAGAAGAATGGGGTTGCCTTTATAGCCCACTTGCTATTTTGGATTGCATTTATTAAAGCTACAGATCAAAAATAGGTGTTTTTATGGCATAAATACGAGGAAAATTGCCATGTCCCATTTAACAGGCTTTAGAGCTATATTATGGTGGTAACTGTAAAAAGATGAAAAAGGACGTCCGAGACCATAAATACCTCTGTAAGCTCTTCTGTGGAGGTCGGTTTTTATATTCAAAATTTAAAAAATAACCAGGTAGCTCTATATGAAATTTTTGCTATAAGTTTCAATTGGGATTCAAATTACGCAAATTCCCCAGCACATAAGCTAGTTGCTCGAGAGATGATTTCAATAGCAACACCTGCCTTAACTAGATTTTTTGCAACCTTGATTTTCTCTGCTTTTTTAACTTTTTCCTTAACAACCTTCATACTTTTAGACAGAGTTTCAACTAATGCGCTCAATCTACTCCATGATTCTTGATTCTCAGTCTCACTTATTTCTACTTCATTACTCTCATCTTTTTTTATTTCAGGCAGTAAAACCCTTACTTTCACTGATAATGCCTTTGCTATTTCATATAATGTGTCAAGTGGAATGGCAATGTACCCTTGCTCATAGTCGTTTATCTCCTTAGGTGTTACACCTATTTTATTTGCTAAATCTTCTTGTGTATACCCACGTATTAACTGTATGATTTCTACCCTTTGCCCTATTTTGTAATCTATAGAATCAGTACGTACTTTCTTTTCTGTATATTTGCAAGTAGATAAGCCTGTTGCCTGTAAGATAATACTAACAGAGATGTTCTCTTTAACTAAATTATTTGACACTTCTTCTCTTGCTTCTTTTCTGCTGCTTTCTTTGTAGCCCTTGGCAAATTCAACCAATGAGTAGATTGCCTTGCGTAATTCCTGATTCTCAATTTTTTCATACATTCTCACCAGGCTTAATATTTTTTCTGCCTCACCTTCAAAATAACAATCTTCATTTAGTACTTTTGGTTCAGGAAGTAGATCTGCAGTATTAACTGATAATGCTTTCGCTATTTTATATAATGTTTCAATTGAGATAGGATTATACCCTTGTTCATATTTGTGTATTTCCTGATATGTTACGCCGATTTCATCTGCTAAGTCTATCTGAGTATATCTTTGTATTAACCTACAAATTTCCACTTCTTGCCCTACTTTATAATCAATAGAGTCTATATACTCTGGGTTATAGTAACCTTTAATAGCCGGTTTTCTTATAGAAACAAACATACCTCCTACTTTTTTCACCATAAATCTCTCATATAGTAGCTTGCGAGACAATGTCAATAGAAATGCCTAATCTAAGTAGATTCTTTGAAATTTCTATTTTTTCTGCCTTTTTAACTTTTTCTTCGATAATCTGTATACCTTCTGATAAAGATTTGATCAGTACATAAAATCCGTTGCGTAAATCTTGATCCTCAATTTCCTTATATTCCTTTATTAAACCGCTCAGTTCATCTCTTGCCACAACTTCTTCTATTTGCCCTAACAGTAAAACCGCAATGTTAACTGATAATGCCTCTGCTATTTTGTATAATCTTTCAAGTGGAACGGTTATATGTCCTTGTTCATAGTCATATATTTTCTGGGGTGTTACACCAATTTTATTTGCTAAGCCCTCTTGGGTATATTTTCTCATCAGCCTTAGCTTTTTTATTCTTTGTCCTACCCTGTAGTCTGCAGAATCAGTTTTTTCTTCTGTATTACTATATTCTTCAGTTGATAAGCCCGTTGCTTGGAAAATTGTATCAACAGAAACTCCTACTTCAACTAGATTCTTTGCCACTTCTATTCTTGCCACTTTTCTACTATTTTCCTTGCTAGCTTGTGCAGATGTAATTAATGAATAAACTACATTACGTAATTCTTGATTCTTAATTTTCTCATACTTTTCTACTAGATCTAATATCTCTTTCCTCTCACTCTCGAGATAATTTTCTTCATTTGATATTGTGTGTTCAGGAATAAGATCCATAATACTAACTGATAATGCCTCTGCGATGCTATATAACCTTTTGATTGAAATTTTACGCTTTCCTTTTTCATAATGGAGTATTACCCAGTATTTTACACCGATTTTCTCCGCTAAATCTCTCTGAGTATACTCCTTGGCTAACCTACAACTTCTTACTTTTTGTCCTACTTCGTAATCTAAGGGGGTGGTCACTTTCCTTCACAAAAAAATATACTATTACAGGATTTTTTGCTATAGCTCAACTTTACTGTGAAATTGGAAGTTGCTTTAGATCCTTTTACAAATGGACGGAAAAAAACTCCTCTCCTAACGTGCCCTAAAGGTTTCCTGACTACCTCCTTGTACCCTATTTGCCCACAAAGACGAAGACAATGCTTCACTAACTGTCTCTCTTTCTTCTATGGTCTTATTTTCACCCAAGATGCCACGCCCCGGAAAATTTCCTCTCTTTACCGCCTCTTCAACTGTCATTCCACCAAAGAGGCAATCTTTCCCTACTACTTCTCCTCTTCTTTGTAGCTCATCCCACATTTCCCTATCTGCTACTCTCACTTGTACTTGACCGTAATTTTTTGCATCGTGGTATACTACAACTCCTAGCCCACCAATGCTTGTAGGAAATGTTATCTCAAAGGTGCCTGACACACCTATATAGTCTCTTTTACCTCCTTTCTCGCTTTCGACTTCTATTGTGCTATCGCCCATTTTTATGATACTACTTCTGTTTTAGCCCTCTAGTACTTTTGCCACCTCTACTGTGCTATCCTCAGAAAATTCCGTAATACATGTTTTGTTGTCTATCTCTACACCTATTACGTTTCCTCCTCGAACAGCATTTTCACCAATTTTTCTCTGTTCCCTAAGTTGCTTATCTATCTGTGGCTGAACCTCTGGTTGCAGTTCTTTATAAATTTCATCTACCAGTTTATTCTGCAACAGATTGTCATGAAACTCTGCTCCTCTCAGTATTAATTTACTCATTATCTTTTTCTGATCACCTTTTTTGAACTTGTGAAAATGCATACCCAGTATTACATACTCAGCAAAGCTCCATTCTCCTTCATGACATGCATTTATTCTTATGCCAGCAGATAGAGCTTGATCCACAACTTTATGCATCTCTTTTGGGCTGCCTGCTTTTACCACTGCACTTTTAAACCAGCTCAACTTTTTATTTTCGCTTGCACTTGGCTTTATTTTTTGCAATAAGACAAATGGATTTTCTTGATCACCCAAAGGTTTTGTGCCATAAATAAGATCAAGTCCTTTCCCAAAGTTGATTGACTTTTCACGAGCATCTCTACTAGGGGAAGGCATCGCGCCTCCAGGCTTATTAATTTTGCTCACAAAGTTAGACTGTTGTATATCAGTACAACTTATGCCTTCAAGATCACTTAATATTTCGTCCGGTAATTTGCTAAGATCAATGTTGAACTTACGAGTATTACCAACTACTGTAATTTTTTTATTAGTCATATAGCCTCCTATATTAAACATATTATCTAAGTCTACAGCGCAATTTGTGACTTTATTATTAACCCAATATGCTCTTTTACAGGAATTATAAAACATAAATCCGTAATTTGCAAATACTTTTGTATATTTATATTTCAACAAAAATAAAAAACATAAATACAATTTTGGATCAGAAAAGCTTTTTAGGTTCAAATTACTGCTTAAAACTTGAAAAGAAAAGTTCGAGCACAGTCATAACAATCCTTTTTCCTTGAAACTAAAATAGTTGTTGCCTGCAACAATAATGTGATCTGCTAACTTTATACCTATGGTTGCACAAGCTGAAGCTAAGTCTTTAGTCATAGCTTCATCACGTTCTGATGGCTTTACAGTTCCGCCAGGTTGGTTATGAGATATTATAATTGATGTTGCTCTTGCAAGTACTGCTTTTCTTGTTATTTCTGTTATATAAAAAGGTATATGATCAACTGTACCAGTATAAGTCTCTTTTTCTACTAAACGATACCCTTTATTCAAATACATTACTTTGAGATTTTCTCTTTCTGAGTAACCAATACTCGTACTCAAATATTTTGCGAGCTTTTCCCAATCGTCTATTACCGGTTCTTCCTTGAACTCTTCGGTTGGTGCCCTCTCTAAAGTTTCCTTAACACACGAAATTATCGCTGTTGTATCATCAGTCACCCCTTCTACCATTTTCAGATCATCCATCTCTTGGCTGAAGATCTTACTTATTCCAGAATACTTGTCTGTTAACCTTCTAGCAATAGCTTGGGCTTGGGTCTTACCATGCACTACACTTAGAAATATTGCTACTATTTCATGATTAAGTAAAGCCTTTCCTCCCCCGCTTTGTCGTATTCTCTCTATTTCTTCTCTAAATTCATTTTTATCTTTACTTTTATTATTATTATTCATAAGATATACCTCCTATTAGCTACTAATTTTTTTTAATTATTTACTACTGTTTTCTTGGTAGTATTGGCATAAAGCCATAGGTTTCGGGCGAAGTCAAATCAATTTTTCATTTTTTTTTGTTTATTTTTTATGTAAAATGCAAAAGATATTTCTTAAGTTGTATTTTTAAAAAAGTAGCTCAGTTGCCCCAGTTGTTCGTAAAACAATATCGATAGAAATTCCTAATCTACGTAGATTCTTTGCAATTTCGGCTTTTTCCGCTTTCTTGACCTTTCCTGCAATAATCTCCATACCTTCAGATAAAGATTTGATCAGTACATAAAATCCGTTGCGTAACTCTTGATCCTCAATTTCCCTGTATTTCTCTATTAAACCACTGCTTGCTTCACTATGTCGCCTTGTAAGTAGATCTTTAATGCTGACTGATAACGCCTTTGCTATTTCATATAACTTTTCAAGTG
>NODE_5_length_57120_cov_417.926330
TGTCATTTAATCTGTACAGAGAAGATAAATAAATAGCTTCAGTTTCATGATAAGGAGGCTGGCGGAGTTTGTCAAGTAAGTTTTTCGTTTAATCCGTTTCTTGATTTAGGTGCCCTTGACTTCCGGCTGGGTCGAATTTGTATAGCTACATTGTCGGTAAATCTAAATTGCTTTAATGATTTTGATTGAAAAATAGTTTTTCTATTATATAAATGCTACTTTAGGGTAATCAAAATGGAAGACGATAAATATAGCCTAGGTTTAAGAGTTATCCATTGGTTGATGGCTGTTTTTATTATCGGTATGCTTTGTTCTGGACTTTATATGAAAAGCCTGCCACTTAGCAATGAAATTAAGTTCAACATATACGCTATTCATAAGGCTTGCGGTATCACTATTCTTGGATTAATCATAGTACGCATATTTTTTCGCGTCTTTACTTATGTTCCACCACTTCCAGCAAATTTTTCTCGGTTTGTAATCAATATAAGTAAAGCAGTACACTTTGGTTTATATTCTTTGATGGTGCTAATGCCACTATCTGGCTATGTCATGTCTTCTGCTTCTGGCAAACAGATCAAATATTTTTTTCATATCCCTTTGTTGATTAATCAAAACAAAGATCTAGCTAACACGGCTAACGAGCTACATTCGATGCTTGCATATTTTATGGTACTCTTTATAATCTTACATATACTTGGCGCCTTAAAACACACATTTATAGATAAACAAAACATTTTTAAACGTATGATATAGGTTATATGTTAAGTAGCCTCTGGAAAAAAGGAACAGATTTTCTTAGCAGTGAGTTTGCTATAATGGGTGGTGCTATGAGCTGGGTTTCAGAGAGAAACTTGGTCTCAGCAATCTCAAACGCTGGTGGTTTTGGTGTGATTGCATGTGGTGCAATGTTTCCAGACTTGCTAAAAAAAGAAATCATAGAGACGCAGCAATTAACTAACAAGCCATTTGGTGTAAATCTAATTACTATGCACCCAAAGTTGAGTGAGTTGATAGATGTGTGTATTGAAACGAAAGTGAGCCATATAGTGCTTGCCGGTGGACTGCCAACAAAGCCTAATATAGAAAAAATCAAGGGTGCAGGCATTAAAGTTATGTGCTTTGCACCAGCATTAAGCCTTGCGAAAAGGTTAGTAAAAATGGGAGTAGATGCATTAATAATAGAAGGAATGGAAGCAGGTGGGCATATAGGTCCAGTTAGCACTTCTGTTCTTGCACAAGAGATATTGCCTCATTTTAAAAATGAACAAATACCAGTGTTTGTTGCAGGTGGAATAGGAAGAGGTGAAATGATAGTTAATTACCTGGAAATGGGAGCAAGTGGCTGTCAAATAGGTACATTATTTGTCTGCACTAATGAGTCAATTGCCCACAAAAATTTTAAGGAAGTGTTTATTAAATCGGCCGCACGTAATGCAATACCTTCTGTACAGATAAGTGCTGATTTTCCTGTAATTCCAGTAAGAGCTATAGCCAACAAAGCAAGCGATGACTTTATGAAGCGTCAAAAAGAAGTTATTGATGAATACCAAAAGGGACAGATCTCAAAAGAAGATGGGCAGCTTGAAATAGAAAAATTCTGGGCTGGAGCTTTAAGAAGAGCAGTAATTGATGGAGATGTTGAAACGGGATCTTTAATGGCTGGCCAAAGTGTTGGCATGGTTGATAAGGAAAAGCCTGTAAAAGAAGTAGTGGATATGTTAGTTCAACAAGCAAAGAATCATATTAATAGCAAATCTGTAGAAGTAGAAAGCCCAGAAAGCAAATAGTTAAGCGACCTTCCAATAAGCAAGTTGCCGCAATTATTTATAATATGGCATAATTGCCCAGTTTTAATGTAAAATTAACGCTAAAGAGGTATCTATACATTTTGTTATGTATGGAGGAGTCTATGCTAAGTTCTAAAAAAGATATTAACCAACAATTGCACGACACTATATACAAAAAGGTAACAAAAGAAAATCATAAATATGGAAGCCCACAAAAGGGAGATGGAACTATCAAAAAATGCATAGAGTTGTTCAAGGAAGGAGCTAGTCCTGAGGTATTAACTGAATTAGAAAAATCGCTGAGAGAACAATTAGAAAAATCACCAGAAAAACAAGAGGAATATCAAAAACATTATAAGTATTATATCGAAAACTTTCTTCCTGCATTGAAAGATGAAGTAATAAAATCAGAAGAACTAGCTGTACCTACAGTATTTAACAATGAAAGAGAACAATCACAAAGACCACAAACAATAAGAGGAAAAATAGTAAAAACAATTTTGGATATTACTAACAGGAGCAGCAGTGTAAGCTCAATACCAAATGCTGTTGAAGAAAATATTGAAGATCAAATGCAGCTAAAACATATTGAAGAGCAAAACAACACACAAGAAACACCCTTGAATGTAGCTGAGAAAAAAAGTGGTGATAATAAAATACTTAGTAATTCAGATGTTGCAGAGGAAGTGTTTGAAAAATATAGCAAGGTTGTGAAAGAAATAGAGGAGAAGAAAACTTCTAAACTCAGTAGTGGCAATGACTCAGATAGTGGAATAGACTCACCTAGAACGAGTAAAGAAAGTTTGAAATCACCAGTAAGTAGCAGAAGGAGCAGTTTAACTTTAGTAACAAGCACTTCATCTGAGGAAAGTTTAAACTCAACATTGAGCTCTGTTGAAGGAGATAATGGCTTACAACCAGAGGGTGGAGAAAAAACTGAGTTATTAGAATCAAATTTGGAATCCCCAAAAGAAAACGAGACTCAAGTGCAGCCAGAGCAGACTGTAAAAAAAGAGCCAAAAATGCAAGAAAATGAAAACTCAGATGGTCAAGCAAATCCAGATCAAGTTAAGAAAGATATCCTACTTAAAAACCAACCCAATAACAGAAATCTTCACGTTGCACTTGTAGCAGGTTGTGCTCTCTCCACAATAGGGTGCATTGTTGCAGGAGCAATGACATCAGGATTGATAGGAGCAGGACTACTTGCTATGGCTGCAGTGTTTGCTATAGCAGCAGTAGCTGAATTGCATTCAAACTTCCTATCAAGTAAATTAACATCCATTAATGTGAGTCCTCTTGTTGATGATAAAGAGCTTACAGCATGTTCACGTCTGTAAAAATTAAATATGTGTTACTTGTAGTGGATAAGTGAATTCAGTTCTTGCCTATTGATATAAAAGTTGTTATATTTAAGAAATGTTTAAAAGGTATTTAGTTGATGCGCATTCAATTGAATAAAGTTTTGGTTTTTATAGCCTTATTAAGTTTCATTTTTGCATCATATTCTAGCGAAGCAAGTTCGGCGAGTGATGAATTAAAGGGTATACAAGAAACGGTAAAAAATTTTATTTCTTCATTTTCAGTTAAAGATACTGTAGAAAATATGAGTCCTTCAACAATCATAGGGTTGTGTATAGCTGCAGTGATACTTGCAGTAGTGTTCAGAGGTCTAATCTTTTTTATGATAATGTTTGGTGTACTGGTCCTGATGTTCGGTAGTACAGAAAAGGCAACAGACTACTTAAAAGAAAAATTTAACTTTGCAAAAGATATAAAATTACAATCCGATAGCGAAAAAAAAGATAAAAATTAAGATAGTATTTTTATCTTTTTTAATTATCTTTATTGAATACGCATATGCAGTTAAAAGTACCAACAGTTAACTCTAAGCTTAAAAAAAAGAACAACTTAGCATTACTAGAAAGCATTGATTTAGATTTTGTTCCTTATGCTTGTCATTACGATGAAGAAACCATACTAACAAAACAGGGAGAATTGTTAAAAATAATCAAGTTAGAAGATTATTCTTCTGTTGATAACTACAGCGACCTCAGAACTGAAATTAGAAAAAGCATATCAAAAAATATTAATAGCCTGTGTTTTACCGTTTGGATTCATACCGTTAGAAAGCGCAATAAACTGAGCTTGAAATGGAATAAAACTGAAGACTTCTCTGACAACCTACATTCAACGTGGTTTAATAAACTAACTGATAGTAAATTACAGTATATAAATGAACTATACATTGTAATATTGTTTAGCGATTTTGGCAAGCATACTAATAATTCGTTTTTTTTCAATAGAATAAAGAATAAGCATAAGTTGTCTTTACAAGAAAGCCATCAGGAGTTGCAAAAGATAACTGACGTAATTCAAAATGATTTAGGACCTTTTGGAGCTAAAAAACTGAGTCTAAGGTTTAGTGAAGGTAAAATATATTCTGAAATGATAGAATTTCTCCACTATATTGTTACATTAACGCACAAAGATTATCCAATACATGAAAGGGACCTGTCGCAATATATTAGAAATTTTAAAATAGCTTTTGGTTTCAATACGTTTCAAACAATATTTGAAAATCAACAGAAATTTGGCTCTATTTTCAGCATAAAAGAATACCGGGAAATCTCTTTAGGTAATATAGATAGATGCTTGCAGCTTGAATCTGAATTTATCATTACAGAAATAATGATATTTACTAGTAATAACAAAGCAATAAAAGAATTTAAAAAACAAATCAACATGCTGCAAATTAGTGAGGATAATACCTTACTTAAAAGCTCAGGAATTGAAGAAATAATAGAGCTTGAAAAGACCTCTAGTATAGACTTCTGCCAACAGAAAATTATTTTTACAATATTTGCAGATGATAGGAATAAGTTAGCTGAAAGTATTAGTGATTTATCTTCTATAATGTCATTAGTTGGCTTCATGATGTTTAGAACTGATTTACATATGGAAAGTCATTTTTGGGCACAACTTCCAGGCAATTTTGCTTTTATTACGCAACCGAAAAATATCTTAACAAAATACGCTTGCAGCTTTGCTATGCTGCACGATTTTACGTCAGGTACATTAAAAGGAAGAAGGTGGAAAGAAGCGGTAATGATTTTTTTTTCAAAAAAAGGAAATCCTTACTTCTTTAATTTTCATGGAAAAAGAAATAATGGCCATACTACGATACTCGGAGCTCCAAATTCAGGCAGAACTTCACTCATTAATTTTCTATTATCAGAATCAAGAAAGTTTAACCCAAGAATTGTCATATTGGATAACACTGGAAAATCAATAATTTTTACTAAAGCAGTGAGTGGTAAATATTACATAATCGATCCAAAATATAAGGACAAAAGCCTAAAATTTAATCCACTAAACATTGAAGATAGTGCTTCCAATCGCAATATGTTGGTTGAACTGATCAGAAGAATGGTAGCCGATACGAGCTTGGTGGACGTAGAAGAAAAGATAAGAAAAATTGTGGATTCTATATTTGCTATACCCAAGGAATCACGTTCTATTTCACAAATTTCTGAGGTGCTCTTGCTCCTTGGGGGTAAGATAAGTAGATGGTGTGACGATGGTGACTTTGCTTACTTATTTCAAGATGGTGATGAATCAGATATTGACTGGGAAACAAAAATTATATCTCTCAACACCGCAAACCTTACAAAACAAAAGGTATGTATGTCCGTGATACTTTACTATTTTTTATATTCTTTTGAGGCAAAATGTGATGGCTCGCCTGCAATACTTGTTTTGGATGAAGCATGGGAGATAAGTAATATTTTTCCTACAGAGAAAGAGTTTGATAACTGGATGCAAAGAATGACGGAACTAAATGTTGTAGTAATCCTAAGTACTGAGAATTTAAATCTCGCATTTGCTAGCAAATTTACTCAATATTTAGATAAACATGTTGATACAAGAATCTTGATGCCGAACGTCAATGCAAATAGATTATACATGAAGGCATTTTCTCTATCGAAAGAGGAGCTGAATATAATTCTGCAGACGCCAACACAGGAAGGTTTATTTTTGATAAAACAGTACAAAGGATTAGTAACCTTAAATCTGGATTTGAAGGATATGCAAGAAATACATGTACTTTCAGCTAACAAAGAGACTATAAAGTATATGTATGAGGCAATAAAAGAAAAAGGAGAAGAAGTTAATGAGTGGTTACCGGTATTTTATGAGAAGTGTAAGGCTTAATTTCTTATTGATATTTTTTTTGATACTTGGTCTTTCGTATCAAGGATATGCTGATTGTCCAACATTTGTAGAAAGTAATACTTGGTGGGAAGCAATAGTTGGTGGAGATTGGGTAAAGGAAATTAAGGTGCAAGCAATAAAAGATCAAGGAGTTGATGGTTACTTTAATCCCAAAATTAGAGTATGTGCTTATGATGGACAAAGTTATTGTTATGACTTACAAAGTGGGGAATCCTGCCGCCAGATATATGGAACGCAAGGTACAGGAGCTGGAGTTTCTGCTGCAGCTTTTATCGACTGGGAAGGAGATAAAACAAAAGCTGGAGGAGAAATTGCTCGGGGTCTTAAATGGGAATGGGCAGACGGTGTTACTGATGAGGAAAAAAGAAGATTCGCTAACTCTCCTAAAATATGTGCTTGCAGTCAAAAAGGGGCTTGTATGTCAGGAATTTCTTCATGGGGTTCTAGAGTATTTTCGGGTGAGAATATTTTCCGTCCTGGGGAGATGGAAAAAGTCTGTGATACCTGCTACCAAACGGCAGTAAAATGTGCTCCTGTTCCACTTGCACCTGGCCCCCCTCCATTTTGTGAACAACTTGCAATGTCGCTTCCACAAGTTAGAATTGTTCCTATAACAGATAAAGACAATGATTACTTTAATCCTAAGGTTAAGGTAATCATTGGTGATCTGAAAGGAAGAGACGGAGAGATTGGAGAAAAATTAGATTTCCCTAAAGGGTATGGAGAAAATAAAGCTGAGTGGCGCTCTATTTTAGACAAAGATGGCATCACGTACTACTTCAAAACTTATAGAGAAAAAGATAAGCTCTGCGCTGAATACCTTGGAACTCAAAGTATAGATGAAAACAATCCACAGTTCATCCGCTGTTTTCCTGCACCACCTGCTCCAGAACCTGAGATAGTGGAGATAGTAAATGCAAATACATTGAAAGTAGAAATGAAGATGAGTGAGAGCACTTGTGCTAAAGCACATGGAACCTATAGTAATGGTTCCTGTACTTTTAATGTTAATACTGACCTCAACCATCCTATAAACATTGGCCCCCTATCTTTAAAAGTAGTAAAACCAGCAATAGTAGCAAAAACAACTGATAGTAATATTGATAATATTATAGAAGGTATATTAGAAAGTAATCCGCAACAATTTAAAGTTCTGAAAGAATATGGCTATGTTCCTGATGTGCAAATTAAATGTTCTAAAGGCGGAAGTTTTTATAGTTTTAATGATTTTGAGAAAAAGTTAAAAGACAAATCTATTCAATGTGAATTTAATAACTCTGGGCAGCCGGAAATAGAAGTAAAGTATAAAGGAAATTCTAACAGTAAAATGCTTTGTCTTTCTGGATGGCAGCCAGAACCAGAGGAGTTTGTTCTTAAAAGAGAAAATAAAATAATACCACTAAAATTAATGGGAACAAGATATACTAAATACAATGCTGTTTACTCCAAGGAATCAAATCAGTTCTATTATCTTCCAAGCAAGGAAATAGTTTACCCTTTGAAAGAAACTCAAGAGAGGTTGGATAAAATAATATTTAATAAGCAAGAGTATGTTTTCTTCCCTGATGAAAATGAGCAGAAGAAGGAAGAATGCAGTTATTGTGTGAAGAAAGATAGCAAAATAGACGAAAAATTAAAATCTGGTGAAGGACTGAAAGTAGTATACAAATTGACGGATGTAGAGCATAAAGAAGGATGTGAGCAAGGTGATGATGGTTGCATCTGCTTTGATGGAAAGTGTAGCCGTTCAAAACAATATTTGAATAAAAATGAAGATGATAAGCCATTCTACTTAAGGTATGAGGAAGTGGATTGTAAAGATAAGGATGGTAAAGTATTAAGAGATGAAAAAAATGAAGTACGAAAGTGTACACAATTAAAAGATCAACTGATTAAAGCAAACAGAACAGAGGTTTTTTACGCTGATAAATTGTGTAGGTTCGATTTAGAAGGTCTCAAAAAGAAATTAAAAGAAAAATTAAAAGAGATAATCAAGGAACATCTGAAAAATAAGAAACCAGATCTTGAAAAAAATAATGAAAAATCCTATGATCATAAAAATAAAGATGTTTATACAGATGACTTATCAATAAAATTTGATCGTATTAAAATAGAAGCGTGGGGAAGTGGTGAAGCAGGTCATATACAAGGTAGTGGCTGTGACAATCAAAAATGCCATTCTACTGAAAGCAGAGTAGGGATGCCAGGAGATTATATTAAAGCTAAACTGAAAATCGATCCTAATTATCCTATAATTAAGGTGCAAGTCACAGAGGGAGGGGGTAACCAGGAAAGTAACTTCTCAGATAAGGACGGGGGACCTGTTTTCATAGAAATGTGCAATTCGCAGAAGCAACATTGCCAGCAACTGATTACTGTTGCAGGTGGAGGTGAGTATAGAACATACGGTGGTAAGGGTTATGAGGAAACAGTAATTCATAAGCAAGATTTAAAGCTAGAGGAGAAAATTGTAAAGGCAGATAAACTGAAGTCTACACAAGACAATCAAATAGCATATATAGAAAATGGTGAAATCAAGTATGAAACAGTAGAGTGTGGAAGTGGTTTGAGAAGCAGTAGATCTGGTGCAGGTGGCTGCATTAATAAAAGCAAAGGAATTTATGGTAAAGGCTCTCCAGGGTATGTGAAGATTAGACCTATTATAAAGGAATTTGACGAAGAAGAAATAAATGCTGCTATTAAAAAAGTAATAGAGGATCTATACGATCTTGAAACTATGACTGATTTTTGGGTAGGGGATCTTAACGTGAATATAAGTGGGATAATTAAAGAGGAAGTCAAAAAAGAATTATCAAGGTAAAAAGATATAGCTCTGGAAATGATGCTCTTGTTTTAATAATTAATTAAAGTAAAGCATGTAGTAAATGGTGTAATTGCTGTATCTTAACAAAAAGGTATAACGAATGTAGGAGGGTGCTTTATGTCTCTAAAGAATAAAATTTCTGAGTTAATAGAACAACAATTTAGCATTAAATACCATGACAATTATTTGGCTTACACTATACATAATTGGGCTGCAAGCGAAATATCTGATTCTATTACTTTTTGCATAATTGGTTGTGGAAATTGCAAGATTGGATATCAAGATGTTGCAAAGTCATTCAACATAACAAAAGAAGAAATTGACCAAGGTAATATTGCAAGCATAGAAAGTAAAATAAAAAGTGAAGCTGAAAAATCAGGTAGCGAGTTTTCTGAGTTGATTTCTAGAGTGGATCAATCGCTAAAAGAGCAGAGTGAAAAGTCTATTGTACAAATTTTAGATTCATCCGCTGAGGAGATGTTAAGGAGTTTCTGTGATAGCCCTGTACAGTCTCCAGAGCCTCAAGAACCCTCTGCTTCATCTGAAGAGCATGCTACAGAAGGCCCAGAAACTAGTGTTAATTCAGATCTTTTGTCAACCTAATCAACCCCATATATATGTTTTTTTTGTACCCATGCTTTGCGTTTTGGGGTGGAAAGAAAGCACCATTCTTCGTTGCATTTTTCTATCTTCATCACAACAAACTTGTCTATTTTCATAGTAATCTTGCTGTCTACACTCTGTTTTTGATATCCATAAGTATCTTCTTTTACAATCGCGTAGCGCTTATCACTAAGAAGATTGCCTTTTATCCATCCGCAGTCTTCATCTATATCGCAGACCTTTTTCCAACTCTCAAACTCTTCTATCACTTTCAGGGGCAGATTTTTGCAAGTGTATATCCATTTTACAGGATAGTGAAACCCTGGCCCCGTTCTCATGTTGATCTTATTTGATTTGGTTGAAACAAAGTTGTTAGCAAACAAGCTATGGCTAAATAATAAAAACAATAGGATAATAGTACTGAACCAAGATCCCAGTGTCACGCACTGGGATAACGTGAGGGATAGTGTAACAGACTTATTCATCATAATTCACGATTAGGTTGACATAAGATAAAGAGTAAATTAAAAATTGAATAGATCTTTAAATGCAAAATCAATGCCTATAGAAATATTAATGCCTGCTCTTTCACCAACAATGAGCAAAGCTGGAGGAAAAATTGTAAAGTGGCATAAAAAAGAACAAGACAAAGTTGAAGTAGGCGACGTAATTGCTGAGATAGAGACTGATAAAGCCATAATGGAGTTTGAATCTATAGATGAAGGAGTTTTAGCAAAAATTTTAGTAACAGAAGGAACAAGTGGCGTGCCTGTAAATCAACCAATAGCTTTAATGCTGGAAGAAGGAGAAGATGAAAGTGCACTTAACAACTATACTTCAACTTCCATCAATAGTGCAGTTAAAAAGGAAGTGACAAAAAGTGCTGTTGATAATCAAAAATCAGAACACCAAGATTTAAACGGAAAGCCAATAAGTCATTCTTCGGTGTCATTCCAGCGCGTGACGCTGGAATCCAACCCCTCAATGTCATCCCAGTGCTTGACACTGGGATCTAGAAAAGAAGAATGGATCCCAGTGTCAGCTACTCAGATGACAGAGGGTTATGCAGAAGGTAGAACAAAAATAAGCCCATTAGCTAAGAAAATAGCTCAAAATGAAGGGGTTAATGTGCAGCAATTAAAAGGTACAGGACCATATGGTTGCATAATTAAGGCTGATGTGTTGGAGTTTTTAGGCAGTGGTATACATACTGAAAGTCCTGAGAAAGATACCATAGTTGAAGTAAGCAACATGCGCCAAGTGATAGCACAGCGCCTGACTGAATCAAAACAGAATGTTCCACATTTTTATTTAACTGTAGACTGCCAGGTTGATAAGTTAATATCGTTAAAAAACGAGATTAACTCAGCAGATGAAAACAATAAAGTAACAATTAATGATCTAATCATAAAAGCTGCAGCTTTCAGCATGAAAAAATTTCCTGATATAAATTCTTCGTGGATAGATAATAAAATACTGAGATATTCAAATATAGATATTTCAATCGCTGTGGCACTTGAAGATGGGCTAATTACTCCTATAGTAAAAAATGCTGATAAAAAGGGTATTTTATCTATATCAAAAGAAGTGAAAGATTTAGTAAGCAGAGCAAGATCTGGAAAATTGAAACCTGAAGAGTTTCAAGGAGGAGGGTTTACTATCTCCAACTTAGGGATGTTTGGTATAAAAGCCTTCAGTGCTATAATCAATCCGCCGCAATCTTGCATTATGGCAGTTGGTGCATCTAAAAAACAACCAATTGTTATGAATGAGAAAATAGAAATAGCAGAAATAATGACAGTAACGCTCTCTGTTGACCATAGAGCAGTTGATGGGGCACTCGGAGCAAAGTTTTTAAATGCCTTTAAGCATTATATAGAGAATCCTCTGGTGATGCTTATTGAAACTGCGGTAATCTATTAGCATTGTTATTACAAAATTAATACCTCTAAGTTTATACTTTTATTAGTTAATAGGTTTAGAGGTAAAAAAATGAATACTACAGTAGAAAAAAATAATCCAAAAATTTTTCCTCAAAATGAAGGAAAGATTAACTCAAAAGGCATGGTTGCCCCACCTGTTCCTCCGAAATCTTCCCAAGCTAAATTTGCTGGAATAAAAGCAATTTTTGAGCGAAATGTACCTCATTCTCAAGCAAATGATAGTAATAAAACAGTGAGTAGCAATCTTGGAAGAACATTTGGCCCAACAATGCAAAAACTCATGGAAGACAACATTCATAGCACTCCTAACAAACAACGCCGCAATTCAGGGGATAGTGGTATCAGTGATATTAGTAGCAGCACTTCTGATGATGAGGATAGAACAATAAAAGATAAAATGATGGAAAATGTTAAGCAGGATAACCATCAAAAAAGCTTTGATTTACATAAAGTACAAGCAACTGATGAATTAGAAACCGTAAAATTTCTCAAAACGCTAAGCAAGAAAGAAAGAGAAAAACTTGGTTTTTCTCCTAAACAGCAAAATAACCAAAAGGTTGAGACTAGCAAAAAAACTTATAATCCACTTGATTGGAATCCAATCTATCAAGGTAAAAAGCTCTTTAGCTTAGGCAATATGTCGAGTAATTCGTCTTCATGTAGTGAAAAAAGCAATATTTCAGATGTAAGCGATAAGTCTAATAATTCAAACATTGTTAGATGTAATATTACTAGGAGTAACAGTAAGGAAGACCTTCGTAAACCTGATGCTTCACATAATGACAAATCTGCAGGTAAAAAATTATCTAATGTCAATGTAAGCGAATTAATCAGAAAGTTTGAACAAGGTAATGACATAGTAAAAGGGCGTTAATCAAATGTTACCCTATCTTTGTATATGTAAAGGTAGGGTATCTTTTCAAAATAGTATATCCTTTATAGCTTTGTTAATTTTTGACTCCCTCTCTGCAAAAGCAGTTTCTAGAGAGGTTTTAAGTTTTTCCCATTCTTCTTGACCATTTAGAACTAAAGATTTATATTCATTTTCAATTTTTTCCAATGCTCTTTGATATGAAAAACCTAATTCCTCATATATATCAATATTTATCGATTGCAGTATTACCAAAAATGAAAACAAATTCGGATCAGGTAATTCTTCTCTTGTGTGATTCAGAAGACACAGCTTTATTTTTTTTACGCAGTATTCTATTGTTTTTAACGATAGTGACAGGCTTTCTGCATAAAATATAAAACTATCTACAATCAAATTTTTTGACTTTTTCGGTAATTTAATATTTTCAAATAGTTCTTTTGTAAATTTTTCTATCGGTTGTTTTGGCAAATGTAAAGAGAGATCAGTAAAAGATTTTAGGTCAAAATTTGGTCCAAGTATTGTGCTGATTGCTCTTTGTACATTACTCTTATCTTTACTTACAGAAATAATGAAAACCAGCCCCTCCACATCAAGCATATACTTTATAGATTCCAAAAAATCGACAACGAATTTAGGACGGCACACATCAAGATTATCCACCATTATATAAATGTTTTTGTCTTTTCTGATTTTATTAACCACATCCGCTAACTGTGTTTTAAAATCTCTAGTACTCTCTTTTCTTCTTTGGAGAAGACTTAATTCACTCAAGACAAAACCTATGTCTTTTTTATCAGCCTCTTTTGCAGCATCAAGAAATACTGAAAGCATAGCAAGTGGAGATTTACTGATCAGCTTTCCTAGTGTGTTTAGAGAAAATAGCTCTTGGTTTATGTTCTTGAACTGTTGTATAACACTTCTTTTTACTTTATACGATACAAATAAATCTTCAAATAGGAAATTTAAAAAAGAAGGCAGTGGTTGGTCCAATGCATTGATATCCCATGCACTATAATAAGCTGCAATTTCATTTTGCTGTTTTAACTCTTTTACCCATTCTTTCAAAAAAAACGTCTTGCCCCATCCATCATATCCTTCCAAAGATATTATTGTAAAAGACTGATCAATTGTTTTAATTATAGTGTTGAATTTACCTGAAAATTGCTTATAGTTTAGGTGGTTATTTTCCCAAGCCACCACTTTAAGTGGTGGCACTATTTTTTTCTTTTTGAATGTTATTAGCGATATAAGTTTTTTTAAGCACATGTCTTATTTTATATTTAACTCATATTCTTGTCTTGAAGTAAGTGCTATCCTCAGCGTTCCTTCATCAAGATAGTCAATTTCTCCGCCCATTGGTATGCCGCAAGCAAGGCGTGATATTTTCACATCCAAATTTTTTAGCAATTCAATTATATATTGTGCAGTAACTTGGCCCTCTAATGTCGGATTAATTGCGATAATTATCTCTTCAATTTTAGACTCTGTCACTCTTTTCAGAATAGTGTCAAGGTTGAGTTCTTTTGGACCTATGCCATTTATTGCAGACAATCTGCCACCCAAAACATGGTATAAACCTGAATATATATTTCCTTTTTCAAACGCCCATAGATCACCTAATTCTTCTACTACACACAGTAACTTAGTGTCACGTTTTGGGTTAGTACAAATAGAACAAGGTGACTTAGTATCTAGATTTCCGCAAACTTCACACTCTATTATAAGATCTGCTAGCTCTTTAATCAAAGATGCAAGTGGTAGCATAACTTTTTCTTTGTTTTGGAGTAAATGTATAACTAACCTGCGTGATGATGATGGCCCTAAACTTGGCAATTTAGAGAAAGCATGAACTAGATTCTTTATGTTAACGTTCATTCAATAAATTCAGAATAGGCAGTCAAATGGTAACATCAAACCCTTTGTAAAGAAAGTGGTAAGTTTCTCTTGATCCCACTTTGATTAGCTATAGAAAAAATTTTTTACTCTAACGCAAAAAATTACTTCCGCACACTTAAAGCCTGATTATAATAGACTTCTTGCATAATCCAAACTAAGTAGAAAAAAGGTATCATCCGAGTAGCTCTCCTTTGTCATCCTAGTGCCTCCTTTTTTGTCATCCCAGTGCCCAGACACTGGGATGGCTTTGTTGCATCGCTAGCTATGATGGATTAAAGATAAAAAAGGTGGAGAATATCAGTAGCTTATTATTCTGGTATTTATAACAAGAACGGTCAGTGAATACCTAAATTTGAGTAAAAGAAATTTCACTACCACTCACTAATCCGGCTAAAATTCAAGAATTTCAATGCTTTAGCTATTTTCAATAGAATTAAATTTATTAATATAAATAACAAATTACTATTCTTAAATTTGATCAGATTGATTGCAAAAAAACAAGATTTTCAATAAGTTGCTTATAATCCTAATTATAGTTAGCCTTTCATAAGTAGCGATGCAACAAAGCCCACTGGGATCCAGGAATTTTATTAAGTTTGTAAGCATAAAAGTATAGCTAACGTGAGCTCTACGTCATACTGCCGCGAACCGTCATACCGCGATTCATTCGCGGTATCTCTTAGCCGCTAACACGTAGCGGGATGACGGTTGTCAGGCTAGCTGTCATCCCAGTGCCCAGACACTGGGATCCAGAAATTTTAATTGTAAGTAAGCATACTGGGTTGATAAGTATAAAAGTAGCTAGAAAATAAACATTTTTGATGAGATTATATGGAAAACTGGATGCCAGTGTCAAGCACTGGCATGACACCCTTCACGGACTTTTAAATTACTTTAGCTATAAATATTAAGAAATTTACCAAATGAAAAAAAAGGCAAAAGAAGCCCTGGGGTTATTATCCGCTTTAAAATATTGGCGTTTTTTATGTTTTAAACGCTTGACAAGCGAGATTCAGCCGCTTTTAATTGCAACTAACTTACGCTGCAAATGTTTAAGAAATTTACTAAGCAGAAAAAAAGACAAAGAATCCCCGAGTTAGCTAGTCTTTTACTATCTCTGTCGAGTATTGGCATTTTTTGATGTCTTGTAACGCTTTATAAGCGCGTTCAGCTTATTTAGATAAAAATCTAGATGTAGATGAAGTTTTGTAAAGACATACAGTATCTATATACTGCAAAAAATTGAACATAAGACGCCGATACATTAAGTAATCCTTACCTTTTAATCTGCAGATTGGCGAAAGCAAATACAATAGCTTCAGTTTCATGATAAGGGGGCTGGCGAGGTTTGTCAAGGAAGTTTTTTCGTTTCTATGTTGTCAGCTACTTGGATGACGCCAATCTGAGTTGACTACACCAACTCACATTCAGCAAAAAAGAAAGCTATCTCCTTACGAGCATTTTCTAGACTATCTGAGCCGTGAACTCTATTTTCACTAATATCATCAGCAAAATCACCCCTGATTGTGCCTTTATCTGCCTGCTTTGGATCGGTAGCTCCCATGATTTGTCTGTATTTACTTACTGCATTTTCACCAACTAAAACTTGAACTACCACAGAACCAGAGGTCATAAACTCTACTAATTCCCCAAAAAAAGGCCTATCTTTATGAATTTCATAAAACAGCTCTGCTTGTTTTTTTGTTAGTAACATCATTTTTTGTGCTGTGATTTTCAGCCCAGATTGTTCGATGTAGGAATTTATATTGCCTGTAATATTATTTTTTACTGCATCAGGTTTTAATATCGAAAGTGTTCTCTCAATTGCCATATTATTTCCTTATATAAAATAGTATATTTATAGATTTATTTTATTGTAAATTTTGATTTGATAAAAGCAGTTTTTTATTTATAGTTAAGAATAAACCATCAAGGAGGTATTGTATGGGTGAATGTTGTAAAAATAACACTACTAAACAAGCTGAGCCTACCACTAAAAAACAAGCTAAATCTACTACTAAAAAATTAGTAAGTAACTTTAAGTCATCACTTTTTTGTGGAACAAAAGGGTTTTTGACTTTTAGTCTGGCATTTTTAAGTTATTTGGAATATAGTTCACGTCATAATACAAAATTAAAAGAAGGTGCTGCCTTTGCAATGAAAAGAAACACTATTCCATTTCTTGAAATGACAATCATAGCACCGCTTGTTTGTTTTGCACTGCCAGCTATGCTAGGCAGTATGAGCCTCATGCAATGCGCACTTTTATGTGCTTCCTTAATGATTGCCACATGTTTTATTGTCAGAACTTTTCATCTGCGTGAGAAGTTAATGGAAAAAATCACTAACCATAGTAGAAAAGAAATAGACGCGGAATTTAAGAAAGATACTATAAAATTTCCTATCTTTGATCAAAATAGAAAACACACCGAGTATAATTCGCCTAACTCAGGGCGACTACTGGATGAAACAAGTAGCACCTCTCTTTTCGTTAAAGTTTTACTTTTTCCCCTCAAGGTTCTTCTGAATGTCCTGCAAAGTTGTATAATGCTATCTTTAGCTGCTGTTGAACTTCTTGAAACGGTACCAAGTCTTTTTGTCGATACATTTTTCGATTGGAACTTCACATCCACCAAGAGTAACCTGAAGAGATCAGGCCACTTATTGTATGCCAGTGTAAGAAATTTAGTGCCTATAACTAAATTTGATGAGTGTGTAGCTAATTTTATAGGCACCCCAGAAGTAACTTGTTGTAGTAGTGCGTAGGTGAAAAAGGCAGTTATCTTATTTAATCTTGGCGGGCCTGATTCACTAAATGCGGTCCGTCCTTTTTTATTCAACCTTTTTTATGACAGGAGAATAATCAATCTACCGAATCCCTTTCGGTTTCTTTTAGCAAAGTTTATATCTGCGAAACGAGAAAATACTGCACGAAAAATATACGAGGAAATTGGAGGTAAATCGCCAATTCTAGAGAATACAAAAATGCAAGCTAATGCTTCAGAACTAAAATTAAACGAAAATAGAAACCATGTACACAAGGTATTCATCTGCATGCGCTATTGGCGTCCATTTGCTGACGAAGTTATTGAAAGTGTAAAACAGTTTGATCCTGACGAAGTAATTCTGCTGCCACTGTATCCACAATATTCAACTACCACAACTCTGTCATCCATCGAGAATTGGCAAAAAAATGCTAAACGGTATGGCCTAAAATGCAATACAAAAATGATTCACCGTTATTATGATAACCAAGATTTTATTGAAGCTCACACTAATCTGATAGCTAAGTACTATAAATTGGCTAGAAAAATCGGTAAACCAAGAGTCCTATTTTCAGCCCATAGCTTACCTCTTAGTATCATTAAAAAGGGCGACCCTTACGCTTCACAGGTAGAAAGAAGCGTAGAGTTAATAGTAGAAAAGTTAGCTATCAATAACTTAGATTGGTCAATATGTTATCAGAGTAAGATTGGTCCTGTAAAATGGCTAGAGCCAAGCACTGAAAGTGAGCTATTACGCGCAAAAGCTGATGGTGTACCTGTAGTTCTATCACCTATATCTTTTGTTTCTGAGCATTCAGAAACTCTAGTTGAACTTGATATAGAATATAAAGCAATTATCAAGGATGGATATTACTTTCGTGTGCCAACTCTCAGTACCGATCCCTTGTTTATAAAATGCTTAGCCGATTTGTGCATAAATCTCCCTTAAAGTCCTGATTCATAGGGCTTTTCTTTTAGGATTTTATGTGATAGAATAACAGGAAGTTATTAACTATTTCATGCCAAACAAGCTAAAAAAGAAATCTAACATACTCGCACAAAGGGTGCATGATATTTATGATCATGATTTCAGGAAGGTAATCTGCATCACAACAGGTTTAACAGCCCTATTGTGTAAGATTTCACTGCAATTTTGCTGCGAGTTCATTGACAATAATAGATCCAATATCTTTCTTATACGGAATGTTGCTCGACTAGTAAAGTTTCCGACATCTATTCTATACATTGCCCATTCTGCATTTACTCTACAGGATCTAATTAAGGATTACAGAAACCCTGAGAGTAAAAAAGAGCTGGCAAAAATTGTGGGTAAATCGGCTAATCTTGCAAGCAGCACCATAGAAGCATTGATGATGTTGAAAGTCATCCATTTTTTGGCTAGAGGTAATGCAGATGTAACAAGTTATATTAGTTCAACATCAACGATCCTATTTTTGTTCATTTCAGAACCTATAAGCTATTATTATACATGCAAGAAATATCTGGATAATAAGGATCCTGAAAAGTCTGCTAAGTGTAAGAAGGACCTTATTATCAGCACATTAACTTTGTCGTTAGGTTTATTAAACTTCATATTAAGAAGGATAGAAACTCCAACTATACCAATAAACTTGGGTAGTGGTATAATCTATAATTTCAACTTAAGCGTAACAGTCAGCATAATATATAGTGCAGTATTTCTTGCAGTTCAACTTGATAAGTTGTTTAATCAACCTGTCAATGATGATCCTTCCACTGAACTTGATGATGTTCATAATATAAACGGTCATTCTAATGACAGCACTGTAGAGGTATAAGAATTAGGGATGAAAAGATTTTATTTCTACTGCCAACGCTAGTACTGCTAATTTGCTAACAATACTCCAAAGTGATAGAATTTTACCTTCTACAACCTGGCTAACATCATGAAACTCACAGTCAGTGGCATTCAAGCTAGAATATACATCTTTTCTGCTATTACATCGGTATAAGTAACATGTTGAAGTATCTCCTATATAGTATATTAGCGGTTCTGCAGAACTGCTTTTAAACATGTCAATGGTTGGTACACCTTCTTGTATAATAACGCTATTGATTGCTATTCCTTCTTTTATCTTTTTCATTTTATGACGCTTTTTTTTATTGAGGTTTAATATTTCCTCTCCACTTGTTGCTGTTATAATGCCCATCCCATATGTGCCATTGCTTGCTTTGATAAAAACGTAAGGTTGTGTTTTTATTTTATATTCTTCGTATTTTTTTTGCACTAGAGATAATATTTGGTCAACTTTAGTTGCTACTGCTCCTAGTGACAAATCATCATCAAAATCAACTCCATCACAGCTCTCTGTAAGCACAGAAATTAGCCATGGGTCTATTTTAAATTTGCCACAAAACTCAGATGCTAATTCTTGATAGATTTCAAAATACTTAAATTTCTGCCTGCTATGCCAACCGTATAGTGGGCTTGGTACTATATCTTGCTTTACGTCTTTCAGCGTGTCTGGAATGTGGCTCGTCATATCACGGTTCAGTATAATAACATCAGGCACAAATCCTGAAGTTGTCTTTAGCAGAGAGTTTTCTTTCACAACAGTTTCATACTGTTCTATTAAATTGTATACTTCATTATATAAAAGGCCAATTCTAGTCTCAAAACCTGCGAGTTGTAGTATTTTCTCTATAACAAATACGTTTTCTATATACATTTTATTGCGTGTATAATTTTCCGGTATTATAAGAACCTTTTTGTATTGATGTCTTTTAAAATAGCTTTTTATCAATCTTGCTGCCATCGTTCTTGATTCTTCACTTAAGTTATTGAACCCCGCAGGAAATAAATTAGCGTCTACTGGAACGATTTTATAGCCAGAGTTTCTAAGATCTATAGAGCTATAAAATGGCGATGTAAGGCCATTAAATTTTGCTTCGAACCAATTATTTATACTTTTTTCCAAATCTGGGTGAATTATGTTTTGCATCTGCACTTTAAATGTTATAAGGAAGGTATTATATTATAAGCTATAGTTGAACATATTTAGTAAATTTGACTAAAGATTAAAGTATAATGAGATTCTTATTTAAAGTGATAGAAAAATGATTCAACACGATAACAATAAAATGTATGGCACTACTATATTATCAATTAGAAAAGATAAAAGTGTAGTAGTAATAGGTGACGGACAAGTTTCACTGGGCCACACTGTTATAAAATCTGGAGCAAAAAAAGTTAGGCGTCTTTCTGGTGATTCCGTAATTGCTGGATTTGCCGGGGCAACAGCCGACGCATTTACTCTTTTTGAAAGATTAGAATCTAAACTTGACAAGCACCCAGGGCAATTAATGAGAGCATGTGTTGAACTTGCAAAAGACTGGAGAATGGATAAATATCTGAGGAAATTAGAAGCTATGATGATCGTTGCAGATAAATCTATTTCATTAGTAATTACGGGAACAGGTGATGTTCTTGAACCTGAAGATGGAGTCGCAGCTATTGGCTCTGGGGGAAATTTTGCTCTATCTGCAGCAAGAGCTTTAATTGACATTAAAGGAATATCAATAGAGGAAATTGCGAAAAAGGCTATGAAGATAGCTGGCGATATATGTGTTTATACAAATCATAATGTAGTTATTGAAAAGATAGAGGAGTGATATGTCTTCCAAGCAAAAAACTTTATGCACCAATTTTTCCAATCAGCCCATAACCCTTTCAGAAGGGCGGTCTTGTAGTAGTGACACCTACGATGAAAAAGATAACCTCTATAAAGATACTAAGAGTGGTTTTGATTCAAATGACAGCGATGTTCAAGTTAATGACAGCACTCAAGTTTTGTTAGATGACCTGCCACCACAGAAGATAGTTAAAGAATTGGACAGATTCATAATCGGACAGGATGATGCAAAGCGTGCTGTTGCTATTGCGCTCAGAAATCGTTGGCGTCGCAATCAGGTTCCATTTCCATTGCGTGATGAAATCATACCTAAGAATATATTGATGATCGGTCATACAGGGGTTGGTAAAACTGAAATAGCTCGTCGCTTAGCAAAACTTGCCGGTGCACCGTTCATAAAAATTGAGGCAACGAAGTTTACTGAAATAGGGTACGTTGGACGTGACGTTGATTCGATAATACGCGATTTAGTTGATGCAGCAATAGTTTTAGTTAAAGAGAAAGCCCGTAAAGCCTTAGCTAAAAAGGCTTTAATTTTAGCTGAGAAAACAATAGTAAACTCTATGGTAGGCGAAAATGCAACCGAAGAGAGTAAAAAAATTTTTAGAGAAAGGTTGAGGAATAAAGAGTTTGAGGACGGAGAAGTTTCTATTAACGTCAGAGAGAGCAAGAGTATGTTACCTACTTTCGATATACCAGGCATGCCAGGTGGGCAAGTTGGTGTGATGAATGTAACAGAAATAATGGGCAAGATGTTTAACGGGAGCAAAAAAACAAAAACTATTACGGTGAAGGTAAAAGAAGCGCGTGAAATATTAATTAATGAAGAAAGTGAAAGGCTAATGGATGAAGACAAGATAATCAAAGAAGCCATTGATCTTGTTAGTAATGACGGTATAGTATTTTTGGATGAAATAGACAAAATTGCAGCGCGTACAGAAGTAAAAGGTGAAGTAAACAGAGAAGGAGTGCAACGCGATCTGTTACCATTACTTGAAGGAACAACTGTTACAACTAAGTATGGCCATGTAAAAACAGACTATATATTATTTATTGCATCTGGTGCTTTTCATCAGTCTAAACCATCTGACCTCTTACCGGAATTGCAGGGCAGATTACCGATCAGGGTAGAACTTAAGGCACTTACTCAAGAGGATTTAATAAGAATATTAAAGGAACCAGAATCTAGTTTGTTAAAGCAGTACATAGCTTTAATGAAAACAGAAAATGTGACACTTGAGTTCACTGATGATGGTATAAAAACCATAGCTGAAATAGCGTTTACAGTTAATAGGCAAGTGGAAAATATAGGCGCAAGAAGGCTTCACACTGTCATGGAGAAGCTTTTAGATGAAATAAGTTTCATTGCTTCTGAGAAAAATAGCGAAAAATTCATTATAGACAGCAAGTATGTAAAAGATAAACTTGAGTCAATTTCGAAGCAGCTTGATTTATCTAAGTTTATACTTTAGGAAAAACGAAAAGCCTACTTTAAGTAGTATAGAGAGTGTTCAGAAGATTAGCCAGTAGACCTAAAATTTCAGCTATATTCTTTAGGCTGTTTTTCAACAGTAGAATGGTGTGCTGCGACCTCTTGCTTAACATCTAAGCTTAAGTCAATTATTGAGATATTTTCTTCATCATAATCTATGTCTTTTATTAACATATCGTCAGTAATAGTCAAAAGGTCAGGCGGAGAAAGAATAGTTCTTTTATTACCAGCTCTCATTCCCACAACTCCAAGCTCTATAGCAAGTGGTATTTTTTTATCGCCAACCCTAAATTGCACTGTTTGATCTTTGACTATATATTCCCCGTTATGCTCCTTTACGCTATATTTAACCGATATCTCATCACCGCACCTTACTTGTTTTCCAGTCTTGTTAATTAAGTCATTAAAAACCATCAGATTATTTACTGAGTCGGGATATTTATCCTTTACTTCGATCAGTTTGACGTAATAAGAATTAAAATTCATTTTGTTCTCATTGGCAATAGTAACTACACGCTCTCCGCCTTCTTTCATACCTATTACCCCTAAACTCACTTCTTTTAGGTCATCTTGACCTATTTTCAAAGTAACATCAGAAACTTTGCTAGGGAGTGTTGCTGAGTTATTATTAGAAATTTTATATATTTGCAATAGGACTTCCAGGCCACAAAAAGCCTTGCTGCCACTGCCTTCAGTAATTTCATAAAAATTTATTGAATCTTCTTCCTTTTGCTGCGTTATTTCTTCTAAATATTCTGTCAGCCCATGCTTTTCAATATAGCGGTCAAGTGCTGATTCAAGTATTGGCTTCACTAGGTAATGTGCTATCGTCTGTATCAAACCACCATGCGTGGCATTTATCTCATAAAGCTTGTCCTTTTTTTCCGGTTTACCTTTGTTTATATAGACAATAGTAAACACAAAAGCAGAAGTTAAAGTGAGAATCATTACTACGGAAATAAGCATTTGTAATATAATTTTTCTAACCATCTTTCTTTACTTGATTCAATAAATCATGTAAATAATTAGTATCCCCTGAAAGCGCACTCAAATTATCCAAGCCTTGTTTAAAGAGGCCGTCTATATAGTCCTCTACTTCACTTTTACCAAGCACAGACATAAGATTATTTGTTTTATCTTGTTCGTAGTCTTCAATATCATCCTTAGCTTGAAAGATAAGCCCTAGATTTATTCCATAGTTATATAACGCTTTACGTTGCTTGTCTGTAGCACCCCCTATTATAGCACCTATTTCACATGAAGCTGCAAATAGTTTTGCGGTTTTCATCAAATGAATTTCTTTTATTTTATCAGCTTGGCCCGACGTCATTCCAGCGTCATACATACAGCCGTACGAATGTTGTAGTTTTAAGGTAGAAAGGGTGTCATGCAAGTAGCTGACACTGGAATCCATTTCATGTTCAGCTCCACTATCGCATGGCTTTTTGCACGAAATGCTTGTAGGCAAAGCCTTCTGGATCCCAGTGTCCGCTACTTGAATGACAGAGGGTTGGGGGCTAAAATCTATATGCTCACTGTTAATATCTAAAGCCTGTCCTCCCACCATTCCCCTAATTCCTATTGCCTGAGAAAGAACTTTTATGATCTCACAGCGTTTCTCATTTAACGAAGATAATACCTCAAAAGCCAGAGTAAGTAGTGCATCTCCGGCAAGCACTGCTGTTGCTTCATCAAATTTTTTATGGCAGCTTAGCTGGCTTCTGCGAGTATCACTGTTGTCCATGCACGGTAAATCATCGTGAATTAGAGAGTAAGCATGAACAAATTCAATTGCTGCAGCAACTGATATTACTTTTTTAGCTTCCGCGTTAAACACTCGCGATGAAGCTACGACTAAAAAGGAGCGTATATGTTTTGCAGGAGCAAGGAGTATATAACGCATAGCTGATATAAGCTTATTCTCGCTATTTTCGGGTAAGAGTTTATTTACTTCTACAATAAGCAAATTTTTTGTTGTTTCGTCTAGCATTTTTGAATTGTTAATTGTTTAGCACGTAACGCTAGCCAGCTAGGGCAGTAGAAAACTTTACTGTAGTTTACCAGTTATAAAAGATATTGCAAACATAAAAATTTTTTATAACATCAAAGAATAGGTTATTTTTTTGGTAAGAAATGTGAATAGCGAACTAGCAAAGAGCACTAGAGAAGACATAGAAGAAAAAGTGAAAAAGATTATACTAGAGCATATTAGTAAGGATGTAGAGAAATTCAACAGCTCTTCAAAGCTTTCGGAGCATGGTACAGACAGCTTAGATGCAGTTGAAATCATCATGGCAGCAGAAGAAGAGTTTGGAATAGAAATTCCAGATGAAGACGCACAAAAAATGGAAACTATGGAGCAAATAGTTGAGTACATTAATAATAAAAAAGGCTAATAGTTAGTGTTAAATGAGCAGAAGAGTAGTAGTCACTGGTGTTGGTTTAATCACTCCACTAGCGGCAGATGTTGACAACACTTGGTCAAGGCTAATAAAAAGTGAGTCTGGCATAAAAGCAATCAATACGGATAGATTTGACTCTTCTGATCTTGCTTGCAAAATTGCAGGGCAGGTGCCGTTGCAATCAGACAACATTGAGCACCATTTCAATCCACTAGATTATATTTCTGAGAAAGACTCAAAAAGGACAGATCGTTTTATCCATTACGGTATTGCAGCAGCTATTCAGGCAGTAGATGATTCATTAATTTTGGAAAGCCAAAATATCAATCGGGAACGTGTTGGTGTGACTATTGGCTCTGGTATAGGTGGTCTTCCGTCAATTCAGGAAAATGTTATTACCATGCAGGAAAAAGGGCCCAGACGTGTCAGTCCATTTTTTGTCCCTGCAAGTCTAATAAATTTGATATCTGGCCATATTTCTATTAAATACGAATTTACAGGTCCAAACGATTCAGCAGTAACCGCATGTGCAACAGGTGCGCATGCAATCATAAACTCAGCAAGAACTATAAAACTTGGTGAAGCGGATGTTATGATTGCAGGTGGAGCAGAAAGTGCACTGTGTAGAGTTGGAATTGCAGGTTTTGCATCTATGAAGGCGTTATCAACTAAATTTAACGATAAACCGGAAGAAGCTTCAAGGCCATGGGATGAAGAACGCGATGGTTTTGTTATGGGTGAAGGAGCAGGTATATTGGTGCTGGAGGAATACGAACATGCGAAAAAAAGGGGGGCAAAAATACATGCTGAACTGGTTGGGTACGGACTCACAGGAGATGCGCACCACATTACAGCACCACATCCAGAAGGAAGAGGCGCATTTAAGGCAATGCAGCTTGCTTTAAAGAGCGCACAAATTAATCCCAATCAAGTAGGGTATATCAATGCACATGGAACTTCAACGCCACTTGGAGATAAAATTGAAGTAATAGCAATGAAACAGTTATTCGGTGACTACGTTTATAAAATACCTGTTTCTTCAACTAAATCTTCTATAGGACATTTACTTGGTGCTGCAGGGAGCGTTGAAGCAATATTCAGTATTCTTGCGTTAAATAATGGAATTATTCCGCCAACCTTAAATTTACACAAGCCTTCAGAAGGATGTGATTTAAATTTTGTACCGTTTAAAGCTCAGGAGCATAAAATTCAATATGCACTTTCTAATTCGTTTGGTTTTGGTGGCACTAATGCATCGCTCATATTTGGACAAGTTTAGTTGATGTCACCCCAGTGTCTTCCTCTTGTCATTCCAGTACCCTCCTCTTGTCATGCAAGCAGCTCTCCTACTGTCATCCCAGCACGTGACACTGGGATGACAAACGGTTGTGAAAGGGAATACATATAAAAATTAAACTATCAATAGCAATTCAAAAAGAAAAAATATTCTATTCATCCCTGAAGAAGTATTTTATTGACAATTTATGAATAAAGATCAATAATGCAGAAAAGGAATTGATGGGCGTATGCATGAATTTAACCACTATTAATTGTACATTATTTGTTGTAATTACATATTTTTTGACGTGCATTATAGCTTGGTGCTTACCTTTCAAAGACATAACATTATTAACAACATTTGTTCCGGCTTCAGTTGCAATTTTGCTAACCATTTATAATAAACAGAAGGTAAGGGATCTTTTTAAACTTAGTTCGCCAAAAAACTGTCTATTAGGGTTTATACTTATTCTGGTAAGTATGCTAATTTCCAATGGTCTTTTGTCAATTTATTGCGGTTTTTCATTTTTCCGAGAGTCTTTTACGTTAGACCGTGTAAAGGATTTGAGTGCAGTTTTGAGTCCATTAGTGATGTTATTTGTTTTATTATCAACCTTTGTGATGTGGATCATTATGTCTCTTGGTGAAGAGATCGGTTGGCGTGGCTATCTTTTGAAAAATCTTAAAAGCAAAATATCAAATTTTTATATCAGAGCAATTATTGTCGGTATTATTTGGTCAGTATGGAACATACCAACTTATGTGGTTGCTGGCTCAGCTTTGTGGAAGGATGGCTTTACATTCCCGACTATTTGTGCTTATACCCTTTATATTTGTGCAATGTCTATAATGTTTACCTGGTTGTTTGAAAAAGACAACTCGATTTGGCCAGTAACTATTGCTCATGCAACAAATAATCTTGTGTATAGTGTTTTGAGCATTCTAATGCCGTCTCCTCCTCTGTCAACTTTCGATGCAGTAATTCGCCTTACATTAGGAGCAGCTGGTTATTTCATTGTTGCAATTGGTGTTATTTGGTTTGATAAAGCTCGAGAGCGTCATTTGAGTAATTCATAGTATAAAATTTCGGGGGCAATTCGCATCAGGTGTCATGCAGGTAGCATGACACTGGGATGATGAGGAAGAAAAAGCAAATTTTGCCTTTTACGGTCAATCTATTATACTTAGTAAGACTTCAATAAACTAATGAATTATACTTTATATCTAATTAAATGCACAAGATATTAATAAGAAATAACTACAAACCTTTGGTCGGAAAAATCAAGATTAATGGCTCAAAAAATGCTGTTTTACCAATAATGGCAGCAAGTCTATTAAGTAGCTCCCCGGTAATTTTGCATAATGTACCTGATTTAATTGATGTGCATCTAATGTCTAAGTTGCTTGAAAGTCTTGGAGCAGAAGTGAACTTTATGCACAATAAAAATTATAAAGCGAACCATACTTTGAAAATTGACTGCAGCAATATCAACAATCACGTGATGCCATATAAAACCGCAAGTAAGCTAAGAACTTCTTTTCTAATATTGGGTCCAATGCTTAGCAGATTTGGCAAAGCGAGAACAGCATTTCCTGGTGGATGCAACATTGGAAAGCGTCCCGTTGATATGCATATTAAAGCATTAGAAGAAATGGGAGCTAAAATTGAAATTGACGGCTATAATATAATTGCAACAGTGAAAGGAAAGCTACAAGGAAAAGAAATCACATTTGAGAAAATAAGTGTTGGCGCAACAGAAAATGTAATAATGGCAGCAACATTTGCAGAAGGAGTGACAACAATAAACAATGCTGCAACTGAGCCGGAAGTTCTTGATTTAATAGATTTTCTGAAGAAAATGGGTGCTGATATTGAAATTGATAATACAAAGGTCATAATAACAGGAGTTGAAGCACTAAATGGATGTGTTCATAAAATAATACCAGATCGCATAGAAGCAGGCACCTATGCACTAGCTGCTATAATAACCGGTGGTAAGTTGGAGTTGGAAGGAATAAATCTATCTGATATAAGGTGTATTACAAATGAGTTGGAGACTATAGGAGCTATGGTTGAACTGTATGATGGAGGCATTGTTATTTCCAGAAAAAATGGCTCTATTAAGTCTGCTAACGTTGCGACAGATCCATATCCCAATTTTCCCAGTGATATGCAACCACAACTGATGTCTGCAATGTGCATCGCTGATGGGATATCAGTAATTGAAGAGAACATTTTTGAAAACAGATTTACACATGCAGATGAATTGAGAAAGTTAGGTGCTAATATCAGCATCGAGAAAAGCAAAGCTACTATAAGTGGAATAAAAAGCTTATCTGGAGCTAATCTATATGCTACTGACTTAAGATCAACAGCAGCTTTGGTGCTTGCTTCTTTGGTAGCCGGTGGAGAAACTATAATAAACAATTCACATCATTTATGGAGAGGATATGAAGCAATGCATGAAAAACTCAATTCATGTGGAGCTGATATCTCCATTTCGTCTTGAGGATATTTTATGAATGAAGCAACCAAACGAACTATAGTAAAAGAAATAGATGCAATCTTATATGAAGAACATAAGGTATTAGACCATGGATTTATTCGAGTAGTGGATTATATGGGCTCTGATAGCGCTATAGTTCAAGCTGCTCGTGTTTCTTATGGCAAGGGAACAAAACAGATAAGTCAGGATGAAGCACTTATAAAGTATTTAATGAGACATCATCATACAACTCCATTTGAAATGTGTGAAATTAAGTTTCACGTGAAACTTCCAATTTTTGTTGCAAGGCAATGGATAAGGCATAGAACTGCAAATGTGAATGAATATTCAGCAAGGTATTCAATACTTGATAATGAATTTTATACACCTAAACCAGAACAAGTTGCAAAACAATCTGACAATAATAAACAAGGTAGCGGGGAAGCTTTTGATCCAGATACCTCAAAGGAAATAATAGATTCTCTAATAAATGACTCTAATTTAGTATATTCTCATTATGAAAAATTTATTGAGCAGGGGCTTGCAAGAGAAATTGCCAGAACTAACCTAATGCTTAATTACTACACGCAATTTTATTGGAAAATAGATCTGCATAATCTCCTTCATTTTTTGAAGCTTAGAGCTGATAAGCATGCCCAATATGAAATCAGAGTTTATGCAGAAGTTATGCTGGATATAATAAAAAAATGGGTTCCACTGGCCTACAATGCCTTTGTTGAATATTGCCTAGAATCAGCCTGTATTTCAAGAACTGGTCTAGAAATAATTCGCAAATTAATTAAAGGGGAAAACGTTACTAGAGAAGAAAGTAATATTGGTAAAAGAGAATGGGGCGAGCTGATGTCTATACTTGATAAACAATCTTAAAGATAAAGGCATACGTGTCAATCTCCTCTGTCAGTTAACTCTCGTTCACCAGATTGAATCTTGCTTTTTACATCACATTAACTCATCACTTTTATAGAACATCTCATTAAAATCATTTAGAGTTCCAAAATCCTGACCCTTGATAAACAGGTGATCATTAGCAACATGTGCTTCATCAAGAGTAAACAGCTCGTAATGATGATTGTGAGCGGGCCTAACAATTTCATTATATAAAACCATTACTTGTTCGTAGTTATATCCATCGCCAGCATGATATTTACCACGTACGGTATCATAAAAATTCTTTACATCATCATATGTCACTTGCAGCTCCACCTTATACTTTCCCACTTCAAGAGGACTTCCTGTCTTTATTTTTAAGGGATGTTGTGAATTTGCAACACTGTTAGAAGTTTCTGCTTCAATATCAGAATTTTTATCCATATTTTCTATCACACTTGCCATAACAGTTTCTTGTTCATCTTCTGTTGGTTTTGTTTGTTTTTCAGTCTTATTACTGCTACTGTCAGTTTCCACAGTTACTTTTTTTACTTCTATATCTTTTTGAGCTTTCTCATTACTTTGCTTGTGTATTTCATCTCCATGCAATTTTTCCTGCGGAGCTTTTTTCGTATCAGCATAATCATCACGATTGCTTTGCAAAGCTGGTTTATAACTGCTGCTATCATCCGCTTGCATTTGATCTATATAGTTAGATTCTTCTTCCTGTATAGTATTTTTTGCGTTATCCTCACCAACCGTTCCTTTCTCCCCAGACTTGGCTTCACTCTCTACCACAACTTCTTCGTCTACTTGCTCATCATCAATTGTAAATTCAGTACCTATCTGATTGCTATCTTCCTCCAATTCATTAGATAATTTTTCAGATAGCTGGTCACCACTCAAATATGGTTCCTTTGAATATTTAGCATAATTATGGGGATCGGTTCTGTTTTCTGAATAAAACCCACTTTCAAAGTCTGAGTAGGAGCTTTGATTGAGCACAAAAAATAAGTTTTCATAATTAACCAGCATATCACTATCAGGGCTAACAAAATTTAAATATTCATCGCCTTCCCATTCTGGGTGGTGTCTATACTCTGCTATGTAGTATTTACTAGAGTCGAGAGGTATCTTGTCACCTTCTTCCCCATCAAGTTGTAAAACTACTGCTGAATGCCCATTACCTAAATCATTACCTTTTACCACTTTGAATATTTTAATCTCATCCTTTTCTACAAGTTCTTTTAACTCCTCGTTCTTTTCATTTAACTCTTCCTCCCTTTGTCTTTCTGCTTCTCTCTCTCTTGCCAATCTTTCTGCTTCTTCATCAGCTTTCTTCTGCAGTTGTGAGAATACATTTTGTAATATATCTTGTGTGGTTAAGCTATTTGTGTTGCTTAAAAAATTATCTAACACATTTGATGCAATTGGTGACAATTCACCGTGATCATCAAATACTTTTTCCTTTGCTTTATCATAGTGATTTGGGTTATAGATTGCATACAGAGGATAAAAACCATAATCTGCAATTGACGCTCCGTCAGGTGATAGTTCCATTGAGAATCCATAGTAATTAAGTGGAAGATTGGAGGTTAAATATTTACCGTTATCATCCCTAACGTGTAGCTCACTTCTACCATTGTGCTCACTATATTTGTTGTAGTAGATATAAAAATTCTCATGGTTAAGATTGAAGTGATCATCTAGATTATCGAATTGAATTGTACTGCCAAGCTTCTCGCGCAAAAGATTTTTGCTTTCATCTGTAAGCTTTATATGTGCAGAAAAGTAGTATCGATCTATAGGTTCGCCTTTTTCTATTTCAAAGTTCAAAGTAATCTTGTCGTTGACCATTGGTAGCCTCCACAAATTCTATAAATCATTTTATTTATCAATCATACGGTCTGTACTATGAAAAATGTGTTAAACGTTAAGATTTTCTCTGTACCGATTCATCTATATTGCCAAGCTTAATAAAGTTACAAGCTCTTTAAAACAATGTTAAACTCAATCACTATGGCAAAAACAGTTGACGTATTACTACCACTTCCAATTGATCAGTTATTTTCATATGCAATTGAGGAAAATACTGAGATTTTACTTGGAGATTACGTAGTGGTGCCATTTGGCAAAAAACGCTTAATCGGAATAGTTTGGAAATACAGTGATAAAAGTAACCGAGAATTAAAATTTATTGAGCAAAAAATTGATTTACCAAATATTAGACCAAAATTGATCGCATTTGCAGAGTGGGTTGCGCAGTATAACTTAATACCTGTTGGTATGCTTGCCAAAGTGATAATGGGAGGAGTGTTAAAAGTAAATCACATAGATAAATTGGTTTGTGCTAAGCAGAAGCAGGAAATAAGTGAAATAAGTTGCCAATTAAGCCCTGAACAGCAGGTAGCTAGTGATAAAATAATCAGCAGTTTGAATGAGTATTCAGTGACTTTGCTTGATGGTGAGACAGGATCTGGAAAAACGGAAGTTTATCTCTCTGTGATTGCACAATTGATTAAGAATTACACTGCCGTTCCAAATGCTGCTCAGACTTTACCATCCCAGTGCCCAGAGACACAACTGTACGAACATTGTGATTTGGGTCTACCAAGAGGGTGTTATCCGAGTAGCCTGACACTGGGATCCAGTTTTTCATATAACCTCATTACAAATGTTTATTTTAACTTAAAACCAATACCTAATTTACAATCAAAATTCCTGGATTCCAGTGTCAAGCGCTGGAATGACACCTTTATACTCAAGGCAAAACCCACTGTAACATTTAGCATACCGTCTTTGCCACGTACTAGTATGACACCAGAATATGTTGAAATGACATCAGGAGAAGGTAATACACAAATTTTAATCCTCCTACCTGAAATTGTTTTAACTTCACAATTGGTAAATTGTGTTCGCGGTCAGATATCAAAAAACTTAGTTGAATGGCACTCAGGACTCACTCCAAAAACTCGCCGGAATAATTGGCTCAATATAGCAAGTGGAAATGCGCAGATAATTATTGGTGCACGATCAGCACTTTTTTTGCCTTATAAAAACCTAAAATTGATTATCGTTGATGAAGAGCACGACTCATCTTTTAAACAAGAACAGGGAATTATATATAATGCTCGAGATATGGCGATAATCTTAGCCAAATTTGAAAATATTCCGATTATTTTATCATCAGCTACTCCACTGCTTGAAACGATTCATCATGTTAAAAACGGGAATTACAATCATGTAAAGCTAACTAAACGATTTGGTGGTGCAGAATTGCCACTCATTAAAGTAGTAGATATGAGGAACAACAAGCAATGGATCTCCTCTGAGCTTTTTGAAAGCATCAAACAAACCATAGAGAAAAAACAGCAGGTTATGCTTTTTCTAAACCGCAGAGGGTATGCACAACTGGCAATTTGTAAAAAGTGTGGATATAAAATTTCCTGCTTAAATTGTGCTGTTTGGCTTACATATCACAAGAAAAAAAATGCTCTTTTGTGCCATCATTGCTCTTATCAATTAAAACTTCCAGAGAAATGCTCTAATTGCCAAAGTGAACAGCCATTGTCCCTCTACGGCATAGGAATTGAAAGGTTGCTTGAAGAAATGGTGAAATTAATACCAAACGCAAAAACTGCGATGATAAGCAGCGATCAGAAGTCGGTTAGTAACGTAATTGACTTGATATTGAAAGAAGAGGTGAACATTATAATCGGCACACAAATAATTGCTAAAGGGCACAATTTTCCCAAATTAACTTTGGTTGGAGTAATGAATGCAGATTTGAGTCTCGAAAATTCTGATTTGAGAGCAGCGGAAAAGACGTATCAATTATTGCACCAAGTTGCAGGCAGATCAGGAAGGTTTAATGAAAAAGGAATGGTAATAGTGCAAACCAATAATCCTGAAAGTTCAATAATAAAAGCATTGCTGCATCAAAAAAGAGACTCATTTTATGAAATCGAACTTAAGTCAAGACGCGAAGCCAAAATGCCACCATTTAGCAGATTAATAGCGCTTATAATCTGTGGTAAGAATCAGATTGCAACACAAAAAGCAGCGAATGAAATAGTAAAATCTCTTCTCTGTCATTCAAGTAGCTCAACTATTTGTATCCAGGAAAAAAATGTAGGTGTAGACAAAAAGGAATTTGAAATTCTTGGCCCATCACCAGCAGCGATAAATTTTTTAAATAATAAGTATCGGTATAGGGTATTATTAAAAATACACAATAAGCATAGTCTATCCATACAAAAAAAGCTGAAATATTGGATTAAAAATTGTAACTTGAATTCGAGTATTGCAGTGATAATAGATGTTGATCCTGTGAGTTTTTTTTAACGAGTTTATTTATATTCGTTAAGCCTTCTTGCCAATTACCACAACATTCTCACTGGGAAAAAAATAATCAGGTACAGCCATATTTTTCGGTGCAGGACCCCCAATTACTCGACCTGATGTATCATAATATGAACCGTGGCAAGGACAGAACCAACCATTACCATCTCTTGTAGCGTGGTCAACCGGTACACACCCAAGATGTGTACATATTCCAAGCATAATTAACCATTCGTCTTTTCCTTCGTATACTCTCTGCTCATCTAATTGAGGATCCCTCAAGCTCTTCACATTCACAGCTCTTGCAGCCTCAATTTCTTGCTTTGTGCGTCTACGAATGAATACTGGTTTACCTTGCCACTTTACTTTTACTCCGTGTCCTTCCTGAATTCCAGACAAATTCACCTCCACTGTGGAAGTTGCTAGAACTTCAGCAGAAGGATTCATAGATTTAACCAGTGGCCAAAGTCCGCTTGCAGCTCCTATACCTGCCATAGCGCATGTAGTTAATGTTATAAAATCTCTCCTACTCTTATTTTTAGTAAGATCTTTAACAGGAGGTGTTTTTTTATCCTCTTTGTCTGCCAGTGGTTTTTTATTTTTAGTTAATTTTTTGTCCATTGATCTTTACTTAGCCATAAGTATATATTTTAATTTAAATACTGCGTATTAATCAACAAAAACTTGCGCTTTTTGTTTAACCTATACTACGGTTAAGAAGCGATAGAGTTTTCAACTTCAAAAATACTATCTTCAGTGGAATCAGGATCTTCAATTTTCGCTACTGACACCACTTTTTCTCTACTTTCTGTTTTAAACAGAGTGACTCCTTGAGTGCTGCGTCCTGCAATTCTAATCTCATTGACCGAAATGCGAATTAACTTTCCTTTATCTGTAATAAGCATTATATTATCACCCTGCTCAACTGGAAAACTAGCAACAACATTACCGTTTCTGCTAGTAGTAAGAATATTGGTGATACCAACACCACCCCTGTTAGTTACTCTATACTCATACGCAGAAGTTCTTTTACCAAAGCCATTTTCAGTAATAGTTAATATAAACTCCTCATTCACTGCAAGTTTTAAGAATAATTCGTTATCTATTCCTAAATCATTCAAAGTCTTTTCCAATTTAGAATCAATGGAGTTATTAATTGCAGTCCCCAGTCTTTTTGCAAGTGGAACTTTTAAGTAAAGTTCTTTTGTTTCTGTTGCTACACCTATCCCATTTAATATGGTCATGGATATCACGCTGTCATTCTTTACAAGTTTGATACCTCTTACGCCATCTGAATTGCGACTCTTAAATTGACGCACATCACTTACAACAAATCTGATACTTTTTCCAAGCGTTGTTGAAAGTAAAACATGGTCAATTTCATTACATACCTTAACCGATACTAATTTGTCTCCTTCATCGAGCTTTATTGCTATTTTTCCATTGCTTGGAATATAGTGAAAGTCCGCTAAGGAGTTACGCCTTATGTTTCCATAGGCAGTAGCAAAAACTATGTTTTGATTTTCGTCATTTTCACTTGGCAATGGCATGATATTAGTTATAGTTTCACCATCGCTAAGCGGAAATATGTTAACAAGTGCTCTTCCACGTGCGGTTGGCTCTGCAAGAGGTAACTTATAAACTTTTAATCTATAAACTCGACCAATGTTAGAAAAGAATAAAAAGCTAGTATGGGTATTTCCAACAAATAATTCTGTGATTACATCCTCTTCTTTTAATCCCTGTCCTAGCTTTCCTTTTCCACCACGACGCTGAGTTCTGTAGTGAGAAAGTTTTACACGCTTGATATAACCATTCATAGTTACGGTTATCACCATATCCTCTTGTGGAATTAGATCTTCAGCTTCAATGTCCGCGTCTGACTCTTCTATTGAAGTTTTTCGCGGCACAGCAAATCTGTTCTTTATTTCTTGTAGATTGTTTTTTATTTCTTTCATCAACTTCTCTCCTGAGCCAAGAAAAGCGATATATTCTTTTATCAGGTTGATCATTGAACTTAGCTCAGCTTCTAATTTGTCTTTTTCAAGGCCTGTTAAACGCTGCAGTTTCATATCAAGGATAGCTTTAATTTGTAGTTCAGTTAATCTATACACTCCATCTTTCAAAAAGCTTGCGCTATCTGAAATCAACTCGATAATAGTATTGATTTCATTCGAAGTTTTCCATTCTTTATTTAAAAGTTCTCTACTTGCTTCCGCAGGATCTTTTGCACCGCGGATGATTTTTATCACTTCATCTATGCTGAGGACCGCAATGTAGAGCCCTATATATATATGAGCTTTTTCCCTCGTTTTTCTTAGACGAAATTCTGTTCTCCTGATTAATACTTCTTTTCTAAAATCAACAAAAGCAGTTATGATTTCTTTCAATGACATCAAAGCAGGCCTGTTGTTATTGAGCACTAAAGTGTTAACACTAAAACTACTTCTTAGTGGAGTTAGCCCCAATATTTGATTAAGTATAAAACTTGCTTCAGCATTTCTTTTGAGGTCAATTACTACTCTAATACCAGACTTATCGGACTCATCCCTAATTTCTGTTATACCATCAATTCTTTTTTCTTTTACAAGCTCACCTATCTTCTCAATTAATTTTACTTTATTTACCTGGTAAGGTATTTCATCAATCACTATTGCTTGCCTATCTTGTGGCAGATCTTCTATATGAGTCTTGCCTTGCACAACAATTGATCCACGACCAGTTGCAAATGCTGATCTTATTCCAGACCTTCCAAGAATTGTTCCCCCAGTTGGAAAATCCGGCCCTGGCATCACTTCAAGTAACTCATCCAAAGTAACTTCAGGATTATTTACATATAATATACAAGCATCTATTATTTCTCCAAGATTATGAGAAGGAATATTGGTTGCCATACCAACTGCAACACCACTTGCACCGTTTACCAATAGATTCGGAAACTCTGCAGGCAGCACAACTGGTTCTGTTTCATTTCCATCGTAGTTTGGCCTAAAATTAACTGTATCTTCATCAATATCATTCAGTAAAAAGTGCGACACTTTTTGAAGTCTTGCTTCTGTGTATCGCATTGAAGCTGGTGGATCTCCATCTATCGAACCAAAGTTACCTTGCCCATCAACAAGTGGTAAAAGAAGAGAGAAATCTTGGGCCATTCTAACCAAGGAATCGTAAATAGCTGCATCACCATGTGGGTGATATTTCCCCATTACATCCCCAACTATACGAGCTGCCTTTTTATATGGCTTACCGGCATCGAATCCAGCTCTTGACATTGCATATAATATGCGCCTGTGAACAGGTTTAAATCCATCCCGCACGTCAGGTATAGCCCGGCTTATGATAACGCTCATTGCGTAGGAAAGATAAGAATCTTCCAGCTCTTTTACTATTGAGATTGGTACTATATTATCCTGCATTTTCTATACTTTAATTGAAGTAATTAATAATACTAACATTCAGTTAAGCAAATGGGCAATGACAGACTTGAACTGCCGACCTCCTCGGTGTAAACGAGATGCTCTACCAGCTGAGCTAATTGCCCCTTTAGATCTAATTCTATAGCTCAATATTATTATTGTAAACAAAAATAGCAATAAATTGTATCCGTTCAGCAGAGTGGCAAAATAGGTAGACAAGGTGATCTAAAAAGATAATCATAGAGTAAATGTGAGGTAAGTCCTTACAATAAATGGTGTCATCCAAGTAGCCGACACTGGGATCCAGAAAAAAGAATGGTGTCATTCCAGTGCTTGACACTGGAATCCAGCTTTTTCATAATCATTAAAACGTTGTATTTTTACATAAAACAGCTATTTTTATGCTCGCCAACTTAATAAAATTCCTGGATCCCAGTGTCAAGCACTGGGATGACACCCTCCTGATGGGCCAAAATCACAATGTTCGTACAGTTATGCATTTGTTGTGTAAATTACCTTTGCAAACAAATGTTCGTACATCTGTGTTTCACACACTTTGCTTCAATATTTGCACATTAGCCACTCCCTTGAACAGATACGATAAATTAGATTTAGGTGAGCTATAAGCTTTTATGAAATCTTTGAGTGCGTGCTGTGAAGTTTTATAAATTTTAGTCTTGCTGTCACTTTGTATAAAGGTATTTTTTCACTCACATCTTTCGAAGTTGTAGCCATGTTCAACAATTTTAAGTAGAATATTGTAGCATTTTGAAAATCTGAAAGTTTATCTAGAATAACAGCTAAATTATAAGTATAAAAAATATTGTTTTCATCGAGGGAAATAGCAGTTATCATATACTCTTTACCTTTTACATAATCCTCCTTTTTCATATAGATCATACCTAAATTTGCTAATAAAGGAGCATAATTTTTATGTATATCATACAATTTTAACATTTCACTCAACGCCAGATCAGGATTATATTGTGAGATTATCGTCAGAAAATTTTTTAATATGTAAGGGTTACTAGGGTGTTCTTTTAACAGTCTTGTGTAAATCTCTACAGCTTTTTTGTATTCTTTATTAGCGTAATAAATATTTCCCAATCCAATTAAAGCATTTTTATGATAAGGAAACTTTGCAATGATCTGATTAAGGAGAGAAATAGCTGTTTCATTATCTCCTGATTCAAAGGAATCTTTTGCTTTTTTTAAAGTAGAGTATATGTCAAAACTCTTGCCAGAATTCTGCGCAATTTTGATGTTAAATTTATCACTTTTTCTCTCAATAACATCAAGATCTTTATATTTTTTATCAGCTTTTATATGCTTGACAACACTATCAAAGGCCTTCTGTATCTCCAAATTTTCACTAGCATAGGTAACAGAAGACCTCCATAAAATCACAACGCAAATTAACATGCAGATAAACATAGGTCCTAGTGTTGTGGCATTGGCTGCAGCGTGTAACCAGTAAACCTTATTTCTTTGAGCTATATGCAACACATTACAAATTCATAAATGCTAAATTACCTATCTCATACAATAATAAAGATATTATTAATTAGCGGGACGAACATGCTGTGTAGCCTTTCAGAATGCATTTATCTTTTGTCTTCCATATTTCGCTTTATTTCCACAAAAATGCTTCAATTTATCTTAACATTTTGTCAACTACCTTTGTAGATTTAAAAGGGCATTTTTACATATTCCATATGGCTGCCAGTTGCACCCCTCACATGCGTACTCGAATTTCTCTAAAGACATTTTCTCCCTAATCTTTTCTACCGCTTCACTCCAGGTCAAAGTCTCGCCAATTTTAATTCCTAAAATTTCCATATGCCTTCTATCTAGCTCTAAAACTTTAGCTTGTTCGGTGCATTTACCTTGTTTAGTCTGGTTTGGGCAAGCACTACAAATACTATCAAGGTTACCAACTACTTCGATTTGAGTACTAACCACTTCACTTGCTATCTTCCTATAATTTTCTACAAAACCCTGAGAATACCCATATCCCCGAAACGCGAGGGTGCACATAAAATGATGAGGGCGAAATTTTATCATTTTTTCAAATATTGCAAAGCTGCTACAAGTAGAAAAATTTTTATCAAACCAGGAAGGATAAATGGTAAAACACCCACCATTATTGCTTGTCCCAGACCCAAGTAAACAGCAAGCCAACTAACACCACAAATAAAGATTACAACTGTACCAGCCAGACAACTTAAAGAATTACACACAAATGATTTATATTTAGAGTTCAGTAATTCATTTACTTTGCTCATTACCATAACAGCAGCTAAACAGCCAATTAAATATCCACCTGTTGGTCCAAGGAGAGCGTGATAACCACCAGAAAAATTTGCAAGAACAGGCAATCCTGCTGCACCAAGTGATAGATATGTAAGCACAGAATAGAATGCTGTTCTGCGGTTAAATTTAAGCCCAATAAGCATTACTCCTAAAGTTTGCAATGTGATAGGCACAGGCTGCAATGGTATACTTATTTGAGCCATCAAGAATAAAAGTAAAACGCAAGACAATATTTCAGCCAGTGTTGATCTGCTGCTAGATTGTGTTATAAACATACCTTCCCAATAAAAATAACTTATTAAATATAATATATGTGTATGAGAGGTTTTGCAATTTAAATTTTGCTTATATTGTGCTACAATGAATTATTTATGCACTATTAAATTAAAAATGATGAGTAAACAAGATCTATTATCGTTGATGAAAGCAAGACACAGCGGACGTTCATACGATCCTACAAGAGCAATATCTCAGGAAGACATGGATATTTTAATGGAAGCTGTAAGGCTGACTCCCTCATGTTTTGGTGATGAACCCTGGAGATACGTAATATGCAACAAACAGAACAATCAAAGCGCATGGGAAAAGCTGCTAAATTGCCTTGATGAATCTAATCAAAAATGGGCAAAAGATGCACAAGTGTTAATCATATCTTTAAGCGCTAAGAATTTCCGCAAATCTGATAAAGGTGAAAATTTTTGGGCTAATCACGATACTGGTGCAGCGAATTATGGACTTATGTTACAAGCTGCAGTTATGAACTTAATGGCCCATCAAATGGGTGGATTTGATAGAGATAAAATAGTGAAAGAGTTCAATATACCCAATGACTTTAACGTAATGTCAGTGATAGCGGTTGGTTACGAAGAAGAGGGTGCTGAAACAAGTAAGAAGAAAAGAAGACCAATAGAAGAAATATTTTTTTATGATGAGTGGCCAAAATTCTGAAAATTTTATCAAAATGCACGGCACTGGTAACAATTTCGTTATCATAGACTCACGTTCAACAAACAATTTAGACTGGAACCATAGACAAATTGCTGATCAAAGCAGTTGTGATCAAGTGATAATTATAACAATGTCTAATGCTGCAGACTGTTTTATGCATATCTATAATGCTGATGGCAGTCGAGCTGAAATGTGCGGAAACGCAGCACGCTGTGTTGGATATTTGATAATGTCAGAAAAAGGTGCTGAATACTCCATTATTGAGCTAACAAGCAAACGCATTTTAGAGTGTTTTAAAGTGGGTGATAAATCCATAAAGGTTAACATGGGTAAACCTTTGCTAAAATGGCATGAAATTCCCTTATCTACTGAGTGTGACACTCTTCACTTACCTATAGAGCTTGAAATGCTAAAAGATCCTGTTGCAGTAAATATTGGCAATCCTCACATAGTTTTTTTTGTTGATAACATAAGTGAAATACCATTGCGAAATTTAGGACCAAAGCTAGAAAATCACGCATTATTTCCTCGGAAAATTAATGTTAGTATTGCACAAGTTGAAAAGTCTGGAGAAATAGCTTTAAGAGTTTGGGAAAGAGGTACAGGCATTACTGCATCATGCGGTAGTGCAGCCTGTGCAGCACTTGTTGCATCCACACTACGTGGATATCTGGTTGCCCAACAGACTTCAGTAAATTTACCAGGAGGCAAGTTATTAATCGAATGGGCAAATAACGTATTCATGACCGGTGATATAGGGTTTTTGTGACCCTAATTCTAGTGATGCATTACTTCCAATACCTTCTTACCAATTACTGCAGGGGTTTCAGCAATTGCAATTCCAGCGCTCCGCATAACTTCTAGTTTTGCACCAGCACTTCCACCGCTGGAAGAGATGATTGCTCCAGCGTGTCCCATACGTCTTCCTGGAGGTGCCGTTTGGCCTGCTACAAAACCAACGATTGGCTTTTTAGTTTTTTCTGTTTTCACAAAATGTGATACATCTTCTTCTTCGTTTCCACCTATTTCACCAATAACTACAATACCATGAGTATCGTTATCTTTTAAAAAGAGCTCCATACAGTCGACAAATGTTATACCATGAACTGGATCCCCCCCAATTCCGATACACGTGGATTGACCAAGACCAACAGCGGTTGTTTGTGCTACTGCCTCGTAAGTTAAAGTTCCGGAGCGAGACATAATTCCTATGTGTCCACGCTTATGGATATGGCCAGGCATAATTCCTATTTTGCATTCTTCAGGGGTAATAATTCCCGGGCAGTTGGGACCAATCAATCGACTTTTTGAGCCGATAAGCGCACGCTTAACTTTCACCATATCAAGTATAGGAATGCCCTCTGTAATACAAATTATCAATTCTATTTTTGCATCTATTGCTTCAAGTATTGCAGCAGCAGCAAATTTAGCAGGTACATATATAACTGTAGCATTTGCACCGGTTTTTTCTTTGGCTTCTGCTACAGTATTAAAAACCGGTAAATTAAGGTGAGTGCTCCCACCCTTTCCAGGAGTTACACCTCCCACCATTTTCGTTCCGTAATCAATTGCTTGCTCTGAATGAAATGTGCCTTGTGCGCCAGTAAAACCCTGGCATATTAATCTTGTATCTTTGTTTACTAAAACGGACATGCTTTATTTTACCTCTTTTACTATCTTTTGCGCAGCTTCATCTAGCTCATCTGCAGCAATAATATTTAATCCTGACTCTTCTAAAATTTTTTTTCCTTCTTCAAAATTAGTACCTGATAATCTAACCACTAGAGGAACTTTAATGCTCATTTCTTTTGCAGCCGCAACAATTCCACTTGCGATAATATCGCAACGCATTATACCACCAAATATGTTAACCAGAATTCCTTTTACGTTGCTATCAGACAATATGATTTTAAATGCTTCAGTTACAGTTTCTTTACTCGCTCCACCACCAACATCCAAAAAGTTAGCAGGCTCTGCTCCGTAGTATTTTATTATATCCATTGTTGCCATAGCAAGACCTGCACCATTTACCATGCAACCAATACTGCCATCCATTTTGATGTAACTGAGCCCATACTTTGAAGCCTCTATCTCTTCTTTCACTTCCTCATCATAATCACGAAGTTCCATAATTTCTGGGTGACGATATAAAGCATTATCATCGAAATTAATTTTTGCATCGAGCGCAATAAAATCTCCAGAATTTGTTTCAACCAGTGGATTAATTTCAATTTGGCTCGCATCAGTTGCAATAAACGCATCATATATTTTTTTTGCAATGTTCGATATCTTTTCTATTTGTTCTGGACTCAAATGAAAACTGCTGCTTAACTTGCTGCTATCAAAACTTGTAGCAGGATCAATATCAAATTTCACAATTTTTGCAGGAGAATTTTTTGCCACTTCTTCGATGTCCATTCCACCTTCTGAGGAAAATATGAATATTGGCCTACTGAGCTTCGGGTCGATTACCAGGCTTAAATAATACTCTTTCTTAATGCTTGAGCCTTCTTCAACGTACACTTTTCTTACTTGCTGCCCGCTTGGCCCTGTTTGATGAGTAACTAAAGTCATACCAATCATGTCCTTTACAAACTGTTGAGCTTCTTCAACTGACTTTGCTAGCTTTACGCCACCGGCTTTACCCCTACCACCTGCATGAATTTGAGCTTTAACTACAAACACGTCAGATTTTAATTGACTTACTTGAGTCTTTACTTCTTCTGCAGATGTAGCAACAAAACCTTTTGGCACTGGGACATTAAATTTATGCAAAACTTCTTTCGCTTGATATTCGTGAATATTCATAAAATAACCAATGATAAACTATTAACTTGAGTACAAACTACCAACCATAACGTTGCCTTCTGCACTCTTGTTGGTACCTCTTTTTTTTAGCTTCAGCTTTCTTTTTAGCTCTTTTTTCTGATTTTTTTTCATGATATTGTTTTTTCATTTTCAACCCTCTTCCTTCCTTTTGAATTGTTTTTTTCAATACTGGAAGAGCTCTGTCTACATCACCATAATGGACTGATACTTCTATCAAACTCTATACCTCCTTCGGTAATCATTTCAAAATCTATTTATAAATTAGAAAATTAACATTGTCAATTATTTTATAAACTTGAGCGTTAAAATGTAATATGCCATAATTTACATGGTAAATAATGTCATTCCAGTGTCAGCTACTTGCTTACTGATGGAGATTGCTCTTATGTTACAGCGTTCTTACAATTATACTAACATCGGGGCGGAGAGATTTGAACTCCCGACCCTTTGGTCCCAAACCAAATGCGCTACCAGGCTGCGCTACGCCCCGACTTCTTTACTCAGAGTATCAATAACTCAGGCAAAATGCAAGATTCATTTGTTTACTTTAGAAAAAATATAATATGAGATTTAATATTATCTTAGAATATGTTTTTTATTAGCTCCTCTTTAACAACAGACTGCTTCGTAGAAAGTCTACAGGGTTTTTGTGCGCGCAACACTGAACCAGATTTCTTTATGACCCAAACCTTAGTCATATTTAAAAATCTAGCTACACCAATTGGTGAAAGTGAGTGCAGCAACTACAGCAGTATCGACCCTTAAAATTCTTTTTCCTAGACTCAATTTTTGACAAAACTTATCGGCAAGATCAAGTTCATAAGATGAAAAACCACCTTCAGGGCCAACAATAATAGCAACATTTTTTTTGCCTTTCAGCACTTTGTCAGCTTTACCTGTTTCATCACACAAAACAAAATTTTTACTCTGGGAATCAGGTAACTCACAAGAGTTAATAGGAGGCAAAATCTCTGGTATACTTATCCTACCTGATTGTTCCGCTGCTTCGATTGCTTGTAATTTTGCTCTACTTAGGTTAATATTTTTTACCACTGTACGTTCCGTTGAAATAAATTGAATGCAGATTACTCCCATTTCAGTTGCCTGTCTTACTATGTTGTTCAAAGCAGCACTTTTTACCATGGCACAATACAGGTATAAATTTTCCTCATATTGCTGTTGTTTAGTGCATTCTTTGGGTGTAACTTCTGTCAATTTACGCGATATATTAACTACTTCTCCTAACCATTCTCCATCTTTTCCATTAAAAAGAGAGAGATTATCATACTTCTTAAGCCGCATTACATTGCAAATATAGTGACTTTGTTGTGGATTAAGTGCTAAACTCACGCCTTGTGATAAAGCTTCTTCAACATAGAGCCTAATTTTTCCCATTCAAAACTTTAATTATATTCTACTTGAGTGACTCTTACGGGATTTGAACCCGTGTTACCACCGTGAAAGGGTGGTGTCCTAACCACTAGACGAAAGAGTCAACTTGAATCTAACTAGGTTATATCGATTACATATATAAAGTCAATTCAATTATTTTGAATCACATAGTTAGAGGGATATATCAGTAATCTTATATCGACAGCCTCCTATTACTCCATGCTCAATACTCACTGAACCTATCTCAGATTTAGGAGCTAATTCTAATTGTTGTTCAACTTTTGTATCGGAATCATAGCCAGAATCGTAGCCAGAATCTCTACGCTCATATTTCTGCCTTATTTCTTCTACACTAAAGCCAGCCTTGGTCTTAATTTTTTGATCATTAGTCTGTTGCTGACTTATCGACTTATTAGCACTTAGCTCATTTAGCTTCACTTGCCAATCATTCACTTTATCTTGCACTAACCCATGGCAAGTTCCAGAATTAGCTTTTATGTCTTTTGCTTTTCTTTCTGCTCTTTTCTTGGACAAATCTACCCTAGCATAAATAGGTTCTGACGACTGTTCTGGCTCTTTCTGTTTTAGGCTAGTAGGCTTTTTTTGTTCTGAAAGATCATCTATAGTGCAATAAATAGGTTCTTCTGATATACTCAAATAACCACTATCTTCCAATGATAAATTTTCAGTGGATTTTTTATGTGAATCATATATTTCAGCATAAATAGATTCTTCTGATACACTCAAATAACCATTCTCCCCTAATGAGTTACTAACCTTAGCATCATACACCTCAGCGTAAATTGGCTCTTTTGAAGGCAAAGCATCATAATTAGTGCTCTTTGGCTTATACTCAAAAGTTCTAGAAGGTTTTTGAGGTGGTATTACATTGTTGTTCACCTCAGCGTACATAGTTATTGGCTCATATTCAGAGGTTCTAGGAGGTTTTTGTTGTATAGCTTCAACATTCAAATCATCTGTAGAATAATACTCTGCGCCTTTTCCTAGTAAAAAGGAAACTGTGGGGTGAAGAATTATCTCTGCTGGTAAGTTTTTCTCACTATCCAATTTTAGATTTTTTGATTCTGCTAAACTCTCAATAACACGAATTATAACATTCTTTCCATTCTCATCTATTGAGTGGATATCAGCTCCACGATTAATCAGCAATTCCATTATTTTGTGATCTGTAGCATGTCCTAAAGCCTGATTTAAAGCTTGATTATTATTTATATCAAATGATCCTGTATTCTTGAGAGACATAGTCTTTGAAAAGAATTTTCTAAAACTATTTAATGCATCATAGAGAATTAGAGTCAGTTTAACACCTTTTATGTCATTGTTTTTGACAGATTTAATTAAAAAATTATCTATTATGCCCATGATTATACCCCCTATATAAAAGCTCACTACCATGGTACAATTTTAAACTATGATGATTTATTTTCTACTAATAGCAGCTCTCTATAACCACTTAACAAGTGGTGGCATTGACATCATAATTGCATCTGGATTGCCGTCAGTCATTAAACCAAACCTTGTGCCACGATCGTATAACAGATTGAATTCTACATATCTGCCACGTTTTATTAATTGATTTTCTCGTTGTTCTTTTGTCCAAGATTTTTGTATATGTTTACGTATGATGTGCAAATAAATTTCCAAAAAGGCTTCACCTACTGCTTTTGTGAACTCAAAATCGTTTTCCCAGTTGCTAGAACTCAGATTATCATAGAAAATGCCACCAATACCACGCGGCTCTTTTCTGTGTTGTAAGAAAAAATAGTTGTCACATTGCTCTTTAAATTTTGGATAATATCCGGTGTCAAATCTATCACATGTCATTTTGATTGATTCATGAATATACTTGCAATCTTCTTCATTTTTATATATTGGCGTAAAATCCATTCCTCCACCAAACCATTGTTTTGAAGTATATATCAGCCTTGTGTTCATATGTGCTGCAGGGATAAGGGGCGATTGCATATGAGACACTAAAGATATACCGCTTGCCCAGAACTCTCCGTTACTTTCACTTGCACCAGGAATTTCATTAATGGCTGAATCTGCAAATTTTCCGTGTACTTTTGAAACGTTTACTCCAACTTTTTCAAAAACATTACCAAAAATAATTGTAGATTCACCACCTCCACCACCTGGGCGATCCCACTTTCTCTTTTCGATTTTTGGCTCTGCGGATGATTGTTTTTCAATTAATAAGAAAGATTCTATAATCTTATCTCTTAGTGCACAGAACCATTTAAATGCTTGTGTTTTTTGTTTTTCCATAATATCCTCTTGCTAGCTTATTAACATTGTTATATCTGATATTTAAGGAACTTAATTAGATTTGGATGATAATTATCTATCAAAGACGTTAATAAATCTATAATAATTAAATCAATATAATAGAACATTTTCGTATGTACAACAATGCCAAGTAACAATAATGAATAAAAGATACATAGATAACAAAAAAGAGAACAGGGTTGACTTCATACTAAGAAATTATGGAATGTCAATTGTTGTGATGGCAGTTATTATGCTCTTACCTCCAGTAGCAATATCGATACTCTACTTTTTTGATATATATAGTCAGCATATTAATATAGAGATTAATTTATTAGTTAGCATTCTAACAACTCTCTTTATGATGTATAATGTAAAACGCTACAGATACCTACTTAATACTATAGAATTTCAAAATGCAATATTTGCAAATGCACTAAATCATAATACAGAATTTTGCCTTATTTTACATAAAGATGAAGGTATTATTTATGCTGATGCAAGGTTCTACGAAAGGTTTAAAGATCATATAGATGATGACATTACGTTAGACAAGATTCTTGAAATAGGAGATGTTTCAGAAGCAGACAAAAAAGTACTCTATCATGCACTAAAAAATAACTCTTCTGTACAGGTATGCATTTCCTTAAACAAGAAGAATAGAGTATCTAACTTTCTTTTGCTCTTTGAGCCGATACCAGATAATCCCCAAATTGCTATAAATAGTAATAAGATTTTAAATTTATCATTAGTGCCAATAGCAAGGCCAGATGGGTATTTTGTATTAAAAGCAACACAGATAAACAAGGAGCAGATATATGAAGAGTTAATAGAAAAACACAGCATAGGAACTTACATTGCAAATGCCAAAGGGGTGATTTTATCTGTAAATAAAAGATTTTTAGACATATTTGAACTAAAAAAACTGGAAAAAGGTAGCTCAATCAGTGATTTTATATCTCAATCTAAATATAACAATACAACAACCGATAATGAAATTTTGTTTTTTACTATAAGTGGTATTCCATTCAAGGCTTATATGAGCACTGCTATATTTTGTGATAAATACAACCATAGCTATATATATGGCTTTATAACACCAACCGAATCAAATATTGTTGATTATCAATTACACCCTTGTTTTGCAAATTCATCAATTGCTATTGCACAATGTGACATAAACGGCAACTTTGTAAAGAAAAATACGGCACTAATAAAGCTTGCAGGGTCAGATAATAATTCAATCTTTACGTTGATATTGGATAGTTATCATGTGAAAATACGTGAATATTTTTCGAGTAATAGAATAAATAATGCGTCTTTTGATGTACAGCTCAACGGCGGTAATAACATAAAAATATATTTCAATAAGTTTCTTCATAATAAAATGATCTTCATACTTTGTTATTTTATTGACAATACTGAACACAAAAACCTAGAGATAAAGCTTGAGCATTATCAAAAGATGCAAGCTATAGGGCAGTTAGCAGGTGGTATTGCGCATGATTTCAACAATATATTGACTGGGATAATAGGATTTTGCGATTTGCTTTTACTCCAACACTCAGCTGGTGACCCATCTTTTGGAGATATAATACAGATACAGCAAAATGCAAAGCGTGGATCAAATTTAGTAAGACAATTGCTTGCTTTCTCAAGAAGACAGACCTTGCAGCCAAAAATTATTGATGTAAATAATACTATAGCTAATCTTTATGAAATGATAAAAAGATTAATAGGTGAAAATATAAAATTTAATATTTATTATGGTAGAGACTTGGGTGCTGTTAGGGCTGATCAAGGGCAATTAGAGCAAGTTATACTTAACTTAGCAGTCAATGCTAGTGCTGCTATGGAAAAGGGCGGAGAATTAACTATACGAACCTTTAATCAAAAGATTGACTCATTAAATTCTACACCTCAGGATATGTTTTCTCCAGACAAGGAAGCGATTGAACATGGAAATTATGTTGTGATTGAAGTAATTGATACTGGATGTGGAATGACGAGTGATACAACTGAAAAGATCTTTGATCCATTTTTTTCTACCAAAGATATTACCTCTGGTACAGGTCTTGGCCTCTCTACTGTATATGGCATTATTAAACAAACTGAAGGATACATCTATGTTGCTAGCAAAGTAAATCATGGAACTAAATTTAGCATATTTTTGCCCATGGTTTACATATCAGATGAAAATGATAGAGAGGAAGATAGTGAAGAAACAGAAAAACCGGTAGTAAGTGAAATTAAAGGTAATGGTATAATTTTATTAATCGAAGATGAAGATTCAGTAAGGGAATTCATCTCTAAAGCACTCAAAAGAAAAGGATTTGATGTAATAGAAGCAAGCATAGGCAGCGAGGCGCCAGAAATAATCAGTAAAAAAAGTCAACATATAGATCTTATAATCACTGATGTAATCATGCCAGAGGTGAGCGGCCCAGAAATAGTTAAAGAAGCATTGATCCATAGGCCAAATATCAACGTTATTTTTATTTCTGGGTATGCAGAAGATGCTTTTTTAAAGAGTGATGACATCAATATAGAAGATTTTCACTTTTTGCCAAAACCATTCACTCTGAATGAATTAGGAAACAAGGTTCAAAGTGTGTTACACAAAGCAAAAAAGACAGTCTAATTTTAGTGTGGTTAGCAACAAAAAAATTTTCTAATGCAAAAGTTTCTTGCATGTATACAATAGAATTATTTTATACATAAGATAAAAGGCGTGAGCAAGATTATTGCAATAGTAAATCAAAAGGGTGGAGTTGGCAAAACCACAACTAGTATAAATTTGTCGACAGCCTTTGCTGCTGTGGGAAAAAGCACTTTATTGGTAGATCTTGATCCTCAAGGAAATGCTAGCACCGGACTCGGGATTTCTTATCGTAGTAGGGAAGAAAAAAACATATACAAAATACTACTAAGCAGCGAAAATAAATTGATAGAATCGGCAATTTTCAATATAAAGGAAATTCCGAATTTATCGCTAATTTCGTCAGTAGTTGATTTGTCAGCTGCAGAAATTGAATTATCGCAACTTGAGCGAGGAAAATTCGTACTAAAAAGCGCATTGGAGAAGATACGCGATAATTATGAGTATATAATCATCGATTGCCCTCCATCACTTGGGCTTCTGACCATAAATGCTTTGACTGCTGCTAATTCTATTATTGTTCCTCTTCAGTGTGAATTTTTTGCTCTGGAAGGATTAAGCCATTTAGTTAAAACTGTGGAGCTAATAAAAAGGAATAACCTAAACCCTTTTTTGGCAATAGAAGGGATAGTGTTAACAATGTATGACAGGCGCAACAAACTCAGTGAACAGATTAAAAACGATATTTGCCAGTATTTAAATGATAAAGTATACAAAACTATCATCCCATTGTATGAGACTGTTATTCCACGTAATGTACGGTTATCAGAAGCGCCTTCTCATGGAAAACCCGCTATTGTGTATGATCTTAAGTGTCCTGGTGCACAAGCATATATAAGTTTGGCAAGGGAAATTTTAAAAAAGCACGCGAGCAGTTGTAAGGAGAAGAAACTAGTAAGCGAGGGCGTAGTATGAAGGATGATAGACGCCTCGGCAGAGGTCTTGCCGGCCTCATAGGCGATAATTATGATAATAAAGAAGATCGACAAGAGCATTTGCCTATTTCATTACTGCACCCAAGCAAATTTCAACCGAGGAAACATTTTGACGAGGAGTCATTAAGAGAACTTGCAAATTCGATAAAGAAAAGTGGCATTATACAGCCTATCGTGGTACGCAAAGATTCAAATGATGATGGTTATGAAATAATAGCTGGAGAACGTCGTTGGCGAGCAAGCAAGATTGCAAATCTTGATAGTGCACCGGTTATCATAAAAGATCTGAGCGACAAGGAATGCTTGGAAGTATCCATTATTGAAAACATACAAAGGCAAGATATTAATCCAATAGAGGAAGGTGAAGCTTACAGAAAACTGATAGATGAGTTTTTCTATACACATGAGGAATTAGCTTCAGCTATAGGCAAAAGCCGCAGCCACATAACCAATATGATTCGGATGTTGTTGCTCCCTGATAGGGTGAAAACAATGATCAATGAGAAAAAATTGTCTATGGGTCATGCAAGAGCGTTGATTAATGTTGAAAATGCGGAAAGTATTGCAGAAAAAATAGTTTCTCAGGGCTTAAGCGTTAGACAAACTGAAAAACTGATAAAGGACCTACATCAAAACAACAATCAAAAAGAGCAGAGATATACTAGAAATCAAGATATGACAGTAATAGAAGGCGCTATATCTTCTCAACTTGGTTTAAAGATCAAAATTAATGACAACAATTCTAAGGGTAAAGTTATGATACGGTATGATAATCCAAATGAATTGGATTTGATATTGAAAATTTTGAATAGGAAACTTGAGGCATAGCTAGTAGTTGGCTAGCAAAGCAACAAACCAATATCAACTGTTGGTGTCATGAAAGTAGCTGACACTGGAATCCAGGAATTTTATTAAGTTGGTAAGCATAAAAGTATAACTTCTACGTCATACCGCCGCGGTATCCGCTAACAAGCAGCGGGATGACGATTGTCAGGGTAGCTGTCATCCCAGTGCCCTGACTACTTGGATCCAGGAAAAAGAATGGTGTCATCCAAGTAGCTGACACTGGGATCCAGAAGACTTAATTTCAACCAAGTGGCTGCATAATAAAGGCTGGATTCCAGTGTCACGCACTGGGATGACACCCTAGTAGAAATCGTTTTTGTAATTGCAACATTCGTGCAATCTTTAGCCATAAATATTAAGAAATTTACCAAATGAAAAAAAAGGCAAAAGAAGCCCTGGGGTTATTATCCGCTTTAAAATATTGGCGTTTTTTATGTTTTAAACGCTTGACAAGCAAGATTAAGCTGCTTTTAATTGCAACTAACTTACGCTGCAAATGTTTAAGAAGTTTACTAAGCAGAAAAAAAGACAAAGAACCCCCGAGTTAGCTAGTCTTTTACTATCTCTGTCGAGTATTGGCATTTTTTGATGTCTTGTAACGCTTTATAAGCGCGTTCAGCTTATTTAGATAAAAATCTAGATGTAGATGAAGTTTTGTAAAGACATACAGTATCTATATACTGCAAAAAATTGAACATAAGACGCCGATACATTAAGTAATCCTTACCTTTTAATCTGCAGATTGGCGAAAGCAAATACAATAGCTTCACTATCATGATAAGGGCGCTGGCGAAGGGTGTCAAGTAAGTTTTTTCGTTTCATCCGATGCGCTGCCAAAAGCTATGCAAAAAGTCCAATGAGTTAACTCCCATATATCCTGAGTAATTCTTGTGCATTAGCTTTGATTAGGATAGGGCATTTTCTATCATTTAATAGGGAACGCAATATTTCAGTTGCACCTTTAATGTCGTTATTATGTATCTTTACTACAGCGATAGCTTCTTGGCTTGAATAAGGATACACTGTGCTTGATTCTAAATTATCAATTTTGTCTTTATTTATTTTTTCACCGTTGGAGTGAAGTAAGCTCATTACTTCTAAATATTGTGCTAACTCACGCAAAACATTAGGAGCATCTTTATCATCTGCCAAATCATTATAAATAGATGCTGTGTCTGTTGGCATTGAATCTGAGATATGATTGAATGCGCGTTCAAAATTTGCTAAATACTCCCAATTTGAATCTATTTCTTCTAGCAGCGGCTTATTATCTTTTTTTAAGAATAATACTTCGTAAAACTTGTCACCTGCAGTTATAGATTGTTTTGTGTTATCAATGTTGCGCAATAAGTATAATGTGATGCCAACTAACATTGGCGCGAGTGCAAGCAGAAAGATGTATTTTTTCATGGTAATATTCTGAATAGTTATATATTTATACATTAATGCTTTTGATTTGCAAAAACATATTGACATAGTGATTATATCACATAATAATATTCTTAAAGTTGTTTGAATAGTTGGAGATTAAAATATTTCTAAAGTAGAAATAAAGACAGCAGTATTAAGCTAAATTATTTTTTGTCGGATTTATCCGATGTATCCTCAACCTTTTATAGGTTGAAGTCTAAATTTGAGAGTTTGATCCTAGCTCAGAATGAACGCTGGCGGCAGGCCTAACACATGCAAGTCGAACGGAGTTATATTGTAGCTTGCTATGGTATAACTTAGTGGCAGACGGGTGAGTAATGTATAGGAATCTACCTAGTAGTACGGAATAATTGTTGGAAACGGCAACTAATACCGTATACGCCCTACGGGGGAAAAATTTATTGCTATTAGATGAGCCTATATTAGATTAGCTAGTTGGTGGAGTAATAGCCTACCAAGGCAATGATCTATAGCTGATCTGAGAGGATGATCAGCCACACTGGAACTGAGATACGGTCCAGACTCCTACGGGAGGCAGCAGTGGGGAATATTGGACAATGGGCGAAAGCCTGATCCAGCCATGCCGCATGAGTGAAGAAGGCCTTTGGGTTGTAAAGCTCTTTTAGTGAGGAAGATAATGACGGTACTCACAGAAGAAGTCCTGGCTAACTCCGTGCCAGCAGCCGCGGTAATACGGAGAGGGCTAGCGTTATTCGGAATTATTGGGCGTAAAGGGCGCGTAGGCGGATTAGTAAGTTAAAAGTGAAATCCCAAGGCTCAACCTTGGAATTGCTTTTAAAACTGCTAATCTAGAGATTGAAAGAGGATAGAGGAATTCCTAGTGTAGAGGTGAAATTCGTAAATATTAGGAGGAACACCAGTGGCGAAGGCGTCTATCTGGTTCAAATCTGACGCTGAGGCGCGAAGGCGTGGGGAGCAAACAGGATTAGATACCCTGGTAGTCCACGCTGTAAACGATGAATGTTAAATATGGGAAGTTTTACTTTCTGTATTACAGCTAACGCGTTAAACATTCCGCCTGGGGACTACGGTCGCAAGATTAAAACTCAAAGGAATTGACGGGGACCCGCACAAGCGGTGGAGCATGTGGTTTAATTCGATGCAACGCGAAAAACCTTACCACTCCTTGACATGGAAATTATACCTATTCGAAGGGATAGGGTCGGTTCGGCCGGGTTTCACACAGGTGTTGCATGGCTGTCGTCAGCTCGTGTCGTGAGATGTTGGGTTAAGTCCCGCAACGAGCGCAACCCTCATCCTTAGTTACCATCAGGTAATGCTGGGGACTTTAAGGAAACTGCCAGTGATAAACTGGAGGAAGGTGGGGATGATGTCAAGTCATCATGGCCCTTATGGAGTGGGCTACACACGTGCTACAATGGTGGCTACAATGGGCTGCAAAGTCGCGAGGCTAAGCTAATCCCTTAAAAGCCATCTCAGTTCGGATTGTACTCTGCAACTCGAGTGCATGAAGTTGGAATCGCTAGTAATCGTGGATCAGCACGCCACGGTGAATACGTTCTCGGGTCTTGTACACACTGCCCGTCACGCCATGGGAATTGGTTTCACTCGAAGCTAACGACCTAACCGCAAGGAGGGAGTTATTTAAAGTGGGATCGGTGACTGGGGTGAAGTCGTAACAAGGTAGCAGTAGGGGAATCTGCAGCTGGATTACCTCCTTAGGCTTTGCACATAATTTACCATTTTTAATGATGGTGTTGTTATGTGCTATACTGCTGTCTTTACTTCTACTTTATTTTAATTTCCCGATAACGGAATTTTATGAGTGATAGACCTCTTTCTCCACATTTACAAATATATAAAGTACAAGTTACTAGTTTTTTCTCTATTATGCATAGATTGACTGGTATCTTGCTATTCCTTTTATTAATGATACTTTCTTGGTATTTCATATTACATGTTTACTTTCCTGAGTTACTTATAGTAAGGTACTTAAATGCATTATTATTCACTCCTGTTGCTAAATTAGCTTATGTCTTATGTTTTATAAGTTTTGTATATCATTTTCTTAATGGTATTCGTCATTTATTGTGGGATGTTGGGCTTAATTTAGAAATTACTGGCGTTTCAAGGAGTGCTATACTGCTGACAGTAACGCTACTTCTTTCTACTATGGCTTTTTTATTTATGTTTATATGAGTCAGTCTGGAAATTCAGTACATCATTGGTGGGTTCAGCGTGTTTCTGCGGTAATTTTACTGTTCCTGTTTCCTTGGTTTATCTATTCATTTTCTTGCACATTTTATACTGATAGCTCTTTGTCTTTTAGTGAAAAATTTATTAATCACCCTCTAGAGCTTTTATTTTTTGTTGTATTGTTGTTTTGCATTTTTTGGCACGCAGTTCTTGGAATGCAGGTAGTATGCGAAGATTATATACACAGCGTACCTTTGAGGATTTTTACAATTACATGCATAAAGTACTTATCAAGCATTACTTATATAACCCTCGCTTTTACAATCTTTATCTTCTACAGGCATATTTTCTTGTAAAATCACCGGTGCTGTGTTAATATATTATTAGTGTACTAGTTTTATTATTGAACTATAGCATTATAGCGATTTTGGTTTGACAATATGTTTGAAGCATTAAAAAAGGGAGCAATAGATCTTACACTTAAAGCAAAAGGTCTGCTTACTTCACCTGAATCTCAAGTTTACGTCGAAGACCTTAGAAAGGTAATGATGTATGATGGAAGGAAATGCCAGTATCCAAAAAATTATGATCAAATTGTACAGTCTGCTAAAATCATAGAAAACAGGGATATGCATGGAAATGCTATACTAGATAAAGATAAAAATCCAACCTATAAACTTTTGTATGGTCAAAAAGATGAGAATGGAGAACAACCAAGTTTCAGATTATCTTTAGTTACCAAAGATAAAGATAATGATAGATCTTATTTTACTATCAATTATATAGACAATCAGGGTAAGCAAATTCCGATAAATGAGTTGCATAAGTCATATTTTGAGCCATTAGGCTTTTCGAGAATGGATTTGAAAAAACACGTGCCAATTTTTGAAGCTGAAAAAACTAAGGATCCTCAATATCCATTTGAATTAACTAATTCTTCTGTGCTAACTAAAGAGGTAAAAAATAAAGAAGGTAAAGTTCAGGAAGTTGTTGATGAAAAAGGAAGAAATGGAGAATTATTATACACTAGTGATTACAAGAAGCTAAGCACCCATTTTTCAGAAATTAGAGATCAGAATGGTAATCTAGAGCTAGATAAAAGTCTTATATCTGTTCCTATCGTTTTTGCTACAAGTTTAGCTAAAGTTTGTACTAAATTGTTGACTTCTCTTCCTATAAAGTTAGGGGAGCATTTAATAAGCGAACAAAACCCAATTGCAAAGTCTTTTGGTTATCTTTTATTTACTCCTGCAATGGCAGTAAAAAATTTAGTGGATATGGGAGCTACCATACTTAAGGCTCCAATTTTATTGTTTGTAGCAAATGAGAAAAAATATGGTGATGCTTACTACACCATGTGGAAACACCAACTGAAAGGATGTTTGGAAGAAGCAAAAAGTGACTTTAATGTTATTAAAGGTGAAGAAAGGCTAAAGCCGGATCATGGGAATCGTGATTCACTAGTGGGCACATGGGATGAGCTTAACGCTAGAAGGCCAAAGAAACAAGGGGATGATAAAGAAGTTAGCAAGAGTAATGAAATACTAAAGAGTCCTGAGGAAGAACAAAATAAGGGTAATGAAATATTAAGTGATAAAAGAAAAGGTCATGTTGAGGAATTACAAAATAGAAGAAATTCACAGCAAGGGCAAGGCGCTACACATGATCACTCTCATTAGCAATTACTTTAAATCAACATTTACTTTCTTTATTAACTATTCCACAACAAAAACTTGCATGTATTTTGCCCTCAGTATAAGATATTAATTATTTAATTAATATCTTAACTAAATGCGCCCTGTAATATTGTGTGGTGGTAGTGGTAGCAGACTTTGGCCTTTATCTAAGCCAAAGCAATTTCAGAAAATATTTAGTCAGAACACTATGTTTCACAACACTTTGTTGAGGCTAAAAAGCGATTATATGCCGCCCATAATTGCTACAAATATACAGTACGAGTCATTAGTGATGGAGGAATTGCATGCACTGCAAGAATATAAAGTGATTTTCGAACCAGTGAAAATTGGAACAGCAGCGGCAATATTAATTGCTGCACTTCTCTGCAATGAAAACGAGACAATGTTAATTCTGCCTTCAGACCATTTTATAGGTGATTTGAATAGTTTTTATGCTTCTACTCAAAAAGCGTCTAAGTTAGCCTCTGAAACTAACTCTATAGTCACTTTTGGGGTTAAGCCTCATGAATTCAATTCTGAATACGGCTATATAAATGCAGTATATGATCAGAAAGAAAAATGTCATATAGTGAAAGATTTTACAGAAAAGCCCGAGCGTAAGTTAAGTAACGATCATTATTGGAACTCTGGAATATTTGTGTTTAGAGGTTGTCCGGAAACAAGTAAAAGGCTATAATATCTGAAATTTTAGTACGGGG
>NODE_6_length_38735_cov_343.155636
[truncated: 1,019,803 more chars]
