# Supplementary material for: A bioinformatics approach to identifying Wolbachia infections in arthropods
Source: PeerJ. 2018 Sep 3;6:e5486. doi: 10.7717/peerj.5486 (PMC6126470; doi:10.7717/peerj.5486)
Supplement: Supplemental Information 1 — Supplementary figures/tables and code used for data analysis [file peerj-06-5486-s001.zip › Supplement/assembled_genomes/Diaphorina_citri_1.fasta]

>NODE_1_length_98766_cov_77.049539
TAGGCTCCAAACAGCAGATAGATTGATCCGCTTTCTTACAATTATGAGTATAATTGCATGGAGAATATTTTTTATTACATTGGTAGCTAGAACAAATCCGAATCTTTCTTGCACTGTCATACTGACTGATGACGAATGGAAGGTTTTATATACCAAAATGCTTAAGACAAAAAACTATCCTGAGACTCCACCACCTATAAGAGAAATTGTGAGGTGGGTGGCCAAGTTAGGAGGGTTTTTAGCTCGCAAAAATGACTTAGAACCAGGTCCTATAGCCTTGTGGAAGGGATGGAAACGTCTCTTTGATTTAGCAGAAGGATGGAGACTTGCTCATGAATTCTATACTTGTGGGTAATAGTAAGGTTTAAAGGAGGGCTTGATACTTACTATAATTCTGGATGCAGCAAAGAAATACTAAAGGATTATTTCTTTTTTGATTGTTTTTATCCAACAGCAGAACCTTATTGTGAAGTTGGTAATGAAATGTATGAGTTGATAAAAATTAGATTTCTTTTAAACATCTTTGCGGTTTGTGGTAACTATCTGCGTAGCTGAATGGTAAAGGGGGGGGTAAACAAGGTAATCTAAAACATAGAGAAAATACAACGGTGCTTGATACGTAGCTATTGCGATTTTATTCTCTTTTTGTCATTCCAGTGCTAGAATGATATTCTACTAGTAAAGTTTATTCTTTGATAAACTATAAATATAGAGAAGTCTTACTAAATAAAAAAGGTAAAAGAACCTCTGATTAGTAAAGTTTTGACTCTATATTACTGTAAGTAGTGCTGTAATAGTGTTCTAACAAGCGTGACTTGGCTGAGTATAGAAAAAATTAAAAAACCGCTATAATTTTACGTAATCTACCAATAATTACCTAAGTTTTTACTGGATTTTGTGATTGATTCTGCAGGTCAAAAACAAATTTTGAGTCATAAATACTTTTAGTGCCATAATAAAATAGGGAAGTTTGTCAAGTAAAGCTCTTTATTTCATCGGATGCGCTGCCAAATTGTTATGCAAGCAAGTTTTTAGTTTTCGTATACCAGAAGTAATTCTTGTGCATTGGCCTTGATTAGAGTAGGACATTCTCTATCATTTAATAATGAATGCAATATTTCAATTGCACCTTTAATGTCGTTATTATGTATCTTTACTACAGCGATAGCTTCTTGGCTTGAATAAGGATATACTGCACTTGATTCTAAATTATCAATTTTATCTTTATTTATTTTTTCACCGTTGGAGTGAAGTAAGCTCATTACCTCTAAGTATTGTGCTAATTCACGCAAAACATTAGGAGCATCTTTATCATCTGCCAAATCATTATAAATAATAGATGCTGTGTCTGTTGGCATTGAATCTGAGATATGATTGAATGCGTGTTCAAAATTTGCTAAATATCCCCAATTTGAATCTATTTCTTCTAGCAGCGGCTTACTATCTTTTTTTAAGAATAATACTTCGTAAAATTTGTCACCTGCAGTTATAGATTGTTTTGTGTTATCAATGTTGCGCAATAAGTATAATGTGATGCCAACTAACATTGGTGCGAATGCAAGCAGAAAGATATATTTTTTCATGATAATATTCCAAATAGTTATATATTTATACATTAATGCTTTTGATTTGCAAAAACATATTGACATAGTGATTATATCATATAATAATGTTCTCAAAGTTGTTTGAGTAGTTGGAGATTAAAATATTTCTAAAGTAGAAATAAAGACAGCAGTATTAAGCTAAATTATTTTTTGTCGGATTTATCCGATGTACCCTCAACCTTTTATAGGTTGAAGTCTAAATTTGAGAGTTTGATCCTGGCTCAGAATGAACGCTGGCGGCAGGCCTAACACATGCAAGTCGAACGGAGTTATATTGTAGCTTGCTATGGTATAACTTAGTGGCAGACGGGTGAGTAATGTATAGGAATCTACCTAGTAGTACGGAATAATTGTTGGAAACGGCAACTAATACCGTATACGCCCTACGGGGGAAAAATTTATTGCTATTAGATGAGCCTATATTAGATTAGCTAGTTGGTGGAGTAATAGCCTACCAAGGCAATGATCTATAGCTGATCTGAGAGGATGATCAGCCACACTGGAACTGAGATACGGTCCAGACTCCTACGGGAGGCAGCAGTGGGGAATATTGGACAATGGGCGAAAGCCTGATCCAGCTATGCCGCATGAGTGAAGAAGGCCTTTGGGTTGTAAAGCTCTTTTAGTGAGGAAGATAATGACGGTACTCACAGAAGAAGTCCTGGCTAACTCCGTGCCAGCAGCCGCGGTAATACGGAGAGGGCTAGCGTTATTCGGAATTATTGGGCGTAAAGGGCGCGTAGGCTGATTAATAAGTTAAAAGTGAAATCCCGAGGCTTAACCTTGGAATTGCTTTTAAAACTATTAATCTAGAGATTGAAAGAGGATAGAGGAATTCCTGATGTAGAGGTAAAATTCGTAAATATTAGGAGGAACACCAGTGGCGAAGGCGTCTATCTGGTTCAAATCTGACGCTGAGGCGCGAAGGCGTGGGGAGCAAACAGGATTAGATACCCTGGTAGTCCACGCTGTAAACGATGAATGTTAAATATGGGAAGTTTACTTTCTGTATTATAGCTAACGCGTTAAACATTCCGCCTGGGGACTACGGTCGCAAGATTAAAACTCAAAGGAATTGACGGGGACCCGCACAAGCGGTGGATGATGTGGATTAATTCGATGCAACGCGAAAAACCTTACCTACCCTTGACATGTTAGAAACTATAAAGAGATTTATAGGTGCTTGCAAAAGAATCTAAACACAGGTGCTGCATGGCTGTCGTCAGCTCGTGTCGTGAGATGTTGGGTTAAGTCCCGCAACGAGCGCAACCCTCATCCTTAGTTGCCATCAGGTAATGCTGAGCACTTTAAGGAAACTGCCAGTGATAAGCTGGAGGAAGGTGGGGATGATGTCAAGTCATCATGGCCTTTATGGAGTGGGCTACACACGTGCTACAATGGTGTCTACAATGGGTTGCAAGGTGCGCAAGCCCAAGCTAATCCCTAAAAGACATCTCAGTTCGGATTGTACTCTGCAACTCGAGTACATGAAGTTGGAATCGCTAGTAATCGTGGATCAGCATGCCACGGTGAATACGTTCTCGGGTCTTGTACACACTGCCCGTCACGCCATGGGAATTGGTTTCACTCGAAGCTAATGGCCTAACCGCAAGGAAGGAGTTATTTAAAGTGGGATCAGTGACTGGGGTGAAGTCGTAACAAGGTAGCAGTAGGGGAATCTGCAGCTGGATTACCTCCTTAGGCTTTGTACGTAATTCACCATTTCAAATAATAGTGTTATTATGTACTATACTGCTGTCTTTACTTCTACTTTATTTTTTAATTTCTCGATAATGAAATTTTATGAGTAATAGGCCTCTTTCTCCATATTTACAAATATATAAAGTGCAAGTTACTAGTTTTTTCTCTATTATGCATAGATTGACTGGTATCTTGCTATTTCTTTTATTAATCATACTTTCTTGGTATTTTATATTATATGTTTACTCCTCTAAGTTACTTATAGTAAGGTGCTTAAATGCATTATTGTTCACTCCTGTTGCTAAATTAGCTTATATCTTATGTTTTGTAAGCTTTATGTATCATTTTCTTAATGGTATTCGGCATTTATTGTGGGATGCTGGGCTTAATTTAGAAATTGCTAGTATTTCAAAAAGTGCTATGTTACTAACAATAATGCTATTTCTTTCTACTATGGCTTTTTTATTTATGTTTATATGAGTCAATCTGTAAATTCAGTATATCATTGGTGGATCCAGCGTGTTTCTGCGGTGATCTTGTTGTTTTTATTTCCTTGGTTTATTTACTCATTTTCTTGCACATTTTATGTTGATAGCCCTTTGTCTTTTAATGAAAAATTATTTCAGGCTATTAATCATCCCCTAGAGCTTTTGTTTTTTGTTATACTGGTGTTTTGCATTTTTTGGCATGCAGTTCTTGGAATGCAGGTAGTGTGTGAAGATTATATAGAAAGCGTACCTCTAAGGATTTTGACAATTACATGCATAAAATACTTATCAAGCATTACTTATATAGTCCTTGCTTTTACGACTTTTTTCTTTTATAGGCATATCTTCTTGTAAAATTGTTAGTTCTGTGTTAATATATTATTAGTTTACTAATTTTATTATTGAACTATAGCAATTTTGGTTTGACAACATGTTTGGAATGTTAAAAGAAGGAGTAGCAGATTTTACGCTTAAAGCAAAAGGTTTATTTGCTTCATCTGAATCTCAAATTTATGTCAAGGATCTTAGAAAGGTAATGACATATACAGATGGAAGAAAATGCAAATATCCAAAGAATTACGATCAGATTGTAAAGTCTGGGAAAGTTGTAGAAAGTGAGAATAGTAATGGTGAGACTATATATAAACTTTTGTATGGCAAGAAAATTTTTGAATTAGCTCTTGTCGAGAAAACGGATGATAGGTCCTATTTTACCATTGACTTTTTAGTTGATCGGGAAAAAAATAAGGATGTTAAGCATTGTGATGGCTACTATAAACCATTTGGGTTTTCAAAAATCGATCTTGAAAAACATATACCAATTTTTGAAGTTGATACTCAGTCACTTGAATTAACTAATTCTCGTGTGCTTGCTAAAAAAGGTTCTTCTCTCAACGATAAAGGTGAGGTTGACGAGAAAGATAGAGATGAAAAAGGAAGAAATGGAAAATTATTATACACTAGTGATTATAAGAAATTAAACACTCATTTTTCTGAAATTAGAGATCAAAATGGTAATCTAGAGCTAGATAAAAGTCTTATATCTGTTCCTATTGTTTTTGCTGCGGGCTTAGCTAAAGTTTGTGCTAAATTGCTTGACTATTTACTTATGAAACCAGTGGAATATCTACTCAGTAAGCAAAGCGTAATTGCAAAATTTCCTGGTTATCTTTTGTTCACCCTTGTAGCGGCAGTAAAAAATTTAGTGAATATGGGAGCTACCATACTTAAGGCTCTAATTTTATTGTTTGTAGCAAATGAGAAAAAGTATGGTGATGCTTATCTTACTATGTGGAAACACCAATTGAAAGAATGTTGGAAAGAAGTAAAAAGCGACTTTAATGTTGTTACAAATGGGGAAAGGCCAAAGCCGAAGCAGAAGGATCATAAGCCACTTAGCATAGCGGGTACATGGAAAGAGCTTAACGCTAGAAGGCCAGACATTGAGAAAGAATTAGAAGAGGGGCTAAACAAAAGTAGTGAAAGTATAGATAAATCTAGAGAACTAGGTGTTGGAGAAAGCTTAAAGGAAAAGTTGCAAAACAAAACTGATGAAAAAGTAGCTGCAGCCGTTAATCAAAAAAGCAACACTCTTCATATTGATAGAGAGATAGAAAGAAGACAAGACTCATCACGAAATGTAGGGACTTCATCACTCCCGTAATCAATCGTTACTTTTTACTTTAATCATCTCACAACAAAAACTTGCATGTATCTTGTCCTTAGTATAAGATATTAATCGAATAATTAATATCTTAATTAAATGCGCCCTGTAATACTGTGTGGTGGTAGTGGTAGCAGACTGTGGCCTTTATCTAAGCCAAAGCAATTTCAGAAAATATTTAATCAGAATACTATGTTTCACAACACTTTGTTGAGGATAAAAAGCGATTATATGCCACCCATCATTACGACAAATATACAGTATCAGTCGTTGGTGATGGAGGAATTGAATACATTACAGGAATATAAAGTAGTTTTTGAATCAGTGAAAATTGGAACAGCGGCGGCGATACTAATTGCTGCACTTCTCTGCGATAAAAATGAGACAATCTTGGTGCTTCCTTCAGATCATTTTATAGGTGATTTGAATGATTTTTATGTTTCTATTGAGAAAGCATCTAAGCTAGCCTCTCACACTGACTCTATAGTTACTTTTGGAATAAAGCCTCGTGAATTCAATTCTGAATATGGCTATATAAATGCAGTTTATGATCAGAGAGGGAAATATCATATAGTAAAGAGCTTTATCGAAAAGCCTGAATATGAGCTGGACAATAATCATTATTGGAACTCTGGAATATTTGTGTTTAGAGCAAAACGCTATATAGATGAGATAAAAAAAACTGCTCCGACTCTCTATAATTTATGTTGTGAAAGTATGAAGCATTTTGTACCACGAGAGAGATTTCTGTATTTAGAACAGCAAAATTGTGCAGGAATGGGTGATACATCTATTGATCACCTAGTGATAGAAAAAGCAGAAAATATTGTAATGATAGAAGCCAATTTTGATTGGATGGATGTTGGCACTTGGGGTTCAGTTTTAGAGTTAAGTAAGAGATTTAATAGGAATTTTGAGTCGTTTCAAGCTGTAACCAAGGGAAGAGAGCCAGTTTTGATGACAGAAAATGATGCAAAAAATTTACTAGGTAGAGTTTATAAACGGCCAAGTAAGAGCCTAATGTTGTTCATTAATAAAGTTAAGGAAGTAAAGCCAATAAGGAAAGAGATTAAGCCATGGGGATTTTATAGTGTAGTTTTAATGGGCAAGGATTTTCTTATAAAATATCTTTTTATAAATCCACTAAGCTGCACTTCTAAGCAATTTCACCACTATAGAGATGAGTACCATATAATACTATCAGGAGTTGGATATGTTAGTTTAGATGACAAAACATATGCTATAATGAAAAATCATGTAATAGAGATTCCAAGGAAGGTGTTTCATAAAATTGAGAATAAAAGTACAAGATTTCCTCTTGAGATAGTTGAGTTTCAGGTAGGAAAGTTTTTATCTGATAATGATATAGTAAGATTGGACGATATATATGGAAGGTCTTAATATAGAATATTGAATATATTCTATAAGCTTGCTAAATTTAGACGACCTAATTTGAGGTAAAGGAAAAATTACAGTTATATGAAGCATAAAAAGTATGATATTTAAATCTTAGTATAATGTCTATTGCCTTTGAATTTACTATGGCTATTCGCTATTTGCGAGCAAAGAATTCTAGATTTTGCTCTATAATGGCCTTGTTTTCTATTATTGGTATTGCTCTTGGAGTTGCAACGCTAATAGTAGTAATGTCTGTAATGAATGGGTTCAGAGCAAAGCTGCTCGACTCTGTACTTGGCATTAATGGCCATATTAATGTTTACTTTGATAGAAGCATAAATTCAGATTACCACGCAGTGTTAAAATCTATTGAGAAAATCCCAGGTGTATTAAAAGCTACTTCTATGACCAATGATCAAGTGGTCGTTGCAGCAAATGGTGGAATTGCAGGTAGTGTAGTTCGTGGTGTATCAGCTAAAGACTTATTTAATAACACTACCGTTACAAATAATGTGATTGTGGGTAATGTGGAAAAATTCGATGAAGGAGTAATAATAGGGGCACGATTGGCAGAAGCCTTGAATATTGATTATGGTGATAATATTATACTTGTATCTCCTGAAGGATTTGATGTATTGCTTGATGAAATGCCAAGAATGAAAGAATATAAAGTTGTAGCAATATTTGATATGGGTATGTTTGAGTACGATAATACCTTGATATATATGCCCATGAAATCAGCTCAGGCTTTTTTTAATTATAAAGATAGTGTGAGAAATATAGAAGTGTTTATAGACGATATTGCTGTGGCTAATAAGCTAGCAAATGCTATAGTAGAAGAAACAGGAATGAAAGCTGAAAGTTGGCAATCTCAGCAAAGCCATTATGTTAATGCTTTAAAAACTGAAAGAAATGTGATGTTTTTAATTCTTACTTTGATTATAGTTGTGGCAGCATTCAATATTGTTTCAAGTTTAATGATGATAGTGCAGGAAAAGAAATCTGCAATTGCAATTATGCGTACGTTTGGTGCAACAAGCGGAAGCATTATGCGCATATTTTGTGCTTGTGGACTGCTCATTGGTTTTACAGGAACTTGTCTTGGCTTTACTATAGGAATTATTTTTTCTCTCAACATTGAAAATATCAGAGTGTTTTTAGAAAACATTACCAACATCAAGCTGTTTGATCCTATGATATACTTTTTCTCAAGTTTGCCAGTGATATTAGTTTCTAAAGATGTAGTGAACATTTCTGCGCTTGCATTGTTCTTGTCATTTTTAGCGACAATTCCTCCTGCATTGAAGGCAGCTGCGCAAGATCCTGTGGAGATATTACGTTATGAATGATGCTTGGCAAAAATATATAGGTTGGTTCCTAATTATATTGTTATTTGCCAGCTATATTACAATAAATAACATAATATTTTTTAAAATAAATCAGCAAGAAAGTGAAGACAGTATAAGTGTTTTAACGGAAAAGATAGATGAACTTAGAATGTTGCTTGAAGTTAATCAATCTAGGGTAGAAAAAAGGATGTTTGACCTAAAGAGAAATCTTCACACTCAATGTGAGCAGGGTGATAGTAGCTTAAGGCATAAGAATCTCGCAAAATTGCTGCTACTTGTGGTTAAGATGAAGAATTCGTTATTGCGAGAAGTCAAGTTTGATAATCATATAAATTCAATAAAGCCTTTGATATCAGAGCTTGACGACCCAGAGATAGAAAATGCAGTAAATGAACTGGAAAATTTGAAAGAAGTAGATACTTTACACGAGTTAAAATTATCTTTTGAGAAGAATATTACTGTTATTAACTACAATAAAAGTACATTGTTTAAAAAAATCATTTCAAATTGGATAAAAATAGATAATCAAAATGACCCACTTAAGGTAAAACTTGCAGAAATTGAAGAATCAATAAGCGATAATGATTGGCAGAGCATAGCTACTACAATAGGCGACTTAACACATCCAGAATTCAAGCCGTGGCTTAATAAATTAAATAACTTTATTGTAGCTTTCAAGAATACGTCAACAATATATCATCACTTATTACAATACATCTCATGATTTATTTTATAATTTTTGCTTTTTCGTTTTTATTTGGCATATGGATCAAGGTAAGTGATGAAGTAATAAAATTGGAACTAGGCAATTATGCTATAAGTATTGATCTATATTTCATTATTCTTGCTTGCGTAGTTTTATTATTTTTATTGATTGCAATTGCACGCTTTTATTTTTCTATTTCATCAACATTTGCCAACATAAAAAATAGAAAAAGAAGTAAGGAAGAATTGCTTCTCTTTGAAGCTTTCTTTAGTTTAGATTTAGGTAATATAGAGAACACCAATAAACTAATTAAAAATCTAAATGAAGAAAGTGATAAATTATCTTTGCTAAAGCTCTTTAATTCAGGTAAAACAGGAAATTACAGCTTTTTCAGCCATAATTTGACGGGTATTGCAAGTAAAAATCGCAACTTAGCTCTACTTTTGGTCAATAAGCTGATTATTTACCTAAAGCAAGAAAGGTCTGTCTTTAAAAAATTTATAGAATATTGCTCTAGTTCAATTAATGATAAAATTCTCTCCATTCCCTTTCAAATAGAGCATTGCATATTGCAAGAAGATTGGGTGAATGCAATTTTGAAATTAAAGGAAGCTATTAAGTTCAATATTTTTCTTCCCTTTGATCGTAAAGAGATGTTATCAGTCTTTTATTGTGCCTTAGCAAGTCAATGCGAAAGTAAAGGAAATTTCAAAGAAGCTATAAAGTCTTTATTTAAAGCGCAAAGCTGTTGCGCAGATTTTCAGCCCATCAATTATTTAAAGGCAGAATTATATATCAAACTTGAAAAAATCAGAAAAGCTTCCGCAGTATTAGAGGAAGAGTATAGGGTAAACCCTACTCCTCAATCAGCCAGAATGTATATCAAGTTAAATAATAAAGGTGCTGAAAGACTATATAACTTGCGTCCTGATTATTATTTTAGTTACTGTTTGCTTGCTTCGTCTTCAATTAGCTTAGGTAAATATGATCTTGCAAGTCAACACTTAGGTATTGCTATGAAAAAAGCCAATTACATATCAATCTACCTTGTTATGATACAGCTCAAGATTGTGCTGCAAGAGCATGATCAAGTAATTTTTTGGCTAAACAAAATAGAATCAGAGGCTTTATCTGATCCATGTTGGAGATGTAAAGATTGCAACAAAGAACTAGAACGATGGAGTTATAAGTGTTCAAATTGCAGTAGTTTTAATTGTATTTGTTATATATTATGAGGTTCTACAAAGTTTGATAGTAATAATATCTTAGATTACGGAACTTTATAAATAATCTTTGAAATCGATCCTTCTTAATGTAACTCTTGTTTTAAGGCAATAAACCTGCAAATTTTTTAGTGATATTTTTTCTTGACACAGTCGATTTAGCTTGTTCGATCAAAAAAACTTGCTTTTAGACACTAGCGATTATATATTTTAATAAATTGAAATTATAAAATGAAGAGCTTAAAGGAACTATCCTTAAGAATTAAGAATATTAAGTCTGTGCAGAAAACCACGAAAATAATGCAAATGGTTTCTGCAGCAAAGTTGTTACAAAGCCAAAAGAAATTATTAAATTCAAAACTGCATATATCTAAGCTGCATAGCATCATTTCTTCATCAATGACATCGGTTGATCAAGATTTACTGGCAAGAATTCTCAATGTCAGTGGCGACAATTCTTACCTAGTATTTGTTATTGCGTCTGATCGTGGCTTATGTGGTAACTTTAACTCTTCTGTTATCAGATTTAGCCAGAAGCATATAAATAAATTAATTGCAAATGGCAAGAAAGTAAACATTGTATTTTTTGGTAAAAAAGCTTTTGAGATGGGTAAGAGTAGATTTGACTCTAAAAGTATTTTGAAGGTTGAAAGTAATAAGGAAATCACGCTAAAGCATATAGAAGCTTTGGTTAGTGATGTAGATCTAGGTAAATACGATAAGGTTACAATTTTGTATAGCAAATTTTATAATACCTTTACGCAAAAACCAATGTTGGAAACAATAAAACCATGGAATAAATGCTCATCCTTGATTGATAACTCTCTAGCTGGTTCAACAACAGATTATAGCTATGAATATGAACCACAAAATATTGAATTTATTTTAAAATCTTTGATTAAAGATTACATTGCAGTTGCTCTTTACTCCGCTTTACTTGAAAGTGCAACAAGTGAAAATAGTGCTAGAATGGTTGCTATGGAATCAGCAAACAGAAACACTAAAGAAATGCTGAATAAATTAGCACTGCTTTATAATCGTTCTCGTCAAACAGCGATTACAACTGATTTGATTGAAGTTATAGGTGGTGCAGAATCTTTATAGAAACCCAAGGAATGAAAAATGAATATATTAAATATTGTATCAGATATCACTAAACTAATAAAAAAGCAGAATCAAGACGCAGAAGTTACAATATATGAAACTAATAAGACCTCGGTTTCTCAGCGTCTATCAAAAATTGAACAAATATCACAATCTAAAAACTGTACTGTAGGAATTAGAGCTATAGCAGGTAAGAATAAAGCTGCGTATATTTCTACAAACGATTTGAATAATCTGAGTGGTGCGGTGAGACAAGTGGTGGAAATGGCAAAGAATGCTCAGGAAGATCCTTATATTAGTTTTGCTATAGATGATAGTAGTTATATCTTTTCTGCAGATTTAAATATCTCAGATAATAATATTGTAACAATTGATAAACTAAAAGAAATTGCTGAAGCTGCAGAAAATTCAGCTCTTGCACATAAAAATATTATTAATTCCGAAGGAGCTTCATCCTCACATACTTCAGTAAATACAGTATTATCAACCGTTTCTGGTTTTGTTGGTTCATTTAGTAAATCAACTTTTATTAATCAGGTTTCTGTCGTTGCTGGAGAAAAGGGTGAAATGAAGATAGGCTATGATTACGATGTAACATGCAACTTTAATGATTTGAAATCGCCAGAGTTAATAGGGAAAGAAGCAGCAAAAAGAGCAATAGATCAATTAAATTCATGTGCAATCAAAACTGGTAAGTTTCCAGTTCTTTTTGAAAGAAGAGCAGCAAAAGAGTTGGTGAAAAGTTTTGCTTCTGCCATCAATGGAAGCAATATTGTGAATAATAGCTCTTTTTTGAAAAGTAGTTTAAATACTCAAATTTTTAATGATAGGATTAACATTATCGATGATCCATTGTTACCAAGAGGTATAGCATCAAGACCATTTGATGGGGAAGGAATGATGAGCAGGAGAAATGAATTTGTAAAAAATGGAGTGCTACAAAAATGGATTTTAGATCTATATTCGGCTAAGAAATTAAACTTGGAAACGACCGCAAATGCAACTCGTACAAGTAATGCTGCAATTATTCCTTCAGCTAGTAACTTCTATTTCAAAAATGGTAATAGGTCATTTAATGAATTAATTGAGGAAGTAAGAGAGGGAGTATATGTAACTGATTTATTTGGTTTTGGTGTTAATTTAATCAATGGCGATTATAGTCAAGGTGCGTGCGGCTTTTTTATAGAAAATGGTAAAATAACTTACCCAATACACGAGATTACTGTTGCTGGCAATTTGAAAGATATGTTTAGCAATTTGGTCGTTGCAAATGATCTAACTTTCTGTGGCCAATTTAATTCACCAACGATTAAAGTTAGTGAAATGACAGTTGCAGGTTCACTTAGTGGTTAAAAATTTAGTTGCATCAAGTACAATAATTGTGTATCATTACTATGTAATGTTAAGAATAGACTATGGAGTATAGAAGTTTAGTCGCAATAACTAAGCTTAAGGCATTCTAAATCGTAATTTCAAAGTTTTTCATCACATTAATAATATTAGTTAGTAGTTTAGGAGTTATCCACATGGAATTTGGTAATATAAAATGGTTTAATGTTGAAAAAGGCTATGGTTTCATCAAGCCAGAAGATGGAGGTGAGGAAGTTTTTGTACATATTAGTGCATTAGAACGTTCAGGAATAAGACCTGATGCACTTCGAGGAGAGGATAGAAAGAGAGGAATGAAAGGGGAAAGAGTAAGTTATGAGCTTAAAGAGGAGCGTGGTAGGAACGGAGAAGATAAAAAGTCTGCAATAAATTTAAGATTGGAAGATTAGTCTATCGTGAAGCTTTTTAATAGGGTAATGTATTGTGAGTAATTTTCATGAAATGGGGCTTCCAATTTTGCTTAGGCAAGCTCTAAGTAAAAATAATCTTTGTGTTCCAACCCCGATTCAAATGCAAGCGATTCCTCTAGCTCTCCAGGGCAAGGATATTCTTGGGTCTGCTCAAACGGGAACTGGAAAGACTTTGGCATTTGCTATTCCACTGGTTGCTAAATTGCTGAATGAGCCAAGCATTGGTTCAGCTTTAGTCATCGTGCCAACCAGAGAGCTTGCTCATCAGGTAACAAATGAGATAAGAAAACTCTTATCTCAAAATTCCGTACTAAGAGTTGCTTTGTTGATTGGAGGTGAGCCTATTTTTAGGCAGCTAAATCAGCTTCAGAAAAAACCACAAATAATAATAGGTACTCCTGGTCGTATTATAGACCATATTGAGCGTAAAACTTTAGTTACTCGGAATGTTAGTATTCTTGTGCTTGATGAGACGGATCGTATGTTTGATATGGGCTTTGGAATTCAGATTGAAGAAATTATGAAGCATTTGCCTAAAATAAGGCAAACTCTTATGTTTTCTGCAACTCTTCCTGGAGAAATAGTAAAACTTACTGAAAAATATCTTAATCAACCAGAGCGTGTTTCTGTTGATTGCCAGGCTACAACTTCTGTAAAAATTAAGCAAGAAGTTGTTTATGCATCAGAATCGGAAAAATATGACAAGCTTGTTACACAGCTATGTCAGCGTGAAGGATCAATCATTATCTTTGTTAAAACAAAGCAAGGAGCAGATCAGCTAGCTAATAGATTGCACAAAGATGACTATAGCGCTTTAGCAATGCATGGTGATTTAAGGCAGCACAAGCGCGAAAGAGTCATTAATTCTTTTCGTCGTGGCCGTAATCAAATCATGGTTGCAACTGATGTTGCTTCTCGCGGCCTTGATATTCCCCACATTCAACATGTTATCAATTATGATGTGCCACAATCGCAAGCTGATTATGTTCATCGTATAGGTAGAACTGCACGTGCGGGAGCTGAAGGATTTGCATTATCTTTTGTTACACCTCAAGATAAGAGAAGACTGCCTGCACTAGCAGATAAAGAAGGAGAGCCAAATTTTGATTGTAGTATGCAATCTCAAAAACGTAACAGCAAAAAGATCTTTAAAAGGCCAAGTACGTTAAAGGCTAAATACGATAGAAAAAAGATCAATGTATTTAAGAAGAAAAGCAGAGTACTAGAACAAGCGTATTAATGTACTTAACTATTCTTCTATTCTTTAAAAGCTCCAGTAAACTTGCTGCAAAGCGAAGTGATTGGAGGATGGTAGAAAGAATATATAGCTAGTCCAAATTAGATTTACCTACAATTTGATAATCTTAATTCTGCTGCTTATAACGTTTTGAGATTATCACAACGTTATAATGTGAGGCTGTGTGGACTATAATCTGTAGCGTAATTCAATTTGGCTACAACGAGCTGCTAGATTTCAGTTTTTTTAATAATTGTGTGCTACTAATTATATATAAATTTACACTTTTAAAGAGAATAGATGATTTCTAAAAATTTAGAGGCAAGTTTAAATAGAGCGTTACAGATTGCTTCTGATTGTAAGCTTAAATATGCAAAAGTGGAACATTTGTTGCTAGCATTAACCAAAGATGTGGATGTAAATTATGTTTTATCAAGATGTAACATCAGAGCTGATGAAATCATAAATATAGATAATATTATATTAAGAAATGATCATGGTAATAATACAAAAGGTTTTTTACAAGACAATTCCGAATTAACTGTCAATAAAGTTGAGCCTGATGTGCTATTTCAACGCATAATACATAAAGCCATGATACGGGCTCATCGTCTGGGAAGAAAAGAAATAAATGGAGCAAGTATTCTATTAGAGATTCTGTCTGAGCAAGATTTATACATTGAAGAGCTATTAAGCAAACAGAATGCAAAGGATTCTAATTTGATTTATAATATATCCAATATAAAATATTCAGGTGATATAGAAGAATATGTAACTAATCGCAAGATAAAACTTGATAAGAATAACGATATCTCTACTGTAGCAAATAAAGGTGAATCATTAAAAGATGAAGAAGTTCTACAAAATTATTGTAGAAATTTAAATGATTGTGCAAGAAGCAAAAAAATAGATTATGTCATTGGTCGTGATTGTGAATTAAATCGCACTATAGAAATCTTACTAAGACGCAGAAAAAATAACCCTTTATATGTCGGAGAACCAGGTGTTGGTAAAACAACAATAGTTGAAGGCTTGGTATTGAAAATTATTGAAGGTAGTGTTCCGAGTGCACTGAGATCCAGCATAATTTATGCTTTGGATTTAGGATCACTTCTTGCAGGAACACGCTATAGAGGTGACTTCGAAGAGAGAATAAAATCTATAATAAAAGTAATTGAGGCAAAACCTGGCGCTATTCTTTTCATTGATGAAATACACACTATTATTGGAGCGGGTTCAACAAGTGGCAGCTTTCTTGATGCTGGCAATCTGCTCAAACCTGCACTTGCAAGAGGTACGTTGCGTTGTATAGGTGCAACTACATATAGAGAATATAGCAATAGCTTTGAAAAGGATAAAGCATTAGCAAGGAGGTTTCAAAAAATTAATGTAAAAGAGTCTTCCATTAATGATACAGTAAAGATACTAGATGGTATAAAGCATTACTATGAAAGGTATCATGGAGTATATTACACGAAACATGCCATTAAATCTGCAGCTGAGCTTTCACACAAGTATATTACTGGGCGAATATTACCTGATAAAGCAGTTGATGTTATAGATGAAGCAGGGGCATATTGTAAGTTACAAAAAAACAGGCGAAAAATTATAAACAGTAGAGACATTAAGAGTACTATCGCTAGGATTACAAACTTACCTTGCGGTCTTGATGATATGCAAAGAGTAAAATCTTTGAAAGAAAATCTCAATAGGGCCATTTTTGGTCAAGAGCAAGCGATAGAGTTTCTCGTTAATTCTATTAAAATTGCTAAATCTGGTCTGAGAAGTTACAATAAACCCTTGGCAAAGTATCTTTTTGCAGGGCCAACTGGTGTAGGTAAGACTGAGCTTGCGAAGCAGCTAGCACAAAATATGGGTATGAACCTTATTCGGTTTGATATGTCTGAGTATATGGAACCTCACACAATATCTAGAATGATTGGTTCCCCTCCTGGATATGTGGGTTACGACCAAGGTGGATTGCTTACAGAATCTGTATCTAATAATCAATATAGCGTAGTACTTCTTGATGAAATTGAGAAAGCTCATAGTGATATTTATAATATATTACTACAAATCATGGATTATGGTTGTGTTACAGACACTTACGGACGTAAGGTTAATTTTTCCAATACGATTTTAATTATGACAACCAATGCAGGGGCATTTGAACGTAACAAAAGTTCTATTGGCTTTGGGTATAAAAACTTTAACATCAGTGACAGCGAAAAAGCAATGGAACGGGTTTTTAGCCCCGAATTTCGTAATCGTCTTGATGCAGTCATTTCCTTTTCTGATTTGGATGCGGATGTCATTTTGCACATTGTGGATAAATTTATTCAGGAATTAAAAAAACAACTTGTGCAAAAGGGTATAAGCTGCTCAGTGGAAGAAGAAGTAAAGTCTTATCTTGCGCAAACAGGTTATAGCAAAGAAATGGGAGCACGCCCAATAGAGAGGCTGATTGAAAAAGAGATAAAAAGTCATTTGGCTGAAGAAATACTGAATCGTCGATTAATTAAAGGAAAGAAATTAAGGATTTATATTGGTAAACACGGAATTGCTTTTGATATAGTTTAAATTCTTGCTTGAGTATTAAATTTGTAGTATAGTCACTATTTTTTAATGAGGCTATAGTGGCAAGTTTAACCAGAAATCAATATTACAGTAATCAAGATTTACGGAATTTATTTTCAAGGCTGGGAATAAAAGCGGAAGAAGTAATAAGCCAGGAGTTTGATGATGTACTTAAGTTAGTTGAGCGGCGCTTTAGAAGAGCTTCATTAAAATGTCACCCTGATAAAGTAGTAGGAGAGAAAGAGAAAAAAATAGCTGAAGAAAAGTTTAAAAAACTTAGTGCAGATAAAGATAAGCTAGAGAAATATCTTAACGACTTAAAAGCAGCTGGCATATCTATAACATTACAGCGAGAAGTGCAGGAAAAACAAAGGAGAATCAATGAGATTCTATTGCGTAGAGAGAAAGCTGTGAATAGAGCATGTTTATTTTTTATATTAGCAAATGTGGTACTTGGTCCGTCGCCTCAAGTCAAATATTGCTTATCACAACTTGCTAACAGTGGCAAAGTGCAAAATATTGCTTATAAATTTTATGCATTCAGCATTGGAGTTTGGCCATGGTTATTTATTATATCCTTTTGTAGTATTATCTATGCAGCAAGTAAACAAAGAGGCTCACAAGAAGGAAATCTAGATAGGTTAAATAGAAGATACAATCTACTTATTGCTGCTGATAATTATGTAATATGTATATCAGCAGCGTTTGCTGTATGCAGTTTAATGTCGGAAGTTGCACAAAATGGCTGGCCTGTTCAATATGGAACGATGCTAATAGCTAATTTAGCATTAGATTTATTACTTATTGCTTTACTTAGGACTTTTGTGAAAGCTTTTGAACTATATGGTGAATACTGTACCCAGTGTTTATATGAAGAAGATGCGGAATTTAGTTATAAAGAAAAATTTGCATGGTATGACTACAAATTAGTACTTATGCCGCTCGTTCTTCCTATTGTTAAAATGTATTTTGAAGATTTAGTTCAAGAAAAACCACAACAGCATACTACTGATCCTAAAGTTACACCTTTAAATATAGGCGTAGGAACAAGAGCATAAAAAGGTCTTTGCTTCAACTATAGTTTTTGCTACACTTTGAGTAAATTTGAAGATATTAATGAGTGAAGAAGTAAAACAAATCCTAAGTTACTACGAAAGTGAAAACCCTGGAGTAAAAGCGAATCTTACTCGCATTCTTATGCATGGGAAACTTGGTGGAACTGGCAAGTTAGTAATTCTCCCTGTAGACCAGGGATTTGAGCACGGACCAATAAAAAGTTTTGAAGTTAACCCTGATGCTTACGATCCACATTATCATTTTCAGCTTGCAGTTGATTCAGGAGTAAGTGCATACGCTGCTCCGCTTGGTATGATCGAAGCTGGTGCTTCAACTTATGCTGGAATGCTACCACTTATTTTGAAGCTTAATAGCGCTAACTCTTTGCACTCAAAAAGCTTAACTTCAGATCAAGCAATAACTGCCTCTGTAAAAGATGCGCTGCGTTTGGGCTGCATGGCTGTTGGGTTTACTATATATCCTGGTTCTGCTAAGTGTTTTGATATGATGGAAGAAGCTCGCAAAATTATAGCTGAGGCTAAATCTTGTGGCCTTGTTGTAGTGCTATGGTCTTATCCACGTGGTGAAGGGGTTTCCAAAGAAGGTGAAACAGCAGTTGATGTGATTGCCTATGCTGCGCATATAGCGGCTTTGCTCGGTGCCAACATAATAAAAGTAAAACTTCCAACCAATCATCTGGAAAGAGAAAAAATAGAAAATATTGAATCATTATCTAAAAGAATTGAATATATTAAAAAGTCTTGCTTTGCAGGAAAAAGAATAGTAGTTTTCTCTGGTGGTGAGTCAAAGTCAGTGGATGATATATACAATGAGGCAAAAGAAATTAAGCAAGGTGGTGGTAATGGTTCAATTATCGGGCGCAACACTTTTCAAAGAAAAAAAGAGGATGCTTTATCTATGCTAAAAGATATAATTAATATCTACGCATAAAAAACGGCTGGGTGGCAGAATGGCTTATGCGGAGGACTGCAAATCCTTTTATACCGGTTCAATTCCGGTCCCGGCCTCTTACTCCAATTAGATCGTTTTTTCTTCTCAAATTTTAACAAGAAGTGTGGCTTTTAATGAAATATTTAAAAAAATAAGATACTATATTCAAAATATAAGCAGTAAAATGCCAAAGAGATTAACAGAAGTTTTATTATTGATTGGTTTGCCCTTCTTGCTTACCAGTTGCACTTTTCACTATTTATTAAAGAGCTCGTATACTCATCTTGCACCAGAAAAGTACCCTTCATCCAACAAACAGCCGGTTTACGTCGGTACAGCTTACAGTGCACAGACTATATATAATGCGTTATTTAATGACTTTCTGTTAATAGGTAAGTCATCATTCACAGCCAAACATGGGCGTGCTAGTCAATATGTTAACTATGGAAGAGAAGTTGGAGCAGATGTGATAATCGTATCATTTCAAAATATGCAAAAGGATAAAGAGCATTTTAGCATCACAGAAAAACTATTATGGGACACAAGCTTAACAACATTTCATACAAGGACCATTATAAACTTTGATCAGGACGTACTCTTTCTAAAAAAGTTAGGTGATGCAAAAGCTCCATGGGAATATGTCAAAGGAGAGTTCAAGCTTCACGAAAAAGACGATACTGATCCATATCTAGGGAATTGGGTAGGGTATAGAATATGCGAGATTGCAATATCTTCTTCAGAAGATGAATACTTAGGATTTGTAAATGAAGATAATTGTAAAGAAAAATCTGGAATAAATAAGATGCTTGCTTGGAAAAATGGGGATGTAAGGTTGCGGATTAATAAACAATCAAAACAGGGATTTTATTTAAATCGAAATAAGATTCCTATACTAATAAAATCTCAAATTAACAAATTTGGCTACCTCGAATTAGTAGATGAAAATACTGATCAAGTTCTGGTTTCCCTTCAGAAAAATTAGTTTTTACTACCCATAGAAACTATATACTTACTATTTTGATAAACCTCAAGCTTTCTAAGTTATTCTTGTTGCATGGTAAAAAATAAACTAAAAATAAGCAAAGTGTTTTACAAAATGATATTACGTAATTTATTGTTTTTACTGCCGCCTGAAATCGCTCACTCCTTGGTAATAACGGCGTTAAAAAAGATGCCCTGTAGGAAACCTATAGAACTACCTAAGTCTTTAAATGTAAACTTTTTTGGTAATAAAATTAGGAGTCCTGTAGGTCTTGCTGCAGGTTTTGATAAAAATGCGGAAGTTGTAAAGCCGATGCTCTCATTTGGTTTTGGATTTATTGAGGCTGGTACTGTAACTAAACATCCCCAATATGGAAACAAAAAACCGAGAATTTTTCGATTAATTAAAGATGAAGGAATAATTAATAGATTGGGATTTAATAATAAAGGAGTAGACTATTTTCTTAAACAGATAAGTGAAACTAAACTTGGTAATTGTATTTTTGGTATAAATATAGGAAGAAACAGTACATCAAAGGACCAAATCAGCGATTATGTTGACTTAATAAAGATAGTATATGGAAAGAGCAATTATATAGTACTGAACATCTCATCCCCAAACACACCTAACTTGCGCGATTTGCACAATAAACAAGAATTATCCAAATTGTTGAAATCTATCACTCTAACCCGGAAATCAATCGATAGCTCTGAATCCATACCGATAATATTAAAAATTTCTCCAGATATAGATCAGCAAACAAAAGAAAATATCGCTGAGCTTACACTAGAATATAAAATTGACGGCTTAATAGTAAGCAACACTACGATAAGTCGAGATTCTTACTATAATGAGAGTGGTGGGTTGAGCGGCAGGCCATTATTTCAACTTTCAACCGAGTTATTGAGTGACATGTACAAGCTTACCAAAAGCAGAATTCTATTGATAGGATGTGGAGGAATTTCAAGTGGTGTTGACGCATATGAAAAAATAAAGGCAGGAGCCTCTTTAGTACAACTGTACACTGCTCTTGTATACCAGGGGCATCAAGTTGTGAACAAAATCAACCTGGAACTTGCAGAATTGGTAAGAAGAGATGGATTTAGTAACATTACTGAAGCAGTGGGTTGTATACATTAATTTTGGAAGTTATTGATATTGTTTTAGTAAAGTAGAGCTAACTTTTTAGTGTAAAGGTATGATAGGGAGTGCTTTTCTTTTGAATGATGAACATGAAAGTTTTGAACGATATAATATCTAAAGTTATTAATTATAAATTTACAGATCATGCAATATTAGAAGAGGCATTAACCCATCCAAGCGTAAATAAAAGGAATAGCGAAGACCAGATCGTAAGCTACGAAAGGCTAGAGTTTTTGGGCGATAGTATTTTGAACATGGTTGTATCTGCTATGCTGTTTAAAATGTTTCCTGAAGAAAAAGAAGGAGCATTGGCAAAAAGAAAAACGGATCTAGTTTGTGGCAGTACCATTGCTAATGTTGCTAAAGAAATAGAGTTAGGTAACTTTATCATAATGAATAATAGTGAACGTTGCAACGGAGGGAAATGTAACTTAAAAAATTTAGAAAATTCGCTTGAGGCACTAATAGGTGCAATTTATATTGACGGTGGACTTGAGAGTGTTGAAAAATTTATTATCCAACATTGGGAAAAGCTAGCTAAAGATATCCTCGATCCTCCTCAAGATCCTAAAACTTCACTGCAAGAATGGACTCAGAGAAATAAATTACCTTTACCAAAGTATGAGCTTGTAAAACAAACTGGACCAGCACACAATCCTGAATTTACTATATCAGTTTGCATAGAGAGTTATGACAAAGTTTCTGCATGCGCTCCTAGTAAGAAAATTGCTGAACAAAAAGCTGCTGAGTTGATCCTAGAAAAAATTAAAAAAACGACTTAGTTTAATCAAAATAGCCGTTAGCATAAATTTAAAGTAAGCTAAGCTCTTTAGTTCAGCTTACATATTTTTTTATCTCAGCCAGAATCTTATCAGGTTGACTTTCATCTGAATTTAAATCAGCTACAAAGTGTGTGACATATTTTCCTTCAGGGCCGATAAGGTATATTATTGAAGAATGGTTAATTTCCTCTTCTCCACCTACTTTGTTTGCATATACTTTATACTTTGCAACTACTTCATCTATTTTTTGTCTTTCACCAGTTAGCATTTGTATTCTATGGTCAAATTGCTGCTGAAATTCTTTAAGCCTTTCTATGTTATCGCGCTCAGGATCAACTGTGATAAAAAATGTTTGTATCTTATTGTCAGTTTTCTTATCTAACTTTGCAAGTGTTTCTGAAATTATTCCGAGGTTCATAGGGCAAATTCTTTTGCATGAGGAAAATCCGAAAAAAATCATCATATACTTATTTTTAAAATCACTACTGCGTACTGTTTGTCCGTCTTGATTAATCAAAGAAAAATCCCCACCTATTTTAATTTCTGTATTTTGTGAAACAAATATGCCTTGCTTGGTAAAATAACAATAACCTAAGAAGACAGCTGCTACTATTATTAATAAACCAGACAATAACCTTATGAATTTTACCATTAAAGCGTTTCCAATAAAATTAAATCATATCTTGATTAGCTGATTGATTCAACATATTCCTTCCAAAGTGGATTGTTAATTTTATCTAACAATTTCTTATGCTCATCAATTTCTTCGCTGCTTGGTGAATGTTCTCTGCGAGCTAAATTTCGCACTTTATGCTGAATAAACGTAGAGCTATTGTCCTGATCACATTTATTATTAAACAAAAAGGTTTGCAATCCTCCTGTAAGCTCAACGTAGACCTTTGCAAGCAATTGAGCATCAACTAATGCTCCGTGCAACTCTCTACCTTCCAGCGATATGTCAAAACGTTTACATAATGCATTTAAAGAAGCAGGTGATCCTACAAACTTTTTTCTTGCAAGCGGCAATGTATCTAGCACTCTATCTGAGGAAATTAACCCAGCATTTAACTTGCCTAACTCCATATTAAGGAACTTAACATCGAATTCAGCATTATGAATCACCAAAATGTCATTAGATATGAAGTCGAGAAATTCAAATGCAACATCTGAAAATAGTGGTTTATCCTCTAAAAACTCCTCACTAATACCATGAATCTTAAATGAGTGGTAAGGTACATCTCTTTCTGGATTAAGATATCGATGAAATGTTTTACCTGTTGGAACACGATTAATTAGTTCTACACATCCTATCTCGATAATTCGATGGCCAGATCCAGTATCAAGACCAGTAGTTTCAGTATCAAGTACTATTTCTCGCAACCTACTTTCCATCAGTGTAATTAATCTTATTTGTCATTTGTTGTTAAATTTTTATCAGTACTTGCCTTCTTATAGTTAATAGAAACAAGCATCCAAGTTGGGTCTGATGAATTAATATTTTTTTTGAATTGCCATACATCCTCAACTTTGTTAATAGTAGACATACTACCTGATATGACGTCCCCTTCATTATTCTTAACAAAGTTAATTTGCTCTGAAAGGAAATATACTGCAATAAATGCTACATTTTTCACTAACTTTATTTCTAAGATTTTTTGTGAAACGATAGAAACAATTATAGACTCATGTATCTCTTTACGATGTTTAATCTTATCCACAAAACTGTTATACAAGTCTTTGTCCAGAAGGGGTTTTAATTGAGGTAAATTTCCTTGGTTAAAATATTTTATTATTAATTCAAAAGCTATGCTTGAACCTTGTATAAAATTGGAAATAGAGAACTCTCTGTTTTTTTGTAATATTTGTTCATAAGTAGCTTCTATTGAACTTTTGTCATTGCTATAAGTATAATCTTCGATATTTTCTACCACATCCTCTTTACTTTGACTTACATCCAATACACCTGTTAGCTTTTTTAGATTGAGACTGGCTGATCTTCCTAAAGAGTTATATAAGCGTGAAAAAATAAACGCCGCTAGTAAAGCATATATTACAAGCTCTATCATGGTAACTTGCTCCTTTTGATATATAAAGTATCTAAATATTATTAATTATTGATAAAAATATGTTTTTCATATTAACCTATAGTTAGGTTTACTATTCGTTTATAAATGGATATATTATATAAGAAAGTATTAAACATCTCAACTTAATTAAAGGAGACTTAAGAAATGTTACAACATAAAATGAAAATTCATGGTCAATATGTCAAAGATTTTTCGTTTGAGAATCCAAATTCGCCATTCCTTTCTTCTAGTAAAGCTCCCGATATTAATGTAATGGTTAATATTAATTCAGCAAAATTAGAAGGAACAGAAAATAAAAAAGGAATAAGTGAAGAAAAGCCTTTTCATGAAATTACTTTGCATATAGAAGCCAAAGCAACGGTAAAAGATGAAGATGTAAAAGATGATATAGCTTTCATTTGCGAGGTAAAGTATTGCGGTATTTTTTCAATAGAAAACTTTACAGAGCTAAGTGAAGAAGAGGTGAGACAAGCTTTATTTATTGGTGGACCTACTTTTCTTTTCCCTTTTGCAAGAGAAATAATTGCAAGAACTACAAGTAGTGGTGGGTTTCCTCCACTTATGCTAGATCCTATAGATTTTGAAACTATGTATCAGCAGCAAAGTCAACAACAAAAAAGTAGCGCTAGTAATTCCAATTTTAACTAATACAGGATGAACAATTCTTTAAATGCAAAGACGACTTTAAATATTGATGGAAGGTTATATAACTACTTTAACCTAAGTAACGCTGGTAAATTCTTAGGAGTAAATTTAACCAAATTGCCTTGTTCACTCAAGGTATTGCTTGAAAATTTATTGCGCAACGAAGATGGAGTAAGCGTTAAATTAGATGACATAAAGATATTAGCAAATTGTGTCAAGAAACACATTAATCACGAAATTAGCTACAAGCCAGCAAGGGTTTTGATGCAGGATTTCACAGGAGTTCCTGCTGTCGTTGACTTAGCTTCAATGCGTAATTATGTGAAGAAAAACGGAGGTAACCCAAGCAAAATAAATCCATCTGTACCTGTTGATCTTGTGATCGATCACTCTGTTCAAGTAGATAGTTACGGAAGCACTTCTGCATTTGGTAAAAACGTTGCACTGGAAGTAAAAAGAAATTTGGAGAGATATCAATTCTTAAAATGGGGAGAGTCATCCTTCATAAATTTTAGAGTAGTGCCACCAGGTACTGGAATTTGCCACCAAGTGAATCTTGAATATTTAGCGCAAGTTGTATGTAATGATAGTGGAGTTCTATATCCAGATACCTTGGTCGGTACAGATAGTCACACTACTATGGTAAATGGTTTATCGGTTCTTGGTTGGGGTGTTGGTGGAATAGAAGCTGAGTCTGTGATGCTTGGTCAACCAATTAGTATGGTAATTCCAGAAGTAGTAGGATTTAAATTAATAGGAAGACTTTCAGAGGGAGTAACAGCAACTGATCTAGTGCTAACGATTACTAATATCCTGAGAACAAAAGGCGTTGTTGGCAGATTTGTGGAATTTCATGGTGATGGCTTAGATTGTTTATCTTTGGCAGATAGAGCAACCATAGCTAATATGGCCCCAGAATATGGTGCAACTTGTGGATTTTTCCCAATTGATCAGAAGACACTAGATTATTTAAACTTAACCGGAAGGCAAAATGAGTTGGTTAAATTAGTTGAAATCTATGCAAAAGAACAAGGACTGTGGCGTAGTAATGACGAATTAGCATTTTCTGATACATTGGAACTTAATTTATCGAGTGTGAAGCCAGTAATGGCCGGTCCAAAAAGACCGCAAGATAAGGTTTTTCTTTCACAAGTGGCAGAATCCTTTTCTAAATCGTTTCCAGTTAATGAGTCAAAGGAAAGCGATAAATTCCAAGATGGAAGCGTAGTGATTGCAGCAATAACAAGCTGCACCAATACTTCAAACCCAAGCGTGATGATTGCTGCTGGCCTTGTAGCGCGTAATGCAGTCAATCTTGGATTAAAATCAAAGCCTTGGGTTAAAACTTCTCTTGCTCCAGGGTCACAAGTTGTAACAGAATATTTAGAAAAGTCAGGGTTACAAGAAGATCTAAATACTTTGGGCTTTAATTTAGTTGGATATGGATGCACAACTTGTATTGGAAATTCCGGTCCGCTCAATAAAGATATAGAGGATGATATTAAAAACAAAAATTTAACCGTTGCTGCAGTTTTATCTGGTAATCGTAATTTTGAAGGAAGAATCCATCCTTTAGCCAAAGCTAACTACTTAGCATCTCCTCCACTTGTTGTTGTGTACGCACTTGCGGGCACTGTACAAATTGACCTGACAAAAGATCCTATATGCAGAGATAAGAATGGAAATGATGTTTATCTCAAAGATATATGGCCAACAAATAATGAAGTTGAGAGCTGTGTTAAAAGTGTTGTGACACGTGAAATGTTCATACAAAAGTATAAGGATATTTTCTCTGGTGATGAGTATTGGCAAAAGATAAAGTGTGAGAAAAGTGAAATCTACAACTGGGATGCGAAAAGTACTTATATACAAAACCCTCCTTATTTTGATAATTTATTGACTGGCAATGATAAAAGCAACATTTTTGATATAAAGGATGCACGAATACTCGCGATGTTTGGCGATAGCGTGACTACTGACCACATTTCTCCTGCTGGGAATATTGCTTCAAATAGTCCTGCAGGCATATATTTAAAAGGTCTTGGAGTTGAACCACAAGATTTCAATTCATATGGATCTCGCCGCGGTAACCACAACGTAATGATGCGTGGAACCTTTGCTAATATCAGAATAAGAAATGAAATGGTGAACACTGAGGGTGGCTATACAAAACATATTCCTTCTCAAGAAACTATGTCAATTTTTGATGCAGCAATGCAATATAAAAGAGAAGCTGTTCCATTAGTTGTCATTGCAGGAAAAGAATATGGTACAGGTTCAAGTAGGGATTGGGCAGCAAAGGGTGCTGCATTACTGGGAATTAAAGCTGTGATTGCAGAAAGTTTTGAACGCATACATAGGTCCAATTTGGTCGGTATGGGTGTTCTTCCACTTGCATTTCAGGATGGAGTAACGAGAAAGATATTTGATGGTAGTGAGATAGTGAGCATGAAAGGTGAAGTAGTACCAAATGGAAATCTAGAATGTATCATTAAAAGAAAGGATGATTCAGAGCAATCCATTCAACTCAAGTACTGTGTACAAACTGCAACTGAGGTTAAGTACTTGATGAGTGGTGGAGTGTTGAGCTATATACTTGCGCAGTCCTTTTGAGCTATCACAGTCATTAACTAGGTTTTTTGAATCGATTCTGGCTCTTTATTTAAATAATAATTTATTCGATGCAAAGTTATGATATAATCTTACCTTACATATGATAAAGGGTGTTTTGTAGATAATTATGATCAGTTCTATACAAGAACCTAACGCATTACGAAAACGATTGCAGGCATTTTATCGTGCTGATGAAAAAAGTCACGTACGTTATCTTGTAGAAAAATCAGAACTTTCGGCTGATTCAAAAAACATAGTTTACAATATTGCAAAACAAATTGTCGAAAAGATTAGAGGTAGTAAATTAGGCATTATAGATTCTTTTATACAGCAGTACTCACTTTCTAACGACGAAGGAGTAGCGCTAATGTGTCTTGCTGAATCATTACTTAGAATACCAGACGATTACACAATAGATGAATTGATAAAAGATAAAATTGCCAACCAAGAATGGAATAAACACTTGAGGCGTTCCTCTTCATTGTTTGTTAATGCTTCTACATGGAGTTTAATTATAGGAAGCAGTATATTAAGAAACAATGAAGAGGATTCAAAATTCTATCACATAATTTCCAGGTTATTGAAAAATTTAGGAGAGCCAATAATCCGCAAAGCGGTGAAACAAGCAATATCCATTCTTGGCAAGCATTTTATTGTTGGAGAAACTATAGAAAAAGCATTGGAAAGTGTGAAATCAGATGACTACAGTAAGTATTTATGCTCTTTTGATATGCTTGGTGAATCTGCTTGCACAGTTGAGGATGCGGAAGAGTATTTTAATTTATACATGCATGCAATAAAAGCCATAGGTGAATCTGCTGACATAAATGATTGCTTTAAATCTCAGGGGGTTTCAATCAAATTGTCTTCACTGCACTCACGTTATGAGTTTAGCCAATTTGGTAATATAGCTGAAGAGCTGAGAGCTAAGGTGTTGGAGCTTTGCCATGAAGCAAAAAAATATAACATTTCATTATGTATAGATGCAGAAGAATCAGAAAGACTTGAGATGTCATTAGTTTTATTTGAGCAATTGCGTCTTGATGAATCACTTTCTGAGTGGGAAGGGCTTGGCTTGGCTGTGCAAGCGTATCAAAAACGTGCTTTGTCTGTTCTTGATTTTGTTGAAGATGTTGCCATTCGGTCAAAGCATAAAATTATGGTGAGACTTGTGAAAGGAGCATATTGGGACTCAGAAATCAAGCGCACACAAGAATTAGGGTTAATTGGTTATCCAGTGTTTACTAGAAAAAGCTACACGGATGTATGCTACCTTGCCTGCGCGCAGAAACTTTTAAGCAAAGCAAGTCACTTTTATCCATGCTTTGGAACTCATAATGCTTATACTTTTGCTACTATAATAGAGCTTGCTGATAAAAATCATCCTGGATTTGAGTTTCAGCGCTTACATGGAATGGGTAAAAGCTTGTATGATTATGCAATGTCAGAACTTGCAACAAGCATCAATTGTCGTATATATGCACCAGTTGGTAAACATAGTGATTTATTGCCATATCTTATTAGGCGCCTTCTTGAAAATGGAGCTAATAGCTCGTTTGTCAATCAAGTAAATGATTCTGACGTTAAAATTGAAGAATTAGTCTCAGATCCATTAGAAAAAGTAAAAAGCTTAGAATATGAGCCTCATCCAAGCATTCTGTTGCCACGAGATATTTTTGGAGAGGAAAGAAAAAACTCCTTGGGGATGGATATTAGCGATTCAATTACAGTTTCGCAATTCGCAAATGATATAAGAGAATTTAGTGAAAAGAAATGGCAGGTTGGCCCTATAATTGATGGAGAGTCGCTTTTTGACAGTGCGAAATTTACTGAAGTAGTCAATCCTGCACATTTGGAAAATGTAATTGGAGAGGCGTCAAGCACAACAAGTGATCAAGCTTTAAATGCTCTTAAAATAGCAGATATTGCTTTTACTGAATGGCAGAATGTTTCAGCAGAAGAACGTGCTAAGCACCTTGAAAGAGCTGCGGATTTGCTTGAAGAAAGAATGAAAGAATTAATTTACATTCTAATAGTGGAAGCAGGAAAAATTTTGTCCGATGCAATAGCAGAAGTAAGAGAGGCAATCGACTTTTTGCGTTATTATGCAGTGATAGCAAAAAATAAACTGAATGACTGGAAAAAATTGCCAGGTCCAACAGGTGAAGATAACTTCATCTTTTTTGAAGGCAGAGGAGTTTTTTTGTGCATATCACCATGGAATTTTCCACTTGCTATCTTCATTGGACAGATTTCAGCTGCGCTTGCAGCAGGTAATGCAGTGCTGGCAAAGCCGGCAGAACAAACACCAATTATTGCCTATGAAGCCATTAAGATACTACATGAAGCTGGGATACCAAAGAATGTATTGCATCTTGTTCCAGGAGATGGTCAATATTTAGGTAAAATATTAGTGCCAGATAATAGAATTTCCGGTGTAGCTTTTACTGGTTCAACACAAACTGCTCAAATAATCAATCGAATGCTTGCTAGCAGAGATGGTCCTATTGTGCCACTTATCGCTGAAGCTGGTGGATTAAATGCTATGATTGTTGATAGCTCTGCTCTTTTAGAGCAAGTGACTACGGATGTTTTGCTTTCTGCATTTCGGAGTAGCGGTCAACGCTGCTCCGCGCTTAGAGTGCTATTTATTCAAGAAGATATAGCAGAAAAACAGATAAAAATGATATGCGATGCGACTCAAGAATTAAAGATTGGTGATCCAATACAACTGAGCACGGATATTGGGCCAATAATTGACAAAGTATCTATTGATATGCTGACTAAACATACGGAGAAAATGTCAAGGGACAAAGATTCAAACCTTCTTTCCAAGGTCCCTATGGGTACAAATTCTCATAACGGTTATTTCTTTCCTCCATATGTTTATGAGATACAAAAAATTTCGCAATTAAAGCAAGAAGTGTTTGGACCTATTTTACATATCATACGTTTTAATAAGTCGCAGTTAAATGAAGTTATAAGTGATATAAACAATACAGGATATGGACTTACGTTTTCTTTGCAAAGCCGTGTACAAAGTCAGATCGATTTAATAAGCAAGAAAATATCAGTTGGAAATGTATACATCAATCGCAATCAAATAGGTGCAGCAGTTGGAATACAACCATTTGGTGGCAGAGGACTATCGGGTACCGGACCAAAAGCTGGTGGTCCTAATTATCTGCAACGTTTTTCTACAGAAAAGGTTGTAAGTGTCAACACTACAGCATGTGGCGGTAACATTACACTTGCGTGTTTGGATTGATTTGCAATTTCTAAATTGGAAGTCCGTGCAGTTGTGTATGCAGTGTTGAAATCTGAAATACACTGAAGGGATAGCTGTGATTCTAAGGAGGCTTCAAAGAAAGTCTTATCTTTAATAAAAGAAAAAGGTTGCTATAATTCTGATAAAAGCACTATAAACAAAATGAATGTGAAAAATATCTTATTAGCGTTTTTAGTACAATCTGTATTAGGTGTATCATTATTTGCAGCTGATCCTATTTTGCTTAATTGTATTGAAACTCCAGGGATTTATGATCTTGAAACAAGGCCAAAAAGCTTTAACTCTTCAAATAATTTAAGAAGAAAGCCTGGCTCTCCAAATAGTGCAGCAGGAGAATTAATAAATGTAGTGGGTAGAGTTACTGATGTAAACTGCTTACCAATACAAAATGCTGTGGTTTCTATATGGCACGCAGACTCACTTGGCATGAGCTATTATGATGAAAGTGTGGAGCTTGATCCAAATTTTGCTGGATCAGGAAGATTTGTAGTAAATAACCTTGGCTATTATAATTTTATTACAATAGTACCAGGTAAAATTGGTGATAGGGCTCCACACATCAACTTTTTGGTCCAACATCCAGATTTTCCAGAATTCACAACACAAATGTTTTTTGCTGATCATAATTGCGATAACTGTGATGATCTTCTTCTTGGTAATCTTATTGAGAGTGGACTTGCAAGCCTTCTGATAGCACCATTTACTTATAACAATCAGGCCATGAAGACCTACACATTTAATATAACCCTAGGTGGGCATAACAAATTTTCTGATAAAAGATAAGGACCTTGCATATCAGGGGAGTTCATAGTAGTCTTAAGGGCTATTGTACTTAAAATGTATATGAAAAATATCTTACTAATGTTTTATGTGCAGCTTACAATTATTTGCAACGGAGATGTCAACGATGAAGATAACAATTTCTAAAGCTTTACCCGATTTTGAGACGCTAGTGGTAGGTTTGTTTGAGGGTGATAAGCTCATAACTAGTGTTCTACAAGATAAGCAAGCTATAGATAACATCAAGAAATTTAGTGGTTTTAGTGGAGGTTTTGGTGAATTTTTCTCCGTCACTTCATCAGAGGGAAAAAATATTATAGTTGCTGGTCTTGGAATGAGAGATGAATGGGATGAAAGCAAAGGATTAAATATTGGTGGTAAAATATATTGTGAGCTAAGCAGATTAAAAATTAAGAAAGCAGAGATTTTAATCGAAGGTAGTGCAGCAAATGTTGCATATGGTGCGTTTCTGCGTAGTTTTAAGTTTGATAAGTATAAAACTAAAAAGGATGAGAAAATTACAGAGGTAGAGGAAATTACCGTATTAGTAAAAGATGAGCAATTAAGTAATGCTGAAAGATCATTTCAGCACTTAAGGCAAGAAGGTGAGAGTATATTCCTTGCGCGCTCTTTTATAACAGAGCCTCCTAACATTCTATATCCAGAATCCTATGCTGATCATATAAAAAAAGAACTTACTAAGCTTAGCCTTGAAATCGAAGTGCTTGATAAAAAGCAGATGGAAGAGAAAAAAATGGGAGCCTTGCTTGGAGTCGCACAAGGAAGTAGTAAAGAACCAAAATTAGTAGTGATAAAATGGAATGGGGCTTCTAAAGAACAAAAGCCAATAGCTTTTGTGGGCAAAGGTATAACGTTTGATACTGGTGGAGTGTCACTAAAACCCTCACGTGGTATGGAGTCAATGAAATATGACATGGCAGGCTCTGCTGCTGTAGTTGGGGTGATGCATGCTTTAGCAGGACGAAAAGCAAAAGTAAATGCAATTGGCGTGGTCGCACTTGCAGAGAATGCAGTGGGTGGTAATGCTCAAAGGCCGAGTGATGTAGTAACTTCAATGTCTGGACAGACGATAGAAGTGTTGAACACCGATGCAGAAGGAAGGCTCATACTTGCAGATGCTTTATGGTATACGCAAGACAGATTCTCACCAAAATTTATGATTGATCTTGCAACTTTAACTGGTGCTATAGTGGTTGCACTTGGAAATAACGAATATGCTGGTCTTTTTTCAAATAATGATGAATTAGCAAACCGTCTGATTGATGCAGGAAATGAAGTAAGTGAGAAGTTATGGCGTTTTCCTATGAATGAAACTTATGACAAAATTATTGATTCACCGATTGCTGATGTTCAAAACATCGCTCCTGCAGGCTCTGGTGGAGATAGCATAATGGCTGCACAGTTTTTACAGCGTTTTGTGAATGAAACTTGCTGGGCACATTTAGATATCGCAGGCACTGCTTGGCATGAAAAAGGTACTGACATTTGTCCAAGAGGAGCAGTAGGTTTTGGTGTAAGGTTACTTAATAAGTTGATTGAAAAGTACTACGAAGCCAATGATTAAAGGTCTTTATACTGGATTTATGGCTTGACTCACAGCTACATGAACGTTTGTTTTCGAGGCGCAGCAAATGAAAGTAGCTGATGCATATTTCTTTTTTTCTGGTCAAGCACTGGAATGATATTAAGGAGTAACTTTTTATTTAAGCAATGATTATAATAAGAGATCTATTGAAATTTTAAAGTTATTAAATATTGACGCTATATACTTAAGTGTTAAAATAGAATGAAAAGTTTTTAGGAGTTTATATGGCAGCAGGTGGGAAAGCAAAGACAGCTAGTAAAAATAACCCTACTCAGCGTAAGAAGGCCGAGCAAAAAATGTATAAAGATAAACCGGTAAAACCTGTTAGATATATAGATCGTGACTCGCGCATGAATTATATGTCTGCTCAATATGACAACGGCAATCTGGTTGAAGATGAGATAAGCGGCAATCCTATAAAGTGGGAAGCTGTATAATAGTTGTGGTTAAAGTTACTATTAATTCTAAGGAATGTGAAGTAGAGCATGGGCTCACCATAATTCAAGCTTGTGAAGTTGTGGGCGTTGAAATTCCGCGTTTTTGTTATCATGAGCGTTTAGCAATCGCTGGTAACTGCAGAATGTGTTTGGTTGAAGTGGAGGGTGGACCTCCCAAACCAGTAGCCTCTTGTGCAATGCCAGTTGTAGAGGGAATGGTTATTCATACTGATACCCCTAAGGTTAAAAAGGCACGTGAAGGAGTACTAGAGTTTTTGCTAATTAACCACCCGCTTGATTGCCCAATTTGCGATCAAGGTGGTGAATGCGATTTGCAAGATATCACGATGGCTTATGGGAAAGGAACCAGCAGACTTGATGAGCATAAGAGGGCTGTGCCAAAAAAACACTTCGGACCACTGATTGAGACTGCGATGAATCGATGCATTCATTGCACTCGGTGTGTTAGATTTTTGTCTGATGTTGCAGGTACAAATGAACTTGGAGGAATCGGAAGGGGAGAAAATGTGGAGATTAGCACTTACATAAAAAGGCATATTAGTTCTGAATTATCTGGAAATATCATAGATCTCTGCCCGGTAGGGGCTTTAACTTCAAAGCCTTACTCCTTTACAGCGCGTCCATGGGAGCTATCACATTGTGAGACTATAGATGTGCTAGATGCTGTGGGAAGTAGCATTAGAGTTGATTATCGTGGCCTGGAAGTTATGCGAATATTACCAAGGCTGAGCGAAGAGGTAAATGAAGAATGGATATCAGATAAAACCCGTTTTGCCTATGATGGACTAAAAGTTCAGCGTCTTGATCGACCTTATGTAAAAAAAGATGGTAAATTAGCCCCAGTTGATTGGAATGAAGCATTAACTGTTGCTGCAAAGAAATTAAAGAATACAAAATCAAATAAGATAGCTGCAATTGCAGGTGATTTAGCAGATTGTGAGTCTATGCTTCTACTCAAAGAAGTGATGCAGAAGCTCGGCTCGGGGAATATAGACTGTAGGCAAGATGGAGCAAAGCTTATACCAAATAATCGTGGGTCATATGTATTCAACACCACTATTGAGGGTATAGAAAATGCAGATTTATGTCTGCTTATAAATACAAATCCAAGAATAGAAGCACCAATAATTAACGCAAGATTGAGAAAGAGATATTTACAAGGTAATTTCACTATTGCAAATATTGGTCCTAATCTTGAATATCTATATAATGTTGAAAGATTAGGTGATGGTCCAAACGTTCTAAAAGAAATAGAAGAGGGAAATCATAAATTCTGTGAGTTACTGAGTGTGGCTCAGAACCCTATGCTAATTATCGGTCAAGATGCATTAATAAGAGATGATTCTGAATCAGTTTTAGCTCTAGCTGGCAAAATTGCAGAAAAATTTAACATGATCAGAGATGACTGGAATGGCTTTAACGTACTGCATAAGGCTGCAGCAAGGGTTGGTGGACTCGATGTTGGATTTGTTCCTAAAAAAGATGGAAAGGATATTAGTCAAATATTAAAGCAAGCAGAAAATGGCGAGGTAGAAGTTGTTTATCTTCTTGGTGCAGATGAAATTGATACATCAAAATTAGAAAATACATTTGTAATTTATCAAGGACATCATGGTGATAGGGGAGCGCATATAGCAGATGTCATTCTACCTGGAGCTGCATACACAGAAAAATATGCAACTTATGTAAATACTGAAGGGCGAGTACAGAGAACAAATTTAGCTGTTTTTCCTCCTGGTGAAGCAAAGGAAGATTGGTTGATTATAAAAAATTTATCCCAATATTTGGGTCTTTCCTTTCTATATGATAGTCTATTTGATGTTAGGAAAAAATTAGACACTATTGGTCCACAGTTTAGAGATGCTGACCAAGTAGTAGAAAATAAATGGGTATCAATTGCTTGTAATGAGATCAAATTAAGTAATATCCCTTTCACTCTAAAAAAGTATGATTTTTATATGACAGACTCAATAAGTCGCGCTTCAAAAATAATGGCAGATTGTACTAAAGCTTTCCATGGACACGCTGATTAATATCTTATTTGTTTTAGTACCGCTACTGCTTTCAGTAGCATATTTAGTGTACTTTGAGCGTAAAGTTATTGGTGCAATTCAACTAAGGCATGGTCCAAGTGTAGTAGGGCCATTTGGGCTACTACAGCCATTTGCAGATGCTATCAAATTGATAATTAAAGAGCCGATAATACCATTTAGAGCAAACACCATACTGTTTATTATGGCTCCAATGCTCACCTTTATTTTAGCATTAATTTCCTGGGCAGTTATACCATTTGGAGCTGAAATAATTACAGAAAATGGACAGCAGGTAATAATCCCTAAGGTAATAGCAAATATTAATGTTGGAGTGCTTTATGTGCTAGCTATATCCTCTTTGGGAATATATGGCATTATTATTGCAGGCTGGTCTAGTAATTCTAATTATGCATTTCTTGGCGCTATAAGGTCAGCTGCTCAAATGATTTCATATGAAGTTTCAATAGGTCTAATAGTTGCTACAGTTGTTATTACAACTGGCACATTAAATCTTGGAGAGATGGTGGTAGCGAAACATAATATGCCATTTTGGATTGATTTATTACTAATGCCTATAGGAATAATATTTTTTATTTCTTTGCTTGCCGAAACTAATCGTCACCCATTTGACTTACCAGAAGCTGAAGCAGAGCTCGTCTCTGGGTATAACGTCGAGTATTCATCAATGCCTTTTGCTCTCTTTTTCTTGGGAGAATATGCAAATATGATTTTAGCAAGTGCTATGATGACAATATTCTTTCTAGGAGGGTGGTATCCTCCGTTAGAACTTGGTTTGCTTTATAAAATTCCAGGTTTAATTTGGTTCGTTTTGAAGATAATTATACTTTTATTCGTATTTATTTGGATTAGAGCAACAATACCTCGTTATCGATATGATCAGCTAATGCGCCTTGGTTGGAAAGTGTTTCTGCCAATATCGGTGCTTTGGGTGGTACTCATTTCAGGAGTGTTGCTCTTTACTGGGAATTTACCTGGATCCAATGTTTAATTTTCCAAATACAAGATTAAGACGCAGGCGCTCGAGCAAATGGGTTCGCAATTTAACAAGTGAAAATAGCTTATCAGTAAATGATTTAGTTTTTCCTCTATTTGTTCACGACAGAGAAGAAACAACTGAACCAATTTCTGGCTTACCTGATATCAAATGTTATTCAATAGATGGATTAATTTCTATAATTCAGAAAGCTAAGGACTCGGGGATTAATGCTGTTGCAATTTTTCCTGTAGTTGATAGTAAACTAAAATCTGAAAACGCTGAAGAAGCATATAATTCTGACAACTTAATCTGCAGAGCAATTTGTGCTGTAAAATTAAAGGTACCTGAAATTGGTATTATTGCAGACGTTGCACTGGATCCATACACTATTCATGGCCATGACGGCATTTTAAAAGATAATCAGATGGATGTAGAAAACGATGAAACTATATCAGTACTGTGTAAGCAAGCACTTGTTTTAGCGAAGGCAGGATGTGATATAGTTGCTCCTTCTGATATGATGGATGGTAGGATAGGAAAAATAAGAAAAGCATTGGATGATAATGACTTTCAGAATGTATCAATATTGTCCTATGCAGTGAAATATTGTTCTAGTTTCTATGCGCCGTTCAGGCAAGTTGTTGGTTCGTGCGCTTCATCGAATTTCATCGACAAAAGTGGTTATCAAATGGATTATCGAAATGTACGCGAAGCAATCTGCGAAATTGAAATGGATATAAATGAAGGTGCAGATTTTATTATGATAAAGCCGGGTATGCCATACTTAGATGTAATAAAAACAGCAAGTGAAAAGTTTAATTTTCCGATTTTTGCTTACCAAGTAAGCGGTGAATACGCAATGATAAAAGCTGCAGCAAATAATGGCTGGCTGGATTATAACAGAGTGATTTATGAGTCCTTAATTGGTTTTAAACGTGCAGGTGCAAGTGCAATATTTACTTATGCTGCACTTGATGTTGCAAAAAATTTGGTATCTACTTAGCAGTGTGGAACATCTAAGTAGGTAGCTGGCCGAAGTGACTTGACAAACCTTCCCACTTTCCTTATCATATCAATAAGAGTATTTATCCTTGTTTTTAATCTCTACAGATTTAATAACAAAAATTCAGTAAAAAACTCAGGTATATATTGGCAGATTACATGAAATTATAGCGGCTGCATGTCTTTTTTATTTTTTCTACATTCAGCCAAAACACGCTTATTTTAAGCGTTAGCACATTATTACAATGCCAATTTACATTATTATAGGGTCAAAACTCGCTATACGGGGATTTATTTGCCTTTTTAAATTTATTAAGCTTTTTAATATCTATAGTTAATATATTTAAGAGTACAAAAATACCAACCTTTATGTAAAATAATAAAACTTCTAGCTTTTTTGTTGTGTAGAGTTTATCATTTTTATTTAACTTTAGTGAGATTATGTCAGACCTTGCAAAGAGGATGTCTCTGATAAAACCATCGCCTACAATCGCTGTGACCGATAAGGCAAACAGATTAAAAAGCGAAGGAAAGAAAATTTGCGTTTTAGCTGCGGGAGAGCCGGATTTTGACACTCCAGATCATATAAAAAAGGCAGCTATTCAATCGATAAATGAAGGCAAAACTAAATATACTGCTGTTGATGGAACGCGTGAGCTTAAAGAGGCGATAATCAATAAGTTAAAAAGGGATAACATTCTAGAATACACACTTAGCCAAATCTGTGTTGGTGCTGGTGCTAAGCAGGTGTTATTCAATTTGTTCATGGCAACAATTAACCCTGGGGATGAAGCTATAATACCAGCTCCTTATTGGGTTTCATATGTTGATATGGTAAGTCTTTTTGGCGGACTGCCAGTTGTTGTAGAGTGCAAACAAAACTTTAAGCTGATACCGGAGTTACTGGAAAGCAATATAACTGAGAAAACTAAGTGGTTAATTCTCAACTCACCAAATAATCCAGCAGGAATTGTCTATACATATGATGAATTGAAAAGCATAGCGCAAGTATTGCTTAAACATCCACATGTGAATGTTGTTACAGATGATATTTATGAGCACATAGTATACGACGAAAAGTTTTTTACCATTGCTCAGGTTGAGCCAAAACTTTATGATAGAGTTTTTGTGGTCAATGGAGTATCAAAAGCCTATGCAATGACGGGCTGGAGAATAGGCTATATTGCAGGCAGGAGTGATGTGATAAAAGCTATTTCTACACTGCAGTCTCAAAGTACTTCTAACCCAAACTCGATAGCACAAGCAGCAGCAGTTGAAGCGTTAAACGGTGATCATAGTTTTTTGAAAGAAAGAACAAAAATCTTTAAGGATCGTAGAGATTTTGTAGTAAAAAAGCTAAATTCTGCTTCAGGATTGTCAGCATCTATTCCACAAGGTGCATTCTATTTGTTTGTCGCATGTGAAGGTTTATTGGGTAAGAGCACGAAAAGTGGTAAAGTAATAAATAGTGATCTTGATTTTGCTGAATATTTGTTGGAAGACCATTTAGTTGCTGTTGTTCCAGGAATTGCGTTTGGTCTGAAAAATTTTATCAGAATTTCTTATGCAACCTCTCAGGAACAATTAGAAATTGGATGTAATAGTATTATTAAAGCATGTGAAATGCTAAGTTAACTTTTTAATATTCTTATGTATAATATTTCAGTAAGATAGAGTTGATTTATGGCGTGGGTATATTTGCTATTAGCTGGTTTGGTTGAAATAATATGGACCACAGCACTGAAATATAGCAATGGCTTTACTCGTGTTATACCTGTAGTAATTATTTTAGTTAGCGGTTCTGTAAGTCTTTACTGGCTATCGTTAGCAATGAAGTCTATCCCCCTTGGAACATCTTATGCAGTTTGGACTGGTATAGGCTCTATAGGTGCAGCGATAATAGGAATAATGTTTTTTAATGACCCAGTAAATTTTGGGCGTTTATTTTCCCTTGCTTTGGTAGTGCTGGGTATTATAGGATTAAAAGTATTTTCCAATTAGGAAAAGTTAAGTACGTCTATTTTACCATCTCAGGACTTTCTACTAAAGTTGCCTTGGATTTTTCGGTTCTTGAAGAGGGCATTCCTATTGATTTAGCAAGTACCTTTCTGATGTTCAATGTTTCATTTTTCTCATTTTGTTGAATTAAGTTAATATCGTTTATTTTATTCATTAAATCTTTTCCTTCCTTTAAAATTTTTAAATCGCTTTCGTTGATATGATGTTCATTTTTAAATTCTGCAACGATTTCTTTCTTCTTTGGATGAGTATTCAGAAATTCTAATATCTGGTGTTTAGCAACAGCTTGAATAAATTTCTTATCGTGAAATATTGAATTGTTATGTAGTTCTTCTAGGCTTTTATCATATTGTTTTGCTTCGTTTACAGTAAGTTTTATTATTTCTTCTGTGCTACTTAAAAGTTCCCTGTATAACTTGTCGTATCTATTGCCTGTGTGTGCGGCAAATGTTTGTTCAATGTATTTTGTTATGTAGTTTTGTAGCGTATTGTCTATTGTACCTATGTTCATTCACTCACCTTGCTTTTATATTATATTTTACACACAAAAAGGTTAATATTTAGTTAACTACAGCGTTTCTGATACTGAATTTCATTAAAAATTATATTATTTAAAGTATAATCGGTATCACGAAATAAAAGCGTAAGTAAAATGAATTTTGTAACAAAACTAAAACTTATAGTAAAAAAAATAAAGCTTAAGATGAACAAGGGTAAAATTATAAAAATCCTTATCATCTGTGGTATAATTTTTTTCATATACCTTATCCATGAACCAGTTATAGATATGCTAAAAGGTCTCTTTTAAGAAAGATACTCGGATTAGAGTAGCTATTTACAAAAGTGTTGCTCCTTGCTGATAAAATACCTATAATTCTGTTTTTTAGGTAATATTAGGATTGCAGAGAAACTTTTTCATATGGTTGCTAGCATCACTATTTTATGCATACCAGTATATATTGCGTGTAATTCCAAATATAATCGCGCCTGAATTAATAACAAAATTTAACATAAGTATTACAGATGTTGGTCAATTTGGTGGGCTATATTATATAGGCTATACGCTTGCTCACATACCTGTTGGTCTTGCCCTTGATAGATTTGGGCCAAAGTTTGTTTTACCTGCGTGTATTGTCTTAACATTTGCTGGAACATTGCCGCTAATATGCTTTGATCAGTGGTATTACTCAATACTTGGTAGAATGATTGTTGGAGTTGGGTCATCTGCTTCAGCAATTGGGCTTTTCAAAGTTGCAAGCATGTATTTTTCACAAGAAAAATCAGCAAGGATGGCTAGCTTATCTATAATAATAGGGTTACTGGGAGCTATTTATGGTGGATTACCTCTAGACTTCTTGCTCAATAAATTTGGTTGGAATTATGTTATATACACTTTCTCAGCGTTTGGTTGCTTGCTCGCCCTACTTTTATTCTTAATAACGCCAAATTCTAACATAGAGGAGAGTAGAAATGACAACATACTTCAAGATTTAAAAACTGTACTTTTCAATAAACATATCATTCTAATCAGCTTTTTTGGGGGCTTGATGGTTGGGCCACTAGAAGGTTTTGCTGATGGTTGGGCAAAAGCGTTCTTATGTGAAGCATATCAAATGACCGGAGATTTGGCATCTTCACTTTCCTCTCTCATGTTTATAGGTATGGGAGCTGGATCATTCTTTCTCGCTTATTTACTGGAGAAGTATCCAGACAAACATTACGAGGTGATTATTGCGTGTTCTTTTGCAATGATCGCTAGCTTCCTCTTGCTTTTTACACAATTTGGCGGTTTATATATTGCATTACCTACACTTCTTGTTATCGGCTTTGCATCTGGGTATCAGGTAATTACTATTTACAAGGCAATAAGTTATGTAAACAATAACTTGGTAGGCTTAGCCACAGCTGTATCAAACATGATAGTTATGGTTTTTGGCTATTTTTTTCATACTGGAATTGCAAAAATAATAGACTTATGTTGGAATGGAACGGTAATACAAGGAAATCCTGTGTATGGTACTGAGTTACTAGTAAAAGCAATATCAATTATTCCTGTATGTTTGCTTTTGGCTGTTTTTGGATTTATGTGGTTAAGGAAAAGGTCTTATGACAATTGCTTCAGAAAGGATTTGTAACTCTGAAAATAATTTAAAGTCTTGTGATAATGAAGTTTATCTCTCTATAGAGAAGGAACTGCAGCGTCAAAGATCGCAGTTGCAATTGATTGCATCGGAGAATTTTGCAAGTAAAGCAGTGATGGAAGCACAGGGTTCTTTTCTGACTAATAAATATGCAGAAGGTTATCCTGGTAAAAGATATTACTGTGGCTGTGAGTATGTAGATGAAGTTGAAAATCTGGCTATAGAAAGGCTTTGTAAGCTGTTTAATGTTAAATTTGCAAATGTTCAACCTCACTCTGGTTCTCAGGCAAATCAAGCAGTGTTTGCTTCACTACTTACTCCGGGTGATACAATACTTGGATTGTCACTGAATTGTGGTGGACATTTAACTCATGGTGCAGCACCAAACCTTTCTGGTAAGTGGTTTAAGTCGATCCAGTATACAGTTAATAGAGACACTTACCTGCTTGATATGGATGAGGTGGAAAGGCTAGCGCTAGAGCATAAACCGAAGCTAATCATTGCTGGTGCTTCTGCTTATCCAAGAAAAATAGATTTCGAGCGCTTTCGTGAAATTGCGAATAAAGTTGGTGCATATCTGCTTGCAGATATTGCTCACTATTCAGGGCTTATTGCTGCAGGTTGTTACTCATCACCTGCTGAATATGCGCATATTATAACTTCTACAACTCACAAGACTCTACGTGGTCCTCGTGGTGGAGTGGTAATGACAAATGATGAAGCGTTACATAAAAAAATTCAGTCTGCAGTTTTTCCAGGATTGCAAGGTGGGCCACTTATGCATGTGATAGCTGCAAAAGCTGTTGCATTTAAGGAAGCATTAGCGCCAGAGTTTAAAACTTATAGTAAAAAAGTTGTGGAAAATGCGAAAGTGTTAGCTCAAGCGCTGCAAGGGCATGGGCTGAACATTATAACCGGTGGCACTGACTCTCATATAGTGCTAGTTGATTTAAGATCACGGAAATTGACTGGAAAAGACGTTGTGAATAGCCTTGAAAGAGCTGGCATTACCTGCAATAAAAACTCCGTGCCATTTGACACGGAAAAACCAACCATTACTTCAGGGCTCCGTTTTGGTACCGCTGCTGAGACAACACGCGGACTTGAGAAAAAAGATTTTAAAGAGATAGCTGATCTGATAAATGAAATAATTCAGGGATTAATTGATGGAAATAGCCCTGATGTTGAAAAAGCAGTGAAAAATAAAGTTGAAAGTATTTGTAGTAATTTTCCTATTTATTAATTTATTTAGCATTGGAATTTCCTTCCTTTACTTTGGATTAAACTATTGTATAGTGATTTTATAGCTCTTTAATTTTATGATAAATGTACCTAGCATAGAGAGTTGTGATTTTCACAATAAAAATGTTCTGCTCAGGGTTGACTTCAATGTTCCTATAAAAAATGGAAGAATTTGTGATGCCACTCGTATTTTGAGAGCGCTACCTACCATTCAGTATTTGGCAAATGTGGGTGCAAAAGTTATTGTTATCTCACATTTTGGGCGTCCAAAAGCCAAAGACAGTAACTTATCGCTAAAAAACGTAGTTGAAACTTTATCGCGGCTGCTAAGCAAAGAAGTGAAATTTATTGATGATTGTATTGGTGAGAGAGTACAAAGAGCAATAAATGCGATGGATGGAGGAGATATAATATTACTAGAGAATCTGAGGTTTTATAAAGAAGAAGAGCAGAATGATTCAAATTTTGCTAAACAATTAGCATCTCTAGCAGATATATATATAAATGATGCGTTTTCTTGCTCTCACAGAGCTCACGCTTCTATTTCACGCATTACGGAATTTTTACCTTCTTATGCAGGATTTTGCTTGCAAGATGAGCTAAAGTATCTTGAGCAAGCTATATCGTTTGACGCTAAACCTATTACTGCGATAGTTGGTGGAGCTAAAATATCAACTAAAATAAAAATGCTTATAAAGCTAGCAGAAAAGGTTGATTACCTTATTCTGGGCGGCGCAATTGCTAATAATTTTTTGTTATTTAATAAAGTTAATATAGGCAAGTCTTTTTTTCAAAATGGCGTTGATGATCTTCTGCACGATATTGTTGAGACGGCAAATAAAAACAATTGCAAAATAGTTGTGCCAGAAGACGTTTTGGTTGCAGTAAATTCTGATTATAGCACTGGCGTTTTAAGAAAAATTGAATCCATTTTGGACGGTGATATAATTTTAGATATCGGACCTCAAACTTTAAGCACAATAAGCGGTATAATAGCAAGCAGTAAAACTCTGCTGTGGAACGGACCTATTGGTGTTTTTGAACATTCAGCTTTTGCAAATGGTACAGTAGAGGTGATGAGAGTAGTAAGTGATTTGACACACGAAGGAAAATTAACCAGTGTAATAGGAGGAGGAGATAGTCTATCTGCAATAAATACTGCAGGTCTTGCCGATAAAGATTTTACATATATTTCAACTGGTGGGGGAGCGTTTTTAAGTTGGCTAAGTGGTGATGAGATGCCAGGACTGCGATCAACATTAGATTAAAACTTTTTTAAGTTGTTGCTTATACCCTAGCTTCTTTATGAATATGATTATGTCGAAAATAGCTAAGTTAATCTTGTGCTTAATAATACCAGTAATAGGATTTGTTTTTTACATTAAGGAGCATTATCTCAATGATGCAAATTCACAAATTGGCTTTGAGCCGTTTTTCAAAACAGATTCTTCAGATCCAGACTATATTCCACCACTTCCAGAGTTGACTGATTTTGATAGAGGAGTGTTAAGGGTTTGTGGAGATTGGGGAACACAGCCTGATGAAGAAGATTTCAGAATTTTGCTTGATTGTCCGCAGCATCAAGAAGTGGTGAAAAGGATATACGATAAGCTTGATCATCAGGTGATTACACCTAGTGCAGACTTGGGGTTGTTTAAAGATGAATTGACTAAGATTTGGTTTACAAATAGCGGAACTGAAAAAGAAACTATAGGGTTTGGGCATATTTTTTGTGGTGAACCAGATAGATTGGGGCTAGGTGGTATGCATTTTGTAGGTAGATATGTTGAGGCTCAAGAAAATAAGTGGGCGGGTGCAATTTGGGGTAATAAATCTCTGTGCAATAAATTAGATATTAAGCCACCTGTTTACACGTTTGGAATGAAATACTTAGGTAAGGGTGGAGAAGTAAAAGTTAAGTGCCCAAATGGGTATGCACATAACCTTCATGCTGATGATATTTTAGTTTCTGCAACTAAGGCGTTTAAGGAATTGGGAAAAGATGGAATGTGTCTGTATAAAATGGAAGATGCCAATTATCAATCAGTGTTTGTGAGAAAGAATGACGCTATACTTACGTTCTATCCTGACTTAACACCAAAATGTAATGATAAAAGTACTAATTGTAGCTGTAGCAAGCCTTGATTAGCTGAAAAAAAGTAAACATTTTATGCGTATTATGTTAATTTAGTTATATTGTGGGCAATTTGTAAAGCTGCATGAGACTTATAGTAAAAAAATGTTTGTCTGTTTTATTTCTGTTACTGCTTGTAGCGCCTCTTGTATATGGACAGCAACCTTGCTTAATTGATATCGAGAACGATTTTCAAGATTTGAAAACATCATTAAAGAATCCAATATTTTTAGATCCTGCACCAAGTTCAAATTATGATGATAGAGAAAGCAAAAAAGTGTTGATGGTGGTAGTGCATCATACCGAATCTCCAACATTAAAAAGCACAAAATGCGCATTAAATTCTTCAGGGATATCAGTACAGCTTATTGTTGATAGAGATGGTAGCATTACTCTGATGGTTCCACTTGAAAAACGAGCATGGCATGCTGGTATAAGTTATGCGAAAGTTCAAGTAGATAATGTGGTTGAAGAGCTACGAAAACTGAATGATTATTCTATAGGTATAGAGATTGTAAACACAGGGCTTGAGCCTTTTCCAGAAGAGCAAATGAAATCTGTCAAAGATCTGCTTTTGTACCTAATGAAGCGCTTTAAGATTAGAAAAGATATGATATTTAGTCACGCTGAGATAGGTACTATAGTGTACAACTCAGCAATTGAAGGTTACGCAATGCGTAAGCCTGATCCACATAAGTTATTTGATTGGGAATTATTAGAGAAAAGTAGTATCGGATTGCATATAGGTGATAGAATCAGTCCTCAAGACGCAGAACAAAAAGTAAATGAGGTTTTGTATAAGGTAGGCGATAAGAGTGAAAATATTTTGAAATTAAAAAAAAGGTTAAACGGTTTTTTTTATAAAATACTGCCTTGGAATGATAGGGAAGGTAATATGGTTTTTCCTGACAATAATGCTAATTACTCAAATGAGTTTGATGAAAATTTTGCGTGGGTTATCAATCAGTTTTCCATGCATCACTTGCCGAAAGAGATTAGAAAAGACTTGCCTCTAAAATTAGAACAAGAAGATATTTTGCCTGAATTTTTAGTTAAGTATAGTAATCTTATTTTTAGTGAATTCTTATCTTTAAGTGATAAAACTAAATTAAGCTTAAAGCTACCATTTTTGAATGAAGAGGATTACAAGCGTTTATTATCTTCTCTTGCAGAATATGAAAATAATATTTCTTCTAGTGCATTTGCTACGCTCATGTACAAGATTAAGCTATATTACGACTCTTATCTAAGGTATAATATAAGATCCTCGCTTTATATTCCATTTAAGCTTAATTCATTTGAGAAGCTAGATGTTTTAAAGAATGAAATATTGTCTTTTAAGTCTATAAGCCCTGAAAAGGCTATAGAAGTCTCGAATTTAATTAATGGGTTTAGGTCAGAAGTTTTATCTGATTTCCAAAACTTTGAGAAGCAGTGGTTTCAAGAATTTAAGGACACTTGGAAACAAAAATTTATACCGAATATGGAAAAGAAAATGTCTTGGACTGCGCTACATGAAACTGTGTTGGAATATTTAGAAAAGGCGAAGAAAGAAGTCTAATGAGTATTACAATGACCAGATGCATGGGCAGAGAAAAATAAAGGCACATGCATCTGGACGGATACAAAAATTTCTAAATGAGATTAATATAGTATTGGGATGACAGAGTTTAAAAAATAAGTTACTTTTTTTATTTTTGGTAAAAAGTAGTCTATGGGTATTAAAATTGCACCTTCTATACTTTCAGCAGACTTTGCAAAATTAGGAGAGGAAGTAAAAAGAATTAGCGACTTGAATGTAGATTATATACACATAGACGTTATGGATGGAAATTTTGTTCCAAATATTACAATAGGTCCGAATGTTATCTCTGCGATACGTAAATATAGCAACCTTCCTTTTGATGTGCACTTAATGATTAAATCTCCTGGTGACCATATTGAAAGTTTTATAAATGCTGGTGCTGATATTATCACCATACATGCAGAAGCAGAGATACATCTTGAGAGGCTAGTAAGAAAGATAAAATCATATAAAAACAATACAAAAAAAATAATACAAGTTGGAGTTTCAATTGTTCCTTCAACTTCTCCAAGCGTGCTTGAGTATATAATAGATGAGCTAGATATTGTGCTAATTATGACAGTCAATCCTGGATTTGGAGGACAGGAGTTTATTCATTCGCAGTTGAGTAAGATATCTACCGTGAGGAAAATGATACAGGACCGTAATCTTAAAACACAAGTTTCAGTAGATGGTGGAGTTAACTTTTCTAACGCAGCTGATATAATAAAAGCAGGTGCAAATATATTAGTTGCTGGATCAGCAATATTTAAAGCTGAAGACATGAAAAAGACTATAAACGATCTTAAAAATCTTTCGTTATAACCCTACAGATAACACAAACCATTTTTGTTATCTTGTCAGTTTTAAAAATTCCTATTATCCCAGTGCTTCGACACTGAGATAATAGAAAGTAAGTTCAACCTCAATAGAAACCTGATGATGAGTCATTATTACCAAATTTTGGTCTGCTTCTATTACTAAAACCAGAACGAGGACGAGTAGGTCTATTACTATGATAATTATCTCCAGGTTTTTTATTAAACGAGTTGTTATAATAATTATCCCTATTATTTAAACCATCTCTCCTTTCTTCATTGTAAAGTTTACCTTCAAAAAATTCACCTGTTTCTTGATCAACACGACGTCTTGACAATTTTGGGCACCCACCTTTTTCAAAATCAATTACCAAAGCTTTGAAGGTATCACCCTGTTTAAGTATGTCCTCAATAGACTCTACATGTTGATTAGCTACTTCGCTTATATGCATTTTTCCTTTCCTTCCATTAGGAAGCTCAAGCTCTACAATAGACTTCTCTATATTTACAACCTTAGCATCAATTATAGAACCTTGTTCTAGTTCTGTTATTGAATCAATCATCATATTCTTTGCAGCTTCAGCTTCAGTACTACTAATGGCAAAAACAGAAACTTTACCGTCATCCCCTATTTCAATTTTTGCATTACTTCTTTCACATACACTGCGTATATTTTTTCCTTTAGCACCAATAGCTGCAGAAATTTTATCTTTATCTATATAAAACGATAACACTCTTGGTACATGATCTTTTATATCCTTACGATGTTCTGAAATTACTGCATTCATTTTTTCTAAGATATGTAATCTTCCGGCTTTTGCTTGTTCTAAAGATTTTTCAACAATTTCAAAGCTTATACCAGGAATTTTCATATCCATCTGCAGTGCTGTAATCCCTCCGCTAGTTCCTGCTACTTTGAAATCCATATCACCAAGATAGTCTTCATCGCCCAGTATATCAGAAAGTATTATATGTTCATTTTTGTCTTTGATGAGACCCATAGCAATTCCCGCAACGGGAGCCTTTATTGGCACACCTGTATCCATTAATGCAATGGAAGTTCCACAAACTGTTGCCATAGAAGAAGAACCATCAGATTCCATAATCTCAGATACTACCCTTATTGTATAAGGAAATTCAGATTTATCAGGTAAAACAGGATGAATTGCTTTCCAAGCAAGTTTACCATGACCAATTTCTCTCCTTCCTGGTGCGCGTATAGCAGAAGCCTCTCCAACAGCAAATGGAGGAAAATTATAATGCAACATAAAATGTTCACGTCTATCCCCTTCAATGTCATCCACAATTTGCTCATCTTGTGTAGTACCAAGAGCAGTAACAACTAGTGCCTGAGTGGTACCCCTTGTAAATAGCGCAGAACCGTGAGTCTTGGGTAGAATGTCAGCCTCAATTTCTATCTGGCGTATTTCATCATACTTACGGCTGTCTATCCTCACACTTTTCTTTCTAATCATTTCACGCACTAAAGATCTTTCAAAGCTTTTTACTGCATAAGTAATTAACTTTTCGTCTTTTCCAGACTCTTTGAGAGTATTCAATATATTATTCCTGACTACTTCTAGAGCTTGAACTCGCTCTTGTTTTACTGTTTTTGAATATGCTTCTTCAAAGTCTTTGCGATATTTTTCAAGTTCTTGAGTTATATCTGATATATCAATAGGGGCAAAGCTTTCAGGTTTATTGCCTACTGTATCAGCAAATTCTTTTATAAGCTTAATAACAGGTTGAAGATGTTCATGACCAAATTTTATTGCGTCAAGAACATTCTCTTCAGAGAGCTCTTTGACTTCTGATTCGACCATTAAGATCGAATTTTCATCACCAGACAAAAACAGATCCAAGTTGCTTGCTTTCATCTCTTGAACGGAAGGATTGAGTATATAATTGTTATTTTCATCACAACCGACCATAACTCCAGCTATAGTAAAGTGGAAAGGAACACCAGAAATTGCAAGAGCTGCGACGGTGCCTATCAATGCTGGTACTTCAGGAGAATTGACTGTATCGTAAGTTAATAGATTACATACTACACTAATTTCATCATGAAAACCTTCAGGAAATAACGGCCTTATACTTCTGTCTATTACTCTTGAAATTAAAGTTTCTCTATCAGATGGTTTTCCTTCTCTTTTAAAAAAACCACCAGGAATCTTACCCATGGCATAACTTTTTGCAATAAACTGCACATTTAAAGGGAGAAAATCAACACTTTCTTCCTTCTTTTTTCGTACAACAGTGACTAAGATAGAAGTATCTCCATAATTTACAACTACTGAACCATCAGCTTGACGTGCTATTTTCCCAGTTTCTAAAGATAAGGTACGTCCCTCCCAATCTATAGACTTTTTTATAATTTCAAACATACAAAATTCCTCGATTATTTTCTAATGCCTAACTTCTCTATTAACTCTTGATAGGCTTCATTACCAAATTTACGTTTTATATAATTTAAGTGCTTGCGCCTTCTACCTATCAATATAAGTAAACCGCGCTTAGAATTATGGTCATGCTTATGCGTTTTAAAATGCTCAGTTAAATTACTGATTCTCTCGGTTAAAATTGCACACTGTACAAAAGATGAACCTGTATCATCTTCTTTAATTGCATATGTACTAATCAAACTTTTTTTCTTTTGGGATGTTATTGACATCTAAACCTCATTTCAAAATATTAAAAACACGAATAGGCTTCACATAACCATGAGTAAAACTGCAAATTGCAATAGGTACATTACCCACTATCGTACAAAAAATATCATAATTCTTTAAACCACGCAAGTTATTTAATATAATTCCTTGACCTTTTCTGATTTTCTTCGCTTCCTCTAGGGAAATTTCAACTTTGAACATCGATTTTAAAGCCGATTCAATGGGGATGATGAAACTTTTTGTATTACTTCCTATCACTACATCATCTTCTGTCATCCCAATGCTTGACACTGGGATCCACTCTTCTTCTTTTTTTCTAGATTCCAGCGTCACGCGCTGGAATGACACCAAAGGATGGACTGTTGTATTTTTTTCAATAAGCCGTTCAATTGTCGCTGATTCAGTTTCTCTAAAATCACCTACCATACTTCTTCTTAGTTTTGTAATGTGTCCAAAGCAATTTAATGTTACTCCAAGATCCCGAGCAATTGATCTCACATATACACCGCTAGCACACGTCATAGAAAAATCAGCACTATTGTTTGTGGTATCAACAGAGATCAATTTCAGTTCATGTATTTTGACTTGTCGAGGCTTTATATTCACCCTTTGCCCACTTCTTGCCAACTTATATGCTCTTGCTCCCTTAATTTTTACTGCTGAAAATTGAGGAGGAGTCTGTATTATCTCCCCAATAAAATCCTTAATTGCACAATTTATTTGATTATACTGAGGTTTTATAGTGCTAGTTCTAATAATATCACCATCTAAATCGTCCGTAGTTGTTTGCTTTCCCCATTTGATTGTGAAATTGTATGCCTTTAAGTTACAAGATAAATACGGTATAGTTTTTGTTGCTTCACCAAGAGCGATCGGTAATATACCTGAAGCCAAAGGATCAAGTGTTCCCAGATGACCAGCTTTTTTTATTCCAAAAATCCTTTTAATTTGAGTTACAGCTTGTGCAGAACTCATTCCTGTTGGTTTATCAAGATTCAGCCAGCCATTTACCATGTATCAATCTTACATAATTAGTAACAATTTAGAAAGTAGATAAAATATTAAGTTGTTAATATAAATGCTTGACTAGTGTGCATTGTTAATATACAATTAACTTTTTATAAACCTTAATTAAGGAGGAAGTTATTATGCCTACTATATGGAAATTGAAAAATATAGCACCCATAACAAAAATGAGTATTGAAAGTACAGTTGCAACTGCATCTTTAGCAGCAGCAATAACAACATTATTGATTGCTACTAAAGTAATTGCTGGACCTACGTCTTTAGCGCTTATTGCTAGCCCTGCTGGAATTGCAGTTCTATTTATTGCCGCTGTATATTTTGCCGCAGCAGCTTATGCTTCATATCAGCAAATGCATAAGAATGAAGAAATAAGTGAAGCTAAAGTAAGTGCTGAAGCAGCAGCTAATAAAGCTGAAGCAGCTAAAACAGAATTTGAAGAAAAAATTAAAGATTTAGCTACTAAAACTGAATTGGTTGAAAAAGTGGATTCAAGTAAATTTAATGAACTACTTAAGAGTTCATTGGAAGATTCTGAAGTTGTTCAAGCATTTAAAGGTAAAAAATTTCAAGTAAACTAAATGGTAAAGAGGTAGAGACTTCTACCTCTTTCTTTCAAGAATATAAAACTACTATACTCTATCCCACAACTCAACCACATCCTCACTGAACTCTATTATCTCTACTTTTTTAAATTGGTAACAGTTGTTGATGGATTGAATTCCTAAATTCCCTACAAAAGGAGTTGCATCGTTACCTAAAATTTTACCACTACGGCAGATTATCAGCCTGTCGATTAAATTATACTTCAGTAGCTCTGTAATTAATATTCCTCCACCTTCAACTAATAACCTTGTTATACCAATTTCTGAAACAAGTTTTGATGCCATGTCCTTTAAGCAGACTTTGCCAATAACATCAGGTTCCGATGTCATTCCAGCGCGTGACCAGTTTTCATTATGCAATTGCTTGAAGTTTTCTGGTCTGGACACTGGGATGACAGGAGGTGTATTAACTATCAAATAATTAATGTCTTTTATTTTTCTCTCTACTTCCTTATTTGTGATTACCCAAGTTATTACTTTGTCTGCAGTTTTTGCAATATTATGCTCTTCCTTCAATCTCCCTTGGCTATCGATAATTAGCCTTATTGGCGACCTGTCTTTGAGTCTTGGTAATCTGCAAGTTAAGAGTGGATCGTCACTAACAAGGGTATTGCTGCCAATCATAATTGCATCATATTTTGCTCTGAGCTCATATACCCAATTTCTCGTATTTTCACTTGTTATCCATTTGCTATCGCCTGTAAATGTTGCGATTTTTCCATCAAGAGTTGTTGCGATTTTGCAAGCTATAAATGGTCTATGAAATTCTTTAGTGGTGAAAAAACCGACATTCAATACTTCTGCCTCTTTTTGCATAATCCCTTGCTCAACTTCAATTCCTCCATCTACTAAGGCTTTTATGCCTCTGCCTAAAACTCTATTATCTGGGTCAATTGCTGCAATCACTACCTTTCTTATTCCTGATTTTATGATTTCTGTAGTGCAAGGTTCTGTAACTCCAAAGTGGCAGCATGGTTCAAGAGTGACGTACATAGTTGCACCATGAGTTAAATCTTTAGCATTTTGCAAAGCAACTACTTCTGCATGTGGACGTCCACCGATTCCTGTGTAGCCTTCACCGATCACCATACCGTTTTTTACAATGATACATCCAACAGCGGGATTTGGTGCAACACTTCCAAGACTTTTTTCTGCAAGTTTTAATGCGATCGACATGAAATAATCATCGGTCATTAGAAAGAAGTCATTTCGTATGAGGTATCAAAAATTCTTCTGTGCTCATGTATGGCAAATCTATCTGTCATACCTGAGATATAATCACATATTATTACTGAACGCTGAGATTCACAAGCAAGCTTGTTCCACTCTATAGGTAATAACCCTGGGTTTTCATAAAAGCATTGAAAAAGCTCCTGTACTATACGTTTTGCTTTGTTCATTGTTCTATTCAATTTATAGCTTCTGTATATTTTTTCCATGTTAAATTTTTTCATCTCTTTTGTGGCATTTGCAACTTCTGGTGAAAATGTGACTAGCATTGTATTTAGACCTCTTACATCTTCTACGCTTTTTATTTTGTAGTCTTTAATATTTTTTTCAGTCTGAAAAACGACATCATTTATCATAATCCCTATAGTTTTACTCAGTGATTCATGTATGAGTTTACTTTGGGCCAATTCTGAATATTCGCTTTTTACTTCTTTGAACATTTTGCCAATTAAAGGAACATCGAGCAAATCTTCGATGGTTACTAAATTTGCCCTGAGTGCATCATCAAGATCGTGAACACTGTAAGCAATATCATCGGCAATTGAAGCAACTTGTGCTTCAATGCTTGAAAATTCCTCAAGTTTTAGATCATATTTTTCATTATATTTTAATAACAGCTGATTATTTGTAGAAGACTCCGCGTTTTGACCAAGCAAGGGACCGTTATGTTTTGCAACACCTTCAATCACTTCCCAACTTAGATTCATGCCATTAAAGTCAGCATGTTTTTGTTCAAGATAAGTTAAAATCCTTATAGCTTGAACGTTATGATCAAACTTATACTTCTCGTTATCAATTTGAACTAGAGCATTCTCACCTGTGTGACCAAATGGAGGATGACCAAGGTCATGTGCAAGCGCTATGCATTCAGTGATGTCCTCATCTAATCTGAGCCTGCGTGCGATGGATCTTGCAATTTGTGCAACTTCAAGGCTATGAGTTAGCCGAGTACGATAGTAATCATGCTCATAATTGATAAAAACTTGTGTTTTGTATCCTAGTTTCCTAAACGCATTAGAGTGAATAATTCGGTCCCTATCACGCTGAAAGCAGCTGCGATTTTCATCTTCTGGCTCTTTAAATTTTCTTCCTTTTGTTTTATTTGGAAAGCACGCGTAACTTAATAGAAAATTATTGTTTGACATGTAAAATTTCTACTATAATAAGTTATCAATAATGAACGGTGGTTGTTATGTCAACAGATTACAATATTAGCTTAACTGACAATGCATTAAGGAAAATCCACTCCCTTGTAGAACAGGAAGGAGATGAGAGTTCTATTTTGCGGGTTGCAGTTTCAGGTGGTGGATGCTCTGGCTTCAAGTATAATTTTCTTATGGATCAAATAAATAAGAAGATGTCTTTGGATGACGATTTTGACGATGATGAAGACGATGATTTTGACGATGACGAAGATAGCGAGGATTATAGAAGCCACTCCAGTTTTAGTGAAAAAGGTAAAGATATAGTAATTAATGATGAGAATGGAAACCCTGTATTAATGGTTGATAATTGTTCAGCGAAATTTTTAAATAACTCAACTATAGATTATACTGAAGATCTAAGTGGTTCTGGTTTTCAAATCAAGAATGCTCTCGCTAAGTCTCGATGTGGTTGTGGTAACAGTTTCTCGGTCTAATTCTCCCTCCTGGATCTTTTTATAATATGGACAGTGATGTAGCACTAGAGCTAGCTTCTGTGAGTAAGAGCTTCAAAAAAAGTCCTGCCATTGTAAAAGATATCAACCTGAAGATTACAAGAGGGCAAGTAGTTGCATTGATCGGCAGTTCAGGATCAGGAAAAACAACTATATTGCAAATTGCAGGTCTATTGGATGAGCCAAATTTAGGTATAGTGACGATAGATGGAATAAATTGCACACAAGCCAGTAATAAGCATAAAACTCATGTAAGAAGAAATTTTCTTAGCTTTGTTTATCAATTTCACTATTTATTACAAGAGTTATCAGTGTTGGAAAACGTTATGCTTCCTCAGCTCATTGCAGGAAAAAGCAAAGCTGAAGCAAAAAAAAAATCGCAAGCAATATTGGAAAAATTTGGTCTGGAAAATAAAGCAAGTAGTATGGTATCTGAAATTTCTGGTGGAGAAAGGCAGAGGGTTGCAATTGCAAGAAGCATTGTAAACTCTCCAAAGCTTTTACTTGCAGATGAGCCAACGGGAAATTTAGACCCAACAAATTCTTTGAATGTATTTTTGCTGTTACATTCATATGTAAAGGAAAATAACAGCTCTATGCTTATAGTAACACACAACTATATCCTTGCAGAAAAAGCAGATCACATTTTTCAGTTAAAAAACCGATCATTAGTAAAGTTGTAAATGGAAGAAGCAATACAATACAAAGCTACCTATAACTTGTACTTATTTAACCAATGATCATTAACGGAGTATAATTCGCACGAAATACTTTCATTGCTTTTTATACACGGACTCTTTAACTTACGCTGTTTACTTAGGAAGCATCCTGAAAGCATAAACATCGCTAAAACGAGAAATAATAATTGCCTAAACATAACAAGACTTTTTTTATTTATATTAATACGTTCATTTCTCTCATTTGTAAAGTTAGGCATATTCTTTTACTCTTATCTCTTTTTTAACTTTTTTGGAGGAAGTGACTGCACTGTTTAAGCGTAGTTTTATATAATTATCTATAATTTGAGCTACTTCCTTTTCTTTATCCCTTAAAAAGTGGTTAGTATCGTCTACTATATGGTATTCCATATGGTTATTTTTTACCGAATTTATTAACCTTTGTGCTAATTCTGTTACATCGCTTTCTTCTGAAATTGTATCATTATTACTTTGTATTATAAGTCCAGGAACTGGGCAAGGAGAGAGAAAAGAGAAATCGTACTTAGTTGCTGGAAGAGAAAGGGCAACAAAACTTACTATCTCTGGACGGCGCATTGTCAATTGCATAGCTACCCATGCTCCAAAAGAAAAACCAACTATCCAAATTGGAACATTGTTAGAGTTATGCTCCTGAAGCCAATCAATAGCTACTGCAGCATCAGTTAATTCTCCTATACCCTTATCAAAAGTTCCGGTAGATTTTCCGACACCACGAAAATTAATTGTCAATGCAGAAAAGTTATTATCGATAAAAGATTCATATATAGTATGTATAATCTTACTATCCATACTACCACCATATTGAGGGTGATGATGTAAAATTAGCACAACTGGTGCATTGGTATCTTTGCTTTGATGGTATCTACCTTCTATCTTTTTTGTTGAATTATTTAAAAAGACTTCTACCATGATAACTCCTAATAAAAACCTGTTTTGACAGGTGTTGATAATGTAAATTGTTTATTAATTATGTATTAATTTCCCTGTTTTTGCAATAAATTTTTATCGTGTTAAAGTTAACATACATAATTGGTTGATGGTAAGTGACAAATAAGCCTGTGAGTTTATTCTCTCTGGAAGAAAGTAGTTGCGTGTATGCTGATTATAATGCAACTGCTCCAGTGAGTAAAAATGTAAAAAAAAGTATACTTGAGATTTTGTCGAAACAAACACTAAATCCATCATCGCTGCATAAAAGAGGACAAGAAGCGAGGAAGATTCTTAAAGAGGTAAGAGATAACGTACGTGATGCTCTTAGCATTCCAGATGATAAAGAAATAGTTTTTACGTCTGGTGCAACTGAAGCAAATAACCTCGTCATGAGAGGAATGAAAGGCTATCTGCATGTAATTTCAGCTACAGAGCATCCTTCAATTCTTAATTCTGCATATAATCCACATATAATACCCGTTAATCAAGAGGGTATTGTTGACTTTTTAGAGCTAGAAAAAATTCTAAGCGAACTTGAAGGGAATAAAGTAATAATTTCAGTGATGATGGCTAATAACGAAACTGGAGTTATCCAGCCTGTTAAGGAAATAGCTAAAATGGCACATAAATTCGGGGCAATCTGTCACACTGACGCTGCTCAAAGTGTTGGGAAAATCGAATTAAATATGGAAGATTTAGGAGTGGATTTACTTACTTTATCTGCTCACAAATTTGGTGGTATAGCAGGTAGTGGAGTTTTAATTTTTGACAAAAAGCTTGTAATAGAACCTACTATAATAGGTGGTGGGCAAGAAAAAGGATTGCGTGGTGGTACAGAAAACATTATTGCAATAGTAGGTCTTTCTGCTGCATTGCAAAACATTCCAGATCTTCTATCAAAGATGGATGAAGTAGAGAAGCTGCGTGATCAATTGGAGTATGGGTTATTAAGTCTTGTCAGTGATATCAAGATCTTTGGCAGAAATTCTAAAAGATTGCCAAATACAAGTTTCATTTATATGCCGAGAGTGAAGAATGATCTGCAGCTCATGTGCTTTGACTTAAATAATATTGCAGTCAGCAATGGTTCTGCATGTTCTTCTGGAAAAGTTGGGCCTTCTCATGTTTTGCTTGCAATGGGAGCAACAAAAGAGCAAGCAGAATGTTCAATTAGAATCAGTATAGGTCCGGAGGTTAAACCGCGAGACATAGAAAAAATAGTGGATTGTTGGTATAGTATCTATAAGAAGAATGCTTTAGTAAATGCAAAAACTACTTTCACCATTCCCCTTAAATCATGATAGAGGGAATGGTGAAAGTAATTTCTATTGCCAGAGGTTGTTATAATAGTTAAATGCTGCTGAAAACCGATTTGCTTATAGTTATGGAAGAAATTCTCTAATTGCATACCACACCATTCAATTGTAGTATGTCATTTTATACTTGATAAAAACGCTGTATTGTATTATAATATATCATTAAGAGATAATAAGGAGTTACATATGTCTTATATGAAAAACGAACAGGATATTCGCTCTCAGGGCGTTTATTATAGTGCTGGACTCAGGAGTTACCTAACTAAAGTATACAATTATATGGCTTTAGCTTTAGGTGTTACAGGGCTTGTTGCGTTTTTAACAGTGTTTTCTGGTCTTTTCCAGGTGATTTATTCCAATCCTGTTCTATCGCTTGTGGTAATGCTATCCCCAGTTGCATTGGTGTTTTATATGTCTTTTAGGCTTCAACACCTAAGTGCTCAGTCAACACTTACTGTATTTTTTCTATTCTCAGTTTTAATGGGAATTTCTTTATCTCATATTTTTATAATTTATACTGCAGAAAATATAGCGAGAGCATTTTTCATTACATCGATCATGTTTGGTTCTATGGCTTTATATGGTAATACTACAAAAAAAGATCTTACCAGCATGGGTTCTTTTTTGATTATGGGAATCTGGGGGTTAATCATTGCATCTATAGTTAATCTGTTTCTTGGAAGCAGTCCTCTCTATTTTGCAATATCATTTGTATCAGTGATAGTATTTACTTTAATGACCGCATACGATGCTCAGAGAATTAAAGATGTTTATTATAGGTATAATGATGGCTCAGAGGTTGCAACTACTAAGCTGGCAGTACTTGGTGCAACTAACCTTTATTTTGACTTTATTAACATATTCCTCAATTTACTTAGGTTACTTAACTTATTTAATAATAGGGATTAGGTGTTCCCCTTTGTAAGGAGGGATAGTAAGGGTTCTATAGCTTTCTTTCTAATATCTTTAGTGGTATTGATGCTGTGTCTTGCGTATGCTTCGGTGCCATTGTATAGCATCTTTTGCAAAGCTACTGGATATGGTGGCACAACGAGAAAAGCAACTAATACAACAATAAATGCAACTGACCAAAAAATCAGGATTTACTTCAATGCTGATGTAATGTCCGGTCTGCCTTGGAATTTTAAATCAGAAACTAACTACATTGATACGAATATAGGGCAACAAAGTTTAGTGTTTTATTATGCAGAAAATTTATCTGATCAGCCTTCGCTTGGAATGGCAGTGTATAATGTCACACCTTTTAAAGCAGGTAAGTATTTCAATAAAGTTGCATGCTTCTGCTTTGAAGAACAAATTTTGCAGCCAAAACAAAAAGCAGCTATGCCAGTGTCCTTTTACATAGATCCTGAGATAATGCGTGACAATAGTACAAAAGATTTAAGTGAAATAACACTATCGTATACGTTTTTTAAGCTTAAATAACAAACCTTTTCCTATTGTGATTAAAATAATAGTTATGCAACAGGTCTATTGAATTGAGCAGGAGCTCTTATTTGCTTTTTGCACACTGACTACTTGTGTTTCAGTGTTCGTTGTTGCTAATTCCCATCCTTCATTATTTGCTTCACAAGCATTCCAACATTGAGCCAACTCCTTATTATTTTTTATAGAATCTGGTATTTCTATGTTGGGATTTTTTTCTAATGTATGCTTAATTAGAATCTCACAGCAATTTTTGCGTTCAATTGACTTATCCTTACAATATAATTCAGCAACACACTCTAAAGCAGTGTTTCCATTGTAGTTTTCATCTGGGCTATCATTCACTCCCGCTTTTATGAGAGCCTTTAACACTTCTGGAGAACGAGCCAAAGCGCAGGCATGTAAATATCCTTTCTCATTTTGTACGTTAGCCCCTGCTTTTATTAAAACTTGCGCTAGATTTGTTAAAGTGTACGGTTTATAGTTAATGGCGATGGAAAAAAGACTATCTATTGGAAAGCCATCATAATCTTTCAAGTCAAATCTGTGATTAATATCAAATCCTTTTTTTCCCAAGAAGTATATAAATATTTACAATAGTCTCCTTTTTTATCTGATTTTTGCATTTTACATTTTAACCTTTCTTTTATTTTTATTATTGGTATCTAAATCGTCATCTTCATCCACTTCACACAACACATTGAATAAAACACCATAAAGCCAAGTTTCTCTGTTTGTCATAATTTGTGCCTCAAAACTATTAACAATACGCTTATGTAGTGTATAAACTCTAAATAACATTTTGCAAAATATTAATTGCTAGATAACATAATTAAAGTTTTTGTCTTACATTTATCATGGTTAGAGCTATACAAATTAAAAAAACTGGGGGGCCAGAAGTATTAGAATTTGTAGATAAGAGCATAGGTGAGCCAAAAGATGAGGAAGTCTTAATACGTCATACAACTATCGGCTTAAATCGTTATGATTTAGAATACAGAAAAGGTACACGCAAAATTAAAGATCTGCCATCAGTACTTGGAGTAGAGGCAGTAGGAGTTGTTGAAAAGCTTGGTAAAAAAATTAGTGATGGACTTAAGGTTGGAGATAGAGTTGGATATTGCACAGCTCCTCCAGGGGCATATTGTGAAAAGCGCATTGTACACCAGAAATATTTGATAAAAATTCCGAATGATATACCTGATGAAGTTGCTGCTGCAGTATTGTTTAAAGGTATGACAGCTCACTATTTAGTTAATCAATCTTATAGAATCAGGCCTGGTGCTTTTGTACTAGTTCATGGAGCTAATGGTGGTTTGGGGCAAATAATATGCCAATGGGCAAAGGATAAAAAAGGTGTAGTGATAGGTTCTATAAGCTCTGACGAAAAAATGAAGATAGCTTTACAAAGTGGCTGCACATACGCAATAAACTACAATGATAAAGACTTCGTTTCTAAAATCATGGAGATTACGAAAAATAGAGGAGTAGGTGCGGTGTATGACCCTATAGGTTACGCTACAAGCAAGCTCTCTTTTGAATCTTTAGGTAAGTTTGGCATATATGTTTCCTATGGGCAGATATCAGGTAATGCTCCTATTAATTTCTCTTTACTTAGTTCGCGTTCGTTATTTGCAGCTGGAACTTCGATATATCACTACAAGCACAATAGACTTACGTTAGTGCTTACTGCAATGGAAATTTTTGAAATGATAAGAAAAAAACTTTTAATTGTACGAATTAATAAAAAATATAAATTTGATGAAATAATAGAGGCTCATCGTGACATGGAAAATAGAAAAGTAAGTGGGCTAAATATTATCAAAGTTTCTTAAATAACTTAGTAACCTAAAATAATTATTCATTAAGTCATATCAACAAGAATTTCATATGGTTAATTCTCTTTTTGGGAAAGTTAAAAGCATATAGCTGAACTGACTGAGATTTTACCGGACTAGTTTGAAAAACTTGTCATTCTGCTACTCGTTAGTGGCGTGGTAATGCGATGTTTTATCTATAGATATTATGTTCACAGTAGTTTCAAAAGAAGCTGAGTAAATAAGTTATATTTCAAATTAGATTTGATGTCACATCTAACATTTAAGTATTATAACTTCAATAGTATATGGAGCTGTTATTTTTCTTTTAAATGAATGCTTTTTTCTGTTTTACAATAGTTTTAGAGTTGAGGTTATAGTACTTAGAAAGTTTACATTGCTTTATGAATTGTCTCTGTTGTTCTGATATATCCAGTAATCATAAGTTCTCCTTTAATGGCATTTTGTTCTCATATTTTATATACCATTACACTCTGGGACCATACATATAAGGCTAAAGTGTGCTGAAAGTCAATTAAAATTACTTAATACATTGACTATATAAACTAAAAATGCTAGTATTATATTATTAATTTTAAGTAAGAGTACATACTATGAGCTATACAAGAGAACAGTTAAAAGAGGCAATGCAAGCAAAAAGTAACCTAGAAAAGAAAATTGAATCAAAACTGGAACTAGGATTAGTAATATTAATAAGAGTAGTAGCAGTACCACTAATACTAGGAATGGCAGCTGTTACCGGGTCTCTTGCAGGTTTAGCTCTAAGTTATGTTAACTTGCCACCTCTCATTGCAGGTGGAATCATTGGTTCTGCAATGTCATTAGTAGGCTTAATCAAGGCTTGTTTTTTCTCAAAAACTACAAATCTCAACGATATACAAGAAGGCATGTCCAAAGAACATGAACAAATTTTGAGAGAATATAGCAACAGCGCTGAATATAAAATTAAAAATTATGCACATACTATCAGTAGTATTGGTGTTTCTTTTGGAGTTGGAGCAGGACTAGTTGCTCTTGGTTTTACATCACCAGCAGCTATAGGTGCTTTAACTTTTGTAGTGAGTATGATTCCTTATATTTCTTTAAGTTTCTTAATTGATAAAGCAATTGAGTGCTTTTTTCCAGAAGGAAATAAACAGCCAGGTAGCTCAGTTGATAGTGATGTGAAAATTGTTGATGGGGATGTGTGCAGGAGAGTATTTTAAGAGACGATAGATAGAAGTTTTTGAAGAGGATTTAGCCCATTTTTTTGTGTTAAGTATAATTGAATTATCAGCTTAATTCCTAATCCTGCATAGCTAGTTGATTTTCCCATCCAAGAATCATTTTATTAGCTTGCCTCAATGTTTCAATAGAAGGCAAATCTTCTGTGCTGAGTGGTAGGCGGACAGTTTTGTGTTCTATGAGCCCAATGTCATGCAAAAGTGCTTTAGTAGGTATTGGATTGCTGGCAGTAAATAGAGCTTTGCAAGCTTGTTGCCAACTGTCTGCTTGAGGGTTCTTGCCGCTCATGCATTGCTTAACATATTCATGTACTACACTTGGCCAAACATTGGCAGCAACAGAAACCAGACCAGCCGCACCCTTAGCAGCCATATCAAATATCATATTATCGTCCCCACAAAACACCTCAATATTTGGTGCAACTTTCTTATACTGAGTTAAAGTATCAACGGTGCCACTTGAATCTTTGATAGCCCAAAATTTTTCGTGGCTGGATAAGTTGCGTACAGTTTCAGCGTGAAGACTCACTCCTGCTCTTGATGGAATATTGTAAAGCATGGCTGGCACATGTGCTTTTTCAAGCAGCTTTTCAAACCATAAAGTTTGCCCCATGATTCCAGGCTTTGCATAAATGGGAGTTGTCATTAGATAGCCATGAATAGGCATACCCTTGCAAAAATCAAGCCATTCAAGAGTCTGATATAGATTCACTCCTGGTACACCAATTATAATTTTCGTATTTAATTTTAGCTCACATACAAATTCAACTAATGTGCGCTTTTCAGAATCAGTAAGTGATAAGCTTTCACCTGTGCTACCTAGCAACACTACACCATTTTCAGCTTCAGCTTGCATTGTTAGTAAACGCTGCAAGCTTTGGTAATCTATACTATCTCCACTGCAATTAAAAGGAGTAACACAAGCAGTCCATAAAAATGTAGATTTCAATTGAAGTTATTAAAATGGTATTTCATCATCGATTAGTTCGTCTTTTATATCGTTGTCAAAACTTCCGTGTTTATCTTTTTGTTCTGTTTCATTTTGTTTGTATTCACTTGGCTTGTAATCAGAGTTTGACATACTGTTTCGTGAATCTAAAAGGGTAAGGGCACTATTAAAGTTATACAGCACCACCTCTGTCGTATGCCTTTCGCTACCATTTTGGTCAGTCCATTTTCTAGTTCTCAGAGAACCTTCAACGTAAACTTTACTACCTTTGCGCGCAAAATCCTTAACAATTTTTACTAATCCTTCACTAAAAATTACAATATTATGCCATTCTGTCTTTTCAGAGCGCGTACCAGAAAATTTGTCAGTCCAACTTTCAGATGTGGCTATCGAAAAACTTGCCATCTCTTTTCCATTTTGTGTAGTCCTAATTTCAGGATCTTTTCCTAAATTACCAACTAATATGACTTTATTTATAGTACCACTAGACATAATTATGCTTTAAAATAAATCCCTTTATTATCTTACGTGAGAGTATTATTGTCAAATTTAATTAAAAACGCGCTTGGAGGGATTCGAACCCACGACCTTTGCCTCCGGAGGGCAACGCTCTATCCAACTGAGCTACAAGCGCAGATGTATTAGATTATTTAATAGATAAACTATCTAAATCAAATTTTTGTTCTGGATAAAGCGTAAACATAATACCTCCATGTCCAAAATGTACATTTTTAGAATTGCTTATCCGTTCTTTTGTTATCTTTTGGTTTACAGCCCATGAAAAAGTTACATAATTTTCAGTTACTGAGTGCACTTTTAAATCCTTAGTATTTATAAACAACTTTCCATTTACCCATATTTTCCATGTATCGGGGGAAAAGTATAAAATTGAATCTAAACTGACTACTTTACAATTGAAATTTTCTTCCTCTGTAACTCCTGAAGACTGTAAGTTAAACTTTTCCATCTCACTAACTATTCTATTAACCTGCTCTTCATCAAAAAAAATGCTTTTTATGCTACCATATTGCGATAAAGTACTCTCTGCTGCCTCTTTTATTATATCGTCTCGATCTATATAATAATTGTTGATAAAAAAACACTCCTTCGCACGCAAATTTGCTATATCAATGAAGTCATTTATTTCTTGATTTCCAACTTTTAAAATACTTTTTAAGTACTTCTTTTCTATAATCATTCCATCATTAGAATGATGACAGACCATTTCATCATTGCCTTGTCTTTCTATATATACACATAAATTTTCACTATTTAACCCTAATATTTTATGCTCAATAAAATCTTCATTACTAATATGCTGTTGGCAAGAATATTTTTTACAAATCCCTATATTTTCTACAAGATCTTCGCAATTGCAATATGCACTAAAATTAAAAAATAGCAGCGTAAAAATAAAAAACAACTTTATATTCATCTACTTAATATGGTATACCAATCAAAAACTATACTAGCTCTCACTATCTCTATCATATTACCACTTAAAATCTGGTTTATAACTTTAGCATCTATATTTCTCTGCTTATTCAAGGTAAGAGATCTGATCATAACATAACCAGGAAGATTTGGAATAGACTGTAGAAATAAAAAAATATGCTTATCGCTAATTGAGCTTAAACTTAGAACCACTTCACTTCTTATTACTTTTGTATGTTCACTTTTATTGTGGAGTTCAGCTTCTTCAGGTATAGAAATTGATATTTCAGGTTCTAACATGTAGTGTTTTTTATATAGCTTGTTAAGCTCAAAATTTAAATTTGTAATGTATCTGCTACTATGTAAGTTTGAAGAAGAAATTCTTTTCCATAAATCTAGGTTTTTATTTAGAACGACTTCTTTATTTTGAATTTCAATGATCTGTAAATTAATAGAGCGTATTTCCTCAGCTGCAGTTTGATTTTTATTATAAACCTTTTTGTTATAGATAATAAAACACGTTGATAACCCTATTAATACAATAGATAACAATAAGTAATATATGCACTGAATTGTAGCTTTTCTTTTTAGTTGAGAGATAGTCATCAATCTACATTGCCTCTCCTATTTCAACATCAATAGATAGATTTTTCTCTTTAGTAGTAGGTAAGCTAGAAATACTAATATCATGAGTACGGAAATTATCGTTTAAATTTTTCTGTAGTTTCTCATATTGATAAGAAATGTCTTTACCAGATTGAAAATTAAACCTTAAAGTTGTGGTAATATAACTTTTTGCCTCATTATAATTCCACTCAAATAATTGAAGCTCTACATCTGGTACTTTTAGCTTTTCTACATACTTAACTTGTGTGAGAGGAGAGTACTCTATTTTTGATAAAATATTATTGATATTAATAAAATCGTAAACTTCATCTATCTTTTTTACATTATAGCTTTGGCTAAGTTTTATTAGTTTGTTATTTAAAGCACTCCGCTTTGCAGATAAATTATCAGCAATATTAAAATTCGAATACAAATTCCGCAAACAAAAGGTGTTAATTACAATTAAAGTCAAAAGGAGGTATAGAAAAATCCGAGGAGAGTTTAAATAAAGGTAATTGAATAGATAAAATTCTTTAGTTTCTTTTGTATTAAAAACATCTGTTGGCTTATTCTTAAAGCTATGGAACAAAATTATGGTATCACAAAAGCTATCTTTTTCGCTTATAGCTAATTCTGCTACCAATAGTTTACCTAGCTCATATGGAGTCAATATGTTCACACTATTCTCTGAAAAATTTATAACTGATAAACTAGATTTAATAGCTTCTGATACTATGATGCAAAGGTCGATAGGGTCATTTTTTTCAAATCCAAACTTAGTTAAAGATTGAATTGTATTTTTCACTTCTTGATATATTTCACCAGCAATGATTCCTGGTAAATTATCATCAGTAAATGGTATTAAACGTGTAAATATCATTTTGTTCTCTTTAAGAACCACTTGTCTATAGCCACCTGTTTTAGTTGCAGCAACTATAATTTTCCAGTTACTAGGATCTTTGTGTAGAATCTTTTTTGCTATACTGACTAGTTCTATAGGAAACATTAATATTCCTTTAAAGTTAGAGCCTATTTCAACAAACACGTCCAACCAATATTCTATTAAATGATTTGCTTTTGATGAAACAAATAGATACCACCAGTTTTGATTAAATTTATTCGGCTTTTCGACCAAGAGAATAGAATTTATATCGTTATTATGAGCAAAATGCTCTACTTTTGTTTTTGCTGATAGATAAGCACTAATCCTATTTACTCTTGGGATAGACTGTAGCAAATAGTTCTGATCAGTGTGATTGAGAACCAGATATAAGGGTGCTTTTTTATCTGATGAGAGACATGAAATTAAATCAGAAACAACTTTATTATTTTTGTCCTTAGCAAAATATCTTTTATTTAAAGTATCATTTTTAAAATATAGTAACATTGTGCCTTCTTTTCCTATAGAAAGCATAAACTTACTTTTGGGTTTTGACCCAAACATATTAACAAAGTGTATACTCATCTAGAATTAAAAAGGTAATTTATTGAAATTCATTAAACATTAGATGACAATATTACTTATATTATAAGTTTTTGATAAAATTAGTAGTAATATTAACCCTTTTGTATGATGAAGGTTTTTTATATTTGTGCTAGACACAACTTAACCTGACAAACGAGGATTAATTATATCTCAGCTTGATATTTTATTCTCCAACAGACTGAAAATTGAATTGAGCTAAAGACTTGATTTGACGCACGTTGTTGCACATTACCATTTAGTATACTTGAACTGAACATTTTCAGTGAATCCATCTGGCATGACTGAAACTTTTGTATTCATATTTATTTTTAAGTAATTTACTAGCTCATCAACTAATATATCAGGAGCAGAAGCACCTGCAGTAATTCCTATTTTTTCTGCGCCCTGCAACCAATTTTTGTTCATACATTTATAATTATCAATCAAATAGGCTCTTTTTCCTCTGGAAATACACAGGTCTAATAAACGGTTTGAATTTGAACTGTTTTTGCTTCCTACAATTAACACTACGTCTGTAATTTTAGCCAATTTTTTAACAGCGTTCTGCCTATTTTGTGTTGCATAGCATATATCTTTTAAGTCGGGGCCTGTAATGCTTGGAAATCTGAGCTTCAGTGTAGCAATAATTTCTTTGGTATCGTCAATACTTAACGTGGTTTGTGTTACATAAGATAAATTATCTGGATCTTTGATTTGTAAATTGTATACGTCTTGCATAGTTTGCACTAGAGATATAGGATTACTTACTCTTCCCATAATTCCTTTAACTTCTGGATGATTTTCATGTCCAATTAGAATTAATTCTTTACCACTATCCTCATACCTTTTTGCCTCTTTATGTACTTTGCTAACTAATGGACATGTTGCATCAATCACTTGAACACCCTTTCTTTTTGCCTCATCCTCTATACTTTTCGACACTCCATGTGCGCTAAAGATCAATATCCCTCTATTGTCTTTAATGTCTTCTATGCTGCTTACAAAAACCACTCCTTGTTTCTTGAAGTCCTCTACTATATACTTATTATGAACGATTTCGTGTAGTACATAAACTTGGCGTTCATTTTTGTATTTCTCTAAAGTGATTGCTAATATGTCTACAGCTCTTTTAACCCCTGCACAGAAACCGCGTGGTTCAGCTAAGATAATCTCCATTTTTTAAGTAAGTATGCAAACATTGCTAAAAAGTAAGCTCCGCTCACTATGTTTCATATCATGACTGCTTTACTATAATTTCAAATTTATCATTACCAAGATTCTTATTAATATACCAGGAACCGTCATCTTTAATTACAAATTCAGGACCCTTGAGGTCTCTTGTTATTGTCCTTCCATTTTGGTCATCCATGGCAATATGGATATCGAATGTAGCGATGTCTAGATTTATTATAGCTTTTTTCCCACTGTATGAATTTAGACTAAACTTGCCCAACATGACATCATTAATACTCACTTCTCCTGCATAAGTATCACACTGACCATCTACACAACACTCACTTTCAATATAAAAAAGGTCTGACATATTTATATCTATAAAAAAAAGAACTAAACTTACATACTAAATATAGCTTAGCGTTAATAAGCAATTACAGATTACTTTGGCTACAACAATAATGCAACTGAAAGTATAACATAATTAATTGTATAAGAAACTACACTTTAGAGAAATGGTTGTTTGGTTTTTTTATTAATTTTTTTCACCATACTGTCAATCATGTGTTTTATTCCTTGATATACAGAGTGTGTACTTTCATCACTACGCATATAAGCAGAGCAGGAAAATATATTATGCTTTTCGTCTTCTATTGATAGCTTTGTATCGCATGTTATATGTTCGCCGCCGAGCTTCTCTATCAACTGGTCTTTGTCGTCTCCTATAGTTACCTTAATCTTACTTTCTTCTTTACCTATCTTGCTACTTAAAATTAAAACAATAATGGCTGGAGATATACATATAGTTCCTATTGGCTTTTTTGCAACAAAGAACTCTGAGACTAATCTTTCAAACTCAGGCATTACTGTTTTATTTTCAGCCAAGTCAGATAAATTTTTTGCAACTCCATATCCACCAGGTACGACTAGCATGTCAAAATTTTCAGCTTTAGCTTCTCTTAAATCATTTATCTCACCTCTTGCAACTCTTGCTGCTTCTACAAGTACATTCCTTTTTTCTTTTACTGCTTCTTTTGTTTTGTGATTCATAACTTGTGTAATATCAATGTTAGGAGCAAAACATGTGACTTCAACTTCCTGCTGATCAAGCACAAGCAGAGTTAAGACCGCTTCTCTCACTTCTGTGCCGTCGAGGTGGCCGCATCCTGATAAAACCACAGCGGCTCTTAATTTTTTCTCACCCATAAAATACCTTGATTTCATATAATCTAGGTATTGTAATACAAATTCCATATTTGGAAAGGAGTAATTATTTTATGTTAATTATAATATAATTAATAATTAGTATATATAATTAGGCATATTTATAATTGATGCGAGTTAAATATGGTACAAGGTGGTACAACACATCCAACCAATTTGGATGTGTTAATTGAAGATGTAGTAAGATATATTAGTGGAAAAAAAGATTTGTTGCAAGCATTCAAGACTCTATTACAAGCAAATGAATTTGTAAAAAGCGGTGAAATTTTTAATGAATCAACCATCAAACATGTGTTTCAATTGCTGATGCAAAATCCAGATCTTTTGAAGAGCACAATAGATATTGTAAAGGAGCATCTTGAGAAAGACGATAATCAATTAAAAACACTTCTTGAACAAGTAAATAAAGTAAAAGGCATGGAGAAAGAGCTTGAAACTTTAGGCAATCAACTGTTAGCTCAAGGATTGATAAGTGGAGCAGCAGTGACAACACTAACAGGTGCACTAGCAGGTTTATTAACAGTAGGAGGAGTGACCGGTGCATTAATTGTTGGTGTAGCAGCATTCGTAGGGTTTGTAGCACTAGTTGCTATAGCTGCTATCGGTTATGCTATATATCAGCATAGAGGTGAGATAAAAGAAGGTGCGATTGCAGTAGGGAAAGCAGTGAAAAGTTTTGTGAAAGATTTTATCGATAAATTCCCTACAATTCAAGCAAGAGAGAATAATTTTGGAAAGTTAATAAGCAATTTGAGAAAACAGGTTCTTAAAGCTAATGACGAAGAAAGAACAATCCTTAAGAATAAAGTACAAATAATAGAAATGCTTCAAAATGAAGGGCAGCGATCTGCTATACAAGAGTTAGTAAAGGATAGAGAAATTAAAGAATTTTCAAAACAGAATATGAACAAACTTCTGGAAAAGGGCATCAGTACTCATGAGGAAGATAGGGAGAAACTTGTAGGTTTTATGAGTGAATTTCAACCTGCAATTATGGCCATTGGTGATAATGACATAGAGAAGGTAAGAGAAAAAGTTAATGAGAAAGTTAAACAAATGAAGCCAAGTCCTGAAGTGAAGAATCCAAGTTCTGAACGAGTGAGTGAAGAAGGGAAAGAAATGAATTGATACATTTGAAGAGCATTTTGATGTGAAAATTACTATCGAAAGGGTGGCACGCTACTTTTTGGGAGTGTTCAAACCGGATTTTTAGTTCAACTCAATTTTTAATCTATTAGGAAAGAAAATATTGAGCTGAGAGATAGTTAAAAGGCAAAGCTGTAGTCCATTTTTGCTCTGTCTTTTTATAGCACAATATACCAACTTGTACAAGCTGGTAAATGAACCTTTGGTTTTAGCAAATTTTCTTCCTCGATAGAATTAGTGGAGCCGCCTAACTGGCCCTGAATACTAGACAAATTTTTCCAATTGTTTTGCCACGATTTTATGACCAAAGGATATTTTTTACCCATCAGCTCAAGCAAATAATTTTCAGCGATTTCTTTACTTGAAGCACGATATATTTTTTTTAATCATTCATGAAAGTTTTTGCTACTTCAGTGAATTTCTTATCTGATGTACAATACATTTCTGCTTTAGCTATTTATAGCTGCAGGAAAACTTTTTAACACATGCAATCAGAATATCCTCTATTCCTCTCTCTCTTTTAGGTCGTTTAACACTTCTAACCAGAACCTCACTTTCAGCTTTTTCTTGCTTTACCATATCTCTTCCCCTCTTGTCTCTATCTTTATGTATTAAGCTATATAACTCAAAATCTTGATAAAATGCAGAAAAGTTTTTTTAATTTCAGCTCCATCCTCGAAGAGTTAGAAAATAACTTTAAGCAAGTTAGTCAGAATTTTTCTGACGCAAAGGAACAAGTTTTAAATTTAGCTGTCAACTCTGAAGATTTGGCAGGCAAGTTTCTTAATTATCACCCGAATATGTGCATAGTATAAAATTAGCTTGATAGACCTCAAGAGCTTTGCCCATGAAACCAGTGTGCTTCTTAAAATACAATATACTTTCGTTACTTTAATTATGAAAATCCGTTAAGCCTTCTTGCCAATTACTACAATATTTTCACTTGGAAAAAAGTAGTCAGGTATAGCCATGTTTTTTGGTGCAGGACCGCCAATTACTCGGCCTGATGTGTCATAATATGAACCGTGACAAGGGCAGAACCAACCGTTGCCGTCTTTTGTAGCGTGATCAACTGGTACACATCCAAGATGAGTGCATATTCCAATCATAATTAACCATTCATCTTTCCCTTTGTATACTCTTTTTTCATCTGATTCAGGATCTCTCAAATTTTCTGCATTTATGGCTCTTGCAGCCTCAATCTCTTGTTTTGTGCGCTTGCGGATAAATACTGGCTTACCTTGCCATTTTACTTTTTTTCCTTGTCCTTCTTGAATGTCAGATAGATTAACCTCAACCGTAGACATTGCTAAAACCTCAGCAGAAGGATTCATAGACTTAACCAATGGCCAAAAACCGCTTGCAGCTCCTATACCTGCCATGGCACACGTAGTTAATGTGATAAAATCTCTTCTACTCTTATTTTTGGCAAAATCTTTAACAAGAGATGTTTTTTTATTCTTCTCATTCGTCAATGATTTTTTATTTTTAGTTAACTTCTTATCCATCAATCTCTACTTGAACATAGACATATATTTTAATTTAAATATTATAGATTAATCAATAGAAATTTGCACTGTTTGCTTAGCCTTTGCTACATAATTAAGAAGAAGTAGCACTTTCAACCTCAGGCATATTCTCTTCAGTGGAGCTAGGATCTTCAATTTTTGCTACCGATACCACCTTTTCTTTATTTTCTGTTTTAAACAGAGTAACTCCCTGAGTGCTGCGTCCTGCAATTCTAATTTCATTAACCGAAATGCGAATTAACTTTCCTTTATCTGTAATAAGCATTATGTTGTCATCCTGCTCAACTGGAAAACTAGCAACAACATTGCCATTTCTACTAGTAGTAAGGATATTTGTAATACCAACACCACCTCTACCTGTTACCCTATATTCATATGCAGAAGTTCTTTTACCAAAGCCATTTTCAGTAATAGTTAATATGAATTCCTCATTAAGTGCGAGTTTTGAGAATAATTCGTTCTTTATTCCTAAATCATTCAAAGTTTTTTCTGATTTAGAATCAATTGAGTTATTGGTTGCAGCTTCCATCCTTTTTGCAAGCGGAACTCTTAAGTAAAGTTCTTTTGTTTCTGTTGCAATACCTATGCCGTTTAGTATGGTCGTGGATATCACGCTGTCATTTTTTGCAAGTTTGATACCTCTTACTCCATCTGAATTGCGACTCTTAAATTGACGCACATCGCTTACAACAAATCTAATGCTTTTTCCAAGCGTTGTTGAAAGTAGAACGTGATCAATTTCGCTACATACTTTAACTGACACTAATTTATCCCCTTCATCGAGCTTTATTGCTATTTTTCCATTGCTTGGAATATAGTGAAAATCCGCTAAGGAGTTACGCCTTATGTTCCCATGAGCAGTAGCAAAAACTATATTTTGATTTTCGTCATTCTCACTTGGAAGCGGCATGATGTTAGTTATAGTTTCACCATCGCTAAGCGGGAATATATTAACAAGCGCTCTTCCACGTGCAGTTGGCTCTGCAAGAGGCAGTTTGTAAACTTTTAATCTGTAAACTCGACCGATATTAGAAAAGAATAAAAGGCTAGTATGAGTATTTCCAACAAATAATTTTGTGATTACGTCCTCCTCTTTTAATCCCTGTCCTAGCTTTCCTTTTCCACCACGATGCTGGGTTCTATAGTGAGAGAGCTTCACACGTTTGATGTAACCATTCATAGTTACGGTCACTACCATATCTTCTTGTGGAATTAGATCTTCAGCTTCAATGTCCATGTCTGATTCTTCTATTGAAGTTCTTCGAGGTACGGCAAATCTATTCTTTATTTCTTGTAAATTGTTTTTTATTTCTTGCATCAATTTCTCTTCTGAGCCAAGAAAAGCGATATATTCTTTTATCAGGCTAAGCATTGAATTTAACTCATTTTCTAATTTGCTTTTTTCAAGGCCTGTTAAGCGTTGCAATTTCATATCAAGAATAGCTTTTGTTTGCAGCTCAGTTAATCTATACACTCCATCTTTCAAAAAGCTCATACTGTCTGAGATTAATTCAATAATCGTGTTTATTTCAGCTGAGGTTTTCCATTCCTTGTTTAAAAGCTCTCTGCTTGCTTCTTCAGGATCTTTTGCACCACGGATGATTTTTATCACTTCATCTATGCTGAGGACCGCAATGTAGAGCCCTATGTATATATGAGCTTTTTCTCTCGTCTTTTTTAGACGAAACTCTGTTCTCCTGATTAGTACTTCTTTTCTAAAGTCAATAAAAGCAGCTATGATTTCTTTCAATGACATCAAAGCAGGCCTGTTGTTGTTCAGAACTAAAGTATTAACACTAAAGCTACTTCTCAGAGGAGTAAGTCCTAGTATTTGATTCAATATAAAATCTGCTTCAGTGTTTTTTTTGAGATCAATTACTACTCTAATACCAGACTTATCAGACTCATCCCTAATCTCTGTTATGCCCTCAATTCTTTTTTCTTTTGCGAGCTCGCCTATTTTCTCAATTAATTTTACTTTATTTACTTGGTAAGGTATTTCATCAATAACTATTGCTTGTCTATCTTGTGGCAGATTTTCTATATGAGTTTTACCCTGAACGACAATTGAACCTCGGCCTTTAGCAAACGCTGATCTTATTCCAGATCTGCCAAGAATTATTCCTCCCGTTGGAAAATCCGGCCCTGGTATTACTTCAAGCAACTCATCTAGAGTAACTTCAGGGTTATCTATATATAACATGCAAGCATCAATTATCTCACCAAGATTATGAGAAGGAATATTGGTTGCCATACCAACTGCAACACCACTTCCACCGTTTACCAACAGATTAGGAAATTCTGCCGGCAATACGACAGGCTCCGTTTCATTTCCGTCGTAGTTTGCCCTAAAATCAACTGTATCTTCATCAATATCATTCAGTAAAAAATGCGACACCCTGTGGAGCCTTGCTTCTGTATATCGCATTGAAGCTGGCGGATCTCCATCTATCGAACCAAAGTTACCTTGCCCATCAATAAGTGGTAAAAGAAGAGAAAAATCTTGAGCCATCCTGACCAAGGAATCGTAAATAGCTGCATCACCATGTGGGTGATATTTTCCCATTACATCTCCAACTATACGAGCTGCCTTTTTATATGGCTTACCTGCATCGAACCCAGCTCTTGACATTGCATATAATATACGCCTATGTACAGGTTTAAATCCATCTCGCACGTCAGGTATAGCTCGGCTTATGATTACACTCATTGCGTAGGAGAGATAAGAATCTTCTAGCTCTTTTACTATCGAAACTGGTACTATATTGTCTTGCATTTTCTATACTTTGATTGAAGATATTAACATTTAGTTAGACAAATGGGCAATGACAGACTTGAACTGCCGACCTCCTCGGTGTAAACGAGATGCTCTACCAGCTGAGCTAATTGCCCCTCTAGATATAATTCTATAGTTCAATGTTGTTATTGTAAACAAAAATAGCTATGAAAGTAGCTCTTATGAAATTGCTGGGTGCGCACTATGGAGTTGTATAAATTTTAGTCTTGCTGCTACCTTATATAAAGGTATTCTTTCACTTGCATTTTTTGACATGTTCAACAACTTTAAATAAAATGCTGTAGCATTTTTAAAATCTGAGAGTTTATCTAAAATAACAGCTAAATTATAGATATAAAAAATATTGTTTTGATCTAGAGAAATTGCCTCTGTCATATACTCTCTAGCTTTTACGTAGTCTCCTTTTTTCATATAGGTCAAACCCAAATTTGCTGATAAAGGGGCGTAATTTTTGTGTATATCATACAATTTCAACATTTCACTTAATGCCAAATCAGGATCATATTGTGAGATTATCGTCAGAAAATTTTTAAATATATAGGGGTTATTAGAGTATTCTTTTAACAGTTTTGTGTAAATCTCTATAGCCTTTTTAATTTCTTTATTAGCGTAATAGATATTCCCTAGTCCAATTAAAGCACTTTCATGATAAGGAAATTTTGCGATAATCTGATTAAGGAGAGAAGTAGCTGTCTCATTATCTCCTGATTCAAAGGAGTCTTTTGCTTTTTTTAAAATAGAGTATATATCAAGATTCTTGCCAGAATTCTGCGAAATTTTGATATTAAATTTGTCACTTTTTCTCTCAATCACATCAAGATCTTTATATTTTTTATCAGCTTTTATATGCTTGACAACATTATCGAAGGCCTTTTGTATCTCTAAATTTTTGCTAGCATAGGTAATAGAAGACCTACATAAAATCACAACGCAAATTAACATGCAGATAAACATAGGTCCTAGTGTTGTGGGATTAGTTGCAGCGCGTAACCAGTAAATCTTATTTCTTTGAACTATACGCAACACATTACAAATTCATAAATGCTAAATTACTTATCTAATATAATAATAAAGATATTATTAATTGGCAGACACTATTTAGAATGAGTTCAAAAGAGCGCTTCTGCACATTCCATATTTCTGCCAATTACACCCCTCACATGCGTAGTCGAATTTTTCTAAAGACATTTTCTCTCTAATTCTTTTTACTGCTTCATTCCAGGTTAAAGTCTCTCCAATTTTTATTCCTAAAATTTCCATATGCCTTCTATCTAGCTCTAAAACTTTAGCTTGTGTAGTGCACTCACCTTGTTTTGTCTGATTTGGGCAGGCACTACAGATACTATCAAGATTGCCGACTACTTCGATTTGAGTGCTAATTACTTTACTTGCTATCTTTTTATAATTTTCTACAAAACCCTGAGAATACCCATATCCCCGAAACGCGAGGGTGCACATGAAATGATGAGGGCGGAATTTTATCATTTTTTCAAATATTGCAAAACTGCCACAAGTAGAAAAATTTTTACCAAACCAGGAAGGATAAATGGTAAAACACCTACCATTATTGCTTGTTCCAGACCCAAGTAAACAGCAAGCCAACTAACACCACAAATAAAGATTACAACTGTACCAGCCAGACAACTTAAAGAATTACACACAAATGATTTATACTTAGAGTTCAGTAATTCATTTACTTTGCTCATTACCATAACAGCAGCTGAACAGCCAATTAAATATCCACCTGTTGGCCCTAGAAAAATGTGATAACCACCAGAAAAACTTGCAAGAATAGGCAATCCTGCTGCACCAAGTGATAGATATGTAAGTACAGAATAGAATGCTGTTCTGCAGTTAAATTTAAGCCCAATAAGCATTACCCCCAAAGTTTGCAATGTGATGGGTACAGGCTGCAATGGTACGTTTATTTGAGCCATCAAGAATAAAAGTAAAACGCAAGACAGTATTTCAGCCAGTGTTGATCTACTGCTAGATTGTGTTATAAACATACCTTTCCAATAAAAATAACTTATTAGATTTAATGTATGTCTATAGGTTTTGCAATTTAAATTTTGCTTATATTGTGCTACAATAAATTATTTATGCGCTATTAAAAGTGAAATGACAAGTAAACAAGATCTATTATCGTTGATGAAAGAAAGACACAGCGGACGTTTATACGATCCTACAAGAGCAATATCTCAGAAAGAAATGGATATTTTAATAGAAGCTGTAAGGCTGACTCCCTCATGTTTTGGTGATGAACCTTGGAGATATGTAATATGCAACAAACAGAACAATCAAAGCGCATGGAAAAAATTGCTCGATTGTCTTGATGAATCTAATCAAAAGTGGGCAAAAGATGCACAAGTGTTAATCATATCTTTAAGTGCTAAAAACTTCCGAAAGCCAGACAAAGGGGGAAATTTTTGGGCTAAGCATGATACTGGTGCAGCAAATTATGCACTTATGCTGCAGGCTGCAGCTATGAACTTAATGGCTCATCAAATGGGTGGATTTAATAGAAATAAAATAGTTGAGAGATTCAATATACCTGATGATTTTAATGTAATGTCAGTGATAGCAGTTGGTTACGAAAAAGAGGGTGCTGAAGTCAAAGAAAAACAAAGAAGATCAATAAAAGAAATATTCTTTTATGACGGATGGCCAGCGAGCTGACTTGACCATTCTTCTCTTAATATCTTAAAAATTGGATTATCTGGTAAGTAATACTTTTTCATCCTATCCTCTTCAATTGCTTGCCAATCTTTCCCTGGTAATTTCTTACTTCCAAGTTCATAGTCCATGCTATCCAACGTATCTTCTCGAAAGCCATAAACAGCAAAGTGCCAATTATATTCATTAAAAATAGAAGTAAGATCTTGAAAATAGTGCTCTAATCCTTTTGAACAGCGATGCCCGCCAAACTCTCCAGCAAGGATCTTATAATCTGGTATATTATATCTCTCTTGGAAAATTTTTACGGGTTCTATGTATGATCTTAACTTACCCTTATTCCAGTACTCTACTTTTTTCGCATCAAAAGATTGAATATGCCCAGGGTAGGAAAAGTTACCCTGGTTTAATTTTAAGTTTGTATAAGCAAAAGGCTCATACATGTGAAAAGAATAAAGAGTATTAGAATCACCAACTGGTTTGAATTTATCAAAAGTATTAGAGTCAGCATAACTGCTGCTATCAAGTATTATTGGGGTCTCTGAGTCAACTTGGCGGATACTGTTCACCACGCTGCTATAAAAGCCAAATAGATTCTTTTGAACTTTGCTTTGCTCTACATTATAAATAGCCGAATTTGTGTTATTATAAAGTCTTTCTGGATGTGGTTCATTTAAGATATTATATCCAACAATAGCAGGATGATCTTTAAGCTCTTTCGCAAGATCTTGCCAAAATTTTGCTGCTTGTTTTTGAAAAGCTTGATCTGACCATAAACGTAAATCATCTTTATCGTTATTATTTTGCTTCCATCTAGATCCAGGTAAGCTAAGCATCGTTAATATTACTGGTATTTTTTGTTGATGAAAAGCATCTAAAACATCTTTAAGAACTTTCAGGTCTTTGGAAATCAGGCCCGGATAATTGTCTGCATTGCCTAAGAGGAAGTCACGTTGCGTAGTTTCAAATTTGTCAGGAGCAAGACGAATAAAACCGATTTTGTATTCCTTTGCTGCTTTGATTAAGTCACTATCAACTTTTCTATTGAAAACATTTGCTCCCTTTCTAACTCCAGTTTGCCAAAAGAGCATTTTGCTATTCTCCGGTATTGACTTAGCACTCACATTACAGAAAACTATAGAATACAAAACAGCTGTAATTAGAAGAAAAATTTTCACTTATATAATTTTTACTATAATGATGAGCAACTTAACGGATAAAATTCCTTTTGTAAAGATGCACGGAACTGGTAACAACTTCGTTATCATAGACTCACGTTCAACAGATGATTTAAATTGGAACTATAAAAAAATTGCTAACCAAGATAGTTACGATCAAGTTATAGTGATAACAAACTCCAGTTTAGCCGATTGCTTTATGCATATCTATAATGCTGATGGTAGAAAAGTTGAAATGTGCGGAAACGCGGCACGCTGTGTTGGGTATTTGATAATGTCAGAAAAAGGTGCTGAATATATCACTATTGAGTTGGTAAATAATCGTATCTTAGAATGTTTTAAAGTAGGTGATAAATCCATAAAGGTTAACATGGGTAAACCTTTGCTAAAATGGTATGAAATTCCCTTATCTACTGAGTGCAACACTCTTCACTTACCCATAGAGATTGAAATGCTAAAAGAGCCAGTTGCAGTAAATATTGGTAATCCTCACATAGTTTTTTTTGTTGATAACATAAGCGAAATACCATTGCAGAATTTAGGACCAAAGCTAGAAAATCACGAATTATTTCCTCAGAAAACAAATGTTAGTATTGCACAAATAGAAAAATCTGGAGAAATAAACTTAAGAGTTTGGGAAAGAGGAACAGGTATTACTGCTTCATGCGGTAGTGCGGCTTGTGCAGCATTTGTTGCATCTATACTTCGTAAGTGTTTGACTACTAAACAAACTTCAGTACATTTACCAGGAGGTCAGTTACTGATTGAGTGGTCAAAAAATATACTGATGACTGGGGATATAGGGTTTTTATGACTTAGACTAGGCACTGACACTCATTACTTCTAATACCTTTTTACCAATCACAGCAGGGGTTTCTGCAATCGCAACCCCAGCACTGCGCATAACCTCTAACTTTGTACCAGCACTTCCGCCACTAGAGGAGATAATAGCACCAGCGTGCCCCATACGTCTCCCTGGAGGTGCTGTTTGGCCAGCTACAAATCCAACAATTGGTTTTTTAGTTTTTTCCGCCTTTATAAAATGCGATACATCCTCTTCTTCATTTCCACCTATTTCACCAATAACTACAATACCATGAGTATCATCGTCTTTTAAAAATAACTCCATACAGTCAACAAACGTCATACCGTGAACAGGATCACCTCCAATTCCTATACATGTTGACTGACCAAAACCAACAGCGGTTGTTTGTGCTACTGCCTCGTAAGTTAAAGTTCCGGAGCGAGACATAATTCCTATGTGTCCACGCTTATGGATATGGCCAGGCATAATTCCTATTTTGCATTCTTCAGGTGTAATAATTCCCGGGCAGTTGGGACCAATCAATCGGCTTTTTGAGCCAGTAAGTGTATTCTTCACTTTCACCATATCAAGTATAGGAATGCCCTCTGTAATACAAATTATCAATTCTATTTTTGCATCTATTGCTTCAAGTATTGCAGCAGCAGCAAATTTAGCAGGTACATATATAACTGTAGCATTTGCACCGGTTTTTTCTTTGGCTTCTGCTACAGTATTAAAAACCGGTAAATTAAGGTGAGTGCTACCACCCTTTCCAGGAGTTACACCTCCCACCATTTTCGTTCCGTAATCAATTGCTTGCTCTGAATGAAATGTGCCTTGTGCACCAGTAAAACCCTGGCATATTAATCTTGTATCTTTATTTACTAAAATGGACATGCTCTACTTCACCTCTTGTACTATTTTCTGTGCAGCCTCGTCAAGTTCATCTGCAGCAATAATATTTAGCCCTGACTCTTCTAAAATTCTTTTTCCTTCTTTGAAGTTAGTGCCTGATAATCTAACCACTAGAGGAACTTTAATGCTCATTTCTTTTGCAGCCGCAACAATTCCACTTGCAATAATATCGCAACGCATTATACCACCAAATATGTTAACCAGAATTCCTTTTACGTTGCTATCAGACAATATGATTTTGAATGCTTCAGTTACAGTTTCTTTACTCGCTCCACCACCAACATCCAAAAAGTTAGCAGGCTCTGCTCCGTAGTATTTTATTATATCCATTGTTGCCATAGCAAGACCTGCACCGTTTACCATGCAACCAATACTGCCATCCATTTTGATGTAACTGAGCCCATACTTTGAAGCCTCTATCTCTTCTTTCACTTCTTCATCATAATCACGAAGTTCCATAATTTTTGGGTGACGATATAAAGCATTGTCATCGAAATTAATTTTCGCATCGAGCGCAATGAAATCTCCAGAACTTGTTTCAACCAGTGGATTAACTTCAATTTGGCTCGCGTCAGTTGTAATAAACGCATCATATATATTTTTTGCAATATTCGTTATCTTTCCTATTTGTTCTGAACTCAGATTAAAGCTATTACAAAGCTTATTGTTATCAAGACTTGTAAAACCAGTAGCAGGGTCAATATCAAACTTCACAATTTTTGTAGGAGAATTTTTTGCCACTTCTTCGATATCCATTCCACCTTCTGAAGAAAATATAAATACTAGCCTGCTAAGCTTTGGATCGACTACTAGACTCAAATAGTACTCTTTCTTAATGCTTGAGCCTTCTTCAATGTACACTTTTCTTACTTGCTGCCCGCTTGGCCCTGTTTGATGAGTAACTAAAGTCATACCAATCATGTCCTCTACAAACTGTTGAGTTTCTTCAACTGACTTTGCTAGCTTTACGCCACCGGCTTTACCCCTACCACCTGCATGAATTTGAGCTTTAACCACAAACACATCAGATTTTAGTTGATTTATTTGAGTTTCTACTCCTTCTGCAGATGTAGCAACAAAACCCTTTGGTACCGGGACATTAAACTTGTGTAAAATTTCCTTTGCTTGATATTCGTGAATATTCATAAGATAACTAATTATTAACCTTAGTAAAAACTACCAACCATAACGCTGTCTTCTGCATTCTTGCTGATACCTCTTTTTCCTTGCTTCAGCTTTTTTTTTAGCTGTTTTCTCTGATTTCTTTTCGTGATATTTTTTTTTCATTTTGAGCCCTCTTCCTTCCTTTTGAATTATTTTTTTCAACACTGGAAGAGCTCTATCTACATCACCATAATGGACTGATACTTCAATCAAACTCTATACCTCCTTCGGTAATCACTTCAAAATCCATTTATAAATTAGAAAATTAACATTGTCAATTATTTTATAAACTTGAGCGATAGAATATGATATGCAGTGATTCATATGAAAAAAGCTTCATTCTGCTGTCAATCATTTACTTGCTGATAAAAATTGCTCTTAGGTTACAGTGCTCTTGTAATTTTTCTAATCTCGGGGCGGAGAGATTTGAACTCCCGACCCTTTGGTCCCAAACCAAATGCGCTACCAGGCTGCGCTACGCCCCGACTTCTTTACTAAGAGTATCGATAGTTCGGAAAAATGCAAGTTTCATTTATTTCTTTTAGGAAAAATATAATGCAGATTTCTTTATATAGAGTGTCAAGTTGCACTAGCCATATTAAAAAATCTAGCTATACCAATTGGTGAAGGTTAATGCAGCAACTACAGCAGTATCAACTCTCAAAATTCTTTTTCCTAGACTCAGTTTCTGACAAAATTTATTGGCAGAATCAAGTTCGTAGGATGAAAAACCACCTTCGGGGCCAACAATAATAGCAACGTTTTTCTTGCCTTTTAGAACTTTATTAGGAGGTTGTCCTTCACCTGTTTCATCACACAAAACAAAATTTTTATTCTGAGAATCGTATAATTCACAAAAATTAATAGGAAAAAAAACCTGTGGTATACTTGTCCTACCGGATTGTTCCGCAGCTTCAATTGCCTGTAATTTCGCTCTACTTAGGTTAATGTTTTTTACTACTGTACGTTCTGTTGAAATAAATTGAATGCAGGTTACTCCCATTTCAGTTGCTTGTCTTACTATGTTGCTTAAGGCGCCGCTTTTTACCAGAGCACAATACAAATATAGATTTTTTTCATGTTGTTGTTGTTTAGTGCGTTCTTTTATTATAATTTTTGTCGATTTACTTGATATATTCACTACTTCTCCTAACCATTCTCCATCCTTTCCATTAAAAAGATAGAGGTTATCATGCTTCTTAAGCCGCATTACATTGTAAATATAGTGACTTTGTCGTGGATGAAGCGCCAAACTTACATTTTGTGATAAAGCTTCTTCAACATAAAGCCTAATTTTTTTCATTCAAAACTTTAGTTATTTTCATTCTGTTTGAGTGACTCTTACGGGATTTGAACCCGTGTTACCACCGTGAAAGGGTGGTGTCCTAACCACTAGACGAAAGAGTCGACTTGAATCTAACTGAATTATATCGATTATACATATAAAGTCAATTCAATTATTTTGAATCACACAGTTAGAGTAGTGATTTTATATCGACAGCCTCCTATTACTCCATGTTCAATGTTTACTGAACCTATCTCAGATTTAGGAGCTTTAGATCCTAATTCTAATTTTTGTTCAACTTTTGTATCTGAATCATAGCCAGAATCGTATCCAGAATCTCTACGCTCAAAATTTTGCCTTATTTCTTTTTCGTTAAAGCCAGCCTTGGTCTTGACTCGTTGGCTTATTAGCACTTTGCTCATTTAGTTTTACTTGCAAATTATTCACTTTATCCTGCACTCATCCATGATAAGTCCCAGAATTATCTTTTATATGTTTTGCTTGTCTTTCTGATCTCTTTTTCGATAAATCTACCTTAGCATAAATAGGCTCTGGTTGCTCTTTATGATTTAAGCTAGTGGGCTTTTTTTGCTCTGAGAAATCATCTACATCTTCATAAATAGGTTCTCCTGATATACTAGAACAACCACTATCTTTCAATGATAAATTTTCAGTAGATCTTTTATGCGAATCATATACTTCAGCATAAATGGATTCTTCCGATACGCTCAACTCTTCTAATGAGTTACTAACCTTAGCGTCATATACCTCATCATAAATGGGCTCTTTTAAAAGTAAAATATCATCATGCTCAAAAATTATAGGAGGTTTTTTAGGTGAGTTGGCCTTAAATTTTAGCTCTACTTCCTCTTTAAGCTTGTCACAACTTTCCGTTTGTTTCAAAATCTCCAATATTTCTTTTCTTTCTTTTTTTATTAGCTCACCAAGCACTAAACAACATTTTTCTTTACGATCTTTGAGACTGTCCTTATCTCCGTAATGCATAGCTTCTGATGCTATTTTGTATTGAAGGATTACATTTCCTATACTATTATTTATTTCATTAATATTTGCTCCAGCACTAATAAGTAACGTAATTACATTATGATCAAGATTTGTTACTGCATACTCTAAAGCTCGATTTAAAGTTTGATCATTATTCAAGTCAAATGACCCCTTGTTCCTAAAAGGATTAATTCTAGAAAAGAGTTTTTCAAAGATGTTTACTATATTATGAAGACTTAAAGCTAGCCTCACGCCTCTTATATTGCTATTTCTAGCAGATTTAATTAAAAAACTATCTACTATACCCATGATTGTACCCCTCTATACAAAAGCTCACCATTGTGGTACAATTTAAAACTATAACGATTTATTTTATATTAATAACCGCTTTTCACACCCACTTAACAAGAGGCGGCATCGACATCATAATTGCATCGGGGTTACCATTAGTCATTAAACCAAACCTTGTACCACGATCATAAAGAAGATTGAACTCTACATATCTGCCACGTTTTATCAATTGTTCTTCTCGTTGTTCTTTTGTCCAAGATTTTTGCATATGTTTGTGTATGATGTGTAAGTAAATTTCTAAAAAGGCTTCACCTACTGCTTTTGTGAACTCAAAATTATTTTTCCAATCGTCAGAAGTTAGATTGTCATAAAAAATTCCACCAATACCACGTGGCTCTTTTCTATGTTGTAAAAAAAAGTAATCATCACATTGCTTTTTAAATTTCGGATAATATTCGATGTTGAACTCATCGCAAGTTGCTTTAATTGATTCGTGAATATACTTGCAATCTCCCTCATCTTTATAAATTGGAGTAAAGTCCATTCCTCCACCAAACCATTGTTTTGAGGTATATATCAGCCTTGTGTTCATATGTGCTGCAGGGATAAGGGGAGATTGCATGTGAGACACTAAAGATATACCGCTTGCCCAAAACTCTCCATTGCTTTCACTTGCACCAGGAATTTCATTAATGGCTGAGTCTGCGAGCTTTCCGTATACTCTTGAAACGTTTACTCCAACTTTTTCAAAAATATTACCAAAGATAATTGTAGATTCACCACTTCCTCCACCTGGTCGGTTCCACTTTCTTTTTTCGATCTTTGGCTCTGCGGATGGTTGTTTTTCAATTAATAAGAAAGATTCTATGATCTTATCTCTTAGTGCGCAGAACCATTCAAATGCTTGTGTCCTTTCTTTTTCCATAATGCCTTCTGTTGGCTTATTAATATTATTGTACTCTATATTTACAGGACTTAATTAGATTGGGATAGTAACTACCCATCAAGGATGTTAATAAATCTATAATAATTAAATCAATATAGTAGAATATTTTTATATGTGCAAGGATGCCAAGCAATAATAATGAGTAAAAGATACATAGATAACAAAAAAGAGAACAGAGTTGACTTCATACTAAGAAATTATGGGGTGTCAATTATTGTGATGGCAGTCATTATGTTCTTACCTCCAATAGCAATATCAGTACTCTATTTTTCTAATGTATATAGTCAGCATGTTAATATAGAGATTAATTTATTAATTAGCATTCTAATGACTCTCTTTGTGGTATATAGTATAAAACGTTACAAGTATCTACTTAATATCATAGAATTTCAAAATGCAATATTTGCAAATGCGCTGAATCATAATACAGAGTTTTGTCTCATTTTACATAAAGATGAGGGTATTATTTATGCTGATGCAAGGTTCTATGAAAGGTTTAAAGATCACATAAACGATGATGTTACGCTAGATAAAATTCTTGAAGCAGGAGATGTTTCAGAAAAAGACAGAAAATCACTCTATCATGCGTTAAGAAATAACACTTCTGTAAAAGTATGCATTTCCTTAAGCAAGAAGAGTAGAATATCTAACTTTCTTTTGCTCTCTGAACCAATACCGGATAATCCACAAATTGCTATAAATAGTAATAAGACTTTAAATTTATCATTAGCCCCAATAGCAAGACCGAATGGGTATTTTGTACTGAAGGCAACACAGGTAAACAAAGAGCAGGTATATGAAGAGTTGATAGAGAAACACAATATAGCAACTTACGTTGCAAATACAAAAGGAGGTATCTTATCTGTAAATAAAAGATTTTTAGACATGTTTGAACTAAAAAAATTGGAAAAAGGTAGCTCAATCAATGATTTTATATCTCAATCTAAGTATGACGATACAATAACCAAAAATGAAATTATGTTTTTTACTATAAGCGGTGCTCCATTTAAGGCTTATATGAGTACTGCTATATTTTGTGATAAATACAATCATAGCTATATACACGGCTTTATAACACCAACTGAATCAAATATTGTTGATTATCAACTACACCCTTGTTTTACAAATTCGTCAATTGCTATTGCACAATGCGACATAAATGGCAATTTTATAAAGAAAAATATAGCATTAGTAAAACTTGCGGGGTCAAATAATGGTTCTATCTTTGCATTGATATCAGATGGTTATCATATGAAAGTGCGTGAATATTTTTCAAGTAATAGGATAAATAATGCGTCCTTTGATGTGCAGCTCAATAGCGGTAATAACATGAAAATATATTTTAATAAGTTTCTTCATAATAAAGTGATGTTCATACTTTGTTATTTTATTGATAATACTGAACGTAAAAAACTAGAGATAAAACTTGAGCATTATCAAAAGGTGCAAGCTATAGGGCAGTTAGCAGGTGGTATTGCACATGATTTCAATAATATATTAACCGGAATAATAGGGTTTTGTGATTTGCTTTTACTCCAGCACTCAGCTAGCGATCCATCTTTTGGAGATATAATACAGATACAGCAAAATGCAAAACGTGGATCAAATTTAGTAAGACAACTGCTTGCTTTTTCAAGAAGACAGACTTTGCAGCCAAAGATTATTAATGTAAATGGTACGATAGCTAATCTTTATGAAATGATCAAAAGATTAATAGGTGAAAATATAAAATTTAATATTTATTATGGTAGCGATTTGGGTGCTGTTAGGGCTGACCAAGGACAATTAGAGCAAGTTATGCTTAACTTAGCAGTTAATGCTAGTGCTGCTATGGAAAAGGGGGGAGAGTTAACTATACGAACCTTTAATCAAAAGGTTGATTCATTAAATTCTACACCTCAGGATATGTTTTCTCCAGATAAGGAAACGATTGAACATGGGAATTATGTTGTGATCGAAGTGATTGATACTGGATGTGGAATGACGAGTGATATAATTGAAAAGGCATTTGATCCATTTTTTTCTACCAAAGATATTACTTCTGGTACAGGTCTTGGCCTCTCTACTGTATATGGCATTATTAAACAAACCGAAGGATACATCTATGTTGCTAGCAAAGTGAATCATGGAGCTAAATTTAGCATATTTTTGCCCGTAGTTTACATATCGGATGAAAATGATAAAGAAGAAGATAGTAAAGAAATAGAGAAACCAGTAGAGATTAAAGGTAATGGTATAATTTTATTAATTGAAGATGAAGATTCAGTAAGGGAATTTACTGCTAAGGCTCTTACAAGAAAAGGATTTAATGTAATAGAAGCGAGTATAGGCAGCGAGGCACTAGAGATCATTAGAAAAAAAAATCAACACATAGATCTAATAATCACTGATGTAATCATGCCAGAGGTGAGTGGTCCAGAAATAGTTAAAGAAACATTGATACATAGACCAAACATCAAAGTTATTTTTATTTCTGGATATGCAGAGGATGCTTTTTTAAAGAGCGATGAAATCAATATAGAAGACTTCCATTTTTTACCCAAACCATTTACTCTGAATGAGCTAGGAAATAAGGTTCAAAGTGTGTTACACAAGACAAAAAAAGGCAGTTTACTTTGATCATTATTGGCAACAAAAAAAAATTCTAATGCAAAAATTTCTTGCATATATACAATAGAGTTATTTTATACATAAGATAAAAGGCGTGAGCAAGATCATTGCAATAGTAAATCAAAAGGGTGGAGTTGGTAAAACTACAACTAGTATAAATTTATCAACAGCCTTTGCTGCTGTGGGAAAAAGTACTTTACTGGTAGATCTTGACCCTCAAGGAAATGCTAGTACAGGACTTGGGATTTCTTATCGTAGCAGGGAAGAAAAAAATATATATAAAATACTGCTGAGCAGCGAAAGTGAATTGGTGGAATCTGCAATTTTCAATATAAAGGAAATTCCAAATCTATCGCTGATTTCATCAGTGGTTGACTTATCAGCTGCAGAAATTGAGCTATCACAACTTGAGCAGGGAAAATTCGTACTAAAAGATACGCTGGAGAAAGTACGTAATAATTATGAGTACATAATCATCGACTGTCCTCCATCACTTGGTCTGCTTACTATCAATGCCCTGACCGCTGCTGACTCTATTATTGTTCCTCTCCAGTGTGAATTTTTCGCTCTGGAAGGATTGAGCCATTTAGTTAAAACTGTAGAGCTAATAAAAAGAAATAACCTAAACCCTTTCCTGTTAATAGAAGGAATATTGCTCACAATGTATGACAGACGCAACAAACTTAGTGAGCAGATTAAAAATGATATTTGCCAGTATTTAAGTGATAAAGTATATAAAACTATTATCCCATTGTATGAGACCATTATTCCACGTAATGTACGGTTATCAGAAGCGCCTTCTCATGGAAAACCTGCTATTGTATATGATCTTAAGTGTCCTGGTGCACAAGCATATATAAGTTTGGCAAAAGAAATTTTAAAGAAACATATGAGCATCTGTAAAGAGAAAAAGCTGATAAGTGAAGGTGCAGCGTGAAGGACAGTAGGCGTTTAGGTAGAGGTCTTGCTGGCCTCATAGGCAATAATTATGATAATAAAGAAGATCGACAAGAGTATTTGCCTATTTCATTACTGCACCCAAGCAAATTTCAACCGAGAAAACATTTTGACGAGGAGTCATTAAGAGAACTTGCAAATTCGATAAAGAAAAGTGGCATTATACAGCCTATCGTGGTACGCAAAGATTCAAATGATGATGGTTACGAAATAATAGCTGGGGAACGTCGTTGGCGAGCAAGCAAGATTGCAAATCTTGATAGTGCACCCGTTATCATAAAAGATCTGAGCAACAAGGAATGCTTGGAAGTATCCATTATTGAAAACATACAAAGGCAAGATATTAATCCAATAGAAGAAGGTGAAGCATATAGTAGACTAATAGATGAATTCTCCTATAAACATGAAGAATTAGCCTTAATTTTAGGCAAAAGCCGCAGTCACATAACCAATATGATTCGAATGTTATCACTTCCTGATGGAGTAAAAACAATGATCAACGAGAAAAAATTGTCTATGGGCCATGCAAGAGCGCTGGTTAATGTTAAAAATGCGGAAAGTATTGCAAAGAGAATAGTTTCTCAGGGCCTGAGCGTTAGACGAACTGAAAAATTGATAAAAGACTTACAACAAAATAATGATCAAAAAGAGCATAAGTGTACTAAAAATCAAGATATGGCAGTACTAGAAGGAGCTATATATTCTCAGCTTGGGTTAAAGATCAAAATTAATGACAGTAATTCTAAGGGTAAAGTCATGATACGTTATAACAACTCAAATGAATTGGATTTTATATTGAAAATTTTGAATAGAAAACTTGAATCAGCTATTAATGTCGAAAGTAGCTCATAGGAATTTCTTGACAAACCTTTCCACTTTCCTTGTAATGAAAGTGAAATAGTGGAGTTTGTCAAGTAAGTTATTTCTTTTCTACCTTCAATAAAAATTTGCATGCAATAGCACAGAAGCATACGTTGCTATTCCCTCATTTCTTCCAATAGAACCTAATTTTTCTGCTGTGGTTGCTTTGATATTTACGAATTCATCATTAATTTCTAATATTTTTGATATGAATTCCTTCATTCCTGCTTTGTAAGGCGATATTTTAGGCTCTTCACAAACTATAGTAATATCTAAATTAGACACGCTATATCCTTTTTCCTGTGCTTTTTTAGCAGCAAAGTCAAGAAAGTGAGATGAATTGCAATCTTTCCATTCAGAAGCATTGGAAGGAAAATGTTCTCCTATATCCCCACATCCCAGCGCTCCAAGTATTGCATCAACGATCGCATGTATTGCAACATCACCATCGGAATGTGCTTCTATTACCATGTTGTGCTCAATTTCTACACCACAAATCTTTATAAAACTCTTAGCATCATTTTGAACTTTAACAAATTTATGTATATCATAACCAGCGCCAGCGCGAAATTTTGGCTCTTCAAAGAGAAGTTTTGCCATATTGATATCCTCTTTTGTAGTTAACTTAAAATTGTTTTTCTCACCTTTAATAATCTTAACATGTTTTTTGTACTCCACCATTATTGATGAATCATCAGTAAATTCTTTGACTGACTGATGGCACGATAATAATTCTCTGAAATTAAAAATTTGAGGGGTTTGTATGGCTCTAAGTTTTTCTCTTGAAATCGTAGATTCAACGAAATTATTACTCACCAACGATATAGTATCCTCGACTTCTATTGCTGGAACTACTCCTGTATATTGACCATTAATCATAGATTCAATCAAGTTATCTATTAGAATATTTGACACAAAAGGCCTACAAGCATCGTGTATAACGACGAAATCTGGATTGATCTTCTGCAAACTCTCCAGTCCGAGTTTAACTGAACTCTGCCTACTTTCTCCTCCGTATATTGGACTTAGTAATTTAGTATCTATAGTTGATGACGTAACTTCTTTATAGAAATCTTTTTGACTTTCATTTACTACCACTCTTATGTAACTTATGTACTGATTAGCTAAGAATTTTCTAATTGTGTGAAATAAAACAGACTTACCTGCCAGTTTTATATACTGTTTAGGGATTTTGGCATTGCATCTACTGCCTACTCCTGCTGCAACTATTAATGCTGCTATCTTGTATTCCTCAAGTCTGTTAGTGTGCATTCTTATCATTTTCGTTGTTAATACAAGTTATCTAGCATTTTAAAAAAGTTGATCCAATTCTCAAAAAAGAATATTCTTTTACTAGGTGTAATATATGCTAGAGGGAAATAATGCACGTTGCTAAGTATAATAAAGAAAATAAGATACATCTTATATTTTTTCATGGAATAGTGATAATTATAAAAATGCATCCAGGTATATACAAGATAGATCTACATATCTCCATAGGTCTAATTTCTACACTCATGCACATAAATACCCAATTGCATTTCAAAACTATATAACTTACGCAATAGCTAGTTTCTTGTTTTTAGGAACATCAATACTATTACCAACTTTAATGTTACTTACTAATCCAATGACATCTAGGACAGCAAGTTTAGCCATCTTAGCAGCTTTAACTTGACCTTTTTATCTGTACCACCACTCATGATTCCGTTTATAAATAAGAATCAAAGCTTGTCTCAGCTTTCAATAAAAGAAATCAGTAAATTAATTGACAATGGTGTGAAGCCTGAAAACATTATCTTCTCGGCCATTCCTTTGGAGGAGCAATTGCATCAGAAGTGCTGAAATATTTTATAGACAGAGATATTAAACTTGGAGGTATTATTTTTACCAGTACTTTCAGCTCTTTTCACAATGCAATAAAGCATTTTCGAATTCCTCAGACAAAAATTCTAAGCATACTACCCTCTTGTTTGTTAAAAAAAATGCTTAAGGTCCTAAATTTAGATTTTGATATAGTAAGCAATATACAAAGGCTACAAAATGATAATATATCAATAGTGGTCATTAATCATGAAAGAGATACCTTAATACCATATCCTGCACAATTAGCAAAAGGACTAGAAGATAATCAATCGTTAAATAGAAATTTGACCAAAATCGTTAATTTGAAAAGCTTTGAATATGACCCGCACAACGGGGTTTTATCTGGTTGGGAATTGGATGAAAATTTAGCTGATCTAATACTTAATAAAACAATGAATAGATAGTATTTACAAAAAACTGTATATTTTTTGGTAAATCGGCTATGTTAAACATATGCAAAAACGTCATATAACTATTTGTTGTGTAATACTTTTTATAATAGGGGCATTATTTTTGATGCGTCCTATGATTGTTCCGTGTCTAATATCCCTTTTTGTTGCACATTTGTTTAACCCGCTAGTAACCAAGTTTGAAAAATATAGAATACCGCGTTCATGTTCTGTAGTTTTTATAACACTTGCCTTATTGATAGCTTTTATATTAGTTATTACATTTGTTTTACCTATTATATATTTTCAAATTACTTTAATATTAAATTTCTTAGTGAATAAGATACCTTCATTAAAGCTTAAAGTGATTCCTTCTGTATTAGAATTTCTTAATATAAAAACTGAAGATAGTTTATTTGATCACTTGTCTAAAAATCTAGTAGAAAATTACAGTGATTATATATCTTATTTTATCAATGCTCTTAGCATGGGCAGCAATCTTATAATTCAAGTGTTAAGTTCAAGCTTTAGTCTGATTTACATTACATCATTAATATCTATTACGCTTGTGGTGTTTTTCTATGTATTACGTGATTGGCCTTTAATTGTAGAAAAAGCTAGTAAACTAATTCCCATTAGTTACAGAGAAAAAGCTGCAGATTATTTTTTCAAAGTAGATTTCATTATATCTAATTACCTAAAGGGACAGTTAAACGTATGTATATTCATGATGATCTTTTATTCCGTAGGCCTTAGCATAATCGGGCTGAAGCATTCTGTATCTATTGGAATTTTATCAGGAACATTAACATTTATACCTTACATAGGGCCATTATTATACACTATTATCGGATTTTTGAGCGCCATTACTCAATTTAGTGGATGGTTTGAAAGTGCTGCTGTCTTGCTATTATTTAGTGTTGGACAATTAATAGACTCAAGCATATTAGTTCCTTTATTAATAGGAAAAAAAGTTCATATACATCCAACTATCATTATTTTGGGAGTTGTCATATGTACCTCATATTTTGGGTTTATAGGTATATTATTTTTTATTCCAATAATAGCAATGTTCAGTGTATTAGTAGAATATGCAGTCAATAAATATTTTGAAAGTGAGCTTTATAAAAATGGCTAATTAGTTCACGATAAAAAGAAAAAGGATCTCTGATACATTTGAGAAATGCAAGTAAATTCTTATGCAAAAATTATTATCAAAAAGTAGAGATGTTAGAGGCTTTACGTGCAATTAAATTTATTTAACAATAATCAAGTTGATTATTGCTGGCAAAACTATATCACCTTAGACGAAAATAAGCACGTATATAACTCAATAGTTAATGATTTATCTTGGAAATGCCTGATTCTTTTTGGACCTAACAGCTCTGGAAAAACTCACCTTGCTCATATTTGGCAATCAATAAACAATGCAATTTTTATCAATGTGAATAATTTTGTAAGCGAGATTAGGTATAGCAATGCGTTTATTTTAGAAGATGTACAAAACATAAAAGATGAGGCAATGTTGTTACATTGTTACAATTATATGAAAGAAAATGATAAGAGATTGCTAATCACTTCTTCAATTTCACCAAAAAAGCTTAACTTCAAACTCAAAGATTTAAGCTCTCGAATATTGTCAACTATCAGCGTAAAAATTTTACCTGCAAGCGAGGAATTATTAAGAATTATGCTAATAAAACAATTTTCAGATAAACAATTAAAAATTGATCTAAAGGTAATTAATTATATTCTAGCAAGGATAGAACGTTCTTTCCACAGCATTAATAAAATTATAGAAAAAATAGATAGTGAATCTATAGGATCAAATGTAACCATTCCTTTTATTAACACTTTATTAAAAAAAAGTCCCAAGTGATTCCTTTTGCTGCAAGACATTTGTTATATATATTAAAAATTTATTAATACCCATACAATAATGAAGTTGAAATCACTATTTCTTTATGTTAAAATTATAATAAATACTATGATGTAATAAGAATGAACAGACATAGCTAAGGGATATTTTATATGATAGTAAAACTTACTTTACAGGATGTTTTTTATAGATTTGATGTTATAATTAAAATATGGTAAAAATAAGATCAAATTTGAAAAAAAGGTTAAAACAAAGGTTTGTAGTACTTACTTTATTGGTAAATGTTTTATTTATCTCATATTTTCTTATAAAAAATACAAAAAATACTTTTAATCAAATTATAGTCAAAGAAATAAATATAGGAGATGATAATGAAAAATAAACAACCACAAAATAAAAAAGAGGATCTTTACATAACGTATTACATAGATACTTTGGTTTCCGAAAAATCTTCTACACAAAATACTTGGGAAAGTTATCGCTCAGATTTACATCAACTTGAAAAATTTTTATTAGAAGTAGGCACTACCTTAGTTGGTGCAAGTAAAGCTAATATTAAAGATTATGTAAACTTTTTACGTACACAAAAGAAATATAAAACTAGCTCTATATCAAGAAAAATATCTGCTATCAAAAATTTCTATAAGTGCCTATTTAATGATGGAATAATAGATTTTAATCCAGCACCGGCTAATGATAATGAATTAAGAAATCCAAAGGTTTCCCGTCCTTTGCCTAAGTATTTAAGTGTTCAAGAAATATTTTTGCTCATGGAAACAGTAAAAAAATCAGCAAGCGGATCGAATAAAGAGATAAGCAGTAAAAGGCTATGTGCAATTTTAGATATTCTTTACTCTTCCGGGATGCGTGTTTCTGAACTAACCAATATGAAGTTATGTGAAGTATCACATTTAGTAAACAGTAATGGTAAGGAAGGCTACATAATAATAAAGGGAAAAAGTGGCAGAGAAAGGCAAATCTTTTTTAATGAGCAAGCATTGCAAAGCCTTAAAGATTATTTATCACTTCGTGACAATCTGCTCCCTAACAACAAAAAATCTGATTGGCTATTCCCAGGTGATAAACCTAATAAACCAATTACAAGGCAAAGAGTTGGTCAATTAATAAAGGAATTAGCAAGAAAATGCAATATTGATGAAAATAAAATCTCTCCACATGTGATTAGGCATTCTCTTGCTACCCATCTACTGAATAGCGGAGCAAATATTGTGCTGATACAAAAAATTCTTGGCCATACTAATCTTTCTACAACACAAATATATACTCATATTGCTAACGAAAAGTTAAAGGACAAATTAGCTGATTCTCATCCTATTACTCAGATGATCAATAATTAAACTTATTGCTTTTAGTTTTGTAGTAAAGTTAAATTCAAATAAGTTTACGTGTGTTTGTGATTGCAAGTTTATTGTTTAATTTACTCCTTATATTATGGGAAGTATTCTATACTTTAATTACTCTCCCTGTAATTTTCTTTCCTGAGTGTGTAATAACCATTTTCCTTGTTTGCTCGGTGAGAGTTGTATTATTCATGTTGCGTTTATTATGTGGCATTAAATATGAAGTGAGGGGAATGGAAAACATTCCTAAGCAACCTTTTATAATTGCATCTAAACACCAATCTCCATTTGAAACATTTATTTTTATACTACTCTTTAGAAAAGCAGTTTTTATTTTAAAACGTGAATTGAAATGGATTCCATTCATTGGTTTGCATCTTATGGCATTAAAAATGATTTTTATTAACCGCTCAGATGGTATTAGTTCTATGCGTCATATCGTTAAATTAGCAAAAATGCGTATAAAAGAAAATAGAAGCATAATAATATTTCCTGAAGGCACAAGAACGACTATAAACCAAAATATAAAATATCAACCAGGTATTGCTGCTTTATATAGCATATTATCTGTTCCTGTGTTACCGGTTGCTTTAAACACAGGTTTGTTTTGGCCAAAAAGCATACTTTCTCTGAGAAAAAATTCCGGGAAGGCAATAATAGAGATATTGCCTCCAATACATCCTGGGTTAAACAAAGATGAATTTTTGCAAAATTTAGAAAAAACTATTGAAGAGAGAAGCAGTAGATTAACCATAGAAAAAACTGATATTGCAAATTAACAAAAAAACTTTATAATTAAAAGAAAAGTATAGTATTTTGGGTATTAATATATGGCAAATCATAAGAGTGCTAAAAAAATGATAAAGGTAATAGCAAAGCGCACTTTAATAAATAAGATGCGGAAAAGTAAAACTCGCACTGCTATTAGAAAATTGGTTGATATAATCAAGTCTGGCGACAAAGAAAATGTTGTTCTGGCATTTCAAAACGCTGAATCCAATTTACATAGATGTGTAAATAAAGGTGTTATTCATAGGAATACTGCTGCGCGTAAAATAAGTCGCTTAAATGCAAGAGTAAAAGCATTGATGACAGCATAATATGGTTAATGTAAGGTTAACCGGATTAATGTATACTCTTCAATTTGTATACCTTGTATAAAATTTAAATAGCTCAAGTGATGGATGAAAAAGCATTATTGGAACTAAGTAATGGGTTAAAAATTGATCTGACCGTATCAAGTGTAAAAGAAGGTCCTGGTGTGTTAAATGTTCAGGATTTATATAAGAAGACAGGATTATTCACTTACGATCCAGGATTTGTTTCCACAGCTTCATGTTCTTCTTCGATTACATTTATTGATGGAGATGCAGGAGTTCTTAAATATAGGGGACATAATATAGCTGATTTGGCAAAGAATAATAATTTTACTGCTGTGATTTATTTATTGCTCTATGGTGAATTACCCAATTCAGAACAACACAAAAAATTTATTCTCAAAATACAAGAATTGTCCAAAGTATCAGAGCAAGTTACAAATGTAATCAAAGCATTTCCAAAAACTGCTCACCCTATGTCGATTTTGATTGCATGTTTTGCAAATTTGTCAGCATCTTACCATGAAACACATGGCAACAATGTCAATGGTGAAGATTTAGATTTTGGAATTTCTGCAATAGCACAAGTTCCTGCAATTGTTGCAATGATTTATAGACATATCAACAATCAGGAATTCATAAATGCTAATAATAAATTAAGTTATAGTGAGAATTTCTTAAATATGATATTTGGCAGTGCTGTTAATAATACCCTTTTTGTAAAAACTCTGGATAAAATATTTACTCTCCATGCTGATCATGAACAGAATGCTTCTACGGCAGCTGTCAGATTGGTAGGGTCAGCTGGTTCTAATATATTTGCAAGCCTGTCTGCAGGAGTTGCTACACTTTGGGGTCCAGCACACGGTGGAGCTAATGAGGCAGTTATAAATATGCTAAAAGAGATAGAGCAAAGTGGAGATGTAGATAGATTTATTGAGAAAGCTAAAGATGATAAAGATCCATTTAAGCTAATGGGATTTGGACATCGTGTTTATAAAAACTATGATCCGCGCGCGCTTATATTAAAGGATGCTTGTCATGAGATTTTAAGCAAATTAGAACAAAACAATGAATTACTTGAAATTGCAAAAAAACTTGAAGAAATAGCTTTAAAGGATGAGTATTTTATTACACGTAAGTTGTATCCAAATGTTGATTTTTACTCAGGTATAATAATGAATGCTATCGGTATCCCTTCAAGTATGTTTACACCCATTTTTGCACTTGCAAGAACCACTGGTTGGGTTGCCCAGTGGTATGAAATGGTAAACGATAAAGAAACCAAGATTTGTAGGCCAAGGCAGCTCTACATTGGCAAATAAACTTTCATTCACAATTCGTCCTCAAATAGTCTAATTTCCTTTAGCTATAAAATACAGCAAGATGATTTTGTACGCGGTTCTGCGGAAGACTGTTCAAGCTTTGTTTTGGGCTTATTAAAAGAAGATCGTGCTGAAGAAGGGACAAAGCCACTATCTTTAGCCGAGGCACCATCCCCACCTTTATCTTCACCACAGTAGTTGGGACTAAGGAATTTGCTTAAGTTTCCAGCACGTGATTTACCTATAGTTAAATTCTTAGGTGAACCACCAAAACCACTATCTACACTTGGTTCATCCATCCCTACTTCTTCTTCAGAAGGGTCAAGAGTTTGTGGTTTCATAGCTCGCACACGCGCAGGATCAATAGATAGCTTATGATCCTCATTGATTACAGAGCTCTCTATGATCTTATCCATCACACAGTAAGCAATGTCTGGGTTAGCAAAATCTATTCCGTACAATCCTTTACTATCACTATTCAATAGAGACTCCTGCGAAGTATGACCCTCAATATTATTTAATATATCCATACCAAACATATTATTAACGTGATTCACTTCTTCTCTTGTTGAAATATCCCTCCTCATTATTATAACTTACAATAGGAATTAAAATTGAATCTTCGTCACTGTTCAAGTAAGAGTCACGCAATATACGATCAACTGGTATGTTTGCTTTACAAAACAAATTAACCACTGAAAACTTCAGAATCTCATTCACTTTATCCTCGGCACTTGGAATATCAAAACAACGGCATGTCAGAAATACTTTATGCTTTACTATGTCTTTAATAAGCTTAGGATTATCAAAAATGCTTTTCTTTAGATATACATAATTTCCTTTCTCTTCTAAAAAATCCTTAGTTTTTTTAGGACCATTTTCATAACCTGTTATCCTTGATGAGAGCAAATCTACAAAAGAACGTTGCAAATTTCTATCAACACACTCCGCACCATATAGATAAGATCCCTTATCAAAAACTTCATCGATTATATTATAATCTACATACTCTCCTATCTCCTGCTCTATATCATCTGGTAGATCCTCACAACCTAGTTCCAATTTTTTGTCTTCTGTTTTTTGCTCTATAATACTAGAGCTTGCAAATCGCGCAATTTCATTAGCTAGTAAAAACTTTAGATTAGAAACCACCTCTTTCCTAATTGGCATCAAAAATTTATTATCTTCAGCCCATTTCCCTTGATCAAAGCTAAAAGGAAAAAATTTTGTATAAAAAATATCATCAAGAATACTTTGATCCGGACAAAATCTTTCTATTACTTTTTCTTTCATACTCTTCAAGTACTCTCTGTGCTGATCAATAGTCATATTTTTATCAAACAAGATAATAATATGATCTTCTTTGTAAGAAAAAGTACCGTCTACAGTACAATTAGTAAAAACATCATCACTAAAACGAAGAATACTATTAAATGCTTTTACTAATTCTCAATTTATTTCACTTTTATTAGGCATAACGCCACCCCCGCAATCAAATTAACATAATTACTTACTACTGCCCTGACCACTCTTACTACTACTGGATTGATTTTGCTTCATTCGTTCTTGTTCACGCTTAATCATGTCTCTAAAATCATCTATTTTCTTTGGATTTATTTTACTCAGATCAATCTTTACTCTCCCTGAATCAGGTGCTTTTTTATTTGGATCATTATTACCATGCATATCAACCTCTAAATTAAAATATTATGTAATTAGCATATTAAGGATCAATTATCAGCACAAGCAGTTTTTTTGCATAAACTTTATTTATCATTTTTATACTCCTGGATCCCAGTGCTTGCACTGGGATGACACTGAAGGAGCTACTCGCATAACACCAAAGAAACTACTCACATGACACGAAGGGGCTACTTGCATTACAGCCTTTTAAAACCCCAGTTGGGGATTAGAAGTCAGTGAAAAAGCCGGGAAAATAGGGTAAACTCCGGAAACATATTATCAAAAAATAGAGAGGTTACCCAT
>NODE_2_length_77163_cov_72.817944
AGGATTTTATGTCCAGAATTCCAGATACTTGACCTTTACTTTAGCTAAAAACCAACTGGTACCTATGGTTTTAGAAAGTGTAGGAAATAGAAACGTTTCTGTTTTTTGAGTAATTAAAAACCACTTCAGCTTGTCACTCATGCTTAAAAAGTTATTATATTAATGTAATATTGATACTTGTATACTAACATAAATATATTTTAAAAATTTAAGGAGTATATTATGACAATGTCTACCACAAATTAGTGAGAAATTAGCAGCTAGAGCAAAAAGTCTCTTTGATGAGAGCGAAAAATTATTGCTTATAGCAGAGGAAATATATAATCAAGATCCAATGAATTTTTAATTACAGTAAAAACAGTAAAAAAAGAAGCCAGTGTCACCTACTCAGATGACATTATGGAAGCTGGGATAACATCCTTCCCACAAGCAAAATGTTCATGCAGATAATATTTAACTGTGATTGAAGATCTCTTTTAACTCTTTTATATGACCAAGCTTAATTATCTCAATATCATGAGAAGAATAATTGCCATTTTTAGGCATAATCGCTTTTTTAAATCCTAACTTTTGTGCTTCCCTTAGTCTGAGATCAGCATGCGAAACATTTCTAATTTCTCCTGAAAGTGCAACCTCACCGCAGATTATTGAAGAAGTTGGTAGCGGTAAATTTACTAAACTTGAAATAAGAGAAGCAGCAACAGCAAGATCAGCTGATGGTTCCTGTATTTTGAGTCCTCCTGCAATGTTTAGGTATACTTCTTTATCATGCAAAAACATTTTACAACGAGCACTTAGAACCGCGATTATCATAGCTAATCTATTAATATCCCAACCAACTACTGCTCTTCTTGGAGTTGCCATATTAGTCCTTGCTATTAATGCTTGCACTTCCATTAAGATTGGTCTTGAGCCTTCAACTCCTGCAAATACGGCGCTGCCAACTACTTCTCTATCATGTACGGTCAAGAATAATGATGATGGATTATCAACAGGCATGAGTCCTGCTTCAGACATCTCAAAAACACCAATTTCATTTGCAGGGCCAAATCTATTTTTAATAGTGCGTAAAATGCGATATTGATTACTATTTTCACCCTCAAAATATAGTACCGTATCTACCATATGCTCCAGAGTTTTAGGTCCCGCTATTTGTCCATCTTTTGTTATATGGCCAACTATTAAGAGAGAAACACCATATTGCTTTGCAAGAACAGTCAATTCATGAGCGCAGGTACGGACTTGAGTTACAGTTCCTGGTGCTGATGTGACTTTGCTATCATACATAGTTTGTATAGAATCAATTATCAAGAACTTAATACTTTTATTTTTCCTTATTGTTGCTACTACATCAGTTAAAGATACTGTAGATAAAAGCTTAATTTTAGGTTCATTTATCTTAAGACGCTTTGCTCTGAGGCTCACTTGCTCTAAAGATTCCTCGCCAGATACATAAAGACATTCAAAAGAGGAAAGTTGTACAACATTAGCTGCAATCCTAAGCAAAAGAGTAGATTTTCCAATTCCAGGTTCACCACCAATTAAAATGCTAGCACCTTGAACGATACCTCCACCAAAAACTCTATCTAACTCTTCTATTCCTGTTAAAAAACGATCGGGGGTAATAATTTCACTATCTGATAACGCTTTTATTGAAATTGGTGCAGATGTACTTCTCGTTTCTGTTTTTAGTACTATTTCTTCGACAACCGTATCCCAACTGTCACATGCAATACACCTTCCTACCCACCTTCCAGTGCTATGACCGCAAAATTGACATACGTATGCAGTTTTCATAAAAGCCAAAATTATAATTGTAATAAAAATTAGCTAAATAAGTGAAATAAATTTAAATAGAGAAAATTACCAATCACACTTTTTATCTTGTGGTTTTATTTGCAATATTGCTACTAAGCTGACTAATAAGCAAAAAATTACATAAAGCCCAGCAGCAAAGTCTATTTTAGGAAACATTATAGTAAACCAAGTGCATATCATAGGAGTAAATCCACCATGCAGGGCATAAGAAATGTTACGTGATAAACTCACACCACTAAATCTAACATTAGTAGGAAAAAGCTCAGCAGTAACTATCCCTATAGGATTAATACCCCTCTCGATTATAGAAAGAGCCATCACACTCAACATAATTATTAGGTAGCTTTTATAGTAATATGCAATAGATAACATAGGACAACATATTACCATTGTTATCACTATAAATAAGATTGCAGTGCGTTCTCTTCCTGTTTTATCAGCTAAAATTCCAAGCACTATTGAAGATATCGGCATTAATATACTGGTTATAATGAGTACAACTTCGTTGACATACGTTGTGACATAAGTTTCAACAGACACTATTTCTTTTGCAATTGTTCTAAGAAATATGGTAAATCCAACAGCAACATTAACAGGTACAGATATTAAAATGGCAAGTATCAGGGCTCTTTTATAGCGTTTCGTAAGCTCTATTATTGGTACATTAGGTAAATTTCTTTGTTCTCGATTTTTTTCATACGCTGGAGTTTCTCCTAGTGTATATATACTATATGCGCTTATTAATCCTAAAATGGCTGAAAAAATAAACGGTAGCCTCCAACCCCAAGCGTTAAAATCAGTGGTTTTTTTACAGATGATCACTGCAACCACAGAGAGCAATATGCCAATGGAGCGACCAAAACTTATTATTCCAAAAAACATTCCTAGTTTTTTCTTATTAGGTAAATGCTCTATGAGATAAACAGAGCTACCTCCTTGCTCAGCGCCAAGTGCAACCCCTTGTATCAGATGGATTGTAAGAAGCAACATAGTAGAGGTTATTCCTATTTTGCTATAACTTGGAATAAACGCAACGAGACTAGAAGGAATCGATATTAGCAAGATAGCAATCGTTAACGCCATTCTCCTTCCATACCTATCACCAATGTGACCAAATACAGATGCACCAAGTGGTCTTACCATTGCACCCAGTCCTGCAATTCCAAACAATTGCAATATGCTGTAGTAGATATCTTTTGCATAACAAAATTCTCTACTAATTATATTAACCAGATCAATAAAGAGCATATGGTCATACCATATTGCGATTCTACAGAGTATTGTTGCAATCAATACTCTTGTTTGTTGATTGTACACTTAGTTTAATTTGTAAATGTCTACTTATTTTTATTTTGGCTGCTTTTTAGAACTTTGCAACTCAAGCGTATGGCTTACATGTAAATATTATTAAAATTGGAACTTGCATAACCAGCCAGTCTGGGATGACACCTCTCTTAAATTACTTTAGCTACAAATATCAAGAAATTTACCAAGTAGAAAAAAGACAAAAGAAACCCCCTATTAGCTAGCTCTAATCCTGAAAATTGGCCTGTCTTAAACAGCCCGTTTCAGCTTATATGGTTAAAAAACTGGAAGTTTTGTAAAGAAATAAGATGCACATAGTGCAAAAAATTAAAAATAAGACGACAACTGCGTTATGCTTTTGTCGTTTAATCTCCACAGACGAAGATAAATAGTATAGCGTTATCCTTATGGTAAGGGAGTTGGGAAAATTTGTAAAGTAGGCTCTTTCATTAGGTTTTTTGCTAACATTAAAACAATTCACTTAAAAAACTGAGAAGACCATTAAAATATTTTTTTACTTTTTATTCTATATATTTCAACATATTACCTTTAAGTACTAATAAGTATGGCATTATTGATAGTTGAGTCGCCGGCAAAGGCAAAGACGATAGGTAAATATTTGAGTAAAGAATTTAAAGTGGCTGCATCCTTTGGCCACGTCAGAGATCTGCCAGCGAAGAATGGTTCTGTTGATCCTGATAATGACTTTGCCATGAAGTATGAGATTATTGAAAAAGCAGAAAAGTATGTAAAAGAGTTAGTCAAGGAAGCTAGTAAAACATCAGATATATACCTTGCAACAGATCCAGACAGAGAAGGGGAAGCAATAGCTTGGAATGTGATAGAGGCACTAAAGGAAAGAAAAGCAATCAATGATGAAAGCAACATTCATAGAGTAGTCTTTAACGAAATAACAAAAAAAGCAGTGCAAGAAGCTATAAAAAATCCACGTGAAATTAATATGGACTTAGTGCGTGCACAGCAAGCACGCAGAGCTTTGGATTATCTAGTTGGATTTAGCTTGTCACCGCTGCTGTGGACAAAATTGTCGGGAAGCAAATCTGCAGGGCGAGTGCAGTCTGTTGCATTAAAGCTTATATGCGAACGAGAGGATGAAATCAGTAAGTTTATAACACAGGAGTATTGGAGCATAAAGGCAGAAATGCAAAATAGCAAAGATGAGGCTTTTTTTGCTATGCTGAGTCACTATGACAATAAGAAGCTAGAAAAATTTGATATTAAAAATGAAGAAGAGGCAAAGAACTTAGTCAGGGAGATCGAGTCAAGGCAGTATGCTGTAAGCACAGTAGAACGCAAGCAAGTTAAGAGAAACCCGCTTCCTCCATTTATCACCTCAAGTCTTCAGCAAGATGCAGTGAATAAACTGTATTTTAATGTGAAAAATGTTATGCGAGTAGCGCAAAATTTATATGAAGGTATCAATATTGGTGGTGAAATCGTAGGGTTGATAACTTACATGCGTACAGATGGGTTTCATATTGCAGATGAGGCTATAAACTCAATTAGAGTGTCAATTAAGTCGTTATATGGTGATAAATATTTACCGCAGTCTCCTCGTAAATATGTAAAAAAGGTCAAAAATGCTCAAGAAGCACATGAAGCAATCCGGCCAACTGATATTAATAGAACGCCGGGTAGTATTAAGGATTACTTAACGCCAGAGCAATTTAAATTGTACGATTTAATCTGGAAAAGAACCATTGCAAGTCAAATGGAATCGGCGATTCTTGATCAAGTGGTAGTTGAAATTAGTTCTATTGACCAGAAAGTGATTCTGCGAGCAAGTGGATCGAGTATATTCTTTGATGGTTTTTATAGAGTCTACCAAGATAACATAGAAGCCGAAAATGAAGGCCTGTTACCTGCCATGAAAGAAGAGGAAGCGTGCAAGTTGATTTCTGTTGATCCGAAACAGCACTTTACTCAACCGCCACCTCGTTATAGTGAAGCGAGTATAGTAAAAAAAATGGAAGAAGTCGGTATAGGTCGCCCATCAACTTATGCAACAATTATTTCGGTATTACAAGATCGTGAATATGTTTCATTGGATAACAAAAGATTTATTCCAAGCAGCCGCGGTAAAATCGTGACTATATTTTTGGAAACTTTTTTTCAGCGTTGTGTAGAGTATGACTTTACAGCACAAATGGAAGAAAGGCTTGATTCAATCTCAAATGGACATGCAGATTGGAAAAAAGAACTAGGCTATTTTTGGGTGCCATTTTTTAATCATGTAAATTCTGTTAAGCAAATGACACATGATGAGATTTTTAGTGGTATTCATGATTTGGTAGTCAATTGGTTTTGCTCAGAGGAAGGAAAGGAAGAAATAGGTAAGAAATGTCCTAATTGCTCTGGTGGTATATTGAAATTAAATTTTGGAAAAGCCGGTGTGTTTCTTGGATGTTCTAACTATCCTGCATGCAATCATACAAAAGAAATTACGGGCAGTAATGACAATTCAGAATATCCAAAAAGTTTGGGTATAGATGATGTGACAGGCCAAGAGGTAATGATCAAAAAAGGTCCTTTTGGACTTTATCTGGAGTTTAATAGTGAGTCAGAAAAGAAAAAAAAGATTTCTGTACCAAAAGATATAAATGTTAATGATATTGATCTAAATACCGCCACTCGATTACTTTCCCTGCCGAAAATAATCGGAGAGCACCCTGAAACTGGAAAAGAAGTAAAAATAGGTCTTGGACGATTTGGGTACTATATTCTCTATGATGGTCGATACTTTTCTCTTAAAAAAAGCTCTAAGGAGGTATTAGACACACAATTAAACGAAGCTATACAAATTATTGAGAGCAGCCCACGCAAAGAGCTAAAATCTCTTGGTTTTAATGAAAAGGGAAAAGAAGTTTTTATCTGCAACGGTAGGTACGGATTCTATATAAAATGCGGTAAAACAAACGTTGCTTTGGGCAAGAATGCAGATATTGAGAGTATAGATTTGAAGAAGGCTTTAGAGTTGATTAAGAATAAAAAATAGACTTCTTGCATAACCATTCTTTATATGTTCTTTATTATTGTTCCAGCCCTAAACACTGGAACTGAGAAAAAAAGAGACTGAATGACAGGAAAGAAGTTACTGCGGCCGCTACTAAGTCAGCAGCTGCAGTAGTGTAATGCAGACGTGCTACCAGGAAAATAGTCTCTATCAGAGTTAAGCTTTGCTTGCAAAATGAAAAGTGAGTCCAGCTTCTATACCATGTGTGTGAAAAAAGCTGTTCTGTATGGTAGTAGTCATTTTATTATCACCTGTTTGTTGAGCCATTTTGTTTGTTTTAGCATCCAACTTTAAAGTTTCCGGTTTGTATTCACTGCTACCAATAACACCAAAACCTCTATATCCAATATGCATATTTACATCTTCATTTATATGATAATCAAAGCCAGCCTTTAATTGACCTGCAGGTCTTATTGACGATTTTTCAAACATTGTCATTCTTGTTGCACCAACTCCAATACCAACGTAAGGAGAAAAAGAGAAACTATCATTTTTCCAATGATGATAAACATTTGCCATTACAGATATGTTATCAATTTTGTCATGATTAATCGTAATACCATATTCATTGTTTTCTTTTTCATACTTAATATTCATCTGAGTGTTTGCTAAACCAATATTATTCACTTTTATAGAAGAATACATCCCTTCTAATTCGGCTCTATAACTATTATTACCCAATTCTCCTGTGTAACCAAATGCTATATTTGCAGCAAAAGGTGGACTATAATCTGCTTTATACTTACTTATTTGCTGAGGTTCTGTTTTTTCAGTGTTTCTGTCATTTATAAATACCTTATTATCATCTGTAGCATCCTTATCTCCAATTTTTGCTTTCAACTTACCCAAGTTCAAATATTGACCGTAATATCCACCACCAAAGTAAAATCCTTCTGTTTCACTTGCAAAAGATTGTTGTGACAACAATAAAGCAAGTGCTGTAACTGCTAATGTTTTTTTACTCATCATGACTATTCCTCTAGTTAAAATAGCTAATCTAGTACTAATTAATTAAAAATGATTTAATATGAAAAACCTAATGATTTTCTAAGCTAAAAAATAGGTAAAATTAACCTCTATCCTCGATTTTATTGCCGTCTAGTTCGTCCTCATCTTCAAATTCATCATCATCTTCAAATTCATCCTTACTGTCTTCATCATCAAACCCATCACCACCTTCAAACTTATCATCAATATCCTCGTCTTCAAACCCATCTTCAATCTCTGGCTCATCGTATATTGCATCTTCAGTTTTAGCCTCAACAGGATAATCAGCAGCTTCAATAGCATTACTCTCTTCTTCATTACTAATCTTATCTTTGCTAGCAGAAGAAAAGACCTTGTTTGGGTCATATGGCTCTTGTGTAGGCACACGTGTTGGCTTAAGCAGCCTTCTTGTGAATGTGCTATCACTATAGTACAAAATTTTCTTTGACTTAATTGGATAAGTCGATTCTATCAAAATTATCTGATCATCACGTGGCAGCATAATAATTTCTTGAGGTAAGAGCAATGCCCTCTGTATTTCAGAGATATGCAATGATCTTGATGCAGGATTCAAGTCTAAAAATTTAGGTTTGTTTAATGATTCTTGTTGTACAGTTTTGTTTCCTATAAGCTGAGATATCAAATTAGCCGTTTCAATATTATTGGCTGCAAAAGTTATTCTATAGGTTGAGTTTGATAAAAAGGAGTTCATTCCTGCTTCTTCATATATCCCTTTAAGCTGTTCAGTATCTTGAACAATTAAAAACAACCTTACTCGATAGCCACGAAAGTACGCGATGCCCGTTTGAAATTGCTCCATTTTTCCAAGTGTTGGAAACTCATCCATTAAAAATAGTACACCATAAGGCTCGTCATCTGATGGCAATTTTCTACATAAAAACTCAGTTGCCTGTTGGTAAAAAACCTGCATTAAAGGCCTGAGCCTAGTTAAGTTATCAGGAGTTAAACCAACATAAACTGTAGTTTTCTTCTTTTTAAAATCCAAAATATTAAAATCACTTGATGCAGTTGCAGTATCGATCAATGGGTTTGCCCACAATTCAAGAGATGAGTTCATGGTTGACACAACACCTGATCTTTCTTTGTCAGCCTTCTGCAAAAAAGCTGCAATGTTCATATACGCTACTGGATGTATTATTTTACCCATTGTATCCAAAACTACAGCAAGATTGTAAACCACGTCATCGCTACGCATTGTACGTACAACCTCACCAAAAGATTTAACTTTCTCCGGTGCAGCAAGTAAGTATAGTACCACTCCAACAAATAAGCTTCTTGCTTCATTTTGCCAAAAATCTTGTTCAGGCATGATTAGATTAGCTATTTTTTGCACATCGTCAACCATCTGTCCAGGTTTTTCACTAATCCATTCCAGTGGATTATAACAATGGCTTATCCCATCTGGCTGCGCTGGGTTCCATACATATACTTTTTGCCCTTGTCGCTCTCGCCAACCACTTGTTATTTCATAGTTTTCTAATTTTATATCATGCACAATTACTGAATCATTCCAAAATAACAAATTAGGAATTACAAAACCAACACCCTTACCAGAACCTGTAGGCGCAAAGAGCAATACATGCTGAAACCCATCAACAATGAAGTAGCCCCTTTTATCTTTACCAAGCAACAACCCACTCTTACTCCTTAATCCCGCTTTTCGTATGTCTTTCTCTGATGCCCACTGTGAATCTCCATGAAGTGATTCTTTCTTTTTAAATGGCCGCCACTCAATTAGTCTTTCTCTCACATTCCACAAAATAATCATCAAAACAATTATAGGCAGTAAAGAAGATACAACTAATTTAATTTTGAGCTCAAAGCTATATAGCTCTGGATGATGCCAACAATATTGTATATGATCAAAAATTGTTGGCCAGAGAGCTTGAGGAAAAGGCGTCAAACTAGGATTAATCGCTCTAAAATCCACGCCATCTGGACCGTCAACAAACAAGTAGAATAATATACCAGACAAATAAAAGCAAAATTCAAGTATGCTAAAAGATACTACACCTCCTATGAGAATATTCCGTAGGTGATTTCCATTACTCATAAACTACTTTTTCTTAACTTACGTATAAATTTAAGTATTTTCATTTGAAGATCTAGTAAATAATATTTCAGAAATGCTTCTTTTTCCACCACTGGTCCTTTTGAGTTGAATAACAATGTCAATCACATTTCTAATGTATGGTATAATCTGGTCTGGGGGAATACCAAGATTTGCTTGCATCACCATCAATTTTATTTGCTCAAGAGCCATTACCGGACTATCCGCATGAAGAGTTGATATTGACCCTGGGTGGCCAGTATTTATTGCCCTGAGAAAACTAAAAGCTTCTGCTCCACGCAGCTCACCAACTATTATTCTATCTGGTCTTAAACGTAAACACGCCTCTATCAAATCCTGAGTGGTCACTCTTGCTCTGCCTTGCCCTCCTTTAGAAGCAATTAAATGGACTTTATTGGGATGATCATTCAAAACTATCTCTCTTGCATCTTCAACAGTAATAATTCTTTCTTCAAATGGAATAGCACGCAAAGTAGCATTAGTAAAAGTGGTTTTACCAGTGGAAGTTCCACCACTGATTATGATATTTTTCTTATTTATTACAGCATATTCTAAAAACTCTTTTATTTTTTTTTGCTTCAGTAGCAAATCTAGGTGACGATCTACTGGATTATCGGTTACTCCTACAACAGTTTCAGAAAAAGCCCCCATTTTTTCATAATCATCGAGTGCTAACTGCATGCTAGAAGGCTTACGAATCGACATGACTACTTTATCAGGCTCACATGCTGGAGGAAACACTATCTGTATACGATAACCATTTGGTAATGTAGCTGAAAGCAGCGGTGCCTCTTCGCTCAGTTTTTGTTCTGTAGCTTGAGCAATCAACCTGCTAAGAGATTTTAAATGTTTAAGATCAAATATTTCTAACTTTTCGCATCTTATTTCACCGCGATTTTCAATCCATACTTCTTTAGGCTTATTTATTGATATTTCATTTACACCTTCCTCTTGAAATATCCCTTGTAATGGCTCCAAATATGTATCAAGTGCAGCATAGTTCATCTCAGTTATTTAATATTGCCTGTGGAGGAAATACTATATCTTGGTTAACAAATACTTTCAACGCAGTGCCTTGATTAACATAAATAGTTGGTTTTTTATCTGTGTATCTGCCTACTATATCTCGCATATCTTTAGAAAAATCATTGATTGATTTTCCGATTGCTTCATCATAAACAGACTTGCTTTTCTTTTGAAATTGTCGTAGTAGCTGATTTATGTCTTCTAGGCTTATATTTACTTTATCTTCTCCAATTCCTAGTGCTTTTGCTATTTCCTTTCTCATTATTCTTAGCAACTCTTGCTCATTTTTAGCATTCTGAATTCTTCCAATAGCTCCAAAACCCAATTTCCATTTGTCACTAGATGTACCTTCTGGTACATCACTGATAACATCTTTAAGTGAAGAAAAATCTATTTCAGTTGCAGTAATAGACTTCACTGCATCCATGGCAGTTAGCGTATCGACAATATTAGAAGCCTTTTGCCCTATAACAGCTGAACCAATCGAAACACCAGCAAGTGCCACTGAAGAGAATAATGCACTTACTATTTTATTATCAACTATTCCAGCTATCCCTGCCCTTCCAAGCTCATCGGTACCAGATGATGCAATAGCAACATCTATACCATGAGGAAGAATGATCCTATTCCAATTTATGTTCACGCGGGCTTTTGCAACATTCGAGTCGAATGAATAACCACCTATTAACCTTGAACCTTTTGGTATTAAAATTGTATCACCAGTTTCTGCATAAACGTCTCTACTAACAACAGCACGGAGCATTCCTTGTAAGTCAGAACTTATTGCAGTTTCAAGAATAGCGTCAATAACTTTACCTTGAATAATCATTAAACCAAGCTTTCCAGCTTTGGTAGCTTTGCTCGATTGTGCTGAAGTGTCAGATAAAACAGCATCTGTAGCTTTACCTTCCCCACTACTACCTGAAATTGCTAACATTTGTGCACTACGCCTTTCTTTAGGATAACCGCCACCCCCTATTGTAGGAAAAGAGGTAGGTAAATTGCCCATAACATTACTAGAAGGAAAATTTTGCTTTGGCAAAACAGGTATATTTGACAAGGGAATTTCTTTTAGTTGCTCTTCTTTTTTTATCACTTCCTCTTTTTTGATTTGTTTTACTTCTGGTATGACTTGTGGAATAGGAAGAGGAGGTAAGGGTGGCAAGAGATCAGTTGCTATCCTCTCGGAAACTACTACATTATCTGGAACTTGTTCTAACTTTCCTTTCAATTCTTGAATGTTTTGCTTTGTTTCCTCTTTTTTAACAATCTCTGGACCCTCTTTATTAGAAGGACTAAAATAAAGATAGTACACTCCACCAACTAAGAGCACTACCATAACTATAATCAATGCCTTATAACCTTGATTAGAGCCAACTGTTACTACCTTGCTTTCTATCTCTGATTCATCTTCTACACTATTATGCCTTTCTTTACTCATATTATATGTACCACAACTAAAGTGACCTATTTATAACTTCAACTTCACTATCTTCATAACGCATTAATAGCTTTTTATGTACTCCTTTTATTATAACATAACCATCCAATAACAGCCTTTTACAGGATTCGCCTTCTATAAAAACCTGAGGAATTTTATTACTATTTCTAAACTTTAAATAGGTTAAATAACCATCATCGAATAACTCAATTGGAACTATATCTACGTTACCACCTTCATCAATATATGTATAGTTGTACCTCGTATTATTTTCTTGTATTATTTTTTCTGGCTTTTCTGTAATGTATTGCATTTGAGTAGGTAAAGAAACCTCATCTAAATCAACATCAAATTCATCTTCTTCTTGAGGATAATAAAAACGTATTACGTAAGATATATCCTTTTCGACGGAATAATCATGATCCACTTTTTTAGCATCATCATCTGGGTATTTATCGTAATTTGGTCTTGAAATTAGATCAAAAATGTAATTTCTCTTTTTAGTTGTCGTAATAATCATGTTAGTTCGACTACTGACTTCAAATGGCATGACAAGCAGTTTATTATCATAAGGATTAATTTTCCAACTTGATGCATCACCAACAGCAATGTTTTTGACTTTTTCCCCTTCTGCAAACTCAATATAAGAATAGTAACCTTGACTAAAAATTACTGTAAACACCTCATTAGGGCTATATACAAAAGTCTTTATTCTACTATCTACAGAAATAGGTTTATTATTAATAGATGCATTTAAGCTGCCACTTATTAGTAAAGCTAAAACTAACAATATCCTACACATATTCATCATCTACTCTATATGAAATAACTTGAAACCCTAACGGGTTAATATATCTTTGCTGATCATTCATTTCAAGCGATGCATATTTATACGACATCACAACTATCTTATTTTTCCTTGAGGAATTTCCATCTTTTCGTGTAAATTCTATAGAAAATCTCACTTGAAGAGCATCATTACCTAATTTTTGAATTGAACGAATTTTCAACTCACCTTTAGCATCTGAATATAAATTAAAAAGGTCATTCATATTCTGCGATTTTATATAATTGCTAAATTCACTATATACACTAGGTGAAGAAAACAACCTTACTTTTGTATAATAATTATAATTATAATTATATGGGTCAAAAACCTCCCTTGCTTTTATATACTCTGAAATAAAATAATCGTTCAGCGTTTCATTTGCAGAATATTGTTTTATTGTAACAGGATCAACCAATTGCACTATTCCTGACTTTTTGTCAATTTCTATAACGAATGGCTCAATAGTGCTACTTGTGCTAATTTTAAATATAGCTAATATGCTTATAGAAATTGCAACTAGTAATATTAATGTAAATAAAAGTAAAGTATTTCTCTGAGCAACAACTGTGCTATAGCGACTTGAATTCCAATTTATATCCTTATCCAATGACTCATTACTTTTTTCTTGTTTTAAAAATTTCAGCATCTCAATATTCTTAAAAATCTTAACTTATATTAATTAACATAGCAAGCTAACAAAGTAGTTATAACAAAAAAGCTAACAAACCCTTAATCCATGGCCTAACTTGCTAAATTTTGTTTCCATATATGAATCATTATATTCATTGCGTTCCATAATAAGTGGTATACACTTTGTAACTTCTATACCGTTATTTTTCAACTCTGATAACTTTCTACCATTGTTTGTAAGTAATTGTATTTTGTTAATGTTCAATTTCTTAAGTATTTTAGCTGCAACAGCAAAGCTCCTTTCATCATCTTCAAAACCCAATACTCTATTTGCATCAACAGTATCAAGATTATGTTTTCTTTGCATACTGTATGCTCTTAACTTATTAGTTAAACCAATGCCTCTCCCATCTTGCATCAAGTATAATATAATGCCATTCCCAAAGTCGGTCATTATTTGAATCGCTTGATGTAACTGGCTTCTGCAATCACATGATAAGCTGTCTAATAAGTCTCCTGTATAGCATGCAGAATGAATTCTCACTAATGGCTCATTATCTTTATCTGGATTGCCAATGATAATTGCATAATGTTCTCTTCCGCCACTTTTGGTTCTATAAGATATGATATCTACTTCTTGAGTCTGTTTTAAAAATAATGATGTTTTGCACACTTCATACACACTATGATTTTGTTGAAAATCATTCACAAGTAACGTATTTAGTACAATAATGTCATTTTCTTCACACCAATTTCGCATTTCATGTTTATTCTCAAAAGTCATATCAGCCACTAACGCGTATGGCAATAATTCTGAGAACTTAAGCAAGGCAACAGCATACGCATCTATTGTCTTTGAGCATTGCAACTCTTTTATGCTACCTTCCTTTGAACAGTTTATTAAATGGAGCAGTTCATCAAAATTGCTTATCAACAGACGTTTGCTACTATGTTCTTTACTCTGACATATGTATTTTACCTTACTTGCAGTCAAAGTAACATACACATTACCTGATATAAGCTTATATTGACTAAATAAATTTTTTTCTAAAGTTTCAGCAGCAGCAAGCAATAGATAGTTATTTTCATCATCATATATTAAAATTGGAAGACCACGCCTGACTTCACTGATGGCCCTTTCTACTTTATTTCTACTTTGATTTCCTATAAACATTTCACCTACACCAAACAACTTGGTGCGGTCGAGAAGACTTGAACTTCCAAGGCTTTGTGAGCCACAGCGACCTCAACGCTGCGTGTCTACCAATTCCACCACGACCGCACTTTATTCTAGTTTCTATATAATTACTTTAAATTACTTAATCATTTTAGGGTTTTTCATCTAAAGTGTCAATCTGATACTAGGATAATTTAGGAAATGCCTGTATAATTTAACTATGAATTTTATGGTTACAAACTTTAATCATTTAAGATAATCTTAATACTAATTCTTAATTTAGGTCTTTATACAAATGAAAGTAGCTAATATCTTCATTTTTTTAATTCTATCTCTTACAATTAGCTTTCACTCCACTCATGCACAAATATTGTACACATGGTCTCAAATCATTCCAGAAAATAAATTAAGCATACGTGCGATTATAGACAATAACATGTGTCCCATTGCTTACGTCGATAATAAGGAAGTAGAAATGCTAAGTCGCAGCTCAATTAACAATACCGAAACAGTTTGTGAACTGATAGTAGAAACAAATGCTCAAAACATTAGTATTGACAATATAAAAGTTCCCGTATTAGCGGAAAAGATCAGCAAAATTGCCTTCATTGGCGATACAGGATGTAGAATAAATATGTTATTTCAGCAAGAATGTAATTCTGTAGATAGCTGGCCTTTGAAAAAAAATTTAGATTCAATCGCTTTTCATAAACCAGATTTAATTATCCATGTTGGTGATTATCATTATAGACAAACAAAATGTAGAAACACAAAAAAGTGCGGCGATATTTATGGATATAGCAAAGAAGCTTGGTACGCTGATTGGTTTGAGCCTGCAAAAGATATTTTAATACAATCTCCTTTTCTTTTTGTTCGTGGAAATCATGAGAGTTGTAATAGAGCTTATGAAGGATGGTTCAGATATTTAGATTCATACCCCTTTTCCCCTCAAAAATGTGAAGATCTTATTTCCAGTTGGTTCTTAGATGCTGGGCCGATGAAGTTTTTTATCTTCGACTCTTCATCCGGTGAGGAAATTTTTACAACCCAAAGCACAGTTGATGCTTTTGAGAGGCAGTTTGATAAATTGATACAAGATAAGCCCACGTGGTTTTTGACTCATAAACCACTTTGGAGATCTCCAAAAAAAGAATTTTTGACATTAAAAAGCCATGGTAATCTTACACAAATTGAAGCTTTTGGAGATAAATTTCCAAGCAATGTTACTACCATAGTTTCTGGCCACATTCATATAGCCCAGATTTTATTAATGGATAATGTTCCAGATCAGATTATAGTTGGAAACGGCGGTGCATTATTACACGCTCAAGATCAAGAACCTGTTTATCAAAACGTAGAATTTAACTATCCAAATAGTAGAAATTACTTAGCACACGAAGTTAGAAACTTTTTCGGCTTTGGCTTTGCAATATTAGGTTTAGACGATCACAAATTTACTTTCTATAACCAAGATAATAAGGAAATGTATTCTGCAAACCTAACGAAAGACTTTAAACTTAAAACAAATTAAAATTAGGACTATTTAAGGACGCAGAAAAAACGTGCTGAGCTTAAAAAACTCATAGCAACAAAAAACACTGAAATTCTTGTATATATCGACTAATCTGGAATTGATAACACAAAAGTCAGCGTATTAGTATGATTGCAGCTTTGAATAAGGGAAAAATTATGGCGCCTATGATTTTTGAAGGCTACTGCGATACAGACGTTTTTAATAGCTAGTTCAAACTTTTTGCTGGGTGATTTTGGATAATGCAACTTTTCATAGAAAACAAGTGAATTTGTTAAAAGTGTCGGTGCTGAAGTTATATATCTGCCTACACATTCTCCTGATTTTAATCAAACCATTGGTTTGTTATAAAAAATTGAGCCAGAAAGAATATCCAGCTATTCGAACTATTAGAAAAAGAGCTATATATGAGCATGTTTTAGCACAGACATTATTTTTGTAACTAGGCAAATGCAATCAGTATTAGCGGCTTGAAAGGATATCAATTAATAAAGAAATGCATCTAAAGTAATCACTTAACTAACGGCAAAGTGATACCATGTTGGTTCATATATTTTCCTTTCATATCATCATATGATTTCTCGCATTCACTTTCGCCGCTTAAAAACACAAATTGGCATGCGCCTTCATTAGCGTAAATTTTTGCAGGAAGTGGAGTGGTGTTCGAGAATTCAAGTGTGACGTGACCTTCCCATCCAGGCTCCAAAGGTGTGACGTTTACTATAATACCACATCTTGCATAAGTTGATTTACCAACACAAATTACCAGTATATTCCTTGGTATACGAAAATATTCCACTGTGCTGGCAAGTACAAAACTATTTGGCGGGATTATACATACATCTGTTTCCTTATCTATGAAACTATTCTCAGAAAAATTCTTGGGGTCCACAATAGCTGAATTAACATTAGTAAAAATCTTAAACTTATTACTAACTCTTGCATCATACCCATAAGATGATAACCCGAAAGATACAACACCCTTACTGCTTTTATGATTCACAAAAGGCTCTATCATTCTAGAGTTTTCAGCCTTTTCCCTTATCCATTTATCTGGCATAACTGCCATAATTGTCCCTTAAAGTTTTGTAATATTTATAATAATATGTAATAGAATTTAAATGTAAACCTGAATTAGCGTTACACTCTGGAATGGCAAAGTTTCCAGTATAAACTACCTATACAAAAATAAATTGGCAATATTTCAAGCCTGCCAAGCAGCATCAAAAACGATAGAAATAGCTTTACTCCACCACTAAAGGAGGAATAATTACCTGAAGGACCTATTAGGTTACTAAATCCTGGGCCAGAATTTGTAAGCATTGCAGAAACAGAGCTGATGCTAGTTATAAAGTCCGCATTGCTCAAGTAAGACATCATTATTGATGATATAGTGAACGTTAACATGTAAATCGCAAAAAACGTAAAGACGGATTGAACTTCATCATTTTCCAGTATTTTACCATTGAGTTTTACTCTATCGCTTTCACTTGGATTTAATAAAGAGCTAAAGTAATTCCTTATAGACTTTAGAAAAATGACTAAACGGAAGATTTTGATTCCACCACTAGCAGAACCACCACATCCACCAATAAAGGCTAAAAAGAAAGCTAAGACTGAAATAAAGCTCCAATTCAAGTAGTTGCACATTACATAGCCAGTTGATGTGATAGAGGAGGTAATGGTGAATGTGCTGTACCTAAATGATAAAAATACTCCTAAGTCAAAATTTTTATATAACCAAAAACAAGCAAGCAAAGATGAGATAACAACTATCTTAATAAAGTAAGAGACCTGTTCATCATAACAAACATCTAATCGTCTTATAATTTTTAAATAGCTCAGAAAAGGTAAAGAGCCTAAAATCATAAAGATAATTGTTATGACCTCCAATATAGGGTTATTGTAGTAGCCTATAGAATCGTTATAGTTAGCAAATCCACCAGTTGATACAGCGGACATTCCGTGACATACTGCGTCAAATAATGGCATGCCAGCTAGATAGTAGGAAAATATGCACAATAAAATTAGGCAGTAATATATTTCTGCAATATGTATTACTACGCTTCGCGTATGTGGTAACTTTCTTTTAAGAGCATCTGAGTACTCAGAATAGAGTAAATTATTTAAGCTCAAAACCTTAAATATGGGAAAAATTGCAATTCCTACTGTAATTACTCCAAAACCACCTATACCGTGCAGCATTGCTCTCCACAGTAGTATCCCCGGAGATTGTTGCTCGATGTAACTTAGAACAGTTGCTCCTGTGGTTGTAATCCCAGATACTGCTTCAAACAGTGCATCAATGTAGCTTAAACTATCAAGATAAAATGGAATAGCTGCAAATAGAGATAATGCAATCCAGGTACAACTGGTAATCGCAAAAATTGCCGGCATTCCATGTACCCTATTTAGTTTACCCAGTAAAATAAAAATCGCACTAAATGTGCAGGTAACTATAAATCCAACCAGAAAATTTTTCCATTCGTAACCTAGATAATTATTAGTAATAGCAGGAATAAGCATTGCTACGCCAAACAACAATAGAAAAATTCCCACAATAAACGCAATTGAACGTAAAACTTGCAGACTTTCCATAGACAGTACTGTGAAAGCTATATGTTATTAAAACTTCAACCGCTTTGCTAATTTTTTCTCTTGACTTGATTATAAATACGTATAATTATAGCGCTAAATTTGCCATAAGAGATAGAGGTAGGGTATAGTATTAGATTGTGGCCTTATTAAAACTCAAGAATCATTATATTTTGCAATTTTGAATAACAATCTTCAAGAGGTCCAGAATATATTAAATATTAATTCTTACAGTAATATACAAAAGGTTTTCAGAAGCCAATTCCCGAGTGGTCGTACAATCTTTGATGTTGCTAAATCCATAGGAAATGAAGAAATCATTCAGACACTTCAGCAGAAAGCTAATGAATACACTAATGCTTTATGGAATAAGCGTAAAGCAACTCAAAATTCATTACGTTTTGCAGTTGTGAATAGCAGTCTTCGAGAAGTCCTAAACATAATCAAAAAAATTAATTCTGAGGAGGATATAGATTATACACAAAAGGTTTTAAGGAGTAAGTTCGATGGTAATTATACTATCTTAGATTTTGCTATTTTAAAACAAGAAGGAGATATCATTAAGGCATTTTGGGATAAAGCTGATAAAAACACTCGTGTCTTCTTGAGTGATAGTGCAATCAAATCAGCTAATTATAGTTCAAATTTTGATGTTAAAAATTTATTCCAGAAATTGAGAATTATAATAGAAAGTGCACTGAAAAAGCTACCAAACGAACTTATGAAGAATCTCATCAGAAAAATGATATTCGTGATAGAGCTATGCAAAAAGTGGAAAATTTAGGAAGAATAGGTACCCTTCATTGCAAATTATGTGAAGCAATAAATTCTTTGAAAATTGAAAAAGTTAAAGCAGTATTAGAAGATTGTGATACAAATCTAGAAATGATTTTAAATAGACCTATATACTCACAGAGCAAAACTACCCTTTTACTTTATCCTCTGCAAGTTGGTCTTAATAAACGATATATAGGTGATGGTAAAAGATTGAAACAAGAAGATCTGAGAAATATAAAAGAAATTACTAAACTTCTTTGGGATAAAGCTTCTCCTGATATTCGCAATTTCTGGTTTAAATTCCATCAAGATCAACAAGAAGAAAGTACAAAAGACACAAAAGCAACCTTTGAAGCTCATTTGAAAAAAGCTCCTCCTGATATTCGTGACTCGTGGCTTAAAAATCAAAGAGCTCCTGAAAATCAAGATGCAGCTGTAATAAAACTTCTTAAAGGTGAGCAACAACGACATGCTAAGATAGGTAGTGAGAAGTGGCTTGAAGATTTCATTCAAGAAGTTAAAGATTACACAGAACAAAAAAGCATAGAAGAAAACCTTGAAATAGCTACAGAGAAACCTACAACAAAATCTGTTCTACAAGACGCACAACTTCCTCAAATAAATAGAACTTGTTGTATTTTGTAGTAAATAAGTTCTTAGGAAACCTAAGTATGATAACAATAAAAACAAGAAATTTAAACGTTCTATTTTTAACCTAGTATCCAGAATAAAAAAATATCAAAGTCATCATATTATATCACGAACCTTTTCCAAGACTTTTTTTATATTTTCGCTTGAAAGTGGAATTAAGCCAAGCCTAGATAAATATCCACCTTCAGTACTAATAGAGTCTACAACTTCTCTAATGAATTCCCTTAATCCATCAACAGTATCTAAGTGTTCTTTCTTTATATAAAGATATAAAGGCCTTGCTAACATATACTCCCCCGATGATATATTTTTATAAGTTGGCTCAATTCCTGCGATTGTGCTCCCTTGAATCTCATCTTGGTTTTTCGCTAAAAAGCTGAAGCTAAATATTCCTAAAGCATTTTTATTGCTCTTCAATTTTTGTATTATTATGTTTTCATTAATTCCAACTTCTATATACCTTCCATCATCTCTGATATTACTACATGCTTTCTTTCTTTTTTCTTGGTCTTGATAATTCTCTTTGAAAATCCTTGAGTTCATGCATGAATATTGATCAAGCATAATAAAATTAATCAAAGTTTCATGTGTACCTGTATTTTGATGTGGACCATAGATTTTAATTTCTGTTTTTGGTAGAGCTTGATTTACATCAGACCAAAATTTCTTGTTATTCTTTACTAATCTATCATTGTCTTCAGAATATGCAGATAAAGTTTCAAACAGGTCATTTTTTGTAAAATCAAATCTATGGCTTTGATTTGAATTTGCAATAACAATTCCATCATAGCCGATTATGATCTCTATTACCTCATTCACTTTATTTCTTTTGCATAATTCTCTCTCTACTTCCTTCATAGGGCGAGATGAAGTGGTGATATCTGGTGTGCCTTTCCCTATTCCTGAACAAAACATTTTGAACCCTGATCCACTTCCTATCGATTCTACAATTGGAGTTTTAAAGGGAAATATACGACTGAATTCCTCAGATACAAATGAGATAAAAGGAAAAACAGTTGAAGATCCAACAATTCTGATATATCTTCTAGCATCAACATTTGACAGTGGGATGAGTAATACAAATGCAAAAATAAGGAAAAGGCGTTTCAGCATCGTTTTCGCTCAAGAGTGTAAACTTAATTATCGTAATAAAAAATCAAACTGAAAAGCTTTTTTTCTAGATTTCAAAAGGTATAACGATCAAATGTGTGCGTAATGATGAGATATGAATCACAGCATTCATACAACTGTATCTGTATCGAATCCTCTTATGTTTTTCAATACTGAAAAATTCTTTCATATTAACTTAATGATGCAATATATCCTTTTCTTTAATAGATAAGTCATCATCGACTTTTTTTACATTATCATCAGTAATGTTTTGTATTTCCTTTTTGGCAACATGAAAATCATCTTCTGAGATTTCCTTATTTTTCTTCATTTCCTCTATTTCTTCCATAACATCTCTGCGTATATTTCTAATTGCAACTCGTGCATTTTCAGAAAATTGATGCAATAATTTCACTAATTTTTCACGAGTTTCTTGTGTTAAGTCTGGAAGAACTATACGTATAGTATTTCCTTCAACAACAGGATTTAAATTCAGGTTAGCATTGATTATCGCATTTTTTACTTCACCGATAACAGTAGCATCCCAAACTTTAACTGATAGAGTTTTGTTATCTATAGCTGAAACGCCTGCAACTTGGTTCAGTTTTTGATGTCCACCATAGATATTTACAACTATACCATCAAGTAATGATGCGTTAGCTCTACCAGTACGTACACCTTTCATATCATCGTGAAAAGACTGAATAGTTTTTAGCATTCTTTCTTTTGTTTTAGCTTTTATTTCGTTTAACATAAATTACCTAATGTTTATAATCTGAGACTATAGTATAAGTACCTTGACCCTTAATAATATCGACCATTTTTTCTCTTTTTAAAGAAAAAACTATAATCGGGATAGAATTCTCACGAGCAAGTGAAATTGCTGATGCATCCATAACTTTTAAATCACGAGTTAGCAAATCTGTATAAGAAAGCCTATCATACATCACAGCATCCTCATTTTTTTTTGGATCAGCAGAATATACACCTCTTACTTGCGTACCTTTTAGAATAACATCACAATTCATTTCAACAGCACGTAGAGCTGCAGCTGTATCTGTGGTAAAAAATGGGTTACCTGTACCTGCTGCAAAAATGACAACTCTACCTTTTTCTAAATGATGAATAGCCTTCCTTCTTATATAAGGCTCACATATGGTAGTCATAGGTATAGCAGATAGTACCCTAGAAACTATAGAGCTTCTTTCTAAAAAATTCTGCAAAATTAAAGCATTAATGACAGTGCCAAGCATTCCAATATAATCACTACTTGCTCTTTCGCAGCCGCTTAAAGATGCTGATGCACCACGAAAAATATTCCCACCACCAACAACAATACAAACTTGAACTCCGAGATCACAAACTTCAACTATGTCTTTGGATAGTTTATCTATCACTTCCATATCATGGCCAAATAGCTTTGATCCCATCAAAGCCTCCCCAGAGATTTTGAATAACACTCTGGGGTATTTTACTTCTGAAGTTTTGTTACTTATTTGCATCATCCAAAGTAAGTAACTTATAATTAGCTAATTTAACAGCACTTGATTCTATAAAATCAGCAATCTTCATTTTATCATCTTTTATAAACTTCTGCTCTAGCAGAACAACTTCTTCATAGTATTTAGCCATTCGTCCATCTACTATTTTTTTCGCTACCTCTTCAGGTTTATTTAAGCTCTTTACTTGCTCCTCAATTATAGAACGCTCATTGTTTAATTTTTCTTGATCTAAATCATCTATAGATAAAGCTTCAGGTTTCATAGCAACTACATGCATAGCTATTTGCTTTCCAATCTCTTGTTTATCACCGGATGATTGCAATGCTACTAAAGCACCAATCTTACCTAAGCCATGCATATCACCATGTACATAGCCAGCAATAATCCCATCCTCAGTCTCTAGGTAGCAAAGATTGCTTAACTCTAACTTCTCACCAAGAACCGATGTACCACTCATAATAGCTTCCTGCACTGTACCAACATCTTCATATTTGGCATTTTTTAACTCATCAAGACTAGTACAACGTTCTTGACAAGCAATTGATGCTAAACTTGAAACTAATGCTATGAACTTCTCATTTCTAGCAACAAAATCAGTTTCACAATTGACTTTAACCAATACACCATAATTTTTAGCCAAGCACATAGCAATAAGCCCATCCGAAGCTACTCTATCAGACTTTTTGTCAGCTTTAGCAAATCCTATTGTACGTAACCTATCAACGGCTTTCTTAATATCACCATCACACTCCTCTAACGCTTTCTTACAATCGCTTAAGCCAAGCCCTGTTCTATCGCGTAATTCCCTTATACTACTTGAATCCATCTTCATTTACTTACTATTACCTCCCTTTCTGTTTCATCCTTCATACGCTTCTTTTTAGTTTGCACAATACCCCCTTCTTTTTCTTGAATAAGCTCATCATCCTTAACTCTAGACCTTGTCAAACTAGACTCTATTCCAGCTAATATAGAATCAGCAGCTAATTTACAGTAGAGCTCTATTGATTTTCTTGAATCATCATTTCCTGGTATAGGATAGGCAATATCATCTGGGTCAGAATTGGTATCAAGTACTCCAACTACAGGAATACCTAATTTTTTAGCCTCTTTAACCGCTATATGCTCTTTGTTAGTATCAATAATGAATAAAATATCAGGAACTGCTCCCATTTCTCTAATGCCACCCAATTCTTTATCAAGCTTTTTTCTTTTCTTTTCAATATTTCCTAATTCTTTTTTTGTTAAGATACTATCTTCATCATTTAATATTTTCTCATATTGTATCAAAGTTTTTATCGAAGAAGAAACAGTGTTCCAATTAGTAAGCATACCACCAAGCCATCGATCATTTACATAATATTGACCACAACGAACCGCTTCACTTGCAACAATATCTAAAGCTTGAAATTTCGTACCAACAAATAAAATGCGACCATCTTGAGATGCAACATCGTATAAAGCTTTCATCGCCGCCTCTAACAATGGTAATGTTTTTCGTAAGTCTATTATGTGTATACGATTCTGTTGATGTACACCATATATATATGGGGCCATTTTCGCATTCCAGCGACTAACCTTATGGCCAAAATGCACACCAGATTCAGCTAAATCACGTATAGTGACTTTAGGCAAATTTGTCATATTTACTCCTCCAAATAGTTTATCCTCCATGGCATAACCCTAACGGGACTACTTGCATAAGCCATGTGTGAAATTAAGTTATTTACATAGTAATAAAAAAGACAAAAAAGCGCAAACAAAAAATATTGACAAGTAGCAACACGTTGATTAGCTTTAAGATTGCAAACGTTAAAAAGCAATGGGGGGTGTAGCTCAGTTGGTTAGAGCGCATGCCTGTCACGCATGAGGTCGTGAGTTCAAGTCTCATCACTCCCGCCATTACAGCAGAAACACCTTAAAATTCCTTAAGTTTCTTATTAATTTGAATTAATTTCTTTCAGAGACTTGACATGATATTGTAATTGCTGCTTAATCTATTTAACTTTATCGTTAATAATTGGGATTAAATATGTTCATTTCTGAGGTTTTTGCGGCAGATGCGACTAACAATGTATCAGCATCTGTTGCTAGCTTTATTCCACTCATTTTAATATTTGTAGTATTTTATTTTCTCATTATTCGCCCCAATCACAAAAAACTAAAAGAACATAGAAGGATGATAGATCAAATAAAACGTGGTGATACGGTTATTACTTCTAGTGGAATAATAGGTGAAGTAAACAAAGTTGACGAAGTAAATGCACAACTAATACTAGAAATAGCACCAAAAATTGAAATAAAAATCCTAAAGTCTGCTATATCTGAAATCTTAAATAAAGAAATTCAAAAGCCAGTAGCTAAATCTATTGAAAAAAGCAAAGTTGAAAAGAATGGCAAGAAAAATAAACTAGAGGAAAGTAAAAAAGACAAAAATGCTTCATAATTTAAGAAGTGTGTGGAATATTAGGTATAGTAAGTAGCGGTGATTCAGTAATACCAACTTTACTAACCGCGTTGCAAAAATTGGAATACAGAGGTTATGACTCTTCAGGTATAGCAATTATAAATAATAGAGGTAAGATAGAAGTAAAAAAATCAGAAGGTAAAGTTGAAAGATTGTGTGAAGTTGTTCATGAGAGCAAGATATCTAGTAGCAAAGTTGGTATAGCACATACTCGTTGGGCTACACATGGAGCTCCAAATCTTAAAAATGCTCATCCCATTTATATAAATAATGTTGTTGTTGCTCATAATGGCATAATTGAAAATTACAATATATTAAAAAAGGATCTGGAGGAAAAGGGAGTATCTTTCCACACCGATACTGATACAGAAGTGATACCAAACATATTAACTTCATATCTTGATGAAGGGTTATCACCAGTTGATTCTATATTACAGTGTCTAAACAATTTACAAGGTTCACTTGCTTTGGCTTTATTATTTGCAGAATATCCAGATACTTTATTTGTTGCAAAAAGAAATTTGCCTTTAGCAATAGGATATAACTGTAATAAAGTGTTTGCTGCTTCTGATACTAATACTTTGAATTCATTTGTAGAAAAAATATTGCATTTAGAAGATAATGATATTGCAGTAATAAAATCTAACGAATTCAGTATATATAATAATGGTATACAAGTTAAACGCAGAACAGAAAATAGCAGTCCAAGAAATTTTCTAATTAGTAAAAATGGTTACCCTAGCTTTATGCTAAAAGAAATTTTTGAGCAACCGTATGCATTAAACAAAACAATAAATCAATTTTATAAACAATATAAAGAAATCAACAAAGAATTATTTTCTGAACTAGGTTACATTACTATAGTTGGATGCGGTTCATCCTATTTTGCTGGACTAATAGCAAAGTGTTGGCTGGAAAGTATTGCTCAAATTCGGGTATATCTAGAAATCTCGTCAGAATTTAGGTATAGCAGCGTCAAGCTCGAAGAAGGTAGTATTGGCTTATTCATTTCTCAATCTGGTGAAACTGCAGATACTATGGAAGCACTACGTTATGCGAGATTGCAGAAACAAATGATCATTAGCATAATTAATACATTTAATAGCAGCATAGAAAAAGCCTCAGATATTGTATTGCATACTCTTGCTGGACCTGAGATTGGTGTTGCTTCGACAAAAACCTTTTCTACGCAGCTTGCAATTTTAGCATGCTTTGCTGTAGAGCTTGGAAAAATAAAAGGTATACTGGGTAGAGAGAGGATAAAGGAACTAAGCGGTGCTATTAATTCCATTCCCGAACATGTAGAGCATGTTTTGAATGTGATGGAAATACAACATATATCAGGCAGTATATTAGAGCACAATAATATAATTATAATTGGGAGAGGAAGCTCATATGGAGTTGCAATGGAAGGTGCATTGAAGATAAAAGAGCTTTCATATATCAACACAATTGGTATTGCAGCGGGAGAAATGAAGCACGGTTCTATCGCTTTGATAGACTCTACTGTACTTGTTATCGCAATTATTCCTTACGATAATTTATTCTTTAAAACGCTATCCAATATACAAGAGATTATTGCAAGAAAAGGTAAAGTAATTGCCTTTAGTGATAAGCAAGGAGCACCGCTCTTAAAGGGAATTTGCATAGATGTGGTGCAACTTCCAGAAGTTGACAATTTTGTTTCTCCAATTATCTACAGTGTTGCTATGCAATTTCTTGCTTATTCTATTGCAGAAAAAAAAGGGTTAGATGTAGATTGCCCGAGAAATTTAGCTAAATCTGTCACAGTTGAGTAACTTATTTAAAGTGAGTTGCTAATTAACAGCTCTCATTGTCAGTTATAAATTACTGAATTTTACTAATAAATTCATTAGCCCTCTGCGAAAGAATATGTAACTAATGTAAGGATGAAAGAGGCTAAAATCCACGCCTCAAATTAACAAGATTTGCCATTATGGTTACCAGACACAACTTAGCCTAGCAAGCAAGAATTAACTAACAGAAAAATTGAAAACATATCAGCCTCTTAATGTAATGCTACCAATATTTTTCTAAAAAGCAATATGTTTTCTATTCAGGAAAGTCTACATCGCCATAACAATATTTACTAGAATGAGGTCTTGTCTCACTGTAAAAACACAACCAATGATCAACGTCTATCTGAAGATCTTCTAATGAATTGTAGATTGTTTTACAAAAAAAGAGGAGTAAAATGAGAGTTCAGTAACTTGATGTAGAGTTGTACTGCCTTTTCATATTTGAAGCAAGTTGTTATTCCATCTCAAACCATAGCACAAAGTAAATATGGCAATTTATACTAAAATTTTCTGTTTATGAGTTATATTATGTAAAGATACTATTTGACATTGAGCTTTAAAGATATTATGTGATAGCATTATTTAATATGTGAGGTTTATTATGGCTAAAGTAAGTGCTGGTGAAAACTCAAAAAAGCTCAAAAATAGTAAAAATCAGCCTATGTCGCCAAAAAAGTTCAAGGGCAGTCAGTTTATGTCACCAAAACGGAGTCAGAATTCCGGTGAAAAGCTATGGAATGCATTTCACGCATTAATGAACGTAATATCGGAGCTAGAAGAAACAAAGGTTACAGTGGAACTAAAAAAAGATGAAATATCAGAAGAACAATTAAATAAAATAATAGCATTAAAAAATCAAGCAGCAGAAGAAACAGAGCAAATAATGATGCCATATTTCAAGAAAATAATAGTAGAATTGAAAGGAACAAAAATAGAGAAATTGTCTACGGAGCTAAAAAAGCTGGCAGAAGTACAAGGTGAAAAAATACAAGAGTTATGTAAGAAACTAAAATCAGGTACTGGAACAGAAGAAGATCAAAACAAACTCAAGATAGCAGTAAAAGGATTAGCAAAAGAGTATTCCAAAGAGCTCACAAACTACGTATCTGATTCAAATCCGATAATGTTGTACACTGCTGTTATTGGTGTTGGTCTTGCTGTTGGGCTGGTAGCAAGTACTATACTTGAACATACAACTAGACTAAGTATGTTAGCAATAATTATCATAGCTACAGCATCTGCATTCGTAGCTGGTTGTGCTACATACGCAACACTAAGACCTAATACTAAAATAGATGAATCAAAAGAAGTCCAAATAAAGAGTTCTCATCACTCACTTTCCTAATCACACTTTAATTCAAGCTTTATCAGTTTTATTCAAGTTGCTTCTAAAAGGAGAATATCAATGGTGTTCTCCTTACTGATTTGGTTAAAATGCAGAAAACGCCTATGTCAAAAATTTACACAGATGTTAAGTGCTGCCACTAATTCCCAGTTAGTACAATTTGTGTATCTTATTGACATATTTAATTTATTCTGTTACAATTTTTAGTAATTAGATTGGGGTAAAACAATGAAGAGTTTTAAATTGCTACTTAATCGAGTCAGACTTTCATGGATTAGCTTAATATCAAAAGTAAAGAGCTTTTTTCAAACTAACGATACACATTATCAAACAACTGCTAGCAATGGAAATGATCATACAAGAAAAATAAGTGTAGAAAATACAATAGAGGCGAAAGTTAATGAAGAGGATGTATGGTATAATTCTCTGAAAGAACAAGAGCCAGGTGAAAAAGAAAGAGATCTGGATGAGGAAGAATTTTTTGATGCTATTGAAAATTTGGATGAAGAGGAAGTGAGTGCTAACATAGAAGGAAAAGAGTATGAAAAAAATAAGTACTATAGTCTACAAGATGGTCTACAAGAAAAAAATGAATTTGATCACACAACGCACACTCTTACACTTGCTTTTGAAATTGAAAAGCCATTTCCAGACTCTGACCTTAGTAAATTTAAGTTATGCGAACTTAAGCAAAATGGTGATAAATATACGTTTATCTTAGAAAATGATCAGAAAAATCGAATAGAATTACACTCTGAATATCTCAATATTTATTTTCCTAAGTATTTTGAGAAACACAGTAGAAAAGGAGCATACACTGAACTTTTTTCTCAAGAAGAAAATGAAATTAGAAATGATATTATCATCCCATTACAAGTTCCAAAAGAGGTAAGCATACTTACTGAAAAGTTCGGCTGGATGAATCCCATAAGAGCAAAGATACAGTCAAAAATACCAGATTCCCCAGAAGATATAGATCTCAAAGATTGCAAAGATCATGTAAACTTCTATCTTAATTCAAATAATACTATATCTCTTTTTCTAACGTCAGCACCGATAAAATTTGCAGCTAGATTATCAGGTACTCCAACAGAAACAAACTGGCCAATAAAGGATATTCTAGTCAGAGGTAGTTTTATTAATCAGCATATTGATAAGCAAACTAGAGTTGAAAAAGTGATTGAGCCTTATATTGATAAGCATTCTATAGTTGAAGAAGCTTTTGAAGTAGTTAACGTAGAATGTGCATCAGAGCTGAAGATTTCTCAACCTAGCATATAGCCTTATATTCTTTTATCAGCATGATATAATTTTGTGCAGATTGTGTAATATGTTTAATTTCCTCATCTGACATTTTTTTGAAGAATTGTGCTGGCCTGCCAGCCCATACTTCACCACTTTTTATCACTTTCCCATGCGTTACCAGTGAGCCAGCAGCTACCATAGCTTCAGACTCCACAATCGCATGATCCATTATAACAGAGCCCATACCAATAAATGCTTTATCATGTATCGTGCATGCATGTAACACACAAAAATGTCCAACCGTCACCATACTACCAATAATCGTGTCACCGCCTGGATTTCTATCTACATGAATTACGGTGCCATCTTGAATATTCGTTTCATCACCTATTTTGATTGATCCAACATCTCCTCTGATCACACAATTAAACCAGATACTCGCATTCCTTCCTATTTCAACGTTACCTATGATATGCACACCATCTGCGATAAAAGAACTTTCATCCATTTTTGGTTCATAATCTTTGTATTTTAAAATGTGATAGCTCATAATTTAAATGAGGTTTAATACATACTTGGATTCCAGTAGTCAAGTTACTCGGGTAAAGATATTCTTGACTTATGATCCTTATGCTCCTAAAATCTTTATTTTTAGCTCTATTAATAATGTCAGTAACAGTACTTAGTGTACTTCAAATAATATTAGTTGTTGTATTGGTAATTTTAGTACTCCTGCAGCCACCTGGAAGTAGTTCATTAAGTGGCTTTAGTAATTCACAACAGGGAATGAATTCAATAATTCCGGTAAAGTCTTCTGAAAATCCACTCAGTAGAATAACTTCTATAGTTGCTGGATTGTTCATTATAAATACACTGTTACTATCAGGATTATGTTCAAAAGATGTACATAAAAAATCAATTGCAGAGAAGATTATATCAGAAAAGAAGCAAGAAGGCCAATCAACCTCTGTTCCATTTGAAAATTAATGAAAGAAACCAAGTTTATCTTTGTTACAGGTGGAGTTGTTTCATCACTTGGTAAGGGTTTAGTTGCTTCAAGTGTGGGAGCACTTCTTCAAGCTCATGGATTCAATGTTCGCATCAGAAAGCTTGACCCATATCTCAACATTGATCCTGGAACAATGAGCCCAGCTCAGCACGGGGAAGTATTTGTTACTGAGGATGGTGCTGAAACTGATTTAGACCTTGGACATTACGAGCGTTTTACTAAAATTAAAGCAACCAAGGACGACAATATAACAACTGGTAAAGTATATAATAAATTATTAAAGAAGGAAAGGTGTGGTGATTATCTAGGCAAAACTGTGCAAATCATTCCTCATGTGACAGATTTAATCAAATCTTTCATTTTTAATGGTACAGAAGATTTAGATTTTGTAATATGCGAAATAGGCGGAACCGTAGGTGATATTGAAAGCCAACCGTTTTTGGAAGCTATACGCCAAGTTAATTATAAACTAGGAAAGCAAAAAGTTATCCTTATTCACTTAACTTTAATACCATATCTCACTGCAGCACAAGAATTAAAGACAAAACCGACACAGCATTCAGTTCGAGAGTTAAACTCTGCGGGGTTACAACCAGATATTATATTATGTCGCAGTGAAAAAGAAATTTCCGATAATCAAAAAGAAAAGATAGCCAATCTTTGCAATGTTTCTTTATCTAACGTAATACCTGCTCCTGATGTAAACCATATATACGAGTTACCGTCCTTGTATAATCAATGTGGGCTCGGGACACAAATTTTGGATCACTTTCACTTAAGTAAGCCAAAACCAAGCTTACCTGAATGGGACCAAATAGTACACTCTATGAAACATCCAACACAAGAAGTTATCGTTTCCATAGTAGGAAAATATACTGAATTTCCTGACGCATATAAATCACTGATTGAAGCATTAAACCATGGTGCAATTATTAATAAAGCTAGAGTGAAGATAAATTGGGTCAACTCAAGAGAAGAGAATGGAAAATCTATAGATGCAAAGTTTATCAGAGAAAAATTACAAAGCTCCAATTCAGTCCTTGTTCCAGGAGGATTTGGTGATAATGGAATAGAAGGTAAAATATTAGCAATAAACTATGCCCGTGTAAATAACATTCCTTTTTTAGGAATATGTCTTGGTATGCAGCTTGCAGTGATTGAATTTGCTCGCAATGTCATTAAGCTTGAAGATGTACACTCTGAAGAATTTTGTACCTGTAAGCACCCAATCATTAAGCTAGCTAGCGATAAGAACGTTGATCTTGGTGGGACTATGAGACTTGGAACATATAAATGTAATGTAAATCCAAATTCAAAAATGGCAAATGTGTATAGTAGTGTCACTATTTCAGAAAGACACAGACACAGATATATAGTTAATTTAGATTATAAAAATAACTTAGAAGAGAATGGAATGACATGCAGTGGTATATCAGAAGATAAAACATGCATAGAGGCAGTGGAGCTAAAAAATCACTCATGGTTTATTGGTGTGCAATTTCATCCAGAATTTCAATCAAGACCATTTTCTCCTCATCCTCTCTTTACATCATTTATTAAGGCAGCTATTGACAATAGAGTTTAATAGAACTGAATAAACTCTATTCTAATAGAGAGGTAAAAAATGTTACTAAGAAATAGTAAAGATAGCATTACATATGGATCTGCGACCTTCGAGGAATTGAATAGGCATGTAGAACAAATAATATATAAATTAGAGGAGGATCAAATTATAGAGGATATAATGGAAGAAGTAGTTGTAGCTATAAACGAACTAAAATCGGTAGAAGAAATAAAAAAATATTTAAAGCGAGAAATAGATAGCCTTGTAAAAAGGACAATAGTCCTTAGTGAATTCTATAACCTAGAAAAAATAGAAAAGCCAAGAAAAGAAAATTATATTTACCCAAGCACCTAATGTTTAAGTACCAATACATGGAACTTGCCATAGAGCAAGCAAAACTTGCTCAGAAAGATGGCGAAGTGCCAATAGGTGCTGTAATAGTTAATGGAAACAATATCATCTCCTCTGCACACAATATATCTAATGATCCAACTGCACATGCAGAAATGTTAACAATTAGACAAGCATTTTCAACTTCCACGCTTTATGAAGCTGAAATGTACGTAACGTTAGAGCCGTGCCCGATGTGCGCTCAAGCTATCTCTTTTGCAAAAATTAAACGTCTGTACTTCGGGGCTTACAATCCCAAAGGTGGAGGAGTTGAAAACGGCACTAGAATATTTCAATTCTGTAACCACATACCTGAAGTTTATGGTGGAATATTAGAAACAAAATGTTCTCTTTTGTTAAAAGATTTCTTTGAGAAATTGAGAACTTAGTTTAAGCTGTGTGATTATGATTATTGTTCTGTTTTGCATTAACTTGCTTTTTGTACGAGGTTATCACTTAAGCGCAGAAGTTGCTTTATCCAGCATTAAAACCTGAGAGTTTTTAAGCTTATGCATTCCTTTTATCCTTCAGAAAGTTTTTGTCTACTATCTTTATTCAGAAAAAAAATTGTAAAATTTCTATAGTTATGGTATAATTGTAAATACCGCTTGCCAATAAGCTGAGTATAAAAATGCCGTTCGGACAGATCATTACATATAGCACGATATTACTTGCTATAATTGCAGTATTTATCTTTTTGAGAAAAATATACAAAAATCACATTAGAAAAATTATATTTCCTCTAAAAGTTCTCAAAGAAGAGTGGGAAGAAAATAGAAAATTTAATGAATTATATCAAAAAAATAAGCAAAAAGAGTTGATGAAACAACAGGAAATGCTAAGCGAGAAGCAAAAAGATATGCAAGTTTACAAAGAAGATCTAGAAATAATTGATATAGCAAAACCGCTAGGTAAATGGACAAAGATGGTTATGATGGGTAGTGGTTTAATGAAGCATTTTGCACAATTGATACACAGAGAAGGTGAGAAAAAAGGATTTTGGGAGCTGTTTATCAAAGCTCAGTCTTCAACTAAGGGTAAACATAAAGGAAAAGGCAGATGACGTATCCATTGTCTAATATGCTTTCTAGCATTAAACTTCTTAAGTTTTATAGTCAGTCAAGCAATGAGATGACACCATCTGCTACCTACAAACCCAATGTTCGTAGTTGTATTTCAAACACTGACTGTTTGTTGTGCAAGCTATCCAATGTTCATACACTGAAGTGTTTAGCTCCAAGTTCTTTTTAAAGGTTCAGTAGATGCTTGAATGTAAAAATCTATCCTGTGCTCGTAATAACAAAGTATTATTTAAAAACCTCAATTTTAAAGCTGAGCCAAAATCAAAAATCTTAATCACTGGTCCAAATGGTAGCGGCAAAACCAGCTTAATCAGAAGTTTATCCGGACTCTTACCGCCAGTATCAGGTAATGTAAGATATTGCGGAAAAGACATATATGATGACCCAAAATCCTATATACCCTCTATGGTCTATATAGGCCATAAAAATGCCTGTAAAGATAGCTTGACAGTTAGTGAAAACATAGAATTCTGGGCAAGAATACGGAATACTAAAGAATTAATTACGGCAGCTGCTTATTGTTTAGAGTTGCAGCCTGTATTTAACATTAGATATGGTGAACTTTCTGCAGGATGGAAAAGAAGAGTTGCGCTTGCTCGCCTTTTAATTTCTAATGCAAACATTTGGCTGATAGATGAACCATTCTGTAACCTCGACAGTATAACGTGTGAATTAATATTGAATCTGATCTCAATACGCTCTGAGCAAAACGGTATAGTAATTATTACAGGACATAGCTCTACAGAACAATTATGTGACTTCAAGACAATCGACATACGTGATTTTAACAGACCTCTTGTATAATTTTTGGCCTTATTGTACTTACATCAATAATTTATTATCACATTTAATATTACGCATTAAAATTAACTCATCTCTTTCAAAGGCTCTATATTAAAAATCGAAAGTCCAGAAGCAATGACGTGTGCTAAGGCTTGGACGAGAAACATTCTTGCAGCGGTGAGGTTTAAGTTATTCTCCAGTATAAACCGCATATTTAAATCACTTTTGCCATATCCCCATAAAACGTGAAACGCTTCTGCAACTTCAAGTAAGTAGAAAGTGATTCTGTGTGGTTCATAGAGCCTTGCCGCTATTTCTACCACATCTGGCCACTTTGCTAAGATTTTTATGAGGAATAACTCTCCACCTGTCTTTAAAAGTGAAGGATCTGCTGTTGGGAGCTCTTTTGGAGCATTACGCATTAACGAATGAGCACGGGCGTGCGCATATTGCACATAAAAAATAGGGTTGTCTTTTGATTGTTCTTTAACTTTAGCAAAATCAAAGTCCAAGACCATATCATTCTTGCGTGTTAACATTATAAAACGAGTGATATCCCTACCAACTTCTTCCACTACATCCCTGGCTGTAAGAAAGTTTCCTGATCTTTTGGACATCTTAACAGGTTTGCCATTCTCAAAAAAATTCACAATATTATGCAGTTTTACCTCTATCTTTGCTTGATCATCACTGAGCGCAGAGACAACTGCTCTAAGCCTTTTAATATAACCGCCATGGTCACTGCCGAGCTCTACGATCATATTGTTAAAACCACGCGATATCTTATTAAAATGGTAAGCGATATCCGAGGCAAAATAAGTCCAGCTACCATCCTCTTTTTTTAGTGCGCGGTCAACATCATCACCAAATTTTGTGGAGCAAAACAACATTTCTTTTCTGGCAGTCCAATTTTCGCTTTCTTTGCCTTTTGGTTTCTCCAGGTACCCTTCATACACTAGACCCTTGCCAGACAATATCTTTATACTCTCTTCAATTTTGCCACTTTTTTGTAGCTCATACTCTGAAGTAAAAACATCATGATTTACTCCAAGTAAGTTCATGTCTTCCTTTATGATTTCTAAGATAGAACTTAAAGTATAGTCTCTAATCACTTGATTATCTTGCTTTTCTAGAAGCTCTGCGCCATATTTTTTGGCCAGCCCAGTCCCTATTGGTTTTAAATATTCACCTGGGTATAAACCTTTTTCGATGCTGATTTTTTCTCCCAGAGCTTCCTTATACCGCAAATATACTGACCGAATTAGCGTATCTATCTGCGCTCCAGCATCATTAATATAGTATTCCTTAGTAACTTTATAACCAACTTTTTTCAATAAATTTGCCAGAACGTCACCAAATACTGCCCCTCTTGCATGACCAATATGCAGTGGACCAGTTGGATTTGCAGATACAAATTCAACATTAATGGCCTGATTGTTCCCTATATCTAGGGTGCCAAACTCTGTTTTTAGCTCATTTATTTGTTTTAAAATTCCATGCCACACTTCTATTTTTAAGTGCATGTTGATGAAACCAGAGCCTGCTATTTCCACTTTTGCAACTTCATCAAAAAGTTCAAATTCTTTGGCTAAAACCTCTGCAATTTCAATGGGATTCTTCTTTTCATGCTTTGCAAGCACCATAGCAACATTTGTGTAAATGTCTCCATGGACTCTATTGCTTGGAGGCTCTATGATAAAGTTTGCTGCACTTGTGCTTATAACACCCCTTTGTTTCAACTCATTCAATTTACTAAAGATTAGAGAGGAAATCTGCTTAAAAATGTTCATCAACTAGAAAAACTATGAAAACCTCCAACAATATAGCGAATAAGTGGGGCTAGTTGAAGAATTATCTTAACTATTTTACTTTCCTGGATTAAATGATCTAGGAAAGTTATAGTTTATATTAAGACGTTGTCGTAATCATGGTAAGAGAAAGCCATACCTTCGCTGTAACCATCATTACCAGCATCAGACTCTTCAACATCATCAGTTACTACCTGATCTTCAGTTGTGATTTTATCCTTGATCGTCTCGTCTACACCCTCATCACTATAAGAAAATTTGTTAGTATATGAATAGCGATTATTGATTTTATCACTATAGTTATGTTTTAACATAGAGACCTCCTATACAGTCAAAATTGGAATTACATTAAGATAGAACAAGCTATGAATATAACGTGAATGAAAGAAACTACAGATCACGAAATTTCCGGATAACTATGGAACCATTATAAAATAATAAAATTAAAAAATTAAAAAATTAAAAACTTTAACATTAAATCTAGCATACTCATTAAATCAACAACGATATAGCTTAAATTCTCTTTTAATTTACACAATATTTCATGCCTACTTTATCTTCGCCAGTTTTGTATACAGCCCATCTTTACTCATTAGAGAATCATGAGTACCGACTTCTTCCACTTTCCCGCAATTAATCACTATAATCTTGTCAGTTTTGAGTGCGGTTGATAGCCTGTGCGTAATTATAATTGTTGTTCTGTTTTGCATCAACTTGCTAAGTGCTTTTTGCACTAGGTTCTCACTTTTATAATCAAGGGCAGAGGTTGCTTCATCCAGTATTAAAACCTGAGGATTCTTTAGTATTGCTCTTGCTATTATAATACGTTGTTTTTGTCCTTCGGAAAGTTTCAGTCCTCTTTTTCCTACAAATGTATCAAATTTATCCGGCAGCTTATCAATAAATTCGATCGCATAAGCGCTGATAGCTGCTTGCTTCACCTCTTCATATTCAGCATCTGGTTTACCATATAGTATATTTTCCATTATTGAGCAAGAAAATATCATGTGATCTTGTGGTACTAAGCCAAACAGCGATCTTAGATCATTTAGCGCAATTGTCTTAATATTCTGTCCATCGATAGTAATACTGCCTTCACTTGGATCGTGAAAACGGAGCAGAAGCTTTAAAATGGTGCTCTTGCCACTGCCAGATGGTCCAACAATTGATACTGATTGGCCTGCCTCTATAGAAAATGATACGTTATTTAATGCTGGCTTATCAGCATAAAAAAATGTTACATCGTTAAACGCAATTTCTTTTTGAATACTATCAATTCTTATAGGATTTTCGCCATTTACTATAGAGCTTTTCATGTTCGTAAACTCAAACAAACGCTCTACAATTCCAAGACCTCGTTGTAGGTCACTGACGTTATCGCTCAAATTGTTGACAGCTCCTGCCGCAAGCGCTGAATAAAACACAAATGAGGAGAGTTCTCCAATAGTTATATTATTGCTTAAGACTTCTTTTATTCCAAAAAAAAGCAAAATAACTAGCGAACCTATCACACACGTGATAACTAGAGTTACTAAAATAGCACGCAAGAGTACTAATTTTACGTATGATTTTGATACTGAGTTTAGATGTTTCTGAAAACGAATTTTTTCATTTTCTTCTAGTACAAATGATTTAATGGTTACTATAGATCTAAAATTTTCCTCACTAAATGATGCAAGCTCACTTAATTTATCCTGAGCAAAGCGTGCATAATTGCGTACTTTTTTCCCAAGTGAAGTCATGACAATGAGCAGTATAGGTATTATTGCAGCCGCATATGCGGTTAGATGTAGATTTGTATACAACAGCATTGCAACACTACCAGTTAGTACCACAAAATTCCTCAATATTGTCAATAAGCTGCTGTTTATTATCGATTGCAATGCAGAGGTATCAGTAATGAGTGCTGAGATAACATCTTGCACACCTGTATTCTCAAAGAAGCTTGGTTGTAAATCAGTAATACTGCTATATAAGTCATATCTGATTCTTGCGATAACTTTTTCGCTGCCAATGCCAATGAAATATAACCGAATAAATGCAGTGAGAGAGATGCCTAAAACTATCAGTATTGCAACTAATAATTTAGTAATAAAATCATGCTCTGCACCAGAATCAATTATGTTACTTAAGCCTTTGCCAAAAAGAAGAATCGTTAAAGCTGAAAATAGAACTGCAATAAACGCTACGGTAAAATAATGTAAACTAGGTTTTATATAGTAAAATAACTGCTTAATGTTAGATTGCATTTTATTTTAAAGTTAAGTATTTAGCTTCAGGAAAAAGTTACAGCATTAGTCTACAGTGTACTTCCTTAGAACAATACGTTCAAGAAACTTTAGCTTGATTTCTACTGAAGGAAAAACGCTGCGAAATTACAGAAAGTTAGCAAAAAACTACTGAATAGACCAGAGTTTATTTTGTTCCAATGTGTAACGCCACTATTCCATAGCTCATATTATAGAACTCAACATTCTTAAAGCCTACCTCTTCAATTTCCATTTTAAAATTAGTTTGAGTTGGAAATTCTCTTATGCTTCTTACTAGGTATTCATAAGAACCCTTATCTTTAGCAACTATGCTACCAATTTTAGGAATTACTTTAAATGAGTATAAGTCATAAAATTTGGTGAATATCTCATTTTGATAATGCATAGGGGCAAATTCCAAGCAGACAAATTGTCCATTTGGCTTTAGTACCCTATATGCTTCACTTAAAGCCTTCTTACGGTCGGAAAAGTTTCGAATACCAAAAGCTACTGTATAATAATCAAATTCGGAATCTTCAAATGGTAAACTCTCTGCATTTGCACATACCCAATTGAAATTTAGCTGATTTGAATTTATAGCTTTATCACGCCCTTTGTCCAGCATGTTTTGATTTATATCACATACTGTAACTTGAGCACTTGGCTCCCCTCTTGCTATTCTTATAGCTATATCTCCGGTTCCTCCAGCAATATCCAAAACCTTGGAGTTCTTTTTAAAATGCACACTACTTACCATCTTCTCTTTCCATAGCCTGTGCATTCCAAGGCTCATTATATCATTCATGATGTCGTAGCAATTTGCTACAGAATCGAAAACCTCTTTAACTAGTTGTGATTTATCCATATTTTATATAGAGATTGCTTACATAATTATTTTAAACTTTAGCAGTTAAATTAATATACTAATGAGAAAAATATACTACAATTAAACATATTTAATCCAGTAAATCATTAGTGTCGACAGCTTTTTCACAAAATATCATCTCTCTTATTATGATATTATCTGTAGCAGTTGTTGATATGGCAACAGACTTATACTCAGTTGCATTGCCAAGTATTGCCAACTATTTTAAGGTGAAAGGTAATATAGCGCAGCTTACGATCAGTTTAAATTTAGTAGGAGTTGCAATATCTGGATTAATTTATGGCCCATTGTCAGACTATTATGGTAGGCGCCTAATAATGCTTATTGGTATGACAATTTTTACTTTGGCAAGTATTGTATGTTGCATAGCTGATAATATTATACTTTTAATATTAATCCGTTTTATACAAGGAGCAGGAGCGGGTGTTGCAGGCGTTGTCGGATATGCAGCAATCAGGGATATGTACTCAGGTAGTGAATACTCAAGAGTAATCTCAAAGTTAAATATGGTAGTAGCACTTTCACCTGGAATAGCTCCAGTGGTAGGCAGTTATATAATTTCACATGGTTATAGTTGGAAGTTTTTGTTTTTTATCATATCACTTGCCGCAATTATTATGCTCATTTTTATTTACTTGAAGCTGCAAGAAACGCTGACTGTAAATAAAAGTAAAGCCAGTATTAATATCTTCAAGCAGTATATATTAATATTTAAGAATTATCGTTTCCTTGGATTTTCAACCATTCATGGATTAACTTTCATGTGGCTTTGGGCATACATTGCTAACTACCCGTTCATATTTGAATCAATGGGCGTTGAAGTACAATATTTTGGCTATCTTATATCAATCATAGTTATATTTTACATAATTGGAACTTTAATTAACAGAAGGTACGTACCAAAAATAGGGGTTAGCAAGATGCTAATAATAGGTTTGGTACTACCAATAATATCCGATGGTTTGTTGGTATATTTTTATTTCATAAACAAGTTGAGCGTACTTATTCTTCAAGTTATTTGGATTCCAAGCAATATTGGCCTTGCACTCGTAATCAGCAATAACGTAACTTCTGCTTTAGAAACAATCAAGGGTATAGGGCTTGGTAGTGCAGTCCTCTCATTCTGCAATATGATGTTTGGAGCTATTGGAATATATATAGTAGGAAAATTTTTTCACTATAGTATTTTACCAAATTTACTGTTAACAGTTGCATGTTCTACAGTTGCAGTTTTTGTATATGTTTTACTCAAATACACTGAAAAACACGAAGGATAATCATTATTTCTACAACCCAGATTTCATGAATTATTAATTACCTTACTATAGTAATGCAATTTTATAGAGAAGTGTTAAATGAATTATTCAGTCAGAGATATAGATTCTAAGCTACTTAATGCTGCTGAAAGAGGTGATATTGATAAAGTAAAGCATCTAATAAACGAAGGGGCAGATGTTAATGCAAAAGACGTTTATGAAAAGACTCCTTTACACTGGGCTGCTGAAAAAGGCCATAAAGAGATAGTAGAAATTCTATTAAAGAAAGGAGCAAATGTTAATTCAGTAGCATTTCTAGACATAACTCCTCTACTCTTTGCTGCTATGGAAGGACATGAAGATGTAGTAGAAATTTTATTGAAGAGAGGAGCAGATGTTAATGGAGTAGAAAGTTTTAGTGGAATGACTTCTTTATGGCTGGCTGCTCAAAATGGTCATGAAAGTTTAGTAGAAGTGTTATTAACAGCAGAAAAATCGATATTAGCATGTATCCTCAAGCATTACGTTTTGCTGCTAGAAATGGCCATGAAGGCGTAGTAAAAGTATTATTAAGAACAAAAGGAATAGATATTAAAACACTTTCTGAGGAACTAGGCTTGGCTGCTGAAAATGGTTATGAAGGTGTAGTAAAAGCGCTACTAACAGCAGAACAAGTCGACGTTGATAGGTATTTTTCAGCACTATATTTTGCTGCTGCAAATGGTCGTGAAGGTATAGTAAAAGCGCTACTAACAGCAGAACAAATTAGTGTTTCAGAAAAAGATAGTTTTGGAAAGACTACTTTACATTGGGCTGCTGAAAGAGGTCATATAGAGATATTAAACACTCTATTAGGCAAAAAAGCGAGTGTTAATATAAAAGATAATTATGGAGAGACCCCTTTACATTATGCTGCTAAAAATGGTCATATAGAAATAGTAAAAATTCTATTAGCAGTAGACGGAATCGATATCAATGTAAAAGACAAGGATGAAAAAACTCCTTTTGATTTAGCTAAAACAGAAGAAATAAAAGCTCTATTATTACAAATCATAGAAAAAACTGATGACAGTTCAGCATCGACAGATAGTGAAGGAGATCAAGAGGAAGATACTGAGCAAGAAGGTAATGTGCAACCAGTGATACAAGTAGAGGAAAAATCACAGGAAATCATTGTAGAAGAAGTCAGTGATGTACAAATTGAAGATGCTGATAATGGACATTCTATTGACATAGCACTTACACAAAATGGTGTTAATCCACGAAGTGAATCATCAACAAATGAAGAACAGCCGAGCTCTTTTTTTGATAATTTGCTTAATATAATTATGAAGCCCTTTTCTTTAATTGCATCATTTTTTGGTGGTTTTTTTTCATGGTTGTTTGGATCTGATGAACCATCAACTGAATCTGATCAAATAATTACACCAAGTAACTCAGGAGGAGAGGAGCTAACAAACTATCAAGAGGGTGATAATAATATTATATAATAGATTTCTTGCATAACTGGAATGCAAAAGTTGATGTCATGAAACCAATTAAATTTACGGAGTATAATGGATTCCAGACTGGAATGACGCTCTTTTGGTGCACAACCTTTGGTGTATTACGAAACGATTCCCATTCAAGACAATGTCATCCCAGTGCTTGACACTGGGATCCAGAAATTTTGGGTACAAAAGTAATCCTAAGTTTTTATTGATGAGATTACGAAAGAGTGGATCCCAGTGTCAAGCACTGGGATGACAATAAGGAGCTACCTGAATGACAAGAAAAGACTACTTGAATGACAAAAAAGGGAGCATTGGCTTGCACATTCCCCTGAACAAATACCTTGATACATTAAAGTTTCTAGGTTTGAGTAGTGAAATCCGATCAGTATGAAAATTAGCAAACTCCTTTTTATTCGCTGTAGAATAAAATTTTTTATTTTAATGAAAAAATTGCTTCCGCATATTCAAGATGCCATTATAATGATGGTAGAGATATTTAGAGAGCTCAAAATCTATCTCGGTCTGCAGACCTTTTAACCAATTTTTCAATAAAAATTCAGCCACATCTGTTGTGTGTACATTCTGAATCTTTTTTATACAGGAGGATTTTATGTCTAGAATTCCAGATACTTGACCTTTACTTTAGCTAATAACAGGCGCCTGTAGTTTTTATAATTAGTGTTAACACGGTTTTTCTACTTTTTTTTTCTTAATGTTTTAACTCAATACACACCATCATCATTTACTGCTTCTAAATATATCATTGCTAAACACACGCCACTGTGTATTTCTATAGATAACTCATTGCCTAAACTTCGATTAAAGCAAGAATTCTTTCCTGGAAAAGCAAGGTTACTAAGGTACAGTTCCCATTTTAATCCTTTAGTTGACAGTTGAGCTCTTGGTATACCAAGCAAGGATATTTTAGTATTTTTTTGCAGGGAAGAAAAATGTGTCATACCTTTTTGTAGAATGCAACCTACCATAGGAGGTATAGGGGTGTAAAAGATACTATCTGTACTTAAAAAAACGTTAATATTTTGTAGTATATGATCAATTGCTCCTCCAGTAATACCCGTTACTATTGATGGCAATAACTTTACTGTTTTTAAGTGAGCCATTGCTTTAGAAAAGTCGCAATAATCTTGATCAGGTAGATATACTGTATTTAAATTAGCACGTAAATTCGGATTTATACTATCCAAATCTCCTATTACAAGATCAGGTTTTACGCCAATTGATAGAAGCTTATTTGCCCCTCCATCTACAGCAATAACAGGTATATCTTGTTTAAAAAACGATGAATCAGGTATTTCTCCATTTAATACTACAATAGAACGATATTCTTGCTCCACGCTACAATGTAGCATATGGTTATAAAACGCTTCGTGCAGTTTTTGCATCGTAGTAACATTTTTGAACAATTGATATTATACTGATCACTAATCCAGCAATATTACTGAGTATCACAAAAGTTAAACCCTGACAAATACCGTAAATAAGCCAAGATGATGAACAAATAAGATAATTCACCAACATTAGCATCGATACGTCACGAGTAAGTTTTGTGATATATGCTCTATATACTTGAGGCAATAACCCAATAAGAGATGTAATGAACGCGATGAAGCCAAAGCATTCTTCAATATTTATATACATACATTTTCCTACGTTTGTTTTAACAAGATCAGGTTCAAAGGGTTGTACTTTATGTACTCTCAGCTTTTTTAGAGCACCCCTAATGCGTGTAATTTATAACATCATTTAGTCTATTAATCAAGAAATTAACAGTGACTTGCATTCATGAAACCCAATCGGCTTCTATGCTAATTATTATCCAAGCTAATCGTCGGTTGTGCATCTTGCTCAGAGATCAGAGCAACTAGCAAATTGTTTATCAATTGAACCTTTTGTTTTCCATCCAATTGTAAGCTTTTATTTTTTTCAAAATGGGCTATTACTTCTTCGATAATTCCTATTGCATTTTGCACTATATGCTTTCTTGCAGAGGTGATAGCATGCGCTTGTTGACGCCTCAGCATTGCTTGTGCAATCTCAGATGAATAGGCCAAATGCGATATTCTTGCTTCTGCAATTTCAATTCCAGCAATATTCAATCTTTGTTGTAGCATTGACCGCAATTCATTTGAAATTTTGTCAGAGTTTTTACGCAAAGATTCTTCATCATTTTCGCTATCATACGGATAATTACTTGCCAGTTCTCTAATTACCGAGTCACTTTGCACAAAAACAAAATCATGATAATTATTAACATTATAATATGCCTTCGCAGGACTGCTCACTCTCCAAACAATTACTACTGAAATCTCTATCGGACTTCCATTAGCATCATTAACTTTAATTTTTTCTGTATTGATATTTTGAAATTTTAGAGAAATGACATGTTTGTTTGTAAATGGGATTGTGATAAACATTCCTGGTTTAAAATAAGTTCCAATATAATGACCAAAAAATTCTATCACTCTTGCTTCATTAGGATGATTGATAAAAAACCCTGTAGGTAAAATTATGAATAGGATCACGAATAGGATCACAAATGGGATTATTAATACTAAAGCAGTACCATCCATTGAAACCAGGCTATTGTGTATTAAAGCCAGAGTATCATACATCGCAAGTAGTGATAACGGTATTGCCATTACTATTACCGCTAGTATTAATGCAGGAAAAAACCGAATTTGACTCAAATTTCTATCGTTTATCGTATTCTTATCCATATTGTCTTTAAACTTCTTTTTCACTTGCACCCTCTCTGCCGATTATTTCATCTACCTTACTTACAAATAATTTAAACTCTCTTAATTCACGATCAGACAACTTTATCTCATTGCCATGAGCTATCGTAAGCGGATCAATATGTTTACCATTATATATAACTTCATAATGTAAATGAGGTCCTGTTGCAACACCAGTGCTACCAACATAAGCGATGATCTGCCCCTGCTTTACTTTAGAGCCTAACTTTATATCGCCACTAAATTTGCTTATATGCGCGTAACAGGTTGAATATTCATTTTTGTGTTTTATTTTGATGTAATTTCCATAGCCACCATTCTTTCCTATATATTCTATCACACCCTCTGCAGCAGCGTATATGGGAGTGCCAAGTTTAGCTGCATAATCCACTCCTTTGTGAAAAGCAATTTTACCGCGAACAGGATGCTTTCTATTGCCAAATTTTGAGGATATGCGATAATCTCCATTTAAAGGATTTGCAAAAATTTCGCCATTTTTTAAGCTTATTCCTTCTTTATTAAAATACCTTTCTTTACCATCTTGCGATTTATAATGATATAAACTAATAGCTTTCTTGTTTATTGTCAGTGAAGCATATAAAATTTTTTCTTCAGTCTTCTGATTATTAGGCAATCTCTCAAAAAGAACCTCCAATTTACTCTTCGGCACAATGTCTTTTTTAAAATCAACACCGAAATCTTTATATATGTTGATCAATTTCACCAATGTATTTGGCGCCAACCCTTCCGTGGCAAAAAAGGAAGATTTTATGGTACTGGATATGAATAACAACTTTCTATCACTTTCTGTCGTCAAAGTAGCTTTTTTTTTTCTGATTCCATGCTGGAATGGCTGTGCAAGATCTGTTGATGTTTCAGCGGTATATAACGGTAAGATAAAGAGCAGCATAAATACAATCAGCTTCATCATTTAAACAGCATCAACAAAAGTAAAATTACCTTCCACATACTGTACATCATCATTATCTTCTAATTCTTCAACCAATGCAGATAATTTATCAATCAACTCTTTATCGCTAATTTCAATCAGATCTTTTGGCTGCCATGAAAGACGAGCAAGTTCTGGTTCTCCGAATTTTGCATAAAAGGCATCGCGTACTTTACCAAAATCTTTTATTTCACAAGTTATAACGTGTAATCCTTCTTTGTCATTTTCCTCAACATTCAATACTTCTAATTCAATTCCATAGTTAAATAAATCTTCAAAATTCATATCCTCTGCTTTATAGACAATTAAGCCTACATGATCGAAAAGGTAACTCACACCTCCTGTTTCTCCCAAATTACCGCCTTTGCGAGAAAAGATATAACGTATCTCAGAAGCAGTTCGGTTGCGATTATTTGTCAGAGCATGAACAATAAGTGCAGTACCAGAAGGTCCGCAGCCTTCATATTGTATTTCTTCATAACTTTCTCCAGCAACGTTACCAGCTGCATTTTTTATTGCTGTTTCTATTTTATCTTTTGGTAGATTTTCCTTTCGCGCAGCAAAGATAGCAGAGCGAAGACGTGGATTGAGTTCGGGATCAGGCAGCCCTTGTTTTGCAGCAACTGTTATTTCCCTAATGAGCTTCGTAAATTTTTGCGAGCGCTTTGCATCCTGAGCACCTTTTCGATATTTTATATTTGAAAACTGTGAATGACCAGCCATAAGAAAACTAATTCACCCCTTCTACTAACATATTTTCATACTGCTCAGCTTCTAAGTCAAGGCCAAGAGCTAAGTGAGCTGTTATTAAATAACTAATAACTCTAGAAGAATATTTAGAATCTTTATTGCTTATCATATCTTGAAAACGCTTAATTGCTGCTAAATATTCACCACGCTTTAGGTAAAATTCACCAATAGAATACTCTTTTTTTGATATATGTTCTGTGATTAATTTTTCTTTTTCTTTGATCTCTTCTATATATTCGCTATTCGGAAAAAGATTAATATATTCAGTAGCTAGCTCTAAAGTTTTATATGCAATTTGTTGCCCAAGCTGCACTTTATTAATTTGCATGTAATAAGATAATACTCTTAAGTAATATACATATGGCAAATCTTCACCATTTGGATAAACGTATATATAATCATCCATATCACTTGCAGCACTGCTGTAGTTACCCATATTATAGTAAGAAACTCCAGATAATAATTTTGCTTTCATTGCCCAATAAGATAAAGGATACAAATCCTCTATCTTTTGAAATGCTCTAATAGCTTGCTTATATTTTTTCTGATCATAAAGCTTAACTGCCTCCTCATATAGTTCAGTTTCAGTGTGTTCAAGATCATTCGCATATAACTGCGTGAAGGGGCAAGTCAGAAGAAAAAAGCATATGATTAAAGTCTTATACATAAGATTTTTTTTGATCAAAATAAAGTATAGACTAAATATTACCTAAATAAACAAATTTTTGGCATTATCATCGAACGAAAAGCGTCTCTTGGCCACCATTACCTATATTGCTCGCACCACCACCTATTGCAACACCCTTTCCACTCACTTCTACGTTCTCTAGCTTTCTACTATAAGAATGTGTGATCAATCCACTTCCTACCATCAAAAGAGCAATACCTACCAGACCTAAAGCAGGCCCAACAGCAGATGATGCTAATGCTACTCCAGAAATCAATATTATTTTCCTGATTAGTAATAAAGAAGAACCAGCGAGCATTAACTTAGCTGAAGACATATTGCTTGTCTTTTTTTCAAACTTCTCATCAAAGTCTTGCTCTTTTTCTACTTCATATTTTTTACTTTTCTTGTACTCGCGATAGCAGAAAGTAGCATTCGCTACAAAGTAAAATAGACTAGAAATTGAAAAAGCTACGTCTCCTATTATTCCTTGCTCCAATGCTTCACCTACTATGCTAGCCACAATAACTAATGTAACTAAAGCAGCATCAGCATAGTTAAAGTAATCATCAACGGTACAAGGAAGGTCTCTCTTTTCTTTTTCTACTGTTTTCCCACTTTCAATATTCTCCAATTCTCGTTCTTTTTGTGCTATTTTTCTATTATTATAAATTAAATATAGCGTGCAAATAAGGGATAAGACTGTGAAAGGTAATATAGTATGGCCTAATGAGCTGCTTATAAGGCCAAGTAATACCTGATCGCTACATGTTTTTTCGAGCTCAATTGCCATCAATAATGCAAATGGAACCATTGTTACCAATGATACACATTTCCTATGTAGCTCTCTTTTTTTTAGTGTTAATAGTTCTTGTTCGAGCTTTTTGCTTTTTTCTTCCTCTCTTTCTTTTCTGACTTCTTCATCAACTGTTGGCCAAAAATCCCAGAAAAAATCTTCCATTTTAGCACCTTTTTTACCTTTGGATCTTTTTAAAAAAAACTTAGTGCCTGTAATACTAGTCATATGAACAGACCAACTTATGAACTAATACATTATATAGGATTTTAATTACTAAGTCAATATTATAAAATTATTAACTTTCTTTGTATACTCTTAAGCGATTCAGTCAATCTGTTTGATGCCAGCTAGAACGTAATTATAGCCTGACCACATAGTCATAACAGCTGCAGCCCACAAACAAATCACACCTATGTATTTAGTTATTTCATAATCACTCATTATTAACGCCACTATAGCAACCATCTGCAAAAATGTTTTAATTTTCCCAGCCTTACTCACAGGTAAACTAACGTTTGTAGCTATCAAGAACTCCCGCAAGCCTGAAACTAATATCTCCCTACAAACAATTATAACTGACGGTATAATTGTAATATCATCTATCTTATGCTTATAAACTAGCATGATTATTGTTGAAGCTACTACTAACTTGTCGGCAATTGGATCAAATAACTTGCCAAAATTCGATTGGACTTTCCATGCACGCGCTAAATAACCATCAAAAAAATCTGTAATGCACGCAAACATAAAGATCAATATTGTTATTAGACTTGCATACTTACTCTCTATATAAAAGCTTGATATTATTGCCGGTATTGCGAGCGCACGAGAAATTGTTAGCAAATTAGGCACGTTTTTCTTAAGCATGTCACATCACCCTACGTAGTAGATAAATTTATACAGAAGTACAATAGAGTTCACAAGCTAATAGTTGAACATTCATAAAAACCCCATATACTTAGGAAATTACTAACAATAAGCTCAAAGCATGAATAATGATTTAGATAACACCACAAAACAAGAAGCACTTAAGTACCATAATAAAAGTGGTAAACCTGGTAAGGTATCAGTTATACCAACAAAACCCTTATCCACACAGCATGACCTATCACTTGCTTATTCTCCTGGTGTTGCAGCCCCATGCCTTGCAATAGCTAAAAATCCTGAGGATGTTTATGATTACACAGCAAAAAGCAATTATGTAGCTGTTATTTCAAATGGCACCGCAGTACTGGGACTTGGTAATATCGGTCCTCTTGCTTCAAAACCCGTCATGGAAGGCAAAGCTGTTTTATTTAAGCGTTTTGCTGACATTGATGCAATCGATATAGAAGTTGACACAGAAAATATAGAAAATTTCATCAATGCAGTAAGGTATCTTGGCTCAAGTTGGGGGGGAATAAATCTAGAAGATATAAGATCTCCTGATTGTTTCATAATAGAGAAACGTCTAAATGAATTGATGGATATTCCAGTTTTCCACGATGATCAACACGGAACTGCAGTGGTTGTTGCAGCTGGTATAGAAAATGCCCTCGATATTGTTGGAAAGAAATTAGGAAATGTAAAGATCATCATGAATGGTGCTGGAGCAGCTGGTATTGCGTGTTTGGAAATACTGAAGTCTATGGGTGCTAAGAACATAGTACTATGTGACAAACAAGGAGTAATACACAAAGACAGAAAAGAGGATATGAATGAGTGGAAAGAAAAATATGCAATTGACACTAAAGAACGTTCCTTGCTCGATGCCATAAAAGATGCTGATGTATTCATCGGACTCTCTGCAAAGGATGTGCTCAGTGAAGAGATGTTAAAAAGCATGGGTAAAGACCCAATCATTTTTGCTCTTGCTAACCCTGATCCAGAAATAAGGCCTGAATTTGCAAAATCTGTAAGGCCAGATGCAATAATTGCAACTGGTAGGTCAGACTATAACAACCAAGTCAATAACGTAATGGGATTTCCTTACATATTCAGAGGAACACTCGACGTACATGCAACGACAATAAATGATGAAATGAAAATTGCCGCTGCAGATGCAATAGCAAAGCTTGCTCGCGAGCCAGTGCCGCACGAGATATCTGCAGCCTATGGTGGTCGTAAAATGAGCTATGGACGTGAATATATAATACCTACTCCATTTGACCCAAGATTAATTTCTATAGTATCTCCTGCTGTTGCAAAAGCTGCAGTTACCTCAGGTGTAGCAAGAAAGGAAATAAAGGACTGGAATGAGTATGCAAGTCAATTAAAATCTCGTCTTGCTAGTGCTCTCAGCACGCTGAATCTATTGTCTTCACAATAATCAATTGCATATTTTAGACTTATAATTAAAATAAACTGATGACTATTACAATTCACGAGTTAGAGAAAATTATCAAACAATCATTTCCTGATGCTGATATAAAAATTAAAGACCTTGCTGGAGATGATGATCACTACCATTTAAAAATAACTTCCAAGTGTTTCTCTGGAAAGACAAAAATAGAACAACACAGAATGGTATATAAGGCTCTTGAAGGTCAGTCTATACATGCATTGCAACTAGAAACTGGAGCTTAAAATTAAGGTAATATTTATGAACAACTTTCAACAAATAAAAAAAGACATAGCAGAAAACGATGTAGTGCTGTATATGAAAGGCACCTCTGACTTTCCTCAATGCGGATTCTCTGGGCTCGTCGTGTCAATTCTCAAAAAATTGAATGTAAAGTTCAAATGCATCAACGTACTTGAGAATGATGAAATACGTCAGTCCATAAAAAGTTTTTCTGATTGGCCAACAATTCCACAATTATATATAAAGGGAGAATTTGTTGGTGGCTGTGATATTACCCGTGAGATGTATGAAAAAGGTGAATTACAAAATTTGTTAAAAGAAAAAAAGGTTATTGCGGAGTAAGTTTACACAGCAGAGTGGCAAAATAAAAACATAGTGTCAGTGTCCAGACACTGCCTTCTTTTCTGGATTTCAGTGTCAGCTACTTGAATGACAGAACTCGATGTCATGAAAGTAGCTGACACTGGAGTTATACCTTATCACCAGGCTTAACAAATAGATGGCCCAATGTTATTAACTTTATAGGCTTATCTTCGTTATTTACCACCACCCAAACACCATCATCTTCATGATCAACAATTTCTATTGCTGTAAATACTACATAATTATTGTCATCAACAATCTTTATTCCAATAATACCATCGTCATTTAAGCTCAAGGCCGAAGAAGGAATTTTATATGCAAATCTTTCACCTGAAGGGAGGCTTACACTAGCAGTCAGTCCTTGCAAGGATATAATCTCATTATCAGTTACCTTTACCTCCACTCTATAAGATCCAGTTTTAGGCTCAGCAATTTTACTAATAAAACTCACTTCACCTACTAATTCCCTTCCGTCTAGCAAATTAATTTGCGCTGCACTACCCAGTTTTATTTTATTTACTTCATTTTCTGAAACATACAACACTACAAGAACCTGATCAAAATTAACTATGTCAGTTATCTTATGTCCAAGATTAACAAAATCCCCTTCATTTACGTTGATCTTATCTACATAACCATCAATAGGAGATTTAATCGCAGTGTTTTCTAAATCCAATTCTAGCCTTTTTAGGTCAGCTTTTGCACTCTGCAATGCAGTAAAAGCTGATTCCACTTTTATTTGTGCTCCATACCCTTTTTTATTCAATTTTCGAGAGGAATCATACTCAATTTCACGCTGATTTAATAAAGCTTTGGCTTTCTCAACTTGTGCAACTCTGTCATAATCTTCTATCTTTAAAATTACATCGCCTCTTTTTACTTTTTCACCATCAGACAAATAAATAGCAATAACTTGACCACTTGTTCTTGAGACAAGGCTTGCCCTATGCAAGGGATTTACTGTACCAGAAAAATTTAAATATACAGTGCGACTTTGTGGAGTATAATCCTGAGTTTTTACTGAAAAACTACTAGTTGGATTATCACTATTAACTGCTTGATCTTTTTTTAAAAACGTACTGTTGATAAAAAACAGTAGAATAAGAGCAATACTGGAAACAATGATTACTTTGCTTCTCATCCTTAAGCAGTAAAATTTATTGACCAATCTTGTTAGAAATAACTGCATAAACTTTCGAATCAAAAGTGTAAGTATAATACATCTATTGTCACTCTATAAACAGTTTTATGTGAGCAAATTTTCCTAAAATTAAGTAAGTTTGCTAAAATGCAATTTTTAATCAAGAAACCTTATCCGAAAAGTTATTATGTCAATATAAGAATTAACATTATATTAGCATATAAGTACTAACGTGGTATTAGTTCTATAATTAAGGAATATATTATGACAAATCTTATACTCAATCCTCCATTTCAATGGAAGGCACTTCATGATTGCTATAGAGAATGTGAAGAAAAATCACCAGGTAATAGTTGGCAGGTAACAGCGGAGCGAAATAACTGCAAGTGGTACTGTCGTCTGAAAGATACTCATGGCTTATTTAAATCTGATTCACAAGAAGAGTCGACACCTATTGATATAAGTAGTACATTCAGAGAGATTGGAAATAAATTCTATGATCTTGCAGATTCAGTGTCTGTTCTATAGTAAAATAAAGGATCAAAGTTCAATTAGTAAGTCTACTTTTGTAGACTTACTCTCTCATATTGACTCAACTGCAGCGCTGAAGTGCTAATGCCTGAGCTTTTTTTTACTGACTTTCCGTATTTTCAGGAAGAGGAGATCCTATTAACTCTATCTTGGTCTGTTGTACAACAATGTTCGTACAGCAACTAAAAGGGTGTCATTCCAGCGCGTGACGCTGGAATCTATAATCTTGTCAAAAACTCAGAATTCCTGGATCCCAGTGTCAAGCACTGGGATGACACCTATTTATTTTCGGTGCTCCCTTTCTTGTCATTCAAGTAGCTACTTCCATGACATCCATCTGTTTATATGGTTGTCTTTTCTCTTCCACCTATTTTGCCACCCTGATGAGGATATATTAGCATATATTTAAACAGAGCTTTAGCCCATCACTAAACCAACACCCAATTGCTCAACACTATCAATTTTAATTTGTAAAGTGCCCTTTATAAATTTATTAGCCTGGTCTGTACTCATAAAAACTGTATGTTTATTGGGCATTAATTTTTCCATATCTGCTCTATTTTTTTTATCTTGCAAATGAGGTTCGCAAATATAGCTATACTTTTTAAAATCTAGAAGTTTAGCAAAGCCATCACGATCATCCTCATGGTGAAAAGCAACATTTATACCTACTATTTCCTCCGTTTCTTGCAGCTTTCCATCTTTATCTATTACCTGTGCCTTAGCAAGCGCAACTGTAGGCTTATGGCCATAATTTGCTCCAATAACCCTTCTTATTGAATGTTCTATTGCTATTTTTTGCACTTCAGGATTTTCATCAAACTCTTTCAAAAAATTAAGGTGTAAGTTAATATATTCAGAGTATTTCAATCTGTGTTTTTTATGTATAGTTGGTTTATAAGACAGTTCATTTGTAGGTGACTTATAGCTTGCAAGAAGCAATTTTTGTTCATACTGTTCATTACATTCTTTTACCCTTTCAAAATGTCTTTCATATTGAGTCAACCCCTCTTTTCCTTTTTTCTCCATCTTTTTCAAGAATTTCTCTACAGGTTCTCGTTTGGCTAGACTAATTTTGCGTATAAGCGGAATTTGTTTTTTCAAGCTAACCCAATATGGTAGGCAAACAACTTTTGCATCTTTCGAAAATAGACCTTCTAATTTTTTCACTGCATTGTATAAGTTTGCTGATTCTGGTTTATAATGCCCACTATTATTGTCTATATAAGTTATTTTACCATTTACCACTTTCATTAAACCAGAACATAAAATCGGCTTACCGCCTGCAAGAGTTGAATGACGATAAGCCCATTCGCTTTTGTTAACATTAATATGTTCATGAGTTACTAGCTTTCCGTCAAGCGTGATCACATAAGCTACACAACCTTTTTTATCCTTACTAATTTTATCAGTTGTATCATATAGTTTACCTTTAAAGCCTTTTAACTTGTTACCTTCCATTTCTGGCATTAAGTCAACGTATAATTTTCCTTTATAAGGAATGTTGGTATATTCTGCTTGTTCATCTGGCGTAAAATACTTAACCCTTGTATTAATTCCAGGAATTTTTCTTCCTTCAACTCCAACTTCTGGAAACAAATTATATCGTGGAAAAAAATAAGTAAAATTATTCTCTATCCAATACAGAATCTTATTTATGATACCAAAAACCTTTCTATTACCTAGATCAATAGAGAGTTGCTGTTCCTTTGGTACTGCTAGATGATTGGACTTTGTACCAGATTTGCCAAATTCTTTAGCAGCATATTTAAACTTTTCTAGTAAATATTCCTTACGTTCTTTTGATACTGACATTTTTACCTCACCCACTATTATTTTAAACAAAAAGTCAATCTTTCTTAAGATATTAAGAAAAAAAGTAGCAGCAAAATAGCTAAACTGACTTAGATTTATCGACAATTTGAAAAATCATCATTCCGCTACTTGTTAGCGAAATCTATGTTCGTACAGTTGTGCTGCCCAACAAACTTATGCTAAGCTGTGCTGCCACTAATTTTGCAACCGGTACTCTATATGGTGAGCATGAAACATAATCCACCCCTGACTTGATGAAAAACTCTATAGATTTTGGATCTGCTCCATGCTCTCCACATATACCCAGCTTTATTTCTCTTCGGGTTTTTTTGCCTCTTTCAATGGCTATCTTGATTAACTCCCCTACCCCTTCGATGTCCAGCACTTCAAATGGATCATTGTCAAATATATTGCTTTCCTTATAAGAATCGAGGAAATTAACTGAATCATCTCGTGAAAGTCCCATGGTTGTTTGCGTTAAATCATTAGTGCCAAAACTAAAAAACTCTGCATGTTTTGCTAATTTATCAGCAATCAGTGCTGCTCTTGGTAGTTCTATCATCGTTCCGATTGAATAACTCACATCGAAATTTTTAGCCTCTTTCTTTACTAACTCGCATATCAGAACAAACTCTTTCTCGCTCATGATAAAAGGAATCATGATTTCAGGTTTCACTTCTATCTTCTTTTCTTTCCTTAATTCACTTGCAGCACTGAGTATTGCCCTAATCTGCATTTTATATATTTCAGGATGAGAAATAGCAAGCCTACAACCTCGATGGCCAAGCATTGGATTTTTTTCTGATAACTGTACTATTTTATTTTTTACTGATTCAACTGACTTATTCAGTGATTTGGCAATTTTCTCTATAATAGATTGATTGTGGGGCAAAAACTCATGTAGAGGTGGATCAAGTAAACGTATAGTAACCTCCCTGCCCTCCATAATAGAAAATATTTCTTTGAAATCAGACTTTTGCATTTCTTCGAGTTTATTTAATGCATTTGCCCTTTCATTTTCATCATCAGCTATTATCAATTTTTGAATGAATTCGATTCTATCACTAGCAAAAAACATATGTTCTGTGCGACATAATCCTATACCTTCTGCACCGAATTCTTTCGCAATTTTTGCATCTTTTGGAGTATCAGCATTCGCTCTCACCTTCACTGTTTTGATTTTATCTACCCAGTTAATTATCGTTTTGAACTCTTGAGATAATTCAGGCAAAACTGTCGGAAGAATACCAAGCATAACCTCTCCTGTTCCTCCGTCGATGGTGATTGGTTCACCTTTATTTACTTTTATATCCCCCATAGAAAGAAATTTTTCATCTTTATCAATATAAAGTCCACTTAGACTACAAATACATGGTTTACCCATTCCACGAGTTACAACAGCGGCATGGGAGGTCATACCTCCCCTCGCTGTTACTATTCCACTTGCAACATTCATTCCATTAATATCTTCAGGGCTCGTCTCTGATCTTACCAAAATTACTTTTTTACCCTGCTCTGCAGCTTTTTCAGCATCACTTGCACTGAATACTACACATCCAGAAGCAACACCTGGAGAAGCTGGCAGTCCTTTGCCTATTACTTCTTGATCGATTTTAACATCAAGAACTGGATGCAATAAATTGTCAAAGGTTTTTGGGTCAATTCTCAATATTCCTTCCTCTTTTGTAATCGCTCCTTCGTTTACCATATCAACTATTATGCGAATAGCAGCTTCGGCTGTGCGCTTACCAGACCTAGTCTGCAAAATCCATAACTTACCGTCCTGTACAGTAAATTCGATATCCTGCATGTCCTTATTATGCCTTTCAAGTTTTTCACATACCGAGCATAATTCGCCGTAGACACTTGGTAAAAACTTCTCCATAGTGTTTTCTTGCTCCCCGTCAATTGGCATAGGAGTATAAACACCAGAAACCACATCCTCACCCTGAGCATTAATTAAAAACTCACCAAAAAGCTTTTTTTCTCCAGTTGAAGGATTCCTTGTAAATATCACACCAGTTGCTGAATTATCATTCAGATTACCAAAAACCATTGCTTGTACATTAACTGCAGTTCCAAGGTTTTCAGGAATATTATTTATTTTTCTATAGGAAACAGCTCTATCATTTTGCCAAGAAGAAAACACTGCATTTACTGAATTGAGTAACTGTTCTTCAACGTTCTGCGGGAAATTTTTTCCTATTTTCTCATATACTACATCTTTGAAATCATTAACAATCCCCTTTAAAACATCAACATCAAGATCAGCTAAGCTTTTTGCTCCACTTTTTTGCTGTTCACTATCAATAATGTCTTGAAATAGGTTGTGGTCAAGCTGTAGTACAACATTCGAGTACATCATGATGAAACGGCAGTAGCTATCGTAAGCAAAACGTTCGCCACTTTTTTTTGCAAGACCAACAACGGTTGCATCATTTAGGCCAACATTTAGGACTGTATCGAGCATGCCCGGCATTGAATTCACACTACCAGAACGTATGGAAACTAATAAAGGATTATTTGAATCCCCGAATTTACAACCGATGTCACTTTCGAGCATCGCCATGTAGTTTTTTATCTCGTTACGTAGATCACACGACAATTCATTATCTTGACAATAGGCCTGACAAACAGCAGTGGAAATTGTAAAACCAGGTGGAACAGGAATGCCAATGTTACACATCTCTGCCAGATTTGCTCCCTTCCCTCCTAGTAGATTTCTCATTGCTGCATTGCCTTCACAGTTGCTTTGGCTAAAGTAATATATTAACTTTTCTTGCATTTTTTTTCGGATTTTCACTAATAAACATACTATACATACTATTCTAATAAATTTGTCAGGCAGGAGTAATAAATTTTGTAAAATTCAGCACAATTAAATAGCCTCTTTTCCTTTCATTCTAGTGTCCCTATTGTCATTCAAGTCTGTCATCTCAATGAACTCTATGATATCATTCCAGCGCATGACGCTGGAATCCAGTTCGTCCATAATCTCAACAAAAACGTTGTGTTTTAGCATAATTTTGTGCTCAATATGATTATTTATAGTAAAGACTTCTGGATTCCAGCATCAAGTGCTGGAATGACACCGTCATACCTGTTGGAGTATGAATGTAGCCTTATCTCACACTCCTGTCATCCCAGTACTGGTATCCAGAAAACTGATCAAGTAATAAGAACTAGTCACGCGCTGGCTCTCTTAAATTACTTTAACTATAAGTGTTAAGAAATTTACCAATCAAAAAAAGGCAAAAGAATCCACATGGTGCTAATTTTATTACTGTAATTGATAATGTGCTAACGCTTTAAATAAGCGCGATCTGGCCGAATGTAGAAAAAATAAAAAAGGCATGCAGCCGCCATAATTTCGCCAATAAATACAAGATTTGTCAAGAAGCTTCTATTAAATGAAAGTTATGAAAAAATCTATTGCAAGTCTTTTAATATTCTGTTAAGAGCTGGAACAAATAAAAATTATTATGTTTGGATTAGAGAATAAGAAATTTCTGATTACTGGTGCATCAGGCGGAATAGGCCAGGCAATTGTAGAAATTATGCATAAGGCCAGAGCAACTTTATGTATTTCTAGTACAAAAAAAGAAATAATCGAAGAAGTTGCTAAAAAATATGAAAAAAACATTCACGTACTTCCTTGCAACTTATCAAATCCTGAAGAGGTAAATCAACTAATAAATAAAGCAAGTGAGTTGATGAAAGGCTTTGATGGACTCATATGCAATGCAGGAATTACACAAGACAGCTTATTGTTGAGAATGACAGATGAAGCATGGCAAAAAGTGATTGACATTAATTTGACCTCCACATTTAAGCTAAATAGAGAAGCATGCAAGAAATTCATTAAAAATAATTGGGGAAGAATCATAAATATTTCCTCAATAGTAGGATTGACAGGAAATGCCGGGCAAGCAAATTATGCAGCTTCTAAAGCTGGGATAATAGCCATGAGTAAATCTATAGCAAAAGAAGTTGCAAGTCGTAATGTAACAGTAAATTGTATTGCTCCTGGATTTATAGATACTAAAATGACTGAAGTTTTAAATGAAAAACAAAAAGAAAAAATATTAGATAATATTCCAATGCAAAGAATGGGAACAGGGAAAGAAATAGCAGCAGGAGTATTGTTTTTAGCAAGCGACGAAGCAAGATATATAACGGGGCATGTGCTTAACATCAATGGTGGGCTATTTATGTAGCAACACTTATTTATGGACAAACTATGAGTTTTACCCTAAAATAAATATATATATATAAATTTAGATTCACACTAGTTTATTACTTGGAGGCAAAAGAATGAGCTATATAATAAAAAAATTTTTTAATGCTTTATGTATAGTGTTGTTTCTATCTTTTTCAGATTACGCAAATGCTGCTAATGAGATAAATGATACAACTGCCCAAGTAATATGCAATATTATTGGTTATATTTGGGGAATAGGTGGGCCACTTATGACTGTAGTCATAATAGGTGCAGCTTTGCTTGCAATATTTGGTAGAATGCCATGGCCAGCTCTCTTTGCCCTAGGTATGTTTTGTGGTGTATTTTTTGGTGCCAAAGCGATTATAATGAAAATTATACCCGATAGCATTAAACAAGATAGTATGTTGAGCAAGTGTGGGGAAAAATAACTTAAAAATCAGGATATTTTTGTGTGTATTGTTCCTTCATGTCTTCAATTTGCAGCAAGCAAGAGCTATCTCTCGGTAAAGTTTTAATAGCTAACTCAGCGTACTTCATAAATTTCTCTAAATTACCTTCAATACAAGCCTTCTTTGTCAAAGCAAAGTAATACATTGCCATATCAGCGCTACGTTTATATGCAATACTTAAATACTTCCAGACAAAAGCGTTATTTGCTTCTACGCTTGCAATCTGCTCCAGGTAAAAAATTGCCTTCTCTACGTCACCGTATAACAATAAAGTATGAGATAATGCAAGTTTCACTAAATAGTTATTCTTCTCAGATAAATATCTAAGTGATTCTTCATACATTTTTATTGCTTCATTTAAATTTCCAGCTTTGTATAACATCTCCGCTTTTAATTCATATAAATAAGGATCATTGCGTGACTCTTGAATCAATGAATTAACTTTAGTAATAGCCTCTTCGATCTTTCCTTGCCTATAGTGAATTACAGAATTTACATACTTAGAACTACCTTCATATTTATTAGATAACACATGAATAGGAGCAAAGAAAGAGTCTAGCTTTGCAACCATACGCTCAAACTTCAGCAATTTATCTGCAAGGATTGGTTTTATATTGTTTTTAACCTTATAATTCTGTACAGCAAATATACGCTTATCACTAAGTGGGTGAGTGCGGAAATACTCTTCAGTGTTTTCATGCTCAATACTCTTAAAATAGTCAAAAATCTCTTTCATACCCAAATTATCATAGCCAGATTCATCTAGGTATCTTAAAGCATAGCTATCTGCTACACTCTCTTGCTCTTGAGAATAGTTAAAAAACAACCTTGAACTAAGCGTTACACCACTAAGCAAGATTGCACTCGCAACCTGAGGGTTAATGACAATACTAGAAACTAATCCTACCATATAACTAATCATTGCTATTGATTGAAAATAACCTACAGCACTACTCATTTGTAATACATGACCAGCAGATATATGAGCAATTTCATGTGCTAATATACCAAGTAAGACATAAGGTTCAGTCGAATATTGTAAAAGCCCTAAATGAATGAAAATGCTATTATTGTTAATTACAAAAGCATTAATCGATCTATCATCAACTATAAAAACTTTTATTTTATCATTATCAATACCCGCAGCAGAAAATAAAGGTTGCGCTAGATCCTTAACTACCGCTTCCACTTCACTATCTCTAATAATACTAACAGAGTAAGCGCTATTACAGTATACGAAAAAAAATAGTAAAACAAAAAGCTTAGACATGGAAATTCCTTGTTTGTATAACTTTGAGGAATTTTATATTTTAACACTTAAACTATACGAATCTATAAACGCTAGTTTAAATTTTGAACGTAACTGATAAGTTTATCAATGGTAGTTAACTTAATATTATGTTGTTCAGCAAATTCAAGCAACTGGGGTAAGCGCATCATAGAGCCATCATCATTCACTAATTCACAAATAACTGCAGAATGATTACATCCCACTAACTTAGCTATCTCAACACTTGCTTCAGTATGACCAGCACGTTGCTCTACTCCACCCTCATGTGCAATCACAGGAAAAATATGACCGGGAGTTATAATGTCATCCTGAGTTCTATTTTTATCAATAGCAACATGTATAGTTTTTGTTCTATCCTCAGCTGAAACACCCGTAGTAATACCATAACGTGCATCAATTGATGTAGTAAAAGCAGTATGATTTTCACCAACATTTTTTTTTTCCATGAAACTAAGGCCTAACCTTTTCATGTGAACTTTAGTCATTGCTAAACAAACAATCCCTGTACCGTATCTAACCATAAAAGCCACATGTTCTGGCTCTAATTTCTCAGCTAATACAATCAGATCACCTTCATTCTCTCTGTTTTCATCGTCAACTAAAATGAATAATTTACCAGAACTAGCATCCCTCAATACATCTTCGACAGAAGAAATACCGGGTAGACTAATTGAAGGATAAGTTACTTGTACCATGATTTACTTAAACTCAATCTTAACTATTTTATACAATTTCTCTCCATTTGGCACTATCACTTCCACATACTCACCAACTTTTTTGCCAATTAAAGCACTACCGAGTGGTGAATCCGTAGAGATCAACTGCTTTGAAGCATCAGCTTCATACCCACCTACAATCTTATAAACATATTCTATTTCACTGTTATCATCACCGAGCATGCTTACCGTAACAGTTGCACCAAACATTACTGTATCACCAGACAAATTTTTTACTTCTATCACTTCTGCATGTGAAAGTTTACTTTCTACCTCAATTATACGGCCTTCAATAAAACTTAATCTCTCCCTTGCTGCATGATATTCTGCATTTTCAGATAAATCGCCTTGATCACGAGCATCAGAAATAGCCTGTATGATAGAAGGTTTTTCTTCCTTTAATTTCTCAAGTTCGACTTGCATACTCTCAAAGCCTTCCCTTGTAATAGGAAACTTGTTAACAATGGATGAAGTCATAATCACCGCCTAAACGCAATTAAATTGAGTGACAAAATCACTCACAATACCAAGAATATCATCTTTTATATCATCATTAATGTCACCTGACAACTTTTTTAAAACTCCAGGGTGAACAGTTTGAAAATAATTGATAAGATCACACTCGAACTTATTGATGTTGCTCACCTGTACCTTACTTAATTGACCATACAGATTAGAAAAGATATACATAAGCAATACTTGCTCTTCTATTTGCATAGGTGAATACTGTTTTTGCTTTAATAATTCAATAAGGTATTTACCTTTGTTTAAGGACAATTGAACAGTAGCATCAAGATCAGAACCAAATTTAGCAAAGTCTTCCAGTTCTCTATATTGGGCTAAACTCAGCTTTATAGAACCAGCAACTTTTTTCACAGATTTCAATTGTGCAGCAGAGCCAACCCGAGAAACCGATAAACCTATATTCACTGCAGGGCGAAATCCTTTGTGAAACAATTCAGACTCAAGAAAAATTTGTCCATCGGTAATTGAAATCACATTAGTTGGGACATATGCAGATACATCACCAGCCTGAGTCTCAATAATCGGCAAAGCAGTCAAAGATCCCTGTCCTTTTTCATCAGACATTTTGGCAGCTCTTTCAAGCAAGCGAGAGTGTACATAGAATATATCTCCAGGATAAGCTTCACGACCAGGAGGACGTCTTAGCAATAAGGACATCTGCCTATATGCCACAGCATGCTTAGATAAATCATCATATACCACCAAGCAATGCATTCCATTATCACGGAAAAATTCTCCAATAGTGCAACCGGTATAAGGTGCTAAAAATTGCATAGGCGCGCAGTCAGATGCACTAGCCACAACTACGGTTGTATACTCTAATGCTCCACTTTCTTTTAGCTTATTCACCACTTTTGCTACTGTCGAAATTTTTTGTCCAATAGCAACATAAACACAGTAAATTTTTTGATTTTCGTTTACCTCATCATTAATCTTCTTCTGATTGATAATAGTATCAATCGCAATAGTGGTTTTACCAATTTGTCTATCGCCAATAATTAATTCACGTTGCCCTCTACCTATAGGAATCAACAAATCTATAATTTTAATTCCTGTCTGCAGAGGTTCATGCACAGATTTACGGTCAATAATACCTGGTGCTTTAGATTCTATATACATTTTGTTTTTGGCTCTAATTTCTCTGCCATCGTCTATAGGATCGCCTAATGCATTTACAACTCTCCCTAATAATTCATGACCTACAGGCACCTGTACAACATCACCACTACATTTTACAACGTCCCCTTCTTTTACATCACGGTCATTGCCAAGCACAACTATTCCAGCTGTATCATGATCTAAATCAAGAACTATTCCTTCTACACCGCTTGCAAAAGATACCTTTTCACCAAACTTTGCTTTTTCCAACCCATAAACCAATGTGATACCATCCGTTACTGAAATTACTTCACCTATATTTTCTCGTTTTATAGGATTATCAAATGTCTCAACCTTCTCTTTTATTATGTTTACTACTTCAGAGGCATTTATGCTATTCTTCATATACAATTCCTTATTTTCAACATTTCCATTTTACTCAAATCAACCAATCTATCCAAATAACTCTTAAGCGAAGCATCAATCAAGTTAAAACCATACCTAACTACAAAGCCACCTAGTATAGAAGGATCAACCACATTATTGACTTTTATTATTTTACCAAGAAAGTTCAAAGATTCAGTAATTATTTTTATATCAGGTTTCTTTAAAACCTCTGCTGATTTTATAGTAATTTCCAATTCGTTTTCACTTTCCCTTACAAGATTTAAGAATTTTTCTAATATAAGAATTAATAAACGGGAGCGCTTGTTTGCAAGTGTAACCATAATAAATTTGACTAAGTTTTCACTCAAGTTCTCATTTATAGAAAGTATCGCTTCTTTTTTGTGCAGAAGAGAAACCATAGGATGAGATAGATACACAAAAACATCACTTTGATCTTTAAAAAAAGCTAACAAAAATTCTACTTCTTTTCTTATAATACCTAATCTGCTTCCTGAGACATGAAACAGTGCTCTAGCATAAGATGAAACTAAATTATTGTTTTTCATATTAAATTACCTATTCTAGTAAATCTAAGTTATTTAAGCTACCATCCCTCAATCCAAGCATTTTTTATATAAATAGGTCTTCTCCTTAAGGAAAGAAAACATAAATCATATCTGACTGAATAATCTAAAAAATCAAGATTTTTACTTAAGAAATATTTAGAAGAATTTATAATAGACTGACACTGAAAATGAGATATCGGTACTTCTTTTCCAAATAAACTTGTTTTAACTTCTATAAAAATCAGCTCCCTTTTTTTAGATACAATTAAGTCAATTTCACCCAACCTACAACGGAAGCGACGTTTTATAACATTATAGAATTTCAGCTTTAAATATATCGAAACTAACAATTCTCCAAAGTAACCTACAAAATAGCGTAACCTACTTACCATAAAAAGAATATTTAGCTTTGTGTAACTACTTTGCTTCCTTTTTTATTTTTACTATAAATCTCACCTTTTGCTGAAATATCTCTATCAACTAGCTCTATCACTGCCATTGGAGCGCAATCACCCTTTCGAGTACCAAATTTTATTATTCTAGAATATCCACCTTTACGGTCTTGATAACGATTAGCTAGAACGCTTAATAATTTATCAACTACTAACTTACTATTATGAAGACGTGAAAGCAAAAGCCTTCTACCATGTAAAGAATCGTTATTCTTAGCAATTGTAATAAACTTTTCCACATATGGACGAAGTGCTTTAGCCTTTGGTAAAGTAGTTACAATCTGCTCATGATTAATTAACGAGATAGATAGATTCTTTAACATTGATAACCTATGCTCGGTACAACGAGACAGTTTATTTTTCTTTATTCCATGTTTCATATACTACCTAATCCTCATCAGTATGTTGTTTAGCCAGTTCATCTATATTCTTAGGCGGCCAATTTGGTATATTCATACCCAAAGACAAACCTAAATTATTTAAAATTGCCTTGATTTCAGTCAAAGATTTTCGGCCAAAATTAGAAGTTCTTAACATTTCAACTTCCGTCTTTTGCACAAGATCACCTATATAAATGATACTTTCATTTTTCAGACAGTTATGAGACCTAACAGATAATTCCATTTCATCTACTTTACGCAATAGAACAGGATCATACTCTAAACCTTTAGCACCACTAGACAAAGAAGCCTGCGATTTTTTATAATTCATATCAGAACTAATAAAAGGCTGAAATTGCTCCTGTAATATTCTTGCAGCATAGTCAATAGCTTGACTTGGAGAGATTGTACCATCAGTTTCAATTGACAATGTCAGCTTATCTTTATCAGTAACTTGACCAACACGACTATTCTCTACTTTATACGAAACCCTCTCGACAGGACTATATAAAGCATTAACTGGAATAAAGCCAATTAAATCTTGTTCATTCATAAACTTTAAACATTCATTTTCTTTATATTTACTTACAGGAAGATAACCTTTTCCACTAGCAACATATATAGTAATGTTAAGCTCTACATCTTGACCTAGTGTACATATCACCAAATCTTTATTAACAATAGAGCATTGGTCATCAGTTTCTATCATTCCAGCTAATACTTGACAAGGCCCTTTAGCGCTCAAATTTAAGCACTTATTAGACGTGTTATTTAACTTACATCTCAACATGCCGATATTTAATGCTATATCAGTTATGTCTTCCCTAACTCCTTGGATCGAAGTAAATTCATGATTCACGCCTTCAATTTTTATTCCATAAACAGCATTGCCGCGAAGAGAAGATAACATTACACGCCTTAATGCATGACCCAACGTTAAAGCAAAACCACTTTCCAAAGGTTCTAGAACTATATCACTTTTTTTACTTGAATCACCTGATATTACCTTAGTCGCATTAGGCTTAATTAACCTATCTAAATTTCCATAGAAAGAAACATTATCACTATAATACATACAAAAACCTTTCAAATATCCTATACTCTTCTTTTTTTCCTTAATCTACACCCATTATGAGGTATCGCCGTTTTATCTGCAATTGAAGTGACAGTCAATCCACAATTCCGAAGTGCTTTAACTGCAGCTTCTGCACCAAAACCAGGACCACGAATTATTACAGAAACAACCTTCATACCAAATCTCTCTACTACTTTCTTCGCAGCAGAATCGGCAACCTTACCTGCAGCATAAGGTGTGGATTTTCTCGAACCAGAAAAACCACATGCACCAACAGAAGTCTGGTAAAGCGTATTACCACAAACATCAGTCACATTTACAAAAGTATTATTAAAAGTTGCACGAATATGGGCAATACCAGTAATAAACTTTTTTGTATTCTTACCAACCGTTTTAACTTTTTTCATAAAAATTCACGATAATAACAAATTTTATTTTTTTCCAGCAATAGGCAATTTAGATCTGCCTTTACGAGTTTTAGCATTAGTATGGGTTCTTTGTCCTCTCAAAGGCAAACCTTTTCTATGCCTTAATCCTCTATAGCAACCGATTTCTATTAAAGATTTTATATCCATAGCCACTTTTTTTCTGAGCTCACCCTCTATGACATATTTTTGCCTAATAAAACTACTAATTTTCTCTATATCTTCATCTTGTAATTCTGAAACACGCTTACGCTCATCAATTTTACAGCTACGACAAATTATATTCGCAGTAGTAATACCTATACCATGTATATAAGTTAATGCAAAAGGAATACACTTCTTGACCGGAACATTTATGCCTGCAATACGTGCCACTGATACCTCGATACTTTATTAATAATAACTCTTAATTTATACCATAAAACAACTTATAGTCAAATCAAATTACAAGAAATTTTACTTTCAATCTCTTGCATTACTCTATCAACACTCAAATTAGCATTAATTGTTAACAACTTGCACTTATAATACTCGCGCAAACCCTTCATCTGAAAATGATATTCTCTTATCCTCTTATTAATTGCAAGCATATTAGCATCATCAATTCTCTTCTCCAATCTCGTACTTTTACATTTAGCACAAGTAGTATTTTTAAAAGAAGATATACTATATATACTTTTACAATCCAAACAAGTAAGACGATCTTTTAATCTATCAATTGCAATATTATCGTCAAGCTGCAACTCAATTACAAGATCAACATCCCTATTGCATCTTTTTTGCAAAACTTGAGTTAAAAAATGAGCTTGATTTAAATTTCTTGGAAAACCATCTAACAAAAAATCACCATCTATTAATGCAAGCTGGTCACACAATAATTTACATATAACTTCATCTTGAATTAAGTTACCAGATTCGACAGTATCCTTTATTCCTTTACCTAATTTACTCCCACTAGATATAATATTCCTTAATAAATCTCCTACTGAAACTAATTTAAAATTATACTTTGCTATTAACAAACTGGACTGAGTACCCTTACCAGAGCCAGGAGGACCAAAAATTGTAATAATCACTTTAGTCTCCTTGTTTTAAACTCATATTTCTTTATCCAACTATCGTACCTATTTGAAAAAACATAAGATTGTACTTGCATAATAGTATCAGTAATAACGTTAACTATAATCAGCAAGCTCGTCCCACCAAAAATAAATGGTATATCATAATGATACCTCATAATTTCAGGTATAGTACATATTACCACCAAATACGCAGACCCAATAAATGTTAATTTAAAAACTATATCTTGAAGATAATCAGAAGTATGTTTTCCAGGCCCTCTACCAGGAATAAAACCACCATTTTTCCTAAGAAAATCAGCATTTTCCTCTGGATTAAATATAAAATTGGTATAGAAAAAATTAAAAAGTACTATGAGTATTAAGTAAGTTATAATGTACATCACTTTATTTGCCATAAAGTAATTTAAAATAAAATCAGCAATGGCATGACCTTTATAGAAATTTGCAATTGAAATAGGCGTTAATAGAATTGCGTTAGCAAAAATAGTTGGTATTACACCAGATAAATTGATCTTCAATGGAATGTAAGTAAAATCATCATTATGTAATTTTTTAAACTGTTTTTTGGGATATTGAACAATTACCTTTCTATAAGAAGATTCTGTAAAAATGACTAAAAGGAGCAGTAAAAAAAACAATGCTATAACAAAAAGGGTAATGAAAAACGACATACTACCATTTTTATTTAATGTTAGCAGAGATGATAAAGCATTATGTAATTCAGATGTTATGCCGGTAAAAATGATTAATGAGATACCATTGCCTATACCGCTCACACTGATCCGCTCACCAAGCCATATTAAAAATATAGTTCCACCTAAAAGGCTAAAGACACCTATAGTACGAAACATAATACCAGGTTCAACTACAACTAATACCCCTTCCCTATTCATTCTTTCTAACCCTATTAAGATCGTAATTGATTGAAAGATACAAAACACTATAGTCATATAGCGTATATAAGAGTTCATCTTTCGACGTCCTAACTCTCCGTCATTTTTAATTTCATTGATTCCTTTAACGGCAGAAGACAATAATTGCATAACTATGGATGCAACTATGTATGGCATAACATTTAACGCCAAGATCGTCATTCTAGCTAAAGCGCCACCAGAAAATAAATTAAATACTCCAAAAACACCAGAACTCTCTTTTGGAAATATATCATTGATTATATCAAGATTAATTCCAGGAATAGGAACATAAGTGCCTAAACGATAACAAACTAAAGCCATTAGCGTAAAAAATATACGCTTTAGTAAATCACTTTTATATAACAAGGTAGAATCCAAACTATTAAATGCAAATTTACTGTTCATGATTTACGATAGTATTTCTACACTACCACCAACTGAAGCTACAGATCTTTTTGCAGCTTCTGATGCAAAATCAACATGAAACACAAATTTTTCGCTTAATTTACCCTTATTAAGAAGTTTGATTTTACTTTTAACAGATCTGATAAAACCTAATTTATGCAGTAGCTCCTTATCTATGATAGAATCCTTGACTATTTTTTTAGCTTCCATTAAGCACTGTACATCACCAACATTAAATATAGAGTATAAGTTTTTGCGTATAGGCTTAAAACCTCTTTTAGGTAAACGAGTATATATAGACTGCTGTCCACCTTCAAAACCATTTATAGAAACGCCACTTCTCGCTTTTTGCCCTTTATGCCCCCTACCAGATGTTTTACCTTTACCACAACCAATACCTCTACCTAATAATTTAGGCTTCTTTTTTTTAGATAATTTGGTAAATACAGAATTTAATTTTACAGCATCATTCATACTTTACCTATTTCCAACTATCTCACTAATCTTTTTGCCCCTCTTACCTGCCACTTGGCGAGGAGATAACATAACATCAAAAGCCTTAAATACTGCACATATAATATTATGAGGATCATTTGATCTAGTAGACTTAGCTACCACATCCTTTATACCTAATACCTCAAAAACCGATCTCATTGCTCCACCAGCAATAATACCTGTTCCAGTTCTTGCAGCTCTTAAAACTATCTCACCAGAACAAAATTTAGCTTTAATATCATGATGTAAAGTTCTACCTTCACGTAAGTACACCCTAATCATCGACTTCTTTGCAGCATTTACAGCTTTCACTCTTGCTTCAGCAACCTCTGCGTGTTTACCTATTCCACATCCTACCCTACCCTTACCATCACCAACAACAACCAAAGTTGAAAATGAAAATCTTCTACCACCTTTAGTAACCGTTGTTACCCTTCGGACTGAAACCAAAAGTTCTGATAAATCATTATTATTTTGTAAATTCTTTACAGCCATACTTCAAACCTTCTAAAATTCAAATCCAGAGCTTCTTAAAGCTTCAGCAAATTGAGAAATCAATCCTGTATACTTATATGCCCCCCGATCAAAGACGAACCGCTGCTGCAATTTTGTACTAGACAGACGCTCAATCAATAAAGAAGAAACCTGTTTTATAGTTTCAGCATTGACCCTACCTTTACATACATTCCTAATTTTATCATCCAAAGTAGAAGCAGAAGCTAGGGTTGTTCCTTTTGCATCGTTAATCAACTGAACGTAAAAATGTTTATTAGACTTAAATATGGATATACGTAAACGCCCAGCGCTCTTATCGAGCTTCGCTCTATTACGAAGTTTCCTTTTTTCATAGCTACTTAAAAAATTATGCAATCTTTTCATTTTAATTACTTCTTTTTATTTACAACCTTACGCAGCATAAATTTGCCTTTTATTACAATACCCTTACCTTTATAAGGATCATATTTTCTAATTTTGCATATATCAGAAGCCACCATATAGACTTTTTGCTTATCCATACCGCGAATCACTAAATGAGTTGGCTTTATACACTTAATCTCAACTTCTTTAGGCACTTTATACTTAATATTATGACTATAACCAAGATATAAAGTCAAATACTTATCATCACATTCTGCTTTATACCCTACACCATTAATCTCAAGATCAACAGAAAAATCATTAACCATACCGTTAATCATGTTATTAATATTATTTCTATAAGTGCCCCATATAGATTTTATTTTATCATAATCATCCCTGCCTTGATCAACAGAAAGTAACAATTGATTATCAACTATCTGACACAGAATGCCAATACACAAGTTCAGCTCTTTTTCTGCCCTAACACTTCTTATTAATACCCTACGATCATTATATTCAACTGAAAGATCAGCAGGAATATTGATAGGTGCGGCACCTATACGAGACATACATTTCTCCTATCATTTAAAATACACGACACAAAACTTCTCCACCAACTTTTAATCTACGTGCATTATAATCGGTCATCACTCCTTTCGGCGTAGATATAATAAAAATTCCAAGACCATTATATGCTTTAGAAATGTCCTTACACTTAGAATAATAACGACAACCGGGCTTTGATACCCTAGCTATATCATTAATCACAGGTGATTTATCATAATACTTCAACTGCACAACAAGCGAAGGGACACTATCACTCTCTTGCTTTTTATAATTAAGAATATAGCCTTCCTCTTTTAAGATCTTCAATATAGAAGAATTCACTTTAGAGAATAGGACTCTTGTTTCCCTATGCATTGCCAATTGAGCATTACGTATTCTTGTTAAAAAATCACCAATACTATCAGATAACGACACTATTACACTCCTTATATCACATTTACCAACTAGATTTTGTAACCCCTGGAACTTGTCCAAAAGAACACAAATCACGTAAAACAATCCTACATAAACCAAATTTTCTATATACTGCTCTCGGCCTACCAGTTAAAGCGCATCTATTCCTAATTCTGATTTTAGAAGAATCTCTAGGCAATTTTTTAATCAGCTTACTTTGAGCTGCAAACCTTTTTGTAATAGATAAATCCTTATTATTCATTATAGATTTTAATTCTTCCCTTCTCTCCCTATACTGATCACATAACTTTATTCTACGAAGATTCTTCTGTATCATGGATTTTTTTGCCATATATATTTTCTCTCAATTATCAAAAAAAGGGAATTTAAGAGCCAGTAATAATTCCTTTGCTTCCTTATCACTAACTGCAGTCGTTATAATATTAATATCCATACCTCTAATTTTACTTATTTTATCATAGTCTATTTCTAAAAATGATATATGCTCCTTGATACCAAAGGAAAAATTACCATGACCATCAAATTGCTTCACACTAAACCCTCTAAAATCTTTTTCCCTTGGCAAAGCAATATATATTAATCTTTCTAAGAATTCATACATTTTATTCCTACGCAAAGTCACTTTACAACCTACAGTTGCACCTTTTCTAATTTTGAAACCAGAAATAGATTTTTTTGCAAAGGTTAACACAGGCTTTTGCCCAGCAATCAAATGTAGATTATCAAATGGCTCATTTATCGCTTTATTGTCCGTAGCAGCATCTCCAACGCCCATATTGATACACACCTTGACAAGTTTAGGCACTTGCATTACATTGCCGTAATTAAACTTATCCTTTAAGGATTTTACTATATTATCTTTATACAATTGTTTAAACATATCAACCTAATCTATCACTTCTCCAGAAACTTTTGCAAAACGCACTTTTCTACCATCTATAATCTTAAATCCTACTTTAGTTGGAGTTTTACACTTAGGATCCAATATTGCAACATTAGATACATCAATAGCTAACTCTTTATTCAATATACCACCACCACTACCAGCTCTTGGTTTAGTATGTCTCTTACACACATTTACGCCAGAAACAACTACTTTCTTTTTAGCATCACGTATTATAACTTTGATTACCTTACCAATTTTTCTCTTATCTTTACCAGTTAAAACTATAATATCATCACCACTTTTTATTTTAGCACTCATTATAAAACCTCATCAGCTAATGACATTATTTTCATAAAAGAACCAGACAATAACTTTTTTACTGGACCAAACACCCGAGTACCAAGTGGTTCACCTTGATCATTAATTAAAACCACAGCATTGCTAGAAAAACGAATTACAGAACCATCAGATTTCTTAACACTATTTTTTACTCTAACAACAACTGCTTTATATACTTTTCCTTTTTCAACTTTACCTTTTGGGTTAATAGACTTAGTAGATATAATAATCGTATCACCTACAGATGCAGATTTCCTACCACCTAACAAGCCAATACAAAGCACTGCACGCGCACCAGAATTATCAGCTACTTCTAATAATGTATTTTTTTGAATCATATAAATATCTATTCCTTTTTAGCTATTAATAACAACCCATTTTTTAGTAACAGAAATAGGCTTATGTTCCTGTATTAAAACCCTATCTCCCTTTTTGCAACTATTATTCTCATCATGTGCTGTATACTTCTTGTATTTTTTAATAACTTTTTTATACAGCCTATCCTTATACACTTGTAACACCGAAACCTTTACAGTCTTATCAGACTCAGCATTAGTTACGACACCACAAAAAACCTTCTTAGGCATTTTTTCCCTCTCTCTTTCTTCTATTTAATACAGTTAGACTACGAGCTATGCTCTTTCTTATTAAGCTAAAACGCGAAAAATTGTTGCACTGGCCAAGCTTTTTTTGAAAAGACAAATTAACAAATTCTTTCCTCAAATTCACAAGAAGTTGATGTAATCCTTGTGAAGATTCTGATTCAAATTTAACTATATCCATTACAACTCCATTCAATTATGATTAGATATAAATTTACACTTCATAGGAAGCTTAGCAGTCGCTTTTTCAAGCGCCAATCTTGCTAAATGCATGGGAACATCACTACTAATTTCAAACAAAACCCTACCGGGCTTAGCTTTAAATACCCAAAATTCAACACTACCTTTCCCTTTACCCATACGTACATCTGCTGGCTTTTTACTAACCGGGGTATCAGGAAAAATTCTTATCCACACTTTACCAGAGCGTTTTAACGTTCTAGATATTACGCGCCTTGCAGTTTCAATATGCTTAGACTGAACCTTACCTACTTCCATAGCTTTTAATCCATAATCTCCAAAAGACAGCGTGCTACCACCCTTAGCATTACCCTTGATTCTCCCCTTAAATACCTTTTTATACTTACTCTTTTTGGGAACAAACATTTCAATATACCTTAACTACCAACATAAACCCAAACTTTAACTCCTATAATACCACATATAGTCTTCGCTTCACAAAAAGCATAATCTATATTAGCACGCAAAGTGTGTAAAGGCAAACGACCTTCTTTGTACCATTCAGTACGAGCTATTTCAGCTCCGCCAAGACGCCCAGAGCAACTTACTTTAATACCCTCAGCACCCATCTTCAAACAACTTTGAATAGCTTTTTTCATCGCTCTTCTACATGAAATCCTTTTTTCTAGCTGATGTGTAATACTCCTTGATATTAAAGTTGCATCTATTTCAGACTTTTTAACTCCTACTACATTCACTTCGACACTACTTTCTACTTTTTTAGCTATTTTTTGCTTTATCTTCTCAACATCCAAACCTTTCTTACCTATTATAACTCCAGGCTTAGAAGAATGTATTATTACAGACACTAAATTAACTGTACGCTCTACAATTACTTTAGAAATACCAGCATGCTTAAAGGATTCATTTATATAACTGCGAATAAATAGATCGTGATGCAATTTCTGTTTATAATCGTCTGTAGCACACCAAACAGAATCCCAGGTATTACTATTTACTTGTAATCTAAATACTTTAGGATTAACCTTCTGTCCCATATTTTTACACTTTCCTTATTAACTTTCCATTTCTATAAATCATACAATTTCTTTCAATTTTATAGTTATATTACTATAAAATTTACTCATTCTATTAGCCCTACCCATAGCTTTTGGATATACTCTACGCAAAGTAAGGGACTTACCTATTAAAATTTCCTTTATATATAAATTATCAATATTCAATCCATAATTATTTTGAGCATTAGCAATTGCAGAATTCAACACCTTCATTATAAAACCAGCAGCCTTTTTTTCACAAAATCTTAATTGTACATTAGCAAAAGAAACTTTTTTATTACGTACTAAATCAGCAACCAAATTCAATTTGCGAGGAGTCGATCTTAAAACCCTAGAACCAGCCTCAACCATTATATCCCTATTTTTCATATCAATTACCTATCTTCTTGTTGCCTTTTTATCACCACCGTGCCCAGTAAATTTACGAGTAGGTGAAAATTCACCAAATTTATGACCTATCATATTCTGATTATCAACACTAACAGGAATGTAATCTTTACCATTATAAACAGCAAACTTTAAACCCAAACAATTAGGAAGAATTACAGAAGCCCTGGAATGAATTTTTATCACCTTATTAATAGAACCCTCTTTTAAAGTTCTCTGAACTAATCTTAGTACAGATGGGTGTAAAAAAGGTGGTTTCCATACAGATCTACTCATAAATTAACCTTTCAATTTTTTTATATACTTATCACTAGATTTATTTTTTTTCCTAGTTTTCTTTCCTTTTGTTGCAACACCCCAAGGAGTAACAGGATGACGACCGCCAGAAGTTTTTCCCTCTCCACCTCCATGAGGATGGTCAATCGGATTCATTGCAACTCCACGTACAGTAGGTCTAATCCCAAGCCACCTACTTCTCCCAGCTTTACCCAACTTTCTATTCTTATGGTCAGGGTTAGATACTACACCAATAGTAGCCTTGCAAGAAGATAAAATCAACCTAATTTGACCAGATCTAAGCCGCAATAAAACATATTGACCATCACGACCAACGATTTGTGCATAACAACCAGCAGCTCTAGCAATCGCAGCACCATTACCTGGCTTCAGCTCAACATTATGAACGAAAGAACCAACAGGTATGTGCTTGAGTAGTAAACAATTCCCTGGCAAAATATCAGCATCATCTCCAGCTGTCACAACATCACCAGGCTTCATACCTTGAGGAGCTAATATATAAGACCTAGTATCATCTTCCTTATATGATATTAATGCTAAAAACCCACTTCTATTTGGATCATACTCTATTTTCTCAACTATACCCTGATCACTTCTATTACGTTTAAAATCTATAAGTCTATACTTCTTCTTGTGACCACCACCCCTGTGACGAGTTGTAATTATACCATGATTATTTCTTCCACCACTGGATTTCTTACCAAATACAAGAGACTTCTCCGGCTTATCTTTTGATAAACCAACTTTACTTATTAATACAGTCCCACGAGAAGACGGAGTAACAGAATTAAAAAATTTCATACCCATACTAAACGCTCATTATATCTAATTTTTGACCATCCATCAAAGAAAAATAAACCTTTTTTCTCTGTTTTTTACAACCAATCACACCCCTAAAACGTCTATATTTAGGTTTAACTCTAATAACATTTATAGAAGAAGTTCTGACATTAAATAAAGACTCTATTGCCGATTTTATTTGACGCTTATTTACATTTACAAAAACATACAAAGAGTATTTATTAAACTTCTCTCTTAAAAGAGAAGTCTTTTCTGTGATTACAGGAGATTTTATTATATTATTATATTTAATCATAACAATCTACCTTCAAGATGCTTTAAAGTGTCTTTTGTTAACATCACGCATTCGTGATTCAATATATCAAAAACATTTAACCCAATAGGTTTAATTAAATCTACATAGTGCAAATTTTTAGCAGCACGTAACAAATCATCTCCATAATCACCAACTATTAAAAAAGAGGAAAATTTAAAATTTTTAATATATTCACACATTTTAGATGTTTTCTTCACATCAATATTTAAACTATCAAGAACAATAACTTGATTATTTAAATATTTTAGAGATAAAGCAATTTTCAAACCAAATTTGCGTACTTTTTTATTAAGAGAATAAGCATGACTCCTCACAACAGGACCAAAAATAATTCCACCACCTCTAAACTGAGGAGATCGCAAGCTCCCCTGTCTCGCCCTACCGGTACGTTTTTGACCATACGGTTTAGCTGTTGTACCAGAAACATCACTGATACCTTTTGTTTTATGAGCACCAACTCTTCTCTTTGCTAATTGCCATCTCACTATATCATGCAAAATACTCAATTTTTGCTTGGCAGAAAATATCAAAGGATTAAGCTCAACACTACCTACATTATTATTAGATAGATCAACTAATTCACATTCCATAACTAACTCACCAAATTATTAGCATCATCACTCGTATTCAACAGCAGACCTACTGGAAAAGGAACATCTTTATGTAAAGGCTTTTTAACTGCATCTCTCACAAAAACATAAGAGTTTTTAAACCCAGGAACATTATTACCCTTTACAGCAATTATGCTATTTTCATAATCAATGGATAATATTTTCATATTCTGTACAGTTACTCTGCTATTACCTAAATGACCAGCCATTTTCTTCCCCTTGAATACTCTACCAGGATCTTGACATTGACCAGTAGAACCTTGTGATCTATGAGCAATAGAAACGCCATGAGACGCCCTAAGCCCACTGAAGTTATGCCGCTTCATCACACCAGCAAACCCTTTGCCTAAAGAATAACCTGTAATATCAAGATATTGACCAACTACAAAATGATTAACCCCCACCTTTTTACCACATTCTATTCCAAATAGATCAGTTAATCTACTTTCGTATAATTTACATTTACTATTTATACCCTTTTTCTTTAAATATTCCAACTGAGGTTTTGCTATTTTTTTTAAATCTCCCGCGCCTAAAATGACTGAATTGTAGCCACATTTATCTTGTCCTTTTATATCGATAATATAAGTTTCGCTGAGATGCAATAAGGTTACAGCCATGCGACTATTATCAAAATACATAGCAGTATGGCCAACATTCGTCATTAACAACCCAATTCTCCTAAGCGAATTTATTCTCTTCATTTTCTTTTCCTAAATATTAACTTCCTTAACCTTTAAATCCATTTCTACACCAGCAGAAAAAGATAAATCTGCAAGCATCTTCATCATAGTAGAAGTAGGATTATGTAGAATAATTAACCGCTTAGAAATTCTCATTTCAAATTGCTCACGAGATTTTTTATCAACATGAGGAGACCTATTAACAGTAAATTTAGAATTTTTTCTTGGCAACGGAATCGGACCAGATAAATCTGCATTAAACTGCTTTAATTGATCAATAAACTCCCGAACACACTTTTCCAATAAAGAACAATCGAAAGCTTTAATTCTAATATATATATCTTGCTTCATCTTAGTTACTATACTCACTCTAAAATCTCCGAAACAACTCCAGAACCAACAGTTCTACCACCTTCTCTTAT
>NODE_3_length_71087_cov_85.005124
GGTGAAATTCAAGGAGTTACAATGACTAAAGGTAACGTTGACGACAGAAAACCAGTACCAAAATTAACTGAAAAACTGACTGGTCTTTTGTTTGGTGATAAGGGCTATATAAAGAAAGAGCTCTTTGCAAAACTCTTCGATAGAGGAATAAAACTCGTTACCAAAGTAAAAAAAGGTATGAAAAATACATTAATGCTTCTTGAAGAAAAGATTTTTTTAAGAAAAAGGTCGATTATTGAAACAGTTTTTGGTTACCTCAAAAACAGACTTGATCTTGAGCATTCAAGACACAGGTCTCCAATAAATTTCTTGGTGCACATCTTTTCCACATTAGTTTCATATTCTATGAAGCCTAAAAAGCCCTCTATTTCTACATTTTACTGTATTGATTAATCCGCAACTGGGGTATTCCAGTACTGGGATGATGCCATCATAGAGATCAGCTACTTGAATGATGCCCATATTCCAGTACGTATAACGGTGTTATTCCATAGTTTGAGATCAGATGTAAGAATATTGAAGATGTCATTCCAGTACTGGAATCTAGAAAAAAAGAGCCAATCCCTGGGCACTGGGATGACGATAGAAGGGGCAATGGTTATTGCTAAACTTAGATCGTTTTTAACTATTTGTCTTTTTTCTATGCAAGAAGTGTATTGATAAGTCCATTACAATTCAGTATTGTGAAAAATATAAGTCAAGTGTTAGTTAGGACATGGGGATTTTTTTTCAATTTTTGGGTAAGGTGCTAGGCAAGGTTTTTCCTGCCAAAATAGTAAGCTCTTTTTTAGGAGTAGGATATTTACCGGGTTGGCAGCATTATTGGTCTTCTTTTCTAATATTATTTATTACCGACATTATATTAATGCTTACATACGGAGGTGATTTTATACTATATAAAATGCCGAATTCAGGCATAGTTGTAGCTGCTATTTTTACCAAGCTAGCAATAGTTATGTTAGTGCTGCAATTAGTTGCAATATCCATTTTTCACATTCAAGATCCTTCAGCCAGCAGTGATGAGAATATAGTAGTACAAATAGCATCAGGACAGGTGATGACTGTTGCGCTTTCGATGCCGGCAATAATGTCAATTTATTATATTGTAAGTAAATTCTATTTAAGTATATGCAAGGCAATACTTAAATGTCCATTTTGGTTTAATGATCTTATGCATTTGTTCTTTTTCTTTATAATACCTTATTTATTTTTTAATATTGTAGAAGTAATAAAACCATGGCCGATAAGTACGATACAGCTTAGTTATAACAATGCAATATCAATCACATTTGAAGGGATTTTTCATGTGTTTTATGCAGTGATTTTATTGTACTTGACTGCATTTATATTCTGCGATCTGACTATGCATGATGCGATTGTTCTAAACAAAAGCATATTTGAGTATGTAAAAGAAAGTTCAATAGCCTTGAGTGACTATTTTCATGGCACTATTAAAAAAATAAGTATAGAATAGTACTTATTTGCTTATGTATTCAGTTTAAAAGATATACAGTTTGCGTGAATCTACAGGATATAATAAAGGTATTACAAGATTTTTGGGCAGATGAAGGGTGTACTATACTTCATTCATATACGTCTGAAGTTGGAGCTGGAACACTACATCCCGCAACAATCATGTCAGCAATTGACGAAAAATCAACAAAAATTGCGTATCTACAACCAGTAATAAGACCTACAGATGGGCGTTATGGCGACAACCCTAATCGCTTATATCAGCATCATCAATACCAAGTTATAATAAAACCATCTGGCAGCAATTTGCAAGATGTTTACTTAAATAGCTTAAAAGCTCTTGGTGTATCGACAAAAGAATATGATATTAAGTTTATTGAAGATGATTGGGAAAACCCAAGTGTTGGTGCATCCGGTCTTGGTTGGGAGGTTACATGCAACGGAATGGAAGTAACACAACTTACTTATATACAGCAAGTGGGAGGTATTGACTGCAGAATAATTCCTGGTGAAGTAGCATATGGGTTAGAGCGTTTAGCAATGTGCATACAGGGTGTAGATAATGTTTACGACATAATGTGGAACGGTAGCGGTGCAACTTATGGAGATATTTTTAAACAAAGAGAGCGAGAGTTTTCTTACCTGGCACTTGATTATTATGATACTAAAGTAGTACAACAGCAGTTTGAGGATACAGAAAAACTGTGTAAATTCCTTGTTGAAAAAGAATTGCCGATAGCAGCTTATGACCAATGTATTAAAACGAGCCATCTACTTAATCTACTTGATGCAAGAGGTGTGCTTGGTGTGAATGAACGTACAGCCTATATTGGTAGAGTGAGAGAGTTAACAAAAAAATGCTGTGAATTATATAGAGCAAAGTAGAATATGTTGTCACAATTATTGTTTGAATGTCTTTCAGAAGAAATTCCATCAAGAATGCAGAATTCATCTGCAGCTCAGGTTAAGAGCTATATCACTAATGCTTTTAGTAAAAATAATGTGAAATTTGCATCTATAGAAGTTTATGTGACTGCACGTCGCATTGCTCTTTTTATTGATGGCATAAGTGCTTTAGAGCTAAAAGATTCTAACAATGAAATTAAAGGACCAAGAGTTAATGCACCGAAAAGTGCTATCGAAGGTTTTTTGAGAAAAAATCGGAAAGGTGAAGAAGATTTACTCATTCGCAAAGTAAATGATGAAGATTTTTACTTCATTAAGAGAGAAAGCTGCTTATTTAACATCAACGGGTTTCTCAAAAATCAACTGGAGGAAATGCTAAAAAACTTTTCTTGGCCAAAGAGTATGAGATGGAGTGAAAGAAAAGAGAGATGGGTTAGGCCAATTAAAAATATTCTATGTATTTTAAATGACGAAATAATACCTATATCTTTTGCAGGGGTTACAGCATGCAACGTGACGTATGGTCATAGGTTTCTTTCAGGTGATGCAGTACTTACTGTTAAAACACCCAAAGACTATTTTGAATTGTTAGAAAAAAATAATGTCATTCTCCAGTTGGACAAAAGAAAGCAATTTATACTAGATCAGATTAATAAGTTTACAAAAGAGGAGAACTTACAACTTGAAAAAAATGATTATTTACTTAATGAATTGGCAGGGCTTATAGAGTGGCCAATAGTATTATTTGGTAAAGTAAAATCATCAGAATTACCGAAGAAAGTAATACTTAGTATAATTAATACGCAGCAAAAGTATCTTGCTTTAAGTGATGGACAGAAAATATCACATTTTGTTACTGTTGTAAATGTTAACAACAATGAAGTTGTCAAAGGCCATGAAAGAATATTAGAAGCACGTCTTGCTGATGCCCAGTTTTTGATATCTCAAGACAAGAAGGAAAACCTAGATTACTATGTCAAAAAATTGAGCTCTATTTCATTTCATGCTTCGCTCGGTAGCGTAGAAGAAAAAGTGAAGCGTATTATCGCTCTTTCAAAGTATATAGCGATATTTATTCCACATGCTTCATTAATTAAAGTTGAACGTGCTGCATATTTAGCAAAGGCAGATCTTGCAACGTTGATAGTGAAAGAATTTCCGGGATTGCAAGGAGTAATGAGTGGATACTACGCTTCTTATTTTCAAGAGGATAAAGAAGTAGTGGAAGCTATAACTGAGCACTATAAGCCAATTGGATCGGACCAAGAATGCCCTAGATCTCCTACTGCGATTGCTGTAGCTATTGCAGACAAAATGGATAGTTTGGTTGGCTTAATTGCAGCAGGTGAGAAAATCTCTGGTTCGTATGATCAGTTTGGTTTGCGTAGAATGACAATTGGTATAATTAGAACAATACTTGAAAATAATTTGCATATTCCAATTAGATTGCTGATAGATAAGTCAGTATCTTTATGTTCAAGGCTTCTATTGAATAAAAATATAACTCCAGTTGATAAGCCAAGTGAAAAACAAATTTTAAAACTAGTATTTAAATTCTGCTTAGAAAGGTTCAAGATTATTTTAAAAAATAGAAATATAAGGCAAGATGTTGTAGATTCAATACTATATAAAGTCGATATTAATGATCTGCTGAAAGCGGAAAAGCAAACTGTGATATTGGATCGTTATCTTAGTACAAAAGAAGGTGAACAGGTTCTAAGCACTTATAAAAGAGCCAGTAACATGATGAGCAAAGTGAGAAAAAGTGATGGCACTACTTATAATGCATCTTACAGTAAGAAGTTTTTGATTGAAGATGAGGAGATTGCGCTATCAAATTGTGCTATATCTGCTTGTAAAAACATCAAACAAGCGATAGAAAATAACGACTTTAATACAGCGCTTGATGAACTTGCTCGTTTTGCTCCATTTATCAATCAATTTATGGACAGTGTAAAGATTAACTGTGATTCTAATGAGCTTAGAATAAACAGGTTATCTTTGCTTGCAAATGTTGTTTCTACCTTTCATTTAGTAGCAGAGTTTAACCTTATACAGGTTAAACAATTGATAAATGCTCAGGCAATATAAGGAACAAATCAAATCATCTCCACAATCCTGTGGCGTTTATAAGATGATTGGAGATAAGAGTAAGGTTTTATACATTGGTAAAGCAAAAAACTTGAAGTCGAGATTATCTGACTACCTTCAATTCGAAAACCTTTCTGAACGAATCAGAGTAATGATCTCACAGGTTATTAAGGTTGAAATATTCATCACTGAGAATGAAATCGAAGCATTGCTTCTTGAAGCACAGTTAATAAAATCGTTAAAACCATCTTATAATATTTTGCTTAGGGATGGAAAATCTTATCCTTATATAACAATTTCTAAGCATGATTATCCAAGAATAGCGAAATATAGAGGTAAGTTTAAGAAGAATGAGTTTCATTACTACGGCCCTTTTCCATCTGCTGCTGCTGTTAAGAACACTATATTATCATTGCAAAAAGCTTTTCTCTTAAGAGTATGTTCAGATCAATATTTCTCTTCAACAAAAAGACCATGTCTTGAGTATCAAGTTAAGCGCTGTTCAGCACCATGCGTAGATAAAATTACAAAAGATGATTACTGCAAATCAGTAAAACAAGCACAAGATACTCTGCTAGGAAGGAATAAAGAAGTGCAAAGACAGCTATTTTCTACAATGGAAAAGTGCAGTAGGGAGATGAACTACGAGCTTGCTGCTGTCTATAGAGATCGATTGAAATTTCTTCAGCAAATTCAAATGCAGCCAATGGATTTTTCTTTTGAAGAAGATGCAGATTTCTTTAGCGTTGTACGTGAGGCAGACTTAGCATGCATTGGTGTACTATCTTTCAGAGATAAAGGTAACTATGGAAGCATTCCTTACTTCATTGAGAATTGTAGTGATCATTCAAATGATGAAATTTTATCCACCTTTTTGGTCAATTTGTATAATCCAGTTAACACACCACCAGCGCAAATTTACGTTCCCGATTTTATTAAGGATAAGGAAATTATAGAACAAGCACTTTATGCTCTTACTCAAAAATCAATAAAAGTTTTGCATGCGAAAAATAGTAAAGAACGTGATTTATTGAATTTTATTTACAATAATTCTCAGCATAGTCTAGAACAGAAGCTTACTGATTATAGAAATAACCTAGAAAAGCTCGAAGAGCTTAGGAAGATTTTCTCGTTACCAAATATTCCAAAGCGTATCGAGGTTTATGATAATAGCCATATATCTGGAAATCAACAAGTTGGTGTGATGATTGTTGCAGGGCAGGAAGGTTTTTTAAAAAGTGAATACAAAAAATTTACTATAAAAGAAGAAATTTCAGGTGATGACTATAAAATGATGAGAGAAGTGCTGACTAGACGTTTCTCTGGCAATATAAAAGATATAATCCCTGATTTTTTACTGATTGATGGCGGTCCAGGACATGTTTCCATAGTGCAGAATGTGTTGGAAATATTGAATATAAAAGTTCCTTTTGCTTGTATGGCAAAGGGTCATGATCGTAATGCAGGAAATGAAAGATTTTATGTGCCGGACAGAGAAGAATTTACTCTAGCAAGTGACAGTAAGGTCATGCTTTATTTACAATTGCTGCGTAATGAAGCTCACCGTTTTGCGATAACTTCGCATAGAAAAAAACGCGATAAACAGTTTTTTGCTTCACAATTAAGTGAAATATCCGGTGTTGGCAGTAAAAGAAAGAAGGCACTCATGTCTCATTTTGGTTCTGTAGAAAATATAAGCAAAGCTTCTCTAGCTGAAATTCAAAACGTACCTGGAATTAGTAAAGGTTTAGCAGAAATCATTCTTCAACACGTGAATTCTAAGAAAGGTACTCCTAAATAGGTACTCTAAAATTAACCTTTATTTCTTCTTAATAAGACATAAAAAGCTCCTTTGCCACCATGTTTTTTTATGGCTTGCTGATAGTATAAGATCATATTTCGAACTTTTGTGTCATTCAACCACTTATTTAAGCTATTCTTTATAGTGTCTATTTTATCTGTACTATTACCATGCCCCGTAATTACCAATAAGCACCTATTCCTTGCTTGATAATTTTTGATAATAAAATCTATCAATTTACAATAAGCATTATCTATACTATAGCCATGCAAATCGAGTTTATCGCTTATAAAATATTTGCCCCTATCGATCTTTAATTTTGTATTGTAGTCAAGACAAAATGATGAATAACCATTATCAGTATTAAGAAAATTTTCTTGTAAACTAGAGGCACCTTTATCAATCATAGATTTTATATTTACTTTGTGATCAACTTTCAAAGTAACTTTTCCACATTCTATTGGCTTAACATTTTTTTGCCAATCTAACTCATCATCTGACATAAATTCATTAATTGAACTGCATAATTTTACAACAATATATAAACACAGTAAAATATTGCTTATTCTATAAAAAACTGATTTTCAATAATGAGATGAAATCATCAAAAGCTAATGAAAACTGTTGGATATATGGAAAGCACACTTGTATTTCAGCATTAAGAAACAAAAATAGGCGGTGTATAGAACTGTTAGTAACAGAAAATTTCTACAGAGAATTTGAGAAAGAAATTAAACAATGTGCAGATAGTAAGGGCATTAAACCTCGACTGGTAGAGAACAAAATGTTCAATGATGTTTTACCCAAAGGTGTCAATCATCAAGGAATTGCTTTAAAAGTTGCTCCTATTTTTCACAGCTTAAATATCGAAGAAATAGCTGAAGGTTCAGGTGACAGCTCTACTATAGTCATTTTAGATCAAATTACTGATACACACAATATAGGGTCGATTTTAAGAACCTCAGCTTGTTTCAACATTGATGCACTGGTTTTACCACATCACCATTCACCGAGCGAAAATGCATCTATCGCAAAAGCAGCAAGTGGAGCACTGGATATTGTTCCTCTAATATACGTTACAAACATAGTAAAAACGATGGAGTCTTTAAAAAAGATAGGCTACTGGTGTTATGGGTTTGATTGCAATGCAAAGGAAAATATAGATGAAATAAAGAATTTTGGGCAAAAAAGAGTAATTATTTTTGGTTCTGAAGAGAAAGGAATGCGGAGATTAGTGAAAGAAAGTTGTGATTATCTTTTAAAAATTCCAATGTCAAACGTAATTGATAGTCTAAATGTTTCAAACGCAGCAGCAATAGGACTATATTCCATTTACATTAAAACAAAAATCACTGCAAATTAGTTGCAATAAAACAAGGATGTCATTCCAGCATGTGATACTGGAATGACAACAGTGAATGACATCTTGCGATGTCATTCACTAGCACTTACATTACCAATCCCAAGAAAGAGGTGAACTTGAATCTGTTGGAATCTCGAAGGATGGCTGTGACACTATCTCTTTTATCTCATTTTTAAGCCATTCACTACCTTCTTGCCCAGCATCCGTGATAGCTTGCTTGAAACTGCTCTCTAGTACAGCTTTAGCAGCTTCAGTGACGTTACCATTACCATTTATAGCATTTCCTATTGTAGTTAACTTAATTAACTCAGCGTTTAAGTCAGCAGGCATCTTATCAGTCTTAGCCTTTATAGCAGTGACATCAGCTCCTAAGGTATCTGTAATCTTATCGGTTTTAGTTTGTATTGCAGTAACCTTATCTCCTAAATTAGCAGCATTTGTAGCGGTTTCTATAGAAGTTACTTTAGCTGTTAAGTCAGCTGGAATAGTATCAGTTTTAGCCTTTATAGCAGTGACATCAGCTCCTAAGGTATCTGTAATCTTATCGGTTTTAGTTTGTATTGCAGTAACCTTATCTCCTAAATTAGCAGCATTTGTAGCGGTTTCTATAGAAGTTACTTTAGCTGTTAAGTCAGCTGGAATAGTATCAGTTTTAGCCTTTATAGCAGTGACATCAGCTCCTAAGGTATCTGTAATCTTATCAGTCTTAGTTTGTATTGCAGTAACCTTATCTCCTAAATTAGCAGAATTTGTAGCAGTTTCTATAGAAGTTACTTTAGCTGTTAAGTCAGCTGGAATAGTATCAGTTTTAGCCTTTATAGCAGTGACATCAGCTCCTAAGGTATCTGTAATCTTATCGGTTTTAGTTTGTATTGCAGTAACCTTATCTCCTAAATTAGCAGAATTTGTAGCAGTTTCTATAGCAGTTACTTTAGCTGTTAAGTCAGCTGGAATAGTATCAGTTTTAGCCTTTATAGCAGTAACATCAGCAGATTTAGCTAAAGGAGCTAGTTCAGCAGATTTAGCTAAATTACCTAACTCAGTTCCTAAATCAGCAGGCATCTTATCAGTCTTAGCCTTTATAGCAGTGACATCAGCTCCTAAGGTATCTGTAATCTTATCAGTCTTAGTTTGTATTGCAGTAACCTTATCTCCTAAATTAGCAGAATTTGTAGCAGTTTCTATAGCAGTTACTTTAGCTGTTAAGTCAGCTGGAATAGTATCAGTTTTAGCCTTTATAGCAGTGACATCAGCTCCTAAGGTATCTGTAATCTTATCAGTCTTAGCCTTTATTCCTGATATCAGATCTGTTCCGACTTGAGTTTTTATGGTAACTAAGTCAGCGCTTAAGTCAGCTGGAATAGAATCAGTCTTAGTTTTTATTGCATCTACATTAGTTCCAATACCTAATAATGTAGCAATTGCACCTCCAGTCATGAACTTTGTTGCTGTAGCACTGTAATCTATTTCAGCAGCACCATTAGGTTCATACTTAAAAGTGTTGAAAACATTAGTAGCATTGTCTACACCAAAGGTATACTTATTCTGTGCAGCATCTTCATAAATTATGCTTTTAATGTTAGGGGATGGTACATTTCCTCCAGAGTTGTCTTTAAAAGTTAAACTAGCCATATCACTTTCCGTTAATTATAAAAACCATAATGTGCATGAAAATAATATAAATTCCGTAAATACTAGATTTTGCATAAGATTTCCTTGAAGCTTTTCGCTTCAGAATTCTTCTCTTGTGATCTAAGTATGTAGCAGACTATGTCATCCTAGTAGTCCCTTTGGTGTCATTACAGTGTGTGACACTGATTTTTCATAATCATCAAAACGTTGTATTTTTATATAACTTCTGTACTCACCAGCTTGATGTATGATCAGAATTCCTGGATCCCAGTGTCACGCACTGGGATGACATCTTTTTTCTGGAGACAAATACATCTCAATCCTCATATAGTTATGTGTCTGGACACCGTAATGACACCGAAGGAGCTATCTGAATAGCGCTGAAGGGGCTACTCAGATCTGTCATTCAAGTACTGGAATCCATTTTTCCATCATAAGAAATGTTGATTACTTTTATACTAGCAAATTTAAATGGATGCCAGTGTCTGAGCACTGGCATGAAACCATCATAAGGTGAACCAGTGTCAGCTGCTTGAATGACAAGAAGAGGGCAGGGCCCTCCTTGTGTATTAGATATAGGCTGAGTTATGATCGTGATAAACATGATCGCTTGCGCAATCAAACATTGTCACAAAACCATTCTCTAGATAGAGATTGTATTCATGATGTTGATCTGATAACTCAATGTTATCTTGCGTTTCTAAGCTGAAGTGACTTGAATCTGACAGCAATTCGTAATTTGGATTATCTATTTTACTAATGCTACTTATTACTTTGCCATTACCATTTGATATAGCCAAACTATAACTATCACCATCCTTCATTATTTTGACGGATACCTTATCTTCAGGTAACACTATAAGCTTTTTTGTGTCACTATCGTGAATTAGAAATTTGCCATCTTTAAAGTAATACTTGTCTTCTGGCAAAGCGCCAATCTTATAATCCGATGTATGCAGTTTGTTCCAAAAATCTAACACAGATTGCTTATCTGCTCCTTCTGCTCTATTATACAAGGCTTTCACATCATTATAATCTATGATTACATTTGCCTTATGCTTTCCTTCTACATCTCTATCATAGCTCTTTTCTATTTTCAAGATTGTGTCTTTCAACACTACCTGCTCTTTCTCCTCCACTGAAGCTGACCTTTTTGCCCTTGTTGGAATTTGTGGTTGATCAGACTGTATTTCACTGTTGTCGTTTCTCTCTTCAGCAACAACATTAGTAGTACTATGAACTTCTGTCTTAGTTTCACTTACTTGCCCTTTTGGACTTTCGGTTTGTTTCTCTTTTGTGAATATTCTCTGATAGTCCGTGTAGCCTCTATTAGTGTCACCGATATCACCACTACCTTGATCGAAAGTTATTTTTTTGCTTCCATTTCCCATATTCTCAATTTCAACTTGAGGAGAAACAGATGCTAGGAAATCATTATAACTGTAGTTGTAGTCAGCGGAAAAGAATATTTTCCCTTTGAAATTATGGAAGTTATTAGATAACATTCCAATTTCTTCATCACCATCAAATAATTTTACCTTAGTGAAATATGTTTGATCTTTTATTCTAACTATTTCACCACTGGAGTTTCTTTGTATGTGGTAATCATTTGGGTCGTACTTTATAGCAAAAAGTTTGCCAGAGCCATATTTCTCTAAGTTTATAAGGCCCACATTTACATGTTTATGGGAATAATCTCTCTTTTCATATTCATGTGCAAATATTGGATCTATATATCTATATTCATCTGGTATATCATCACCTCGAACATCATACCTGTATTCAGTACCATATTTATCAGATGGTGCTAGTTTATATGCTCCGTCTTTTTCCACTAATTTTAGATGAGTGATACTAGTTGGTAATTGAAACCTTACATTTACTCCGTGATCATGAATAAATAGATCACCTTTCTCGGTAATATAAAAGCCCATATTTTTGAACTCATGTAAGCGCTCGTCTCCTTGCTTTACGACAGCTTCATATACATCATCGTCTGTCCTATCTGTTCCCTTATTATCCAGTAATTTTCCTTTTTCCACGATTACTCCATTTGCCTTTTGCTCATCAGAATATTGGGCATGCTCTGAATCCTGATGATTCAAAATTTTGGTACCTCTAAGGAGCAGAGAATCTAAATCTTTTTGAATATGTCCAGTGCTAGGATGCAACAATTCGTTTTCATGTAAATGTGCTTCATCAAAGTATTCATCGCGTTCAACTGTTCTGCCATCTATTAAAGAAGCTTTATACTGACCATTTTCTTTTGTGACCGCCATATAAGCACCACCATCATATTGAGTATTTAAGTTGTGCAATATATCCTCAAAAACAAAAGTTTCTTTAGTTTGACCTTCAACTTGCTTAAAAAATCCTGATTCACTCGATAATTCTCCAAGCTTTGTATTTCCCTCATATATAGACAGTGCACCCATATCTCCGTGACCAAGAGCTTTGATAGAGAAAACTTTACCTTCTTGTAGATTAATATGAGCACCTCTGATTAGGTTTGGATCGATATTAACCATCTCTTCTAACATCTTTTCTACGTCAATGTTCTGAGTTGCCTTTAATTGTTTTGAACCAGTGTCTATCATCTCATCAAGTAAGGATTTTTTCAATTCTTCATATCGAGAGGAAGAAGTAATGAAGTTATATTTTTCCAAAAGTTCTTCATAGGAAATCTCTTGCTTATGGTATTTTTCACGTACTTCAGCGGATTCCTTGCGAATCTGCTCATCCAGGTCTTTTAATGCATTATCATAAACTTTTTTTAGATTCTCATCGTAATTTGACAATGTCCTTAAAGCCTGATTTTTATACTCTTGACTGTTTTGATATTCATTACCTTGTTGATCAGAGTAAGTCAGCTTAACCTGCCCATCAGTAGTTTTTACTGCCTTTAAGAAATGATATTCCTTTGATATATCGAGGGTATCATTTGTTGCCCTATTAACAGCACGAGCATAATCGTAAAATGACACATGCTCTACAGCAGAGAAACTTCCTACGTTTTCTCCATCTATCTTTTCTATATTTGCTTTATAGTAGGATATGTTTTTAATTTCTCCACCCACTATTTCTTGACCAGTTGCTATAAAATCTCCTTTTGTAACTTGCAAAGCGTTGAGATGTTCCATTGCAGTTTCTGTGTCATTCAAATCAAGCCAGTCTTTAAAGGCATCATTATGGCCTCTTATTTGATCTAGAAAATTTCCTGACTTATGTGAATCACCTTTACACAAAGCTTCTAGGTAGTCTCTTAATAAACTAGGATCTTTTTCCTGTAAGTACATTATCAACGCATGACCAGTTTTATAAACCAAACTATTTTCTTCACTGTTATTTGAATATTTTAAACTTAAAATTTTATCTAAATCTAGATTTGCAGCTTCAGTTTTGTCGATACTTGATCCTTGAGCATTGAACTTATGATCTGAATGGTGCTCAAAGTAATCTGCAATTCCCTCCATTAATACTGTAGGTAGAGGTTTACCTCCTGTAGCTAAGTAAGTTAAACCATGTGCAAATTCATGCTGAAGGTTATGAACGCCACCTTGCTGATAGACATACATCTCAGCAAAAATATCAGCTTCTCCTTTGTAGTAACATTTACCACCTTCATCTCCAAGGTAAGAACCAAAACGTTCGCTTCCGCCAAGATGAGTGTAATCAGCCTTATCATCAAACACATAAATTTTGAACGTTTGTTCTGAGCTACCAGGCTCCAACTTAAATGCATCTTTAAAATTAGTAGCTGTTTCTCTTATTTCACTTTCAATGTGAGCAACTTTACTTGCTCTTAAATTATGAGAATAAACTTCTACTTTAATATTTAAATCTTTAACTTCTATGATATGCTTGTTGTTAAAATATTCATCTTTAGATATATTTTTATTTACTTGTCGATTGATTGTCATTACTTTAACCCCTAGTTTATTAGTCTTTACAATATCAAGCATAAAGTGACTCATCTGAAAAAAACGTAAATTCTCATGTTAGTATAATTTATATCTTAATAAAAAAGTATAGATAGTTAACTTAATATGCAACATTTAGAATGTGGCTAAGATTCTATAGCTAACCTTAGGTGGCTGCTAACAAGTAACGGAATTATAAATATTAAGAAATTTATCAATTTTAAAAAAGGCAAAAAAATCCCTATGTAGCGAGTTTTATAATGTAAATTGGCATTGTAATAATGTGCTAACGCTTATTTAAAGTGCGTTTTGGCTGAATGTAGAAAAAATAAAAAAGACATGCAGCCGCTATAATTTTCATGTAATTTGCCAATAAATATCTGAGTTTTTTACTGAATTTTTGTTGTTGAACCCGCGCGGATCAAAAACAAGGATAAGTACTCTTACTGGTATGATAAGGAAAGTGGGAAGGTTTGTCAAGGAATTTCATTCAACAAGAAGTCTAAAAGCAAATTGACTTCCATTCCACTAAAGCACTATACTAAAGCTACGATGGGTAATTAGCTCAGTTGGTAGAGCACTTGCTTGACGTGCAAGGGGTCGCTGGTTCGAGCCCAGTGTTACCCACGATTTTTGCTCATAAAAAGATTTTGTATGACAGCAGTGCACAATGGCAAACACTCAATAGCAGAGTCCAAGCGCTTAATTTATTCCATAATAATAGTTGCAATAACAATGCTTATGGAGATAGTAGGTGGAGTAATTTCACATTCGCTTGCTCTACTATCAGATGCAGGGCATATGCTCACTGATCTTTTTGCCTTGATTTTAAGCTGGATAGCGCACAAATTTTCAGCTAAGAAATCTGATTTACAGAGGTCATATGGGTATCACAGATTGCAGATAATTGCAGCATTTGTTAATGGTTTAACTCTATTTCTCATTGCAGCGGTCATTATAATTGAATCAATAAAAAGATTTATTTTTCCAGTCAATGTTGAATGGAAAGTAATGTTAATAATTGCTACACTTGGCCTAATTTCTAACATTATAGTCTTTTTTATATTACATAGTAAATGTGAAAGCAATATAAACATAAAAAGTGCTGTATTGCATGTTATAGGAGATATTTTAGGTTCTGTAGCTGCTATACTTGCATCCATAATTATCATGTTTACCGGATGGCAAATAGTGGACCCTATTTTGTCAGTATTTGTCAGTGTAATAATCTTAAGCAGTGGCTATAAAATTCTCAAGAATTCTTGTCATATACTTCTTGAAGGTACACCCGAAGGTGTATCCGCTGAGGAGGTAAAAAGTGAGATTGTATCTAAGTTACCTGAAGTGATAGATGTGCATCACATACATGCATGGTCACTATCTGATAATTATTTTATACTTACTATGCATGCCAAGATAAAGCAAAATGGACAACACACTAATATTTTGTATGAGATAAAAAAAATACTATTAAATAGATTTGAAATTGCACACTCTACAGTTGAAATTGAATACGATGAGTGCGTAGACAGTAAAATACTTAAGCATTGACATCTATAGGCTATTTGTTATTACTACAATATCATAATATTATAGAGAGTAGGCTATGATAGGTATTTCTCAAATACAATTTCCTGGAAAGGATTCTTACAGATTAAAGACAGCAAGTTACTTCGCAGCTTTTGTTTCTTTAAGCATTTTAGTTAATCCTGCCAATGTCTTTTTATCTTTTGCCACATTGTTTTTTAGATCTGAAATAAAAACTTTTTACGTTTATAAAGACATAAAAGCTGCAAAGCAGGAAAAAATAAGTAAAAAGGAATATTGGGAAATATTTTTTGAAAAAAATAAAATTAAGATAGCATCTTTCCTTTTGTTTTTTGCTTCTGTAACATATCTAACCTTTACAACTACTTTTCTGCTCGTTTCGTTACTTGCAACAATACCACTTGCAATGGTTTTAATTCTATTACAAAGTGAATTAAGGCCAAAGGATTTTAATCCATTTACGTTACTCAAAGCTGCTATAAGTTTCTTTTTAGAAGGCATAAAAGAAAATACTCGCAGTATGACAAATAAGTTTGATGATACTTATGAGCATTTACTGCCCCATCAATTGAATGACGATATTAGTAATAATATTGGTAAGTTAATACGCAAATATGATCCAGTACCAGAAGACGCTATTAATAATGAGGGATTTAAAGAATTTATTGAATATATAAATCACTTACATATGCTTGATGGCCAACCATTTAGTAATGAGAATAAGGGAAAATTAGTAATGTTTTTGCAAGATTTTTGCAAAGGTAATGAGAAACATAGCTCTGGCTTCACTGGTGGACAAATTCTTCTGTTAGTTCTTAGAGCCTGCAATGATGGAGATAGAGAAGCTGTAAAAAATAAAAAAGACGCGTTGATTGCAAATTTACTAGATAGCCAAACTTTCTCTAGAAAAGAACGAATTCCTAACACATGTTTTACTGGTATTATCTACAGAATGTTAAGTACATTAGAGGGTATTCATTCCGATCCAGAGATTAAATTTACACCACCTAGACAAATGCTCCTTACAGAAGCAGAAAATGAAGCACGTAAGTTTATGTTAGACAGGCTAAAAAATAGGAAAAACGGTAAAGAAATTCTTAGGGCTTGGCATAACGCCCAAAATAATTATGAAGATGATAAAAGTCAAAAAATAGTTGATGATTTTATTGCAGAAGTAAGCATTACTTTAATGAGAAGATTACTGAGTTTTACTTCTCAATATAGTGAACAAATTGTGCTGACGTTAATGAAAAATATTAACTCTGTAAAGTTAAATAAATTAGAGCACTTTGCGCTGTCTCAGCACATAACAAATAAACTACAGGGGGATGGTTTAGACGATCAACTCGAAAACATCAAAGGAAAAGTCTTTTTGGAGCTTTTAAACCAAAATTTACTTAGAACAGATTTTTTTCTCAAGGACTCATCTTTAACTGAAGCTAAGAGAATAGCTAGCAAAATAATAAAAGAAGAAGTAAAAGAATTAAAATTGAAAGCCAAGAAGACTATTAAGGGTCAAGTGGACAGAATGTTAGATAGTTTAAGAATGTTACCACTAAAGAAAAGGTGTTATAGGGTATACACGGAACTGAGTAAAAATAGCAGAGACGATAAAGAAGAAATAAAGAAAATTCTGCAAGAAAAGCTAGCAATAACAGAAGCAGTGATAAATAACATGTTAAAAAAAGAAGCTTCACACAGGCTAGAGATAGAGATTGAAGATATTTATAATCAAAATAAGCGCAATGTAACCACACTTTATGAAAAAATACAAGAAGTGAAGCAAAGATTCATTGAAGATGAATTTTTAATACCTCAAGAAGTAGAGAATATAACAAGAGTAAAAATTACAATCTTAAATAAAGAAGATAAAATAATACCATCAAGCAGTTTATCTCGTAGTTTAAGTGTCAGTGATTTAACATCTCATCGCTTATAAAAACTTATGCTCTCTGCCTTGCAGAAGATTTGCAATATTTTTGTAATGCTTCAAGAAAATTAATATCGCTACAGTGAGTAGTATAAGGAATAACTCCTTTTGAAAAAAGAAAGATGCTATAACAGCTGCTGCAGTAGAAGCCAAGGAAGCAAGAGAGGAGTACCGAAAGATAAAAAATACTATTAGCCAGACAAATACAAATGCTAATGCTATAGAAATGTTAAGTGCTATCAAAACTCCTAAAGTTGTTGCAACCCCCTTTCCTCCATTGAACCTTAGCCAAATGGGAAACATATGCCCTAGAACTGCTAAAATTGCAGATACATATATATAAAAATCGTTATTATCACAAAATTGTTGTGCTGTATAAACTACGATAAACCCTTTAGAGGTATCCAGAAATAACGCAAGAGCAGCAAGAAATTTATTTCCTGTCCTTGCAACATTTGTAGCGCCAATGTTTCCTGAACCTACTTCTCTTAAATTTATACCATTTATTTTTGCAATAATTAGGCTAAACGGTATTGAACCTAATATGTAAGATAATACAAAGACTACAAATATCTCTATCATAGCAGAAATCTAGCTAATTTTATTATTCCTTAGCCTTTTTAGATAACATTGGACTTCATTGTTAATCTGATTGCTAAACAGTATAAGTGCTGTCATATTGATGAGTGCTAAACAAGAGAATAAAGCCCCACCAATATTAGCAATAGCCATTATATCTTTAGACAAACCTGACAAAAATGAAACTACTACCACCGCTATACGATATATTACTACACTTTTTACACCAAACAAATACAGCCATCCCATTTCACAACAATATACAAATGAAATTACTGAGGAAAACGCAAACAAAGGCGCAGCGATGGTTAAAAGTATAGGAAACCAAGAAGAAACTGTTTCAAATGTTTTTTGGGTGATCAATATTCCCTCGCCAATGCCGGTCTGGTATGCACCTGTTATTACTATTGTTATTCCTGTCAAGCAACAAATTAACATTGTATCAAAGCATGGTTCTATCATCGCAACCAGCCCAGTTCTCACTGGCTCCTCATCTTTAGCTACAGCGTGAGTAATTGCAGCAGAACCAACACCTGCTTCACTGGCAAAAATTGCCCTTTGAATCCCAGCGACAAATGCTCCTACTACTCCACCACCAACAGCATTGAAGTCTATCATACTGGAAAACAATATTTTTAATGTATTGCTAAAATTGTGAATATTGAATGCAATAATCGTGAAACAACTCAAAATATATATGAGTGACATAATAGGTACTAGTGCAGAAGATACTCTAGCTATTCTCCTGATTCCACCGATAATCACTAGAGCAAGTAATGTAGAAATTATGAAGGAAAGAACCCAAGGATGACTATCTATCCAGCTTGAATAGCCAGATAATATTGAAACCATTTGATTAGTCTGAAATGCTACACTTCCACCAAGACCTGACAATACAAAAAACACTGCATATATTGCAGCTATCACAATACCAAGCTTCTTAAATCCAAATTCCTCTAGTCCATTTCTTATATATTGAAAGGGACCACTGAATAACTGCTCCTGGCCTTCTGTTCTGTGTCTGAATGCTAAAGTTACTTCAGCAAACTTTGCAGACATACCAAAAAAGCCTGTGATCATCATCCAAGGTACCGCTCCTGGCCCTCCCATTGAAATTGCAATTGCAACACCAGCAACAGTTCCAAGGCCGACTGTACTTGAAAGTGCAGTTACAAATGCCTGAAAATGAGTAATGTGACCATCGTGATGATCTGTGTCATATTTTCCACATAAAATAGCGAACGCATGCTTAAACATCCTTATGTTGAGAAATCTAAAACGTAGTGTTAGAAATATATAACCAAAGGCCAATAAAAGAATTATAAATGGTACGTGAAAGATCTTGAAAAACAACACTTCATTCATGAAGTTGCTTATTCCATTTAATGCAGTGTCATAACTTTTATAAAAAATTGAAGCAGCGTATACATCATTAAATGATAGGCAAAATAACACTATATAAAGCATTCTATAAATCATGTTTATACCTTTTGTAATAAGAATCTATTGTATTTAAGACTTCCCTTCTCAGTAGATATATCGCAACAGCATTTGGAATCATAAGGCACATAAACAGACTGTCACCTAAATAAGATATAAATTCTATATTTTTTGATATACAGCTGATATACACTGAACCCACTATAAAAAACTGAAACAATATCAGTACTTTTTTGTTACCAAATAAGTACACCAGGGCAACTTCGCAGTAGTAATAGTAAGCTATTATCGTGGAAAATGCAAAGGAAAACATTATCAGCGGAAGAGCTAGCTTGCTAAATAAAGGCAAGGCTGTTGAAAATGCTGAACTAACTAGAGTAATATCACCAATTTCATTGGTATTGTGCATACCAGTAATAATTATCACAACACCAGTCAAAAATGAGACTAATATTGTGTCTACAAATGGTGCAATCATAGCAACACTTCCAACTTTAACTGGATCTTTCTCTTTTACAATCGAATGTGCTATAGCTGCTGTTCCAGTACCCGCTTCATTAGCAAATACTGATCTTCTCACCCCCGCTATTAATCCACTCAATACTCCACCTTCTATAGCCGATTTGTTAAAGATATCTTGAAATATTATAGATAGAGCATTCAAAAGATTACTTCGGTTTACGCAGATTAAATACATGCACATGCCTAGATATAACATTATCATAATAGGCGCTAAACCTGTTGCAACGAAAGCAATTCGCTTTATTCCTCCCAATATTACAATGAAGACAAGCAGGGATATAATAATGGACGCATTGTATTCGAAGAGGTTATTTGACAATGCTGCTATCTGATTCGCTTGAAATGGTATACCGCCCAAAATCATTGCAATAATTAGCATAATCGCATAAGTGAAGGCAAGAAATCTACCAGTTTTTGCAAATCCAATTTTTGCAAGCCCGTACTTCATGTAATAAAAAGCCCCGCCAGTTGTATTTTCAGAGCGATAAGTGAATGCAAGCACCACCTCGGCAAACTTTATCGACATACCAAGTATTCCGGTAATTACCATCCAAAAGACTGCACTTGGGCCTCCTATTGTGATAGCTATTGCAACTCCTGATATTGTTCCAAGACCAACTGTTCCTGAAATGACTGTTGCAAACGCTTGAATATGAGTGATTATACCATTGTTATTACCATTACATTTTAGGTTGAATAGTGTTTGTATCCCATATTTGAACAACCTAAAGTTAATGAATTTGAATCGAACCGTACAAAAAATCCCAGTTGCAATTACCCAAATAATTATAAATGGTATGTTGAATATCTTCATATATAAAAGAGAGTTTAATAGATCAGTTACTTTTATAATCATGCTGCTCACTATTTTTTATATAGCTGACTAGTTTTATATGCGTAATGTATATAGAGTCCGGTACTTATTGGGATAGTCAAGATATAAACCCCACCTAAAATTGGTAGTGTTACCCAGGGCTTACTTATAAAAAATATGATCAATATTCCAAAAAATGACACAAATATATAGGATAAACTTTTAGGGACATAAATGTATTTTGCAGAGAAAGTTGGAATATGACTTATCGAAAAAAATGAGATGGTCAAAAAGTAACAAGCTGTATTCTTTACGTTAAAAAATTGCTCTATAAGAAGTAGATATTCACTTTCATGAGATTGAAAGGTAATAATTATTGGTAACAGAGCAAGTAAAGCACATACAGGAGCTGGAACACCGGAAAAGAAAAATTTTTTCCAGTATAATTGTTCTGAATGTAACGAAACATTGAATCTGGCAAGTCTTATTGATATGCAGATTACATATATCATTACTAAAATCCATCCTACAACTTTAATTTCATTTAACTTCCAAAAATATAAAAGAAAAGCAGGTGCTGAACCAAAATTTAGAAAATCTGCAAAAGAATCGAGTTGTGCTCCAAAATCGCTAGTTGATTTTAAAATTCTGGCTATTCTGCCATCCATTCCATCTATTATTGCTGCAATGATAATAAAAATTGCTGAAAATTCCCATTGTTCATTAAATGTGAATTTAAGTGAAGTAAGGCCAGCACATAAACCCAGTAAAGTTATAAAATTCGGAAATAACTTGGTAATAGGTAAGGATTTACCGTTACTTTCATCGTTATTCATACAATGTCAAAGGTAAGCTTCTCTTGTTTATTTAAATCTGCTATAACTGTCTCACCACCAATAACAGTTTGGCCTTCTGAGACTCTTACCTCTATTCCAGCAGGGATATAAATATTTACTCTGCTACCAAATCTTATAATTCCAAATCTTTCACCTGCTTTTACGCTCTGAGATGTCCTCAAATTACAAACAATGCGGCGTGCAATAAATCCAGCTATTTGTTCCACAATGATTTCTTTTCCCTTTTCATATTCAATCACAATAATCTGCTTTTCATTTTCATTACTGGACCTATTACTCATTGCAGAAACAAACTTGCCTTTCTTGTAGCTCATTTCCTTTATCGTACCAGATATTGGTATACGATTCACATGGACATTCAAAACGCTTAGAAATATGCTGACAAGTGTAAATTTCTTTTCTTCTTCATTCTCTTCTGATAAAGAGTAACTAACTTCTTCTATCTTTGAAATTACACCATCAGCAGGGCTTAATATAAAGTCCTTATTGTTTGGTACAGCTCTTGCTGGATCACGAAAAAAATAGGTACATAATAACGTTGGAAATAAGCAAGTAATTCCAGCTCCCCAGGATATAGAGAATGCTATACATGTTACGATAAAGGAAACAACTATAAATAAATAACCTTCTCTGTTTATATTAGGCAAACCAAAGCACATAATTTATTCTCGATAATTCATTATTAATAATTTATCATTTATAATTTCTCATGAAAAGCTTTTTTTCACTGCTTCACTTTTGGAATGATTATATAAGCATTTGCTTATATAATCATTGATGGGTATTAAATTTTTAATAAAAATTAAGGATTTTTACTGTTGTTAATATTATTTTAATAAAAACTTAATAATAATCCTTAATAATCTATGAATTAATATGTTCGCAATTTCGTATGACAGGGGAAATAGAAAAAGATGAATCTCCTTCCTTATACTCTGCAATTCGGATGGGTGATATTGAAGCTACAGAGCTACTAATAAAGTCTGGTGCAAACGTCAATGATAATTATGAACGTAATCGTACACCACTACATATTGCTATCGGGTATAAGCAGTTTGAAATAGCGAAATTGCTGATAAATAACGGAGCAAACGTTAACGCAAAAACTGGAAATCATGGCAAAGATGACTTAACACCAATGCACCTTGCAATTTTTGCAGATACACCAGAGTTTATAGAATTTCTAGCTAGCCATGGTGCATTGATTAATGAAAGAGAAAGCACTGAAGGACACATACCTCTTCACTTCGCTGCTTTATATGGAAATAAAAGTGTAATACAAGCCTTGGTTGATAAGGGACAGAATATTGAAGATATTGATAATAATGGGCGTACAGCTTTATTTTTAGCTATTAGGCAATGCACTGAAGCAGAGGATGATAGCAGAATAGAAGTTATCGAGTATTTGATAAATAAACTCAAAGCAGACATAACGAAAAAAGATAATAATAACAACACAATACTTTTTCCTGCTGCTAATAATTGTCTTGGAAAGGTAGTGAAACTCATCATTAAACAATATATAGAAAGCTTTGGTAGAGATCGGTTGAAGAATTTTATCAACCACAAAAATAAAGCTGGAATGGATGCTTTGGATATTGCACTCAATAGTGGAAATGAAAAGGCCATTGAAGTACTTAGCTCATATGGAGCAGATATCGAGAATAAAGTAACTCCCAAGATTACTGTAGAAAAACCAAATAGTACCTTAGATGGAGCAGAAAGTATAGAAGTGGTATCCCCAATCAAACAAAAATAAAAGCAGCTCTAAATTTCTTGCTTTATTTACATTCTTTCTATAGTATGATATATTAATGTTAGAATAGGGTATGTTTGCAGGTCAAAATAATAATCAACAGCAAAATAGAAATAGAGCACAGGCTTTAATAGAAAGAGTGCAAAATGCTTACAACAACACTAATAAAATTAAAAGATTCATTAATATAGTTTTATTAGTAAGTATGATTCCTTCATTTTTTCTTCTTGTACAGCTCTCTTTGTATTTATCATTAGTAAATTATTTTTTCAAACCAAGGGAAAATGAAAAAAGATTATCAGCGTGGCCAAAAAATGTTATTAGAATAACATTAAGCATTTTTTTAATTAATACACATTATCAATTCCTGTGTGCTTTTGGTACTGCCTATATTGTGCTTATGGTTGCTAAACAAATCACTCATTGAAGAAATACAGCAGTTTAACGATTTAATACAACAAATTCCAGAGGAAGAAAGGGGCCTTTTTGCTGCTGATATAGTCAATATTCTTCCCTTTGCTGCGCAAACTACTCATGATCCAAGTGCAGTTGCTAGTATAAACTTGAGTGTTGATAGACTCATAGAAAAGTATAAAGAGAATTTAAGCAAAGATGAATTCTATGTACAGCTAAATAGAGGCAACACAACCGACATTGAAGAGTACATCAAACAGTCAAATGAATTTACAGAAGGCGATAAACCTCATGCACTTGAATGCTTAAGATTTATCAATAGAACAGGAGATAATTTTAAAGACAACCATAGTAAGTTAACACTAAAACAGGCAGCTATTTTATGTTGGAAAGCCTGCAATGATAGAAATACAGGGACAGAAAATCAAAGAACTCCTTTGAATGATGAAGACATAAAAAACAGAAAAGATATGTTTTTAAAAGGTCTTGTAGACGCTGCAACAACTTACGGTAATCAAGGTCAAAGTTGTGCAGGTGGAACATACAATAAATTATTTGAGTCTTTATCTGGTTTACATCCATCAGTGGTTATTACACTCGATGGAGAAGAGGCTAGAGCAATGATAAAAGAAACGATCACACAAAAATTCCCTGAAATGGCCAGAGCCAATTTCACCAATTTCTCTGGAACAGAACAAGAAAGGATACGTAGCGAGTTACCAGAGTTATCATCTGAAACAGTAAGGTATATTATGACTACGCATTCAGCTCTTGAGAGAAGGTGTCAAGAGTTCAGCAGTAGATTAAACAATGATAAAAAGAATGAAATATTAGAAGAGTGTATGAGCAACTTATCCTGTGTTGAGCTAGAAAGTCCAATTGAAAGAAGAAGGTAAATTGTATTTGATTGTAGCCATTTATCTTGAAATATGAAGCAGAGTTTTGTATGACGGTTTCAATTTAAGTATATGTATTGGAATAGCATGTAAAATTGCTCTGTTTAGATAATCTGTTGTACTTTCCTATGTATCAAGGTCAAGGGTCCTTCCTTCAACTTAAAAATGTTGCTAATCAGCACATACAAATGTAATATTAATTAATATTTATAAATAAAGCAATTCCATGGAAAGTAACTACAACGCTGACGCAATAAAAATCCTAAGAGGTCTTGATGCTGTAAGAAAGCGTCCGGGTATGTATATTGGTGACACTGATGATGGATCAGGCTTGCACCATATGGTGTATGAGGTTGTTGACAATGCGATAGATGAATCTTTGGCTGGTTATTGTAGTAAGATTGAAGTTAGCATAAATGAAGATGGTTCAGTTTCTGTAACCGACAACGGTCGTGGCATTCCAACAGACATTCATCCAGAGGAAGGAATATCAGCAGCAGAAGTAATAATGACCCAACTACATGCAGGAGGTAAATTTGACAGCAATACCTATAAGGTTTCCGGAGGATTACATGGTGTTGGAATTTCAGTTGTTAATGCGTTATCGAGTTGGCTGGAATTAACCATCTGGCGCAATAAAAAAGAACATTTTATGCGCTTTGAAGATGGTGAGTCTGTTGAATCTTTAAAGGTAGTCAATGAAAACACAAGTAAAAGAGGAACTAGAGTAACGTTTATGCCATCAACGGGGACTTTTAGTAGTATTGATTTTAGTTACTCCACTCTTGAGAGTCGCATCAGAGAATTGGCATTTTTAAACTCAAATATTGAGATCATTTTGTGTGATCTCCGTAATAAACCACATGTAAAGTCTCATTTTAACGATAGTAAAGAGTCTGAAGATAATTTTGGTACAGCTAATTTTGTACGGTACTTAGACAAGAATAAGACACATGTTACTAAAATTGCCAGCATTAGAGATAATGTAAAAGATCTAGGTACCAGTGTAGAAATATCAATGGAGTGGAATGATTCCTACTATGAGAATATGCTATGCTTCACAAATAATATAAGACAACGGGATGGTGGTACGCATTTGGCGGGGTTTAGATCTGCACTAACCAGATGTATCAATAACTATGCAAACAATGAAGGTTTTTTGAAGAAGGCAAAAGTGAATTTGACTGGAGAAGATGTTAGAGAAGGCTTAACTTGTGTTTTATCTCTCAAGATGCCTGATCCTAAATTTTCTTCACAGACAAAAGATAAATTGGTCAGTTCTGAAGCGCGGGCAGTTGTAGAGAGCATAGTTTTTGACAAGTTGAGTACAATACTTGAAACTGACCCCAAGTTAGCAGCAAGTATAGTAGAAAGAGCGATTAGGTCAGCAAAAGGAAGAGAAGCCGCAAGAAAAGCACGAGAGTTAGTTAAAAATAAAAACAATATTAATATTGCAACTCTACCTGGAAAGCTTGCCGATTGTCAGGAAAAAGTTCCTGAGTTATCGGAATTGTTTATAGTAGAGGGTAATTCCGCAGGTGGTACTGCAAAGCAGGGACGTAATCGTAAAACACAGGCGGTACTTGCTTTAAGAGGGAAAATTCTAAACGTAGAACGTGCAGGGCTGGATCGTATTTTTTCATCTGCAGAAATTGGCTCTCTGATCACGGCAATTGGAGCTGGAATAGGGAGTGAGCACTTCGATATTGAAAAAACTAGGTATCATAAAATTATCATTATGACAGACGCAGACGTTGATGGCTCGCATATAAGAACTTTGATTCTAACTTTCTTTTTTAGATATATGCGTGAAGTAATTGAGAAAGGATATTTATACATAGCGCAGCCACCGCTCTATAAAGTTACAAAAAATGCTAAAGATACTTATATCAAAGATGATGAAACTTTTGAAGAGTATATAGTAAATTCAGCGATTAAAAGATTAACATTAAATGGTGTAGGCAAAGATTTGCGTTTCGTTTTGAATAAGTGCCTCAGTATTTCAAACATTAGCAAAAATTATGATAGGGAAATACCAAAAGATCTCTTAGAATCATTGCTAATTTTAAGCAAAAAGAATGCTCTATTGTCTGCTGATGAGATATTAAAATATTTAAAATTGATGTATAGTGAATATAATTGGGAAGTAGAAGTAAAAGATGAGGAAATTCACATTGCTAAATTGTTTCAAGGGTTAGCAGACAAATATGTATTCTCGCTTAGTATGCTTGAAAGCAAAGAAATACGGAATATATTGAGTTCTCTTGATAACATAATTGACTTATTTAATGGTGATTCATTTTTACAGTTGCAAGAAACTGAAATAAAAATAAAGTCTCCAAGTGCACTCGCAAAAATAGTGATGGATTATGGTAAAAAAGGTTTAACTCTGCAGAGATTTAAAGGCCTTGGTGAAATGAATGCTGATCAGCTTTGGGAAACTACACTCAATCCAGAAACTAGAACTCTGTTAAAAGTTGAAATAAAAGATTGTGAAGAAGCAGATAGTATATTTTCGGTGTTAATGGGTGATATAGTTGAACCACGTCGTGACTTTATAAATAACAATGCACTTAACGTACATGATGTTGATATTTGATTTTAGAAACGCTAAACCCTTATGGCTTAGCATTGTGTGCTAACCCGGCTATTTAAAACATACTACTAACCAATCCATTTCAGAAATCTGAATTGATCTCGGTTGTATTCCCATTTTCGATCATAAATATATAGATTTTCTTCCCTATTGTTGTTATAATTAATGCCTCGCTAAATTGAATATTAATGGATGAATGAATTAAGAAAGCTAAGTATTACAGAGATGCATGATGGACTTAGGAGGAGGAATTTTTCTGCTGTTGAGCTTGTAGAAACGCATATTAATGCAGTTGAAAATGAGCAACTAAATGCATTTATAACAAAAACTCCAGAAATCGCAATAAAAGCCGCTAAAATAGCAGATGAACATTTCTTAAAACAAAAAGATGATATTCCACCACTTATGGGCATACCAGTTGGTGTTAAAGATTTATTCTGTACAAAAGGAATAAAAACAACAGCATGTTCAAAAATGCTGGAAAATTTCATCCCGACTTATGAATCTACGGTATCTAATTTGCTTTTAAAAAGTGGAGCAGCCGTGCTTGGTAAGCTTAATATGGATGAATTTGCTATGGGTTCTGCGAACACAAATAGCTATTTTGGTCCTGTTGAAAATGTGTGGATTAGAAAAAGTGATGGAGCAAAAGTTGTTCCTGGTGGATCTTCCGGTGGATCTGCAGCATCAGTTGCTGGGTTTTTATGTGCTGGAGCATTAGGAAGCGATACTGGTGGGTCTGTACGTCAACCAGCAGCTTATTGCGGAGTAGTGGGAATAAAGCCAACTTATGGAAGGTGTTCACGTTTTGGTATGATTGCATTTGCGAGCTCTCTTGATCAAGCAGGAGTAATTACTCGTTCCGTTTCTGATTCAGCGTTAATGCTGGAAACAATTTGTGGCTATGATGAAAAAGATTCAACATCGAGCGAAAGACCAGTGCCTAAATTCTCTAATCTTATAAATGGTGATATCAAGGGTAAGCGCATTGGTATACCAAAAGAATATAGAATGGATGGAATTTCAGAAGAAATCGTTCATCATTGGGAAAAAGTTTCTTCCAATTTAAAAGAAAATGGTGCTGAAGTTGTTGACATTGCTCTGCCTCATACTAAATATGCGATACCGGTTTACTATCTAATTTGTTCTGCTGAAACTTCATCTAATCTTGCTCGCTATGATGGTGTACGTTACGGATTTAGGGTTGATGCTGATACCCTTGAAGAAATGTATTCGCTAACAAGAGCAGAAGGTTTTGGTAAAGAAGTGAAAAGGAGAATTTTAATTGGTGCTTATGCGCTTTCTTCAGGTCATTACAATGAGTATTATGAAAAAGCACAGTGCATTAGGGCATTAATTAGAAATGATTTTACAAAAGCGTTTGAAAAAATAGATTACATACTTGTGCCATCTGCTCCAACAGAAGCTTTTGGCTTAAATGAAAAGCCAGACCCGCTAATTATGTGCATCAATGATGTGTTTACCGTGCCGGCAAGCTTATCAGGGTTACCTGCTATTTCTGTTCCTGTTGGACTTTCCAATGAAGGCTTACCACTTGCTTTGCAAGTAATTGGAAATTATTACGATGAAGCTGGAATATTAAATATGGCAAGTGTGATAGAGCAAAATTGTGGCAGAATAGTTAATTCCCTTGCGTAATATGTTTTCTTATAGTAACTATAGCATTATGATTATTTTGGCTATAGGAAACAAGAGCTTGATTTTTATAGCTAAATAAAAGACCATCAAAGGCACATATAAATATCTACAATGAAAGAAAAAACTTTCACAATCATTGATGGTTATGGTTTTCTTTTCAGAGCTTATTACGTTTTGCATCATTTGACTACCACAGCTGGTATTCCAGTAGGTGCTGTGTACGGTTTTCTTAATATGGTTCTGAAGTATATTTCCCATTCGGACTACTTAACTATAGCACTTGATTCTGGCAAAAAAAATTTCAGGCACAGTTTATATTCTGAGTATAAAGCAAACAGAGTAACGCCTCCTGAGGATCTAATTCCACAATTTACAATACTGAGAGAAGCGGTAGAAGCTTTTAACTTCAGCTATGAAGAGATTGAAGGCTATGAAGCAGATGACATAATTGCAACACTAGCTGCAAAATATGCCAACCACGAAGACTTTAAAGTAGTAGTAGTCTCATCAGATAAAGACTTATTTCAACTTTTGAATTACAACATTCTAATATTTGATCCTATCAAAAATATATACGTAGATGAAAAACAAGTGATAGAAAAATTTGGTGTAAATTCAAATAAGCTTCTTGATTTATTTTCTCTAACTGGAGATGCATCTGATAACATTCCAGGCGTTCCAAGAATAGGCCCAAAAACTGCAGCTAAATTGCTGGATAAATTTGATTCGTTGGATAACATTATAGAAAACATCAATAACATTGAGCAAACAAGAGTTCGTAATATTCTTACTGAGCATAAGGAAAAAGCACTAATTTCAAGAGAACTTTTGTCACTATGCAAAAAAGTAGATCTTCAACATGATATTGTAAAATATGAAGTCCATCCTCCAAATATGGAAAAATTGTTATCCTTTTTGAAGAGATATGAATTTAATTCATTGATAGGAAAAGTAGAAAAGCTTTTTTCTTATAGTGGATCTAGCACAAAAGAGAAAACAGAATATAGCGGTGAAGAATTAGAAAAATTTTTGGAGCATTGCAGATATGAAGGTAAAATTGCAATTCATTGCCACTTTGAAAACAATGCATTAAACGAAATCTCCTTATCTTGCAGTGAAGATAATATTTTCTACATAGATCAAAGCTGCCTACAAGATGCACTCACTATAATAAATTCAATTTTATTTTCAAATGGGGTGCTTAAAATAATACATGATATTAGAAAGATCAGAGAAATATTTCCTACAATAGAGAGAGTGCTAGACTCAATTGATGACTTGATGATCATGTCATATAGTCTTGACACAGGTAAGCATGATCACAGCATTCCAAACATAATTGCACACAATTTAAGTAAAAATGTAGAAACTTTCTCGGCAAAAATTTTAATAGCGATCCATGAAAAACTGACACAAAGATTATTTCAGGAAAAACTTTTTACGATTTACGAACGCTTCGACAGGCCTCTCATGAAAGTAGTATTTGATATGGAGAAAAATGGAATACTGATTAATATTCAAAAACTACAGGAACTGTCTGATAAGTTTGAGCAGCTAATTGCTGTACTTGAAAACGATATACATAATTTAGCAGGAGAAAAATTCAACATTGCATCGCCAAAACAATTAAGTGATGTTTTGTTTAATAAAATGGAGCTAAGTAAAAAGAAAAAGTCAAAGTCTGGGTCTTATAGCACAAACTCTGAAGTTCTAGAGGCACTTGAAGAGGAGGGGACAGAAATCGCAGGTAAAATTTTAAGTTGGCGACATTCAAGTAAATTAAAGGGTACCTATACTGACGCGTTAATAAAACAGGTTGATCCGCTTGATGGTAGGATACATACAAGCTTTTCAATCACTGTGACTGCAACTGGAAGGCTGAGCTCTAGCAATCCTAATTTACAAAATATTCCTATCAGAAGCGAAGAAGGTAGTCTTATCAGGCAAGCCTTTATTGTGCCAAAAGGTTGCAAGATAATTTCTGCTGACTATTCACAAATAGAATTAAAACTCCTGGCACACGTTGCAAATGTTACCGCATTTAAAGAAGCTTTTGCAAACAGGCAAGATATTCATGATATCACTGCAAGACAAGTTTTTGGAGTGCAAGAAATAGATGAGCAATTAAGACGCAAAGCAAAAACCATTAATTTTGGCATTATATATGGCATTAGTCCATTTGGCCTTGCAAAGCGACTTGGCATTACCTTTCAAGAGGCTGCTGAATACATTAATTACTATTTTTCTTGTTACCCAGAAATAAAGGTCTATATGGAAAAAGCAGTATCTATCGCGAGAAATCATGGTTATGTAGAGACTTTGTTTGGTAGAAGATGTTTTGTAAGAGACATAAATAATAAAATTCCTTATCTAAGACAATTTGCAGAAAGGGCAGCAATAAATGCACCGCTGCAAGGAACCGCCGCTGATATAATAAAACGTGCAATGATTCAGCTTTTTGATCAATTGAAAACAGGTAAAATAATCCTCCAAGTCCACGATGAGCTACTGGTTGAAGTAGAGGACGACAAGGTACAAGAAACAGCAAAACTTATGAAAGACGTAATGGAAAATGCGATAGAAATCTCTATACCACTTGAAGTAGAAATAAAAATTAGCGACAACTGGGGCTTTTCTTAATTATACCGTAGACCCTAAGAACCTGTCTTGAAAGGACTTAATTAACAAGCATAGTCATATTAAAGAGTTCTTGAAGTAAGGAGAGCACGTCAAGCAAACAACGTTTACCTAAAATTCTGTAACATTAGCAGCTTTCTTGCCCCGTTTTCAGTAAACAGTGATTTTTCTATATATTAGAAAAATTTTTATTTTAATTAGCCATAGGCGCCTATGGTTTTTAGCTAAAGTAAAGGTCAAATATCTGGAATTCTGGACATAAAATCCCCCTGTGTGAAAAAGATTAGAAAAAAGTGCAGCGCACATACGACAGAAATTAAGCACACTTACATGCTCTGAAGAAGATACGCTACGCTTTTTGATTAAAAGTTTGACCGAAAAGTCTGCAGACAAAGATAGATTTTGAGCTCTTAAAATATCTCTAACTGTAATTATAATCAGATTTAAAATATATGGAAGCAATTTTTTACGTTCCCTTATCACTTATATCATTTGTTACTCTTCTATTTTTTTTTGCTTTATTCTTTTCTTTTTTCCCTTTTTAGATAGGTTCTAAGAAATTTGAACTAATGTGAAAAATATGCTATAATTATAGCATAGGTTAGTACAAATAGATCATTATGACGGTTCCAAAAGCAAAAAATAAGCCTTTAGAGTCATCTACTCAGGTGACCGAGCAAAATGAGATACTCTTCAAGAAGGAACATAAGGAAATTTACGATTACTTTGTAAAAGTATTAGAAGTTAAAGCCGAATTAAAGAAGGACAAAGGAATAACTGATTATTTTATATTAGCTTATAAGAAGATACTACTAACTAATGTCAATCCAGAAGAGATAAGACCACTCAGTGAAGAGAATTTTTGTCAGTTTTTACTTTCTGTATTTAAAGAAGTTAGAGAGAAAAATTTAGCGAACAAAGAGAATGTCAAGAATGTTGAAATAAAGAAATTAGTAGATGATTGTGTAGCTGATATACGTGGTACAGAAGCTAAAGATTCATTCATAAAGTTCGTATTGGAAATGCCGCTGCTGCTAATTGGAGGGATCAAAATAGACCCGAAAAATATTTCTGGCTCCTTTATGGATGGAGTGAAAGAAAAAATACCATTTTTAGGTGGGGATAAAAAAGAAGAGGATGAACCACTACTTAGTGATGAAGAGATGGTAATAAAGTTCTTATATAAAGTTTTTCTTCCTATTCTTTTTTCCATTGCTTCAATATTAATTTTTGGTCCTACTACACTTGCAATAGTTGCTGCTGTTATTGGTACAATATTTGCTGTAAAGGGAGGAGTTGAGGTTCTTTTTTCAAATAATAGGCCAGGTACTTTATATGACCCTAGCTCACCAGATAAAGATGATACAGAAAAGAGAGAAAAATTGAATGAAAAAATTCGCAATGGCATTGATGATATTTTAAAAACCGAAATCAAAGAGATTACTGAACAAATTTCTCAGGGAGACGGAGAGAATAAACAGCATTTTACTTCTGAGCGAGTTTGCAGTCCACGAAAAGAAACACCTGCTACCCTTAAACAACCTACTTTAGATCAGCCAGCTAAAAGTACAGGACAGCAAACAGATTTACCAAATATGTAAGAGGTCTTTTATTGTTTTATAACACATACAACAGGAGTATGATCAGATGGGTTTTCTAGTTTACGCAACCTATCATCTATGTAACATGTTTCCAATTTATCTGCAGCTTGTGGCGATAGCAGCATATGATCTATTCGCATTCCTTGATTGTTTCTGAGTGAATTACCTTGATAATGCCACCAAGTGAATTGTTGTAAGTTGAGGTGAGATATTCTAAATGCATCTTTAAAACCAAGATTCAAGATCGCTCTTAATTTCTCACGCTCTTTTATATGAAAGCACACTTGGCCATTTAATAAATTTGAATCAAAAACATCAATTTCATCCAGTGCAACATTATAATCGCCAGCTATAATAGTTAACTCTTCATTTTTCAACAAAGTGCCCATCCTTTCATATAGGTTATCAAAAAACTTGAGTTTATACTCAAAAGTATGAGAGTCTGGGCTTTGACCGTTTGGAACGTATACACTTCCTACCCTTACCTTATTATTGGTGTGTTTTATCACACACTCTATATAACGTGCTTCTTGATGACTCTCTACAATATCAATTTTAAACTTCTCCAGTATTGGATATTTAGATAAAACACAAACACCATTTCTTGCAACCTGTCCATAGACAGCATATTCATATCCTAATTCTTCTATCTCTGCATAAGGAAATTGCTCTTCTGTACATTTTATCTCTTGCAGCAAAACTATATCTATCTGACTATCAACTATAAAACTACAAAGTTGGTTAATTCTTTTACGTATGGAGTTTACATTCCAAGTTGCAATCTTTAGCATCAACAATCCTTATTAATTATATCAATTAAACTCTCCCCTGTAGGCAACCTCGATGTTATAATTTTTTTCCACTTGATTAACTTTAAACTATCAGCAATGTTTTTACTCATGGTATATGCAACTGTATTATTCATCACAGGAGATAGCCCACTTTTTAGAACTAATGAACAAAATACCCTTGCAGTTTGTGAGGAAAAAAAAGCAACGCTATCAATTTTACCGTCCAATAGTAAATTTTTACACCTATTAGTTAGACTCCTTTTAGTAATTGTTTTATAGAGTACAACTTCTCTTACGTTAAAACCTTCTTCAGATAATCTCTTTTTTAGGTCACATGATACTTCTTGTCCCCTTATATATAAGAACTTTATTGCATTTGAATAATGAGATTTTATGAATGATATCAGACCATCAACGTTGCTGTCTGCTGAGATTATATCGGAAAATCCCAAATTTTTTGCAGCCTGCATAGTTGAATTACCAACCGTAATAATTGGAAAGCCATCCTCTTTGCATATTTGACTGAAAGCCTTCACACTGTTTTTACTTGTAGATATCACAACGTCAAATTCATACGTAGATATATCAGGATTTAAGTACTTTATTGTGAATACTGGCTCTATAAAAACTTTGTATCCATATTTTTTTAGCGTGCTTCTTGTGCTCAACGAATCTAATAAAGGCCTTGTCAATAAAATAGACTTCATTCTGGTTTATTTCACTAGCAGTAAAATAATATCCCTTATACACAAATTATTGAATAAAAACTTTTATTTTTTAAGTTTCTTGCATAACCTATGAAAAAGGCAAGAGAAACTCCATAAATTGGCCTAGTGCTAGAAAATTGATATTAAATAAGCGAACGTTTTGATCAAATGGAAAAAGGATGTTACTCATTGAGTAACATCCTTTTGAAGAAAGTGGGTAATTTTGTTTACTTTCCATTTATTTTTGAAGCTTGCTGCTCTACTCCATTGTTAACAGTTATTGCTGAAGAAGGCTGTGCCCCTCCTGTAAATTTCAGTGGTGATTTATTGAATTTTTCTACCAATGCTTTTACACAAGGAGATTGTTCTTGTGGTGTAGAAGAACCAGATGAATCTATTCCACTATCAAAAGATTTACTGCACGTTAATCTAGTGTTCGAAGTAAGGATGTTTGAACTAGGAACAGTAGCAGTACTGTCAGTGCTTAAAGAACCCGTTGAATTTCTTCTTGACGGGTTCTCCGGAGCAACATAAAAACGGCTATTTCCTATCTCTGCTAATGTCACCTCATTCTCAGAAATCCTTTTATATCCTGTGCAAGTAACTTCCTCTGGCTTTTTGCTACCTTTTGACGAGAACATCCTACCAAAGAGTGAAGTAGGTGCTTTTACTTCCTTGTGCTCACTAGGGTTTAACAACTCCGCTTCGCTGCTAGTAGTGCTGTAACTACTTAAAGAATTCATTGAACTACTTCCTAATAAGCTATTTTCCAATGAATTCATAGAACTTGCTTTATGCCTTTTTGCTGACTTATTAAGCCTTTCTAAAGTATTAAAACGAGTATGCTCTTCCTTGTATTCTTTAATAATTTCCTTAATCTCATCATGATATTCAGAAAAAATTTCATATAGGCTGCTATTATCTTTAGCTAACAAATGTTGCAACTTCTTAGCATCTAATTTATTGATAAAATCTATTTGCTGCTTCAATCGGTTGATCAACTGGTCCTTTTTGGCACTGTGTTGACCATCAACAGAATAAGCTTTGTCTAATATTTTTTCCCCCAGCTTAGAAAATATTTTCCTAGTTAAAGCAGAGCTATTCACACCTTTGTCTTCAAAAACTTCCTTGACAAACATTTCCTTTACACTATTAAAACTTCTCGTTTTTTCTTTTGTTTGCAAAATAACAGTTTGATCTTCATTACCTATTGAATATGCGATGCCATCTAAACTAGACATGCTTGCACCATTATCACTCATCTTCCTTCCAAGGTTTTGAATGTTATCCCCCATTTTTCTTAATGTAGAGCTAGCTCTCTCTTGTGTTGCCTGTTTTACAGAACTTGCAGTTTCTTTTACCGAATTCTTGGCATATACAGCACCATCTTTGATTTTTCCGCCAATATGCTTCGCTCCTTCAACTGTTTTTTCTGCTGACCATTTGAGCCCTTTATATCCAGATTGAACTGCTTTTACAGCAACTTTCGCAGCGAAAAATAAAGTAAGACCAACTATAGCACCTGGTATAGCAAGCGTTGCACCAACTGCCAAAAGTGGTAGCACTGCTGCAAATAATCCACTTGCTGTACCTACTACAAGAGCCTGTTTTCCTGTAGACCACGTAGAGAAACCTTTTATTGACTGTGCTAATAATCCAGAAAGTTTTTTTTGTTGAGCCTGTGGATTATCAATAAGCTCTGCATTTGATGGATCTTGCATCATTTTACTCAAATCAAGATCATCTTGATTAGTTTCAACAAAATTTGAAGAGTTTTTTTCACTAGATAACATTTTAAACCTCACTATTAATTAAACATACTAATATTGTATATATCTGATTCTTAAGTTAGGGTTAATTCATCTAACAATGTCCACTTACTCTCAAATGATTTTACTTGATGTGTTTTTTTGAAAGCACAGAAAATTAGTGATTATTGCAATATAATATCTCGTTTGGACTGGCTATAGTTGAAGCAAAACTTATCCTTTTCAAGAAATAGATTTTTCTGAACCCTTAGCAGGGGTTGATTTTGGATCTAATAAGACCTTAGTCGGCTTTGCTGGATCTGCCCCCAGTCCATCGCATGGAATTGGAGTAGGCCAATCCATAATGTTTTCTGGTCTGTTTGTTCGATTTTTCTCTTTTTGATCTGTGAAAGATGGTGGATCAACTGGAACAAGATTATTCACAGATTTCGTTCTATTTATTTGATCTTCCTCTTTCTTAGACTCTTTTTGATCTGTTGAAGATGATGCATCAATCCCTGCATTTGTACCTTGGTCTTGTGTTTTAGGAACTATAATTTCTTGAGTATTTGCCTGGATTCCTCTACTTTCATATTCAACTTCAGTTTGAGTTGAGATAGCTGCCAGATCTTTTTCCTGCTGTAATATGTCCTGCAATTTCTCTAGAGCTTCTTTAACAGACTTCAGCTCTTCTTGTAACATACCCTCCTTTGCCTTAAACTGTTGTTTAAGCTTATCTATTTCCTCATTCGTATTTACCTCACTCATCTCATCTGCAAGTGATTTTCCAGATTCAAGTTGTTGAATTTTCCTTTCTAAATCTTCGTTTTTCCTCTCTAAATATTCTTTTTCCCCCTCTAAATCTTTGTTTTTTATTTTTACTTCATTTAATTCTTTAACCAAATTATCGATTTTTTCCTTCAATTCTTCTACCAACAGCTTTTCATTATTATCTGTTTTCGGTATTCTTTTTGTAATATTTATCAGCTCTGTGTTTTCTTCTTTCAACTTACTTAGTTCAGTCTCACCTTGATCCAATTTTTTCTGTAGTTCCTCATTTATTCTATTTGTTGATTGAATCTCACTTTCTTTATCTTTCAATTGATCAGTTAAATCTGTTATTCTAGCATTTTTATCTTTTTGACTTTGTTCTAGTACAGTTACTTTTTGTTCTAATCGCTCTATGTCTTTATCCTTTTCAGCTAACTCTTTTTCCTTTCTTTTCAATTCATCTTTAAGTCTTATAACTTCTTTTTCCAAATCTTGATTTTCCTTGGTTAATTTACTTAGTTCCTCATCACTTTCTCCTGTTATCCCTGTATTAATGCTTTTTAACTCTGCATTTTTCTTCTTGAGATATGTGTTTTCTTTTTCTAATTCCGCTACTTTCTCTTCTAATCCATCTTCTTGTTTATGCTTTTCTTCATCACTAAACTTATCACTCTCAAATATTTCATCTTCACCATTAAATTCACTACTAATAGACAAAGAACTTCTGCGTGAAGAAGGTGTATTAAGAGAAGAATATCCACTGCTACTTGGTATAGGTGACTGCAGTGAATTTTTTGTAAATGTTTCCTCTGCTGGTGTTTGCTGATTGTTCACACTTTTGCCCATGTCAGTGAAAGCTTGATGCAGAGTTTTGCCATTGATAAAAACTTCTTTATTCTGCTCAACTAATTTTAATACCTCTTCTGGGTCAGTTATTTCTCCAAATTTTGGTTCATCAATCACTCTTTTTATGCCCTTAGAATTTACTTCTACAGTCATGCTACAATCTATGCTATTGCCTTTAGAATCCTTAGCTTGCCAGTTAATGGTCATCTCACATGAGCTTGAACCAGTAAAATAATAGTGCCTTTTGCTGCCTTTTTTGGTTGCAGTTATTTGACTATCTTTCCCTAAAGATAGGTTATAAACCTTGCCTTCGTCACTGGCTCTTAAAAGGGTGCTAATCTCTATTGGTTTTTCTTTATTTTCAAATCTAATTTGAAATTCATTATCTTGTGTTGTATATACTAAGAAATTTTCACTTGGTAGAGATTCTGCGAATTTTTTATGTGTTGCATTTATTGATTGCTCAAACTTTTGAAACTCCTCTTTCCACTTTGAACTTACCTGTTCTTTAATGTTCTCATCTTTGTGTAAAGGACCAATAAAGTACCAGATTAAATTTTCTTCTTCTAGTTTTCTGATAAAATCCTGAAAATCGTTGCAAGGTTCAATGAAACTTAAAATATTATTTTTCTTTTGCTCATCTACATCTAAACCTTGATTTTCAGCTATAAATAAGTTTTCTTTTAGCATAATTTCTATTTTTAGAGAACTATATTATAATATTAGCATATTTTCTTAAAAAATCAACTAATCTTATAGTTAAATAAACTTGAGTATTTGGCGGGAATGTTATATATTAACCACTCCAAGAAGTGCAGTATGGACAATACTATTATAAGAAAATACGATATTAGAGGTGTGGTAGGCAGAGACCTGCAAATCAGTGATGGGTATGAAATAGGTAGAAAATTCGGTCAAACTGCAGCTAACGTTTGTGTAGGCTATGACAGCAGGATAGATTCACCAAGCATAGAAAAAGAATTAATCAGAGGCTTGATTTTATCCGGTGCGAATGTTATACGAGTTGGGCTCTGTTCTTCACCTATGCTCTACGCTGCAACAATGCAGGCAGATCTTGGGATTATGATCACTGCTTCTCATAATCCCAGAGAATATAACGGCTTTAAATTTTTCAGTAGTAAAAAAGTTTACTCAGATCAAGAAATGAAGGAAATTATAGGCAGTACAATTAAAAACAGCACGAAAATTGGAAGCTTAATTAACACGAATATATATAGTGAGTACGTTAACATATTAAAAAATGCGCTCAAGAATAACGCTACACAAAAACTAAAAATAGCTTGGGATTTTGGCAATAGCCCAACAATTGTAAGGTATATTGAAAAGATTTTACCAGATCATATACACATCTTAACCAATAGCTTTATAGATGGAACGTTTCCACTGCATGACCCAGATCCCATAGAAGAGAAAAATCTTGCTCAGTTAATAGATATTGTCAAGAAAGATAAATGTGATCTTGGTATTGCACTTGATGGTGATGGTGATAGGGTACGCTTGATTGATAATAAAGGTAATGTTGTTTCCAATGATCACTTGTTTATGATTTTTGCACGTGAAGTATTGGCGGAACACCCAAAAAGCAAAGTTATTGCCAACGTAAAAATGAGTATGAAAGTGCATGATTTCGTTAGCAAATTAGGGGGGCAAGTAATTACCTGTGCCACTGGACACTCACTAGTTAAGAAAAAGATGGTAAAAGAGGAGGCAAAGTTTGCCGGTGAACTGAGTGGACATTTTTTCTTCTCTGAACTGGGCTTCGATGATGGACTATATTCTGCTGTTAAAGTCATTAACATTTTACTTAAGAAAAACCAAAGCCTATCTGAGATGATTGAAGATTTACCAAAGTTATATATCACTCATGAAGTGAAAATTGTAGTGAAGGATGAGAAAAAATTTCAAATAATTGAGTCAGTAAAGGAGACGCTAAAGCAGAAAAATATTGTATTTTCAGAGCTTGATGGTATTAAGGTAACCGATAATAAAGGTTGGTGGCTTCTTAGAGTATCAAATACGCAAAACTGCATTACAGCAAGATGTGAAGGAAATACCTTAGAAGATTTTGAACTCACTAAAAAAGTTTTGTTTTATTACATTGATGAACTAAAATTATACATTTAAATTTTTTTTGATGGTTTACTTATTCGTCAATGTTTGCAGTTTTGTTTGATTAGTCATAGGAATTGGTAACCTATGGCGAATTGCTGTGGATAATAGCTGTCTAAGCTAATTTAGCTATAGAAAATGAACACTCACTTTTCTTTATTGTTTTGAGATTTTTCTTGATCAACCATTTCCTCACCGATCTCTTTTATTTTTAGTATCAATGACTCTGGTACATACATGTTAATTACTTCTTCTGTTGTCACAAATAAAGCCTGATAAGAGTGTGAATTTATTATCCAATTGGGCAATATGTCTTCTGCTTCTACTTTAGACTCTCCCTCTTTTTTATCATATACTGTGTGGCAATATAAGTGCACAGCAAAAAATAGTACATAAGAAAGCAATATTCCTCTGAGTGCTCCAACAAAGATTCCAGTAACTCTATCCATTAATCCCAACCTTATAGGTGATAATATGTACATTAGCCAGTTATTCATTGTCATGAATGTAAGATTAAGTATGGTAAATACAGAGATTATAGAAAGTATGTTTTGTGTAACTTTAGAGTCAAAATACTTACTATAATTTATAATAAAAAAATCATAGTAACTAGCTGTCAAAAAGACTGATAAGAGCAAGAACATTAATGCACATAGCTCTTTTATAAAACCTCTAGTTATCGATATTATTACACACAAGACAATAATAAAGATAATTAGGCTATCGAAAAACATATTTTGTATCTATATGATTTTCAAAATATAATAATTGTAAATAGTAAAGTTGTAAAATTAATTGTGTTGATATTTTATCAGCTGATCTAAGTACCGAGCAATCATATCAACTTCTAAATTTAGGTAATTACCTGTTTTATTATGCTGAAAAGTTGTGTTTTTCCACGTATAGGGAATGATATTCACAGTGAATTCTTGATCGACAACTGAATTTACTGTAAGGGAAACTCCATCTAGCGTTACAGAACCTTTTTTTGCAACAAATTTAATTAATTCTTGTGAGCATGATAGTCTGATTTCATGAGATTCTGAATTTTGATTAATTGTTAAAATTTCTGCTGTGTCATCTACATGACCCTGAACCAAATGGCCGTCAATTCTGTCACTCAGTTTCATTGCTTGTTCTAGGTTTATTTTTTTTCCTATTTTCCACATATTTAAGTTAGAAACCTTCATAGTTTCTTGAGATACTTGAACTATGAATACATCGTTCATTATGTCGACAACAGTTAAACACACTCCGGAGCAGGCTATTGAATCTCCTTTGTTTATAGAGGATAAATTTTGTGTCTCAATATGGAAGATTTGATCAGAGTTAGGGTGGATAGTGATATCAGTTATAGTGCCAATATCTTTGATAATTCCTTTAAACATGCAATAAAATAAATAATTATATCACGAAAGATCTTATTTGTTAGGTGCGCAAACTTTTTTACTTGTCTGCTCAATAGATTCTACAGAATATTCAGAGTATAGAAAGTAAGCCAGGTTCAAAACGCACAGTGTAATTAATATTGGTAACCCTATGTTTAATGTTAGAACGATACTTTCCCTTTTTTCTGTTGGCACCAATTCCTTTAAAATTGACACTTTTCCCAGCGGCAAGTGCCATAGGCAGAGTGCTGATATAGAAGCTGCTACTAAAAATAGACAAAAATAAGTTTCTTTCGAGGAAAATACAGTTTTTAATGATGATTTTAAAGTAATATCGGTGGGTTTATTTATTTCCAGTAAAGGGTCTACAGCTTTGCTTGGTAAAATTTCATGAGAAACATTTTTAGGCTGTGGAGAAGGTTGGCCTGAAACTAATTTGAGTAATTGCACTTTTTTTCTATATACTTGCTTTTGTAAGTATTCTTTACCTAGAAGTGAGTTATTAGGAGGTTGTGGCCTTTTGAGTACCTTTAGCACTTCTGATATCTCATTCGGCTCTAATATTTCATGTAGTTGTTTATCTTGGAAATAAATAATATTAAACACTGAGTTGAAAATATTGTAAAATGCATCTGAATCTTGATTTTTATATTCACTTATTACTTCTACGAATATTTCATCAAGTTTTTTTCCCTTGTGCTCAGCAAAATTATCTATCATAGCTACTCTAGCATCAAGTTGAACTTGTTTTATGATTGATTGTTTTTCTTCTTGCAATAATTCTTTAGCCTGCTTTTTGGATTTCTTTTTTCTATTAGCCTTAAAATAATCTGTGTGTGACCTAGTTTGACCTATATCCCGCTCTATTTCTTGAGACACTAAATTTCTTGTAGTATCCTCATTTTTAGCTTTTTCTGCATGTTTTAGCTGCTCATTCAAGAATATCTCGATTTGTTGTAAGCCATCGAGGTTGATGTTTTTAACGTTTGTTTGTAGCGTTATCGTTATGCCCTGCAGGAGGATTTGAATTGGAGCATTACTTATGAATTCTTCTACAGTTTTATTAGCTTTATGGTAGTTGTTGTGTAATTCTTCACTTTCTTTTGGTACTTTTATATTGGCTGTGAAGTTTTTCTCCTGAGAAAGGCAGATTTTAAAAAAGTCAATTAAATGTTTTATTTGAGGTAATATTGTATTATGGTTTACCTCTGTTAGCAGCTTGAGCTTAAATGAAAACTCTTGCGTATCACTTGTAATATTTTTTGAGCGAATGGTGCTAATCTCCAGCACTTCATTAGAAAATGCTTTACTTATTTCTTTAGATCTATCCTTAAAAAACTTAGGTAAATCCTCAATTTCGTATTTTTTCTTAGTTTCTATGTTACTACTATGCATGAGTAAATTTTTTAATGTAGAGTGAAATAAAAAACATCATTAGTCAATAAATTAATAATTATAGCACCCTTGCATAACAGCGGCGTGTTGGATTCAATAAGAGCAGAAAAAGTTACTTTACAAATCTCATCAATCTTCTTATCATGACAATAAGAGTGTTTATCCTTGTTTTTAATCTCTGCAGATTTAACAACAAAATTCAGTAAAAAACTCAGGTATATATTGGCAGATTACATAAAATTATAGCGGCTGCATGTCTTTTTTATTTTTTCTACATTCAGCCAAAACGCGCTTTAAATAAGCGTTAGCACATTATTACAATGCCGATTTACATTATTATAGGGTCAAAACTCACTACTGGGGGATTCTTTTGCCTTTTTTTCGCTTGGTGAATTTTTTAATATTCTGGATTAGTTAGTAGTCCTATAGAGATAGCACTTGATGCTGGAATTCAGGAATTTTTTGAGCACGAAAGTTATGCTAAGTTTTTATTGTTAAGTAAAGGCTGGATTCCAGTGTCGGAGCACTGGAATGACAGAAGAAGGAAACACTCGGATAGGGGCAATTTTAATGATACCAATCATAGAGATCAGCTACTCTGATGACAACTTTTTATTCAAATAGTTTTATTGATGATATTAAAGATTTCACTATAATAAAAATTTAAGCTGGCGTTTTTAAGGTGAACAAAGAGCTAATAAGTGAAATACCTTTACTTGAAGATAAGGCAGTTTCTGAAATTGAAAATGCTGCTTCTTTGCAGGATTTAGAAAAAGTTAGGTTGTCATACTTGGGGAGAAAGGGTGTAGTAAAAGCTTATTTCGATGACTTAAAGAATATAGATGATGCAGGAGAAAAACGCGACCTAGGTGCAGTGATTAATGTTTTACGCAATAAGATAGACCAGCTTATAACAAGCAAAGAAAATGAACTAAAAGATAAAGAAGTTAAGTTAAAACTGCAAAATGAAGCAGTTGATATCACACTGCCTGTCAGACCAGAAAGAATTGGCAAGATTCATCCATTGAGCAAAGTTATAAGTGAAGTAAAGCTCATTTTTGCACATATGGGTTTCAAAGCAGTTGATGGTCCTGATATTGAAGATGAATTTCACGTGTTTGATGCGCTAAATACTCCAAGTCATCATCCTGCGCGAGAGGAGCAAGATACCTTCTACTTAAAGAATAAAATAAACGATAAAAGAATGGTGCTGCGCACTCATACCTCATCTGTGCAGATTAGAACCATGGAAAAGACAAAAACTTTTCCAATTAAAATAGTGGCTGCAGGCAGGGTATATAGAAATGACTTTGATGCAACTCACACTCCTATGTTTCATCAGATAGAAGGGCTTTATGTTAATGAAAATGTCAATATGGGCCAATTAAAATTTACTATTCATCGCTTCCTTAGTAAATTTTTCGGAGATAAAGGTCTAAAAATACGCTTTCGTAATAGTTTTTTTCCTTTTACTGAGCCTTCTGCAGAAGTGGACATAAGTTATAAAGATAGTAAATGGATTGAAGTACTTGGGTGCGGTATGGTACACCCAAATGTCTTTAAAAATGTTGGAATAGACCATACTAAATACAGTGGCTTTGCATTTGGGATTGGTATAGAAAGGCTAGCAATGCTGAAATATCAAATTAGTGATCTAAGGAGCTTTTACGACAATAGAGTTAGTTGGCTCAACCATTATGGTTTTCATTTTTCGTCTTTAAGATAAGTGACAAATAAATCTTATACATTTGTTGTACTTGCTGCTGGGCATGGTAAACGAATGAATTCAAGCTTGCCTAAGGTTCTGCACAAAATAGGTAATTTCTCCATGCTTGAGCACGTCATTTACAATGCGAAGCAGTTAAATCCTGAAAATATTGCTGTTGTAGTTGATCAGCCTTTAATTGAAAGACTAAAGTGCTTTGAGGATATAAAATTAATTACACAAGAGTCAACGCTCGGCACGGGAGATGCAGTCAAAATTGCAATGAGAAACCTGAAAGAATTATCAGACATAGTTGTTGTGCAGTATGGAGATACTCCGCTGATAAAAAGCAGCACAATAACTAAAATGATAAGCTGCTTAGGAGAGAGCAATGCTTTAGTTTGTCTTGGGTTTAAAACTGATAATAAAGGATACGGTAGACTAATTATTGAGAACGGTTCCCTAAAAGAAATCGTAGAAGCACAAAATGGTAGAAATAATGATTTTGCTAATGCCGGAATAATGGTTGCACGTGAAAAGAATCTACGTGAATTGGTGGAGAAAATAGAGTGTAATAACCAAGCTCATGAATATTACTTGACCGATATCGTTGCCATTGCAGTAAAGAGTAATTTAAATGTCGGCTATGTTATTGCTGATGAGGAGGAGGCAACTGGCATAAATAATAGGAATGACCTTGCAACGGCCGAGTTTTACTTTCAAGAAGAAAAAAGAAAGTTTTTCACTAACTCTGGAGTAACGCTTGTTGCTCCAGAAACTGTTTTCTTCTCTCTTGATACGCAAATTGGTATGGATTCGATTGTTTACCCATACGTTTTTTTTGGTCCTGGAGTAAAAATAGGATCTGGTGCTCAAGTTGGTCCATTTGCCAAATGTGAAAATACAACAATAGGTGATGGTGCAATCATAGGTAATTTTGTTGAAACAAAAGCAAGTGATATAGGTATAAATACTAAGATAAAGCATTTAAGTTATATAGGAAATACTCAGGTAGGGCAGGGGAGTAACATAGGTGCAGGTACCGTTATTTGTAATTATGATGGGAAAAAGAAACATAAAACAAATATTGGAAGAAATTGTTTTATTGGTGCTAATAGCTCATTAATTGCACCGCTTAATGTTCATGATGACTCTCTAGTTGCAGCAGGTAGCGTTATAGTAGAGGATGTGCCAGAGAAAAGTCTGGCAATTGCAAGAGAAAGGCAAATAACTAAGAAAATAAAATAACTCTAATTTTTATTACGCGGATTATGTTATTTTTAATATATGCATTAGTATACATGTATATCAATATACATGTTAAAAATGAAAAAGTTGCTGATTTTGGTGGTCTGTTGTTTCCTGTCAGTACCGTCTTTTGGAGTTGATTGGATTAAAGATAGAATTTATACTTCTTTGTCATATAGCCGACTTGGTGTTAATTATGACGTTGGTTTTCACTATACAGATAGCACTAAAATTTCAGTTGGCTATATAATCAAACCTATTATTAATTCTCTAATCAGACCTACTCTTGATGAAGAATTTGGAGGAGTTATGGGGCTTATGGCAAAGCTTCATTATCATCATAAATTTGAAGGTACGGATATTACTCCTTATATTACTGCTGGTGTTGGTACTGTTATAGTTCGTACAATGAAGGCTAAACCTAGAATAAGTAGAGCTGATAATGTAGATGAAAACATAAGTCTTCTACTGGGAGAGATTTTTGAAACTATAGTCAATGATAAATTTTTTTCTTATCAAATAGGTTCTGGTATTAATCTTCCACTTTCTGAAAGAACAAGTGTTTTTGCTGGCTACAAATTGCAAAGGTTTCATAAAATTTTCCATGGAATTGAGCTAGGAGTGAGTTTTAATTTATGAACTCTGATTGAATATTTTTAGTAAAGGCTAGTGGGAAATTATATTGAAGCGAAAGTAAGTGATGTAGACTCAAATGCTGATTGCAGCAGATAGTGAAAGATATGCCAATTTGCAATTGCAAGAGAAAGACAAATAACAAAAAAAATAAAATAATTCCAATTTTTTACTTGCAATTTATACTATTTTTAATATTTATATGCTTGTATATGCATATATTAATCTTTGGAGGATAAAAATGAAAAAGTTACTTACTTTGTTGGCTTGCTGTTCTTTGTCAGCACCGTCTTTTGGAGTTGATTGGGTTAAAGATAGAACCTACACCTCTTCGTCGTATGGCATGCTTGGTATTAATTATGATCTTGGCTATCATTGTACAGATAGCATTAAAATTTCATTTGGTCCTGCAGTTAAACTTGTTATGAGTGAAGGGATTTTAGACGCGGGACTTATGACAAAGCTTCATTATCATTATAAATTTGAAAATACAGATATTACTCCTTATGTTACTTTTGGTGTAGGAGGAGTTGCTAAAATTCCTCTTTCAGAAAATCAAGGGCCAGACGTAGAAGAATTTTTTTCCTACCAGATAGGTTCTGGTATTAATCTTCCACTTTCTGAGAGAACCAGTGTTTTTGCTGGCTACAAGCTGCAGAAGTTCCATGAACTTTCGCATGGGGTTGAATTTGGAATGAGTTTTAATTTGTAAGCTACGATTGAATGTTTTTAGTGAAGTCTGGTTTGAATTTTTGTTGAAATAAAAGCAAGTTATATAGGCTAAAATGATGATTGCAGTAGGTAATAAAATGTGAAAAAGAAAAGTTTGGCAATTGCAAGAGAAAGGCAAGTAGCTAAGAAAGTGATTCCGATTTTATTATGTAAGTTATGTGATTTTTAACTTTTCTGTGAGTATATATGCATATATTCATGGTTAGAGGGTGAAAATGAAAAAATTACTTACTTTAGTAGTCTGCTGTTCTTTGTCAGCACCGTCTTTTGGAGTTGATTGGATTAGAGATAAAATCTATACTTCGTCATCATATGGCAATCTTGGTGTTAATTATGAGCTTGGCTATCATTATACAGATAGCATAAAAATTTCAGCTGGTCCTGTAGTCAAATCTGTTTTGTTTGGAGGATCTTTGGCAGAGCTAGGATTCATGGCAAAGCTTCATTATCATCATCAATTTGAAAATACGGATATTACCCCTTATGTTACTTTTGGTGTAGGAGGTGGAGCTAAAGTATCTCAAACAGCACCGCAAAGTCAAGAGCTAGACGTAAAAAAGTTTTTTTCTTACCAGATAGGTTCTGGTATTAATCTTCCACTTTCTGAGAGAACGAATGTTTTCGCTGGCTATAAACTTCACAAGTTCAGTAATTTTTCTCACGGGTTTGAACTTGGAATGAGTTTTAATTTATAAGCTCCGATTGAATGTTTTTAGTGAAAGCTTGAGTTTTTATTAACGTCGTAAAGTTTTCATGATACTAAGAGAATTTGAGAGTAGTCAAGTTTAAAACTTGACTACTCTCCACAAGGAAAAGCAGATAAAGGTAGAAGTATTTCATGTTTTTATTTATATTGACAGTATGTGTAACATCATTTACGATTACTGTTAATAACAATAATTGATATTTGTCATGTTTGCAGTAATCGAAACTGGTGGAAAGCAGTATTTAGTAAAAAAAGGCAGCATAATTAAAGTAGAAAGATTACAAGCTGAAGAAAAAGAGGAAGTGGAAATCAATAAAGTGATTTGTGTTTCAAGTAATGGCTTATCTTGTTCATCTAATGCTGTTGTTAAAGCTGAAGTACTAGAGCAGTGTAGAGATAAAAAAATTATAATCTTTAAGAAAAAGAGAAGAAAAAATTACCGTAGGAAAAATGGTCATAGGCAGTATATTACTGTTCTTCGTATCAATGAAATTAGTCTTCAAAAGTAAGAGGTAAGATATGGCAACTAAAAAATCAGGTGGTAGTTCCTGTAATGGTAGAGATTCGGCAGGGCGTCGGCTCGGGATAAAGAAGAATGGTGAGGTTATTCCAGGTAACATAATTGTACGTCAAAGAGGTACAAAATTTCATCCTGGAAAGAATGTTGGTATGGGTAAAGATCATACGATTTTTGCTAAAACGAAAGGCTGGGTGAGTTTTAGAAAATCAGCAAATAAAAAGACGTTTATTGATGTTGTGCCTACAGATAATATGCAAGCCTTGGCTTGAATAGATACGGGTCTGTAGCTCAGGTGGTTAGAGCGCACGCCTGATAAGCGTGAGGTCGGAGGTTCAACTCTTCCCAGACCCACCATTTAAATTTGCAATAGTTTTGTAACTAAGTGATGGTTTTACACAAGAATTCAGTAACCAGTGAATCAGTAGCAGCCGGTCATCCGGACAAAGTAGCAGACCAGATTTCAGATGCAATACTTGACGAATACCTTTTTAATGACTCTTCCTCTCGTACTGCAATAGAGACTTTAGTTACTAAAGATAATGTTATTATAGCTGGGGAAGTATTTGGGCCGAACATTGAAAATAGCAAGATTGAAAGTATTGTACGGAATACAATAAAAGATATTGGTTATGAGCATGATGGTTTCCACTGGGAAACAGTGAAAGTAAATATATTACTACATGAACAATCAAATGACATTGCAATAGGTGTGGATCAAGGTGCTGGGGATCAGGGCATAATGTATGGCTATGCAACAATAGAGACAGAAAGCCTCATGCCAGCACCTATTTTTTATGCACACTCGATTCTGAGAAATATCATGAGTATGGTCAAAGAGGTAAAGCTTGGTCCGGATGCAAAATCGCAAATCACTTTGGCGTATGAGAATAACCTTCCAGTGCGTGCTGAAAGTATTGTTGTTTCAATACAGCATCTTGAGGATCTGAGTCAATCGAAAGTGAAGGAAATAATTTATCCTTACATAGCTTCATCTTTACCTGAAGGGTGGATGTGCCCCAAAGAAAATCTCTTAGTCAATCCAACAGGTAGATTTGTTATTGGTGGACCAGTTGGTGATTGTGGATTAACCGGACGAAAAATTATGGTTGATACTTATGGAGGCTATATTCCACACGGTGGAGGAGCGTTTTCTGGAAAAGATGCAACAAAAGTTGATAGATCCGCAGCTTATATGGCTAGATACCTTGCTAAAAATATTGTCTTTGCAGGTTTAGCTGAACGTTGTCTTGTACAGCTTTCTTATGCAATTGGTGTCTCAAAACCTACTTCATTTTACATCGATACATTTGGCACGAATACAATAGATGAAGAGAGGATTAAAGGGTTTATTGAAGATAACATAGATTTATCAACTAAAGGCATAATAAGACATTTATCACTTAATCGTCCTATATATAAACGTACAGCCTACTATGGGCATTTTGGTAAAGATTCGGAAGGTGATGGTGGATTTTCTTGGGAACGTACGGACTTATCTGCTGATTTTTGTAGAGAATTCAATATGAAAGACAAAAAGAGAATTTCTTTAAACTTTGATTTATAACTCGATATTGATATAATAACTTATTATTAAAGCATAATTAGCTTTTATATTTGTGAGGTTCATACATGTCTAACAAACCGAAAGAAGAATTTTATGATATTGCTATAAAAGAATCATCTGATCTTATTGAAGAAATAAAAGAACATCCTTTCAATGTTGAATTGATAAACAATACGCTAGATTATGAAAAGTTCAAAATTTATCTTCAGCAGGATTTTTTATATTTAGTGGACTGTACTCGTGCTTTATTGATTATTGCAGCTAAAGTTCATGACATTGAAATAATGAGCAGCTTAATAAATGTGGCAAGAGGAACATTTGATGTTCGGAGGCAATATAAAGAACATTTTGGAGATTGTGATTTATCTGATAATCACAAAAAATCAAGAGCCTGTTCTGCCTTTACTGACTTTTTCATGCGCGCTGCATATCACAGTTCTGTTGCTGAAGCTTTATCAGCATCTTACCCTTGCTTTAACATATACCAAATCATTCTACATAATATGATGAGTGAGGTAACACCCGATGAGATTAAAAATAGCAAGTACGAAGGATGGATCAATATTTACAATAGCAAAGCAATGAATGCTGCAATTGATGAGTTTACTAATGTTACGAATAAATTTTATGAGAAAGCTGGCAATTGTGAAAAAAGAAGGATGCATGAGTTTTTTAAGAGAGGTCTAGAGCTAGAAATATTGTTTTGGGATGAGATGTATTCTCTAGCATAGTCTGTAGTATTAACACTAAATTATATTCTAGTTTATGTGATGTTCAGTGGTATAATTAAGGGCTATTACGGGTCAAATCTTTTAAAGGATATTATTGAGCATCCTTTCAATGTTGAATTAGAAAATAATACTTTAAACATAGAAAACTTCAAATTTTATATACAACAAGATGCATTCTTTTTAGCTGATTATGTTCGTACTGTTTTAATGATTGCATCAAAAATGGAGAGTTGTAATAACATTGTTCCATTGATTGGGGTGGCTAAAGGAGGAATAGAGATTATGAGAGTGTTATACGACCACTACTTTACTGTATACTCCATAAATCGTGGAGAAAAGTCGCTTGAGTGTTTCAATTTTACTAACTTTCTTTTGTCTACTTCATATAGCGATGTTTATGAAGCTGTAACAGTTCTTTACTCTTGCCATTTCATATATAAAATTGTTGTTGATGATATGAGAAATAAAATTAAAAAAAATAATAGGTATAAGGATTGGCTTGATTTTTTTGGCAGTAGCTTGATGGAATCTGGATGTGTTGCTTTGGAAGATATTGTTGACGAATATTGTAACAAAGCAAGGGAAAGTGAAAGAACCAGAATGCTCGAATTATTTAAAATAACTGCACAATTTGAGTTAGGCTTTTGGAATAGCGCATATAATTTTTCAAAATTTGATCAAGATTTTAAGAAATATTGACAATTTTGAGCTAATTTGTATGCTTGGTACGTATTTTTGAAGATGATATGAAAAGTAAAGAACATGATTTTCATTTAGTAGATCCAAGTCCCTGGCCAATTGCTATATCAGCAGCAATTCTTGTTCTTGCACTTGGATTAGTTGGTGCACTCCATAAACAAATTTCTGGAATATTTGGTTTAGTTTTGGGAATCTCTGCGGTATCAGGAGTGCTATTTTATTGGTGGAGAGATGTAATAAGAGAGGCGGTTTATGATAAATGTCATACTGTCATTGTAAAACATGGATTCAAACTTGCAATGTACTTGTTTATCCTCTCGGAAGTTGTGTTTTTTATAGCGTTCTTTTGTTCATTCTTTAAAGCCTGGCTTGATCCGGTTTTTTTATTTGAAGCGTTTTCTCCTACAAAAAAAGTTGAATGGCCTCCTGAGGGAATTTTACCACCGGATCCGTGGTCGTTACCATTTATGAATACACTAATATTATTGCTTTCTGGTACAACAATTACTTCAGCACATCATTTTTTACTTGAAAATGATAAAAAAAGCATGGTTAAAATGCTGTCTATAACTATATTGCTTGGAATGTTCTTTATAATAGTGCAAGCAATCGAATATCATGAAGCAAGTTTTTCTTTACGAGAAACAGGAGAAAAACTTATTTATACATCCAACTTTTACATGATTACTGGTTTTCATTGTGTGCATGTTATAATAGGTATAATATTTTTGTCAGTATGTTTATTTAGAGCTCGAAAAGATCAATTTACACCTCAAGATCACTTATGCTTTGAGTTTGCTTCTTGGTATTGGCACTTTGTCGATCTAGTCTGGATATTTTTATTTCTGTTTATTTATTGGCTCAGCGTTTATTAAGTGATTAAAATAATAGGTCTAGATCCAGGAATAAGCAAAACTGGTTGGGCCATTATCAACCTGAAAGAAAAAAATAGTATTAAATTTTTGGGTGGTGGTACCATATCAACTGATGGTAAATTGGGTACAGGTGAACGTCTACATATAATTTTTAAAGAATTAAAGAAAGTAATTTCTCTATATTCTCCAAATGAAGCTGCTGTAGAGAAAATTTTTGTTAATAAAAATCCAAAATCTTCACTAACTTTAGGATATGCAAGAGCAATTACAATTTTGGTATTACAAATGACGAAGTTGACCATGAATGAATATGATGCAAATTATATAAAAAAGAGCATTACCGGAGATGGTCATGCTGGTAAGGATCAGATTATATTTATGGTGAAGCAAGTAGTTAAAGACTCAAATATAAAATGTCACCATGCTGCTGACGCTCTTGCTACAGCAATTTGTCATGCTTATACGAGAAGTTCTTGTTTGATCGAGTAATTTTACATGAATTCATTTGATGGTGTTTATCTTATCTAATGTTCGTTGCAGAATAATACATGCGGCAATTTTATCATCTATTTTTTTTGATTTTGTGATTGATATTTCAGTAATTTTTAGTGCATGAGTTGCAAGAGATGTTGATAAACTTTCATCTTGTAGATATATGTTTATCTTACATTTTTTTATTATTTTATTTGCAAATTGGATTATTGCTTTACACCATTCGGTCTCTTGGTCATCTATTGTGAATGGTAGCCCTATTACCATTGATCCAGCTTCATTTTCTTTAAGTACTCTATTTAGATAACCTAAATCTTTGCTCATATTTCTTCTATAATATATACTATGAGCTGTAGCTATAAGCTGTGTTTTATCACTAAATGCTATGCCTATTTGTTTTTCTCCCATATCAAGGCACATTAACCGCTTATCTTTTGGGATGGATTGTAAAAATTCATCTAGGTTTCTATAGAGCATTCATGAGATTTTTTGTTTTTTACATCGTTATTTGTTACATGATCTGTAAATTCAATATCATAAATCTATTGACATGATAGACATTCATCATAATTAATATCTGTTTTTTGCTGCAGTATTTCGCTTTTTTTGAATATATCATGAGAAATCTTGTCAGCTCTCTGCATTGATTGTGATCTGCAGTAGTATAAGCTCTTTAATCCTTTTTTCCAAGCAAGCATATGTATTTTATGTAAGTAACGTTTATGCACGTTGGCAGGTAAGAACAGATTTACTGATTGAGATTGACAAATATAAGGAGTTCTATCACTTGCATGTTCTATGATCCATTGTTGATCAAGTTCGTATGCTGTTTTAAATGTCAATTTTTCATGCTCGCTAAGAAAATCTAAATGTTGAACAGAACCCTCATTTGTTGAAATTGAGGACCATATTTTATCATTGTCTTGATTCTTTTCTGCTAATAATTTTTGTAAGAATTTATTTCGCACTACAAATGAACCTGTAAGTGTCTTCTGTATGAATACGTTTGCTGCATACGGCTCTATTCCAGGGGAAGTGTTGCCTGCGATAATCGAAATTGAGGCAGTTGGAGCGATAGTGAGCTTATGTGTAAACCTTTCCATTAGATCGATTTCTTTAGCATCAAGACATGAACCTTTGTCTTCTGCTAATTTTTTAGACACTATATCTGCTTGCTTGCGCAAATGCTTAAATAATTTTTTATTCCATTGTTGTGCTGTTGCTGATTCAAAAGGAACCATTTTACTTTGTAAAAATGAATGAAAACCCATCACACCAAGACCGATACTACGCTCTCTTATTGCCGAATATTTTGCTCGCTGTATTTCATTGGGTGCTTGATTTATGAAATCCTCTAATACATTATCAAGAAAACGCATTATATCTTCTATGAAAAGCTCATTATCTTTCCATTCTTCGTAGTACTCAAGGTTTACGGATGATAGACAACACACAGCAGTACGTGACTTATTCAGGTGATCATAACCTGTGGTTAAAGTTATTTCACTGCATAGATTTGACATCTTGATGTCTAAGTTGAGCTTTTTGTAAGATTCTGGCTTATTGTTATTTATTGCATCAAGGAAAATAATGTAAGGTTCTCCAGTTTCAACTCTTGCTGTTAATATTTTGATCCATATATCCCGCGCTTTTACAGTTGAAATAACTTCATTGCTATGAGGGCTTATTAAATCCCATTCTTGATCATTCTCAACAGCTTGCATAAATTTATCTGTTACTATTACAGCATGATGTATATTTAACGCTTTGCGATTTGGGTCACCACCAGTTGGCTTACGTAAATCTAAAAACTCTTCTATTTCTGGGTGAGATACAGGAAGATAAACTGCTGAACTTCCTCGCCTTAAGGATCCCTGACTAATTGCAAGCGTTAGAGCATTTTGCACTACAATAAATGGAATAATTCCTGATGTTTTGCCGCTGCCTTTGACACTTTCACCAATTGAACGTAGATTTCCCCAGTAACTACCTATTCCTCCTCCACGTGCAGCGAGCCAAACATTTTCATTCCATAAATCAACTATTCCCTGCAAGCTATCTTCAGTTTCGTTAAGAAAGCAGGAAATAGGCAATCCTCTCTTGGTACCGCCATTACTAAGTATTGGTGTTGAAGGCATGAACCACAAGTTGCTCATGTAATCATAAAGACGTTGTGCATGCTCCTTATTGTCAGAATAATAATTAGCAATACGTATAAAGAGATTTTGATAACTTTCATTTTTTATTAAATACCTGTCCGATAGAACTGCTTTTCCAAAATCGGTTAATTTACTATCCTTTGCGTAATTAATAGTAATGTAATTCATAAGGCTCCTTTTATGATAATATAGACATTTATTTGAGCGATTTCTCGATTAAGTTGTTGAATTTGTTTGTGGATGTTGTAACGCAAACAAGATACCATCAACCTGGCTACCATATATTTTACAGTAACTCATCTGACTTATTTGCATATTTGTTTCTTTTGCAACATGCTGAATATAATCTTCTGAATGACGAAAATAATCTCCTTTGTTTACAAAGTCAATACCTTTACCTTCCTTTCTTCTTACTAAACATACAATAATCCCTTTTTTGTTTGTCAATACTTTTGCTAGTTCCAATTCTGCTAGAAAATCATGTAAATAGTGTAGAACTTCAGCAAAGATAATTACATCATACTGCCGGTTCTTCTCTTGTTTAAGGAACTCTTTCATTTCTGTATGTATTAACTCATCGTAAACAGGTTTACCTTTTATAAGGCATCCTCTTGCAATATTGAGCATTCTATTTGAGATGTCAACTCCTGTTATGCGACTTCTAATATTATTTATTTTTAGGAAGTGACCACATATTCCAGTACCGCAACCAAGGTCAAGTATATTCAGTTCAGAAGTGGAGTTGTGAAAGATTTTTTTGATTATCATATGTACTAGTTCATGTCCTCTGTATTGTTTGGCAATCAACCAATGTTCAACAAAATATTCACCTGTGTAATCAAAATATTGCTTTATGAGATTTTTAGGCAATTCTACGATATCTGATGTGTTTGTTATTTTTTTTATGTAGTAAGAAGCTTCTTTGTGACTGCTATCTAATTTTAGCGTCTTTGTTAAATAATTATAAGCTTTATTAGTATTTCCTACTGCAAAATGACATCTTCCAATATTATACCAGATTATAGGTAAATTGGGGTAGAATATGCTAATTAACCAAAATCTTAACTTTGCATCTGATATATTACCTTTATAGAAGTGATATAACCCGATTTCAACGTTGGTATTTAACAGGTTTTTAGATTTTTCAAGAAGCACTACAATTTCTTTATGGAGAGTATTGTATTTATCCATAATGAAGTTTTTTACTTTTTTAATATTTAATAAGCCAGTAAGCTTAGATATACAATTTAAAGTAAAGTTTTTTATAAAAGATAGATTACTTTTCATACATTAGAAATACTCCAAATGTTCATTGTCGTTTTTAGGTAACTAATTTTAACACATTTTATCTTACAAAATATCTTTTTCATTAATTTTTCTGTACATATCAATTTGTCGAATATTTCTCAGATTGTACTGTTTAAGATTGCTGGTATATTGTTGTTGATAATAATAGGTAAATGTTTTGTGTAAAAAGGCGTTGACATATGATTTATCAGATTGTAACATATAAGAGATTAGTTTTTAGATGTTTGAAAAGTTTTATGGTAGAGATTATTTAATCTCAATTCAATTGTAAGTTAATATTTAACTCTGCATATTCTACATATAGTCAGATAAATAAATTATTAAGAGCACTTGATGGATGCCTTGGCGTTAAGAGGCGATGAAGGACGTGGCAGGCTGCGATAAGCTGTGGGGAATTGTCAACAAATTTTGATCCGCAGATTTCCGAATGGGGGAACCCAACTAGCTTAGCTAGTTATTATATACTAAGTATATAAAGCAAACTTGGTGAACTGAAATATCTAAGTAGCCAAAGGAAAAGAAATCAACCGAGATTCTGTTAGTAGTGACGAGCGAAAGCGGAAAAGGCTAGTGGTTTAAAAATAAGAATTAGAATACTTTGGAAATGGTAACCATAGAAGGTGATAGTCCTGTATAAGTAGAAAGTTTTTAAATCCTTGAGTAGAGCGGGGCACGTGAAATCCTGTTTGAATATGGGGGGACCATCCTCCAAGCCTAAATACTCCTTAACGACCGATAGTGAACAAGTACCGTGAGGGAAAGGTGAAAAGAACCCCGGGAGGGGAGTGAAATAGAATCTGAAATCAAGTGCTTACAAACAGTTGGGGCTCTATATCAATTTATTGATATTTAGAGTGACAGCGTACCTTTTGCATAATGGGTCAGCGAGTTAATCTGTGAAGCAAGCTTAAGCCGTTAGGTGTAGGCGTAGCGAAAGCAAGTCTGAATAGGGCGTTTAGTTTTACGGATTAGACCCGAAACCAAGTGATCTAGTCATGACCAGATTGAAGGTATGGTAAAACATACTGAAGGATCGAACCAGTTAATGTTGCAACATTATTGGATGAGTTGTGATTAGGGGTGAAAGGCCAATCAAACTTGGAAATAGCTGGTTCTCCGCGAAATCTATTTAGGTAGAGCGTTGTATGTATGTTGTTGGGGGTAGAGCACTGGATAGACTAGGGGGATTCATCATCTTACCAAATCTAACCAAACTCCGAATACCAACAATTAATTATACAGCAGACACACTACGGGTGCTAAGTCCGTGGTGGAAAGGGAAACAGCCCAGATCACTATCTAAGGTCCCAAAATTACAGCTAAGTGGGAAAGGAAGTGGAAAAACCATTACAGCTAGGAGGTTGGCTTGGAAGCAGCCATCCTTTAAAGAAAGCGTAACAGCTCACTTGTCTAAATAAGTTTTTCTGCGCCGAAAATGTACCGGGGCTAAAGCTGTATACCGAAGATGTGAGTGCTTATTAATTTCGATTAATAGGCGCGGTAGCGGAGCGTTCCGTAAGTCTGTGAAGGCAGTTTGTGAAAACTGCTGGAGATATCGGAAGTGAGAATGCTGACATAAGTAGCGTAAAAGAGTGTGAAAAACACTCTCACCAAAAATCTAAGGGTTCCTACGTTAAGTTAATCTGCGTAGGGTTAGTCGGTTCCTAAGGCGAGTCCGTAAAGGAGTAGTCGATGGCAATTAGGTTAATATTCCTAAACCTCTTAAGTGTGACGGGTTTTGTATTTGTATAGGTCTTATTGGATTGATCTATGCTTAAAAGAAGCTCCAGGAAATAGCACTTATATTTATGAGGCCGTACCGTAAACCGACACTGGTGGATGAGTAGAGTATACTAAGGTGTTGAAAGAATGATGTTGAAGGAACTCGGCAAATTATACCTGTAACTTCGGAAGAAGGGTAACCTGCTTTTAGGCAACTATGAGTAGGTGGCACAAAATAGGGAGTAGCGACTGTTTACTAAAAACACAGGACTCTGCAAACACGTAAGTGGAAGTATAGGGTCTGACGCCTGCCCGGTGCTGGAAGGTTAATAGGAAGGGTGCAAGCTCTGAATTGAAGCCCCAGTAAACGGCGGCCGTAACACTGACGGTCCTAAGGTAGCGAAATTCCTTGTCGGGTAAGTTCCGACCCGCACGAATGGCGTAACGATTTCTCCACTGTCTCCAACATCATTTCAGCGAAATTGAATTCCCCGTGCAGATGCGGGGTACCCGCGGTTAGACGAAGAGACCCCGTGCACCTTTACTATAGCTTTACATTGCTATTAAAGATGTGATGTGCAGGATAGGTGGGAGACTTTGAAGTTATGGCGCTAGCTGTAATGGAGTCGACCTTGAGATACCACCCTTTACATTTTTGATATCTAACTATGTTTCATTATCTGAAACTAGGACATTGTATGGTGGGTAGTTTGACTGGGGCGGTCGCCTCCTAAAAAGTAACGGAGGCGTGCGAAGGTAAGCTAGAGCTGGTCGGAAATCAGCTTGATAGTATAATGGCATAAGCTTGCCTAACTGCGAGGCTGACAAGCCAAGCAGAGACGAAAGTCGGTCATAGTGATCCGGTAATTCTGTATGGAAGGGTTATCGCTCAACGGATAAAAGGTACGCCGGGGATAACAGGCTGATGGTGTTCGAGAGTTCATATCGACGACACCGTTTGGCACCTCGATGTCGACTCATCACATCCTGGGGCTGGAGAAGGTCCCAAGGGTTCGGCTGTTCGCCGATTAAAGTGATACGTGAGTTGGGTTTAGAACGTCGTGAGACAGTTCGGTTTCTATCTGCCGTGGGTGAAGGAAATTTGAGAAGATCTGACTCTAGTACGAGAGGACCGAGATGTATATACCTCTGGTGTACCAGCTGTTATGCCAATAGCATCGCTGGGTAGCTATGTATAGATGGGATAATTGCTGAAAGCATATAAGCAAGAAACCCTCTTCAAAAAAATTTCCCAATTAAGGCCGTGGGAGACTACCACGTTGATAGGCTAGGTGTAGAAGCATGGTAACATGTGAAGCTAACTAGTACTAATAGCCTGATTGATTTATTTCCTTTCTATATGTGCATATGCAGTGTTAAATATTAAATTGAAATTTGTTAAGTCAGAAATTTTTATTGACTTGGTGGCTATAGCAAAAATGAACCACCCGATCTCATTTCGAACTCGGAAGTGAAACTTTTTAGCGCCGATGATACTTAAAAAGGGAAAGTAGGTCGCTGCCAAGTTTATAAAAATTTCTTTTTTATTTGTATCTGTTCAGTAGAGTGATCAAACAAGGTAAACATAGAGTAGCTGTACTGATCTTTTAGAACTCTGCGAAAACTTTAAAATAAAAGTAGAAAACTTAAAAGTAGAATTTGTTACCTACTTGCAAATGATGAGGAGAGATAGCAATATTTAACAAATCATCAAAAAGTTGATCTTCCGAAAATCAAACTTTATATAATTGAATATTAATTAAGTTGTTGGAGATGAGGAGAAAGAAGAAGTAGAAAACTACTAAAAAGCAGATACATTTGGCTCAAGAGTTAGGTTGATAATTGTAGCACTTAGTGGATTTTATAAAAATTTAAAACGTGGGAATTATAAGTAATTTTTTTAATGTGAATTGGAAGCGTATCAAATAGTGAGTATAGAGTTGCTTCAAAATGCAAAAAGGTGTATGAGCAAATCGAATAAGAAAGGTGAGGTTTTGCGCATCAACCTATTATAATAAAGGTAAGCTTTGTTAGTGCTGAAGTAATACTGAAAGTTTTAAAGGGAAAGAAGATTTTAAAAGACAGTGTATGTTGCAATCGTAATAGTCGCTGACAGATATGCAGCGTACAATTATTTTGCTGATAAAAAAGGTAAATTTGTTGGGCACACTTAGCAAGGTACTTTCAAACATAGTTGGACTATTGAAGTTAAAGTTCTGGGCTGTTACTTAAAAAACGCATCCACTGAATTATTTGTACTAAAAAAAGCTTTATTAAAAAGTGAAATAGATATTTTAACAGAAGTGTAAGAAAGTTGCAAAACGTATAAGGTATTAATTGAAGCTACTTATCTGAAGCAATTGGAGCTTCTCAAGTTGCGAAAAATATTTTAAAATCTGAAAGAATGATGTGAAATTTTTTAAGTGAACCAAAAAATATTCCATTACCGCGCTGAACAGCAAATTAGGCATTATATCGTTTACTGTAAAAGCTCATATTTTACGTAATCAGAGCTAAGAATTTGAAAAGACAACTTCATTATACTTAACATGAAAACAAAGAGAACTATACAATCCCCTGCCTATCGTTTCTTGAACGACTCCCCTGAACGGGTACTTTTACTTTTATCAAACTATTCTCTTATTGTAATAAGTTGCTTCTATATTCAAATTTAGCAACTTCCCTCTAGGATTATCCTTATTTTGCTCTAAGTACTGGCTTTGTTCAAATGCCATTCCCCATTGTGTACGGTAGCTAGACTCTCTATATTTATAAAAACTCTCCTCAGCATTATTTGTATCGAGCTTTTTATCTTGTTTTCTTATACTCTCTACCATCAAGCACCCACATCTATTAATTTATTTTAAAAACTTTACTTATCTTATCATAAAAAATATAGCTGTAAATACTTTAGTGAAAATTTCTTCTTATTTTATCTTTCTTTAAGCAAATATTGAGATCTTTTTGTAAATTTTTATAGCTTGCTTGCATAATGTTTTTATGGGTTAGTATTATGTAATAGCACCCTACATTACTTATATTAGAAATGCTAACTTTAGCTAGCACTCGTAATTGCCTTTTTATTTTATTTCTTTTTGCTGCTTTTCCGACTTTTTTACTGATAGCCAGACCTACTCTAATAACATGAATATACTTTTCAGGTTCTCTTTCTTTTATAGCATATAGTGATATATATACCCCTCGATAAAAAAGACTGTCAGGTGCTAATCTGTTTTTAAAAGCAAAGGAAAACTCTTTTTTTTTATGCTTACTATGCGCATAATTTATTACACCCTAATGAACGACGCTTATTAAGAATTTTTCTTCCAGCTTTTGTTGACATACGTGAACGAAATCCATGTCTGTGCTTTCTTTTTAAATTTTTTGGTTGAAATGTTCTTTTCATTGTTTTTATATTAATATGATTATTTATTTTAAATTATTTTGCTCTATTGTCAAATAATGGTCAACTTCTATGGCATTCTTGTCGAATAAAATTTGATGTATGGAAAAATGAATTTAATTATAGGCATACCTATTTTACTAATCCTTTTATTTTGTTTGAGTAAGTTTCAAGCAGTAAGTAAAGTTAAGTCTTATATATATTTGAGTTGTATGTGGATGCTATCTTGTTTGTTAGCATTCTATGATGGTTATTTTATAACTTCTATTTCTACAGCGTTACTTTTTTTTATGCTGATTTTTATCTTTAAAGGTAAAAGAAATAAGATGGTAAAATTTTTGTTATTTATGGCTTTAGCAATATCACTTTTTATCACTTTATTTATAATGCTATCTATTTTTGTTCAGTCCATTTCTTTTTTTAATAAAGTAGCTATTTCAGAATTCTTATTTTGCTTAAAATGGAAGCATAATGTAGCTATTATTGGTGAAGGAGAGGTGGGATGTTTTGGTATAGCGCCACTTTTAGTGGGGACATTACTTATAACTATTGTAGCAATGTTAGTTGCGGTGCCGCTTGGTTTGTTTTCTGCAATATATATTAGTGAGTATGCGAGTGAAAAAGTGCGTTATGTTATTAATACAGCCTTACAGGTTTTATCTGCTATTCCTACTGTTGTATATGGATACTTCTCAGTTGTATTTTTGTCTTTTTTTATAAAGCAGGTAGCAAATTTTTTTAATTTAAGTATACACTCAGAAAGTGCTTTGATTGCTGGTTTATCGATCGGGGTAATGATTCTTCCTTTTATTATTTCTTTGCTTGAAGATGCTATAAGATCTGTTCCAAAAAGTTTGCGTTATGGTTTTATGGCGCTTGGTGCAACACCAGCGGAAACTATATGGCATATAACAATACCTTATGCAATGCCTACAATTTTAAGTGCAATTTTATTATCAATTTCAAGAGTGATAGGCGAAACAATGATTGTACTAATGGCTGTGGGAATCAATGCAAATTTGACCTTTAATCCTCTCAATTCAGTTACTACTATCACTGTACAAATTGCTACATTACTTACCGGAGATCAGGATTTCAACAGTGTGCAAACTCTTGCTGCTTATGCGCTTAGTTTGGTGCTGTTTGTTATTACTTGGCTATTGAATGCATTTGCATTGTTTATAATGAAACGTAACTAGTAAGTGTTTTAATATTGCAAAATTTCTGTTAATAATATAAGATTTATTTTCTTTAGAAGTTCTTTTATAGAATTGTAGTGTTAGGTGATGAAAGAGATGGGTACAGGTAAAGTAGTTAAAATAACTCAAGCAGTTGTTGATTTGAAATTTGAAGACGAATTGCCTAGGATATTTAATGCTTTAAAAAGCAAACTAAAATCTAAGGGCAAGGAGATAGTTCTAGAGGTTTCACAGCATATAGGTGACAATATAGTCCGTTGTATTGCTATGGATAGCACAGATGGTATGTCAAGAGGTGATGAGTTTGTTGATACAGGTGCACCAATATCAGTTCCGGTTGGACGCTCAACTTTAGGAAGGATTTTTAATGTTGTAGGGGAGCTTATAGATGAGTGTGGTCCGCTAAAAGGAAAGTATGATTTAGAACCTATACATAGATCACCTCCAAGTTTTACTGAGCAGAAGATACAGGAAGAAGTTTTAGTTACAGGAATAAAGGTTATAGATCTTCTTGCTCCTTATCTTAAAGGAGGAAAAATTGGCTTATTTGGTGGAGCTGGTGTTGGTAAAACAGTTCTGATAATGGAGCTGATTAACAACATAGCAAAAGCTCATAAAGGATTTTCTGTGTTTGCTGGAGTAGGAGAGAGAACGCGTGAAGGTAATGATCTTTATAACGAGATGATTACTTCGAATGTAATAGATATAAATGAGCACGAAAAATCTCAAGCCGTTTTGGTTTATGGTCAAATGAATGAACCTCCTGGAGCAAGGGCTAGGGTTGCTTTAACAGCACTAACTATGGCAGAGTATTTTCGTGATTGTGAAAATCAAGATGTTCTATTTTTTGTGGATAATATCTTCCGTTTTACTCAAGCTGGTTCTGAAATTTCTGCTTTGCTTGGAAGAATACCGTCGGCTGTTGGTTATCAGCCAACCCTTGCAACTGATATGGGCGCTATGCAAGAGAGAATAGCCTCAACTACTGCTGGTTCTATTACTTCTGTACAGGCTATATATGTTCCTGCGGACGATTTGACCGATCCAGCTCCGGCAACGACATTCTCTCATCTTGATGCAACCACAGTGTTGTCAAGGCAGATAGCTGAAATGGGTATATACCCTGCTGTTGATCCACTTGACTCAACTTCTCAGTCTTTATCTGCTGAAATCATTGGTGAAGAACATTATAATGTGGCTTCTGAGGTGAAACGTATATTGCAAACTTATAAGTCGCTGCAAGATATTATCGCAATACTTGGTATGGATGAACTATCTGATGAAGATAAAATTATTGTTGATAGAGCTCGTAAAATTCAGAAGTTTCTTTCTCAACCTTTTCATGTTGCAGAGGTATTTACTGGCATGTCTGGCAAATTTGTTTCACTTTCTGATACTATTTCTAGTTTTAAAGGAATTATTGAAGGTAAATATGATCATCTGCCAGAAGCTGCTTTTTATATGGTGGGAAGTATAAGTGAAGCAATAGAAAAGGCTGAATCAATAAAAGCTGAAGTTGGAGCCGGACATTAAAGATTATGAACACTTTTAAGGTGCAATTTTTTTCTCCTGATAATCGAATTTCATTCGATGAAGTGGTTTCGCTTTCAGTGAATGGGCTTGAAGGAGAGCTAGTGATTTTAGCTTACCATTCTCCTTACTTAATTTATTTATTGCCTGGTATAATTACTGTTCAAATGAGTAACCAGACAAAGGAAAAAGTTGTAATTGATAATGGTATATTGGAGGTTGCAAATAATAATTGTAACATTGTAACAAATCAAATTCAGGTTTTTGATCATTTGACTCATGATGAGGAATCATTAAAAAATAAGAGAGTTGGTATATATTTAAGTTATCTTGATGTCAAATCTCTTTAGGGGCTCTTTTTTTGTTCAAGAAATGGGTTTACTCTTGTCATCTCAATGTTTGTCGTTCAAGTAGCTGACACACAACTGTACGAACATTAGAAGGATATCATCCCAGTGCTCAGACACTGAAATCTAGAAATTTTTACAACTAGGATCGTATGGTCAAGACTACAATTGTGCAAAAGTTGCAGCTTTGAAGGTAAAAGTACAAAAAATAGTGTCATCCCAGTGCGTGACACGGGATCTATCTTATTTTAATCGTGGATATTATTTTAACATATGTTCCTAGAATTTGTTGTCCATTGCGTAATTCACAAATGTTTTTATCCAGTGTCACGCACTGGAATGACAAGAGTTGAATGACAGGAAAAAAAGCACTGATTTTACATGCATCTAAATAAGTATGTTTATTAAACACTTCCGTGCTGACTTTGGCTACACACCTTTGAGGGACTGCTGATGAAGTCTAGAAGTGAATTACAACAATCATCATCACTATAAAATGCACTATCAGAGCTTGAAGATCTAGATTTTCTTTCTGCATTATCAACTTCCCCTACAAGCTGATCAGATATTTTTGCACGATTGTTCAAAGGTTCCTGTTGAGAAATCTCTGTACTTAACATTTCTACTTGGTTATTTAGATGTTGCTCTTTACCGTTTAGCTCTTCTCTTTCTCCCGTTATTCTTTCAATTTCCATATCTTTAATCTTTTCTTTCAATATTTCAATCTCATTCTCATACTCTTCAAACTTTGGTTCTATAAATGAACGGTATTGATCCATTATTTCTTCTTCCATCTCCTGCCGTAACTGTTCTCTTTGCCTCTCAATTTGCTCATCTTTAGTCTCTAGCTCTCCCTCTGACGATTTAAAATCCCATTTTTCATCCCACTCTAGCTCACTTACCTCTTGTTCATCAGATTCTAAATGTGCGTTATGCTCACTTTGCAAATTTTGCATTTGAGGTTTTAAATTCGTTAAACGTTCATCCTGCCGTAACTGTTCTTCTTGACTCTTAATCTGCTTATTTTTAAGCTCTACCTCGTTCTTTAACTCTTCATATTTCCACTTTAGCTGATCTACCTCTTGTTTATAAGATTCCAGATTTGTGTTGTACTTATAATCTAAGCATTGAATTGTAGATTTTAAATTCTGTATATCTTTCCAATTTTCATCTAATATATCTCCTACTTCCTCTTCCTCTTTTTTAAACTGTTTCAATTTATCTTCCAGTTTTTCATTTTTTGCATTAGCAATTGTTAACTTTTTCTCTAGATCTTTCTTTCCTTCATGTGCACTTTCAAGTTCTTGTATTTTCTCTTGCAGCTCTGTTGATATATTTTCTAGCTTCTCATCTTTTTGTGTTAGTCCAATTTGCAATTTTACGTTTTTTTGCTTTTCTTCTTCAAGTTTATTCTGTAAATCACTATTGCACTTCTCTAATTCTTCAATTTCTTGCTTAGCCTCCATGAGTTCCTGTTCTGATTTTTTTTGCTTTATTATGCAATTACTTAACAGCTGGTCTAATTCCTCTTGCAATTTTCTTACCTCACTTGTCAACTCTTCTTTTTCTGCATTAGCAACTTCCAGCCTCTTCTTTAGATCTTCTTTTTCTTCTTCATACACACTCTCAAGTTTTTGCGCTCTTTCTTCCAGCTCTGTTGACATATTTGCTAGCTTTTCATTTTTTTGTGTCAGTTCAGCTTGCAATTTTGCATTTTTTTGCTTTTCCTCTCCAAGTTCATTCTGTAAATCACTATTATGCTTTTCAAATTCTTGCTCAGCCTTGTCGAGCCTATATTTTAAATTCGTTAAGCGCTCATTCTCTTCGATCATTATACGTTCTGCTTGCTCGCTCTCTATCTGCAATGTATCTTCCAGTTTCTTATTTTTTACATTGGCAACTTCCAGCTTTTTCTTCAGGTCTTTCTTTTCTTCATATGCACCTTCAAGTTCTTGCGCTCTTTCTTGCAGCTCTGTTGACATATTTGCTAGTTTTTCATCTTTTTGTGTCAGTTCAGTTTGTAATTTTGCATTTTTTTGCTTTTCTTCTCCAAATTTATTCTGTAAATCACTATTATGCTTTTTTAACTCTTCAAATTTTTGCTCAGCATCTTCGAGTCTACATTGTAAGTTGTTTCTCTGCTGATTTAACTCTCTAATTTCTTGCTCAGCCTCATCGAGCCTATATTGTAATTTATTCTTTTGCTCGTTTAATTCTCTAATTTCTTGCTTTTCTTCTCCAAGTTCATTCTGTAAGTCACTATTGTGCTTTTCTAACTCTTCAAGTTCTTGTTCAGCCTTGTCGAACCTATATCGTAATTCGTTCCTCTGCTCATTTAATTCTCTAATTTCTTGTTCAGCTTTTGTAAGCTTTTGATCTAGTTGTTGTGAGTTAACTTCTGTTTGCGCTGCAGCTTCTTGCAAATTAACTTCTGTCTGAGTTTCAGTTTCTTGAGAGCCAATTCCTGTTTGAGTCTTAACGTGTTGCACAGAGACCTCTGTTTGAGTTGCAACTTCTTGTAAACTTTGAATTTCAGCCTGTTGAGAGCCAATTTTCGTTTGAGTTTCAGTGTGCTGTAAACTAATTCCTGTTTGAATTGCAACCTCTTGTAAATCAACTTTTGTCTGAGTTTCAGTCTGTTGAGAGCCAATTTCTGTTTGAGTCTTAACGTGTTGCACAGAGACCTCTGTTTGAGTTTCAGTGTGCTGTGAATTAACTTCTGTTTGAGTTGCAATTGCCTGAGTTGCAATCTGCTGTGGATTAACCTCTGATACATTGTTGCTAGTGAAAGAAAGAATAGGATTGCTTTTAGCATCATTTTCAAGATCTTTCATCTTTTCGTCTTGATTGATTACGATATGTTCGTTATTTTGCAGATTACTAACAGCCGGTGCAATGTTAGCATTTTTGTTCTTTTTCAATAATGCTTTTACAGCATCATGTAGAGAGAGGTCTTGAATATATAATTCCTCATTTTGTCTTATTAATTCCCAAAACTCCTCAGGTGGCGATTCAAAATCTTTACCATTAAACTGTAGTACTTTAGTTATACCAGAATTACTTACATTCATAACCATAGTACAGGTAAAAGTTTTCCCATCCTTGTCCTGCACAGGCCAAGTGCTTGTCATTTCATAATATGCACCCTCTTTAAATTCATAATGTCTTTCCTTATCTTTTCGGTAAGCGTATATGTCATGCTTTTTATTGCAATAAATATTCAATGTGCTAATATCCCTTTCTTGCTGTAAGATATCACTAATTCTTATTGGCTCACTTCTATTGTAATTAATAAGATTAATGTTTAACACTTTATCAGAATTGTTAGTTTCTACATAAAAAGCTTGAAGGTCTATGTCTTTGTCTCTAAAATACTTACTTACAGCTTTTTTTGCCTGATTTGCTAATTCTATAAAGTTTTTTTTAAAGCTCTTGTTGAAAGATAGATCTATATATGCTTGCTTAAAATTTTCATCATTTGTCAAATCCATGAGCAAGTCATAAATCTCCCATTTGTCCTGATAGTATTCTTCTAAAACAGTAATGCTATTTTTTCTTTTCAGTTCTGCTAATATGTTTTTCAATGTCAGGAAATTTGTTGACATAGTATACCCCCTATTACTATTGTTTTGATAATATATTTACTTTGGGAGTGATTAACTCCTTTTGTATTAACCTTTTTAGTTGAATTTAATTGCGAGCGTTAAACTAGATCTTAGTCATTTTGTTTATTGTTCCCCACTATCTATTTGTGTTACTATACTAATAGTAGCACTAAGTTTTAGGCTATGCAAGAATTTCTATTGAACGTAAAGCTAGTAAACTTCAGAAATTGGTTATGCTAATTTTGTTAATAAAATGCAACCAATTAAGGAAAGCGCTATACTGTGTCTCAGTGCAATATTTTCTTTCCTAACGGACTGAAAATTGAGTTGAGTTAAAAATCCGATTTTATTTAATACTTTTCAAAGATGACAATATTTTGTAAAAATAGGTTTTTAATAGGACAATAATATGGAAATTTTTCTTGATAGTGTTGATTTGAATGAAATTAAGGAGCTAAAAGAGTTCATTGATGGTATAACAACTAATCCTTCTTTAATAGCAAAATCTGGACATAAAGATAAGTACGAAGATTTAGTAAGCGAAATATGTTCTATTATAAAAGGACCTGTTAGTGTTGAAGTTGTTGCAGATAGCCATGAAGATATGGTTAAGGAAGGCCTTAAGTTAGCGAAAATCGCTAGTAATATCGTAGTAAAGTTACCCCTTACACATGAAGGATTAATTTCTTGTAAAAAGTTGTGGACAGAACATACAATACCTGCTAATATCACATTATGTTTTTCTCCTGGACAAGCACTGTTTGCCGCTAAGGCCGGTGCTTGTTTTATTTCTCCCTTTGTTGGTCGCCTTGATGATATAAGCTATGATGGCTTATCGCTAATAGAAGATATATGCACTATATATTCTAATTATAATTTTAAGACAAAAGTTCTTGTTGCATCAGTAAGAAGTCCAGCGCATGTAATAGAAGCTGCACGGCTCGGTGCTCATTCAATTACTGTGCCAGCAAAAATACTTAGACAGTTAATTAATCATCCACTTACTGATCAAGGGCTCGCAATATTTGAAAAAGACTGGGGCGTAAAACAATAAATGACATTGCTAAAAAAGACATAAAAACACAATAATTTATATAAAAAGGACATAGGTACCATCTGTCCTTTAAAGACATGTAGGTCAATGATATGCGTAATTCAGTGTTTTAAACATGATAGTCCTCCACTAATAAAAAAGATTGAGAAAAATGTATACAGCTACGACCGAAGTATAGCTAAAATATATTTTAACTGAAGATTATAGATTAATTGAATTGAAAAGTCTGCAGACGAAGATAGATTCCGAGCTCTAGAACACCTTCATTACGAATAGTAAAAATACTATCAGAATTTGTCAAGTAATTTTTATCGTAATTTTATGAACATGACGTACATCTGTATGGAGATTGAATATGTCATTTAGGTAGCCTCTTTGTTGTCATTCCAGTACTGAAATCCAGTTAGATTTGCGAGTATAAAAGTAATACAACATTTTTGATGATGGAAGCTATTACTAGGATGACAAGAAAGGAAGTACTGGTTTCAGTTTTTGTACGTTGGCCATGTATCTCAAATTTAATTATTTATAAATAAAAGATCACACTCCTTGGCTTTGTGATGGAATAAGTTTTTCAATGCTGTCTACACAAAACTCAGCCGTGTTGTTAGCTATTTCATCGAATTTATCATTTATATCCTTACCTATTTTTTCATCTTTAATATATTCATACAGAGCTAAAATAGCTATAGTTGAGCATATTGCGATGAAACCAACTTTTGCTGTAATAAGTAATGATAGCCCACCTGCAAGTATGGACACTGCTCCAATAGCTAGGTTTATAATTTTATTTTGTGTTGATTGATTCTCTTTATCCTCTAAGACATTTGATATTGCTTTTGAGGCCACTTTTATTGCTATTGCTGTAGTTGAGATTATAATGAACATTATAGCTATTTTTGCTAAAAGCAAAATTGATGGTAGCATTATTGTAAGCAACAATGAGCCAGCTCCTATCAGTAGCCACTTCTCATTTATTTTTTTAGACTGATCTATATTGCTAAGCACTGCACCCTCCACTTTAATTAATAGTTTATTCATATAGTATGAAATATGCGATAGTCAAGATATTTTTATGTGGAAAAGTTTGCGATTGAGTTTTGGCATGTTATTTAAAATTCTTATATAATATTGAAATGAGTTTAAGAGAGAGTTAAATGCAGAATGCAGCTTTAGTTTTACAAGATGGCAAGTGCTTTTTGGGAAAATCGATAGGTAAAAAAGGCAAGTGTATAGGTGAGGTTTGTTTTATCACTGGTATGACCGGTTATCAACATACTATAACCGATCCTTCTTTTGCTGATCAAATAATAGCGTTCACTTTTCCTCATATTGGTAATGTTGGAATAAATCACAAAGATAATGAAGGAGAAAAAGTTTTTGCAAGTGGTGTGATTATGCGTGAACTTTCTCCTATGTCTCACTCTTCTTCATATATTAGTTTAAATGATTGGTTGGAGAAAAATAATGTAGTTGGGATATCGGGAATTGATACTAGAGCTTTGACGAGATATTTGAGAAAACATGGATCTCAAAATGGAATGATATGTCCGTCAAGTGAGGCACATATATTAGATGAATTGAAGAAATACAAATCTGTAAATGGAGTAGAAATAACTAAGAAAGTCAGTTTAAGTAATAACTTTCAAAGCGCTCTTAATGCAAAATATAGGGTTGTAATTGTTGATTTCGGTGTAAAAAATAGTATAATCTCACGCTTAGTAGAACTTGATTGTACGGTTGAATTAGTCAAACCAGATACAGGTTTTGCTCACAAAATATTAAGCATGAATCCAGATGGTATAGTGCTTTCAAATGGCCCTGGTGATCCACAAGAGATAGGAGAGAGTGTAATTTCAGAAATAGAAATTATTGTGAAATCTAAAATACCAGTTTTTGGTATATGCCTGGGCCATCAATTACTTGCAGTTACTTTGGGGGCAAAGACTGTTAAGATGGATATTGGTCATCGAGGGAGTAATCATCCAGTTTATGATCTGGAGAGTAAAAAAGTTGAGATAACTAGCCAAAATCATGGTTTTGTTGTTGATTCAGCTTCTCTTCCAAGTAACGTTGAAGTTACTCATATTTCTCTATTTGATAATAGTGTAGAGGGAATAATGATGAAGGATTACCCAGTCTTTTCTGCTCAATACCATCCAGAAGAAGCGCCAGGTACGCATGATTCACATTATTTATTTAGGCGTTTTATTGATAATATTTTGTTATATAAAAGTAAAATCTAACTGAAATCAGTTAGATTAGCTTTTATTACTTGATCTTTTAGATTTGGATGTTTAATATTAGGGATAATAAAACTTAAGTTAAGGTAGTGTTCTCTTAACAGATTTTTGTGGAGGAGTGACCGAGTGGTTAAAGGTAACAGACTGTAAATCTGTCCGCGTGAGCGTACGTAGGTTCGAATCCTACCTCCTCCATTGTGCGGGTATAGCTCAATGGTAGAGCTCTAGCCTTCCAAGCTGGTGACGTGGGTTCGATTCCCACTATCCGCTCTTTTTTTTGTTGTATTTATATAAAATCAACATATTATTTATTGATGTATTTGTATTTTAGGTAGAAGAGTTAAAGTTATGACAGCGATAGTAGAAGCATTTGGAAAGCCGCATGTAAACGTGGGAACGAT
>NODE_4_length_68927_cov_74.123737
TATCAGTTAACATTAAAGCTCTTGGACTAACAGAATATGAAAATGAGCCAGTTTTACGGTTTGTAGGTAAATGCGAAAAAATTGAGGATCAAGAATTACTGGATACGGTAGCTAGATGTATGGTCCCAGAGTGTGATGGTATGATAGAATGTGAGAAAAAATACCATCAAAGGAGGAGTTATGGTTACACGGGTGCGCCAGAACACCAGAGGCAGTACGTAAGACAATACAAAATAGTCAAGAGAGCATAGCAAAACTTTCTCAATGCTATAATCTTAATCCAAAAACTATTGTCAAATGGAAAAAACGTTCATTCATTAAAGATGTGAATATGGGACCAAAACAGCCAAAGTTTTAACCAAAGAGGAAGAGGCTATAATTGTTGCATTTCCGCTTCTTCCTCTAGAGGATTGCCTATATGCTTTACAAGCAACAATTCCATATTTGACTCGTTCTAGTTTGCATCGTTGTTTACAAGGGATAAAAGCTTCTTGCTTTTATAGTTAATTAAAACAAAATATACATGGGTTGTTATTAAAGTACAACTGTTGTACTTTAATTGGAAGGTATAGTAAGATAAGGAGGGTGGGTTATGTCTTTAAAAAAGAAAATTTCTGGGTTTATAGAACAACAGCTTGATATTAAATATCATGACAATTACTTGACTTACACTATATACAATTGGGCTGCAAATGAAATATCTAACTCCATCGCTCTGTGTATAATTGGCTGTGGCGATTGTGAGATTAAGTATCAAGGTATTGCTAATTCGTTTAACATAACGAAAGAAGAAATTAACCAAAGTAATATAGAAAGCATAAAAAATAAGATAGAAAGTGAAGCTAGAAAAGAAGGTAGTGAATTTTCCGAGTTGATTTCTAAAATGGATCAATCGCTGAAAGAACAAAGTGAAAAATCTATTATACAGATTCTAAATTCATCTGCTGAGGAGATGTTAAGGAGTTTTTGTGGTAATTCTATACAGAGGACAGAGGATAAAGAAGTTAGTGTATCCTCTGCTTCACATGAAGAACCTGCTACAGAAGATTCGGAAACTACTGTTAATTCTGATCTTTTATCAATTTAACCAGCTCCTCATATAAATTTTTTCTGTACTCAAGCTTTATGTTTCTGAGAGGATAGTAAGCACTACATTTTTCTATTTCCATTATAACAGACTCGTCTATTTCCATGATGATCTTACTATTTGTACTCTGTCTAGGACTAAGCAATAGAAATAGTAGGATAACAGTAATCAACCAAGATTCCAGCATCACATACTAGGATGATATAAGTATCATAATTTACGATTAGATTGACATAGGGTGAAGAGTAAATTAAAAATTGAATAGATCTTTTAATGCAGAATAAATGCCTATAGAAATATTAATGCCTGCTCTTTCCCCAACAATGAGTAAAACTGGAGGAAAAATTGTAAAGTGGTGTAAAAAAGAACAAGATAAAGTTGAAATAGGTGATGTAATCGCTGAAATTGAGACTGATAAAGCCATAATGGAGTTTGAATCTGTCGATGAAGGAGTTTTGGCAAAAATTTTAGTGTCGGAAGGAACAAGTGGCGTGCCTGTAAATCAACTGATAGCTCTAATGTTAGAGGAAGGGGAAGATAAAAGCACACTTGATTTAGCTTCTGCCATCAATACCAAGGTTGAGAAGGAGGTTGAAGCCGATTTTTCAGTATCATCCAACCCTTCGATTTCATCTAGCTCTTCAATGTCATCCCAGTGTGTGACACTGGGATCTAAAAAAGAGGATAGAGCAATAGAAAATAGAATAAAAGTAAGCCCCTTAGCTAAAAAAATAGCTCAAAATGAAGGTATTGATATAAAGCGATTAAAAGGTACAGGTCCATATGGTCGTGTCATCAAAGCTGATGTATTAGAATTTTTAGATCAAACTAAAAGCTATGAGAGATTTGAGGAAAATATAACAGTTGAAGTAAGCAATATGCGCCAAGTGATAGCGCAGCGCCTAGTTGAATCTAAGCAAAATATTCCACACTTTTATTTAACTGTAGACTGCCACGTTGATAAGCTAATATCGCTCAAAAATGAGGTTAATTCAGCAAATGAAAACAATAAAGTAACAATTAATGACTTAATTATAAAAGCTGTGGCTTTCAGCATGAAAAAATTTCCTGATATAAACTCATCGTGGGTAGATACTAAAATAGTAAGATACTCAAATATAGATATCTCAATTGCTGTAGCGCTTGAGGATGGACTGATTACTCCTATAGTAAAAAATGCTGATGAAAAAAGTGTTTTATCTATATCAAAAGAAGTGAAAGATTTAGTAAGTAGGGCAAGATCTGGAAAACTAAAGCCTGAAGAATTTCAAGGAGGAGGATTTACTATCTCCAACTTAGGCATGTTTGGTATAAAAACTTTCAGCGCTATAATCAATCCACCGCAATCTTGCATTATGGCTGTTGGTGAATCTAAAAAACAGCCGGTTGTCATAGGTGAAAAAATAGAGATAGCAGAGATAATGACAGTTACTCTCTCTGTTGACCACAGAGCAGTTGATGGAGCACTCGGAGCAAAATTTTTAAATGCCTTTAAGTACTATATAGAAAACCCTACGGTGATGCTTCTTGAGCCTTTATTATTATAATAAAATTAATACCTCTTAATTTATACTTTTATTAATTGATAGGTTTAGAGGTAAAATATGACTGATAAAAAGATAGAAAAACGTAGTATATTTTTTGATGCTGCAAAATCAAAAATTTCAAACGATAGGTTTCAAATAGATTCCTCGTCTAATGAGTCAATGGATACCATTGATAAAAAATTTAAGTATGAAGTGAAACTTCCAGGTGTTATTCACACTACAACAAGAAAAAATAATGTTGGAAGCGGATTAAATGAGTTAGATCTAAAAAAGAAAAACGAAAACTCTTTCAAGACATCAATAAAGAATATTGAAGAATCAGATAGTAAGAGAAACCAAAGTCATTTGCTGTCTCAGGAAGACTCATTTCCAGAACTACCAGCATGTGCATATAAGCCAGCACTGCTGCCAAAACCATCAAAAGAAAAAATAAAGGAAGCTGTAGATAAAATGCGCAATAATAGAAAAGCTCATAATTCTGCAAGTGTTGAAAATGGTGTTAGTTCAGACAGGTTCAAAGTGCGCCCGTTCTTATGTAATGATATAGATGGATATGTAGCTCCTGACAAACGTGACCGTAATCTAGAAAGGTGTAGGGTTACACATGATAGCAGTAAGCTTGAAGCACAAATGGAAAGAAAGCATGGGTTTCAATCAGATCCAAGTGTTAAGCATGTAAAGGCTGATACTGTAGTATGTTCTATTACTAAAGGTCATGACAAAAAAGGCGTTAAATCTGATGTCTCATATACACAAGAGCCTACATCAGAAATGTCTAAGGTTAATGTGAGAGAATTAGCAAATAGGTTCCGTGGCTAATCATTATTGGATTTTTCGAATAACAATTGCTTAAGATTTTATAAACTGTGCATATAGTACTCTATAAGAGAAAGAGAAGTGTGACAACTTCTCTCTTTCTTAACCACTTGCTGAAGAACGTTTATCTTCTGTGGCATCTGGTGATGGAGCAACTAATCTACTCAAAATCTCATCTTTTGGTCCCATAGCATAAATAACCCCATCTGACATGACGATCACTGTATTGACTACAGATAGTAGCTGTAGCTTATGAGTGATGATAACAGTGGTAGTATTTTGCTCTCTTGCAACATTGATTGCATTAATCAAGCGCGCCTCTCCATTACTGTCTAAGTTAGCATTCGGTTCATCAAGAACTAAAAGCTTAGTATTACCATAGAAAGCCCTTGCAAGTCCAAGAAGCTGTTTTTGGCCACCAGAGAGTATTACTCCTCCAGGTCCTCCTATTGTTGTATCATACCCATTTGGTAAGCTCAGTATTAATTCATGTATTCCTGCAATTTTTGCTGCTTTGATTATTTCTTCAGGATTTGGATCTGGTCTCATGCGGGCAATATTAGCTTTAACGCTCGTGTTAAATAACTCAATATCTTGAGGTAAGTAACCAACATAATTACCAAAGTTCTCTCGATTCCAAGTATATACATCAGCGCCATCTAGTCTGACTACACCTGATATGGGTTTCCAAACACCAACGGTTAGTTTTGCAATGGTCGACTTACCAGAAGCACTTGCACCAATAACACCAACAACATCCCCTGGTTCTATTACAAATGAGATTCCTTTTACTGTTGGCTTATTGCTCCCATAAGGAGTAAAAAATACCCTATCAAATTCCAACTTCCCTTCAGGCTCTGGTAGAGCCATAGTTTGCTCTCTTTTTGGGGATGTTAGGATGAGTCTTTGCAGCCTGCCATATGACATCTTGGCTTGATTTAAAAATTTCCAAGTATGAACTGCTGCATCAAATGGAGCCAATACTCTACCCATCAAAATCGAGGCAGCAATAATGCTACCGGCAGTTTTGTGAGCTGTGATTGCAAGTAATGCACCTGTTCCAATTACTGAAATTTGGAGAGTTGAACGTAAAAATTTAGTAATACCAGTAATTACATTAGAACGATTCTGTGCTGTGACTTGCATTGCACGATTTTGATCATTCCGTTTACACCAATCAGAAACTATAAATTCTGACATACCCATAGCCTCAACCACCTCTGCATTTCTTGTTGCAACATCTATAGCATTAATATTACGTATAGTTTCTTCATTGGTTTCTCGCAATATACGCTTAGTGGCAAGTTCATTCCATACTGCCATTGAAACTAATATAATGATCCCGGCAATAGCTATAAACCCTGTAGAGGTATGTATCATAAAGATCACAACAAGGTAAATTAGCGACCATGGAGTATCGAACAGTGAAAATATACCATTTCCTGTAATGAAATTTTTTATTACTCCAAGATCTCGTATTGCTTCACCACTTGAAGTTGAGCTTTGTACTGATGTTAACCTGATTGACCTTACTATTAGATCTGGTGTTGCAGTTTTATCAATCCAATCACCAATTTTAGCCATAGCTAAATATCGACAAGTTTCAAGCATTGCAGAACATGCAAACGCAGATAAAGTAATAATCGTCAGCATAACTAGTGTTGACACACTCTCGCTCGATATCACTCGATCAAGTACCTGAGAAGTATAAAGTGGCAAGAATAACATTAACGCATTAATCCCTGAGCTAAACCAGAAAATGAACCAAAACGCACTCTTGCACTTCTCTAGACAAGTATATAGTATACTTTGCTTTAATTCCTTTTTTATTGACGGAGTGATTTCCACAATCTTCCTTTTATTTAATTATATGTACCATATATAGTTTTTATTTCAAAAGTATTAACAGTTATTGCCTTACCATATCATTAATGTAATAAAATATTAATGATATGCGAATATAAACTTTTTCATAGCAAGGCTATCTAATTTCTTCTCTACTATAACCTTATACGATAGCCTTGCCAATTGTTCTACGTTTTTCTTATCTACTACTCAATGACAGTTTAGTAGAATGCTTACTATCACTCCTCTGAAAGTTGATGCTATCAGAGTCAGTGACTACAATCTGCATCTATTTTCCTCTTTCTATATGATCAGGAAGTATTACATATTCCAATGATCTAGCTGTAATTGCTCTTTTTCTCACACAAGATGGACTTGAATATACCCTTGGTCTATATCTTTCGAATTTAAAACAGTCAACAGTAATCCCCTCCTCAAAGTTAGAAAGTATTAGAGATGGAGATTTACTAACTTCCTTATCACTCACAGGATTATTTGCATTACCATAACTCACATGACGCGCTGCACTATGATTGTTACCACACTCTTCTCTTGAGGTTGAACTGCTTGGATTAAAAGGAGTCGAAAATATTGAATACCCATTGGTATCACCAAATCGTTTTATCAACCCACAGTTTTCTTCATTCATTTTTGTAATATTCTCGTGATTAGCACCTTCTGATAAGCTTGATGAAGCGATAAGATCTTCTTTTTTCTTACTAAAGATATTGCCTATTTTTAGCTTAGTTGCAACATTCTTGAATTTGTTTTTCGGAGCTTTTGGTTTAATTTCTGAATTCTCATTTATAGTAATTACACATGATGGATTATCTAACTTGTCCATTGTATTTTGTACTCTACTGTTGCGTCTTGAACACAGACTAAGTTTTGCTGTTAAATCATTCAAAACAGGTGAACTTTTTCTACCTTCTAAAGACTTATTCGAACATAGTAGTGCACTACCACCCCTACTCATTTTCTGAGGAGAAATATTGAGTTTGTCTTTACTCTCTAATCTAGTTTCATGCGTAAACTTGTAAAGTTCATTTTCCAATCGTGAAATATCTTCTGCATTCTTTATTAATAGTTCCAATATTGAGTTGTATTCCTCCAAATCATGATCCCCTACTTTTGTCTTAGCTAACTTTCCTGTAGCCTCTTCAATTCTGTTCATTTTTTCAGTATAGTTTTCTATCTTACGTTTAACAGGTTCTTTTTGAAGGCCAATCACTAAGTTGTATAAGATAAGTAAAAATGATATCGAAGAAAATGCAATGGAAATCCAGGTAGGAATTTCTTCCTTTTCAGATTCTGCATTATTATACTTAATGCAAACAGAAATAATCACACTTGATATTGACATGGCCAGATTATAGTAGTCTAGAAGCTTTTTGCTTCTTTCTTGATCTTCCATGTTAAGTTTATCATATTTCCTTTTTTTGTTTTCCCTTATTTCATAAAAGAAATCTAAAAATAACCTCAAGATATTTGTGTCACCATGTTTAAAAGCATAATCTAAAGCTGTTTTTTTTGCATTATCCTTTATATCAAAATTTATCTTTTCATTTAAAGTTTTCTCTCCGGTGCTGATTGTTAGGTAGAATAAGGCTTTAATAGCTTTTTCCCTTAAGTGCTCATTTTGTTTACGCTTTTCTAAAACTAACTTTTTCAAAAATTGACCTTGCTTAAAATCCTCATTTATAGTTTTTTCAAAATCATTATCACTCATTACAAGATAGTGTAATGCTGTTCTTCCAGATTTAGATACAACATTTAACATTTTCTTATTATAGGGGTAATGATTATCTTTCATAAAATATTCTATTAACTCAGCATTAAGGCTCATGGCAGCTAAATGTAGAGGTATAAGCCCTTGACTGTTTGTGTTAAAAAGTGGTACTGTGTTCCTAATAGTTGACTTAGCAATACTTTCAATAACATACTGAGAGAATTCTATGTCGTTGGCAAGAGCAGCCATGTGTAACGGTGTATTGTCATTTTCATCATATAACACTTTGATGCTAGCAGCCACCTTTTTACCTACAAGTTCTTTTGACACAAATTCAAGACATTCCTTATTGCCGCTCAAAATAGCTGCAAATAACAACTTTTTTTGTGTATTTTGTTCTAAAAAAATACCCTTTGGGCTTTTTTTTACCAAATACTTAACGCATTCTACTCTTCCACTGAGGATAGATAAGTGTAGTAAAGTTTGTCCATCCTTATTTTTCTTACTTAATATTTCTCCCACTCTCTCTTTTTTAAAAAGGTGCTCAAGGCATGATTTATTACCAACACGTGCTGCCATATGAAAGACGGTGTCACCGTTGCTATTCTCACGCAAAACCTCTTGATAAACGTCAAATTTCTTCTCTTCCAACTTTTTTTCTATCATGCTTAAAAACGATAAATCAAGTTGGGCAGCAAAATGTAAAGGGGTGTTTCCTTCATTATTACTCTTATTTACTTGCATGCTTCTGTCTATTAATAGACTCACACATTTTTTTCTTAGTTCTGTTTCTGTATTACTCGATAGAGCTAAGTGTAGGGCCATATTTCCTTTGTGTGTTTCTGTGCTTAAATCGTAATCAGGAAATTTCTTGAGTAAAGATGTTAGACAATCATACTTCCCGTACATTGCAGCTAAATGTACAAGATCTCTTCCATAATCACCTTTGGATTGAAGTATGCTATTTCCTATATTTTCATAAAATAGGTCTATACAATATGAATTACCATGTATAATAGCAATATGTAAGGGGGTGTTACCTTGTTTATTCTGAACAATTTTTGCACCTGATTGAGTAAACAATTTCATTAGCTGGTTATTTCCATGTTTTGCAGCTATATGCAATGGGGTGTTACCATCTACATTTTCTTGATTAATTTCACTTTTTCGTCTACCTAAAAATTTTAGATGCTCTATAAGAAAATTTATGGCATTTTCTTGAGTTTCTGAGTTACCTACAATCTTATGAAAAGGATTCTCATTATATTTATTTTTTAAAAATTGTACTTGATTATCAATGAAGAATTTTATGCACTCAGCATTTCCAGATTGCACAGCATAGTGTAATGCGTTATTTCCATATTTATCTGTTTTAATTTTCTCCCTATCAAAAATTCCTTTTGCTGTCAATATTTCTTTTAAATATTCTAGGAGGTTAGGACTTCCGCTTCTGGCAGCATAGTGTAACTCGGTTTTATTATTGGTAGTGCAACTAAAATCTGCTTCATTTTCTATGAGAATTTTCAAGCATTCTTTATTGCCAGATTTAGCCGCATAGTGTAGTGGTGTTTTACCATCTCTATCTTTATTCCTTACTGCTTCTTTAATGTCAAAATTAGAATTTTCTATCACAAAACATAAAATATCTTCTTTACCCGACTCAGCTAAATAATGTAGAAGTGTTTTATCATTACTATCTGCAAAATTCTCCAATTTTATAATCAATTCTCTGCCCATACTAAGAATTAGAGATACAGCTATTTCAACATGAATATCATAATTCCTATTTTTCTTTTGTTCTTTCCTAATTCTTTCAATAGCCACTGTTAATAGCGAAGAACCATCATTACTTATTATATTCCATCCATCTTGACGAAATTTTTCAGCTAATGAATCACTTATATTTTCTGCTAAAATCCTGCTTTTTATACAATCAAGATTATTAGTACATATATTATAGTTTTCTTCTTGAGTTACTTTATTAATATAATCATATATGATTATTAGGTCTTGCTTATTGACTTTATCTTCTGAATTGCCTTGTAATGAAGAGAGGTCTATCTCACTAATTGCTCTGGCCATAACAACGTTTCCCGCAACAAATAAACCTGAACTGAGTGTCTTTGCGCTTGTACTAGATTTAGCTTTGAAAACACTAGTAACTGTATTTTTGAACATACTGTACCTCATAAATAGTAATGTTGGTAGTGAATAAGGCTTTCCACTGTAATTTTTAAGCCTACAAAATTCACCAGCGGCCGCATTATATAGTAGATAATTTTTTGTGCTAGTAATATTTTTCTAATTCCCACTTTGGCCTTGGTGCAAAGTCAAGAGAGTCTACATAGCTTCTCTGTAACCTTTCAATTCCTGTCCATCCAACCATCACTGCATTGTCTGTACATAAATTGCTTGGAGGAGAAAGCACGTTCAAGTCTATGTGCTTTTTTAATCTCTCTTTCAGGAAATTATTTGCTGCAACTCCACCAGTAATTACAAAATCATTGATTTTAATATTTAAAGATACAGCGATACCAATAGCATTTCTGACTCTATCGAGTAATATGTCGCTAATACACTCTTGAAACGAAGCACACATATCACACACATCCTGTTCACTCATTACAAATTCTCGTGCTAAGTTTTTTACCGCTGTTTTAATTCCAGAAAATGAAAGGTCACATCCAGAACGTTTTATCATTGCTCTTGGCAGCTTAAATCTCATACCATCACCTTTTTTAGCTAACTCTTCAATTAATGGACCTCCCGGATAGCTTAGACCCAGCGTTTTAGCGACTTTGTCAAATGCTTCTCCTAATGAGTCATCAAGCGTTTCTCCAAGTTTGATGTATTTACCTACATCCTGTGCAATTAAAAATTGGCAGTGACCACCTGATATCAGCAGGACTAAAAACGGAAATTCAACCTCATATAGTAGCCTAACAACTAACGCATGTGCTTCTAAGTGATTAACTGCAATAAACGGTTTTTGTGTTACGTGTGCAATTGCTTTAGCCATCATTGTACCAATTATTAATCCACCTATGAGTCCTGGTCCTGATGTTGCTGCAATTGCATCTAGATCACAAAAGTTAAGGTTAGATTTTTCCATAGCACTTTTTATTAAACCACTTAAATGCTTCATATGAGCACGTGATGCTATTTCAGGAATCACTCCACCGCACTTTTTGTGCTCTACCTGAGAAAGAATTTCGTTAGCAAGCACTTGCTTATCACTATTTACAATCGCAACTGCAGTTTCATCGCAACTTGTTTCAATCGCTAAAATGGTTTTCATATATATTTGAACTCTTTAAATTGCGAGAACTATAACTTGAAATGTTGAAGAAGTGAACTTTGTTCTGCTGAGCTAATTATCATCTTCAAATATAGAACCAATTTTTTTGCTTCCAGGAGAAAATTTATTAGTCCAACTGCTTTGTACTTTGTTTATATCTTTAAAAGCAGTTTTATCGCTATATTCCTTTACTTCTTTATCTATTCTCTCCATTATTTGTAGATCCAGGTAGCTCTTTTTCCATTGGTTAGTAGCAAGAAATACTCTGTTTAAATCTTGAGTGCGAATTAGATATTCTTTATCTTTAGGATAAACTTCCTGAGCCCAAGCAAACAGCTCAAAATAGCGTGCGAATAACTCAGACGCACGTGATTTTGGAGTTTGGTAAACTTGTATCTCCTTAAATATAATTTGACCAATAATTTTTTGTACCAGAATATTTGACTGCTTTAAGTTCTGCTCAATATCCTGATAAACTTTATAGAGAAATTCTTGCTCTAAGCTTAAGTTCAGTTCATTTTCAACCATATGTGAAAGTTCATGTACTATGATGTAAGGATTTGACCTTCTTAGCACAATAACATACTTATTTAAACCAGAAGAACGAATTGTCTTACACACTCCCTCTTCCATATCCACTAATCCTTCTTGATATATTTCAAACGAGAGTCTGTTTTGCTTTATTAGTGACAAAGTGAGGTTTAATGTATTTCTAAACTTCTCAAATTGATAGAGATATTTGACATATTGTATTACGTTTTCACTATTTCCTACTTGAGTTGCTTGTTTTATTAAGTTCCTGATTAGCATGCTTCATTATTAAAGGAATTTTCTTTATGCTCAAGAATTATAAAGTGTTTTCAGTAAGTATAGCTAAAGTAGTTTAAATTCACTGACATTCCGCTACTTATTAGTAGCCAAGAGGTATCACGTCAGTATGACTTAGGAATGTTGTAAGTTGAAAATGTGATATAAAAGTGCAATATCAAATATATTCTACTAAAAATCAATCAGATCTTCACATGTTTGTTCTTCATAAAAGAAGTTCAATGTTATCGTAGTACCAAGCTTTGCTTCACTTTTAATGCTGAAAGTCCCACCCATTAACTCTACTAATTTCTTGCTTAGCGGCAATCCGATGCCCGTACCTTCGTTTCTATACCCCGAATCTGCTTGGCCAAAAACAGACATAACTTTATATATATCCTGCTGCATTATCCCTATTCCATTATCATGAAACTCAATAGTTAATAAATTTTTTTCTATATTCTCTTTAATAACCATTCTTATTAAACCATCTTTAGGAGTAAACTTGATTGCATTTGATAACAAATTTATTATAACTTGCTTCATTCTTTTGGGATCTGCGATAACTAATAATTGTTTATTAGTTATCTCTTTCTTTAAACTAATTCCTGTTTCTTTTAGTTTAGGTGATAGCATGTTTAAACACGAATCTATTATCTTATTCAGATTAAACTTCACTTTCTCTACTGTTAAACTACTTGATTCAGCTTTAGAAAAATCGAGCACATCATTAATTAAAGCAAGTAAATGCGTACCTGCATTATATATATCGTCTATATATTCCTTGTATTGAGAGTGATCTACAGAACCTAAAGTTTCATTTTTGATCAACTTTGCAAATCCAATAATAGCGTTAAGAGGTGTACGCAACTCATGTGTAACACTTGCAAAAAACTTTATCTTATTTGCATTTTCTTGCTCTAATGCCTCTTTAACCCTTTGTAATTCAATATTAGTTTTATGTTGCTTAGCTAGCATTTGGGTATTGGAAAAGTGCAAATAAAGCATTATTAGTATTAAGATAATCAGTAATAAGCCCATGAATATTGAAAATAGACTATATACCATAATATAAGAGTCATTATAGCTTTGAATGATCTTCAAAAAAAATGAAGGCTTAATGTCATCTTCATGAAATATAGGGAAAGCAGAAGTTAATGTATTTCCTGTAGCGTAAAATATTTCCTGATTGCTTAGCAACTTATCAAATTCATCGTTTGTAAGTAACTGCTCATAATCATGACCTTGAGTATTAAAATTACTGAAAATTACTCTGGCATTTTGATCATACAGTATTAAGCTCAAGTTCTTTACTTCGCTGACTGATTGTAATAATTCAGCACGTAATTTTACTAGCTGGTTTATATAGTCAAAGGTGTTATATTTAACATGATGCTTTTCTATTAGTAAGTAATTGTACTTTTTTATTATACCATTTTCCAGTAGGCTTTTTAAGTTTGCATTCGAATCACGGTAAAAAGAAAGAAAATTATTTCTTAATGAATAATTGCGGTATATCGCGCTAAACAAAATCACAAAAATTAATAAGAATAGTGTGATAATTTTGGTATATCTGTTTTTTTTTAGTTTAGTAAATATTAATTTACTTAATTTATACATATTCTTCTCATTGTGAAATAACGGCTTTTATGGTATTAATTAAAAATTAGCATATCATACTTTTATGACAACTTCTCCTGTTTTGCCAGTTTACTCTCCTATTAATATAAAATTTTCTTATGGCAAAGGTATTTACTTGTATGATATCGATAATAAGCGCTATATAGATTTTCACTCTGGAATAGCTGTTAGCAGTTTAGGCCATGCCAACCCACGATTAACTGATGTCCTAAAATTACAAGGAGAAAAACTATGGCATATATCAAATACCTATAATATATCTACTACCAACAAATTTGCAGAAAATTTAATAAACAACAGCTTTGCTAATACTGTATTTTTTGCAAATTCTGGATCAGAAGCAGTGGAATGTGGACTTAAAATCGCTAGGGCCTATCAAAATGGAAAAGGTAATAAAAATCGCTATAGAATTCTAACATTTCATGGTGCATTTCATGGAAGGACATTTTTAACTTGTGCAACAAACGATAGACAGAAATTTTCTGAATTACTGAATCCTTATATTGACTGGTGTGATAACATAGAGCCCAATATTGAGAGTGTAAAGAAAGCAATTTCTAATGGCATAGGTGTTATATTAATAGAACCAATACAGGGACAAGGTGGTATTAAAGTAATGAGTGAAGTCTTCATGAAAGAGCTAAGAGAACTATGTAACGAAAACGACATACTGCTATTTTTTGATTGCGTTCAGTGCGGTGCTGGCAGGACAGGAAAGTTATTTGCATATGAACACATAGGAATTAAGCCTGACATATGTGCTCTTGCAAAAGGAATAGGAGGAGGTTTCCCTCTAGGGGCTTGTCTTGCAACTGAAAAGGTTGCTAAGTATATGGCGGTCGGTATGCATGGTTCTACTTTTGGTGGTAATCCACTTGCAACTTCAGTAGGTAATGCTGTATTGGATGAATTGCTCAGCCCTGGCTTCTTAGAAAATGTTGAAGTTAGAGGTAAGTCTTTAAAAAACAAACTAGAGGACTTAGCAAGCAAGTTTCCAATGATAGAAGAAGTGAGAGGAGAAGGGTTGATGCTAGGAATAAAAGTAAAAATGAATAACCAAAAATTTGCAGAAGAGCTAAGTCACCGTGGTTTACTCACTGTTGGAGTAACATCAGATAACGTTGTAAGAATCTTGCCTCCACTCATTATCACTGAAAAAGAGATTGATGAAGGCATTGAAATCCTCACTCAATATTTATCTGAAAAGTTCTAGTTAAAAACTAAACCTTCCTGCTCACTAGTTGTTGGCTGTATCAAAATTGCAGATAAAGCAGTAGCTACAACTTTATCAGCTACTTCATTTGTACACTTTGCCTTTTCCTGTTCTCTTATCAGTGTAAGCTCATTTATATCACTTAGTGAGTCAAATTTTGTTATATCCTCAAATATAAACGATTGCACGATGTCTTTCGGAATATTGAAAAAAGCCGAGTTACCAAACGATAATGCCACATCTAATAATTTCTGCATTAAACTGTTTTTAACAATGAATTTAAATAGCTCCCCTAACACAACTGGCACTCCAAAAGTAAAAAATGCTCCTCTCACTAAATAGGTTGTTATTTCATATAACAATGCACCACACAAAAATGCTAGCGGTCCAAATATTATAAAACCGCAAAGTAAAGGCAATGGCATAGCATGGCCTGATGACATTCTACCTATAAGCTCCATTGAACCTATAAACCCAATAAATAGCATCGCTCTACCTAGATATGTCCTGTTTTTAGAGCGTTTGCTAAAGTTTTTCTCACGTAACTTAGAAAAATCATTATTGACTCTTACTTCAAAAATACTGTGGCCATTTTTTAATTTTAGCTCTAAGTCCTCTATTCCATGATGCCACTTATGACACCTTACAATTTCATCAATTATCGTACTAACTTGATTATTGATTTTGTATAATTTGCTTTCTTGATATAAGTTGCCTTGATAATATTTTTCTCTCAAGCCTACACAATTTAAATTCTTTAAATCACATAAAAAATCTTTGATTTCTTGTGCCATTTTATTAGCATCATCTTCGTAGCCTACAGCTTTCAAAATTGTTACCAAGTGTTTATTTTCAATTTGAGCAATTGTTCTATCTAATGCACGTATATATTGCTTGGATTGAAAATATGAGATGATTTTTTCTTTACATCTATCCTCATTGTCTTCGTACAAACTATTTCTTTTGAAACTACTGTCATGTTCTTTGGCAATTTCTAATGCATGAACCAATACATTTTGCGCCTTCACACTACTTTCACATTGACAGTTTCTGATTATGTGTACATACGCTCTTGCACTGGTATCTCCAGATTTATCTATATTGTACGCTTTAGCCAAAAAGACTAAATAGTCAAACCCTGCCCATAGATAATACATTACCTTTGTTATAGCACTCCCCACAGAAAATAAAGCTGAGCGTGTGCAAGATAATTTACCGTTGTTTTTAATTCTGTTCTCATATGAACGAAGGTATGTCTCTGTACTTTTTAAAATCCTATGTAAATCTTGTTCTGTCTTTTTGACATCAAAATCATTTATATCATGAACTTTTTCATACGTTTCTTTTATCAAATCACTAGAAAACTTCTTCAGAGCTGAATCATCAATATTTCCTAATGCATCAATATTTTTACTAATATAGATTTCTATTTTTCTTCCAAGTTCTTCTCCCATTCTATTTTTTAGCAACTTATTGTATTTATTAGTAGCTGGAAACAAAACTTTCTGACAAAATTTCTGTGGTTCGTTTTTAAAATTTGCTAAGATCTTATTCACAAATAGCTCAACTTTTTCACCTGCAGCAGCGAAAAACCATGATTGTCTGCTCTCATTATGCTCTCTATTTCTTCCAAGATTCTGTAGGGCTTCAGATGGATTATTGAACTGACTAACCGAATCTGCAAATATTGATGCAACATGATTATATTCACTATCAAATCCACGACCTTTCGATCCATCTATAACCGTTGTTAACGCATATTTAGCTAATGCATCAAAATCTCTTTTTTCATAATCACAATAAATAGTTCGATACTTACCTATTTGATTACGTATTATCGCTGAAAAGGGTCTATTTTCTCCAATACCAAGATCATTTTTCCCAATTCCTGCAAAGATACATTTATTTTGTTTGCAGAAATCAATGAGACTATGTAGTATACCTTCCTCTCTTTCCATGAGGTCATGGAGCTCTTTGCTTAAGCGCCAATTATCAACTATTAACCTGCATTGCTCATTATCACCTCGACGCAATGCTTTAATTACTAACTTGATTTGCGGTAAGAGCTTGTTTCTAGCAAATTGCTCACTAAAGCCTTTTTTCTCTAGGTAGCTTATAATATTGTTATCATTAGTGGTGCTAACATTCTTTTTAACATCTTCTATCAATCCACTCAAACCTTCTCTTCTTTTTTTATCTAAAGTAATATTATCACACTTCATTAAATATGAGAGAGTAAGATCGATCATTGAATGCATTACTCTATATTTTAGATATTCAGCAGTACTACTGAAATCCACCTTTTCTTTTAATTCAGATATCTGCTCTTCTGTCAGACTAGGATGTTGCTTTTTAACGCAGCTTATAAAGTTCGCTTCGCGTAACTTGAGCCTATAGTCTTGATAAGATATCCCTTCAGGCTGAAATTTATTATACACTTCATAACGTGTACTACCTTCATATACTAAATTATCTCTACCCTGCAACGCAAAGTTAAGATTAACTATACTATTTACATCATCAGCTAAAAGCAGAGCACTTTCTCCAATTGGGCTTTGCACATTCCATCTTATAGAAGTTAATAAATCATCGGTATCAACAAGCTTATTGTAATTAAAAACTTCTTCGCTCTCTTCAACATATTCATGAGCTGGGCTCGATTTTTCTCTAGTAAATAAGCTACGCACGTTAGCAAGAAATCTAGAAAGCAGTTCTTTTGACTCTACACCAGTTGCTTTAGTTAGTACCCACCAAATTGGCAACATTACTATACCAAATATAAACATAGAAATTGTATAATATAAGTTTCCAATCAAAGCAGAATACAGCCAATAATCTGAAGTTAGACCAATTACAGCAGCAACATTACTATTTATAACAGGAAATAATGTAATCATAGGTATTATAGTAACAGCAATATTCACTACAAATGCTAGAGTGAAATTTGTTCTCCTATTGGTTTTTGCAATAACACTTGCTGTTTCGATGGCGTTTGCAATACAACGTCTACTCAATCTTGTCGGGCTGATAACTTTTCCGCATCTATTTAAAATCCTTCTCTTTGGTGTTGCAGTGAGGTAAGTCGTAGGATACTCCTCATCAAGCTTGCACATGTTCTCAAAATCCTGCTGCTTGTTAATACTGTCTGCTTCATCAACACTAATCCACAATTTGGTATTTTGGTCTTTAAATTTACGATCATTTTCTTGCTGTAATAACAGGTCATGTGTCACTATAATTGTTGTAGGTTTAGTTGCCTTCAGTGCATTTTTAATTTCCTCAGCAGTTTTAGGTGTCCTAATGTTTACAGTAAATGCACTACTCATCATTTTTTTAGCTTGATTCACTAGGTCACTACTTGGTACTGCAACCAGATGATGAAACCCTGCTTGGGCTAGTACATAACTCAGTATTCCAATGTCGTAAGTCTTACCAAATCCAGTTTCTGCATCTACCATAACATTACAGTTAGTAGTGCAAGGGTTGCGTAGATGTTCTAATACCCCTTCAACAACAGGTTTACGACGTGCTACTATTATAGATTCCTTTGTATCATCAAGTTTTATAGATTCACCTTTTAGCTTGCAGTTGATTTTTTCTAAGCTACTTATAATACTTTGCTTTTCTTGATTACTGATAGAACTCATACATTACCCACTATAATTATCACAATATTAATTGTATGTTAATTCAGTAAATTGTCAATTCTATGGACAAAAAGCTGATTTCAACTATCATATTAATATGAATATATGCCTCGGAATAATTACTTCTCCTCATGGAATCAAAGGAGCTGTCAAAATAAAAACCTTTACTGAAAAGCCCGAAAATATTTTCCTATATGGTGAACTAATAATCGGAAGTGAAAATTATAAAATAAGCTTGGTGTCTGTTGTCAGTAATAATTTAGTAATAGCAACAATTAGCGGTGTGAATTCCCGTAATGAAGCAGAGCTTTTAAGAAATAAAAAGTTATATATAGAAAGAGATAAGCTACCACAGTTAAATGATGAGGATGAATTTTACCAAGATGATCTTGTGAATATGGAAGTAAGACTAGAGAGTAATGAATTATATGGCTATGTGAAGTCTGTGAATAATTTCGGCTCAGGGGATATATTAGAAATTTTGGTTATCAGCACAAAAAAAAACATTATGTTATCTTTTACTAAAGAAGTATTTCCATACATCAACATGAAGGAAAGGTATATAGTAATCAACATGCCAGAATTCATTGGCCAATAAAAATTTTGATATTTGTATAAAGTTATTTATAATAACCAGACCAAATTAAAAGTGTAATTATGGCAGAAAGGGCTAATGATATCAGGCCAGGTCAGGTACTAGAACATAACGGTGGATTGTTTTTGGTTGTAAGTATTATGCATACTCAACCTGGTAAAGGTGGTGCATATATACAAGCTGAAATGAAAAATATCCAAACAGGAGCAAAGTACTATGAGAGGTTTCGCTCTGATGCAACAATCAGAAGGGCAATTTTAGATGAAGAGGAATATGTTTATCTCTTTACTGAAGGGAATATCGTAAATCTTATGCATCCAAGTAGTTACGAGCAGATTGTTATAAATTTAGACTTATTAGGGGAAAAGAAGGCTTATTTGCAAGATAATATGAAAATTAAAGTAGTAACTTATCAAGATAAAATAATTTCTGCACATGTGCCTGATCACGTTACACTAACTGTAAAAGAGACAGAGTCTGTTATCAAAGGTCAGACTGTTACTGCTTCTTATAAGCCTGCAATTTTGGAAAACGGAATACGTGTTAACGTGCCTCAATTTATAAAAGAAGGGGATAAAATTGTATTACATACTCCTGATAACAGCTATTACGAAAGAGTAAAAGAGTAAATGGCCATTTCATCACCACGAATCAATGTGATGCTTGATTCTGTACGTAGTGCCTCCAAGCAGCTTATACGTGATTTTAATGAATTGCAAATTTCAAGCGTTAAGTCAGCAGACTTTATCAATAAAACTTATTCAAAATCCAAGCAACTTATATACGATTGCTTGAAAAACTACAACCAGAACTATGACTTTATTTTTGAAGACGATGTGGGCCAAGATCTAAAAGACGGCGGTTATACTTGGTTTATTATGCCTATAGAAGGCAAGGAAAACCTTTTTAGTTGTATGGTTTATTTTGCAGTATCAGTTTGTCTCATTCATAAAAACAGAGTTGTAGCAGCTGTGATTGATGCTCCAGCCCTTAGAGAAACTTTCTGGGCAGAGGAAAAGAAAGGAGCTTTTCTTGAAGATTTCAAATCTCGCCATGTAAAAATGCGGATGAAAGCTCGTGAAGGGGGAATAATAGACATAAGTGGTAATTTGTTAAATAAATTACCACTTGACAATAATAATCTACGCTCCCTTGGCTCAACGGTACTAGGTTTTGCATATCTTGCTGCCGGAAGATACAATGGAATAATTTACTCTGGAATTAATAAATATAAAACTTCACTCGGTAGGCTTTTTCTGCAAGAAAGCGGTGGGAGATTAAGGGAAGATAACGCGCTTGTCATTGCTGGAGATATAAACTAAAGTTCATTCAAAAGAGCAAAAGTCACGTAGTGAAAATAATAAATGGTCTTACCTACCCCTCATTGCAGCAGGGTGGCAAAATAAGATAGACGAGAAAAGACAACTATAGGAACAAATAGTCAGTGTGTGACAATGGCATCTAGTCCTTTTGCACAAAAAACGTTGTAAAGTGTTTACCAACTTAGTTGGATCCCAGTGTCAGCTACTTTCATGATAAGAAATAAAGCACTGATTTTGTACATTAACCATGCTTTTAAATAGATACCTTATTCTTGGCAACTTTAAACTCAACAACAGACACAAACAGACAATTTCTCAAAAACTTTTACAAGAGATTTTGTTAAATGCTCTATCATTTCATTTGTATGGTAAGGCGTAGGAGTAATACGGAAGCGCTCAGTCCCCTTGGAAACTGTTGGGTAATTTATATGTTGTACATATATTCCATACTCATCAAATAACAATTTTGATGCTTTTTTGGACAACTCAGGATCGCCAATTATGATTGGAATTATATGAGTTTCTGTTTGCATAAAATTCACTCCTGCATTTCTCAGTGAGTCTTTTACCTTTTCAACAGACTGCTTTTGCTTTTCCCTTTCAATATTGCTCGACTTTAGGTGTTCAACGCTTGCCTTTGCTGCTGCTGCTAAAACGGGTGACATAGCAGTAGTAAAAATAAATCCTGGGGCTGAACTTCTTATTACATCCACCAAGCTCTTTGAAGACGCTATATATCCACCCATCACTCCAAAAGCCTTTGATAATGTACCTTGAATAACAGTTATTCTATCCATCAAACCTTCTCTTTCTGCAATTCCACCGCCGCGCGGTCCATACATGCCAACTGCGTGTACCTCATCCAAATAGGTAATTGCATTATACTGATCTGCTAGATCACATATCGCTTCAAGCGGTGCTACATCACCATCCATTGAGTATACAGATTCAAGCGCTATTATTTTCGGTGTTTTTATATCTATAGATCTTAGCAATTGCTCTAAGTGATCAGTGTCATTATGCCTAAATATGTGCTTCGGTCTTTTGCCTGACTTTATACCTTCTATCATTGAAGAGTGATTTTTCTCATCTGAAAAAATTACCACACCCGGAATAACAGACGATAAAGTACTAAGTGTAGTTTGGTTGGCAAGATAGCCACAAGCAAAAGTTAAAGCAGCTTCTTTTTGATGCAAGTCAGCCAAAGACTTCTCGAGCTCAACAACTTCCTTTGTTGTACCTGATATATTTCTTGTTCCTCCAGCACCAACAGATGAATTTTGAATAGCAGCAATGACACTATCGTTTTGTGACATTCCCAGATAATTATTACTGCACCAGACAATAACCTCTCTATTTCTTTCATAATCCATAATATAGGGAAGTTTGCCAGGTAATGACGCAAAATGCGTAAATTCACGATAGCGCCCTTCTTCTTTTATATCTTTGATTTTATTTAAGAATATTTCTTCGTAGTCTACCAAGTTTTTATCTATTAACAATCAATATAATTATAATAAATTATTAAATGATAGACTACTATATTTATTCATTATCAGCCACAACAAGGTGTACTTTTTTGTGTATCATCAACCTTTTTAACCTCATTATCCTCAACTAAGCTTTTAGGCCTATAGCAGTACGTAATTGTAGCTGCAATAAGACAACAAGCTGCAACTGCTACTCCTATTGCTAACATCTCTAAGTAAACTGCAACAGCTACTCCTAAGGCAATACCAGTTATTGCAAGCGCAGAAGCAGCTACGACATACTTTTTTGTGTTTTGTGAATTTTTTTTGAGGCCACTTTTGCTGCTTTGCTCATTAATTCTTGGCAATTCTGTTTTTGGCTGTCCATTTCCGTTAGCAACTTGTTCTACATGCTCAGTAGGTTGATTGACGTTAATATCATTATTAACATCTTCAAATTCAATCGAAAGAAATTCATCTTCATCATCACTTGTTAATTCTACTCTGAAAGTACAAGGAACAGAATTACTAGAAACAGTACCATTAGCTGTTGCTTCAGCTTCCACTGTGTCAATTACAGATATTCTTGTTTCATGACCTTCTTCACTAATTTTTTCAAATGGAGAATTACTATTAGAGTCTGAGGAAGTTCCGGCAGAGCAATCACTTTTATCACCTTCAAGTTTAGAAAAATCATCCTTCTCAGAACTCAGTGATAGTGAATCTGATTCACTTCCTTCAGATTCCACCACAGGAACTTCTTGTCTACTTACAGTAGTTTCTACATCATTGCTCATTGATAATATGGCAATATTATCGAGTTCTTTTTTAAGAAACTCTTTAATTTTTTTGAGCTTTTTTCTAGATGCTGTACTTTGTTGCTTAACTCTCGTCTCATTAGCTTTCTTAAAAGCTTCATTCATGATAGGTTCTACATTATTGCCCTCTTGCTTTGCCTGCTCTACTAAAGACCTTACTTTTTTACAATCAAAACTAGAGATAGCATCAAACAACATTTCCCCTACGGTTTTTATATTTTGATCACTACTATGCATTTTACCCCTCCTATAATTATTACTTATAGCTTCTTTTGAAGCCTTTTTATTATCCATAATATTTTCTCCTTCATCAACAATACCGCTTTGTAGTTGTTGATTGTCAGTACTTTTGGATTCTTTAGTACTTAATTGATTATTATCTTCTTGATTCACTGCTTGGCTTGAGGTTGGAGTCTCATTTAGTATAGCCGAAGTGTCTTGAGCATTTTTAACAGGAGATTCTTCATTGGGATCATTGCTACTTCTTTTTATTAGATCAGACTTGATCTTGCACAAAGTCTCCTCCATCTTTTTAAGCTTTTCATAACCTTCTTGAGAAATGTAACCATCATAATACTGCTGCTTGACAGAATATATATGACTTGCAATAGGTACAGTAGGATAACATCTCCATGGCTTGCTTTGCTCCTTGGTAAAACCACTTACTATTTCTAATGTTTTCTCTACTACTGGCAAACCTTCCTTAGATGATACATGAGTAACATGATCTTGAAAAAAGCCTATGTGATCAGCCAAGGCATTAACATCCTTATCATCCACTGCTTTTTTTACTAATTCTGGAATATGGCCCAGATCAAAAACTGTATCCTCAGGAATAATATCAAATGAATCTGAATTCACCTGTGTTGACAAATCTACAACAAATGAATTCTGACCTTCATCAATATTTTCAAGAAGAGACTCAATAATTGCGTTATCAACATCTTCAAAATGCATCTTTATATCATCTAACAAACTTTTGCCATCAACTTTGTAATTCTTTAATTTCTCAGGAATGGTAAGCGTTACCTTGCCGTCTTCATACTCTACTTTACCATCTTGAGATTTAAGCGTGAACTCTAAAATAGCATCAACCCTGCATATTTCTTTATCCAGTTGCTTAACAGGCATATTTGGACAATATTTAATATTTAAAGAATCCTGATCACTACAGACAATCTCTATATGTCTATCATTAGCATCAGGCAATTGCAAATCGTGTCCCAAAAATATAGGAGAGAGCTGCATTAACAAAGAGCCATCATAACCAGCCTGATTGCAACTATTAATTAATTCTTCTAATAGATTATCATTTGGAATTTCTGCTTTAGCATGTTCAAACATTTTTGTAAAAACATGTTTTGCGATTTGGCGTTGGTCATTTTGATTACATTTATCACGAAGCTGGCTAACGAAATTCTTGTCTATAACTTGACCATTAATTACAAAATCCATCCTGGGTAGGTCTTTGTAAGCTTGCTTGCCAGAATTTGCATCCCCATTATTCTCACTTGCCTTGACTTGACTTAGCAGAGATTGTGTTAGCTGAAACTTTAACGTATTTGCTCCATTAGAAGGCGTATCTTCAGTGTCAGAATTATCAACGCTAACTTCTTCTTGACTTTCATTACCTGAATCTCTGGAATGACGACGTTCCTTTTCTTTTTCTGCAGTATCTACTGCTGGTGACATAAGCCCAGCAGATAAATTCCAATCACCCATGTTTTACCCCCTAACTATTAGCTAAGTTAATTATAGCATTAAACAGAAATTTTGCCAAGCAAATTATTGAGTCTTTTAGCAAACAGACTTACGTCTTCCATCTCTTCGCCTTCCACTATACAAGCTTGATAGAACAATAAGTAAATCATATCTCCAAGTGTTGGGTTTTCACCATTTTCAGCGTGAGATTCCATTATGTTTCTTATCAAAGGATGCTTAATGTTAATTTCAAGTACTTTTGGCGTGCGGTAATTTAGCTGCTTCTGTTCACGTAAAAAACGCTCCATGCGAAGATCCATAGTTCCTTCATCAACTGCTAAACACACAGGACTGTCGGTCAATTTCTTAGAGATCTTTACACTTTTTACTAAGCTTCCAAGAACCTTAGTGAAGTATTCAAGTATAGAATCCGTGTTTTCTTCGCTTTTGTTTTCATCTGATTTATTTTCTTCATCTTTCTTACCTTCTTCTGAAGAGAATTTTTCTAAATCAACATCAGCGCGAGTTACAGATTTAAATTTTTGATCTTTATATTCATGAATCACGCTAGTCCAGAAATCATCAACTGGATCAACAAATAGAAGCACTTCCAATCCTTTGCTGACGAATCCTTCAAGTTGTGGACTGTTTTTTACTGAATCGAGACTATTTCCTGTGAGATAGTAGATATGTTCCTGTTCAGGCTTCATTCTGCTTATATAATCATCAATACTAACTAGCTTATCATCACTGGTGCTATGAAATCTGCAAATGGAAAGCAACGCTTCTCTTTCATCAGTTGGCATAGCTTCGCAAAGACCCTCTTTTAACACCGCACCAAAATTGCCCCAGAATTTTGTGTATTCCTCTAAATTATCTTTTGCTTTTTTGCCGAGCTCTGATACCACGCGTTTAGTTAGGGATTTCCTAATCTGCTCAACAACGCGATTATTCTGCAGTGTTTCTCTGCTGATGTTGAGAGGCAAATCTGGTGAATCAACCACACCTTTCAAGAAACGCAGGTATTGTGGTATAATTTGTACATTATCTTCAGTAATAAATACTTTATTGACATATAACTTTACAGAGCAGCGTCTATCTGGATGAAACAAATCATAAGGCTTAATAGAAGGAACATAAAGCAAGTTTGTATATTCTATTGCTCCTTCATTTTTATTATGTAGTATCATCCAAGGCTCACCGCCGACATGCGCAACACCGCGAAAAAAATCATTATGTTCTTCTTGAGTAACATCATTTTTTGGCTTAGTCCAAATTGCAGCTTTGCTGTTTAATTTTTCACTTTTTCCCTCTTCATTTACAAACTCAACGGGAAAATTTATGTGGTCAGAGTAAGTAGTAACAATGTTTTCAATACGGAATTTGTCTAAAAATTCGCTTTCTTCAGGACGCATGATGAGCGTAATTTTTGTGCCACGAGAGATTTGACCATCTAATTTGCTGATTGAATACTCTCCATCTCCTTTAGATTTCCACACCCAAGACTCTTCTTCTCCGGCTTTCCTTGATTCTACTATAACTTCTGAAGCAACCATGAAGCTTGAATAAAAACCAACACCAAACTTTCCAATCAGCTCTACAGCTTGGCTCGAATCTTTATTATTCTTAATTGCATTCAAGAATTTTTGCGTACCAGAACTTGCAATCGTGCCAAGATTATCTATTAAATCTTGCCTGTTCATGCCAATTCCATTGTCGGTTATATACAGCTCATTTTTATCTTTACTGGAGCTAATAGTAATCTTCAACTCATCACTTGAATCTAATAAATCAGCGTTTAATTGTGATTCATAGCGCAATTTATCACATGCATCTGATGCATTTGATATTAACTCACGCAAGAAAATATCCTTATTGGTATAAAGTGAATGAATTACTATATTTAGTACTTTGCCTACTTCAGCGTCAAATTTTAAATTTTCAATTTCTTGTACATCGTGCATTTTGAGCTCCATTATTAGCCTACTATTCTAATAATTTAAGTATTGCACCGCGATCTTTCAAGGTCATGTATGCTAAAATTTATGTGAGCCAGCTTATGGTTCCAACGCTAAAAGTACAACCAATCTGCCATATAAACTAAGAAGAAGGTGCTATTCTCTTTATTCTTAAAATATAATATCTCTTATTTGCTTCAAAGATTTGTTAGTCTTTGATTCTTTTTCTTTAAAAGTAGTCTCAAGAGAAGTTTTAAGCTTTTCCCATTCTTCCTGACCGTTTAGAATCAAAGCGCTATCAATCTTCTCCAGTGCTGTCTGAGGTGATGAATATAATTCTTCATACAAATCAGTGTTTACTAACTGTAGTATTACTAAAAATGTAAATAAATTCGGATCAACTTTCACATAACATAGCTTTATTTTCTTTACGCAGTACTGTATTGCTTTTAATGATAATGAGAAGCTTTCTGCGTAAAATATAAAGCTATCTATTATTAAACTCTTTGATTTTTTCGGTAATTCAGAACTTTCAAACAGTTTTCTTATAAACTGCTCTGTTGGCTGTTTTGGCAAATGCAAAGAGAGATCAGTAAAAGATTTTAGGCTAAAATTTGGTCCAAGTATTGTGCTGATTGCTCTTTGCACGTTACTTTTATCTTGACTAACAGAGATAATGAAAACCAGTCCTTCCACATCGAGCATATACTTTATGGATTCTAAAAAATCAACAATGAATTTAGGGCGGCATATATCAAGATCATCCACCATTATATAAATGTTTTTGTCTTTCCTGATTTTATTAACCACATCTGCTAGTTGTATTTTAAAATCTCTAATGTTCTCTTTTCTCCTTTGGAGAAGATTTAACTCACCCAAGACAAAACCAATGTCTTTCTTATCAGCCTCTTTTGCAGCATCGAGAAATACTGAAAGCATAGCAAGTGGAGATTTACTGATTAGCTTTCCTAATGTATTGAGAGAAAATAGTTCTTGGTTTATGTTTTTGAACTGCTGTATAACACTCCTTTTTACTTTGTATGATGCGAATAGATCCTCAAACAGGAAATGCAAAAAAGAAGGCAATGGTTGATCTAGCGCACTAATATCCCATGCGCTGTAATAAGCTGCAATTTCATTTTGCTGCTCTAGATCCTTTACCCATTCTTTCAAAAAAAATGTCTTACCCCACTCATTATATCCTTCTAAGGATACGATCGAAAAAGACTGATCAATTGTCTTAATTATATTACTAAATCTACTTGCAACTTGTTTGTAACCCAAGCAATCATTCTCCCAAGTTATTACCTTAGGCAATTGCTCCTCTTCTTTTTTTTTTAATGTTATTAGCGATATAAGTTTTTTTAAGCACATGCCCTACTTTATATTTAACTCATACTCTTGTCTTGAAGTAAGTGCTATTCTCAGCGTTCCCTCATCTAGGTAGTCAATTTCTCCACCGATCGGTATACCACAAGCAAGGCGCGATATTTTTACATTCGAATTCTTTAGCAATTCAATTATATATTGCGCAGTAACTTGGCCTTCTAATGTCGGATTGATTGCAATAATGACCTCTTCAATTTTAAATTCTGTAACTCTTTTGGGAATGTTATCAAGATTCAGTTCTTTTGGACCTATGCCATTTATTGCTGATAGCCTTCCACCCAAAACATGATACATACCTGAATATATATTCCCTTTTTCAAATGCCCATAGATCACCCAATTCTTCTACTACACACATTAACTTGGTGTCACGCTTTGGGTTAGTACAAATAGAACACGGCGATTTAGTATCTAGGTTTCCACAAATTTTGCACTCTATTATAAGATCCGCTAGCTCTCTAATCAAAGATGCAAGCGGTAGCATGACTTTCTCTTTATTTTGGAGCAAATGTATAACTAATCTTCGTGATGATGATGGACCTAAACTTGGCAATTTAGAAAAAGCATGAACTAAATTCCTTATATTAATGTTCATTCAGTAAATTCAAGATAGCTCAAAAATGATAACATCAAACCTTTCGTAAAGAAAGTAGTAAGTCTTTATCTTGCTTAGCTATAGAAAAATTTTTCCACTTTTCTCAGAAGTTGTCTTAAAAAAAGTAATGTAATCACAATCTACTGTAACTTAAGTCTGACTCAGGTGTAACTGAAATTATCTCAGACATTTGAGTATTTGTTCTAGTATTTCTTTTTTGAAAATGACGCAATTTATTTTTCAACATATTTCTTTCTTCTACATAACTGTCTGACTCTTTATTCAAACTAGAATTTTTTTCTTCATACTTGGAAAGTATTGTATCGATCAAATAATTAAAAAATAATATTAGACCTGTAGTGTTGGCAAGCAATGCAAGAGAATAATATAACATATCTTCACTCACTTCTTCATTTATTATGTCATGGGAATTTCTATACATTCTAAAACAAGAGCCGAAGGCTGCTAAGCATACACAAGTAAGTTTTGTTTTGTTTAGGACGCACTTAATTCGTGCTAGTTTTTTATTATTATCTTCTAATTTTATACGTAACTTACTAATTTTATTACTATAGTGCTCAATAAACAATTCTATAGCCTCTTTGTTATTAGTATAATTATATGCTTTGTAAGATTCCTTATCTATGAGTTCAGTATCTATATCCTTTGATTTGAGAAGCTCTTTGATTGCTTCATTTTTGTTAAGAAGCACAGCTTCGTGTAGAGGTGTGTACTCACTTTCAACATCTTTTCTTCTGTTAATATTTTTATCAGTTAAGTAGTTAAAAAGAGCTGAAATGCATTCTGAATTATTACCTTCAATAGTCAGAGTAATTGCATCTTTTCCGTCTTTGTTCTTAGTATTAATAACTTTGAAAAGCGGCTTTTCATTCTCTTCCTTATGTTGAAAATATTTGTGCTTGTAAAACTCATTCGCACGGTATGGCTCCTTAAGAATACACAAAAGCTTTTTTACAAAATCAGCATGGTTTTTTTTAATAGCCAAATGTAAAGGTGTGTCCTGATTTTTCTCCTCTTGCAACAATAAGGCATCATACAAACAACCCTCTTTATATAAAAAATTAATCTCTTGATCAAAAGAGATATCTTCTTCTCCTTTACAGATATTTAGTAGCCGTGACCCTATACTTTCTGTAGTACTGTAATCAATTGCAGAGCTACGTTGCACTTTAGATTGATAAAGGGTTACGTTCATACTATTCCTACCTTTAAACAACCCAGCTATACCTCTAAATATTCCAGCTATACCTGATTCACTCCGAGCGGCACAAGGCATTTTATCTTGAATGTGAATCTCAACATTTTCATTAGAAAAAAGTTCTAAAACATGCGAGCTGCCTCTTCTACTGAAAAAAGGCGCCTCATTCTTTTTATCTTTAGCTTTAACACTATTCTCTAGCTTTGCATTCGAAGCACTTATAGGGTTAGCTAAACAATCAAAATCCGTATTTTTAGATACAAAGTCTTCTGATTGAAAATTTGCTGCAGCGTTTATTTCACCTTTCATATTTCTTTTTTTACAGAAGTTGCATTCCAGGCAGGGTATCTCATCTTTAAAATTTTTCAACTCTATTTAAATTTTTTTTAAATAGTTTTTGATAAAAATATTTATGACACTAACTTTTGTGTTAAATTTTTAGAAGATTTTATAGCTAAAAAATTACTTCCGCGTGTTTTGAATCCAATTATAATCACAATTAGAGATATTTATTGAGCTCAAAAATCTATCTTCGTCTGCAGACTTTTTAATCAAATTCATTAAAAATGTAGCGTATCCTCTTCAGCGTATGTGGGTACACATACTTAATCTCTGTCGTATGTGCACTGCATTTTTTTCTAATCTTTTTTTCACAGAGGGATCTTATGTCCAGAATTCCAGATACTTGACCTTTAATTTAGCTAATAAAAACCAACTGGTACCTGCGGTTTTTATAGCTACGTTTTCTCAAACAGATTTCAAATGGATAGTTAAAAGAAACTCACAGTTATCCTAGTACTGCTTTATTATCTGCAGTCTTTTCATGCTCGACAGAAGAGAGTTGAGGATTAACAGCTTCTTCTATTGATTTAGCCTGTTTATAGTCTTGACTTAGGAAATATATAGCCACTCCAACTGCTATTCCAGCAACAAGAGCAGATACTGCGAGTGCGCATAATATAATAGTCATTGAAGGGACTAAAGCACCACCAACACCGAGTCCAATGCCAAGAAAAACGCCAGGTATAATGCCAATCAAACTATTACATCTAGCACTTTCTTTTTTCGATTGAGCTTGGTCTTTCATAGATTTAATGAGTGCTTCTCTTGTTTTTTCTTCTTGATCTAAATCTAATGGGATTTTCTCTTCTTTATTCTTTATCAAAGGGCTTGCACCATATTTCAAAAGGGCTTCTATTGCATCAGTATTATTGTTTATAACAGCTTGGTGTAATAATGTATTTCCACTTTGATCTCGAAAATTGATCAATCTGTAGAAATACTGAGGAGTAACAAATTTATTCACTGCTTCATCTAAAATCTTCATCACGTTTTTAAATGACAATATCTCTTCTTTCTTAGACCTTGTACTATCGTATACAATGCAGTGTTGCAAAATAAGATACACCATCTCTTTTCTTATATCTACAATATCCTTTGTAAATAAAGCTGATTTAAATAACTCCTTGTCAATAGGTATTTCGATATTTTTATTAAGGAATTCCTGCAATTCTCTAATTTTTTCGTTATGCTTTATCCCTTTCCTACAGATGATTTTAAGTAAAGTTATATTATCTACCTATTATAATTATAATAATAATATAATAAATTCTAATAAAAGTCAGATTTTTAATTAAAAAGTTAATACATTAATTCTGTGAATGTCAAATAAATTCCGTAATTTTGTTAAAAAAAACTCACGGGATCAACATCTATTGTTACTGCAATGTTTGAACTTAAGTTATAGTTATTTTTAATCCAATGTTTCAGCTTTTTCTTTATGAATAGATTATGGTTATTGTGTATTTTCAGTAACACTCTATAACGATATTTATTATTTAAGAAATTTATTGCTGCTGGTGATGGGCCAAAAATTTCAAATTCTTTCAGCGTCAAGTGCTGAAAGGTAGTTGAATATTGATTATGTAAAAAGCTTGTTATCTCACTTGCTGCTTTCTGCGTGGCAAATTGATCCTTACCGCAAACTATAAGCGCTATTAATCTACTAAATGGTGGCATTTTAGCTTTGCGTCTTGACTCAAGTTCAATTTCATAAAACAAATCCCTTTTTTGCTGCTGCAATGCTTTTATTATCAAACTTTCAGGATTATTGGTTTGCACTATTACCGTTCCTTTTTCGTTGAACCTTCCAGATCTACCCGCAACTTGATGCAATAATTGATACGTCTTTTCTGCTGCCCTAAGGTCAGAATTTTCAAGGCCTAAATCTGCATTTATCACTCCAACCAAAGTTAACTTAGGGAAATTATGCCCTTTGGCAATCACTTGTGTACCGATTATAATATTCACCTCTTCCTTGAGCACTGAGTCAATGACGCTACCAAGCGACTTCTGATCGCTGCTGGTAATCGCAGTTTTTGCATTTGGTATTAATTTCACTATTTCTTCAACTAACCTTTCAATTCCCACACCATAAAGGAACAATGACTTTTCGCTTTGACAATTAGAGCATTTTTCTGGAAGTTTTGATTGATAAGAACAATGGTGACACAAAAGGACGTTCTTTTTCTTGTGGTAAGTAAGCCATACAGTGCAATTTGAGCAGGAAATTTTATATCCACATTTTTTACAAACTGCAAGTTGCGCATACCCCCGGCGGTTTAGAAAGAGCATAACTTGCTGTTTTTTCTCTATGGTTTGTTTTATTCCTTCGAAAAGTTCATTGGAAATCCATTGCTTATTATTTACTACTTTTATTTGTGGCAACTCTGCACCACCGAATCGTTTAGTCAATTTTACATGATTGTAATTCCCTTTTTTAACATGATAAATTGTTTCAAGTAGCGGAGTGGCGGATGACAAAATAATCGGAATATTTTCGAGTTTGGCTAAGATAATGGCCATATCTCGAGCATTATATATAATCCCCTGTTCTTGTTTAAAGGATGAGTCATGCTCTTCATCGACGATAATTAATTTTAGGTTTTTATAAGGCAAAAAAAGCGCTGACCGTGCCCCAATAATTATCTGCGCACTTCCATTTGCGATACTGAGCCAATTATTTCGGCGAGCTTTTGGAGTAAGTCCTGAATGCCACTCAGCTATATTTCCAGATGTCTGACTGCGAACGCGATTTACCAATTGTGAAGTTAGGACAATTTCTGGCAGAAGGATAAGGACTTGTGCATTACCTCCTTCTGTTGTCATTCCAGTGTGTAACCTTTTGGTGTTTGAACATTTGCAGGTAGTTTTAGTAGTAGATGATGTCATTCCAGTGCTTGACACTGGAATCCAGTCTTTATCGTACAAATGCTTAGTGTACTGATTTGAAATTAAGTTCCAGTGTCGGGGCACTGGCTTTTTGGTAAAAATTACTCTTATATTGTAACATTCGTCTAGTTGTGTATTGAACGCTGGAATGACATAACGTTTATTTTTGAAAGTAAATTGCATAGCAAATGGTGTCATGCAAGTAGTTGACACTGGAATCCAGTTTTTTGATTGAAAATGTTGTATAGTGTGCTGTTTACAATCAATTTTACTGGATCCCAGTGTCGGGGCACTGGGATGACAAAAGAAGGGGGCACCGGAATGACACCATAGGATGGAGTGACACCTTTTTGGTAGACAATGTTCGTAAATACTATAATTCTTAATTAACTGTGCAATCACAGAGAGATAAACTTCCGTTTTTCCAGACCCGGTTTCACCGTCAAGCAAAGTCACTGAATACTCATTCAAATTACTTATTATCTTATTGCGAGCTGCTTGCTGCTCAGGGCTTAATTGGCAATCTATTTCACTTATTTCCTGCTTTTGCTTAGTGAAAACTAACTTATCTATCTGATTTACCTTTAATACTCCTCCCATTATTACTTTGGCAAGCATACCGATAGGTATTACATTATACTGCGCAACCCACTCTGCAAATTCGATCAGTTTTGGTCTGATACTCGGTAACTCGATCTTTTGTTCAATGCATTTTAATTCTCGATCACTCTTGCCGCTATATTTCCAAACTATTCCAATCAAACGCTTTCTGCCAAATGGTACCACTACGTAATCTCCAATTGAAGTTTCAGTATCTTTCTCAATTGCATATGAAAATAACTGATCAATTGGAAGCGGTAGTAATACGTCAACTGTTTTTGTCATAAGTTAGCGCTGTTTTTAGATACATAGAGAAGCCTTAATGCTTTTTTCATAGTACACAATTTATAATCATAAATATTAGAAATGTGAGGAAATTCTGTATGTTTAGCGATAAAATAGTCCTAGACTTTGAAATAGAAAAAGGTGACCGAATAGATCGGTGTTACTTCTCTACACGCATCAAACTTACAGATAAGAGCAAGAGTCTTCTATGTGAAAAGCTCGATAAACTTAACAATTTAGATGATTACTTTAATCTTAATCCTGAAAATTTTTACATTTATTACAATAAATATTTTGGGCACTATGGTAGAGATGAGCTATATGTCAGAGATAATAATGGTAGATATTTAGCTACTAAACTTCCACTTGATCAGAGCGGATTTTCGATAGAGTTATCATTCGACGAGGTGAATTATGGTTTTTATCCTATGTATGCAATCTATAACCCCACTCAATATGACAAAAAGCAGGAAAAGAGCTTTGAAGATAATGGTGAATTGCAGCCGTTTGTGTCAATTGTATTGGATTACTTTCTAAATGGCTTAACCGTTCAAGATATGTTTTTGCAAATACAAAATGAGCTTGTTGAAAAAGAAACAAAATTAGAAGAAGACAGAAGAAAGGCAGAGGAAGAATTAAATCAAAAGAATGAAAAGTTAAGAGAACTCATAGAAAATGATGAGATTAAAGTACTTAAAGTAATAAAAGGCCATAGTATTGGGAATGGACGTTCAGCAGCAATTTTACAGCTTAATGGTGATCTTGATGCAAGTAAATACTACATAGCAGAGTATGAAAGCAATGAATACTTACATTGTACGAGCTCTGGTTATGACATACTGCTTGACCAGAGCGATTTATTTTTTGTTCTGAATAGCAGCTCTTATCTTGAACTTGAAAGCGGTTTCTACTCAATCCCTGAATTTAATTCTAGAAGCTATGCTAAATATCTCAATACTAAGAATCGGCTTTTCAGCGATGATCAACTATCTCAGCAGTTGTGCAAAAACAAGGTAAAGGCTGAATCTACAGTTAACGCATTTTTCTCAAGACTTATTTATAGTGAAAATTTTTAAGAGGTGGATATGAAATTTAAAACAAATTCTGAATATTATAAATCACAAACTTTGATTAAAAAATTATTTCCAAATAAAGAAAGTATAGTAATAAACGATCAGCTTACAATAGAAGTAAAATATGGGGGATTAGCTAGTTATACCCCTGAGTATATAAAACAAACTGTAAAAGATGCTTACGGAGCCTGGTCTGATAATTTCTATTCACAAAAAAGCGTTCATTCTGGTCCAGTAAAATTGCAGCTTTATGTGCTGAAAAATTACGATGATTACAAAGCTCACATCAAGGAACTTTCAGGTGGTAAAGACCATAGAGAATTATGGGGTGGTGGAACAGTAAGAGCACACGAAGCTGACGGCACGATAGCAAAGACTTTTATTGTTGGAGATGTAAATGGCTTACTTTGTGCAAAATCTAAAATTTTAATGGAAAAAATGAGCGATGCATTTCTTGAGTACTCTACCGGTAATATGGAGACAGTACCTGAAGTTTTACGTACCGGTATGAAGCTTTTCATGTGGAGCTATGATGCAGCTAAAAAAGAAAGCACTCGCGATATGCATTATACAAAAGAAGCATACAATAAAATGCATGAATCTGGGCATGATACACCATATAAAATAGCAAGTATGTCTAACGACTATAGAATATCAGATTGCTTAGTGACATTCCTACAAGAAAAACATCCTCAATTCATAAAGCAATTGCTTACTGAGATGTCCTTCAATAGAGTAGAAGCGATATCAAAATTCAAGCATCTTTTGAATAACTCAGAAGTTGAAAAAGAATTTAAGCAGTGGATGGATGTAAAAAGTGGCGATAAAATTGTGGCAGATCTTGTGCCAGATAGTGAAGTTATGACTTTTGGCGAACACAAGCTTCAAATAAATATAAAATATGATGATGAGGAATTAACTCAGAGCAAATTGAGTAGTGTAAAAAATGCCATCGAGAGTACTATAAAAGATTTTGATTCAGCATTTGGCATTAATAATTCTCAGCCTTGGCACAACATACCAAATAAAGTTAATGTTTTCGTATTTAATACAAAGAGTGACTACGAAAATTATCTTAAGGAGTTGAACGTTAACTATAAAGGCGCTTCTGGCTTAACAGTTCAAGGGCGTGGCTCAGAAGTTCATGTTTATTTTTATCTACAAGACCAATTTGATGACTCGTGTAAAACTTTAAAACACGAATTGGGGCACGCCTTAACTATCATTAATTCCTATTATGGTACAGGTGATGTCTTATCTAAGGCCATGCATGAAGGGGTTGCTAACTATATGGCAAGTTTAGAAGATGGTCGGCATGTCAATGACCACGGAGATAAAGAGGCCTTGATTGCAATAAGAAATAAAGATCTCAAACCAGATGAAATATTGCGCAATAATATTTGGAGTAATAAAGGGGAACATTATCATTCGGATGCTGAACAAGTGATCAAATTTCTTGAAGATAAACACCCAGATATGATTGATAATTTGCTCAAGGGCCTTTCTACACATCGTGCAGATAGATCTCAAGGTAATAAATTATTTGAGGATTTTTTGACTGAGCTAAAAGGTTATACTCAGGAATTTAAACAGTGGGTCAAAGCTGAGCTGAGTGGTGAACAACATATGGAATATAATGTTGTTGAATCTAACAGTGTTGAAAGTTCAACAAGCCAACAAAGTGAAGGCAGGGGTATATATGGTTACAGTTCAGCACATCATGTTAGTGGTGATAAAAACAAGATAGAAAGTATTAGTAGAGAAGACAATATAAAAAAAGCGAGTGCAGACGAACAAGGAAAAGCTGTTACAACAAAGGTGATGCAGTATAATAAACAGCCTTTCTTAAAGGTGAATATTGACGACAATAATGTAGGAAACACTATAGGAAAAGTAAACGAGATAAATAAGGTAACAGGTGCGACGAGTTTACATTCTGCTGCTTCATTGGAAGATTTAAGCAAAGTAGCAACGCTACTAAAACACAATTCATATATTGATACAAGAGACCATAATGGACAAACGCCACTACATTATGCCATTCAGTCAGGAAATACGGAAGTAGCAAAATATCTTATTGATCATGGAGCAAATCTTAATGTTCATGACAATTATTATCAGAAAACTAATACTAAATATGTGTATTATAAGACACCTTTACACTATGCTATTGAGTCTGGAAATATAGAGATAGCTAAATACTTAATAGATCGTGGTGCAAATACTAATATTCAAGATGCTTATTCCAAAACGCCATTATACAGTGCTATTTATTCAGGTAATACAGAAATAGTGAAGTATCTATTAGATCATAACGCAGATCCTAATAGTAAAAGTTATTATACTTTTCCGTTACTTGCTGCTATTAAGCTAGGGAATGCGGAAATAGTTAAGAGTTTAATTGAGTATGGCGCAGATCTTGGTATCAAGAACACGTCAGCTCAAACACTGTTGCACTATGCAATTGAGCTAAAACATACGGAAATTGCTAAATACTTAATAGATCATGGTATAGATGTTGATACCCGTGATATTGGCTCTGGTAAATCTCCACTACATTTTGCCATGCACATGAAAAATATGGAAGTAGTTAAATATCTCATAGAGCACAATGCGGATATTGATATTCAGGATAGCTACGGCTTAACACCTTTGCATCTTGCTGTTGATCTTGGGAATAAGAAGATGATAGAGCAGTTAGTTGAAAAAGGTGCGAATATTAATGCTCAGGATAATGATGGTTGGACACCTTTAGTTCATGCAGTGAGGCATGGAAAGTTAGATACAATAGAATATCTAATAAAAAACAAAGCTGACGTTGACGTTGTAGGCAAAGATGGCAGGACACTTATTGAACATGCTGAGTTATGGGCAGAAGGGAAAGGGCTAGAAAGAGATGTAATAGATAGCAAAGGCGATAATGATTCTTATTATCGTGAGCTTTCAAAAGAGGCTGCAACGTGGGAAAAAGCTGGAAAGGATATGCTTAGCTATCTCAAAAAAATTACTATGCAAGAAGAAGAATCTAACGATATAGACCAAATGCCAACTGCAAGTGAAGAAAGGAGTAAAAGATCGATAAGAGGAGACGAAGAGAAGCAAGAGGAAACAATTGTTATAGATAATGTGAAACAACATCCTTTAAAAATAAAAGTGGGTGAGGCTGTTGAAATAGGGAAATATAAGGTAGAACTGCAAGTTACGTATGATGATGTAAGAAATTTTTATGACACTATACGTGGTAAATATCATGATGGTAGTGGATACAATTATGAGCAAGTAATGGTTTTGTACAATGAAATTGTTAGGCCAGCATCACAGCATCATGATGAACCATTTACTCTTGCTGAGTCCTATATTGCAGATGGGCATCTATTTATTAAAAATCAAGATTTTGGAATTTTGAATGATTTTAATGAGATGTTCTATAAAAGTGATGAGTTTATGTAACATAAAAGGTGGATGAGAATTAATTGATATAAGGAATGAAATCTTCTCCTGTCATCCCAGTGCTCCGACACTGGGATCCAGTGTTCATATAATCTCATCACAAACGTTTATTTTAATTTAAGACCAATACCCAATTTAGAATCAAAATTCCTAGATTCCAGTGTCAAGCACTGGAATCTACTATGCAATTTACTTTTTTATATAACAAATAATATTAATTTATTAATTGACAGGTGGCGTGGGTTATACTATTATTAAGATATATAGTTAACATCTTAATAATTAATATGCCAAAATATGTTAATCGCATTGCTGAATCTATTGTATTAAAAGTCTATACTGACAAGAAAAACGCTAAAATTAGAGTATTTTCTAAAACTAAAGATGGAGAAATTGAAAAAACACTTTCAAAGCAGCAAATTGTAGAATTTTTAAACCTATTTACTAATATAAGGAATCACGAAATTGCTATCAGTAAAAATATAGAACGCGGTATCGTTGAAGATATAGAAGGTATACGTAGAGAAAATGCTAGATATGTATATAAAGCACCAGATTTATCCGCTGAAGAACAATATAATAAATTATTTGAAAGTGAAAAAGCTATTCAATTTAATTTGAATACTTTTATGTCAGATAGTATATCTAAAATTGTACAATTAAAAGATAGATTTGAAGAAATTTTAGGTTTTTCTCTCGAAAGAGGGTTATGTCACTCACTAAATTACTTTATTACTTTTCTAAAATTAGAGAACAGGCAAGATTTTGTTCAATTCCTCGAGTCTGATAATATTATATCTGAACAAGATTTTATGAATTATATTGATGGAAAAAAAGAACAAACGATTAAGTTATTGATGATGCAGTTTTTATCGCAATTCTTACCTATTCTTGATGTTCAGAGCATTAAAAAGCGAGAAGGAGATCCATTTTATTCTGATGAGACAATATATGAGCAGTCATATGATGATTTATTTTCAACAAAAGTATGGATAGATACTAACCAAGAACAAATCAAACATGTCTTAAATAATGTGGAAATAGGATGCTACTTAGAATTTAGTTCTTTTTGTTTTACTTATAATAGAGCAGATGTCAAGGGTGCTGGACATTCTATGTTGGTGTATAAAGCAGAGAATGATAAATACATATTTTTTGACTCTAATAAAGGAGTGGTTGGCTTTTGTCCTGATACAGGAGCTGCCAATTTTACATTAGAGGAAGTTTGTAGGGTAATGGAACTTGCTGTAAACCGTTATTCATATGATATGTATATTGAAAATTTTGCAGATTATTGCCAAGTTTATATTATGCTTAGAAATGCAACACTAATGTTAAAGAAAGCCGAAAAGCTTTATGAAACAACAGAAAGAACAAATTCAAAAATAATTGATATATTAGTTGATAAAGGTATGAATAAATTGTTGCTCACACCTGCAAGTCTGTGAACGGACATAACTTGATCTTTTTGGTTATTTACAAAGTATAGACATCAGCTCATCCCATTCTCTTTTACCAATGCCACTTTCTTCTCTAGTAATATTTTCTCCTTTAATTAGCTTGCGAATTATTTCAAGACCATTTTTTGAAATGCAGGCTGATTTTAGGGAATATTCAACAAAAGCATTATAGGCCAGCGGAACCCATTTCTTCACTATGTCCAACATAATTTCTGCATAGACTCTAATTTCATATTGGGCGTGCTTATCAGCTCTAAGCCTTAAAAAGTGAAAAAGGTTGTGTAAATCTATTTTCCAATAAAATTGGGTATAGTAATTAAGTGTTAGATTAGTTCGGGCAATTTCTCTTGCAAGGCCCTGCTCAATAAATTTCTCATAATGAGAATATACTAAATTAGAGTCCTTTGTTAGAGAATCTATTATTTCTTTTGAAGTACTTGAGTCAAAAGCTTCACCGCTGCCTTGTTTATTATTATCAGATTGTTTTGCAACCTGTTCTGGTATATAAAATTCATTATCAAGTATCGAATACCTTCCGGAATATTCATTCACATTTGCAGTTCTATGTCTTATCCACTGTCTTGCAATAAAAATTGGAAGTTTCACGTGAAACTTAATTTCACACATTTCAAATGGAGTTGTATGATGATTTCTCATCAAATATTTTATAAGCGCTTCATCTTGATTTATCTGTTTCGTTCCTTTTCCATAAGAAACGCGAGCAGCTTGAACTATGGCGCTATCAGAGCCCATATAATCAATCACTCGAACAAATCCATGATCTAACACCTTATGTTCTTCGTATAGAATTTCATCTATCTCTTTTACTGTAGTTCGCTTAGTTGTCTCATTCATAATATATTCTCAAGATGAAACAGAGATATCAGCCCCACATGAATTGAGTTTTTCATCCATGGCCTCATATCCTCTCCATAAATGATGTGAGTTATTTATTGTAGTTTCTCCTTTAGCCAACAAAGAAGCAAGCACCAAAGCTGCCGTTGATCTTAAGTCATTAGCATATAGATTAGCTCCAGATAAGCTCTTTATTCCACTTATAGTAGCTTTATTTTTTTCGATGCTGATATTAGCACCTAATTTTCTTAGCTCATTTGCATGTGCAAATCTACTTTCAAAAACGTTCTCTTTAATGATTGATATTCCATCTGCAATGCATATAGCAGACATTAGTTGTGGTTGCATATCGCTGGGAAAGTCGGGATATGGATTTGTTGTAACGTGAGTAGATTTAATAGAGCCATTTTTTCTAGAAATAATAATACCATCGTCACATAACTCAACTCCGGCTCCTATAGTCTTCAATTCATTTGCAATACATTCCATATCAGACAAGTTTACTCCTTCTAACTTTAGCTCGCCGCCGGTAATGACAGCAGCCAAAGCATAAGTACCGGCCTCTATGCGATCTGGTATTATTTTATGCTCACACCCATTTAATGCTTCAACACCTTCTATTGTGATTTTTGTGTTATTAACTTCAATATTGGCACCCATACTCTTCAGAAACTCTATTAAATCAAGAACTTCCGGCTCCGTTGCGGCATTGTTTATTATTGTTACTCCCTCTGCAAGTGTTGCTGCCATTATTATATTTTCTGTTGCACCAACACTCACTTTTTCAAATGTTATTTCTTTGCCTTGCAATTTCCCCTTTGTTGTTGCAGTTATATTACAGCTATCAATTTCAATTTTAGCTCCCATTGCTTCAAGTGCCTTAATATGAATGTCAACAGGACGTTTTCCAATATTACATCCACCAGGAAATACTGTTGAAACTTTACCAAATCTGCTGAGCATTGGACCTAGCATTAAAAAAGATGCTCGCAGTCTGCTTGCAATTTCATGTGATATTAAATAGTTATTGATATTGCTACAGTCAATTTCCAAAGTGTGATTTGCTTTATAGTCTTTATTGCATATAAAATTTACTTCTGCACCAAGACTCTTAAGCAGCTTAGACATCAAATGAACGTCAATTAAATCAGGTACGTTATGCAAAGTTATTGAAGAATTACTAAACAAGCTTGCCGCCATTATTGGTAAGACGGCATTCTTTGAACCATTAATCTTGATTTTTCCAATCAAAGACTTATGGTTACTTCTTACTAATATTTTATGCATTTAATCAAGCGATAGAACTTATCAAGTAAGTATAATAGGTTAGCGGTAAAAGGCAAAGTTTTGCTTTTTCTTCTTCTGTCATTCGAGTAGCTGACACTGGGATCCATTTCTTCATCATCATCAAAATGTTATATTTCAACATTACTTTTATGCTGACCAATTTAACTGGATTCCAGTTTCAGCTACTTGAATAACATTTTCGTAGTCGATTCAAAATAGCATAATTAACTACACCTTTCCAAAGATGAGAGACGCGTTGGTACCACCAAAACCAAATGAATTAGAAAGCGCATATTGAATTTTATGCTCTTGAGCTTTAAGTGGTACAAAATTTAAATCACACCCTTCTGAAGGTTTGTGTAGGTTTAAAGTTGGTGGAACAATTCCATTGTTTAATGCAAGGATACTAAATATTGCTTCAACACTTCCTGCGGCACCAAGTAAATGTCCTATAGAAGATTTAGTCGAGGAAACAGGTATTTTATAGGCATAGTCACCGAATAACTGCTTCATTGCTATTACTTCAACTTTATCCCCAAGTGTTGTTGAAGTTCCATGTGCATTGATATACCCAATTTGACTTGGGCTTACTTGTGCACTCCTTAAAGCAAGTTCCATTGCCTTAAGTGCGCCTCTTCCTTCTGGATGTGGTGCTGTGATGTGGTGCGCATCTCCTGTGAGTCCATATCCAGTGAGTTCTGCATATATTTTTGCTTCCCTTTTTTTTGCATGTTCATATTCTTCCAGAACTAATATACCTGCCCCTTCGCCCATGACAAATCCATCGCGTTCTTCGTCCCATGGCCTTGAGGCCTCTTCAGGATTATCATTGAATTTAGTTGATAGCGCCTTCATCGATGCAAAACCTGCAATTCCAACTCTGCATAACGCACTTTCTGCTCCGCCTGCAATCATAATGTCAGCTTCACCGAGTTTTATAGCTCTTGCTGAGTTTATAATCGCATGCGCACCTGTTGCACATGCAGTTACCGCTGAGTCATTTGGACCTATAAATTCGTATTTAATAGAAATATGACCAGATATCAAATTTATTAGACTTGCAGGAACAAAAAATGGGCTAACACGTCTAGGCCCCTTCTCCTGCATGGTAATTACATTTTCCTGAATTGACGGAAGACCACCTATACCAGAACCAATAGCTACACCTATTCGCTCTTTATTAATATTTTTATTTTCCAAAATTAGTGAATCTTCTACTGCCTGAACAGCAGCTGCAAAGCCGTAGTGAATAAAGCGATCTGTTCTTTTTAGATCTTTCTCAGAAATATAATCTAGCGGATTGAAGTAATTCTCAATATCGTCAGATTGCGTTGGAACTTGCCCTGCAACCCTGCAAGTAAGGTCAGAAGAATCAAATCTGTCTGTACTGATTGCCTTTATGCCAGATTTTCCTTCTATCAGCTTTGACCAGGTGTTATCAACATCTGCTGCTAATGGAGTAATTAAGCCAATACCGGTAACTACTACTCTTCTGCTCATTCAACATCAATTGTTTGCTTTGTTTACTACATATTCAACTATCTGTTCCATAGTTTCCATTTTTTGCGCATCTTCATCAGGAATCTCTATACCAAATTCTTCTTCAGCTGCCATGATTATTTCAACTGCATCTAAACTATCTGTGCCATGATCTGAAAGCTTTGAAGAGTTACCAAATTTCTCTACATCCTTACTGATGTGCTCTAGTATAATCTTCTTTACTTTTTCTTCTATATCTTCCCTAGTGCTTTTTGCTAATTCGCTCATTTCTTACTAAAAAATAACTTATTCTCTGATGTTATAAGAAATTTTGATGTTTGCAATAGCTTTTATGATTATATAAACTATTAAAAACTTCCTATCTCTTAGCACTCGATAGTTAATAAATTTAAAAATGCTAGACGAAACAACAAAAAATTTGCTTGTTGTAGAAGTGAATAAGCTCTTACCTGAAAATAGCGAGAATAAACTTATATCAGCTATGCGTTATGTGCTTCTTGCTCCTGCAAAACATATACGTTCTTTTTTAGTTATAGCATCTTCGTCGATATTCAACATAAAGGTTGAAAAAGCAATAACAGCAGCAGCAGCAATTGAATTTATTCATGCTTACTCCCTCATTCACGATGATCTGCCATGTATGGATAACAGTGACACCCGCAGAGGCCAGCCAAGCTGCCACAAAAAATTTGGTGAAGCAACAGCAGTACTGGCCGGAGATGCATTACTTACTTTGGCTTTTGAGGTATTATCTTTGTTAAATTGTGAGATCATAAAAGTGCTCTCTCAAGCAATAGGAATGAAGGGAATGGTGGGAGGGCAGATTTTAGATATAGGTGCAGATTTTGACAAAATAAAAGAAATTCATTTGATGAAAACTGCAAAACTATTTGCAGCTTCATGTGAAATAGGGGCTATAATAGGAGGCGCTACAGACAAGGAGCGGGAAGCATTATATAACTATGGAATAAATCTAGGGCTTATTTTTCAAGCCAAGGATGATATCGAAGATTATGGGCAAGATAAAACAAACAATTTAATGTCCGTGCTTGGCAAAAATGAAATGGAAAACTATATAGATAGTCTCTTTAAACAGGCCTCAGATAATTTAAGTACGCTTTCAGGTAATACTAATGACTTATGTGATTTATTGAATCAAGTAAAAAAAGATGGTTAGAAAAATTATATTACAAATGTTTATCTCTGTAGTAATGATTCTCACTTTAGCTTCTGCTTTTATAATTACGATTGTTTATATAAACAAAGATAAACCAGAGAAAAGGGAAAAGCTTTACGAAATAAATGCTACACATGGTGGTTTGACACAGATGATAGCAAGTTATTTGGTCAGGCCGATACTTGAATCAGCTCTTGATCGTTATATTGAAAAGCATGGGTTAGCAGAATATTTAGAAGAAATAACACAGCAAAAAGAAGAAGAGATGATAAACTTTTATGAAATTACTGAAGGCAGTGGCAGTAAAGTTTTCTGTGGCCAAGAAGTTCTGCTACAAATGTACAAAGTCTCCAACAACCTAGCAACGCTACTTCCGACTGATGTCAATTTGAAAATAGGTCAGGATTACTTAAAAGAAGTGAGTTTAGGGGTAATAGGTATGAAAGAAGGTGGAGAGCGTGTAGTTACTATTGCCGCTGATGACAACAAAATGAGTTTTAACTCTTATTACATCAAACTGATTGAAGTAAAAGATAAATATCCTGATTCAGTAAGTAACCTAATGATTTTTAATGACTTAATTAACAAAACTGGAAAGCGAGTAAAATGTGGCGATGAGATATCAGTTCAATATAGCATAAAGAGACATAATGGTGAGTATATAATCAAAGATCAAATAGTGCAGTTTAAGGTTGGTGACAAGAAAACACCACTTGCTATAGAACTTGGAGTTGTGGGAATGAGAGCTGGTAATAAAAGAACAGTTCTTTCTCCACCTGACCTTTTAACTGATGTATTAACAAAAGACATAGATTTTGATATTGTAATAATTGATTTAAGCTTGAATTCTACTATTGAAAAATAGCTTAAAGAATTACGAAGTAAGAAAAAATAAAACCTCTTGAATGCTCTATATTACTTAAAGTAGGCTTCCTCTAAAGTATAAATTTAGATAAATCAAGCTGCTTTGAAATTGACTCTAGTTTATCTTTTACATATTTGCTATCTATAACAAATTTTTCACTATTTTTTTCAGAAGCGATAAAACTTATTTCATCCAAAAGCTTCTCCATGACAGTATGAAGTCTTCTTGCACCTATATTTTCCACTTCTCTATTAACTGTAAATGCTATTTCAGCTATAGTCTCTATACCATCATCAGTAAACTCAAGTGTTACATTTTCCGTTTTCATTAAAGCTATATACTGTTTTAACAAACTAGATTCTGGTTCCTTTAATATTTTTATTAGATCCTCTTGAGTAAGCGCCTTAAGTTCCACTCTAATTGGCAATCTACCCTGTAATTCTGGTAAAAGATCAGATGGCTTAGATAAATGAAAAGCACCAGATGCAATAAATAATATATAGTCTGTTTTTACGGGGCCATACTTAGTTGAAACAGTTGTTCCCTCAAGTAATGGTAACAGATCGCGCTGCACTCCTTCTCTGTTGACTTCACCTTTTATTTCTGTACGTGCTGCAATTTTATCTATTTCATCTAAAAACACTATGCCTTCATTGCTAACAAGATCAATCGCTTCTTTGATTATCTTGTCTTCATCCATTAACCTTTCGCTTTCTTCGTTAATCAATATTTCACGTGCTTCTTTCACTTTAACTGTAATAGTTTTTGTTTTTTTGCTCCCATTAAACATCTTACCCACTATTTCTGTTACGTTCATCACGCCAATTTGCCCACCTGGCATACCAGGTATATCAAAAGTGGGTAGCATACCCTTGCTCTCCCTGACGTTAATAGAAACTTCTCCATCTTCAAATTCCTTATTTCTCACTCTTTCTCTGAAAACTTTTTTGCTTTCCTCGGTTGCATCTTCACCAACCATGGAGTTGACTATTATCTTTTCAGCCAAACCTAAAGCTTTTTTAGTTAAGGCTTTACGTGCTTTTTCCTTAACTAAAACTATTGCTGCGTCAACTAGATCACGTATTATCGAGTCAACATCACGTCCAACATATCCTATTTCGGTAAATTTCGTTGCTTCAACTTTTATAAAAGGTGCACCAGCAAGCTTTGCTAAACGTCGAGCTATTTCAGTTTTGCCAACTCCTGTATGGCCTATCATGAGTATATTCTTAGGTATAATCTCTTCACGTAGTGGAAGTGGGACTTTATTTCGACGCCAACGATTTCTGAGTGCAATAGCAACAGCGCGCTTTGCATCATTCTGCCCAATTATAAATCTGTCTAATTCTTTAACTATCTTCTGTGGTGGTAGATCATCTAATAAAGCTTGTGAGCTTTGAATGCTGGTACTTCCTGTACCTTCATTTTCATAGAGGCTATTTTTCTCATTACAGTCATCATTATTATCAAATTGACCTACTACAGATTGACCAGAAGAATTGGTACACAAAGTTCTTGACATATTACTCCTTTATTTTTTCAATAATTAGATTATGGTTTGTATAAACACATATATCGGCAGCTATCTTCATAGCCTTTTTTGCAATCTCCTCTATTGATATTCCTTCAACGTCAATCAAAGCTTTTGCTGCAGATAAAGCAAAATTTCCTCCAGAGCCAATGGCTGCAATGCCATCTTCAGGTTCAAGAACATCACCCGTTCCTGTAATGACCAATGAAATGGACTTGTCTGCCACGATCATCATAGCTTCTAATTTTCTTAGATATTTATCCATTCTCCAGTCTTTTGCAAGTTCAACACATGCCCTCATTAACTGTCCTGGGTGCTTATCAAGTTTAGATTCTAGCCTTTCGAAGAGAGTAAATGCATCAGCTGTTGCTCCAGCAAAACCGGCAATTACGGAATCACCAGAAAGACGCCTAACTTTTTTTGCTCCAGATTTTATAACGGTATGGCCTAGCGAGACTTGCCCATCACCTATTACTACTACATTTTTGTCTCTTCTAATTGACAGTATAGTAGTACCATACATTTTACTGCTGTCATGATGAATCATTTTTTTGTTATTTTAATTCGTTATATTATATTAAGATTATAACTTATAATATAGTACTTTTCTTATAACATTTAAAGTGTAGATGCAAAACATAATTCATCCAAATCTGGAAAAAGATATAAATAATTGGTTCAAAACAAAATTTAATGGTTTTACATTACCATTTTATAGCTCCATAGATCTTAGGAATTCAGGCTGCAAAATTGCTCCAGTAGACGCTAATTTATTTCCTGCAGGTTTCAACAATCTAAGTGAGACATCAAGAGCAACAGCAGCAAAACTAATAAAAAGTTATTTTGAAACAAAACAATATAAAAAGACTCTTATAATACCGGAGAATTACACACGAAATAAAATGTATATAGAAAACGTATTTGTTATAGAGAAAGTACTGCAACTCGCAGGTTTTGAAACTAGAATTGGCCTCTTTCATAATGAAACGTACAATTTAATAGAACAGTATGAAACTGTTGTGAAAGAAAACTCTTTGCTGAAGACAACTTCAGGATTTGTGCCTGATGTTATTATACTGAACCGTGATATGACTAGCCACATTCCAGACACACTAGAAAACGTAAAACAAGAGATAGTGCCAAGTCCATTATATGGCTGGCACAGTAGGCAGAAATTTCAATATTTTGAAATCTATCAAAAATTAGTGTCCGAATTTTGTGGCGAATTTAAAATGGATCCATGGCTTATTTCTGTGCTTACAGAAAGCTGTAATGGAGTTGACTTTAATGATGATTCATCACTAGGAGCAGTAGCGACTAAAGTTGACCAAATATTATCTCTAGTGCAAAAAAAATATGAGGAATATGAAATAAAAACACAACCTTACGTTTTTATCAAAGCAAGCAATGGCACATATGGAATGGGCATTATAACAGCAACAAGTGGAAAGGAAATATTAAATCTCAATAAAAAAAAGCGTCATAAAATGAAAAAGATAAAAGAAGGAATAGCAATCAATAGTGTTATTATACAAGAAGGTGTACCAACTATTGACATATTTAAAAGTAGTTCTGCAGAACCGCTAATATACTATATAGGAGATACTCCAACATGTTACTTATACCGATGTAATAGCAGGAAAGATGTATATTCTAGCTTGAATTCCACTGACTGTGAATTTTATGATATCAGCCAAGAAAATAAAACTTTGCCACTTTGGAATATTGTTAGCAAATTAGCAGTGCTAGCATTGGCAGTAGAAATTAAGTCTTTTCATCTCGAATAATTAATTTCTACAATGCTGCCATTATGCTGAATATGGTGAGCGTCATCAAGTCCAGTAGAAGGATCAGTACCATTATTAGGTTGATTGACAAACTTATCGATGTTTGATACTAGATATGCTATACTTAGTATCAAACTAACCGTAACAGTTAAGTTGAAATTATAGATTATGCCACCACCCAAGTCTATCGGTATAGTTGCAATTTCCATTCTTTTTAATATGAAGCTTAACAAGCCCAATGACAAAGTGAATGTGCTAAACATAACATTCTTCTTGCATTTAGCAAGCTCAGCTTCACATTTCGTAAGTTCGTCATCACCCTTTTTGTATTTTTTACATGCTTCTTGATATTTTTTATGCACTTCCTTATATTCTTCGCACTTATAATAACAGCTTACGAATTCTGAAAATAGAAATAGAACTGCTGATGTTAAGCTAATATAACTTATTACATCCTTGTTGTTTCTAGCTAAGAAATGAATGATTTTTGCCTGCATCAATATTCCTATGATACAGCTTGCCAAGTACGCTGAGTTACCTACAACCTGTATTGGTTTTTCAGGTTTATTTTCCTCTTCACCATTCGCAGGTTTCTTAGATTTATATCCAGCTAAATTGAGACCAAAATGAAGAGCAAATATTATTGATGTTGGTAGTTTTATGAACTTAGAAATATCTAATATAGTACAAATATTGGATCTGTTGTTATCAATAAACTCGCAACAGAATTGCAATGAAATTTTACACAATATGCCTGTTAAACCTACTGCAATACAATACATCTTTCTAATATCATGATTGTGAACATCATGTATACTTTCTATAAATGTATTTGGCTTACCTTTTGGCATAAGTAGATAATAAAATAATAACTTTTTAATATTATACTATAAAAATCTAAAAAGAAAAGTGCTATAAATCAGTACTTTGAGAGTGATCTAAACATAAATCGGCCAAGCACTTGATAAATAAGAGATCAGTACTGAGAGTTGGTACGCGAAAGTAATATCCGTCTTTGATAATTGCTTTATACTCTATATCAAGTTCAACCAGTGTTTCAGAATGCTCAGAAACAAAAGATATAGGTGATAAAACTACAGGTATATTATCGTCTTTCGCGCGTGATAGCTCACTTTCAGTGCTAGGCTCCAACCATTTTACAGGGCCAACCTTACTCTGATAACATATTCCCCAATCAAGATCTTCAATATTCAATTTTTTTACTATTAATTTTACTGTTTTTTCTATCTGTGAAGCGTAAGGGTCGCCTTTTTTAATGATACTAAGAGGTAAGCTATGAGCCGAGAATAGGACTCTTGGCTTACCGATTTTGCTAGCTAATTTATAATATTTAGACGTCAGATTAACATGAGCTTCAATAAAGTCTTCATTGTCATAATAATGGTGAATTGTTTTTGTGTTACATTCCAGTTTGGCATTTTTTTGCCAATTCTCGATGGATGATAGAGTTGTGGTGGTTGAATATTGCGGATATAGTGGTAACAGAATGATTTCGTCAGGGTCGAATTGCTTTACGCTTTTAACAACTTCATCAGCAAATGGATGCCAATAACGCATGCAGATGAATATCTTATATACATGGTTTCCATTTTCATTTAATTTTAGTTCTAAAGCATCAGCTTGTGCTTTCGTATTCTCCAAGATTGGCGATTTACCTCCAATGTGCTCGTATATTTCTTGTGCAGTACTTTCTCGCCTTTTGGAGATAAACTTTGCTAAAAGGAAGCGAAAAGGATTTGGTAGATTTATTATTCTTTTATCGTAAAAAAGATTAAATAAGAAAGGACGGACCGCACTTAGTGAATCAGGTCCGCCTAGGTTAAATAAGATTACTGCCTTCTTCACTGACAGCACCTTTCTTCAGGTTTGCCTATAAAATCAGCTACACACTCATCAAGTTTAGTTACAGGCACTAAATTTCTTACACTGGCATACAATAGATGAGCAGATCTCTTCATGTTACTCTGTGTAGATGCAAAGCCTCTATCGAAAACCACATCAACACAAAAACTTGGCACTGCTTCAAGAAGTTCAACAGCAGCCAAAGATATCATTATGCAGCTTTGTAGAGCCTTCAGAAAAATCGTAAGGGGGAAAAGTAAAACCTTAACAAAAAGAGAGGGAGGACTTTCATTCATTAGTTGTCCTGGATTAGGAGAATTATATTCAATATGCTGTCTGTTTTTATCAAAGATAGGAAATTTTATAGTGTCTTTCTTAAATTCCTGCTCTATTTGTTCCTCGGTATAATTTTCATTATTAGTCATTTTTTTCAATAACTTTTCACGCAAGTAAAAGGTTCTCACAACAAAACATGTTGCAACCATCAGTGCAGCACATATAAGTGCGCACTCGATAAGGCTTATGTTGCCTACCATAGCTGGTAATACAAAGCAAAAAAACAGCGGTATGGCAATCATTTCACCAAATGGAACAACGTTCCTTTTCATCCCAAAAGCGGCACCTTCTTTTAATTTTGTATTATTGTGTAAGCTATACTCTAAATAACTCAAAAATGCCAAATTAAAAGTTAAAAATCCTTTTGTCCCACAAAAAATTGATGACTTGAATTGATTAACCCATTCTTTAGCAGTAAGTGTAGTTTCAATTGATTGTTTAACATTAGGATCGACTGGTTTGTTGTTTTTTTTATTACAACACCCCATAAAACACCTCCTTGATGGTTTATTCTTAACTATAAGTGAAAAATTGCTTTTATCAAATTAAAGTTTATAATAAAATAAATCTATAAATATACGATCTTAATATAAGGGAATGATATGGCAATTGAGAGAACACTTTCGATATTAAAACCTGATGCAGTAAAAAATAATATTACAGGCAGTATAAATTCTTACATTGAAAAATCTGGACTAAAAATTATAGCACAAAGAATGATGCTGCTGACAAAAAAACAAGCAGAGCTGTTTTATGAAATTCATAAGGATAGGCCTTTTTTTGAAGAGTTGGTGGAATTTATGACTTCTGGGTCTGTGATAGTTCAAGTTTTCATTGGTGAAAATGCAGTCAGTAAATACAGACAAATCATGGGTGCTACAGATCCAAAACAGGCAGATAAAGGTACAATTAGGGGTGATTTTGCTAATGATATTAGTGAAAATAGAGTGCATGGTTCTGATAGTCTAGAGAATGCTCGTAGGGAAATAGCTTTCTTTTTTGCTGAGTGTGAATTGGTGTAGTTTTACTTTTCTATACATAATTAAACTTTCTGAATTTTATGTTGAGCTGTGAAATATTAGCTCGATTTTTAGTTATGAAGGAAAAGCTTTCTAATACATAGTATAGATAATATTTAAATGGGTCATGTTGTTAATGCTTATAATAGATCTGAAGCTTCTATAGTTAGAGGAGAAGGAGTATATCTCTTCGATAAGGATGGTAAAAAATATTTAGATTTTGCTGCAGGAATTTCTACAACCTCTCTAGGGCATTGTCATCCATACATTACAGATAAACTGAAGGAACAACTGGATTCATTGTGGCACTGCTCTAATATTTTTACTATTCCTCAGCAGGAAAGGCTTGCTCAGCGTTTAACAGAACTTACCTTTGCCGATAAAGTTTTTTTCTGCTCAAGTGGACTTGAAGCAACAGAAGCTGCAATTAAATTTATTCGCCGTTATTTTTACTTAAATGGACAAGAAAAGCGCAATCGAATTATTACAATTGAAGGAGGTTTTCATGGCCGCAGTATTGCTGCAATTTCTGCTGGAGGAAATGAAAAATCACGCGAAGGCTTTGCTCCGCTCCTTTCTGGTTTTGATAAAGTTCCAAGAAATAACATTGAAGCATTAGAAAAGAAAATCAATAGCGAAACAGCTGCCATATTTTTAGAGCCCATACAAAGTGAAAGCGGAGTACATCCATTGGACGTAGAGTATCTTAAAAAAGTAAGAGAGATAACAAAAGCTCAAGGAATAATTTTATGCTTTGATGAAGTGCAATGCGGATATGGAAGGATTGGCTCTCTATTTTACTATCAAAATATAGGAGTTGAACCTGATATGCTCACTTGTGCGAAGGCTATGGGTAATGGATTTCCTCTGGCTGCATGTTTAGTAAAAGATTATATAGCAGAAGCAATCACTCCAGGAACTCATGGGTCAACTTATGGAGGTAATCCACTTGCCATGACTGTTGGTAATGCAGTACTCGATGTAATGCTAAAGGAAGGCTTTTTTGACCATGTTAAGAAGGTCAGTAAATATCTAAAAGAAAAGTTGTTGCCTTTGACTGAAGAATTTCCGAAGATCGTTTCAGAAGTTCGTGGGGAGGGTTTATTGATAGGGATAGAGCTTAGATTACCTTTGGCTGATAAAATTGTTAAACAATCTCTTGACAAAGGCTTAATAATGACTAAAATTTTAAATAATAGAGTAATAAGAATAACTCCTCCACTTGTTGTTGAGAATATGCATGTGAATGCAGTGTGTGATATATTTCATGATTTATTTTTTTATATTAAAGATATATAGACTTGCAAATGCTTCTTACAACATATAAAATCAACTCTGTTTCTATATCGCAATAACATCATACTTTAATGGATTGGTTATTGATTTCAGTATTATCAGCAATTTTTTTCTTATTGATTTTATCGTTTTTGTTTTCAGGAGCAGAAATAGGATTAACTTCAATTAGCCGCTCCCGAGTTAATAAACTAAAGCTAGATGGAAATAAAAGAGCTAAGATAATAGACCGCTTATTGAATACAAAAGAATTAACAATAGGAACAATACTACTGTGCAATACAATTATTAACATTACTTGTTCCGCTTTATTTACAGCAATATTTATAAATTTCTTTGAAAGTGAGGGCATCTTTTTCTCAACAGCTATGATGACGTTTTGTATTTTGCTGTTTTGCGAGGTGTTACCAAAAACTTACGCCATGCAAAATCCTGAAAAATTTACATTACTTTCTACTTATTTTATGCTGTTTTTTGTCAAGATTCTTTCTCCATTGACATTAGGCATTCAGTTTATTGTCAATCTCATTCTGAAGTTATGTGGGCTTCATAAGAATAGGGAGGTAATATCTGCAGCAGATGCAATGCGTAATATGATTACTCTTCATCGCAGTGAAGGAACTATGTTACAACAGGATTTAGATATGCTAAGTAGTATACTTGATTTGGCTGAGACGGAGATATCGCAAATTATTACCCACAGGAGAAACTTATTTTCTCTTGATATAGATCGAAACAAAGAAGAGTTAATAAAAGAGATTTTGACTAGTAGTCATAGTAGGGTACCTTTATGGCAAAAAGAACCAGATAACGTTGTCGGAGTGGTTCACGTAAAAAATCTAATAAATGCCTTACGTGAAAAGGGTGATAAAATAGATATTACCCAAGTTATGTCAAAGCCTTGGTTTATACCAGAAAGTACACCGCTTAGTGTGCAACTTCACAACTTTCGTAAAAATAGGAAACACCTTGCATTTGTTATTGATGAGTACGGAGCCCTTCAGGGAATTGTTACTCTTGAGGACATACTGGAAGAAATAGTTGGAGAAATTTCAGATGAACATGATTTGATCACAGAGAATTTTATAAAAAAGATATCCGATAATATGTATCACATAGAAGGAAAATCTACTATTAGGGATATTAATAGACAGTTACATTGGGATCTTCCTGATGAAGAAGCTACAACTCTAGCAGGTATGATTGTAAACGAAATAGAGCGCATTCCTGAAGAAAATGAAGAGTTTTCCATGTACGGTTTTTACTTTAAGATTTTAAAAAAAGATAAAAATATTATTACTATGATTGAAGTACAAGTAAAAACTGATAATACTGTAGTAGCAATTAATTAGTTGGGTTCTATGGAAGATACAGTAAAAATAACGGCTGAAGATTTGAAGAGCTATATAGAGAGAATCGAAAAACTTGAACAAGAAAAGAGGGATGTGCAAGATCACATTCGTGATGTATATGCAAAAGCTGCAGATGAAGGTTGGGATATAAAAGTGATGAAACAGATTATTAGGCTAAGAAAGATGGATGATGATGACAGGGAGGAACAGGAAATATTACTTGATACCTACAAACGTGCATTGGGAATGAATTACGAAGGTGAATAGTAGGATTGTAATTGGAATAAGTGGAGCATCTGGTTCTATTTACGGTGTACGGATTCTAGAGGCACTAAAAAATACCAATCATGAAACTCATTTAGTGATCAGCAGTGCTGGAAAAATAACTATAGCTCATGAGATTAAAGAAAAACTTGAAGATATTACATCACTTGCAGACTTTTACTATTCTGAAGAAAAAATAGGAGAAAAAATAGCAAGCGGCTCATTTAAAACCTCAGGGATGGTTATTGCTCCATGTTCTATGAAAACAATGTCTGAAATAGCATCGGGAGTAACCTCCAATCTATTAACAAGGGCTGCAGATGTAACTCTAAAAGAAAGAAGAAAATTAGTTCTTATGGTGCGAGAATCTCCACTACATCTTGGACATCTCCGAAATATGTTAAAACTAACGGAGATGGGAGCAATTATTGCTCCGTCGATGCCTGCTTTTTACATTAAACCAAAATCTTTGGATGATATTGTAAATCATTCTGTTGGTAAAGCATTGAATTTATTTGATATTGCATTACCTGATTTCAAGGAGTGGCAAGGAAATGTCAATTATTATTAACGGTAAAAAAATAGCAAATGATCTCTGTGAGGAGCTATCAAAAAAAATTGATATTTTAAAGAAAGAGTATAATGTTTTTCCTTGCTTAAAAGTAATCCTCGTAGGTAGCAATCCAGCAAGTCAGGTCTATGTTCGTAATAAACAAAAAAAAGCAGAATCAATAGGCATAAGTTCTGAAACTATTGTTTTGCCTGATAGTATCTCAGAAGACGAATTGATTGAAAAAGTTAATACATTAAATGAAGATTCATCTGTGCATGGAATTTTAGTGCAGTTACCTTTACCAAAGCACATCAGTGCAAGCAGAATAATTAATACAGTAAGTGTTGAAAAAGATGTAGATGGCTTTCATGATGAAAATGTTGGCAGGTTAGTTAAAGGTGAAAAAAATTGTCTGATACCTTGTACTCCCAAAGGTTCTTTGTATTTAATTAAGTCAGTTGAAAATAATCTGTCCGGTAAAAATGCGGTAATCATTGGCAGATCAAATATTGTGGGTAAGCCAATGTTTCACCTATTGTTGCAAGAAAATTGCACTGTTACCATCTTGCATTCACAAAGTAGGGATTTAGCTGATTATTGCTCTAAGGCGGATATAGTAGTTGCAGCAGTTGGAAAGCCAAATTTTGTTCAACCAGATTGGATAAAAAAAGGTGCAATAGTGATTGATGTTGGCATAAATAGCATTAACATAGGAAGTCAAAGTAAGCTTGTGGGTGATGTTGACTTTGAGGGAGTAAAAGAAAAAGTCAAAGCTATTACTCCAGTGCCTGGTGGAGTTGGCCCGATGACAATAGCATTTCTTATGATAAACACTGTAGTTGCTGCTTGCTTACAGCGGGAAGTTGATCCTTCTGATTTTATTGCTTAAGGTTTAGCTTAATGTTAGCATAAACAGAATACCTTTGCAAATAGCACATATATAGCACCGAGCATACAACTGTGTATAAGGATTCAAAGTGTTCATAGCTTAAAAATTATAACGTATACCTATTTCTATGATTGCATCTGGTTTTTTCATCGGTGGTTTAAAGCCACTTAATTGACCACTTGCAGCAATAGCAACTGTGCCAACTATCTGCGGAATAATTTCACAATCAACACCTAACTTTACTTTATAGGAAATAGCACTCAGTATTTTATCTAGTGTTTCATTTTGAGATGTATCTGCATTACCAAGACCAAAAGATGGTAATATTCGAATATATCCACCTATTCCTATACTAGCATATAATTTAATAGGATCAATTTCAAGATCAGGATAGTAAAGGTAATTTGCCAATAAACTAGCTCCTACTTTTCTTTTTGCTTTATCAGTTATATCACTTATGTCAGCAAGAACCTCAAGTTCAAACTTAGAATTTTTGTTATGATGATAACCAAAGACAACGTTAGGGTTCAATTTAAAGCTTTCACCCCATCGAGTCCCAAAGTTTAAACCTACATAGTAATGATCTTCGTACTGGTCTTCATATCGATCTTCGTATTGATCTTCATAATGATCTTTGTACTGGTCTTCATACCGATCTTTGTACTGATCCTCTAACTCACTTGTACCATTACTAGCTGTACTTGCTAAAGCAATCAACACAGCGAACACTTTCATCGTTCTCATATAATTCATACACATTACTTCCTTAAAACAGACTGGAATAAGTGTTCAAACATGCTAGCAGCAAGTTTTGAGCATTGCTTGTGGTTACACCTAAACATTAAAAATGTACTCAATGTTATCCAGCATTAAAAATTATAGCGTACTCCTACTTCCAGCATCATATCCGGTACTGCCACTGTTTTTACACCACTCAGTTGCCCGCCTACGGTTAAAGCAGCTGTACCAACTATCTGTGGAGCAATTTCATAATCAACACCAACCTTCAGTTTGTACGAAATAGCACCCAGTATTTTATCTAGTGTTTCAGTGCCAACAATCTCAAAAGGATATACTTGTAGATGTCCTCCTAAACCTCCACTGACATATAGTTTCACAGGATCAATGTCAACGTCAGGATAATAACGGTAATTTGCTAATAAACTAGCTCCCATTTTCTTTACTTTATCTTCTTGTGTTGGTTTTCCATCTGCATCTACAACTTTACCTCCAAACATATCACTTACGTCGGTGAGAATCTCAAGTTCAAACTTAGAGCTTTTATCATAATTATAACCAAAAACTAAGCCAGGTTTTATTTTTAATCCAGCACCCCATCCACCACCAAAGTTTAAACCTGCGTAATACTGCTCTTTTGCACTATTACTAGCTACTTTATTACTAGCTGCACCTGCTAGAGATGAAGTGAGCAAAACAGCTAAAACACACAATCCTTTTATTTTCATATAACTACCCATACAAAAAAATATATAATGCACAAGTATATATCCTTTATATTAAAAAAGATATAACCTCATATCAAAAAAAGTATACCTACGAAATTAGCGACATGCTACTCAAAATTTTTATATAACTATGTTTACTATCTTATTTGGTACAGCATATATAGTGCGAATTTTGCTTTGATCGATTTTGTTAGATACAGAATCTGTTGCTATTTTCTTCAATTTTTCTTGAGGTAAATCAGTTGCCACTTCAATGGTCGCACGTAACTTTCCATTGATCTGCACTGCTACAGTCACCATATTATCAATTAGTAGTGATTCATCAGCTTTTGGCCAAGGCTTTAGATATAGCATACCTTCGCCTCCTATTTCTTGCCATAAATTTTCAGCCAGGTGTGGCATGAATGGCTCAATTACTCTGATTAGTATGCATATACCTTCATCAATAAGAGATTTTCCAGTTTTTACGTCTATTTCAGCTATTAAATTTGTCATTTCACGAAACTTTGCTACCACACAGTTTAATCTGCAGTTTTCCAAGTCATCTGTAAGTCCTTGCAATAGTTTATGGATTTTTTTTCTGTACTCTAGGAGTTTACCTACAATGTTTTCATTATCATAGTGTATGTTTACGGGCCTAAGTTGCACTACCATACGCCACAATTTATTTATGTAGCGAAAACAACCTTCCACTCCATCATCAGACCATTCCATATCTTTTTCCGGAGGAGTGTCAGATAATACAAACAAACGAGCAGTATCAGCACCGTATTTTTCTATGATAAAGTTTGGGTCAACTGTGTTCTTTTTCGACTTGCTCATCTTTTCGACTTTTCCAACTTGGATCTTAGTACCCTTCGCAATCAACTCTTTTGCTTCTTCGGGAAAGAGCCATTTGCCATTCTCATCTTTATAAGTTATATGGCAGACCATTCCTTGAGTGATTAAAGTAGAGAAAGGCTCTTTAACGTCAAAATAGCCACATTTAGTTAAAGCACGGCAGAAAAACCTTGAGTAAAGCAAATGTAGAATTGCATGTTCTATTCCACCTATGTAATAATCAACAGGCATAAAACGATTACAAGTATCTTTATTAATCGATTTATTTTCACTGCAAAATGCAGCAAAATACCAAGAAGATTCAAAAAAAGTGTCAAATGTATCAGTTTCACGTTCTGCTTGCTTTCCGCACTTTGGACAATCAACAAATTTCCAGGTTGGGTGCTTATCCAGGGGATTACCACCACTTGTAAATTCTACATCCGTTGGTAGAACAACAGGGAGGTCTTTTTCTGGAACTGGAACAATTCCACAATCTTTACAATATATAACAGGTATAGGACATCCCCAATAACGTTGCCTTGAAATTCCCCAATCATGCAAACGGTAGTTTACTGTTTTTTTGCTTATTCCTTTTTCTTCAAGCTTTTTAATGATTACTTCCTTTGCCTCATTAATCATTAGTCCGTTTAAGAATTCAGAATTGAACATCACTCCATCACCGCAGTACGGTTCTTTTAAGATCTCTGTGGTCTTTGTGCTCTCTTCACAAACTAGAGGAATAATCGGTAAACCATACTTCTGTGCAAATTCAAAATCACGCTGATCATGTGCAGGGCAACCAAAAATCGCACCTTCTCCATACTCCATCAACACAAAATTCGCTATGTACAGTGGCAATTCTTTATCAAGAAATGGATGTTTGACATTTAATCTTGTGTAAATCCCGATTTTTTCATCATTCTCCCCCTTTGCCTTCACACTGTCGATAAAGCCTTGTATGTCTTCGTCCTTAAGATCTCGCACAATAGGATGCTCTGATGCTATTGCAAGAAAAGAAGCTCCAAATAAAGCATGAGGACAAACTGTAAAAACCTTTAATTTCTTATTCGAGCCGACTATTTCAAACTCTATAGTTACCCCTTCAGATTTTCCTATCCAACGCTCTTGCATTGTTTTCACTTTCTCTGGCCAATTTTTTAAATTTTGCGAGCAATGAAGTAAATCTTCAGCAAAATCAGTAATCTTTAAAAACCACTGAGATAACTTACGTTTTTCAACAACTGCACCTGATCGCCATCCTTTTCCATCAACCACTTGCTCATTTGCAAGCACTGTTTGGTCCACTGGATCCCAATTAACCCACGACTCTTTTCGATAGGCAAGACCATGCTTTAAAAAATCCAGAAAAAATTTCTGTTCGTGTTTGTAATAATCAGCCTCACATGTGGAGAGCTCACGATCCCAATTGTATGAAAGACCTATAGATTTTAGCTGCGCGCGCATATTATCTATATTATCTTTTGTCCATGCTGCAGGGTTAATGTTATTGTCCCTTGCTGCATTTTCAGCTGGTAATCCAAACGCATCCCAGCCAATTGGGTGCAAAACCTCAAATCCACGAGCTCTCTTGTAACGTGCTATAACATCTCCTATTGCATAGTTACGCAGGTGCCCCATATGAATCTTACCAGATGGATATGGAAACATTTCCAACACGTAACATTTCTTCTTTTTACTATCTTTGCTTACAGAAAAATCCCACTTATTTTGGTAGAATTTTTCAACGTTTTTAAAATCATATTTCATAAATTCAATCACAGTTTATATGTACTAAAGGATCGACTGCTTGACCATTATGCCTTATTGTGAAACACATCTGCGGATCTTTATCTTGTGTGCTTGATTTACCTGCAGATCCAATTACTTGACCTTGTTTTACTTTATCACCAATTTCAACTTGTATGTTTTTTAAGTAGGAGTACATAGTCATGTAATTATCTTTATGTTCCACTATAATTAAATTTCCGTACCACCTCAGGCCTTTGCCTACGTATATCACTTTGCCAGGTGCAGAAGCAATAACCTTTGTTCCACCTTGAGCAGTAATTTTTATGCCATCTTGACATATTTTATCAGAAGAGGTAACTGCACCTTTAACCGGTATTACAAATTTACACATGCTTTGTGCATTATTGTTATATACCTTATCTACGAAGGCTTTTCTACTTTCTTTTTGCAGCGAGGAATCAACATTTTCTTTAATCAAATGATACTCCCTTGTGTACTCTAGGTCTCTTTTTCCATAAAATTCTTCGCCTTTAAGTAGTACAGGTGCAGGTTTTTGCAGGCCACAGCTTATCAGTATTGCTGATAATATAAAGAACAAGGCTATACGACACATAAACTTATCTCTAGATAGATCAACTTTCACAAAACTTTATAGTATTTTTCGTCTATTTATTACTTTCTTCATTTATTTTATCAGTCAAATATTCTCTTAAATCAGTAAGCTCTTGCAATAAATTCCTTGAATCATGATCAATTTTTACATCGTTGCCACATTCCTTTTGTACTCCTTTTATTGTATATCCTCTATCATATAGCATATATTTTATTTTCTTTATTGCCTCTATACACTTGTGATCATATAGTCTTCTTCCCTTACGTTTTATGGGTTTAATTTGATGAAATTGACTTTCCCAGAATCTTAAAACATGCTGCTCCAAATGTAGTTCTTCAGCTACTTCTCCAATTGTGTAAAATAATTTTTCCTTATTCATCGGTTGTTTATTAATTTCTTCATCATTTTTGAAGGTCTAAAAGAAATTGATTTTCTCGCTTTAATTACTACCCTTTCCGATGTCTTTGGTATATTTCCTGGTCTTTCTTTCTTGTTTTTAACCAAAAATGTTCCAAATGAAGATATTTTTACTATCCCATCCTTTGCTAAGCTCGTTTTTATCTCATCCAATATATCATCTATTATTGCAATAGAGTCTTCTTTCGATAATCCAATTTTCTGGTTTATACATTCAGCTATTGTTGCCTTAGTTACTGTTGTGTCTTTTGTTGTCATAATTTATTATAGTATGTTAATATAATATAACAGTCGACTCAAGATTCAGCTACTTTATTTTTATAGTATGTTTCTTTTGTAGCATAATTAAAAATACTAGCAAATGTTAACATTGCAAATATTGTGAAAAGCGCCATTTGATGATCTGAAAAAAGTGCTAAAATTGACACTAAAATTCCACTCATAACAAACATAAATCCATTGATAATGGATGATGATGTGCTAATATACTTCTGCTCAACAATCTCACTGCCAACAGTAAAATTAAGCATATGTCCGCCTGCAAAAAAACCAAACATTAACATACAAAAGTATATAATATGAACTGTTAAATTGCCGTATAGTAAAATAATAACTGAAATACCTTGCAATATGGCAAAAGCAGAGATTACGTGCCTTCTATTTTTAAATAGATTTGAGATTAAATCTGCAATTGGAGCACCAACTGCAAGACCAAGCCACAATATTGCAGTTGCCACACCTAACTCCATTGTATTTAGTTCTAAGTTGCTTAGTAACCTTGGTGCCCACAGCATATTAAGCGCTAAAAATGTTCCAAAAGTGATAGCACCCACTATTGAAGTTATCCAGATATCTCTTAATTTTAGCACCGTTAGTATAGAACATATTACTGTTTTTATAGAGCTTTTTATTGTGTATTCCCCCAAATTTTTTTTTGAAAGTCCTTTCGGATAAAAAAACATAAGTACAAATATCGATACGCCAAATAATATTACGCATACAATAAGATTTTTCCAATCTGCACCTTCGGCAAGCAAGCTAGAGAAGCACATTTGAATCATCAAAGCAGAAAGACTTGAAATTGTCTGCACTAGTGAGAACATCAGTCCAAATTGAGTAAGGGGAAAATATGTGCTACTTACATGAGCAGCGCCAATAAAACCAAACGATGCTCCAATTGCGATCAAAAATTGAGATAAAATTAAATGGGCAAAATTGTCACTCTTGATAAGGACAAAAAAACCAAAGAGCATGATTGACAATGAGAAAAAATAAATTTTTTTGCTGGAAAGAACATTAAACATTGCCCCACTAAAAAATTGTGAGATAGCAAAAGTCCAAGTATATGCTGAATTAGCTAGTGCAACTTGCGCGATTGTGAGCCCAAGTTCTTTTTCAAGATTCACGCTTATAAAGGTGTAGATTATCTGCATATTGCTGAATACAACAATCAAGTTACTAATTAGCCAAATGAACCAAGCTTTATTTTCCATAAGATTTTTTATAAATAGTCCATTGATAATAAACCTCTTTTAGGCTCTGATTATTGTTAAAACAGTTGCAATTATAGTATGATATAAAAGCTATGAAACAACAAATTTGTTGTGAGATTTAATTTGTTAGAGTCTGTACATAATCTCAAGAAAGAAATAAGTTCAACAATCATTACCTATAAGATAAAAGGTGAAAATTTGAAATTATCATGAACTGGCTCATTTTTCTGCCACTTAGATGATGTTTTTTCAAATTGTTGATAAATCAAAGTCAGTTTAGCTATTAATTATTCATCTTTTTTCTAATTATGCAGTGGATCTATTATTAAACCTTTCAATAATACCTTTTATTTTTGCCGCCTCTTCAAACTCTAAATTTTCAGCATGCTTCAACATTTGCTTTTTCAAACTGTTTAGATCATTCTTACTAAAATTCTCAACTACCACTTTTTCCTGTAAAGTATTTGATATAGGCTTTATTATAGTTTTTGGTACAATATTATTCAGTGTATTATGCTCTGTCTGTTTCTTTCTTCTCCTTTTAGTTTCTTTCAGTGCACGATCCATAGAATTAGTAATTTTGTCTGCATATAAAATTACTCTGCCTTCAACATTGCGTGCAGCACGACCTATCGTTTGAATGAGCGAAGTCTCTGATCGTAAAAACCCTTCTTTGTCAGCATCTAAAATTGCAACCAGCCCACACTCGGGAATATCAAGACCTTCCCGCAACAAGTTCACGCCAACAAGAACATCTATTTCTTTAGATCTTAATTTGCATATAATTTCAATTCTTTCCAGTGCACCAATATCTGAATGTAGGTAAGTTACTTTCATACTGAGCTCACTCATATGCTCAGCTAGCTTTTCAGCCATTTTTTTTGTCAATGTGGTAATTAGAATACAAAACCCTTTTTTTATCGTCACTTGTGCCTCATGAATCACATCATCAACCTGACTCTCTGTTGGTTTTATGGTGCAGATGGGATCTGTCAGTCCTGTTGGGCGGATAACTTGCTCTATAAATGCGTGGTTAGTCTTTTCTAACTCATATTTTCCTGGAGTAGCCGAAATGTAAATGGTCTGGGGCCGTATTGCCTCCCATTCTTCAAACTTTAATGGACGGTTATCGAAAGCAGAAGGGAGCCTAAAACCATAATCTATCAACTTCTTTTTACGTGCTTCATTACCACTATACATTGCACCTATCTGGGGAACGGTTACATGGCTTTCATCAACAAATAAAATTACATCTTTAGGTAAATACTCAAACAATGTAGGCGGTGGATCCCCAGCTTTCATTCCGTAAAGATAGCGCGAATAATTTTCAATACCTTTACACACTCCCGTTGCCATCATCATTTCAATATCAAAATTAGTACGCTGCTCAAGTCGCTTTGCTTCGACGATTTTGTTCTGTGAATAGTAATAATCCAAGCGTTCATGCAGTTCTTTTTTGATCATCTGGATCGCCTGCAATAGAGTTTCACGTGATGTAGTGTAATAGCTATTTGGAAAAATGGTGACTTTATCTATGCGTCTGATAATATTGCCGTTCATGGCATCAATCTCAGAAATTTCCTCTATTTCATCACCAAACAATGATAAACGCCAAGCTTTATTTTCATAATAGGCAGGAAATATATCAATAATATCGCCGCGCACTCTGAAATATCCTCGCTCAAATCTGACATCAGAACGCTTATATTGAAGATTAGCCAAATTATTCAGGAAATCATTAACATTAATCTTATCTCCAGCACTTAAAGTTAAGGCCATGCTGAGATAGCTCTCAGGCGAACCAAGACCATATATACAAGAAACACTGGCAACTACAATTGTGTCCCTACGCTCCAAAAGAGAGCATACAGCAGAATAACGTAGCATATCAATTCTTTCATTTATTAAAGAGTCTTTTTCAATATAAGTGTCTGTTTGTGGCGAATAAGCCTCAGGCTGATAATAATCATAATAAGAAATGAAGTATCCAACAGCATTGTGGGGGAAAAATCCTCTCATCTCCTCATAAAGCTGCGCCGCTAAAGTTTTATTATGCGCCATAATTAGTGCAGGCCTATTTGTTCTTGCGATAACATTTGCCATAGTAAAAGTTTTTCCAGAGCCAGTAACTCCAAGCAAAACCTGATCTCTTTTGTTGTTATTTAGCCCTTCAACTAAACTATCTATTGCCTGTGGTTGATCTCCAGCTGGCTGGAAATGTGTAACTATTTGAAATTCCATGCCTTTATATTTTCATAATGTATTTGTTATTATATAATACATTTGCTAGTGTAAATAAGGTATAAAAGAATGAACATAAAAAACTCTATTTTTTCTTTTTATAGAGCCTGCTCCAAATCCTGTTGTTGGTTAATACAAAAAACACCGTCAAAATTATAAAATATGTCACTATTTTTAGCCCAAGTTTATGTCGGCGCTCCAGTTCTGGCTCCGCTGCCCATTGTAAAAAATTTACCACGTCATATGACATATTTTCAACTGTGGCTTGTCTTGCACCATCATATTCTACCATTCCTTCAGAAAGAGGTGGGGCCATAGCTAACCTACCTGTTGAAAAATATGGATTAAAATATAAACCGTTCTCATCATGTTCACCGTTTTGATAGCCTGTCAAAAGTGAATAGACATAGTTTGCACCATCGTGCCTTGCTTTAACAATTAGTGATAAATCTGGTGGAACTGCACCATTGTTGCTTGCTGCAGCTGCTTCCTTTGTATCAAAAGGTGCAATAAAGTAATCTGAAGGTGTTCCAGGCCTATCAAACATTTCACCTAGATCATTCGGACCATCTTTAACTTGGTAAGAGGCTGCAATTTGTTTTACATCCTCTTCGGAAAAACCAACATCTTGCAAGTTACGAAACGCTATTCTATTCATTGAATGGCAAGCAGCACAGACTTCCTTGTATACTTTATAGCCACGCTGAATTGACTCTCTATCGAAAGATCCGGTGATTCCATTAAAACTCCAGTCAATTTTCTTATTTGGTAAAGGTTTAAACTCCTCTGCAGATAGAGAATTAGCGAAAAATAATACACAAAACACAGCAACTTTAACCAATAGCATCACTTCATCTCCGGCACGGAATCGCTTATTGTTTTTGGTAATTTTTTTGGTTTCTCATACTTACTAAGTAAAGGTAAAATTATCACAAAATATGAAAAATAATAAAGAGTTGAGAGCCTACTTAAGGTAATGTAAGGCTCTTTAACTTCCTGCCCTCCAAGCCAAGCAAGAAATGCAAAATTTATTGCAAAAATCCAAAAAAATTTCTTAAATAATGGGCGATAAGCACCACTTTTAACCTTTGATTTATCAAGCCAAGGCAAAAGAAACCAAACTAAAATAGATCCAAACATGGTAAGTACACCAATAAGCTTATTTGGAATTGAGCGCAACATCGCATAAAAAGGTAGGAAATACCACTCTGGTACTATGTGTACTGGAGTTACCATAGGATCAGCTTCTATATAATTATCAGGATGCCCAAGATAATTAGGGGCATAAAAAACAAATCCAAACAAAATTATAAAAAATAAACCAAAAGTTATGCAGTCCTTTGCTATATAATAAGGGTAAAAAGGAATAGTGTCCTTACCTGATCTTACTTCTATTCCACTTGGGTTATTAGAGCCAAATCTATGCAGAGCAACAACATGCAACATAGCTAAAGCAATAATAATGAAGGGCAGAAGATAATGAAGGGCAAAAAAACGATTAAGTGTTGGGTTATCAACGGAAAAACTACCCCACAACCATATAACTACTTTATCGCCAATTAAAGGTATGGCTGAAAATAATTGAGTTATAACTGTTGCACCCCAAAAGCTCATTTGTCCCCATGGAAGAACATATCCCATAAAGGCAGTTGCCATCATTGCAAAAAATATAAATATGCCAATAAACCACACCATTTCTCGCGGCCTCTTATAAGATCCGTAATATAATCCACGCATGATATGAACATAGACCACCATAAAGAAGAGTGACGCCCCAACAGCATGAGTGTAACGTATCAGCCACCCATAACTTACGTCACGCATTATACGCTCCACACTATTAAATGCATGATCAACATGCGGAGTGTAGTGCATGGCAAGAAATATACCTGTTATTATCTGCAAAATTAGTGCTATACCAGCCAAAGAACCAAAATTCCAAGCATAATTTAAATTTTTTGGTACTTGATAAGAAGCAGTATGTTTTAGAAAAGAAAATATAGGCAGTCTATACTCTATCCAACCTAATATACCTTTTTCTTCTGTTATTTCTTTCTTGCTATCATCTTCCATAACTTAAAGTTTTTTCATCTTAACTCATTTTATTGTAACAACTTACCTACAACGCACAATAAAAAGTTTAATTTAAATAATAGATTTCACGAAAACAAGCACTCAGACTTGAGTGCTTGTTTTAACTGATTTAGAGGGATTTTTGATGACATACACCTTTAGATATTGTTGAATTGCTTAATAAACTTCGAGGACATTGATCAAGTTTTTCAAACTCACTAATTACCATCTTGATATCCCTTTCTATAGCACTAACCTTTCTTTCTCTAATTTGCTCCAATGTCAAAAGTGAATCATCCAATGGTCTTGAATATTTCCTCCCGATAAACTTTCTGATTACCACGTCAGCTAGCAGAGCTGTTCCATTAAAATCAACTTGCGAAAAATCAATTGGGCTTCCAGTCAAATGTGCAACAGATTGCTGTGCAGAAGGTAAAGCAGGGGAACTCTGAAATAAGCTACTGAGTGCAGCAGTTGTTGAAGTTCCCATCCAACTAAATACACTATTAATAAAAGAAGAAGGTCTTACTGCACTACTTGGTGCAGGAGTAATATCTTCTGAGTTTACATTGGCACTCTCTGCTTCTGCAGCAATTTCTTTTATCGTTTTGCCGGAATAAAATAACTTAACATAATCTGATGGTGTCTCGTTCCTTATATTCTTAACATTATCAATGTCGGCACCATTATCATATAACAGCTTAATTATTTTTGGACGTTTTGAACTAATAGCCAAATATATAGGTGTTTCCCCCCCGTTCGTTTTGAACATTGACATCAGCTTTATATTTAACGAGAAGTTCAACTATTTTTTTGTAATCTCTTCGGATAGCAGCATGTAGACACGAATCTTGTGAATCGTCGTAAAAGTCAAATTTGCTATTTGGACTAGCACCATGCTTAAGCAGGACCTCAACTTTTTTCGGACTATTTTCATCTATAGCCCAGCCTACAAGAGTGCGTTTTTCACCAGCATATGAAAAATAACCACTAATGCTAGCCTTTTTATCGATTAGAAGCTCTATCATTTCTGTGGTGCCCTTTGTAACAGCATAGTATATAGGAGGCACACGAAAAAAGTCCTCAATATTAACATCTGCGCCATTCTCAATTAAAAAACCCATCATTTCTAAATCTTGTTTACTAACAGCAATCGATAAGGGTGAGTTACCATTTCTATCTTTAGAGTTAATAACGTTAGTAGTATGTTTCTTTCCTTCTCTAATATACTCCTCAGCTTTTTGAAAATCACGTTCCTTTACTGCAGAACGTAGCCCATCTCTCCATTTTTCAACTTCTGTTTTTGTAACCATAACTCCCCCCTAAAGTATAAAATTTTTACCTTTATACCACATAATTTGGGCATATGCTAGTAAAATTTATATGTAAAATTAAAAAAAATTTACAACGTAAGAGATTGTTATTTCATCACGTGCTACATTTAGTTTTTGTACAAAATACCATAAGCCTCCTTAATTTACTTAAATTTCGTAGCAGCTTATTCCCAACATATAAGAGCTTTAACTTAAAGAGGATTATACGAAAATAAGCACTCGAACTCGAGTGCTTATTTTAAAGGGACTTTTGATGCATACCTTTAGATATCGTTAAATTGCTTAATGAACTTTCAGGACATTGATAAAGTTTTTCACACTTACTAAGTGCCGTCTCGAAGTTTTTTTCTATAGTGTTAAGCTTTCTTTCTCTAATTTCTTCTATTGTGAGAAGTGAATTGTCCAGTGGCCTTGAATATTTTTTTCCTGTGAACTTACTTATTGCTGCAGCAGTTAGTAGAATTATTCCATTACAATCAACTTGTGAAGAACTAATTGTGCTACCAGCCAAGTGATCAACAGATTGCTGTGCAGAAGGTAAAGCAGGAGCACTGCTGAATAAGCTGCTGAGTGTGGCAGTGGTTACCCAACTAAATATATTATTAATAAAAGAAGAAGGTTTTACTGCGCCGCTTAACGCATTTGTACTATTATCATGATAGCTAAAGTAATTCCTAGCTTCTATTACCTTAGGATTTGCTCTAGAAGCTAATGTCTGACAATTAACTTCTTTATCAGCACATTTTAATGTAGATATTATTTTTTGCCTTGTATTGCTAGTACATATAGATTTTGGATCATCTCCAACAACATCTAGTGGTATTCTACCACCCGCATCTCTTATATAAATATTAGCATCATGTTTGATAAGAAATTCCACCATTGCCACTTGGCAATGGAAAGACGCTAAGTGCAAAGGCACCTTACCCGTTATATCTTGCAAATTGATCTGAGCATAACGACTAAGTAGAAGCTGTCCTGCATCTTCTCTGCCATATTCAGCAGCGATGTGCAATGCAACTCTCAAATTTTCACTACTAGCAGCATTAACATTGGCGCCGTTATTAACCAAAAACCTCAATATCTTGAAGCTATTTTCTTTCACAGCAAAACTTATAGGTTTCATACCGTATTTTTCACCAATAAAAACCCTACTTTTTAAATTCATGTTCACTGCACTTCTGATACATATGTTAGCTTTTAGAAGACTATGCTCTTTTATGGCAATAAATAACTCATTTATAAAGTTCTCAGTTTTTATCCGTTCTTGCATCTCTTTCATCACATACCTCCTAAAAGCTTACTATTACCCATAAATCTAAAAATGGAGAAAAAGCTGCTATTTTACTAATTC
>NODE_5_length_52132_cov_73.476314
AGAATTTTATATCTTCTTATCCTATCTTCTTCATACCTTTATTTCCTTAACTTGATGCCTATCCTTTTTTAAACGTTCCCGAATAGATCCCTACTTTTCCATTTTCAATCTAACACACATCTCAGTAATTATAATATCCAATTTTTGATCGTGTTTTTCCACAGGTAAATTTTTACAATATTGCTTCTCATAGGCTACACCTATAAATATTTTTCTAAGCGGCCGTAATTTTTTTATCATTGTATCATACCAACCACTTCCAAAACCTAATCTATTAAAATGATCATCAAAAGCAACAATAGGGGTAATGATTGTGTCGGGAATTATATCTTCATCTGCTTTATTCCATTCCTCAAATTTTAATAACTTATTTTTATTAGGAATTGCTACTTTATAATCTAAATCGAGTAAATGATGCATCAAAGGCACAACATTAATTTCTCCGTCTGTTGGAATGTACGCTGCTATTGTTTTACCTTTAACGCAACTTAAGTTTTGACTAAAAAGATTAATAAGAGAATTTGCTGCATAATTAGAATAACTTTCATCAATATCTTTTCTTATGGTTCTATATTGCTTCCTTAGTTCCTCTTTGTGCTGTTTAGTGTCTTTGAACATGTTCTATCCATTTTGCAGTGAGCTTTTCTTGTAAACTATTTTGCTTCAAGCGCTCACTTAAAAAATCAAAGTCAACAAGCTCCATATCCTGGTCTTGATTACTGCAACTATAAACAAAACTTATTTCTCCTGTTTCCTTATTTATGTGTTGCTGAATACATTGAGCGCAGATTTCTTTCATCATGCACTGCATAGGAGAGTTAACAGATGATATTGCTACGTGATTTGGTTTTAGGTATGGTTTTAAAATTGTTTTTCTAGCTTCATTTATAGCTTTCATCATTTTATCAGAACCAATAGTGATGATTTTATCTATAGTGTTTAAACTAATAGTAATTTTACCTAACTTTCCTTGCTGATATGAGATTATTGCATCAACTATATTACCATGAAAGGATTTATCCTGTTCTCTGCTTGTTTCTATCAATCTTTCTTCACATGCCCAAACTGTCACGTTTGATGCACGTTCTATCAGTGCTCGTTTAAATACATCACTTAATTTCTTATAGCCAGCGAAATATAAAACCTTATGATTGTTTTCAAGACAAGCTTTGCCTATCGAAAATAACACTGCATTTCCAACCCCGCCGCCAATCAGCATTATATTCTTCATAAACTTTTTACAGAGTAAAAAACGAAAAATATTCTCTAGCTTCAATTAAATCGATAACTAACAGCTGCATTTTTACGCATATTATCCAATAACAGGTTGCTTTGTATCATAATCTTTTGTTGATACATTTCCTGTTTGATTGCTTCTATATCCATTGCATTATTTTTGATATCACATAACATCATCAATTTTGCAGTACTATTTTCTCTTAATTCTACTATTTCATTCGTACTTGTTTTGCTAAATAAAATCTGTAAATCAGGATTTAAATCTCGCATTTTTACTTTAAATTCTTTTACGCTTGGCAACTTGAAATCGTCTGCTAATTTGTCAACATTTAGACAACTGACCTTTTGCTCCTTAAAATTAGAGAGTAAATTTTCTGAAGCTTTAACCATAACTTGTTTTACTTTTAAAATACTTTCCAGCAGTGTATGGTCGAGCTGTACCTTATCTATGACTTTTATAACAGAGTAACCTTCGCTTAAACTAATCGGACCTGCTACATCACTGATTTCTAATCTTTCCAAAACGTCCTTGAGAGTACCTTTTAGCTGACTTAAATTAACTGTTGCTTTGCGCATCTTTATTGAAGATTCTGGATTATTACTGGTACGTAATTTTTTTACTAAGTCTTCAGCTATCTTCTGATCGGGAATTATGAACTCCTGAAACGTAATAAGGTAATCAGACTTCTCTTTTTGCTTTCTTGCATCATCCACTTCTTGATCGCTGATATTAATAAGCGGTACAACTCCTACTTCAATAATCTTGTTCCACAGTAGCTGACACTTTACTTGTTTTTTTAGGGTATTGAGATCTATATTATGCTTTTTTACGTATTGATCAACTTCATCAGCCTTAAGTTTTAAACTTTGAGTTAAGAATAACGTGACAGCATTATTTAACTCCTCGTTACTCAATTCTATATTCATCTTCTGTGCTTCGCTGACAATGATAATTTCGTCTATTAACTGTCTTAGAATTTGAGATTTTACCTCTTTTTGATTAATCTTCTGAGTGCCAAGCAATGAATTTATGAAGTTTATACGTCTTTCGATATCTAAATTTGAAATTGGCTCACCATTTACATCTGCAACAATTTCAATCTCAGTTGCAAGTAACCTAAGCGGCAGCATTATTAATATCAAAATTAGTATTTTATGCATATAAAATTATTTAGCTAATAACTAATTCTATAATAAATACTGAATAAACGCTAGCTAACTTTTTAATAATTTAAAAAGAGGGTAAAATTACTGTAATGAATACCTAAACAATAATATACGGAAGGAGAGGGATTCGAACCCTCGATACGACTTTTCAATCGTATAACGGTTTAGCAAACCGCCGCCTTCAGCCGCTCGGCCACCCTTCCAAATTATTACTATAATATCAAGACCTTTACTGCCTGTCTAATGCTTTTAATTGCAATATTTGTATCTGTTCAGATGCATGCAAATATTGAAACCTGTACTCCCTTTCTTGTCATCAGAGTAGCTGACACTGGGATCCAACTAAGTTACTTTACAACGTTTTTTGTGCGAAAGGACTGGATCCCAGTGTCAAGCACTGGGATGACACCATTTGTTGTAAACTCACTTTTACTCTATGGTTATACTACCTTACCGCTATCCTGAACGGATACCAATATTTACCCATTAAAAACAACAATATTTTTCCGAATAACTGTAATTTAAGGCTAAATCAACGCAAACTAATTTCTACTTTTTTCAATGATTTTTTTTGCTTCTTCTACATCAGCCCATTCTCCAACTGTCACCGTTTTTCCCTTTTCTAAATCTTTATAATGAGAAAAGAAATGAGCTATTTTATCTAGTAAGCTTTTAGGTAGGTCAGAATAGTTGTTTATATTGTCATAATAGCTATCAACACTAGAGATAGGTACGGCTAATATTTTTTCATCCTCTCCTTTCTCGTCTTTGGTAAGTAATGCACCTACTGGACGCACTGATATCAAAACTCCAGACGCTAAAGGAAATTGAGTTAGCACCAAAACATCCGCAGGGTCACCATCACCTGCGCAGGTATTTGGTATAAACCCATAATTGCAAGGATAAGTCATTGAGGTGGACAAAAATCTATCAACTTTTAATAAACCAAGCTCTTTATTAAACTCATACTTTATGGGATGAGCATTTGCACTTATTTCAATTACTACATTTATTTCATCTGAACTTATCGTTATTTTACTTAAATCCATGGATTACCTCGTTATTCAAGAGAAGATATTATATAGCATACACTTTAAGAGTGCTACATTTATCATTTATAAGTAGAGATTCATGAACGCCTGGACTGTGTAGGACCATTTGTAAGATCATTAATAATTGCACCATTGACTGCTGAATGTGGCGGTTCTTGAGGTGATTTTAGTAGTTGAAATAAAGCATATACTATTACGATAGTAAGTACTGCAGCAACTATGAAATTGATGAGATTACTTTGTGGCAAAATATTTGTTATTGAGTTGAATAATTTTTGCTCCATAAAGAAATAATCAGCAGTATATAATCCAATAGACAATATAAACATACCTAAAGCTAATTTATAGGACGTGTTTTTACGATCTTTTTCTTTTTGTGGCACTAAGTAGTGTATATTCTCAGAGCTTGTTACTAATTGTTCAAATTCATCACTATTTTGGTTGTTTAACAATCGCTCTAGGGTGTTTTTTTTATTTATAGGATATATTAATCCATTCAGTTTCGATTGTTTCTTCTCTTGCCAATCCACATTCTCATAGTCGACTGTATATTTATCTCTACTTGATAGCTCGATCTTGTGTAGTGAGCTAGCTAAGAGCACTATATAGCCCTCTATTAATGGATCTTCACATATCTCTAATACTTCTCTTTTTACTGTTTTGTTAGATGACGAAAGTTTTTTATAATGACTACCTAAAGAAAAGAACAATGCTATATCTTTATCTACTTTTATGTTGTGAATAGAATAATAGAAGTTAATAATGCATTTATTTAAGGTAAATTCTCTATCATATTCGTTTAATGCATTTTCTTCACTTAACAACCTTCTAACATCAATAAGCACCTTATTTTCAAAATCTTCTGCTGTTTTAAATATTGATTCTCTCTTTGGATTTGCCAAAACGTTAAGTAAATCTAATTTTCTTCCATCTACTATTTCGTGTATGTCTTTACCTAACTCAGACTCCTTAATAACTTTATATATTTCATCTATGATATCTTGAGTGCTCAGATTATTACTTCCGCTTAAAATTTTATAAGCTTGAGTATAAATTAAGAACAACCCTTGTAGACTAAATTGTAAGTTAAAATATTTATCTAATGATTCCTCTTTTTTTCTAACGAATGAAGACAAACCAATATGGTTTCTATGGTCTATTTTACCAGTTAAGTTAGCATGTTGAAAATTGCCTAAAAAAATAAACAAGGCCTCTAATAAATTGCCTTTACCAACAATTTTTATTAGTTCTTCAACTTCCTTAACCATTGCTAAAACCTATAATGTTCTACTTTATAGTATAAGGGATACATGGCAAAATAGCTATAAATATTATTGTACGTTTACACTCTGTATCAAAGAATTAAGCCCTTTAGTTAAGAGCATATCCATCCACCGCCAATTACTTGCTCATCTTTATACGCTACACAGGCTTGACCTGGACTGATGCCAAAGTAATCGTCGTTTAAAATTACACAGGCTTTGTTTTTTTCGTCAGTTGAATGTATTGTTGCTAAGCTTCCTGCATGTGATGACCTGAGCTTCACAGTGACTTCCATCCCTTCTTTTGGTTGCTCTAGCCAATTTAACTCTTTGACCAATATCTTTTTTTGCATTAGCGCATTGATCGGACCTACTATAACCTCATTATTTTCTGTATTAATTCTTACTACATAAAGAGGCTCACTGTGTGCAATGCAGAGGCCTTTTCTTTGCCCTACTGTAAAATTTACTATGCCACTGTGTTCACCTAACACTTTTCCATGAATATCTACTATTTTACCTTTCTGTACAGATTGTGGAGCTAATTTAGCTATTGTCTTAGTATAGCTTTGAGAAACAAAGCATATATCTTGGCTGTCTGGCTTTTCAGAAATTTGTAAGCCAAAATACTTTGCTAATTTTCTTATATCACTTTTATAAAACCCACCTAGTGGAAATCGCAAAAGCTTTAACTGCTCCTCAGTTGTAGCAAACAAAAAATAACTTTGATCTTTACTTTTATCAATACTTCTGCACAACTTTACCTCACCATTTTCTTCTAATCTTCTTACGTAATGTCCTGTTACAAGCACATCCGCACCAAGATTTTTTGTGACTTGCAATAGATCACGGAATTTTACTGTTTGGTTACATCTTACACATGGTATGGGGGTTTCCCCACGCATGTAAGTATTCGCAAAATCTTCTATTACTTCCTTTTTAAATGTTTCTTCGTAATTTAAAATATAATGAGGAAAGCCAACACTTTCAGCTACGCGTTTGGCGTCATAAATATCTTGTCCAGCGCAGCATGCACCTTTTCTTGCATTAGCATTGCCATCAGTGCCATATAGCTGAAGAGTCACACCTATCACTTCGTACCCAAGATTATACAGCAGTGCTGCAGCAACGGAGCTATCAACTCCCCCGGACATTGCAACAATAGCCTTAGTTTGATGCGGAGCTTTATCTTTTAATAAAGGTTCAATTTCAAATTCTTTTAGCATATAATTTATAAACACAAACTTGGTGTCAAGCACTGGAATCCAGTTTCTATTACACAATTTCATCGAAACAGCATACTTATTTGTAGTCAAGTTCCAGTGTCAAGCGCTGGGATGACACCCCTTCCTGCTGGAAGTTGCCTTTAAATTACTTGGTGCGTGACACTGGGATCTCATTTATATTACATAATTCCATCAAAACAATTCGATAAACTGCCTTCAAAAACAATTTAATCTTGCTTGAATAAAACATGGCCAAAATAGTCCATGTTTTCAAGTACTTTTCCGCTACCCAGGGCAACACAACAAAGTGGATCATCTGCAACACGAACTGGTAATTTTGTTGTTTCACTAATAACTTTACTCAAGTTGCGCAATAACCCACCTCCACCAGATAAAATTATTCCTCTATCAACTATATCAGAAGAAAGTTCGGGTGGAGTACTCTCCAGTGCAGTTCTAATAGCAGAAATTATCTGATGTACAGGCTCTATTAAGCTCTCTGCAACTTGATATTCTGATAAAAGCATTTCTTTTGGCATACCACTCACTAAATCCCTGCCTTTAATTATCATTCCCTCTTTGTTGTTTTCAACTGGCAGACTGGCTGAACCGACGTTTTTCTTAATTTTTTCAGCAGTTGTTTCGCCAATCAATAACTTATGATTTTCACGAATGTATGACTTTATTGCCTCATCCATAATATCACCACCTACTCTGGCAGAACGTGAATAAACAATTCCACCTAAAGAAATAATTGCAACTTCAGTTGTACCACCTCCTATGTCAACAATCATAGAACCTTCAGGTTCGGTAACTGGAAGTCCAGCCCCAATTGCTGCAGCCATTGGTTCTTCAATTAAGAATACTTCATTTGCACCAGCACTTTCTGCTGCATCTTGTATAGCACGCCTTTCAACTGGGGTAGATCCAGATGGAACACATATGATAATACTAGGCTTATTAATAGTGAATCTTGTGTTTGCGCTGCGTATGAAATATTTTAACATTTCTTCCGCGCTTTTAAAATCAGCAATAACTCCGTCTTTCAAGGGCCTTATCGCTTCTATTTCTCCAGGTGTTTTTCCGAGCATCATCTTAGCTTTTTTGCCAAAAGCATAAGGAACGTAACTTCCTTTTTCTTTTACTCTTGCTACAACTGAGGGTTCATCAAGCACTATCCCCTGACTTTTCTGATAAACTAAAGTATTTGCAGTACCAAGATCTATAGCAATATCGCTAGCAAATAAACCTTTGAAAGTAAAAAAATTTCTGATTAAATTCTGAACAAAACTCATACACAACTCAAGAAAACCATTTATTGAGACAAATTATACTTTTCAGATAAGTAACTAGTGTAGCACTCAATATCTAAATCCCCACCTGTTACCTTTTTTAGCTGTTCCAAAAAACCATAATTTGCACTATATACATTTTTAGAGAACCAATCGATAAGTAAACTGAAATCTCCTTTTACTATAGAATCTAAAAATTCGTAATGATTTTTCTTAATAAAAGAAAAAAACTGCACAGCAGCGATTAACGCTATGACTTTAATAGGAAAGTAGCCTATAACACCACTTATCCAATACTCATCTTGAAAATAAGTGTCTAGCTCATTTTTAGCTTTTACTGAAATCTTGTAATGCTTCATACCTTCCAACCATTTATCGTGTAGATCTTTAACTTCTAACGTACCATTTATTAAATCTTGTTCTAATTTAGTTCTTAGCATAATGTGAGCCAATAAACTAAATTCATCCGCATTCTTCAAAAAAGATGAAAGATTTACTTTATTGAAAATCAAATACAAATTTTCAACACTACTATTAATTTTGCCTTTTGTAGAAAGTTTCTCCTTTATGTGTGGTTGAATGAACTCAATAAATTCTCTGGATGTTCCAATGATCCTTTCCATGAATAACCCTTGAGTTTCATACATAATATGTTTCGTAATTGAGCTCTTTATAGAATTTTGCGCTAAACATTTTTGATGAATTGCATAACCAGTATGCCGTAAAAGTAAAAATAAACCATAACAAAGGTCAGATTCATCATAATCAATAGGATCGTAATAAGAAATGGAAATCTCATTTGGTGTAACACTCATTTGCTGTAAGAATAAGGAACCAAGTTCAATCTGTCTCTGAACCGTAACTTTTTGTATATTAGTAACCTTATCCTTCTTCTGCTTTTGAGTTACTTTCTCTACATTTTCACTAAAAAATTTACCTAGCTTAGGAAATATTTCCTTTATGTTCTTTTCTGTGATATTAGAGTCATAGTCAGCAAGCAATGACTCATAGTTTGAGCGCTTTAATTGCTGCGATTTTATAGAAGCTGCTTCACGAGTAAGCTTAATTAGGTTAGTAAAGCATTCTTTCAGCTTTTCTAAGTTACTAATTTCAGAATTAGTTAGCCTCCATAAGTTTTGGCATTCAATCTTAGCTTTGGACAAAGATTTTACTAAATCAACAGGAATAGCGCTGCTGCTTTTGTGTATCCCCTCTATTAACTTTAGCTGCTGAATATTAGCACTCTTTTTATTCCTAAGAGCATTCGCTAATGATTCCTTTATTGCATCATGAGAGATAATTTCATGTCTGATTTCCTCTAGAAGACACATTTGTTCAACTTTGTCCTCTACATTCAATTGGCTTTTGCTTAGTAGTTTTAGTGTGTTTTCGATATTCCTTACCTTATGTAATACTTCCTCTAAAAACTTATAAGATCTCATTTTTATTCATTGCTTTGAAACATCTGCTTAATATCGTAATAGATTAATAATAAAGTTAAAAGTATATTTGCTTAAAGTACAATAAAAAATTGTATTTTTATTCTTTTATTGTATTTTATTGCTAAGAATTGAACATCTTATCAGAAAATTAATTATAAGATTGTAAAGAAAACATTTAGTATTTTATTTCCCTTGACTCTATTCTAGTATAGAGGGATTATTAGTACTAAAATTAAAATTACGCACTATATTTTAAATTTATGGAGGTTTAGTGATGTGGAGTAGACTGATTATAATGTGTTGTTTTTGTTTACTGCTTACTGGTGTAAGTTCTTGCCCTAAAAAAGGAGTAAATACGACAAATAAAATGAATGCTGTTGTTAAGCAGATAGGTGATAAAAGAGTTTTCTTTGGTTATGATGAATCTAGTATCGGTGAAGTGAGTGCAGATGCATTACTTGACGTGATGGAAGTGTTACAAAATAATCCTGACGCAAAGGTCACTTTAACTGGTCATACTGACAATCGTGGTTCTCACGAGTATAATCTTGCACTAGGAGCTAGACGAGCAGATGCAGCTAAAAAATTTATGGTCAGCTGTACACCTTATCTAGAAAATAGAATAAAAACTGCTTCTAAAGGTGAAACTGAGCCTTTGGTTAATGTAAAAGATGATTCTAGAAATTCCAAATATGAAAAAGAGCATGCTAAAAATCGTAGAGTGGAATTTTCATTTTCTGGAATAAAGAAGTAGTTTCTTGCATTAAAACCTGGATCCCAGTGTCAAGCACTGGGATGACAAAAGAGAGCAATTCCGCTGCTTGTTAGCAGGATCTATATATACCACAAATAAGTCGCTGTATGACGTAGAGACTATCTGGCCATCAAGAAACATAATGAAATTAGAGTTATTATTTCAAAATATAGCTAATAGTTTTGCTTTCCATAACCAAATCGCAGTTGCAGTATCAGGTGGTGTAGATAGTATAGTCTTACTGCATTTAATGACTAACTGGGCAAAAAAAAACAAGCTTTCACTTCCTATAGCATTAACAGTAAATCATGGGTTACGTTCAGAGTCTCAAAAAGAAGCTGATTTTGTTATAAGTTATGCAAAAGAACTTGGAGCAAAGGAATCGTTCATATTAAATTGGGAGAAGCAAAATATTAAAGGCAATATTCAGTTGCAGGCACGAAAAGCACGGTATAACTTATTAACAAAATGGTGTAAAAATAATAATGTTAAATATTTATTTGTTGCTCACCACAAAAATGATCAAGCAGAAACGTTCTTGTTGAGATTAGAGCGGGGTAGTGGAGTAGATGGATTATCATCAATGGATTACAAATCTTTCTTAAATGGTGTTTATATATTTAGGCCGTTGTTAAATTTTAGTCGTAGTGAAATAGAAAGGTATGCTAAGCTTCATCAGTTAAGATGGATCGAAGATAGAAGCAATTATGACTTAAAATACAGGCGAACTCTATACCGTAACTTGCTTAAAGCAAGTGATAATCAAGATGTTCTAACAGAGCGAATATGCCTCACAGCCCTTCATATGAAAAGAGCTGCAAAAGCGTTGATGCACTACACACGCCTTGCATTTGATGATTGTGTTAATGTTCATGATTTTGGTTATATTGAAATTAAACTAAGTGAATTTTATCAATTGCCAGAGGAAATAGCCTTGAGGCTTCTTCTTTACTCTATAATGGCAATTGCCAGCAAACATTATAAACCAAGGTACAACAGCCTTGTCGTAATATTTAATAAAATATTGCAAAAGGGTAGTAATGTTAACTGTACACTTTCTGGGTGCAAAATAAGAAAATATGGAGAAAATATCTTAATAATTAGAGAATCGTCAAAGATACAAGAAATTACTGTAAATTTGCCTATGTGCGAACCCATTACATGGGACAATAGATTTGGCTGTACAATACTTAGCAATCAGAAGTGTTCAGTAACTATTGCTCCGCTAAAGAAAACACAAAAAATTCCTGAATTTCTAAAAGATTACAACTGCTGCCCTGAAGTTTTTTACTCTTTACCTGTAGTCCTAAAAGATGGAAAGATGTTTGCTTATCCATGTATGAAACATAATAGTAAGAGCACTAGTGATGGCGAGATTAAATATTTTATCGCTAGTATAATAAAGGAAAATTTGCTAAAGTTAACTAATATTTAATTAAGGGTTAGAATGAGTGGGACAAGATTTTTTAAATTTGTAATTATTTTTCTAAAGTTTACTACTCTTTTCCAACAGTGAAAAAAATGGAAAGGTGATTGCTTATCCTGATGTAAATTATAACGGAAAAATACTGTGATGATAAGGTTCGATGATTATTAATAGCACGATAAAACAAAATTTGGTAAGCTTGATTAGTGTTTAGTTAGAAATGTAAATGAAAAAATTTTTAGAAGGCTTATTGATCTGGTTAGTGATTATTATTCTTATTTCAGTTGCTTATATTCAATTTAGCGGAAGTATAGGTAAGAGTAAAACAACCATACCTTTTTCAGAATTTTTAACTAGACTAGAAGATAATGATATAGAAAATGTTACAATAAGAAACCAAAGCATCGAAGGAAAGTTTAGGGATGGGTCAGCCTTTAACTCAAGTGGTGTTATATATAGTGACTTAATAAAAAGTTTGCATGATAGGAAAGTGAAGTTCTCCTTTTCAATTGGAGATTCTGCAATAGGTATAATTGGTGGATTACTTATTCAATGGGTTCCGACGCTTATCTTTATCGGTTTATTGCTTTTCCTTTTTAAACAAACGCAAGCAGGAGGTAATAGAACTATAAGCTTTGGCAAATCAAAAGCTAGGCTTATGACTACTGGAAAAAAAGTGACATTTGATGATGTTGCTGGGATTGATGAAGCAAAAGAAGAGTTGGTTGAAATTGTTGATTTTCTTAAACAAAGGCAAAAATTTCAAGTGTTAGGTGGGAAGATACCAAAAGGATGTCTTTTAATTGGTTCCCCTGGAACTGGTAAAACTCTACTTGCTCGTGCAATTGCAGGTGAAGCTAATGTACCGTTTTTTAGTATTTCTGGATCTGATTTCGTTGAAATGTTTGTCGGTGTTGGTGCAAGCCGTGTCCGGGATATGTTTGATCAAGGCAAGAAAAATGCTCCTTGTATAATTTTCATAGACGAAATAGATGCGGTGGGTAGGCATCGCGGCATCGGTCTTGGTGGCGGTAACGACGAAAGGGAACAAACATTAAACCAGTTACTGGTTGAGATGGATGGTTTCGAGTCTAATGAAGGTGTGATAATAGTTGCTGCAACTAACCGTCCAGACGTCCTAGATCCAGCACTACTTAGACCTGGTCGTTTTGACCGACAGATTACTATTTCTTTACCTGATATAAATGGGCGTGAGAGAATATTAAATACGCATATAAAGAAAATATCGATAGCACCAGATGTAAACGTAAAAACAGTTGCGAGGGGAACGCCAGGTTTTTCAGGGGCTGATCTAGCAAATTTAGTGAATGAGTCTGCGCTTATTGCTGCAAGAAGAAATAAGAAAATTGTTACCATGGATGATTTTGAGTATGCACGTGATAAAGTGATGATGGGCATGGAAAGAAGGTCCTTAGTCATTACAGAAGAAGAAAAAAAGCTTACTGCTTACCATGAAGCTGGTCATGCAGTAGTTGCAGTTAATATGCCTGCTTCTGATCCTATACACAAAGCAACAATTATTCCACGTGGTAGAGCACTTGGTTTAGTTATGAGACTACCAGAAACAGATAGAGTGTCCCTCACAAGAGAAAAGATGCTAGCAGATATAACTGTTGCAATGGGTGGACGTGTGGCAGAAGAGCTAATTTTTGGCTATGATAAAGTCACAAGCGGCGCATCTTCAGATATAAAACTAGCATCAGATTTATCACGTGCTATGGTGACAAAATGGGGAATGAGCGACAAAATAGGTCCGATCTATCATAATCGCGAACAAATCACACATGATTCTGAGACAATTTCTGAAGATACGTTAAGACTTATAGATGAGGAAGTAAAGAAAGTCGTATTTTCTTGCTATGAAAAAGCAAAAGACATTTTAACCAAGCGTAGGAAAGACTTGGAGCTCATTGCTGAAAATCTACTGGAGTTTGAAACTTTAACAGGAGATGAAATAAAAGACATATTAAGTGGAAAAAAAATTGTTAGAAATGAAAATGAAGGTAAAGAAGAGATAAGAAGATCCTCTCTCTAATTAGATCTGACTTTGATTTAACTGCTAAAATAAAAATCTTTAACCAGAATCTAAACTACAAAGCTATAATTAAACCTCTGCATTTTACCAATGAACTTCCTTGAACATTTCTCCAATTTTTTTCTAAATAACTCTTTGCCTATTTAAATAAGTATGTTCAGTATTAGAGCTTTCCAGACCGCTACTAGGAGAAAGCTTGACCTTTAAACATCTCTATTAGCTTTAATAAAGGAGCAGTTCTTGCTACAATGGCTCCTATAACAGCAGTAGCACCCATGATGAGAAGAAGCGGTTCTGAAGTGGTGATTATACACATCTCAATACATAAACCAGCAATGACCATACCAACCATTATACAAATGAAAGCACCTACAATTATGGATGAAACTACACCAATTAATTGTCCTATTTTTGAACTAAGTGGTACTTCTCTTTTACCTCCAACACAACCTTTGAATTTCGCTTTGATCTTCCTCCAACATCCTTAATTGTCTTTTCAAATTTTAATAGCGACTTGTTGTTTAGTCTATAGCTAACCGAAGTAAGATTTTCTCAAAGGGTGGGGTAAAAAGGTATAATACTGCTTTAATGAAGGTAGAATGATGCCAAAGCCATATAGTGAGGACCTGAGGGAACGAGTTTTAAAAGTGGTAGACGAGAAAAAATGACAATAGAAGAATTCGAAAAGGTTGTAGAAAAAATGCGCCCAGAGTGGGAAAAAGTTCAAGAACAGAAGAAATGCCATGGAAGAACGTCAAGACTGCCTGTATTGGAAGACAAAATACTCTGTATAATTCTATATTATCGAACTTACATAACGCACCGATTCTTGAGCTAACTATTCAACTTTCATAACTCAAGCACCTACCGATTACTCAAGAAAATGGAACCACTTTTGGCTAAGAAAGTCTCAATAAAAAAGGATAGAACTATGACGCCAGAAAGAATTTTGAAAATATTAGCAGATGTTACAGAACAACCAATACAACGATCAAAAGATAGGAAGAAAAGAAAATTGTCTTATTCCGGAAAGAAAAGAGTAAATACAATAAAAACAGAAATTGTTATAAAAGAAGATGGGCAAATTCTATCAGTGTCAAAGTCACACAGAGGTCGAATTCATGATTTTAAGATACGAAAACAGGAAAAAATGTTGTCAAAAGAGAATATCAAGTATGTTGATTCTGGGTGTCAGGGGTGGCAAAAATTGCAGAGTAACGTTGTAATTCCATATAAAAGGTATCGAAAAAAATCGCTGCCGATGATCAAAAAGAGCACAATCGAAAGCTGACATCATTTAGAATGAGAGTGGAGCATAAAATTCATGAAATTAAGGTTTTTAAAATCATGTCACATACCTATCGCAATTTTCAGAAGAAATACAACATGAGATTTAACATAATTGCTGATCTGGTAAATCTCAAACACAAGTTTTAATTGATCCTGCTATTGACCTAACTCACGCTGAATTTAGTTCCATACTGTTTCCCAGTAGGTCTTGTGGAAGAAGTAAGCAAGATGTTAAAAATTGATAGAAAACTATATACTAGTGGAGGAAAAGAAGAGAAGAAAGAGGAAGTATAAAACCGTCTTCAGACTATCAAAAGGGACATAGTCATAAAATTAAAGACTGAGATAGCTTTGTCAAATTTCTGAATGAAAACCGAGATATTACGGTTGAAAAAATAATTGAAAAATTTGGCAACATGTGCAAAGATACAGTCTACAATTATCTTAAAAAAGTAAGCTATACATATAAAAAAAACTTTTCTTTATCAGGAAAGGAATGAAGAGAAACCCAAGGAGTTCATAAAAAAATAGAAGGAATAGAAAAAGAAAACTTGATATTCATAGATGAGTCTGGAGTAGAAGATAACAGATTTTATGAATATGGGTGATCTCAAAAAGGTAAGAGGTTATTTGTCCAGGGTTTAAAAGAAAGAGGGTAAGAATAATTGGAGCACTAAATGAAGGAAAAGTTAAAGCTTCCTGAAGGCTACTGCAACAGCGAGATTTTTGATGCTTATGTAGAAAATATACTTGTTCCTATATTAAAACCTGAACAGACTATTGTTCTCGATAAAGCAAGCTTTCATAAATCTGCAAGGACGAAAAATTTGATAGCAAATATTGGGTGTAAAATTTTGTTCTTGCCTCCATACTCGCCAGATTTAAATCCGATTGAGAAGTTCTGGTTTGCCATTAAGCATGTCATAAGAAAAGTGCTGCCAAGCCAATATTAATTCGGCTATTGATTTTGTCTTTCAGTGCTCGGGCAAATCTTACTTCAGTTAGCTATAGATGCTTGTATTGGGCAGTATTCGTTTGCTATACTAAAGTTTCACTCTCAACCGAGTTGATAAAAGCTGCGATATCTCCTTGTAGCATTAGGTGTATATTTTTTGCTATTTTTTCCACTAAGAGGATAACATTATCAAAATTTTCAAATTTTGATAATACATAATCTGCTAAGCTTTTCTGACCTTCGGGCCTGCCTACTCCAAATCTTAAACGCCAATAATCGTTACCAATAAAGCTATCTATAGACTTAAGTCCATTGTGTCCAGCAGAGCTACCACCTTTTTTTACTTTTATTCTTCCAAATTTTAAGTCAGCATCATCATGTATGACAACAATATTGTCTAGCGATAATTTGTAAAAATTTTTTATTTTTGCAATAGGAATACCTGAATTATTCATAAATGAAGAAGGCTTTATTAGCATAACTTTATTATTGTTAATTATGCCTGAGGTTATCAAGTAATCAGCTTTCTTAGAAAATGACTGAAAATTCCAATACTTGCAAATTGCGTCAATAACTATGAAGCCAATATTATGGTGAGTTAATTCATATTTACTACCAGGATTACCAAGCCCAGCTATTAAATGCACTACTCCTCTGTTTTTGTTTGAGACTCTTCAACATCACTATCAGCAGCAGAAATTGTCACAATGGTAAAATTTTCTTCCTCATGAGCTACAAATTTAACACCTTCTGGCAATTTTACATCATTGATATGTACAGACTGACCAATCATTTTGCCAGACAAATCAATTTCTATGACTTGAGGTATTTTCTCAGGAGAGCATTTGACAGTAATAGAACGACACAAAACATTAAGCACTCCACCTAATTTGATTCCTGGTGATTTACTTTCATTGATGAATGATAAAGGTATATCTATTTTAATTTCACTACCTTTATCAACAAACTGAAAATCAACATGTTGCACAGTATCCTTTACTACATGCCATTGAATATCACGAACAAGAGCATATTCTTTTTTCCCTGAAATATCTAGTTCTATTAAATGTGCAGAAAGAGCACCTGATTTATATTGTTTAGTAAATTCCTTTGCAGACAATGTCAAATTTACGTTATCATGCCCTTTACCATATATAACTGCAGGTATACTTCCTTTTTCCCTCAGAGCTTGAATTGCTTTCTTTTTTTTTACGTCACGTAATTCTGCATTAATTGTTACCATTTCTTGCTGTGCCATCGATTACTCCTATTCAGCTAATCCTTTTTATATAATTTAATAATATAACATAAAAATATTTATTTCAAACTTCATTCTTTCACAGTAATTTTTTGTGAAAAAATTTATTTAGATATATACTTAAGATCACTTAGTAAGAGCTATGAGTACTGACGATAAATTAGTTTTTAAGATTTATAAGCCAACAAAAACTGCAACACAATCTGGTCTAGGTAATACAAAATTCTGGTACCTAAAAATTGAGACTTGTTCTTACTACATTGAACCTTTGATGGGATGGATTGGTTCAAAAGACCCCAAAAAACAGATTGTACTAAAGTTTGATTCTCTTGAAAAAGCAGTATCTTACGCAAAGAAACACAACACAAAGTACACAATTGAAATGCCAAAAGATGTTAAAAGACTGCCAAAATCTTATGCGAATAATTTCGTATCAAAGTAAGTTTTATCGTAGTGTGTTTATCTAAAAGCCTAAATTTAAGAACATATCTTGAAAGGACTTAAGTGGTTAAGCATATATTAAAGAGTTCTTGAAGTAAGGAGAGCACGCTCATACGTCAAGCAAACAATGTTTACCTAAAATTCTTTGACATTAGCAGCTTTCTTGCCCCGTTTTCAGTAACAGTGATTTTGTAATTCTTCTATATATTAGAAAAATTTTTATTTTAATTAGCCATAGGCGCCTATTGGTTTTTAGCTAAAGTAAAGGTCAAGTATCTGGAATTCTGGACATAAAATCCTCCTGTGTAAAAAAGATTAGAAAAAAGTGCAGCGCACATATGACAGAAATTAAGCACACTTACATGCTCTGAAGAAGATACGCTACGCTTTTTGATTAAAAGTTTGACCGAAAAGTCTGCAGACAAAGATAGATTTTGAGCTCTTAAAATATCTCTAACTGTAATTATAATCAGATTTAAAATATATGGAAGCAATTTTTTACGTTAATATTTCAAGTTTCCCTTTCAAGATAGGTTCTAATTGTTACTCTAGGTTTTAAATTGTGCTAACGCACTGCGGCTATTTAGAGAGTTGAACCTGGCTAGCTAGTATCAAAGAGTTATTTTTTATATATTTCTCCATAAGCTTTACAAGCCCCTTTTGGATTACTCAAATAACTTCATTCTGCTTGAAGAACTTTTATGTTGCTTTGCACTAAATTAATTTCACGTTTTATTTGTGTTAGCTATTTATTTAGTGAGTGGACATGTAATTTTACCTTAAATAACCCTATAATAAAAACATAGTTATTGAAATAATACAGAAGGTTCTCATGACAACCTCTGTATAGCTCTTAATTTTGCTGAACGCGCACGCGGATTTGCATTTATCTCTTCCGCACTTGCTTTCATCACTTTTTTGTTTAAAAGGGAGAATGTCTTGGTAGGCCCTGGTTCACACAAATCTTTAAAAAGGGTTTTAACTATACGATCTTCTAGAGAATGAAAGGTAACTACAATTAATTTGCCGTTTTCACTTAAAATCTCAGATGCAGCTTTAATACCCTTTTCAAGCTCTCCTAGCTCATCGTTTACCCATATTCTGATCGCCTGAAATGTTCTAGTTGCAGGGTCAATCTTGCTTTTCCCACGAAACACTACAGAACGTACAATATCTGCAAGTTCAAATGTAGTTTTGATAATTTTCTTCTTCCGCGCATTTACTATCGCTCTTGCGATTTTACGAGAATGACGCTCACCCCCGTAATTATATATAGTGTTTGCAATCTCTTCTTCACGTAAAGCGTTAACAAACGTCGAAGCATTAACATGAGAATAGTTATCCATGCTCATGTTAAGTAGACCATCACGTAGAAATGAGAATCCTCTATCTCCATTATCAAGCTGCATAGATGAAACTCCAACGTCGAAAACTATTCCATTGATGCCTTTAATATTATTACTATCTAATAAATTTTTAATATTACTAAATTTCTCAATAAATAGATTTATTCTATCAGGGTATTTAACGTTCAGATCATCATAAAATTTGGTAACTGTTTCATCCCTATCAATTGCATACACTTTGCAATCAGCGGATTCCAATATTGCTTTGCTATATCCTCCAGCTCCAAACGTGGCATCCACATATATACCACCACTGTGTGGTGCTAATTGAAATAGCATCTCTTTTAACAAAACTGGAGTATGTGTCATATCAAGAGACTTTGTGCACTTAAATTAAACTCGCCAAAAAATATATGGAAATATATAGATATAGTATAAGGATATTTAAATATAATCAACGATATAAAAATTTAATAAGATAATATTATTAATATAACATTTACATAATTCACGTTTGAAAAAGTAAGTAATATTACTATAATATCAAACAAATTACGGAAGATTTTGTGCAACAAATAACAAAAGTAATACTATCAAGTTTAATTTGTAACACTTTGTTGTGGTATGATCACATGCTTTTCAGCCATCTAATAAGCATAATCGGAGATGTGTTTTTTCCATCAGACGACAAATTAGTCAGCATACTTAAAGCTTTTGGAGTGTTTGCAGTGGGTTTCTTAATAAGACCAATTGGTGCTGCTATATTTGGCCACATTGGAGATAAATATGGAAGAAGGATTGCTCTATTTCTCTCTATCATATTGATGACTCTATCAACCGTACTTATTGCATTTGTTCCAGGCTATCAGAACATTGGGGTACTCGCATCAATACTGGTGGTATGTTTAAGATTATTGCAGGGTATATCTCTTGGAGGAGAGGCAGGAAATGCCCCATTTTTAATAGAGCATGCTCCTAAAAATAAAAGAGGATTCTTTGGCAGTATTGAAGTATTGAGCGCAATTCTTGGCTCAATATTAAGTCTTATAGTGGTGCTTATATGCAAAAAAGTATCCGATTTTGAATCTTGGGGATGGAGATTGCCTTTTATTTTCAGTTTTGTAATAGGATTAATTAGTATATATATGAGATATATACTCGATGAAAGCCCAGAATATAAAAAGCAGGAAAAGCCACATGAATTACCGTTAAAAGAACTGTTAAATGGCTATAAAAAACCTTTTCTAATATCAATTGGAATTGACATAGTTGAGAATGCATCTCTTTACATATATTTAGTGTTTTTTAATCTACTTGCATCAACAATAAACACTCACACTCACTTTAATCACGCAGTAGAAATATTGAATCAGGTTGCACTTGGAGGATTGACTATACTATTTGCAATACTTTCTGATAAGGTAGGGAGAGAAAGAGTCATGAAATTTGCATTTGTGACTTTTATAGTAGTAAGTTATCCAGTTTTTTCAATGATACTAAGTGGTAATAATTTGCTCACCATAATGGCGCACGTTCTTTTTATAATCCCAATAGCTGCTTCTCTTGGTCCTGTTAGCGCGTTTATATGTGAATTATTCCCAATAAAGGTACGATACAGTGGATTTGGTTTATCAAGAAATATAGCTTCGGGATTTTTTGGTGGTCTTGCACCATTTATATGCACAACTATTATCAAAGTTACAGGACAAGGAACTTTAGCAAGTTTTTACATGATTTTCTGTGCACTAATTGGGTTAGTTGCTATATCACAAGTTAAGAGTTAGATTTTTTCAAAAACCAAGTGTTTAAAAAATCTAATCATAAGGTGGAAAATGCCAGTTTTTAGGTGATAGTGTAAATATTTCAACTCCATCTTTTGTGACTCCAAGCGTATGCTCAAACTGTGCAGAAAGTGAAAGATCACGTGTTGTCACTGTCCAGCCATCTAGCTTGCTGAGCAGAGTTTCATGTTTTCCAGCATTGATCATTGGTTCTACCGTAAAAAACATGCCTTCTTTTAAGATAAGATCCTCACCTTCATCATAAAAATGTACAACATTTGGTGGAGCATGAAAAACCTTTCCTATGCCATGTCCACAATAATTGCGTACGATAGAATATCCAAAATCTCTAATATATTTTTCTATGGCAAAACCTATTGCATTTAATTTATTACCGGGCTTAACTTGCTTTATTGCTTCCATCAGTGCACCATAAGTTGCATCACACAAACGCTTTGCTTTTATTGAGGGTCTACCAGCCCAAAACATGCGACTTGTGTCACCATACCAGCCATTTAAAATCACTGTAACGTCAATATTTAAAATATCTCCATCTTTAAGAGGTTTATCATCAGGAATACCATGACATACAACAGCATTTTTTGAAGTGCAAATTGATTTTGGATATCCCTTATAGTTCAGTGGTGCTGGACTTGCACCTGCATCGGTTATAAATTTATGACATAGATCATTTAACTCATTAGTTGTTACACCTACCTTGACGTATGGTGCAATGAAATCAAGGGTTTCAGCTGCAAACCTGCCAGCTTTACGCATAAAGTCAAAATCTTCTTGTGAATGTATAGTTATGTTCATGTTTCTTATGTTTTTATTGTAATTTTCTGCTTCTCTTACGGATACATCAGTGTAATAATACTATAAAAATAAGCTCCTAGATCAAGCCATTTGTATATCAAGAGATAAAGACAAAAATCTAGACTGTGACTTTTGATTTAACCCAATGGTATAACTTACTTATTTTACCATCGTGACCAAGCATTCCAGAATTATTTCTATAAAAGGTATCAACTATTAGCTTTATAGAGCCTAAAGCAGCAGAAAATACAGGATTTTTGTCGTATTCGCCATCAAGACCGCTACAAGATTCAGGGCATCCGATACGGACTTGTTTATTGAATATATAGCTTGCAATTTCTTTCATGCTTGTGAGTTGACTGGTTCCACCTGTGATCACTACTTTATTAATTGGATCTTTCTGTTCTTGAAATTGTTCTCTTATCAGCTCAAGTATTTCCTCAATCCTTGGTCTTATGATGTTAACAAGTTCAGACTTAAACACTTGAGTTGGTTCATCGCTTTCATTACTTTGCACTGCAATACATTCATTCTCATCTATTGAAGTTACAATAGTGCTACCGTATAGTATTTTTATGCGTTCAGCATGCTCTATACTTGTGCATAGTCCATAAGCTATATCTCGGGTAATGTGAATGCCACCAATTGGAATGCTGCTTGTGTACACAAGTTTTCCTCTCTTAAAAATTCCAATTGCAGTGCATCCACCTCCTATGTCAACAACAGCAGTTCCTAGCTCTTTTTCATCTTTACTTAGACAGGCAAGGCCTGCAGAATATGCAGAAGCAACACAACCAGCCATACTTATCCCACTATTATTAGTTATACAATTTTCGATATTGGTAAGCGCTGGACGCGAAGCAGTGACAACATTAACATCAGCAGATAATCTTTTTCCATATAATCCACTGACTTCCTTTATGTCAGTCATATCATCTAAGTGATATTTCAGTGGTATATTGTGAATGATGACATTTTCTTCGATATATTTCTCAAATGTCTGAAAGACTACACGTTTTATGTCTCGTTCTGAAATTTCGTGATTAGCTGCAATTATTTCGTTATGTACGTAAAAAGATGAGATTCCACATCCGGCTACATTCACATATATCTGGTCTATAGTCTCTTCTGATACTTGTTCAGCTAAACCTACAGTTGATGAAATAGAGTAACTTGCATGCTTTGCGTCAGTTATTGATCCGCCACTTATACCTTCTGCACTTTTATAACCCGTTCCTATTATTTTATAGCTAAAATTGCTATTGATCTTAACGATTAGGCAGATAATTTTTGTTGTACCTACGTCTAAAACAGCAAAAACATTCTGCTTTGGTTTTGTTATTACTACAGAGTACATTAGTTGACCTTATGATGCGATTCCATTTAAATTGTAGCTTCCCTGAATGAATTTATATTTCTATCATAAATGTAGCAACATTTTAATATACCTAGACAAAAAGAAAAATAAAACACAGAATTACAATTTTTATGTCTAAGTTACCAATTGTAATTGCCCCTGACGAAAGATTAACTACACGCGCCAGTGAAGTAACAGATATAACCGATAAAATTAAAGAATTAGTAAACGACATGTTCGAAACTATGTACGATGCAGAAGGTCTTGGTCTTGCTGCAGTACAAGTTGGAGTGCTGAAGAGAATTTTTGTCATGGACGTTCGGCCAGAAAAGGCTGGAGATGAGCTAGCAGGGTATGACTCAGTTGGCAAGTTTTGTATGATTAACCCTGAAATTAAGGAATTATCTGATGAACAAGTCATTATGAGTGAAGGATGTCTTTCAATTCCAGAGCAAAGCCATGAAATCAAGCGTCCAAAATATTTAACTGTAAAATATAAAAACTTAAATAACGAAGAACAGACGCTAAAAGCTAGTGGTTGGCTTGCAAGGTGTATTCAGCATGAATTGGATCACTTAAATGGTATATTATACATTAGACATTTATCTAGGTTGAAGTATGATTTGGCTATGAAAAAAGCACAAAAGGTTAAGAGGCACTATGAGCAATGAAGATCTAGAATTGTTGAAGTTCTATCATGAAGTGGGAGTTGATTGCACGCTAACTGAAAGTGAAGAGAAAAAAAAAATGAAAAATGAGAGAGCTGCACAGTCTTCTGTCATCGAGCAGAAAAAAGAACAACAAACTATGTTCCCAAGTGACTGGATCATTGAAGCAAGGAAGCTTGCAAGTCAATGTAGTAGTGTAGATGAACTAAGAAGTGCAGTTAAGTCATTTGAGGGTTGTGAAATAAAAAAAACTGCAACTAATACTGTTTTTTCTGATGGTAATCCGAATGCAAAAATCATGCTTATTGGTGAAGCACCAGGAGCAAATGAAGACCTGAAAGGCATACCATTTTGTGGTGCAAGCGGAATACTGCTCGATAAGATGCTCGGTGCAATTAGTCTGGACCGCACTAAGGTGTATATAAGCAACGCGGTGTTTTGGCGTCCACCAGGTAATAGAAAACCAACTGATCTAGAACTTGATATGTGCAGACCATTTGTTGAGAAGCACATTGCTCTTGTTTTACCGCAAATTCTGATTTTTGTCGGAGGAATTGCATGTTATAGCCTTCTTGATAACACAAAGACTATATCGAACTTGCGTGGCAGATTTCATACTTATACTAACCAATATTTATCTCATTCAATTACTACAGCCGCTATATTTCATCCAGCCTATCTACTTCGTCAACCAGCGCAAAAACGCTTAGCTTGGGAAGATTTGAAGAAGATTAGGGAATATCTTGATAATACCAATAACCACACAGATGTTTAGCTTACTACTCGTTATCATCTTAGTACCGGCTAATTGCATTAAATATTGAAAAATTTACTAAACAGAGAAAAAGGCAAAAGAAAATCTATCAGCTACTACCTATTTTTTAATTGGCGTTTTTCATTGTGTTAAATGCTTTGATAAACGCATTTTAGCTTATGTGGGTAAAAGTTTTATAAAGACATAGAGTGCACATAGTGCAAAAAATTAAACATCAAGTATATTGAGCTTTTTGTCGTTTTATCTGCACAGACTGAAGATAAATAATATATTTTCACCCTTATTTTAAGGAGAATGGCGGAGTTCGTCAAGTAACTCTTGCCGTTGCTATAGCTACTTGAGTTCCTGTAATCACAATGTTGGTGCAATGTACGCATGGAATTTTATTTACTCTACAATATGTTGGTTTATAGTAGTACTGATGCAGAAATAAATGGAGTAAGCATTGGAAAACAATATAAAAAAATTGAAAGGGAATTTTTTGGAACAAGCAATTAGAGTAAATCATGCTGGCGAATATGGAGCCATTTGCATTTATTCTGGTCAAAAATTTATTCTTAAAAAATCTTCCATAATTGACAAAATAATTGAAATGGAGGAGCAGGAAAAAAAACATTTCCACTATTTTAATGAGAAAATCAAGGAGCAAAGAGTTCGTCCTACTGTTTTGTTGCCAGTTTGGCGTGCTTTAGGGGTGTCACTTGGTGTTGTAACTGCCATGATGGATAAAAAAGCCGCTATGGCTTGCACTGCTGCAGTTGAAGAAGTGATCGGAGAGCACTACAAAGAGCAAGTCTTACATTTAGAAGATGGGGAATTAAGAGAAACTATAAGTAAATTTCGCGATGAAGAGCTAGAACACAGAGATATTGCAATTCAGCACTGTGCTGAAAGTGCACTTGGCTACAACGTTTTATCTTCATTCATAAAAACAAGCTGTAAAGCTGCTATTTACTTATCCAAGTTGATTTAATCAATTACCATTTTGACAATCACATTTACCTTTAGTTCTTGTGCTAATTGTTGTCTCATATCCTTTGCTCTAATTTAATGCATATAAATATTTATAATTAATTTCTTGTTCTAAAAAATACATTAATTTAACTCCTTGCCTGAGGTTTCTTGTTGCTGCGAACATGTTTGCATAAGACTAGTAGATGGAACATTCTTAATAGTCTGAGTTGACTCCGCAGGAACATTCTCAAAACTCTTGTCCATAACTTCCAAAACACTTTTCCCCTGTATAAGACAATTCCCTCCAAAGCTTGATTTGTTTTCTAATTTGCTAAACCTTATTTTGCTTTCCTCATCAATTTCTACTACCATTTTGTTGCCATCCTTCCGTAGATAAATACTAATTTCTCCCAGTTTAGTAGTAAAAAATATTTCAATACCACCTTTTAAGATATCTGTGTAATTTCTTTTTCCATCTTCTGTAATTTCAACTTTTACTATACTTTCCTCAATCTGAAATATGCCAACTTCTAAATCCTTAGCTTTTTCATTATTTAAAATTTTTGCAATTTCAATAATACTACCTTGTGGATATTGAATGTAAAAATATTTATTATCTACTTCTACTTCGAGGTCATATTCATCAATTTGCTTATTATCTTTTTTCACAATACCTTCATATGCTATACTCTCTAGCATTTTTTTCTTACTCTTACATTGTTCGTTAAGATCATTTAAATAATTAGAGTCATAGTACCCGCCTTCAATATCGCTATAAAAAGATAATCCTTTTTCTACCCCACCTTTTAACACTAAATTACGAGTGATCTTTTGTATGATATTTTTTGTAGTTGAATTGTGTGGATTTGCATGAAAGCGATTAATTAATTCTTCCATTTTTTCAAATATAAAATTTGTTACAGTCTTATTATCCTTACCGTAATATGAGTTTAATCTTATTCCTTGATTTAAATAACCCTCTATTATGCGTTCCATGTACTTTAAAACGCTTTCTTGCTCATCGTGTTCTGTTATACTCTTTATCATCTCATCACAAAATTTTTTAACTAGAATTTGTTCATCTGTAGTCAATGGTATTTGCAATTTCGTAGAAGATGGGTCTCGCTCAAAAAGATAAATTATTGACAATTCCTCTGCTCTTTTAATAAATTCATAACTCCTTAGATATTCTGTAACATTTTTGTTTTTTGCGTACCTTTTCTTGGTTAAATCGATATGCCTATCTTTACGACTTATAGTCGGTAATTTTGGATTTGATGAACTACTCTGTTGACTATTGAAGAACCTGTTAGAGAACTGTTCAGCCTCTAAAATAAGATTACTTTCACCTTGTTTACCTACTTGCTCAGGCATATTATATACCATAATCACTAAAGCTTTTTAGTGATTACTTCAATACATAGATAAGTCAATAAAAATATTTTTTTTCTTCAGTGCTAAAAAATTGTCGAAAATCTCAAAATTGGTTAATTGCGTATAACCTACTTTCTGGTATACATCAAAACTACCGTAGCAAGCTTCAAATTTGAAAGGGATTAACAAATAAAATTCTTGTACTTTGCCTCTACTAAAGTACAATCAGGCTTTATTTAATATTTTTCATGCTTGATGAAGTACATGAGGAGTGTGGGGTATTTGGCATAAGTTACAACCAAAGTGCTGCTTTTAACTCTATACTTGCTCTCCACGCTTTGCAGCATAGAGGTCAAGAGTCTTTTGGCGTAGTAACCAGTAACAACGATAAGCTGCACTCTTATCACTTTCAAGGCCAAGTGAGCAGTGTATTTGATGATATAGATGAAATAAAGAAATCCTTACCTGGGGATTGTGCAATAGGTCATGTTCGATACTCAACAAGTGGTAGTAAATTTGGAGTGCAACCCATGTTTGGCAAAAGTGGCAAATTTGGGGATTTTGCCATAGCACATAATGGTAATTTAATTAATATTTCTCCGATACGCGAACAATTAATTAAACAAGAGTGCGTTTTTCAGTCAGATATTGATACAGAAGTAGTAGTGCATCTGACAGCAAGCAGTGAAAAAGATAGCTTTTTAGAGAGTTTTATATATGCATTAAAGCAAATACAAGGTGCTTATTCTTTTGTGGCAATCAATCAAGAAGTAGTTATTGGAGTACGTGATCCATCTGGAATCAGGCCTCTTGTTTTAGGAAAGTTAAACGGTTCTTACGTTCTTGCATCTGAAACTTGTGCTCTTGATATAATAAATGCAGAGTTTATTAGAGAAATAGAACCAGGCGAATTAGTTACCATCAGTTCGGATAGTAAGCTAGCCTCAATGTTTCCTTTCCCACAGCAAAAATCAAGTTTTTGTATTTTTGAATACGTTTACTTCTCGAGACCAGACAGCATAATGGAGAAGAGGTCCATATATGATATAAGAAAAGAAATAGGAAGAATACTTGCAGAAGAGAGCCCACCAAAAAACAATGTAGATATGGTTGTACCAATACCTGATTCTGGAATACCTACAGCTATTGGATATGCAAAGCATTCAGGATTACCTATGGAACTGGGGATAATTCGTAATCATTACATAGGAAGAACTTTTATACAACCCACCGCTGAAGTACGTAAAGTTAGAATAAAATTAAAATTCAATGCTAATAAGCACACTTTGAAAGGCAAAAACATAATTTTAATAGATGATAGTATAGTGCGTGGTAGTACATTAACAAATATAATAGTTATGTTAAAGGATGCAGGAGTAAAAGAAATTCACCTCAAAATTTCAAGCCCACCAATTAAGCATTCTTGTTTTTATGGAATAGATACGCCAGAGTGCAAAGATTTAATTGCTGCAAATAAATCTGTAGAGGAAATTAAGGAAGTTATAGGAGTGGATAGCCTAGCCTTCTTGAGTATTGATGGACTATACAGGGCTGTTAAAGAAGAAAAACGTAACAACGCTACACCGCAATATTGTGATGCTTGCTTCACTGGTGACTACCCAATTGGTAAATAATCTATTATTAATGAAGGTGAGGTTTTTTCTATGTTATATTAACAATTTTAAAAATAGATTTTTTGCATAACCATATAGTTTTTGCCTGGGCGTCATTTGAGTAAAAACTACTTTACAAATTTCGTCATTCCCTTTACTATGGCACCAAGAGTATTTATCCTTATTTTTGACCTGCAGGCTCAATCACAAAATTCAGTAAAAAAACTCAGATATTTATTGGCAAATTACACAAAAATTATAGTGGCTGCATGTCTTTTTTATTTTTTCTACATTCAGCCAAAACGCGCTTATTTTAAGCGTTATCACATTATTACAACGCCAATTTACATTATTATAGGGTCAAAACTCGCTATACGGGGATTCTTTTGCCTTTTTTTCGCCTGGTAAATTTTTTAATATTTTGGATTAGTGAGGAGTCCTATAGAGATGTCATTCCAGCACTTGATGCTGGAATCCAGCCTTTCTGCAATCTCATCGAAAACGTTGTACCACTTTCTATGCTAGTTTGCTTGTGAGCAAATTGGATCTCAGTGTCAGCTACTCGGATGACAACATCATAAAGGAATCAGTGTCAGCTACTTGAATGAAAAGTAAAGGTACTGGGATGACAGGAGTGTGGGTAAGGTTACATCCATACTCCAACAGGTATGACGGTATCATTCCAGCACTTGATGTTGGAATCCAGGGATTTTTTGAGCATGAAAGTTATGCTAAGTTTTTGTTGGTAAGTAAAGGCTGGATCCCAGTGTCAGTTACTGGAATGACAGGAAAGGGGCTACTCGAATAACACCCCTCATGGCGAAAATTGCCCTTAATCACAAGTTCGTGCAGTTATGCAAACACAAAGGCAGCGCGTAATACTGGATCCAAACTTTAACTGATATGGTTACAGAAAGAGAATTTATTAGGTAATTATAGATACTGAAAGTGGCCATTTTAGCCACTTTCAAGTGAAGAGAATCTCAACAAAGATTTATGTTATAATGTAAAAATAGTGCTTAAAAGAAAGCACTATTTTTACTCTACTGTCTCAAATCACTAAACACAACTCCCGTTTCCATCACGTCGTTTACCTTGAGGACATTTTGCAACACATGTACTACCGTACATTTCCTGACCACTAGGACAACTCATGCAAGCTCCTGCTACACCTGGTGCTATCACGTTTACAATTTTGGGTGCACCAAAAAACACAGCAGTGAATGCGCCGAGTGCAAAGAGTGCTGGCCATGGCATTCTGCCAAATATTGCAAGCAATGCTGCACCTATTATCACTACCGTGATCATTGGCCCACCTATACCTTGAGTATAGTCCACTATTTTACATATCACTGCTGATGTTTCATCAGCATGTACATCAAACGCAAAGGAAAGAATTAAAGCTACAAGTAGAAGAAAGTTTTTCATTATGCCTCCGTATTTAACGCTGGATTATCTATCATTTTGATTAAATTTAAGTAAATGGTGAGGATTTTTTGCTTAAAAGTATGCTTTATTTCATTTAGAATACTTTTCTTAGTTTATTTATATTACAAGTGCTACAGCAATTTTATAGTATCGTTTATTGCCTTTATCGTGCTTTAATTGACACAATTTATAATGATGGAGTGGAGCACGCAGGGTATCTATCATTTTTAATCCTGTTATCAATATTTCCTTTTCTTATTGTTTTAATAGCCATGGCATCAACGTTCGCAAATTTCTTAGATCAATACAATGTCGGCTGGGCATTTATTATTGATAACATGCCACAGGATATTTTATCATCTTTGATGCCACGTATTAGGGAGATAATATCAGGCCCTCCGCAAAGCTTATTAACCTTAGCAATTGTAGGCGCTGTTTGGACTGCCTCATCGACAATTGAAGGATTTAGAACGATACTCAATAAGGCCTATAAAGTTCCAGTTTCATCGCCTTATATATGGAGAAGGGTGCTCAGTATATTACAATTTTTAGTAATTACGCTTGTTACAACTCTGACTATAGTATTTTTTACATTAGTGCCAATGTTAATTGATTTTTCTTACCAAGGGCTAAGTTATACTAGATATTTACTTATCGAGTTTGTACTTTTTACTATAGTATCTTGGATGTATTTTACATTGCCAAACATAAAACAAAGCTTATCAGACGTATTCCCCGGATCTTGTTTGGCTGTTATTCTTTGGACGATCTCTGCTTCAGCTTTCAAGCAGTACTTAAAAGCTTCCTTTGACCAACTGAATTTGATATATGGAAGTTTAGGTGGTGTGGTAGTATCGTTACTATTTTTTTATGTGTTAAGTTTGATTTTTATATATGGAGCAAAATTTAATTTTCAGCTAAAATATTTCAATAAATCTTGCTAAAGAGAAAGAAATGGGTAAGTTAGAAGGTAAAATAGCTTTAATTACCGGAGCTTCAGGTGGAATAGGCTCTTCTGTTGCAAAAAGATTTGTAAAAGAAGGTGCATGTGTAATTCTGATTTCCAGATCTCTTGATAATCTCAAGCCACTATATAATGAAATTGAAGAGCTTAAAGAAGGCTCTGTGAAACTAATTCAGCTTGATCTTTTAGACTTTGAAAACGTAGAAAAACTGGCAAATATGATAGAAAGCCCAAAATTATCAGAATCTGGAACACTTGATATACTGATTACATGCACTGAAATTTTAGGTAAGTTGAGCTCTGTTCATGATTGTGAGCTTGAAGATCTACAGAACGTAATGAATACAAATTTTACTGCCAGTTGGTACTTGCTAAAAAATTTGGGTCCAATACTAAAAAAGTCTAATGCTGGAAGAGCGATATTCATGACCTCAGAGATAACACTTTCTCCTTCCTCTTATCCATATTGGATGCCGTATGCTGCAAGTAAAACTGCACTAGAAGCAATGGTGAAGATATATGCATCTGAGACAAAGCATACGAACTTATGCATAAATGCCGTGTATTCGGAAGGGCCTATCGATAGTGAAATGTATAAGCAAGCATTTTCGGGGAAAGATATATCTGAATTAGTATCGCCTGAGAAGTTAACAAATAAATTCGTAGAGTTGGCTTCTGATGACTGCAGTATATCAGGACAAATCTTGCCATTAAGTAAATCTCTTGAATAAGTTTGTACACTTTTTAATTACCTATAGTTCTTAGTCTGAACTCAATAAAAATTCACATATACAGGAAAGACTGGTAACATTACTTTGAATAGAAACTGTTATTGTAATTATGCCAAAACGCACAGATATAGAATCTATATTAGTAATAGGAGCAGGCCCAATAGTTATAGGTCAGGCATGCGAGTTTGATTATTCCGGAACGCAAAGCTGTAAAGTATTAAAAAGTGAAGGTTATAAAGTCATTTTGGTTAACTCCAACCCTGCAACTATAATGACAGATCCTGAATTCTCTGATGCAACTTATATTGAGCCGGTGCTACCTGAAATCATAGAGAAAATTATAATTAAGGAGAGGCCAGACGCAATATTACCAACAATGGGAGGGCAAACAGCACTTAATTGTGCAATAAAACTTGCAGATGATGGAGTGTTAGACAAATACAACGTCGAATTAATAGGAGTAAATAGAGAAGCAATAAAAAAAGCGGAAGATAGAGAATTATTTCGCCAATCTATGGATAAAATAGGGCTAAAATACCCCAAAAGTATCATTATAAAAAATCAAGAACAAATAAAAAAGGCTTTGGATTACATTGGATTACCAGCTATCATCCGTTCATCATTCACTCTTGGTGGCGCAGGTAGTGGCATAGCATACAATAAAGAGGAGTTTTTCAATATCGCAGAAAGTGCTCTCAAAATTTCACCAATAAATGAAGTTCAGATAGATGAATCAATTATCGGCTGGAAGGAATATGAAATGGAAGTTATCCGTGACTGCAAGGATAACTGTATAATAGTGTGTTCAATAGAAAATGTTGATCCAATGGGAGTGCACACCGGAGATAGTATCACAGTTGCTCCTGCTTTGACTCTGCGTGATGCTGAATATCAACAAATGAGAAATGCATCTATAGCAGTGCTGAGGGAAATTGATGTTAGCGCCGGTGGTGCAAATGTGCAGTTTGCAGTGAATCCTAAAGAAGATGGAAGCCTCGTTGTAATTGAAATGAATCCAAGGGTTTCTCGCTCTTCTGCACTTGCTTCGAAAGCAACAGGCTATCCTATTGCAAAAGTTGTAACTAAACTGGCTATTGGCTATTCGCTCGATGAAATACGTAACGACTGCGCTCCAATAATACCAGCGGCATTCGAATCAGTGATTGATTATATCGTCACTAAAATTCCTCGATTTGAGTTTGAGAAATTTAAGGGGACGAATTGTGAACTATCAACTTCCATGAAATCAGTGGGGGAAGTAATGTCGATCGGCCGCACTTTTAATGAGTCACTGCAGAAAGCTTTTCGTTCACTTGAAACTGATCTTACAGGACTTGATGAAGTATTTCCTGAAAATACTGATATTGATCACATCAGATCTCAATTAGCAAAATTGCTGCCAAACAGATTGCTGATTGCTGCTGACGCAATGCGCCACGGAATTAGCATAGAAGAAATAAATTCGATTACAGGATATGACTTATGGTTTTTGCAGAATATACAGCAAATTATATTAGCTGAACAAAAAATCAAGGAAAATGGCCTTCCTGGAACTGCATATGAAATGTTAGAGCTGAAAAAAATGGGATTTTCAGATGCAAGATTGGCAAAATTAAGCAATAAGAAAGTAGAACAAATTGAAGCAATAAGGAAAAAATTTGATGTTAATCCAGTTTATAAGCGTGTAGATACCTGTGCAGCTGAATTTGAATCGAGCACTGCTTATATGTATGGCTGTTATGAGGGAGAAATTATAAATAGGACAGAATGCGAAGCAGATGTTTCTGACCGGGAAAAGGTTGTCATTTTAGGAAGTGGTCCAAACCGCATTGGTCAGGGTATTGAGTTTGATTATGCATGCGTACATGCAGCTTCTGCCGCCAAAGAAATGGGATATGAAACAATAATGATTAACTGTAATCCAGAAACCGTCTCAACTGACTACGATACCGCTGATCGTTTATATTTCGCCCCACTGATTGCAGAGGATGTGCTTGAAATACTAAGCAAAGAGCAAGAAAATGGCACACTGGTTGGTGTAATAGTTCAAATCGGCGGGCAAACGCCTTTAAAGTTAGCCAAAGTGCTTAACGAGAGAGGTTTCAAAATTCTGGGAACTTCGTTTGATTCTATTGACCTTGCAGAAGATCGCATGAGATTTAAAAATCTTGCTTTGCAACTTAATTTAAAACAACCTGAAAATTCTATCTGCCATTCAGTAGAAGAAGCGTTAACCAACGCAGAAAAGGTGGGGTTTCCACTAGTAGTCAGGCCATCATATGTCCTCGGCGGTCAGTCTATGTCGATTAGACACGATACTCAGAGCTTTAAGGAGTATGTCTTGAATCAAACCAAAATTTTTGAACACGGATCGCTGCTTCTTGATAAATTTTTAGTCAATGCAGTTGAGGTTGACGTTGATGCTGTATGTGATGGGAAAAAAGTTTTCATTGCAGCGGTCATGGAGCACATTGAAGAAGCTGGTATCCACTCTGGCGATTCAACATGCTCAATACCGACAAATACATTGAGTGACGAAGTAATAAAAGAGATCGAGCTCCAAACTGAAAGAATAGCATTAGCATTAAAAGTGAAAGGTCTGATAAACATTCAGTTTGCTGTTCAAGAGAGTGATGTATACATACTTGAAGTGAATTTAAGGGCTAGCCGTACAGTTCCTTTCATTTCCAAGGTAATCAACATTCCTGTTGCAAAGCTTGCCACTCAGGTTATTTTGGGTAAAAATTTGAATCAGGAAAACAAGCCTTTCAATCATTTTGCAGTTAAAGCTGCTGTTTTTCCATTCACGCGTTTTTCGGGAATTGATACTCTACTTGGTCCTGAAATGAAATCAACAGGAGAAGTGATGGGAATTGACTCATCATTTGAAGCTGCACTTGCAAAAACGCACATGGCTGCAGGATACAAGTTACCAACAGAAGGAACAGCTCTGGTTTCAGTAAAAGATGATGATAAAGAGTATATATTGCCTGTTGCACGAATGTTGAAAGAACTGAGTTTTGAAATATATGCCACCAAAGGCACAGCTTCGTATCTGAACAATAACGGCATTGCTGCAAAAGCTGTAAATAAAGTGAGAGAAGGCAGACCCCACATAGTTGATATGCTCAAAGATGGAAAAATAAATCTAGTGATCAATACCTCAAAAGGTGTAAAGTCAGTCTCAGACAGCAAAGATATCAGGAGAACTGCTATTTTGCAAAATATAGCTTATAGCACCACAGCTTCTGGGAGTAAAGCGTTAGCGCTTGCAATTCAATATGTAAAGAATAGCAAATTGGAAGTGAAATCATTACAGCAGATACAAAACGTTTAAATATCAAGACTATAATAAATTATTACTTATTTCAAAATGAGGATCGTGTAAGCTAAGAGGGAATGTGTAAATATATAAAACCAGTCCTTCTTCTTGTCGTTGCAGCTTCCATAATATCATTCGAGTAGCTGACACTGGGATCTAGGAATTCTGATCATGTATCAAAACGCTGTCATTCAAGTAATTGACACTGGAAACCATTATGCTCTGTAAATTTAACTGGATGCCAGTGTCTAGGCACTGGCATGACACCTATTTCTTTCTAGTTTGTCATTCAAATAGCCTCTTTAGTATCATCTACTTTCACGACACCATTTGTTCCTATGTTTTTGCCTATTTTATTTTGCTACTCTGCTGAACAGATACTCTAGATTAGAACACTGATTCTTCTAGAAGTTGTTCGCGTTCCTCTTCTATTGCAATAGAATCATCGTGATTTTTAAATAAATCTCTGATTTTTGTTTCTATTTCATTTGCAATTTCTTTGTTTGCCTTGAGGTAGCTTTTTACATTTTCTCTTCCTTGTCCAAGACGTGTATTGTTATATGAATAATAAGCACCTGCCTTTTCAAGTACACCAAGTTTTGCTCCTATATCTATTATTTCTCCAAGTTTTGATATGCCTTCATTGTACATTATATCAAATTTTGCCTCTCTAAACGGAGGAGCAACTTTATTTTTTACAACTTTAACTCTCGTTTCATTACCCGTAATATTCTCCTTATCCTTTATCGCACCAATTTTTCTTATATCAAGTCTTATAGAAGTATAGAATTTTAACGCATTCCCACCGGTGGTAGTTTCAGGATTTCCATATACTACTCCTATTTTCATACGAATTTGGTTAATAAATATCAATATACAGTTTGCTTTTGAAACTGCAGAGGTGAGCTTTCGTAGCCCATGACTTAGAAGTCTTGCTTGTAGTCCCATGTGCTGGTCGCCCATATCTCCTTCAATTTCAGCTCTTGGAGTTAATGCTGCAACAGAGTCAATGACTATCACATCAACTGCACCAGAACATACTAAATACTCAACGATATGTAACGCTTGTTCCCCAGTGTCTGGTTGTGAAATCACCAAATCATCGGTGTTTACTCCAAGTTTACGAGCATATATAACATCCAGTGCGTGCTCCGCATCGATAAATGCACATAATCCTCCTTTTTTCTGTGCTTCAGCAATTACATGCAAAGCAAGAGTAGTTTTACCAGAACTCTCAGGGCCAAATATCTCAATTATACGTCCTTTTGGCAATCCCCCAACACCCAGAGCTGAATCAAGTGCAATCGACCCTGTAGATATTGTGTCTATTTTTTCTACAGGATTTTGCTTCAGCTTCATTATTGCACCTTTACCGAATGCTTTTTCAATTTGACTTATTGCATTATCTAGTGCTTTTTGCTTATCATTATTTCTTTCTTCTGGATTATGTGCCATGGATCATTTATTAACTTGTATAGTCTTCATGGTAATTGAACGCAACCAATCTGCCAAGGGTTTTTTAATAACGAAGAACGTTAGTTACCTAAAATTAGATAGATAGACTTTGTAGTGCGATACAAAATAACGATAGAATACAATGGTAGTGGTTTCTCTGGCTGGCAAAAGCAACAACACTCTGCTAACTCAATTCAGGAAACCATAGAAAACGCTATATTTAATTTCAGTGGCGAGAGAGTCTCTTTGCATTGTGGTGGCAGAACTGATGCAGGGGTTCATGCTTTAGGACAAGTTGCTCACTTTGATATGGAAAGAAAATTTGAGCTCTATAGGGTGAGAGACGCAACAAATTATCATTTAAAATCGATTCCTATAGTCGTACTCGATGCAGAAATTGTAGATGATGCGTTTCATGCACGATTCTCAGCAAAAAAAAGACACTATGAATACAGAATAATTAATCGCTATGCCCCTGCAGCTCTCGAAACTGGTTATGTGTGGCGGGTACTTAACCCACTTGACGTAAATGTCATGCGTGGAGCTGCTAAATATCTGCTTGGAAAACATAATCTTTCAAGTTTCCGCTCAAAAGACTGTCAAGCTACAAATCCGGTCAGAACAATCGATGATATTGATATAGTACAAGACGGAAGTCACATATACATCAAAATATCTGCGATTTCCTTTTTACATAACCAGGTGAGGATTATTGTTGGTACTTTAGTTGAATTTGGAAAAAATAGAACTAATCCACAAGAAATGCTAAACATATTAAGTCAATGTAAAAGAAACGCCGCTGGGGTCACTGCGCCGTCTCACGGCTTATACTTAGTAAAGATAGATTACTAGCTTAAGTCCTCATTGGCATTACTATATATAGTGCACTTGGATCATCTTCATCAGTGATAATTGTAGCGCTATTACCATCTGATAAGCTGACTTTACATTTGTTTTTTATACAAGATAAAGCATCAAGCAAATAACGAGAATTAAATCCTACTTCCATAAGAGCTCCATCGTAATCCACCTCTATAGACTCAGTCGCATCACTGCACTCTTGGGAATTTGAATGTAGAGTTAATAAATTCTCTTGCAATGAAAATTTAATTGATTTTATTTTATCGGACACAACAACAGAAACTCGGTCTATAACACTAGCAAGTTTGCTACTCTCAACAATCATTTGTTTATCTTGAGACATTGGAATAACGGCTTTGTAATCTGGAAAAGTCCCATCTATCAATTTTGATATTAGAATATACTCACCACATGTAAATTTGATTTTTCTATCTGAAAGTTTTATATTTATCTCATTACAATCACCCAATACTTTCAACAGTTCCATGATAGTTTTACGTGGAATGATCACCCCAAATTCTCCGTTGATATCTTCAGATTTAGGCCTCTTTATACATGATAAACGATGACCGTCGGTTGCAACACAATACAAAAACTGCTCATCTGTATGCAGATATATCCCATTTAAATTATACCTTGTATCATCTAGCGACACAGCAAACTTTGTTTTAGTCAATAAGTCTACCAAATCTGCACTTAGTAGAGTGAAATCATATTGATGATCACCTTCTTCAAGGACAGGAAAGTTATTTGACACTACATTTGGTAAAGAAAAATTTGCATTTCCACAGGATATCAATAATTTTCCTTGATTATTCATTTCGAAATGGACATCCAAATCAGTTGGCAACTTCTTCACTATGTCATGTAAAGTATGTGCTGAGATTTTCACTTCTCCTTCTGTTGATACATCTGCAACAAGTGAGGCAAATACTGAAATATCAAGATCAGTAGCCTTCAATTTTATGCTACCATATTGTGCTTTGATATTTATACACGCTAAAACATCTATCGCGTTGCGCCTTTCAACCACTCCACTTACCCTGGATAGCGTATTTAAAAGGCTTGCACGACTTACACTAAAACGCATTTGTTCACACACAGAACTTTGTTCTTTGATTCCTATATCTACAATTTTTGACATATTAATTCTCAAAAATATATTTTAAATGATATTCATATTCTATGTAAAGTGATATCCATATTTTTGTCTGAGAGACAAAACAGCCTATCTTATACTTTAGTGATCAATGATTTACTTTGTATGGCATAAGTAATGCATTTTTTGATATGCTTTTTGAAAGCCAAGCAAGGAATAAGTATCATCAACATTTGCTGTTTTTACTTTTCCATTAACTACCATTGATAATCCCTGCTTCATTTTTAGAATCAAATCTTGGTCCATTTTTGTATCATCTGTCCACGCAAAACTTCCTTGTATTATTGGCAATTGATATTTAATTTTTTTATCAATATTGAGAACTACAGGCTCATTATTATACTGAAAGCCAGAAGTGACGCTCACCTCATCTGCTTTTTTATCAACGTAACTGACCATTACATACGGCTTGCGGTCGGCTGTATAATGTTCACTTTTTTTCTTAGGATGAGATACAATGTAACACACTTTTTCACCATCTTCCAATGCAGTATACACAAGCCAATCTTTATATTTTTCGTTCAGTTGTACGTTACTAACCGATGCAAGAGTACCTATTGAAAAAAATATTAGAAATATAAAAAGACTACGCATGTAAACCAAGTTTCAAACTCTCTGATTTTATATATTGTTTTACCTTACTCATCGCCTGCTCAGCCAACTGTCTTATTCTTTCTCTTGAAACACAATATTTTTTGCTAAGCTCATCCAAAGTCTGAGTGCTTTCAGATAAATATCTGCTAATGAAAATGTCTCTTGATCTTTCATTAAGACTTGCCAGCGCATTGCTTAAAATTGTTTCTTTTAATGCCTTTTCTTCACGATTCTGGTAAGCTACTTCTTGACCAACTAAATTACACGGAATCATATCTTGTAACTCCTTTTTAGAGTCATCACCTATTTTTATACAATTATTTAACGACTGATCCTTACAAGCCAGACGATAGCTCATCTGTACAACATCTTCTTCAGATACAGAAAGCTCATTTGATATTGCTTTTATTTCTTCTTTACTCAAAGTTTCTCTGTTTGTGTATTGTAAAATTCTTTTTTTTATTTTACGTAAACTAAAAAACAATCTCCTTTGTGCTTGCGTTGTACCTATTTTTACAAGTGACCAAGATTTTAATATAAAGTCTTTCATTGAAGCTTCAATCCACCATACTGCATAAGTTGAAAAACGAAATCCCAAGTCAGGATTGAACTTTTTCACTGCATGCATTAACCCCATATTTCCTTCCATGACCAGGTCCATCAACAATAGACCGTAATTCTTAAATTTCATTGCAATTTTTACTACCAAATTCAAATGGCTAGTAATCAACCTGTGAGCAGAAGAAATATCTTGGTACTCTTGCCAATTTTTTGCTAATCGCACTTCCTCTTCATGGGAAAGCATAGGAAATTTTCGCACTTCAGCAATATATTGCATGAGATTAGTGCTACTATTAACACATAAATTTGCTACTGGGGTCAACATAATAACTTAAATTAAAACTCTGTACATATAATATATTGATTTTCAGTGAAAAATTCAAGCTTTAATTAAAAAAGCATAACTTTATATCTAGTTGAGATCTTAACAACAGCTACCTAAATGTAGAATTAAAATTGCCAGCGTGTAACGATAAAAACTACATTAGATAAATAATGTGTTATTCCAGTGCTCAAACACTGGAATTCACATTTCTTTTTTCTAGATCCCAGTGTCATGCTACTTGAATGACAAGAAAAACCCACTGGGAGAATAAGACAAAGATAGACTAGAAATTAAACGCTACTCCAGCCTCTGCACCAACAGTGCTGTAAACAACATTTTTGATACCAGTATCATCCTTAGCTGCCTTATCAAAACTAGCACCATAAGAACCGAAGTAACGAGCTCCAGCAAAGAGTTTGATTTCTGGAGTTACATCATAGCTAACACCAGCTTTTGCTTGATAAGCAAAACCAAATCCTTTTTGATCTTTAACTACATCAGCTTTTGAAGGATTGCTGATATATGCTGCACCAATACCAACACCAACGTATGGAGTGATAGGCATATCTTCAATCGCTATATCGTAATAAACGTTAACCAATCCTGAAAATGCTGTTAAACTGTCTGCAACATTTGTTTCAGAAGTATTTACTACATCTGTATCTTTAGCCAATTTTGAGTAAAGCCCTTCAACATCAACTCTAATGTCATCCATTTTATAACCAAATGCACCACCACCAGCTATAAAAGATCTTGTTAAGGGACTATCCTTTTCTTTACCTGTTGCATTTGTAATACCATCAACTTTTGTATAAAAAGGTAAAATTTCACCGTTGTATTGTAAACGAACGTAGTAGCTAGTTTCTTCATCACTTATTGGACCAATAGGATCTGATGAAAAAGCAGAGTTTGATAGGCTTAGCAACGTCACTAAAGCAGCTGCCGAAAAAAACTTTTTATAATGCATAATTGCCCTCGTTAAAAAAATTAAAATTCCACTCTAGCAGTCTAAATAATAACTAAAGTTAAGTCAAGTGCTAACTTAATAACACAAAACCTTCTTTATCTTAACTAACTTTTAGGAAAATACAAAGATTTTATTAATTAATAAATAGAGTTACTCTACTTTTTTTACTCTTGATCTTCTGACACCTATTTCACTAATGTCTTTTTATCTTCTGATCTGCATTCATCATTGTGAATTGCTGCATATTCATGCAGTAATATGAATGTACTTCATGGGAGTACTAGTATAAAAGGAAAACACTTAGTTACTGCATTAAGGCAAACTTCAGTAGTAAATTTAAAAAGGAAGTTTAAATCCAGGTGGTAACCCCATCATACCTGCAAGATCAGAGGTTGCATTTGCCATATCTTCTTCTGCTTTTTTAATGGCATCATTAAACGCTGCTGTCACTAAATCTTCTACTATGTCTTTTTCTTCATTTCTCATAAGCTCTAAGTCTATGTTTACCTTTTTAGCTTTATAGCCACCTATTTTTATAACTTCCACTAATACAGAAACTTTGCCACCACCAGAAATACCTTGAAACTCTTTTCCAATATATTTTTCTTGGGCTTCCGCAAGCTTTTTTTGCATTTCTTGCGCTTGCTTCATTATTTGACTGAAATCCACAACCTACTCCTTATTTTCTATATTAACTACCTTTGCACCTTTAAACGTATTTAATATATCCTTAACTACAGGTGCATAATTTAAATTACTCACTTCCCTATTCATATAACTCGTATCAACTATAATAACCCACTCCTGATTAGTAGCTTGATTTAAGTAATTTTTCAAATCATTACAAAAATTGCTATTCAAATTAGATACAGCTTTTAATTTTAAATACCCAAGTTTACAATCTATTAACTGTAGATTACTACACAGTTGTTTGTAAAGATAAATTTGGTTACCCTGCCTTAATAATTGCAAAACTTTGTCAAAATCATAATTTTGTTGCTGTTTATTTCCTATATTATGCGTATTTCCCTTCTGTATACTCTGCGAAAGAACTTTCTTAATCACCTGTTCCGGAGAAGGGAGATCAGAAAGATAACAAAGGCTAATTAACATCATTTCAGCAGCAACCTCATTGCATGTTGAAACCTTTATATCTTGAATACCCTTAAGCAACACCTTCCACAATCTCGAAAAAAATATTAAAGACTTCTTTGCACTCAAATCTTTTACTCTGCTCTTCTCATATTCTGTATCAATCTCTTTTGTAATTAAAAAACGGCATATTAACTGAATTGTTTGCAGCAGATCTTCAAAAATATTGAGCGGATTTGCTGTTTTTACCACATTGTCGAATACTGACAAAGCCTTCTGTAAATCACTATCTAATACTGCTTCCAGTAGGTCAAATATAACGTTTCTATCTACTAGACCAAGTATGTCTGTAACACTTTGAGTGGATATTGTACCATCTTTGCTATATAGCACTGCTTGATTCATCAAAAATAAAGCGTTACGCATTGAATGATTGCAGTGGTGAGCAATTAATTCCGATGCTTCTTTTTCAAGAAAATAATTTTCTTTTTGTGCAATATCATTTAAACGTTCCACTATCTTAGCTGCAGGAATGTTATGTAAGTCAAACCTTTGACAACGTGCAATAATAGTTATTGGTATCTTTTTTATTTCTGTAGTTGCCAGAATAAACTTTACGCTAGATGGTGGTTCTTCTAGAGTTTTAAGTAATGCATTAAATGCACTGCTAGATAACATGTGTACTTCATCTATAATGTAAACTTTGAATTTAGAACTTATGGGTAAATAACAAATATCTCCTAAGATCACTCTAACGTCCTCAACGCTAGTGTGACTTGCCGCATCGATTTCAACTACATCTGGATGACTTGAATTTTTTATCGCCAGACAATTTGCACATAATCCACAAGGTTCAAAAGTTGGCCCCAATGAACAGTTCAAACACAAAGCTATTATTCTTGCAGTGGTAGTTTTACCAATCCCACTACTGCCAGAAAGCAGTATAGATTGTGGAATTTTGTTAAGAGTAAAAGCGTTTTTTAATATACGCACCAATATATCTTGACCTACTAAATCTTTAAAGCTACTAGGACGATATTTTAATGCTATGTTCATAGCCTAGAATAAAACAAATAGTACAAATAGGTATGCAACCCAAAAAGATTCTGATATGGTTGCTTCATTTCTGACCTGACCAAGTTACAGAATTTTTGCCTGCATACCTTATAAAAGGTTATACTTTTTTTTTTATTTAGCAAGGTATATTCTATATCAACTCGATAGCTTGATATGTTAAATTTCGTACACTGTTACTTTCAAATAAACAAAAAGTTAGTTGTTATGCAAGTTATTATAAGATTGTCACTCCAATGTTTATTTATGCCATTTCATCGTTTATTTATGTCATCCCAGTGCATGACAACCTACAGGTACTGGGACAACAAAAGAGGAATATTATGATTTTATATCATTTTCCTCTTTGTCCGTTTTCACGAAAAGTTAGAGCTCTTCTCAAGGAAAAAAAGCTGAGTTGTGATTTGGTATATGAAAATCCATGGGAAAAGCGGAATGAATTCATGGAGATCAATCCAATCGGACAAGTACCAGTATTAATAGATAATAACTTTGTAATAGCGGATAGTAATGCCATTTGTGAATATATAGAAGAGACTTACAATAGTGACGTCAAATTACTTGGTTCATCAACTATTATTAAGTCTAAAATACGCGCTTTAATCAATTGGTTCGATAGCAAATTTTACAATGAAGTTACTAAGTATATTATGAATGAAAAAGTAATTACTAACCGCAGCCCTGACTCTAGATTTCTTCATGCAGCTCAGCATAACCTGCCTTGCCATATGGAATACATCGAACACTTAATTAACAAGAACGTTTGGCTTGCAACCGATAAGTTCACTTTAGCCGATATTACTTTAGCATCACATATTTCTATAATAGACTACGTAAATAGTTTCCCATGGGAAAAAAGTAAGATTTTAAAAGAATGGTACTCCATTGTTAAATCAAGGCCTTGTTTTCGCGAAATATTATTAGAGAGAGTTTTTGGCTTAACTCCCCCTAGACATTACGCTGACCTTGATTTTTAACTTGCGTTAGTTTTAAAGCTACAGTCATTCCTTCGTCAGTAGGAATCAATATGGAGAAATATTTTTTTTCATCTGACAATCTATCGTTAAACTCTCTCATAGCATGCCATGACTTTTCTGATACTTCTTTTGGAGGAGATTCTAAAAATACTGTATCAAATAATAGAGTGTTATCTGCAACGATTAGCCCGTCTTGTTTAATGTATGACTCCGCCCAATCTAAATACTTAGGATAACTACTTTTGTCAGCATCGATGAATATCATGTCAAATGGTGCCTTTGCTGATAATTCATTAATTTTTTCCAGTGCATCACCTTCTATTAGAGTAATTTTATCACTTAGATTAAAAGCACTAAAATTTTTTTTTGCTATTCTTGAGTGTTGAGGATTATTTTCTATTGTATATATATGACCATCTTTCGGTAAAGCTTTTACCATACAAATTGACGAATAACCATATAACGTGCCAATTTCAACTATGCTTTTAACTTTATGGATTTTGATAAATAAATTTAATAATTTTCCTTCTTCAGGAGTGATTTGAATACGTTGTTTCTTATCAAGAGTACAATGTTCTTCTATTTTTTTATACTCTTTTGCAAATAAGCTTCTTATGTACAACGATTTTCTGCTAAAGTTATGACGCATTGAGTTTTATAATATAAACTAAGGAGGTTTAATCTATATAAGATTTATAAATATAACAATAGAGTTAAGAATAATAAAATTTTTTATTTTAAGTTGTTATTTTATAAAGTAAAATTTTAAGTGACAAAGATTATTATATATTTTACTATGATTAACTAGTATAATAACCAATTGTTATACTAGAATTAAGGGATCGTTTATTTACATCTCTCTTAAAATGTAATTTTTATAATCAATTAGAGGGGGTTATATGTCTTATAACATTGCTAACGAAGTTGAAACGTTAAGCAAGAAGTCTAATAATAATGAAGGAGTGAAATTACTGAACAATCCAGCTTATCGCGAGAAGTACAAAGAACGCTTTAACGAAGCTCAGAAAAAAGTTATGGATATGGTCCAATTTTATGATGGAACGATAGTATTAATAGAGAATAAAATTGCTATGTATTATTATGCTTGGCACAGTAAAAAAAGAGAGTTTGAGCGTAAAAAGCAACAAACAGTATCAAAAAGTAATGATTCAGCATAGGGTTTTTATATGGTAAGCTACAGTGTTATTACTTCACTATAGCTTTTCCATATAACTCATCTATTACATTAGTGAAGTACTCCAGCTCTCTATATCCTTCATGTTTGACTTTACCATTCTCTACGTATGATTTGTCATCGTTAAGCTTGATAATGAATACAGGAGTAGCTGTGATATCAAGCTTATTAATTGCAAGTGATTTATCATTTATAATTTTGTCCATCATCTTTTTATCATTAATGCATTGGTTAAATACATCTTGCTTCAAATTGCTTAGTGCAGCAATTTTTTGTAGTATAGTTAAATCACTAAAATTAGAGTAGTTCCACGATTCTATTGCATTAAACACAGCTTTGTTAAAATTAAAATAGTCTTCTTCTTTTTCATAACAATAACTTAGCATTGCAGCTTTTAATCCTCTGTAATCTAGAGGAAAATGACGGAATATGTATAACATCTTACCTGTATCTATGTACTTCTCTTTGATTTTAGGAAAAACTTTCTTATGAAAAAGAGAACAGTGATAACAAGTGAGCGAGGCGTATTCTATCATTAAAATTGGTGCTTTTCGGTCTCCTAATAATTTATCATCAGGCAATAGCGACAGTAGTTCTTTTGGTGTTATTTCATCAGTTTTTTGAGTGTTGGGTAAGTTTTGTTCAATAGCTGCATAAGAACTAACACTTATAAAAATAAGTAAGAATAATAATCTAAAAATCATTACAATGGAAATACTGAACTTATTAAAAAATTTATGCATTTATATAAATGATGTCAAGATAACTTTTACTCAGCAAGGCTTTCTAGTCTGTCTTTGAATGCAGTAATTATTTTATTTTGTGCATATTTATACACCGAGTTTAATAAAGTAGAAAACAAATTGGATTTAAACTCAAACTCTATATAGAACTCTACCATAGTTTTATTTTTGCTCATAGGAGTGAATTTCCATTCGTTGTATAAATGTTTAAATATTCCATTTGAGGAAACAGCTTTTATCCAACTTTCACTTATTCCATTTGGAGCAAGGGAGGTCACTTCTGATGTGTAACTTCCTTTAATGCCATGAAAAGCTGCAAGGAGATCCACAGTCATTTGGCTATCAGTTTTTTCTTTTATATGAACAGCTTTGCACCAAGGAACAAAATTAGGATACTTCTCAACGTCAATTACAACTTGAAATATCTCACGAGATGAACAGAAAAAAACACCTTGTTCTTTATATTGGTGTAACATAAACCTGAATAATAAAAATGGGATCCATATCTACCGTCAGTCTTAGTAGATTCCTGAGACCTAAAGTTAAGGTGGGTATCACATACTAATTTCAATGAAATTAACAGAGGCAATCCCCTTGATCAGAAATTATCGCTCGGGAAATTTAACTTAACTCATAACGTATAGCACAGACCCCTATTAATTATAGATTATTTATATAGAGTATGTCTATAGGTATGTTAGAGCTAGCGACTATTATTTTGCCTTTGTTAAATTTTGCATTTTAAGTATCATAGCTAATAAATATATCTTATGAATGTTATTAAGCTCTTAACCATTTTTATTTTAATATCCTCAAGTGCTTACGCGAGTTGTATAGGTCACAGAACTTTTGTGCTTGCCATGAAGCAGCAAGTAGATAATACGTCTATGAAAGGGAATAGAAAAAATTCAGAACATATACACGAAAAGCTTCGGAAGATCATTCAGAATAATGTTAACCTCAAAGAAATATCTCGATTTGTAATAGGGAAATATTGGAATTTATCTACTCAGAAAGAAAAAGAAGAGTTTCTAAAAGAATATGAAGTATATCTCGCGCGTTTGTGCGCTAAAATTTTGTATAAATACATAAATAATAGTGAAATGATCATAATGAGTACAAAAGCAGTTGACGATGAAACTTGTCTGATAGGAACAAGATTTTCTTATGGTGATGAGGAATTTACAAATATTGACTTTAAGGTTACTAAAAGTGACAGTTCTTTCTTAATAAACGATGTTGTAATGAGTGGAATAAGTATTGCTATTAATCAACGTTCTCAATTTAGTGAAAAAATCGACACGCACGGCATGGCAAGTGTAATAGATGAATTAAAACGTAACAATAATTTATGATATACATGCCTCATTGGCCTAAGCCGATTGGCAGTAGGCCAAAGGATTTTTCTCTTGATCGCATAAAAAGCTTTCTAAATAAATTGGGTAATCCCGAGAAAAAAATACCGCCAATAATTCACATAGCTGGCACTAATGGCAAAGGATCAACGCTATCGTTTATAAGATATATAATGCAAGCAGCAGGGTATAAAGTTCATACGTACACCTCTCCACATTTAGTGAATTTTAATGAGAGAATAGTTGTTGCAGGCACTGATGTCGATGATAGTGAATTACACAACTCACTGGAAGAATGCCGTATAGTAGTTGCGGAACAACCTATCACTCTATTTGAGGCCACAACAATTGCAGCTTTCTTAGCTTTTGCTCGTCATAAAGCGGATATTACTTTAGTTGAGGTGGGTATGGGTGGAAGGCTTGATGCAACAAATGTTATAGATAATCCGATCCTAACGATCATCACTTCCATTGCACTTGACCATACAGAATATCTTGGTCCTACCGTAGAAACCATAGCAGGTGAAAAGGCTGGAATAATGAAACCTAATGTTTCTTGCGTAATAGCACCACAAGAAAAATCTATAACGAACACATTAGAACATCATGCAATAAATAAGAAATCTCCTCTGTATAGAGGAGGACTTGAATGGAATTGCGAAAAACAGAATAACAGAATGGTCTTTCAATCGACTATTCAATCAATAGAATTTCCTTTGCCATCTCTGAAGGGTGATCACCAAATAATCAATGCAGGAAACGCAATTGCAGCATGTAGCATTTTGAGTGGGAAGTATGGATTTAATATTGGAGAAGAGGACATTGCTTCAGGTTTACAGAGCACTTATTGGCCTGCGCGGCTAGAGTCTATAAAAGAAGGTAATTTGATTTCTTTATTACCAAAAGATTGGCAATTATTTCTAGATGGTGCACACAACAATGATGGTGCCAGAGTGTTAGCTAGGTGGATAAAAGACAACTTTGTTGAAGGTGTTTATATGATCTTTGGTGTCACTCGCAATAGAAATGTGGCAGAGTTCTTAGAGCACTTAAAGCCATATATCAAACTACTATGCGCCATTTGTGTTAAATCTGAACCTAAAGCAACAAGTACAGATTTAATTAGAGAAGGAGCTAATAATATAGGAGTAAATGCTATCGAATGTGAATCAATCGGCGATGCAATATCAAATCACATACTGAAAGCCTCTATTCAAAACGTCAAAACCATACTAATCTGTGGCTCGTTATTTTTAGCCAGAGATTTGAGTATGGAGAATAATCAACCTACTTGATGAGCCGAGACGTTAAAAGCACCATCAGGATTTACAATGCTGCTTGGCTTTTCGGTTAATGCTCCTATAGGTACATTTTGTTCATCACCTATTCCTTCAGTTTTTACAAGATTTACAACTTTTCTCTCGTAGATTTCATTTGCTAAGTGTAGTAATAAACTACAACCTAGTACTGTAGCAAATCCAATGAGTATTTTACTGTCTACGCAACTAGATTGATACTGTAACACCAAACCTGCTATTAATAAAATAGGAGAGAGATAACTCGAACATTGGGAAGTAAAAATGAAATATTTAAATGCTTTACTTTTGAACATTTCATCTTTTAGCTCTTCTTGATCTAAATTTTCACTTTGTTCCCGTTGAGGATTTTGCAAATCCATAGCTTTTTTAAATAAAGAAGATATCAAATAAACAGATAAGAAAAAAGTTGTAACAAATGTTATTAGGCTCGCACTAAACAAAATGCCAGGTGTATCAGTAAAATTAGCAGCCTTATATAGCTTACACCCCAAGTAAATATACGACACTAATGACGAGATGTACAGTAGGAATCCTACTAAACTAAAAACAACATAATACTTTGTATGCTTATCATTCTGACGTTGCTGAATCAATTGTACACACCTTCGCATTTCTCCAGGAATTATTAATCCCTTATTCGTCTCACTTAGTGGTTTAATATATTGCAAAAGTGCTGCTTTATTTCTGTTAAGGGCCTGTATTTTTTCATCGCTACCTCCTGGTTTATCTGGGTGACACTTTATTGATAACCTTCTATAATTTTTTGCTATTATATTAGATATTTCTAAGAAGTTACGACCTTCTACTTCTTGTACTTGAATACCTATCTCTTTAAATAAACTTTCATTATAATCATATTCTCTTTTTCTTAGCTTATAGCCCATGTCTCCACCTCATAAATTAACTAACTATTAATACTTTATAATATATAAAATTCTAAATTATGTCAATTCTTTCATTCATGCTTATTGTATGAATTATTTCTTTCACGACTGCCATGACAAGTGTATGAAAATTATCATTTAGTGCATAATAATGTTTAGGGTTACAGTTTTCATTGGTCATTTGAAGTAACTCAAATCCGATTCATGCCAGTTCTATCTATCTTGTCACTTAAGTAGCCTCTATTTCAGCACAGGAATCTACTTTATAGTGATGTTATTCAAGTATCTGACATTGATTCCTTTATGATGCTGTCATCCCAGTGCTAGACAATGGGATCTAGTTAAATTTACGAGTATAAAAGTAATCAATGTTTTGATGATTATGAAAAAGCTGGATTCCAGTGACCATCTACTATATAAATAGTACCTTCAAAAATAAATGTTAGTGCGGTTGTGTGTCCCACGCTGGCTCTTTTAAATTACTTTAGCTACAAATATTAAGAAATTTACCAAGCAAAAAAAAGGCAAAAGAATCCCCCAGTAGTGAGTTTTGACCCTATAATAATGCAAATTGGCATTGTAATAATGTGCTAACGCTTATTTAAAGCGCATTTTGGCTGAATGTAGAAAAAATAAAAAAGACATGCAGCCGCTATAATTTTTATGTAATTTGCCAATAAATATCTGAGTTTTTTACTGAATTTTGCTGTTAAATCCGCGGAGATTAAAAACAAGGATAAATACTCTTGCTATCATAGTAAGGGGGATGGCGTAATTTGTCAAGTTAAATAAGCTAACTTATTAACATGTAATAATTAGGCAGCTATTGCAGATTGAATGTTCACTAACTTTGAGGTTTTAGTTTCATCTATTTGCGGCTGACTAATCATAGTTCGAATGAAATTAGTTGCCATAAAGGTACAACCTAGAATAAAAAAAGCAACGGAAATAAAGGGGATAATAGGAAATTCAAGAGGTAATATAGATGTAATTCCTCCTATTAAAAATGAAACGTTAGATGCAATGTCGAGGCAGATCTTCATTAATTTCTCTTGCCAAGAGGTATCGAGTTGCTTATTAAGGCCACACTGCCTAAAATGATCAGTTAATGACCATATATTTAAAGCAAGCGAAAATGCACTTAGCATAGTGCTGACAATAGTAAAATACAAGCTTAAGGAAGAAATATTTAGGGCTAATGCTGCTATGTACCCACTCAAAGAAGCAATAGATAGTGCAGTAACTAAGCGTTTTGAATAAGTTCTTATTTTCTTTCTGTAAACAAGCCTCTCTTTGTCGCAACTCATAAACTTAAGTATAGTAAATATGTTATATTATAGCATTAATTAACTCAAAAATTAATATAGAGTGCCCGAGAGAAGACTTGAACTTCCACAACTTAAAAAGTTACTAGCACCTGAAGCTAGCGCGTCTACCAATTCCACCACCCGGGCTTTTTGTGATTTACTATGTTAAAATAAAATAATATACTCAAATAGTTTTTAGCTCAAAAGTAATGCCAAATCTAGATCGAATATTTTTTGCTCAGAACAATGTTAATATTAATAATGTATATAAAATAGTCAACAACGCTTTGAGCAATAGTGATGGTGGTGAGCTATTTTTAGAGTTTTGCCAATCAGAATCCCTAATTTTTGATGATAATATATTAAAACATATGGATTTGAATACCAGAAGAGGATTTGGTCTAAGGTCTTTTTGTGAAGATAGTACGTCTTTTGTTTGCTCTTCTGAGATTAGCGAAAAAGAAATTAGTAAAGCTGCTTCCATGGTAAAAAGTTCAGCATCTTTAAGCAAAACAAATTCAGTAAACTTAAATGAGGAGGCAAAAAGCCTGTATTCAACGATTAATCCCATAAATGAAATGGACCTGAGCTCAAAGATTAAACTACTTAATGAGGTTAATGAGTATGTAAGGTCGAAGAATAATTGCGTGAAGCAGGTAAAAATAACTCTAAATGGAGAGTGGCAAGTTGTACAAATAATAAAAGATGATCACAGGTTAAGCGATATTAGGCCTTTGGTACGTTTTAATGTACTAGTCATCGTAGAAAAAAATGGCCGAGCGGAGAAAGGTTCTGCAGGGCATGGTGGAAGAGAATCTTATAATAAATTTGTTTCTGAGAAGAAGTGGAAAGAAGTTGCAAACCAAGCGTTAGAGCAAGCGCTAGTAAATCTTGAGGCAATTCCAGCTCCGGCTGGAGAGATGACAGTTGTTTTAGGTTCAGGTTGGCCAGGGATATTATTGCATGAAGCTGTAGGTCATGGACTTGAGGGTGATTTTAACCGTAAAGGAATCTCGGCATTTTCAAATTCTATGGGTAAACAGGTGGCAGCCAGTAACATTACTGTAGTTGATAATGGAACTCTACCTAATTTGCGTGGTTCTATTAGCATAGACGATGAGGGTACTTTACCTGGCTATAATGTGCTTATAGAAGATGGAATTCTAAAAGGATATATGCAAGATCATATGAACGCTAAACTTATGGGTGTAAATCCAACTGGTAATGGTAGAAGAGAAAGTTACAAAGAAGTTACTATGCCACGCATGACAAACACCTATATGTTGGCAGGAAAATATGCACCAGAAGAAATAATATCCAGTGTAAAAAGAGGCCTATATGCAGTAAATTTTGGTGGTGGACAAGTTGATATAACATCAGGAAAATTTGTTTTCTCATCTTCAGAAGCTTACCTAATAGAAAATGGTAAAATTACACAGCCAGTTAAAGGAGCAACACTCATTGGTGACGGTCCGACAGTGTTGAAAAAAGTATCAATGATTGGTAATGATCTAAAGTTAGATCCTGGTGTTGGTACGTGCTCAAAAGACGGACAAAATGTGCCTGTTGGAGTTGGTCAGCCAACACTCAAGGTCGATGCAATAACTGTTGGTGGAACTGAATATGTAGATAAGGGCTAAGCTCATGGTGTACAACTGTACAAACATTGTAACCATTATTCAAGTAGCTCATATAGATGCAAAAACTACTTAACAAATCTCTCTGCCTTTCTTGCCATAACGTGTATAATAATCTCACAAAAAATAATATCATAGAATTCAATAGGTGATCTTTATTGCTAAATACCATAAAACTCGAGGTTTTAGCGCAATAAATCTATCATAAGAAGGTAGTCTGGAAAAGTCTGACTTATGCAGCAACTGTAAGTAACGTATGTAAAATGATTTAAAGTTTAGATTGCTGATATAACAAAATTATTGTTATAATTTCGGAATGCGTTATTTCTGGCACTATTGTAGGTTTTTTACCATTGGATAATAATCTACCTGCAAAATTTTTGTCTATCATTTTACAATAATCATCTACAAAACAGAATAATTCTGTTACATTCTTATTCAATGGGTAACCTCCTATTATGTCTAAAATACTGGAGTTTACCCTCTTTTAGATAAATTAAAAATTGAACGTTTGGTAATGACGACATATGTGGAGAAGGATGGCAACCACCACAATTCGGGAACATTCAAAAAAGCATAAGGGTCAAGTTAAGGAAATAAAGGTATGAAGAAGATAGGATAAGAAGATATAAAATTCT
>NODE_6_length_43174_cov_73.307823
[truncated: 1,020,897 more chars]
