# Supplementary material for: A bioinformatics approach to identifying Wolbachia infections in arthropods
Source: PeerJ. 2018 Sep 3;6:e5486. doi: 10.7717/peerj.5486 (PMC6126470; doi:10.7717/peerj.5486)
Supplement: Supplemental Information 1 — Supplementary figures/tables and code used for data analysis [file peerj-06-5486-s001.zip › Supplement/assembled_genomes/Diaphorina_citri_2.fasta]

>NODE_1_length_77163_cov_99.091404
ATAAGAGAAGGTGGTAGAACTGTTGGTTCTGGAGTTGTTTCGGAGATTTTAGAGTGAGTATAGTAACTAAGATGAAGCAAGATATATATATTAGAATTAAAGCTTTCGATTGTTCTTTATTGGAAAAGTGTGTTCGGGAGTTTATTGATCAATTAAAGCAGTTTAATGCAGATTTATCTGGTCCGATTCCGTTGCCAAGAAAAAATTCTAAATTTACTGTTAATAGGTCTCCTCATGTTGATAAAAAATCTCGTGAGCAATTTGAAATGAGAATTTCTAAGCGGTTAATTATTCTACATAATCCTACTTCTACTATGATGAAGATGCTTGCAGATTTATCTTTTTCTGCTGGTGTAGAAATGGATTTAAAGGTTAAGGAAGTTAATATTTAGGAAAAGAAAATGAAGAGAATAAATTCGCTTAGGAGAATTGGGTTGTTAATGACGAATGTTGGCCATACTGCTATGTATTTTGATAATAGTCGCATGGCTGTAACCTTATTGCATCTCAGCGAAACTTATATTATCGATATAAAAGGACAAGATAAATGTGGCTACAATTCAGTCATTTTAGGCGCGGGAGATTTAAAAAAAATAGCAAAACCTCAGTTGGAATATTTAAAGAAAAAGGGTATAAATAGTAAATGTAAATTATACGAAAGTAGATTAACTGATCTATTTGGAATAGAATGTGGTAAAAAGGTGGGGGTTAATCATTTTGTAGTTGGTCAATATCTTGATATTACAGGTTATTCTTTAGGCAAAGGGTTTGCTGGTGTGATGAAGCGGCATAACTTCAGTGGGCTTAGGGCGTCTCATGGCGTTTCTATTGCTCATAGATCACAAGGTTCTACTGGTCAATGTCAAGATCCTGGTAGAGTATTCAAGGGGAAGAAAATGGCTGGTCATTTAGGTAATAGCAGAGTAACTGTACAGAATATGAAAATATTATCCATTGATTATGAAAATAGCATAATTGCTGTAAAGGGTAATAATGTTCCTGGGTTTAAAAACTCTTATGTTTTTGTGAGAGATGCAGTTAAAAAGCCTTTACATAAAGATGTTCCTTTTCCAGTAGGTCTGCTGTTGAATACGAGTGATGATGCTAATAATTTGGTGAGTTAGTTATGGAATGTGAATTAGTTGATCTATCTAATAATAATGTAGGTAGTGTTGAGCTTAATCCTTTGATATTTTCTGCCAAGCAAAAATTGAGTATTTTGCATGATATAGTGAGATGGCAATTAGCAAAGAGAAGAGTTGGTGCTCATAAAACAAAAGGTATCAGTGATGTTTCTGGTACAACAGCTAAACCGTATGGTCAAAAACGTACCGGTAGGGCGAGACAGGGGAGCTTGCGATCTCCTCAGTTTAGAGGTGGTGGAATTATTTTTGGTCCTGTTGTGAGGAGTCATGCTTATTCTCTTAATAAAAAAGTACGCAAATTTGGTTTGAAAATTGCTTTATCTCTAAAATATTTAAATAATCAAGTTATTGTTCTTGATAGTTTAAATATTGATGTGAAGAAAACATCTAAAATGTGTGAATATATTAAAAATTTTAAATTTTCCTCTTTTTTAATAGTTGGTGATTATGGAGATGATTTGTTACGTGCTGCTAAAAATTTGCACTATGTAGATTTAATTAAACCTATTGGGTTAAATGTTTTTGATATATTGAATCACGAATGCGTGATGTTAACAAAAGACACTTTAAAGCATCTTGAAGGTAGATTGTTATGATTAAATATAATAATATAATAAAATCTCCTGTAATCACAGAAAAGACTTCTCTTTTAAGAGAGAAGTTTAATAAATACTCTTTGTATGTTTTTGTAAATGTAAATAAGCGTCAAATAAAATCGGCAATAGAGTCTTTATTTAATGTCAGAACTTCTTCTATAAATGTTATTAGAGTTAAACCTAAATATAGACGTTTTAGGGGTGTGATTGGTTGTAAAAAACAGAGAAAAAAGGTTTATTTTTCTTTGATGGATGGTCAAAAATTAGATATAATGAGCGTTTAGTATGGGTATGAAATTTTTTAATTCTGTTACTCCGTCTTCTCGTGGGACTGTATTAATAAGTAAAGTTGGTTTATCAAAAGATAAGCCGGAGAAGTCTCTTGTATTTGGTAAGAAATCCAGTGGTGGAAGAAATAATCATGGTATAATTACAACTCGTCACAGGGGTGGTGGTCACAAGAAGAAGTATAGACTTATAGATTTTAAACGTAATAGAAGTGATCAGGGTATAGTTGAGAAAATAGAGTATGATCCAAATAGAAGTGGGTTTTTAGCATTAATATCATATAAGGAAGATGATACTAGGTCTTATATATTAGCTCCTCAAGGTATGAAGCCTGGTGATGTTGTGACAGCTGGAGATGATGCTGATATTTTGCCAGGGAATTGTTTACTACTCAAGCACATACCTGTTGGTTCTTTCGTTCATAATGTTGAGCTGAAGCCAGGTAATGGTGCTGCGATTGCTAGAGCTGCTGGTTGTTATGCACAAATCGTTGGTCGTGATGGTCAATATGTTTTATTGCGGCTTAGATCTGGTCAAATTAGGTTGATTTTATCTTCTTGCAAGGCTACTATTGGTGTAGTATCTAACCCTGACCATAAGAATAGAAAGTTGGGTAAAGCTGGGAGAAGTAGGTGGCTTGGGATTAGACCTACTGTACGTGGAGTTGCAATGAATCCGATTGACCATCCTCATGGAGGTGGAGAGGGAAAAACTTCTGGCGGTCGTCATCCTGTTACTCCTTGGGGTGTTGCAACAAAAGGAAAGAAAACTAGGAAAAAAAATAAATCTAGTGATAAGTATATAAAAAAATTGAAAGGTTAATTTATGAGTAGATCTGTATGGAAACCACCTTTTTTACACCCATCTGTACTAAGATTAGTTCAGAGAACTTTAAAAGAGGGTTCTATTAATAAGGTGATAAAAATTCATTCCAGGGCTTCTGTAATTCTTCCTAATTGTTTGGGTTTAAAGTTTGCTGTTTATAATGGTAAAGATTACATTCCTGTTAGTGTTGATAATCAGAATATGATAGGTCATAAATTTGGTGAATTTTCACCTACTCGTAAATTTACTGGGCACGGTGGTGATAAAAAGGCAACAAGAAGATAGGTAATTGATATGAAAAATAGGGATATAATGGTTGAGGCTGGTTCTAGGGTTTTAAGATCGACTCCTCGCAAATTGAATTTGGTTGCTGATTTAGTACGTAATAAAAAAGTTTCTTTTGCTAATGTACAATTAAGATTTTGTGAAAAAAAGGCTGCTGGTTTTATAATGAAGGTGTTGAATTCTGCAATTGCTAATGCTCAAAATAATTATGGATTGAATATTGATAATTTATATATAAAGGAAATTTTAATAGGTAAGTCCCTTACTTTGCGTAGAGTATATCCAAAAGCTATGGGTAGGGCTAATAGAATGAGTAAATTTTATAGTAATATAACTATAAAATTGAAAGAAATTGTATGATTTATAGAAATGGAAAGTTAATAAGGAAAGTGTAAAAATATGGGACAGAAGGTTAATCCTAAAGTATTTAGATTACAAGTAAATAGTAATACCTGGGATTCTGTTTGGTGTGCTACAGACGATTATAAACAGAAATTGCATCACGATCTATTTATTCGCAGTTATATAAATGAATCCTTTAAGCATGCTGGTATTTCTAAAGTAATTGTAGAGCGTACAGTTAATTTAGTGTCTGTAATAATACATTCTTCTAAGCCTGGAGTTATAATAGGTAAGAAAGGTTTGGATGTTGAGAAGATAAAGCAAAAAATAGCTAAAAAAGTAGAAAGTAGTGTCGAAGTGAATGTAGTAGGAGTTAAAAAGTCTGAAATAGATGCAACTTTAATATCAAGGAGTATTACACATCAGCTAGAAAAAAGGATTTCATGTAGAAGAGCGATGAAAAAAGCTATTCAAAGTTGTTTGAAGATGGGTGCTGAGGGTATTAAAGTAAGTTGCTCTGGGCGTCTTGGCGGAGCTGAAATAGCTCGTACTGAATGGTACAAAGAAGGTCGTTTGCCTTTACACACTTTGCGTGCTAATATAGATTATGCTTTTTGTGAAGCGAAGACTATATGTGGTATTATAGGAGTTAAAGTTTGGGTTTATGTTGGTAGTTAAGGTATATTGAAATGTTTGTTCCCAAAAAGAGTAAGTATAAAAAGGTATTTAAGGGGAGAATCAAGGGTAATGCTAAGGGTGGTAGCACGCTGTCTTTTGGAGATTATGGATTAAAAGCTATGGAAGTAGGTAAGGTTCAGTCTAAGCATATTGAAACTGCAAGGCGCGTAATATCTAGAACGTTAAAACGCTCTGGTAAAGTGTGGATAAGAATTTTTCCTGATACCCCGGTTAGTAAAAAGCCAGCAGATGTACGTATGGGTAAAGGGAAAGGTAGTGTTGAATTTTGGGTATTTAAAGCTAAGCCCGGTAGGGTTTTGTTTGAAATTAGTAGTGATGTTCCCATGCATTTAGCAAGATTGGCGCTTGAAAAAGCGACTGCTAAGCTTCCTATGAAGTGTAAATTTATATCTAATCATAATTGAATGGAGTTGTAATGGATATAGTTAAATTTGAATCAGAATCTTCACAAGGATTACATCAACTTCTTGTGAATTTGAGGAAAGAATTTGTTAATTTGTCTTTTCAAAAAAAGCTTGGCCAGTGCAACAATTTTTCGCGTTTTAGCTTAATAAGAAAGAGCATAGCTCGTAGTCTAACTGTATTAAATAGAAGAAAGAGAGAGGGAAAAAATGCCTAAGAAGGTTTTTTGTGGTGTCGTAACTAATGCTGAGTCTGATAAGACTGTAAAGGTTTCGGTGTTACAAGTGTATAAGGATAGGCTGTATAAAAAAGTTATTAAAAAATACAAGAAGTATACAGCACATGATGAGAATAATAGTTGCAAAAAGGGAGATAGGGTTTTAATACAGGAACATAAGCCTATTTCTGTTACTAAAAAATGGGTTGTTATTAATAGCTAAAAAGGAATAGATATTTATATGATTCAAAAAAATACATTATTAGAAGTAGCTGATAATTCTGGTGCGCGTGCAGTGCTTTGTATTGGCTTGTTAGGTGGTAGGAAATCTGCATCTGTAGGTGATACGATTATTATATCTACTAAGTCTATTAACCCAAAAGGTAAAGTTGAAAAAGGAAAAGTATATAAAGCAGTTGTTGTTAGAGTAAAAAATAGTGTTAAGAAATCTGATGGTTCTGTAATTCGTTTTTCTAGCAATGCTGTGGTTTTAATTAATGATCAAGGTGAACCACTTGGTACTCGGGTGTTTGGTCCAGTAAAAAAGTTATTGTCTGGTTCTTTTATGAAAATAATGTCATTAGCTGATGAGGTTTTATAATGAGTGCTAAAATAAAAAGTGGTGATGATATTATAGTTTTAACTGGTAAAGATAAGAGAAAAATTGGTAAGGTAATCAAAGTTATAATACGTGATGCTAAAAAGAAAGTAGTTGTTTCTGGCGTAAATGTGTGTAAGAGACATACTAAACCAAGAGCTGGTAGTGGTGGTGGTATATTGAATAAAGAGTTAGCTATTGATGTATCTAATGTTGCAATATTGGATCCTAAGTGTAAAACTCCAACTAAAGTAGGATTTAAGATTATAGATGGTAGAAAAGTGCGTTTTGCAAAAGTTTCTGGAGAAGTGATAGATTAGGTTGATATGTTTAAACAATTGTATAAAGATAATATAGTAAAATCCTTAAAGGATAAGTTTAATTACGGCAATGTAATGCAAGTGCCTAAACTTGTCAAGGTGTGTATCAATATGGGCGTTGGAGATGCTGCTACGGACAATAAAGCGATAAATGAGCCATTTGATAATCTACATTTGATTGCTGGGCAAAAGCCTGTGTTAACCTTTGCAAAAAAATCTATTTCTGGTTTCAAAATTAGAAAAGGTGCAACTGTAGGTTGTAAAGTGACTTTGCGTAGGAATAAAATGTATGAATTCTTAGAAAGATTAATATATATTGCTTTGCCAAGGGAAAAAGATTTTAGAGGGTTTAGTGTGAAGCAATTTGATGGTCATGGTAATTTTTCCTTTGGTATCAAGGAGCATATATCATTTTTAGAAATAGACTATGATAAAATAAGTAAAATTAGAGGTATGGATATTAATATTATAACGACTGCAGTTAGTGATAAGGAAGCAAAGGAATTATTACTGGCTCTTAAATTCCCTTTTTTTGATAATTGAGAGAAAATATATATGGCAAAAAAATCCATGATACAGAAGAATCTTCGTAGAATAAAGTTATGTGATCAGTATAGGGAGAGAAGGGAAGAATTAAAATCTATAATGAATAATAAGGATTTATCTATTACAAAAAGGTTTGCAGCTCAAAGTAAGCTGATTAAAAAATTGCCTAGAGATTCTTCTAAAATCAGAATTAGGAATAGATGCGCTTTAACTGGTAGGCCGAGAGCAGTATATAGAAAATTTGGTTTATGTAGGATTGTTTTACGTGATTTGTGTTCTTTTGGACAAGTTCCAGGGGTTACAAAATCTAGTTGGTAAATGTGATATAAGGAGTGTAATAGTGTCGTTATCTGATAGTATTGGTGATTTTTTAACAAGAATACGTAATGCTCAATTGGCAATGCATAGGGAAACAAGAGTCCTATTCTCTAAAGTGAATTCTTCTATATTGAAGATCTTAAAAGAGGAAGGCTATATTCTTAATTATAAAAAGCAAGAGAGTGATAGTGTCCCTTCGCTTGTTGTGCAGTTGAAGTATTATGATAAATCACCTGTGATTAATGATATAGCTAGGGTATCAAAGCCCGGTTGTCGTTATTATTCTAAGTGTAAGGACATTTCTAAAGCATATAATGGTCTTGGAATTTTTATTATATCTACGCCGAAAGGAGTGATGACCGATTATAATGCACGTAGATTAAAAGTTGGTGGAGAAGTTTTGTGTCGTGTATTTTAAATGATAGGAGAAATGTATGTCTCGTATAGGTGCCGCACCTATCAATATTCCTGCTGATCTTTCAGTTGAATATAATGATCGTAGGGTATTAATAAGAAGTGTTAGGGCAGAAAAAGAGCTGAACTTGTGTATTGGCATTCTGTGTCAGATAGTTGATAATCAATTGTTACTTTCTGTTGATCAAGGCAGGGATGATTATGATAAAATAAAATCTATATGGGGCACTTATAGAAATAATATTAATAACATGATTAACGGTATGGTTAATGATTTTTCTGTTGATCTTGAGATTAATGGTGTAGGGTATAAAGCAGAATGTGATGATAAGTATTTGACTTTATATCTTGGTTATAGTCATAATATTAAGTATAAAGTGCCTAAAGAAGTTGAGATTAAGTGTATAAAGCCAACTCATTTAGTGATTCGCGGTATGGATAAGCAAAAAGTCTATATGGTGGCTTCTGATATATGCAAAATTAGAAAATATGATCCTTATAAAGGTAAGGGTATTGTAATAAAAGGCAAATTTATGCTGCGTAAGGTTGTAAATAAAAAGAAGTAATTAAAATGAAAAGATTGCATAATTTTTTAAGTAGCTATGAAAAAAGGAAACTTCGTAATAGAGCGAAGCTCGATAAGAGCGCTGGGCGTTTACGTATATCCATATTTAAGTCTAATAAACATTTTTACGTTCAGTTGATTAACGATGCAAAAGGAACAACCCTAGCTTCTGCTTCTACTTTGGATGATAAAATTAGGAATGTATGTAAAGGTAGGGTCAATGCTGAAACTATAAAACAGGTTTCTTCTTTATTGATTGAGCGTCTGTCTAGTACAAAATTGCAGCAGCGGTTCGTCTTTGATCGGGGGGCATATAAGTATACAGGATTGATTTCTCAATTTGCTGAAGCTTTAAGAAGCTCTGGATTTGAATTTTAGAAGGTTTGAAGTATGGCTGTAAAGAATTTACAAAATAATAATGATTTATCAGAACTTTTGGTTTCAGTCCGAAGGGTAACAACGGTTACTAAAGGTGGTAGAAGATTTTCATTTTCAACTTTGGTTGTTGTTGGTGATGGTAAGGGTAGGGTAGGATGTGGAATAGGTAAACACGCAGAGGTTGCTGAAGCAAGAGTGAAAGCTGTAAATGCTGCAAAGAAGTCGATGATTAGGGTGTACTTACGTGAAGGTAGAACTTTACATCATGATATTAAAGCTAAATTTTGTTCTGGTGAGATAGTTTTAAGAGCTGCAAGAACTGGAACAGGTATTATTGCTGGTGGAGCAATGAGATCGGTTTTTGAGGTATTAGGTATAAAGGATGTGGTAGCTAAGTCTACTAGATCAAATGATCCTCATAATATTATATGTGCAGTATTTAAGGCTTTTGATGTTATGTTATCTCCTCGCCAAGTGGCAGGTAAGAGGGGCAAAAAGATTAGTGAGATAGTTGGAAATAGGTAAAGTATGAATGATGCTGTAAAATTAAATTCTGTATTTACCAAATTATCTAAAAAAAAGAAGCCTAAATTATTAGGTAGAGGTATTGGTTGTGGTAAAGGTAAAACATCTGGTAGGGGGCATAAAGGGCAAAAAGCGAGAAGTGGCGTTTCTATAAATGGTTTTGAAGGTGGACAGCAGTCTATATATACTCGTTTACCTAAAAGAGGTTTTAAGCCTATACGCAAAAACTTATACTCTATATTTAATGTTGGTGATGTACAGTGCTTAATGGAAGCTAAAAAAATAGTCAAGGATTCTATCATAGATAAGGAGCTACTGCATAAATTAGGTTTTATCAGATCTGTTAAAAGTAAAATCAAACTTCTTAATAAGGGTAAATTAAGCGAAAAATTTGTGTTTCATGTTGATTTTGCATCAGAAGCTGCAAAAAGATCTGTAGCTTCAGTTGGTGGTAGTGTAGAAATACTATCGTAAATCATGAACAGTAAATTTGCATTTAATAGTTTGGATTCTACCTTGTTATATAAAAGTGATTTACTAAAGCGTATATTTTTTACGCTAATGGCTTTAGTTTGTTATCGTTTAGGCACTTATGTTCCTATTCCTGGAATTAATCTTGATATAATCAATGATATATTTCCAAAAGAGAGTTCTGGTGTTTTTGGAGTATTTAATTTATTTTCTGGTGGCGCTTTAGCTAGAATGACGATCTTGGCGTTAAATGTTATGCCATACATAGTTGCATCCATAGTTATGCAATTATTGTCTTCTGCCGTTAAAGGAATCAATGAAATTAAAAATGACGGAGAGTTAGGACGTCGAAAGATGAACTCTTATATACGCTATATGACTATAGTGTTTTGTATCTTTCAATCAATTACGATCTTAATAGGGTTAGAAAGAATGAATAGGGAAGGGGTATTAGTTGTAGTTGAACCTGGTATTATGTTTCGTACTATAGGTGTCTTTAGCCTTTTAGGTGGAACTATATTTTTAATATGGCTTGGTGAGCGGATCAGTGTGAGCGGTATAGGCAATGGTATCTCATTAATCATTTTTACCGGCATAACATCTGAATTACATAATGCTTTATCATCTCTGCTAACATTAAATAAAAATGGTAGTATGTCGTTTTTCATTACCCTTTTTGTTATAGCATTGTTTTTTTTACTGCTCCTTTTAGTCATTTTTACAGAATCTTCTTATAGAAAGGTAATTGTTCAATATCCCAAAAAACAGTTTAAAAAATTACATAATGATGATTTTACTTACATTCCATTGAAGATCAATTTATCTGGTGTAATACCAACTATTTTTGCTAACGCAATTCTATTAACGCCTATTTCAATTGCAAATTTCTATAAAGGTCATGCCATTGCTGATTTTATTTTAAATTACTTTATGGCAAATAAAGTGATGTACATTATAACTTACTTAATACTCATAGTACTTTTTAATTTTTTCTATACCAATTTTATATTTAATCCAGAGGAAAATGCTGATTTTCTTAGGAAAAATGGTGGTTTTATTCCTGGTAGAGGGCCTGGAAAACATACTTCTGATTATCTTCAAGATATAGTTTTTAAATTAACATTTATTGGGTCTGCGTATTTGGTGGTAATATGTACTATACCTGAAATTATGAGGTATCATTATGATATACCATTTATTTTTGGTGGGACGAGCTTGCTGATTATAGTTAACGTTATTACTGATACTATTATGCAAGTACAATCTTATGTTTTTTCAAATAGGTACGATAGTTGGATAAAGAAATATGAGTTTAAAACAAGGAGACTAAAGTGATTATTACAATTTTTGGTCCTCCTGGCTCTGGTAAGGGTACTCAGTCCAGTTTGTTAATAGCAAAGTATAATTTTAAATTAGTTTCAGTAGGAGATTTATTAAGGAATATTATATCTAGTGGGAGTAAATTAGGTAAAGGAATAAAGGATACTGTCGAATCTGGTAACTTAATTCAAGATGAAGTTATATGTAAATTATTGTGTGACCAGCTTGCATTAATAGATGGTGATTTTTTGTTAGATGGTTTTCCAAGAAATTTAAATCAAGCTCATTTTTTAACTCAAGTTTTGCAAAAAAGATGCAATAGGGATGTTGATCTTGTAATTGAGTTGCAGCTTGACGATAATATTGCAATTGATAGATTAAAAGATCGTCTTACTTGTTTGGATTGTAAAAGTATATATAGTATATCTTCTTTTAAAAATACTACTTGTGCTAAATGTAAAAGTACGAGATTGGAGAAGAGAATTGATGATGCTAATATGCTTGCAATTAATAAGAGGATAAGAGAATATCATTTTCAGATGAAGGGTTTGCGCGAGTATTATAAGTGCAAGTTGTTAACAATTAATGCTAATTTGAGTGTTGATAGAGTAATGCAAGAGATTGAAAGTAAAATTTCTTGTAATTTGATTTGACTATAAGTTGTTTTATGGTATAAATTAAGAGTTATTATTAATAAAGTATCGAGGTATCAGTGGCACGTATTGCAGGCATAAATGTTCCGGTCAAGAAGTGTATTCCTTTTGCATTAACTTATATACATGGTATAGGTATTACTACTGCGAATATAATTTGTCGTAGCTGTAAAATTGATGAGCGTAAGCGTGTTTCAGAATTACAAGATGAAGATATAGAGAAAATTAGTAGTTTTATTAGGCAAAAATATGTCATAGAGGGTGAGCTCAGAAAAAAAGTGGCTATGGATATAAAATCTTTAATAGAAATCGGTTGCTATAGAGGATTAAGGCATAGAAAAGGTTTGCCTTTGAGAGGACAAAGAACCCATACTAATGCTAAAACTCGTAAAGGCAGATCTAAATTGCCTATTGCTGGAAAAAAATAAAATTTGTTATTATCGTGAATTTTTATGAAAAAAGTTAAAACGGTTGGTAAGAATACAAAAAAGTTTATTACTGGTATTGCCCATATTCGTGCAACTTTTAATAATACTTTTGTAAATGTGACTGATGTTTGTGGTAATACGCTTTACCAGACTTCTGTTGGTGCATGTGGTTTTTCTGGTTCGAGAAAATCCACACCTTATGCTGCAGGTAAGGTTGCCGATTCTGCTGCGAAGAAAGTAGTAGAGAGATTTGGTATGAAGGTTGTTTCTGTAATAATTCGTGGTCCTGGTTTTGGTGCAGAAGCTGCAGTTAAAGCACTTCGGAATTGTGGATTGACTGTCACTTCAATTGCAGATAAAACGGCGATACCTCATAATGGGTGTAGATTAAGGAAAAAAAGAAGAGTATAGGATATTTGAAAGGTTTTTGTATGTATTATAGTGATAATGTTTCTTTCTATGGAAATTTAGATAGGTTAATTAAGCCTAATGCGACTAAGGTAATATCAGGTGATTCAAGTAAAAAAAGTGATATAGTTCTAGAACCTTTGGAAAGTGGTTTTGCTTTAACGTTGGGTCATGCATTAAGGCGTGTAATGTTATCTTCTCTTCGCGGCAATGCTGTTTATGGAATAAAAATTGAAGGCGTGAATCATGAATTTACTTCGATCCAAGGAGTTAGGGAAGACATAACTGATATAGCATTAAATATCGGCATGTTGAGATGTAAGTTAAATAACACGTCTAATAAGTGCTTAAATTTGAGCGCTAAAGGGCCTTGTCAAGTATTAGCTGGAATGATAGAAACTGATGACCAATGCTCTATTGTTAATAAAGATTTGGTGATATGTACACTAGGTCAAGATGTAGAGCTTAACATTACTATATATGTTGCTAGTGGAAAAGGTTATCTTCCTGTAAGTAAATATAAAGAAAATGAATGTTTAAAGTTTATGAATGAACAAGATTTAATTGGCTTTATTCCAGTTAATGCTTTATATAGTCCTGTCGAGAGGGTTTCGTATAAAGTAGAGAATAGTCGTGTTGGTCAAGTTACTGATAAAGATAAGCTGACATTGTCAATTGAAACTGATGGTACAATCTCTCCAAGTCAAGCTATTGACTATGCTGCAAGAATATTACAGGAGCAATTTCAGCCTTTTATTAGTTCTGATATGAATTATAAAAAATCGCAGGCTTCTTTGTCTAGTGGTGCTAAAGGTTTAGAGTATGATCCTGTTCTATTGCGTAAAGTAGATGAAATGGAATTATCTGTTAGGTCTCATAACTGTCTGAAAAATGAAAGTATCATTTATATAGGTGATCTTGTGCAAAAGACGGAAGTTGAAATGTTAAGAACTTCTAATTTTGGCCGAAAATCTTTGACTGAAATCAAGGCAATTTTAAATAATTTAGGTTTGTCTTTGGGTATGAATATACCAAATTGGCCGCCTAAGAATATAGATGAACTGGCTAAACAACATACTGATGAGGATTAGGTAGTATATGAAACATGGAATAAAGAAAAATAAACTGTCTCGTTGTACCGAGCATAGGTTATCAATGTTAAAGAATCTATCTATCTCGTTAATTAATCATGAGCAGATTGTAACTACTTTACCAAAGGCTAAAGCACTTCGTCCATATGTGGAAAAGTTTATTACAATTGCTAAGAATAACGATTCTTTACATGGTAGAAGGCTTTTGCTTTCACGTCTTCATAATAGTAAGTTAGTAGTTGATAAATTATTAAGCGTTCTAGCTAATCGTTATCAAGACCGTAAAGGTGGATATTCTAGAATAATAAAATTTGGTACTCGAAAGGGTGATTGCGCTCCAATGGCAGTGATAGAGCTAGTTGATAGAGATATTTCAGCAAAAGGTGAGATTTATAGTAAAAATAAAAAAGGAAGCAAAGTAGTTACACAAAGCTAAATATTCTTTTTATGGTAAGTAGGTTACGCTATTTTGTAGGTTACTTTGGAGAATTGTTAGTTTCGATATATTTAAAGCTGAAATTCTATAATGTTATAAAACGTCGCTTCCGTTGTAGGTTGGGTGAAATTGACTTAATTGTATCTAAAAAAAGGGAGCTGATTTTTATAGAAGTTAAAACAAGTTTATTTGGAAAAGAAGTACCGATATCTCATTTTCAGTGTCAGTCTATTATAAATTCTTCTAAATATTTCTTAAGTAAAAATCTTGATTTTTTAGATTATTCAGTCAGATATGATTTATGTTTTCTTTCCTTAAGGAGAAGACCTATTTATATAAAAAATGCTTGGATTGAGGGATGGTAGCTTAAATAACTTAGATTTACTAGAATAGGTAATTTAATATGAAAAACAATAATTTAGTTTCATCTTATGCTAGAGCACTGTTTCATGTCTCAGGAAGCAGATTAGGTATTATAAGAAAAGAAGTAGAATTTTTGTTAGCTTTTTTTAAAGATCAAAGTGATGTTTTTGTGTATCTATCTCATCCTATGGTTTCTCTTCTGCACAAAAAAGAAGCGATACTTTCTATAAATGAGAACTTGAGTGAAAACTTAGTCAAATTTATTATGGTTACACTTGCAAACAAGCGCTCCCGTTTATTAATTCTTATATTAGAAAAATTCTTAAATCTTGTAAGGGAAAGTGAAAACGAATTGGAAATTACTATAAAATCAGCAGAGGTTTTAAAGAAACCTGATATAAAAATAATTACTGAATCTTTGAACTTTCTTGGTAAAATAATAAAAGTCAATAATGTGGTTGATCCTTCTATACTAGGTGGCTTTGTAGTTAGGTATGGTTTTAACTTGATTGATGCTTCGCTTAAGAGTTATTTGGATAGATTGGTTGATTTGAGTAAAATGGAAATGTTGAAAATAAGGAATTGTATATGAAGAATAGCATAAATGCCTCTGAAGTAGTAAACATAATAAAAGAGAAGGTTGAGACATTTGATAATCCTATAAAACGAGAAAATATAGGTGAAGTAATTTCAGTAACGGATGGTATCACATTGGTTTATGGGTTGGAAAAAGCAAAGTTTGGTGAAAAGGTATCTTTTGCAAGCGGTGTAGAAGGAATAGTTCTTGATTTAGATCATGATACAGCTGGAATAGTTGTGCTTGGCAATGACCGTGATGTAAAAGAAGGGGACGTTGTAAAATGTAGTGGTGATGTTGTACAGGTGCCTGTAGGTCATGAATTATTAGGGAGAGTTGTAAATGCATTAGGCGATCCTATAGACGATGGCAGAGAAATTAGAGCCAAAAACAAAATGTATATAGAATCTAAAGCACCAGGTATTATTGACCGTAAATCTGTGCATGAACCTCTGCAGACAGGAATTAAAATTATAGATTTGTTGATTCCTATAGGTAGAGGGCAACGTGAATTAATTATTGGCGATAGACAAATTGGTAAAACCACTATTGCGATTGATACTATTATCAATCAGAAGAAGATTAATGATGAGGTAAACGAAAATCAAAAAATTTACTGTGTTTATGTTGCTATTGGACAAAAAATTTCGACAGTAGCAAAAGTGGTGAATAAGCTAAAAGAAAGTGGAGCATTAGAGTATACAACCGTAGTTGTGGCTAGTGCATCTGACTGCGCGCCTATGCAATTTTTAGCACCTTATACCGGTTGCACTATTGGAGAATTTTTCCGTGATAATGGAATGCATTGCTTGGTGGTATATGATGATTTATCTAAGCATGCTGTGGCATATAGGCAGATGTCCTTATTGCTAAGACGTCCTCCTGGTCGTGAAGCTTATCCTGGAGATATATTCTATGTACACTCTCGCTTGCTTGAAAGAGCTGCCAAAATGTCTGATGAAAAAGGACAGGGATCTTTGACTGCTTTGCCGATTATTGAGACTCAGGCTGGTGATGTATCTGCATATGTCCCAACTAATGTGATTTCAATTACCGATGGACAAATTTTTCTTGAGTCTGAATTGTTTCACAAAGGATTTCGCCCTGCAGTGAATATAGGTTTATCGGTTTCTCGGGTTGGCTCTGCTGCACAATTGAAATCTGTGAAAAAAGTTGCTGGTTCTATAAAGCTGAGTTTAGCCCAATATAGAGAACTGGAAGACTTTGCTAAATTTGGTTCTGATCTTGATGCTACTGTTCAATTGTCCTTAAACAAAGGTAAATACCTTATTGAATTATTAAAGCAAAAACAGTATTCACCTATGCAAATAGAAGAGCAAGTATTGCTTATGTATATCTTTTCTAATCTGTATGGTCAATTAAGTAAGGTACAGGTGAGCAACATCAATAAGTTCGAGTGTGATCTTATCAATTATTTTCAAACTGTTCACCCTGGAGTTTTAAAAAAGTTGTCAGGTGACATTAATGATGATATAAAAGATGATATTCTTGGTATTGTGAGTGATTTTGTCACTCAATTTAATTGCGTTTAGGCGGTGATTATGACTTCATCCATTGTTAACAAGTTTCCTATTACAAGGGAAGGCTTTGAGAGTATGCAAGTCGAACTTGAGAAATTAAAGGAAGAAAAACCTTCTATCATACAGGCTATTTCTGATGCTCGTGATCAAGGCGATTTATCTGAAAATGCAGAATATCATGCAGCAAGGGAGAGATTAAGTTTTATTGAAGGCCGTATAATTGAGGTAGAAAGTAAACTTTCACATGCAGAAGTGATAGAAGTAAAAAATTTGTCTGGTGATACAGTAATGTTTGGTGCAACTGTTACGGTAAGCATGCTCGGTGATGATAACAGTGAAATAGAATATGTTTATAAGATTGTAGGTGGGTATGAAGCTGATGCTTCAAAGCAGTTGATCTCTACGGATTCACCACTCGGTAGTGCTTTAATTGGCAAAAAAGTTGGTGAGTATGTGGAAGTGATAGTGCCAAATGGAGAGAAATTGTATAAAATAGTTAAGATTGAGTTTAAGTAAATCATGGTACAAGTAACTTATCCTTCAATTAGTCTACCCGGTATTTCTTCTGTCGAAGATGTATTGAGGGATGCTAGTTCTGGTAAATTATTCATTTTAGTTGACGATGAAAACAGAGAGAATGAAGGTGATCTGATTGTATTAGCTGAGAAATTAGAGCCAGAACATGTGGCTTTTATGGTTAGATACGGTACAGGGATTGTTTGTTTAGCAATGACTAAAGTTCACATGAAAAGGTTAGGCCTTAGTTTCATGGAAAAAAAAAATGTTGGTGAAAATCATACTGCTTTTACTACATCAATTGATGCACGTTATGGTATTACTACGGGTGTTTCAGCTGAGGATAGAACAAAAACTATACATGTTGCTATTGATAAAAATAGAACTCAGGATGACATTATAACTCCCGGTCATATTTTTCCTGTGATTGCACATGAGGGTGGAGTAGAGCAACGTGCTGGTCATACTGAAGCAAGTGTTGAGATAGCTAAGTTAGTGGGATGTAATCATTCTGCAGTTATTTGTGAATTAGTGAATGATGATGGCTCTATGATGCGCTTACCCCAGTTGCTTGAATTTGCTGAACAACATAATATTAAGTTAACTACCATTGATAAACTTATCAGTTACGTTCAAAATTTAAACTAGCGTTTATAGATTCGTATAGTTTAAGTGTTAAAATATAAAATTCCTCAAAGTTATACAAACAAGGAATTTCCATGTCTAAGCTTTTTGTTTTACTATTTTTTTTCGTATACTGTAATAGCGCTTACTCTGTTAGTATTATTAGAGATAGTGAAGTGGAAGCGGTAGTTAAGGATCTAGCGCAACCTTTATTTTCTGCTGCGGGTATTGATAATGATAAAATAAAAGTTTTTATAGTTGATGATAGATCGATTAATGCTTTTGTAATTAACAATAATAGCATTTTCATTCATTTAGGGCTTTTACAATATTCGACTGAACCTTATGTCTTACTTGGTATATTAGCACATGAAATTGCTCATATATCTGCTGGTCATGTATTACAAATGAGTAGTGCTGTAGGTTATTTTCAATCAATAGCAATGATTAGTTATATGGTAGGATTAGTTTCTAGTATTGTCATTAACCCTCAGGTTGCGAGTGCAATCTTGCTTAGTGGTGTAACGCTTAGTTCAAGGTTGTTTTTTAACTATTCTCAAGAGCAAGAGAGTGTAGCAGATAGCTATGCTTTAAGATACCTAGATGAATCTGGCTATGATAATTTGGGTATGAAAGAGATTTTTGACTATTTTAAGAGTATTGAGCATGAAAACACTGAAGAGTATTTCCGCACTCACCCACTTAGTGATAAGCGTATATTTGCTGTACAGAATTATAAGGTTAAAAACAATATAAAACCAATCCTTGCAGATAAATTGCTGAAGTTTGAGCGTATGGTTGCAAAGCTAGACTCTTTCTTTGCTCCTATTCATGTGTTATCTAATAAATATGAAGGTAGTTCTAAGTATGTAAATTCTGTAATTCACTATAGGCAAGGAAAGATCGAAGAGGCTATTACTAAAGTTAATTCATTGATTCAAGAGTCACGCAATGATCCTTATTTATATGAATTAAAAGCGGAGATGTTATACAAAGCTGGAAATTTAAATGAAGCAATAAAAATGTATGAAGAATCACTTAGATATTTATCTGAGAAGAATAACTATTTAGTGAAACTTGCATTATCTCATACTTTATTGTTATACGGTGACGTAGAGAAGGCAATTTTTTACCTGGAGCAGATTGCAAGCGTAGAAGCAAATAACGCTTTTGTCTGGAAGTATTTAAGTATTGCATATAAACGTAGCGCTGATATGGCAATGTATTACTTTGCTTTGACAAAGAAGGCTTGTATTGAAGGTAATTTAGAGAAATTTATGAAGTACGCTGAGTTAGCTATTAAAACTTTACCGAGAGATAGCTCTTGCTTGCTGCAAATTGAAGACATGAAGGAACAATACACACAAAAATATCCTGATTTTTAAGTTATTTTTCCCCACACTTGCTCAACATACTATCTTGTTTAATGCTATCGGGTATAATTTTCATTATAATCGCTTTGGCACCAAAAAATACACCACAAAACATACCTAGGGCAAAGAGAGCTGGCCATGGCATTCTACCAAATATTGCAAGCAAAGCTGCACCTATTATGACTACAGTCATAAGTGGCCCACCTATTCCCCAAATATAACCAATAATATTGCATATTACTTGGGCAGTTGTATCATTTATCTCATTAGCAGCATTTGCGTAATCTGAAAAAGATAGAAACAACACTATACATAAAGCATTAAAAAATTTTTTTATTATATAGCTCATTCTTTTGCCTCCAAGTAATAAACTAGTGTGAATCTAAATTTATATATATATATTTATTTTAGGGTAAAACTCATAGTTTGTCCATAAATAAGTGTTGCTACATAAATAGCCCACCATTGATGTTAAGCACATGCCCCGTTATATATCTTGCTTCGTCGCTTGCTAAAAACAATACTCCTGCTGCTATTTCTTTCCCTGTTCCCATTCTTTGCATTGGAATATTATCTAATATTTTTTCTTTTTGTTTTTCATTTAAAACTTCAGTCATTTTAGTATCTATAAATCCAGGAGCAATACAATTTACTGTTACATTACGACTTGCAACTTCTTTTGCTATAGATTTACTCATGGCTATTATCCCAGCTTTAGAAGCTGCATAATTTGCTTGCCCGGCATTTCCTGTCAATCCTACTATTGAGGAAATATTTATGATTCTTCCCCAATTATTTTTAATGAATTTCTTGCATGCTTCTCTATTTAGCTTAAATGTGGAGGTCAAATTAATGTCAATCACTTTTTGCCATGCTTCATCTGTCATTCTCAACAATAAGCTGTCTTGTGTAATTCCTGCATTGCATATGAGTCCATCAAAGCCTTTCATCAACTCACTTGCTTTATTTATTAGTTGATTTACCTCTTCAGGATTTGATAAGTTGCAAGGAAGTACGTGAATGTTTTTTTCATATTTTTTAGCAACTTCTTCGATTATTTCTTTTTTTGTACTAGAAATACATAAAGTTGCTCTGGCCTTATGCATAATTTCTACAATTGCCTGGCCTATTCCGCCTGATGCACCAGTAATCAGAAATTTCTTATTCTCTAATCCAAACATAATAATTTTTATTTGTTCCAGCTCTTAACAGAATATTAAAAGACTTGCAATAGATTTTTTCATAACTTTCATTTAATAGAAGCTTCTTGACAAATCTTGTATTTATTGGCGAAATTATGGCGGCTGCATGCCTTTTTTATTTTTTCTACATTCGGCCAGATCGCGCTTATTTAAAGCGTTAGCACATTATCAATTACAGTAATAAAATTAGCACCATGTGGATTCTTTTGCCTTTTTTTGATTGGTAAATTTCTTAACACTTATAGTTAAAGTAATTTAAGAGAGCCAGCGCGTGACTAGTTCTTATTACTTGATCAGTTTTCTGGATACCAGTACTGGGATGACAGGAGTGTGAGATAAGGCTACATTCATACTCCAACAGGTATGACGGTGTCATTCCAGCACTTGATGCTGGAATCCAGAAGTCTTTACTATAAATAATCATATTGAGCACAAAATTATGCTAAAACACAACGTTTTTGTTGAGATTATGGACGAACTGGATTCCAGCGTCATGCGCTGGAATGATATCATAGAGTTCATTGAGATGACAGACTTGAATGACAATAGGGACACTAGAATGAAAGGAAAAGAGGCTATTTAATTGTGCTGAATTTTACAAAATTTATTACTCCTGCCTGACAAATTTATTAGAATAGTATGTATAGTATGTTTATTAGTGAAAATCCGAAAAAAAATGCAAGAAAAGTTAATATATTACTTTAGCCAAAGCAACTGTGAAGGCAATGCAGCAATGAGAAATCTACTAGGAGGGAAGGGAGCAAATCTGGCAGAGATGTGTAACATTGGCATTCCTGTTCCACCTGGTTTTACAATTTCCACTGCTGTTTGTCAGGCCTATTGTCAAGATAATGAATTGTCGTGTGATCTACGTAACGAGATAAAAAACTACATGGCGATGCTCGAAAGTGACATCGGTTGTAAATTCGGGGATTCAAATAATCCTTTATTAGTTTCCATACGTTCTGGTAGTGTGAATTCAATGCCGGGCATGCTCGATACAGTCCTAAATGTTGGCCTAAATGATGCAACCGTTGTTGGTCTTGCAAAAAAAAGTGGCGAACGTTTTGCTTACGATAGCTACTGCCGTTTCATCATGATGTACTCGAATGTTGTACTACAGCTTGACCACAACCTATTTCAAGACATTATTGATAGTGAACAGCAAAAAAGTGGAGCAAAAAGCTTAGCTGATCTTGATGTTGATGTTTTAAAGGGGATTGTTAATGATTTCAAAGATGTAGTATATGAGAAAATAGGAAAAAATTTCCCGCAGAACGTTGAAGAACAGTTACTCAATTCAGTAAATGCAGTGTTTTCTTCTTGGCAAAATGATAGAGCTGTTTCCTATAGAAAAATAAATAATATTCCTGAAAACCTTGGAACTGCAGTTAATGTACAAGCAATGGTTTTTGGTAATCTGAATGATAATTCAGCAACTGGTGTGATATTTACAAGGAATCCTTCAACTGGAGAAAAAAAGCTTTTTGGTGAGTTTTTAATTAATGCTCAGGGTGAGGATGTGGTTTCTGGTGTTTATACTCCTATGCCAATTGACGGGGAGCAAGAAAACACTATGGAGAAGTTTTTACCAAGTGTCTACGGCGAATTATGCTCGGTATGTGAAAAACTTGAAAGGCATAATAAGGACATGCAGGATATCGAATTTACTGTACAGGACGGTAAGTTATGGATTTTGCAGACTAGGTCTGGTAAGCGCACAGCCGAAGCTGCTATTCGCATAATAGTTGATATGGTAAACGAAGGAGCGATTACAAAAGAGGAAGGAATATTGAGAATTGACCCAAAAACCTTTGACAATTTATTGCATCCAGTTCTTGATGTTAAAATCGATCAAGAAGTAATAGGCAAAGGACTGCCAGCTTCTCCAGGTGTTGCTTCTGGATGTGTAGTATTCAGTGCAAGTGATGCTGAAAAAGCTGCAGAGCAGGGTAAAAAAGTAATTTTGGTAAGATCAGAGACGAGCCCTGAAGATATTAATGGAATGAATGTTGCAAGTGGAATAGTAACAGCGAGGGGAGGTATGACCTCCCATGCCGCTGTTGTAACTCGTGGAATGGGTAAACCATGTATTTGTAGTCTAAGTGGACTTTATATTGATAAAGATGAAAAATTTCTTTCTATGGGGGATATAAAAGTAAATAAAGGTGAACCAATCACCATCGACGGAGGAACAGGAGAGGTTATGCTTGGTATTCTTCCGACAGTTTTGCCTGAATTATCTCAAGAGTTCAAAACGATAATTAACTGGGTAGATAAAATCAAAACAGTGAAGGTGAGAGCGAATGCTGATACTCCAAAAGATGCAAAAATTGCGAAAGAATTCGGTGCAGAAGGTATAGGATTATGTCGCACAGAACATATGTTTTTTGCTAGTGATAGAATCGAATTCATTCAAAAATTGATAATAGCTGATGATGAAAATGAAAGGGCAAATGCATTAAATAAACTCGAAGAAATGCAAAAGTCTGATTTCAAAGAAATATTTTCTATTATGGAGGGCAGGGAGGTTACTATACGTTTACTTGATCCACCTCTACATGAGTTTTTGCCCCACAATCAATCTATTATAGAGAAAATTGCCAAATCACTGAATAAGTCAGTTGAATCAGTAAAAAATAAAATAGTACAGTTATCAGAAAAAAATCCAATGCTTGGCCATCGAGGTTGTAGGCTTGCTATTTCTCATCCTGAAATATATAAAATGCAGATTAGGGCAATACTCAGTGCTGCAAGTGAATTAAGGAAAGAAAAGAAGATAGAAGTGAAACCTGAAATCATGATTCCTTTTATCATGAGCGAGAAAGAGTTTGTTCTGATATGCGAGTTAGTAAAGAAAGAGGCTAAAAATTTCGATGTGAGTTATTCAATCGGAACGATGATAGAACTACCAAGAGCAGCACTGATTGCTGATAAATTAGCAAAACATGCAGAGTTTTTTAGTTTTGGCACTAATGATTTAACGCAAACAACCATGGGACTTTCACGAGATGATTCAGTTAATTTCCTCGATTCTTATAAGGAAAGCAATATATTTGACAATGATCCATTTGAAGTGCTGGACATCGAAGGGGTAGGGGAGTTAATCAAGATAGCCATTGAAAGAGGCAAAAAAACCCGAAGAGAAATAAAGCTGGGTATATGTGGAGAGCATGGAGCAGATCCAAAATCTATAGAGTTTTTCATCAAGTCAGGGGTGGATTATGTTTCATGCTCACCATATAGAGTACCGGTTGCAAAATTAGTGGCAGCACAGCTTAGCATAAGTTTGTTGGGCAGCACAACTGTACGAACATAGATTTCGCTAACAAGTAGCGGAATGATGATTTTTCAAATTGTCGATAAATCTAAGTCAGTTTAGCTATTTTGCTGCTACTTTTTTTCTTAATATCTTAAGAAAGATTGACTTTTTGTTTAAAATAATAGTGGGTGAGGTAAAAATGTCAGTATCAAAAGAACGTAAGGAATATTTACTAGAAAAGTTTAAATATGCTGCTAAAGAATTTGGCAAATCTGGTACAAAGTCCAATCATCTAGCAGTACCAAAGGAACAGCAACTCTCTATTGATCTAGGTAATAGAAAGGTTTTTGGTATCATAAATAAGATTCTGTATTGGATAGAGAATAATTTTACTTATTTTTTTCCACGATATAATTTGTTTCCAGAAGTTGGAGTTGAAGGAAGAAAAATTCCTGGAATTAATACAAGGGTTAAGTATTTTACGCCAGATGAACAAGCAGAATATACCAACATTCCTTATAAAGGAAAATTATACGTTGACTTAATGCCAGAAATGGAAGGTAACAAGTTAAAAGGCTTTAAAGGTAAACTATATGATACAACTGATAAAATTAGTAAGGATAAAAAAGGTTGTGTAGCTTATGTGATCACGCTTGACGGAAAGCTAGTAACTCATGAACATATTAATGTTAACAAAAGCGAATGGGCTTATCGTCATTCAACTCTTGCAGGCGGTAAGCCGATTTTATGTTCTGGTTTAATGAAAGTGGTAAATGGTAAAATAACTTATATAGACAATAATAGTGGGCATTATAAACCAGAATCAGCAAACTTATACAATGCAGTGAAAAAATTAGAAGGTCTATTTTCGAAAGATGCAAAAGTTGTTTGCCTACCATATTGGGTTAGCTTGAAAAAACAAATTCCGCTTATACGCAAAATTAGTCTAGCCAAACGAGAACCTGTAGAGAAATTCTTGAAAAAGATGGAGAAAAAAGGAAAAGAGGGGTTGACTCAATATGAAAGACATTTTGAAAGGGTAAAAGAATGTAATGAACAGTATGAACAAAAATTGCTTCTTGCAAGCTATAAGTCACCTACAAATGAACTGTCTTATAAACCAACTATACATAAAAAACACAGATTGAAATACTCTGAATATATTAACTTACACCTTAATTTTTTGAAAGAGTTTGATGAAAATCCTGAAGTGCAAAAAATAGCAATAGAACATTCAATAAGAAGGGTTATTGGAGCAAATTATGGCCATAAGCCTACAGTTGCGCTTGCTAAGGCACAGGTAATAGATAAAGATGGAAAGCTGCAAGAAACGGAGGAAATAGTAGGTATAAATGTTGCTTTTCACCATGAGGATGATCGTGATGGCTTTGCTAAACTTCTAGATTTTAAAAAGTATAGCTATATTTGCGAACCTCATTTGCAAGATAAAAAAAATAGAGCAGATATGGAAAAATTAATGCCCAATAAACATACAGTTTTTATGAGTACAGACCAGGCTAATAAATTTATAAAGGGCACTTTACAAATTAAAATTGATAGTGTTGAGCAATTGGGTGTTGGTTTAGTGATGGGCTAAAGCTCTGTTTAAATATATGCTAATATATCCTCATCAGGGTGGCAAAATAGGTGGAAGAGAAAAGACAACCATATAAACAGATGGATGTCATGGAAGTAGCTACTTGAATGACAAGAAAGGGAGCACCGAAAATAAATAGGTGTCATCCCAGTGCTTGACACTGGGATCCAGGAATTCTGAGTTTTTGACAAGATTATAGATTCCAGCGTCACGCGCTGGAATGACACCCTTTTAGTTGCTGTACGAACATTGTTGTACAACAGACCAAGATAGAGTTAATAGGATCTCCTCTTCCTGAAAATACGGAAAGTCAGTAAAAAAAAGCTCAGGCATTAGCACTTCAGCGCTGCAGTTGAGTCAATATGAGAGAGTAAGTCTACAAAAGTAGACTTACTAATTGAACTTTGATCCTTTATTTTACTATAGAACAGACACTGAATCTGCAAGATCATAGAATTTATTTCCAATCTCTCTGAATGTACTACTTATATCAATAGGTGTCGACTCTTCTTGTGAATCAGATTTAAATAAGCCATGAGTATCTTTCAGACGACAGTACCACTTGCAGTTATTTCGCTCCGCTGTTACCTGCCAACTATTACCTGGTGATTTTTCTTCACATTCTCTATAGCAATCATGAAGTGCCTTCCATTGAAATGGAGGATTGAGTATAAGATTTGTCATAATATATTCCTTAATTATAGAACTAATACCACGTTAGTACTTATATGCTAATATAATGTTAATTCTTATATTGACATAATAACTTTTCGGATAAGGTTTCTTGATTAAAAATTGCATTTTAGCAAACTTACTTAATTTTAGGAAAATTTGCTCACATAAAACTGTTTATAGAGTGACAATAGATGTATTATACTTACACTTTTGATTCGAAAGTTTATGCAGTTATTTCTAACAAGATTGGTCAATAAATTTTACTGCTTAAGGATGAGAAGCAAAGTAATCATTGTTTCCAGTATTGCTCTTATTCTACTGTTTTTTATCAACAGTACGTTTTTAAAAAAAGATCAAGCAGTTAATAGTGATAATCCAACTAGTAGTTTTTCAGTAAAAACTCAGGATTATACTCCACAAAGTCGCACTGTATATTTAAATTTTTCTGGTACAGTAAATCCCTTGCATAGGGCAAGCCTTGTCTCAAGAACAAGTGGTCAAGTTATTGCTATTTATTTGTCTGATGGTGAAAAAGTAAAAAGAGGCGATGTAATTTTAAAGATAGAAGATTATGACAGAGTTGCACAAGTTGAGAAAGCCAAAGCTTTATTAAATCAGCGTGAAATTGAGTATGATTCCTCTCGAAAATTGAATAAAAAAGGGTATGGAGCACAAATAAAAGTGGAATCAGCTTTTACTGCATTGCAGAGTGCAAAAGCTGACCTAAAAAGGCTAGAATTGGATTTAGAAAACACTGCGATTAAATCTCCTATTGATGGTTATGTAGATAAGATCAACGTAAATGAAGGGGATTTTGTTAATCTTGGACATAAGATAACTGACATAGTTAATTTTGATCAGGTTCTTGTAGTGTTGTATGTTTCAGAAAATGAAGTAAATAAAATAAAACTGGGTAGTGCAGCGCAAATTAATTTGCTAGACGGAAGGGAATTAGTAGGTGAAGTGAGTTTTATTAGTAAAATTGCTGAGCCTAAAACTGGATCTTATAGAGTGGAGGTAAAGGTAACTGATAATGAGATTATATCCTTGCAAGGACTGACTGCTAGTGTAAGCCTCCCTTCAGGTGAAAGATTTGCATATAAAATTCCTTCTTCGGCCTTGAGCTTAAATGACGATGGTATTATTGGAATAAAGATTGTTGATGACAATAATTATGTAGTATTTACAGCAATAGAAATTGTTGATCATGAAGATGATGGTGTTTGGGTGGTGGTAAATAACGAAGATAAGCCTATAAAGTTAATAACATTGGGCCATCTATTTGTTAAGCCTGGTGATAAGGTATAACTCCAGTGTCAGCTACTTTCATGACATCGAGTTCTGTCATTCAAGTAGCTGACACTGAAATCCAGAAAAGAAGGCAGTGTCTGGACACTGACACTATGTTTTTATTTTGCCACTCTGCTGTGTAAACTTACTCCGCAATAACCTTTTTTTCTTTTAACAAATTTTGTAATTCACCTTTTTCATACATCTCACGGGTAATATCACAGCCACCAACAAATTCTCCCTTTATATATAATTGTGGAATTGTTGGCCAATCAGAAAAACTTTTTATGGACTGACGTATTTCATCATTCTCAAGTACGTTGATGCATTTGAACTTTACATTCAATTTTTTGAGAATTGACACGACGAGCCCAGAGAATCCGCATTGAGGAAAGTCAGAGGTGCCTTTCATATACAGCACTACATCGTTTTCTGCTATGTCTTTTTTTATTTGTTGAAAGTTGTTCATAAATATTACCTTAATTTTAAGCTCCAGTTTCTAGTTGCAATGCATGTATAGACTGACCTTCAAGAGCCTTATATACCATTCTGTGTTGTTCTATTTTTGTCTTTCCAGAGAAACACTTGGAAGTTATTTTTAAATGGTAGTGATCATCATCTCCAGCAAGGTCTTTAATTTTTATATCAGCATCAGGAAATGATTGTTTGATAATTTTCTCTAACTCGTGAATTGTAATAGTCATCAGTTTATTTTAATTATAAGTCTAAAATATGCAATTGATTATTGTGAAGACAATAGATTCAGCGTGCTGAGAGCACTAGCAAGACGAGATTTTAATTGACTTGCATACTCATTCCAGTCCTTTATTTCCTTTCTTGCTACACCTGAGGTAACTGCAGCTTTTGCAACAGCAGGAGATACTATAGAAATTAATCTTGGGTCAAATGGAGTAGGTATTATATATTCACGTCCATAGCTCATTTTACGACCACCATAGGCTGCAGATATCTCGTGCGGCACTGGCTCGCGAGCAAGCTTTGCTATTGCATCTGCAGCGGCAATTTTCATTTCATCATTTATTGTCGTTGCATGTACGTCGAGTGTTCCTCTGAATATGTAAGGAAATCCCATTACGTTATTGACTTGGTTGTTATAGTCTGACCTACCAGTTGCAATTATTGCATCTGGCCTTACAGATTTTGCAAATTCAGGCCTTATTTCTGGATCAGGGTTAGCAAGAGCAAAAATGATTGGGTCTTTACCCATGCTTTTTAACATCTCTTCACTGAGCACATCCTTTGCAGAGAGTCCGATGAATACATCAGCATCTTTTATGGCATCGAGCAAGGAACGTTCTTTAGTGTCAATTGCATATTTTTCTTTCCACTCATTCATATCCTCTTTTCTGTCTTTGTGTATTACTCCTTGTTTGTCACATAGTACTATGTTCTTAGCACCCATAGACTTCAGTATTTCCAAACACGCAATACCAGCTGCTCCAGCACCATTCATGATGATCTTTACATTTCCTAATTTCTTTCCAACAATATCGAGGGCATTTTCTATACCAGCTGCAACAACCACTGCAGTTCCGTGTTGATCATCGTGGAAAACTGGAATATCCATCAATTCATTTAGACGTTTCTCTATTATGAAACAATCAGGAGATCTTATATCTTCTAGATTTATTCCCCCCCAACTTGAGCCAAGATACCTTACTGCATTGATGAAATTTTCTATATTTTCTGTGTCAACTTCTATATCGATTGCATCAATGTCAGCAAAACGCTTAAATAAAACAGCTTTGCCTTCCATGACGGGTTTTGAAGCAAGAGGACCGATATTACCAAGTCCCAGTACTGCGGTGCCATTTGAAATAACAGCTACATAATTGCTTTTTGCTGTGTAATCATAAACATCCTCAGGATTTTTAGCTATTGCAAGGCATGGGGCTGCAACACCAGGAGAATAAGCAAGTGATAGGTCATGCTGTGTGGATAAGGGTTTTGTTGGTATAACTGATACCTTACCAGGTTTACCACTTTTATTATGGTACTTAAGTGCTTCTTGTTTTGTGGTGTTATCTAAATCATTATTCATGCTTTGAGCTTATTGTTAGTAATTTCCTAAGTATATGGGGTTTTTATGAATGTTCAACTATTAGCTTGTGAACTCTATTGTACTTCTGTATAAATTTATCTACTACGTAGGGTGATGTGACATGCTTAAGAAAAACGTGCCTAATTTGCTAACAATTTCTCGTGCGCTCGCAATACCGGCAATAATATCAAGCTTTTATATAGAGAGTAAGTATGCAAGTCTAATAACAATATTGATCTTTATGTTTGCGTGCATTACAGATTTTTTTGATGGTTATTTAGCGCGTGCATGGAAAGTCCAATCGAATTTTGGCAAGTTATTTGATCCAATTGCCGACAAGTTAGTAGTAGCTTCAACAATAATCATGCTAGTTTATAAGCATAAGATAGATGATATTACAATTATACCGTCAGTTATAATTGTTTGTAGGGAGATATTAGTTTCAGGCTTGCGGGAGTTCTTGATAGCTACAAACGTTAGTTTACCTGTGAGTAAGGCTGGGAAAATTAAAACATTTTTGCAGATGGTTGCTATAGTGGCGTTAATAATGAGTGATTATGAAATAACTAAATACATAGGTGTGATTTGTTTGTGGGCTGCAGCTGTTATGACTATGTGGTCAGGCTATAATTACGTTCTAGCTGGCATCAAACAGATTGACTGAATCGCTTAAGAGTATACAAAGAAAGTTAATAATTTTATAATATTGACTTAGTAATTAAAATCCTATATAATGTATTAGTTCATAAGTTGGTCTGTTCATATGACTAGTATTACAGGCACTAAGTTTTTTTTAAAAAGATCCAAAGGTAAAAAAGGTGCTAAAATGGAAGATTTTTTCTGGGATTTTTGGCCAACAGTTGATGAAGAAGTCAGAAAAGAAAGAGAGGAAGAAAAAAGCAAAAAGCTCGAACAAGAACTATTAACACTAAAAAAAAGAGAGCTACATAGGAAATGTGTATCATTGGTAACAATGGTTCCATTTGCATTATTGATGGCAATTGAGCTCGAAAAAACATGTAGCGATCAGGTATTACTTGGCCTTATAAGCAGCTCATTAGGCCATACTATATTACCTTTCACAGTCTTATCCCTTATTTGCACGCTATATTTAATTTATAATAATAGAAAAATAGCACAAAAAGAACGAGAATTGGAGAATATTGAAAGTGGGAAAACAGTAGAAAAAGAAAAGAGAGACCTTCCTTGTACCGTTGATGATTACTTTAACTATGCTGATGCTGCTTTAGTTACATTAGTTATTGTGGCTAGCATAGTAGGTGAAGCATTGGAGCAAGGAATAATAGGAGACGTAGCTTTTTCAATTTCTAGTCTATTTTACTTTGTAGCGAATGCTACTTTCTGCTATCGCGAGTACAAGAAAAGTAAAAAATATGAAGTAGAAAAAGAGCAAGACTTTGATGAGAAGTTTGAAAAAAAGACAAGCAATATGTCTTCAGCTAAGTTAATGCTCGCTGGTTCTTCTTTATTACTAATCAGGAAAATAATATTGATTTCTGGAGTAGCATTAGCATCATCTGCTGTTGGGCCTGCTTTAGGTCTGGTAGGTATTGCTCTTTTGATGGTAGGAAGTGGATTGATCACACATTCTTATAGTAGAAAGCTAGAGAACGTAGAAGTGAGTGGAAAGGGTGTTGCAATAGGTGGTGGTGCGAGCAATATAGGTAATGGTGGCCAAGAGACGCTTTTCGTTCGATGATAATGCCAAAAATTTGTTTATTTAGGTAATATTTAGTCTATACTTTATTTTGATCAAAAAAAATCTTATGTATAAGACTTTAATCATATGCTTTTTTCTTCTGACTTGCCCCTTCACGCAGTTATATGCGAATGATCTTGAACACACTGAAACTGAACTATATGAGGAGGCAGTTAAGCTTTATGATCAGAAAAAATATAAGCAAGCTATTAGAGCATTTCAAAAGATAGAGGATTTGTATCCTTTATCTTATTGGGCAATGAAAGCAAAATTATTATCTGGAGTTTCTTACTATAATATGGGTAACTACAGCAGTGCTGCAAGTGATATGGATGATTATATATACGTTTATCCAAATGGTGAAGATTTGCCATATGTATATTACTTAAGAGTATTATCTTATTACATGCAAATTAATAAAGTGCAGCTTGGGCAACAAATTGCATATAAAACTTTAGAGCTAGCTACTGAATATATTAATCTTTTTCCGAATAGCGAATATATAGAAGAGATCAAAGAAAAAGAAAAATTAATCACAGAACATATATCAAAAAAAGAGTATTCTATTGGTGAATTTTACCTAAAGCGTGGTGAATATTTAGCAGCAATTAAGCGTTTTCAAGATATGATAAGCAATAAAGATTCTAAATATTCTTCTAGAGTTATTAGTTATTTAATAACAGCTCACTTAGCTCTTGGCCTTGACTTAGAAGCTGAGCAGTATGAAAATATGTTAGTAGAAGGGGTGAATTAGTTTTCTTATGGCTGGTCATTCACAGTTTTCAAATATAAAATATCGAAAAGGTGCTCAGGATGCAAAGCGCTCGCAAAAATTTACGAAGCTCATTAGGGAAATAACAGTTGCTGCAAAACAAGGGCTGCCTGATCCCGAACTCAATCCACGTCTTCGCTCTGCTATCTTTGCTGCGCGAAAGGAAAATCTACCAAAAGATAAAATAGAAACAGCAATAAAAAATGCAGCTGGTAACGTTGCTGGAGAAAGTTATGAAGAAATACAATATGAAGGCTGCGGACCTTCTGGTACTGCACTTATTGTTCATGCTCTGACAAATAATCGCAACCGAACTGCTTCTGAGATACGTTATATCTTTTCTCGCAAAGGCGGTAATTTGGGAGAAACAGGAGGTGTGAGTTACCTTTTCGATCATGTAGGCTTAATTGTCTATAAAGCAGAGGATATGAATTTTGAAGATTTATTTAACTATGGAATTGAATTAGAAGTATTGAATGTTGAGGAAAATGACAAAGAAGGATTACACGTTATAACTTGTGAAATAAAAGATTTTGGTAAAGTACGCGATGCCTTTTATGCAAAATTCGGAGAACCAGAACTTGCTCGTCTTTCATGGCAGCCAAAAGATCTGATTGAAATTAGCGATAAAGAGTTGATTGATAAATTATCTGCATTGGTTGAAGAATTAGAAGATAATGATGATGTACAGTATGTGGAAGGTAATTTTACTTTTGTTGATGCTGTTTAAATGATGAAGCTGATTGTATTTATGCTGCTCTTTATCTTACCGTTATATACCGCTGAAACATCAACAGATCTTGCACAGCCATTCCAGCATGGAATCAGAAAAAAAAAAGCTACTTTGACGACAGAAAGTGATAGAAAGTTGTTATTCATATCCAGTACCATAAAATCTTCCTTTTTTGCCACGGAAGGGTTGGCGCCAAATACATTGGTGAAATTGATCAACATATATAAAGATTTCGGTGTTGATTTTAAAAAAGACATTGTGCCGAAGAGTAAATTGGAGGTTCTTTTTGAGAGATTGCCTAATAATCAGAAGACTGAAGAAAAAATTTTATATGCTTCACTGACAATAAACAAGAAAGCTATTAGTTTATATCATTATAAATCGCAAGATGGTAAAGAAAGGTATTTTAATAAAGAAGGAATAAGCTTAAAAAATGGCGAAATTTTTGCAAATCCTTTAAATGGAGATTATCGCATATCCTCAAAATTTGGCAATAGAAAGCATCCTGTTCGCGGTAAAATTGCTTTTCACAAAGGAGTGGATTATGCAGCTAAACTTGGCACTCCCATATACGCTGCTGCAGAGGGTGTGATAGAATATATAGGAAAGAATGGTGGCTATGGAAATTACATCAAAATAAAACACAAAAATGAATATTCAACCTGTTACGCGCATATAAGCAAATTTAGTGGCGATATAAAGTTAGGCTCTAAAGTAAAGCAGGGGCAGATCATCGCTTATGTTGGTAGCACTGGTGTTGCAACAGGACCTCATTTACATTATGAAGTTATATATAATGGTAAACATATTGATCCGCTTACGATAGCTCATGGCAATGAGATAAAGTTGTCTGATCGTGAATTAAGAGAGTTTAAATTATTTGTAAGTAAGGTAGATGAAATAATCGGCAGAGAGGGTGCAAGTGAAAAAGAAGTTTAAAGACAATATGGATAAGAATACGATAAACGATAGAAATTTGAGTCAAATTCGGTTTTTTCCTGCATTAATACTAGCGGTAATAGTAATGGCAATACCGTTATCACTACTTGCGATGTATGATACTCTGGCTTTAATACACAATAGCCTGGTTTCAATGGATGGTACTGCTTTAGTATTAATAATCCCATTTGTGATCCTATTCGTGATCCTATTCATAATTTTACCTACAGGGTTTTTTATCAATCATCCTAATGAAGCAAGAGTGATAGAATTTTTTGGTCATTATATTGGAACTTATTTTAAACCAGGAATGTTTATCACAATCCCATTTACAAACAAACATGTCATTTCTCTAAAATTTCAAAATATCAATACAGAAAAAATTAAAGTTAATGATGCTAATGGAAGTCCGATAGAGATTTCAGTAGTAATTGTTTGGAGAGTGAGCAGTCCTGCGAAGGCATATTATAATGTTAATAATTATCATGATTTTGTTTTTGTGCAAAGTGACTCGGTAATTAGAGAACTGGCAAGTAATTATCCGTATGATAGCGAAAATGATGAAGAATCTTTGCGTAAAAACTCTGACAAAATTTCAAATGAATTGCGGTCAATGCTACAACAAAGATTGAATATTGCTGGAATTGAAATTGCAGAAGCAAGAATATCGCATTTGGCCTATTCATCTGAGATTGCACAAGCAATGCTGAGGCGTCAACAAGCGCATGCTATCACCTCTGCAAGAAAGCATATAGTGCAAAATGCAATAGGAATTATCGAAGAAGTAATAGCCCATTTTGAAAAAAATAAAAGCTTACAATTGGATGGAAAACAAAAGGTTCAATTGATAAACAATTTGCTAGTTGCTCTGATCTCTGAGCAAGATGCACAACCGACGATTAGCTTGGATAATAATTAGCATAGAAGCCGATTGGGTTTCATGAATGCAAGTCACTGTTAATTTCTTGATTAATAGACTAAATGATGTTATAAATTACACGCATTAGGGGTGCTCTAAAAAAGCTGAGAGTACATAAAGTACAACCCTTTGAACCTGATCTTGTTAAAACAAACGTAGGAAAATGTATGTATATAAATATTGAAGAATGCTTTGGCTTCATCGCGTTCATTACATCTCTTATTGGGTTATTGCCTCAAGTATATAGAGCATATATCACAAAACTTACTCGTGACGTATCGATGCTAATGTTGGTGAATTATCTTATTTGTTCATCATCTTGGCTTATTTACGGTATTTGTCAGGGTTTAACTTTTGTGATACTCAGTAATATTGCTGGATTAGTGATCAGTATAATATCAATTGTTCAAAAATGTTACTACGATGCAAAAACTGCACGAAGCGTTTTATAACCATATGCTACATTGTAGCGTGGAGCAAGAATATCGTTCTATTGTAGTATTAAATGGAGAAATACCTGATTCATCGTTTTTTAAACAAGATATACCTGTTATTGCTGTAGATGGAGGGGCAAATAAGCTTCTATCAATTGGCGTAAAACCTGATCTTGTAATAGGAGATTTGGATAGTATAAATCCGAATTTACGTGCTAATTTAAATACAGTATATCTACCTGATCAAGATTATTGCGACTTTTCTAAAGCAATGGCTCACTTAAAAACAGTAAAGTTATTGCCATCAATAGTAACGGGTATTACTGGAGGAGCAATTGATCATATACTACAAAATATTAACGTTTTTTTAAGTACAGATAGTATCTTTTACACCCCTATACCTCCTATGGTAGGTTGCATTCTACAAAAAGGTATGACACATTTTTCTTCCCTGCAAAAAAATACTAAAATATCCTTGCTTGGTATACCAAGAGCTCAACTGTCAACTAAAGGATTAAAATGGGAACTGTACCTTAGTAACCTTGCTTTTCCAGGAAAGAATTCTTGCTTTAATCGAAGTTTAGGCAATGAGTTATCTATAGAAATACACAGTGGCGTGTGTTTAGCAATGATATATTTAGAAGCAGTAAATGATGATGGTGTGTATTGAGTTAAAACATTAAGAAAAAAAAAGTAGAAAAACCGTGTTAACACTAATTATAAAAACTACAGGCGCCTGTTATTAGCTAAAGTAAAGGTCAAGTATCTGGAATTCTAGACATAAAATCCTCCTGTATAAAAAAGATTCAGAATGTACACACAACAGATGTGGCTGAATTTTTATTGAAAAATTGGTTAAAAGGTCTGCAGACCGAGATAGATTTTGAGCTCTCTAAATATCTCTACCATCATTATAATGGCATCTTGAATATGCGGAAGCAATTTTTTCATTAAAATAAAAAATTTTATTCTACAGCGAATAAAAAGGAGTTTGCTAATTTTCATACTGATCGGATTTCACTACTCAAACCTAGAAACTTTAATGTATCAAGGTATTTGTTCAGGGGAATGTGCAAGCCAATGCTCCCTTTTTTGTCATTCAAGTAGTCTTTTCTTGTCATTCAGGTAGCTCCTTATTGTCATCCCAGTGCTTGACACTGGGATCCACTCTTTCGTAATCTCATCAATAAAAACTTAGGATTACTTTTGTACCCAAAATTTCTGGATCCCAGTGTCAAGCACTGGGATGACATTGTCTTGAATGGGAATCGTTTCGTAATACACCAAAGGTTGTGCACCAAAAGAGCGTCATTCCAGTCTGGAATCCATTATACTCCGTAAATTTAATTGGTTTCATGACATCAACTTTTGCATTCCAGTTATGCAAGAAATCTATTATATAATATTATTATCACCCTCTTGATAGTTTGTTAGCTCCTCTCCTCCTGAGTTACTTGGTGTAATTATTTGATCAGATTCAGTTGATGGTTCATCAGATCCAAACAACCATGAAAAAAAACCACCAAAAAATGATGCAATTAAAGAAAAGGGCTTCATAATTATATTAAGCAAATTATCAAAAAAAGAGCTCGGCTGTTCTTCATTTGTTGATGATTCACTTCGTGGATTAACACCATTTTGTGTAAGTGCTATGTCAATAGAATGTCCATTATCAGCATCTTCAATTTGTACATCACTGACTTCTTCTACAATGATTTCCTGTGATTTTTCCTCTACTTGTATCACTGGTTGCACATTACCTTCTTGCTCAGTATCTTCCTCTTGATCTCCTTCACTATCTGTCGATGCTGAACTGTCATCAGTTTTTTCTATGATTTGTAATAATAGAGCTTTTATTTCTTCTGTTTTAGCTAAATCAAAAGGAGTTTTTTCATCCTTGTCTTTTACATTGATATCGATTCCGTCTACTGCTAATAGAATTTTTACTATTTCTATATGACCATTTTTAGCAGCATAATGTAAAGGGGTCTCTCCATAATTATCTTTTATATTAACACTCGCTTTTTTGCCTAATAGAGTGTTTAATATCTCTATATGACCTCTTTCAGCAGCCCAATGTAAAGTAGTCTTTCCAAAACTATCTTTTTCTGAAACACTAATTTGTTCTGCTGTTAGTAGCGCTTTTACTATACCTTCACGACCATTTGCAGCAGCAAAATATAGTGCTGAAAAATACCTATCAACGTCGACTTGTTCTGCTGTTAGTAGCGCTTTTACTACACCTTCATAACCATTTTCAGCAGCCAAGCCTAGTTCCTCAGAAAGTGTTTTAATATCTATTCCTTTTGTTCTTAATAATACTTTTACTACGCCTTCATGGCCATTTCTAGCAGCAAAACGTAATGCTTGAGGATACATGCTAATATCGATTTTTCTGCTGTTAATAACACTTCTACTAAACTTTCATGACCATTTTGAGCAGCCAGCCATAAAGAAGTCATTCCACTAAAACTTTCTACTCCATTAACATCTGCTCCTCTCTTCAATAAAATTTCTACTACATCTTCATGTCCTTCCATAGCAGCAAAGAGTAGAGGAGTTATGTCTAGAAATGCTACTGAATTAACATTTGCTCCTTTCTTTAATAGAATTTCTACTATCTCTTTATGGCCTTTTTCAGCAGCCCAGTGTAAAGGAGTCTTTTCATAAACGTCTTTTGCATTAACATCTGCCCCTTCGTTTATTAGATGCTTTACTTTATCAATATCACCTCTTTCAGCAGCATTAAGTAGCTTAGAATCTATATCTCTGACTGAATAATTCATTTAACACTTCTCTATAAAATTGCATTACTATAGTAAGGTAATTAATAATTCATGAAATCTGGGTTGTAGAAATAATGATTATCCTTCGTGTTTTTCAGTGTATTTGAGTAAAACATATACAAAAACTGCAACTGTAGAACATGCAACTGTTAACAGTAAATTTGGTAAAATACTATAGTGAAAAAATTTTCCTACTATATATATTCCAATAGCTCCAAACATCATATTGCAGAATGAGAGGACTGCACTACCAAGCCCTATACCCTTGATTGTTTCTAAAGCAGAAGTTACGTTATTGCTGATTACGAGTGCAAGGCCAATATTGCTTGGAATCCAAATAACTTGAAGAATAAGTACGCTCAACTTGTTTATGAAATAAAAATATACCAACAAACCATCGGATATTATTGGTAGTACCAAACCTATTATTAGCATCTTGCTAACCCCTATTTTTGGTACGTACCTTCTGTTAATTAAAGTTCCAATTATGTAAAATATAACTATGATTGATATAAGATAGCCAAAATATTGTACTTCAACGCCCATTGATTCAAATATGAACGGGTAGTTAGCAATGTATGCCCAAAGCCACATGAAAGTTAATCCATGAATGGTTGAAAATCCAAGGAAACGATAATTCTTAAATATTAATATATACTGCTTGAAGATATTAATACTGGCTTTACTTTTATTTACAGTCAGCGTTTCTTGCAGCTTCAAGTAAATAAAAATGAGCATAATAATTGCGGCAAGTGATATGATAAAAAACAAAAACTTCCAACTATAACCATGTGAAATTATATAACTGCCTACCACTGGAGCTATTCCAGGTGAAAGTGCTACTACCATATTTAACTTTGAGATTACTCTTGAGTATTCACTACCTGAGTACATATCCCTGATTGCTGCATATCCGACAACGCCTGCAACACCCGCTCCTGCTCCTTGTATAAAACGGATTAATATTAAAAGTATAATATTATCAGCTATGCAACATACAATACTTGCCAAAGTAAAAATTGTCATACCAATAAGCATTATTAGGCGCCTACCATAATAGTCTGACAATGGGCCATAAATTAATCCAGATATTGCAACTCCTACTAAATTTAAACTGATCGTAAGCTGCGCTATATTACCTTTCACCTTAAAATAGTTGGCAATACTTGGCAATGCAACTGAGTATAAGTCTGTTGCCATATCAACAACTGCTACAGATAATATCATAATAAGAGAGATGATATTTTGTGAAAAAGCTGTCGACACTAATGATTTACTGGATTAAATATGTTTAATTGTAGTATATTTTTCTCATTAGTATATTAATTTAACTGCTAAAGTTTAAAATAATTATGTAAGCAATCTCTATATAAAATATGGATAAATCACAACTAGTTAAAGAGGTTTTCGATTCTGTAGCAAATTGCTACGACATCATGAATGATATAATGAGCCTTGGAATGCACAGGCTATGGAAAGAGAAGATGGTAAGTAGTGTGCATTTTAAAAAGAACTCCAAGGTTTTGGATATTGCTGGAGGAACCGGAGATATAGCTATAAGAATAGCAAGAGGGGAGCCAAGTGCTCAAGTTACAGTATGTGATATAAATCAAAACATGCTGGACAAAGGGCGTGATAAAGCTATAAATTCAAATCAGCTAAATTTCAATTGGGTATGTGCAAATGCAGAGAGTTTACCATTTGAAGATTCCGAATTTGATTATTATACAGTAGCTTTTGGTATTCGAAACTTTTCCGACCGTAAGAAGGCTTTAAGTGAAGCATATAGGGTACTAAAGCCAAATGGACAATTTGTCTGCTTGGAATTTGCCCCTATGCATTATCAAAATGAGATATTCACCAAATTTTATGACTTATACTCATTTAAAGTAATTCCTAAAATTGGTAGCATAGTTGCTAAAGATAAGGGTTCTTATGAATACCTAGTAAGAAGCATAAGAGAATTTCCAACTCAAACTAATTTTAAAATGGAAATTGAAGAGGTAGGCTTTAAGAATGTTGAGTTCTATAATATGAGCTATGGAATAGTGGCGTTACACATTGGAACAAAATAAACTCTGGTCTATTCAGTAGTTTTTTGCTAACTTTCTGTAATTTCGCAGCGTTTTTCCTTCAGTAGAAATCAAGCTAAAGTTTCTTGAACGTATTGTTCTAAGGAAGTACACTGTAGACTAATGCTGTAACTTTTTCCTGAAGCTAAATACTTAACTTTAAAATAAAATGCAATCTAACATTAAGCAGTTATTTTACTATATAAAACCTAGTTTACATTATTTTACCGTAGCGTTTATTGCAGTTCTATTTTCAGCTTTAACGATTCTTCTTTTTGGCAAAGGCTTAAGTAACATAATTGATTCTGGTGCAGAGCATGATTTTATTACTAAATTATTAGTTGCAATACTGATAGTTTTAGGCATCTCTCTCACTGCATTTATTCGGTTATATTTCATTGGCATTGGCAGCGAAAAAGTTATCGCAAGAATCAGATATGACTTATATAGCAGTATTACTGATTTACAACCAAGCTTCTTTGAGAATACAGGTGTGCAAGATGTTATCTCAGCACTCATTACTGATACCTCTGCATTGCAATCGATAATAAACAGCAGCTTATTGACAATATTGAGGAATTTTGTGGTACTAACTGGTAGTGTTGCAATGCTGTTGTATACAAATCTACATCTAACCGCATATGCGGCTGCAATAATACCTATACTGCTCATTGTCATGACTTCACTTGGGAAAAAAGTACGCAATTATGCACGCTTTGCTCAGGATAAATTAAGTGAGCTTGCATCATTTAGTGAGGAAAATTTTAGATCTATAGTAACCATTAAATCATTTGTACTAGAAGAAAATGAAAAAATTCGTTTTCAGAAACATCTAAACTCAGTATCAAAATCATACGTAAAATTAGTACTCTTGCGTGCTATTTTAGTAACTCTAGTTATCACGTGTGTGATAGGTTCGCTAGTTATTTTGCTTTTTTTTGGAATAAAAGAAGTCTTAAGCAATAATATAACTATTGGAGAACTCTCCTCATTTGTGTTTTATTCAGCGCTTGCGGCAGGAGCTGTCAACAATTTGAGCGATAACGTCAGTGACCTACAACGAGGTCTTGGAATTGTAGAGCGTTTGTTTGAGTTTACGAACATGAAAAGCTCTATAGTAAATGGCGAAAATCCTATAAGAATTGATAGTATTCAAAAAGAAATTGCGTTTAACGATGTAACATTTTTTTATGCTGATAAGCCAGCATTAAATAACGTATCATTTTCTATAGAGGCAGGCCAATCAGTATCAATTGTTGGACCATCTGGCAGTGGCAAGAGCACCATTTTAAAGCTTCTGCTCCGTTTTCACGATCCAAGTGAAGGCAGTATTACTATCGATGGACAGAATATTAAGACAATTGCGCTAAATGATCTAAGATCGCTGTTTGGCTTAGTACCACAAGATCACATGATATTTTCTTGCTCAATAATGGAAAATATACTATATGGTAAACCAGATGCTGAATATGAAGAGGTGAAGCAAGCAGCTATCAGCGCTTATGCGATCGAATTTATTGATAAGCTGCCGGATAAATTTGATACATTTGTAGGAAAAAGAGGACTGAAACTTTCCGAAGGACAAAAACAACGTATTATAATAGCAAGAGCAATACTAAAGAATCCTCAGGTTTTAATACTGGATGAAGCAACCTCTGCCCTTGATTATAAAAGTGAGAACCTAGTGCAAAAAGCACTTAGCAAGTTGATGCAAAACAGAACAACAATTATAATTACGCACAGGCTATCAACCGCACTCAAAACTGACAAGATTATAGTGATTAATTGCGGGAAAGTGGAAGAAGTCGGTACTCATGATTCTCTAATGAGTAAAGATGGGCTGTATACAAAACTGGCGAAGATAAAGTAGGCATGAAATATTGTGTAAATTAAAAGAGAATTTAAGCTATATCGTTGTTGATTTAATGAGTATGCTAGATTTAATGTTAAAGTTTTTAATTTTTTAATTTTTTAATTTTATTATTTTATAATGGTTCCATAGTTATCCGGAAATTTCGTGATCTGTAGTTTCTTTCATTCACGTTATATTCATAGCTTGTTCTATCTTAATGTAATTCCAATTTTGACTGTATAGGAGGTCTCTATGTTAAAACATAACTATAGTGATAAAATCAATAATCGCTATTCATATACTAACAAATTTTCTTATAGTGATGAGGGTGTAGACGAGACGATCAAGGATAAAATCACAACTGAAGATCAGGTAGTAACTGATGATGTTGAAGAGTCTGATGCTGGTAATGATGGTTACAGCGAAGGTATGGCTTTCTCTTACCATGATTACGACAACGTCTTAATATAAACTATAACTTTCCTAGATCATTTAATCCAGGAAAGTAAAATAGTTAAGATAATTCTTCAACTAGCCCCACTTATTCGCTATATTGTTGGAGGTTTTCATAGTTTTTCTAGTTGATGAACATTTTTAAGCAGATTTCCTCTCTAATCTTTAGTAAATTGAATGAGTTGAAACAAAGGGGTGTTATAAGCACAAGTGCAGCAAACTTTATCATAGAGCCTCCAAGCAATAGAGTCCATGGAGACATTTACACAAATGTTGCTATGGTGCTTGCAAAGCATGAAAAGAAGAATCCCATTGAAATTGCAGAGGTTTTAGCCAAAGAATTTGAACTTTTTGATGAAGTTGCAAAAGTGGAAATAGCAGGCTCTGGTTTCATCAACATGCACTTAAAAATAGAAGTGTGGCATGGAATTTTAAAACAAATAAATGAGCTAAAAACAGAGTTTGGCACCCTAGATATAGGGAACAATCAGGCCATTAATGTTGAATTTGTATCTGCAAATCCAACTGGTCCACTGCATATTGGTCATGCAAGAGGGGCAGTATTTGGTGACGTTCTGGCAAATTTATTGAAAAAAGTTGGTTATAAAGTTACTAAGGAATACTATATTAATGATGCTGGAGCGCAGATAGATACGCTAATTCGGTCAGTATATTTGCGGTATAAGGAAGCTCTGGGAGAAAAAATCAGCATCGAAAAAGGTTTATACCCAGGTGAATATTTAAAACCAATAGGGACTGGGCTGGCCAAAAAATATGGCGCAGAGCTTCTAGAAAAGCAAGATAATCAAGTGATTAGAGACTATACTTTAAGTTCTATCTTAGAAATCATAAAGGAAGACATGAACTTACTTGGAGTAAATCATGATGTTTTTACTTCAGAGTATGAGCTACAAAAAAGTGGCAAAATTGAAGAGAGTATAAAGATATTGTCTGGCAAGGGTCTAGTGTATGAAGGGTACCTGGAGAAACCAAAAGGCAAAGAAAGCGAAAATTGGACTGCCAGAAAAGAAATGTTGTTTTGCTCCACAAAATTTGGTGATGATGTTGACCGCGCACTAAAAAAAGAGGATGGTAGCTGGACTTATTTTGCCTCGGATATCGCTTACCATTTTAATAAGATATCGCGTGGTTTTAACAATATGATCGTAGAGCTCGGCAGTGACCATGGCGGTTATATTAAAAGGCTTAGAGCAGTTGTCTCTGCGCTCAGTGATGATCAAGCAAAGATAGAGGTAAAACTGCATAATATTGTGAATTTTTTTGAGAATGGCAAACCTGTTAAGATGTCCAAAAGATCAGGAAACTTTCTTACAGCCAGGGATGTAGTGGAAGAAGTTGGTAGGGATATCACTCGTTTTATAATGTTAACACGCAAGAATGATATGGTCTTGGACTTTGATTTTGCTAAAGTTAAAGAACAATCAAAAGACAACCCTATTTTTTATGTGCAATATGCGCACGCCCGTGCTCATTCGTTAATGCGTAATGCTCCAAAAGAGCTCCCAACAGCAGATCCTTCACTTTTAAAGACAGGTGGAGAGTTATTCCTCATAAAAATCTTAGCAAAGTGGCCAGATGTGGTAGAAATAGCGGCAAGGCTCTATGAACCACACAGAATCACTTTCTACTTACTTGAAGTTGCAGAAGCGTTTCACGTTTTATGGGGATATGGCAAAAGTGATTTAAATATGCGGTTTATACTGGAGAATAACTTAAACCTCACCGCTGCAAGAATGTTTCTCGTCCAAGCCTTAGCACACGTCATTGCTTCTGGACTTTCGATTTTTAATATAGAGCCTTTGAAAGAGATGAGTTAATTTTAATGCGTAATATTAAATGTGATAATAAATTATTGATGTAAGTACAATAAGGCCAAAAATTATACAAGAGGTCTGTTAAAATCACGTATGTCGATTGTCTTGAAGTCACATAATTGTTCTGTAGAGCTATGTCCTGTAATAATTACTATACCGTTTTGCTCAGAGCGTATTGAGATCAGATTCAATATTAATTCACACGTTATACTGTCGAGGTTACAGAATGGTTCATCTATCAGCCAAATGTTTGCATTAGAAATTAAAAGGCGAGCAAGCGCAACTCTTCTTTTCCATCCTGCAGAAAGTTCACCATATCTAATGTTAAATACAGGCTGCAACTCTAAACAATAAGCAGCTGCCGTAATTAATTCTTTAGTATTCCGTATTCTTGCCCAGAATTCTATGTTTTCACTAACTGTCAAGCTATCTTTACAGGCATTTTTATGGCCTATATAGACCATAGAGGGTATATAGGATTTTGGGTCATCATATATGTCTTTTCCGCAATATCTTACATTACCTGATACTGGCGGTAAGAGTCCGGATAAACTTCTGATTAAGCTGGTTTTGCCGCTACCATTTGGACCAGTGATTAAGATTTTTGATTTTGGCTCAGCTTTAAAATTGAGGTTTTTAAATAATACTTTGTTATTACGAGCACAGGATAGATTTTTACATTCAAGCATCTACTGAACCTTTAAAAAGAACTTGGAGCTAAACACTTCAGTGTATGAACATTGGATAGCTTGCACAACAAACAGTCAGTGTTTGAAATACAACTACGAACATTGGGTTTGTAGGTAGCAGATGGTGTCATCTCATTGCTTGACTGACTATAAAACTTAAGAAGTTTAATGCTAGAAAGCATATTAGACAATGGATACGTCATCTGCCTTTTCCTTTATGTTTACCCTTAGTTGAAGACTGAGCTTTGATAAACAGCTCCCAAAATCCTTTTTTCTCACCTTCTCTGTGTATCAATTGTGCAAAATGCTTCATTAAACCACTACCCATCATAACCATCTTTGTCCATTTACCTAGCGGTTTTGCTATATCAATTATTTCTAGATCTTCTTTGTAAACTTGCATATCTTTTTGCTTCTCGCTTAGCATTTCCTGTTGTTTCATCAACTCTTTTTGCTTATTTTTTTGATATAATTCATTAAATTTTCTATTTTCTTCCCACTCTTCTTTGAGAACTTTTAGAGGAAATATAATTTTTCTAATGTGATTTTTGTATATTTTTCTCAAAAAGATAAATACTGCAATTATAGCAAGTAATATCGTGCTATATGTAATGATCTGTCCGAACGGCATTTTTATACTCAGCTTATTGGCAAGCGGTATTTACAATTATACCATAACTATAGAAATTTTACAATTTTTTTTCTGAATAAAGATAGTAGACAAAAACTTTCTGAAGGATAAAAGGAATGCATAAGCTTAAAAACTCTCAGGTTTTAATGCTGGATAAAGCAACTTCTGCGCTTAAGTGATAACCTCGTACAAAAAGCAAGTTAATGCAAAACAGAACAATAATCATAATCACACAGCTTAAACTAAGTTCTCAATTTCTCAAAGAAATCTTTTAACAAAAGAGAACATTTTGTTTCTAATATTCCACCATAAACTTCAGGTATGTGGTTACAGAATTGAAATATTCTAGTGCCGTTTTCAACTCCTCCACCTTTGGGATTGTAAGCCCCGAAGTACAGACGTTTAATTTTTGCAAAAGAGATAGCTTGAGCGCACATCGGGCACGGCTCTAACGTTACGTACATTTCAGCTTCATAAAGCGTGGAAGTTGAAAATGCTTGTCTAATTGTTAACATTTCTGCATGTGCAGTTGGATCATTAGATATATTGTGTGCAGAGGAGATGATATTGTTTCCATTAACTATTACAGCACCTATTGGCACTTCGCCATCTTTCTGAGCAAGTTTTGCTTGCTCTATGGCAAGTTCCATGTATTGGTACTTAAACATTAGGTGCTTGGGTAAATATAATTTTCTTTTCTTGGCTTTTCTATTTTTTCTAGGTTATAGAATTCACTAAGGACTATTGTCCTTTTTACAAGGCTATCTATTTCTCGCTTTAAATATTTTTTTATTTCTTCTACCGATTTTAGTTCGTTTATAGCTACAACTACTTCTTCCATTATATCCTCTATAATTTGATCCTCCTCTAATTTATATATTATTTGTTCTACATGCCTATTCAATTCCTCGAAGGTCGCAGATCCATATGTAATGCTATCTTTACTATTTCTTAGTAACATTTTTTACCTCTCTATTAGAATAGAGTTTATTCAGTTCTATTAAACTCTATTGTCAATAGCTGCCTTAATAAATGATGTAAAGAGAGGATGAGGAGAAAATGGTCTTGATTGAAATTCTGGATGAAATTGCACACCAATAAACCATGAGTGATTTTTTAGCTCCACTGCCTCTATGCATGTTTTATCTTCTGATATACCACTGCATGTCATTCCATTCTCTTCTAAGTTATTTTTATAATCTAAATTAACTATATATCTGTGTCTGTGTCTTTCTGAAATAGTGACACTACTATACACATTTGCCATTTTTGAATTTGGATTTACATTACATTTATATGTTCCAAGTCTCATAGTCCCACCAAGATCAACGTTCTTATCGCTAGCTAGCTTAATGATTGGGTGCTTACAGGTACAAAATTCTTCAGAGTGTACATCTTCAAGCTTAATGACATTGCGAGCAAATTCAATCACTGCAAGCTGCATACCAAGACATATTCCTAAAAAAGGAATGTTATTTACACGGGCATAGTTTATTGCTAATATTTTACCTTCTATTCCATTATCACCAAATCCTCCTGGAACAAGGACTGAATTGGAGCTTTGTAATTTTTCTCTGATAAACTTTGCATCTATAGATTTTCCATTCTCTTCTCTTGAGTTGACCCAATTTATCTTCACTCTAGCTTTATTAATAATTGCACCATGGTTTAATGCTTCAATCAGTGATTTATATGCGTCAGGAAATTCAGTATATTTTCCTACTATGGAAACGATAACTTCTTGTGTTGGATGTTTCATAGAGTGTACTATTTGGTCCCATTCAGGTAAGCTTGGTTTTGGCTTACTTAAGTGAAAGTGATCCAAAATTTGTGTCCCGAGCCCACATTGATTATACAAGGACGGTAACTCGTATATATGGTTTACATCAGGAGCAGGTATTACGTTAGATAAAGAAACATTGCAAAGATTGGCTATCTTTTCTTTTTGATTATCGGAAATTTCTTTTTCACTGCGACATAATATAATATCTGGTTGTAACCCCGCAGAGTTTAACTCTCGAACTGAATGCTGTGTCGGTTTTGTCTTTAATTCTTGTGCTGCAGTGAGATATGGTATTAAAGTTAAGTGAATAAGGATAACTTTTTGCTTTCCTAGTTTATAATTAACTTGGCGTATAGCTTCCAAAAACGGTTGGCTTTCAATATCACCTACGGTTCCGCCTATTTCGCATATTACAAAATCTAAATCTTCTGTACCATTAAAAATGAAAGATTTGATTAAATCTGTCACATGAGGAATGATTTGCACAGTTTTGCCTAGATAATCACCACACCTTTCCTTCTTTAATAATTTATTATATACTTTACCAGTTGTTATATTGTCGTCCTTGGTTGCTTTAATTTTAGTAAAACGCTCGTAATGTCCAAGGTCTAAATCAGTTTCAGCACCATCCTCAGTAACAAATACTTCCCCGTGCTGAGCTGGGCTCATTGTTCCAGGATCAATGTTGAGATATGGGTCAAGCTTTCTGATGCGAACATTGAATCCATGAGCTTGAAGAAGTGCTCCCACACTTGAAGCAACTAAACCCTTACCAAGTGATGAAACAACTCCACCTGTAACAAAGATAAACTTGGTTTCTTTCATTAATTTTCAAATGGAACAGAGGTTGATTGGCCTTCTTGCTTCTTTTCTGATATAATCTTCTCTGCAATTGATTTTTTATGTACATCTTTTGAACATAATCCTGATAGTAACAGTGTATTTATAATGAACAATCCAGCAACTATAGAAGTTATTCTACTGAGTGGATTTTCAGAAGACTTTACCGGAATTATTGAATTCATTCCCTGTTGTGAATTACTAAAGCCACTTAATGAACTACTTCCAGGTGGCTGCAGGAGTACTAAAATTACCAATACAACAACTAATATTATTTGAAGTACACTAAGTACTGTTACTGACATTATTAATAGAGCTAAAAATAAAGATTTTAGGAGCATAAGGATCATAAGTCAAGAATATCTTTACCCGAGTAACTTGACTACTGGAATCCAAGTATGTATTAAACCTCATTTAAATTATGAGCTATCACATTTTAAAATACAAAGATTATGAACCAAAAATGGATGAAAGTTCTTTTATCGCAGATGGTGTGCATATCATAGGTAACGTTGAAATAGGAAGGAATGCGAGTATCTGGTTTAATTGTGTGATCAGAGGAGATGTTGGATCAATCAAAATAGGTGATGAAACGAATATTCAAGATGGCACCGTAATTCATGTAGATAGAAATCCAGGCGGTGACACGATTATTGGTAGTATGGTGACGGTTGGACATTTTTGTGTGTTACATGCATGCACGATACATGATAAAGCATTTATTGGTATGGGCTCTGTTATAATGGATCATGCGATTGTGGAGTCTGAAGCTATGGTAGCTGCTGGCTCACTGGTAACGCATGGGAAAGTGATAAAAAGTGGTGAAGTATGGGCTGGCAGGCCAGCACAATTCTTCAAAAAAATGTCAGATGAGGAAATTAAACATATTACACAATCTGCACAAAATTATATCATGCTGATAAAAGAATATAAGGCTATATGCTAGGTTGAGAAATCTTCAGCTCTGATGCACATTCTACGTTAACTACTTCAAAAGCTTCTTCAACTATAGAATGCTTATCAATATAAGGCTCAATCACTTTTTCAACTCTAGTTTGCTTATCAATATGCTGATTAATAAAACTACCTCTGACTAGAATATCCTTTATTGGCCAGTTTGTTTCTGTTGGAGTACCTGATAATCTAGCTGCAAATTTTATCGGTGCTGACGTTAGAAAAAGAGATATAGTATTATTTGAATTAAGATAGAAGTTTACATGATCTTTGCAATCTTTGAGATCTATATCTTCTGGGGAATCTGGTATTTTTGACTGTATCTTTGCTCTTATGGGATTCATCCAGCCGAACTTTTCAGTAAGTATGCTTACCTCTTTTGGAACTTGTAATGGGATGATAATATCATTTCTAATTTCATTTTCTTCTTGAGAAAAAAGTTCAGTGTATGCTCCTTTTCTACTGTGTTTCTCAAAATACTTAGGAAAATAAATATTGAGATATTCAGAGTGTAATTCTATTCGATTTTTCTGATCATTTTCTAAGATAAACGTATATTTATCACCATTTTGCTTAAGTTCGCATAACTTAAATTTACTAAGGTCAGAGTCTGGAAATGGCTTTTCAATTTCAAAAGCAAGTGTAAGAGTGTGCGTTGTGTGATCAAATTCATTTTTTTCTTGTAGACCATCTTGTAGACTATAGTACTTATTTTTTTCATACTCTTTTCCTTCTATGTTAGCACTCACTTCCTCTTCATCCAAATTTTCAATAGCATCAAAAAATTCTTCCTCATCCAGATCTCTTTCTTTTTCACCTGGCTCTTGTTCTTTCAGAGAATTATACCATACATCCTCTTCATTAACTTTCGCCTCTATTGTATTTTCTACACTTATTTTTCTTGTATGATCATTTCCATTGCTAGCAGTTGTTTGATAATGTGTATCGTTAGTTTGAAAAAAGCTCTTTACTTTTGATATTAAGCTAATCCATGAAAGTCTGACTCGATTAAGTAGCAATTTAAAACTCTTCATTGTTTTACCCCAATCTAATTACTAAAAATTGTAACAGAATAAATTAAATATGTCAATAAGATACACAAATTGTACTAACTGGGAATTAGTGGCAGCACTTAACATCTGTGTAAATTTTTGACATAGGCGTTTTCTGCATTTTAACCAAATCAGTAAGGAGAACACCATTGATATTCTCCTTTTAGAAGCAACTTGAATAAAACTGATAAAGCTTGAATTAAAGTGTGATTAGGAAAGTGAGTGATGAGAACTCTTTATTTGGACTTCTTTTGATTCATCTATTTTAGTATTAGGTCTTAGTGTTGCGTATGTAGCACAACCAGCTACGAATGCAGATGCTGTAGCTATGATAATTATTGCTAACATACTTAGTCTAGTTGTATGTTCAAGTATAGTACTTGCTACCAGCCCAACAGCAAGACCAACACCAATAACAGCAGTGTACAACATTATCGGATTTGAATCAGATACGTAGTTTGTGAGCTCTTTGGAATACTCTTTTGCTAATCCTTTTACTGCTATCTTGAGTTTGTTTTGATCTTCTTCTGTTCCAGTACCTGATTTTAGTTTCTTACATAACTCTTGTATTTTTTCACCTTGTACTTCTGCCAGCTTTTTTAGCTCCGTAGACAATTTCTCTATTTTTGTTCCTTTCAATTCTACTATTATTTTCTTGAAATATGGCATCATTATTTGCTCTGTTTCTTCTGCTGCTTGATTTTTTAATGCTATTATTTTATTTAATTGTTCTTCTGATATTTCATCTTTTTTTAGTTCCACTGTAACCTTTGTTTCTTCTAGCTCCGATATTACGTTCATTAATGCGTGAAATGCATTCCATAGCTTTTCACCGGAATTCTGACTCCGTTTTGGTGACATAAACTGACTGCCCTTGAACTTTTTTGGCGACATAGGCTGATTTTTACTATTTTTGAGCTTTTTTGAGTTTTCACCAGCACTTACTTTAGCCATAATAAACCTCACATATTAAATAATGCTATCACATAATATCTTTAAAGCTCAATGTCAAATAGTATCTTTACATAATATAACTCATAAACAGAAAATTTTAGTATAAATTGCCATATTTACTTTGTGCTATGGTTTGAGATGGAATAACAACTTGCTTCAAATATGAAAAGGCAGTACAACTCTACATCAAGTTACTGAACTCTCATTTTACTCCTCTTTTTTTGTAAAACAATCTACAATTCATTAGAAGATCTTCAGATAGACGTTGATCATTGGTTGTGTTTTTACAGTGAGACAAGACCTCATTCTAGTAAATATTGTTATGGCGATGTAGACTTTCCTGAATAGAAAACATATTGCTTTTTAGAAAAATATTGGTAGCATTACATTAAGAGGCTGATATGTTTTCAATTTTTCTGTTAGTTAATTCTTGCTTGCTAGGCTAAGTTGTGTCTGGTAACCATAATGGCAAATCTTGTTAATTTGAGGCGTGGATTTTAGCCTCTTTCATCCTTACATTAGTTACATATTCTTTCGCAGAGGGCTAATGAATTTATTAGTAAAATTCAGTAATTTATAACTGACAATGAGAGCTGTTAATTAGCAACTCACTTTAAATAAGTTACTCAACTGTGACAGATTTAGCTAAATTTCTCGGGCAATCTACATCTAACCCTTTTTTTTCTGCAATAGAATAAGCAAGAAATTGCATAGCAACACTGTAGATAATTGGAGAAACAAAATTGTCAACTTCTGGAAGTTGCACCACATCTATGCAAATTCCCTTTAAGAGCGGTGCTCCTTGCTTATCACTAAAGGCAATTACTTTACCTTTTCTTGCAATAATCTCTTGTATATTGGATAGCGTTTTAAAGAATAAATTATCGTAAGGAATAATTGCGATAACAAGTACAGTAGAGTCTATCAAAGCGATAGAACCGTGCTTCATTTCTCCCGCTGCAATACCAATTGTGTTGATATATGAAAGCTCTTTTATCTTCAATGCACCTTCCATTGCAACTCCATATGAGCTTCCTCTCCCAATTATAATTATATTATTGTGCTCTAATATACTGCCTGATATATGTTGTATTTCCATCACATTCAAAACATGCTCTACATGTTCGGGAATGGAATTAATAGCACCGCTTAGTTCCTTTATCCTCTCTCTACCCAGTATACCTTTTATTTTTCCAAGCTCTACAGCAAAGCATGCTAAAATTGCAAGCTGCGTAGAAAAGGTTTTTGTCGAAGCAACACCAATCTCAGGTCCAGCAAGAGTATGCAATACAATATCTGAGGCTTTTTCTATGCTGCTATTAAATGTATTAATTATGCTAATGATCATTTGTTTCTGCAATCTCGCATAACGTAGTGCTTCCATAGTATCTGCAGTTTCACCAGATTGAGAAATGAATAAGCCAATACTACCTTCTTCGAGCTTGACGCTGCTATACCTAAATTCTGACGAGATTTCTAGATATACCCGAATTTGAGCAATACTTTCCAGCCAACACTTTGCTATTAGTCCAGCAAAATAGGATGAACCGCATCCAACTATAGTAATGTAACCTAGTTCAGAAAATAATTCTTTGTTGATTTCTTTATATTGTTTATAAAATTGATTTATTGTTTTGTTTAATGCATACGGTTGCTCAAAAATTTCTTTTAGCATAAAGCTAGGGTAACCATTTTTACTAATTAGAAAATTTCTTGGACTGCTATTTTCTGTTCTGCGTTTAACTTGTATACCATTATTATATATACTGAATTCGTTAGATTTTATTACTGCAATATCATTATCTTCTAAATGCAATATTTTTTCTACAAATGAATTCAAAGTATTAGTATCAGAAGCAGCAAACACTTTATTACAGTTATATCCTATTGCTAAAGGCAAATTTCTTTTTGCAACAAATAAAGTATCTGGATATTCTGCAAATAATAAAGCCAAAGCAAGTGAACCTTGTAAATTGTTTAGACACTGTAATATAGAATCAACTGGTGATAACCCTTCATCAAGATATGAAGTTAATATGTTTGGTATCACTTCTGTATCAGTATCGGTGTGGAAAGATACTCCCTTTTCCTCCAGATCCTTTTTTAATATATTGTAATTTTCAATTATGCCATTATGAGCAACAACAACATTATTTATATAAATGGGATGAGCATTTTTAAGATTTGGAGCTCCATGTGTAGCCCAACGAGTATGTGCTATACCAACTTTGCTACTAGATATCTTGCTCTCATGAACAACTTCACACAATCTTTCAACTTTACCTTCTGATTTTTTTACTTCTATCTTACCTCTATTATTTATAATTGCTATACCTGAAGAGTCATAACCTCTGTATTCCAATTTTTGCAACGCGGTTAGTAAAGTTGGTATTACTGAATCACCGCTACTTACTATACCTAATATTCCACACACTTCTTAAATTATGAAGCATTTTTGTCTTTTTTACTTTCCTCTAGTTTATTTTTCTTGCCATTCTTTTCAACTTTGCTTTTTTCAATAGATTTAGCTACTGGCTTTTGAATTTCTTTATTTAAGATTTCAGATATAGCAGACTTTAGGATTTTTATTTCAATTTTTGGTGCTATTTCTAGTATTAGTTGTGCATTTACTTCGTCAACTTTGTTTACTTCACCTATTATTCCACTAGAAGTAATAACCGTATCACCACGTTTTATTTGATCTATCATCCTTCTATGTTCTTTTAGTTTTTTGTGATTGGGGCGAATAATGAGAAAATAAAATACTACAAATATTAAAATGAGTGGAATAAAGCTAGCAACAGATGCTGATACATTGTTAGTCGCATCTGCCGCAAAAACCTCAGAAATGAACATATTTAATCCCAATTATTAACGATAAAGTTAAATAGATTAAGCAGCAATTACAATATCATGTCAAGTCTCTGAAAGAAATTAATTCAAATTAATAAGAAACTTAAGGAATTTTAAGGTGTTTCTGCTGTAATGGCGGGAGTGATGAGACTTGAACTCACGACCTCATGCGTGACAGGCATGCGCTCTAACCAACTGAGCTACACCCCCCATTGCTTTTTAACGTTTGCAATCTTAAAGCTAATCAACGTGTTGCTACTTGTCAATATTTTTTGTTTGCGCTTTTTTGTCTTTTTTATTACTATGTAAATAACTTAATTTCACACATGGCTTATGCAAGTAGTCCCGTTAGGGTTATGCCATGGAGGATAAACTATTTGGAGGAGTAAATATGACAAATTTGCCTAAAGTCACTATACGTGATTTAGCTGAATCTGGTGTGCATTTTGGCCATAAGGTTAGTCGCTGGAATGCGAAAATGGCCCCATATATATATGGTGTACATCAACAGAATCGTATACACATAATAGACTTACGAAAAACATTACCATTGTTAGAGGCGGCGATGAAAGCTTTATACGATGTTGCATCTCAAGATGGTCGCATTTTATTTGTTGGTACGAAATTTCAAGCTTTAGATATTGTTGCAAGTGAAGCGGTTCGTTGTGGTCAATATTATGTAAATGATCGATGGCTTGGTGGTATGCTTACTAATTGGAACACTGTTTCTTCTTCGATAAAAACTTTGATACAATATGAGAAAATATTAAATGATGAAGATAGTATCTTAACAAAAAAAGAATTAGGAAATATTGAAAAGAAAAGAAAAAAGCTTGATAAAGAATTGGGTGGCATTAGAGAAATGGGAGCAGTTCCTGATATTTTATTCATTATTGATACTAACAAAGAGCATATAGCGGTTAAAGAGGCTAAAAAATTAGGTATTCCTGTAGTTGGAGTACTTGATACCAATTCTGACCCAGATGATATTGCCTATCCTATACCAGGAAATGATGATTCAAGAAAATCAATAGAGCTCTACTGTAAATTAGCTGCTGATTCTATATTAGCTGGAATAGAGTCTAGTTTGACAAGGTCTAGAGTTAAGGATGATGAGCTTATTCAAGAAAAAGAAGGGGGTATTGTGCAAACTAAAAAGAAGCGTATGAAGGATGAAACAGAAAGGGAGGTAATAGTAAGTAAATGAAGATGGATTCAAGTAGTATAAGGGAATTACGCGATAGAACAGGGCTTGGCTTAAGCGATTGTAAGAAAGCGTTAGAGGAGTGTGATGGTGATATTAAGAAAGCCGTTGATAGGTTACGTACAATAGGATTTGCTAAAGCTGACAAAAAGTCTGATAGAGTAGCTTCGGATGGGCTTATTGCTATGTGCTTGGCTAAAAATTATGGTGTATTGGTTAAAGTCAATTGTGAAACTGATTTTGTTGCTAGAAATGAGAAGTTCATAGCATTAGTTTCAAGTTTAGCATCAATTGCTTGTCAAGAACGTTGTACTAGTCTTGATGAGTTAAAAAATGCCAAATATGAAGATGTTGGTACAGTGCAGGAAGCTATTATGAGTGGTACATCGGTTCTTGGTGAGAAGTTAGAGTTAAGCAATCTTTGCTACCTAGAGACTGAGGATGGGATTATTGCTGGCTATGTACATGGTGATATGCATGGCTTAGGTAAGATTGGTGCTTTAGTAGCATTGCAATCATCCGGTGATAAACAAGAGATTGGAAAGCAAATAGCTATGCATGTAGTTGCTATGAAACCTGAAGCTTTATCTATAGATGATTTAGATCAAGAAAAATTAAACAATGAGCGTTCTATAATTGAGGAGCAAGTAAAGAGCTTAAATAAACCTGAAGAGGTAGCGAAAAAAATAGTAGATGGACGAATGGCTAAATACTATGAAGAAGTTGTTCTGCTAGAGCAGAAGTTTATAAAAGATGATAAAATGAAGATTGCTGATTTTATAGAATCAAGTGCTGTTAAATTAGCTAATTATAAGTTACTTACTTTGGATGATGCAAATAAGTAACAAAACTTCAGAAGTAAAATACCCCAGAGTGTTATTCAAAATCTCTGGGGAGGCTTTGATGGGATCAAAGCTATTTGGCCATGATATGGAAGTGATAGATAAACTATCCAAAGACATAGTTGAAGTTTGTGATCTCGGAGTTCAAGTTTGTATTGTTGTTGGTGGTGGGAATATTTTTCGTGGTGCATCAGCATCTTTAAGCGGCTGCGAAAGAGCAAGTAGTGATTATATTGGAATGCTTGGCACTGTCATTAATGCTTTAATTTTGCAGAATTTTTTAGAAAGAAGCTCTATAGTTTCTAGGGTACTATCTGCTATACCTATGACTACCATATGTGAGCCTTATATAAGAAGGAAGGCTATTCATCATTTAGAAAAAGGTAGAGTTGTCATTTTTGCAGCAGGTACAGGTAACCCATTTTTTACCACAGATACAGCTGCAGCTCTACGTGCTGTTGAAATGAATTGTGATGTTATTCTAAAAGGTACGCAAGTAAGAGGTGTATATTCTGCTGATCCAAAAAAAAATGAGGATGCTGTGATGTATGATAGGCTTTCTTATACAGATTTGCTAACTCGTGATTTAAAAGTTATGGATGCATCAGCAATTTCACTTGCTCGTGAGAATTCTATCCCGATTATAGTTTTTTCTTTAAAAAGAGAAAAAATGGTCGATATTATTAAGGGTCAAGGTACTTATACTATAGTCTCAGATTATAAACATTAGGTAATTTATGTTAAACGAAATAAAAGCTAAAACAAAAGAAAGAATGCTAAAAACTATTCAGTCTTTTCACGATGATATGAAAGGTGTACGTACTGGTAGAGCTAACGCATCATTACTTGATGGTATAGTTGTAAATATCTATGGTGGACATCAAAAACTGAACCAAGTTGCAGGCGTTTCAGCTATAGATAACAAAACTCTATCAGTTAAAGTTTGGGATGCTACTGTTATCGGTGAAGTAAAAAATGCGATAATCAATGCTAACCTGAATTTAAATCCTGTTGTTGAAGGAAATACTATACGTATAGTTCTTCCAGACTTAACACAAGAAACTCGTGAAAAATTAGTGAAATTATTGCATCAATTTTCTGAAAATGCACGAGTTGCAATTAGAAATATACGCAGAGATGTTATGGAAGAAATAGAGGAAATGAAGAAAAATAAGGAAATCTCAGAAGATGATTTTCATGTTGCCAAAAAGGAAATACAAAACATTACTGATGATAATGTAAAAAAAGTCGATGATGACTTATCTATTAAAGAAAAGGATATATTGCATCATTAAGTTAATATGAAAGAATTTTTCAGTATTGAAAAACATAAGAGGATTCGATACAGATACAGTTGTATGAATGCTGTGATTCATATCTCATCATTACGCACACATTTGATCGTTATACCTTTTGAAATCTAGAAAAAAAGCTTTTCAGTTTGATTTTTTATTACGATAATTAAGTTTACACTCTTGAGCGAAAACGATGCTGAAACGCCTTTTCCTTATTTTTGCATTTGTATTACTCATCCCACTGTCAAATGTTGATGCTAGAAGATATATCAGAATTGTTGGATCTTCAACTGTTTTTCCTTTTATCTCATTTGTATCTGAGGAATTCAGTCGTATATTTCCCTTTAAAACTCCAATTGTAGAATCGATAGGAAGTGGATCAGGGTTCAAAATGTTTTGTTCAGGAATAGGGAAAGGCACACCAGATATCACCACTTCATCTCGCCCTATGAAGGAAGTAGAGAGAGAATTATGCAAAAGAAATAAAGTGAATGAGGTAATAGAGATCATAATCGGCTATGATGGAATTGTTATTGCAAATTCAAATCAAAGCCATAGATTTGATTTTACAAAAAATGACCTGTTTGAAACTTTATCTGCATATTCTGAAGACAATGATAGATTAGTAAAGAATAACAAGAAATTTTGGTCTGATGTAAATCAAGCTCTACCAAAAACAGAAATTAAAATCTATGGTCCACATCAAAATACAGGTACACATGAAACTTTGATTAATTTTATTATGCTTGATCAATATTCATGCATGAACTCAAGGATTTTCAAAGAGAATTATCAAGACCAAGAAAAAAGAAAGAAAGCATGTAGTAATATCAGAGATGATGGAAGGTATATAGAAGTTGGAATTAATGAAAACATAATAATACAAAAATTGAAGAGCAATAAAAATGCTTTAGGAATATTTAGCTTCAGCTTTTTAGCGAAAAACCAAGATGAGATTCAAGGGAGCACAATCGCAGGAATTGAGCCAACTTATAAAAATATATCATCGGGGGAGTATATGTTAGCAAGGCCTTTATATCTTTATATAAAGAAAGAACACTTAGATACTGTTGATGGATTAAGGGAATTCATTAGAGAAGTTGTAGACTCTATTAGTACTGAAGGTGGATATTTATCTAGGCTTGGCTTAATTCCACTTTCAAGCGAAAATATAAAAAAAGTCTTGGAAAAGGTTCGTGATATAATATGATGACTTTGATATTTTTTTATTCTGGATACTAGGTTAAAAATAGAACGTTTAAATTTCTTGTTTTTATTGTTATCATACTTAGGTTTCCTAAGAACTTATTTACTACAAAATACAACAAGTTCTATTTATTTGAGGAAGTTGTGCGTCTTGTAGAACAGATTTTGTTGTAGGTTTCTCTGTAGCTATTTCAAGGTTTTCTTCTATGCTTTTTTGTTCTGTGTAATCTTTAACTTCTTGAATGAAATCTTCAAGCCACTTCTCACTACCTATCTTAGCATGTCGTTGTTGCTCACCTTTAAGAAGTTTTATTACAGCTGCATCTTGATTTTCAGGAGCTCTTTGATTTTTAAGCCACGAGTCACGAATATCAGGAGGAGCTTTTTTCAAATGAGCTTCAAAGGTTGCTTTTGTGTCTTTTGTACTTTCTTCTTGTTGATCTTGATGGAATTTAAACCAGAAATTGCGAATATCAGGAGAAGCTTTATCCCAAAGAAGTTTAGTAATTTCTTTTATATTTCTCAGATCTTCTTGTTTCAATCTTTTACCATCACCTATATATCGTTTATTAAGACCAACTTGCAGAGGATAAAGTAAAAGGGTAGTTTTGCTCTGTGAGTATATAGGTCTATTTAAAATCATTTCTAGATTTGTATCACAATCTTCTAATACTGCTTTAACTTTTTCAATTTTCAAAGAATTTATTGCTTCACATAATTTGCAATGAAGGGTACCTATTCTTCCTAAATTTTCCACTTTTTGCATAGCTCTATCACGAATATCATTTTTCTGATGAGATTCTTCATAAGTTCGTTTGGTAGCTTTTTCAGTGCACTTTCTATTATAATTCTCAATTTCTGGAATAAATTTTTAACATCAAAATTTGAACTATAATTAGCTGATTTGATTGCACTATCACTCAAGAAGACACGAGTGTTTTTATCAGCTTTATCCCAAAATGCCTTAATGATATCTCCTTCTTGTTTTAAAATAGCAAAATCTAAGATAGTATAATTACCATCGAACTTACTCCTTAAAACCTTTTGTGTATAATCTATATCCTCCTCAGAATTAATTTTTTTGATTATGTTTAGGACTTCTCGAAGACTGCTATTCACAACTGCAAAACGTAATGAATTTTGAGTTGCTTTACGCTTATTCCATAAAGCATTAGTGTATTCATTAGCTTTCTGCTGAAGTGTCTGAATGATTTCTTCATTTCCTATGGATTTAGCAACATCAAAGATTGTACGACCACTCGGGAATTGGCTTCTGAAAACCTTTTGTATATTACTGTAAGAATTAATATTTAATATATTCTGGACCTCTTGAAGATTGTTATTCAAAATTGCAAAATATAATGATTCTTGAGTTTTAATAAGGCCACAATCTAATACTATACCCTACCTCTATCTCTTATGGCAAATTTAGCGCTATAATTATACGTATTTATAATCAAGTCAAGAGAAAAAATTAGCAAAGCGGTTGAAGTTTTAATAACATATAGCTTTCACAGTACTGTCTATGGAAAGTCTGCAAGTTTTACGTTCAATTGCGTTTATTGTGGGAATTTTTCTATTGTTGTTTGGCGTAGCAATGCTTATTCCTGCTATTACTAATAATTATCTAGGTTACGAATGGAAAAATTTTCTGGTTGGATTTATAGTTACCTGCACATTTAGTGCGATTTTTATTTTACTGGGTAAACTAAATAGGGTACATGGAATGCCGGCAATTTTTGCGATTACCAGTTGTACCTGGATTGCATTATCTCTATTTGCAGCTATTCCATTTTATCTTGATAGTTTAAGCTACATTGATGCACTGTTTGAAGCAGTATCTGGGATTACAACCACAGGAGCAACTGTTCTAAGTTACATCGAGCAACAATCTCCGGGGATACTACTGTGGAGAGCAATGCTGCACGGTATAGGTGGTTTTGGAGTAATTACAGTAGGAATTGCAATTTTTCCCATATTTAAGGTTTTGAGCTTAAATAATTTACTCTATTCTGAGTACTCAGATGCTCTTAAAAGAAAGTTACCACATACGCGAAGCGTAGTAATACATATTGCAGAAATATATTACTGCCTAATTTTATTGTGCATATTTTCCTACTATCTAGCTGGCATGCCATTATTTGACGCAGTATGTCACGGAATGTCCGCTGTATCAACTGGTGGATTTGCTAACTATAACGATTCTATAGGCTACTACAATAACCCTATATTGGAGGTCATAACAATTATCTTTATGATTTTAGGCTCTTTACCTTTTCTGAGCTATTTAAAAATTATAAGACGATTAGATGTTTGTTATGATGAACAGGTCTCTTACTTTATTAAGATAGTTGTTATCTCATCTTTGCTTGCTTGTTTTTGGTTATATAAAAATTTTGACTTAGGAGTATTTTTATCATTTAGGTACAGCACATTCACCATTACCTCCTCTATCACATCAACTGGCTATGTAATGTGCAACTACTTGAATTGGAGCTTTATTTCAGTCTTAGCTTTCTTTTTAGCCTTTATTGGTGGATGTGGTGGTTCTGCTAGTGGTGGAATCAAAATCTTCCGTTTAGTCATTTTTCTAAAGTCTATAAGGAATTACTTTAGCTCTTTATTAAATCCAAGTGAAAGCGATAGAGTAAAACTCAATGGTAAAATACTGGAAAATGATGAAGTTCAATCCGTCTTTACGTTTTTTGCGATTTACATGTTAACGTTCACTATATCATCAATAATGATGTCTTACTTGAGCAATGCGGACTTTATAACTAGCATCAGCTCTGTTTCTGCAATGCTTACAAATTCTGGCCCAGGATTTAGTAACCTAATAGGTCCTTCAGGTAATTATTCCTCCTTTAGTGGTGGAGTAAAGCTATTTCTATCGTTTTTGATGCTGCTTGGCAGGCTTGAAATATTGCCAATTTATTTTTGTATAGGTAGTTTATACTGGAAACTTTGCCATTCCAGAGTGTAACGCTAATTCAGGTTTACATTTAAATTCTATTACATATTATTATAAATATTACAAAACTTTAAGGGACAATTATGGCAGTTATGCCAGATAAATGGATAAGGGAAAAGGCTGAAAACTCTAGAATGATAGAGCCTTTTGTGAATCATAAAAGCAGTAAGGGTGTTGTATCTTTCGGGTTATCATCTTATGGGTATGATGCAAGAGTTAGTAATAAGTTTAAGATTTTTACTAATGTTAATTCAGCTATTGTGGACCCCAAGAATTTTTCTGAGAATAGTTTCATAGATAAGGAAACAGATGTATGTATAATCCCGCCAAATAGTTTTGTACTTGCCAGCACAGTGGAATATTTTCGTATACCAAGGAATATACTGGTAATTTGTGTTGGTAAATCAACTTATGCAAGATGTGGTATTATAGTAAACGTCACACCTTTGGAGCCTGGATGGGAAGGTCACGTCACACTTGAATTCTCGAACACCACTCCACTTCCTGCAAAAATTTACGCTAATGAAGGCGCATGCCAATTTGTGTTTTTAAGCGGCGAAAGTGAATGCGAGAAATCATATGATGATATGAAAGGAAAATATATGAACCAACATGGTATCACTTTGCCGTTAGTTAAGTGATTACTTTAGATGCATTTCTTTATTAATTGATATCCTTTCAAGCCGCTAATACTGATTGCATTTGCCTAGTTACAAAAATAATGTCTGTGCTAAAACATGCTCATATATAGCTCTTTTTCTAATAGTTCGAATAGCTGGATATTCTTTCTGGCTCAATTTTTTATAACAAACCAATGGTTTGATTAAAATCAGGAGAATGTGTAGGCAGATATATAACTTCAGCACCGACACTTTTAACAAATTCACTTGTTTTCTATGAAAAGTTGCATTATCCAAAATCACCCAGCAAAAAGTTTGAACTAGCTATTAAAAACGTCTGTATCGCAGTAGCCTTCAAAAATCATAGGCGCCATAATTTTTCCCTTATTCAAAGCTGCAATCATACTAATACGCTGACTTTTGTGTTATCAATTCCAGATTAGTCGATATATACAAGAATTTCAGTGTTTTTTGTTGCTATGAGTTTTTTAAGCTCAGCACGTTTTTTCTGCGTCCTTAAATAGTCCTAATTTTAATTTGTTTTAAGTTTAAAGTCTTTCGTTAGGTTTGCAGAATACATTTCCTTATTATCTTGGTTATAGAAAGTAAATTTGTGATCGTCTAAACCTAATATTGCAAAGCCAAAGCCGAAAAAGTTTCTAACTTCGTGTGCTAAGTAATTTCTACTATTTGGATAGTTAAATTCTACGTTTTGATAAACAGGTTCTTGATCTTGAGCGTGTAATAATGCACCGCCGTTTCCAACTATAATCTGATCTGGAACATTATCCATTAATAAAATCTGGGCTATATGAATGTGGCCAGAAACTATGGTAGTAACATTGCTTGGAAATTTATCTCCAAAAGCTTCAATTTGTGTAAGATTACCATGGCTTTTTAATGTCAAAAATTCTTTTTTTGGAGATCTCCAAAGTGGTTTATGAGTCAAAAACCACGTGGGCTTATCTTGTATCAATTTATCAAACTGCCTCTCAAAAGCATCAACTGTGCTTTGGGTTGTAAAAATTTCCTCACCGGATGAAGAGTCGAAGATAAAAAACTTCATCGGCCCAGCATCTAAGAACCAACTGGAAATAAGATCTTCACATTTTTGAGGGGAAAAGGGGTATGAATCTAAATATCTGAACCATCCTTCATAAGCTCTATTACAACTCTCATGATTTCCACGAACAAAAAGAAAAGGAGATTGTATTAAAATATCTTTTGCAGGCTCAAACCAATCAGCGTACCAAGCTTCTTTGCTATATCCATAAATATCGCCGCACTTTTTTGTGTTTCTACATTTTGTTTGTCTATAATGATAATCACCAACATGGATAATTAAATCTGGTTTATGAAAAGCGATTGAATCTAAATTTTTTTTCAAAGGCCAGCTATCTACAGAATTACATTCTTGCTGAAATAACATATTTATTCTACATCCTGTATCGCCAATGAAGGCAATTTTGCTGATCTTTTCCGCTAATACGGGAACTTTTATATTGTCAATACTAATGTTTTGAGCATTTGTTTCTACTATCAGTTCACAAACTGTTTCGGTATTGTTAATTGAGCTGCGACTTAGCATTTCTACTTCCTTATTATCGACGTAAGCAATGGGACACATGTTATTGTCTATAATCGCACGTATGCTTAATTTATTTTCTGGAATGATTTGAGACCATGTGTACAATATTTGTGCATGAGTGGAGTGAAAGCTAATTGTAAGAGATAGAATTAAAAAAATGAAGATATTAGCTACTTTCATTTGTATAAAGACCTAAATTAAGAATTAGTATTAAGATTATCTTAAATGATTAAAGTTTGTAACCATAAAATTCATAGTTAAATTATACAGGCATTTCCTAAATTATCCTAGTATCAGATTGACACTTTAGATGAAAAACCCTAAAATGATTAAGTAATTTAAAGTAATTATATAGAAACTAGAATAAAGTGCGGTCGTGGTGGAATTGGTAGACACGCAGCGTTGAGGTCGCTGTGGCTCACAAAGCCTTGGAAGTTCAAGTCTTCTCGACCGCACCAAGTTGTTTGGTGTAGGTGAAATGTTTATAGGAAATCAAAGTAGAAATAAAGTAGAAAGGGCCATCAGTGAAGTCAGGCGTGGTCTTCCAATTTTAATATATGATGATGAAAATAACTATCTATTGCTTGCTGCTGCTGAAACTTTAGAAAAAAATTTATTTAGTCAATATAAGCTTATATCAGGTAATGTGTATGTTACTTTGACTGCAAGTAAGGTAAAATACATATGTCAGAGTAAAGAACATAGTAGCAAACGTCTGTTGATAAGCAATTTTGATGAACTGCTCCATTTAATAAACTGTTCAAAGGAAGGTAGCATAAAAGAGTTGCAATGCTCAAAGACAATAGATGCGTATGCTGTTGCCTTGCTTAAGTTCTCAGAATTATTGCCATACGCGTTAGTGGCTGATATGACTTTTGAGAATAAACATGAAATGCGAAATTGGTGTGAAGAAAATGACATTATTGTACTAAATACGTTACTTGTGAATGATTTTCAACAAAATCATAGTGTGTATGAAGTGTGCAAAACATCATTATTTTTAAAACAGACTCAAGAAGTAGATATCATATCTTATAGAACCAAAAGTGGCGGAAGAGAACATTATGCAATTATCATTGGCAATCCAGATAAAGATAATGAGCCATTAGTGAGAATTCATTCTGCATGCTATACAGGAGACTTATTAGACAGCTTATCATGTGATTGCAGAAGCCAGTTACATCAAGCGATTCAAATAATGACCGACTTTGGGAATGGCATTATATTATACTTGATGCAAGATGGGAGAGGCATTGGTTTAACTAATAAGTTAAGAGCATACAGTATGCAAAGAAAACATAATCTTGATACTGTTGATGCAAATAGAGTATTGGGTTTTGAAGATGATGAAAGGAGCTTTGCTGTTGCAGCTAAAATACTTAAGAAATTGAACATTAACAAAATACAATTACTTACAAACAATGGTAGAAAGTTATCAGAGTTGAAAAATAACGGTATAGAAGTTACAAAGTGTATACCACTTATTATGGAACGCAATGAATATAATGATTCATATATGGAAACAAAATTTAGCAAGTTAGGCCATGGATTAAGGGTTTGTTAGCTTTTTTGTTATAACTACTTTGTTAGCTTGCTATGTTAATTAATATAAGTTAAGATTTTTAAGAATATTGAGATGCTGAAATTTTTAAAACAAGAAAAAAGTAATGAGTCATTGGATAAGGATATAAATTGGAATTCAAGTCGCTATAGCACAGTTGTTGCTCAGAGAAATACTTTACTTTTATTTACATTAATATTACTAGTTGCAATTTCTATAAGCATATTAGCTATATTTAAAATTAGCACAAGTAGCACTATTGAGCCATTCGTTATAGAAATTGACAAAAAGTCAGGAATAGTGCAATTGGTTGATCCTGTTACAATAAAACAATATTCTGCAAATGAAACGCTGAACGATTATTTTATTTCAGAGTATATAAAAGCAAGGGAGGTTTTTGACCCATATAATTATAATTATAATTATTATACAAAAGTAAGGTTGTTTTCTTCACCTAGTGTATATAGTGAATTTAGCAATTATATAAAATCGCAGAATATGAATGACCTTTTTAATTTATATTCAGATGCTAAAGGTGAGTTGAAAATTCGTTCAATTCAAAAATTAGGTAATGATGCTCTTCAAGTGAGATTTTCTATAGAATTTACACGAAAAGATGGAAATTCCTCAAGGAAAAATAAGATAGTTGTGATGTCGTATAAATATGCATCGCTTGAAATGAATGATCAGCAAAGATATATTAACCCGTTAGGGTTTCAAGTTATTTCATATAGAGTAGATGATGAATATGTGTAGGATATTGTTAGTTTTAGCTTTACTAATAAGTGGCAGCTTAAATGCATCTATTAATAATAAACCTATTTCTGTAGATAGTAGAATAAAGACTTTTGTATATAGCCCTAATGAGGTGTTTACAGTAATTTTTAGTCAAGGTTACTATTCTTATATTGAGTTTGCAGAAGGGGAAAAAGTCAAAAACATTGCTGTTGGTGATGCATCAAGTTGGAAAATTAATCCTTATGATAATAAACTGCTTGTCATGCCATTTGAAGTCAGTAGTCGAACTAACATGATTATTACGACAACTAAAAAGAGAAATTACATTTTTGATCTAATTTCAAGACCAAATTACGATAAATACCCAGATGATGATGCTAAAAAAGTGGATCATGATTATTCCGTCGAAAAGGATATATCTTACGTAATACGTTTTTATTATCCTCAAGAAGAAGATGAATTTGATGTTGATTTAGATGAGGTTTCTTTACCTACTCAAATGCAATACATTACAGAAAAGCCAGAAAAAATAATACAAGAAAATAATACGAGGTACAACTATACATATATTGATGAAGGTGGTAACGTAGATATAGTTCCAATTGAGTTATTCGATGATGGTTATTTAACCTATTTAAAGTTTAGAAATAGTAATAAAATTCCTCAGGTTTTTATAGAAGGCGAATCCTGTAAAAGGCTGTTATTGGATGGTTATGTTATAATAAAAGGAGTACATAAAAAGCTATTAATGCGTTATGAAGATAGTGAAGTTGAAGTTATAAATAGGTCACTTTAGTTGTGGTACATATAATATGAGTAAAGAAAGGCATAATAGTGTAGAAGATGAATCAGAGATAGAAAGCAAGGTAGTAACAGTTGGCTCTAATCAAGGTTATAAGGCATTGATTATAGTTATGGTAGTGCTCTTAGTTGGTGGAGTGTACTATCTTTATTTTAGTCCTTCTAATAAAGAGGGTCCAGAGATTGTTAAAAAAGAGGAAACAAAGCAAAACATTCAAGAATTGAAAGGAAAGTTAGAACAAGTTCCAGATAATGTAGTAGTTTCCGAGAGGATAGCAACTGATCTCTTGCCACCCTTACCTCCTCTTCCTATTCCACAAGTCATACCAGAAGTAAAACAAATCAAAAAAGAGGAAGTGATAAAAAAAGAAGAGCAACTAAAAGAAATTCCCTTGTCAAATATACCTGTTTTGCCAAAGCAAAATTTTCCTTCTAGTAATGTTATGGGCAATTTACCTACCTCTTTTCCTACAATAGGGGGTGGCGGTTATCCTAAAGAAAGGCGTAGTGCACAAATGTTAGCAATTTCAGGTAGTAGTGGGGAAGGTAAAGCTACAGATGCTGTTTTATCTGACACTTCAGCACAATCGAGCAAAGCTACCAAAGCTGGAAAGCTTGGTTTAATGATTATTCAAGGTAAAGTTATTGACGCTATTCTTGAAACTGCAATAAGTTCTGACTTACAAGGAATGCTCCGTGCTGTTGTTAGTAGAGACGTTTATGCAGAAACTGGTGATACAATTTTAATACCAAAAGGTTCAAGGTTAATAGGTGGTTATTCATTCGACTCGAATGTTGCAAAAGCCCGCGTGAACATAAATTGGAATAGGATCATTCTTCCTCATGGTATAGATGTTGCTATTGCATCATCTGGTACCGATGAGCTTGGAAGGGCAGGGATAGCTGGAATAGTTGATAATAAAATAGTAAGTGCATTATTCTCTTCAGTGGCACTTGCTGGTGTTTCGATTGGTTCAGCTGTTATAGGGCAAAAGGCTTCTAATATTGTCGATACGCTAACTGCCATGGATGCAGTGAAGTCTATTACTGCAACTGAAATAGATTTTTCTTCACTTAAAGATGTTATCAGTGATGTACCAGAAGGTACATCTAGTGACAAATGGAAATTGGGTTTTGGAGCTATTGGAAGAATTCAGAATGCTAAAAATGAGCAAGAGTTGCTAAGAATAATGAGAAAGGAAATAGCAAAAGCACTAGGAATTGGAGAAGATAAAGTAAATATAAGCCTAGAAGACATAAATCAGCTACTACGACAATTTCAAAAGAAAAGCAAGTCTGTTTATGATGAAGCAATCGGAAAATCAATCAATGATTTTTCTAAAGATATGCGAGATATAGTAGGCAGATACACAGATAAAAAACCAACTATTTATGTTAATCAAGGCACTGCGTTGAAAGTATTTGTTAACCAAGATATAGTATTTCCTCCACAGGCAATATTAAATAACTGAGATGAACTATGCTGCACTTGATACATATTTGGAGCCATTACAAGGGATATTTCAAGAGGAAGGTGTAAATGAAATATCAATAAATAAGCCTAAAGAAGTATGGATTGAAAATCGCGGTGAAATAAGATGCGAAAAGTTAGAAATATTTGATCTTAAACATTTAAAATCTCTTAGCAGGTTGATTGCTCAAGCTACAGAACAAAAACTGAGCGAAGAGGCACCGCTGCTTTCAGCTACATTACCAAATGGTTATCGTATACAGATAGTGTTTCCTCCAGCATGTGAGCCTGATAAAGTAGTCATGTCGATTCGTAAGCCTTCTAGCATGCAGTTAGCACTCGATGATTATGAAAAAATGGGGGCTTTTTCTGAAACTGTTGTAGGAGTAACCGATAATCCAGTAGATCGTCACCTAGATTTGCTACTGAAGCAAAAAAAAATAAAAGAGTTTTTAGAATATGCTGTAATAAATAAGAAAAATATCATAATCAGTGGTGGAACTTCCACTGGTAAAACCACTTTTACTAATGCTACTTTGCGTGCTATTCCATTTGAAGAAAGAATTATTACTGTTGAAGATGCAAGAGAGATAGTTTTGAATGATCATCCCAATAAAGTCCATTTAATTGCTTCTAAAGGAGGGCAAGGCAGAGCAAGAGTGACCACTCAGGATTTGATAGAGGCGTGTTTACGTTTAAGACCAGATAGAATAATAGTTGGTGAGCTGCGTGGAGCAGAAGCTTTTAGTTTTCTCAGGGCAATAAATACTGGCCACCCAGGGTCAATATCAACTCTTCATGCGGATAGTCCGGTAATGGCTCTTGAGCAAATAAAATTGATGGTGATGCAAGCAAATCTTGGTATTCCCCCAGACCAGATTATACCATACATTAGAAATGTGATTGACATTGTTATTCAACTCAAAAGGACCAGTGGTGGAAAAAGAAGCATTTCTGAAATATTATTTACTAGATCTTCAAATGAAAATACTTAAATTTATACGTAAGTTAAGAAAAAGTAGTTTATGAGTAATGGAAATCACCTACGGAATATTCTCATAGGAGGTGTAGTATCTTTTAGCATACTTGAATTTTGCTTTTATTTGTCTGGTATATTATTCTACTTGTTTGTTGACGGTCCAGATGGCGTGGATTTTAGAGCGATTAATCCTAGTTTGACGCCTTTTCCTCAAGCTCTCTGGCCAACAATTTTTGATCATATACAATATTGTTGGCATCATCCAGAGCTATATAGCTTTGAGCTCAAAATTAAATTAGTTGTATCTTCTTTACTGCCTATAATTGTTTTGATGATTATTTTGTGGAATGTGAGAGAAAGACTAATTGAGTGGCGGCCATTTAAAAAGAAAGAATCACTTCATGGAGATTCACAGTGGGCATCAGAGAAAGACATACGAAAAGCGGGATTAAGGAGTAAGAGTGGGTTGTTGCTTGGTAAAGATAAAAGGGGCTACTTCATTGTTGATGGGTTTCAGCATGTATTGCTCTTTGCGCCTACAGGTTCTGGTAAGGGTGTTGGTTTTGTAATTCCTAATTTGTTATTTTGGAATGATTCAGTAATTGTGCATGATATAAAATTAGAAAACTATGAAATAACAAGTGGTTGGCGAGAGCGACAAGGGCAAAAAGTATATGTATGGAACCCAGCGCAGCCAGATGGGATAAGCCATTGTTATAATCCACTGGAATGGATTAGTGAAAAACCTGGACAGATGGTTGACGATGTGCAAAAAATAGCTAATCTAATCATGCCTGAACAAGATTTTTGGCAAAATGAAGCAAGAAGCTTATTTGTTGGAGTGGTACTATACTTACTTGCTGCACCGGAGAAAGTTAAATCTTTTGGTGAGGTTGTACGTACAATGCGTAGCGATGACGTGGTTTACAATCTTGCTGTAGTTTTGGATACAATGGGTAAAATAATACATCCAGTAGCGTATATGAACATTGCAGCTTTTTTGCAGAAGGCTGACAAAGAAAGATCAGGTGTTGTGTCAACCATGAACTCATCTCTTGAATTGTGGGCAAACCCATTGATCGATACTGCAACTGCATCAAGTGATTTTAATATTTTGGATTTTAAAAAGAAGAAAACTACAGTTTATGTTGGTTTAACTCCTGATAACTTAACTAGGCTCAGGCCTTTAATGCAGGTTTTTTACCAACAGGCAACTGAGTTTTTATGTAGAAAATTGCCATCAGATGACGAGCCTTATGGTGTACTATTTTTAATGGATGAGTTTCCAACACTTGGAAAAATGGAGCAATTTCAAACGGGCATCGCGTACTTTCGTGGCTATCGAGTAAGGTTGTTTTTAATTGTTCAAGATACTGAACAGCTTAAAGGGATATATGAAGAAGCAGGAATGAACTCCTTTTTATCAAACTCAACCTATAGAATAACTTTTGCAGCCAATAATATTGAAACGGCTAATTTGATATCTCAGCTTATAGGAAACAAAACTGTACAACAAGAATCATTAAACAAACCTAAATTTTTAGACTTGAATCCTGCATCAAGATCATTGCATATCTCTGAAATACAGAGGGCATTGCTCTTACCTCAAGAAATTATTATGCTGCCACGTGATGATCAGATAATTTTGATAGAATCGACTTATCCAATTAAGTCAAAGAAAATTTTGTACTATAGTGATAGCACATTCACAAGAAGGCTGCTTAAGCCAACACGTGTGCCTACACAAGAGCCATATGACCCAAACAAGGTCTTTTCTTCTGCTAGCAAAGATAAGATTAGTAATGAAGAAGAGAGTAATGCTATTGAAGCTGCTGATTATCCTGTTGAGGCTAAAACTGAAGATGCAATATACGATGAGCCAGAGATTGAAGATGGGTTTGAAGACGAGGATATTGATGATAAGTTTGAAGGTGGTGATGGGTTTGATGATGAAGACAGTAAGGATGAATTTGAAGATGATGATGAATTTGAAGATGAGGACGAACTAGACGGCAATAAAATCGAGGATAGAGGTTAATTTTACCTATTTTTTAGCTTAGAAAATCATTAGGTTTTTCATATTAAATCATTTTTAATTAATTAGTACTAGATTAGCTATTTTAACTAGAGGAATAGTCATGATGAGTAAAAAAACATTAGCAGTTACAGCACTTGCTTTATTGTTGTCACAACAATCTTTTGCAAGTGAAACAGAAGGATTTTACTTTGGTGGTGGATATTACGGTCAATATTTGAACTTGGGTAAGTTGAAAGCAAAAATTGGAGATAAGGATGCTACAGATGATAATAAGGTATTTATAAATGACAGAAACACTGAAAAAACAGAACCTCAGCAAATAAGTAAGTATAAAGCAGATTATAGTCCACCTTTTGCTGCAAATATAGCATTTGGTTACACAGGAGAATTGGGTAATAATAGTTATAGAGCCGAATTAGAAGGGATGTATTCTTCTATAAAAGTGAATAATATTGGTTTAGCAAACACTCAGATGAATATTAAGTATGAAAAAGAAAACAATGAATATGGTATTACGATTAATCATGACAAAATTGATAACATATCTGTAATGGCAAATGTTTATCATCATTGGAAAAATGATAGTTTCTCTTTTTCTCCTTACGTTGGTATTGGAGTTGGTGCAACAAGAATGACAATGTTTGAAAAATCGTCAATAAGACCTGCAGGTCAATTAAAGGCTGGCTTTGATTATCATATAAATGAAGATGTAAATATGCATATTGGATATAGAGGTTTTGGTGTTATTGGTAGCAGTGAATACAAACCGGAAACTTTAAAGTTGGATGCTAAAACAAACAAAATGGCTCAACAAACAGGTGATAATAAAATGACTACTACCATACAGAACAGCTTTTTTCACACACATGGTATAGAAGCTGGACTCACTTTTCATTTTGCAAGCAAAGCTTAACTCTGATAGAGACTATTTTCCTGGTAGCACGTCTGCATTACACTACTGCAGCTGCTGACTTAGTAGCGGCCGCAGTAACTTCTTTCCTGTCATTCAGTCTCTTTTTTTCTCAGTTCCAGTGTTTAGGGCTGGAACAATAATAAAGAACATATAAAGAATGGTTATGCAAGAAGTCTATTTTTTATTCTTAATCAACTCTAAAGCCTTCTTCAAATCTATACTCTCAATATCTGCATTCTTGCCCAAAGCAACGTTTGTTTTACCGCATTTTATATAGAATCCGTACCTACCGTTGCAGATAAAAACTTCTTTTCCCTTTTCATTAAAACCAAGAGATTTTAGCTCTTTGCGTGGGCTGCTCTCAATAATTTGTATAGCTTCGTTTAATTGTGTGTCTAATACCTCCTTAGAGCTTTTTTTAAGAGAAAAGTATCGACCATCATAGAGAATATAGTACCCAAATCGTCCAAGACCTATTTTTACTTCTTTTCCAGTTTCAGGGTGCTCTCCGATTATTTTCGGCAGGGAAAGTAATCGAGTGGCGGTATTTAGATCAATATCATTAACATTTATATCTTTTGGTACAGAAATCTTTTTTTTCTTTTCTGACTCACTATTAAACTCCAGATAAAGTCCAAAAGGACCTTTTTTGATCATTACCTCTTGGCCTGTCACATCATCTATACCCAAACTTTTTGGATATTCTGAATTGTCATTACTGCCCGTAATTTCTTTTGTATGATTGCATGCAGGATAGTTAGAACATCCAAGAAACACACCGGCTTTTCCAAAATTTAATTTCAATATACCACCAGAGCAATTAGGACATTTCTTACCTATTTCTTCCTTTCCTTCCTCTGAGCAAAACCAATTGACTACCAAATCATGAATACCACTAAAAATCTCATCATGTGTCATTTGCTTAACAGAATTTACATGATTAAAAAATGGCACCCAAAAATAGCCTAGTTCTTTTTTCCAATCTGCATGTCCATTTGAGATTGAATCAAGCCTTTCTTCCATTTGTGCTGTAAAGTCATACTCTACACAACGCTGAAAAAAAGTTTCCAAAAATATAGTCACGATTTTACCGCGGCTGCTTGGAATAAATCTTTTGTTATCCAATGAAACATATTCACGATCTTGTAATACCGAAATAATTGTTGCATAAGTTGATGGGCGACCTATACCGACTTCTTCCATTTTTTTTACTATACTCGCTTCACTATAACGAGGTGGCGGTTGAGTAAAGTGCTGTTTCGGATCAACAGAAATCAACTTGCACGCTTCCTCTTCTTTCATGGCAGGTAACAGGCCTTCATTTTCGGCTTCTATGTTATCTTGGTAGACTCTATAAAAACCATCAAAGAATATACTCGATCCACTTGCTCGCAGAATCACTTTCTGGTCAATAGAACTAATTTCAACTACCACTTGATCAAGAATCGCCGATTCCATTTGACTTGCAATGGTTCTTTTCCAGATTAAATCGTACAATTTAAATTGCTCTGGCGTTAAGTAATCCTTAATACTACCCGGCGTTCTATTAATATCAGTTGGCCGGATTGCTTCATGTGCTTCTTGAGCATTTTTGACCTTTTTTACATATTTACGAGGAGACTGCGGTAAATATTTATCACCATATAACGACTTAATTGACACTCTAATTGAGTTTATAGCCTCATCTGCAATATGAAACCCATCTGTACGCATGTAAGTTATCAACCCTACGATTTCACCACCAATATTGATACCTTCATATAAATTTTGCGCTACTCGCATAACATTTTTCACATTAAAATACAGTTTATTCACTGCATCTTGCTGAAGACTTGAGGTGATAAATGGAGGAAGCGGGTTTCTCTTAACTTGCTTGCGTTCTACTGTGCTTACAGCATACTGCCTTGACTCGATCTCCCTGACTAAGTTCTTTGCCTCTTCTTCATTTTTAATATCAAATTTTTCTAGCTTCTTATTGTCATAGTGACTCAGCATAGCAAAAAAAGCCTCATCTTTGCTATTTTGCATTTCTGCCTTTATGCTCCAATACTCCTGTGTTATAAACTTACTGATTTCATCCTCTCGTTCGCATATAAGCTTTAATGCAACAGACTGCACTCGCCCTGCAGATTTGCTTCCCGACAATTTTGTCCACAGCAGCGGTGACAAGCTAAATCCAACTAGATAATCCAAAGCTCTGCGTGCTTGCTGTGCACGCACTAAGTCCATATTAATTTCACGTGGATTTTTTATAGCTTCTTGCACTGCTTTTTTTGTTATTTCGTTAAAGACTACTCTATGAATGTTGCTTTCATCATTGATTGCTTTTCTTTCCTTTAGTGCCTCTATCACATTCCAAGCTATTGCTTCCCCTTCTCTGTCTGGATCTGTTGCAAGGTATATATCTGATGTTTTACTAGCTTCCTTGACTAACTCTTTTACATACTTTTCTGCTTTTTCAATAATCTCATACTTCATGGCAAAGTCATTATCAGGATCAACAGAACCATTCTTCGCTGGCAGATCTCTGACGTGGCCAAAGGATGCAGCCACTTTAAATTCTTTACTCAAATATTTACCTATCGTCTTTGCCTTTGCCGGCGACTCAACTATCAATAATGCCATACTTATTAGTACTTAAAGGTAATATGTTGAAATATATAGAATAAAAAGTAAAAAAATATTTTAATGGTCTTCTCAGTTTTTTAAGTGAATTGTTTTAATGTTAGCAAAAAACCTAATGAAAGAGCCTACTTTACAAATTTTCCCAACTCCCTTACCATAAGGATAACGCTATACTATTTATCTTCGTCTGTGGAGATTAAACGACAAAAGCATAACGCAGTTGTCGTCTTATTTTTAATTTTTTGCACTATGTGCATCTTATTTCTTTACAAAACTTCCAGTTTTTTAACCATATAAGCTGAAACGGGCTGTTTAAGACAGGCCAATTTTCAGGATTAGAGCTAGCTAATAGGGGGTTTCTTTTGTCTTTTTTCTACTTGGTAAATTTCTTGATATTTGTAGCTAAAGTAATTTAAGAGAGGTGTCATCCCAGACTGGCTGGTTATGCAAGTTCCAATTTTAATAATATTTACATGTAAGCCATACGCTTGAGTTGCAAAGTTCTAAAAAGCAGCCAAAATAAAAATAAGTAGACATTTACAAATTAAACTAAGTGTACAATCAACAAACAAGAGTATTGATTGCAACAATACTCTGTAGAATCGCAATATGGTATGACCATATGCTCTTTATTGATCTGGTTAATATAATTAGTAGAGAATTTTGTTATGCAAAAGATATCTACTACAGCATATTGCAATTGTTTGGAATTGCAGGACTGGGTGCAATGGTAAGACCACTTGGTGCATCTGTATTTGGTCACATTGGTGATAGGTATGGAAGGAGAATGGCGTTAACGATTGCTATCTTGCTAATATCGATTCCTTCTAGTCTCGTTGCGTTTATTCCAAGTTATAGCAAAATAGGAATAACCTCTACTATGTTGCTTCTTACAATCCATCTGATACAAGGGGTTGCACTTGGCGCTGAGCAAGGAGGTAGCTCTGTTTATCTCATAGAGCATTTACCTAATAAGAAAAAACTAGGAATGTTTTTTGGAATAATAAGTTTTGGTCGCTCCATTGGCATATTGCTCTCTGTGGTTGCAGTGATCATCTGTAAAAAAACCACTGATTTTAACGCTTGGGGTTGGAGGCTACCGTTTATTTTTTCAGCCATTTTAGGATTAATAAGCGCATATAGTATATATACACTAGGAGAAACTCCAGCGTATGAAAAAAATCGAGAACAAAGAAATTTACCTAATGTACCAATAATAGAGCTTACGAAACGCTATAAAAGAGCCCTGATACTTGCCATTTTAATATCTGTACCTGTTAATGTTGCTGTTGGATTTACCATATTTCTTAGAACAATTGCAAAAGAAATAGTGTCTGTTGAAACTTATGTCACAACGTATGTCAACGAAGTTGTACTCATTATAACCAGTATATTAATGCCGATATCTTCAATAGTGCTTGGAATTTTAGCTGATAAAACAGGAAGAGAACGCACTGCAATCTTATTTATAGTGATAACAATGGTAATATGTTGTCCTATGTTATCTATTGCATATTACTATAAAAGCTACCTAATAATTATGTTGAGTGTGATGGCTCTTTCTATAATCGAGAGGGGTATTAATCCTATAGGGATAGTTACTGCTGAGCTTTTTCCTACTAATGTTAGATTTAGTGGTGTGAGTTTATCACGTAACATTTCTTATGCCCTGCATGGTGGATTTACTCCTATGATATGCACTTGGTTTACTATAATGTTTCCTAAAATAGACTTTGCTGCTGGGCTTTATGTAATTTTTTGCTTATTAGTCAGCTTAGTAGCAATATTGCAAATAAAACCACAAGATAAAAAGTGTGATTGGTAATTTTCTCTATTTAAATTTATTTCACTTATTTAGCTAATTTTTATTACAATTATAATTTTGGCTTTTATGAAAACTGCATACGTATGTCAATTTTGCGGTCATAGCACTGGAAGGTGGGTAGGAAGGTGTATTGCATGTGACAGTTGGGATACGGTTGTCGAAGAAATAGTACTAAAAACAGAAACGAGAAGTACATCTGCACCAATTTCAATAAAAGCGTTATCAGATAGTGAAATTATTACCCCCGATCGTTTTTTAACAGGAATAGAAGAGTTAGATAGAGTTTTTGGTGGAGGTATCGTTCAAGGTGCTAGCATTTTAATTGGTGGTGAACCTGGAATTGGAAAATCTACTCTTTTGCTTAGGATTGCAGCTAATGTTGTACAACTTTCCTCTTTTGAATGTCTTTATGTATCTGGCGAGGAATCTTTAGAGCAAGTGAGCCTCAGAGCAAAGCGTCTTAAGATAAATGAACCTAAAATTAAGCTTTTATCTACAGTATCTTTAACTGATGTAGTAGCAACAATAAGGAAAAATAAAAGTATTAAGTTCTTGATAATTGATTCTATACAAACTATGTATGATAGCAAAGTCACATCAGCACCAGGAACTGTAACTCAAGTCCGTACCTGCGCTCATGAATTGACTGTTCTTGCAAAGCAATATGGTGTTTCTCTCTTAATAGTTGGCCATATAACAAAAGATGGACAAATAGCGGGACCTAAAACTCTGGAGCATATGGTAGATACGGTACTATATTTTGAGGGTGAAAATAGTAATCAATATCGCATTTTACGCACTATTAAAAATAGATTTGGCCCTGCAAATGAAATTGGTGTTTTTGAGATGTCTGAAGCAGGACTCATGCCTGTTGATAATCCATCATCATTATTCTTGACCGTACATGATAGAGAAGTAGTTGGCAGCGCCGTATTTGCAGGAGTTGAAGGCTCAAGACCAATCTTAATGGAAGTGCAAGCATTAATAGCAAGGACTAATATGGCAACTCCAAGAAGAGCAGTAGTTGGTTGGGATATTAATAGATTAGCTATGATAATCGCGGTTCTAAGTGCTCGTTGTAAAATGTTTTTGCATGATAAAGAAGTATACCTAAACATTGCAGGAGGACTCAAAATACAGGAACCATCAGCTGATCTTGCTGTTGCTGCTTCTCTTATTTCAAGTTTAGTAAATTTACCGCTACCAACTTCTTCAATAATCTGCGGTGAGGTTGCACTTTCAGGAGAAATTAGAAATGTTTCGCATGCTGATCTCAGACTAAGGGAAGCACAAAAGTTAGGATTTAAAAAAGCGATTATGCCTAAAAATGGCAATTATTCTTCTCATGATATTGAGATAATTAAGCTTGGTCATATAAAAGAGTTAAAAGAGATCTTCAATCACAGTTAAATATTATCTGCATGAACATTTTGCTTGTGGGAAGGATGTTATCCCAGCTTCCATAATGTCATCTGAGTAGGTGACACTGGCTTCTTTTTTTACTGTTTTTACTGTAATTAAAAATTCATTGGATCTTGATTATATATTTCCTCTGCTATAAGCAATAATTTTTCGCTCTCATCAAAGAGACTTTTTGCTCTAGCTGCTAATTTCTCACTAATTTGTGGTAGACATTGTCATAATATACTCCTTAAATTTTTAAAATATATTTATGTTAGTATACAAGTATCAATATTACATTAATATAATAACTTTTTAAGCATGAGTGACAAGCTGAAGTGGTTTTTAATTACTCAAAAAACAGAAACGTTTCTATTTCCTACACTTTCTAAAACCATAGGTACCAGTTGGTTTTTAGCTAAAGTAAAGGTCAAGTATCTGGAATTCTGGACATAAAATCCT
>NODE_2_length_70931_cov_105.518878
ATCGTTCCCACGTTTACATGCGGCTTTCCAAATGCTTCTACTATCGCTGTCATAACTTTAACTCTTCTACCTAAAATACAAATACATCAATAAATAATATGTTGATTTTATATAAATACAACAAAAAAAAGAGCGGATAGTGGGAATCGAACCCACGTCACCAGCTTGGAAGGCTAGAGCTCTACCATTGAGCTATACCCGCACAATGGAGGAGGTAGGATTCGAACCTACGTACGCTCACGCGGACAGATTTACAGTCTGTTACCTTTAACCACTCGGTCACTCCTCCACAAAAATCTGTTAAGAGAACACTACCTTAACTTAAGTTTTATTATCCCTAATATTAAACATCCAAATCTAAAAGATCAAGTAATAAAAGCTAATCTAACTGATTTCAGTTAGATTTTACTTTTATATAACAAAATATTATCAATAAAACGCCTAAATAAATAATGTGAATCATGCGTACCTGGCGCTTCTTCTGGATGGTATTGAGCAGAAAAGACTGGGTAATCCTTCATCATTATTCCCTCTACACTATTATCAAATAGAGAAATATGAGTAACTTCAACGTTACTTGGAAGAGAAGCTGAATCAACAACAAAACCATGATTTTGGCTAGTTATCTCAACTTTTTTACTCTCCAGATCATAAACTGGATGATTACTCCCTCGATGACCAATATCCATCTTAACAGTCTTTGCCCCCAAAGTAACTGCAAGTAATTGATGGCCCAGGCATATACCAAAAACTGGTATTTTAGATTTCACAATAATTTCTATTTCTGAAATTACACTCTCTCCTATCTCTTGTGGATCACCAGGGCCATTTGAAAGCACTATACCATCTGGATTCATGCTTAATATTTTGTGAGCAAAACCTGTATCTGGTTTGACTAATTCAACCGTACAATCAAGTTCTACTAAGCGTGAGATTATACTATTTTTTACACCGAAATCAACAATTACAACCCTATATTTTGCATTAAGAGCGCTTTGAAAGTTATTACTTAAACTGACTTTCTTAGTTATTTCTACTCCATTTACAGATTTGTATTTCTTCAATTCATCTAATATATGTGCCTCACTTGACGGACATATCATTCCATTTTGAGATCCATGTTTTCTCAAATATCTCGTCAAAGCTCTAGTATCAATTCCCGATATCCCAACTACATTATTTTTCTCCAACCAATCATTTAAACTAATATATGAAGAAGAGTGAGACATAGGAGAAAGTTCACGCATAATCACACCACTTGCAAAAACTTTTTCTCCTTCATTATCTTTGTGATTTATTCCAACATTACCAATATGAGGAAAAGTGAACGCTATTATTTGATCAGCAAAAGAAGGATCGGTTATAGTATGTTGATAACCGGTCATACCAGTGATAAAACAAACCTCACCTATACACTTGCCTTTTTTACCTATCGATTTTCCCAAAAAGCACTTGCCATCTTGTAAAACTAAAGCTGCATTCTGCATTTAACTCTCTCTTAAACTCATTTCAATATTATATAAGAATTTTAAATAACATGCCAAAACTCAATCGCAAACTTTTCCACATAAAAATATCTTGACTATCGCATATTTCATACTATATGAATAAACTATTAATTAAAGTGGAGGGTGCAGTGCTTAGCAATATAGATCAGTCTAAAAAAATAAATGAGAAGTGGCTACTGATAGGAGCTGGCTCATTGTTGCTTACAATAATGCTACCATCAATTTTGCTTTTAGCAAAAATAGCTATAATGTTCATTATAATCTCAACTACAGCAATAGCAATAAAAGTGGCCTCAAAAGCAATATCAAATGTCTTAGAGGATAAAGAGAATCAATCAACACAAAATAAAATTATAAACCTAGCTATTGGAGCAGTGTCCATACTTGCAGGTGGGCTATCATTACTTATTACAGCAAAAGTTGGTTTCATCGCAATATGCTCAACTATAGCTATTTTAGCTCTGTATGAATATATTAAAGATGAAAAAATAGGTAAGGATATAAATGATAAATTCGATGAAATAGCTAACAACACGGCTGAGTTTTGTGTAGACAGCATTGAAAAACTTATTCCATCACAAAGCCAAGGAGTGTGATCTTTTATTTATAAATAATTAAATTTGAGATACATGGCCAACGTACAAAAACTGAAACCAGTACTTCCTTTCTTGTCATCCTAGTAATAGCTTCCATCATCAAAAATGTTGTATTACTTTTATACTCGCAAATCTAACTGGATTTCAGTACTGGAATGACAACAAAGAGGCTACCTAAATGACATATTCAATCTCCATACAGATGTACGTCATGTTCATAAAATTACGATAAAAATTACTTGACAAATTCTGATAGTATTTTTACTATTCGTAATGAAGGTGTTCTAGAGCTCGGAATCTATCTTCGTCTGCAGACTTTTCAATTCAATTAATCTATAATCTTCAGTTAAAATATATTTTAGCTATACTTCGGTCGTAGCTGTATACATTTTTCTCAATCTTTTTTATTAGTGGAGGACTATCATGTTTAAAACACTGAATTACGCATATCATTGACCTACATGTCTTTAAAGGACAGATGGTACCTATGTCCTTTTTATATAAATTATTGTGTTTTTATGTCTTTTTTAGCAATGTCATTTATTGTTTTACGCCCCAGTCTTTTTCAAATATTGCGAGCCCTTGATCAGTAAGTGGATGATTAATTAACTGTCTAAGTATTTTTGCTGGCACAGTAATTGAATGAGCACCGAGCCGTGCAGCTTCTATTACATGCGCTGGACTTCTTACTGATGCAACAAGAACTTTTGTCTTAAAATTATAATTAGAATATATAGTGCATATATCTTCTATTAGCGATAAGCCATCATAGCTTATATCATCAAGGCGACCAACAAAGGGAGAAATAAAACAAGCACCGGCCTTAGCGGCAAACAGTGCTTGTCCAGGAGAAAAACATAATGTGATATTAGCAGGTATTGTATGTTCTGTCCACAACTTTTTACAAGAAATTAATCCTTCATGTGTAAGGGGTAACTTTACTACGATATTACTAGCGATTTTCGCTAACTTAAGGCCTTCCTTAACCATATCTTCATGGCTATCTGCAACAACTTCAACACTAACAGGTCCTTTTATAATAGAACATATTTCGCTTACTAAATCTTCGTACTTATCTTTATGTCCAGATTTTGCTATTAAAGAAGGATTAGTTGTTATACCATCAATGAACTCTTTTAGCTCCTTAATTTCATTCAAATCAACACTATCAAGAAAAATTTCCATATTATTGTCCTATTAAAAACCTATTTTTACAAAATATTGTCATCTTTGAAAAGTATTAAATAAAATCGGATTTTTAACTCAACTCAATTTTCAGTCCGTTAGGAAAGAAAATATTGCACTGAGACACAGTATAGCGCTTTCCTTAATTGGTTGCATTTTATTAACAAAATTAGCATAACCAATTTCTGAAGTTTACTAGCTTTACGTTCAATAGAAATTCTTGCATAGCCTAAAACTTAGTGCTACTATTAGTATAGTAACACAAATAGATAGTGGGGAACAATAAACAAAATGACTAAGATCTAGTTTAACGCTCGCAATTAAATTCAACTAAAAAGGTTAATACAAAAGGAGTTAATCACTCCCAAAGTAAATATATTATCAAAACAATAGTAATAGGGGGTATACTATGTCAACAAATTTCCTGACATTGAAAAACATATTAGCAGAACTGAAAAGAAAAAATAGCATTACTGTTTTAGAAGAATACTATCAGGACAAATGGGAGATTTATGACTTGCTCATGGATTTGACAAATGATGAAAATTTTAAGCAAGCATATATAGATCTATCTTTCAACAAGAGCTTTAAAAAAAACTTTATAGAATTAGCAAATCAGGCAAAAAAAGCTGTAAGTAAGTATTTTAGAGACAAAGACATAGACCTTCAAGCTTTTTATGTAGAAACTAACAATTCTGATAAAGTGTTAAACATTAATCTTATTAATTACAATAGAAGTGAGCCAATAAGAATTAGTGATATCTTACAGCAAGAAAGGGATATTAGCACATTGAATATTTATTGCAATAAAAAGCATGACATATACGCTTACCGAAAAGATAAGGAAAGACATTATGAATTTAAAGAGGGTGCATATTATGAAATGACAAGCACTTGGCCTGTGCAGGACAAGGATGGGAAAACTTTTACCTGTACTATGGTTATGAATGTAAGTAATTCTGGTATAACTAAAGTACTACAGTTTAATGGTAAAGATTTTGAATCGCCACCTGAGGAGTTTTGGGAATTAATAAGACAAAATGAGGAATTATATATTCAAGACCTCTCTCTACATGATGCTGTAAAAGCATTATTGAAAAAGAACAAAAATGCTAACATTGCACCGGCTGTTAGTAATCTGCAAAATAACGAACATATCGTAATCAATCAAGACGAAAAGATGAAAGATCTTGAAAATGATGCTAAAAGCAATCCTATTCTTTCTTTCACTAGCAACAATGTATCAGAGGTTAATCCACAGCAGATTGCAACTCAGGCAATTGCAACTCAAACAGAAGTTAATTCACAGCACACTGAAACTCAAACAGAGGTCTCTGTGCAACACGTTAAGACTCAAACAGAAATTGGCTCTCAACAGACTGAAACTCAGACAAAAGTTGATTTACAAGAGGTTGCAATTCAAACAGGAATTAGTTTACAGCACACTGAAACTCAAACGAAAATTGGCTCTCAACAGGCTGAAATTCAAAGTTTACAAGAAGTTGCAACTCAAACAGAGGTCTCTGTGCAACACGTTAAGACTCAAACAGGAATTGGCTCTCAAGAAACTGAAACTCAGACAGAAGTTAATTTGCAAGAAGCTGCAGCGCAAACAGAAGTTAACTCACAACAACTAGATCAAAAGCTTACAAAAGCTGAACAAGAAATTAGAGAATTAAATGAGCAGAGGAACGAATTACGATATAGGTTCGACAAGGCTGAACAAGAACTTGAAGAGTTAGAAAAGCACAATAGTGACTTACAGAATGAACTTGGAGAAGAAAAGCAAGAAATTAGAGAATTAAACGAGCAAAAGAATAAATTACAATATAGGCTCGATGAGGCTGAGCAAGAAATTAGAGAGTTAAATCAGCAGAGAAACAACTTACAATGTAGACTCGAAGATGCTGAGCAAAAATTTGAAGAGTTAAAAAAGCATAATAGTGATTTACAGAATAAATTTGGAGAAGAAAAGCAAAAAAATGCAAAATTACAAACTGAACTGACACAAAAAGATGAAAAACTAGCAAATATGTCAACAGAGCTGCAAGAAAGAGCGCAAGAACTTGAAGGTGCATATGAAGAAAAGAAAGACCTGAAGAAAAAGCTGGAAGTTGCCAATGTAAAAAATAAGAAACTGGAAGATACATTGCAGATAGAGAGCGAGCAAGCAGAACGTATAATGATCGAAGAGAATGAGCGCTTAACGAATTTAAAATATAGGCTCGACAAGGCTGAGCAAGAATTTGAAAAGCATAATAGTGATTTACAGAATGAACTTGGAGAGGAAAAGCAAAAAAATGCAAAATTGCAAGCTGAACTGACACAAAAAAATGAAAAGCTAGCAAATATGTCAACAGAGCTGGAAGAAAGAGCGCAAAAACTTGAGAGTGTGTATGAAGAAGAAAAAGAAGATCTAAAGAAGAGGCTGGAAGTTGCTAATGCAGAAAAAGAAGAGTTGACAAGTGAGGTAAGAAAATTGCAAGAGGAATTAGACCAGCTGTTAAGTAATTGCATAATAAAGCAAAAAAAATCAGAACAGGAACTCATGGAGGCTAAGCAAGAAATTGAAGAATTAGAGAAGTGCAATAGTGATTTACAGAATAAACTTGAAGAAGAAAAGCAAAAAAACGTAAAATTGCAAATTGGACTAACACAAAAAGATGAGAAGCTAGAAAATATATCAACAGAGCTGCAAGAGAAAATACAAGAACTTGAAAGTGCACATGAAGGAAAGAAAGATCTAGAGAAAAAGTTAACAATTGCTAATGCAAAAAATGAAAAACTGGAAGATAAATTGAAACAGTTTAAAAAAGAGGAAGAGGAAGTAGGAGATATATTAGATGAAAATTGGAAAGATATACAGAATTTAAAATCTACAATTCAATGCTTAGATTATAAGTACAACACAAATCTGGAATCTTATAAACAAGAGGTAGATCAGCTAAAGTGGAAATATGAAGAGTTAAAGAACGAGGTAGAGCTTAAAAATAAGCAGATTAAGAGTCAAGAAGAACAGTTACGGCAGGATGAACGTTTAACGAATTTAAAACCTCAAATGCAAAATTTGCAAAGTGAGCATAACGCACATTTAGAATCTGATGAACAAGAGGTAAGTGAGCTAGAGTGGGATGAAAAATGGGATTTTAAATCGTCAGAGGGAGAGCTAGAGACTAAAGATGAGCAAATTGAGAGGCAAAGAGAACAGTTACGGCAGGAGATGGAAGAAGAAATAATGGATCAATACCGTTCATTTATAGAACCAAAGTTTGAAGAGTATGAGAATGAGATTGAAATATTGAAAGAAAAGATTAAAGATATGGAAATTGAAAGAATAACGGGAGAAAGAGAAGAGCTAAACGGTAAAGAGCAACATCTAAATAACCAAGTAGAAATGTTAAGTACAGAGATTTCTCAACAGGAACCTTTGAACAATCGTGCAAAAATATCTGATCAGCTTGTAGGGGAAGTTGATAATGCAGAAAGAAAATCTAGATCTTCAAGCTCTGATAGTGCATTTTATAGTGATGATGATTGTTGTAATTCACTTCTAGACTTCATCAGCAGTCCCTCAAAGGTGTGTAGCCAAAGTCAGCACGGAAGTGTTTAATAAACATACTTATTTAGATGCATGTAAAATCAGTGCTTTTTTTCCTGTCATTCAACTCTTGTCATTCCAGTGCGTGACACTGGATAAAAACATTTGTGAATTACGCAATGGACAACAAATTCTAGGAACATATGTTAAAATAATATCCACGATTAAAATAAGATAGATCCCGTGTCACGCACTGGGATGACACTATTTTTTGTACTTTTACCTTCAAAGCTGCAACTTTTGCACAATTGTAGTCTTGACCATACGATCCTAGTTGTAAAAATTTCTAGATTTCAGTGTCTGAGCACTGGGATGATATCCTTCTAATGTTCGTACAGTTGTGTGTCAGCTACTTGAACGACAAACATTGAGATGACAAGAGTAAACCCATTTCTTGAACAAAAAAAGAGCCCCTAAAGAGATTTGACATCAAGATAACTTAAATATATACCAACTCTCTTATTTTTTAATGATTCCTCATCATGAGTCAAATGATCAAAAACCTGAATTTGATTTGTTACAATGTTACAATTATTATTTGCAACCTCCAATATACCATTATCAATTACAACTTTTTCCTTTGTCTGGTTACTCATTTGAACAGTAATTATACCAGGCAATAAATAAATTAAGTAAGGAGAATGGTAAGCTAAAATCACTAGCTCTCCTTCAAGCCCATTCACTGAAAGCGAAACCACTTCATCGAATGAAATTCGATTATCAGGAGAAAAAAATTGCACCTTAAAAGTGTTCATAATCTTTAATGTCCGGCTCCAACTTCAGCTTTTATTGATTCAGCCTTTTCTATTGCTTCACTTATACTTCCCACCATATAAAAAGCAGCTTCTGGCAGATGATCATATTTACCTTCAATAATTCCTTTAAAACTAGAAATAGTATCAGAAAGTGAAACAAATTTGCCAGACATGCCAGTAAATACCTCTGCAACATGAAAAGGTTGAGAAAGAAACTTCTGAATTTTACGAGCTCTATCAACAATAATTTTATCTTCATCAGATAGTTCATCCATACCAAGTATTGCGATAATATCTTGCAGCGACTTATAAGTTTGCAATATACGTTTCACCTCAGAAGCCACATTATAATGTTCTTCACCAATGATTTCAGCAGATAAAGACTGAGAAGTTGAGTCAAGTGGATCAACAGCAGGGTATATACCCATTTCAGCTATCTGCCTTGACAACACTGTGGTTGCATCAAGATGAGAGAATGTCGTTGCCGGAGCTGGATCGGTCAAATCGTCCGCAGGAACATATATAGCCTGTACAGAAGTAATAGAACCAGCAGTAGTTGAGGCTATTCTCTCTTGCATAGCGCCCATATCAGTTGCAAGGGTTGGCTGATAACCAACAGCCGACGGTATTCTTCCAAGCAAAGCAGAAATTTCAGAACCAGCTTGAGTAAAACGGAAGATATTATCCACAAAAAATAGAACATCTTGATTTTCACAATCACGAAAATACTCTGCCATAGTTAGTGCTGTTAAAGCAACCCTAGCCCTTGCTCCAGGAGGTTCATTCATTTGACCATAAACCAAAACGGCTTGAGATTTTTCGTGCTCATTTATATCTATTACATTCGAAGTAATCATCTCGTTATAAAGATCATTACCTTCACGCGTTCTCTCTCCTACTCCAGCAAACACAGAAAATCCTTTATGAGCTTTTGCTATGTTGTTAATCAGCTCCATTATCAGAACTGTTTTACCAACACCAGCTCCACCAAATAAGCCAATTTTTCCTCCTTTAAGATAAGGAGCAAGAAGATCTATAACCTTTATTCCTGTAACTAAAACTTCTTCCTGTATCTTCTGCTCAGTAAAACTTGGAGGTGATCTATGTATAGGTTCTAAATCATACTTTCCTTTTAGCGGACCACACTCATCTATAAGCTCCCCTACAACATTAAAAATCCTTCCTAAAGTTGAGCGTCCAACCGGAACTGATATTGGTGCACCTGTATCAACAAACTCATCACCTCTTGACATACCATCTGTGCTATCCATAGCAATACAACGGACTATATTGTCACCTATATGCTGTGAAACCTCTAGAACTATCTCCTTGCCCTTAGATTTTAGTTTGCTTTTTAAAGCATTAAATATCCTAGGCAATTCGTCTTCAAATTTCAAATCAACAACTGCTTGAGTTATTTTAACTACTTTACCTGTACCCATCTCTTTCATCACCTAACACTACAATTCTATAAAAGAACTTCTAAAGAAAATAAATCTTATATTATTAACAGAAATTTTGCAATATTAAAACACTTACTAGTTACGTTTCATTATAAACAATGCAAATGCATTCAATAGCCAAGTAATAACAAACAGCACCAAACTAAGCGCATAAGCAGCAAGAGTTTGCACACTGTTGAAATCCTGATCTCCGGTAAGTAATGTAGCAATTTGTACAGTGATAGTAGTAACTGAATTGAGAGGATTAAAGGTCAAATTTGCATTGATTCCCACAGCCATTAGTACAATCATTGTTTCGCCTATCACTCTTGAAATTGATAATAAAATTGCACTTAAAATTGTAGGCATTGCATAAGGTATTGTTATATGCCATATAGTTTCCGCTGGTGTTGCACCAAGCGCCATAAAACCATAACGCAAACTTTTTGGAACAGATCTTATAGCATCTTCAAGCAAAGAAATAATAAAAGGAAGAATCATTACCCCGATCGATAAACCAGCAATCAAAGCACTTTCTGAGTGTATACTTAAATTAAAAAAATTTGCTACCTGCTTTATAAAAAAAGACAAAAATACAACTGAGAAGTATCCATATACAACAGTAGGAATAGCAGATAAAACCTGTAAGGCTGTATTAATAACATAACGCACTTTTTCACTCGCATACTCACTAATATATATTGCAGAAAACAAACCAAGCGGCACCGCAACTAACATTGCTACAATAGTTATAAGTAATGTCCCCACTAAAAGTGGCGCTATACCAAAACATCCCACCTCTCCTTCACCAATAATAGCTACATTATGCTTCCATTTTAAGCAAAATAAGAATTCTGAAATAGCTACTTTATTAAAAAAAGAAATGGACTGAACAAAAATAGATAGCATTATAAATAAAGTGATAAAAAGTGATATTGCTAAAGCCATAAATAACAAAAATTTTACCATCTTATTTCTTTTACCTTTAAAGATAAAAATCAGCATAAAAAAAAGTAACGCTGTAGAAATAGAAGTTATAAAATAACCATCATAGAATGCTAACAAACAAGATAGCATCCACATACAACTCAAATATATATAAGACTTAACTTTACTTACTGCTTGAAACTTACTCAAACAAAATAAAAGGATTAGTAAAATAGGTATGCCTATAATTAAATTCATTTTTCCATACATCAAATTTTATTCGACAAGAATGCCATAGAAGTTGACCATTATTTGACAATAGAGCAAAATAATTTAAAATAAATAATCATATTAATATAAAAACAATGAAAAGAACATTTCAACCAAAAAATTTAAAAAGAAAGCACAGACATGGATTTCGTTCACGTATGTCAACAAAAGCTGGAAGAAAAATTCTTAATAAGCGTCGTTCATTAGGGTGTAATAAATTATGCGCATAGTAAGCATAAAAAAAAAGAGTTTTCCTTTGCTTTTAAAAACAGATTAGCACCTGACAGTCTTTTTTATCGAGGGGTATATATATCACTATATGCTATAAAAGAAAGAGAACCTGAAAAGTATATTCATGTTATTAGAGTAGGTCTGGCTATCAGTAAAAAAGTCGGAAAAGCAGCAAAAAGAAATAAAATAAAAAGGCAATTACGAGTGCTAGCTAAAGTTAGCATTTCTAATATAAGTAATGTAGGGTGCTATTACATAATACTAACCCATAAAAACATTATGCAAGCAAGCTATAAAAATTTACAAAAAGATCTCAATATTTGCTTAAAGAAAGATAAAATAAGAAGAAATTTTCACTAAAGTATTTACAGCTATATTTTTTATGATAAGATAAGTAAAGTTTTTAAAATAAATTAATAGATGTGGGTGCTTGATGGTAGAGAGTATAAGAAAACAAGATAAAAAGCTCGATACAAATAATGCTGAGGAGAGTTTTTATAAATATAGAGAGTCTAGCTACCGTACACAATGGGGAATGGCATTTGAACAAAGCCAGTACTTAGAGCAAAATAAGGATAATCCTAGAGGGAAGTTGCTAAATTTGAATATAGAAGCAACTTATTACAATAAGAGAATAGTTTGATAAAAGTAAAAGTACCCGTTCAGGGGAGTCGTTCAAGAAACGATAGGCAGGGGATTGTATAGTTCTCTTTGTTTTCATGTTAAGTATAATGAAGTTGTCTTTTCAAATTCTTAGCTCTGATTACGTAAAATATGAGCTTTTACAGTAAACGATATAATGCCTAATTTGCTGTTCAGCGCGGTAATGGAATATTTTTTGGTTCACTTAAAAAATTTCACATCATTCTTTCAGATTTTAAAATATTTTTCGCAACTTGAGAAGCTCCAATTGCTTCAGATAAGTAGCTTCAATTAATACCTTATACGTTTTGCAACTTTCTTACACTTCTGTTAAAATATCTATTTCACTTTTTAATAAAGCTTTTTTTAGTACAAATAATTCAGTGGATGCGTTTTTTAAGTAACAGCCCAGAACTTTAACTTCAATAGTCCAACTATGTTTGAAAGTACCTTGCTAAGTGTGCCCAACAAATTTACCTTTTTTATCAGCAAAATAATTGTACGCTGCATATCTGTCAGCGACTATTACGATTGCAACATACACTGTCTTTTAAAATCTTCTTTCCCTTTAAAACTTTCAGTATTACTTCAGCACTAACAAAGCTTACCTTTATTATAATAGGTTGATGCGCAAAACCTCACCTTTCTTATTCGATTTGCTCATACACCTTTTTGCATTTTGAAGCAACTCTATACTCACTATTTGATACGCTTCCAATTCACATTAAAAAAATTACTTATAATTCCCACGTTTTAAATTTTTATAAAATCCACTAAGTGCTACAATTATCAACCTAACTCTTGAGCCAAATGTATCTGCTTTTTAGTAGTTTTCTACTTCTTCTTTCTCCTCATCTCCAACAACTTAATTAATATTCAATTATATAAAGTTTGATTTTCGGAAGATCAACTTTTTGATGATTTGTTAAATATTGCTATCTCTCCTCATCATTTGCAAGTAGGTAACAAATTCTACTTTTAAGTTTTCTACTTTTATTTTAAAGTTTTCGCAGAGTTCTAAAAGATCAGTACAGCTACTCTATGTTTACCTTGTTTGATCACTCTACTGAACAGATACAAATAAAAAAGAAATTTTTATAAACTTGGCAGCGACCTACTTTCCCTTTTTAAGTATCATCGGCGCTAAAAAGTTTCACTTCCGAGTTCGAAATGAGATCGGGTGGTTCATTTTTGCTATAGCCACCAAGTCAATAAAAATTTCTGACTTAACAAATTTCAATTTAATATTTAACACTGCATATGCACATATAGAAAGGAAATAAATCAATCAGGCTATTAGTACTAGTTAGCTTCACATGTTACCATGCTTCTACACCTAGCCTATCAACGTGGTAGTCTCCCACGGCCTTAATTGGGAAATTTTTTTGAAGAGGGTTTCTTGCTTATATGCTTTCAGCAATTATCCCATCTATACATAGCTACCCAGCGATGCTATTGGCATAACAGCTGGTACACCAGAGGTATATACATCTCGGTCCTCTCGTACTAGAGTCAGATCTTCTCAAATTTCCTTCACCCACGGCAGATAGAAACCGAACTGTCTCACGACGTTCTAAACCCAACTCACGTATCACTTTAATCGGCGAACAGCCGAACCCTTGGGACCTTCTCCAGCCCCAGGATGTGATGAGTCGACATCGAGGTGCCAAACGGTGTCGTCGATATGAACTCTCGAACACCATCAGCCTGTTATCCCCGGCGTACCTTTTATCCGTTGAGCGATAACCCTTCCATACAGAATTACCGGATCACTATGACCGACTTTCGTCTCTGCTTGGCTTGTCAGCCTCGCAGTTAGGCAAGCTTATGCCATTATACTATCAAGCTGATTTCCGACCAGCTCTAGCTTACCTTCGCACGCCTCCGTTACTTTTTAGGAGGCGACCGCCCCAGTCAAACTACCCACCATACAATGTCCTAGTTTCAGATAATGAAACATAGTTAGATATCAAAAATGTAAAGGGTGGTATCTCAAGGTCGACTCCATTACAGCTAGCGCCATAACTTCAAAGTCTCCCACCTATCCTGCACATCACATCTTTAATAGCAATGTAAAGCTATAGTAAAGGTGCACGGGGTCTCTTCGTCTAACCGCGGGTACCCCGCATCTGCACGGGGAATTCAATTTCGCTGAAATGATGTTGGAGACAGTGGAGAAATCGTTACGCCATTCGTGCGGGTCGGAACTTACCCGACAAGGAATTTCGCTACCTTAGGACCGTCAGTGTTACGGCCGCCGTTTACTGGGGCTTCAATTCAGAGCTTGCACCCTTCCTATTAACCTTCCAGCACCGGGCAGGCGTCAGACCCTATACTTCCACTTACGTGTTTGCAGAGTCCTGTGTTTTTAGTAAACAGTCGCTACTCCCTATTTTGTGCCACCTACTCATAGTTGCCTAAAAGCAGGTTACCCTTCTTCCGAAGTTACAGGTATAATTTGCCGAGTTCCTTCAACATCATTCTTTCAACACCTTAGTATACTCTACTCATCCACCAGTGTCGGTTTACGGTACGGCCTCATAAATATAAGTGCTATTTCCTGGAGCTTCTTTTAAGCATAGATCAATCCAATAAGACCTATACAAATACAAAACCCGTCACACTTAAGAGGTTTAGGAATATTAACCTAATTGCCATCGACTACTCCTTTACGGACTCGCCTTAGGAACCGACTAACCCTACGCAGATTAACTTAACGTAGGAACCCTTAGATTTTTGGTGAGAGTGTTTTTCACACTCTTTTACGCTACTTATGTCAGCATTCTCACTTCCGATATCTCCAGCAGTTTTCACAAACTGCCTTCACAGACTTACGGAACGCTCCGCTACCGCGCCTATTAATCGAAATTAATAAGCACTCACATCTTCGGTATACAGCTTTAGCCCCGGTACATTTTCGGCGCAGAAAAACTTATTTAGACAAGTGAGCTGTTACGCTTTCTTTAAAGGATGGCTGCTTCCAAGCCAACCTCCTAGCTGTAATGGTTTTTCCACTTCCTTTCCCACTTAGCTGTAATTTTGGGACCTTAGATAGTGATCTGGGCTGTTTCCCTTTCCACCACGGACTTAGCACCCGTAGTGTGTCTGCTGTATAATTAATTGTTGGTATTCGGAGTTTGGTTAGATTTGGTAAGATGATGAATCCCCCTAGTCTATCCAGTGCTCTACCCCCAACAACATACATACAACGCTCTACCTAAATAGATTTCGCGGAGAACCAGCTATTTCCAAGTTTGATTGGCCTTTCACCCCTAATCACAACTCATCCAATAATGTTGCAACATTAACTGGTTCGATCCTTCAGTATGTTTTACCATACCTTCAATCTGGTCATGACTAGATCACTTGGTTTCGGGTCTAATCCGTAAAACTAAACGCCCTATTCAGACTTGCTTTCGCTACGCCTACACCTAACGGCTTAAGCTTGCTTCACAGATTAACTCGCTGACCCATTATGCAAAAGGTACGCTGTCACTCTAAATATCAATAAATTGATATAGAGCCCCAACTGTTTGTAAGCACTTGATTTCAGATTCTATTTCACTCCCCTCCCGGGGTTCTTTTCACCTTTCCCTCACGGTACTTGTTCACTATCGGTCGTTAAGGAGTATTTAGGCTTGGAGGATGGTCCCCCCATATTCAAACAGGATTTCACGTGCCCCGCTCTACTCAAGGATTTAAAAACTTTCTACTTATACAGGACTATCACCTTCTATGGTTACCATTTCCAAAGTATTCTAATTCTTATTTTTAAACCACTAGCCTTTTCCGCTTTCGCTCGTCACTACTAACAGAATCTCGGTTGATTTCTTTTCCTTTGGCTACTTAGATATTTCAGTTCACCAAGTTTGCTTTATATACTTAGTATATAATAACTAGCTAAGCTAGTTGGGTTCCCCCATTCGGAAATCTGCGGATCAAAATTTGTTGACAATTCCCCACAGCTTATCGCAGCCTGCCACGTCCTTCATCGCCTCTTAACGCCAAGGCATCCATCAAGTGCTCTTAATAATTTATTTATCTGACTATATGTAGAATATGCAGAGTTAAATATTAACTTACAATTGAATTGAGATTAAATAATCTCTACCATAAAACTTTTCAAACATCTAAAAACTAATCTCTTATATGTTACAATCTGATAAATCATATGTCAACGCCTTTTTACACAAAACATTTACCTATTATTATCAACAACAATATACCAGCAATCTTAAACAGTACAATCTGAGAAATATTCGACAAATTGATATGTACAGAAAAATTAATGAAAAAGATATTTTGTAAGATAAAATGTGTTAAAATTAGTTACCTAAAAACGACAATGAACATTTGGAGTATTTCTAATGTATGAAAAGTAATCTATCTTTTATAAAAAACTTTACTTTAAATTGTATATCTAAGCTTACTGGCTTATTAAATATTAAAAAAGTAAAAAACTTCATTATGGATAAATACAATACTCTCCATAAAGAAATTGTAGTGCTTCTTGAAAAATCTAAAAACCTGTTAAATACCAACGTTGAAATCGGGTTATATCACTTCTATAAAGGTAATATATCAGATGCAAAGTTAAGATTTTGGTTAATTAGCATATTCTACCCCAATTTACCTATAATCTGGTATAATATTGGAAGATGTCATTTTGCAGTAGGAAATACTAATAAAGCTTATAATTATTTAACAAAGACGCTAAAATTAGATAGCAGTCACAAAGAAGCTTCTTACTACATAAAAAAAATAACAAACACATCAGATATCGTAGAATTGCCTAAAAATCTCATAAAGCAATATTTTGATTACACAGGTGAATATTTTGTTGAACATTGGTTGATTGCCAAACAATACAGAGGACATGAACTAGTACATATGATAATCAAAAAAATCTTTCACAACTCCACTTCTGAACTGAATATACTTGACCTTGGTTGCGGTACTGGAATATGTGGTCACTTCCTAAAAATAAATAATATTAGAAGTCGCATAACAGGAGTTGACATCTCAAATAGAATGCTCAATATTGCAAGAGGATGCCTTATAAAAGGTAAACCTGTTTACGATGAGTTAATACATACAGAAATGAAAGAGTTCCTTAAACAAGAGAAGAACCGGCAGTATGATGTAATTATCTTTGCTGAAGTTCTACACTATTTACATGATTTTCTAGCAGAATTGGAACTAGCAAAAGTATTGACAAACAAAAAAGGGATTATTGTATGTTTAGTAAGAAGAAAGGAAGGTAAAGGTATTGACTTTGTAAACAAAGGAGATTATTTTCGTCATTCAGAAGATTATATTCAGCATGTTGCAAAAGAAACAAATATGCAAATAAGTCAGATGAGTTACTGTAAAATATATGGTAGCCAGGTTGATGGTATCTTGTTTGCGTTACAACATCCACAAACAAATTCAACAACTTAATCGAGAAATCGCTCAAATAAATGTCTATATTATCATAAAAGGAGCCTTATGAATTACATTACTATTAATTACGCAAAGGATAGTAAATTAACCGATTTTGGAAAAGCAGTTCTATCGGACAGGTATTTAATAAAAAATGAAAGTTATCAAAATCTCTTTATACGTATTGCTAATTATTATTCTGACAATAAGGAGCATGCACAACGTCTTTATGATTACATGAGCAACTTGTGGTTCATGCCTTCAACACCAATACTTAGTAATGGCGGTACCAAGAGAGGATTGCCTATTTCCTGCTTTCTTAACGAAACTGAAGATAGCTTGCAGGGAATAGTTGATTTATGGAATGAAAATGTTTGGCTCGCTGCACGTGGAGGAGGAATAGGTAGTTACTGGGGAAATCTACGTTCAATTGGTGAAAGTGTCAAAGGCAGCGGCAAAACATCAGGAATTATTCCATTTATTGTAGTGCAAAATGCTCTAACGCTTGCAATTAGTCAGGGATCCTTAAGGCGAGGAAGTTCAGCAGTTTATCTTCCTGTATCTCACCCAGAAATAGAAGAGTTTTTAGATTTACGTAAGCCAACTGGTGGTGACCCAAATCGCAAAGCGTTAAATATACATCATGCTGTAATAGTAACAGATAAATTTATGCAAGCTGTTGAGAATGATCAAGAATGGGATTTAATAAGCCCTCATAGCAATGAAGTTATTTCAACTGTAAAAGCGCGGGATATATGGATCAAAATATTAACAGCAAGAGTTGAAACTGGAGAACCTTACATTATTTTCCTTGATGCAATAAATAACAATAAGCCAGAATCTTACAAAAAGCTCAACTTAGACATCAAGATGTCAAATCTATGCAGTGAAATAACTTTAACCACAGGTTATGATCACCTGAATAAGTCACGTACTGCTGTGTGTTGTCTATCATCCGTAAACCTTGAGTACTACGAAGAATGGAAAGATAATGAGCTTTTCATAGAAGATATAATGCGTTTTCTTGATAATGTATTAGAGGATTTCATAAATCAAGCACCCAATGAAATACAGCGAGCAAAATATTCGGCAATAAGAGAGCGTAGTATCGGTCTTGGTGTGATGGGTTTTCATTCATTTTTACAAAGTAAAATGGTTCCTTTTGAATCAGCAACAGCACAACAATGGAATAAAAAATTATTTAAGCATTTGCGCAAGCAAGCAGATATAGTGTCTAAAAAATTAGCAGAAGACAAAGGTTCATGTCTTGATGCTAAAGAAATCGATCTAATGGAAAGGTTTACACATAAGCTCACTATCGCTCCAACTGCCTCAATTTCGATTATCGCAGGCAACACTTCCCCTGGAATAGAGCCGTATGCAGCAAACGTATTCATACAGAAGACACTTACAGGTTCATTTGTAGTGCGAAATAAATTCTTACAAAAATTATTAGCAGAAAAGAATCAAGACAATGATAAAATATGGTCCTCAATTTCAACAAATGAGGGTTCTGTTCAACATTTAGATTTTCTTAGCGAGCATGAAAAATTGACATTTAAAACAGCATACGAACTTGATCAACAATGGATCATAGAACATGCAAGTGATAGAACTCCTTATATTTGTCAATCTCAATCAGTAAATCTGTTCTTACCTGCCAACGTGCATAAACGTTACTTACATAAAATACATATGCTTGCTTGGAAAAAAGGATTAAAGAGCTTATACTACTGCAGATCACAATCAATGCAGAGAGCTGACAAGATTTCTCATGATATATTCAAAAAAAGCGAAATACTGCAGCAAAAAACAGATATTAATTATGATGAATGTCTATCATGTCAATAGATTTATGATATTGAATTTACAGATCATGTAACAAATAACGATGTAAAAAACAAAAAATCTCATGAATGCTCTATAGAAACCTAGATGAATTTTTACAATCCATCCCAAAAGATAAGCGGTTAATGTGCCTTGATATGGGAGAAAAACAAATAGGCATAGCATTTAGTGATAAAACACAGCTTATAGCTACAGCTCATAGTATATATTATAGAAGAAATATGAGCAAAGATTTAGGTTATCTAAATAGAGTACTTAAAGAAAATGAAGCTGGATCAATGGTAATAGGGCTACCATTCACAATAGATGACCAAGAGACCGAATGGTGTAAAGCAATAATCCAATTTGCAAATAAAATAATAAAAAAATGTAAGATAAACATATATCTACAAGATGAAAGTTTATCAACATCTCTTGCAACTCATGCACTAAAAATTACTGAAATATCAATCACAAAATCAAAAAAAATAGATGATAAAATTGCCGCATGTATTATTCTGCAACGAACATTAGATAAGATAAACACCATCAAATGAATTCATGTAAAATTACTCGATCAAACAAGAACTTCTCGTATAAGCATGACAAATTGCTGTAGCAAGAGCGTCAGCAGCATGGTGACATTTTATATTTGAGTCTTTAACTACTTGCTTCACCATAAATATAATCTGATCCTTACCAGCATGACCATCTCCGGTAATGCTCTTTTTTATATAATTTGCATCATATTCATTCATGGTCAACTTCGTCATTTGTAATACCAAAATTGTAATTGCTCTTGCATATCCTAAAGTTAGTGAAGATTTTGGATTTTTATTAACAAAAATTTTCTCTACAGCAGCTTCATTTGGAGAATATAGAGAAATTACTTTCTTTAATTCTTTAAAAATTATATGTAGACGTTCACCTGTACCCAATTTACCATCAGTTGATATGGTACCACCACCCAAAAATTTAATACTATTTTTTTCTTTCAGGTTGATAATGGCCCAACCAGTTTTGCTTATTCCTGGATCTAGACCTATTATTTTAATCACTTAATAAACGCTGAGCCAATAAATAAACAGAAATAAAAATATCCAGACTAGATCGACAAAGTGCCAATACCAAGAAGCAAACTCAAAGCATAAGTGATCTTGAGGTGTAAATTGATCTTTTCGAGCTCTAAATAAACATACTGACAAAAATATTATACCTATTATAACATGCACACAATGAAAACCAGTAATCATGTAAAAGTTGGATGTATAAATAAGTTTTTCTCCTGTTTCTCGTAAAGAAAAACTTGCTTCATGATATTCGATTGCTTGCACTATTATAAAGAACATTCCAAGCAATATAGTTATAGACAGCATTTTAACCATGCTTTTTTTATCATTTTCAAGTAAAAAATGATGTGCTGAAGTAATTGTTGTACCAGAAAGCAATAATATTAGTGTATTCATAAATGGTAACGACCACGGATCCGGTGGTAAAATTCCCTCAGGAGGCCATTCAACTTTTTTTGTAGGAGAAAACGCTTCAAATAAAAAAACCGGATCAAGCCAGGCTTTAAAGAATGAACAAAAGAACGCTATAAAAAACACAACTTCCGAGAGGATAAACAAGTACATTGCAAGTTTGAATCCATGTTTTACAATGACAGTATGACATTTATCATAAACCGCCTCTCTTATTACATCTCTCCACCAATAAAATAGCACTCCTGATACCGCAGAGATTCCCAAAACTAAACCAAATATTCCAGAAATTTGTTTATGGAGTGCACCAACTAATCCAAGTGCAAGAACAAGAATTGCTGCTGATATAGCAATTGGCCAGGGACTTGGATCTACTAAATGAAAATCATGTTCTTTACTTTTCATATCATCTTCAAAAATACGTACCAAGCATACAAATTAGCTCAAAATTGTCAATATTTCTTAAAATCTTGATCAAATTTTGAAAAATTATATGCGCTATTCCAAAAGCCTAACTCAAATTGTGCAGTTATTTTAAATAATTCGAGCATTCTGGTTCTTTCACTTTCCCTTGCTTTGTTACAATATTCGTCAACAATATCTTCCAAAGCAACACATCCAGATTCCATCAAGCTACTGCCAAAAAAATCAAGCCAATCCTTATACCTATTATTTTTTTTAATTTTATTTCTCATATCATCAACAACAATTTTATATATGAAATGGCAAGAGTAAAGAACTGTTACAGCTTCATAAACATCGCTATATGAAGTAGACAAAAGAAAGTTAGTAAAATTGAAACACTCAAGCGACTTTTCTCCACGATTTATGGAGTATACAGTAAAGTAGTGGTCGTATAACACTCTCATAATCTCTATTCCTCCTTTAGCCACCCCAATCAATGGAACAATGTTATTACAACTCTCCATTTTTGATGCAATCATTAAAACAGTACGAACATAATCAGCTAAAAAGAATGCATCTTGTTGTATATAAAATTTGAAGTTTTCTATGTTTAAAGTATTATTTTCTAATTCAACATTGAAAGGATGCTCAATAATATCCTTTAAAAGATTTGACCCGTAATAGCCCTTAATTATACCACTGAACATCACATAAACTAGAATATAATTTAGTGTTAATACTACAGACTATGCTAGAGAATACATCTCATCCCAAAACAATATTTCTAGCTCTAGACCTCTCTTAAAAAACTCATGCATCCTTCTTTTTTCACAATTGCCAGCTTTCTCATAAAATTTATTCGTAACATTAGTAAACTCATCAATTGCAGCATTCATTGCTTTGCTATTGTAAATATTGATCCATCCTTCGTACTTGCTATTTTTAATCTCATCGGGTGTTACCTCACTCATCATATTATGTAGAATGATTTGGTATATGTTAAAGCAAGGGTAAGATGCTGATAAAGCTTCAGCAACAGAACTGTGATATGCAGCGCGCATGAAAAAGTCAGTAAAGGCAGAACAGGCTCTTGATTTTTTGTGATTATCAGATAAATCACAATCTCCAAAATGTTCTTTATATTGCCTCCGAACATCAAATGTTCCTCTTGCCACATTTATTAAGCTGCTCATTATTTCAATGTCATGAACTTTAGCTGCAATAATCAATAAAGCACGAGTACAGTCCACTAAATATAAAAAATCCTGCTGAAGATAAATTTTGAACTTTTCATAATCTAGCGTATTGTTTATCAATTCAACATTGAAAGGATGTTCTTTTATTTCTTCAATAAGATCAGATGATTCTTTTATAGCAATATCATAAAATTCTTCTTTCGGTTTGTTAGACATGTATGAACCTCACAAATATAAAAGCTAATTATGCTTTAATAATAAGTTATTATATCAATATCGAGTTATAAATCAAAGTTTAAAGAAATTCTCTTTTTGTCTTTCATATTGAATTCTCTACAAAAATCAGCAGATAAGTCCGTACGTTCCCAAGAAAATCCACCATCACCTTCCGAATCTTTACCAAAATGCCCATAGTAGGCTGTACGTTTATATATAGGACGATTAAGTGATAAATGTCTTATTATGCCTTTAGTTGATAAATCTATGTTATCTTCAATAAACCCTTTAATCCTCTCTTCATCTATTGTATTCGTGCCAAATGTATCGATGTAAAATGAAGTAGGTTTTGAGACACCAATTGCATAAGAAAGCTGTACAAGACAACGTTCAGCTAAACCTGCAAAGACAATATTTTTAGCAAGGTATCTAGCCATATAAGCTGCGGATCTATCAACTTTTGTTGCATCTTTTCCAGAAAACGCTCCTCCACCGTGTGGAATATAGCCTCCATAAGTATCAACCATAATTTTTCGTCCGGTTAATCCACAATCACCAACTGGTCCACCAATAACAAATCTACCTGTTGGATTGACTAAGAGATTTTCTTTGGGGCACATCCACCCTTCAGGTAAAGATGAAGCTATGTAAGGATAAATTATTTCCTTCACTTTCGATTGACTCAGATCCTCAAGATGCTGTATTGAAACAACAATACTTTCAGCACGCACTGGAAGGTTATTCTCATACGCCAAAGTGATTTGCGATTTTGCATCCGGACCAAGCTTTACCTCTTTGACCATACTCATGATATTTCTCAGAATCGAGTGTGCATAAAAAATAGGTGCTGGCATGAGGCTTTCTGTCTCTATTGTTGCATAGCCATACATTATGCCCTGATCCCCAGCACCTTGATCCACACCTATTGCAATGTCATTTGATTGTTCATGTAGTAATATATTTACTTTCACTGTTTCCCAGTGGAAACCATCATGCTCATAACCAATATCTTTTATTGTATTCCGTACAATACTTTCAATCTTGCTATTTTCAATGTTCGGCCCAAATACTTCCCCAGCTATAATAACATTATCTTTAGTAACTAAAGTCTCTATTGCAGTACGAGAGGAAGAGTCATTAAAAAGGTATTCGTCAAGTATTGCATCTGAAATCTGGTCTGCTACTTTGTCCGGATGACCGGCTGCTACTGATTCACTGGTTACTGAATTCTTGTGTAAAACCATCACTTAGTTACAAAACTATTGCAAATTTAAATGGTGGGTCTGGGAAGAGTTGAACCTCCGACCTCACGCTTATCAGGCGTGCGCTCTAACCACCTGAGCTACAGACCCGTATCTATTCAAGCCAAGGCTTGCATATTATCTGTAGGCACAACATCAATAAACGTCTTTTTATTTGCTGATTTTCTAAAACTCACCCAGCCTTTCGTTTTAGCAAAAATCGTATGATCTTTACCCATACCAACATTCTTTCCAGGATGAAATTTTGTACCTCTTTGACGTACAATTATGTTACCTGGAATAACCTCACCATTCTTCTTTATCCCGAGCCGACGCCCTGCCGAATCTCTACCATTACAGGAACTACCACCTGATTTTTTAGTTGCCATATCTTACCTCTTACTTTTGAAGACTAATTTCATTGATACGAAGAACAGTAATATACTGCCTATGACCATTTTTCCTACGGTAATTTTTTCTTCTCTTTTTCTTAAAGATTATAATTTTTTTATCTCTACACTGCTCTAGTACTTCAGCTTTAACAACAGCATTAGATGAACAAGATAAGCCATTACTTGAAACACAAATCACTTTATTGATTTCCACTTCCTCTTTTTCTTCAGCTTGTAATCTTTCTACTTTAATTATGCTGCCTTTTTTTACTAAATACTGCTTTCCACCAGTTTCGATTACTGCAAACATGACAAATATCAATTATTGTTATTAACAGTAATCGTAAATGATGTTACACATACTGTCAATATAAATAAAAACATGAAATACTTCTACCTTTATCTGCTTTTCCTTGTGGAGAGTAGTCAAGTTTTAAACTTGACTACTCTCAAATTCTCTTAGTATCATGAAAACTTTACGACGTTAATAAAAACTCAAGCTTTCACTAAAAACATTCAATCGGAGCTTATAAATTAAAACTCATTCCAAGTTCAAACCCGTGAGAAAAATTACTGAACTTGTGAAGTTTATAGCCAGCGAAAACATTCGTTCTCTCAGAAAGTGGAAGATTAATACCAGAACCTATCTGGTAAGAAAAAAACTTTTTTACGTCTAGCTCTTGACTTTGCGGTGCTGTTTGAGATACTTTAGCTCCACCTCCTACACCAAAAGTAACATAAGGGGTAATATCCGTATTTTCAAATTGATGATGATAATGAAGCTTTGCCATGAATCCTAGCTCTGCCAAAGATCCTCCAAACAAAACAGATTTGACTACAGGACCAGCTGAAATTTTTATGCTATCTGTATAATGATAGCCAAGCTCATAATTAACACCAAGATTGCCATATGATGACGAAGTATAGATTTTATCTCTAATCCAATCAACTCCAAAAGACGGTGCTGACAAAGAACAGCAGACTACTAAAGTAAGTAATTTTTTCATTTTCACCCTCTAACCATGAATATATGCATATATACTCACAGAAAAGTTAAAAATCACATAACTTACATAATAAAATCGGAATCACTTTCTTAGCTACTTGCCTTTCTCTTGCAATTGCCAAACTTTTCTTTTTCACATTTTATTACCTACTGCAATCATCATTTTAGCCTATATAACTTGCTTTTATTTCAACAAAAATTCAAACCAGACTTCACTAAAAACATTCAATCGTAGCTTACAAATTAAAACTCATTCCAAATTCAACCCCATGCGAAAGTTCATGGAACTTCTGCAGCTTGTAGCCAGCAAAAACACTGGTTCTCTCAGAAAGTGGAAGATTAATACCAGAACCTATCTGGTAGGAAAAAAATTCTTCTACGTCTGGCCCTTGATTTTCTGAAAGAGGAATTTTAGCAACTCCTCCTACACCAAAAGTAACATAAGGAGTAATATCTGTATTTTCAAATTTATAATGATAATGAAGCTTTGTCATAAGTCCCGCGTCTAAAATCCCTTCACTCATAACAAGTTTAACTGCAGGACCAAATGAAATTTTAATGCTATCTGTACAATGATAGCCAAGATCATAATTAATACCAAGCATGCCATACGACGAAGAGGTGTAGGTTCTATCTTTAACCCAATCAACTCCAAAAGACGGTGCTGACAAAGAACAGCAAGCCAACAAAGTAAGTAACTTTTTCATTTTTATCCTCCAAAGATTAATATATGCATATACAAGCATATAAATATTAAAAATAGTATAAATTGCAAGTAAAAAATTGGAATTATTTTATTTTTTTTGTTATTTGTCTTTCTCTTGCAATTGCAAATTGGCATATCTTTCACTATCTGCTGCAATCAGCATTTGAGTCTACATCACTTACTTTCGCTTCAATATAATTTCCCACTAGCCTTTACTAAAAATATTCAATCAGAGTTCATAAATTAAAACTCACTCCTAGCTCAATTCCATGGAAAATTTTATGAAACCTTTGCAATTTGTAGCCAGCAAAAACACTTGTTCTTTCAGAAAGTGGAAGATTAATACCAGAACCTATTTGATAAGAAAAAAATTTATCATTGACTATAGTTTCAAAAATCTCTCCCAGTAGAAGACTTATGTTTTCATCTACATTATCAGCTCTACTTATTCTAGGTTTAGCCTTCATTGTACGAACTATAACAGTACCAACACCAGCAGTAATATAAGGAGTAATATCCGTACCTTCAAATTTATGATGATAATGAAGCTTTGCCATAAGCCCCATAACTCCTCCAAATTCTTCATCAAGAGTAGGTCTGATTAGAGAATTAATAATAGGTTTGATTATATAGCCAACTGAAATTTTAGTGCTATCTGTATAGTGAAAACCAACGTCATAATTAACACCAAGTCGGCTATATGACAAAGAAGTATAAATTCTATCTTTAATCCAATCAACTCCAAAAGACGGTACTGACAGGAAACAACAGACCACCAAAATCAGCAACTTTTTCATTTTTAACATGTATATTGATATACATGTATACTAATGCATATATTAAAAATAACATAATCCGCGTAATAAAAATTAGAGTTATTTTATTTTCTTAGTTATTTGCCTTTCTCTTGCAATTGCCAGACTTTTCTCTGGCACATCCTCTACTATAACGCTACCTGCTGCAACTAGAGAGTCATCATGAACATTAAGCGGTGCAATTAATGAGCTATTAGCACCAATAAAACAATTTCTTCCAATATTTGTTTTATGTTTCTTTTTCCCATCATAATTACAAATAACGGTACCTGCACCTATGTTACTCCCCTGCCCTACCTGAGTATTTCCTATATAACTTAAATGCTTTATCTTAGTATTTATACCTATATCACTTGCTTTTGTTTCAACAAAATTACCTATGATTGCACCATCACCTATTGTTGTATTTTCACATTTGGCAAATGGACCAACTTGAGCACCAGATCCTATTTTTACTCCAGGACCAAAAAAAACGTATGGGTAAACAATCGAATCCATACCAATTTGCGTATCAAGAGAGAAGAAAACAGTTTCTGGAGCAACAAGCGTTACTCCAGAGTTAGTGAAAAACTTTCTTTTTTCTTCTTGAAAGTAAAACTCGGCCGTTGCAAGGTCATTCCTATTATTTATGCCAGTTGCCTCCTCCTCATCAGCAATAACATAGCCGACATTTAAATTACTCTTTACTGCAATGGCAACGATATCGGTCAAGTAATATTCATGAGCTTGGTTATTACACTCTATTTTCTCCACCAATTCACGTAGATTCTTTTCACGTGCAACCATTATTCCGGCATTAGCAAAATCATTATTTCTACCATTTTGTGCTTCTACGATTTCTTTTAGGGAACCGTTCTCAATAATTAGTCTACCGTATCCTTTATTATCAGTTTTAAACCCAAGACAAACTAAAGCATTGCTCTCTCCTAAGCAGCTTATCATTTTAGTTATTGTGCTGCTTTTTATCAGCGGAGTATCTCCATACTGCACAACAACTATGTCTGATAATTCTTTCAGGTTTCTCATTGCAATTTTGACTGCATCTCCCGTGCCGAGCGTTGACTCTTGTGTAATTAATTTTATATCCTCAAAGCACTTTAGTCTTTCAATTAAAGGCTGATCAACTACAACAGCAATATTTTCAGGATTTAACTGCTTCGCATTGTAAATGACGTGCTCAAGCATGGAGAAATTACCTATTTTGTGCAGAACCTTAGGCAAGCTTGAATTCATTCGTTTACCATGCCCAGCAGCAAGTACAACAAATGTATAAGATTTATTTGTCACTTATCTTAAAGACGAAAAATGAAAACCATAATGGTTGAGCCAACTAACTCTATTGTCGTAAAAGCTCCTTAGATCACTAATTTGATATTTCAGCATTGCTAGCCTTTCTATACCAATCCCAAATGCAAAGCCACTGTATTTAGTATGGTCTATTCCAACATTTTTAAAGACATTTGGGTGTACCATACCGCACCCAAGTACTTCAATCCATTTACTATCTTTATAACTTATGTCCACTTCTGCAGAAGGCTCAGTAAAAGGAAAAAAACTATTACGAAAGCGTATTTTTAGACCTTTATCTCCGAAAAATTTACTAAGGAAGCGATGAATAGTAAATTTTAATTGGCCCATATTGACATTTTCATTAACATAAAGCCCTTCTATCTGATGAAACATAGGAGTGTGAGTTGCATCAAAGTCATTTCTATATACCCTGCCTGCAGCCACTATTTTAATTGGAAAAGTTTTTGTCTTTTCCATGGTTCTAATCTGCACAGATGAGGTATGAGTGCGCAGCACCATTCTTTTATCGTTTATTTTATTCTTTAAGTAGAAGGTATCTTGCTCCTCTCGCGCAGGATGATGACTTGGAGTATTTAGCGCATCAAACACGTGAAATTCATCTTCAATATCAGGACCATCAACTGCTTTGAAACCCATATGTGCAAAAATGAGCTTTACTTCACTTATAACTTTGCTCAATGGATGAATCTTGCCAATTCTTTCTGGTCTGACAGGCAGTGTGATATCAACTGCTTCATTTTGCAGTTTTAACTTAACTTCTTTATCTTTTAGTTCATTTTCTTTGCTTGTTATAAGCTGGTCTATCTTATTGCGTAAAACATTAATCACTGCACCTAGGTCGCGTTTTTCTCCTGCATCATCTATATTCTTTAAGTCATCGAAATAAGCTTTTACTACACCCTTTCTCCCCAAGTATGACAACCTAACTTTTTCTAAATCCTGCAAAGAAGCAGCATTTTCAATTTCAGAAACTGCCTTATCTTCAAGTAAAGGTATTTCACTTATTAGCTCTTTGTTCACCTTAAAAACGCCAGCTTAAATTTTTATTATAGTGAAATCTTTAATATCATCAATAAAACTATTTGAATAAAAAGTTGTCATCAGAGTAGCTGATCTCTATGATTGGTATCATTAAAATTGCCCCTATCCGAGTGTTTCCTTCTTCTGTCATTCCAGTGCTCCGACACTGGAATCCAGCCTTTACTTAACAATAAAAACTTAGCATAACTTTCGTGCTCAAAAAATTCCTGAATTCCAGCATCAAGTGCTATCTCTATAGGACTACTAACTAATCCAGAATATTAAAAAATTCACCAAGCGAAAAAAAGGCAAAAGAATCCCCCAGTAGTGAGTTTTGACCCTATAATAATGTAAATCGGCATTGTAATAATGTGCTAACGCTTATTTAAAGCGCGTTTTGGCTGAATGTAGAAAAAATAAAAAAGACATGCAGCCGCTATAATTTTATGTAATCTGCCAATATATACCTGAGTTTTTTACTGAATTTTGTTGTTAAATCTGCAGAGATTAAAAACAAGGATAAACACTCTTATTGTCATGATAAGAAGATTGATGAGATTTGTAAAGTAACTTTTTCTGCTCTTATTGAATCCAACACGCCGCTGTTATGCAAGGGTGCTATAATTATTAATTTATTGACTAATGATGTTTTTTATTTCACTCTACATTAAAAAATTTACTCATGCATAGTAGTAACATAGAAACTAAGAAAAAATACGAAATTGAGGATTTACCTAAGTTTTTTAAGGATAGATCTAAAGAAATAAGTAAAGCATTTTCTAATGAAGTGCTGGAGATTAGCACCATTCGCTCAAAAAATATTACAAGTGATACGCAAGAGTTTTCATTTAAGCTCAAGCTGCTAACAGAGGTAAACCATAATACAATATTACCTCAAATAAAACATTTAATTGACTTTTTTAAAATCTGCCTTTCTCAGGAGAAAAACTTCACAGCCAATATAAAAGTACCAAAAGAAAGTGAAGAATTACACAACAACTACCATAAAGCTAATAAAACTGTAGAAGAATTCATAAGTAATGCTCCAATTCAAATCCTCCTGCAGGGCATAACGATAACGCTACAAACAAACGTTAAAAACATCAACCTCGATGGCTTACAACAAATCGAGATATTCTTGAATGAGCAGCTAAAACATGCAGAAAAAGCTAAAAATGAGGATACTACAAGAAATTTAGTGTCTCAAGAAATAGAGCGGGATATAGGTCAAACTAGGTCACACACAGATTATTTTAAGGCTAATAGAAAAAAGAAATCCAAAAAGCAGGCTAAAGAATTATTGCAAGAAGAAAAACAATCAATCATAAAACAAGTTCAACTTGATGCTAGAGTAGCTATGATAGATAATTTTGCTGAGCACAAGGGAAAAAAACTTGATGAAATATTCGTAGAAGTAATAAGTGAATATAAAAATCAAGATTCAGATGCATTTTACAATATTTTCAACTCAGTGTTTAATATTATTTATTTCCAAGATAAACAACTACATGAAATATTAGAGCCGAATGAGATATCAGAAGTGCTAAAGGTACTCAAAAGGCCACAACCTCCTAATAACTCACTTCTAGGTAAAGAATACTTACAAAAGCAAGTATATAGAAAAAAAGTGCAATTACTCAAATTAGTTTCAGGCCAACCTTCTCCACAGCCTAAAAATGTTTCTCATGAAATTTTACCAAGCAAAGCTGTAGACCCTTTACTGGAAATAAATAAACCCACCGATATTACTTTAAAATCATCATTAAAAACTGTATTTTCCTCGAAAGAAACTTATTTTTGTCTATTTTTAGTAGCAGCTTCTATATCAGCACTCTGCCTATGGCACTTGCCGCTGGGAAAAGTGTCAATTTTAAAGGAATTGGTGCCAACAGAAAAAAGGGAAAGTATCGTTCTAACATTAAACATAGGGTTACCAATATTAATTACACTGTGCGTTTTGAACCTGGCTTACTTTCTATACTCTGAATATTCTGTAGAATCTATTGAGCAGACAAGTAAAAAAGTTTGCGCACCTAACAAATAAGATCTTTCGTGATATAATTATTTATTTTATTGCATGTTTAAAGGAATTATCAAAGATATTGGCACTATAACTGATATCACTATCCACCCTAACTCTGATCAAATCTTCCATATTGAGACACAAAATTTATCCTCTATAAACAAAGGAGATTCAATAGCCTGCTCCGGAGTGTGTTTAACTGTTGTCGACATAATGAACGATGTATTCATAGTTCAAGTATCTCAAGAAACTATGAAGGTTTCTAACTTAAATATGTGGAAAATAGGAAAAAAAATAAACCTAGAACAAGCAATGAAACTGAGTGACAGAATTGACGGCCATTTGGTTCAGGGTCATGTAGATGACACAGCAGAAATTTTAACAATTAATCAAAATTCAGAATCTCATGAAATCAGACTATCATGCTCACAAGAATTAATTAAATTTGTTGCAAAAAAAGGTTCTGTAACGCTAGATGGAGTTTCCCTTACAGTAAATTCAGTTGTCGATCAAGAATTCACTGTGAATATCATTCCCTATACGTGGAAAAACACAACTTTTCAGCATAATAAAACAGGTAATTACCTAAATTTAGAAGTTGATATGATTGCTCGGTACTTAGATCAGCTGATAAAATATCAACACAATTAATTTTACAACTTTACTATTTACAATTATTATATTTTGAAAATCATATAGATACAAAATATGTTTTTCGATAGCCTAATTATCTTTATTATTGTCTTGTGTGTAATAATATCGATAACTAGAGGTTTTATAAAAGAGCTATGTGCATTAATGTTCTTGCTCTTATCAGTCTTTTTGACAGCTAGTTACTATGATTTTTTTATTATAAATTATAGTAAGTATTTTGACTCTAAAGTTACACAAAACATACTTTCTATAATCTCTGTATTTACCATACTTAATCTTACATTCATGACAATGAATAACTGGCTAATGTACATATTATCACCTATAAGGTTGGGATTAATGGATAGAGTTACTGGAATCTTTGTTGGAGCACTCAGAGGAATATTGCTTTCTTATGTACTATTTTTTGCTGTGCACTTATATTGCCACACAGTATATGATAAAAAAGAGGGAGAGTCTAAAGTAGAAGCAGAAGACATATTGCCCAATTGGATAATAAATTCACACTCTTATCAGGCTTTATTTGTGACAACAGAAGAAGTAATTAACATGTATGTACCAGAGTCATTGATACTAAAAATAAAAGAGATCGGTGAGGAAATGGTTGATCAAGAAAAATCTCAAAACAATAAAGAAAAGTGAGTGTTCATTTTCTATAGCTAAATTAGCTTAGACAGCTATTATCCACAGCAATTCGCCATAGGTTACCAATTCCTATGACTAATCAAACAAAACTGCAAACATTGACGAATAAGTAAACCATCAAAAAAAATTTAAATGTATAATTTTAGTTCATCAATGTAATAAAACAAAACTTTTTTAGTGAGTTCAAAATCTTCTAAGGTATTTCCTTCACATCTTGCTGTAATGCAGTTTTGCGTATTTGATACTCTAAGAAGCCACCAACCTTTATTATCGGTTACCTTAATACCATCAAGCTCTGAAAATACAATATTTTTCTGCTTTAGCGTCTCCTTTACTGACTCAATTATTTGAAATTTTTTCTCATCCTTCACTACAATTTTCACTTCATGAGTGATATATAACTTTGGTAAATCTTCAATCATCTCAGATAGGCTTTGGTTTTTCTTAAGTAAAATGTTAATGACTTTAACAGCAGAATATAGTCCATCATCGAAGCCCAGTTCAGAGAAGAAAAAATGTCCACTCAGTTCACCGGCAAACTTTGCCTCCTCTTTTACCATCTTTTTCTTAACTAGTGAGTGTCCAGTGGCACAGGTAATTACTTGCCCCCCTAATTTGCTAACGAAATCATGCACTTTCATACTCATTTTTACGTTGGCAATAACTTTGCTTTTTGGGTGTTCCGCCAATACTTCACGTGCAAAAATCATAAACAAGTGATCATTGGAAACAACATTACCTTTATTATCAATCAAGCGTACCCTATCACCATCACCATCAAGTGCAATACCAAGATCACATTTATCTTTCTTGACAATATCTATTAACTGAGCAAGATTTTTCTCTTCTATGGGATCTGGGTCATGCAGTGGAAACGTTCCATCTATAAAGCTATTGGTTAAGATGTGTATATGATCTGGTAAAATCTTTTCAATATACCTTACAATTGTTGGGCTATTGCCAAAATCCCAAGCTATTTTTAGTTTTTGTGTAGCGTTATTCTTGAGCGCATTTTTTAATATGTTAACGTACTCACTATATATATTCGTGTTAATTAAGCTTCCAATTTTCGTGCTGTTTTTAATTGTACTGCCTATAATTTCCTTCATTTCTTGATCTGAGTAAACTTTTTTACTACTGAAAAATTTAAAGCCGTTATATTCTCTGGGATTATGAGAAGCAGTGATCATAATCCCAAGATCTGCCTGCATTGTTGCAGCGTAGAGCATAGGTGAAGAACAGAGCCCAACTCGTATAACATTCGCACCGGATAAAATCAAGCCTCTGATTAATTCTTTTTCTATGCTTGGTGAATCTATCCTGCTGTCATAGCCTACACAAACGTTAGCTGCAGTTTGACCGAATTTTCTACCTATTTCATACCCATCACTGATTTGCAGGTCTCTGCCTACCACACCTCTAATATCGTATTTTCTTATAATAGTATTGTCCATACTGCACTTCTTGGAGTGGTTAATATATAACATTCCCGCCAAATACTCAAGTTTATTTAACTATAAGATTAGTTGATTTTTTAAGAAAATATGCTAATATTATAATATAGTTCTCTAAAAATAGAAATTATGCTAAAAGAAAACTTATTTATAGCTGAAAATCAAGGTTTAGATGTAGATGAGCAAAAGAAAAATAATATTTTAAGTTTCATTGAACCTTGCAACGATTTTCAGGATTTTATCAGAAAACTAGAAGAAGAAAATTTAATCTGGTACTTTATTGGTCCTTTACACAAAGATGAGAACATTAAAGAACAGGTAAGTTCAAAGTGGAAAGAGGAGTTTCAAAAGTTTGAGCAATCAATAAATGCAACACATAAAAAATTCGCAGAATCTCTACCAAGTGAAAATTTCTTAGTATATACAACACAAGATAATGAATTTCAAATTAGATTTGAAAATAAAGAAAAACCAATAGAGATTAGCACCCTTTTAAGAGCCAGTGACGAAGGCAAGGTTTATAACCTATCTTTAGGGAAAGATAGTCAAATAACTGCAACCAAAAAAGGCAGCAAAAGGCACTATTATTTTACTGGTTCAAGCTCATGTGAGATGACCATTAACTGGCAAGCTAAGGATTCTAAAGGCAATAGCATAGATTGTAGCATGACTGTAGAAGTAAATTCTAAGGGCATAAAAAGAGTGATTGATGAACCAAAATTTGGAGAAATAACTGACCCAGAAGAGGTATTAAAATTAGTTGAGCAGAATAAAGAAGTTTTTATCAATGGCAAAACTCTGCATCAAGCTTTCACTGACATGGGCAAAAGTGTGAACAATCAGCAAACACCAGCAGAGGAAACATTTACAAAAAATTCACTGCAGTCACCTATACCAAGTAGCAGTGGATATTCTTCTCTTAATACACCTTCTTCACGCAGAAGTTCTTTGTCTATTAGTAGTGAATTTAATGGTGAAGATGAAATATTTGAGAGTGATAAGTTTAGTGATGAAGAAAAGCATAAACAAGAAGATGGATTAGAAGAGAAAGTAGCGGAATTAGAAAAAGAAAACACATATCTCAAGAAGAAAAATGCAGAGTTAAAAAGCATTAATACAGGGATAACAGGAGAAAGTGATGAGGAACTAAGTAAATTAACCAAGGAAAATCAAGATTTGGAAAAAGAAGTTATAAGACTTAAAGATGAATTGAAAAGAAAGGAAAAAGAGTTAGCTGAAAAGGATAAAGACATAGAGCGATTAGAACAAAAAGTAACTGTACTAGAACAAAGTCAAAAAGATAAAAATGCTAGAATAACAGATTTAACTGATCAATTGAAAGATAAAGAAAGTGAGATTCAATCAACAAATAGAATAAATGAGGAACTACAGAAAAAATTGGATCAAGGTGAGACTGAACTAAGTAAGTTGAAAGAAGAAAACACAGAGCTGATAAATATTACAAAAAGAATACCGAAAACAGATAATAATGAAAAGCTGTTGGTAGAAGAATTGAAGGAAAAAATCGATAATTTGGTTAAAGAATTAAATGAAGTAAAAATAAAAAACAAAGATTTAGAGGGGGAAAAAGAATATTTAGAGAGGAAAAACGAAGATTTAGAAAGGAAAATTCAACAACTTGAATCTGGAAAATCACTTGCAGATGAGATGAGTGAGGTAAATACGAATGAGGAAATAGATAAGCTTAAACAACAGTTTAAGGCAAAGGAGGGTATGTTACAAGAAGAGCTGAAGTCTGTTAAAGAAGCTCTAGAGAAATTGCAGGACATATTACAGCAGGAAAAAGATCTGGCAGCTATCTCAACTCAAACTGAAGTTGAATATGAAAGTAGAGGAATCCAGGCAAATACTCAAGAAATTATAGTTCCTAAAACACAAGACCAAGGTACAAATGCAGGGATTGATGCATCATCTTCAACAGATCAAAAAGAGTCTAAGAAAGAGGAAGATCAAATAAATAGAACGAAATCTGTGAATAATCTTGTTCCAGTTGATCCACCATCTTTCACAGATCAAAAAGAGAAAAATCGAACAAACAGACCAGAAAACATTATGGATTGGCCTACTCCAATTCCATGCGATGGACTGGGGGCAGATCCAGCAAAGCCGACTAAGGTCTTATTAGATCCAAAATCAACCCCTGCTAAGGGTTCAGAAAAATCTATTTCTTGAAAAGGATAAGTTTTGCTTCAACTATAGCCAGTCCAAACGAGATATTATATTGCAATAATCACTAATTTTCTGTGCTTTCAAAAAAACACATCAAGTAAAATCATTTGAGAGTAAGTGGACATTGTTAGATGAATTAACCCTAACTTAAGAATCAGATATATACAATATTAGTATGTTTAATTAATAGTGAGGTTTAAAATGTTATCTAGTGAAAAAAACTCTTCAAATTTTGTTGAAACTAATCAAGATGATCTTGATTTGAGTAAAATGATGCAAGATCCATCAAATGCAGAGCTTATTGATAATCCACAGGCTCAACAAAAAAAACTTTCTGGATTATTAGCACAGTCAATAAAAGGTTTCTCTACGTGGTCTACAGGAAAACAGGCTCTTGTAGTAGGTACAGCAAGTGGATTATTTGCAGCAGTGCTACCACTTTTGGCAGTTGGTGCAACGCTTGCTATACCAGGTGCTATAGTTGGTCTTACTTTATTTTTCGCTGCGAAAGTTGCTGTAAAAGCAGTTCAATCTGGATATAAAGGGCTCAAATGGTCAGCAGAAAAAACAGTTGAAGGAGCGAAGCATATTGGCGGAAAAATCAAAGATGGTGCTGTATATGCCAAGAATTCGGTAAAAGAAACTGCAAGTTCTGTAAAACAGGCAACACAAGAGAGAGCTAGCTCTACATTAAGAAAAATGGGGGATAACATTCAAAACCTTGGAAGGAAGATGAGTGATAATGGTGCAAGCATGTCTAGTTTAGATGGCATCGCATATTCAATAGGTAATGAAGATCAAACTGTTATTTTGCAAACAAAAGAAAAAACGAGAAGTTTTAATAGTGTAAAGGAAATGTTTGTCAAGGAAGTTTTTGAAGACAAAGGTGTGAATAGCTCTGCTTTAACTAGGAAAATATTTTCTAAGCTGGGGGAAAAAATATTAGACAAAGCTTATTCTGTTGATGGTCAACACAGTGCCAAAAAGGACCAGTTGATCAACCGATTGAAGCAGCAAATAGATTTTATCAATAAATTAGATGCTAAGAAGTTGCAACATTTGTTAGCTAAAGATAATAGCAGCCTATATGAAATTTTTTCTGAATATCATGATGAGATTAAGGAAATTATTAAAGAATACAAGGAAGAGCATACTCGTTTTAATACTTTAGAAAGGCTTAATAAGTCAGCAAAAAGGCATAAAGCAAGTTCTATGAATTCATTGGAAAATAGCTTATTAGGAAGTAGTTCAATGAATTCTTTAAGTAGTTACAGCACTACTAGCAGCGAAGCGGAGTTGTTAAACCCTAGTGAGCACAAGGAAGTAAAAGCACCTACTTCACTCTTTGGTAGGATGTTCTCGTCAAAAGGTAGCAAAAAGCCAGAGGAAGTTACTTGCACAGGATATAAAAGGATTTCTGAGAATGAGGTGACATTAGCAGAGATAGGAAATAGCCGTTTTTATGTTGCTCCGGAGAACCCGTCAAGAAGAAATTCAACGGGTTCTTTAAGCACTGACAGTACTGCTACTGTTCCTAGTTCAAACATCCTTACTTCGAACACTAGATTAACGTGCAGTAAATCTTTTGATAGTGGAATAGATTCATCTGGTTCTTCTACACCACAAGAACAATCTCCTTGTGTAAAAGCATTGGTAGAAAAATTCAATAAATCACCACTGAAATTTACAGGAGGGGCACAGCCTTCTTCAGCAATAACTGTTAACAATGGAGTAGAGCAGCAAGCTTCAAAAATAAATGGAAAGTAAACAAAATTACCCACTTTCTTCAAAAGGATGTTACTCAATGAGTAACATCCTTTTTCCATTTGATCAAAACGTTCGCTTATTTAATATCAATTTTCTAGCACTAGGCCAATTTATGGAGTTTCTCTTGCCTTTTTCATAGGTTATGCAAGAAACTTAAAAAATAAAAGTTTTTATTCAATAATTTGTGTATAAGGGATATTATTTTACTGCTAGTGAAATAAACCAGAATGAAGTCTATTTTATTGACAAGGCCTTTATTAGATTCGTTGAGCACAAGAAGCACGCTAAAAAAATATGGATACAAAGTTTTTATAGAGCCAGTATTCACAATAAAGTACTTAAATCCTGATATATCTACGTATGAATTTGACGTTGTGATATCTACAAGTAAAAACAGTGTGAAGGCTTTCAGTCAAATATGCAAAGAGGATGGCTTTCCAATTATTACGGTTGGTAATTCAACTATGCAGGCTGCAAAAAATTTGGGATTTTCCGATATAATCTCAGCAGACAGCAACGTTGATGGTCTGATATCATTCATAAAATCTCATTATTCAAATGCAATAAAGTTCTTATATATAAGGGGACAAGAAGTATCATGTGACCTAAAAAAGAGATTATCTGAAGAAGGTTTTAACGTAAGAGAAGTTGTACTCTATAAAACAATTACTAAAAGGAGTCTAACTAATAGGTGTAAAAATTTACTATTGGACGGTAAAATTGATAGCGTTGCTTTTTTTTCCTCACAAACTGCAAGGGTATTTTGTTCATTAGTTCTAAAAAGTGGGCTATCTCCTGTGATGAATAATACAGTTGCATATACCATGAGTAAAAACATTGCTGATAGTTTAAAGTTAATCAAGTGGAAAAAAATTATAACATCGAGGTTGCCTACAGGGGAGAGTTTAATTGATATAATTAATAAGGATTGTTGATGCTAAAGATTGCAACTTGGAATGTAAACTCCATACGTAAAAGAATTAACCAACTTTGTAGTTTTATAGTTGATAGTCAGATAGATATAGTTTTGCTGCAAGAGATAAAATGTACAGAAGAGCAATTTCCTTATGCAGAGATAGAAGAATTAGGATATGAATATGCTGTCTATGGACAGGTTGCAAGAAATGGTGTTTGTGTTTTATCTAAATATCCAATACTGGAGAAGTTTAAAATTGATATTGTAGAGAGTCATCAAGAAGCACGTTATATAGAGTGTGTGATAAAACACACCAATAATAAGGTAAGGGTAGGAAGTGTATACGTTCCAAACGGTCAAAGCCCAGACTCTCATACTTTTGAGTATAAACTCAAGTTTTTTGATAACCTATATGAAAGGATGGGCACTTTGTTGAAAAATGAAGAGTTAACTATTATAGCTGGCGATTATAATGTTGCACTGGATGAAATTGATGTTTTTGATTCAAATTTATTAAATGGCCAAGTGTGCTTTCATATAAAAGAGCGTGAGAAATTAAGAGCGATCTTGAATCTTGGTTTTAAAGATGCATTTAGAATATCTCACCTCAACTTACAACAATTCACTTGGTGGCATTATCAAGGTAATTCACTCAGAAACAATCAAGGAATGCGAATAGATCATATGCTGCTATCGCCACAAGCTGCAGATAAATTGGAAACATGTTACATAGATGATAGGTTGCGTAAACTAGAAAACCCATCTGATCATACTCCTGTTGTATGTGTTATAAAACAATAAAAGACCTCTTACATATTTGGTAAATCTGTTTGCTGTCCTGTACTTTTAGCTGGCTGATCTAAAGTAGGTTGTTTAAGGGTAGCAGGTGTTTCTTTTCGTGGACTGCAAACTCGCTCAGAAGTAAAATGCTGTTTATTCTCTCCGTCTCCCTGAGAAATTTGTTCAGTAATCTCTTTGATTTCGGTTTTTAAAATATCATCAATGCCATTGCGAATTTTTTCATTCAATTTTTCTCTCTTTTCTGTATCATCTTTATCTGGTGAGCTAGGGTCATATAAAGTACCTGGCCTATTATTTGAAAAAAGAACCTCAACTCCTCCCTTTACAGCAAATATTGTACCAATAACAGCAGCAACTATTGCAAGTGTAGTAGGACCAAAAATTAATATTGAAGCAATGGAAAAAAGAATAGGAAGAAAAACTTTATATAAGAACTTTATTACCATCTCTTCATCACTAAGTAGTGGTTCATCCTCTTCTTTTTTATCCCCACCTAAAAATGGTATTTTTTCTTTCACTCCATCCATAAAGGAGCCAGAAATATTTTTCGGGTCTATTTTGATCCCTCCAATTAGCAGCAGCGGCATTTCCAATACGAACTTTATGAATGAATCTTTAGCTTCTGTACCACGTATATCAGCTACACAATCATCTACTAATTTCTTTATTTCAACATTCTTGACATTCTCTTTGTTCGCTAAATTTTTCTCTCTAACTTCTTTAAATACAGAAAGTAAAAACTGACAAAAATTCTCTTCACTGAGTGGTCTTATCTCTTCTGGATTGACATTAGTTAGTAGTATCTTCTTATAAGCTAATATAAAATAATCAGTTATTCCTTTGTCCTTCTTTAATTCGGCTTTAACTTCTAATACTTTTACAAAGTAATCGTAAATTTCCTTATGTTCCTTCTTGAAGAGTATCTCATTTTGCTCGGTCACCTGAGTAGATGACTCTAAAGGCTTATTTTTTGCTTTTGGAACCGTCATAATGATCTATTTGTACTAACCTATGCTATAATTATAGCATATTTTTCACATTAGTTCAAATTTCTTAGAACCTATCTAAAAAGGGAAAAAAGAAAAGAATAAAGCAAAAAAAAATAGAAGAGTAACAAATGATATAAGTGATAAGGGAACGTAAAAAATTGCTTCCATATATTTTAAATCTGATTATAATTACAGTTAGAGATATTTTAAGAGCTCAAAATCTATCTTTGTCTGCAGACTTTTCAGTCAAATTTTTAATCAAAAAGCGTAGCGTATCTTCTTCAGAGCATGTAAGTGTGCTTAATTTCTGTCGTATGTGCGCTGCACTTTTTTCTAATCTTTTTCACACAGGGGGATTTTATGTCCAGAATTCCAGATATTTGACCTTTACTTTAGCTAAAAACCATAGGCGCCTATGGCTAATTAAAATAAAAATTTTTCTAATATATAGAAAAATCACTGTTTACTGAAAACGGGGCAAGAAAGCTGCTAATGTTACAGAATTTTAGGTAAACGTTGTTTGCTTGACGTGCTCTCCTTACTTCAAGAACTCTTTAATATGACTATGCTTGTTAATTAAGTCCTTTCAAGACAGGTTCTTAGGGTCTACGGTATAATTAAGAAAAGCCCCAGTTGTCGCTAATTTTTATTTCTACTTCAAGTGGTATAGAGATTTCTATCGCATTTTCCATTACGTCTTTCATAAGTTTTGCTGTTTCTTGTACCTTGTCGTCCTCTACTTCAACCAGTAGCTCATCGTGGACTTGGAGGATTATTTTACCTGTTTTCAATTGATCAAAAAGCTGAATCATTGCACGTTTTATTATATCAGCGGCGGTTCCTTGCAGCGGTGCATTTATTGCTGCCCTTTCTGCAAATTGTCTTAGATAAGGAATTTTATTATTTATGTCTCTTACAAAACATCTTCTACCAAACAAAGTCTCTACATAACCATGATTTCTCGCGATAGATACTGCTTTTTCCATATAGACCTTTATTTCTGGGTAACAAGAAAAATAGTAATTAATGTATTCAGCAGCCTCTTGAAAGGTAATGCCAAGTCGCTTTGCAAGGCCAAATGGACTAATGCCATATATAATGCCAAAATTAATGGTTTTTGCTTTGCGTCTTAATTGCTCATCTATTTCTTGCACTCCAAAAACTTGTCTTGCAGTGATATCATGAATATCTTGCCTGTTTGCAAAAGCTTCTTTAAATGCGGTAACATTTGCAACGTGTGCCAGGAGTTTTAATTCTATTTGTGAATAGTCAGCAGAAATTATCTTGCAACCTTTTGGCACAATAAAGGCTTGCCTGATAAGACTACCTTCTTCGCTTCTGATAGGAATATTTTGTAAATTAGGATTGCTAGAGCTCAGCCTTCCAGTTGCAGTCACAGTGATTGAAAAGCTTGTATGTATCCTACCATCAAGCGGATCAACCTGTTTTATTAACGCGTCAGTATAGGTACCCTTTAATTTACTTGAATGTCGCCAACTTAAAATTTTACCTGCGATTTCTGTCCCCTCCTCTTCAAGTGCCTCTAGAACTTCAGAGTTTGTGCTATAAGACCCAGACTTTGACTTTTTCTTTTTACTTAGCTCCATTTTATTAAACAAAACATCACTTAATTGTTTTGGCGATGCAATGTTGAATTTTTCTCCTGCTAAATTATGTATATCGTTTTCAAGTACAGCAATTAGCTGCTCAAACTTATCAGACAGTTCCTGTAGTTTTTGAATATTAATCAGTATTCCATTTTTCTCCATATCAAATACTACTTTCATGAGAGGCCTGTCGAAGCGTTCGTAAATCGTAAAAAGTTTTTCCTGAAATAATCTTTGTGTCAGTTTTTCATGGATCGCTATTAAAATTTTTGCCGAGAAAGTTTCTACATTTTTACTTAAATTGTGTGCAATTATGTTTGGAATGCTGTGATCATGCTTACCTGTGTCAAGACTATATGACATGATCATCAAGTCATCAATTGAGTCTAGCACTCTCTCTATTGTAGGAAATATTTCTCTGATCTTTCTAATATCATGTATTATTTTAAGCACCCCATTTGAAAATAAAATTGAATTTATTATAGTGAGTGCATCTTGTAGGCAGCTTTGATCTATGTAGAAAATATTATCTTCACTGCAAGATAAGGAGATTTCGTTTAATGCATTGTTTTCAAAGTGGCAATGAATTGCAATTTTACCTTCATATCTGCAATGCTCCAAAAATTTTTCTAATTCTTCACCGCTATATTCTGTTTTCTCTTTTGTGCTAGATCCACTATAAGAAAAAAGCTTTTCTACTTTTCCTATCAATGAATTAAATTCATATCTCTTCAAAAAGGATAACAATTTTTCCATATTTGGAGGATGGACTTCATATTTTACAATATCATGTTGAAGATCTACTTTTTTGCATAGTGACAAAAGTTCTCTTGAAATTAGTGCTTTTTCCTTATGCTCAGTAAGAATATTACGAACTCTTGTTTGCTCAATGTTATTGATGTTTTCTATAATGTTATCCAACGAATCAAATTTATCCAGCAATTTAGCTGCAGTTTTTGGGCCTATTCTTGGAACGCCTGGAATGTTATCAGATGCATCTCCAGTTAGAGAAAATAAATCAAGAAGCTTATTTGAATTTACACCAAATTTTTCTATCACTTGTTTTTCATCTACGTATATATTTTTGATAGGATCAAATATTAGAATGTTGTAATTCAAAAGTTGAAATAAGTCTTTATCTGATGAGACTACTACTACTTTAAAGTCTTCGTGGTTGGCATATTTTGCAGCTAGTGTTGCAATTATGTCATCTGCTTCATAGCCTTCAATCTCTTCATAGCTGAAGTTAAAAGCTTCTACCGCTTCTCTCAGTATTGTAAATTGTGGAATTAGATCCTCAGGAGGCGTTACTCTGTTTGCTTTATACTCAGAATATAAACTGTGCCTGAAATTTTTTTTGCCAGAATCAAGTGCTATAGTTAAGTAGTCCGAATGGGAAATATACTTCAGAACCATATTAAGAAAACCGTACACAGCACCTACTGGAATACCAGCTGTGGTAGTCAAATGATGCAAAACGTAATAAGCTCTGAAAAGAAAACCATAACCATCAATGATTGTGAAAGTTTTTTCTTTCATTGTAGATATTTATATGTGCCTTTGATGGTCTTTTATTTAGCTATAAAAATCAAGCTCTTGTTTCCTATAGCCAAAATAATCATAATGCTATAGTTACTATAAGAAAACATATTACGCAAGGGAATTAACTATTCTGCCACAATTTTGCTCTATCACACTTGCCATATTTAATATTCCAGCTTCATCGTAATAATTTCCAATTACTTGCAAAGCAAGTGGTAAGCCTTCATTGGAAAGTCCAACAGGAACAGAAATAGCAGGTAACCCTGATAAGCTTGCCGGCACGGTAAACACATCATTGATGCACATAATTAGCGGGTCTGGCTTTTCATTTAAGCCAAAAGCTTCTGTTGGAGCAGATGGCACAAGTATGTAATCTATTTTTTCAAACGCTTTTGTAAAATCATTTCTAATTAATGCCCTAATGCACTGTGCTTTTTCATAATACTCATTGTAATGACCTGAAGAAAGCGCATAAGCACCAATTAAAATTCTCCTTTTCACTTCTTTACCAAAACCTTCTGCTCTTGTTAGCGAATACATTTCTTCAAGGGTATCAGCATCAACCCTAAATCCGTAACGTACACCATCATAGCGAGCAAGATTAGATGAAGTTTCAGCAGAACAAATTAGATAGTAAACCGGTATCGCATATTTAGTATGAGGCAGAGCAATGTCAACAACTTCAGCACCATTTTCTTTTAAATTGGAAGAAACTTTTTCCCAATGATGAACGATTTCTTCTGAAATTCCATCCATTCTATATTCTTTTGGTATACCAATGCGCTTACCCTTGATATCACCATTTATAAGATTAGAGAATTTAGGCACTGGTCTTTCGCTCGATGTTGAATCTTTTTCATCATAGCCACAAATTGTTTCCAGCATTAACGCTGAATCAGAAACGGAACGAGTAATTACTCCTGCTTGATCAAGAGAGCTCGCAAATGCAATCATACCAAAACGTGAACACCTTCCATAAGTTGGCTTTATTCCCACTACTCCGCAATAAGCTGCTGGTTGACGTACAGACCCACCAGTATCGCTTCCTAATGCTCCAGCACATAAAAACCCAGCAACTGATGCTGCAGATCCACCGGAAGATCCACCAGGAACAACTTTTGCTCCATCACTTTTTCTAATCCACACATTTTCAACAGGACCAAAATAGCTATTTGTGTTCGCAGAACCCATAGCAAATTCATCCATATTAAGCTTACCAAGCACGGCTGCTCCACTTTTTAAAAGCAAATTAGATACCGTAGATTCATAAGTCGGGATGAAATTTTCCAGCATTTTTGAACATGCTGTTGTTTTTATTCCTTTTGTACAGAATAAATCTTTAACACCAACTGGTATGCCCATAAGTGGTGGAATATCATCTTTTTGTTTTAAGAAATGTTCATCTGCTATTTTAGCGGCTTTTATTGCGATTTCTGGAGTTTTTGTTATAAATGCATTTAGTTGCTCATTTTCAACTGCATTAATATGCGTTTCTACAAGCTCAACAGCAGAAAAATTCCTCCTCCTAAGTCCATCATGCATCTCTGTAATACTTAGCTTTCTTAATTCATTCATCCATTAATATTCAATTTAGCGAGGCATTAATTATAACAACAATAGGGAAGAAAATCTATATATTTATGATCGAAAATGGGAATACAACCGAGATCAATTCAGATTTCTGAAATGGATTGGTTAGTAGTATGTTTTAAATAGCCGGGTTAGCACACAATGCTAAGCCATAAGGGTTTAGCGTTTCTAAAATCAAATATCAACATCATGTACGTTAAGTGCATTGTTATTTATAAAGTCACGACGTGGTTCAACTATATCACCCATTAACACCGAAAATATACTATCTGCTTCTTCACAATCTTTTATTTCAACTTTTAACAGAGTTCTAGTTTCTGGATTGAGTGTAGTTTCCCAAAGCTGATCAGCATTCATTTCACCAAGGCCTTTAAATCTCTGCAGAGTTAAACCTTTTTTACCATAATCCATCACTATTTTTGCGAGTGCACTTGGAGACTTTATTTTTATTTCAGTTTCTTGCAACTGTAAAAATGAATCACCATTAAATAAGTCAATTATGTTATCAAGAGAACTCAATATATTCCGTATTTCTTTGCTTTCAAGCATACTAAGCGAGAATACATATTTGTCTGCTAACCCTTGAAACAATTTAGCAATGTGAATTTCCTCATCTTTTACTTCTACTTCCCAATTATATTCACTATACATCAATTTTAAATATTTTAATATCTCATCAGCAGACAATAGAGCATTCTTTTTGCTTAAAATTAGCAATGATTCTAAGAGATCTTTTGGTATTTCCCTATCATAATTTTTGCTAATGTTTGAAATACTGAGGCACTTATTCAAAACGAAACGCAAATCTTTGCCTACACCATTTAATGTTAATCTTTTAATCGCTGAATTTACTATATACTCTTCAAAAGTTTCATCATCTTTGATATAAGTATCTTTAGCATTTTTTGTAACTTTATAGAGCGGTGGCTGCGCTATGTATAAATATCCTTTCTCAATTACTTCACGCATATATCTAAAAAAGAAAGTTAGAATCAAAGTTCTTATATGCGAGCCATCAACGTCTGCGTCTGTCATAATGATAATTTTATGATACCTAGTTTTTTCAATATCGAAGTGCTCACTCCCTATTCCAGCTCCAATTGCCGTGATCAGAGAGCCAATTTCTGCAGATGAAAAAATACGATCCAGCCCTGCACGTTCTACGTTTAGAATTTTCCCTCTTAAAGCAAGTACCGCCTGTGTTTTACGATTACGTCCCTGCTTTGCAGTACCACCTGCGGAATTACCCTCTACTATAAACAATTCCGATAACTCAGGAACTTTTTCCTGACAATCGGCAAGCTTTCCAGGTAGAGTTGCAATATTAATATTGTTTTTATTTTTAACTAACTCTCGTGCTTTTCTTGCGGCTTCTCTTCCTTTTGCTGACCTAATCGCTCTTTCTACTATACTTGCTGCTAACTTGGGGTCAGTTTCAAGTATTGTACTCAACTTGTCAAAAACTATGCTCTCTACAACTGCCCGCGCTTCAGAACTGACCAATTTATCTTTTGTCTGTGAAGAAAATTTAGGATCAGGCATCTTGAGAGATAAAACACAAGTTAAGCCTTCTCTAACATCTTCTCCAGTCAAATTCACTTTTGCCTTCTTCAAAAAACCTTCATTGTTTGCATAGTTATTGATACATCTGGTTAGTGCAGATCTAAACCCCGCCAAATGCGTACCACCATCCCGTTGTCTTATATTATTTGTGAAGCATAGCATATTCTCATAGTAGGAATCATTCCACTCCATTGATATTTCTACACTGGTACCTAGATCTTTTACATTATCTCTAATGCTGGCAATTTTAGTAACATGTGTCTTATTCTTGTCTAAGTACCGTACAAAATTAGCTGTACCAAAATTATCTTCAGACTCTTTACTATCGTTAAAATGAGACTTTACATGTGGTTTATTACGGAGATCACACAAAATGATCTCAATATTTGAGTTTAAAAATGCCAATTCTCTGATGCGACTCTCAAGAGTGGAGTAACTAAAATCAATACTACTAAAAGTCCCCGTTGATGGCATAAACGTTACTCTAGTTCCTCTTTTACTTGTGTTTTCATTGACTACCTTTAAAGATTCAACAGACTCACCATCTTCAAAGCGCATAAAATGTTCTTTTTTATTGCGCCAGATGGTTAATTCCAGCCAACTCGATAACGCATTAACAACTGAAATTCCAACACCATGTAATCCTCCGGAAACCTTATAGGTATTGCTGTCAAATTTACCTCCTGCATGTAGTTGGGTCATTATTACTTCTGCTGCTGATATTCCTTCCTCTGGATGAATGTCTGTTGGAATGCCACGACCGTTGTCGGTTACAGAAACTGAACCATCTTCATTTATGCTAACTTCAATCTTACTACAATAACCAGCCAAAGATTCATCTATCGCATTGTCAACAACCTCATACACCATATGGTGCAAGCCTGATCCATCATCAGTGTCACCAATATACATACCCGGACGCTTTCTTACAGCATCAAGACCTCTTAGGATTTTTATTGCGTCAGCGTTGTAGTTACTTTCCATGGAATTGCTTTATTTATAAATATTAATTAATATTACATTTGTATGTGCTGATTAGCAACATTTTTAAGTTGAAGGAAGGACCCTTGACCTTGATACATAGGAAAGTACAACAGATTATCTAAACAGAGCAATTTTACATGCTATTCCAATACATATACTTAAATTGAAACCGTCATACAAAACTCTGCTTCATATTTCAAGATAAATGGCTACAATCAAATACAATTTACCTTCTTCTTTCAATTGGACTTTCTAGCTCAACACAGGATAAGTTGCTCATACACTCTTCTAATATTTCATTCTTTTTATCATTGTTTAATCTACTGCTGAACTCTTGACACCTTCTCTCAAGAGCTGAATGCGTAGTCATAATATACCTTACTGTTTCAGATGATAACTCTGGTAACTCGCTACGTATCCTTTCTTGTTCTGTTCCAGAGAAATTGGTGAAATTGGCTCTGGCCATTTCAGGGAATTTTTGTGTGATCGTTTCTTTTATCATTGCTCTAGCCTCTTCTCCATCGAGTGTAATAACCACTGATGGATGTAAACCAGATAAAGACTCAAATAATTTATTGTATGTTCCACCTGCACAACTTTGACCTTGATTACCGTAAGTTGTTGCAGCGTCTACAAGACCTTTTAAAAACATATCTTTTCTGTTTTTTATGTCTTCATCATTCAAAGGAGTTCTTTGATTTTCTGTCCCTGTATTTCTATCATTGCAGGCTTTCCAACATAAAATAGCTGCCTGTTTTAGTGTTAACTTACTATGGTTGTCTTTAAAATTATCTCCTGTTCTATTGATAAATCTTAAGCATTCAAGTGCATGAGGTTTATCGCCTTCTGTAAATTCATTTGACTGTTTGATGTACTCTTCAATGTCGGTTGTGTTGCCTCTATTTAGCTGTACATAGAATTCATCTTTGCTTAAATTCTCTTTATACTTTTCTATGAGTCTATCAACACTCAAGTTTATACTAGCAACTGCACTTGGATCATGAGTAGTTTGCGCAGCAAAGGGAAGAATATTGACTATATCAGCAGCAAAAAGGCCCCTTTCTTCCTCTGGAATTTGTTGTATTAAATCGTTAAACTGCTGTATTTCTTCAATGAGTGATTTGTTTAGCAACCATAAGCACAATATAGGCAGTACCAAAAGCACACAGGAATTGATAATGTGTATTAATTAAAAAAATGCTTAATGTTATTCTAATAACATTTTTTGGCCACGCTGATAATCTTTTTTCATTTTCCCTTGGTTTGAAAAAATAATTTACTAATGATAAATACAAAGAGAGCTGTACAAGAAGAAAAAATGAAGGAATCATACTTACTAATAAAACTATATTAATGAATCTTTTAATTTTATTAGTGTTGTTGTAAGCATTTTGCACTCTTTCTATTAAAGCCTGTGCTCTATTTCTATTTTGCTGTTGATTATTATTTTGACCTGCAAACATACCCTATTCTAACATTAATATATCATACTATAGAAAGAATGTAAATAAAGCAAGAAATTTAGAGCTGCTTTTATTTTTGTTTGATTGGGGATACCACTTCTATACTTTCTGCTCCATCTAAGGTACTATTTGGTTTTTCTACAGTAATCTTGGGAGTTACTTTATTCTCGATATCTGCTCCATATGAGCTAAGTACTTCAATGGCCTTTTCATTTCCACTATTGAGTGCAATATCCAAAGCATCCATTCCAGCTTTATTTTTGTGGTTGATAAAATTCTTCAACCGATCTCTACCAAAGCTTTCTATATATTGTTTAATGATGAGTTTCACTACCTTTCCAAGACAATTATTAGCAGCAGGAAAAAGTATTGTGTTGTTATTATTATCTTTTTTCGTTATGTCTGCTTTGAGTTTATTTATCAAATACTCGATAACTTCTATTCTGCTATCATCCTCTGCTTCAGTGCATTGCCTAATAGCTAAAAATAAAGCTGTACGCCCATTATTATCAATATCTTCAATATTCTGTCCCTTATCAACCAAGGCTTGTATTACACTTTTATTTCCATATAAAGCAGCGAAGTGAAGAGGTATGTGTCCTTCAGTGCTTTCTCTTTCATTAATCAATGCACCATGGCTAGCTAGAAATTCTATAAACTCTGGTGTATCTGCAAAAATTGCAAGGTGCATTGGTGTTAAGTCATCTTTGCCATGATTTCCAGTTTTTGCGTTAACGTTTGCTCCGTTATTTATCAGCAATTTCGCTATTTCAAACTGCTTATACCCGATAGCAATATGTAGTGGTGTACGATTACGTTCATAATTATCATTGACGTTTGCACCAGACTTTATTAGTAGCTCTGTAGCTTCAATATCACCCATCCGAATTGCAGAGTATAAGGAAGGAGATTCATCTTTTTCTATTTCCCCTGTCATACGAAATTGCGAACATATTAATTCATAGATTATTAAGGATTATTATTAAGTTTTTATTAAAATAATATTAACAACAGTAAAAATCCTTAATTTTTATTAAAAATTTAATACCCATCAATGATTATATAAGCAAATGCTTATATAATCATTCCAAAAGTGAAGCAGTGAAAAAAAGCTTTTCATGAGAAATTATAAATGATAAATTATTAATAATGAATTATCGAGAATAAATTATGTGCTTTGGTTTGCCTAATATAAACAGAGAAGGTTATTTATTTATAGTTGTTTCCTTTATCGTAACATGTATAGCATTCTCTATATCCTGGGGAGCTGGAATTACTTGCTTATTTCCAACGTTATTATGTACCTATTTTTTTCGTGATCCAGCAAGAGCTGTACCAAACAATAAGGACTTTATATTAAGCCCTGCTGATGGTGTAATTTCAAAGATAGAAGAAGTTAGTTACTCTTTATCAGAAGAGAATGAAGAAGAAAAGAAATTTACACTTGTCAGCATATTTCTAAGCGTTTTGAATGTCCATGTGAATCGTATACCAATATCTGGTACGATAAAGGAAATGAGCTACAAGAAAGGCAAGTTTGTTTCTGCAATGAGTAATAGGTCCAGTAATGAAAATGAAAAGCAGATTATTGTGATTGAATATGAAAAGGGAAAAGAAATCATTGTGGAACAAATAGCTGGATTTATTGCACGCCGCATTGTTTGTAATTTGAGGACATCTCAGAGCGTAAAAGCAGGTGAAAGATTTGGAATTATAAGATTTGGTAGCAGAGTAAATATTTATATCCCTGCTGGAATAGAGGTAAGAGTCTCAGAAGGCCAAACTGTTATTGGTGGTGAGACAGTTATAGCAGATTTAAATAAACAAGAGAAGCTTACCTTTGACATTGTATGAATAACGATGAAAGTAACGGTAAATCCTTACCTATTACCAAGTTATTTCCGAATTTTATAACTTTACTGGGTTTATGTGCTGGCCTTACTTCACTTAAATTCACATTTAATGAACAATGGGAATTTTCAGCAATTTTTATTATCATTGCAGCAATAATAGATGGAATGGATGGCAGAATAGCCAGAATTTTAAAATCAACTAGCGATTTTGGAGCACAACTCGATTCTTTTGCAGATTTTCTAAATTTTGGTTCAGCACCTGCTTTTCTTTTATATTTTTGGAAGTTAAATGAAATTAAAGTTGTAGGATGGATTTTAGTAATGATATATGTAATCTGCATATCAATAAGACTTGCCAGATTCAATGTTTCGTTACATTCAGAACAATTATACTGGAAAAAATTTTTCTTTTCCGGTGTTCCAGCTCCTGTATGTGCTTTACTTGCTCTGTTACCAATAATTATTACCTTTCAATCTCATGAAAGTGAATATCTACTTCTTATAGAGCAATTTTTTAACGTAAAGAATACAGCTTGTTACTTTTTGACCATCTCATTTTTTTCGATAAGTCATATTCCAACTTTCTCTGCAAAATACATTTATGTCCCTAAAAGTTTATCCTATATATTTGTGTCATTTTTTGGAATATTGATCATATTTTTTATAAGTAAGCCCTGGGTAACACTACCAATTTTAGGTGGGGTTTATATCTTGACTATCCCAATAAGTACCGGACTCTATATACATTACGCATATAAAACTAGTCAGCTATATAAAAAATAGTGAGCAGCATGATTATAAAAGTAACTGATCTATTAAACTCTCTTTTATATATGAAGATATTCAACATACCATTTATAATTATTTGGGTAATTGCAACTGGGATTTTTTGTACGGTTCGATTCAAATTCATTAACTTTAGGTTGTTCAAATATGGGATACAAACACTATTCAACCTAAAATGTAATGGTAATAACAATGGTATAATCACTCATATTCAAGCGTTTGCAACAGTCATTTCAGGAACAGTTGGTCTTGGAACAATATCAGGAGTTGCAATAGCTATCACAATAGGAGGCCCAAGTGCAGTCTTTTGGATGGTAATTACCGGAATACTTGGTATGTCGATAAAGTTTGCCGAGGTGGTGCTTGCATTCACTTATCGCTCTGAAAATACAACTGGCGGGGCTTTTTATTACATGAAGTACGGGCTTGCAAAAATTGGATTTGCAAAAACTGGTAGATTTCTTGCCTTCACTTATGCGATTATGCTAATTATTGCAATGATTTTGGGCGGTATACCATTTCAAGCGAATCAGATAGCAGCATTGTCAAATAACCTCTTCGAATACAATGCGTCCATTATTATATCCCTGCTTGTCTTCATTGTAATATTGGGAGGAATAAAGCGAATTGCTTTCGTTGCAACAGGTTTAGCGCCTATTATGATAATGTTATATCTAGGCATGTGCATGTATTTAATCTGCGTAAACCGAAGTAATCTTTTGAATGCTCTATCTATAATATTTCAAGATATCTTTAACAAATCGGCTATAGAAGGTGGAGTATTGAGTGGATTAATAGCGGGGGTGAGAAGATCAGTATTTGCTAATGAAGCGGGTACTGGAACAGCAGCTATAGCACATTCGATTGTAAAAGAGAAAGATCCAGTTAAAGTTGGAAGTGTTGCTATGATTGCACCATTTGTAGACACAATATTAGTCTCATTTTTGACTGGTGTTGTGATAATTATTACTGGTATGCACAATACCAATGAAATTGGTGATATTACTCTAGTTAGTTCAGCATTTTCAACAGCCTTGCCTTTATTTAGCAAGCTAGCTCTTCCGCTGATAATGTTTTCCTTTGCATTTTCCACGATAATAGCTTACTATTACTACTGCGAAGTTGCCCTGGTGTACTTATTTGGTAACAAAAAAGTACTGATATTGTTTCAGTTTTTTATAGTGGGTTCAGTGTATATCAGCTGTATATCAAAAAATATAGAATTTATATCTTATTTAGGTGACAGTCTGTTTATGTGCCTTATGATTCCAAATGCTGTTGCGATATATCTACTGAGAAGGGAAGTCTTAAATACAATAGATTCTTATTACAAAAGGTATAAACATGATTTATAGAATGCTTTATATAGTGTTATTTTGCCTATCATTTAATGATGTATACGCTGCTTCAATTTTTTATAAAAGTTATGACACTGCATTAAATGGAATAAGCAACTTCATGAATGAAGTGTTGTTTTTCAAGATCTTTCACGTACCATTTATAATTCTTTTATTGGCCTTTGGTTATATATTTCTAACACTACGTTTTAGATTTCTCAACATAAGGATGTTTAAGCATGCGTTCGCTATTTTATGTGGAAAATATGACACAGATCATCACGATGGTCACATTACTCATTTTCAGGCATTTGTAACTGCACTTTCAAGTACAGTCGGCCTTGGAACTGTTGCTGGTGTTGCAATTGCAATTTCAATGGGAGGGCCAGGAGCGGTACCTTGGATGATGATCACAGGCTTTTTTGGTATGTCTGCAAAGTTTGCTGAAGTAACTTTAGCATTCAGACACAGAACAGAAGGCCAGGAGCAGTTATTCAGTGGTCCCTTTCAATATATAAGAAATGGACTAGAGGAATTTGGATTTAAGAAGCTTGGTATTGTGATAGCTGCAATATATGCAGTGTTTTTTGTATTGTCAGGTCTTGGTGGAAGTGTAGCATTTCAGACTAATCAAATGGTTTCAATATTATCTGGCTATTCAAGCTGGATAGATAGTCATCCTTGGGTTCTTTCCTTCATAATTTCTACATTACTTGCTCTAGTGATTATCGGTGGAATCAGGAGAATAGCTAGAGTATCTTCTGCACTAGTACCTATTATGTCACTCATATATATTTTGAGTTGTTTCACGATTATTGCATTCAATATTCACAATTTTAGCAATACATTAAAAATATTGTTTTCCAGTATGATAGACTTCAATGCTGTTGGTGGTGGAGTAGTAGGAGCATTTGTCGCTGGGATTCAAAGGGCAATTTTTGCCAGTGAAGCAGGTGTTGGTTCTGCTGCAATTACTCACGCTGTAGCTAAAGATGAGGAGCCAGTGAGAACTGGGCTGGTTGCGATGATAGAACCATGCTTTGATACAATGTTAATTTGTTGCTTGACAGGAATAACAATAGTAATAACAGGTGCATACCAGACCGGCATTGGCGAGGGAATATTGATCACCCAAAAAACATTTGAAACAGTTTCTTCTTGGTTTCCTATACTTTTAACCATCGCTGCGCCTTTGTTTGCGTTTTCCTCAGTAATTTCATTTGTATATTGTTGTGAAATGGGATGGCTGTATTTGTTTGGTGTAAAAAGTGTAGTAATATATCGTATAGCGGTGGTAGTAGTTTCATTTTTGTCAGGTTTGTCTAAAGATATAATGGCTATTGCTAATATTGGTGGGGCTTTATTCTCTTGTTTAGCACTCATCAATATGACAGCACTTATACTGTTTAGCAATCAGATTAACAATGAAGTCCAATGTTATCTAAAAAGGCTAAGGAATAATAAAATTAGCTAGATTTCTGCTATGATAGAGATATTTGTAGTCTTTGTATTATCTTACATATTAGGTTCAATACCGTTTAGCCTAATTATTGCAAAAATAAATGGTATAAATTTAAGAGAAGTAGGTTCAGGAAACATTGGCGCTACAAATGTTGCAAGGACAGGAAATAAATTTCTTGCTGCTCTTGCGTTATTTCTGGATACCTCTAAAGGGTTTATCGTAGTTTATACAGCACAACAATTTTGTGATAATAACGATTTTTATATATATGTATCTGCAATTTTAGCAGTTCTAGGGCATATGTTTCCCATTTGGCTAAGGTTCAATGGAGGAAAGGGGGTTGCAACAACTTTAGGAGTTTTGATAGCACTTAACATTTCTATAGCATTAGCATTTGTATTTGTCTGGCTAATAGTATTTTTTATCTTTCGGTACTCCTCTCTTGCTTCCTTGGCTTCTACTGCAGCAGCTGTTATAGCATCTTTCTTTTTTCAAAAGGAGTTATTCCTTATACTACTCACTGTAGCGATATTAATTTTCTTGAAGCATTACAAAAATATTGCAAATCTTCTGCAAGGCAGAGAGCATAAGTTTTTATAAGCGATGAGATGTTAAATCACTGACACTTAAACTACGAGATAAACTGCTTGATGGTATTATTTTATCTTCTTTATTTAAGATTGTAATTTTTACTCTTGTTATATTCTCTACTTCTTGAGGTATTAAAAATTCATCTTCAATGAATCTTTGCTTCACTTCTTGTATTTTTTCATAAAGTGTGGTTACATTGCGCTTATTTTGATTATAAATATCTTCAATCTCTATCTCTAGCCTGTGTGAAGCTTCTTTTTTTAACATGTTATTTATCACTGCTTCTGTTATTGCTAGCTTTTCTTGCAGAATTTTCTTTATTTCTTCTTTATCGTCTCTGCTATTTTTACTCAGTTCCGTGTATACCCTATAACACCTTTTCTTTAGTGGTAACATTCTTAAACTATCTAACATTCTGTCCACTTGACCCTTAATAGTCTTCTTGGCTTTCAATTTTAATTCTTTTACTTCTTCTTTTATTATTTTGCTAGCTATTCTCTTAGCTTCAGTTAAAGATGAGTCCTTGAGAAAAAAATCTGTTCTAAGTAAATTTTGGTTTAAAAGCTCCAAAAAGACTTTTCCTTTGATGTTTTCGAGTTGATCGTCTAAACCATCCCCCTGTAGTTTATTTGTTATGTGCTGAGACAGCGCAAAGTGCTCTAATTTATTTAACTTTACAGAGTTAATATTTTTCATTAACGTCAGCACAATTTGTTCACTATATTGAGAAGTAAAACTCAGTAATCTTCTCATTAAAGTAATGCTTACTTCTGCAATAAAATCATCAACTATTTTTTGACTTTTATCATCTTCATAATTATTTTGGGCGTTATGCCAAGCCCTAAGAATTTCTTTACCGTTTTTCCTATTTTTTAGCCTGTCTAACATAAACTTACGTGCTTCATTTTCTGCTTCTGTAAGGAGCATTTGTCTAGGTGGTGTAAATTTAATCTCTGGATCGGAATGAATACCCTCTAATGTACTTAACATTCTGTAGATAATACCAGTAAAACATGTGTTAGGAATTCGTTCTTTTCTAGAGAAAGTTTGGCTATCTAGTAAATTTGCAATCAACGCGTCTTTTTTATTTTTTACAGCTTCTCTATCTCCATCATTGCAGGCTCTAAGAACTAACAGAAGAATTTGTCCACCAGTGAAGCCAGAGCTATGTTTCTCATTACCTTTGCAAAAATCTTGCAAAAACATTACTAATTTTCCCTTATTCTCATTACTAAATGGTTGGCCATCAAGCATATGTAAGTGATTTATATATTCAATAAATTCTTTAAATCCCTCATTATTAATAGCGTCTTCTGGTACTGGATCATATTTGCGTATTAACTTACCAATATTATTACTAATATCGTCATTCAATTGATGGGGCAGTAAATGCTCATAAGTATCATCAAACTTATTTGTCATACTGCGAGTATTTTCTTTTATGCCTTCTAAAAAGAAACTTATAGCAGCTTTGAGTAACGTAAATGGATTAAAATCCTTTGGCCTTAATTCACTTTGTAATAGAATTAAAACCATTGCAAGTGGTATTGTTGCAAGTAACGAAACGAGCAGAAAAGTAGTTGTAAAGGTTAGATATGTTACAGAAGCAAAAAACAAAAGGAAAGATGCTATCTTAATTTTATTTTTTTCAAAAAATATTTCCCAATATTCCTTTTTACTTATTTTTTCCTGCTTTGCAGCTTTTATGTCTTTATAAACGTAAAAAGTTTTTATTTCAGATCTAAAAAACAATGTGGCAAAAGATAAAAAGACATTGGCAGGATTAACTAAAATGCTTAAAGAAACAAAAGCTGCGAAGTAACTTGCTGTCTTTAATCTGTAAGAATCCTTTCCAGGAAATTGTATTTGAGAAATACCTATCATAGCCTACTCTCTATAATATTATGATATTGTAGTAATAACAAATAGCCTATAGATGTCAATGCTTAAGTATTTTACTGTCTACGCACTCATCGTATTCAATTTCAACTGTAGAGTGTGCAATTTCAAATCTATTTAATAGTATTTTTTTTATCTCATACAAAATATTAGTGTGTTGTCCATTTTGCTTTATCTTGGCATGCATAGTAAGTATAAAATAATTATCAGATAGTGACCATGCATGTATGTGATGCACATCTATCACTTCAGGTAACTTAGATACAATCTCACTTTTTACCTCCTCAGCGGATACACCTTCGGGTGTACCTTCAAGAAGTATATGACAAGAATTCTTGAGAATTTTATAGCCACTGCTTAAGATTATTACACTGACAAATACTGACAAAATAGGGTCCACTATTTGCCATCCGGTAAACATGATAATTATGGATGCAAGTATAGCAGCTACAGAACCTAAAATATCTCCTATAACATGCAATACAGCACTTTTTATGTTTATATTGCTTTCACATTTACTATGTAATATAAAAAAGACTATAATGTTAGAAATTAGGCCAAGTGTAGCAATTATTAACATTACTTTCCATTCAACATTGACTGGAAAAATAAATCTTTTTATTGATTCAATTATAATGACCGCTGCAATGAGAAATAGAGTTAAACCATTAACAAATGCTGCAATTATCTGCAATCTGTGATACCCATATGACCTCTGTAAATCAGATTTCTTAGCTGAAAATTTGTGCGCTATCCAGCTTAAAATCAAGGCAAAAAGATCAGTGAGCATATGCCCTGCATCTGATAGTAGAGCAAGCGAATGTGAAATTACTCCACCTACTATCTCCATAAGCATTGTTATTGCAACTATTATTATGGAATAAATTAAGCGCTTGGACTCTGCTATTGAGTGTTTGCCATTGTGCACTGCTGTCATACAAAATCTTTTTATGAGCAAAAATCGTGGGTAACACTGGGCTCGAACCAGCGACCCCTTGCACGTCAAGCAAGTGCTCTACCAACTGAGCTAATTACCCATCGTAGCTTTAGTATAGTGCTTTAGTGGAATGGAAGTCAATTTGCTTTTAGACTTCTTGTTGAATGAAATTCCTTGACAAACCTTCCCACTTTCCTTATCATACCAGTAAGAGTACTTATCCTTGTTTTTGATCCGCGCGGGTTCAACAACAAAAATTCAGTAAAAAACTCAGATATTTATTGGCAAATTACATGAAAATTATAGCGGCTGCATGTCTTTTTTATTTTTTCTACATTCAGCCAAAACGCACTTTAAATAAGCGTTAGCACATTATTACAATGCCAATTTACATTATAAAACTCGCTACATAGGGATTTTTTTGCCTTTTTTAAAATTGATAAATTTCTTAATATTTATAATTCCGTTACTTGTTAGCAGCCACCTAAGGTTAGCTATAGAATCTTAGCCACATTCTAAATGTTGCATATTAAGTTAACTATCTATACTTTTTTATTAAGATATAAATTATACTAACATGAGAATTTACGTTTTTTTCAGATGAGTCACTTTATGCTTGATATTGTAAAGACTAATAAACTAGGGGTTAAAGTAATGACAATCAATCGACAAGTAAATAAAAATATATCTAAAGATGAATATTTTAACAACAAGCATATCATAGAAGTTAAAGATTTAAATATTAAAGTAGAAGTTTATTCTCATAATTTAAGAGCAAGTAAAGTTGCTCACATTGAAAGTGAAATAAGAGAAACAGCTACTAATTTTAAAGATGCATTTAAGTTGGAGCCTGGTAGCTCAGAACAAACGTTCAAAATTTATGTGTTTGATGATAAGGCTGATTACACTCATCTTGGCGGAAGCGAACGTTTTGGTTCTTACCTTGGAGATGAAGGTGGTAAATGTTACTACAAAGGAGAAGCTGATATTTTTGCTGAGATGTATGTCTATCAGCAAGGTGGCGTTCATAACCTTCAGCATGAATTTGCACATGGTTTAACTTACTTAGCTACAGGAGGTAAACCTCTACCTACAGTATTAATGGAGGGAATTGCAGATTACTTTGAGCACCATTCAGATCATAAGTTCAATGCTCAAGGATCAAGTATCGACAAAACTGAAGCTGCAAATCTAGATTTAGATAAAATTTTAAGTTTAAAATATTCAAATAACAGTGAAGAAAATAGTTTGGTTTATAAAACTGGTCATGCGTTGATAATGTACTTACAGGAAAAAGATCCTAGTTTATTAAGAGACTACCTAGAAGCTTTGTGTAAAGGTGATTCACATAAGTCAGGAAATTTTCTAGATCAAATAAGAGGCCATAATGATGCCTTTAAAGACTGGCTTGATTTGAATGACACAGAAACTGCAATGGAACATCTCAACGCTTTGCAAGTTACAAAAGGAGATTTTATAGCAACTGGTCAAGAAATAGTGGGTGGAGAAATTAAAAACATATCCTACTATAAAGCAAATATAGAAAAGATAGATGGAGAAAACGTAGGAAGTTTCTCTGCTGTAGAGCATGTGTCATTTTACGATTATGCTCGTGCTGTTAATAGGGCAACAAATGATACCCTCGATATATCAAAGGAATATCATTTCTTAAAGGCAGTAAAAACTACTGATGGGCAGGTTAAGCTGACTTACTCTGATCAACAAGGTAATGAATATCAAAACAGTCAAGAGTATAAAAATCAGGCTTTAAGGACATTGTCAAATTACGATGAGAATCTAAAAAAAGTTTATGATAATGCATTAAAAGACCTGGATGAGCAGATTCGCAAGGAATCCGCTGAAGTACGTGAAAAATACCATAAGCAAGAGATTTCCTATGAAGAACTTTTGGAAAAATATAACTTCATTACTTCTTCCTCTCGATATGAAGAATTGAAAAAATCCTTACTTGATGAGATGATAGACACTGGTTCAAAACAATTAAAGGCAACTCAGAACATTGACGTAGAAAAGATGTTAGAAGAGATGGTTAATATCGATCCAAACCTAATCAGAGGTGCTCATATTAATCTACAAGAAGGTAAAGTTTTCTCTATCAAAGCTCTTGGTCACGGAGATATGGGTGCACTGTCTATATATGAGGGAAATACAAAGCTTGGAGAATTATCGAGTGAATCAGGATTTTTTAAGCAAGTTGAAGGTCAAACTAAAGAAACTTTTGTTTTTGAGGATATATTGCACAACTTAAATACTCAATATGATGGTGGTGCTTATATGGCGGTCACAAAAGAAAATGGTCAGTATAAAGCTTCTTTAATAGATGGCAGAACAGTTGAACGCGATGAATACTTTGATGAAGCACATTTACATGAAAACGAATTGTTGCATCCTAGCACTGGACATATTCAAAAAGATTTAGATTCTCTGCTCCTTAGAGGTACCAAAATTTTGAATCATCAGGATTCAGAGCATGCCCAATATTCTGATGAGCAAAAGGCAAATGGAGTAATCGTGGAAAAAGGAAAATTACTGGATAATAAGGGAACAGATAGGACAGACGATGATGTATATGAAGCTGTCGTAAAGCAAGGAGACGAGCGCTTACATGAGTTCAAAAATATGGGCTTTTATATTACCGAGAAAGGTGATCTATTTATTCATGATCACGGAGTAAATGTAAGGTTTCAATTACCAACTAGTATCACTCATCTAAAATTAGTGGAAAAAGACGGAGCATATAAACTAGCACCATCTGATAAATATGGTACTGAATACAGGTATGATGTTCGAGGTGATGATATACCAGATGAATATAGATATATAGATCCAATATTTGCACATGAATATGAAAAGAGAGATTATTCCCATAAACATGTAAATGTGGGCCTTATAAACTTAGAGAAATATGGCTCTGGCAAACTTTTTGCTATAAAGTACGACCCAAATGATTACCACATACAAAGAAACTCCAGTGGTGAAATAGTTAGAATAAAAGATCAAACATATTTCACTAAGGTAAAATTATTTGATGGTGATGAAGAAATTGGAATGTTATCTAATAACTTCCATAATTTCAAAGGGAAAATATTCTTTTCCGCTGACTACAACTACAGTTATAATGATTTCCTAGCATCTGTTTCTCCTCAAGTTGAAATTGAGAATATGGGAAATGGAAGCAAAAAAATAACTTTCGATCAAGGTAGTGGTGATATCGGTGACACTAATAGAGGCTACACGGACTATCAGAGAATATTCACAAAAGAGAAACAAACCGAAAGTCCAAAAGGGCAAGTAAGTGAAACTAAGACAGAAGTTCATAGTACTACTAATGTTGTTGCTGAAGAGAGAAACGACAACAGTGAAATACAGTCTGATCAACCACAAATTCCAACAAGGGCAAAAAGGTCAGCTTCAGTGGAGGAGAAAGAGCAGGTAGTGTTGAAAGACACAATCTTGAAAATAGAAAAGAGCTATGATAGAGATGTAGAAGGAAAGCATAAGGCAAATGTAATCATAGATTATAATGATGTGAAAGCCTTGTATAATAGAGCAGAAGGAGCAGATAAGCAATCTGTGTTAGATTTTTGGAACAAACTGCATACATCGGATTATAAGATTGGCGCTTTGCCAGAAGACAAGTATTACTTTAAAGATGGCAAATTTCTAATTCACGATAGTGACACAAAAAAGCTTATAGTGTTACCTGAAGATAAGGTATCCGTCAAAATAATGAAGGATGGTGATAGTTATAGTTTGGCTATATCAAATGGTAATGGCAAAGTAATAAGTAGCATTAGTAAAATAGATAATCCAAATTACGAATTGCTGTCAGATTCAAGTCACTTCAGCTTAGAAACGCAAGATAACATTGAGTTATCAGATCAACATCATGAATACAATCTCTATCTAGAGAATGGTTTTGTGACAATGTTTGATTGCGCAAGCGATCATGTTTATCACGATCATAACTCAGCCTATATCTAATACACAAGGAGGGCCCTGCCCTCTTCTTGTCATTCAAGCAGCTGACACTGGTTCACCTTATGATGGTTTCATGCCAGTGCTCAGACACTGGCATCCATTTAAATTTGCTAGTATAAAAGTAATCAACATTTCTTATGATGGAAAAATGGATTCCAGTACTTGAATGACAGATCTGAGTAGCCCCTTCAGCGCTATTCAGATAGCTCCTTCGGTGTCATTACGGTGTCCAGACACATAACTATATGAGGATTGAGATGTATTTGTCTCCAGAAAAAAGATGTCATCCCAGTGCGTGACACTGGGATCCAGGAATTCTGATCATACATCAAGCTGGTGAGTACAGAAGTTATATAAAAATACAACGTTTTGATGATTATGAAAAATCAGTGTCACACACTGTAATGACACCAAAGGGACTACTAGGATGACATAGTCTGCTACATACTTAGATCACAAGAGAAGAATTCTGAAGCGAAAAGCTTCAAGGAAATCTTATGCAAAATCTAGTATTTACGGAATTTATATTATTTTCATGCACATTATGGTTTTTATAATTAACGGAAAGTGATATGGCTAGTTTAACTTTTAAAGACAACTCTGGAGGAAATGTACCATCCCCTAACATTAAAAGCATAATTTATGAAGATGCTGCACAGAATAAGTATACCTTTGGTGTAGACAATGCTACTAATGTTTTCAACACTTTTAAGTATGAACCTAATGGTGCTGCTGAAATAGATTACAGTGCTACAGCAACAAAGTTCATGACTGGAGGTGCAATTGCTACATTATTAGGTATTGGAACTAATGTAGATGCAATAAAAACTAAGACTGATTCTATTCCAGCTGACTTAAGCGCTGACTTAGTTACCATAAAAACTCAAGTCGGAACAGATCTGATATCAGGAATAAAGGCTAAGACTGATAAGATTACAGATACCTTAGGAGCTGATGTCACTGCTATAAAGGCTAAAACTGATACTATTCCAGCTGACTTAACAGCTAAAGTAACTGCTATAGAAACTGCTACAAATTCTGCTAATTTAGGAGATAAGGTTACTGCAATACAAACTAAGACTGATAAGATTACAGATACCTTAGGAGCTGATGTCACTGCTATAAAGGCTAAGACTGATAAGATGCCTGCTGATTTAGGAACTGAGTTAGGTAATTTAGCTAAATCTGCTGAACTAGCTCCTTTAGCTAAATCTGCTGATGTTACTGCTATAAAGGCTAAAACTGATACTATTCCAGCTGACTTAACAGCTAAAGTAACTGCTATAGAAACTGCTACAAATTCTGCTAATTTAGGAGATAAGGTTACTGCAATACAAACTAAAACCGATAAGATTACAGATACCTTAGGAGCTGATGTCACTGCTATAAAGGCTAAAACTGATACTATTCCAGCTGACTTAACAGCTAAAGTAACTTCTATAGAAACTGCTACAAATTCTGCTAATTTAGGAGATAAGGTTACTGCAATACAAACTAAGACTGATAAGATTACAGATACCTTAGGAGCTGATGTCACTGCTATAAAGGCTAAAACTGATACTATTCCAGCTGACTTAACAGCTAAAGTAACTTCTATAGAAACCGCTACAAATGCTGCTAATTTAGGAGATAAGGTTACTGCAATACAAACTAAAACCGATAAGATTACAGATACCTTAGGAGCTGATGTCACTGCTATAAAGGCTAAGACTGATAAGATGCCTGCTGACTTAAACGCTGAGTTAATTAAGTTAACTACAATAGGAAATGCTATAAATGGTAATGGTAACGTCACTGAAGCTGCTAAAGCTGTACTAGAGAGCAGTTTCAAGCAAGCTATCACGGATGCTGGGCAAGAAGGTAGTGAATGGCTTAAAAATGAGATAAAAGAGATAGTGTCACAGCCATCCTTCGAGATTCCAACAGATTCAAGTTCACCTCTTTCTTGGGATTGGTAATGTAAGTGCTAGTGAATGACATCGCAAGATGTCATTCACTGTTGTCATTCCAGTATCACATGCTGGAATGACATCCTTGTTTTATTGCAACTAATTTGCAGTGATTTTTGTTTTAATGTAAATGGAATATAGTCCTATTGCTGCTGCGTTTGAAACATTTAGACTATCAATTACGTTTGACATTGGAATTTTTAAAAGATAATCACAACTTTCTTTCACTAATCTCCGCATTCCTTTCTCTTCAGAACCAAAAATAATTACTCTTTTTTGCCCAAAATTCTTTATTTCATCTATATTTTCCTTTGCATTGCAATCAAACCCATAACACCAGTAGCCTATCTTTTTTAAAGACTCCATCGTTTTTACTATGTTTGTAACGTATATTAGAGGAACAATATCCAGTGCTCCACTTGCTGCTTTTGCGATAGATGCATTTTCGCTCGGTGAATGGTGATGTGGTAAAACCAGTGCATCAATGTTGAAACAAGCTGAGGTTCTTAAAATCGACCCTATATTGTGTGTATCAGTAATTTGATCTAAAATGACTATAGTAGAGCTGTCACCTGAACCTTCAGCTATTTCTTCGATATTTAAGCTGTGAAAAATAGGAGCAACTTTTAAAGCAATTCCTTGATGATTGACACCTTTGGGTAAAACATCATTGAACATTTTGTTCTCTACCAGTCGAGGTTTAATGCCCTTACTATCTGCACATTGTTTAATTTCTTTCTCAAATTCTCTGTAGAAATTTTCTGTTACTAACAGTTCTATACACCGCCTATTTTTGTTTCTTAATGCTGAAATACAAGTGTGCTTTCCATATATCCAACAGTTTTCATTAGCTTTTGATGATTTCATCTCATTATTGAAAATCAGTTTTTTATAGAATAAGCAATATTTTACTGTGTTTATATATTGTTGTAAAATTATGCAGTTCAATTAATGAATTTATGTCAGATGATGAGTTAGATTGGCAAAAAAATGTTAAGCCAATAGAATGTGGAAAAGTTACTTTGAAAGTTGATCACAAAGTAAATATAAAATCTATGATTGATAAAGGTGCCTCTAGTTTACAAGAAAATTTTCTTAATACTGATAATGGTTATTCATCATTTTGTCTTGACTACAATACAAAATTAAAGATCGATAGGGGCAAATATTTTATAAGCGATAAACTCGATTTGCATGGCTATAGTATAGATAATGCTTATTGTAAATTGATAGATTTTATTATCAAAAATTATCAAGCAAGGAATAGGTGCTTATTGGTAATTACGGGGCATGGTAATAGTACAGATAAAATAGACACTATAAAGAATAGCTTAAATAAGTGGTTGAATGACACAAAAGTTCGAAATATGATCTTATACTATCAGCAAGCCATAAAAAAACATGGTGGCAAAGGAGCTTTTTATGTCTTATTAAGAAGAAATAAAGGTTAATTTTAGAGTACCTATTTAGGAGTACCTTTCTTAGAATTCACGTGTTGAAGAATGATTTCTGCTAAACCTTTACTAATTCCAGGTACGTTTTGAATTTCAGCTAGAGAAGCTTTGCTTATATTTTCTACAGAACCAAAATGAGACATGAGTGCCTTCTTTCTTTTACTGCCAACACCGGATATTTCACTTAATTGTGAAGCAAAAAACTGTTTATCGCGTTTTTTTCTATGCGAAGTTATCGCAAAACGGTGAGCTTCATTACGCAGCAATTGTAAATAAAGCATGACCTTACTGTCACTTGCTAGAGTAAATTCTTCTCTGTCCGGCACATAAAATCTTTCATTTCCTGCATTACGATCATGACCCTTTGCCATACAAGCAAAAGGAACTTTTATATTCAATATTTCCAACACATTCTGCACTATGGAAACATGTCCTGGACCGCCATCAATCAGTAAAAAATCAGGGATTATATCTTTTATATTGCCAGAGAAACGTCTAGTCAGCACTTCTCTCATCATTTTATAGTCATCACCTGAAATTTCTTCTTTTATAGTAAATTTTTTGTATTCACTTTTTAAAAAACCTTCCTGCCCTGCAACAATCATCACACCAACTTGTTGATTTCCAGATATATGGCTATTATCATAAACCTCGATACGCTTTGGAATATTTGGTAACGAGAAAATCTTCCTAAGCTCTTCGAGCTTTTCTAGGTTATTTCTATAATCAGTAAGCTTCTGTTCTAGACTATGCTGAGAATTATTGTAAATAAAATTCAATAAATCACGTTCTTTACTATTTTTCGCATGCAAAACTTTTATTGATTTTTGAGTAAGAGCATAAAGTGCTTGTTCTATAATTTCCTTATCCTTAATAAAATCGGGAACGTAAATTTGCGCTGGTGGTGTGTTAACTGGATTATACAAATTGACCAAAAAGGTGGATAAAATTTCATCATTTGAATGATCACTACAATTCTCAATGAAGTAAGGAATGCTTCCATAGTTACCTTTATCTCTGAAAGATAGTACACCAATGCATGCTAAGTCTGCCTCACGTACAACGCTAAAGAAATCTGCATCTTCTTCAAAAGAAAAATCCATTGGCTGCATTTGAATTTGCTGAAGAAATTTCAATCGATCTCTATAGACAGCAGCAAGCTCGTAGTTCATCTCCCTACTGCACTTTTCCATTGTAGAAAATAGCTGTCTTTGCACTTCTTTATTCCTTCCTAGCAGAGTATCTTGTGCTTGTTTTACTGATTTGCAGTAATCATCTTTTGTAATTTTATCTACGCATGGTGCTGAACAGCGCTTAACTTGATACTCAAGACATGGTCTTTTTGTTGAAGAGAAATATTGATCTGAACATACTCTTAAGAGAAAAGCTTTTTGCAATGATAATATAGTGTTCTTAACAGCAGCAGCAGATGGAAAAGGGCCGTAGTAATGAAACTCATTCTTCTTAAACTTACCTCTATATTTCGCTATTCTTGGATAATCATGCTTAGAAATTGTTATATAAGGATAAGATTTTCCATCCCTAAGCAAAATATTATAAGATGGTTTTAACGATTTTATTAACTGTGCTTCAAGAAGCAATGCTTCGATTTCATTCTCAGTGATGAATATTTCAACCTTAATAACCTGTGAGATCATTACTCTGATTCGTTCAGAAAGGTTTTCGAATTGAAGGTAGTCAGATAATCTCGACTTCAAGTTTTTTGCTTTACCAATGTATAAAACCTTACTCTTATCTCCAATCATCTTATAAACGCCACAGGATTGTGGAGATGATTTGATTTGTTCCTTATATTGCCTGAGCATTTATCAATTGTTTAACCTGTATAAGGTTAAACTCTGCTACTAAATGAAAGGTAGAAACAACATTTGCAAGCAAAGATAACCTGTTTATTCTAAGCTCATTAGAATCACAGTTAATCTTTACACTGTCCATAAATTGATTGATAAATGGAGCAAAACGAGCAAGTTCATCAAGCGCTGTATTAAAGTCGTTATTTTCTATCGCTTGTTTGATGTTTTTACAAGCAGATATAGCACAATTTGATAGCGCAATCTCCTCATCTTCAATCAAAAACTTCTTACTGTAAGATGCATTATAAGTAGTGCCATCACTTTTTCTCACTTTGCTCATCATGTTACTGGCTCTTTTATAAGTGCTTAGAACCTGTTCACCTTCTTTTGTACTAAGATAACGATCCAATATCACAGTTTGCTTTTCCGCTTTCAGCAGATCATTAATATCGACTTTATATAGTATTGAATCTACAACATCTTGCCTTATATTTCTATTTTTTAAAATAATCTTGAACCTTTCTAAGCAGAATTTAAATACTAGTTTTAAAATTTGTTTTTCACTTGGCTTATCAACTGGAGTTATATTTTTATTCAATAGAAGCCTTGAACATAAAGATACTGACTTATCTATCAGCAATCTAATTGGAATATGCAAATTATTTTCAAGTATTGTTCTAATTATACCAATTGTCATTCTACGCAAACCAAACTGATCATACGAACCAGAGATTTTCTCACCTGCTGCAATTAAGCCAACCAAACTATCCATTTTGTCTGCAATAGCTACAGCAATCGCAGTAGGAGATCTAGGGCATTCTTGGTCCGATCCAATTGGCTTATAGTGCTCAGTTATAGCTTCCACTACTTCTTTATCCTCTTGAAAATAAGAAGCGTAGTATCCACTCATTACTCCTTGCAATCCCGGAAATTCTTTCACTATCAACGTTGCAAGATCTGCCTTTGCTAAATATGCAGCACGTTCAACTTTAATTAATGAAGCATGTGGAATAAATATCGCTATATACTTTGAAAGAGCGATAATACGCTTCACTTTTTCTTCTACGCTACCGAGCGAAGCATGAAATGAAATAGAGCTCAATTTTTTGACATAGTAATCTAGGTTTTCCTTCTTGTCTTGAGATATCAAAAACTGGGCATCAGCAAGACGTGCTTCTAATATTCTTTCATGGCCTTTGACAACTTCATTGTTGTTAACATTTACAACAGTAACAAAATGTGATATTTTCTGTCCATCACTTAAAGCAAGATACTTTTGCTGCGTATTAATTATACTAAGTATTACTTTCTTCGGTAATTCTGATGATTTTACTTTACCAAATAATACTATTGGCCACTCTATAAGCCCTGCCAATTCATTAAGTAAATAATCATTTTTTTCAAGTTGTAAGTTCTCCTCTTTTGTAAACTTATTAATCTGATCTAGTATAAATTGCTTTCTTTTGTCCAACTGGAGAATGACATTATTTTTTTCTAACAATTCAAAATAGTCTTTGGGTGTTTTAACAGTAAGTACTGCATCACCTGAAAGAAACCTATGACCATACGTCACGTTGCATGCTGTAACCCCTGCAAAAGATATAGGTATTATTTCGTCATTTAAAATACATAGAATATTTTTAATTGGCCTAACCCATCTCTCTTTTCTTTCACTCCATCTCATACTCTTTGGCCAAGAAAAGTTTTTTAGCATTTCCTCCAGTTGATTTTTGAGAAACCCGTTGATGTTAAATAAGCAGCTTTCTCTCTTAATGAAGTAAAAATCTTCATCATTTACTTTGCGAATGAGTAAATCTTCTTCACCTTTCCGATTTTTTCTCAAAAAACCTTCGATAGCACTTTTCGGTGCATTAACTCTTGGTCCTTTAATTTCATTGTTAGAATCTTTTAGCTCTAAAGCACTTATGCCATCAATAAAAAGAGCAATGCGACGTGCAGTCACATAAACTTCTATAGATGCAAATTTCACATTATTTTTACTAAAAGCATTAGTGATATAGCTCTTAACCTGAGCTGCAGATGAATTCTGCATTCTTGATGGAATTTCTTCTGAAAGACATTCAAACAATAATTGTGACAACATATTCTACTTTGCTCTATATAATTCACAGCATTTTTTTGTTAACTCTCTCACTCTACCAATATAGGCTGTACGTTCATTCACACCAAGCACACCTCTTGCATCAAGTAGATTAAGTAGATGGCTCGTTTTAATACATTGGTCATAAGCTGCTATCGGCAATTCTTTTTCAACAAGGAATTTACACAGTTTTTCTGTATCCTCAAACTGCTGTTGTACTACTTTAGTATCATAATAATCAAGTGCCAGGTAAGAAAACTCTCGCTCTCTTTGTTTAAAAATATCTCCATAAGTTGCACCGCTACCGTTCCACATTATGTCGTAAACATTATCTACACCCTGTATGCACATTGCTAAACGCTCTAACCCATATGCTACTTCACCAGGAATTATTCTGCAGTCAATACCTCCCACTTGCTGTATATAAGTAAGTTGTGTTACTTCCATTCCGTTGCATGTAACCTCCCAACCAAGACCGGATGCACCAACACTTGGGTTTTCCCAATCATCTTCAATAAACTTAATATCATATTCTTTTGTCGATACACCAAGAGCTTTTAAGCTATTTAAGTAAACATCTTGCAAATTGCTGCCAGATGGTTTTATTATAACTTGGTATTGATGATGCTGATATAAGCGATTAGGGTTGTCGCCATAACGCCCATCTGTAGGTCTTATTACTGGTTGTAGATACGCAATTTTTGTTGATTTTTCGTCAATTGCTGACATGATTGTTGCGGGATGTAGTGTTCCAGCTCCAACTTCAGACGTATATGAATGAAGTATAGTACACCCTTCATCTGCCCAAAAATCTTGTAATACCTTTATTATATCCTGTAGATTCACGCAAACTGTATATCTTTTAAACTGAATACATAAGCAAATAAGTACTATTCTATACTTATTTTTTTAATAGTGCCATGAAAATAGTCACTCAAGGCTATTGAACTTTCTTTTACATACTCAAATATGCTTTTGTTTAGAACAATCGCATCATGCATAGTCAGATCGCAGAATATAAATGCAGTCAAGTACAATAAAATCACTGCATAAAACACATGAAAAATCCCTTCAAATGTGATTGATATTGCATTGTTATAACTAAGCTGTATCGTACTTATCGGCCATGGTTTTATTACTTCTACAATATTAAAAAATAAATAAGGTATTATAAAGAAAAAGAACAAATGCATAAGATCATTAAACCAAAATGGACATTTAAGTATTGCCTTGCATATACTTAAATAGAATTTACTTACAATATAATAAATTGACATTATTGCCGGCATCGAAAGCGCAACAGTCATCACCTGTCCTGATGCTATTTGTACTACTATATTCTCATCACTGCTGGCTGAAGGATCTTGAATGTGAAAAATGGATATTGCAACTAATTGCAGCACTAACATAACTATTGCTAGCTTGGTAAAAATAGCAGCTACAACTATGCCTGAATTCGGCATTTTATATAGTATAAAATCACCTCCGTATGTAAGCATTAATATAATGTCGGTAATAAATAATATTAGAAAAGAAGACCAATAATGCTGCCAACCCGGTAAATATCCTACTCCTAAAAAAGAGCTTACTATTTTGGCAGGAAAAACCTTGCCTAGCACCTTACCCAAAAATTGAAAAAAAATCCCCATGTCCTAACTAACACTTGACTTATATTTTTCACAATACTGAATTGTAATGGACTTATCAATACACTTCTTGCATAGAAAAAAGACAAATAGTTAAAAACGATCTAAGTTTAGCAATAACCATTGCCCCTTCTATCGTCATCCCAGTGCCCAGGGATTGGCTCTTTTTTTCTAGATTCCAGTACTGGAATGACATCTTCAATATTCTTACATCTGATCTCAAACTATGGAATAACACCGTTATACGTACTGGAATATGGGCATCATTCAAGTAGCTGATCTCTATGATGGCATCATCCCAGTACTGGAATACCCCAGTTGCGGATTAATCAATACAGTAAAATGTAGAAATAGAGGGCTTTTTAGGCTTCATAGAATATGAAACTAATGTGGAAAAGATGTGCACCAAGAAATTTATTGGAGACCTGTGTCTTGAATGCTCAAGATCAAGTCTGTTTTTGAGGTAACCAAAAACTGTTTCAATAATCGACCTTTTTCTTAAAAAAATCTTTTCTTCAAGAAGCATTAATGTATTTTTCATACCTTTTTTTACTTTGGTAACGAGTTTTATTCCTCTATCGAAGAGTTTTGCAAAGAGCTCTTTCTTTATATAGCCCTTATCACCAAACAAAAGACCAGTCAGTTTTTCAGTTAATTTTGGTACTGGTTTTCTGTCGTCAACGTTACCTTTAGTCATTGTAACTCCTTGAATTTCACC
>NODE_3_length_68927_cov_99.876800
TATCAGTTAACATTAAAGCTCTTGGACTAACAGAATATGAAAATGAGCCAGTTTTACGGTTTGTAGGTAAATGCGAAAAAATTGAGGATCAAGAATTACTGGATACGGTAGCTAGATGTATGGTCCCAGAGTGTGATGGTATGATAGAATGTGAGAAAAAATACCATCAAAGGAGGAGTTATGGTTACACGGGTGCGCCAGAACACCAGAGGCAGTACGTAAGACAATACAAAATAGTCAAGAGAGCATAGCAAAACTTTCTCAATGCTATAATCTTAATCCAAAAACTATTGTCAAATGGAAAAAACGTTCATTCATTAAAGATGTGAATATGGGACCAAAACAGCCAAAGTTTTAACCAAAGAGGAAGAGGCTATAATTGTTGCATTTCCGCTTCTTCCTCTAGAGGATTGCCTATATGCTTTACAAGCAACAATTCCATATTTGACTCGTTCTAGTTTGCATCGTTGTTTACAAGGGATAAAAGCTTCTTGCTTTTATAGTTAATTAAAACAAAATATACATGGGTTGTTATTAAAGTACAACTGTTGTACTTTAATTGGAAGGTATAGTAAGATAAGGAGGGTGGGTTATGTCTTTAAAAAAGAAAATTTCTGGGTTTATAGAACAACAGCTTGATATTAAATATCATGACAATTACTTGACTTACACTATATACAATTGGGCTGCAAATGAAATATCTAACTCCATCGCTCTGTGTATAATTGGCTGTGGCGATTGTGAGATTAAGTATCAAGGTATTGCTAATTCGTTTAACATAACGAAAGAAGAAATTAACCAAAGTAATATAGAAAGCATAAAAAATAAGATAGAAAGTGAAGCTAGAAAAGAAGGTAGTGAATTTTCCGAGTTGATTTCTAAAATGGATCAATCGCTGAAAGAACAAAGTGAAAAATCTATTATACAGATTCTAAATTCATCTGCTGAGGAGATGTTAAGGAGTTTTTGTGGTAATTCTATACAGAGGACAGAGGATAAAGAAGTTAGTGTATCCTCTGCTTCACATGAAGAACCTGCTACAGAAGATTCGGAAACTACTGTTAATTCTGATCTTTTATCAATTTAACCAGCTCCTCATATAAATTTTTTCTGTACTCAAGCTTTATGTTTCTGAGAGGATAGTAAGCACTACATTTTTCTATTTCCATTATAACAGACTCGTCTATTTCCATGATGATCTTACTATTTGTACTCTGTCTAGGACTAAGCAATAGAAATAGTAGGATAACAGTAATCAACCAAGATTCCAGCATCACATACTAGGATGATATAAGTATCATAATTTACGATTAGATTGACATAGGGTGAAGAGTAAATTAAAAATTGAATAGATCTTTTAATGCAGAATAAATGCCTATAGAAATATTAATGCCTGCTCTTTCCCCAACAATGAGTAAAACTGGAGGAAAAATTGTAAAGTGGTGTAAAAAAGAACAAGATAAAGTTGAAATAGGTGATGTAATCGCTGAAATTGAGACTGATAAAGCCATAATGGAGTTTGAATCTGTCGATGAAGGAGTTTTGGCAAAAATTTTAGTGTCGGAAGGAACAAGTGGCGTGCCTGTAAATCAACTGATAGCTCTAATGTTAGAGGAAGGGGAAGATAAAAGCACACTTGATTTAGCTTCTGCCATCAATACCAAGGTTGAGAAGGAGGTTGAAGCCGATTTTTCAGTATCATCCAACCCTTCGATTTCATCTAGCTCTTCAATGTCATCCCAGTGTGTGACACTGGGATCTAAAAAAGAGGATAGAGCAATAGAAAATAGAATAAAAGTAAGCCCCTTAGCTAAAAAAATAGCTCAAAATGAAGGTATTGATATAAAGCGATTAAAAGGTACAGGTCCATATGGTCGTGTCATCAAAGCTGATGTATTAGAATTTTTAGATCAAACTAAAAGCTATGAGAGATTTGAGGAAAATATAACAGTTGAAGTAAGCAATATGCGCCAAGTGATAGCGCAGCGCCTAGTTGAATCTAAGCAAAATATTCCACACTTTTATTTAACTGTAGACTGCCACGTTGATAAGCTAATATCGCTCAAAAATGAGGTTAATTCAGCAAATGAAAACAATAAAGTAACAATTAATGACTTAATTATAAAAGCTGTGGCTTTCAGCATGAAAAAATTTCCTGATATAAACTCATCGTGGGTAGATACTAAAATAGTAAGATACTCAAATATAGATATCTCAATTGCTGTAGCGCTTGAGGATGGACTGATTACTCCTATAGTAAAAAATGCTGATGAAAAAAGTGTTTTATCTATATCAAAAGAAGTGAAAGATTTAGTAAGTAGGGCAAGATCTGGAAAACTAAAGCCTGAAGAATTTCAAGGAGGAGGATTTACTATCTCCAACTTAGGCATGTTTGGTATAAAAACTTTCAGCGCTATAATCAATCCACCGCAATCTTGCATTATGGCTGTTGGTGAATCTAAAAAACAGCCGGTTGTCATAGGTGAAAAAATAGAGATAGCAGAGATAATGACAGTTACTCTCTCTGTTGACCACAGAGCAGTTGATGGAGCACTCGGAGCAAAATTTTTAAATGCCTTTAAGTACTATATAGAAAACCCTACGGTGATGCTTCTTGAGCCTTTATTATTATAATAAAATTAATACCTCTTAATTTATACTTTTATTAATTGATAGGTTTAGAGGTAAAATATGACTGATAAAAAGATAGAAAAACGTAGTATATTTTTTGATGCTGCAAAATCAAAAATTTCAAACGATAGGTTTCAAATAGATTCCTCGTCTAATGAGTCAATGGATACCATTGATAAAAAATTTAAGTATGAAGTGAAACTTCCAGGTGTTATTCACACTACAACAAGAAAAAATAATGTTGGAAGCGGATTAAATGAGTTAGATCTAAAAAAGAAAAACGAAAACTCTTTCAAGACATCAATAAAGAATATTGAAGAATCAGATAGTAAGAGAAACCAAAGTCATTTGCTGTCTCAGGAAGACTCATTTCCAGAACTACCAGCATGTGCATATAAGCCAGCACTGCTGCCAAAACCATCAAAAGAAAAAATAAAGGAAGCTGTAGATAAAATGCGCAATAATAGAAAAGCTCATAATTCTGCAAGTGTTGAAAATGGTGTTAGTTCAGACAGGTTCAAAGTGCGCCCGTTCTTATGTAATGATATAGATGGATATGTAGCTCCTGACAAACGTGACCGTAATCTAGAAAGGTGTAGGGTTACACATGATAGCAGTAAGCTTGAAGCACAAATGGAAAGAAAGCATGGGTTTCAATCAGATCCAAGTGTTAAGCATGTAAAGGCTGATACTGTAGTATGTTCTATTACTAAAGGTCATGACAAAAAAGGCGTTAAATCTGATGTCTCATATACACAAGAGCCTACATCAGAAATGTCTAAGGTTAATGTGAGAGAATTAGCAAATAGGTTCCGTGGCTAATCATTATTGGATTTTTCGAATAACAATTGCTTAAGATTTTATAAACTGTGCATATAGTACTCTATAAGAGAAAGAGAAGTGTGACAACTTCTCTCTTTCTTAACCACTTGCTGAAGAACGTTTATCTTCTGTGGCATCTGGTGATGGAGCAACTAATCTACTCAAAATCTCATCTTTTGGTCCCATAGCATAAATAACCCCATCTGACATGACGATCACTGTATTGACTACAGATAGTAGCTGTAGCTTATGAGTGATGATAACAGTGGTAGTATTTTGCTCTCTTGCAACATTGATTGCATTAATCAAGCGCGCCTCTCCATTACTGTCTAAGTTAGCATTCGGTTCATCAAGAACTAAAAGCTTAGTATTACCATAGAAAGCCCTTGCAAGTCCAAGAAGCTGTTTTTGGCCACCAGAGAGTATTACTCCTCCAGGTCCTCCTATTGTTGTATCATACCCATTTGGTAAGCTCAGTATTAATTCATGTATTCCTGCAATTTTTGCTGCTTTGATTATTTCTTCAGGATTTGGATCTGGTCTCATGCGGGCAATATTAGCTTTAACGCTCGTGTTAAATAACTCAATATCTTGAGGTAAGTAACCAACATAATTACCAAAGTTCTCTCGATTCCAAGTATATACATCAGCGCCATCTAGTCTGACTACACCTGATATGGGTTTCCAAACACCAACGGTTAGTTTTGCAATGGTCGACTTACCAGAAGCACTTGCACCAATAACACCAACAACATCCCCTGGTTCTATTACAAATGAGATTCCTTTTACTGTTGGCTTATTGCTCCCATAAGGAGTAAAAAATACCCTATCAAATTCCAACTTCCCTTCAGGCTCTGGTAGAGCCATAGTTTGCTCTCTTTTTGGGGATGTTAGGATGAGTCTTTGCAGCCTGCCATATGACATCTTGGCTTGATTTAAAAATTTCCAAGTATGAACTGCTGCATCAAATGGAGCCAATACTCTACCCATCAAAATCGAGGCAGCAATAATGCTACCGGCAGTTTTGTGAGCTGTGATTGCAAGTAATGCACCTGTTCCAATTACTGAAATTTGGAGAGTTGAACGTAAAAATTTAGTAATACCAGTAATTACATTAGAACGATTCTGTGCTGTGACTTGCATTGCACGATTTTGATCATTCCGTTTACACCAATCAGAAACTATAAATTCTGACATACCCATAGCCTCAACCACCTCTGCATTTCTTGTTGCAACATCTATAGCATTAATATTACGTATAGTTTCTTCATTGGTTTCTCGCAATATACGCTTAGTGGCAAGTTCATTCCATACTGCCATTGAAACTAATATAATGATCCCGGCAATAGCTATAAACCCTGTAGAGGTATGTATCATAAAGATCACAACAAGGTAAATTAGCGACCATGGAGTATCGAACAGTGAAAATATACCATTTCCTGTAATGAAATTTTTTATTACTCCAAGATCTCGTATTGCTTCACCACTTGAAGTTGAGCTTTGTACTGATGTTAACCTGATTGACCTTACTATTAGATCTGGTGTTGCAGTTTTATCAATCCAATCACCAATTTTAGCCATAGCTAAATATCGACAAGTTTCAAGCATTGCAGAACATGCAAACGCAGATAAAGTAATAATCGTCAGCATAACTAGTGTTGACACACTCTCGCTCGATATCACTCGATCAAGTACCTGAGAAGTATAAAGTGGCAAGAATAACATTAACGCATTAATCCCTGAGCTAAACCAGAAAATGAACCAAAACGCACTCTTGCACTTCTCTAGACAAGTATATAGTATACTTTGCTTTAATTCCTTTTTTATTGACGGAGTGATTTCCACAATCTTCCTTTTATTTAATTATATGTACCATATATAGTTTTTATTTCAAAAGTATTAACAGTTATTGCCTTACCATATCATTAATGTAATAAAATATTAATGATATGCGAATATAAACTTTTTCATAGCAAGGCTATCTAATTTCTTCTCTACTATAACCTTATACGATAGCCTTGCCAATTGTTCTACGTTTTTCTTATCTACTACTCAATGACAGTTTAGTAGAATGCTTACTATCACTCCTCTGAAAGTTGATGCTATCAGAGTCAGTGACTACAATCTGCATCTATTTTCCTCTTTCTATATGATCAGGAAGTATTACATATTCCAATGATCTAGCTGTAATTGCTCTTTTTCTCACACAAGATGGACTTGAATATACCCTTGGTCTATATCTTTCGAATTTAAAACAGTCAACAGTAATCCCCTCCTCAAAGTTAGAAAGTATTAGAGATGGAGATTTACTAACTTCCTTATCACTCACAGGATTATTTGCATTACCATAACTCACATGACGCGCTGCACTATGATTGTTACCACACTCTTCTCTTGAGGTTGAACTGCTTGGATTAAAAGGAGTCGAAAATATTGAATACCCATTGGTATCACCAAATCGTTTTATCAACCCACAGTTTTCTTCATTCATTTTTGTAATATTCTCGTGATTAGCACCTTCTGATAAGCTTGATGAAGCGATAAGATCTTCTTTTTTCTTACTAAAGATATTGCCTATTTTTAGCTTAGTTGCAACATTCTTGAATTTGTTTTTCGGAGCTTTTGGTTTAATTTCTGAATTCTCATTTATAGTAATTACACATGATGGATTATCTAACTTGTCCATTGTATTTTGTACTCTACTGTTGCGTCTTGAACACAGACTAAGTTTTGCTGTTAAATCATTCAAAACAGGTGAACTTTTTCTACCTTCTAAAGACTTATTCGAACATAGTAGTGCACTACCACCCCTACTCATTTTCTGAGGAGAAATATTGAGTTTGTCTTTACTCTCTAATCTAGTTTCATGCGTAAACTTGTAAAGTTCATTTTCCAATCGTGAAATATCTTCTGCATTCTTTATTAATAGTTCCAATATTGAGTTGTATTCCTCCAAATCATGATCCCCTACTTTTGTCTTAGCTAACTTTCCTGTAGCCTCTTCAATTCTGTTCATTTTTTCAGTATAGTTTTCTATCTTACGTTTAACAGGTTCTTTTTGAAGGCCAATCACTAAGTTGTATAAGATAAGTAAAAATGATATCGAAGAAAATGCAATGGAAATCCAGGTAGGAATTTCTTCCTTTTCAGATTCTGCATTATTATACTTAATGCAAACAGAAATAATCACACTTGATATTGACATGGCCAGATTATAGTAGTCTAGAAGCTTTTTGCTTCTTTCTTGATCTTCCATGTTAAGTTTATCATATTTCCTTTTTTTGTTTTCCCTTATTTCATAAAAGAAATCTAAAAATAACCTCAAGATATTTGTGTCACCATGTTTAAAAGCATAATCTAAAGCTGTTTTTTTTGCATTATCCTTTATATCAAAATTTATCTTTTCATTTAAAGTTTTCTCTCCGGTGCTGATTGTTAGGTAGAATAAGGCTTTAATAGCTTTTTCCCTTAAGTGCTCATTTTGTTTACGCTTTTCTAAAACTAACTTTTTCAAAAATTGACCTTGCTTAAAATCCTCATTTATAGTTTTTTCAAAATCATTATCACTCATTACAAGATAGTGTAATGCTGTTCTTCCAGATTTAGATACAACATTTAACATTTTCTTATTATAGGGGTAATGATTATCTTTCATAAAATATTCTATTAACTCAGCATTAAGGCTCATGGCAGCTAAATGTAGAGGTATAAGCCCTTGACTGTTTGTGTTAAAAAGTGGTACTGTGTTCCTAATAGTTGACTTAGCAATACTTTCAATAACATACTGAGAGAATTCTATGTCGTTGGCAAGAGCAGCCATGTGTAACGGTGTATTGTCATTTTCATCATATAACACTTTGATGCTAGCAGCCACCTTTTTACCTACAAGTTCTTTTGACACAAATTCAAGACATTCCTTATTGCCGCTCAAAATAGCTGCAAATAACAACTTTTTTTGTGTATTTTGTTCTAAAAAAATACCCTTTGGGCTTTTTTTTACCAAATACTTAACGCATTCTACTCTTCCACTGAGGATAGATAAGTGTAGTAAAGTTTGTCCATCCTTATTTTTCTTACTTAATATTTCTCCCACTCTCTCTTTTTTAAAAAGGTGCTCAAGGCATGATTTATTACCAACACGTGCTGCCATATGAAAGACGGTGTCACCGTTGCTATTCTCACGCAAAACCTCTTGATAAACGTCAAATTTCTTCTCTTCCAACTTTTTTTCTATCATGCTTAAAAACGATAAATCAAGTTGGGCAGCAAAATGTAAAGGGGTGTTTCCTTCATTATTACTCTTATTTACTTGCATGCTTCTGTCTATTAATAGACTCACACATTTTTTTCTTAGTTCTGTTTCTGTATTACTCGATAGAGCTAAGTGTAGGGCCATATTTCCTTTGTGTGTTTCTGTGCTTAAATCGTAATCAGGAAATTTCTTGAGTAAAGATGTTAGACAATCATACTTCCCGTACATTGCAGCTAAATGTACAAGATCTCTTCCATAATCACCTTTGGATTGAAGTATGCTATTTCCTATATTTTCATAAAATAGGTCTATACAATATGAATTACCATGTATAATAGCAATATGTAAGGGGGTGTTACCTTGTTTATTCTGAACAATTTTTGCACCTGATTGAGTAAACAATTTCATTAGCTGGTTATTTCCATGTTTTGCAGCTATATGCAATGGGGTGTTACCATCTACATTTTCTTGATTAATTTCACTTTTTCGTCTACCTAAAAATTTTAGATGCTCTATAAGAAAATTTATGGCATTTTCTTGAGTTTCTGAGTTACCTACAATCTTATGAAAAGGATTCTCATTATATTTATTTTTTAAAAATTGTACTTGATTATCAATGAAGAATTTTATGCACTCAGCATTTCCAGATTGCACAGCATAGTGTAATGCGTTATTTCCATATTTATCTGTTTTAATTTTCTCCCTATCAAAAATTCCTTTTGCTGTCAATATTTCTTTTAAATATTCTAGGAGGTTAGGACTTCCGCTTCTGGCAGCATAGTGTAACTCGGTTTTATTATTGGTAGTGCAACTAAAATCTGCTTCATTTTCTATGAGAATTTTCAAGCATTCTTTATTGCCAGATTTAGCCGCATAGTGTAGTGGTGTTTTACCATCTCTATCTTTATTCCTTACTGCTTCTTTAATGTCAAAATTAGAATTTTCTATCACAAAACATAAAATATCTTCTTTACCCGACTCAGCTAAATAATGTAGAAGTGTTTTATCATTACTATCTGCAAAATTCTCCAATTTTATAATCAATTCTCTGCCCATACTAAGAATTAGAGATACAGCTATTTCAACATGAATATCATAATTCCTATTTTTCTTTTGTTCTTTCCTAATTCTTTCAATAGCCACTGTTAATAGCGAAGAACCATCATTACTTATTATATTCCATCCATCTTGACGAAATTTTTCAGCTAATGAATCACTTATATTTTCTGCTAAAATCCTGCTTTTTATACAATCAAGATTATTAGTACATATATTATAGTTTTCTTCTTGAGTTACTTTATTAATATAATCATATATGATTATTAGGTCTTGCTTATTGACTTTATCTTCTGAATTGCCTTGTAATGAAGAGAGGTCTATCTCACTAATTGCTCTGGCCATAACAACGTTTCCCGCAACAAATAAACCTGAACTGAGTGTCTTTGCGCTTGTACTAGATTTAGCTTTGAAAACACTAGTAACTGTATTTTTGAACATACTGTACCTCATAAATAGTAATGTTGGTAGTGAATAAGGCTTTCCACTGTAATTTTTAAGCCTACAAAATTCACCAGCGGCCGCATTATATAGTAGATAATTTTTTGTGCTAGTAATATTTTTCTAATTCCCACTTTGGCCTTGGTGCAAAGTCAAGAGAGTCTACATAGCTTCTCTGTAACCTTTCAATTCCTGTCCATCCAACCATCACTGCATTGTCTGTACATAAATTGCTTGGAGGAGAAAGCACGTTCAAGTCTATGTGCTTTTTTAATCTCTCTTTCAGGAAATTATTTGCTGCAACTCCACCAGTAATTACAAAATCATTGATTTTAATATTTAAAGATACAGCGATACCAATAGCATTTCTGACTCTATCGAGTAATATGTCGCTAATACACTCTTGAAACGAAGCACACATATCACACACATCCTGTTCACTCATTACAAATTCTCGTGCTAAGTTTTTTACCGCTGTTTTAATTCCAGAAAATGAAAGGTCACATCCAGAACGTTTTATCATTGCTCTTGGCAGCTTAAATCTCATACCATCACCTTTTTTAGCTAACTCTTCAATTAATGGACCTCCCGGATAGCTTAGACCCAGCGTTTTAGCGACTTTGTCAAATGCTTCTCCTAATGAGTCATCAAGCGTTTCTCCAAGTTTGATGTATTTACCTACATCCTGTGCAATTAAAAATTGGCAGTGACCACCTGATATCAGCAGGACTAAAAACGGAAATTCAACCTCATATAGTAGCCTAACAACTAACGCATGTGCTTCTAAGTGATTAACTGCAATAAACGGTTTTTGTGTTACGTGTGCAATTGCTTTAGCCATCATTGTACCAATTATTAATCCACCTATGAGTCCTGGTCCTGATGTTGCTGCAATTGCATCTAGATCACAAAAGTTAAGGTTAGATTTTTCCATAGCACTTTTTATTAAACCACTTAAATGCTTCATATGAGCACGTGATGCTATTTCAGGAATCACTCCACCGCACTTTTTGTGCTCTACCTGAGAAAGAATTTCGTTAGCAAGCACTTGCTTATCACTATTTACAATCGCAACTGCAGTTTCATCGCAACTTGTTTCAATCGCTAAAATGGTTTTCATATATATTTGAACTCTTTAAATTGCGAGAACTATAACTTGAAATGTTGAAGAAGTGAACTTTGTTCTGCTGAGCTAATTATCATCTTCAAATATAGAACCAATTTTTTTGCTTCCAGGAGAAAATTTATTAGTCCAACTGCTTTGTACTTTGTTTATATCTTTAAAAGCAGTTTTATCGCTATATTCCTTTACTTCTTTATCTATTCTCTCCATTATTTGTAGATCCAGGTAGCTCTTTTTCCATTGGTTAGTAGCAAGAAATACTCTGTTTAAATCTTGAGTGCGAATTAGATATTCTTTATCTTTAGGATAAACTTCCTGAGCCCAAGCAAACAGCTCAAAATAGCGTGCGAATAACTCAGACGCACGTGATTTTGGAGTTTGGTAAACTTGTATCTCCTTAAATATAATTTGACCAATAATTTTTTGTACCAGAATATTTGACTGCTTTAAGTTCTGCTCAATATCCTGATAAACTTTATAGAGAAATTCTTGCTCTAAGCTTAAGTTCAGTTCATTTTCAACCATATGTGAAAGTTCATGTACTATGATGTAAGGATTTGACCTTCTTAGCACAATAACATACTTATTTAAACCAGAAGAACGAATTGTCTTACACACTCCCTCTTCCATATCCACTAATCCTTCTTGATATATTTCAAACGAGAGTCTGTTTTGCTTTATTAGTGACAAAGTGAGGTTTAATGTATTTCTAAACTTCTCAAATTGATAGAGATATTTGACATATTGTATTACGTTTTCACTATTTCCTACTTGAGTTGCTTGTTTTATTAAGTTCCTGATTAGCATGCTTCATTATTAAAGGAATTTTCTTTATGCTCAAGAATTATAAAGTGTTTTCAGTAAGTATAGCTAAAGTAGTTTAAATTCACTGACATTCCGCTACTTATTAGTAGCCAAGAGGTATCACGTCAGTATGACTTAGGAATGTTGTAAGTTGAAAATGTGATATAAAAGTGCAATATCAAATATATTCTACTAAAAATCAATCAGATCTTCACATGTTTGTTCTTCATAAAAGAAGTTCAATGTTATCGTAGTACCAAGCTTTGCTTCACTTTTAATGCTGAAAGTCCCACCCATTAACTCTACTAATTTCTTGCTTAGCGGCAATCCGATGCCCGTACCTTCGTTTCTATACCCCGAATCTGCTTGGCCAAAAACAGACATAACTTTATATATATCCTGCTGCATTATCCCTATTCCATTATCATGAAACTCAATAGTTAATAAATTTTTTTCTATATTCTCTTTAATAACCATTCTTATTAAACCATCTTTAGGAGTAAACTTGATTGCATTTGATAACAAATTTATTATAACTTGCTTCATTCTTTTGGGATCTGCGATAACTAATAATTGTTTATTAGTTATCTCTTTCTTTAAACTAATTCCTGTTTCTTTTAGTTTAGGTGATAGCATGTTTAAACACGAATCTATTATCTTATTCAGATTAAACTTCACTTTCTCTACTGTTAAACTACTTGATTCAGCTTTAGAAAAATCGAGCACATCATTAATTAAAGCAAGTAAATGCGTACCTGCATTATATATATCGTCTATATATTCCTTGTATTGAGAGTGATCTACAGAACCTAAAGTTTCATTTTTGATCAACTTTGCAAATCCAATAATAGCGTTAAGAGGTGTACGCAACTCATGTGTAACACTTGCAAAAAACTTTATCTTATTTGCATTTTCTTGCTCTAATGCCTCTTTAACCCTTTGTAATTCAATATTAGTTTTATGTTGCTTAGCTAGCATTTGGGTATTGGAAAAGTGCAAATAAAGCATTATTAGTATTAAGATAATCAGTAATAAGCCCATGAATATTGAAAATAGACTATATACCATAATATAAGAGTCATTATAGCTTTGAATGATCTTCAAAAAAAATGAAGGCTTAATGTCATCTTCATGAAATATAGGGAAAGCAGAAGTTAATGTATTTCCTGTAGCGTAAAATATTTCCTGATTGCTTAGCAACTTATCAAATTCATCGTTTGTAAGTAACTGCTCATAATCATGACCTTGAGTATTAAAATTACTGAAAATTACTCTGGCATTTTGATCATACAGTATTAAGCTCAAGTTCTTTACTTCGCTGACTGATTGTAATAATTCAGCACGTAATTTTACTAGCTGGTTTATATAGTCAAAGGTGTTATATTTAACATGATGCTTTTCTATTAGTAAGTAATTGTACTTTTTTATTATACCATTTTCCAGTAGGCTTTTTAAGTTTGCATTCGAATCACGGTAAAAAGAAAGAAAATTATTTCTTAATGAATAATTGCGGTATATCGCGCTAAACAAAATCACAAAAATTAATAAGAATAGTGTGATAATTTTGGTATATCTGTTTTTTTTTAGTTTAGTAAATATTAATTTACTTAATTTATACATATTCTTCTCATTGTGAAATAACGGCTTTTATGGTATTAATTAAAAATTAGCATATCATACTTTTATGACAACTTCTCCTGTTTTGCCAGTTTACTCTCCTATTAATATAAAATTTTCTTATGGCAAAGGTATTTACTTGTATGATATCGATAATAAGCGCTATATAGATTTTCACTCTGGAATAGCTGTTAGCAGTTTAGGCCATGCCAACCCACGATTAACTGATGTCCTAAAATTACAAGGAGAAAAACTATGGCATATATCAAATACCTATAATATATCTACTACCAACAAATTTGCAGAAAATTTAATAAACAACAGCTTTGCTAATACTGTATTTTTTGCAAATTCTGGATCAGAAGCAGTGGAATGTGGACTTAAAATCGCTAGGGCCTATCAAAATGGAAAAGGTAATAAAAATCGCTATAGAATTCTAACATTTCATGGTGCATTTCATGGAAGGACATTTTTAACTTGTGCAACAAACGATAGACAGAAATTTTCTGAATTACTGAATCCTTATATTGACTGGTGTGATAACATAGAGCCCAATATTGAGAGTGTAAAGAAAGCAATTTCTAATGGCATAGGTGTTATATTAATAGAACCAATACAGGGACAAGGTGGTATTAAAGTAATGAGTGAAGTCTTCATGAAAGAGCTAAGAGAACTATGTAACGAAAACGACATACTGCTATTTTTTGATTGCGTTCAGTGCGGTGCTGGCAGGACAGGAAAGTTATTTGCATATGAACACATAGGAATTAAGCCTGACATATGTGCTCTTGCAAAAGGAATAGGAGGAGGTTTCCCTCTAGGGGCTTGTCTTGCAACTGAAAAGGTTGCTAAGTATATGGCGGTCGGTATGCATGGTTCTACTTTTGGTGGTAATCCACTTGCAACTTCAGTAGGTAATGCTGTATTGGATGAATTGCTCAGCCCTGGCTTCTTAGAAAATGTTGAAGTTAGAGGTAAGTCTTTAAAAAACAAACTAGAGGACTTAGCAAGCAAGTTTCCAATGATAGAAGAAGTGAGAGGAGAAGGGTTGATGCTAGGAATAAAAGTAAAAATGAATAACCAAAAATTTGCAGAAGAGCTAAGTCACCGTGGTTTACTCACTGTTGGAGTAACATCAGATAACGTTGTAAGAATCTTGCCTCCACTCATTATCACTGAAAAAGAGATTGATGAAGGCATTGAAATCCTCACTCAATATTTATCTGAAAAGTTCTAGTTAAAAACTAAACCTTCCTGCTCACTAGTTGTTGGCTGTATCAAAATTGCAGATAAAGCAGTAGCTACAACTTTATCAGCTACTTCATTTGTACACTTTGCCTTTTCCTGTTCTCTTATCAGTGTAAGCTCATTTATATCACTTAGTGAGTCAAATTTTGTTATATCCTCAAATATAAACGATTGCACGATGTCTTTCGGAATATTGAAAAAAGCCGAGTTACCAAACGATAATGCCACATCTAATAATTTCTGCATTAAACTGTTTTTAACAATGAATTTAAATAGCTCCCCTAACACAACTGGCACTCCAAAAGTAAAAAATGCTCCTCTCACTAAATAGGTTGTTATTTCATATAACAATGCACCACACAAAAATGCTAGCGGTCCAAATATTATAAAACCGCAAAGTAAAGGCAATGGCATAGCATGGCCTGATGACATTCTACCTATAAGCTCCATTGAACCTATAAACCCAATAAATAGCATCGCTCTACCTAGATATGTCCTGTTTTTAGAGCGTTTGCTAAAGTTTTTCTCACGTAACTTAGAAAAATCATTATTGACTCTTACTTCAAAAATACTGTGGCCATTTTTTAATTTTAGCTCTAAGTCCTCTATTCCATGATGCCACTTATGACACCTTACAATTTCATCAATTATCGTACTAACTTGATTATTGATTTTGTATAATTTGCTTTCTTGATATAAGTTGCCTTGATAATATTTTTCTCTCAAGCCTACACAATTTAAATTCTTTAAATCACATAAAAAATCTTTGATTTCTTGTGCCATTTTATTAGCATCATCTTCGTAGCCTACAGCTTTCAAAATTGTTACCAAGTGTTTATTTTCAATTTGAGCAATTGTTCTATCTAATGCACGTATATATTGCTTGGATTGAAAATATGAGATGATTTTTTCTTTACATCTATCCTCATTGTCTTCGTACAAACTATTTCTTTTGAAACTACTGTCATGTTCTTTGGCAATTTCTAATGCATGAACCAATACATTTTGCGCCTTCACACTACTTTCACATTGACAGTTTCTGATTATGTGTACATACGCTCTTGCACTGGTATCTCCAGATTTATCTATATTGTACGCTTTAGCCAAAAAGACTAAATAGTCAAACCCTGCCCATAGATAATACATTACCTTTGTTATAGCACTCCCCACAGAAAATAAAGCTGAGCGTGTGCAAGATAATTTACCGTTGTTTTTAATTCTGTTCTCATATGAACGAAGGTATGTCTCTGTACTTTTTAAAATCCTATGTAAATCTTGTTCTGTCTTTTTGACATCAAAATCATTTATATCATGAACTTTTTCATACGTTTCTTTTATCAAATCACTAGAAAACTTCTTCAGAGCTGAATCATCAATATTTCCTAATGCATCAATATTTTTACTAATATAGATTTCTATTTTTCTTCCAAGTTCTTCTCCCATTCTATTTTTTAGCAACTTATTGTATTTATTAGTAGCTGGAAACAAAACTTTCTGACAAAATTTCTGTGGTTCGTTTTTAAAATTTGCTAAGATCTTATTCACAAATAGCTCAACTTTTTCACCTGCAGCAGCGAAAAACCATGATTGTCTGCTCTCATTATGCTCTCTATTTCTTCCAAGATTCTGTAGGGCTTCAGATGGATTATTGAACTGACTAACCGAATCTGCAAATATTGATGCAACATGATTATATTCACTATCAAATCCACGACCTTTCGATCCATCTATAACCGTTGTTAACGCATATTTAGCTAATGCATCAAAATCTCTTTTTTCATAATCACAATAAATAGTTCGATACTTACCTATTTGATTACGTATTATCGCTGAAAAGGGTCTATTTTCTCCAATACCAAGATCATTTTTCCCAATTCCTGCAAAGATACATTTATTTTGTTTGCAGAAATCAATGAGACTATGTAGTATACCTTCCTCTCTTTCCATGAGGTCATGGAGCTCTTTGCTTAAGCGCCAATTATCAACTATTAACCTGCATTGCTCATTATCACCTCGACGCAATGCTTTAATTACTAACTTGATTTGCGGTAAGAGCTTGTTTCTAGCAAATTGCTCACTAAAGCCTTTTTTCTCTAGGTAGCTTATAATATTGTTATCATTAGTGGTGCTAACATTCTTTTTAACATCTTCTATCAATCCACTCAAACCTTCTCTTCTTTTTTTATCTAAAGTAATATTATCACACTTCATTAAATATGAGAGAGTAAGATCGATCATTGAATGCATTACTCTATATTTTAGATATTCAGCAGTACTACTGAAATCCACCTTTTCTTTTAATTCAGATATCTGCTCTTCTGTCAGACTAGGATGTTGCTTTTTAACGCAGCTTATAAAGTTCGCTTCGCGTAACTTGAGCCTATAGTCTTGATAAGATATCCCTTCAGGCTGAAATTTATTATACACTTCATAACGTGTACTACCTTCATATACTAAATTATCTCTACCCTGCAACGCAAAGTTAAGATTAACTATACTATTTACATCATCAGCTAAAAGCAGAGCACTTTCTCCAATTGGGCTTTGCACATTCCATCTTATAGAAGTTAATAAATCATCGGTATCAACAAGCTTATTGTAATTAAAAACTTCTTCGCTCTCTTCAACATATTCATGAGCTGGGCTCGATTTTTCTCTAGTAAATAAGCTACGCACGTTAGCAAGAAATCTAGAAAGCAGTTCTTTTGACTCTACACCAGTTGCTTTAGTTAGTACCCACCAAATTGGCAACATTACTATACCAAATATAAACATAGAAATTGTATAATATAAGTTTCCAATCAAAGCAGAATACAGCCAATAATCTGAAGTTAGACCAATTACAGCAGCAACATTACTATTTATAACAGGAAATAATGTAATCATAGGTATTATAGTAACAGCAATATTCACTACAAATGCTAGAGTGAAATTTGTTCTCCTATTGGTTTTTGCAATAACACTTGCTGTTTCGATGGCGTTTGCAATACAACGTCTACTCAATCTTGTCGGGCTGATAACTTTTCCGCATCTATTTAAAATCCTTCTCTTTGGTGTTGCAGTGAGGTAAGTCGTAGGATACTCCTCATCAAGCTTGCACATGTTCTCAAAATCCTGCTGCTTGTTAATACTGTCTGCTTCATCAACACTAATCCACAATTTGGTATTTTGGTCTTTAAATTTACGATCATTTTCTTGCTGTAATAACAGGTCATGTGTCACTATAATTGTTGTAGGTTTAGTTGCCTTCAGTGCATTTTTAATTTCCTCAGCAGTTTTAGGTGTCCTAATGTTTACAGTAAATGCACTACTCATCATTTTTTTAGCTTGATTCACTAGGTCACTACTTGGTACTGCAACCAGATGATGAAACCCTGCTTGGGCTAGTACATAACTCAGTATTCCAATGTCGTAAGTCTTACCAAATCCAGTTTCTGCATCTACCATAACATTACAGTTAGTAGTGCAAGGGTTGCGTAGATGTTCTAATACCCCTTCAACAACAGGTTTACGACGTGCTACTATTATAGATTCCTTTGTATCATCAAGTTTTATAGATTCACCTTTTAGCTTGCAGTTGATTTTTTCTAAGCTACTTATAATACTTTGCTTTTCTTGATTACTGATAGAACTCATACATTACCCACTATAATTATCACAATATTAATTGTATGTTAATTCAGTAAATTGTCAATTCTATGGACAAAAAGCTGATTTCAACTATCATATTAATATGAATATATGCCTCGGAATAATTACTTCTCCTCATGGAATCAAAGGAGCTGTCAAAATAAAAACCTTTACTGAAAAGCCCGAAAATATTTTCCTATATGGTGAACTAATAATCGGAAGTGAAAATTATAAAATAAGCTTGGTGTCTGTTGTCAGTAATAATTTAGTAATAGCAACAATTAGCGGTGTGAATTCCCGTAATGAAGCAGAGCTTTTAAGAAATAAAAAGTTATATATAGAAAGAGATAAGCTACCACAGTTAAATGATGAGGATGAATTTTACCAAGATGATCTTGTGAATATGGAAGTAAGACTAGAGAGTAATGAATTATATGGCTATGTGAAGTCTGTGAATAATTTCGGCTCAGGGGATATATTAGAAATTTTGGTTATCAGCACAAAAAAAAACATTATGTTATCTTTTACTAAAGAAGTATTTCCATACATCAACATGAAGGAAAGGTATATAGTAATCAACATGCCAGAATTCATTGGCCAATAAAAATTTTGATATTTGTATAAAGTTATTTATAATAACCAGACCAAATTAAAAGTGTAATTATGGCAGAAAGGGCTAATGATATCAGGCCAGGTCAGGTACTAGAACATAACGGTGGATTGTTTTTGGTTGTAAGTATTATGCATACTCAACCTGGTAAAGGTGGTGCATATATACAAGCTGAAATGAAAAATATCCAAACAGGAGCAAAGTACTATGAGAGGTTTCGCTCTGATGCAACAATCAGAAGGGCAATTTTAGATGAAGAGGAATATGTTTATCTCTTTACTGAAGGGAATATCGTAAATCTTATGCATCCAAGTAGTTACGAGCAGATTGTTATAAATTTAGACTTATTAGGGGAAAAGAAGGCTTATTTGCAAGATAATATGAAAATTAAAGTAGTAACTTATCAAGATAAAATAATTTCTGCACATGTGCCTGATCACGTTACACTAACTGTAAAAGAGACAGAGTCTGTTATCAAAGGTCAGACTGTTACTGCTTCTTATAAGCCTGCAATTTTGGAAAACGGAATACGTGTTAACGTGCCTCAATTTATAAAAGAAGGGGATAAAATTGTATTACATACTCCTGATAACAGCTATTACGAAAGAGTAAAAGAGTAAATGGCCATTTCATCACCACGAATCAATGTGATGCTTGATTCTGTACGTAGTGCCTCCAAGCAGCTTATACGTGATTTTAATGAATTGCAAATTTCAAGCGTTAAGTCAGCAGACTTTATCAATAAAACTTATTCAAAATCCAAGCAACTTATATACGATTGCTTGAAAAACTACAACCAGAACTATGACTTTATTTTTGAAGACGATGTGGGCCAAGATCTAAAAGACGGCGGTTATACTTGGTTTATTATGCCTATAGAAGGCAAGGAAAACCTTTTTAGTTGTATGGTTTATTTTGCAGTATCAGTTTGTCTCATTCATAAAAACAGAGTTGTAGCAGCTGTGATTGATGCTCCAGCCCTTAGAGAAACTTTCTGGGCAGAGGAAAAGAAAGGAGCTTTTCTTGAAGATTTCAAATCTCGCCATGTAAAAATGCGGATGAAAGCTCGTGAAGGGGGAATAATAGACATAAGTGGTAATTTGTTAAATAAATTACCACTTGACAATAATAATCTACGCTCCCTTGGCTCAACGGTACTAGGTTTTGCATATCTTGCTGCCGGAAGATACAATGGAATAATTTACTCTGGAATTAATAAATATAAAACTTCACTCGGTAGGCTTTTTCTGCAAGAAAGCGGTGGGAGATTAAGGGAAGATAACGCGCTTGTCATTGCTGGAGATATAAACTAAAGTTCATTCAAAAGAGCAAAAGTCACGTAGTGAAAATAATAAATGGTCTTACCTACCCCTCATTGCAGCAGGGTGGCAAAATAAGATAGACGAGAAAAGACAACTATAGGAACAAATAGTCAGTGTGTGACAATGGCATCTAGTCCTTTTGCACAAAAAACGTTGTAAAGTGTTTACCAACTTAGTTGGATCCCAGTGTCAGCTACTTTCATGATAAGAAATAAAGCACTGATTTTGTACATTAACCATGCTTTTAAATAGATACCTTATTCTTGGCAACTTTAAACTCAACAACAGACACAAACAGACAATTTCTCAAAAACTTTTACAAGAGATTTTGTTAAATGCTCTATCATTTCATTTGTATGGTAAGGCGTAGGAGTAATACGGAAGCGCTCAGTCCCCTTGGAAACTGTTGGGTAATTTATATGTTGTACATATATTCCATACTCATCAAATAACAATTTTGATGCTTTTTTGGACAACTCAGGATCGCCAATTATGATTGGAATTATATGAGTTTCTGTTTGCATAAAATTCACTCCTGCATTTCTCAGTGAGTCTTTTACCTTTTCAACAGACTGCTTTTGCTTTTCCCTTTCAATATTGCTCGACTTTAGGTGTTCAACGCTTGCCTTTGCTGCTGCTGCTAAAACGGGTGACATAGCAGTAGTAAAAATAAATCCTGGGGCTGAACTTCTTATTACATCCACCAAGCTCTTTGAAGACGCTATATATCCACCCATCACTCCAAAAGCCTTTGATAATGTACCTTGAATAACAGTTATTCTATCCATCAAACCTTCTCTTTCTGCAATTCCACCGCCGCGCGGTCCATACATGCCAACTGCGTGTACCTCATCCAAATAGGTAATTGCATTATACTGATCTGCTAGATCACATATCGCTTCAAGCGGTGCTACATCACCATCCATTGAGTATACAGATTCAAGCGCTATTATTTTCGGTGTTTTTATATCTATAGATCTTAGCAATTGCTCTAAGTGATCAGTGTCATTATGCCTAAATATGTGCTTCGGTCTTTTGCCTGACTTTATACCTTCTATCATTGAAGAGTGATTTTTCTCATCTGAAAAAATTACCACACCCGGAATAACAGACGATAAAGTACTAAGTGTAGTTTGGTTGGCAAGATAGCCACAAGCAAAAGTTAAAGCAGCTTCTTTTTGATGCAAGTCAGCCAAAGACTTCTCGAGCTCAACAACTTCCTTTGTTGTACCTGATATATTTCTTGTTCCTCCAGCACCAACAGATGAATTTTGAATAGCAGCAATGACACTATCGTTTTGTGACATTCCCAGATAATTATTACTGCACCAGACAATAACCTCTCTATTTCTTTCATAATCCATAATATAGGGAAGTTTGCCAGGTAATGACGCAAAATGCGTAAATTCACGATAGCGCCCTTCTTCTTTTATATCTTTGATTTTATTTAAGAATATTTCTTCGTAGTCTACCAAGTTTTTATCTATTAACAATCAATATAATTATAATAAATTATTAAATGATAGACTACTATATTTATTCATTATCAGCCACAACAAGGTGTACTTTTTTGTGTATCATCAACCTTTTTAACCTCATTATCCTCAACTAAGCTTTTAGGCCTATAGCAGTACGTAATTGTAGCTGCAATAAGACAACAAGCTGCAACTGCTACTCCTATTGCTAACATCTCTAAGTAAACTGCAACAGCTACTCCTAAGGCAATACCAGTTATTGCAAGCGCAGAAGCAGCTACGACATACTTTTTTGTGTTTTGTGAATTTTTTTTGAGGCCACTTTTGCTGCTTTGCTCATTAATTCTTGGCAATTCTGTTTTTGGCTGTCCATTTCCGTTAGCAACTTGTTCTACATGCTCAGTAGGTTGATTGACGTTAATATCATTATTAACATCTTCAAATTCAATCGAAAGAAATTCATCTTCATCATCACTTGTTAATTCTACTCTGAAAGTACAAGGAACAGAATTACTAGAAACAGTACCATTAGCTGTTGCTTCAGCTTCCACTGTGTCAATTACAGATATTCTTGTTTCATGACCTTCTTCACTAATTTTTTCAAATGGAGAATTACTATTAGAGTCTGAGGAAGTTCCGGCAGAGCAATCACTTTTATCACCTTCAAGTTTAGAAAAATCATCCTTCTCAGAACTCAGTGATAGTGAATCTGATTCACTTCCTTCAGATTCCACCACAGGAACTTCTTGTCTACTTACAGTAGTTTCTACATCATTGCTCATTGATAATATGGCAATATTATCGAGTTCTTTTTTAAGAAACTCTTTAATTTTTTTGAGCTTTTTTCTAGATGCTGTACTTTGTTGCTTAACTCTCGTCTCATTAGCTTTCTTAAAAGCTTCATTCATGATAGGTTCTACATTATTGCCCTCTTGCTTTGCCTGCTCTACTAAAGACCTTACTTTTTTACAATCAAAACTAGAGATAGCATCAAACAACATTTCCCCTACGGTTTTTATATTTTGATCACTACTATGCATTTTACCCCTCCTATAATTATTACTTATAGCTTCTTTTGAAGCCTTTTTATTATCCATAATATTTTCTCCTTCATCAACAATACCGCTTTGTAGTTGTTGATTGTCAGTACTTTTGGATTCTTTAGTACTTAATTGATTATTATCTTCTTGATTCACTGCTTGGCTTGAGGTTGGAGTCTCATTTAGTATAGCCGAAGTGTCTTGAGCATTTTTAACAGGAGATTCTTCATTGGGATCATTGCTACTTCTTTTTATTAGATCAGACTTGATCTTGCACAAAGTCTCCTCCATCTTTTTAAGCTTTTCATAACCTTCTTGAGAAATGTAACCATCATAATACTGCTGCTTGACAGAATATATATGACTTGCAATAGGTACAGTAGGATAACATCTCCATGGCTTGCTTTGCTCCTTGGTAAAACCACTTACTATTTCTAATGTTTTCTCTACTACTGGCAAACCTTCCTTAGATGATACATGAGTAACATGATCTTGAAAAAAGCCTATGTGATCAGCCAAGGCATTAACATCCTTATCATCCACTGCTTTTTTTACTAATTCTGGAATATGGCCCAGATCAAAAACTGTATCCTCAGGAATAATATCAAATGAATCTGAATTCACCTGTGTTGACAAATCTACAACAAATGAATTCTGACCTTCATCAATATTTTCAAGAAGAGACTCAATAATTGCGTTATCAACATCTTCAAAATGCATCTTTATATCATCTAACAAACTTTTGCCATCAACTTTGTAATTCTTTAATTTCTCAGGAATGGTAAGCGTTACCTTGCCGTCTTCATACTCTACTTTACCATCTTGAGATTTAAGCGTGAACTCTAAAATAGCATCAACCCTGCATATTTCTTTATCCAGTTGCTTAACAGGCATATTTGGACAATATTTAATATTTAAAGAATCCTGATCACTACAGACAATCTCTATATGTCTATCATTAGCATCAGGCAATTGCAAATCGTGTCCCAAAAATATAGGAGAGAGCTGCATTAACAAAGAGCCATCATAACCAGCCTGATTGCAACTATTAATTAATTCTTCTAATAGATTATCATTTGGAATTTCTGCTTTAGCATGTTCAAACATTTTTGTAAAAACATGTTTTGCGATTTGGCGTTGGTCATTTTGATTACATTTATCACGAAGCTGGCTAACGAAATTCTTGTCTATAACTTGACCATTAATTACAAAATCCATCCTGGGTAGGTCTTTGTAAGCTTGCTTGCCAGAATTTGCATCCCCATTATTCTCACTTGCCTTGACTTGACTTAGCAGAGATTGTGTTAGCTGAAACTTTAACGTATTTGCTCCATTAGAAGGCGTATCTTCAGTGTCAGAATTATCAACGCTAACTTCTTCTTGACTTTCATTACCTGAATCTCTGGAATGACGACGTTCCTTTTCTTTTTCTGCAGTATCTACTGCTGGTGACATAAGCCCAGCAGATAAATTCCAATCACCCATGTTTTACCCCCTAACTATTAGCTAAGTTAATTATAGCATTAAACAGAAATTTTGCCAAGCAAATTATTGAGTCTTTTAGCAAACAGACTTACGTCTTCCATCTCTTCGCCTTCCACTATACAAGCTTGATAGAACAATAAGTAAATCATATCTCCAAGTGTTGGGTTTTCACCATTTTCAGCGTGAGATTCCATTATGTTTCTTATCAAAGGATGCTTAATGTTAATTTCAAGTACTTTTGGCGTGCGGTAATTTAGCTGCTTCTGTTCACGTAAAAAACGCTCCATGCGAAGATCCATAGTTCCTTCATCAACTGCTAAACACACAGGACTGTCGGTCAATTTCTTAGAGATCTTTACACTTTTTACTAAGCTTCCAAGAACCTTAGTGAAGTATTCAAGTATAGAATCCGTGTTTTCTTCGCTTTTGTTTTCATCTGATTTATTTTCTTCATCTTTCTTACCTTCTTCTGAAGAGAATTTTTCTAAATCAACATCAGCGCGAGTTACAGATTTAAATTTTTGATCTTTATATTCATGAATCACGCTAGTCCAGAAATCATCAACTGGATCAACAAATAGAAGCACTTCCAATCCTTTGCTGACGAATCCTTCAAGTTGTGGACTGTTTTTTACTGAATCGAGACTATTTCCTGTGAGATAGTAGATATGTTCCTGTTCAGGCTTCATTCTGCTTATATAATCATCAATACTAACTAGCTTATCATCACTGGTGCTATGAAATCTGCAAATGGAAAGCAACGCTTCTCTTTCATCAGTTGGCATAGCTTCGCAAAGACCCTCTTTTAACACCGCACCAAAATTGCCCCAGAATTTTGTGTATTCCTCTAAATTATCTTTTGCTTTTTTGCCGAGCTCTGATACCACGCGTTTAGTTAGGGATTTCCTAATCTGCTCAACAACGCGATTATTCTGCAGTGTTTCTCTGCTGATGTTGAGAGGCAAATCTGGTGAATCAACCACACCTTTCAAGAAACGCAGGTATTGTGGTATAATTTGTACATTATCTTCAGTAATAAATACTTTATTGACATATAACTTTACAGAGCAGCGTCTATCTGGATGAAACAAATCATAAGGCTTAATAGAAGGAACATAAAGCAAGTTTGTATATTCTATTGCTCCTTCATTTTTATTATGTAGTATCATCCAAGGCTCACCGCCGACATGCGCAACACCGCGAAAAAAATCATTATGTTCTTCTTGAGTAACATCATTTTTTGGCTTAGTCCAAATTGCAGCTTTGCTGTTTAATTTTTCACTTTTTCCCTCTTCATTTACAAACTCAACGGGAAAATTTATGTGGTCAGAGTAAGTAGTAACAATGTTTTCAATACGGAATTTGTCTAAAAATTCGCTTTCTTCAGGACGCATGATGAGCGTAATTTTTGTGCCACGAGAGATTTGACCATCTAATTTGCTGATTGAATACTCTCCATCTCCTTTAGATTTCCACACCCAAGACTCTTCTTCTCCGGCTTTCCTTGATTCTACTATAACTTCTGAAGCAACCATGAAGCTTGAATAAAAACCAACACCAAACTTTCCAATCAGCTCTACAGCTTGGCTCGAATCTTTATTATTCTTAATTGCATTCAAGAATTTTTGCGTACCAGAACTTGCAATCGTGCCAAGATTATCTATTAAATCTTGCCTGTTCATGCCAATTCCATTGTCGGTTATATACAGCTCATTTTTATCTTTACTGGAGCTAATAGTAATCTTCAACTCATCACTTGAATCTAATAAATCAGCGTTTAATTGTGATTCATAGCGCAATTTATCACATGCATCTGATGCATTTGATATTAACTCACGCAAGAAAATATCCTTATTGGTATAAAGTGAATGAATTACTATATTTAGTACTTTGCCTACTTCAGCGTCAAATTTTAAATTTTCAATTTCTTGTACATCGTGCATTTTGAGCTCCATTATTAGCCTACTATTCTAATAATTTAAGTATTGCACCGCGATCTTTCAAGGTCATGTATGCTAAAATTTATGTGAGCCAGCTTATGGTTCCAACGCTAAAAGTACAACCAATCTGCCATATAAACTAAGAAGAAGGTGCTATTCTCTTTATTCTTAAAATATAATATCTCTTATTTGCTTCAAAGATTTGTTAGTCTTTGATTCTTTTTCTTTAAAAGTAGTCTCAAGAGAAGTTTTAAGCTTTTCCCATTCTTCCTGACCGTTTAGAATCAAAGCGCTATCAATCTTCTCCAGTGCTGTCTGAGGTGATGAATATAATTCTTCATACAAATCAGTGTTTACTAACTGTAGTATTACTAAAAATGTAAATAAATTCGGATCAACTTTCACATAACATAGCTTTATTTTCTTTACGCAGTACTGTATTGCTTTTAATGATAATGAGAAGCTTTCTGCGTAAAATATAAAGCTATCTATTATTAAACTCTTTGATTTTTTCGGTAATTCAGAACTTTCAAACAGTTTTCTTATAAACTGCTCTGTTGGCTGTTTTGGCAAATGCAAAGAGAGATCAGTAAAAGATTTTAGGCTAAAATTTGGTCCAAGTATTGTGCTGATTGCTCTTTGCACGTTACTTTTATCTTGACTAACAGAGATAATGAAAACCAGTCCTTCCACATCGAGCATATACTTTATGGATTCTAAAAAATCAACAATGAATTTAGGGCGGCATATATCAAGATCATCCACCATTATATAAATGTTTTTGTCTTTCCTGATTTTATTAACCACATCTGCTAGTTGTATTTTAAAATCTCTAATGTTCTCTTTTCTCCTTTGGAGAAGATTTAACTCACCCAAGACAAAACCAATGTCTTTCTTATCAGCCTCTTTTGCAGCATCGAGAAATACTGAAAGCATAGCAAGTGGAGATTTACTGATTAGCTTTCCTAATGTATTGAGAGAAAATAGTTCTTGGTTTATGTTTTTGAACTGCTGTATAACACTCCTTTTTACTTTGTATGATGCGAATAGATCCTCAAACAGGAAATGCAAAAAAGAAGGCAATGGTTGATCTAGCGCACTAATATCCCATGCGCTGTAATAAGCTGCAATTTCATTTTGCTGCTCTAGATCCTTTACCCATTCTTTCAAAAAAAATGTCTTACCCCACTCATTATATCCTTCTAAGGATACGATCGAAAAAGACTGATCAATTGTCTTAATTATATTACTAAATCTACTTGCAACTTGTTTGTAACCCAAGCAATCATTCTCCCAAGTTATTACCTTAGGCAATTGCTCCTCTTCTTTTTTTTTTAATGTTATTAGCGATATAAGTTTTTTTAAGCACATGCCCTACTTTATATTTAACTCATACTCTTGTCTTGAAGTAAGTGCTATTCTCAGCGTTCCCTCATCTAGGTAGTCAATTTCTCCACCGATCGGTATACCACAAGCAAGGCGCGATATTTTTACATTCGAATTCTTTAGCAATTCAATTATATATTGCGCAGTAACTTGGCCTTCTAATGTCGGATTGATTGCAATAATGACCTCTTCAATTTTAAATTCTGTAACTCTTTTGGGAATGTTATCAAGATTCAGTTCTTTTGGACCTATGCCATTTATTGCTGATAGCCTTCCACCCAAAACATGATACATACCTGAATATATATTCCCTTTTTCAAATGCCCATAGATCACCCAATTCTTCTACTACACACATTAACTTGGTGTCACGCTTTGGGTTAGTACAAATAGAACACGGCGATTTAGTATCTAGGTTTCCACAAATTTTGCACTCTATTATAAGATCCGCTAGCTCTCTAATCAAAGATGCAAGCGGTAGCATGACTTTCTCTTTATTTTGGAGCAAATGTATAACTAATCTTCGTGATGATGATGGACCTAAACTTGGCAATTTAGAAAAAGCATGAACTAAATTCCTTATATTAATGTTCATTCAGTAAATTCAAGATAGCTCAAAAATGATAACATCAAACCTTTCGTAAAGAAAGTAGTAAGTCTTTATCTTGCTTAGCTATAGAAAAATTTTTCCACTTTTCTCAGAAGTTGTCTTAAAAAAAGTAATGTAATCACAATCTACTGTAACTTAAGTCTGACTCAGGTGTAACTGAAATTATCTCAGACATTTGAGTATTTGTTCTAGTATTTCTTTTTTGAAAATGACGCAATTTATTTTTCAACATATTTCTTTCTTCTACATAACTGTCTGACTCTTTATTCAAACTAGAATTTTTTTCTTCATACTTGGAAAGTATTGTATCGATCAAATAATTAAAAAATAATATTAGACCTGTAGTGTTGGCAAGCAATGCAAGAGAATAATATAACATATCTTCACTCACTTCTTCATTTATTATGTCATGGGAATTTCTATACATTCTAAAACAAGAGCCGAAGGCTGCTAAGCATACACAAGTAAGTTTTGTTTTGTTTAGGACGCACTTAATTCGTGCTAGTTTTTTATTATTATCTTCTAATTTTATACGTAACTTACTAATTTTATTACTATAGTGCTCAATAAACAATTCTATAGCCTCTTTGTTATTAGTATAATTATATGCTTTGTAAGATTCCTTATCTATGAGTTCAGTATCTATATCCTTTGATTTGAGAAGCTCTTTGATTGCTTCATTTTTGTTAAGAAGCACAGCTTCGTGTAGAGGTGTGTACTCACTTTCAACATCTTTTCTTCTGTTAATATTTTTATCAGTTAAGTAGTTAAAAAGAGCTGAAATGCATTCTGAATTATTACCTTCAATAGTCAGAGTAATTGCATCTTTTCCGTCTTTGTTCTTAGTATTAATAACTTTGAAAAGCGGCTTTTCATTCTCTTCCTTATGTTGAAAATATTTGTGCTTGTAAAACTCATTCGCACGGTATGGCTCCTTAAGAATACACAAAAGCTTTTTTACAAAATCAGCATGGTTTTTTTTAATAGCCAAATGTAAAGGTGTGTCCTGATTTTTCTCCTCTTGCAACAATAAGGCATCATACAAACAACCCTCTTTATATAAAAAATTAATCTCTTGATCAAAAGAGATATCTTCTTCTCCTTTACAGATATTTAGTAGCCGTGACCCTATACTTTCTGTAGTACTGTAATCAATTGCAGAGCTACGTTGCACTTTAGATTGATAAAGGGTTACGTTCATACTATTCCTACCTTTAAACAACCCAGCTATACCTCTAAATATTCCAGCTATACCTGATTCACTCCGAGCGGCACAAGGCATTTTATCTTGAATGTGAATCTCAACATTTTCATTAGAAAAAAGTTCTAAAACATGCGAGCTGCCTCTTCTACTGAAAAAAGGCGCCTCATTCTTTTTATCTTTAGCTTTAACACTATTCTCTAGCTTTGCATTCGAAGCACTTATAGGGTTAGCTAAACAATCAAAATCCGTATTTTTAGATACAAAGTCTTCTGATTGAAAATTTGCTGCAGCGTTTATTTCACCTTTCATATTTCTTTTTTTACAGAAGTTGCATTCCAGGCAGGGTATCTCATCTTTAAAATTTTTCAACTCTATTTAAATTTTTTTTAAATAGTTTTTGATAAAAATATTTATGACACTAACTTTTGTGTTAAATTTTTAGAAGATTTTATAGCTAAAAAATTACTTCCGCGTGTTTTGAATCCAATTATAATCACAATTAGAGATATTTATTGAGCTCAAAAATCTATCTTCGTCTGCAGACTTTTTAATCAAATTCATTAAAAATGTAGCGTATCCTCTTCAGCGTATGTGGGTACACATACTTAATCTCTGTCGTATGTGCACTGCATTTTTTTCTAATCTTTTTTTCACAGAGGGATCTTATGTCCAGAATTCCAGATACTTGACCTTTAATTTAGCTAATAAAAACCAACTGGTACCTGCGGTTTTTATAGCTACGTTTTCTCAAACAGATTTCAAATGGATAGTTAAAAGAAACTCACAGTTATCCTAGTACTGCTTTATTATCTGCAGTCTTTTCATGCTCGACAGAAGAGAGTTGAGGATTAACAGCTTCTTCTATTGATTTAGCCTGTTTATAGTCTTGACTTAGGAAATATATAGCCACTCCAACTGCTATTCCAGCAACAAGAGCAGATACTGCGAGTGCGCATAATATAATAGTCATTGAAGGGACTAAAGCACCACCAACACCGAGTCCAATGCCAAGAAAAACGCCAGGTATAATGCCAATCAAACTATTACATCTAGCACTTTCTTTTTTCGATTGAGCTTGGTCTTTCATAGATTTAATGAGTGCTTCTCTTGTTTTTTCTTCTTGATCTAAATCTAATGGGATTTTCTCTTCTTTATTCTTTATCAAAGGGCTTGCACCATATTTCAAAAGGGCTTCTATTGCATCAGTATTATTGTTTATAACAGCTTGGTGTAATAATGTATTTCCACTTTGATCTCGAAAATTGATCAATCTGTAGAAATACTGAGGAGTAACAAATTTATTCACTGCTTCATCTAAAATCTTCATCACGTTTTTAAATGACAATATCTCTTCTTTCTTAGACCTTGTACTATCGTATACAATGCAGTGTTGCAAAATAAGATACACCATCTCTTTTCTTATATCTACAATATCCTTTGTAAATAAAGCTGATTTAAATAACTCCTTGTCAATAGGTATTTCGATATTTTTATTAAGGAATTCCTGCAATTCTCTAATTTTTTCGTTATGCTTTATCCCTTTCCTACAGATGATTTTAAGTAAAGTTATATTATCTACCTATTATAATTATAATAATAATATAATAAATTCTAATAAAAGTCAGATTTTTAATTAAAAAGTTAATACATTAATTCTGTGAATGTCAAATAAATTCCGTAATTTTGTTAAAAAAAACTCACGGGATCAACATCTATTGTTACTGCAATGTTTGAACTTAAGTTATAGTTATTTTTAATCCAATGTTTCAGCTTTTTCTTTATGAATAGATTATGGTTATTGTGTATTTTCAGTAACACTCTATAACGATATTTATTATTTAAGAAATTTATTGCTGCTGGTGATGGGCCAAAAATTTCAAATTCTTTCAGCGTCAAGTGCTGAAAGGTAGTTGAATATTGATTATGTAAAAAGCTTGTTATCTCACTTGCTGCTTTCTGCGTGGCAAATTGATCCTTACCGCAAACTATAAGCGCTATTAATCTACTAAATGGTGGCATTTTAGCTTTGCGTCTTGACTCAAGTTCAATTTCATAAAACAAATCCCTTTTTTGCTGCTGCAATGCTTTTATTATCAAACTTTCAGGATTATTGGTTTGCACTATTACCGTTCCTTTTTCGTTGAACCTTCCAGATCTACCCGCAACTTGATGCAATAATTGATACGTCTTTTCTGCTGCCCTAAGGTCAGAATTTTCAAGGCCTAAATCTGCATTTATCACTCCAACCAAAGTTAACTTAGGGAAATTATGCCCTTTGGCAATCACTTGTGTACCGATTATAATATTCACCTCTTCCTTGAGCACTGAGTCAATGACGCTACCAAGCGACTTCTGATCGCTGCTGGTAATCGCAGTTTTTGCATTTGGTATTAATTTCACTATTTCTTCAACTAACCTTTCAATTCCCACACCATAAAGGAACAATGACTTTTCGCTTTGACAATTAGAGCATTTTTCTGGAAGTTTTGATTGATAAGAACAATGGTGACACAAAAGGACGTTCTTTTTCTTGTGGTAAGTAAGCCATACAGTGCAATTTGAGCAGGAAATTTTATATCCACATTTTTTACAAACTGCAAGTTGCGCATACCCCCGGCGGTTTAGAAAGAGCATAACTTGCTGTTTTTTCTCTATGGTTTGTTTTATTCCTTCGAAAAGTTCATTGGAAATCCATTGCTTATTATTTACTACTTTTATTTGTGGCAACTCTGCACCACCGAATCGTTTAGTCAATTTTACATGATTGTAATTCCCTTTTTTAACATGATAAATTGTTTCAAGTAGCGGAGTGGCGGATGACAAAATAATCGGAATATTTTCGAGTTTGGCTAAGATAATGGCCATATCTCGAGCATTATATATAATCCCCTGTTCTTGTTTAAAGGATGAGTCATGCTCTTCATCGACGATAATTAATTTTAGGTTTTTATAAGGCAAAAAAAGCGCTGACCGTGCCCCAATAATTATCTGCGCACTTCCATTTGCGATACTGAGCCAATTATTTCGGCGAGCTTTTGGAGTAAGTCCTGAATGCCACTCAGCTATATTTCCAGATGTCTGACTGCGAACGCGATTTACCAATTGTGAAGTTAGGACAATTTCTGGCAGAAGGATAAGGACTTGTGCATTACCTCCTTCTGTTGTCATTCCAGTGTGTAACCTTTTGGTGTTTGAACATTTGCAGGTAGTTTTAGTAGTAGATGATGTCATTCCAGTGCTTGACACTGGAATCCAGTCTTTATCGTACAAATGCTTAGTGTACTGATTTGAAATTAAGTTCCAGTGTCGGGGCACTGGCTTTTTGGTAAAAATTACTCTTATATTGTAACATTCGTCTAGTTGTGTATTGAACGCTGGAATGACATAACGTTTATTTTTGAAAGTAAATTGCATAGCAAATGGTGTCATGCAAGTAGTTGACACTGGAATCCAGTTTTTTGATTGAAAATGTTGTATAGTGTGCTGTTTACAATCAATTTTACTGGATCCCAGTGTCGGGGCACTGGGATGACAAAAGAAGGGGGCACCGGAATGACACCATAGGATGGAGTGACACCTTTTTGGTAGACAATGTTCGTAAATACTATAATTCTTAATTAACTGTGCAATCACAGAGAGATAAACTTCCGTTTTTCCAGACCCGGTTTCACCGTCAAGCAAAGTCACTGAATACTCATTCAAATTACTTATTATCTTATTGCGAGCTGCTTGCTGCTCAGGGCTTAATTGGCAATCTATTTCACTTATTTCCTGCTTTTGCTTAGTGAAAACTAACTTATCTATCTGATTTACCTTTAATACTCCTCCCATTATTACTTTGGCAAGCATACCGATAGGTATTACATTATACTGCGCAACCCACTCTGCAAATTCGATCAGTTTTGGTCTGATACTCGGTAACTCGATCTTTTGTTCAATGCATTTTAATTCTCGATCACTCTTGCCGCTATATTTCCAAACTATTCCAATCAAACGCTTTCTGCCAAATGGTACCACTACGTAATCTCCAATTGAAGTTTCAGTATCTTTCTCAATTGCATATGAAAATAACTGATCAATTGGAAGCGGTAGTAATACGTCAACTGTTTTTGTCATAAGTTAGCGCTGTTTTTAGATACATAGAGAAGCCTTAATGCTTTTTTCATAGTACACAATTTATAATCATAAATATTAGAAATGTGAGGAAATTCTGTATGTTTAGCGATAAAATAGTCCTAGACTTTGAAATAGAAAAAGGTGACCGAATAGATCGGTGTTACTTCTCTACACGCATCAAACTTACAGATAAGAGCAAGAGTCTTCTATGTGAAAAGCTCGATAAACTTAACAATTTAGATGATTACTTTAATCTTAATCCTGAAAATTTTTACATTTATTACAATAAATATTTTGGGCACTATGGTAGAGATGAGCTATATGTCAGAGATAATAATGGTAGATATTTAGCTACTAAACTTCCACTTGATCAGAGCGGATTTTCGATAGAGTTATCATTCGACGAGGTGAATTATGGTTTTTATCCTATGTATGCAATCTATAACCCCACTCAATATGACAAAAAGCAGGAAAAGAGCTTTGAAGATAATGGTGAATTGCAGCCGTTTGTGTCAATTGTATTGGATTACTTTCTAAATGGCTTAACCGTTCAAGATATGTTTTTGCAAATACAAAATGAGCTTGTTGAAAAAGAAACAAAATTAGAAGAAGACAGAAGAAAGGCAGAGGAAGAATTAAATCAAAAGAATGAAAAGTTAAGAGAACTCATAGAAAATGATGAGATTAAAGTACTTAAAGTAATAAAAGGCCATAGTATTGGGAATGGACGTTCAGCAGCAATTTTACAGCTTAATGGTGATCTTGATGCAAGTAAATACTACATAGCAGAGTATGAAAGCAATGAATACTTACATTGTACGAGCTCTGGTTATGACATACTGCTTGACCAGAGCGATTTATTTTTTGTTCTGAATAGCAGCTCTTATCTTGAACTTGAAAGCGGTTTCTACTCAATCCCTGAATTTAATTCTAGAAGCTATGCTAAATATCTCAATACTAAGAATCGGCTTTTCAGCGATGATCAACTATCTCAGCAGTTGTGCAAAAACAAGGTAAAGGCTGAATCTACAGTTAACGCATTTTTCTCAAGACTTATTTATAGTGAAAATTTTTAAGAGGTGGATATGAAATTTAAAACAAATTCTGAATATTATAAATCACAAACTTTGATTAAAAAATTATTTCCAAATAAAGAAAGTATAGTAATAAACGATCAGCTTACAATAGAAGTAAAATATGGGGGATTAGCTAGTTATACCCCTGAGTATATAAAACAAACTGTAAAAGATGCTTACGGAGCCTGGTCTGATAATTTCTATTCACAAAAAAGCGTTCATTCTGGTCCAGTAAAATTGCAGCTTTATGTGCTGAAAAATTACGATGATTACAAAGCTCACATCAAGGAACTTTCAGGTGGTAAAGACCATAGAGAATTATGGGGTGGTGGAACAGTAAGAGCACACGAAGCTGACGGCACGATAGCAAAGACTTTTATTGTTGGAGATGTAAATGGCTTACTTTGTGCAAAATCTAAAATTTTAATGGAAAAAATGAGCGATGCATTTCTTGAGTACTCTACCGGTAATATGGAGACAGTACCTGAAGTTTTACGTACCGGTATGAAGCTTTTCATGTGGAGCTATGATGCAGCTAAAAAAGAAAGCACTCGCGATATGCATTATACAAAAGAAGCATACAATAAAATGCATGAATCTGGGCATGATACACCATATAAAATAGCAAGTATGTCTAACGACTATAGAATATCAGATTGCTTAGTGACATTCCTACAAGAAAAACATCCTCAATTCATAAAGCAATTGCTTACTGAGATGTCCTTCAATAGAGTAGAAGCGATATCAAAATTCAAGCATCTTTTGAATAACTCAGAAGTTGAAAAAGAATTTAAGCAGTGGATGGATGTAAAAAGTGGCGATAAAATTGTGGCAGATCTTGTGCCAGATAGTGAAGTTATGACTTTTGGCGAACACAAGCTTCAAATAAATATAAAATATGATGATGAGGAATTAACTCAGAGCAAATTGAGTAGTGTAAAAAATGCCATCGAGAGTACTATAAAAGATTTTGATTCAGCATTTGGCATTAATAATTCTCAGCCTTGGCACAACATACCAAATAAAGTTAATGTTTTCGTATTTAATACAAAGAGTGACTACGAAAATTATCTTAAGGAGTTGAACGTTAACTATAAAGGCGCTTCTGGCTTAACAGTTCAAGGGCGTGGCTCAGAAGTTCATGTTTATTTTTATCTACAAGACCAATTTGATGACTCGTGTAAAACTTTAAAACACGAATTGGGGCACGCCTTAACTATCATTAATTCCTATTATGGTACAGGTGATGTCTTATCTAAGGCCATGCATGAAGGGGTTGCTAACTATATGGCAAGTTTAGAAGATGGTCGGCATGTCAATGACCACGGAGATAAAGAGGCCTTGATTGCAATAAGAAATAAAGATCTCAAACCAGATGAAATATTGCGCAATAATATTTGGAGTAATAAAGGGGAACATTATCATTCGGATGCTGAACAAGTGATCAAATTTCTTGAAGATAAACACCCAGATATGATTGATAATTTGCTCAAGGGCCTTTCTACACATCGTGCAGATAGATCTCAAGGTAATAAATTATTTGAGGATTTTTTGACTGAGCTAAAAGGTTATACTCAGGAATTTAAACAGTGGGTCAAAGCTGAGCTGAGTGGTGAACAACATATGGAATATAATGTTGTTGAATCTAACAGTGTTGAAAGTTCAACAAGCCAACAAAGTGAAGGCAGGGGTATATATGGTTACAGTTCAGCACATCATGTTAGTGGTGATAAAAACAAGATAGAAAGTATTAGTAGAGAAGACAATATAAAAAAAGCGAGTGCAGACGAACAAGGAAAAGCTGTTACAACAAAGGTGATGCAGTATAATAAACAGCCTTTCTTAAAGGTGAATATTGACGACAATAATGTAGGAAACACTATAGGAAAAGTAAACGAGATAAATAAGGTAACAGGTGCGACGAGTTTACATTCTGCTGCTTCATTGGAAGATTTAAGCAAAGTAGCAACGCTACTAAAACACAATTCATATATTGATACAAGAGACCATAATGGACAAACGCCACTACATTATGCCATTCAGTCAGGAAATACGGAAGTAGCAAAATATCTTATTGATCATGGAGCAAATCTTAATGTTCATGACAATTATTATCAGAAAACTAATACTAAATATGTGTATTATAAGACACCTTTACACTATGCTATTGAGTCTGGAAATATAGAGATAGCTAAATACTTAATAGATCGTGGTGCAAATACTAATATTCAAGATGCTTATTCCAAAACGCCATTATACAGTGCTATTTATTCAGGTAATACAGAAATAGTGAAGTATCTATTAGATCATAACGCAGATCCTAATAGTAAAAGTTATTATACTTTTCCGTTACTTGCTGCTATTAAGCTAGGGAATGCGGAAATAGTTAAGAGTTTAATTGAGTATGGCGCAGATCTTGGTATCAAGAACACGTCAGCTCAAACACTGTTGCACTATGCAATTGAGCTAAAACATACGGAAATTGCTAAATACTTAATAGATCATGGTATAGATGTTGATACCCGTGATATTGGCTCTGGTAAATCTCCACTACATTTTGCCATGCACATGAAAAATATGGAAGTAGTTAAATATCTCATAGAGCACAATGCGGATATTGATATTCAGGATAGCTACGGCTTAACACCTTTGCATCTTGCTGTTGATCTTGGGAATAAGAAGATGATAGAGCAGTTAGTTGAAAAAGGTGCGAATATTAATGCTCAGGATAATGATGGTTGGACACCTTTAGTTCATGCAGTGAGGCATGGAAAGTTAGATACAATAGAATATCTAATAAAAAACAAAGCTGACGTTGACGTTGTAGGCAAAGATGGCAGGACACTTATTGAACATGCTGAGTTATGGGCAGAAGGGAAAGGGCTAGAAAGAGATGTAATAGATAGCAAAGGCGATAATGATTCTTATTATCGTGAGCTTTCAAAAGAGGCTGCAACGTGGGAAAAAGCTGGAAAGGATATGCTTAGCTATCTCAAAAAAATTACTATGCAAGAAGAAGAATCTAACGATATAGACCAAATGCCAACTGCAAGTGAAGAAAGGAGTAAAAGATCGATAAGAGGAGACGAAGAGAAGCAAGAGGAAACAATTGTTATAGATAATGTGAAACAACATCCTTTAAAAATAAAAGTGGGTGAGGCTGTTGAAATAGGGAAATATAAGGTAGAACTGCAAGTTACGTATGATGATGTAAGAAATTTTTATGACACTATACGTGGTAAATATCATGATGGTAGTGGATACAATTATGAGCAAGTAATGGTTTTGTACAATGAAATTGTTAGGCCAGCATCACAGCATCATGATGAACCATTTACTCTTGCTGAGTCCTATATTGCAGATGGGCATCTATTTATTAAAAATCAAGATTTTGGAATTTTGAATGATTTTAATGAGATGTTCTATAAAAGTGATGAGTTTATGTAACATAAAAGGTGGATGAGAATTAATTGATATAAGGAATGAAATCTTCTCCTGTCATCCCAGTGCTCCGACACTGGGATCCAGTGTTCATATAATCTCATCACAAACGTTTATTTTAATTTAAGACCAATACCCAATTTAGAATCAAAATTCCTAGATTCCAGTGTCAAGCACTGGAATCTACTATGCAATTTACTTTTTTATATAACAAATAATATTAATTTATTAATTGACAGGTGGCGTGGGTTATACTATTATTAAGATATATAGTTAACATCTTAATAATTAATATGCCAAAATATGTTAATCGCATTGCTGAATCTATTGTATTAAAAGTCTATACTGACAAGAAAAACGCTAAAATTAGAGTATTTTCTAAAACTAAAGATGGAGAAATTGAAAAAACACTTTCAAAGCAGCAAATTGTAGAATTTTTAAACCTATTTACTAATATAAGGAATCACGAAATTGCTATCAGTAAAAATATAGAACGCGGTATCGTTGAAGATATAGAAGGTATACGTAGAGAAAATGCTAGATATGTATATAAAGCACCAGATTTATCCGCTGAAGAACAATATAATAAATTATTTGAAAGTGAAAAAGCTATTCAATTTAATTTGAATACTTTTATGTCAGATAGTATATCTAAAATTGTACAATTAAAAGATAGATTTGAAGAAATTTTAGGTTTTTCTCTCGAAAGAGGGTTATGTCACTCACTAAATTACTTTATTACTTTTCTAAAATTAGAGAACAGGCAAGATTTTGTTCAATTCCTCGAGTCTGATAATATTATATCTGAACAAGATTTTATGAATTATATTGATGGAAAAAAAGAACAAACGATTAAGTTATTGATGATGCAGTTTTTATCGCAATTCTTACCTATTCTTGATGTTCAGAGCATTAAAAAGCGAGAAGGAGATCCATTTTATTCTGATGAGACAATATATGAGCAGTCATATGATGATTTATTTTCAACAAAAGTATGGATAGATACTAACCAAGAACAAATCAAACATGTCTTAAATAATGTGGAAATAGGATGCTACTTAGAATTTAGTTCTTTTTGTTTTACTTATAATAGAGCAGATGTCAAGGGTGCTGGACATTCTATGTTGGTGTATAAAGCAGAGAATGATAAATACATATTTTTTGACTCTAATAAAGGAGTGGTTGGCTTTTGTCCTGATACAGGAGCTGCCAATTTTACATTAGAGGAAGTTTGTAGGGTAATGGAACTTGCTGTAAACCGTTATTCATATGATATGTATATTGAAAATTTTGCAGATTATTGCCAAGTTTATATTATGCTTAGAAATGCAACACTAATGTTAAAGAAAGCCGAAAAGCTTTATGAAACAACAGAAAGAACAAATTCAAAAATAATTGATATATTAGTTGATAAAGGTATGAATAAATTGTTGCTCACACCTGCAAGTCTGTGAACGGACATAACTTGATCTTTTTGGTTATTTACAAAGTATAGACATCAGCTCATCCCATTCTCTTTTACCAATGCCACTTTCTTCTCTAGTAATATTTTCTCCTTTAATTAGCTTGCGAATTATTTCAAGACCATTTTTTGAAATGCAGGCTGATTTTAGGGAATATTCAACAAAAGCATTATAGGCCAGCGGAACCCATTTCTTCACTATGTCCAACATAATTTCTGCATAGACTCTAATTTCATATTGGGCGTGCTTATCAGCTCTAAGCCTTAAAAAGTGAAAAAGGTTGTGTAAATCTATTTTCCAATAAAATTGGGTATAGTAATTAAGTGTTAGATTAGTTCGGGCAATTTCTCTTGCAAGGCCCTGCTCAATAAATTTCTCATAATGAGAATATACTAAATTAGAGTCCTTTGTTAGAGAATCTATTATTTCTTTTGAAGTACTTGAGTCAAAAGCTTCACCGCTGCCTTGTTTATTATTATCAGATTGTTTTGCAACCTGTTCTGGTATATAAAATTCATTATCAAGTATCGAATACCTTCCGGAATATTCATTCACATTTGCAGTTCTATGTCTTATCCACTGTCTTGCAATAAAAATTGGAAGTTTCACGTGAAACTTAATTTCACACATTTCAAATGGAGTTGTATGATGATTTCTCATCAAATATTTTATAAGCGCTTCATCTTGATTTATCTGTTTCGTTCCTTTTCCATAAGAAACGCGAGCAGCTTGAACTATGGCGCTATCAGAGCCCATATAATCAATCACTCGAACAAATCCATGATCTAACACCTTATGTTCTTCGTATAGAATTTCATCTATCTCTTTTACTGTAGTTCGCTTAGTTGTCTCATTCATAATATATTCTCAAGATGAAACAGAGATATCAGCCCCACATGAATTGAGTTTTTCATCCATGGCCTCATATCCTCTCCATAAATGATGTGAGTTATTTATTGTAGTTTCTCCTTTAGCCAACAAAGAAGCAAGCACCAAAGCTGCCGTTGATCTTAAGTCATTAGCATATAGATTAGCTCCAGATAAGCTCTTTATTCCACTTATAGTAGCTTTATTTTTTTCGATGCTGATATTAGCACCTAATTTTCTTAGCTCATTTGCATGTGCAAATCTACTTTCAAAAACGTTCTCTTTAATGATTGATATTCCATCTGCAATGCATATAGCAGACATTAGTTGTGGTTGCATATCGCTGGGAAAGTCGGGATATGGATTTGTTGTAACGTGAGTAGATTTAATAGAGCCATTTTTTCTAGAAATAATAATACCATCGTCACATAACTCAACTCCGGCTCCTATAGTCTTCAATTCATTTGCAATACATTCCATATCAGACAAGTTTACTCCTTCTAACTTTAGCTCGCCGCCGGTAATGACAGCAGCCAAAGCATAAGTACCGGCCTCTATGCGATCTGGTATTATTTTATGCTCACACCCATTTAATGCTTCAACACCTTCTATTGTGATTTTTGTGTTATTAACTTCAATATTGGCACCCATACTCTTCAGAAACTCTATTAAATCAAGAACTTCCGGCTCCGTTGCGGCATTGTTTATTATTGTTACTCCCTCTGCAAGTGTTGCTGCCATTATTATATTTTCTGTTGCACCAACACTCACTTTTTCAAATGTTATTTCTTTGCCTTGCAATTTCCCCTTTGTTGTTGCAGTTATATTACAGCTATCAATTTCAATTTTAGCTCCCATTGCTTCAAGTGCCTTAATATGAATGTCAACAGGACGTTTTCCAATATTACATCCACCAGGAAATACTGTTGAAACTTTACCAAATCTGCTGAGCATTGGACCTAGCATTAAAAAAGATGCTCGCAGTCTGCTTGCAATTTCATGTGATATTAAATAGTTATTGATATTGCTACAGTCAATTTCCAAAGTGTGATTTGCTTTATAGTCTTTATTGCATATAAAATTTACTTCTGCACCAAGACTCTTAAGCAGCTTAGACATCAAATGAACGTCAATTAAATCAGGTACGTTATGCAAAGTTATTGAAGAATTACTAAACAAGCTTGCCGCCATTATTGGTAAGACGGCATTCTTTGAACCATTAATCTTGATTTTTCCAATCAAAGACTTATGGTTACTTCTTACTAATATTTTATGCATTTAATCAAGCGATAGAACTTATCAAGTAAGTATAATAGGTTAGCGGTAAAAGGCAAAGTTTTGCTTTTTCTTCTTCTGTCATTCGAGTAGCTGACACTGGGATCCATTTCTTCATCATCATCAAAATGTTATATTTCAACATTACTTTTATGCTGACCAATTTAACTGGATTCCAGTTTCAGCTACTTGAATAACATTTTCGTAGTCGATTCAAAATAGCATAATTAACTACACCTTTCCAAAGATGAGAGACGCGTTGGTACCACCAAAACCAAATGAATTAGAAAGCGCATATTGAATTTTATGCTCTTGAGCTTTAAGTGGTACAAAATTTAAATCACACCCTTCTGAAGGTTTGTGTAGGTTTAAAGTTGGTGGAACAATTCCATTGTTTAATGCAAGGATACTAAATATTGCTTCAACACTTCCTGCGGCACCAAGTAAATGTCCTATAGAAGATTTAGTCGAGGAAACAGGTATTTTATAGGCATAGTCACCGAATAACTGCTTCATTGCTATTACTTCAACTTTATCCCCAAGTGTTGTTGAAGTTCCATGTGCATTGATATACCCAATTTGACTTGGGCTTACTTGTGCACTCCTTAAAGCAAGTTCCATTGCCTTAAGTGCGCCTCTTCCTTCTGGATGTGGTGCTGTGATGTGGTGCGCATCTCCTGTGAGTCCATATCCAGTGAGTTCTGCATATATTTTTGCTTCCCTTTTTTTTGCATGTTCATATTCTTCCAGAACTAATATACCTGCCCCTTCGCCCATGACAAATCCATCGCGTTCTTCGTCCCATGGCCTTGAGGCCTCTTCAGGATTATCATTGAATTTAGTTGATAGCGCCTTCATCGATGCAAAACCTGCAATTCCAACTCTGCATAACGCACTTTCTGCTCCGCCTGCAATCATAATGTCAGCTTCACCGAGTTTTATAGCTCTTGCTGAGTTTATAATCGCATGCGCACCTGTTGCACATGCAGTTACCGCTGAGTCATTTGGACCTATAAATTCGTATTTAATAGAAATATGACCAGATATCAAATTTATTAGACTTGCAGGAACAAAAAATGGGCTAACACGTCTAGGCCCCTTCTCCTGCATGGTAATTACATTTTCCTGAATTGACGGAAGACCACCTATACCAGAACCAATAGCTACACCTATTCGCTCTTTATTAATATTTTTATTTTCCAAAATTAGTGAATCTTCTACTGCCTGAACAGCAGCTGCAAAGCCGTAGTGAATAAAGCGATCTGTTCTTTTTAGATCTTTCTCAGAAATATAATCTAGCGGATTGAAGTAATTCTCAATATCGTCAGATTGCGTTGGAACTTGCCCTGCAACCCTGCAAGTAAGGTCAGAAGAATCAAATCTGTCTGTACTGATTGCCTTTATGCCAGATTTTCCTTCTATCAGCTTTGACCAGGTGTTATCAACATCTGCTGCTAATGGAGTAATTAAGCCAATACCGGTAACTACTACTCTTCTGCTCATTCAACATCAATTGTTTGCTTTGTTTACTACATATTCAACTATCTGTTCCATAGTTTCCATTTTTTGCGCATCTTCATCAGGAATCTCTATACCAAATTCTTCTTCAGCTGCCATGATTATTTCAACTGCATCTAAACTATCTGTGCCATGATCTGAAAGCTTTGAAGAGTTACCAAATTTCTCTACATCCTTACTGATGTGCTCTAGTATAATCTTCTTTACTTTTTCTTCTATATCTTCCCTAGTGCTTTTTGCTAATTCGCTCATTTCTTACTAAAAAATAACTTATTCTCTGATGTTATAAGAAATTTTGATGTTTGCAATAGCTTTTATGATTATATAAACTATTAAAAACTTCCTATCTCTTAGCACTCGATAGTTAATAAATTTAAAAATGCTAGACGAAACAACAAAAAATTTGCTTGTTGTAGAAGTGAATAAGCTCTTACCTGAAAATAGCGAGAATAAACTTATATCAGCTATGCGTTATGTGCTTCTTGCTCCTGCAAAACATATACGTTCTTTTTTAGTTATAGCATCTTCGTCGATATTCAACATAAAGGTTGAAAAAGCAATAACAGCAGCAGCAGCAATTGAATTTATTCATGCTTACTCCCTCATTCACGATGATCTGCCATGTATGGATAACAGTGACACCCGCAGAGGCCAGCCAAGCTGCCACAAAAAATTTGGTGAAGCAACAGCAGTACTGGCCGGAGATGCATTACTTACTTTGGCTTTTGAGGTATTATCTTTGTTAAATTGTGAGATCATAAAAGTGCTCTCTCAAGCAATAGGAATGAAGGGAATGGTGGGAGGGCAGATTTTAGATATAGGTGCAGATTTTGACAAAATAAAAGAAATTCATTTGATGAAAACTGCAAAACTATTTGCAGCTTCATGTGAAATAGGGGCTATAATAGGAGGCGCTACAGACAAGGAGCGGGAAGCATTATATAACTATGGAATAAATCTAGGGCTTATTTTTCAAGCCAAGGATGATATCGAAGATTATGGGCAAGATAAAACAAACAATTTAATGTCCGTGCTTGGCAAAAATGAAATGGAAAACTATATAGATAGTCTCTTTAAACAGGCCTCAGATAATTTAAGTACGCTTTCAGGTAATACTAATGACTTATGTGATTTATTGAATCAAGTAAAAAAAGATGGTTAGAAAAATTATATTACAAATGTTTATCTCTGTAGTAATGATTCTCACTTTAGCTTCTGCTTTTATAATTACGATTGTTTATATAAACAAAGATAAACCAGAGAAAAGGGAAAAGCTTTACGAAATAAATGCTACACATGGTGGTTTGACACAGATGATAGCAAGTTATTTGGTCAGGCCGATACTTGAATCAGCTCTTGATCGTTATATTGAAAAGCATGGGTTAGCAGAATATTTAGAAGAAATAACACAGCAAAAAGAAGAAGAGATGATAAACTTTTATGAAATTACTGAAGGCAGTGGCAGTAAAGTTTTCTGTGGCCAAGAAGTTCTGCTACAAATGTACAAAGTCTCCAACAACCTAGCAACGCTACTTCCGACTGATGTCAATTTGAAAATAGGTCAGGATTACTTAAAAGAAGTGAGTTTAGGGGTAATAGGTATGAAAGAAGGTGGAGAGCGTGTAGTTACTATTGCCGCTGATGACAACAAAATGAGTTTTAACTCTTATTACATCAAACTGATTGAAGTAAAAGATAAATATCCTGATTCAGTAAGTAACCTAATGATTTTTAATGACTTAATTAACAAAACTGGAAAGCGAGTAAAATGTGGCGATGAGATATCAGTTCAATATAGCATAAAGAGACATAATGGTGAGTATATAATCAAAGATCAAATAGTGCAGTTTAAGGTTGGTGACAAGAAAACACCACTTGCTATAGAACTTGGAGTTGTGGGAATGAGAGCTGGTAATAAAAGAACAGTTCTTTCTCCACCTGACCTTTTAACTGATGTATTAACAAAAGACATAGATTTTGATATTGTAATAATTGATTTAAGCTTGAATTCTACTATTGAAAAATAGCTTAAAGAATTACGAAGTAAGAAAAAATAAAACCTCTTGAATGCTCTATATTACTTAAAGTAGGCTTCCTCTAAAGTATAAATTTAGATAAATCAAGCTGCTTTGAAATTGACTCTAGTTTATCTTTTACATATTTGCTATCTATAACAAATTTTTCACTATTTTTTTCAGAAGCGATAAAACTTATTTCATCCAAAAGCTTCTCCATGACAGTATGAAGTCTTCTTGCACCTATATTTTCCACTTCTCTATTAACTGTAAATGCTATTTCAGCTATAGTCTCTATACCATCATCAGTAAACTCAAGTGTTACATTTTCCGTTTTCATTAAAGCTATATACTGTTTTAACAAACTAGATTCTGGTTCCTTTAATATTTTTATTAGATCCTCTTGAGTAAGCGCCTTAAGTTCCACTCTAATTGGCAATCTACCCTGTAATTCTGGTAAAAGATCAGATGGCTTAGATAAATGAAAAGCACCAGATGCAATAAATAATATATAGTCTGTTTTTACGGGGCCATACTTAGTTGAAACAGTTGTTCCCTCAAGTAATGGTAACAGATCGCGCTGCACTCCTTCTCTGTTGACTTCACCTTTTATTTCTGTACGTGCTGCAATTTTATCTATTTCATCTAAAAACACTATGCCTTCATTGCTAACAAGATCAATCGCTTCTTTGATTATCTTGTCTTCATCCATTAACCTTTCGCTTTCTTCGTTAATCAATATTTCACGTGCTTCTTTCACTTTAACTGTAATAGTTTTTGTTTTTTTGCTCCCATTAAACATCTTACCCACTATTTCTGTTACGTTCATCACGCCAATTTGCCCACCTGGCATACCAGGTATATCAAAAGTGGGTAGCATACCCTTGCTCTCCCTGACGTTAATAGAAACTTCTCCATCTTCAAATTCCTTATTTCTCACTCTTTCTCTGAAAACTTTTTTGCTTTCCTCGGTTGCATCTTCACCAACCATGGAGTTGACTATTATCTTTTCAGCCAAACCTAAAGCTTTTTTAGTTAAGGCTTTACGTGCTTTTTCCTTAACTAAAACTATTGCTGCGTCAACTAGATCACGTATTATCGAGTCAACATCACGTCCAACATATCCTATTTCGGTAAATTTCGTTGCTTCAACTTTTATAAAAGGTGCACCAGCAAGCTTTGCTAAACGTCGAGCTATTTCAGTTTTGCCAACTCCTGTATGGCCTATCATGAGTATATTCTTAGGTATAATCTCTTCACGTAGTGGAAGTGGGACTTTATTTCGACGCCAACGATTTCTGAGTGCAATAGCAACAGCGCGCTTTGCATCATTCTGCCCAATTATAAATCTGTCTAATTCTTTAACTATCTTCTGTGGTGGTAGATCATCTAATAAAGCTTGTGAGCTTTGAATGCTGGTACTTCCTGTACCTTCATTTTCATAGAGGCTATTTTTCTCATTACAGTCATCATTATTATCAAATTGACCTACTACAGATTGACCAGAAGAATTGGTACACAAAGTTCTTGACATATTACTCCTTTATTTTTTCAATAATTAGATTATGGTTTGTATAAACACATATATCGGCAGCTATCTTCATAGCCTTTTTTGCAATCTCCTCTATTGATATTCCTTCAACGTCAATCAAAGCTTTTGCTGCAGATAAAGCAAAATTTCCTCCAGAGCCAATGGCTGCAATGCCATCTTCAGGTTCAAGAACATCACCCGTTCCTGTAATGACCAATGAAATGGACTTGTCTGCCACGATCATCATAGCTTCTAATTTTCTTAGATATTTATCCATTCTCCAGTCTTTTGCAAGTTCAACACATGCCCTCATTAACTGTCCTGGGTGCTTATCAAGTTTAGATTCTAGCCTTTCGAAGAGAGTAAATGCATCAGCTGTTGCTCCAGCAAAACCGGCAATTACGGAATCACCAGAAAGACGCCTAACTTTTTTTGCTCCAGATTTTATAACGGTATGGCCTAGCGAGACTTGCCCATCACCTATTACTACTACATTTTTGTCTCTTCTAATTGACAGTATAGTAGTACCATACATTTTACTGCTGTCATGATGAATCATTTTTTTGTTATTTTAATTCGTTATATTATATTAAGATTATAACTTATAATATAGTACTTTTCTTATAACATTTAAAGTGTAGATGCAAAACATAATTCATCCAAATCTGGAAAAAGATATAAATAATTGGTTCAAAACAAAATTTAATGGTTTTACATTACCATTTTATAGCTCCATAGATCTTAGGAATTCAGGCTGCAAAATTGCTCCAGTAGACGCTAATTTATTTCCTGCAGGTTTCAACAATCTAAGTGAGACATCAAGAGCAACAGCAGCAAAACTAATAAAAAGTTATTTTGAAACAAAACAATATAAAAAGACTCTTATAATACCGGAGAATTACACACGAAATAAAATGTATATAGAAAACGTATTTGTTATAGAGAAAGTACTGCAACTCGCAGGTTTTGAAACTAGAATTGGCCTCTTTCATAATGAAACGTACAATTTAATAGAACAGTATGAAACTGTTGTGAAAGAAAACTCTTTGCTGAAGACAACTTCAGGATTTGTGCCTGATGTTATTATACTGAACCGTGATATGACTAGCCACATTCCAGACACACTAGAAAACGTAAAACAAGAGATAGTGCCAAGTCCATTATATGGCTGGCACAGTAGGCAGAAATTTCAATATTTTGAAATCTATCAAAAATTAGTGTCCGAATTTTGTGGCGAATTTAAAATGGATCCATGGCTTATTTCTGTGCTTACAGAAAGCTGTAATGGAGTTGACTTTAATGATGATTCATCACTAGGAGCAGTAGCGACTAAAGTTGACCAAATATTATCTCTAGTGCAAAAAAAATATGAGGAATATGAAATAAAAACACAACCTTACGTTTTTATCAAAGCAAGCAATGGCACATATGGAATGGGCATTATAACAGCAACAAGTGGAAAGGAAATATTAAATCTCAATAAAAAAAAGCGTCATAAAATGAAAAAGATAAAAGAAGGAATAGCAATCAATAGTGTTATTATACAAGAAGGTGTACCAACTATTGACATATTTAAAAGTAGTTCTGCAGAACCGCTAATATACTATATAGGAGATACTCCAACATGTTACTTATACCGATGTAATAGCAGGAAAGATGTATATTCTAGCTTGAATTCCACTGACTGTGAATTTTATGATATCAGCCAAGAAAATAAAACTTTGCCACTTTGGAATATTGTTAGCAAATTAGCAGTGCTAGCATTGGCAGTAGAAATTAAGTCTTTTCATCTCGAATAATTAATTTCTACAATGCTGCCATTATGCTGAATATGGTGAGCGTCATCAAGTCCAGTAGAAGGATCAGTACCATTATTAGGTTGATTGACAAACTTATCGATGTTTGATACTAGATATGCTATACTTAGTATCAAACTAACCGTAACAGTTAAGTTGAAATTATAGATTATGCCACCACCCAAGTCTATCGGTATAGTTGCAATTTCCATTCTTTTTAATATGAAGCTTAACAAGCCCAATGACAAAGTGAATGTGCTAAACATAACATTCTTCTTGCATTTAGCAAGCTCAGCTTCACATTTCGTAAGTTCGTCATCACCCTTTTTGTATTTTTTACATGCTTCTTGATATTTTTTATGCACTTCCTTATATTCTTCGCACTTATAATAACAGCTTACGAATTCTGAAAATAGAAATAGAACTGCTGATGTTAAGCTAATATAACTTATTACATCCTTGTTGTTTCTAGCTAAGAAATGAATGATTTTTGCCTGCATCAATATTCCTATGATACAGCTTGCCAAGTACGCTGAGTTACCTACAACCTGTATTGGTTTTTCAGGTTTATTTTCCTCTTCACCATTCGCAGGTTTCTTAGATTTATATCCAGCTAAATTGAGACCAAAATGAAGAGCAAATATTATTGATGTTGGTAGTTTTATGAACTTAGAAATATCTAATATAGTACAAATATTGGATCTGTTGTTATCAATAAACTCGCAACAGAATTGCAATGAAATTTTACACAATATGCCTGTTAAACCTACTGCAATACAATACATCTTTCTAATATCATGATTGTGAACATCATGTATACTTTCTATAAATGTATTTGGCTTACCTTTTGGCATAAGTAGATAATAAAATAATAACTTTTTAATATTATACTATAAAAATCTAAAAAGAAAAGTGCTATAAATCAGTACTTTGAGAGTGATCTAAACATAAATCGGCCAAGCACTTGATAAATAAGAGATCAGTACTGAGAGTTGGTACGCGAAAGTAATATCCGTCTTTGATAATTGCTTTATACTCTATATCAAGTTCAACCAGTGTTTCAGAATGCTCAGAAACAAAAGATATAGGTGATAAAACTACAGGTATATTATCGTCTTTCGCGCGTGATAGCTCACTTTCAGTGCTAGGCTCCAACCATTTTACAGGGCCAACCTTACTCTGATAACATATTCCCCAATCAAGATCTTCAATATTCAATTTTTTTACTATTAATTTTACTGTTTTTTCTATCTGTGAAGCGTAAGGGTCGCCTTTTTTAATGATACTAAGAGGTAAGCTATGAGCCGAGAATAGGACTCTTGGCTTACCGATTTTGCTAGCTAATTTATAATATTTAGACGTCAGATTAACATGAGCTTCAATAAAGTCTTCATTGTCATAATAATGGTGAATTGTTTTTGTGTTACATTCCAGTTTGGCATTTTTTTGCCAATTCTCGATGGATGATAGAGTTGTGGTGGTTGAATATTGCGGATATAGTGGTAACAGAATGATTTCGTCAGGGTCGAATTGCTTTACGCTTTTAACAACTTCATCAGCAAATGGATGCCAATAACGCATGCAGATGAATATCTTATATACATGGTTTCCATTTTCATTTAATTTTAGTTCTAAAGCATCAGCTTGTGCTTTCGTATTCTCCAAGATTGGCGATTTACCTCCAATGTGCTCGTATATTTCTTGTGCAGTACTTTCTCGCCTTTTGGAGATAAACTTTGCTAAAAGGAAGCGAAAAGGATTTGGTAGATTTATTATTCTTTTATCGTAAAAAAGATTAAATAAGAAAGGACGGACCGCACTTAGTGAATCAGGTCCGCCTAGGTTAAATAAGATTACTGCCTTCTTCACTGACAGCACCTTTCTTCAGGTTTGCCTATAAAATCAGCTACACACTCATCAAGTTTAGTTACAGGCACTAAATTTCTTACACTGGCATACAATAGATGAGCAGATCTCTTCATGTTACTCTGTGTAGATGCAAAGCCTCTATCGAAAACCACATCAACACAAAAACTTGGCACTGCTTCAAGAAGTTCAACAGCAGCCAAAGATATCATTATGCAGCTTTGTAGAGCCTTCAGAAAAATCGTAAGGGGGAAAAGTAAAACCTTAACAAAAAGAGAGGGAGGACTTTCATTCATTAGTTGTCCTGGATTAGGAGAATTATATTCAATATGCTGTCTGTTTTTATCAAAGATAGGAAATTTTATAGTGTCTTTCTTAAATTCCTGCTCTATTTGTTCCTCGGTATAATTTTCATTATTAGTCATTTTTTTCAATAACTTTTCACGCAAGTAAAAGGTTCTCACAACAAAACATGTTGCAACCATCAGTGCAGCACATATAAGTGCGCACTCGATAAGGCTTATGTTGCCTACCATAGCTGGTAATACAAAGCAAAAAAACAGCGGTATGGCAATCATTTCACCAAATGGAACAACGTTCCTTTTCATCCCAAAAGCGGCACCTTCTTTTAATTTTGTATTATTGTGTAAGCTATACTCTAAATAACTCAAAAATGCCAAATTAAAAGTTAAAAATCCTTTTGTCCCACAAAAAATTGATGACTTGAATTGATTAACCCATTCTTTAGCAGTAAGTGTAGTTTCAATTGATTGTTTAACATTAGGATCGACTGGTTTGTTGTTTTTTTTATTACAACACCCCATAAAACACCTCCTTGATGGTTTATTCTTAACTATAAGTGAAAAATTGCTTTTATCAAATTAAAGTTTATAATAAAATAAATCTATAAATATACGATCTTAATATAAGGGAATGATATGGCAATTGAGAGAACACTTTCGATATTAAAACCTGATGCAGTAAAAAATAATATTACAGGCAGTATAAATTCTTACATTGAAAAATCTGGACTAAAAATTATAGCACAAAGAATGATGCTGCTGACAAAAAAACAAGCAGAGCTGTTTTATGAAATTCATAAGGATAGGCCTTTTTTTGAAGAGTTGGTGGAATTTATGACTTCTGGGTCTGTGATAGTTCAAGTTTTCATTGGTGAAAATGCAGTCAGTAAATACAGACAAATCATGGGTGCTACAGATCCAAAACAGGCAGATAAAGGTACAATTAGGGGTGATTTTGCTAATGATATTAGTGAAAATAGAGTGCATGGTTCTGATAGTCTAGAGAATGCTCGTAGGGAAATAGCTTTCTTTTTTGCTGAGTGTGAATTGGTGTAGTTTTACTTTTCTATACATAATTAAACTTTCTGAATTTTATGTTGAGCTGTGAAATATTAGCTCGATTTTTAGTTATGAAGGAAAAGCTTTCTAATACATAGTATAGATAATATTTAAATGGGTCATGTTGTTAATGCTTATAATAGATCTGAAGCTTCTATAGTTAGAGGAGAAGGAGTATATCTCTTCGATAAGGATGGTAAAAAATATTTAGATTTTGCTGCAGGAATTTCTACAACCTCTCTAGGGCATTGTCATCCATACATTACAGATAAACTGAAGGAACAACTGGATTCATTGTGGCACTGCTCTAATATTTTTACTATTCCTCAGCAGGAAAGGCTTGCTCAGCGTTTAACAGAACTTACCTTTGCCGATAAAGTTTTTTTCTGCTCAAGTGGACTTGAAGCAACAGAAGCTGCAATTAAATTTATTCGCCGTTATTTTTACTTAAATGGACAAGAAAAGCGCAATCGAATTATTACAATTGAAGGAGGTTTTCATGGCCGCAGTATTGCTGCAATTTCTGCTGGAGGAAATGAAAAATCACGCGAAGGCTTTGCTCCGCTCCTTTCTGGTTTTGATAAAGTTCCAAGAAATAACATTGAAGCATTAGAAAAGAAAATCAATAGCGAAACAGCTGCCATATTTTTAGAGCCCATACAAAGTGAAAGCGGAGTACATCCATTGGACGTAGAGTATCTTAAAAAAGTAAGAGAGATAACAAAAGCTCAAGGAATAATTTTATGCTTTGATGAAGTGCAATGCGGATATGGAAGGATTGGCTCTCTATTTTACTATCAAAATATAGGAGTTGAACCTGATATGCTCACTTGTGCGAAGGCTATGGGTAATGGATTTCCTCTGGCTGCATGTTTAGTAAAAGATTATATAGCAGAAGCAATCACTCCAGGAACTCATGGGTCAACTTATGGAGGTAATCCACTTGCCATGACTGTTGGTAATGCAGTACTCGATGTAATGCTAAAGGAAGGCTTTTTTGACCATGTTAAGAAGGTCAGTAAATATCTAAAAGAAAAGTTGTTGCCTTTGACTGAAGAATTTCCGAAGATCGTTTCAGAAGTTCGTGGGGAGGGTTTATTGATAGGGATAGAGCTTAGATTACCTTTGGCTGATAAAATTGTTAAACAATCTCTTGACAAAGGCTTAATAATGACTAAAATTTTAAATAATAGAGTAATAAGAATAACTCCTCCACTTGTTGTTGAGAATATGCATGTGAATGCAGTGTGTGATATATTTCATGATTTATTTTTTTATATTAAAGATATATAGACTTGCAAATGCTTCTTACAACATATAAAATCAACTCTGTTTCTATATCGCAATAACATCATACTTTAATGGATTGGTTATTGATTTCAGTATTATCAGCAATTTTTTTCTTATTGATTTTATCGTTTTTGTTTTCAGGAGCAGAAATAGGATTAACTTCAATTAGCCGCTCCCGAGTTAATAAACTAAAGCTAGATGGAAATAAAAGAGCTAAGATAATAGACCGCTTATTGAATACAAAAGAATTAACAATAGGAACAATACTACTGTGCAATACAATTATTAACATTACTTGTTCCGCTTTATTTACAGCAATATTTATAAATTTCTTTGAAAGTGAGGGCATCTTTTTCTCAACAGCTATGATGACGTTTTGTATTTTGCTGTTTTGCGAGGTGTTACCAAAAACTTACGCCATGCAAAATCCTGAAAAATTTACATTACTTTCTACTTATTTTATGCTGTTTTTTGTCAAGATTCTTTCTCCATTGACATTAGGCATTCAGTTTATTGTCAATCTCATTCTGAAGTTATGTGGGCTTCATAAGAATAGGGAGGTAATATCTGCAGCAGATGCAATGCGTAATATGATTACTCTTCATCGCAGTGAAGGAACTATGTTACAACAGGATTTAGATATGCTAAGTAGTATACTTGATTTGGCTGAGACGGAGATATCGCAAATTATTACCCACAGGAGAAACTTATTTTCTCTTGATATAGATCGAAACAAAGAAGAGTTAATAAAAGAGATTTTGACTAGTAGTCATAGTAGGGTACCTTTATGGCAAAAAGAACCAGATAACGTTGTCGGAGTGGTTCACGTAAAAAATCTAATAAATGCCTTACGTGAAAAGGGTGATAAAATAGATATTACCCAAGTTATGTCAAAGCCTTGGTTTATACCAGAAAGTACACCGCTTAGTGTGCAACTTCACAACTTTCGTAAAAATAGGAAACACCTTGCATTTGTTATTGATGAGTACGGAGCCCTTCAGGGAATTGTTACTCTTGAGGACATACTGGAAGAAATAGTTGGAGAAATTTCAGATGAACATGATTTGATCACAGAGAATTTTATAAAAAAGATATCCGATAATATGTATCACATAGAAGGAAAATCTACTATTAGGGATATTAATAGACAGTTACATTGGGATCTTCCTGATGAAGAAGCTACAACTCTAGCAGGTATGATTGTAAACGAAATAGAGCGCATTCCTGAAGAAAATGAAGAGTTTTCCATGTACGGTTTTTACTTTAAGATTTTAAAAAAAGATAAAAATATTATTACTATGATTGAAGTACAAGTAAAAACTGATAATACTGTAGTAGCAATTAATTAGTTGGGTTCTATGGAAGATACAGTAAAAATAACGGCTGAAGATTTGAAGAGCTATATAGAGAGAATCGAAAAACTTGAACAAGAAAAGAGGGATGTGCAAGATCACATTCGTGATGTATATGCAAAAGCTGCAGATGAAGGTTGGGATATAAAAGTGATGAAACAGATTATTAGGCTAAGAAAGATGGATGATGATGACAGGGAGGAACAGGAAATATTACTTGATACCTACAAACGTGCATTGGGAATGAATTACGAAGGTGAATAGTAGGATTGTAATTGGAATAAGTGGAGCATCTGGTTCTATTTACGGTGTACGGATTCTAGAGGCACTAAAAAATACCAATCATGAAACTCATTTAGTGATCAGCAGTGCTGGAAAAATAACTATAGCTCATGAGATTAAAGAAAAACTTGAAGATATTACATCACTTGCAGACTTTTACTATTCTGAAGAAAAAATAGGAGAAAAAATAGCAAGCGGCTCATTTAAAACCTCAGGGATGGTTATTGCTCCATGTTCTATGAAAACAATGTCTGAAATAGCATCGGGAGTAACCTCCAATCTATTAACAAGGGCTGCAGATGTAACTCTAAAAGAAAGAAGAAAATTAGTTCTTATGGTGCGAGAATCTCCACTACATCTTGGACATCTCCGAAATATGTTAAAACTAACGGAGATGGGAGCAATTATTGCTCCGTCGATGCCTGCTTTTTACATTAAACCAAAATCTTTGGATGATATTGTAAATCATTCTGTTGGTAAAGCATTGAATTTATTTGATATTGCATTACCTGATTTCAAGGAGTGGCAAGGAAATGTCAATTATTATTAACGGTAAAAAAATAGCAAATGATCTCTGTGAGGAGCTATCAAAAAAAATTGATATTTTAAAGAAAGAGTATAATGTTTTTCCTTGCTTAAAAGTAATCCTCGTAGGTAGCAATCCAGCAAGTCAGGTCTATGTTCGTAATAAACAAAAAAAAGCAGAATCAATAGGCATAAGTTCTGAAACTATTGTTTTGCCTGATAGTATCTCAGAAGACGAATTGATTGAAAAAGTTAATACATTAAATGAAGATTCATCTGTGCATGGAATTTTAGTGCAGTTACCTTTACCAAAGCACATCAGTGCAAGCAGAATAATTAATACAGTAAGTGTTGAAAAAGATGTAGATGGCTTTCATGATGAAAATGTTGGCAGGTTAGTTAAAGGTGAAAAAAATTGTCTGATACCTTGTACTCCCAAAGGTTCTTTGTATTTAATTAAGTCAGTTGAAAATAATCTGTCCGGTAAAAATGCGGTAATCATTGGCAGATCAAATATTGTGGGTAAGCCAATGTTTCACCTATTGTTGCAAGAAAATTGCACTGTTACCATCTTGCATTCACAAAGTAGGGATTTAGCTGATTATTGCTCTAAGGCGGATATAGTAGTTGCAGCAGTTGGAAAGCCAAATTTTGTTCAACCAGATTGGATAAAAAAAGGTGCAATAGTGATTGATGTTGGCATAAATAGCATTAACATAGGAAGTCAAAGTAAGCTTGTGGGTGATGTTGACTTTGAGGGAGTAAAAGAAAAAGTCAAAGCTATTACTCCAGTGCCTGGTGGAGTTGGCCCGATGACAATAGCATTTCTTATGATAAACACTGTAGTTGCTGCTTGCTTACAGCGGGAAGTTGATCCTTCTGATTTTATTGCTTAAGGTTTAGCTTAATGTTAGCATAAACAGAATACCTTTGCAAATAGCACATATATAGCACCGAGCATACAACTGTGTATAAGGATTCAAAGTGTTCATAGCTTAAAAATTATAACGTATACCTATTTCTATGATTGCATCTGGTTTTTTCATCGGTGGTTTAAAGCCACTTAATTGACCACTTGCAGCAATAGCAACTGTGCCAACTATCTGCGGAATAATTTCACAATCAACACCTAACTTTACTTTATAGGAAATAGCACTCAGTATTTTATCTAGTGTTTCATTTTGAGATGTATCTGCATTACCAAGACCAAAAGATGGTAATATTCGAATATATCCACCTATTCCTATACTAGCATATAATTTAATAGGATCAATTTCAAGATCAGGATAGTAAAGGTAATTTGCCAATAAACTAGCTCCTACTTTTCTTTTTGCTTTATCAGTTATATCACTTATGTCAGCAAGAACCTCAAGTTCAAACTTAGAATTTTTGTTATGATGATAACCAAAGACAACGTTAGGGTTCAATTTAAAGCTTTCACCCCATCGAGTCCCAAAGTTTAAACCTACATAGTAATGATCTTCGTACTGGTCTTCATATCGATCTTCGTATTGATCTTCATAATGATCTTTGTACTGGTCTTCATACCGATCTTTGTACTGATCCTCTAACTCACTTGTACCATTACTAGCTGTACTTGCTAAAGCAATCAACACAGCGAACACTTTCATCGTTCTCATATAATTCATACACATTACTTCCTTAAAACAGACTGGAATAAGTGTTCAAACATGCTAGCAGCAAGTTTTGAGCATTGCTTGTGGTTACACCTAAACATTAAAAATGTACTCAATGTTATCCAGCATTAAAAATTATAGCGTACTCCTACTTCCAGCATCATATCCGGTACTGCCACTGTTTTTACACCACTCAGTTGCCCGCCTACGGTTAAAGCAGCTGTACCAACTATCTGTGGAGCAATTTCATAATCAACACCAACCTTCAGTTTGTACGAAATAGCACCCAGTATTTTATCTAGTGTTTCAGTGCCAACAATCTCAAAAGGATATACTTGTAGATGTCCTCCTAAACCTCCACTGACATATAGTTTCACAGGATCAATGTCAACGTCAGGATAATAACGGTAATTTGCTAATAAACTAGCTCCCATTTTCTTTACTTTATCTTCTTGTGTTGGTTTTCCATCTGCATCTACAACTTTACCTCCAAACATATCACTTACGTCGGTGAGAATCTCAAGTTCAAACTTAGAGCTTTTATCATAATTATAACCAAAAACTAAGCCAGGTTTTATTTTTAATCCAGCACCCCATCCACCACCAAAGTTTAAACCTGCGTAATACTGCTCTTTTGCACTATTACTAGCTACTTTATTACTAGCTGCACCTGCTAGAGATGAAGTGAGCAAAACAGCTAAAACACACAATCCTTTTATTTTCATATAACTACCCATACAAAAAAATATATAATGCACAAGTATATATCCTTTATATTAAAAAAGATATAACCTCATATCAAAAAAAGTATACCTACGAAATTAGCGACATGCTACTCAAAATTTTTATATAACTATGTTTACTATCTTATTTGGTACAGCATATATAGTGCGAATTTTGCTTTGATCGATTTTGTTAGATACAGAATCTGTTGCTATTTTCTTCAATTTTTCTTGAGGTAAATCAGTTGCCACTTCAATGGTCGCACGTAACTTTCCATTGATCTGCACTGCTACAGTCACCATATTATCAATTAGTAGTGATTCATCAGCTTTTGGCCAAGGCTTTAGATATAGCATACCTTCGCCTCCTATTTCTTGCCATAAATTTTCAGCCAGGTGTGGCATGAATGGCTCAATTACTCTGATTAGTATGCATATACCTTCATCAATAAGAGATTTTCCAGTTTTTACGTCTATTTCAGCTATTAAATTTGTCATTTCACGAAACTTTGCTACCACACAGTTTAATCTGCAGTTTTCCAAGTCATCTGTAAGTCCTTGCAATAGTTTATGGATTTTTTTTCTGTACTCTAGGAGTTTACCTACAATGTTTTCATTATCATAGTGTATGTTTACGGGCCTAAGTTGCACTACCATACGCCACAATTTATTTATGTAGCGAAAACAACCTTCCACTCCATCATCAGACCATTCCATATCTTTTTCCGGAGGAGTGTCAGATAATACAAACAAACGAGCAGTATCAGCACCGTATTTTTCTATGATAAAGTTTGGGTCAACTGTGTTCTTTTTCGACTTGCTCATCTTTTCGACTTTTCCAACTTGGATCTTAGTACCCTTCGCAATCAACTCTTTTGCTTCTTCGGGAAAGAGCCATTTGCCATTCTCATCTTTATAAGTTATATGGCAGACCATTCCTTGAGTGATTAAAGTAGAGAAAGGCTCTTTAACGTCAAAATAGCCACATTTAGTTAAAGCACGGCAGAAAAACCTTGAGTAAAGCAAATGTAGAATTGCATGTTCTATTCCACCTATGTAATAATCAACAGGCATAAAACGATTACAAGTATCTTTATTAATCGATTTATTTTCACTGCAAAATGCAGCAAAATACCAAGAAGATTCAAAAAAAGTGTCAAATGTATCAGTTTCACGTTCTGCTTGCTTTCCGCACTTTGGACAATCAACAAATTTCCAGGTTGGGTGCTTATCCAGGGGATTACCACCACTTGTAAATTCTACATCCGTTGGTAGAACAACAGGGAGGTCTTTTTCTGGAACTGGAACAATTCCACAATCTTTACAATATATAACAGGTATAGGACATCCCCAATAACGTTGCCTTGAAATTCCCCAATCATGCAAACGGTAGTTTACTGTTTTTTTGCTTATTCCTTTTTCTTCAAGCTTTTTAATGATTACTTCCTTTGCCTCATTAATCATTAGTCCGTTTAAGAATTCAGAATTGAACATCACTCCATCACCGCAGTACGGTTCTTTTAAGATCTCTGTGGTCTTTGTGCTCTCTTCACAAACTAGAGGAATAATCGGTAAACCATACTTCTGTGCAAATTCAAAATCACGCTGATCATGTGCAGGGCAACCAAAAATCGCACCTTCTCCATACTCCATCAACACAAAATTCGCTATGTACAGTGGCAATTCTTTATCAAGAAATGGATGTTTGACATTTAATCTTGTGTAAATCCCGATTTTTTCATCATTCTCCCCCTTTGCCTTCACACTGTCGATAAAGCCTTGTATGTCTTCGTCCTTAAGATCTCGCACAATAGGATGCTCTGATGCTATTGCAAGAAAAGAAGCTCCAAATAAAGCATGAGGACAAACTGTAAAAACCTTTAATTTCTTATTCGAGCCGACTATTTCAAACTCTATAGTTACCCCTTCAGATTTTCCTATCCAACGCTCTTGCATTGTTTTCACTTTCTCTGGCCAATTTTTTAAATTTTGCGAGCAATGAAGTAAATCTTCAGCAAAATCAGTAATCTTTAAAAACCACTGAGATAACTTACGTTTTTCAACAACTGCACCTGATCGCCATCCTTTTCCATCAACCACTTGCTCATTTGCAAGCACTGTTTGGTCCACTGGATCCCAATTAACCCACGACTCTTTTCGATAGGCAAGACCATGCTTTAAAAAATCCAGAAAAAATTTCTGTTCGTGTTTGTAATAATCAGCCTCACATGTGGAGAGCTCACGATCCCAATTGTATGAAAGACCTATAGATTTTAGCTGCGCGCGCATATTATCTATATTATCTTTTGTCCATGCTGCAGGGTTAATGTTATTGTCCCTTGCTGCATTTTCAGCTGGTAATCCAAACGCATCCCAGCCAATTGGGTGCAAAACCTCAAATCCACGAGCTCTCTTGTAACGTGCTATAACATCTCCTATTGCATAGTTACGCAGGTGCCCCATATGAATCTTACCAGATGGATATGGAAACATTTCCAACACGTAACATTTCTTCTTTTTACTATCTTTGCTTACAGAAAAATCCCACTTATTTTGGTAGAATTTTTCAACGTTTTTAAAATCATATTTCATAAATTCAATCACAGTTTATATGTACTAAAGGATCGACTGCTTGACCATTATGCCTTATTGTGAAACACATCTGCGGATCTTTATCTTGTGTGCTTGATTTACCTGCAGATCCAATTACTTGACCTTGTTTTACTTTATCACCAATTTCAACTTGTATGTTTTTTAAGTAGGAGTACATAGTCATGTAATTATCTTTATGTTCCACTATAATTAAATTTCCGTACCACCTCAGGCCTTTGCCTACGTATATCACTTTGCCAGGTGCAGAAGCAATAACCTTTGTTCCACCTTGAGCAGTAATTTTTATGCCATCTTGACATATTTTATCAGAAGAGGTAACTGCACCTTTAACCGGTATTACAAATTTACACATGCTTTGTGCATTATTGTTATATACCTTATCTACGAAGGCTTTTCTACTTTCTTTTTGCAGCGAGGAATCAACATTTTCTTTAATCAAATGATACTCCCTTGTGTACTCTAGGTCTCTTTTTCCATAAAATTCTTCGCCTTTAAGTAGTACAGGTGCAGGTTTTTGCAGGCCACAGCTTATCAGTATTGCTGATAATATAAAGAACAAGGCTATACGACACATAAACTTATCTCTAGATAGATCAACTTTCACAAAACTTTATAGTATTTTTCGTCTATTTATTACTTTCTTCATTTATTTTATCAGTCAAATATTCTCTTAAATCAGTAAGCTCTTGCAATAAATTCCTTGAATCATGATCAATTTTTACATCGTTGCCACATTCCTTTTGTACTCCTTTTATTGTATATCCTCTATCATATAGCATATATTTTATTTTCTTTATTGCCTCTATACACTTGTGATCATATAGTCTTCTTCCCTTACGTTTTATGGGTTTAATTTGATGAAATTGACTTTCCCAGAATCTTAAAACATGCTGCTCCAAATGTAGTTCTTCAGCTACTTCTCCAATTGTGTAAAATAATTTTTCCTTATTCATCGGTTGTTTATTAATTTCTTCATCATTTTTGAAGGTCTAAAAGAAATTGATTTTCTCGCTTTAATTACTACCCTTTCCGATGTCTTTGGTATATTTCCTGGTCTTTCTTTCTTGTTTTTAACCAAAAATGTTCCAAATGAAGATATTTTTACTATCCCATCCTTTGCTAAGCTCGTTTTTATCTCATCCAATATATCATCTATTATTGCAATAGAGTCTTCTTTCGATAATCCAATTTTCTGGTTTATACATTCAGCTATTGTTGCCTTAGTTACTGTTGTGTCTTTTGTTGTCATAATTTATTATAGTATGTTAATATAATATAACAGTCGACTCAAGATTCAGCTACTTTATTTTTATAGTATGTTTCTTTTGTAGCATAATTAAAAATACTAGCAAATGTTAACATTGCAAATATTGTGAAAAGCGCCATTTGATGATCTGAAAAAAGTGCTAAAATTGACACTAAAATTCCACTCATAACAAACATAAATCCATTGATAATGGATGATGATGTGCTAATATACTTCTGCTCAACAATCTCACTGCCAACAGTAAAATTAAGCATATGTCCGCCTGCAAAAAAACCAAACATTAACATACAAAAGTATATAATATGAACTGTTAAATTGCCGTATAGTAAAATAATAACTGAAATACCTTGCAATATGGCAAAAGCAGAGATTACGTGCCTTCTATTTTTAAATAGATTTGAGATTAAATCTGCAATTGGAGCACCAACTGCAAGACCAAGCCACAATATTGCAGTTGCCACACCTAACTCCATTGTATTTAGTTCTAAGTTGCTTAGTAACCTTGGTGCCCACAGCATATTAAGCGCTAAAAATGTTCCAAAAGTGATAGCACCCACTATTGAAGTTATCCAGATATCTCTTAATTTTAGCACCGTTAGTATAGAACATATTACTGTTTTTATAGAGCTTTTTATTGTGTATTCCCCCAAATTTTTTTTTGAAAGTCCTTTCGGATAAAAAAACATAAGTACAAATATCGATACGCCAAATAATATTACGCATACAATAAGATTTTTCCAATCTGCACCTTCGGCAAGCAAGCTAGAGAAGCACATTTGAATCATCAAAGCAGAAAGACTTGAAATTGTCTGCACTAGTGAGAACATCAGTCCAAATTGAGTAAGGGGAAAATATGTGCTACTTACATGAGCAGCGCCAATAAAACCAAACGATGCTCCAATTGCGATCAAAAATTGAGATAAAATTAAATGGGCAAAATTGTCACTCTTGATAAGGACAAAAAAACCAAAGAGCATGATTGACAATGAGAAAAAATAAATTTTTTTGCTGGAAAGAACATTAAACATTGCCCCACTAAAAAATTGTGAGATAGCAAAAGTCCAAGTATATGCTGAATTAGCTAGTGCAACTTGCGCGATTGTGAGCCCAAGTTCTTTTTCAAGATTCACGCTTATAAAGGTGTAGATTATCTGCATATTGCTGAATACAACAATCAAGTTACTAATTAGCCAAATGAACCAAGCTTTATTTTCCATAAGATTTTTTATAAATAGTCCATTGATAATAAACCTCTTTTAGGCTCTGATTATTGTTAAAACAGTTGCAATTATAGTATGATATAAAAGCTATGAAACAACAAATTTGTTGTGAGATTTAATTTGTTAGAGTCTGTACATAATCTCAAGAAAGAAATAAGTTCAACAATCATTACCTATAAGATAAAAGGTGAAAATTTGAAATTATCATGAACTGGCTCATTTTTCTGCCACTTAGATGATGTTTTTTCAAATTGTTGATAAATCAAAGTCAGTTTAGCTATTAATTATTCATCTTTTTTCTAATTATGCAGTGGATCTATTATTAAACCTTTCAATAATACCTTTTATTTTTGCCGCCTCTTCAAACTCTAAATTTTCAGCATGCTTCAACATTTGCTTTTTCAAACTGTTTAGATCATTCTTACTAAAATTCTCAACTACCACTTTTTCCTGTAAAGTATTTGATATAGGCTTTATTATAGTTTTTGGTACAATATTATTCAGTGTATTATGCTCTGTCTGTTTCTTTCTTCTCCTTTTAGTTTCTTTCAGTGCACGATCCATAGAATTAGTAATTTTGTCTGCATATAAAATTACTCTGCCTTCAACATTGCGTGCAGCACGACCTATCGTTTGAATGAGCGAAGTCTCTGATCGTAAAAACCCTTCTTTGTCAGCATCTAAAATTGCAACCAGCCCACACTCGGGAATATCAAGACCTTCCCGCAACAAGTTCACGCCAACAAGAACATCTATTTCTTTAGATCTTAATTTGCATATAATTTCAATTCTTTCCAGTGCACCAATATCTGAATGTAGGTAAGTTACTTTCATACTGAGCTCACTCATATGCTCAGCTAGCTTTTCAGCCATTTTTTTTGTCAATGTGGTAATTAGAATACAAAACCCTTTTTTTATCGTCACTTGTGCCTCATGAATCACATCATCAACCTGACTCTCTGTTGGTTTTATGGTGCAGATGGGATCTGTCAGTCCTGTTGGGCGGATAACTTGCTCTATAAATGCGTGGTTAGTCTTTTCTAACTCATATTTTCCTGGAGTAGCCGAAATGTAAATGGTCTGGGGCCGTATTGCCTCCCATTCTTCAAACTTTAATGGACGGTTATCGAAAGCAGAAGGGAGCCTAAAACCATAATCTATCAACTTCTTTTTACGTGCTTCATTACCACTATACATTGCACCTATCTGGGGAACGGTTACATGGCTTTCATCAACAAATAAAATTACATCTTTAGGTAAATACTCAAACAATGTAGGCGGTGGATCCCCAGCTTTCATTCCGTAAAGATAGCGCGAATAATTTTCAATACCTTTACACACTCCCGTTGCCATCATCATTTCAATATCAAAATTAGTACGCTGCTCAAGTCGCTTTGCTTCGACGATTTTGTTCTGTGAATAGTAATAATCCAAGCGTTCATGCAGTTCTTTTTTGATCATCTGGATCGCCTGCAATAGAGTTTCACGTGATGTAGTGTAATAGCTATTTGGAAAAATGGTGACTTTATCTATGCGTCTGATAATATTGCCGTTCATGGCATCAATCTCAGAAATTTCCTCTATTTCATCACCAAACAATGATAAACGCCAAGCTTTATTTTCATAATAGGCAGGAAATATATCAATAATATCGCCGCGCACTCTGAAATATCCTCGCTCAAATCTGACATCAGAACGCTTATATTGAAGATTAGCCAAATTATTCAGGAAATCATTAACATTAATCTTATCTCCAGCACTTAAAGTTAAGGCCATGCTGAGATAGCTCTCAGGCGAACCAAGACCATATATACAAGAAACACTGGCAACTACAATTGTGTCCCTACGCTCCAAAAGAGAGCATACAGCAGAATAACGTAGCATATCAATTCTTTCATTTATTAAAGAGTCTTTTTCAATATAAGTGTCTGTTTGTGGCGAATAAGCCTCAGGCTGATAATAATCATAATAAGAAATGAAGTATCCAACAGCATTGTGGGGGAAAAATCCTCTCATCTCCTCATAAAGCTGCGCCGCTAAAGTTTTATTATGCGCCATAATTAGTGCAGGCCTATTTGTTCTTGCGATAACATTTGCCATAGTAAAAGTTTTTCCAGAGCCAGTAACTCCAAGCAAAACCTGATCTCTTTTGTTGTTATTTAGCCCTTCAACTAAACTATCTATTGCCTGTGGTTGATCTCCAGCTGGCTGGAAATGTGTAACTATTTGAAATTCCATGCCTTTATATTTTCATAATGTATTTGTTATTATATAATACATTTGCTAGTGTAAATAAGGTATAAAAGAATGAACATAAAAAACTCTATTTTTTCTTTTTATAGAGCCTGCTCCAAATCCTGTTGTTGGTTAATACAAAAAACACCGTCAAAATTATAAAATATGTCACTATTTTTAGCCCAAGTTTATGTCGGCGCTCCAGTTCTGGCTCCGCTGCCCATTGTAAAAAATTTACCACGTCATATGACATATTTTCAACTGTGGCTTGTCTTGCACCATCATATTCTACCATTCCTTCAGAAAGAGGTGGGGCCATAGCTAACCTACCTGTTGAAAAATATGGATTAAAATATAAACCGTTCTCATCATGTTCACCGTTTTGATAGCCTGTCAAAAGTGAATAGACATAGTTTGCACCATCGTGCCTTGCTTTAACAATTAGTGATAAATCTGGTGGAACTGCACCATTGTTGCTTGCTGCAGCTGCTTCCTTTGTATCAAAAGGTGCAATAAAGTAATCTGAAGGTGTTCCAGGCCTATCAAACATTTCACCTAGATCATTCGGACCATCTTTAACTTGGTAAGAGGCTGCAATTTGTTTTACATCCTCTTCGGAAAAACCAACATCTTGCAAGTTACGAAACGCTATTCTATTCATTGAATGGCAAGCAGCACAGACTTCCTTGTATACTTTATAGCCACGCTGAATTGACTCTCTATCGAAAGATCCGGTGATTCCATTAAAACTCCAGTCAATTTTCTTATTTGGTAAAGGTTTAAACTCCTCTGCAGATAGAGAATTAGCGAAAAATAATACACAAAACACAGCAACTTTAACCAATAGCATCACTTCATCTCCGGCACGGAATCGCTTATTGTTTTTGGTAATTTTTTTGGTTTCTCATACTTACTAAGTAAAGGTAAAATTATCACAAAATATGAAAAATAATAAAGAGTTGAGAGCCTACTTAAGGTAATGTAAGGCTCTTTAACTTCCTGCCCTCCAAGCCAAGCAAGAAATGCAAAATTTATTGCAAAAATCCAAAAAAATTTCTTAAATAATGGGCGATAAGCACCACTTTTAACCTTTGATTTATCAAGCCAAGGCAAAAGAAACCAAACTAAAATAGATCCAAACATGGTAAGTACACCAATAAGCTTATTTGGAATTGAGCGCAACATCGCATAAAAAGGTAGGAAATACCACTCTGGTACTATGTGTACTGGAGTTACCATAGGATCAGCTTCTATATAATTATCAGGATGCCCAAGATAATTAGGGGCATAAAAAACAAATCCAAACAAAATTATAAAAAATAAACCAAAAGTTATGCAGTCCTTTGCTATATAATAAGGGTAAAAAGGAATAGTGTCCTTACCTGATCTTACTTCTATTCCACTTGGGTTATTAGAGCCAAATCTATGCAGAGCAACAACATGCAACATAGCTAAAGCAATAATAATGAAGGGCAGAAGATAATGAAGGGCAAAAAAACGATTAAGTGTTGGGTTATCAACGGAAAAACTACCCCACAACCATATAACTACTTTATCGCCAATTAAAGGTATGGCTGAAAATAATTGAGTTATAACTGTTGCACCCCAAAAGCTCATTTGTCCCCATGGAAGAACATATCCCATAAAGGCAGTTGCCATCATTGCAAAAAATATAAATATGCCAATAAACCACACCATTTCTCGCGGCCTCTTATAAGATCCGTAATATAATCCACGCATGATATGAACATAGACCACCATAAAGAAGAGTGACGCCCCAACAGCATGAGTGTAACGTATCAGCCACCCATAACTTACGTCACGCATTATACGCTCCACACTATTAAATGCATGATCAACATGCGGAGTGTAGTGCATGGCAAGAAATATACCTGTTATTATCTGCAAAATTAGTGCTATACCAGCCAAAGAACCAAAATTCCAAGCATAATTTAAATTTTTTGGTACTTGATAAGAAGCAGTATGTTTTAGAAAAGAAAATATAGGCAGTCTATACTCTATCCAACCTAATATACCTTTTTCTTCTGTTATTTCTTTCTTGCTATCATCTTCCATAACTTAAAGTTTTTTCATCTTAACTCATTTTATTGTAACAACTTACCTACAACGCACAATAAAAAGTTTAATTTAAATAATAGATTTCACGAAAACAAGCACTCAGACTTGAGTGCTTGTTTTAACTGATTTAGAGGGATTTTTGATGACATACACCTTTAGATATTGTTGAATTGCTTAATAAACTTCGAGGACATTGATCAAGTTTTTCAAACTCACTAATTACCATCTTGATATCCCTTTCTATAGCACTAACCTTTCTTTCTCTAATTTGCTCCAATGTCAAAAGTGAATCATCCAATGGTCTTGAATATTTCCTCCCGATAAACTTTCTGATTACCACGTCAGCTAGCAGAGCTGTTCCATTAAAATCAACTTGCGAAAAATCAATTGGGCTTCCAGTCAAATGTGCAACAGATTGCTGTGCAGAAGGTAAAGCAGGGGAACTCTGAAATAAGCTACTGAGTGCAGCAGTTGTTGAAGTTCCCATCCAACTAAATACACTATTAATAAAAGAAGAAGGTCTTACTGCACTACTTGGTGCAGGAGTAATATCTTCTGAGTTTACATTGGCACTCTCTGCTTCTGCAGCAATTTCTTTTATCGTTTTGCCGGAATAAAATAACTTAACATAATCTGATGGTGTCTCGTTCCTTATATTCTTAACATTATCAATGTCGGCACCATTATCATATAACAGCTTAATTATTTTTGGACGTTTTGAACTAATAGCCAAATATATAGGTGTTTCCCCCCCGTTCGTTTTGAACATTGACATCAGCTTTATATTTAACGAGAAGTTCAACTATTTTTTTGTAATCTCTTCGGATAGCAGCATGTAGACACGAATCTTGTGAATCGTCGTAAAAGTCAAATTTGCTATTTGGACTAGCACCATGCTTAAGCAGGACCTCAACTTTTTTCGGACTATTTTCATCTATAGCCCAGCCTACAAGAGTGCGTTTTTCACCAGCATATGAAAAATAACCACTAATGCTAGCCTTTTTATCGATTAGAAGCTCTATCATTTCTGTGGTGCCCTTTGTAACAGCATAGTATATAGGAGGCACACGAAAAAAGTCCTCAATATTAACATCTGCGCCATTCTCAATTAAAAAACCCATCATTTCTAAATCTTGTTTACTAACAGCAATCGATAAGGGTGAGTTACCATTTCTATCTTTAGAGTTAATAACGTTAGTAGTATGTTTCTTTCCTTCTCTAATATACTCCTCAGCTTTTTGAAAATCACGTTCCTTTACTGCAGAACGTAGCCCATCTCTCCATTTTTCAACTTCTGTTTTTGTAACCATAACTCCCCCCTAAAGTATAAAATTTTTACCTTTATACCACATAATTTGGGCATATGCTAGTAAAATTTATATGTAAAATTAAAAAAAATTTACAACGTAAGAGATTGTTATTTCATCACGTGCTACATTTAGTTTTTGTACAAAATACCATAAGCCTCCTTAATTTACTTAAATTTCGTAGCAGCTTATTCCCAACATATAAGAGCTTTAACTTAAAGAGGATTATACGAAAATAAGCACTCGAACTCGAGTGCTTATTTTAAAGGGACTTTTGATGCATACCTTTAGATATCGTTAAATTGCTTAATGAACTTTCAGGACATTGATAAAGTTTTTCACACTTACTAAGTGCCGTCTCGAAGTTTTTTTCTATAGTGTTAAGCTTTCTTTCTCTAATTTCTTCTATTGTGAGAAGTGAATTGTCCAGTGGCCTTGAATATTTTTTTCCTGTGAACTTACTTATTGCTGCAGCAGTTAGTAGAATTATTCCATTACAATCAACTTGTGAAGAACTAATTGTGCTACCAGCCAAGTGATCAACAGATTGCTGTGCAGAAGGTAAAGCAGGAGCACTGCTGAATAAGCTGCTGAGTGTGGCAGTGGTTACCCAACTAAATATATTATTAATAAAAGAAGAAGGTTTTACTGCGCCGCTTAACGCATTTGTACTATTATCATGATAGCTAAAGTAATTCCTAGCTTCTATTACCTTAGGATTTGCTCTAGAAGCTAATGTCTGACAATTAACTTCTTTATCAGCACATTTTAATGTAGATATTATTTTTTGCCTTGTATTGCTAGTACATATAGATTTTGGATCATCTCCAACAACATCTAGTGGTATTCTACCACCCGCATCTCTTATATAAATATTAGCATCATGTTTGATAAGAAATTCCACCATTGCCACTTGGCAATGGAAAGACGCTAAGTGCAAAGGCACCTTACCCGTTATATCTTGCAAATTGATCTGAGCATAACGACTAAGTAGAAGCTGTCCTGCATCTTCTCTGCCATATTCAGCAGCGATGTGCAATGCAACTCTCAAATTTTCACTACTAGCAGCATTAACATTGGCGCCGTTATTAACCAAAAACCTCAATATCTTGAAGCTATTTTCTTTCACAGCAAAACTTATAGGTTTCATACCGTATTTTTCACCAATAAAAACCCTACTTTTTAAATTCATGTTCACTGCACTTCTGATACATATGTTAGCTTTTAGAAGACTATGCTCTTTTATGGCAATAAATAACTCATTTATAAAGTTCTCAGTTTTTATCCGTTCTTGCATCTCTTTCATCACATACCTCCTAAAAGCTTACTATTACCCATAAATCTAAAAATGGAGAAAAAGCTGCTATTTTACTAATTC
>NODE_4_length_61244_cov_96.754580
AATATGTTTCCGGAGTTTACCCTATTTTCCCGGCTTTTTCACTGACTTCTAATCCCCAACTGGGGTTTTAAAAGGCTGTAATGCAAGTAGCCCCTTCGTGTCATGTGAGTAGTTTCTTTGGTGTTATGCGAGTAGCTCCTTCAGTGTCATCCCAGTGCAAGCACTGGGATCCAGGAGTATAAAAATGATAAATAAAGTTTATGCAAAAAAACTGCTTGTGCTGATAATTGATCCTTAATATGCTAATTACATAATATTTTAATTTAGAGGTTGATATGCATGGTAATAATGATCCAAATAAAAAAGCACCTGATTCAGGGAGAGTAAAGATTGATCTGAGTAAAATAAATCCAAAGAAAATAGATGATTTTAGAGACATGATTAAGCGTGAACAAGAACGAATGAAGCAAAATCAATCCAGTAGTAGTAAGAGTGGTCAGGGCAGTAGTAAGTAATTATGTTAATTTGATTGCGGGGGTGGCGTTATGCCTAATAAAAGTGAAATAAATTGAGAATTAGTAAAAGCATTTAATAGTATTCTTCGTTTTAGTGATGATGTTTTTACTAATTGTACTGTAGACGGTACTTTTTCTTACAAAGAAGATCATATTATTATCTTGTTTGATAAAAATATGACTATTGATCAGCACAGAGAGTACTTGAAGAGTATGAAAGAAAAAGTAATAGAAAGATTTTGTCCGGATCAAAGTATTCTTGATGATATTTTTTATACAAAATTTTTTCCTTTTAGCTTTGATCAAGGGAAATGGGCTGAAGATAATAAATTTTTGATGCCAATTAGGAAAGAGGTGGTTTCTAATCTAAAGTTTTTACTAGCTAATGAAATTGCGCGATTTGCAAGCTCTAGTATTATAGAGCAAAAAACAGAAGACAAAAAATTGGAACTAGGTTGTGAGGATCTACCAGATGATATAGAGCAGGAGATAGGAGAGTATGTAGATTATAATATAATCGATGAAGTTTTTGATAAGGGATCTTATCTATATGGTGCGGAGTGTGTTGATAGAAATTTGCAACGTTCTTTTGTAGATTTGCTCTCATCAAGGATAACAGGTTATGAAAATGGTCCTAAAAAAACTAAGGATTTTTTAGAAGAGAAAGGAAATTATGTATATCTAAAGAAAAGCATTTTTGATAATCCTAAGCTTATTAAAGACATAGTAAAGCATAAAGTATTTCTGACATGCCGTTGTTTTGATATTCCAAGTGCCGAGGATAAAGTGAATGAGATTCTGAAGTTTTCAGTGGTTAATTTGTTTTGTAAAGCAAACATACCAGTTGATCGTATATTGCGTGACTCTTACTTGAACAGTGACGAAGATTCAATTTTAATTCCTATTGTAAGTTATAATAATGAGGAGGGATATTTCAACAAGAGAAGAAGTGAATCACGTTAATAATATGTTTGGTATGGATATATTAAATAATATTGAGGGTCATACTTCGCAGGAGTCTCTATTGAATAGTGATAGTAAAGGATTGTACGGAATAGATTTTGCTAACCCAGACATTGCTTACTGTGTGATGGATAAGATCATAGAGAGCTCTGTAATCAATGAGGATCATAAGCTATCTATTGATCCTGCGCGTGTGCGAGCTATGAAACCACAAACTCTTGACCCTTCTGAAGAAGAAGTAGGGATGGATGAACCAAGTGTAGATAGTGGTTTTGGTGGTTCACCTAAGAATTTAACTATAGGTAAATCACGTGCTGGAAACTTAAGCAAATTCCTTAGTCCCAACTACTGTGGTGAAGATAAAGGTGGGGATGGTGCCTCGGCTAAAGATAGTGGCTTTGTCCCTTCTTCAGCACGATCTTCTTTTAATAAGCCCAAAACAAAGCTTGAACAGTCTTCCGCAGAACCGCGTACAAAATCATCTTGCTGTATTTTATAGCTAAAGGAAATTAGACTATTTGAGGACGAATTGTGAATGAAAGTTTATTTGCCAATGTAGAGCTGCCTTGGCCTACAAATCTTGGTTTCTTTATCGTTTACCATTTCATACCACTGGGCAACCCAACCAGTGGTTCTTGCAAGTGCAAAAATGGGTGTAAACATACTTGAAGGGATACCGATAGCATTCATTATTATACCTGAGTAAAAATCAACATTTGGATACAACTTACGTGTAATAAAATACTCATCCTTTAAAGCTATTTCTTCAAGTTTTTTTGCAATTTCAAGTAATTCATTGTTTTGTTCTAATTTGCTTAAAATCTCATGACAAGCATCCTTTAATATAAGCGCGCGCGGATCATAGTTTTTATAAACACGATGTCCAAATCCCATTAGCTTAAATGGATCTTTATCATCTTTAGCTTTCTCAATAAATCTATCTACATCTCCACTTTGCTCTATCTCTTTTAGCATATTTATAACTGCCTCATTAGCTCCACCGTGTGCTGGACCCCAAAGTGTAGCAACTCCTGCAGACAGGCTTGCAAATATATTAGAACCAGCTGACCCTACCAATCTGACAGCTGCCGTAGAAGCATTCTGTTCATGATCAGCATGGAGAGTAAATATTTTATCCAGAGTTTTTACAAAAAGGGTATTATTAACAGCACTGCCAAATATCATATTTAAGAAATTCTCACTATAACTTAATTTATTATTAGCATTTATGAATTCCTGATTGTTGATATGTCTATAAATCATTGCAACAATTGCAGGAACTTGTGCTATTGCAGAAATTCCAAAATCTAAATCTTCACCATTGACATTGTTGCCATGTGTTTCATGGTAAGATGCTGACAAATTTGCAAAACATGCAATCAAAATCGACATAGGGTGAGCAGTTTTTGGAAATGCTTTGATTACATTTGTAACTTGCTCTGATACTTTGGACAATTCTTGTATTTTGAGAATAAATTTTTTGTGTTGTTCTGAATTGGGTAATTCACCATAGAGCAATAAATAAATCACAGCAGTAAAATTATTATTCTTTGCCAAATCAGCTATATTATGTCCCCTATATTTAAGAACTCCTGCATCTCCATCAATAAATGTAATCGAAGAAGAACATGAAGCTGTGGAAACAAATCCTGGATCGTAAGTGAATAATCCTGTCTTCTTATATAAATCCTGAACATTTAACACACCAGGACCTTCTTTTACACTTGATACGGTCAGATCAATTTTTAACCCATTACTTAGTTCCAATAATGCTTTTTCATCCATCACTTGAGCTATTTAAATTTTATACAAGGTATACAAATTGAAGAGTATACATTAATCCGGTTAACCTTACATTAACCATATTATGCTGTCATCAATGCTTTTACTCTTGCATTTAAGCGACTTATTTTACGCGCAGCAGTATTCCTATGAATAACACCTTTATTTACACATCTATGTAAATTGGATTCAGCGTTTTGAAATGCCAGAACAACATTTTCTTTGTCGCCAGACTTGATTATATCAACCAATTTTCTAATAGCAGTGCGAGTTTTACTTTTCCGCATCTTATTTATTAAAGTGCGCTTTGCTATTACCTTTATCATTTTTTTAGCACTCTTATGATTTGCCATATATTAATACCCAAAATACTATACTTTTCTTTTAATTATAAAGTTTTTTTGTTAATTTGCAATATCAGTTTTTTCTATGGTTAATCTACTGCTTCTCTCTTCAATAGTTTTTTCTAAATTTTGCAAAAATTCATCTTTGTTTAACCCAGGATGTATTGGAGGCAATATCTCTATTATTGCCTTCCCGGAATTTTTTCTCAGAGAAAGTATGCTTTTTGGCCAAAACAAACCTGTGTTTAAAGCAACCGGTAACACAGGAACAGATAATATGCTATATAAAGCAGCAATACCTGGTTGATATTTTATATTTTGGTTTATAGTCGTTCTTGTGCCTTCAGGAAATATTATTATGCTTCTATTTTCTTTTATACGCATTTTTGCTAATTTAACGATATGACGCATAGAACTAATACCATCTGAGCGGTTAATAAAAATCATTTTTAATGCCATAAGATGCAAACCAATGAATGGAATCCATTTCAATTCACGTTTTAAAATAAAAACTGCTTTTCTAAAGAGTAGTATAAAAATAAATGTTTCAAATGGAGATTGGTGTTTAGATGCAATTATAAAAGGTTGCTTAGGAATGTTTTCCATTCCCCTCACTTCATATTTAATGCCACATAATAAACGCAACATGAATAATACAACTCTCACCGAGCAAACAAGGAAAATGGTTATTACACACTCAGGAAAGAAAATTACAGGGAGAGTAATTAAAGTATAGAATACTTCCCATAATATAAGGAGTAAATTAAACAATAAACTTGCAATCACAAACACACGTAAACTTATTTGAATTTAACTTTACTACAAAACTAAAAGCAATAAGTTTAATTATTGATCATCTGAGTAATAGGATGAGAATCAGCTAATTTGTCCTTTAACTTTTCGTTAGCAATATGAGTATATATTTGTGTTGTAGAAAGATTAGTATGGCCAAGAATTTTTTGTATCAGCACAATATTTGCTCCGCTATTCAGTAGATGGGTAGCAAGAGAATGCCTAATCACATGTGGAGAGATTTTATTTTCATCAATATTGCATTTTCTTGCTAATTCCTTTATTAATTGACCAACTCTTTGCCTTGTAATTGGTTTATTAGGTTTATCACCTGGGAATAGCCAATCAGATTTTTTGTTGTTAGGGAGCAGATTGTCACGAAGTGATAAATAATCTTTAAGGCTTTGCAATGCTTGCTCATTAAAAAAGATTTGCCTTTCTCTGCCACTTTTTCCCTTTATTATTATGTAGCCTTCCTTACCATTACTGTTTACTAAATGTGATACTTCACATAACTTCATATTGGTTAGTTCAGAAACACGCATCCCGGAAGAGTAAAGAATATCTAAAATTGCACATAGCCTTTTACTGCTTATCTCTTTATTCGATCCGCTTGCTGATTTTTTTACTGTTTCCATGAGCAAAAATATTTCTTGAACACTTAAATACTTAGGCAAAGGACGGGAAACCTTTGGATTTCTTAATTCATTATCATTAGCCGGTGCTGGATTAAAATCTATTATTCCATCATTAAATAGGCACTTATAGAAATTTTTGATAGCAGATATTTTTCTTGATATAGAGCTAGTTTTATATTTCTTTTGTGTACGTAAAAAGTTTACATAATCTTTAATATTAGCTTTACTTGCACCAACTAAGGTAGTGCCTACTTCTAATAAAAATTTTTCAAGTTGATGTAAATCTGAGCGATAACTTTCCCAAGTATTTTGTGTAGAAGATTTTTCGGAAACCAAAGTATCTATGTAATACGTTATGTAAAGATCCTCTTTTTTATTTTGTGGTTGTTTATTTTTCATTATCATCTCCTATATTTATTTCTTTGACTATAATTTGATTAAAAGTATTTTTTGTATTTTTTATAAGAAAATATGAGATAAATAAAACATTTACCAATAAAGTAAGTACTACAAACCTTTGTTTTAACCTTTTTTTCAAATTTGATCTTATTTTTACCATATTTTAATTATAACATCAAATCTATAAAAAACATCCTGTAAAGTAAGTTTTACTATCATATAAAATATCCCTTAGCTATGTCTGTTCATTCTTATTACATCATAGTATTTATTATAATTTTAACATAAAGAAATAGTGATTTCAACTTCATTATTGTATGGGTATTAATAAATTTTTAATATATATAACAAATGTCTTGCAGCAAAAGGAATCACTTGGGACTTTTTTTTAATAAAGTGTTAATAAAAGGAATGGTTACATTTGATCCTATAGATTCACTATCTATTTTTTCTATAATTTTATTAATGCTGTGGAAAGAACGTTCTATCCTTGCTAGAATATAATTAATTACCTTTAGATCAATTTTTAATTGTTTATCTGAAAATTGTTTTATTAGCATAATTCTTAATAATTCCTCGCTTGCAGGTAAAATTTTTACGCTGATAGTTGACAATATTCGAGAGCTTAAATCTTTGAGTTTGAAGTTAAGCTTTTTTGGTGAAATTGAAGAAGTGATTAGCAATCTCTTATCATTTTCTTTCATATAATTGTAACAATGTAACAACATTGCCTCATCTTTTATGTTTTGTACATCTTCTAAAATAAACGCATTGCTATACCTAATCTCGCTTACAAAATTATTCACATTGATAAAAATTGCATTGTTTATTGATTGCCAAATATGAGCAAGGTGAGTTTTTCCAGAGCTGTTAGGTCCAAAAAGAATCAGGCATTTCCAAGATAAATCATTAACTATTGAGTTATATACGTGCTTATTTTCGTCTAAGGTGATATAGTTTTGCCAGCAATAATCAACTTGATTATTGTTAAATAAATTTAATTGCACGTAAAGCCTCTAACATCTCTACTTTTTGATAATAATTTTTGCATAAGAATTTACTTGCATTTCTCAAATGTATCAGAGATCCTTTTTCTTTTTATCGTGAACTAATTAGCCATTTTTATAAAGCTCACTTTCAAAATATTTATTGACTGCATATTCTACTAATACACTGAACATTGCTATTATTGGAATAAAAAATAATATACCTATAAACCCAAAATATGAGGTACATATGACAACTCCCAAAATAATGATAGTTGGATGTATATGAACTTTTTTTCCTATTAATAAAGGAACTAATATGCTTGAGTCTATTAATTGTCCAACACTAAATAATAGCAAGACAGCAGCACTTTCAAACCATCCACTAAATTGAGTAATGGCGCTCAAAAATCCGATAATAGTGTATAATAATGGCCCTATGTAAGGTATAAATGTTAATGTTCCTGATAAAATTCCAATAGATACAGAATGCTTCAGCCCGATTATGCTAAGGCCTACGGAATAAAAGATCATCATGAATATACATACGTTTAACTGTCCCTTTAGGTAATTAGATATAATGAAATCTACTTTGAAAAAATAATCTGCAGCTTTTTCTCTGTAACTAATGGGAATTAGTTTACTAGCTTTTTCTACAATTAAAGGCCAATCACGTAATACATAGAAAAACACCACAAGCGTAATAGATATTAATGATGTAATGTAAATCAGACTAAAGCTTGAACTTAACACTTGAATTATAAGATTGCTGCCCATGCTAAGAGCATTGATAAAATAAGATATATAATCACTGTAATTTTCTACTAGATTTTTAGACAAGTGATCAAATAAACTATCTTCAGTTTTTATATTAAGAAATTCTAATACAGAAGGAATCACTTTAAGCTTTAATGAAGGTATCTTATTCACTAAGAAATTTAATATTAAAGTAATTTGAAAATATATAATAGGTAAAACAAATGTAATAACTAATATAAAAGCTATCAATAAGGCAAGTGTTATAAAAACTACAGAACATGAACGCGGTATTCTATATTTTTCAAACTTGGTTACTAGCGGGTTAAACAAATGTGCAACAAAAAGGGATATTAGACACGGAACAATCATAGGACGCATCAAAAATAATGCCCCTATTATAAAAAGTATTACACAACAAATAGTTATATGACGTTTTTGCATATGTTTAACATAGCCGATTTACCAAAAAATATACAGTTTTTTGTAAATACTATCTATTCATTGTTTTATTAAGTATTAGATCAGCTAAATTTTCATCCAATTCCCAACCAGATAAAACCCCGTTGTGCGGGTCATATTCAAAGCTTTTCAAATTAACGATTTTGGTCAAATTTCTATTTAACGATTGATTATCTTCTAGTCCTTTTGCTAATTGTGCAGGATATGGTATTAAGGTATCTCTTTCATGATTAATGACCACTATTGATATATTATCATTTTGTAGCCTTTGTATATTGCTTACTATATCAAAATCTAAATTTAGGACCTTAAGCATTTTTTTTAACAAACAAGAGGGTAGTATGCTTAGAATTTTTGTCTGAGGAATTCGAAAATGCTTTATTGCATTGTGAAAAGAGCTGAAAGTACTGGTAAAAATAATACCTCCAAGTTTAATATCTCTGTCTATAAAATATTTCAGCACTTCTGATGCAATTGCTCCTCCAAAGGAATGGCCGAGAAGATAATGTTTTCAGGCTTCACACCATTGTCAATTAATTTACTGATTTCTTTTATTGAAAGCTGAGACAAGCTTTGATTCTTATTTATAAACGGAATCATGAGTGGTGGTACAGATAAAAAGGTCAAGTTAAAGCTGCTAAGATGGCTAAACTTGCTGTCCTAGATGTCATTGGATTAGTAAGTAACATTAAAGTTGGTAATAGTATTGATGTTCCTAAAAACAAGAAACTAGCTATTGCGTAAGTTATATAGTTTTGAAATGCAATTGGGTATTTATGTGCATGAGTGTAGAAATTAGACCTATGGAGATATGTAGATCTATCTTGTATATACCTGGATGCATTTTTATAATTATCACTATTCCATGAAAAAATATAAGATGTATCTTATTTTCTTTATTATACTTAGCAACGTGCATTATTTCCCTCTAGCATATATTACACCTAGTAAAAGAATATTCTTTTTTGAGAATTGGATCAACTTTTTTAAAATGCTAGATAACTTGTATTAACAACGAAAATGATAAGAATGCACACTAACAGACTTGAGGAATACAAGATAGCAGCATTAATAGTTGCAGCAGGAGTAGGCAGTAGATGCAATGCCAAAATCCCTAAACAGTATATAAAACTGGCAGGTAAGTCTGTTTTATTTCACACAATTAGAAAATTCTTAGCTAATCAGTACATAAGTTACATAAGAGTGGTAGTAAATGAAAGTCAAAAAGATTTCTATAAAGAAGTTACGTCATCAACTATAGATACTAAATTACTAAGTCCAATATACGGAGGAGAAAGTAGGCAGAGTTCAGTTAAACTCGGACTGGAGAGTTTGCAGAAGATCAATCCAGATTTCGTCGTTATACACGATGCTTGTAGGCCTTTTGTGTCAAATATTCTAATAGATAACTTGATTGAATCTATGATTAATGGTCAATATACAGGAGTAGTTCCAGCAATAGAAGTCGAGGATACTATATCGTTGGTGAGTAATAATTTCGTTGAATCTACGATTTCAAGAGAAAAACTTAGAGCCATACAAACCCCTCAAATTTTTAATTTCAGAGAATTATTATCGTGCCATCAGTCAGTCAAAGAATTTACTGATGATTCATCAATAATGGTGGAGTACAAAAAACATGTTAAGATTATTAAAGGTGAGAAAAACAATTTTAAGTTAACTACAAAAGAGGATATCAATATGGCAAAACTTCTCTTTGAAGAGCCAAAATTTCGCGCTGGCGCTGGTTATGATATACATAAATTTGTTAAAGTTCAAAATGATGCTAAGAGTTTTATAAAGATTTGTGGTGTAGAAATTGAGCACAACATGGTAATAGAAGCACATTCCGATGGTGATGTTGCAATACATGCGATCGTTGATGCAATACTTGGAGCGCTGGGATGTGGGGATATAGGAGAACATTTTCCTTCCAATGCTTCTGAATGGAAAGATTGCAATTCATCTCACTTTCTTGACTTTGCTGCTAAAAAAGCACAGGAAAAAGGATATAGCGTGTCTAATTTAGATATTACTATAGTTTGTGAAGAGCCTAAAATATCGCCTTACAAAGCAGGAATGAAGGAATTCATATCAAAAATATTAGAAATTAATGATGAATTCGTAAATATCAAAGCAACCACAGCAGAAAAATTAGGTTCTATTGGAAGAAATGAGGGAATAGCAACGTATGCTTCTGTGCTATTGCATGCAAATTTTTATTGAAGGTAGAAAAGAAATAACTTACTTGACAAACTCCACTATTTCACTTTCATTACAAGGAAAGTGGAAAGGTTTGTCAAGAAATTCCTATGAGCTACTTTCGACATTAATAGCTGATTCAAGTTTTCTATTCAAAATTTTCAATATAAAATCCAATTCATTTGAGTTGTTATAACGTATCATGACTTTACCCTTAGAATTACTGTCATTAATTTTGATCTTTAACCCAAGCTGAGAATATATAGCTCCTTCTAGTACTGCCATATCTTGATTTTTAGTACACTTATGCTCTTTTTGATCATTATTTTGTTGTAAGTCTTTTATCAATTTTTCAGTTCGTCTAACGCTCAGGCCCTGAGAAACTATTCTCTTTGCAATACTTTCCGCATTTTTAACATTAACCAGCGCTCTTGCATGGCCCATAGACAATTTTTTCTCGTTGATCATTGTTTTTACTCCATCAGGAAGTGATAACATTCGAATCATATTGGTTATGTGACTGCGGCTTTTGCCTAAAATTAAGGCTAATTCTTCATGTTTATAGGAGAATTCATCTATTAGTCTACTATATGCTTCACCTTCTTCTATTGGATTAATATCTTGCCTTTGTATGTTTTCAATAATGGATACTTCCAAGCATTCCTTGTTGCTCAGATCTTTTATGATAACGGGTGCACTATCAAGATTTGCAATCTTGCTTGCTCGCCAACGACGTTCCCCAGCTATTATTTCGTAACCATCATCATTTGAATCTTTGCGTACCACGATAGGCTGTATAATGCCACTTTTCTTTATCGAATTTGCAAGTTCTCTTAATGACTCCTCGTCAAAATGTTTTCTCGGTTGAAATTTGCTTGGGTGCAGTAATGAAATAGGCAAATACTCTTGTCGATCTTCTTTATTATCATAATTATTGCCTATGAGGCCAGCAAGACCTCTACCTAAACGCCTACTGTCCTTCACGCTGCACCTTCACTTATCAGCTTTTTCTCTTTACAGATGCTCATATGTTTCTTTAAAATTTCTTTTGCCAAACTTATATATGCTTGTGCACCAGGACACTTAAGATCATATACAATAGCAGGTTTTCCATGAGAAGGCGCTTCTGATAACCGTACATTACGTGGAATAATGGTCTCATACAATGGGATAATAGTTTTATATACTTTATCACTTAAATACTGGCAAATATCATTTTTAATCTGCTCACTAAGTTTGTTGCGTCTGTCATACATTGTGAGCAATATTCCTTCTATTAACAGGAAAGGGTTTAGGTTATTTCTTTTTATTAGCTCTACAGTTTTAACTAAATGGCTCAATCCTTCCAGAGCGAAAAATTCACACTGGAGAGGAACAATAATAGAGTCAGCAGCGGTCAGGGCATTGATAGTAAGCAGACCAAGTGATGGAGGACAGTCGATGATTATGTACTCATAATTATTACGTACTTTCTCCAGCGTATCTTTTAGTACGAATTTTCCCTGCTCAAGTTGTGATAGCTCAATTTCTGCAGCTGATAAGTCAACCACTGATGAAATCAGCGATAGATTTGGAATTTCCTTTATATTGAAAATTGCAGATTCCACCAATTCACTTTCGCTGCTCAGCAGTATTTTATATATATTTTTTTCTTCCCTGCTACGATAAGAAATCCCAAGTCCTGTACTAGCATTTCCTTGAGGGTCAAGATCTACCAGTAAAGTACTTTTTCCCACAGCAGCAAAGGCTGTTGATAAATTTATACTAGTTGTAGTTTTACCAACTCCACCCTTTTGATTTACTATTGCAATGATCTTGCTCACGCCTTTTATCTTATGTATAAAATAACTCTATTGTATATATGCAAGAAATTTTTGCATTAGAATTTTTTTTTGTTGCCAATAATGATCAAAGTAAACTGCCTTTTTTTGTCTTGTGTAACACACTTTGAACCTTATTTCCTAGCTCATTCAGAGTAAATGGTTTGGGTAAAAAATGGAAGTCTTCTATATTGATTTCATCGCTCTTTAAAAAAGCATCCTCTGCATATCCAGAAATAAAAATAACTTTGATGTTTGGTCTATGTATCAATGTTTCTTTAACTATTTCTGGACCACTCACCTCTGGCATGATTACATCAGTGATTATTAGATCTATGTGTTGATTTTTTTTTCTAATGATCTCTAGTGCCTCGCTGCCTATACTCGCTTCTATTACATTAAATCCTTTTCTTGTAAGAGCCTTAGCAGTAAATTCCCTTACTGAATCTTCATCTTCAATTAATAAAATTATACCATTACCTTTAATCTCTACTGGTTTCTCTATTTCTTTACTATCTTCTTCTTTATCATTTTCATCCGATATGTAAACTACGGGCAAAAATATGCTAAATTTAGCTCCATGATTCACTTTGCTAGCAACATAGATGTATCCTTCGGTTTGTTTAATAATGCCATATACAGTAGAGAGGCCAAGACCTGTACCAGAAGTAATATCTTTGGTAGAAAAAAATGGATCAAATGCCTTTTCAATTATATCACTCGTCATTCCACATCCAGTATCAATCACTTCGATCACAACATAATTCCCATGTTCAATCGTTTCCTTATCTGGAGAAAACATATCCTGAGGTGTAGAATTTAATGAATCAACCTTTTGATTAAAGGTTCGTATAGTTAACTCTCCCCCCTTTTCCATAGCAGCACTAGCATTAACTGCTAAGTTAAGCATAACTTGCTCTAATTGTCCTTGGTCAGCCCTAACAGCACCCAAATCGCTACCATAATAAATATTAAATTTTATATTTTCACCTATTAATCTTTTGATCATTTCATAAAGATTAGCTATCGTACCATTTACATTAATAATCTTTGGCTGCAAAGTCTGTCTTCTTGAAAAAGCAAGCAGTTGTCTTACTAAATTTGATCCACGTTTTGCATTTTGCTGTATCTGTATTATATCTCCAAAAGATGGATCGCTAGCTGAGTGCTGGAGTAAAAGCAAATCACAAAACCCTATTATTCCGGTTAATATATTATTGAAATCATGTGCAATACCACCTGCTAACTGCCCTATAGCTTGCACCTTTTGATAATGCTCAAGTTTTATCTCTAGTTTTTTACGTTCAGTATTATCAATAAAATAACAAAGTATGAACATCACTTTATTATGAAGAAACTTATTAAAATATATTTTCATGTTATTACCGCTATTGAGCTGCACATCAAAGGACGCATTATTTATCCTATTACTTGAAAAATATTCACGCACTTTCATATGATAACCATCTGATATCAATGCAAAGATAGAACCATTATTTGACCCCGCAAGTTTTACTAATGCTATATTTTTCTTTATAAAATTGCCATTTATGTCGCATTGTGCAATAGCAATTGACGAATTTGTAAAACAAGGGTGTAGTTGATAATCAACAATATTTGATTCAGTTGGTGTTATAAAGCCGTGTATATAGCTATGATTGTATTTATCACAAAATATAGCAGTACTCATATAAGCCTTAAATGGAGCACCGCTTATAGTAAAAAACATAATTTCATTTTTGGTTATTGTATCGTCATACTTAGATTGAGATATAAAATCATTGATTGAGCTACCTTTTTCCAATTTTTTTAGTTCAAACATGTCTAAAAATCTTTTATTTACAGATAAGATACCTCCTTTTGTATTTGCAACGTAAGTTGCTATATTGTGTTTCTCTATCAACTCTTCATATACCTGCTCTTTGTTTACCTGTGTTGCCTTCAGTACAAAATACCCATTCGGTCTTGCTATTGGGGCTAATGATAAATTTAAAGTCTTATTACTATTTATAGCAATTTGTGGATTATCCGGTATTGGTTCAGAGAGCAAAAGAAAGTTAGATATTCTACTCTTCTTGCTTAAGGAAATGCATACTTTTACAGAAGTGTTATTTCTTAACGCATGATAGAGTGATTTTCTGTCTTTTTCTGAAACATCTCCTGCTTCAAGAATTTTATCTAGCGTAACATCATCGTTTATGTGATCTTTAAACCTTTCATAGAACCTTGCATCAGCATAAATAATACCCTCATCTTTATGTAAAATGAGACAAAACTCTGTATTATGATTCAGCGCATTTGCAAATATTGCATTTTGAAATTCTATGATATTAAGTAGATACTTGTAACGTTTTATACTATATACCACAAAGAGAGTCATTAGAATGCTAATTAATAAATTAATCTCTATATTAACATGCTGACTATATACATTAGAAAAATAGAGTACTGATATTGCTATTGGAGGTAAGAACATAATGACTGCCATCACAATAATTGACACCCCATAATTTCTTAGTATGAAGTCAACTCTGTTCTCTTTTTTGTTATCTATGTATCTTTTACTCATTATTATTGCTTGGCATCCTTGCACATATAAAAATATTCTACTATATTGATTTAATTATTATAGATTTATTAACATCCTTGATGGGTAGTTACTATCCCAATCTAATTAAGTCCTGTAAATATAGAGTACAATAATATTAATAAGCCAACAGAAGGCATTATGGAAAAAGAAAGGACACAAGCATTTGAATGGTTCTGCGCACTAAGAGATAAGATCATAGAATCTTTCTTATTAATTGAAAAACAACCATCCGCAGAGCCAAAGATCGAAAAAAGAAAGTGGAACCGACCAGGTGGAGGAAGTGGTGAATCTACAATTATCTTTGGTAATATTTTTGAAAAAGTTGGAGTAAACGTTTCAAGAGTATACGGAAAGCTCGCAGACTCAGCCATTAATGAAATTCCTGGTGCAAGTGAAAGCAATGGAGAGTTTTGGGCAAGCGGTATATCTTTAGTGTCTCACATGCAATCTCCCCTTATCCCTGCAGCACATATGAACACAAGGCTGATATATACCTCAAAACAATGGTTTGGTGGAGGAATGGACTTTACTCCAATTTATAAAGATGAGGGAGATTGCAAGTATATTCACGAATCAATTAAAGCAACTTGCGATGAGTTCAACATCGAATATTATCCGAAATTTAAAAAGCAATGTGATGATTACTTTTTTTTACAACATAGAAAAGAGCCACGTGGTATTGGTGGAATTTTTTATGACAATCTAACTTCTGACGATTGGAAAAATAATTTTGAGTTCACAAAAGCAGTAGGTGAAGCCTTTTTAGAAATTTACTTACACATCATACACAAACATATGCAAAAATCTTGGACAAAAGAACAACGAGAAGAACAATTGATAAAACGTGGCAGATATGTAGAGTTCAATCTTCTTTATGATCGTGGTACAAGGTTTGGTTTAATGACTAATGGTAACCCCGATGCAATTATGATGTCGATGCCGCCTCTTGTTAAGTGGGTGTGAAAAGCGGTTATTAATATAAAATAAATCGTTATAGTTTTAAATTGTACCACAATGGTGAGCTTTTGTATAGAGGGGTACAATCATGGGTATAGTAGATAGTTTTTTAATTAAATCTGCTAGAAATAGCAATATAAGAGGCGTGAGGCTAGCTTTAAGTCTTCATAATATAGTAAACATCTTTGAAAAACTCTTTTCTAGAATTAATCCTTTTAGGAACAAGGGGTCATTTGACTTGAATAATGATCAAACTTTAAATCGAGCTTTAGAGTATGCAGTAACAAATCTTGATCATAATGTAATTACGTTACTTATTAGTGCTGGAGCAAATATTAATGAAATAAATAATAGTATAGGAAATGTAATCCTTCAATACAAAATAGCATCAGAAGCTATGCATTACGGAGATAAGGACAGTCTCAAAGATCGTAAAGAAAAATGTTGTTTAGTGCTTGGTGAGCTAATAAAAAAAGAAAGAAAAGAAATATTGGAGATTTTGAAACAAACGGAAAGTTGTGACAAGCTTAAAGAGGAAGTAGAGCTAAAATTTAAGGCCAACTCACCTAAAAAACCTCCTATAATTTTTGAGCATGATGATATTTTACTTTTAAAAGAGCCCATTTATGATGAGGTATATGACGCTAAGGTTAGTAACTCATTAGAAGAGTTGAGCGTATCGGAAGAATCCATTTATGCTGAAGTATATGATTCGCATAAAAGATCTACTGAAAATTTATCATTGAAAGATAGTGGTTGTTCTAGTATATCAGGAGAACCTATTTATGAAGATGTAGATGATTTCTCAGAGCAAAAAAAGCCCACTAGCTTAAATCATAAAGAGCAACCAGAGCCTATTTATGCTAAGGTAGATTTATCGAAAAAGAGATCAGAAAGACAAGCAAAACATATAAAAGATAATTCTGGGACTTATCATGGATGAGTGCAGGATAAAGTGAATAATTTGCAAGTAAAACTAAATGAGCAAAGTGCTAATAAGCCAACGAGTCAAGACCAAGGCTGGCTTTAACGAAAAAGAAATAAGGCAAAATTTTGAGCGTAGAGATTCTGGATACGATTCTGGCTATGATTCAGATACAAAAGTTGAACAAAAATTAGAATTAGGATCTAAAGCTCCTAAATCTGAGATAGGTTCAGTAAACATTGAACATGGAGTAATAGGAGGCTGTCGATATAAAATCACTACTCTAACTGTGTGATTCAAAATAATTGAATTGACTTTATATGTATAATCGATATAATTCAGTTAGATTCAAGTCGACTCTTTCGTCTAGTGGTTAGGACACCACCCTTTCACGGTGGTAACACGGGTTCAAATCCCGTAAGAGTCACTCAAACAGAATGAAAATAACTAAAGTTTTGAATGAAAAAAATTAGGCTTTATGTTGAAGAAGCTTTATCACAAAATGTAAGTTTGGCGCTTCATCCACGACAAAGTCACTATATTTACAATGTAATGCGGCTTAAGAAGCATGATAACCTCTATCTTTTTAATGGAAAGGATGGAGAATGGTTAGGAGAAGTAGTGAATATATCAAGTAAATCGACAAAAATTATAATAAAAGAACGCACTAAACAACAACAACATGAAAAAAATCTATATTTGTATTGTGCTCTGGTAAAAAGCGGCGCCTTAAGCAACATAGTAAGACAAGCAACTGAAATGGGAGTAACCTGCATTCAATTTATTTCAACAGAACGTACAGTAGTAAAAAACATTAACCTAAGTAGAGCGAAATTACAGGCAATTGAAGCTGCGGAACAATCCGGTAGGACAAGTATACCACAGGTTTTTTTTCCTATTAATTTTTGTGAATTATACGATTCTCAGAATAAAAATTTTGTTTTGTGTGATGAAACAGGTGAAGGACAACCTCCTAATAAAGTTCTAAAAGGCAAGAAAAACGTTGCTATTATTGTTGGCCCCGAAGGTGGTTTTTCATCCTACGAACTTGATTCTGCCAATAAATTTTGTCAGAAACTGAGTCTAGGAAAAAGAATTTTGAGAGTTGATACTGCTGTAGTTGCTGCATTAACCTTCACCAATTGGTATAGCTAGATTTTTTAATATGGCTAGTGCAACTTGACACTCTATATAAAGAAATCTGCATTATATTTTTCCTAAAAGAAATAAATGAAACTTGCATTTTTCCGAACTATCGATACTCTTAGTAAAGAAGTCGGGGCGTAGCGCAGCCTGGTAGCGCATTTGGTTTGGGACCAAAGGGTCGGGAGTTCAAATCTCTCCGCCCCGAGATTAGAAAAATTACAAGAGCACTGTAACCTAAGAGCAATTTTTATCAGCAAGTAAATGATTGACAGCAGAATGAAGCTTTTTTCATATGAATCACTGCATATCATATTCTATCGCTCAAGTTTATAAAATAATTGACAATGTTAATTTTCTAATTTATAAATGGATTTTGAAGTGATTACCGAAGGAGGTATAGAGTTTGATTGAAGTATCAGTCCATTATGGTGATGTAGATAGAGCTCTTCCAGTGTTGAAAAAAATAATTCAAAAGGAAGGAAGAGGGCTCAAAATGAAAAAAAAATATCACGAAAAGAAATCAGAGAAAACAGCTAAAAAAAAAGCTGAAGCAAGGAAAAAGAGGTATCAGCAAGAATGCAGAAGACAGCGTTATGGTTGGTAGTTTTTACTAAGGTTAATAATTAGTTATCTTATGAATATTCACGAATATCAAGCAAAGGAAATTTTACACAAGTTTAATGTCCCGGTACCAAAGGGTTTTGTTGCTACATCTGCAGAAGGAGTAGAAACTCAAATAAATCAACTAAAATCTGATGTGTTTGTGGTTAAAGCTCAAATTCATGCAGGTGGTAGGGGTAAAGCCGGTGGCGTAAAGCTAGCAAAGTCAGTTGAAGAAACTCAACAGTTTGTAGAGGACATGATTGGTATGACTTTAGTTACTCATCAAACAGGGCCAAGCGGGCAGCAAGTAAGAAAAGTGTACATTGAAGAAGGCTCAAGCATTAAGAAAGAGTACTATTTGAGTCTAGTAGTCGATCCAAAGCTTAGCAGGCTAGTATTTATATTTTCTTCAGAAGGTGGAATGGATATCGAAGAAGTGGCAAAAAATTCTCCTACAAAAATTGTGAAGTTTGATATTGACCCTGCTACTGGTTTTACAAGTCTTGATAACAATAAGCTTTGTAATAGCTTTAATCTGAGTTCAGAACAAATAGGAAAGATAACGAATATTGCAAAAAATATATATGATGCGTTTATTACAACTGACGCGAGCCAAATTGAAGTTAATCCACTGGTTGAAACAAGTTCTGGAGATTTCATTGCGCTCGATGCGAAAATTAATTTCGATGACAATGCTTTATATCGTCACCCAAAAATTATGGAACTTCGTGATTATGATGAAGAAGTGAAAGAAGAGATAGAGGCTTCAAAGTATGGGCTCAGTTACATCAAAATGGATGGCAGTATTGGTTGCATGGTAAACGGTGCAGGTCTTGCTATGGCAACAATGGATATAATAAAATACTACGGAGCAGAGCCTGCTAACTTTTTGGATGTTGGTGGTGGAGCGAGTAAAGAAACTGTAACTGAAGCATTCAAAATCATATTGTCTGATAGCAACGTAAAAGGAATTCTGGTTAACATATTTGGTGGTATAATGCGTTGCGATATTATTGCAAGTGGAATTGTTGCGGCTGCAAAAGAAATGAGCATTAAAGTTCCTCTAGTGGTTAGATTATCAGGCACTAACTTCAAAGAAGGAAAAAGAATTTTAGAAGAGTCAGGGCTAAATATTATTGCTGCAGATGAACTTGACGAGGCTGCACAGAAAATAGTACAAGAGGTGAAGTAGAGCATGTCCATTTTAGTAAATAAAGATACAAGATTAATATGCCAGGGTTTTACTGGTGCACAAGGCACATTTCATTCAGAGCAAGCAATTGATTACGGAACGAAAATGGTGGGAGGTGTAACTCCTGGAAAGGGTGGTAGCACTCACCTTAATTTACCGGTTTTTAATACTGTAGCAGAAGCCAAAGAAAAAACCGGTGCAAATGCTACAGTTATATATGTACCTGCTAAATTTGCTGCTGCTGCAATACTTGAAGCAATAGATGCAAAAATAGAATTGATAATTTGTATTACAGAGGGCATTCCTATACTTGATATGGTGAAAGTGAAGAATACACTTACTGGCTCAAAAAGCCGATTGATTGGTCCCAACTGCCCGGGAATTATTACACCTGAAGAATGCAAAATAGGAATTATGCCTGGCCATATCCATAAGCGTGGACACATAGGAATTATGTCTCGCTCCGGAACTTTAACTTACGAGGCAGTAGCACAAACAACCGCTGTTGGTTTTGGTCAGTCAACATGTATAGGAATTGGAGGTGATCCTGTTCACGGTATGACGTTTGTTGACTGTATGGAGTTATTTTTAAAAGACGATGATACTCATGGTATTGTAGTTATTGGTGAAATAGGTGGAAATGAAGAAGAGGATGTATCGCATTTTATAAAGGCGGAAAAAACTAAAAAACCAATTGTTGGATTTGTAGCTGGCCAAACAGCACCTCCAGGGAGACGTATGGGGCACGCTGGTGCTATTATCTCCTCTAGTGGCGGAAGTGCTGGTACAAAGTTAGAGGTTATGCGCAGTGCTGGGGTTGCGATTGCAGAAACCCCTGCTGTGATTGGTAAAAAGGTATTAGAAGTAATGAGTGTCAGTGCCTAGTCTAAGTCATAAAAACCCTATATCCCCAGTCATCAGTATATTTTTTGACCACTCAATCAGTAACTGACCTCCTGGTAAATGTACTGAAGTTTGTTTAGTAGTCAAACACTTACGAAGTATAGATGCAACAAATGCTGCACAAGCCGCACTACCGCATGAAGCAGTAATACCTGTTCCTCTTTCCCAAACTCTTAAGTTTATTTCTCCAGATTTTTCTATTTGTGCAATACTAACATTTGTTTTCTGAGGAAATAATTCGTGATTTTCTAGCTTTGGTCCTAAATTCTGCAATGGTATTTCGCTTATGTTATCAACAAAAAAAACTATGTGAGGATTACCAATATTTACTGCAACTGGCTCTTTTAGCATTTCAATCTCTATGGGTAAGTGAAGAGTGTTGCACTCAGTAGATAAGGGAATTTCATACCATTTTAGCAAAGGTTTACCCATGTTAACCTTTATGGATTTATCACCTACTTTAAAACATTCTAAGATACGATTATTTACCAACTCAATAGTGATATATTCAGCACCTTTTTCTGACATTATCAAATACCCAACACAGCGTGCCGCGTTTCCGCACATTTCAACTTTTCTACCATCAGCATTATAGATATGCATAAAGCAATCGGCTAAACTGGAGTTTGTTATCACTATAACTTGATCGTAACTATCTTGGTTAGCAATTTTTTTATAGTTCCAATTTAAATCATCTGTTGAACGTGAGTCTATGATAACGAAGTTGTTACCAGTTCCGTGCATCTTTACAAAAGGAATTTTATCCGTTAAGTTGCTCATCATTATAGTAAAAATTATATAAGTGAAAATTTTTCTTCTAATTACAGCTGTTTTGTATTCTATAGTTTTCTGTAATGTGAGTGCTAAGTCAATACCGGAGAATAGCAAAATGCTCTTTTGGCAAACTGGAGTTAGAAAGGGAGCAAATGTTTTCAATAGAAAAGTTGATAGTGACTTAATCAAAGCAGCAAAGGAATACAAAATCGGTTTTATTCGTCTTGCTCCTGACAAATTTGAAACTACGCAACGTGACTTCCTCTTAGGCAATGCAGACAATTATCCGGGCCTGATTTCCAAAGACCTGAAAGTTCTTAAAGATGTTTTAGATGCTTTTCATCAACAAAAAATACCAGTAATATTAACGATGCTTAGCTTACCTGGATCTAGATGGAAGCAAAATAATAACGATAAAGATGATTTACGTTTATGGTCAGATCAAGCTTTTCAAAAACAAGCAGCAAAATTTTGGCAAGATCTTGCGAAAGAGCTTAAAGATCATCCTGCTATTGTTGGATATAATATCTTAAATGAACCACATCCAGAAAGACTTTATAATAACACAAATTCGGCTATTTATAATGTAGAGCAAAGCAAAGTTCAAAAGAATCTATTTGGCTTTTATAGCAGCGTGGTGAACAGTATCCGCCAAGTTGACTCAGAGACCCCAATAATACTTGATAGCAGCAGTTATGCTGACTCTAATACTTTTGATAAATTCAAACCAGTTGGTGATTCTAATACTCTTTATTCTTTTCACATGTATGAGCCTTTTGCTTATACAAACTTAAAATTAAACCAGGGTAACTTTTCCTACCCTGGGCATATTCAATCTTTTGATGCGAAAAAAGTAGAGTACTGGAATAAGGGTAAGTTAAGATCATACATAGAACCCGTAAAAATTTTCCAAGAGAGATATAATATACCAGATTATAAGATCCTTGCTGGAGAGTTTGGCGGGCATCGCTGTTCAAAAGGATTAGAGCACTATTTTCAAGATCTTACTTCTATTTTTAATGAATATAATTGGCACTTTGCTGTTTATGGCTTTCGAGAAGATACGTTGGATAGCATGGACTATGAACTTGGAAGTAAGAAATTACCAGGGAAAGATTGGCAAGCAATTGAAGAGGATAGGATGAAAAAGTATTACTTACCAGATAATCCAATTTTTAAGATATTAAGAGAAGAATGGTCAAGTCAGCTCGCTGGCCATCCGTCATAAAAGAATATTTCTTTTATTGATCTTCTTTGTTTTTCTTTGACTTCAGCACCCTCTTTTTCGTAACCAACTGCTATCACTGACATTACATTAAAATCATCAGGTATATTGAATCTCTCAACTATTTTATTTCTATTAAATCCACCCATTTGATGAGCCATTAAGTTCATAGCTGCAGCCTGCAGCATAAGTGCATAATTTGCTGCACCAGTATCATGCTTAGCCCAAAAATTTCCCCCTTTGTCTGGCTTTCGGAAGTTTTTAGCACTTAAAGATATGATTAACACTTGTGCATCTTTTGCCCACTTTTGATTAGATTCATCAAGACAATCGAGCAATTTTTTCCATGCGCTTTGATTGTTCTGTTTGTTGCATATTACATATCTCCAAGGTTCATCACCAAAACATGAGGGAGTCAGCCTTACAGCTTCTATTAAAATATCCATTTCTTTCTGAGATATTGCTCTTGTAGGATCGTATAAACGTCCGCTGTGTCTTTCTTTCATCAACGATAATAGATCTTGTTTACTTGTCATTTCACTTTTAATAGCGCATAAATAATTTATTGTAGCACAATATAAGCAAAATTTAAATTGCAAAACCTATAGACATACATTAAATCTAATAAGTTATTTTTATTGGAAAGGTATGTTTATAACACAATCTAGCAGTAGATCAACACTGGCTGAAATACTGTCTTGCGTTTTACTTTTATTCTTGATGGCTCAAATAAACGTACCATTGCAGCCTGTACCCATCACATTGCAAACTTTGGGGGTAATGCTTATTGGGCTTAAATTTAACTGCAGAACAGCATTCTATTCTGTACTTACATATCTATCACTTGGTGCAGCAGGATTGCCTATTCTTGCAAGTTTTTCTGGTGGTTATCACATTTTTCTAGGGCCAACAGGTGGATATTTAATTGGCTGTTCAGCTGCTGTTATGGTAATGAGCAAAGTAAATGAATTACTGAACTCTAAGTATAAATCATTTGTGTGTAATTCTTTAAGTTGTCTGGCTGGTACAGTTGTAATCTTTATTTGTGGTGTTAGTTGGCTTGCTGTTTACTTGGGTCTGGAACAAGCAATAATGGTAGGTGTTTTACCATTTATCCTTCCTGGTTTGGTAAAAATTTTTCTACTTGTGGCAGTTTTGCAATATTTGAAAAAATGATAAAATTCCGCCCTCATCATTTCATGTGCACCCTCGCGTTTCGGGGATATGGGTATTCTCAGGGTTTTGTAGAAAATTATAAAAAGATAGCAAGTAAAGTAATTAGCACTCAAATCGAAGTAGTCGGCAATCTTGATAGTATCTGTAGTGCCTGCCCAAATCAGACAAAACAAGGTGAGTGCACTACACAAGCTAAAGTTTTAGAGCTAGATAGAAGGCATATGGAAATTTTAGGAATAAAAATTGGAGAGACTTTAACCTGGAATGAAGCAGTAAAAAGAATTAGAGAGAAAATGTCTTTAGAAAAATTCGACTACGCATGTGAGGGGTGTAATTGGCAGAAATATGGAATGTGCAGAAGCGCTCTTTTGAACTCATTCTAAATAGTGTCTGCCAATTAATAATATCTTTATTATTATATTAGATAAGTAATTTAGCATTTATGAATTTGTAATGTGTTGCGTATAGTTCAAAGAAATAAGATTTACTGGTTACGCGCTGCAACTAATCCCACAACACTAGGACCTATGTTTATCTGCATGTTAATTTGCGTTGTGATTTTATGTAGGTCTTCTATTACCTATGCTAGCAAAAATTTAGAGATACAAAAGGCCTTCGATAATGTTGTCAAGCATATAAAAGCTGATAAAAAATATAAAGATCTTGATGTGATTGAGAGAAAAAGTGACAAATTTAATATCAAAATTTCGCAGAATTCTGGCAAGAATCTTGATATATACTCTATTTTAAAAAAAGCAAAAGACTCCTTTGAATCAGGAGATAATGAGACAGCTACTTCTCTCCTTAATCAGATTATCGCAAAATTTCCTTATCATGAAAGTGCTTTAATTGGACTAGGGAATATCTATTACGCTAATAAAGAAATTAAAAAGGCTATAGAGATTTACACAAAACTGTTAAAAGAATACTCTAATAACCCCTATATATTTAAAAATTTTCTGACGATAATCTCACAATATGATCCTGATTTGGCATTAAGTGAAATGTTGAAATTGTATGATATACACAAAAATTACGCCCCTTTATCAGCAAATTTGGGTTTGACCTATATGAAAAAAGGAGACTACGTAAAAGCTAGAGAGTATATGACAGAGGCAATTTCTCTAGATCAAAACAATATTTTTTATATCTATAATTTAGCTGTTATTTTAGATAAACTCTCAGATTTTAAAAATGCTACAGCATTTTATTTAAAGTTGTTGAACATGTCAAAAAATGCAAGTGAAAGAATACCTTTATATAAGGTAGCAGCAAGACTAAAATTTATACAACTCCATAGTGCGCACCCAGCAATTTCATAAGAGCTACTTTCATAGCTATTTTTGTTTACAATAACAACATTGAACTATAGAATTATATCTAGAGGGGCAATTAGCTCAGCTGGTAGAGCATCTCGTTTACACCGAGGAGGTCGGCAGTTCAAGTCTGTCATTGCCCATTTGTCTAACTAAATGTTAATATCTTCAATCAAAGTATAGAAAATGCAAGACAATATAGTACCAGTTTCGATAGTAAAAGAGCTAGAAGATTCTTATCTCTCCTACGCAATGAGTGTAATCATAAGCCGAGCTATACCTGACGTGCGAGATGGATTTAAACCTGTACATAGGCGTATATTATATGCAATGTCAAGAGCTGGGTTCGATGCAGGTAAGCCATATAAAAAGGCAGCTCGTATAGTTGGAGATGTAATGGGAAAATATCACCCACATGGTGATGCAGCTATTTACGATTCCTTGGTCAGGATGGCTCAAGATTTTTCTCTTCTTTTACCACTTATTGATGGGCAAGGTAACTTTGGTTCGATAGATGGAGATCCGCCAGCTTCAATGCGATATACAGAAGCAAGGCTCCACAGGGTGTCGCATTTTTTACTGAATGATATTGATGAAGATACAGTTGATTTTAGGGCAAACTACGACGGAAATGAAACGGAGCCTGTCGTATTGCCGGCAGAATTTCCTAATCTGTTGGTAAACGGTGGAAGTGGTGTTGCAGTTGGTATGGCAACCAATATTCCTTCTCATAATCTTGGTGAGATAATTGATGCTTGCATGTTATATATAGATAACCCTGAAGTTACTCTAGATGAGTTGCTTGAAGTAATACCAGGGCCGGATTTTCCAACGGGAGGAATAATTCTTGGCAGATCTGGAATAAGATCAGCGTTTGCTAAAGGCCGAGGTTCAATTGTCGTTCAGGGTAAAACTCATATAGAAAATCTGCCACAAGATAGACAAGCAATAGTTATTGATGAAATACCTTACCAAGTAAATAAAGTAAAATTAATTGAGAAAATAGGCGAGCTCGCAAAAGAAAAAAGAATTGAGGGCATAACAGAGATTAGGGATGAGTCTGATAAGTCTGGTATTAGAGTAGTAATTGATCTCAAAAAAAACACTGAAGCAGATTTTATATTGAATCAAATACTAGGACTTACTCCTCTGAGAAGTAGCTTTAGTGTTAATACTTTAGTTCTGAACAACAACAGGCCTGCTTTGATGTCATTGAAAGAAATCATAGCTGCTTTTATTGACTTTAGAAAAGAAGTACTAATCAGGAGAACAGAGTTTCGTCTAAAAAAGACGAGAGAAAAAGCTCATATATACATAGGGCTCTACATTGCGGTCCTCAGCATAGATGAAGTGATAAAAATCATCCGTGGTGCAAAAGATCCTGAAGAAGCAAGCAGAGAGCTTTTAAACAAGGAATGGAAAACCTCAGCTGAAATAAACACGATTATTGAATTAATCTCAGACAGTATGAGCTTTTTGAAAGATGGAGTGTATAGATTAACTGAGCTGCAAACAAAAGCTATTCTTGATATGAAATTGCAACGCTTAACAGGCCTTGAAAAAAGCAAATTAGAAAATGAGTTAAATTCAATGCTTAGCCTGATAAAAGAATATATCGCTTTTCTTGGCTCAGAAGAGAAATTGATGCAAGAAATAAAAAACAATTTACAAGAAATAAAGAATAGATTTGCCGTACCTCGAAGAACTTCAATAGAAGAATCAGACATGGACATTGAAGCTGAAGATCTAATTCCACAAGAAGATATGGTAGTGACCGTAACTATGAATGGTTACATCAAACGTGTGAAGCTCTCTCACTATAGAACCCAGCATCGTGGTGGAAAAGGAAAGCTAGGACAGGGATTAAAAGAGGAGGACGTAATCACAAAATTATTTGTTGGAAATACTCATACTAGCCTTTTATTCTTTTCTAATATCGGTCGAGTTTACAGATTAAAAGTTTACAAACTGCCTCTTGCAGAGCCAACTGCACGTGGAAGAGCGCTTGTTAATATATTCCCGCTTAGCGATGGTGAAACTATAACTAACATCATGCCGCTTCCAAGTGAGAATGACGAAAATCAAAATATAGTTTTTGCTACTGCTCATGGGAACATAAGGCGTAACTCCTTAGCGGATTTTCACTATATTCCAAGCAATGGAAAAATAGCAATAAAGCTCGATGAAGGGGATAAATTAGTGTCAGTTAAAGTATGTAGCGAAATTGATCACGTTCTACTTTCAACAACGCTTGGAAAAAGCATTAGATTTGTTGTAAGCGATGTGCGTCAATTTAAGAGTCGCAATTCAGATGGAGTAAGAGGTATCAAACTTGCAAAAAATGACAGCGTGATATCCACGACCATACTAAACGGCATAGGTATTGCAACAGAAACAAAAGAACTTTACTTAAGAGTTCCGCTTGCAAAAAGGATGGAAGCTGCAACCAATAACTCAATTGATTCTAAATCAGAAAAAACTTTGAATGATTTAGGAATAAAGAACGAATTATTCTCAAAACTCGCACTTAATGAGGAATTCATATTAACTATTACTGAAAATGGCTTTGGTAAAAGAACTTCTGCATATGAATATAGGGTAACAGGTAGAGGTGGTGTTGGTATTACAAATATCCTTACTACTAGTAGAAATGGCAATGTTGTTGCTAGTTTTCCAGTTGAGCAGGATGACAACATAATGCTTATTACAGATAAAGGAAAGTTAATTCGCATTTCGGTTAATGAAATTAGAATTGCAGGACGCAGCACTCAGGGAGTTACTCTGTTTAAAACAGAAAATAAAGAAAAGGTGGTATCGGTAGCAAAAATTGAAGATCCTAGCTCCACTGAAGAGAATATGCCTGAGGTTGAAAGTGCTACTTCTTCTTAATTATGTAGCAAAGGCTAAGCAAACAGTGCAAATTTCTATTGATTAATCTATAATATTTAAATTAAAATATATGTCTATGTTCAAGTAGAGATTGATGGATAAGAAGTTAACTAAAAATAAAAAATCATTGACGAATGAGAAGAATAAAAAAACATCTCTTGTTAAAGATTTTGCCAAAAATAAGAGTAGAAGAGATTTTATCACATTAACTACGTGTGCCATGGCAGGTATAGGAGCTGCAAGCGGTTTTTGGCCATTGGTTAAGTCTATGAATCCTTCTGCTGAGGTTTTAGCAATGTCTACGGTTGAGGTTAATCTATCTGACATTCAAGAAGGACAAGGAAAAAAAGTAAAATGGCAAGGTAAGCCAGTATTTATCCGCAAGCGCACAAAACAAGAGATTGAGGCTGCAAGAGCCATAAATGCAGAAAATTTGAGAGATCCTGAATCAGATGAAAAAAGAGTATACAAAGGGAAAGATGAATGGTTAATTATGATTGGAATATGCACTCATCTTGGATGTGTACCAGTTGATCACGCTACAAAAGACGGCAACGGTTGGTTCTGCCCTTGTCACGGTTCATATTATGACACATCAGGCCGAGTAATTGGCGGTCCTGCACCAAAAAACATGGCTATACCTGACTACTTTTTTCCAAGTGAAAATATTGTAGTAATTGGCAAGAAGGCTTAACGGATTTTCATAATTAAAGTAACGAAAGTATATTGTATTTTAAGAAGCACACTGGTTTCATGGGCAAAGCTCTTGAGGTCTATCAAGCTAATTTTATACTATGCACATATTCGGGTGATAATTAAGAAACTTGCCTGCCAAATCTTCAGAGTTGACAGCTAAATTTAAAACTTGTTCCTTTGCGTCAGAAAAATTCTGACTAACTTGCTTAAAGTTATTTTCTAACTCTTCGAGGATGGAGCTGAAATTAAAAAAACTTTTCTGCATTTTATCAAGATTTTGAGTTATATAGCTTAATACATAAAGATAGAGACAAGAGGGGAAGAGATATGGTAAAGCAAGAAAAAGCTGAAAGTGAGGTTCTGGTTAGAAGTGTTAAACGACCTAAAAGAGAGAGAGGAATAGAGGATATTCTGATTGCATGTGTTAAAAAGTTTTCCTGCAGCTATAAATAGCTAAAGCAGAAATGTATTGTACATCAGATAAGAAATTCACTGAAGTAGCAAAAACTTTCATGAATGATTAAAAAAAATATATCGTGCTTCAAGTAAAGAAATCGCTGAAAATTATTTGCTTGAGCTGATGGGTAAAAAATATCCTTTGGTCATAAAATCGTGGCAAAACAATTGGAAAAATTTGTCTAGTATTCAGGGCCAGTTAGGCGGCTCCACTAATTCTATCGAGGAAGAAAATTTGCTAAAACCAAAGGTTCATTTACCAGCTTGTACAAGTTGGTATATTGTGCTATAAAAAGACAGAGCAAAAATGGACTACAGCTTTGCCTTTTAACTATCTCTCAGCTCAATATTTTCTTTCCTAATAGATTAAAAATTGAGTTGAACTAAAAATCCGGTTTGAACACTCCCAAAAAGTAGCGTGCCACCCTTTCGATAGTAATTTTCACATCAAAATGCTCTTCAAATGTATCAATTCATTTCTTTCCCTTCTTCACTCACTCGTTCAGAACTTGGATTCTTCACTTCAGGACTTGGCTTCATTTGTTTAACTTTCTCATTAACTTTTTCTCTTACCTTCTCTATGTCATTATCACCAATGGCCATAATTGCAGGTTGAAATTCACTCATAAAACCTACAAGTTTCTCCCTATCTTCCTCATGAGTACTGATGCCCTTTTCCAGAAGTTTGTTCATATTCTGTTTTGAAAATTCTTTAATTTCTCTATCCTTTACTAACTCTTGTATAGCAGATCGCTGCCCTTCATTTTGAAGCATTTCTATTATTTGTACTTTATTCTTAAGGATTGTTCTTTCTTCGTCATTAGCTTTAAGAACCTGTTTTCTCAAATTGCTTATTAACTTTCCAAAATTATTCTCTCTTGCTTGAATTGTAGGGAATTTATCGATAAAATCTTTCACAAAACTTTTCACTGCTTTCCCTACTGCAATCGCACCTTCTTTTATCTCACCTCTATGCTGATATATAGCATAACCGATAGCAGCTATAGCAACTAGTGCTACAAACCCTACGAATGCTGCTACACCAACAATTAATGCACCGGTCACTCCTCCTACTGTTAATAAACCTGCTAGTGCACCTGTTAGTGTTGTCACTGCTGCTCCACTTATCAATCCTTGAGCTAACAGTTGATTGCCTAAAGTTTCAAGCTCTTTCTCCATGCCTTTTACTTTATTTACTTGTTCAAGAAGTGTTTTTAATTGATTATCGTCTTTCTCAAGATGCTCCTTTACAATATCTATTGTGCTCTTCAAAAGATCTGGATTTTGCATCAGCAATTGAAACACATGTTTGATGGTTGATTCATTAAAAATTTCACCGCTTTTTACAAATTCATTTGCTTGTAATAGAGTCTTGAATGCTTGCAACAAATCTTTTTTTCCACTAATATATCTTACTACATCTTCAATTAACACATCCAAATTGGTTGGATGTGTTGTACCACCTTGTACCATATTTAACTCGCATCAATTATAAATATGCCTAATTATATATACTAATTATTAATTATATTATAATTAACATAAAATAATTACTCCTTTCCAAATATGGAATTTGTATTACAATACCTAGATTATATGAAATCAAGGTATTTTATGGGTGAGAAAAAATTAAGAGCCGCTGTGGTTTTATCAGGATGCGGCCACCTCGACGGCACAGAAGTGAGAGAAGCGGTCTTAACTCTGCTTGTGCTTGATCAGCAGGAAGTTGAAGTCACATGTTTTGCTCCTAACATTGATATTACACAAGTTATGAATCACAAAACAAAAGAAGCAGTAAAAGAAAAAAGGAATGTACTTGTAGAAGCAGCAAGAGTTGCAAGAGGTGAGATAAATGATTTAAGAGAAGCTAAAGCTGAAAATTTTGACATGCTAGTCGTACCTGGTGGATATGGAGTTGCAAAAAATTTATCTGACTTGGCTGAAAATAAAACAGTAATGCCTGAGTTTGAAAGATTAGTCTCAGAGTTCTTTGTTGCAAAAAAGCCAATAGGAACTATATGTATATCTCCAGCCATTATTGTTTTAATTTTAAGTAGCAAGATAGGTAAAGAAGAAAGTAAGATTAAGGTAACTATAGGAGACGACAAAGACCAGTTGATAGAGAAGCTCGGCGGCGAACATATAACATGCGATACAAAGCTATCAATAGAAGACGAAAAGCATAATATATTTTCCTGCTCTGCTTATATGCGTAGTGATGAAAGTACACACTCTGTATATCAAGGAATAAAACACATGATTGACAGTATGGTGAAAAAAATTAATAAAAAAACCAAACAACCATTTCTCTAAAGTGTAGTTTCTTATACAATTAATTATGTTATACTTTCAGTTGCATTATTGTTGTAGCCAAAGTAATCTGTAATTGCTTATTAACGCTAAGCTATATTTAGTATGTAAGTTTAGTTCTTTTTTTTATAGATATAAATATGTCAGACCTTTTTTATATTGAAAGTGAGTGTTGTGTAGATGGTCAGTGTGATACTTATGCAGGAGAAGTGAGTATTAATGATGTCATGTTGGGCAAGTTTAGTCTAAATTCATACAGTGGGAAAAAAGCTATAATAAATCTAGACATCGCTACATTCGATATCCATATTGCCATGGATGACCAAAATGGAAGGACAATAACAAGAGACCTCAAGGGTCCTGAATTTGTAATTAAAGATGACGGTTCCTGGTATATTAATAAGAATCTTGGTAATGATAAATTTGAAATTATAGTAAAGCAGTCATGATATGAAACATAGTGAGCGGAGCTTACTTTTTAGCAATGTTTGCATACTTACTTAAAAAATGGAGATTATCTTAGCTGAACCACGCGGTTTCTGTGCAGGGGTTAAAAGAGCTGTAGACATATTAGCAATCACTTTAGAGAAATACAAAAATGAACGCCAAGTTTATGTACTACACGAAATCGTTCATAATAAGTATATAGTAGAGGACTTCAAGAAACAAGGAGTGGTTTTTGTAAGCAGCATAGAAGACATTAAAGACAATAGAGGGATATTGATCTTTAGCGCACATGGAGTGTCGAAAAGTATAGAGGATGAGGCAAAAAGAAAGGGTGTTCAAGTGATTGATGCAACATGTCCATTAGTTAGCAAAGTACATAAAGAGGCAAAAAGGTATGAGGATAGTGGTAAAGAATTAATTCTAATTGGACATGAAAATCATCCAGAAGTTAAAGGAATTATGGGAAGAGTAAGTAATCCTATATCTCTAGTGCAAACTATGCAAGACGTATACAATTTACAAATCAAAGATCCAGATAATTTATCTTATGTAACACAAACCACGTTAAGTATTGACGATACCAAAGAAATTATTGCTACACTGAAGCTCAGATTTCCAAGCATTACAGGCCCCGACTTAAAAGATATATGCTATGCAACACAAAATAGGCAGAACGCTGTTAAAAAATTGGCTAAAATTACAGACGTAGTGTTAATTGTAGGAAGCAAAAACAGTTCAAATTCAAACCGTTTATTAGACCTGTGTATTTCCAGAGGAAAAAGAGCCTATTTGATTGATAATTATAAATGTATGAACAAAAATTGGTTGCAGGGCGCAGAAAAAATAGGAATTACTGCAGGTGCTTCTGCTCCTGATATATTAGTTGATGAGCTAGTAAATTACTTAAAAATAAATATGAATACAAAAGTTTCAGTCATGCCAGATGGATTCACTGAAAATGTTCAGTTCAAGTATACTAAATGGTAATGTGCAACAACGTGCGTCAAATCAAGTCTTTAGCTCAATTCAATTTTCAGTCTGTTGGAGAATAAAATATCAAGCTGAGATATAATTAATCCTCGTTTGTCAGGTTAAGTTGTGTCTAGCACAAATATAAAAAACCTTCATCATACAAAAGGGTTAATATTACTACTAATTTTATCAAAAACTTATAATATAAGTAATATTGTCATCTAATGTTTAATGAATTTCAATAAATTACCTTTTTAATTCTAGATGAGTATACACTTTGTTAATATGTTTGGGTCAAAACCCAAAAGTAAGTTTATGCTTTCTATAGGAAAAGAAGGCACAATGTTACTATATTTTAAAAATGATACTTTAAATAAAAGATATTTTGCTAAGGACAAAAATAATAAAGTTGTTTCTGATTTAATTTCATGTCTCTCATCAGATAAAAAAGCACCCTTATATCTGGTTCTCAATCACACTGATCAGAACTATTTGCTACAGTCTATCCCAAGAGTAAATAGGATTAGTGCTTATCTATCAGCAAAAACAAAAGTAGAGCATTTTGCTCATAATAACGATATAAATTCTATTCTCTTGGTCGAAAAGCCGAATAAATTTAATCAAAACTGGTGGTATCTATTTGTTTCATCAAAAGCAAATCATTTAATAGAATATTGGTTGGACGTGTTTGTTGAAATAGGCTCTAACTTTAAAGGAATATTAATGTTTCCTATAGAACTAGTCAGTATAGCAAAAAAGATTCTACACAAAGATCCTAGTAACTGGAAAATTATAGTTGCTGCAACTAAAACAGGTGGCTATAGACAAGTGGTTCTTAAAGAGAACAAAATGATATTTACACGTTTAATACCATTTACTGATGATAATTTACCAGGAATCATTGCTGGTGAAATATATCAAGAAGTGAAAAATACAATTCAATCTTTAACTAAGTTTGGATTTGAAAAAAATGACCCTATCGACCTTTGCATCATAGTATCAGAAGCTATTAAATCTAGTTTATCAGTTATAAATTTTTCAGAGAATAGTGTGAACATATTGACTCCATATGAGCTAGGTAAACTATTGGTAGCAGAATTAGCTATAAGCGAAAAAGATAGCTTTTGTGATACCATAATTTTGTTCCATAGCTTTAAGAATAAGCCAACAGATGTTTTTAATACAAAAGAAACTAAAGAATTTTATCTATTCAATTACCTTTATTTAAACTCTCCTCGGATTTTTCTATACCTCCTTTTGACTTTAATTGTAATTAACACCTTTTGTTTGCGGAATTTGTATTCGAATTTTAATATTGCTGATAATTTATCTGCAAAGCGGAGTGCTTTAAATAACAAACTAATAAAACTTAGCCAAAGCTATAATGTAAAAAAGATAGATGAAGTTTACGATTTTATTAATATCAATAATATTTTATCAAAAATAGAGTACTCTCCTCTCACACAAGTTAAGTATGTAGAAAAGCTAAAAGTACCAGATGTAGAGCTTCAATTATTTGAGTGGAATTATAATGAGGCAAAAAGTTATATTACCACAACTTTAAGGTTTAATTTTCAATCTGGTAAAGACATTTCTTATCAATATGAGAAACTACAGAAAAATTTAAACGATAATTTCCGTACTCATGATATTAGTATTTCTAGCTTACCTACTACTAAAGAGAAAAATCTATCTATTGATGTTGAAATAGGAGAGGCAATGTAGATTGATGACTATCTCTCAACTAAAAAGAAAAGCTACAATTCAGTGCATATATTACTTATTGTTATCTATTGTATTAATAGGGTTATCAACGTGTTTTATTATCTATAACAAAAAGGTTTATAATAAAAATCAAACTGCAGCTGAGGAAATACGCTCTATTAATTTACAGATCATTGAAATTCAAAATAAAGAAGTCGTTCTAAATAAAAACCTAGATTTATGGAAAAGAATTTCTTCTTCAAACTTACATAGTAGCAGATACATTACAAATTTAAATTTTGAGCTTAACAAGCTATATAAAAAACACTACATGTTAGAACCTGAAATATCAATTTCTATACCTGAAGAAGCTGAACTCCACAATAAAAGTGAACATACAAAAGTAATAAGAAGTGAAGTGGTTCTAAGTTTAAGCTCAATTAGCGATAAGCATATTTTTTTATTTCTACAGTCTATTCCAAATCTTCCTGGTTATGTTATGATCAGATCTCTTACCTTGAATAAGCAGAGAAATATAGATGCTAAAGTTATAAACCAGATTTTAAGTGGTAATATGATAGAGATAGTGAGAGCTAGTATAGTTTTTGATTGGTATACCATATTAAGTAGATGAATATAAAGTTGTTTTTTATTTTTACGCTGCTATTTTTTAATTTTAGTGCATATTGCAATTGCGAAGATCTTGTAGAAAATATAGGGATTTGTAAAAAATATTCTTGCCAACAGCATATTAGTAATGAAGATTTTATTGAGCATAAAATATTAGGGTTAAATAGTGAAAATTTATGTGTATATATAGAAAGACAAGGCAATGATGAAATGGTCTGTCATCATTCTAATGATGGAATGATTATAGAAAAGAAGTACTTAAAAAGTATTTTAAAAGTTGGAAATCAAGAAATAAATGACTTCATTGATATAGCAAATTTGCGTGCGAAGGAGTGTTTTTTTATCAACAATTATTATATAGATCGAGACGATATAATAAAAGAGGCAGCAGAGAGTACTTTATCGCAATATGGTAGCATAAAAAGCATTTTTTTTGATGAAGAGCAGGTTAATAGAATAGTTAGTGAGATGGAAAAGTTTAACTTACAGTCTTCAGGAGTTACAGAGGAAGAAAATTTCAATTGTAAAGTAGTCAGTTTAGATTCAATTTTATACTTTTCCCCCGATACATGGAAAATATGGGTAAATGGAAAGTTGTTTATAAATACTAAGGATTTAAAAGTGCACTCAGTAACTGAAAATTATGTAACTTTTTCATGGGCTGTAAACCAAAAGATAACAAAAGAACGGATAAGCAATTCTAAAAATGTACATTTTGGACATGGAGGTATTATGTTTACGCTTTATCCAGAACAAAAATTTGATTTAGATAGTTTATCTATTAAATAATCTAATACATCTGCGCTTGTAGCTCAGTTGGATAGAGCGTTGCCCTCCGGAGGCAAAGGTCGTGGGTTCGAATCCCTCCAAGCGCGTTTTTAATTAAATTTGACAATAATACTCTCACGTAAGATAATAAAGGGATTTATTTTAAAGCATAATTATGTCTAGTGGTACTATAAATAAAGTCATATTAGTTGGTAATTTAGGAAAAGATCCTGAAATTAGGACTACACAAAATGGAAAAGAGATGGCAAGTTTTTCGATAGCCACATCTGAAAGTTGGACTGACAAATTTTCTGGTACGCGCTCTGAAAAGACAGAATGGCATAATATTGTAATTTTTAGTGAAGGATTAGTAAAAATTGTTAAGGATTTTGCGCGCAAAGGTAGTAAAGTTTACGTTGAAGGTTCTCTGAGAACTAGAAAATGGACTGACCAAAATGGTAGCGAAAGGCATACGACAGAGGTGGTGCTGTATAACTTTAATAGTGCCCTTACCCTTTTAGATTCACGAAACAGTATGTCAAACTCTGATTACAAGCCAAGTGAATACAAACAAAATGAAACAGAACAAAAAGATAAACACGGAAGTTTTGACAACGATATAAAAGACGAACTAATCGATGATGAAATACCATTTTAATAACTTCAATTGAAATCTACATTTTTATGGACTGCTTGTGTTACTCCTTTTAATTGCAGTGGAGATAGTATAGATTACCAAAGCTTGCAGCGTTTACTAACAATGCAAGCTGAAGCTGAAAATGGTGTAGTGTTGCTAGGTAGCACAGGTGAAAGCTTATCACTTACTGATTCTGAAAAGCGCACATTAGTTGAATTTGTATGTGAGCTAAAATTAAATACGAAAATTATAATTGGTGTACCAGGAGTGAATCTATATCAGACTCTTGAATGGCTTGATTTTTGCAAGGGTATGCCTATTCATGGCTATCTAATGACAACTCCCATTTATGCAAAGCCTGGAATCATGGGGCAAACTTTATGGTTTGAAAAGCTGCTTGAAAAAGCACATGTGCCAGCCATGCTTTACAATATTCCATCAAGAGCAGGAGTGAGTCTTCACGCTGAAACTGTACGCAACTTATCCAGCCACGAAAAATTTTGGGCTATCAAAGATTCAAGTGGCACCGTTGATACTTTAACTCAGTATAAGAAAGTTGCACCAAATATTGAGGTGTTTTGTGGGGACGATAATATGATATTTGATATGGCTGCTAAGGGTGCGGCTGGTCTGGTTTCTGTTGCTGCCAATGTTTGGCCAAGTGTAGTACATGAATATGTTAAGCAATGCATGAGCGGCAAGAACCCTCAAGCAGACAGTTGGCAACAAGCTTGCAAAGCTCTATTTACTGCCAGCAATCCAATACCTACTAAAGCACTTTTGCATGACATTGGGCTCATAGAACACAAAACTGTCCGCCTACCACTCAGCACAGAAGATTTGCCTTCTATTGAAACATTGAGGCAAGCTAATAAAATGATTCTTGGATGGGAAAATCAACTAGCTATGCAGGATTAGGAATTAAGCTGATAATTCAATTATACTTAACACAAAAAAATGGGCTAAATCCTCTTCAAAAACTTCTATCTATCGTCTCTTAAAATACTCTCCTGCACACATCCCCATCAACAATTTTCACATCACTATCAACTGAGCTACCTGGCTGTTTATTTCCTTCTGGAAAAAAGCACTCAATTGCTTTATCAATTAAGAAACTTAAAGAAATATAAGGAATCATACTCACTACAAAAGTTAAAGCACCTATAGCTGCTGGTGATGTAAAACCAAGAGCAACTAGTCCTGCTCCAACTCCAAAAGAAACACCAATACTACTGATAGTATGTGCATAATTTTTAATTTTATATTCAGCGCTGTTGCTATATTCTCTCAAAATTTGTTCATGTTCTTTGGACATGCCTTCTTGTATATCGTTGAGATTTGTAGTTTTTGAGAAAAAACAAGCCTTGATTAAGCCTACTAATGACATTGCAGAACCAATGATTCCACCTGCAATGAGAGGTGGCAAGTTAACATAACTTAGAGCTAAACCTGCAAGAGACCCGGTAACAGCTGCCATTCCTAGTATTAGTGGTACTGCTACTACTCTTATTAATATTACTAATCCTAGTTCCAGTTTTGATTCAATTTTCTTTTCTAGGTTACTTTTTGCTTGCATTGCCTCTTTTAACTGTTCTCTTGTATAGCTCATAGTATGTACTCTTACTTAAAATTAATAATATAATACTAGCATTTTTAGTTTATATAGTCAATGTATTAAGTAATTTTAATTGACTTTCAGCACACTTTAGCCTTATATGTATGGTCCCAGAGTGTAATGGTATATAAAATATGAGAACAAAATGCCATTAAAGGAGAACTTATGATTACTGGATATATCAGAACAACAGAGACAATTCATAAAGCAATGTAAACTTTCTAAGTACTATAACCTCAACTCTAAAACTATTGTAAAACAGAAAAAAGCATTCATTTAAAAGAAAAATAACAGCTCCATATACTATTGAAGTTATAATACTTAAATGTTAGATGTGACATCAAATCTAATTTGAAATATAACTTATTTACTCAGCTTCTTTTGAAACTACTGTGAACATAATATCTATAGATAAAACATCGCATTACCACGCCACTAACGAGTAGCAGAATGACAAGTTTTTCAAACTAGTCCGGTAAAATCTCAGTCAGTTCAGCTATATGCTTTTAACTTTCCCAAAAAGAGAATTAACCATATGAAATTCTTGTTGATATGACTTAATGAATAATTATTTTAGGTTACTAAGTTATTTAAGAAACTTTGATAATATTTAGCCCACTTACTTTTCTATTTTCCATGTCACGATGAGCCTCTATTATTTCATCAAATTTATATTTTTTATTAATTCGTACAATTAAAAGTTTTTTTCTTATCATTTCAAAAATTTCCATTGCAGTAAGCACTAACGTAAGTCTATTGTGCTTGTAGTGATATATCGAAGTTCCAGCTGCAAATAACGAACGCGAACTAAGTAAAGAGAAATTAATAGGAGCATTACCTGATATCTGCCCATAGGAAACATATATGCCAAACTTACCTAAAGATTCAAAAGAGAGCTTGCTTGTAGCGTAACCTATAGGGTCATACACCGCACCTACTCCTCTATTTTTCGTAATCTCCATGATTTTAGAAACGAAGTCTTTATCATTGTAGTTTATTGCGTATGTGCAGCCACTTTGTAAAGCTATCTTCATTTTTTCGTCAGAGCTTATAGAACCTATCACTACACCTTTTTTATCCTTTGCCCATTGGCATATTATTTGCCCCAAACCACCATTAGCTCCATGAACTAGTACAAAAGCACCAGGCCTGATTCTATAAGATTGATTAACTAAATAGTGAGCTGTCATACCTTTAAACAATACTGCAGCAGCAACTTCATCAGGTATATCATTCGGAATTTTTATCAAATATTTCTGGTGTACAATGCGCTTTTCACAATATGCCCCTGGAGGAGCTGTGCAATATCCAACTCTATCTCCAACCTTAAGTCCATCACTAATTTTTTTACCAAGCTTTTCAACAACTCCTACTGCCTCTACTCCAAGTACTGATGGCAGATCTTTAATTTTGCGTGTACCTTTTCTGTATTCTAAATCATAACGATTTAAGCCGATAGTTGTATGACGTATTAAGACTTCCTCATCTTTTGGCTCACCTATGCTCTTATCTACAAATTCTAATACTTCTGGCCCCCCAGTTTTTTTAATTTGTATAGCTCTAACCATGATAAATGTAAGACAAAAACTTTAATTATGTTATCTAGCAATTAATATTTTGCAAAATGTTATTTAGAGTTTATACACTACATAAGCGTATTGTTAATAGTTTTGAGGCACAAATTATGACAAACAGAGAAACTTGGCTTTATGGTGTTTTATTCAATGTGTTGTGTGAAGTGGATGAAGATGACGATTTAGATACCAATAATAAAAATAAAAGAAAGGTTAAAATGTAAAATGCAAAAATCAGATAAAAAAGGAGACTATTGTAAATATTTATATACTTCTTGGGAAAAAAAGGATTTGATATTAATCACAGATTTGACTTGAAAGATTATGATGGCTTTCCAATAGATAGTCTTTTTTCCATCGCCATTAACTATAAACCGTACACTTTAACAAATCTAGCGCAAGTTTTAATAAAAGCAGGGGCTAACGTACAAAATGAGAAAGGATATTTACATGCCTGCGCTTTGGCTCGTTCTCCAGAAGTGTTAAAGGCTCTCATAAAAGCGGGAGTGAATGATAGCCCAGATGAAAACTACAATGGAAACACTGCTTTAGAGTGTGTTGCTGAATTATATTGTAAGGATAAGTCAATTGAACGCAAAAATTGCTGTGAGATTCTAATTAAGCATACATTAGAAAAAAATCCCAACATAGAAATACCAGATTCTATAAAAAATAATAAGGAGTTGGCTCAATGTTGGAATGCTTGTGAAGCAAATAATGAAGGATGGGAATTAGCAACAACGAACACTGAAACACAAGTAGTCAGTGTGCAAAAAGCAAATAAGAGCTCCTGCTCAATTCAATAGACCTGTTGCATAACTATTATTTTAATCACAATAGGAAAAGGTTTGTTATTTAAGCTTAAAAAACGTATACGATAGTGTTATTTCACTTAAATCTTTTGTACTATTGTCACGCATTATCTCAGGATCTATGTAAAAGGACACTGGCATAGCTGCTTTTTGTTTTGGCTGCAAAATTTGTTCTTCAAAGCAGAAGCATGCAACTTTATTGAAATACTTACCTGCTTTAAAAGGTGTGACATTATACACTGCCATTCCAAGCGAAGGCTGATCAGATAAATTTTCTGCATAATAAAACACTAAACTTTGTTGCCCTATATTCGTATCAATGTAGTTAGTTTCTGATTTAAAATTCCAAGGCAGACCGGACATTACATCAGCATTGAAGTAAATCCTGATTTTTTGGTCAGTTGCATTTATTGTTGTATTAGTTGCTTTTCTCGTTGTGCCACCATATCCAGTAGCTTTGCAAAAGATGCTATACAATGGCACCGAAGCATACGCAAGACACAGCATCAATACCACTAAAGATATTAGAAAGAAAGCTATAGAACCCTTACTATCCCTCCTTACAAAGGGGAACACCTAATCCCTATTATTAAATAAGTTAAGTAACCTAAGTAAATTGAGGAATATGTTAATAAAGTCAAAATAAAGGTTAGTTGCACCAAGTACTGCCAGCTTAGTAGTTGCAACCTCTGAGCCATCATTATACCTATAATAAACATCTTTAATTCTCTGAGCATCGTATGCGGTCATTAAAGTAAATACTATCACTGATACAAATGATATTGCAAAATAGAGAGGACTGCTTCCAAGAAACAGATTAACTATAGATGCAATGATTAACCCCCAGATTCCCATAATCAAAAAAGAACCCATGCTGGTAAGATCTTTTTTTGTAGTATTACCATATAAAGCCATAGAACCAAACATGATCGATGTAATGAAAAATGCTCTCGCTATATTTTCTGCAGTATAAATTATAAAAATATGAGATAAAGAAATTCCCATTAAAACTGAGAATAGAAAAAATACAGTAAGTGTTGACTGAGCACTTAGGTGTTGAAGCCTAAAAGACATATAAAACACCAATGCAACTGGGGATAGCATTACCACAAGCGATAGAACAGGATTGGAATAAATCACCTGGAAAAGACCAGAAAACACTGTTAAAAACGCAACAAGCCCTGTAACACCTAAAGCTAAAGCCATATAATTGTATACTTTAGTTAGGTAACTCCTGAGTCCAGCACTATAATAAACGCCCTGAGAGCGAATATCCTGTTCGTTTTTCATATAAGACATATGTAACTCCTTATTATCTCTTAATGATATATTATAATACAATACAGCGTTTTTATCAAGTATAAAATGACATACTACAATTGAATGGTGTGGTATGCAATTAGAGAATTTCTTCCATAACTATAAGCAAATCGGTTTTCAGCAGCATTTAACTATTATAACAACCTCTGGCAATAGAAATTACTTTCACCATTCCCTCTATCATGATTTAAGGGGAATGGTGAAAGTAGTTTTTGCATTTACTAAAGCATTCTTCTTATAGATACTATACCAACAATCCACTATTTTTTCTATGTCTCGCGGTTTAACCTCCGGACCTATACTGATTCTAATTGAACATTCTGCTTGCTCTTTTGTTGCTCCCATTGCAAGCAAAACATGAGAAGGCCCAACTTTTCCAGAAGAACATGCAGAACCATTGCTGACTGCAATATTATTTAAGTCAAAGCACATGAGCTGCAGATCATTCTTCACTCTCGGCATATAAATGAAACTTGTATTTGGCAATCTTTTAGAATTTCTGCCAAAGATCTTGATATCACTGACAAGACTTAATAACCCATACTCCAATTGATCACGCAGCTTCTCTACTTCATCCATCTTTGATAGAAGATCTGGAATGTTTTGCAATGCAGCAGAAAGACCTACTATTGCAATAATGTTTTCTGTACCACCACGCAATCCTTTTTCTTGCCCACCACCTATTATAGTAGGTTCTATTACAAGCTTTTTGTCAAAAATTAAAACTCCACTACCTGCTATACCACCAAATTTGTGAGCAGATAAAGTAAGTAAATCCACTCCTAAATCTTCCATATTTAATTCGATTTTCCCAACACTTTGAGCAGCGTCAGTGTGACAGATTGCCCCGAATTTATGTGCCATTTTAGCTATTTCCTTAACAGGCTGGATAACTCCAGTTTCGTTATTAGCCATCATCACTGAAATTATTACTTTATTCCCTTCAAGTTCGCTTAGAATTTTTTCTAGCTCTAAAAAGTCAACAATACCCTCTTGATTAACGGGTATTATATGTGGATTATATGCAGAATTAAGAATTGAAGGATGCTCTGTAGCTGAAATTACATGCAGATAGCCTTTCATTCCTCTCATGACGAGGTTATTTGCTTCAGTTGCACCAGACGTAAAAACTATTTCTTTATCATCTGGAATGCTAAGAGCATCACGTACGTTATCTCTTACCTCTTTAAGAATCTTCCTCGCTTCTTGTCCTCTTTTATGCAGCGATGATGGATTTAGTGTTTGTTTCGACAAAATCTCAAGTATACTTTTTTTTACATTTTTACTCACTGGAGCAGTTGCATTATAATCAGCATACACGCAACTACTTTCTTCCAGAGAGAATAAACTCACAGGCTTATTTGTCACTTACCATCAACCAATTATGTATGTTAACTTTAACACGATAAAAATTTATTGCAAAAACAGGGAAATTAATACATAATTAATAAACAATTTACATTATCAACACCTGTCAAAACAGGTTTTTATTAGGAGTTATCATGGTAGAAGTCTTTTTAAATAATTCAACAAAAAAGATAGAAGGTAGATACCATCAAAGCAAAGATACCAATGCACCAGTTGTGCTAATTTTACATCATCACCCTCAATATGGTGGTAGTATGGATAGTAAGATTATACATACTATATATGAATCTTTTATCGATAATAACTTTTCTGCATTGACAATTAATTTTCGTGGTGTCGGAAAATCTACCGGAACTTTTGATAAGGGTATAGGAGAATTAACTGATGCTGCAGTAGCTATTGATTGGCTTCAGGAGCATAACTCTAACAATGTTCCAATTTGGATAGTTGGTTTTTCTTTTGGAGCATGGGTAGCTATGCAATTGACAATGCGCCGTCCAGAGATAGTAAGTTTTGTTGCCCTTTCTCTTCCAGCAACTAAGTACGATTTCTCTTTTCTCTCTCCTTGCCCAGTTCCTGGACTTATAATACAAAGTAATAATGATACAATTTCAGAAGAAAGCGATGTAACAGAATTAGCACAAAGGTTAATAAATTCGGTAAAAAATAACCATATGGAATACCATATAGTAGACGATACTAACCACTTTTTAAGGGATAAAGAAAAGGAAGTAGCTCAAATTATAGATAATTATATAAAACTACGCTTAAACAGTGCAGTCACTTCCTCCAAAAAAGTTAAAAAAGAGATAAGAGTAAAAGAATATGCCTAACTTTACAAATGAGAGAAATGAACGTATTAATATAAATAAAAAAAGTCTTGTTATGTTTAGGCAATTATTATTTCTCGTTTTAGCGATGTTTATGCTTTCAGGATGCTTCCTAAGTAAACAGCGTAAGTTAAAGAGTCCGTGTATAAAAAGCAATGAAAGTATTTCGTGCGAATTATACTCCGTTAATGATCATTGGTTAAATAAGTACAAGTTATAGGTAGCTTTGTATTGTATTGCTTCTTCCATTTACAACTTTACTAATGATCGGTTTTTTAACTGAAAAATGTGATCTGCTTTTTCTGCAAGGATATAGTTGTGTGTTACTATAAGCATAGAGCTGTTATTTTCCTTTACATATGAATGTAACAGCAAAAATACATTCAAAGAATTTGTTGGGTCTAAATTTCCCGTTGGCTCATCTGCAAGTAAAAGCTTTGGAGAGTTTACAATGCTTCTTGCAATTGCAACCCTCTGCCTTTCTCCACCAGAAATTTCAGATACCATACTACTTGCTTTATTTTCCAGACCAAATTTTTCCAATATTGCTTGCGATTTTTTTTTTGCTTCAGCTTTGCTTTTTCCTGCAATGAGCTGAGGAAGCATAACGTTTTCCAACACTGATAACTCTTGTAATAAATAGTGAAATTGATAAACAAAGCTAAGAAAATTTCTTCTTACATGAGTTTTATGCTTATTACTGGCTTGTGTGCAATTTATTCCATCTATCGTCACTATACCTAAATTTGGCTCATCCAATAGACCTGCAATTTGCAATATAGTTGTTTTTCCTGATCCTGAACTGCCGATCAATGCAACTACTTGCCCTCTTGTAATCTTCAGGTTGATATCTTTTACAATGGCAGGACTTTTTTTGAAGCTCTTACTCACAGAAGCTAGCTCTAGTGCTACATCACTGTCCATATTATAAAAAGATCCAGGAGGGAGAATTAGACCGAGAAACTGTTACCACAACCACATCGAGACTTAGCGAGAGCATTCTTGATTTGAAAACCAGAACCACTTAGATCTTCAGTATAATCTATAGTTGAGTTATTTAAAAATTTCGCTGAACAATTATCAACCATTAATACAGGGTTTCCATTCTCATCATTAATTACTATATCTTTACCTTTTTCACTAAAACTGGAGTGGCTTCTATAATCCTCGCTATCTTCGTCATCGTCAAAATCATCGTCTTCATCATCGTCAAAATCGTCATCCAAAGACATCTTCTTATTTATTTGATCCATAAGAAAATTATACTTGAAGCCAGAGCATCCACCACCTGAAACTGCAACCCGCAAAATAGAACTCTCATCTCCTTCCTGTTCTACAAGGGAGTGGATTTTCCTTAATGCATTGTCAGTTAAGCTAATATTGTAATCTGTTGACATAACAACCACCGTTCATTATTGATAACTTATTATAGTAGAAATTTTACATGTCAAACAATAATTTTCTATTAAGTTACGCGTGCTTTCCAAATAAAACAAAAGGAAGAAAATTTAAAGAGCCAGAAGATGAAAATCGCAGCTGCTTTCAGCGTGATAGGGACCGAATTATTCACTCTAATGCGTTTAGGAAACTAGGATACAAAACACAAGTTTTTATCAATTATGAGCATGATTACTATCGTACTCGGCTAACTCATAGCCTTGAAGTTGCACAAATTGCAAGATCCATCGCACGCAGGCTCAGATTAGATGAGGACATCACTGAATGCATAGCGCTTGCACATGACCTTGGTCATCCTCCATTTGGTCACACAGGTGAGAATGCTCTAGTTCAAATTGATAACGAGAAGTATAAGTTTGATCATAACGTTCAAGCTATAAGGATTTTAACTTATCTTGAACAAAAACATGCTGACTTTAATGGCATGAATCTAAGTTGGGAAGTGATTGAAGGTGTTGCAAAACATAACGGTCCCTTGCTTGGTCAAAACGCGGAGTCTTCTACAAATAATCAGCTGTTATTAAAATATAATGAAAAATATGATCTAAAACTTGAGGAATTTTCAAGCATTGAAGCACAAGTTGCTTCAATTGCCGATGATATTGCTTACAGTGTTCACGATCTTGATGATGCACTCAGGGCAAATTTAGTAACCATCGAAGATTTGCTCGATGTTCCTTTAATTGGCAAAATGTTCAAAGAAGTAAAAAGCGAATATTCAGAATTGGCCCAAAGTAAACTCATACATGAATCACTGAGTAAAACTATAGGGATTATGATAAATGATGTCGTTTTTCAGACTGAAAAAAATATTAAAGACTACAAAATAAAAAGCGTAGAAGATGTAAGAGGTCTAAATACAATGCTAGTCACATTTTCACCAGAAGTTGCAAATGCCACAAAAGAGATGAAAAAATTTAACATGGAAAAAATATACAGAAGCTATAAATTGAATAGAACAATGAACAAAGCAAAACGTATAGTACAGGAGCTTTTTCAATGCTTTTATGAAAACCCAGGGTTATTACCTATAGAGTGGAACAAGCTTGCTTGTGAATCTCAGCGTTCAGTAATAATATGTGATTATATCTCAGGTATGACAGATAGATTTGCCATACATGAGCACAGAAGAATTTTTGATACCTCATACGAAATGACTTCTTTCTAATGACCGATGATTATTTCATGTCGATCGCATTAAAACTTGCAGAAAAAAGTCTTGGAAGTGTTGCACCAAATCCCGCTGTTGGATGTATCATTGTAAAAAACGGTATGGTGATCGGTGAAGGCTACACAGGAATCGGTGGACGTCCACATGCAGAAGTAGTTGCTTTGCAAAATGCTAAAGATTTAACTCATGGTGCAACTATGTACGTCACTCTTGAACCATGCTGCCACTTTGGAGTTACAGAACCTTGCACTACAGAAATCATAAAATCAGGAATAAGAAAGGTAGTGATTGCAGCAATTGACCCAGATAATAGAGTTTTAGGCAGAGGCATAAAAGCCTTAGTAGATGGAGGAATTGAAGTTGAGCAAGGGATTATGCAAAAAGAGGCAGAAGTATTGAATGTCGGTTTTTTCACCACTAAAGAATTTCATAGACCATTTATAGCTTGCAAAATCGCAACAACTCTTGATGGAAAAATCGCAACATTTACAGGCGATAGCAAATGGATAACAAGTGAAAATACGAGAAATTGGGTATATGAGCTCAGAGCAAAATATGATGCAATTATGATTGGCAGCAATACCCTTGTTAGTGACGATCCACTCTTAACTTGCAGATTACCAAGACTCAAAGACAGGTCGCCAATAAGGCTAATTATCGATAGCCAAGGGAGATTGAAGGAAGAGCATAATATTGCAAAAACTGCAGACAAAGTAATAACTTGGGTAATCACAAATAAGGAAGTAGAGAGAAAAATAAAAGACATTAATTATTTGATAGTTAATACACCTCCTGTCATCCCAGTGTCCAGACCAGAAAACTTCAAGCAATTGCATAATGAAAACTGGTCACGCGCTGGAATGACATCGGAACCTGATGTTATTGGCAAAGTCTGCTTAAAGGACATGGCATCAAAACTTGTTTCAGAAATTGGTATAACAAGGTTATTAGTTGAAGGTGGAGGAATATTAATTACAGAGCTACTGAAGTATAATTTAATCGACAGGCTGATAATCTGCCGTAGTGGTAAAATTTTAGGTAACGATGCAACTCCTTTTGTAGGGAATTTAGGAATTCAATCCATCAACAACTGTTACCAATTTAAAAAAGTAGAGATAATAGAGTTCAGTGAGGATGTGGTTGAGTTGTGGGATAGAGTATAGTAGTTTTATATTCTTGAAAGAAAGAGGTAGAAGTCTCTACCTCTTTACCATTTAGTTTACTTGAAATTTTTTACCTTTAAATGCTTGAACAACTTCAGAATCTTCCAATGAACTCTTAAGTAGTTCATTAAATTTACTTGAATCCACTTTTTCAACCAATTCAGTTTTAGTAGCTAAATCTTTAATTTTTTCTTCAAATTCTGTTTTAGCTGCTTCAGCTTTATTAGCTGCTGCTTCAGCACTTACTTTAGCTTCACTTATTTCTTCATTCTTATGCATTTGCTGATATGAAGCATAAGCTGCTGCGGCAAAATATACAGCGGCAATAAATAGAACTGCAATTCCAGCAGGGCTAGCAATAAGCGCTAAAGACGTAGGTCCAGCAATTACTTTAGTAGCAATCAATAATGTTGTTATTGCTGCTGCTAAAGATGCAGTTGCAACTGTACTTTCAATACTCATTTTTGTTATGGGTGCTATATTTTTCAATTTCCATATAGTAGGCATAATAACTTCCTCCTTAATTAAGGTTTATAAAAAGTTAATTGTATATTAACAATGCACACTAGTCAAGCATTTATATTAACAACTTAATATTTTATCTACTTTCTAAATTGTTACTAATTATGTAAGATTGATACATGGTAAATGGCTGGCTGAATCTTGATAAACCAACAGGAATGAGTTCTGCACAAGCTGTAACTCAAATTAAAAGGATTTTTGGAATAAAAAAAGCTGGTCATCTGGGAACACTTGATCCTTTGGCTTCAGGTATATTACCGATCGCTCTTGGTGAAGCAACAAAAACTATACCGTATTTATCTTGTAACTTAAAGGCATACAATTTCACAATCAAATGGGGAAAGCAAACAACTACGGACGATTTAGATGGTGATATTATTAGAACTAGCACTATAAAACCTCAGTATAATCAAATAAATTGTGCAATTAAGGATTTTATTGGGGAGATAATACAGACTCCTCCTCAATTTTCAGCAGTAAAAATTAAGGGAGCAAGAGCATATAAGTTGGCAAGAAGTGGGCAAAGGGTGAATATAAAGCCTCGACAAGTCAAAATACATGAACTGAAATTGATCTCTGTTGATACCACAAACAATAGTGCTGATTTTTCTATGACGTGTGCTAGCGGTGTATATGTGAGATCAATTGCTCGGGATCTTGGAGTAACATTAAATTGCTTTGGACACATTACAAAACTAAGAAGAAGTATGGTAGGTGATTTTAGAGAAACTGAATCAGCGACAATTGAACGGCTTATTGAAAAAAATACAACAGTCCATCCTTTGGTGTCATTCCAGCGCGTGACGCTGGAATCTAGAAAAAAAGAAGAAGAGTGGATCCCAGTGTCAAGCATTGGGATGACAGAAGATGATGTAGTGATAGGAAGTAATACAAAAAGTTTCATCATCCCCATTGAATCGGCTTTAAAATCGATGTTCAAAGTTGAAATTTCCCTAGAGGAAGCGAAGAAAATCAGAAAAGGTCAAGGAATTATATTAAATAACTTGCGTGGTTTAAAGAATTATGATATTTTTTGTACGATAGTGGGTAATGTACCTATTGCAATTTGCAGTTTTACTCATGGTTATGTGAAGCCTATTCGTGTTTTTAATATTTTGAAATGAGGTTTAGATGTCAATAACATCCCAAAAGAAAAAAAGTTTGATTAGTACATATGCAATTAAAGAAGATGATACAGGTTCATCTTTTGTACAGTGTGCAATTTTAACCGAGAGAATCAGTAATTTAACTGAGCATTTTAAAACGCATAAGCATGACCATAATTCTAAGCGCGGTTTACTTATATTGATAGGTAGAAGGCGCAAGCACTTAAATTATATAAAACGTAAATTTGGTAATGAAGCCTATCAAGAGTTAATAGAGAAGTTAGGCATTAGAAAATAATCGAGGAATTTTGTATGTTTGAAATTATAAAAAAGTCTATAGATTGGGAGGGACGTACCTTATCTTTAGAAACTGGGAAAATAGCACGTCAAGCTGATGGTTCAGTAGTTGTAAATTATGGAGATACTTCTATCTTAGTCACTGTTGTACGAAAAAAGAAGGAAGAAAGTGTTGATTTTCTCCCTTTAAATGTGCAGTTTATTGCAAAAAGTTATGCCATGGGTAAGATTCCTGGTGGTTTTTTTAAAAGAGAAGGAAAACCATCTGATAGAGAAACTTTAATTTCAAGAGTAATAGACAGAAGTATAAGGCCGTTATTTCCTGAAGGTTTTCATGATGAAATTAGTGTAGTATGTAATCTATTAACTTACGATACAGTCAATTCTCCTGAAGTACCAGCATTGATAGGCACCGTCGCAGCTCTTGCAATTTCTGGTGTTCCTTTCCACTTTACTATAGCTGGAGTTATGGTCGGTTGTGATGAAAATAACAATTATATACTCAATCCTTCCGTTCAAGAGATGAAAGCAAGCAACTTGGATCTGTTTTTGTCTGGTGATGAAAATTCGATCTTAATGGTCGAATCAGAAGTCAAAGAGCTCTCTGAAGAGAATGTTCTTGACGCAATAAAATTTGGTCATGAACATCTTCAACCTGTTATTAAGCTTATAAAAGAATTTGCTGATACAGTAGGCAATAAACCTGAAAGCTTTGCCCCTATTGATATATCAGATATAACTCAAGAACTTGAAAAATATCGCAAAGACTTTGAAGAAGCATATTCAAAAACAGTAAAACAAGAGCGAGTTCAAGCTCTAGAAGTAGTCAGGAATAATATATTGAATACTCTCAAAGAGTCTGGAAAAGACGAAAAGTTAATTACTTATGCAGTAAAAAGCTTTGAAAGATCTTTAGTGCGTGAAATGATTAGAAAGAAAAGTGTGAGGATAGACAGCCGTAAGTATGATGAAATACGCCAGATAGAAATTGAGGCTGACATTCTACCCAAGACTCACGGTTCTGCGCTATTTACAAGGGGTACCACTCAGGCACTAGTTGTTACTGCTCTTGGTACTACACAAGATGAGCAAATTGTGGATGACATTGAAGGGGATAGACGTGAACATTTTATGTTGCATTATAATTTTCCTCCATTTGCTGTTGGAGAGGCTTCTGCTATACGCGCACCAGGAAGGAGAGAAATTGGTCATGGTAAACTTGCTTGGAAAGCAATTCATCCTGTTTTACCTGATAAATCTGAATTTCCTTATACAATAAGGGTAGTATCTGAGATTATGGAATCTGATGGTTCTTCTTCTATGGCAACAGTTTGTGGAACTTCCATTGCATTAATGGATACAGGTGTGCCAATAAAGGCTCCCGTTGCGGGAATTGCTATGGGTCTCATCAAAGACAAAAATGAACATATAATACTTTCTGATATACTGGGCGATGAAGACTATCTTGGTGATATGGATTTCAAAGTAGCAGGAACTAGCGGAGGGATTACAGCACTGCAGATGGATATGAAAATTCCTGGTATAAGCTTTGAAATTGTTGAAAAATCTTTAGAACAAGCAAAAGCCGGAAGATTACATATCTTAGAAAAAATGAATGCAGTAATTTCAGAACATCGTAAGGATATAAAAGATCATGTACCAAGAGTGTTATCGTTTTATATAGATAAAGATAAAATTTCTGCAGCTATTGGTGCTAAAGGAAAAAATATACGCAGTGTATGTGAAAGAAGTAATGCAAAAATTGAAATAGGGGATGACGGTAAAGTTTCTGTTTTTGCCATTAGTAGTACTGAAGCTGAAGCTGCAAAGAATATGATGATTGATTCAATAACAGAACTAGAACAAGGTTCTATAATTGATGCTAAGGTTGTAAATATAGAGAAGTCTATTGTAGAGCTTGAGCTTCCTAATGGAAGGAAAGGAAAAATGCATATAAGCGAAGTAGCTAATCAACATGTAGAGTCTATTGAGGACATACTTAAACAGGGTGATACCTTCAAAGCTTTGGTAATTGATTTTGAAAAAGGTGGGTGCCCAAAATTGTCAAGACGTCGTGTTGATCAAGAAACAGGTGAATTTTTTGAAGGTAAACTTTACAATGAAGAAAGGAGAGATGGTTTAAATAATAGGGATAATTATTATAACAACTCGTTTAATAAAAAACCTGGAGATAATTATCATAGTAATAGACCTACTCGTCCTCGTTCTGGTTTTAGTAATAGAAGCAGACCAAAATTTGGTAATAATGACTCATCATCAGGTTTCTATTGAGGTTGAACTTACTTTCTATTATCTCAGTGTCGAAGCACTGGGATAATAGGAATTTTTAAAACTGACAAGATAACAAAAATGGTTTGTGTTATCTGTAGGGTTATAACGAAAGATTTTTAAGATCGTTTATAGTCTTTTTCATGTCTTCAGCTTTAAATATTGCTGATCCAGCAACTAATATATTTGCACCTGCTTTTATTATATCAGCTGCGTTAGAAAAGTTAACTCCACCATCTACTGAAACTTGTGTTTTAAGATTACGGTCCTGTATCATTTTCCTCACGGTAGATATCTTACTCAACTGCGAATGAATAAACTCCTGTCCTCCAAATCCAGGATTGACTGTCATAATTAGCACAATATCTAGCTCATCTATTATATACTCAAGCACGCTTGGAGAAGTTGAAGGAACAATTGAAACTCCAACTTGTATTATTTTTTTTGTATTGTTTTTATATGATTTTATCTTTCTTACTAGCCTCTCAAGATGTATCTCTGCTTCTGCATGTATGGTGATAATATCAGCACCAGCATTTATAAAACTTTCAATATGGTCACCAGGAGATTTAATCATTAAGTGCACATCAAAAGGAAGGTTGCTATATTTACGTATCGCAGAGATAACATTCGGACCTATTGTAATATTTGGAACAAAATTTCCATCCATAACGTCTATGTGTATATAATCTACATTCAAGTCGCTAATTCTTTTTACTTCCTCTCCTAATTTTGCAAAGTCTGCTGAAAGTATAGAAGGTGCAATTTTAATACCCATAGACTACTTTTTACCAAAAATAAAAAAAGTAACTTATTTTTTAAACTCTGTCATCCCAATACTATATTAATCTCATTTAGAAATTTTTGTATCCGTCCAGATGCATGTGCCTTTATTTTTCTCTGCCCATGCATCTGGTCATTGTAATACTCATTAGACTTCTTTCTTCGCCTTTTCTAAATATTCCAACACAGTTTCATGTAGCGCAGTCCAAGACATTTTCTTTTCCATATTCGGTATAAATTTTTGTTTCCAAGTGTCCTTAAATTCTTGAAACCACTGCTTCTCAAAGTTTTGGAAATCAGATAAAACTTCTGACCTAAACCCATTAATTAAATTCGAGACTTCTATAGCCTTTTCAGGGCTTATAGACTTAAAAGACAATATTTCATTCTTTAAAACATCTAGCTTCTCAAATGAATTAAGCTTAAATGGAATATAAAGCGAGGATCTTATATTATACCTTAGATAAGAGTCGTAATATAGCTTAATCTTGTACATGAGCGTAGCAAATGCACTAGAAGAAATATTATTTTCATATTCTGCAAGAGAAGATAATAAACGCTTGTAATCCTCTTCATTCAAAAATGGTAGCTTTAAGCTTAATTTAGTTTTATCACTTAAAGATAAGAATTCACTAAAAATAAGATTACTATACTTAACTAAAAATTCAGGCAAAATATCTTCTTGTTCTAATTTTAGAGGCAAGTCTTTTCTAATCTCTTTCGGCAAGTGATGCATGGAAAACTGATTGATAACCCACGCAAAATTTTCATCAAACTCATTTGAGTAATTAGCATTATTGTCAGGAAAAACCATATTACCTTCCCTATCATTCCAAGGCAGTATTTTATAAAAAAAACCGTTTAACCTTTTTTTTAATTTCAAAATATTTTCACTCTTATCGCCTACCTTATACAAAACCTCATTTACTTTTTGTTCTGCGTCTTGAGGACTGATTCTATCACCTATATGCAATCCGATACTACTTTTCTCTAATAATTCCCAATCAAATAACTTATGTGGATCAGGCTTACGCATTGCGTAACCTTCAATTGCTGAGTTGTACACTATAGTACCTATCTCAGCGTGACTAAATATCATATCTTTTCTAATCTTAAAGCGCTTCATTAGGTACAAAAGCAGATCTTTGACAGATTTCATTTGCTCTTCTGGAAAAGGCTCAAGCCCTGTGTTTACAATCTCTATACCTATAGAATAATCATTCAGTTTTCGTAGCTCTTCAACCACATTATCTACTTGAACTTTCGCATAACTTATACCAGCATGCCATGCTCGTTTTTCAAGTGGAACCATCAGAGTAATGCTACCATCTCTATCAACAATAAGCTGTACTGATATCCCTGAAGAATTTAATGCGCATTTTGTGCTTTTTAATGTTGGAGATTCGGTATGATGCACTACCACCATCAACACTTTTTTGCTTTCTCTATCATCATAATTTGAACTTGGTGCAGGATCTAAAAATATTGGATTCTTTAATGATGTTTTCAAATCTTGAAAATCGTTCTCGATATCAATTAAGCAAGGTTGCTGTCCATATACAAGAGGCGCTACAAGCAGTAACAGAAATAAAACAGACAAACATTTTTTTACTATAAGTCTCATGCAGCTTTACAAATTGCCCACAATATAACTAAATTAACATAATACGCATAAAATGTTTACTTTTTTTCAGCTAATCAAGGCTTGCTACAGCTACAATTAGTACTTTTATCATTACATTTTGGTGTTAAGTCAGGATAGAACGTAAGTATAGCGTCATTCTTTCTCACAAACACTGATTGATAATTGGCATCTTCCATTTTATACAGACACATTCCATCTTTTCCCAATTCCTTAAACGCCTTAGTTGCAGAAACTAAAATATCATCAGCATGAAGGTTATGTGCATACCCATTTGGGCACTTAACTTTTACTTCTCCACCCTTACCTAAGTATTTCATTCCAAACGTGTAAACAGGTGGCTTAATATCTAATTTATTGCACAGAGATTTATTACCCCAAATTGCACCCGCCCACTTATTTTCTTGAGCCTCAACATATCTACCTACAAAATGCATACCACCTAGCCCCAATCTATCTGGTTCACCACAAAAAATATGCCCAAACCCTATAGTTTCTTTTTCAGTTCCGCTATTTGTAAACCAAATCTTAGTCAATTCATCTTTAAACAACCCCAAGTCTGCACTAGGTGTAATCACCTGATGATCAAGCTTATCGTATATCCTTTTCACCACTTCTTGATGCTGCGGACAATCAAGCAAAATTCTGAAATCTTCTTCATCAGGCTGTGTTCCCCAATCTCCACAAACCCTTAACACTCCTCTATCAAAATCAGTCAACTCTGGAAGTGGTGGAATATAGTCTGGATCTGAAGAATCTGTTTTGAAAAACGGCTCAAAGCCAATTTGTGAATTTGCATCATTGAGATAATGCTCCTTAATGTAAAAAACAAATCCTATTACTGGTATTATTAAGCACAAGATTAACTTAGCTATTTTCGACATAATCATATTCATAAAGAAGCTAGGGTATAAGCAACAACTTAAAAAAGTTTTAATCTAATGTTGATCGCAGTCCTGGCATCTCATCACCACTTAGCCAACTTAAAAACGCTCCCCCACCAGTTGAAATATATGTAAAATCTTTATCGGCAAGACCTGCAGTATTTATTGCAGATAGACTATCTCCTCCTCCTATTACACTGGTTAATTTTCCTTCGTGTGTCAAATCACTTACTACTCTCATCACCTCTACTGTACCATTTGCAAAAGCTGAATGTTCAAAAACACCAATAGGTCCGTTCCACAGCAGAGTTTTACTGCTTGCTATTATACCGCTTATTGTGCTTAAAGTTTGAGGTCCGATATCTAAAATTATATCACCGTCCAAAATGGATTCAATTTTTCTTAAAACGCCAGTGCTATAATCAGAATTTACTGCAACCAAAACGTCTTCTGGCACAACTATTTTGCAATTGTTTTTATTTGCCGTCTCAACAATATCGTGCAGAAGATCATCAACGCCATTTTGAAAAAAAGACTTGCCTATATTAACTTTATTAAATAACAAAAAATTATTAGCAATTGCGCCGCCCAGAATAAGGTAATCAACCTTTTCTGCTAGCTTTATAAGCATTTTTATTTTAGTTGATATTTTAGCTCCACCAACTATCGCAGTAATAGGTTTAGCGTCAAACGATATAGCTTGCTCAAGATACTTTAGCTCATCTTGCAAGCAAAATCCTGCATAAGAAGGTAAAAATTCCGTAATGCGTGAAATAGAAGCGTGAGCTCTGTGAGAGCAAGAAAACGCATCATTTATATATATATCTGCTAGAGATGCTAATTGTTTAGCAAAATTTGAATCATTCTGCTCTTCTTCTTTATAAAACCTCAGATTCTCTAGTAATATTATATCTCCTCCATCCATCGCATTTATTGCTCTTTGTACTCTCTCACCAATACAATCATCAATAAATTTCACTTCTTTGCTTAGCAGCCGCGATAAAGTTTCAACTACGTTTTTTAGCGATAAGTTACTGTCTTTGGCTTTTGGACGCCCAAAATGTGAGATAACAATAACTTTTGCACCCACATTTGCCAAATACTGAATGGTAGGTAGCGCTCTCAAAATACGAGTGGCATCACAAATTCTTCCATTTTTTATAGGAACATTGAAGTCAACCCTGAGCAGAACATTTTTATTGTGAAAATCACAACTCTCTATGCTAGGTACATTTATCATAAAATTAAAGAGCTATAAAATCACTATACAATAGTTTAATCCAAAGTAAAGGAAGGAAATTCCAATGCTAAATAAATTAATAAATAGGAAAATTACTACAAATACTTTCAACTTTATTTTTCACTGCTTTTTCAACATCAGGGCTATTTCCATCAATTAATCCCTGAATTATTTCATTTATCAGATCAGCTATCTCTTTAAAATCTTTTTTCTCAAGTCCGCGTGTTGTCTCAGCAGCGGTACCAAAACGGAGCCCTGAAGTAATGGTTGGTTTTTCCGTGTCAAATGGCACGGAGTTTTTATTGCAGGTAATGCCAGCTCTTTCAAGGCTATTCACAACGTCTTTTCCAGTCAATTTCCGTGATCTTAAATCAACTAGCACTATATGAGAGTCAGTGCCACCGGTTATAATGTTCAGCCCATGCCCTTGCAGCGCTTGAGCTAACACTTTCGCATTTTCCACAACTTTTTTACTATAAGTTTTAAACTCTGGCGCTAATGCTTCCTTAAATGCAACAGCTTTTGCAGCTATCACATGCATAAGTGGCCCACCTTGCAATCCTGGAAAAACTGCAGACTGAATTTTTTTATGTAACGCTTCATCATTTGTCATTACCACTCCACCACGAGGACCACGTAGAGTCTTGTGAGTTGTAGAAGTTATAATATGCGCATATTCAGCAGGTGATGAGTAACAACCTGCAGCAATAAGCCCTGAATAGTGAGCAATATCTGCAAGCAGATATGCACCAACTTTATTCGCAATTTCACGAAAGCGCTCGAAATCTATTTTTCTTGGATAAGCAGAAGCACCAGCAATGATTAGCTTCGGTTTATGCTCTAGCGCTAGCCTTTCCACCTCATCCATATCAAGCAGGTAAGTGTCTCTATTAACTGTATACTGGATCGACTTAAACCACTTACCAGAAAGGTTTGGTGCTGCACCATGAGTTAAATGTCCACCACAATTCAGTGACAATCCAAGTATTGTATCACCCGGAGTAAGTAGTGAAGCAAACACTGCTTGATTTGCCTGAGAACCAGAGTGAGGTTGAACATTTGCAAATTTAACATTAAACAGCTTACAAAGCCTTTCTATAGCCAGATTTTCAACTTCATCTACATACTCACAGCCACAGTAATATCTTTTACCAGGATAACCTTCTGCATATTTATTAGTCAGAAAAGAACCCTGTGCTTCCATCACTGCTTTACTTGCAAAATTCTCCGATGCAATCAATTGCAACTGCGATCTTTGACGCTGCAGTTCCTTCTCTATAGAGAGATAAACTTCATTATCACAAGACTTTAAATTATTTTCAGAGTTACAAATCCTTTCTGAAGCAATTGTCATAAGACCTTTTCCTTAACCACATAAATCCAAAAACAGCCAAAAGCAAACATACAGGAATAATTGATATTGCTTTTACTAGTAACTCAGTACCATACACAGGATTTCCTTGTATTACCGTTCCATTCCAACATAAGTCTATTATTTTTGCAATTCCAGTATGAAAAAAATAGCCAAAAACCATAACTATCATGTTTGATACAGCTGTGGCTAAGCCTACCAAGTTATTGTTTACATAACTTATTGCCTTGTAAATAGTAATTACCTGATACCCAGATGCAAAGCCGATAACAAGAAGTGTAGGTAATGCAATATATAAACCGCCAAATTGTGTAAAAAGCAAGAGGAAGCTAGCGATCATTGCAAAAGAACACGCAATAATCACCTCGTAATGTTTGTCTGGATACTTCTCCAGTAAATAAGCGAGAAAGAATGATCCAGCTCCCATACCTATAAACATGAGAGAGGAAAGTGAAGATGCCAAATCTCCGGTCATTTGATATGCTTCACATAAGAACGCTTTTGCCCAACCATCAGCAAAACCTTCTAGTGGCCCAACCATCAAGCCCCCAAAAAAGCTGATTAGAATGATATGTTTATTGAAAAGTACAGTTTTTAAATCTTGAAGTATGTTGTCATTTCTACTCTCCTCTATGTTAGAATTTGGCGTTATTAAGAATAAAAGTAGGGCGAGCAAGCAACCAAACGCTGAGAAAGTGTATATAACATAATTCCAACCAAATTTATTGAGCAAGAAGTCTAGAGGTAATCCACCATAAATAGCTCCCAGTAACCCTATTATTATAGATAAGCTAGCCATCCTTGCTGATTTTTCTTGTGAAAAATACATGCTTGCAACTTTGAAAAGCCCAATTGCTGAAGCAGATGACCCAACTCCAACAATCATTCTACCAAGTATTGAGTAATACCACTGATCAAAGCATATTAGCGGCAATGTTCCAGCAAATGTTAAGACAATACACGCAGGTAAAACAAACTTTGGCCCAAATCTATCAAGGGCAAGACCAACAGGTATGTGAGCAAGCGTATAGCCTATATAATATAGCCCACCAAATTGACCAACATCTGTAATACTTATGTTAAATTTTGTTATTAATTCAGGCGCGATTATATTTGGAATTACACGCAATATATACTGGTATGCATAAAATAGTGATGCTAGCAACCATATGAAAAAGTTTCTCTGCAATCCTAATATTACCTAAAAAACAGAATTATAGGTATTTTATCAGCAAGGAGCAACACTTTTGTAAATAGCTACTCTAATCCGAGTATCTTTCTTAAAAGAGACCTTTTAGCATATCTATAACTGGTTCATGGATAAGGTATATGAAAAAAATTATACCACAGATGATAAGGATTTTTATAATTTTACCCTTGTTCATCTTAAGCTTTATTTTTTTTACTATAAGTTTTAGTTTTGTTACAAAATTCATTTTACTTACGCTTTTATTTCGTGATACCGATTATACTTTAAATAATATAATTTTTAATGAAATTCAGTATCAGAAACGCTGTAGTTAACTAAATATTAACCTTTTTGTGTGTAAAATATAATATAAAAGCAAGGTGAGTGAATGAACATAGGTACAATAGACAATACGCTACAAAACTACATAACAAAATACATTGAACAAACATTTGCCGCACACACAGGCAATAGATACGACAAGTTATACAGGGAACTTTTAAGTAGCACAGAAGAAATAATAAAACTTACTGTAAACGAAGCAAAACAATATGATAAAAGCCTAGAAGAACTACATAACAATTCAATATTTCACGATAAGAAATTTATTCAAGCTGTTGCTAAACACCAGATATTAGAATTTCTGAATACTCATCCAAAGAAGAAAGAAATCGTTGCAGAATTTAAAAATGAACATCATATCAACGAAAGCGATTTAAAAATTTTAAAGGAAGGAAAAGATTTAATGAATAAAATAAACGATATTAACTTAATTCAACAAAATGAGAAAAATGAAACATTGAACATCAGAAAGGTACTTGCTAAATCAATAGGAATGCCCTCTTCAAGAACCGAAAAATCCAAGGCAACTTTAGTAGAAAGTCCTGAGATGGTAAAATAGACGTACTTAACTTTTCCTAATTGGAAAATACTTTTAATCCTATAATACCCAGCACTACCAAAGCAAGGGAAAATAAACGCCCAAAATTTACTGGGTCATTAAAAAACATTATTCCTATTATCGCTGCACCTATAGAGCCTATACCAGTCCAAACTGCATAAGATGTTCCAAGGGGGATAGACTTCATTGCTAACGATAGCCAGTAAAGACTTACAGAACCGCTAACTAAAATAATTACTACAGGTATAACACGAGTAAAGCCATTGCTATATTTCAGTGCTGTGGTCCATATTATTTCAACCAAACCAGCTAATAGCAAATATACCCACGCCATAAATCAACTCTATCTTACTGAAATATTATACATAAGAATATTAAAAAGTTAACTTAGCATTTCACATGCTTTAATAATACTATTACATCCAATTTCTAATTGTTCCTGAGAGGTTGCATAAGAAATTCTGATAAAATTTTTCAGACCAAACGCAATTCCTGGAACAACAGCAACTAAATGGTCTTCCAACAAATATTCAGCAAAATCAAGATCACTATTTATTACTTTACCACTTTTCGTGCTCTTACCCAATAAACCTTCACATGCGACAAACAAATAGAATGCACCTTGTGGAATAGATGCTGACAATCCTGAAGCAGAATTTAGCTTTTTTACTACAAAATCTCTACGATCCTTAAAGATTTTTGTTCTTTCTTTCAAAAAACTATGATCACCGTTTAACGCTTCAACTGCTGCTGCTTGTGCTATCGAGTTTGGGTTAGAAGTACTTTGAGACTGCAGTGTAGAAATAGCTTTTATCACATCACTCCTGCCTGCAATATAGCCTATTCTCCAGCCCGTCATTGCATAGGCTTTTGATACTCCATTGACCACAAAAACTCTATCATAAAGTTTTGGCTCAACCTGAGCAATGGTAAAAAACTTTTCGTCGTATACTATGTGCTCATAAATATCATCTGTAACAACATTCACATGTGGATGTTTAAGCAATACTTGCGCTATGCTTTTCAATTCATCATATGTATAGACAATTCCTGCTGGATTATTTGGTGAGTTGAGAATTAACCACTTAGTTTTCTCAGTTATATTGCTTTCCAGTAACTCCGGTATCAGCTTAAAGTTTTGTTTGCACTCTACAACAACTGGCAGTCCGCCAAAAAGACTTACCATATCAACATATGAAACCCAATAAGGAGCTGGTATTATAGCTTCATCCCCAGGGTTAATTGTTGCCATGAACAAATTGAATAACACCTGCTTAGCACCAGCACCAACACAGATTTGGCTAAGTGTGTATTCTAGAATGTTATCCCTTTTTAACTTATTGATTATCGCCTCTTTAAGCTCACGCGTTCCATCAACAGCAGTATATTTAGTTTTGCCTTCATTTATCGATTGAATAGCTGCCTTTTTTATATGATCTGGAGTGTCAAAATCCGGCTCTCCCGCAGCTAAAACGCAAATTTTCTTTCCTTCGCTTTTTAATCTGTTTGCCTTATCGGTCACAGCGATTGTAGGCGATGGTTTTATCAGAGACATCCTCTTTGCAAGGTCTGACATAATCTCACTAAAGTTAAATAAAAATGATAAACTCTACACAACAAAAAAGCTAGAAGTTTTATTATTTTACATAAAGGTTGGTATTTTTGTACTCTTAAATATATTAACTATAGATATTAAAAAGCTTAATAAATTTAAAAAGGCAAATAAATCCCCGTATAGCGAGTTTTGACCCTATAATAATGTAAATTGGCATTGTAATAATGTGCTAACGCTT
>NODE_5_length_52132_cov_100.100428
AGAATTTTATATCTTCTTATCCTATCTTCTTCATACCTTTATTTCCTTAACTTGATGCCTATCCTTTTTTAAACGTTCCCGAATAGATCCCTACTTTTCCATTTTCAATCTAACACACATCTCAGTAATTATAATATCCAATTTTTGATCGTGTTTTTCCACAGGTAAATTTTTACAATATTGCTTCTCATAGGCTACACCTATAAATATTTTTCTAAGCGGCCGTAATTTTTTTATCATTGTATCATACCAACCACTTCCAAAACCTAATCTATTAAAATGATCATCAAAAGCAACAATAGGGGTAATGATTGTGTCGGGAATTATATCTTCATCTGCTTTATTCCATTCCTCAAATTTTAATAACTTATTTTTATTAGGAATTGCTACTTTATAATCTAAATCGAGTAAATGATGCATCAAAGGCACAACATTAATTTCTCCGTCTGTTGGAATGTACGCTGCTATTGTTTTACCTTTAACGCAACTTAAGTTTTGACTAAAAAGATTAATAAGAGAATTTGCTGCATAATTAGAATAACTTTCATCAATATCTTTTCTTATGGTTCTATATTGCTTCCTTAGTTCCTCTTTGTGCTGTTTAGTGTCTTTGAACATGTTCTATCCATTTTGCAGTGAGCTTTTCTTGTAAACTATTTTGCTTCAAGCGCTCACTTAAAAAATCAAAGTCAACAAGCTCCATATCCTGGTCTTGATTACTGCAACTATAAACAAAACTTATTTCTCCTGTTTCCTTATTTATGTGTTGCTGAATACATTGAGCGCAGATTTCTTTCATCATGCACTGCATAGGAGAGTTAACAGATGATATTGCTACGTGATTTGGTTTTAGGTATGGTTTTAAAATTGTTTTTCTAGCTTCATTTATAGCTTTCATCATTTTATCAGAACCAATAGTGATGATTTTATCTATAGTGTTTAAACTAATAGTAATTTTACCTAACTTTCCTTGCTGATATGAGATTATTGCATCAACTATATTACCATGAAAGGATTTATCCTGTTCTCTGCTTGTTTCTATCAATCTTTCTTCACATGCCCAAACTGTCACGTTTGATGCACGTTCTATCAGTGCTCGTTTAAATACATCACTTAATTTCTTATAGCCAGCGAAATATAAAACCTTATGATTGTTTTCAAGACAAGCTTTGCCTATCGAAAATAACACTGCATTTCCAACCCCGCCGCCAATCAGCATTATATTCTTCATAAACTTTTTACAGAGTAAAAAACGAAAAATATTCTCTAGCTTCAATTAAATCGATAACTAACAGCTGCATTTTTACGCATATTATCCAATAACAGGTTGCTTTGTATCATAATCTTTTGTTGATACATTTCCTGTTTGATTGCTTCTATATCCATTGCATTATTTTTGATATCACATAACATCATCAATTTTGCAGTACTATTTTCTCTTAATTCTACTATTTCATTCGTACTTGTTTTGCTAAATAAAATCTGTAAATCAGGATTTAAATCTCGCATTTTTACTTTAAATTCTTTTACGCTTGGCAACTTGAAATCGTCTGCTAATTTGTCAACATTTAGACAACTGACCTTTTGCTCCTTAAAATTAGAGAGTAAATTTTCTGAAGCTTTAACCATAACTTGTTTTACTTTTAAAATACTTTCCAGCAGTGTATGGTCGAGCTGTACCTTATCTATGACTTTTATAACAGAGTAACCTTCGCTTAAACTAATCGGACCTGCTACATCACTGATTTCTAATCTTTCCAAAACGTCCTTGAGAGTACCTTTTAGCTGACTTAAATTAACTGTTGCTTTGCGCATCTTTATTGAAGATTCTGGATTATTACTGGTACGTAATTTTTTTACTAAGTCTTCAGCTATCTTCTGATCGGGAATTATGAACTCCTGAAACGTAATAAGGTAATCAGACTTCTCTTTTTGCTTTCTTGCATCATCCACTTCTTGATCGCTGATATTAATAAGCGGTACAACTCCTACTTCAATAATCTTGTTCCACAGTAGCTGACACTTTACTTGTTTTTTTAGGGTATTGAGATCTATATTATGCTTTTTTACGTATTGATCAACTTCATCAGCCTTAAGTTTTAAACTTTGAGTTAAGAATAACGTGACAGCATTATTTAACTCCTCGTTACTCAATTCTATATTCATCTTCTGTGCTTCGCTGACAATGATAATTTCGTCTATTAACTGTCTTAGAATTTGAGATTTTACCTCTTTTTGATTAATCTTCTGAGTGCCAAGCAATGAATTTATGAAGTTTATACGTCTTTCGATATCTAAATTTGAAATTGGCTCACCATTTACATCTGCAACAATTTCAATCTCAGTTGCAAGTAACCTAAGCGGCAGCATTATTAATATCAAAATTAGTATTTTATGCATATAAAATTATTTAGCTAATAACTAATTCTATAATAAATACTGAATAAACGCTAGCTAACTTTTTAATAATTTAAAAAGAGGGTAAAATTACTGTAATGAATACCTAAACAATAATATACGGAAGGAGAGGGATTCGAACCCTCGATACGACTTTTCAATCGTATAACGGTTTAGCAAACCGCCGCCTTCAGCCGCTCGGCCACCCTTCCAAATTATTACTATAATATCAAGACCTTTACTGCCTGTCTAATGCTTTTAATTGCAATATTTGTATCTGTTCAGATGCATGCAAATATTGAAACCTGTACTCCCTTTCTTGTCATCAGAGTAGCTGACACTGGGATCCAACTAAGTTACTTTACAACGTTTTTTGTGCGAAAGGACTGGATCCCAGTGTCAAGCACTGGGATGACACCATTTGTTGTAAACTCACTTTTACTCTATGGTTATACTACCTTACCGCTATCCTGAACGGATACCAATATTTACCCATTAAAAACAACAATATTTTTCCGAATAACTGTAATTTAAGGCTAAATCAACGCAAACTAATTTCTACTTTTTTCAATGATTTTTTTTGCTTCTTCTACATCAGCCCATTCTCCAACTGTCACCGTTTTTCCCTTTTCTAAATCTTTATAATGAGAAAAGAAATGAGCTATTTTATCTAGTAAGCTTTTAGGTAGGTCAGAATAGTTGTTTATATTGTCATAATAGCTATCAACACTAGAGATAGGTACGGCTAATATTTTTTCATCCTCTCCTTTCTCGTCTTTGGTAAGTAATGCACCTACTGGACGCACTGATATCAAAACTCCAGACGCTAAAGGAAATTGAGTTAGCACCAAAACATCCGCAGGGTCACCATCACCTGCGCAGGTATTTGGTATAAACCCATAATTGCAAGGATAAGTCATTGAGGTGGACAAAAATCTATCAACTTTTAATAAACCAAGCTCTTTATTAAACTCATACTTTATGGGATGAGCATTTGCACTTATTTCAATTACTACATTTATTTCATCTGAACTTATCGTTATTTTACTTAAATCCATGGATTACCTCGTTATTCAAGAGAAGATATTATATAGCATACACTTTAAGAGTGCTACATTTATCATTTATAAGTAGAGATTCATGAACGCCTGGACTGTGTAGGACCATTTGTAAGATCATTAATAATTGCACCATTGACTGCTGAATGTGGCGGTTCTTGAGGTGATTTTAGTAGTTGAAATAAAGCATATACTATTACGATAGTAAGTACTGCAGCAACTATGAAATTGATGAGATTACTTTGTGGCAAAATATTTGTTATTGAGTTGAATAATTTTTGCTCCATAAAGAAATAATCAGCAGTATATAATCCAATAGACAATATAAACATACCTAAAGCTAATTTATAGGACGTGTTTTTACGATCTTTTTCTTTTTGTGGCACTAAGTAGTGTATATTCTCAGAGCTTGTTACTAATTGTTCAAATTCATCACTATTTTGGTTGTTTAACAATCGCTCTAGGGTGTTTTTTTTATTTATAGGATATATTAATCCATTCAGTTTCGATTGTTTCTTCTCTTGCCAATCCACATTCTCATAGTCGACTGTATATTTATCTCTACTTGATAGCTCGATCTTGTGTAGTGAGCTAGCTAAGAGCACTATATAGCCCTCTATTAATGGATCTTCACATATCTCTAATACTTCTCTTTTTACTGTTTTGTTAGATGACGAAAGTTTTTTATAATGACTACCTAAAGAAAAGAACAATGCTATATCTTTATCTACTTTTATGTTGTGAATAGAATAATAGAAGTTAATAATGCATTTATTTAAGGTAAATTCTCTATCATATTCGTTTAATGCATTTTCTTCACTTAACAACCTTCTAACATCAATAAGCACCTTATTTTCAAAATCTTCTGCTGTTTTAAATATTGATTCTCTCTTTGGATTTGCCAAAACGTTAAGTAAATCTAATTTTCTTCCATCTACTATTTCGTGTATGTCTTTACCTAACTCAGACTCCTTAATAACTTTATATATTTCATCTATGATATCTTGAGTGCTCAGATTATTACTTCCGCTTAAAATTTTATAAGCTTGAGTATAAATTAAGAACAACCCTTGTAGACTAAATTGTAAGTTAAAATATTTATCTAATGATTCCTCTTTTTTTCTAACGAATGAAGACAAACCAATATGGTTTCTATGGTCTATTTTACCAGTTAAGTTAGCATGTTGAAAATTGCCTAAAAAAATAAACAAGGCCTCTAATAAATTGCCTTTACCAACAATTTTTATTAGTTCTTCAACTTCCTTAACCATTGCTAAAACCTATAATGTTCTACTTTATAGTATAAGGGATACATGGCAAAATAGCTATAAATATTATTGTACGTTTACACTCTGTATCAAAGAATTAAGCCCTTTAGTTAAGAGCATATCCATCCACCGCCAATTACTTGCTCATCTTTATACGCTACACAGGCTTGACCTGGACTGATGCCAAAGTAATCGTCGTTTAAAATTACACAGGCTTTGTTTTTTTCGTCAGTTGAATGTATTGTTGCTAAGCTTCCTGCATGTGATGACCTGAGCTTCACAGTGACTTCCATCCCTTCTTTTGGTTGCTCTAGCCAATTTAACTCTTTGACCAATATCTTTTTTTGCATTAGCGCATTGATCGGACCTACTATAACCTCATTATTTTCTGTATTAATTCTTACTACATAAAGAGGCTCACTGTGTGCAATGCAGAGGCCTTTTCTTTGCCCTACTGTAAAATTTACTATGCCACTGTGTTCACCTAACACTTTTCCATGAATATCTACTATTTTACCTTTCTGTACAGATTGTGGAGCTAATTTAGCTATTGTCTTAGTATAGCTTTGAGAAACAAAGCATATATCTTGGCTGTCTGGCTTTTCAGAAATTTGTAAGCCAAAATACTTTGCTAATTTTCTTATATCACTTTTATAAAACCCACCTAGTGGAAATCGCAAAAGCTTTAACTGCTCCTCAGTTGTAGCAAACAAAAAATAACTTTGATCTTTACTTTTATCAATACTTCTGCACAACTTTACCTCACCATTTTCTTCTAATCTTCTTACGTAATGTCCTGTTACAAGCACATCCGCACCAAGATTTTTTGTGACTTGCAATAGATCACGGAATTTTACTGTTTGGTTACATCTTACACATGGTATGGGGGTTTCCCCACGCATGTAAGTATTCGCAAAATCTTCTATTACTTCCTTTTTAAATGTTTCTTCGTAATTTAAAATATAATGAGGAAAGCCAACACTTTCAGCTACGCGTTTGGCGTCATAAATATCTTGTCCAGCGCAGCATGCACCTTTTCTTGCATTAGCATTGCCATCAGTGCCATATAGCTGAAGAGTCACACCTATCACTTCGTACCCAAGATTATACAGCAGTGCTGCAGCAACGGAGCTATCAACTCCCCCGGACATTGCAACAATAGCCTTAGTTTGATGCGGAGCTTTATCTTTTAATAAAGGTTCAATTTCAAATTCTTTTAGCATATAATTTATAAACACAAACTTGGTGTCAAGCACTGGAATCCAGTTTCTATTACACAATTTCATCGAAACAGCATACTTATTTGTAGTCAAGTTCCAGTGTCAAGCGCTGGGATGACACCCCTTCCTGCTGGAAGTTGCCTTTAAATTACTTGGTGCGTGACACTGGGATCTCATTTATATTACATAATTCCATCAAAACAATTCGATAAACTGCCTTCAAAAACAATTTAATCTTGCTTGAATAAAACATGGCCAAAATAGTCCATGTTTTCAAGTACTTTTCCGCTACCCAGGGCAACACAACAAAGTGGATCATCTGCAACACGAACTGGTAATTTTGTTGTTTCACTAATAACTTTACTCAAGTTGCGCAATAACCCACCTCCACCAGATAAAATTATTCCTCTATCAACTATATCAGAAGAAAGTTCGGGTGGAGTACTCTCCAGTGCAGTTCTAATAGCAGAAATTATCTGATGTACAGGCTCTATTAAGCTCTCTGCAACTTGATATTCTGATAAAAGCATTTCTTTTGGCATACCACTCACTAAATCCCTGCCTTTAATTATCATTCCCTCTTTGTTGTTTTCAACTGGCAGACTGGCTGAACCGACGTTTTTCTTAATTTTTTCAGCAGTTGTTTCGCCAATCAATAACTTATGATTTTCACGAATGTATGACTTTATTGCCTCATCCATAATATCACCACCTACTCTGGCAGAACGTGAATAAACAATTCCACCTAAAGAAATAATTGCAACTTCAGTTGTACCACCTCCTATGTCAACAATCATAGAACCTTCAGGTTCGGTAACTGGAAGTCCAGCCCCAATTGCTGCAGCCATTGGTTCTTCAATTAAGAATACTTCATTTGCACCAGCACTTTCTGCTGCATCTTGTATAGCACGCCTTTCAACTGGGGTAGATCCAGATGGAACACATATGATAATACTAGGCTTATTAATAGTGAATCTTGTGTTTGCGCTGCGTATGAAATATTTTAACATTTCTTCCGCGCTTTTAAAATCAGCAATAACTCCGTCTTTCAAGGGCCTTATCGCTTCTATTTCTCCAGGTGTTTTTCCGAGCATCATCTTAGCTTTTTTGCCAAAAGCATAAGGAACGTAACTTCCTTTTTCTTTTACTCTTGCTACAACTGAGGGTTCATCAAGCACTATCCCCTGACTTTTCTGATAAACTAAAGTATTTGCAGTACCAAGATCTATAGCAATATCGCTAGCAAATAAACCTTTGAAAGTAAAAAAATTTCTGATTAAATTCTGAACAAAACTCATACACAACTCAAGAAAACCATTTATTGAGACAAATTATACTTTTCAGATAAGTAACTAGTGTAGCACTCAATATCTAAATCCCCACCTGTTACCTTTTTTAGCTGTTCCAAAAAACCATAATTTGCACTATATACATTTTTAGAGAACCAATCGATAAGTAAACTGAAATCTCCTTTTACTATAGAATCTAAAAATTCGTAATGATTTTTCTTAATAAAAGAAAAAAACTGCACAGCAGCGATTAACGCTATGACTTTAATAGGAAAGTAGCCTATAACACCACTTATCCAATACTCATCTTGAAAATAAGTGTCTAGCTCATTTTTAGCTTTTACTGAAATCTTGTAATGCTTCATACCTTCCAACCATTTATCGTGTAGATCTTTAACTTCTAACGTACCATTTATTAAATCTTGTTCTAATTTAGTTCTTAGCATAATGTGAGCCAATAAACTAAATTCATCCGCATTCTTCAAAAAAGATGAAAGATTTACTTTATTGAAAATCAAATACAAATTTTCAACACTACTATTAATTTTGCCTTTTGTAGAAAGTTTCTCCTTTATGTGTGGTTGAATGAACTCAATAAATTCTCTGGATGTTCCAATGATCCTTTCCATGAATAACCCTTGAGTTTCATACATAATATGTTTCGTAATTGAGCTCTTTATAGAATTTTGCGCTAAACATTTTTGATGAATTGCATAACCAGTATGCCGTAAAAGTAAAAATAAACCATAACAAAGGTCAGATTCATCATAATCAATAGGATCGTAATAAGAAATGGAAATCTCATTTGGTGTAACACTCATTTGCTGTAAGAATAAGGAACCAAGTTCAATCTGTCTCTGAACCGTAACTTTTTGTATATTAGTAACCTTATCCTTCTTCTGCTTTTGAGTTACTTTCTCTACATTTTCACTAAAAAATTTACCTAGCTTAGGAAATATTTCCTTTATGTTCTTTTCTGTGATATTAGAGTCATAGTCAGCAAGCAATGACTCATAGTTTGAGCGCTTTAATTGCTGCGATTTTATAGAAGCTGCTTCACGAGTAAGCTTAATTAGGTTAGTAAAGCATTCTTTCAGCTTTTCTAAGTTACTAATTTCAGAATTAGTTAGCCTCCATAAGTTTTGGCATTCAATCTTAGCTTTGGACAAAGATTTTACTAAATCAACAGGAATAGCGCTGCTGCTTTTGTGTATCCCCTCTATTAACTTTAGCTGCTGAATATTAGCACTCTTTTTATTCCTAAGAGCATTCGCTAATGATTCCTTTATTGCATCATGAGAGATAATTTCATGTCTGATTTCCTCTAGAAGACACATTTGTTCAACTTTGTCCTCTACATTCAATTGGCTTTTGCTTAGTAGTTTTAGTGTGTTTTCGATATTCCTTACCTTATGTAATACTTCCTCTAAAAACTTATAAGATCTCATTTTTATTCATTGCTTTGAAACATCTGCTTAATATCGTAATAGATTAATAATAAAGTTAAAAGTATATTTGCTTAAAGTACAATAAAAAATTGTATTTTTATTCTTTTATTGTATTTTATTGCTAAGAATTGAACATCTTATCAGAAAATTAATTATAAGATTGTAAAGAAAACATTTAGTATTTTATTTCCCTTGACTCTATTCTAGTATAGAGGGATTATTAGTACTAAAATTAAAATTACGCACTATATTTTAAATTTATGGAGGTTTAGTGATGTGGAGTAGACTGATTATAATGTGTTGTTTTTGTTTACTGCTTACTGGTGTAAGTTCTTGCCCTAAAAAAGGAGTAAATACGACAAATAAAATGAATGCTGTTGTTAAGCAGATAGGTGATAAAAGAGTTTTCTTTGGTTATGATGAATCTAGTATCGGTGAAGTGAGTGCAGATGCATTACTTGACGTGATGGAAGTGTTACAAAATAATCCTGACGCAAAGGTCACTTTAACTGGTCATACTGACAATCGTGGTTCTCACGAGTATAATCTTGCACTAGGAGCTAGACGAGCAGATGCAGCTAAAAAATTTATGGTCAGCTGTACACCTTATCTAGAAAATAGAATAAAAACTGCTTCTAAAGGTGAAACTGAGCCTTTGGTTAATGTAAAAGATGATTCTAGAAATTCCAAATATGAAAAAGAGCATGCTAAAAATCGTAGAGTGGAATTTTCATTTTCTGGAATAAAGAAGTAGTTTCTTGCATTAAAACCTGGATCCCAGTGTCAAGCACTGGGATGACAAAAGAGAGCAATTCCGCTGCTTGTTAGCAGGATCTATATATACCACAAATAAGTCGCTGTATGACGTAGAGACTATCTGGCCATCAAGAAACATAATGAAATTAGAGTTATTATTTCAAAATATAGCTAATAGTTTTGCTTTCCATAACCAAATCGCAGTTGCAGTATCAGGTGGTGTAGATAGTATAGTCTTACTGCATTTAATGACTAACTGGGCAAAAAAAAACAAGCTTTCACTTCCTATAGCATTAACAGTAAATCATGGGTTACGTTCAGAGTCTCAAAAAGAAGCTGATTTTGTTATAAGTTATGCAAAAGAACTTGGAGCAAAGGAATCGTTCATATTAAATTGGGAGAAGCAAAATATTAAAGGCAATATTCAGTTGCAGGCACGAAAAGCACGGTATAACTTATTAACAAAATGGTGTAAAAATAATAATGTTAAATATTTATTTGTTGCTCACCACAAAAATGATCAAGCAGAAACGTTCTTGTTGAGATTAGAGCGGGGTAGTGGAGTAGATGGATTATCATCAATGGATTACAAATCTTTCTTAAATGGTGTTTATATATTTAGGCCGTTGTTAAATTTTAGTCGTAGTGAAATAGAAAGGTATGCTAAGCTTCATCAGTTAAGATGGATCGAAGATAGAAGCAATTATGACTTAAAATACAGGCGAACTCTATACCGTAACTTGCTTAAAGCAAGTGATAATCAAGATGTTCTAACAGAGCGAATATGCCTCACAGCCCTTCATATGAAAAGAGCTGCAAAAGCGTTGATGCACTACACACGCCTTGCATTTGATGATTGTGTTAATGTTCATGATTTTGGTTATATTGAAATTAAACTAAGTGAATTTTATCAATTGCCAGAGGAAATAGCCTTGAGGCTTCTTCTTTACTCTATAATGGCAATTGCCAGCAAACATTATAAACCAAGGTACAACAGCCTTGTCGTAATATTTAATAAAATATTGCAAAAGGGTAGTAATGTTAACTGTACACTTTCTGGGTGCAAAATAAGAAAATATGGAGAAAATATCTTAATAATTAGAGAATCGTCAAAGATACAAGAAATTACTGTAAATTTGCCTATGTGCGAACCCATTACATGGGACAATAGATTTGGCTGTACAATACTTAGCAATCAGAAGTGTTCAGTAACTATTGCTCCGCTAAAGAAAACACAAAAAATTCCTGAATTTCTAAAAGATTACAACTGCTGCCCTGAAGTTTTTTACTCTTTACCTGTAGTCCTAAAAGATGGAAAGATGTTTGCTTATCCATGTATGAAACATAATAGTAAGAGCACTAGTGATGGCGAGATTAAATATTTTATCGCTAGTATAATAAAGGAAAATTTGCTAAAGTTAACTAATATTTAATTAAGGGTTAGAATGAGTGGGACAAGATTTTTTAAATTTGTAATTATTTTTCTAAAGTTTACTACTCTTTTCCAACAGTGAAAAAAATGGAAAGGTGATTGCTTATCCTGATGTAAATTATAACGGAAAAATACTGTGATGATAAGGTTCGATGATTATTAATAGCACGATAAAACAAAATTTGGTAAGCTTGATTAGTGTTTAGTTAGAAATGTAAATGAAAAAATTTTTAGAAGGCTTATTGATCTGGTTAGTGATTATTATTCTTATTTCAGTTGCTTATATTCAATTTAGCGGAAGTATAGGTAAGAGTAAAACAACCATACCTTTTTCAGAATTTTTAACTAGACTAGAAGATAATGATATAGAAAATGTTACAATAAGAAACCAAAGCATCGAAGGAAAGTTTAGGGATGGGTCAGCCTTTAACTCAAGTGGTGTTATATATAGTGACTTAATAAAAAGTTTGCATGATAGGAAAGTGAAGTTCTCCTTTTCAATTGGAGATTCTGCAATAGGTATAATTGGTGGATTACTTATTCAATGGGTTCCGACGCTTATCTTTATCGGTTTATTGCTTTTCCTTTTTAAACAAACGCAAGCAGGAGGTAATAGAACTATAAGCTTTGGCAAATCAAAAGCTAGGCTTATGACTACTGGAAAAAAAGTGACATTTGATGATGTTGCTGGGATTGATGAAGCAAAAGAAGAGTTGGTTGAAATTGTTGATTTTCTTAAACAAAGGCAAAAATTTCAAGTGTTAGGTGGGAAGATACCAAAAGGATGTCTTTTAATTGGTTCCCCTGGAACTGGTAAAACTCTACTTGCTCGTGCAATTGCAGGTGAAGCTAATGTACCGTTTTTTAGTATTTCTGGATCTGATTTCGTTGAAATGTTTGTCGGTGTTGGTGCAAGCCGTGTCCGGGATATGTTTGATCAAGGCAAGAAAAATGCTCCTTGTATAATTTTCATAGACGAAATAGATGCGGTGGGTAGGCATCGCGGCATCGGTCTTGGTGGCGGTAACGACGAAAGGGAACAAACATTAAACCAGTTACTGGTTGAGATGGATGGTTTCGAGTCTAATGAAGGTGTGATAATAGTTGCTGCAACTAACCGTCCAGACGTCCTAGATCCAGCACTACTTAGACCTGGTCGTTTTGACCGACAGATTACTATTTCTTTACCTGATATAAATGGGCGTGAGAGAATATTAAATACGCATATAAAGAAAATATCGATAGCACCAGATGTAAACGTAAAAACAGTTGCGAGGGGAACGCCAGGTTTTTCAGGGGCTGATCTAGCAAATTTAGTGAATGAGTCTGCGCTTATTGCTGCAAGAAGAAATAAGAAAATTGTTACCATGGATGATTTTGAGTATGCACGTGATAAAGTGATGATGGGCATGGAAAGAAGGTCCTTAGTCATTACAGAAGAAGAAAAAAAGCTTACTGCTTACCATGAAGCTGGTCATGCAGTAGTTGCAGTTAATATGCCTGCTTCTGATCCTATACACAAAGCAACAATTATTCCACGTGGTAGAGCACTTGGTTTAGTTATGAGACTACCAGAAACAGATAGAGTGTCCCTCACAAGAGAAAAGATGCTAGCAGATATAACTGTTGCAATGGGTGGACGTGTGGCAGAAGAGCTAATTTTTGGCTATGATAAAGTCACAAGCGGCGCATCTTCAGATATAAAACTAGCATCAGATTTATCACGTGCTATGGTGACAAAATGGGGAATGAGCGACAAAATAGGTCCGATCTATCATAATCGCGAACAAATCACACATGATTCTGAGACAATTTCTGAAGATACGTTAAGACTTATAGATGAGGAAGTAAAGAAAGTCGTATTTTCTTGCTATGAAAAAGCAAAAGACATTTTAACCAAGCGTAGGAAAGACTTGGAGCTCATTGCTGAAAATCTACTGGAGTTTGAAACTTTAACAGGAGATGAAATAAAAGACATATTAAGTGGAAAAAAAATTGTTAGAAATGAAAATGAAGGTAAAGAAGAGATAAGAAGATCCTCTCTCTAATTAGATCTGACTTTGATTTAACTGCTAAAATAAAAATCTTTAACCAGAATCTAAACTACAAAGCTATAATTAAACCTCTGCATTTTACCAATGAACTTCCTTGAACATTTCTCCAATTTTTTTCTAAATAACTCTTTGCCTATTTAAATAAGTATGTTCAGTATTAGAGCTTTCCAGACCGCTACTAGGAGAAAGCTTGACCTTTAAACATCTCTATTAGCTTTAATAAAGGAGCAGTTCTTGCTACAATGGCTCCTATAACAGCAGTAGCACCCATGATGAGAAGAAGCGGTTCTGAAGTGGTGATTATACACATCTCAATACATAAACCAGCAATGACCATACCAACCATTATACAAATGAAAGCACCTACAATTATGGATGAAACTACACCAATTAATTGTCCTATTTTTGAACTAAGTGGTACTTCTCTTTTACCTCCAACACAACCTTTGAATTTCGCTTTGATCTTCCTCCAACATCCTTAATTGTCTTTTCAAATTTTAATAGCGACTTGTTGTTTAGTCTATAGCTAACCGAAGTAAGATTTTCTCAAAGGGTGGGGTAAAAAGGTATAATACTGCTTTAATGAAGGTAGAATGATGCCAAAGCCATATAGTGAGGACCTGAGGGAACGAGTTTTAAAAGTGGTAGACGAGAAAAAATGACAATAGAAGAATTCGAAAAGGTTGTAGAAAAAATGCGCCCAGAGTGGGAAAAAGTTCAAGAACAGAAGAAATGCCATGGAAGAACGTCAAGACTGCCTGTATTGGAAGACAAAATACTCTGTATAATTCTATATTATCGAACTTACATAACGCACCGATTCTTGAGCTAACTATTCAACTTTCATAACTCAAGCACCTACCGATTACTCAAGAAAATGGAACCACTTTTGGCTAAGAAAGTCTCAATAAAAAAGGATAGAACTATGACGCCAGAAAGAATTTTGAAAATATTAGCAGATGTTACAGAACAACCAATACAACGATCAAAAGATAGGAAGAAAAGAAAATTGTCTTATTCCGGAAAGAAAAGAGTAAATACAATAAAAACAGAAATTGTTATAAAAGAAGATGGGCAAATTCTATCAGTGTCAAAGTCACACAGAGGTCGAATTCATGATTTTAAGATACGAAAACAGGAAAAAATGTTGTCAAAAGAGAATATCAAGTATGTTGATTCTGGGTGTCAGGGGTGGCAAAAATTGCAGAGTAACGTTGTAATTCCATATAAAAGGTATCGAAAAAAATCGCTGCCGATGATCAAAAAGAGCACAATCGAAAGCTGACATCATTTAGAATGAGAGTGGAGCATAAAATTCATGAAATTAAGGTTTTTAAAATCATGTCACATACCTATCGCAATTTTCAGAAGAAATACAACATGAGATTTAACATAATTGCTGATCTGGTAAATCTCAAACACAAGTTTTAATTGATCCTGCTATTGACCTAACTCACGCTGAATTTAGTTCCATACTGTTTCCCAGTAGGTCTTGTGGAAGAAGTAAGCAAGATGTTAAAAATTGATAGAAAACTATATACTAGTGGAGGAAAAGAAGAGAAGAAAGAGGAAGTATAAAACCGTCTTCAGACTATCAAAAGGGACATAGTCATAAAATTAAAGACTGAGATAGCTTTGTCAAATTTCTGAATGAAAACCGAGATATTACGGTTGAAAAAATAATTGAAAAATTTGGCAACATGTGCAAAGATACAGTCTACAATTATCTTAAAAAAGTAAGCTATACATATAAAAAAAACTTTTCTTTATCAGGAAAGGAATGAAGAGAAACCCAAGGAGTTCATAAAAAAATAGAAGGAATAGAAAAAGAAAACTTGATATTCATAGATGAGTCTGGAGTAGAAGATAACAGATTTTATGAATATGGGTGATCTCAAAAAGGTAAGAGGTTATTTGTCCAGGGTTTAAAAGAAAGAGGGTAAGAATAATTGGAGCACTAAATGAAGGAAAAGTTAAAGCTTCCTGAAGGCTACTGCAACAGCGAGATTTTTGATGCTTATGTAGAAAATATACTTGTTCCTATATTAAAACCTGAACAGACTATTGTTCTCGATAAAGCAAGCTTTCATAAATCTGCAAGGACGAAAAATTTGATAGCAAATATTGGGTGTAAAATTTTGTTCTTGCCTCCATACTCGCCAGATTTAAATCCGATTGAGAAGTTCTGGTTTGCCATTAAGCATGTCATAAGAAAAGTGCTGCCAAGCCAATATTAATTCGGCTATTGATTTTGTCTTTCAGTGCTCGGGCAAATCTTACTTCAGTTAGCTATAGATGCTTGTATTGGGCAGTATTCGTTTGCTATACTAAAGTTTCACTCTCAACCGAGTTGATAAAAGCTGCGATATCTCCTTGTAGCATTAGGTGTATATTTTTTGCTATTTTTTCCACTAAGAGGATAACATTATCAAAATTTTCAAATTTTGATAATACATAATCTGCTAAGCTTTTCTGACCTTCGGGCCTGCCTACTCCAAATCTTAAACGCCAATAATCGTTACCAATAAAGCTATCTATAGACTTAAGTCCATTGTGTCCAGCAGAGCTACCACCTTTTTTTACTTTTATTCTTCCAAATTTTAAGTCAGCATCATCATGTATGACAACAATATTGTCTAGCGATAATTTGTAAAAATTTTTTATTTTTGCAATAGGAATACCTGAATTATTCATAAATGAAGAAGGCTTTATTAGCATAACTTTATTATTGTTAATTATGCCTGAGGTTATCAAGTAATCAGCTTTCTTAGAAAATGACTGAAAATTCCAATACTTGCAAATTGCGTCAATAACTATGAAGCCAATATTATGGTGAGTTAATTCATATTTACTACCAGGATTACCAAGCCCAGCTATTAAATGCACTACTCCTCTGTTTTTGTTTGAGACTCTTCAACATCACTATCAGCAGCAGAAATTGTCACAATGGTAAAATTTTCTTCCTCATGAGCTACAAATTTAACACCTTCTGGCAATTTTACATCATTGATATGTACAGACTGACCAATCATTTTGCCAGACAAATCAATTTCTATGACTTGAGGTATTTTCTCAGGAGAGCATTTGACAGTAATAGAACGACACAAAACATTAAGCACTCCACCTAATTTGATTCCTGGTGATTTACTTTCATTGATGAATGATAAAGGTATATCTATTTTAATTTCACTACCTTTATCAACAAACTGAAAATCAACATGTTGCACAGTATCCTTTACTACATGCCATTGAATATCACGAACAAGAGCATATTCTTTTTTCCCTGAAATATCTAGTTCTATTAAATGTGCAGAAAGAGCACCTGATTTATATTGTTTAGTAAATTCCTTTGCAGACAATGTCAAATTTACGTTATCATGCCCTTTACCATATATAACTGCAGGTATACTTCCTTTTTCCCTCAGAGCTTGAATTGCTTTCTTTTTTTTTACGTCACGTAATTCTGCATTAATTGTTACCATTTCTTGCTGTGCCATCGATTACTCCTATTCAGCTAATCCTTTTTATATAATTTAATAATATAACATAAAAATATTTATTTCAAACTTCATTCTTTCACAGTAATTTTTTGTGAAAAAATTTATTTAGATATATACTTAAGATCACTTAGTAAGAGCTATGAGTACTGACGATAAATTAGTTTTTAAGATTTATAAGCCAACAAAAACTGCAACACAATCTGGTCTAGGTAATACAAAATTCTGGTACCTAAAAATTGAGACTTGTTCTTACTACATTGAACCTTTGATGGGATGGATTGGTTCAAAAGACCCCAAAAAACAGATTGTACTAAAGTTTGATTCTCTTGAAAAAGCAGTATCTTACGCAAAGAAACACAACACAAAGTACACAATTGAAATGCCAAAAGATGTTAAAAGACTGCCAAAATCTTATGCGAATAATTTCGTATCAAAGTAAGTTTTATCGTAGTGTGTTTATCTAAAAGCCTAAATTTAAGAACATATCTTGAAAGGACTTAAGTGGTTAAGCATATATTAAAGAGTTCTTGAAGTAAGGAGAGCACGCTCATACGTCAAGCAAACAATGTTTACCTAAAATTCTTTGACATTAGCAGCTTTCTTGCCCCGTTTTCAGTAACAGTGATTTTGTAATTCTTCTATATATTAGAAAAATTTTTATTTTAATTAGCCATAGGCGCCTATTGGTTTTTAGCTAAAGTAAAGGTCAAGTATCTGGAATTCTGGACATAAAATCCTCCTGTGTAAAAAAGATTAGAAAAAAGTGCAGCGCACATATGACAGAAATTAAGCACACTTACATGCTCTGAAGAAGATACGCTACGCTTTTTGATTAAAAATTTGACTGAAAAGTCTGCAGACAAAGATAGATTTTGAGCTCTTAAAATATCTCTAACTGTAATTATAATCAGATTTAAAATATATGGAAGCAATTTTTTACGTTAATATTTCAAGTTTCCCTTTCAAGATAGGTTCTAATTGTTACTCTAGGTTTTAAATTGTGCTAACGCACTGCGGCTATTTAGAGAGTTGAACCTGGCTAGCTAGTATCAAAGAGTTATTTTTTATATATTTCTCCATAAGCTTTACAAGCCCCTTTTGGATTACTCAAATAACTTCATTCTGCTTGAAGAACTTTTATGTTGCTTTGCACTAAATTAATTTCACGTTTTATTTGTGTTAGCTATTTATTTAGTGAGTGGACATGTAATTTTACCTTAAATAACCCTATAATAAAAACATAGTTATTGAAATAATACAGAAGGTTCTCATGACAACCTCTGTATAGCTCTTAATTTTGCTGAACGCGCACGCGGATTTGCATTTATCTCTTCCGCACTTGCTTTCATCACTTTTTTGTTTAAAAGGGAGAATGTCTTGGTAGGCCCTGGTTCACACAAATCTTTAAAAAGGGTTTTAACTATACGATCTTCTAGAGAATGAAAGGTAACTACAATTAATTTGCCGTTTTCACTTAAAATCTCAGATGCAGCTTTAATACCCTTTTCAAGCTCTCCTAGCTCATCGTTTACCCATATTCTGATCGCCTGAAATGTTCTAGTTGCAGGGTCAATCTTGCTTTTCCCACGAAACACTACAGAACGTACAATATCTGCAAGTTCAAATGTAGTTTTGATAATTTTCTTCTTCCGCGCATTTACTATCGCTCTTGCGATTTTACGAGAATGACGCTCACCCCCGTAATTATATATAGTGTTTGCAATCTCTTCTTCACGTAAAGCGTTAACAAACGTCGAAGCATTAACATGAGAATAGTTATCCATGCTCATGTTAAGTAGACCATCACGTAGAAATGAGAATCCTCTATCTCCATTATCAAGCTGCATAGATGAAACTCCAACGTCGAAAACTATTCCATTGATGCCTTTAATATTATTACTATCTAATAAATTTTTAATATTACTAAATTTCTCAATAAATAGATTTATTCTATCAGGGTATTTAACGTTCAGATCATCATAAAATTTGGTAACTGTTTCATCCCTATCAATTGCATACACTTTGCAATCAGCGGATTCCAATATTGCTTTGCTATATCCTCCAGCTCCAAACGTGGCATCCACATATATACCACCACTGTGTGGTGCTAATTGAAATAGCATCTCTTTTAACAAAACTGGAGTATGTGTCATATCAAGAGACTTTGTGCACTTAAATTAAACTCGCCAAAAAATATATGGAAATATATAGATATAGTATAAGGATATTTAAATATAATCAACGATATAAAAATTTAATAAGATAATATTATTAATATAACATTTACATAATTCACGTTTGAAAAAGTAAGTAATATTACTATAATATCAAACAAATTACGGAAGATTTTGTGCAACAAATAACAAAAGTAATACTATCAAGTTTAATTTGTAACACTTTGTTGTGGTATGATCACATGCTTTTCAGCCATCTAATAAGCATAATCGGAGATGTGTTTTTTCCATCAGACGACAAATTAGTCAGCATACTTAAAGCTTTTGGAGTGTTTGCAGTGGGTTTCTTAATAAGACCAATTGGTGCTGCTATATTTGGCCACATTGGAGATAAATATGGAAGAAGGATTGCTCTATTTCTCTCTATCATATTGATGACTCTATCAACCGTACTTATTGCATTTGTTCCAGGCTATCAGAACATTGGGGTACTCGCATCAATACTGGTGGTATGTTTAAGATTATTGCAGGGTATATCTCTTGGAGGAGAGGCAGGAAATGCCCCATTTTTAATAGAGCATGCTCCTAAAAATAAAAGAGGATTCTTTGGCAGTATTGAAGTATTGAGCGCAATTCTTGGCTCAATATTAAGTCTTATAGTGGTGCTTATATGCAAAAAAGTATCCGATTTTGAATCTTGGGGATGGAGATTGCCTTTTATTTTCAGTTTTGTAATAGGATTAATTAGTATATATATGAGATATATACTCGATGAAAGCCCAGAATATAAAAAGCAGGAAAAGCCACATGAATTACCGTTAAAAGAACTGTTAAATGGCTATAAAAAACCTTTTCTAATATCAATTGGAATTGACATAGTTGAGAATGCATCTCTTTACATATATTTAGTGTTTTTTAATCTACTTGCATCAACAATAAACACTCACACTCACTTTAATCACGCAGTAGAAATATTGAATCAGGTTGCACTTGGAGGATTGACTATACTATTTGCAATACTTTCTGATAAGGTAGGGAGAGAAAGAGTCATGAAATTTGCATTTGTGACTTTTATAGTAGTAAGTTATCCAGTTTTTTCAATGATACTAAGTGGTAATAATTTGCTCACCATAATGGCGCACGTTCTTTTTATAATCCCAATAGCTGCTTCTCTTGGTCCTGTTAGCGCGTTTATATGTGAATTATTCCCAATAAAGGTACGATACAGTGGATTTGGTTTATCAAGAAATATAGCTTCGGGATTTTTTGGTGGTCTTGCACCATTTATATGCACAACTATTATCAAAGTTACAGGACAAGGAACTTTAGCAAGTTTTTACATGATTTTCTGTGCACTAATTGGGTTAGTTGCTATATCACAAGTTAAGAGTTAGATTTTTTCAAAAACCAAGTGTTTAAAAAATCTAATCATAAGGTGGAAAATGCCAGTTTTTAGGTGATAGTGTAAATATTTCAACTCCATCTTTTGTGACTCCAAGCGTATGCTCAAACTGTGCAGAAAGTGAAAGATCACGTGTTGTCACTGTCCAGCCATCTAGCTTGCTGAGCAGAGTTTCATGTTTTCCAGCATTGATCATTGGTTCTACCGTAAAAAACATGCCTTCTTTTAAGATAAGATCCTCACCTTCATCATAAAAATGTACAACATTTGGTGGAGCATGAAAAACCTTTCCTATGCCATGTCCACAATAATTGCGTACGATAGAATATCCAAAATCTCTAATATATTTTTCTATGGCAAAACCTATTGCATTTAATTTATTACCGGGCTTAACTTGCTTTATTGCTTCCATCAGTGCACCATAAGTTGCATCACACAAACGCTTTGCTTTTATTGAGGGTCTACCAGCCCAAAACATGCGACTTGTGTCACCATACCAGCCATTTAAAATCACTGTAACGTCAATATTTAAAATATCTCCATCTTTAAGAGGTTTATCATCAGGAATACCATGACATACAACAGCATTTTTTGAAGTGCAAATTGATTTTGGATATCCCTTATAGTTCAGTGGTGCTGGACTTGCACCTGCATCGGTTATAAATTTATGACATAGATCATTTAACTCATTAGTTGTTACACCTACCTTGACGTATGGTGCAATGAAATCAAGGGTTTCAGCTGCAAACCTGCCAGCTTTACGCATAAAGTCAAAATCTTCTTGTGAATGTATAGTTATGTTCATGTTTCTTATGTTTTTATTGTAATTTTCTGCTTCTCTTACGGATACATCAGTGTAATAATACTATAAAAATAAGCTCCTAGATCAAGCCATTTGTATATCAAGAGATAAAGACAAAAATCTAGACTGTGACTTTTGATTTAACCCAATGGTATAACTTACTTATTTTACCATCGTGACCAAGCATTCCAGAATTATTTCTATAAAAGGTATCAACTATTAGCTTTATAGAGCCTAAAGCAGCAGAAAATACAGGATTTTTGTCGTATTCGCCATCAAGACCGCTACAAGATTCAGGGCATCCGATACGGACTTGTTTATTGAATATATAGCTTGCAATTTCTTTCATGCTTGTGAGTTGACTGGTTCCACCTGTGATCACTACTTTATTAATTGGATCTTTCTGTTCTTGAAATTGTTCTCTTATCAGCTCAAGTATTTCCTCAATCCTTGGTCTTATGATGTTAACAAGTTCAGACTTAAACACTTGAGTTGGTTCATCGCTTTCATTACTTTGCACTGCAATACATTCATTCTCATCTATTGAAGTTACAATAGTGCTACCGTATAGTATTTTTATGCGTTCAGCATGCTCTATACTTGTGCATAGTCCATAAGCTATATCTCGGGTAATGTGAATGCCACCAATTGGAATGCTGCTTGTGTACACAAGTTTTCCTCTCTTAAAAATTCCAATTGCAGTGCATCCACCTCCTATGTCAACAACAGCAGTTCCTAGCTCTTTTTCATCTTTACTTAGACAGGCAAGGCCTGCAGAATATGCAGAAGCAACACAACCAGCCATACTTATCCCACTATTATTAGTTATACAATTTTCGATATTGGTAAGCGCTGGACGCGAAGCAGTGACAACATTAACATCAGCAGATAATCTTTTTCCATATAATCCACTGACTTCCTTTATGTCAGTCATATCATCTAAGTGATATTTCAGTGGTATATTGTGAATGATGACATTTTCTTCGATATATTTCTCAAATGTCTGAAAGACTACACGTTTTATGTCTCGTTCTGAAATTTCGTGATTAGCTGCAATTATTTCGTTATGTACGTAAAAAGATGAGATTCCACATCCGGCTACATTCACATATATCTGGTCTATAGTCTCTTCTGATACTTGTTCAGCTAAACCTACAGTTGATGAAATAGAGTAACTTGCATGCTTTGCGTCAGTTATTGATCCGCCACTTATACCTTCTGCACTTTTATAACCCGTTCCTATTATTTTATAGCTAAAATTGCTATTGATCTTAACGATTAGGCAGATAATTTTTGTTGTACCTACGTCTAAAACAGCAAAAACATTCTGCTTTGGTTTTGTTATTACTACAGAGTACATTAGTTGACCTTATGATGCGATTCCATTTAAATTGTAGCTTCCCTGAATGAATTTATATTTCTATCATAAATGTAGCAACATTTTAATATACCTAGACAAAAAGAAAAATAAAACACAGAATTACAATTTTTATGTCTAAGTTACCAATTGTAATTGCCCCTGACGAAAGATTAACTACACGCGCCAGTGAAGTAACAGATATAACCGATAAAATTAAAGAATTAGTAAACGACATGTTCGAAACTATGTACGATGCAGAAGGTCTTGGTCTTGCTGCAGTACAAGTTGGAGTGCTGAAGAGAATTTTTGTCATGGACGTTCGGCCAGAAAAGGCTGGAGATGAGCTAGCAGGGTATGACTCAGTTGGCAAGTTTTGTATGATTAACCCTGAAATTAAGGAATTATCTGATGAACAAGTCATTATGAGTGAAGGATGTCTTTCAATTCCAGAGCAAAGCCATGAAATCAAGCGTCCAAAATATTTAACTGTAAAATATAAAAACTTAAATAACGAAGAACAGACGCTAAAAGCTAGTGGTTGGCTTGCAAGGTGTATTCAGCATGAATTGGATCACTTAAATGGTATATTATACATTAGACATTTATCTAGGTTGAAGTATGATTTGGCTATGAAAAAAGCACAAAAGGTTAAGAGGCACTATGAGCAATGAAGATCTAGAATTGTTGAAGTTCTATCATGAAGTGGGAGTTGATTGCACGCTAACTGAAAGTGAAGAGAAAAAAAAAATGAAAAATGAGAGAGCTGCACAGTCTTCTGTCATCGAGCAGAAAAAAGAACAACAAACTATGTTCCCAAGTGACTGGATCATTGAAGCAAGGAAGCTTGCAAGTCAATGTAGTAGTGTAGATGAACTAAGAAGTGCAGTTAAGTCATTTGAGGGTTGTGAAATAAAAAAAACTGCAACTAATACTGTTTTTTCTGATGGTAATCCGAATGCAAAAATCATGCTTATTGGTGAAGCACCAGGAGCAAATGAAGACCTGAAAGGCATACCATTTTGTGGTGCAAGCGGAATACTGCTCGATAAGATGCTCGGTGCAATTAGTCTGGACCGCACTAAGGTGTATATAAGCAACGCGGTGTTTTGGCGTCCACCAGGTAATAGAAAACCAACTGATCTAGAACTTGATATGTGCAGACCATTTGTTGAGAAGCACATTGCTCTTGTTTTACCGCAAATTCTGATTTTTGTCGGAGGAATTGCATGTTATAGCCTTCTTGATAACACAAAGACTATATCGAACTTGCGTGGCAGATTTCATACTTATACTAACCAATATTTATCTCATTCAATTACTACAGCCGCTATATTTCATCCAGCCTATCTACTTCGTCAACCAGCGCAAAAACGCTTAGCTTGGGAAGATTTGAAGAAGATTAGGGAATATCTTGATAATACCAATAACCACACAGATGTTTAGCTTACTACTCGTTATCATCTTAGTACCGGCTAATTGCATTAAATATTGAAAAATTTACTAAACAGAGAAAAAGGCAAAAGAAAATCTATCAGCTACTACCTATTTTTTAATTGGCGTTTTTCATTGTGTTAAATGCTTTGATAAACGCATTTTAGCTTATGTGGGTAAAAGTTTTATAAAGACATAGAGTGCACATAGTGCAAAAAATTAAACATCAAGTATATTGAGCTTTTTGTCGTTTTATCTGCACAGACTGAAGATAAATAATATATTTTCACCCTTATTTTAAGGAGAATGGCGGAGTTCGTCAAGTAACTCTTGCCGTTGCTATAGCTACTTGAGTTCCTGTAATCACAATGTTGGTGCAATGTACGCATGGAATTTTATTTACTCTACAATATGTTGGTTTATAGTAGTACTGATGCAGAAATAAATGGAGTAAGCATTGGAAAACAATATAAAAAAATTGAAAGGGAATTTTTTGGAACAAGCAATTAGAGTAAATCATGCTGGCGAATATGGAGCCATTTGCATTTATTCTGGTCAAAAATTTATTCTTAAAAAATCTTCCATAATTGACAAAATAATTGAAATGGAGGAGCAGGAAAAAAAACATTTCCACTATTTTAATGAGAAAATCAAGGAGCAAAGAGTTCGTCCTACTGTTTTGTTGCCAGTTTGGCGTGCTTTAGGGGTGTCACTTGGTGTTGTAACTGCCATGATGGATAAAAAAGCCGCTATGGCTTGCACTGCTGCAGTTGAAGAAGTGATCGGAGAGCACTACAAAGAGCAAGTCTTACATTTAGAAGATGGGGAATTAAGAGAAACTATAAGTAAATTTCGCGATGAAGAGCTAGAACACAGAGATATTGCAATTCAGCACTGTGCTGAAAGTGCACTTGGCTACAACGTTTTATCTTCATTCATAAAAACAAGCTGTAAAGCTGCTATTTACTTATCCAAGTTGATTTAATCAATTACCATTTTGACAATCACATTTACCTTTAGTTCTTGTGCTAATTGTTGTCTCATATCCTTTGCTCTAATTTAATGCATATAAATATTTATAATTAATTTCTTGTTCTAAAAAATACATTAATTTAACTCCTTGCCTGAGGTTTCTTGTTGCTGCGAACATGTTTGCATAAGACTAGTAGATGGAACATTCTTAATAGTCTGAGTTGACTCCGCAGGAACATTCTCAAAACTCTTGTCCATAACTTCCAAAACACTTTTCCCCTGTATAAGACAATTCCCTCCAAAGCTTGATTTGTTTTCTAATTTGCTAAACCTTATTTTGCTTTCCTCATCAATTTCTACTACCATTTTGTTGCCATCCTTCCGTAGATAAATACTAATTTCTCCCAGTTTAGTAGTAAAAAATATTTCAATACCACCTTTTAAGATATCTGTGTAATTTCTTTTTCCATCTTCTGTAATTTCAACTTTTACTATACTTTCCTCAATCTGAAATATGCCAACTTCTAAATCCTTAGCTTTTTCATTATTTAAAATTTTTGCAATTTCAATAATACTACCTTGTGGATATTGAATGTAAAAATATTTATTATCTACTTCTACTTCGAGGTCATATTCATCAATTTGCTTATTATCTTTTTTCACAATACCTTCATATGCTATACTCTCTAGCATTTTTTTCTTACTCTTACATTGTTCGTTAAGATCATTTAAATAATTAGAGTCATAGTACCCGCCTTCAATATCGCTATAAAAAGATAATCCTTTTTCTACCCCACCTTTTAACACTAAATTACGAGTGATCTTTTGTATGATATTTTTTGTAGTTGAATTGTGTGGATTTGCATGAAAGCGATTAATTAATTCTTCCATTTTTTCAAATATAAAATTTGTTACAGTCTTATTATCCTTACCGTAATATGAGTTTAATCTTATTCCTTGATTTAAATAACCCTCTATTATGCGTTCCATGTACTTTAAAACGCTTTCTTGCTCATCGTGTTCTGTTATACTCTTTATCATCTCATCACAAAATTTTTTAACTAGAATTTGTTCATCTGTAGTCAATGGTATTTGCAATTTCGTAGAAGATGGGTCTCGCTCAAAAAGATAAATTATTGACAATTCCTCTGCTCTTTTAATAAATTCATAACTCCTTAGATATTCTGTAACATTTTTGTTTTTTGCGTACCTTTTCTTGGTTAAATCGATATGCCTATCTTTACGACTTATAGTCGGTAATTTTGGATTTGATGAACTACTCTGTTGACTATTGAAGAACCTGTTAGAGAACTGTTCAGCCTCTAAAATAAGATTACTTTCACCTTGTTTACCTACTTGCTCAGGCATATTATATACCATAATCACTAAAGCTTTTTAGTGATTACTTCAATACATAGATAAGTCAATAAAAATATTTTTTTTCTTCAGTGCTAAAAAATTGTCGAAAATCTCAAAATTGGTTAATTGCGTATAACCTACTTTCTGGTATACATCAAAACTACCGTAGCAAGCTTCAAATTTGAAAGGGATTAACAAATAAAATTCTTGTACTTTGCCTCTACTAAAGTACAATCAGGCTTTATTTAATATTTTTCATGCTTGATGAAGTACATGAGGAGTGTGGGGTATTTGGCATAAGTTACAACCAAAGTGCTGCTTTTAACTCTATACTTGCTCTCCACGCTTTGCAGCATAGAGGTCAAGAGTCTTTTGGCGTAGTAACCAGTAACAACGATAAGCTGCACTCTTATCACTTTCAAGGCCAAGTGAGCAGTGTATTTGATGATATAGATGAAATAAAGAAATCCTTACCTGGGGATTGTGCAATAGGTCATGTTCGATACTCAACAAGTGGTAGTAAATTTGGAGTGCAACCCATGTTTGGCAAAAGTGGCAAATTTGGGGATTTTGCCATAGCACATAATGGTAATTTAATTAATATTTCTCCGATACGCGAACAATTAATTAAACAAGAGTGCGTTTTTCAGTCAGATATTGATACAGAAGTAGTAGTGCATCTGACAGCAAGCAGTGAAAAAGATAGCTTTTTAGAGAGTTTTATATATGCATTAAAGCAAATACAAGGTGCTTATTCTTTTGTGGCAATCAATCAAGAAGTAGTTATTGGAGTACGTGATCCATCTGGAATCAGGCCTCTTGTTTTAGGAAAGTTAAACGGTTCTTACGTTCTTGCATCTGAAACTTGTGCTCTTGATATAATAAATGCAGAGTTTATTAGAGAAATAGAACCAGGCGAATTAGTTACCATCAGTTCGGATAGTAAGCTAGCCTCAATGTTTCCTTTCCCACAGCAAAAATCAAGTTTTTGTATTTTTGAATACGTTTACTTCTCGAGACCAGACAGCATAATGGAGAAGAGGTCCATATATGATATAAGAAAAGAAATAGGAAGAATACTTGCAGAAGAGAGCCCACCAAAAAACAATGTAGATATGGTTGTACCAATACCTGATTCTGGAATACCTACAGCTATTGGATATGCAAAGCATTCAGGATTACCTATGGAACTGGGGATAATTCGTAATCATTACATAGGAAGAACTTTTATACAACCCACCGCTGAAGTACGTAAAGTTAGAATAAAATTAAAATTCAATGCTAATAAGCACACTTTGAAAGGCAAAAACATAATTTTAATAGATGATAGTATAGTGCGTGGTAGTACATTAACAAATATAATAGTTATGTTAAAGGATGCAGGAGTAAAAGAAATTCACCTCAAAATTTCAAGCCCACCAATTAAGCATTCTTGTTTTTATGGAATAGATACGCCAGAGTGCAAAGATTTAATTGCTGCAAATAAATCTGTAGAGGAAATTAAGGAAGTTATAGGAGTGGATAGCCTAGCCTTCTTGAGTATTGATGGACTATACAGGGCTGTTAAAGAAGAAAAACGTAACAACGCTACACCGCAATATTGTGATGCTTGCTTCACTGGTGACTACCCAATTGGTAAATAATCTATTATTAATGAAGGTGAGGTTTTTTCTATGTTATATTAACAATTTTAAAAATAGATTTTTTGCATAACCATATAGTTTTTGCCTGGGCGTCATTTGAGTAAAAACTACTTTACAAATTTCGTCATTCCCTTTACTATGGCACCAAGAGTATTTATCCTTATTTTTGACCTGCAGGCTCAATCACAAAATTCAGTAAAAAAACTCAGATATTTATTGGCAAATTACACAAAAATTATAGTGGCTGCATGTCTTTTTTATTTTTTCTACATTCAGCCAAAACGCGCTTATTTTAAGCGTTATCACATTATTACAACGCCAATTTACATTATTATAGGGTCAAAACTCGCTATACGGGGATTCTTTTGCCTTTTTTTCGCCTGGTAAATTTTTTAATATTTTGGATTAGTGAGGAGTCCTATAGAGATGTCATTCCAGCACTTGATGCTGGAATCCAGCCTTTCTGCAATCTCATCGAAAACGTTGTACCACTTTCTATGCTAGTTTGCTTGTGAGCAAATTGGATCTCAGTGTCAGCTACTCGGATGACAACATCATAAAGGAATCAGTGTCAGCTACTTGAATGAAAAGTAAAGGTACTGGGATGACAGGAGTGTGGGTAAGGTTACATCCATACTCCAACAGGTATGACGGTATCATTCCAGCACTTGATGTTGGAATCCAGGGATTTTTTGAGCATGAAAGTTATGCTAAGTTTTTGTTGGTAAGTAAAGGCTGGATCCCAGTGTCAGTTACTGGAATGACAGGAAAGGGGCTACTCGAATAACACCCCTCATGGCGAAAATTGCCCTTAATCACAAGTTCGTGCAGTTATGCAAACACAAAGGCAGCGCGTAATACTGGATCCAAACTTTAACTGATATGGTTACAGAAAGAGAATTTATTAGGTAATTATAGATACTGAAAGTGGCCATTTTAGCCACTTTCAAGTGAAGAGAATCTCAACAAAGATTTATGTTATAATGTAAAAATAGTGCTTAAAAGAAAGCACTATTTTTACTCTACTGTCTCAAATCACTAAACACAACTCCCGTTTCCATCACGTCGTTTACCTTGAGGACATTTTGCAACACATGTACTACCGTACATTTCCTGACCACTAGGACAACTCATGCAAGCTCCTGCTACACCTGGTGCTATCACGTTTACAATTTTGGGTGCACCAAAAAACACAGCAGTGAATGCGCCGAGTGCAAAGAGTGCTGGCCATGGCATTCTGCCAAATATTGCAAGCAATGCTGCACCTATTATCACTACCGTGATCATTGGCCCACCTATACCTTGAGTATAGTCCACTATTTTACATATCACTGCTGATGTTTCATCAGCATGTACATCAAACGCAAAGGAAAGAATTAAAGCTACAAGTAGAAGAAAGTTTTTCATTATGCCTCCGTATTTAACGCTGGATTATCTATCATTTTGATTAAATTTAAGTAAATGGTGAGGATTTTTTGCTTAAAAGTATGCTTTATTTCATTTAGAATACTTTTCTTAGTTTATTTATATTACAAGTGCTACAGCAATTTTATAGTATCGTTTATTGCCTTTATCGTGCTTTAATTGACACAATTTATAATGATGGAGTGGAGCACGCAGGGTATCTATCATTTTTAATCCTGTTATCAATATTTCCTTTTCTTATTGTTTTAATAGCCATGGCATCAACGTTCGCAAATTTCTTAGATCAATACAATGTCGGCTGGGCATTTATTATTGATAACATGCCACAGGATATTTTATCATCTTTGATGCCACGTATTAGGGAGATAATATCAGGCCCTCCGCAAAGCTTATTAACCTTAGCAATTGTAGGCGCTGTTTGGACTGCCTCATCGACAATTGAAGGATTTAGAACGATACTCAATAAGGCCTATAAAGTTCCAGTTTCATCGCCTTATATATGGAGAAGGGTGCTCAGTATATTACAATTTTTAGTAATTACGCTTGTTACAACTCTGACTATAGTATTTTTTACATTAGTGCCAATGTTAATTGATTTTTCTTACCAAGGGCTAAGTTATACTAGATATTTACTTATCGAGTTTGTACTTTTTACTATAGTATCTTGGATGTATTTTACATTGCCAAACATAAAACAAAGCTTATCAGACGTATTCCCCGGATCTTGTTTGGCTGTTATTCTTTGGACGATCTCTGCTTCAGCTTTCAAGCAGTACTTAAAAGCTTCCTTTGACCAACTGAATTTGATATATGGAAGTTTAGGTGGTGTGGTAGTATCGTTACTATTTTTTTATGTGTTAAGTTTGATTTTTATATATGGAGCAAAATTTAATTTTCAGCTAAAATATTTCAATAAATCTTGCTAAAGAGAAAGAAATGGGTAAGTTAGAAGGTAAAATAGCTTTAATTACCGGAGCTTCAGGTGGAATAGGCTCTTCTGTTGCAAAAAGATTTGTAAAAGAAGGTGCATGTGTAATTCTGATTTCCAGATCTCTTGATAATCTCAAGCCACTATATAATGAAATTGAAGAGCTTAAAGAAGGCTCTGTGAAACTAATTCAGCTTGATCTTTTAGACTTTGAAAACGTAGAAAAACTGGCAAATATGATAGAAAGCCCAAAATTATCAGAATCTGGAACACTTGATATACTGATTACATGCACTGAAATTTTAGGTAAGTTGAGCTCTGTTCATGATTGTGAGCTTGAAGATCTACAGAACGTAATGAATACAAATTTTACTGCCAGTTGGTACTTGCTAAAAAATTTGGGTCCAATACTAAAAAAGTCTAATGCTGGAAGAGCGATATTCATGACCTCAGAGATAACACTTTCTCCTTCCTCTTATCCATATTGGATGCCGTATGCTGCAAGTAAAACTGCACTAGAAGCAATGGTGAAGATATATGCATCTGAGACAAAGCATACGAACTTATGCATAAATGCCGTGTATTCGGAAGGGCCTATCGATAGTGAAATGTATAAGCAAGCATTTTCGGGGAAAGATATATCTGAATTAGTATCGCCTGAGAAGTTAACAAATAAATTCGTAGAGTTGGCTTCTGATGACTGCAGTATATCAGGACAAATCTTGCCATTAAGTAAATCTCTTGAATAAGTTTGTACACTTTTTAATTACCTATAGTTCTTAGTCTGAACTCAATAAAAATTCACATATACAGGAAAGACTGGTAACATTACTTTGAATAGAAACTGTTATTGTAATTATGCCAAAACGCACAGATATAGAATCTATATTAGTAATAGGAGCAGGCCCAATAGTTATAGGTCAGGCATGCGAGTTTGATTATTCCGGAACGCAAAGCTGTAAAGTATTAAAAAGTGAAGGTTATAAAGTCATTTTGGTTAACTCCAACCCTGCAACTATAATGACAGATCCTGAATTCTCTGATGCAACTTATATTGAGCCGGTGCTACCTGAAATCATAGAGAAAATTATAATTAAGGAGAGGCCAGACGCAATATTACCAACAATGGGAGGGCAAACAGCACTTAATTGTGCAATAAAACTTGCAGATGATGGAGTGTTAGACAAATACAACGTCGAATTAATAGGAGTAAATAGAGAAGCAATAAAAAAAGCGGAAGATAGAGAATTATTTCGCCAATCTATGGATAAAATAGGGCTAAAATACCCCAAAAGTATCATTATAAAAAATCAAGAACAAATAAAAAAGGCTTTGGATTACATTGGATTACCAGCTATCATCCGTTCATCATTCACTCTTGGTGGCGCAGGTAGTGGCATAGCATACAATAAAGAGGAGTTTTTCAATATCGCAGAAAGTGCTCTCAAAATTTCACCAATAAATGAAGTTCAGATAGATGAATCAATTATCGGCTGGAAGGAATATGAAATGGAAGTTATCCGTGACTGCAAGGATAACTGTATAATAGTGTGTTCAATAGAAAATGTTGATCCAATGGGAGTGCACACCGGAGATAGTATCACAGTTGCTCCTGCTTTGACTCTGCGTGATGCTGAATATCAACAAATGAGAAATGCATCTATAGCAGTGCTGAGGGAAATTGATGTTAGCGCCGGTGGTGCAAATGTGCAGTTTGCAGTGAATCCTAAAGAAGATGGAAGCCTCGTTGTAATTGAAATGAATCCAAGGGTTTCTCGCTCTTCTGCACTTGCTTCGAAAGCAACAGGCTATCCTATTGCAAAAGTTGTAACTAAACTGGCTATTGGCTATTCGCTCGATGAAATACGTAACGACTGCGCTCCAATAATACCAGCGGCATTCGAATCAGTGATTGATTATATCGTCACTAAAATTCCTCGATTTGAGTTTGAGAAATTTAAGGGGACGAATTGTGAACTATCAACTTCCATGAAATCAGTGGGGGAAGTAATGTCGATCGGCCGCACTTTTAATGAGTCACTGCAGAAAGCTTTTCGTTCACTTGAAACTGATCTTACAGGACTTGATGAAGTATTTCCTGAAAATACTGATATTGATCACATCAGATCTCAATTAGCAAAATTGCTGCCAAACAGATTGCTGATTGCTGCTGACGCAATGCGCCACGGAATTAGCATAGAAGAAATAAATTCGATTACAGGATATGACTTATGGTTTTTGCAGAATATACAGCAAATTATATTAGCTGAACAAAAAATCAAGGAAAATGGCCTTCCTGGAACTGCATATGAAATGTTAGAGCTGAAAAAAATGGGATTTTCAGATGCAAGATTGGCAAAATTAAGCAATAAGAAAGTAGAACAAATTGAAGCAATAAGGAAAAAATTTGATGTTAATCCAGTTTATAAGCGTGTAGATACCTGTGCAGCTGAATTTGAATCGAGCACTGCTTATATGTATGGCTGTTATGAGGGAGAAATTATAAATAGGACAGAATGCGAAGCAGATGTTTCTGACCGGGAAAAGGTTGTCATTTTAGGAAGTGGTCCAAACCGCATTGGTCAGGGTATTGAGTTTGATTATGCATGCGTACATGCAGCTTCTGCCGCCAAAGAAATGGGATATGAAACAATAATGATTAACTGTAATCCAGAAACCGTCTCAACTGACTACGATACCGCTGATCGTTTATATTTCGCCCCACTGATTGCAGAGGATGTGCTTGAAATACTAAGCAAAGAGCAAGAAAATGGCACACTGGTTGGTGTAATAGTTCAAATCGGCGGGCAAACGCCTTTAAAGTTAGCCAAAGTGCTTAACGAGAGAGGTTTCAAAATTCTGGGAACTTCGTTTGATTCTATTGACCTTGCAGAAGATCGCATGAGATTTAAAAATCTTGCTTTGCAACTTAATTTAAAACAACCTGAAAATTCTATCTGCCATTCAGTAGAAGAAGCGTTAACCAACGCAGAAAAGGTGGGGTTTCCACTAGTAGTCAGGCCATCATATGTCCTCGGCGGTCAGTCTATGTCGATTAGACACGATACTCAGAGCTTTAAGGAGTATGTCTTGAATCAAACCAAAATTTTTGAACACGGATCGCTGCTTCTTGATAAATTTTTAGTCAATGCAGTTGAGGTTGACGTTGATGCTGTATGTGATGGGAAAAAAGTTTTCATTGCAGCGGTCATGGAGCACATTGAAGAAGCTGGTATCCACTCTGGCGATTCAACATGCTCAATACCGACAAATACATTGAGTGACGAAGTAATAAAAGAGATCGAGCTCCAAACTGAAAGAATAGCATTAGCATTAAAAGTGAAAGGTCTGATAAACATTCAGTTTGCTGTTCAAGAGAGTGATGTATACATACTTGAAGTGAATTTAAGGGCTAGCCGTACAGTTCCTTTCATTTCCAAGGTAATCAACATTCCTGTTGCAAAGCTTGCCACTCAGGTTATTTTGGGTAAAAATTTGAATCAGGAAAACAAGCCTTTCAATCATTTTGCAGTTAAAGCTGCTGTTTTTCCATTCACGCGTTTTTCGGGAATTGATACTCTACTTGGTCCTGAAATGAAATCAACAGGAGAAGTGATGGGAATTGACTCATCATTTGAAGCTGCACTTGCAAAAACGCACATGGCTGCAGGATACAAGTTACCAACAGAAGGAACAGCTCTGGTTTCAGTAAAAGATGATGATAAAGAGTATATATTGCCTGTTGCACGAATGTTGAAAGAACTGAGTTTTGAAATATATGCCACCAAAGGCACAGCTTCGTATCTGAACAATAACGGCATTGCTGCAAAAGCTGTAAATAAAGTGAGAGAAGGCAGACCCCACATAGTTGATATGCTCAAAGATGGAAAAATAAATCTAGTGATCAATACCTCAAAAGGTGTAAAGTCAGTCTCAGACAGCAAAGATATCAGGAGAACTGCTATTTTGCAAAATATAGCTTATAGCACCACAGCTTCTGGGAGTAAAGCGTTAGCGCTTGCAATTCAATATGTAAAGAATAGCAAATTGGAAGTGAAATCATTACAGCAGATACAAAACGTTTAAATATCAAGACTATAATAAATTATTACTTATTTCAAAATGAGGATCGTGTAAGCTAAGAGGGAATGTGTAAATATATAAAACCAGTCCTTCTTCTTGTCGTTGCAGCTTCCATAATATCATTCGAGTAGCTGACACTGGGATCTAGGAATTCTGATCATGTATCAAAACGCTGTCATTCAAGTAATTGACACTGGAAACCATTATGCTCTGTAAATTTAACTGGATGCCAGTGTCTAGGCACTGGCATGACACCTATTTCTTTCTAGTTTGTCATTCAAATAGCCTCTTTAGTATCATCTACTTTCACGACACCATTTGTTCCTATGTTTTTGCCTATTTTATTTTGCTACTCTGCTGAACAGATACTCTAGATTAGAACACTGATTCTTCTAGAAGTTGTTCGCGTTCCTCTTCTATTGCAATAGAATCATCGTGATTTTTAAATAAATCTCTGATTTTTGTTTCTATTTCATTTGCAATTTCTTTGTTTGCCTTGAGGTAGCTTTTTACATTTTCTCTTCCTTGTCCAAGACGTGTATTGTTATATGAATAATAAGCACCTGCCTTTTCAAGTACACCAAGTTTTGCTCCTATATCTATTATTTCTCCAAGTTTTGATATGCCTTCATTGTACATTATATCAAATTTTGCCTCTCTAAACGGAGGAGCAACTTTATTTTTTACAACTTTAACTCTCGTTTCATTACCCGTAATATTCTCCTTATCCTTTATCGCACCAATTTTTCTTATATCAAGTCTTATAGAAGTATAGAATTTTAACGCATTCCCACCGGTGGTAGTTTCAGGATTTCCATATACTACTCCTATTTTCATACGAATTTGGTTAATAAATATCAATATACAGTTTGCTTTTGAAACTGCAGAGGTGAGCTTTCGTAGCCCATGACTTAGAAGTCTTGCTTGTAGTCCCATGTGCTGGTCGCCCATATCTCCTTCAATTTCAGCTCTTGGAGTTAATGCTGCAACAGAGTCAATGACTATCACATCAACTGCACCAGAACATACTAAATACTCAACGATATGTAACGCTTGTTCCCCAGTGTCTGGTTGTGAAATCACCAAATCATCGGTGTTTACTCCAAGTTTACGAGCATATATAACATCCAGTGCGTGCTCCGCATCGATAAATGCACATAATCCTCCTTTTTTCTGTGCTTCAGCAATTACATGCAAAGCAAGAGTAGTTTTACCAGAACTCTCAGGGCCAAATATCTCAATTATACGTCCTTTTGGCAATCCCCCAACACCCAGAGCTGAATCAAGTGCAATCGACCCTGTAGATATTGTGTCTATTTTTTCTACAGGATTTTGCTTCAGCTTCATTATTGCACCTTTACCGAATGCTTTTTCAATTTGACTTATTGCATTATCTAGTGCTTTTTGCTTATCATTATTTCTTTCTTCTGGATTATGTGCCATGGATCATTTATTAACTTGTATAGTCTTCATGGTAATTGAACGCAACCAATCTGCCAAGGGTTTTTTAATAACGAAGAACGTTAGTTACCTAAAATTAGATAGATAGACTTTGTAGTGCGATACAAAATAACGATAGAATACAATGGTAGTGGTTTCTCTGGCTGGCAAAAGCAACAACACTCTGCTAACTCAATTCAGGAAACCATAGAAAACGCTATATTTAATTTCAGTGGCGAGAGAGTCTCTTTGCATTGTGGTGGCAGAACTGATGCAGGGGTTCATGCTTTAGGACAAGTTGCTCACTTTGATATGGAAAGAAAATTTGAGCTCTATAGGGTGAGAGACGCAACAAATTATCATTTAAAATCGATTCCTATAGTCGTACTCGATGCAGAAATTGTAGATGATGCGTTTCATGCACGATTCTCAGCAAAAAAAAGACACTATGAATACAGAATAATTAATCGCTATGCCCCTGCAGCTCTCGAAACTGGTTATGTGTGGCGGGTACTTAACCCACTTGACGTAAATGTCATGCGTGGAGCTGCTAAATATCTGCTTGGAAAACATAATCTTTCAAGTTTCCGCTCAAAAGACTGTCAAGCTACAAATCCGGTCAGAACAATCGATGATATTGATATAGTACAAGACGGAAGTCACATATACATCAAAATATCTGCGATTTCCTTTTTACATAACCAGGTGAGGATTATTGTTGGTACTTTAGTTGAATTTGGAAAAAATAGAACTAATCCACAAGAAATGCTAAACATATTAAGTCAATGTAAAAGAAACGCCGCTGGGGTCACTGCGCCGTCTCACGGCTTATACTTAGTAAAGATAGATTACTAGCTTAAGTCCTCATTGGCATTACTATATATAGTGCACTTGGATCATCTTCATCAGTGATAATTGTAGCGCTATTACCATCTGATAAGCTGACTTTACATTTGTTTTTTATACAAGATAAAGCATCAAGCAAATAACGAGAATTAAATCCTACTTCCATAAGAGCTCCATCGTAATCCACCTCTATAGACTCAGTCGCATCACTGCACTCTTGGGAATTTGAATGTAGAGTTAATAAATTCTCTTGCAATGAAAATTTAATTGATTTTATTTTATCGGACACAACAACAGAAACTCGGTCTATAACACTAGCAAGTTTGCTACTCTCAACAATCATTTGTTTATCTTGAGACATTGGAATAACGGCTTTGTAATCTGGAAAAGTCCCATCTATCAATTTTGATATTAGAATATACTCACCACATGTAAATTTGATTTTTCTATCTGAAAGTTTTATATTTATCTCATTACAATCACCCAATACTTTCAACAGTTCCATGATAGTTTTACGTGGAATGATCACCCCAAATTCTCCGTTGATATCTTCAGATTTAGGCCTCTTTATACATGATAAACGATGACCGTCGGTTGCAACACAATACAAAAACTGCTCATCTGTATGCAGATATATCCCATTTAAATTATACCTTGTATCATCTAGCGACACAGCAAACTTTGTTTTAGTCAATAAGTCTACCAAATCTGCACTTAGTAGAGTGAAATCATATTGATGATCACCTTCTTCAAGGACAGGAAAGTTATTTGACACTACATTTGGTAAAGAAAAATTTGCATTTCCACAGGATATCAATAATTTTCCTTGATTATTCATTTCGAAATGGACATCCAAATCAGTTGGCAACTTCTTCACTATGTCATGTAAAGTATGTGCTGAGATTTTCACTTCTCCTTCTGTTGATACATCTGCAACAAGTGAGGCAAATACTGAAATATCAAGATCAGTAGCCTTCAATTTTATGCTACCATATTGTGCTTTGATATTTATACACGCTAAAACATCTATCGCGTTGCGCCTTTCAACCACTCCACTTACCCTGGATAGCGTATTTAAAAGGCTTGCACGACTTACACTAAAACGCATTTGTTCACACACAGAACTTTGTTCTTTGATTCCTATATCTACAATTTTTGACATATTAATTCTCAAAAATATATTTTAAATGATATTCATATTCTATGTAAAGTGATATCCATATTTTTGTCTGAGAGACAAAACAGCCTATCTTATACTTTAGTGATCAATGATTTACTTTGTATGGCATAAGTAATGCATTTTTTGATATGCTTTTTGAAAGCCAAGCAAGGAATAAGTATCATCAACATTTGCTGTTTTTACTTTTCCATTAACTACCATTGATAATCCCTGCTTCATTTTTAGAATCAAATCTTGGTCCATTTTTGTATCATCTGTCCACGCAAAACTTCCTTGTATTATTGGCAATTGATATTTAATTTTTTTATCAATATTGAGAACTACAGGCTCATTATTATACTGAAAGCCAGAAGTGACGCTCACCTCATCTGCTTTTTTATCAACGTAACTGACCATTACATACGGCTTGCGGTCGGCTGTATAATGTTCACTTTTTTTCTTAGGATGAGATACAATGTAACACACTTTTTCACCATCTTCCAATGCAGTATACACAAGCCAATCTTTATATTTTTCGTTCAGTTGTACGTTACTAACCGATGCAAGAGTACCTATTGAAAAAAATATTAGAAATATAAAAAGACTACGCATGTAAACCAAGTTTCAAACTCTCTGATTTTATATATTGTTTTACCTTACTCATCGCCTGCTCAGCCAACTGTCTTATTCTTTCTCTTGAAACACAATATTTTTTGCTAAGCTCATCCAAAGTCTGAGTGCTTTCAGATAAATATCTGCTAATGAAAATGTCTCTTGATCTTTCATTAAGACTTGCCAGCGCATTGCTTAAAATTGTTTCTTTTAATGCCTTTTCTTCACGATTCTGGTAAGCTACTTCTTGACCAACTAAATTACACGGAATCATATCTTGTAACTCCTTTTTAGAGTCATCACCTATTTTTATACAATTATTTAACGACTGATCCTTACAAGCCAGACGATAGCTCATCTGTACAACATCTTCTTCAGATACAGAAAGCTCATTTGATATTGCTTTTATTTCTTCTTTACTCAAAGTTTCTCTGTTTGTGTATTGTAAAATTCTTTTTTTTATTTTACGTAAACTAAAAAACAATCTCCTTTGTGCTTGCGTTGTACCTATTTTTACAAGTGACCAAGATTTTAATATAAAGTCTTTCATTGAAGCTTCAATCCACCATACTGCATAAGTTGAAAAACGAAATCCCAAGTCAGGATTGAACTTTTTCACTGCATGCATTAACCCCATATTTCCTTCCATGACCAGGTCCATCAACAATAGACCGTAATTCTTAAATTTCATTGCAATTTTTACTACCAAATTCAAATGGCTAGTAATCAACCTGTGAGCAGAAGAAATATCTTGGTACTCTTGCCAATTTTTTGCTAATCGCACTTCCTCTTCATGGGAAAGCATAGGAAATTTTCGCACTTCAGCAATATATTGCATGAGATTAGTGCTACTATTAACACATAAATTTGCTACTGGGGTCAACATAATAACTTAAATTAAAACTCTGTACATATAATATATTGATTTTCAGTGAAAAATTCAAGCTTTAATTAAAAAAGCATAACTTTATATCTAGTTGAGATCTTAACAACAGCTACCTAAATGTAGAATTAAAATTGCCAGCGTGTAACGATAAAAACTACATTAGATAAATAATGTGTTATTCCAGTGCTCAAACACTGGAATTCACATTTCTTTTTTCTAGATCCCAGTGTCATGCTACTTGAATGACAAGAAAAACCCACTGGGAGAATAAGACAAAGATAGACTAGAAATTAAACGCTACTCCAGCCTCTGCACCAACAGTGCTGTAAACAACATTTTTGATACCAGTATCATCCTTAGCTGCCTTATCAAAACTAGCACCATAAGAACCGAAGTAACGAGCTCCAGCAAAGAGTTTGATTTCTGGAGTTACATCATAGCTAACACCAGCTTTTGCTTGATAAGCAAAACCAAATCCTTTTTGATCTTTAACTACATCAGCTTTTGAAGGATTGCTGATATATGCTGCACCAATACCAACACCAACGTATGGAGTGATAGGCATATCTTCAATCGCTATATCGTAATAAACGTTAACCAATCCTGAAAATGCTGTTAAACTGTCTGCAACATTTGTTTCAGAAGTATTTACTACATCTGTATCTTTAGCCAATTTTGAGTAAAGCCCTTCAACATCAACTCTAATGTCATCCATTTTATAACCAAATGCACCACCACCAGCTATAAAAGATCTTGTTAAGGGACTATCCTTTTCTTTACCTGTTGCATTTGTAATACCATCAACTTTTGTATAAAAAGGTAAAATTTCACCGTTGTATTGTAAACGAACGTAGTAGCTAGTTTCTTCATCACTTATTGGACCAATAGGATCTGATGAAAAAGCAGAGTTTGATAGGCTTAGCAACGTCACTAAAGCAGCTGCCGAAAAAAACTTTTTATAATGCATAATTGCCCTCGTTAAAAAAATTAAAATTCCACTCTAGCAGTCTAAATAATAACTAAAGTTAAGTCAAGTGCTAACTTAATAACACAAAACCTTCTTTATCTTAACTAACTTTTAGGAAAATACAAAGATTTTATTAATTAATAAATAGAGTTACTCTACTTTTTTTACTCTTGATCTTCTGACACCTATTTCACTAATGTCTTTTTATCTTCTGATCTGCATTCATCATTGTGAATTGCTGCATATTCATGCAGTAATATGAATGTACTTCATGGGAGTACTAGTATAAAAGGAAAACACTTAGTTACTGCATTAAGGCAAACTTCAGTAGTAAATTTAAAAAGGAAGTTTAAATCCAGGTGGTAACCCCATCATACCTGCAAGATCAGAGGTTGCATTTGCCATATCTTCTTCTGCTTTTTTAATGGCATCATTAAACGCTGCTGTCACTAAATCTTCTACTATGTCTTTTTCTTCATTTCTCATAAGCTCTAAGTCTATGTTTACCTTTTTAGCTTTATAGCCACCTATTTTTATAACTTCCACTAATACAGAAACTTTGCCACCACCAGAAATACCTTGAAACTCTTTTCCAATATATTTTTCTTGGGCTTCCGCAAGCTTTTTTTGCATTTCTTGCGCTTGCTTCATTATTTGACTGAAATCCACAACCTACTCCTTATTTTCTATATTAACTACCTTTGCACCTTTAAACGTATTTAATATATCCTTAACTACAGGTGCATAATTTAAATTACTCACTTCCCTATTCATATAACTCGTATCAACTATAATAACCCACTCCTGATTAGTAGCTTGATTTAAGTAATTTTTCAAATCATTACAAAAATTGCTATTCAAATTAGATACAGCTTTTAATTTTAAATACCCAAGTTTACAATCTATTAACTGTAGATTACTACACAGTTGTTTGTAAAGATAAATTTGGTTACCCTGCCTTAATAATTGCAAAACTTTGTCAAAATCATAATTTTGTTGCTGTTTATTTCCTATATTATGCGTATTTCCCTTCTGTATACTCTGCGAAAGAACTTTCTTAATCACCTGTTCCGGAGAAGGGAGATCAGAAAGATAACAAAGGCTAATTAACATCATTTCAGCAGCAACCTCATTGCATGTTGAAACCTTTATATCTTGAATACCCTTAAGCAACACCTTCCACAATCTCGAAAAAAATATTAAAGACTTCTTTGCACTCAAATCTTTTACTCTGCTCTTCTCATATTCTGTATCAATCTCTTTTGTAATTAAAAAACGGCATATTAACTGAATTGTTTGCAGCAGATCTTCAAAAATATTGAGCGGATTTGCTGTTTTTACCACATTGTCGAATACTGACAAAGCCTTCTGTAAATCACTATCTAATACTGCTTCCAGTAGGTCAAATATAACGTTTCTATCTACTAGACCAAGTATGTCTGTAACACTTTGAGTGGATATTGTACCATCTTTGCTATATAGCACTGCTTGATTCATCAAAAATAAAGCGTTACGCATTGAATGATTGCAGTGGTGAGCAATTAATTCCGATGCTTCTTTTTCAAGAAAATAATTTTCTTTTTGTGCAATATCATTTAAACGTTCCACTATCTTAGCTGCAGGAATGTTATGTAAGTCAAACCTTTGACAACGTGCAATAATAGTTATTGGTATCTTTTTTATTTCTGTAGTTGCCAGAATAAACTTTACGCTAGATGGTGGTTCTTCTAGAGTTTTAAGTAATGCATTAAATGCACTGCTAGATAACATGTGTACTTCATCTATAATGTAAACTTTGAATTTAGAACTTATGGGTAAATAACAAATATCTCCTAAGATCACTCTAACGTCCTCAACGCTAGTGTGACTTGCCGCATCGATTTCAACTACATCTGGATGACTTGAATTTTTTATCGCCAGACAATTTGCACATAATCCACAAGGTTCAAAAGTTGGCCCCAATGAACAGTTCAAACACAAAGCTATTATTCTTGCAGTGGTAGTTTTACCAATCCCACTACTGCCAGAAAGCAGTATAGATTGTGGAATTTTGTTAAGAGTAAAAGCGTTTTTTAATATACGCACCAATATATCTTGACCTACTAAATCTTTAAAGCTACTAGGACGATATTTTAATGCTATGTTCATAGCCTAGAATAAAACAAATAGTACAAATAGGTATGCAACCCAAAAAGATTCTGATATGGTTGCTTCATTTCTGACCTGACCAAGTTACAGAATTTTTGCCTGCATACCTTATAAAAGGTTATACTTTTTTTTTTATTTAGCAAGGTATATTCTATATCAACTCGATAGCTTGATATGTTAAATTTCGTACACTGTTACTTTCAAATAAACAAAAAGTTAGTTGTTATGCAAGTTATTATAAGATTGTCACTCCAATGTTTATTTATGCCATTTCATCGTTTATTTATGTCATCCCAGTGCATGACAACCTACAGGTACTGGGACAACAAAAGAGGAATATTATGATTTTATATCATTTTCCTCTTTGTCCGTTTTCACGAAAAGTTAGAGCTCTTCTCAAGGAAAAAAAGCTGAGTTGTGATTTGGTATATGAAAATCCATGGGAAAAGCGGAATGAATTCATGGAGATCAATCCAATCGGACAAGTACCAGTATTAATAGATAATAACTTTGTAATAGCGGATAGTAATGCCATTTGTGAATATATAGAAGAGACTTACAATAGTGACGTCAAATTACTTGGTTCATCAACTATTATTAAGTCTAAAATACGCGCTTTAATCAATTGGTTCGATAGCAAATTTTACAATGAAGTTACTAAGTATATTATGAATGAAAAAGTAATTACTAACCGCAGCCCTGACTCTAGATTTCTTCATGCAGCTCAGCATAACCTGCCTTGCCATATGGAATACATCGAACACTTAATTAACAAGAACGTTTGGCTTGCAACCGATAAGTTCACTTTAGCCGATATTACTTTAGCATCACATATTTCTATAATAGACTACGTAAATAGTTTCCCATGGGAAAAAAGTAAGATTTTAAAAGAATGGTACTCCATTGTTAAATCAAGGCCTTGTTTTCGCGAAATATTATTAGAGAGAGTTTTTGGCTTAACTCCCCCTAGACATTACGCTGACCTTGATTTTTAACTTGCGTTAGTTTTAAAGCTACAGTCATTCCTTCGTCAGTAGGAATCAATATGGAGAAATATTTTTTTTCATCTGACAATCTATCGTTAAACTCTCTCATAGCATGCCATGACTTTTCTGATACTTCTTTTGGAGGAGATTCTAAAAATACTGTATCAAATAATAGAGTGTTATCTGCAACGATTAGCCCGTCTTGTTTAATGTATGACTCCGCCCAATCTAAATACTTAGGATAACTACTTTTGTCAGCATCGATGAATATCATGTCAAATGGTGCCTTTGCTGATAATTCATTAATTTTTTCCAGTGCATCACCTTCTATTAGAGTAATTTTATCACTTAGATTAAAAGCACTAAAATTTTTTTTTGCTATTCTTGAGTGTTGAGGATTATTTTCTATTGTATATATATGACCATCTTTCGGTAAAGCTTTTACCATACAAATTGACGAATAACCATATAACGTGCCAATTTCAACTATGCTTTTAACTTTATGGATTTTGATAAATAAATTTAATAATTTTCCTTCTTCAGGAGTGATTTGAATACGTTGTTTCTTATCAAGAGTACAATGTTCTTCTATTTTTTTATACTCTTTTGCAAATAAGCTTCTTATGTACAACGATTTTCTGCTAAAGTTATGACGCATTGAGTTTTATAATATAAACTAAGGAGGTTTAATCTATATAAGATTTATAAATATAACAATAGAGTTAAGAATAATAAAATTTTTTATTTTAAGTTGTTATTTTATAAAGTAAAATTTTAAGTGACAAAGATTATTATATATTTTACTATGATTAACTAGTATAATAACCAATTGTTATACTAGAATTAAGGGATCGTTTATTTACATCTCTCTTAAAATGTAATTTTTATAATCAATTAGAGGGGGTTATATGTCTTATAACATTGCTAACGAAGTTGAAACGTTAAGCAAGAAGTCTAATAATAATGAAGGAGTGAAATTACTGAACAATCCAGCTTATCGCGAGAAGTACAAAGAACGCTTTAACGAAGCTCAGAAAAAAGTTATGGATATGGTCCAATTTTATGATGGAACGATAGTATTAATAGAGAATAAAATTGCTATGTATTATTATGCTTGGCACAGTAAAAAAAGAGAGTTTGAGCGTAAAAAGCAACAAACAGTATCAAAAAGTAATGATTCAGCATAGGGTTTTTATATGGTAAGCTACAGTGTTATTACTTCACTATAGCTTTTCCATATAACTCATCTATTACATTAGTGAAGTACTCCAGCTCTCTATATCCTTCATGTTTGACTTTACCATTCTCTACGTATGATTTGTCATCGTTAAGCTTGATAATGAATACAGGAGTAGCTGTGATATCAAGCTTATTAATTGCAAGTGATTTATCATTTATAATTTTGTCCATCATCTTTTTATCATTAATGCATTGGTTAAATACATCTTGCTTCAAATTGCTTAGTGCAGCAATTTTTTGTAGTATAGTTAAATCACTAAAATTAGAGTAGTTCCACGATTCTATTGCATTAAACACAGCTTTGTTAAAATTAAAATAGTCTTCTTCTTTTTCATAACAATAACTTAGCATTGCAGCTTTTAATCCTCTGTAATCTAGAGGAAAATGACGGAATATGTATAACATCTTACCTGTATCTATGTACTTCTCTTTGATTTTAGGAAAAACTTTCTTATGAAAAAGAGAACAGTGATAACAAGTGAGCGAGGCGTATTCTATCATTAAAATTGGTGCTTTTCGGTCTCCTAATAATTTATCATCAGGCAATAGCGACAGTAGTTCTTTTGGTGTTATTTCATCAGTTTTTTGAGTGTTGGGTAAGTTTTGTTCAATAGCTGCATAAGAACTAACACTTATAAAAATAAGTAAGAATAATAATCTAAAAATCATTACAATGGAAATACTGAACTTATTAAAAAATTTATGCATTTATATAAATGATGTCAAGATAACTTTTACTCAGCAAGGCTTTCTAGTCTGTCTTTGAATGCAGTAATTATTTTATTTTGTGCATATTTATACACCGAGTTTAATAAAGTAGAAAACAAATTGGATTTAAACTCAAACTCTATATAGAACTCTACCATAGTTTTATTTTTGCTCATAGGAGTGAATTTCCATTCGTTGTATAAATGTTTAAATATTCCATTTGAGGAAACAGCTTTTATCCAACTTTCACTTATTCCATTTGGAGCAAGGGAGGTCACTTCTGATGTGTAACTTCCTTTAATGCCATGAAAAGCTGCAAGGAGATCCACAGTCATTTGGCTATCAGTTTTTTCTTTTATATGAACAGCTTTGCACCAAGGAACAAAATTAGGATACTTCTCAACGTCAATTACAACTTGAAATATCTCACGAGATGAACAGAAAAAAACACCTTGTTCTTTATATTGGTGTAACATAAACCTGAATAATAAAAATGGGATCCATATCTACCGTCAGTCTTAGTAGATTCCTGAGACCTAAAGTTAAGGTGGGTATCACATACTAATTTCAATGAAATTAACAGAGGCAATCCCCTTGATCAGAAATTATCGCTCGGGAAATTTAACTTAACTCATAACGTATAGCACAGACCCCTATTAATTATAGATTATTTATATAGAGTATGTCTATAGGTATGTTAGAGCTAGCGACTATTATTTTGCCTTTGTTAAATTTTGCATTTTAAGTATCATAGCTAATAAATATATCTTATGAATGTTATTAAGCTCTTAACCATTTTTATTTTAATATCCTCAAGTGCTTACGCGAGTTGTATAGGTCACAGAACTTTTGTGCTTGCCATGAAGCAGCAAGTAGATAATACGTCTATGAAAGGGAATAGAAAAAATTCAGAACATATACACGAAAAGCTTCGGAAGATCATTCAGAATAATGTTAACCTCAAAGAAATATCTCGATTTGTAATAGGGAAATATTGGAATTTATCTACTCAGAAAGAAAAAGAAGAGTTTCTAAAAGAATATGAAGTATATCTCGCGCGTTTGTGCGCTAAAATTTTGTATAAATACATAAATAATAGTGAAATGATCATAATGAGTACAAAAGCAGTTGACGATGAAACTTGTCTGATAGGAACAAGATTTTCTTATGGTGATGAGGAATTTACAAATATTGACTTTAAGGTTACTAAAAGTGACAGTTCTTTCTTAATAAACGATGTTGTAATGAGTGGAATAAGTATTGCTATTAATCAACGTTCTCAATTTAGTGAAAAAATCGACACGCACGGCATGGCAAGTGTAATAGATGAATTAAAACGTAACAATAATTTATGATATACATGCCTCATTGGCCTAAGCCGATTGGCAGTAGGCCAAAGGATTTTTCTCTTGATCGCATAAAAAGCTTTCTAAATAAATTGGGTAATCCCGAGAAAAAAATACCGCCAATAATTCACATAGCTGGCACTAATGGCAAAGGATCAACGCTATCGTTTATAAGATATATAATGCAAGCAGCAGGGTATAAAGTTCATACGTACACCTCTCCACATTTAGTGAATTTTAATGAGAGAATAGTTGTTGCAGGCACTGATGTCGATGATAGTGAATTACACAACTCACTGGAAGAATGCCGTATAGTAGTTGCGGAACAACCTATCACTCTATTTGAGGCCACAACAATTGCAGCTTTCTTAGCTTTTGCTCGTCATAAAGCGGATATTACTTTAGTTGAGGTGGGTATGGGTGGAAGGCTTGATGCAACAAATGTTATAGATAATCCGATCCTAACGATCATCACTTCCATTGCACTTGACCATACAGAATATCTTGGTCCTACCGTAGAAACCATAGCAGGTGAAAAGGCTGGAATAATGAAACCTAATGTTTCTTGCGTAATAGCACCACAAGAAAAATCTATAACGAACACATTAGAACATCATGCAATAAATAAGAAATCTCCTCTGTATAGAGGAGGACTTGAATGGAATTGCGAAAAACAGAATAACAGAATGGTCTTTCAATCGACTATTCAATCAATAGAATTTCCTTTGCCATCTCTGAAGGGTGATCACCAAATAATCAATGCAGGAAACGCAATTGCAGCATGTAGCATTTTGAGTGGGAAGTATGGATTTAATATTGGAGAAGAGGACATTGCTTCAGGTTTACAGAGCACTTATTGGCCTGCGCGGCTAGAGTCTATAAAAGAAGGTAATTTGATTTCTTTATTACCAAAAGATTGGCAATTATTTCTAGATGGTGCACACAACAATGATGGTGCCAGAGTGTTAGCTAGGTGGATAAAAGACAACTTTGTTGAAGGTGTTTATATGATCTTTGGTGTCACTCGCAATAGAAATGTGGCAGAGTTCTTAGAGCACTTAAAGCCATATATCAAACTACTATGCGCCATTTGTGTTAAATCTGAACCTAAAGCAACAAGTACAGATTTAATTAGAGAAGGAGCTAATAATATAGGAGTAAATGCTATCGAATGTGAATCAATCGGCGATGCAATATCAAATCACATACTGAAAGCCTCTATTCAAAACGTCAAAACCATACTAATCTGTGGCTCGTTATTTTTAGCCAGAGATTTGAGTATGGAGAATAATCAACCTACTTGATGAGCCGAGACGTTAAAAGCACCATCAGGATTTACAATGCTGCTTGGCTTTTCGGTTAATGCTCCTATAGGTACATTTTGTTCATCACCTATTCCTTCAGTTTTTACAAGATTTACAACTTTTCTCTCGTAGATTTCATTTGCTAAGTGTAGTAATAAACTACAACCTAGTACTGTAGCAAATCCAATGAGTATTTTACTGTCTACGCAACTAGATTGATACTGTAACACCAAACCTGCTATTAATAAAATAGGAGAGAGATAACTCGAACATTGGGAAGTAAAAATGAAATATTTAAATGCTTTACTTTTGAACATTTCATCTTTTAGCTCTTCTTGATCTAAATTTTCACTTTGTTCCCGTTGAGGATTTTGCAAATCCATAGCTTTTTTAAATAAAGAAGATATCAAATAAACAGATAAGAAAAAAGTTGTAACAAATGTTATTAGGCTCGCACTAAACAAAATGCCAGGTGTATCAGTAAAATTAGCAGCCTTATATAGCTTACACCCCAAGTAAATATACGACACTAATGACGAGATGTACAGTAGGAATCCTACTAAACTAAAAACAACATAATACTTTGTATGCTTATCATTCTGACGTTGCTGAATCAATTGTACACACCTTCGCATTTCTCCAGGAATTATTAATCCCTTATTCGTCTCACTTAGTGGTTTAATATATTGCAAAAGTGCTGCTTTATTTCTGTTAAGGGCCTGTATTTTTTCATCGCTACCTCCTGGTTTATCTGGGTGACACTTTATTGATAACCTTCTATAATTTTTTGCTATTATATTAGATATTTCTAAGAAGTTACGACCTTCTACTTCTTGTACTTGAATACCTATCTCTTTAAATAAACTTTCATTATAATCATATTCTCTTTTTCTTAGCTTATAGCCCATGTCTCCACCTCATAAATTAACTAACTATTAATACTTTATAATATATAAAATTCTAAATTATGTCAATTCTTTCATTCATGCTTATTGTATGAATTATTTCTTTCACGACTGCCATGACAAGTGTATGAAAATTATCATTTAGTGCATAATAATGTTTAGGGTTACAGTTTTCATTGGTCATTTGAAGTAACTCAAATCCGATTCATGCCAGTTCTATCTATCTTGTCACTTAAGTAGCCTCTATTTCAGCACAGGAATCTACTTTATAGTGATGTTATTCAAGTATCTGACATTGATTCCTTTATGATGCTGTCATCCCAGTGCTAGACAATGGGATCTAGTTAAATTTACGAGTATAAAAGTAATCAATGTTTTGATGATTATGAAAAAGCTGGATTCCAGTGACCATCTACTATATAAATAGTACCTTCAAAAATAAATGTTAGTGCGGTTGTGTGTCCCACGCTGGCTCTTTTAAATTACTTTAGCTACAAATATTAAGAAATTTACCAAGCAAAAAAAAGGCAAAAGAATCCCCCAGTAGTGAGTTTTGACCCTATAATAATGCAAATTGGCATTGTAATAATGTGCTAACGCTTATTTAAAGCGCATTTTGGCTGAATGTAGAAAAAATAAAAAAGACATGCAGCCGCTATAATTTTTATGTAATTTGCCAATAAATATCTGAGTTTTTTACTGAATTTTGCTGTTAAATCCGCGGAGATTAAAAACAAGGATAAATACTCTTGCTATCATAGTAAGGGGGATGGCGTAATTTGTCAAGTTAAATAAGCTAACTTATTAACATGTAATAATTAGGCAGCTATTGCAGATTGAATGTTCACTAACTTTGAGGTTTTAGTTTCATCTATTTGCGGCTGACTAATCATAGTTCGAATGAAATTAGTTGCCATAAAGGTACAACCTAGAATAAAAAAAGCAACGGAAATAAAGGGGATAATAGGAAATTCAAGAGGTAATATAGATGTAATTCCTCCTATTAAAAATGAAACGTTAGATGCAATGTCGAGGCAGATCTTCATTAATTTCTCTTGCCAAGAGGTATCGAGTTGCTTATTAAGGCCACACTGCCTAAAATGATCAGTTAATGACCATATATTTAAAGCAAGCGAAAATGCACTTAGCATAGTGCTGACAATAGTAAAATACAAGCTTAAGGAAGAAATATTTAGGGCTAATGCTGCTATGTACCCACTCAAAGAAGCAATAGATAGTGCAGTAACTAAGCGTTTTGAATAAGTTCTTATTTTCTTTCTGTAAACAAGCCTCTCTTTGTCGCAACTCATAAACTTAAGTATAGTAAATATGTTATATTATAGCATTAATTAACTCAAAAATTAATATAGAGTGCCCGAGAGAAGACTTGAACTTCCACAACTTAAAAAGTTACTAGCACCTGAAGCTAGCGCGTCTACCAATTCCACCACCCGGGCTTTTTGTGATTTACTATGTTAAAATAAAATAATATACTCAAATAGTTTTTAGCTCAAAAGTAATGCCAAATCTAGATCGAATATTTTTTGCTCAGAACAATGTTAATATTAATAATGTATATAAAATAGTCAACAACGCTTTGAGCAATAGTGATGGTGGTGAGCTATTTTTAGAGTTTTGCCAATCAGAATCCCTAATTTTTGATGATAATATATTAAAACATATGGATTTGAATACCAGAAGAGGATTTGGTCTAAGGTCTTTTTGTGAAGATAGTACGTCTTTTGTTTGCTCTTCTGAGATTAGCGAAAAAGAAATTAGTAAAGCTGCTTCCATGGTAAAAAGTTCAGCATCTTTAAGCAAAACAAATTCAGTAAACTTAAATGAGGAGGCAAAAAGCCTGTATTCAACGATTAATCCCATAAATGAAATGGACCTGAGCTCAAAGATTAAACTACTTAATGAGGTTAATGAGTATGTAAGGTCGAAGAATAATTGCGTGAAGCAGGTAAAAATAACTCTAAATGGAGAGTGGCAAGTTGTACAAATAATAAAAGATGATCACAGGTTAAGCGATATTAGGCCTTTGGTACGTTTTAATGTACTAGTCATCGTAGAAAAAAATGGCCGAGCGGAGAAAGGTTCTGCAGGGCATGGTGGAAGAGAATCTTATAATAAATTTGTTTCTGAGAAGAAGTGGAAAGAAGTTGCAAACCAAGCGTTAGAGCAAGCGCTAGTAAATCTTGAGGCAATTCCAGCTCCGGCTGGAGAGATGACAGTTGTTTTAGGTTCAGGTTGGCCAGGGATATTATTGCATGAAGCTGTAGGTCATGGACTTGAGGGTGATTTTAACCGTAAAGGAATCTCGGCATTTTCAAATTCTATGGGTAAACAGGTGGCAGCCAGTAACATTACTGTAGTTGATAATGGAACTCTACCTAATTTGCGTGGTTCTATTAGCATAGACGATGAGGGTACTTTACCTGGCTATAATGTGCTTATAGAAGATGGAATTCTAAAAGGATATATGCAAGATCATATGAACGCTAAACTTATGGGTGTAAATCCAACTGGTAATGGTAGAAGAGAAAGTTACAAAGAAGTTACTATGCCACGCATGACAAACACCTATATGTTGGCAGGAAAATATGCACCAGAAGAAATAATATCCAGTGTAAAAAGAGGCCTATATGCAGTAAATTTTGGTGGTGGACAAGTTGATATAACATCAGGAAAATTTGTTTTCTCATCTTCAGAAGCTTACCTAATAGAAAATGGTAAAATTACACAGCCAGTTAAAGGAGCAACACTCATTGGTGACGGTCCGACAGTGTTGAAAAAAGTATCAATGATTGGTAATGATCTAAAGTTAGATCCTGGTGTTGGTACGTGCTCAAAAGACGGACAAAATGTGCCTGTTGGAGTTGGTCAGCCAACACTCAAGGTCGATGCAATAACTGTTGGTGGAACTGAATATGTAGATAAGGGCTAAGCTCATGGTGTACAACTGTACAAACATTGTAACCATTATTCAAGTAGCTCATATAGATGCAAAAACTACTTAACAAATCTCTCTGCCTTTCTTGCCATAACGTGTATAATAATCTCACAAAAAATAATATCATAGAATTCAATAGGTGATCTTTATTGCTAAATACCATAAAACTCGAGGTTTTAGCGCAATAAATCTATCATAAGAAGGTAGTCTGGAAAAGTCTGACTTATGCAGCAACTGTAAGTAACGTATGTAAAATGATTTAAAGTTTAGATTGCTGATATAACAAAATTATTGTTATAATTTCGGAATGCGTTATTTCTGGCACTATTGTAGGTTTTTTACCATTGGATAATAATCTACCTGCAAAATTTTTGTCTATCATTTTACAATAATCATCTACAAAACAGAATAATTCTGTTACATTCTTATTCAATGGGTAACCTCCTATTATGTCTAAAATACTGGAGTTTACCCTCTTTTAGATAAATTAAAAATTGAACGTTTGGTAATGACGACATATGTGGAGAAGGATGGCAACCACCACAATTCGGGAACATTCAAAAAAGCATAAGGGTCAAGTTAAGGAAATAAAGGTATGAAGAAGATAGGATAAGAAGATATAAAATTCT
>NODE_6_length_43174_cov_99.030497
ATAAGAGAAGGTGGTAGAACTGTTGGTTCTGGAGTTGTTTCGGAGATTTTAGAGTAAACTTTGAATTATAGGAGTGTAGCTCAATTGGTAGAGCGCTGGTCTCCAAAACCAGAGGTTGTAGGTTCAATTCCTATCACTCCTGCATTAATATTATGGTAGAAATGTTAAAAAACCTGTATGTTTTTTTTTGCGATATAAAGCAAGAAATAAGGAGAATTGCTTGGATAAAAAAACAGCAGGTATTGTCATCTTTGTTTATTGTAATAACTGTTATATTATGCTTTTCGATTTTCTTTTGCTTCGTAGATTTTATGTCTCTTTACGTAATTAAGACTTTATTTGGAATTATTTATGGAATATAAGTATAAATGGTATATCATTAAAGTCGATTACGGGTATGAGAAGGATATATGCGAGTTGGCAACCAATACTGTTTACTTTAAGGAGGTGTTTATTCCTTATCAGACAGCATGTGATGTAAAATCTGATATAAAGGAGTTATGTGAAGTATATATATGTATGCATCTGTGTGATGAAAGCAAAAATATTTTGAATCAAATGACTGGGTTTTGTGGTGATGAGTCTGGTCATTTTGAGATGATTTCAGATGATGAGGTAATTTTAAAACGTAAGGAATTTAATAGATATAAGTGGTACATTTTAAGAGTTGCCTCTAATTATGAAGAGAAAGTGCACCAATATATATTAGAAAATTCTATGAGATTGAATATTAATAATTATTTTAATAGAGTTTTTATTCCTTGTGAAGAATTAAGTGAGATGGATTTAAAATCTAAAAAAAATGCTAAACGAAGGAAGTCCTTTCCTGGTTATGTCTTTTTATACATGAATTTATGCGATGAGGTATTAAATTTTATTAATAATATACCAAAATCTCTTAAGGTTTATGGATTTTTGAAAAATGGTAATGTTCCAAAGGTGATTGAGGATAATGAGATTCGCTCAATGTGTAGTGCGCTTTACAATGCTCAAGAAACGAAAAAGTTGAGCTATGGTTATGAGAAAGGTGAAAAAGTAAAAATTAATGATGGTCTTTTTCAAAATTTTACTGGTAAGGTAGATATGGTAAATGATGAGAAAAAAATTATTAATATTGAAGTATCAATCTTAGGTAAGCCAACAATAATAGAGCTTGATTTGGCTCAAGTAGAGAAAATAGAGGATTAATTATGAGTAATGTAGTTGCTAAGATTAACTTGCTTATGGAAGCTGGAAAAGCAGTTCCAGGGCCGAAAATTGCTTCAGTACTTGGCCCGCGTGGTATACCTGTTCCTAAATTTTGTGAAGCTTTTAATAAAGCTACTAGCGCTGCTAACGCTAGTTATAAAGTAGGTGATTTAGTAACAGTGAGAATTTCCATAAAGGATGATCGCTCTCATGATTTTACTGTCAGCGGTCCGCCTGTGGCTTATTTGCTTAAGCAGGAAGCTAAATTAAGTAAAGGTTCTGGTAATTCTGGTAAAGAATTAGTGGCTAAATTATCTATGTCTGCTATCATTAAAGTGGCAAAGTGTAAGATGGTTGATATGAAAGTGGATAATGAAGATTCAGCAGTGAAGATGGTTATAGGCACTGCAAAATCTATGGGTATAGAAGTTGTGGAAGGTTAGGTAAATGAGTACATATAATGATGATTCTAAGCGGTGTTTGGAGAAGATTGTTGAGTCTGCTTCAGCAAAATTTAATGAATCAGTTGATATTGCAGTCAATTTAGGTGTAGATCCACGTAAATCTGAAGAGCAGGTGCGTGGTACAGTAGTTTTGCCTAAAGGTATCGGGAAGAATATTAAAGTAGCTGTTTTCGCTCAAGATAAACATTTATTAGAAGCTGAAAAAGCTGGTGCTGATATTACAGGAGGGGAGGATTTAGTTGAAGAAATAAAAAAAGGTAGAAAATTAGATGTTGATTGGTGCATTACTACTACTGATTTTATGGCAAAAATTACTCCTATTGCAAAAGTATTGGGTGCTAAAGGGCTGATGCCTAACCCTAAATTTGGTACTGTGACTTCTAACATTGCAGAAGCTATTAAAACCATTAAGTCTGGTCAGATAAAATTTAGAACAGATAAAAATGGTGTTATTCATGGTAAATTAGGAAATATTAAGTTTGATATTGATGACTTGCTAGAAAATTTAAAAGCCTTTCTTAAAGTAATTAAAGATAATAAACCTATTTCTGTGAAAGGAATTTACTTTAAGGGTGTTTTTTTAAATTCAACTATGGGTAAAGCTTATAAGATAAGCAAAGTGGAAGATATAATTAGGGAGTGATACTGTGAAGCGTAAAAATAAGGATGAATTTATACAGAGCACAATAAACGTATTTGTAAATAATGATTTCTTGATATTAGTAAATTTTAAATCTATAAATGCTAATGATTCATTAACTCTGAGGAATAGCCTGAAGTCTATAGCAGGTGGGGTATTAGTAGTTAAAAACACTCTAGCGCGCTTGGCTTTGGAAAGGACTGGTAAATTTTCTTATTTATCAGGTAAATTTTCTGGTTCTGTTGCTATTATATACTCTAGTGCTATAGTAGAAGCTGCAAAGTTAATAGTTGATTTTATTAATGCTAACAAAGAAAAAATGTCTGTGATTTGCGCGGCTCATATAAATGAATTGTTAACAGTGGAAGATGTTAATAAACTGGCTAAGTTGCCTTCTCTGGATGAATTGCGTGTTAAAATTATGCGTTTAATATCTTATGATATTCCTGCTCGGTTAGCATTATTTATTAATTCATCTTCTATGAGGCTTATGAGAATTTTGGATTACTGTAGTTCTAAAAAATAAATTTGTTGTTAAATAAGGTGGTAATTATGAATAATGTAACAAGTGATTTGGTTGATAAAATATTATCTTTAAATCTATTAGAGGCTTCTGAACTTGTAAAAGTTCTAGAAGAAAAAATAGGGTTACCTGGTGGTTCTTTTCTTGGTGGAGCTGTTGGTGCTGGGGTGCCTATTAGTGATAATGCTGCTGCTCCTGTTGCTCAAGAAAAAGCTGAATATAAAGTTGTAATCAAAGAGATTGATGCGAGCAAAAAAATAGGAGTGATTAAAGCTATTAGAGAAGTTAATTCTACATTGAATTTAAAAGAAGCGAAAGAATTAGTTGAGTCTTTACCCAAAGATTTGACTGCTAATGTTTCTAAAGACGAAGCAGAAAAAATTAAGCAAAAACTTATTGAAGCAGGAGCAACTAAAGTTGAGCTTGAATAAAATGTTAGTATATTAATTTTATGTTGATATAGCTCTTTTAATTAGTGAAGGTATTTTAATGGTTGATTCTTCTTATATGTGTGCTTCTAGTGCTTTTGTTCCTAGGGTTTCTTATTCCAGGTCGATTGATTTAAAAGATTCTTTGTTGGATTTGGTTAAAGTCCAAAAGGGGTCATATAATTCCTTTACTCCTAATAATGAGAGTAATGAAAAACTTGAAGCTATCTTTCATACAATTTTTCCAATATCTGATCCTTTGCATAGGGCTACTATCGAATTTTTGAATTGTAGGGTAGATGATCTTAAGTATAGTGAATCTGAGTGTATAAAACGTGGTATAACTTTTTCTGCTCAGGTTATTGCTTCTATACGTCTTGTTATTATGCAGGATGGTGTTTCTCTTGAAAAATATCAAGAAGTTAAAGAAGATGATGATCATTCTAAACTTGCAACTATTATAAAATCTGCTGAAGAGCAGGAGGTTCGCTTTTGTGAACTGCCTATGATGACTGATAAAGGTACTTTCATCATCAATGGCGTAGAGAAAGTTATCGTTTCACAAATGCATAGATCTCCTGGAGTGTTTTTTGATAGTGATAAGGGAAAAACTTACAATTCTGGCAAATTGATCTATTCTGCTAGAGTTATTCCTTATAGAGGTTCTTGGCTTGATATTGAGTTTGATGTTAAAGATCATTTGTATTTTCGTATTGATAGAAAGAGAAAATTGCCAATATCAGTTTTATTAAAGGCTTTGGGCTTATCAAATAATGACATACTTAATAAATTTTATGAAAAAATAGACTATATAAAACATAAAAGTGGCTGGAAAGTACCTTTTTTCCCTGATAAATTCAAGGGAGTGAGGCTTCCTTTCGATTTAAAGAATGTTGAAGGCAATGTGTTACTTAAAGCTAATATTCGTATTACTTCGAAATTAGCTAAAAATCTATATGATAACGGGTTGAAAGAGTATCTAATTCCTTATGATTCTATATGTGGTTTATTTCTTGCAGAAGATTTAATAGATAGTGCTAGTTCTACAAAAATCTTATCTGCTGGTGAATCTATAAAATTAGAGGATATAAAAAAGCTTGAATTATTATCTATAGATAAAATATCAGTGTTGAACATAGATAATGTTTCTGTTGGACCTTACATATTAAATACACTTTTCTTAGATGAAAACATGTCTTATGAGAACGCTCTATATGAAATATATAAGGTTTTGCGTCCTGGTGAAGTTCCTGTTTTAAAGATAGTAGAGGAGTTTTTTCGTAATCTTTTCTTCAGTCCGGAATATTATGATTTGTCTAACATTGGTAGATTAAAACTTAACTCTTGCCTTGGGTTAAATTATGAAGAAAGTTTAACTACTTTAACACATGAAGACATTATTGAAATTATAAGAAAAATAGTATTGTTACGTGATGGTCAAGGATCTGTAGATGATATTGATCATTTAGCAAATAGAAGAGTCCGTTCAGTTGGAGAGTTTATAGAAAATCAATTTAGAACTGGATTATTAAAATTGGGACGGGCAGTAGTTGATTCTATGTCTACTTCTAGTTTAGATAAAGTCTCTCCATCTGATTTTATAAACCCAAAAGTGTTAACCAATGTCTTAAGAGATTTTTTCAATTCTTCCCAATTATCTCAATTTATGGATCAGACTAATCCATTATCTGAAATAACACATAAAAGAAGGTTGTCGGCGTTAGGTCCTGGTGGTTTAACAAGAGAGAGAGCGGGATTTGAAGTGCGTGATGTTCATCCAACTCATTACGGAAGAATTTGCCCTATTGAAACTCCTGAGGGACAGAATATAGGCTTAATTAACAGCTTAGCTATATACGCTCGTATTAATAAATATGGGTTCATTGAAAGCCCTTATAGGAAAGTAGTTAATAAGGTTGTTACTGATCAAATTGAGTATCTGTCTGCTATAGATGAAGGTTTATATTATATAGCCGATACCAGCGCAAAGCTTGATGAAAACAACTGCTTTGTTGATGATATGTTATACTGTAGGTATGCTGGTACCTTTGTAATGGTAAATAGTAATCAAGTAAGTTACATTGATTTATCTCCTAAGCAGGTAATATCGGTTGCTGCTTCTTTAATTCCATTTTTAGAAAATGATGATGCTAATAGAGCGTTAATGGGTTCAAATATGCAGCGTCAAGCTGTACCTTTATTGAAGTCTACTGCTCCTTTGGTTGCTACTGGTATGGAGTCTTTCGTAGCTTCTGGCTCTGGTGCTGTAGTTTTAGCAAAACGTGGTGGCATAGTTGACAGCTCAGATAGTAACTCTATAGTTATACGTGCTTTTGACAAAGAAGGAATTAACTACTTAGATGTAGATATTTATCATCTAAGAAAATTTCAGCGTTCTAACCATAATACTTGTATTAACCAGAAACCACTGGTGCATGTAGGTGATTGTGTTAAGGAAGGTGATGTGATAGCTGATGGTCCTGCTATTAATAACGGTGAATTGGCACTTGGCCAAAACTTGCTAGTCGCTTTTATGTCTTGGCAAGGTTATAATTTTGAAGACTCAATCATTATTTCTAGTGAAGTTGTTAAAAAAGATCTATTTACTTCTATTCATATAGAAGAATTTGAATGTGTTGTACATGACACTCCTTTAGGGTCGGAAAAAATAACTCGTGCCATACCAGGTGTTAATGAAGAAAATCTTTATCACTTGGATGATAGTGGTATAGTAAAGGTTGGTACAAGAGTTGGTTCAGGTTATATTTTGGTGGGGAAAGTTACACCTAAGCATTCTCTTTCATTGCCTCCTGAGACAAAATTGTTAATGACAATTTTTGGTGAAAAGTCATTCGATTGTGTGGATTCCTCTTTATATACATCTCCAGATATTGAAGGGATAGTGATTGATGTGCAGGTCTTTACACGCAGAGGGGAAGAAGAAAACGAAAGGGCGTTTCTTATTAAGCAAAAAGAGGTAAATGATTTTGAGAAAGAACGAGACCATATAATCAATGTTATTAATCAATATTTCTATGATGAATTAAGAAAAATTCTTATTAATTCTGGCTCTCAAGATCGAGAAAGTATTAATTTTATTGAACGTGAGGGATGGTGGGATATAGGATTGAAAAACCAATCTATTTCTAAGCAAGTTGAGAGCTTAAAAAAAGATTTTGATGAAAAAGTATCACATGCAATAGCAAACTTTAAGCGAAAAGTAGAAAAATTGCATGAAGGTTATGATCTGCCTCAAGGTGTGTCGATGTCAGTAAAAGTTTTTATTGCTGTAAAACATAGTTTGCAGCCAGGGGATAAAATGGCTGGTAGACATGGAAATAAAGGTGTGATTTCTCGAGTTGTTCCAGTAGAAGATATGCCTTATTTAGAAGATGGTACTCCTATTGATATTATTCTTAACCCTCTTGGCGTTCCTTCACGAATGAATGTAGGGCAAATATTGGAAACGCATGTAGGTTGGGCTTGTAAAAAATTAGGAGAAAAAGTAGGCAATATTCTTGATGAGATCAATAAAATCAAACGTGCTTTTTGTGAGGCAATTAGATCTCTCAGTGATGATGATTTTGAAAAATTTGCAGCATTATATCTTGATAATAAAAAATTTGAGGATGTTAATGATGATGAAATAACGTCTTCTATTTTAGATACGACTAATAAGGATGAATTAGATAATGAATTGACTACATTAGTAGAGAATTATTTCAACTCTTGTAAAGATGCACACAGTAGTTTACGTCACTTCCTGATTGAGGTTTATAGTTGTGGCAGTAATTTATCTATTTGTAATAACATTCGCGACATTAATGATAATCACCTCATTGAATTTGCGTATAAGTTGCGTAATGGCATTCCTGTTACTGCACCTGTATTTGAAGGTCCAAAAGATGAACAAATAGTAAAGCTATTTGAACTTGCTGGATTGGATAACTCTGGGCAAGTTGTATTATATGATGGTTGCTCGGGTGAGAAGTTTGATCGCAAAGTTACAGTTGGTTACATGTACATGCTTAAGTTGCATCACTTAGTAGATGGTAAAATTCATGCGCGTTCAGTAGGTCCTTATAGTTTGGTTACTCAACAACCTCTTGGAGGAAAGTCTCATTTTGGTGGTCAGCGTTTTGGTGAAATGGAATGTTGGGCATTGCAAGCCTATGGTGCTGCTTACACTTTGCAGGAAATGTTAACTGTGAAGTCTGATGATATTAATGGAAGGGTTAAGATTTATGAATCGGTAATAAAAGGTGACAGTAACTTTGAATGTGGAATTCCTGAATCCTTTAATGTCATGATAAAAGAGTTGCGTTCCTTGTGTTTTAATGTGGATTTGAAGCAAAATGACATAGTAATTGAAGATATATCTCATACTAACATAGCGCAATCTTTTAATGAGGTTAGAATTTCCATTGCTAGCCCTGAAAGTATTAAACGTATGTCTTATGGAGAGATAACGGATGTTTCAACTGCAAACTACCGTACATTCAAAGTTGAGAAAGGTGGATTATTTTGTCCTAAAGTTTTTGGTCCTGTCAATGATGATGAATGTTTATGTGGAAAGTACAAAAAAAGAAGACATAGGGGCCGTATATGCGAAAAATGTGGAGTAGAAGTTACATCTTCTAAAGTAAGAAGAGAAAAAATGGGTCATATAGAGCTTGCATCTCCTGTTGCTCATATATGGTTTTTGAAGTCACTTCCTTCAAGAATTGGAGCATTATTAGATATGTCTCTTAGAGATATCGAAAGTATTTTATATAGTGATAATTATGTTGTAATAGATCCTCTTGTTTCCTCTTTTGAAAAAGGTGAAATTATTAGTGAGAAAGCTTATAATGAAGCTAAAGATAGCTATGGAGTCGATAGCTTTATAGCTATGCAAGGTGTTGAAGCTATAAGAGAATTGCTAACACACCTTGATTTACATGAAATTAGGAAGAATTTAAGACAGGAGTTAGAGTCTGTTGCTTCTGAAATGAGAAGAAAGAAAATTATAAAGAGATTACGTATTGTTGAAAATTTTATCAAGTCTGGAAACAGACCTGAGTGGATGATACTTACAGCTATACCTATTTTACCACCTGACTTGCGTCCCTTGGTATCGCTTGAAAGTGGTCGACCTGCAGTTTCTGATTTAAATCATCATTATAGAACTATTATTAATAGAAATAATAGATTGAGAAAATTGTTAAGTTTAAATCCTCCTGAGATTATGATTCGTAATGAGAAAAGAATGTTACAAGAGGCAGTTGATTCTCTTTTTGATAATAGTCGTCGTAATGCTCTGGTAAATAAACCTGGCGCTACTGGATATAAAAAGTCTATTAGCGATATGCTGAAAGGAAAGCAAGGTCGTTTCCGTCAGAATCTTTTAGGAAAAAGGGTAGATTACTCTGGACGTTCTGTAATAGTTGTTGGTCCAACTTTGAAACTAAATCAGTGTGGATTACCGAAAAGAATGGCTCTTGAGTTATTCAAACCTTTTGTTTACTCAAGGCTTAAAATATATGGAATGGCTCCAACTATAAAATTTGCTAGTAAGTTAATAAGAGCAGAAAAGCCAGAAGTCTGGGATATGCTTGAAGAAGTAATAAAAGAGCATCCTGTTTTGCTAAATAGAGCGCCTACGCTACACAGGCTTGGTATTCAGGCTTTTGAGCCAGTCCTTATTGAAGGTAAAGCAATACAGCTTCATCCACTTGTTTGTACAGCATTTAATGCTGACTTTGATGGTGATCAAATGGCAGTACATGTGCCAATTTCATTGGAAGCTCAACTTGAAGCTAGAGTATTGATGATGTCAATTAATAACGTTTTAAGTCCTTCTAATGGAAGACCGATTATAGTTCCTAGTAAAGATATAGTGCTTGGTATATACTACCTAACTTTACAGCAACTTAAGGAGGATGATTTACCACTTTTTTGTGCTTTTTGTGAAGTTGAGCATTCCTTAAATAACGGTAGTCTACATATTCATTCTCATATAAAGTACAAAATGGAATACATCAATAGCGATGGAAACATTCAGTATAAAACTATTTTTACAACTCCTGGACGTTTAATATTATGGCAGATTTTTCCTAAACATGAGAATCTAAGTTTCGATTTAATAAATCAGGTATTAACAGTTAAGGAAATAACTAGTATAGTTGATTTAGTATATCGTAGCTGCGGTCAAAGTGCTACAGTGGTATTTTCTGATAAATTGATGACACTTGGCTTTGAGTATGCTACATTTTCTGGTACTTCTTTTAGTCGTTGCGATATGGTCATACCTGAAACTAAAGCTACACACGTTGATTATACAAGGGGTGAAATTAAGAAATTCTCTGCACAGTATCAAGACGGGCTAATCACTAAAAGTGAGAGGTATAATAAAGTTATAGATGAGTGGTCTAAGTGCACAGATATAATAGCGAATGATATGTTAAAAGCGATATCTGTGTATGATGAAAATAGTAAGTACAACTCAGTGTATATGATGGTTAGCTCCGGTGCAAGAGGTTCTACTTCCCAGATGAAGCAGTTAGCAGGAATGCGAGGGTTAATGACCAAACCTTCTGGTGAAATTATAGAAACACCTATAATTTCTAATTTTCGCGAAGGATTGAATGTATTTGAATACTTTAATTCTACTCACGGGGCGCGTAAAGGTTTAGCTGATACTGCACTTAAAACTGCAAACTCTGGATACTTAACTCGTCGCTTGGTTGATGTATCTCAAAATTGCATAGTTACAAAACATGACTGTAAAACGAAAAATGGCCTTATTGTAAGAGCTATAGTTGAAGGGAGTACTATAGTTGCATCTCTAGAGAGTGTTGTACTAGGTAGAACAGCTGCAAATGATATATATAACCCAGTAACCAAAGAGTTATTATTAAAAGCAGGGGAATTAATTGATGAAGATAAAGTAAAGCAAATCAACATTGCAGGTCTTGATGCTATAAAAATTAGATCGCCTTTAACTTGTGAAATAAGTCCTGGTGTGTGTTCTTTGTGTTATGGAAGAGACCTTGCAACTGGTAAAATTGTTTCAATAGGTGAAGCAGTTGGTGTTATCGCTGCTCAATCTGTTGGAGAGCCAGGTACTCAGTTAACGATGCGTACTTTCCATATAGGTGGAGTAATGACTAGAAGTGTTGAATCCTCAAATATTATAGCTTCTATTAATGCTAGAATAAAATTAAACAACAGTAATATAATTATAGATAAAAACGGAAATAAAATTGTGATAAGCCGTTCCTGTGAAGTCGTCTTAATTGATAGCCTTGGTAGTGAAAAATTGAAGCACAGTGTACCTTATGGTGCTAAACTTTATGTAAATGAGGGTGAGTTAGTAAAAATTGGTGATAAAGTTGCGGAATGGGATCCGTATACACTACCTATTATTACGGAAAAGAGTGGTACAATATCTTACCAGGATTTAAAAGATGGAATCTCGATCACTGAAGTGATGGATGAATCTACAGGAATATCAAATAGAGTAGTAAAAGATTGGAAATTGCACTCTGGTGTAGCTAATTTACGTCCTCGTATTGCACTGCTTGATGATAATGAAAAAGTAATAACACTTGCAAGTGGTGTGGAAGCATGTTACTTTATACCAGTTGGCGCAGTACTCAATGTACAGGATGGCCAAAAGGTTCATGCAGGTGATGTTATCACAAGAACGCCGAGAGAGTCAGTTAGAACTCGTGATATTACTGGTGGCTTGCCTAAGGTTATAGAATTATTTGAAGCACGTCGTCCTAAAGAGCATGCTATCGTTAGTGAAATAGACGGCTATGTAACGTTCTCTGAAAAAGACCGTAGAGGAAAACGCAGTATAGCAATTAAACCTGTAGATGAGCAAGCTTCTCCAGTTGAGTATTTAGTATCAAGAAGTAAGCATGTAATAGTCAATGAAGGTGATTTTGTGCGTAAAGGTGATTTATTGATGGATGGCGATCCTGATCTTCATGATATTCTACGTGTGCTTGGGTTAGAAGCGTTAGCACACTATATGATTTCTGAAATACAGCAAGTTTATAGATTGCAAGGTGTGCGCATAGATAACAAGCATTTAGAAGTGATCTTAAAGCAAATGCTACAAAAAGTAGAAATTACCGATCCTGGTGATACTACGTACTTAATTGGAGAAAATATCGACAAGCTGGAAGTTGATAGAGAAAATGATGCTATGAATAACTCTGGAAAACGACCTGCTTATTATCTTCCTATTCTGCAGGGAATTACTAGAGCAAGCCTTGAAACTAATTCCTTCATTTCTGCTGCCTCTTTCCAAGAAACAACAAAAGTACTTACAGAAGCAGCATTCTGCGGAAAGAGTGATCCTTTGAGTGGGTTAAAAGAAAATGTTATAGTAGGAAGATTAATTCCTGCTGGTACGGGTCTGATTATGAATAAGGTGAAAGCACTTTCGCTTTGTGAAAATATAGATAAATATGAAAAATATTTTGATATTGAGACTTATGACGAAAAATTGCTGAGTGATAATAGTTATCAATTACATTCTGATGAAGAAGAGAGTGTGGTGGCATCGCACTATGATCATTCAAATTGAATATAGCTAATGAGGCAGTATGTTTAATCTGTTTTTAACTAAAAAAATCAATTATATTTTCTTTCACCTCTGTGCTGTCTATTATGTTATTTACTCTTACACGAAATTCAGATGAGTTTTGAAGCCCGCTACTGTACCATCCTATATGTTTGCGGGCCATCTTTATTCCTGTATCGCTTCCATAGTACTCAAGAATACTGTCATAATGCTTGAGTATTATGCTTAATCTCTCTGAGGCTGTTGGCTCAGAAACTTTATTTCCACTCAAAAAGTTTATTGCTTGATTAATCAGCCAAGGTTTGCCGTAAGCACCACGACCTATCATTACTCCATCTGCCCCAGATTCTTTAAGTGCACTTTGAACATCATTCAAACTCTTAATATCTCCATTTACTATAACTGGAATTTTTACCTGCTCTTTAACATTTCTAACAAATTTCCAATCTGCTTGACCATTATAAAGCTGTGCCCTTGTCCTTCCATGTACAGTAATCATCTTTGCTCCCAAATCTTCTGCAATTTTTGCCAAGCGCGGAGCATTACGATTTTCGTCATTCCATCCAGTACGCATTTTTACTGTAACTGGCACACTCACTGCCTTGACTACAGCTTCTATTATCTCAGCAGCCTTTTTTTCATCACGCATAAGTGCTGACCCTGCGTAACCGTTTACAACTTTTTTAACTGGACAACCAAAATTTATATCTATGATTTTTGCACCCATGTCCTCATTTAACTTTGCAGCTTCCGCCATAACATCAGGCTCACAACCAGCAAGTTGTACAGCGGTTAGTTCATCGACTTTTGCTTTTTGCATGCTCTGGCGAGTTTGCATGATCATAGCTCTGCTTGCAATCATTTCTGAGACTAACAAACCTGCACCAAGTTTTTTTACAATACTCCTAAACGGATAATCAGTCACTCCAGACATTGGCGCTAAAATAACTGGAGAATCAATAGTTAGATTTCCTACTTGGAGAGACACAGGCTTTTTAGTTGCTAAAAAATGCATTTTTGACACTGTTATAAGCTGTTATTATAACATCTTGCACAAATGAACTTGTGGCAGGTTGTGTTTCCTCTTTCTTACTATCTTCAAGACTAAGCTGCTGTAGAGCAGCATGTAAAATTCCACCTTCAGCAATGGATTCTTTCCACTCTTCATCCTCCATAAGTGCTTTTGCGAACTCTCTTCTCTTCTCGTACAATTGTCCTGGCCTAGGCTTGTACTTTGATAACTCTCTGTCAATTTCATCAAATGATTTATCCTCGTTGAGCATTTCCGTAATCCTATGAGCATTTTCTAAAGCAAATACTCCACAATTACAGCCATCTTTTTGCTGATCAACCGCAGAACTCTTTATGCTATCATTTCCTATCTCTAAGGTTTCCTGCAATATGCCCACTATATAACTAGTATCAATTGGCTTACTAACTAACTTATTTCTATCTTCTCTTGCATGACCTAATGTTTTTTCAACATCATCTTTTTTCTCTTTAAGGCTAGCATTATCTGGATTATTTTCTCTTTCCCGTATTAAACTTCCCACCTCATTACTTAAGGGTACTAGACACTTCTCAGCAATCTCATTAGCAAGACTTATATCGTCTTTTACCTTTCCTTCAACCTCATTTGGTAATTTATTACCAAATGAGTCACAATAATAAGCTCTAAATTGTCTGTTACCATTACATGTGACTATCAGTGTTACCCAATGATTTCCTCCTAAATTAATAATCGAGGCAAAGATTTTTTTTGTGTTCCCTTGTTCTATTTTATACTCTTTCAGTTTTGAGTTTAAAGTACTCACATCACCAGGAATACAAAAAAGTATATTGCCACTTGAATTTTCTGAATAGTTATATACAGCTCTTGCAATATGAGAAATATCATGTTCTTGTAGCCAGTAATAGTAATTTTCTCTATTTGTCTGATGCATAAGAGTTTGTAAATCTTCATGAAACTCTTTGCCACCCAAACCACTATCTCCTGAAGCATTAGAATTTCTACGACTATTGTTACTTGAGGCAGGTTCACTTCCTGGTACAATACCACTATCTGTAGATGGAGAATAGGAATTTCTACGTACCCTCTTATCCGAATCATTTGTTTGTCTTGATATAGTATCTAGTCCACTATCCAGTGATTTACTTCTTGTGAATTTTTGCTCTTTTGGACTCTTTTCTTCCTTTACAGTTCCTTTTTCATCAACATAACCTTTTACCAAGTAAAATAAAGGTTCAATAACCATCTTGTATGTCGCTGCAAGCACTATTCCCATTAAGATCCAAGCTATAGGGTTGGAGATGAGCATAGCAAGTGGTAAGGTTAAGAGGAAAGATCCCATTATTAATCCCAAACAGCCAATGGTAAATGTAGTCGCCAAATATATACAAAAAGCGTAGACAGCAAATCTTCCACTAGCCTTAAGTTTAGTGAAGTGAGTACTCTCTTTAGATTTATTGTATCTTTCTATGATGGCTAACATATTATATTTCACGTTTATCAATTCTAGCAAATTATGAAGGTAAAATCAATATTAGCATTTATATGTAAAAATATTGAGCATTCAAAGCTTTTGAAGTAGAGTAATGATGTTAGTAATAGCACAACATATGCATGATATAGAACATATACGCAAAAACCCTAAAGGATTTGAAAAAGCAATAAAAAGCAGAGGGGTGAAAGAATTTACTACAGAAGAAATATTAGAGATTGACCATAAAAAAAGATCACTGACTACTAAATCGCAAGCTTTAAATAAGCAACGAAACGAGGTCACGGAAGAAATAAAGAGGCTTAAAATGAACAAAAGCCCATGTGAAGAACAAGTAAAGTTATCAAAAAGCATCACAAGTGAGATAGAGACAATCAGCCTCAAGGAGCAAACAGAAAAAAATAAGTTAGTGGATATTTTATCTAACTTACCAAATATTTCTGCACAAAATGTACCAATAGGTGAAGATGAGAGCTCCAACGTAGAAATCAGAAAATATGGAGAAAAAAGGCAATTTAGTTTTATGCCAAAATTTCATTATGAACTCGGAGAAAGGTTAGGCTTGATGGATTTTGAACAAGCAGCAAAAATTTCTGGATCAAGGTTTACAATACTAAAAGGACAGTTAGCTAAGCTTGGACGAGCATTAATAAATTTTATGCTGGAAACACATGTTAATGAATTTGGTTATACTGAAGTGCATCATCCAGTTTTAGTAAAGGATAGGGCGATGTATAATGTTGGTCAACTACCAAAATTTTTTGATGATTCATATTTAACTACCGATAAATTAAGATTAATTCCCACAAGTGAAGTAGTTTTAACAAATTTAGTTGCTGACAAAATAATAGAAGAAAAAGAACTGCCTATTCGGTTTACTGCATATTCAGAATGTTTTCGTAAAGAAGCTGGTAGCGCAGGACGAGATACAAGAGGTATGATAAGGCAACACCAATTTGGTAAAGTGGAGTTGGTAAGCATCACAACTGAAGACCAGTCAAATGATGAGCTTGAACGCATGACAAATGCTGCTGAGGAAATATTAAAAAAATTAGAACTACCGTATAGAATAATGCTGCTTTGTAGTGGTGATATGGGCTTTGCTGCACAAAAGACTTATGATATAGAGGTATGGTTACCTGAGCAAAATAAGTACAGAGAAATATCAAGCTGCTCAAATTGCGGTACGTTCCAGGCAAGAAGAATGAACACTAAATACTTCTTAGAAACTGACAGAAAAACAAAAAAATACGTTCACACTTTAAACGGCTCAGCTTTAGCCATAGGAAGAACAATTGTTGCCATAATGGAGAACTATCAAAATTCCGATGGGTCAGTTACAATACCAAACGTGTTGCAAAGATACATGAGTAATGATACTGTTATAAGCAAACAATAATTTTGACATATAGAAAAGCGAGGAAATAAAGATGAAGGTTCTGGTTATAGGTTCTGGTGGGCGTGAGCATGCTTTAATTTGGGCTTTAAAGAAGTCTCCTACCTTGACTAAGTTATATGTTACTCCTGGTCGCCCGGCCATGGAAAATTTTGGAGTTCTTGTGAATATAAATATTCAAGATTCAGTGGATGTTATACAATTTTGCAAGAAAGAAAATATAGAGCTAGTAATTATTGGTCCAGAGCAGCCGATAATTAATGGGCTTGCTGATGATTTAACTGCGGAGGGGATAAACGTTTTTGCTCCAAGTCAAGCAGCTGCAAAACTTGAGGCATCAAAGTCTTTTACGAAGGAACTATGTAAACAATATGGTATACCGACCGCCAAGTATGAACGTTTTATTGATGAAAGGTTAGCTAAAAATTTTGTCCGTAGTAATAAAATAAAATTGCCGCTTGTAATTAAAGCAAATGGAATTGCAGCAGGGAAAGGTGTCATAATATGCCATACAGAAAATGAGGCTTTTTCAGCAATAGATTCAATGTTAGTGGAGAAAAATCTTGGTGAGTCAGGTGAAGAAATAATCATAGAAGAGTTTTTAATTGGAGAGGAAGTAAGTTTTTTTGCTCTTGTTGATGGGTTGAAAGTAGTAATTCTTGGATGTGCAAAAGATTATAAGAGAGTTGGTGAAAATAACGAGGGCCAAAATACTGGAGGCATGGGGTCATATTCATCACCTTCGATTATAAGTAAGGACATGGAACAAAAAATTATCCAAAAAATAATATATCCTACAATTCAAGCACTGACTAACATGGGAACATCCTATAAAGGAGTACTCTTTGCTGGTTTAATGATTTGCAAAGATAGTCCAAAGCTTCTTGAGTATAATGTTAGGTTTGGGGATCCGGAAATACAATCTATATTACCTAGACTTGATCCAAATTGTGATTTGTTAAAGTTGATGTTGTCAGTTGCAGAAGGCAAGTTAAATACAAAAATGGTGGAGTTTAATCACAAAACTACAGTTTGTGTAGTCGTTGCAAGTAAAGGCTATCCTGGTGATTATCAAAAAGGAGAGGTAATTAAAGGATTGGATAAAATTGAAAACATTCCTGGAGTGCTAGTATTTCATGCTGGTACTAAGCTAGATGAAAATGGTAATTGGATTTCCGATGGCGGAAGGGTACTAAATATAGTAGGAGAAGGAAACACTGTGGAAGAAGCTAAAAGTAAAGTGTACTCAGCGTTAAATTTCCTAGAATGGCCAGGGGGGTTCTTCAGGTATGATATTGGTAGTTAATATTAGCTATTAATTAGCTCATATAAAAGCAAAAAAGGTTACTTTGCAAAGAGTAATACAGATAGAAAAATATCAACTAGGTTTATAATCTATTACTACCGTGTTTGCAATTTTGTCATGAAAAGCTTGTTTATGTTCATCATCTACTGCACATACTAAAACTAGGATTAGTATATCTAAAAGTAAAATAGGATTATAAAGCGATATACAGTAAATTATGAAAAAAGCGATGGTTCTTTTTGTTGCTTGTATCAGAGTGATCTGCTCAAGTGTATCTTTGTCTCTTACACGCATGCTAAATAACAAGTGCCCTAGAGTGCCGCCAAATTTCACTAGCATGAATATATGAAATATACATGGTATTATTAAAAATAAAGAAAATACAATCGTGGTGATTACAATTATTGCACCCATGATCCCTTGTATTACGTGTGTAAGTGAGAAACCTACCGCCATTAAAGCAAATGGTATTGCGATAAATAAAATACAATCAACTATAAATGCTAGAATACGCCTTGTCATTGTTGAGTAGTTTACGTTTTTATCCATACACTGCCTATAAAAAAAATATCAACTAGGTTTATAGTCTATCACTATTGTTTTTGCAAATCTATCATAGAATGCTTGTTTACGTTGATCAAATACTGCAAACAAAAATAAAATTAGCACAATTAAAAGATATAGAAAAGTATAACCATGATAATGCAGATGAAGCAAAAAGCGAAAAATAATCCAGATGCTTCCCTTAGAAAGGCATCTTATTGTTGCTTGCATTAGGGTAGCATTTGTAAGTGTATTAGCATCTTTAATATGCATACCACACAATAGTTTTCCTGGGGTACCACCAAGTTTTGTTACCATTAATATTTTGGATATTGTTAGTGTTAATGTTGCAACCACTGTAAAAATTACAAATGGTATTTTTGTTGCTAGTTGTTCAAGTTCCTGAAAAAAGTCTTTATCTTCTAATGATGCAATGAATACACCATAGATAAAAGCAAAGATAAAATCAGGGGAAAATATGATGAGGTCAAGTACTTCTGCTGCAGCACGCCTTGTAAATCCTACATAATTTACTTTAATATTCGTTTCAGTATCCATAACCCCACCTACATTTTGCAATATTACCAACTAATATAAAAGTATGTTATTAAATAATCATAAATATTCTAATTCAGGCAATACTAGCTGCTTGTGCCACTCTATTATTTGAATTAACATTAAGTTATTTATAGTTAGGAAAGTTATGTCAACACCAATCACAGTTGCGTATGGTGACGGTATTGGACCAGAAATTATGGAAGCGGTGCTGTCGATATTGCGTGAAGCGAAAGCAGAGATCTCAATAGATATTATTGAAATAGGGGAGCGTGTTTATAGTAAGGAATGGTCTCATGGAATTTCTCCGAGTGGTTGGGAATCTATCGAAAGGACAAAGATATTACTCAAATCTCCAACAACAACTCCGCAAGGTAAAGGCCACAAAAGCTTGAACGTTGCACTCAGAAAAAATCTAGGGTTGTATGCAAATATCAGACCATGCATTTCATATCATCCTGTCATAGAAAATAAATTTGATAAGTTTGATATTGTAGTAATACGTGAAAATGAAGAGGACGTTTACACCGGAATAGAGCATAGGCTCACTGGTGACTCGTACCAATGCACTAAAATTATTACTAGATCTGGTTCAGAAAAAATATGCAGGTACGTTTTTGAATATGCGAAAAAACACAACAGAAAGAAAGTAACTTGCCTGACCAAAGACAACATAATGAAAATGACTGACGGCGCTTTTCATGCAGCGTTTGATCGTGTTGCAAAAGAATACCCAGATATAAAGGCAGATCATTATATAGTTGATATTGGAATGGCAAAAGTTGCCACAGAACCCGAGAATTTTGATGTTATAGTAACTGAAAATCTATATGGCGACATATTATCAGATATAGTGGCACAAACCTCAGGTTCTGTAGGGCTTGCAGGAAGTAGCAATATAGGTAATGAATATGCAATGTTTGAAGCGGTTCACGGCTCTGCTCCTGATATTGCAGGAAAAAACATAGCTAATCCTTCTGGTCTTTTAAATGCTGCAGTGCATATGTTGGTCTATATTGGTCAAGTGAGTACTGCAAAACTAATCTATGATGCATGGCTGAAGACTTTGGAGGATGGAATACACACTGCCGATTTATATAAGAAGAAAAGGAGTAAGCAGAAAGTTGGTACCAAAGAATTTGCAAAAGCTGTTATAGATAATCTAGGGAAAAAACCCACAACGTTATCTGAGCTTATAATTAGCAGTGATTCGGATAGTAAAATAAATAAAGTACAAGACAATTACGAACAAGATTACAAAGTTAAAAAGCTAGTGGGTAGCGATATAACGCTTGCCTGGGACAAATCCAACAATTTTGATCAAATAGTTAGGTTATTTGAATCGAGTAATCTGAAAATGATAGCAATATACTCAAAAGGACTTGCAATTTGGCCAGGAGGCTCAAAGTCTTCAAGTGACCAAATAACCTGCAGGTTCATTGCAAATAATGAAATTACAAATAGTGATATAAATAACTTGCTAATCAAACTTGAAGAACACAATTTTGATGTAGTGAGAATGGATAAGTTGTATTTATATGATGGGAAAGAGGGTTTTTTCTCTTAATGAGAGTTAATATTTTTATGATTGCATAAAACATATAAATACAATATACTAAAGATATAATTTATTCATATGAAATATAGTCATGGGTCAACATTTTAAGTTAACTAGTCAGGAGTTTGATTGTAATGCTGACCTGTTCAAAGTATTAGAAATAAAAGCTAAGCAAGTTGTAGACAAGAATTATGAAGAGCTTAGCACGATTTTGAAGGAGCAGCATAAGAAGTTAATTCTTGTAAGTCATCCTGACAGGGGTGGAAACAGAGATAGATTTGATAAAATTCATAAAGCCTATCAAGAGCTAAAAAAATATATTGAACCTTTGGAATCAGGAAATCCTTGTGTTAAAGTCAGTATTGATGCTGAAAGTGATGGACGTTTAACAGTACATGAATTCAATTATAGGAAAAAATTATTTGAAAAATTTAATATCACTAAAGAGGAAGTGATAGGAAAGAATTTTGTTGAGCTTGCTTCCATATTGAAAAAGAAAAATAGCTCACTAGAAGAAGACTCGAAACACAAAGATGAATTAATTTATAATATAAATTCTTTTGCAAGATATGGCTCACTTTTCGATAGTAAAGTCAAAAAGCTAAGAAATGAGCTTGATGAGCACTTAATGAAGCCTAACATGCAACTATTAAATTATATCTCTCCTTTAGAAAAGTGTGGAAGTCTAATAAAGGAAGACAAACAAGCACTAATGCAAAAGTTTATAAAGCGTAGAGGTGATTTGCTATATAGTACTTTAAAGGCTAAAGTATATACCTTACTTCATTTAGCTTGCGTCCAAGCAGCTTACTGCTATATTTTCTCGCCTACTTGGTTAATTGCCAGTAATACCTTGATGTATTTATGCTTGTCACTAGTAGTATTAAATTTTATTATGGCAAAGCTTTTGCCTTCGTTAACAGAACATTACGAAAAAAAAATACAAAAACTCTGAGATTTCTACTGATCAATATGTAAATAGAAAAAATTGTATTTACTTATGCTATAAGCTTTTTGTTTTCTATCCTTTGCCTATCTTTTTTACTTCTTTAATGATAAAGGATTTTGTTTCTGGCAGTTTTTATATTGATGTAACAATATTTGGTACTTTGTCATTGTTAGCACTGCTAGCTACTGAGATATTTAGTCCTACATTTTCAAAAGGTTGTGAAATATACACTGAAAAACACATGAAAGATTTACTAGAAGAGGATCCAAGAGATAGAGTGCAAAAGGAGACTGATCTGTTAGGACGGTATGATCCACGAAGGCTATTAATGCCGATAATTATGCCTCTTGTTAGAAAGTGTTTTGCAGAAGTGGCAAGCGAATTTGCTGAGAGGAATTTTGATGAGGTAAAAACTGATATGTCTGATGTTAATGCCGAAGGACTATCTAAGCCTAAAGGAATTGAATTTGCACAGCAACCAGTGTAGTATAAGCTTTTAGCTCTATGCATGGACTCAAAAAAAGTAGAACTGATATTTGAAAAATTCAAGCAATCAAATCCTACGCCAAAAATAGAGCTAAATTATACCAATCATTTTACGTTATTAGTTGTAATAGTTCTGTCAGCGCGGACGACCGATATAAGTGTTAATAAAATTACAAAGGAGCTATTTAGTATCGCTGATACACCAGAAAAGATGTTGAATCTTGGGCAAAGTGAGCTGAGAAAATGCATAAGCAGTATTGGTTTATATAATTCCAAAGCAAAAAATATAATCGGGCTCAGTAAAATATTGATTGAGCGGTACAATAGCAAAGTGCCTACTAATTTCGATGATTTGGTATCTTTACCAGGGGTTGGGAGAAAGAGCGCTAATGTGTTCTTAAATTCAGGGCTTGGTATTCCAACATTGGCAATTGATACTCATGTTTTTAGAGTAAGCAATAGAGTTGGGCTTGTGAAAGAAAAAGATATATTTAAAACAGAGCAATCTCTTTTAAATGTGGTTCCAAAAAAATACCTGCTTTATGCTCATCATTGGCTAGTTTTACACGGTAGATACATTTGCAAGGCACAAAAACCTTTGTGTGAAGCGTGCACAATTCATGATTTATGTGAGTTTGAATGCAAGAGGTATAAAGTCTAGCACACTACTCCGATATTCCTTCCTTTTATCATTCAAGTTGGTTCCTTTATGATGACAGTTCCCAGATATTGGTTCTTTTTTTTCTAGATTCCAGTGTCAGCTACTTGAGTGACATGATGGAATATCATCAGGGTACTCTCCTTCTTGTCATCCCAGTGCTTGACACTGGGATCCAGTCTTTCTTACCAACAAAAACTTACCATAAGATGGCCTCTTTTGTGCTCAAAAATTTCTGAATTCCAGTGTCACGCATTGGGATGACGCCTAAGGGGCTACTCGCATGACACCCTCTTTTTAGCCCAAATCACAATGTTCGTACAGCTGTGAGCCACGCGCTGCTCTTTTAGTTACAAATATTAAGACATTAACTAATTTAAAAAAGACAAAAGAATCCCCGTATAGCGAGTTTTAATAATGTAAATTGATAATGTGCTAACAAGCGCGATTTGGCTGAATGTAGAAAAAATAAAAAGACATGCAGCCGCTATAATTTTACGTAATTTGCCAATAAATATCTGAGTTTTTTACTGAATTTCGTCATTGAATCTGCGCAGATCAAAAACAAGAATAAATACTCTTATTGTAAGAGTAAGGGAGTTGGCAAAATCTGTCAAGGAATTTTCTGTTGGCTAAGGTTGTGACAATAAAGTTAAGCGCTGCCAAAAACTATGGAAGAAGTCATTATAATTTGTATTATATCTTTATAAAATGGTTCGCATAATTTATCTAGAAGTGCAACTAAACAAATACAAAAATCAAAGTGTTGCGGTTTTCGGCCTTGGTAAAACTGGTTTGTCCGTCATTAATGCCCTAACAAAAAGCAGTGCAAAAATATACGCATGGGATGATAATAAAGAGCAAATAGCAAATGCAAAAAAGATATATAAAGAGTGTAACTTTACTCATCCCAATGAGTATAATTGGCATGAGATAAGCACACTAATTTTGAGCCCTGGAGTGCCAACAGAGCCACATTGGATAGTAAAACTTGCAAGAAACTTTAACTGCAAAATAAAATCAGACATTGAGCTATTTCTTGAAACTAAAACTACAAGCCAGAAGGTTGTAGGCATCACTGGAACAAATGGCAAATCAACCACCACGTCATTAATAGGGCACATATTAAAATCCACAGGCAAAAAAGTAGCTATTGGCGGGAATTTAGGTGTGCCTATTTTGGATCTAGAAAGAGACGCAGAAATTTATGTAATTGAATTCTCCTCTTTTCAATTGGAGCTAATAAATAAAATTAATGTAGACATTTCTGTATTGCTCAACATCACACCAGACCACATAGATAGACATAGAAGTATGAATAACTACATAGCAACTAAATTAAAATTGATAAATGGTAGCAAGATTGCCGTGATAGGATGTGATAACAAAATTACCGCTGATGTATTCAATAAATTCACTGGGAACAAAATTCCAATTTCAGTAACATATTCCCTGGTGTCATTCCAGCGCATGACCAGAAAAGAAAAACCATTGCCAAATACTCAGATGATAGAGGGTAGTGCAAGAGATCTAATATCATTGGCAGATAACAATTTGCTTGATTATAGTGAACAGATTACTGGTATAGATCGAAATTATCTGGATCCCAGTGTCAGCTACTTGGATGACAAAAGGAGTGCTGAGATTCAGGAGATCTCGCTAAAACTAGAGAATCACAACTTATCAATGAGTGATATGAAAGTAAACCTAGTATCCAATGTAGAAAATATAGTAGCTGCGCACACCGTGTGTAAGTTACTTGGAGTAGATAGCAACACTATTGTCAATGAAATCAAATCCTTTCCAGGGCTAAGACACAGAAATGAATTTCTTGGCAAAATACATAATGTACTTTTTATCAACGATAGCAAAGCAACCAATGCAGAATCGACCGAAAAGGCAATTTTATCTTATAAAAACATATATTGGATTGTTGGCGGAAAAAGCAAAAAAGGCGGAATAGAATCATTAAGCAAGCATTTCACCAAGATTAGAAAAGCTTTTCTTATTGGAGAATCAACTGAAGTTTTTGCAAACATTATGGAGAACAAAATAGATTATATGAAGTGCTATAATCTAGAAAACGCATTTAAACTGGCTTTTGAAGAGGCCATAAATAGCAAAGAAGAAGTAGCGATATTACTTTCTCCTGCATGTTCTTCTTTTGATCAGTGGAAAAATTTTGAAGAACGCGGTGAAGCATTTTGCAGAATGTTTGAAAATCTCAGGTACAATTACATGTAGTGTTTAGTATAATGTTGTATGGAGCAAAAGTTAATAGTAGATGAGCTGATTAAGGTTATTCCATTTGAAGGAATAAGTGATGCAACCTTATTGAAAGCGTGCACGAACCTTAACTTAGCCAATAGTTTTTGTAAATTTCAAAATGGAATATATAGTGCTTTGGAGTACATAGCAGAAAACTTAAATAGCTCAATGGAAGCTGAACTAAGAAATTCCAATTTAGAAGATATGAAAGTGCGAGAGCGGGTAAAGTTAGCTATTCAAATACGCCTTTCAAACTACGCTAAGTTACCAAATTACAGAGAGTGTTTAAAAAATGTTTTATCATTCTCCATATTACCCCAAAATACATACTTTTCTAGTAAACTCTTGTACAAAACTGTGAGCACAATTTGGTACGGTATTTACGATCAATCAACAGATTTTAATTATTATACAAAAAGGGCAATATTAGCTGGAGTGTACTTAAGTACGATACTTTTTTTTATCAATGATTACTCAGAAGATTTTGTGGATACTCTCTCATTTCTTGACAGGCGTATCAACAATGTCATGACGTTTCAAAAATTCAAAACTCGCTTAAAAGGAATCATAAGAAACTTCTTATAGGCTTTCCATCACACTGGTTATTTATATTCTAAGATTATCTTGTTTTTTTTAATCTTTATGTTAAAATATTTAATGTTTATTAAAAAGGAAATGAAAGTTATTTATTACACCAATGGTAATATCAAGCCAGAAGAAAATACAAAACACGTGGTAAACTTTTTTGGAGTACTTGGGTGTATTAAGGTTAATGCTCGTGGTAAAAATCCACTTAAGGGACAAGAAAGCAAGTTAGTTAAGCATTATTTTGACTATCCTTATTTCTCTAGAATCGTTAATCCAGAATTCTTTCAAAAAGAATTGAATGATGAAGAAAGAAAATTCAATAGGATAATATTATCATTATGGTTATGTTCTGCTATATTATCCACTGCTTCTATTATATCGTTATACTTGGCATACCAGAATCAAAAATCAAAAAAGGTACTTACAGGGTTAGCTTTTGCATCAGTAGTGCTATCAATTTTGGCTGCTATATGTTTTGTCGTACTTTGCTTATGGATGTTTTTTGACTTTGTTAAGAAAAGGTTTGTTGCACATAGAATGAAAAACTTTTTGGAAAATGAAGTCAACCCTGAGTGGATAAAGAATTACAAAAAAGAACTTGTAGGTGACGATAAGGAAGTGGATGCAGAAGCTCACGATCAAGAGTTAGGAGAAAATAAAGATGTAGAAGATATTGTAGAGTTCCTCTTGGAAAGAAAGAAAATTGTAGCATTATATAAGTTTCTAACAAACGGTGAAAAGTTAGTTCAAGCTGGAATGGCAATGGTAAACACGTTACTTGTAAAAGGTGTGCATCCAAACAATATAATTTTGGATACTAACTCTCTTGGAGGAGGAATTGCAGCAGAAGTTTTAAAAAGATTTGAAAAACAAGGTATCTATTTAACATTAATTCATAGTAATTCTTATAGCTCACTTAAGGATGCAACTAATAACTTTCCTCATGGGATAGGGAATTTTTTCATGAGACGGCTTCCTGCAAAATTCTTGAATTTTTGGTTTAATCGTTGCGGATTGGAATTTAATTCACGAGAGATTATAGAGAATACAAAATGCCCTGTATTAATTGCTGGCAGGAAAGGCGATACTGTAATTCCACAGGAAGCACAACTCGTTGGTAAACTTCCAGATTCATCCACATCTGACACATCTGAATGGTTTAGATGGAATATAGTACTTGAACACGATCCTCAAGACACGGAGTGTAAGAGCAAAAATATTCATGCTGATCATAAAGAACATTTAGTTTATCGTGAGGATAATAATGATATAACAAAATACACCAGTTACGAAGAAAAAGAAAATAAATTTATTGAAGAAGCGCATAAATATTTAATAGACTCTGAATTTAATAAAAATTTTGATCTAGGGCACTACAGAATAAGTAATTTCTCCGGAAACTTGACGAAAATAGAACTGAAACTCGTCAATGAAAAACCTATACAAGTTTAAGTTGATAGAGAAAGAAAAATTATTTTTGCAATACCGTAGGTACGCTCCAAAATTACACTGAAGTTTTTATTGCACTCAAAATTTTCGTTCTTCCTAATCTCTAGAATTATTAATGCATCATCATTTAACCAGCCTGAGTGAGCTAGCCTGTCTAAAGTTGAGTTAACTAGATTACTATTATAAGGTGGGTCCATAAAAACTATATCGCACTTTGAAATAGGTCTTGGTAATCCGTTAGTATTGCAACAAATTAGCGTGATATCGTTCGTAATTCCAAAATCTTCTGCTGTTTTTTTAGGCAGTTGCAAATTGTAATAATCTGAATCTACCATGAATGCATGTTTAGCACCTCGAGAAAGTGCTTCAAATGAAAAAGAGCCACTTCCGCAGAATAAATCAAGTACATTTAGGTTATAAATAGGTTTTCTTGAAGAAAGTATACTAAATATTGCTTCTCGGACAATACTCATAGTGGGCCGTGCAGCTAAATTCTTGCCTGTAGTTATTTTTCTTCCACGATATTTACCCGCAATAACACGTAACATATAAAACAAGTTCGAAGTTAACTAATTATTTATAATACACATTTAATGTCAACATAGCTTCAGCAGTCTAATAGAAAGAAGGTTGCTTGTGGAGGAACGCAAGATCAATCGCTTTTCTTTGATTTATTTTCTATACTGATTGCACGACCAATCTCGTCTTGTAAATCATCATGGTTGTTTTTTTCATCATGACCCATCCCTTCAATTCTACTTTCTAACTCTAACTTAATTAAAGTATTGATTTTCTCTATACTATCGAGGAAATTGTGACACTCTTCATCACTATATTCCTCACCAGATGCTTTTTTTTCTATAAATAGACTTTTAAATCCTACTAAATCAGAACTCTGATCGGCATTCAACACAATATTTCTCTCTATAAAACTAAGATCTGATAGTAACAAACTAACCTCTAATAGATCTTCACTTTCAATGTTTGCAAGATTATCAAGATCGTCTAAAATAGAGAACATCTTAAGCTCCTTCTGTGCAATTTCTTTGTCTTCTTTATCAAATTCTGACGATAGCCCTTTATCATCTATAAGTCTCTCATTCAGAGCTTTATTTAGCTTTGAAAGACTAACATCACCTTGCTTAGTGCTATCTAGTAACAAATCTACCCTCGCTCTGCGCGCATTTAAAACATCATTGTAATCGTTTAACTTGATATTACCATCTTCGTCTTGCTGAAGACCATAATAACTTAGCCCTTTGAAATTACGATTCTTCATCATTCTCTATGTTCTCATTCCTTTCATTATCTTGACGCTCTCTATCTTCTCCGACACGTATAGCTTCTGTAGTGTTTTTTAGGGTTTCTGGTTCCGTACCTAATTTTCGATTTGATTGATTAGGCTTATTTTCTTTTGATGATTCATCTTCTTTTGGTTCTCTCTTGCGGCCAATAGTGTAGTCATGAAGCTTCTCAAGAAATTCCCGTCTATATGTTTTTGCTCTATAGAGTAGATTATGCTGGTAACCATCCTTTTCTCCTTTAGCAGGGTTAATTCCTATAGAGTCGAGACCATGTTCCCAAGTAAACTTCATAGCATCTTCTATCGTATAGCCCAAATGTGATCCTACATATCGTTTATAATATTCTAAATATTCACCGATTCTTCTGTGTGCAATTTTTTCTTCATCAACTCCAAACGCCCTGTAGATTTTTTCCTCAAGTTTATCAACGTCACTTTTATCAAGTTTATCAACGTCATTTTTAGGTGATATTGCAAATTTTGTTGCTTCAATAGTAGCACCTACAAGCTTACGCGGTACATCAATAGCATATTTCAGCACTCCTCCAACTCTTGGTATTTTACCTAGCTGATTAGCCGCCTCTTCAGCTAATCTATTTGGTAAATGAGTAACCCAACTGCCTACAGACTCTAGTCTTCCACCAATAGCATCTTGCACTACTGATTTACCAGAATATAAGATTTGACTTACAAAAGACGCATCTGGGTCACCATGTGCAGTAGCGCTTGGAGAATGCTTAGAATACATACTAGATATATTGTAAACACTGTATCCACCACCAGCGATACTTGAGCCCATCTGTTGTACAAACTCCTTTAAAGAAAACATCAAAAACGAAAGCAAGAACAATACAAAGATCTCTCCTGCGTTGATTAAATAACCTCTCTGTATGTCTTGCACCCTTTGGTAATCACTATTTTCTTGATAGTTTTGATTTATATCATAAAAATTCTCTGATTGGCAGCTTACACTTTGCGTAATTATACCTTGCACTAAAGACTTTATTTCACTTTTTGAATTTGGTTGAATGATACCCTTTTTGTAATCGTCTATTATTTTCTCATAATTTCTGCATTCTTCTTCATGCTGTTGAGACTGACAATAACGCCTTTTTATCTTACCATCTATATTATCTATCAATAATAAGATATCAGCCTTTTCTGATGCATGTAATAAACTATTCGTTAGACGCACTAGATCTTTTTCACTACAATCAGCATCAACTACTATATCACTTTCTGCTATATAATGGTCTGCTGGATTATCTTTAGTACCAGGAATTGGGTTAAAGAAAGGGTAATCTATATAACGAAACCCTTTTTCAATGTAATCCGGTGGAAGAGGGATATACCCAGCACCGCCAGTAAATTTTATTGTACCACCTTCTCTGCTTATCTTTTCTATACCTTCTATGCTTTTATCCACATTCAGTGGGGAAGCTTCTCCGATAGTGTAAGGTACAAAAATTTGCCCTGGAGTCCAACCAAAATACTGCTTATCAAAGCCACAAGAATCACCAAGGCATAATAACCTTATCTCAAGCCATTTATTATAGCATACAGTAAAACCTAATTGTCTATAAAAGGTGTTCATTATCATTGCAGCAAGTAATGACAGCAGGGTAAATATCATAATTGACTGCAAACAGAAACTAATACAAAACTTTATCCAACCCTCAAACAGACTTTTCAGTGGTGAAAATAAAATAGAGATTAGGAATAGCGGCATTATAGCTACAAGAAAAGCTATACCCATAAAACCAGAAAGGAATATTATGTAAGCATACATACACAGCAGGAAATATAAGACAATCCCTATAAAAATTGCCGGTATCATAAGGAGACTTGCCCACATTTGATAATGTAAAAATGCTGCAAACTTTTTCCAAACAGAGTAAGCAAAAAACTTATTAAACATATCCTCCATGAAGCTAAACAATTTAGCTTCATTTCCTTGAGCAACGTTTGAATTACCCCCGGTGTTCATGTTGGGAGCAAAATTAGTAATTATGCTTATCAATTGTTCAAGACCTTTGACAAATAAAACAAGAAAATGATCATAGAAAAATCTAAAACTTCCAGGAGATATAAGCACTATTACTAGAGTGATTTTCATCATTCTGATGAGCATATCATGCTTAGTTTCTCTTATTATTCCAAAAAGATAAAGAAGCGATGAAATCACTATAAATAGAACAAGCAAGGAAAGAACAAAATTGTGAAAGCTCGTACTTTTTTCAGCTATATTTTGAAACATCGCTTGTGCAGCTGCAGGATCATTGCTATCAAAATGCTTTTTACAATTTTCGTTAATCAATAATACACATTTTAGATAGTTATAAACATAATCAAAAAATCCAAAGTTACTTGGTTTCTGCACTCCGCTCAAAAATTCAAAAGAGTAGCCACCTGCATTATCTAGATAATATCTATCTAATATCTTTACATATATTTTCCATCCTTTTTCTAACCTCACCGTATTACAATTCCTGTCCTGTAATGTGGTGTTATCTCTGTCTAAAGTAAAAAGCCCACTTCCATCTTCCGCTACGGAATTGTAACCTAGATGTATAGTAGGAGACTCAGGGTTACGCATGGATTTTAAATTTTCGTTAGGACTAGAATCGCTAGGCCTTTTAAATAAAAGATAAGCACCATGGCCGTTAGTAAACCAACATGGAGCACCGCGTTTTTCTCTGTTATCATCTTCATTAATGCACTTGCACTTTACAGTGCAACTTGCTTTAGGCTTACTTGAAAATTTTTGTATGCTAGGTTTATAATCATTACAAACTAAGTGAAAGTCAGGCAGACTGTTGTCACCTTCCCCTCTTTCAAATTTGGTTGCATATTTTAACTGCTCCAAACTTTCCAAACTATAACTATTTTGAGATTCCTTCTTATTACTATTGCTCCAAGATGTCCATGCACCATTTACTCGTACTACTAAACTATCTCCATTGGTTTCAAGGCCGGTATCCTTCCACTTCACTACTTGATTAGGATGAAAACCATAATTGATTTCTCCGGTTTCAGGATCAATAGGTTCTCCACTTTCACCTTCTGGAAAAAACGCATCATGACCGATTGGAAAATGAGCACCAATTGCAATGGGCTCAGGACCAAAATAATCAGCAGATATACATCTTGGAAAAGGCATATCATTCTTACTACAACCTGTAAACAGCACACAGATTACCAAAATTAATAACCTAAACCAACATTTGCCTAAGCGTGATTGCATACCTAAACTTTTTCCAATACAGAATAAATTTCTAAAACCTTACTTCAAATATCTTTTTAATTAGTTACTCCATATATCTCATCAATCTTCCTTGACTTGTCCTTTTGTTTTATCAGAATCCTTTTGCTTATCTGGCTGGCTTAGTGTTTCAGATTTGCTCATTTCTCTGCCAGCACTCCCTTTCCCATCTGCTTGCTTTGGTGTATCAGGCAATTTAACTTCAATTTTGCTACGATCTTTACTCATTCCCTGCTTGATGTTATGTATCATATATTGGGTTCTATCATCAAGGCCAACAGTTGACAGCATAGCTTGTGATGCGCTCCTAGAAATATGACTAACACTTTGGGCAACTCCAAAACCAGAGCTGAACAACGCCTGCGCCATAGTTTCTGATATAGAAACAAAAGCTTCCATTGCACTAGCAATGATGAGATATATAAATGCCTGGATTAGATCTATAGGTAATGCTGAAAAGTGCCCACCAGCCCTTTCTCCAGTACTGAGCGCAACATCAACACTAGTACCAGGACTATACCCAAGAGGTAATATTGATTTCATAAGACACAGATCATACGATAAAAAATTTACACTAATTAAGCATTGATAGCATGCAGAAAAATTTGTGAGGTTGTATAGAACTGAATACATTAACTGATTTAAAAGAGACAAGGATGAAAATAAAATGACTGGTTGCAATGAAACATGAGCCAGCGTTTTTATCCAATTATCAAATAATGTTTTAGTTTGTTGAAATAGAATAAATACGATAAATAAAGGTGCCAATGACAATAAAAATGCCACTAAAACAGTAGATATTACATACTTAAACGTAGCACTAATAATGCATCTTAAAAACACAAAAGTAGCATAAAGTATTGCCAAAAATGCAATAAAGCCAAAAGGTCCTGATAGCATTAAAGATAAAAATTTCAGCCATGTTTCTCCTGTAAATAATACTCCCGCTGTTAAATCTAAGAATGCAAATTTTTTACCTCCTTCTCCTATATAGCCAGAAAAACTATCAACTAAATAAGTGCTACCATCTATAAAAAGTCTGGATAAAGTTGTGCCAAAAAGTTCCCAGCTTCTATCGCTAAAGGCAAAAGCTATAAATGCTATCTTCATCATCCTTACAATAAAGTCAAATTTACTTAGCTGTATTGTTCCTAGCATATAGCCAATAACAGTAAATATAACGTATAGAATAAGCAAAGCTCTTACTCCTTGCAGAAGACCTCTTGCATATCCTTTGTATGAATCTTTAACGCTGTCCCCAATTACTTCTTCTTTTATAAATTTAAATACCTCGTTTACATTCGATGAAATAAAATCATTAATTTTTCTTTTGACAAATAAAGTTACTGTGTACTTATTATTTTCATAATATTTGCCGTCTTTGTCCGTAATATCATCTTTCTTTACGTTTTCTACATTAATACCAAAGTATATCTTTTTAGACTCTTTACCCTTTAAATGACTTCCATCTATTGCATAGTAGACTACATTATCCTCTTTTATTTTATCCAACCTCTCTACTTCTTTAAAATCATTAGTCTTTATAGCAAATGGATCTAATGGCGGATTATCACCCAAGTGCATATACAGTTTTTTACCACTATCGAAGTTACATGATCTAGTCACTTCAACATAATACCCTCCCCTATTAGCTCCATAATTACCATAATCTGCAATAGCAAGCATCAGACTATTTTTATCAGGTACTACGTTATTATTCACTGTATAGTAATGATTTAATCTCAGAGAATAATCTTCAAATTTATAATTAATCTGTGAACATACATTATCTCCTTCCGCACCTTTCTCATTTGGAAAACATTGAATACCTTTAGCTGTATTCTGATTATCAAGATCGCCAACTTTTGCAACAAGAGCCTCAGCCCAAGAAATATCTCCTCTGTTCTCTTTGAAGTTTAATTTAGAATTTGATATTAAATTAATGTCAATCTGCTTAGAATCCCTCTTATTTTCTTCAATCTTTTTTAGTTCATCCTCAATACCTTTAAGGTGAGAATACATGTCACATGTATTTCTTTCATCATACTTCTCATACCTTATAGAAGAGACGCAATCCTCCCCTATACCTTTTGCGTTGTAACATATATTCTGATAGTAACAATTAAGTTCATAAGAACTGTACTTGTTCAGCTCATTAAAATCACACCTTTTCCCATTACATAATTCATTCAGTCCTATTTTAGTTCGTCGTAGATCTAACAACGCACCATTCATCCATGGACTTTTATCATTAAAATGTACTTTATTATCGTATGGAGTGTAGCCGTTACCAACTAACACTTTCATTTTTTCTTTGCTAAGCAACGGAAATTCTACTTTAGTCCTTTTACCAATTTCTCCACAAAAGAATGTTCCTCCACCAAACATGTCTTTTATTGTAACTTTATCTTTCTCATCCCCTCTTTCAGTTCTATAACAATTGTCATCAAAACTGATTCCTCTTCCTTGTGGATTGTCATAATCAATCGTTATCTCTCTGGGAATTAAGCTAAAGCTTAACTTATCACCAGGATTTGCTTTAATTCCAGTATCTACATAACGTCTATTGCTATAGAATTCATTATTTCCAAAGCCTATGTCCCCACATATTTCTCGTTCATCAAGACTAGTATTATCAGTTAACTTATTACTGTAATTTGGTATTAAATCATTAGCACAAAATACAGCGGGCACAAGTACTCTCTTTGGATTTTTCCCTTCTTTAAGAGGACAAAGATTTACTGACCCACCAAGAGTAAATTTGATTTTCTCATCCTTGCTAATTACTTGACCAGAATCAACCCAATGAATTTTAACTCCTTCGCCAGCTTCACGAACTGGAACATCTATACTGACACTAGTATTTCTGCTCTGCAACCCAGGTTCAACACAATCCATTGTGCAGCCAGTAATTACAAGACATAGTATCAATAATAATGATTTTCTGCTCATCATTGATTTCCTGTGTTTGTCGGTATTTTAGGTGCTGATCTTTGAGCTGATTGTGGTATTTGAGGTCTTCGACTTGGTGTACCAGATTGCTGACCTGCTCTTCTTTGGATACTTTGTTCATCTAAACCTACTGTTCCCATTAAGCTTTGCTGATATTGCCTTCCTGGTTCGCTTGCTACATAAACACCAAACAACGAATCAGATATTGTTGAAGATGCCTCAACTAAAGCTTTCATAGCATGTCCCAAAATCACAAAAGCTATCATAGCTGTGATGTTAGGTGCATGTTTGGAAGCATAACCATAAAGAATACAAGGATTAAAAATCTTTAAGTTAAGATTAAGTATACATGTAGGGCAGACCTCAAAATTAAAGACCGAATACACAATATAATCCATAACCTGGCTTATTAATGATATAAAAATTAAAAGCACTACCGGATGAATTGCAAATCTTGCTAAATTTTTGACCCAATTGTGAAACATCTGTCTAGTATATCCAAATAGAAGGCAAATAATAAAAAGAGGCGCCAAGGAAAGCAATAATGCAACTATTGCTATAGATGTGATAAAAGAAAATAAGGCGTTAAACATCGATAAGCTCACTGTTATCAAACCCCAAATCACCAAGCAAAACGATACAATACCCAAAGGACCGGAGAATATAAGAGATACTATTAGTAACACTGAGTGTGCTGATAAAAACCTATTGAGCGGTAAATCAAGAAATTCAAAAACATTTGATGTTGTACCTCTGAAATTTGCTATTTCTATTAACTGTTTTGGAGCATTAACAAAAATAGAAAATGCATTGTTATAAAAAAAACTCCAACTATTATCGTTCAGCAATTGGGTAATAACTCCTATCTTTACACATATAATTAAAAACTCATATATAGAAGCATGAGACAATCCAAAAAAGTAATAAAGGGTGTATAAAACTATATATAATACTAATAACGACACTATTGTAGATCTGATGGTATTTGTTCTATTTGATGCTACAAAACTTTGATAAAGAGACTTCACAGGGCTAGTATCAGAGTGAATCACGTTAGTGTCTTTGTAGCTAGAACCGAAAAATGCAGTTTTTACTTTTTCATCAAAAAAATTATATATCGCACTAAAAGTTCTTACAGGTGGCTCTTTAGTTGTAAGGTTAATGCTAAACTGACCCTCATTTTTCTTATAATCACAGCCATGATCTCTTATTCCGTAATATATAGTGCCACTCTTGTCCTTTAGCTTTTCTTTTAAGCCTTCCATATATTGAGTATTATAAACTTTGCTAATGTCTACAGGTATATCTCCCTGAGTTTCATCGGGCTCACGCTCAGGAAATTTGTCAGAAACGCTTATATATAAGCTTTTTTCTAAATTAGGGATTCTTGTTACTCTTATGTTGAAACCACCCTTGCCCTTACCATCACCTAAACTAAAAGTTAACTCTGGTTTTGGATGGTTACGATCTATCTTATGATCACAGTTAATACATATACCGCCTCCTGGAATGTGTTCAAATTCCTCATTATCCATGCGAACACGTAATAGTGTAATGTCAGTTTTTACCCATTTTTCCTTTAATACGTTATCAATAATTTCAGCAATAACAGATTCACCTCTAGAACTTAAAGTATTGAATATCTCACCTTCTATACTATTGTATTCAATATATACGCAACCTTTTTCTCCGCTGCCGAAAGAAAATTTACATATACGTCCACAGAGTAAATTTAAAATGCGCGTATCTATCTTACTTGCACTGCTCTCTGAAAGCTTGCTACAGTCTACATTTTCCCCTTGCTGTTTTATAGAGTCGATGACATTTCTAATTTCCTCTCTTTCACTTTGATCTAATTCTGAAGACCAGTACTCTTTTCCATTTAACCATTGTGCATTGCCTATTTCATATTTATTAGGACATATTTCACCTTGACACTTCTCTTGATTTAAAACATGTGAAAAATACTCCTTTTCCCCTTCACCGCAACTCTCGTCAATTTTTTTATAGGTGACCGTGCCATGATCGTTTTTACACATTTTACTTCCAACAACACTAAAGCTTATCGCATCGCCAGCTTTAAGCGCAAACGGTAATGTAACGTTTCTTACTCCAGGTTCAATTGCAAAATCTTTATATTGCGAACAAAAATTAACCTTATTAGGTACTATATTAATCTCTGTTACTTTTATTTTATCCGAAATATAGACTCCAGAATCAACCCATTTCTGCTCTGTTGACACTATATCCAATTTCTCACGCAAGCCTGATGAATCTTCTGGCTTAATACACCCGCACCCAGATAATAAAAAGAGTATCACAAAACTTATGCATAGCTTAACCAAATTTTGGTTGCTCAAATGTTCAAACATCTGTTACTCACCTGCGCTCACTCTCCACCTGATTTTATAGATTCACTAGAGGAAGATCCCGATCCCTTATTATCATCTCCACCTCCTCCAATAGCCCCTCTTGCCTTATTTACAGCCGCAGCAGCAACTTGACCAGCACCTCCAGCAGCAGCTTTGGCAGCAGATAAAGCTTTATTCACCATTTGTGCAGGAGTGCTACCTGAACCAAGTGCTGCTCTGTGATTACCAGCAAGCTCAGCAGCCATGCCAGGAAGAACGTTTAAAAAGTGGTAAAAGAGGAATAATACTAAACACAATTTTAATAATTCTCCGATTAGAGAGCTGCCAAACTCCATGTATGTAAAGTCGAATAGACCAAGTATGCTGCTCTTTTTAAAGCTATAATTTTGCATCATACATGCGAGAGTAGTTTCATTTTTATCACATTCCCCATCTTTCAATTTAAACCACTGTTTTTTCTTGCTATATGAGATTTCTGCTTGTTTCTTTTCATATGACTTGTCCGGTTGTTCATTTTTATATAACTCGTCCGGTTTAAAATTTAAATTTTTAAAATAGATTTTATCACATGCTATGAACATAAAAGATAGAAATGCAAAGAGGATAACTGGGTATAAACTGTAGGTAATTAACTCTTTTAGCCAACCATCAAAATATCCTTTAGTATGTTGAAACAAAACCATAGGAATGAATAAAGGCGATAAGATGATAATTACACTAAGCGCAACTAAAGATAAGATAAATACATAGCACATCCATAAAATAACCATCATCATCAAAATGGCCATAAATATACAGACAAGAGCTACTAAGATCTGTCCACCAGCGAAAATAATACCAATCACCGAACCTGCAACTAACAAGACAGGAGCAGCGCCAAGCAAAACCGCTAAAGTTGCAACACCTCCAGTACCAATTTTGCCACCAATTCCATCTAAAGGGGCACCTAAATAAAATAAAATTCTGCAATCAAGCCTATCCCAAGGTGCAAGATAACTGTAGGATACCTTCTGCCCTGCACGATCGTATTCATAATCTTTACCTTCCTCATAATTACATATATTTTTACTCTCAGATGAAGCTTTAAGCACTATTTCTGATAAGCCGTTCGAAAGTTTTGTTAATTCCCCGTAATAATGAGACATAGTGCTACCTGTCGTAAAGTAAATCACTAAAGCGAATTTAATGATCAACATGTACATTTCTTGCGGACTACGCACTCCACCAGACATAACTTTTATAGAGAACAATATCAAAGCTAAAATTAAGATAGCAGTAACAGTGTTCTTCAGTCTTTTTTGTGCTACAGACAAAAAACTACCCTTAGCATGTCCATTTTTGTCTGTAAGTAAGTTACCACTTGAATCAATACCTGCCACTAAATTATCTAACGACTCCTTAATACATTGCACTATCATAGAAGTTATAGGAATAGGAGATAATGACTTACTTCCCGCTTGATTGTAGCAAGCTTCAGAGACATACGAGCTAAAACAGCTTTTATTGTCATAACCTACAAAAATTTTTCCCTCTCCTTTCTTTTCCCTTATAATAGTTTTGTAATCTTTGTCCTTATTTTTAGAATTATTAAGATCTTCCTTATATTCACCTGTACCATCTTTATTTTTGAATATCATCACAGATTTTTCACACATAGGAGCAAGTGGGTCAGGTGGCAATCCTGTGCATCCTATATCAATTCCTTGCGGCCAAGCAGTTCCAGCTGCCCTAACTTCAGCCAATTCCACACATAATCTGCCCATTTTTTTCACTGCTTTGAACGTTGATCCATGTATAGTTTCGCTCTGTCCAGATTTAAGCACTTTACATTCTAGATCGCCATCAACCTTCGGAGACCATGACCCACTTTCATATCCAGTATCTTTCTCTCTGATATCAAAGTCTATGTATCCATCTTCCCCTCTGAAATTAAAGTCATTCGTCTTGAAAAGATTGCCAAATGTTAAAGGATTGCGATGACATACTTCTATGTATTCACTATATTGCACCCCATTTTTTGGCCAGTAGTAGTGTTCCCTATCAACATTCACAACATCCCAATCAGTAAAGTTTAAAATATCTTTCTCTGTTTGTTTTCCATCTTTTCCTGATCTTTTCTGTAATGCAGAAAAATATTCATCTTCTGTTCGATAATTTTTATCTGTATCACCACTATAACCTGTATCTTTTAGTTTAAAATTTTTATATCTCCCATCATTATCGTATGCAACTGGATGCCTAACAAAACTATGCTGACAAACAATAAGTCCCCCAACTGCCTTCCAGACTCCAACAATTGCAGCTATCATTCCAACGATAACAAGAGCAGTAAATAAACCAGCAGAAGAGACAATCAAAACAATACCAGTAAATATTGCACCAATAGCAATTGCTATCCCAGCAACTGCTGCAGATGTTTCAAACGCCTTACAGTCAGGATTAGAGGCGCGGCTAAAGCTACCAGTAGAATTAAATCTGCTAACAAATTCCGTTTTGTCAGTACCACTTACTGTATCTGCAAACACTGGATATGAGAGCAAAAAATCTATATTTAACAAAAATATCGCAACTAACAGTAATGACAGTTTAGTTTTAAACATTTTTCACCTTTTGATAAAACACAGGCAACCACATCTTTGGATCATCTCCGACTTCTTTCAGTATATCATGTAACAATAGGACACTTTCTGCACGTCCAGATAACACGTTGACCACGTCATCCAAATCTTTCAGATCTATTCTAGCTACTACAGCATTAACTCCCTGCTTTACTAAAAAGAATCTAGTACTTGGATCTGTGTGTTTGATCAGTATGTACTCACGTTCAGTTAACATAAAAACATCTCGATAGACACTAGTAGCTTTCAGATTTGGCAAAAAAATTTGTGTTGCTGTCTGCTGTACAAGTGTATCACTAATAGCACTTTTACTTGCATCTTCAACACTCTGAGTAGCAAAAATCACAAAAGCATTTAACTTTCTCAGCACTTTCAACCAGTCTTTTATCTTAGGTGCAAAAACTGGATTATCTATTAACGCCCATGCTTCATCAAGAACAATAATAGATGGAGTACCATCAAGCGATATACTAATCCTATGAAACAAATAAATCAAGACCGGCCCAAGAGCAATAGGATCTTTTAGCAAGCTAGCCATTTCAAAGCCAAACACTCTTGCTTTTGAAAAATCTAGCAAATCTTCTTTATTGTCAAATATTGCAGCATGAGAGCCATCATCATGCCACATAGATATTGCTCCAGCTAGAGTATCAGGGCCCGCAAGTCCTAAAAATGGTACAAGATTTCTCAAAAATCTGTCTTCTTTTTTTAATTTAAAATTTCCCTCAATTGCATCATTAATTCTAGCAATATCTTCTGAAGTGAATTTATCGTTGTACACTAAAATTAAAGATTTTATCCATTCCATCAAAAATGTTTTATTATCAGGAGTATCGTCAAGTTGCAGAGGATTAAAATTTGTCTTAGTTCTTGGTTCTATTATAGTATAGATACCACCAAGTGCTCTTAAAAAAATTTCTGCACCGCGGTCTTTATCAAAAAAGAATATTCTTGGAGAAAATTTCATTGCTTGAGCACATAAAAAATTCATTAAAACAGTTTTGCCAGCACCTGTTGGCCCAATTATCATAGTATGTCCAACATCCCTTATATGAAAGTTGAAGAAAAATGGAGTGCCAGATGTTGTATCAAAAACTGTAACAGCATCTCCCCAGTGGTTATTGAATTTTTTACCAGTAGGATAATTATGTTGAGATGCAAAACCGGCCAAATTAAGACTACTTATTGTACCTTTTCTTACTATATAATCAAAATTACCAGGAATTTGCGCCCAAAATGCTGGTTCTAGATTAACCCTCTCACGAACAGGATAAACACCACAATTAGAAAGCTCCGATTCAACCAATGATAAAGCATTGTCCAATGATTTAGGGCTTTTTTCTATACATAAGATAGTTAAATGGTGTTCACCAAACGCAATTTTACCACTCATTGCATCATCAAGCGCATGAGAAATTTCTGCTATTTGAGAAATAGCTTTATCTGCAGATTGTATCATACGATTTTGCTGTATCTGCATTTTCGCAATTGCCATTTGCCTATTTGTAAATTGAAAAGACTGCGTGATAATAAATTCATAAGGAAGTTGTAAAAAAGAATCAAGCATTCCTGCGGAAGTATTATTTCCATATTCTTTGATACTAACTATTCCAGCATATTTACTTTCATTATGAGTCACAACCTGTATCATCTTATGGCCAAAAAATAACCTATGAACTGGTAAGTATCTTGATATTTCAGTTTTTAGTGGAAAAAGCGTATTTGTAACAAAGCCACAATTTACAATTCTAGACAGAAACTCCATTATTTCACAAAACAGCCCGTTTGGAGTTTCTTTTACTCCAAGGACTTTAGGCGAATAATTCCTAAGGCTTGTTACTATACGATTTGTCGTTTCCTCTAAATCTTCATAGGTATCACGCATATCACTTTCCCAAGCATGTTTTGAAGTTACATGCCCAAATTTTTTCAGTAGATGTGATAAAAATTCTACTCCTTTTGTGTCTGCCCTACGAATAATCGTAATGTATAAATCATTAATAAAAGATTGCCTAGTTGCGTGTTTTTCTCTCCATTTTAGATTTACATGGTTAGCAAAAAAATTTGGTAAGCTCTGGTTTGCAAATTCATCAGAAAAGATATTCTTCTTACGCCTGATGATATGAAAGTACAAACTAAATGCTGGAGATGAAATGCTTCTTAGCATCTGATTTCTGATATTATTTTGTATCACCAAGTCTTCATCATCGGCCGTTTCAAACGCAAAGCCATTTAATTTTATAAATTTAACTAACCAATTCTGCTTTGTTATCAAGGTTGTACTATTCCAATAGCAAGAATAAGGTATAAATTCGGCAGCGTGAACCTCTCTACTTAGAATAGATTTATTCTTTGATTGAATAGCTCTAAATCTCAACATTGCATAACATCAAGTAATGTCATAAGAATTGGCTCCATGATAAAACCGATTTAAACATTTGGAACATTTTCCCAACTTTACCATAAATAACTCAATAAACAACGGTTCCTTTGCAGAAGCTATATAACCAAGTCCGTGTACCCCAAATAACATCAAGAAAGTTCTAAGATCATTTGTATTAATGAAAATTAGCATGCAAATCAGAACATTTAATATTGCAAACATATAACTCACACCAAAAAGCATCGCGGGTCTTGTAAGACCTTTAAATAATTGATCCGTTTGTATATTACCTGTGGACATACCCTTGATCTTCTAATTAATAGCTCTAACACTAATACTACATCATTAATTAAAAATCTATTGAAATGAATAGCACTTTAGGTAAGATAACCAATTTAACTCTAACGATGACAAACTGGCCATTTCAAGAAGCAGAAAAAATACTACAAGAATTCCCTAATAAAAAAGAGATAACATTTGAGACTGGATATGGGCCGTCAGGTTTGCCACATATTGGTACTTTTGGGGAAGTTTTTCGTACCACAGTTATTGCAAACGCTCTAAAAAAAATAGCTCCTAGTATAAAAACCAAAATCATTGCAGTTTCCGACGATATGGATGGTTTGCGAAAAATACCAGATAATGTACCAAATCAGGAAATGCTAAGAGAGAATCTGAACAAGCCATTAACCATGATACCTGACCCATTTGGCACTCATGAGAGTTATGGTCATCACATGAATTCGTTGTTGTGTAAATTTCTTGATTTGTTTGGATTTGAATACGAATTTAGGAGTGCAACAGAGTGTTATAAATCTGGCGTTTACGATGAAAAACTTTTACTCTTGCTGAAAAATTATGATAAAGTGATGGAAGTAATGCTTCCATCATTTCGGGAAGAAAGGCAGCAGACTTACAGTCCATTCTTGCCGATATGCCCAAAAACTTCCCAAGTTTTACAAGTTCCAGTAATTGAAACAAATACAGATAAAGGAACAATCACGTATGAAGACCCAAACGGGGAAAAAATAGAAGTTCCAGTGACTAAAGGAAAATGTAAACTGCAATGGAAACCTGATTGGGGGATGAGGTGGGCTGCATTCGGAGTTAATTACGAAGCTCATGGAAAGGATTTGACTCCATCTGCTGTGCTTTCAAGTCAAATATGTAAAATACTTGGAGAAAAGCCACCGCTTTTGTTTTGCTATGAGTTATTTCTTGATAAAGAAGGAAAGAAGATATCAAAATCAAAAGGAAATGGTATTTCAATTGAGGAGTGGCTAACTTATGCACCCACAGAGAGTTTAGCGTTATACATCTTTCAGAGTCCTAAAAAAGCTAAACGTTTACATTTTGATGTGATACCAAAATCAACTGATGAATATTTGGAGTTTGTTAAGCGCTATAATGAAAGTAAAGAAAAGGATGTAAACAGTCCTGTATGGCACATCCATCAAGGTAAAGTTCCAAACGTAGAAACTTCAGGCATAAATTTTTCGTTACTTTTAAACCTGGCAGCAGCTTGTAATGCTGAAAATAAAGAGATTCTTTGGGGTTTTATATCAACTTATGCACCAAACGTTACACCAGAAAGCAACAAAATGCTAGATAGGCTTTCGGATTTTGCAGTTAGGTATTATCACGACTTTATCAAGCCAACAAAAGCGTATAAAGCTTCAAACGAAAAAGAGAAAGAAGCGTTACTAGATTTAAAGAACAACCTACATTCCCTGCCTATTACAGCCACTGCTGAAGAGATTCAATCTCAGGTTTTCTCCATCGGAAAAAAACATAATTACAATAACTTACGCGATTGGTTTCAGTTTTTATATGAAACATTACTTGGACAAAAAACCGGTCCTAGAATGGGATCTTTTATCAAGCTTTATGGGATAGATAATACAATCTCTCTTATAGAAAGTGCTACTGAACGTACACTTTAGAGTTTACCTTCTTCCATTTGAGCTCTCTAGTTTTATTACTTGACAAACCTTCCCACTTTCCCTTGTTATATCAATAAGAGTATTTATACTTGTTTTTGGGCTCAACGACAAAATTCAGTAAAAAACTCAGATATTTATTGGCAAATTACACAAAAATTATAGCGGCTTTTTTTATTTTTTCTACATTCAGCCAAAACGCGCTTTAAAAACCCCAGTTGCGGATTAATCAATACAGTAAAATGTAGAAATAGAGGGCTTTTTAG
>NODE_7_length_37728_cov_106.550553
[truncated: 1,061,905 more chars]
