# Supplementary material for: A bioinformatics approach to identifying Wolbachia infections in arthropods
Source: PeerJ. 2018 Sep 3;6:e5486. doi: 10.7717/peerj.5486 (PMC6126470; doi:10.7717/peerj.5486)
Supplement: Supplemental Information 1 — Supplementary figures/tables and code used for data analysis [file peerj-06-5486-s001.zip › Supplement/assembled_genomes/Diploeciton_nevermanni.fasta]

>NODE_1_length_45201_cov_26.859033
CGAGAGATAAAGATATTTAAGATTATGTCGAATGTTTATCGCAATTTTCAGAAAAAATATAACCTGAGGTTCAATATTATTGCTGGTATTGTGAATCTTAAGCACTCCTTTTAGTTAACCTTGATTTTACTCACCCTCCTTTCCTTTTTTTATCACTTGATTCGCAGCAGGTCTTAGGTCATTTACTGTTGTCATTACAGCATGTGATACACAGCTGTACGAACATTATTCTGTAGGAAGATGTCATGCCAGTGCCCAGACACTGGCATCCATTTTCCCATCATCATAAGAAACGTTGATTACTTTTATACTCGCAAATTTAACTGGATCCCAGTGTCACGCACTGGGATGACATCTTCCAGCTGTGCATGTGAAGCTAAAATGGCATTCTTTTTTCTAGATTCCAACGGTCTTGATAACAGGCAAGAAGTATATTTTTCATTGCAACTAATTTCCAGCGATTTTTGTTTTAATGTAAATGGAATATAGTCCTATTGCTGCTGCGTTTGAAACATTTAGACTGTTAATTACGTTTGACATTGGGATTTTTAAAAGATAATCACAATTTTCTTTCACTAATCTCCGCATTCCTTTCTCTTCAGAACCAAAAATAATTACTCTTTTTTGCCCAAAATTCTTTATTTTATCTATATTTTCCTTTGCATTACAATCAAACCCATAACACCAGTAGCCTATCTTTTTTAAAGACTCCATCGTTTTTACTATGTTTGTAACGTATATTAGAGGAACAATATCCAGTGCTCCACTTGCTGCCTTTGCGATAGATGCATTTTCGCTCGGTGAATGGTGATGTGGTAAAACCAGTGCATCAATGTTGAAACAAGCTGAGGTTCTTAAAATCGATCCTATATTGTGTGTATCAGTAATTTGATCTAAAATGACTATAGTAGAGCTGTTTTCAGCTATTTCTTCAATATTTAAGCTATGAAAAATAGGAGTAACTTTTAAAGCAATTCCTTGGTGATTTACACCTTTGGGTAAAACATCATTGAACATTTTGTTCTCTACCAGTCGAGGTTTAATGCCCTTACTATCTGCACATTGTTTAATTTCTTTCTCAAATTCTCTGTAGAAATTTTCTGTTACTAACAGTTCTATACACCGCCTATTTTTGTTTCTTAATGCTGAAATACAAGTGTGCTTTCCATATATCCAACAGTTTTCATTAGCTTTTGATGATTTCATCTCATTATTGAAAATCAGTTTTTTATAGAATAAGCAATATTTTACTGTGTTTATATATTGTTGTAAAATTATGCAGTTCAATTAATGAATTTATGTCAGATGATGAGTTAGATTGGCAAAAAAATGTTAAGCCAATAGAATGTGGAAAAGTTACTTTGAAAGTTGATCACAAAGTAAATATAAAATCTATGATTGATAAAGGTGCCTCTAGTTTACAAGAAAATTTTCTTAATACTGATAATGGTGATTCATCATTTTGTCTTGACTACAATACAAAATTAAAGATTGATAGGGGTAAATATTTTATAAGCGATAAACTCGATTTGCACGGCTATAGTATAGATAATGCTTATTGTCAATTGATAGATTTTATTATCAAAAATTATCAAGCAAGGAATAGGTGCTTATTGGTAATTACGGGGCATGGTAATAGTACAGATAAAATAGACACTATAAAGAATAGCTTAAATAAGTGGTTGAATGACACAAAAGTTCGAAATATGATCTTATACTATCAGCAAGCCATAAAAAAACATGGTGGCAAAGGAGCTTTTTATGTCTTATTAAGAAGAAATAAAGGTTAATTTTAGAGTACCTATTTAGGAGTACCTTTCTTAGAATTCACGTGTTGAAGAATGATTTCTGCTAAACCTTTACTAATTCCAGGTACGTTTTGAATTTCAGCTAGAGAAGCTTTGCTTATATTTTCTACAGAACCAAAATGAGACATGAGTGCCTTCTTTCTTTTACTGCCAACACCGGATATTTTACTTAATTGTGAAGCAAAAAACTGTTTATCGCGTTTTTTTCTATGCGAAGTTATCGCAAAACGGTGAGCTTCATTACGCAGCAATTGTAAATAAAGCATGACCTTACTGTCACTTGCTAGAGTAAATTCTTCTCTGTCCGGCACATAAAATCTTTCATTTCCTGCATTACGATCATGACCCTTTGCCATACAAGCAAAAGGAACTTTTATATTCAATATTTCCAACACATTCTGCACTATGGAAACATGTCCTGGACCGCCATCAATCAGTAAAAAATCAGGGATTATATCTTTTATATTGCCAGAGAAACGTCTAGTTAGCACTTCTCTCATCATTTTATAGTCATCACCTGAAATTTCTTCTTTTATAGTAAATTTTTTGTATTCACTTTTTAAAAAACCTTCCTGCCCTGCAACAATCATCACACCAACTTGTTGATTTCCAGATATATGGCTATTATCATAAACCTCGATACGCTCTGGAATATTTGGTAACGAGAAAATCTTCCTAAGCTCTTCGAGCTTTTCTAGGTTATTTCTATAATCAGTAAGCTTCTGCTCTAAGCTATGCTGAGAATTATTGTAAATAAAATTCAACAAATCACGTTCTTTACTATTTTTCGTATGCAAAACTCTTATTGATTTCTGAGTAAGAGCATAAAGTACTTGTTCTATAATTTCCTTATCCTTAATAAAATCGGGAACGTAAATTTGTGCTGGTGGTGTGCTAACTGGATTATACAAATTGACCAAAAAGGTGGATAAAATTTCATCATTTGGGTGATCACTACAATTCTCAATGAAGTAAGGAATGCTTCCATAGTTACCTTTATCTCTGAAAGATAGTACACCAATGCATGCTAGGTCTTCCTCGCGTACAATGCTGAAGAAATCTGCATCTTCTTCAAAAGAAAAATCCATTGGCTGCATTTGAATTTGCTGAAGAGATTTCAATCGATCTCTATAGACAGCAGCAAGCTCGTAGTTCATTTCCCTGCTGCACTTTTCCATTGTAGAAAATAGCTGTCTTTGCACTTCTTTATTCCTTCCTAGCAGAGTATCTTGTGCTTGTTTTACTGATTTGCAGTAATCATCTTTTGTAATTTTATCTACGCATGGTGCTGAACAGCGCTTAACTTGATACTCAAGACATGGTCTTTTTGTTGAAGAGAAATATTGATCTGAACATACTCTTAAGAGAAAAGCTTTTTGCAATGATAATATAGTGTTCTTAACAGCAGCCGCAGATGGAAAAGGGCCGTAGTAATGAAACTCATTCTTCTTAAACTTACCTCTATATTTCGCTATTCTTGGATAATCATGCTTAGAAATTGTTATATAAGGATAAGATTTTCCATCCCTAAGCAAAATATTATAAGATGGTTTTAACGATTTTATTAACTGTGCTTCAAGAAGCAATGCTTCGATTTCATTCTCAGTGATGAATATTTCAACCTTAATAACCTGTGAGATCATTACTCTGATTCGTTCAGAAAGGTTTTCGAATTGAAGGTAGTCGGATAATCTCGACTTCAAGTTTTTTGCTTTACCAATGTATAAAACCTTATTCTTATCTCCAACCATCTTGTACACGCCACAGGATTGTGGAGATGATTTGATTTGTTCCTTATATTGCCTGAGCATTTATCAATTGTTTAACCCGTATAAGGTTAAACTCTGCTACTAAATGAAAGGTAGAAACAACATTTGCAAGCAAAGATAACCTGTTTATTCTAAGCTCATTAGAATCACAGTTAATCTTTACACTGTCCATAAACTGATTGATAAATGGAGCAAAATGAGCAAGTTCATCAAGCGCTATATTAAAGTCGTTATTTTCTATCGCCTGTTTTATGTTTTTACACACAGCTATAGCACAATTTGATAGCTCAACCTCTTCATTTTCAATCAAAAACTTCTTATTGTAAGATGCACTATAAGTAGTGCCATCATTTTTTCTTACTTTGCCTATTATGTTACTGACTCTTTTATAAGTGCTTAGAACATGTTCACCTTCTGGTGTACTAAGATAATAATCCAACATAACAGTTTGTTTTTCTGCTGTCAGCAGATCATTAATATCGATTTTATATATTACTGAATCTACAACATCTTGCCTTATATTTCTATTTTTTAAAATAACCTTGAACCTTTCTAAGCAGAATTTAAATACTAGCTCTGAAATTTGTTTTTCACTTGGCTTATCAACTGGAGTTATATTTTTATTCAATAGAAGTCTTGAACATAAAGATACTGACTTATCTATCAGCAGTCTAATTGGAATATGCAAATTATTTTCAAGTATTGTTCTAATTATACCAATTGTCATTCTCCGCAAACCAAACTGATCATACGAACCAGAGATTTTCTCACCCGCTGCAATTAAACCAACCAAACTATCCATCTTGTCTGCAATAGCTAAAGCAATCGCAGTAGGAGATTTAGGACATTCTTGCTCCGATCCAATTGGCTTATAATGCTCAGTTATAGCTTCCACTACTTCTTTATCCTCTTGAAAATAAGAAGCGTAGTATCCACTCATTACTCCTTGCAGTCCCGGAAATTCTTTCACTATCAACGTTGCAAGATCTGCCTTTGCTAAATATGCAGCACGTTCAACTTTAATTAATGAAGCATGTGGAATAAATATCGCTATATACTTTGACAGAGCGATAATACGCTTCACTTTTTCTTCTACGCTACCGAGCGAAGCATGAAATGAAATAGAGCTCAATTTTTTGACATAGTAATCTAGGTTTTCCTTTTTGTCTTGAGACATCAAAAACTGGGCATCAGCAAGACGTGCTTCTAATATTCTTTCATGACCTTTGACAACTTCATTATTGTTAACATTTACAACAGTAACAAAATGTGAGATTTTCTGTCCATCACTTAAAGCAAGATACTTTTGCTGCGTGTTAATTATACTAAGTATTACTTCCTTTGGTAATTCTGATGATTTTACTTTACCAAATAACACTATTGGCCACTCTATAAGCCCTGCCAATTCATTAAGCAAATAATCATTTTTTTCAAGTTGTAAGTTCTCCTCTTTTGTAAACTTATTAATCTGATCTAGTATAAATTGCTTTCTTTTGTCCGACTGGAGAATGACATTATTTTTTTCTAACAATCCAAAATAGTCTTTGGGCGTTTTAACAGTAAGTACTGCATCACCTGAAAGAAATCTATGGCCATACGTTACGTTGCATGCTGTAATCCCTGCAAAAGATACAGGTATTATTTCGTCATTTAAAATGCATAGAATATTTTTAATTGGCCTAACCCATCTCTCTTTTCTTTCACTCCATCTCATGCTCTTTGGCCAAGAAAAGTTTTTTAGCATTTCCTCCAGTTGATTTTTGAGGAACCCGTTGATGTTAAATAAGCAGCTTTCTCTCTTAATGAAGTAAAAATCTTCATCGTTTACTTTGCGAATGAGTAAATCTTCTTCACCTTTCCGATTTTTTCTCAAAAAACCTTCGATAGCACTTTTCGGTGCATTAACTCTTGGTCCTTTAATCTCGTTGTTAAAATCTTTTAGCTCTAAAGCACTTACGCCATCGATAAAAAGAGCAATGCGACGTGCAGTCACATAAACTTCTATGGATACAAACTTTACATTATTTTTACTGAAAGCATTAGTAATATAGCTCTTAACCTGAGCTGCAGATGAATTCTGCATTCTTGATGGAATTTCTTCTGAAAGACATTCAAACAACAATTGTGACGACATATCCTACTTCGCTCTATATAATTCACAGCATTTTTTTGTTAATTCTCTCACTCTACCAATATAAGCTGTACGTTCATTCACACCAAGCACACCTCTTGCATCAAGCAAATTAAGTAGATGGCTAGTTTTAATACATTGGTCATAAGCTGCTACCGGCAATTCTTTTTCAACAAGGAATTTACACAATTTTTCTGTGTCCTCAAACTGCTGTTGTACTACTTTAGTATCATAATAATCAAGTGCCAGGTAAGAAAATTCATACTCTCTTTGTTTAAAAATATCTCCATAAGTTGCACCGCTACCGTTCCACATTATGTCGTAAACATTATCTACACCCTGTATGCACATTGCTAAACGCTCTAACCCATATGCTACTTCACCAGGAATTATTCTGCAGTCAATACCTCCCACTTGCTGTATATAAGTAAGTTGTGTTACTTCCATTCCGTTGCATGTAACCTCCCAACCAAGACCGGATGCACCAACACTTGGGTTTTCCCAATCATCTTCAATAAACTTAATATCATATTCTTTTGTCGATACACCAAGAGCTTTTAAGCTATTTAAGTAAATATCTTGCAAATTGCTGCCAGATGGTTTTATTATAACTTGGTATTGATGATGCTGATATAAACGATTAGGGTTGTCGCCATAGCGTCCGTCTGCAGGTCTGATTACTGGTTGTAGATACGCAATTTTTGTTGATTTTTCGTCAATCGCTGACATGATTGTTGCGGGATGTAGTGTTCCAGCTCCAACTTCAGACGTATATGGATGAAGTATAGTACATCCTTCATCTGCCCAAAAATCTTGTAATCCCTTTATTATATCCTGTAGATTCACGCAAACTGTATATCTTTTAAACTGAATACATAAGCAAATAAGTACTATTCTATACTTATTTTTTTAATAGTGCCATGAAAATAGTCACTCAAGGCTATTGAACTTTCTTTTACATACTCAAATATGCTTTTGTTTAAAACAATCGCATCATGCATAGTCAGATCGCAGAATATAAATGCAGTCAAGTACAATAAAATCACTGCATAAAACACATGAAAAATCCCTTCAAATGTGATTGATATTGCATTGTTATAACTAAGCTGTATCGTACTTATCGGCCATGGTTTTATTACTTCTACAATATTAAAAAATAAATAAGGTATTATAAAGAAAAAGAACAAATGCATAAGATCATTAAACCAAAATGGACATTGAAGTATTGCTTTACATATACTTAGATAGAATTTACTTACAGTATAATAAATTGATATTATTGCCGGCATCGAAAGCGCAACAGTCAGCACCTGTCCTGATGCTATTTGTATTACTATATTCTCATCACTGCTGGCTGAAGGATCTTGAATGTGAAAAATGGATATTGCAACTAATTGCAGCACTAACATAACTATTGCTAGCTTGGTAAAAATGGCAGCTACAACTATGCCTGTATTCGGCATTTTATATAGTATAAAATCACCTCCGTATGTAAGCATTAATATAATGTCGGTAATAAATAATATTAGAAAAGAAGACCAATAATGCTGCCAACCCGGTAAATACCCTACTCCTAAAAAAGAGCTTACTATTTTGGCAGGAAAAACCTTGCCTAGCACCTTACCCAAAAATTGAAAAAAAATCCCCATGTCCTAACTAACACTTGACTTATATTTTTCACAATACTGAATTGTAATGGACTTATCAATACACTTCTTGCATAGAAAAAAGGCAAATAGTTAAAAACTATCTAAACCGTTGCCCCTTTATACTAGTAGCCTCCTTTTTTGTCATCCCAGTGCTATCCCCTTCTTGTCATCCGAGTAGCTGACACTGGTTTCTTACCAATAAAAACTTAGAATAAGATCTCCTTTGTGCTCAAAAAATTCCTGGATTCCAGTGTCAGCTACTTGAATGACATCTTCAATCTCCGTATAGCTATGCGTCACGCGCTGGCCTGAAGCTTTAACTATAAATATTAAAAAATTTACCAGGCGAAAAAAAAGGCAAAAGAATCCCCCAGTAGTGAGTTTTGACCCTATAATAATGTAAATTGGCATTGTAATAATGTGCTAACGCTTATTTAAAGCGTGTTTTGGCTGAATGTAGAAAAAATAAAAAAGACATGCAGCCGCTATAATTTTATGTAATCTGCCAATATATACCTGAGTTTTTTACTGAATTTTTGTTGTTAAATCTGCAGAGATTAAAAACAAGGATAAATACTCTTATTGATATGATAAGGAAAGTGGGAAGGTTTGTCAAGTCACTTCGGCCAGCTACCTATTTAGATGTTCCACACTGCTAAGACTTTTTGCAACATCAAGTGCAGCATAGGTAAATATTGCACTTGCACCTGCACGTTTAAAACCAATTAAAGACTCATAAATCACTCTGTCATAATCCAGCCATCCATTATTTGCTGCAGCTTTTATCATTGCATATTCGCCGCTTACTTGGTAAGCAAAAATCGGAAAATTAAACTTTTCACTTGCTGTTTTTATTACATCCAAGTATGGCATACCTGGCTTTATCATTATAAAATCTGCGCCTTCATCTATATCCATTTCGATTTCGCAGATTGCTTCGCGTGCATTTCTATAATCCATTTGATAACCACTTTTATCAATGAAATTTGATGACGCACACGAACCGACAACTTGCCTGAATGGCGCATAAAAGCTAGAACAATACTTTACTGCATAGGACAATATTGACACATTCTGAAAGTCATTATCATCCAACGCTTTCCTTATTTTTCCTATCCTACCATCCATCATATCAGAAGGAGCAACTATATCGCATCCTGCTTTTGCTAAAACAAGCGCTTGCTTACATAATGCTGACACAGTCTCGTCGTTTTCTACATCTATCCTACTGCTTTTTAAAATGCCATCATGACCGTGAGTAGTGTATGGATCTAGTGCAATGTCTGCAATAACGCCAATATCAAGTATCTTCGATTTTACAGCACGAATCGCTTTGCAGATTAAATTATCAGGATTATACGCTTCCTCGGCGTTTTCAGATTTTAGTTTACTATCAACTACAGGAAAAATTGCAACAGCATTAATTCCCAAATCCTTAGCTTCCTGAGCTATGGAAACCAGCCCATCTATTGAATAACATTTGATATCAGGTAAGCCAGAAATTGGCTCAATTGTTTCTTCTCCGTCATGAATAAATAAGGGAAAAATCAAATCATTTACTGATAAAGTGCTTTCACTTGTTAAATTGCGAATCCACTTGCCTGAGCGCCTACGCCTTAACCTTGTATTTGGGAAATTAAACATTGGATCCAGGCAAATTCCCAGTAAAAAGCAACACTCCTGAAATGAGTATTACCCAAAGCACCGATATTGGCAAAAATACTTTCCAACCAAGACGCATTAATTGATCATAACGATAACGAGGTATTGTAGCTCTAATCCAAACAAATATAAACAAAAGTACAACTATCTTCAAAACAAACCAGATTAAACTAGGAATTTTATACAGCAAACTAAGCTCTAATGGAGGATACCACCCTCCTAGAAAGAATATTGTCATCATAGCGCTTGCTAAAATCATATTTGCATATTCTCCCAAGAAAAAGAGAGCAAAAGGCATTGATGAATACTCGACGTTATACCCAGAGACGAGCTCTGCTTCAGCTTCTGGTAAGTCAAATGGGTGACGATTAGTTTCGGCAAGCAAAGAAATAAAAAATATTATTCCTATAGGCATTAGTAATAAATCAATCCAAAATGGCATATTATGTTTCGCTACCACCATCTCTCCAAGATTTAATGTGCCAGTTGTAATAACAACTGTAGCAACTATTAGACCTATTGAAACTTCATATGAAATCATTTGAGCAGCTGACCTTATAGCGCCAAGAAATGCATAATTAGAATTACTAGACCAGCCTGCAATAATAATGCCATATATTCCCAAAGAGGATATAGCTAGCACATAAAGCACTCCAACATTAATATTTGCTATTACCTTAGGGATTATTACCTGCTGTCCATTTTCTGTAATTATTTCAGCTCCAAATGGTATAACTGCCCAGGAAATTAATGCTAAAATAAAGGTGAGCATTGGAGCCATAATAAACAGTATGGTGTTTGCTCTAAATGGTATTATCGGCTCTTTAATTATCAATTTGATAGCATCTGCAAATGGCTGTAGTAGCCCAAATGGCCCTACTACACTTGGACCATGCCTTAATTGAATTGCACCAATAACTTTACGCTCAAAGTACACTAAATATGCTACTGAAAGCAAAAGTGGAATAAGAAGAAAAAGAATATCAAATATCAAGTACATGCAACTCTAAATCAAAAAAATAGTTCATAGTTGTGGCAATAAAAAATATAGCAAGTCCTCTAGACACAGCAGACAATGTCCCTATTGAAATCAATAGGACAACATTTTTCTGTACAGCATTTAGCTTAATAGAATAGTAAAATGATATGCATATGAATGACACTAGTGACATCATAATTAAGATCATTGTGAGAGGCAAATAATTCCTTCTTCCCTCGGTAACTATAATAAATGTTATTGCCATCCATACATATCCTTCAGTAAATAGTACAATAATATCATTGATAAAATAAAGTAGCTTATAAACGAACTGTTTTTCTAATGCATTTTGTTCTTTACACAAAAATATAGAGTTTAATTTTCGTTGAAAATATACCAGAATTATCAGTAATAATGGTGTTAGAATAAATAAAATATTAAGTAGATTGTTCATAAAAATCCTTAGTACAATCTGACATTATTTTTGAAGCGCGACTGATTGAATCCGTCATATAAAAATTACACTCCTTTAAAGTGAAAGGTGTATTACTTAAGCTTATCCCATCATTGCTAATTGGCACCCATGTGTTTTTTACCACTTGATCAGCATTTCTAAACTGTGGACCAATAGTGTCTAATTTTTTCCTAACATCAAATAAACTATCATATAGCAAGGAAAGACCCAAATATTGGGATAAATTTTTTATAATCAACCAATCTTCCTTTGCTTCACCAAGAGGAAAAACAGCTAAATTTGTTCTCTGTACTCGCCCTTCAGTATTTACATAAGTTGCATATTTTTCTGTGTATGCAGCTCCAGGTAGAATGACATCTGCTATATGCGCTCCCCTATCACCATGATGTCCTTGATAAATTACAAATGTATTTTCTAATTTTGATGTATCAATTTCATCTGCGCCAAGAAGATAAACAACTTCCACCTCACCACTTTCTGCCTGCTTTAGTATCTGATTAATGTCTTTTCCACCTTTGCTAGGAACAAATCCAATATCTAGTCCACCAACCCTTGCTGCAACCTTATGTAGTACGTTAAAGCCATTCCAGTTATCTCTGATCATGTTAAATTTTTCTGCAATTTTGCCAGTTAGCGCTAAAATTGATTCAGAATCATCTCTTACTAATGCATCTTGACCGATGATGAGCATAGGATTTGAGGCAACACTCAGCAACTTGCAAAATTTATGATTTCCTTTTGCTATTTCGTCTAAGATATTTGGGTTATTGCCTAACCTCTCAACATGGTATAAATACTCAACGTTAGGGCCAATGCTTGCAATAGGAAAATTGCCTTGTAAATATCTCTTTCTCAATCTTGCATTAATGATTGGTGCTTCTATCCTTGGATTTGTATTTATAAGCAGACATAAATCTGCATTTTCTATACCCTCGATAGTGGTATTGAACACATAAGATCCACGATTACTTGATATAAGATTTGCACCATCTTGCCTGCAGTCTATATTCCCCGAACCAAGCTTCTGCATCACTTCTTTGAGTAGAAGCATAGACTCACAATCTGCTAAATCACCTGCAATTGCAGCTATTTTGTTTGATTTCGTATTCTTTAGTTTCTTTGCAGCAAAAGCCAATGCTTCATTCCAATCAACTGGAATTAATTTGCCCTCTTTTTTTATATAAGGTCGATCGAGGCGTTGTACTTTGAGTCCATCGTAAGCAAAACGAGTTTTGTCTGATATCCATTCTTCGTTCACTTCTTCATTGAGTCTTGGCAATATTCGCATAACTTCAGGACCACGACAATCAACTCTAATATTACTTCCCACAGCATCTAGCACATCTATAGTTTCACAATGTGATAGCTCCCATGGACGTGCTGTAAAAGAATAGGGCTTTGAAGTTAAAGCTCCCACCGGGCAAAGATCTATAATATTCCCAGATAGTTCAGAGCTAATATGCCTTTTTATGTAAGTACTAATCTCTATATTTTCTCCCCTTCCAATTCCTCCAAGTTCATTTGTACCTGCAACATCGGACAAAAATCTAACACATCGAGTACAATGAATGCATCTATTCATTGCAGTTTCAATCAGCGGACCAAAATGTTTTTTTGACACAGCTCTTTTATGCTCATCAAGTCTGCTTATTCCTTTCCCATAAACCATTGTTATATCTTGCAAATCGCACTCACCACCTTGATCGCAAATTGGGCAATCAAGCGGGTGGTTAATTAGCAAAAACTCAAGCACACCTTCACGTGCTTTTTTAACCTTAGGGGTATCAGTGTGAATAACCATCCCTTCTGCAACTGGCATTGCACAAGAAGCTACTGGTTTTGGAGGGCCACCCTCAACTTCAACCAAACACATTCTACAGTTACCAGCAATTGCCAAACGCTCATGATAACAAAACCGCGGAACTTCAACGCCCACAACTTCACAAGCTTGAATTATAGTGAGCCCATGCTCTACTTCACATTCCTTAGAATTAATAGTAACTTTAACCACAACTACTATACAGCTTCCCACTTTATAGGATTGCCGCTCACCTCATCTTCAACCAGATTGCCGTTGTCATATTGAGCAGACATATAATTCATGCGCGAATCACGATCTATATATCTAACAGGTTTTACCGGTTTATCTTTATACATTTTTTGCTCGGCTTTCTTACGCTGAGTAGGGTTATTTTTACTAGCTGTCTTTGCTTTCCCACCTGCTGCCATATAAACTCCTAAAAACTTCTCATTTTATTTTAACACTTAAGTATATAGCGTCAATACTAAATGGCTTTAAAGTTTTAATAGATCATCATTACAATCATCATTTGAACAAAAATACTTTCTTAATGCTGCTCAAGTTCGTAACTTTAGAATCCTCCAAAAAGAAAGTGCAAGTTACTTTTATGATATCATTTTCTACACCTTGTAAATAGACAATCATGTAGACATGAATTAAGCCATAAACCCAATACAAATATCCCTAATCATTAACCTCATAGTATTTTTCAACTAATTTATTGAGCAACCTTACACCGAAACCTACTGCCCCTCTTGGAGAAATATCAGTGCCTTTTTCATGCCAAGCAGCGCCCGCAATGTCTAAATGCGCCCAATAAGTGTCGTTCACAAAACGCTGTAGAAACTGTGCAGCCATTATGCTATCCCCACCAGAACCTGCAGGAGCTATATTTTGCACATCAGCAATCGGCGAATCAATAATTTTGTTATAAGTTTCATTCATAGGAAAGCGCCATAATTTTTCATTTACTTCATTTCCTGCATCAATCAGATGATTTGCTAATTCATCATTATTTGAAAAAAGACCAGCATATTCATTATTTCCCAGTGCAACCACTATAGCACCAGTTAAAGTTGCAAGGTCAATCATAAATTTCGGTGCAAATCTATCTTGTGTATACCATAAAGCATCTGCAAGTATGAGCCTTCCTTCTGCATCAGTGTTCAACACTTCTATCGTCTGTCCAGACATCGAAGTTACTACATCACTTGGTCTTTGAGCATTACCGTCCACTGCATTTTCTGCAAGTGCAACTACACCAACTGCATTTACCTTTGCTTTTCGTCCAGCTAGAGTACGCATCACCCCAACCACAGTAGCAGAACCCGCCATGTCATATTTCATTGACTCCATGCCACGCGAAGGCTTGAGTGACACTCCACCAGTATCAAACGTTATGCCTTTACCCACAAAAGCTACAGGCTTTTGTTCCTTGGAAGCTCCATTCCATTTGATCACTACTAATTTTGGCTCTTTACTACTTCCCTGTGCTACCCCAAGCAATGCTCCCATTTTTTTCTCTTCCATCTGCTTCTTACCAAGCACTTCGATTTCAAGTCCAAGCTTAGTAAGCTCGGTTTTTATATAGTCAGCATAGGATTCTGGATATAAAACATTAGGTGGTTCAATGGTAAGAGTACGTGCAAGAAATATGCCTTCACCTTCTTGTCTTAAACGCTCAAATGATTTTTCAGCACTACTGAATTGCTCATCTTTCGTTAGCACTGTGATCTCCTCTACTTCTGTAACTTTTTCATCCTTTTTGGTTTTATACTTATCAAATTTAAAACTGCGCAAAAATGCACCGTATGCAACATTTGCTGCATTGCCTTCGATTGAGATTGCCGCTCGCTTGATTCTTAATCTGCTTAGCTCACAATATATTTTACCACCAATATTTAATCCTTTGCTTTCATCCCATTCATCTCTCATTCCAAGACCAGCAACTATAATATTTTTTCCCTCTGATGAAGTAACGGAGAAAAATTCACCGAAACCTCCATTAAAATCACTAAATTTCTTGATGTTATCTATAGCTTGCTTATCTTGTAGAACATTAGTTATGAGCTTATCACCCTCAAACAAACCTACCACTAGCGTCTCAAAATCGGGTAAAGCTTTAGAAATTGTTATCTTCATCGTTGACATCTCCGTTGCAAATAATTGTAAGCTGCACATAAAGCATAGTAAAAACATTAGTAAGATATTTTTCATATACATTTTAAGTACAATAGCGCTTAAGACTACTATGAACTCCCCTGATATGCAAGGGCTTTATCTTTTATCAGAAAATTTGTTATGCCCACCTAGGGTTATATTAAATGTGTAGGTCTTCATAGCCTGATTGTTATAAGTAAATGGTGCTATCAGAAGGCTTGCAAGTCCACTCTCAATAAGATTACCAAGAAGAAGATCATCACAGTTATCGCAATTATGATCAGCAAAAAACATTTGTGTTGTGAATTCTGGAAAATCTGGATGTTGGACCAAAAAGTTGATGTGTGAAGCCCTATCACCAATTTTACCTGGTACTATTGTAATAAAATTATAATAGCCAAGGTTATTTACTACAAATCTTCCTGATCCAGCAAAATTTGGATCAAGCTCCACATTTTCATCATAATAGCCCATGCCAAGTGAGTCTGCGTGCCATATAGAAACCACAGCATTTTGTATCGGTAAGCAATTTACATCAGTAACTCTACCCACTACATTTATTAATTCTCCTGCTGCATTATTTGGAGAGCCAGGTTTTCTTCTTAAATTATTTGAAGAGTTAAAGCTTTTTGGCCTTGTTTCAAGATCATAAATCCCTGGAGTTTCAATACAATTAAGCAAAATAGGATCAGCTGCAAATAATGATAAATCGAATATAAATTGTACTAAAAACGCTAATAAGATATTTTTTACATTCATTTTGTTTATAGTGCTTTTGTTAGAATTATAGCAACCTTTTTCTTTTATTAAAGACAAGACTTTCTTTGAAGCCTCCTTAGAATCACAACTATCCTTTCAGTGTATGAATTTTAGGTTTTAGTACTGCATACACAACTGCACGGACTTCCAATTTAGAAATTGCAAATCAATCCAAACACGCAAGTGTAATGTTACCGCCACATGCTGTAGTGTTGACACTTACAACCTTTTCTATAGAAAAACGTTGCAGATAATTAGGACCACCAGCTTTTGGTCCGGTACCTGACAGTCCTCTACCGCCAAATGGTTGTGTTCCAACTGCTGCACCTATTTGATTGCGATTGATGTATACATTTCCAACTGATATTTTCTTGCTTATTAAATCGATCTGACTTTGTACACGGCTTTGCAAAGAAAACGTAAGTCCATATCCTGTATTGTTTATATCACTTACAACTTCATTTAACTGCGACTTATTAAAACGTATGATATGTAAAATAGGCCCAAACACTTCTTGCTTTAATTGCGAAATTTTTTGTATCTCATAAATGTACGGAGGAAAGAAATAACCATCATAAGAATTTGTATCCATGGGTACCTTGGACAAAAGGTTTGAATCTTCATCCCTTGATATTTTTTCCGTATGTTTAGTGAGCATATCAATAGATGCTTTGTCAATTATTGGACCAATATCTGTGCTCAGTTGTATTGGGTCACCTATCTTTAGTTCTTGAGCTGCATTGCATATCATTTTTATCTGTTTTTCTGCTATATCTTCTTGAATAAATAGCACTCTGAGAGCAGAACAACGTTGACCGCCACTGCGAAATGCAGAAATTAAAACATCCTTAGTTACCTGCTCTAAAAGAGCAGAACTATCAACAATCATAGCATTTAATCCACCAGTTTCAGCGATAAGTGGCACAATAGGACCATCTCTGCTGGCAAGCATTCTATTAATTATTTGAGCGGTCTGTGTTGAGCCGGTAAAAGCTACACCGGAAATTCTATTATCTGGCACTAATATTTTACCTAAATATCGACCATCTCCTGGAACAAGATGTAATACATTTTTTGGTATTCCAGCTTCGTGTAGTATCTTAACGGCTTCATAGGCAATAATCGGCGTTTGCTCTGCCGGTTTTGCCAGCACTGCATTACCTGCTACAAGTGCAGCTGAAACCTGCCCAATGAAGATAGCAAGTGGAAAATTCCACGGTGATATGCATAAGAAAACTCCTCTGCCCTCAAAAAAGATAAAGTTATCTTCACCTGTTGGACCTGGCAATTTTTTCCAGTCATTCAGTTCGTTTTTTGCTATCATTGCATAATAGCGCAAAAAGTCGATTGCCTCTCTTACTTCTGCTATTGCATCGGATAAAATTTTTCCTGCTTCCAAGATCAGAATGTAAACCAACTCTTTCATCCTTTCTTCAAGCAAATCTGCAGCTTTTTCAAGGCATTTAGCGCGCTCTTCTGCTGAAATATTCTGCCACTTAGTAAAAGCACTATGTGCTATTTCAAGAGCATTTAAAGCCTGAGCGCTTGTTGTACTTGACACTTCTCCAATTACATTTTCCAAATGTGCAGGATTCACTACTTCGATAAATTCAGCACTGTCAAGTAGTGCCTTTCCATCAATTATTGGCCCAACTTGCCATTTCTTTTCACTAAATTTTTTTATATCATTTGCAAATTGCGAAACTGTAATTGAATCACTAATATCCATCCCCAAGGAGTTTTTTCTTTCCTTTCCAAAAATATCTTGTGGCAATGGAATGTTTTGATGAGGTTCATATTCTAAACTTTTAGCTTTTTCTAATGGATCCGAGACTAATTCTTCAATTTTAACGTTAGGATCATTTATTTGATTGACGAACGAACTATTAGCTCCATTTTCAAGAAGACGCTTAACAAGATATGGTAATAAATCACTACGTTTACCAACTGGTGCATATATACGACAGCTGATGCTTGTTGCAAGTTCTGACATTGCATAATCATATAAATCCTCACCCATTCCGTGTAAACGCTGAAACTCAAATCCAGGATGATCTTTGTCAGCAAGCTCTATTATAGTAGCAAAAGTATAGGCATTATGAGTTCCAAAGCATGGGTAAAAGTGATTTACTTTGCTTAAAAGCTTCTGTGCACACGCAAGGTAGCATACATCAGTATAGCTTTTTCTTGTAAATATTGAATAACCACTTAACCCTAGCTCTTGTGCACACTTGATTTCTGAGTCCCAATATGCACCTTTCACAAGCCTTACCATAATTTTATGCTTTGATCGGATAGCAACATCCTCAACAAAATCAAGCACAGATAAAGCACGTTTTTGATATGCTTGTACAGCCAAGCCAAGCCCTCCCCACTGAGAAAGTGACTCATCAAGACGCAGTTGCTCGAATAAAACTAATGACATCTCAAGTCTTTCTGATTCTTCTGCATCTATGCATAGTGAAATGTTGTATTTTTTTGCTTCACGACAGAGCTCTAAAACCCTAGTAAATATCTCACCAGCAATTCGGTCAAATTGACCAAATTCATAACGTGGGTGCAAAGCAGAAAGTTTTATTGAAATTCCATGGGATTTAAAACAATCATTCACTTCAGTAGTTGCACCTATAGCTTTTATTGAGTGCATGTATGAATCAAAACACTCTTCTGCATCTTCAGCTGTGTGAGCAGCTTCGCCAAGCATATCAAAAGAGTATAAAAACTTACTATTGTCATCTAGTTTTGCATATCTTAAAGCTTCTTCTATGGTTTCTCCAACAACAAAATGATTACCAAGCATAGACATTGCTTGTTTTACTGCTTTGCGAATGATCGGTTCTCCTAAATTCTTAAGTAACTTAGAAATTGCGTAATAGAACTTCGAATCGCCTTCATTATCTCTCAATATACTGCTACCTATCATCAAGCTCCATGTGGAAGCATTAACAAACAATGAAGAGGAACGCCCCAAGTGTTTATTCCATTCTTGGTTGGTAATTTTATCTTTGATCAATTCGTCTATTGTGTAATCATCTGGTATTCTAAGCAGCGATTCAGCAAGGCACATCAATGCTATTCCTTCATCATTGGAAAGCGAATATTGCTGCATAAAGGAATCTACAATACTTAATTTATTGTGTTTGATTTTTTCAATAACTTGTTTTGCAATATTGTAAATTCTGTTTTTCGAATCAACCGAAAGTTCTACTTTTTCTACAAGATAACGTACACAGCTTTTTTCATCAGTACGATAAAATCCTTGTAAACGTTTTCTGAGTTCATTAGGTTCTTGTATAGAGCTAATCATAATTATCTATAAAACACCTTTACTATATGTAAGGTAAAATTATATCATAACTTCGCATAGAACAAATCATTATTTAAAAGGACCAGGGCTGGAGCTAAAAGAAGTCTAGTACTTACTTTTACTAAGTCGAAAGAAGTATGTAGCTTAACACTCCACCACTCATTAAGTATTTAATCTCAGTTGCGGTTTGTACACAGCATTTGAGTTGTATTGATTGCTTTGAATTATCCTGTCTTTTAATGATACATTCTAGATTTCCATTTGATACTATTTCACCTTTTATGCTTATTATCTCACTACCATCAAATATCTTTCTGGTTATTCCATTTTGGAATATAAGTGGAAGAACACCCATGCCGACCAAGTTGGACCTATGTATGCGTTCAAAACTTTCTGCAATCACAGCTTTAATTCCCAGTAATGCAGTACCCTTTGCTGCCCAATCCCTACTTGAACCTGTACCATATTCTTTTCCTGCAATGACAACTAATGGAACAGCTTCTCTTTTATATTGCATTGCTGCATCAAAAATTGACATAGTTTCTTGAGAAGGAATATGTTTTGTATAGCCACCCTCAGCGCTCACCATTTTATTTCTTATTCTGATATTAGCAAAGGTTCCACGCATCATTACGTTGTGGTTACCGCGGCGAGATCCATATGAATTGAAATCTTGCGGTTCAACTCCAAGACCTTTTAAATATATGCCTGCAGGACTATTTGAGGCAATATTCCCAGCAGGGGAAATGTGGTCGGTAGTGACGCTATCGCCAAACATCGCTAGTATTTGCGCATTCTTTATATCAACTATGTTGCTTCCATTGTTCTTAGTCGATAAATTATCAAAATAGGGAGGGTTTTGTATATAAGTGCTTTTCGCGTCCCAATCATAGATTTCACCTTTCTCACACTTTATCTTTTGCCAATGCTCATCACCAGAAAAAACATCCTTATACTTTTGTATGAACATTTCACGCGTCACAACACTTTTAACACAGCTCTCAACTTCATTATTTGTTGGCCATATATCTTTGAGATAAACATCATTTCCATTCTTATCTTTGCATATTGAATCTTTTGTCAAATCAATTTGCACAGTGCCTGCAAGTGCATATGCAACAATAAGTGGCGGAGATGCCAAGTAATTAGCTTTGACTAACGGATGAATTCTTCCTTCAAAGTTACGATTGCCAGACAAAACTGCAGCAACAGTTAAGTTTTTGTTTTTTATATCATCCTCTATATCCTTATTAAGTGGACCAGAATTTCCAATGCAAGTTGTGCAGCCATATCCAACTAGATTAAAACCCAAAGCATTTAGATCTACCTGTAATCCAGACTTTTCTAAATATTCTGTCACAACTTGTGACCCTGGAGCAAGAGAAGTTTTAACCCAAGGCTTTGATTTTAACCCAAGTTTAATTGCATTACGAGCTACAAGACCTGCAGCAATCATCACACTTGGATTTGAGGTGTTAGTGCAGCTTGTTATTGCTGCAATCACTACGCTGCCACTCTGGAGCTGATCGCCATAGATAGGTTCCAACGGAGGTCTGTTTGTCTCATTAATAGGAAAAGATGTAGAAAAAGATTCCGCTACTTCTGAAAGGAAAATCTTATCCTGTGGTCTTTTAGGACCAGCCATCACTGGCTTTACGCTTGATAAATCAAGCTCTAGTGTGTCAAAAAATGCTAATTCATTACTGCTACGCCACAATCCCTGCTCTTTTGAATAGACTTCAACTAATTTGATCAGCTCTTCTGGTCGCCCTGTTAAATGCAAATAATCGAGTGTTTTCTGATCAATTGGAAAAAATCCACAAGTTGCACCATACTCTGGGGCCATGTTAGCTATAGTGGCCCTGTCTGCTAGAGATAAATAATCTAAACCATCACCATAAAATTCTACAAATTTACCAACAACACCTTTTGTTCTTAGGATACTGGTAACCGTCAGCACTAAATCAGTCGCAGTTACTCCTTCCGGTAGTCTGCCAATTAATTTAAATCCAACTACTTCTGGAATCACCATACTAATTGGTTGACCAAGCATCACAGACTCAGCTTCTATGCCTCCAACACCCCAACCAAGGACTGATAACCCGTTAATCATTGTAGTGTGACTGTCAGTACCAACCAAAGTGTCAGGATATATGACCCCATCATTATTACACACAACTTGCGCTAAATACTCAAGGTTTACTTGATGGCAAATTCCAGTACCTGGTGGTACTACTCTAAAATTTGTGAAGGACGACTCTCCCCACTTTAAAAATTGATATCTCTCCAAATTTCTTTTTACTTCTAGCTCAACATTTTTACTGAATGCGGAAGTGCTTCCATAACTATCTACTTGAACAGAGTGATCGATCACAAGATCAACAGTTACAGATGGATTTATTTTGCTTGGGTTACCTCCGTTTTTCTTCACATAATTACGCATTGAAGCTAAGTCAACGACAGCAGGAACTCCTGTGAAATCCTGCATCAAAACCCTTGCTGGCTTGTAGCTAATTTCGTGATTAATGTGTTTCTTGACGCAATTTGCTAATATCTTTATGTCATCTAATTTAACGCTTACTCCATCTTCGTTGCGCAATAAATTTTCAAGCAATACCTTGAGTGAACAAGGCAATTTGGTTAAATTTACTCCTAAGAATTTACCAGCGTTACTTAGGTTAAAGTAGTTATATAACCTTCCATCAATATTTAAAGTCGTCTTTGCATTTAAAGAATTGTTCATCCTGTATTAGTTAAAATTGGAATTACTAGCGCTACTTTTTTGTTGTTGACTTTGCTGCTGATACATCGTTTCAAAATCTATAGGATCTAGCATAAGTGGAGGAAACCCACCACTACTTGTAGTTCTTGCAATTACTTCTCTTGCAAAAGGAAAAAGAAAAGTAGGCCCGCCAATAAACAAAGCTTGTCTTACTTCCTCTTTACTCAACTCTTTCAAATTTTCTATTGAAAAAATACCACAATACTTTATCTCACAAATGAAAGCTATACCATTTTTTATATCTTCATCTTTTACCGTCGCTTTGACTTCTATATGCAAAGTAATTTCATGAAAAGGTTTTTCTTCATTTATTCCTTCTTTGCTTTCCGTTCCTTCTAATTTTGCTGAATTAATATTAACCGTTACATTAATATCGGGAGCTTTACTAGAAGGAAGGAATGGCGAATTTGGATTCTCAAACGAAAGATCTTTGACATACTGACCATGAATTTTCATTTTGTGTCGTAACATTTCTTACTTCTCCTTTAATTAAGTTGAGATATTTAATACTTTCTTATATAATATATTCATTTATAAACGAATAGCAAACCTAACTATAGGCTAATATGCAAAACATATTTTTATCAATAATTAATAATATTTAGATACTTTATATACCAAGGGGTTAAGTTACCATGATAGAGCTTGTAATATATGCTTTACTAGCGGCGTTTATTTTTTCACGCTTATACAATTCTTTAGGAAGATCAGCCAGTCTCAACCTAAAAAAGCTAACAGTTGTATTGGATGCAAGTCAAAGTAAAGAGGATGTGGTAGAAAATATCGAAGATTATATTTATAGCAACGACAAAAATTCAATAGAAGCTACTTATAAACAAATATTACAAAAAAACAGAGAGTTCTCTATTTCCAATTTTATAGAAAGTTCAAGCATAGCTTTTGAATTAATAATTAAATATTTTAACCAAGGGAATTTACCTCAATTAAAATCCCTTCTGGACAAAGATTTGTATAACAGCTTTGTGGATAAGATTAAGCATCGTAAAGAGATACACGAGTCTATAATTGTTTCTATCGTTTCACAAAAGATCTTAGAAATAAAGCTAGTAAAAAACGTAATATTTATTGCAGTATATTTCCTTTCAGAGCAAATTAACTTCGTTAAGAATAATGAAGGAGATATCATATCAGGTAGTATGTCTACTATTAACAAAGTTGAGGATGTATGGCAATTCAAAAAAAATATTAATTCATCAGATCCAACCTGGTTTCTTGTTTCCATTAACTACAAGAAGGCAAGTACCGATAAAAATTTAACAGCAAATGACAAGTAAGATTAGTTACACCGATGGAAAGTAGGCTACGAGAAATAGTACTTGATACTGAAACTACAGGTCTTGACACTGAGTCTGGCCATCGAATTATCGAGATAGGATGTGTAGAACTAATTAATCGTGTTCCAACAGGTAAAACATTTCATCGATATCTTAATCCAGAAAGAGATGTACCTTACCACTCATTTAAGATTCATGGTATTAGTGAGGAGTTTTTAGAGGATAAACCACTATTTTCAGATGTTGCATTTGAATTTCTCGACTTCATATCTAATGACATTTTGGTGATTCATAATGCTGAATTCGATGTTAAGTTCCTTAATATGGAGTTAGGCAAGTTAAATGCTAGGTTAATTTCCTCAGATAGAGTGCTAGATACATTGCCGCTTGCAAGAAAAAAGTTTGTAGGATCACCTGCTTCTTTAAATGCATTATGTAAACGTTTTGACATATCGCTGGAAGGTAGAGAGTTGCACGGAGCATTAGTTGATGCTCAATTGCTTGCAAAGGTCTACGTTGAGCTTACAGGAGGATTGCAAACCTTTTTGTTTAATAGTAAATGTGATCAGGACAATAGCTCTACGTTTATTCAGCATAAAGTGCGAAATTTAGCTCGCAGAGAACATTCACCAAGCAGCGAAGAAATTGATGAGCATAAGAAATTGTTAGATAAAATTAACAATCCACTTTGGAAGGAATATGTTGAATCAATCAGCTAATCAAGATATGATTTAATTTTATTGGAAACGCTTTAATGGTAAAATTCATAAGGTTATTGTCTGGTTTATTAATAATAGTAGCAGCTGTCTTCTTAGGTTATTGTTATTTTACCAAGCAAGGCATATTTGTTTCACAAAATACAGAAATTAAAATAGGTGGGGATTTTTCTTTGATTAATCAAGACGGACAAACAGTACGCAGTAGTGATTTTAAAAATAAGTATATGATGATTTTTTTCGGATTTTCCTCATGCAAAAGAATTTGCCCTATGAACCTCGGAATAATTTCAGAAACACTTGCAAAGTTAGATAAGAAAACTGACAATAAGATACAAACATTTTTTATCACAGTTGATCCTGAGCGCGATAACATAGAAAGGCTTAAAGAATTTCAGCAGCAATTTGACCATAGAATACAAATGCTAACTGGTGAAAGACAAAAAATAGATGAAGTAGTTGCAAAGTATAAAGTATATGCAAACAAAGTAGGTGGAGAAGAGGAAATTAACCATTCTTCAATAATATACCTTATCGGCCCTGAAGGAAAATATGTCACACACTTTGTAGCTGATTTAAATTCAGATGAAAGTCAATCTGATAAGATTCTGGCTGAGATAAAAAAATATGTAAGCTGAACTAAAGAGCTTAGCTTACTTTAAATTTATGCTAACGGCTGTTTTGATTAAACTAAGTCGTTTTTTTAATTTTTTCTAGGATCAACTCAGCAGCTTTTTGTTCAGCAATTTTCTTACTAGGAGCGCATGCAGAAACTTTGTCATAACTCTCTATGCAAACTGATATAGTAAATTCAGGATTGTGTGCTGGTCCAGTTTGTTTTACAAGCTCATACTTTGGTAAAGGTAATTTATTTCTCTGAGTCCATTCTTGCAGTGAAGTTTTAGGATCTTGAGGAGGATCGAGGATGTCTTTAGCTAGCTTTTCCCAATGTTGGATAATAAATTTTTCAACACTCTCAAGTCCACCGTCAATATAAATTGCACCTATTAGTGCCTCAAGCGAATTTTCTAAATTTTTTAAGTTACATTTCCCTCCGTTGCAACGTTCACTATTATTCATTATGATAAAGTTACCTAACTCTATTTCTTTAGCAACATTAGCAATGGTACTGCCACAAACTAGATCCGTTTTTCTTTTTGCCAATGCTCCTTCTTTTTCTTCAGGAAACATTTTAAACAGCATAGCAGATACAACCATGTTCAAAATACTATCGCCCAAAAACTCTAGCCTTTCGTAGCTTACGATCTGGTCTTCGCTATTCCTTTTATTTACGCTTGGATGGGTTAATGCCTCTTCTAATATTGCATGATCTGTAAATTTATAATTAATAACTTTAGATATTATATCGTTCAAAACTTTCATGTTCATCATTCAAAAGAAAAACACTCCCTATCATACCTTTACACTAAAAAGTTAGCTCTACTTTACTAAAACAATATCAATAACTTCCAAAATTAATGTATACAACCCACTGCTTCAGTAATGTTACTAAATCCATCTCTTTTTACCAATTCTGCAAGCTCCAGATTGATTTTGTTCACAACTTGATTCCCCTGATATACGAGAGCAGTGTACAGTTGTACTAAAGAGGCTCCTGCCTTTATTTTTTCATATGCGTCAATACCACTTGAAACTCCTCCACATCCTATCAATAGAATCCTGCTCTTAGTAAGCTTGTACATATCACTCAATAACTCGGTTGAAAGTTGAAACAATGGTCTGCCGCTCAACCCACCAATCTCATTATAGTAAGAATCTCGACTTATCGTAGTGTTGCTTACTATTAAGCCGTCAATTTTATATTCTAATGTAATCTCAGCGATATTTTCTTTTGTTTGCTGATCTATATCTGGAGAAATTTTTAATATTATCGGTATGGATTCAGAGCTATCGATTGATTTCCGGGTTAGAGTGATAGATTTCAACAATTTGGATAATTCTTGTTTATTGTGCAAATCGCGCAAGTTAGGTGTGTTTGGGGATGAGATGTTCAGTACTATATAATTGCTCTTTCCATATACTATCTTTATTAAGTCAACATAATCGCTGATTTGGTCCTTTGATGTACTGTTTCTTCCTATATTTATACCAAAAATACAATCACCAAGTTTAGTTTTACTTATCTGTTTAAGAAAATAGTCTACTCCTTTATTATTAAATCCCAATCTATTAATTATTCCTTCATCTTTAATTAATCGAAAAATTCTCGGTTTTTTGTTTCCATATTGGGGATGTTTAGTTACAGTACCAGCCTCAATAAATCCAAAACCAAATGAGAGCATCGGCTTTACAACTTCCGCATTTTTATCAAAACCTGCAGCAAGACCTACAGGACTCCTAATTTTATTACCAAAAAAGTTTACATTTAAAGACTTAGGTAGTTCTATAGGTTTCCTACAGGGCATCTTTTTTAACGCCGTTATTACCAAGGAGTGAGCGATTTCAGGCGGCAGTAAAAACAATAAATTACGTAATATCATTTTGTAAAACACTTTGCTTATTTTTAGTTTATTTTTTACCATGCAACAAGAATAACTTAGAAAGCTTGAGGTTTATCAAAATAGTAAGTATATAGTTTCTATGAGTAGTCAAAACTAATTTTTCTGAAGGGAAACCAGAACTTGATCAGTATTTTTATCTACTAATTCGAGGTAGCCAAATTTGTTAATTTGAGATTTTATTAGTATAGGAATCTTATTTCGATTTAAATAAAATCCCTGTTTTGATTGTTTATTAATTCGCAACCTTACATCCCCATTTTTCCAAGCAAGCATCTTATTTATTCCAGATTTTTCTTTACAATTATCTTCATTTACAAATCCTAAGTATTCATCTTCTGAAGAAGATATTGCAATCTTGCATATTCTATACCCTACCCAATTCCCTAGATATGGATCAGTATCGTCTTTTTCGTGAAGCTTGAACTCTCCTTTGACATATTCCCATGGAGCTTTTGCATCACCTACCTTTTTTAGAAAGAGTACGTCCTGATCAAAGTTTATAATGGTCCTTGTATGAAATGTTGTTAAGCTTGTGTCCCATAATAGTTTTTCTGTGATGCTAAAATGCTCTTTATCCTTTTGCATATTTTGAAATGATACGATTATCACATCTGCTCCAACTTCTCTTCCATAGTTAACATATTGACTAGCACGCCCATGTTTGGCTGTGAATGATGACTTACCTATTAACAGAAAGTCATTAAATAACGCATTATATATAGTCTGTGCACTGTAAGCTGTACCGACGTAAACCGGCTGTTTGTTGGATGAAGGTTTTCTGGTGCAAGATGAGTATACGAGCTCTTTAATAAATAGTGAAAAGTGCAACTGGTAAGCAAGAAGGGCAAACCAATCAATAATAAAACTTCTGTTAATCTCTTTGGCATTTTACTGCTTATATTTTGAATATAGTATCTTATTTTTTTAAATATTTCATTAAAAGCCACACTTCTTGTTAAAATTTCAGAAGAAAAAACGATCTAATTGGAGTAAGAGGCCGGGACCGGAATTGAACCGGTATAAAAGGATTTGCAGTCCTCCGCATAAGCCATTCTGCCACCCAGCCGTTTTTTTATGCGTAGATATTAATTATATCTTTTAGCATAGATAAAGCATCCTCTTTTTTTCTTTGAAAAGTGTTGCGCCCGATAATTGAACCATTACCACCACCTTGCTTAATTTCTTTTGCCTCATTGTATATATCATCCACTGACTTTGACTCACCACCAGAGAAAACTACTATTCTTTTTCCTGCAAAGCAAGACTTTTTAATATATTCAATTCTTTTAGATAATGATTCAATATTTTCTATTTTTTCTCTTTCCAGATGATTGGTTGGAAGTTTTACTTTTATTATGTTGGCACCGAGCAAAGCCGCTATATGCGCAGCATAAGCAATCACATCAACTGCTGTTTCACCTTCTTTGGAAATCCCTTCACCACGTGGATAAGACCATAGCACTACAGCAAGGCCACAAGATTTAGCCTCAGCTATAATTTTGCGAGCTTCTTCCATCATATCAAAACACTTAGCAGAACCAGGATATATAGTAAACCCAACAGCCATGCAGCCCAAACGCAGCGCATCTTTTACAGAGGCAGTTATTGCTTGATCTGAAGTTAAGCTTTTTGAGTGCAAAGAGTTAGCGCTATTAAGCTTCAAAATAAGTGGTAGCATTCCAGCATAAGTTGAAGCACCAGCTTCGATCATACCAAGCGGAGCAGCGTATGCACTTACTCCTGAATCAACTGCAAGCTGAAAATGATAATGTGGATCGTAAGCATCAGGGTTAACTTCAAAACTTTTTATTGGTCCGTGCTCAAATCCCTGGTCTACAGGGAGAATTACTAACTTGCCAGTTCCACCAAGTTTCCCATGCATAAGAATGCGAGTAAGATTCGCTTTTACTCCAGGGTTTTCACTTTCGTAGTAACTTAGGATTTGTTTTACTTCTTCACTCATTAATATCTTCAAATTTACTCAAAGTGTAGCAAAAACTATAGTTGAAGCAAAGACCTTTTTATGCTCTTGTTCCTACGCCTATATTTAAAGGTGTAACTTTAGGATCGGTGGTGTGCTGTTGTGGTTTTTCTTGAATTAAATCTTCAAAATACATTTTAACAATAGGAAGAATGAGCGGCATAAGCACTAATTTATAGTCATACCATGCAAACTTTTCCTTGTAGCTAAATTCTGCATCTTCTTCGTATAAACGCTGGATGCAGTGCTCACTATATAATTCAGAAGCTTTTATAAAAGTTCTAAGTAAAGCAATAAGTAATAAATCTAATGCTAAATTAGCCATAAGCACCATTCCATATTGAACAGGCCAGCCATTTTGTGCAATTTCCGACGCTAAACTGCACACAGCAAACGCTGCTGCTATACATATCACATAATTATCAGCAGCAATAAGTAAATTGTATCCCCTATTTAACCTATCTAGATTTTTTTCTTGTGAGCCTCTTTGTTTACTTGCTGCATAGATAATACTACAAAAGGATATAATAAATAACCATGGCCAAACTCCGATGCTGAATGCATAAAATTTATAAGCAATGTTTTGTACTTTGCCACTGTTAGCAAGTTGCGATAAGCAATATTTGACTTGAGGCGACGGACCAAGTACCACATTTGCTAATATAAAAAATAAAAGCGCTCTATTTATAGCTTTGTTTCTACGTGATAGAATCTCATCGATTTTTCCTTGTTTTTCCTGCACTTCTCGCTGTAATGGTATAGATATGCCAGCTGCTTTTAAGTCGTTAAGATATTGCTCTAGCCTATCTTTATCTGCACTAAGTTTTTTAAACTCTTCTTCAGCTATTTTTTTCTCTTTCTCTCCTACTACTTTATCAGGGTGACATTTTAATGAAGCTCTTCTAAAGCGCCGCTCAACTAACTTAAGTACATCATCAAACTCCTGACTTATTACTTCTTCCGCTTTTATTCCCAGCCTTGAAAATAAATTCCGTAAATTTTGATTACTGTAATATTGATTTCTGGTTAAACTTGCCACTATAGCCTCATTAAAAAATAGTGACTATACTACAAATTTAATACTCAAGCAAGAATTTAAACTATATCAAAAGCAATTCCGTGTTTACCAATATAAATCCTTAATTTCTTTCCTTTAATTAATCGACGATTCAGTATTTCTTCAGCCAAATGACTTTTTATCTCTTTTTCAATCAGCCTCTCTATTGGGCGTGCTCCCATTTCTTTGCTATAACCTGTTTGCGCAAGATAAGACTTTACTTCTTCTTCCACTGAGCAGCTTATACCTTTTTGCACAAGTTGTTTTTTTAATTCCTGAATAAATTTATCCACAATGTGCAAAATGACATCTAAATTGAGGTCAGAAAAAGAAATGACTGCATCCAAGCGATTACGAAATTCAGGGCTAAAAATCCGTTCTACTGCTTTTTCGCTATCACCAATATTAAAGTCCTTATACCCAAAGCCAATAGAACTTTTGCTACGCTCAAATGCCCCTGCATTGGTTGTCATAATTAAAATTGTATTGGAAAAATTAACTTTACGCCCGTAAGTATCTGTAACATAACCATAATCCATGACTTGTAGTAATATATTGTAAATATCACTATGAGCTTTCTCAATTTCATCAAGAAGTACCACACTATATTGATTGTTAGATACAGATTCTGTAAGCAATCCACCTTGGTCGTAACCCACATATCCAGGAGGGGAACCAATCATTCTAGATATTGTGTGAGGTTCCATATACTCGGACATATCAAATCGTATAAGGTTCATACCCATATTCTGTGCTAATTTCTTTGCAAGCTCAGTCTTACCTACGCCAGTTGGTCCTGCAAAAAGATAATTTGCCAAGGGTTTACTGTAACTTCTCAGACCAGATTTAGCAATTTTAATAGAATTAACAAGAGACTCTATCGCTTGCTCTTGACCAAAAATGGCTTTCTTGAGATTTTCTTTCAAAGATTTTACTCTTTGCACATCATCAAGCTCGCAAGGTACGTTTGTAATCCTAGTGATAGTATTCTTAATATCTCTACTGTTTATAATTTTTCGCCTGTTTTTTTGTAACTTACAATACGCCCCTGCTTCATCTATAACATCAACTGCTTTATCAGGTAATATTCGCCCAGTAATATACTTGTGTGAAAGTTCAGCTGCAGATTTAATGGCTTGTTTCGTGTAATATACTCCATGGTACCCTCCATAGTAATGCTTTATACCATCCAATATCTTTATTGTATCATTAACAGAAGACTCTTTTACATTAATTTTTTGAAACCTTCTTGCTAATGCTTTATCCTTTTCAAAACTATTGCTGTATTCTCTGTATGTAGTTGCACCTATACAACGCAATGTACCTCTTGCAAGTGCAGGTTTAAGCAGATTGCCAGCATCAAGAAAGCTGCCACTTGTTGAACCTGCTCCAATAATAGTGTGTATTTCGTCAATAAAAAGAATAGCACCAGGTTTTGCCTCAATTACTTTTATTATAGATTTTATTCTCTCTTCAAAGTCACCTCTATAGCGTGTTCCTGCAAGAAGTGATCCTAAATCCAAAGCATAAATTGTGCTGGATCTCAGTGCACTCGGAACGCTGCCTTCAATAATTTTCAACACCAAACCTTCAACTATTGTTGTTTTACCAACACCTGGTTCTCCGACATATAAAGGGTTATTCTTTCTGCGTCTTAGTAAGATTTCTATAGTGCGATTTAATTCATAATCACGACCAATGATATAATCTATTTTTTTGCTTCTTGCATAATCATTTAAATTTCTACAATAATTTTGTAGAACTTCTTCATCTTTTAATAATTCACCTTTATTTGCTACAGTAGAGATATCGTTATTTTTATCAAGTTTTATCTTGCGATTAGCTATGTATTCTTCTACATCATCTGAATATCTTATATTAGATATATTATCAATCAAATTAGAATCCTTTGCATTTCGTTTGCGCAATAGATCTTCAACGTATGAACCTTGTTCAGAAGACAGAATCTCCAATAGAACACTTGCTCCATTTATTTCTTTTCTCCCTAAGCGATGAGCCCGTATCATGGCTTTATGTATTATGCATTGAAATAGCGAATCAGGCTCAATTTCATTGACAGTTAATTCGGAGTTGTCTTGCAAAAAACCTTTTATATTATTACCACGACCATTTCTTAATATAATATTATCTATATTTATGATTTCATCAGCTCTGATGTTACATCTTGATAAAACGTAATTTACATCCAAATCTTTGGTTAATGCTAGCAACAAATGTTCCACTTTTGCATATTTAAGCTTACAATTAGAAGCAATCTGTAACGCTCTATTTAAACTTGCCTCTAAATTTTTAGAAATCATCTATTCTCTTTAAAAGTGTAAATCTATATATAATTAGTAGCACACAATTATTAAAAAAACTGAAATCTAGCAGCTCGTTGTAGCCAAATTGAATTAAGCTACAGATTATAGTCCACACAGCCTAACATTATACCGTTGTGATAATCTCAAAACGTTATAAGCAGCAGAATTAAGAATTATCAAATTGTAGGTAAATCTAATTTGGGCTAGCTATATATTCTTTCTACCACCCTCCAATCACTTCGCTTGGCAGCAAGTTTACTGGAGCTTTTAAAGAATAGAAGAATAGTTAAGTACATTAATACGCTTTTTCTAGTACTCTGCTTTTCTTCTTAAATACATTGATCTTTTTTCTACCGTATTTAGCCTTTAACGTACTTGGCCTTTTAAAGATCTTTTTGCTGTTACGTTTTTGAGATTGCATACTACAATCAAAATTTGGCTCTCCTTCTTTATCTGCTAGTGCAGGCAGTCTTCTCTTATCTTGAGGTGTAACAAAAGATAATGCAAATCCTTCAGCTCCCGCACGTGCAGTTCTACCTATACGATGAACATAATCAGCTTGCGATTGTGGTACATCATAATTGATAACATGTTGAATGTGCGGAATATCAAGGCCGCGAGAAGCAACATCTGTTGCAACCATGATTTGATTGCGGCCACGACGAAAAGAATCAATGACTCTTTCACGCTTGTGCTGCCTTAAATCACCATGAATTGCCAAAGCGCTATAGTCATCTTTGTGCAATTTGTCAGCTAGCTGATCCGCTCCTCGCTTTGTTTTGACAAAAATAATGATCGATCCTTTGCGCTGACATAATTGTGTAACAAGCTTGCCATATTTTTCTGATTCTGATGCATAAACAACTTCTTGTTTAATTTTTACAGAAGTTGTAGCCTGGCAATCAACAGAAACACGCTCTGGTTGATTAAGATATTTTTCAGTAAGTTTTACTATTTCTCCAGGAAGAGTTGCAGAAAACATAAGAGTTTGCCTTATTTTAGGCAAATGCTTCATAATTTCTTCAATCTGAATTCCAAAGCCCATATCAAACATACGATCCGTCTCATCAAGCACAAGAATATCAACATTCCGAGTAACTAAAGTTTTACGCTCAATATGGTCTATAATACGACCAGGAGTACCTATTATAATTTGTGGTTTTTTCTGAAGCTGATTTAGCTGCTTAAAAATAGGCTCGCCTCCGATCAACAAAGCAACTCTTAGTAAAGAACTTTGAGATAAGAGTTTTCTTACCTCACTTGTTACTTGATGAGCAAGCTCTCTGGTTGGCACGATGACTAAAGCTGAACCAATGCTTGGCTCATTCATCAATTTAGCAACCAGTGGAATAGCAAACGCTAAGGTTTTTCCAGTTCCCGTTTGAGCAGACCCAAGAATATCTTTGCCCTGAAGAGCTAGAGGAATCGCTTGCACTTGAATCGGGGTTGGAACACAAAGATTATTTTTACTTAGAGCTTGCCTAAGCAAAGTTGGAAGCCCCATTTCATGAAAATTACTCACAATACATTACCCTATTAAAAAGCTTCACGATAGACTAATCTTCCAATCTTAAATTTATTGCAGACTTTTTATCTTCTCCGTTCCTACCACGCTCTTCTTTAAGCTCATAACTTACTCTTTCCCCTTTCATTCCTCTCTTTTTATCCTCTCCTCGAAGTGCATCAGGTCTTATTCCTGAACGTTCTAATGTACTAACATGTAAAAAAACGTCCTCACCTTTACCTTCTGGCTTGATGAAACCATAGCCTTTTTCAACATTAAACCATTTTATATTACCAAATTCCATATGGATAACTCCTAAACTACTAACTAATATTATTAATGTGATGAAAAACTTTGAAATTACGATTTAGAATGCTTTAAGCTTAGTTACTGCAACTAAACTTCTATACTCCATAGTCTATTCTTAACATTACATAGTAATAGTACACAATTATTGTACTTAATGCAACTAAAATTTTTAATCACTAAGTGAACCTGCTACTGTCATTTCGCTAACTTTAATCGTTGGTGAATTAAACTGCCCACAGAAAGTTAGGTCATTTGCAACAACTAAATTGCTAAACATATTTTTCAAATTGTCGGCAACAGTAATCTCGTGTATTGGATACGTTATTTTACCATTTTCTATAAAAAATCCGCATGCACCTTGACTATAATCGCCATTGATTAAATTAACACCAAAACCAAATAAATCAGTTACATATATTCCTTCTTTTACTTCCTCAATTAATTCCTTAAACGATCTATTACCATTTTTGAAATAGAAATTACTAGCTGAAGGAATAATTGCAGCATTACTTGCACGAGTTGCATTTGCGGTCGTTTCCAAGTTTAATTTCCTAGCCGAATATAGATCTAAAATCCAGTTTTGCAGTACTCCATTTTTTACAAATTCATTTCTTCTACTCATTATTCCTTCTCCGTCAAACGGTCTTGATGTTATACCCCTTGGTAACAATGGGTCATCAATAATGCTAATCTCAGTATTAAAAATTTGATTATTTAAACTATTTCTCAAAAAAGAGCTATTATTTACAATATTGCTACCATTTATGGCAGAAGCAAAGCTCTTTACTAGCTCTTTTGCTGCTCTTTTTTCAAAAACAACCGGAAATTTGCCTGTCCTGATTGTACATGAACCCAATTGATCTATTGCTCTTTTTGCTGCTTCTTTCCCTACTAAATCCGGTGTTTTTAAATCACTGAAGTTGCATGCTACATCGTAATCGTAGCCTATTTTCATTTCACTCTTTTCTCCAGCAACAACAGAAACCTGATTAACAAAAGTTGACTTACTAAATGAACCAACAAAACCAGAAACGGTTGATAATACTGTATTTACTGAAGTATGTGAAGATGAAGCTCCTTCGGAATTAATAATATTTTTATGTGCAAGAGCTGAATTTTCTGTAGCTTCAGTAATTTCTTTTAATTTATCAATTGTTACAACATTATTATCTGAGATATTTAAATCTGCAGAAGAGATATAATTACTGCCATCTACAGCAAAACTAATATAAGGATCTTCCTGGGCATTCTTTGCCATTTCCACCACTTGGCTCACTGCACTACTAAGATTATTCAAATCATTTGTGGAAATATACGCAGCTTTGTTCTTACCTGCTATAGCTCTAATTCCGACAGTACAGTTTCTAGATTGTGATATTTGTTCAATTTTTGATAGACGCTGAGAAATCGAGGTCTTATTAGTTTCATATATTGTAACTTCTGCGTCTTGATTCTGCTTTTTTATTAGTTTAGTGATATCCGCTGCAATATTTAATATACTCATTTTTTATTCCTCAGAAAGATTCTGCACCACTTATAACTTCAATCAAATCAGTTGTAATTGCTGCTTGACGAGAGCGATTATAAAGTAACGCTAATTTATTTAGCATTTCTTTTGTATTTCTATTTGCTGATTCCATAGCAACCATCCTAGCACTATTTTCACTTGCTGCACTTTCAAGTAAAGCAGAATAAAGAGCAGCTATAACATAATCTTGAGTCAAAGATTTTAAAATAAACTCAATATTTTGTGGTTCATACTCATAGCTGTAATCTGTTAGAGAACTAACTACAGAATTATCAATTAATAATGAGTCTTTACTCCATGGTTTTATTGTTTCTAATATTGGCTTTTGCATGAAGGTATTATAGAATTTACTATAAAAAACTTTAACTTTATTGTATTTACTTAGATCTATATCACTAACCAAAGCTTCCACATGCTTTAGTGTGATTCCCTTACTATTTTCAACCCTCAAGATATTTTTAGAATTAAATCTATTTTTACCTACCTCAAAAGCTTTCTTGCCAAAAAAAACAATGTCTACTTTCTTATCATTTGCAATTAATTTGTTTATATGCTCCTGACTGAATTTAACAACAGAGGAGTTAAAGCTGCCACATAAACCACGATCAGATGCAATAATAAATACTAGGAAAGAATCTTCATTATTGATATTTAGAATTCTTGCTAGTAACTCTTGATCCGCTGATAGCGCTAGTGAAGAAATAATGCTATGCAGCTTAGATATATGCAATTTTGAATTTGATAATTTCTTTTGGCTTTGTAATAATTTTGCTGCAGAAACCATTTGCATTATTTTCGTGGTCTTCTGCACAGACTTAATATTTTTAATTCTTAAGGATAATTCCTTTAAGCTCTTCATTTTGTATATAATTCTAATTTATTAAAATATATAACTGGTGATGTCTAAAAACAAGTTTTTTTGACATTGGAGTCAAACCTAACTAAGAAACTCACAGATTTACTGTTTTGAGATATATTAAAGCAATCTCGATGTAAAAGTATCACACCTTATGGAGTCTTATAATATAAGGTAAATACAATTAAGACTATTACAACTTGAGCACTTATAATCCCATTGCTTTAGCTCTTTATTACAATCAGCACATTTCCAACCTGGATCAGGCACAGCTTCTGAGTCCATCCTGTTTAACCAATAAATTGCTTGATCATACTCTTGCAACATAATCTTGAGCTGTACCATAACAAGGTAGATTGATATGTAATTAGCTTTTTTCATAGCAATATCTAAATGCTGACTTGCAAGATCATATTTCCCCAAGCTAATTGAAGACAAAGCAAGCAAGCAATAACTAAAATAATAATCAGGGCGTAAGTTATATAGTCTTTCAGCGCCTTTATTATTTAACTTGATATACATTCTAGCTGATTGAGGAGTAGGATTTACTCTATACTCTTCCTCTAATACTGTGGAAGCTTTTTTGATTTTTTCAAGCTTGATATATAATTCTGCCTTTAAATAATTGATGGGCTGAAAAGTTGCATAATAACTTTGTGCTTTAGCTAAATAATCTATAGCTTTGTAAAAACTTCCTTTACTTTCGTATTGCTTTGCTAAAGCGCAATAAAAAACCGCTAACATCTTTTTACGATCAAAGGGAAGAAAAATATTGAATTTGATAGCTTCCTTTAACTTTGAAATTGCATTTATCCAATCTTCTTGCAATATACAATGCTCTATTTGAAAGGGAATAGACAAAATTTTATCATTAATTGAACTAGAGCAATATTCTATAAATTTTTGAAAGACTAACCTTTCTTGCTTTAGGTGAATAATCAGTTTATTTATCAGAAGTAGAGCTAAGTTGCGATTTTTACTTGCAATACTCGTTAAATTATGGCTGAAAAAGCTGTAATTTCCCGTTTGACCTGAATTAAAGAGCTTTACTAAAGATAATTTATCACTTTCTTCATTTAGATTTTTAATTAGCTTATTGGTGTTCTCTATATTACCTAAGTCTAAGCTAAAGAAAGCTTCAAAGAGAAGCAATTCTTCCCTACTTCTTCTTCTATTTTTTATGTTAGCAAATGTTGATGAAATAGAAGAACAAAAACGTGCAACTGCAATCAATAAAAATAATAAGACTGCGCAAGCAAGAATAACGAAATATAGATCAATACTTATAGTGTAATTGCCTAATTCCAATTTTATTACTTCACCACTTACCTTAATCCATATGCCAAATAAAAACGAAAAAGCAAAAATTATAAAATAAATCATGAGATGTATTGTAATAAGTGACGATATATTATTGAAGTATTCTTGAAAGCTACAATAAAATCATTCAATTTATTAAGCCATGGTTTGAATTCTGGGTATGTTAAGTCACTTATTGCGGTGGCTATGCTCTGCCAATCATTATCGCTTATTAATTCTTCAATTTCCGCAAGCTTTAACCTGAGTGGATCACTACGATCATCTATCTTTATCCAATTTGAAATGATTTTTTTAAACAAGTTACTTTTATTGTAGTTAATAACAGTCATGTTCTTCTCAAAAGACAATTTCAACCCGCGTAAAGTATCTACCTCTTTCAAATTTTCCAATTCATTTACTGCATTTTCTATCTCTGGATCGTCAAGCTCTGATATCAAAGGCTTTATTGAATTTATATGATTATCAAACTTGGCTTCTCGCAATAACAAATTCTTCATCTTAATCACAAGTAGCAGCAACTTTGCGAGGTTCTTATGCCTTAAACTACCATCACCCTGCTCACATTGAGTGTGAAGATTTCTCTTTAAGTCAAATATCCTTTTTTCTACCCTAGATTGATTAATTTCAAGCAACATTCTAAGTTCATCTACCTTTTCCGTCAAAACACTTATACTGTCTTCACTTTCTTGCTGATTTATTTTAAAAAATATTATGTTATTTATTGTAATATAGCTGGCAAATAACAATACAATTAAGAACCAACCTATGCATTTTTTTCGAGTATCATTCATAACGTAATATCTCCGCTGGGTCTTGTGCAGCTGCCTGCAATGCAGGAGGAATTGTTGCTAAAAATGACAAGAACAATGCAAGTGCAGAAATGTTCACTACATCTTGAGAAACTAATATCACTGGCAAACTTGAAAAAAAGTATATCATAGGATCAAATAGCTTGATGTTGGTAATGTTTTCTAAAAACACTCTAATATTTTCAATATTGAGAGAAAAAACAACCCCTATAATAGAGCCAAGACAAGTCCCTGTGAAACCAATGAGCAATCCACAAGCACAAAATATGCGCATAATACTTCCGCTTGTTGCACCAAACGTACGCATAATTGCAATTGCAGATTTCTTTTCTTGCACTATCATCATCAAACTTGAAACAATATTGAATGCTGCTACAACTATAATTAAAGTAAGAATTAAAAACATCACATTTCTTTCAGTCTTTAAAGCATTAACATAATGGCTTTGCTGAGATTGCCAACTTTCAGCTCTCATTCCTGTTTCTTTTGCTATAGCGTTTGCTAGCTTATTAGCCATAGCAATATCATCTACAAACACTTCTATACTTCTCACATTATCTTTATAATTAAAAAAAGCTTGAGCTGACTTTATGGGCATATACACCAAAGTATTATCATACTCAAACATACCCATATCAAATATTGCTACAACTTTATATTCTTTAATTTTTGGTATTTCACCAGACAATGCGTCAAATCCTTCAGGTGATATAAGCATAATGTTATCACCATAATCAATATTCAAAGCTTCTGCTAATCTTGCCCCTATTATGATACCTTCATCGAATTTTTTCACGTTACCCATAATTACATTATTCTTAACGGTAGTATTATTAAGTAAGTCTTTAGTTGACACACCACGGACTACGCTACCCACAATTCCACCATTTGCTGCAACGATCACTTGATCATTGGTCATAGAAGTAGCTTTTAATACACCTGGGATTTTCTCAATAGATTTTAACACTGCGTGGTAATCTGAATTTATGCTTCTATCAAAGTAAACATTAATATGACCATTAATGCCAAGTACAGAGTCGAGCAGCTTTGCTCTGAACCCATTCATTACAGACATTACTACTATTAGCGTTGCAACTCCAAGAGCAATACCAATAATAGAAAACAAGGCCATTATAGAGCAAAATCTAGAATTCTTTGCTCGCAAATAGCGAATAGCCATAGTAAATTCAAAGGCAATAGACATTATACTAAGATTTAAATATCATACTTTTTATGCTTCATATAACTGTAATTTTTCCTTTACCTCAAATTAGGTTGTCTAAATTTAGCAAGCTTATAGAATATATTCAATATTCTATATTAAGACCTTCCATATATATCGTCCAATCTTACTATATCATTATCAGATAAAAACTTTCCTACCTGAAACTCAACTATCTCAAGAGGAAATCTTGTACTTTTATTCTCAATTTTATGAAACACCTTCCTTGGAATCTCTACTACATGATTTTTTGTTATAGCATATGTTTTGTCATCTAAACTCACGCATCCAACCCCTGATAGTATTATATGGTACTCATCTCTATAGTGGTGAAATTGCTTAGAAGTGCAGCTCAGTGGATTTATAAAAAGGTATTTTATAAGAAAATCCTTGCCCATTAAAACTACACTATAAAATCCCCATGGCTTAATCTCTTTCCTTATTGGCTTTACTTCCTTAACTTTATTAATGAACAACATTAGGCTCTTACTTGGCCGTTTATAAACTCTACCTAGTAAATTTTTTGCATCATTTTCTGTCATCAAAACTGGCTCTCTTCCTTTGGTTACAGCTTGAAACGACTCAAAATTCTTATTAAATCTCTTACTTAACTCTAAAACTGAACCCCAAGTGCCAACATCCATCCAATCGAAATTGGCTTCTATCATTACAATATTTTCTGCTTTTTCTATCACTAGGTGATCAATAGATGTATCACCCATTCCTGCACAATTTTGCTGTTCTAAATACAGAAATCTCTCTCGTGATACAAAATGCTTCGTACTTTCACAACATAAATTATAGAGAGTCGGAGCAATTTTTTTTATCTCATCTATATAGCGTTTTGCTCTAAACACAAATATTCCAGAGTTCCAATAATGATCGTTACTTACCTTACGCTCGGGTTTTTCTGTAAAATCTTTTACTATATGACATTTTTCTTTCTGACCATATACTGCATTTATATAGCCGTATTCAGAATTGAATTCATGAGGCTTTACCCCAAAAGTGACTATAGAGTCAGTTTCAGAGGCTAGCTTAGACGCTTTCTCAATAGAAACATAAAAACTATTCAAATCACCTATAAAATGGTCTGAAGGCAGAACTAAGATTGTCTCGTTCCTATCGCAGAGAAGCACAGCAATTAGTGTTGCTGCCGCTGTCCCAATTTTAACTGGTTCAAAAACTACTTTACATTCCTGTAATGAATGTAATTCCTGCATCAATAATGACTCATATTGTATATTTGTGGTAATGATGGGTGGCATATAATCGCCTTTTAGCCTCAACAAAGTGTTGTGAAACATAGTATTCTGACTAGATATTTTCTGAAATTGCTTTGGCTTAGATAGAGGCCAAAGTCTGCTGCCACTACCACCACACAGTATTACAGGGCGCATTTAATTAAGATATTAATTATTTGATTAATATCTTATACTAACGGCAAAATGCATGCAAGTTTTTATTGTGAGATGATTAAAGTAAAAAGTAATTTAAAGTGATGGTTGACTACGAGCGTGATGGAGTCCCTACATTTCGTGATGAGTCTTGTCTTCTTTCTATCTCTCTATCAATATAAGGAGTGTTGCTTTTTTGATTAACGGCTGCAGCTACTTTTTCATCAGTTTTATTTGGCAACTTTTCCTTTAAGCTTTCTCCAAAACCTAGTTCTCTAGATTTATCTATACTTTCACTATTTTTGCTCAACCCCTTCTCTAAGTTTTTTTCAATATCTGATTTTCTAGCGTTAAGCTCTTTCCATGTACCCGCTATGCTAAGTGGCTTATGATCCTTCTGCTTCGGCTTTGGCCTTTCCCCATTTGTAACAACATTAAAGTCGCTTTTTACTTCTTTCCAACATTCTTTCAATTGGTGTTTCCACATAGTAAGATAAGCATCACCATACTTTTTCTCATTTGCTACAAACAATAAAATTGGAGCCTTAAGTATGGTAGCTCCCATATTCACTAAATTTTTTACTGCCATTGCAGGGATGAACAAAAGATAGCCAAAAGATTTTGCAACTCGATTTTTTCTAGCTATCAAATTCTCTCCTAATTTCATAGGAATGAAAGTCAGCAGTCTAGCACAAATCTTAGCTAAACCCGCAGCAAAAACAATAGGAACAGATATCAGACTTTTATCTAGCTCTAGACTACCATTTTGATCTCTAATTTCTGAAAAATTAGTGCTTAATTTTTTATAATTACTAGTGTATAGTAATTCTCCATTTCTTCCCTTTTCATCAACAACTCCCTGAACTTTACCCTCTCCATTTTTTACCTTTTTCATTAGCACAGAAGAGTGAGTTAATTCAATAAGATCATTAGTTTTTTTAGCTTCAAAAATTGGAATATGTTTTTCAAGATCGATTTTTGAAAACTCAAATGGTTTATAGTAGCCATCATAATGCTTAACATCCTTGTTTTTTTCCCGATTAACTAAAAAATCAATAGTAAAATAAGACCTATCGTCCGTTTCCTTGACAAGAGCTAATTCAAAAATTTTCTTGCCATACGAAAGTTTATATATAGTTTCACCATTACTATTCTTACTTTCTATAACTTTCCCAGATTTTACAATCTGATCGTAATTCTTTGGGTATTTGCATTTTCTTCCATCTGTATATGTCATTACCTTTCTAAGATCCTTGACATAAATTTGAGATTCAGATGAAGCAAATAAACCTTTTGCTTTAAGCGTAAAGTCTGCTACTCCTTTTTTTAACACTCTGAACATGTTGTCAAACCAAAATTGCTATAGTTCAATAATAAAATTAGTAAACTAATAATATATTAACACAGAACTAACAATGAACTAACAATTTTACAAGAAAATATGCCTATAAAAGAAAAAAGTCGTAAAAGCAAGGACTATATAAGTAATGCTTGATAAGTATTTTATGCATGTAATTGTAAAAATTCTTAGAGGTACGCTGTCTATATAATCTTCACACACCACCTGCATTCCAAGAACTGCATGCCAAAAAATGCAAAACACCAGTATAACAAAAAACAAAAGCTCTAGTGGATAATTAATAAATTTCTCACTAAAAGACAAAGAACTATCAGTATAAAATGTGCAAGAAAACGAATAGATAAACCAAGGAAACAGGAACAGTAAAATTACCGCAGAAACACGCTGGATCCACCAATGATGTACTGAATTTACAGATTGACTCATATACACATAAATAAAAAAGCCATAGTAGAAAGAAATAGCATTATTGTTACTAACATAGCACTTTTTGAAACACTAGCAATTTCTAAATTAAGCCCAGCATCCCACAGTAAATGACGAATACCATTAAGAAAATGATACATAAAGCTTATAAAGCATAAGATATAAGCTAATTTAGCAAGGGGAGTGAACAATAATACATTCAAGCACCTTACTACAACTAACTTAGGGGAGTAAACATATAATATAAAATACCAAGAAAGTATGATTAATAAAAGAAATAGCAAGATACCAGTCAATCTATGCATAATAGAAAAAAAACTAGTAACTTGTACTTTATATATTTGTAGATGTGGGGAAAGAGGCCTATTACTCATAAAATTTCGTTATCGAGAAATTAAAAAATAAAGTAGAAGTAAAGACAGCAGTACAGTACATAATGACACTATTATTTGAAATGGTGAATTACGTACAAAGCCTAAGGAGGTAATCCAGCTGCAGATTCCCCTACTGCTACCTTGTTACGACTTCACCCCAGTCACTGATCCCACTTTAGATAACTCCTTCCTTGCGGTTAGGCCATTAGCTTCGAGTGAAACCAATTCCCATGGCGTGACGGGCAGTGTGTACAAGACCCGAGAACGTATTCACCGTGGCATGCTGATCCACGATTACTAGCGATTCCAACTTCATGCACTCGAGTTGCAGAGTACAATCCGAACTGAGATGTCTTTTAGGGATTAGCTTAGGCTTGCGCACCTTGCAGCCCATTGTAGACACCATTGTAGCACGTGTGTAGCCCACTTCATAAAGGCCATGATGACTTGACATCATCCCCATCTTCCTCCAGCTTATCACTGGCAGTTTCCTTAAAGTGCTCAGCATTACCTGATGGCAACTAAGGATGAGGGTTGCGCTCGTTGCGGGACTTAACCCAACATCTCACGACACGAGCTGACGACAGCCATGCAACACCTGTGTAAAATCCGGCCGAACCGACCCTATCCCTTCGAATAGGTATGATTTCCATGTCAAGAAGTGGTAAGGTTTTTCGCGTTGCATCGAATTAAACCACATGCTCCACCGCTTGTGCGGGTCCCCGTCAATTCCTTTGAGTTTTAATCTTGCGACCGTAGTCCCCAGGCGGAATGTTTAACGCGTTAGCTGTAATACAGAAAGTAAACTTCCCATATTTAACATTCATCGTTTACAGCGTGGACTACCAGGGTATCTAATCCTATTTGCTCCCCACGCCTTCGCGCCTCAGCGTCAGATTTGAACCAGATAGACGCCTTCGCCACTGGTGTTCCTCCTAATATTTACGAATTTTACCTCTACATCAGGAATTCCTCTATCCTCTTTCAATCTCTAGATTAATAGTTTTAAAAGCAATTCCAAGGTTAAGCCTCGGGATTTCACTTTTAACTTATTAATCAGCCTACGCGCCCTTTACGCCCAATAATTCCGAATAACGCTAGCCCTCTCCGTATTACCGCGGCTGCTGGCACGGAGTTAGCCAGGACTTCTTCTGTGAGTACCGTCATTATCTTCCTCACTAAAAGAGCTTTACAACCCAAAGGCCTTCTTCACTCATGCGACATGGCTGGATCAGGCTTTCGCCCATTGTCCAATATTCCCCACTGCTGCCTCCCGTAGGAGTCTGGACCGTATCTCAGTTCCAGTGTGGCTGATCATCCTCTCAGATCAGCTATAGATCATTGCCTTGGTAGGCTATTACTCCACCAACTAGCTAATCTAATATAGGCTCATCTAATAGCAATAAATTTTTCCCCCGTAGGGCGTATACGGTATTAGTTGCCGTTTCCAACAATTATTCCGTACTACTAGGTAGATTCCTATACATTACTCACCCGTCTGCCACTAAGTTATACCATAGCAAGCTACAATATAACTCCGTTCGACTTGCATGTGTTAGGCCTGCCGCCAGCGTTCATTCTGAGCCAGGATCAAACTCTCAAATTTAGACTTCAACCTATAAAAGGTTGAGGGTACATCGGATAAATCCGACAAAAAATAATTTAGCTTAATACTGCTGTCTTTATTTCTACTTTAGAAATATTTTAATCTCCAACTATTCAAACAACTTTGAGAATATTATTATGTGATATAATCACTATGTCAATATGTTTTTGCAAAGCAAAAGCATTAATGTATAAATATATAACTATTTGGAATATTACCATGAAAAAATACATCTTTCTGCTTGCACTCGCACCAATGTTAGTTGGCATCACATTATACCTATTGAGCAACATTGATAACACAAAACAATCTATAACTGCAGGTGACAAATTTTACGAAGTATTATTCTTAAAAAAAGATAGTAAGCCGCTGCTAGGAGAAATAGATTCAAATTGGGGGTATTTAGCAAATTTTGAACACGCATTCAATCATATCTCAGATTCAATGCCAACAGACACAGCATCTATTATTTATAATGATTTGGCAGATGATAAAGATGCTCCTGATGTTTTGCGTGAGTTAGCACAATACTTAGAAGTAATGAGCTTACTTCACTCCAACGATGAAAAAATAAATAAAGATAAAATTGATAATTTAGAATCAAGTGCAGTGTACCCTTATTCAAGCCAAGAAGCTATCGCTGTAGTAAAGATACATAATAACGACATTAAAGGTGCAATTGAAATATTGCATTCATTATTAAATGATAGAGAATGTCCTACTCTAATCAAGGCCAATGCACAAGAATTACTTCTAGTATACGAAAACTAAAAACTTGCTTGCATAACAATTTGGCAGCGCATCCAATGAAATAAAGAGCTTTACTTGACAAGCCTCTCTATTTTATTATAGCACTAAAAGTAGTTATGACTCAAAATTTGTTTTTGACCTGCAGAATCAATCACAAAATCCAGTAAAAACTTAGGTGTTTATTGGTAGATTACGTAAAATTATAGCGGTTTTTTAAATTTTTTCTATACTCAGCCAAGTCACGCTTGTTAGAACATTATTACAGCACCACTTACAGTAATATAGAGTCAAAACTTTACTACTCAGAGGTTCTTTTACCTTTTTTATTTAATAAGACTTCTCTATATTTATAGTTAATATATCAAAGAATAAACTTCACTAGTAGAATATCATTCTAGTATTAGAATGACAAAAAGAGAATAAAATCGCAATAGCTACGTATCAAGCACCGTCGTATTTTCTCTATGTTTTAGATTACTTTGTTCCCACTGCCATTAAGTTAAGGAAATAGGAGTTAAAATTCGACCAAAAATATAAGTAATTTTGTAATGATGACAAATATT
>NODE_2_length_33697_cov_48.090333
TATCTAATAGTTTGACGTTTTCAAACTGCTTCAAAATATCACAATCTACTTGCAGTTTATTTTTAAACAGGACTAAGGCTTCATTATACATTTTCTTCATAAATTCTACTGCTTCTTCAGTAAATCTAAAATTTAGGCCCTGTTTTGTTATTTCTACCGAATCTTCACTAAGCAAATGACATATTCCATCCATGCTACAATTTCCATCTTCCATATTGCCTAATATCATAGCCTTTACGAACGATGAACCTTTTAGCTTTCTCTTTCTTTTTATAAACCTTGTTGTAATTGAGATTTTGTCTGCTTTTTCATTAAAAAATTCTTTGAGCTTTTTTGATAAGCTAGTTATTTTATTCATTGGTTCTCTCACTAAAAGTATTTCTGGGAGAACTTATACCTTATTATTCTATCTCTTTCATACCTTTATTTCCTTCACTTGACGCGTATGGCACTTGATGCTGGAATCCAGAAGTTTTTTTGAGCACAAAAGTTATGCTAAGTTTTTCTTGGTAAGAAACCAGTGTCAGCTACTTGAATGAAACTATTTTGGATGAAAATCAGTGTCAGCTACTTGAAAAGGAAGAAGGGACTTCTTCCTTCTACTTAACTACACTGTTGCGCCTAACTTTGAAGAAACTTCTAGTTGTGAATCAACTTCATTTAGCTCATTACAAGGCTTACACACTTCATACGTAATACCACCAGTAACAAGTCCTGTAAGTACGAAAGCAGCAACAGCTATACCAATTAAGCCAACATTGGTAATGCAACACCAGCAGCAAAACATCCACCACCAACTGCTAATGCAGCTACAACACCACAAACACTACCAATCATTATTGATTTATTAGTAGTTTTTACTATATTTTCTTCAGTTCTAGGCACGCTACTTTCAGGCACTAAAGGCTTTTCATTACTTTCACAACTAGATATGCTATCTGCAACTATTGCTAGCCAATTATCAATTTTAGTTTCTTGCCCTTCATCTTGCTCTTTACTTTTTAATGATTCTAAAATCTTCTTGAGATTTGCACGATCACTTTCCTGCATGCTATTAAGCAGTTCTTCTAATACACTATTTTTTTGAGCTACATCTAAAATAACTTTGATTTCTTCCTCAAAATTATTGAAATTCATAGCATAGCCAAGCGGTGTTAGATTATACTCTGTACCATCTGGTAACTTTTTAGTTATATTTGCAGTAGTAAGAACTTCTTTTAATTCGCCTTCTTTTTTAATTTCTTTAAGAATAGGAGTAATATCCTTTTCATTTTCTATCGCATCCTTTAACGTATTATATAATTCCTTTTGCTTTTCTGTTAAATCTTCGTACCTTGACATATTAACTTTTCCTATAATAATATACTTTAATTATTATATATTTTAGTAATAAAGTCAAGAATTTAATAATTATACCTAGGTATCATAAACAAGAAAAAGAGGCTTTTGTACGAGCGTTATTAATCTTCAGTTTAATAGGATAAGATTCGTCAACGTTTCTGTAAGTACCTGCTATACAGAATAGTTGCTACCAATAAAGCCTAAGCTGACCAAATACATTTCTGTAGATTCAGATCTACTTGACTTTGGTTTGAAGTATCTTACTGTTTTGAACATTTTTTTTAGCTCATTGCAGAAATCTTTATCAGATTCTCCTTGAAAAATTTTTACTACGAACTTGCCATCATGATTCAAAAAATGCTTTGCAAAATTGAGCGCTGCTTCGCATAAAAGCATAATTCTGATATGATCTAACGATTTTAAACCGCAAGATTCTGGTGCCATATCAGATAAAATTACATCAAATTTGTGATCCTTGAATTTTTCTCTTAAAATTTCAAGTTCGCTGATAATATCACACTGTATACACTCTACTCCACTAATTGCGTTTATTGGTTTTATGTCAACAGCAATCACACTCGCTCCTTTCTTAGATGCAACTTGTGACCATCCACCAGGAAAAGCGCCAAGATCAATAATTTTTTGCCCTTGTTGGAGTAGTTTAAATTTATCGTCTATTTCTATTAACTTATATGCCGAACGCGATCTATAACCGTCCTTATTGGTTTTTTGCACATACTGATCATTCAAATGGCGATGTAGCCATCTTGTTGAAGATAATTTTCTACCTCTAGCTGTTTTTACTCTGGTCTTTATACTAATAACCTACTTATTATTGATTATATCTTTGAGCTCTTTTTCAACTACTTCTTTTACCAATGCATGTAGATACTTATTCAGCCACTCTGAAAGCTGAGGTTTTAAAAGAGACGTAACTAATTCTTCAACAGTAAGATCCGCTCTTTTTTGTTGTTTATGCCGCAGTTCGCTTTGCATTTTTCCAAGCAATGTTTTAATTTCCTCCATATTTTCTTTTAAAACTAAATGCTCGTTACTTTGTTCTTGATAGCTCACTTTGTTACTACTCATTTGGATATTATCATACAAATTTTTCTCTTCTGAGTTGTAACTATTAAATTGGTTATTCATTTTCTCACTTTGGCAATTATTCTCTTCTTCACTATTTTCTTTTTCTTCGATGTCTTCTGGGTACTCCTCTTCAAGGCATAATACGTCATCATCTTTATCTATTACTTCTGCTTTATCGCCACTTGCATTTTTACCCGATATAGCTTTTTTTATATCTTCTAGTATATCTTTTACAGATTGATTATCGCTCATACCATTAAATTTAAAGGTTTATACTATTTATTATAAAAAGCAAGTTGTAAACACTAATTACATAATTGCTTTTTGCCTGAATTAGATCGGAACGTGCTTTAAATAATTCATCTTCAGTATCCAAAAGATCAGATGTGCTCTTTAAATTTAAGTTTACTTCTTGCTCAACTCCTTCCAATGCTAAAGCTGCTGCTTTTTCTGCTTCTTGACTTGCTTTAATAATAGCTTTTGCTGTCAGCACGTTATTCCAAGCATTTATAACTGCTTGTTCTATATTTTTTACTGCTTCGTAATAATCGTAAGTGGATTGTTTTGCATCCATTTTAGCTCTACTAACACCAAAAACATTAACTCCTCTTTTAAAGATCGGAATATCAAGAGTAAAGACAACATTCACATTTTCTAGTAACGTGTCCAATTTTATATTGTCCTTTCCAAAATTTTTACTTGCGCTTAGATTCAAAGAAGGAAGCCACTTGGAAGTTTCAGCGATCACTTCCATTCCAGCAGCCCTTTTTTTATAAATTGCTGCTTTTAGGGATAAGTTATTGGTTTTTGCTAACTGTAAACATTCATTTAATTCTGGTATAGAAGGTAGTTTACCATTAGTCTCGTGAAGATTATCAGCATCTTCACCAATTAAATGATAGTAAGCAATATTAGCGAGCTTTAATTCACTTTCAGCATCAACTCTTTTGGATATAGAAGATGAAAATTTTGCTTTTGCGAACAAAACCTCAGCATTAGTAACTTCTCCAAGAGAAAAGCGTTTTTTCATAGCTGACAAATGTTCTAAAGAAACACGTTCTTTATGTTCTCTCAGTTTTAATATTTCTGCCTTTTGTAAAACATTAACATATGCTTTCACAGCGCTGAGTGCAACTTCTTGCTTAGATTGCTGAAATCTAATTTTTGCTGCTTTAAGAAGATGATTTGATCGGCTGAATGTAGCAAAAGTGCCACCACCATCTATTATTCTTTGACTTAATGTTAGACGTTTTCCAGAGTTTTGTAGACCGTTAATAATATTAAAATTACTATCGAAATTATATTGTAAATTGATGTCAGGTAAAAACCCAGCCAATCCAGAAGATTTTAGTTGTTTTTCAGCACTCTTATATTGGTAAAATTGAGACTTTATTTTTGAGCTGTTTTTGATAGCTTTGCTTATAGCTTCCTCCAAATCAATTGCATAGCAACCTATGGTACAAAAAGCAATTACAAATATAATAATCAATCGAAACATTTTGCTTTCTAGCATGTTGTTTAAGTTATTAGCATAAATTACTTTAATAATCAATAACTAATGTTGTTGACACTATCAAGCAACTTAGTATATCATAATCTACTGTTATGTATTGATATATGAAGACTTTTTTCTTAAAAGAGAAACAAATTGATAAAAAATGGCTTGTTATAGATGCAGAAGGATTAGTAGTAGGAAGGCTTGCAGCATTTGTAGCAATGCTATTGCGTGGAAAACATAAACCTGAATATACACCTCATATGGACTGTGGTGATAATGTAATCATTGTTAATGCAGAAAAGGTGCATTTTACCGGAAAGAAATTTAAGGATAAAATCTACTATAGGCATACAGGTTATTCTGGTGGTTTAAAGAAAACTACTCTAGATAATATTTTAAATGGCAAATTTCCTGAGCGTGTGATAAAAATGGCAGTAAAAAGAATGCTTGATGATGGTCCTATGGCACGTAGACGGTTTGAAAATTTGTATGTTTATTCTGGTTCAGAACATAAGCATCAAGGACAGCAACCTGAAAAAATAGATTTTGCCTCTTTAAATCGTAAAAATAAGAAATAATGGAGTAAAAAGTGAAAATAAATAATAATGATCAGCCAAAAAAGGCAATAATTGACTCACTTGGTCGTTCATATGCCACAGGTCGAAGGAAAGAATCTGTAGCAAGAGTATGGATAAAGCCAGGAAGTGGAAAATTTAGTGTTAATAAAAAAGATGATTTAATTTCTTATTTTAAAAGAGAATCAGTGTGTCAAATGATTAAAACGCCATTCATAGTAACTTCTATGTTAGATAAGTATGATGTGTTTGCAACTGTAAAAGGTGGAGGACTATCTGGCCAAGCAGGTGCCTTAGCTCATGGAATAAGCAGAGCTTTAAGTAGTATAAGTCAAGATCTACACTCTATATTACGTAAAGGTGGATTCCTAACTAGAGATTCACGTGTTGTTGAGCGTAAGAAATATGGTCAACATAAAGCTCGAAAAAAATGTCAGTTTTCTAAGAGATAATTGTTTCATAATGGTATTTTTTTGTAAATATTATACAAGTTCTTACAAGGGTTTATGACATTTTCTCTTTTTATGACGAATTTAGTTGACTATTGGTATTAGCATAATATGCTGTTTATGTAATTTTTCAATATTAAGGTAATTTATGAGTAAAGAAGATATAGTAAACCAACTGAGTCAAGAGTGCTCTAGTCAAGGTATAGATATAACAAAAGCTAGTTTGAGTAAGCTTCATGATATTTTTATGGAAACAATCAAGAACAATCTAAATCGTAAAGGTGAAATACGTTTGTATGGAATAGGGACACTCTCTACTGCTATAAGTAAGGAAAGACTATGCCGCAATCCTCAAAATGGTGAGATTATGACTGTTCCTGAAAAGAAAAGGGTAAAGTTTAAAGCAAGTCAAGCTCTTTTAAGTGCTTTAAATAACAAAGAGAAAGCACCAGCTATTTAGATATAGTCATTTTCATCTTTTTAGTTACACTGTGTAAGCCATGAAATATAGCCTCGCTGATTAAAGAATGGCCTATATTAAGAGCTGAGATGTGAGGTATCTCTTTTATTCTTTTAGCATGTTTATAATCTATGCAATGTCCTGCATGGCATTCTATTCCTAGCCTATTAATGTATTCTGCAGAGTTAGTAATAAGTTTTAATTTTTCTTCTGATGGATTATCACAGTAATTCCCCGTGTGAATTTCTATTATGTCAGGCTTTCTTTCTAGCTTCTCAAGATATTTTAGTTGATTAATATTTGGATCGATAAACAGTGAGACTTTTGTGTCAAAGCTGTGCATTTCCTCTATTATACCAGAAAGTTTACTGTGCATATTCACGATATCCAAGCCACCTTCGGTTGTTAATTCTTCTCTTTTTTCTGGTACTATACAAATCGAGTAGGGTTTTACTTCTTTTGCTATTTTGAGCATTTCTTCCGTAGCTGCAATTTCAAGGTTCAACTCAGTGCTAATGTTTTGTTTTAGATTGAATACATCCTCATCTCTGATATGCCTTCTGTCTTCTCGTAAGTGTACGGTGATAAAATCTGCTCCAGCATCAATAGCTATTCTTGCTGCTTTTAATGGATCTGGATAAGAAGCTCCACGTGCGTTGCGAAGGGTTGCAACGTGATCAATATTAACGCCCAATTTCACAAATTACCTCAAAAACCATTTATAGATTATAAGTATCATTAGGTCTTTTGCATAGTCATTGTTTAATGCCATAGGCTGAGAGACGGAGCTACTCTGCCTGCTTAAACTGTATAATACCAAAGTATAACGGTGTAATAAAATATGAAAAATACCAATAAAAAAAGGTAAAATAACTTTAATAGTTAAAACCTAGGTACCAATTGGTTTTTAACTTAAAAATAAAAGTCAAGTATCAGGAATTCTAGACATAAACCCTCCTATATGAATAAAGAGCTAGCAAAAATAAACTTATATATTTTTTGCTGAAATTTGATTATTTGGTGAAAGAACCTGCAGGTGAAGATAGATTTTGGATCCTAAAAAACCTTCATTTTCCACTATAATGAAGCCACCAGAGTCTGTCAAGTAATTTTTTATTTAAATTTGTTGCAATCTTTTTATACATTCATCTTTCCCAAGAATTACCATGATATCGATGATTCCAGGCGCATCCATTACTCCTGTTATAGGGGCGCGTAATGAGTGGTATACATCGCTCATTTTCATATTATATAACTTCGAAAATTCCTTGATTTTAGCAGATAAAAAATTCTTATTCCAATCTTCACTACCTACACTCGAAAGAAATGATACAAGTAACTTAATTATATCGAGGTTAGATTTGATAATTTGTTGAGCTTCTTCACTAAAATCAACTTGAATATAAAATTTTGCTAAATCCAATAATTCGGTCAGATAGTTTGCTCTTTTTTTCAGCTCTGTCAGTCCCTGAAGTAAATAGCCCTTTTTTTTGTCAGTTAGAGTATTTTCTCTAAGCATTAGAGTCAAAATATCTTCATTGCTCATGTTACTAATATAATGATTATTTAAATGCTCTAATTTTTTAAAATCAAGCCGTGCAGGTGAACGACCGATATTTTCCAAATTAAACCACTCTATTGCTTGCTCATCGCTAATAATCTCATCGTTGCCATGACTCCAACCAAGTCTTAGCAAGTAATTACGCATTGCCTGTGGCAATATTCCCATCTTTTCATAATCGCAAACACTTGTAGCACCATGTCTTTTAGATAACTTATTCCCGTCTTCTCCATGAATTAGCGGTACATGTGCAAAGCGTGGGACATCAAAATCAAGAGCCTGATATATTAGTAATTGTTTGAAGGTATTAGTGAGATGATCAGAGCCACGTATAATATCGGTTATTCCGGCATCATGGTCATCAACCACTACAGCAAAAATATATGTTGGAGTATTGTCAGAGCGCAAGATTATTATGTCATCAAGCTGATCGCTACTTATTGTAACTTGGCCGTATATTTTATCGTCAACAACAATATCTTCTGAGTCTGGCACTTTGAAGCGAACAACAGGCTCTGCATTTGATGTCGAATGAGTACACTTATGCTTATATATTTTTCCTTCTTCTCTTGCTCTTATTTTCTTCTCCGCAACTTCATTCTCGGAGCAGTAACAATGATACGCCCTACCCTTTTCAACTAAAAGATTTGCAACCTCAATGTGCTGCTCTATTTTTTTTGATTGATATATTATTTCCCCATCATAGTTTATTCCAAGCCATTTTAACCCATCTATTATTGCATCAATTGCTTCCTGTGTTGAACGTTTTCTGTCGGTATCCTCAATCCTTAGTAAAAACTGGCCACCATGACGCTGCGCATAGAGCCAATTAAATAAAGCTGTGCGAGCTCCTCCAATATGTAAAAATCCTGTTGGTGATGGAGCGAATCTAGTGACTATACCTGGCATATTTGTCTATTGTGATAACGTAACCGATGATAACTAACATTTGCACTTGCAACAACGTGGAACTATAGTAAACTTGAAAGATCAATTTACATTTATTTTTAACAAACTGCAATATTAGTAAATGCAGTGAGGTGTATATATGGATAATTTATTTGAAATTGCAAGAGGAGTTGTAACAAAAGAGGATGAAAATAAATTTATTGAAGCTTGCAAGAAAAGAGTTGCTTGTGTAGCTAAGCATAGAATTGATGAAAATGGAAACCCATTTCATATAGCAGCAAGTAAAGGGTTTCTATTATCTGCGTTACAGGAGATCATAAAGTATTTAGAAGAAGATACTGAGAGCAAAGTCAAGAAAGCAAAAGAAGCTAAAGATTGGGAAGGAGTAAAAAGATCAGAAAAGGAACTTAAGAATAATAAGAAATATATTAAGGAAGCACTCCTCGATAAAAGCTATATTAAGGATGACGGGAAGAAGGCAGTATCACCCCTTTACTTCTTGGACCCTGCAGAGCGGAAGGAAGTTGAGCAAATTGCAGATATAAAACGTGGCTTTATATGTAATAAGAATTTTCATATATGCTTATATATAGTAGGGGCTATAGTGTGTACTATTGCTATGTGTGTATCTTTGTATCTTCTATTTTTGGTTTCTCAGTCTCTTGCATTGGCTTCAATAGCGACAATAGCTTCTGGGGGGGCTGCATGTCTGTTATTTAAGGCATGTAACGAGATATATGATTTGCATAATGAAAGTACTTTAGTGGAAGAAGTTAATATTACTCCAATAGGACAAGTTGTGGCTCCTTAGTGGAAATAAAAATTACTTGCAGGCAATAATTTACTTTCTTAACTTAAGAAAGTATACTGATAAGATGATAAGAAAGAAGTATAGTAAGATTTTAGTAGCGAACAGAGGGGAGATTACCTGCAGGATAATCAAAACTGCGCACAAGATGGGCATATCTTGTGTATGCGTGTATTCAGATGCAGACGCAAATTCTTTGCATGTAAGGCAAGCAGATGAGTCAAGGCACATTGGCCCTTCGCCTGCTTATCTTAGTTACTTAAATATCGAAAAAATATGCGAAGTAGCAGTTGAAACAGGTGCCGAGGCGGTTCATCCTGGCTATGGGTTTTTAGCGGAAAATCCAGATTTTCCCTGTGCTTTGGAAAAACATAACATAGATTTCATTGGTCCAAGTGCAGAGACAATAGAAGTTACAGCCAACAAAATAACGGCAAAAGAAGAGGCAAAAAAGGCTGGAGTAAATGTAGTGCCAGGATATATGGGTAAGATTGAAGACGCTGACCACGCATCCGTGGTTGCTAAAGAAATTGGTTTTCCCGTTATGCTCAAAGCTGCGTCAGGTGGTGGTGGTAAAGGAATGCGAATTGTACATTCCAAAAAAGAAATTGAACTAGCATTTATATCAGCAACAAATGAGGCAGAAAAAAGTTTTAAAGATGGTAGTATTTTTATAGAGAAATATATAGAGCTGCCAAGACACATTGAAATACAAATTATAGCAGATAAATACGGCAATGTAGTGTGTCTTGGAGAAAGAGAGTGCTCGGTACAAAGGAACAACCAGAAAATAATAGAAGAAACACCAAGCCCATTTATTAGTGAAGAAGTAAGACAAAAAATGTATGCTCAATGTGTTTCTTTGGCAAAGCAAGTTGGTTATTTTTCAGCAGGCACTGTTGAGTTTGTTGTTGATAAAGACCAAAACTTCTATTTTCTTGAGGTAAATACTAGATTACAAGTTGAGCACCCAGTAACAGAATTCGTAACAGGAATAGACATAGTAGAAGAAATGATTAGAATTTCCTGTGGAGAAAAATTGAGATTCAATCAGGATGATATTAAACTTACTGGTTCTGCAATAGAAAGCAGAATTTGTGCTGAAAACCCATCAAAGAAATTTTTTCCTTCCAGCGGAAGAATCAAATATTACGACAAACCAGATGAAAATGGTCATGTAAGAATAGATGATGGAGTAGCTAGCGGTTCAGAAATCAGCATGTTCTACGATTCAATGATTACAAAGGTGATAACCTATGGAAAAGATAGAATAGAGGCGATCAGCAGAATGCAAAAAGCTTTGTCTGAGTGCTATATAGGGGAAGTAATAAATAACATAGAATTTCTAGAATCTATCTTCCATCATCCAAATTTTATTGCAGCAAAGCTCCACACAAGATTCATTCCAGACCATTACCCTAGCGGGTTTCAAGGTGATTTTATTACAGAGGAATATATTAAAATATTTATTTTTATTGCACTGTATGTTCACTTAGAAAATGAGGGAAGGTATTACAGTAAGTCAATAGAAGAAGTATTCACAGTGAAAATAGATGACAATCAGTACTCCGCAAATGCAAAGTATCAAGATAACACATTAACAACAGTATATAACCACAATAAATACTCCGTGGTGGGTAAGTGGAAATCAAGTTACAGATTACTATATATCACAATTAATGATGATACCAATATAGCACTTAAAATAGAAAGACAAGACAGCAAATATTTCATAAGACACGCAGGTATGAGAGCTGAATGTTGTGTATTGAAACCTCATATAGCTAAACTAAGCAAATTAATGCTAAACAACAAAACTGAAGGGATTTCAGTAGATACTGTGAAATCTCCAATATCTGGTTTATTGGTTAAATTACACGTCAATGCTGGAGATCAGGTAGAGGTAGGACAACCTCTATTTGTTGTGGAAGCAATGAAAATGGAAAATATTATATGTGCTGAATCAGAAATGGTAATAAAAAATATCTCTGTTAAAGAAGGGAAAAATGTACAGGCTGGTGATTTAGTATTAGATCTGGTTTCTTAAATAACACAAGCAGTATAAACCTGAGCCAAATAAGATAAATGAAAACATTTGATGGGCTATAGCAATAGCCATTGGTATATGCAGCAACAAAGTGACTATTCCTAGAATTACCTGAATGATGACAGAGAATAGCATAACATATAATGGTCTTATACTGGCATTTTTTATTGTGAGTATTGTTGTCAGAACTAATACCAGCAATGCCAATGCCCGGTGTATGAATTGCACTGTTACTCTATTTTCAAAGATATTTAGCCAAGCAGGCTGTAAGTAAAATAAATCTTCCGGAACAATTTGTCCATCCATTAGTGGAAAGGTATTATAAATTAAACCAGCATTTAGCCCTGCAACAAATGCACCGAAGATTATTTGTATTGTAACTAGGATTAAAATTATCCATATGTAACATGTAATGTTGCTATTAATTTTAATTATCTGTTTTGGTTTGATTTGGTAATCAAAAAATTGATATGACAATAATGCAAAAATAACCAATGCAAGCAGTAAGTGAAGTGCGAGCTTATAGTGACTAACATGAGGATTGACCACCAAACCGCTTTTTACCATATACCAACCAGCAAAAGCTTGTAAAATTCCAAATAATAGTGCTGTAGATAACCTTATTACTGCATTTTTAGGTATTCTTTTTTTTAGTGTAAAGTATATAAATGGTAAGATAAAAACTAAACCTGTCAGCCTTGCAATTAACCTGTGCACATATTCTATTAAGTATATGGTGCGAAACTCTTCCATACTCATACCATAATTAAATGCTTTATATTCAGGTGTAGCTTCATATTTTGATTTTTCTTTTAGCCAGTCTTGTTCACTCAGCGGTGGCAATGTTCCGGTAATTGGTTTCCATTCCGTGATTGACAATCCTGCTTTTGAAAGTCTGGTAAATCCACCAATTCCCACCATGCAAATCACCATGAGAGAGCAGAGAAAAAGCCAAATAGCTACAGGTTTTGCTTCCATAATCCATGCTGAGTTTTATTCCATTGCTGAGGGTGAATAACAAATTCCCACAAAGCGAGAAAAGCTGCAACGCTATGTAGTAGACTATAGACGGGAAAAAATATTGATACTATATAAAAATAAAAAGGCATTTTTTGTTGTCTGATAGCTATTATCAAAAAAATCAAGTTAATAACGTATACTACTATAAAATAATATAAAAATAATCCACTTAAAACTTGAGTTAGTATTAATGAAAGCAACAAAAAAGGAGTCATAAAAAACATCAAAGCTGAGGAACCAACAAAAAGGTTTAATAGCAAAATTCCTTTGAGTCCAGTGTGCTTAAAAAGTAATTTTATATTTTTTAAGTGAACAATGTAAGTTTGCATATAACCTTTAATCCAGCGTGCTCTTTGTTTGATCCAAGCAAACACAGTAGTTGGTGATTCTTCCAATGTTTCTGAATCAATAATCCTGGTTTTATATCCCATTTGCGCAAGTCTCAAACCAAGGTCAGCGTCTTCAGTGACATTGTAAGCATCCCAAAAAAGCACTTTCTTTAAAATTTCCACTGAAAAATGGTTACTGCTACCGCCCAAAGGTATTGGCATGTTCATTTTTTGAAATCCAGGCAAAAAATATTGAAACCAGTTCATATACTCGAGAGAAAAGAATTTTGTAAGAAAATTGCAACCAAAGTTATAGTAATTTAATTTCGCCTGTACACAAGCCAACTTTTCGTCGCCCTTATTAAATTCAATTAGTGCTTTTTTTAACTGCAACGGATCTGGCTTGTCATCTGCATCATATATTACCACATACTTTCCTCTAGCAAAGCTCATAGCATAATTGCATGACTTAGCTTTTGTTCTAGGCAGAGAATGAGGCACTTTTATTACTTCAAAATACTGTGGTAAAGTGCATTTTTCTATAGCTGCCAACATTTCTTGATCATCGCTCTCTATCACAAGCTTTACATCTAATTTTGATTTTGGATAATCCAAACTTTCAATGCTCTTAATCAATTGCTTTATAACCGCATTCTCTTTAAAAGCAGGCAATAAAATAGTATATATAGGTTCATTCATCTTATCATAATCTGCTTTTTGGTTAGAAATTTTACGCAAGCCAAAAATTTTAGTTACAAATTTGAATAAAGAACTAGAACATCCGATTATAAATATCAACACCAAAGCAAAATATGCATATTTTTTTGTCAGTGTTAAAGTCGAAATTATAACAAAAAAAGAGGAAAAAAAGATTGAACTGAGCCTAATGCTTTTAGCTGAAAAATTACGATTCTTATAATATAAGTAGTTACTTGCGAATTCTGAAATACCAAAGTGCGAGTTAAGAAGATTTAAAATCTGTTCACTATTCGCTTTTATTAATACATATTCAATACCGTAATGAGATTCGACCCAAAGGTTGATATCTTGGCTTATGTCTTCAACCATAAAAAAAGTAGTATCATTTAATTTTTGCCAAGGAATTATATTAAACCTATAGTAGAAAAGTTTCTCTTGTTCTTTGCATAAACTAGAATCAAATTTAATTTTTTCTACATTATCAGTTTGAAGTACAGGCATTAAACTTAATGCAACTTTTTGCTCAAGTCACGTGAAAACGAAGATATAACCTCACTACTACGCTTATCATCTTTACGTTCATGCATTATTTTTTTTACAGCATCAGCAGCTATACTCGCTGTGTTAGCTTGTAAATCCCCAAGAGCTTTTTCAACTTGGTCAGTAACTTTCTTCAAATTAGAATGGGCATTTTCATCTAACGTTTGATCGAGTTGCTGTCTATTATGCTTAATAATACTATTAGCCTCATCAAGTGCTTCATTCATCATTTTGTTAACTTTTGCATCTAATTTTTTGTATTTTTCAGAAGATTTTTTGTAATACTCCAACATATCTTTTCTGAATTTTTCAGTTTCTTCACTTGAAAACTTGCTTTTGTTACGTTTATTGTTAAGTGCGTTTTTTATTACCTTCCTTAGCAATTTATACGAAAGGATAAAACCTACTAAAAAAGCAAGACTGATAACTAGTAATGTAGACATAAAAACCCTAAAATTCTTTGGACACCAAGTCAGCAACAAATTCCTCTTCAATTTCAGAATTAGTTAACTTAGTGTAGTAAATTAAAGCAATACTAGTAGCCATTTGTTTTAACTCACTAATATGCTTAGATTTAAATTTCGCCACTCTTTCTTCAACAAGCTTGACTATTTTTTTGTCTTCCTCTTCTAATATATTCTTAACACTCGCTCTCATTTCTTCCACCTGAGCAAGTGCATCATCTATGATTTTTTTTGCCCGTACTTTAGCTTGGTTTAAAGCTGCATCATACTTGGCAATCTGCTCTTCTGCACGTCTTAAAAGGTGAATAGAACTATTAAAAGAATCTAATACTGCTTTACTCCTAGTGTTTATTATTTCATCTAACTTTGGTAAGAATAAACAACTTACTACAAAAAAAAGTGAAGAGAAAAAAATCAAAAACCAAAAAATTTGAGAAGAGAAAGTTGAAACATCAAGCTGTGGCATCTGTTAAGCAGCAAATATTAATAACATTGCAAGTACAAACGCAAGCAACCCCATGATTTCAACCATGGCAGCACCAATATAAACGTAACTTTTCATTTTACCTTCTGACTCAGGATTTCTCGCAATCCCATTTAACATAGCAGAGAAGATATTAGCTATACCTAAACCAGCACCGAGCATTCCAAATACAGCCAAACCAATTGCTATAAATTTTAAAGCCACTAAATCCATATATTACCTTTAACTATTTCTTTATAATATAATTGTAAAATATTCTGCAAGGAAGTCAATTACTTTACTGCATCTGACAAATATACACATGTTAATATAGTAAATATATAAGCTTGCAAAACTGCAACAAATACTTCAAATCCTATTAGTGCAATTATAAACAAAAAAGGTGCAGGTGTAAAAAATATGTTCATATTTATGACGAATCCTGCTATCACTTTGATGATTGTATGACCCGCAATCATATTTGCTGCAAGCCTTATTGATAAACTAATCGGTCTTACTAAATAAGCAAATAATTTAATAATGATGATTATAGGTGCAAGCCACGAAGGAGTTCCTTTTGGTAGCAATATGCGCAAAAATCCTACTCCTCTTTCCTTAAACCCAACAATCGTTATATAAATAAAAGCCACCATCGACAAAGCAAAAGTGACTATTACATGACTTGTGACCGTGAAACTATAAGGCAGAACACCAACTAAATTACATGATAAAATGAAAATAAACACTGTAAATATCAAAGGAATGTGCTCTAAACCTTTGCTTCCAGTGTTACTTTCTATTATTGAAATAACAAAATCATATACATACTCAACTGCAGCTTGCAAATATCCTGGTATTACTGCCCCTTTTCTCATTCCAAGGAGCAAAAACAGTACCATCAATATCACCGAGATCATCATAAAAAGAGATGAGTTGGTAAAGCTTATGTCATACCCAAATAATTTTGGTAGTTCTATTATTGTATATACTTTAAATTGTTCTAGCGGATTTAACGCCATTTTGACCCTATATACTTAAACTGCAGCAGTAAATAAAGTATAAATTTTATAGAATAAAGTCAAGAATTAATCATAGGGAGCTCTGTATTATTAGAGCATTGACATATTAACAAAATATACAATTAAAATGCAAATTATAGTCAGCTACCAATCTTATTCTAAATTCTTGACTTAACATCTTATTTTAACTATAATTTAATTTTAATATGAGGCAATTATGAACGAAATAGATTTTACTAATCCACCTTTAAATTTAGAACAAGAATGTGGAAACGGTTATGTCAAGTTTACAGATTATTCTTCTAATCCAGATACTGGTCTTTTTCACATGGCAGGTGAAATGCTAGATGAAAGCCATGATATTATAGGAAATTTCACCAGCGATGCTTACATTTATAGTTTCCATATAGATGACCACAATATGAATATTCAACTCTGCATGGAAATGGACTGCAAAGGTGATATAAAGAAAATTCTTTCTTTGTAGAAAAAGTAGGCTTCTCTTTCGTTTTTTACAATAGAGAAGCTACTCTCTACAACAAGCTTTAAAATCATTATATTTTACATTACAATAACTTTTTTATTTCCTGTTAAATAAATGAAGTTCACATTATCTTGGTTATTGGAGTATTTGGAACCCAATGCCAGTTTAGAAGAAATTACTGATAAGCTAACTCACATAGGGCTAGAAGTAGAAGATGTGGTCAACAATTCCAGATTGGCCGGGTTTGTTGTTGCAGAAGTATTAGAAGTCGCACCTCATCCAAATGCTGATAAATTAAAATTATGTAGAGTAAATGATGGAAGTAAAGTTCTGCAGATAGTCTGCGGAGCAAAAAATGTTAAAGAAGGCATGAAGACTGTACTTGCATCTCTTGGTAGCACATTGCCAGAAAGCAACTTTACAATTAAGCCTACAAAAATAAGAGGAGTGCTAAGTGAAGGGATGCTCTGCTCTGCCTCTGAGCTTTCGCTGACTCAAGATGAAAGTGAAGGAATAATCGAGCTTTCTGATGATTATAAAACAGGAGATAAATTTTTCAATTGCGATCCTGTAATTGACATAAACATCACTCCAAACCGTGGGGATTGCTTAGGCGTCTACGGAATAGCACGTGATCTAGCAGCAACTGGAATTGGGATACTCAAGACTTTAAGCGTTCCACAACTTGCCTGCTCTATAAATTCACCAGTAAACGTCAAAGTTACTGACGGGGAGAGCTTTATTAGTGGAATATACATTGCCAATGTAAAAAATAAAGAAAGCCCAAAGTGGCTAAAAGATAAATTGCAATCGATAGGAATGCGCTCCATTTCTGCAATAGTTGATATTACTAATTACATCATGATATCCTTTAATCGCCCAATGCATGCATATAATGCAAAAAAAATAGAAGGAGAGCTCACAGTACGTAAAGCAAACAATGGAGAAAAATTTATTGGTTTAAATGATAAAGAATACTTATTGAACAAAGACATAAGCGTTATTTCTGATGATAAAAATGTTCATGCAATTGCTGGAGTTATGGGTAGTAAGCACAGTGAATGCACTCTTGAAACTACTGACATCTTTTTAGAGTCTGCTTGGTTTAACCCTATTTCTATCACTAAATCTTCAAGGCAGCTAAGCATCTCCACGGACTCAAGTTACAGATTTGCACGTTCAGTTGACCCTAGTTTTACCCTTGATGGACTCAATCTTGCAGCCCAGATGATTTTGGCGTTATGTGGAGGAGAAGTGTCAAGTGTAGTGTCTGCTGGCAATCTGAATAAGGCTGATACCAAGATAAATTTTGATTATCAAGATGCAAACAAACTTGGAAGTGTATCTGCATCACCTGATGAATTATTCAATATTCTAACAAAATTAGGGTTTAGTATTGATAAAAGAACTGAAAATAATTGGAGCATACATGTACCAACCTGGAGATCGGACGTAACCATACCTGCTGACTTAGTTGAAGAGGCAGTAAGAATATACAGCTATGATAAAATAAAGGAAGAGCCACTAGCAGAAGACGTTACAGCAGAAGAAGAGACACAAGATGATTTGCGCATTTTAATGACAAGCAGAGGGTTTCATGAAGTGATAACTTGGTCTTTTATGAGTGAATCAACAGCTGAAAAGTTTGGTTACTTGAATAAGTTATTCATTATCGATAATCCATTTAATAATAACTTCAATATAATGAGGCCAAGTGTCATACCAAATTTGTTGCAAGTCACTGCAGATAATATTGCTCACGGGATATCTGATCTCGCAATTTTTGAAATTGGACCAATTTATAATGGTGAGGCTCAGTCTAAGTACGTTTTAAGTGGAATTAGATCAGGAAATAATTCGCCGAAAAACCACTATAACACTGATAGAAAAATAGATATTTTTGATGCAAAGGCTGACCTCATAACAGCTTTGGAACTTTTTAATGTCAATTGTGATAATTTAGCAATAGAGAGAGCAGAAAAAGAATATTACCACCCAGGAAAGTCAGGTACCTTATCTTTTAGAAGTAAAATAGTTGGTTATTTTGGAGAACTGCATCCAAGTATACTGAATTTTTTTAACATCAAACAAAAAGTTGTAGGCTTTGAGTTGATATTAGAAAATATTGAAAATTTACCTGTAAGTAAGAAAAAATTTATCGATTATAAATATCAAAGTGTAAAACGCGACTTTGCATTTATTGTAAATAAAGATGTAGCAGCAGGTAATATAATCAATATGGTGAAAAAAAGCTCAGAGCTCATCACAGAAGTTTTGATATTTGATGTATATCATGGAAACAATATAGAATCGAATAAGATGTCTATAGCATTTTCAGTTACTTTCTGCTCTCCAACTCACACTTTAACTGAAGAGGAAATCCAAAAAGAATCAAATATGATAGTAAACTTAGTGTGTGAAAATACTGAAGGAACTTTGAGAGCTCATTATTAAGCCGTAATCGCCGTTTCCTGATTTTGCTGTGTCACGTTTACTTCATCCAATTTATTCCCTATCTTGAATTCAATATCCTTGAAAAACCTATCCCACATTCCATGCAAATGCTCTTCTACTTTAGGCCATACATCATTTTTAAATGTCGTTCCATCATCAGAAAATAAATTACCCAAAAAAACTCCTACTTCCTCATAACTTGATTGAAAATGTTGAAGAAATGTCTCTACTTCCTTATGAGTATCATGTGCCACACTCAATGCTTTCCCTTCTGTGCTATTATCTTTGTTTACAGTAGCTGACCATCCAATCACATTATAATTAAAACCAACTTTGAGAGAGCTCCAAATCCTCCACAAACCACTCTCATTATCTTTTGGTACATTATTTATTATAAGATTTGCTAATCTATTTACTAGAGGAGACAATAAATCTTGACAAAAGTTTTTGATATTATTTTTTATTTTAATAATAGGAGTTTTTATGCACTTTTCTGCCAAGTAGTACTCAAGTTCCGCTTCCTCTAATAACTTCTTAATTTCTTCTTCATCAAAAGTTTCATGCTTGAATGCTTTCAGTAAATCATCTTCTATTATTGCAAATTTTATTTTTTCACGAGATTCTAGTTCTTCTCTATAATCATTCTTTGTTTTTTTATTTATCAACAATCCTTCTTTTTCTAATTCTAACTGTTTTAATGCTTTTAGAATTTCTTGGTTATTTTGCAAGTGCTTCTCTATTAATTTTGTACTTGGATGCTTTTCTCCTTTTCTCTTTCGCTCATCTTCTAAGTACTTATTTAAATCCTTACTCCCTTCTATTATTTTTCTCAATAGCATAGGTTGTTCAGGTCTTTTTAAGTATTCTTCAATTCTCACTCGATGTGAATTAATCTTTTCTACTAGATCTAGTGCCTCCCTTTCTAATAACTTACATGAATTCTCTATACCCTTTGCTTGACCTTTAAATAAATTTTGCATTTTACATTTCGTTATTTCTAAATACACCTTTTCTACAAAATCATTCACTTCATCTAAAGCTTCTTTACTGAAAGAATCTTTTATCTTCTTTTCTAAATTTACAAACTGCTCTATCAGGCTTAACCTACCTAATCGGCTTAATTCATCTTTGGCTTTTCTCATTACTGATTTTACTAGCCTTTGCTCAACCTCTTGATTATCATACTCGAACTTAAAAAGACCCTCTAATTTCCTTTTTAAATCATCGTTTATTAAGTTGTTTTTCCCTTCATCATATGCTTCTTTCAATTTTTCGCGTACTCTAATATATCTTTCTCGTCCTTCTTCTTTTAAATCCTCAATTATTTTTTCAGCATTATTTAGAGCTTCTTCTGTTTCTCCAGGATTTATACCCTTATAAACATCAGTTATTGTCTTCTTAGTTATCTTTCCTTCTTGTATAAACTGTTCCCATTTTGCTTCAAACACAGGAAGTGCATCATCTTTTATATCTCTAAAAATATCACCAATTTTTGCAAATGCTTCTAATCGATCATCCTCATCAGCTACATTAAGTGCCTCTTTCCTTTTCAGTTTTTTCAGATCTCTTATTATCATTTCTCTTTCAGTGAGTAATTCCTTACCTCGGCTCTCCAACTCTTGTTTCACTAATATATCTCTTAGCACATCTTCTAATGAAAAATCTTTTCTCCTTTTTTGTGCAAATTTAACTGCTTGTATAAAAGCAACTTGATAAGCATTTTCTATTAAGTGAGTTGTCAATTTAGAACCTATACTATCCACCACTTTCAACCTAAACTCGTTCAACAGTGACTTCATCTTATCATATGTAATATCTTCCTTTTTTAGCTTCATCAGCTCTTCCATGGCTTTTGCAAGTTCTTTTATGGAAGTTGTAAGCACATCATTGATTTCATTGCGTAAGGGCTTAAGACCATTTTTTAAATTGATGTTAGTTGACAATTTCAGTACGATATTATGCTCTGAATCCCGCGTTACACTAAACCACTGATTATTTTCATTCTCACATAAGTCTATAAGTAATCGTTTAAATTGTGGTGGAAACTTTATTTCCATATCATATGCAATGCTTGGTCCAGAAACTTCCGTTTCACGAAAAGATACCTCTATATTTTGGTGCTTGTTAGAATACTGCCCCATACTTATTTTAAAAGCAGCAACTAAAGAATGAGATAAATCTCTATTTAAAAGATAAAAAGTAGCCAAAGCAACTGTTGCAGGAACAATTAAGGCTACAAGCACAGTTACATTAACAAAAATTGCTATTGCAGCAAGAACACCATATGCCAATCTTTTTGGTACACCTGTTTCACTCTTTTTTGTCTTATCTTCCCCTACACCTTCTTGTTTCTTGCTGTTTAATCTACTGTATACGACTAACCCCAGCGCAGTAAAAGCAATATAAGGGAGCATTAAAACTGACAGAGCTAAATTTAATACTTTTTTTTCTGGGCAAGTTCTGTTTATCTCTTTCAATATTCCGCTTGACATATTATACCAGGAGGTAAAAAAGTCAGAATTATAATCTTTATAATGAAATATACTGAGCGGAACATTAAAAGCAGCTATTTGTTTAGTTTGCTCACTTACAGCATCAAAAAATTCTTCTCCCTCTTCTGAATTAGCAAGACCTAAATCATTCCCTTCTTCTACATTAGAAACATCTTCCATAGCATCAAAAAACTCTTCTTCCTCTTCCAAAGCAACATTGGAAATAGATTCTACTTTACCTAAACCATCACTGTTGTTATTTAAATCAATAACTTCTCTATGACCATCTGCAACAACTTGATTCATATCACCAACCTACTTAAAGCAATTTAAGTATAGCATAAACATTACTAATTTTGCAACTTTATTAACTTAATACCAACTGTCAAACCTTGGTATTCCTTAGAATAGAAATCGGCTTCGACCTCTTTATTAGTGTCCAAAGATAAGGCAAGGGTCTGATCTTTTATATATTCAACCCATGTATTTATTGCTTCCTTAATTTTTTCATCTTCTGTTTTTATTATTACTTTGATTCTGTCTGATATATCGAAATCAGCTTGTTTTCTAGTTTCTTGAATAAGCCTTACAACATCTCTTGCGAGTCCTTCTAGAATTAGTTCGTCATTGAGTTCAGTACTCAAAATAACAATCCCTTTATTATTATCAAATACAGAAGAATATTCACTGTTTGCTTTTAACAATAGTTCATATTCACCTTTTTCTATAGTATAGTTCTCTGTTTCATCTCCCAGAAATATTTGCTCATTCTCAACTTGCTTCCACTTCCCTTCCTTGACGTATTGAACCAGTTTCTTGATTTTATCTGGAATCTTCTTGCCAAGTAGCGGAAAATTTAGTTTTAGCTCTAGTGATGCAATATCTTCAAGTCTGTTTACTAATTCTAATTTTTTTACATTTACCTCATCTTTTATTATCTCTTGATATTCATTTTCAAGAAAATCGCAGGAAGAACTATGATAAATGGTCATACTGCCAAGTGGCTGCCTGATACGTATATTAAACGTATTTCTGATGGATAATGCAGAGTTACATATCTCTCTTACCAAATCCATCTTGGCAATGAGTTCACTGTCATATCTATCTGATTGTGGAAAATCACCCAAATGAACAGATGTTTCTTTGTACTGAAGCCCTTGCCATATAGTCTCTGTTATGAGTGGCAACAAAGGAGCTACAGCTCGAAGCATGTAATAAAAAACTGTGTACAGAACATTATAAGCGTCGGTTTTGTCTTGATCTAAATCACCTTTCCAAAAACGCTCACGACTGCGACGAATATACCAGTTATTTAGCACTTCAAAGAAATCTGTCAGGATTTTGCAAGCCTCCTGGGAGTTATAGTCGTTCATAGAAGCTTGGATACCTTCCACAGCTTCAAAACATTTTGAAATCATGTAGCGATCAATAGTACTTTGATAATCTTGACAAATCTCAGCTTTAATTCCATCTGCATTTGCATAAATAGTAAAAAAGTGATAACTGTTCCAAATAGGTTTTATTACGTTTTTCAGGACATCACGCACTAAATTTCCTTCTTTATCAAGTAGCAAATTACCACCACAAACAATGGAACCAGAAAGCATAAGAAAACGCAGCGCATCAGAACCATATTTGTCAAAAACCTCCATTGGATCTGCATAATTATTCAAACGTTTGGATAATTTTTGCCCTTTCACATCAAGAACTACACCATGGCATATGCAATTCTTAAATGGCTCACTGTCAAATAAAGCAGTAGAAAGCACAAAAAGCGTATAAAACCATCCTCTTGTTTGTGCTATATATTCAGTGATAAAATCCGCAGGAAAATTACTCTCAAACCACTCCTTATTTTCAAACGGATAATGAACTTGAGCAAACGGCATCGAGCCAGATTCAAACCAGCAGTCAAACACATCAGGCACACGACGCATAACTGATTTTCCTGTTGGATCATCAGGATTTGGTCTCGTCAAAGTATCGATAAACGGTCTGTGCAAATCATCTATCTTAACATTAAAATCTCGCTCTAGTTCTGCTATCGAACCATACACATCCACTCTTGGATATTTTGCATCATCTGATTTCCATACGGGAATTGGAGTACCCCAAAATCGATTGCGTGAAATTGACCAGTCGTGTGCTCCTTCAAGCCATTTTCCAAATTGACCATCCCTAATGTGGTTTGGTATCCAATTAACTCTCTTATTTAGCTCTACCATTCTGCTTTTGAATTTTGTCACAGCAACATACCAAGAAGGCATAGTGCGATAGATTAAAGGAGTATCAGTTCTCCAGCAGTGAGGATAATTATGAATATGTTGCTCAGTCTTAAACCAACTTCCCTGCCCTTTTAATTTTTTTATTACTGTATCATTGGCATCAAAAACATGAACTCCCGCTAAATCCGAAACTTCAGCAGTAAATTTCCCACCGTTATCAATTGGACAAACAGCTCGAATATCATGGCTTTGGCAAAGGTAAAAATCTTCTTCACCAAATCCAGGAGCAGTGTGCACAACACCAGTGCCATCTTCTGCTGTAACATAATCGGCAATAAAAACACGGAACGCATTTTTTGTATCTTTAAAATAATCAAACAGTGGTTTATAAGAAAGACCTGCAAGATCACTCGCTTTAAGTTTTATATTGCAGTTTTCATATGGAATATTGTTTTGTTCACAGTGGATGATAAATTTTTCTAGGTAGCTTTCAGCAAAGATATAAATTTCATTAGGTTGATTTGATATCACTTCAGCATGCAAACATTTATTACCTTCCTGGATTCCAGCGTCACGCGCTGCCAAAGAGTGGACTGACACTGCACAATACTCAATATCCTTTCCTACTGCCAGTGCGAGATTGCTCGGCAACGTCCAAGGGGTTGTAGTCCAAGCAAGCAACTTACATTTTTGTTTAAATTGCTTTGGGTTTTCTAAAAGTTCAAACGCAACAGTTACAGCCTTGCTAATTTTTTCTCTATATGCATTATCAAGCCTTGTTTCAAAATTAGAGAGTGGAGTTTCGCACGCCCAGCTATAGGGAACAACGCGTATTGATTCATACACCAGACCTTTATCATAAAGCTGCTTAAATGCCCACATGACCGACTCCATGAATGACTTATCCATAGTCTTATAGTCATTGTGAAAATCTACCCATCTTGCTTGTCTATTTACATACTTCTCCCATTCTGATGAAAATTTCATCACAGAAGTACGGCAATGATTATTGAATTTTTCAATGCCAAACTTCTCTATCTCAGTTCTACCAGATATTCCAAGTTCCTTTTCTGCACCCATCTCAGCTGGTAAGCCATGGCAATCCCAACCAAATCTACGCTCAACCCTTTTTTGCAGCATAGTTTGATATCTTGCAAATGCATCTTTTATAAAACCAGTAAGCAAGTGTCCGTAATGCGGAAGTCCATTTGCAAACGGAGGCCCATCATAAAATACAAAACAATTATCCTTGGAACGTTTCTCGACTGACTGCTCAAAAATTTTATTTTCCTGCCAAAATTTTATGATTTCTTTTTCTAGCAATGAAAAATCAGGACTGCTGCTTGTATCAGGATAATGCTTCATGTTCATTTAAACTGGATAAAATCAAAGAATATAGAGTTTTCCAGAAAATTACAAATTCAAAAACTCTGTTTCTATAAACATAGATAGGTATTGACATCGTTATACAACATATTAATTCATTAGACTTATTTATTTAGGTTGAAGATGAATAAAGACAATAGCAGTTGGCCTTATCAGAAATTTCATGATGCTAACAAAAATAAAAGTAAAAGCAGCTTTGTTTGGGAATCACTTTCTTATGAATATAATAATTCTGGAAAGATTAAAAAAGTACACTATCAGTGGGAGAAGAAAAAAAATCCCGCGAATCTATTATATCAAGTCTCATATGATTGCGTAACAGAGAGCTGTAGTCCTTTAAGGATTAACCCTAGATAGCTTACACAAAGTGCTTCTACATGAAAACATGGGAGCACTTTTCTCCAATTAGGCAGCGCATCCCAATAAACTATTTTGCCGAGCTTCCAATATCCTTACATTTACTATTTTATCTTTGTATTCATCATCAGGGTCATCAACGCATACTGATTGCATATACGTGCTTTTACCAATAATTTGATTGTGGTGTTTACCTTTTTTATCGCTGAACAAAACAGGAATAGTTTTCCCCACCATACTCTGATTAAATTCAAGTTGTTGCTTGCTAATTAATTCCTGTAATCGAAGAAGGCGCTCTGTTTTAACCTCTTCTGTTACTTGATCTTTTCTTTCTGCTCCCGGTGTACCTGGTCTTGGGCTATATTTAAAACTATAAGCCTGAGCATATTTTACTTTTTCTACTAATTTCATAGTTTCTTCAAAATCTTTTTCAGTTTCTCCAGGAAAACCAACGATAAAATCAGAAGAAAATTCAATTTTAGGTTTCAATTTGCACAATCTGTCTATTATTTCCAAATACTCCTCTGCCGTATGCTTTCTGTTCATTGCGTGCAATATTTTATTCGAACCTGATTGCACAGGTAGATGAACAAACGGCATGAGTTTTGATTCCTCCGCATGTGCCAAGTAGAGAGATTCATGCATATCTCTTGGATGAGAAGTTGTATAACGAATCCTCTCTAGCTTCTCAATTTTAGCAATGTAACTAATTAATTTTCCTAAATCCCACACTTCTCCTTCGCACTCCCCATGATAAGCATTGACGTTCTGACCAAGCAAAGTAATTTCCTTTGCTCCATTTGCAACTAACTTCAATGTTTCGCGGAATATTTCATTTACTGGTCGTGAATACTCAGCCCCGCGAGTGTAAGGCACCACACAAAACGTACAAAATTTATCACAACCTTCTTGTATAGCAAGAAACGAAGAAGACCCTTGATTATTACCATAACATTCATCTGGCAATTTATCAAACTTCGCAACTTCAGGAAAATCAGTATTTATTACATGACCTTTACTTCTACTTGCTTTGACTATCAACTCCGGTAAAGCAGCAATACTCTGCGGACCAACAACAATATCAACAAAAGGAGCCCTTCTGAACACTTCTTCTCCTTCTGCTTGCGCTACACATCCAGCCACCACTATGGTCATTTCTTTATTTTTTTGTGATGAATGAATCCTTCCAAGCTCTGAGTAAAGCTTTTCTGCTGCCTTCTCTCTAATATGACAAGTATTTAATATCACCAAATCAGCTTTTTCTGCATCACTTACAACACTGAACCCTAGAGGCTTAACTATATTCTCCATTAAAACAGAGTCATAAACGTTCATCTGACAGCCGTAAGTTTTAATGTATAGGCCTTTCATATTTAAAATTCTTCACACAAATTCTAGCAAATTATACGAAAAACTGGATTCTAGTACAACAGCCAATAAAGGTTGCTTGACAAACCTTCTCGCTTTCCTTACTCTAACAGTAGAGGTATTTTAAGAGCTCAAAAATCTATCTTCGTCTGCAGACTTTTCAGTCAATTTTTCAACAAAAAACGTATTCTTCAGCACGCGTTCAAATTCTGTTGTATGTGCGCTGCATTTTTTTCTAATCTTCAGGAGAATTTTATGTCTAGAATTCCAGATACTTGACTTTTATTTTTAAGTTTAAAAAAACAATAGGCGCCTATTGTTTTTATAAAAAAGTGTAAAAAATAGAAATACTTTAAAGAATATAAAATAAAGGTAGAAAAGGTTCGAGTAATTAAAAACCATTTCCAGGCATAAATTTGCCATGCATACCTAAAAAGTAATTACACTAATATAATATTCACACTTATATGCTAATATAGATATAATACTAATTAAAGAGCATGTTATGTAAGAAGAAGTATCAGATTTTGTAGATGCTCTTTGTCAAAATAAATGTGATTCCTTTCGGGTGACACCCTCCTATATCTTTCTTTAGGTTACGCAGAAGTCTAATACAATTATAGAACAAGCTTAAAAGTTCTGGTAAAGTAGTTTTATTTACAAAGGATATGCTACTTGATATTGAAAAACGCAGTATAACAAATGCACTGTGGAAGTTACAAGAAGCAGATCAAAGGGAAATTTTAACTCTTATACAGAGATTTGAGTTGCCAGAAATATTAGCAAGAATATTAGTTGCTCGTGGTGTTAACATCGAAAATGCACATGACTTCTTACATCCACTAATCAGATCGCTATTACCAGATCCCTTTCACCTCCTTGATATGGATAAAGCTGTTTCTCGCATAATAAAAGCAATAAACAATAATGAAAATATTGCAGTATTTGGTGACTATGATGTTGATGGCGCAACGTCATCAGCATTGATTAATAGGTACCTAAGAGCGATTGGAACACACTCTATAATCTACATTCCAGATCGTGTTGATGAGGGCTATGGATTAAACGTAGATGCTTTATTACAACTTAAAAAGAACCGAATTGATTTATGTATTTCTGTTGATTGCGGTACGCTTGCATATCAACCGATAGAAGAGGCAAAGGTCTTTGGACTTGATATTATAGTTGTCGATCATCACCTTGGTACAGAAAAATTACCAAGTGCTGTAGCAGTTGTTAATCCCAACCGCCTTGATGAGAGCTCTCCTTATACTAACCTTGCAGCAGTTGGAGTATCATTTCTGCTAATTGTTGCCCTTAACAGAAGCCTACGTGAGCAAGGATTTTTTACCCACAAAAAAGAACCAGATTTGTTTGATCTACTGGACCTTGTTGCACTTGGAACTGTTTGCGATGTTATGCAGATTACAGGCCTAAATAGGGCTTTTGTTTTACAAGGACTAAAAGTCATGTCAGCAAGAAAAAACGTCGGCTTGCGTGTTTTATTTGATGCTTTAGGAATCCTCGAAAAACCAAGTGTTTCACGATTAGGGTTTAGTATTGGGCCATGCATAAATGCTGGAGGAAGAATTGGAGAAGCATCACTCGGTGCAAGGTTGCTTTCCAATGATAATGAAGAAGAGGCGCATTCAATCGCGCTAAAATTAATAGATTTAAATAATACAAGGAAAGTGTTAGAAAATGAGGCTCTATCAGAAGCTACAAGACAGGCAGAAAAGTTTGCGCAATTAGGTGTAAATTTTATAATGGTAAGTGGTAATTGGCACCAGGGAATAATTGGTATCATTGCATCGAGACTAAAAGAACAGTTTCACTTACCAACGATAGTAATATCTTTAAACAATGGAATAGGAAAAGCAAGCTGTAGGTCAATTTCTGGAGTAGATATTGGGGCTGCGGTTCTTTCTGCAAAATTTACCAACCTAATCATTGAAGGTGGCGGTCACAGTATGGCAGCGGGATTTTCGATTAAGGAAGACAAAATAAGTGATCTACATGATTTTTTTACTGAAAGATTTGCAAACTCTACAAATGACAAAATCATAAAAGCCGATGGCATAGTAACAGCTAAAGCAATAAACTTATCCCTGTGGAATCAATTGCAACGCTTAGAGCCATTTGGTGTTGGCAATCCTGAACCGAGATTTATCATTCAAGGAGCAAAGATAAGAAAGCCGGAAGTTATAGGAGTTGATCATATAAAATGTTTTATTGCTGATGATAATGTTATGGTAAAAGCTATTGCGTTTCGCTCTGCAAATACTGAGCTTGGCTCTGCTATCATGCAGGGAAATGTTAAATCAATTTTAGGTAAAATCTCTATGAATTACTGGAATGGCAATGAATTTGTGCAGTTTTTAATAGAAGATGTGCTAACACGTAATTAACATATCTCACAAGCAAATCCTGTTACTAAGCATCTTAACGTCCAAGGTGTTCATCGTAAAAGCTAAAAATCATGGACGATGAATTCATAGGAAAAATTAGTGAAAATGGACCTATCTTAGCTTTTTTTTGATAAGCTCCTATGAGCAGAGCTAACATAAAAAATGCTTGTCAGCTTTGCTCATTTTTTCTATCCTTTAACCTTTTGTAAATCTATAAAGTTTAACTCAAGGTGACATCAAGTTTAGAAGTCTTTCTATTAAATGAAATAAGTTTCAAGGATCTGTTCTGCCCACTCTAATGTTTCATGAGTTCCGCTATACATTTTAGAAAGTTTATCCACTATATTTTTAAATTCAGGATTTTGTGTACAAGAATGCTCTTCAATATCACGAAGTATTTCTTTTTCTAGATCATAGTTTATTTTATCTTGACTACGTATTTTCTTTGCAGTAGTGCCAAGCAACCAATATCGAAATTCTGAATCAATGCAGTGTAACCTTTGCCACATATTAGTAAGTTTAGCAGTACCTCCTGTTAAGTAATTCTCATAAATTTTGCTGATAATTTCAGGATGCTGATCTTGAAGAAAATTGAACATTACTAACCCAACTGAATAATTGTCACTTTCCGTGAGATCAGATGGGGAATTATTTATAAAACGTATATCTTTAGCAAAGACTGTCTTAATACCATCCATTATTCCTTTTTGACATGGAGTATTGCATACATTTTCATCTAAGAGCTCACATGAAATTCCCATTGCAGTACCCTCTTCCAGCAATTTTAACGGAGGTAAATCTTTATGCTTTGTCATCTCTTGCATACAGTGTACAAACTCATGAGAGAGAGTAAGATAGTTAATTTCAGACGAGGGAAGAAACTTCATTAACACATCAGGAAGTGCAAATGGTTCACTTAGTTTACTAATAGTAAGTCCCATCTCGTCCGATGTATCTTCCTCCCTTCCTAAATATACTTTACGTACATTATTGTATTGACTACTATCTTCAAACAGAAACATACGGAAGTTAAAATCTGTATTGTTTGGAACAATTTTATATTTCTGACATAGTTTAAAAGTGTCATTTATAACTTTTTCAATTTCTTCTAGTTGTGCATCAGTGATATCTGAATGAAATAACTCTACTTTAATATCACTTCCTTCAACATTAATTGTATGTTTAGATGGAAGAATTGCGCTTATTTTAGTTTCAATATCATCTCTTGCTTGATAGTCTGGTTTAACCTTAAAAAGGTCTATACTTGAAAAAAGATTAATCTCATCAATAAAAAAACTCATATTAGCCTCTCATAAATTATTTAGGCGCAGCATAGAACATGAAAGTTAATAGGTAATGAATAAGCGGGTTTATCTATCAATCTCACCAAAGACTATATCGAGTGAGCCGATAATTGCTGCAATGTCAGCAAGCATGTGTCCTTTTGCCATGAAATCTAAGGCCTGTAAATGCGCAAAGCCAGGTGCTCTTATTCGACATCTATAAGGTCTATTGGTACCATCTGAAACTATGTATACTCCAAACTCGCCTTTTGGTGCCTCAACAGCTACGTAAGCCTCACCTTCTGGCACGTGATATCCTTCTGAATAAAGCTTAAAATGATGAATCAGAGCTTCCATAGATTCTTTCATTTCCGCTCTTGGCGGTGGAGAGATTTTTCTATCTTCAGTTTTTATTGGCCCTTCAGGGATTTTTTCTATGCATTGCTTCACCAAGCTAATAGATTGCCTAATCTCTGCCATTCTTACTAAATAACGATCATAACAGTCACCATTTTGGCCGATAGGTATATCAAAATCTAACTGATCATATATCTCATATGGCTGGCTTTTTCGCAGATCCCAAGCAAGCCCAGCAGCACGGAGCATTGGTCCACTAAAGCCCCAATCAAGCGCCTGTTTTATTGATATTTCACTAATTCCTACAGTGCGTTGCTTCCATATCCTATTTTCTGTCAGAAGATCATCAACATCATCTATATACTTTGGAAATTGCTCTATAAATTTTGCAATATCTTCAATCAAACCTTCTGGGATATCTGCTGCAAGTCCACCTGGCCTTATATAAGCTGCGTGAAATCTTGCACCTGAGGCCCTTTCATAGAACTCGAGTATTTTTTCTCTCTCTTCAAAGAGCCATAAAAGAGGAGTCATCGCCCCAACATCAAGTGCTTGGGAAGAGATATTTAGTAAATGATTTAGTATTCTTGTCAGCTCACAAAATAGAACACGCAAATATTTTGCCCTAATCGGAACTTCGCACTGCAATAATTTCTCTACACATAACGAATATGCATGCTCTTGTGACATTGGCGACACATAATCAAGGCGGTCAAAATAAGGCAGAGCTTGAAGATATGTTTTATGTTCTATCAATTTTTCAGTGCCACGGTGCAAAAGCCCAATATGGGGGTCTGCTCTCTCGATCACTTCACCATCCATCTCTAAAACAAGTCGTAGCACCCCATGTGCAGCTGGGTGCTGAGGACCAAAATTTAGCATCATTGTCTTTAGATCAGGCATGCTTTGGTAGTTTAAGGTACTGAAATTGTATAGGATAAAATGTGCTTAAAGTCAATAGGCTTCTTGCACCGGCATAATTATCGTTACAACAGAAAAACTCCTTAAAAGCTCACCACCTCCTTATGATCTGATAGACAATGTTTATGTGTCACATACAATTATTATACTTGTGTTGATTAAGGCAGTAAAATTATGTATAGATAATTTTGACTGAAAAATAGTTTTTTAAGTCCTACTTTAGAGTAATCAAAATTAATGAAAGACAATAAATATAACTTAGGTTTAAGAATCATTCATTGGTTAATGTCTGTTTTTATTATTGGCATGCTTTGTTCTGGGCTGTACATGAAAAGTTTGCCGATTAGCAGTGAAATTAAATTCAGCATATACGCTATTCATAAGGCTTGTGGTATCACCGTTCTTGGATTAATTATAGTACGTATATTTTTTCGCGTCTTTACTTATGTTCCGCCATTACCAGCCAATTTTTCTCGATTTGTAATCAATGCGAGCAAAACGATACACTTTGGTTTATATGCTTTGATGGTGCTAATGCCACTATCTGGTTATGTCATGTCTTCTGCTTCTAGCAAAGAGATCAAATATTTTTTTTACATCCCTTTGTTAATCAATGAAAACAAAGAGCTAGCTAGCGTAGCTAATCAGCTACATTCGATACTTGCATATTTTATGATACTCTTTATAGCCTTGCATATAATTGGTGCTTTAAAACACACATTTATAGATAAACAAAACATTTTTAAACGTATGATATAGGTTGTATGTTAAATAGCCTCTGGAAAAAAGGAACGAATTTTCTCGGTAGTGAATTTGCCATAATGGGTGGTGCTATGAGCTGGGTTTCAGAGAGAAATTTGGTTTCAGCAATCTCAAATGCTGGTGGATTTGGCGTGATTGCTTGTGGTGCAATGTTTCCAGACTTACTGAAAAAAGAAATCATAGAGACACAGAAATTAACTAACAAACCATTTGGTGTAAACCTAATTACTATGCACCCAAAGTTGAGTGAGTTGATAGATGTGTGCATTGAAACGAAAGTAAGCCATATAGTGCTTGCCGGTGGACTACCAACGAAGCCTAATATAGAAAAAATCAAGAGTGCGGGCATTAAAGTTATATGCTTTGCGCCAGCATTAAGCCTTGCGAAAAGGTTAGTAAACATGGGAGTAGATGCGTTAATAATAGAAGGAATGGAAGCAGGAGGACATATCGGTCCTGTTAGCACTTCTGTTCTCGCACAAGAGATACTACCTTATTTTAAAAATGAAAAAATACCGATGTTTGTTGCAGGTGGAATAGGAAGAGGCGAAATGATAGTGAACTACCTAGAAATGGGAGCAAGTGGCTGTCAAATAGGTACATTATTTGTCTGCACAAATGAATCAATCGCTCATAAAAATTTTAAAGAAGTATTCATCAAATCAGCTGCGCGTAATGCTGTATCTTCTGTGCAGATTAGTGCTGATTTCCCTGTAATTCCAGTAAGGGCTATAGCTAACAAAGCAAGTGACGATTTTATGAAGCATCAAAGAGATATTATTGATAAATATCAAAATGGAGAAATCTCAAAAGAAGAGGGGCAACTTGAAATAGAAAAGTTCTGGGCTGGTGCTTTAAGAAGAGCAGTAATTGATGGAGATGTTGAAACGGGATCTTTAATGGCCGGTCAAAGTGTTGGCATGGTTGATAGGGAAAAGCCTGTAAAAGAAGTGATAGACATATTAATTCAACAGGCAAATAATTATATTGATAGCAAATCTGTAGAAGTAGAAAACCCAGTAGTTAGTAAAGCAAATGGTTAGCGAGTTGCCATTAATTATCCATAATACGGCATAATTGCCCAGTTTTAATGTAAAATTAACGCTAAAGAGGTATCTATACATTTTGTTATGTATGGAGGAATGTTATGTTTGGTTCATCATATGAGAAAAGAGTGCTACTTGATAGCGCAGTAGGAAACAATACTTGCACATCTACTAGCAATCCTATTAGCAGTTCACAAATCTCAGATAAGAGAAAGGAGAAAATAGGGAATCCTTCAACATCAAAAACGAAAGAGTTACAAAGAATTATACACAAAAAGGTAACAAAAAAAACACATAGTAATGAAAGCCCAAAAGAAGGAGATGGAACTATCAAAAAATGCATAGAGTTGTTCAACAATGGAGATGATCCCAATGTATTAATTCAATTAGAAAAATTACTGAGAGAGCAAGAAAAATACTATAATTATTACACCGAGAAATTTCTTCCAGCATTGAAAACAAAAGTGATAGAGTCAGAGGAATTAATGAAACCTTCAGTACTTAACAATGAAAAAAAATCATCACAAAGATCACCAACAATAAAAGGGGAAATATTAGGAATAATTTCAGGGATTACTAATAAAAGTAGTAGACCTGCTGCAAAAGGTGATTGAAAAAATGATGGGAGAGAGGTAAAAGAAGAATCAGCAGATTGAGTAAGGTAAAAAATGAGCTTTAGTTACTATAATATGAGGAAACACCCAAGAAACTTTCGTAATATAACAGGTTTAACTAAAGAGGAGTTTGAAAAAGTAGTGGAAAAAGTGAGGTCTGGATGGGAAAAACTTGAAAAACAGAAAAAGTGCCATGGTAGAAGATCAAAACTACCAACTCTGGAAGATAAGTTGTTTTGCGTAATTTTGTACTATCGCACTTACATAAC
>NODE_3_length_32388_cov_29.299836
ATACATGCTTGAAGAAATTTGTGCACTTGTAGTGGAAAGTTCTTATCTTGTATATTTACAAAAGTACATTCGCAGTCGAAATAGCAACTTACAATGCTATTTGCTATTTCCACAGCTTTATTAGTATTTTTAGCACAGAGATTAACCTTTGTACCATCAAGCGAAAAATCTAAAATCATCCACTCAGGTTTATGACCATGAACAACTTTGTTTGAATTAAGCAGTAAATCCATGTCACTTCCTCGACGTACAAACATATATATTCGATCTTGATGATGGAAAAAACCCTGCAACTGGTCATCATCCTTAAGTATCTGCTCTACGGCTTCTTGTGACATAAATTCCTTAAATGAAGTATTTATTTGTCTTGGTGATTTCTGTAGAGCAAACGATACGAAACCTTTCTTTTGTACTTTATCAAAGTGATAGACAGATTTTAGAAGTTTACAATTTATGTGAAATAGTAAAAACAATAAGGATCTTTTATCATACTTAGTGTTATTTTTTATCAGGTATGATCTCATTAACTCTTGAGTAAGGGCAAATCTTGCTACTTCACTGACTGTAGCCTCAAGTTTTGTACGATCAAAGTAGCTAATGAGATAATAGTTAAAAAGAGAGTCAGAGTAACTGGCAAGTATCTTACGTTTTTGTTGAGTGGATCTATCATCGTAGTCTCCGTCTTGAAAAAGTTGTCCATTTAAATGATTTTTAAAGCAATGCTGAAAAATAATGCTCAGTTGTTTACCAGAAAGGGAATCTAACCAAGATTGACGTATATTAGAATCCTGAAAACGATCTAATAAAAGGTTAACAGGAACTTCTAAGTCGCTCTCCCAGAATCTATGACTTGGATAAATCTCCATAACATATTAAATAAGCTATGTTATACATAATATGATGATTTAGGCAAAGATTTTTTGGACATAATTTCTTCAAATCTTGTATATTTATTAGGGAGAATTTGTGTGAACTAGATAGCTTTCTTAAATAAGGTGTGCATTGGTTTAGTTTAATAGGAGTCTCCTAACCTATAAAAAAAATTCACAGGAAGAAAAACATGCAAAAAGGGGATTTAACTATTTATTGCCATTATGAACTTCACAGATTGGCGAGTACATATTTGGCAAATGCTTATGAACAATTATTGAAATGTAAAACAAAGGAGGTGAAAGAAAATGACAATGGTAAGCTTGTATGCAAGAGTTTCATCAAGACAACAGGCACAGGAGAATACAATAGAGAGTCAGATTGTAGAGTTGGAGCGTCGCATTAGTAGTGATGGACATGAGTTATTAGATGAGCATAAGTTTGTCGATAATGGTTATAGTGGATCAAATTTAGAACGTCCTGGCTTAGAAAATTTACGTGATAGAGTAGCAGAAGGTAAGATTGATAAGATATATATTCATTCACCTGATCGGCTATCACGGAAATTTTCATATCAAATGATCTTACTCGAAGAGTTTAAAAAGGCTGGATCTGAAATAGTATTTTTGAATCATAAGTTTGATGATAATCCTGATTCCCATTTATTTCTACAGATTCAGGGAGCAATAGCAGAGTATGAACGTGCAAAGATTATGGAACGAAACCGTAGAGGTAAACTTCATGCGGCCAAAGCTGGGTGTATAAGTGTGATGGGTAGGGCGCCTTATGGTTATCGCTACATAGCAAAACATGTAGGTGAAGGAAATGCTAAATTTGAGGTTGATGAAGAAGAGGCAAATATAGTGCGTAAAATATTTAGTTGGGTTGGCCAAGAAAGAGCAAGTATAGGAGAAGTTGTACATGAACTGAATAAGATACCGGTAATAACACGAACAGGAAAAAGGTATTGGAAAAGGAGCACTATTTGGAACATGTTAAAAAATCCTGCTTATATAGGACAAGCAGCTTATGGTAAAACTAAGACATGCTCAAAACCACAAGTAAAAAAGTCAAAAAAAGGAACTTGTGGTAAACTTAAAAGTGGTCGCTTTAATAGTGATAAAGAGAACTGGACTTATATTCCAGTACCAAAAATAATCAATGAAAATTTATTTGATTCAGTGCAAACACAATTAGCTGAAAATAGACAAAGAGCAAGAGTACGGCAAAGAAGAGAAACATATTTATTACAAGGTTTAATGGTATGTCAACGTTGTCAATATACTTATTGTGGTACAAACCACGTTCATAAAAAGTCGACATATTATTACTATCGTTGCTCTGGTACAAACTCTAGCAAATTCAATGGCAATAAAATCTGCGATAATAAATCAATACGCACTGATATATTAGATGGAGTTATATGGGAAGAAGTCAAGAGTATCTTGAAAGAGCCAGATAGGATTGCAAATGAATATCAACGTAGACTTTTGGATGATAAAAATTCCTTACCAGATCAAACAATTGAAAAGCAAGAAAGTAAACTTAAGCGAAGTATTGCAAAGCTTATTGATAGCTACTCTCAGGAATACATAACTCAAGAAGAGTTTGAGCCGAGGGTAAAAACAATGAGACAGCGTTTGAAAGAAATTGAGGAACAAAAGAAATCAATGCTTGATCGAAAAAAATTACAACAAGAATTAAGTCTTATTACGGATAGCTTGGAAAACTTTTCCTCAAGTGTTGAGTCAAAACTTGATCAGGTAGATTGGCAGACTAAGCAAAATATTATTAGAATGTTAATTCATCAAATTGAAATCAATCACAATCACTTGTATATAGTGTTTCGCATAAAAAGTCTTGCAAATTTTGATCAAAATGGGCATAATAGAATTATGCAATGTTGTACTAGCAGTCAATATTGTTGGACTGCCGGATAAAACTGTTGCAGAATCCAGAGAGCGTATCAGAGCAGCGTTAAATTCAATCAATCTTCTGTTACCTCCAAAAAGAATCACAGTTAATCTTTCCCCTGCGGATTTGCTTAAAGAAGGTAGTCATTATGACTTAGCTATTGCTGTTGGACTACTTGTTGTCATGAATGTGATACCAGTTGAAAAAGTTCAGTCTTATATAATTATGGGCGAGCTTGCACTAGACAGCAGAGTCATACCAATCTCAGGGGTACTTCCAACAGCAATCAGTGCAAAACAGGTAAATAAAGGAGTAATTTGCCCAAGGGGAAATGGAGTAGAAGCTTTATGGGTAAAGAATGTTTCTATTCTGGCTATAGAGAAATTAACCGATATTATCAGACATTTTAAGGGTGAGCAGTTAATTCAGCCGGTAACTTTTAACTATAGCGCTGCACCCAAAGAAAAAAATTCAGTTCTAGATATAAAGGATATTAAAGGTCAAGTTGTTGCAAAAAGAGCAGCTGAAATTGCAGCAGCAGGTGGACACAATATGCTTCTTGTTGGACCTCCTGGTACTGGAAAGTCAATGCTTGCTAAGCGATTTATAGGGCTATTACCCGATTTGACTGAACAAGAGATGATTGATGTTAATATCATCTCTAGCATAACAAAAGCCGGTAACGAAACATTTAAAGTAACTCGTCCCTTTCGTGAACCTCATCACTCATGCTCGATGTCAGCGATGATAGGAGGAGGAAAAAATGCAAAGCCTGGGGAGATCACCATGGCTCACAATGGTGTGTTATTTCTTGATGAGCTACCTGAATTTCCAAGGCTTGTGCTTGATTCTCTACGCCAACCACTTGAAGATAGAAAGGTAACTATTGCACGTGCAAATGTTCACATTACTTATCCAGCTAATTTTCAACTTATAGCTGCAATGAACCCTTGCAGGTGCGGTTATTTAGGTGATGCAAGTAGATCGTGCAACAAAGCTCCAAAGTGCGGCACAGATTATAGAAATAAAATATCAGGACCTTTGCTTGATAGAATAGACATATGCATTGAAATGCCAAACGTTAGTATACTCTCTCCTGAAATTTCTTCAGAAGGAGAAAGCACTGAAAATATTAGAAAAAGAGTGATAGCAGCGAGGAAAATTCAAGCTGAGCGTTATAGTAAATTGAATATTTATTGTAATGCAGAAGTAAGTGGTGAAGCATTAACTAAGCCAGACGAGGAAGGATTAGAATTACTAAAATACGTACTGAAAGAAAATTACATTTCCAATCGAGGCTACATACGCATATTAAGAGTTGCAAGAACCATTGCAGATCTTGCAAAAAGTGAGGAAATAAAAAGAGCACATATTGCAGAAGCACTAAATTACAGAATAAGAATGTATAAATAAGTTAATTTACTTGACAGGAAACTTTTTTTTGCCATATACTACTCTTAGTGAAATTTTAATATTTTTGGAGTAGGATTATGCCGTTAACAAGTTATAAATATCAAGATGGGGAGAGCTTCTCCCTTGCTATTGCAGAAGGGTTCAAAAACGCTGAAAAGTATTGGGGAATTCCTGGTGCTGCTAGTGGAGCTGGTCAGTATGCTATGAATAATAAAGTGAAAACAGGTGTAATTGCTTTTGTTACACTGTCAGCGGTAGCGCTTACAGCAGCTTATTTTTTGAGCCCAGCTTATGCGGCTTTCGTCGGTACGGTTGGAACAAAGGCTGCAGAACTTGTGAATCCTGCTATTGCTACAATGTCTGCATTTGCAGATGTTCATCCACTCGTTGCTAGTTTGGTAGTTCTTGCTGCAGTAGCAGCTTTAATAACTGCACCTGTGCTTGCATATAAAAACAGTGTTCAGGCAGGTAAAATTGAAGAAGCAAGTAAATTACTTGTGGGTAAACCAGGCAGTAAGATAGAAGTAGATGGGCTACAAAAAATATTTGGAGTTTCGGCATCTGCTGTTAGTTGTTAGCAATTTTCAATAAAAAGGGATAGGTTTCTATCCCTTTTTTACAATTTTTTTGCATTCTAAGTAGTGCTGTTTGAAAGCCTACAATTATTATACCTACTGATTAATAATGTTAAGAATAAGTAAATCTTGTTTACTGTTTGCATATGTCAAAATGAAAAGTGTTTGCATATTGCTAAAAAAGCAGTAACTTGTTATCAAGTGAATTCACTAATATTTGAGTAATTTAAATGTCAATTGACCTTAGTTTACCAGAATTACCCATATTGCACCCAAGGATTACCGTTGTGGGAGTGGGTGGTGCTGGCGGAAATGCTGTAAACAACATGATCCAATCCAATTTGCAAGGGGTAAATTTTGTTGTAGCAAATACCGACGCCCAAGCGTTAGAGAAGTCATTATGTGATAAAAAAATTCAACTTGGTATCAACTTAACTAAGGGCCTTGGTGCTGGTGCTTTGCCTGATGTTGGCAAAGGTGCAGCAGAAGAATCAATCGATGAAATTATGGAGCATATAAAAGATAGCCATATGCTCTTTATCACAGCAGGGATGGGTGGTGGTACTGGAACAGGTGCTGCACCGGTAATTGCAAAAGCAGCCAGAGAAGCAAGAGCGGTAGTTAAAGATAAAGGAGCAAAAGAAAAAAAGATACTGACTGTTGGAGTTGTAACCAAGCCGTTCGGTTTTGAAGGTGTGCGACGTATGCGCATTGCAGAACTTGGACTTGAAGAGTTGCAAAAATACGTAGATACACTTATTGTCATTCCCAATCAAAATTTATTTAGAATTGCTAATGAGAAAACTACATTTGCTGACGCATTTCAACTCGCCGATAATGTTCTGCATATTGGCATAAGAGGAGTAACTGATCTGATGGTTATGCCAGGGCTTATTAACCTTGATTTTGCTGATATAGAAACAGTAATGAGTGAGATGGGTAAAGCAATGATTGGTACTGGAGAGGCAGAAGGAGAAGATAGGGCAATTAGTGCTGCAGAGGCTGCGATATCTAATCCATTACTTGATAATGTATCAATGAAAGGTGCACAAGGAATATTAATTAATATTACTGGTGGTGGAGATATGACTCTATTTGAGGTTGATTCTGCAGCCAATAGAGTGCGTGAAGAAGTAGATGAAAACGCAAATATAATATTTGGTGCCACTTTTGATCAGGCGATGGAGGGAAGAGTTAGAGTTTCTGTTCTTGCAACTGGCATTGATAGCTGTAACAACAATTCATCTGTTAATCAAAACAAGATCCCAGCAGAGGAAAAAAATTTTAAATGGCCTTATAATCAAATTCCAATATCAGAAACAAAAGAATATGCTTCAACTGAGCAAACAAACGAAAGGGTTAAGTGGGGCAGCAATGTTTATGATATACCAGCTTATCTAAGAAGAAAAAAATAATGCAATTTTGGCTACTCAAGTCAGAACCAAGTGAATACTCGTGGCAAAAAATGGAAAAGGAGCAGGTGACGCAGTGGAATGGTGTACGCAATTATCAAGCTCAAAATTACATGAGAGCTATGAAATTAGGCGATCTTGCATTTTTTTATCATACAGGTAAAGAGAAAGTTATACTTGGAATAGTTGAAGTATTAAAGGAGTATTATCATGTTTATAATTCCAAATTTGGATTAGTGAATGTAAAACTTTTGAACCCTTTAAGTAACCAGGTGACGTTAAACAGTATAAAACAAAACCCACTTTTGAAAAATATGGTTATATTAAAACAGTCACGTTTATCAGTTTCTCCGGTTTTAGAGACTGAGTGGAATGAAATAATAAGGATGAGCGAATGTTAGAAGTAAATATTCTTGATAAGAGGTGGCATAGTATTACGAAGGACCCACAGAGTTTTGTATTAAATATTATTAATGCTTCTCTAAAAGAATTAAAAATAGATCATTATAAACCAAATATATCAATAGCTCTCGCTGATGATAACTTGCTACATCAACTTAATCTTAAGTTTAGAGAAATAGATAAGCCAACTAATGTACTATCATTTCCATGCGAACAGTTATCTAGTGAATGTGATCTAGGAGACATAGCAATTGCAGTAGATACAATAGAAAGAGAGTCTCATGAGTACTGTATATCTATCCTCACTCACACTGCACACATGTTAGTTCATGGATTGCTGCATTTACTTGGCTATGATCATCAAAAAGAAGATGAAGAAATTATAATGAAAAGTTTAGAGAGCAAGATTTTAGCTTTGCTTGAATTTGAAAAGGAAAAGTATGGTAGATAATACCAAAATATGTTATTTACAAAAAAGGGGTTTTAGCTGTAAAAGGTAAGCAATATGGTTCAGTTTTCTTTACCAAAAAATTCTAAAGTTAATAAAAAGGGCAAGGTTTATCCTACTCCTACTGGAGCAAAAAATATTAGAAGATTTCAAATTTATCGTTGGTCTGCTGATGATGATAAAAATCCAAGAATAGACACATTTTTTATCGATATGGATAATTGTGGCCCTATGGTACTTGATGCATTAATAAAAATAAAGGATGAAATAGATTCAACCTTAACTTTTAGACGCTCTTGCAGAGAAGGAATATGCGGATCTTGTGCAATGAATATTGATGGTACCAACACTCTCGCATGCACTAAATCTATACATGATATAAAAGGTGAAGTAAAAATATATCCACTACCTCATATGTATATAGTAAAGGATCTAGTTCCAGATCTAAGCCAATTTTATGAGCAATACAAATCGATTAAACCTTGGTTACAAACAGATAAATCTGCCTTACAAAATAAAGAATACTTTCAATCTCCTGAAGATAGAAAAAAATTGGATGGTCTGTCTGATTGTATACTATGTGCTTGCTGTTCGACTGGTTGCCCAAGCTATTGGTGGAATGGTGATAAATTTTTAGGGCCAGCGATATTACTGCAAGCTTATAGATGGATTGCTGACAGTCGTGATAATAAGAAAGAAGAAAGACTTGCTTCTTTAAACGACCCATTTAAGCTGTATCGTTGTCATACAATAATGAATTGTACAAAAACCTGCCCGAAAGGTCTTAACCCAGCAAAAGCGATAGCGAAAGTAAAACAGCTTATGGTAGAGAGAGGAGGAATTTGAGTGTTATTTCTGGCACTCTTCGTAAGAAAATAGTAGACCCTCTGAAGCATAGGGTATTGTTAATACTCTAAACATTCTTCCGTTCATGAAATGTATTGTTTCACCATATGATTCCAGTAATCTTTTGAACAACTCATGTCTTTGATTATTAATAGTTTGAAAATCATTTTTTCCTAAAAGCTTTTTAGATTCACATAGGTGAAGCATAATCTCGTGATAAGTTGGATAAGACTCCAAAAATTTTGGATCAAACTGAAAAGTTTTTATAAAAGCGTTATTATAAAATTTTAGCTTTTGATCCTTACTATATATCGCTACAGCAATCGATAGCTTCTCAAGCAAACTTTCTTGTGCAGCTAAACAATTGCTTAGCTCAGTATGTAATTTTTTTTCATCACTAATATCTTTTCCATACATTACTATGCTATTAGAATTTTGCATTGGAACTTCAACAAAATTAAAAACCTTAGGTTCGTTCTTGTAAGTTATTACACACTCTCCTGGTTTTACGTTATAGGAGCCACTCGCAACAGTAAATTTTTTAGAGCTGCCTATATATTTATCATAAAATAAGTTATAAAACCTTACTTTTTTATTCTTATTGTGCTTCAGTATTGGAAATGGTAAAGAGTCAAAAATTTTTTTATAGTTCTCCAATTCTCGCATAAGCTTACTATTTTCTAACTCAAGTTCGTTAGCTTTTATCTTATAATCTGAGATATTCCTTATCCATAACAACACACCAATCACGTTATTAGAATAATCTATTATGCTTCTACCATAACATGTGCAATAAACCTCACTGTCTTTTGACTTTAAATCTAGAGTAAAAGATTTATTTATTTCCTTTGCCTCAGCAAAACTTTTAATTAAGCTTTCTGATTGCTCAAAAAAATTTACAAACTCATTAAATGAATAAAAAACAGTATTAAGCAAAATTAGTAAATTGGGAGAAAATTTTTCTATACGTTTTTTTGCGTCCCAAATATAAAATCCATCATTCACAGTATCTATTAAATTATTTATGATAACATTTTGATGTTGTAAGTCCTTAATCTTATTACTAATTTTTAATTTAGAATATGAGAAAAAGAAGAATACTAGAATTAGTAGTAAAACTATTTCATACAAAAAAAACATAGCATTCTAAAACAAATATAAAAATTTATAACCTCTTAGCAAAGAGATTGTACTGAAGAGGTATATAAGTGAAGATTGCCCAATACCCTAAAGCCTAATCTTTTATAAAGGTTTACAGAAGGTTTCATGCAATGTGCTACTATGTATTTGCATTCAAATTGCCTAGCTATCTTTATTCTTTCTAGAACCATTTGAGTTCCTATTCCACGACCCCTGTAAATTGGTAAAACTCCATCACTATAAAAACCAGCTATGCTGTCTTGAATATAAAGACCGCATGTTCCAACAATTTCGTTATTTAGCATTACAAGAAAAAATCTTAACCTTGAGCTCTTATCATCATAATTCGATAATTGGCGAAAAAATGTGCTAACAATACTAATTCTATGATAAAAAATTTTAGAAGTGTGTAAATCTAATTGCTCTAAGAGCTCACTACTATTTACAACATTGAACTTCAAATTTGGAACAGCATCATCAGGCAAAAAATAATCTTTTATATTGAGTAAAACTTTTTTTGGTGTGCTAACGTGTTTTATTTCGCATTTTTCTAAAATACCCCCTATTTTTATACGTGGACTTATTATCCATGTTGCTTCTATATTTCGTGCTTTGAGATAATTTAGAGTTCTGTATATGGAAAGCTCAGTACATTGATCTTCACAAAACACAAAATTAAATAACGATTCTCTGGTACCATTTACTGTAAATATAACATTATCAAATTCGTCATGTATTTCCCACTTGGACAAATTCGTTGCATAAAGTATATAATCCTTTAGGTTCTGAATAATTAAGCTTGAATAACAAATTTTTTTATTCTGCATAAACCAACAATAAACAATAAAAGGCTCCTATAAAAACAAAGGCTAAAATTGCAGCTACAACATCATCTAGCATAATACCTAAAGGACCTTTTGTATTTTTATCAATCAAATTTATAGGCCACACTTTTATTATATCAAAAAACCTAAAGGAGAAAAAGCACACCAACAATACAGAGCTATTCATTTCTTGTTCTAATAATATTGAAACTAGAAGTACTGTCAGCAATTGACCAACTACTTCATCAATTACTACCTCTTTTGGATCATGCGGAGCTTTGTAATGTTGTATATAATTGCCTGTAGACCATAATCCAACTAAGAATAAAAAAAAAATAATTGCTGTACCTAAAATTCTGTCATTGAGTAATATAGGAACAATTGGGTAAGCAGCCAAGCTGCCTATAGTACCTGGCATGTGTTTTACCGTGCCAGATAGCCACCATGTTGATATTAATTTATATAAAAATTTCACAATATACCGAAATATAAAACTAATTTACAAGAACAGAAATAGTATCTTCTATAGAAGTATTTTCATATAGCAATCTATAGATCGCTTCACATATGGGCATTTTTATCTTTAGCTTTTCTGCTAAATCAAATGCAGACTTAGCAGTGTTAAAACCTTCAATTACCGACTTACCTTCTGATAAAATCTGCTGAGCACTAGAACCATTACTATTAGCTACTTTAGATCCAAAAGATAGATTTCTTGAATTTAATGATGTGCATGTCACAACCAAATCGCCTAAGCATGCTGGTCCAAGTAGTGTATTTATATCTACATTGCCGTCACCAACTTTTGCTGAGTATAAAGCCTTAATTTCACTCATACTTTTCGTAATTAATGCTGCATGAGCATTAAACCCAAACCTACCTAGAACAACCCCACATGCTATAGCAAAAACATTCTTTAACGCTGCACAAACCTGTATTCCTATAACATCGCTACTAAGGTACAATTTAATATTTTCTTGCTGTAGCTCTGATACTAATTTTAAACCTAATACTTCATTTTGACATGCAAGAACCATCGAATATGGTAATTTTCTTGCAACTTCTATAGCAAAGCTAGGACCAGAAAAAATAGCAAGAGGATTATTAGGTAAAACTTCATTGACTACTTCACTAGGTAATTTTAATGTAGATTTTTCTATTCCCTTACAAGCCAAAATTATTGCTACATTTTTTTTTAGGTTACAATCATTCAATTGATGACATATCTCCCTTAGAGACTGAGTGGGAACAGCTAGAATTATTACTGAAGCATTCACTGCATCTTCAATAGCTAATTTTACTGATACATTATCAGAAATTGGACAATCAGGTAGCTTGTCACTTTCTCTTTTCTCTTTAATTGATTCAAACATGGCCTTATTGCGAGTCCACAAAATTACATTTTTCTTACTACTTAATGAAATCGCAATTGCTGTACCCCATGCGCCAGCACCTAAAACTGATATTACCACTCAATATTCCTGAAAGTATTACTTATAATTTAAAACTGTAGAATAAGTAAATTAAAAATATAACATAAAAGTATAAAATAGTTTAAATATCTATTAACCTAAGTATTCTTTTAATAAAATAGCTTCTATTCAATATTTACTAAAAATAGTATTATTATAGTATATCTATTATATTTTAGATCTATTTGTATAATTTTGGAACGACACATTAACTATTAATTAATAAGTGTAATTTCTATTATTCATTAATAAAAATTTGATTTGTTACTTTCCTTGGTTATATATATTACTAAAATTATAAATTATTTATGGGGTGTAAAATATGCGTATATTATTAATTGAAGATGATCAAGTAAGTGCAAAGACTGTAGTTAATGCCTTAACTTCTGATGGACATTTTTGCGACGTTGTTACTTCTGCACAAGATTATAACAATAATATGGTTTCCTCGGGTGGAGACTATTACGATCTAGTTATTCTAGATATACACCTGCCTGGTGATATTGATGGATATGATATACTGTTAAGATTAAGAAGTGCAAAAATCAAAGTTCCTGTTTTAATACTTTCGTGTATCTCCGCTGCCAACCATAAAGCTAAAGGACTTGGGTATGGTGCCGACGATTACTTAACCAAGCCATTTCACAAGAGCGAATTATTAGCTCGAATTAAGGCCATAGTCCGACGTACTAAAGGTCATCCCGAATCAGTGATAAAGATTGGTAATATGAATATCAATTTTGATCACAGGATTGTTGAGGTAAAAGGCAAAACAGTTCACCTTACTAACAAAGAGTATTCCATGATAGAATTGCTGGCATTGCGTAAAGGAGCAGTGTTGACAAAAGAAATGTTTTTAAACCATCTTTACAATGGCTTGGACGAACCTTCAGACAACAAAATAGTTGATGTTTTTATGTGTAAATTACGTAAAAAACTTGAAAGTGCAAATGATGGAATAAGCCACATAGAAACCGTTTGGGGTAGAGGATATGTCCTAAAGTATGTTGACGATGAAGAATACTCTAGTGCTAATATAAGCGAAAGCAGTATTGACTATCAAGCAGAACAAGTGAAGGACAGCGCATGAAATGCTTTATTCACCCATTCATTGAAGCAACAAAATAGGTAGATGAAATAAGATAAAAACCAATCGTAAAAGTGAGGTAACATGGTTAGTCTTTTAGAACTTTACAAAGACTTGCAGCAAAAAATAGAAAAGTTGGAAGCTAAGCTAAAAGTTATAGGTAAGAAAATAAGGTTTTAGAGATAGAGGGTGATGAGTTAAAGGAAAAGCTTTGTTAAGTTCAAAAGGAAATGCAAAAAGAGATAAGCCAAGAAGTAAAAGGAATATAGGTGGTCAAATTGAGCGTACAGGGTATGTGAAATGTTTGATACATTTACATAGTATGGCTGACATTCATGCATTGCCTAGGTGAAATATAAGCCGAGTTCTGTTTATGTAGCTATTTATCTGGAGTAAATGTTACCATTTACTTCGTGCGATTTACCCGAGTAGATATGAGAAAAACATAAAATCTACTTCTATTTAATCTTGCTCCTAGTGTTGGTTACTTGACTACCAATGTTGCCATTGTTATGGTGTGCTCTTACCACACCTTTTCACCCTTGCCTAATAATATTTAGGCGGTAATTTTCTGTAGCCCTATAACTGGAGTTACCTCCGGCGGGCGTTACCCGTCACTACCTTTTCTTGGAGCTCGGACTTTCCTCTGCTGTGTTTATCACACAACAGCAGCTACTTATTGCACCTAGGAATTATACTTTAACATTAAAATCATAAAAGCAAAAGAAAATTTCCTAACAGTCTACATACTAAAAACATTCAGACAAATAGCTAAAGGTGATATTCCGGTACATCATCGCTATCCCAAGATAAGCTTTTTTCACTTTTAGATTCTAGCTCAGTCAGTCAAGACCCTGGTCCACCGCTTGAAGACGATGAGCTACTTCTTGACCGACTACTACTCTCCACCGATATACTGTTTAGCACTGTTTCAGATTGATCCATAGTTCGCATAGATATATGTCTCATTCTGTTATTAGCGATAAAAATTTCCTCATCGCTATTGCCACTTGAAGATGATCGCCTTCTATCATTGAAATTAGTTAGTTCTAACACAGGAGCAGCATTACGACCCTTAACATATTTGTATGCTATGAATCCTATAATTCCAGCAATACTTATTATCGCTCCAACCAAAGACCCACCTATCATTCCTGCCCTATTAGACTCTATAGAAAGCTGAGTGGGCTGTGGTGAAGGAGTAGTTTGAGGAAGTAAAGTTGTAGTGAACAGAGGAATTGTTACCTTTGTTCCAGTACTTGATATAGTGGACACTGTTTGTATAGTTTTCTCTGAGTTTGTTGTTGGCGCATTAGTTGGCATTGTAGTAATCATAGTTGCTTGTGAAGTCGCAATAGTTTCAGCTACTGTTGTTGGTTCTGATGACGTACTCATCTTAGTTGTTAATTCTGTTAAAGGCTTACTCATCGTAGTAATGCTTGCTGTAAAAGTTAACTCAACAGTCGCTGCTGTAGATTTTACAGTGTTTGTCTCAGTTTCCGAAGGCACACTAGTTGACGTTTTAGCAACCGTGGTCGTTTGTGAAGTAGAAGTTGTTTTTGCTACTGTTGTTGGCCCCACTGTTACTGTACTTGTTTGAATTGTTGACTCTGTTGAAGATTTACTCATTGTGGAAGTTGGTACAATGATAGTTGATGCTTCTGTTGTTAATTTGGTAATCTTTACAGTGTCAGTTTCTGTTGTGCTAGTAATTGCAGCAGTCATCGTTTTCTTAGAAGTCACAACCGTCTCTGTAACAGTTATAGGAGCCACAGTACTGCTGGAAATAATACTAGGCATCAATTGGCCGTTAATGATATTAACAAAATCACTGAGAGCTTTGATACTGCTTGTCGGTATTATCGTTGCTTCAGAAGATTTTCCAGAGCTCTCTCTATTAAAAGTTATAATACTCTCTCCACTTACCGCAGTGACGATAAAACCTCCTTGGCCATTGTCTTTAACGTACAATTGTTCTATAGGATCTTCACATTCACAAACAGTAAAATTTGATTTTGGTCCTTTCTTAGCAAGGCTTACTAAATGCAATTCTTGCGTATTAGAAGATTGTTTTTTTGCAAGAAAAGCAACCTGATCATCGCCTTCAGTTTGTTTCACATACTGTAAAAAGCTTATTTCATATTCTCTGGAAAGAGATAGTGCTTTATTATCGATCTGACATCTCTTACTAAGCAAACATTCATCTTTCTTTCCACTTTTTAGATCCTCAACCACTTTGGCCATATCGAACTTAAAAATATTTGTTCTTACCTCTTGATTTTCAATACTATTTTTTCCCACTTGCGAATAAAGCATCGTATTTTCATCTAGTACTAATTGCCCTGGATTATTAAACTTGAATAATTTTCTTTCTATGATGCCGTTTGCTCCAGATAAAGCTTTAAATTTTCCATTCGTGTCTGATTGTAAATACCAAGAAACTAAAGCTTGATCCTTTAAATTATGAGCAACTACAACAACATTACCATTACCAACTTTCACTGCTTTTGGTTGAAAGTAGCTATTGCCTTTATTTGCATCATTATGGTTATTAATGTTTTTTTGTAATTTTACTTTTCCTGAATGCTCAACTAAGGGAGCATTCGTTGAATGCTTGATTTCGTAAGTGTTGAATGTTAAGCCTTTGATGCACTTTCTTTCTTTGTTAGTTTCTTCTGTAGGAAAGATAACTCCAACTTTATCTACTTCAGCTGAATTTTTAGTGTGGGAGATAATTGGCCCTTAAATTCAGTTGCTACGTTGACACCTGTATCACACTCGTATGTTTTTGATTGATATAGTAGGCTAATAAGTAACTTTACTCTACTGCTTCCATTACCGTTATCTTGATAGCTGAGTCCATAAGTAACTCCATTTCCTTCAATCAACCCTACGTTTTTTGGATTAAAACCTATCGCTTCTTTAACTTTCAGTATAGTTGTATTAACTCCAAATAATCTACTTAATATAGACATAATTATACTTAAAATTTTAATAAAACGCTATTATGATTATTTCTGCGTGTTAATGTCAATGAAAATTTTAACTAAAATTAATACCTTTATAATCTGCAAAGCGAAATATGGAAAATGAGTAGCAGTAAAGAATTCACAAATTGAGTGCACCCACTCTACAGATATAATATTGTAGAGCTCAAAAAACCAACAATTGCAATTGTTAACTCTTCAAGTATAATTTGTTGAGATTTACACGAACCTTATTAGATGAAAGAGAAAGAAGAGCAGTTTAGTTTTACATCAGACAACCTCAGAAAAGCGAAAAAGTCTATAGAGATGTATCCTAAAGGTAGAGAAGGTAGCGCTGTCATGCCTTTACTATATCTCGTACAAGAACAATGCGGATGGGTTCCTGAATCTGCTATGCGTTACGTTGCTGACATGCTTCATATTCCACATATTCGTGTATATGAAGTGGCAAATTTTTATACCATGTATAATTTAAAGCCAGTAGGTAAATATCTAATACAAGTTTGTAGAACAACTCCTTGCTGGTTATGCAATAGCGAGGAAGTTTTAAGTACCTTTAAAAAGAAACTAGGAATCAATATCGGTGAAACTACTAAAGATAATCTATTTACTTTAAAGGAAGTTGAATGTCTTGGTGCATGCGTTAATGCCCCTGTTGTACAGGTCAATAACGATTTTTATGAAAACCTCACTCCTGAAAAAGTGGAAAATATCATAGCAGAACTTTCAAGTAAATAGATGGAAAAGTTCTCGTTTAGGATAACCAAGCAATCAGGTTCTGCAAGAGTTGGAACGATAAAAACTCCAAATGGAAGTATAGAAACACCAGCATTTATATTTTGTGCAACCAAAGCTGCTATTAAAGCTGCAGATATCGAGAGAATCAGAGAAGCAGGTACTCAGATAATACTTTCCAACACCTATCACCTAATGCTCCAACCGGGAGAGGATACTGTGGCAAAGCTTGGTGGCTTGCACAAGATGATGGGATGGAGTGGGCCAATGCTCACTGATTCTGGTGGATACCAGATATTTAGTTTAGGACACGGATCAGTTTCAGAAGAGATAAAGGGAGTAAGACAGAAACAAAAAACTCTGATCAAAATTAACGAGGATGGGGCAATTTTTCGTTCTTACATAAATGGTAAAACTTATTGTCTAACTCCTGAAAAGTCGATACAAATTCAACAAAAATTAGGTGCAGATTTAATCCTAGTTTTAGATGAATGTACTCCATTCCATGTCAGTAAAGAATACACAAGAAAATCAATGCTCATGAGCCATAGATGGGCTGAACGTTCTTTAAATGAGTTTGAAAAAAATAATGATGGCAAACAGGCGCTGTATGGAATTAGCCAAGGCGGAGTGTATCAAGATTTACGTGGAGAAAGTTGTAACTTTATCAACAATTTACCATTTTTTGGTCAAGCAATAGGTGGATCGCTTGGTCAGAGTAAAGAGCAGATGTATGACGTAGTTTCCTTTACTATGGAACGTTTAAAAAAAGAGAGGCCTACTCATTTGCTTGGTATTGGTGGAATTGTAGATATCTTTCGTGCAGTAGAGCTTGGTGTTGACACATTTGATTGTGTGCATCCAACTCGCCTTGCAAGGCATGGTGGTGCACTTGTTAAAGTGAAAAATAGAGATTCTATTTCTTCAAAGCGCAAAGAACATGTTAATTTGCGAAATCAACGATTTGAGCTGGATGATAACCCAATTGAAAGTGACTGTTTGTGCTTTACCTGCAAGAAACACTCAAGAGCTTATATACACCATTTACTAAAAGCCAAAGAGTTGCTGGCTTACACGCTTATTACTATTCACAATGTTTTCTTCATGAATAAGTTGATGGAATCAATAAGACAAGCGATATTGAATGATAGGTTAGATCAGGAAAAAAATAATTGGGTTAGTGAAGTGCCTTTACATTGTGAATTATATACCTAGTTCATATTTCTTCTACGCTTATTTTATGTTCCTTAAAACAGAAAAAGCCTTCCTCTTCCTACTCTTTTCTGGCTAATCCATAATTAGCATCTTTTGCGCATGTGTGTTGCATTTTTTTTAAACTTGACAGTACATTATATATACTGACATACTAGAAATATAATTTTTGTGAGGCATTTATGGTTAAAAATAAAGAAAAACATCAAATAGCGTTTTGTGTTTCAGCCTTTACACTCTTAGCTGGTTTATCATTAATCGCAATTGGAATTACAGTTGGTACCGTACCTGCTATAGCTTCTTGTTTAGTGATAGGAGGAATTTTGACTGCCTTGTCTATTGTGCAATCAGTAGAAAGCTATTTATTTTTACAAAACAGCGAAAAAACTTTCAATAAAATGATTAGTGGTATATGCGATGAACCAGAAAGCAAACTTTTTATAGAAAGTATTTTCCAACCATTCATTGAACTTTTTAGTAAAAATAAGCAACATGATTAAAGTACATTAAGCATAGAAACCACTTTATCGTAACTTGGCAATGATTTAATTTCTCCAATTGCAGCTAGAGTGATTTTTTCATGCTGAGATAGCAATTCTTCTGCTGCCCTTTTTATATCAGCAATATTAACCATGCTAGTTTTTTCTATTAATTCGTTTTTACTGATGTATTTATTATAGTTGCCGTAATAGTGTCCTAATGTTTCAGCGCGTGAGCTAACACTTTCGCGTGACATTAAAATTTGAGATTTTACTCGTTCTTTTACTCTATTTACTTCTTCTTCCTTTAAATCATCTGTAGACAATTTCTTTAACTCTGTCGTTATAGCTTTCAAAAGCTTATCTAGATTACTACTATCTGTACCGGCAAAAATGGAGAACATTCCTGTATCAGCATAGCTGGAGTTGAATGAGTAAATAGAGTAAGCAAGACCCTGCTTTTCTCTTACTTCTTGAAATAGGCGTGATGACATTCCGCTTCCCAGTATGGAATCAAGAACTTTAAATGTGTGATATCTATTATCATCACGAGAAACACTAGGTAGCCCAATTAACAAGTGCACCTGATCTAATTTACGATGCTCTAGATATTCGCCACCGATATAACTTGCATTCTGACTTTTTTTTAGCTCTTTTGAATGAATCTTTGAGAGAAAGTCTTTGATTAATTGAACAACTTCCTCATGTTCAACATTTCCTGCAACAGCAAATATAATGTTCTCGGCAAAGTAATGCTCATTTATGTAGTTATCTAGATCCGCTCTAGTAAAAGATTTGACAGTATCTTGCGTGCCCAAGATTGATCTACCAAATGGTTGATCTTTATAAGCTGCTTCAAAATATTTATCGAAAATGATATCACTAGGTGAATCATTGGTTTGAAAAATCTCTTGTATTACAACACCTTTTTCACGTTCCAATTCATCTTCTGGAAATATAGAATTCATCAATATATCTATTAATATATCAATGCCAGTTTCAATATCTCTTTTAAGAACTTTTGCATAGTAACTGGTGCTTTCCCTACCGGTACAGGCATTGAAAGCTCCACCTATGTCGTCAAAAGCTTTTGCAATTTCAAAAGCAGTTCTTGTCTTTGTTCCTTTGAAAGCCATGTGCTCTAGGAAATGAGATATTCCATTTTGACTTGCACTTTCAGCTCTACTGCCAACACCAACTCGTATATTTAAAGCTACGGAATCAACTTCATGCACTCGCTCAGTTATTATGCGCAGACCATTATCTAGTTTTGTTACTTGTGGTATATTCATCTTATATATTCTTCTTTAAATTCTCTTCTACAAAATCCCAGTTGATCAAATGATCAAGAAAAACTTTTATGTAGTCAACTCTGCGATTTTGGCAATCCAAATAGTATGCATGCTCCCATACATCCATAGTAAGTAGTGGCACCTGGCCATAGATTAGCGGTAGATCCGCATTTGGAGTTTTAGTGATTTTGAGTTTTCCTTTTTCAAGCACTAACCACACCCATCCACTACCAAATTGGCTTACTCCATAATTTGAAAATTCTTCACAAAATTTGTCAAAGCCACCGATATCATCTTGAATTTTTTTTGCTAGAAGACCATCATCTTTAGGTTTATCACCACCATTTTTTTTCATTGAATTCCAATAAAAAGTGTGATTCCAAACTTGTGCTGCATTGTTAAAAATAGGAACTGTATTATTATTTCCATGAACTTTCGTTACTAATTCCTCAATTTCCATATGTTGATAATCTGTGTTTTCAACCAGTTCGTTGAGTTTATTTAAATATCCCTTATGGTGCTTATCATAATGAAAATCTAATGTCTTTACAGATATATAAGGTTCTAAAGCTGCTTTATCATATGGCAGCTCAGGTAAAGTAAAACTCATGCTGACCTCTTTATTTTCGATGGTATGGTAATATGTGCTTTTGCGCAACAGATAATTTAGTTAGGTAGTGATTGCATTTATTCTAAAACAAGCGATATTAGTAAGATAATTATGTTTTTATTTTAGAGGGGTAATATGTCAAATTTATATGATAATTTTAAGAAATATGCTAAGTTTGGAAATATTCCTACCAAAAGTGTTGGATGTAACGAAATTCCACAAAATAGTTTCTATAAATCCGTTTACCTTATCAACAGTATTGTTGGGCCAGTGAAAAATGTAGCTCTTGGTAGTTACCAAAATCCTTCTATGATTCAGACTACTACTTTTGCGTTAGCTAGTGTAATTCTGCAACCTTCATATCTAGCATTGGCGTATTTGTATACTGGCCGGCAAAAGGATTAGCGAAAGCAATAGATAGTTTTGATCTTAAGCGTAACACAAAATCGCTCATAGATTATTCATCCATGTTGTCACGTAAGACATGGGACCATAGTAGTGCATTATCTAAATTTGTTAACACAGTTTTGAATTATGTTGTTAGTGCTGTTATTTGGGCTGCTGCACTTGTTATTACGCCACTTACTTGGGCTATTGATAAAGTGGCAAGTAAATTTAGTGATACAAGGGCTGAAGGTGTTGGTGGTCATCTTTTGGGAGATAGATAAACTATCAGGTTTATGTGAAACCATTGTATCTGTGTGGTAAAATCAGGTAGAAGAGAAAAGACAACTATAGAAACAAAATGGTTGTATTTCTCTCATCTACGTTATTTTGCCACTCTGCTGAACAGATACGTTTCTTTTACCTTTTTTATTCTGTAGATTTTTTAGCATGTATAGTCAAAAAGTTTAACGTAAGAATCACACAAGGCTACAAATGGTGAATCAGCATTACCTTAAAGAGAGTACCCATATTTTCAGTTAGCCTTAGAAATTCACTGAAGATCTTATTTTTTTGTTCATCATTTGCATTTTTCATCAAAGTTTGTGTTCTTTCTTTGACACCAAAAAGGTGTAAAAATTCTCTTTGAGTTAAGATCTCGCAGTCTACATGCTTTAATGAATCTTTTAACGCTTGAAAGTTCACAAGTGCAGTGATGTCACTATTACCGACATTTTCAAGAAAATTAGTATACTTATGCTGTCGTATTGATTGTAAAGTGCTTTTGTATGAAGAATATATATAGCCATAATCTATGATCAAAGCAGATCCTCCATTATTGGCTATCTTCTTCTCAAGTTTCTTTAATATTTCAATTCCGGCTAGGCATACTTCCACTACTGCACCATTGAAACCCCATATCATTCCAGTCTGAAATCCAGTTCTTGGTCTGGTTAAGCACTGGAGTGACAATGAAAGACTGTCATCATCTTGTTTTATTACTCTATTTTCATACCACTGCTCATCATGATAAATAAATTGGTCAATTGGAAGGGCGTCAAAAAACTCATTTGCTAAAAAGATAGTTGACTGCTTTGGTAAATTATTGATGTCTTCGTGCCAGTTAATATCTAATCCCTTTAATTTTTCCTTTTGTATCTCTTGCAAAGTAGGACTTATTTCCACTAGATGAATGTCCATTGAGCTAAAAAAACAGCTATATTTTTTGGTGACTCTTATTACATCATGAATGAGTGTTCCTTTACCTGGTCCAAGTTCAACTAGAGAAAATTTTGATGGCTTTCCTAATTTTTCCCATGTATTCATTATCCACACTGCAATTGTTTCACCAAATAGCTGACTAATTTCAGGTGCAGTAATGAAGTCACCATCTTTGCCAAGTGGTAATTTATTCATGTAATAGCCGTACTCTTTATGATATAGAGCAGCATTCATAAAATTACTGATGGATATTGATCCTTGGCTTTTATCAATTAATTCGTGTATATAAGTAAGCATATTATTAATAAATGTTTAACTATAGCGTGCCATACTATAAAATAGTGGAGTATTTATATATATGATATAAGTTTAAAGGCGATAGTGCTTCAATTATGAATAGTCAAGATACAGATTATGTTACCCTTATACCTCAAGATGATGGTGTTGAATATAAATTTGAAGAAGCTATAAATTTTGTAGAAAATAAGGTTATAGGTGCTGACGGGTTAACTTTAGCAGAAATATTTCAAGTGCTAGTTCGAATGTTAAATGGTGACCTAGAATTAGTAAAAAAAGTGCTAGCATATGCTAATATTATGGTAAAGCATGGAATGAGGATGGCGAAAGAATCACAGCTAAGCAGAGCCGATGTTCTTCGAACTTTAAAAGGCAAAGAAAGTATGCTCAATAGGCAAGATTTGATCAAAAAACCATCTCTTCCACCTGCTATAAAATCGATTAAAAAGAAAAGTAGAGGTTTTTAAATGACTGCATCCATAAAAAAATTTACTGTACAGTGTGATTTCAAAGGACAGAATGCACCTTTTGCAATATACATAGGAGATCCAAAGGGTGATAATCATCCAATTCACCATCAAGATTCCTGGCTTTCAAAAGAGCGTGGAGGAAACATACCTAATAAAGTCAAAGAAAGTCTACAAAAATTATATAGACTATCTCAAGAAAATGGAGTCTCTTTTCCAGAGTTATGTGCATATGCCATTACTGTAATTAGTCATAATGATAAAAAGAGTGACGGTAAGTAGTGAGATGGTTTAATCTCTTAATATTTCATTTATAGAGGTTTTCGATCTTGTCTTTTCATCCACTTTTTTTACTATAACTGCACAATAGGTTGAAATGTTATTTTTAGATGTAATAGATCCTGGTACCACTACAGAATAAGGTGGCACTTCACCGTAAAATACTTTGTTCGTTTCCCTATCAATGATTTTTGTTGATGCTCCAATAAACACACCCATGCCAAGGACTGATCCTTCTCTTATTATAACACCTTCGGCTACCTCACTACGCGCTCCAATGAAGCAATTATCTTCTATAATGACTGGAGAAGCTTGAATGGGCTCAAGAACTCCGCCTATTCCCACTCCACCGGAAATATGGCAGTTTTTCCCTATTTGTGCACAACTACCAACTGTTGACCAAGTGTCTATCATTGTGCCAGAATCAATGTATGCACCAACGTTGATAAAGCTTGGCATTAGAACAACATTTTTACCTATGTAAGCAGATTGGCGGACAAAACACCCAGGAACTGCTCTAATTTTTGAATGGTAAAATTTTTCTTCATTCCATTCACTAAACTTACTACCGATTTTGTCAAACCAGCAATTGGTGTTGTCTATTATTTTGCTTTCCTCAGTGAGGAAATGTAATAATATTGACTGCTTTATCCACTTATGTACTATCCATTCTCCACTTGATAGCTTTTCTGCTACTCTAATTTTACCACTGTCAAGTAACTCAATTACCTCTTTGATTATTAATCTTGCTTCGTGTTTTAGATTATAGTCGTTAAGTTTTTCTTTATCTTTCCAAATATTTTCTATCTCATCTTGTAATTTTTTAGTTGCAAGTTTTTCATTTATTATATACATATTGATATCAAATTTATATTATTTTATACGTAAGCACATGAAAATACAATGTCATAATTGTACTAAAACTTACTTAGTATCTCGTAGGCAAATAGGTGAATCTGGAAGAAAAGTGAAATGTACAAACTGCAATCACATGTGGCATGAGTATCTAAAAGAAATGTCAAGTGAATTGTGTCCTGCTGGTATACAAGAAAAAAAAGCTAGCTGGAGGCAAAGTTTAACTCTAGCTTTTGCAACAGTTGCAGGGTTATGCGTTATAATTGTTGGTGGTATCTTTCCAGGAGAGGTAAGTAAGATATATAAAGCAGTTAGTGCATATAAAGATTCAATCAGCCATAAATTAGGATACAAAAAAGTGCAAACGGAAAACTTAAGTGCAAGAGAACTTGTTGTTAATGAATTTTATCAAGATTACCTTTTTCTGTCTGATTTTAGATCTAGTTAAATAGGCATAAGTCATCAATGTCATGCAAGTAACTATACTTATTCCTTTATGATAGTGTCATTCTAATGTCAGCTACTTTCATGACGCCCTATGATTGTTATGATATCGTTTACTATAGATTTGTTTCAGAAGCTTACATCCAGAAAACTTGTATAGATTTTTTCTACTTCTGTGATATTATAAGCCTGTGATGATAAAATAAGTGAGTATGGATAAGTCAGCGTATGAAATCATAGAGCATGAGTATGATGTGGTGATAGTAGGTGCAGGTGGAGCAGGGCTTAGAGCAACACTTGGAATGGCTGCAACTAATTTTTCAGTTGCCTGCATTTCTAAAATTTTCCCTACACGAAGTCATACAGTTGCAGCGCAAGGAGGAATTAGTGCAGCTTTGAGTAATATTGGTGAAGATGACTGGCGCTGGCATGCATATGATACAATAAAAGGTTCAGACTGGCTTGGCGATCAAGATGCAATAGAGTATATGTGTAAAAATGCTGCCAAAGCTGTGGTTGAACTTGAAAATTTTGGTGTACCCTTTTCTCGTACGGAAGATGGAAAAATATATCAGCGTGCCTTTGGTGGAATGACAACTCACTTTGGTAAAGGAAAATCGGCTCAGCGTACTTGTGCAGCAGCAGATAAGACTGGGCATGCAATTCTTCATACTCTATATCAGCAATGTCTTAAATTTAACGCTGAATTTTTTGTCGAATATTTTGTAATCGATTTAATTATGGACAAAGGGACATGCTGTGGAGTGATAGCTTGGTCGCTGTGTGACGGCACATTACATAGATTTCGTGCACATTCGGTAGTAATAGCGACAGGTGGTTATGGACGTGTTTATTTCTCTGCAACAAGTGCACACACCTGCACAGGTGATGGTAATGGCATGGTGGTAAGAGCTGGGTTGCCACTTGAAGATATGGAATTTGTGCAATTTCATCCAACAGGAATATATGGTTCAGGGTGCTTGATGACGGAAGGATGTCGTGGCGAAGGTGGTTACCTAGTGAACTCTCAAGGCGAGAAATTTATGGAACGTTATGCACCAAAAGCAAAAGATTTGGCGTCTCGTGATGTAGTAAGTCGAGCAATAACAATTGAAATTAGAGAGGGAAGGGGAGTTGGGCCAAAGAAAGATCACATGTACTTGAATATAGCTCATCTTGATCCGGAAGTAATAAAGCTCAGATTGCCAGGTATTAGTGAAACAGCAAAAACCTTTGCAGGAGTTGACGTTACTAAAGATCCGATACCTGTTATTCCAACTGTTCACTACAACATGGGTGGTATTCCAACCAACTATTATGGAGAAGTGATCACATTGAAGGAAGGAAAGGAAGAAGTAGTGGATGGATTGTTTGCAATTGGAGAAGCTGCATGTGTTTCTGTACATGGTGCAAATCGACTTGGCTCTAACTCGCTTCTTGATCTTGTGGTTTTTGGTAGAGCTGCTGCGCTTAGGGCAAAAGAAAAATTGAAACCTGATACACCACATAAAAAATTGCATTCAGACTACACAGACTTGATAGTAGATAGATTTAATAAAATGCGATTTGCTTCTGGAGAGTTTAAAGTAGCAAAAATCCGAAGTGAAATGCAACACACTATGCAGAAATATGCATCGGTATTCCGTGTTGCTGAAGTTTTAGAGGAAGGTAAAAAAGCTATAAAAGAAGTAGCAAAAATGATGCCTAACATTGCAGTTGAAGATCGCAGTATGATATGGAATAGTGATTTGGTTGAAGCTCTGGAGCTTGCCAATATGATTCCACAAGCAGTTATTACCATGGAATGCGCATCTAATCGCGAGGAAAGCAGAGGTGCTCATGCTCGTGAAGATTTCCCTGAACGTGATGATAAAAACTGGATGAAACATACTATGGCATGGCTTAAAGAAAAGAAAAACCAAGTCAGTGTAGAGATTGACTATAAAAAAGTTGCTGAAAAAACTTTGAGCGATGAGATTGATTTCATCGCCCCGGAAAAGAGAATTTATTAGTCAATTCATCTAGTTTATTTATAAATCGTAGTATTGATATATCGCTCATTTTAGTAGCTGGGCTCTCTGTATGTTCTGACTGCTCTTGTGCTGCTGAGTTGTTAGCTAAATTTTGTTGTTCAGTAACATTTTCAGGTTGTGTTGCAGTTTGGAGATTATCTTTACTGGTTTGCTGATCATTGGTTAATTCTTTAACATGTTTCCTAATGCCGCTAAGTCCCAAAGTGAATATCAGACAGACCACTCCTGTTATAGCTATGATGGGTAACGCTGCTCCAATTGCAATTTGTCCTTGGAAGCAAGAAAGTGTTACCATTGTAATAATAGTAGTTGCTACTGTAATTGATAATAATATGCTAGCTCTTCTGCCAGGGTCAATGCATTTCCACGCAGCTTTGAAGCCATTTCCTGTTTTGTGAAGAATACGCTGACATTTTTTTGAAAAAGTTCTAACGTTATATTTTTCTTCAAGTTTTTTCCTTAGTTTTTTAGCTTTTACCTTTCCTTCTTGTGGAGTTTTTGAGTAATTTTCTAAGTGACGTAAAGTGCAATAATATTTTTCAGTATGAAATTCTTGATCTTTTAGCTTCAGAGAACGAGAATCAGCACCAACCTCTAGCAGCTTTGCACAAAACTTTGTTGTATTGTCGTGCTTTTTTTCTGGATCAAAAATTGTTTTCATTTGCGAAAGATGATTGCCTTTTTCTGCCTTTTTTATTAGTGCTACTTGTAGAGGGGTTCGTCCTTCTCCATTAATGGTATTTACGGCCTTACTCAACTGATCTTCAGATATTTTTTTTTCTTTCACTAAACTTGAAATCAACTTCAAACAAGAAATCTTTTGTTCTCCTTTTAGTAAAGCAGTGTCATGCAGAATATTGTTACCCTCTTTATCCTGAGCAGTAATATCAGCACCATTTTGTAAAAATAACTTTAAGGCTTTATATCTATTTGTTTTTTCAAATTTTCTATCTGTAGATGATCGATCCTCATTCTTTTCTTTTATATGCTGAAATAAATAATGAAGAGGTGTTAACCCCTCCCTGTTAGGAGTATTTACAGCGTTATCTTTAACGGAGGTTAGCTTTAAACATGCAATCTTTTGTTCTCCTTTTAGTAAAGCAATGTGATGTAGAATATTATTACCCTCTTGATCTTGAGCAGCAATATCTGCACCATTTTGTAAAAATAACTCTAAGGTTTTATATCTATTTGTTTTTTCAAATTTTTTATCTGTACATGATCGATTCTCATTTTTTTCTTTTATATGCTGAAACAAATAATAAAGAGGTGTTTGTTTTGCTGTATTTTCGGCATTTATAGCTTCTTTAAGTTGTGCTGTAAGTTTCTCTTTCTCACTTACATGTAATATTATATTTAAAAATTCAAACTTTCGTTTTTGCTTTAATTCTAAAACTATTAGATGTAAAGCATTATTACCATCTGTATCTTTCAGGCTAATATCTGCCCCTTTTTGCAATAACTCCTTAAAAGATTTTTCATCTTTATTTTTAATTGCTAAATGTAATGGATAATCGCCATTGCTATTTGAAATATTTATAGTATGGGCTATAACTTCTTCAACTTTTGTTTTTATTTCTGGCTTTTTCTCACCCAATTTATCTAAAAATTTACGACAGTATTCATTTTGCTCTTGAGATAATTTTTCTAAATCCTCTTTAGGTAATCTTATCTGATCAAAGCTAGTTCCATATTCTAACAGTTTTTCGAGAAACTTGAGTGTGTTATCATCACTCTTGATTGTATAAGAACTATGTTTCTCTTTTGTTATCTTGTTAATTAATGCCACCTGAAAAGGAGTCTTTCCTTCTTTATTTTCGCTATTAATAAGTTGTGCTAAGTTTTTCCTGGTAACTGTTTTTATTAAAGTACCTAGAAATTTGCATTTTTGTTTCTTTTCGAGTGATGCAATAAGGTGTAAAATATTATTTCCTTTTTCATCTTTTATGCTGTTAACATTCGTACAATCTTTTAGATATCTTCTAAATTTTCTATTATTTCCATTTTTGATTGCTTTCAGTAATTGAGCATTGTGGTCCGTTATTTCATTTACTTCATCTTCAAAATCGCTATCAGAGTCTGATATTCCATTTACTTCATCTTCAAAATCGCTACCGTAGCCACTGTCTTGTTCATTGTACCTATTCAAACAACTTTTAGTGATTTCAGAAATTACTTGCTTTTTTGTTTCATTTGATATTTTTTTTGATTGTTCTACTACTTTACCTAGCACTGGAAGGAAACATTGGACATAATATCTGTGATATTTTTCCTGTTCTCTAAGCGATTCTTCTAATTTAGTTAATACTTCAGGATTAGCGCCTTCCTTAAATAACCTTTTGCACTCCTTGAAAGCTCCGTCTCGACTTCTTGGTCTTTCACGCTTATGCTCTGCTTTTTTTACCTTTCTCTCTATAATATTATACAATTGCTTGTCTTTTTTATCTTGTTTTTCATTTTTGTTTATACATTTGTCTAGTTTATTTGCATTACTAACTAATACACTTGAATCTATAACCATATAAAAACCTCAATATTAAAGCTATTTGGCGTTAGCGCTTCAACTAACAGCCTATTGAATTGGACTTTTAAATTGAGCTAGATGTTATCGAAATATAGGTGGAAAGCTAGTTTCTATTAGAAAATCTGTTGTCATAATTAAATCCCCACTTTAGCACTTGTCTACTATTTTAACTATTTTATCTTAAAAAATAATAAATGTGGCTAAACTGTGAAGCGTGAATGCTGCTAAAAGAGATAAACAAATATTTTTATAGATCTTTCGGGCTTTGTTTTTCTTCTAATTTTTTAATCCTTTCTTTATTTAGTATTGATTTTATCTCTTCTACGCTTTTATCAAGATCATCATTAACTATGACGTAATCATATTTATTACTTTTACTTATCTCTTTTTGGGCTTCGGATAATCTTCGCTCTATTTCAATTTCATCATCACTATTACGCCTTTGTAGACGCAGTCTAAGCTCTTCCATTGAGGGAGGTAGTATAAAAACACTTACAACTTTTTCTCTTAAGATTTCAAACAAATGAAATGCTCCTTGCCAATCTATATTCAGTAAAACACTTATTCCACTACTCAGGTTTTGTTCTATAAAATCTTTTGGTATACCGTAAAAATTCTCAAAAACTTTAGCATATTCAAGCATTTGACCAGCCTTACATAGTTCGTGAAACTTTTCTTCAGTAACGAAAAAATAGTCTTTTCCGTTTACTTCACCGGGACGAGGTTTGCGTGTAGTCATAGAAACAGACATAACTAAATCAGTTGATTGCTCAAGTAATTTTTCTGATATAGTAGTTTTTCCAGCTCCAGAAGGAGAGGATAGAATCAGTAGTATGCCCTCATTTTTTACGGTCATTTTTCTTTATTTAACAAGTACATTATAGAGCTTTTTTAAGACTTTGTATTTTTTGAATCAAAGTTTAAAAGACTAGAGCCCTCTAAATTAGAATTCGATAAATTGGTATCAATAAGAGAGGAATTATCAAAGACAGTATAACGTAAATCGGCTTTTTCAAGATTTGCCTTATTCAAATTAACGTTTACAAACTTTGCTCTACTTAATATTGAATTAGAAAAATTAGCATTTTCTAAATTCATGTCTTTAAACTCAAAGTAAGAATAATTTACATCAAATTTTTCACCCTGCGATATTTTCTCTTGCAGATCTTTAATTGAAGTTATAGCACTCTCTAGACCTGTAATTTTGCTCTGTCCCTGATTGTCAATCAAAATTGAATTATCAAATTTGCAATCTGTTAAATGAATATCAGCAATTGAACTTTTATATATGCTTGAAGAGAGGAAAGACATATCACTTATTGTCGAATCACTCAAATTGCTAAGAAAAAAACTAGTCTTTCTAAAGGTATTATCATAAAACACGGAGGATTTGAAATCACTTTCAATAAAATTTGAATTAGTGACTTTTAAGTTAGACCAGCTCGAATTATCAGCTAATAATTTGAAGAATATTGAATTTTCTATCTCACTGAAGTCAATACTATGGTGGGAAAGAGTACTATTATAAATTTGAGAGTCTTGAATTTTTGTCTTATACATTGAAGTTGTGGAAAGATCTGAATCTTCTATTTTTGCAGAGGTAAACAATGAATGGTCAAAGAACGAACCATTCATGTCAGAATTCACAACTTTAGTATTATGAAACTTTCCATGACAAATGTTAGCATCATAGGCGTTAACTTTATACAATTCACTAAAACTAAAATCAATATTAGATAAATTAGCATCCTGAAGGTCTGATTCGAAAACATATGCATGTTTTATCTTGGAACCATTTAGTATAGATTTAATGAAGTTTGAATTATCCCCTTTCACATAGGAAATTTGTGAATTGCTTAAATTGACTTTTTCAAAGTTACTATCAACTATAATAGAAGCATTAAAATAGGCGTTCGAAAGATTGCTACCTGTAAAATCCGATTTTTTTATTTCTGCGCCATATATGTTAGCATTTTTTAGTGAAGAAAATTGTATCTTGAGCTTGTGTGCATCCACTCCAAAGAAACTTGCATTGTCGAAATTATTCTTCTGCATAACAGTATCGTTTATTTCACTATCACTAAAATTTATGTAGCTAGCATTCGAGTTTAATAGATCGGAGAAATTCATTTTTACATTCAAAAACTTGGTATGCAAACCAATTATATTACGCATACTTACTTTGTTGAGATTAGAATTGATAAAATCAGCATAACTGATATTAGATTGATCAAATATGATATCTGTTAGATTTGTAGAAGCAAATTTTGAAAAACTTAAATTTGTGCCTTGTATTTTAACACCATGTAAATTAGCATTGGAAAAATTAGCACCACGTAAATCAACATCGATAAAAGACACATCTGATAAATCGGTGTTAGAAAAATCAGCACCAATTAAACTTACTCCCTCAAAAATAGATTTATTTAAATACAATTGACTAAAATTAGCACCATTTAAATTAGGACCAAAACCTTTCTTAAAATCTTGTGGTATGCTGGCTTTATTACACTGTACTAAAAATTTAGCAAAATCTTTTGTATTGTAAGATACGTATTTTACATCATGCAGAGCGCTTAAAAAATCATTGATTGCATCATCTCCATAGCATAAATGACCAACTAAAATTAATATCAAAAGTCTAATTATCTTTTGCATCACACGTGTTTTCTTTTGTTTTTATAGCAAAGTTATACATCTCTGAGTCTTCTTCATTGTTTATTTCTTTATCCTCTAAAAGGTATGGCATCATTTCAGCAATTGCATTTATTATATCGATCTTCTTTTTCTCAATTGCTATGTCGATAGGGGAATTAAAATTATTATCAACTACTCTAGGATCAGCACCTTGTAATAAGAGAAAGCGAACTGTGTCTATTTGACCTTGTTTCACTGCATAGATTAGAGGAGTATCACCCAATTTATTTCTAAATCTTAGTATTTCTTGAATTGTTAATCCAATTTTTTCTAGCTTATTTATTACTCCTCTTAGACAAATTAAGTTGCCCTTCTTGATGCAGTAAAAAAATTGCTTACTGTAATCATCAGTAAATATAGTTTTAGGAAGGTGCTCATTTAGGCTATCATATTGTCTTTTATATATAGACTTGCTTTTATGTTTTTTTATTTCTTTGTTTAGCTTTGTCCATTTTTCGCTTTCTTCATCTTCTTTATTTATCTTGTCAGGCTGTTCTTCTTTCTTTTCCTCTAATAAAGGACTTGTTGAAAGTTCGGTGTCTTTTATTCTAACCTCCTCTTCGGGCTGTAAATTTATTTGATTATTACTACTGATTTTCTTCTCCTCAGATTCTTCTTTCTTTTCCTCTAATAAAGGACTTGTTGAAAGTTCAGTATCTTTTATATTAGTCTCCTCTTTAGATTGTAGGTTTATTTCATTATTTGAAGGTACTTCTTCATTTTGGGTTGTGCTTTCTTTTAGCTCGCTTATAGAAGGTACTTCTTTATTAGCTACATTTATTGAGTTTTGGTCTGTGCTTTCTTCTAGCTTGCCTGTAAGTGAGTCATTCTCTTTATCAGCGCTTTCAGCATCAGTGTTGCTCTTCGATTTGTCTTCTTGATTTATGCTATTTTCATTTTTATTTTCTTCAGGTTGCTCTATAGCAAACAGGTTAGATGATAAAAATATAGCAACTAATAGTATGAAATATAAAGTATTCTTCATAAATATTACAGGCATAGGATTAATTAGAATGATACTATAATCAAATGATTAATCTACAGTAAAAAATGCCTTAAGGTTTTATTTATAAAAAACATTTGTATTACCTTTTCTATACGAGTAGAATTTTGCAAAGACTGAATATCAAAGTTTTTCCCATTTATTTAGGTTTTACCTTAAATTGTCATTGGAGTAGCTGACACTGTTTTTTTTCTGGATTCCAGCGTCACGCACCATACGCGTCAAGTTAAGAGGTAAGTGTAAGGGAATTTAACGAACATAGAGTGGATATTCTAGTTTTTCTATACTTATCTTTCAAAGAAAATTTTGACCAAACCGAAATGAGTCTTTTTAGAAAGGTCTGTAAATTATTGACTGCACTGTTTAATACTAAAAATAGCTCTCTGGCTGTATCCGTTCAGAGGTATGGTAAGGATAAAAAAGAATTGACATAACATATCAAAGTAATAATAACAGAAAATGTTGA
>NODE_4_length_26830_cov_26.308003
AATAAGCCCTCGTAATCATATTTTATTTTACTTCAAAAATGGCTTAACTTCCTCTCCACTTTTTCTGGGTAAGGTCAGTTTTTGGTTATCATCATAACCAAAATTCTAAGTTTGAACTTGAGGTTCTTGCTGACATAAGTGATATAACTGATAAAGAAAAAAGGAAAGTAGGAGCTAGTTTATTGGCAAATTACCTTTACTATCCTGATCTTGAAATTGATCCCATTAGATTATATGCTAGTATAGGGCTGGGTGGATATATTCGAATATTGCCATCTTTTGGTCTTGGTAAAGATACAAATGTAGATACAACTAAAAATGAAACATTAGATAAAATACTGGGTGCTATCGACTATAAAGTAAAGTTAGGTGTTGATTGTGAAATTATTCCGCAGATAGTTGGCACAGTTGCTATTGCTGCAAGCGGTCAATTAAGTGGCTTTAAACCACCGATGAAAAAACCAGATGCAATCATAGAAGTAGGTATACGTTATAATTTTTAAGCTATGAATGCTTATACACAGTTGTATGCTCGGTGCTATATATGTGCTATTTGTAAAGGTATTCTATTTATGCTAACATTAAGCTAAACCTTAAGCAATAAAATCAGAAGGATCAACTTCCCGCTGTAAGCAAGCAGCAACTACAGTGTTTATCATAAGAAATGCTATTGTCATTGGGCCAACTCCACCAGGCACTGGAGTAATAGCTTTGACTTTTTCTTTTACTCCCTCAAAGTCAACATCACCCACAAGCTTACTTTGATTTCCTATGTTAATGCTATTTATGCCAACATCAATCACTATTGCACCTTTTTTTATCCAATCTGGTTGAACAAAATTTGGCTTTCCAACTGCTGCAACTACTATATCCGCCTTAGAGCAATAATCAGCTAAATCCCTACTTTGTGAATGCAAGATGGTAACAGTGCAATTTTCTTGCAACAATAGGTGAAACATCGGCTTACCCACAATATTTGATCTACCAATGATTACTGCGTTTTTACCGGACAGATTATTTTCAACTGACTTAATTAAATACAAAGAACCTTTGGGAGTACAAGGTATCAGACAATTTTTTTCACCTTTAACTAACCTGCCAACATTTTCATCATGAAAGCCATCTACATCTTTTTCAACACTTACTGTATTAATTATTCTGCTTGCACTGATGTGCTTTGGCAAAGGCAACTGAACTAAAATTCCATGCAAAGATGGATCTTCATTTAATGTATTAACTTTTTCAATCAATTCGTCTTCTGAGATACTATCAGGCAAAACAATAGTTTCAGAACTTATGCCTATTGATTCTGCTTTTTTTTGTTTATTACGAACATAGACCTGACTTGCTGGATTGCTACCCACAAGAATTACTTTAAGACAAGGAAAAACATTATACTCTTTCTTTAAAATATCAATTTTTTTTGATAGCTCCTCACAGAGATCATTTGCTATTTTTTTACCGTTAATAATAATTGACATTTCCTTGCCACTCCTCGAAATCAGGTAATACAATATCAAATAAATTCAATATCTTACCAACAGAATGATTTACAATATCATCCAAAGATTTTGGTTTAATATAAAAAGCAGGCATCGGCGGAGCAATAATTGCTCCCATCTTCGTTAGTTTTAACATATTTTGCAAATGCCCAAGATGTAGTGGCGATTCTCGTACCATAAGAACTAATTTTCTTCTTTCTTTTAGAGTTACATCTGCAGCTCTTGTTAGTAGATTGGAAGTTACCCCCGATGCTATTTCAGACATTGTTTTCATAGAACATGGAGCAATAACCATACCTGAGGTTTTAAATGAGCCGCTTGCTATTTTTTCTCCTATTTTTTCTTCAGAATAGTAAAAATCTGCAAGCGATGTAATATCTTCAAGTTTTTCTTTAATCTCATGAGCTATAGTTATTTTTCCAGCACTGCTGATCACTAAATGAGTTTCATGATTGGTATTTTTTAGTGCCTCTAGAATCCGTACACCGTAAATAGAACCAGATGCTCCACTTATTCCAATTACAATCCTACTATTCACCTTCGTAATTCATTCCCAGTGCACGTTTGTAGGTATCAAGTAATATTTCCTGTTCCTCCCTGTCATCATCATCCATCTTTCTTAGCCTAATAATCTGTTTCATCACTTTTATATCCCAACCTTCATCTGCAGCTTTTGCATATACATCACGAATGTGATCTTGCACATCCCTCTTTTCTTGTTCAAGTTTTTCGATTCTCTCTATATAGCTCTTCAAATCTTCAGCCGTTATTTTTACTGTATCTTCCATAGAACCCAACTAATTAATTGCTACTACAGTATTATCATTTTTTACTTGTACTTCAATCATAGTAATAATATTTTTATCTTTTTTTAAAATCTTAAAGTAAAAACCGTACATGGAAAACTCTTCATTTTCTTCAGGAATGCGCTCTATCTCGTTTACAATCATACCTGCTAGAGTTGTAGCTTCTTCATCAGGAAGATCCCAATGTAACTGTCTATTAATATCCCTAATAGTAGATTTTCCTTCTATGTGATACATATTATCGGATATCTTTTTTATAAAATTCTCTGTGATCAAATCATGTTCATCTGAAATTTCTCCAACTATTTCTTCCAGTATGTCCTCAAGAGTAACAATTCCCTGAAGGGCTCCGTACTCATCAATAACAAATGCAAGGTGTTTCCTATTTTTACGAAAGTTGTGAAGTTGCACACTAAGCGGTGTACTTTCTGGTATAAACCAAGGCTTTGACATAACTTGGGTAATATCTATTTTATCACCCTTTTCACGTAAGGCATTTATTAGATTTTTTACGTGAACCACTCCGACAACGTTATCTGGTTCTTTTTGCCATAAAGGTACCCTACTATGACTACTAGTCAAAATCTCTTTTATTAACTCTTCTTTGTTTCGATCTATATCAAGAGAAAATAAGTTTCTCCTGTGGGTAATAATTTGCGATATCTCCGTCTCAGCCAAATCAAGTATACTACTTAGCATATCTAAATCCTGTTGTAACATAGTTCCTTCACTGCGATGAAGAGTAATCATATTACGCATTGCATCTGCTGCAGATATTACCTCTCTATTCTTATGAAGCCCACATAACTTCAAAATGAGATTGACAATAAACTGAATACCTAATGTCAATGGAGAAAGAATCTTGACAAAAAACAGCATAAAATAAGCAGAAAGTAATGTAAATTTTTCAGGATTTTGCATGGCGTAAGTTTTTGGCAAAACTTCACAAAATAGCAAAATACAAAACGTCATCATGAATGTTGAAAGAAAGATGCCTTCACTTTCAAAAAAATGTATAAATATTGCTGTAAATAAAGCGGAACAAGTAATGTTAATAATTGTATTGCATAGTAATATTGTTCCTATTGTCAATTCTTTTGTATTTAACAAGCGGTCTATTATCTTGGCTTTTTTGTTACCTTCTAGCTTTAGTTTATTCACTCGGGATCGGCTAATTGAGGTTAACCCTATTTCTGCTCCTGAGAATAAAAACGATAAAATCAACAAGAAGAAAATTGCTGACAATACTGAAATCAATAACCAATCCATTAAAGTATGACGTTATTGCGATATAGAAACAGAGTTGATTTTATATGTTGTAAGAAGCATTTGCAAGTCTATATATCTTTAATATAAAAAAATAAATCATGAAATATATCACACACTGCATTCACATGCATATTCTCAACAACAAGTGGAGGAGTTATTCTTATTACCCTATTATTTAAAATTTTAGTCATTATTAAGCCTTTGTCAAGAGATTGTTTAACAATTTTATCAGCCAAAGGTACTCTAAGCTCTATCCCTATCAATAAACCCTCCCCACGAACTTCTGAAACGATCTTCGGAAATTCTTCAGTCAAAGGCAACAACTTTTCTTTTAGATATTTACTGACCTTCTTAACATGGTCAAAAAAGCCTTCCTTTAGCATTACATCGAGTACTGCATTACCAACAGTCATAGCAAGTGGATTACCTCCATAAGTTGACCCATGAGTTCCTGGAGTGATTGCTTCTGCTATATAATCTTTTACTAAACATGCAGCTAGAGGAAATCCATTACCCATAGCCTTCGCACAAGTGAGCATATCAGGTTCAACTCCTATATTTTGATAGTAAAATAGAGAGCCAATCCTTCCATATCCGCATTGCACTTCATCAAAGCACAAAATTATTCCTTGAGCTTTTGTTATCTCTCTTACTTTTTTAAGATACTCTACGTCCAATGGATGTACTCCGCCTTCACTTTGTATGGGCTCTAAAAATATGGCAGCTGTTTCGCTATTGATTTTCTTTTCTAATGCTTCAATGTTATTTCTTGGAACTTTATCAAAACCAGAAAGGAGTGGAGCAAAACCTTCGCGTGATTTTTCATTTCCCCCAGCGGAAATTGCAGCAATACTGCGGCCATGAAACCCTCCTTCAATTGTAATGATGTGACTGCGCTTTTCTTGTCCATTTAAGTAGAAATAGCGGCGAATAAATTTAATTGCAGCTTCTGTTGCTTCAAGTCCACTTGAGCAGAAAAAAACTTTATCGGCAAAGGTAAGTTCTGTTAAACGCTGAGCAAGCCTTTCCTGCTGGGGAATAGTAAAAATATTAGAGCAGTGCCACAATGAATCCAGTTGTTCCTTCAGTTTATCTGTAATGTATGGATGACAATGGCCTAAAGAAGTTGTAGAAATGCCCGCAGCAAAATCTAAATATTTTTTACCATCCTTATCGAAGAGATATACTCCTTCTCCTCTAACTATAGAAGCTTCAGATCTATTATAAGCGTTAACAACATGATCCATTTTAAATATTATCTATAGTGCATGAAAAAGCTTTCCCTTAATATTGCTTAAACTAAAAATTGGGCTAATATTCCACAGCTCAACATAAAATTCAGAAATTTAATATGTAAAAAAGTAAAACTACACCAATTCACATTCAGCAAAAAAGAAAGCTATTTCTCTATGAGCATTCTCTAGACTATCAGAACCATGCACTCTATTTTCACTAATATCATTAGCAAAATCACCCCTAATTGTGCCTTTATCTGCCTGTTTTGGATCTGTAGCACCCATGATTTGTCTGTATTTACTGACTGCATTTTCACCAATTAAAACTTGAACTATCACAGACCCAGAAGTCATAAATTCCACCAACTCTTCAAAAAAAGGCCTATCCTTATGAATTTCATAAAACAGCTCTGCTTGTTTTTTTGTCAGCAGCATCATTCTTTGTGCTATAATTTTTAGTCCAGATTTTTCAATGTAAGAATTTATACTGCCTGTAATATTATTTTTTACTGCATCAGGTTTTAATATCGAAAGTGTTCTCTCAATTGCCATATTATTTCCTTATATTAAGATCGTATATTTATAGATTTATTTTATTATAAACTTTGATTTGATAAAAGCAATTTTTCACTTACTAGTTAAGAATAAACCATCAAGAGAGTATTGTATGCATGCTTGTTGTAAAAAAACTAAATCTACTATCAAACAACCGGTTGAAACTGAATCTTCTGCTAAAACATTTGTTAATAATTTAAAATCATCAATTTTTTGTGGAACAAAAGGGTTTTTAACTTTTAATTTGGCGTGTTTGAGTTATTTGGAGTATAGCGCATATCGTAATACAAAATTAAAAGAAGGCGCTTTTTTTGCAATAAAAAGAAACATCATTCCATTTCTTGAAATGACAATCATAATGCCATTTATTTGTCTTGCATTACCTATGATAGGTAGTATAAGTCTTAAGGAGTGTGCACTTACATGCGCTGCATTGATGATTGCAACATGCTTTCTTGTAAGAACTTTTTACGTGCGTGAGTTATTACTAGAAAAATGGACCAAACATAGTACACAAGAAATAGGTGAGCAATTTAAAAAAGATACTATAAAATTTCCCATCTTCAATCAAAATAGAAAACACATCGTGTATAACTCACCTAATCCGGGACAACCAATGAATGAAAGTCCTCCCTCTCTTTTTGTTAAGGTTTTACTCTTTCCCCTTACTATTCTTCTGAAGGCCCTACAAAGCTGCATAATGATATCTTTGGCTGCTGTTGAGCTTTTTGAAGCAGTTCCAAGTTTTTGTGTCGATCTGGTTTTCGATAGAAGCTTTGCATCTACACAGAGTAACGTGAAGAGATCTGGCCATCTATTGTATGCTAGTGTGAGAAATTTAGTGCCTGTAACTAAACTTGATGAGTGTGTAGCTAATTTTATAGGCAAACCTGAAGCAAGGTGTTGTCAGTGAAGAAGGCAGTAATCTTATTTAATCTCGGCGGACCTGATTCACTAAGTGCAGTACGTCCTTTCTTATTTAATCTTTTTTACGATAAAAGAATAATAAATCTACCAAATCCTTTTCGCTTCCTTTTAGCAAAATTTATCTCCAAAAGGCGAGAAAGTACTGCACAAGAAATATACGAGCACATTGGAGGTAAATCGCCAATCTTGGAGAATACGAAAGCACAAGCTGATGCTTTAGAACTAAAATTAAATGAAAATGGAAACCATGTACATAAGATATTCATCTGCATGCGTTATTGGCATCCATTTGCTGATGAAGTTGTTAAAAGCGTAAAGCAATTCAACCCTGACGAAATCATTCTGTTACCACTATATCCGCAATATTCAACCACCACAACTCTATCATCCATAGAGAATTGGCAAAAAAATGCCAAACTGGAATGTAACACAAAAACAATTCACCATTATTATGACAATGAAGACTTTATTGAAGCTCATGTTAATCTGACGTCTAAATATTATAAATTAGCTAGCAAAATCGGTAAGCCAAGAGTCCTATTCTCGGCCCATAGCTTACCTCTTAGTATCATTAAAAAAGGCGACCCTTACGCTTCACAGATAGAAAAAACAGTAAAATTAATAGTAAAAAAATTGAATATTGAAGATCTTGATTGGGGAATATGTTATCAGAGTAAGGTTGGCCCTGTAAAATGGTTGGAGCCTAGCACTGAAAGTGAGCTATCACGCGCGAAAGACGATAATATACCTGTAGTTTTATCACCTATATCTTTTGTTTCTGAGCATTCTGAAACACTGGTTGAACTTGATATAGAGTATAAAGCAATTATCAAAGACGGATATTACTTTCGCGTACCAACTCTCAGTACTGATCTCTTATTTATCAAGTGCTTGGCCGATTTATGTTTAGATCACCCTCAAAGTACTGATTTATAGCACTTTTCTTTTTAGATTTTTATAGTATAATATTAAAAATTTATTATCTACTTATGCCAAAAGGTAAACCAAATACATTTATACAAAGTATACATGATGTTCATAATCATGATATTAGAAAGATGTATTGTATTGCAATAGGTTTAACAGGCATATTGTGTAAAATTTCATTGCAATTTTGTTGCGATTTTATTGACAACAACAGATCAAATATTTGCACTGTATTAGATATTTCTAAGTTCATAAAACTACCAACATCAATAATACTTACTCTTCATTTTGGTCTCAATTTAGCTGGATATAAATCTAAAAAACTTCAGAATGGTAAAGAGGAAAATGAACCTGAAAAACCAATACAGGTGATAGGTAACTCAGCCTTCTTGGCAAACTGTGTCATAGGAATATTGATGCAGACGAAAATCATTCATTTCCTAGCTGGGAACAATAAAGATATAATAAGTTATATTAGCTTAACATCAGCAGTTCTATTTCTATTTTCAGAATGCATAAACTGTTATTATACATGGAAGAAGTATCTAAATAATAAGGATTCTGAAAAGTCTGCTAAATATGGTAAAGACGTTATTTTTAGCACATTCGCTTTGTCATTGGGCTTGTTAAGCTTCATCTTAAAAAGAATGGAAATTTCAACCATACCAATAGATTTGGGTGGTGGTATAATCTATAATTTCAACTTAACTGTTACGGTTAGCTTGATACTAAGTATAGCATATCTAGTATCAAACATCGATAAGTTTGTCAATCAACCTAATAATGGTACTGATCCTTCTACTGGACTTGATGAAGCTCACCATGCTCATCACAATAGCACTACTGTGGAAGTAGATTAGAGATGAAAAGACCTGATTTCCACTGCCAATGCTAGCACTGCTAATTTACTAACAATATTCCAAAGTGGCAGAGTTTTATTCCCTTGGCTGATGTCATAAAATTCACAGTCAGTGGAATTCAAGCTAGAATATACATCTTTCCTGCTATTACATCGGTATAAGTAACATGTTGGAGTATCTCCTATATAGTATATTAGCGGTTCTGCAGAACTACTTTTAAATATGTCAATAGTTGGTACACCTTCTTGTATAATAACACTATTGATTGCTATTCCTTCTTTTATCTTTTTCATTTTATGACGCTTTTTTTTATTGAGATTTAATATTTCCTTTCCACTTGTTGCTGTTATAATGCCCATTCCATATGTGCCATTGCTTGCTTTGATAAAAACGTAAGGTTGTGTTTTTATTTCATATTCCTCATATTTTTTTTGCACTAGAGATAATATTTGGTCAACTTTAGTCGCTACTGCTCCTAGTGATGAATCATCATTAAAGTCAACTCCATTACAGCTTTCTGTAAGCACAGAAATAAGCCATGGATCCATTTTAAATTCGCCACAAAATTCGGACACTAATTTTTGATAGATTTCAAAATATTGAAATTTCTGCCTACTGTGCCAGCCATATAATGGACTTGGCACTATCTCTTGTTTTACGTTTTCTAGTGTGTCTGGAATGTGGCTAGTCATATCACGGTTCAGTATAATCACATCAGGCACAAATCCTGAAGTTGTCTTCAGCAAAGAGTTTTCTTTCACAACAGTTTCATACTGTTCTATTAAATTGTACGTTTCATTATGAAAGAGGCCAATTCTAGTTTCAAAACCTGCGAGTTGCAGTACTTTCTCTATAACAAATACGTTTTCTATATACATTTTATTTCGTGTGTAATTCTCCGGTATTATAAGAATCTTTTTATATTGTTTTGTTTCAAAATAACTTTTTATTAGTTTTGCTGCTGTTGCTCTTGATGTCTCACTTAGATTGTTGAACCCTGCAGGAAATAAATTAGCGTCCACTGGGGCAATTTTGTAGCTGGAGTTTCTAAGATCTATAGAGCTATAAAATGGCAATGTAAGGCCGTTAAATTTTGCCTCAAACCAATTATTTATACTTTTTTCCAAATCTGGGCGAATTATGTTTTGCATCTACACTTTAAATGTTATAAGAAAAGTACTATATTATAAGTTATAATATTAATATAATATAACGAATTAAAATAACAAAAAAATGATTCATCACGACAGCAGTAAAATGTATGGTACTACTATACTATCAATTAGAAGAGACAAAAATGTAGTAGTAATAGGTGATGGGCAAGTCTCGCTAGGCCATACCGTTATAAAATCTGGAGCAAAAAAAGTTAGGCGTCTTTCTGGTGATTCCGTAATTGCCGGTTTTGCTGGAGCAACAGCTGATGCATTTACTCTCTTCGAAAGGCTAGAATCTAAACTTGATAAGCACCCAGGACAGTTAATGAGGGCATGTGTTGAACTTGCAAAAGACTGGAGAATGGATAAATATCTAAGAAAATTAGAAGCTATGATGATCGTGGCAGACAAGTCCATTTCATTGGTCATTACAGGAACGGGTGATGTTCTTGAACCTGAAGATGGCATTGCAGCCATTGGCTCTGGAGGAAATTTTGCTTTATCTGCAGCAAAAGCTTTGATTGACGTTGAAGGAATATCAATAGAGGAGATTGCAAAAAAGGCTATGAGGATAGCTGCCGATATATGTGTTTATACAAACCATAATCTAATTATTGAAAAAATAAAGGAGTAATATGTCAAGAACTTTGTGTACCAATTCTTCTGGTCAACCTGTAGTAGGTCAATCTGATAATAATGATGACTGCAATAAAAAAAACGGCCTCTATGAAAATGAAGGTATAGAAAGTAGCAGCATCCAAAGCTCACAAGCTTTATTAGATGATCTACCACCACAGAAGATAGTTAAAGAGTTGGATAGATTTATAATCGGGCAGAATGACGCAAAGCGCGCTGTTGCTATTGCACTCAGAAATCGTTGGCGTCGAAATAAAGTCCCACTTCCACTACGTGAAGAGATTATACCTAAGAATATACTCATGATAGGCCATACGGGAGTTGGTAAAACTGAAATAGCTCGCCGTTTAGCAAAGCTTGCTGGTGCACCTTTTATAAAAGTTGAAGCAACGAAATTTACTGAAATAGGATATGTTGGACGTGATGTTGACTCGATAATACGTGATTTAGTTGACGCAGCAATAGTTTTAGTTAAGGAAAAAGCACGTAAAGCCTTAACTAAAAAAGCTTTAGGTTTGGCTGAAAAGATAATAATCAACTCCATGGTTGGTGAAGATGCAACCGAGGAAAGCAAAAAAGTTTTCAGAGAAAGACTGAGAAATAAGGAATTTGAAGATGGAGAAGTTTCTATTAACGTCAGGGAGAGCAAGGGTATGCTACCCACTTTTGATATACCTGGTATGCCAGGTGGGCAAATTGGTGTGATGAACGTAACAGAAATCGTGGGCAAGATGTTTAATGGGAGCAAAAAAACAAAAACTATTACAGTTAAAGTGAAAGAAGCACGTGAAATATTGATTAATGAAGAAAGCGAAAGGTTAATGGATGAAGACAAGATAATCAAAGAAGCGATTGATCTTGTTAGCAATGAAGGCATAGTGTTTTTAGATGAAATAGATAAAATTGCAGCACGTACAGAAATAAAAGGTGAAGTTAACAGAGAAGGAGTGCAGCGCGATCTGTTACCATTACTTGAGGGAACAACTGTTTCAACTAAGTATGGACCCGTAAAAACAGACTATATATTATTTATTGCATCTGGTGCTTTTCATTTATCTAAGCCATCTGATCTTTTACCAGAATTACAGGGTAGATTGCCAATTAGAGTGGAACTTAAGGCGCTTACTCAAGAGGATCTAATAAAAATATTAAAGGAACCAGAATCTAGTTTGTTAAAACAGTATATAGCGTTAATGAAAACGGAAAATGTAATACTTGAGTTTACTGATGATGGTATAGAGACTATAGCTGAAATAGCATTTACAGTTAATAGAGAAGTGGAAAATATAGGTGCAAGAAGACTTCATACTGTCATGGAGAAGCTTTTGGATGAAATAAGTTTTATCGCTTCTGAAAAAAATAGTGAAAAATTTGTTATAGATAGCAAATATGTAAGAGATAAACTAGAGTCAATTTCAAAGCAGCTTGATTTATCTAAATTTATACTTTAGAGGAAGCCTACTTTAAGTAATATAGAGCATTCAAGAGGTTTTATTTTTTCTTACTTCGTAATTCTTTAAGCTATTTTTCAATAGTAGAATTCAAGCTTAAATCAATTATTGAGATATTTTCTTCATCAAAATCTATTTCTTTTATTAATATACCAGTTAAAAGATCAGGTGGAGAAAGAACTGTTCTTTTATTACCAGCTCTCATTCCCACAACTCCAAGTTCTATAGCAAGTGGTATTTTTTTGTCACCAACCTTAAACTGCACTATTTGATCTTTGATTATATACTCACCATTATGTCTCTTTATGCTATATTGAACTGATATCTCATCGCCACATTTTACTCGCTTTCCAGTTTTGTTAATTAAGTCATTAAAAATCATCAGGTTATTTACTGAATCGGGATATTTATCTTTTACTTCAATCAGTTTGATGTAATAAGAGTTAAAACTCATTTTGTTGTCATCAGCAGCAATAGTAACTACACGCTCTCCACCTTCTTTCATACCTATTACCCCTAAACTCACTTCTTTTAAGTAATCCTGACCTATTTTCAAATTGACATCAGTCGGAAGTAGCGTTGCTAGGTTGTTGGAGACTTTGTACATTTGTAGCAGAACTTCTTGGCCACAGAAAACTTTACTGCCACTACCTTCAGTAATTTCATAAAAGTTTATCATCTCTTCTTCTTTTTGCTGTGTTATTTCTTCTAAATATTCTGCTAACCCATGCTTTTCAATATAACGATCAAGAGCTGATTCAAGTATCGGCCTGACCAAATAACTTGCTATCATCTGTGTCAAACCACCATGTGTAGCATTTATTTCGTAAAGCTTTTCCCTTTTCTCTGGTTTATCTTTGTTTATATAAACAATCGTAATTATAAAAGCAGAAGCTAAAGTGAGAATCATTACTACAGAGATAAACATTTGTAATATAATTTTTCTAACCATCTTTTTTTACTTGATTCAATAAATCATATAAGTCACTAGTATTCCCTGAAAGCGTACTTAAATTATCTGAGGCCTGTTTAAAGAGACTATCTATATAGTTTTCCATTTCATTTTTTCCAAGCACGGACATTAAATTGTTTGTTTTATCTTGCTCATAATCTTCGATATCATCCTTGGCTTGAAAAATAAGCCCTAGATTTATTCCGTAGTTATATAATGCTTCCCGCTCCTTGTCTGTAGCGCCTCCTATTATAGCCCCTATTTCACATGAAGCTGCAAATAGTTTTGCAGTTTTCATCAAATGAATTTCTTTTATTTTGTCAAAATCTGCACCTATATCTAAAATCTGCCCTCCCACCATTCCCTTCATTCCTATTGCTTGAGAGAGCACTTTTATGATCTCACAATTTAACAAAGATAATACCTCAAAAGCCAGGGTAAGTAATGCATCTCCGGCCAGTACTGCTGTTGCTTCACCAAATTTTTTGTGGCAGCTTGGCTGGCCTCTGCGGGTGTCACTGTTATCCATACATGGCAGATCATCGTGAATGAGGGAGTAAGCATGAATAAATTCAATTGCTGCTGCTGCTGTTATTGCTTTTTCAACCTTTATGTTGAATATCGACGAAGATGCTATAACTAAAAAAGAACGTATATGTTTTGCAGGAGCAAGAAGCACATAACGCATAGCTGATATAAGTTTATTCTCGCTATTTTCAGGTAAGAGCTTATTCACTTCTACAACAAGCAAATTTTTTGTTGTTTCGTCTAGCATTTTTAAATTTATTAACTATCGAGTGCTAAGAGATAGGAAGTTTTTAATAGTTTATATAATCATAAAAGCTATTGCAAACATCAAAATTTCTTATAACATCAGAGAATAGGTTATTTTTTAGTAAGAAATGAACGAATTGGCAAAAAGCACTAGAGAAGATATAGAAGAAAAAGTAAAGAAGATTATACTAGAGCACATCAGTAAGGATGTAGAGGGATTTAGTAGTTCTTCAAAGCTTTCAGACCATGGCACAGATAGTTTAGATGCAGTTGAAATAATCATGGCAGCTGAAGAAGAATTTGGTATAGAGATTCCTGATGAAGATGCACAAAAAATGGAAACTATGGAACAGATAGTTGAATATATAGTAAACAAAGTAAACAATTGATATTGAATGAGCAGAAGAGTAGTAGTTACCGGTGTTGGCTTAATTACTCCACTAGCAGCAGATGTTAATAACACCTGGTCAAAGCTGAAAGAAGGTAAATCTGGCATCAAAGCAATCAATACAGATAGGTTCGATTCTTCTGATCTTGCTTGTCAAGTTGCAGGGCAGGTGCCTGTGCAATCCGATAACATTGAGCATTATTTTAATCCACCAGATTATATTTTTGAAAAAGACCTAAAAAGAACAGATCGTTTTATTCACTACGGAATTGCAGCAGCTATTCAGGCAGTAGAAGATTCACTAATTTTGGAAAATAAAAATATTAATAAAGAGCGAATAGGTGTAGCTATTGGTTCTGGTATAGGTGGTCTTCCGTCAATTCAGGAAAATGTAATTACCATGCAGGAGAAGGGGCCTAGACGTGTTAGCCCATTTTTTGTTCCTGCAAGTCTAATAAATTTGATATCTGGTCATATTTCTATTAAATACGAATTTATAGGTCCAAATGACTCAGCGGTAACTGCATGTGCAACAGGTGCGCATGCGATTATAAATTCAGCAAGAGCTATAAAACTCGGTGAAGCTGACATTATGATTGCAGGCGGAGCAGAAAGTGCGTTATGCAGAGTTGGAATTGCAGGTTTTGCATCGATGAAGGCGCTATCAACTAAATTCAATGATAAGCCTGAAGAGGCCTCAAGGCCATGGGACGAAGAACGCGATGGATTTGTCATGGGCGAAGGGGCAGGTATATTAGTTCTGGAAGAATATGAACATGCAAAAAAAAGGGAAGCAAAAATATATGCAGAACTCACTGGATATGGACTCACAGGAGATGCGCACCACATCACAGCACCACATCCAGAAGGAAGAGGCGCACTGAAGGCAATGGAACTTGCTTTAAGGAGTGCACAAGTAAGCCCAAGTCAAATTGGGTATATCAATGCACATGGGACTTCAACAACACTTGGGGATAAAGTTGAAGTAATAGCAATGAAGCAGTTATTCGGTGACTATGCCTATAAAATACCTGTTTCCTCGACTAAATCTTCTATAGGACATTTACTTGGTGCCGCAGGAAGTGTTGAAGCAATATTTAGTATCCTTGCATTAAACAATGGAATTGTTCCACCAACTTTAAACCTACACAAACCTTCAGAAGGGTGTGATTTAAATTTTGTACCACTTAAAGCTCAAGAGCATAAAATTCAATATGCGCTTTCTAATTCATTTGGTTTTGGTGGTACCAACGCGTCTCTCATCTTTGGAAAGGTGTAGTTAATTATGCTATTTTGAATCGACTACGAAAATGTTATTCGAGTAGCTGAAACTGGAATCCAGTTAAATTGGTCAGCATAAAAGTAATGTTGAAATATAACATTTTGATGATGAAGAAATGGATCCCAGTGTCAGCTACTTGAATGACAGAAGAAGAAAAAGCAAAATTTTGCCTTTTACCGCTAACCTATTATACTTACTTGATAAGTTCTATCGCTTGATTAAATGCATAAAATATTAGTAAGAAGTAACCATAAGCCCTTGATTGGAAAAATCAAGATTAATGGTTCAAAGAATGCCGTCTTGCCAATAATGGCGGCAAGCTTGTTTAGTAATTCTTCAATAACTTTGCATAACGTACCTGATTTAATTGACGTGCATTTGATGTCTGAGCTGCTTAAGAGTCTTGGTGCAGAAGTAAATTTTATATGCAATAAAGACTATAAAGCAAATCATACTTTGGAAATTGACTGTAGCAATATCAATAACCATTTAATATCACATGAAATTGCAAGCAGACTGCGAGCATCTTTTTTAATGCTAGGTCCAATGCTCAGCAGATTTGGTAGAGTTTCAACAGTATTTCCTGGTGGATGTAATATTGGAAAACGTCCTGTTGACATTCATATCAAGGCACTTGAATCAATGGGAGCTAAAATTGAAATTGATAGCTGTAATATAACTGCAACAACAAAGGGAAAATTGCAAGGCAAAGAAATAACATTTGAAAAAGTAAGTGTTGGCGCAACAGAAAACATAATCATGGCAGCAACACTTGCAGAAGGAGTAACAACAATAAACAATGCCGCAACGGAGCCGGAAGTTCTTGATTTAATAGAGTTTCTAAAAAAAATGGGTGCCAATATTGAAGTTAACAACACAAAAATCACAATAGAAGGCGTTGATGAATTAAACGGATGTGTCCACACAATCATACCAGATCGGATAGAGGCCGGTACTTATGCTTTGGCTGCTGTCATTACCGACGGCGAGCTAAAGTTAGAAGGAGTAAGTTTGTCTGATATAGAATGTATTGCAAATGAATTGAAGACTATAGGAGCCAGAGTTGAGTTACATGATGATGGTATTATTATTTCTAGAAAAAATGGCTCTATTAAATCTGCTCACGTTGCAACAAATCCATATCCCAACTTTCCCAGTGATATGCAACCACAACTAATGTCTGCTATGTCAATTGCAGGTGGAATATCAATCATTGAAGAGAACGTTTTTGAAAGTAGATTTGCACATGCAAATGAGCTAAGAAAATTAGGTGCTAATATCAGCATCGAAAAAAATAAAGCTACTATAAGTGGAATAAAGAGCTTATCTGGAGCTAATCTATATGCTAATGACTTAAGATCAACGGCAGCTTTGGTGCTTGCTTCTTTGTTGGCTAAAGGAGAAACTACAATAAATAACTCACATCATTTATGGAGAGGATATGAGGCCATGGATGAAAAACTCAATTCATGTGGGGCTGATATCTCTGTTTCATCTTGAGAATATATTATGAATGAGACAACTAAGCGAACTACAGTAAAAGAAATAGATGAAGTTCTATACGAAGAACATAAGGTGTTAAATCATGGATTTGTTCGAGTGATTGATTATATGGGCTCTGATAGCGCCATAGTTCAAGCTGCTCGTGTTTCTTATGGAAAAGGAACAAAACAGATAAATCAAGATGAAGCGCTTATAAAGTATTTGATGAGGCATCATCATACAACTCCATTTGAAATGTGTGAAATTAAGTTTCACGTGAAACTTCCAATTTTTGTTGCAAGACAATGGATAAGACATAGAACTGCAAATGTGAATGAATATTCTGGAAGGTATTCGATACTTGATAATGAATTTTATATACCAGAACAGGTTGCAAAACAATCTGATAATAATAAACAAGGCAGCGGTGAAGCTTTTGACTCAAGTACTTCAAAAGAAATAATAGATTCTCTAATAAATGATTCTAATTTAGTATATTCTCATTATGAGAAATTTATTAAACAGGGCCTTGCAAGGGAAATTGCCCGAACTAATCTAACACTTAATTACTATACTCAGTTTTATTGGAAAATAGATTTACACAACCTTCTTCATTTTTTAAGGCTTAGAGCTGATAAGCACGCCCAATATGAAATTAGAGTCTATGCAGAAGTTATGTTGGACATAGTGAAGAAATGGGTTCCGCTGGCCTATAATGCTTTTGTTGAATACTCGCTAAAATCAGCCTGCATTTCAAAAACTGGTCTTGAAATAATTCGCAAGCTAATAAAAGGAGAAAATGTTACGAGAGAAGAAAGTGGCATTGGTAAAAGAGAATGGGATGAGCTAATGTCTATACTTTGTAAATAACCAAAAAGATCAAGTTATGTCCTTTCACAGACTTGCAGGTGTGAGCAACAATTTATTCATACCTTTATCAACTGATATATCAATTATTTTTGAATTTATTCTTTCCATTGTTTCATAAAGCTTTTCGGCTTTCTTTAACATTAGTGTTGCATTTCTAAGCGTAATAAAAATTTCGCAATAATCTGGAGAATTTTCAACATACATATTATACGAATAATGGTTTACAGCAAGTTCTATTGTCCTAGAAACTTCCTCTAATGTAAAATTAGCAACTTCTGTATTAGGACAAAAGCCAACCACTCCTTTACTAGGATCAAAAAATATGTATTTATCATTCTCTGCTTTATACACCAACATAGAATGAGCAATATTCTCATCATCTTCATCATCTGCTCCATTACAAGCATAACAAGAAAAACTAAATTCTAAGTAGCATCCTATCTCCACACCATTTAAAGCACGTTTGATTTGTTCTTGATTAGCATAGACCCATACCTCTGCTGAAGATAAATCATTACACGCTTGTTCATATATCGTCTCATCATAAAATGAATCTCCTTCTCGTCTTTCAATGCTCTGAACATCAAGAATAGGCAAGAATTGCAATAAAAACTGCATCATTAATAACTCAATCGTTTGTTCTTTTCTTCCATCAATATAATCCATAAAATCTTGTTCAGATATAATATTACCAGACTCGAGGAATTGAACAAAATCTTGCCTATTCTCTAATCTTATAAAGGTAATAAAGTAATTCAATGGGTGACATAACCCTTCTTCGGGATCAAAATCTAAAATTTCTTCAAATCTACTTTTTAATTGTTCAATTCCAGATATGCTATCTGACATGAAATCATTCAAATGAAATTGAATGGCTTGCTCACTTTCAAATAATTTATTATATTGTTCTTCAGCTGATAAATCTGGCGCCTTATATACATATCTACCATTTTCTCTACGTATACTTTCTATATCTTCAACGATACCACGTTCTACATTTTTACTGATAGCAAGTTCTTTATTTCCTTGATTCCTTATATTAGTGAATAGGTTTAAAAATTCTACAATTTGCTGTTTTGAAAGTGTTTTTTCAATTTCTCCATCCTTAGTTTTAGAAAACACTCTAATTTTAGCGTTTTTCTTGTCAGTATAGACTTTTAATACAATAGATTCAGCAATGTAATTAACATATTTTGGCATATTAATTATTAAGATATTAACTATATATCTTAATAATAGTATAAATTACACTACTTGTAAAGTAATGTCTTAATAAATTAGCATTATTTATTATATAAAAAAGTAAATTACATAATAGATTCCAGTGCTTGACACTGGCATCCAGGAATTTTGATTCTAAATTAGGTATTGGTCTTAAAACGTTTGTGATGAGATTATATGAAAAACTGGATCCCAGTGTCGGGGCACTGGGATGACAGTGGAAGATTTAATTCCTTATATCAATTAATTCTCATCCACCTTTTATGTTACATAAACTCATCACTTTTATAGAACATCTCATTAAAATCATTCAAAATTCCAAAATCTTGATTTTTAATAAATAGATGATCATTTGTAACATAAGCTTCAGAAAGAGTGATCGGCTTTCCATCAAGCTTGGAATCTTGCACATAAACTTTATTATACAGAGCTATCATTTGATTATAATTGTATTTTCCAGCAGTATACTGACTACTTAAGTTTTGATAAAAATTATCTATATCTTGACCTTGAGCTTGCAGCACCGCCTTATATTTACCATCTCCAATAGCTTCACCCACTTTGATTTTTAAAGGATGTTGTTTCACATTATCTATAACAATTGTTTCCTCTTGCTTCTCTTCGTCTACTCTTATCGATCTTTTACTCCTTTCTTCACTTGCAGGTTGATCTGCTGGCATTTGGTCTATATCGTTAGATTCTTCTTCTTGCATAGTAATTTTTTTGAGATAGCTAAGCATGTCCTTTCCAGCTTTTTCCCAAGTTGCAGCTTCTTTTGAAAGCTGATGATAATAAGAACCATTATCGCCTTTGCTATCTATTACATCTCTTGCTAGTCCTTTCTCTTCTGCCCATAACTCAGCATGTTCAACAAGTGTCCTGCCATCTTTACCTACAATGTCAACGTCAGCTTTGTTTTTTATTAGATATTCTATTGTATCTAACTTTCCATGCCTCGCTGCATGAACTAAAGGTGTCCAACCATCATTATCCTGCACATTAACATTCGCACCTTTTTCAACTAAATGTTCTATTATTTCCTTATTTCCAAGATCAACAGCAAGATGCAAAGGTGTTAAGCCGTAGCTATCCTGAACATCAACATTTGCATTGTGCTCTATGAGATATTTAACTACTTCTATATTTTTCATGTGCATGGCAAAATGTAGTGGAGATTTACCAGAACTAATATCACGAGTATCAATATCTACACCACGATCTATTAAGTACTTAGCAATTTCCGTGTGTTTTAGCTCGATTGCATAGTGCAACAGCGTTTGAGCTGACGTGTTCTTGATACTGAGATCTGCACCATGCTCAACTAAACTCTCAACTATTTCCGCATGCCCTAGCTTAACAGCAACAAGTAATGGAAAAGTATAATAACTTTTACTATTAGGATCTGCGTTATGATCTAATAGATACTTCACTATTTCTGTATCACCTGAATAAATAGCACTGTATAATGGTGATTTGTAATAAGCATCTTTAATATTAGGATTTGCATCACGATCTATTAAGTATTTAGCTATCTCTGTGTTGCCAGATTCAATAGCATAGTGTAAAGGTGTCTTGTAATAGACATATTTAGTATTAGTTTTCTGATAATAATTGTCCTGAATATTAAGATTTGCTTCATGATCAATAAGATATTTTGCTACCTCCGTATTTCCTGACTGAATGGCATAATGTAGTGGTGTTTGTCCATTATGGTCTCTTGTGTCAATATATGCATTGTGTTTTAGAAGCGTTGCTACTTTGCTTAAATCTCCCAATGAAGCAGCAGAATGTAAACTAGTCACCTTATTTATCTCGTTTACTTTTCCTATAGTATTTTCTACATTATTGTCATCAATATTCACCTTTAAGAAAGGCTGTTTATTATACTTCATAACTTTTGTTGTAACAGCTTTTCCTTGTTCGTCTTCACTCGCTTTTTTAGCAGGTTGCATAGAATCTTCTCTACTGACACTTTCTATCTTGGTTTTATCACCACTTACATTATGTACTGGGCTATAACCATATAGACCCTTGCCTGCACTTTGTTGGCTTGTTGAACTTTCAACACTGTTAGATTCAACAACATTATATTCCATATGTTGTTCACCACTCAGCTCAGCTTTGACCCACTGTTTAAATTCCTGAGTATAACCTTTTAGCTCAGTCAAAAAATCCTCAAATAATTTATTACCTTGAGATCTATCTGCACGATGTGTAGAAAGGCCCTTGAGCAAATTATCAATCATATCTGGGTGTTTATCTTCAAGAAATTTGATCACTTGTTCAGCATCCGAATGATAATGTTCCCCTTTATTACTCCAAATATTATTGCGCAATATTTCATCTGGTTTGAGATCTTTATTTCTTATTGCAATCAAGGCCTCTTTATCTCCGTGGTCATTGACATGCCGACCATCTTCTAAACTTGCCATATAGTTAGCAACCCCTTCATGCATGGCCTTAGATAAGACATCACCTGTACCATAATAGGAATTAATAATAGTTAAAGCGTGTCCCATTTCGTGTTTTAAAGTTTTACATGAGTCATTGAACTCATTCTGCAAGTAAAAATAAACATGAACATCTGAACCGCGACCTTGAACTGTCAAGCCAGAATTGTTTTTATAGTCAACGTTCAACCCCTTTAGATAATTTTCATAGTCACTCTTTGTATTAAATACGAAAACATTAACTTTATTTGGTATGTTGTGCCAAGGCTGAGAATTATTAATGCCAAATGCTGAATCAAAATCTTTTATAGTACTCTCGATGGCATTTTTTACACTACTCAATTTGCTCTGAGTTAATTCCTCATCATCATATTTTATATTTATTTGAAGCTTGTGTTCGCCAAAAGTCATAACTTCACTATCTGGCACAAGATCTGCCACAATTTTATCGCCACTTTTTACATCCATCCACTGCTTAAATTCTTTTTCAACTTCTGAGTTATTCAAAAGATGTTTGAATTTTGATATCGCTTGTACTCTATCGAAGGACATTTCAGTAAGCAATTGCTTTATGAATTGAGGATGTTTTTCTTGTAGGAATGTCACTAAGCAATCTGATATTCTATAGTCGTTAGACATACTTGCTATTTTATACGGTGTATCATGACCAGATTCCTGCATTTTATTGTATGCTTCTTTTGTATAATGCATATCGCGAGTGCTTTCTTTTTTAGCTGCATCATAGCTCCACATGAAAAGCTTCATACCGGTACGTAAAACTTCAGGTACTGTATCCATATTGCCAGTGGCGTACTCAAGAAATGCATCGCTCATTTTCTCCATTAAAATTTTAGATTTTGCGCAAAGTAAGCCATTTACATCTCCAACAATGAAAGTCTTTGCTATCGTGCCGTCAGCTTCGTGTGCTCTTACTGTTCCACCACCCCATAATTCTTTATGGTCTTTACCACCTGAAAGTTCCTTGATGTGAGCTTTGTAATCATTATAATTTTTCAGCACATAAAGCTGCAATTTTACTGGACCAGTATGACTGCTTTTGTGTGAGTAGAAATTTTCAGACCAGGTTCCGTAAGCATCTTTTACAGTTTGTTTTATATACTCGGGTGTATAACTAGCTAGCCCTCCATATTTCACTTCTATCGTAAGCTGATCATTTATTACTATACTTTCTTTATTTGGAAATAATTTTTTAATCAAAGTTTGTGATTTATCATATCCAGAATTTATTTTGAACTTCATATTCACCTCTTAAAAAATTTCACTATAAATAAGTCTTGGGAACAATGTGTTCACCATAGATTCATCCCTTACTTGATTTTTACATAACTGCTTAGATAGTTGATTATCGCTGAAAAGCCGATTCTTAGTATCGAGATATTTAGCATAGTTGCCAGCAGGTATTGAGTAGAACCCGCTTTCAAATTCAAGATAAGAGCTACTATTCAGAACAAAAAATAAATCGCTCTGGTCAAGCAGTATGTCATAACCAGAGCTCGTGCAATGTAAGTATTCATTGCCTTCATACTCTGCTATGTAGTATTTACTTGCATCAAGACCATCATCAAGCTGCAAAATTGCCGCTGAACGTCCATTCCCAATACTATGGCCTTTTATTACTTTAAGTACTTTAATCTCATCATTTTCTATGAGTTCTCTTAACTTTTCATTCTTTTGATTTAATTCTTCCTCTGCTTTTCTTCTGTCTTCTTCTAATTTTGTTTCTTTTTCAACAAGCTCATTTTGTATTTGCAAAAACATATCTTGAATGGTTAAGCCATTTAGAAAGTAATCCAATACACTTGACACAAATGGCTGCAATTCACCATTATCTTCAAAGCTCTTTTCCTGCTTTTTGTCATATTGAGTGGAGTTATAAATCACATAAAGAGGATAAAAACCATAATTTGTCTCACCAGGTGATAACTCTATTGAAAATCCATTGTGATCAAGTGGAAGTTTAGTAGCTAAATATCTACCATTATCATCTCTGACATACAGCTCATTTCTACCGTAGTGTCCAAAATATTTATTATAATAAATGTAAAAATTTTCAGGATTAAGATCAAAGTAATTATCTAGATTATCAAGCTGAATTGTACTTCCAAGCTTTTCACGCAAAAGATTTTTACTCTTATCTGTAAGTTTGATGCATGTAGAAAAGTAACACCGATCTATTCGGTCACCTTTTTCTACTTCAAAGTCCAGGACTATTTTATCGCTAAACATACAGAATTTCCTCACATTTCCAATATTTATGATTATAAATTGTGTACTATGAAAAAAGCATTAAGGCTTCTCTGTGTATCTAAAAACAGCGCTAACTTATGACAAGAACAGTTGACGTATTACTACCACTTCCAATTGATCAGCTATTTTCCTATATAGTTGAAGAAAACACTGAAATTTCAATTGGAGATTACGTAGTAGTGCCGTTTGGCAGAAAGCGTTTGATTGGAATAGTTTGGAAATATAGCGGCAAGAGTGATCGAGAATTAAAATGCATTGAACGAAAGATCGACTTGCCGAGCATCAGACCAAAACTGATCGAATTTGCAAAGTGGGTTGCGCAGTATAATGTAATACCTATTGGTATGCTTGCCAAAGTGATAATGGGAGGAGTGTTAAAGGTAAATCAGATAGATAAGTTAGTTTGCACTGAGCAAAAGCAGGAAATAAGTGAAATAGATTACCAATTAAACCCTGAACAGCAAGTAGCTCGTGATAAAATAATAAGTAATTTGAATGAGTATTCAGTGACTTTGCTTGACGGTGAAACCGGGTCTGGAAAAACGGAAGTTTATCTCTCTGTGATTGCAAGGTTAATTGAAATCGCAAACGATGCACAAGTCCTTATCCTTCTGCCAGAAATTGTCCTAACTTCACAATTAGTAAATCGTGTTCACAGTCAGGTATCTGGAAATATAGCTGAGTGGCATTCAGGACTTACTCCCAAAGCTCGCCGAAATAATTGGCTCAGTATTGCAAATAGAAGTGCGCAGATCATTATTGGGGCAAGGTCAGCACTTTTTTTACCTTATAAAAACCTAAAATTAATCATCGTTGATGAAGAGCATGACTCATCCTTTAAACAAGAACAGGGGATTATATATAATGCTCGAGATATGGCAACAGTCTTAGCCAAACTCGAAAATATTCCGATTATTTTGTCATCCGCCACTCCGCTGCTTGAAACAATTTATCATGTTAAAAAAGGGAATTACAATCATGTAAAATTGACTAAACGATTCGGTGGTGCAGAGTTGCCACAAATAAAAGTAGTAAATAATAAGCAATGGATTTCTAATGAACTTTTCGAAGGGATAAAACAAACCATAGAGAAAAAACAGCAAGTTATGCTCTTTCTAAACCGCCGGGGATATGCGCAACTTGCAGTTTGTAAAAAATGTGGATATAAAATTTCCTGCTCAAATTGCACTGTATGGCTTACGTACCACAAGAAAAAGAATGTCCTTTTGTGTCACCATTGTTCTTATCAATCAAAACTTCCAGAAAAATGCTCCAATTGTCAAAGTGAGCAGTCACTGTTCCTTTATGGTGTAGGAATTGAGAGGTTACTTGAAGAAATAGTAAAACTATTACCAAATGCAAAAACTGCAATTATCAGCAGCGATCAGAAGTCTCTTGGTAGCGTCATTGACTCAGTGCTCAAGGAAGAAGTGAATATTATAATTGGTACACAAGTAATTGCTAAAGGGCATAATTTCCCTAAATTAACTTTGGTTGGAGTGATAAATGCAGATTTAGGACTTGAAAATTCTGACCTCAGGGCAGCAGAAAAGACATATCAATTATTGCATCAAGTTGCAGGGAGATCAGGAAGGTTTCATGAGAAAGGAACGGTAATAGTACAAACTAATAATCCTGAAAGTTTGATAATAAAAGCATTGCAGCAGCAAAAAAGGGATTTGTTTTATGAAATTGAACTTGAGTCAAGACGAAAAGCTAAAATGCCCCCATTTAGTAGATTAATAGCGCTTATAGTTTGCGGTAAGGATCAATTTGCAACGCAGAAAGCAGCAAGTGAGATAACAAGCTTTTTACATAATCAATTTTCAACTACCTCTCAGCACTTAACGCTGGAAGAATTTGAAATTTTTGGTCCATCTCCAGCAGCAATAAATTTCTTAAATAATAAATATCGGTATAGGGTGTTACTAAAGATACACAATAAATATAGTCTGTTTATAAAGAAAAAGCTGAAACATTGCTGTTACTTGAGTTCAAACATTGCAATAACAATAGATGTTGATCCTGTGAGTTTCTTTTGAATTTATTTGACATTTGTAGGAATTGCTAATAAGTTATATTAACTTTTTAATTAAAAATTTGACTTTTATTAGAATTTATTATATTATTGATATAATTAGAATAAGGAGATGGTATGAATGATTTAATTACGATTATTCGACTCAATAGTCTTGAAAAAAAAATTCAAAAGTTGAAAGATTATCTTACTGATGATAGAAAAATTGTGATTGAGAAAGAGTTATTCTCAGCAGCTATTGTAAATGTAATCTCTCAAAAAAGAATTTTTATCAATGAACAAGCAGTGCAAATATACCTTATTTTGCACCACTGTATTAAACACTATAGTGCAAGGTCTAAGAAAGAAGAGATATTATCATTTTAAAACGTAATGAATATTCTAGATGAAGCAGTGCATGACTATGTTACTCCTCAGAATTTCGACAGATTGATCAATTTTCGAGATCAAAATGGAAATACGTTATTACACCAAGCTGTTATAAGTAATAACGCTGATGCAATAGAAGCCCTTTTGAAATATGGTGCAAATCCTTTGATAGAAAATGAAAATAAGCAAATTCCATTAGATTTAGCTCAAGGAGATACAAAAAAAGTACTCATTGAATGTATAAAAGACCAAGCTCAATCGAAAAAAGAAGGTGCTAGATGTAATAGTTTGGTTGGCATTATACCTGGCGTTTTTCTTGGTATCGGGCTCGGTGTTGGTAGTGCTTTAGTACCTTCAATGACTATTATATTATGCGCACTCGCAGTATCTGCTCTTGTTGCTGGAATAGCAATTGGACTGGCTATATATTTCCTAAGTCAAGACTATAAACAGGCTAAAGCCATAGAAGAAGCTGTTGCGGCTGTTGCTATTGATTCTCAACTATCTTCTGTCAAACATGAAGAGACTCATGTAATTGCAGGTGATGAAGCAACACTAAGGATTTAATAAAAATTGCAAGCTTTTTAATATTTATTTAAAACTTGTTTGAGAAAACGTAGCTATAAAAACCGCAGGTACCAGTTGGTTTTTATTAGCTAAAGTAAAGGTCAAGTATCTGGAATTCTGGACATAAAATCCCCCTGTAAAAAAAAGATTAGAAAAAAATGCAGTATAAATACGACAGATATGCTCTGAAGAGGATACGCTACATTTTTAATGAGTTTGATTAAAAAGTCTGCAGACGGAGATAGATTTTTGAGCTCAATAAATATCTCTAACTGTAATTGTAATCAAATTTAAAATATGCGGAAGTAATTTTTTAGCTATAAAATCTTCTAAAAAATTAACACAAAAGTTAGTTTCACAAGTATTTTTATCAAAAACCATTTCAAAAATAGGGTTGAAAATTTTCAAAGATGAGATAGTCTTCCTGTAATCTACTCATTTCATTAATTTTTTATGTTACCAATAGAAGGTCAAATAAACTCTGCAGCAAATTTTCAAGCAGAAGACTTTGAGTCTAAAAATGCTACAGATCTTGATTATTTAGCTAACCCTCTAAGTGCTTCGAATGTAAAGATTGCTGAGATCAAAGATAAAAAGAACGAGGTGCCTTTTTCCAGTAGAAGAAGCAGCTCGCATGTTTTAGAACTTTTTTCTAATGAAGATGTTGAGATTAACTTTCAAGATGAAACACCTTGTGCCACTCAAAGTGAATCAGGTATAGCTAGACTGTTCAGAGGTATAGCTGGGTTGTTTAAAGGTAGGAATAGTATCACTGCCATTAAGTTAAGGAAATAGGAGTTAAAATTCGACCAAAAATATAAGTAATTTTGTAATGATGACAAATATT
>NODE_5_length_23244_cov_26.087884
GCCAGCTTTCTGACGCAGGAGTTCTCGAGGAATAACCCTTTTGAACTCTAAATTTGCAATGTTGTCCTTGTTGCTTGAGCACTGGGATGACAAGGTAAGAAGCACTGGGATGAAACCTTTTTACTTCAATATTTTGCACAGTAGCCATGCAACTTAACAGATACTTTTCTCTTCATTTATCCTAAGGTTTTTATGGGTTAAAAAAAACATAAAAACCTTATATAAAACCCTGTTGTGATTAAAAATACACTAAATCTTGGTTTTCACATATTTGATCTTGTGCAGCAAAAGACAATAATTTTGCGCTCTCAAGGAAACTGTTTGCACTAGCTTCTAAGAGATCAGATTTTACTTTTGTAAGTTCACATTTAATCTGATCTATTTTCCCATTCAAATTTTTATGTGCATCTTCGACTAATTTATTCATTTCATCTTCTAAAAGTGTACTTACTTCTTTACTTTGTGTAGTGACAAGATCATTTATTTTGCTTGTAATTTCAGGTTTTATAAGGCTTTCAATTTTTTCTTCAGTGTATTTTTTACTGCTTCTTCTAACTGAGTTTTTATTTCTGGCTTTAGCAAATCTGCAACTTCTGGTCCTACTTTTTTCACTGCTTTTTCAGCATTTGCTTCCACTGACTTTACTGTCTTATCAATTGAAGCCGATATTTTTTTTTCTATTTGATTAGCTTTTTCGGTAGCTATTTTGTTAGCTTTCTCTTCAGCTAAAGTTAGCATTTTTCCTTCTATTTTTTTTACTTCATCTTGAGCTGCTTTTCTAGCTTCTAGTTTTAAATCGTTACCCATTTTAGATATTACTTGTTCTGCTGCTTTTTTTGCTGCTTTATCTATGCCCAACCAGCCTCCTAATGTATCACTCACACCATATGCTAAAGGTTCGGAACTTGGTTGATTGTTCCAGTTTCTATAATTAGATTTTGTCATATAATATACTCCTTAATTTAAAAATTATACTAATATTAATATACAAGTACAAAAATTATATTAATATTAGTATTGCTTTTCAGGGCAGTAGTATAAATTTATAGTACCTTTTGAAAAAATTCATGACTTGACGACAAAGAGTATTATATTGGTATCATGACTGACTTGGAAAAGATGAGAGAAAAACTGCAGGACCAAATTAATTACCATAATATCTTATATTATCAAAAAAGTAAGCCAGAGATAAGTGACGCTGAATATGATGAACTGAAGAAAAAGTTAGCTGCAATAGAGCCAGAAGCTTATGCAACACAAGATAGTGTTGGTGCTCCGCCTGATGAGAGATTTTCTAAGGTGGAACATCAAGAACCTATGCTTTCTCTTGAGAATGCTTATGATGAACAAGGTGTAGAAAAATTTTTGTCTAAAATAAAGAGATTTTTAATTGCAGATGAAATAGAGATATTATGTGAGCCAAAAATTGATGGATTGTCATTTTCTGCAATTTATGAAGATGGGAAATTTGTTAAAGCTGCAACTCGAGGTGACGGTTTTGTAGGAGAGGATGTAACTCACAATGTTGCAACAATAAAAGGCTTTCCTAAGTTTTTACAAGATGTGCAAGGAAGACTAGAAGTAAGGGGTGAAATATATATCAGTAACAGCGACTTTTTAAAGTTAAATGAAAATGATGAATTTGCCAATCCTCGAAATGCAGCTGCAGGTTCTTTAAAGCAATTGAATGCAAACATTACAGCAAAAAGGCCTCTTAGATATTTTGCTTATTTCTTATTTGGTGGAATAGAGAAAAGTCAAAGTGAAGTACTAGAAAAGCTTGAAAGACTTGGCTTTTGTGTAAATGAGTATCGTTCCTTAACAAGTAGTTTGAATGGAATGCTGAAATTCTATAACGAGATCTATAATTGTCGCTATAACTTGGATTATGATATTGATGGAATAGTCTATAAAGTAAATGATTTGGTACTACAAAATCGTCTAGGGAATACTCACAAAGCACCGCGCTCAGCACTTGCATACAAGTTCTCTGCGGTTTATGCAAAAACAAAGTTAAATAAGATATTTATACAGGTGGGCAGAACAGGGGTTTTAACTCCAGTTGCAGATTTAGTGCCAGTCAATATTGGTGGAGTATTAGTTAGCAGAGCAAGTCTACATAACCAAGATGAGATAAAACGTAAAGATATAAGAGAGGGAGATGTTGTAACAATTAAAAGGGCTGGGGATGTAATTCCTCAAATTGTCAAAGTAGATGAAGGTTCTCGTCATACAAATATGCCTGAATTTATTTTTCCTGACATATGTCCTGAATGTGGTAGTAAAGTGCAGATTGAAGGAGTGGCAGTAAGATGTTCTGAAGAATTTAATTGCAAGGCTCAAATAGTAGAAAAACTAAAACATTTTGTGTCAAAAGATGCATTTGACATTGTTGGCCTTGGTGAAAAACAAATAAAGTTTTTTTATGACCTGGAACTAATAAGACAAATTCCAGACATTTTTATTTTAGAGGAAAGTTTAAAAGAGTTTTCCTTAAAAGAGCATCATGGTTGGGGCGAGAAGTCAATATCCAATCTATTAAGTGCTATACAAAACAGAAGAGTAGTAACTCTAGATAGATTTATATTTTCTTTGGGTATCAGATTTATCGGCCAAGTTGCAGCAGAATTGCTCGCAAATTATTATGTATCTTATGATAACTGGTATAATTCGATGTCATCAAATGATGTTGAGTTGGTAGGTATAGATGGTATAGGAGAAAAAGTAGCTGAATCTTTAAAATCGTTTTTTTCTCAGGAACGTAACATTAAAATGTTAAATGATCTTACTGCATATCTGCAAATTCTTCCCGTGAGCTCCAACTCTAGCGATTCTTTTTTGAATAACAAAATTATAGTGTTTACTGGTAAGTTAAGTGCTATGAGTAGAGGAGAGGCAAAAGTAAGAGCTAAAGCTTTGGGGGCAAAGATCAGTTCAAGTCTTTCTGCTAAAACTGACTATCTAATTGCAGGAGAAGATCCAGGGTCAAAATATAAAAAAGCAATTGAGTTAGGTGTGGAAATTTTAAACGAAGATCAGTGGAATAAACTGTGTGATTCATAGAGGTTGTAAAAGACAAGACTTGACCTGACAGGCAAGAGTTAACTGACAGGATAATTGAAAACTAATATCAGTCTCTTATTTAATGCTACTAATATTTTTCTGAAAAGCAATATGTTTGCTATCAAGAAAAGTTTGTACAGGTGTTTTACCATAGCAATATTTACCCGAGTGAGGTCTTGTTTCGTTGTAAGAACGCAACCAATAATCAACATCGATCTGTAGATCTTCTAAAGAACTATAGATTTTCTTTCTAAAGATGATATTGTAACACTCATCTTGCATAGTTCTATGAAACCTTTCACATATGCCATTAGTCTGTGGAGAGTTGGCTTTAGTTCTAGAATGATCAATGTTTTCTATTCCCAAATAAAGCTGATAAGCGTGATTTTCGGGCTTGCCACAATACTCCGTACCCCTATCAGTTAAAATGCGTAATAATGGAATTTTCTGCTCATCAAAAAATGGAATGACTCTATCGTTGAGAAGATCTGCAGCTGTAATAGCTGTTCTGTCCGTGTAAAGTTTAACCATTGCAACTCTAGAATAAGTATCGACAAAAGTTTGCTGATAAATTCGCCCTATACCTTTGATATTGCCCACATAATAGGTATCTTGAGAACCCAAATAACCTGGATGTTGCGTCTCAATTTCACCATGAGCTTCCCTTTGTTCTTTCACTTTTTCTAAAGCTGCAAGTTGTTCTTCAGTTAAAACAATTCCGTCTTGAGCTACTTTTGTCTCTAGTGCTTTAAGTCTCTTTTTGAGAGTTTCAAGGTCATTTCTGAGCCATACAGACCTTACTCCTCCCTGAGAAATTATTATACCTCTTTTTCTCAGTTCATTTGCAGCTCTTTCTTGTCCATATGCTGGAAATTCTGTTGCTATACTAATCACTGCTCTTTCTATATCGTCGGAAACTCTGTTCGCTAATAGCGATTTTTTCTTACTTATTTCATGTAATGCTTCCTCTCCTCCATTTTCATATAACTCCTTAAAGCGATAAAATGTATCTCTTGAGTATCCCATCACTTTGCATGCTTGAGATACATTTCCTAGTTGCTTTGCTAGTTCTAATAATCCTAGCTTTGGTTTTAATATTTTTGTCTGTATTGTACTCATTTCTAACACTCCTTATTTTCATTATTTTATAACTTATCTTTTTTAAAGTGTCAGATCAAGTTCTATCTAATACAATTTTTAACCAGCTCCCTCATATAAATTTTTTCTGTACCCAAGCTATATGTTTGTGAGAGGATAGTAAGCACTACATTTTTCTATTTCCATTATAATAGGTTCGTCTATTTTCATGATGATCTTACTATTTGTACTCTGTCTAGGACTAAGCAATAGAAATAGTAGAATAACAGTAGTCAACCAAGATCACGTACTAGGATGATATAAGTATCATAATTTACGATTAGATTGACATAGGGTAAAGAGTAAATTAAAAATTAAATAGATCTTTTAATGCAGAATAAATGCCTATAGAAATATTGATGCCTGCTCTTTCCCCAACAATGAGTAAAACTGGAGGAAAAATTGTAAAGTGGTGTAAAAAAGAACAAGATAAAGTTGAAATAGGTGATGTAATCGCTGAAATTGAGACTGATAAAGCCATAATGGAGTTTGAATCTGTCGATGAAGGAGTTTTAGCAAAAATTTTAGTGTCGGAAGGAACAAGTGGCGTGCCTGTAAATCAACTGATAGCTCTAATGTTAGAGGAAGGGGAAGATAAAAGCGCACTTGATTTAGCTTCTACCATCAATACCAAGGTTGAGAAGGAGGTTGAAGCCGATTTTTCATCCAACCCTTCGATTTCATCTAACTCTTCAATGTCATCCCAGTGCGTGACACTGGGATCTAAAAAAGAGGATAGAGCAACAGGAAATAGAATAAAAGTAAGCCCCTTAGCTAAGAAAATAGCTCAAAATGAAAATGTGGATATAAAACAACTAAAAGGTACAGGTCCATATGGTCGTATTATCAAAGATGATGTATTAGAATTTTTAGATGGTAGCAAAAATCATGAAAGGCCTAAGGAAAATACAATAGCTGAGGTAAGCAGCATGCGCCAGGTGATAGCGCAGCGCCTAGTTGAATCTAAGCAAAATATTCCACACTTTTATTTAACTGTAGACTGCCACGTTGATAAGCTAATATCACTCAAAAATGAGGTTAATTCAGCAAATGAAAACAATAAAGTAACAATTAATGACTTAATTATAAAAGCTGTGGCTTTCAGCATGAAAAAATTTTCTGATATAAACTCATCGTGGATAGATAATAAGATAGTAAGATATTCAAATATAGACATTTCAATTGCTGTGGCGCTTGAGGATGGACTGATTACTCCTATAGTGAAAAACGCTGATGAAAAAAGTGTTTTATCTATATCAAAAGAAGTGAAAGATTTAGTAAGTAGGGCAAAATCTGGAAAACTAAAGCCAGAAGAGTTTCAAGGAGGAGGATTTACTATCTCCAACTTAGGCATGTTTGGTATAAAAACTTTCAGCGCTATAATCAATCCACCGCAATCTTGCATTATGGCTGTTGGTGCATCTAAAAAACAGCCGGTTGTCATAGGTGAAAAAATAGAGGTAGCAGAGATAATGACAGTTACTCTCTCTGTTGACCACAGAGCAGTTGATGGAGCGCTTGGAGCAAAGTTTTTAAATGCTTTTAAGCACTATATAGAAAACCCTACGGTGATGCTTCTTGAGCCTTTATTATTATAATAAAATTAATACCTCTTAATTTATACTTTTATTAATTGATAGGTTTAGAGGTAAAATATGACTGATAAAAAGATAGAAAAACGTAGTATATTTTTTGATGCTGCAAAATCAAAATTTTCAAACGATAGGTTTCAAATAGATTCCTCGTCTAATGAGTCAATGGATACCATTGATAAAAAATTTAAGTATGAAGTGAAACTTCCAGGTGTTATTCACACTACAACAAGAAAAAATAATGTTGGAAGCGGATTAAATGAGTTAGATCTAAAAAAGAAAAACGAAAACTCTTTCAAGACATCAATAAAGAATATTGAAGAATCAGATAGTAAGAGAAACCAAAGTCATTTGCTGTCTCAGGAAGACTCATTTCCAGAACTACCAGCATGTGCATATAAGCCAGCACTGCTGCCAAAACCATCAAAAGAAAAAATAAAGGAAGCTGTAGATAAAATGCGCAATAATAGAAAAGCTCATAATTCTGCAAGTGTTGAAAATGGTGTTAGTTCAGACAGGTTCAAAGTGCGCCCGTTCTTATGTAGTGATATAGATGGATATGTAGCTCCTGACAAACGTGACCGTAATCTAGAAAGGTGTAGGGTTACACATGATAGCAGTAAGCTTGAAGCACAAATGGAAAGAAAGCATGGGTTTCAATCAGATCCAAGTGTTAAGCATGTAAAGGCTGATACTGTAGTATGTTCTATTACTAAAGGTCATGACAAAAAAGGCGTTAAATCTGATGTCTCATATACACAAGAGCCTACATCAGAAATGTCTAAGGTTAATGTGAGAGAATTAGCAAATAGGTTCCGTGGCTAATCATTATTGGATTTTTCGAATAACAATTGCTTAAGATTTTATAAACTGTGCATATAGTACTCTATAAGAGAAAGAGAAGTGTGACAACTTCTCTCTTTCTTAACCACTTGCTGAAGAACGTTTATCTTCTGTGGCATCTGGTGATGGAGCAACTAATCTACTCAAAATCTCATCTTTTGGTCCCATAGCATAAATAACCCCATCTGACATGACGATCACTGTATTGACTGCAGATAGTAGCTGTAGCTTATGAGTGATGATAACAGTGGTAGTATTTTGCTCTCTTGCAACATTGATTGCATTAATCAAGCGCGCCTCTCCATTACTGTCTAAGTTAGCATTCGGTTCATCAAGCACTAAAAGCTTAGTATTACCATAGAAAGCCCTTGCAAGTCCAAGAAGCTGTTTTTGGCCACCAGAGAGTATTACTCCTCCAGGTCCTCCTATTGTTGTATCATACCCATTTGGTAAGCTCAGTATTAATTCATGTATTCCTGCAATTTTTGCTGCTTTGATTATTTCTTCAGGATTTGGATCTGGTCTCATGCGGGCAATATTAGCTTTAACGCTCGTGTTAAATAACTCAATATCTTGAGGTAAGTAACCAACATAATTACCAAAGTTCTCTCGATTCCAAGTATATACATCAGCACCATCTAGTCTGACTACACCTGATATGGGTTTCCAAACACCAACGGTTAGTTTTGCAATGGTCGATTTACCAGAAGCACTTGCACCAATAACACCAACAACATCCCCTGGTTCTATTACAAATGAGATTCCTTTTACTGTTGGCTTATTGCTCCCATAAGGAGTAAAAAATACCCTATCAAATTCCAACTTCCCTTCAGGCTCTGGTAGAGCCATAGTCTGCTCTCTTTTTGGGGATGTTAGGATAAGTCTTTGCAGCCTGCCATATGACATCCTGGCTTGATTTAAAAATTTCCAAGTATGAACTGCTGCATCAAATGGAGCCAATACTCTACCCATCAAAATCGAGGCAGCAATGATACTACCGGCAGTTTTGTGAGCTGTAATTGCAAGTAATGCGCCTGTTCCAATTACTGATATTTGCAGAGTTGAGCGTAGAAACTTAGTAATCCCAGTAATCACATTAGAACGATTCTGTGCTGTGACTTGCATTGCACGATTTTGATCATTCCGTTTACACCAATCAGAAACTATAAATTCTGACATACCCATAGCCTCAACCACCTCTGCATTTCTTGTTGCAACATCTATAGCATTAATATTACGTATAGTTTCTTCATTAGTCTCTCGCAGTATACGCTTAGTGGCAAGTTCATTCCATACTGCCATTGAAACTAATATAATGATCCCGGCAATAGCTATAAACCCTGTAGAGGTATGTATCATAAAGATCACAACAAGGTAGATTAACGACCATGGAGTATCGAATAGTGAAAATATACCATTTCCTGTAATGAAATTTTTTATTACCCCAAGATCTCGTATTGCTTCACCACTTGAAGTTGAGCTTTGCACTGATGTTAATCTAATTGACCTTACTATTAGGTCTGGTGTTGCAGTTTTATCGATCCAATCACCTATTTTTGCCATAGCTAAATATCGACAAGTTTCAAGCATTGCAGAACATGCAAACGCAGATAAAGTAATAATCGTCAGCATAACTAGTGTTGACACACTCTCGCTCGATATCACTCGATCAAGTACCTGAGAGGTATAAAGTGGCAAAAATAACATTAACGCATTAATCCCTGAACTAAACCAGAAAATGAACCAAAACGCACTCTTGCACTTCTCTAGACAAGTATATAGTATACTTTGCTTTAATTCCTTTTTTATTGACGGAGTGATTTCCACAATCTTCCTTTTATTTAATTATATGTACCATATATAGTTTTTATTTCAAAAGTATTAACAGTTATTGCCTTACCATATCATTAATGTAATAAAATATTAATGATATGCGAATATAAACTTTTTCATAGCAAGGCTATCTATATTCCTTCTTTACTTGCGATAGCCTTACCAACTGCTTACTACTCAATACTTAAATCTAAAAATTGATGCCATCAGAGTCAGTGACTACAATCTGCATCTATTTTCCTCTTTTTATATGATCAGGAAGTATTACATATTCCAATGATCTAGCTGTAATTGCTCTTTTTCTTATACAAGATGGACTTGAATATACCCTTGGTCTATATCTTTCGAATTCAAAACAGTCAACAGTAATCCCCTCCTCAAGGTTAGAAAGTATTAGAGATGGAGATTTACTAACTTCCTTATCACTCACAGGATTATTTGCACTACCATAACTCACATGACGCGCTGCACTATGATTGTTACCACACTCTTCTCTTGAGGTTGAACCGCTTGGATTAAAAGGAGTCGAAAATATTAAATACTCATTGGTATCACCAAATCGTTTTATCAACCTACAGTTTTCTTCATTCATTCTTGTAATATTCTCTTGATTAGCACCTTCTGATAGGCTTGATGAAGCAATAAGATCTTCTTTTTTCTTACTAAAGATACTGACTCTTTTTAGCTTGGTTGCAACATTCTTGAATTTGTTTTTCGGAGTTTTTGGTTTACTTTCTGAATCCTCATTTATAGCAATTACACATGATGGATTATCTAACTTGTCCATTATATTTTGTACTCTACTGTTGCATCTTACATACTGATCAAGCTTTTCTCCTAAATTGCCCAGAAAAGAAGAACTTCTTCTTTCTGCTAACACTGTACTACCACGCCTATTCATTTTCTGAGAAGAAATATCGAGTTTGTCTCTACTCTCTAAGCTAACTGCATGCATAAGCTTGTCAAGCATACTTTTCACTTGTAAAATGTCTTCTGAATTCTTTGCTAGTTGTTCCAATATTGCGTTGTATCCTTCTGAATTAGGAACTTCTACTATTGTCTTGGCTAACTTTCCTGTGACCTCTTCAATTCTGTTTATTTTTTCAGTATAGCTTCCTATCTTACGTTTAATAGGTTCTTTTTTAGTGCCAATCATGAAGTTGGATAACACAAATGGAAGTGATATAGTAGAAAAGATCATGAAAATAAAGTTAAAAACTTTTTCTATTATAGGTTTTGACTGCTGATTAAGTGAAATGTAAGAATAATAAACCACATTGAATATTAATATGCTTATGGTAGTGAATTCTAAACCCTTTCGGCTTTTCTCTTGATATTTTAGCTCAAGTTTATCATATTCCCTTTTGAGGTTTTCCCGTATTTCATAAAAAGAATCTAAAAATAACTTCAAGATACTTATATTTTTATATTCAAGAGCATATTTTAAAAATGTTTTTCCTTTATTATCTTTTATGTCAAAATTTATTTTCTTATTTATAATTTGCCCTCTGTCGATGGTTGTTAGGTATAATAAGGCTTTAATAGCTTTTTCCCTTAAGTGCTCATTTTGTTTACGCTTTTCTAAAACCAACTTTTTCAAAAATTGACCTTGCTTAAAATCCTCATCTAAGATTCTTTCAAAATCATTATCATGCATTACAAGATATTGTAATGGTGTTCTGTCAGATTTAGATACAACATTTAACATTTTCTCAGTATAGTGATAATTATCTGTCATAAAATATTCTATTACTTCAGCATTAAGGGTCATGGCAGCTAAGTGTAAAGGTGTAAGTTTATGATTGTTTGTGTTAAAGAGTTTTCTAATAGTTGATTTAGAAACGCTTTCAATAATATACTGAGAACATACTACGCCATCGGCAAGAGCAGCCATGTGTAACAATGTATTGTTGTTTTCATCACATAACACTTTGATGCTAGCAGCCACCTTTTTATCTACAAGTTCTTTTGCTACAAATTCAAGACATTCCTTATTGCTGCTCAAAACAGCTAAAAATAAGAACTCTTTTTGTGTATTTTGTTCTGGAAAAATACCAATTCGGCTTTTTTTTATCAAATACTTAACGCATTCTACTCTTCCACTGAGTATAGATAAGTGCAGTAAAGTTTGTCTATTTTCATTTTTTTTATCTAAAATCTCTTCTATTTCTCCTTTTTGTATAAGAGAGAAAAGGTGCTCAAGGCATGATTTATTGCCAACACGCGCTGCCATATGAAAGACGGTGTTACCGTTGCTATTCTCACGCAAAACCTCTTGGTAAACGTCAAATTTCTTCTCTTTCAACTTTTTTTCTATCATGCTTAAAAACGATAAATCAAGTTGGGCAGCAAAATGTAAAGGGGTGTTTCCTTCATTATTACTCTTATTTACTTGCATGCTTCTGTCTATTAATAGACTCACACATTTTTTTCTTAGTTCTGTTTCTGTATTACTTGATAGAGCTAAGTGTAGGGCCATATTTCCTTTGCGTGTTTCTGTGCTTAAATCGCAATCAGGAAATTTATTGAGTAAAAATGTTAGACAATCATACTTCCCGTACATTGCAGCCAAATGTACAAGATCTCTTCCATACTCACCTTTAGATTTAAGAATGCTATTTTCTATATTTTCATGAAATAGCTCTATACAATCTGCATTACCATGTATAATAGCAATATGTAAAGGGGTGTTACCTTGCTTATTTTTAACAATTTTTGTACCTAATTCACAAAACACTTTTATTAGGTGTTTATTTCCATTTTGTGCAGCTATATGCAATGGGGTATTGCCATCTACATCTTGTCGATTAATTTCACTTTTTAGCCTACCTAACAATCTTAGGTGCTCTATAAGAAAATTTATAGCATTGTCTTGGATTTTTGCGTTACCTGCAATCTTATGCAAAGGATTCTCATTATATTGATTTTTTAAAAATTGCACTTGATTATTGATGCAGAACCCTATGCACTCAGCATTCCCAGATTGGGCAGCATAGTGTAATGCGTTATTTAAATATTTATCTATTTTAATTTTTTCCCTATCAAAAATTCCTTTTGCCTTAAGTATTTCTCCTAAATATTCTAGGAGGATAAAATTTCCGCTTTTAGCAGTATAGTGCAATTCACTCTTATAATTAATGGTGCTAGTAAAGTGTGCCTCATTTTCCACTAGAGCTTCAAAGCATTTTTTCTTGCCAAATTTAGCTGCATAATGTAGTGGTGTTTTACCACTTCTATCTTTTACTGCTTCTTTAATGTTGAAATTAAACTTTTCTATTACAAAACGTAAAATATCTTCTCTACCCGATTCAGCTAAGTAATGTAGAAGCGTTTTATCATTACTGTCTGCAAAATTCTCCAGTTCTGTAATCAACTCTTTCTTCATACCAAGAATTAGAGATACAGCCATTTGAATATCACAATCTTTATTTCTTTTTTGTCTTTCTCTAATTCTTTCAATAGCCACTGTTAATAGCGAAGAACCATCATTACTTGTTATATTCCATCCATCTTGACGAAATTTTTCAGCTAATGAATCACTTATACTTTTGGGTTTGCGTTCCAAAATTTTGCTTTTTACATCATCAAGATTGTCAGCATATATATTATAGTTTTCTTCTTGAGTTGCTTTATTGATATAATCATACAGACTTATTAAATCTTGCTTATTTACTTCATCTTCTGAATTGACCTGTAATGAAGAAATGTCAATCTCGCTAACTGCTCTGACCATACCAACAGCTCCCGCAGTAAACAAACCTGCACTGAGTGTCTTTGTACTAGATTGAGCTTTGAAAACATTAGTAATTTTGTCAAATTTATTTTTTAACATACTTTACCTCATAAATAATAATGCCGGTAGTGAATAAGGCTTTCCACTATAATTTTTAAGCCTACGAAAATTCACTAGCGGCCGCATTATATAGTGGATAATTTTTTGTGCTAGTAATATTTTTCTAATTCCCACTTTGGCCTTGGTGCAAAGTCAAGAGAGTCTACATAGTTTCTCTGTAACCTTTCAATTCCTGTCCATCCAACCATCACTGCATTGTCTGTACATAAATTGCTTGGAGGAGAAAGCACGTTCAAGTCTATGTGCTTTTTTAATCTCTCTTTCAGGAAATTATTTGCTGCAACTCCACCAGTAATTACAAAATCATTAATTTTAATATTTAAGGATGAAGCAATAGTAATTGCATTTTTGACTCTATCAAGTAGTATGTCGCTGACACACTCTTGAAATGAGGCACACATATCACATACATCCTGTTCATTCATTACAAGTTCTCGTATTAAGTTTTTTACTGCTGTTTTAATTCCAGAAAACGAAAAGTCACATCCGGAGCGTTTTGTCATCGCCCTTGGCAGTTTAAATCTCATACCATCACCTTTTTTAGCTAATTTTTCAATCAATGGACCTCCTGGATAGCTTAGACCCAGCATCTTAGCGACTTTGTCAAATGCTTCTCCTAATGAGTCATCAAGCGTTTCTCCAAGTTTGATGTATTTACCTACATCCTGTGCAATTAAAAATTGACAATGGCCACCTGATATCAGTAGGACTAAAAACGGAAATTTAACTTCATATAGTAGCCTAACAACTAACGCATGTGCTTCTAAGTGGTTAATTGCAATAAATGGTTTTTGCGTTACATGTGCAATTCCTTTAGCCATCATTGTACCAACTATTAATCCACCTATGAGCCCTGGCCCTGATGTTGCTGCAATTGCATCTAGATCATAAAAGTTGAGGTTAGATTTTTCCATAGCATTTTTGATTAAACTACTTAAATGCTTCATATGGGCACGTGATGCTATTTCAGGTATTACTCCACCACGTTTTTTATGCTCTGCCTGAGAAAGAATTTCGTGAGCAAGAACTTGCTTGTTGCTATTTACAACTGCAACTGCAGTTTCATCGCAGCTTGTTTCAATAGCTAAAATAGTCTTCATAAATACTTTGATTATAAAAAACTATACCTTGAAATGCTGTAGAAGTTAACTGGAAAACATATATACCTTGAGCTAAATCTACACTATTACCTATTTTGCTGACTTATAGATGCAGTTCTAGATCAAATAGCGGCCTTCCTAAACCCTTTCCATGAATTAATCAGCAACTCATTTATTATATTCTCTTGGTCAGACATCTTAATTTCTTTCTTTACCCTGTAATAAACCTTTTGCCAATTTCCAACTTATGGGATAAAATCGCTTTCATTATTAAAAATCATTAATAATATAAGAAGAATTACTAAATTCTATTCTTTTTGTTGAAGATATATCAAGAATCTCAAATTCTGTACCCACGTTTTCGACACTGGGATCCAGCTTCTATGCAACTTAATTAGAAACGTTTGTTTTAGCATAAGACAACTACCTTTAGCTCATCAGCTCAGTTATAAGCAAAATTTCTGGATTCCAGTGTCAACCACTGGAATGACACCATTTGCTGTGCAATTTACCTCCAAAAATGAATGTTCGTACAGCTATAGATTAAAATAAGCTGTTTTGAAAGGTTTTGTGGCGTGCTAGAGTTAATATAGACTGGTGGAGGCAAGCGGGATCGAACCGCTGACCTTCTGCGTGCAAAACAGATGCTCTACCAGCTGAGCTATGCCCCCAACTTTTGCTTAAAGCATAAATCACTCAGGCTGAAATGCAAGAAATATTTATTTGTGAGACTATTGCTAAATCGTGCACAAATTCTGCATTTATGTATAATTCTCTATCTTTTTAGAGTTGTATCTCAGCTTTGCCAAATAAATCTGTTAATTAACAAGAAGTTTTCCTTCAAAAATTTTTAATTAAATTATCACTAACGCAGTATATTATATAATTTATTTAACCACGCATGAAAATTTTAGTTTGATTAAAACAGATAAAAACTATATTACTGTTTAGTATAGCTGAAAAATAAAATGATCCCGTAGCTCAGCCGGTAGAGCAACTGACTTTTAATCAGTGGGTCACGCGTTCGAATCGCGTCGGGATCACTTAGAATCTTAAAAGCATGCTAAAAGAACAGGACAAAGTATTCATAAACTTAAATGGTAAAGAAACACCACTACTTGAGGGTGCAAAAAAACGTGGTAGTTGGCAAAAAACAAAGGAATTACTGGATTTAGGATCAGAAAAAATCATTGATGAAGTAAAGAAATCTGGCTTGAGAGGTCGAGGGGGTGCAGGATTTTCTACTGGCCTCAAGTGGAGCTTTATGCCTAAAAGTCCTTCAAAATCATATTTAGTAGTCAATGCAGATGAGTCAGAACCTGGTACATGTAAAGATAGAGATATACTGCGATATGAACCACACAAGCTACTTGAGGGAATTCTCCTGGCTGGAAGAGCAATCAATGCGTCAGCTGCGTATATTTATATCAGGGGTGAATTTTATAATGAATATTTAGTTCTAAAAAAGGCACTTGAGGAAGCCTATAAAGAAAACTTAATTGGAAAAAATGCCTGCAAATCAGGTTATGATCTTGATGTGTTTATTCATAGGGGTGCAGGAGCTTATATATGTGGAGAAGAAACAGCTCAACTTGAATCAATTGAAGGAAAAAAGGGCTTTCCTCGAATGAAACCTCCATTCCCTGCGGGTGTTGGACTTTTTGGCTGCCCAACCACAATAAACAACGTTGAAACTATAGCCATAGTTCCAGATATTCTAAATCGCGGAGGAGAGTGGTTTGCATCTCTGGGTAAACCAAATAATACTGGCACTAAGGTCTTTTGCATTTCAGGGCATGTAAATAATCCATGTAATGTTGAAGAAGAGCTCGGAATTTCACTGCGTGAATTAATTGAAAAATACGCAGGTGGAGTGAGAGGAGGTTGGGATAATTTACTTGCTGTAATACCTGGTGGGTCTTCAGTCCCATTAATTCCAAAATCTATATGTGATACTATTGAAATGGATTTTGATTCATTAAGGGCTGCAAAATCAGGGCTTGGTACTGCTGCTGTAATAGTGATGGATAAATCAACTGACATAATAGCTGCAATAGAAAGATTATCACATTTCTATATGCATGAGTCCTGCGGACAATGTACACCATGCCGTGAAGGCACTGGATGGATGTGGAGAATTATGAGAAGAATGGTAGCAGGAAATATTAAACCTGGTGAAGTAGATAAGCTACTTGACCTTACAACTCAAATAGAAGGGCATACAATTTGTGCACTTGGCGATGCTGCAGCTTGGCCAGTTCAAGGATTAATCAGACATTTTCGTCATATAATTGAAGAGAGGATAGTAACTTAACTTATATTTTTAAATGATTTTACTACTTAGCAGCTAAAGTTAAAGAATATTGATTTCCTTCCCTTTTAGGTGCTAATTCTACTTTTGCAATATCTTCAGCGTCTCTAATTAGCCGTTCTAATTTTTCCAGTCCAACTTCAGTGTTTATAAGCTCTCTCCCTCTAAATCTCATTGTGACTTTAATTCTATGTCCATGCACAAGAAAATCCCTTGTTTGACGCAATTTTGTTTCGTAGTCGTGATCACCAATATTAGGACCCAGTTTAATTTCTTTTATAGTTAATGTTTTTTGTTTCTTTTTTGCTTCACTTGCCTTCTTTTTTGCATCATATTTTTGTCTGCTGTAATCCAGAACTTTACATACTGGAGGAGTTGAATCAGGTGCAATTTCCACCAAGTCTAGCCCGATATTCTGAGCAGATGCCAAAGCTTGTTCTATTGGCACAATTCCGACCATTTCACCATTATGATCAACTAAGCGTACCTCCTTAGCTGTGATGAATTCATTAATTCTATTTTTATTGTTTTTTTGTATCTGCAAACTTTAACTCCCTAAAACTTAAATTAATACTTTTTAACAGCAATTCAGTAGCCTCTTCCAAAGAAAAAAACTCCTGTCTTTCCGATCCTAAATTTCTTACTGACACAGTTTTACTTGTAACTTCATTTTTGCCTATAATCCATAATATAGGAACCTTGTTTGAACTATGCAAACGTATCTTATAACTAATTTTTTCATTGGTCAAATCAGTCTTGACTCTCACACCTTGTTCTTTTAAAACGTTGCTGATTTCTGTGGCGTAACCGTCAGCCTCATTTGTAATGGTCAGAATAGCAAGCTGTGTTGGAGCAAGCCAAACTGGAAATTTTCCTGCATAATTTTCTATTAAAATTCCAATAAAACGCTCAAAAGTTCCAAGAATTGCCCTATGTAACATGACAGGGTGATGCTTGTGCCCATCTGCTCCTATATAAAAAGCTTCAAGCCGCTCCGGTAAAATAAAATCAACTTGCAACGTTCCGCATTGCCAATTTCTTCCTATTGCATCTTTCAAAACAAACTCTAACTTTGGACCATAAAATGCACCTTCACCAGGGTTAAGTTCATAACTCAAGCCCGCTTTTTTCACGGCTTCAAGCAGCGCTTTTTCAGCTCTATCCCACACTTCATCATTACCTGCTCTAATATCTGGACGGTCTGAAAATTTCACAGAAATTTCATTGAATCCAAGCTCTGAATATACTTCTTTTAAAAGGTCACAAAATTTTACAGTTTCAGAATTTACTTGTTCTTCCATACAAAAAATGTGTGCATCGTCTTGCGTAAAACCACGCACTCGCATCAGTCCGTGCAATGAGCCTGAGCTTTCATTCCTATGGCACGTGCCAAATTCTGCCATACGCATTGGTAGATCACGATAGCTTCTGGTGTGAGAATTAAAAATCTGCACATGACAAGGGCAATTCATGGGTTTTATTGCTAGCTTTTTACTTTCAGATTCATCAATAATGAACATATTTTCACGAAACTTATCCCAATGTCCCGATTTTTCCCACAGCTCTTTGCTTACTAAAATAGGTGTTTTTACCTCAAAGTAGCCATTGTTCATTAACTTTTTTCTGATGTAAGACTCAAGAACATTATATAAAGTATATCCCTGTTCATGCCAAAAAATCTGCCCAACAGCTTCCTCTTGAATGTGAAATAAGTCCATATCCCTAGCGATTTTGCGATGGTCGCGTTTTTCTGCTTCTTCCAGACGTTTAAGATAAGTATTTAATTCATCCTTATTTCTCCACGCGGTGCCATATATTCGCTGCAACATTGGGCCCTTAGAATCACCACGCCAGTATGCTCCTGCAACTTTCATAAGCTTAAACGCTTTAACTCTGCCAGTTGAAGGAGAATGTGGACCGCGGCATAAGTCAACAAAATCGCCTTGCCTGTAAACAGTTAGGTTTTCACTTTCTGGTATGGAGGAAATAATTTCAACCTTATATTTTTCGTCTATACCACTAAAGAAATCAATTGCCTGCTTGCGAGTCCAAACTTCTCGAACAAATCTGTAGTTATTTTTTATAATTTCCTTCATTTTTTTTTCTATTGCAGCAAGATCGTCCGTGGTAAAGGTACGATCTGTAGCAAAATCATAGTAGAAACCATCTTGAATTGTTGGCCCGATAGTAACCTGAATATTAGGAAAGAGTTCTTTCACTGCCTGGGCCATTATATGAGCAGCATCGTGCCTTATTATGTCCAAACCCACTTCGTCACTCAGTTGTATCACCTCTATCTCTGCATCAGATTCAATTTCACGTGAGAGATCATACAACTCACCGTTTACTTTCAATGCAACTGCTTCTTTCAAAGCATCCGGTTGTAATATATCAAAGCCAGTGACTCTACCACTGTATTCTTTTACTTTTTGTTCGGTTGAAAAGGTAACTTTTATCATTCATCAGACCTTTTGTCATCCCAGTGTGTGACACTGGGATCCATGTTTCTTTTTTTTCTAGATTCCAGCGTCACGCGCTGAAATGACACCAAAAGGTGAGCTACTGATCTTTCACTTAAATAACAGCTGTACAAGAGATCTATTACATACTTGCTGTAAGAAATTTTAATTGTTGACATACCTAGTTAATAATACGGCCTGTTCTTTTTTAACCTGAGTGCAATTGCTTCTTCCCAAACTTCACCATTACGCAATAGCTTTTCTTTATTGTACATTAGCTCCTCTCTTGTTTCAGTAGCAAATTCAAAGTTAGGACCCTCTACAATTGCGTCAACTGGACATGCTTCTTGGCAAAGTCCGCAGTATATGCATTTTGTCATGTCAATATCATAGCGCGTGGTGCGACGACTACCGTCTTCTCTTTCCTCTGCTTCAATAACTATTGCTTGAGCAGGGCAGATAACTTCGCATAATTTACAAGCTATGCATCGTTCTTCACCTTTTGGATACCTACGCAACGCATGCTCACCACGAAACCTTGGACTTAAAGGGCCCTTCTCCATAGGATACCTTAAAGTAACCTTTGGCTTAAACATATATTTTAATGTAATAACAAACCCTTTAATTAACTCTACAAAAGACCAATACCAAGCTAATTTCTTAAGCATAAAATATTTAAAATCTATGTTGATAATTATAAATCATATTATCAGTTTTCAAAATAAATATTTTCACCTGAGTGACCTTTACAGTTTTTTATATAATGTATTTATTAATATGATATTACTATAAACTAGCAAGATGGATAAAAATTTTGAATATTTTCAAATTAGGTATTTTGGTTTCTTAAATTGCTAAGTAGTTTATATAAATGACAAACACAAATGAAACTATTTTCGCTTTATCGACCGTATTGGGTAAGTCAGGAGTTGCAGTAATCAGAATTTCAGGCAACTACGCGCTTAAAGCTTTAAATCATTTTCATATTAAGAAAGAAATTAAACCAAGATTTGCTACTTTAGTTGATCTATATGATGATTCCAATCAATTGATAGATAATGGAATAATCATCTATTTCCCTGCTCCAAACAGTTTCACTGGCGAGGACGTTATAGAGTTACAAGTGCATGGAAGCAAGGCAGTCATAAAAATCATCTTGGAGGAATTATCAAAAATTTTTGTTATGGCCAGGCCTGGAGAATTCTCACTTAGGGCTTTTCTAAATGGTAAATTTGACTTAACGCAAATAGAAGGGATTGCAGACTTAATTGATGCTGAGACGAAAATGCAAGCTAAACAAGCGATTAAGCAGATATCGGGAGAATTGGAGAGACTATACAGCAATTGGAGACAAAGATTAATAACGATACAATCCAAAATCGAAGCATATATAGACTTTCCAGAGGACATTTGGGCAGAAAAAAGTGAATTGAAAAAAATTAATAATGAAGTGCAATCTCTCGTGCAGTTGATACAAGAGCATTTAAATGATAATAGACGGGGCGAAAGGTTGCGTGAGGGTTTACATATTGTAATAACTGGTGAACCAAATGTCGGTAAATCAACTCTGTTTAATTTCTTAGCCAAGCGTGATATTGCTATTGTTTCTGAATATGCAGGCACAACAAGAGATATACTTGAAGCTCATATTGACATTGGCGGATACCCAATCATTCTCTCTGATACTGCTGGAATTCGTGAGAGTTCAGATCCAATAGAATCAGAAGGTATAAGTCGAGCGAAAAAAAGGTCTTTTGAAGCTGATTTAAGAATAGAACTATTTCCTTTTGAACAGCGTCATAATATCAATTGCAACGTTGTAAATAGCGATACTATTTATGTATTGAGCAAAGCTGACGATGTTATCAATGATCACAATATAAAAGTTAATGGCATAGATCTTTTACCCATTTCTATTCTAAAGGGAATAGGTACAAACAAATTGATCTCTCTCATAAAAGAGAAGGCAAAGGAAAAATTTGGGCATGATAGAGACACTCCTGTGATTACTCGGCAAAGACATAGGAATCACATGCAGAAAGCACTGGAACATTTACAGCGTTTTAATATCGATAATCCAATTGAGTTGATATCTGAAGACTTGAGGCTTGCTGCATTTGAACTTGGTGCAGTGATTGGAATTATTAATGTTGAGGAAATATTGGACAGTATATTTAGCAACTTTTGCGTGGGCAAGTAAAGCTTTTATAGATTGCTTAAAATCAAATATTGTGATAGAAAAGAAATGGACGGATGGCCGAGCGGTTTAAGGCACCAGTCTTGAAAACTGACGTACGTGATGAGCGTACCATGGGTTCGAATCCCATTCCGTCCGCACATCATCTCGCTACGATAGCTGATTTTTAGAGCTTATTTGGACTATGTGGTTCATAACGCTGGAAATCTTATCTAATCTAGCCACATCTTTTAAAAATACATCCCTTTGTAAATTGACCTTGTTAGCAAAGAAAGCTAATATCTATAAATAGATCACCATCTGAATATGGAAACCGATATCGTAATAATAGGTGCAGGGCCTGTTGCAATATTCACTGCTTTTCAAGCGGGAATGCTTGATATGAGATGTCATATAATAGATGTTTTGGATCAAGCAGGAGGACAATGCACAGCTCTTTACCCAGAAAAGCCAATATATGATATACCTGGTTATCCTGTAATTACTGCCCAAAAATTAATTGAGCGACTAATGGAGCAAGCTTCACCATTTGAGCCTGTTTACCATTTAAGTCAAAAAGTGGAAAAGATTTCAAATAACGAAGGTGAAAACTTTATTATCATAACAAGCATAGGTACAGAGGTAAAATGCAAAGCCGTTATCATTGCTGCAGGTAATGGAATGTTTGAACCTAACCGTCCACCCTTAAGTGGTATATTAGAGTATGAAAATAAATCTGTATTTTATAGTGTAAATAAAATTTCTGATTTTCAGGACAAAACTATAGTCATTGCAGGGGGGGGTGATTCTGCGGCTGATTGGACTGTAGAACTTTCTAAGGTTGCGAAGAAAATTTATGTGATACATAGGAGAAAGGAATTTCGCTGCACTCCTGAAACTAGAAATAAATTAGAATCACTTGAAAATGATGGAAAGATAGAACTGGTAGTGCCATATCAATTACACGAACTAGCAGGAGGTAATGGGCAGTTGAGAGCAGTGATAGTAAAAAACATTGCCTCTAAGGAAGAAAAAGAAATATCCGCTGATTTTTTGCTGCCATTTTTTGGATTGTCAATGAATTTGGGTCCAATAAATAATTGGGGTATAGAGTTAGAACATGGCCGCATAACTGTCAACCCAGCTACACTTAGAACCAGTAGAGATAGGATATATGCGATTGGAGATATAGCTATTTATTCAGGCAAACTAAAGTTAATATTAAATGGTTTTGCTGAGAGCGCAATGGCTTGTTATGACATATACAAAGTAATCCATAATTCTCCGGTTAACTTTCAATACTCAACTTCAAAGGGAATTCATGGAAGTAAAGAGCAAGGACATCCATGAACCTGCATGCAATTACCTCAAGCATAAGGGAATACAAACGAAAAAGATTACTTTACAAATTTTGCCAACTCCCTTACTATGATATGTATAACAATGTTACAAAAAATAATATCATAGAATTCAAGAAGACGATTTCTAGGGGACTACTCATATATAAAAGGCCGAATCTTGTTAGCTATTGAGATGTAAAAGGTAAGCTAAATTTTTACAAGGAAAAAACAGCAATTGACTAAAAGAGAGGGCTAGACGAGGCAACTTAATTGGTTTGCTATTTCAACTACCATAACTAAATCAACAAATTTGGGGAAAAAATACCGTGTTTTGAGAATCTTATTACCGACATATAAAATTTTTCTTGCGTCTTTTCAAAGAATAAAACATCTTAAATTAAGAATATTGATAATTCTTTATAGGGGGTATTATGCACGTAGGAAATTCTAATAGTCAGCAGGTAAATCAGAATTTGCTGTCTTCTTCAGCTAATTCCTCTGATGAGGAGTACTGTGATGCTAGTGATAATCCTAGTAAGATTGAGAGATCTACTATATCTTGCGAAAGTGATTCTGACCTGGAGTCTATTCCTACTGTATCACATTTTAAGCAGCATACTTGGAAAGACAGCAAATCTAAAAAAGTTGGCCAAAGTAGCTTTAATGAAAATAAGGGAACAAGGAAGTCATTTGGTAAAAATGGATATATAGAGGGACAATGGAAGAACAATCATTTGATAGAACTAGATTCGTGTCAATTTACTCATCCACATAATAATAAAACAGTTTATATCAGGAAACAAAGTCCAGGTTATTTATTTACTTTTGATCAGGAAAACTTTATTGCAAGAGTGAGCTTCAACAAGATTGAAGAGTTGGATTTTGCTGGGCATTCTACAGATATAAAACGAAATTTTCTTAAAAAGCTTAAAATTACTAAAATTATAGAAGATGAATTATTAAATAACAGGGATAAAGCTTATGAACAATTTAAACAGTTTTTGCAGGATAGAAGTGGTAAAACTGCAGATAATCTTGAGTATGCAGAGGATCTTTTTCAGTTTTCTAAAAGATTAGAAGATTGGAGAAAGTTCTCTAGTAATATATCGATATTAGATGATGTAGTTAATAATCAGAACATTTCACGCAAGACAAATAGTAGTAGTCAACAATTGCTTAATAGAGAAAGAGCTCTGGATATAAGAAAGAAAGAGTTTTCTCGAGTTGATCAATTTTATACAAGGGATTTGCTGACAGGATTACAACAAATCTGTAAAGATGGAATAAATAATCACGGAAGTATCTTATATGACAAATATCTTTGGTCTATTTCTGTAATGGCTCCATCTGTTATGGTAGATCATTTATCTGACTTGCATGATAAATCGGTATTTTATATCAGTAATAAAGATATGGAGTTGTTTGCAGATCTTGTTGATATGATGAGTGAGCAACCTTTCCCATACGCGTCAAGTTAAGAGGTAAGTGTAAGGGAATTTAACGAACATAGAGTGGATATTCTAGTTTTTCTATACTT
>NODE_6_length_23237_cov_26.405743
TTAAGCACTCCTTTTAGTTAACCTTGATTTTACTCACCCTCCTTTCCTTTTTTTATCACTTGATTCGCAGCAGGTCTAATGTTTGCCCACCTGAGTGCCATTACTTCAGTAATTGCCAATATCATGGTTATTGCTGTTGCTAAAGATGCAGTTGCAACCGTAGCTTCAATACCCATCTTTGTTATAGGTACTATGTTTTTTAATTTCCATATGCTTGCAGTCATAATTACTTCCTCCTAATTAAGGTTTATAGAAAGTTAATCGTACATTAACAATGCACACTAGTCAAGTATTTTATTAACAATTTAATATTTTATCTACTTTCTAAATTGCTACTAATTATATAAGATTGATACATGATAAATGGCTGGCTCAATTTTTATAAACCAATAGGAATGAGTTCTGCGCAAGCTGTAACTCAAATTAAAAGGATTTTTGGAATAAAAAAAGCCGGCCATTTGGGAACACTTGATCCTTTGGCTTCAGGTGTATTACCGATCGCTCTTGGTGAAGCAACAAAAACTATACCGTATTTATCTTGTAACTTAAAGGCATACAATTTCACAATCAAATGGGGAAAGCAAACAACTACGGACGATTTAGATGGTGATATTATGAGAACTAGCACTATAAAACCTGAATATAACCAAATAAATTGTGCAATTAAGGATTTTATTGGTGAGATAACACAAACTCCTCCTCAATTTTCAGCAGTGAGAATCAAGGGAGCAAGAGCATATAAATTAGCAAGAAGTGGGCAAAAGGTAAATATAAAGCCCCGTCAAGTCAAAATACATGAACTGAAGCTGATATTCTTGGACACTATAAATAATAGTGCTGATTTTTCTATGATCTGTGGTAGCGGCGTATATGTAAGATCAATTGCAAGAGATCTTGGAATTGAATTAAATTGTTTTGGACATATTACACAATTAAGAAGAACGATGGTAGGTAATTTCAAGGAAGATGAATCAGTAACAATCGAGCAAACTGCACAATTGCATAAACATTGCAATTCGGACTTACCAGTAGGATGTCATCCCAGTGCCCAGACACTGGATACAAATACTTACAAATCATGTAATAGACAAAAGATTCTAGGAGCATATGTCAAAAACAATGTTCGTGATGCAATAAGCTTGATCCCAGTGCTTGACACTGGGATGACAGAGGGAGGTGGGATGGCAGAAGATGATGGAGGTAATACAAAAAGTTTCATCATCCCCATTGAATCTGCTTTAAAATCGATGTTCAAAGTTGAAATTTCCTTAGAGGAGGCGGAGAAAATCAGAAAAGGTCAAGAAATTATATTAAATAACTTGCGTGGTTTAAAGAATTATGATATTTTTTGTACGATAGTGGGTGATGTGCCCATTGCAATTTGCAGTTTTACTCATGGTTATGTGAAGCCTGTTCGTGTTTTTAATATTTTGAAATGAGGTTTAGATGTCAATAACATCCAAAAAGAAAAAAAGTTTGATTAGTACATATGCAATTAAAGAAGATGATACAGGTTCATCTTTTGTACAGTGTGCAATTTTAACCGAGAGAATCAGTAATTTAACTGAGCATTTTAAAACGCATAAGCATGACCATAATTCTAAGCGCGGTTTACTTGTATTGATAGGTAGAAGGCGCAAGCACTTAAATTATATAAAACGTAAATTTGGTAATGAAGCCTATCAAGAGTTAATAGAGAAGTTAGGCATTAGAAAATAATCGAGGAATTTTGTATGTTTGAAATTATAAAAAAATCTATAGATTGGGAGGGGCGTACCTTATCTTTAGAAACTGGGAAAATAGCACGTCAAGCTGATGGTTCAGTAGTTGTAAATTATGGAGATACTTCTATCTTAGTCACTGTTGTACGAAAAAAGAAGGAAGAAAGTGTTGATTTTCTCCCTTTAAATGTACAGTTTATTGCAAAAAGTTATGCCATGGGTAAGATTCCTGGTGGTTTTTTCAAAAGAGAAGGAAAACCATCTGATAGAGAAACTTTAATTTCAAGAGTAATAGATAGAAGTATAAGACCGTTATTTCCTGAAGGTTTTCATGATGAAATTAGTGTAGTATGTAATCTATTAACTTACGATACGGTCAATTCTCCTGAAGTACCAGCATTGATAGGTACCGTCGCAGCTCTTGCAATTTCTGGTGTTCCTTTCCACTTTACTATAGCTGGAGTTATGGTCGGTTGTGATGAAAATAACAATTATATACTCAATCCTTCCGTTCAAGAGATGAAAGCAAGCAACTTGGATCTGTTTTTGTCTGGTGATGAAAATTCGATCTTAATGGTCGAATCGGAAGTCAAAGAGCTCTCTGAAGAAAATGTTTTGAGTGCAATAAAATTCGGCCATGAACATCTTCAACCTGTTATTAAGCTTATAAAAGAATTTGCTGATACAGTAGGCAATAAACCTGAAAGCTTTGCTCCTGTTGATATATCAGATATAACTCAAGAACTTGAGAAATATCGCAAAGACTTTGAAGAAGCATATTCAAAAACAGTAAAACAAGAGCGGGTTCAAGCTCTAGAAGTGGTCAGGAATAATATATTGAATATTCTTAAAGAGGCTGGAAAAGACGAAAAGTTAATTACTTATGCAGTAAAAAGCTTTGAAAGATCTTTAGTGCGTGAAATGATTAGAAAGAAAAGTGTGAGGATAGACAGCCGTAAGTACGATGAAATACGCCAGATAGAAATCGAGGCTGACATTCTACCAAAGACTCACGGTTCTGCGCTATTTACAAGGGGTGCCACTCAGGCATTAGTTGTTACTGCTCTTGGTACTACACAAGATGAGCAAATTGTGGATGACATTGAAGGGGATAGACGTGAACATTTTATGTTGCATTATAATTTTCCTCCATTTGCTGTTGGAGAGGCTTCTGCTATACGCGCACCAGGAAGGAGAGAAATTGGTCATGGTAAACTTGCTTGGAAAGCAATTCATCCTGTTTTACCTGATAAATCTGAATTTCCTTATACAATAAGGGTAGTATCTGAGATTATGGAATCTGATGGTTCTTCTTCTATGGCAACAGTTTGTGGAACTTCAATTGCATTAATGGATACAGGTGTACCAATAAAGGCTCCCGTTGCAGGAATTGCTATGGGTCTCATCAAAGACAAAAATGAGCATATAATACTTTCTGATATACTGGGCGATGAAGACTATCTTGGTGATATGGATTTCAAAGTAGCAGGAACTAGCGAAGGGATTACAGCACTGCAGATGGATATGAAAATTCCTGGTATAAGCTTTGAAATTGTTGAAAAATCTTTAGAACAAGCAAAAGTCGGAAGATTACATATCTTAGAAAAAATGAATGCAGTAATTTCAGAACATCGTAAGGATATAAAAGATCATGTACCAAGAGTGTTATCGTTTTATATAGATAAAGATAAAATTTCTGCAGCTATTGGTGCTAAAGGAAAAAATATACGCAGTGTATGTGAAAGAAGTAATGCAAAAATTGAAATAGGGGATGACGGTAAAGTTTCTGTTTTTGCCATTAGTAGTACTGAAGCTGAAGCTGCAAAGGATATGATGATTGATTCAATAACAGAACTAGAACAAGGTTCTATAATTGATGCTAAAGTTGTAAAGATAGAGAAGTCTATTGTAGAGTTAGAACTTCTTAATGGAAGAAAAGGAAAAATGCATATAAGCGAGGTAGCTAATCAACATGTAGAGTCCATTGAGGATATACTTCAACAGGGTGATACCTTCAAAGCTTTGGTAATTGACTTTGAAAAAGGTGGATGTCCAAAATTATCAAGACGTCGTGTTGATCAAGAAACAGGTGAATTTTTTGAAGGTAAGCTTTACAATGAAGAAAGGAGAGATGGTTTAAATAATAGGGATAATTATTATAACAACTCGTTTAATAAAAAACCTGGAGATAATTATCATAGTAATAGACCTACTCGTCCTCGTTCTGGTTTTAGTAATAGAAACAGACCAAAATTTGGTAATAATGACTCATCATCAGGTTTCTATTGAGGTTGAACTTACTTTCTATTATCTCAGTGTCGAAACACTGGGATAATAGGAATTTTTAAAACTGACAAGATAACAAAAATGGTTTGTGTTATCTGTAGGGTTATAACGAAAGATTTTTAAGATCGTTTATAGTCTTTTTTACGTCTTCAGCTTTAAATATTGCTGATCCAGCAACTAATATATTTGCACCTGCTTTTATTACATCAGCTGCGTTAGAAAAGTTAACTCCACCATCTACTGAAACTTGTGTTTTAAGATTACGGTCCTGTATCATTTTCCTCACGGTAGATATCTTACTCAACTGCGAATGAATAAACTCCTGTCCTCCAAATCCAGGATTAACTGTCATAATTAGTACAATATCTAGCTCATGTATTATATATTCAAGCACGCTTGGAGAAGTTGAAGGAACAATTGAAACTCCAACTTGTATTGTTTTTTTTGTATAATTTATGTCTTTGTATGATTTTATCTTTCTTACTAGCCTCTCAAGATGTATCTCTGCTTCTGCATGTATAGTGATAATATCAGCACCAGCATTTATAAAACTTTCAATATGGTTACCAGGAGATTTAATCATTAAGTGTACATCAAAAGGAAGATTGCTATATTTACGTATCGCAGAGATAACATTCGGACCTATTGTAATATTTGGAACAAAATTTCCATCCATAACGTCTATGTGTATATAATCTACATTCAAGTCGCTAATTCTTTTTACTTCCTCTCCTAATTTTGCAAAGTCTGCTGAAAGTATAGAAGGTGCAATTTTAATACCCATAGACTACTTTTTACCAAAAATAAAAAAAAGTAACTTATTTTTTAAACTCTGTCATCCCAATACTATATTAATCTTATTTAGAAATTTTTGTATCCTTCCAGATGCATGTGAAACCAGTCCTTTATTTTTCTCTGCCCATTCATCTTGCCATCGTAATACTCATTAGACTTCTTTCTTCGCCTCTTCTAAATATTCCAATACAGTTTCATGCAGCGCAGTCCAAGACATTTTCTTTTCCATATTCGGTATAAATTTTTGTTTCCAAGTGTCCTTAAATTCTTGGAACCATTGTTTTTCAAAATTTTGGAAATCAGGTAAAATTTTCGACCTAAACCCATTAATTAAATTCGAGACTTCTATAGCCTTTTCAGGGCTTATAGACTTAAAAGACAATATTTCATTCTTTAAAACATCTAGCTTCTCAAATGAATTAAGCTTAAATGGAATATAAAGCGAGGATCTTATATTATACCTTAGATAAGAGTCGTAATATAGCTTAATCTTGTACATGAGCGTAGCAAATGCACTAGAAGAAATATTATTTTCATATTCTGCAAGAGAAGATAATAAACGCTTGTAATCCTCTTCATTCAAAAATGGTGGTTGTAAACTTGATTCAATTTTATTATTAAAAGATGTGAATCTGTTGAAAATACAATTGCCATATTCGCTTAAAAATTCAGGCAAAATATCTTCCTGTTCTAATTTTAGAGGCAAGTCTTTTCTAATCTCTTTCGGCAAATGATGCATTGAAAACTGATTAATAACCCACGCAAAATTCTCATCAAACTCATTTGAGTAATCAGCATTATTGTCAGCTTTACCTTCTTTATCATTCCAAGGCAGTATTTTATAAAAAAAATTGTTCAACCTTTTTTTTAATTTCAAAATACTTTCACTCTTATCGCCTACCTTATATAAAACCTCTTCTACTTTTTGTCTTGCGTCTTGAGAACTGATTCTATCACCTATATGCAGTCCAATGCCATTTCTCTCCAATAACTCCCAATCAAACAACTTATGTGGGTCAGGTTTACGCATTGCGTAGCCTTCAATGGCTGAGTTATATACTATAGTACCTATTTCAGCGTGACTAAATATCATATCTTTTCTAATCTTAAAGCGCTTCATGAGGTACAAAATCAGATCTTTGACAGATTTCATTTGCTCTTCTGGAAAAGGCTCAAGCCCTGTGTTTACAATCTCTATACCCATAGAATAATCATTCAGTTTTCGTAGCTCTTCAACCACATTATCTACTTGAACTTTCGCATAACTTATACCAGCATGCCATGCTCGTTTTTCGAGTGGAACCATCAGAGTAATGCTACCATCCCTATCAACAATAAGCTGTACTGATATACCTGAAGAATTTAATGCGCATTTTGTGCTTTTTAATGTTGGAGATTCGGTATGATGCACTACCACCATCAACACTTTTTTGCTTTCTCTATCATCATAATTTGAACTTGGTGCAGGATCTAAAAATATTGGATTCTTTAATGATGTTTTCAAATCTTGAAAATCGTTCTCGATATCAATTAAGCAAGATTGCTGTCCATATACAAGAGGCGCTACAAGCAGCAACAGAAATAAAACAGACAAACATTTTTTTACTATAAGTCTCATGCAGCTTTACAAATTGCCCACAATATAACTAAATTAACATAATACGCATAAAATGTTTACTTTTTTTCAGCTAATCAAGGCTTGCTACAGCTACAATTAGTACTTTTATCATTACATTTTGGTGTTAAGTCAGGATAGAACGTAAGTATAGCGTCATTCTTTCTCACAAACACTGATTGATAATTGGCATCTTCCATTTTATACAGACACATTCCATCTTTTCCCAATTCCTTAAACGCCTTAGTTGCAGAAACTAAAATATCATCAGCATGAAGGTTATGTGCATACCCATTTGGGCACTTAACTTTTACTTCTCCACCCTTACCTAAGTATTTCATTCCAAACGTGTAAACAGGTGGCTTAATATCTAATTTATTGCACAGAGATTTATTACCCCAAATTGCACCCGCCCACTTATTTTCTTGAGCCTCAACATATCTACCTACAAAATGCATACCACCAAGTCCCAATCTATCTGGTTCACCACAAAAAATATGTCCAAATCCTATAGTTTCTTTCTCAACTCCGCTATTTGTAAACCAAATCTTAGTCAATTCATCTTTAAATAACCCCAAGCCTGCATTTGGTGTAGCCACTTGATGATCGAGCTTATCGTATATCCTTTTCAGCACTTCTTGATGCTGCGGACAATCAAGCAAAATTCTGAAATCTTCTTCATCAGGCTGTGTTCCCCAATCTCCACAAACCCTTAACACTCCTCTATCAAAATCAGTCAACTCTGGAAGTGGTGGAATATAGTCTGGATCTGAAGAATCTGTTTTGAAAAACGGCTCAAAGCTAATTTGTGAATTTGTATCGTTGAGATAATGCTCCTTAATGTAAAAAACAAATCCGATTGCTGGTATTATCAAGCACAAGATTAACTTAGCTATTTTCGACATAATCATATTCATAAAAAAGCTAGGGTATAAGCAACAACTTAAAAAAGTTTTAATCTAATGTTGATCGCAGTCCTGGCATCTCATCACCACTTAGCCAACTTAAAAACGCTCCCCCACCAGTTGAAATATATGTAAAATCTTTATCGGCAAGACCTGCAGTATTTATTGCAGATAGGCTATCTCCTCCCCCTATTACGCTGGTTAATTTTCCTTCGTGTGTCAAATTACTTACTACTCTCATCACCTCTATCGTGCCATTTGCAAAAGCTGAATGTTCAAAAACACCAATAGGACCATTCCATAGTAGAGTTTTACTGCTTGCTATTATACCGCTTATTGTGCTTAAAGTTTGAGGCCCGATATCCAAAATTATATCACCGTCCAAAATGGATTCAGTTTTTCTTAAAATGCCAGTGCTATAATCAGAGTTTTCTGCAACTAAAACGTCCTCAGGTACAACTATTTTGCAATTGTTTTTATTTGCCGTCTCGACAATATTGTGCAGAAGATCATCAACACCATTTTGAAAAAAAGACTTGCCTATATTAACTTTATTAAATAACAAAAAATTATTAGCAATTGCGCCACCCAGAATAAGGTAATCAACCTTTTCTGCTAGTTTCATAAGCATTTTTATTTTAGTGGATATTTTAGCTCCACCAACTATCGCAGTAATAGGTTTAGCGTCAAACGATATAGCTTGCTCAAGATACTTTAGCTCATCTTGCAAGCAAAATCCTGCATAAGAAGGTAAAAATTCTGTAATGCGTGAAATAGAAGCGTGAGCTCTGTGAGAGCAAGAAAACGCATCATTCACATATATATCTGCTAGAGATGCTAATTTTTTAGCAAAATTTGAGTCATTCTGCTCTTCTTCTTTATAAAACCTCAGATTCTCTAGTAATATTATATCTCCCCTACTCATCGCGTTTACTGTTCTTTGTACTTTCTCACCAATACAATCATCAATAAATTTCACTTCTTTACTCAGCAGTTTCGATAAAGTTTCAACTACTTTTTTTAGCGATAAGTTACTGTCTTTTGCTTTTGGACGCCCAAAATGTGAGATAATAATAACTTTTGCACCTGCATTTGCTAAATATTGAATGGTAGGTAGAGCTCTCAAAATACGAGTGGTATCACAAATTCTTTCATTTTTTATAGGAACATTGAAGTCGATCCTGAGTAGAACATTTTTATTGTGAAAATCACAACTCTCTATGCTAGGTACATTTATCATAAAATTAAAGAGCTATAAAATCACTATACAATAGTTTAATCCAAAGTAAAGAAAGGAAATTTGAATTCCAAATAAATTAATAAATAGGAAAATTACTACAAATCTTTTCAACTTTATTTTTTACTGCTCTTTCAATATCAGGACTATTTCTATTGATCAATCCCTGAATTATTTCATTTATTAGATCAGCTATCTCTTTAAAATCTTCTCTCTCAAGTCCACGCGTTGTCTCAGCAGCGGTACCAAAACGTAGCCCTGAAGTAATGGTTGGCTTTTCCGTGTCAAATGGCACAGAGTTTTTATTGCAGGTAATACCAGCCCTCTCAAGGCTATCTACAACGTCCTTTCCAGTCAATTTTTGCGATCTTAAGTCCACCAGCACTATATGAGAGTCAGTGCCACCGGTTATAATGTCGAGTCCATGCTTTTGCAATTCTTGAGCTAGTACTTTCGCATTTTCCAAGATTTTCTTGCTATAAGTTTTAAACTCTGGCGCTAATGCTTCTTTAAATGCAACAGCTTTTGCAGCTATCACATGCATAAGCGGCCCACCTTGCAACCCTGGAAAAACCGCAGACCTAATTTTTTTATGTAATGCTTCATCATTTGTCATTACCACTCCGCCACGAGGACCTCGTAGAGTCTTGTGAGTTGTTGAAGTTATAACATGCGCATATTTGGCAGGTGATGGGTAACAACCTGCAGCAATAAGCCCTGAATAGTGAGCAATATCTGCAAGCAGATATGCACCAACTTTATTCGCAATTTCACGAAAGCGCTCGAAATCTATTTCTCTTGGATAAGCAGAAGCACCAGCAATGATTAGCTTCGGTTTATGCTCCAGCGCTAGCCTTTCCACCTCATCCATATCAAGCAGGTAAGTGTCTCTATTAACTGTATACTGAATCGACTTAAACCACTTACCAGAAAGGTTTGGTGCTGCACCATGAGTTAAATGTCCACCACAATTCAGTGACAATCCAAGTATTGTATCACCCGGAGCAAGTAGTGAAGCAAACACTGCTTGATTTGCCTGAGAACCAGAGTGAGGTTGAACATTTGCAAATTTAACATCAAACAGCTTGCAAAGCCTCTCTATAGCCAGATTTTCAACTTCATCCACATACTCACAGCCACAGTAATATCTTTTACCAGGATAACCTTCTGCATATTTATTAGTCAGAAAAGAACCTTGAGCTTCCATCACTGCTTTACTTGCAAAATTTTCCGACGCAATCAACTGCAACTGTGATCTTTGACGCTGCAGTTCTTTTTCTATAGATCGATAAACTTCATTATCAAAAGACTTCAGACTACTTTTAGAGTCACAAATCCTTTCTGAAACACTTGTCATAAGAACTTTTCTTTAACCACATAAATCCAAAAACAGCTAAAAGCAAACATACAGGAATAATTGATATTGCTTTTACTAGTAACTCAGTACCATACACAGGATTTCCTTGTACTACCATTCCATTCCAACATAAATCTATTATTTTTGCAATTCCTGTATGAAAAAAATAGCCAAAAACCATAACTATCATGTTTGATATGGCTGTGGCTAAGCCTACCAAGTTACTGTTCACATAACTTATTGCTTTGTAAATAGTAATTACCTGATACCCAGACGCAAAGCCGATAACAAGAAGTGCAGGTAGTGCAATATATAAACCACCAGCTTGCGTGAAAAGTAAGAGGAAGCTAGCAATCATAGCAAAAGAACACGCAATAATTACTTCATAATGTTTGTCTGGATATTTCTCGAGCAAGTAAGCTAAAAAGAATGATCCAGTTCCCATACCTATAAACATAAGCGAAGAAAGTGAAGATGCCAGATCTCCGGTCATTTGATATGCTTCACATAAGAACGCTTTTGCCCAACCATCAGCAAAACCTTCTAGTGGTCCAACCATTAAACCACCAAAAAAGCTGATTAGAATGATATGTTTGTTGAAAAGCACAGTTTTTAAATCTTGAAATATATTGTCACTTGCACTTTCCTCTGAACTACTGCTTGGTGTTATTAAAAGCAACAACAGAGCAAGCAAACAACCAAACGCTGAGAAAGTGTATATAACATAATTCCAACCAAACTTATTGAGCAAGAAGTCTAGAGGTAATCCACCATAAATAGCTCCTAGTAACCCTATTACTATAGACAAGCTAGCCATTCTTGCTGATTTTTCTTGTGAAAAATACATACTTGCAACTTTGAAGAGCCCAATTGCTGAAGCAGATGATCCAATTCCGACAATCATTCTACCAAGTATTGAGTAATACCACTCATCAAAGCATATTAGTGGTAATGTCCCAGCAAACGTTAAGACAATACACACAGGCAAAACAAACTTTGGCCCAAATCTATCAAGGGCAAGACCAACAGGTATGTGAGCAAGCGTATAGCCTATATAATATAGCCCACCAAATTGACCAACATCTGTAATACTTATGTTAAATTTCGTTATTAATTCAGGCGCGATTATATTTGGAATTACACGCAATATATACTGGTATGCATAAAATAGTGATGCTAGCAACCATATGAAAAAGTTTCTCTGCAATGCTAATATTACCTAAAAACAGGATTATATGTATTTTATCAGCAAGGAGCAACACTTTTGTAGATAGCTACTCTAATCCGAGTATCTTTCTAAAAGAGACCTTTTAGCATATCTATAACTGGTTCATGGATAAGGTATATGAAAAAAATTATACCACAGATGATAAGGATTTTTATAATTTTACCCTTGTTCATCTTAAGCTTTATTTTTTTTACTATAAGTTTTAGTTTTATTACAAAATTCATTTTACTTACGCTTTTATTTCGTGATAACAATTATATTTTAAATAATATAATTTTCAATGAAATTCAGTATCAGAAACGCTGCAGTTAACTAAATATTAACCTTTTCGTGTGTAAAATATAACATAAAAGCAAGGTGAGTGAATGAATATAAACACAGCAGACAACACACTACAAAACTACACAACAAAATACATTGAACAAACATTTACCGCACACACAGGCAATAGATACGACAAGTTGTACAGGGAACTCTTAAGCAGCGTAGAAGAAATAATAAAGCTTACTATAAACGAAGCAAAACAATATGATGAAAGCCTAGAAGAATTACATAACGATTCAAGATTTAATAAGAAATTTATTCAAGCTGTCGCTAAACATCAGGTGTCGAAATTTTTAAATACTCACCCAAAAAGAAAAGAAATTGTTGCAGAATTTAACGATGAGCATCACATCAACGAAAGCGATTTAAAAGTTCTGGAAGAAGGGAAAGATTTAGTAAATAAAATAAATGATATTAACTTAACTCAACAAAATGAGAAAAATGAAGAGTTAAACATTAGGAAGAAACTTGCCCAATCAATAGGAATGCCTTCCGTAGAAAGACACAAGTTAGAGCATTCAAGATAACCTTGGTAAAACGTGGTGAAATAATGGATAGCCTACTTTAACTTCTTATCCATCTAACTTCTAACCATTTATTTAGTAAACACCTTCAAACCCACAATACCCAGTATTACAAAAGCAAGGGAAAATAAACGCCCAAAATTTACTGGGTCATTAAAAAACATTATTCCTATTATCGCTGCACCTATAGAGCCTATACCAGTCCAAACTGCATAAGATGTTCCAAGAGAAATAGACTTCATTGCTAACGATAGCCAGTAAAGACTCACAGAACCGCTAACTAAAATAATTACTACAGGTATAAAACGAGTAAAGCCATTGCTATATTTCAGTGCTGTGGCCCATATTATTTCAACCAAACCAGCTAATAGCAAATACACCCAAGCCATAAATCAACTCTATCTTACTGAAATATTATACATAGGAATATTAAAAAGTTACCTTAGCATTTCGCATGCTTTAGTAATACTATCACATCCAATTTCTAATTGTTCCTGAGAGGTTGCATAAGAAATTCTGATAAAATTTTTCAGACCAAATGCAATTCCTGGAACAACAGCAACTAAATGATCTTCTAATAAATATTCGGCGAAATCAAGATCACTATTTATTACTTTACCACTTTTCGTGCTCTTATTCAACAAACCTTCACATGAGACAAACAAATAGAATGCACCTTGTGGAATAGATGCTGACAAGCCTGAAGCAGAATTTAGCTTTTTTACTACAAAATCTCTACGATCCTTAAAGATTTTTGTTCTTTCTTTCAAAAAACTATGATCACCGTTTAACGCTTCAACTGCTGCTGCTTGTGCTATTGAATTTGGGTTAGAGGTACTTTGAGACTGCAGTGTAGAAATAGCTTTTACTATATCACTCCTACCTGCAATATAGCCTATTCTCCAGCCCGTCATTGCATAGGCTTTTGATACTCCATTGACCACAAAAACTCTATCATAAAGTTTTGGCTCAACCTGAGCAATGGTAAAAAACTTTTCGTCGTATACTATGTGCTCATAAATATCATCTGTAACAACATTCACATGTGGATGTTTAAGCAATACTTGCGCTATGCTTTTCAATTCATCATATGTATAGACAATTCCTGCCGGATTATTTGGTGAGTTAAGAATTAACCACTTAGTTTTCTCAGTTATATTGCTTTCCAGTAACTCCGGTGTCAGCTTAAAGTTTTGTTTGCACTCTAAAATAACTGGCAGTCCGCCAAAAAGATTTACCATATCAACATACGAAACCCAATAAGGAGCTGGTATTATAGCTTCATCTCCAGGGTTAATTGTTGCCATAAATAAGTTGAATAACACCTGCTTAGCGCCAGCGCCGACACAAATTTGATTCAGTGTATATTCTAGATTGTTATCCCTTTTTAACTTATTGATTATCGCCTCTTTAAGCTCACGCGTTCCATCAACAGCAGTATATTTAGTTTTGCCTTCATTTATCGATTGAATAGCTGCCTTTTTTATATGATCTGGAGTGTCAAAATCCGGCTCTCCCGCAGCTAAAACGCAAATTTTCTTTCCTTCGCTTTTTAGTCTGTTTGCCTTATCGGTCACAGCAATTGTAGGCGACGGTTTTATCAGAGATATCCTCTTTGCAAGGTCTGACATAATCTCACTAAAGTTAAATAAAAATGATAAACTCTACACAACAAAAAAGCTAGAAGTTTTATTATTTTACATAAAGGTTGGTATTTTTGTATTCTTAATAAATTGAAAAAGGCAAATAAACCCCTGTATAGCTAGTTTTAATAATGTAAATCGGCACTGTAATAATGTGCTAACGCTTAAAATAAGAGCGATTTGGCTGAATGTAGAAAAAATAAAAAAGACATGCGGCCGCTATAATTTTTTGTAATTTGCCAATAAATATTTGAGTTTTTTTACTGAATTTTGTCGTTGAGCCCAAAAACAAGGATGAATACTCTTATCGTTATAGTAAGGAAAAGAATGAGGTTTGTCAAGTAAGGTTTTCATTCCACCCTCATAAAGGCTTTTCATACAAGAGTTTTAGTAGTTTCTTACTAGGTCCACTAATTCAGCAATATTTTCAACCGGAGTATCAGGAAGCACTCCATGTCCAAGATTAAATATAAAAGGTAACCCTCTAAAACAATCTATTATACGCTTTGCTTCTTCAATTGCTTCTGACTTATTGTAGGCCAAAAGACTAGGATTAAGGTTACCCTGTAGAGGAATTTTTAGATTTGCTTTTGCCCATTCTATTGGAACATTATAATCTATACTTACTGCAGATACGCCTGTTTGTTCGCAGTAAGCCTTATAAAAACTTCCAGCAGACCTTGGGAATCCTATTATTGGAAAATTGGGAAATCTACTCCTTATTGCTGAAACAATTTCCTTTGTTGGCTTGATGACGTATCTTTCAAACAGTTCTCCCTGCAATATACCAGCATTGCTGTCGAATAACTGAATGACATCTGCTCCAAACTCTATCTGTTTGATTAGATAAATAATTGTCGCTTCTGTTATTTTTTTAATTACTTCTTCTAGTTCTAGGGAACAGAAATGTAATACTTTAGAAAAAGTTTTACTACTACCACCCTCTATGATGTAGGAAGCTACCGTCCACGGCCCTCCAGCAAAGCCTATAAGGGACTTTTCCTCTGATAATTGGCTTCTTACTTTCCTGATGGCATTTAAGATTGGAAAGGTTTTAGTTTCAAATTCTTGTGAATTTTTTAACTCCTCAGAGCTTTTCACGGGTTTTATTATTGGACCCACACCGCGAACAAAATTTACATCACAACCTAAAACGTCAGCTATTATTAAAATGTCTGAAAAAATTATGGCTGCGTCCATATCAAATCTTTTTATTGGCTGTAGCGTCAGCTCTACCACTAAATCTATGCTATAGCATATCTCCATGAAATTACTCGTTTTTTCTACGGCTTTGCGATACTCAGGAAGAGATCTACCAGCCTGGCGCATTAACCAAATAGGTACTTTTTCATTTGGCTTATTCTGCTTAATAATTCTTACTATTGCTGTTTTGTTGCTTTCCAATCTATTTTATCTACTTTTTTCTATACTAAAGTATAGTAGTAATAATAGTTCTATCAATAAATTGTTATTAACTTAAAATTCAGTAAAAATTAGTGTTACTTAACTTGTGGATAAATATGTTAACAACTTCTATATACTATTGATTTTGCCTTATAATTTATGTGTATAAGTAAGATATTTATAATGTTAGTAATTTTCTTTTACGGAAAATACTTTACTATCATGTATTGTTACACAATTATGTATATGTTGTTGAGAAAGTTGTTGATCAATTGTTAGTATTTTATATTAACAAATAATTCACAAATTAATTTGACATTATTCACATGCTTATTAAACATTTAATAACAGTTTTCTTGATAGATCTAATCTAAAGACATTTTCACCATTAAAGGGAATAAATTGAATAAGAAAAGAACCTTAGTAGAAAAAATAGTATACAGAACTTTTCTCTTCCTCTTCAATAAAACTTCTGTGTTAAAAAAGTGTGCGACTGAGGCATTAATGGGTGATCTGTCAGATCTTGACATACTTAATAGTCTATTAAAATTCCGTGATTGTAGTATCATGGATATAATGACTCCACGTAAGGAAATATGCTCAGTAGACATTAAATCAAGTAAGGATGAGTTAATAAAGAAGGTGAAAAACACTTGCTACACTAAAATACCAACTTATATAAATGACTTTGACAACGTAACAGGCTTTTTTTACGTAAAAGATGTTATTTTCAATAGGAATAAAAATTTTAACCTGGAAGATATTAAACAAAATATACTGTTTGTTCCAGCTTCGATGAAAACAACAGATCTTTTTGTTATGATGAAATCTTCTAAATTATATTTAGCTATTGTGTTGGATGAACATGGTGGAACTGATGGTTTAATTTCAATGACTGATCTTATAGAAGAATTAATACCAAACATTGATAACGGTAATGAGGTAAATTCAGAATACACCATTACTGAATTATCTCAAAGTAAGTTTGAAATGTCGGCAAGGACCCTTATAAAGGATATAGAAGAAAGTCTAAAAATAGAGTTGCGTGACTCTGAAGAAGATTACGCCACACTTAGTGGTTTGATTCTTTCAATTGCTGGTAAAATACCTTCTGTGGGTGAAGTCATAAGTTATAAAAATGGTATAAAATTTATCATCAAGGATGCAAATGAACGATATATTAACAAAATAATACTAGACTTAAGTGATTACAAAAATTAAATTTAATTTTTTTGGTAATAAGGTACTTTATCTTGGAAGTGAGAGATTGCAGTAGCCAGATGTGCAACTTAAATACGCGCTTAAGAGATTTCTTAATATGCAAAAATTTGTAGTTCTATACATTACTGTTTGATAATTAAAGGTAGGAATAGTTTTATTGGTACAAAGTTATAAAAATTAGTTGTTTAAGTATTTTTAGCAATCTGTAACTTTCAAAAAGAAATTAACTACAGATTTTATGTCTAGGTTACTCCACAAAATTTTTCCTTTCCTTATCCAAGATTCAAATTGATAGTATCGAGTCCTTTTCATGAAATATGAAGCCATCTCAAGTTATAGTTAAGCCTATATTCAGTGAATTACTTTCACAAGTGCAATTGATTTTAGTGTTATACTGTTCTAACAGTAAAGAAGTCATATAGATAATAATGTCTTTTGTATCCAAAGGAATATCATTTTTTTTTGTTAACTTGCTCACTAATGATGTGCTTATTGATCTATGTTCATTTTCTACTTTTATAGTTAGTAGTGTTTTATCTTCTGTTTTAGCCAGCAAAATAGACACTAATTCAATTTGTGCTACTGCACTGACTATAGTTATCACCATATTGGAGATTATCTTATTTATTCTTTCAATTAAGTCTTCTGTAGGGCATTCACTTACTCTCCACTGAAGCTTTACTTTTTTTTTAATAAATAATTTTCTATATTGGATTTAGTCTTAACAAAGCTGCAATTATCTGATGAACGAGAATACGCTTGCTTCATAACTTTATATTTATATATTAAATCATCGGAGCTTTCTTTAAGCAATGACAATGCTTCGTTTTGCATATTAGGGTTGTTTTCTTCAAGCTCTTCCAATCCACCCACTATTCCTTGCATAGAACTAGCAAAATCATGAAGAATTCGTCCTGATAGGCATTCTGTTATTAACATTATGTTTTTATTCATTGGATAAAAGTATAAATGATTTAAGTTAACCCTATATTGGTAGGCACGTAGTAGTCAATTTAAGAGAAAGTTTCGTTGCGCTTTTTGTGTCAAAGCATTAATGTAGTATTAATAATTATAAGATTTATGAAGGCGCTATGAGTACTTATGCTAAATCTGGAATAGACCTTAAACTATATAATGAACTAATAAAAAAAGTTAAACCTATTATTGAAAAGACTAAAGGAGAAGAAGTAATTAGTGAAGTAGGATCATTTTCCGCATTGTTTGACTTTTCTTCGCTGAGCAAGAAATACGACCATCCAGTACTTGTTTCCTCAACTGATGGAGTGGGCACAAAACTATTAATAGCTCAAGAGGTAAATAAGCATGATACTATAGGTATAGACTTAGTTGCAATGTGTGTAAATGATTTACTTGCACAAGGAGCAACACCTTTATTTTTCCTTGATTACTTTGCAACAGGCGTTTTGAGTAAAGATGTTTTGGTATCTGTGATCCAAAGCATTGCAAAGGGGTGCGAGCAAGCTAAAATAGCATTGGTTGGTGGAGAAACTGCAGAAATGCCTGGAATGTATGGTAATGGTCACTATGACCTTGCAGGGTTTGTGGTTGGAGTGGTTGATAAAAGTAAAATTCTTCCAAAGTGTAACGCTATGAAAGCAGGTGACTGTGTAGTCGGTTTAGAATCAAATGGAATTCACTCAAACGGGTTTTCTTTGGTGCGCCATATTTTCAAAAGCTTAGGTATAAATTATAATGATATATCTCCATGGAATAATAAACCTTGGGGTGAAATATTACTTGAGCCAACAAAGATATATGTTGATTCTTTGTTGTCTATTATGCCAAAGGTAAAAGGCGTTGCGCATATAACAGGTGGCGGGTTAATAGATAATATTCCAAGAATTCTTCCAAAAAACTTATTTGCAAACATAGACATTAATTCCTGGAAATGGCCAGATATATTTTTATGGCTGAAAGAAAAAGGCAAAATAGAAAAGAGAGAAATGTTAAAAACATTTAATTGTGGTATTGGTATGGTGATGATTCTAGATCCCGCAAATGTTAAGGATGTGGAAAGCCATTTCCAAAAGCGTGGAGAAAAAATTGAGATTATTGGAAAACTCGATGAAGCATGTAACCCTCTACTTGATAGAGTGGTATTTAGTTAGCATAACTTTACTGATAATCTTTTTGCAACTTCTGAGTATGCTTCCTTTAAGTTTCCTAGATTTAAACGGAAAACATCTTTGTCTAGCTTTTTATGCGTATTTTTATCCCATAGCCTACAATTATCAGGGCTGATTTCATCAGCTAAAATGATTTTAGTGCTGTTGTTTATCAATTTGCCAAATTCTAACTTGAGATCAACTAAATATATACTTGCATTTGAAAATAGGTCGACTAAGATTTTGTTGATCTTTAAAGCTGTAGTTTTAACTTCATCCATTTCTTTACTAGATAGCCAATCAAAATACAGTATGTGATTTTCATTCACCATTGGGTCAGCTAGGTCATCATTTTTGTAAAAAAACTCGATTATAGGAGATGTAAGTGCCTCACCTTCTTTGATATTAAAACGTTTGCAAAAGCTGCCAGCTGCAATATTTCTAACCACTACCTCAAGAGGTATTATCTTGAGCTTTTTGACTAGCTGTTCTCTTTCATTTAGAGTTTTTATAAAGTGCGTGCTAATTCCTGCTTCTTCAAGCTTTTCCATGATAAAAGCACTAACATGATTATTAATTATTCCTTTGCCCTCAATAATTTCATATTTTTCCTTGTTGAACGCTGTAACATCATCTTTAAAGTACTGTATAACAGTTGATGAGTCTTCAGTTTCAATAATGGCTTTGGCTTTACCTTCGTATATCGTTTTATTCAGTGACATATTTCATTTAACTATGTATCATATCAATTTACTGTTCTTAGAGTATAGCTCCAAATAACTTAAAATAAACTTTAATGGCGTTCAATGTTACAATATTAACCATATTTCCAGAAATGTTCCCCGGATTTTTGAACTATTCTCTTGCTGGAAGAGCGTTGGAAAAAAAAATATGGAATCTTGAAATAGTAAATATTCGTTCTTTTGCTAAAGATAAACATTCAACTATAGATGATGTTCCATATGGAGGTGGAGCAGGGATGGTTATGCGCCCAGATGTGATTGGTAATGCAGTTGATAATGTGCTTTCTGCTCATAAAAATACTAGATTTATTTATATGACTCCATCTGGTACAAAATTTAATCAGAGCATTGCAAAGGAGCTAACAGAAATTCCTCATGTAACAATATTGTGTGGTCGATTTGAAGGTGTTGACCAAAGAGTAATTGATGTGTATACTCCTTATGAGTTAAGTATTGGAGATTATATACTTTCGGGAGGTGAGCCAGCTGCAATGGTGGTTCTTGATGCATGTATTAGGCTTCTTCCAGGTGTAGTAAATAATTTCGATAGCGTTGCTGAAGAAAGTTTTAGTTATAGTGGTGGTATGCTTGAATATCCTCAATATACTAGGCCTGAGCAGTGGAGTAGGTACAAAGTTCCTAAGGTTCTGTTGTCTGGCAATCACAGAAAAATAAGTGATTGGAGAAGGGAACAGTCATATGTTAGAACAAAGGAACGTCGACCTGAATTGTTGAATGGAGATGATAAATGACAAACTTACTTGAAAAATTTAACGAACAACAAATACAAAGGTTAGCCAAAGAGATGCCAGCTTTTTGTCCTGGCGATGATTTGAAGGTCACTTTTAAGGTAGTTGATAGTATGGGTGAGCGTATACAGATATTTGAGGGCGTATGTATATCAAAAAGAAATCGTGGATTACACTCTTCTTTTTCAGTTAGAAAGGTAAGTCATGGAGAAAGTATAGTATCACAATTTTTTGTTTACTCTCCTGCATTAATTTCAGTACAAGTGATGAGAAAGGGAAAGGTCCGTAGAGCAAAATTATATTATCTGTGCAAGCTATTTGGGAAAGCTGCAAGGATCAAAGAACGTACTACTTATGTTAAAAAAAAATCTAAGTAGATACAATAGGGAGTGATGTCAATTGTATCATCTCAAAACTCTCTCTTATTATCCCAGTGTGTGGCGCACAACTGTACTTTGCCTCCTGCTGTGGTTTCATCCCAATGTTTGACACTGGGATCCAGATTCTCCTTTTGGTTTGTGCTTTCATGGAAAATATAAAAATTATTTGCAGGCAAAGCCTGTTAGATCTCAGTGTCAAGCACTGGAAAAAGGGGAAAGTCTTTTCAAATTCTCATGTAAAGAAAAGTAAATGGGTATAATAAAGAAAAACTTCCTTAAGTTACTTCAATCTAAGCGCGTACATGCTCGTGTAAAAAGAAAAAATAAAAAGAACAGCATTTTATGCTTTTGCTCTTTTACAGCACTGATTGTCTCAATTGGGTGTCCTATATGTATATTACTAAGTATATTAGTTAACTCTTACAGTGCTTTAACAGTAACGAAAATTTTATTGCCAGTTGAAATAAATGCTGATCTTATTTTAACTAATAATCCTGGTGATTTACGATATAAGTCCATTAGACTACTCAATAACTCTTTACATAAAGTGTTTGAAGGAATTGACTTTAAAGACAGTGACGAAATTTTAAGTCGTAACTCTTACAAGGAGCTAGAGAGGTTTTTTCTTAAGAGAGTAAAAAATAGTGGTGAATATGAGATTTGGTTTACCGCATCGAGTGTGATCAATTCACTATATAAAAATAAATGTTTGAATGATCATTATGCTAAATTACTTGATTGGTTAAAAGAGAAGGGAAGAGTAAGAAAATTTTTTAATAAGTCTCTGTTTCTTAAGTCTGATTCTCGTGAACCTGAGAATGCAGGGATTTTAGGGGCATTTATCGGTTCATTAATGACAATTATAGTATGCTTAGCGTTGGCATTGCCAATAGGAATTATGTCAGGTATCTGTCTTTATGAATTTATGCCTAGAAATAGGCTAATAACCAGTATTGTAGAAATTAGCATGAATAACCTTGCTGCAGTGCCTTCGATAATATTTGGTGTGGTAGGACTGACTCTCTACTTAGGCATATTTGGGTTACCCCGTTCTTCACCTTTTGTTGGCGGAATGACTCTTTCATTTATGATGCTGCCTAATATTATTATTGCAACAAAAAATGCCTTTACAAACGTTCCTATTGCAATAAAAGATGCAGCGTTTGCGCTAGGTGCACCTCACATCAAGGTGATATTGGATCACTCTTTACCGATTGCGTTACCACGGATAATACATGGTGCTGTGCTTGCAATTGCAAGGATTTTAGGCGAATCTTCCCCTTTACTTATGATAGGCATGGTAGCATTTATTGCTGATACACCTACATCTTTCTTCGATCCAGCAACTGTTCTACCTGTACAAATATATATATGGTCAAGTAGTCCTGAAATTGCATTCATTGAACTTGCTGCCATTGCAATTATAGCTTTGTTGTTAATGCTATTTGCTTTGAATTTAATAGCAAATTTTGTAAAAAGAAAGTTTGAGTTTTTTGATTCATGAAAGTTATTGTTTTATCCGGTTATGGCTTAAATTGTGAAAAAGAAACTGCATTTGCATTTATGGAATGCAGTAAAAAACTTGATATCAGCAATGTAGAAGTAAAAATCGTTCACATTAATGAAGTTATAAGTAATCCAGATGAACTAAAATCAAGTAATATACTTGCAATTCCAGGAGGTTTTTCTTACGGTGATGACACTGGTGCTGGCAATGCATTTGCTTTGCGTATAAAAAACAACTTGTTAGACGAATTTCAAAATTTCTTATCTCAGGATAAGCTTATTATAGGGATATGTAATGGTTGCCAGATATTAGTAAAATTAGTTCCAGAATTCTCTAATCTAGCTTTAACCTCTAATGATATAGGTCATTACCAATGTCGTTGGATTAGAGTGAGAGTTAATCCGCAGAGTAGTTCTGTTTGGCTACGGGGCCTGAGTGAGCTATATCTTCCTGTTGCTCATGGAGAAGGCAGGTTTTTTATGGATCAAGATATTTTAAATCAATTGATTGAAAATAATTCCGTTGTACTGCGTTACGTTGATGAAAATGGTGACTATGCAAATTTACAATTTCCTTACAATCCAAACGGGTCTATATACGACCTGGCAGCTTTGTCAGACAAAAGTGGTAGAGTTTTAGCTTTAATGCCTCACCCAGAGAGAGGAATATTTTTTACTCAGCAGGACAACTGGCCTCTTGAAAAAGAAAAATGTAAACGTTCAGGAGTGGCTATGCCAAAATATGGTGATGGAATGCTCATATTTGAGAATGCACTAAAATATTTTGCGTAAGTATTACAATACGTTACATACAACAAGTTTTTAAGCCATAAAAAGTTACTTGATCAGGATGACAATAAATCCTTTTAAATTATTAAAACTCACTACCAAGGGGTTCTTTTGCCTTTTTTCTACTTAGTAAACTTCTCAATGTTTATAGCTAAAAAATATTTGATTCAGAATTTTTAATAAGTTGATAAGTATAGTTAGCGTGAAGAAAATTCAACAAATAGATATTCTTGCTTGAGTATTCCGCATTCTGATATAGTATACTTTTGTATATAATAGAGGGTAAATATGTTCAGTATAGGTCAATGGCTTTTAGATGAGAATATTCCATTACATACAGCTGCTTTTCGTGGTGAAATAAGCAAAATTAATTCATTACTTGATGTAGAAGTTGATATCAATATCAAAGATAGGGCTGGATTTACAGCCTTACATAAAGCTGCTTATTCAGGGCAGTTAGCCGTAGTAGAGTTACTAATCAGCAGAGAAGCTAATGTTCATGCAAGAACTATTGAAGGCAGTACACCTTTACACTCTGCTATTATGAGTGAAAACAAAACTACAGTAAAAGCTATAGTAGAGGAGTTGATTAAAGCAGGAGCTGATCCCATACGCGTCAAGTGAAGGAAATAAAGGTATGAAAGAGATAGAATAATAAGGTATAAGTTCTCCCAGAAATACTTT
>NODE_7_length_21606_cov_27.784105
CATGCACGGTTCTTTTGGGGGGACCATGATTAGGAAACCAAATCGCTGATTTTCAAGATTATGAGTCTCTACCAGACTATAAATTTAATAGGAATACTATATGAGACAAGAAAGCACGATTTCTATGTCGTTCATGTTGAAATAGCTGAAAGAATAGCAAGAGCTGCACAAATAAAAAATGTATCCATGATGATACATTTTTCTGCTATGGGAATAGAAAATGGTAAGTTATCAAAATATGCCCAAAGTAAATTGAAAGGTGAAAAAGCTGTAACTTCGGCGTTTCAAGGAGCAATAATAATTAAGCCAAGTCTTGTATTTGGTAAAGAAGATAATTTCTTTAATAAATTTGCAAGATTAGCAACAATTCTTCCTTTTTTGCCGTTGATCGGTAGTGGAATAACGAAGTTTCAGCCTATATGTGTAACAAACTTAGCTGAAGTGGTATACCGTATTATCAGCTTTAATAAGCAAGATAAAAAAATTTATAATATAGGTGGACCAAAAGTTTACTCTTTTAAAAGCTTATTGAAGTTTGTTCTGAATGTGACTAACAGAAAGTGTCTACTGATCAATGTACCTTTTCCAATGGCAAGATTGATAGCCTTTTTCTTAGAAAGCAAAGTTGTTTCTGTGCTGTTAAAACTTATAACCGGAGATGCAAGCCCTATACTTACTCGAGATCAGGTGCAAGTTATGATGAGTAGTTCAATTGAAAAGTCAGATGATCTCGAAACAATGAAAATTCGACCATTAGCAATTGAAAATGTGGTACCAGAGTACTTGAGAATTTATAGAAAGCATTGATAGAAGAATGTGCCCGGTAGGATTCGAACCTACGACCCACAGCTTAGAAGGCTGTTGCTCTATCCAACTGAGCTACGGGCACACAGCATATATAAAATGCTTCTTAGTACACGTGAAGTCAAGTATTTCTTGTGAATATGATGTTTGTAATAATATCTCAAAACTTTGTCAGTACAGCATGTAACGATAAAACTGAGAAAAAAGAAGCGTGGGTAATAGGAAGTCTAATAGCGCAGTAACACAGAACCCCAGGCTAAACCTGCACCTATTGAAATCAGCAATATCAGATTTCCTGACTTTATTTTTGATTCTTGTACTGCATAGTCTAAGGCTAGTGGAATTGACGCTGCTGAGGTGTTTGCATGCTTATCAACTGTATTAATTACTTTTTCTATAGGAAAATCTAATTTCTTTACTACTGCTTCAATAATGCGAATGTTTGCTTGATGGGGAATTAACCAGTCAATATCAGTAATCTTTAAACTATTGCATTTTAGAGTTTCCTCTACTGAGGCTGTTAATTTCTCTACTGCATGTTTAAACACTTCTCTTCCATTCATAAGTATCTTTCCAGAATCACGAGTAGAGGATATTCCTCCGTTTGTACATAATAAGTCCACATTGCCATCAGAGTGTAAGTTTGTTGATATAATCCTACTGCTACTCATTTCTGATTTCATTATCACTGCACCAGCACCATCACCAAAGAGTACACAAGTTGACCTATCTTCCCAATCAACAATCCTAGACATTATTTCAGCACCAATAACAAGCGCGTATTTAATTCTATCGTTAGACTTTATAAGTGAATCAGCAACTGTAACTGCATATATAAAACCAGAGCATGCTGCCTGTACATCAAAAGCAAATGCGTTTTTACACTTTAATTTACTTTGTATAATCGTTGCACAGCTAGGAAAAGTTTTGTCAGGTGTTGTTGTTGCAACTATGATCAAACCAATTTCATCTATTGAAATTCTCGCTTTTTCTATAGCATTTTTCGCTGCATTAACAGCTAAATCTGACGTTAGTTCTCCTTCATCTGCTATATGTCTTTGAACTATTCCTGTTCTTTGCCTTATCCATTCATCGTTTGTTTCAACTATCGATGCAATTTCGTTATTACTCAAAATTTTTTTTGGTAGGTAAGAACCAGTGCTCAATATGAAACTTTTATTCAATATGACTTACCCCGTTAATTATCTTCTGGTTTAAATTTTCACTGATTGCATTTACTGCAAATTTTATAGCGTGAGCAAAAGAAATAGCATCAGAATTTCCGTGGCTCTTTATAATGATACCATTTAGCCCTAGAAACATAGCTCCACTTCTAATTTTAGGATTAAAACGCTCTAATGCTTTATTTAGCTTGGGTTTCAACAATATGCCAACAAGCATTTTTGTCATCCATGAATTAAATACTTCCTGTTTTATTAGACTGATAAAAGTACCAGCAGTTGCCTCAGCTGTCTTGAGCATTACATTACCAACAAAACCATCAGCAACAATTACGTCTATATTACCATCTAAAAATTCACTTGCCTCTATATATCCTTTGAAGTTAATACTTGGAGCATTTTTGAGTAACTCAAAAGCTCCTCTTACTGAGTCAGTACCTTTCACTTCTTCTGTACCAATGTTTAGCAAAGCGACTTCAGGATTTTCAACTTTTAATGCTATTTTTGCAAATATACTCCCCATTAATGCAAATTGAAATAATGAGTCAGTATTACAGTCAACATTTGCACCAAGATCAAGCAATGCAAAGCTTTTTGTCTTAGTTGGACAGACAGATGCAATAGCAGGACGATAGATATTGGGTAATGTTCCTAAAATAAATCTGGAGATAGCCATCAATGCTCCAGTGTTGCCTGAAGACACCATTCCAAAAGCTTTACCTTTTTTCACTGCTTCAACAGCTGCCTTCATACTTGAATCTTTGCGATGTTTCAGTGCAAAAGAGGGTTTATCATTTGGAAGAACATTATCAGAGCAATGGGTAAATTCGGAGTTATCGATTACTTTTTTGTATTTTGAAAGCAAAGGAGATATTTCTTTCTGATCTCCATAAATATGAAAAAAAACTTCAACACCTGGATCAACAAGATTATCCAAGAAAAAACTAGCACCCTGAATTACGGAAAGAGGTGCAAAATCACCCCCCATAGCATCAAGTGCAATTACTATATTATTGTTGACTGTGGGTAACATATCATGAGTTACTCCGCCTTTTGTTTAATAAAAACACGTTTTCCTTTGTAACTATTGTCAACTGCTATGTTGTGAGGCAACATGAATTCTCCAGTTGTTGCACATACCACAATATTCTTAGGCTTAATAGCATGATGAGAACGATGCATATTACGCCTTGACTTTGACTTTTTTCTCTTCGGAACTGCCAAAACTTACTCCAATTCAATTATATAACACAATTTATTAATAGCATGTTTTTTACAAGAAGTAAATAGCGAAATAAGTAAGGTTTTCTTATACAATTCAGTCTTATAAACTTAAACTCAAGCATTTTGATCAAAGTATATTGAACTTAAGACATATCTTGACTATACTCTGGCGAAGTTAATAAAAATTTTAATAAAATCAGTAAAACTAATTTTAGCTAAGATAAATGTAAAGTGAGTTCCTTTAATATAGACAGCGTTAGAATAATCGGTAGATGCTTTATGAACTTTCTCTTGAGAATTGGTAACGCATTTGTATTTTTTATTCAATCTCTATATCACTGCTTTACCCCTCCATATTATTTTAGCAATGTGGCAAGACAAATTATAGAGATAGGCTTTTTCTCTTTGCCAATTGTTGGGCTAACTGGAGTTTTTATAGGAGCAGTGATAGTTTTACAGAGTAGCTTAAGTGGTATATTGATTAATCAAGAACAAGTAGTACCTAAACTTGTTACGATCACTATCATTAAAGAGTTAGGGCCAGTTTTGATCAGCTTAATAATGGTAGGAAAGGTTGGGTCCTCAATTGCAGCAGAAATTGGCACAATGCGCATTACTGAACAAATAGACGCACTTACAACTTTGGACATCAATCCTTTCAAATATTTAATTGTACCAAGAATTCTAGCGTCAGTTATAGTATTTCCAATACTTACAGTATGTGCAGATCTAATAGGAATATTTGGAGGGTATGTCACTGCAGTCTTTGAATTTAACCACAATTTAAATATATACATAAAATATACAGCTCAATTCTTTAATATGTACGATTTTATTGTTGGACTAATGAAAGCGACTGCTTTTGGCGCCATAATTTCTGTCTCAAGCTGCTATTACGGTTACCATTGCAAAGAAGGTGCACGAGGAGTGGGTGTTGCTACAACATCAACTGTTGTTTTATCGTCCATACTGATCATTTTAGCAAACTACATGATTACTTTGATACATGCGTAACCCCATAATATCAATATCGAACTTAAATTTATCTTTTGATGAAAGGACAGTACTAAAAGATCTAAGTTTCGATATATTAAAAGGGGAATCATTAGTCATACTTGGCGGATCAGGAAGTGGCAAATCTGTATTAATAAAAACAATCATTGGCTTGGTGACACCAGACTCAGGGTCTATTAAAATAAATAGTAAAAGCAAAAATAAATTTGGGGTGTTATTTCAAAATTCCGCTTTATTTGACTACGTTACAGTGTGGGAAAATATATCTTTTAATTATAAAAAGCGCTTTAATATCAGCAAAAAGGAGGCAAAACAGCTAGCAATTGAGAAGTTAAATGATGTTGGACTGGAGGAAAACATAGCAGATATGTTTCCAATAGAGCTATCAGGTGGAATGAAAAAAAGAGTGGCACTTGCAAGAGCAATTGCACACAACCCAGAAATTATTGTATTGGATGAGCCAACTTCAGGATTAGACCCAATCATGTCAGATGTAGTAAACGAGATAATAATAAAATTATCTCAAGATCTTCGCCCTACAATTATCACGATTACACATGATATTCATAGCACATTTAAAATAGCTGATAGAATAGCAGTATTATATGAAGGGGAGATCATTTCTCACGGAACTGTTCAGGAAATACAAAATACTAACAACGAATATATAAAAAAATTCATTTATTGTATATAGCTACAGGTTTACAAATGATATTGTGGATGCTATAACTAGAGTAACTTGAGCTATCGGCAACCTTCGGTCTGTTACTAGTGTAATGATATAGTGTGTTAGCTATAAAACAACGCATTAAATATAGGTAAAGTAACTTATATCAATTTTTATTATCATGCCAATTCTAACTGCAGAAATTTATTGAATTTATTACTTCACGCTAAAATAATATATTTTACTATTCAACAGCAATTACAACTGATGATTTGTCTCATTCCACTACCTGCTGACTTACTTTCTGCTTAGCATATCCATCAAATCAGATTCTTTGAGTTTACTATGGTCAACTTTACTGAACTTATTTACCATAGAGCTCATTTGATTATACTGCTTAATTAGAAGATTAATGTCAGTTACAGTTGTTCCGGACCCCTTAGAAATTCTAAGTCTTCTTTTGCCATTTAAAATATCTGGATTTTGCCTTTCTTTTTCAGTCATTGAGTTTATGATGGCTATATATTTTTTCACTTTATTGTCATCTGGCACACTGCTACTTAGCTTTTTTGTAAATGAACTAGGAATGAATTTCATTATGTTGCTAATGCCATCCATTTTACTCAGAGTTTTTAACATTCCCACTAGGTCGTTTAGGTCGAATTTACCTTTTTTCACTTTCTTTTGTAACTTATCAATTTCTTCCTGACCAACAATCTCAGCAGCTTTTTCAACCAATGAGACAACATCACCCATGCTAAGTATCCTTTTTGCAATTCTATCGGGATAAAAATCATCGAGGTCACTTAATTTTTCACCACAAGCAATAAATTTAATTGGACAATCGGCGATCATTTTCATAGAAAGAGCAGCACCACCACGTGCATCACCATCAACACGGGTGAGAATAATGCCGGTTACACCTATTACCTCATTGAATGATTTGGCAATGTTGACCGCATCCTGGCCTATCATTGCGTCGGCTACTAAAATAACTTCTGCAGGTGAAGCTATTTCCTTTACGGCTTTCAACTCATTCATCATATTATTGTCAATATGAAGCCTGCCTGCAGTGTCTAGTATTAATACATCATAATTATCGTTCTTTGCTATTGCTATTGCCCTTTTTGTAATTGTAATGGGCTTCTCATCTATTACTACAGGTAAAGTTTGCACATCTATTTGTTTACCTAGCACTTCAAGTTGTTTCTGGGCAGCAGGCCTATAAATGTCTAAAGAGGCAAGCATCACTTTTTTCTTTTGCTTTTTTAGTTTTAAAGCAAGCTTTCCTGAGGTAGTTGTTTTACCTGCACCTTGTAAGCCCACCATCATAATCACAGCAGGGGGTTTAACTGCTAGATTTAAGTCACTTTTCTCTGATCCGAGAACTGCAACTAAATTATCCTGTACAATTTTAATTATCATTTGTGCTGGAGAAACACTTTTTATGACTTTTTCCCCAATCACTTTATCTTTAATGTCGTTGATGAATTTTTTTGCAACTTCAAGTGAAACGTCAGCTTCAATTAAGGCTATGCGTATTTCACGCATGGCAAGATTAAAATCATCTTCAGAAATGATTGACTTTCCTCTCAGTTTACTAAATACAGAATTTAAACTTTCAGTTAACGATTTAAACATAATAGCATTAGTAGAATACTCATTAAAAAGAGAGAAGAAGCTGAAACAAAACTCACTGAGTTATAACTCAGCACTTCTTTAAGTTTAGTAATATTATTAAAGTATAAACCAACAAGTGGATTAGTCAAGTTTTGCACTACGCTGGCAAACATTTCTCTAGTTTTAGAGACTAACTGATTGAACAGCAAGATAATATAGGGTATGAAAGCTCTAAAAATCCAATCAACATCCATTTTAAAATTTACTCTCGGGTAAAATAACTTGCGTAAAGGAATAAACAATAAAGTGGTACATAGTAATAAATTAAATTGCGACCAAATATTTTTTGTGTTGTACACAAAATCGAAAATCGAAGGTTTATTGTAAATAGGTAAGTAAGGATTGCCAGCGATTACGCATATAAATGCTAAAATAATCATAGTCATTTTGCTTCCTCTCTCTGCTAAAGGTTTTGACTTACTTTTTGCAATAAATAAGTAATAAAGAAACTTTAGCCCCACGCTTAAATGAAGCAGCAAATTTAGAAGCTTATATAAATTTTTATACCCTTTTAAGGCAACAGTGTTCATTTCAATTTCAGCTGTGATATATGATTTACTGATAAATCCAACGGTTCCAGGAAATGCAGCCATTGTAAGTATTGCGATTATAGCACACATGCCTTCCACTGACATCAGTTTACCCACTCCATTAAAACTAATTGTTTTTGTTTGTGAAATAATCGAATTACTGACCACAAACAATAATGATTGATAAACAAGAGAGAAGATTATATGCAGTATCAAAATTGGTATTGCTTTTTCCGAAGGACTGAGCAAACTTCCTGCAATAATCAGCAAGCCCATTTGTCCTACAACGTTATAGCATAGAAATCTGCGAATATTTTGCTCAAGAGAAGCAAATATAATGCTGTAAATTGCAGTGATGGCGCCTACAAGCGCTAATATTTCAGTACAATCTTGCCATAGGGTATAAGTGTGTAAAAGCATCACTAAAAAAGAGACTTTAGTGGTAAATAAAGAGAGATATGTAGTGCCATGCAGTGACGCATCAGGATACGCATCAACAACCCAAAATGAAAAAGGGAAACAAGAACAGTTTATCAATAAACCCAAAATTATCAGGTTAGTGCTTTGAGATGCCAATCCTGCTATCAATATAACTCCAACGAAAAAGTGTATACAAGCGTACCTTATTGCAGATCCACTATCTTTACAGCTAGCCGCGATAACAAAAAATGCACTGATGGTCATTAACTCAAAGAATATTATAACCAATATCATATGTTCAGATAAAACTGCATAAAGTGAACTAATAGTGTAAGCAGCAAAAGATAGCATCTCTGAAAAAGTCAAATTTTGTGCTGGTAGAACAGCTAAAAATGCAACTGATAAAAAAGATATTAGTACGATACGAAAAGATAAATCAAAATTTAGAACTGGATGAGAGCAATTCAGCGTAGTACCTAAATTTTCAGGTAATATTAGGACTATCACTATTAATGTAGTCAATAGAAATAGCAATAAAAATTTATAAAGTTGCACAATGATGTAAAACAGTATGGTTTATGCTACCTCAACATACAAATAAAATCAATTTGCGTATTAACCACTAGTTAAGCTAATTACCATATAATTATATCAGGGTTTAGAAGGTCATAGAGAAACCGGTCAGATTAGGTTTTTAATCTAATCTGACCGATAGCTTTAATAGTGAGGTAAGCTTTAATATAGCACTCCTAATTCACAGTGCTACACTCGTGCATAATTTATTTTTAATTTGTGCACGAGCATTAGTAAATTATTTACTTTTTGAAATAAAGTTTGGCATCACTTTAATATCTAGAACTTCATTAAGTCTGTCAGTTGAGAGTTATTTACTCGCTTTTTCTTCAGTATTTGCATAAATATAATGGAGCTGCCAGTTTTTAATGCACTCATTCGACTTTGATGCTCTTCGCAATATCTGATTCTATTAAAGAATTCTTCGTTAATTTAGTTTTTTATGTTTTTTGGATAATGATATAGATAGGTTCCGCTAACACGTAATGGAATATTAAATTGTTTATCTATAGATCCCTGTATCAAGCATTGTAATGGCGGCATTCGAGTAGAGATAATGGAACCAAGAGAGCTCTGAGTAGCTGTATAATGAAAATTAGATTATATAAAAACCTCTGACAACACATTCTGTGTTGTATCATTGTCCATAACTGTGTAATCAATATTATATTTATCGAATTCATTGTGCATCCTAGTTAAATGTCCTTTATCATGATCCAAAAGAACACTTACGTAGCTCAAGCTATCATTAAAAAGATCATTATAAATTACTGGAAATTGAACTGTGTAGGATGTTGTACACTCATCTTGACCGTTATTATCTTTACAAAGGGACATTTTTCCTGTTTTGCCAGTATCATCTTTAGTAGAAATAAGAAATTTCATACCTACGTCTTCGTTTTTTGCTATAAACTCCTTACACTTTCTACTTTTTTCAGAACATGGTCCTATAGCTATAGAGTAGCTTTCTTTTGGAAGTGTGAATATTAACTGATGTGTCATAATACTACCTTAATAAAAATCATTATTGTAGTATAGATTTATTAATAAATAATATACATTATGGTATAATTAGTACAAAATAGGTTTAACCAATCTCAGTAGGACTGCCAGTTGGACCCATAAGAATTATTTGTTCACCTTTTTTAAAACATTTACATAAATTAGTGGAACCGCCAGTTTCAAGCACAATAGTAGAAATAAATCCTTTTTTTTTGTCTACTTCAGTGCCGGTTACTGCTATACCTTCCATAGTGAGGTGAGTTTTTCTGCTATTGGTTTCAAAATTTTGCAACCTAAAGAATTGTCCAGGTTTAAAATTCTTTGCCGCAAGTGGTGCTTTGATCACTATTTCCACAACTTTGTCTGTTAAATATTGAACTTTTATAACCTTTGCAGTGAATTGCTCTTTGATTCTATTAAAGAATTCTTTGTTAGCTTGACGGAACAGCGTCGCTCCAGCGCGTGACGCTGGCTGATTAGCTGTTTGGATCACTCCACTCAAAAGCTGAGAAATAATAGGGTAGCCGTTCTTAGCACTTGCCATAGCTTTCACGACACTGCCGCTATACGAAGGGTGAAGATCACCAAAAAAGCTGATTGTTTTATTGCCTTGCTTATATACTAATATTCTGTCTTTATCCTGCATCTTAGGAGAAAATATTGGATCTATTTCTTTTCCTGATGAATTCAAATGAGTAAAATACCCATTACTTAATTTAAAATGCTTTTTATCTTCTGTTGCAATAACTGTATTTGGCTCAGTACCTGCTGCTATAAAAATAGAACGTGCTTTCATGCATTTGATTTCGCCGGATTTTGTGTCTATTAGTTTTATTGATTCAGCATGGTTATATTTATCCGTCACAACTTCAACTGGCTCTAAGTTTTCAACAAAGTAAATCCCTTCTGACAGTGCATTTTCCACCTCTTCGCTATTTAATCGATAACTTGGTGAATCTTTTAGCTCTTTTCTATATACAACTTTCACTCCCCCCAAGCTCTGCATTAACTCTAATATTTTTATTTCTCTATTCTCTTTTTTTGCTAACTCTTGTTCTGCTTGGATCAACTGTGCGTGCGATATGAGCTCATTTGCAATTTTGTGTTCTTCCTCTGTCCAATCTTTTTCAACATAGTCCTCTCCATACTTATCAACTAATATCTCATAACGAAGAAGAAATTTTTCTACTTGAATTGGATAATACGCTAAAGCTTCAGTGGCAGTGTCAATCGCAGTAAGCCCCGCACCTATGACAATTATCGGCATACGAACTTGCAGATTTGCTATAGAATCAAATTTAAGAGCGCCAGTCAGCTGTAACGACATAAGAAAGTCAGATGCCATACGCACTCCACGAGCTAGTATATTCTTTATTTTGATCATTCGTGGCTTGCCAGAGCCAAGCGCTAAAGCGATGTGATCAAAACCCAAGTTGAACGCGTCATCAACATTAATCGTGCCACCAAAACGAATGCCCCCATAAAGTGCGAAATTCTCACGTCTTTCCAGCAGTAATCTAATAATCTTTAAGTAATTTTTATCCCACCTAGAAGTAATGCCATATTCTGCCACTCCACCAAACCCACCTGCCGTGCGTTCACTCAATTTTTCGTGTTCAAAATCTTTAATTAGCTGGAAATTATCGATTAAAGGTTCAATCTTTAGTCCATCAATGGCGATAACGTTATGCCCATCATTCAACAAATGATGAGCTAAATTAAAACCCGCAGGACCAAGCCCTACAACTAGGACGTTTTTTCCTGTGTTTCCTTTTGGCAATGGACGCTGAAAATTTAAAGGATTCCAACGGCTAAGCAGAGAATATATTTCAAATCCATACGGTAAACTGAGCACATCATCTAGAATCCTTGTTTCAATCATTGGCACATTTACAGGCTCTTGTTTCTGATATATGCATGAGTTCATGCAATCATTGCATATTCTTTTCCCAGTAGCTGCACATAATGGGTTATCTATTACCACAATTGCAAGGCTTGCTATGCTGTACCCTTCGCTTTTCACCAGATTCATTTCTGATATTTTCTGTTCTAGTGGACAGCCGTGCAATTCAACTTTGAGAGGGGACTGTTTAAAGGTATTGTCGTTATTAATTAGCCCCTTTGAACAACTGTCCTTATTTTGCTTATGACAAAATATGCAGTAATGAGCATTATCCAATGCTTTATTCAAACTCACCTTTTCACTTGTCAAATCAAAACCATGTCGTCTTTTTGTTTTGCTTGAATACAATACCTCAACTTCGTCTACTTCTTTTTTGAAGAACGATACGAGATTTTCGTGATCAATTTTTCTGTGAATACTAAAAAGTATACTCTGTTTATTTTTCACTCTCCACGCTGCATATTGCGCTGCAAGTTCTATTTCTTTTTTGTGATCCTCTTTATTTTCCAACCAACGCATCACCTGCTCAGCAAAATTTTTTTCTGTTGTTGGTAGGGCAAGAAAGCGATTTAATTTGCTGGTAACATAATCAATATCTATATCTGCTATATCAGTGTACTTCTTTAATGCATAGCGTTGAACAAATAACCTTTTACACTTATATATTGCAGCAAAGTCGTTGTGCTTTTTCTTTAGCTCCTCTGCTTCTTTTCCAATATTAAAAAGTTTTGCAATAAATTCATCAAGGAAATATGAGAGGTCTATTATTAACTGACTATCTGTCATTTGAGTGGCCAACATTGGTTGTTCTATGGATCCCAGTGTCAAGCACTGGGATGACATCAAAGAAGAAGCTGCTTTTTCTCTTGCTTCAATTAATGAACAAAACAAGCTTTCATCACATGATTTAATATAATTCAAAAATGCCTCATCCAATTTTATTAATCCACTGCGAGTATATAAATTTGAAAATGAGATATTAAGCTGCATTATACAGTATGCACACTGTCTTTTGTATATTACGTATTTTGTAGCATAGCTAAAATCGTTGCTTCTGCAACCTTTTCTTCACCAACACACGCAATACACTCAAATTTACATGCACTTAAACGTGCGTTTTTAACATTAGCTTGCAGAATCAGTGTGTCCCCTGGAGTGACTGGCTTTCTGAATTTTGCATTTTCAATAGACATAAAGTAAATAGCTTTGTTTTCTATTGTACCTTGACTTTCTTTACCAAGAACACATATAGCAGATGCTTGAGCTAGAGATTCAATTATCAAGACTCCTGGCATTATTGGATGACCAGGGAAATGACCAATAAAAAATGGCTCATTAAAAGTCACATTTTTGATTGCTTTTATACTTTTACCAGGATCACACTCTATAACCCTATCTACTAAGAGAAACGGATAAGAATGTGGTAGTATTTTTATAATATCACTGATATTAAATTGCATAAGCCTACTCAATGCTTTGCAAAGCAAATTCAGGTATTTCCTTGTTTACATTTTTTAATACCACATCCGATAAATCGACTTCATCCATGGAGTATAAAACTTGATTCTTTTTTGAAATAAATAGTACTAAATCTATATTGTTTTTTTCTGCCGTTCTTTTAGCAACTTCTTTTATCTTGTTAAAGACACTTTCTACTGCTTCTCTATAATTTTCTTCTAAATGTGACATTTTCTTAGCGTAATTATCCCTAACGCTTACAGTATGCTTACTAAATTGTTCTGTCTTTTCTTTTTTTGCTTCCTCTGACAAAAGGTCAAATTCTTCTTTCGATGGCTTAAATTTTTCTAACTCATTTTCAAATTCTTGCTGTAATCTAGAATTCTGCTCCTTTATTTGTTGTTGTATATTTTGCAGAGCCAGAGATTCGTTGATAACTTTGTCACTATCAATAATGGCAGCCTTTGTATTAAGCATGCTCTGAGGTTGATACCCTACAAACTTATACCCTACAAATAAGGAAACAATTAAGGCAATGACTGATGTAAATAACTGTATATATTTCATTTAAATCCCCGCTTCAATAGAAATTTTAACGTTTGGTGATGGTATTATATCATAAGTTTCCTTTACTAAAGGAAACCCAAAATCTAATCTAAGTCTACCAAAAGGAGAGGGCATTGAAAAGCCAAAACCTGGTGATACTCTTATAAGCTTACTATCGTAATATTTTCCACTATATATCTCCTTTTCATCTAAACCAAAAAGTGTTGCGTAGTCAACAAATAGTGAGCCTTTGATACCAGCATAGTCGTATAATTTAGATAGTGGAAAATCTACTTGCTGTGTTAAATTAAAATAAGTTTTGCCTCCCAATGAGCTTTTATTTTTGTCTTCTGCTCTTGGTCCAATGCCGGAAAGGTCAAATCCTCTAATTTCATTACCACCTTTAAAAAAGTGCTGGCCAATATTTAGCTCTTTATCGGTATAAGAGAAAATATGACCTGCTGCTATTTTAAAGCGCAATGTTATATCATCATCAATTTTGCTTAGTATAGGGCGTGTATAAAAAGACAAAAACTCAGATTTTAGGAAATTTACATTTCCTCCCAATCCTGAAATATCCTGATTTAAGCGCAACAAGTACCCCTCCTTTGGAGTATATAGATTATCCAATTTATTGTACGCTAACGTGTATCCAACTGATGAGATCTGATACTCACCTTTTTGATCTCTTATTATTTCAGAGATATCCTCATCTTTTCCACTCTTATTGTCCATATGTATATGGTTATATTTATAAGAATAGCGAATAGAGTTGGTTAGATTTTCTAAAATTTTATAAGATAATTTTACTGTTCCTCCCCAGTTACAAGTATCAAAAGTGGTGTTTGGCTTATCTTGTTTTTCATAAAATATACCTATGCCTAATGACGTATCAGAATCGTTAAAATTATTTTCAACAGCGTCTATACTAGTAGAAAGAACATATTGACTTTTTTCAAGAGCAAAAGATACCTCTTTACCACTACCAAATAAATTACGATCTGTGAAATCGGTTTTAACAAATACTCCACCAGGAAGAGACATGCCACCTGTTAAAGATAACGAGGCAGTTCTTTTTTCTTTGACATTTAAATCAAGATTTACTGCATTTTCATCCACTATATAACTATTTATTTTTACTGTTTCAAAAAAATCGCTATATATAAGTTTTCTACGTGATTTTTGAATCTCAGATGTGTTATATGCGTCGCCTTCTGCCATGCTAAGTTTTCTTCTAATTACTTTATCTAAAGTGCGGTCATTGCCATCAATAGTAATTTGGTTTATATAAATCTTTTTACCTGGTAGCACTTTGTAAGTTACATCCAAAATATTGTTATGTTGTGTATATTCTGGATTAACTTTTGCAAATATATATCCTTTTTCGTTTAAATGTTTACTTATTTTTTCTGCTGTATTGTTAATTTTAACTCTATTAAATATTTGATTATTTTCCTCTTTGATAAATTCTAATATTTCTTCCCTTAAACTTAAATCCTGAATCTCAGTTTCAATATCAATTTCATTATTTCCAAATAAGTATTGCTGCTTTTCATCAATCAAAAAAGTTAACTCTATTTGGTTGTTATTATCAACCTCAACAATTGGTTGGATATTATTTTGAATATATCCCTTAGATGAATAGAAGCGATCAAGGAGTTCTGTGTTAATCAGTAGATATTGAGGTGAATAATGAGTTCCGCTTTTAAAAATGGCTCTAAATAACTTACTAAATATATCATTGCTATGCCTTTTGATAACTTGCTCTAGCTCATTTGCTGAAAAGTTTTTATTACCTATGAATCGTAAACCCTTAATTTTAGACGTTCTTCCTTCTTTTATCTTAAAAATTAGGTTTATCCTATTGCTACCAAGCTTATCTAGCTCATATGCAATTTTAACACCAATTTTACCACTGTTCCTATAAAGAGTAGCTAGATTTATTAAATCGTTTTGTAATTTTGTTTCAGTGAAAATAGTTAGTGATTTTGACTGGATAACGTTATTTAGCAACTCTTTACTGTTAAATAACTTATTGCCTTTCAATATTACTTTGTTAATCAATGGATTCTCATGAATTTTTACTACTAAGTTTTTTTCATCATCGATATAGGCGTTAATACTAGCAAATAACTTTGTTTTGTATAAATCTTTTATAACTGAATCTACATCATCGTCATTTATATGACTACCTGGTTCTAATTTTGTATAAAACCTTATTGTTTGATCACTTACTCGCTCATTGCCAATATACTTAATATTTTTTATCTGTACTTTTTCTTTATTTTCTAGAGCAACAAGTAGAGTGGGAAAAGAAATAAGTATTATTATTAGTATGTGAAATAACTTTTTCATATGTATCTTAAAAAAGATGCCTAATATCATTTGTGATTGCAACTGCCATCAACAAAAACAGTATGGTAGCACCAAAAGTGACTGCATATTTTTGATATTTCAAACTCAAATCTCTACGTATAACTGCTTCTATAATATAATGAAATAAATGCCCACCATCTAGTAGTGGTATTGGCAGCAAGTTAATTGCAGCTAAATTAGCTGAAATAATTGCCATAAAATATAGAACCATCATAAGTCCCTTTTTAGCTGATTGCCCTGAATATTTTGCAATTTTTATTGGTCCACCTATTTCATTTATACTCCTTTTACCAACAACAATTTGAAAGAGTGCTTTGATTGTTAAACACATAGTGTGGTAGGTTTCATTCACTGATAGGCTAGCAGCTCCAAGAAAAGATGACTGTTTTAACCCTATCATATTAATTGAGGTAATTCCTATAGTTTTTCTTTCTATTATGTTACCAAAGACATCTCTATCCTCAACTGTAAACGGAGTTAGAATAGTTCTGTACTCTTCGTTATTTCTGCTATACTTAATTTCTATTCTTGTTTCAGGGTTGGACATTATCACGCGTGAAATATCTTCAAAATATTTTATTTTGTACTCATTGATCTGTGTAATAGTGTCACCTGGTAATAGGCCAGCTTGCTTTGCTGCACTTTCTTCAATTACATTACCAATTACTGGTGGAGTACGATAATAACCTGCCACGCTGAAAAATATTGTGAAAGCTATAACGGTAAATATCATGTTTGCAAAAGGCCCTGCAAAAACTATTGCTGCTTTTTGATATCGAGGTTTTGTATGGAATGAGTATAATTTTTCTTCTTCAGTTAATTTTTGTTGATCAACAGGAACGCTTGCTGCATTAGTATCCCCTAACATTTTAACGTAGCCACCCAATGGAAAGGCACTTAATTTCCACCTAGTTCCAGACTTGTCGTTAAAACCAAAAATTTCAGGACCAAAGCCTATAGAAAAAGATTCAACCTTAACCTTGCATGCTTTAGCGACAATATAATGCCCACATTCATGCACGAATACTATGATAGAAATTATTAAAGAAAACGATAAAAAATAATATATTCCAGCGTTAAGTTGATGAGAAATTAATTCCACCTATGTTTTAAATCTTAATCAAACGTTGAGTATATTAAAATGCGCCTTGCTTGACAAGTATTTAGTTTAGTCTTTAAATTAAAAAAAAGTTTAATGACAATGATAGATATCTCCTTATTAAGAAGAAAACTGATGTATAGGAGTTGGCATAGGGGTTGTAAAGAAACTGATATACTTTTAGGGCATTTTGCATTGAAATATCTTGATAAATTTTCCTTAAGTGAACTAATTGAATACGAAAAAATAGTTGATCTTGATGATTGCGAATTATATTGTTACATAACTCGTAAGAAACTTCTCCCCCCTGATTTGAGTAGTGAGGTAGTCGATTTGATTGCTTGCTTTAATCACTTATGCACCCAATAATCTTGTTTACCCTATCTAATACTTCAGCATATTCTACTCTTTTTTCCTCCCTATACTTTTTGCATTCTTGATTTATTTCGTCTAATCGCTTTGTTAATTCTAAAATTTTGTCTTCGAGAGTCAATGCTGCAAGTAAGAAATTTAATGCATCTGAGCCCTTACCTCCAGTTCTTTGAGATATGGAGCTAACTAGCTTGTTGAAGCTATTAGCAAGTTGTAATAAATGGTCCTTCTTTTTACTTTCGCAAGATATTTTATATGTGTTATTATGTATAACTATTTCTACTACTTGCATATGATGCTATATTGTACAACTTTCAAATCTACAATATAGATTTTCATTCATTTATCAAGAGGGATAACTTTTTACTGCTACGAAAATAAGTTTTAAAGTATTGATGTTTTGCAACCTTCTGTGACGTCAAATTACTTGCTTCTTTCAAGTTATAGCTTCTAATTGAAAAAGAACCAAACCCCCTGATTTCAACTCTATTATGATATTTCAACGTGTTTGAAAACACTTGAAAAAAAATATCAACTATGGCTGCTATAATGACCTTATCTAACAAAAGGTGTTTTTTTGCCACTCTTGCTGTTATATCAGATTTCGTTGCCATTTATATGAAGCACAAGAAGTTATTTGGCAGATAATATTATATTATATTTTTCAACACCTACTACTTCAACTTGTATTTTTTCTGATATAGAAAACTTTTTATTTTCTGGTAAATGCTCTTGATCTACTAAAAGGGTTACATTGTTCTCAACCTCAACGATTAGACCATTTTCCTCTCTCTTACTTACAGTAACCTGAATTTTATCCCCTACTTTAACTTTCTCTATCAGTTCTTCAAGAGGATCATACTCTATTTGCTTTACTCCAAGATAAATTCTTGTCCGATCTACGTTAGCCCTTATCACTTTTGCTTCTATTTCATCACCTACATTATACTTTTTTATCTCATCTGAATTGTTTTTCGACCAACTTAGATTTTGCATATAAATTGTTCCTTCTACGTCCTCAGATATCTCAGAATTATCAAAAGTCACAGATATTTGTGAACCATTGTTGCTTTTAACTTTACCAGAAACAATAGAACCAAGAGGATATTTATCAATAAATACTTGCCAAGGATTCTCTACGCACCTTTTTGTGCTTAAACTCATCTTATTTTTAATAATGTCAATACCGAGAATTTTTACATCCACTTCTTGTCCTATTGTTACAAAACTACTGATTGGTAAATTATTCTTGCTCCAAGTTATTTCTGATGAGTGTACCAAACCCGCAATCCCAGGTTTAATCTCAACAATGAATCCACAATCTTTTATACCCGTTACACATCCTTTGTGTACGCTGTTAATTGGACATTTTGACTCTAGATCTTGCCAAGGATTGTCTCCTAATTGTTTTACACCCAGGGAGATTTTTCCATTTTCTCTATCTATTTTTATAATTTTAGTTTTTATATGCTGACCATAAGAAAAAATTGCAGATGGATGACTTACATTACTCCAAGAGATATCTGTAATATGTAGCAGCCCATCTATAACTCCCACTGTATCTGATTCATGAATGCCAACAAATGCACCGTAGTGAGTGATGCTTTTTATTTTGCCTTCTACTACATCACCTTCATTTAAAGATTCTAAAAACTTAGTTTTTTCACCAGCATGCAATTTCTCTAATACCAGCTTTCTTGATACTACAATATTCCCCTGCTTCTTATCCATTTTAAGCACGATGAATTTTTGTTCAGTTTCAATAAGGTGATTAGCATCTTTTATTTGCTTCAAATCCACATGACTCAGCGGTAAAAACGCACTTATTCCATCACCAAGATCAACAATAAAACCGCATTTAATTGAGCGTTTAATGATTCCTGTTACTTCATCTTTTGTAACTGCGCTTTCTTCCAATTTATTCCATTTTTCGTCTCTGATTGCTTTCTCACGACTAAGAACAACATTACCATGGTAATCTTCAATTCTTTCAACATAAACTCTAATTTTCGAGCCAACAGTAATATCATCATTACAACTGAGCTCCTTAATCAGAATTCTTCCATCTGACTTTAAACCAACATCAACCACAATGTCATTAGAATTTCTTCTTGTGATTATACCTTCTACCACATCTCCTTCTTTGATTTTGTTAGCAAAAGAATCTTCACAAAAGTCATTATCTTGATTATCAAATTGATCTTGAAATATCTCTTCTATGAACCTATTTGATAATAGTCTCTTGATAGCAACTGTACTTTCCATACCTTTTAACTTTAACTTCATTAGAACTCATATATTATATAATATTAATAATTAGTGACAAGTAAATTCTCATTAATTCATTTCGAGAATTGTTTAAGCTATAAAAGATTAAGTTATGTAAGATATGCTATCTAGGAATAATAATTGGATTAGGTCATTTTCCAGAAGATCTAGGTTGAAGTTGAATGTTTTGGAGAAGTATTCTATTAAAAACAGCAAGGAATCTATAAAAAAGATCGTAGACTTACAAAAAAGAATACGGGTAGAAATAGGTTTCGGTAATGGTGAAAATATGCTCTATCAGGCATTCAATGAATCTGATCTATTATTTATAGGATGTGAGCCTTATTTAAAGGGGGTCTCTTCCTTGCTAAAAAGCATAGAAGCACACAGCATAAAAAATATTTTAATATGGACAGAAGATGCAAGAGAATTAATTGTCAATTTTCCTGACCACAGTGTTGAAAAATTCTTTATTCTCTTTCCAGATCCATGGCCAAAAAGAAGTCACAACAAAAGACGGTTAATTAATACGGAATTTTTAAATTTATTAGCAAAAAAAATACTTGTCACAGGTGAAATATTTATTGCAACTGATCATCAGGATTATGCAGAGTGTATAGAGTTACATATAAAGCAGTGTAATTTTTTAACCTATAAGGAAGATAGTTTTGCAAATTATACCCCAACAAAATACCACAGAAAAGCGCTAGAATATCAGCGTAAAATAAATGTTATATCTAAACTGACTTAGATTTACCTCTGCTTGTTAGTACAGATGTGTACGTGACACTCTACAGTGCAAGCAGTTCATCATGTACTGGAAATAACAGTTCACTAAATTCTTTAATCTCACTAGGAAGATCAATAAACTATCAACATTATCAGCCAGCATTGCTTTTGCAACTTCAATTCTACCTTTTTTATGATCGGTTTGGATAATTTTATAACCTATAGCATTTTGTCTAGCAACCAATCTGGTGCTTCTCTACCTTTTTCCCACTTAGCAAATCTCATCTTTTCTTTTAGGTAATATTCTCTATATGCTTCTATTGGGTTACTACATTTATATCGATCAGGTAACGCTTGTGTAAAAGCTTGTATATCAGCTGATCGAAATATTAGCAAATCCTTGTTATTATTGCACCAATCTATAACTTCTTCGGATTTATGCGTTCTTTTGTATCGCAAGCTATATTCTATACACAATTCTTTTCCATGTTTTATTAACCAATCAAAGTTTCCTTTTGATTGTCTAGCCCATAAAGAACAAGGATGGTTTTTGTGAGTAAGTTTATATGGAACTTCTATATTCTGGTTTGTAATGCTGACTAAAGGATTTGGCTCTTTTAATGCGATTGAAAAAACACTGCTAAGCAATTGAGCAGTTTCTAGCGGCATTTTTACTATGTGCTTATCGCATAACATTTGTGCTGCAGTTACAGGATTTTCGTCTAATATAAAGATATTCATCTAAGCACCCAGAGATAGAATTTTTGCGTAGTATTTATTTCAATAAACCCTAAAATATCATTCGGAAAATGGATAAAGCTCAGTTAAAAAAATTATACACAATTCCGAGGAACCTTTTCAAGCTACAATGAACGTATAGCTACCACTCTAGCAATATTATTTCTCACCCACTGAAGATATTGCACGGTACTGTCTACTTGATCGTCGTGACGGATTTCTGGAAACATTAAAATCTCATACTCAAAGTCGCTAAGCCATACTGCTTGGTTAGGGAGAAAAACCCGCTCAGATTCTATAATTGGGACAATTCGGTGAAATCGAGTTAATTTGTCATCATGTGGTACTATTTGAATAATAGGTAAATCACTGTTTTTCCTGAGCTCCTGAACCAATTGCTGACCGCTTGCTTTTGCTTCGATTAAAATTGCGTGTGGCTTCCACCTTGCAGCCAGCGATAGAACTTTCTCTTTAAGTTTTGGATATTCAAGTTTTGCGCGATATACATCGAGTAAATAGAATGTATTATCTACTTTTGTCCAGGTAGTGCAGACACTAAAGTCACTTGTATTGTTTGTTGAAATTGCAGTATCCCAACTTTGTGTTACATGCAAGAGGCTATCAGGAAAATTTTTATAGCGCTTCAACCACTCTCGTTTAATTATACTTTCGCACTTGCTTGAAGTTTACTGAACTCACTTTAAAAAAACAAGTATAAGTATTCCATGGTATTGGCAAGGTTTGCCAAGTAAGTTTTTGCAGCTTGCGTTCTATTACAAAACCACTGTGGTACTAACGAGTGGCAAAATGATAGCAAATCCAAGTTTTAAATTTTATTTTCAATGACGAAATTTGGCACATCTTGCTACACTTCCAGTTTTTATTGTACAAAAGGGGCTTCTGTCTGTGTCTGACATGAAGCTAATGTTATTCTCCCTCTTCCTTGTCCCATACGCGTCAAGTGAAGGAAATAAAGGTATGAAAGAGATAGAATAATAAGGTATAAGTTCTCCCAGAAATAC
>NODE_8_length_21482_cov_27.030927
AGCCACTTCATGACAATGATCAATTTCAAATTGATTGAAATTTAACCCTTCACCTTGTAGGTGATGGTTGTTGAGTTAATAATAATTGGAAGGATATTAAAATTTTGAAAGAAAATTTTAATATCCTAAGAGAAGAAGTTGAAAAATTAAAATCAGCAGCAGTTGATACTAATGAATGGGAAGCACCAGCCAACTTAGATATATTATAACAGCTATAAAAGCAATAGCGTGATAGCAGGCTGTTGCTTTCTTTTATATACTTTCTCAATATAGCTGGGCTAGAAAGTTTGTTTTGAAATTTTTGGCATGTAGTTCTCATCATGTTTTGCAAACACCGTATCTGCAAGAAGGGTGCTGTTATCAGACATTTTACCTTGCACAACAACACCACTTTTTTCTGAAAACATCGGTGGAAGTATTCCCTGGTATTTCACCACAACGCTTTTGTTAAAATCTGTCATTTGAAAAACTACTTCGCTTTCGCTCCGTATCACGCTATTTTCAACAACCATTCCACCAACACGGATTGGCTTTTGACTATTTGGTAAAACTATTGCCTCACTTACTGTATAGAAAAATGAGATATTTTCTTTGAGCGTTGTTAAAATAAAAAAAACTGCACAACTTAAAAAGCAGAAAATTCCTGAAGTTATAAGTAATCGCTTATGTTTCTTCTTCATTGTTGCTTTTAAGACTTTCTAAGTTTTTTTTACTTTTAATATAGCAAGAAACAGTAAAAATCAAATTTCCACCAATCAGTATGAAACTGATAAGGTAAGCAAAAATTACATATGTATTCATAATGCACTGCCAATAAATAACTCACCTGCATTAAAATAAATTAAGCTTCCATTTTTTTGCTGCAACACCAATTTACCACTTTTATCTATATCAGAAAAAATTCCTTCATACAATTTGTCAGCTAACTTTACACTGATTTGCTCATTCATTTTGAATGCTTTTTTTAACCACATTTCTCTTATAGCATAAAACCCATTAAATAGCCATTGCTTTCTTAGCTTATTAAAATTTATTATTAATTCCTTTAACAGATCCATGTTAGACACAGATTCACCGTAATTGCTAATGCACATTGTTCCTGGAAGTGGTGCATGATTGACATTAATTCCAATTCCTATAATGAGCCAATTCGAATTGGATCTTTTTTCAAGCAATATTCCGCTTATTTTCTTGCCATCGATTAGAACATCATTTGGCCACTTATACTGGAGATTTAGACCATTTATAAATGACAGTATAGTATGTCCAACAGCAAGAGCAGTAACAAAAGTCAATTCTGTTAATTTGCTAACATCCGCAATTTTATTCACCAAACCCTTCTCTGTCATCCCAGTGCTTGACACTGGGATCCATTCTTCTTTTTTTCTAGATTCCAGCGTCACGCGCTGGAATGACACCGAAAGCTGGCTTTCATTCAGATAATCGTTAAAGAGGTTTATCACCAAACTCGCATAAAAATTACCCTCTGGAGAAATCCAATTTTTTCCAGTGCGCCCTCTACCCTCTGTTTGTTTGTCGGCAATAATAACAGTTTCATTTGATATTCCTCTGTCAATTAAACCCAATGCTTCTTTATTAGTACTTGGAACTTCTTTGTAATGATAAATACGAAAACCTTCAAGGATCACCTTGTCAGCCCTTTAGTTTAATGAGTGAGTCAAGATCTTCTGCGTACAAGAAAAGAACGAGATTGATCAGTGAAACCACTGAAGTGATAATGAATAGACCCCTAGAATAAGCAACCTTATTACCACTAGCTTTATCAAAATATATAACTTTCATGATATTTAAATAATAGTAGCATGATATCACACTCGCTATTACAAGGATCAAAGACAGGCTGATAAAGCCAGAATTTATTAAACTTTTGAATATAAAAAATTTAGCTATAAAACCTGCAAGTGGAGGTATTCCCGACATCGAGAGTAACAGTACAGAAAGATGGAATGCTAAAATTGGTTGCTTTTTTCCTATACCAGACAAGTTTGCGATATTGCAATCATCATCGTCAATTTGTACGAGATATGAGAATAGCCCTATGCTTGTGATGATATATATCACCAAATACATTAAGGCACTATCTGTTCCTGCTTGTGTAAAAATAGAAAGTGAAGCAAATATAAAACCAATGTGACCAATTGAACTGTAAGCAAGCAGCCTTTTTAAGTTTTGCTGACGTAAGGCCCCAAAAGCTGAGATAAGCACAGACAATGCTGAAACGTATAAGAAAATAGGCTGAACATAACTTTTTACATTTACTAACTCTTCATTCATCAATCGAATTAAAAATGTTACAAGTGCAGCTTTTGGGGCCGTAGAGAAAAACGCAGTTACTATGGTAGGTGCACCTTGATAGACATCTGGAGCCCACATATGAAAAGGAGCAATAGCAAGCTTGAAACACAAACCAATAAGGATAAAAACTAACCCAAAAACTATTCCATAAGTTATCTGATGGTTTTGCAAGAATGAACCGAGCTCAGAGAAATTGACTTGTCCTGTATATCCATAAAGCAGCGACATTCCATATAGCATAATGCAGGAAGATAGTGCACTAAGTGTAAAATATTTCACTCCTGCTTCATATGAATAAGCTGAATCTTTATTAAAGCTCGCAAGAACATACAAAGATATACTCATCAACTCAAAAGCTAAATAAAAAGAAATCAGACTATTTGCTGAAACCAAAGTTATCATGCCAAATAGCGCAAAAAGAATCAGTATTGAAAATTCATATTTATAGTCATATTTTGATAAATTCAGCATCAAAAGTATTAAAATTCCTGTGCTGAGAATTAACCCTTGGGCTGACCTGATGTATAAATTGAGTTTTAACAACGAATTAAAGAGAAAAATTTCATTGTTTTCTACCGAAGAAAGAATTAAAATAATCAAAGTTACCACTGTGCAGCCAAGTGCTAATAAGTTGATAGTTCGGCGGTAAAATATAATCCCAAGCAGTAGCAACACTAACGAGGAGATAATAGAGAACGTTTCCGGCAATATCTGTATATAATTCATAGCGCATTATATTTTACTAACAAATTTGCCATACATGGCTTCAAATAATTCAGTGCAAGGGTTGGGTAAAATCCAAGCAAAATAACAAACACTGCAAGCAAAATTAAGACAGAAAATTCTATGCTATCCAAGCGATCATTTAATAATTTAGAATAGCTAACCCCCCATATTATTTGCTTACATAAATTCAGCATATAAACTGCGCTTAAAATAGTGCCAAGTGCGATAAATCCTGTAAAAAACCCTATGCTCTTAAACATTCCAACCATAGCCAAAAACTCACCTATGAACCCAGATGTTCCAGGTAGCCCTATTGAAGCCATTGAAAACAAAATGAACATAAAACCAAATTTTGGCATTGTATTTACTATGCCAAAATACTTTGCAATCTCCAAAGTTCCAGTTCGAGTATATAGCATTCCAACACACAAAAATAAAGCAGCAGAAATAAGGCCATGACTAATCATTTGAAATATGCTACCCAGTACTCCTTCCTCACAAAATGAAAAGAGGCCAGCAGTAACGATCCCCATATGTGCTATTGAAGAATAAGCTATTAACTTCTTTATATCATCTTGAGCAAACGCAACTAGCGAAGCATATATCACCGCAATAATGCTCAGCACAACAACAAAATTTGAAAAATACAAACTTGCCTGAGGAAGCATTGGAATAGAAAATCTTAAAAATCCATATCCCCCCATTTTAATAAGCAAGCCAGCTAAAATCACAGATCCAGAAGTTGGTGATTGCACATGCGCATCAGGAAGCCAAGTGTGAAATGGAAACATTGGAACTTTTATTGCAAAGGAAATAAAAAATGCAATCCACAGCAATGACTGCACTTCAAGATCAAGGCTTGGCACTAATGTGGCTAATTTTTGTATATTAAACGTCCCAAAAATGCTATAGATGTACACTAATCCAAGTAGAAATAATAATGAGCCAGTTAATGTATAAAGAAATAACTTAAACGTTGCATATACCCTGTGTTTTCCTCCCCAAATGCCAATAATAAAGAACATTGGTATTAAAACAGCTTCAAAAAACACATAAAAGCTTATAGCATTCAGTGAAACGAAAAACCCGACTACAAAACTCTCAAGCAGTAGAAATAATGCCATATAGGCTTTTAGGTTCGTATAACTCATTTTGCAGTTATAGAGTATACAAATTACAAACAAGAAAGTTGTAAGCAGAAGGAAAGGCAACGATATACCATCTATCCCTATTCCTACATTCTTGATTGGATAGCTGACAAACTGAAAGTCCGCATTGTTATAATCAAATTCTATACAAGTTACAATGCTAAGCAAAAATGGAAGTATAGTAAAAAATAGGGCAAGGAATCTTAGGTGTATAGATTGATGATTAATCCTGATCGAGGATAAAATCAACGCTCCTATCAGTGGAAGCAAGAATATACTAAGTAACAACACCTTCTATTTAATTCCAATAATATATAAAGCACCGATTATTAAAGTAACAAACATAATAAATGCATAATCAAATATATAACCAGTTTGTAACTTTATAGAACTTTTTGAACATTCATTAACCAACCTTACAACACCATTTGGTCCAAATGAATCAATAGCCTTAACATCAAACTTCCATAGAAGCCTAGATATAAACCTTATCGGTGCAATTATAACAAACTCATACACCTCATCAAAGTACCATTTATTCTGCAAAAACTTAAGTAAAAATTTACTCTTAATTTGCCTAATTACTTGATATTGGTAAACCAGGTACGCAAGAGCTATTCCACTTAGGCTCGCTAAGGTTGGCAGCAGTTTTATAAAGAAATTATGAACTCCATGCTCATCAATCACCATTAAACTTGATTTCCAAAACGCATTACTAGTTATGTTCAAAATATTTGCTCCCCACACTCCAGAAAATACCGATCCAAAAGCAAGTATCAGTAATGGTATAAGCATAATCTTTGGTGCCTCATGTATATTAATTTTACTTTGTTTTTGGCTATGGAACACAAGAAGCAATAACCTCCAAGAGTAAAACGCTGTGAAGAATGCAACAACTAAGCTTATTACAAAAGCAAAGCTATCCGTGCTATAAGCATGTTCAATTATCAAATCCTTTGAGTAAAAACCTGCAAATGGAAATATTCCAGAAAGCGCAAGAGACCCAATCCACATGAGAGCGTAAGTGCAAGGGATTTTCTTCCAGCAATTTCCCATTTTCTGAATGTTTTGCTCATGATGCATTGCATGAATTACATTGCCAGCACCAAGAAATAGTAGAGCTTTAAAAAAAGCGTGTGTCATTAAGTGAAAAATAGCAACATTGTAAGCAGAAAGCCCACATGCCATGAACATATAGCCAAGTTGACTGCAGGTTGAATAAGCAATTATTTTTTTTATATCGTTCTGAGTAATCGCAACAGTAGCTGCAAAGAAAGCAGTAAGTGCCCCAACAATAACTATTAATTCTCGTGCCACATTTGATAGCTCAAATAATGGAGAACATTTTGCTACTAAAAATATACCTGCTGTTACCATCGTTGCTGCGTGAATGAGTGCAGAAACAGGGGTTGGCCCTTCCATTGCATCTGGCAACCAAACATGTAAACCAAGCTGTGCAGATTTACCCATACAGCCAATAAAAAGTAATATGCATATTATATGAGTTACTTTGAATTCACAGCAGAATGCTCTAACGTTCTGCATGCCAAGAAGATCAGTTGTATCAAAAACTTCAGTAAAATTCAAAGAGTGAAATGTATAATAAATAAGAAAGATTCCAATCAATAGTGCAAAGTCTCCTACCCTATTCACAACAAATGCTTTAATTGCTGCATTATTTGCAGAATATTTTTGGAACCAAAATCCTATGAGTAAATAAGAACACAGGCCAACCCCTTCCCAGCCAAAAAAAAGCTGCACGAAATTATCGCTTACAACCAGCACAATCATGCAAAACGTAAATAGCGATAGGTAAGAAAAAAACCTCGACTTCCCTTTTTCATGCTCCATATAACCGATAGAATAGAGGTGGACTACTAGTGAAACGGTGGTAATGACAATAAGCATTAAGGATGAGAGAGCATCCACACTAATTGCCCAATTTACTTTTAATACACTTAATGAAAATAGAGGAAATAAACTCAAGTGATAATTTTCAGAGAAGGTGAGAAAAACATACCAAGATAAAACTGCAGATATTCCAATCCCCGCCGTTGTAACTAACTGACTTTTTCTAAAAAGTGCTGCAAATAGCGAACCAAAGAGTGGCAAAAATACTATTAATTTCAGTATATCCATCATACTCTCATTCTTTCATTAAGTTCGCTTGTTCAACATCTATATTGCCACGACTTCTATAATATACAACCAATATTGCAAGCCCAACTCCTGACTCTGCTGCCGCAACAGTCAACACAAACATCACAAAAATTTGCCCAACTATATCATTCATAAAGGCAGAAAAAGCAACTAAATTGATGTTAATTGCCAGCAATAATATTTCTATTGATAACAGTATGTTGATTATGCTCTTACGGTTAATGAAAATACCGCACACCCCAATAGTGAACAAAACAGCAGCAACTATCAAAAAATAATTTAATCCTATTTCCATTCTACTCCTTTTCCAAATTTAGCCTTAACCAATTTTACAGATGAAGATTGTGTCAATTGCTTTAATACATTCTGTTTTTTAACTCCTTTTTTCTTGTCCTGCAAAGTAAGAGCAATTGCACCAACAATTGCAACAAGCAGCAGAATACCAGAGAGATGAAAAGCGTACATGTAGTCAGTGTAGAGCAAATTACCGATAGCTTTCACGTTATTAGTATTATAGTTTATAACATTGCTTATATTTGGTGCTGAGCTGCGGATTACAAAGCTGATGACTAGAAAAAACACAACACATAATATAGCACCAAGAGTGAAATGCTTTACAAAACCCTGGCGCAACCTTATGTAGTCAATATCGAGCATCATAACTACAAAGAGGAATAACACTGCGACCGCACCGATGTATACTATCAGTACCATCATAGCAATGAATTCAGCTCCAAGGAGAATGAAAAGCACTGCAGAGTTAACGAAGGTGAAAATTAAAAATAATACTGCATTCACAGGATTTCTTACACTAATTACACAAATAGCAGATAAAATGCTAAGAATTGCGAAAAAATAAAAGAAAAAAGGCATCGATACTTTAACTGCAACAATAGTTACTAACTTAAAATAATTATTGCCGTAAAGTCAATATTATATTAAACGTTTAAAAACATTGTACTACAAGCTTCAGCTCCATTTTAAATTATTATATAGAGCATTTTCTCAGTCACACAAACACTCTTGACAATTTTAATTTATTAATGTAAAATATATGTATGTTAATAGTCAGTCATAGCTCAAAATGTATAACATATTTGGTTACTTCGAAACTTGTGATAAGCAAAGTGGCAAGTTAGATGGTAAAAGTTATCAATACACCACAAGAGATCATGTGAAAATTTACTTCAATAACACACTAGCCAGTTTAGGTAGATCATGGAGAGAATTTAAAGAAGAAGCATATGAGTTTATATATGATATCGGATCTTGGTTGAAAGAAACATATGAAAATCTCACTGAACGACCTGAAATGCATAACTTCTATATTCCAGAAAAACTTCCTGTTAAAGCTGAGGAAATAGAGATGAAGGAACTGAATCGTAAGTCTAAGCCATTCCAAACTCCACCTATCCACCCAACAAGTAGAAGCTCTAGTGCCAACACCTCAAATCAAGTTGTTGTTACTCTACATACAGCTGAAGCTACTAAAACAAGATAGATACAAAACCTACGTTTAAATATGTAGTACTTGAGTGAAGTATTCTTTAAACTGTTCTATTCAATAAAATCTTTACAATATTTGGATCATAGGTTTAACTTTACGAAGTTATAGTCTATAGGGCTTCAATGAACGATTATCTCTCACTGCTAAATCCAGAGCAACAATTAGCTGTAACTAACGTAAATGGACCAACTTTGATACTAGCAGGAGCCGGAACAGGAAAAACAAGAACGATCACTTCAAGGATAGCGCACATAATTCGAAATGGCTATGCTTACTCTGATGAGATCTTAGCAGTTACATTTACAAATAAAGCAGCAAATGAGATGGTATCAAGAGTGCTTGATCTAACGGGCACAAACATACCATGGCTTGGCACTTTCCATGCAATTGCAGCAAAAATTTTGCGCCTGCACGCAGAAATTGTGGGCTTAAACCCCAATTTTACAATCATTGGTGTGGATGACCAATTACAGGTAATAAAAAATATTATCGATGAAATAAATCCTGATTACCTATCGGAAAAATGTAAAACCATTATGAATATTATTCAGCAATGGAAAGAGAAGTGTTTATTGCCGTCTGAAGTGGAAGATGTTCAATCATTTAGGCCAGTTTACGTAACCGCACTCAAAGTCTATCACCAATATCAGGAAAGGTTAAAATTCCTTAACTCTGTTGATTTTGGTGACTTATTGTTATATAACATACAACTTTTTAATAAAAAGACCGAGGTTCTGTCCTACTACCAAAACAAGTTTAAATATATTATGGTAGATGAATATCAAGATACAAATGCAATACAATATCTTTGGCTAAAATACCTTGCAAAAGAGCACTCAAATATTTGTTGTGTAGGAGATGACGATCAATCGATATACAGTTGGCGTGGTGCAGAAGTTGAAAATATTTTGAAATTTTCCGATGATTTTAAAAATGCAAAAACCGTTAAACTGGAGTGTAACTACAGGTCAACATCCCACATACTTGCAACTGCATCATATGTTATCAATCACAATAAGACTCGCTTAGAAAAAAAGTTGTGGACAACAAACATTGAAGGGGAAAAGGTAAATCTAATAAAATTATGGGACGGGAAAGCTGAAGCAAGGTTCATAAGCGAACAGATATTAAAGCTCAATAAATACAGATTTAGTGACATTGCAGTGCTAGTAAGGGCGACTTTTCAGACTAGAGTGCTCGAAGAGTATTTTATAAAATATTCAATTCCCTATAAGATTATAAGTGGCGTAAAATTCTACGAACGTCAAGAAGTAAGGGATATAATTGCATATTTAAGGCTTGTTACAAATAATAATGATGACCTCGCTTTTGAAAGGATCGTAAATCGGCCAAAAAGAAGCATAGGAGCTACAACTCTAAAGAAAATATACATGACTGCTCAGGATAACAAAATTTCTTTTTTTGAGGCAGCAAAAATATTGGTTAATAGTGATCAAGTAACCGAAAGAATTAAACTCTCACTAAATGATTTTTTAAATAAAATTAAAGCTTGGGAAGAAATAGTAAGCGTAAAACCGCTGCATGAATTCGTTAAAATCGTAGCAAATCAATCAGGATATATGGAAATGCTTGAGAATGAAGGAGTGACGGGTTTAGCGCGAATAGAAAATGTTAAAGAGCTCATTGCATCTTTGAAGAATTTTGACAGCGCTATAACCTTCTTGGAGCACATTAGTTTGGTGATGGAAGTGGATAATATGAATAGCGATGACAATGTATATGTTATGACTCTTCATGCGGCTAAAGGGCTTGAATTCCCGTGCGTGTTTTTACCTGGTTGGGAAGAAGGATTATTTCCTCATCAAAGATCTTTTGAAGATAAAAGTGGTAAAGCTTTGGAAGAAGAGAGAAGACTTGCATATGTTGGCATAACCAGAGCCAAAGAAAGGTTAGTCATTTCATGTGCAGATAGGAGGGAGATTAATAATCAGTGGCAACCAATGCGCACTTCTCGATTTATTAAAGAACTGCCAAGAGAAAATGTTGAGGTGATCAAGAATAGCGCCTACTGTTGAAGCTATAACTGCAGTTCTTACGACAAACACATCTAAATTACTTCAATTATATATTTCTCCTGACAAAAATTCTCTGATGGTCTTAAATAAAATTTTCAGTGAATGATTATCAGACATATTGTGCTCTGCTGATTTTATTAAGTGTACTTCAACGTCTGTTGACTTAATTTTTTCAGCTAAATTCAATGAAGTTTGATAAGGAACATCTTTATCATTAATGCTATGCAATAAGCGCACAGGACAGTTTATATCTATTGTTTCTTGATTTAAAAGGAGATTCTTTCTGCCATCCTCGATCAAATTTTTAGTTATTTTGTACGCGCAGTGCCCTGAAGTAAAATCTATTACACCTTTAGAACACAGCTCTTCTTTTTGCTTATCTGATAATTGCTTAAATATTAAATCTTCAGTGAAGTCAGGAGCAGACGATATACCAATTAGCGCTGCAGTTTTTTCTGGAAATTGAAGGGCAGTGAGCAGCATCAGCCATCCACCCATACTTGAGCCTATAATTATTTGTTTGCTGCTAGTTAATTCGCTTATCACTTTAGCACAATTTTTTTGCCAATCACTTATTGTATAATCAGCGAAGTCACCGCTTGAATTACCGTGACCAAAATAATCAAAGAGCACAAGTGCTACGTCATTTTCTTGGCAAAATTTGTAAATAGCAGTTGCTTTAGTTCCATCCATATTGGATGCAAAACCACTAAGAAAAACTATAGAAGCCTTCTTTCCTTGTAGCTTTCGATATGCTATATGGCCATTACTTCCATCAAGTAATTTACAATAATTCACACTACTTTGGCAAGGCAACCGGACTATCGCTCATCGAACGCAAATAGCTGACTAGATCTGCAATTTCTTGTGGATTGGAAATGCCTGCAAATGCCATACGTGTACCTTTTATATAGGCTTTTGGATTTTTTAAAAAAGTAAATAATTCTTCATATCCCCATTTTCCACCTTTTTCAAGCAGTGCTTTTGAGTAATTGAACGAACTGCCAAGATGGGCCTTTTTATTTCCAACTACGTTCCACAAATTTGGTCCTACTTTATTCATTCCACCTTTCTCAAAACTGTGGCAAGCTATACATTTTTTTGCTGCTGACTTCCCCTTTTCAAAGCTAGCATTTTGCATGAGCTCCCCAATATCAAGTGCCACTTGTTCAATCTTTTGCTGAGGCTCATTGCTGGCTGCTACTATTGTTTGGTGTTCAATTTTATAATCCTCTGGGTTATAGAGCGTATCAACTACATTACTAACTATCATAATTATTAATCCAGAAAGTAAAATCGATGCTGCAATCTTATTAAGCTCCATAGTTAATTCTTATCAAGTAGTGTTACTTAAATTATGCAAATATTTTTGCAAACAGCAAACAATTACCTTAATGTCGCCAAAGATGGAAATTTCTACTACTTAGCTAAGTTAGGAGACTGCAATTCTACTTCTATCGGAGTAACTTGTGGTTCAATTACATAATGATCTGGAATAACATATTCAAATAGATTTCCTGCAAACTTGTCTGCAATGATTGAAACTGAAACCACTGCTATAATGTTCGTTTGCTTGACCTAAGATTCAGGAGCATTTAAACTGAACTTTATACAGTACTAAAAATGATAGGAAATCTAAGCGGAATAGTTGATGAAGTGTGCAGCGATCACATAATCCTGAATGTGAATGATGTTGGCTATATAGTGTATCTTTCAGCCAAAATTTTAAGTGCTTGTTCAATCGGAAGTAGAGTAAAATTACTTATCGACACTTATGCAAATAGCAGAGAAAACGTTGCTCAGCTATATGGCTTTATAAGTAAAGAAGAACAGCAGTGTCTGCGTTTATTAGTTAAAGTGAGCGGTGTCAGCTATAGAACCGCAATGTCAATTTTGAGCAAATTAACTCCAGAGCAACTATTTTTGGCAATTATAAATGAGGATAAACTAGCACTTAAGGTGAGTGGACTTGGCCTGAAACTCATAAATCGAATTATTACTGAGCTGAATGGCAAAGTAAGTAAATTAGAGATAAATAACAATCATTTTCACTCAATTAGTGAAGATGCTCTTTCAGCCTTGATCAATCTTGGATATGAAAGAACAAAAGCTTATGATACAATAAAAAAAATAGAAGATGAATCACCAAACTTGGACACTAAAGATATTATTCGTATGGCGCTTAAAACAATATGAAGTCAATATCATGTAGTAAGGAATACTCTGAAGATGTACGTAATTTAAATATCAGGCCTGAGCAACTTGATGATTTTGTCGGGCAAAAAGATTTAATACAAAATTTAAAAGTGTTTATAAATGCTGCACAGACAAGAGCTGAAGCTTTGGATCACGTATTACTCTATGGTCCTCCAGGGCTTGGTAAAACAACTTTAGCACAAATTGTCTCTAAGGAGTTAAGGGTTAGCTTTCGTGCAACTTCTGGTCCATTGCTTAGTAAAGCTGGGGACTTAGCTGCAGTGCTCACTACTTTAAATGCAAAGGATGTTCTCTTTATCGATGAGATCCATAGATTAAATCGTAGCATTGAGGAAGTTTTATATACTGCTATGGAAGATTTTTGCCTAGATATACTAGTAGGTGAGGGCCCATCTACTAGAACTTTAAGAATAGATTTACCACCATTTACACTGATTGGAGCAACAACACGGCTTGGACTGCTTTCTGCACCGCTGAGGGATCGTTTTGGTATTCCCCTACATCTTGAGTTTTATTCTTTTGAGGAACTGGTTGATATTATAAAAAGAGGTGCAAGAGTTCTTTGTGCTGAAATCGAAAAGGATGCTGTGCAGGAAATTGCCTACCGCGCCCGTGGTACTCCAAGAATTGCTTTGAGATTACTCAGAAGAATAAGAGATTTTGTTGAAGTAAAAGATGATAAAAAAATTACCTGTGAAATTGCCGGTTCTGCACTATCAAAATTGGGTATAGATAAAATGGGACTAAATAAATTAGATATGGATTATCTGAGATTTTTGTTTAACACCTCAGGACCTATTGGAATTGACACTATATCTATTGCGCTATCTGAAGATGTTGGCAATATTGAAGAAACAGTAGAACCTTATTTAATCAAGATCAGTTTCGTAAAGCGCACACCAAGAGGACGTGTTTTAACTGATCAAGCAAAGGAATATCTCAGCATCAATTCAGTGGTATGCTAGCATTATAACATATTTTAGTACATTGTATAATATTCACTAACACTATAATATTCTCTTAATTATATGCTTTGCGGGTGTTTTAGAGGCAAATAAGAAAGTCTTCTATTATAGTGAATATGTTCTTGAAAGATTATGTAATATATGATAGGCTGCATGTAGTATAAATGTAAAAATATCAATAAATTATTGATATTTTTTAAGATTAATACTTATTAAATACTTCATATTGTAAGATTGAGTTATTGTGTTTTATAGACTTAAGATAAAATGGTAAAAAGCTTTCTAAACAATTATAGAAACAGTAATTTAATTAATGGAGAAAAAGCAATGGAAAATTTTTTAATCAATAACACCGAAGAGGACGGTAGCTCAATCTTCATTAATCGAATTAGGGAGCAAGATCTCTCTGCAGAGCAGAAGCTTAATGAATTAAAAGGATTCATGGAGGAGCTTGCTAGGAAAGCTGAGCTCAAGAGAATAGAGCTTGAGCGTCAGGCTGCGAGTTGCACTGATGAAACATTATCTCAAGTAGAGTTGCAGATAAAAGATAATGAGGATTACTTTACTGATGATAATCAAGGGGTATTTGCAAATTTCTTTGAATCCCTCTTTAATCTTTTTGAAGTAAATGTAGATCCGAAAGTCTACAAAATGCTCAAGGAGAAGAAAGAGAAAAATCTGTTTCTTTCGATAATTAAGTTTTTGCGTGATAAGCTTAAGGAATTAGTTAAAAAGATCTTCAAAAAAGATTTAAGTTGGGATAAAAGGCTAGACAAAGAGATAAAAGAATTGCAGGAGAAATTACTCAGTGGTAGGTTATCTCCGGAAGAGGAAATAGCAATACTCGAACGTTTGCAAGCATTGCAAAATTTAACTCCTACGACAATGTTACAAAAAATAATATAGAGTTCAAAAGTGTTATTTCTAGGAAATTTCTGCACTTAAAGGCAAATTGAAAGCTACTTGATTTGTGTAGGATAGCAGGTCCAGACTTCGACCTTACTTAAGACAAATAACTAGTGAAAAGCCTTGTTTTTTTGTGGAGTGTTGCATGTTGTGCTTCAGTCCTAACGTTACCTTTGCCTGAAGTAGGATTATACCGGTATGTAAAAGGCACTTCATAATTCATAGGCTTAGACCCATAACCACTTGATGTTGCTTCATCTTTATCTTTTTAGCTCCTGGTGATTGTACTTCACACCTTTCAAAATCACGTTCAAGAAAGTATAGGCTTTCCTCGCTGTCAAATTTTTCCCATTGCCTCACAGGATGACGCCGTTATAAAGAAACCAGCGTCAGCTACTAGTATGACAAGAAAGAAAGCTCTAGCCTCAACACTTGTACATTAACCATACATCTAAACGGATATATAAACTTTCATTCACAATTCGTCCTCAAATAGTCTAATTTTCTTTAGCTATAAAATACAGCAAGCTGATTTTTTACTAATTGGTGTACGCTTTTTTGCAGAACATTGGTCAGACTGTGATACAGACGGTTGGTCAAATGTTGTCTTGGGCTTATTAAAAGAAGATCGTGTTGAAGATCGTGTTGAAGAAGCACCAAAGCCACTATCTTTAGCCGAATTATCATCTTTAATTCTTTTTGCATCTTCATCATGGTAATCGAGGCTAAGTAATTTTCTTGAGTTTTTACTAGCATGTATAGTGCGACTCTTAGGTGAATCACCATCTACACTTGGTCCATCCGTCCCTACTTTTTCTTCAGAAGGGGCAAGAGTTTGTGGTTTCATAGCTGGCACACGCGCAGGATCAATGGATAGCTTATATTTAATTCCATCTTTACCTTTCTCTTCATTTTTAACTTTATATTCTGTGATTAAGGAGCTCTCTGTGATCTTATCCATCAAATAGTAAGCAATGTCTTGATTAGCACAATCTATTGCATACACTCCTTGATTGTCCGATTCCAATTCCTGTGAAACATGACCCTCAACATTGTTTAATATAACCATACCAAATATATTATTAACGTGCTCCGCTTCTTCTTTTGTTAAATATCTATCACCATTACTACCACTTACAATAGGAATTAAAACTGAATCTTCGTCACTGTCTGAGTAAGATGCACGCTCCGTTTCAACAACTGGTATGTTTGCTTTACGAAACAAATCAACCACTGCAAATTTCAGCATGTCAGTAACTCCAATCTCGCCTTTTGGAGTATCAAAACAACGACATGTCAAGGATGCTCTATGTTTTACTATGTCTTTGACGAACTTAAGATCATCAAAAACGCCTTTCTTTAAATATACATGAGTCTTCTTCTCTTTTGGAGAATACTCCTGTTCTAAAAAATCCTTAAATCTTTTAGGACTATTTTCATAGCTTTCCATTCTTGATGAGAATAAACTGACAAAAGAGTTTTTTAATTCTTGATCATTAAAGCATATACAGTATAAATAAGATTCTCTGTCAAATTTCTCATCGGATACATTGCCTTCCACATCTTTATCAGGATGACTGTCTACAATACTCTCTATTGTGAATCGTATAAGTTCATTAGCTAGCAAATATTTTAGATTACAAACTACCTTTTCTTTCATTGGCACTGAAAACCTATTTCTGCTACTATCTGTAGTCCATTTTCCTTGATTAAAGTAAAAAGGAAAAGAGTCTGTGTAAAAAAGATTATTGGCACCTTGTTCATCTCCACAAAACTTTTCTACTATACTCTCTCTCATCTCGCGCAAGTACTTTCTGCGCTGATCAATATTCATATTTTTATCAAATGAGAGAACAATATGATCTTTTTCCACAGTGAGATTAGTAATAGCAGTATTATCAGAAAGAAGAACACTATTAAACGCTTTTACTAATTCTCGATTTAGTTCACTTTTATTAGGCATAACGCCACCTCTCTAATTAACCAACATAACTACTTACCACTCCTACTGGTGCCCTGACCACTAGATTGATTTTTCTTTCTTTCCTCTTCACGTCTAATCATGTCTCTAAAATCATCTATTTTCTTTGGATCTACTTTGCTCCGATCAACCCTTCCTCCTCCTGGAGCAGTATTATCAAATACTCTTTTGTCTGAACCATTATTACCATGCATATCAACCTCTAAATTAAAATATTATGTAATCAGTATATTAAGAATCAATTATCAACACAAGCAGTTTTTTTACATAAATTTTGTTCACCATTTTTATACTCCTGGATTCCAGACTGGGATGACATCAAAGGGCTACTTGAATGACAAAAGAGGCTACTTAGATGACATTCCGCCATGTCATTCCAGCACTTGAAACTGGAATCCAGATAAAAAACCAGTCTGGAAAATGACAAAAAGAGAGAGAACCTTTACACACCTCTTCCTTTGCTAACTGAAGAAGCATGGTTTTCAACTCTCACATCATCAGTTAATCCTCCTGGCAATTCCACAGCAGCATTAGACTTTTGCTTACTACCATTAGAAGATCCTTTTCTTTTAAATCTCATCCCATGAGAATCATTCGATATGTATCTTCTAATTCGCCTTGGAGGATTTTGGTGTGGAGCAGTTGTGCACACAACTGGTTCAGGCTTCACTTTTTTATCTTTGTCATCCATTTTTCCTGTTATTTGTACTTTGTTATCTTGGCGATTTATAACAGGTTTAGGTAGAGTGTCTACTAATTTTTCTATAGGCTTTGGTAAAATAGCACGTTCTTGCTTATTCAGAGTGATTGGCATTGGAACTTGAGATGAAAAATTAAAGAGGTGAACTGGTGCAACTTCATTCACTTTTATTTCTACTTCTTTACGAACTTCTTTTCCTTCTACCTCTGTTTTTTCTGCTTTTTTATCTTTATCTTTTTCGGTTGCATCTTGCTCTACTACTGCTGCTAAATCAACTGCAAAAATTTCTGCAAACATTGCAATGACTGAGCCCACGAGAAAAGTTTGCAGCTTCAATTTTAAATTCTGCAAGGATTGCAAACGTTCGAGTATTGCTATTTCTTCTTCGGGAGATAAGCCACCACTGAGTAATTTCTCCTGCAATTCTTTTATCTCTTTGTCTAGCCTTTTATCCCAACTTAAATCTCTTTTGAAGATCTTTTTAACTAATTCCTTAAGCTTATCACGCAAAAACTTAATTATCGAAAGAAGCAGATTTTTCTCTTTCTTTTCCTTGAACATTTTGTAGACTCTCTGATCTACGTCCACTTCAAAAAGATTAAAGAGGGATTCAAAGAAATTTGCGAATATCCCTTGATTATTATCAGTAAAGTAATCCTCATCGTCTTTTATCTGTAGCTCTACTTGAGATAATGTTTCATCAATGCAACGCGCAGCCTGACGCTCAAGCTCTATTCTCTTGAGCTCAGCTTTCCTAGCAAGCTCCTCCATGAATCCTTTTAATTCATTGAGCTTCTGCTCTGCAGAGAGATCTTGCTCCCTAATTCGACTAATGAAGATTGAGCTACCGTCCTCTTCGTTGTTATTGATTAAAAAATTTTCCATTGCTTTTTCTCCATTAATTGAATTACTGTTTCTATAATTGTTTAGAAAGCTTTTTACCATTTTATCTCAAGTCTATACAACACAATAACTCAATCTTACAATATGAAGTATTTAATAAGTATTAATCTTAAGAAATATCAATAAATTATTGAGATTTTTACATTTATACTATATACAGCCTAGCATATATTACGTAATCTTTCAAGAACATATTTACTATACTATAGCATAAGACTTTCTTGTTTGCTTCTAAAACAGCTGCAAAGCATATAATAAGAGAATATTATATTGATGCTGAGATATTTCTTTGCTTAAAACACGTCCTCTTGGTGTGCGCTTTACGAAACTGACCTTGATTAAATAAGGTTCTAGTGTTTCTTCAATATTGCCAACATCTTCAGATAGTGCAATAGATATGGTTTCAATTCCAACAGGTCCTGACGTGTTAAACAAAAACCTTCCGTAGCAGTGCTGTAAAAATGGTTGCAAATGCTAAAGAAAACCTCTCTGAAGTTAAAAATATACTAGTTGATGCTGGCTACACTGGAGAAAATTTTGCAACTCAAATAAAAGATACTATTGTGCAGCTGTTGAGGTGAAGCGAATTACACACGTTTGTCGTATTGCTCAAAAGATGGGTTGTGGAACGATCTTTTGCTTGGTTAGAGAAGTGTAGACGATTGTGGCGAACGGAACCCAGCTTATAAATTTGCTTTCACTCCTGAAAAGATTTTAAACAGGTTCTTATAAAGAATTGAATTATTTACTCTTTCAAAGAGTACGTATATTTGTGAGAACAAGCTGCGTAGAAATAAGGTTATAAAAATAGAAGATTTAAATTATTTCCATAAGCTTAGGCAAAACAGTTCGTATGTAGATATGGATGAGATGGGCTAATGTGGCTAGTTTTAGCGTATAGCAAAATCGATATATAAAAAAGTTCGTATGTATCGTGTGGTAGACCAACACATTCCAAGAAAAACAGTTCTCAAGCTAGCTGGTTTTTGCTGCTGAAAGTAGATGTATTATTAAGTTTTTAGTGATATGTGAAGTTAAGTTAGTATTTAGGAGTGAAAAGAGTGCGTAGCAGTAAAAAAACAGAAGTGTATTTGCAAGCATTGGCTTTAGTTTTCAAAATATAAACTATAATACAATGCTAAAATATGCAGAAAAGTTCTTGCTTTGCTGATTTTATTAACCATAATCCTCTCATATTTTATGTAATGAGAGGGAATATTATGTTAAAGGTGCCATATCTTGTCAGTCATTCATGGGAAAGTCCAGGATCCTCTAAGCAAACATCTGATCAATTTAGTTTAATAAGTGAGCAAGGCAAAGATGCACTACCATCTAGTAGTCAATAAATGCTGATTGATTCAGATTTGTCAGAAGGTTTTTTAATAGGGAAAGCAATTGAAGGAAGAGATTGTTTCTTTGATGCAGTTGCACAGGGACTTAAGCAATTAAAGCCTGGAACAAACTTTACTGTGAAATCTTTGAGAGAAGTTTGTGAGAAGCAAGCTTTAGAAATATTGGATGTTATAGCTTATCTTGCTTCTGATAATATTCCAATGGAGGAAATATTTTCAAATCTAATAAGTAATAAAGAGAAAAGGCATAGTGCTGTTAAATTGCTTGATCAGTACTCTATAAGCTAATTTAGAGCACGGAAAGCTAAACATCCATAGGTTAGTACAGCAAGTAACAAGAATAGAGTTAGAAAGGTAAGACAAGGAGGTCATAAAAAAGACTTTTGGACTGCTAGAAAAAAGTTTTCCTTACGATAGTGATAAGTTAGGGAATTATATAAAGAAATAAAGAGTTATTACCACATTTAGAAACATTATTGTTACATAAGGAGATTGTTTAAAATGCATGTAAGTTTTCAAGATTATAGGCAAATGTTTTTTTTGAAAGACATTATTACTCATCCATCCATTATAGTTGGGGATTATAGTTATTACGCAGGTTATTACCATGGAAAAGGGTTCGAAGAATGTGTGCGTTACATGGATGAAAAAGACCAAGATGGTGCTGAGAAGTTAATAATAGGCAAATTTTGTTCTATAGGTTCAGGTGTAGTGTTTTTGATGGGTGGTAATCATGGCCATAGAACAGACTGGATAACAACTTATCCAGTTGACGTCCTAGATCTAAATCATAGTGTAAGTGAGAATTTGCCTCCAACTTCGTACATTAATAAAGGCAATACAGTTATTGGAAATGATGTATGGATTGGTACTGAGGCAATGATAATGCCAGGTGTAAAAGTGGGTAACGGAGCAGTGATTGCTGCACGTTCAGTGGTAACAAAAAATGTTAAACCTTATTCAGTGGTAGCTGGTAACCCAGCAGAATTAAAAAAATACCGCTTTAATGTTGAACAAATAAAGATTTTTGAAAAGCTTTGTTGGTGGAATTGGGATATAGATAAAATAAAATCTAGCCTCAATATATTAAGAAGTGGAGATATACATCTACTGGAGCAATGTAGCTCAATTCAATCAGATAATGGTACAAAGCCTTTTGAAAAAATTATTGAACGGTTTAGGCAGGAGTTTTTTCTTGCACCAGACGGTAATAATTACCAACAGCTTATAGAGTTATTTAAGTTAGCTGTTTGCACTTTAACTTCTCATCAAGGTGATGGGCCTATATATAGCAAAATTGGTTTAAAAAGAGAAAGGATGCAAGTTATTCAAGATTCTGAATTACCAGAATCTCCTTGTTTAAGTATTAATAGTAAAATTATGTCGCTATTTGAAAGTGTCCAAGGAGCAGTAAAAGCTGGAAATCAGTTTATGGTTAAAAATATTATACCTGTACCTAGTACTATACATATAGCAGTAAATGCTGCTGTTTCGTTATTAATGGCAAATGCTGTTACTGGAGAAGATGCAGGATTAGCATTAGATTGTGAGTTGGAATGTGTATCAGCCTTATCAAAACTTGCGGGATATAATCATATGGCATCTGGAGGAGTATTTACTTTTGGAGGAAGCGGAACTAACCTTTATGCATTTAAAATGGCACTTGCTAAGCTAGATCCTGATAGTCGGAAAAAAGGTATTAATACAGACGCAGTTATTATTGGGTCTCTTCCTGCTCATTTTTCACATAAGACAGCATGTTTTTGGTTAGGTATTGGTGAAGATAATTATATTCAAGTTAGATCAAATCTTGATCAAACTACAGACTTAGTTGATTTGGAAAAAGTATGTAGAAAGATCTTACTTTCTGGTAAAAGAATTGCATGTCTTGCTATGGCAGGAGGTACAACTTCTTGCATGGGGATAGATAATTTTAAGTCTATATATAATATAAGGGATAGGCTTATGAGGGAATTTAAATTAAATTATACACCGCATATTCATGCTGATAGTGTCATTGGTTGGGTATATTTAAACTTTATTGGATATGATTATAAAAATAACTCTTTAGGTTTTAATTCTGAAGTTTTATGTAAATTAAAAGGAATAACACAACGGATTAAAACAATAAAATTTGCTGATTCTTTTGGTGTTGATTTTCATAAGACTGGATATATGCCATATGTTTCTAGCATAGTAATTGTAAAAGATAGAAATGACCTTTTAAGGTTATCAGGTGATCCAAAGTTAATGACACCACTTTTTCATGATGACAAGGCGTACAATCCTGGTAAATATACTCTAGAAACTTCTAGGTCAGTCTCAAATATTGTAGCTACTTGGTATACATTACAAATGATTGGTAAGGATGGATTTAGATCATTGCTTGGTCATGCTCAGGAATTATCTATGTACTTAAGAAAAAAAATACATTCTGATCAGAGTTCAATGGTTGTAGTGAATGAAGAAACCCTTGGGTCAGATGTGTTTATAAAAGTTTATCCACATGGGATAAATGCTAAAGAGGCTTTCAAGAAAGAATTAGAAGACATAAATTTATTAAAG
>NODE_9_length_21447_cov_27.745765
CTCTATTGAATTTGTTACTTCGTACTAAAATAATGGAGTATGTCTCTCCATCATTCAATAGCAATTACAGTATGTAACACAGCTCTGCAAGCAGCCGCTCAAAATGGACACACTGAAATAGTTGAATTATTAATTAGCACGAAAAAAGTTGATGTTAATACAACAGACAAAGAGAATTTCACACCCTTGTATTCAGCTGCTCAGAATGGACATAAAGCAGTAGTTAAATTGCTTCTTAGTAATGGTGCTAAAGTCAATGGCTGTAGTACTGATAGGGATCCCTTGAGTGTAGCTGTTAACAATGGCCATAAAGAGATAGTTGAGTTATTACTTAGTGCAGAAGGAGTAGATGTCAACATTGGCAATAGGCTTGGTAATACACCTTTACATGTAGCAGCTATCAAAGGCTATGAAGAAATAGCAAGATTACTGCTGGAAAAAGGTGCTGATGCCAATATTAAAAACCATTCAGGAGATACTCCTTTACAAGCAGCTGCTAAGAGCAATAAAAATAGTGGCTGGTATAATGATAGCCCAAATCTACAAGCATTCCAGATATTCCTTGGGTTAACTGATCCGAATGCATTACGTTCATTTCAGCAATTTCTTGGACAAAGAAAAGTTATGGAACTTTTGGTAAAACATATGAAAGACACCAGACCTAGCTCATCAGTAGATGAAGTTGACTTATCAAAAATCAATATATCTGCACCCAGCAAATGATGTGAAAACTTGCATAGCGGAGCGTATCAGATTAAGGTAACCAAAACTTAATGAGAAAAAAAGAAATAGTCTATTTAAAGAGAGATTATAATGAAAAGACAAGTTCCTTAACTTTACGATAAAAGGCTGAAAGCGCATATCTTTAAAATTAAGGATATAGCTGCTCTATTTTCCAATTGCTTTTCTCAACAAGAGTATATCTAAATCTAGTGTGTCTCCTATATTCACCTTCTTGCCAAAATTCAATTACCTTTGGGATTACGCAAAATCCCACCCAAAAGTCAGGACGAGAAACTTGTGTATTGTGAAATTCTTTCTCTTTCAATTCTATAGCCTGCTCAAAATCTTGCCAATTTTTCAGAACTCTTGATTGTTTTGAGCACCACGCACTAATTTGACTATCTCGTGCTCGAGAAGAGAAATATTCGTCAGCCTTTTTGCCGCTTAGAAGCCTAACTTCTCCTTCAATTCGTACTTGTCTAGAAAATTCTGTCCAATGAAATACGAGTGCAGCTTTGGGATTCTCAGTCAATTCTTTTCCTTTTCTACTGTTTACGTTAGTAAAGAACACAAAACCTTCTTTACTATATTCCTTTAGTAATACCACTCTTGCAGATGGAATGCAGTCTTTGCTACACGTTGCTAGCGTCATTGCAGTTGACTCTTTACACGGAAAATTAAGTACTTCTTGATACCACTTTGAAAACAAATCAAAAGGATCTTTTTCAGGTAAGAGTGTCATATGCAAAAATAAAATTTAATTCTGACATGCATTGCAAAAATAAGTGCTACGACCATTCTGCCGTATAAGTGTTATGATATTGTTGCAGATTCTGCAGGGTTTTTGCACTTTACCATATACGTAAAAGTTATTTTGAAAGTATCCAGCAGATCCAGATGGTTGTGCATAATCTTTCAGTGTTGAACCACCAGCAGCAATTGCATCACTCAGAGTATTTTTTATTTCGATAGCAAGTTTTTCGCACTCTATATATGTTAAATCTTGTGCTAGCCTAAGTGGTGATATACGAGCTCTAAATAAGCTCTCAGAAGCATATATGTTACCTACGCCAACTATTAGCTTATTATTCATTAATACTGATTTGATATTTGCTTTTCTGTTCTTTAGCAACTTCTGTAAATAATGTCCGTCAAATTCATCTGTGAGGGGTTCTATTCCTAGGTTATTAAAAAAATTTAGTTCTTGCTCTCTGTTTAAAACAATCACTAATCCAAACCTTCTTGGGTCATTAAAGATTAGTGAAGTGTTGTCAGAAAATAAGAATATCACATGATCATGTTTGTTCTGTGCTTGATTGTCTTCAGCATATATAAGCTTTCCGCTCATGCCAAGGTGTATGATTACAGCCATACTAGCATCTATATTCGAGATTATATATTTACCTCTACGCTTGATATCATTTATAACTTTGCCCTTTAGCAAATCATCAATATTCTTCGTTATTGGTACACGCAAATTACAATTATTAACTGTCACATTGCTTATTTTCTTATTTTTGATTTTATCAAATAAGAAGTTAGAGATTACTTCCACTTCTGGGAGTTCTGGCATCTTGTCTACTCTGTTGCTGTTTTTTTCTTTTTAGAATATTTTGCTTTAAAGCTTTTGCCAATCTTTTTCTCTCTTCTTCTTTTTCCTTATTTTTTTTCATGTTATTCATTATCATAATACGTGAACTTGCCGTTGTAGCTCAGGTGGTAGAGTACGTCATTGGTAATGACGAGGTCCCAAGTTCGAATCTTGGTAACGGCACACTGAATTATATTCATGTTATTGTAGACGTAAAGTAATTAATAAGGTTTAAGGTAGGAGCAATAAATGGTAGAAAATGTAGTTATAGATTTATCGCACTGGAAGCAGGATATAGATTTTAAGTTAGCGAAAGAAGATGGGATATTAGTCTTAAAAGACAGGAAAAACAACTTATTGGATAAGTATAGCCCTTCCCATAATACAAAGACAACTTTTGTATATCTTTGTTAGTAGTTAGTATCTTACTTATATACTCTCACTTGAAGTCTTTTTCACAATTACTGATGAGTATCTTTACTTAAAATCAACTACAAAGTTAAAAGAACAAGGTTATAGAGGTTTTCTATATTCTTATCAATAGCGCTGTTACTACAGTAATAACACTAAGAATAACTATAAGTTTCTTTGAATGATAGTTGAATTTTGATTGAAATTTTGAGGCTATAAAAACCGCAGGTACCAGTTGGTTTTTATTAGCTAAAGTAAAGGTCAAGTATCTGGAATTCTGAACATAAAATCCCCCTGTGAAAAAAAAGATTAGAAAAAAATGCAGTGCACATACGACAGAAATTAAGTATGTGTGTATGCACCCACATACGCTGAAGAGGATACGCTACATTTTTTTATGAGTTTAATAAAAAAGTCTGCAGACAAAGATAAATTTTTGAGCTCTAAAAGTATCTCTAATTGTCATTATAATCAGACTTAAAATATGCGGAAGTAATTTTTAGCTAAAGTAAGAATATATTGTAGAAAAAAGAACCCAAAAGTTAGCGTTATTGGTAATCCAACTTGGTGTAACGGCACTGTAGACCTTACAATAAAGACTGAGAGGAAAGTTACAAAGGAAGATTATCATGCTTCTTCCATATTCTTTCTACTTTCTTGTTTTTAAGTAGTTCTAGTGCTTTGTGAAGGTGATACCTTGTTTTACTTGGCACTATTATATCATCAATATATCCATGCGATGCAGCAAAAAATGGATTAGCAAATTTCTCTTTATATTCTTTGATTAACGTTTGCTGGTCTTTTTCATGCCTAAATATAATTTTAACTGCACTTTCAGGGCCCATTACAGCTATCTCAGCGGTTGGCCAAGCATAATTTATATCACCTTTTAAATGTTTTGAGTTCATAACAATATATGCACCACCATACGCTTTTCTAGTGATAAGGCTAATTTTCGGCACGGTCGCTTCAGCGTAAGCGTAAAGCAGTTTCGCTCCGTGTTGTATTATATTATTGTATTCTTGATTCGTGCCAGGTAAAAACCCTGGAACATCAATAAGTGTGATGATGGGAATGTTAAATGCGTCACAAAATCTTACAAACCTCGCAGCTTTTCTTGAAGAGTCAATATCTAAGCATCCTGCAAGGTGCATAGGTTGATTTGCAACAACACCAATAGTATTTCCTCCAATTCTGCCAAAGCCAATTATGATGTTACGAGCAAAATCGGGTTTTAGTTCAAAAAATTTCCTTTCATCACACACCTTTTCAATAAGTTCATATATATCATAAGGAGTGTTAGGATTGGTAGGGACTAGAGTGTTCAAAGATTCATCAACATCATCAATTAAGTCACAGATTGGTACAGATTTCGATAATTCTTGATTATTTGCTGGTAAAAAGGTAAGGAATTCACGGATTTTCAGCAGCATTTCAACATCGTTATTGAACGCAAAATCTGCTACTCCTGTTTTGCTTGTATGAATTTTTGCTCCACCGAGATCTTCGTGGCTTACATTCTCGTATGTAACTTTTTTTACTACATCTGGTCCGGTTATAAACATGTATGAGCTATTTTTTACCATGAAAGTAAAATCAGTCAGTGCTGGAGAATAAACTGCACCGCCAGCACACGGGCCCATGATTAGAGAGATTTGTGGTATAACTCCGGATGCATTTACATTTCTTTGAAAAATTTCTCCGTAACCAGCAAGGGAATTTACTCCTTCTTGAATCCTGGCTCCACCAGAGTCATTTAGTCCGATAATTGGAACCCTGGCATTAATTGCCATATCCATAATTTTGCATATTTTTTTTGCATGTGATGCGCCAAGCGATCCGCCAAAGACAGTGAAATCCTGAGAATAAACAAAAACTTTTCTGCCATAAATAGTACCATGGCCAATTACAACTCCATCACCTAAAAAATCAGCATTTTGCATGCCAAAATCAGTTGCGTGATGTTTTACAAACTTATCATATTCTTGAAATGAATTTTCATCGAGCAATATACTCAGCCTTTCTCTAGCAGTTAATTTCCCTTTTTCATGTTGCTTGTTAACTCTATCAGGACCTCCTCCTTTTTCAGCTTCTAATGTTTTAGTTTCTAGTATTTGAAAGTCTTGCATATCAAGGAAAGTAATTTTTCATTAATTATACATTACTTTTTTGCAGTGTCTATTTTGACATAAACACCTTCTTAAGGTCTAACGAAATTGATGAAACTGCGCACACAGATTTATAGTCTAGAATTTGGACATTTTTAGCGCTAGGCAATTGTACACTGTTATAGCGCTTCCCATAATAGTCCAAAAAGGTCATAAGAAGGAAGAATCGACAGCATGACGAAAAGATTTGAATAGAGGAATGTTTTTCCTGATTCTGTTTTTTATAGCAAACCAATTATGCTCAATTTTGTTAAAATCTGGAGAATACGGAGGCAGATATAAAATTTCTGCACCAACCCCTTTAGCAAATCTTATTAGACTTATGAAAAGTAGCATTATCAAGGATAACAGTTTGTCCAGGTTCCAAAATCGGTGTCAGAAACTGCTCAAACCATTTATTAAAGATATCCATATTGCAGTGGCCTTCAAAGGTTAACGGAGCAATTATTTTTCTTCGACTTAAGGCTGAACCATGCTGATTCGTTGAGTTTTCTTGCCAGATTTTAGGGCATAAAACCGCTGTCCTTTCTGGCAATATCCATAGGGGTAGTCTTCAGTGTTATCAATGCCAGACTCATCTATATACACTAATTCTTTAGGTTCTTTTGTCGCTATAACATTTGCAAATTGAGCTCGCTTTTCCTCATTTCTTTCTTTGTATCCGTAGGTCTTTTTTTTCTTGTAAATCCTATATTTTTAAGTGCTCGATGAATTGTTTGTCTACTAATATTGCCCCAAAGCCTAGCCATCTCTGACTGAGTTTTGCTACCTTGTTCATTTGCAAATTCGGCAAATGCATTCCAGTCGTTAATTTTATGGTTATAGCCCACGCTTCCAGGCTTTTTTGACTGAAAATCTCCCGTTTTCTCACGTCTTTTCTTCCACTCATATAAAGTTGTTTTTCCGATCTTAAATCTCTTGGCAACAGTTTCTCCACTCTCCCCTTCATCCAACGCTTCCATTACCTTTTTCCTTAAGTCATAACTATATGCTACTGGTATCCTTACCTTCACTACTATAAATCTACATCTTACTCTTTTTGGACTATTATGGGAAGCGCTATAACAGTGTACAATTGCCTTGTCTGTCAGCTTATAATGTTAGAACTTCCTGAGAATGCTGAGATGCATTAGTATCGTCTAGAGTAGAAGAAGGAGCATTGCTTTTTGTTTGCACAAAGCTTTTGGCAGCTTCGATGACCTTGCTTATACGAGGCTCTTTTTTTAGCTCTTCACAATGCTTTGAGAAGATTTCACAACTTTTATCATCCATATGTACCATTATTTTGCCAAAATCCTCAGCTTTTTCAGAGAATAAAATCATTTCAATTTTTTCATCGCCGACTTTAAAGGTCATTTTTATTTTGCCTTTTACATCATGATACTGTCCGTTTCGTATTTTTATTGTGTTACCTTCACCAACCTTTAATATTCCTTCTAAATTTTGAAATTCTGAGTTGTTCAAAAGTTTTGCAGGATTTACAATACTTTTTTCTGAGTATTTTACACAGTAAAATACATTATCTTTTTCTACTATAACTCTGTCTTTTTCACCATGATCAATACTTTCGCTTACAATCTTCTTTAGATTTGATAAGTAGTCTTCACGTTTTTTCAATACATTTTCTGGCAAGAATTTCATAAACTCTTTGCTTACATAATTACCTTTTGAGACTAGATCATGCACTTCTGATAAAACAGTCTCTAGTTTACGTTTGCCGTCCTCATTAATGTTTGCGTCATTATTTTTGAGATGGTGAAGCTTCTTTATCATGAAATCTAGTATTGGTCCACCTCCTCTGCTTACATAAACTGGTGCGCTAAACATGATCTTTTTTTGCTTCGAATCTTTTATAGATTTTAAAAACCCCTCTGCCATGTTTTCTACAGCCACAGTTATAGGTTTATCTGATGCTATGTTATATTCAAACTCCACTGTATATATCTTACGCAACTCAGCAAAGATGTCGTCTGCCATCTTTTCATCAACATGCTCATGTATTGCTAAGGTTGGTGTAAACTTTTCCCCAAATCTTTGTGAATTTTTTTTTAATACACTCTCGTGTAACTTTTGTTGTTCTAATTCTAAACTTTGTACTTGCTCGGACACGAACATAATCACCCTCCGATTTTACATAATAAACTTAAGATAAAATATCCTAATTTTAGGATAGGTGTATAATCTATCAAGTCAATAGTTAAATTAAAAAATTTTGATTATAATTTACTATTTATAAAATACGCTCTTAAACTATGCTGAAAATAGTCATAATAGGCCTTCCAAATGCAGGCAAGTCAACTCTATTTAATAGGCTAGTAAGAAGAAAAGCAGCGGTAGTTAGTGACATTCCAGGAGTAACGAGAGATAGGCGTGAAGGAATTGGAAGAATTAGTGATTTAGAGTTTAAAGTTATAGATACAGGAGGATGGAATGACCAAACCAGTTTTTCACTACAAGTTATTGAACAAATAGAGCTTTCTTTATTAAGCGCAGATGTAATTTTTTTTCTTGTTGATGCAAGAGTGCAAAATGAGCAGAACAAAGAGTTTGCAAAGTGGCTGAAGAGAAAAACGAACAAACCTGTAATACTAATAGCAAACAAATGCGAAAGTCATAAATCGGAAAACGTTGATTATTTGCAGTTCTTCAACTTCATAGGTCCGGTGTACATCTCAGCCGAACATAATCTTGGTATGATTGATCTTTATGATGCATTAGCTAGTGTTATTGAAGGTCTTAGCGAAGGCACTGAGCTGCCTGAAAGTGAGTCCATTAGACTGAGGATTGCAATCATCGGTCGCCCAAACGTTGGAAAATCAACTTTTTTAAACAGTTTACTTGCAGAAAATAGACTAATAGTAAGCTCAGAACCCGGTACCACGCGTGACTCTGTGGATATTTCATACGACCATAATGGGAAATTAATCACTCTCATCGATACTGCGGGAATCCGCAGAAAGGCAAATGTTGTTGATAACTTAGAATCAAGATTTGTTGAAAAAAGTATAGAGTCAATAAAGCGCTCTCATGTAGTGATTTTAATGCTAGATTCCTTGCTTGGCGTTGAGCAGCAGGATTTATCAATTGCTGAAGCTGCAATTAAAGGGGGGAAGGGAATTATCATTGTTTTAAATAAGTGGGATTTAATAGGTAAGGATGACAGAAGTAAGTTAATAAAATTTGTCAAACAACAGGAAGTGACTCGGTTATTTTTGGAAGTGCCAACTGTAACAATTTCTGCATTGAAAGGTATGCGCTGTGGTGATGTGATAGATAAGTGTCTTGAAGTGAGTGAATCCTTAAACAAGAAGATCAGCACTGCAAAACTGAATAATTGGCTAATAGATGCTGTGGAAAAACATTCTCACCCACTTATAAAAGGTAGAGCAATTAAAATGAAGTATATTGCTCAAATTGGCACCAAACCTCCAGCTTTTTCTTTGGTATGCAACGTCCCGGAAAGTGTTGATGAGAGTTATAAACGTTATTTGACTAATGGTCTTAGAAAAAACTTCTTTGTTGAAGGTGTACCAGTTAGATTGCTTTTGAAAAAGAATAAAAACCCCTATGTAAAGTAGATAATCTTGTTTTACTAATAATATACTTTTTTATCTAAGTAATATTATTAATAAGTAAATAATATTACTTAGATAAGTAGTTGATAAATTAATATTATATAGTAAAGTATTAACTTATTTAGTACTTTTGCTATGAATTATAAAGGACAAGATTTAAGGCCTGGATCTCCACATACTTTCACGGTTGATACATCTTTAGTATTTCAGTGGCTTCCAAAAAGATATGGATACCCGATTCCAGAAAAATATTTGGAGAGATTGAGCGAATGGGCAAAAAGAGAAAATACACGTGTAGTGAAATTAGTAATAAATGGATCTGGTTTTACTCCTGAGCAACGTAAAGAGTTGGAGAATAAAATATCAAATAGAGAATTTAACCCAAACAAAAACATAGAGCTTATAGACTTTAATGAGCTGGATTTAGGAGAGTATGAATTCAGCTTTCACTTACAACCAAATAAGAAAATAGAACTATCTAAATGTCCTTTATACACTGTATCTCAATATTTTAGAGATCTATACTCTATTCCAGAAAGTAAAAGATTATCTTTTGGTGTTGAGATAGACAGTATGCGTATATTTATGTTGTTAGCACTGAAGTCTCCTATGATCTATTTTGATTTTGATATTTTACCTAAGGAGGACAAAAAACTTAGTGAGATTCAGGCTAGCCAGGGCTTTTTGGTTGCTGAAAATGACAGAAAAGGTTATGATTATGACGGTATACCAAATATTGAGAATGCTATAATTGCTGTAAGTGATGCTGGTAAAGTAAAGATTGTGGAATTCTATAATGAGATGAAGCGTAGATTTCAAAATCATTATCCTATACTTCAATCATCACCCCATAACATCTACACAATTATGGAAAATATAATATATCACACTCCTCTTGATAAAGCTCTTTCTACTTTTATGTCCGGTTATAAAAGTTTTAGCGAACATTTTAATAAATTGTTAGAAGAGAAAAGATCGCTTATACAAGAAACTTTTGGGTTTAACACCAATGGAGGAGAAGTTGATATTCAATATGACAATAGCTGGACGAAAAACAAGGATGAATTGTATACCAAAGAAGAAATTGCAAAAATAGATAGTGTTACTAGAGTTGTAACTAGTATACAAATCAAATCAGTATCCAGTTGTGAGCATGTGTATAGAGGTTAAAAGTAGTAGAGTAGCACATAGGTACGTGGGTTACATGAAACGTTGTCAAACAAGAGTTGACTCTTCACAGATATTGTAGTAATTCATTAACTATGTCAGATGTAAATAACAGTTCTATAATTTTTCTCTTATCAAGCGCTGTCGCTTTAATTTTTGCATATGTGCTAGAGTATTTTTTCAATATGATACCGTGTAAGTTATGTATATACGAGCGAGTAGTTTACTATGTTACAGGGCTACTTGCAGTTGCGTATATGTTCAAAGACAACAAAATCCTAATCTATACGATGTTTTTCAGCTACCTCATTGGTGCAATAATATCTTTTTATCATGTAGGTCTTGAGCTTCACATATTTCATGATGTTTTAGGCTGTACAGAGCAAGCAAGTGGTAACGTTAGCATAGAAGAGCTAAGAAATAATCTATTAAACCCTAACTACTCTCCGTCTTGTGACAGACCTCATTATATTTTTGGTGTTTCGTTAGCAACATGGAATCTTATTTATCTTATAGTAGCTCTATTCTTATCAGGTAAAATGTATTGTGGAGAAAGAAATAAGGTACAACAGTAACTGGTATAGACGCTGTACTTGTGCGTTACTTGGTGCTGTCCGTAATTTAAAAATTTAGCAAGTCATACCCACTGATTCTTGCACAGCTGTACGAACATTATGGTTCAGCATGCCAGTGCCCTCTTTCTTGTCATCCGAGTAGCTGAAACTGGAAGTGCAGCTATCATCCAAATAACCTTTCATTGTTATGAAAGCAGCCTATTTCTTGTCATCCCAGTGCCCAGATACTGGGATTCAGTTTGTCCATAGTCTCACCAAAAACGTTGTATTTTAGCATAATTTTGTGCTCAATATGCTTATTTGTAGTAAAGATTTCAGCATCAAGTGCTGGCCTGAAGCTTTAGCTATAAATATTAATAAATTTACTAAGTAAAAAAAGGCAAAAGAATCCCTATATAGCGAGTTTTAATAATGTAAATTGATAATGTGCTAACAAGCGTGTTTTGGCTGAAGTAGAAAAAATTTAAAAAACATGTAGCCGCTATAATTTTTATGTAATCTGCCAATAAATATCTGAGTTTTGTTGTTAAACCCGCGGAGATTAAAAATAAGGATAAATACTCTTATTGATATAAGAAGAAAAGTGGGAAGGTTTGTCAAGCCGCTTCTATGCACCTGAGCATTGATCATACGGGTTCCATCTGTTATATATAGTCTTTTGCATACGAAGAAAACTGATGAATGAGTATGATATTACAGTTATAGGCAGCGGTCCTGGTGGTTATATAGCAGCAATTAGAGCGGCGCAGCTTGGACTTAAAACTGCAATTGTTGAAAAGGAGGAAAATTTGGGTGGTATATGCTTAAATTGGGGATGTATACCAACAAAATCGCTACTTAGAGCGTCTGAAGTTTATAGGTTAATAAGAAGATCAGAAGAATTTGGCATAAAAGTAAAGGATACAAGTTTTGATATACAATCAATAGTGAAATATTCAAGGAACGTTGTTGATAAGCTATCAAGTGGTGTTGAGTATTTGATGAAAAAAAATAACATCAAAGTTCATCAAGGCTTTGGTAAACTTGCAGGTAACTATGTTGTAAAAATTCTTAATGATAAGAAGGAGGAGGAAATTTCTTCTAAGCATATCATTTTAGCAACAGGTGTAAGGGCAAGAAATCTTCCTGGAATCGAAGTAGATGGAGATTTAATATGGAATGCGCAGCACGCTATGACTCCAAAGAAGTTACCAAAATCTCTACTAATCATAGGTTCTGGTGCGATAGGAATAGAGTTTGCAAGTTTTTATAGTACTTTGGGAGTTGATGTAACAATTATAGAAGTAAAAGACACTATTTTGCCGCTGGAAGATAAAGATATTTCAAATTTAGCACAAGAAATATTCACAAAACAAAGGATAAAAATATATACAAACAGTAGCGTAAAAGCTTTGACTAAAAATAAAGACTTTGCTCAAGTGTTACTAAGTAGTGGTGAGAGCAAAGAATTTGATAGGGTGATTGTTGCAGTTGGCGTGCAAGCAAACACTGAAAATATAGGTTTAGAAAATACAAAAATTAAGTTGAGTACTTCTGGTTTCATTGAAACGAATGAGTGGTATGAAACAAGTGAATCAAGTGTGTATGCAATAGGTGATGTAGCTGGTCCCCCATGTTTAGCGCATAAAGCAAGTCATGAAGCTGTAATCTGTGTTGAGAAAATTGCCGGTAAAAATGCTCATAAGTTAAAAAAAGAGTGCATACCAAATTGCACTTACTCTCATCCGCAAGTAGCAAGCGTTGGCCTTACTGAGGAACAGGCAATAAAAAGTGGATACGATATAAAAGTAGGAAAATTTCACTCCAACTTTAATGGTAAATCTATTGCACTAAGTGAAACTGAAGGTTTAGTGAAAACAATTATAGACAAAAAAACAGGCGAACTTCTTGGAGCTCACATGATAGGAGCGGAAGTAACAGAGTTAATTAGCAATTTCGCTCTTGCAAAGCAACTAGAGGGAACAGACTGCGACATAAAATCTACGATTTTTCCTCATCCAACTATTTCGGAAATTATACACGAATCAGTACTTGCTGCAGATGATGAATCTTTAAATAGTTAAGCTAACGATTCATTGTTTTAGAGCTACAATTATCCTGATTAGGCGATTCAATTCTAATGGATTGATTACCAATATCAGATTTTTCTAACTTTTCTTTTAACCCTTCAGCTGCTTCTTTCACTTCAAGCTTTTTTTCCTGATTAAGATCCTCTGGGCTTTTTCTTTTACTGTCTAAACCTTGTTGTCTATCAATATTTTTATTGAGTTGTTCTTGCTGAGGTAGATCAACAACTGAGTTAAAAAGAGCTTTTATTATGTTTTTTAATAAACCTCCGCTTCTGCTTTGCTCTTGAGGCTTATTTTTTACGTTAGATTCTTTTTTACTGTCACTATTTTTAGGCATTTTTAACTCAACTATCATAAAGCTTAATAAAATTTTACATGCAAATTATTAAAAAATAATTAACAATCTATTATCAAATTACTACTTACAGATGACTATTATTCTAGCAACAGGCGGTACAGGTGGGCATGTTTTTCCAGCTATAACATTAGCAAAAGCACTAAAGGTACAAGGGCACAATTGTATATTATTCACTAATCAAAAAATCATCAATGTAGAGGGTTATATTTTACCATTGTGCAAGCCAAGCAGCAACAAATTGAAGTTTCTCTTTTTGTTAACATATAGTTGTGTACTAACAATATATAAAATCAGAAAATTGAAACCAAAACTAGTCATTGGTTTTGGTAGCTACGCTTCTTTTCCAACTCTTCTTGCAGCAGGGATTTTTTCTATACCTATAATTTTACATGAACAAAATACAATTTTAGGGAGAGTAAATAGATTCTTTTTCAAGAGTGCAAAATTAATTGCAATTAGCTTTCCAGAGACTAAGTATGCAGAAGGTAGTAAATGCGTTTTTACAGGAAATTTTGTCGATATAGAAGCACAAGGCTATTCTAGAGATGAAACAGTTTTAAACGTGTTAATAATAGCAGGCAGTCAGGGTGCAAATTTTTTTGATGATGTAGTGAGCAGCGTAATTTGTGATCTACCTGTTGAAGTAAAAGAGAGGATTAGAGTAACGCAGCAATGTACGAAGAAAAATATAAACAAGGTCAAGAGTCTATACAAAAGTGAAGGGATTGATTGTGAGTTAAGTGAGTTTTTCGATGATATGGAGAGTAGACTGGCCAATGCTCATTTGGTAATTAGCAGAGCGGGGGCAACTTCAATAGCAGAAATTACTATTGCTGAGCGTCCTGCTGTATATATTCCTTATCCTCACTCAAAAGATAACCATCAATTTTGTAATGCAAAACATATTGAAGATTCGGGAGCAGCTGTAATGGTCGAGCAAAATAGTAACGCGAAAAAGAATCTAGGAGAGTTGCTAGTTGATTTATTGCAAAATTGTCAAAAATTGTGTGATATGGCTAATAATACTAAGAAAACAAGAATAAGGAATGGAGTTACTGAATTTATTAAGGCAATAGCTCAAGAACTTAGTTGACGAATTGCTTTTTCTTCAAATGCATCCCATAGTGCTTTTTCTAGTGATATATTATATAATTTGTTGATGTAAACTACTCCCGTGGGTGAAGTCGTGTTAATTTCGAGAAGGAAGTCATCTATAATATCAATACCAACAAATATTAGTCCTCTTTTCTTTAGCTCAGGGCCAATTGTATTACATATCTTGTTATCTATATCATTCATTTCAGCAGGTTCAAAACTTGCTCCCAGCCGCATATTTGTTCTAATTTCTCCGCTAGCTTTTGGAATTCGCCTCATTGCTCCTATTGGCTTTCCATCTAGTAACAATATTCTTTTATCTTTATTTATATTTTTGCAAAATTTTTGTGCAATCACAGGACATTCATATTTTGCGATCATGAGATCCACTACTACTTGAATGCTATTTTGGTCTTGTATTCTTATTACGTCATTTCCTCCATAGCTATATAGTGGTTTCAATATGATATCTTGATAGTCGTGATAAAAATTTCTAATCATCGATATATTTTCAGTGATCAAAGTTGGAGGAATTAGCTCTGGAAATAGTGAAGTAATGAATTTTTCAGGACAATTTCTTATTTCTGTTGGATTGTTTATTACTAACGCAGTAGTCTTTTCTAAGATATAGGTTGTTGTAATGTAACGCATATCAAATGGTGGATTCTGTCTGATAAATATGATACCCATTTCATTTAGGTTGATTACTACATCCTCTTTTGAAATGAAGCTACAATCATCAACGCTGACTTTCTGAGCAAGAGCAATTGGCTGATTTAACTTGAGTGCTAAATTATTAGGTACATAAACAAAAATTTCGTACTTTCTTCTTTGCGCTTCTTTTATTAACGAAAATGTAGTATCAGCTTCAAAATTTAGACTTTCATCCATCTGAAAAGCTACTTTCATTTATCCTCCCTTCCTATTACAATATAATATAGTACCATAAAAGTGTTAATAATGGAGCAAAGTATGGAATTAACAATAGGAAATAATGCACCTAATTTTAGTTTGCCAACAGATTCTGGCGAAATTTTATCGCTGAGTGAATTTTTTGATAAAAAAAATGTAGTCCTTTATTTTTATCCTAAAGACGATACTCCGGGCTGTACAATGGAGGCAAAAGGCTTTAGAGACAAAATAGAAAATTTCTCTTCTCTTGACACAGTGATAATTGGTGTATCAAAAGATAGCGTTAAGTGCCACGCTAACTTCAAAGCAAAATATTCTTTGCCATTTTCTTTAGTTTCTGATGAAAATGCTGAAATGTTGGAAAAATATGGTGTTTGGGTAGAAAAAAGCATGTTTGGCAAAAAGTATATGGGAATAGAGCGCACTACTTTTTTAATAGATAAAAAAGGTAAAGTAGTGAAGATCTGGAAAAACGTAAAAGTTAGTGGACATGTTGATGAGGTTCTAGAAGAAGTAAGGAGAATATAAATTAAAGAATGACTACCCATTGCTATATAAAAAAACTGAAATTATATAACTTTCGTAGTCATTCAAACTTTGAACTGGATTTAGATGATAGACCAGTTGTAGTAACTGGCAAAAATGGTATTGGAAAAACTAATATACTTGAAGCAATCTCATTGCTTGCTAAAAGCAACGGAATGAAAAAAGCAAAAATCAATGAGATGCAAAATAGGCGCAGTAATGAAAGTTGGGTAGTGTATTATGATTTTTTCAATGGAGCAGAGCTTAACTCAATTGGTATAGGAAAGAATCTTAATAAGAAATTAATACAAATTGATGGGAAAACGCAGTCAAGCTACTCATCTTTGTATAGAATATCCAATGTAATATGGCTCATTCCACAAATGGACTATATTCTTCTTAATTCTCCGAGCGACAGATTAAAATTTTTAGACCGTATCGTCTCACTGTTTGAAGAAAATTACACTTATTGCTATATGAAATACAGGAAAGCTAAACATGAGCGAAGTAAACTGCTTAGAGAGAATATTTTGGACGAAAGTTGGCTCTCTAGTCTTGAAAACGTCATGGCTACCAATGCAATTGATATTTTACGTATGCGATCATCTGTTTTAAAGATATTACAAGACACAATTGATAACCATTCCTGTAGGCTTTTTCCGAAGGCAAGTTTGAAATTCAGCAGCCAGCTAACTTTGGACGATACTGTAGAATATTTTCAAAATCGTCTAAAGGAAAACAGAGAAAAAGACTCATTAACTGGTAGAGTAACCTTTTCTGTACATAATGATAATTTTTGGGTTTTTTGCCAAAAAGGGGACATGCCAATAAATCTTTGTTCTACTGGAGAGCAAAAGCTATTACTGCTTTCTATCATCTTATCTAGTGTAAAAGCAAGGTGTATTCATTACAATAAAGCACCTCTTCTTCTGCTTGACGATATAATGTCGCATCTGGATAAAGATTACAGAAAGGTGTTAATGGAGGAGGTGTTAAGCATTCAATGTCAAACTTGGATAACCGATGTAAATCAAGATAATTTCAATAACTATCTTTGCTCTTTCAAGTTTTTTGAATTATCAAGTAAATAAATTTCAAGCGTGCTGTAATACATCAAGCTCATATTCGGTATGTAAATCTCTAATTAAAGCCTCAGCGTGTTTTTTTTGAACAACTATACTGATCTTGATTTCGGACATTGTGACAGCAAGTATTTCTATCTTTTTTTCGCTTAAAACCTTGAGTGTGCGGTACATCACTTCAGTGTTAGACATAACACCAATACCAATTATTGAAATTTTAGCTATATTATTGTTTACGACATAATTTTCATTTTTGTTCAATAACTTTGTCATTAAATCAACATCAAATTTGGAAATCAAAAAGCTTGACCCATGTATCATGTCAATTTTAACGTTTGCTCCTGCTATATCTCTTAAAGTATCCAGAGTATTTGCAAAGTTAGTAAAAGTTACAAGAGCTTCGTGAGTGCTATAAGTTATTCCAGTAATTAAGTATCTTTCCAGTACATCTTTTTCGTGTAGTACTGTAGTGCCTTCTACTTCCTCAAAAGTGGATAACACTTGCACCTTAATATTATGCTTCATTGCAAGTTGTACTGAACGATTATGCAATATTTTAGCACCAGATGACGACATCTCTAATATTTCATTGTAAGAGATAGATTTAAGCTTGCGTGCCCTTGGAACAATTTTTGGGTCTGCTGTATATATTCCGTCAATATCAGTAAAAATTTCACAAGTCCTAATACCAAAGACTACAGCAAAGGCAATTGCTGAGATGTCAGATCCTCCTCTACCAAAAGTAGTGATTCTATCATCGTATATACCCTGAAAACCAGCAATGATTGCAGCAGTATAACCCTCAGCAAAAGATCTTTTTACATGGTCAATTTTTATCTTTTTTATTTTAGACTCAGAATAAAAATTATCCGTTAGAATTGGTAACTGCCAGGCGAGCCATGATTTAGCATTAACTCCAACAGACAGAAGAGTGATAGCTAATAACCCGCAAGAGATTTGTTCTCCTGCTGAAAGCAGGACATCATACTCTGATAACTCTTGTCTACAATTTAAATTTGAAATTTGCCTGGCTTGAAAAGCCATTTGGTCAGTGAATCCTGCAGCAGCAGATACAACAGCAATTACATTATAACCTTTTTCAATATCGTTTTTTATTAGATTTGCAACTCGATTTAAGTCAGTTAGCGAAGTACCACCAAATTTTTTTATTATTATTTTGTTCATAATTACAATAAGGTCAATTTCACCTTTCTAGAGAGTATAGTTGCTTAATTAAATGTGTTTTTCTGGTCACTAATTAAAGTGATAGAGGATTATTCATCTTTATCACTACCAAGGTCTTTTAACATACTGTAGTTGCCTTTTCTGAATTTACCTTTTAAAGATGTAACTCCACTTTCGCTAATTCCACTTAAACTTAATGCTGCTCCACCTAGCTGCAATCCAATTTCAGATGTTTCGGGAATAATTTTACTAGCCCCTAGATCTTTATAAACCTCCACATTATTCAAATCTGGCAAACGTATTATAATATTTACATGCGGAAAATTTGCTGCAACTAGAGAAACTATTTTCTTTATAGTAACTTCGTTCTTTATCGAAACCACAAGAGCTTGAGCTCTTTCTATTCCTACTGATTTTAAAATTTCATATCTTGTAGCATCTCCAAGATATATAGGAAAACTGTCATTTTTTCCTTCTTTTACTATTTTTGATTGAATATCTACAACAACATAACTTAAATGCTCTGCAGTAAGCATTTTTGTTACCATATATCCCACTCTACCAAACCCAGCAACTATTACGTGATTATAAAGGTCTTGTGTGTCTGTTTCGATTGCTTCATCGTCTAGTATTATTTTTTCAGTGCTAAATGAATTTGCTATCCAGTCTCCAATTCCCGATAAAAGAGGAGTAAAAGCCATAGTTACTGTAGTTACCATCATAAGCACTTGAGCGATTTCACTTGATAGTACATCTAATTCATCTGCTAAACGGAATAAAATAAATGCAAATTCACCGCCTTGTGCAAGCAGTAATCCAGCTTGTATTGCAGGTGCACTTCTAAATCCAAAAAATCTACACAATGTATATATAATGGACGTCTTTAAAACGATAAGGATAATTGATAATAAAGTAACGAGTGGTAACTTATTGAGTAAAAGGTCAATATCAATAGACATGCCAACAGTCATAAAGAATAAACCAAGAAATAAGTCTTTAAATGGCAATACTGCATGTTCTACCGAATTCCTGTGTTCTGTTTCTGCAACTAGTAACCCAGCAACAAATGCGCCTAATGCCATTGATAAATGAAATTGTTCAGTAATAAATGCTGATCCTAATATTATCAGAAGTGTTGTTGATATAAAGATTTCATTACTCTCCATTTTGGCAATAACCGAAAACAATGGCCTCAGTAATAACCTACCAGTTACAAATATCAACACCAATGCAATAGCTGCTTGCACTAATGAGCCTGCCAACGAGCTTATTAAGCTGTGTTCAGAATTGCCAGTAAGCAGGGGCACTAGTACTATTAGAGGTACCACTGCAAAGTCCTGCATTAGTAGCACTGCTATTGACAATCTGCCAACTTGGCTTGCTTGAGAACCCTTTTCTTGCAGAACCTGCAACACTATTGCTGTTGAAGATAGTGCAAGCCCACCACCAATAACTGCTGCCATGTTTATGCTCACTCCAAAGGCGAGAGCAATGCACCATATTGCTATCATAGTAACTATAACTTGAAGAGAACCAAACCCAAATACATGCCTACGCATAGCGATAAGGCGTTCAAATGTCAATTCAAGACCTATAATGAACAATAGGAAAACTACGCCAAACTCTGCAAAGTTATCCATTACTTCAACTGAATGTATCAGATTAAATCCATGAGAACCAATCAATGCACCTGCAACAAAGTAACCAAGTACTGGGCTAATATTCATTTTCCAAAACGCTATGACTATAAACACAGCAGCAGAGAGTAAAATTATAATATCAAACAAATGCTGAGAGCCGCTGTGCATAATATTTAACCTGTAGAATTAGACCATTTTATTGAACAACCAATGCTTGATTTTTGGTCAACTGGAGGATTGCTAGTTTCTGCAATAAATTTCATGGCTTGAAATAAATCACTACTTCCTACTTCGTAATTTTGAACTTTCTCTTTTTTTGTGTTGTTAAAACGCCCGCGATAGCAGAGGGCTAGTTTGGAATTAAAGCCAAAAAAATCAGGGGTACAAACAGCACCATACTCTTTAGCTACTTCTTGGTTATTGTCAATCAAATATGGAAATGTAAACTTATTTTCCTTGGCAAAATTAATCATGTTTTCAAAGGAGTCTTCTGGGTACTCATTTACATCATTTGGCATGATTGCAACGGTGTTTACCTGATAATCTTTTTTCAACAAATTAACATCGCTTACTAGATTGCTAATAATTGATTGAACGTAAGGACAGTGATTGCATATAAACATTACAATGAGACCATTTTTCCCATAGCAGTCACTTAATGTATAATATTTGTTATCCACTCCCAGGAGATTGAAATTCTTTGCAGTAAAGTCTAAATCTATCTTAGGAGTGTCTAGCGTAACCATAACTCATAGAGAATTGTATACCATAATTTATGATCTTATTGCTTAAATGTCAAATGGTTTCTATGTACACTGTTTGCATTTAGCATTGTAATTATAAAATTTATGTTCATAACCTTCGAAGGAATAGATGGTTCTGGTAAAACAACACAGTCTGAGTTACTTGCAAATTATTTCAAGCAAATTCACGGTGAAAATAATGTCGTATTGACTAGAGAACCAGGTGGTACTGATTTTGCAGAAAAAATAAGAGGATTACTACTTAAGAATAATATTGATCCTATTTCTGAACTCTTGCTGCTTATCTCGATGAGGCACGAACATATGAAAAAATTAATATTGCCAACTCTTAAAGAGGGAAAGACAGTTATTTGTGATCGATTTATCGATTCAACTATTGCGTATCAAGGGTATGGACTAGGTGTTGACTTGAGTCTAATAAGAGACTTACACAAATTAGTGGAAATTAAATATCCAGATATCACATTTATTTTAGATATTGATGTTCAAGTTGGACTCAGCAGAGCAAAGGATAAAAATAAGTATGAAGAAATGAGCATTGATTTCTATCATAAAATTCGAAAAGGATTTCAAGAAATAGCTATAAAAGAATCTAATAGATGTAATGTTATTACTGGAATTGAAAAAAAAAATGATAATCATGTACACAATGAAATTATTGATATTGCAAAGACTTAGCTATACGTATTGAACTTTTGCTAACCTAAACAGTTACTGCATTAACCTGTGGTAAAAAATTATCAATTTTAGGTGACGTTATTTCATACGAAAGACTCTCTTTTTGATTAGCTAAAAAACTTTGTATTTCATTTTTAGGTTTTTCACTTATTGTTCTATATATTCTTGCGCGATTAATTAGCTCATTTCTACTATTCTTATTGCTTACTTCAGTTATGGTAAAAAATTGATCAAAGTGATTTAACAGATCCTCGTCTTTTATCGAGGATGCAACGCTATCAATTTCTCTTACATATAAAGCAAGTTTGTGCGCTTTGCTACGATTCTCAAAACAAAAGTACTTTACAAAACTTATTTTTTGTAATATCTCTTGTCTCTGCTAGCAAAAATCCGATTCCGTCTGGCTTTGTTGCATAGCTAGTGTTGATTGAGGTTATTGTAAGGAGAAAAGCTTTTAAATATATGGTTACTAACGCATTTTGTTGTAAAATAGGCATTTTTCAAACAACTTATGCCGCAAAAAATGAGAGTAAGTAACCAAAGAGAATATAACGAGTTTCTCAAAAAAAGAGGAAATGTTTTTCATTTTGTTAATCAAGCCATAGAAAATTGGTACGAAAACAGTCCAAAAGTTGCAGAACACTTATAGTGATAAAGTTGTAATTTTAATACACATAATAGTTCATTTTTTTAGAATTGGCCTGAGACAAGCTGTAGGTTTTGTAAAAGGTTATATGGTACAAATAGGCAAAAAACTTAAGGTTATCAGCTATACACAAGCTTCCAGAAGATTTAAAAAGCTTAATTTGAAGATTGATGACCATAGAACCAATAAAGATGATTTGGAAAATATTGAAATTGCCGTAGATAGCACTAGAGTTAGTATCTACAATAATAGCGGTGGGCATAGTAAGCTTAATATTCGAAAA
>NODE_10_length_19955_cov_26.086125
GGATAAAGGATTGCGTTTTGCGATAAGGGAAGGTGGTAGAACTGTTGGTTCTGGCGTTGTTTCGGAGATTTTAGAGTGAGTATAGCAATTAAGATGAAGCAAGATATATATATTAGAATTAAAGCTTTCGATTGTTCTTTGTTGGAAAAGTGTATTCGGGAGTTTATTGATCAATTAAAGCAGTTTAATGCAGATTTATCTGGTCCGATTGCGTTGCCAAGAAAAGATTCTAAATTTATTGTTAATAGGTCTCCTCATGTTGATAAAAAATCTCGTGAGCAATTTGAAATGAGAATTTCTAAGCGGTTAATTATTGTACATAATCCTACTTCTACTATGATGAAGATGCTTGCAGATTTATCTTTTTCTGCTGGTGTAGAAGTGGATTTAAAAGTTAGGGAAGTTAATATTTAGGAAAAGAAAATGAAGAGAATAAATTCGCTTAGGAGAGTTGGTTTATTAATGACTAATGTTGGCTATACTGCTATGTATTTTGATAATAGTCGCATGGCTGTAACTTTACTGCATCTCAGCGAAACTTGTATTATCGATATAAAAGGACAAGATAAATGTGGCTACAATTCAGTCATTTTAGGCACGGGGGATTTAAAAAAAATAGCAAAACCTCAGTTGGAATATTTAAAGAAAAAGGGTATAAATAGTAAATGTAAATTATACGAAAGTAGATTAATTGATCTATTAGGAATAGAATGTGGTAAAAAGGTGGGGGTTAATCATTTTGTAGTTGGTCAATATCTTGATATTACGGGTTATTCTTTAGGTAAAGGGTTTGCTGGTGTGATGAAGCGGCATAACTTTAGTGGGCTTAGGGCATCTCATGGTGTTTCTATTGCTCATAGATCGCAAGGTTCTACTGGTCAATGTCAAGATCCTGGTAGAGTATTCAAGGGGAAGAAGATGGCTGGTCATTTAGGTAATAGCAGAGTAACTGTACAGAATATGAAAATATTATCCATTGATTATGAAAATAGCATAATTGCTGTAAAGGGTAACAATGTTCCTGGATTTAAAAACTCTTATGTTTTTGTGAGAGATGCAGTTAAAAAGCCTTTACATAAAGATGTTCCTTTTCCAGTAGGTCTACTGTTGAATACGAGTGATGATGCTAATAATTTGGTGAGTTAGTTATGGAATGTGAATTAGTTGATCTATCTAATAATAATGTAGGTAGTGTTGAGCTTAATCCCTTGATATTTTCTGCCAAGCAAAAATTGAGTATTTTGCATGATATAGTGAGATGGCAATTAGCAAAGAGAAGAGTTGGTGCTCATAAAACAAAGGGTATCAGTGATGTTTCTGGTACAACAGCTAAACCGTATGGTCAAAAACGTACCGGTAGGGCGAGACAGGGGAGCTTGCGATCTCCTCAATTTAGGGGTGGTGGAATTATTTTTGGCCCTGTTGTGAGGAGTCATGCTTATTCTCTTAATAAAAAAGTACGTAAATTTGGTTTGAAAATTGCTTTATCTCTAAAATATTTAAATAATCAAGTTATTGTTCTTGATAGTTTAAATGTTGATGTGAAGAAAACATCTAAAATGTGTGAATATATTAAAAATTTTAAATTTTCTTCTTTTTTAATAGTTGGTGATTATGGAGATGATTTGTTACGTGCTGCTAAAAATTTGCATTATGTAGATTTAATCAAACCCATTGGGTTAAATGTTTTTGATATATTGAATCATGAATGCGTGATGTTAACAAAAGACACTTTAAAGCATCTTGAAGGTAGATTATTATGATTAAATATAATAATATAATAAAATCTCCTGTAATCACAGAAAAGTCTTCTCTTTTAAGAGAGAAGTTTAATAAATACTCTTTGTATGTTTTTGTAAATGTAAATAAGCGTCAAATAAAATCGGCAATAGAGTCTTTATTTAATGTCAGAACTTCTTCTATAAATGTTATTAGAGTTAAACCTAAGTATAGACGTTTCAGGGGTGTGATTGGTTGTAAAAAACAGAGAAAAAAGGTTTATTTTTCTTTGATAGATGGTCAAAAATTAGATATAATGAGCGTTTAATATGGGTATGAAATTTTTTAATCCTGTTACTCCGTCTTCTCGTGGGACTATATTAATAAGTAAAATTGGTTTATCAAAAGATAAGCCGGAGAAGTCTCTTGTATTTGGTAAGAAATCCAGTGGTGGAAGAAATAATCATGGTAGAATTACAACTCGTCACAGGGGTGGTGGTCACAAGAAGAAGTATAGAGTTATAGATTTTAAACGTAATAGAAGTGATCAGGGTGTAGTTGAGAAAATAGAGTATGATCCAAATAGAAGTGGGTTTTTAGCATTAGTATCATATAAGGAAGATGATACTAAATCTTATATATTAGCTCCTCAAGGTATGAAGCCTGGTGATGTTGTGACAGCTGGAGATGATGCTGATATTTTGCCAGGGAATTGTTTACTACTCAAGCATATACCTGTTGGTTCTTTCGTTCATAATGTTGAGCTGAAGCCAGGTAATGGTGCTGCGATTGCTAGAGCTGCTGGTTGTTATGCACAAATCGTTGGTCGTGATGGCCAATATGTTTTATTACGACTCAGGTCTGGTCAAATTAGGTTGATTTTATCTTCTTGCAAGGCTACTATTGGTGTAGTATCTAACCCTGACCATAAGAATAGAAAGTTGGGTAAAGCTGGGAGAAGTAGGTGGCTTGGGATTAGACCTACTGTACGTGGAGTTGCAATGAATCCGATTGACCATCCTCATGGAGGTGGAGAGGGAAAAACTTCTGGCGGTCGTCATCCTGTTACTCCTTGGGGTGTTGCAACAAAAGGAAAGAAAACTAGGAAAAAAAATAAATCTAGTGATAAGTATATAAAAAATTGAAAGGTTAATTTATGAGTAGATCTGTATGGAAACCACCTTTTTTACACCCATCTGTACTAAGATTAGTTCAGAGAGCTTTAAAAGAGGGTTCTATTAATAAGGTGATAAAAATTCATTCCAGGGCTTCTGTAATTCTTCCTAATTGTTTGGGTTTAAAGTTTGCTGTTTATAATGGTAAAGATTACATTCCTGTTAGTGTTGATAACCAGAATATGATAGGTCATAAATTTGGTGAATTTTCACCTACTCGTAAATTTACTGGGCACGGTGGTGATAAAAAGGCAACAAGAAGATAGGTAATTGATATGAAAAGTAGGGATATAATAGTTGAGGCTGGTTCTAGGATTTTAAGATCAACTCCTCGCAAATTGAATTTGGTTGCTGGTTTAGTACGTAATAAAAAAGTTTCTTTTGCTAGTGTACAATTAAGATTTTGTAAAAAAAAAGCTGCTGGTTTTATAATGAAGGTGTTGAATTCTGCAATTGCTAATGCTCAAAATAATTATGGATTGAACATTGATAATTTGTATATAAAGGAAATTTTAATAGGCAAGTCCCTTACTTTGCGTAGAGTATATCCAAAAGCTATGGGTAGGGCTAATAGAATGAGTAAATTTTATAGTAATATTACTATAAAATTGAAAGAAATTGTATGATTTATAGAAATGGAAAGTTAATAAGGAAAGTGTAAAAATATGGGACAGAAGGTTAATCCTAAAGTATTTAGATTGCAAATAAATAGTAATACCTGGGATTCTATTTGGTGTGCTACAGACGATTATAAACAGAAATTACATCACGATCTATTTATTCGCAGCTATATAAATGAATCCTTTAAGCATTCTGGTATTTCTAAAGTAATTATAGAGCGTACAGTTAATTTAACGTCTGTAATAATACATTCTTCTAAGCCTGGAGTTATAATAGGTAAGAAAGGTTCGGATGTTGAGAAGATAAAGCAAAAAATAGCTAAAAAAGTAGAAAGTAGTGTTGAAGTGAATGTAGTAGGAGTTAAAAAGTCTGAAATAGATGCAGCTTTAATATCAAAGAGTATTACACATCAGCTAGAAAAAAGGATTTCATGTAGAAGAGCGATGAAAAAAGCTATTCAAAATTGTTTGAAGATGGGTGCTAAGGGTATTAAAGTAAGTTGCTCTGGGCGTCTTGGCGGAGCTGAAATAGCTCGTACTGAATGGTACAAAGAAGGTCGCTTGCCTTTACACACTTTGCGGGCTAATATAGATTATGCTTTTTGTAAAGCAAAAACTATATGTGGTATTATAGGAGTTAAAGTTTGGGTTTATATTGGTAGTTAAGGTATATTGAAATGTTTGTTCCCAAAAAGAGTAAATATAAAAAGGCATTTAAGGGGAGAATTAAGGGTAATGCGAAGGGTGGTAGTACACTATCTTTTGGCGATTATGGCTTAAAAGCTTTGGAAGCAGGTAAGATTCAGTCTAAGCATATTGAAACTGCAAGGCGCGTAATATCTAGAACGTTAAAACGCTCTGGTAAAGTGTGGATAAGAATTTTTCCTGATACTCCGGTTAGTAAGAAGCCGGCAGATGTGCGTATGGGTAAAGGGAAAGGTAGTGTTGAATTTTGGGTATTTAAAGCTAAGCCAGGTAGGATTTTGTTTGAAATTAGCAGTGATGTTCCCATGCCTTTAGCAAGGTTGGCGCTTGAAAAAGCGACTGCCAAGCTTCCTATGAAATGTAAATTTATATCTAATCATAATTGAATGGAGTTGCAATGGATATAGTTAAAATTGAATCAAAAGCCTCAAAAGAATTGCATGAAATTCTTTTGAGCTTGAGGAAAGAATTTGTTAATTTGGCTTTTCAAAAGAAACTGGGCCAGTGCAACAATTTTTCGCGTTTTAGCTTAATAAGAAAGAGCATAGCTCGTAGTCTAACTGTATTAAATAGAAGAAAGAGAGAGGGAAAGAATGCCTAAGAAGGTTTTTTGTGGTGTCGTAACTAATGCTGAGTCTGATAAGACTGTAAAGGTTTCGGTGTTACAAGTGTATAAGCATAGGCTATATAAAAAGGTTATTAAAAAATATAAGAAATACACAGCGCATGACGAAAATAATAGTTGCAAAAAGGGAGATAGGGTTTTAATACAGGAACATAAGCCTATTTCTGTTACTAAAAAATGGGTTGTTATCAATAGCTAAAAAGGAATAGATATTTATATGATTCAAAAAAATACATTGTTAGAAGTAGCTGATAATTCTGGTGCGCGTGCAGTGCTTTGTATTGGCTTGTTAGGTGGTAGGAAATCTGCATCTGTAGGTGATACGATTATTATATCTACTAAGTCTATTAACCCAAAAGGTAAAGTTGAAAAAGGAAAAGTATATAAAGCAGTTGTTGTTAGAGTAAAAAATAGTGTTAAGAAATCTGATGGTTCTGTAATTCGTTTTTCTAGCAATGCTGTGGTTTTAATTAATGATCAAGGTGAACCACTTGGCACTCGGGTGTTTGGTCCAGTAAAAAAATTGTTATCTGGTTCTTTTATGAAAATAATGTCATTAGCTGATGAGGTTTTATAATGAGTGCTAAAATAAAAAGTGGTGATGATATTATAGTTTTAACTGGTAAAGATAAGAGAAAAATTGGTAAGGTAATCAAAGTTATAATACGTGATGCTAAAAAGAAAGTAGTTGTTTCTGGTGTAAATGTGTGTAAGAGACATACTAAACCAAGAGCTGGTAGTGGTGGTGGTATATTGAATAAAGAGTTAGCTATTGATGTATCCAATGTTGCAATATTGGATCCTAAGTGTAAAACTCCAACTAAAGTAGGATTTAAGATTATAGATGGTAGAAAAGTGCGTTTTGCAAAAGTTTCTGGAGAAGTGATAGATTAGGTTGATATGTTTAAACAATTATATAAAGATAATATAGTAAAATCCTTAAAGGATAAGTTTAATTACAGCAATGTAATGCAAGTGCCTAAACTTGTCAAGGTGTGTATCAATATGGGCGTTGGAGATGCTGCTACGGACAATAAAGCGATAAATGAGCCATTTGATGATCTACATTTGATTGCTGGGCAAAAGCCTGTGTTAACCTTTGCAAAAAAATCTATTTCTGGTTTCAAAATTAGAAAAGGTGCAACTGTAGGTTGTAAAGTGACTTTGCGTAGAAATAAAATGTATGAATTCTTAGAAAGATTAATATATATTGCTTTGCCAAGGGAAAAAGATTTTAGAGGGTTTAGTGTGAAGCAATTTGATGGTCATGGTAATTTTTCCCTTGGTATCAAGGAGCATATATCATTTTTAGAAATAGACTATAATAAAATAAGTAAAATTAGAGGTATGGATATTAATATTATAACAAGTGCAGTTAGTGATAAGGAAGCAAAGGAATTATTACTGGCTCTTAAATTCCCTTTTTTTGATAATTGAGAGAAAATATATATGGCAAAAAAATCCATGATACAGAAGAATCTTCGTAGAATAAAGTTATGCGATCAGTATAGGGTGAGAAGAGAAGAATTGAAATCTATAATGAATAATAAGGATTTATCTATTGCAAAAAGGTTTGCAGCTCAAATTAAGCTGATTAAAGATTTGCCTAGAGATTGTGCTCAAAGCAGAATTAGGAATAGATGCGCTTTAACTGGTAGGCCGAGAGCAGTATATAGAAAATTTGGTTTATGTAGGATTGTTTTACGTGATTTGTGTTCTTTTGGACAAGTTCCAGGGGTTACAAAATCTAGTTGGTAAATGTGATATAAGGAGTGTAATAGTGTCGTTATCTGATAGTATTGGTGATTTTTTAACAAGAATACGTAATGCTCAATTGGCAATGCATAGGGAAACAAGAGTCCTATTCTCTAAAGTGAATTCTTCTATATTGAAGATCTTAAAAGAGGAAGGGTATATTCTTAATTATAAAAAGCAAGAGAGTGATAGTGTCCCTTCGCTTGTTGTGCAGTTGAAGTATTATGATAAATCACCTGTGATTAATGATATAGCTAGGGTATCAAAGCCCGGTTGTCGTTATTATTCTAAGTGTAAGGACATTTCTAAAGCATATAATGGTCTTGGGATTTTTATTATATCTACGCCGAAAGGAGTGATGACCGATTATAATGCACGTAGATTAAAAGTTGGTGGAGAAGTTTTGTGTCGTGTATTTTAAATGATAGGAGAAATGTATGTCTCGTATAGGTGCCGCACCTATCAATATTCCTGCTGATCTTTCAGTTGAATATAATAATGGTAGGGTATTAATAAGAAGTATTAGGGCAGAAAAAGAGCTGAACTTGTGTAGTGGCATTCTGTGTCAGATAGTTGATAATCAATTTTTACTTTCTGTTGATCAAGGCAGGGATGATTATGATAAAATAAAATCTATATGGGGCACTTATAGAAGTAATATTAATAACATGATTAACGGTATGGCTAATGATTTTTCTGTTGATCTTGAGATTAATGGCGTAGGGTATAAAGCAGAATGTGATGATAAGTATTTGACTTTATATCTTGGTTATAGTCATAATATTAAGTATAAAGTGCCTAAAGACGTTGAGATTAAGTGTATAAAGCCAACTCATTTAGTGATTCGCGGTATGGATAAGCAAAAAGTCTATATGGTGGCTTCTGATATATGCAAAATTAGAAAATATGATCCTTATAAAGGTAAGGGTATTGTAATAAAAGGCAAATTTATGCTGCGTAAGGTTGTAAATAAAAAGAAGTAATTAAAATGAAAAGATTGTATAATTTTTTAAGTAGCTATGAAAAAAGGAAACTTCGTAATAGAGCGAAGCTCGATAAGAGCGCTGGGCGTTTACGTATATCCATATTTAAGTCTAATAAACATTTTTACGTTCAGTTGATTAACGATGCAAAAGGAACAACCCTAGCTTCTGCTTCTACTTTGGATGATAAAATTAGGAATATATGTAAAGGTAGGGTCAATGCTGAAACTATAAAACAGGTTTCTTCTTTATTGATTGAGCGTCTGTCTAGTACAAAATTGCAGCAGCGGTTCGTCTTTGATCGGGGGGCATATAAGTATACAGGATTGATTTCTCAATTTGCTGAAGCTTTAAGAAGCTCTGGATTTGAATTTTAGAAGGTTTGAAGTATGGCTGTAAAGAATTTACAAAATAATAATGATTTATCAGAACTTTTGGTTTCAGTCCGAAGGGTAACAACGGTTACTAAAGGTGGTAGAAGATTTTCATTTTCAACTTTGGTTGTTGTTGGTGATGGTAAGGGTAGGGTAGGATGTGGAATAGGTAAACACGCAGAGGTTGCTGAAGCAAGAGTGAAAGCTGTAAATGCTGCAAAGAAGTCGATGATTAGGGTGTACTTACGTGAAGGTAGAACTTTACATCATGATATTAAAGCTAAATTTTGTTCTGGTGAGATAGTTTTAAGAGCTGCAAGAACTGGAACAGGTATTATTGCTGGTGGAGCAATGAGGTCGGTTTTTGAGGTATTAGGTATAAAGGATGTGGTAGCTAAGTCTACTAGATCAAATGATCCTCATAATATTATATGTGCAGTATTTAAGGCTTTTGATGTTATGTTATCTCCTCGCCAAGTGGCAAGTAAGAGGGGTAAAAAGATTAGTGAGATAGTTGGAAATAGGTAAAGTATGAATGATGCTGTAAAATTAAATTCTGTATTTACCAAATTATCTAAGAAAAAGAAGCCTAAATTATTAGGCAGAGGTATTGGTTGTGGTAAAGGTAAAACATCCGGTAGGGGGCATAAAGGGCAGAAAGCGAGAAGTGGCGTTTCTATAAATGGTTTTGAAGGTGGACAGCAGTCTATATATACTCGTTTACCTAAAAGAGGTTTTAGGCCTATACGCAAAAACTTATACTCTATATTTAATGTTGGTGATGTACAGTGCTTAATGGAAGCTAAAAAAATAGTCAAGGATTCTATAATAGATAAGGAGCTACTGCATAAATTAGGTTTTATCAGATCTGTAAAAAGTAAAATCAAACTTCTTAATAAGGGTAAATTAAGCGAGAAATTTGTGTTTCATGTTGATTTTGCATCAGAAGCTGCAAAAAGATCTGTAGCTTCAGTTGGTGGTAGTGTAGAAATACTATCATGAATTATGAACAGTAAATTTGCATTTGATAGTTTGGGTTCTACGTTATTATATAAAACTGATTTACTAAAGCGCATATTTTTTACGCTGATGGCTTTAGTTTGTTATCGTTTAGGCACTTATGTTCCTATTCCTGGAATTAATCTTGATATAATCAATGATATATTTCCAAAAGAGAGTTCTGGTATTTTTGGAGTATTTAATTTATTTTCTGGTGGTGCTTTAGCTAGAATGACGATCTTGGCATTAAACGTTATGCCATACATAGTTGCATCCATAGTTATGCAATTATTGTCTTCTGCCGTTAAAGGAATCAATGAAATTAAAAATGACGGAGAGTTGGGACGTCGAAAGATGAACTCTTATATACGCTATATGACTATAGTGTTTTGTATCTTTCAATCAATTACGATCTTAATAGGGTTAGAAAGAATGAATAGAGAAGGGGTATTAGTTGTAGTTGAACCTGGTATTATGTTTCGTACTATAGGTGTCTTTAGCCTTTTAGGTGGAACTATATTTTTAATATGGCTTGGTGAGCGGATCAGTGTGAGCGGTATAGGCAATGGTATCTCATTAATCATTTTTACTGGCATAACATCTGAATTACATAATGCTTTATCATCTCTGCTAACATTAAATAAAAATGGTAGTATGTCGTTTTTCATTACCCTTTTTGTTATAGCATTGTTTTTTTTACTGCTCCTTTTAGTCATTTTTACAGAATTTTCTTATAGAAAGGTAATTGTCCAATATCCCAAAAAACAGTTTAAAAAATTACATAATGATGATTTTACTTACATTCCATTGAAGATCAATTTATCTGGTGTAATACCAACTATTTTTGCTAACGCAATTTTATTAACGCCTATTTCAATTGCAAATTTCTATAAAGGTCATGCCATTGCTGATTTTATTTTAAACTACTTTATGGCAAATAAAGTGATGTACATTATAACTTACTTAATACTCATAGTACTTTTTAATTTTTTCTATACCAATTTTATATTTAATCCAGAGGAAAATGCTGATTTTCTTAGGAAAAATGGTGGTTTTATTCCTGGTAGAGGGCCTGGAAAACATACTTCTGATTATCTTCAAGATATAGTTTTTAAATTAACATTTATTGGGTCTGCGTATTTGGTGGTAATATGTACTATACCTGAAATTATGAGGTATCATTATGATATACCATTTATTTTTGGTGGGACGAGCTTGCTGATTATAGTTAACGTTATTACTGATACTATTATGCAAGTACAATCTTATGTTTTTTCAAATAGGTACGATAGTTGGATAAAGAAATATGAGTCTAAAACAAGGAGACTAAAGTGATTATTACAATTTTTGGTCCTCCTGGCTCTGGTAAGGGTACTCAGTCCAGTTTGTTAATAGCAAAGTATAATTTTAAATTAGTTTCAGTAGGAGATTTATTAAGGAATATTATATCTAGTGGAAGTAAATTAGGTAAAGAAATAAAGGATACTGTTGAATCTGGTAATTTAATTCAAGATGAAGTTATATGTAAATTATTGTGTGACCAGCTTGCATTAATAGATGGTGATTTTTTGTTAGATGGTTTTCCAAGAAATTTAAATCAAGCTCATTTTTTAACTCAAGTTTTGCAAAAAAGATGTAATAGGGATGTTGATCTTGTAATTGAGTTGCAGCTTGACGATAATATTGCAATTGATAGATTAAAAGATCGTCTTACTTGTTTGGATTGTAAAAGTATATATAGTATATCTTCTTTTAAAAATACTACTTGTGCTAAATGTAAAAGTACGAGATTGGAGAAGAGAATTGATGATGCTAATATGCTTGCAATTAATAAGAGGATAAGAGAATATCATTTTCAGATGAAGGGTTTGCGCGAGTATTATAAGGGCAAGTTGTTAACAATTAACGCTAATTTGAGTGTTGATAGAGTAATGCAAGAGATTGAAAGTAAAATTTCTTGTAATTTGATTTGACTATAAGTTGTTTTATGGTATAAATTAAGAGTTATTATTAATAAAGTATCGAGGTATCAGTGGCACGTATTGCAGGCATAAATGTTCCAGTGAAGAAGTGTATTCCTTTTGCATTAACTTATATACATGGTATAGGTATTACTACTGCGAATATAATTTGTCGTAGCTGTAAAATTGATGAGCGTAAGCGTGTTTCAGAATTACAAGATGAAGATATAGAGAAAATTAGTAGTTTTATTAGGCAAAAATATATCATAGAGGGTGAGCTCAGAAAAAAAGTGGCTATGGATATAAAATCTTTAATGGAAATCGGTTGCTATAGAGGATTAATGCATAGAAAAGGTTTGCCTGTGAGGGGACAAAGAACCCATACTAATGCTAAAACTCGTAAAGGCAGATCTAAATTGCCTATTGCTGGGAAAAAATAAAATTTGTTATTATCGTGAGTTTTTATGAAAAAAGTTAAAACGGTTGGTAAGAATACAAAAAGGTTTATTACTGGTATTGTCCATATTCGTGCAACTTTTAATAATACTTTTGTAAATGTGACTGATGTTTGTGGTAATACGCTTTACCAGACTTCTGTTGGTGTATGTGGTTTTTCTGGTTCGAGAAAATCCACACCTTATGCTGCAGGTAAGGTTGCCGATTCTGCTGCGAAGAAAGTAATAGAGAGATTTGGTATGAAGGTTGTTTCTGTAATAATTCGTGGTCCTGGTTTTGGTGCAGAAGCTGCAGTTAAATCACTTCGGAATTGTGGATTGACTGTCACTTCAATTGCAGATAAAACGGCGATACCTCATAATGGGTGTAGATTAAGGAAAAAAAGAAGAGTATAGGATATTTGGAAGGTTTTTGTATGTATTATAGTGATAGTGTTTCTTTCTGTGGAAATTTAGATAGATTAACTAAGCCTAATGCGGTTAAGGTAATATCAGGTGATTCAAGTAAAAAAAGTGATATAGTTCTAGAACCTTTGGAAAGTGGTTTTGCTTTAACGTTGGGTCATGCATTAAGGCGTGTAATGTTGTCTTCTCTTCGCGGTAGTGCTGTTTATGGAATAAAAATTGAAGGCGTGAATCATGAATTTACTTCGATCCAAGGAGTTAGGGAAGACATAACTGATATAGCATTAAATATGGGCATGTTGAGATGTAAGCTAAATAACACGTCTAATAAGTGCTTAAATTTGAGCGCTAAAGGGCCTTGTCAAGTATTAGCTGGAATGATAGAAACTGATGACCAATGCTCTATTGTTAATAAAGATTTGGTGATATGTACACTAAGTCAAGATGTGGAGCTTAACGTTACTATATATGTTGCTAGTGGAAAAGGTTATCTTTCTGTAAATAAATATAAAGAAAATGAATTTTTAAAGTTTATGAATGAACAAGATTTAATTGGCTTTATTCCGATTAATGCTTTATATAGTCCTGTCGAGAGGGTTTCGTATAAGGTAGAGAATAGTCGTGTTGGTCAAGTTACTGATAAAGATAAGCTGATATTGTCAATTGAAACTGATGGTACAATCTCTCCAAGTCAAGCTATTGACTATGCTGCAAGAATATTACAGGAGCAATTGCGGCCTTTTGTTACTTCTAGTATAAGTGATAAAAGATCGAGGGTTTCTTTATCTGGTGATGCTAAAGGTTTGGGGTATGATCCTGTTTTATTGCGTAAAGTAGAGGAACTGGAATTATCTGTTAGGTCTCACAACTGCCTGAAAAATGAAAATATTGTTTATATAGGTGATCTTGTATCGAAGACAGAGAGTGAATTATTAAGGACTGCTAATTTTGGCAGAAAGTCTTTAAATGAAATTAAGGAAGTTTTAAGGAGTTTAGGCTTGTCTTTGGGTATGAATATACCAAATTGGCCACCTAAAGATATAGATGAACTAGCTAAACAACATACTGAGGAGGATTAGGTAGTATATGAAACATGGAGTAAAAAAAAGTAAATTGTCTCGTTGTACCGAGCATAGGTTATCAATGTTAAAGAATCTATCTATCTCGTTAATTAATCATGAGCAGATTGTAACTACTTTACCAAAGGCTAAAGCACTTCGTCCATATGTGGAAAAGTTTATTACAATTGCTAAGAATAACGATTCTTTACATGGTAGGAGGCTTTTGCTTTCACGTCTTCATAATAGTAAGTTGGTAGTTGATAAGTTATTAAGCGTTCTAGCTAATCGTTATCAAGACCGTAAAGGTGGATATTCTAGAATAATAAAATTTGGTACTCGAAAGGGTGATTGCGCTCCAATGGCAGTGATAGAGCTAGTTGATAGAGATATTTCAGCAAAAGGTGAGATTTATAGTAAAAATAAAAAAGGAAGCAAACTGGTTACACAAAGCTAATCATTCTTTTTATGGTAAATAGGTTACGCTATTTTGTAGGTTACTTTGGAGAATTGTTAGTTTCGATATATTTAAAGCTGAAGTTCTATAATGTTATAAAACATCGCTTCCGTTGTAAGTTGGGCGAAATTGACTTAATTGTATCTAAAAAAAGGGAGCTGATTTTTATAGAAGTTAAAACAAGTTTATTTGGAAAAGAAGTACCGATATCTCATTTTCAGTGTCAGTCTACTATAAATTCTTCTAAATATTTCTTAAGTAAAAATCTTGATTTTTTAGATTATTCAGTCAGATATGATTTATGTTTTCTTTCCTTAAAGAGAAGGCCTATTTATATAAAAAATGCTTGGATTGAGGAATGGTAGCTTAAATAACTTAGATTTACTAGAATAGGTAATTTAATATGAAAAACAATAATTTAGTTTCATCTTATGCTAGAGCACTGTTTCATGTCTCAGGAAGCAGATTAGGTATTATAAGAAAAGAAGTAGAATTTTTGTTAGCTTTTTTTAAAGATCAAAGTGATGTTTTTGTGTACCTATCTCATCCTATGGTTTCTCTTGTGCACAAAAAAGAAGCGATACTTTCTATTAATGAGAACTTGAGTGAAAACTTAGTCAAATTTATTATGGTTACACTTGCAAACAAGCGCTCCCGTTTATTAATCCTTATATTAGAAAAATTCTTAAATCTTGTAAGGGAAAGTGAAAACGAATTGGAAATTACTATAAAATCAGCAGAGGTTTTAAAGAAACCTGATATAAAAATAATTACTGAATCTTTGAACTTTCTTGGTAAAATAATAAAAGTCAGTAATGTGGTTGATCCTTCTATACTAGGTGGCTTCGTAGTTAGGTATGGTTTTAACTTGATTGATGCTTCGCTTAAGAGTTATTTGGATAGATTGGTTGATTTGAGTAAAATGGAAATGTTGAAAATAAGGAATTGTATATGAAGAATAGCATAAATGCCTCTGAAGTAGTAAACATAATAAAAGAGAAGGTTGAGACATTTGATAATCCTATAAAACGAGAAAATATAGGTGAAGTAATTTCAGTAACGGATGGTATCACATTGGTCTATGGGCTAGAAAAAGCAAAGTTTGGTGAAAAGGTATCTTTTGCAAGCGGTGTAGAAGGAATAGTTCTTGATTTAGATCATGATACAGCTGGAATAGTTGTGCTTGGCAATGACCGTGATGTAAAAGAAGGGGACGTTGTAAAATGTAGTGGCGACGTTGTACAGGTGCCTGTAGGTCATGAATTATTAGGGAGAGTTGTAAATGCATTAGGCGATCCTATAGACGATGGCGGAGAAATTAGAGCCAAGAACAAAATGTATATAGAATCTAAAGCGCCAGGTATTATTGACCGTAAATCTGTGCATGAACCTCTGCAGACAGGAATTAAAATTATAGATTTGTTGATTCCTATAGGTAGAGGGCAACGTGAATTAATTATTGGTGATAGACAAATTGGTAAAACCACTATTGCGATTGATACTATTATCAATCAGAAGAAGATTAATGATGAGGTAAACGAAAATCAAAAAATTTACTGTGTTTATGTTGCTATTGGACAAAAAATTTCGACGGTAGCAAAAGTGGTGAATAAGCTAAAAGAAAGTGGAGCATTAGAGTATACAACCATAGTTGTGGCTAGCGCATCTGACTGCGCGCCTATGCAATTTTTAGCACCTTATACCGGTTGCACTATTGGAGAATTTTTCCGTGATAATGGAATGCATTGCTTGGTGGTATATGATGATTTATCTAAGCATGCTGTGGCATATAGGCAGATGTCCTTATTGCTCAGACGTCCTCCTGGTCGTGAAGCTTATCCTGGAGATATATTCTATGTACACTCTCGCTTGCTTGAAAGAGCTGCCAAAATGTCTGATGAAAAAGGACAGGGATCTTTGACTGCTTTGCCGATTATTGAGACTCAGGCTGGTGATGTATCTGCATATGTGCCAACTAATGTGATTTCAATTACCGATGGACAAATTTTTCTTGAGTCTGAATTGTTTCACAAAGGATTTCGCCCTGCAGTGAATATAGGTTTATCGGTTTCTCGGGTTGGCTCTGCTGCACAATTGAAATCTGTGAAAAAAGTTGCTGGTTCTATAAAGCTGAGTTTGGCCCAATATAGAGAACTGGAAGACTTTGCTAAATTTGGTTCTGATCTTGATGCTACTGTTCAATTGTCCTTAAACAAAGGTAAATACCTTATTGAATTATTAAAGCAAAAACAGCATTCACCTATGTCAATAGAAGAACAAGTATTGCTTATGTATATCTTTTCTAATCTGTATAGTCAATTAAGTAAGGTACAGGTGAGCAACATCAATAGGTTCGAGTGTGATCTTATCAATTATTTTCAAACTGTTCACCCTGGAGTTTTAAAAAAGTTGTCAGGTGACATGAATGATGATATAAAAGATGATATTGTTGGTATTGTGAGTGATTTTGTCACTCAATTTAATTGCGTTTAGGCGGTGATTATGACTTCATCCATTGTTAACAAGTTCCCTATTACAAGGGAAGGTTTTGAGAGTATGCAAGTCGAACTTGAGAAATTAAAGGAAGAAAAACCTTCTATCATACAAGCTATTTCTGATGCGCGTGATCAAGGTGATTTATCAGAGAATGCAGAGTATCATGCTGCGCGGGAAAGATTAGGTTTTATTGAAGGTCGTATAATCGAGTTAGAAAATAAGCTTTCGCATGCAGAAGTAATAGAAGTGAAAGATTTGTTTGGTGATTCAGTAATATTTGGTGCAACTGTTACGGTAAGCATGTTAAATGATGATAACAGTGAAATTCAATATGTTTATAAGATTGTAGGTGGATATGAAGCTGATGCTTCAAAGCAGTTGATCTCTACGGATTCACCACTCGGTAGTGCTTTAATTGGCAAAAAAGTTGGTGAGTATGTGGAAGTGATAGTGCCAAATGGAGAGAAATTGTATAAAATAGTTAAGATTGAATTTAAGTAAATCATGGTACAAGTAACTTATCCTTCAATTAGTCTACCCGGTATTTCTTCTGTGGAAGATGTATTGAGGGATGCTAGTTCTGGTAAATTATTCATTTTAGTTGACGATGAAAACAGAGAAAATGAAGGTGATCTGATTGTATTAGCTGAGAAGTTAGAGCCAGAACATGTGGCTTTTATGGTTAGATACGGTACAGGGATTGTTTGTTTAGCAATGACTAAAGTTCACATGAAAAGGTTAGGCCTTAGTTTCATGGAAAGAAAAAATATTGGTGAAAATCATACTGCTTTTACTACATCAATTGATGCACGTTATGGTATTACTACGGGTGTTTCAGCTGAGGATAGAACAAAAACTATACATGTTGCTATTGATAAAAATAGAACTCAGGATGACATTATAACTCCCGGTCATATTTTTCCTGTGATTGCACATGAGAGTGGAGTAGAGCAACGTGCTGGTCATACTGAAGCAAGTGTTGAGATAGCTAAGTTAGTAGGATGTAATCATTCTGCAGTTATTTGTGAATTAGTGAATGATGATGGATCTATGATGCGCTTACCCCAGTTGCTTGAATTTGCTGAACAACATAATATTAAGTTAACTACCATTGATAAACTTATCAGTTACGTTCAAAATTTAAACTAGCGTTTATAGATTCGTATAGTTTAAGTGTTAAAATATAAAATTCCTCAAAGTTATACAAACAAGGAATTTCCATGTCTAAGCTTTTTGTTTTACTATTTTTTTTCGTATACTGTAATAGCGCTTACTCTGTTAGTATTATTAGAGATAGTGAAGTGGAAGCAGTAGTTAAGGATCTAGCGCAACCTTTATTTTCTGCTGCGGGTATTGATAATGATAAAATAAAAGTTTTTATAGTTGATGATAGATCGATTAATGCTTTTGTAATTAACAATAATAGCATTTTCATTCATTTAGGGCTTTTACAATATTCGACTGAACCTTATGTCTTACTTGATATATTAGCACATGAAATTGCTCATATATCTGCTGGTCATGTATTACAAATGAGTAGTGCTGTAGGTTATTTTCAATCAATAGCAATGGTTAGTTATATAGTAGGATTAGTTTCTAGTATTGTCATTAACCCTCAGGTTGCGAGTGCAATCTTGCTTAGTGGTGTAACGCTTAGTTCAAGGTTGTTTTTTAACTATTCTCAAGAGCAAGAGAGTGTAGCAGATAGCTATGCTTTAAGATACCTAGATGAATCTGGCTATGATAATTTGGGTATGAAAGAGATTTTTGACTATTTTAAGAGTATTGAGCATGAAAACACTGAAGAGTATTTCCGCACTCACCCACTTAGTGATAAGCGTATATTTGCTGTACAGAATTATAAGGTTAAAAACAATATAAAACCAATCCTTGCAGATAAATTGCTGAAGTTTGAGCGTATGGTTGCAAAGCTAGACTCTTTCTTTGCTCCTATTCATGTGTTATCTAATAAATATGAAGGTAGTTCTAAGTATATAAATGCTGTAATTCACTATAGGCAAGGAAAGATAGAAGAGGCTATTACTAAAGTTAATTCATTGATTCAAGAGTCACGCAATGATCCTTATTTATATGAATTAAAAGCGGAGATGTTATACAAAGCTGGAAATTTAAGTGAAGCAATAAAAATGTATGAAGAATCACTTAGATATTTATCTGAGAAGAATAACTATTTAGTGAAACTTGCGTTATCTCATACTTTATTATTACACGGTGAAATAGAGAAGGCAATTTTTTACCTAGAGCAGGTTGCAAGCGTAGAAACAAATAACGCCTTTGTCTGGAAGTATTTAAGTATTGCATATAAACGTAGCGCTGATATGGCAATGTATTATTTTGCTTTGACGAAAAAGGCTTGTATTGAAGGTAATTTAGAGAAATTTATGAAATACGCTGAGTTAGCTATTAAAACTTTACCGAAAGATAGCTCTTGCTTGCTGCAAATTGAGGATATGAAGGAACAATACACACAAAAACACACTTATTTTTAGGTTATCTTTCCCCACACTTATTCAACGTCTCTCTTACTTCATCGCTTATATTGGGTATAATTTTCGTTATAATCGTTTTGGCACCAAAAAATACACCACAAAACATACCTAAGGCAAAGAGAGCTGGCCATGGCATTCTACCAAATATTGCAAGCAAAGCTGCACCTATTATGACTACAGTCATAAGTGGCCCACCTATTCCCCAAATATAACCAATAATATTGCATATTACTTGGGCAGTTGTATCATCTATATCATTAGCAGCATTTGCGTAATCTGAAAAAGAGAGAAACAGCACTATACATAAAGCATTTAAAAATTTTTTTATTATATAGCTCATTCTTTTGCCTCCAAGTAATAAACTAACGCGAAAATAAATTTATATATATACTTATTTTAAAGTAAAACTTATAATTTGTCCATAAATAAGTGTTGCTACATAAATAGCCCACCATTGATGTTAAGCACATGTCCCGTTATATATTTTGCTTCATCGCTTGCTAAAAACAATACTCCTGCTGCTATTTCTTTTCCTGTTCCCATTCTTTTCATTGGGATGTTATCTAATATTTTTTCCTTTTGTCCTTCATTTAAAACTTCAGTCATTTTAGTATCTATAAATCCAGGAGCAATACAATTTACTGTTACATTACGACTTGCAACTTCTTTTGCTATAGATTTACTCATGGCTATTATCCCAGCTTTAGAAGCTGCATAATTTGCTTGCCCGGCATTTCCTGTCAATCCTACTATTGAGGAAATATTTATGATTCTTCCCCAATTATTTTTAATGAATTTCTTGCATGCTTCTCTATTTAGCTTAAATGTGGAGGTCAAATTAATGTCAATCACCTTTTGCCATGCTTCATCTGTCATTCTCAACAATAAGCTGTCTTGTGTAATTCCTGCATTGCATATGAGTCCATCAAAGCCTTTCATCAACTCACTTGCTTTATTTATTAGTTGATTTACCTCTTCAGGATTTGATAAGTTGCAAGGAAGTACGTGAATGTTTTTTTCATATTTTTTAGCAACTTCTTCGAGTATTTCTTTTTTTGTACTAGAAATACATAAAGTTGCTCTGGCCTTATGCATAATTTCTACAATTGCCTGGCCTATTCCGCCTGATGCACCAGTAATCAGAAATTTCTTATTCTCTAATCCAAACATAATAATTTTTATTTGTTCCAGCTCTTAACAGAATATTAAAAGACTTGCAATAGATTTTTTCATAACTTTCATTTAATAGAAGCTTCTTGACAAATCTTGTATTTATTGGCGAAATTATGGCGGCTGCATGCCTTTTTTATTTTTTCTACATTCGGCCAGATCGCGCTTATTTAAAGCGTTAGCACATTATCAATTACAGTAATAAAATTAGCACCATGTGGATTCTTTTGCCTTTTTTTGATTGGTAAATTTCTTAACACTTATAGTTAAAGTAATTTAAGAGAGCCAGCGCGTGACTAGTTCTTATTACTTGATCAGTCTTCTGGATCCCAGTACTGGGATGACAGGAGTGTGAGATAAGGCTACATTCATACTCCAACAGGTATGACGGTGTCATTCCAGCACTTGATGCCATACGCGTCAAGTTAAGAGGTAAGTGTAAGGGAATTTAACGAACATAGAGTGGATATTCTAGTTTTTCTATACTT
>NODE_11_length_17804_cov_25.439273
AAAGTATTTCTGGGAGAACTTATACCTTATTATTCTATCTCTTTCATACCTTTATTTCCTTCACTTGACGCGTATGGTAGTTAACCCTACTCTCAATAGTCAGTATAACCTTACTGGACTAGAGATGGGGCTTATGGCAAAGCTTCATTACCATCATCAATTTGAAAGTACGGATATCACTCCTTATGTTACTTTTGGCGCAGGAGGCATTATTGCAATGTCTGAAAAACAAGAGAGATTTTTTTCCTACCAGATAGGTTCTGGCATTAATCTTCCACTTTCTGAGAGAACGAATGTTTTCGCTGGCTATAAACTTCACAAGTTCAGTAATTTTTCTCATGGGTTTGAACTTGGAATGAGTGTTAATTTATAAGCTCCGATTGAATGTTTTTAGTGAAAGCTTATTAACGTCGTAAAGTTTCCATGAGACTAAGAGAATTTAAGAGTAGTCAAGTTTTTGAGCTTGACTACTCTTCAGGGAAAAGCAGGTAAAGGTAGAAGTATTTCATGTTTTTATTTATATTGACAGTATGTGTAACATCATTTACGATTAGTGTTAATAACGATAATTGATATTTGTCATGTTTGCAGTAATCGAAACTGGTGGAAAGCAGTATTTAGTAAAAAAAGGCAGCATAATTAAAGTAGAAAGATTACAAGCTGAAGAAAAAGAGGAAGTGGAAATCAATAAAGTGATTTGTGTTTCAAGTAATGGCTTATCTTGTTCATCTAATGCTGTTGTTAAAGCTGAAGTACTGGAGCAGTGTAGAGATAAAAAAATTATAATCTTTAAGAAAAAGAGAAGAAAAAATTACCGTAGGAAAAATGGTCATAGGCAGTATATTACTGTTCTTCGTATCAATGAAATTAGTCTTCAAAAGTAAGAGGTAAGATATGGCAACTAAAAAATCAGGTGGTAGTTCCTGTAATGGTAGAGATTCGGCAGGGCGTCGGCTCGGGATAAAGAAGAATGGTGAGGTTATTTCAGGTAACATAATTGTACGTCAAAGAGGTACAAAATTTCATCCTGGAAAGAATGTTGGTATGGGTAAAGATCATACGATTTTTGCTAAAACGAAAGGCTGGGTGAGTTTTAGAAAATCAGCAAATAAAAAGACGTTTATTGATGTTGTGCCTACAGATGATATGCAAGCCTTGGCTTGAATAGATACGGGTCTGTAGCTCAGGTGGTTAGAGCGCACGCCTGATAAGCGTGAGGTCGGAGGTTCAACTCTTCCCAGACCCACCATTTAAATTTGCAATAGTTTTGATATTGTGTAACTAAACGATGGTTTTACATAAGAATTCAGTAACCAGTGAATCAGTAGCAGCCGGTCATCCAGATAAAGTAGCAGACCAGATTTCAGATGCAATACTTGACGAATACCTTTTTAATGACTCTTCCTCTCGTACTGCAATAGAGACTTTAGTTACTAAAGATAATGTTATTATAGCTGGGGAAGTATTTGGGCCGAACATTGAAAATAGCAAGATTGAAAGTATTGTACGGAATACAATAAAAGATATTGGTTATGAGCATGATGGTTTCCACTGGGAAACAGTGAAAGTAAATATATTGCTACATGAACAATCAAATGACATTGCAATAGGTGTGGATCAAGGTGCTGGGGATCAGGGCATAATGTATGGCTATGCAACAATAGAGACAGAAAGCCTCATGCCGGCACCCATTTTTTATGCACACTCGATTCTGAGAAATATCATGAGTATGGTCAAAGGGGTAAAGCTTGGTCCGGATGCAAAATCGCAAATCACTTTGGCGTATGAGAATAACCTTCCAGTGCGTGCTGAAAGTATTGTTGTTTCAATACAGCATCTTGAGGATCTGAGTCAATCGAAAGTGAAGGAAATAATTTATCCTTACATAGCTTCATCTTTACCTGAAGGGTGGATGTGCCCTAAAGAAAATCTCTTAGTCAATCCAACAGGTAGATTTGTTATTGGTGGACCAGTTGGTGATTGTGGATTAACCGGACGAAAAATTATGGTTGATACTTATGGAGGCTATATTCCACACGGTGGAGGAGCGTTTTCTGGAAAAGATGCAACAAAAGTTGATAGATCCGCAGCTTATATGGCGAGATACCTTGCTAAAAATATTGTCTTTGCAGGTTTAGCTGAACGTTGTCTTGTGCAGCTTTCTTATGCAATTGGTGTCTCAAAACCTACTTCATTTTACATTGATACATTTGGCACGAATACAATAGATGAAGAGAGGATTAAAGGGTTTATTGAAGGTAACATAGATTTATCAACTAAAGGCATAATAAGACATTTATCACTTAATCGTCCTATATATAAACGTACAGCCTGCTATGGGCATTTTGGTAAAGAATCGGAAAGTGATGGTGGATTTTCTTGGGAAGGTGTGGACTTATCTACTGATTTTTGTAAAGAATTTAATATAGAAGAAGAAAAGAGAGAATGTCTTTAAACTATTAAACTCTTTTATTTCTAGCTTGATACTGATATAATAACTTATTATAAATTGTAAGTAACTTTTTAGTAACTATACTAGTTTTAATATTTATGAGGCTTACAAGATGTCCGACAAACCAAAAGAAGAATTTTACGATATTGCTGTAAGAGAGTCATCTGGCCTTATTGAAAAAATAATAAAACATCCTTTCAATGTTGAATTGATGAACAATACGCTAGATTATGAAAAGTTTAAATTTTATCTTCAGCAGGATTTTTTATATTTAGTGGACTGTACTCGTGCTTTATTGATTATTACAGCTAAAGTTCATGACATTGAAATAATGAGCAGCTTAATAAATGTGGCAAGAGGAACATTTGATGTTCGGAGGCAATATAAAGAACATTTTGGAGATTGTGATTTATCTGATAATCACAAAAAATCAAGAGCCTGTTCTGCCTTTACTGACTTTTTCATGCGCGCTGCATATCACAGTTCTGTTGCTGAAGCTTTGTCAGCATCTTACCCTTGCTTTAACATATACCAAATCATTCTACAGAATATGATGAGTGAGGTAACATCTGATGAGGTTAAAAATAGCAAGTACGAAGGATGGATCAATATTTACAATAGCAAAGCAATGAATGCTGCAATTGATGAGTTTACTAATGTTACGAATAAATTTTATAAGAAAGCTGGCGATTGTGAAAAAAGCAGGATGCATGAGTTTTTTAAGAGAGGTTTAGAGCTAGAAATATTGTTTTGGGATGAGATGTATTCTCTAGCATAGTTGTAGTATTAACACTAAATTATATTCTAGTTTATGTGATGTTCAGTGGTATAATTAAGAGCTATTATGGGTCAAATCTTTTAAAGGATATTATTGAGCATCCTTTCAATGTTGAATTAGCAAATAATACTTTAAACATAGAAAACTTCAAATTTTATATACAACAAGATGCATTCTTTTTAGCTGATTATATTCGTACTGTTTTAATGATTGCATCAAAAATGGAGAGTTGTAATAACATTGTTCCATTGATTGGGGTGGCTAAAGGGGTAATAGAGATTATGAAAGTGTTATACAACCACTACTTTGCTGTGTATTCCATAAATCGTGGAGAAAAGTCGCTTGAGTGTTTCAATTTTACTAACTTTCTTTTGTCTACTTCATATAGCGATGTTTATGAAGCTGTAACAGTTCTTTACTCTTGCCATTTCATATATAAAATTGTTGTTGATAATATGAGAAATAAAATTAAAAAAAATAATAGGTATAAGGATTGGCTTGATTTTTTTGGCGGTAGTTTGATGGAATCTGGATGTGTTGCTTTGGAAGATATTGTTGACGAATATTGTAACAAAGTAGGAGAAAGTGGAAGAACCAGAATGCTAGAATTATTTAAAATAACTGCACAATTTGAGTTGGATTTTTGGAGTGGGGCATATAATTTTTCAAAATTTAATCAAGATTTTAAGAAATATTGACAATTTTAAGCTAATTTGTATGCTTAATACGTATTTTTGAAGATGATATGAAAAGTAAAGAACATGATTTTCACTTAGTGGACCCAAGTCCCTGGCCAATTGCTATATCAGCAGCAATTTTTGTTCTTGCACTTGGGTTAGTTGGTGTATTTCATAAACAAACTTCTGGAATATTTGGTTTAGTTTTAGGAATCTCTGCGGTATCAGGGGTGCTGTTTTATTGGTGGAGAGATGTAATAAGAGAAGCAGTTTATGATAAATGCCATACTGCCATTGTAAAACATGGACTCAAGCTTGCAATGTACTTATTTATCCTCTCGGAAGTTGTGTTTTTTATAGCGTTCTTTTGTTCATTCTTTAAAGCCTGGCTTGATCCGATTTTTTTGTTTGAAGCGTTTTCTCCTACAAAAAAAATTGAATGGCCCCCTGAAGGGATTTTACCACCTGATCCGTGGTCATTACCATTCATGAATACATTAATATTATTACTTTCTGGTACAACGATTACTTCAGCACATCATTTTTTACTTGAAAATGATAAAAAAAACATGATTAAAATGTTATCTATAACTATATTGCTTGGAATTTTCTTTATAATAGTGCAAGCAATTGAGTATTATGAAGCAAGTTTTTCTCTACAAGAAGCAGGAGAGAAACTTATCTATACATCCAACTTTTACATGATTACTGGTTTTCATTGTATGCATGTTATAATAGGTATAATATTTTTGTCAGTGTGTTTGTTTAGAGCTCGAAGAGATCAAATTACACCTCAAGATCATTTATGCTTTGAATTTGCCTCTTGGTATTGGCACTTTGTTGATGTAGTCTGGATATTTTTATTTGTGTTTGTTTATTGGTTAAGCCTTTATTAAGTGATTAAAATAATAGGCCTAGATCCAGGGATGAGTAAGACTGGTTGGACTATTATCAGCCTGGAAGAAAAAAATAATATTAAATTTTTGGATGGTGGCACCATATCAACTGATAGTAAGTCGGGTATAGGTGAGCGTCTACATATAATTTTTGAAGAATTAAAGAAAGTAATTTCTTTATACTCTCCAGATGAAGCTGCTGTAGAAAAAATTTTTGTTAATAAAAATCCAAAATCTTCACTAACTTTGGGATATGCAAGAGCAATTGCAATTTTAATATTACAAATGACGGATTTACCCATGAATGAATATGATGCAAACTATATAAAAAAGAGCATTACCGGAAATGGTCATGCTGATAAGGATCAGATTATATTTATGGTGAAGCAAATAGTTAAAAACTTAAATATAAAATGTCATCATACTGCTGATGCTCTTGCTACAGCAATTTGTCATGCTTATACGAGAAGTTCTTGTTTTATTGAATAGTTTTACATGAATTCAGTTAAAAAAACTATTTGATGGTATTTATCTTATCTAACGTTCGTTGCAGAATAATACATGCAGCAATTTTATCATCTATTTTTTTTGATTTTGTGATTGATATTCCAGTAATTTTTAGTGCGTGAGTTGCAAGAGATGTTGATAGACTTTCGTCTTGTAGGTATATGTGTACTTTACATTTTTTTATTATTTTATTTGCAAACTGGATTATTGCTTTACACCATTCAGTCTCTTGGTCATCTATTTTGAATGGTAGTCCTATTACCATTGATCCAGCTTCATTTTCTTTAAGCACTCTATTTAGATAACCTAAATCTTTGCTCATATTTCTTCTATAATATATACTATGAGCTGTAGCTATAAGCTGTGTTTTATCACTAAATGCTATGCCTATTTGTTTTTCTCCCATATCAAGGCACATTATACGTTTATCTCTTGGAATAGACTTTAGAAATTCATCTGGATTTCTATGTAGCATCTATGAAAACATAACTTTTGTACAATTGTATTTTTGTGACAGTAAGTTATGTACAGTCTACTGGCATGATAGACATTCATCATAATTAATATCTGTTTTTTGTTGCAATATTTCACTTTTTTTGAATATGTCATGTGAGACCTTGTCAGCTCTCTGCATTGATTGTGATCTGCAGTAATACAAGCTTTTTAATCCTTTTTTCCAAGCAAGCATATGTATTTTGTGTAAGTAACGTTTATGCACATTGGCAGGTAAGAACAGATTTACTGATTGAGATTGACAAATATAAGGAGTTCTATCACTTGCATGTTCTATGATCCATTGTTGATCAAGTTCGTATGCTGTTTTAAATGTCAGTTTTTCATGCTTGCTAAGAAAATCTAAATGCTGAACAGAACCCTCATTTGTTGAAATTGAGGACCATATTTCATCATTGTCTTGATTTTTTTCTGCTAGTAGTTTTTGCAAGAATTTATTTCGTACTACAAATGAACCTGTCAATGTCTTCTGTATAAATACGTTTGCTGCATACGGCTCTATTCCAGGGGAAGTGTTGCCTGCGATAATCGAAATTGAGGCAGTTGGAGCAATAGCGAGCTTATGTGTAAACCTTTCCATTAGATCGATTTCTTTAGCGTCAAGACATGGCCCTTTTTCTTCTGCTAATTTTTTAGAAACTACATCTGCTTGCTCGCGCAAATGCTTAAATATTTTTTTATTCCATTGTTGGGCTGTTACTGATTCAAAAGGAACCATTTTACTTTGTAAAAATGAATGAAAACCCATCACGCCAAGACCGATACTACGCTCTCTTATTGCGGAATATTTTGCTCGCTGTATTTCATTTGGTGCTTGGTTTATGAAATCCTCTAATACATTATCAAGAAAACGCATTATATCTTCTATGAAAAGCTCATTATCTTTCCATTCTTCGTAGTATTCAAGATTTACGGATGATAAACAACATACAGCAGTGCGTGACTTTTTCAGGTGATCGTAACCTGTAGTTAAAGTTATTTCACTGCATAGGTTTGACATTTTGATGTCTAAGTTGAGTTTTTTGTAAGATTCTGGCTTATTGTTATTTGTTGCATCAAGGAAAATAATGTAAGGTTCTCCAGTTTCAACTCTTGCTGTTAATATTTTAATCCATATATCCCGTGCTTTTACTGTTGAAATAACTTTATTGTTATGAGGGCTTATTAAATCCCATTCTTGATCATCTTCAACAGCTTGCATAAACTTATCTGTTACTATTACAGCATGATGTATATTTAATGCTTTGCGATTTGGGTCACCACCAGTTGGCTTGCGTAAATCCAGAAACTCTTCTATTTCTGGATGCCATACAGGAAGATAAACTGCTGAGCTTCCTCTTCTTAAGGATCCTTGGCTGATTGCAAGCGTCAGAGCGTTTTGTACTACGATAAATGGCACAATTCCTGATGTTTTACCGCTACCTTTGACACTTTCACCAATTGAACGTAAATTTCCCCAATAACTACCTATTCCACCACCACGTGCAGCGAGCCAAACATTTTCATTCCATAAATCAACTATTCCCTGCAAGCTATCTTCAGTTTCGTTAAGAAAACAGGAAATAGGCAATCCTCTCTTGGTACCACCATTACTAAGTATTGGAGTTGAAGGCATGAACCATAAATTGCTCATGTAATCATAAAGACGTTGTGCATGCTCTTTATTATCAGAGTAGTAATTGGCAATACGTATAAAGAGATCTTGATAACTTTCATTTTCTATTAAATACCTGTCCAATAGAACTGCTTTTCCAAAATCAGTTAATTTACTATCCTTTGCGTAGTTAATAGCAATGTAATTCATAAGGCTCCTTTTATAATAATATAGACATTTATTTGAGCGATTTCTCGATTAAGTTGTTAAATTTTTTTGTGGATACTGTAATGCAAACAAGATACCATCAACTTGGCTGCCATATATTTTACAGTAACTCATTTGACTTATTTGCATATTTGTTTCTTTTGCAACATGCTGAATATAATCTTCTGAGTGACGAAAATAATCTCCTTTGTTTACAAAGTCAATACCTTTACTTTCCTTTCTTCTTACTAAACATACAATAATCCCTTTTTTGTTTGTCAATCCTTTTGCTAGTTCCAATTCTGCTAGAAAATCATGTAGATAGTGTAGCACTTCAGCAAAGATAATTACATCATATTGCTGATTCTTCTCTTGTTTAAGAAATTCTTTCATTTCTGTATGTATTAACTCATCGTAAACAGGTTTACCTTTTATAAAGCATCCTCTTGCAATATTGAGCATTCTATTTGAGATGTCAACTCCTGTTATGCGACTTCTAATATTACTTATTTTTAGGAAGTGACCACATATTCCAGTACCGCAACCAAGGTCGAGTATATTCAGTTCAGAAGTGGAGTTGTTAAAGACTTTTGTAATTATCATGTGTATGAGTTCATGCCCTCTGTATTGTTTGGCAATTAGCCAATGCTCAACAAAATATTCACCTGTGTAATCAAAATATTGCTTTATGAGATTTTTAGGCAATTCTACGATATCTGATGTGTTTGTTATTTTTTTTAAGTAGTAAGAAGCTTCTTTGTGACTACTATCTAATTTTAACGTCTTTGTTAAATAATTATAAGCTTTATTAGTATTTCCTACTGCAAAATGACATCTTCCAATATTATACCAGATTATAGGTAAATTGGGGTAGAATATGCTAATTAACCAAAATCTTAACTTTGCATCTGATATATTACCTTTATAGAAGTGATATAACCCGATTTCAATGTTGGTATTTAACAGGTTTTTAGATTTTTCAAGAAGCACTATAGTTTCTTTATGGAGAGTATTGTATCTATCCATAATGAAATTTTTTACTTTTTTAATGTTTAATAAGCCAGTAAGCTTAGATATACAATTTAAAGCAAAGTTTTTTATAAGAGATAGATTACTTTTCATACATTAGAAATACTCCAAATGTTCATTGTCATTTTTAGGTAACTAATTTTAACACATTTTATCTTACAAAATATCTTTTTCATTAATTTTTCTGTACATATCAATTTATAGAATATTTCTCAGATTTTACTGTTTAAGATTGTTGATAATAATAGGTAAATGTTTTGTATAAAAAGGCGTTGACATATGATTTATCAGATTGTAACATATAAAAGATTAGTTTTTAGATGTTTGAAAAGTTTTATGGTAGAGATTATTTAATCTCAATTCAATTGTAAGTTAATATTTAACTCTGCATATTCTACATATAGTCAGATAAATAAATTATTAAGAGCACTTGATGGATGCCTTGGCGTTAAGAGGCGATGAAGGACGTGGCAGGCTGCGATAAGCTGTGGGAAATTGTCAACAAATTTTGATCCGCAGATTTCCGAATGGGAAAACCCAACTAGCTTAGCTAGTTATTATATACTAAGTATATAAAGCAAACTTGGTGAACTGAAATATCTAAGTAGCCAAAGGAAAAGAAATCAACCGAGATTCTGTTAGTAGTGACGAGCGAAAGCGGAAAAGGCTAGTGATTTAAAAATAAGAATTAGAATACTCTGGAAATGGTAACCATAGAAGGTGATAGTCCTGTATAAATAGAAAGTTTTTAAATCCTTGAGTAGAGCGGGGCACGTGAAATCCTGTTTGAATATGGGGGGACCATCCTCCAAGCCTAAATACTCCTTAACGACCGATAGTGAACAAGTACCGTGAGGGAAAGGTGAAAAGAACCCCGGGAGGGGAGTGAAATAGAATCTGAAATCAAGTGCTTACAAACAGTTGGAGCTCTATATCAATTTATTGATATTTAGAGTGACAGCGTACCTTTTGCATAATGGGTCAGCGAGTTAATCTATGAAGCAAGCTTAAGCCGTTAGGTGTAGGCGTAGCGAAAGCAAGTCTGAATAGGGCGTTTTAGTTTTATGGATTAGACCCGAAACCAAGTGATCTAGTCATGACCAGATTGAAGGTATGGTAAAACATACTGAAGGATCGAACCAGTTAATGTTGCAACATTATTGGATGAGTTGTGATTAGGGGTGAAAGGCCAATCAAACTTGGAAATAGCTGGTTCTCCGCGAAATCTATTTAGGTAGAGCGTTGTATGTATGTTGTTGGGGGTAGAGCACTGGATAGACTAGGGGGATTCATCATCTTACCAAATCTAACCAAACTCCGAATACCAACAATTAATTATATAGCAGACACACTACGGGTGCTAAGTCCGTGGTGGAAAGGGAAACAGCCCAGATCACTATCTAAGGTCCCAAAATTACAGCTAAGTGGGGAAGGAAGTAGAAAAACCATTACAGCTAGGAGGTTGGCTTGGAAGCAGCCATCCTTTAAAGAAAGCGTAACAGCTCACTTGTCTAAATAAGTTTTTCTGCGCCGAAAATGTACCGGGGCTAAAGCTGTATACCGAAGATGTGAGTGCTTATTGATTTTGATCAATAGGCGCGGTAGCGGAGCGTTCCGTAAGTCTGTGAAGGCAGTTTGTGAAAATTGCTGGAGATATCGGAAGTGAGAATGCTGACATAAGTAGCGTAAAAGAGTGTGAAAAACACTCTCACCAAAAATCTAAGGGTTCCTACGTTAAGTTAATCTGCGTAGGGTTAGTCGGTTCCTAAGGCGAGTCCGTAAAGGAGTAGTCGATGGCAATTAGGTTAATATTCCTAAACCTCTTAAGTGTGACGGGTTTTGTATTTGTATAGGTCTTATTGGATTGATCTATGCTTAAAAGAAGCTCCAGGAAATAGCACTTATATTTATGAGGCCGTACCGTAAACCGACACTGGTGGATGAGTAGAGTATACTAAGGTGTTGAAAGAATGATGTTGAAGGAACTCGGCAAATTATACCTGTAACTTCGGAAGAAGGGTAACCTGCTTTTAGGTAACTATGAGTAGGTGGCACAAAATAGGGAGTAGCGACTGTTTACTAAAAACACAGGACTCTGCAAACACGTAAGTGGAAGTATAGGGTCTGACGCCTGCCCGGTGCTGGAAGGTTAATAGGAAGAGTGCAAGCTCTGAATTGAAGCCCCAGTAAACGGCGGCCGTAACACTGACGGTCCTAAGGTAGCGAAATTCCTTGTCGGGTAAGTTCCGACCCGCACGAATGGCGTAACGATTTCTCCACTGTCTCCAACATCATTTCAGCGAAATTGAATTCCCCGTGCAGATGCGGGGTACCCGCGGTTAGACGAAGAGACCCCGTGCACCTTTACTATAACTTTACATTGCTATTAAAAATGTGATGTGCAGGATAGGTGGGAGACTTTGAAGTTATGGCGCTAGCTGTAATGGAGTCGATCTTGAGATACCACCTTTTACATTTTTAATATCTAACTATGTTTCATTATCTGAAACTAGGACATTGTATGGTGGGTAGTTTGACTGGGGCGGTCGCCTCCTAAAAAGTAACGGAGGCGTGCGAAGGTAAGCTAGAGCTGGTCGGAAATCAGCTTGATAGTACAATGGCATAAGCTTGCCTGACTGTGAGGCTGACAAGCCAAGCAGAGACGAAAGTCGGTCATAGTGATCCGGTAATTCTGTATGGAAGGGTTATCGCTCAACGGATAAAAGGTACGCCGGGGATAACAGGCTGATGGTGTTCGAGAGTTCATATCGACGACACCGTTTGGCACCTCGATGTCGACTCATCACATCCTGGGGCTGGAGAAGGTCCCAAGGGTTCGGCTGTTCGCCGATTAAAGTGATACGTGAGTTGGGTTTAGAACGTCGTGAGACAGTTCGGTTTCTATCTGCCGTGGGTGAAGGAAATTTGAGAAGATCTGACTCTAGTACGAGAGGACCGAGATGGATATACCTCTGGTGTACCAGCTGTTATGCCAATAGCATCGCTGGGTAGCTATGTATAGATGGGATAATTGCTGAAAGCATATAAGCAAGAAACCCTCTTCAAAAAGATTTCCCAATTAAGGCCGTGGGAGACTACCACGTTGATAGGCTAGGTGTAGAAGCATGGTAACATGTGAAGCTAACTGGTACTAATAGCCTGATTGATTTATTTGCTTTCTATATGTGCATATGCAGTGTTAAATATTAAATTAAAATTTATTAAGTCAGAAATTTTTGTTGACTTGGTGGCTATAGCAAAAATGAACCACCCGATCTCATTTCGAACTCGGAAGTGAAACTTTTTAGCGCCGATGATACTTAAAAAGGGAAAGTAGGTCGTTGCCAAGTTTATAAAAATTTCTCCTTATTTATATCTTTCCAGTAGAGCGATGAAACAAGGTAAACATAGAGTAGCTTGTGAGGTAATATAACTGATCTTTTAGAACTCTGCGAAAACTTTAAGATAAAAGTAGAAAATTTAAAAGTAGAATTTGTCACCTATTTGCAAATTAGGAGGAGAGATAGCAACATTTAACAAATCATCAAACAATTGATCTTCCGAAAATCAAACTTTATATAATTGAGTATTAATTAAGTTATTGGAGATGAGGAGAAAGAAGAAGTAGCAAACTACCAAGAAGCAGATACATTCGGTCCAAGAGTTAGTTGATAATTGTAGTACTCAGTTGATTTTATAAAAATTCAAAACGTGAGAATTATAAGTGATGTTTTTAATGTAAATTGAAAGCGTATCAAATAGTGAATATAGAGTTCCTTCAAAATGCAAAAAGGTGTATGAGCAAATCGAATAAGAAAAGTGAGGTTTTGCACATCAACATGTTATAATAAAGGTAAACTTGGTTAGTGCTGAAGCAACACTGCAAGTTTTAAAGGGAAAGAAGATTTAAAAGACAGTGTATGTTGCAATCGTAATAGTCGCTGACAGGTACTTTGAAACATAGCTGAACTATTGAAGTTAAAATTCTGGGCTGTTACTTAAAAAACGCATCCACTGAATTATTTATGCTAAAAAAAGCTTTATTAAAAAATCAAACAGAAGTGTAAGAAAGTTGCAAAACGTATAAGGTATTACTTGAAGCTACCTATCTGAAGCAACTGGAGCTTCTCAAGTTGCGAAAAATATTTTAAAATCTGAAAGAATGATGTGAAATTTTTTAAGTAAACCAGAAAGTATTCCACTATCGCGCTGAACAGCAAATTAGGCATTATATCATTTACTGTAAAAGCTCATATTTTGCGTAATCAGAGCTAGGAATTTGAAAGGATAATTTCATTATACTTAACATGGAAACAAAGAGAACTATACAATCCCCTGCCTATCGTTTCTTGAACCACTTCCCTGAACGGGTACTTTTACTTTTATCAAACTATTCTCTTATTGTAATAAGTTGCTTCTATATTCAAATTTAGCAACTTCCCTCTAGGATTATCCTTATTTTGTTCTAAGTATTGGCTTTGTTCAAATGCCATTCCCCATTGTGTACGATAGCTAGACTTTCTATATTCATAAAAACTCTCTTCAGTATTATTTGTACCGAGCTTTTTATATTGTTTTCTTATACTCTCTACCATCAAGCACCCACATCTATTAATTTATTTTTAAAAACTTTACTTATCTTATCATAAAAAATATAGCTGTAAATACTTTAGTGAAAATTTCTTCTTATTTTATCTTTCTTTAAGCAAATATTGAGGTCTTTTTGTAAATTTTTATAGCCTGCTTGCATAATGTTTTTATGGGTTAGTATTATGTAATAGTATCCTACATTACTTATATTAGAAATGCTAACTTTAGCTAGCATTCGTAATTGCCTTTTTATTTTATTTCTTTTTGCTGCTTTTCCGACTTTTTTACTGATAGCCAGACCTACTCTAATAACATGAATATACTTTTCAGGTTCTCTTTCTTTTATAGCATATAGTGATATATATACCCCTCGATAAAAAAGACTGTCAGGTGCTAATCTATTTTTAAAGGCAAAGGAAAACTCTTTTTTTTTATACTTACTATGCGCATAATTTGTTACACCCTAATGAACGGCGCCTATTAAGGATTTTTCTTCCAGCTTTTGTTGACATACGTGAACGAAATCCGTGTCTACGCTTTCTTATCAAATTTTTTGCTTGTAATGTTCTTTTCATTGTTTTTATATTAATACGACTATTTATTTTAAATTATTTTGCTCTATTGTCAAATAATGGTCAACTTCTATAGCATTCTTATTGAATAAAATTTGATATATGGAAAAATGAATTTAATTATAGGCGTACCTGTTTTACTAATCCTTTTATTTTGTTTGAGTAGGTTTCAAGCAGTAAGTAAAGTTAAGTCTTATATATATTTGAGTTGTATTTGGATGTTAGCTTGTTTGTTAGCACTCTATGGTGGTTATTTTATAATTTCTATTTCTATAGCGTTACTTTTTTTTATGCTGATTTTTATCTTTAAAGATAAAAGAAATAAGATGGTAAAATTTTTGTTATTTATGGCTTTAACCATATCACTTTTTATCACTTTATTTATAATGCTATCTATTTTTATTCAGTCCATTTCTTTTTTTAACAAAGTTGCTATTTCAGAATTCTTATTTTGCTTAAAATGGAAGCATAATGTAGCTATTATTGGTGAAGGAGAGGTGGGGTGTTTTGGTATAGCGCCACTTTTAGTGGGGACATTACTTATAACTATTGTAGCAATGTTAGTTGCGGTGCCGCTTGGTTTATTTTCTGCAATATATATTAGTGAGTATGCGAGTGAAAAAGTGCGTTATGTTATTAATACAGCCTTACAGGTTTTGTCTGCTATTCCTACTGTTGTATATGGATACTTCTCAGTTGTATTTTTGTCTTTTTTTATAAAGCAGGTAGCGAATTTTTTTAATCTAAGTATACACTCAGAAAGTGCTTTGATTGCTGGTTTATCGATTGGAATAATGATTCTTCCTTTTATTATTTCTTTGCTTGAAGATGCTATAAGATCTGTTCCAAAAAGTTTACGTTATGGTTTTATGGCGCTTGGCGCAACACCAGCGGAAACTATATGGCATATAACAATACCTTATGCAATTCCTACAATTTTAAGTGCAGTTTTATTATCAATTTCAAGGGTGATAGGTGAAACAATGATTGTACTAATGGCTGTGGGAATCAATGCAAATTTGACCTTTAATCCTCTCAATTCAGTTACTACTATCACTGTACAAATTGCTACATTACTTACCGGAGATCAGGATTTCAATAGTGTGCAAACTCTTGCTGCTTATGCGCTTAGTTTGGTGCTGTTTGTTATTACTTGGCTATTGAATGCATTTGCATTGTTTATAATGAAACGTAACTAGTAAGTGTTTTAATATTGCAAAGTTTCTGTTAATAATATAAGATTTATTTTCTTTAGAAGTTCTTTTATAGAATTGTAGTGTTAGGTGATGAAAGAGATGAGTACAGGTAAAGTAGTTAAAATAACTCAAGCAGTTGTTGATTTAAAATTTGAAGGCGAGTTACCTAAGATATTTAATGCTTTAAAAAGCAAACTAAAATGTAAGGGCAAGGAGCTAGTTTTAGAGGTTTCACAACATATAGGTGACAATATAGTTCGTTGCATTGCTATGGATAGCACAGATGGTATGTCAAGAGGTGATGAGTTTGTTGATACAGGTGCACCAATATCAGTTCCGGTTGGACGCTCAACTTTAGGAAGGATTTTTAATGTTGTAGGGGAGCTTATAGATGAGTGTGGTCCTTTAAAAGGAAAGTATAATTTAGAACCTATACATAGATCACCTCCAAGTTTTACTGAGCAGAAGATACAGGAAGAGGTTTTAGTTACAGGAATAAAGGTTATAGATCTTCTTGCTCCTTATCTTAAAGGAGGAAAAATTGGCTTATTTGGTGGAGCTGGTGTTGGTAAAACAGTTCTGATAATGGAATTGATTAACAATATAGCAAAAGCTCATAAAGGATTTTCTGTGTTTGCTGGAGTAGGAGAGAGAACGCGTGAAGGTAATGATCTTTATAACGAGATGATTACTTCGAATGTAATAGATATAAATGAGCACGAAAAATCTCAAGCCGTTTTGGTTTATGGTCAAATGAATGAACCTCCTGGAGCAAGGGCTAGGGTTGCTTTAACAGCACTAACTATGGCGGAGTATTTTCGTGATCATGAAAATCAAGATGTTCTATTTTTTGTAGATAATATCTTCCGTTTTACTCAAGCTGGCTCTGAAATTTCTGCTTTGCTTGGAAGAATACCGTCGGCTGTTGGTTATCAGCCAACTCTTGCGACTGATATGGGTGCTATGCAAGAGAGAATAGCCTCAACTACTGCTGGTTCTATTACTTCTGTACAGGCTATATATGTTCCTGCAGACGATTTGACCGATCCAGCTCCAGCAACGACATTCTCTCATCTTGATGCCACTACAGTATTGTCAAGGCAGATAGCTGAAATGGGTATATACCCTGCTGTTGATCCACTTGATTCAACTTCTCAGTCTTTATCTGCTGAAATCATTGGTGAAGAACATTATAATGTGGCTTCTGAAGTGAAACGTATATTGCAAACTTATAAGTCGCTGCAAGATATTATCGCAATACTTGGTATGGATGAACTATCTGATGAAGATAAAATTATTGTTGATAGAGCTCGTAAAATTCAGAAGTTTCTTTCTCAACCTTTTCATGTTGCGGAGGTATTTACTGGCATGTCTGGCAAATTTGTTTCACTTTCTGATACTATTTCTAGTTTTAAAGGAATTATTGAAGGTAAATATGATCATCTGCCAGAAGCTGCTTTTTATATGGTGGGAAGTATAAGTGAAGCAATAGAAAAGGCTGAATCAATAAAAGCTGAAGTTGGAGCAGGACATTAAAGATTATGAACACTTTTAGAGTGCAATTTTTTTCTCCTGATAATCGAATTTCATTCGATGAAGTAGTTTCGCTTTCAGTGAACGGGCTTAAAGGGGAATTGATGATTTTAGCCTACCATTCCCCTTATTTAATTTATTTATTGCCTAGTATAATTACTGTTCAAATGAGTAACCAGATAAAGGAGAAAGTTGTAATTGACAATGGTGTATTAGAGGTTGTAAATAATGATTGTAGCATTCTAACAAATCAAATTCAGGTTTTTGATCATTTGACTCATGATGAGGAATCATTAAAAAATAAGAAAGTTGGTATATATTTAAGTTATCTTGATGTCAAATCTCTTTAGGGGCTCTTTTTGTGTTCAAGAAATGAGTTTACTCTTGTCATTCCCACTTCAAGTAGCTGACACACAACTGTACGAAAATTATGGTTCAGGGAAGATGTCATTCCAGTATCTTCCTTCTTGTTATCCCAGTGCGTGACACTGGGATCTATCTTATTTTCATCATGGATATGATTTTAACATATGTTCCTAGAATCTGTTGTCCATTGCATAATTTGCAAATGTTTTTATGTCCAGATCCCAGTGTCACGCTACTCGGATGACAAGAGTTGAGTGACAAGAAGAAGCACTGATTTCATATGCATCTGAACAGTATTAAACACCTTCACGCTGGCTTTGGCTACATACCTTTGAGGGACTGCTGATTAAGTCTAGAAGTGAATTACAGTGATCGCTATGAAATGCGCTATCAAAGCTTAAAGACCTAGCTGAATCATCAATTTTTTCTGTAAGCTGGTAAAACATTTTTGAGTTATTATCAAAAACTTCCTTTTTATTAACAAGTACTTTATCAATTACTGGACTTAACAGTTCTACTTCGTTATTTAAGTATTGTACTTTATCGTTTAGCTCTTTTCTTTCTCTAGTTATTCTTTCAATTTCCAGAGCTTTATTTCCAATTATTTCTGTCAAGTGCTCATTACATTCTTCCAATTCTTTAATCTTTGACTTCAGTAATTGATTCTCTTTTGTTTCTTCTCTCTTCTGCGACAACTGTTGCTTATACTTCTTAATTTGCTCATCTTTAAGCTCTACCTCGTTCTTTAACTCTTCATATTCCTGCTTTAGTTGATCTACCTCTTGTTTATAAGATTCCAGATTTGTGTTGTACTTATCATTTATTCTCATTCCAGTAGCTAGTGCTTGATCTACAACTTTGTATAGTTCACTTGCGCTTTTTGCTTCTACCACT
>NODE_12_length_17707_cov_44.676234
TTACCCTCAATGTTTGCAAACTTTAATATTGTAATACTTTATTTTTATGTCCATTTATATTTGTGGGTAATAGTAAGTATTGACATGGGCATGGAAAAGCTTGAAGCAGATTTCACTTTTTCTGAATACGATACAGAGCTGTTTAGGCTATTTGGTCTAATAAATGGGAATTCAGTTTCTTTGACGCTCCGTGGTGGAATGCAAGGTAGTGGTAGCAATGATATTGAAGGAGTAATAATCAATTTAAGAGGCATTTTTAAAGAGTTTGACTTTGGTAGCTGGAAACCTGCTGAAAAAGCCACTCTCAAATGCACTGTAGCTGCCCATTATTATAAATTTACTATAAGTGGCAATGAGCTGATAGAGATCGACGCTGAAAACATGATTAGAAAGATAAATGGTGTTGATCAAATGGCCTTGCTACAAACGATTTTAGGAATATAAAAACTTATTTGAAATTTTATTTTTTAAGGAGAAGCATATTAAAATAACTTTAAAAGTGTAAAAATATTTTATTTTTTAGGAGAATTTTATGAAAACTATAACACTAAACAACCCAATTACAGTTGATGGAATTTCTGTTTCAGAACTTACCATTAGACGTCCAAAAGTTAGAGACTATTTGGCAATAGAACGCATTAATGGTAGTGACCTAAATAAGGAAGTGACTTTGACTGCCAATCTGACATCAGTTGCAAAAGAAGCAATTGAAGAGTTAGATATTGCTGATTATGTGAAAATTCAAGAGGTATTAAAGGATTTTTTTTCACCGATTATCCAAAAAACTTGAGATCAGAAGTATTAATGTTCAGCTCTGTTGTAGGAGGCGGGGTTGAACAAATACTTGATATGGAGATTAATGAATTTATCTTATGGCATAAAGCAGCGAGGAAGGTACAATGTCAACATTATCTATAAAAATCGGAGCAGTTTTAGATGGCAGTTTTAATACTGTAATGAAAGGAAGTAGTAGTCAACTCTCTAATCTTGGTGAGAATATAAGAAATCTTGATTCATCTTTAAAATCAGTATCAAAGTTTAAGCAGTTGGGTAGTGATGTTTTAACTAGCAGAAGGTCATGGAAAGGATTTGAAGATCAGGTAAAATCTTTAGCTAAACAAATGAAAGCGGTAGAGAAACCAAGCAAAACTTTAAAAGTTGAGTTTGATAAAGCTAAATTTTCTGCAACAAAAGCAAAAGAGGCGTACTTAAGAAAGAGAGATGCTTTGCATTCATTCAATGAAGAAGTAAGGAAAAGTGGAAGAAATGTAAAATCTTTAGTAAGTGACCAGTATAAACTTGGTTCTTCTATTGAAGTGCTAAAAGGTAAGTATGGTAAGCTTGGGTCTGCAATACGTAGTCACCAAAGTTTTTTAGCAAGTAAAGCACATTTTAAGTCACAAATTATAGAGACTATTGGACTAGGGCTTTCACTTGCAGCGCCAATTAAAGTTGCTATTGACTTTGAATCGGCTATGGCTGATGTTAAAAAAGTAGTGAGATTCGCTAAGAATGATGCAGCTCATAACCAAGGAGCCATAGAATTTGGCCAGACATTAAAGGAATTATCCCGTACGATACCACTATCTGCTGCTGAGTTAGCTCAAATTGCTGCAAGTGGTGGACAACTTGGTATTGATAAGGAAGAGCTAATCGGATTTACAACAACAGTGGCTAAAATGTCGACAGCATTTGATATGTCTGCAGAAGAAGCAGGCGATTCTATAGCTAAGCTTGCCAATGTTTATGGGATTAAAGTAGCAGGTATGGAAAGAGTAGGTAATATTATAAATCACCTTTCGGATAACAGTGCTGCTAAAGCAGGAGATATGGTTAAAGCGCTTGCTATAGTTGGTGGTACTGCAAAACAGTTTGGTCTTGATATTAAGGAAACAAGTAGTTTAGTAAATGCCTTCATTAGTTTAGGTAAACAACCAGCAAAAGCTGCTACTGCAATAAATGCTCTACTTAGCAAACTTCAAACTGCAGAGGGACAGAGCAAAGAGTTCAAAGCAGCATTGGAAGACATGGGAATAACTGCTGAAGAGATGACACAAAGGATTAGCGAAAATGGCCAAGACGCACTACTTTACTTTTTTGAAACTCTGGAAAAGGTAGATAAACAGGAACGTTCGCAAATTCTTCTCAATCTCTTTGGTCAAGAATATCAAGATGATATTGCTTTACTAGTTGGAAGCTTAAAGAATTACAAAGATGCCATAAATAATTTAGCTGACGAGAAAAAATTTGAAAAGTCCATGCAAGAAGAGTTTAACAATCGTGCAGCAACTACAGCAAATAACTTACGACTACTGAGAAACGCGATAGCAGAAGTAGGAATGAACTTGGGCTCAGTCATGCTACCTCCTCTAAAGTGGATAAGTAGTCTTTTAAGAGAGATAACTAACCCCATAGCTCGGTTTGCAGAAAAGTTTCCAGTTATTACTACAGGAATAATGAGTGTCATAACAGCACTAATAGGCCTAAAAGTTCTAGTAGTAAGTGGTGGTTATGCATGGAATTTAGTTAGAGGTGGAATGATTGCTTTCTCAGTTATTTTGCATGGGGTAGTTAAGCCAGCACTGATATCATTATCGTCATATGCTATTCCAGTGGTAATTACTGGGCTGAGTGTTTTAAAAGCTACAACTTTGAGCTTAGCAACGAAAGCTTTTCCTCTACTATCATCAGCTCTACCTGCAGTAGCAGCAGGAATGAGATTTTTGACAGCAGCAATTGTGAGCAACCCTATAGGAGCTATTATTGCCTTACTTGCATCTGGTGCGATACTTGTTATAACTAACTGGCAAAAGGTAAAGGGCTTTTTCTCCAATATTTGGGAGTATGTAAAATCGATAATAAAACCCATCGGAGAGATGTTTTCATGGCTGGGAAATACTGTTGGTAGTATATTTGGAAAAGTATTTGAAAACAGTCCGCTGAAAGAATTTGAAAAAAGAAAAAGTATCGTTACTGAAATACATACCCCCCTTAAGAGCAGCATTCTCAGCAATGGAAATCCTCTGTTGAATAACAGTATAATTAAAGAATTTTCCAAGAGAAATAAGAATAGCTTCAGAGTCAAAAGCCTTATTGAGGAGAAAAAGTCCACAGAGAGCGATAATGATAAGATATTTGCAGACTTTGCAAGGAGTAAGTTTGAAAATAAAGAACAAAAAACTATGAATAAAACTCAGAACATCACTAATAATTACACTATCAGCATTAAAGCAGAACCAAATCAAGATGTTCGTAGTCTTGCAGATGAAGTAATAAAAAGGATAAGAGAAAAATCAAGAGATGTTATGTTTGATACGGTAGATCCTATTTACTAATGTTATCCCTTGGTCCATATAAAATTTCCCCAACAAGCTTAAAGTGCAGCAAGGAGAAGCGTTGGAGTGTGGTCGAATGTATTGGCAAACCATTGCTACAGAATATTGGTCAAGGGGCAGAAAATATAGATATAGAAGGGGTTGTTTATCTCAATAATTTAAGTGAATTAAAGGATATGAAAGAAGCAGAGGCAAACCAAATACCCCGCACTTTAGTTGATGGCATGGGAAATATTTTGGGACGATTTGTAATTACTCGTTTTGAAGAAAAGCTAACGTCATTTTTCCCTTGCGGGTTACCAAAGAAAGTTGAATTTAATTTAAGTTTGAGGCGCTATTCATGACTATATATTACTCGACAAAAGAGAAGGACATGTTGGACTATATTTGCTGGCAACACTATGGATTTACTTCAGGAGCAGTAGAAGTGGTCTTGGAAAAAAATCCTGGACTTGCGGAATATGGAAGCTTTTTACCAGCAGGACTGAAAATTAAGCTGCCTATAATTGAGAAACCTCTACAGAAATCAGTCTTAAAGATTTGGGGATAAGATGCAACCAGACTTTATCATTGAAGGGTATGAATTAGCAAAAGATCGCTTGGTGTCAATGCATGTTACTGATGAATCAGGGACTATAGAAGATGTGGCTGAAATATGTGTCGATTACAGGGATGATAACATAAAGGTTCCAAAAGAGCTAAAGATTGCTTTGGGATATAGAGAAACAGGAATACTACCCATAGGTGTATATACAGTCAATGAAGTTACAGTACAAAGTCCACCAAAAACCTTAACGATCAAAGCTCATGCAACAAATTTGATGATATCACTAAAGGAAAAAGCATCTAGGGAGTGGCACCAGATTACACTGGGTGATTTAGTCAAAGAAATAGCAAATAAACATGGATATGGGCACAAAGTTGCTGAAGAATTTAAAGACATATTGATATCACACATTGATCAGACTGAGGAAAGTGATATAAATTTATTAACTAGGATAGCTATGGAGCGGGAAGCCATGGCAAAATTAGCAGGAGGATATATACTGTTTATTCCAAAAGGTGCAGCAAAATCAGCAACAGGAAAAGCTTTAGGAACAACGACTATTAGACCTCAAGATACAATCAATTGGAAAGTGCATTTTACTGTACGTGATAAATATAATTCAGTGATAGCAAAATGGCATAGTTATGAAAAGGGAGAGCAAATATCAGAAACAGTAGGCGGCGGTGACCCAAGTTACGCCATACAGACGATTTATCCAAATGCAGAATCAGCAATTAATGTAGCAAAAGCCAGATTTAAACAACTACAGCGTAACAATGAGACTTTAGAGATAACAATACCAGGAAATCCAGAGTTATGTGCAGAGGCAAAACTTAATCTTGTAGGGTTCAATCAAGATATAGATGGTGAATGGGTAATTGATAGAGCAGGACATATTCTAGACAGTAGAGGATACCAAACTACGGTGGAAGCAGCAAGAAGCAAAGTTAATTAAGGGAAACTTAATTCAGTGATAGTCTAATGCTAAGCAGAAATGATATAGATATATATGAACAAGCATTTAAGACGGTTTCTTCGTGCAACTTCAGTCCCAGGTCCAAGTATTATACCATCAGGTAAAGCTATTGTTATGGGGCTGATAATATGCCTTGTTCTTTGGGTTATTGGTCTCTTCGCTAGTTATGATAGCAAACTTAAGTTAGCAAACGCTAAAGCCTCTGAGAATTATGAATCGATATTGTGGATTGCTGTTGGAGATTGTAGTCAAGAGGTTGTGAAATCTTTGGTAAGAAAAAACTTAGTAAATATTCATCAAGGTTCCGGAGAAAGGTTATTGGAGTATGCTACAAAAAAAGAGTGCCTGGAAGTTGTTCAATTTTTGGTAGGAGAGAAAGTTGATATTAATTCTACAAGCGGTAGCTTAAATAACAGAACAGTTTTGCACTATGCTGCAGAGCAAGGTAATTTGGAAATTGTTAAATTCTTGTTACAAAAGGGGGCAAATCCAAATACCAAAGAATTTAGGGAAAAGACACCAAGAGACTTAGCTAGAGGCAGAGTAACTGTAATGTCGTTAAATAATGAAAGTAGTAATAAGCCTTATAAAGAAATTATAGATCTATTGTATAACGCAGAAAAGCAGTATACGCCAGGACAATAAACCGTACGTACAACACACAGTACAAATTTTCAACAATTATCTACAATAAATTATTAAATTATGCAAAATCAAAAAATCCCAATCGCAGTAATTGTAACGATGTTAATACAGACGGTAGCGGCGATCTGGTGGCTTGCCAAACTGGATTTACGAGTGCATATACATGAAAAACTCATAGAACAAAATAATGGATTAACTGTTACGGTATATCGTCTGGAAGAGCGGGTAAAAAATCTTTCTGAGGAATTGGACGAATTTAAAGCTGATTTAAAGTAATGATTCTTCTACTTTTGGTGTATAAGGATCAGATTGAGATTTACGATCCTTCCAGTTTTCGATGTATTGCTCAACTAATGTAGGGTCTCCTGTTATAATCAGTAGATTCTCAGCGTTTTTTTTCTGTGCGGCGTCAGAGAAATTGAAAGACCCGGTTATGATTTTTTGGTTATCAATAATCATGACTTTATTGTGAGCGATTGCTGGTTTATAGTCTATGTATATCGGTATTTTTTGCCTAAATAATTCATTGATGACGCTGTATTTTGAGCTGACCTGTGATTCATCTAGAATAACCTTAATATCAACTCCACGCTTTTTAGCTTGAACCAAGGATTCAGCAATAGGCTTTGAGGTAAATTGGTATGCCTGAACCAACACAGATTTTTTAGCATAGTCTACGGAATCAATTATTAGGTTGGTGCAATTTTCTCCAGGCGTGAAGTAGACTGTGGCTTTTGGGCAGGAAACACATCCCGATAAAAGCGAACAAGTTAATAAAATCAATAAATACCTAACCATGGCAAAATACATCCTTTCAGTTGACGGCGGAGGCATAAGAGGCATCATACCAGCCATTATACTAGCAGAAATAGAAAAGAGGGCAAGGAAGCCTATTTCTCAAATCTTTGATCTAATGGCTGGTACTTCAACAGGCGGAATTGTTGTTGCTGGATTGTGTAAGAAAGATGAGCGGGGAAATCCTCAATATTCAGCTAATGATTTAGTTGAGCTTTACCAAGAGTACGGAGCATATATTTTTAAGTCTTCATTTTTTAGGCGATCAATATTATCTTGGTTTAACTGTGCACAATATCCACACAAAAACATCGAATCGATATTAGAAAAATATTTTGGTGATGATACTCTACAAAACACTTTAAATAATGTACTGCTTACCAGTTACGACATTCAGAATAATTGCCCATTTTTCTTCAAAAGCTGGAAAGAAGGTAATATTAAGCTAAAAGATGCACTCAGAGCTGCAACGGCTGCACCTACTTATTTCATACCAAAACATCTAAAAATTGACCAGATAAACAGAGTATTAGTGGACGGCGGGGTGTTTGCCAATAATCCAGCGGCTTGTGCATATGCAAGTGGTAAGAGGTTATTTCCAAATGATGATATTATAATTTTATCAATTGGTACTGGCAGAACAGATAGAAGCATAGCCAATTCAAAGAGATTTGGAAAAATAGGCTGGATAAAACCTTTGTTAAATGTGATATTTGCCTCTGGACTGGACTGCGTAAATTATCAGATGAATCAAGTAGTAGGCAATAGATATGTAAGAATACAATCGCAATTGAAGCTAGCGTCGGCTGACATGGATAACATTACATCAAAAAATATCAAATCTCTTCAGCAAGAGGCAAAGGCAATGATAAAGGACAATCAGGAACTGATAGATAAGTTCTGTGATGCTATATCTTGATAAGCAGAAATGCCAAATTTTGCATAGCTAAACAAGGGTTTAGAATAGTTAATATATTAACCGCTTTTGCTTATATCTTTAACACAATTCAATTTTCACACTCATCAGCAGTTAGGCCACTTGCTCGCAAAACAACATCAGTAGAAACACCCTCCTTCACTAGATTTTTTGCAACCTTGATTTTCTCTGTTTTTTTAACTTTTTCTTTGCTACTTTTCATACCTTCAGCTAGAGATTTGACTAGTGATTCTTGATTTTCATCTTCTCTGATTAAATTCATTAGCTTATTTTCTTCTTTATTATCTTCATTTGTTTTAGGCAGCAGAACTTTAATATTCACTGATAATCCTCCTGCTATTTCATATAATTTGTCAAATGATATGGCGGTGTATCCTATTTCATACTCGTGTATTTCCTTGAGTGTTACACCAACTTTATCCGCCAAATCTTTTTGAGTATATCTTCTTATTAGCCTCCATTCTCTTATTCTTTGTCCTATTATGTAGTATATAGAATCAGTGCAGATTTCTCTCTCTTTATTATCATACTCGTAAATAGATAAGCCCGTTGCTTGGGAAATTATGTCAACTGAAACCCCTTCTTTCACTAGATTTTTTGCTATTTCCAACCTTGCCTCTTCTTGATTAATTTTTTCGCTAATATGAACAAACCTGACTAATGAAGGTACTATTTTGCCTAACTTTTGATTCTCGTATATTTTCGTTAGATAGAGTATTTCCTCGTCTTCATAGCTGTCTTCCCTTACTATTACTGGTTCAGGTAATAAATCTACAACGTCAACTGATAATACTCTTGCTATTATATATAGTACTTCAATTGGAATAGGAATATACCCATCTTCATAGCTGTTTACTTCTTGGTATGTTAAACCTATTTGACTTGCTAATCCTATTTGAGTATGCCCTCGCATTAACCTACAATTTTCTATTCTTTGCCCTATTCCGTAACTAACATTGCTTGCAGAAACAAACATTTATCCTCCATTTAAGAAAAAACCTTTATTGCTATAATTTTTTTACGAGCTATCCATCTAAAACTACATCAACAGGTAAACCTACCACTTGCAAAATAATATCAATAGAAATTCCCCCTTTTACTAGATCCTTTGCAACTTTAATCCTTTCTATCTCTCTCACTTTCTCCTCACAAATCCTTATGCCTTCAAACAGAGATTTTATTAGTGCATTACGTAGTTCTTGGCTCTCAATCTTTTTGTATTCTTCAATTAAATTCGGTAATTCATTTCCTACTCTTTCATCTGCATCTTCTGCTAGTTCAAGTAGATCCACGATATTAATCGATAACGCCTCTGCCATTTCATATAATTTATCAAGTGGAACAGAAGTCCTTCCTTGCTCATAGTTGCTTATTTCGTCACGTGTTGTACTCATTTTCTCTCCTAAATCTTTTTGAGTATACTCTCTCACTAGCCTCCATTCTTTTATCTTTTTTCCTATTTGGCAGTATATAGAACCAACTTTTTCTTCAACACATTCATCAGCAGAAAGGCCTATTGTTCTTGAGACAATATCAACGGAAATTCCTGCTTTAACCAAGCGCTTTGCTATTTCTACTTTCTCTGCTTTCCTGCTACTTTTCTCACTAGCTTGAACAAATTTGGTTAGTAAACAAAACATCCTACGTAACTCCTGATCATTAATCTTTTTATATTCTCTTACTAGATTTAGTATTTCTTCTCCCTCATCTTCAAGACAGCTTTTTGATACAGGAATAAGATCCACAATACTTACTGACAATGCTTCCGCTATAGCGTACAACCTTTCAATTGAAATTCTACGATTCCCTTTTTCATATTGCAGTATCACCCAGTACTTTACACCAATTTTCCTCGCTAAATCCTTCTGAGTATACCCTCTTTCTAACCTCCAATTTTTTACTTTTTTCCCTACTTCATAGTCTAGACTTTTTTCCATGCAAAGAACCATACCTATAATATTTTCTACTATAGCTCAAAGGCTCCAGTAAACTCTGGAACCTCAAAGTTAGCCATAATTAAAGCTTCCTACAAGTTTCTTTACTATTTTCACGTACTTTATCTACCCATGAAGACAATACTTCACTATTGCTAACCTCTTTTATAGCATGCTTTTCACTCCATATGCCACATCTAGTGAAACTACCCCTCTCTACTGCTTCTTTAAGTTTTACTCCCCCGAAAAGGCAATTTTTTCCAATTTCTTCCCCTCTTTGTTGTAGTTCAGCCCACAGTTCCTTATCCGCTACTTTTACTTGTACTTGATTGCAGTTTTTTACGTCCTGGTACAATATAATATTTAGCTTACCAATGCTTGTAGGAAATTCTAATATAATAGAGCTTTCATCTGACATATCGATATAGTTTCTTATACCTCCTTTCTCACTTTTAACCTCAACTGCATCATTGCCAATTTTTAAAATATTACTTCCTAACTCTCTCAGTATTTTGGCTACCTCTACCTTGCTATCCCCAGAAAATTCTATATACGATGTTGTATTATCTATTTCAACATCTATTAATTCTCCTTCTTGCACAGCACTTTCGCCAGCTTTCTCTAGTTCTTCTAGTCTCTCATCTATCTGTGGCTGAACTTCTGGTTGTAGCTCATTATAGATTTCACCTATCAATTTATTCTCCAATAAAGGATCATGAAACTCTGCACCGTTTAGCATTAATTTACGTATTAGCTTTTTACGATCAGCCTTATCAAATTTATGAAAATGTGTGCCCAATACTATATATTCTGCGAAGCTCCATTCCCCATCATTACACGCATTTATTCTCATTCCAGTAGCTAGTGCTTGATCTACAACTTTGTATAGTTCACTTGCGCTTTTTGCTTCTACCACTGCACTTTTAAACCAGCTCAACTTTTTTGCACTTGGTTTTATTTTTTGCAAATTTGAGGCAAATGGATTTAACACTTCTGGATAATCTGCTTGATCGCTCACAGGTTTCGTGCCATATATGTAGTCGAGCCCTTTTCCATAGTTGATTTGAACGTCTCTATCAGGGAAGGGCACTTCTCCAGTTTTTTTAGCCTTATTAATTTTGCTTACAAAGGTGGATTGCTCCTTAGTACGACCAATTCCTATAATCGCATTTGATATTTCACCCTTTGATAATCTATCAAGATCAACGTTTAATTCGTAAACACCTCCCTTTTTGTCATCAAAAGGTACAATTATTTTATTAACCATATTATCCTCACTATTAAAAATATCTTTTAAGCGTACAATAAACTTTGTTATTATACATCTCATTACTCATTATAAATTATAGTGAGTAGATTTGCAAACATTTTCTGCTATAACAATCCGTTTTCTCTAAAGCTAAAATAGCCCCCACTTGTGATGATAATGTGGTCAAACAATTTAACGCTTACAGTACTACATGCTGCTGCTAAGCTCTTTGTTACTGCTTGATCTTCTTCTGATGGCTCTAAACTTCCTCCAGGATGGTTATGTGACATTATTACTAATGTTGCATTTTTTATTAATGCTTTTCTTATAATTTCCTTTATGTACACTGGTGCTTTTTCCATTTCACCAATATAGAGTTCTTCTCCAATTAGTTGGCGCCTTTTATTCAAGTATAATATTTTTACACATTCCCTTTCTGAGTGGCCTATGCTTACGTTTAAGTATTCTACTAGCCCTTGTAAGTCCATTATTGGCTCAACCTTGAGCTTTTCTCTCAGTACTCTTTCTAGCGTTTCCTTAACACACATAATCATTGCTACTGCAGAGTCAGTTACTCCTTCTATAACTTTCAGGTCATCCATTTCTCGACCTAAAATCCTTCCTACTCCTGCATAAGTATTCACCAGATTTTTAGCAATTTCCTGAGCTTGTGGCCTTTCATGTACTGCACTTAGAAATGTTTCCATTATTTCACGATCAAGTAGTGCTTTGCCTTTGCTTTCTAATATTCTGAATTCTATTTCTTCTTTACTTTTATTCATATAATTTACCCTTCACTAACAACAAACTTTTTTTAGATATTTACTGCTGTTTTTTTATCAGCATTGGCATAAGGCCATAGCTTTTCAGTGAAGTCAAATCAATTTTTCAATCTTTTTTACTTATTTTTTCATCAAAAGGTGAAGATATTAATATATATAATGATTTTTTTATTGTTGAATTTCGCCTAAAGAGATCCCGACCGTTTGCAAAATAATGTTGATTGGAATTCCTCTTTTTGTTAAATCCTTTGCAATTTTCATCTTTTCTGCTCTTTTCACTTTCTCTTCGCAAATTTGTATGCTTTCAAACAGAGATTTTATTAGCGCATAGCGTAATTCTTGACTCTCAATTTCTTTGTATTCTTCAATTAGATTCGGTAATTCATTTTCCACTTTATCATCTGCATCCTCTGTTAGTTTAAGTAGGTCCATGATATTAATCGATAACGCCTTTGCTATCTCATATAATCTTCCCAGTGGAACAGCAGTTCTTCCTTGTTCATAGTTGCTCATTTCGTCACGTGTTGTATTCATTTTCTCTGCTAAATCCTTTTGAGTATACTCTCTTCCATTCCTTTATCTTTTTGCCTATTTGGTAGTAGATAGAATCTGTTTTTTCCTCAACACACTCATTAGCAGAGAGGCATATTGCTTGTGAAACAACATCAACAGAAATTCCTGCTTTAACTAGACTCTTTGCAATTTTTACTTTCTCTGCTTTTTTACTACTTTTTTCACCAACCTGAACAAATTTGGTTAGCAAACAAAATATCTTACGTAACTCCTGACCGCCAATCTTTTTATATTCTCTTACTAAATTTAATATTTCTTCTCCCTCATCTTCAAGACAGATTTTTTCATTTGATACAGGAATTAGGTCTACAATACCAATCGACAATATCTCTGCTATAGCATACAACTTTTCAATCGAAATTTTTCGTGTTCCTTTTTCATATTGTAGTACTATTTGATACGTTACGCAGATTTTTCCCGCTAAATCTCTTTGAGTATATCCCTTTACGATTTCTTACTTCCTGTCCTATTGTTTTGTAGTCTAAAAAGCTAGAACAGTTATTCTCTTTTCTCACATCTTATACTTCATAATCAGAGGAACTATTACGTATACTTAATTGGGAACCTTTTTGACAAACTGAATTCATCTCCTTTCAAACAATTTTTCTATATCACTTAGTTTCATTTCTATGTAAGTTGGTCTTCCGTGGTTGCATTGCCCAGCATACGGTGTTTCTTCCATTCGTCTCAGTAGCTCATTCATTTCCTCTAACTTCATTTTTCTCCCTGCTCGAATCGATCCATGACACGCGACCGTGGCCAGCATTTTGTTCACCTTATCCTCTATTGGCAACATATCTTCCATTTCCGCTAATCTATCTACTACTTCAATTAGCATCTCTTTTATATCTATTGTTCCCAAGATTGCAGGAATCTCTTTTACCGTCACTTTATCTTCTGATTGTATTTCAACACCAAAACCCATTTCAAAAAGCTTATCTTTATACATTTCAACCATCTCCATTCCTGCTTGGTTTTTAATCTCAACTATTTCAGGAAGAAGAAGTTTTTGCCTTTTTATGCTTGATTTTTGTTTTAAGCACTCATAGATCAACCTCTCATGAGCTGCGTGCTGGTCTACTATAATTAATTTGCCTTTAACCTCAGCAATAATGTAAGTATTATACACCTGACAGCGTGCATACCCTAGAGGATGATCTTCTATCAAATCAATTTGCTCCCTTTCTAGAACCATAGTCTCCGCTTGTAGTGGAAATCTCTGTATACCAGTATAGTCAAATGATTCTGACCGTTCTGATAAGCCTTTCTCTCTTGCATTTGGCAAGTTAAATTCTTTCATTAACTGATTCTCAAAAGAACTTGGCCTCCTTTCGTAAAATTCTTTTTGACCCTTTATTTCTCTGCTTTTTCCATTATTAACACGCTCATTATCCCTTTGACTTTCACTAACATTAAAAGGTGAACCACATAGTTCTTCTCCAATACCTTGACACCTAGATCCATCAATATCACTCACTGAAGAGGTACCTATTCTCATTGACAACGCTTTTATTATCCCTCTTCTCACTATTTCATATATTAACCTTTTATTCTGAAATCTTACTTCTGATTTATTTGGATGCACATTTACATCTACTTGATCGTATGGTATCTCTAAGTGCAACACTGCAAAAGGATACCTCCCACTTAGAATAAAATCTTGATACGCATATCTAATTGCACCAATAAGTAGATTGTCTTTTATTGGCCTGCCATTAACAAACGTATAGATCTGAGTTGAATTACCACGACTAATAGTTGGTTTACAGATGTGTCCCGTAAGTTTGATTCCTTCTTCTTCCTCTTTGACTTCCAGCGAATTGCTCTGAAATTCTTCTTCTGTTTCACATAGTCTGTTAAATAATGAAGTTTGTTTAACATATTTTAAGAGCTTTTTATTACCGGAAGTGAGAGTAAACCCAATACTGTAGTTAATCATTGCTAAGTTATTTACAATTTCAACAATGCTTTGTGTTTCCGCTCTTTCGGTTTTCAGAAATTTTAGCCTATTTGGAGTAGCAAAAAACAAATCTCTCACTTCAATATGTGTACCTTGCAATAAAGAACAAGGCATAAGTCCCCCTATTTTTTCTCCACCTTCATACCTTATAGACCATGCTTCCTTTGCTCCACTTGCCTTAGATGATAATTTCATTCTACTTACTGCTGCAATTGAAGGTAGAGCCTCTCCTCTAAAGCCAAGATGTCTGATTTCTATTAACTCACTATCGCTTAACTTTGAAGTAGCGTGGCGCATAAATGCAAGTTCCAAATCTTCCTTTTCTATTCCATTTCCATCATCTATCACAGTGATGAGGTTACGCCCACCACTCTCTATCTTGATCTCTATTCCTGAACTTCCAGCATCTATTGCATTTTCTACTAATTCCTTTTGCTGGCCTCTCTATTACTTCTCCTGCTGCTATACGGTTTATTGTTTTTGTATCTAAAAGAATTATTGCCATATTTTCAACTCTCAGCTTAGTAAAGATATAGCTTTAATATCAATACAAATCAAGTATGTTTCACTAAGCTGGCCTTCCTAAGGAAGATTATAGAAGTAGTCGTAAGAAGAGATAAAAAACCTGCTTGGCTAAGTCCTTCTGAGCAGATCATTCTCCTACTAACATGTTTGCATTTTAGTTGAATATTTCTTCAGAATTGTGTATAATTATTGATGCTTTTTATCTTACTTTCTCATGGCTCTTTCGAAGTTTCTCGATCCTAAGAATGATATATCGTTCAAGCGCATCTTCGGCACTGAAAAAAATAAGGACATTCTTATTCACTTCCTCAATGATATTCTTGGCTTCACTGGCAAAAGTGCAATAAAGGATATAGAGTTTTTAAGTACTATTCAAGACCCTGATATTGCTTCTAAAAAACAAAGCATTGTTGACGTTCTTTGTAGAGATGAAAATGGGCTGCAAGTCATAGTTGAAATGCAGGTCGCTAAAACTAAGGGCTTTGAAAAACGTGCACAATACTATGCTGCTAAAGCTTACTCAAGACAGGCTGATAAAGGTGATCAATACCATGATCTTAAGGAAATTATCTTTATTGCTATAGCAGATTGTATTTTATTTCCTGATAAGTCTGAGTACAAATCAAAGCATACTATTCGCGATGAAGATACTAATGAACATGATCTAAAAGATTTTTACTTTATATTTATTGAGTTGCCTAAATTTACAAAAACCAAGGAAGATCAGCTTTCAAGTATAGTTGAGAAGTGGGTATATTTTTTTAAGTACGCTGACGAAACAGGTGAAGAAGAGCTGGAAAGGATAATAGGAAGTGATCTAATAATTAAAAGAGCGTATGAAGAACTAAACAGATTCAACTGGTCTGAAAAAGAATTTATAGCCTATGAACAAGAGATCAAGCGTATTCGTGATGAACAGGCTGTCCTCGCTCAAAAACTTGATGATGCTGCTGCAAAAGGTAGACAAGAAGGCATCCTCATCGGCCATCAAAAAGGTAAAATTGAAGGTAAAATTGAAGTTGCAAAAAACTCACTCAAGGCTGGCGTCTCTATTGATGTTATCGCTGAAATCACAGGCCTTTCGGTAGATGAAATTAAACAATTTAAGGGGAAAATGGCATGATCTTTGTAGTTGCTTGTCTACTTCTGTATCATTTAAATAGCTTCCATTTCTAATTCTTTCTTTATCAGTTAATCCATAGTTAGCGTTTATAGGTCTACTGCAAAACGTAATGGAACTAATTTGACGATGAATTAGGCAAACTAGAAGGAATCAATTAAAACCCATGCTCTAGGTTTATGAGACAAACAATTAAGCACAGGTCTCAATATTTGCACATTAGCGTATACCTTCCCTGTATTTGCTATTAGTATGGCATATCTTTTTGCAATTGTACGATTATAGAATTTAGTTCTTCTGTTTGATTACCTATATTCTCTATAATTGATGATAATGAATCTACTACCTTAGTGTGAATAGAATCTATTGAGTTGTCGTATTTTGTGAAACTGTCTAGCAGCTCATCATAAAATACTTTAAATTCGCCAACTTTCAGAGTCAGTTTTTTATCAATCTCTTCGGGTTTAATATCCTTCGTGAAATCAATCTCTTTTTTATTCTTGTCTTTAAATGGTGGAAGTGGCAACATTTTGAATTGAAGTTTTGTTAATTCAGGTATGATCAAATCAGTTTTTTTAAGCACTCTGTTGTCTTCAGTCATAAATTCTCCTATAAGAAAATTAAAAAATAAAAATTTTAATTACTAAAATATTAATGAATCACAAGAATATATATCTCCATCTTCTGCTGTAAGAATTAGGTCACCTGCAAAATATGGCATATCTTCCTTGATTTGCTTGAGTATATTCATTAATTCCTCGTGATGTTTATTCTGTGCATCAAACTCCTCTCTGTAATGTTTACTCTGTTCATCAAATTTTTCCTTCAATGCATCAATAACAGCTTTAGACTGATCTTTACTGCTAAGATCGCCAATCACAGGTAGTACTTTCTCATGAGGCAGTTTGTGAATGATGTCTTTAAGCTCTTCTGCACTTACGTTATCCAAAAGTTCTTTAAACTGCTTATCAGACATATTGCGAGCAAAAGCTTGAAGTTTGTCTGGATTATTCCCTAAAGCCTCAATAACCGTCTGAATCTTATCAGAATCAGTTAACTCGCGAGCGACTATTGCAAGTTTCTCGTGGTCTAGCTTCTTAACTAAATTATGTAATGTATCTTCTTCTAAAGTTTTTACTAAGATTGGAAGTCGATCTTTTAATGCTTCATCAAAAAGAGTGGTTAAAATTTGCTCAGGTGCATCTTTTATTAGTTTTACAAACTGATCATTACTCATTGTCTTGATAACCACCTGGAGCTGATTCATTTTAAGGTGAGGGAAAATTTCTTTTACTTGATCTAGATTTAAGTCTTTTACTAGGTTTACAATCTGATCTTTATTTAAGAGAGGAACTACTATTTTTAACTTTTGTGGGTTTAATTCATGAGCAAGAATACGTAATTGGTGATTGGTTAAATGACTCACCAAAGCTTGCCATTGATTATCTGTTAAGTGCTCTACTAAATTCTCTATTTGAACTGGAAGAAGAGTATTGGCAAGAGTCTCCAACTGATCTTCTGTTAGTTCCTCAACAAAAATTTTAGCAAACATCTTTGATAGTTTTATATTCTCTGATATGTTAAATAATACATCTTTTATTGTTTCTTCACTGACATCCAGTCCAATATATTGTAATGCCTGATTGTCAGGTGAATTAATAATATTTCCTTGATAATCTGAGAAATAATATTTGTAAGTATCATCCAACTCTTCCTGTGTTACATAACTATGTTCCGATCTCTCAGATTTAACATTATTATGCAAAGCACTACCACCATCTTCTCTACTTACAAACTCCGATTTCATTGATAGCTTGACCAACATATTATTGTAATATACAAATGCACAACCGTTTTCTGAATAACCTGGTTTATTTGTAGAAATAATACTTTTTAGGGTATTCCCCTCTTCGTCCCTTATGCAATAAAGATCACCTCTAGCGATGTCATTGCTGCATAATCTTATTGGTAATTCTATCGCTTTATCTTCTTTTCCCAGTTGCACAAGCTTAACTTTTTTAACAGGTTGAAAACGAAAAAAGTCAGGCCAATAGGTGGTGCGACCAAATCCTTTTGATACTTCCTCTCCTGGTTCCATCTTAAAAACAAGTTTTTTCCCACTCATGAGTATTACCTAGTAAATTTAATTATATCTATTCTAACATTTATTGATTAACTTATTATTAAATTAACATATATTAGAACTATAATAATTAATATTAAACTTCCAATAGTAACTAAAGTTTTTATAGAACTCAACAACCATCACCTATAAGGTGAAGGGTTAAAGATTAATCAATTTGAAATTGATCATTGTCGTGAACTGGTT
>NODE_13_length_17672_cov_24.728730
AAACTAGAATATCCACTCTATGTTCGTTAAATTCCCTTACACTTACCTCTTAACTTGACGCGTATGGCATCAAGTGCGGGAATGACATGGTGAAATATTATTAAAGTAGCCTCTGTCCCAGTGTCCATTTGGTGTCATTCAAGTCAGCTCTCTTCTTGTCATCCCAGTACTGGGATTCAGAAAACTGACCAGGTTGGTCACGCGCTGGCTCTCTAAAATTACTTTAGCTACAAATATTAAGAAATTTACTAAATAAAAAAAAGACAAAAAAATTCCCGTGTAACGAGTTTTAATAATGTAAATTGATAATGTGCTAACAAGCGTGATTTGGCTGAATGTAGAAAAAATAAAAAAAGCTGCTATAATTTTATGTAATTTGCCAATAAACATCTGAATTTTGTCATTGAGCCCAAAAACAAGGATCAATACCTTTATTAATATAATAAGGAAAGTGGGAAAGTTTGTCAAGTAGTAAAACTAGAGAGCTAAAATGAAAGAAGGTAAACTCTAAAGTGTACGTTCAGTAGCACTTTCTATAAGAGAGATTGTATTATCTATCCCATAAAGCTTTATAAAAGATCCCATTCTAGGACCGGTTTTTTGGCCAAGCAGCGTTTCATATAGCAACTGAAACCAATCGCGTAAGTTATTGTAATTATGTTTTTTTCCGATGGAGAAAACCTGAGATTGAATCTCTTCAGCAGTGGCTGTAATAGGCAGGGAATGTAGGTTGTTCTTTAAGTCTAGTAACGCTTCTTTCTCTTTTTCGTTTGGAGCTTTATACGCTTTTGTTGGTTTGATAAAGTCGTGATAATACCTAACTGCAAAATCTGAAAGCCTATCTAGCATTTTGTTGCTTTCTGGTGTAACGTTTGGTGCATAAGTTGATATAAAACCCCAAAGAATCTCTTTATTTTCAGCATTACAAGCTGCTGCCAGGTTTAAAAGTAACGAAAAATTTATGCCTGAAGTTTCTACGTTTGGAACTTTACCTTGATGGATGTGCCATACAGGACTGTTTACATCCTTTTCTTTACTTTCATTATAACGCTTAACAAACTCCAAATATTCATCAGTTGATTTTGGTATCACATCAAAATATAAACGTTTAGCTTTTTTAGGACTCTGAAAGATGTATAACGCTAAACTCTCTGTGGGTGCGTAAGTTAGCCACTCCTCAATTGAAATACCATTTCCTTTTGATTTTGATATCTTCTTTCCTTCTTTATCAAGAAATAACTCATAGCAAAACAAAAGCGGTGGCTTTTCTCCAAGTATTTTACATATTTGACTTGAAAGCACAGCAGATGGAGTCAAATCCTTTCCATGAGCTTCGTAATTAACTCCGAATGCAGCCCACCTCATCCCCCAATCAGGTTTCCATTGCAGTTTACATTTTCCTTTTGTCACTGGAACTTCTATTTTTTCCCCGTTTGGGTCTTCATACGTGATTGTTCCTTTATCTGTATTTGTTTCAATTACTGGAACTTGTAAAACTTGGGAAGTTTTTGGGCATATCGGCAAGAATGGACTATAGGTCTGCTGTCTTTCCTCTCGGAATGATGGAAGCATTACATCCATCACTTTATCGTAATTTTTCAGCAAGAGTAAGAGTTTTTCGTCATAAATACCAGACTTATAACACTCTGTAGCACTTCTAAATTCGTATTCGAACTCGAATAAATCAAGAAACTTACACAACAGTGAATTCATATGATGGCCATAACTTTCATTAGTGCCAAATGGGTCGGGTATCGTGGTTAATGGCTTGTTTAAATGCTCTCTTAGCATCTCCTGGTTTGGCACATTGTCTGGTATTTTTCGCAAACCATCCATATCATCAGAAACTGCGACGATTTTGGTTTTTATACCAGGAGCTATCTTCTTCAATGCATTTGCAACAACTGTAGTACGAAAAACTTCTCCAAAGGTGCCAATATGTGGCAAACCTGAAGGTCCATAACCAGTTTCAAATATTATCTCTTTTTTATCAGGAAACTCTTGTAATATCTTTTCTGCTTCTTGAAATGGCCAGTTTGTCATAGTTAGAGTTAAATTGGTTATCTTACCTAAAGTGCTATTCATTTCAATAGATTTTTAATTAATGATGTAGTATTAGTGTTAGAGCTATTAATTAGAAGATCAAGGGTATGTCCACAGGTAATATACAAACGGATCAATTATTTAAAGGTCTTACAAGACCTGCGATGCTTTTTGGTGTGAGTTATATGTTTGCAATATTAAACGTTTTAATTTGCATGCTAATTTTCATTAACACAAATGATCTTAGAGTAATTCTCCTGATGTTACCAGGGATACATGGACTTGGCTATATAGCTTCTGCAAAGGAACCGTTGTTTATTGAGTTATTTATGGTAAAATTGGGAAAATGCTCCAAATGTTTAAATCGGCTTTACCATGGAGCCAATTCTTATGACATTACTTGATGTTATGCAATGTTGAGATTTAGAGCTATTCAATCAAAGAATAAATCTATTCTAAGTAGGGAAGTTCACGCTGCTGAATTTATACCTTATTCTTGCTATTGGAATAGTACAACCTTGATAACAAAGCAGAATTGGTTAGTTAAATTTATAAAATTAAATGGCTTTGCGTTTGAAACGGCCGATGATGAAGACTTGGCGATACAAAATAATATCAGAAATCAGATGCTAAGAAGTATTTCATCTCCAGCATTTAGTTTATACTTTCATACCATCAGGCGTAAGAAGAATATCTTTTCTGATGAATTTGCAAGCCAGAGTTTACCAAATTTTTTTGCTAACCATGTAAATCTAAAATGGAGAGAAAAACACGCAACTAGGCAATCTTTTATTAATGATTTATACATTACGATTATTCGTAGGGCAGACACAAAGGGAGTAGAATTTTTATCACATCTACTGAAAAAATTTGGGCATGTAACTTCAAAACATGCTTGGGAAAGTGATATGCGTGATACCTATGAAGATTTAGAGGAAACGACAAATCGTATAGTAACAAGCCTTAGGAATTATTCGCCTAAAGTTCTTGGAGTAAAAGAAACTCCAAATGGACTGTTTTGTGAAATAATGGAATTTCTGTCTAGAATTGTAAATTGTGGCTTTGTTACAAATACGCTCTTTCCACTAAAAACTGAAATATCAAGATACTTACCAGTTCATAGGTTGTTTTTTGGCCATAAGATGATACAGGTTGTGACTCATAATGAAAGTAAATATGCTGGAATAGTTAGTATCAAAGAATATGGAAATAATACTTCTGCAGGAATGCTTGATTCTTTTTTACAACTTCCTTATGAATTTATTATCACGCAGTCTTTTCAATTTACAAATAGGCAAATGGCAATTGCGAAAATGCAGATACAGCAAAATCGTATGATACAATCTGCAGATAAAGCTATTTCTCAAATAGCAGAAATTTCTCATGCACTTGATGATGCAATGAGTGGTAAGATTGCGTTTGGTGCACACCATTTAACTATCTTATGTATAGAAAAAAGCCCTAAATCATTAGATAATGCTTTATCATTGGTTGAATCAGAGCTTTCTAATTGTGGTGTTTATCCTGTTCGTGAGAGGGTTAATCTAGAGCCAGCATTTTGGGCGCAAATTCCTGGTAATTTCGATTATATAGTAAGAAAAGGTACAATAAGTAGTCTTAATTTGGCCGGTTTTGCATCTCAACATAATTATCCTACTGGTAAAAAATTTAATAACCACTGGGGAGATGCTGTTACAGTTTTTGATACAACATCTGGTACTCCATTTTTCTTCAACTTTCATATAAGGGATGTTGGACATACTATGATAATTGGGCCAACAGGTGCTGGTAAAACTGTTTTAATGAATTTTTTATGTGCTCAAGCAATGAAATTTTCTCCAAGAATATTCTTTTTTGATAAAGATCGCGGTGCAGAAATTTTTTTAAGAGCACTTGGTGGTATCTATACTATAATAGAACCAAGAACTAAGACAAATTTTAATCCTCTACAACTTGATGATACTCCTGATAATAAAACATTTTTGATGGAATGGATAAAATCTTTAATTTTAGTGTACAACGATAAATTCACTTCAGAAGATATTGCTAGAATTAATGATGCAATTGAGGGAAATTTTAAATTAAAAAAAGAAGACAGATTTTTGAGAAATCTCGTACCATTTTTAGGACTTGCGGGCCCTGATACTCTAGCTGGAGCAATATCTATGTGGCATGATGATGGCTCTCATGCTGCAATATTTGACAATAAAGAAGATTTGCTAGATTTTTCAAAAGCAAGAGTGTTTGGCTTTGAAATGGCTAGCTTGCTAAAAGATCCTGTTGCTCTTGGGCCGGTCTTGATTTATTTGTTTCATAGGATTAGTATATCGCTTGATGGTACTCCATCTATTATTGTTCTTGATGAAGCATGGGCGTTAATAGATAATCCAGTTTTTGCACCTAAGATAAAAGACTGGTTGAAAGTGCTGAGAAAGTTAAATGCTTTTGTAGTTTTTGCTACTCAGAGTATTGAAGATGCAAGTAAAAGTGCTATTAGTGATACACTTGTACAGCAGACAGCAACACAAATTTTTTTGCCAAATCTGAAAGCTACTAGTGTCTATCGAGATGTTTTTATGTTAACTGAACGTGAGTACATACTGATCAAACACACAGATCCAAGTACTAGATTCTTTTTAGTAAAGCAGGGAGTTAATGCTGTAGTAGCTAGAATAGATCTGAAAGATTTGGAAGATGTGGTTAACATGTTATCTGGACGTGCAGAAAGTGTCCTATTGTTACATGATATACTGAAAGAAGTCGGAGATGATCCAAAGATGTGGTTGCCTGTGTTTTATCAAAAGGTGAAAAATGTTTAAAACTAAACTGTCATTACTATTAGTTGCGATATTTTTGTTAAATATAGATTATTTGCTCTCATATCCAGTGTTTGCAGATACAGTAAGTGGTACTGACAAAACGGAATTTGTTAGCAGATTTAATTCTACTGGCAGCTTTAGTCGTGCTTCTAATCCTGACTGTAAGGCGTTTGAAACAGCTGCAGCAGTTGCTGGGATAGCAATTGCTATTGGTGCAATATTTACTGGTATTGTTTTGATTGTCTCTTCTGCTGGTTTATTTACTGCTCTTGTTATCGTTGGAATGATAGCTGCAATTGTTGGAGTCTGGAAGGCAGTGGGGGGACTTATTGTTTGTCAGCATAGTTTTGTTAGACATCCAGTTGCACGTGATCAAGATGGAAAATATAAAAATTTTAAATTAAAACACGAAAAGACAGATTATAGTGCCTTGACAGATAAAAATTATCAAACAGAAGGCGAGTATTTTTCCGCGTTACAAGGAAAATCAGAGAAAGACGGAAAACAAACAGAAAAAGAGATTTTAAATTCTACTGACTGGAATGCTGATAGTGAACACTACTACTGGCCAAAAAATGGTGTGCAATATAGTGAATATATAGAAGTGTGTCATCGCAATCCTTTAACATTTGGCAACCTTTTTAAGACGAAGGACTTTGATTCCAGAGAGAAACCTGAACATATAGATTTTGACGTCAGAGAGAAAGACACTGGATATGTAGATGGGTCATGGAATCCGAAGGTTGATGGTGATCTGGAATGTAAAGTGCTTAAAGCTGGGCAGAGCAAGGACATACATGGATCGACATTCAGGGCAGTGAGAAAAATAGGTAGGTTATGTGTGGAATTGGCTGAAGTTAGGGCAGCTGGAACTGCTTGGCCGCAAGGAATTGATATAGGATGCACGGAATTACCACCTGACCCGATTGCTCCTATGTGTGAACAATCTGTGATATTATTTAAAAATAAAGATGGTGCAGGTGGTGAAGAAAGGAGTCCTATTGGCAAAGATGACGATTATAAAACTCTTATCAGAAAAAAAGAAAAAGAAGGAAAAATTTTTGTAGGTTATGACAATAGAAGCTGTTTTAGCTCGTATGTCTCTGAAGCTTGCTACAATCAAGCGGGAAGTAAGTCATTATCTCCTATTCCCATAACTTCTATGATAGTGCAATGTATTAAGGAGTCGTTAGATAATTTAGTTGCAGGTATCGATTCAAGTGGTGAGCTACTGAAAGACAAGAATGGGAATAATAAAGGCAGTTTCTTGTCTGTGGCACAGAAAAAGCTAAAAAACACCGTAACTGCTGTCCTAGTTTTGGCTTTAATACTGTTCTCTATAAAAGCCATGTCTGGTGGAGTGCGTAGTCCACAAGAAATGTACATGTTGATTATTAAATTCGCTTTAGTGATTTACTTTACGACAGGCAGCACTATGTCTCATTATTACGGGGAATTAACAAAGCTTTCAAATGGTTTGTCAGAGATAGTGCTTAAAGCGTCATCTGAAAGTAAAAATATATGTAATTATGAGTCAGGTACAGATTATGAATACGATCGCGCAGGAAAGAGGGTATCCTACAGTTATCTTGCACCTTGGGATAGGCTTGATTGCAGAATTTTATTTTATTTAGGTGCCCCTTTAGATGGAATTGGTGGCAAAATTGGTACTGGAGGTGTTGCAACGTTAGCGGTTTTGCTTGGCGCTGCTCCTATCTTGTTAGTTGCAGGTTCGGTGATTGGTATTATTTTCGCTGGTGGACAGATCTTAGTAGCTCTTGTCTGTATATTTATGGCCATTTTGATGATGATGGTTATTTTGTGGATGTGCTATGTATTTATCTTATCTTTAGTTGCGCTTAGTGTAATTATCATCTTATCGCCTTTATTCATTCCTATGGTTTTGTTTCAACATACTAAGGGATATTTTGATGGTTGGCTAAAAGAGTTAATTACCTACAGTTTATACCCAGTTATCCTTTTTGCGTTTTTATCCTTTATGTTCATAGCATGTGATAAAATCTATTTTAAAAATTTAAATTTTAAACTAGACGAGTCATATAAAAATGAACAACCAGACAAGTCATATGAAGAGAAACAAGCAGAAATCTCATATAGTAAGAAAAAACAGTGGTTTAAGTTGAAAGATGGGGAATGTGATAAAAATGAAACTACTCTCGCATGTATGATGCAAAATTATAGCTTTAAAAAGAGCAGCATACTTGGTCTATTCGACTTTACATACATGGAGTTTGGCAGCTCTCTAATCGGAGAATTATTAAAATTGTGTTTAGTATTATTCCTCTTTTACCACTTTTTAAACGTTCTTCCCGGCATGGCTGCTGAGCTTGCTGGTAATCACAGAGCAGCACTTGGTTCAGGTAGCACTCCTGCACAAATGGTGAATAAAGCTTTATCTGCTGCCAAAGCTGCTGCTGGAGGTGCTGGTCAAGTTGCTGCTGCGGCTGTAAATAAGGCAAGAGGGGCTATTGGAGGAGGTGGAGATGATAATAAGGGATCGGGATCTTCCTCTAGTGAATCTATAAAATCAGGTGGAGAGTGAGCGCAGGTGAGTAACAGATGTTTGGACATTTGAGCAACCAAAATTTGGTTAAGCTATGCATAAGTTTTGTGATACTCTTTTTATTATCTGGGTGCGGGTGTATTAAGCCAGAAGATTCATCAGGCTTGCGTGAGAAATTGGATATAGTGTCAACAGAGCAGAAATGGGTTGATTCTGGAGTCTATATTTCGGATAAAATAAAAGTAACAGAGATTAATATAGTACCTAATAAGGTTAATTTTTGTTCGCAATATAAAGATTTTGCAATTGAACCTGGAGTAAGAAACGTTACATTACCGTTTGCGCTTAAAGCTGGCGATGCGATAAGCTTTAGTGTTGTTGGAAGTAAAATGTGTAAAAACAATAATGGCATGGTCACCTGCAAAAAAATTGACGAAAATTGCGGTGAAGGGGAAAAGGAGTATTTTTCACATGTTTTAAATCAAGAGAAGTGTCAAGGTGAAATATGTCCTAATAAATATGAAATAGGCAATGCACAATGGTTAAATGGAAAAGAGTACTGGTCTTCAGAATTAGATCAAAGTGAAAGAGAGGAAATTAGAAATGTCATCGACTCTATAAAACAGCAAGGGGAAAATGTAGACTGTAGCAAGTTTTCAGAGAGCAGTGCAAGTAAGATAGATACGCGCATTTTAAATTTACTCTGTGGACGTATATGTAAATTTTCTTTCGGCAGCGGAGAAAAAGGTTGCGTATATATTGAATACAATAGTATAGAAGGTGAGATATTCAATACTTTAAATTCTAGAGGTGAATCTGTTATTGCTGAAATTATTGATAACGTATTAAAGGAAAAACGGGTAAAAACTGGCATTACACTATTACGTGTTCGCATGGATAATGAGGAATTTGAACACATTCCAGGTGGTGGTTTATGTACTAGTTGTGATCATAAGATGGAGAATGACCATCAAATACCAAGTTTAACTTTTAGTCTATGTAGCAGAAATGACAAGAGCTGCTACAATACAAATGACAAAGGCGGGTTCAACATAAGAGTAACGAAGAACCATAGTCTGGAAAATAGCTTGTATATAAGTGTTTCTGATAAATTTCCTGATCGTGAGCCCGATGAAACCCAGGGAGATATACCTGTCGACATTAGCAAAGTTTATGATACTGAGTATATGGAAGGCTTAAAAGAAAAGTTAAAAGACAAAAGTGGCACCATATATTACGGAATAAGAGACCATGGCTGCGATTATAAGAATGAAGGTCAATTTAGTATTAACCTAACAACTAAAGAGCCACCTGTAAGAACTTTTAGTGCGATATATAATTTTTTTGATGAAAAAGTAAAAACTGCATTTTTCGGTTCTAGCTACAAAGACACTAACGCGATTCACTCTCCTGTGAAGTCTCTTTATCAAAGTTTTGTAGCATCAAATAGAACAAATACCATCAGATCTACAATAGTGTCGTTATTAGTATTGTATATAGTTTTATACACCCTTTATTACTTTTTTGGATTATCTCATGCTTCTATATATGAATTTTTAATTATATGTGTAAAGATAGGAGTTATTACCCAATTGCTGAACGATAACAGTTGGAGTTTTTTTTATAACAATGCATTTTCTATTTTTGTTAATGCTCCAAAACAGTTAATAGAAATAGCAAATTTCAGAGGTACAACATCAAATGTTTTTGAATTTCTTGATTTACCGCTCAATAGGTTTTTATCAGCACACTCAGTGTTACTAATAGTATCTCTTATATTCTCCGGTCCTTTGGGTATTGTATCGTTTTGCTTGGTGATTTGGGGTTTGATAACAGTGAGCTTATCGATGTTTAACGCCTTATTTTCTTTTATCACATCTATAGCAATAGTTGCATTATTGCTTTCCTTGGCGCCTCTTTTTATTATTTGCCTTCTATTTGGATATACTAGACAGATGTTTCACAATTGGGTCAAAAATTTAGCAAGATTTGCAATTCATCCGGTAGTGCTTTTAATTTTTATATCATTAATAAGCCAGGTTATGGATTATATTGTGTATTCGGTCTTTAATTTTGAGGTCTGTCCTACATGTATACTTAATCTTAACTTAAAGATTTTTAATCCTTGTATTATTTATGGTTATGCTTCCAAACATGCACCTAACATCACAGCTATGATGGCTTTTGTGATTTTGGGACATGCTATGAAAGCTTTAGTTGAGGCATCTTCAACAATATCTGATTCGTTGTTTGGTGTTTATGTAGCAAGCGAACCAGGAAGGCAATATCAGCAAAGCTTAATGGGAACAGTAGGTTTAGATGAACAAAGTATCCAAAGAAGAGAAGGTCAGCAATCTGGTACACCAAGTCGAAGACCTCAAATACCACAATCAGCTCAAAGATCAGCACCTAAAATACCGACAAACACAGGAAATCAATGATGAGCAGAAAATCATTATTATTGATACTATGTCTTGTAATTACTGGCTGCACAATGGATTGTGTTGAACCTGGGTTGCAGAGCAGAAATACTAGTGTCAGTATAGATGTTCCAGTTCGTGAAGCTGGCGAAGGAGTTAAAATTCATTGGGTTGATTCTGGTCAAGTAATTAGTCAAGGTGAGAAAATCAAATTTACTCTCGGTGGATCAGTAAATTTTTGTCCTCTTCAAGAAGGAAAAAATCCAAAGAAAGTACTTGTGCCTGCTGTATTTTGTGCTGATGATTCAATACCAAATTACAGTAATAAGTTAACTGATAATGCTAGTCTTGATGAACGAGAAATATGTGGGGACATAGGCTTTGGAAATAATGAATTCTATAGCAATAGACGTTATGTAGATACTGGAATTAAAGCAAATCCTGGTGATAAGTTAAGCTTTAGCTTAGTTCCCAGAGAGATAACGATTGATTATGACAATCCACAAGGAAAAGGTATCAGTTTTGATGATAATTGCTATAGAACTGAAAAAGGGGATGAAAAAGACAGAGCTACAATAAGAGACATGCTAAACGGAGGAAAGTTCTTTTGTGGAGAAAGTGGTAAAAGAACTGTAGTAGAATTTCCGTCGCTTAGCAAAGAAAAAATGAAGAAAAGAAGAGTATTAGTTGGTAACGGCTACACTCCATACGATAATAAAGTACATTTTAATAAGGGTTATATTAAAGATGAAAGTCCATGGATGAATAGTGCATTGTTAGATCTACGACGAACTAAAATAGGACTGAATGAATTATGTAATGGGAAAAGGTGTGATTTTAATGAGCTGAACAAGTACAGTTCTTATGAACTTAATTGTTACTATCAGAACGTATGTTACAATAAAGAGGGTATTGGGATAGGTGCAGAAGGAAAACGAAATTGTGTGTCTTCTGTCAGGTATGATAATTATGATAAAGGAAATAAATGTGACATGTATTCTCATCTTAAGGGCATTGAGGATGAATTAAAAAAGATTGAAGAAAATAAAGGAGATTCTAAGCAAATTGACATTAATTTAATGTCAAATTCTAAATTAAACTTCAAAGAGGACAGAGAAGATATTTCCTGGGCCGAAGCTCTTGTTGCAAAAATTGGCGATCTTGATGATCAGGATACTGCTAAAGGTATTCAATGTTTTCCAAATGAGAAAGGTGCGGAAGGAGATAATGTATGTTCACAGATTAATTATAAATTTGAAGATTACTCTCTGAGATTAAATCATGACTATACAGTTAATGACAGTATAAATTCTGAAAATAGTCTGATGCTTGCTATTGCGGATTATGGTTACTATGGTGCTAACAGGGGAGGGTATCATGTTGAAGTGACTAGATCATGTGAATATATTAATGGCGAAAAACTGTATGTGTATTTGGGTGATGATCTACCTAAAGATTTGCATGGTGTAGGAACTGATAATTTTAAAGTAGTAGGAGTAAGAACAGCAAAAGATGAGTATAAGATATTAGATGTAATAGAAGGCAAACACTTTCAGGATGGAGAATCTAAAAAGATATATTTCGGTATCGATGTAAGTAATGTGGAGAAAGATGATATTACGGATAAAAACGGCAAATATTATGAAGATAACAAATACACAGTAAATTTCTTTTTAAAAAGAAAAATAAACGATTTTATTTCATCCACTGTAAACAAGATTTTTGATTTCATAACAGACGGGAGTGAAGACGGAATTAAAATTCCATATGAAGGATATAGAAAAGGGCTTCTACAAGGAGTAAGAGCTTTACTTATTCTATACGTTATATTTACTGTTGTTGGCTATATGCTTGGAACAATACAGCTAAGTAAATTCGATTTTATTATAAGAATGTTCAAAATAGCATTTATAGCTTTTGCTTTTAGCGATAAAAGCTGGGAATTCTTTGGTACAACTTTGTCTGGGCTTTTTGTTGATGGTAGCATTTATTTAGTTGATAGTTTTTCTGGCTATATAGGAGAAGGAGGTAAAAAATTTGCATTCTTAGATTTAACAGCGGGAGTATTATTTACAGGAGAAACATGGCTGAAATTTTTGTCTTTAATGCTATCAGGACCTTTTGGCTTTATTGCATTTTTGGCAATACTTTATGCTACTTTTGTGTTTTTAAGATGCATTATTAGTGCTACGTTTAAGTATGTAATATCTACTGTTTTAGTGGCATTTTTATTGTCATTAGCACCTCTATTTATCGTATTTATTCTATTTCAACAAACTAAAACATTATTTGATAATTGGATAAAAACGCTGGCTCATGTTTCATTGCAACCAGTCATTTTATTTTCATCCTTGTCTCTTTTAAACCAGTTAATGTATTCAGTTCTATACAACCTCACAAATTTTTCTGCATGCTATCAATGCTTAATTAGTGTAAATTTTTTATCGTATGATCTGTGTCTTATGAAATCAATATTACCTCTTGGGTATAGTCCTGGTACTAGTGTTGATGTTGCGTTCAGTACTGGAGAAAGGGCTGGTGGGCACTTTGCAGCATTACCTATAGATCTAATCCAGGCATTTATATATCTCATCATTGCTAGTGCAATGGAAGCTTTTGTTTCTATATCAGAAACTATGGCGCAGGCGTTGTTCAGCTCTGGTTATGGAGTTGCTCAAAGTGTTAGTCATATTTCTAGGAGCGCATCACAAGCTATGCTGTCAACTGTTGGCCTTGATGATAGAACCCAAAATATGATACATAACATCAAGCAGGGAATGAGTAAAGATCGTAGCAAAATTGAAGCTAAATTGCCTGATACACCAAAGCAAGCAGATGGGAAAGCGAGTACTGGTAGAGAAATGAGCAAATCTGAAACACTAAGCCAGCCAGATAAGCAAAAGGATTCTGATAAAACAAAAGGACAAGTCAAGGAAGATTGATGAGATATATGGAGTAACTAATTAAAAAGATATTTGAAGTAAGGTTTTAGAAATTTATTCTGTATTGGAAAAAGTTTAGGTATGCAATCACGCTTAGGCAAATGTTGGTTTAGGTTATTAATTTTGGTAATCTGTGTTCTGGTTACAGGTTGTAGTAAGAATGATATGCCTTTTCCAAGATGTATATCTGCTGATTATTTTGGTCCTGAACCCATTTCAATTGGTGCTCATTTTTCAAGAGATCATGATGCTTTTGTTCCAGAAGATAGAGAAATTATTGATCCTAATACTGGCGAAATTAATTATGGTTTTCACTCTAATCAACTGGTGAAGTGGAAAGATACTGGATTTGAAACCAATGGAGATAGTTTAGTAGTACGAGTAAATGGTGCATGGACATCTTGGAGCAATAGTAATAAGAAGGAATCTCAAAATAGTTATAGTTTGGAAAGTTTGGAGCAGTTAAAATATGCAACCAAATTTGAAAGAGGGGAAGGTGACAACAGTCTGCCTGACTTTCACTTGGTTTGTAATGATTATAAACCTAGCATACAAAAATTTTCAAGTAAGCCTAATGCAAGTTGCACTGTAAATTGCAAATGCATTAATGAAGATGATAGCGCAAATACAGTATCACGTGGTGCTCCATGTTGGTTTACTAACGGCCATGGTGCTTATCTTTTATTTAAAAGGCCTAGCGATTCTAGTCCTAACGAAAATTTAAAATCCATGCGTAACCCTGAGTCTCCTACTGTACATCTAGGTTACAATTCCGTAGCGGAAGATGGAAGTGGGCTTTTTACTTTAGACAGAGATAACACCACATTACAGGACAGGAATTGTAATACGGTGAGGTTAGAAAAAGGATGGAAAATATATGTAAAGATATTAGATAGATATTATCTAGATAATGCAGGTGGCTACTCTTTTGAATTTTTGAGCGGAGTGCAGAAACCAAGTAACTTTGGATTTTTTGATTACGTTTATAACTATCTAAAATGTGTATTATTGATTAACGAAAATTGTAAAAAGCATTTTGATAGCAATGATCCTGCAGCTGCACAGGCGATGTTCGAAAATATAGCTGAAAAAAGTACGAGCTTTCACAATTTTGTTCTTTCCTTGCTTGTTCTATTTGTAATGATTTCATCGCTTCTTTATCTTTTTGGCATGATACAAGAAACTAAGCATGATATGCTCATCAGAATGATGAAAATCACTCTAGTAATAGTGCTTATATCTCCTGGAAGTTTTAGATTTTTCTATGATCATTTTCTTGTTTTATTTGTTAAAGGTCTTGAACAATTGATAAGTATAATTACTAATTTTGCTCCCAACATGAACACCGGAGGTAATTCAAACGTTGCTCAAGGAAATGAAGCTAAATTGTTTAGCTTCATGGAGGATATGTTTAATAAGTTTTTTGCTTACTCTGTTTGGAAAAAGTTTGCAGCATTTTTACATTATCAAATGTGGGCAAGTCTCCTTATGGTACCGGCAATTTTTATAGGGATTGTCTTATATTTCCTGCTGTGTATGTATGCTTACATAATATTCCTTTCTGGTTTTATGGGTATAGCTTTTCTTGTAGCTATAATGCCGCTATTCCTAATCTCTATTTTATTTTCACCACTGAAAAGTCTATTTGAGGGTTGGATAAAATTCTGTATTAGTTTCTGTTTGCAATCAATTATGATATTTACCCTGCTGTCATTACTTGCTGCGATGATAATGAATACCTTTTATAAACAGTTAGGCTTTACTGTGTGCTATAATAAATGGCTTGAAATAAAGTTATGTGCTCCAAAATGGGTATTTGGTGGTTTTTGTATAATTGATAAAGAATACTTTAGCTGGACTCCAGGGCAAATTTTTGTACCTTACACTATCGGAGAAGCTTCTCCACTTAACATAGATAAAAGCATAGAAGGCATAGAAAAGATAAGCAGAGAAGGTGGTACAATAAAGTTTACTGGTGGCGCTGGGTATATTCCTCTTCCACCTGATTACATTGAAAAAGGTTTTCGTTATATAGATTACCCTTTCTTCAATCCAATTCCTGGCACTAAAAATAATCCAGCAGACCATTATATAGCAGAGAGTGATATGGTAGTAGATAATAGCTGTAGTGCGAAAGATTTAGTGCGTTTAACAAATAGTTTATCCCATGCGTCAGAAAAGGCTGATATCTTATTGTTGATCAATAGTATAGATAGAAAAATAGATATAGACAGTAAAATAAGGAGATTTTACTGCAGGTCAGTAGATAAGAAATGCAGCAATTATCTGGAAATGATACATGATTACAGGAAAGGTATCATTCGATCGAATTTAAAAAGCGAAATAAGGTCTTTAGTGGAAAAGGTGATTAAAAGTGATAAAAGCTGTAAATTAGAGAATTTCTCTGACTTAAATAAAGATTATCAAGAAAATAGTGATTACCAAAGGGTGCAAGACATACAGAGAGGTTATTTAATCAACGCAGGAGAGATCTTTGTATTGTTCTTGCTTTCGTTTTTGATGTTTTCTTTGAAGGAGTTTGTACAACAGATGGGCTCAAGCATTGCCGGTGGTGGATACAGTGTTTACAATATATCTAGTATGTATCAAGCATCACCTTTAGCTAGTGTTACAGATGGATTAAAGCAACAGTGGCAGAACTTTGCTGGTGGAAAGTTAGAGTCTTTAGGCAGTTGGGTTACTCATTTACCAGACAGATTAGCTGAAGATGCGGCTAATCTGCTAGGTAGAATACCAAGAGTTGGAGGAGTGCTGAAATATGCTATTGATGTACCGCGTAAGCTTGTAGGTGCTACTATTGAAGCAACAAAATTTGCAACATCACCTAAAAATGATGTTGATAAGCTTGAGGAAAAAATCTACAGGGCGTTTGGAATTGATAAAGAAGATATTGCACATAGAAGAATTGATAAATATTTAGAATATTATAAAGGATATGTAGGATCACATTTGGGCTATACAATAGAAGATGCTATGAAGTTTACTTGGGAACATGGTCTCGACTCTATAGGAATTAACCCTGCTACAGGAGAAAAGGATGGTTACCAGCATAATCTACTCTATAGAGCAAAAACATATAGACGGGAATTTCTTGAGAAGCTTCATGATTACACTATCGGCCGTAAGAGAGAACCAGAAAAAGACAATCCTGATCAATCAAATAAGGTAGAACGAAATTTAGGCACGGAACCAGAAAATTTAAAAAACACTACAGAAGCTATAGAAAGACGTGCCGAAAGAGCTAGAAAAAAAGAAGAAAGAGATCAGGAAGACAAAAGTTATGATACCTCATCACTTTTTGGAGAAGACAGAGAACGTGAGGGTAGTGAAAGAGCTGATAGCAGAGGTGATAATGACGAGGAATCTTAATTTTAAAGGACTAAGTTATTATGGTCTTCAGCAAGACGAAGATGGTAATATCAAGTTAAACGATTACAATGATGTTTTAAATGCGCGCAGAGCGAGGGTAGATTTGTTACTAGATAGCACTAAGCAAGGTGATGTTAGTCTTTCAAAGCTAAATAAAGCTCTGAATGAGAGACTTATAGATGATAAAGGGCTATCGTCAGAATTTGACAAAGAAGACAAAGAAATTGCACAGAAGGAGCTTAAGATGTTCTCTATTTTAGACGATCTTGATAATCTTGCAAACATTGAAAGTGAAGATCTATTAGAGGTTAGTTTGTTACTATCAGATCTTAGTTTTATAGAGAGAAATATTGTGTTGAATGCCGATCAGAGTTCTGATCTAATAGGGTTCAAAAGTCTATTTATAGAAAAAAAAGCATCTGGTGAGGAATATAGTGATGAAGAGTGTCACAATTTCCTCGATAGTATAGAGAAAATCAATACTTTAATTAAGTTAGAGTTAGAAAGTAGAATTGAAGGGATGGGTCATGATGAAAAAAACAACCATGATGATTTACAAGACGAGATTGGTCGTGCAATCAGTATAGAAAATAAATCAAAGAAAAGCGATTGATCTTGCGTTCCTCCACAAGCAACCTTCTTTCTATTAGACTGCTGAAGCTATGTTGACATTAAATGTGTATTATAAATAATTAGTTAACTTCGAACTTGTTTTATATGTTACGTGTTATTGCGGGTAAATATCGTGGAAGAAAAATAACTACAGGCAAGAATTTAGCTGCACGGCCCACTATGAGTATTGTCCGAGAAGCAATATTTAGTATACTTTCTTCAAGAAAACCTATTTATAACCTAAATGTACTTGATTTATTCTGCGGAAGTGGCTCTTTTTCATTTGAAGCACTTTCTCGAGGTGCTAAACATGCATTCATGGTAGATTCAGATTATTACAATTTGCAACTGCCTAAAAAAACAGCAGAAGATTTTGGAATTACGAACGATATCACGCTAATTTGTTGCAATGCTAACGGATTACCAAGACCTATTTCAAAGTGCGATATAGTTTTTATGGACCCACCTTATAATAGTAATCTAGTTAACTCAACTTTAGACAGGCTAGCTCACTCAGGCTGGTTAAATGATGATGCATTAATAATTCTAGAGATTAGGAAGAACGAAAATTTTGAGTGCAATAAAAACTTCAGTGTAATTTTGGAGCGTACCTACGGTATTGCAAAAATAATTTTTCTTTCTCTATCAACTTAAACTTGTGTAGGCTTTTCATTGACGAGTTTCAGTTCTATTTTCGTCAAATTTCTGGAGATACGACTTTTACGGTAGTCTCCTAGGTTAAAATTTTTATTAAATTCACCTTTCAACAAATATTCATGTGCTTCTTCAATAAACTGCTCCTCCTCTTCTTCATGTCTTGTTGCATTATCGTTATCTTTACGGCAAACTCAACAACCATCACCTACAAGGTGAAGGGTTAAATTTCAATCAATTTGAAATTGATCATTGTCATGAAGTGGCT
>NODE_14_length_17658_cov_28.962232
GTCATCATTACAAAATTACTTATATTTTTGGTCGAATTTTAACTCCTATTTCCTTAACTTAATGGCAGTGATACTATCTTCCCCTTTAACATCAACATTAGCACCTTTACTTAAAAGCAACGTGATAACTTCTTTACTACCTTTTTCAACAGCAAAGTGCAGTGGTGCATAACCTTTTTTCCATGTTGAAGTACACACACAATTAACATAAGCTCCATATTTTAAAAGATGCTCAACAATCTGTAAATACTCTCTCTCAGCTGCAATATGAAGAGGAGTTATACCATCATTGCTTTTGACGTTAATGTTAGCTCCACGATTTAAAAGTAGTTCAGTAATTTCCATTTTCTTATTTTCAATCGCATTGTGAAGCGGAGTTCTGCCATACTGATTTTTAGCATCAATGTTAGCACCTCTGTCTAGAAGCATCTTAACAATTTCTATGTCACCATTTATAGCAGCAAAATGAAGTGGAGTATTAGAAGGTTTTTTGTTTTTGCTGTTAACTTTAGAACCGTTTGTTAAAAGTAGTTTAGTAACCGCTGTATGTTTATTCTCAATAGCATCACGAAGTAAAACATATCCTTCTGACCATGCTTGTGAATAAGATAGTCCAAAAGAATTAATTAACTCCCTTGCTCTTTCTAGTCTTCCTTCACGAACTGCAGAAATTAAACTGTAGCTTGTATTATCATTGCCTAGCATAACTACTTACCCTCCAGATTATAACATTTTCCTTATATTAATATAATCATAAATAGATGATATATTATCCACAGTATATAATATAAGTCAAACTAGTTTAAACATAATATTTTTACTATCTTGCAGTGTTTTAGTTTCTGTAATAAATCCAGGTGTTTACATACACTCTCCTTTAACGCAATAAATATGTCTAATAGAATAAAATGGTAAACTTGTAGCTGTGATGTGGAGTATAAAGTAGCCCATGTACCAAAAATTTGTACTTTTTTCTACATCTACTTTCCCTTAATTTGACTCTATGGCTTGCTGAAACTCAGATATTGTAACTGATTTAAGTATAATATAACATTAACTTAGGTTATATATAAATATTTCAATAGTATTATTCAAAGTTTCAAACTTTTAACCCCACTTTCTATATTGACGTCTTGTAAATTTTGATCTGGCTTTTTTAGCATTTCTAACAATTTATCCGCAACATTCTTATGTCCATTAGCTATAGCAACTTGCAATAATGTATTCCCTTGATTATTACGAGCGCTCGTTACAGCTAAAAATTCATCTTGCTTTACTACCCTTAGCTTGTTGATAATTTCAACATTACCTTTTTTTATACCTTCAAACAATTCTTCAACTAATTTCAGGAGGTTAGCAACTTTATGATCTTTGGAAAGATTAATAGGTGTTTTGCCTTCTTTATTCTCAATGTTGTAAGTTGCACCATGTTTTAATAAAGATTTTACAACTTCTAAGAAGCCATTTTTAACAGCAACATGAAGTGATGTAGTACCACCAGAAGTTGTTCTAGCATTAATAAAGTCATTTAATTCATCACGACTTACATATTGTAATAAAACTTCAACAACTTCTCTGTAACCTTTGGAAGAAGCTATATGTAATGGCGTATTGCCCTTGTTAGTAATTTGAGCAACTTCAGCTCCATTTTTTAATAAGGTACTTACAACATCTATGTTGCCGTTGTTAACAGCATGGTGTAATGGTGTTCTTCCATCGGTATCTTTGAAGTTAACAATTACCCCTCTTTTGATGCAATTCTCAACCGCTAAAGGATTGTCATTTTCTATGGCCTCAAGTAACTTTTCAGAAAAAGCAGACTGTAACCTCTGATTGATTGACTCTAAAAACCTTTTTACAGGAATGTCAATATTAAGTTCAACCATTTCTATGAACGATCTTACATCTTTCTTTAACTCACTATGCAATAACTTATAATATTTTGTACCTTGCCCTTTGGAAACGAAGCATTCAGCCTTCCCACCGTAAGCTTCATCTGTATACCCTGACGTTATGTGTTTTGGATCAAATTCTAGTGCTACTAGCATATCATTTACTGACTGTATGCTTTTATTATTTATCGAACCAGGTACACAATCTTTGTATACCTCAACTAAGTGATATGCATTTCCTAGGTAATAAGAACCTTCCTTAAGAGTTTTCCAAGGAGAAGTATTCTTTTCTGAACTATATGGTTGCGACATGCTACGCAACATAGGAAGGTAAAGCTCAGAAAAACGGATATGCACCTCTGTAGCACTTTTAAGCTTCTCAAGTTGATCCAACTCACATTCAGGGCTAAACTGTGATTGAACTTGATCTGGCTCCTTCAGCATTTTTAACAATTTAGTTGCAATATTCTTATGTTTATTGGCTATAGCAACTTGCAATAATGTATTCCCTTGATTATTACGAGCATTTGTTACAGCTATAAACTCATCAGGTTTTACTGCTTTAAGCTTGCTGATAATTTCAACATTACCTTTTTTTGCATCTCCAAACAATTCTTCAATTAATTTCAGTAGGTTAGTAACTTTTTGGTCCTTAGAAAGATCAATAGGTATTTTACCTTCTTTGTTCTCAATGTTATAAGCTGCACCATGTTTTAATAAAGATTTTACAACTTCCAAGGAGCCACCTTTAGCTGCAACATGAAGTGATGTAGTACCACTAGAAGTAGTTTTAGCATTAACAAAGTCATTTAATTTATCACGACTGATATGTTGTAACAGAACCTCAACAATTTCTTTGTAACATTTGGAAGTAGCAGTGTGTAATGGTGTATTACCTTTATTAGTAACTTGACTAACGTTAGCTCCATTTGTTAGTAAGATGTTTACAATATCTATGTGTCCATTGCTAACAGCGTAATGCAACGGTGTTCTTCCATCAATATCTTTATCGTTGGCATCAGCTCCATCTTTTAACAGACGCTGAACAGTTTGTATATCACCTTTACTAGCAGCAATGTTGATATCTTTCTGCAGATGCTGGAGAACCTCTGATGCTTCGCTACCCTCAAGCTTAAATCTAAAATTAATCATCTCTATCTTTTTTAAAATATCTAAAACACTCGGATGACTTGGTCCAAAAACAGCTTTTCTTTGATCTAAACTTTCTCTGTAGACTTTAAGTGCGCTGATCCATTTCCCTTGAGCAAAAAGTACATTTGCTATGTTGTATTGAGTATTCAAGGTTTCTGGGTGATTTTGTTGTAAAGCTTTTTTCTGGATATTTAAAACCTCTTGAAAAGCTTTCAAGGCTTCATGATATTTATTTTGATTGAAGAGTACCCCAGCAATGTTATGTAACGTTCTCAAGGTATCAGCATGATTAATACCTAAAATTATTTTCTTCTTTTCAAAAACCTCTTTATAGATTTTTAAGGACTCTTCGTATTTACCTTGGTTAGCTAGTACCATTGCTATATTATTTTTGGCACTCACAGTGGCTAGATCATGTGTACCTAGTGTTTCTTTCCTCTTTTCAAAAACTGCCCTATTGATATTTAACGCTTCTTCATATTTTCCCTGTTTATCTAATACTAATGCCATGTGAAACTGAGTATTTAAGGTATCTGAATGATTTGACCCTAGTATTTCCTTTTGTCTCTGATAGACTTCTTGATAAATATTAAAAGCTTCTTCATCTTTCCCCTGTCTATGCAGCACTAAAGCGATTGTACTTCTTGTACTTAAAGTATCCTTATCGTTTAAACCCAGCATTTCTTTTTGTTTCTGAAAAATCTCTTTAAGCATATTTAAAGCTTCTTGGTAAATTCCTTGCTTATATAGCACTTTGGCTATATATGTCTGAATATCTAAAGTACCAGGATTGTCTGGTCCTAGTATTTCTTTTCTTCTTTCAAATGCGCTTCTGAAAATACTTAAGGCTTTTTGGTAATTGCCTTGATTCAAGAGCACTAAAGCTGTATCAATCTGAGCGGATACGTCACTTTGCGATATCTGCTTCAACTGCTCGACTTTTGAAAAGTTACTATGTACTGCAGCAACTACTAACGTTTTGTTCTCTCTATTACGAGCACTCATCACTGCTTTTACTGTATCAATATCCTTTATCTTATTTAGGTCATTAATAACTTGAGCATTACCATCTTTAACCTTTTTAAATGATTCACTGACTAGTTTAAATAAGCTAGTTATACTTTTATCCACAGTAAAATCTGATGGTGTTTTCCCACTGTCAGAGACAGCATTGTATACTGCACCATTAGACAATAGGGCCTTTACAACTTTTAAGTGAGAGAACTTAGCAGCATAATGCAGAGGAGTAAACCCCTTGTTACCAACCACATTAGGATTAGCTTTATTTTGTAATAGAATATTGACAACTCCATCATAGCCCTTCCATGCAGCATAATATAATGGTGTTACACTATCAGCATTTTTGGCATTAACAAACGCTCCTGCTTTAATGTAATTCTCAACCTCTGAAGAGCTATTACGTTTTACAGCCTCAAATAATTTCTCAGTTGATGCTAATAGATTGATAACGTCTTTATCGTTAGTCATTTCTAATGGTCTTCTACAAAGCTTGTCAACAGCGTTATAAACTGCACCATTTTTTAATAAAACTTCAATAACGTCTTTATAACCAAAATTAGCAGCAATATGCATAGGGGTTAAGCCATTAGTATCTTTAGCATTAACGTCAGCACCTTGTGCTATCAAATACTTTACAACTTCTAACCGACCTTTCATTGCAGCATAGTGTAGTAATGTCTGGTTAGCTGTACCAAGCTCATTAATACTCAACCCCTTGCTAAGGAAAAACTCTACGGTATCTTTATAACCTTCTCTAGCTGCAATGTGTATAGGCTTTGAGCCAGAGGCATTTTTAGCATTAATATTAGACCCTTCATCTACTAGACATTTTACCATTTCCAAGTTACTTTCCTGTGAAGCAATGTGCAGTATAGTCCAATCATCATTGCCTTTAGCATTCATATCTACTTTTTTATACTGCAGTAACATTTTAACCACTTGCAAATGACCATGTGACACTGCTAATTCTAAAGATGTTCTACTCTTATTGTCTTTAACATTAGTTTTTGCTCCATTACTTAATAGGACTTCAACAACATTATCATGGCCGTGTCCTGCAGCTATATGTAGCGGAGCACCTTCAACATTTACAATGTTAACATTAGCCCTATTTGCTATCAAAGTTTCAGCAATTTCCCCATGACCTTCTTGTGCTGCAAGATATAACGGTGTTGTACCATTAATAGTCATAGCATCAACATTAGCTCCTTTTGTTATCAGAGCATTTACTATCTCCTTATGACCTCTTTTAGCAGCCAAATGCAATAGTGTAGTATTTTCAGGACCTTTTGTGTTAACATAAGCTTTATTTCTTAGCAAAATCTCTACAATATCTCTGTAGCCAGCAAGAACTGCGAGTAATAAAGGTTCACCACCTTCTACATTAACACTAGCTCCATTTGCTATAAGAACTTCAACGATTTCCTTATGATTATATTTAATAGCAGAAAGCAATGGTGTTAGGTTATTGCTCTTAACATTAACATTGGCTCCATTTGCTACCAGAATCTCAACGATTTCCTTATGACCTGCTTCCACAGCTACATGTAATGGTGTACTGCCTGCAATACCTTCCGCGTTAACTTTAGCTTTATTTTTTATTAAAAGATTAACAACGTCTTTATGGTCTTCTACAACAGCTGCATGTAACGGTGTAAGACCATAATTAGCTTTAGCATTTACTTCAGCTTTATTTTTTATTAGGAAAACAACAGCATCTCCACGGCCATTTAGAGCAGCTGAATGTAATGGTGTCATACCATCATTAGTTCTAGCATCGACTTCAGCTTTATTTTTTATCAAGAGATCAATAACATCTTTGCTACCGTTCATAGCAGCTGCATGTAATGGTGTACTACCCTTAATGTCTTGAGCTCTAACTTCAGCTTTATTTCTTATTAGGAGTTCAATAATATCTTTGTAACCTTTCAGAGCAGCTACATGTAATGGTGTTAGATTATTATTGGCTTTATCATTGATTTCTACTCCATTTTTTATTAAAAGCTCAGCAACTGCCTTATGACCACTCTCTGCTGCATAGTGTAATGGCGTAGCATTATTTTTATCTTTAGCGCGAATGTTAACCCCATGCTCAAGAAGAGCAACAACTATCTTCAAGTGGCCACTCTGCACTGCAAAATGTAGTGGGGTTATACCTTCCACAGTGGCAATACTAGCATTTGCCTTATTTGTCAGTAAAGCCTTAACAATTTTCTCATGTCCATCTTTTGCTGCGTAGTGCAAAGGTGTGTTATTATAGGTTTTGTCAACAACATTAACATTAGTTCCATGCTTCAATAAAATATTAGCTATCTTTTCATGACCGTTTTCTATTGCATAGTGTAATGGTGTACAACCATTTATGACACTAGCATTAACATTTGCCCCTTTCAGAATTAAAGCGTTTACTATTTCCAGATGGCCATTAAACGCCGCTGCATGTAATGGTGTCCAATCTCTGTCATTTCTAGCATTAACGTCTGCCTTATTTTGAAGTAAGAAATTAACTAACTCCAGGTGACCACTTTCTGCAGCTTCATGCAATGGAGTAAAGCCACCCATGGCCTCATTAATATCAACATTCGTATCTTTTTCTAGTAGAACCTTAGCAACATTAACATGATTATTTCTTATTGCATAATATAAAGGTGAAAGACCACTCATATCTTGAGTAACAGTACTGGCTTTATTTTTTAATAAAACCTCAACAGTATCCTTGTGACCATTTTGGGCTGCAATGTGTAGTGGTGTTTTGCCATGATTATCTGCATCATCAACATATAAACCAGCTTCCCCTACAAAAAACTTCACAATATTTTTTCTTCCATGTGCAGCAGCGATCTGTAGTGGGCTTTGACCATTAATATCTTTAACATTAACGTCTAAATTTTGATTAAGAACAAATTTTACAATTTCAAGACTAGGTCCCTTAGCAGCAAAATGTAATGTAGTCCATAAGTTAATACTTCTAGCATTGATGTCTGCTCCTTTTTTGAGATAACTCTTTAAGTCTTCGAGATTCCCTTCTTCCAATGCGACAAACATTCTTTCCTGATTAGTAATAGTAATAAGACCTTGATCGTATTTATCCTTCAATTTGGAAGGATCGTCTCTCACTAACTTGCCAACTTTTTTCTTACTTTTCATTATGTTTTCTGAAGTAAGTTTTTTAGCGTTTAAGATAACTGCTATTGAGGGATCAGATAACAATACATCAACTAAGGCATTATCGTGTGCTAAGTGATTACGCAAACATTTTCCAGTTAGTAAAGGGGTATTCTCATCTAAGAAAAGTAAATTGTTTTCTAGATAATTCTTTGAGCTGCCTAAGATTGACATTATATCCAGAACAAGCATTTCTACTACTGCTTGCAATTTCTTATTACTCTTATAGGAAGGGAGTTTTTCAATTAATTTACCACTCAATGCGTTATTCCTTAAAATACTTTTCAGTTCAGATAGCTTCAGTGCAAGTTGGTTATTATATTTTTCTTCTGTTATATTGTAAGTCTTCTTTTGTTTGTATGCAGGAATAAAAGAACCTTTCTCATTCAACTTTTCTCTTAATTCCTCAATCCATTTGATATCACCTGTTCCAAATTCAGCAATATAAAAAATTTCGCAAGTTAATCTATTTACTTCATCAAGGTTGTCTTCTTGTATTCTTGACTTAACACTATGAGAAATCTTCTTCGATAGCTCAGCAATCTCTTTAAGGCTGTGAGATTCTATTCGGGGAACAATATTCTCTAATGTTTTATTAGCACGAAATTTCATTCCCCTAATAACGTTATGGTCAATCTTATTATCACTAAAGCCAATACTTAAACTCTTTAATAATGCAAACCCTGTAATATAATCAGTTCTGATATTTTCTGATTGAGTTCCTGCACAATTGATTATGTTATTAATTTTATTAAACAGCTCTTGCTCGTGACTTGTCTTTTCAGTTACACTATTGCTTAGTTCTGCAATGAGCTTTTTAAGCTTTTCGTGTTCCATTGTTACAAAGTTTCCTGAGGTTATTTCATCTAATTTAGCGTTGCTAAACGCTTTGGTGACTTCTTTTATCTCATCCAAGTTCTCACTATTAATAATTTTTTTTAGAAGTATTCTGACAGTTTTAATTTTGTTATCATAAAGAATACTAGTAATCACATCACCAACTTTCTTAGTGTCATTTTGAACACCAATAAAAAAATTAACATCTGTATTTTCCTCAATCTCTGTTCTTCTAGAGAGTGAATAAGCATGTGATAGTGAGTTACGTAAATCTATAATGACTTCTCTTGTGTTCTTTGGTAATGATAGTAGAAGAAGCTCGCTTGTAGTGCTAGATAACTTGGGAGATTCTAGAGTGTTTTTTAAATATTCACCAATAACCTGTAAAACCCTCGTAATAATTAACTGTCCTTCCCTTTCTTTAGGATTAGCTGATAATGCCAACTTTATATAATCACTTATTTTCTCTAAAGAATGAATATCCCTAATTTGTTGATAATCATTATATAACTCTTCAAATTGAGGATAGTTGCTAATGATCTCTGCAACAACTTTCTCACGTTTTAACTTTGGAAGATCAGCGATTTTACCAATATTTACACCTTCTATAATATCTTTTTCGGTTTCAAGTTTCTTTACAAAATTTTCTAAGTAGTTTAGTATCTTGCTTTTATTCAATACGGTATGATAAAATAAATTAATTTCTTGTCGCTTTGTGTGAGAAAAAATAAAGCTAACTAAACAAAATTCCATTTCTTCCCAAGGCAGTCTATCGTAGGTTGATTTCAACTGCCGCTTTAATATATGAATATTTTGTGCAATAAACTTTGCTATGAATAAAAACTTTTCATCTACTTTTTCTGTATTTGAATACTCTGCCTTTAGCAAACTAACGTTTTGAAGTACTAACTCAATCCGCTCTCTGATGTTATTAAGATAACTCTTCACATTCTGATTTTGTCCAGAAGCACTAGAGAAAAAACGGAGGTTTATCAACTTATTTTCAACAAAAATTTCTATCTCTTCTGATAATAATACGTTCTTTAGCTTTAATTCCTCATAAGCTCGTGAAAGAATTTCATCTAATTCCCTGAAATGAACAGCAAAATAATTACCTGGCCATTTATTAATGAGTGTATCAAGAAGTTCAACATTACCTGAACGTATAGCATAATAAAACGCATTATGGCATGTTTCATCCTCATCATCTGGTAATATAGTAGTTTCTCTGATGCCAACAGATAAATTACTGAGAATTTTACTATTATTGCCAAGTAGGTATTCTAAAATCTTTACCTTATTGTGTTTACAAGCTAAGATAACTAAGTTAGTACCCTTAACAGGATTGTTAGCATTATCATAATAGTCTCTCAAAGTTACTTGATCTTCTGCATCACTTATGTAATCAATAAAATTGCTTAATTTTTTTAAGCTGTCGACATTACCATCTGATATTGCCTCTTCGAGTTCAGTTAAAACCAGGAGATAAAGTTCTTCAGCTTTTGCTTTTCTGCGGTAGAGCTTTTTATATTCTCTAATAAACTCCTCTTTTGATGTGTAAGAACGTGATAAAAACTGTTTATCTTCTTGATAAAAACTGGTTTGTTGTTTAGGTACATGCATAAACCCTCTCTGAGATATATTTACACCAGTATTAGAATAGCAAAGTTTACTTAATATGGCAAAAATTAAAATAGCATCTTTTGTTAATAAAATATTTTTGAGAGAATATCTACTAATCCTGCAATTTCAGGACGAAAAGCCTTCACAACATTTGATTTTGGGTGTGGGAAATGTGTTGGTTGTTTAAATTTTTAGTAACACCTACTAATAATAACCCGTTTGAAAACAACAAAGAGAAATGATGATCAACTTACATAAAAAAGCACTAAGTTTAGTGTTTTGGCATTATAGCAATCTCTTATGTATCACCTCTCTGGAACCATACGACTAATTGTTGTTCATAAAAAACTCTAGTACTGACAAAAAATGTATTTATTCTAATCTTGCACGTTTGGTATCATTACTTATAGAAGTTTCATAAAGTCTTGTACCAGGCTCTACGAGATTATTTAAGGAACTTAAAGATTGAAAAGTACGTTTATTGGAATCATCAAACGCTACTATAAAGTTTAACAAGTTATCATTAGATAGATATTCAGTTATATTATATGTAGAATCATGATCCAGGATAATTTTCTTTTCTTTGGCATCTTGATCTGCCACATCTAATTTAGTATAAAATTGTATCTTACTTAACTTATTTAACAAATCTGCTCTTTCTAAAAAAGGTTTTACCTTATCTAATATGATATCATTATATATAGGATAGCGTATGGAATAATCAATTTTTGCTAGTCTTACAGATAATTGATTATTATATAGTACATGTATGTTGAAGTTATTTGTAACAAATTCATATAGTGGAAGGCTATCTTTTATTTCATCTGTTTTCATTTGAAGAATTTCACAAACACAGTCATCTAGATAACTTGATAATTTACTGTAATTACAGCATCCTTTATAAGGAGATAAGTCAATAATTTTTCCGTAATCCTTATTGAAGTTCCTTACTAAAGTAAATTTAATCAACAATTTAGCGCATGCTAGATCACTTACAGCGTTATCTAAAGATGTGGAACAATTATCATAAAGCCGTCGTTCACGATTTCTTATATTAATATCAGCTCCATATTCTAATAGTTCTTTAACTACTTCCAGATTTTTACCACTTTTTTTTACAGCATGGTTCAGTGCAGTATTGCCTTTACGGTTTGTTGCATTTACATCAGCACCATGTTTCAGAAGTTCTCTAACTAATTCTAATTCCTTCCCCATTGTTATAGCAGAATGTAGTGGAGTTTCACTATACATGTTTCTTGCATTAACTTCAGTACCACCTAATAAAAGCTCTTTAGTAATTTCTACACTACTAGTAGTATGAAGTAACGTATCTCTATCCCGTTCTACTCTAAGGTTAGCATCAGCACCTGCAGACAAAAGAGCTTTAACTTTTTCTAAGTTTCGTTCATAGACTGCTTTTTCTAATTCTTTGTTAATATTATTATTTAGCATATTTTTAAAATCCTCCTAAATTTCACTATTTTGTAACAAAATTTTTGTATATTTTCTAGATCTTGGCACCCTCATTAGAGTTTCATTTAAGAGAGCTATAACTTTAAACTCTTTACTCGATTTTCTACGCTGACATCTTGTAAACTCTGATCTGGACTTTTTAATATTTCTAATAATCTACTTGCAAGGTTTGAGTGTTTATTGATTACTGCAACCTGGACTAATGACTTGCCTTGATCATCACGAGCATTTGTTACAGCTACGCGCTCATCTGGTTTTATTGCTCTCAGCTTACTGATAATTTCAACATTACCATTTTTTGCATTCTCAAACAGCTCTTCTACTAATTTCAATAGGTTAGTAATATTCTGGTCTCGAGAAAGATCAAGTGGTATTTTACCTTCCTTATTCTTGATGTTATAAATTGCACCATGTTTCAACAAAGACTTTACAGCTTCAAAAAAGCTATTTTCAGTAGCAACATGCAACGATGCAGTGCCTTTAACTATTGTTTTAGCATTAATAAAATCACTCAATTTATTGAGGCTTACACGTTGTAACAAAGCTTCAATAATTTCTTTATGACCTTTGGAAGCAGCAGTGTGTAATGGTGTATTACCTTTGTTAGTAACTTTAGTAGCATCAGCTCCATTTGCTAGCAAGATATTTACAACTTTTATGTGCCCATTATTAACAGCATAATGTAATGGCGTTCTTCCATCCACGTTCTTCGAATCAATGATTGCTCCATCTCTAATGGAACTCTCAATTCCTAAATAATTATTATCTTCTATAGCCTTAAATAACTTCTCAACCAATTTTAGTAATTTTATTACTTCTGGGTTTCCTCTTCTTTCTGCAAAGTGTAATGGTAAAACATATCTACCTCCTTCAGCTCTAGCATTAAAGTATGCTCCTCTCATAAGTAGAGACCTAACTATATCTAAATTACCAATTTGTGCCCCTAAGTGTAAAGGTGTAGCATTTTTATCCATTTTTGCATTAACATCTGCTCCATTTATAATAAGAGTTTTAACTACCTTAGGATGACCATATTGAGCTGCAAGATGTAGGGCTGTGCCTTTATTTTGATTTTCTTTTACATTTACATCAGCACCATGTTTCAATAGAACGGTTGCTATCTGATCATAACCTTTTTCTGCTGCAAAATGTAAAGGAGTCCAATTTGTGTGATCTAAAGCATTAATATCTGCTTCCTTTTCTAAGAGCAATTCAACCACCTCTAAATGATCATGGTCTACTGCAAAGTGTAGAGGTGTAGTACTTTTAACTGTTTTAGCATTAATGTCTGCTCCTTTATCAAGCAAAGATTTAGCAACTTCTAAATTACCATCATATGCTGCACAATGTAGAGGAGTCCAACTTCTGTTATCTAGAGCATTAATATCTGCTCCATTTTCAATCAAGAAATTCATTATTTCCAAGCGATTATGTTCTGCTGCCAAATGTAGAGCTCTTCTACCATCATCCATCTTTGCATTTATATTTGCTCCTTTTGCAATTAAGCTCTCTACTATTTTTAAAGAAAAACCATTATATGCTGCATTATGTAAAGGAGTCCAATTCTGATCATCCACGGTATTAATGTTTGCTCCATTTTTAATTAAAAAATCACTCACCTCGAAATGGCTTTGCTGAATTGCTAGATGCAAAGGTGTAAAACCTTCGTTTTTTTTAGCATTAACATTGGCTTTTTTCTCTATTAGTAGCTTCACTACTTCTAAGTGACCATTCTGAGATCCTATATGTAAAGCTGTGGAATTATCGTGGCCTTTAGCATTAACATCAATTCCCTTTACGAGAAGAAGAGACTTAACTACTCCAAAGTGATTACGTTCTGCTGCTAAATGCAGAGGTGTAAGATTCTCATAATCCTTAGCATTAACATTAGATTTTGCTTTTAGTAAAATGTCTACTAACTCTAAAAAGCCATTTTGAGACGCTAAATGTAGAGGTGTAATCTTATCATCTGTTTTTGCATTAACGTTTGCTCCCGCTTCAAGCAGAACTTTAACTATATCTAACCTACCAGTTTGTGTTCCCAGATGTAAGGGTGTAATGTTTGCATCAACTTTACGATTACCTATGCCTGAAGATCCAGCGTTAATATTAGACCCTTGTGAAATAAGAGCTTTAACTACTTCGAGGTTACCATTTTGTACTGCAGAATGCAAAGGTCTTGCTCGATCATTATTTACAGCATTAACATCTAATCCCTTTTCAATAAAAACATTTACTATATCTAGATGACCATTCTCTGCTGCTAGGTGTAAAGGTGTATTAAGTTTATCTGTTTTAGTACTAAGATCTGCTCCATTTGCAATCAAGGTGTTGACTATATCTAAATATCCTTGCTGGGATGCAAAACTTAAAGGTGTAAAGCCTAGAATGGTCTTATGGTTTACATCTGCTCCATGAGCAATAAGAAGGTTAACCATCTCTAAGCGATTTTTTGCAATTGCAAAATACAGCGGCGTAAAGCCATCGTACTTAATCTCTGAGTTAATATCTAAACCCTCTCCTAATAAAGTGTTGACTAAATCCAACTGACCATTTCCTGCTGCTAAATGTAGTGGTGTAAGACTAAGATGTTTCTGAGTTTCATAATTTTCATTTAAAAACTCTACAAAAAATTGTAGCTGATCCAGATTATTAGATATTCTATTAGTAAACATAAAGGCCTCGCATGAAGAATTTATGTAAAATATAGTATCTACAAGTTTTTAAGCAAGATAAATCTTCTTCTTAAAAAAGATACTGTAATCCAATCTGTGTGCTTATAACTTTTTTATTTGATCATGAGTGATCAGCTGTCTCAGCTGCAATAGAGACACCTTCCTTAAGTAGTTACATCAATTTTCTCTGTTTTTGCCCCTTTTTTTTCTGATGAAGATGTCTTCATTCTTCTCAGTAGCCAATATTCTTTTTAAAGAATAATCGTTACGTGCACCAAGGAACTTAGAAAGAACAATAGGAAATCCACTTAAAAAGCATTAATAATTATACATAATTTTAATGATCTTCATGAAAGGGCTTAGAATAGAATTTAATAGACAATCTGATTTTAATTGATATTAAACTGATCAGACTGAGAGTTGAAAATATGGCAATAATTCTTTTAGACACAAAAACTATAAATCGTATAGCAGCGGGAGAGGTAATAGAAAGGCCAGCGAGTGTAGTAAAGGAATTAGTAGAAAATGCAATAGATGCTGGAAGTTCAGAGATAGAGATCAAAATAGAAAGTGGTGGACGTAACCTTATAACTGTGACAGATGATGGAAATGGAATAGAAAAGGACGACTTAGAACTAGCATTTATGAGGCATGCCACTTCAAAATTAAGCGATAGTGAGTTAATAGAAATCAAGCACCTTGGGTTTAGGGGAGAAGCTTTACCTTCAATTGCAGCAGTAAGCAGAATGAAATTATCGTCTAAGGCAAGTGGAGCAAAGGAAGCATGGTCTATAAGGTATGAGGGAGGAGAAAAAATAAGAGAGATTACCCCTTGTTCTTTGTTGCAAGGTACATATATTGAAGTTCGTGACTTATTTTTTGCTACACCAAATAGACTAAAGTTTCTAAAAACCGAAAGGGCAGAAACACAAAGTATTGTTGATATTGTGAATAACTTAGCGATGATTAATTATAGTATTGGGTTTACTCTTACTTCTGGTAATAAAAAGCTCTTAAAATATGTTAAGCAAACTTCGCTGTTCAACAGATTATGTGAAATAGAAGAAGAATTTCAAAGCAATTCACTGGAAGTTAAAGAGGAAGAAGAAGGCATCAAACTTAAGGGACACATCTGTAAACCTAATGTCAATCGTGGCAACTCAACTCAGATTTATACGTTTGTTAATGGAAGGCCAATAAAAGACAATCTACTTGTTGGTGCAATTAGATATGCGTATCACGATTTTATTCCAAACAATAGGTATCCTTTTGCAGTGTTGCATTTAGAAGTACCATATGACCAAGTAGATGTAAATGTGCATCCAAATAAATCGGAAGTAAGATTTCAGAATAAAAGGCTAATATATGAAATAGTGAGAAGAGGGATAATAAAAACACTATCAACGAGATTTGCAGCGGGTGATCAAGGTATTGAAGAGGAGCTAATTTTTAATGATAGTAAAAGCCAAGAGCAGTTTGATAGTCAAGAGAAAAAAGATCAAAAAGAGTTTTATGAAAAGAGACCAAGTCTTTTAGAAAATCGTCTAATGAAAGAATTCAATGCACCAGATGAAAGAAGGCAAAGCTTACCAAAAACTTTTAAGTATGGAGAATCCCCGCCCCAAAAGGGAACGATGGTTTTAGAAAGGAAACAAATTGATTTGGTAGAGGATCATCCCCTAGGATATGCACGTTGTCAGGTCCACAATACTTACATTATTGCTGAGGCTGGAGATAGGCTGATTATAGTAGATCAACATGCAGCCTATGAGAGGTTGATATACGAGTGCTTAAAGCAAAAATCAAGCATAAAAAGACAAAAACTTCTTCCTGAAACAGTTGAAATTAAAAACCAAGCTGGAATGGGGATGGTTAAAACTTATAAAGATGAGCTTTTTGAAATGGGTTTTGATATTGAAATACAATCAGAAGATAAAGTAACGATAAAAGAAATACCTGCAATCTTGGGAACAATAGATATAAAAGAGATGCTAGTTGATATAGTAGATAAGTTAATGGAAATGGAAGATACGGTGCCAATAGAGGATAAGGTGAATAAAATATCAGCCACAATCGCTTGCCATGGAGCAGGAAGAAAAATGAAATTGGAAGAGATGAATGAGATACTAAGACAAATTGAGAAAACTCCATATTCTGGTCATGAAAGACCAACGTATATAGAAATGAAACTAAGTGATATAGAAAAATTGTTTGAAAGGAGATGAGTTCAGTTTGTCAAAAAGGTTCCCAATTAAGTATACGTAACAGCTCTTCTGGTTATGGAGTATAAAATGTGAAAAAAGAGAATAAATGCTCTAATTTTTTAGATTACAAAGTAATAGGACAGGAAGTAAGAAATCGTAGGTTAGCAAAGGGATATACTCAAAAAGATTTAGCAAAAAAAATCGATACAACATATCAGGTAATACTGCAATATGAAAAAGGAACACGCAGAATTTCAATTAAGAAGTTATATGAATTAGCAGAAGCATTATCAACAACTGCTAGAGATCTAGCTTGCGGACAAGAAGTATCAAATGAGGAAAGGTATGAAGAAGAAGAGGTATTAAATCTAGTAAGAAGACATAAAGAGATTAAGGACCAAGAATTACGTGAAACGTTTTACTTATTAACCAAATTCATCCGTATTAGTGAGGAAAGAAGTGGAAAAGCGGTAAAAATAGAAGTAGCAAAGGGTTTGGTTAAGGAAGGAGTTTCTGCTCATGTTATCTCTCAAACGACCAGTTTATCTATTGATGAATATGATAATGATGAGAAAAAAATTTCTATTCCGTATAAAGTAGGTCAAAGAATAAAAGAATGGAGGTTGAGAAGAGGATACACACAAGAAGATTTAGCAAGTGAAGTGGGCATAATAAATCAAAGAATATATGAATATGAACAAGGACGAGCTGCTGTTTCACTTGAAATGTTAGATGAAATAGCAAAGGTACTATTAATTAATATTACAGATCTGCTTCCAGAAACAAGAGAAAATGAGAATAGTGAAGTGGAACTATCAAGGTTAATAGAAGAATACAAAAAGATTAAAAGCCAAGAATTACGTCATGTACTAATAAAATCTCTGTTTGAAAGCATACAAGTTTGCAAAGAGAAAGTGAAGAGAGTAGAAAAGATGAAAATTGCAAAGAATTTAGTTAAGGAAGGAATTTCTATCAATATTATTTTAAAGACAGTGGGCATCTCTTTAGACGAAATTCAACAAATTTAAAATAAAAAATCAGTATCTATTAATATCTTTACTTTTTAATGAAAAAATAAGTAAAAAAGATTGAAAAATTGATTTGACTTCACTCAAAAGCTATGGCCTTATGCCAATGCTGACAAAAAAACAGCAGTAAATATATAAAAACATTTTGTTATTAGTGAAGGGTAATTTTTATGAATAATAAGGAAAACAGTAAAGATCGTAGAGAAGAAATAGAATTCAGAGCATTAGAAAGCAACGGTAAAGCACTACTTGATCGTGAAGTAATAGAAACGTTTCTAAGTGCAGTGCATGACAGGGAAGAAGCTCGAATTATTGCTAGAAAGCTAATAGATAATTTTGGAATAGGAGGAGTTTTAGGCCAGGAAATAGATGACTTGAAAACTATAGAAGGGATAACCGACTCTACAGTAGCAGTAATTTTATGTCTAAAGGAAGCTGCAAAGAGAGTACCAAGAGAAGAGTTAAAGAAAGGACCTGTAATGGATAACTTGGAAACCATAGTAAAATATTTGAGGGTGAGTATTGGTTATTCAGAGGAGGAAAAGATGAAAATAATATATTTTGATCAAAAGTGCCGTTTAAAGGGGGA
>NODE_15_length_17397_cov_25.562991
AGCCACTTCATGACAATGATCAATTTCAAATTGATTGAAATTTAACCCTTCACCTTGTAGGTGATGGTTGTTGAGTTGCTTGCTTCTCTCAGAGGAAACAGGCATTTCATGATGTGCTATTTGATACGATTGTTGTGAGAAAAATAAATTGATGTGACCTTGATTGTTATGTAGATTACATTGGTATATTAGATAAAGAAAGGTTATGAATAAAGAAATAGTAGAACATTTAAATAAATTACTTACAAATGAGCTGACTTCTGTACGCCAGTATCTTTTGCATTCTGCGATTCTTAAAAATAGCGGAATCAATAAACTTGCAGAAAAGATGAGAAAGGAGCTTAATGAAGAACTTGGGCATGCAAATAGGCTGGCAGAAAGAATTTTACTGCTTAAGGGTATGCCAAATTTTCAAGATACAAATAAAATCTCAAAGTATGAAGGAAAGTTCACAAAAGATACAATTCAGAAAATCTTAGAAGATAATTCTAACTTAGAAGAAGAAGGTATCAAGGGCATCAAAGAGGCAATTTCCGTTGCTGAAAAAGAAAAGGATTTCGTGAGTGTAATGTTATTAGAAGGACTACTGAAAAATGAGGAAGAGCACTTACATTGGATCAAAGAACAGATTGACCTTATTGAGCTTATGGGTATTGAAAATTACTTGAGAACACAAATATAGAGTGTTAAGAAAAACAGTATTTATTTTCATTATACCTTTTTTACTTCTTTTTTCACTCGGGTTATGGCAGTTATTTAGATTGAGCTGGAAGAATAATATTATCAAAAATATGGATCTTCCAGTTATTCATCTACTGCCTAGTGATAATCTTTCAAAGTTTAACTACAGAAACGTTAAAATCGACGGAATTTTAAGTGATATAGAACTATATGTTTTCGCAGGTCAACGTGGCTATCATGTGCTGTCTCCTATGTTGCTTATCAATGGACATTACATGTTAATAAATAAAGGAATAGTCAGAGAAAAAAAAGAAGAAAAAGCAAAAATTGAAAAAGTAGCTGCTGATGGCGTTTTGTATTGTGATGGTAGCAAAAATTGGTTTATCAAAAATGATATTGCTTCAAATACATGGTTTACCCTAAGTACAGAAGAGATCTCCAATGAGCTAGGTATTAAGCTAGAGAAATGTATATTGTGGCAAGATAATTTTGGTGGCAAATTGACTATACAGCCAATAAAGCATCTTGAATACGCAATTACTTGGTTTGCACTTTCCTTGATTTGGCTCATTATGTGCGTATTTTACTATAGGCAAAATATATATAAGTCGTAGAGATATAGTGTGGAAAAAGAAAAGCTACAAATAGAAAAAATGCAACAAAGTGGAAGAAAATACTTATTACAAGAATTAATTGTATGTCAGTATTGTAAATACACTTATTATGGAATGAGTCATACTAAGGAAGGAAAAAGTTACTATCGTTGTTCCGGGACCCGTTTTGATGAATGTAACAACAAATCAATATGCACGGATATACTAGAAGAGGTGATATGGAAAGAAGTAAACATGGTAAGAGAGCATATAACGGAGGAAAAGTGTGATTTATCAGAAGCAAATTGGGAGACTAAATTTGATATAATTAGAAAATTAGTTCAGCGTATTGAAATTGATGATGATAATGTACATATAGTGTTTCGATTAAAAGAACTCGCTCTTGAAAGACAAAAAGAAGATATTCAACCTTGTACCAAAATTATAAAGAATGTAGTGCTATCAAATGCAATAGGAATGCATAAAGTTAGCAATGCCCTAGCTGCAATATCAGTTGCGATAAAACTAGGCATTAGTGGTGAAGAGATTAAAAAAGGTCTTTTAGAGTTTAAAGGAGTAGCAAGGAGATTTTCTTTAATTGCTGATATTAAAGGTGTTAAGTTAATTGAGGACTATGCTCATCATCCAAGTGAAATACAGGCAACCCTAAAAGCAGCACGTTTGACCACTAAAGGAAAGGTAATAGGAATTATCGAGCCGCTTCGTTTTGCTCGTATTCGTAATTTTTTTGATGAGTTCGTACAAACTTTTATGATGTTTGACTATATAATTCTCACTCCTGTTCATCCTCCAGAAGATAAGTCTATTCCTGGATGTGGAATTGATGATATACAAAAAGCCTTGATCAATAATGGATTTAGTAACGTAGAGATTATGAATGATGCTTTACTCATTTCACATTTTATTAGTAATTCGACAAGTTCAGGAGATGTAGTATTATTTATTGGTGCTGGTAGTAATATAGCTAAATTAATCAGAGAGACTGTACAAATACTCACTTAAAGGATCTAAGTTTTCAGTGCTCTTACACTCAAAGTGAAAATGCAATTCTTGACTTTTTTATTGAGATTTATATAATCAATATTAGTATTTTATTAGTTAAGAGGCTTTTATGGAACTAGAAAATTTTGTTAAGAAAAACGGTGACACTTTCCAAGTGAAAGTATCTGATATAGTTGAACAGAATGGTGGTGCAATGACGTGGCATAAAATTCCAGATGTCAAGGGAGCTACTGTAAAAATAACAATAGATGCGCAGGAAAATATAAAAATTCCCAATCAGTGGTTTTTTATTGAAACATGCGAAGCAATTAAAAATAGCCAAGAAGACGGTAAGACTATTATTGAGTTTAACTATATACCTGATAAGCATGAGCCCTTTGGTCAAGACTTATACTTTGAATTTTTATCAGAAATGATCAACATAGAAAGAACAGATTGTTCTGATCCCAAAAACATCCACTTTACAACTGACATAAAATTTCAAAACTACGATGATTCTTATTTAATAAATGAGCACCGAGAATTTGATTTCAATCCTTGTCATATTATCTAGCTAGTTATATGGAGGAAGCAAACTTCCTCCATATACTTTTCTTATAGATAATGCCCGCTTAATATAAACAGTAGGCGCTCTGCTTTTTTTATAATTAGCTTCCTTTAAAGCAAATTTGTAGTGAGAAATTTTTACGAGGAGCGAACGCGAGTATCACACAAATGTATTTTAGGGGAATAGCCCAGTTTCAACAATAAAGTTGTATTAGGAATTAAGTTTTGAAAGAGGTCGAATGTTTATTTTCTATTTCTCATGTGTTATAGTATTAGATAAAGGTTTGCAACAAGGCTATGCAAAAAATAATTACTAATATATTGGCAAGAGAAATTTTAGATAGCAGGGGTTATCCAACCGTTGAAGTAGAAATAGAACTATGTGATGGAGCAACAGGTAGAGCCGCTGTCCCTTCTGGGGCTTCGACCGGTAAACTAGAAGCATTGGAGCTGAGAGATCAAGATGAAAAAAGGTATTGTGGTAAAGGAGTGCTGAAAGCTGTTCAAGCTGTAAATGGAGTAATAGCGAATGAAATCATCGGCATGGATGCAACAGATCAAAATGCGATTGATAAAGCATTAATTGAACTGGATGGAACAAAAAATAAATCTAAGCTTGGAGCAAATGCAATTTTAGGTATATCTCTTGCTGTTGCAAAAGCAGCAGCAAACAGCTTTAAAATGCCGTTATATAAGTATTTGGGAGTGGGGGAAGAGCAGATGCCAGTTCCACTCATTAACGTAATTAATGGCGGAGTACATGCGGATAATAAACTCGACTTTCAGGAGTTCATGATTCTTCCGGTCGGTGCTGAGACTTTCAGTGAAGCAATCAGAATATCTGCAGAGGTATTTCATAACTTACGCAGCATTCTTAAGGAAAAAGGTTATAGTACAAATGTAGGAGATGAAGGTGGTTTTGCACCAAACATTGGAAGCACTGAAGAAGCTCTTAATCTGATAATTCAGGCTGTGGAATCTGCTGGTTATTCAATGCAAAATCACTTTGCACTTGGTCTTGATGTTGCTGCATCTACTTTTTATGAAGATGGAGTTTATAAATTTGAAAACAGAGAACTCACTTCAGAGGAATTGGTTCAGTATTATTTTGACCTTGTAGGCAAATATCCAATAATTTCTATAGAAGATGCAATGAATGAAGACGACTATGAAGGTTGGAAATTACTTACTGTAAAACTTGGGAATAAAGTTCAATTGGTTGGAGATGATTTATTTGTTACAAATTGTGAACTAATAAGTAAAGGAATAGAGGAGAAAATGGCAAATGCTGTACTAATCAAGCCAAACCAGATAGGAACACTTACGGAAACTTTTGCTGCTATTGAAATGGCAAAATCAAATGGCTATAGGGCTATTATTTCGCATCGCTCAGGTGAAACAGAAGATACAACGATATCCCACATAGCGGTTGCATCGAATTGTGGGCAAATAAAGACTGGCTCGCTGTCGCGTTCTGATAGGCTTGCAAAGTATAATGAATTAATGAGAATAGAAAGTTCATTAGGAGAAAACGCTAAATATTATCGTGGGTTAGCATGGACTTCATAGACGAAGTTAAATTATATTTAAAAGCAGGTGATGGTGGCGATGGCTGTGCTAGTTTTCGTCGAGAAAAATTCGTTGAATTTGGTGGCCCAAACGGTGGTAATGGGGGCAGGGGAGGAGACATAATTTTCATCAGTGATGCAAATCTCAACACTTTGCTTAATTTTCGTTGTCGAAGACATATTAAAGCGAGTAGTGGAAAAAGTGGTACGAGTAGAGATAAATCTGGCACAGCAGGAAAAGATATTATACTTAAAGTTCCAGTTGGTACACAAATAATCGATGAAGAAAGTGAGGAAGTGATAGTAGATCTTGATAAACCCGACATGGAATTTCAAGTAGTACAAGGTGGAAAAGGTGGGCTTGGGAATACCAATTTTAAATCTTCCACCAATAGGGCACCAAGACATTTTACTCATGGTCAGCCTGGCGAAGAAAGAAACATAGTATTGAAGCTAAAAGTTTTATCTGATGTTGGCATTATTGGTATGCCAAATGCAGGTAAATCTAAATTTTTAACCCGCTGCTCGAATTCTGATACGAAAGTAGACGATTATGCATTTACTACTATAAGGCCACATTTAGGTGTAGCAACAGTGGATTATAGTGAAATTGTGATAGCAGATATTCCAGGAATAATCGCTGATGCTCATCTTGGAGTTGGGCTCGGGCACAAATTTTTAAAGCACATAGAAAGATGTAGAATTTTACTGCATTTAATTGATGTAACTCACGATGACGTTATTTCAGCTTATAATTGTACACATAATGAACTGAAGCTTTACAATAGTGATCTTGTTAAAAAAGAGGAAATTGTAGTGTTAAATAAATGCGACTTATTAGAGGAAGCAGAGATTCTTGAGAAGAAGAATCATTTAGCCAATTATCTTGATAGAGAAGTACTGTGTTTATCAATCGACGATGATTTACAGCCCATTCTGAGATTATTAAACGAGAAAGTGAAAACTAAAGAAATTGATGTGTATGATCCTTTTAAGGCATGAATTTTTTATTTAACAGTTGGTCACTTAAGGTAAATCCGATTCTTTCAGTATATTAAACACTGCAATTGACCTTGATCCCATCTTTAGCTATATTCACATTTGTAGGTGTCAATTCTTGGCTTGGGTAGCTTTGAATTTTCTTTAAGAACTTCGTATTGTCAATAAAAGCAACATCATTATGAGACCACATTTTTTTATGATCGAACATTTTTTTATTTAGAACTGCTACTAATTCACTTAGTGTAAGGTTAAATCTAATACCATCATTAGGGTCAAAAAATGTAAAATCATTGTTTCCATTCTTTCTTATTAACATAGAATGACCGTGAAATTGAGTTGTTGTTCTTTTAAAAGTGCAGAACTTGATATAATTTCCGGAACCAATACTATTAATATCTTTTTCAAGTATTTCTTTTTTTATACAATAAGATCCACTACTACTATTATAATTGATTATTTTTAGTTGATTAGGGTATGTTAATATATTACAAGGATAAATTCCAAATAAAAATGCCAATGTTTTTTCGGTTAAAGATGAGGTTTTTAATATGTGTGAATGTACTGTGTGTGTTTCTAGCTCACTGAGAATGTTTTCATATCTACTTTTTTCTGTAAGTTCTTGTGATGAGCCTATATCAAGTAGTAAATCGTGTTCAGTAACATAATTGCAAAGTATATCACATAACCCATCGAACTCTTTTTGAATTTTTGCAGTTAGGGGATATTTATAGTTAGAGGTTACATTTATTATGTCACCTTGTGAGAATTTTATATCTACTTTCTTTGCATAGAGATTGTTTATATCAAGCACATTTCCCAATCTGTTAATGTTGTTTCTAATAGCATAATACATTGAAAAAATACCAACCACAGCAGATAATAGAGCAATAACACATAGAATAATGATTGTAGGTAACGTTAAACTTAAGGCAATCATGGGCATTACTGATGCTATGAAAGCTACACCAGCTATTGTTGAAATAACCAGAAGATTAGTATTACTTTTGTTAAAGATCTCTCTACTTTTCTTCATAATAATAAGATTTTAATACTAAGAACTAATTTATTATACTATATGTAGCAGTAAATATCAATAGATATATTATTAATAAATTAAATTCTTTTATATAAGAAATAGTACTAGACGCTTAAAAAGCGGTTAAGCAGTAACTGTTGTTTTATATAGAATTTTCTATGATAAATCAGGTTTTTTATTGTCAAAAATGCATTTTTTAATTGAATAAAGATATAAAATTATAAATAAGAGTTATAATAAAACTAAATTTAAAAAATATAGTTGATAGGTAAACAAAATAAACCAAAAAATCAAGAAAAAGTGAATTTACAACGAATGGTGTCATTCCAGTGCTTGACACTACTCTTGGTTCAATATTTGCGATACCCACGAACAGATTTAAAATTATATTAATACCTATAGCGTAGTAGTCATTACATCGAATGTTTTCATTCTCATATCTTGCTTTTATACTATAATTAATATTTAGTCTTAAAAATTGGAGAACATTATGAGTAAATTGTCGGCATTAGAAAAAACACTATGGAGAATTAATGATGACAGAAAGCTAGACTCATCTAGCATAGTTGAAAAATTAAAAAGTGAGCTGCAGCAGCATGTTAATATATACAATGCATGGGAAGAAAGTGGATTTGATATAAATGCTAATTCATTTGATGGAAGTAACTTACTATGTTTAGCATCTAGAAGTGGCTGTGCAAAAGTAGTAGAGCTTCTTATAGAGAAGGGTGCAAATATTAATGTACTAGATAATGAAGGAAAGACTCCTTTGCATCTTGCTGTAATTATTCCAGGACAGAACACATGGATAGCAGAGATGCTTCTAAACAAAGGTGCAGAAATTAATATACAAGATAACGAAGGAAAGACTCCTTTGCATCTTGCTACTTCTTACGTGGTTTCATCTTTTTGGGGTACACAAGAGACAAAAGACGAAAACATAAAAATGTTGCTAGATAAGGGTGCGGAAGTTAATATACAAGATAATGAAGGGAAGACACCATTGCATCTTGCTGTTTCTACTTCAGGACAGAGCATACAGATAGCGGAGATGCTGCTAAACAAAGGTGCAGAAGTTGATATACAAGATAATGAAGGAAAGACTCCTTTGGATTATGCTATTTCTAGTGGAAGGGAAGGAGTAATAGTAATTCTTACAGGAAAAATTCTTTTATCTGATGAAGGACTGACGTCACAGATGTTATCAGAGCAAGAAGTAGAGATTGATTCACAAGATCAATACGAAACTCTTTCTTCATATCCGTTTTTTTTCTAACAAGTAGAAAGTTAGAAAGTGCAGCTGAATTGATTTAATTCTTGAGAAGAAAAACTAATTTGTAATCTAGTTACGCAGGCAGTTTTTCCACAATTTTCTGCGTTTTCTATTCTACAACTCATCTTTTTTTTGGCTTATGTCACTTCTCACACTGTCTATTACTTTCTTGAAATCAAGTAAATTCAATAGCTATAAAAGCTTTGAGCAGTTTTTTTGTTAAGAATTAGGCATAGAATCCCCCATATTTATTAATAAAGAACAGAAAAAATGCAACGCACATACGACAGAGATTAAGCATATGTGTGCACCCATTTGCGCTGAAGAAGATACGCTACATTCTTTACTGAGTTTGATTGTTTGATAAAAAAGTCTGCAGACGAAGATAGATTTTGAGCTCTAAAAATACCTCTACTGTGATTATACTAAGATTAGATAAATAGGCGAAGTAATTTTTATATTAGTTTTTTAGCTAAGAGCCGATTTGGTGTTTAGTAACTTGACATTTATTCAATACTACTGTATAATAGAGATGTACATTTTTTTGTACTATGGCAATAAAATTACCTTGTAATAGGTGTATTGGACCCGAGGGCAGTACTCGGCGCCTCCACCATATTCTCTGATTGATACGGGGGCGATTAAGGATCGACATGCATAGTAAAGATGGTACCTTTGCTCGGTTAGATACCACCGCTAAGAGTTCACAATTTAGATGCAAACGATAATTTTGCTGCTGAAGACAATGTTGCATTAGCTGCTTAATTTAGGCACTATAACTTCATTGCTATAAGCACGGTTTGGGGAACGCCGGGTAACAGAAGTTCCCTCAAACATGTAAGGGTTATATGGATAAAACAGATTATCAGAAGTCGCTTGGTTATGCTAAATTTCAAGTTATCAAAAAGGCTTTGAATACTATATTAGATAATGTTTTTACTCCTCACTTGGAAATACTATTTTTTACGCGCTTTAATGGTGTTATCATACCAGACTACTTGAAAGAATCATACCCTACTCAAATGCTTATTATATTACAGCATCAATTTTATGGTCTAAAAGTTCTTGAGGATAAGTTTAGCGTCAGTTTGAGTTTTCGTGGAAAACAAGAACAAGTCACTGTACCATTTTTTGCTATTAGTGAGTTTCATGATAAAATTTCAGGAGATACTTTAGTATTTAGCGTTGATTCTGATAAAAAATATGAAAGTGAGAAATGTGCTAAAAAATCATCAAATAGTAGTATTATATCTATAGATCAACTTTACGATAAGTAGTTGCTTAATTTTATAATATCAATTAAAAGAAGTGATCTCATTAAGTAATGGGTAGACCATATATTGCAATAAGGAAAATGGTTCTGAATACTTATCTTGTCATATAGGTACCCGTTCAGATGCATAGCTAATGTGCAAATATTGAAACCTGTGCTTCCTTTCTTGTCATTCGAGTAGCTAACACTGAGATCCAGATTAGGCACTAAGTTGGTAAGCACTTTACAACATTTTTTGCGTGAAAAGGCTAGATGCCAGCGTCAGCTACTCGGATGACATCCATTTAGGTGTCTTTTCTTGTCTATCTTATTTTGCCACTCTGCAACGGATACTCATACGGTATACATATCTCAGTTACTTGTTTCCCTATCAATAAATTTTTTATTCACTTGGAATCAAAGATTACAACATCTTGTTAAATTTTAATAAAAATCTTTAAAATTTTAATATTTTATGCTATACCTAATATATTATTAAAATATTAGGTAGCAGTAATGTCAACATATATAAAAGAGTACGTCAACGATATTTGTGGATCGCAAATATCAAAAATTCATCTTCTCAAGGGAGATGAGGTCAGAGTCTTTTTTAAAAACGCTAATGGAAAGGCCTTTGATCGAACTTTTTCAAAAAGAGATATTGCAGAATTTTTAAACCAAACTATTGAAATTGAAGACTTTGTTATCACGCAAGATATAGAGAATGGCATTACTTGTAATATAGAAGGAATTTATAAAGACAGCAAAGGGAAATATCACTACACAGAAATAATATCATATGCTCAGGTAAAGTCCGCTTATGAAGAGTATACACAAAAATTTAAGAGGGAAGATGGAATCATATTCAAATTAAATCGACATATTTCCAAAGCCATAGGGAATATGCCAACATTGAGTGGATGGTACAGAAAAATTCTAGGCTTTAATCCTCAAAACGGATTATGTAACCCATTAAGTAACTTAATTGTTTCTATGAAGCTAGAAAGTAAAGAAGACTTTTTAAGCTTTTTTGATAGACTAAATTATGAAATAACTGAGCAAGATATTATAGATTACCTTAATGGAGAGAAAGACAAAGAACGGCAGTTACATTTGATACTGGTTCTATCAGAGTGCTTGCCTATTTTATGTCTTTATGATGCTAAAAAGAGTAAAAGTTTTGTTTTGTCTGACAACATCTTGCTAAATAAACAAAAATTTTCCTTTGACCCTAAAACAAAAAAACAAGCTTCCATTTCTCAAGAGCAACTTGAGTATGCATTAGATAACACAGAGTCAGAGCATTATATAATGTTTAGCTGCCGCCGCCGTTATTATTATAAAGATGGAAGGCTCAATAAAGACGGGCATGCTATGCTAATATATAAGGGAGAAAACAATAGATACATGTTTTTTGATGCTAATATTGGAGTGGTTGGTTTTTGTTCTAAAACAGGCATTGCGCAATTAGAACGAAATGATGTGCTTGATTTGATAGACCTTGCCATCTATTATTATTCAGCCAGTGGATATTTTAGAGAGCAAGTTCCGCATAGCTGTGACACATCAATTGTGCTTCGAAATGTAACATTGGCACTGAAGGAAGTTGAAGAATTTTACAGTAAAGGGAATCCAAGGCAGCAAGTAGTGGATATTTCTGTTGATAAACAGACTAATCAGTTATTATTTACACCTGTTTCAGCATAAAAATTATTGTGGGGCTTGATTTTATACATATCACTACACATAATAGGTTTTAGTATAAATCAGTAATATGCACCCAATCATATACTTACTTAACCTGCTACTAGATTTCTACAGCTTCATTCTAATATGCTCAGTTGTTCTCGATTTGCTAATTAAATTTAATGTAGTTAACATGTATAATGAGATTGTAAGTAACATAATGCAAACTTTAAATCGACTCACCTATCCTCCACTAAGGGTTATCAGAAGGTATATACAACCATTCAATGGATTAGATTTATCCGTAATGATATTGATAATAGCAATTCACTTTGTAAAATATACAATTACTTACTACTTTAAGTAGATGTTAAAAAAATACCTAAAATCAGCGATATACTTGTCACTATTAATGTATATATATATATCGGTTTTTAGCTATAATTATAAAGATCAATCCTTAAACACAGCTACAAATGAGGAAGTAACAAATTTAGGTGGAATAGTAGGTTCATATTTAGCTGATATATTGGTTCAATTTCTTGGACTCGCTAGTATTACAATAGCTACAACCATAGTTTACTTTTTAATTTTTAGAGCATCATTGCTGAAAATTCTTTACTTAACGTTAATCAATGTAGCAATATATGCTATATTTTCGCAACTTTCGCTCGGTATCACTGCTAGGTACATGCACGGTGGAATGGTTGGTAATGCACTAATTAATAACTTTCAATCTTACATATTTGCAGTAGTAGCATCGGTAGGTATTGTAGGATTGATTGGTTGGAAGAGAGCAGTTTATTCTTTACTTTTCCTATGCAAAAAAATAGCTTCCTTTTTTGCAAAGTTTCTGTTTTTCAGGTTACGTAAAACTACTGATTATTCAATAGCACCATTAGTAATAGAGGGAAAATATAGAACCACTAGACAACAACCAAAAGAAAGACAGAAAAAAGCTACCGAAGAGATTTTTAAACCACCTTCTAGCGAGTTTGAGTTTCCAAGCATTCACTTACTTTCTAAAGTAGAAGAATCTATGCAGAGAAAACAGTTGAATGCATTAGAGAGCAATAAGAATTTATCTCTGCTCGAACAGGTGCTGAGTGATTTTGGCGTGCAAGGAAAAATTATAAGTGTATGTTATGGGCCGGTTGTGACTTTATACAAACTTGAACCACAAGCAGGTACAAAATCTGCAAGAGTGATTGGTCTTGCAGATGATATTGCACGTTCAATGAGTGCACTTTCTGCACGTATTTCAATAATTCGTGGACAAAATGCCATGGGAATAGAATTGCCAAACAAGGAGCGAGAGATTGTAATGCTGCGTGATTTACTTGAATCGCCAGAATACCAAAATGCAAACTTAAATCTTCCAATTGCGCTTGGCAAGGAAATAAGCGGAAAACCAGTTATTGCAGATCTGACTAAAATGCCCCACTTGCTTGTTGCCGGAACTACAGGTTCAGGTAAGTCGGTTGCAATTAACACGATGATTCTGTCGCTTGTTTATCGACTAAGTCCTGATGAATGCAAGATGATAATGATCGATCCAAAAATGCTTGAGCTTTCAATATATGATGCAATACCGCATCTAATAACGCCAGTGGTAACAGAGCCAAAAAAAGCTGTTATTGCTCTTAAGTGGATCGTGAAAGAGATGGAAAATCGCTATCGTATGATGTCATATTTAAATGTGCGGAATGTAATAAACTATAATCAAAAAATTACAGAAGCGATGAATAGCGGAATAGAATTGGAACGTGTTGTACAGATTGGGTTTAACTCAACAACGGGTAAACCTTTATTTGAAAAAATACCACTTAAAATGGAGACATTTCCGTATATTGTGGTGATTGTAGATGAAATGGCAGATTTAATGCTTGTTGCTGGCAAAGATATAGAATGCTCTATTCAACGTTTAGCTCAGATGGCTCGTGCTGCAGGAATACACATCATAATGGCAACGCAACGCCCGTCTGTAGATGTGATAACAGGTGTGATAAAAGCAAACTTTCCAACGAGAATTAGTTTTGCCGTTACTTCTAAGATAGACAGCCGTACCATACTTGGTGAACAAGGGGCTGAACAATTGCTTGGTATGGGTGATATGCTTTATATGGCTTCTGGTGGCAAGATTATTCGAGTTCACGGTCCATTTGTAAGTGATGATGAGGTGCAAAATATAGTTGATCATCTGAAAACGCAAGGTGAGCCAAACTACATGGAGGAAATCACTCGAGAAGATGAAAATTCTTTTGCGGAATCAGAAGGTGAAACAGATGATGAAGAAAATGACCTCTACAATCAAGCAGTGGCCATTATTCAGAGAGATCAAAAGGTTTCAACTAGTTACATTCAAAGGCAACTTAGAATAGGCTATAACAGAGCTGCAAATATTGTTGAAAGAATGGAGAAAGAAGGTATTGTCAGTGCTCCGAGTTACTCAGGAAAGAGAGAGATATTGGTAGAATAACCCTTAACTTAAACCAAAGAAAGTTATTTTAAGACCAATTTATAATGATAGTTAATTTAATAATAATTTAAACATTGGAAATGTAAAATTATAATATATTAATTAGCTAGGGGGTAAAAATGTCAACAAATTGGTTTCATGATTTGTTATTCGGTTCTAATGAACCGAAAATAGAAGCACTAGAAAAACTTCAACAGATGGATGCTGAGCAGTTTCAAAAGGTATTCAGTGCATTAAAAACATTGCAAGGAGATCAAACGATAGATACTGAGCAGTTTAGAAAAGTTTTTAGTGCATTAGGAGACAAGGTTGGTACTAAGCAGTTTGAAGATGTACGAAAAATCGTACTAGGGGACGAGGAAAACCTAGGACTATCTAAAACAGTATCTGATCACACGGGACAAATTGCAGATTTGACAGAAACAGTAGCAGATCAAGAAAAAACACTACTAATTTGTGCCATAGTCAGTGCTGTTGCTGTAATAGCAGTAACTAGTTTCGTTACATTCTGTATTTATCAAGGAGTTAAGCTTGATAGGGAAAAGAAAAACGACTCATCTAAAGATACACCAACAAATGAGAAGTTTAGTGTCGATAGTGCTGAAAAACTAAATAATAGCTTAGAAAAGTGCTAACCTCTTCTTGAAAAGGTGTTACAAAATTTGTAACACCTTCCACTTCTTTTAGATTTTGCAGGTTTTGGTAGTAAATTTTTTAGAAAGATGTTTGTATTATAAAGTTGGTAGAGATTCTGATTTACTTGAAGTTTGTTAATTGGTATCTTTTAAAGCACAATATTCACTATAGTATGCTTAAGATCTTTTCTAAAGTTTTATTTATATTAATACTTTTGGTTTCTAGTTTCTTTACTGTACATAATGTTGAAGCGAAGTCTAAGATAAAGTTCAGTAAGAGGTACATACCTCCTGGTAACCCTGGTGGTGCAAACTTTCATGCAGACGAGGATTTTGCTGAGTCATATAAACTGTATGAGAAGCGTAGGGAGCTCCTCAAGAAAAAAAAGTTACAAGATCTAGCTATAAATAAAGAAGATCTAATCAAAAAATTAAAAGAAAAAAAAATTGCTAGCCTTGATAACGAGCCAAACAACGTGGGAGCTTGCATAGTTGAAGATGGGGAGGATGCTATGATCAATCAGCATGGTATTAATCTTGCACGTTTAAAGGGTGCTGTATTTATAGATCAAGAGCCAGTTTCTCAGTATGAAAGTAAGCAGCATAAAAGTGAACAACAAAAAGGGAAAAAAGTTACTTCAACACGAGAAAAAAAAGTTTCCCCTATAAATGTTACTATAAAAGAAAGTCCATCAAGAAGAACGTGCTCTCATGATTCTATTACTGATCTAAATAGAACACCACAAAATAGTTTAAATGGTTCAAGTTCATTTGGCAGTGTAGTTGACACAGTAAAATAGTGTCACGATTAATAATATGCTAGATAGAGACCTGACATTGAGTGATGATGCATATGAGTCATCGCCGGTTTCCAGGCATAAAACTCATACTGTAAAAGTTGGACAAGTGAAGATAGGTGGAAATAATCCTATAGTTGTTCAATCCATGGCACTTGGTGCACATATAGATTCTGACAACATAAAAAGCAGTGCTCAGAAATATGCAAAAGAAGTAATAGAACTAGCGCATGCAGGTTCAGAATTGGTGCGAATTGCTTTGAACTCAGAGGAAGTAGCAAAAGCAATACCTTATATAGTAGAGGAAATAAATAAAGAAGGCTTTGATGGTAAGATATTAGTAGGCTGTGGACAATATGAGCTCTACAGGCTGATTCAGGATTATCCAGACAACATTAAAATTCTGGGTAAAATTAGGATAAATCCAGGTAATATAGGCTTTGGTGATAAACGTGATGAAAAATTTGAAAAAATTATAGAGTATGCAATAACGCATGATCTTCCTGTCAGAATTGGAGTAAATTGGGGTAGTCTTGATAAGTACCTTTCACAAAAATTAATGGATGAAAACTCCTTGTCTAGTAATCCAAAAACTTCTGATGTTATATTACGTAAGACGCTTGTAATGTCTGCTCTTGGTAGTGCAAAAAAAGCTGAAAAGATTGGCCTGAGTGCAGAAAAAATAATCATTTCATGTAAAGTCAGTAGAGTGCAGGATTTAATTTTAGTTTATACGGCACTTGCAAAATCTTCTAATTATGCGCTGCATTTGGGTTTAACCGAAGCTGGTATGGGTAACAAAGGCGTAGTAAATACCACAGCAGGGCTTACTTATTTATTGCAAAATGGTATTGGAGACACTATCCGGGCTTCTTTAACTCAGCGCCCTGGTGAGTCACGCACTAATGAGGTGGTAGTATGTCAGGAAATACTGCAGTCTATAGGTTTGCGCTACTTTAACCCTCAGGTGAGTTCATGTCCTGGTTGTGGACGCACAAGTAGCGATCGTTTTCGTATATTAACTAAGGAAGTAAATGGCTACATAAAAACTCATATGCCGGTATGGAAGAAAAAGAATCCTGGTGTAGAGTATATGAACGTTGCTGTTATGGGATGCATAGTAAATGGTCCTGGAGAGAGCAAACATGCAAATCTGGGGATCAGCCTGCCTGGATACGGAGAAAAACCTGTTTCAGCAGTCTACAAAGACGGCAAATATTTCAAAACTTTACAAGGTGATAATATTTTTGAAGAATTTAAGGAAATTATTAGTGATTATGTGGAGAAGCATTACACGTGACAGGTTCATGATTACTGTAAATCTGATGTGAAAAATGAATTTTATGAGAGGGGATTAAATTTTTCTAAAAACCAGCTAATGGAAAAATTTGCTTTTCTAGATTATCGGGAATTACTTGATTTTATATCATAGATATTATATAATAAACTATATATATAAATTTATTAAAGAAACATTATGGCCATACAAAGAGACGAAGCTTTAAAAATATTAGGTTTTGAATCAAGTGATGAGCCTAGTAAACAAGAAATTAAAATAGCATATAAAAAATTGGCTTTTCAATATCACCCTGATAAACATTCGGGTGAAAGTGAGGTTGTGAAGAAACAAAATGAAGAAAAATTTAAGCAGTTAGGTACTGCATATGAATTTCTTACTAAGGAAAGCATAGAAGAGGTTACAAATCTAACTGACGAAAATTTAAATAAAATTAATTCGCCTGGAGATTTGAGGTTTTACTTAAGTAGGGCTCTATATAATCAGGATATAGAGTTTCTTAAAAAGCTTTTTTCCAAATTCAAAAGCAGTAAAGATGGAAGATTTGGTGATTACATCAATGAAAAACTTATTTGTATTTACTTTCCATTATCTATTGCTTTAATGAAAGCTAAAGATTCAAGAAATTATAGTATTTTGAAACTTCTTTTAGAAAATGGTGCTGATCCTAATATAAAGCTATTACATAATGAAGCTTCGTTATACTATTATATGGTTCTCGACGACAGCAGAATTGTAGAGTTATTGTTACAATATGGTGCTGATCCTAATATGGTAGATAGAAATGGTGAAAATCCGTTGTTTGAAGCGTTTTTGTGTGATGATGATCATACTATGGAAATACTTTTGAAATATGGTGCTAATCCTAATATGTTAGATGAAAATGGTCGAGGTCCATTATATCAAGCAATCAATTGTGACAACGATAAACGCGAAAAATATGTAGAGTTGCTTCTAAAGTATGGTGCAGATCCTAATCAGAAGGTTAATGGCTCCAGAGTTATAGAGTGTGCTCCATATTTCACTAATAATGGTGTAATGAATTTGATTAAAACGCTTACTCTGCCATACGGTAGCAATGATAAAGTTAAAGGGTTGATGGCTGAATACGGTGGAGTTGATAGACGTTATCTACGTGATCAAACGATACTGACTTGTTGTTGCTTAATCGTCGCTTCTGCTACTTTTTTTAGTATAGCTTTTCCTTTGCGCTATGTACCGACAGCAATATTTGCACTTGCCGCATGTTTTTTTATTAAAAATGCTGTACATGCTGCATTTTTTGCAAAAGAACCTTCTACTGAGTTTACCGAAGCTAGAGCTTGTTCAGAGATTAGTAAAAGAGGCTATAATATCTAAAGTTTTAGTACTGGGTAAAGACGAGAAAAAAGCACCCAGCAGACCTAAGTCAAAGGGAATGGACAAGAATAGAAAGCTATTCCAGAGTATCATACCATACGCGTCAAGTTAAGAGGTAAGTGTAAGGGAATTTAACGAACATAGAGTGGATATTCTAGTTTTTCTATACT
>NODE_16_length_16574_cov_25.600412
GTCGCATACGCGACTATTGTAACTTGTCCTTCGCCTCAAGGCGAGGGGTTTTTACAATCCCCGAAGGGGGACACTAAATACAAAAAAAGTAAGGAGAGTTTTTACGCCTCATTAAGGAGTGATGTTGTTGGAGTTGTTATTGCAGGATTGTTTGTTGCTGCTGCTGCTGTGACGGTTCCATCTTTAGCTGGTGCATTAGTTTGCAGTGTCCTAGCTATTTTAGTTGTAATGGTAACTGGATTACATGTAAAAAATTTTACACTTCCAAGTTACAGCGAAATGAGAGAAAATAAGGTTGAACCTGTAAATTCAAGTTTGAGAAACCATGCAATCTAGCTCCTAGAATCACTTTTCAAACCAATTATAATTTCTTGATTGTTAAACCACTTTATCAAAATTAAGTGGGACTAGTGCGATTCGAACGCACGGCCTTCGGATTAGGAATCCAACGCTCTATCCTACTGAGCTATAGTCCCATGTCTTCTGCTATTTATGCAAAATTATAGCAAAAAGTCTCGCATTTTTCTAGGCACCCTGTACAATTAATTCACAATAATAAAAAATATTTCTGTATTTCTTGAATGTAATACTGTTATATTTAATAATACGATTCCAATTGAAAGATTAATGCTAGTTAACAATATTAGTTACTTTTATAGTAATCAAGATGGCTTTGCTTTAAGCAACATCAACATTCAAGTGAAGAAAGGAGGTGTTGCCTGTTTACTAGGTCATTCTGGCTGTGGCAAGTCAACAATTCTAAAATTAATCGCAGGAATAGAAAATCCAAAATCTGGAACCATTGTTATAAATGATAAATTAGTTGCAAGTAACAAAGTGTCAATTGCTATAGAGCGTAGAAATATCGGATTGATTTTTCAGCATTCTGCATTATTTCCTCATAAAACAGTAATAGAAAATATAACTTTTGCTATTTGCAGTACTTCTAAGAAAGAAAAATACCTTACTGCATTGGAAATCTTAAAGCTATTTAATATAGAAAAATATGAAAACATGTACCCTCATGCTTTATCAGGAGGACAGCAACAATTAGTTGCAATAGCAAGAGTAATGGCGCAAAATCCTGATGTTGTTTTGCTCGATGAACCATTTTCTAATTTAGATATACTGCTCAAATATCGAATAAGGCACCATATATTGTCACTTTTTAGAAGCAAAAATATTCCTGTACTCATGGTAACTCATGACCCGCAAGAAGCGTTGAAAGTTGCAGATTTTATTTACGTGATGAAAAATGGTAAAATTATTCAATCAGGAGTTCCTAGCTACATATACCACAGACCTAAAGATGATACGTTAGCAAAATTTTTTAGTGATCTTCCTTTTACTCTACAGCTAAACTAAACTTAATGTTAGGATAAAACTATTATAAGATAATTAAAAACTCTTGATTTATAATTCAATAAAAGTGATATAATTTATGTATCACTTGGCTTAAGTCAAGTTTTAATACCTAAAAGTTAATATTTTCAACGGAGGTACAAATGAGTTTAGGTCCATGGCAGCTGTTTCTAGTCTTAATAATAATCTTAGTTCTGTTTGGTGCAGGTAGGTTACCACAAGTTATGGGTGATTTAGGCAAAGGCATTAAAAACCTTAAACAAGAACTTAAGGATTCAGAGAAACTATCATCTAATGAACCAGATCGTTAGCTTCCTTATGTTTCGTGACACGCACTAAAGTGCGTGTCATTTGTTTAAACAAGGCTAAAGAATTAAAGAGGTATGATTGAAATAATTATGTTAGTTAGAATGTTATTAAAGGTTAATCGTGGAAGAAAGTGAGAAATTGACTGAAGATAAAAAATTGGCCTCTGATATTCTAAAAGAGGTTGCAGATACTAATAATAACGATAATGATAAAGTAACATTATTTGATATTAAAACAGCTTTACATGAGCGTGGTTTTGGTATTTTAATAATCATCTTCTCTTTACCGCTATCAGTACCTATACCTGTTCCACCTGGCTATACAACCATTCTTTCTATACCTTTAATCTTATTTTCACTGCAGCTTCTATTTGGGTTTGATTCTCCTTGGATGCCTAATTGGCTAGAAAGGAAATCTTTTCAACGGTCAACACTAGCTCTCGTGGTAGAGAAAACTTCACCTACATTAAAAAAAATAGAAAAGTTCATGAAACCAAGAATGTCTTTCATTTTTCGTGGTCCTGGTGAAAATATTTTAGCATTTATAATGCTGCTTTGTGCATTATCGATAGCAATCCCACTTCCTTTAACTAACTTCATTCCTGCAATTGGTACAACTCTCATTTCACTGGGTATCATGAGCAAAGATGGATTTCTCTCTATAATCGGAGTATTAGTATCATTGTGTGGGTTATTACTTACTCTTGTCGTAATAGTTAAAGGACCACAGCTTATATTTGGAGCATTTTCTTTTCTAAAAAGCTTTGTATATGGTTAAGCTTTACAACACTTTAACAAAAAAAAAAGAGCCCTTTACACCGATCGATAAAGATCATATAAAAATGTACGTCTGCGGACCAACATTATATGATACTGCACATATAGGAAATGCACGTTCTGTTGTTGTTTATGATGTATTATTTCGACTGCTGAAATTTTGTTATGGCAAAGTTACTTATGTGCGTAATATAACCGACATCGATGACAAGATAATCAATGCAGCAAATAAGAAAAGTAGTAATATAGAAAGTATCAGCGCATATTATACCAAAGCTTTTCATGAAGATATGAAAAGCATAAATTGCGTAGAACCAACACATGAACCAAAAGCAACAGAAAATATAGACCAAATTATTGAGTTAATTGAATCTTTGCTGCATTCTGGTCATGCTTATGAATCAAATAAACATGTATATTTTAGTGTAGAATCTTACCCTGAGTACGGTGTTTTATCAGGGAAAAAAATTGATGAGTTGGATCATGGTAATAGAGTTGAAGTGGGTGAAAATAAAAAACACCCAGGAGACTTCGTACTTTGGAAACCTGCAAACGAAACTGACTATAAACTTTCAAGTCACTGGAATAGTCCATGGGGAGAGGGAAGACCAGGGTGGCATATAGAATGTTCAGCAATGTCATATGCTTACCTTGGCAAAGATTTTGATATTCACGGTGGCGGTATAGACTTGCAATTTCCTCATCATGAGAATGAAATTGCGCAGAGTAAGTCTGCATTTGCTGAGTCAACGTTTGCAAAATATTGGATACACAACGGGTTTCTTACAGTAAATGAAGAGAAAATGAGCAAATCCTTATTTAATATAGTCAAAGTAAGGGATTTGCTAGATAGTGGAGTCAGAGGTGAAGTAATACGTTATGCACTGCTCAAAACTCACTATAGAAAACCACTTGATTGGACAGAAAATGTTATCTCTGAGTCGCAAGAAACTTTAAACAAGTTTTATCGGTTATTACGTAGTACATGTATTGAGGAAAGTGATGCAGAAGTCTCTAAAGATTTTATAGAGGCTTTGAAAAACGATTTAAACATTCCTGAAGCTGTAGCCATATTGCATGAAATGGCTACAGAAATCAATAAGACAATTAATGAATATGAGAAGCTCAAATTAACTAAGAACTTTGTTAAAAGCGCAAGGTTCATTGGTCTTCTTGAGTCAAGTTATCAAGAGTGGTTTGCAAGTGATGTAAGTCATCAAGAAATAGAAAGGTTGATAGAATTAAGAAAAGTAGCAAAACAAAATAAAGATTATGATACTGCGGACAAAATAAGAGAGCAATTGAAACAAATGGGGGTTACAATTTCTGACAACGAAGATGGTACAACAACTTGGTATGGAAAATTATCTCCTATTGTTTATAGATAGCCTAGTATCATCACTTATCTTACCCATACATCAAGGTTTTGTACTTTACACTATGTTATGCTTTAGGTCACATTACAATCCACTACTTATATTACTTTTTGGAGTATCGGGATCCAGTCTTGGTGGAATAGCTAACTGGTATTTAGGTAGAATAACAATTTTTATCAGAAGATCACATCACAAATTAGAGAATGAAGACAAAACACCAAAAATTGTAAGGCACCTACTGATTTGTGCAGTTGCATTGCTTTCGTGGGTACCAGCACTTGGAAGTGTGACTCAGATTTTATCCGGTTACTTCAAGTTAAACCTTTATATTCTTGTTCCCTTAATTATTTTATCTAACTTCCTCTGTTTGTTGTATCTAACGTTTACCATCTAACTAAACATCAATAAATAACTTTTCTTCTGGTCATATTGAGCTAAATTTCTTCTTCAAACTACCTTTTAAAACGTTTTTATTAGTTTTTGTCATAATACGATCAAATACTCCTAATAACCTCTTAAATAAGCTTGGAGTGAGAGAAGAGATAGGATTAACAGATACGTTATTGTTTTTATCATCACCATTTGCTTTGTAGTCTATTGAAATAATCCCCCTACTCTTCCCACCAGTCAGAAGTTTTCCGATTATAGGGATTTTCAACAAAGATTTGTTAATTGAGTATGCCGGTATTACTTGTCCTTCAACCTGGAACTTATAATCCTTAGTATTGAGCGTACCACTAGTACTAATGCCCAGTTCCGCTCCTTCAAGCCAAGATTCTTCAATTTCAACAGTGCCATCTTTATATGAAAAAGGTACATTAAACTTATAAAAATGCACACCTTCGTTCTTTATAGCATTTACAATGCCAGGAAGTGAGGACATTGATAATAAAGTAGTAAGTAATGGAGCATCTTTGATATAGAAATTGCTGATAGATAACATACCATAATGTCCTCCATTTTCTCTCTTAGAAGATAGATAAAGAGAGAATTTGCCGTTTTTAACTGATTTACTAATCCCTAAAGAACGCAAAAGCATACCTGAATTATCCGCGTATATTTCAAGCCCTATTTCACTGTATTCTGCTAATATACTACTATTATCCTCTGAAAACTTTCCTGTAAATTGACTTCCACTGCAATCACCTTTAGCGCAAGTTACGTTCAGCTTGGCATCTTCTATGGTAATGCCTTCTTTCATAATTATATTGTCAACATTCATAGTAACTTCTATTTTGTTACTTAATCGATTACTATCTTTGCCAAGTAAACCTAACACATCACTTAAGTTGATTTTCTCACCGTGAATAGTTATGGCATCTTTCTCCTTACCTGATTCAATTTCTATACTAAAATTATTATCAGGTAATTTAAAATTGCTAGAATTTAAATATAGATTTCCATTTTCTACTCTTCCGCTAAATTTTATGTCTAGATCACTTCCTACAACGTCTAGTTTATCTATTAGTAACTTACCTGCTCCTTTTAGCCTTGTAGAAAATAAAACTTCATTGTGATCTTCAAAATGATTTTTCCATCCTAAGTAGCTTGAACGCAACTCAAGCTCTGATAAATCTATATTACCATTAACATATCCAGTCTTATCTTGATTTATCGCTGATTCTATATTTGCATTGATATAACCATCACCGAAATTAAGTATTTGAGCAGGTAAATCTCCAGTCAAACTCCAGGCAAAATTTTCATTTTTATTGCTACTTTTGAGGTCAAATAGCAGCTGTGTATTATTTACCATACCACTGCCATTTAAATCAATAAAATCTCTGCCGAAATCAAGCTTAATATCATACTTACCAAAACTTCCATTATACACCACCAAACTATCAATTTCAGAATGAAATTTGGCCGAAAAATCTACTTTTTTATCACTAGAATTTAGATTAAAAATGCGAAAATTGAATACAGACTTTGCTATTCCACCTACTTTATCTCTTTCAAGTTTTACCACATCATCCAGCTTAAATCTTATAGGCTCATATAACCCATAAGCATCACTTACAGCCTGACCGTTAATGGTAAGAACTGAATCTTCCTTATTTAGAGAGTTCATTTCAATATCACTACTATCGATAGTGAAATTCTGAAACTTGGCACTATTTACAATAATTTTGAGATTGTTATCCTTGAGAGTTAACTCACCGTTCAAGTTCTCTACTCGTTCAAAATCCTCATCAAATTGAACGCTGCCATTTTCTATATCAGCAACAATTACAATACCTGACAGATCATCATTTATTAAACTATCGATTTTACCGTTAAAACTTATAATTGTATTTATAATATTCCCATCAATATTATTACAATACCACTTTCTAAATTTATTGTTCACTAGACCATCTGGTACATAAGTACATAAATCTTTTGCAACAAGTTTACTAATATTAACTCTAAGCAAAGCATGATTTGTGCCAAAGTTCATTTTGCCAATCAAAGAAAGGTAAGTATCATTTAACTTAAAATGAAAGTTTTTTACGCTAATGATTTCATCACTATATGTCAAATTTACATTTACATTAGTCAAGGCTAAGTTTTTACCTGAGTGACTCTCTGTATTTAACACGTATATGTTTCCATCCATCACTTCATCCTTTCCATTAATTCTCATTGAGAAGTTCCCTTTGAACCCTATTTCTTTGTCCAAATTGTAACTTTTAACTAGTGTGGAAAACTCGTTAAATAGCCCCAACTTTAGGTTATAAAATGTTCCATACAAATTTAACAAATTATTGCGATTTTTTATCATAATAGATAAATCATCTAGAATCCCCTTTTTACCTTTTGTATGAACACGAATATCCAAAACATTAAAATTTTCCTCCTTTCCTACATATACTTTATCAATGAAGAATTCACCTTCCGTGCTTTTATTGACAGCAATGTTAGTAATTTCAATCCTTGAGTCTGCATTTAAGTAGAAAAAAATTTTTCTTATTGTCTTCAGCAGATTTTTTGTACTACTCATCTTATCTGTCATTACAGATGTTGTTATTCCTTTAATCTCCTCTTTTTTTATATATACGTGTACATTATCAGCTAAAACCTGAGAGAATTTTTTGGAACTTAAATTAAAATGTACGAAAAATTCAGGAATCTCTATAATAAAATTAGGATTTGTTATTTTTAAATCTGTAATGACTAATTTGCTGTCTTTCTGCCAAATAACTAAGGTACTCTTTATGCTGACATTTGAATTGGCAAACATCTTCGATATTTTTTTCTTTATGTAAAAATTAATATAACTAATATTGATTTCTAAAGGATCCTTCCCTTTAAAAAAGATAAAGAAGCAGAATATAAATAATAAAATTATAGAAAATGATATAGTGATTTTTTTAAGCATCGATTATTGCTTTTCTTGCTAAACTATCAGCCTCCTCATTATATTTATCGCCATTGTGAGCTTTAACCCACCTCCAATTAATCTCGTGTTGTGAGGCAATATTATCTAACTCTTTCCATAATTCTATATTTTTTACTGACTTCCTATTACTTGTCTTCCAACCATTCATTTTCCACTTATTTATCCACTCTGTTATGCCATACTTAACATAAAGACTATCTGTATATAAATTGATATTACAAGGAAATTTTAGTACTTTCAGTCCATTGATCACTGCTATTAACTCCATTTTATTATTTGTAGTATTTTCTTCTCTACCGTAGATGTTCTTTCTATGATTTTGAAATAATATGATTGCTGCCCACCCTCCTGTCCCTGGGTTACCAGAGCATGCTCCATCTGTGTATATTGTCACTTCCTTTTTCTTCATCTTTAACTGTAGTGAATTAATAAAGTATACCGTTGCTTCTATAAAATCACAATTTTTATAGATATAGAGGCAATTTAAGCCGCACCTTTAAATTTTATTATGGAAATAAAAAAAAGTACTACAACGAGCATTATTAGAAGAGAAAGTAAAAGATAGTTTTTATGTTCTTTCATGGTTAAAACAAATCAATAGAGCAGTAAATAACGCTGGCAAACAGAGAAAATAGATAAGAAATCGAATAAGAAAACATTTTTTTCTGCGAGCTATGACTCTTAAGCCTTATAATGGATGCAGCAAACCAAATAAAAACACACCCTTCAATAATTGCCATACTGAGGTAAAATAGAGCCTTTTTCAAAAATAGTGCTGGAAGTAAGCTAGTTAATACGAGTAACACGCTATAGATTAATATATATTTCCTCGTTTTTTCTGGACCATAAACGATATTGAACATTGGAATCGATGCTTTTGTATAATCTTCAGATCTATTTAAGGATAGAGCCCAAAAATGTGGTGGAGTCCACATAAAAATTATTAAAAACAGAATACAACTTTCCCAGCTTACAGAGTCAGTTACAACCGCCCAGCCAATCATTGGAGGAAAAGCACCTGCTGCACCACCAATAACAATATTCTGCGGAGTACACCTTTTGAGCCAAATTGTATACACAAAAACATAAAATAATATGCTAATTGCAAGTAAAGCAGCAGAAACATAGTTCACTGCTATTGCCATGATAAATACTGACAATATTCCAAGAGTTATGCCAAATTCAAGCGCGCTTTCTGCAGAAACTCTACCTGAAGGTATAGGGCGGTTTTTTGTTCTCTCCATAAGCAAGTCTATATCTCTGTCATACCACATATTTATTGCACCTGCAGATCCTGAACCAAGAGCAATGCACATAAGAGATATTAGTGCAAGGAAAGGATGAATGCTACCTGGTGCAGCAACCATTCCAGCAATTGCAGTAAACACTACAAGATACATTATCCTTGGCTTCAGCAGATGCCAAAAATCCAGTATTGTTGATTCAACATTTAGCAAAACACTTGTGTACATTCTATTTTATCACTGGTGGTTTTTCAAAAGTATGAAAAGGCGGTGGTGAAGATACCGTCCATTCTAAAGTGTCACCTTCCCAAGGATTATCTCCAGTTTTTTTGCCCCACTTAAAGAGATGTATAACTATAAATACAAAAAACATAACTGAAAGAAAGGACATATATGAACCAATTGAGGATATATAATTCCAAGGGATAAACGCGTCAGGATAATCAGGTATACGCCTTGGCATACCTGCTAATCCCAGGAAATGCTGGGGTAAGAAAGTGACATTGGTGCTAATAAAAGTGAGCCAAAAGTGTATCTTTCCTAAACACTCGTTATATTGCTTACCTGACATTTTGCCTATCCAATAATAAAAACCGGCGAAAGCTCCAAATAATGCAGCAAGCGACATGACATAGTGAAAGTGAGCAACGACATAATAGGTATCGTGCAAAAGCTTATCTATTCCACCGTGAGAAAGAATTATTCCGGTTATACCACCTCCAACAAACATGAAAATAAAACCTAATGCAAACAGCATTGGTGTCTTCAATTCAATCGCTCCACCCCACATAGTTGCAATCCAACTAAAGACTTTTACACCAGTTATAACACCAATGAAAATTGTGCTAGTGCTAAAAAATATAGCAGCATCCTCGCTAAGCCCAACAGTAAACATATGGTGAGCCCAAACCATGAAGCCAAACGTTGCTATTCCTATCATGGCATAAACCATTCCCATATAACCAAATACTGGCCTATGGGAAAAAGTTGATACGACTTGGCTTATGATGCCAAATGCAGGAAAAATAATTATGTAAACTTCTGGATGACCAAAAAACCAAAACAGGTGTTGAAATAACACAGGATCACCGCCACCAGCAGGATCAAAAAAGGAAGTACCTATATTACGATCAGTTAGCAGCATAGTTATAGCACCAGCAAGTACCGGTAAGGCAACAATTAACATAAACGACGTTAATAAAACAGACCAAACAAATAGTGGCATCTTGGTCAATGACATACCTTTTGCACGCATATTGAATATGGTAACTATAAAGTTGATCGCCCCAACAATTGATGATATACCAGCAATATGAAGTGCAAGTATAGCAAGATCAACTCCTGCACTTGGGTGGGACATAATTTGCGACAAAGGTGGGTATAAAGTCCATCCTGTTCCAGGACCTTCGCCAGCAAATACCGAGAGGATAAGCAAAATAAAAGATGAAACTAACAACCAAAAACTTAAATTATTCATACGAGGAAATGCCATATCTGGTGCACCAATCATGAGAGGTACGAACCAATTACCAAATCCTCCCATTAAGGCTGGCATTATCATAAAAAACACCATTATTACCGCATGCCCTGTAATCATTACGTTATATAGCTGGTAATTATTGTTAAGTATATTAATGTGCATTAGCTGAGTACGAATAATTACCGATAATAATCCACCAATAATTCCAGCTAATATGGAAAAAATAATGTATAGTGTCCCTATATCTTTGTGATTAGTAGAAAACAGCCAACGTCTTATACCTTTTGGTACATCACTCATATCTATACTCCAAACTTAACTTACTAATTTTTTATCTTCAATCCACTTATTAAAATCTTCTTTACTCACTGCTTCAACAACAATTGGCATAAATCCATGACCTTGACCACATAGTTCATAACATTGCCCATAATAAATACCGGGCTTTGTAACGTTAAACCATGCTTCATTCAGCCTACCTGGTATTGCATCAATTTTTATACCAAAAGCCGGTATTCCCCAGCTATGTATTACATCTCCTGCTGTCACTTGTAAACGAATATTAGTATTGATAGGTAAAATAACGTTATTATCAACAGAGAATAGTTTTAAATCTCTTTCGGTAAAGTCTTCTTTTCCTTTTATATAGCTGTCAAATGAAATACCTTGATATTCTGGGTACTGGTAACTCCAATACCATTGATGACCAATAATTTTTAGTGTTATGTCAGCTTTTGGCACTTTCTCCTGTAGTTTAATTAATTCAGCATTTTTAAAAGCCAATACCCCAACAATAATCGTTGGTATAACAAACCAGATAATTTCTACAAAGATATTATGAGTTATTTTACTGACATTTTTCACTTTGCCCTTACGAAAGCGAAATACTACATAAGCAAGCAGGGCCCATACAAAAAGCATAATTGCAATCATTACACTCATCACAAACGAATGTGACTTAACTACAACCTCCATTATCTCAGTTGCAGGCGCAGGAAATCCAAATTGCCAAGAAGTAGGAGCAGAAGCAATTGATATGTTTGAGTAAAACATTATCAATAATGCAAATAACTTCACCATATTTTTTGCTGTAAAACTAACTGTATAATAATATATATACACTTACTATGCAAACAGAGATTATAGAATGTACACAAGTGTTTTGCTAAATATTGAATCAAAAGTAAATGATGATTAATGTTTTTTTAGCATTTAATAAATATACTAATACGATACTAATTTGAGGAAAAAGCATTTATATGAATCTATTTTAACTTAAAATATTATAATATTTTAAGTTAAGTATTTACTTTAAGGAAGTTCTATAATAAGTTTAATAGTGTCTGTTATTGCTAATAACCCTCTAGCCTCACACCTAAAAGCAGTAACAGACACTATTAAACTTTAGGTAAGTTTGCCTATTTATAATTCATTGAGGTAAAAATCTTACTAATTCCTTTAATTCTATTATACAGCTTAGTTTACTAATTAACCTTTAATGTTTACGTTAGCATTTGCATCTTAAATCAAAGATTTACATATTATAGAAAATAATTATAAAATAATACACTACTTGTGTGTAAATTTTTTTGCATATCAAACTCTGTAAACAAATTTTTTAGAAAAGCCAAATAAATTATCTCTCTATGAAAGATCTATCGAATGTTGCAATTATAGGTGTAAACAAGAACGATAAAAGAGTGCGGGATTGAGTAACTATATATACTTCTGCTGGCATACCAGGATATAGGTATACGTTTTTAAATTGAGCAAGTTCTGATTTTGGTATCACCACTCGCACTGAATAATAACGCCCCATCCTTGGATCATCAAGAGCATCAGGGGAAATATGGTTTACTATACCGTTAATTAAACTTAAGCGACGTGCACTATAAGCGCTCAGCCTTACTTTAACTTTCAGCCCTTCTAGTCCGTCGATAGAGACTATATTGCTATCTTTCTTTTTTGCTGACAGTATCTCTTCTATGTTTCTGGTTAGAACTTTAGCATCTATTATTAGATCATCATCTGATGGTACTATACTCATGATTGGAACTCCAGATTGTATAACACCACCTTCAGTGTGGTATCTTATATCTGTAACTATACCATCTTGAGGTGATTTAATTATTGTACGTGCTAACGAATCTTCAGCAACCATCAGCCTCTCTTTTAAGTCTGCAATAGATGTATTAACTTCCTTAAGCTCAGCATTTGCTCTTTCTTGAGCATCATTCTTCACATTTATAATCTCTAACTCATTTTCTCCAATCTTTTGCTGTACTTGAGATATTGCAGAACGGTAATGTCCAACTCTACCCTCAATTTCAGCAAACTGTTTTTCTAAAGCTAAAATGTGTGGTTTGCTTATATGGCCACTATCAAGTAATTGTCTTTTTGTTTCTAACTCCTCAGTTATCAAGTCATATTGCTTATGGGCTGCATTTAGTTGAAAATTTAGCCCTGCTAATTCATCATTTAACTGCTTTATACGTTGTTGCAGTATGTCAGTTTTTCCTAATATACTCTTTCTCTGAGAGTTGAACAACTTTACCTGATTCTTTATCGCTTTATTTACAAGTTCATCGTTAGATAATCTTTTAACCTCATCAGAAAATTCTAGCGTATCTAAGTCTCCCCTAATTGCAATAAGTCTTGCTTCAGTTGCCAAAAATGATAAGAGTTTTTCTTTAATTATACTCAAATTTGCCTTTTCGTTAACATCACTTAATAAAACTAAAGGCTCATCTTTTTTAACTGTTTGACCTTCTTTTACTAAAATTTTGCTTATTATTCCCCCACCCAAGTGTTGCACTATTTTTCTATTTGAAGAGACAATAACTTCTCCACTTGCATGCACTGCTCCATCAATTGGAGCTATAGCTGACCAAATACCACCTATTCCAAAAAAGATGAATATCACCACTAAACCAAAAAATAGTGGTCCCCATGTGACTTTTAGGACTTCATTTACGTTATTACTCTCACGTTTAAAAATAAAATTTATCATCGCATCAATCCATGCGAACGTCTTATCCAAAAATTGATATTTCTTCTTTCTATTTCCTGCCCTTTGCATATCTATATCATCACTACCAATCAGGCCTGTCAAAGAAAGTCCAGCACTAAGCTTTTTTAACTTACTCATTATAATACTACTGCGAATTCTTGTTAACCAGGATAACACACAAAAACAAAGAATCTATACCTTAAGTACTTTACTTAGACTACGGAACATCAGAATAAACTATTTAGTAACAATTCTTATACTCCATTCAATAGTTCAGCATTAGGCTAGAAAATCAAAAAGGTTTTACAATAACCATAATAACTATAATTATTATTAACACTGTTACTGCTTCGTTTAAAACACGAAAATAAACGTGAGTTTTCTTATTCAAGCCCACTGCAAAATTTTTCCTATGCTTTGCAAGTAGGCCATGAATAACAAACATCAAGAATAATGCTAGCGCTTTTACATGAAACCACCCTTCGCGATATGCTTCCCTAATAATCATTAGGATAATTCCAAAACTAAGGGAGAAAAGCATTGCAGGATTTATGATATATCTAAGGAGTCTCTTCTCCATTATTTGAAGTAAACTGTCATTTTCTGACCCTGGTTTTACAGATGCATGGTAAACATAAAGCCTTGGCAAATAGAGCATACCTGCCACCCACATAATTACAGAGATAACGTGAAAAGCTTCAAGCCAGTGATAGTAGTCCATATAGATAGTGTTACAAAATGTTAAAGATTTCTGGTATGATCTCAGTTTAATAAAAGAAAGTCAATATGAAAGCAGGAAATTTCACTAAAGAGCAAGTGATTGGGTTCTACAGAAAAATGCTTCTAATACGCAGATTTGAGGAAAAAGCAGGACAATTATACGGAATGGGATTAATAGGCGGATTCTGTCACTTATCAATAGGGCAAGAAGCAGTTGCAGTTGGGACTCAAGCTGCATCAAAACCTGGTGATGCTTTTATCACAAGCTATAGAGACCATGGCTTAATGCTCTCATGTGATTCTGATCCAAATGTTGTAATGGCAGAACTCACGGGCAAAGAAACAGGATGTTCAAAAGGCAAAGGTGGCTCCATGCACATATTTGATGTTGAAAAAAATTTCTTTGGTGGACATGGAATAGTAGGTGCACAAGTCCCAATTGGTACAGGAATAGCATTTGCTAATAAATACAAGAAAAAAGATAACGTTGTATTCACATATTTTGGTGACGGTGCTGCAAATCAAGGACAAGTATATGAATCATTTAATATGGCAGCTTTATGGAAATTACCTGTGGTTTACATCATAGAAAATAACGAATACGCAATGGGAACTTCTGTGCAAAGATCAACTTTAGTAACTGAACTATATAAAAGAGGAGAGAGTTTTGGTATTCCTGGAAAACAAGTTGATGGAATGGATTTTTTCTCTGTCTATGAAATAACAAGTGAAATAGCTGAGCACGTACGTGGGGGGAAAGGACCTCTCTTACTTGAAATGAAGACATATAGATATCGTGGCCATTCGATGTCAGATCCTGCTACTTATCGCTCAAAAGAAGAAGTTGAAGATATGAAGCAAAATCATGATCCTATAAGCACCTTAAAGCAGTATATAACAGACAATAAAATCGCTTCTGATGAAGAATGCAAAGCTATTGATAAGGAAATACGAGATTTAGTAAAAAGGTCGGAAGATTTTGCCAAAAATAGTAAAGAGCCAAGCGTTGATGAGTTGTATACTGATGTTTATAAATTTATTGGATAATCAGTTGCCATCAAGTTATGTTTTAGCCTACTATAGACATTTTTTGGCAGCGCGTAATATAACAACCCTAGCCAATAGAAACTGTAAAGTAAATCTTATATTATTGATATATACCTCTCTTAAATAATAGGTTAAATGAGTTTTATTTGACTTTTTGTACTATTTTGCAAAATATAAAGTTATTAGTTGAATAAAATACATGACAAAAGAAAACTGGGAAACAGTAATTGGACTTGAGGTACACGCTCAGGTTTCTTCTAAGACAAAGCTATTTTCTAGTTCACTAACGGAATTTGGTACTGAGCACAATACTCAAGTTTCTCTAGTTGATGCGGCAATGCCAGGTACATTGCCAATATTAAATTATTTCTGCATAGAGCAAGCAATATGTACCGGTCTTGCACTTTCTGCAGAAATTAATAAATTCTCTTATTTTGATCGAAAAAATTATTTTTATCCCGATTTACCACAAGGTTACCAAATAACCCAATTCTTTGAGCCAATAGTTAAAAATGGTAAAGTGTTTATCAATAATAATGGAAAAGAAATAAGAATCGCAAGAATTCACTTAGAACAAGATGCAGGAAAGAGTATTCATGAAGAAAGCAAAACTTACGTAGATTTAAATCGTGCAGGGGTTGCTTTAATGGAAATTGTTTCAGAGCCAGATCTTCGGTCATCTGCAGAAGCTGCAGAATTCATGAAAAAATTGAGGCAGATTTTGCGTTATGTCGGTTCATGTGATGGTGATATGGAAAAGGGATCACTTCGCTGTGATGCAAATGTTTCCGTTCGCCCAAAGGGTAGTAGCGTATTTGGCACTCGCTGTGAAATAAAAAACTTAAATTCAATACGTTATATTGTGCAAGCTATAGATTATGAAGCACAAAGGCAGATCAAAATTTTGGAAAGCGGAGGAGAAATAAGTCAAGATACCTTATTGTTTGATGTCACTTTAGGAAAAACAAAAGTGATGAGAAGCAAAGAAGATTCAAGTGACTATAGATATTTCCCTGAACCTGATTTACTACCTGTTGAAATAAGCCAAGACAAAATTGATTCTATTAAATCATCTTTACCCGAGTTGCCAGATCAAAAAAAACTTCGATACATAAAGGAATTAGGTATAAATGAATACGATGCAGACGTTATCACTTCTGATAAAGAAATTGCTGATTATTTTGAAAAATTGGTAAGAAAGCACGATTCAAAGATTGCAGTTACCTGGTTAACCGTCGAGCTTTTCGGTCGTTTAAATAAAACAAATATTGATATTGTTAGCTCTCCAATTAAAGCAGATGCTTTATCCGAACTCCTCGACTTTATCGTCGATGGAACGATCTCTGCTAAACTTGGTAAACAAGTTTTTGATATTATGTTTGAAACTGGAAAGCCTGCATCCCTTATTATAGAAGAGCAGAATCTCAAGCAAATAACTGACACATGTCAAATCTCAGAGGTAATAGATAAAATCATCAATGACAACCAAGATAAAGTTCAAGAATATAAGGGTGGTAAAACAAGATTGTATGGGTTCTTTGTTGGTGAAGTCATGAAATCCACCAAAGGAAAAGCCAGCCCTGATGTCGTAAACTTGGTTTTGAGTGAAAAATTAAAATTGAGTGCCTAGGTGTACGGTCCCAGATCTTTTGCTATTTGCTTGACTTGTTTCTTTACATAGCTTCTAATTTAAATTCTGCTGTCTATTCTCTTTCATTCATAACCTTTTGCAAAACGTTTTTGCTTTCTTCTCTGCTGGTCACTATTGCTTATATAAAGCAAGTACAGTACTAGACCTGCTGCAAAAGGTGATTGAAAAAATGATGGGAGAGAGGTAAAAGAAGAATCAGCAGATTGAGTAAGGTAAA
>NODE_17_length_16082_cov_31.707654
TCAAAATTCACTAAGCAAGCTAAAGAGTTACGAAGATTTATGCAGTACTGCATGATAAAAATATCTTATATACTTGAAGCAAAAGGAGCTTCACGAACGGTAAAGGGTATTATAAAATCCGAGCCAATGATGTGGACATTTTTGGATGATCCAGAGAATATTCCATTAACGAATAATCATGTTGAGCGACAAATACGGCATTATGTTGTCTATCGTAAGAATTCATATTTTGCACAGTCAGAGCGAGGGAATAGATTCCTTGAGCGGATAATTTCGCTGTATCTCACTTGGAGGCACAAAAAGTTAAATCCTTTTCATAACCTTCTATCTATTGTCTCTTAAGCCACACCTCTGAACGGATACAATTCCCCTTAAATTTTAAGCTTGATTTCTACTAGAAGTAGTATAACTATTTCCTTGTTGGTAGGTTTTTACGTTAATTTCTCAATTTCGCTAATAGATAAACCTGTTATCTTAGCAATAGTTGTGGTATTCATACCTTCATCTAGCATTGCTTTTGCTACTTCAATCTTTCCTTTTTGCACACCTTTCTGTTCTGCAGTTTCAATTTGGTATGCGAGAATAGCTGCTTCTTTTTGCAGATCCATTACTCTTTCTTCATATGCTACTAGGTCTTTTTCACTCCAATGAAACTTATCTAACTCATCGTACGCTAGTTTTATTATTGGTGTTTTTCTTGCAATCTCTTTTAGATCTTCCTCTGTGGTTTCTTCTGCATGTTTGAAAAAAAAGCACCAACGCTCTATCGTGTTTTCCAACTGTTCCACTTTGTCTTTATTGAATTTAGGTAATTCAATAAAGACAAATTGAAAACCTTTCAAATAATGTCCATTAGTTTTTATTTCGCGTATGTTATGAGTGGAAATGTACTCAACCTCATCAGGAAACAGCGTCTTATTAGAAATAGCGATGAAAAAAACTTTTTTCAGATCTGCATAATCTCCTCGCTGTCTTGAGTAGGCTTTGGCAGCATATAGCTGAGCACGTTTTTCAAAACCTTTGTCACGAGTGATCTGCATCTCAACAATGTATTTATTTCCTTGAGAGTCTTTGCAAAGTACATCAACAATACTTTGCTTATCAGAAGCAATCTCAGGATCCATGATTGTGCTGAGAAACTCTATTTCTTGTATTTCATGGACACCAGAAAAGCCTAAAATATCATTTAAAAAATGAATAATAATATTCTTATTTTTCTCAGTACCAAAGATTTTTTTAAATGTTAGGTCTAATTTTGGATCTAGAAATTTTAACAGAACCATAGCAAAAGGATTAAGACTAATAATTATACAATATTATTAGTAGTTTTTCAACATAATATCCTACCAGTATTAACTTGATAAGGCACAGTAACTTTACCTGTTGAGCCACTTCTATTTTTTGCAACCTAATTCGTTATTAGCGTCGGTTTTTGTCTCTGTAGAGTAGTAAAACTATCTGTTCGATGCTCCCTGACTCTCGCAGGTCTGCTAGTTGCGGTCTTTTGTTTTGTCTTTCTTCTACTCTGCGACTAATTTGTGATAGTGCTACAACAGGAACTTCAAAGTCTTTAGCGATGTTCTTTAACGTTCTGCTGATTTCTGTTACCTCAAGAGTTCTGTTCTCAGTTCTTCCTGATCCTCTGAGTAGCTGCAAGTAGTCAATGTAGATGCATTTTATACTGTATTGCTTATCAATTGATGCGATCTTTTTTCTGAGGACATTTAAATCCATACTTCCTGACAAGAAGATTTAAGAAAGCGAGCTCCTTGGTACAGAAGCTCCATATTCTTGTTTTTAATGATAGTGTTGACTGTCTCATTGACTTCAATGCTGATTATTCTGTTGATCAGTTGATTAGCTAAGTGAGAAGAAACAGATGTATTCGTGGTCATTTAAGAGCTTTGCGGCCTCATGTGTAGTGCTATTGAGGTCTTACCAATTGAGGTGCGTGCTGCAAGGATAGAGAGCTCTCCTTCCTTGAATCCACCTGTAAGCTCCTTTATACCTGTTGTTATTCCTTCTATTTCGTCGGGGTTTGCTAGTCGTTTATCGATGTAGTCTCTGTAGTCTTTGAGATAATCAAATATTGGCTTCATCTACCCTGAGCCCTCCTTCCTGATCCATTCTCCACCTTAAACCGGAGGCTCCTCAAACTCAAGATCTTGTTTCGTCGCCTCTCCCAATGAGTTATATATATATTATACCTATAATATATATATAACTCATTGGGGGGTACCCAAAAAAATGGTTATTTTTGAGCTGAGCAAAGCCACCTAAGGTGAAGAATGGATCAGGAAGGAGGGCTGTATAATGTATATTTAATGTTTATATTTATTTTTTATAAATATCACATCTATGTCCTATCTCTGTGATAGTTACTATTTGTTCTAATTGATTTACTCTGTAAATTATACGGTATTCACCAACTCTTAGTCTTCTATGTCCTTTTAGGTTATGGTGTAGTGGTTCACCAAAATTTATGGGGTCAATTGTAAGACGTTCTTTTATAGCCTTTTGAATTCTTAGCCTTATTGTTTTTGGAAGGTTTGGTAAATCTCTCTCAACAACACTTTTGAGAGACTTAACTTTATAATTCTCTAATCCCACTTAATATCTTCAAAATCGACTGTTTCTGCACCTTCAACATCACGCTCATCAGAAATTTTAGACACTAAAAAATCCTCGATTTCAAGCTCGATGGCTTCTCTTAGTAGTTTTTCTGCTAATGCTTGAGCAGGTTGCTTAGTAAGTTCAGATAATTCAGCAAGATGCTGTAAAGTTTCTTTACTGAAAGCTAAATTAGCGTTTGCCATGAGTTTTACCGAGTTCTACTACTGAACAATTATACAACATTTTCCTAAAATTTTCAATAAAGAATTATATTGACAGATTATGGTAGATTGCTTATATACCAGTTTGCTGGTTAAGGAGAAATGACACAAACTAAGTATAGTATTGCAATAGGAATAGGGAAGGTATGCCAGCATCTGGCTACTGGATATGACAAGAAGAGTCCGACAACTCTTCGTAGTGCGTATTACAAAAACCAAGATAGATTTCACCTCATCTTGATCATTAGAAGATAAAATCTTTCCATTTACAACTTCTTCAAGAAGACCCTGCTTTTGCGCTTCACTCAAAACTGCTTTAAATTTATCTACACCAACTGCTTCGAAAGTGTTAAGCAGTGTATAACCTTTATCATCAATTGTTGTAAGAACAGGTAGGAAATCATTTTCGCTAAATTTTGCAATAACAGTACTAATATCAACATCTTCGCTTACTGGATCTTTCAACTCATCATATAATCCTTTTTGTGTTTCATTTAACTCTTCATACTTTGGCATATCAAACTCTCCTATAAATAATATACTTTAATTACGATATGTTTAAATAATAAAGTCAAGAACTTAACTAAAGATCACAAACACTCAAGCAAGAAAAAGGAGCTTTTGCTCGAGTATTTACAGCGCCCTTCTTTAAAACTGCATAATTATACATATCGTCAGGATAAGGTATTCCAAGACGATTTCTTTCAGGAAACCACATGATAAATTCACTGAGCACATCAGCTATATCACCGGTAAATTCAGTTTCAGTATGAATCTTTTCAAACTCATCAAATATCAAAGTGTCGACACCAATTTTGATCATTCTCTCTTTAAATCTGTTGAAAAGGAGTTTGAACCGCCGCTGTAGCTCTTTCATATAATTAACTTAAACAGCAATCATATAAAGGCACAAATGAGCTCTAGGAAGCAAATAAAAGCGCGAGAGAAGTCAGTTGAGCGCAAGCTTCCGTTGAAACGATAAAAAAGGGTGAAGTTACTGCTATTCACTTTTTGTATCGTTTTTAGCAAAAGCTTCCTCCCAAGTGCCTTGAGTTGCTGCACGGCTATACTCTGTTACTCTATTTTCAAAGAAATTTGTATGTTCCACGCCATTTAGTATTTCATCAAGCCACGGAATAGGGTTATCTTTAACATTATATATAGATTTAAGACCTAATTGCCTTAACCTTCTGTTTGCTATGTAACGTATATAATTGCGCACTTCCTCTGCAGATAGCCCTTCAACATCTCCTAAATCAAAAGCAAGACTTATAAATTCATCTTCAAGTTCAACAATAGTGCGACATGCAGAATATAATTCTTCTTTGAACTCGTCATTCCAAATTTCATTATTCTCTTTAATAAACGTATTGAACAAATTAATAATTGAATTGGTGTGCAAGGTTTCGTCACGTGCTGACCAAGCAATTATTTGCCCCATACCTTTCATTTTTCCAAACCGTTGAAAATTGAGCAAAATTGCAAATGATGCAAATAATTGCAATCCTTCAGTGAAGGCACCAAATACTGCTAAAGTTTTAGCAACATGTTTTTTATCGTGCTTTTTACTTTCCTCAAATTCTAACATGTATTCATACTTCTTTCTCATAGCATCATATTTTAAGAATGCTTGATATTCACTTTCTGGCATGCCAATCGTATCTAGAAGGTATGAATAGGCTGCAATGTGTATAGTCTCCATATTGGAAAAGCTTGCAAGCATCATACATATTTCTGTTGGCTTAAATATATTTGAATAATGCCTCATATAGCAATTATTTACTTCAATATCTGCTTGAGTAAAAAACCTAAAAATCTGGGTCAATAAATTTTTCTCTACATTAGAAAGTTTAGTTTTCCAATCTTTCACATCATCAGCAAGCGGAACTTCTTCAGGTATCCAGTGTATCCTTTGTTGCTGCAACCATGCATCATATGCCCAAGGATAATTAAAAGGCTTGTATATTGGATCTGCTTCTAGCAATGACATAAGGTACCTAATTATTTTGAAGTAAATATTATATTAAATGATATTGAGAATCAGTCAATTTAACTTTTTTGAAATTTGACGACAGATAGTTTATCAGTGTATTATGATTTCAAATAACTAATTGACAAAATGCGAGTATTAATATTTTCTGTTTTACTGTTTTCAGTAGGCTGCATGCACACTATCTATAATCACGGAGTTCCTGGCATTAATGTTGAACTGTGGAGCAAAATAAAAGTAGGTGATGATAGAGAAAAAGTGGTTCATACTTTAGGATTGCCAACATTAGTATCAAAGTTCGACGAAAATGTTTGGTACTATGTCTCATATAAAATTAAACAAGCTAACTTCTTGGGAAAAAGGAAGTACAGTAGTAAGTCTCTGCAAATTTCGTTTAATCAGAATGACGAAGTTACAGATATAAGAGAAATCAACGTTGCAGAAAGGTCTTTAGCTGTTGTTGATTGAAAATTTGCTGATCTATTTTTCATCACAAGTAACTAATTTAGTTAACGTAAATTCACCTATTTAGAATAAAATCTAACGTGACTTCGCGCCAAATGTGATGCTGCTCAGCAGGTAAGCCAATTAACGGGCTACATTTATACACTGCACGCATTGCATTATCTGCTGCTGATCTAAAAAGAGGATTATTTTGATAAGAACTACTATCTGCTACGTTGGCTACAACGATCTCGCCTTTACTGGATAATAATAAATTAATTTTTATACTAAAATTTTCTTTATAAACCATGCCCTCAGGAATGCTCCAACACTCTGTCAGTTTATCCCTTATAGAATTAATAATTTCTGTTACAGCCAATTCATCATCTTTGTTCTCAATATTTTTCTTATCTCTTATTTCATTTTTCACCTCTTTGATGTCTTCTCTTAGTTTTCTTTCTACACCCTTTTTTCTTTTGGGAATTGGAATACCCTCATCAATTTCCTGTATTTCAATAATTTGCCTCGGTTGTACTAACTCAACTAATTCTTTTTTTCTTTGTGGTATAGGAATAACTGATGAATCATTCGTTTGGGCTTTCATTGAAAAAAGCAAAAAACAACATAGAGACAAAAGAAGAATATAATTAAAATAGAGAGGGCGCATATGTTAAGCAGCTTGTTTTACTGGTTTAAAGCTAATATTGCACATAAAGTCAATATATTTCAGTTGACTTAAACTAAAATTTGCTACACTAATTTTATTATCTCTATAATATCATATGGTCAATATACTCTAAATGAGATGGAAAGATGAAGGTGTTATTATAGCTGTTAAAAAATACGGTGATAAAAATTTAATTCTTTCTCTATTTACAAAAAATCATGGAAAGTGCAGAGGATTAACTAGGTTAACAAACAATAGCAATTATAAGTTTCAAATAAGTAATCTATTACATGCAGAATGGAGTGCTAAGCTACCTGAAAATCTAGGTTTTTTAAAGTGCGAATTGATTGAATCTCCATTTCATCATTTCTTTCAAGATAGGTTAAAAAGCATTGCTATTGTTTCTTTCTCGTCTATATTAGAAAAAGTGCTTCCAGAAAGTGAATCCTGCATCAAGTTGTACGATAATTTTAGACACTTCATCGATGTAATAAAACACAATAGCCAGTTTTGGCAAAGTCATTACCTTAACTTAGAGCTTCTGCTTCTTACGCAACTTGGATTTAAGTTAGACCTATCAAAATGTTCTGTAACAGGTGTGAAAGAAAATCTACAATTTATTTCTCCAAAAACTGGTAGAGCAGTGTCAAAAAAAGTAGGTGACTGTTATGCAGATAAATTACTACCTTTTCCACAGATGTTGCATGATGTATACAATAACAACCTACAAAATAGCTACTCATATCAAGAATTCAGACTAGGGTTAAAAATTACAGGGTATTTTTTAAATAAATATCTATTTCTGCAGTTAAATGCGAAATTTCCGGAGTTGAGAAATTTTATGCTATCATTTGAATCTTAGTTACTACCTATTTGAAGGAACTTCAACCAGTAATCACTCTATTTCTACCACTGTTTTTTGCTTTATATAAATATTTGTCAGCACGTACTATAAATTTTTTAACATCATCAAGGTCAGATCTTTGCATTGCTGAAACTCCAATGCTCACAGTTACATTATGGGTTGTATTTTTACCCACAAGTATAGGTTCTTTGGCAATAATTTTTCGTATTCTCTCTGCAATAGTATACGCATCTGATACACTGGTATCTGGCATTACAACAACAAATTCCTCACCACCAAACCTAGCCAGCAAATCTGTCACTCTGATATTTTCAGAAATTCTTTTCTGTATTTCCTTTAAAAATTCATCTCCAGCATTATGCCCAAAGTTATCATTCACCATCTTAAAATAATCTATATCAAGTATCATAAGGGATAAACTTCTATCTTTTTCCACAGAATCCTTAACAATATTTCTTAAGTGTGCATCAAAATATCTTCTATTATAACAGTTAGTTAATGGATCCTTTATAGACATCTCCACATTATTAAATAAATTCATTCTCAAGGCATCTTGATATCTTTTGCGTTTCACTTGCGAATTAACCCTAGCTATTAATTCACTCTCATCTAAAGGTACTGTTAAATAATCATTAGCACCTACATCAAGTGCCTTTACTAAATTGCTTTTATCATAATCTTCAGAAAGGATCAGAATTGGTGTATAACGTGTTTCTACTTTACTACGAAACTTAGAACACAAACGTAGGCCATCAGTTTTTGAAAATTGCATGTCAGAAATAATCAAGTCGTAATTATCCTTAATACCAACCTTCAATGCTTCTTTTGGATCGTGCAGTATTTTAATTGATCTGAAGCGTTGCTTTAGAACATTATTTATCTGCTCTGCTTGAAAAGTGTCCTCATCTACAACAAGTATGTTAGCATCAAAAATCTGATTAGAATAATCCATAATACTGCTTTCTGCTACCCCACCAATCTCAGCATTAGTTTCTCCTCTCAAGCACAACTCGTCTATTATCATCTTTAAGCGCACAAGAGACTTAATTCTTGCAGATAAAGCAGTTTCATCTATCGGCTTAGTTAGAAAGTCATCCGCACCAGCATTAATTCCTTCCACTCTATCATGAGTGTCATGCAGCGCAGTTACCATAATTATTGGAATATAAGTCGTTAAGGGATCATTCTTTAGCTTCTTACAAACCTCAAAACCACTCATTTTTGGCATCATGACATCAAGTAAGATAATATCTGGCTGCTGTTTCTTTACTAAATCTATCGCCTCCTCGCCATCATGAGCTACTATAACTGTATAGTACTCTGCTTTTAGCTGAGCTTCTAAAAGTTTAACATTAGAAGGTATATCATCTACTACTAGGACCTTTGCTGTCATCTTTTGTATTATCTACATTATAAGCAGGATAAAGCTTGCCATCTTTACCAACTATGTAATTGACTTTTTCAACGTCACACTCCTCATATAACTCTTCAATCCCGGCATCCTTCAACAATTTCCTAATTCTTGACTTCACAATCACAAAATACCTATACATATTTTTAATAAGATTAAAAAACACAGGTACCTTACTCTTATCAAGAACAATTATACTTACTAAAGCTACAACTAAAATTTCTGAAAGACCTATATTAAACATTTTTCCTATGAAGCAAGTACTTTAACTCTTCTAATTATGAGTATTAATTTACTTAAATCAAGTTTAGAAGTAACCATCTCATTCAAAAAGCCATTGTAACGTTCTATATAATCCTTATCATTAAGAGCCCAAGTTTGAACCTTATCTACGTGATTATCAGTAGCTTTTATAACTTTAACAGCCAGCTTATGATGATAATTGCTTAAATCATCTAATAAGTCATTGATTAAGCTGCGATCCCAATAGGAAGAATGGCTTTTAATCTTGACAGCAACTGTTCTAATCATATCAAACCTTAGCAGCGACTTTAATTTAAAGTATATTCTACCAGCTTCAAAGATCGATAAAGATGTCTGTTCAGCAATAGATATAACGTCCAGCGCATAAATAAGAATACGTAAATCAGCAACCTTTTTTGCTAGATCTTTATTTATGTTAAGCTCTACCAAAGAGGTTAATCCATGATTATAGATCTTTAACAGGCGATCATCTAAAACATCATGGCCTAAAGTTTCAATTGTACCCCTAAATTCTGTAACATCATCTAGTTCTGTAAGATTAAGTTCACCAAGATTTTTTACTAACCAAAATGACACTCTACCAATAAATTTTTGTACATTTCTCACTATTTGTAAATACGAATCGGCATCAATCTTGCCATCCAATTCATCAATTTCATGCCAAAGGCTATTTAAATTATATAGGTGATTCACAACAATATATATGTTAACTGCTCCATGTACTCTAATTCCAGTACTCTCAACCAAGTTATTAATAAATATACAGCCCATCTTATTTATTACATCATTTGCAATGCAAGTAGAAATAATTTCCCTGCAAAGTTGGTGTTTCAATATGGAATCCTTGAACTCTGTTACCATCTTTTGTGGAAAGTAATTTAGTAAGTAATCACGACACAAGAAATCTTTTTCAGGCAGGTCAGAGTATATAATTTCATTTTTTATTGCTGTTCTTGCATAAGACATCAGAACAGAAAGTTGAGGAGAAGTGAAACCTTCTACATCAGTTAACATTCTTGCTACTTCTTCTTCAGCTGGAAGAAACTCTACATCTCGTTTTAGCAGCCCAGATTTCTCTAAACTAAGTAATAATTTATGGTGCTGCTCCAACTTTTCTTTAGCTTGCAAGCACTCAAGAATCAATGCTTTTGTTTCAATCCTGTTATGGTCTTCAAGTACCTTAGATGCAACTTCATCTATCATGCTAGCCAGTATTTCATTCCTTTTTTCCAAGGAAATTCCCTCTTCTTTCATAATTGCGACAAAAGCAATTTTGATGTTAACTTCAAGATCAGAACATATTACTCCTGCTGAATTATCAACAAAATCTGCATTGATATACCCACCTATTTTAGCATATTCTACCCTTCCAAGCTGCGTGCAACCAAGGTTGCCACCCTCTATAAACATAGAAGCTCTAATATCATTACCGTTTACTCTTAACTCATCATTTGCTTTATCGCCAACCATGCCATGGCTTTCACTCTTTGCCTTAACAAAGGTGCCAACTCCTCCATTCCATATGAAATCCACTTTTGCCTTGAGCAAATATCGAATCAAATCATTTGGAGATAATGTATCTTCCTTTATATCAAAGCACTTTTTCATTTCTTGAGAAATGTCTACTTGTTTGCTACTACGTTCAAATACCCCGCCACCATGAGAAATCAAATCTCTATTGTAATCCATCCAAGTGGAAAACGGTAATTCAAAGAGTCGTTTACGCTCCGCGAAACTCTTTTCCGCATCAGGATTTGGATCAACAAAAATATGCATATGATTAAATGCTCCAATTAAACTCATATTTCTTGAAAGCAGCATGCCGTTCCCAAATAGATCGCCAGCCATATCTCCAATTCCAATAACAGTTGTATCTTGGTAAATATCCTTATTCATTCTCCAAAAATGGCGTTGTGCTGCAATCCATGCACCTCTTGCTGTAATACCCATCTTTTTGTGGTCATAACCTGCTGATCCACCAGATGCAAATGCATCTTCGAGCCAAAAGTTATATTCAGAGGATATTTCGTTTGCATAATCAGAAAATGAGGCAGTGCCTTTATCTGCTGCAACTACCAAATATGGATCATCTTCGTCATACCTAATCACATTTTCTGGTGGAGTTATTTTGCCATCAACTACATTATCAGTAATATCAAGCATTCCTCTGATGAAATTCTTATAACATTCAACACCTTTCTCCCTTAAAATGTTTTTGTCTTTATAAGCTTGCTTTATTACAAACCCACCCTTTGCGCCAACAGGTACAATGACCGCATTTTTTGTCATCTGGGCTTTCATGAGTCCCAAAACTTCAGTGCGAAAATCTTCCGTTCTATCCGACCATCTCAAACCACCACGAGCCAACTTCCCTCCTCTTAGATGTATTCCCTCAAAAAGGTTTGAATAGACATACAATTCACGGTATGGACGCGGGTCAGGTAAACCATTTATTTCACTTGAATCAAATTTGATAGATAAGTATGGCTTGTCATCTTGATAATAACTGGTTCTCAAAATTGCCATTATCAAGTTAAATATCGAACGCAAAACGTAATCATGTGAAACGTTGCTGATCTCTTTTAGTAGTTCTTCAATTTTTTCTCTAAAAATATCAGTAGTTTCCGCTCTATCAACATCTATACTTGGATTAAATCTTGAATGAAACAGCTGTATTAGATGTTTCATTATTTTTGGATACTCTGATACTACTTTTTGAATATATTCCTGATTATAGTTAAATAACGTCTGCTTTAGATAGGCACTTAGCGCTCTAATCATAAGCACTTCTTTCCACTCCAGTCCAGCAATAATGACCAAACTATTAAAATAGTCATTTTTTATTTCCTTGCTAAACACTTTGACAAGCGTCATCTCAAACTGTTCTTTCAGAGTAATGTTATTTATTAATTCATCGACTCTTGATAACAAAAAATGGTGTATCCATATTCCTCCGTTGATTTCTATGTAATAACCATTATGAGATAGAATCTTCGCTCCAAAATTCTTAGTAATTTTCAATATCTTTGATAATTCAAGACCACCGCTATTTGGAGTGTAAACCTTCAATTGATAGTTGAGATTGTCACGAGTAAGCCTCAAATCAACTTCACTGACTTTTTTCTTTCTCACTATCTCCAATTTTTTCATATCATAATACGCATCATGAGGTTCAAAATTCTCTTGATAACTTATCGGAAATGCCTTGCAATAGCGGATAAATATATCCTCAACAGTGCTAAAAGTATTATATAAATTGTCTATAAAACGATCTTCCCACTTTTCTGTAATGTTTCTTAACTTGTTTTCGATACGCAAAACTTCATCATCAAAAACGCTAGCGCTTTTGGTTCTTAGCACCACGTGTAATTTCATCAAATCATATTCATTGATAATGTGATTGTTATAAATATCTGAACTTTCTGCATTCGTTTCATCTTTCAATATATCGCGTATCTTAAACATTAGTCTTGCACTAGCATAACGCATCGGTATCAATACTATGCAACTAATAAAGTTTCCTACCTTTCTCAAAAATAATTTGACTCTTGGTCTAATCGCAAGAGACATGATCGAGGTGCAAATTTCAAATAACTCGTCTTCATTTGATTGGAATAATTCGTCACAAGAAAATGCCTGTAAAATGGAAATTAAAGCTTTATTGTTATGGCCACCAGGAACAAATCCTGCCTTTTTTTCTATTGTTGTAACCTTATCCTTTATTACCGGAATAGTTCGAATATCTTGCACTTCTGCTACAGAAGTAAATAGCCCAAAAAAATGCTGTTCCCTTATTACATTACCCTGGTCATTAAATTCTTTCACTCCTATACAATTCATGTACGTACGACGATGAACTATTGATATTAGATCTGATCTTAATATATATAAAGAATCTAAATTTTCAGAAGAAATTGATGAATTTTGATACTCTTCACTTGCTCTCATTAACCCAAGGCTCTCTTTACCACTCAGAGCAAGCTTTCCTTCTTTATTAGCAATATATTCTTGATAACCTAGAAATACAAAATTGTTATTCTTTAACCAAGCTAGAAAATCTCTGCCTCCAGCATCCAATGCCGGATGCTCAAGAAGCTTCTTGAGCATCAATTGCCAGTCTTTTACAACGCAATTAACTGCCTTCAGTGTCTTTCGTAGAGATTCTTCTAATGTATCAACAAAACTGTCACTTATACCTTTAATAATTACATATATTACTGATTCTTTGACACCATTGTCCTCTTCTAAATGGCAAATCTCGTCAATCAGGCCATTCTTTCTTTTAATACTGATTATGCTATTGCTGTAGTAGCATATGGTTAAATCGTGTGACTTAATAGTAGAAATAATAGAATCCACTAAAAAAGGCATGTCATTATTTGTGATTTTAATTGTAGTGAAATTGCCTTCTATTCCTGAAATATCATTTACATTACTTACTGCCAATTTACTTTCTTCTTTTTCTTTTTTAAGAATGAAGTTGTATGCATCTTCTGCAATGTATAAAAGAAACTTATCGTTGACTTTTAGATCGCTATTATAAACAAAATTATAAAAGTACTTTATAAACTCTTTAATTTTTTCTTTCTCTTTTTTATTCCCTTGATCAACTAGCTTAAATAAAGACTCAGCATTAACATTATGATTTATACACATTTTTCAAAACAAAAATATACAGCGAATTTAGATCTTTTTAACTAAGATTTCGTTACCAGAAGCATACACTATTAGCTCATCTCCTTCTACTATTTCCCCTGATAAAATCAGCTTAGCTAGACTGTTTTGAATGCATTCTTGTATTACCCTTTTCAGAGGCCTCGCTCCATATTGAGGGTCATAGCCAGTTTGTGCTATTAGCTCCTTAGCTTCTTGCGATAAACTAATACTCAGTTTACGCTTAGCAAGCATCTTTTGTAAATAAAAGAATTGAACATCTATAATTTTATAAATGTCATCTTTGGTTAAACCGTGGAATATAATAATTTCATCCAGTCTATTTAAAAATTCTGGACGAAACGCTAACTTAACTATTTTCATCACCTCATCTTTTACAGATTCAGCAGTTCCTCTGAGCATCATCTCAGCGCCAAGGTTGGAAGTTAAAATCAGTATGGTATTGCGAAAATCAATTAATTTGCCATGGCTATCGGTGAGTCTACCTTCATCCAAAATCTGCAGTAATATATTAAATATATCTGGATTTGCCTTTTCTATCTCATCAAACAAAATTACCTGATATGGTCTTCTCCTCACTGCCTCAGTTAATCTTCCACCTTGTTCATAGCCAACATACCCTGGAGGTGCACCAATCAGTTTTGAAACGGAGTGTTTTTCCATATACTCTGACATATCAAAGCGCAGAAGTGCTCCTTGGTCATCAAATAAAAATTCGGCAAGGGATTTTGCCAACTCCGTTTTCCCAACTCCAGTTGGACCTAAAAATAAGAATGAACCAAAAGGTCGATTAGTATCCTGAACACCAGAACGGGAGCGCCTTACTGCATTACTTATCGCTTCAATTGCATCTTTCTGTCCTATTACTCTTTTCCCTATTTCATTCTCCATGTTAAGAAGTTTTTCTTTTTCACTGTGCATCATGCTATCAACAGGAATGCCTGTCCATTTCGAAACAATATTTGCAATATCACTCTCAGTAACTTCTTTCTTTAGGAAACTATCAGTAACTTTTTCCTGATTTTTTAACTCATTTTCAAGTTGAGGAATCACACCATACATCAACTCCCCTGCCCTTCCTAAATTTCCATTGCGCTGAGCCAATTCTAGCTCTTTCCTCGCGTTATCCAATTTTTCAGCAGTTTCTTGTATTTTAGCTATTTTATTCTTCTCCATCTGCCATTTACTGTTTAAGTCAGCAAATTTACTGTTTAGACTCTCAATTTCCTCATTTATCTTTTTTAAACGTTGCCTAGAGTTTTCATCACTTTCTTTTTTCAAAGCCTCTGACTCAATTTTCAGCTGTATAATCTTTCTTTCAAGCTCATCAACAACCTCAGGCTTGCTGTCCATTTCAATTCTAACCCTACTTGCTGCTTCATCAATTAAATCGATCGCTTTATCAGGTAAAAATCTATCTGTTATATATCTATTAGAAAGCGTTGCAGCAGCGATTATTGCACTATCTGTAATCCTAATACCATGATGTACCTCATACCTTTCCTTCAAGCCCCTCAGTATTGAAATAGTATCAGTTTCAGTGGGTTGAGAAATAAACACAGGCTGGAAACGCCTCGCAAGCGCAGGGTCTTTCTCTATATGCTGACGATACTCATCTAAAGTTGTAGCTCCTATACACCGAATTTCTCCGCGTGCAAGAGCAGGTTTCAGTAGATTTGAAGCATCCATTTCACCACTTGTTGCCCCTGCTCCAACTAAAGTATGAAGCTCATCTATAAATAAGATAACTTTCCCCTCTGCTTTTGAAATATCATTGATCACTGCTTTTAGCCTTTCTTCAAATTCTCCTCTGAATTTTGTTCCAGCAATTAACGCACCAAGATCCAAAGCTAAAACTTTTGCATCACGCAAACCAAGTGGTACATCATTTGCAACAATTCTGTTTGCTAAACCTTCAACTATTGCAGTTTTTCCAACACCAGGTTCACCTATCAGCACGGGATTATTTTTTGTTCGCCTAAGCGATACCTGCATAGCTCTTCTGATTTCTTCATCACGACCAATTACAGGATCAAGCTTACCTTGCATCGCAAGCTCTGTAATATCTTTTGTATATTTCTTCGCCGCATTTAATTTTTCTTCACTATTTGGCGAATCTGCACTGCTACCTTTTCTCATTTCTGCAATAACTGAATTTAATTTTTGCGGTGTTACACCACCTTCTGCTAAAATTTTACCATCTTTTTGTGCAGCAAGGCCCTGCAGTAACCGCTCAACTGTAACAAATGTATCTTTATTCCTCCTCGCAATACCGATTGAATCCTCAAAAACTTTTGCTACCTCTCTTGAAAGCTGAAGGCCGCCACTTCCTGGCCCTTCAATCACTGGAAATTTTTTAATTGCACTATCAACAGCATTAGAAATATTCTGCACATTTCCACCACAGGCACCTATCAAGTCCTGAACTAAACTCGATTCATCTTCAAGCATTACTTTAAGTAAATGTTCAGGCATAAAAATCTGATGCCCGGCTCCCAATGCTTTCATTTGAGCACTCTGAATTAAGCTTTTTGCTTTTTCTGTAAATTTATTCAAGTCCATAATATAAATTCAACTCATACTTGCTGATATATATAGCAACCACTTCCTCAATTTTAAACCTAAAGTCATTTATCAATAAAAATTTTCTAAGTTCATATAAAACAAGAAAAAGCAGATTCTCTACAAAAAATAAAATTTATATTAAAATATTAATTTACTTTAAAACTAAATTAATGTTAAGATATAAAGCATATAGCTTAATTTTTTTACAAAAAATGAATATCATGATTTTAACATAAAGAACTTAACAACAATTTCTATAGTACAAGAAATAAAGAATGGCGTCAGGCTTGTTCCCATACGCGTCAAGTGAAGGAAATAAAGGTATGAAAGAGATAGAATAATAAGGTATAAGTTCTCCCAGAAATACT
>NODE_18_length_15828_cov_25.523713
[truncated: 1,329,777 more chars]
