# Supplementary material for: A bioinformatics approach to identifying Wolbachia infections in arthropods
Source: PeerJ. 2018 Sep 3;6:e5486. doi: 10.7717/peerj.5486 (PMC6126470; doi:10.7717/peerj.5486)
Supplement: Supplemental Information 1 — Supplementary figures/tables and code used for data analysis [file peerj-06-5486-s001.zip › Supplement/assembled_genomes/Diplolepis_spinosa_1.fasta]

>NODE_1_length_45596_cov_25.470002
ATACCATCAAAAGCCGCCTCAGACCTCTCATGTATAAATATACAGACTTACAGCTTTTGGTTGGTAATACCATAATGAAACTTTATCATCCATTTTAGAAAATACTATAGTTGCCAGTTATCAGATTAATGCCAATAAGTTATTCAAAATAAAAATAATAAAATATTTTGTGTCGATAATGATCAGCTCAGTAATAGCAAGCTTAGCAACTGTTCCGTACACAATATGTAATTTCAACTATTTTTCAATCAGTGGCATTATCACAAATTTGATTGCTATACCAATAGTTACACTCATTATTATTCCACTTGGAATAATCTATGTTTTATTGATTCCTTTAGGCATTGAATGGATTATAACGCTACTCATAGAACGCCCAATTGACAGCGTTCTATATATAACAAACGCGATTGCTAGTCTTCAGTATCTGGTTATTCCTATTCACACTTTTCCTGCCTCATCAATTGTTATCATAACACTTGGGTTATTATGGCTATGCCTGTGGGAAAGAAATTGGCGTTTCTTTGGAATTTTCTTTATTGTACTGGGTATTTTCTCTAGCGCTATGTATAGAACCCCTGACATTCTAGTTAGTGCTGATAATGCTGCTGTAAAAGAAGATGACAATTTGCTATATTCTCTTACTAGAAAAAACAGGAATTTTGTTGTCAAAACGTGGGCAAAGCAAAATGGGCAGAATCAAATTGTAAATCACACTAAATACCACAACTCAAACAAAAGGCTAAAGTATAGTTGCATATATAGCAAAGAGAATGATAGATCAGTGTTGTTAGCTTATAAGAAAGAGGATATTATGGAAAGTTGTGATAACGTTAATCTAATAATTCAGCTAAGCAAATTCAACTATCCAGCTTGCAATACTAAAACCATCAAGTATGCTGACTTAGAGGCATATGGCACACACTCTGTTTGGCTAACAGATGGTGGCATAAAGGTTAGTAAAGTGCGTTCTAATCGTCCTTGGCATAAGCCAAAAAACTTGTTTTAAAAGTGTTATTAGTATATAATTAATTAGGTGCTAGAAAGTTTATGCCTTTAGATATAATAAATCCTTTAAGTGTTAAAGTAGATCATAATTTTGCCAAAATAGATGATGCTATTGGTTTTTTCCCTAGATTATGGCGTGCAGCAAGAAAGTATTCTGTAAGTAACACTCTGCCCATAGCGGCTGTAAATACTTGGCTTCAATTTTCTTTGGCTTATGTAGCTGCAATAATAATAACTAGTAATAATTTAAGCTTTATTACAGATATTTTTAACCCAACATTCATGCCAATTTACACTTTGGTTTCTATTATTCTTTTAACAACTTTTGTAGCCTCTTCTGCTATGAGATATATGCATAAGCAGAAGATAAAAGAAGGAAAAAAGCCGATAGAGGAATTAATAAATGATAAAATTAGAGGTGGCAAAGACAACGAGATAAGTGAACTTGCTGAAAATGCTCTAAAAATAGAGATAAAACCAAATTTAAGTCTTATAGGTCGCAAAAAAGCAAACTTTTCAATAATTTTGCCAATTTCTGAAAATCAAAAAAAAACATTAGATGATCAAAGACAAGAGAATAAAAATAAGGCCATTTTTCTTACCATACCATATATAATTAGCACTGTAATTATAGTTGGCGCATTAATACAAAATAGATTTAGCTTTGCCAATGTTCAGGATTTGGAATGGGCCATAGTTGCACTGGCTAGTATCATTGCTATTGTTGGGATATGTATAACATTCAGCAAGCTAAAAAACAATGAGATAAACAATAATCATAATATTGTTAAAAAGTTTAACAATTTGGATATTCTCTTTCCATTCAGAAGAGGTGGGGTTGTATCGGTAATAGAAAAAAAGACAAAAGATGAGGAAGAAAATGATTCTATATCTCGATTGATAAAATTACTTGATAAGCACTTGACTGATTTTACAGATAAAATTGTTGCTTCATTTGATAAGCAGCTAGATGAAGTTAAAGATCTACTTGATAATAGCCTTCTAAAGCCTGCAAATGATGAAATTCAAGAAACACTTGTTCATCTACAAGGAATTAGAGGAGACATCAAAAAAGATTTAGATAAGTTGCGTAAGGAAATGATGGTCATTTTAAGCGAAGCTAAAGGGTTGGCAAAAAGAACAAATTCACTAAACATTGAAAGCATTTTTTCTAGTTTAGAGAATACTATTAAAATCGCTGAAGATAAGGTTGAGCGATTTGAACCAAGCAGATTTGTTGGCTTTTTTCAATCTAGAGAAGAAATAATTAGCAACGACAACGATTTTTTTTGTATGTTGAAAAAGCAAGAAGAAGAAGAAGCGGAAAAGATAAAGAAGGAATTAGAAGAAGAACTAAAAAAAGTAAAAGATGAACTAGAGGAATTAAAGAATAAACAAACAAACGAACCTACTAGCAATGAAGACAGTGCTATTCCTCCTTCTCCTCTTGAAGAACAGCGAGATGAAGAGAGAAAAGCAATAGAGAAAAATAGACTATTAAAATCAAAAAAAAGGACAAAAGAACTGGAGAAAGAAAATGCAAAATTGGAAAAAGAATTATCTGAACAAGAAAAAGCAGATGAATGGGAAAAAAAAATTAATGGCAAAGCAAGTGAGTTTTTCTTCTATTTATTAGAATCTATTAAGTTGGAAGAAAAAAAAGATGATAAGGGAGAAAAAGTCAGTGAGGTAACATTAAGAAATTTTGATAACAAGGTAATAATCCACTGGAAAGATGGCTCTCAAATGACTTTTAATATCCAGAAACAAGATGGGCTTCAAGCTCAACCTAACACAAAAGTTGATTTTGTGGATCCAGATGTTCATGCAGCATTTGAAGTAGCTTATTCAAGGTAGCTACTATAGATATATAGTCTTAGATATTGTTAGTAATGAAAAGGCTAGATACCTACATAGCTAAAAAGTGTAACATATCACGCAGTAAAGCACAAAGATTGATACAAGATGAGAGGGTAACATTACTTGGCACGCCGATAATTAATAATGACCACATAGTAAAACCAGGTGAAGAGTATATAGTACATCTCGTTCAACCTGACATATCCACATCAATTGAACCTAACTATAATATAAAGCTTGATATCATCTACGAAGATGGGGACATTATAGTTCTGAGTAAACAAAGTAGATTAACAGTACACCCAGGTGCTGGAACAAACAATGATACACTCCTGAATGCAGTGATCGCTCACCTTGGCAAAATTCCATATACAAATACAAGACCAGGAATTGTTCACAGGCTTGATAAAGATACTAGTGGACTCATGGTAATTGCAAAAAATGAACAATCCCACAGCTTCTTGTCTGAGCTGCTATCAAATCGTAAAATAAAACGGGAATACTTAGCAGTAATTTGGGGAGCATTACCTAATCTGCAAGGAACAGTAAAAACCCATATTGCTCCAAAACGCAGTAATAAAGAAATGATGTGTGTCACAAAAACAGCAGGTAAATTAGCAATCACTCATTATTCAGTGAAGAAAATTATAGGGCAAGCAAGCCTGGTTAAATGTACTTTAGAGACAGGCAGAACACACCAAATTCGAGTACACATGAGCCACATAGGACATTCTGTAGTTGGTGATCAAGTTTACGGAAAAAATAGTAGTAAAAGTGAAAAACATGCTAAAAACTCTGACTTTATCCGTAATTTCAATAGACAGGCACTACATGCTCACACGCTAGGCTTATACCATCCAAAAAGTAAAGAATATATGGAATTTGTTTCTGATTTACCACAAGACATGCAAGTCTTAATCGGTGAATTTGAAAATATATCTTAACAACATTCATATCAATATTATCATCCATGTTATCAAGAAGTTAATTAATGAGAGAAAAACTGCTGCACTACCTAGATCTTTCACTTTTTTTGAAAGTATATGTTGTTCACTGGAAATACGCTCAATTGTTGTTTCAAAAGCAGTGTTAATAATTTCTACAATTAACACCAAAATAGGCTACTTACCATTACTGCACGTTCTAAATTACTTACATCTAAAACAAACAAAGTTGAAACACATATTATAAAAAGCAGTAACTCCTGTCTGAACGCAACTTCTGATACAAAAGCTGATTTTATTCCTTCACAGGAGTATTGAATTGCTTTTATTAGACGAGTAATGCTTTTCTTCATTATCAATTTTGGAAACTCAATGAATTACACTTATTGCACTCAGGTAAAAAATGCATGAAAACACCTTTCAGTCGTGATCACTTACAAAGATTTTTAAGTTAAAGTCTAGCATATTGTTTGAATCAAGAAAATTAGTACAAAGCCTTTCAACAAACGCTCAAGGCAGTTATATATTGATACTGACACAAAAATCCTTTAATTAAATTTCTCTCGCCTTAGCTTACACGATCCTCATTTTGAAATAAGTAATAATTTATTATAGTCTTGATATTTAAACATTTTGTATCTGCTGTAATGATTTCACTTCCAATTTGCTATTCTTTACATATTGAATTGCAAGCGCTAACGCTTTACTCCCAGAAGCTGTGGTGCTATAAGCTATATTTTGCAAAATAGCAGTTCTCCTGATATCTTTGCTATCTGAAACTGATTTCACACCTTTTGAAGTATTGATTACTAGATTTATTTTTCCATCTTTGAGCATATCAACTATGTGGGGTCTGCCTTCTCTCACTTTATTTACAGCTTTTGCAGCAATGCCGTTATTGTTCAGATACAAAGCTGTGCCTTTGGTGGCATATATTTCAAAACTCAGTTCTTTCAACATTCGTACAACAGGCAATATATACTCTTTATCATCATCTTTTACTGAAACCAGAGCTGTTCCTTCTGTTGGTAACTTGTATCCTGCAGCCATGTGCACTTTTGCAAGTGCAGCTCCGAAAGATAAGTCAATTCCCATCACTTCTCCTGTTGATTTCATTTCAGGACCAAGTAAAGTGTCAATTCTCGAAAAACGCGTGAATGGAAAAACAGCAGCTTTAACTGCAAAATGATTGAAAGGCTTGTTTTCCTGATTCAATTTTTTACCCAAAATAACCTGAGTGGCAAGCTTTGCAATAGGAATATTGATTACCTTGGAAATAAAAGGAACTGTACGGCTAGCCCTTAAATTCACTTCAAGTATGTATACATCACTCTCTTGAACAGCAAACTGAATGTTTATCAGACCTTTCACTTCTAGTGCAAGAGCTATTCTTTCAGTTTGGAGCTCGATCTCTTTTATTACTTCGTCACTCAATGTATTTGTCGGTATTGAGCATGTTGAATCGCCAGAGTGGATACCAGCTTCTTCAATGTGCTCCATGACCGCTGCAATGAAAACTTTTTTCCCATCACATACAGCATCAACGTCAACCTCAACTGCATTGACTAAAAATTTATCAAGAAGCAGTGACCCGTGTTCAAAAATTTTGGTTTGATTCAAGACATACTCTTTAAAGCTCTGAGTATCGTGTCTAATCGACATAGACTGACCGCCGAGGACATATGATGGCCTGACTACTAGTGGAAACCCCACCTTTTCTGCGTTGGTTAACGCTTCTTTTACTGAATGGCAGATAGAACTTTCAGGTTGTTTTAAATTAAGTTGCAAAGCAAGGTTTTTAAATCTCATGCGATCTTCTGCAAGGTCAATAGAATCAAACGAAGTTCCCAGAATTTTGAAACCTCTCTCGTTAAGCACTTTGGCTAACTTTAAAGGTGTTTGACCACCTATTTGAACTATTACACCAACCAGTGTGCCATTTTCTTGCTCTTTGCTTAGTATTTCAAGCACATCCTCTGCAATCAGTGGGGCGAAATATAAACGATCAGCGGTATCATAATCAGTTGAAACGGTTTCCGGATTACAGTTAATCATTATTGTTTCATACCCCATTTCTTTGGCGGCAGAAGCTGCATGTACGCATGCATAATCAAACTCAATACCTTGACCAATGCGATTTGGACCACTTCCTAAAATGACAACTTTTTTTCGATCCGAAATATTCGCCTCACATTCCGTTTTATTTTCAACATCACCCTCATAGCAGCCATACATATAAGCAGTGCTCGATTCAAATTCAGCTGCACAGGTATCTACACGCTTATAAACTGGATTAACATCAAATTTTTTCCTTATTGCTTCAATTTGTTCTACTTTCTTATTGCTTAATTTTGCCAATCTTGCATCTGAAAACCCCATTTTTTTCAGCTCTAACATTTCATATGCAGTTCCAGGAAGGCCGTTTTCCTTGATTTTTTGTTCAGCCAAGATGATTTGCTGTATATTTTGCAGAAACCATAAGTCATATCCTGTAATCGAATTTATTTCTTCTATGCTAATTCCGTGACGCATTGCGTCAGCAGCAATCAGTAATCTGTTTGGCAGCAATTTTGCTAATTGAGATTTAACATCTGTGTCTTCAGAAAACACTTCATCAAGTCCCGTGAGCCCTGTTTCAAGTGAGCGAAAAGCTTTCTGTAGTGACTCATTAAAAGTGCGGCCTATAGACATTACTTCTCCCACTGATTTCATGGAGGTTGATAGTTCACAATTCGTCCCCTTAAATTTCTCAAACTCAAATCGAGGAATTTTAGTGACGATATAATCAATCACTGGTTCGAATGCAGCAGGTATAACTGGAGCACAGTCGTTACATATTTCATCGAGCGAATAGCCAATAGCAAGTTTAGTTACAACTTTTGCAATAGGATAGCCTGTTGCTTTCGAAGCAAGTGCAGAGGAGCGAGAAACCCTTGGATTCATTTCAATTACAACGAGGCTTCCATCTTCTTTAGGATTCACTGCAAACTGAACATTTGCACCACCGGCGCTAACATCAATTTCTCTCAGCACTGCTATAGATGCATTTCTCATTTGTTGATATTCAGCATCACGCAGAGTCAAAGCAGGAGCAACTGTGATACTATCTCCGGTGTGCACTCCCATTGGATCAATATTTTCTATTGAACACACTATTATACAGTTATCCTTGCAGTCACGGATAACTTCCATTTCATATTCCTTCCAGCCCATAATTGATTCATCTATCTGAACTTCATTTATTGGTGAAATTTTTAGAGCACTTTCTGCAATATTGAAAAACTCCTCTTTATTGTATGCTATGCCGCTACCTGCGCCACCAAGAGTGAATGATGAACGGATGATTGCTGGTAATCCAATGTAATCCAAAGCCTTTTTTATTTGTTCTTGATTTTTTATAATGATACTTTTGGGGTATTTTAGACCTATTTTATCCATGGATTGGCGAAATAATTCTCTATCTTCCGCTTTTTTTATTGCTTCTCTATTTACTCCTATTAATTCTACGTTGTATTTGTCTAACACTCCATCATCTGCAAGTTTTATTGCACAATTAAGTGCTGTTTGCCCTCCCATTGTTGGTAATATTGCGTCTGGCCTCTCCTTAATTATAATTTTCTCTATGATTTCAGGTAGCACCGGCTCAATATAAGTTGCATCAGAGAATTCAGGATCTGTCATTATAGTTGCGGGGTTGGAGTTAACTAAAATGACTTTATAACCTTCACTTTTTAATACTTTACAGCTTTGCGTTCCAGAATAATCAAACTCGCATGCCTGACCTATAACTATTGGGCCTGCTCCTATTACTAATATAGATTCTATATCTGTGCGTTTTGGCATAATTACAATAATAGTCTCGACTCAAATAATGTTACCAATCTTTCCTGTGTATGTGAATTTTTATTAAACCTAACTACCTTTAGGCTTAACGGTATCTTTGCAGATACTATGGTAATTTACTCGGGAGATTTGCTAAGTGGTAAGATTTGTCCTGATATGCTACAATCTTCAGAAGCAAGTTCTACAAATTTGTCTGTCAGTTTATCAGGTGGCACCAATTCAGATATATCTTTTCCCGAAAATGCTTGCTTATACATTTCACTATCGATAGGCCCTTCCGAATACACGGCATTTATGCATAAGTTCGTATGTTTTGTCTCAGATGCATATATCTTCACCATTGCTTCTAGTGCAGCCTTACTTGCAGCATATGGTACCCAATATGGATAAGAGGAAGGAGAAAGTGTTATCTCTGAGGTCATGAATATCGCTCTTCCAGCATTAGACTTTTTTAGTATTGGACCCAAATTTTTTAGCAAGTACCAACTGGCAGTAAAATTTGTATTCATTACGTTCTGTAGATCTTCAAGCTCACAATCATGAACAGAGCTCAACTTACCTAAAATTTCAGTGCATGCAATCAGTATATCAAGTGTTCCAGATTCTGATAATTTTGGGCTTTCTATCATATTTGCCAGTTTTTCTACGTTTTCAAAGTCTAAAAGATCAAGCTGAATTAGTTTCACAGAGCCTTCTTTCAGCTCTTCAATTTCGTTATACAATGGCTTGAGATTATCAAGAGATCTGGAAATCAGAATTACACATGCACCTTCTTTTACAAATCTTTTTGCAACAGAAGAGCCTATTCCACCTGAAGCTCCGGTAATTAAAGCTATTTTACCTTCTAAGTCACCCATTTCTTTCTCCTTAGCAAGATCCATTGAAATATTTTAGCTGAAAATTAAATTTTGCTCCATATATAAAAATCAAACTTAGCACATAAAAAAATAGTAACGATACTATCACACCACCTAAACTTCCATATATCAAATTCAGTTGGTCAAAGGAAGCTTTTAAGTATTGCTTGAAAGCTGAAGCAGAGATCGTCCAAAGAATAACAGCTACACAAGATCCGGGAAATACGTCTGATAAGTTTTGTTTTATGTTTGGCAATGTAAAATATAGCCAAGATACTATAGTAAAAAGCACAAACTCAATAAGTAAATATCTAGTATAACTTAGCCCTTGGTAAGAAAAATCAATTAACATTGGCACTAATGTAAAAAATACTATAGTCAGAGTTGTAACAAGCGTAATTGCTAAAAATTGTAATATACTGAGCACCCTTCTCCATATATAAGGCGATGAAACCGGGACTTTATAGGCCTTATTCAATATCGTTCTGAATCCTTCAATTGTCGATGAGGCAGTCCAAACAGCGCCTACAATTGCCAAGGTTAATAAGCTTTGCGGAGGGCCTGATATTATCTCCCTAATACGTGGCATCAAAGATGATAAAATATCCTGTGGTATGTTATCAATAATAAATGCCCAGCCGACATTGTATTGATCTAAGAAATTTGCGAACGTTGATGCCATGGCCATTAAAACAATAAGAAAAGGAAATATTGATAACAGGATTAAAAATGATAGATATCCTGCGTGCTCCACTCCATCATTATAAATTGTGTCAATTAAAGCACGATAAAGGCAATAAACGATACTATAAAATTTCTGTAGCACTTGTAATATAAATAAACTAAGAAAAGTATTCTAAATGAAATAAAGCATACTTTTAAGCAAAAAATCCTCACCGTTTACTTAAATTTAATCAAAATGATAGATAATCCAGCGTTAAATACGGAGGCATAATGAAAAATTTTCTTCTACTTGTAGCTTTAATTCTTTCCTTTGCATTTGATGCAAATGCTAAAAATACTTTTGTTGATAAAAATGATACAACATCATCAGTGATATGCAAGATAATAGGCTATACTCACGGCATAGGTGGACCGATGATCACAATAGTGATAATTGGTGCAGCTTTGCTTGCGATATTCGGCAGAATGCCATGGCCAGCGCTTTTTGCACTCGGTGCGTTCACTGCTGTGTTTTTTGGCGCTCCTGTAGTCGTTTCAAAAATAACACCAGAAGGTGTGATTTGTAAAGACGGTGCAGTAGCGGATAAGTAATAGAAATTACTGGAGGCATAATGAAAAATTTTCTTCTACTTGTAGCTTTAATTCTTTCCTTTGCATTTGATAATGCTTTTGCTGCTGCTGTTACTGATGATGCAACAACCAATACAATATGCAAAATAGTAGGCTATACTCACGGTATAGGCGGGCCTATGATTACAATAGTGATAATAGGTGCAGCATTGCTTGCAATATTTGGCAGAATGCCATGGCCAGCGCTTTTTGCACCTGGTGCATTTACTGCTGTGTTTTTTGGTGCACCTGTAGTTGTTTCAAAAATAGTACCAGGTGGTGTGATTTGTAAAGATGGTGCAACTGCTTGCCCTGATGGTAAAACATGGAATGCAACAACAAATACATGCGCATAATAAGCATTAAAGCTTCAAAACATTAGCAAATGGTGCTTCTTAAAGAAGCACCATCATTGCACGAACTTGTGATTTAAGAGCAATTTTTGCCAGTTCATCCAAGTACTGGTTTACTTTATGACGGTGTCATCCCAGTGCTTGACACTGGAATCCAGCCTTTACTTACCAACAAAAACTTAGCATAACTTTCATGCTCAAAAAATTCCTGGATTCCAGCGTCACGCGCTGGAATGACATCTGTGCTCTTTTTGCTATAAATATTAAGAAATTTACCAAACGAAGAAAAAAGGCAAAAGAATCCCCGTGTGACGAGTTTTGACCCTATAATAATGTAAATTGGCGCTGTAATAATGTACTAACGCTTAAAATAAGCGCGTTTTGGCTGAATGTAGAAAAAATAAAAAAGACATGCAGCCGCTATAATTTTTATGTAATTTGCCAATAAATATCTGAGTTTTTTACTGAATTTTTGTTGTTGAACCCGCGCGGATCGAAAACAAGGATAAATACTCTTAGTATCATGATGTGTATAACAATGTTACAAAAAATAATATCATAGAATTCAGTAGGATTATTCCTAGGGTGTTTCTATGTTCCAAAAGAGGAAACTTAAATAACAAAATAAATACCCTTTTAATATACACAGAAGGCATTCTATAGCTAACTTAAGTAACCAGATATAACTATAACTTTTATTGTTTAATAACATTTGTGCCATTCTCTCTAACTTGAGCTTATGGTTTAAAGTACTTAATGACCAAGAGCATAATTATTACTACAAATAGGTGGTCTTAGGCTTTCAAGATGACTATTTACTTTCAGCAAATCGTCCAAATCATGCTCTATTTTTTGTGTTTTTATCTCAAATTTAAATCCTAATTTTTCGCAGAATTTTTGAAAATATTCTTTAATAACATCAAACAAGTTTCTACTTTCCCCTTTATAATTTTTTAGTTCCTTAGGAATAGTAAGTAATAATTTGCCATCTTTATAGGTTACACCATCTTTACCATCTTGAGACTCAAGTACAAATTCAAGTGAAGTCGATAGATCGCATATTTTTTCTCCTGGGTTATCAAACTTCGTTACGAACACTAACATATCAGATTTTACTTTTGTACTGATTGGATCAGCACAATCAATACACATTGTTTTATTCTTGCTATATTCCCCTTTTAATCCATATTCCAAGAGTGAACTTTCAAGAATAGGGATGCTTACAGCAAATTCATACCCCGCTTGGTTACAATTAGTGATTATTTCTTCTAAGATAGGGTCATTCGGAACACTTGATTCTGCGTATTGGAACATTTCCTTAAAGACTTCTTTTACAAATGGGCGATAGTTCTTATTCTCATCTCCTACTTTTAGTAATAGATGCAGATGCCCTCTTCCAGCATTGTAAAATCTCTCAAAATCTTTCCCATATGAGGTGGTTTTCTGATAATCAGGAATTTCAGAATTTTTGCAGTGACTTTTCCATAATTCACATAACGCATTATGTGCAAGTTCCTTTTCAAGATCCTTGAGGACTGAATCAACAAAAGCTCTACCATAATCTGTATCTATTTCTCTTTGTTTTTCTCTTGCGGTTTCAGTACTGTATATATCATAACTATTAAAAAGGTTGCTTTTGCGATATTGAGCTCCTTCCATTAAAGCAGAGGTTAAAACTGTATCTATAATTTTTCCATTAATAACAAAGTTCATTCTTGGAAAATCGAAATACATTGTTTCACCAGAGTTTGCTGATTTATTGCTCTCACTAGCCTTTAATTCACTAAAACCAAATTCTTTAATTTTAGCCTTCAATGTAACTATTGGATTTGCCTCACTCATACTCCCTCTTTCTTCAAAGTCAATTATACCATAAGAGTTATTAATAGATTATTGACAATATGTAAGCTTAACAAAGGCTTTACACTATCTGTATAATAAATACGCTAAGACAAAAATTTAGATCTAGAAAAGATAATTGAACTTTATTACATTCCATCTATAATAATTTAAAGTAGCAAGCCTCAAACTAGAAGCCTGCTATTACTTACTGGTTACTTTACATCAATTCTCTTGATATGTTTCTCCGACTTAGGTATGGTTACGTGCAATACTCCATCTGAAAAATTAGCAGACACTTTATCTTGCTCTACATTTACTGGAAGCTGAATAGACCTATAGAAAGATCCATAGTATCTTTCTCGATGGTAAAACTGCTTATCTTTTGACTCGTTATTACACGTCTTTTCACCCTTCACTATTAAGCTGTCGCCAGATATACTAATGTCTATGCTTTCTTTGGAAATACCTGGTAGCTCTAGCGAGAGACAATAGCTTTCTTTTGTTTCATAAAAATCGTAAGCTGGTAATAGACTACTACCTCTTCTGGAAAGCTCTGAGTCCCATCCTGTAAAGAAGCTATCAAATATGTTATCAACGGCTCTTTGTAGTCCTCTTACACTAAAGTTATCACAGTTATTGTTTTTATTTGAATGAACTATATTACTCATGTTGTACCTCCTTTCACTAATATATGCATTACATAATCATTCTACTTACTAATTTCAATCCTAAATCTAAAGTCAGAGCTTTTGTTAGGTGTGAAAAGTTGTTCCAATTTACTATGACTTGATTATGAGAAAAAAATCTTATTTGGATTACCATGGGTAATGCTATAAACTAGATTAATTGTAGTACGTAGAGTTATTGCATTCCTCCCATTTCTGCGATTATTTTCTTCATCTTCATTTGATAAGTATTTTACTTTTCAAACTTACCTCCAATGATTTATTTAATATTCCCCAACTTTGAGTGCACTAAATTTGCTCATTTTCCCTTAACTTGACACGTATACTTTTTTGAATATTCCCATAAAACCTTTAAAATAATCTTTAAATTACTAAAGCCATTACTTAATGTTGAAAGTAGCTTGTTCTGCTATTTTTCCTTAACTTAAACGTACTGTACTTGAGATGTACTTGAGGTAATCACTACATTGTTAATATTAGTATTAGGATTACTGATGCTAAGAGGTTTACAAGCATCTATCAAAATTCTTAAGTCTTCGTTACTCAGGTAACTAAATATTTTTTCAGTACAGTCATATGGTAACTCAGGAAAATTGTTAAAGAGAAAATGGAAAATTTTATTGCCTTGTTCAAGTAACTCTTTTCTTTCCATACCCTTTCTGAAATGACTTTCGATCATACTAGCATATATTGGAAATTTTGTTTTATAGTCGTCTGATTTTAAAACCTGCACTATATTTTCATCCCTCATATATATTGCTAATGAGCTTGTACCTTTTGCCAAGATACCATAAAATGAAATGTTAGGATTATTAATCTTCTCACTCTTCATCCTTGCTATTTCTTCCTCACATTCATCCTGAAAGCCACTTATTTCACCACTGATACTCATTGATAGTAAATTTTTTTCACTTACATATAAATTTGCGGTTTTCATTTTAACTATGTGGCGTTTAAGAGCTTCAGCAGTTACTTCACACGAACAGACACCACGATCACGATCGTAATAACCATCATCATCAGAGTCATAGTTGTTGAGTTGACTATAGAATGACCTTATACCAACCATAGCAGAATCAAGTGGTGTATGATTATTTCTACTCGTAATATTAATATCAGAGCCATATTCCAAAAGAGTTGTAACAACTTCTTCATGTCCTTCTTTAGAAGCAATGTGAAGTGCTGTTCTGCCATACTCATCTCTAGAGTTAATATCAGCACCAAATTTCAAGATAGTCTCAATAATTTCCTGGTAACCTTTTTGAGCAGCCAGGTGCAGTGGTGTTATGTCACTTTTAATTTTAGAACCAACTTTAGCACCGCATTCTAGCAATACTTTTACAACCTCTTTATGGCCTTTTTGAGTTGCAATATGAAGTGCAGTTATTCCATCTTTTTGCTTAGCGTTTGCGTTAGCTCCTTTGTTCAAGAGCATTTTGCTAATTACTTCATTTCCTTGTTGAGCAGAAAGATGGAGAGGTGTTATATCACTTTTAACTGTAGAATTAACATCTGCATTATATTCTAAAAGAGCTTCAACAACTTTCGTATATCCTTTCTGAGCAGCAGCATGAAGCGTCGTAATACCATTTTTGGTTTGAGCATTTATATTAGCTCCCTTACTTAGAAGCAGTTTAGCAATTTCTCCCTTAATATTAATATCAGGATCTTCATTAGTAAGAAATCCAAAAAAACCTTCACTCTCACTTAAAGCAGTAAAATGCAATGCTGTTCTTCCATATTTATCACTAGCGTTAATATCAGTATCGTGTTGCAAAAGAGCTTCAACGATTTCTATGCATTTCTTCTTAACAGCAATATTCAATAGATCAGGACTATCTTTTATATTAGCTCTATTAGTTAAAAGTAGCTTGGTAATTTTTAAATCGGCATTCTCAATAGCATAAAATATTGGAGTTTTTCCGGTTTTATCTTGAGCATTTATATCAGCTTCATAGCTTATCAACAATTTAGCTACTTCTTCCTGTTTGTTTTTGGCTGCACTATGTAAAGGTGTAAAACCTTCTTTAAATGTTGAATTGTATAACGTATTAACGTCAGCACCATACTTTAATAGGTCTTCAATAATTTTCAAATATCCTTTTTCAACAGCAGCATGTAATAACTTAGGATTATTTGCATCTTCTGGGTTAACAATAAGGCCATATTCTAGAAGAGCCTCAACAATCTTTTTATACTCTTCTCCATAGCCGTGCACTGCGATTTTAAGAGAGCTTCTGTTACTTTGATGATTAATATCAGGACAATACTTTAAAACATCCTCAACAATCATTAAATATCCTTTTTCAACAGCGAGGTGTAGTGTGGTTTTGCCATCTTTGTCCTGATTATCAACTTTAGCTCCATGTTGTAAGAGCAGCTTTACAACTGTTTTACGTCCTGTTTTGGTAGCAATATGAAGTGGCGTTAAATTACTATTTGTGCTAGCATTAATATCAGCACCTTTATTCAAGAATAATTTCACAGCTTCTTCATTGCCCAGTTCAGAAGCAAAATGTAGTGGCGTATATCCTTCCTTCAATGTGAAAGAATGAGTACAAGCACCATGGTTTAGAAGATCTTCGGCAATATGCATATATCCTTTCTTAGCAGCAATATGAAGAGGGGTTATACTATCTTCCCCTTTAACATCAACATTAGCACCTCTACTTAAAAGCAACGTGATAACTTCTTTACTACCTTTTTCAACAGCAAAGTGCAGTGGTGCATAACCTTTTTTCCATGTTGAAGTACACACACAATTAACATAAGCTCCATATTTTAAAAGATACTCAACAATCTGTAAATACTCTCTCTCAGCTGCAATATGAAGAGGAGTTATACCATCATTGCTTCTGACGTTAATGTTAGCTCCACGATTTAAAAGTAGTTCAGTAATTTCCATTTTCTTATTTTCAATCGCATTGTGAAGCGGAGTTCTGCCATACTGATTTTTAGCATCAATGTTAGCACCTCTGTCTAGAAGCATCTTAACAATTTCTATGTCACCATTTATAGCAGCAAAATGAAGTGGAGTATTAGAAGGTTTTTTGTTTTTGCTGTTAACTTTAGAACCGTTTGTTAAAAGTAGTTTAGTAACCGCTGTATGTTTATTCTCAATAGCATCACGAAGTAAAACATATCCTTCTGACCATGCTTGTGAATAAGATAGTCCAAAAGAATTAATTAACTCCCTTGCTCTTTCTAGTCTTCCTTCACGAACTGCATAAATTAAACTGTAGCTTGTATTATCATTGCCTAGCATAACTACTTACCCTCCAGATTATAACATTTTCCTTATATTAATATAATCATAAATAGATGATATATTATCCACAGTATATAATATAAGTCAAACTAGTTTAAACATAATATTTTTACTATCTTGCAGTGTTTTAGTTTCTGTAATAAATCCAGGTGTTTACATATACTCTCCTTTAACGCAATAAATATGTCTAATAGAATAAAATGGTAAACTTGCAGCTGTGATGTGGAGTATAAAGTAGCCCATGTACCAAAAATTTGTACTTTTTTCTATATCTACTTTCCTTAATTTGACTCTATGGCTTGCTGAAACTCAGATATTGTAACTGATTTAAGTATAATATTAACTTAGGTTATATATAAATATTTCAATAGTATTATTCAAAGTTTCAAACTTTTAACCCCACTTCCTATATTGACGTCTTGTAAATTTTGATCTGGCTTTTTTAGCATTTCTAACAATTTACCCGCAACATTCTTATGTCCATTAGCTATAGCAACTTGCAATAATGTATTCCCTTGATTATTACGAGCATTTGTTATAGCTAAGAACTCATCAGGTTTTACTGCTCTTAGCTTGCTGATAGATTCAACATTACCATTTTTTATATCTCTAAACAATTCTTCGATCAATTTCAGTAAGTTAGTAACTCTTTGGTCCTTAGAAAGATCAATAGGTATTTTACCTTCTTTGTTCTCAATTTTATAAATTGCACCATGTTTTAATAAAGATTTTACAACTTCCAAGGAGCCACCTTTAGCTGCAACATGAAGTGATGTAGTACCACTAGAAGTAGTTTTAGCATTAACAAAGTCATTTAATTTATCACGACTGATATGTTGTAACAGAACCTCAACAATTTCTTTGTAACATTTGGAAGTAGCAGTGTGTAATGGTGTATTACCTTTATTAGTAACTTGACTAACATTAGCTCCATTTGTTAGTAAGATGTTTACAATATCTATGTGTCCATTGCTAACAGCGTAATGCAACGGTGTTCTTCCATCAATATCTTTATCGTTGGCATCAGCTCCATCTTTTAACAGACGCTGAACAGTTCGTATATCACCTTTACTAGCAGCAATGTTAATATCTTTCTGCAGATGCTGGAGAACCTCTGATGCTTCGCTACCCTCAAGCTTAAATCTAAAATTAATCATCTCTATCTTTTTTAAAATATCTAAAACACTTGGATGACTTGGTCCAAAAACAGCTTTTCTTTGATCAAAACTTTCTCTGTAGACTTTAAGTGCGCTGATCCATTTCCCTTGAGCAAAAAGTACATTTGCTATGTTGTATTGAGTATTCAAGGTTTCTGGGTGATTTTGTTGTAAAGCTTTTTTCTGGATATTTAAAACCTCTTGAAAAGCTTTCAAGGCTTCATGATATTTATTTTGATTGAAGAGTACCCCAGCAATGTTATGTAACGTTCTCAAGGTATCAGCATGATTAATACCTAAAATTATTTTCTTCTTTTCAAAAACCTCTTTATAGATTTTTAAGGACTCTTCGTATTTACCTTGGTTAGCTAGTACCATTGCTATATTATTTTTGGCACTCACAGTGGCTAGATCATGTGTACCTAGTGTTTCTTTCCTCTTTTCAAAAACTGCCCTATTGATATTTAACGCTTCTTCATATTTTCCCTGTTTATCTAATACTAATGCCATGTGAAACTGAGTATTTAAGGTATCTGAATGATTTGACCCTAGTATTTCCTTTTGTCTCTGATAGACTTCTTGATAAATATTAAAAGCTTCTTCATCTTTCCCCTGTCTATGCAGCACTAAAGCGATTGTACTTCTTGTACTTAAAGTATCCTTATCGTTTAAACCCAGCATTTCTTTTTGTTTCTGAAAAATCTCTTCAAGCATATTTAAAGCTTCTTGGTAAATTCCTTGCTTATATAGCACTTTGGCTATATATGTCTGAATATCTAAAGTACCAGGATTGTCTGGTCCTAGTATTTCTTTTCTTCTTTCAAATGCGCTTCTGAAAATACTTAAGGCTTTTTGGTAATTGCCTTGATTCAAGAGCACTAAAGCTGTATCAATCTGAGCGGATACGTCACTTTGCGATATCTGCTTCAACTGCTCGACTTTTGAAAAGTTACTATGTACTGCAGCAACTACTAACGTTTTGTTCTCTCTATTACGAGCACTCATCACTGCTTTTACTGTATCAATATCCTTTATCTTATTTAGGTCATTAATAACTTGAGCATTACCATCTTTAACCTTTTTAAATGATTCACTGACTAGTTTAAATAAGCTAGTTATACTTTTATCCACAGTAAAATCTGATGGTGTTTTCCCACTGTCAGAGACAGCATTGTATACTGCACCATTAGACAATAGGGCCTTTACAACTTTTAAGTGAGAGAACTTAGCAGCATAATGCAGAGGAGTAAACCCCTTGTTACCAACCACATTAGGATTAGCTTTATTTTGTAATAGAATATTGACAACTCCATCATAGCCCTTCCATGCAGCATAATATAATGGTGTTACACTATCAGCATTTTTGGCATTAACAAACGCTCCTGCTTTAATGTAATTCTCAACCTCTGAAGAGCTATTACGTTTTACAGCCTCAAATAATTTCTCAGTTGATGCTAATAGATTGATAACGTCTTTATCGTTAGTCATTTCTAATGGTCTTCTACAAAGCTTGTCAACAGCGTTATAAACTGCACCATTTTTTAATAAAACTTCAATAACGTCTTTATAACCAAAATTAGCAGCAATATGCATAGGGGTTAAGCCATTAGTATCTTTAGCATTAACGTCAGCACCTTGTGCTATTAAATACTTTACAACTTCTAACCGACCTTTCATTGCAGCATAGTGTAGTAATGTCTGGTTAGCTGTACCAAGCTCATTAATACTCAACCCCTTGCTAAGGAAAAACTCTACGGTATCTTTATAACCTTCTCTAGCTGCAATGTGTATAGGCTTTGATCCAGAGGCATTTTTAGCATTAATATTAGACCCTTCATCTACTAGACATTTTACCATTTCCAAGTTACTTTCCTGTGAAGCAATGTGCAGTATAGTCCAATCATCATTGCCTTTAGCATTCATATCTACTTTTTTATACTGCAGTAACATTTTAACCACTTGCAAATGACCATGTGACACTGCTAATTCTAAAGATGTTCTACTCTTATTGTCTTTAACATTAGTTTTTGCTCCATTACTTAATAGGACTTCAACAACATTATCATGGCCGTGTCCTGCAGCTATATGTAGCGGAGCACCTTCAACATTTACAATGTTAACATCAGCCCTATTTGCTATCAAAGTTTCAGCAATTTCCCCATGACCTTCTTGTGCTGCAAGATATAACGGTGTTGTACCATTAATAGTCATAGCATCAACATTAGCTCCTTTTGTTATCAGAGCATTTACTATCTCCTTATGACCTCTTTTAGCAGCCAAATGCAATAGTGTAGTATTTTCAGGACCTTTTGTGTTAACATAAGCTTTATTTCTTAGCAAAATCTCTACAATATCTCTGTAGCCAGCAAGAACTGCGAGTAATAAAGGTTCACCACCTTCTACATTAACACTAGCTCCATTTGCTATAAGAACTTCAACGATTTCCTTATGATTATATTTAATAGCAGAAAGCAATGGTGTTAGGTTATTGCTCTTAACATTAACATTGGCTCCATTTGCTACCAGAATCTCAACGATTTCCTTATGACCTGCTTCCACAGCTACATGTAATGGTGTACTGCCTGCAATACCTTCCGCGTTAACTTTAGCTTTATTTTTTATTAAAAGATTAACAACGTCTTTATGGTCTTCTACAACAGCTGCATGTAACGGTGTAAGACCATAATTAGCTTTAGCATTTACTTCAGCTTTATTTTTTATTAGGAAAACAACAGCATCTCCACGGCCATTTAGAGCAGCTGAATGTAATGGTGTCATACCATCATTAGTTCTAGCATCGACTTCAGCTTTATTTTTTATCAAGAGATCAATAACATCTTTGCTACCGTTCATAGCAGCTGCATGTAATGGTGTACTACCCTTAATGTCTTGAGCTCTAACTTCAGCTTTATTTCTTATTAGGAGTTCAATAATATCTTTGTAACCTTTCAGAGCAGCTACATGTAATGGTGTTAGATTATTATTGGCTTTATCATTGATTTCTACTCCATTTTTTATTAAAAGCTCAGCAACTGCCTTATGACCACTCTCTGCTGCATAGTGTAATGGCGTAGCATTATTTTTATCTTTAGCGCGAATGTTAACCCCATGCTCAAGAAGAGCAACAACTATCTTCAAGTGGCCACTCTGCACTGCAAAATGTAGTGGGGTTATACCTTCCACAGTGGCAATACTAGCATTTGCCTTATTTGTCAGTAAAGCCTTAACAATTTTCTCATGTCCATCTTTTGCTGCGTAGTGCAAAGGTGTGTTATTATAGGTTTTGTCAACAACATTAACATGAGCTCCATGCTTCAATAAAATATTAGCTATCTTTTCATGACCGTTTTCTATTGCATAGTGTAATGGTGTACAACCATTTATGACACTAGCATTAACATTTGCCCCTTTCAGAATTAAAGCGTTTACTATTTCCAGATGGCCATTAAACGCCGCTGCATGTAATGGTGTCCAATCTCTGTCATTTCTAGCATTAACGTCTGCCTTATTTTGAAGTAAGAAATTAACTAACTCCAGGTGACCACTTTCTGCAGCTTCATGCAATGGAGTAAAGCCACCCATGGCCTCATTAATATCAACATTCGTATCTTTTTCTAGTAGAACCTTAGCAACATTAACATGATTATTTCTTATTGCATAATATAAAGGTGAAAGACCACTCATATCTTGAGTAACAGTACTGGCTTTATTTTTTAATAAAACCTCAACAGTATCCTTGTGACCATTTTGGGCTGCAATGTGTAGTGGTGTTTTGCCATGATTATCTGCATCATCAACATATAAACCAGCTTCCCCTACAAAAAACTTCACAATATTTTTTCTTCCATGTGCAGCAGCGATCTGTAGTGGGCTTTGACCATTAATATCTTTAACATTAACGTCTAAATTTTGATTAAGAACAAATTTTACAATTTCAAGACTAGGTCCCTTAGCAGCAAAATGTAATGTAGTCCATAAGTTAATACTTCTAGCATTGATGTCTGCTCCTTTTTTGAGATAACTCTTTAAGTCTTCGAGATTCCCTTCTTCCAATGCGACAAACATTCTTTCCTGATTAGTAATAGTAATAAGACCTTGATCGTATTTATCCTTCAATTTGGAAGGATCGTCTCTCACTAACTTGCCAACTTTTTTCTTACTTTTCATTATGTTTTCTGAAGTAAGTTTTTTAGCGTTTAAGATAACTGCTATTGAGGGATCAGATAACAATACATCAACCAAGGCATTATCGTGTGCTAAGTGATTACGCAAACATTTTCCAGTTAGTAAAGGGGTATTCTCATCTAAGAAAAGTAAATTGTTTTCTAGATAATTCTTTGAGCTGCCTAAGATTGACATTATATCCAGAACAAGCATTTCTACTACTGCTTGCAATTTCTTATTACTCTTATAGGAAGGGAGTTTTTCAATTAATTTACCACTCAATGCGTTATTCCTTAAAATACTTTTCAGTTCAGATAGCTTCAGTGCAAGTTGGTTATTATATTTTTCTTCTGTTATATTGTAAGTCTTCTTTTGTTTGTATGCAGGAATAAAAGAACCTTTCTCATTCAACTTTTCTCTTAATTCCTCAATCCATTTGATATCACCTGTTCCAAATTCAGCAATATAAAAAATTTCGCAAGTTAATCTATTTACTTCATCAAGGTTGTCTTCTTGTATTCTTGACTTAACACTATGAGAAATCTTCTTCGATAGCTCAGCAATCTCTTTAAGGCTGTGAGATTCTATTCGGGGAACAATATTCTCTAATGTTTTATTAGCACGAAATTTCATTCCCCTAATAACGTTATGGTCAATCTTATTATCACTAAAGCCAATACTTAAACTCTTTAATAATGCAAACCCTGTAATATAATCAGTTCTGATATTTTCTGATTGAGTTCCTGCATAATTGATTATGTTATTAATTTTATTAAACAGCTCTTGCTCGTGACTTGTCTTTTCAGTTACACTATTGCTTAGTTCTGCAATGAGCTTTTTAAGCTTTTCGTGTTCCATTGTTACAAAGTTTCCTGAGGTTATTTCATCTAATTTAGCGTTGCTAAACGCTTTGGTGACTTCTTTTATCTCATCCAAGTTCTCACTATTAATAATTTTTTTTAGAAGTATTCTGACAGTTTTAATTTTGTTGTCATAAAGAATACTAGTAATCACATCACCAACTTTCTTAGTGTCATTTTGAACACCAATAAAAAAATTAACATCTGTATTTTCCTCAATCTCTGTTCTTCTAGAGAGTGAATAAGCATGTGATAGTGAGTTACGTAAATCTATAATGACTTCTCTTGTGTTCTTTGGTAATGATAGTAGAAGAAGCTCGCTTGTAGTGCTAGATAACTTGGGAGATTCTAGAGTGTTTTTTAAATATTCACCAATAACCTGTAAAACCCTCGTAATAATTAACTGTCCTTCCCTTTCTTTAGGATTAGCTGATAATGCCAACTTTATATAATCACTTATTTTCTCTAAAGAATGAATATCCCTAATTTGTTGATAATCATTATATAACTCTTCAAATTGAGGATAGTTGCTAATGATCTCTGCAACAACTTTCTCACGTTTTAACTTTGGAAGATCAGCGATTTTACCAATATTTACACCTTCTATAATATCTTTTTCGGTTTCAAGTTTCTTTACAAAATTTTCTAAGTAGTTTAGTATCTTGCTTTTATTCAATACGGTATGATAAAATAAATTGATTTCTTGTCGCTTTGTGTGAGAAAAAATAAAGCTAACTAAACAAAATTCCATTTCTTCCCAAGGCAGTCTATCGTAGGTTGATTTCAACTGCCGCTTTAATATATGAATATTTTGTGCAATAAACTTTGCTATGAATAAAAACTTTTCATCTACTTTTTCTGTATTTGAATACTCTGCCTTTAGCAAACTAACGTTTTGAAGTACTAACTCAATCCGCTCTCTGATGTTATTAAGATAACTCTTCACATTCTGATTTTGTCCAGAAGCACTAGAGAAAAAACGGAGGTTTATCAACTTATTTTCAACAAAAATTTCTATCTCTTCTGATAATAATACGTTCTTTAGCTTTAATTCCTCATAAGCTCGTGAAAGAATTTCATCTAATTCCCTGAAATGAACAGCAAAATAATTACCTGGCCATTTATTAATGAGTGTATCAAGAAGTTCAACATTACCTGAACGTATAGCATAATAAAACGCATTATGGCATGTTTCATCTTCATCATCTGGTAATATAGTAGTTTCTCTGATGCCAACAGATAAATTACTGAGAATTTTACTATTACTGCCAAGTAGGTATTCTAAAATCTTTACCTTATTATGTTTACAAGCTAAGATAACTAAGTTAGTACTCTTAACAGGGTTGTTAGCATTATCATAATAGTCTCTCAAAGTTACTTGATCTTCTGCATCACTTATGTAATCAATAAAGTTGCTTAATTTTTTTAAGCTATCGACTTTACCACCTGATATTGCCTCTTCGAGTTCAGTTAAAATCAGGAGATAAAGTTCTTTAGCTTTTGCTTTTCTGCAGTAGAGTTTTTTATATTCTCTAATAAACTCCTCTTTTGATGTGTAAGAACGTGATAGAAACTGTTTATCTTCTTGATAAAAGCTGGTTTGTTGTTTAGATACATGCATAAGCTCTCTCTGAGATATATTTACACCAGTATTAGAATAGCAAAGTTTACTTAATATGGCAAAAATTAAAATAGCATCTTTTGTTAATAAAATATTTTTGAGAGAATATCTACTAATCCTGCAATTTCAGGACGAAAAGCCTTCACAACATTTGGTTTTGGGTGTGGGAAATGTGTTGGTTGTTTAAATTTTTAGTAACACCTACTAATAATAACCTGTTTGAAAACAACAAAGAGAAATGATGATTAACTTACATAAAAAAGCACTAAGTTTAGTGTTTTGGCATTATAGCAATCTCTCATGTATCACCTCTCTGGAACCATACGACTAATTGTTGTTCATAAAAATCTAGTACTGACAAAAAATATATTTATTCTAATCTTGCACGTTTGGTATCATTACTTATAGAAGTTTCATAAAGTCTTGTACTCGGTTCTACGAGATTATTTAAGAAACTTAAAGATTGAAAAGTACGCTTATTGGAATCATCAAACGCTACTATAAAGTTTAACAAGTTATCATTAGATAGATATTCAGTTATATTATATGTAGAATCATGGTCCAGAATAATTTTCTTTTCTTTGGCATCTTGATCTGCTACATCTAATTTAGTATAAAATTGTATCTTACTTAGCTTATTTAATAAATCTGCTCTTTCTAAAAAAGGTTTTACCTTATCTAATATGATATCATTATATATAGGATAGCGTATGGAATAATCAATTTTTGCTAGTCTTACAGATAATTGATTATTCCATAGTACATGTATGTTGAAGTTATTTGTAACAAATTCATATAGTGGAAGGCTATCTTTTATTTCATCTGTTTTCATTTGAAGAATTTCACAAACACAGTCATCTAGATAACTTGATAATTTACTGTAATTACTGCATCCTTTATAAGGAGATAAGTCAATAATTTTTCCGTAATCCTTATTGAAGTTCCTTACTAAAGTAAATTTAATCAACAATTTAGCGCATGCTAGATCACTTACAGCGTTATCTAAAGATGTGGAACAATTATCATAAAGCCGTCGTTCACGATTTCTTATGTTAATATCAGCTCCATATTCTAATAGTTCTTTAACTACTCCCAGATTTTTACCACTTTTTTTTACAGCATGGTTCAGTGCAGTATTGCCTTTACGGTTTGTTGCATTTACATCAGCACCATGTTTCAGAAGTTCTCTAACTAATTCTAATTCCTTCCCCAGTGTTATAGCAGAATGTAGTGGAGTTTCACTATACATGTTTCTTGCATTAACTTCAGCACCACCTAATAAAAGCTCTTTAGTAATTTCTATACTACTAGTAGTATGAAGTAACGTATCTCTATTCCGTTCTACTCTAAGGTTAGCATTAGCACCTGCAGACAAAAGAGCTTTAACTTTTTCTAAGTTTCGTTCATAGACTGCTTTTTCTAATTCTTTGTTAATATTATTATTTAGCATATTTTTAAAATCCTCCTAAATTTCACTATTTTGTAACAAAATTTTTGTATATTTTCTAGATCTTGGTACCCTCATTAGAGTTTCATTTAAGAGAGCTATAACTTCAAACTCTTTACTCTATTTTCTACGCTGACATCTTGTAAACTCTGATTTGGACTTTTTAATATTTCTAATAATCTACTTGCAAGGTTTGAGTGTTTATTGATTACTGCAACCTGGACTAATGACTTGCCTTGATCATCACGAGCATTTGTTACAGCTACGCACTCATCGGGTTTTATTGCTTTCAGCTTACTGATAATTTCAACATTACCATTTTTTGCATCCTCAAATAGCTCTTCTACTAATTTCAATAGGTTAGTAATATTCTGGTCTCGAGAAAGATCAAGTGGTGTTTTACCTTCTTTATTCTTAATGTTATAAATTGCACCATGTTTTAACAAAGACTTTACAGCTTCAAAAAAGCTATTTTCAGTAGCAACATGCAACGATGTAGTGCCTTTAACTATTGTTTTAGCATTAATAAAATCACTCAATTTATTGTGGCTTACACGTTGTAACAAAGCTTCAATAATTTCTTTATGACCTTTGGAAGCAGCAGTGTGTAATGGTGTATTACCTTTGTTAGTAACTTTAGTAGCATCAGCTCCATTTGCTAGCAAGATATTTACAACTTTTATGTGCCCATTATTAACAGCATAATGTAATGGCGTTCTTCCATCCACGTTTTTCGAATCAATGATTGCTCCATCTCTAATGGAACTCTCAATTCCTAAATAATTATTATCTTCTATAGCCTTAAATAACTTCTCAACCAATTTTAGTAATTTTATTACTTCTGGGTTTCCTCTTCTTTCTGCAAAGTGTAATGGTAAAACATATCTACCTCCTTCAGCTCTAGCATTAAAGTATGCTCCGCTCATAAGTAGAGACCTAACTATATCTAAATTACCAATTTGTGCCCCTAAGTGTAAAGGTGTAGCATTTTTATCCATTTTTGCATTAACATCTGCTCCACTTATAATAAGGGTTTTGACTACCTTAGGATGACCATATTGAGCTGCAAGATGTAGGGCTGTGCCTTTATTTTGATTTTCTTTTACATTTACATCAGCACCATGTTTCAATAGAATGGCTGCTATCTGATCATAACCTTTTTCTGCTGCAAAATGTAAAGGAGTCCAATTTGTGTGATCTAGAGCATTAATATCTGCTTCCTTTTCTAAGAGCAATTCAACCACCTCTAAATGATCATGGTCTACTGCAAAGTGTAGAGGTGTAGTACTTTTAACTGTTTTAGCATTAATGTCTGCTCCTTTCTCAAGCAAAGATTTAGCAACTTCTAAATTACCATCATATGCTGCACAATGTAGAGGAGTCCAACTTCTGTTATCTAGAGCATTAATATCTGCTCCATTTTCAATCAAGAAATTCATTATTTCCAAGTGATTATGTTCTGCTGCTAAATGTAGAGCTCTTCTACCATCATCCATCTTTGCATTTATATTTGCTCCTTTTGCAATTAAGCTCTCTACTATTTTTAAAGAAAAACCATTATATGCTGCATTATGTAAAGGAGTCCAATTCTGATCATCCACGGTGTTAATGTTTGCTCCATTTTTAATTAAAAAATCACTCACCTCGAAATGACTTTGCTGCATTGCTAGATGTAAAGGTGTAAAACCTTCGTTTTTTTTAGCATTAACATTGGCTTTTTTCTCTATTAGTAACTTCACTACTTCTAAGTGACCATTCTGAGATCCTATATGTAAAGCTGTGGAATTATCGTGGTCCTTAGCATTAACATCAATCCCCCTTACTAGAAGAAGAGACTTAACTACTCCAAAGTGATTACGTTCTGCTGCTAAATGCAGAGGTGTAAGATTCTCATAATCCTTAGCATTAACATTAGATTTTGCTTTTAGTAAAATGTCTACTAACTCTAAAAAGCCATTTTGAGACGCTAAATGTAGAGGTGTAATCTTATCATCTGTTTTTGCATTAACGTTTGCTCCCGCTTCAAGCAGAACTTTAACTATATCTAACCTACCAGTTTGTGTTCCCAGATGTAAGGGTGTAATGTTTGCATCAACTTTACGATTACCTATGCCTGAAGATCCAGCGTTAATGTCAGACCCTTGTGAAATAAGAGCTTTAACTACTTCGAGGTTACCATTTTGTACTGCAGAATGCAAAGGTCTTGCTCGATCATTATTTACAGCATTAACATCTAATCCATTTTCAATAAAAACATTTACTATATCTAGATGACCATTCTCTGCTGCTAGGTGTAAAGGTGTATTAAGTTTATCTGTTTTAGTACTAAGATCTGCTCCATTTGCAATCAAGGTGTTGACTATATCTAAATATCCTTGCTGGGATGCAAAACTTAAAGGTGTAAAGCCTAGAATGGTCTTATGGTTTACATCTGCTCCATGAGCAATAAGAAAGTTAACCATCTCTAAGCGATTTTTTGCAATTGCAAAATACAGTGGCGTAAAGCCATCGTACTTAATCTCTGAGTTAATATCTAAACCCTCTCCTAATAAAGTGTTGACTAAATCCAACTGACCATTTCCTGCTGCTAAATGTAGTGGTGTAAGACTAAGATGTTTCTGAGTTTCATAATTTTCATTTAAAAACTCTACAAAAAATTGTAGCTGATCCAGATTATTAGATATTCTATTAGTAAACATAAAGGCCTCGCATGAAGAATTTATGTAAAATATAGTATCTACAAGTTTTTAAGCAAGATAAATCTTCTTCTTAAAAAAGATACTGTAATCCAATCTGTGTGCTTATAACTTTTTTATTTGATCATGAATGATCAGCTGTCTCAGCTGCAATAGAGACACCTGCCTTAAGTAGTTACATCAATTTTTTCTGTTTTTTTTTGCCCTTTTTTTTCGCTGATGATGATGTCTTCATTCTTCTCAGTAGCCAACATTCTTTTTAAAGTATAATCGTTGCGTGCACCAAGGAACTTAGAAAGAACAATAGGAAATCCACTTAAAAAGCATTAATAATTATACATAATTCTAATGATCTTCATGAAAGGGCTTAGAATAGAATTTAATAGACAATCTGATTTTAATTGATATTAAACTGATCAGACTGAGAGTTAAAAATATGGCAATAATTCTTTTAGACACAAAAACTATAAATCGTATAGCAGCGGGAGAAGTAATCGAAAGGCCAGCAAGTGTAGTAAAGGAATTAGTAGAAAATGCAATAGATGCTGGAAGTTCAGAGATAGAGATCAAAATAGAAAGTGGTGGACGTAACCTTATAACTGTGACAGATGATGGAAATGGAATAGAAAAGGACGACTTAGAACTAGCATTTATGAGGCATGCCACTTCAAAATTAAGCGATAGTGAGTTAATAGAAATCAAGCACCTTGGGTTTAGGGGAGAAGCTTTACCTTCAATTGCAGCAGTAAGCAGAATGAAATTATCGTCTAAGGCAAGTGGAGCAAAGGAAGCATGGTCTATAAGGTATGAGGGAGGAGAAAAAATAAGAGAGATTACCCCTTGTTCTTTGTTGCAAGGTACATATATTGAAGTTCGTGACTTATTTTTTGCTACACCAAATAGACTAAAGTTTCTAAAAACCGAAAGGGCAGAAACACAAAGTATTGTTGATATTGTGAATAACTTAGCGATGATTAATTATAGTATTGGGTTTACTCTCACTTCTGGTAATAAAAAGCTCTTAAAATATGTTAAGCAAACTTCGCTGTTCAACAGATTATGTGAAATAGAAGAAGAATTTCAAAGCAATTCACTGGAAGTTAAAGAGGAAGAAGAAGGCATCAAACTTAAGGGACACATCTGTAAACCTAATGTCAATCGTGGCAACTCAACTCAGATTTATACGTTTGTTAATGGAAGGCCAATAAAAGACAATCTACTTGTTGGTGCAATTAGATATGCGTATCACGATTTTATTCCAAACAATAGGTATCCTTTTGCAGTGTTGCATTTAGAAATACCATATGACCAAGTAGATGTAAATGTGCATCCAAATAAATCGGAAGTAAGATTTCAGAATAAAAGGCTAATATATGAAATAGTGAGAAGAGGGATAATAAAAACACTATCAACGAGATTTGCAGCGGGTGATCAAGGTATTGAAGAGGAGCTAATTTTTAATGATAGTAAAAGCCAAGAGCAGGTTGATAGTCAAGAGAAAAAAGATCAAAAAGAGTTTTATGAAAAGAGACCAAGTCTTTTAGAAAATCGTCTAATGAAAGAATTCAATGCACCAGATGAAAGAAGGCAAAGCTTACCAGAAACTTTTAAGTATGGAGAATCCCCACCCCAAAAGGGAACGATGGTTTTAGAAAGGAAGCAAATTGATTTGGTAGAGGATCATCCCCTAGGATATGCACGTTGTCAGGTCCACAATACTTACATTATTGCTGAGTCTGGAGATAGGCTGATTATAGTAGATCAACATGCAGCCTATGAGAGGTTGATATACGAGTGCTTAAAGCAAAAATCAAGCATAAAAAGACAAAAACTTCTTCCTGAAACAGTTGAAATTAAAAACCAAGCTGGAATGGGGATGGTTAAAACTTATAAAGATGAGCTTTTTGAAATGGGTTTTGATATTGAAATACAATCAGAAGATAAAGTAACGATAAAAGAAATACCTGCAATCTTGGGAACAATAGATATAAAAGAGATGCTAGTTGATATAGTAGATAAGTTAATGGAAATGGAAGATACGTTGCCAATAGAGGATAAGGTGAATAAAATATCAGCCACAATCGCTTGCCATGGAGCAGGAAGAAAAATGAAATTGGAAGAGATGAATGAGATACTAAGACAAATTGAGAAAACTCCATATTCTGGTCATGAAAGACCAACTTATATAGAAATGAAACTAAGTGATATAGAAAAATTGTTTGAAAGGAGATGAGTTCAGTTTGTCAAAAAGGTTCCCAATTAAGTATACGTAACAGCTCTTCTGGTTATGGAGTATAAAATGTGAAAAAAGAGAATAAATGCTCTAATTTTTTAGATTACAAAGTAATAGGACAGGAAGTAAGAAATCGTAGGTTAGCAAAGGGATATACTCAAAAAGATTTAGCAAAAAAAATCGATACAACATATCAGGTAATACTGCAATATGAAAAAGGAACACGCAGAATTTCAATTAAGAAGTTATATGAATTAGCAGAAGCATTATCAACAACTGCTAGAGATCTAGCTTGCGGACAAGAAGTATCAAATGAGGAAAGGTATGAGGAAGAAGAGATATTAAATCTAGTAAGAAGACATAAAGAGATTAAGGACCAAGAATTACGTGAAACGTTTTATTTATTAACTAAATTCATCCGTATTAGTGAGGAAGAGAGTGGAAAGGCAGTAAAAGTAGAGGTGGCAAAGGGTTTAGTTAAGGAAGGAGTTTCTGCTCATGTTATCTCTCAAACGACCAGTTTATCTATTGATGAATATGATAATGATGAGAAAAAAATTTCTATTCCGTATAAAGTAGGTCAAAGAATAAAAGAATGGAGGTTGAGAAGAGGATACACTCAAGAAGATTTAGCAAGTAAAGTGGGCATAATAAATCAAAGAATATATGAATATGAACAAGGACGAGCTGGTGTTTCACTTGAAATGTTAGATGAAATAGCAAAGGTACTATCAATTAGTATTACAGACCTACTTCCAGAAACAACAGAAAATGAGAATAGTGAAGTGGAACTATCAAGGTTAATAGAAGAATACAAAAAGATTAAAAGCCAAGAATTACGTCATGTACTAATAAAATCTCTGTTTGAAAGCATACAAGTTTGCAAAGAGAAAGTGAAGAGAGTAGAAAAGATGAAAATTGCAAAGAATTTAGTTAAGGAAGGAATTTCTATCAATATTATTTTAAAAACAGTAGGTATCTCTTTAGACGAAATTCAACAAATTTAAAATAAAAAAATCAGTATCTATTAACATTTTTACTTTTTGATGAAAAAATAAGTAAAAAAGATTTAAAAATTGATTTGACTTCACTCAAAAGCTATGGCTTTATGCCAATGCTGATAAAAAACAGCAGTAAATAATTAAAAATATTTTGTTATTAGTGAAGGGTAATTTTTATGAACAATAAGAAAGATCGTAGAGAAGAAATAGAATTCAGAGCATTAGAAAGCAACGGTAAAGCTTTACTTGATCGTGAAGTAATAGAAACGTTTCTAAGTGCAGTGCATGACAGGGAAGAAGCTCGAATTATTGCTAGAAAGCTAATAGATAATTTTGGAATAGGAGGAGTTTTAGGCCAGGAAATAGATGACTTGAAAACTATAGAAGGGATAACTGATTCTACAGTAGCAGTAATTTTATGTCTAAAGGAAGCTGCAAAGAGAGTACCAAGAGAGGAGTTAAAGAAAGGACCTGTAATGGATAACTTGGAAACCATAGTAAAATATTTAAGGGTGAGTATTGGTTATTCAGAGGAGGAAAAGATGAAAATAATATATTTTGATCAAAAGTGCCGTTTAAAGGGGGAAGAAGTGTTTACTGGTACAGTAGATAAGGTACCTTTTTACATAAGAGAAGTAACAAGAAAGGCATTAATAAGAAAAGCGACGTCAATAATAATATCGCATAACCACCCAGAAGGAAGGTTAAAGCCATCTGATGAGGATGAAGCTGTAACTAAAGACTTGGCTAAAGCTTGTCAGACTATAGGGATTAGGTTAATGGATCACATTATCATCACAAGTGTTGGGTATTTTAGCTTTAAAGAGCAAGGACTGTTATAAAGGAGATGTTTGAAGATTTTCATGAGTTGTTTAACTACTTGAATGAAAAAGTATTTGCAAGTGCATTAATCATTGCTTATAATTAATGAGAAAGTATATATTAAGTTAATAATAAAGTAATAAAGTCGGTTGTAGACTTAGTAAAGTATATTTAATAGCGGAGGCTAATATGGGTAATAAGATAATTGTACCTTTTGATGACAAAAAAGGAGGTGTTTACGAGTTAAACGTTGATCTTGATAAATTATCAAAAGGTGAGATGTTGAATGCTATTATAGGAATTGGTCGTGCTAAAGAGCAGTCCACTTTTGTAAGCAAGATTAATAAGGCTAAAAAACCTGGAGAAGTGCCCTTCCCTAATAGAGACGTTCAAATCAACTACGGAAAGGGACTTGATTATATATATGGCACAAAACCTGTAAGTGATCAAGAAGATAAAAATCCATTTGCTTCAGCTTTGAAAAAAATAAAGCCAAGTGCAGAAAAGTTGAGCTGGTTTAAGAGTGCTGTGGTAAGAGCAAAAAGTCCAAATGAACTGCACAAGGTTGTAGACGAAGCACTAGCTGCTGGAGCAAGGCTAAATGCGTGTAATGATGGAGAGTGGAGCTTCGCGGAATATGTGATACTGGGCACACATTTTCATAAATTTGATAAGGCTGATCGTAAAAAGCTAATACGTAAATTAATGCTAAACGGTGCAGAGTTTCATGATACTTTATTGGAGAATAAATTGATAGGTGAAATCTATAATGAGCTACAACCAGAAGTTCAGCCACAGATAGATGAGAGACTAGAAGAACTAGAGAAAGCTGGCGAAAGTGCTGTGCAAGAAGGAGAATTAATAGATGTTGAAATAGATAATACAACATCGTATATAGAATTTTCTGGGGATAGCAAGGTAGAGGTAGCCAAAATACTGGAAGCAAAAAGAGAGCTAGGAAGTAATATTTTAAAAATTGGCAATGATGCAGTTGAGGTTAAAAGTGAGAAGGGAGGTATAAGAAACTATATCGATATGTCGGATGAAAGCTCTATTATATTAGAATTTCCTACAAGCATTGGTAAGCTAAATATTATATTGTACCACGATGTAAAAAAATATGATCAAGTACAAGTCAAAGTAGAAAATAAGGAAATGTGGTCTAAATTACAAGAAAGAGGAGAAGAAATAGGAAAAAATTGTCTTTTTGGAGGAGTGAAACTTCAAGAAGCAGTAGAGAAAGGTAATTTCACTAGATGTGGCATATGGAATGAAAAGTATGCTATAAAAGAGGTTAGCAATAATGAAGTATTGTCTCCGTGGGTAAATAGAATACGTGCAGGTAGTAAAGAAACCTTTAGAGAACTTTAATGTGTCTATAGCCAACTGTAAGGTTCCAGAGGTTTTTTCTTACCGTTATATCTGGAGCCTTTGAGCTATAGTAGAAAATATTATATATGGTTCTTTGTATGGAAAAAAGTCTAGACTATGAAGTAGGGCAAAAAGTAAAAAATTGGAGGTTAGAGAGAGGGTATACTCAGAAGGATTTAGCGGAGAAGGTTGGTGTAAAATACTGGGCAATACTGCAATATGAAAAAGGGAATCGTAAAATTCCAATTAAGAAATTATATGCTATAGCAGAAGCATTATCAGTAAATGTTAAAGGTCTAGTTTGTGGAGAGACGCTACCAAATGAAAAAAGATATTTTGAAGATGAAGAAATATTAAATTTAGTAAAGGGGTATAAGGATAAAGAATTAAGCGAGGTATTTTATTTATTAACCAAATTTATTCGTTTGAGTGAGGAAAGAAGCAGAAAAGCGGTAAAAATGGAAGTAGCAAGGGGTTTGATGAAAGTAGGAGTTTCTGCTCATGTTATCTCTCGAACAACTAACTTATCTATTGGTGAGTATGAGGAGAACAAAATTCCGGTTCCATACAAAGTGGGGCAAAGGATAAAAGAGTGGAGATTGATACGAGGATATACACAAAAAGATTTAGCGAATAAAGTTGGCATAACAAATCAAGGAATATACGAGTATGAGCAAGGGCGATCTGCTGTTTCACTTGAAATGTTAGATGAAATAGCAAAGGTATTATCAATCAGTATCATAGATCTACTTCCCGAATCAGATGAGGATAGTGAAGCAGAAGAAAAGCTATCAAAGTTGATAGAAGAATACAAAAAGATTGAGAGTCGGGAATTACGAAATGTGCTAATCAAGTCTTTACTTGAAGGTATACATGTTTGTAGAGAAAAGGTCAGAGAGGCAAAAAAGATTGAAGTTGCAAGGAATTTAGTTAAGGAAGGAATTTCTGTTGATATTATCTTGCAAACGACAGGCTTATCAAATTATATGATTGAGAAATTTTTGTGATTTCATAAAAACTTAGCCAATAGTGGATTTTGTTGTGATAGAATATATGTTTGCTTCTGTAGGAAAAACAGCTTTTAGAGGATTTATCTATGATAATTCAGAGCATATTGGCTCAGTAAACTACGAGCTAGGGAAAAAAATAGAAGGTTGTAGGATAGTACAAGGATATACTCAGGCAAAATTAGCAAGCAAAATTGGTTTAACACATAAGGAAATACATAACTTTGAACTAGGGTGCAAGGCTATTACAATCAAAGAATCGTATATAATAGCAGGAGCATTGTCAGTCAATGTTGTAGATCTACTTCCAGGACCAACAGTACTAAGAGAAAACGGTTGGTACGAAGATGAGGATAAAGAAATAGTCTACCTAACAAAAATACATAGAGAAATTAAGGATCAGGAATTACGCAAGAAGCTGTATCCATTAGTAAGGTTTGTATATATTAGCGAGAAAATTAGCCAAGAAGAAGCAAAAATAGAAGTAGCAAGGAATCTAGTGAAAGAAGGAGTTTCAGTTGATATTATTTCCCAAGTGACTCGCTTATCTACTTACGAATATGATGATATAGAGAAAGAAATTTGTACTGATTCTATACTCTACAAAGTGGGGAAAAGGATAAAAGAGCAGAGATTAATACGGGAATACACTCAGGAAGACTTGGCAAATAAAATCGGTTCAACACCTAAAGAAATACACGACTATGAACGAGGATATACAGACATTCCAATTGAAATATTATATAAGATAGCAAAGACATTATCAGTTAACATTAAAGCTCTTGGACTAACAGAATATGAAAATGAGCCAGTTTTGCGGTTTATAGGTAAATGCGAAAAAATTGAGGATCAAGAATTACTGGATACGGTAGCCAGATCTTTATCTAAAGGAATGCAAACTGGTAAAGAAAAGGTTAAAAAAGCAGAGAAAATCAAGATTGCAAAAGATCTAGTTAAGGAAGGTGTTGCTATTGATATTATTGTGCGAGCAAGTGGCCTAACTGCTGATGAGTGTGAAAATTGAATTGTGTTAAAGATGGTTGGGAGTGTTAAATAATATATTAAGATATAAGCAAAAATAGTTATATATTTAACACTTCTGTGCAGAATTTTTCTATCACTTTCTGATTGTCCTCTATCATTGCCTTTGCCTCTTGTTGAAGAGATTTGATATTTTTTGATGTAATGTTATCCATGTCAGCCGACGCTAGCTTCAATTGCGATTGTATTCTTACGTATCTATTGCCTATTACTTGATTCATCTGATAATTTACGCAGTCGAGTCCAGAGGCAAACATCACATTTAACAAAGGTTTTATCCAGCCTATTTTTCCAAACCTCTTTGAATTGGCATACTCTATGCTTCTATCTGTTCTGCCAGTACCTATCGATAACAGTAGAATATCATCATTTGGAAATAACCTCTTACCACTTGCATATGCACAAGCCGCTGGATTATTGGCAAACACCCCGCCATCCACTAATACTCTGTTTATCTGGTCAATTTTTAGATGTTTTGGTATGAAATAAGTAGGTGCAGCCGTTGCAGCTCTGAGTGCATCTTTTAGCTTAATATTACCTTCTTTCCAGCTCTTGAAAAAGAAAGGACGGTTGTTATGAATATCATAACTGGTAAGCAGTACATTATTTAAAGTGTTTTGTAGAGTATCATCACCAAAATATTTTTCTAATATCGATTCGATGTTTTTATATGGGTATTGTGCACAATTAAACCAAGATAATATTGATTGCCTAAAAAATGAAGACTTAAAAATATATGCTCCGTACTTTTGGTAAAGCTCAACTAGGTCATTGGCTGAGTATTGGGGATTTCCCCGTTTATCTTTTTTACATAATCCTGCTACAACAATTCCACCAGTTGAGGTTCCTGCCATCAAATCAAAGATTTCAGCTATCGGTTTCCTTGCTCTTTTTTCTATTTCTGCTAATATTATCGCTGGTATGATGCCTCTTATACCTCCACCGTCTACTGAAAGGATGTATTTTTTCATGATTAGATATTTATTAATTCTGTTAACTTGCTCACTTTTATCAGGTTGTGTTACCTGTCCAAAAACTACAGTCTGTTTTACACCTAGGGAAAATTGTGCCGAACAAATAACCAATGCTATAGATCAAGCTCAAAAATCCATATTAATTCAGGCATATCAATTTACTTCAAAGCCTATTGCACAATCTTTAATTAGAGCAAAAAAACGTGGTGTTGATATTAGGGTTATCCTAGATGAATCACAGGTCAGCTCAAAATACAGTGTCATCAATGAATTATTTAGGCAAAAAATACCGATATACATAGACTATAAACCTGCAATTTCACACAGCAAAACTATGATTATTGATGAGCAAAAAATCATAACAGGATCTTTCAATTTCTCTGACGCTGCGCAGAAAAGAAACGCTGAGAATCTACTAATTATAACAGGAGACCCTCCATTAGTTGAGCAATACATCAAAAATTGGAAAGATCGTCAATCTCAATCTGATGCTTACACACCAAAAGTAGCAGAATAATTACTTGTACTTCAAATTAGCTTTGAATTCATCCAATTCCTCGGAAAGATTTTTTACCCTTTCCTCAAGTACAAGCACCTTTTCCATTAAACCATATTCAATAAGTTTATCGTGAAATTGTACCCTTGAGTCTAACTTGGATAACCACCATATAAATGCTACTGTTTGTATTAATAACGTGATAATTACTGTAATTGGGATTTTTTGGTTCTGCATAACGATTTAATTTATTATGAAAACTATTGAAAGCTTTTGTTTCAAACTGTAGAAATGAATTAGTCGTTACTTTTCTGTTTTATAATTTTTTTCTGCCTCAGCAAGTAGGTCTACGATTTCTCTATAAGACTTCTTATTTCCACTATAAGATGACCTCTTCATTGCTATAGTTTTTGCAGTTCTTCCTTTCCAGTCTACAACATGAGGGTTAGCTCCTCTCTCCAACAAAAGTTTTACAATCTCTAACTGACCACCTTCAGCAGCATCAAGTAATGCTAAACTAATAGTATTTATATCCATCCCTTCGTCTAACAAAAATGTAACAATTTCTAAGCATCCTTTCTCTGAAGCATAATATAATGCCTTTTTGCTAATACTTGAATCATCTCTACTTTTTTTTACTAATGATTTCACAGTTTCTAAGTCACAGTTCTTAGCTGACATTTCTAACATTTTCTGATACTCTTCAGCGGCCTTGGATTTTTGATAGTAATATGTAATAACAACACATATTATTACCAGTATAAACCACAACGTAGCTTGTTTCTTGCTCATGTTCAGCATTTTTTTTGCATTAAATCAGCAATTTACTTATTTTCTCTTAAACATAATTACTAAAAGATGCCGATAATGCAGTACGATATCCTGAACTATTTAAAGTATGTTCTGCTCTATCAATTACCCATTCACGATCTATATCCTGATTGAACCCTACAAGATTAAGTTTTGCCTCTGCAAATAGTTCTGGATTACCAGGCATAGTGACATCCAATACTGCATTATTACGCTTCAATTGTTTCAACTTGGCATTTGCTGCACTCAGTGCTGACTCTGCATTTGGATAAATTGTTTGTATAGCGTAACTTGGTTCGCCGCTACCTACTCTTTCCGATATGGTCTCTCCCTTTTCATAGCTATGCCATTTCGCTATCACTGAGTTGTACTTATTACGCACAGTAAAATGCACTTTCCAATTGATTGTATCTTGAGGTCTAATAGTCGTTGTTCCTAAAGCTTTTCCCGTTGCTGACTTTGCTGCACCTTTTGGAATAAACAATATATACCCTCCTGCCAGCTTTGCCATGGCTTCGCGCTCTATAGCTATTCTAGTCAACAAACTTATATCGCTCTCTTCAGTTTGGTCAATATGTAGTATTAATATGTCTTTAAATTCCTCAGCAACTTTGTATCCATATCCATGTTTATTTGCTATTTCCTTGACTAAATTACCTAACGTAATCTGGTGCCATTCTCTGGATACTTTTTCCTTTAGCGATATCATCAAATTTGTTGCATGAGCTTTGATTATTAAGGTTTTTGGTGGACTTTGTACTGTAATTTCATTGACTCTATATACACCTATGGGTAACACTTCTGTTTCTCTATATCCCAAAGCAATCTTTAGCTCTTTTGGAACTTTTATGTTATCATCCCTGTAATCGACACATATTTCAGCTATATCTTCTATAGTCCCTGATTCATCAGTAACATGCATTGATACCAAGCGGTCTTTTGCTAATTCATACCCTTCAATGATAAACTCTGGTTGCATTTTATTCCCAAACCTTTAAAGTTGACCTTTTTAGAGGCTTTTCTATTACAGGCAATTTAATTCTCAGTCCTACCGGTAAAAAACTTCCATGTTCTGCAAGTCCAGGATTTTCCTTCAATACTATTTCTACTGCTCCTGAAGTAAATCCATAGTGCTTCCAGCAAATATAGTCTAGCATCTCATTTTCTTTCGCTAAGTAGTATATAGTCATGAATAACGCTTCAAACTTAAATTAAATTCAACTTTTTTCGGCAATCCACAAGGGAAAAATGATGTTTGCTTTTCTTCTAATCTTGTAATCAAAAAATGTCCCAAAACATTTCCCATGCTATCAACTAAAGTGTGAGGTTCTTCTGCTTCTTTTATATTTTTTAACTGACTTAAATTTTTAGAGCTATGAAGATAAATTATTCCCTCTAAGTCTATATTTTCTACACCTTGACCAACGTTCTGTAGTAAAGGCATATTACCAATACATTCAATCACACTCCAACGATTTTCTTTGCTATACTTTAAGCTTATTGGAGAAATTTTATATGTACCAAAGGATAACATTAGTAAACTGGATCTACGGTATCAAACATAACATCTTGTGATTTTTCTCTTATCCTTTTTATTACTTCATCTGCAAGACTACGAACATCTTGATTTGGTTCTGCTCTAATATTGATATGATAATTATGAGTAATGTGTTGAGTTTTATTCAAAGTTTTCTCTTCTTTATTTTCAAATTTACTCCTTGCAAAATCTACAAGTATCTTATCATTTTCTGTGGACTTTTTCTCCTTAATAAGGCTTTTATTGTTCTTTCTTCTCTTAGACATTTCTTTAATTATACTATTACTTAGCAAAGGATTTCCATTACTGAAAATGTTGTTTTTCAGGGGAGTGTGAACTGCTTTTGTTTCAGTCACAATACTTTTTCTTTTTTCAAGTTCTTTCAGTGGAGCAAACTTTCCAAATACACTATCAACGGTATTTCCCATCCATGAGAACATCTCTTCGATGGGCTTTATTATTGATTTTATATACTCCCAAATACTAGAGAAGAAGTTTTTTACCTTTTGCCAATTAGTGATCACAAGAGCTGCACCAGTGACAAGACTTGCTATTAAAAATCCAATCGGGTTACTCATTATAGCGAGTGTTATTGCCCTAAGTCCTGTTACCACTGCAGGTAGAACCGATGATAATAGAGGAAAAGCTTTCATTGCTAAGCTCAGAGTTGTAGCTTTTAAAACACTCAGTCCAGTAATTACTGCTGGAATAGCATATGTCGCTAGTGATATTAGTGCAGGCTTCAGTACCCCATGCAAAATAACTGAGAAAGCAAGCATTCCACCTCTAACTAAATTCCATGCATAACCACCACTTACTACTAGAACTTTAAGACCTATTAGTGCTGCTATGGTACTCATTATTCCTGTAGTAATAACTGGAAACTTTTCTGCAAAACGGGCTATGGGGTTAGTTATCTCTCTTAAAAGGCTACTTATCCACTTTAAAGGAGGTAGCATTACTGAGCCCAAGTTCATTCCTACTTCTGCTATCGCATTTCTCAGTAATCGTAAATTATTTGCTGTAGTTGCTGCACGATTGTTAAACTCTTCTTGCATGGACTTTTCGAATTTTTTCTCGTCAGCTAAATGATTTATGGCGTCTTTATAATTCTTTAAGCTTCCAACCAGTAATGCAATATCATCTTGATATTCTTGACCAAAGAGGTTGAGAAGAATTTGAGAACGTTCCTGTTTATCTACTTTCTCCAGAGTTTCAAAAAAATAAAGTAGTGCGTCTTGACTATTTTCACCAATCCTTTGTACCATTTCTTCTGCAGCTATTCCCATGTCTTCTAATGCTGCCTTGAACTCTTTTCCTTGCCCTTCAGCAGTTTGGAGCTTAGAAAGTAGAGCATTTATAGCAGTTGCTGCTTTTGCTGGTTGTTTGCCTAAACTAATAAAGGCATTTACTAAACTACTTGTTTCCTTAATATCAAGACCAAACTGTTTTGCACTACCACCAACTACAGCTAATGCTTTAACCATATCTCCTGCTTTAGCAGCACTATTATCTGAAAGGTGATTTATGATATTACCTGCTCTTTCCATATCTGCTACTTTAATCCCATAAATGTTGGCAAGCTTAGCTATAGAATCACCTGCTTCTTCTGCAGACATATCAAACGCTGTAGACATTTTAGCTACTGTTGTTGTGAATCCTATTAAATCTTCTTTTGGAACACCAAGTTGCCCACCACTTGCAGCAATTTGAGCTAACTCAGCAGCTGACAGTGGTATCGTACGGGACAGTTCCTTTAATATCTGACCAAATTCTACGGCTCCTTGATTGTGAGCTGCCTCATCCTTAGCAAATCTCACTACTTTCTTAACATCAGCCATAGCACTTTCAAAATCAATCGCAACTTTAATTGGAGTTGCAAACCCAAGTGCAAGTGCAGCCGTTTCTACCATTTGTGATTTAAAGTATGCTTTTCTTCCCAAAAACATGTCCCGATCTTTGATGGCAGTACTCAATTTGCTGTATCTACTTTTTAGCATACTCACAGAAGCACCAAGTTTATGCTGATCCTTTATCAAAGACTGAACATTTCTTCCACTTTTTCTTGCTTCTTCATTGAATGAATGTAAAGCATCTCTCTTTTTCAAATATGCTTCTTTTGCTTTTGTTGCAGAAAATTTAGCTTTATCAAACTCAGCTTTTAAAGTTTTGCTTGGTTTCTCTACCGCTTTCATTTGTTTAGCTAAAGATTTTACTTGATCTTCAAAGCCTTTCCATGACCTCCTGCTAGTCAAAACATCACTACCCAACTGCTTAAATTTTGATACTGATTTTAAAGATGAGTCAAGCTTTCTTATATTCTCACCAAGGTTAGAGAGTTGACTACTACTTCCTTTTATTACAGTACTGAAACTGCCATCTAAAACTGCTCCGATTTTTATAGATAACGTTGACATTGTACCTTCCTCGCTACTTCATGCCATAAAATAAATTCATTAATCTCCATATCAAGTATTTGTTCAACCCCGCCTCCTACAACAGAGCTGAACATTAATACTTCTAATCTCAAGTTTTTTGGATAATCGGTGAAAAAAAATCCTTTAATACCTCTTGAATTTTCACATAATCAGCAATATCTAACTCTTCAATTGCTTCTTTTGCAACTGATGTCAGATTGGCAGTCAAAGTTACTTCCTTACTTAGATCACTACCATTTAAGCGTTCAATTGCAAGATAATCTCTAACTTTTGGACGTCTAACGGTAAGTTCTGAGACAGAAATTCCATCAACTGTAATTGGGTTATTAAGTGTTATAGCTTGCATGTTCCTCCTTAAAAATTAATTAAATAAAAGTCTGCTTGGCTTTTACATAACTAATTTTTTTTACTATAGTTTTTGTGTTTGATTAACGACCCTTTATACTAAATTTCTCAATATAAAAATGATAATAGGGTTTATTTTTCCTCAACTTGGATTAATTCTTGAACTTCATCGACAGAAAGACCTGTACACTTGACAATAGTGCTAATATCAACATTATTAGTCAACATCGCTTTTGCAACTTCAATCTTTCCTTCAATCTTTCCTTCAATCTTTCCTTCAATCTTTCCTTCAATCTTTCCTTCTTTTTTGGCATCATCAAGTTTTTGAGCAAGAGCAGCCTGCTCATCACGAATACGCTTGACCTCTTGTTCGTAGGCTATAAATTCTTTTTCTGACCAGTTGAACCTATTTAGCTCTTCATAAGCTTTTTTGATTATTACGTCACTTCCTATTATCCTTTCCAGCTCTTCTTCACCTGTTTCGTCAGCGTACTTAAAAAAATATACCCACTTCTCAACTATATTTGAAAGCTGATCTTCTTTAGTTTTGGGAAATTTAGGCAATTCAATAAATACAAAGTAAAAATCTTTTAGATCATGTTCATTAGTATCTTCATCGCGAATAGTGTGCTTTGATCTATACTCAGACTTATCAGGAAACAGTATACAATCTGCTATAGCAATAAAAATAATTTCCTTAAGATCATGGTATTGATCACCCTTGTCAGCTTGTCTTGAATAGGCTTTAGCAGCATAGTACTGAGCTCGTTTTTCAAAGCCTTTGGTTTTAGCGACCTGCATCTCAATTATCCATTGCACTCCTGTTGAATCTCTACATAGCACGTCAACAATACTTTGCTTTTTAGAGGCAATCTCAGGATCTTGAATAGTACTTAAGAACTCTATATCCTGTATTGCATTTTTGCCAGTAAAATTCAAAATATCATTGAGGAAGTGAATGAGGATGTCTTTATTCTTTTCTGTACCAAAGATACGACGAAATGCTATATCATTTTTAGGATCGAGAAATTTAGATAAAGCCATAGCAAAAATGCCTAAAAAACGTTAATAATTATACAGTATTATTAGTAATTTTTCAATAAAAAAGTGGTTGTATAAAAAGGCATCCATCTATTCCATTAAATCCCTAAAATCGTTTGCAGCAAGGCCATTTGATCAACACCATTTATCTTTCTCATCATATTTTCAGCATCGATTTCTATCAGCTCATTGCCACTTATCGTAAGTTTATAGTAATGGGCAGCTACCGTGCATTTGAGAGTGGCTTTTTCAGCAGGTTTCCAGCTACCAAAATCAAATTCCTTGAATATGCCCCTAAGGTTGATAATTACTCCTTCAATATCATTGTTTCCGCTGCCTTGTAATCCTCCTCTTAGCGTCAAAGATACCGAATTTCCATTTATCAACCCAAATAGCCGAAAGAGCTCTGTATCGTATTCAGAAAAAGTGAAATCTGCTTCAAGTTTCTCCATCCCCATATCTATATTTACTGGAATATCCATACCACCAGCTCTATATTCCTCAGTTTTAATGGTGAGCTTCGGCAAGGTTATCTCATCTATTTTTCCTGCATAACCACGACCATCTACGAATACATTAAAATTCTTTAAAATCTTCGGTAACATCTCTTTCTCCCATTTTTATAATATTGTACCACTCACAAGATGTGACCTGAAAGTAATCTGTTCTGCTGGATATGGCGGTGTAAACTCAAAATCAAAAAACACTTTTCCACTTGCAATGTTTGCCGGCGTATTGAGTTCTGGTGTTGCATAACATTTTCCGCTGATAATTGCCCCCTGTGCTTTCAGATGCGCAAGATAAGAATTCACCCCCTCAATTACATCATCTATATAAGTTTTGGTAATATTGCGATCAACTGCCCATAGATGAGCTCGAAGTAAACTATCATTGATTAAATCTGCAGTACGCCTCACTGACAGAAAAGCCCATTTCGAATCATTTGAACATGTTCTATTTCCCCAAAGCCTATAGCCATTTTGATGAATTATCGTTGTTACTTCATTTTCATTTAAGTGGTTTGCTCTACAATTTGTATTACCGAGCGTAAAATCAATAGGCCTGCTTGTTCCAACAATACCGTTTATTTCTTTATTTGAAGGTGAGTGCCAGAATCCTTGTTCGCTATCTACTTTCGCTATTAAACCAGCTACAAACGGGCTTGCTGGCAAAATTTCTTCTTCAATAAGTACCTTAACCCAAGGATCAATAATATAAACTCTTGAGCTACCTACACTTTTTCTCCACTTGATTGCTTCTTCATCATTAGTATTTGGTCCATCTGCAACAATAATTGCTCTTAATTTTTCTGCTATAGGAATTAATGCTGAAACCACTGAATTTTTGCCATCTTCTGGTAGTTGGTGAGTAAATTGAGGTGCAATTAATATTCTTGGAGCAATATGAACTATGCTTTCACTACTGAGGAATGCCTCTATCCCTTGATACTCTCCAGTCTCTTTATCAACACCGCCAATTATATTTTGGATAGTTTCACTTTCTTTGAGCTTTGAATCGCTGTTTTCACTTTCTTTAACTCGAATAACTACTACTGTTGCACCAATTTGGGAAAATACTCCATTTACTGCTGAAAAAAGAGTCCCCTTTTTGCCAAGTTTTACCGCTTCTTTTAAGCTTCCTGCAATTAACACTGGTTTATTTAGCGGAAATTTTTGCTCATCGGCTTCAGGTGCAGTACCAATTACACCTATCACTGATGATTTAGCTGTACGCACTGATCTTGTCCCTGAGGTAACCTCAATAACATTTACCCCATGTAAAAATTGTTCTGTCATAGCTATTATAAACTTTCTAAAGAATTCTTCACTTGCTTTTTAAAATTGTTAAGAAAACTCTTTGATTTTCTTTTGATTACTACTTTTTAAGATTTAGTATATTTATTAAAATAAAGACAAAAACTAGAAAATATAGAAAACTACGCATTTTGTAATAAGTCTTCTTGAATATTCTTTTCACTTCGTTTAATACTCTTTTGTTAAATAGTAACTTTTTTTACCAATAAAAATTCTTTGGTGCCTATGGCTTGTTTTTAAGCTCTAATATCTTACGTAGTGAAAGATACAAGTATTTTGGTTTCAACTTATATATTTTTTTAATGCCAAAGTTTATATGTTGCATCTAACCCTGGACATTGCCAAGCTCTTAGCGTCCTCTCTACGTCCACCTCAAGCCCTGTAGTTAAAAAATTGCTGCGAAAATTGTATATTCCCCACTGTATAAATTGACCATAGATTGTGCTATACGCATGCTCACTTGCAAAGAACTCAGGTGTCTCACCAACTCTTTCACCTTCTGAGTGAAGATTGGATGACGTATAAAGTAACACTGTAACGGTTTTTCCTGCTGGAATGATTATGTTACCTAATCCAATAAATTCAGAACTGCTAATTTCATGCTGATAAATACGTGTCCAAGTAATTCTCGAAATCTCTGACTTCCTTGTATTAGTTCTATCAGGTGTACCTATAAATAATCCTGCTCCCCCATAATTAACTTCATCTTTATACCACATTGCAGATCCAACAAAGTTTATAGTTTTACTTATATCTACATTGCTTGT
>NODE_2_length_39051_cov_40.961923
CTATACAATTTCTCACGCAAGGTGAAGTTTGGTCTGCCTCTTCTAGACTTGTTTTTTTCCTTACCTAACTCTTTACTCTCATCGGACTTTGTTTCAAATGTTTTATAGTAATTTTCTATGCTTTTATCACATTCAGTTATTTGCTCTTGAAAAAAAGTATATGCTGTATATTCTTGTTTCAGTACAAATAAATGTTCTTCTCTATAATCGCCTGTTAATGCTTTTGCTATAGTAGCTTTATCGTTCTTCATATTCACACTTCTGAATTCAGCTAGCTTCTCGGGATTCTTTTCACCTTCTACTATTGCTTTAATAATTTGCATTCCTGTGACCCCAGTGATATCGCTTATTACTTTATGTAAATGAATATTCATTTGTACCAACACCTTTTGCATACGATTAATATGTGTAGCAGCATTTTCAATTAAGTTTTTACGTTGCCGCACATAACTACGCAATACACACATTTGATTATCTGGCCTAAATGATCCTTCGATTAACCCATAACTGTGTAGTTGTTGAAGCCATTGGCAGTCCTGGACATCTGACTTTCTTCCAGGTACATTTTTTACATGTCTTGCATTTGCAAGTTTTACTTCAAGTCCATATGATTCAAGTACTTGAAACAAAGGAATCCAGTACACTCCGGTTGACTCCATGGCTACTGTAGTAACTTCACACTTTTTTAGCCATTTTGCTATGTTATGAAGATCCTCTGTAAAACAGCTAAATTTTTGTATATGCTGTTCATCACTTCCTTCTGGCACACACACATAATGTATAGCTGAACCAACATCTATTCCTGCTGCGTTAGGGTTCATTATTTCTAATTTACTTTTTGTTTTTTTCATGGTAACTCCTTCATATAATTTATAGCAGGGAAACGCTTCAGCTTGGGACGGTTGATATAATACAATCTCCTAACCGAGGTAGTCTAAGGACTCCATCAATGATTTGACCGTTCCTCCAAAACCATGCTAAACGACGGGCACTTATGGCACCAGTGAAGATTCCGGTTATAACTGCATGAGGCGCTTCCTTCACAACTATACTTAAAACTACTAGAAACTTAAATTGATGAGTTTCTTCCTGGTTTGACAGATTCATTTTGTTCGATGCTATACGCTGATTTAATTTCTTGTTCACTGGGCGCATCGCTTGATTCAAAACCTAATATTTTTAAAGCTTTCTTTCTACTTACAATAAATTCCCCACTGAAATATGTTAAATTAAACGTAACCCAAAATTTCAAAAAGTAAAGCTTTTATGTCAAAATTGCATCTATTTCATAACTGTACAAATATTGTAGATCAGGAAACTTCAGTCCTTGATACTGGAATAACATCTCTATACTACTCCGGGCCAATCTAAATATTAAGAAATTTACCATATAAAAAAAAGGCAAAAGAAACCCTATTAGCTATTATCTATTTTTTAAATTTACGTTCTTTATTGTCTCATTTGACGTTCACTAAACAGAATGTAGTCTAAGTACAAACTTGTGAAAGGCTTATGTGTAATGCTTCTCCACATAATCACTAATAATTTCCTTAAATTCTTCAAAAATATTATCACCTTGTAAAGTTTTGAAATATTTGCCGTCTTTGTAGACTGCTGAAACAGGTTTTTCTCCGTATCCAGGCAGGCTGATCCCCAGATTTGCATGTTTGCTCTCTCCAGGACCATTTACTATGCATCCCATAACAGCAACGTTCATATACTCTACACCAGGATTCTTTTTCTTCCATACCGGCATATGAGTTTTTATGTAGCCATTTACTTCCTTAGTTAATATACGAAAACGATCGCTACTTGTGCGTCCACAACCAGGACATGAACTCACCTGAGGGTTAAAGTAGCGCAAACCTATAGACTGCAGTATTTCCTGACATACTACCACCTCATTAGTGCGTGATTCACCAGGGCGCTGAGTTAAAGAAGCCCGGATAGTGTCTCCAATACCATTTTGCAATAAATAAGTAAGCCCTGCTGTGGTATTTACTACGCCTTTGTTACCCATACCAGCTTCGGTTAAACCCAAATGCAGCGCATAATTGGAAGATTGTGCAAGTGCCGTATAAACTAAAATTAAATCTTGCACTCTACTGACTTTACATGAAATGATTATTTTCTCTGCATTAAGGCCAATCTTTTCAGCTTTTTTTGCACTACCAAGAGCAGACATTACAAGCGTCTTACGTAATATAACATCAGAAGTTTTTGGATTACTAGACAAGGAGTTTTCATCCATTAATTTTTGTGAAAGGTACTTATCAAGACTACCCCAATTTACTCCAATTCTGACAGGAAGATCATGCGTTATTGCATACTCTATAATTTTTTCAAATTTTTCATCACGTTTATCACCAAAGCCTATATTACCTGGATTTATCCTAATTTTACCCAGAATTTTAATGTTGTCTGGATAATCCTGAATCAGCCTGTAGAGCTCATATTGTCCACAGCCTACTAATATCTTACCATCAAAGCCTTCTTTATTTATTTCCTCTACTATATAAGGTATTGCTTTTGCTACTTCCTCTGAGTTCAAAGCAATTCGCACCAATTCTGAACCTGCATGCGCTAGTTCTATTACTTCTTTTGCATATTTCTGAGCACTGCTTTTTATGTTGTCAGAATCTATATGTGCACCAAGTGCCATGGATTGAACAACTATAGGATTATTTCCACCTATCTTCACTTGTCCAACTTTTACAGTATGAGTTTTATGCCTGGAAACCGGCGATGACTCATATGCATCATCACTCAATGTCAGGTCTCTATCTAGCATATTATTAATCGTGACACTATTTTACTGTGTCAACTACACTGCCAAATGAACTTGAACCATTTAAACTATGCTGTGGTGTTCTATTTAGATCAGTAATAGAATCATGAGAGCACGTTCTTCTTGATGGACTTTCTTTTATAGTAACATTTATAGGGGAAACTTTTTTTTCTCGTGTTGAAGTAACTTTTTTCCCTTTTTGTTGTTCACTTTTATGCTGCTTACTTTCATACTGAGAAACTGGCTCTTGATCTATAAATACAGCACCCTTTAAACGTGCAAGATTAATACCATGCTGATTGATCATAGCATCCTCCCCATCTTCAACTATGCAAGCTCCCACGTTGTTTGGCTCGTTATCAAGGCTAGCAATTTTTTTTTCTTTTAATTTTTTGATTAGATCTTCTTTATTTATAGCTAGATCTTGTAACTTTTTTTTCTTGAGGAGCTCCCTACGCTTCTCATACAGTTTATATGACTCAGCAAAATCCTCGTCTGCATGAAAGTTTGCACCACCAGGGTTACCAGGAGGTATGTACCTCTTACTGAACTTTACCTTAGACTTCGCTTCAACATTATGTACAGTAAAGAAACTAGAAACCAAAAGTATTAATATAAATAAAACTTTAGAAAAGATCTTAAGCATATTATAGTGAATATTGTGCTTTAAAAGATACCAATTAACAAACTTCAAGTAAATCAGAATCTCTACCAACTTTATAATACAAACATCTTTCTAAAAAATTTACTACCAAAACCTACATAATCTAAAGGAAATTTAAGGTGTTACAAATTTTACGTAACACCCTTTCAAGAAGAGCATTACACTCTTCCTTGCTGTAAGTTATTCTTCAGTTTTTCGTTATCATTCACATTATTAAACTTTCCGCTTGGCATATCTTGAGACAAGTCGTTTTTCTTCTCTTTATCAAGCTTAACTCCCTGATAGATACAGAATGCAACAAAACTAGTTACAGCTATTGCAGCAACAGCACTGACTATGGCACAAGTTAGTATTGCTTGTTCTTGTCCCCCTACCATGTCTGCAAATGTTTCTACTTTTTCTTCTAAGCCTGTAAATTTTTCTTGCAAGCCGCTTAAGTGCTCTTGCATAGCTTGAAACTGCTCAGTACCAATCTTGTCTTCTAATGCACCAAAAACTTTTTCAAACTGCTCAACATCTATCTTTTGAGCTTCTTGCCACTCTTTTAATGCACTAAATACCTCTTCAAACTGTTTAGCATCTATCTTTTGAGCTTCTTGCCATTCTTTTAATGCGCTAAATACTTCTTGAAACTTTTTAGCATCAATATTTTGACTTTCCTGCAATGCTGTTACATCCGATTTATCAAAACCGAATACAAATTTGGTTATACCCATTTTTAATCCCCTAGCTAATTAATATATTACTATTGTACGTTTTTAGTAGTTAATTTAGTATTAAACACTATATAACTGGGATCCAATAAGAAATATCTGGTCATGCGCTGGAACTTTTGAATTCCAGTTATGCAAGAGATCTATTGATCTTAGAAATAACTTTCCTTGGTTTAAGTTAAGGGTTATTCTACCAATATCTCTCTCTTTCCTGAGTAACTCGGAGCACTGACAATACCTTCTTTCTCCATTCTTTCAACAATATTTGCAGCTCTGTTATAGCCTATTCTAAGTTGCCTTTGAATGTAACTAGTTGAAACCTTTTGATCTCTCTGAATGATGGCCACTGCTTGCTTGTATAGATCGTTCTCTTCATCTTCTGTTTCACCTTCTGATTCCGCAAAAGAATTTTCATCTTCTCGAGTGATTTCCTCCATGTAGTTTGGCTCACCTTGCGTTTTCAGATGATCAACTATATTTTGCACCTCATCATCACTTACAAATGGACCGTGAACTCGAATAATCTTGCCACCAGAAGCCATATAAAGCATATCACCCATACCAAGCAATTGTTCAGCTCCTTGTTCACCAAGTATTGTACGGCTATCTATCTTAGAAGTAACAGCAAAACTAATTCTCGTTGGAAAGTTTGCTTTTATCACACCTGTTATCACATCTACAGACGGACGTTGCGTTGCCATTATGATGTGTATTCCTGCAGCACGAGCCATCTGAGCTAAACGTTGAATAGAGCATTCTATATCTTTGCCAGCAACAAGCATTAAATCTGCCATTTCATCTACAATCACCACAATATACGGAAATGTCTCCATTTTAAGTGGTATTTTTTCAAATAAAGGTTTACCCGTTGTTGAGTTAAACCCAATCTGTACAACACGTTCCAATTCTATTCCGCTATTCATCGCTTCTGTAATTTTTTGATTATAGTTTATTACATTCCGCACATTTAAATATGACATCATACGATAGCGATTTTCCATCTCTTTCACGATCCACTTAAGAGCAATAACAGCTTTTTTTGGCTCTGTTACCACTGGTGTTATTAGATGCGGTATTGCATCATATATTGAAAGCTCAAGCATTTTTGGATCGATCATTATCATCTTGCATTCATCAGGACTTAGTCGATAAACAAGCGACAGAATCATCGTGTTAATTGCAACCGACTTACCTGACCCTGTAGTTCCGGCAACAAGCAAGTGGGGCATTTTAGTCAGATCTGCAATAACTGGTTTTCCGCTTATTTCCTTGCCAAGCGCAATTGGAAGATTTAAGTTTGCATTTTGGTATTCTGGCGATTCAAGTAAATCACGCAGCATTACAATCTCTCGCTCCTTGTTTGGCAATTCTATTCCCATGGCATTTTGTCCACGAATTATTGAAATACGTGCAGAAAGTGCACTCATTGAACGTGCAATATCATCTGCAAGACCAATCACTCTTGCAGATTTTGTACCTGCTTGTGGTTCAAGTTTGTATAAAGTCACAACCGGTCCATAACATACACTTATAATTTTTCCTTGCACGCCAAAATCACTCAGCACCTGTTCGAGCAGAGATAAATTCTTATTGCTCTCTAATGCATTCAACTGTTTTCTCTGCATAGATTCTTCTACTTTAGAAAGTAAGTGAATGCTTGGAAACTCAAACTCGCTAGAAGGTGGTTTAAAAATCTCTTCGGTAGCTTTTTTCTGTCTTTCTTTTGGTTGTTGTCTAGTGGTTCTATATTTTCCCTCTATTACTAATGGTGCTATTGAATAATCAGTAGTTTTACGTAACCTGAAAAACAGAAACTTTGCAAAAAAGGAAGCTATTTTTTTGCATAGGAAAAGTAAAGAATAAACTGTTCTCTTCCAACCAACCAACCCTACAACACCTATTGATGCTACTACTGTGAATATGTAAAATGGGCAGTGGTCAATTAGAGCATTACCGACTATTCCACCGTGCATGTATCTAGCAGTAATGCCAAGCGAAAGTTGCGACAATATAGCATATATTGCTACATTGATTAACGTTAGGTAGATAATTTTCAGCAATGATGCTCTGAAAATTAAAAAGTAAACTATGGTTGTAGCTATTGTAATACTAGCGAGTCCAAGAAATTGAACCAATATATCAGCTAAATATGAACCTACTACTCCGCCCAAATTTGTTACTTCCTGATTTGTAGCTGTATTTAAGGATGGATCTTTATAATTATAGCTAAAAACCGATATATATATATACATTAATAGTGACAAGTATATTGCTGATTTTAGCTGTTTTTTTAACATCTACTTAAAGTAATAAGTAATTGTATATTTTACAAAGTGAATTGCTATTATCAATATCATCACGGATAAATCTAATCCATTGAATGGTTGTATATACCTTCTGATAACCTTTAGTGGAGGATAAGTGAGTCTGTTTAAAGTTTGCATTATGCTGCTTACAATCTCATTATACATGTTAACTACATTCAATTTAATCAACAAATCGAGAGCAACTGAGCATATTAGAACGAAGCTGTAAAGATCAAGTAAAAGGTTAAGTAAGTATATGATTGGATGCATATTACTAATTTATACTAAAGTCTATTATGTGTAGTGATATGTATAAAATCAAGCCCCACAATAATTTTTATGCTGAAATAGGTGTAAACAATAAGCTATAAGATATTATACCCTTTGATTCCACGTGGATAAAAAACTTATTGATAAATTAACGGAGAGATGTGTACTGTATGAATAGCTTTTTGATCATGTTTATTACATGCAGGATAAGTGTTCAGGTACGTATGAAACCAGCGCTTCTTTTCTTGTCACCTCTTGTTACCTAAATAGCCTCTGTTCAAGTAGCCCCTTTGTTGTCATCCCAGTGCCCAGACACTGGGATCCAGATTGGCACTAAGTTGGTAAACATGAAAGCGCTTTACAACGTTTTTTATGTGAAAGCTAATGTCAGATACTCAAATGATACCATTTGTTATAAACTCACTTTTACTCTATGGTCTTGTCGATATCCTGAACAGATACAATATTTTTTATTTATAAAATGAAGTAACTACTTATCGTAAAGTTGATCTATAGATATAATACTACCGTTTGATGATTTTTCAGCACATTTTTCACTTTCGTATTCTTTGTCAGAATCAAAGCTAAATACTAAAGTATCTCCTGAAATTTTATCATGAAACTCACTAATAGCAAAAAACGGTACAGTGACTTGTTCTTGTTTTCCACGAAAGCTCAAACTGACGCTAAACTTATCTTCAAGAACTTTTAGACCATAAAATTGATGCTGTAATATAATAAGCATTTGAGTAGGATATGATTCTTTCAAGTAATCTGGTATGACAACACCATTAAATCTCGTAAAAAACAGTATCTCTAAGTGAGGAGTAAAAACATTATCTAATATAGTATTCAAAGCCTTTTTTATAACTTGAAATTTAGCATAACTAAGCGACTTCTGATAAGCTGTTTTATCCATATAACCCTTACATGTTTGGGGGAACTTCTGTTACCCGGCGTTCCCTAAACCGTGCTTATAGCAATGAAATTATAGTGCCTAAATTAAGCAGCTACTTTAACATTGTCTTCAGCAGCAAAGTTATCGTTTGCATCTAAATTGTGAACTCTTAGCGGTGGTATCTAACCGAGCAAAGCTACCATCTTTACTATGCATGTCGATCCTTACTCGCCCCCGTATCAATCAAAAAATATGGTGGAGGCGCCGAGTACTGCCCTCGGGTCCAATACACCTATTACAAGGTAATTTTATTGCCATAGTGTATAAAAAATACACATGTTTATTATACAGTAGTATTGAATAAATGTCAAGTTGTTAAACGTAAAATCGGTTGTAAGCTAAAAAACTAATATAAAAATTACTTCGCCTATTTATCTAATCTTAGTATAATCAAAGTAGAGGTATTTTTAGAGCTCAAAATCTATCTTCGTCTACAGACTTTTTTATCAAATAATCAAACTCAGTAAAGAATGTAGCATATCTTCTTCAGCGCAAATGGGTGCACACATATGCTTAATCTCTGTCGTATGTGCGTTACATTTTTTCTGTTCTTTATTAATAAATATGGGAGATTTTATGCCTAATTCTTAACAAAAATTGCTCAAATGCTTGTGTCACTATTGAATTTCTGAGTTCAAGAAAGCAAGAGACAGTGTAAAAAGTGAAATAAGCCGAAAAAAAGACGAGTTATGGAACAGAAAATGCAGACAATTGTGGAAAATTGCCTGCGTAACTAGACTATTTTTCTTCTCAAGAATTAAATCAATTCAGTGCACTTTCTAACTTTCTACTTGTTAGAAAAAAAACGGACATGAAGGAAGAGTTTCGTATTGTGAATCAATCTCTACTTCTTGCTCTGATGACATCTTTGATGTCAGTCCTTCATCAGATAAAAGAATTTTTCCTGTAAGAATTTCTATTACTTCTTCCCTTCCACTAGAAATAGCATAATCTAAAGGAGTCTTTCCTTCATTATCTCGTACATTAACATTCGCTTCTTTCTCTATAAGAAGCTCTACTACTTTTGCACAGCCACTTCCAGATGCTAAACATAGTAAGTTACTTCCATCAAATGAATTGGCATTTATATCAAATCCATTTTCTTCCCATGCATTGTACATATTAACATGCTGCTGCTGCAGCTCACTTTTTAATTTTTCAATTATGTTAGATGCGCTTATTTTGTCATCATTATCAATCCTATATAGTATTTTTTGTAATATCGACGTGTTACTCATAATGTTCTCCGATTTTTAAGAATAAATACTAATTATAGCATTAAAGCAAGATATGAGGACGAAAACATTCTATGTAATGACTACTATGCTATAGGTATTAATATAATTTTAAACTGCAATTATTAAATTAGCCATCTGTATACTGAATCTATGTCTTAAAAGGATCATACACATCAATTTTTTTAGGGTCGCTTTTTTTCATTTTCTCACTCAATAACCTCAGAATGGGCTGTAAATCATCGTCGATTGATAAACACAGTACTTCTCTATCAAGATAATTGGCTAAATGATTCTTCTTCTCAAGAATTTCTGCTTCCTCCAATAAGTCGCATTTGTTTAACACAACAGTTTCTTCCTTCTTAATAAGGTCGCTATTGTAAAGCTTCAGTTCATTATGTGTACAATTATAAGCTGAGATAACGTCATCGCGCGTTACATCAATTAAATGCAGTAAAATTTTGCACCTTTCTATGTGCTTTAAAAATTTGTGTCCGAGCCCAACTCCAAGATGAGCATCATCGACTATTCCAGGAATATCTGCTATCACAATTTCGCTATAATCCACTTTTGCTACACCTAAATGTGGCCTTATAGTAGTAAATGCATAATCACCTACTTTCGTATCAGAATTTGAGCAGCGGGTTAAAAATTTAGATTTACCTGCATTTGGCATACCAATAATGCCAACATCAGATAAAACTTTTAGCTTCAATATTATATTTCTTTCTTCGCCGGGCTGACCATGAGTAAAATGTCTTGGTGCCCTATTAGTAGCAGATTTAAAGTTAGTATTTCCAAGCCCACCTTTTCCACCTTTCACTACTTGAAATTCCATGTCAGGTTTATCAAGATCTACTATTATTTCCTCACTTTCTTCATCGATTATTTGTGTACCAACTGGAACTTTAAGTATAATATCTTTTCCTGCTGTGCCAGATTTATCTCTACTCGTACCACTTTTTCCACTACTCGCTTTAATATGTCTTCGACAACGAAAATTAAGCAAAGTGTTGAGATTTGCATCACTGATGAAAATTATGTCTCCTCCCCTGCCCCCATTACCACCGTTTGGGCCACCAAATTCAACGAATTTTTCTCGACGAAAACTAGCGCAGCCATCGCCACCATCACCTGCTTTTAAATATAATTTAACTTCGTCTATGAAATCCATGCTAACCCGCGATAATATTTAGCATTTTCTCCTAGTGAACTTTCTATTCTCATCAATTCATTATACTTTGCAAGCCTATCAGAACGCGACAGCGAGCCAGTCTTTATTTGCCCACAATTCGATGCAACCGCTATGTGGGATATCGTTGTATCTTCTGTTTCACCTGAGCGGTGAGAAATAATAGCCCTGTAACCATTTAATTTTGCCATTTCAATAGCAGCAAAAGTTTCCGTAAGTGTTCCTATCTGGTTTGGCTTGATTAGTACAGCATTTGCCATTTTCTCCTCTATTCCTTTACTTATTAGTTCACAATTTGTAACAAATAAATCATCTCCAACCAATTGAACTTTATTCCCAAGTTTTACAGTAAGTAATTTCCAACCTTCATAGTCGTCTTCATTCATTGCATCTTCTATAGAAATTATTGGATATTTGCCTACAAGGTCAAAATAATACTGAACCAATTCCTCTGAAGTGAGTTCTCTGTTTTCAAATTTATAAACTCCATCTTCATAAAAAGTAGATGCAGCAACATCAAGACCCAGTGCAAAGTGATTTTTCATCGAATAACCGGCAGATTCAACAGCCTGAATTATCAAATTAAGAGCTTCTTCAGTGCTTCCAATATTTGGTGCAAAACCACCTTCATCTCCTACGTTTGTGCTATAACCTTTTTTCTTAAGAATGCTGCGCAAGTTATGAAATACCTCTGCAGATATTCTGATTGCTTCACTGAAAGTTTCAGCACCAACGGGAAGAATCATAAATTCTTGAAAATCTAGTTTATTATCCGCATGTACTCCACCATTAATTACGTTAATAAGTGGAACTGGCATCTGCTCTTCCCCTATTCCCAAATACTTATATAACGGCATTTTAAAGCTGTTTGCTGCTGCTTTTGCAACAGCAAGAGACACACCCAAAGTTGCATTTGCTCCAAGTTTAGATTTATTTTTTGTTCCATCTAGTTCAATTAAAATTTTATCAATTGCACTCTGGTTTGCTGCATCCATGCCAATGATTTTATTTGCTATCACTTCACTCACAGATTGAACAGCTTTCAGCACTCCTTTACCACAATACCTTTTTTCATCTTGATCTCTCAGCTCCAATGCTTCTAGTTTACCGGTCGAAGCCCCAGAAGGGACAGCGGCTCTACCTGTTGCTCCATCACATAGTTCTATTTCTACCTCAATTGTTGGGTAACCCCTGCTATCTAAAATTTCTCTTGCAAATACACTGCTAATTGTCTTTTTCATCATGCTAAACCTCTACTAGATTCACAATTGTGTGCACGTTCGGGAAATGTCACCCCAGCGCTGTAACATTCCAGTGTACGAACATTGCAACCTACAGATAAACAGATAATTTGAGTAGCAGATGTTGTCATTCCAGTGCTTGACACTGGAATCCAGTTTTTATTATACAGCCACTTATTTAAAGTTAAGTTTTCTGGATCCCAGTGTCAAGCACTGGGATGACAACATTCTTAATGGAAGCTATCCCCATATCGCAATGTCTGTACAGTTGTTTGCCTAGACACTGGGATCCAGTTTTACTACACAATTTTATCATATAAATCACCAATGCTTAAGTTTATTTTACTAGCAGCAGCTTTGCAGCTTCTCTTGCTAGTTTAGCTATATTACTACCAGCACCAATAAATAATACTACATCTCCTGAACTTGTCGAATTACTAATAAAATGTGAAATGAGTAAAGCATCATTCATAATCTTCACATCATTAAACCCATTACTGATCAAGGCTTTTTGTATATCATCAATTCCACAGCCAGGAATAGGCTTATCTTCTGGAGGGTGGACAGGAGTGAGAATTACATAATCAAACATCATGAAAATTCGTACGAACTCATCAAAAAAATTACGAATACGAGCAAAACGAAGCGGCTCGATAATTCCTGTTACCTTTCCTTTAGTGGTCAAACGTGCTGCTGACAGGGTTGCCTGTATTTCATTTGGGTGGTGAGCATAATCCTCAATTAACTTAACACCTTTAATATCGGCAATTAATGAAAATCTCCTTGCTACTCCTTTAAATTCCAAAAGACCTTTTTTAATCTCTTCATCACTAATTCCAAGTTTCACTGCAACTGATATTGCAGCCAGGGCGTTGCTAACTTTATGCATTCCTATTGCATTTGATAGCACTACATTCTTTATAATTCTGGTACAAGGTTGAATATCTTCTTTTTGTCTTTCGAGAGCGAGTTCTTTTAATCGAAAGACTATATGTATATTATCGTCATCAATTTCAATACGCTGAACTAACTTTTTAATTATATTAAATTTAGTCTCCCAATCTACCTCTGATAAATCACACTTTTCCTTCGTTATATGCTCTCTTACCATCTTCGCTTCTTTCCATATTACCTCTTCTAGTATATCCGCGCGTATTGGTCTGCTATTACATTCATCAAAACGGTTTCCAGGACAACGATAGTAACTTCTTCCTCCCTTAGCATTACTCATTCCATAATAAATGGATTTACAATACTGACATACAATTAATTCTTGTAATAAGTATTTACTTCCTCTTTGTTGCATTTTTTCTATTTGTAGCTCTTCTTTTTCCATGCTACCTCCCTACAACTTATATCTATTTTGCCTACAGTAAAATACGCACATAATGAGACAAATAAAGGAAAGTGCAAACCAAGTAATTGCATACTCCAAATGCTTAATTGGCTGTATAGTCAATTTTCCACCAAAATTGTCTTGCCACAATATACATTTTTCTAGCTTAATACCTAGATCATTGGAGATTTCTTCTGTACTTAAGGTAAACCACGTATTTGAAGCAATATCATTTTTGATAAACCAATTTTTGCTACCATCACAATATAAAACTCCACTCAAAGCTACTTTTTCAATTTTTGCTTTTTCTTCTTTTTTTTCTCTGACTATCCCTTTATTTATTAACATGTAATGTCCATTGATAAGCAACATAGGAGACAGCACATGATAGCCACGTTGACCTGCGAAAACATATAGTTCTATATCACTTAAAATTCCGTCGATTTTAACGTTTCTGTAGTTAAACTTTGAAAGATTATCACTAGGCAGTAGATGAATAACTGGAAGATCCATATTTTTGATAATATTATTCTTCCAGCTCAATCTAAATAACTGCCATAACCCGAGTGAAAAAAGAAGTAAAAAAGGTATAATGAAAATAAATACTGTTTTTCTTAACACTCTATATTTGTGTTCTCAAGTAATTTTCAATACCCATAAGCTCAATAAGGTCAATCTGTCCTTTGATCCAATGTAAGTGCTCTTCCTCATTTTTCAGTAGTTCTTCTAATAACATTACACTCACGAAATCCTTTTCTTTTTCAGCAACGGAAATTGCCTCTTTGATGCCCTTGATACCTTCTTCTTCTAAGTTAGAATTATCTTCTAAGATTTTCTGCATTGTATCTTTTGTGAACTTTCCTTCATACTTTGAGATTTTATTTGTATCTTGAAAATTTGGCATGCCCTTAAGCAGTAAAATTCTTTCTGCCAGCCTATTTGCATGCTCAAGTTCTTCATTAAGCTCCTTTCTCATCTTTTCTGCAAGTTTATTGATTCCGCTATTTTTAAGAATCGCAGAATGCAAAAGATACTGACGTACGGAAGTTAATTCATGAGTCAATAATTTATTCAAATGTTCTACTATTTCTTTATTCATAACCTTTCTTTAGCTAATATACCAATGTAATCTACACAACAATCAAGGCAACATCAATTCATTTTTCTCACAACAATCGTATCAAATAGCACATCATGAAATGCCTGTTTCCTCTGAGAGAAGCAAGCAACTAAATACCAACTGAAGGTAAGCATCACTATAATCACTTCTAGTGTACTTAAAGCATTTACTGATGTTTTAAAAAGTTTGATAAAGGTGATAATTGAATTATTTAGCATAGGAAGAAAAAACTGAGAGATAGTGCGATCAAATGCTAAGCTCAAACCTATTTTAGAACTATCTAAAGTGATAGTATATATATTCATTAACTGTTGACCAGGAGTTGCTTGAGCTGTTGAAGATATAAAATATGTAAAGTAACCACAATTTATACACATGTATGACAGGTGTAAAATTAATGGAAAATCCCCTAATAACAACACAATTAGTAAGGTTGGAATTAATAAAATTGCTACATCTATTAAATATGCGCAAAAGCGCCTGTGTACACTAGCGATCTCTGTCATTACCACCTATCTTTCAAATACTTTACTATGAATTCTGTAAGTTTATTAAAATGTTGAAAATATAACAAATCTTCATAACCGCTTATTGATTGGCCGTATATAATAGGTAAGCAATTGGCATTTTGTGCACATAGAATGTCTGTGATGCTATCACCAACAAAAAACACATTTTCTCTATTTATAGGTAACGTACTCTCCTCCAGTGCAAATAGCAGTGGAGTTGCAGATGGCTTATCTTCTGCAGTATCACATGAGCCAACTATTCTTTCAAAGTAAGAATCTAGTTTAAAATAGGCAACTTCTTGACGTAAATTAGTATTTTTCTTATTGCTCACTATTGCTAGGTAAATATTGTGGCTTTTGAGTGTCTGCAGCATTTTCTCTACTCCTTCGTTCAGAGTAATATTTTGTAACAGTGCATTATCTAGGTATTTTTGATATATCTGATTCGCTTTTTTCCACTGATCACCAAACAAATTGACCATGTAGCTCTTTCTTGATTCATGAGAATTTCTATCAGCAACTTTGTTGCTGCACCCCATTGAACTCAAGGTATGCTGAATGGCATTAGAAATATTATCTTGAGTGTCAACTAAGGTATTATCCCAATCGAATACTACTGCTAACGGGCTATTTTTCATTTTTATATTGTTACGTATTTTAAGTTAATAAGTAAATGATATTTTGATGAAAAAAGCATAAATGAGGTGCTCCTTGTGTCTTAACCATTTTTACATAATTAACTAATATACTGATTTTAGTATAAGCTTTTATTTAGTTAGGTATGACACAGCTTAAAGATACACAAGATATTGAGAAGAAATTCAAGGATGTCTTTGCTGGTGCTTTTCCAGAAGGTACGTCGCTGGCAGATAAAGTGAAGATTATCAATGATTTCCGCCAGGAACTTAAAGCTTACAAAAGGCAAGTAACCAAAGAAAATCCCGGGAAAAGGTTAAAAGATATTTCTGCAGCAGATAATTCTTCACTGGGAGATAAAATCAAGACTATTGCAAAATTAAATCGTAGTCTTAGAGATCGAATGAACCGTGCAGCTAAAAAAGTAGCTAAAGATTTTGAAAAGATCGTCGAATTGAATCGGGAACTTAAAGATGTTTTTCCAGAAAATTCTTCATTGGAAGATAAAGTAAAAATTATTGTTGAATTGTACCGGGAGCTTAAAGCTCAAAAAGGGCGTACAGATGAAGTGAAGATTATTAAAAAATTGATTCATAATCTTGAAGGTCGAATGGATCGTGCAGCCAAAAAAATAGCTGAAGATTTTGAAAAGATTGCTGGATTTAAACAGAAATTCGAAGGAAAAGACGTTTTTACAAGTAAAAAAGTTGCAGAGTTTGAAAGTAATAAAAAATCTCAAACTACATTAGAAGGCAAAATTTCTGATCAAAATAAACAAGAAAAGACCTCTGTGCAAACAGACAAAATTCGTGACTCAGTTAGTGAGGCAGATACTTCTGAAAAAGCTGTTTCAGAAGATAAAAACTTTGAACAAGAAAAGACCTCTGTACAAACAGACAAAATTCGTGACTCAGTTAGCGAAACAAATACTTCTGGAAGATCCGTTTCAGAAAATAAAAACTTTGAACAAGAAAAGACCTCTGTGCAAACAGACAAAATTCGTGACTCAGTTAGCAAAATAGATACTCCTGGAAGAGCTATTTCAGAAAATAAAAACTTTGAACAAGAAAAGATTTCTGTTCAAACAGATACAGTAACTAAGTTACAACCTTCAGTAAGCAAAGATCCTATAAAAGATAAACCTAGCGACAAAAAGCCTGAAATTTCGTTAAAACAAGTCTCAGTGGATAGGAATGCTACAGAAAAAAAATCTAATAATAAAAAATCTCAGTTAAGTGAAAAGAAAAATATAGCTCAATTGAAAGAAAATCAAAAAGAAGAAGGCTTTTTGGTACGTTTTCTGAAGAAAATATTCAAAGAACTTTTTGGTAAAGATAAAAAGAGTGTAGAGGATATAAAAGGAACTACTCAAAAAAGTACGCCAAATGATGAAGGGCAACAACAAAATGAGCTCCTTTCAAATCAAGACCAAAGCGCATTGGTAACTCCTGTCACGAAAGTAGAAAAAACAAATACAGACCATAAAAGATAATTCGCCTTAGATTTCTTGCATAGTCTGGGGTCCAATTTGTCATCCTATGGCTTGACCATAGCTAAAAATCTAGATTCCAGCGTCACGCGCTAACTTAAATTGTTCATAAAATTTGTTTCGGCAAACCTAATTTGGGTTAACTATAGAAAGCAAAACAGACACAAATCAGGAAAATAAAAAAAATTATAGATTTTCTATTTTTATTAGAAAAATAATTAATTTTTAAATATTTTATATTGATTTTGTCATCAAAGTTCATATAATATTAATACATTAACTTTGATGGTGGTAAAGAAATGCATGGTAGTATAAGCGACGAAGTGGTGAAAAATTTAGACAAGTTAGCTCACTCTCACCAAACAAATAAACTTAGAAAGGCATTTAATAACCTTAGCACTAACCATAAAAATGAATATATAGAGCATGTTAAAGCAAAGCCTCAAGGCTCTAAAGCTATGTCCGGCATACTAAATGCACTAGACAAGGAAGAAGCACCTTCTATCTTTAATCAGTTACCTCAAGAGTTTGCTTTCAATACACTCGATTGTATTAATCCCACATCGACTTTATTTAAAATTCTATTTAATCAACTGAATCCCCAACAAAAAGAAGATTATAAAGTAAATTTAGAGACAAAATCAACTGTCAAAGCTAAGCTTGTCCTAAAGAATTTTTACTTAAGCAATAAAGAGAGTTCAAGCAACTTAAGTACTGAAAACTCCAATGAACCGTTAGTACAAAACAGAGATGATTTGCCAGCAGCACATTTCTCTCTTATATCTCCTGCGTTCGAGGAAACAGTTGTTGAACATACATTTGATACTAGACTAGAACTTTCTTCTGACAAAGAGAATCAATCATGTAGCCAAACAGTAATTCCATTTCTGGGTTTTGCTGAATTCGATAATCAATTCTGCAATACTGTAACAGAAAATTCGACAGTTAGTAGTAGTTTAACGTCGAATGAGCATATATCAGATAGCCTAGAAGGTGAGCAATTATCCCCAGAGTATTATAACTATTTGATAAATGGAGTAACTAGTCTGCAATCCTCAAATGTGAATCCATTGCCAGAGTTCAGTTTCTCTCTAAGCTCTGTTACGCTAGATGAGATGGTTAAGAGATATGGCTTTAATCACAATGACCACGCTCTAAGTGATTTAAAAGAGGTATATGTAGAGCAACCAGCAAAGTTCCATACATATTACCACAATTAACTAGGGACAAAAAAAGGTGGTAGTTTAACCTACCATCTCCTCTGGTTTCACTATCCTTTCAAACTCCTCCTCAGTGAGCAGTTGAAGTTTTGCTGCTGCTTCTTTTAGAGTGATATTTTCTTTATAAGCAAGCTTCGCTATTTTTGCTGCATTGTCATATCCTATATGCGTATTTAATATAGTAACTAGCATTAACGACTGATTTAGTAAATCCTTTATTCTTTCTTCGTTTGCTTTAATATCAACTACGCATTTCTCTGCAAAATTTAAACTTGCATCAGCTAAAAGTCTTATAGACTGCAAAACATTGTAAATTATCACCGGCTTAAACACGTTCAATTCAAAGTGACCATTTGAGCCACCAATTGTCACGGCAACATGATTTCCCATAACCTGAGCACATACCATAGTCACTGCTTCACATTGAGTTGGATTCACCTTACCTGGCATGATTGAAGAGCCAGGCTCATTTTCTGGTAACATTATTTCTCCAATTCCGCATCTTGGACCAGAACCAAGTAGCCTTATATCATTTGCAATTTTCATCAAGCTTACTGCTACTGTATTGAGTGCTCCACTGAGCTCAACTAAAGCATCATTTGCTGCTAGTGCTTCAAACTTATTTTTTGCTGAAGTAAATGGAAAATTAGTGATTTTTGTCACTTCTTTAGCAAAATCCTCAGCAAAACCCTTTTTAGTATTGATTCCCGTGCCAACTGCAGTGCCACCTTGTGCAAGTTCATATACATTGCTTAGAGTTGACTTTACTCTCTCTATTCCCTTTTTAATCTGAACTGCATAGCCAGAAAATTCCTGCCCAAGTGTTAGAGGAGTTGCATCTTGCAGATGAGTACGCCCTACTTTTATTATATCTTTAAATTCATGAACCTTATTATTTAGCGCTTTATATAATTCTTCAAGATTGGGAATAAGCAAGCGGTCTATTTGTTCTGCTACTGCTATATGCATTGCTGTTGGAAAAGTGTCATTTGATGACTGACCACAGTTTACATGATCATTTGGATGCACTGGAGACTTACTACCTAAATCACCGCCCAAAATTTCTATTGCACGATTGCTGATCACTTCATTCACATTCATATTGGTCTGCGTTCCAGACCCGGTTTGCCAAACAACAAGCGGAAATTGATTATTAAATTTACCGTCTATTACCTCCTGTGCCGCTGTGCAGATTGCATCCCCTACTCTATTATCTATGCTACCCTGTTTCATGTTAACACGTGCTGCTGCAAGTTTTACTATTGCTAGCGCTTTAATCAGGGGCTCTGGCATTTTCTCTGTACCAATTTTGAAATTTTCCAAAGAACGCTGAGTCTGCGCTCCCCAGTAATGTTCACTTGGTACTTCTACTTTTCCTAAGCTATCTGATTCTATTCTAACTTTTTTATCCATATTTCCTCATTCTAGTGTTTGACATTACCTACATATATGATTAGTTAAATCAAATTGTATTTCAGTGTCAAGTTGAGACATTTTTAGTGAAGACCTTAGAAAACTTTCAAGCCATATCTTTTACTTCTATTATTTTTTTATTGTTATTAAGGCAATCATGCAACCTTAAGCAATAAACCTACTTTCACTCTCTATAAGGCTATTCTACTTAGAGCTTGAATAGTGAAAACATCTTTAAGCACAGAAGCTATACCTGTGTTTGCTTTCTCTTTTTTTACTTCTACAATTGTATAATCAAAAATTGCACCTAACGCTAGACTAATGGTAGCTGATGCTGCACAAACTGCAATCGCTGCTCCCGCAGAACATGATATTGTCATACCTGCAACATAACCTATTGCACCACTCACGCCAATGCAGACGTATTTCTTCCGTAGCTCTTTTTGTATATGACTTTTCAGATATTCTTTTACATCTAAATGCCCGTTTCTAGTAGCATAATTCAGAGCAGTGTTTTCATAGCCATCTTTCACATTAACATTTGCTTTTGCTGTTTCTATCAGGTACTTTACTACCTCTAAATAGCCACTTCCAGCAGCCCACATTAGAGCAGTTCTTCCATAGTGATCTGTTGAATTAATATCTTCTTTCTGTTTTTCTATCAGGTATCTTACTGTTTCTAATTGACCATTCTTGGCAGCTGAAAATAATCCTGCATGATTGTTAATCATTTGTGCAAATGATAATATTTTTAGTTTAGAGGGTTGTAACTCTTTAGTATTAAAGTTTAATTGTGCTGGAACAATTTCTACTTCAAGCTCTACATGTTCTCTTATGAAACGATCAAGTAGACTTTTTACCTGATCAATTGTTTGAATTCTTACCTTATAATACCGCGATAAAGAATTGATTATTTCCCTGTTGTTAAGAAAAAATATCACTAATTCTATTTTACCTGTTAAATCTTTAGCATAGATTAAGTATTCTATATTTAATCTATCTTGTGAAATATTTTGTATTGTCTCACTCTCTGTCCAAATTCTTACCTGGTCATCAATGCCCTTACTTACAAGAAAATTATATAATTCACTATCTTCTTCCTTCATTTTATTGAGCTCATCCTTACAGTCATACCAATAAGATGATAACTCTGGTATACAAGTAGGAAGAGGCAAGCGAGGTATTGACATATCAAGATTAGCTATTAAATGATATCTAGTTAGAAGCTTTGCTACCTCCGTATTGCCATTTACAATAGCATATGTTAGGGCAGAGAATTGACCTTTACGTTTCACATTTAAATCAGCTCCATTTGCTATTAGAAGTTGTACTACCTCAAGATGACCATGGGCAGCAGCATGAATTAGAGCAGTTATGTTTCCCGGAGATTCTGCATTAACATTTGCTCCCTCTTCTATCAAGTATTGTACTATCTCTAATTGACCATTTCTGGAAGCCCACATTAGAGCAGTTCTCCCATAATCATCATCTATTGTATTAATCATTGCTCCACCCTGTATGGCTTGCTGAACAAAACGTAGCTCACCTTCTTTAGCAGCATCAATTAGCTGCGCATTTAGCTGTTTTTGTGATGGCATATACCCCTCCTAAAAAATATACAATTTAAAGCTATTTTAGCCACTATTCAAGTTTTAATGGCTAAAATTGATTGAATCACTTTTTAGTGTTTTTTTATGGTTATTTGAGTCTAGCAAAGATGAGTCTATATCACAATCTAGTAATTCTCCTACTGCACTTAGTAAACCAGCTGTACAACCAGCTATTTTGATCTGGATGAGAGGAGATATAATTTATAACCACTCCCCTATCCTTTCTAGTTGTTTGTAGCTGTTAAATCTCAGGAATTTATCAAAATAAGGAGAGGCAATAAAGGGAGTAGTATCTCTTAAATAATTAGATAAGAAATCTGGTAGAATATTCTGAAATTCATGCATTTTTTGTCTATAATCTTTCAAAGCAATAACCTTTATTTTATCATAATCAAGTTTCCAATAAGCAAGCTCCGAGACTTCTTTTTTTGTTGTGTATTCCACTGCTAAAGCTTGTAAAATTAATTGCGGGAAAAATCCTGACATAACTTCCTCATTGGAAGGTGGTGAACCAAGTTTATAGTCTATAATTGCTACTTGCCCACCTGGTAGATACTCAACTCTATCACATCTTGCTGTCAATAAAATTTCTTCTGTCATTCGAGTATCTGACCAGCTATTATTACACAATTGTCTGGTGTGTTCATTTGCAATCAAATTTTCTGGATCCAAGTAGTCAAGCACTGGAATGACACCCTTCTTCTTAGTGGAAGTTGTACAGCATCCGCGCAGTTGTGTGTCACGCGCTGGAATATGAAATATCGGATAGGAAAAGCTCTTCTCCAACTCAACTTGATTGTTTCCAGTCCTATCAAACTCAACAAAAGATTGAATTATCCTCTGCAACCTTACCCACCACATATTTGAAAAGTGGAATCGATTAGACGAGAATATTTCTCGTACAACACTCATCAGCGACTTTTCGTTGCGTAAATATCTTGCAAGAATATTGTGTACCATAGTGCCAAACTCCAATATCGATGGCTTAAAATTCAAGTCTCTCAATTGCTTAAGGCCCAGTATATATTCAACGTAAAACGAATAAGGATTACGAATTAGCTTTTCTATTGCACTGCAAGACATCACTTGCATTTTTTCTTCTCTGACTTTGGCTTGAGGTTTTGGCATAGGCTGAGTACATGGAACAATACACTCAGGTGTATTTAATATTCTTAGCCAATCGCGGTAAGGATATTTTGGTTCTTGTAACAGAACTTCCAAATGGCGCAATAGAATTGATTTTCTATCACTCACTAGCCTCGTAATATAAACCTTGCCGGCACCAAATAAATTGCGCAAAGTATACAAAAAGTACCCTTGCTCTTCTTGCACAGAAGGAAGGTTAAATTTTTCTCTATTCAGTGCACTCAAAAACGGATTCTGAAAATTTGGTATATCATTAAATCCAGCAAGTATTACAACTTTATTTTGATATAAGCTAAATTTATCAAAGTTATTTTCTGGAGAAAAAAACTTCCTTTTTAAAAATAATATCAGGATTTGACTGTATAACTCTAAGGAACACTCAATTGCTATACCGTCACATGCATTTAAGAAATCGCGAGTAAAATTACCTATTTCACCATTTAGCTCTAGAAAATTCACATTAGAAAGCACATTAACACACTGTAAATGAGCTGCTACTATAGCAGAAATAGGATGATTTATAAGATTAAGTAAAAGATTAAATATAGTTTCCAATCTACTGATAATAATTAATATATCTTCTTTATATCTTAGCTTTTTACATGTACTAATAGCGTTGATAATATCCTTAAGACCATTTATATCAAAGCTACGCAATACTTCTATCTCAAACTCAGATAAAATACGAGTGTACTCTTCTTGAGCGTAACCAAAAGTCACTAGCCTATGTTTAAGAAGAGAAAGCAATGCCACACCGTTCCATTTTGAGTTCAAAATCTCAATACTATAAAGCAGAAGCGTCACATAAGAATAGTTTTCCGATATGGGGCACGCCATACGAACTGCAAGTAATTTATCAAAAACAAACAAAGAAACGTTTTCATAACCTTCATTCTCTATAATTAGTGACGTCACCTGTGCTTCTTCCTCTCTGGAATTACAAGTGATGACTTCAATATTGTCAATATATCCATTACTAACTTTACTTAGATCGGCAGTTGTATCAAAGACATAATCTAGTTCAGGACTGCCTGTCATCCCAGCCCTCTGATTTTTAGTGTACGAACATTGTAATTTGCAGGTAATTTGAGTAGTAGATGATGTCATTCTAGTGCTTGACACTGGAATCCAGTTTATATTGTACAGCCACCTGGTGCACTCATTTAAAGTTAAGTTTTCTGGATCCGAGCGTCTGGGCACTGGAGAACACACTTCTGGCAGAAAACTTACATCCTCTCTGCCTATACTTAAATAATCGAGCAGATCTTTCAGGCAATATTGATAATGTTTTTTATCAAGTGATTGCCAATCTTTCTCTTTAATTTTCAAATTCAGATTAGGTAAAATTATCTTTCCAAATGGCAGGTCGTATACAGCTTTAATCAACGACTTATAAATCTCCTCCTTCCCAATTCCAATAAAGATCATATGCTGATCTTTCTTCAGGGAGGCTATCATATTGTTTATGTAGTCACTCTTATGCTTTAGTATATCTACTACTCCTAAATTTTTTAAAGTGTTACTCCAAGTCTTGATAAGTAAGTTTATGAAATTCTCCATTTTCTTCGAATGCTCATCAAGCTGATAACAATCCGCTATTTGGGTATATTGAAGTAATGACGGCAAACTGTAAACTAGATCGATTGGAAAACTATCATTGTGTTTTTTATTCCACTCCAATATAAATTGAATGAGTAGCAGCGTTCTCTTTGTCGGGTTAATAACTTTAACTCTATCAAGATTTAATATTAAATCTTCTTCATCAATGTTTTCTAGTGAAACTATCTCTGGCAAAATTATAGTTCTGTAATTCTTGAATGCACTCAGCAATGCTATCACATCCCTCTTGCAGGGAAGTATGATCTTTATCTCGGGAATTTTTTCTCTTTCATATTCAGAAAATATGTGCTGAACCAGCACATCAAAAAGGGACTCATTCACATTAACAGTAAAAACTCTTCCCACTAACAGTAACAATTAATACAACACTTTTATTGTATAGAAATTATTTAAAATATAAATGTGCTCGCAGTTTCTTATGCTATGATATATTAAAGTCTTTCACAATATTACATGGCAAACATCAGAATAGAAGTTTTTAATAAATGTGAACAAGTTGGCCGCAGAAGGGTAGTTAATGTTTACTTGATTTACATAAGCAAAGAATTACCATCAAAATTACATGAAGAAATTTGTGGGCTATTTTATAATAAAGTCATACAAGACTGCCGTTATTATTCCTACAATGAAAACCTTAAAGAAGTTCAATATAACTTCATAGAATCACAAGCAAAGTGGGGCTTGGAGATAAGCTTTTTACCTGGCATGACCGATAACGTAGGAAACACGGCAAAACAAATTGTTAGAGAATATCTAATGAGCAAAGGCCACATTGATGAAAGTGTTTCTATCAAGGCAAGAAGTTCAAAATTGATTCTAAGTCAAGGGAACTTGCCAACTGAAAATGATATAAAACAAGAATTCAACCCTATCACTGAATATTGCACACTTATCTGTAAGAACTATAGCTGGAAATATTATGGTAAATCCAATATCACACCTGGTGTCATTACATCGCATGACCAGGAAAAAAAAGAATGGATCCCAGTGTCAAGCACTGGGATGACGCCAGGTAATAATGGAGCAAAATCTGTCAAACTCAATGTGAGTGACCAAGAGCTTGAAAAAATCAGCAGAGATGGAATCGATGGTAATGGCACTTTAGGGCTCTCGCTGGCAGCAATGAAAGCTATAAAGGATTACTTTAAAAAACTCGGTAGAAATCCATATGATATTGAACTTGAGTTTCTGGCACAGACTTGGTCTGAACATTGTAAACACAATATTTTTTGCTCCCCTATTGATGAAATAAAAGACGGTCTATATGCTCATTATATTAAGCGTGCAACGCGTGAGATAAATTCTAACATATGCGTGTCAGTTTTCTCCGACAACGCAGGAGGAATAATTTTTGATGACGATTACTTGATTGTAGATAAAGTTGAAACTCACAATAGTCCTTCAGCTCTCGATCCGTTCGGTGGAGCAATGACTGGAGTGCTTGGAGTTAACCGAGATATAGTCGGTTTTGGCAAAGGTGCAGAACCTATCATGAATACTTATTACTTTTGCTTTGCCAAAGAATCAAAAGGCAAACTTTATAGAGATAAAGAGCGTACTGATAAAATCTTACCACCAAAATATATAATGAAAGAAGTGATTCACGGTGTTAATGTTGCTGGTAATTGCTCCGGTATTCCAACGCAACTTGGATCAGTATACTTTGACGATAGATTCTGTGGAAAGCCATTAGTTTTTGTTGGAAGCATCGGAATTATTCCACGGAATATAAATAATGCACCTTCACACATAAAAGAACCCAAAAACGGTGATAAAATCGTAATTATTGGTGGAAGAGTTGGAAGGGACGGAATTCACGGTGCAACTTTTTCTTCAGAGGCATTGTCGGGAAACAGTCCTTCAACAATTGTGCAAATTGGTGACCCTATAACACAAAAAAAATTATCCAACGCCGTCGTAGAAGCAAGAGATCTTGGTCTTTATAATGCAATAACGGATAATGGAGCAGGAGGTCTATCATCGTCCATTGGTGAAATGGGAAAAGACGGATTTGAAGTTGATTTGAGCAAGGTTCTCCTTAAAAACGATGGTATGGCTCCGTGGGAAATATGGATATCAGAATCACAAGAGAGAATGACCTTAGCAGTGCCAGAAGAAAATCTTCCTGCGTTTAAGCAAATCATGAAAACACATGATGTGGAGGTCTGTGTAATTGGAGAATTCAACAAAAGTGGTAAAGCCGTTGTTAAATGTCCCCCAGGAGAAGTAATAATGGACATCGAAACTGAATTTCTGCATGACGGTAATCCCAAAGTGCATTTACAGACGAAACCGTGGTCTAAGGAGTCTGCTGTATCCTTTCCTGTCATCCCAGTGCTTGACACTGGGATCCAGCAGGTAAAGCCTGCAAACATTTTACGCCAAAACCCATACGATGGTGGAGCTGAGCGTGAAATGGATTCCAGTCTCAGCTACTTGCATGACACCTTTGAACTAAAAGAAATGCTAAGCAGACCAAACATACGCAGCAAAGAGTTTATAGTGGTGCAATATGACCATGAGGTTCAAGGATCGTCAATACTGAAACCACTGCAAGGCAAGGGAAGAGTGTGCAGCGAAGCTGTTGTCTCGAGGCCAGTCCTTTCTTCAAACAAAGGTGTTGTAAAATCGCAGGGATTTGGCTCAAGTTATGGAGAAATTGACACTTATCACATGGCAGCATGTGCGATTGACACTGCCATACGCAACTACGTAGCTGCAGGAGGAAATATAAATCATCTAGCGTTGCTCGATAATTTTTGCTGGTGTGATGCTTATAATCCAGAAAGATTGTGGCAACTAAAGAGAGCTGCAGAGGCTTGTTACAACTTTGCAACTGCATTTAAAACACCATTCATATCCGGAAAAGACAGTATGTTCAATGACTTCAAGGGATATGATGAAAATGGCGAGAAAGTGATAATCTCTGCACCACCTTCATTACTCATCTCAGCAATTGGAATTATAGAAAATATTGAAAATGCGGTATCGCTTGATGTGAAAATGCCAGGGGACTTGATATATGTGCTTGGTACAACCCACGATGAGCTTGGTAGATCTGAATATCAGTTATATAGTGGAATAGATAATAACAACGTGCCAAAAGTTAATGCAAAGAGCGCTAGGAAGTTGTATGAACGTTACAACCAGGCAATAAAAGATGGCATAATTGTCTCTGCAATTGCACCAAACTTAGGGGGCTTAATTATTGCTCTGGCAAAATCGCTAATTGCAGGAGACCTTGGTGCTGAAATTGATCTTTCACTAGTACCAATAGGAAAAACACAAAATACAGACATAATAAACAAGATAATAATGTTTTCTGAATCGCAAAGTAGAATATTAGTAACCATTGCCCCGCAAAATCAGCGGAAGTTTGAAGAATTGTTTAAAGGTATAGTTTTTTCATGTATTGGAAAAGTGACAGAGGAGAAAGCTCTCAATATAAAGGATATTATAAGAATAGATTTGAAAGACTTAGGTACTAGTTTAAATAACTTTTGATTACGCTAGACAAATTTTTCATTATGTGTAATGTCTGATTAAAATAAATGCATGTTATTAAATTTGGGTAGGTGATTATGTCCATTTTATCAATACTCTTGCTTATCAGTCTTTCTTTACTTAACACTTCAAATAAATTAATGATATGTGCTACCTTATTTGTAGGAGCTACTTTAGTTGTAAACTCAATGGTTGAGTTTCATGGTAGAAGCAAAGCTACTTACAGCTTAATAGTGTGTACGGTGATATGCTGTCTTTTTAAATTGCAAAATTTTAGTTTGGTAATATTGGTTTCATATACTGCAATTCTAGTCTCTCTTCTCTCAAGCATAGTTATTTTAAAAAAATTAAAGTCCAAATTGAATTTTCATATGGCAAATTTCATCACTTTAATTATAGCATCAGTCATTGATAGTACGATTGTTTGTGTTGGACTACTATACAAAATTTCTGCAGGTAAATGCTTATCAAGATATATTAAAGATTTAATTTTCAAGTTTTCCTATGCATCGATATTGAGTATCTGCTTGTTTGTAGGAATGTATTTATTCTCCTTGGCAAGCAAGAAGTATTTTAAGGTTTCTGCATAACCCGTCTTCTGATATAGCCAAAATAGTTTAGATTTAACTATAACCGTCATTCCGCTATTTGTTAGCAGCTTGGCAGTATAATGTGAAAAGCTCTTATTCGGATAGCGGTTCTAAAATCAAAGTAATTGGAAACTGTTAACTTAAGTTATCCTTTAAGAGAGCTAGTACAATTTCTTACAGGTTTCATACATGATAAGAGTTTTATTTTTAGCTAAACCAATTGAAATAAGCTATAAAATCTGTTAAAGTCAACTTTGTGCAAGCACCCTTAGCTCAGTTGGATTAGAGCATTTGACTACGGATCAAAAGGTCGGGCGTTCAAGTCGCTCAGGGTGCACCATATTTTATAGGAAATAGAGGTCATGCTTGAAATTCATATGTGTAATACCTATCTTTAAAGGTAAAATACTGAGCTATTATATATGAACAAAAAAGACTATTATGATCTGCTAGAAGTGAGCAGAAATGCTAGTACTGACGAGATAAAAAAAGCATATAAAAAACTAGCATTAAAATATCATCCTGACAGAAATCCTGGTAATAAGGAAGCAGAGGAAAAATTTAAAGAAGTAACAGCTGCATATGAAGTTCTATCTGACTCTGAAAAAAGAGCAGGTTATGATCGTTATGGTCACGATGGTGCTTCCGGTGGATTTGATTTCAGCCAAGCTGGAGGGGATTTTAGCGATATATTTAACGATTTTTTTGGTGGAGGATTCGGCTGCAGTACAAGTAGGTCAAGAACAAAAAGAAGTACAACAGGAGTATCTGGATCAGATCTGCGCTACGATCTTAAAATTACCTTAGAAGATGCATTTAAAGGAATACAAGCACCTATACATTATGTGACAAATATAAAATGTAATACATGCCAAGGCACAGGTAGCGAAGGAGCAATCAAACCAGTTCAGTGCAACACATGCCAGGGAAGCGGTAGAATTAGAACTCAACAGGGCTTTTTTACCATTGAAAGAACGTGTACTACATGCTATGGGGAAGGAGAAATAATACAAAATAAATGTAAGAAATGCGGTGGAAGTGGGCGTAAAAGAGATGAAGTAAATATCTCCGTTTCAATTCCAAAAGGCATAGAAGAAGGAGCTAAGGTAAGGGTCAGTGGTAAAGGAGAAGCTGGAGCAAGAGGTGGAAAAAGCGGAGATTTATACGTATGTGTGAAAATAGCTACTCATCAGATCTTCACTCGCAATAGAGCAGATTTACACTGTAAAGTGCCTATAAGAATGACACTAGCAGTACTTGGTGGTAAAATCGATATTCAATCAATTGATGGAGCTAAAATAAAAGTAAAGGTCCCTGAAGGCACTCAAACTGGTACCAAACTACGTTGTAGGGAAAAGGGTATGCCATATATGAACTCACATGCTCGTGGTGATTTATACGTACAGGTAATAGTTGAGACTTTAAATCCAAAGAATTTAACCCAAAAGCAGATTGAGCTATTAAAAGCGCTTGAGGAAGAGGAACATGAAAGTGTAGAGCAGAAATCTGAAGGATTCTTTGGAAAAGTAAAAAAAAAATGAGAAATTTGCTAAATGATATAAAGAGGTAGCTGTCTACACTTAATTCTTTTTACCAATTTGAAAGCCTTCTCTTTTAGTGAAAAGATTTTTTAAGTTATGCAAAAGTGATAAATTCCTTTATTTAAGGTCGAAGTTTTGCTATTCTCACATTTTAATAATTTAAAATTAATGAACATAAACAAAAATGAGTTTTTATTTCTTCCTCTTGGAGGAGTAGGAAGAATTGGGATGAACGTTAGCCTATATCATTATCAAGGCAAGTGGATTATGATCGACCTTGGTATCGGTTTTGCAGATGAAACTATGCCAGGTGTTGAGCTACTCATTGCTGATGTAGATTTTATTGCTCAAAGAAAAAAAGATTTGCTTGGAATAATAATTACACATGCACATGAAGATCACTGTGGTGCAGTGCCTCATCTGTGGGAAGATTTGCAATGTCCCATATATACAACAAAGTTTACAGTTAATTTTCTCAAGGAGAAACTAAAGGAGTTTCGATTGGAAGGTGTGGTACCTGTGAAAGAGGTAGACATAAATGGCAGCATAAATTTGGGTCCTTTTACCGTTGAGTTTATAAATGTAACTCACTCAATTCCTGAGGCAAATTCAATATTAATTAGCACTGAAGCAGGTAGTGCACTTCATACTGGGGACTGGAAATTTGATCCAAAACCTGTTGTTGGATTAATTTCTAATATAGAGCGTTTAAAAGAAATTGGCGATAAAGGTGATCTACTTGCAGCAATTTGTGATTCAACAAACATACTGAGCAAACACGACCCTGAATCAGAAAGTGAAATTTATGATAATATTTACAATATAATAAAGCGGTCTAAAAAATTGGTTGCTGTCTCGCTATTTGCCTCGAATGTGGCGCGAATTGAAACAATAAGCCAAGCTGCAAAAGCACTAAATAGAAAAGTGGTTTTACTTGGCAGATCTTTATGGAGAATAGTGAAAGTTGCTCAGGATAGTGGTTATTTAACTGATTCTCCTGAGTTTCTAGAAGCAAAGGAGGCAGTAAATTTTCCAAGGGAAAAGCTGGTGCTACTTTGCACAGGTTGTCAAGGTGAGCCACTGGCAGCTACCGCAAGACTTGCCGCTAAGAGTCATCAAGCATTTAAAATGCAGCAAGGTGATACCATGATCTTTTCATCAAAAATCATTCCTGGCAATGAAACTCGTGCACATAACATGCTCAATGCCTTTATTGAGATGGGAGTGGAAGTTATTACTGAAAAAACAGAGAATGTTCATGCTTCCGGACATCCAGTAAAAGCAGAGCTAAGGGAAATGTATTCTTTGATAAAACCTAAGATGTCTATTCCGGTTCATGGTGAGTATATTCATACGGATGCACATGTAAAGTTTGCTAAAGAGTGCGGTGTGAAAAAAGCAATAATGATTGCACCAGGTGATATTGTTAATTTGGAAAATGGGGAAAAAGTTAGCTCCATTGATGTCGACTACTTTGGTATTGATGGTATGTTACTCCGTCATCCAGAATGCAGCGTTATAAAAATGCGTGAGAGAATGAGAGATGCCGGAGCTATTGTAGTGACAGCAGTTGTAAACAAGAAAAATAAACTGCTCGCTAAGCCAAAAGTATTTGCACCTGGTGTTTTCGAAGCGCAAGAAGATGCAGCCATTATGCAAAAGATCATAAAGAAGGTTGAGTCAGCATTTGACTCACAGCCGATAAAAAAAATAAGAAATAAAATTGAGAGCTCAATATTTAGTATCTTAAAAGAATATTTACTAAAAAGACCTATAATTGAAGTCCAGATAGAACAGGTATAGAAATACACCTTTTTTTATTAACCATTATTTGAGTAAGAAGTTAACAATGTATTCTTTGATGTTATTTCAGCATGCAATACTGGAATCCGTAAAAAAAAATCAGTGTCAGATCACACAACTATACAAACATTGTGATTTGAATCTACCAGAAGGGTGCCATCTCAACGCCCAGGCAAACATTGTAGTTTTAGAACAATCTCCACCAGTAGGGTGTCATCCCAGTGCTCTGAAACTGGAATCCAATTTTTCATGCAACCTTGTCAAAGACGTTTATTTTAGAATAAAACAGCTACTTTTATGCTTGCCACCTCAGTGCACTTACTTGCAGTCAAATTTCTGGATTCCAGTGTCAAGTACTGCAGAAATTGATTTACTCTACTGTCATGCAGTTTAACTTCAAAAGTAAGCTATTTGCTGAGATGACAGGAGGTAATGCAAGAAATCTAATGAAGCTATTCGTTCAACTGGTGTTATTTATTTCGTTATTTATTCCTTATTCCACAAAAGCTGTTTTATATGTTGATATAAAAAAAAGCAATATTGGTAATATTGATCTTGTTGTATCTAAATGTGCATGCAAGACAGAAGTGGAAAGTGAGCTAAGTGAAAGCATCACAAAAGTAATTGAAACAAATCTATCTAATTGTGGCTTATTTAATGTGAAACGTGACGCGAAGGTTGAGTCTTGGAAAAGCGATACTGTAGTCACAGTAAGTTTAAGTGAAGTATCAAACAGAAATTTAGAGCTATCTTTTCGTTTATCTGACAGCTTTACAAACAGAGAATTGCTTACTCAGTCGGTTGTTTTTCTAGCAAAAGACTGGAGGAAAATTAGTCATCTTGTTTCAGATCTGATACATGATAGATTGATTGGTGAGAAAGGGCATTTCAATACAAAAATTACATATATCGCTGAAGAAAAAGATAGCAATTACAAATCCGTCCGTAAAATTGCTGTGATGAATCAAGATGGAAGTAATATAAAGTACTTAACAAATGGTGAGAAATTTGTGTCAACACCAAGATTTTCACCAAATGGAAAGGGTATTGTTTATATCTCATACACAAATGGTAAAAGTTATATAATATTAAAAAATTTAAAAGATAACACTGAATCAATAATCAGCGCATTTGAAGGAGTTATTTCTGCACCAAGATTTTCTCCTGATGGTAAATCTCTTTTTATTTCCCACTCATTGAGTGGTGAAACAAATATATTATCTCTAGACTTAAACAGTAAACGAACAAAAAAAATTACTAAAGGTTCAGCTATAAGTACTTCTCCCTCTTTGTCTCCAGATCAAAAGTACATGGTTTTTAGTTCTGATATAAGTGGAAGTCAGCAACTATATATCATAGATTTCACTAAAAAAAGCAAAAAACCCAAGAGAATTAGTTTTGGAAATGGAAGATATGCTACACCTGTTTGGTCGCCAAAAGGAGATCTGATAGCTTTTACAAAAATTCAGTCAGGAAAATTTTACATAGGAGTTATGAAGCCAGATGGCAAAGAAGAGCGCTTGCTTTCAGAGGGGCATAAAATTGAATCTCCGGCATGGCTACCAAATGGCAGAGAAATTATCTTCACTAACGCAGAACCACCAAGCAACTCTAAATTATATTTAGTAGATTTAGTAAAGAAAAATCAAAAAATGGTTTTTACTCCAACGAATGCTTCTTTACCAGATTGGTCTTATTTTTGAAAGTAGATCTATAAAATCGTTATAAATCTTGCTTTATCTTAATCGTTTATAACCTTCGGTACTACGAAATACCCATGCTCCGATTTTGTATTGGATAATATTTCTTCTTTAATGTTTTGAGAATTTATAATATCATCGCGTACATGAATATCCTTATCTATAGTTCCATAACGCATAGGAGAAACACCTTCAGTATTAACTTTCAACAAAGTATCATGTATCCAATCCAGCATTGTCAGTTCTTTTGAGTAGTATTGAATCTCATCATCGGATAACTTAATCCTCACAAGCTGTGCAGTTTTAAGCATTTCTTCTTTAGTAATTGTTATTTTTCTCTTATTTGCAAATTCTATTAACGAAGTGATAACATCTTCTGTTGATCTAGCTGGCACTTTTACCTCCTTGCATAAAGCAAATTAAAATATTTGCAATTGAAACAACCTCTATCTTATCATTTTTTTCAAATTTGTGAAATACGGTGTCCGTAATTACTAATTTATCCAGAGAAGAGGAAGAGATTTTCTCAACTGCATTTCCTGAAAGTATTCCATGTGTAATGCATGAAACTACAGACTTTGCTCCTCGGTTTTTTAAAGCAAGAGCTGCATTACATAATGTTCCGCCAGAGTCAACTATATCATCAACAATGACGCAATTTTTGTTTGCAACTTCTCCGATTACATTCATTACCTCAGATGTACCTGCTTTTTCTCTATATTTATCTACTACAACAATATCATTATCTAACTTGTATTTTTCCTCTAAAATCTTTGCAAAAGCACGAGCTCTTCCAATTGCTCCAACATCAGGCGCAACTATTGCCAAATTCTCCTTGTATATAGAGTTAACAAATACTTTAAAACAGCTTAAATTAGTAACTGATATATCAAAAAAACCTTCAATTTGACTTGAATGCAAATCAATAGCAGCAACGCTATTTGCACCTGCAGTTTGAATAAGATTTGCAACTAATTTAGCACTTAAAGCAGATTGCATATTATTGTTTTTAATAACCCTATCCTGCCTACTGTATCCGTAATAAGGAATAATAGCCGTTATTCTCTTGGCTCCTGACCTCTTTGCTGCATCAATTGTAAGCAGAAGCTCCATAAGGTTATCATTTACAGGGGAAGAAATAGATTGTACTACGTATACTTCTTGATCACGTAGATCATTTGCTACTTCTACATTTACCTCACCATCAGCAAATCTTGACACCTGAGTAGGAAATAGCTGAGCATTTAGCCCACTTGCTATTAAATCTCCTAATTGTTTACTAGCGCTACCTATTATTATCTTCATATATATCAATTAAGTTTTGAAAATTATACAGAAACCATGGAATGATTAAAACTTTATTCTTGCCGTCAAGTAGCTCATGGAAAAGAAAAAGTTACTCGAAACATTTCACCGATGTTCCTTATCATAATAACGGCACTTGCTGAGTGCATTAAGTAATTTTATGCGCAGTGGAATGATAAAAAGCGTTTTCACAAACACATTTTACTACATAACCAGCGCTAATATTAAAATGCTTATAAAGAGCTTCATAAGGTGCTGATTCTCCAAAATTTTTCATGCCAATAAATATACCGTTTGAACCTATATATTTATGCCAACCCACTTCACTTCCAGCTTCAATTGCAACTTTAATACTGCCATTATTTAATATTACCCCTTTATATTCATCACTTTGCTCGTCAAAAAGCCTCCAACACGGCATAGAAATGACCCTTGTACCTACACCTTTTTCCTGTAATTTTTCTCTTGCCTCAACTGCAATTTCAACTTCAGATCCGGTAGCAAATATCGTCACTTCTAGCTTCCCTGAATATTCGCATAGTATATATGCACCAAATTTTGATAGGTTGGCCAATTGGTCAGTATAAGAGTGCATGTAATTAATATTTTGCCTTGAAAGCGCAAATAGTGCAGGTGACTCTTTTTTTTCAAGTGCAATGCTAATGCACTCCAAAGTTTCAATTGCATCTGCTGGCCTAAAAACATACAGATTTGGTATAGCTCTCAAAGAAGCTAAATGCTCTATTGGCTGGTGAGTTGGACCATCTTCTCCTACTCCAATTGAGTCATGAGTCATTACATAGATAACCTGCTGCTTCATCAAAGCTGAAAGACGTATAGCAGGTCGGCAGTAATCGGAAAATACTAAAAAAGTTCCACCATAAGGAATAATTCCACCATGAAGAGCCATACCATTCATACAAGCTGCCATAGCGTGCTCTCTCACTCCATAGTGTACATAAGAGCCACTATAATTATTACTATCTATTGCCTGCATGTGCTTATATTTAGTACAATTTGAACCGGTAAGATCAGCAGAGCCACCAATTAGTTCTGGCATAGACTTAGTTAATAGTTCCATTACTCTGCCGAAAGAAGATCGAGTAGCTTCGTTTGGCATTAGCTTACATATTTGTTTCTTCAGATCAGCCAAATCACTCTCGATATTATTCGGCAAACGTTTCTCAAGTCTTCTTTGTAGTTCTTTATTGATCAAGGATGTATAGTTTTGCTTTGCCCTCTTAACTGTTTCTATCCAAGCGTTTCTCACATCTTCTGGTACATGAAATGGTTCATAGTCCCAATTTAATTTTTCTCTCATCTGTTTTACATCTTCCTCTGTAAAGGCACCACTATGAGCAGAAGATGTGCCAGCACGGCTCGAAAATTTTCCGATAATAGTTTTGCAACAGATTAGTGTAGGTTTATCAGACTTTTGCGCCTGCTCTATTGCAAGGGATATAGCATCAAAGTCATGCCCATCGATTTTGTCAACATTCCATCCATACGCTGAAAAACGCTTTTCTACATCATCAGAGCAAGAGAGGCTAGTAGAGCCGTCTATAGAGATGTCATTGTCGTCAAAAAGTGCTATCAGCTTATTTAATTTAAGATGCCCAGCAAGGGACTCTGCTTCATGGCTTATACCTTCCATAAGACAGCCATCTCCTAGCATTACGTAAGTGTAGTGGCTGATTTCAAACTGCTTTGCAAGAATCGATTCAGCAAGTGCCATGCCAACAGCAGTGGCAAATCCCTGACCAAGCGGGCCTGTTGTTGCTTCTATACCAGAAGTCAAGCCAAATTCTGGGTGACCTGGAGTTTTTGATGTAAGTTGCCTGAAGTTTTTTAGTTCATCTATACCAATGTAGCCTGTCAGATATAATATAGAGTATTGCAGCATCGAACCGTGACCATTTGATAGGACGAAACGATCTCTACTGATCCATTGAGAATCATCAGGGTTATGGTTTAGATATTTAGCAAATAATACAGTGGCAACATCTGCCATGCCAAGTGGCATACCTGGATGTCCAGAATTTGCTTTTTGTACTGCATCAATTGATAAAAAGCGGACAGCATTTGCCATGGATTTTAGTAGTAGATGATTCATGTATTAATAGGAAAACTTAAAAGTGAAGTATACTATATCATAGCGGCAAAAACAAGTTGACACTTAATGTTAAAATCATTAATAATTTATAGTTAGATTGTGAGAATTTTTGTATGACAACTGTTATCAATAGAAAGTATAGAATCAGTCGCAGGCTTGGTGTAAACTTATGGGGTAGAGCAAAAGATTCGGTCAATAAAAGAAAATACCCTCCAGGTCAGCATGGTATTCTTGGATTTAAGAAGTTATCTGACTTTGGTAAGCAGTTTGCTGCACATAAAAAATTTAAGTTCTACTATGCAATTTCAAGCAAACAGCTTAGACGTACATTTTTAGATGCCTACAAAAGAAAGGGTTATACGGCTGATAATTTTATTGGTGCCTTGGAATCAAGGTTAAGTTCTGTTTTATATCACTCTGGTTTTGTGCCAACAATTTACTCGGCAAAACAGCTTATATCTCATAAACATGTTACAGTTAATGATAAGGTGGTTAACATATCAAGTTATAGAGTGAAGCCTGGTGATATAGTAAAAATAAGGGAAAGAGCAGCAAAAATTCCTATATTAATAGAGGCTGAACAAAAACAAGAACGTAAGGCCCCAGATTATTTAGAGGCAGATAGCAAAGCACTTTCAGTGAAGTATTTGAGAGCGCCTCAATATTCCGAAGTCCCATATTCAGCAGACATGGAAGTCAATTTAGTAGTAGAATTTTACTCTAGATAAACAACATAAGGCCCGTGTGGCGGAATCGGTAGACGCAGCGGACTTAAAATCCGTGGGTTTTGCGACCTTGGGAGTTCAAGTCTCCCCATGGGCACCAGTTTAATTTATTAAAAAAGTATGAAATGGCTTGATATAGAAGATATTGCAGAAGCTCTAGAAGAGAAATTTCCAAATGAAGATATAATTAGTATTAGATTCACTGAACTTAAAAGAAAAGTCTTGGATTTAGAAGAGTTTGATGATGATGAAAAGTATTGTAATGAAAAAATATTAGAGGCCATTCAAGCAACTTGGATTGCAGAAAGATCTTAAAAAACAGATAGCTATAAGAAAATTACTGCATACAGTAAAAAGATAATCTTCTTGGAAATACTATACTTTACTCGAATTTTACTTAGCTTCATAATAATTTAACAAATTACAATTAAAAATGATTACAAGGTAGGAAACACAAAATTCTGGCAAATGCTAGATATACAAATACTGCTTTTTATGTGTGAGGCCGAGGGTCATGAAAACAATAAGTTAGTTTTTTGTATAAGAAAGTTGTAATATAATTTAATTTTAAGCACTGGAAAGATGTTTAAATATAGCGGGCCAAAGAAATTAAAATCTATAATAGAAAACTATGCATTAAAATGCATGAAAAATAAGATCAGCAAAAATGAAATACGTCTTATTTTAAACTGGAAAAGTATAGTTGGAGAGGAATTAGCAGAATGTACAAAACCACAAAAGATCTCATACGCACAAAACGTAAATTCTGGTGTTCTTCATCTGTTAGTAACAAATGGCAGTAAAGCATTGGAAATGCAGCATATGGTTTCTCTTGTAATAGAAAAAATTACAGTTTTTTTTGGCTATAAAGCAGTATACGGTATAAAAATCAAGCAAGGGAGTTGACTATTTCACTATATCAGGTTAACCTAGTTACATAGGATAAATTGGTATATTGAAGTGAGTAGAATTTGTGAGTTAACAAATAGAAAAAAGTCTTTTGGTAATAAGGTATCGCATTCAAATCGTAAAACAAAGCGTACCTTTCTCTTAAATTTACATAAAGTTACATTGACGAGTAATATATTAGACAAAAAGTTTAGCTTTCGTATAGCAACAAGAACTTTAAGAACTATAGACTATAAAGGTGATCTTGATGCTTTCTTGCTCAATACAAAAACAATTAAACTAAGTAAAGAAGCACAAAAGATAAAAAGAAGGTTAAAGAAAGTTTTAGCAAAACAAGAGGTAGAATTAGCTGTTTCAGATGCATAGTAAGCCTATATGGCTCAGAGCAAAAGCTCCAGCTGGTAAAATATTCAATGAAACCTTAAACACTGTTAAGCTACATAACTTACATACAGTATGCGAAGAAGCTGCGTGTCCAAATATTGGTGAATGTTGGAATAAACGTCATGCTACTGTGATGATTCTCGGTTCTGTTTGTACTCGTGCTTGTGCGTTTTGCAACGTTGCAACTGGCATTCCTGATAAGCTCGATCCTCATGAACCAGAAAATTTAGCAAAAGCAATAAAAAAGTTAAATTTAAAGCACGTTGTCATTACCTCTGTTGACCGTGACGATTTACCAGATGGTGGTGCAAATCAGTTTATAAGGTGTATAGAAGAAATTAGAAAGATAACTTCGGAAACAACAATAGAGATTCTTACTCCTGATTTTTTAAATAAGAAAGAAGCGTTTGAAGCAATAGCTATTGCATCACCTGATGTTTATAATCACAATATCGAAACAGTACCAAGGCTGTATGCAAAAATAAGACCAAGAGCTCGTTATTTTCATTCACTATATTTGCTAAAGATGGTGAAACAGATTAATCCTAAACTTTTTACGAAGTCAGGGCTTATGGTTGGTCTTGGAGAAACAAAAGAAGAAATCTTTCAGGTTATGGATGATTTACGTAGCGCCGAAGTTGACTTCATTACAATTGGTCAATATTTGCAACCAACTCCAAAGCATGTAAAGGTTGATAGATATGTTACCCCAGAAGAGTTTGAGCATTATAAATATATTGCTTATTCCAAAGGATTTTTGGTAGTTGCATCAAGCCCATTAACGCGGTCATCGTACCACGCTGAAGAAGATTTTAACAGACTTGCTGCTGCTAAAACTTCAACCTAATTTAACCTATCTGTTCAAGGAAATGTGCACTCCCTTTCTTTTCATTCAAGTAGCCTCTTATCCTTCCAGTATCCCCTGTCATTAGAGTATAGTATTTCCCAAAGTAAATGATAAAGGTATAATAAAGTATTTGAGTTATAATGGCATATAGTGTGGATTTAAGG
>NODE_3_length_35261_cov_24.324608
ACATACAGATGCACATCAGCCTCATTCTATATCTAGTATAAGATTGGAGTAGCTTTAGCTTCTCATCGCGCTTCCAGCGCTATATCCAACCTTTCGGCTCTCAGCCGATAGTGGTTGAGTTGTTTTAAAAGTTTCTATTCCATAGTAAAACATAAAAGGTACAAGGGTAATAGTGGTAAACAGAAAGCGGAAAAAAATTATTTCAAAACTCTGAAGATGTAAACTTAGATATTTTGATATAGTATCATTAGCTACACTACTAAGTAAGCTAAGTATAAACCAGATAACCCCAAACAAATAAGCTCTCAATCTGTAATCCATAAAGCTTCTGATTTAATAGATACGATGTACTCATATAATTTTACTACAAAACCAATAATATAAAAGTTTTCTGATGTACGTCCCCAGAATGTGATCGTAAGGGTTCATTATAAATAATTCGGGAAATTTCGTCTCTGTAGACATCTTAAGAGCTATGTAACGAACGTTTATATTTGTGAGTAATAGTAAGGCTCAAGGTAAGGAAAATGCTAGTTAGGTAAAGTAGAATAACGTTGATTTGATAATTTAAGCTCATTCCCTCTTGCTACATCTCTCTTTAATATCTCCTCTTTTGCAGCAGGTCTATACTTACTGCTTAAATTTAGGTGCACACTAATTTTTCGATTTATATATTATTCTAATGCTTGTATAATGCCTTCATTGAATATTTGATTTTGAGGTAATTAGATGCCAAAAAGTAAAACTAAACGTGGAACGGAAGATTTGAAGGGTAATGCAGGCCCAAGCAAAAGATCTCGTCTCAGTTCTGATCCTAAAAAAAATAAAGAGATTATCTCTAGCAAAGTAATAAGTAAGCTGAAAGATGTTGTTAAAGGTGATAGAACTTCAGCTATTGAGGAATGGATCAAGGCTCACCCTGTAACAGTAGAGGGTCTAACCGTTGAGCAATCGGACCTCTTATGTAATGCGTTTCGTGATGAATCTTGTTGGTCAGGTGCGACACTAGATGTTGCTAAATTGTTAGGAGAATTAGCTAAATCAGGTGTGTTGAATCCATTTGCTATATATAAAATAGCTTGTATTGAGTGTGTAGAGAGTGAAATTAAGCAATTATTTGACAAGGCGTTAGAGTCTTTTAGATCTGACTTATCTCATAAAGGCGCATGTGAGGAAGATAGGAATTTAGCTTGCAGTGATGAGCTTGCAAGAGTTGAATTGTTAAGTTCCATGGGAAGACGTGATCCTGTTTTTAATTTCTGGATTGATCAAGAATCAGGTAACCTTAGAGAAAATATAGAAGCAGAAGATGGATTTAATAAGGCTGTAGATTTCAAGTGGAGTAAGGGAGTGGAACACTTCTATAATCGTCTGTGTTCTGAAGAAAAATTAGTGAAAGAAGAGAGAGAAAAATTGCTAGTTTCTGCTATTGTAAAATTATCTCCATTGCAATCTAGCTATAAACTTGCTTCTACCTTAAAGTCCCTTCTAGGTAAAGTCATAAGCGCAAAAGTAGATCATAAGTCACTACTCGGGCTACCGAATAAGAAAGATAGGGGTGTGATCTATCGTCCTCTTAGTTGCTTAGTAGAGCACGGTTTTCTTTGCACAACTAAGTATGTTATCCAGTACTTGAGCGAGGGATGTTCAAGATCTGAAGTAGAGAAAATGCTTTCAACTAGAGGATATGCACATCTTCTCTCATCGCTTTCATTTGTTGTAGTTTCTAAAGATTATGACTTGGATAACAGGAATGAAGCAAGGTCAGCTATTAGCAGTCTTTGGGAATCTAGTGTATTTAACCAAAATAAAATAAATGTTGTCGATCCTTTTAAAGATAGGATTGCGTTTGTTGCAATGGAAAATGCAATTTCAAATTTGATTGTAGATCAGGAAAACAGCAAGGATACTCAAAGTGCTGGCGATGGTGAAAAAGTTGATTTGGTCTTGAGTATTTTAAAGTTTGCTAAAGATTGTTGTTCAGACAAAAGCTTTAAATCATTAAAAGAGAGGATAGCAAATAGTTTAGATAAAACAAGGAATTCTAAGATGATAGATGCAACTAGCTCCTGCAATTTAATAGAAGAGTTGTGTAAGTCAGCGAGAAATTTGAATTTATTCTCTGCTAGCACTGAAGGTCCTCAATCTACGTTAGTGGGTACTAGTGTTAGTATTTCGCCTGCTGCAGTTGTTAACAAATAGGAGTATTTATGCATGGTAATAGTGAAGATCGTGAATTAGTTAGGGCTTTATTAAGTGGAGGTTGTGATGAGTTTAGTAGACAATTTGTAGGTTTTTTAAACAACTGTCCATCTTTTTTGCATTCGGCTAATAAGCCTGGCTTTTTTCCTACATTCTTTTTTGGTATGTTTTCTACTGCACATGATGCAGGTATATTAGTTGAAGATGAAAGAGTCTATTTTCGTTTTGACAATTGTGGAAATCTAAAAGTTGCTGTTCTCACTAATAAAGAAAATAGAAGAATAGTCAGGTGTTATACTGTTGCTGATAATGAGAACAGCCCTGGATCAAGGTTTAGTGCAGAAGAGAAGCAGCAGGTAGAAGAGAATCTTCCACAAGAATTACAGGAAAATGAGGATCTAGACTGGGAAGAGTATAAAATATTTCGGTTTGGAGAAGAATGTAGGTTTATTCATGAAATAGATAGATTTCCTCAACGTGATGAACCTGGAGCTCCAATTTTTCATGAAATTAACCCAATCAGAGAACAAGGTGAATTGTTAGACCTGATGAGTGAGTTGGCAAATGATGATACAGGAGAAGTGCGTACTAATGTTAAAAGAATTTTGGAATATGTTATTGATATCCATGATGAACATGAAGATAGCTTAGTGTTTCGTGCAGAGTCTGATTACCACGGTTTTCTGTGTGGTTTTTTAGTAAATTTTAGATACCGAGCTATGGCTGATTTCTACCCAGAGCTACTTATAGGAAAAGGTTATGCAGATGTTGTTTTGCTTGTTCGTGGTGTTGATCAGGCAAATGATTCGGTTCCAATTATAATTGAGTTGAAGGTTGGTGATGAGGAAGGATTAGAGCAAGCTAAAGATTATGCTAAAAGTTGTTCTGTTTCGTCTTTGCCTATTCATACCTCATCACCAAGTGCTGTTTGTGTAGCGTTAAATTTTCAATTACGTGGAGATGCTGGTCTCCGAACTTCTGTGCAGGCCTTTTCAGAAGGTGGTCTTTCCTTAATACCGGGTTTACTACATCCTCATGGAAATGGAGTTAGGGGAAATGTAAAACGTTTTTTACAACCCATAGCATCAGAGTTCACTCAATCGCCTCATTGTAACACTTTTTCCTGTACTTCATCGTTTGTTTTTGGAAATGTTTTATCTACAAGGAGGGACTTAGAAACAAATGATGGGCGGGAGGTAAGGGTTACCAAGTATCTATTTAACCACTCTCAGGGAAAGAAAATGAAACGTACAGGTGGTAGGGGAGATGCAGCAGATATTGTAAGCCATGCGTTAACTTTAGCTCTATTTTTATCAAATATTGGTTTTGTTGTGCTTCACATTTTTCGTCGTTTAAAGTGGCAGACTTTACCAGATAAGGCATTGAACCTGTCGTTACTGCCTCAAGCCAAAGATGATGCTAAGGTGCGTCAAGTACTTTGTGAAGTAGATGTCCAGGGTCATCTGGAAGTGGCTTCTGCAAAGAAATTCGAATCACTACGTGCTTACTCACGTTCTCATAGTGAAGGTTATTTCGAGGGAAGGTTTTCAGAACAAATGGGTAATGTTAGGAACTTACATCAACTTGCAGATCAGTTGATGAGTGCTGAGCCTAATTTTGGTAATGATGGTAATGTTAATGGTGAGTACAGGGCTAGGTATGAAGTTTTATTTAATGAGATTTCTCGTCTGTTGTCTCCGTTATTAAGTGGAACCCGTCTACTCGTGAACAATGAAGCTAAATTTCAGGCTTTGTTGCGTGGGATATTTCAAAGTTGCGATAATCCTGCCAAGGTAATTATTGAGTTCCAGCTACAGAGAGGAAGGAAAATAGACCTAGTATTATCAAAATCTGCGGAAAATGATGATACTCATCCAATTGGAATAGAGTTGAAGTATGCTAACACCGCAGAACAAGTTGAACGAAAAAGGGTGGAAGCAAATCGACAGTTAAGTGAATACGAATTTTGTGGAGGATGCAAGCGTATTACTGGGGGAGATGCGATGGTTTTGTTATACGCTATATTAAATGCTGTAGGACAAGAGCAGAATCTGATATTGATTGGTGGGCTTCGTAGAGCATCTGGGTTTTCTAGATGACTTGTAACTAATAAAAGTACCAAAGATAAGGTTGTTTATGGGTAAAATTATGCATTAAGCTAGAGTGCGTTTAAGTAAGGTTGGAGAAAAAGCAAGGTCTTTGAGCAAGAAAATTTGATTTATGTTTTCTTAAGTTAAAGTTAACCTGATGAAGTTTGTATAATTTATTGTTGGAGTTTTTTTGTTCTATTTTTACTGTAAGTTCAATCTGCTCTATCTTTGGTATTTTTTTTCTTAGTTTTGCGGCAAGTCTAATATTTTTACTACTTAATGGAATAACTTGCAGAAAGTGGAGATATAATGCTAAGGCAGAGGAGCTCAGACAGTTATCTTAAACAATAAAGAAATACTAAAGGCAAAAGATACGCTTGCATAGTTCGAAAGCTTTCTATAGGATAAGTCTCACCTGATTTACAAATAGAATTGTTATGTTAGATGTTTGCTATTTATTCTTAAGCTCATTTTAACAGCATTTTGCTTTTTTTAGTATGTAGGGGTTTTCTAGGAATTATCCTATTGAATTCTATGATATTATTTTTTGTAACATTGTTATACATATCATGATAAGGGAGTTGGAGAAATTTGTAAAGTAATCTTTTTCGTTTGTGTTCCCTTATGCTTGAGATAACTCCATGTAGGTTCATGGATCTCCTTACTCTTTAATTTCCATGAATTCCCTTTGAAGTTGAATATTGAAAATTAACTGGAGAATTGTGAATTACTTTGTATATGTCATAACAAGCCATGGCGCTCTCAGCAAAACCATTTAGTATCAATTTTAGTTTGCCTGGATAAGTAGCTATATCTCCGATTGCATATATTCTATCTCTACTAGTTCTAAGCGTAGCTGAATTAACAACTATGCGGCTATGTTCTAACTGTATACCCCAATTGTTTATTGGACCAAGATTCATTGACAGTCCAAAAAATGGCAGCAAAAAATTAGCGGATATTTCTTTTTCTTCCTTAGAGGCAATGTTTTTTACTATCACTGCTCTCAACTGCCCATTACCTCCTGCTAGTTCGTGTAATTGATATGGCACTACCAGTTCTATCTTTCCATCATTTTCAAGTGATTCTAATTTATTTCTAGTTTCAGGAGTGCAGCGAAATTCCTTTCTCCTATGTATCACATAAATTTTCTTCGCAACCTTAGAAAGTTCTACAGTCCAATCAGCCGCAGAATCACCCCCCCCTGCAATGACTATAGTTTTGTCCTGAAAATCAGAAATTTTATTTACACTATAAAATACAGATTTATTTTCATATTCTAATATACCACTTAAGGGTGGACGGTTAGGTTCAAACATTCCATTACCTGCAGCAATGATAACGGCTTTGCATTTTACCTCTGTACCTATGTTCGTTATGATAGTAAAGTTTTCACCTTCGTTATTTGAAATCTTTTCCACTTTTTGACTTAAATGGTAAACAGGCTCAAATGGTGAAGCTTGCTCCATTAGTCGCTCAATTAATTTTTGGGCAGTAATTACAGGATAACCAGGTATATCATATATTGGCTTTTCTGGGTAAAGAGCTGTGCATTGTCCTCCTGCTTGATCCAAAACATCTATTATATGACATCTCATATCAAGCATTCCCGCTTGAAAAGCAGTGAATATTGCAACAGGCCCTGCACCTATTATTACGATATCGGTTTCCATATTCAGATGGTGATCTATTTATAGATATTAGCTTTCTTTGCTAACAAGGTCAATTTACAAAGGGATGTATTTTTAAAAGATGTGGCTAGATTAGATAAGATTTCCAGCGTTATGAACCACATAGTCCAAATAAGCTCTAAAAATCAGCTATCGTAGCGAGATGATGTGCGGACGGAATGGGATTCGAACCCATGGTACGCTCATCACGTACGTCAGTTTTCAAGACTGGTGCCTTAAACCGCTCGGCCATCCGTCCATTTCTTTTCTATCACAATATTTGATTTTAAGCAATCTATAAAAGCTTTACTTGCCCACGCAAAAGTTGCTAAATATACTGTCCAATATTTCCTCAACATTAATAATTCCAATCACTGCACCAAGTTCAAATGCAGCAAGCCTCAAGTCTTCAGATATCAACTCAATTGGATTATCGATATTAAAACGCTGTAAATGTTCCAGTGCTTTCTGCATGTGATTCCTATGTCTTTGCCGAGTAATCACAGGAGTGTCTCTATCATGCCCAAATTTTTCCTTTGCCTTCTCTTTTATGAGAGAGATCAATTTGTTTGTACCTATTCCCTTTAGAATAGAAATGGGTAAAAGATCTATGCCATTAACTTTTATATTGTGATCATTGATAACATCGTCAGCTTTGCTCAATACATAAATAGTATCGCTATTTACAACGTTGCAATTGATATTATGACGCTGTTCAAAAAGAAATAGTTCTATTCTTAAATCAGCTTCAAAAGACCTTTTTTTCGCTCGACTTATACCTTCTGATTCTATTGGATCTGAACTCTCACGAATTCCAGCAGTATCAGAGAGAATGATTGGGTATCCGCCAATGTCAATATGAGCTTCAAGTATATCTCTTGTTGTGCCTGCATATTCAGAAACAATAGCAATATCACGCTTGGCTAAGAAATTAAACAGAGTTGATTTACCGACATTTGGTTCACCAGTTATTACAATATGTAAACCCTCACGCAACCTTTCGCCCCGTCTATTATCATTTAAATGCTCTTGTATCAACTGCACGAGAGATTGCACTTTATTATTAATTTTTTCCAATTCACTTTTTTCTGCCCAAATGTTCTCTGGAAAGTCTATATATGCTTCGATTTTGGATTGTATCGTTATTAATCTTTGCCTCCAATTGCTGTATAGTCTCTCCAATTCTCCTGATATCTGCTTAATCGCTTGTTTAGCTTGCATTTTCGTCTCAGCATCAATTAAGTCTGCAATCCCTTCTATTTGCGTTAAGTCAAATTTACCATTTAGAAAAGCCCTAAGTGAGAATTCTCCAGGCCTGGCCATAACGAAAATTTTTGATAATTCCTCCAAGATGATTTTTATGACGGCCTTGCTTCCATGCACTTGTAACTCTATAACATCCTCGCCAGTGAAACTGTTTGGAGTAGGGAAATAGATGATTATTCCATTATCTATCAATTGACTGGAATCATCATATAGATCAACTAAAGTAGCAAATCTTGGTTTAATTTCTTTCTTAATATGAAAATGATTTAAAGCTTTAAGCGCGTAGTTGCCTGAAATTCTGATTACTGCAACTCCTGACTTACCAAATACGGTCGACAAAGCGAAAATAGTTTCATTTGTGTTTGTCATTATTTATATAAACTACTTAGCAATTTAAAAGACTTAATCTAAAAGATTTTGACTTATTTTGCTAATTTATATTAATGCAGTATTAGTAAACATATTGTATAGAAAAACTGTCAGGTAAAAATATTTATTTTGAAAACTGATAATATGATTTATAATGACTGACACAAGTTTTAAATATTTTATGCTCAAGAAATTAGCTTGGTACTGGTCTTTTGTAGAGTTAATTAAAGGGTTTGTTATTACATTAAAATATATGTTTAAGCCAAAGGTTACTTTGAGGTATCCTATAGAGAAGGGCCCTTTAAGTCCAAGGTTTCGTGGTGAGCATGCGTTGCGTAGGTATCCAAATGGTGAAGAACGATGCATAGCTTGTAAGTTATGCGAAGTTATCTGCCCTGCTCAAGCAATAGTTATTGAAGCAGAGGAAAGAGAAGACGGTAGTCGCCGCACCACACGCTATGATATTGACATGACAAAATGCATATATTGCGGATTTTGCCAAGAAGCATGTCCAGTTGATGCAATTGTGGAGGGTCCTAACTTTGAATTTGCTACTGAAACAAGAGAGGAGCTAATGTACAATAAAGAAAAGCTATTGCGTAATGGTGAAGTTTGGGAAGAAGCAATTGCACTCAGGTTAAAAAAGAATAGGCCGTATTATTAACTAGGTATGTCAACAATTAAAATTTCTTACAGCAAGTATATAATAGATCTCTTGTACAACTGTTATTTAACTGAAAGATCAGTAGCTCACCTTTTGGTGTCATTCCAGCGCGTGACGCTGGAATCTAGAAAAGAAAGAAACATGGATCCCAGTGTCAAGCATTGGGATGACAAAAGGTCTAATGAATGATAAAAGTTACCTTTTTAGCCGAACAAAAAGTAAAAGAATACAGTGGTAGAGTCACTGGCTTTGATATATTACAACCGGATGCTTTGAGAGAAGCAATTGCCTTTAAGGTAAATGGTGAGTTGTATGATCTCTCACGTGAAATTGAATCTGATACAGAGATAGAGGTAATACAACTGAGTGACGAAGCGGGTTTAGATATAATAAGGCATGATGCTGCTCATATAATGGCGCAGGCAGTAAAAGAGCTCTTTCCTAATACTCAGATTACTATCGGGCCAACAATTCAAGATGGTTTCTACTATGATTTTGCTACAGATCGTACCTTTACCACGGACGATCTTACTGCAATAGAAAAAAAAATGAAGGAAATTATAAAAAGTAACCACAGATTCGTCCGAGAAGTTTGGACTCGTAAGCAGGCAATTGATTTCTTTAGTGATATAGGTGAAAGATACAAGGTTGATATTGTCTCATCAATACCAGAAAACGAAAACCTAACTGTTTATAAACAAGGCAACTTTGTAGACCTATGTCGTGGTCCGCACTCACCATCAACTGGCAGAGTTAAAGCGTTTAAACTTATGAAAGTAGCAGGTGCATACTGGCGTGGCAATTCTAAGGGCCCAATGTTGCAAAGAATATATGGCACCGCGTGGAGAAATAAGGATGAATTAAATACTTATCTTAAGCGTCTGGAGGAAGCAGAAAAACTCGACCACCGCAAAATTGCTAAGGATATGGACTTATTTCACATTCAAGAGGAAGCTGTTGGGCAGATTTTTTGGCATGAACAGGGATATACTTTATATAATGTTCTTGAGTCTTACATCAGAAAAAAGTTAATGAACAATGGCTACTTTGAGGTAAAAACACCTATTTTAGTAAGCAAAGAGCTGTGGGAAAAATCGGGACATTGGGATAAGTTTCGTGAAAATATGTTCATTATTGATGAATCTGAAAGTAAAAAGCTAGCAATAAAACCCATGAATTGCCCTTGTCATGTGCAGATTTTTAATTCTCACATCAGAAGCTATCGTGATTTACCGATACGTATGGCAGAGTTTGGCACATGCCATAGAAATGAAAGCTCAGGCTCATTGCATGGACTGATGCGAGTGCGTGGTTTTACGCAAGACGATGCACATATTTTTTGTATGGAAAAACAAGTGAATTCTGAAACTGTAAAGTTTTGTGACCTTTTAAAAGAAGTATATTCAGAACTTGGGTTCAATGAAATTTCTGTGAAATTTTCAGACCGTCCAGATACTAGATCAGGTAATGATGAAGTGTGGGATAGAGCTGAAAGAGCACTGCTTGAAGCAGTTAAAGAAGCAGGGCTTAGTTATGAACTTAATCCTGGTGAAGGTGCATTTTATGGTCCAAAGTTAGAGTTTGTTTTGAAAGATGCAATAGGTAGAAATTGGCAATGTGGAACGTTGCAAGTTGATTTTATTTTACCGGAGCGGCTTGGAGCTTTTTATATAGGAGCAGACGGGCACAAGCATCACCCTGTCATGTTACATAGGGCAATTCTTGGAACTTTTGAGCGTTTTATTGGAATTTTAATAGAAAATTATGCAGGAAAATTTCCAGTTTGGCTTGCTCCAACACAGCTTGCTATTCTGACCATTACAAATGAGGCTGACGGTTATGCTACAGAAATCAGCAACGTTTTAAAAGAACAAGGTGTGAGAATCAAAACTGATTTGACCAATGAAAAAATTAGCTATAAGATACGTTTGCATAGTTCAAGTAAGGTACCTATATTATGGATCATAGGCAAAAATGAAGTTACAAATAAAACTGTGTCAGTGAGAAATTTAGGATCGGAAAAACAGGAGTCTTTTTCCTTGGAGAATGCTACTGAATTGCTGTTAAAAATTATTAATTTGAATTAATGGAGCTAAAATTTGCAAGTCAAAAAGAACAATAAAAACAGAATTAATGAACTCATCACAGCTAAGGAGGTACGCTTAGTTGATCATAGTGGTGAAATGGTCGGAATTGTTCCAATAGAACAAGCTTTGGAAGTTGCACAAAGTGTTAATTTAGACTTGGTAGAAATCGCACCTGATTCAACTCCTCCAGTATGTAAGATACTGGACTATAGCAAACAAAAGTATGATATAAAAAAGAAGGCAAGTGAAGCAAAAAAGAAACAAAAAACATTAACTATAAAAGAAATTAAACTGGGTCCTAATATTGGTGATCACGACTACGAAACAAAATTGCGTCAAGCAAGGGATTTTCTTGTGCATGGACATAGAATTAAAGTCACAATGAGATTTAGAGGGAGAGAGCTTATAAACACTGAAGTTGGACTGAAAAAGTTAGAACGGCTAATTAGAGACGCTGAAGATATTGCAAAAGTAGAATTAGCACCTAAAAGGGAAGGAAATCAATATTCTTTAACTTTAGCTGCTAAGTAGTAAAATCATTTAAAAGTATAAGTTAAGTTACTATCCTCTCTTCAATTATATGACGAAAATGTCTGATTAATCCTTGAACTGGCCAAGCTGCAGCATCGCCAAGTGCACAAATTGTATGCCCTTCTATTTGAGTTGTAAGATCAAGTAGCTTATCTACTTCACCAGGTTTAATATTTCCTGCTACCATTCTTCTCATAATTCTCCACATCCATCCAGTGCCTTCACGGCATGGTGTACATTGTCCGCAGGACTCATGCATATAGAAATGTGATAATCTTTCTATTGCAGCTATTATGTCAGTTGATTTATCCATCACTATTACAGCAGCAGTACCAAGCCCTGATTGTGCAGCCCTTAATGAATCAAAATCCATTTCAATAGTATCACATATAGATTTTGGAATTAATGGGACTGAAGACCCACCAGGTATTACAGCAAGTAAATTATCCCAACCTCCTCTCACTCCACCTGCGTATTTTTCAATTAATTCACGCAGTGAAATTCCGAGCTCTTCTTCAACATTACATGGATTATTTACATTCCCTGAAATGCAAAAGACCTTAGTGCCAGTATTATTTGGTTTACCCAGAGATGCAAACCACTCTCCTCCGCGATTTAGAATATCTGGAACCATGGCTATAGTTTCAACGTTGTTTATTGTGGTTGGGTAGCCAAAAAGTCCAACACCCGCAGGGAATGGAGGTTTCATGCGAGGAAAGCCTTTTTTTCCTTCAATTGATTCAAGTTGAGCTGTTTCTTCTCCACATATATAAGCTCCTGCACCTCTGTGAATGAATACATCAAGATCATAACCTGATTTGCAGGCATTTTTTCCAATTAAGTTTTCTTTATAGGCTTCCTCAAGTGCCTTTTTTAGAACTAAATATTCATTATAAAATTCACCCCTGATATAAATATATGCAACTGATGCGCTGATCGCTCTGCCAGCTAGAAGAATTCCCTCAAGTAACTTATGTGGCTCATATCGTAATATATCTCTATCTTTACACGTACCAGGTTCTGACTCATCTGCATTGACTACTAAATACGCTTTTGAAGGATTTTTAGGCATAAAGCTCCACTTAAGGCCAGTAGAAAATCCTGCACCCCCTCGACCTCTCAAGCCAGATTTCTTTACTTCCTCAATGATTTTTTCTGATCCTAAATCCAGTAATTTCTTTGTTTTTTGCCAACTACCACGTTTTTTTGCACCCTCAAGTAGTGGTGTTTCTTTACCATTTAAGTTTGTGAATATTTTGTCCTGTTCTTTTAGCATGCTTTTAAGATTCTAAGTGATCCCGACGCGATTCGAACGCGTGACCCACTGATTAAAAGTCAGTTGCTCTACCGGCTGAGCTACGGGATCATTTTATTTTTCAGATATACTAAACAGTAATATAGTTTTTATCTGTTTTAATCAAACTAAAATTTTCATGCGTGGTTAAATAAATTATATAATATACTGCGTTAGTGATAATTTAATTAAAAATTTTTGAAGGAAAATTTCTTGTTAATTAACAGATTTATTTGGCAAAGCTGAGATACAACTCTAAAAAGATAGAGAATTATACATAAATGCAGAGTTTGCGCACTATTGAGTAATAGCATAACAGATAAATATTTCTTGCATTTCAGCGTGAGTGATTTATGCTTTAAGCAAGAATTGGGGGCATAGCTCAGCTGGTAGAGCATCTGTTTTGCACGCAGAAGGTCAGCGGTTCGATCCCGCTTGCCTCCACCAATCCATATTATCCCTAGGATACTATAAATCCTGTCAAAGCAGCTTATTTTAATCTATTTTCCCAAAAATCCCTATTTCTTCTTATAACTTTTCCTAACACAAGTGATGTTTGTTATTATGATTCTAATATATATCAACTTAGTAATAAATTAATCAATAAATGTTAGAATAGCTATAATTAAATTGGTTTGGTAATACTTATGAGTGGAAAAAAACATGTTTTTAAAATGGTGCCTGGAGAATCTTTTAGTGATACTAACGATATTCCTATTTTTGAACAGTTTCGACAATCTCCCTACGGTACAGGGCAGAAAAAATATTCTGAATATAATCTTGCCAAAGTGAATTTTGAAGCGTTAGATGATGAAAGCGAAATAGAATTAAGTTTACCCTTGCAGATGTGCCAACTTGAAGAAGGTATTGTGCCATATAATGTTAAGACATTTACTGTAGAAATGTTGTGCCTGAAAGAAGATGGAAAAAGCTAAACCTCTGTACAATGAAGCAAGAAAGATCTGTTGATAATAATTTTAATGATGATAGAAATTATTATAGAGTAGAATTAGATGAAGTACTATCTCTGGTAAAAGGCAAAAGTTACGAATTAAGTATATTTGATAAAGAGTCAGGTGAATGTTTAATAAAATCTAGAATTAAAACCGACTCTAGCTTCGATTTTGAATCGGCAAAAAAAAGTCTGAACGGTACAAACAACTTTTCTATTGCATTTAATATTGCAGATGATGAAATGCGTGTTCTTTACCCAAAATTTGAAGTAAGACCGGGAATAATACAGTATCCTTTCATTAGTGTCTGTGACCAAGCAAAAAATGTAATTGCTTCAATACCATGCCTTTCTCTTGCATACTTTAATGACAGGTTGGTAAGCATAAAACCCGCATCGTTAGAAGGATCCTCATGTATTCTTATAGAGCCAGCGGAATACCAATATATTACACTTGAAAATAGCGGTGATGATTATCAAATTTACTTGTCAGATTATCAAGGAAATATGATAGACAGAGATTCTGAAGAGCCTACTATTAGCCTCTTACACAGTGTAGTACTAAACAAGAGTATATCATATAATGATTATAGTAATTTGAAAGAAATAATATTGTCTAATGGATTGGAAGAAATGATGTCATCTAACACGTTTACTAAAATCTTTGCTCAGGTTCTCACAAGCAACCAACTCAAAACTCTTGCCAATACTTTTAGCAACGAGCAATTACAAAAAATCGTTCCTAAGTTGAGCTCAAACCAGTTGCAGGCTTTAGCAGAGAACTTAACAGACAACCAATTCCTAGCTTTAGTGGATCATCTAACCAATCATCAATTACAAGCCCTTACTCACACATTGGATTCAAAAAAGTTAGGAATAATAGTCCCCTTATTAAATAAGGATCAGGTTGCAAACTTAGTAAAAGACTTTAACCTAGATCAAGTAAAAGAAATTTTCCCTCACTTGAAAATGGATCAGTTTCAGGAAGTTATTAATACAATGAGCAATGATCAGTTTGTAGAATTAATAAAAGATGCAGATGAGAAAGCTTTCAACACTCTTTTACATAAAGCATTAAAAGATCGACTTCCAACTCTAGTAAAAATGTTAGAAGGAGATAAATTACATAATTTAATTAATAAGCTAGACCATGAGAAACTTGCAATAGTAGCTCGAGAGTTAACTGATGATTCTGATAGGATTCAGATGGTTGTTAAGTCTTTAGTTAACAACCCAGAAAAACTTAAAGCTTTTGCTCATAGTATGTCTCATGAGCAGTTTAAAGAACTTTTGGATAATTTAGGTGCAGGAGAGCTTAAAGATATTATTCACAAATTGCCTCACGAGAAAGTTATATCTGTGATTGGTAATCTTGATAGTAAAGGTCATTCTAAAGCTATTCTTGATGCATTGAAGGAGAAATTTAACGAGCAAAATGAAAAAATAAAAGACCTTATGAGTAAGGTTGAACGAATGCTTCCTGAGGAGAGTGAAGCAAATTGGAATGATGCACATCCATCAACTTACGTTCTTCAAGATGTTAATGCTGAGTTTGCAGTAACAGATCATTTATTGTGAACTTGGATATTGATAAATCAACAGTGTGCATGTGAAACTAAAAAATAATTTAAACTTTAATAATTTATGGAGGTAATTTATATGAGTGAGAACTCGCAAAACCTTTTACAAAGTGCTAATAATGAAGAACAACTTATAAGCGCTCTTGGTCTTATTACACTTAAGACAGGTAGTGGTAAGGATATACAGGACTTTAAGAAAGCGGTTAGTGGTGATACTGTTAAAAAAGCATTTGATGAATTAGCTAATAATATTAATGAACAACTTATTAATAGGTTGAATAGTATGTTAAAAGAAGAGCAAGATAAAGTTGCAAGTTTGCAAGATATTATAGGCAACAAAAGTAAAGGGTTACAAAAAGATCTAGCAGATTTAACCGCTAAATTAAATGATATGTTACCTGAGGAGGCACCACCCTATTATGACATGTTGTAAAGTATAAGAAAGTAACAGCCTCATACCAGTCTGTATATGCCATTTCAATAGGAGCTAACATGAGTAACAACAGTAAACAAGAAAGCGAAAATAACTTTGAAGCAATAAACCAAATGAGCGATTTCAACTTTGAAGAAATAGACAATATAGAAGTTAAAGTTAAGCCCACAAACTTTGAGGACATTGAAGATAAAATTGCAACAATTCATTACGTCTATCAAGTTATGGATAAGTTAATCTACGATTTAAATGAGAAGTTTGTTTCTAATTTGAATGTCTCACTTATGAAAAACATAGTACAACTTCGAAAAGAGTCTCTTGATACAAACCAACGCTTGGCCAAAGGTTTATCTCATTTGAATGAGTTAATTCAACAGGATGGATTTATTGATAATAATAAAAACTATAGAACATGGGCAGAAGAACTTGATCACCTAAGGGGAGAAGTTGAAGGATTAAAAGCAGCAATAATTGACCATAATAACGTAGAATGGGAAGCACCAACTCACTCTGATATACTATAGTAGTTAGGAAAGTAACAGCTTGCTAGCAGGCTGTTACTCTCTCTACATATCGTTTCAATACAGCTGAATTAGGGAATCTGTTTTAAAACTTTCGGCATATAGTTCTCATCATGTTTTGCAAACACTGTATCTGCAAGAAAAGTACTATTATCAAACATTTTACCTTGCACAACAACACCACTTTTTTCTGAAAACATCGGTGGAAGTATTCCCTGATATTTCACCATAACGCTTTTGTTAAAATCTGTCATTTGAAAAATCACTTCGCTTTCGCTCCGTATCACGCTATTTTCAACAACCATTCCACCAACACGGATTGGCTTTTGACTATTTGGTAAAACTATTGCCTCACTTACTGTATAGAAAAATGAGATATTTTCTTTGAGCGTTGTTAAAATAAAAAAAACTGCACAACTTAAAAAGCAGAAAATTCCTGAAGTTATAAGTAATCGCTTATGTTTCTTCTTCATTGTTGCTTTTAAGACTTTCTAAGTTTTTTTTACTTTTTATATAGCAAGAAACGGTAAAAATCAAATTTCCACCAATCAGTATGAAACTAATAAGGTAAGCAAAAATTACATATATATTCATAATGCACTGCCAATAAATAACTCACCTGCATCAAAATAAATTAAGCTTCCATCCTTTTGCTGCAACACTAATTTACCACTTTTGTCTATATCAGCAAAAATTCCTTCATACAATTTGTCAACTAACTTTATAGTAATTTGCTCATTCACTTTGAATGCTCTTGTGAGCCACATTTCTCTTATAGCATGAAACCCATCAAATAGCCATTTCTTTCTTAGCTTATTAAAATTTATTATTAATTTTTTTAGCAGATCTATGTTAGACACAGATCCACCATAATTGCTAATGCACGTTGTTCCTGGAAGTGGTGCATGATTGACATTAATTCCAATTCCTATAATGAGCCAATTCGAATTGGATTTTTTTTCAAGCAATATTCCGCTTATTTTCTTGCCATCGATTAGAATGTCATTTGGCCATTTATGTTGAAGATTGAGATCGTTTATGAATTGATCTCTTGTCATCCCAGTGCTTTGACACTGGGATCCAGAAGAAAAAGTATGGATTCCAGTGTCACGCACTGGAATGACACCGCAGTGGGTTTGATTATTCAAGAAATTTAACGATAATAAAGTATTCCCTACAGCAAGAGCAGTCACAAAAGTCAATTCTGTCAATTTGCTGATGTCTTTGACTTTACTCGTTAAGCCTACTGTTATCCCAGTACCATCCGATGTTATCCCAGTGCTTGACACTGGGATCCATGCTTCTTGATTCCTAGATTCCGGCGTCACGCGCTGGAATGACACCGAAAGCGGGCTTTTATCGAGATAATTGTTAAAGAGGTTTACTACCAAACTTGCATAAAAATTATCCTCGGGAGAAATCCAGCTTTTTCCAGTGCGTCCCCTACCTTCTGTTTGTTTATCGGCAATAATAATAGTTTCATTAGATATCCCTCTCTCAATTAAATCCAACGCTTCTTCGTTAGTGCTTGAAACTTCTTTGTAATGATGAATATGAAAGCCCTCAAATGTTTCAGGGATCATTTTCTTAATTCTATCAAAAACTCTCTTATCAAGAAAAACTGTTGCTACGGCTAGCAGAACTTGGTGGTACAGGTGATTGTATACTTCTATATGGAGCCCCATTTTCATTTACGTCATAGGATATTGCTTCAGGACCGCTGTTAACATTTGTTTCAGTAAGTGGAAATTCCCGTTCGTAATTAGGAGCTTCTCCTGCATTCTCAGAAAGTCTAGTATAATTTACTTCATAATCAACGCTATCAAAAATTTTTTTATTTACATCATATGAAAGCTCCTTCTTTGGTTGAAAAGACTGCACTGATGGATTATCACTTCCTAAGCTTGCTTGTAGACTCTCTGATTCTTGTATTGATGAAAACATAGAAGTATGACAACTGCTAGAGCAATTACGCATAAGAGATACCCGTCTTCGATACTCGAATATATCATGAACATTATTTAGTTCAGAAAAACACCTAACTTCTCCTGACCGTTCTTCTAATTCTTGGGTGATACTAACACTAGGAAGGCTATTGTTGGCAATTATTGAGTCCTCAAAGTCACTGCTCCAGGAAACGTCAATATCTATTGTACTAGCCTGATTAGGTTGTTGCCTTCTTTCATTTAATGCATAACTAAGCCCCAAGGCCAGTTTTGCATTATGTAAAGTCTGAGATTGTTGGGGCAAATATATTGGAAGTGACATATGTTCTTGATAATTTTTGATGGAATTACTACCATCTCCCAAATTGTTGTGCGCATCCACAACAATTGACGGCAATTCAGGAAACGATTTGAGTTGATCCATGCTATTTAGAGGCGAGGTGGGTTCTGGATATGGTGGCAACGATTCCTCTGTTTGGTTAGCTTGCTGATCAGCACCTTTAACCATAACGTTTTCAGGTTGCGGTGTTTCTGTTTCTTCCACTGGATCATCAACTGGTGGTTGTTGTGGAATAGGAATAACCGACTTTTCAGACTCTTGCGAAAGCAACGGTGGCGTAGGAGTAGATGCATCTTTTTCTTGTACTAGACTTTGTCCTTTTTCTTCATTTTTACTTCTTGGTTCGCTACTAACCTTATTAGATTTACCCTTACTGCGTATGGCGGAAACAGTAAATACTGCTAATGTAATTACTGAAACTAATGCAGCAACTACAGAAATGGCAAAAATTGCCAGAGGAGCTGTAGAGATTACAATACCAAATTTAATTGCTAAAGCAACATAAGGGAAATATAAAACAGCTACAGTGCTCGATCCTCCTAGCAAGAGAGCGGCAATTGAAAATTTCAAAACAGTTTTAGTTCTACTCATTTTTCACCACAAAATATTAATTAATCACTAATTATAAACACTAAATTGTTAATTTGTCAATGAATTAATCAATGAGTAAAGATCTTCTACATACAAGAAAAGAACGAGATTGATCAGTGAAGCCACTGAAGTGATAATGAATAGACCCTTAGAATAAGCAACCTTATTACCACTAGCTTTATCAAAATACATAACTTTCATGATATTTAAATAATAGTAGCATGATATCACACTCGCTGTTACAAGAATCAAAGACAGGCTGATAAAGCCAGAATTTATTAAACTTTTGAATATAAAAAATTTAGCGATAAAACCTGCAAGTGGAGGTATTCCCGACATCGAGAGTAATAGTATAGAAAGATGGAATGCTAAAATTGGTTGCTTTTTTCCTATACCAGATAAATTTGCAATATCACAATCATCATCGTCAATTTGTACGAGATATGAGAATAGCCCTATGCTTGTGATGATATATATCACCAGATACATTAAGGCACTATCTGTTCCTGCTTGTGTAAAAATAGAAAGTGAAGCAAATATAAAACCAATGTGACCAATTGAACTGTAAGCAAACAGCCTTTTTAAGTTTTGCTGACGCAAGGCCCCAAAAGCTGAGATAAGCACAGACAATGCTGAAACGTATAAGAAAATAGGCTGAACATAACTTTTTACATTTACTAACTCTTCATTCATCAATCGAATTAAAAATGTTACAAGTGCAGCTTTTGGGGCCGTAGAAAAAAACGCAGTTACTATGGTAGGTGCACCTTGATAGACATCTGGAGCCCACATATGAAAAGGAGCAATAGCAAGCTTGAAACACAAACCAATAAGGATAAAAACTAACCCAAAAACTATTCCATAAGTTATCTGATGGTTTTGCAAGAATGAACCGAGCTCAGAGAAATTGACTTGTCCTGTATATCCATAAAGCAGCGACATTCCATATAGCATAATGCAGGAAGATAGTGCACTAAGTGTAAAATATTTCACTCCTGCTTCACATGAATAAGCTGAATCTTTATTAAAGCTCGCAAGAACATACAAAGATATACTCATCAACTCAAAAGCTAAATAAAAAGAAATCAGACTATTTGCTGAAACCAAAGTTATCATGCCAAATAGCGCAAAAAGAATCAGTATTGAAAATTCATATTTATAGTCATATTTTGATAAATTCAGCATCAAAAGTATTAAAATTCCTGTGCTGAGAATTAACCCTTGGGCTGACCTGATGTATAAATTGAGTTTTAACAACGAATTTAAGAGAAAAATTTCATTGTTTTCTGCCGAAATAATTAAAATAATCAAAGTTACCACTGTGCAGCCAAGTGCTAATAAGTTGATAGTTCGGCGGTTAAATATAATTCCAAGCAGTAGCAACACTAACGAGGAGATAATAGAGAACGTTTCCGGCAATATCTGTATATAATTCATAGCGCATTATATTTGACTAACAAATTTGCCATACATGGCTTCAAATAATGCAGTGCAAGGGTTGGGTAGAATCCAAGCAAAATAACAAACACTGCAAGCAGAATTAAGATAGAAAATTCTATGCTATCCAAGCGATTATTTAATAATTTAGAATAGCTAACCCCCCATATTATTTGCTTACATAAATTCAGCATATAAACTGCGCTTAAAATAGTGCCAAGTGCGATAAATCCTGTAAAAAACCCTATGCTCTTAAACATTCCAACCATAGCCAAAAACTCACCTATGAACCCAGATGTTCCAGGTAGCCCTATTGAAGCCATTGAAAACAAAATGAACATAAAACCAAATTTTGGCATTGTATTTACTATGCCAAAATACTTTGCAATCTCCAAAGTTCCAGTTCGAGTATATAGCATTCCAACACACAAAAATAAAGCAGCAGAAATAAGGCCATGACTAATCATTTGAAATATGCTACCCAGTACTCCTTCCTCACAAAATGAAAAGAGGCCAGCAGTAACGATCCCCATATGTGCTATTGAAGAATAAGCTATTAACTTCTTTATATCATCTTGAGCAAACGCAACTAGAGAAGCATATATCACCGCAATAATGCTCAGCACAACAACGAAATTTGAAAAATACAAACTTGCCTGAGGAAGCATTGGAATAGAAAATCTTAAAAATCCATATCCCCCCATTTTAATAAGCAAGCCAGCTAAAACCACAGATCCAGAAGTTGGTGATTGCACATGCGCATCAGGAAGCCAAGTGTGAAATGGAAACATTGGAACTTTTATTGCAAAGGAAATAAAAAATGCAATCCACAGCAATGACTGCACTTCAAGATCAAGGCTTGGCACTAATGTGGCTAATTTTTGTATATTAAACGTCCCAAAAATGCTATAGATGTACACTAATCCAAGTAGAAATAATAATGAGCCAGTTAATGTATAAAGAAATAACTTAAACGTTGCATATACCCTGTGTTTTCCTCCCCAAATGCCAATAATAAAGAACATTGGTATTAAAACAGCTTCAAAAAACACATAAAAGCTTATAGCATTCAGTGAAACGAAAAACCCGACTACAAAACTCTCAAGCAGTAGAAATAATGCCATATAGGCTTTTAGGGTCGTATAACTCATTTTGCAGTTATAGAGTATACAAATTACAAACAAGAAAGTTGTAAGCAGAAGGAAAGGCAACGATATACCATCTATCCCTATTCCTACATTCTTGATTGGATAGCTGACAAACTGAAAGTCCGCATTGTTATAATCAAATTCTATACAAGTTACAATGCTAAGCAAAAATGGAAGTATAGTAAAAAATAGGGCAAGGAATCTTAGGTGTATAGATTGATGATTAATCCTGATCGAGGATAAAATCAACACTCCTATCAGTGGAAGCAAGAATATACTAAGTAACAACACCTTCTATTTAATTCCAATAATATATAAAGCAGCGATTATTAAAGTAACAAACATAATAAATGCATAATCAAATATATAACCAGTTTGTAACTTTATAGAACTTTTTGAACATTCATTAACCAACCTTACAACACCATTTGGTCCAAATGAATCAATAGCCTTAACATCAAACTTCCATAGAAGCCTAGATATAAACCTTATCAGTGCAATTATAACAAACTCATACACCTCATCAAAGTACCATTTATTCTGCAAAAACTTAAGTAAAAATTTACTCTTAATTTGCCTAATTACTTGATATTGGTAAATTAGGTACGCAAGTGCTATTCCACTTAGGCTCGCTAAGGTTGGCAGCAGTTTTATAAAGAAATTATGAACTCCATGCTCATCAATCACCATTAAACTTGATTTCCAAAACGCATTACTAGTTATGTTCAAAATATTTGCTCCCCACACTCCAGAAAATACCGATCCAAAAGCAAGTATCAGTAATGGTATAAGCATAATCTTCGGTGCTTCATGTATATTAATTTTACTTTGTTTTTGGCTATGGAACACAAGAAGCAATAACCTCCAAGAGTAAAACGCTGTGAAGAATGCAACAACTAAGCTTATTACAAAAGCAAAGCTATCCGTGCTATAAGCATGTTCAATTATCAAATCCTTTGAGTAAAAACCTGCAAATGGAAATATTCCAGAAAGCGCAAGAGACCCAATCCACATGAGAGTGTAAGTGCAAGGGATTTTCTTCCAGCAATTTCCCATTTTCTGAATGTTTTGCTCATGATGCATTGCATGAATTACATTGCCAGCACCAAGAAATAGTAGAGCTTTAAAAAAAGCGTGTGTCATTAAATGAAAAATAGCAACATTGTAAGCAGAAAGCCCACATGCCATGAACATATAACCAAGTTGACTGCAGGTTGAATAAGCAATTATTTTTTTTATATCATTCTGAGTAATCGCAACGGTGGCTGCAAAAAAAGCAGTAAGTGCACCAACGATAACTATTAATTCTCGTGCCACATTTGATAACTCAAACAATGGAGAACATTTTGCTACTAAAAATATACCTGCTGTTACCATCGTTGCTGCGTGAATGAGTGCAGAAACAGGGGTTGGCCCTTCCATTGCATCGGGCAACCAAACATGTAAACCAAGCTGTGCAGATTTACCCATACAGCCAATAAAAAGTAATATGCATATTATATGAATTATTTTAAATTCACAGCAGAATGCCCTAATGTTCTGCGTGCCAAGAAGATCAGTTGTGTCAAAAACTTCAGTAAAATTCAAAGAGTGAAATGTATAATAAATAAGAAAGATTCCAATCAATAGTGCAAAGTCTCCTACCCTATTCACAACAAATGCTTTAATTGCTGCATTATTTGCAGAATATTTTTGGAACCAAAATCCTATGAGTAAATAAGAACACAGGCCAACCCCTTCCCAGCCAAAAAAAAGCTGCACGAAATTATCGCTTACAACCAGCACAATCATGCAAAACGTAAATAGCGATAGGTAAGAAAAAAACCTCGACTTCCCTTTGTCATGCTCCATATAACCGATAGAATAGAGGTGGACTACTAGTGAAACAGTGGTAATAACAATAAGCATTAAGGATGAGAGAGCATCCACACTAATTGCCCAATTTACTTTTAATACACTTAATGAAAATAGAGGAAATAAACTCAAGTGATAATTTTCAGAGAAGGTGAGAAAAACATACCAAGATAAAACTGCAGATATTCCAATCCCCGCCGTTGTAACTAACTGACTTTTTCTAAAAAGTGCTGCAAATAGCGAACCAAAGAGTGGCAAAAATACTATTAATTTCAGTATATCCATCATACTTTCATTCTTTCATTAAGTTCGCTTGTTCAACATCTATATTGCCACGACCTCTATAATATACAACCAATATTGCAAGCCCAACTCCTGACTCTGCTGCCGCAACAGTCAACACAAACATCACAAAAATTTGCCCAACTATATCATTCATAAAGGCAGAAAAAGCAACTAAATTGATGTTAATCGCCAGCAATAATATTTCTATTGATAACAGTATATTGATTATGCTCTTACGGTTGATGAAAATACCACACACTCCAATAGTGAACAAAATAGCAGCAACTATCAAAAAATGATTTAATCCTATTTCCATTCTACTCCTTTTCCAAATTTAGCCTTAACCAATTTTACAGATGAAGATTGTGTCAATTGCTTTAATACATTCTGTTTTTTAACTCCTTTTTTCTTGTCCTGCAAAGTAAGAGCAATTGCACCAACAATTGCAACAAGCAGCAGAATACCAGAAAGATGAAAAGCGTACATGTAGTCAGTGTAGAGCAAATTACCGATAGCTTTCACGTTATTGGCATTATAGTTTATAACATTACTTATATTCAGCGTTGAGCTGCGGATTACAAAACTGATAATCAGAAAAAACACAACACATAATATAGCACCAGGAGTGAAATGCTTCGCAAAACCCTGGCGCAACCTTATGTAGTCAATATCGAGCATCATAACTACAAAGAGGAACAACACTGCAACCGCACCGATGTATACTATCAGCACCATCATAGCGATGAATTCAGCTCCAAGGAGAATAAAAAGAACTGCAGAGTTAACGAAAGTGAAAATTAAAAACAACACTGCATGCACAGGATTCCTTACGCTAATTACACAAACAGCAGATAAGATGCTTAGAATTGCAAAAGAATAAAAGAAAAAAGGCATTGATACTTTAACTGCAACAATAGCTACTAACTTAAAGTAATTATTGCTGTAAAGTCAATATTATATTAAACGTTTGAAAACATTCTACTACAAGCTTCAGCTCCATTTTAAATAGAGCATTTTCTCAGTAATGCAATAAACACTCTTGACGGTTTTAATTTATTAACTTATAGTATATGTGTATTAATAGTTAGTGATGGCTCAAAATGTATAACATATTTGGTTACTTCAAAACTTGTGACAAGCAAAGTGAAAAATTAAATAGAGAGAGTTATCAATATACCACAAGAGATTATGTGACAATTTACTTCAATAATACACTAGCCAGTTTAGGCAGATCATGGAGAGAATTTAAAGAAAAAGCATATGGTTTTATATATGATATTGGAGCTTGGTTGAAAGAAATATATGAAAATTTCACTGAACGACCTGAAATGCATAACTTCTATATTCCAGAAAAACTTCCTATTAAAGCTGAGGAAATGATGAAGGAACTGAATCATAAGTCTAAGCCATTTCAAACTCCACCTATTCATCCAACAAGCAGAAGTTTTGATGCCAATATCTCAAATCAAGTTATTGTTACTCAGCATACACTAATTACTCAAATAAGATAGATACAAATCCCTACGCTTAAATATGTAGTACTTGAATGAGTTGACTGTTATGTTCAATAAGACCTTTACAATATTTCGATCATAGGTTTAACTTTACGAAGTTATAATCTATAGTGCTGCAATGAACGATTATCTCTCGCTGCTAAATCCAGAACAACAATCAGCTGTAACTAACATAGATGGACCAATTTTAATACTGGCAGGAGCCGGAACGGGAAAAACAAGAACGATCACTTCAAGAATAGCGCACATAATTCGAAATGGCTACGCTTACTCCGATGAGATCTTAGCAGTTACATTCACAAACAAAGCAGCAAATGAAATGATATCAAGAGTGCTTGAACTTACGGGCACAAATATACCATGGCTTGGCACCTTCCACGCAATTGCAGCAAAAATTTTACGTCATCATGCTGAAATTGTGGGCTTAAATTCCAATTTCACAATCATTGGTGTGGATGATCAATTACAGGTAATAAAAAATATTATTAATGAAATAAGCCCTGATTACCTATCAGAAAAATGTAAGACCATTATGAATATCATCCAGCAGTGGAAAGAGAAGTGTTTATTGCCGTCTGAAGTGGAAGACGTTCAATCATTTAGGCCAGTGTACGTAACTGCACTCAAAGTCTATCACCAGTATCAGGAAAGGTTAAAATTCCTTAACTCTGTCGATTTTGGTGACTTATTGCTATATAACATACAACTCTTTAATCAAAAGACCGAGGTTCTATCCTACTACCAAAACAAGTTTAAATATATCATGGTAGATGAATATCAAGATACAAATGCAATACAATATCTTTGGCTAAAATACCTTGCAAAAGAGCACTCAAATATTTGTTGTGTAGGAGATGACGATCAATCGATATACAGTTGGCGTGGTGCAGAAGTTGAAAATATTTTGAAATTTTCCGATGATTTTAAAAATGCAAAAACCGTTAAACTGGAGTGTAACTACAGGTCAACATCCCACATACTTGCAACTGCATCATATGTTATCAATCACAATAAGACTCGCTTAGAAAAAAAGTTGTGGACAACAAACATTGAAGGGGAAAAGGTAAATCTAATAAAATTATGGGACGGGAAAGCTGAAGCAAGGTTCATAAGCGAACAGATATTAAAGCTCAATAAATACAGATTTAGTGACATTGCAGTGCTCGTAAGAGCGACTTTTCAAACTAGAGTGCTCGAAGAGTATTTTATAAAATATTCAATTCCCTATAGGATTATAAGTGGCGTAAAATTCTACGAACGTCAAGAAATAAGGGATATAATTGCATATTTGAGGCTTGTTACAAATAATAATGATGATCTCGCTTTTGAAAGGATCGTAAATCGTCCCAAAAGAAGCATAGGAGCTACAACTCTAAAGAAAATATACACGACTGCTCAGGATAACAAAATTTCTTTTTTTCAGGCAGCAAAAATATTGGTTAATAGTGATCAAGTAACCGAAAGAATTAAACTCTCACTAAATGATTTTTTAAATAAAATTAAAGCTTGGGAAGAAATAGTAAGCGTAAAACCGCTGCATGAATTCGTTAAAATCGTAGCAAATCAATCAGGATATATGGAAATGCTTGAGAATGAAGGAGTGACGGGTTTAGCGCGAATAGAAAATGTTAAAGAGCTCATTGCATCTTTGAAGAATTTTGACAGCGCTATAACCTTCTTGGAGCACATTAGTTTGGTGATGGAAGTGGATAATATGAATAGCGATGACAATGTATATGTTATGACTCTTCATGCGGCTAAAGGGCTTGAATTCCCGTGCGTGTTTTTACCTGGTTGGGAAGAAGGATTATTTCCTCATCAAAGATCTTTTGAAGATAAAAGTGGTAAAGCTTTGGAAGAAGAGAGAAGACTTGCATATGTTGGCATAACCAGAGCCAAAGAAAGGTTAGTCATTTCATGTGCAGATAGGAGGGAGATTAATAATCAGTGGCAACCAATGCGCACTTCTCGATTTATTAAAGAACTGCCAAGAGAAAATGTTGAGGTGATCAAGAATAGCGCCTACTGTTGAAGCTATAACTGCAGTTCTTACGACAAACACATCTAAATTACTTCAATTATATATTTCTCCTGACAAAAATTCTCTGATGGTCTTAAATAAAATTTTCAGTGAATAATTATCAGACATGTTGTGTTTTGCTGATTTTATTAAGTGTACTTCAACGTCTGTTGATTTGATTTTTTTAGCTAAATTTAATGAAACTTGATAAGGAACATCTTGATCATTAATGCTATGCAGCAAGCGCACAGGACAGTTTACATCTATTGTTTTTTCATTTAAAAGAAGATTCTTTCTGCCGTCTTCGATCAAATTTTTAGTTATTTTGTATGCACAATGCTCCGAAGTAAAATCTATTACACCTTTAGAGCTTAGCTCTTCTTTTTGCTTGTCTGACAATTGCTTGAATATTAAATCTTCAGTGAAGTCAGGAGCAGATGATATGCCGATTAATGCTGCAATTTTTTCTGGAAATTGAAGGGCAGTGAGCAGCATCAGCCATCCTCCCATACTTGAACCTATAATTATTTGTTTATTGATAGTTAATTCACTTATCACTTTAGCACAATTTTTTTGCCAATCACTTATTGTATAATCAGCAAAATCACCACTTGAATTACCATGGCCAAAATAATCAAAGAGCACAAGTGCTATATCATTTTCTTGGCAAAATTTGTAAACGGCAGTTGCTTTAGTTCCATCCATATTTGATGCAAAACCACTAAGAAAAACTATAGAAGCCTTCTTTCCTTGTAGCTTTCGATATGCTATATGGCCATTACTTCCATCGAGTAATTTACAATAATTCATACTACTTTGGCAAGGCAACCGGACTATCGCTCATCGAACGCAAATAGCTGACTAGATCTGCAATCTCTTGTGGATTAGAAATACCTGCAAATGCCATACGTGTACCTTTTATGTAGGCTTTTGGATTTTTTAAAAAAGCAAATAACTCCTCATATTCCCATTTCCCACCTTTTTCAAGCAGTGCTTTTGAGTAATTGAACGAACTGCCAAGATGGGCCTTTTTATTTTCAACTACGTTCCACAAGTTTGGTCCTACTTTATTCATTCCACCTTTCTCAAAACTGTGGCAAGCTATACATTTTTTTGCTGCTGACTTCCCCTTTTCAAAGCTAGCATTTTTCATGAGCTCCCCAATATCAAGTGCCACTTGTTCAATCTTTTGCTGAGGCTCATTGCTGGCTGCCACTATTGTTTGGTGTTCAATTTTATAATCCTCTGGGTTATAGAGCATATCAACTACATTACTAACTATCATAATTATTAATCCAGAAAGTAAAATCGATGCTGCAATCTTATTAAGCTCCATAGTTAATTCTTATCAAGTAATGTTACTTAAATTATGCAAATATTTTCGCAAACAGCAAACAATTACCTTTATTCTACCAAAGATAGAAATTTCTATTACTTAGTTAATAGACCGCAATTCTGGTGCTGAAGTAACTCCGTGGTCCAGTCACATACTGGTCCGGAATAATATATTCAAATAGATTTCCTGCAAACCTGTCTACAATGATTGAAACTGGAACCACTTCTATAATGTTCGTTTGCTTGACCTAAGATTCAGGAGCATTTAAACTGAATTTTATAAAGTACTAGAAATGATAGGAAATCTAAGCGGAATAGTTGATGAGGTGTGTAGCGATCACATAATCCTGAATGTGAATGATGTTGGCTACATAGTATATCTTTCAGCCAAAACTTTAAGTGCTTGTTCGATTGGAAGTAGAGTAAAATTACTTATCGACACTTATGCAAATAGCAGAGAAAACGTTACTCAGCTATATGGCTTTATAAGTAAAGAAGAACAGCAGTATCTGCGTTTATTAGTTAAAGTGAGCGGTGTCAGCTATAAAACCGCAATGTCAATTTTGAGCAAATTAACTCCAGAGCAACTGTTTTTGGCAATTATAAATGAGGATAAACTAGCACTTAAGGTGAGTGGACTTGGCCTGAAACTCATAAATCGAATTATTACTGAGCTGAATGGCAAAGTAAGTAAATTAGAGACAAATAACAATCATTTTCACTCAATTAGTGAAGATGCTCTTTCAGCTTTGATCAATCTTGGATATGAAAGAACAAAAGCTTATGATACAATAAAAAAAATAGAAGATGAATCACCAAACTTGGACACTAAAGATATTATTCGTATGGCGCTTAAAACAATATGAAGTCAATATCATGTAGTAAGGAATACTCTGAAGATGTACGTAATTTAAATATCAGGCCTGAGCAACTTGATGATTTTGTCGGGCAAAAAGACTTAATACAAAATTTAAAAGTGTTTATAAATGCTGCACAGACGAGAGCTGAAGCTTTGGATCACGTATTGCTCTATGGTCCTCCAGGGCTTGGTAAAACAACTTTAGCACAAATTGTCTCTAAGGAGTTAAGGGTTAGCTTTCGTGCAACTTCTGGTCCATTGCTTAGTAAAGCTGGGGACTTAGCTGCAGTGCTCACTACTTTAAATGCAAAAGATGTTCTATTTATCGATGAGATCCATAGATTAAATCGTAGCATTGAAGAAGTTTTATATACTGCTATGGAAGATTTTTGCCTAGATATACTAGTAGGTGAGGGCCCATCTACCAGAACTTTAAGAATAGATTTACCACCATTTACACTGATTGGGGCAACAACACGGCTTGGACTGCTTTCTGCACCGCTGAGGGATCGTTTTGGTATTCCCCTGCATCTTGAGTTTTATTCTTTTGAGGAACTGGTTGATATTATAAAAAGAGGTGCAAGAGTTCTTTGTGCTGAAATCGAAAAGGATGCTGTGCAGGAAATTGCCTGCCGCGCCCGTGGTACTCCAAGAATTGCTTTGAGATTACTCAGAAGAATAAGAGATTTTGTTGAAGTAAAAGATGATAAAAAAATTACCTGTGAAATTGCCGGTTCTGCACTATCAAAATTGGGTATAGATAAAATGGGACTAAATAAATTAGATATGGATTATCTGAGATTTTTGTTTAACACCTCAGGACCTGTTGGAATTGACACCATATCTATTGCACTATCTGAAGATGTTGGCAATATTGAAGAAACAGTAGAACCTTATTTAATCAAGGTCAGTTTCGTAAAGCGCACACCAAGAGGACGTGTTTTAACTGATCAAGCAAAGGAATATCTCAGTATCAATTCAATGGTATGCTAGTATTATAATATATTTTTAGTGCATTGTATAATATTACACTAACATTATAATATTCTCTTATTATATGATTTGCAGGTGTTATAGAGGCAAATAAGAAAGTCTTCTGTTATAGTGAATATGTTCTTGAAAAATTACGTAATATATGCTAGGCTGTATATAGTATAAATGTAAAAATATCAATAACTTATTGACATTTTTTAAGATTAATACTTATTAAATACTTCATGTTGTAAGATTGGGTTATTGTGTTTTATAGACTTAAGATAAAATAGTAAAAAGCTTTCTAAACAATTATAGAAACAGTAATTCAATTAATGGAGAAAAAGCAATGAAAAATTTTTTAATCAATAACAACGAAGAGGACGGTAGCTCAATCTTCATTAATCGAATCAGGGAGCAAGATCTCTCTGCAGAGCAGAAGCTCAATGAATTAAAAGGATTCATGGAGGAGCTTGCTAGGAAAGCTGAGCTCAAGAGAATAGAGCTTGAGCGTCAGGCTGCGAGTTGCATTGATGAAACATTATCTCAAGTAGAGCTACAGATACAAGATAATGAGGATTACTTTACTGATGATAATCAAGGGGTATTCGCAAATTTCTTTGAATCCCTCTTTAATCTTTTTGAAGTAAATGTAGATCCGAAAGTCTACAAAATGCTCAAGGAGAAGAAAGAGAAAAATCTGCTTCTTTCGATAATTAAGTTTTTGCGTGATAAGCTTAAGGAATTAGTTAAAAAGATCTTCAAAAAAGATTTAGATTTAAGTTGGGATAAAAGGCTAGACAAAGAGATAAAAGAATTGCAGGAGAAATTACTCAGTGGTGAGTTGTCAGAAGAAGAGTTTGCAAGGGTGTTCGAACGTCTACAAGCATTGACGAATCTAAAATTCAAGTTACAAATGGCAGTTACCGGATGGATTGTTACAATGTTTGCAGAGATGTTTGGAGTTGAGCTAGCAGCTATAGTAGAGGCATCTACAGAAGAAGATAAAAAAGCAGAAAAAACATCATTAAAGGAAGAAAATAAAGAAGTTTATGGAAACGTAGAAATCAAGGTAGATGAAAGAGAAAAACCTAAAGTCCCAGTTTCCCTTTTTGAAGTTTCACCCGGATTTGTAAGACCAGTCCCTCTGAGCAGACCAGAACTAGATCTTTTATCAAATTCTCTGAAAGGTCTGATGCCTCCTATGTTTAAGGAGGTTAATGAGAATCTTGAGGTAAAAGAAGCAAAACCAAAAGTGGAAGAAGAGAAAAAAGCGAAGCCGGAGGCACCGAAGGTAGCTGTGTGTCCATCGAAAGTTCCGGAGAAGAAGCCTGTGGCAAGTGGAATAAAAATTTATTCTTCTAAAGGTTTAGAAAAGAATATTAATTTCGAAAAATGTGATACGAATACTAGTGTTAATGGAAGAGGCACCACGTCTACCAATAAATGTGGTACTACTAATGATTTTAAGGAAAAGGAACTCAAGCCTACTAATGAGCAAAATTTTGATGGGAAAGAATCTAAGTCTCCTGATAAGCAGAAAACGGATGACTCTTACGCTAAGCTTGCAAAAAAAGTTGCTGAAAGGAACGCTCGAAGATCGTCAGCTAATATTAAGCACGATTATCCAATTGATAATTGGCAAGCTCCATCAGAAACTAATAATAATGGAAAGTCTAGTGCTGCAAGTGATGCTCAACCACCAAAAGGATTGACTAATGATGTAAAAGTTGAGAAATGTGTAGAAGGTCCATCAGTAGGGAAGACATAATCATGAAAATACCAGTGTCTGGGCACTGGGATGACACCCGTAACCTTGTCATTCCAGTGCGTGACACTGGAATCCAGGGGGCATATAGATAGATGTCGACAGTTCGTCATTCCGCTACGTGTTAGCGAAATCTAGAAAACTTAAGTTTTATGAAAAAAGAGTGAATAAAGTTTTATGCTAAAAAATATAAAAAAAGTGCTTGCACTATAATTTATTTTTAGTACATTAGTTACATAATATTTTTACTAGAGGTTAATATGCATGGTAGTAATGATAATGGTGGTAGTAATAAGTGGATTTCAGATAAAAATGTTGAGTGGATTGGGCCTGATAAGTATAAAAACTAAGGGTGGCTACGTGAAAGTAGTAAGCCTAACACACAACTGGGTAGTAGTGGTGCCACTAGTGCCGGTAGTAATAAAGATAAAGGAAAAAGCAAGTAGTGTGGTTTCTTAACAATTTTTAATAGAGGTAGTTATGGTTATAAAAGAGCTGGTTAATGCGTTTAACTTAAATAATTATGCTTGTGATAAAATCAGTACTAATTTTACTGTAGAAGGTAAAAAGATTGTTGGTTTATTTGCTAGCAGTACTAATATAGGAGAATATCTGCAAAGAATGGAAGAGAAGATAATAAAGCGGCACTATGTTACTAGAGAGATAGCAAGTGAATTCTATAATTTTAACTATCTCCCATTTGTTCTAGGTGCTAATCCTAATAAAGAGTATTTAGATAATGGCATAGTGAAAGTAAAGCTTGCAGACTCTACAAATAATGAAGTAATTCGTAACTTGAAGGTTCATTTTACTAATGAGTTTAAGAGGGCTGTAAGATCCAAAGTGGTTACATGTCTACAAAAAGAAGTAGGGATATCTGAGGAAGAAGCATATGAATGGGTCGATGAAACTGTTGGAACAGGAGCAATAGGTATGCCTTATTTATCCTGTATAGCTTTTAGCAACGAATACCTTAAGAGGGAATATGATTTAGAGACTTTTGAATTTTTTAAGCAAGCATATATTAAAGAATTTAACTCAAGGTTAGAAAACTGTGGCATTAAGAGTTCAGACTTTTATGAATATAGAGATGATGTGTTATATATTAAAGATGTGAGTGATAAGGTAGTCAGGAGTGTGGCAGAATATGTTAAAGGGCGAGTAGCGCTTTATTTGGGAACTCCAGGCGCAGAAGATCCTAAAGTCGAAAATTTTAAAGATGTTCTTAGCGATTTTATTTTTAAATTGACAGGGAAATCAATTGATGCCTATGAGTATGATATTTTTACGGATAAAAAGAAAATAGAGAATGGTAATGATTTTGTCCTTATACCTTTAACAAAAGGATATAGTGGTCAGCTTGAATCTTTAAAGAATAAGGATGTGTACAGAATTAATATAAAATATAAAAATCTTATGGATAATATCAGAGGCAAGACTGCAAAATCAGATGTTGCCAGTGATGAACACTCAGTTTATGCTATCTCTAATAAAAGAATTGCTCAGTTACTTCCTGAAATTATGCAGTCTCCAATTGCATATAATCAAATAAACGGATGTTTTGAATTTGCAGTCGATCTTGAGAATTTTAAGAGACGTGGCTCGAGTCGATCCTCCTCAACAGTAACTTCTCCTACATATGCAGAACAACCAAGAACACCTCCTGAACAAACTGGAGCTAGGTTTTTTGCATCTGAAGAAGATAGAGATAGTGGTATTGGTGAGTCACCTCCAAAACCTAAAGATTCTGTTGCACCTTCTCCAAGTGGTGGTCCAAGTTCTTACTTCACTGAATCATTATCACCGACACAGGAGTTTCCCACACGAGGTCAGAATGTAGTATTAAAGGATTCTCCCAGGCGAGAATCGGAAAAGTTTCCTGTGTTGCTGCCTCTGCCGTTAGGTACAACGGGTGTTCCTGGAACGAGTAAAGAATTTTCGCCATCGCCACAGCTGAATTCTACTGCAGTGAGTTATGGTGTTTCAGCGCCATCTTCATCATCGCGCTTTGTAAGTTCTGCTAAAAATGTGCAAGCAGGGACTAGTCAGCCAATAGGCTTTTGGTCATCACAAAGCAGTAATTTAAAGGAGGATTGTAAAAAGATTTGTGAGGATTTTGGCGAGGCTTATGAAAAAATTGAAAGTGATTCATCACTTTCAAAGGAAGAACAAGAGTTGTTTAAAGCATTGCTTTATGTGTTTAACTTCAATAATCAGATTTTGGAATGTAATCATACTAACTTTATTGTAGAAAATGGGAAGATTGCTAGTTTAATTGATGATAGTGTTGGTGTAAAAGAATATTTACAGGCGGTAAGAGATTATACGATAAAAGAGTATTATGTCACTGAGAAAGAAGCCTGTGATCTCAATGAGTTTCCATTTAAATTTTTTTCTAATTGTAAGAAAAACCAAGGAACAACAGTTGTTGCTAATATAAGTCGTGGTGCCTTACTTAACTTAAAAGAATTTTTTATTTGGAATCATAGGGGAAAAGTAGAAATGAAAGATATCGACATTAACATCGTCAAAAAGGCAGTGAAATCTAAAAAGGACGAATGGGTAGATTCCCAGGTGAAAGGACGTAGGGCACGCCCTCGCGAAGCAATTACAACCTGTTATCCCGATGAAAGCAAATTAGAACATATTCCAATTATAAAAGGCAAAGATAAATACTACCTTAGCCGTACTTTTGAAACTTGGGAAGTAGAGTTGTTTATGGAAGAGCGATGGCCTGCTAAAGGTACATCAGTAGATGGAAAGGGAAGCTCCAAAGCTGAGGAGAAAACAAGTGATTATTACTCGATGTCGGAGCATACGGATCATGAAGAATTATCACTGCAGCAGCAAAATTCTTCGCAGAACACTAGAGGAAGATTGCCGAGACGTAAGTCTTCATCGCCTGAAGATGGAGGTACTCCAATAAAGTTTCCGAGAAGAGAAAGCAATAATTCACCGTCTGAAGAAGAAGGAGGTTTACCACGCTCAAATTTTTCTGATTCCGAATCCCAACTCTGCACGGAGTTCCGCGGGGCCAATTTAGGAAGGAGGTAAGAGACTTTTTTGAAGGTAATTTAAATTTAATCTAATCTACTGTTCTAAGCCACCCAAGTGTTTTATTATGGTTGGGGCCAAAGCCCTGACCCTGGGGATGCTGTCGGTGGTTTTTCTTTTCCATTGCAGATATTGCACCGTACTATCCACTTGATCATCGTGGCGAGTTTCTGGGAACATTAAAATCTCATACTCAAAATCATTGAGCCATACCGTTTGCTGTGGCAGAAAAACCCTGCCAGACTCTATCATCGGAACAATTTGATAAAATCGAGTGAGTTTGTCATTGTGTGGCACAATTTCAATAATGGGTAGATCGCTATTTGCCTTTAGCTCTTGTATTAATTGTTGACCACTCGTTTTTGCTTCAATCAAAATTGCATGTAGTGCCCATCTTGCAGCTATAGTATTTCCCAAAGTAAATGATAAAGGTATAATAAAGTATTTGAGTTATAATGGCATATAGTGTGGATTTAAGG
>NODE_4_length_30873_cov_23.132712
CCTTCTCGTATAGATGACAGGATATTTGTTTCTAATTCTTTATAATCTACCAAACCAGTAGTTCTATTTGCTTGACTCATATCAAACCTCCATTTTTTATATCAATTTATTACTTTACTTCTCGGTTTGACACACTTTTTTGAACGTTCCCTATTTATGATAAAAAATAGATTTTTTGCATAACCAGCCAGTCTGGGATTTAGCAAGAAAATCTAGATTCCAGCGTTACGCGCTGAAACTCTTTAAATTCCAGTAGTGCAAGAAATCTAATTTCTACGTATTCAAATATGGAAGTTCTAGTTTGCTGAACAGAACGTTGAGAAGTATCAATAAGAAGCTCCCTTTTGAGTAAACTTTTCTGCAACGGAGTTATCGTAATAACATCCCTTATGTACGTTGCATGAGCAGATTGGTCAAATATACGAAAGAGTTATAATACAGATTTTACTCAAAAAATATTGAAACAATCTCACACATCTTAAACTAAGTTCTCAATTTCTCAAAGAAATCTTTTAATAAAAGAGAACATTTTGTTTCTAATATTCCACCATAAACTTCAGGTATGTGGTTACAGAATTGAAATATTCTAGTGCCGTTTTCAACTCCTCCACCTTTGGGATTGTAAGCCCCGAAGTACAGACGTTTAATTTTTGCAAAAGAGATAGCTTGAGCGCACATCGGGCACGGCTCTAACGTTACGTACATTTCAGCTTCATAAAGCGTGGAAGTTGAAAATGCTTGTTTAATTGTTAACATTTCTGCATGTGCAGTTGGATCATTAGATATATTGTGTGCAGAGGAGATGATATTGTTTCCATTAACTATTACAGCACCTATTGGCACTTCGCCATCTTTCTGAGCAAGTTTTGCTTGCTCTATGGCAAGTTCCATGTATTGGTACTTAAACATTAGGTGCTTGGGTAAATATAATTTTCTTTTCTTGGCTTTTCTATTTTTTCTAGGTTATAGAATTCACTAAGGACTATTGTCCTTTTTACAAGGCTATCTATTTCTCGCTTTAAATATTTTTTTATTTCTTCTACCGATTTTAGTTCGTTTATAGCTACAACTACTTCTTCCATTATATCCTCTATAATTTGATTCTCCTCTAATTTATATATTATTTGTTCTACATGCCTATTCAATTCCTCGAAGGTCGCAGATCCATATGTAATGCTATCTTTACTATTTCTTAGTAACATTTTTTACCTCTCTATTAGAATATAGTTTATTCAGTTCTATTAAACTCTATTGTCAATAGCTGCCTTAATAAATGATGTAAAGAGAGGATGAGGAGAAAATGGTCTTGATTGAAATTCTGGATGAAATTGCACACCAATAAACCATGAGTGATTTTTTAGCTCCACTGCCTCTATGCATGTTTTATCTTCTGATATACCACTGCATATCATTCCATTCTCTTCTAAGTTATTTTTATAATCTAAATTAACTATATATCTGTGTCTGTGTCTTTCTGAAATAGTGACACTACTATTATACACATTTGCCATTTTTGAATTTGGACTTATATTACACTTGTATGTTCCAAGTCTCATGGTTCCACCAAGATCAACGTTCTTACCATCAGCGAGCTTGATGATTGGGTGTTTGCAAGTATAAAATTCTTCAGAGTGTACATCTTCAAGCTTAATAACGTTACGAGCAAATTCAATCACTGCAAGCTGCATACCAAGACATATTCCTAAAAAAGGAATGTTATTTACACGGGCATAGTTTATTGCTAATATTTTACCTTCTATTCCATTATCACCAAATCCTCCTGGAACAAGGACTGAATTAGAGCTTTGTAATTTTTCTCTGATAAACTTTGCATCTATAGATTTTCCATTCTCTTCTCTTGAGTTGACCCAATTTATCTTCACTCTAGCTTTATTACTAATTGCACCATGGTTTAATGCTTCAATCAGTGATTTATATGCGTCAGGAAATTCAGTATATTTTCCTACTATGGAAACGATAACTTCTTGTGTTGGATGTCTCATAGAGTGTACTATTTGGTTCCATTCAGGTAAGCTTGGTTTTGGCTTACTTAAGTGAAAGTGATCCAAAATTTGTGTCCCGAGCCCACATTGATTATACAAGGACGGTAACTCGTATATATGGTTTACATCAGGAGCAGGTATTACGTTAGATAAAGAAACATTGCAAAGATTGGCTATCTTTTCTTTTTGATTATCGGAAATTTCTTTTTCACTGCGACATAATATAATATCTGGTTGTAACCCCGCAGAGTTTAACTCTCGAACTGAATGCTGTGTCGGTTTTGTCTTTAATTCTTGTGCTGCAGTGAGGTATGGTATTAAAGTTAAGTGAATAAGGATAACTTTTTGCTTTCCTAGTTTATAATTAACTTGGCGTATAGCTTCCAAAAACGGTTGGCTTTCAATATCACCTACGGTTCCGCCTATTTCGCATATTACAAAATCTAAATCTTCTGTACCATTAAAAATGAAAGATTTGATTAAATCTGTCACATGAGGAATGATTTGCACAGTTTTGCCTAGATAATCACCACACCTTTCCTTCTTTAATAATTTATTATATACTTTACCAGTTGTTATATTGTCGTCCTTGGTTGCTTTAATTTTAGTAAAACGCTCGTAATGTCCAAGGTCTAAATCAGTTTCAGCACCATCCTCAGTAACAAATACTTCCCCGTGCTGAGCTGGGCTCATTGTTCCAGGATCAATGTTGAGATATGGGTCAAGCTTTCTGATGCGAACATTGAATCCATGAGCTTGAAGAAGTGCTCCCACACTTGAAGCAACTAAACCCTTACCAAGTGATGAAACAACTCCACCTGTAACAAAGATAAACTTGGTTTCTTTCATTAATTTTCAAATGGAACAGAAGTTGATTGGCCTTCTTGCTTCTTTTCTGATATAATCTTCTCTGCAATTGATTTTTTATGTACATCTTTTGAACATAATCCTGATAGTAACAGTGTATTTATAATGAACAGCCCAGCAACTATAGAAGTTATTCTACTGAGTGGATTTTCAGAAGACTTTACCGGAATTATTGAATTCATTCCCTGTTGTGAATTACTAAAGCCACTTAATGAACTACTTCCAGGTGGCTGCAGGAGCACTAAAATTACCAATACAACAACTAATATTATTTGAAGTACACTAAGTACTGTTACTGACATTATGAATAGAGCTAAAAATAAAGATTTTAGGAGCATAAGGATCATAAGTCAAGAATATCTTTACCCGAGTAACTTGACTACTGGAATCCAAGTATGTATTAAACCTTATTTAAATTATGAGCTATCACATTTTAAAATACAAAGATTATGAACCAAAAATGGATGAAAGTTCTTTTATCGCAGATGGTGTGCGTATCATAGGTAACGTTGAAATAGGAAGGAATGCGAGTATCTGGTTTAATTGTGTGATCAGAGGAGATGTTGGATCAATCAAAATAGGTGATGAAACGAATATTCAAGATGGCACCGTAATTCATGTAGATAGAAATCCAGGCGGTGATACGATTATTGGTAGTATGGTGACGGTTGGACATTTTTGTGTGTTACATGCATGCACGATACATGATAAAGCATTTATTGGTATGGGCTCTGTTATAATGGATCATGCGATTGTGGAGTCTGAAGCTATGGTAGCTGCTGGCTCACTGGTAACGCATGGGAAAGTGATAAAAAGTGGTGAAGTATGGGCTGGCAGGCCAGCACAATTCTTCAAAAAAATGTCAGATGAGGAAATTAAACATATTACACAATCTGCACAAAATTATATCATGCTGATGAAAGAATATAAGGCTATATGCTAGGTTGAGAAATCTTCAGCTCTGATGCACATTCTACGTTAACTACTTCAAAAGCTTCTTCAACTATAGAATGCTTATCAATATAAGGCTCAATCACTTTTTCAACTCTAGTTTGCTTATCAATATGCTGATTAATAAAACTACCTCTGACTAGAATATCCTTTATTGGCCAGTTTGTTTCTGTTGGAGTACCTGATAATTTAGCTGCAAATTTTATCGGTGCTGACGTTAGAAAAAGAGATATAGTATTATTTGAATTAAGATAGAAGTTTACATGATCTTTACAATCTTTTAGATTTATATCTCCCGGAAAATCTGGTATTTGAGATTGTATATTTGCTTTTATGAAGTTCATCCGGCCGAATTTTTCAGTAAGTATCCCTACCTCTTTTGGAACTTCTAATGGGATGATAATATCATTGCTAATTCCATTTTCTTCTTGAGAAAAAAGTTCAGTGTATGCTCCTTTTTTTCTGTGTTTCTCAAAATACTTAGGAAAATACATATTAAGGTATTCAGAGTGTAGCTCTATACGATTTTTCTGGTCATCCTCTAGAGTAAATGTGTATTTACCACGATTTTGCTTAAGCTCGCACAATTTAAATTTACTAAGGTCAGAGTCTGGAAATGGCTTTTCAATTTCAAAAGCAAGTGTAAGAGTGTGCGTTGTGTGATCAAATTCATTTTTTTCTTGTAGACCATCTTGTAAACTATAGTACTTATTTTTTTCATATTCCTTTTTTTCTCTATTAGCATTAACTTCCTGTTCATTAAAACTTTCAACAGCATAAAAAAATTCTTCTTCATCTAGCTCTTCTCCTGTTAGAGCATCCTCAAACACATCCTGTTCATCCTCTAAATCAATCTCATTACCTTTCGTTTCTATTTTATTCTCTATACTTATTTTTTTTGTATGGTCATTTCCATTGCTAGCAGTTGTTTGATGATGTGTATCGTTAGTTTGAAAAAAGCTCTTTACTTTTGATATTAAGCTAATCCATGAAAGTCTGACTTGATTAAGTAGCCATTTAAAACTCTTCATTGTTTTACCTCAACCTAATTACTAAAAATTGTAACAGAATAAATTAAATATGTCAATAAGATACACAAATTGTACTAACTGGGAATTAGTGGCAGCACTTAACATCTGTGTAAATTTTGACATAGGCGTTTTCTGCATTTTAACCAAATCAGTAAAGAGAACACCATTGATATTCTCCTTTTAGAAGCAACTTGAATAAAACTGATAAAGTTTGAATTAAAGTGTGATTAGGAAAGTGAGTGATGAGAACTCTTTATTTGGACTTCTTTTGATTCATCTATTTTAGTACTAGGTCTTAGTGTTGTGTGTGTAGCACCACCAGCTACGAGTGCAGATGCTGTAGCTATGATAATTATTGCTAACATACTTAGTCTAGTTGTGTGCTGAAGTATAGTATTTGCTATCAGTCCAACAGCAAGACCAACACCAATAACAGCAGTGTACAACATTATCGAATTTGAATCAGATACGTAATTTGTGAGCTCTTTGGAACACTCTTTTGCTAATCCTTTTACTGCTCTCTTGAGTTTGTTTTGATCTTCTTCTGTTCCAGTACCTGATTTTAGTCTCTTACATAACTCTTGTATTTTTTCACCTTGTACTTCTGCCAGCTTTTTTAGCTCCGTAGACAATTTCTCTATTTTTGTTCCTTTCAATTCTACTATTATTTTCTTGAAACATGGCATCATTATTTGCTCTGTTTCTTCTTCTACTTGATTTTTTAATGCTATTATTTTATTCAATTGTTCTTCTGATATTTCAGTGTCTTTTTTTAGTTCCACTGTAACCTTTGTTTCTTCTAGCTCCGATATTACGTTCATTAATGCGTGAAATGCACTCCATAGCTTTTCACCAGAATTCTGACTCCGTTTTGGTGACATAGACTGACTGCCTTTGAACTTTTTTGGTGATATGGGCTGATTTTTACCATCTTTAAGCTTTTTTGAGTTTTCACCAGCACTTACTTTAACCATAATAAACCTCGCATATTAAATAATGCTATTACATAATATCTTTAAAGCTCAAGGTCAAATAGTATCTTTACATAATATAACTCATAAACAGAAAATTTTAGTATAAATTGCCATATTTACTTTGTGCTATGGTTTGAGATAGAATAACAACTTGCTTCAAATATGGAAAGGCAGTACAACTCTATAATCAAGTTACTGAACTCTCATTTACTCCTCTTTTTTTGTAAAACAATCTACAATTCATTAGAAGATCTTCAGATAGACGTTGATCATTGGTTGCGTTTTTACAGTGAGACAAGACCTCATTCTAGTAAATATTGTTATGGCGATGTAGACTTTTCTGAATAGAAAACATATTGCTTTTTAGAAAAATATTGGTAGCATTACATTAAGAGACTGATATTAGTTTTCAATTTTTCTGTTAGTTAATTCTTGCTTGCTAGGTTAAGTTGTGTCTGGTAACCATAATGGCAAATCTTGTTAACTTGAGGCGTGAATTTTAGCCTCTTTCATCCTTACATTAGTTACATATTCTTTCGCAGAGGGCTAATGAATTTATTAGTAAAATTCAGTAATTTATAACTGACAATTAGAGCTGTTAATTAGCAACTCACTTTAAATAAGTTACTCAACTGTGACAGATTTAGCTAAATTTCTCGGACAATCTACATCTAACCCTTTTTTTTCTGCAATAGAATAAGCAAGAAATTGCATAGCAACACTGTAGATAATTGGAGAAACAAAATTGTCAACTTCTGGAAGTTGCACCACATCTATGCAAATTCCCTTTAAGAGCGGTGCTCCTTGCTTATCACTAAAGGCAATTACTTTACCTTTTCTTGCAATAATCTCTTGTATATTGGATAGCGTTTTAAAGAATAAATTATCGTAAGGAATAATTGCGATAACAAGTACAGTAGAGTCTATCAAGGCGATAGAACCGTGCTTCATTTCTCCCGCTGCAATACCAATTGTGTTGATATATGAAAGCTCTTTTATCTTCAATGCACCTTCCATTGCAACTCCATATGAGCTTCCTCTCCCAATTATAATTATATTATTGTGCTCTAATATACTGCCTGATATATGTTGTATTTCCATCACATTCAAAACATGCTCAACATGTTCGGGAATAGAATTAATAGCATCGCTTAGTTCCTTTATCCTCTCTCTACCTAGTATACCTTTTATTTTTCCAAGCTCTACAGCAAAGCATGCTAAAATTGCAAGCTGCGTAGAAAAGGTTTTTGTCGAAGCAACACCAATCTCAGGTCCAGCAAGAGTATGCAATACAATATCTGAGGCTTTTTCTATGCTGCTATTAAATGTATTAATTATGCTAATGATCATTTGTTTCTGCAATCTCGCATAACGTAGTGCTTCCATAGTATCTGCAGTTTCACCAGATTGAGAAATGAATAAGCCAATACTACCTTCTTCGAGCTTGACGCTGCTATACCTAAATTCTGACGAGATTTCTAGATATACCCGAATTTGAGCAATACTTTCCAGCCAACACTTTGCTATTAGTCCAGCAAAATAGGATGAACCGCATCCAACTATAGTAATGTAACCTAGTTCAGAAAATAATTCTTTGTTGATTTCTTTATATTGTTTATAAAATTGATTTATTGTTTTGTTTAATGCATACGGTTGCTCAAAAATTTCTTTTAGCATAAAGCTAGGGTAACCATTTTTACTAATTAGAAAATTTCTTGGACTGCTATTTTCTGTTCTGCGTTTAACTTGTATACCATTATTATATACACTGAATTCGTTAGATTTTATTACTGCAATATCATTATCTTCTAAATGCAATATTTTTTCTACAAATGAATTCAAAGTATTAGTATCAGAAGCAGCAAACACTTTATTACAGTTATATCCTATTGCTAAAGGCAAATTTCTTTTTGCAACAAATAAAGTATCTGGATATTCTGCAAATAATAAAGCCAAAGCAAGTGAACCTTGTAAATTGTTTAGACACTGTAATATAGAATCAACTGGTGACAATCCTTCATTAAGATATGCAGTTAATATGTTTGGTATTACTTCTGTATCAGTGTCGGTATGAAAAGATACTCCCTTTTCCTCCAGATCCTTTTTTAATATATTGTAATTTTCAATTATGCCATTATGAGCAACAACAACATTATTTATATAAATGGGATGAGCATTTTTAAGATTTGGAACTCCATGTGTAGCCCAACGAGTATGTGCTATACCAACTTTGCTACTAGATATCTTGCTCTCATGAACAACTTCACATAATCTTTCAACTTTACCTTCTGATTTTTTGACTTCTATCTTACCTCTATTATTTATAATTGCTATACCTGAAGAGTCATACCCTCTGTATTCCAATTTTTGCAACGCGGTTAGTAAAGTTGGTATTACTGAATCACCGCTACTTACTATACCTAATATTCCACACACTTCGTAAATTATGAAGCATTTTTGTCTTTTTTACTTTCCTCTAGTTTATTTTTCTTGCCATTCTTTTCAACTTTGCTTTTTTCAATAGATTTAGCTACTGGCTTTTGAATTTCTTTATTTAAGATTTCAGATATAGCAGACTTTAGGATTTTTATTTCAATTTTTGGTGCTATTTCTAGTATTAGTTGTGAATTTACTTCGTCAACTTTGTTTACTTCACCTATTATTCCACTAGAAGTAATAACCGTATCACCACGTTTTATTTGATCTATCATCCTTCTATGTTCTTTTAGTTTTTTGTGATTTGGGCGAATAATGAGAAAATAAAATACTACAAATATTAAAATGAGTGGAATAAAGCTAGCAACAGATGCTGATACATTGTTAGTCGCATCTGCCGCAAAAACCTCAGAAATGAACATATTTAATCCCAATTATTAACGATAAAATTAAATAGATTAAGCAGCAATTACAATATCATGTCAAGTCTCTGAAAGAAATTAATTCAAATTAATAAGAAACTTAAAGAATTTTAAGGTGTTTCTGCTGTAATGGCGGGAGTGATGAGACTTGAACTCACGACCTCATGCGTGACAGGCATGCGCTCTAACCAACTGAGCTACACCCCCCATTGCTTTTTAACGTTTGCAACTTTAAAGCTAATCAACGTGTTGCCACTTGTCAATATTTTTTGTTTGCGCTTTTTTGTCTTTTTTATTACTATGTAAATAACTTAATTTCACACATGGCTTATGCAAGTAGTCCCGTTAGGGTTATGCCATGGAGGATAAACTATTTGGAGGAGTAAATATGACAAATTTGCCTAAAGTCACTATACGTGATTTAGCTGAATCTGGTGTGCATTTTGGCCATAAAGTTAGTCGCTGGAATGCGAAAATGGCCCCATATATATATGGTATACATCAACAGAATCGTATACACATAATAGACTTACGAAAAACATTACCATTGTTAGAGGCGGCGATGAAAGCTTTATACGATGTTGCATCTCAAGATGGTCGCATTTTATTTGTTGGTACGAAATTTCAAGCTTTAGATATTGTTGCAAGTGAAGCAGTTCGTTGTGGTCAGTATTATGTAAATGATCGATGGCTTGGTGGTATGCTTACTAATTGGAACACTGTTTCTTCTTCGATAAAAACTTTGATACAATATGAGAAAATATCCAATGATGAAGATAGCATCTTAACAAAAAAAGAATTAGGAAACATTGAAAAGAAAAGAAAAAAGCTTGATAAAGAATTGGGTGGAATTAGAGAAATGGGAGCAGTTCCTGATATTTTATTTATTATTGATACTAACAAAGAGCATATAGCGGTTAAAGAGGCTAAAAAACTGGGTATTCCTGTAGTTGGAGTACTTGATACCAATTCTGACCCAGATGGTATTGCCTATCCTATACCAGGAAATGATGATTCAAGAAAATCAATAGAGCTCTATTGTAAATTAGTTGCTGATTCTATATTAGCTGGAATAGAGTCTAGTTTGACAAGGTCTAGAGTTAAGGATGATGAGCTTATTCAAGAAAAAGAAGAGGATATTGTGCAAACTAAAAAGAAGCGTATTAAGGTTGAAACAGAAAGGGAGGTAATAGTAAGTAAATGAAGATGGATTCAAGTAGTATAAGGGAATTACGCGATAGAACAGGGCTTGGCTTAAGCGATTGTAAGAAAGCGTTAGAAGAGTGTGATGGTGATATTAAGAAAGCCGTTGATAGGTTACGTACAATAGGATTTGCTAAAGCTGACAAAAAGTCTGATAGAGTAGCTTCCGATGGGCTTATTGCTATGTGCTTGGCTAGAAATTATGGTGTATTGGTTAAAGTCAATTGTGAAACTGATTTTGTTGCTAGAAATGAGAAGTTCATAGCATTAGTTTCAAATTTAGCATCAATTGCTTGTCAAGAACGTTGTACTAGTCTTGATGAGTTAAAAAATGCCAAATATGAAGATGTTGGTACAGTACAGGAAGCTATTATGAGTGGTACATCGGTTCTTGGTGAGAAGTTAGAGTTAAGCAATCTTTGCTACCTAGAGACTAAGGATGGGATTATTGCTGGCTATGTACATGGTGATATGCATGGCTTAGGTAAGATTGGTGCTTTAGTAGCATTGCAATCATCTGGTGATAAACAAGAGATTGGAAAGCAAATAGCTATGCATGTAGTTGCTATGAAACCTGAAGCTTTATCTATAGATGATTTAGATCAAGAAAAATTAAACAATGAGCGTTCTATAATTGAGGAGCAAGTAAAGAGCTTAAATAAACCTGAAGAGGTAGCGAAAAAAATAGTAGATGGACGAATGGCTAAATACTATGAAGAAGTTGTTCTGCTAGAGCAGAAATTTATAAAAGATGATAAAATGAAGATTGCTGATTTTATAGAATCAAGTGCTGTTAAATTAGCTAATTATAAGTTACTTACTTTGGATGGTGAAAATAAGTAACAAAACTTCAGAAGTAAAATACCCCAGAGTGTTATTCAAAATCTCTGGGGAGGCTTTGATGGGATCAAAGCTGTTTGGCCATGATATGGAAGTGATAGATAAACTATCCAAAGACATAGTTGAAGTTTGTAATCTCGGAGTTCAAGTTTGTATTGTTGTTGGTGGTGGGAATATTTTTCGTGGTGCATCAGCATCTTTAAGTGGCTGTGAAAGAGCAAGCAGTGATTATATTGGAATGCTTGGCACTGTCATTAATGCTTTAATTTTGCAAAATTTTTTAGAAAAAAGCTCTATAGTCTCTAGGGTTTTGTCTGCTATACCTATGACTACCATATGTGAGCCTTACATAAGAAGGAAGGCTATTCATCATTTAGAAAAAGGTAGAGTTGTCATTTTTGCAGCAGGTACAGGTAACCCATTTTTTACCACAGATACAGCTGCAGCTTTACGTGCTGTTGAAATGAATTGTGATGTTATTCTAAAAGGTACGCAAGTAAGAGGTGTATATTCTGCTGATCCAAAAAAAAATGAGGATGCTGTGATGTATGATAGGCTTTCTTATACAGATTTGCTAACTCGTGATTTAAAAGTTATGGATGCATCAGCAATTTCACTTGCTCGTGAGAATTCTATCCCGATTATAGTTTTTTCTTTAAAAAGAGAAAAAATGGTCGATATTATTAAGGGTCAAGGTACTTATACTATAGTCTCAGGTTATAAACATTAGGTAATTTATGTTAAACGAAATAAAAGCTAAAACAAAAGAAAGAATGCTAAAAACTATTCAGTCTTTTCATGATGATATGAAAGGTGTACGTACTGGTAGAGCTAACTCATCATTACTTGATGGTATAGTTGTAAATATCTATGGTGGACATCAAAAACTGAACCAAGTTGCAGGCGTTTCAGCTATAGATAACAAAACTCTATCAGTTAAAGTTTGGGATGCTACTGTTATCGGTGAAGTGAAAAATGCGATAATCAATGCTAACCTAAATTTAAATCCTGTTGTTGAAGGAAATACTATACGTATAGTTCTTCCAGACTTAACACAAGAAACTCGTGAAAAATTAGTGAAATTATTGCATCAATTTTCTGAAAATGCACGAGTTGCAATTAGAAATATACGCAGAGATGTTATGGAAGAAATAGAGGAAATGAAGAAAAATAAGGAAATCTCAGAAGATGATTTTCATGTTGCCAAAAAGGAAATACAAAACATTACTGATGATAATGTAAAAAAAGTCGATGATGACTTATCTATTAAAGAAAAGGATATATTGCATCATTAAGTTAATATGAAAGAATTTTTCAGTATTGAAAAACATAAGAGGATTCGATATAGATACAGTTGTATGAATGCTGTGATTCAGATCTCATCATTACGCACACATTTGATCGTTATACCTTTTGAAATCTAGAAAAAAAGCTTTTCAGTTTGATTTTTTATTACGATAATTAAGTTTACACTCTTGAGCGAAAACGATGCTGAAACGCCTTTTCCTTATTTTTGCATTTGTATTACTCATCCCACTGTCAAATGTTGATGCCAGAAGATATATCAGAATTGTTGGATCTTCAACTGTTTTTCCTTTTATCTCATTTATATCTGAAGAATTCAGCCGTATATTTTCCTTTAAAACTCCAGTTGTAGAATCGATAGGAAGTGGATCAGGGTTCAAAATGTTTTGTTCAGGAATAGGGGAAGGCACACCAGATATCACTACTTCATCTCGCCCTATGAAGGAAGTAGAGAGAGAATTATGTAAAAGAAATAAAGTGAATGAAGTAATAGAGATCATAATTGGCTATGATGGAATTGTTATTGCAAATTCAAATCAAAGCCATAGATTTGATTTTACAAAAAATGACCTGTTTGAAACTTTATCTTCATATTCTGAAGACAATGATAGATTAGTAAAGAATAACAAGAAATTTTGGTCTGATGTAAATCAAGCTCTACCAAAAACAGAAATTAAAATCTATGGCCCACATCAAAATACAGGTACATATGAAACTTTGATTAATTTTATTATGCTTGATCAATATTCATGTATGAACTCAAGGATTTTCAAAGAGAATTATCAAGACCAAGAAAAAAGAAAGAAAGCATGTAGTAATATCAGAGATGATGGAAGATATATAGAAGTTGGAATTAATGAAAACATAATAATACAAAAATTGAAGAGCAATAAAAATGCTTTAGGAATATTTAGCTTCAGCTTTTTAGCGAAAAACCAAGATGAGATTCAAGGAAGCACAATCGCAGGAATTGAGCCAACTTATAAAAATATATCATCGGGGGAGTATATGTTAGCAAGGCCTTTATATCTTTATATAAAGAAAGAACACTTAGATACTGTTGATGGATTAAGGGAATTCATTAGAGAAGTTGTAGACTCTATTAGTACTGAAGGTGGATATTTATCTAGGCTTGGCTTAATTCCACTTTCAAGCGAAAATATGAAAAAAGTCTTGGAAAAGGTTCGTGATATAATATGATGACTTTGATATTTTTTTATTCTGGATACTAGGTTAAAAATAGAACGTTTAAATTTCTTGTTTTTATTGTTATCATGCTTAGATTCCCTAAGAACTTATTTACTACAAAATACAACAAGTTCTATTTATTTGAGAAAGTTGTGCGTCTTGTAGAACAGATTTTGTTGTAGGTTTCTCTGTAGCTATTTCAAGGTTTTCTTCTATGCTTTTTTGTTCTGTGTAATCTTTAACTTCTTGAATGAAATCTTCAAGCCACTTCTCACTACCTATCTTGGCATGTCGTTGTTGCTCACCTTTAAGAAGTTTTATTACAGCTGCATCTTGATTTTCAGGCACTCTTTGATATTTAAGCCACAAGTCACGAATATCAGGAGGAGCTTTTTTCAAATGAGCTTCAAAGGTTGCTTTTGTGTCTTTTGTACTTTCTTCTTGTTGATCTTGATGGAATTTAAACCAGAAATCGCGAATATCAGGAGAAGCTTTATCCCAAAGAAGTTTAGTAATTTCTTTTATATTTCTCAGATCTTCTTGTTTCAATCTTTTACCATCACCTATATATCGTTTATTAAGACCAACTTGCAGAGGATAAAGTAAAAGGGTAGTTTTGCTCTGTGAATGTATAGGTCTATTTAAAATCATTGCTAGATTTGTATCACAATCTTCTAATACTGCTTTAACTTTTTTAACATCTAAATAATCTATTGCTTGACGTAATTTGTGGTGAAGATCACTTGTTCTCTTTAAGTTTTTCACTTTTTGCATATGCGAATCATCACTTCCTTCCTCTTCTTGCATAGCTATATCACACGAAATACTCTCAATTTTTTGCTCCATTTTCTGTATACATTGATTAATTTCCTTTTGATTTTTTTTGAATATAATCAACTGTGAAATGGTACAAGAATTAGGTAGATCGTCTTTAAACTCTTTTTGTATATTACTAGGTAATTCGCTTTTCAAAACTTCTTGTATATCGCTATCGTAATTATTTTTTATACTCTCAAAGTTGCCTTGTATAGCTTCACTAATTAATGAATCTCGAATGTTTTTTTGTCTTTCAGTTAATAACATACCTTACCTCTACCTCTTATGGCAAATTTAGCGCTATAATTATACGTATTTATAATCAAGTCAAGAGAAAAAATTAGCAAAGCGGTTGAAGTTTTAATAACATATAGCTTTCAAGTTACTATCTATGGAAAATCTGCAAGTTTTACGTTCAATTGCGTTTATTGTGGGAATTTTTCTATTGTTGTTTGGCGTAGCAATGCTTATTCCTGCTATTACTAATAATTATCTAGGTTACGAATGGAAAAATTTTCTGGTTGGATTTATAGTTACCTGCACATTTAGTGCAATTTTTATTTTATTGGGTAAACTAAGTAAGTTACATGGAATGCCGGCAATTTTTGCGATTACTAGCTGTACCTGGATTGTATTATCTCTATTTGCAGCTATTCCATTCTATCTTGATAGTCTAAGCTACGTTGATGCACTATTTGAAGCAGTATCTGGGATTACAACCACAGGGGCAACTGTGCTCAGCGAAATTGAACAACAATCTCCAGGGATACTACTGTGGAGAGCAATGCTGCATGGTATAGGAGGATTTGGAATAATTACAGTAGGAATTGCAATTTTTCCCATATTTAAGGTTTTGAGCTTAAATAATTTACTCTATTCTGAGTACTCAGATGCTCTTAAAAGAAAGTTACCACATACGCGAAGCGTAGTAATACATATTGCAGAAATATATTACTGCCTAATTTTATTGTGCATATTTTCCTACTATCTAGCTGGCATGCCATTATTTGACGCAGTATGTCACGGAATGTCCGCTGTATCAACTGGTGGATTTGCTAACTATAACGATTCTATAGGCTACTACAATAACCCTATATTGGAGGTCATAACAATTATCTTTATGATTTTAGGCTCTTTACCTTTTCTGAGCTATTTAAAAATTATAAGACGATTAGACGTTTGTTATGATGAACAGGTCTCTTACTTTATTAAGATAGTTGTTATCTCATCTTTGCTTGCTTGTTTTTGGTTATATAAAAATTTTGACTTAGGAGTATTTTTATCATTTAGGTACAGCACATTCACCATTACCTCCTTTATCACATCAACTGGCTATGTAATGTGCAACTACTTGAATTGGAGCTTTATTTCAGTCTTAGCTTTCTTTTTAGCCTTTATTGGTGGATGTGGTGGTTCTGCTAGTGGTGGAATCAAAATCTTCCGTTTAGTCATTTTTCTAAAGTCTATAAGGAATTACTTTAGCTCTTTATTAGATCCAAGTGAAAGCGATAGAGTAAAACTCAATGGTAAAATACTGGAAAATGATGAAGTTCAATCCATCTTTACGTTTTTTGCGATTTACATGTTAACGTTCACTATATCATCAATAGTGATGTCTTACTTGAGCAATGCGGACTTTATAACTAGCATCAGCTCTGTTTCTGCAATGCTTACAAATTCTGGCCCAGGATTTAGTAACCTAATAGGTCCTTCAGGTAATTATTCCTCCTTTAGTGGTGGAGTAAAGCTATTTCTATCGTTTTTGATGCTGCTTGGCAGGCTTGAAATATTGCCAATTTATTTTTGTATAGGTAGTTTATACTGGAAACTTTGCCATTCCAGAGTGTAACGCTAATTCAGGTTTACATTTAAATTCTATTACATATTATTATAAGTATTACAAAACTTTAAAGGACAATTATGGCAGTTATGCCAGATAAATGGATAAGGGAAAAGGCTGAAAACTCTAGAATGATAGAGCCTTTTGTGAATCATAAAAGCAGTAAGGGTGTTGTATCTTTCGGATTATCATCTTATGGCTATGATGCAAGAGTTAGTAATAAGTTTAAGATTTTTACTAATGTTAATTCAGCTATTGTAGACCCCAAGAATTTTTCTGAGAATAGTTTCATAGATAAGGAAACAGATGTATGTATAATCCCACCAAATAGTTTTGTACTTGCCAGCACGGTGGAATATTTTCGTATACCAAGGAATGTACTGGTAATTTGTGTTGGTAAATCAACTTATGCAAGATGTGGTATTATAGTAAACGTTACACCTTTAGAGCCTGGATGGGAAGGTCACGTCACACTTGAATTCTCTAACACTACTCCACTTCCTGCAAAAATTTACGCTAATGAAGGAGCATGCCAATTTGTGTTTTTAAGCGGCGAAAGTGAGTGTGAGAAGTCATATGATGATATGAAAGGAAAATATATGAATCAACATGGTATCACTTTGCCGTTAGTTAAGTGATTACTTTAGATAAAGCTAGATATTGATTTTTTGTATTGAAGATTAGCAAAATTTTCTTTTATTAGTTCATCACATTTTTTATCACCTAAAACTGCACGTGCAGAGTGATCTTTAAATGATTCTATAAAGCTAATAAAGAAATTTGTAGAAGGATTACTTAAAGCTTTTGCAACTTCTTTTTTTTCTTCATCATTGGCAAGCTGATTAAATAATTCTTCACCTTTTTTTTTGTAGCTCATTTTGAAATTCTTGTTTTACAGTAGCCTTATCCGCTCTTTGCAAGAAGAAAAACTCTTCAAAAGTGTACAAGGAAGAGACAATACTGTTAAAGGTACCAGTAAAACATGCACTGCCAACAAGTACTCCATATTCTGTTTGCGATTCTACTAAATGTTTAACCAGTTGATATTTTCTCTGTGATATGCGGGTATTAATATCTATATTATTATCAGTACTTTTTTTATTTTTATCCTTACAAGCTTTCCAAACCAAACTTAAAACTTGCTTCAATCTTAATCCACTTCCACTATGTGAATTAGGGTCATTTTTTATACGCTTTAGGCACTCAAGTGCATGTTTTTTCTCATCTGATGTGAGTTGATCTTTATCTACAGCTTTTTGTATGCCATTTGCTATGCACTCTAACTGATCAATAAATCCTTCTATTTCCTTTATAAACTTATCATCAACATCAGGCTCGCCATAGTTTTCTTTTAGCTTTTGAACGTTAATATTAATTGCATCATTTACATTAGTATCATGCGTTGTTTGTGGGATACGCGCTGCCTCCATAAATGCTTCAGTTCTTTGCTCTAACCATTCTGGTAATTTGCCTCCTGCAAAAAGATATAGCTTACTCAATGCTTGAGCGACTAGAGTTAATGCTAGAACAAGAACAATAGATGCTATTAGTAATACTACAGCTAAACCAATGACTAGCCACCTCACAGGGGCTAGTAAAATATCTCTTAATTTTGACGTTCTTTGTATGTTACCTGGTGTATTTACTACTACTGGCATAATTAATTTTAAATAGTCTCACTATCGTCAATATATTATATTTCTCTTATTTTTTCAACTCACATTTCTACTTCTGTACTTTTTCATTCTTTCTTCTAATTATTATAGATGCATTTCTTTATTAATTGATATCCTCTCAAGCAGCTAACACTGATTGCATTCGCCTAGTTACAAAATAATGTCTGTGCTAAAACATGCTCATATATAGCTCTTTTTCTAATAGTTCGAACAGGTGGATATTCTTTCTGGCTCAATTTTTTATAACAGACCAATGGTTTGATTAAAATCAGGAGAATATGGAGGCAGATATATAACTTCAGCACTAACACTTTTAACAAATTCACTTATTTTCTATGAAAAGTTGCATTATCCAAAATCACCCAGCAAAAAGCTTGAACCAGCTATTAAAAACGTCTGTATCGCAGTAGCTTTTAAAAATCATAGGCGCCATAATTTTTCCCTTATTCAAAGCTGCAATCATACAATACGCTGACTTTTGTGTTATCAATTCCAGATTAGTCGATATATACAAGAATTTCAGTGTTTTTTGTTGCTATGAGTTTTTTAAGCTCAGCACGTTTTTTCTGTGTCCTTAAATAGTCCTAATTTTAATTTGTTTTAAGTTTAAAGTCTTTCGTTAGGTTTGCAGAATACATTTCCTTATTATCTTGGTTATAGAAAGTAAATTTGTGATCGTCTAAACCTAATATTGCAAAGCCAAAGCCGAAAAAGTTTCTAACTTCGTGTGCTAAGTAATTTCTACTATTTGGATAGTTAAATTCTACGTTTTGATAAACAGGTTCTTGATCTTGAGCGTGTAATAATGCACCGCCGTTTCCAACTATAATCTGATCTGGAACATTATCCATTAATAAAATCTGGGCTATATGAATGTGGCCAGAAACTATGGTAGTAACATTGCTTGGAAATTTATCTCCAAAAGCTTCAATTTGTGTAAGATTACCATGGCTTTTTAATGTCAAAAATTCTTTTTTTGGAGATCTCCAAAGCGGTTTATGAGTCAAAAACCACGTGGGCTTATCTTGTATCAATTTATCAAACTGCCTCTCAAAAGCATCAACTGTGCTTTGGGTTGTAAAAATTTCCTCACCGGATGAAGAGTCGAAGATAAAAAACTTCATCGGCCCAGCATCTAAGAACCAACTGGAAATAAGATCTTCACATTTTTGAGGGAAAAAGGGGTATGAATCTAAATATCTGAACCATCCTTCATAAGCTCTATTACAACTCTCATGATTTCCACGAACAAAAAGAAAAGGAGATTGTGTTAAAATATCTTTTGCAGGCTCAAACCAATCAGCGTACCAAGCTTCTTTGCTATATCCATAAATATCGCCGCACTTTTTTGTGTTTCTACATTTTGTTTGTCTATAATGATAATCACCAACATGGATAATTAAATCTGGTTTATGAAAAGCGATTGAATCTAAATTTTTTTTCAAAGGCCAGTTATCTACAGAATTACATTCTTGCTGAAATAACATATTTATTCTACATCCTGTATCGCCAATGAAGGCAATTTTGCTGATCTTTTCCGCTAATACGGGAACTTTTATATTGTCAATACTAATGTTTTGAGCATTTGTTTCTACTATCAGTTCACAAACTGTTTCGGTATTGTTAATTGAGCTGCGACTTAGCATTTCTACTGCCTTATTATCGACGTAAGCAATGGGACACATGTTATTGTCTATAATCGCACGTATGCTTAATTTATTTTCTGGAATGATTTGAGACCATGTGTACAATATTTGTGCATGAGTGGGGTAAAAGCTCATTGTAAGAGATAGAATTAAAAAAATGAAGATATTAGCTATTTTCATTTGTATAAAGACCTAAATTAAGAATTAGTAGTAAGATTATCTTAAATGATTAAAGTTTGTAACCATAAAATTCATAGTTAAATTATACAGGCATTTCCTAAATTATCCTAGTATCAGATTGACACTTTAGATGAAAAATCCTAAAATGATTAAGTAATTTAAAGTAATTATATAGAAACTAGAATAAAGTGCGGTCGTGGTGGAATTGGTAGACACGCAGCGTTGAGGTCGCTGTGGCTCACAAAGCCTTGGAAGTTCAAGTCTTCTCGACCGCACCAAGTTGTTTTGGTGTAGGTGAAATGTTTATAGGAAATCAAAGTAGAAATAAAGTAGAAAGGGCCATCAGTGAAGTCAGGCGTGGTCTTCCAATTTTAATATATGATGATGAAAATAACTATCTATTGCTTGCTGCTGCTGAAACTTTAGAAAAAAATTTATTTAGTCAATATAAGCTTATATCAGGTAATGTGTATGTTACTTTGACTGCAAGTAAGGTAAAATACATATGTCAGAGTAAAGAACATAGTAGCAAACGTCTATTGATAAGCAATTTTGATGAACTGCTCCATTTAATAAACTGTTCAAAGGAAGATAGCATAAAAGAGTTGCAATGCTCAAAGACAATAGATGCGTATGCTGTTGTCTTGCTTAAGTTCTCAGAATTATTGCCATACGCGTTAGTGGCTGATATGACTTTTGAGAATAAACATGAAATGCGAAATTGGTGTGAAGAAAATGACATTATTGCACTAAATACATTACTTGTGAATGATTTTCAACAAAATCATAGTGTGTATGAAGTGTGCAAAACATCATTATTTTTAAAACAGACTCAAGAAGTAGATATCATATCTTATAGAACCAAAAGTGGCGGAAGAGAACATTATGCAATTATCATTGGCAATCCAGATAAAGATAATGAGCCATTAGTGAGAATTCATTCTTCATGCTATACAGGAGACTTATTAGACAGCTTATCATGTGATTGCAGAAGCCAGTTACATCAAGCGATTCAAATAATGACCGACTTTGGGAATGGCATTATATTATACTTGATGCAAGATGGGAGAGGCATTGGTTTAACTAATAAGTTAAGAGCATACAGTATGCAAAGAAAATATAATCTTGATACTGTTGATGCAAATAGAGTATTGGGTTTTGAAGATGATGAAAGGAGCTTTGCTGTTGCAGCTAAAATACTTAAGAAATTGAACATTAACAAAGTACAATTACTTACAAACAATGGTAGAAAGTTATCAGAGTTGAAAAATAACGGTATAGAAGTTACAAAGTGTATACCACTTATTATGGAACGCAATGAATATAATGATTCATATATGGAAACAAAATTTGGCAAGTTAGGCCATGGATTAAGGGTTTATTAGCTTTTTTGTTATAACTACTTTGTTAGCTTGCTATGTTAATTAATATAAGTTAAGATTTTTAAGAATATTGAGATGCTGAAATTTTTAAAACAAGAAAAAAGTAATGAGTCATTGGATAAGGATATAAATTGGAATTCAAGTCGCTATAGCACAGTTGTTGCTCAGAGAAATACTTTACTTTTATTTACATTAATATTACTAGTTGCAATTTCTGTAAGCATATTGGCTATATTTAAAATTAGCACAAGTAGCACTATTGAGCCATTCGTTATAGAAATTGACAAAAAGTCAGGAATAGTGCAATTGGTTGATCCTGTTACAGTAAAACAATATTCTGCAAATGAAACGCTGAACGATTATTTTATTTCAGAGTATATAAAAGCAAGGGAGGTTTTTGACCCATATAATTATAATTATAATTATTATACAAAAGTAAGGTTGTTTTCTTCGCCTAGTGTATATAGTGAATTTAGCAATTATATAAAATCGCAGAATATGAATGACCTTTTTAATTTATATTCAGATGCTAAAGGTGAGTTGAAAATTCGTTCAATTCAAAAATTAGGTAACGATGCTCTTCAAGTGAGATTTTCTATAGAATTTACACGAAAAGATGGAAATTCCTCAAGGGAAAATAAGATAGTTGTGATGTCGTATAAATATGCATCGCTTGAAATGAATGATCAGCAAAGATATATTAACCCGTTAGGGTTTCAAGTTATTTCATATAGAGTAGATGATGAATATGTGTAGGATATTGTTAGTTTTAGCTTTACTAATAAGTGGCAACTTAAATGCATCTATTAATAATAAACCTATTTCTGTAGATAGTAGAATAAAGACTTTTGTATATAGCCCTAATGAGGTGTTTACAGTAATTTTTAGTCAAGGTTACTATTCTTATATTGAGTTTGCAGAAGGGGAAAAAGTCAAAAATATTGCTGTTGGTGATGCATCAAGTTGGAAAATTAATCCTTATGATAATAAACTGCTTGTCATGCCATTTGAAGTCAGTAGTCGCACTAACATGATTATTACGACAACTAAAAAGAGAAATTACATTTTTGATCTAATTTCAAGACCAAATTACGATAAATACCCAGATACTGATGCTAAAAAAGTGGATCATGATTATTCCGTTGAAAAGGATATATCTTACGTAATACGTTTTTATTATCCTCAAGAAGAAGATGAATTTGATGTTGATTTAGATGAGGTTTCTTTACCTACTCAAATGCAATACATTACAGAAAAGCCAGAAAAAATAATACAAGAAAATAATACGAGGTACAACTATACATATATTGATGAAGGTGGTAACGTAGATATAGTTCCAATTGAGTTATTCGATGATGGTTATTTAACCTATTTAAAGTTTAGAAATAGTAATAAAATTCCTCAGATTTTTATAGAAGGCGAATCCTGTAAAAGGCTGTTATTTGATGATTATGTTGTAATAAAAGGAGTACATAAAAAGCTATTAATGCGTTATGAAGGTAGTGAAGTTGAAGTTATAAATAGGTCACTTTAGTTGTGGTACATATAATATGAGTAAAGAAAGGCATAATAGTGTAGAAGATGAATCAGAGATAGAAAGCAAGGTAGTAACAGTTGGCTCTAATCAAGGTTATAAGGCATTGATGATAGTTATGGTAGCGCTCTTAGTTGGTGGAGTGTACTATCTTTATTTTAGTCCTTCTAATAAAGAGGGTCCAGAGATTGTTAAAAAAGAGGAAACAAAGCAAAACATTCAAGAATTGAGAGGAAAGTTAGAACAAGTTCCAGATAATGCAATAGTTTCCGAAAGAGTAGTAACTGATCTCTTGCCACCCTTACCTCCTCTTCCTATTCCACAAGTCATACCAGAAGTAAAACAAATCAAAAAAGAGGAAGTGACAAAAAAAGAAGAGCAACTAAAAGAAATTCCCTTGTCAAATATACCTGTTTTACCAAAGCAAAATTTTCCTTCTGGTAATGTTATTAGCAATTTGCCTACTTCATTTCCTACAATAGGGGGTGGCGGTTATCCTAGAGACAGACGTAGTGCACAAATGTTAGCAATTTCAGGTAGTAGTGGGGAAGGTAAAGCTACAGATGCTGTTTTATCCAATACCTCAGCACAATCGAGCAAAGCTACCAAAGCTGGAAAGCTTGGTTTAATGATTATTCAAGGTAAAGTTATTGACGCTATTCTTGAAACTGCAATAAGTTCTGACTTACAAGGAATGCTCCGTGCTGTTGTTAGTAGAGACGTTTATGCAGAAACTGGTGATACAATTTTAATACCAAAAGGTTCAAGGTTAATAGGTGGTTATTCATTCGACTCAAATGTTGCAAAAGCCCGCGTGAACATAAATTGGAATAGGATCATTCTTCCTCATGGTATAGATGTTGCTATTTCATCATCTGGTACCGATGAGCTTGGAAGGGGAGGGATAGCTGGAATAGTTGATAATAAAATAGCAAGTGCATTATTCTCTTCAGTCGCACTTGCTGGTGTTTCGATTGGTTCAGCTATTATAGGACAAAAGGCTTCTAATATTGTCGATGTGTTAACTGTTATGGACGCAGCAAAATCTATCATTGGCACTGAAATAGACATTTTCTCTTTCAAAGAAGTGATTGTAAGTAGATTGGGGGAAGGTGATATTAAAACAGCAATTAAAGCCGTTAAAAAAGAAGAATGGAAATTAGGTCCTAGAGCTATTAGTAGAATTCAAGATGCTTCTAGCGAGCAAAATTTATTTGAGATCATGAAAGAAGAGATCGCGAAGGTTCTAAGCACAGCACTTGCAGGTCAAAAAGTTACTGAAGAGGATATCCCTATTACTTTAGAAGATGTGAAGGCATTATTAAAGCAAATTCAGAAAAAAAGTAAGTCAGTTTATGAAAGTGCAATTGAAAAATCAATTAATGATTTTTCCAAAGACATGCGAGATATAGTTGATAGGAGTGTAGATAAAAAACCAACTATTTATGTTAATCAAGGAACTGCATTGAAAGTATTTGTTAACCAAGATATAGTATTTCCTCCACAGTCAATATTAAATAACTGAAATGAACTATGCTGCACTTGATACATACTTGGAGCCATTACAAGGGATATTTCAAGAGGAAGGTGTAAATGAAATATCAATAAATAAACCGAAGGAAGTATGGATTGAAAATCGCGGTGAAATAAGATGCGAAAAGTTAGAAATATTTGATCTTAATCATTTAAAATCTCTTAGCAGGTTGATTGCTCAAGCTACAGAACAAAAACTGAGCGAAGAGACACCGCTGCTTTCAGCTACATTACCAAATGGTTATCGTATACAGATAGTGTTTCCTCCAGCATGTGAGCCTGATAAAGTAGTCATTTCAATTCGTAAACCTTCTTCTATGCAATTGGCATTGGATGATTATGAAAAAATGGGGGCTTTTTCTGAAACTGTTATAGGAGTGACCGATAATCCAGTAGATCGTCACCTAGATTTGCTACTGAAACAAAAAAAAATAAAAGAGTTTTTAGAATATGCTGTAATAAGTAAGAAAAATATCATAATTAGTGGTGGAACTTCCACTGGTAAAACCACTTTTACTAATGCTACTTTGCGTGCTATTCCATCTGAAGAAAGAATTATTACTGTTGAAGATGCAAGAGAGATAGTTTTGAATGATCATCCCAATAAAGTCCATTTAATTTCTTCTAAAGGAGGGCAAGGCAGGGCAAAAGTGACCACTCAAGATTTGATAGAGGCATGTTTACGTTTAAGACCAGATAGAATAATAGTTGGTGAGCTGCGTGGAGCAGAAGCTTTTAGTTTTCTTAGAGCAATAAACACTGGCCACCCAGGGTCAATATCAACTCTTCATGCGGATAGTCCGGCAATGGCTCTTGAGCAAATAAAACTTATGGTTATGCAAGCAAATCTTGGAATTCCCACAGATCAGATCATACCATACATTAGAAATGTAATTGACATTGTTATTCAACTCAAAAGGACCAGTGGTGGAAAAAGAAGCATTTCTGAAATATTATTTACTAGATCTTCAAATGAAAATACTTAAATTTATACGTAAGTTAAGAAAAAGTAGTTTATGAGTAATGGAAATCACCTACGCAATATTCTCATAGGAGGTGTAGTATCTTTTAGCATACTTGAATTTTGCTTCTATTTGTCTGGTATATTATTCTACCTATTTGTTGACGGTCCAGATGGTGTAGATTTTAGAGCAATTAATCCTAGCTTGACACCTTTTCCTCAAGCTCTCTGGCCGACAATTTTTGATCATATACAATATTGTTGGCATCATCCAGAGCTATATAGCTTTGAGCTCAAAATTAAATTAGTTGTATCTTCTCTACTGCCTCAAATTGTTTTGATGATTATTTTGTGGAATGTGAGAGAAAGACTAATTGAGTGGCGGCCATTTAAAAAGAAAGAATCACTTCATGGAGATTCACAGTGGGCATCAGAGAAAGACATACGAAAAGCGGGATTAAGAAGCAAAAAAGGTCTATTGCTTGGTAAAGATAAGAGAGGATATTTTATTGCTGATGGGTTTCAGCATGCATTGCTCTTTGCACCTACAGGCTCTGGTAAAGGTGTTGGTTTTGTAATTCCTAATTTGTTATTTTGGAATGATTCGGTAATTGTGCATGATATAAAATTAGAAAACTATGAAATAACAAGTGGTTGGCGAGAGCGACAAGGACAAAAAGTATATGTATGGAACCCAGCGCAGCCAGATGGGGTAAGCCATTGTTATAATCCACTGGAATGGATTAGTGAAAAACCTGGACAGATGGTTGACGATGTGCAAAAAATAGCTAACCTAATCATGCCTGAACAAGATTTTTGGCAAAACGAAGCAAGAAGCTTATTTGTTGGGGTGGTACTATATTTACTTGCTGCACCAGAGAAAGTTAAATCTTTTGGTGAGGTTGTGCGTACGATGCGTAGCGATGACGTAGTTTACAATCTTGCTGTAGTTTTGGACACAATGGGTAAAATAATACATCCGGTAGCGTATATGAACATTGCAGCTTTTTTGCAAAAGGCTGACAAAGAAAGATCAGGTGTTGTGTCAACTATGAACTCGTCGCTTGAATTGTGGGCAAACCCATTGATCGATACTGCAACTGCATCAAGTGATTTTAATATTTTGGATTTTAAAAAGAAGAAAACTACAGTTTATGTTGGTTTAACTCCTGATAACTTAACTAGGCTCAGGCCTTTAATGCAGGTTTTTTACCAACAGGCAACTGAGTTTTTATGTAGAAAATTGCCATCGGATGACGAGCCTTACGGCGTATTATTTTTAATGGATGAGTTTCCAACACTTGGAAAAATGGAGCAATTTCAAACGGGCATCGCATACTTTCGTGGCTATCGAGTAAGGTTATTTTTAATTGTTCAAGATACTGAACAGCTTAAAGGAATATATGAAGAAGCAGGAATGAACTCCTTTTTATCAAACTCAACCTATAGAATAACTTTTGCAGCCAATAATATTGAAACGGCTAATTTGATATCTCAGCTTATAGGAAACAAAACTGTACAACAAGAATCATTAAACAAACCTAAATTTTTAGACTTGAATCCTGCATCAAGATCATTGCATATCTCTGAAACACAGAGAGCATTGCTCTTACCTCAAGAAATTATTATGCTGCCACGTGATGATCAAATAATTTTGATAGAGTCGACTTATCCAATTAAGTCAAAGAAAATTTTGTACTATAGTGATAGCACATTCACAAGGAGGCTGATTAAACCAACACGTGTGCCTACACAAGAGCCATATGATCCAAACAAGGTCTTTTCTGCTGCTAACAAAGATAAGATTAGTAATGAAGAAGAGAGTAATGCTATTGAAGCTGCTGATTATCCTGTTGAAGCTAAAACTGAAGATGCAATATACGATGAGCCAGAGATTGAAGATGGGTTTGAAGACGAGGATATTGATGATAAGTTTGAAGGTGGTGATGGGTTTGATGATGAATTTGAAGATGAGGACAAACTAGACGGCAATAAAATCGAGGATAGAGGTTAATTTTACCTATTTTTTAGCTTAGAAAATAATTAGTTTTTTCATATTAAATCATTTTTAATTAATTAGTACTAGATTAGCTATTTTAACTAGAGGAATAGTCATGATGAGTAAAAAAACATTAGCAGTTACGGCACTTGCTTTATTGTTGTCACAACAATCTTTTGCAAGTGAAACAGAAGGATTTTACTTTGGTGGTGGATATTACGGTCAATATTTGAACTTGGGTAAGTTGAAAGCAAAAATTGGAGGCAAAGATGCTACAGATGATAACCGTGTATCTATAAATGACATAGACGCTCAGAGAACAGAAGGTCAGTTAATAAGTAAGTATAAAGGAGATTATAATCCACCTTTTGCTGCAAATGTAACGTTTGGTTACACAGGAGAACTAGGCAATAATAGCTATAGAGCTGAATTGGAAGGGATGTACTCTTCTGTAAAAGTAGATAATGTTGGTTTATCAAGTAATCAAGTAACTGTTTCGTATCTAAAAGACGTTGATGAGAGTGCTAATAAAAAAACTTATATGTATAAAACTGTAATTAATCATGACCAAGTAGAAAACGCATCTGTAATGGCAAATGTTTATCATTATTGGAAAAGTGATAGTTTCTCTTTTTCTCCTTATGTTGGGGTTGGAGTCGGTGCAACAAGAATGACAATGTTTGAAAAATCGTCAATAAGACCTGCAGGTCAATTGAAAGCTGGCTTTGATTATCGTATAAACGAAGATGTAAATATGCACATCGGATATAGAGGTTTTGGTGTTCTTGGTAGTAATGTTGATTTTGAAGCAGAGGTGTTAGGAGAAATGAAAGCAAAGCAACAGGAAAACCCAGATGGAAAAAAGATATTAGAATTGAAGAAAGGTCAAAAACCATCGGACCAGAAGTTACACAAAGAAAGTATCAGTATAGGCAATCAAGTGTTTCACACACACGGTATAGAAGCTGGTCTTACTTTTCATTTTGCCAGCAAAGCTTAACTCTGATAGAGACATTTTCCTGGTAGCACGTCTGCGTCACACGACTGTAGCTGCTAACCAGGTGACAACTTTCTCGTTATCTGAATATTTTCTTTCTTGTAATTCAGGCTCTTTTTTCTCAGTTCCAGCGTGTAGGGCTGGAACAACAATAAAGAACATATAAAGAATGGTTATGCAAGAAGTCTACTTTTTATTCTTAATTAACTCTAAAGCCTTCTTCAGATCTATACTTTCAATATCTGCATTCTTGCCCAACGCAACGTTTGTTTTACCGCATTTTATATAGAATCCGTACCTACCATTGCAGATAAAAACTTCTTTTCCCTTTTCATTAAAACCAAGAGATTTTAGCTCTTTGCGTGGGCTGCTCTCAATAATTTGTATAGCTTCGTTTAATTGTGTGTCTAATACCTCCTTAGAGCTTTTTTTAAGAGAAAAGTATCGACCATCATAGAGAATATAGTACCCAAATCGTCCAAGACCTATTTTTACTTCCTTTCCAGTTTCTGGGTGTTCTCCGATTATTTTCGGCAGGGAAAGTAATCGAGTGGCGGTATTTAGATCAATATCATTAACATTTATATCTTTTGGTACAGAAATCTTTTTTTTCTTTTCTGACTCACTATTAAACTCCAGATAAAGTCCAAAAGGACCTTTTTTGATCATTACCTCTTGGCCTGTCACATCATCTATACCCAAACTTTTTGGATATTCTGAATTGTCATTACTGCCCGTAATTTCTTTTGTATGGTTGCATTCAGGATAGTTAGAACATCCAAGAAACACCCCGGCTTTTCCAAAGTTCAATTTCAATATGCCACCAGAGCAATTAGGACATTTTTTACCTATTTCTTCCTTTCCTTCCTCTGAACAAAACCAATCGACTACCAAATTGTGAATGCCACTGAAAATTTCATCATGTGTCATTTGCTTGACAGAGTTTACATGACCAAAAAATGGCACCCAAAAATGGCTCAATTCTTTTTTCCAATCTGCATGTCCATTTGAGATTGAATCAAGCCTTTCTTCCATTTGTGCTGTAAAGTCATACTCTACACAACGCTGAAAAAAAGTTTCCAAAAATATAGTTACGATCTTACCGCGGCTGCTTGGAATAAATCTTTTGTTATCCAATGAAACGTACTCACGATCTTGTAATACCGAAATAATTGTTGCATAAGTTGATGGGCGACCTATACCGACTTCTTCCATTTTTTTTACTATACTCGCTTCACTATAACGAGGTGGCGGTTGAGTAAAGTGCTGTTTCGGATCAACAGAAATCAACTTGCACGTTTCCTCTTCCTTCATGGCAGGCAGCAAGCCTTCATTTTCGGCTTCTATGTTATCTTGGTAGACTCTATAAAAACCATCAAAGAATATACTTGATCCACTTGCTCGCAGAATTACTTTCTGGTCAGTAGAACTAATTTCAACTACCACTTGATCAAGGATCGCCGATTCCATTTGACTTGCAATGGTTCTTTTCCAGATTAAATCATACAATTTAAATTGCTCTGGCGTTAAGTAATCCTTAATACTACCCGGCGTTCTGTTGATATCAGTTGGACGAATTGCTTCATGTGCTTCTTGAGCATTTTTGACCTTTTTTACATATTTACGAGGAGACTGCGGTAAATATTTATCACCATATAATGACTTAATTGATCCCCTGATTGAGTTTATAGCCTCATCTGCAATATGAAAACCATCTGTACGCATGTAAGTTATCAACCCTACGGTTTCACCACCAATATTGATACCTTCATATAAATTTTGCGCTACTCGCATAACATTTTTCACATTAAAATACAGTTTATTCACTGCATCTTGCTGAAGACTTGAGGTGATAAATGGAGGAAGCGGATTTCTCTTAACTTGCTTGCGTTCTACTGTGCTTACAGCATACTGCCTTGACTCGATCTCCCTGACTAAGTTCTTTGCCTCTTCTTCATTCTTAATATCAAATTTTTCTAGCTTTTTATTGTCATAGTGGCTTAGCATAGCAAAAAAAGCCTCATCTTTGCTATTTTGCATTTCTGCCTTTATGCTCCAATACTCCTGTGTTATAAACTTACTGATTTCATCCTCTCGTTCGCATATAAGCTTTAATGCAACAGACTGCACTCGCCCTGCAGATTTGCTTCCCGACAATTTTGTCCACAGCAGCGGTGACAAGCTAAATCCAACTAGATAATCCAAAGCTCTGCGTGCTTGCTGTGCACGCACTAAGTCCATATTAATTTCACGTGGATTTTTTATAGCTTCTTGCACTGCTCTTTTTGTTATTTCGTTAAAGACTACTCTATGAATGTTGCTTTCATCATTGATTGCTTTTCTTTCCTTTAGTGCCTCTATCACATTCCAAGCTATTGCTTCCCCTTCTCTGTCTGGATCTGTTGCAAGGTATATATCTGATGTTTTACTAGCTTCCTTGACTAACTCTTTTACATACTTTTCTGCTTTTTCAATAATCTCATACTTCATGGCAAAGTCATTATCAGGATCAACAGAACCATTCTTCGCTGGCAGATCTCTGACGTGGCCAAAGGATGCAGCCACTTTGAATTCTTTACTCAAATATTTACCTATCGTCTTTGCCTTTGCCGGCGACTCAACTATTAATAATGCCATAATTATTAGTACTTAAAGGTAATATGTTGAAATATATAGAATAAAAAGTAAAAAAATATTTTAATGGTCTTTCCAATTTTTCTAAGTAATTGTTTGATGTTCGCAAAAAAACTCATGAAAGAACCTGCTTTATAAATTTTTTCAACTCCCTTACCATAAGGATAACGCTATACTATTTATCTTCGTCTGTGCAGATTAAACGACAAAAGCATAACGCAGTTGTCGTCTTATTTTTAATTTTTTGCACTATGTGCATCTTATTTCTTTACAAAACTTCCAGTTTTTTAACCATATAAGCTGAAACGGTCTGTTTAAGACAGGCCAATTTTCAGGAGTCACAACTAGCTAATAGGGGATTTCTTTTGTCTTTTTTCTGCTTAGCATCGAACAAAATGAATCTGTCAAACCAGGAAGAAACTCATCAATTTAAGTTTCTAGTAGTTTTAAGTATA
>NODE_5_length_27947_cov_22.687657
TTAAATCCACACTATATGCCATTATAACTCAAATACTTTATTATACCTTTATCATTTACTTTGGGAAATACTATACTTGAATGACATCTTTAATCTCCGTATAGCTATGCGTCACGCGCTGGCCTGAAGCTTTAACTATAAATATTAAAAATTTACCAAGCGAGAAAAAGGCAAAAGAATCCCCTAGTAGTGAGTTTTGACCCTATAATAATGTAAATTGGCATTGTAATAATGTGCTAACGCTTATTTAAAGCGCATTTTGGCTGAATGTAGCAAAAATAAAAAAGACATGCAGCCGCTATAATTTTATGTAATCTGCTAATATATACCTGAGTTTTTTACTGAATTTTGTTGTTAAATCTGCAGAGATTAAAAACAAGGATAAATACTCTTATTGATATGATAAGGAAAGTGGGAAGGTTTGTCAAGTCACTTCGGCAAGCTACCTACTTAGATGTTCCACACTGCTAAGTAGATACCAAATTTTTTGCAACATCAAGTGCAGCATAGGTAAATATTGCACTTGCACCTGCACGTTTAAAACCAATTAAGGACTCATAAATCACTCTGTTATAATCCAGCCAGCCATTATTTGCTGCAGCTTTTATCATTGCGTATTCACCGCTTACTTGGTAAGCAAAAATCGGAAAATTAAACTTTTCACTTGCTGTTTTTATTACATCTAAGTATGGCATACCCGGCTTTATCATAATAAAATCTGCACCTTCATCTATATCCATTTCGATTTCGCAGATTGCTTCACGTGCATTTCTATAATCCATTTGATAACCACTTTTGTCGATAAAATTTGATGATGCGCACGAACCGACAACTTGCCTGAATGGCGCATAAAAGCTAGAACAGTACTTTACTGCATAGGACAATATTGACACATTCTGAAAGTCATTATCATCCAATGCTTTTCTTATTTTTCCTATCCTGCCATCCATCATATCAGAAGGAGCAACTATATCGCATCCTGCTTTTGCTAAAACAAGTGCTTGCTTACATAATGCTGACACAGTCTCGTCATTTTCTACATCTATCCTACTGCTTTTTAAAATGCCATCATGACCGTGAGTAGTGTATGGGTCTAGTGCAATGTCTGCAATAATGCCAATATCCGGTACATTTGATTTTACAGCACAAATTGCTTTACAGATTAAATTGTCAGGATTGTACGCTTCCTCGGCGTTTTCAGATTTTAGTTTACTATCAACTACAGGAAAAATTGCAACAGCATTAATCCCCGAGTCCTTAGCTTTCTGAATTATAGAAATTAATCCATCTATTGAATAACATTTGATATCAGGTAAGCCAGAAATTGGCTCAATTGTTTCTTCTCCGTCATGAACAAATAAGGGAAAAATCAAATCATTTACTGATAAAGTGCTTTCACTTGTTAAATTGCGAATCCACTTGCCTGAGCGCCTACGCCTTAACCTTGTATTTGGGAAATTAAACATTGGATCCAGGCAAATTCCCAGTAAAAAGCAACACTCCTGAAATGAGTATTACCCAAAGTACCGATATTGGCAAAAATACTTTCCAACCAAGACGCATTAATTGATCATAACGATAACGAGGTATTGTAGCTCTAATCCAAACAAACATAAACAAAAGTACAACTATCTTCAAAACAAACCAGATTAAACTAGGAATTTTATACAGCAAACTAAGCTCTAATGGAGGATACCACCCTCCTAGAAAGAATATTGTCATCATAGCGCTTGCTAAAATCATATTTGCATATTCTCCCAAGAAAAAGAGAGCAAAAGGCATTGATGAATACTCGACGTTATACCCAGAGACGAGCTCTGCTTCAGCTTCTGGTAAGTCAAATGGGTGACGATTAGTTTCGGCAAGCAAAGAAATAAAAAATATTATTCCTATAGGCATTAGTAATAAATCAATCCAAAATGGCATATTATGTTTCGCTACCACCATCTCTCCAAGATTTAATGTGCCAGTTGTAATAACAACTGTAGCAACTATTAGACCTATTGAAACTTCATATGAAATCATTTGAGCAGCTGACCTTATAGCGCCAAGAAATGCGTAATTAGAATTACTAGACCAGCCTGCAATAATAATGCCATATATTCCCAAAGAGGATATAGCTAGAACATAAAGCACTCCAACATTAATATTTGCTATTACCTTAGGGATTATTACCTGCTGTCCATTTTCTGTAGTTATTTCAGTTCCAAATGGTATAACTGCCCAGGAAATTAATGCTAAAATAAAGGTGATCATTGGAGCCATAATAAACAGTATTGTGTTTGCTCTAAATGGTATTATCGGCTCTTTAATTATCAATTTGATAGCATCTGCAAACGGCTGCAATAAACCAAATGGCCCTACTACACTTGGACCATGCCTTAGTTGAATTGCACCAATAACTTTACGCTCAAAGTACACTAAGTATGCTACTGAAAGCAAAAGTGGAATAAGAAGAAAAAGAATATCAAATATCAAGTACATGCAACCCTAAATCAAAAAAATAGTTCATAATTGTGGCAATAAAAAATATAGCAAGTCCTCTAGACACAGCAGACAATGTCCCTATTGAAATCAATAGGACAACATTTTTCTGTACAGCATTTAGCTTAATAGAATAGTAAAATGATATGCATATGAATGACACTAGTGACATCATAATTAAGATCATTGTGAGAGGCAAATAATTCCCTCTTCCCTCGGTAACTATAATAAATGTTATTGCCATCCATACATATCCTTCAGTAAATAGTACAATAATATCATTGATAAAATAAAGTAGCTTATAAACGAACTGTTTTTCTAATGCATTTTGTTCTTTACACAAAAATATAGAGTTTAATTTTCGTTGAAAATATACCAGAATTATCAGTAATAATGGTGTTAGAATAAATAAAATATTAAGTAGATTGTTCATAAAAATCCTTAGTACAATCTGACATTATTTTTGAAGCGCGATTGATTGAATCCGTCATATAAAAATTACACTCCTTTAAAGTGAAAGGTGTATTACTTAAGCTTATCCCATCATTGCTAATTGGCACCCATGTGTTTTTTACCACTTGATCAGCATTTCTAAACTGTGGACCAATAGTGTCTAATTTTTTCCTAACATCAAATAAACTATCATATAGCAAGGAAAGACCCAAATATTGGGATAAATTTTTTATAATCAACCAATCTTCCTTTGCTTCACCAGGAGGAAAAACAGCTAAATTTGTTCTCTGTACTCGCCCTTCAGTATTTACATAAGTTGCATATTTTTCTGTGTATGCAGCTCCAGGTAGAATGACATCTGCTATATGCGCTCCCCTATCACCATGATGTCCTTGATAAATTACAAATGTATTTTCTAATTTTGATGTATCAATTTCATCTGCGCCAAGAAGATAAACAACTTCCACCTCACCACTTTCTGCCTGCTTTAGTATCTGATTAATGTCTTTTCCACCTTTGCTAGGAACAAATCCAATATCTAGTCCACCAACCCTTGCTGCAGCCTTATGTAGTACGTTAAAGCCATTCCAGTCATCTCTGGTCATGTTAAATTTTTCTGCAATTTTGCCAGCTAGAGCTAAAACTGATTCAGAATCATCTCTTATTAATGCATCTTGACCGATAATTAGCATAGGGTTCTGAGCCGCACTCAGTAACTCGCAGAATTTGTGATTTCCCTCTTCTATTTCTTTTAGAACGTTTGGACCATCACCTAATCTTTCAACATTATATAGATATTCAAGATTAGGGCCAATATTTGCAATAGTGAAATTACCTTGTAAATATCTCTTTCTCAATCTTACGTTAATTATTGGTGCTTCTATTCTTGGATTTGTATTTATAAGCAGACATAAATCTGCATTTTCTATACCCTCGATAGTGGTATTGAACACATAAGATCCACGATTACTTGGTATAAGTTTTGCTCCATCCTGTCTGCAGTCTAGATTTACTGAACCAAGCTTATGCATCACTTCCTTCAGCAGAAGCATAGACTCACAATCTGCTAAATCACCTGCAATTGCAGCTATTTTGTTTGGCTTCGTGCCCTTTAGTTTTTTTGCAGCAAAAGTCAATGCCTCACTCCAATCAGCTAGCACTAATTTGCCCTCTTTTTTTATATAAGGTCGATCGAGGCGTTGTACTTTGAGTCCATCGTAAGCAAAGCGAGTTTTGTCTGATATCCATTCCTCGTTCACTTCTTCATTAAGCCTTGGCAATATTCTCATCACTTCAGGACCGCGATAATCAACTCTAATACTGCTTCCTACAGCATCCAGCACGTCTATAGTCTCACAATGTGATAGCTCCCATGGACGCGCTGTAAAGGAGTAAGGCTTTGAAGTTAAAGCCCCTACCGGACAGAGATCTATGATATTTCCAGATAATTCAGAGCTAATATGCCTTTTTATGTAAGTGCTAATCTCTATATTTTCTCCCCTTCCAATTCCTCCAAGTTCATTTGTACCTGCAACATCGGACAAAAATCTAACACATCGAGTACAATGAATGCATCTATTCATTGCAGTTTCAATCAGCGGACCAAAATGTTTTTTTGGCACAGCTCTTTTATGCTCATCAAGTCTGCTTATTCCTTTCCCATAAACCATTGTTATATCTTGCAAATCGCACTCACCACCTTGATCACAAATTGGACAATCAAGTGGATGATTAATTAGTAAAAATTCGAGCACTCCTTTACGCGCCTTTTTTACCTTGGGAGTATCCGTGTGAATAACCATACCCTCTGCAACTGGCATTGCACAAGAAGCTACTGGTTTTGGAGGCCCACCCTCCACTTCAACCAAACACATTCTGCAGTTACCAGCGATTGCTAAACGATCATGATAACAAAAACGTGGAATTTCAACGCCCACAATTTCACAAGCTTGAATTATAGTGAGCCCATGCTCTACTTCACATTCTTTAGAATTAATAGTAACTTTAACCACAACTATTATACAGCTTCCCACTTTATAGGATTGCCGCTTACCTCATCTTCAACCAGATTGCCGTTGTCATATTGAGCAGACATGTAATTCATGCGCGAGTCACGATCTATATATCTAACAGGTTTTACCGGTTTATCTTTATACATTTTTTGCTCGGCTTTCTTACGCTGAGTAGGGTTATTTTTACTAGCTGTCTTTGCTTTTCCACCTACTGCCATATAAACTCCTAAAAACTTCTTATTTTATTTTAACACTTAAGTATACACCGTCAATGCTAAATGGCTTTAAAGTTTCAATAGATCTCTTATTATAATCATTATTTGAATAAAAAGTCACTTCTTCCAGTGCCTGACCAGAAAAAAAGAAATATATATCAGCTACTTTCATTTCTCGAAAATAAACGTTTATGTAGCCATGAATAAGCCGATATAAAGACCTTTAATCATTCGCTTCGTAGTACTTCTCAACCAACTTATTAAGTAACCTTACACCAAAACCTACTGCTCCTCTTGGACAAATGTCAGTACCTTTTTCGTGCCAAGCAGTGCCTGCAATATCTAAATGTGCCCAGCAAGTTTCATTCACAAAACGCTGTAAAAACTGTGCAGCCATTATGCTATCTCCACCAGAACCTGCAGGAGCTATATTTTGCACATCAGCAATCGGCGAATCAATAATTTTGTTATAAGTTTCATTCATAGGAAAGCGCCATAATTTTTCATTTACTTCATTTCCTGCATCAATCAGATGATTTGCTAATTCATCGTTATTTGAAAAAAGACCAGCATATTCATTATTTCCCAGTGCAACCACTATAGCACCAGTTAAAGTTGCAAGGTCAATCATAAATTTCGGTGCAAATCTATCTTGTGTATACCATAAAGCATCTGCAAGTATGAGCCTTCCTTCTGCATCAGTGTTCAACACTTCTATCGTCTGTCCAGACATCGAAGTTACTACATCACTTGGTCTTTGAGCATTACCGTCCACTGCATTTTCTGCAAGTGCAACTACACCAACTGCATTTACCTTTGCTTTTCGTCCAGCTAGAGTACGCATCACCCCAACCACAGTAGCAGAACCCGCCATGTCATATTTCATTGACTCCATGCCACGCGAAGGCTTGAGTGACACTCCACCAGTATCAAACGTTATGCCTTTACCCACAAAAGCTACAGGCTTTTGTTCCTTGGAAGCTCCATTCCATTTGATCACTACTAATTTTGGCTCTTTACTACTTCCCTGTGCTACCCCAAGCAATGCTCCCATTTTTTTCTCTTCCATCTGCTTCTTACCAAGCACTTCGATTTCAAGGCCAAGCTTAGTAAGCTCGGTTTTTATATAATCAGCATAGGATTCTGGATATAAAACATTAGGTGGTTCAATGGTAAGAGTACGTGCAAGAAATATGCCTTCACCTTCTTGTCTTAAACGCTCAAATGATTTTTCAGCACTACTGAATTGCTCATCTTTCGTTAGCACTGTGATCTCCTCTACTTCTGTAACTTTTTCATCCTTTTTGGTTTTATACTTATCAAATTTAAAACTGCGCAAAAATGCACCGTATGCAACATTTGCTGCATTGCCTTCGATTGAGATTGCCGCTCGCTTGATTCTTAATCTGCTTAGCTCACAATATATTTTACCACCAATATTTAATCCTTTGCTTTCATCCCATTCATCTCTCATTCCAAGACCAGCAACTATAATATTTTTTCCCTCTGATGAAGTAACGGAGAAAAATTCACCAAAACCTCCATTAAAATCACTAAATTTCTTGATGTTATCTATAGCTTGCTTATCTTGTAGAACATTAGTTATGAGCTTATCACCCTCAAACAAACCTACCACTAGCGTCTCAAAATCGGGTAAAGCTTTAGAAATTGTTATCTTCATCGTTGACATCTCCGTTGCAAATAATTGTAAGCTGCACATAAAACATAGTAAAAACATTAGTAAGATATTTTTCATATACATTTTAAGTACAATAGCGCTTAAGACTACTATGAACTCCCCTGATATGCAAGGGCTTTATCTTTTATCAGAAAATTTGTTATGCCCACCTAGGGTTATATTAAATGTGTAGGTCTTCATAGCCTGATTGTTATAAGTAAATGGTGCTATCAGAAGGCTTGCAAGTCCACTCTCAATAAGATTACCAAGAAGAAGATCATCACAGTTATCGCAATTATGATCAGCAAAAAACATTTGTGTTGTGAATTCTGGAAAATCTGGATGTTGGACCAAAAAGTTGATGTGTGGAGCCCTATCACCAATTTTACCTGGTACTATTGTAATAAAATTATAATAGCCAAGGTTATTTACTACAAATCTTCCTGATCCAGCAAAATTTGGATCAAGCTCCACATTTTCATCATAATAGCTCATGCCAAGTGAGTCTGCGTGCCATATAGAAACCACAGCATTTTGTATCGGTAAGCAATTTACATCAGTAACTCTACCCACTACATTTATTAATTCTCCTGCTGCATTATTTGGAGAGCCAGGTTTTCTTCTTAAATTATTTGAAGAGTTAAAGCTTTTTGGCCTTGTTTCAAGATCATAAATCCCTGGAGTTTCAATACAATTAAGCAAAATAGGATCAGCTGCAAATAATGACAAATCGAATATAAATTGTACTAAAAACGCTAATAAGATATTTTTTACATTCATTTTGTTTATAGTGCTTTTATCAGAATTATAGCAACCTTTTTCTTTTATTAAAGACAAGACTTTCTTTGAAGCCTCCTTAGAATCACAACTATCCTTTCAGTGTATGAGTTTTAGGTTTTAGTACTGCATACACAACTGCACGGACTTCCAATTTAGAAATTGCAAATCAATCCAAACACGCAAGTGTAATGTTACCGCCACATGCTGTAGTGTTGACACTTACAACCTTTTCTATAGAAAAACGTTGCAGATAATTAGGACCACCAGCTTTTGGTCCGGTACCTGACAGTCCTCTACCGCCAAATGGTTGTGTTCCAACTGCTGCACCTATTTGATTGCGATTGATGTATACATTTCCAACTGATATTTTCTTGCTTATTAAATCGATCTGACTTTGTACACGGCTTTGCAAAGAAAACGTAAGTCCATATCCTGTATTATTTATATCACTTATAACTTCATTTAACTGCGACTTATTAAAACGTATGATATGTAAAATAGGCCCAAACACTTCTTGCTTTAATTGCGAAATTTTTTGTATCTCATAAATGTACGGAGGAAAGAAATAACCATTATAAGAATTTGTATCCATGGGTACCTTGGACAAAAGGTTTGAATCTTCATCCCTTGATATTTTTTCCGTATGTTTAGTGAGCATATCAATAGATGCTTTGTCAATTATTGGACCAATATCTGTGCTCAGTTGTATTGGGTCACCTATCTTTAGTTCTTGAGCTGCATTGCATATCACTTTTATCTGTTTTTCTGCTATATCTTCTTGAATAAATAGCACTCTGAGAGCAGAACAACGTTGACCGCCACTGCGAAATGCAGAAATTAAAACATCCTTAGTTACCTGCTCTAAAAGAGCAGAACTATCAACAATCATAGCATTTAATCCACCAGTCTCAGCGATAAGTGGCACAATAGGACCATCTCTACTAGCAAGCATTCGATTAATTATTTGAGCAGTTTGTGTTGAACCAGTAAAAGCTACACCGGAAATTCTATTATCTGGTACTAATGTTTTACCTAAATACCAACCATCCCCTGGAATAAGGTGTAGCACATTTTTTGGTATTCCAACTTCGTGTAGTATCTTAACGGCTTCATAGGCAATAATCGGCGTTTGCTCTGCCGGTTTTGCCAGCACTGCATTACCTGCTGCAAGTGCAGCTGAAACCTGTCCAATGAAGATAGCGAGTGGAAAATTCCACGGTGATATGCATAAGAAAACTCCTCTGCCTTCAAAAAAGATGAAGTTATCTTCACCTGTTGGACCTGGCAATTTTTTCCAGTCATTCAGTTCATTTTTTGCTATCATTGCATAATAGCGCAAAAAGTCGATTGCCTCTCTTACTTCTGCTATTGCATCGGATAAAATTTTTCCTGCTTCTACAATCAGAATATAAATTAACTCTTTCATCCTTTCCTCAAGCAAATCTGCAGCTTTTTCAAGGCATTTAGCGCGCTCTTCTACTGAAACATTCTGCCACTTAGTAAAAGCACTATGTGCTATTTCAAGAGCATTTAAAGCCTGAGCACTTGTTGCACTTGACACTTCTCCAATTACATTTTCCAAATGTGCAGGATTCACTACTTCGGTAAATTCCGCATTGTCAAGAAACGACTCTCCATCAATTATTGGGCCAACTTGCCATTTCTTTTCACTAAATTCCCTTACATCATTTGCAAATTGTGAAACTGCAATTGAATCGCTAATATCCATTCCCAAGGAGTTTTTTCTTTCCTCTCCAAAAATATCTCGTGGCAACGGAATGCTTGGATGAGGCTCATATTCTAAGCTTTTTACTTTTTCTAATGGATCTGAGACTAATTCTTCAATTTTAACGTCAGAATCATTTACTTGATTGACAAACGAGCTATTAGCTCCATTTTCAAGAAGGCGCCTAATAAGGTATGGCAATAAATCACTATGTTTACCAACTGGTGCATATATACGACAATTGATGCTTGTTGCAAGTTCTGAAATTGCATAATCATACAAACTTTTACCCATTCCATGTAAGCGCTGAAACTCAAACCCAGAATGATTTTTATCGGCAAGCTCTATTATAGTAGCAAAAGTATAAGCATTATGAGTTCCAAAACATGGATAAAAGTGATTCTCTTTGCTTAAAAGTTTCTGCGCACAGGCAAGGTAGCATACATCTGTGTGGCTTTTTCTAGTAAACACCGGATAACCAATTAACCCTAATTCTTGTGTGCGCTTGATTTCTGAGTCCCAATATGCTCCTTTTACAAGCCTCACCATAATTTTATGCTTTGATCGAATGGCAACATCTTCAACAAAATCAAGAACAGATAAAGCACGTTTTTGATACGCTTGCACAGCCAAGCCAAGCCCCTCCCACTTAGAAAGTGAATCATCAAGACGCAATTGCTCAAATAAAACTAATGACATCTCAAGTCTTTCTGATTCTTCTGCATCTATACAAAGTGAAATGTTATATTTCTTCGCTTCATGACACAGTTCCAGCAACTTAGCTCTCAGCTCTTCAGCTATATTACCAAATTGGCTAAATTCATAACGTGAGTGCAGTGAAGACAATTTGATTGAAACCCCTTGAGATTTAAAGCAATCATTTATGTCAGCAGCTTCACCTATGGCTTTTATTGCATGCATGTATAAATTAAAATACTCTTCCGCATCCTCAACTGTGCAAGCAGATTCACCAAGCATATCAAAAGAGCATAAACACTTACTGTAGTCATCTGATTTCACGCTTTCCAATGCTTTTTCTATAGTTTCTCCAACAATAAAATGCTTGCCAAGAATGGATATTGCTTGTTTCACCGCTTTGCGGATTATTGGCTCTCCTAAATTTTTCAATAACCTGAAAATTATGTGATAGAATTTTGAATCCTCTTCATTGTTTCTTAATATACTGCTTCCTATAATTAAACTCCATGTAGAAGCATTAACAAACAACGAAGAGGAACGCCCCAAGTGTTTATTCCATTCTTGGTTGGCAATTTTATCTTTGATCAATTCATCTATTGTGTAATCGTCTGGTATTCTAAGTAATGATTCAGCAAGACACATTAGCGCTACTCCTTCGTCGTTAGAAAGTGAGTACTGTTGTATAAAAGAATCTATAATGCCTAATTTACTACCTCTAATCTTTTCGACAATTTGTTTTGCAATATTGTAAATTATGTTTTTTGAATCAGCCGAAAGTTCTGATTTTTCTACAAGATAACGTACGTGACTTTTTTCATCAGCACGATAAAATGCCTGCAATCGTTTTCGTAATGCGTTAGGTTCTTGTATAGCACTGATCATAATTATCTACAAAACACCCTTTACCATATATAAGGTAAGATTATATCATAACTTTGCATCGAATAAATTATTATTTAAATAAAGAGCGAGAATCGATTCAAAAAACCTAGTTAATGACTGTGATAGCTCAAAAGGACTGCGCAAGTATATAGCTCAACACTCCACCACTCATCAAGTACTTAACCTCAGTTGCAGTTTGTACACAGCACTTGAGTTGAATGTATTGCTCTGAATCATCCTTTCTTTTAATGATACATTCTAGATTTCCATTTGGTACTACTTCACCTTTTATGCTCACTATCTCACTACCATCAAATATCTTTCTCGTTACTCCATCCTGAAATGCAAGTGGAAGAACACCCATACCGACCAAATTGGACCTATGTATGCGTTCAAAACTTTCTGCAATCACAGCTTTAATTCCCAGTAATGCAGTACCCTTTGCTGCCCAATCCCTACTTGAACCTGTACCATATTCTTTTCCTGCAATGACAACTAATGGAACAGCTTCTCTTTTATATTGCATTGCTGCATCAAAAATTGACATAGTTTCTTGAGAAGGAATATGTTTTGTATAGCCACCCTCAGCGCTCACCATTTTATTTCTTATTCTGATATTAGCAAAGGTTCCACGCATCATTACGTTGTGGTTACCGCGGCGAGATCCATATGAATTGAAATCTTGCGGTTCAACTCCAAGACCTTTTAAATATATGCCTGCAGGACTATTTGAGGCAATATTTCCAGCAGGGGAAATGTGGTCGGTAGTGACGCTATCGCCAAACATCGCTAGTATTTGCGCATTCTTTATATCAACTATGTTGCTTTTATTGTTCTTAGTCGATAAATCATCAAAATAGGGAGGGTTTTGTATATAAGTGCTTTTCGCGTCCCAATCATAGATTTCACTTTTCTCACACCTTATCTTTTGCCAATGCTCATCACCAGAAAAAACATCCTTATACTTTTGTATGAACATTTCACGCGTCACAACACTTTTAACACAGCTCTCAACTTCACTATTTGTTGGCCATATATCTTTGAGATAAACATCACTTCCATTCTTATCTTTGCATATAGGATCTTTTGTCAGGTCAATTTGTACAGTACCTGCAAGTGCATACACAACAACAAGTGGCGGAGATGCCAAGTAATTAGCTTTGACTAAAGGATGGATTCTTCCTTCAAAGTTACGATTACCGGATAAAACTGCTGCAACAGTCAAGTTTTTATCCTTAATATCACTTTCTATATCTTCATGAAGCGGACCGGAGTTTCCAATACAAGTTGTACAGCCGTACCCAACCAAATTAAAACCCAAAGCATTTAGATCTTCCTGTAACCCTGACTTTTCTAAATATTCTGTTACAACTTGTGACCCTGGAGCAAGAGAAGTTTTAACCCAAGGCTTTGATTTTAATCCAAGGTTGACTGCATTACGCGCTACAAGTCCAGCAGCAATCATTACACTTGGGTTTGAAGTATTAGTGCAGCTTGTTATTGCTGCAATAACTACACTTCCATCTTGGAGTTTATCGCTTTCCTCTGACTCATTAACTGGAAATGATTTAGAAAAAGATTCTGCCACTTGCGAAAGAAAAACCTTATCTTGCGGTCTTTTTGGACCGGCCATTACCGGCTCTACGCTCGATAAATCAAGCTCCAGTGTGTCAAAGAACGCCAATTCGTCATTACTACGCCATAGCCCTTGTTCTTTTGCATAGACTTCAACCAATTTAACCAACTCTTTTGGCCTTCCAGTTAAGTTTAAATAATCTAGTGTCTTCTGATCAATTGGAAAGAATCCACAAGTTGCACCATACTCTGGAGCCATATTAGCTATGGTTGCTCTATCTGCCAAAGATAAACAATCTAAGCCATCACCATAAAATTCCACAAATCTGCCAACAACGCCTTTTGTTCTCAGGATATTAGTAATCGTTAGCACTAGATCAGTTGCTGTTACTCCCTCTGAAAGTCTTCCTATTAATTTAAATCCTACTACTTCTGGAATTACCATACTAATTGGTTGACCAAGCATCACAGACTCAGCTTCTATTCCACCAACACCCCAACCAAGAACCGATAAACCATTTACCATAGTAGTGTGACTATCTGTACCGACTAAGGTATCTGGATATAGAACTCCGCTATCGTTACATACAACTTGCGCTAAATATTCAAGATTCACTTGGTGGCAAATTCCAGTACCTGGTGGCACTACTCTAAAATTTGTGAAGGATGACTCTCCCCATTTTAAGAATTGATATCTCTCCAAATTTCTTTTTACTTCCAGTGCAACGTTTTTACCAAATGCAGAAGTGCTTCCGTAACTATCTACTTGAACAGAGTGATCGATCACAAGATCAACAGGTACAGATGGATTTATTTTGCTTGGGTTACCTCCGTTTTTCTTCACATAATTACGCATTGAAGCTAAGTCAACGACAGCAGGAACTCCTGTGAAATCCTGCATCAAAACCCTTGCTGGCTTGTAGCTAATTTCGTGATTAATGTGTTTCTTGACGCAATTTGCTAATATCTTTATGTCATCTAATTTAACGCTTACTCCATCTTCATTGCGCAATAAATTTTCAAGCAATACCTTGAGTGAACAAGGCAATTTGGTTAAATTTACTCCTAAGAATTTACCAGCGTTACTTAGGTTAAAGTAGTTATATAACCTTCCATCAATATTTAAAGTCGTCTTTGCATTTAAAGAATTGTTCATCCTGTATTAGTTAAAATTGGAATTACTAGCGCTACTTTTTTGTTGTTGACTTTGCTGCTGATACATAGTTTCAAAATCTATAGGATCTAGCATAAGTGGAGGAAACCCACCACTACTTGTAGTTCTTGCAATTATTTCTCTTGCAAAAGGGAAAAGAAAAGTAGGTCCACCAATAAATAAAGCTTGTCTCACCTCTTCTTCACTTAGCTCTGTAAAGTTTTCTATTGAAAAAATACCGCAATACTTTACCTCGCAAATGAAAGCTATATCATCCTTTACATCTTCATCTTTTACCGTTGCTTTGGCCTCTATATGCAAAGTAATTTCATGAAAAGGCTTTTCTTCACTTATTCCTTTTTTATTTTCTGTTCCTTCTAATTTTGCTGAATTAATATTAACCATTACATTAATATCAGGAGCTCTACTAGAAGGAAGGAATGGCGAATTTGGATTCTCAAACGAAAAATCTTTGACATACTGACCATGAATTTTCATTTTGTGTTGTGACATTTCTTACGTCTCCTTTAATTAAGTTGAGATGTTTAATACTTTCTTATATAATATATCCATTTACAAATGAATAGTAAACCTAACTATAGGTTAATATGAAAAACATATTTTTATCAATAATTAATAATATTTAGATACTTTATATATCAAGGAGTAAGTTACCATGATAGAGCTTGTAATATATGCTTTACTAGCGGCGTTTATTTTTTCACGCTTATATAATTCTTTAGGAAGATCATCCAGTCTCAATCTAAAAAAGCTAACAGGTGTATTAGATGTAAGTCAAAGTAAAGAGGATGTGGTAGAAAATATCGAAGATTATACTTATAGCAATAACAAAAGTTCAATAGAAGCTACTTATGAACAAATATTACAAAAAAACAGAAAGTTCTCTATTTCCAATTTTATAGAAGGTTCAAGCATAGCTTTTGAATTAATAATTAAATATTTCAACCAAGGAAATTTACCTCAATTAAAATCTCTTCTGGACAAAGATTTGTATAATAGCTTTGTGGATAAGATTAAACATCGTAAAGAGATACACGAGTCTATAATTGTTTCTATTGTTTCACAAAAAATCTTAGAAATAAAGCTAGTAAAAAACGTAGTATTTATTGCATTATACTTCCTTTCAGAGCAAATTCACTTCGTTAAGAATGGTGAAGGAGACATCATATCAGGTAGTATGTCTACTATTAACAAAGTTGAGGATGTATGGCAATTCAAAAAAAATATTAATTCATCAGATCCAACCTGGTTGCTTGTTTCCATTAACTATAAGAAGGCAAGTACCGATAAAAATTTAACAGCAAATGACAAGTAAGATTAGTTACACCTATGGAAAGTAGGCTACGAGAAATAGTACTTGATACTGAAACTACAGGTCTTGACACTGAGTCTGGCCATCGAATTATTGAGATAGGATGTGTAGAACTAATTAACCGTATTCCAACAGGTAAAACATTTCATCGATATCTTAATCCAGAGAGAGATATACCTTACCACTCATTTAAGATTCATGGTATTAGTGAGGAGTTTTTGGAAGATAAGCCACTATTTTCAGATGTTGCACTTGAATTTCTTGACTTCATATCTAATGACATCTTGGTAATTCATAATGCTGAATTTGATATTAAGTTCCTTAATATGGAGTTAGGCAAGTTAAATGCTGGGTTAATTTCCTCAGATAGAGTGCTAGATACATTACCACTTGCAAGAAAAAAGTTTGTAGGATCACCTGCTTCTTTAAATGCATTATGTAAACGTTTTGATATATCGTTGGAAGGTAGAGAGTTGCATGGAGCATTAGTTGATGCTCAATTGCTTGCAAAGGTCTATGTTGAGCTTACAGGAGGATTGCAAACCTTTTTATTTAATAATGAATGTGCTCAGGACAATAACTCTACGTTTATTCAGCATAAAGTGCGTAATTTAGCTCGCAGAGAACATTCACCAAGTAGTAAAGAAATTGATGAGCATAAGAAATTGTTAGATAAAATTAACAACCCACTTTGGAAGGAATATATTGAATCAATCAACTAATCAAGATATGATTTAACTTTATTGGAAACGCTTTAATGATAAAGTTTATAAGGTTATTGTCTAGTTTGCTAATAACAGTAGCAGCTATCTTCTTAGGTTATTGTTATTTTACCAAGCAAGGCATATTTGTTTCACAAAATACAGAAATTAAAATAGGTGGGGATTTTTCTTTGATTAATCAAGACGGACAAACAGTACGCAGTAGTGATTTTAAAAATAAGTATATGATGATTTTTTTCGGATTTTCCTCATGCAAAAGAATTTGCCCTATGAACCTCGGAATAATTTCAGAAACACTTGCAAAGTTAGATAAGAAAACTGACAATAAGATACAAACATTTTTTATCACAGTTGATCCTGAGCGCGATAACATAGAAAGGCTTAAAGAATTTCAGCAGCAATTTGACCATAGAATACAAATGCTAACTGGTGAAAGACAAAAAATAGATGAAGTAGTTGCAAAGTATAAAGTATATGCAAACAAAGTAGGTGGAGAAGAGGAAATTAACCATTCTTCAATAATATACCTTATTGGCCCTGAAGGAAAATATGTCACACACTTTGTAGCTGATTTAAATTCAGATGAAAGTCAATCTGATAAGATTCTGGCTGAGATAAAAAAATATGTAAGCTGAACTAAAGAGCTTAGCTTACTTTAAATTTATGCTAACGGCTATTTTGATTAAACTAAGTCGTTTTTTTAATTTTTTCTAGGATCAACTCAGCAGCTTTTTGTTCAGCAATTTTCTTACTAGGAGCGCATGCAGAAACTTTGTCATAACTCTCTATGCAAACTGATATAGTAAATTCAGGATTGTGTGCTGGTCCAGTTTGTTTTACAAGCTCATACTTTGGTAAAGGTAATTTATTTCTCTGAGTCCATTCTTGCAGTGAAGTTTTAGGATCTTGAGGAGGATCGAGGATGTCTTTAGCTAGCTTTTCCCAATGTCGGATAATAAATTTTTCAACACTCTCAAGTCCACCGTCAATATAAATTGCACCTATTAGTGCCTCAAGCGAATTTTCTAAATTTTTTAAGTTACATTTCCCTCCGTTGCAACGTTCACTATTATTCATGATGATAAAGTTACCTAACTCTATTTCTTTAGCAACATTAGCAATGGTACTGCCACAAACTAGATCCGTTTTTCTTTTTGCCAATGCTCCTTCTTTTTCTTCAGGAAACATTTTAAACAGCATAGCAGATACAACCATGTTCAAAATACTATCGCCCAAAAACTCTAGCCTTTCGTAGCTTACGATCTGGTCTTCGCTATTCCTTTTATTTACGCTTGGATGGGTTAATGCCTCTTCTAATATTGCATGATCTGTAAATTTATAATTAATAACTTTAGATATTATATCGTTCAAAACTTTCATGTTCATCATTCAAAAGAAAAGCACTCCCTATCATACCTTTACACTAAAAAGTTAGCTCTACTTTACTAAAACAATATCAATAACTTCCAAAATCAATGTATACAACCCACTGCTTCAGTAATGTTACTAAATCCATCTCTTTTTACCAATTCTGCAAGCTCCAGATTGATTTTGTTCACAACTTGATGCCCCTGATATACGAGAGCAGTGTACAGTTGTACTAAAGAGGCTCCTGCCTTTATTTTTTCATATGCGTCAATACCACTTGAAACTCCCCCACATCCTATCAATAGAATCCTGCTCTTAGTAAGCTTGTACATATCACTCAATAACTCGGTTGAAAGTTGAAACAATGGTCTGCCGCTCAACCCACCACTCTCATTATAGTAAGAATCTCGACTTATCGTAGTGTTGCTTACTATTAAGCCGTCAATTTTATATTCTAGTGTAAGCTCAGCGATATTTTCTTTTGTTTGCTGATCTATATCTGGAGAAATTTTTAATATTATCGGTATGGATTCAGAGCTATCGATTGATTTCCGGGTTAGAGTGATAGATTTCAACAATTTGGATAATTCTTGTTTATTGTGCAAATCGCGCAAGTTAGGTGTGTTTGGGGATGAGATGTTCAGTACTATATAATTGCTCTTTCCATATACTATCTTTATTAAGTCAACATAATCGCTGATTTGGTCCTTTGATGTACTGTTTCTTCCTATATTTATACCAAAAATACAATCACCAAGTTTAGTTTCACTTATCTGTTTAAGAAAATAGTCTACTCCTTTATTATTAAATCCCAATCTATTAATTATTCCTTCATCTTTAATTAATCGAAAAATTCTCGGTTTTTTGTTTCCATATTGGGGATGTTTAGTTACAGTACCAGCCTCAATAAATCCAAAACCAAATGAGAGCATCGGCTTTACAACTTCCGCATTTTTATCAAAACCTGCAGCAAGACCTACAGGACTCCTAATTTTATTACCAAAAAAGTTTACATTTAAAGACTTAGGTAGTTCTATAGGTTTCCTACAGGGCATCTTTTTTAACGCCGTTATTACCAAGGAGTGAGCAATTTCAGGCGGCAGTAAAAACAATAAATTACGTAATATCATTTTGTAAAACACTTTGCTTATTTTTAGTTTATTTTTTACCATGCAACAAGAATAATTTAGAAAGCTTGAGGTTTATCAAAATAGAAGTATATAGTTTCTATGGGTAGTAAAAACTAATTTTTCTGAAGGGAAACCAGAACTTGATCAGTATTTTTATCTACTAATTCAAGGTAGCCAAATTTGTTAATTTGAGATTTTATTAGTATAGGAATCTTATTTCGATTTAAATAAAATCCCTGTTTTGATTGTTTATTAATTCGCAACCTTACATCCCCATTTTTCCAAGCAAGCATCTTATTTATTCCAGATTTTTCTTTACAATTATCTTCATTTACAAATCCTAAGTATTCATCTTCTGAAGAAGATATTGCAATCTTGCATATTCTATACCCTACCCAATTCCCTAGATATGGATCAGTATCGTCTTTTTCGTGAAGCTTGAACTCTCCTTTGACATATTCCCATGGAGCTTTTGCATCACCTACCTTTTTTAGAAAGAGTACGTCCTGATCAAAGTTTATAATGGTCCTTGTATGAAATGTTGTTAAGCTTGTGTCCCATAATAGTTTTTCTGTGATGCTAAAATGCTCTTTATCCTTTTGCATATTTTGAAATGATACGATTATCACATCTGCTCCAACTTCTCTTCCATAGTTAACATATTGACTAGCACGCCCATGTTTGGCTGTGAATGATGACTTACCTATTAACAGAAAGTCATTAAATAACGCATTATATATAGTCTGTGCACTGTAAGCTGTACCGACGTAAACCGGCTGTTTGTTGGATGAAGGGTACTTTTCTGGTGCAAGATGAGTATACGAGCTCTTTAATAAATAGTGAAAAGTGCAACTGGTAAGCAAGAAGGGCAAACCAATCAATAATAAAACTTCTGTTAATCTCTTTGGCATTTTACTGCTTATATTTTGAATATAGTATCTTATTTTTTTAAATATTTCATTAAAAGCCACACTTCTTGTTAAAATTTCAGAAGAAAAAACGATCTAATTGGAGTAAGAGGCCGGGACCGGAATTGAACCGGTATAAAAGGATTTGCAGTCCTCCGCATAAGCCATTCTGCCACCCAGCCGTTTTTTTATGCGTAGATATTAATTATATCTTTTAGCATAGATAAAGCATCCTCTTTTTTTCTTTGAAAAGTGTTGCGCCCGATAATTGAACCATTACCACCACCTTGCTTAATTTCTTTTGCCTCATTGTATATATCATCCACTGACTTTGACTCACCACCAGAGAAAACTACTATTCTTTTTCCTGCAAAGCAAGACTTTTTAATATATTCAATTCTTTTAGATAATGATTCAATATTTTCTATTTTTTCTCTTTCCAGATGATTGGTTGGAAGTTTTACTTTTATTATGTTGGCACCGAGCAAAGCCGCTATATGCGCAGCATAAGCAATCACATCAACTGCTGTTTCACCTTCTTTGGAAATCCCTTCACCACGTGGATAAGACCATAGCACTACAGCAAGGCCACAAGATTTAGCCTCAGCTATAATTTTGCGAGCTTCTTCCATCATATCAAAACACTTAGCAGAACCAGGATATATAGTAAACCCAACAGCCATGCAGCCCAAACGCAGCGCATCTTTTACAGAGGCAGTTATTGCTTGATCTGAAGTTAAGCTTTTTGAGTGCAAAGAGTTAGCGCTATTAAGCTTCAAAATAAGTGGTAGCATTCCAGCATAAGTTGAAGCACCAGCTTCGATCATACCAAGCGGAGCAGCGTATGCACTTACTCCTGAATCAACTGCAAGCTGAAAATGATAATGTGGATCGTAAGCATCAGGGTTAACTTCAAAACTTTTTATTGGTCCGTGCTCAAATCCCTGGTCTACAGGGAGAATTACTAACTTGCCAGTTCCACCAAGTTTCCCATGCATAAGAATGCGAGTAAGATTCGCTTTTACTCCAGGGTTTTCACTTTCGTAGTAACTTAGGATTTGTTTTACTTCTTCACTCATTAATATCTTCAAATTTACTCAAAGTGTAGCAAAAACTATAGTTGAAGCAAAGACCTTTTTATGCTCTTGTTCCTACGCCTATATTTAAAGGTGTAACTTTAGGATCGGTGGTGTGCTGTTGTGGTTTTTCTTGAATTAAATCTTCAAAATACATTTTAACAATAGGAAGAATGAGCGGCATAAGCACTAATTTATAGTCATACCATGCAAACTTTTCCTTGTAGCTAAATTCTGCATCTTCTTCGTATAAACGCTGGATGCAGTGCTCACTATATAATTCAGAAGCTTTTATAAAAGTTCTAAGTAAAGCAATAAGTAATAAATCCAATGCTAAATTAGCCATAAGCACCATTCCATATTGAACAGGCCAGCCATTTTGTGCAATTTCCGACGCTAAACTGCACACAGCAAACGCTGCTGCTATACATATCACATAATTATCAGCAGCAATAAGTAAATTGTATCCCCTATTTAACCTATCTAGATTTTTTTCTTGTGAGCCTCTTTGTTTACTTGCTGCATAGATAATACTACAAAAGGATATAATAAATAACCATGGCCAAACTCCGATGCTGAATGCATAAAATTTATAAGCAATGTTTTGTACTTTGCCACTGTTAGCAAGTTGCGATAAGCAATATTTGACTTGAGGCGACGGACCAAGTACCACATTTGCTAATATAAAAAATAAAAGCGCTCTATTTATAGCTTTGTTTCTACGTGATAGAATCTCATCGATTTTTCCTTGTTTTTCCTGCACTTCTCGCTGTAATGGTATAGATATGCCAGCTGCTTTTAAGTCGTTAAGATATTGCTCTAGCCTATCTTTATCTGCACTAAGTTTTTTAAACTCTTCTTCAGCTATTTTTTTCTCTTTCTCTCCTACTACTTTATCAGGGTGACATTTTAATGAAGCTCTTCTAAAGCGCCGCTCAACTAACTTAAGTACATCATCAAACTCCTAACTTATTACTTCTTCCGCTTTTATTCCCAGCCTTGAAAATAAATTCCGTAAATCTTGATTACTGTAATATTGATTTCTGGTTAAACTTGCCACTATAGCCTCATTAAAAAATAGTGACTATACTACAAATTTAATACTCAAGCAAGAATTTAAACTATATCAAAAGCAATTCCGTGTTTACCAATATAAATCCTTAATTTCTTTCCTTTAATTAATCGACGATTCAGTATTTCTTCAGCCAAATGACTTTTTATCTCTTTTTCAATCAGCCTCTCTATTGGGCGTGCTCCCATTTCTTTGCTATAACCTGTTTGCGCAAGATAAGACTTTACTTCTTCTTCCACTGAGCAGCTTATACCCTTTTGCACAAGTTGTTTTTTTAATTCCTGAATAAATTTATCCACAATGTGCAAAATGACATCCGCATCCAAATCAGAAAAGGAAATGACTGCATCAAGACGATTACGAAATTCAGGGCTAAAAACCCGTTCCATTGCTTTTTCGCTGTCACTGATGTTGAAGTTTTTATACCCAAAGCCAATAGAACTTTTGTTACGTTCAAATGCCCCTGCATTGGTTGTCATAATTAAGATCGTATTGGAAAAATTAACCTTACGTCCGTAAGTGTCTGTAACACACCCATAATCCATGATTTGTAGTAATATATTATAAATATCACTATGAGCTTTCTCAATTTCATCAAGAAGTACTACGCTATATTGATTATTAGATACAGATTCTGTAAGCAATCCACCTTGGTCGTAACCCACATATCCAGGAGGGGAACCAATCATTCTAGATATTGTGTGAGGTTCCATATACTCAGACATATCAAACCGAATAAGGTTCATACCCATATTTTGTGCTAGCTGCTTCGCAAGCTCAGTCTTACCTACACCAGTTGGCCCTGCAAAAAGATACTTTGCCAAGGGTTTATTGTAACTTCTCAGACCAGATTTAGCAATTTTAATAGAATTAACGAGAAACTCTATCGCTTGCTCTTGACCAAAAATGGCCCTATTGAGATTTTCTTTCAAAGATTTTACTCTTTGCATATCATCAAACCCGCAAGGTACGTTTGTAATCCTAGCGATAGTACTCTTAATGTCTCTACTGTTTATAACTTTTCGCCTGTTTTTTTGTAACTTACAATATGCCCCTGCTTCATCTATAACATCAACTGCTTTATCAGGTAATATTCGCCCAGTGATATACTTGTGTGAAAGTTCAGCTGCAGATTTAATGGCATGTTTCGTGTAATACACTCCATGATACCTTTCATAGTAATGCTTTATACCATCTAGTATCTTTACTGTATCATTAATAGAAGACTCTTTTACATTAATTTTTTGAAACCTCCTTGCTAAGGCTTTATCCTTTTCAAAGCTATTGCTATATTCTCTATATGTAGTTGCACCTATACAACGCAACGCACCTCTTGCAAGTGCAGGTTTGAGCAGATTGCCAGCATCAAGAAAGCTGCCACTTGTTGAACCTGCTCCAATAATAGTGTGTATTTCATCAATGAAAAGAATAGCGCCAGGTTTTGCCTCAATTACTTTTATTATAGATTTTATTCTCTCTTCGAAGTCACCTCTATAGCGTGTTCCTGCAAGAAGTGAGCCTAAATCCAAAGCATAAATTATGCTCGATCTCAGTGCACTCGGAACACTACCTTCAATAATTTTCAATACCAAGCCTTCAACTATTGTTGTTTTACCAACACCTGGTTCTCCGACATATAAAGGGTTATTTTTTCTGCGTCTTAGCAAGATTTCTATAGTGCGATTTAATTCATAATCACGACCAATGACATAATCTATTTTTTTGCTTCTTGCATAATCATTTAAATTTCTACAATAATTTTGCAGAACTTCTTCATCTTTTAATAATTCACCTTTATTTGCTACAGTAGAGATATCGTTATTCTTATCAAGTTTTATCTTGCGATTAGTTACATATTCTTCTATATCACCTGAATATTTTATATTGGATATGTTATAAATCAAATTAGAATCCTTTGCATTCTGTTTGCGTAATAGCTCTTCAATGTATAAATCTTGCTCAGACAGAATCTCTAATAGAATACTTGCTCCATTTATTTCTTTTCTTCCCAGACGATGAGCTCGTATCATGGCTTTATGTACTATGCGTTGAAATAGCACATCAGGCTCAACTTTGTTGACAGTTAATTCGGAGTTGTCTTGTAAAAAACCTTTTGTATTATTACCATGATCATTCCTTAATATAATATTATCTATATTTATGATTTCACCAGCTCTGATGTTAGATCTTGATAAAACATAATTTACATCCACATCTTTGGTTAATGCTAGCAACAAATGTTCCACTTTTGCATATTTAAGCTTACAATCAGAAGCAATCTGTAACGCTCTATTTAAACTTGCCTCCAAATTTTTAGAAATCATCTATTATCTTTAAAAGTGTAAATTTATATATAATTAGTAGCACACAATTATTAAAAAAACTGAAATCTAGCAGCTCGTTGTAGCCAAATTGAATGAAGCTACAGATTATAGTCCACACAGCCTAACATTATACCGTTGTGATAATCTCAAAACGTTATAAGCAGCAGAATTAAGATTATCAAATTGTAGGTAAATCTAATTTGGGCTAGCTATATATTCTTTCTACCATCCTCCAATCACTTCACTTTGCAGCAAGCTTACTGGAGCTTTTAAAGAATAGAAGAATAGTTAAGTACATTAATACGCTTTTTCTAGTACTCTGCTTTTCTTCTTAAATACATTGATCTTTTTTCTACCGTATTTAGCCTTTAACGTACTTGGCCTTTTAAAGATCTTTTTGCTGTTACGTTTTTGAGATTGCATACTACAATCAAAATTTGGCTCTCCTTCTTTATCTGCTAGTGCAGGCAGTCTTCTCTTATCTTGAGGTGTAACAAAAGATAATGCAAATCCTTCAGCTCCCGCACGTGCAGTTCTACCTATACGATGAACATAATCAGCTTGCGATTGTGGTACATCATAATTGATAACATGTTGAATGTGCGGAATATCAAGGCCGCGAGAAGCAACATCTGTTGCAACCATGATTTGATTGCGGCCACGACGAAAAGAATTAATGACTCTTTCACGCTTGTGCTGCCTTAAATCACCATGAATTGCCAAAGCGCTATAGTCATCTTTGTGCAATTTGTCAGCTAGCTGATCCGCTCCTCGCTTTGTTTTGACAAAAATAATGATCGATCCTTTGCGCTGACATAATTGTGTAATAAGTTTTCCATATTTTTCTGATTCTGATGCATAAACAATTTCTTGCTTAATTTTTGCAGAAGTTGTAGCCTGACAATCAACAGAAACACGCTCTGGATGATTAAGGTACTTCTCAGTAAGTTTAACTATATCACTAGGAAGAGTTGCAGAAAACATAAGAGTCTGACGTATTTTTGGCAGATATTTCATGATCCCTTCAATTTGAATTCCAAAGCCCATATCAAACATACGATCCGTTTCATCAAGTACAAGAGTGCTGACATTGCGAGTAATCAAAGCTTTACGCTCAATATGATCTATAATACGACCAGGAGTACCTATTATGATTTGTGGTTTTTTCTGAAGCTGATTTAGCTGCCTAAAAATAGGCTCACCTCCAATCAACAAAGCGACTCTTAGTACAGAATTTTGAGATAAGAGTTTTCTTATCTCATTTGTTACCTGATGAGCAAGCTCTCTGGTTGGCACGATGACTAAAGCTGAACCAATGCTTGGCTCATTCAGCAATTTAGCAACCAGTGGAATAGCAAATGCCAAAGTCTTTCCAGTTCCCGTTTGAGCAGATCCAAGAATATCTTTGCCCTGGAGAGCTAGAGGAATCGCTTGCATTTGAATCGGGGTTGGAACACAAAGATTATTTTTACTTAGAGCTTGCCTAAGCAAAGTTGGAAGCCCCATTTCATGAAAATTACTCACAATACATTACCCTATTAAAAAGCTTCACGATAGACTAATCTTCTAATCTTAAATTTATTGCAGACTTTTTATCTTCCCCGTTCCTATCACGCTCCTTTTTAAGCTCATAACTTACTCTTTCCCCTTTCATTCCTTTCTTTTTATCCTCTCCTCGAAGTGCATCAGGTCTTATTCCTGAACGTTCTAATGTACTAACATGTACAAAAACGTCCTCACCTTTACCTTCTGGCTTGATGAAACCATAGCCTTTTTCAACATTAAACCATTTTATATTACCAAATTCCATATGGATAACTCCTAAACTACTAACTAATATTATTAATGTGATGAAAAACTTTGAAATTACGATTTAGAATGCTTTAAGCTTAGTTACTGCAACTAAACTTCTATACTCCATAGTCTATCCTTAACATTACATAGTAATAGTACACAATTATTGTACTTAATGCAACTAAAATTTTTAACCACCAAGTGAACCTGCAACTGTCATTTCACTAACTTTAATCGTTGGTGAATTAAATTGCCCACAGAAAGTTAGATCATTTGCAACAACCAAATTGCTAAACATATCTTTCAAATTGCCAGCAACAGTAATTTCGTGTATTGGGTCAGTTATTTTACCATTTTCTATAAAAAATCCGCATGCACCTTGACTATAGTCGCCATTGATTAAATTAACACCAAAACCAAATAAATCAGTTACATATATTCCTTCTTTTACTTCCTCAATTAATTCCTTAAATGACCTATTACCATTTTTGAAATAGAAGTTACTAGCTGAAGGAATAATTGCAGCATTACTTGTACGAGTTGCATTTGCGGTCGTTTCCAAGTTTAATTTCTTAGCCGAATATAGATCTAAAATCCAGTTTTGTAGTACTCCATTTTTTACAAATTCATTTCTCCTACTCATCATTCCTTCCCCATCAAATGGTCTTGATGCTATACCTCTTGGTAACAATGGATCATCGATAATGCTAATCTCAGTATTAAAAATTTGAGTATTTAAACTATTTCTCAAAAAAGAGCTATTATTTACAATATTGCTACCATTTATGGCAGAAGCAAAGCTCTTTACTAGCTCTTTTGCTGCTCTTTTTTCAAAAACAACCGGAAATTTGCCTGTCCTGATTGTACATGAATCCAATTGATCTATTGCTCTTTTTGCTGCTTCTTTCCCTATTGACTCCGGTGTTTTTAAATCACTGAAGTTGCATGCTACATCGTAATCGTAGCCTATTTTCATTTCACTCTTTTCTCCAGCAACAACAGAAACCTGATTAACAAAAGTTGACTTACTAAATGAACCAACAAAACCAGAAACGGTTGATAATACTGTATTTACTGAAGTATGTGAAGATGAAGCTCCTTCGGAATTAATAATATTTTTATGTGCAAGAGCTGAATTTTCTGCAGCTTCAGTAATTTCTTTTAATTTATCAATTGTTACAACATTATTATCTGAGATATTTAAATCTGCAGAAGAGATATAATTACTGCCATCTACAGCAAAACTAATATAAGGATCTTCCTGGGCATTCTTTGCCATTTCCACCACTTGGCTCACTGCACTACTAAGATTATTCAAATCGTTTGTGGAAATATACGCAGCTTTGTTCTTACCTGCTATAGCTCTAATTCCGACAGTACAGTTTCTAGATTGTGATATTTGTTCAATTTTTGACAGACGCTGAGAAACCGAGGTCTTATTAGTTTCATATATTGTAACTTCTGCGTCTTGATTCTGCTTTTTTATTAGTTTAGTGATATCTGCTGCAATATTTAATATATTCATTTTTCATTCCTTGAGTTTCTATAAAGATTCTGCACCACCTATAACTTCAATCAAATCAGTTGTAATTGCTGCTTGACGAGAACGATTATAAAGTAATGCTAGTTTATTTAGCATTTCTTTTGTATTTCTGTTTGCTGATTCCATAGCAACCATCCTAGCACTATTTTCACTTGCTGCACTTTCAAGTAAAGCAGAATAAAGAGCAGCTGTAACATAATCTTGAGTCAAAGATTTTAAAATAAACTCAATATTTTGTGGTTCATACTCATAGCTGTAATCTGTTAGAGGACTAACTACAGAATTATCAATTAATAATGAGTCTTTACTCCATGGTTTTATTGTTTCTAATATTGGCTTTTGCATGAAGGTATTATAGAATTTACTGTAAAAAACCTTAACTTTATTGTATTTACTTAGATCTATATCACTAACCAAGGCTTCCACACGCTTTAGTGTGATTCCCTTACTATTTTCAACCTTCAAGATATTTTTAGAATTAAATCTATTTTTGCCTGTCTCAAAAGCTTTCTTACCAAAAAAAACAATGTCTACTTTCTTATCATTTGCAATTAATTTGTTTATATGCTCCTGACTGAATTTAACAACAGAGGAGTTAAAGCTGCCACATAAACCACGATCAGATGCAATAATAAATACTAGGAAAGAATCTTCATTATTGATATTTAGAATTCTTGCTAGTAACTCTTGATCCGCTGATAGCGCTAGTGAAGAAATAATGCTATGCAGCTTAGATATATGCAATTTTGAATTTGATAATTTCTTTTGGCTTTGTAATAATTTTGCTGCAGAAACCATTTGCATTATTTTCGTGATTTTCTGCACAGACTTAATATTTTTAATTCTTAAGGATAATTCCTTTAAGCTCTTCATTTTGTATATAATTCTAATTTATTAAAATATATAACTGGTAATGTCTAAAAACAAGTTTTTTTGACATTGGACTCAACCACTATCGGCTGAGAGCCGAAAGGTTGGATATAGCGCTGGAAGCGCGATGAGAAGCTAAAGCTACTCCAA
>NODE_6_length_27372_cov_28.212933
TTGGAGTAGCTTTAGCTTCTCATCGCGCTTCCAGCGCTATATCCAACCTTTCGGCTCTCAGCCGATAGTGGTTGAGTAAATAATACTATTACCTCTACTTTCTAAGGTTATTGCACTTAATAAATTACTAGATGAAGTTTCTTCCTTAGAACTACTATGGCTTTTATTTTTTCTATTATAAAACCAACATTTAAATGGTACAGCTGCTGCGATAGCTGCTAACAAGACTACTCCCATTGCTAACATATCTACTGTTAACACTCCCATATTTTCCTTATTTGATCGAGATGTTTCCAATAATTTAAATCTTCTCAAGTTCCTATCATGAATCATAGGATTACCCAAAATATTTGTCGTATTTTTAACATTTCCTATATTTTGAATTGTAATTCCATTACTAGCGTTTGATTTTTTCATTTCTTCCATTACTTGTTTTAAGTTTGGTAGTTCTGTTGTTGTACTTTCAATATCAACAGCTTCCAGCTTTTGCAAATTCTCATTACTCAAAAACTCTTTGAGATACTTTTCATAAAACTCTTTGGCATTATATCTTTTATAACTTCGTATTTTTCCACTCTTGAGGTCAGAAACAATATCATCAATCATCACTTTTGGATTTTCTGCATGCACTATTTCTCCTTCAGCAACAAGAATACGATAAGATGTATCGTCAAGCATCATACATACTTAAGTTTTAAATCACCTCCTCCCAATAGAAAATATATTGTTCTGTTTTGTTCTACATCTCGCAATTCTGATTCAATACTAATCCATCTATTCCTTTTTTCCTTATTGATTGATCTTTTTTTTCCTACAGTATTTTTAAATCTTCTTGACATATATGACCCCCAAGCTGACCAATATTTCCTTATGTATAAAAGATAAATTATTTAAGTCCACATCTTTTCACTAAGATTTTTATATTTTTATTATACTAAATAATACATATATTAATATCTGAATTTCTCATTGCAATTTATTATACCTTAGTAAAAATGATATAAAATTAGAGAAAGAATTATAAATTTTGTGTAAGACAGGAAAATTTTTTCTCCTTTGGTCCCAGAGCATATAAGTGCTGTAAGCGCTAAGTTGATGGCACTGTTGTGCCATCAAACTCTGGAATTTTACTCAACACTAATCTGAGAAGATAGATGTGCTACCGATGTAGCATTGCTGAGCAAAGATTCTATTTCTGATGTAGATCCGGAATGCTCAAGTTGAGTTTGTTCAGGAAGGTTTTTCATAGCTTTTTCAACATCGTAGCTACCTTCCCTATTTTTTCTATGCCATACAAAGTATCCTAATCCTGCAAAAGCTACTGCTAGCACTCCACCCAATATACCACCAGCAATCCCTGCTATTCCTATATACTGTCCTCCATTTATTTCGGGTAATTTAGGCCCTTCCACATCTGTGCTATTAAATATAGAATGATCTAATACTTCTTGTGAATTACTATCAAAACGGGAAACACTACTTATACCTTCAGGTGTAATTCCATAACTAGCGTTTGATTCTTCTATTTCATTTATTACGTCATTAATCTCTTTAGTAGTTACTTTGCTTGATGCAAAATCGAATTCTTGTTTTGTTAAAGAAGCTGATTCGATAGTTACACCTTCCTTCATCTGATAATCAATTTCTTCAGTAGTAGATCCTCTCAATTGGCTATTTTCATCAGTTCTTTCTTTTAGCTTTTTTGAACTATCCTTACCCAATTCATCTACAAGGTTTTGTAGATATATTTTCTTAAATTCTCTATAATTATATTCTTTACCTTTTTCTATTTCTCCACTCTTAAGACCTAAAATAATTCTATCTATTGTCGATTCATGAATTGCTTGAGGAATGTCTATTGAATTTACTATTCCTGTAACCAAGCCTATCTCAGCTGCTCTAGAAGATATAGAGAGGTCTTTTACTGTTAAATTCTCTCCTTTAATTAAAAATTCTACCCTTCTGTTTTGTTTTATACTTTCCAAGTCAGATACAATTCTAATTGTTGGACCATCCATCTCCTGCTTATTTGTTGTTTCTCTCTTTCGCATGCTATTCTTAGTGTTTTGGAATTTTTTTGGCATTTCACACTCCTTAAATTAATTAATAAAAGTATTATTTGAATTAACAAATACTTCTCTATGTTAGTGGATAAAATATTTAAACCTATATCTTTTTATTAAAATTTTTATGTAAAAGTTACTTTTATTATACTAAGTAATATATATATTAATATTTAGATTGATAAATTGATTTTACTTCTGTTACAACTTATTATGCATAGATAACCTCAGTAAAAACGATGAAGCTAAACGAAATTAGAGAAAGATTTATAAAATTTTTTGTAAATAATAATCATGAGCAAGTTCCTTCTTCTCCTTTGATTCCAGAGAACGATCCAACACTCATGTTTACAAATGCTGGTATGGTACAGTTCAAAAACATCTTTACCGGCACGCAAAAAACTGAAATGAAACGTGCCGTCTCAAGTCAAAAGTGTCTCAGAGCAGGTGGTAAACACAATGATCTTGAAAATGTTGGCTATACATCTCGGCATCACACATTTTTTGAAATGCTCGGAAATTTTAGCTTTGGTGATTACTTTAAAGAAACTGCGATAGAATTTGCGTGGAAATTTATTACTGAAGAATTGTCTCTTGATAAAAACAGACTATCCATAACTGTTTACCACACTGATGATGAAGCATATGAAATTTGGCGTAAGATAAGTGGCTTTTCAGATGATAAAATCATAAGAATTACAACAGATGATAACTTTTGGAGCATGGGCAATACTGGTCCATGTGGCCCATGTTCTGAAATCTTTTACGATCATGCAAATCAGGATTTGCATGAAGACGACAGAATTGTTGAAATTTGGAACCTGGTGTTCATGGAATTTAATAAAGATGAAGAAGGTAATTTACAAAAATTACCAAAAAAATGCATCGATACCGGAATGGGCCTTGAAAGAATAGCAGCTGTTATGCAGAACGTTCATGATAACTATGATATTGACCTATTTTCTGCTCTGGTAAGTAAATCGCAAGAGTACTGTGGAAATACGGAAAATAAAGTAGCTCATAAGATTATTGCAGATCACCTTCGTGCAGCTGCATTTCTCATCGCAGAAGGAGTACTTCCTGGAAATGAAGGAAGAAATTATGTACTACGCAGATTGATCAGGAGAGCAGTACGTTATATCCATCTACTTGGATATAATGATTCTCTATTGAACCTTGTTTTTCCTGTACTCATAGATGGCACAAGTTTGGCTTATATGGGAGATGCTTATCCAGAGCTAATCAGAGCTAAAAGCTTAATAGAAACAACGTTAAAATCAGAGGAAGAAAACTTTAAAGACACTTTAATGAAAGGCATTAATCTCTTGGACAAATTCACTACAGATTTAAAATCAGGTGACACTCTATCTGGAGAATCAGCATTCAAACTATATGACACTTATGGATTTCCTTTGGATATCACACTTGATATTTTGAAAGAAAGGAAAATAAATTTTGACCAAAAAGGTTTTGATAATGCAATGAAAGAGCAAAAAGAAAGAGCACGTGCTAATTGGACTGGATCTGGTGAAAAGTCTGTTGAACAAGTATGGTTTAATTTAATCGATCAGTTTGGCAAAACGGAATTTGTTGGTTATGAACGTGATGAAGTAAAGGATGCAACAGTACTCGCAATAATTTCCTCTAAAAATGAAGTAATTGATTCTGCAAAAGAAGGAGAAAAGATAACTATTATACTTGATAAAACACCTTTTTATGGAGAGTCAGGTGGACAAGTGGGAGATATTGGAAATCTTATACAGTCTGATGGAAGTATGGTAACAGTCGAAAATACCAACAAGATTAATGACTTGTATTTGCACAGGTGCGTCGGCTCAATTTGTAAAGGTAACACAGTTACAGCTAGTATTAACAAAAAAAGAAGACAAGACTTAAGAAGAAATCATTCAGCTACACATCTTCTACACTTTGCACTCAGAAAAATCTTAGGTGATCACATTACTCAAAAAGGTTCTCTAGTCGCACCAAATAGACTAAGATTTGACTTTAGTCACAATAAGCCAGTCACTCAGGATCAGCTGTCTTCAGTAGAAGATATAGTAAACTCTCTAATCAGAGAAAATCTTTCTACGTCCACAAAAGTTCAAGGTATGGATGAGGCAATAGACGAAGGAGCGATGGCCTTATTTGGTGAAAAATATGGTGATAATGTTAGGGTTGTAAAAATTGGAGATTCAAAAGAATTATGTGGTGGTACACACGTGGAGCGTACCGGAGAAATTGGTTTGTTTAAGATAGCAGCAGAATGTTCCATTGCATCTCGAGTAAGAAGAATTGAAGCTTTAACCGGTCAAGAAGCAATTAATTATGTACGCAATAACGAAATTAGCTTAAAAAAAGTTGCAGAATGCGTAAAAGCACCAGTAAATGAAATAATAAGTCGACTCAGTATTTTAAGCCAGGAGCGCAAAGAATTTGAAGTCAAAATAAAAAATCTTTATAAAAAGCTTATCAGTGTAGAAGCTGTAAAAAGTACCGAAATAAATGGAATAAATTTCGTAAGCCACACTTTCAATAACGTTCCAGGAAGTATAATAAGGGAATTTGCTCTACAGCAACAAAAACCGAAAACTGTAATAGCCTTCATGGTAACAGAAAAGGATAAAACAGTTTTGATTGTCAAAGTAAGTAAAGATTTAACTAATAAGATCAATGCAAAAGAGCTAGTATCTACTGTAACCAGAAGGGATTGCGGTGGAAATGCCGAACTTGCCCAAACAGGCTGTGATAACAATAAAATAGATGATGCCATTACAGCAATCCATAGCAAAATAACATTTTGCAAAAACTAATACACCCTACTACCTCGGTATCTTTTAACCGTGAACGGAATCGTCAAGGTATTATGCAAATAGGGGTAGAGAAGACTTAACTGTCAAATGAGCATATCAGGTAATAAGAACTGGATTACAGCTCCATGCTCTGGAATGATATCTAGGTTTAAAGTCTACATAAAAATCATTTACAATCTACGTTCAATATGATAAGTTAAAAAGAGTTTATTCCTCGGTAGCTCAGTGGTAGAGCAGTTGGCTGTTAACCAATTGGTCGCTGGTTCGAATCCGGCCCGGGGAGCATTGTTTTATACAATCTGCACATTTCATTTTTAGCCCAGAATTCACTAACTTTTCTCTGTCTCTTAAACAGACAAAACTGTGGAGTTATATAGCTTTAAAACCTTTACTTTCAAAATGCAAAGATGCCTGTACCTCACTTAGCTTACTACCTGATTCTTCCCCTATTTTTCTTTTATTACACTTACTTTGCAGTGAAGGCAGGACATTTTTAGGGAACGTGCTATCAATATAACAATAATTAAAAATAATTGAAGTAAGACGCACCAAATTTCCACTCGCCAAAGTCTGTAAACCTCTGTAATTAATGCTGTTATCATATACTTTAAGTGTAATAAGATTTATAAGATTCCCACTCGCTAAAGCCTCTGCACCTTTGTCACTGATTTCATTCCATCCTAAACTAAGCAACGTAAGATTTGTAAGATTTCCACTCGCTAAAGCTTTTGCCCCCCTATCGCCAATTTTATTATCATATAATTTAAGCTCAGTAAGACTTGTAAGATTTCCACTTGCTAAAGCCTCTACACCTTCATCACCAATTTCGTTTCCTCCTAAATCAAGCGAAGTAAGATTTATAAGATTCCCGCTTGCTAAAATCTTTGCACCTTCTGTACCAACATAACTGCAACTTAGATCAAGTGAAGTAAGATGAGAAAGCTGAGCTAATTCTTTTATAACCTCATAATTAATTTTTGAACATCGTAAAATAAGTCTTGTAATGTTTGTATTGCTTTTTAAAAAGTTTACTAATCTATCAACATTAATCATAGCACCTGATGTTGCTAAAGTATTATCCTTTACATATTGGCTATAACTCATTTGACCTCACTATTAAAGCTATGCAAGTGTTTTAGTAAACACTTCAGCAACTGTCAATCACTTTAATAAAATATTTTATGAAAAAACTCATATACTATTGCCTCTACGCAGCTTTTTCTATCTCCTACTTTAACACAAAAGTTGTGAGAAGAGTTTATTTTTGGTATCATCGGGGGTTTTCGATGTTAATTTTTATATGAACTTTAAATCAGTCGTTTTATGTATACTAGATGGCTGGGGCAATGGAATAGAAAATAGTAAATACAACGCTATTAGCAATGCAAATCTCCCTTGTTGGCAACATATTAACTCTAATTATCCAAAGTGCAGTTTATCTGCCTGTGGAACTGATGTTGGATTACCAGAAGGCCAAATAGGCAATTCAGAAGTTGGCCATATGAATATTGGCAGTGGTAGAGTGGTAATGCAAAGCCTTCAGCGTATTAATCAAGAAATCGAAACGATAGAAAATAATGCAAATCTACAGAATTTTATTAATGATCTAAAAAGTAAGAATGGCATATGCCATATAATGGGATTGATATCAGATGGCGGTGTTCATTCGCATCAAAAGCACATTTCAGCTTTAGCAAACAAGATATCACAGCGCGGAATTAAAGTTGTAATACACGCATTTTTAGATGGCAGAGACACACTGCCAAATTCAGGGAAAAGATGCATTCAAGAATTTACAGAAAGCATAAAGGAAAATGATATAAGAATCTCCACTATCTCTGGGCGTTATTATGCTATGGACCGTGATAATAGGTGGGAAAGAACAATTGAAGCTTATGAAGCCATCGCATTTGCAAAGGCGCCTCGTTATGATGATGCAGTATCGCTCATTGATGAAAATTATCAAAATAATATAACCGATGAATTTATCAGGCCCGCAGTAATAGGTGATTATCAAGGTATAAAACCAGAAGATGGACTACTACTGGCTAACTTTCGTGCTGATCGAATGATACAATTGGCAAGTATTTTGCTAGGCAAAACAGATTACGCTAAGGTAGCAAAATTTTCTTCAATTCTAAGTATGATGCAATACAAAGCGGATTTAAAAATCCCTTATCTCTTTCCTCCTGAATCTTTTGCCAACACTTTGGGACAGATAATAGAAGACAATAAATTACGGCAACTGCGCATTGCTGAAACTGAGAAATACGCGCATGTGACTTTCTTTTTTAATTGCGGAAGAGAAGAACCTTTTTCCGGTGAAGAAAGAATACTAATTCCTTCACCAAAAGTTAAAACTTATGATTTGCAGCCTGAAATGTCAGCCTTTGAGCTCACAGAAGAGCTTGTAAAAAAAATTCATTCTCAAGAATTTGCGCTGATAGTTGTAAACTATGCTAACCCTGATATGGTAGGACACACAGGTAATATAAAAGCGGCTGAGCAAGCAGTACTCGCTGTAGATGATTGCCTTGCAAGAGTGCTGAGTACTGCTGAACAAGTTGGTAACACCGCACTCATTATTACAGCAGACCATGGCAATGTAGAATGTATGTTCGATGAAGAAAATAACACGCCTCACACAGCACACACTCTAAATAAAGTTCCATTCATTGTATCTTGTAATAATCTAAAACTAAGAGATGGAAAATTATCTGATATTGCCCCCACTATTTTACAGCTACTTGGACTCAAAAAGCCAAATGAAATGACAGGTAGTTCGTTGATTGTATAATTTTTCGTATTACTCTCTATTCACAACTGTTGTAGTTTGAGACACCGGAAGGGTGCTATTCAAACAGCCCCTTGTCGTTTAGGTAGCCCATTCGGTGTCATCTCAGTGCTTGACACTGGCTTCTTGATTCCTGGACTCCAGCGTCACGCGCTGATCATCTTTGTTCATCTAAAAAGTAGCAGATTTATGACGGCAGTGCCCAGAGGTGTAATTCAGTAGCACCTTGTCGTTCCAGTAGCTCTTTCGGTATTATCCAAGTAGCCTATTCGGTGTCATCCCAGTGCTTGACACTGGGATCCAGGAATTTTATTAAATTTACGAGTATAAAAGTAGCTGCTTTATGTTAAATACAACGTTTTGATGATTATGAAAAACCAGTGTCAAGCACTGGAATGACATCTTCCTACAGATAATGTTCGTACAGTTGTGCGTCAGCTATTTGAATGACATCAAATAGACGTGCTTGAATTTAACCCAACTTTTAAATTTTTCGCTGTTAGTACTAATGATTCATCAAAGAAGCTATTAATATCACTAATACTAACTATGCTTTTTGTACTGATGGATTTATCAATTCTTTTAACTAAATTGGATAGAACTTTATTAGGCCCAATTTCAACGAATTTATTAGTGCCACGGCTTGTCATATGTAAAATCATTTCTCTCCACCTCACTCTGCTTATGACTTGCTTAGCAAGCAAAGCTCTTATGATCTCTGGATCACTTTCTTCCTTAGCTGTAACGTTTGATACAAAAGGAATCGAAGGGCGAGTTATGTTGATGCTTTTTAAAAATTCCAGAAGTTTTTCATCAGCAGGTTTCATAAAAGATGAATGAAAAGGCCCACTAACTTGTAATTTTATCATTTTCTTGACACTTGAGTTTTTGAATAAATCAGGTAAGACCTCAAGAGCCTCTGCAGTACCACTCACCACTACCTGTCCACCACCATTATCGTTTGCAATTTCACAATCAATTTGAGCTGATTTTAATATACCTTCTACTTCACTTATTTCTGCTCCAAGTAGAGCAAACATTCCACCTTTGCATTTTAGTGAAGCTTCATGCATTGCTTCGCTACGAACTTTTAGCAACTTGACTGCAGACTCAAGCGTCAATGCTCCTGCAGCACATAGCGCTGTATACTCGCCAACTGAATGCCCACAAACATACTGAACGCTGTAAAGAGATTCACCAAATACGTGCTTCATAACACGTAGCGTTGCAATTGACACTGCCATTATAGCTGGCTGAGCGTTTTCCGTGATGGTTAGTTTCTCAATAGGGCCATTGAAAATCAAATGAGACAGCTTTCTACCCAATATGTCATCTACTTCATCAAATACGTCCCTTGCAACTGAAAATTCATCATATAAGCTCTTTCCCATTCCTACAAATTGGGAGCCCTGACCAGGAAAAGCAAAAATCATAAAAAATTTTTCATTCTTCATTGAGAATACTACTTTATTTATTTTTTGTCAATATTTCACAATAATGATTGACCAAATGAACCAGATTCACTAAAATCTTAGCTGGTAAGAAATTTGTAAGAACAATGGCAGAAATCGATTATCACAAAGTTACTATAGTTATGACAGATGGTCAAGAGTTTGAAACTTATTCCACTTATGGAAAAGAAGGTCAAAGAATAAAGCTTGATAGAGATCCTCTTACTCATCCTGCATGGACTGGAAGTTTGACAAGCGGTTCAGGGGAGAAGGATAGTAAAATAGCTAAGTTTAATGATAAATACGGGAGTCTTTTTTAGTTCCTTCCCTCTTTAATTTAACATGTATAAATATAAAAATGTAGGCTATATTGCTTCTTTGCTACCCAAGTCTCAGGAAGTATCTAAACTACTACAGAAACTCAATTTTATCAATATAACAGAAGAAAGTAAGTCTGAAGTTGATTTGCTGATAGTTGTTGGTGGTGATGGTTTTATGCTACGCACCCTGCACGACTACGTCATAGGAAATAAAGATACACATGTGTATGGAATAAATACCGGTAATGTCGGGTTTTTAATGAATAAATGCTTTGAAGATCTAATTGATCATATAGAACATGCAGTTCCTACTCAGCTAACTTTACTAAAAATGGAAGCCACAGACATAAGTGGCAAAAAACACCGTTACATCGCAGTAAATGAAGTGTATGTCTTTAGAAATGCAAATCAAATAGTGGAGATGAATATTACCATTAATGATAAGCTAAAAGTAGAAAAATTCAGAGGAGATGGAATTATATTGTCTACTCCCACAGGCAGCACTGCATATAACTTCTCTGCCGGTGGGCCAATATTACCACTTAATTCAAATTTATTTGCACTTACTTCCATAAATAGTTACTACCCAAGGCGTTGGAATGGAGCTCTAATCTCAAATGATACAATAGTGCAAATTGATATCAACGACGTGGAAAATCGTCCAGCACTTGTAGTATCAGATTACAAGGAATTTCCTGATATATCGCAGATAAAAATGCAGAAAGATCACGAAAACACAGTCACTCTGCTTTTTGATAAAGATTGCTCATTAGACGAGAGGATTTTTGATAAGCAATTTTTATACTAAATTCTTCATATTTATCTTTAAATTAGTATTTACCATATCTTAGTAAATACAGAGTAATTAATGTAACATTGTAATTAATTTTGGAGCAAATATGCCTGGGAATGAACAAAACGTCACACTGCTTTCTCATACAGCAGTGAATGAAAATGGTGCAGCAACTTCACCAATACCAACTCCCAGAACAAGTACTCCAAAACAAAATGGCAAAAATACATTACCACCTGAAAAAGTAGAGAAAATTATCTCAAATATACCTGCAAGCAATAGCGCACTATTAATATTTGATTTTAATCAAACAATTGTCGAGAGTCCCATTTGCAATCAATTTGCATCCAAAAATTATAGTGATTATGGTTCTGGCAAAGAAAATGCAGTAACTGACGAAAAAATAAAAGAATTTTTACAAAACTCAGGAATTAAAAATAAAGAAAAGTTAAAGTCTGTATTACAATCTGCACTTTCAAGCGGAGTAGAAGTTGCCGTTGTATCAACTACATACCCCAAAGCAGTAGAGTATGTAGTAAAAAATCATTTAGGCTTAGCAGAAGATCAGGCACAAAGTATAAAAATATTTGAAGGAGTAACTAAGCGTCAAACCTCACGAATTGCAGATCCAGCAAAAACAACTGAGCCTCAAGATCCACAAATTGGAAAACATCTATGTGTTTTATATCTTTTAAAAGCATATAAGAAAGATAAAGGTATGTTACCACAAAAAGCAATGTTAGTTGATGGTAATATGCGGAACACTAATCCTGTTGATGACTTTTGTAGAAACATAAAGGAATTACTAGAAAAAGATATGAATAGTCTCTTAGAAAATATAGATCAAGAAATAGCAGAAGTTGATATCAGTGAAGCAGAATTAGAAAATATCACATTTAAAGGGATTAACGTATCTGGTGAACAAACAACAGACAAAGCAGCGGATGGTGATTATTTAGATGAAGTAGGAGTTTGGATGACAGATGATTCAACTGATGTTATCATGTCAACAACACCATCTTTAGAAAGATCGTCTAGTAGCGGATCAGCTGACAGTAAACCAGAAAAACCTGCTTATGCAGTTATAGATAAAAGTAAAAAAACTCCTGATAATCAAACAGATAGTCAACATCCAACTCTAAGCAGATCAGTTTCACAAGAAACGGAATTTAATGAACCTTGTAATAGGAATGAAAGTGAAAAAAAACCTTTTGAAAATCTCAGTCAGCATAGCGATACACCTTCAACTTCTCCGCCATCATACACGAGCAGAAGTAGTTCTCAAGAGTCTTCGCCTACAGATAGGGAGTTTAAACTGCAAAAAAACAGATTCTGGCCCAAAGCGCAGTATGCTATGGAGCAGAAAGGCGTTGTAATTTTTGGTGCGGCCACTATCGTGCTTGGCACATCTACAGCTTTAGCGTATTTACAAGATAAAGCAAAATTTATTACGTTCTTTACAAACAGTCCGCTCTATACCGTCGTACCGATCATTGCAGTTGCTTCATTGCTCGCAATTAGCCCAATGCTGCTTGGAATAAAACAGTTTGTAAATACCAAAGAATATCAAACTCAAGTAAAAAATGCAGATGAAGTTTTAGATAATGTTTTGATGAACCAGCCAGAAGGTAAAGTTATAAAGTCTGTAAGGCTGGAATATAGCAATGGCACTCATTCAAATTTTGTACTCAATGCTTGGGAATCTAAAAAAGGCTTCGTCAATATTGATGAGAAAGTAATCAGTAAAACTAATAAAATAGAGTCTGTAATTAATAATAGGCCACTATTTACTGCATTATTAACTGGTGTAGTTGCTGCAAATATAGCGCTCCCTTTATTGCTGTATATGGAAGGTGGTGTTAATAATATACAAAAATTTTACCAGAATCCTTTGACCAATCACATAAAATTATTACCACTTACAGGCTTAGGTATAGTTGCATTATTAGCTGTGTATCTTGGCGTGCATTACTATAGAAAAACAAATTGCACTAATCTTGTATATTCTGAAGAAACGATTGATCCTAAAAATGTTAATGGGAAATTCATTGAGGAAATAAAACGAGAAAGAACAAACGTTCTTGGAGAAAATCATAGCAAAGACGCTAAACGCAGCAGTTTAACGCTTGAGCAGGTTGTAGTTCAATCTCACAATTATAAGGATGCTATCTATAGTATAGGTGGATGAAATAAATCTCCTACAATGTCCATTGATTGGAATTTTTATACTTGCTCAGGCCTCGCTATTTGAGTACCTTAAGCTAAAGGGGTTTGTTTATGAAAAAAGGTTTAATATTTATATCTTTAGTAGCGGCTGTATTGATAGTCGTTGATTTTTTATATAAAAATAGCGGAATTGATGATTCACAAGTAGTAAACGTTTATTCATCACGTAAAGAAGAATTAGTACATAGTTTATTTGATGATTTTACAAAAACCACTGGCATCAAGGTACGTTATATCATTGACGATTATTCTCAATTGCTTTCACGCATGGAAAATGGTGGTGAAGCTGATTTGTTTTTAACTGCAGATGCGGTGAATTTGATTTTAGCCAAAAAAAGAGGGCTCTTATCTCGAGTGGATTCAGAGACTCTAAAAAATGCCATACCTGCAAAATTTAGAGATAATGAAGATTATTGGTTTGGTCTCACAAAAAGAGCTAGAATATTGGTTTATAATAAAGAATCAGTAGATCCTAAGGAATTAAGTACCTATGAAGATTTAGCGGATGAAAAATGGAAAGGGAAAATATTAGTACGCTCTTCCACAAGTCCATATAACCGATCATTGATCGCTTTTATGATTGCAAAAAATGGTTTTGAAAAAACAAAAGAATGGGTTAGTGGAATTGTAAGCAACATGGCAAGAAAACCAAGCGGTGGTGACACAGATCAAATTTATGCTGTAGCCGCTGGTGAAGGCAATGTTGCAATAGTAAACAGCTACTACTTTGCAAGAATCCTTTCATCAGAAAATAAAAAGAATATCACAGAAAAGTTAGGAGCTTTCTTCCCGAGTGATGGTGTAATGGTGAATCTTAGTGGTGCAGCAGTAACAAAAAACGCAAAACACAGAGAAAATGCTATAGCTTTATTGGAGTTTTTTGTAAGCAGGCAGGCTCAAGAATTATATGCTAAAAAAAATCAAGAATATCCCATTGTTGAAGGTATTGAAACTTCTGATACATTAAAATCTTGGGGAAATTATCCACAAAGTGATCTACCTATAAGTGAGCTTGAGAAGCACCTTTTTGAGGCTGTGATGATAGCAGATGAATGTAAGTGGAAATAAAATTTTATAGCTTCCTTCTACTTTACTTTACAGTTGTGTAATTGAAATTAAGAAAGTAGAATAAGCTCAAAAAAGGAGCTATGGACAAGAGAAGGAATTTATTAAATATCTCAGACCTCACAATCGGTGATGTAGAAAATATAACTAAATTAGCCAACCAATACCTTGAAGAAAAAGTTGAAAATAGTCATGTTCTGAAAAATAAAATAGTCATAAACCTATTCTTTGAAGATTCAACACGTACGCTCGCATCTTTTGAAATAGCAGCAAAAAGCCTTGGAGCAAATGTTATAACTTTACCAATAAAATCTTCTTCTATTAACAAAGGGGAAGATCTAAAAGATATGATAAAAACACTAAATGCAATGAATCCTGACTATATGATAATCAGGCATAAAAGTAGTGGTATTATTAATACATTGGCAAAGCATGTCAACTGCTCGCTAATCAACGCAGGCGATGGAAGCAGTGAACATCCAACTCAAGCTCTTGCAGATTATCTTGTAATTATCAATCATAAAAAGCAAATAAAAAACCTCAAAATTGTTATATGTGGAGATATTTTGCACAGTAGAGTTGCAAGATCAAATATAAGATTGCTAAAAATGTTTGGAGCAAAAATAAGCTTAGTTGCACCACCAGCTTTGATGTGTAAGCATTTTTCTGAAGTAGATTCACTTCATTATTCATTAATCGAAGGTATAAAGGATGCTGATGTAATTATGCTCTTGAGGTTGCAGAAAGAGCGTATGAATAATAATTCTTCAGAAAAAGAATATTTTCATTTGTATGGACTTGATGCACAAAAACTATCGCATGCAAAACCCGATGCAATTGTTATGCACCCAGGACCAATAAATAGAGGTATCGAAACTAGCAATGATATAGCAGATTGTGTTATTTTACAGCAAGTAAAGTTTGGATTAGCAACGCGTAAGGCAGTACTGCACTATTTAATTAATGTTTAACTTTAATTAATTTTAAGGAATTTTAGACATAATGATCCTCCTATAAAAAACGATTTAGAAAAATATAACACACCTCATGACAGAAATTAAGTATGCACTGAAGTAGACTGTGCTATATTTTTTTATTGAGAGATTAATTGAAAAGTCTGCAGACTTGAATAAGGTGAATTTCGAGCTCTAAAATACCCTCATTTTCACTAATAATAATTAAACTACCAAATGTGTCAAGTATTTTTTTGCATTTAATTTACAACTACGAACGTTTATTTGCAAAAAATACTATAAACATAAAATGATAGATGTCATAAAAGTAGCCAGCACTGGCATCCAGTTAAATTTGCGAGCATAAAAGTTATGCTAAAATATAACGTTTCTAATGATGATGGAAAATGGATCCCAGTATCAAGTACTGGGATGACAAGAGAAATGGAATAACATTATGAAGGTGTCATTCCAGCGCGTGACGCTGGAATCCAGAAAAAAAACAGTGTCAGCTACTCCAATGACAATTTAAGGTAAAACCTAAATAAATGGGAAAAACTTTGATATTCAGTCTTTGCAAAATTCTACTCGTATAGAAAAGGTAATACAAATGTTTTTTATAAATAAAACCCTAAGGCATTTTTTACTGTAGATTAATCATTTGATTATAGTATCATTTTAATTAATCATAATATTTATGAAGAATACTTTATATTTCATACTATTAGTTGCTATATTTTTATCATCTAACCTGTTTGCTATAGAGCAACCTGAAGAAAATATAAATCAAGAAGACGTATCGAAAAGCAACACTGATGCTGAAAAAACTTCTCCGCTTCTGGGCGAACTCAAAGAAAGCACAGACCCAACAAATGTAATCAATGAAGAAGTACCTTCAAGTAATCAAACAAACCTACAGTCTGAAGAGGAGACTAATATAAAAGATACCGAATTTTCAATAAGTCCTTTATTGGAAGAAAAAAAAGAAGAACCTGAAGAGAAGAAAATCAGTCACAATAATCAAACAAACCTACAGCCTGAAGAGGAGATTAGCAAAAAAGACACCGAACTACTTTCAACAAGCCAATTCACAGAGAAAAAGAAAGAAGAACAGCCTGACAATATAACACCTGTGAACAAAGAAAATGAAGAAAGCGAAAAATGGACAAAGCTAAACAAAGAAATAAAAAAAGAATGGAACCATAAAAGCAAGTCTATATATAAAAGACAATATGATAGCCTAAACGAGCACCTTCCTAAAACTATATTTACTGATGATTACAGTAAGCAATTTTTTTACTGCATCAAGAAGGGCAACTTAATTTGTCTAAGAGGAGTAATAAATAAGCTAGAAAAAATTGGATTAACAATTCAAGAAATACTAAGATTTAGAAATAAATTGGGTGATACTCCTCTAATTTATGCAGTGAAACAAGGTCAAATAGACACAGTTCGCTTTCTCTTATTACAAGGTGCTGATCCTAGAGTAGTTGATAATAATTTTAAGTCCCCTATTGACATAGCAATTGAGAAAAAGCAGATCGATATAATAAATGCAATTGCTGAAATGATGCCATACCTTTTAGAGGATAAAGAAATAAACAATGAAGAAGACTCAGAGATGTATAATTTTGCTATAAAAACAAAAGAAAGTACCTGCGATGCAAAAGATAATTAGACTTTTGATATTAATTTTAGTTGGTCATTTATGCTATGGAGATGATGCAATCAATGATTTTTTAAGTGCTCTGCACGATGTAAAATACGTATCTTACAATACAAAAGATTTTGCTAAATTTTTAGTACAGTGCAACAAAGCAGGCATACCACAAGATTTTAAGAAAGGTTTTGGTCCTAATTTAAATGGTGCTAATTTTAGTCAATTGTATTTAAGCAAATCTATTTTTGATGGAGTAAGTTTAATTGGTGCCGATTTTTCTAACACCGATTTATCAGATGTGTCTTTTATCGATGTTGATTTGCGTGGTGCTAATTTTTCCAATGCTAATTTACATGGTGTTAAAATACAAGGCACAAATTTAAGTTTTTCAAAATTTGCTTCTACAAATCTAACAGATATCATATTTGATCAATCTAATATCAGTTATGCTGATTTTGTCAATTCTAATCTCAACAAAGTAAGTATGCGTAATATAATTGGTTTGCATACCAAATTCTTGAATGTAAAAATGAATTTCTCCAATTTATCAAACTCAAGTGCCAGCTACATCAATTTTAGTGATAGTGAAATAAACGACACTGTTATGCAGAAGAATAATTTCGACAATGCAAGTTTCTTTGGAGTGGATGCACACAAGCTCAAGATACAATTCTCTTCACTAAAAAACGCTAATATATACGGTGCTAAAATAAAAAAATTGGATTTTACAGGTAGCAATCTTTCGAACGCCTATTTTAATGCTTCTATTATAGTTGATAGTAACTTTGAAAAAGCCAATTTAAGCAATTCACAAATTTCCTATGTGAAAGGGGATAATTCAAACTTCATTAAATCTATACTAAATGGTTCCAAGATAAAACATGCATATGTTTTCGAATCAGACCTTCAGGATGCTGATTTATCTAATATTGATTTTAGTTTTAGTGAATTGCATAAAGTTAATACCTATAACGCTAACATTTGTCATGGAAAGTTTCATAATACTAAAGTTGTGAATTCTGACATGAATGGTTCGTTCTTTGACCATTCATTGTTTACCTCTGCAAAAATAGAAGATTCAGATCTTTCCACAACTTCAATGTATAAGACAAAAATTCAAGACTCTCAAATTTATAATAGTACTCTTTCCCACCATAGTATTGACTTCAGTGAGATAGAAAATTCAATATTCTTCAAATTATTAGCTGATAATTCGAGCTGGTCTAACTTAAAAGTCACTAATTCAAATTTTATTGAAAGTGATTTCAAATTCTCCGTGTTTTATGATAATACCTTTAGAAAGACTAGTTTTTTTCTTAGCAATTTGAGTGATTCGACAATAAGTGATATGTCTTTTCTCTCTTCAAGCATATATAAAAGTTCAATTGCTGATATTCATTTAACAGATTGCAAATTTGATAATTCAATTTTGATTGACAATCAGGGACAGAGCAAAATTACAGGTCTAGAGAGTGCTATAACTTCAATTAAAGATCTGCAAGAGAAAATATCGCAGGGTGAAAAATTTGATGTAAATTATTCTTACTTTGAGTTTAAAGACATGAATTTAGAAAATGCTAATTTTTCTAATTCAATATTAAGTAGAGCAAAGTTTGTAAACGTTAATTTGAATAAGGCAAATCTTGAAAAAGCCGATTTACGTTATACTGTCTTTGATAATTCCTCTCTTATTGATGCCAATTTATCAAATTCTAATTTAGAGGGCTCTAGTCTTTTAAACTTTGATTCAAAAAATACAAAGTCTTAAAAAAGCTCTATAATGTACTTGTTAAATAAAGAAAAATGACCGTAAAAAATGAGGGCATACTACTGATTCTATCCTCTCCTTCTGGAGCTGGAAAAACTACTATATCAGAAAAATTACTTGAGCAATCAACCGATTTAGTTATGTCTATTTCTGTAACTACACGCAAACCTCGTCCCGGTGAAGTAAATGGAAAAGACTATTTTTTCGTTACTGAAGAAAAGTTTCATGAACTATGTAAGGCTGGTCAAATGCTTGAATATGCTAAAGTTTTTGAAAATTTTTACGGTATACCAAAAGATTTTATAGAACAAAACCTGAGTAGTGGCATAAGTGTTTTACTGAATATAGATTGGCAAGGAGCATTTCATTTATTTGAAATCTTAAGAGAAAAAGTTGTAAGTGTTTTTATACTACCTCCCTCGATGGAAGAGCTTAGACTGCGTCTACAAAGGCGTAATAGTGATGATGAAATTGAAATAGAGCGAAGATTATCCGAAGCCCAAAAAGAGATAAGTAAAAGTAATAAATATGATTACGTCATAGTTAATGATGATCTTGATAAAAGCGTAGAAGAGATAAAATCAATACTAAATAAAGAAAGGATTAAAAAATTAGAAGAAAAACAAAGCCCGAAAGATCTATAAAAATATTTGTTTATCTCTTTTAGCAGCATTCACGCTTCACAGTTTAGCCACATTTATTATTTTTTAAGATAAAATAGTTAAAATAGTAGACAAGTGCTAAAGTGGGGATTTAATTATGACAACAGATTTTCTAATAGAAACTAGCTTTCCACCTATATTTCGATAACATCTAGCTCAATTTAAAAGTCCAATTCAATAGGCTGTTAGTTGAAGCGCTAACGCCAAATAGCTTTAATATTGAGGTTTTTATATGGTTATAGATTCAAGTGTATTAGTTAGTAATGCAAATAAACTAGACAAATGTATAAACAAAAATGAAAAACCAGAGCAAGATAAAAAAGGCAAGCAATTGTCTAATATTATAGAGAGAAAGGTAAAAAAAGAAAAACATAAGCATGAAAAACCAAGAAGTCGAGATGGAACACTCAAGGAATGTAAAAGGTTATTTAAGGAAGGCGCTAGTCCTGAAGTATTAACTAAATTAGAAGAATCGCTTAGAGAACAGGAAAAATATCACAGATATTATGTCCAATGTTTCCTTCCAGTGCTAGGTGAAGTAATAGAACGATCAAAAAGAATATCAAATGAAACAAAAAACCAAGTAATTTCTGAAATCACTAAAAGTTATTTGAGTAGATACAATGAACAAGACAGTGGCTACGGTAGCGATTTTGAAGATGAAATGAACGGAATATCAGATTCTGATAGCGATTTTGAAGATAGAATAAATGGAATATCGGATTCTGATAATGACCAGTTACTAAATGCAATCCAAAATGGAAACAACAGGAAATTTAGAAAATACCTAAAAGATTGCACAAATGTCAGTGGCATAACAGATAAAAAAGTAAATAATATTTTACACCTTATTGCATCGCTCAAAAAGAAACAAAAGCTTAAGTTTCTAGATACCTTGATAAAAATAGCTAACGAGAAAAATTTAGTACAACTTGTTGATAGTGAAAATCAAGAAGGAAAGACTCCTTTTCAGGTAGCACTAATTAACAAGATAAAAAAAGGGAAACATGATTCTCACACAATCCAAGATAACGATAACACACTTAAGTTTCTTGTAAAATTGTTAAAGTATAGAGCCAAGCTAAGCTTACCTACAGAGGATTTAGAAAAATTATCTAAAAAGCAAAATGAATACTATCTTAAATTTTTAGAAAAATTGGCTGAGCGAAAACCAGAAATAAAAACAAAAGTTGAAGAAGTTATAGCCCATACCATAAATACTCCAGATAGTAATGATAATTATCAACTACATTTAGCAATTAAAGATAATGATAAAGAACGTTTTGAAGAGTTATTGCAAAAAGGGGCAGATATTAGCCTGAAAGATACAGATGGTAATAATGCTTTACATCTAATAGTTTTAGAATTAAAGCAAAAACGAAAGTTTGAATTTTCAAATATAATATTAAATGTAAGTAAGGAGGAAGAAAAAGAGTATCTTAAAGCACAGTTTAAAAAAGCTATAAATGCTGAAAATACAGCAAAACAAACACCTCTACATCAGTTATTCCAGCATATAAAAGAAAAAAATGAGAATCGATCATGTACAGATAAAAAATTTGAAAAAACAAATAGATATAAAGCCTTAGAGTTATTTCTCCAAAATGGCGCTGATATCACTGCTCAAGATAAAGAGGGTAATAATATTCTGCATCACATTGCTTCGCTAAAAGGAGAACAAAAGGTTGCATGTTTGGAGTTGATTTCCAGTTTAGTAAAAGAAAAAGAAATATCTGAAGATCAGTTGGGTAAGGCCATAAAGGCCATTAACGAAGAAGGACAAACACCGCTACAAGTATCACTAACAAAAAAAGCAGAAAAAGGCAACCACCTTTCGCAAATGAAAACAATTTTTGATCTAGGGAAAAAGTACGACAATACAACAAAGTTTTGTGCAAAGCTGCTAGAAATAGGTGCTGATTCCCGTTCTCTGAAACTAAAAGATCGAGAATTTCATACTGAAAAATATTATTGCACTTTACGTAATTTAGAAAATTACTCAAAAACTCCACAAGAAGGAAAGGTAAAAGCTAAAGAACTAAGGAAAAAACTTGAAAAAAAATATAACGTTAGAACTTTTTCAAAAAAATGTCAGCATATTCTACACAAAACAGGAGATGGCCTCAAAGCTGCATGGAAATGCATTGATCCTGGCAGAAGAGCTAGTGTATTGTTAGCAATCACAGTAGCAACTACTATTATTACAATGGTAACACTTTCTTGCTTTCAAGGACAAATTGCAATGGGAGCAGCGTTACCCATCATAGCTATAACAGGAGTGGTCTGTCTGATATTCACTTTGGGACTTAGCGGCATTAGGAAGTCTGTTAAGGAATTAACCAACGATAAGCAAAGCCGTAAAGATGATCACCTAGCTGCAAAACAACCTGAAAATATTACTGAACAACAAAATTTAGCTAACAACTCAGCAGAGCAAGAAGTACAAAGATCGTCAAATCAATCGGAGCATACAGAAAGCCCAGCTACTCAAATGAGCTATGTATCAATACTACGTCAATTTATAAATAAACCAGATGGGTTAACTAATAAATTCTCTTTTCCGGGGCGATGAAATCAATCTCATCGCTCAGAGTTTTTTCAGCAACTTTTTTATAGTCAATCTCTACACTGACTTGGTTTTTCTTTTCTTTAAGCCATGCCATAGTATGTTTCATCCAGTTTTTATCATCACGTTCAGGGAAATCTTCACGAGCATGAGCACCTCTGCTTTCCTCGCGATTAGATGCGCATTCCATGGTAATAACTGCTTGTGGAATCATATTGGCAAGCTCCAGAGCTTCAACCAAATCACTATTCCATATCATACTACGATCTTCAACTGCAATGTTAGGCATCATTTTTGCTACTTCTTTTATAGCTTTTTTACCTTTCTCTAAAACTTCAGCAACACGGAATACCGATGTATATTTCTGCATAGTGTTCTGCATTTCACTTCGTATTTTTGCTACTTTGAACTCTCCGGAAGCAAATCTCATTTTATTAAATCTATCTACTATCAAGTCTGTGCAGTCTGAATGCAATTTTTTATGTGGTGTATCAGGTTTCAATTTTTCTTTTGCCCTAAGCGCGGCAGCTCTACCAAAAACCACAAGATCAAGAAGCGAGTTGGAACCTAGTCGATTTGCACCATGTACAGAAACACATGCTGCCTCTCCTATTGCAAATAATCCTTCTACCACTTCTTCTTTACCTTTTTGCAACGTGATCACTTCCCCATGATAGTTGGTTGGAATACCTCCCATGTTATAGTGAACAGTTGGAATAACAGGTATCGGATCTTTAGTAACATCAACTCCTGCAAAGGTCTTTGCTGTTTCACTAATACCTGGCAATCTGAGCTTTATTACTTCCGGATCAAGATGAGCTATATTCAAGTACATGTGATCTTTCTTTGGCCCAACTCCCCTTCCCTCTCTAATTTCAATTGTCATTGCTCGACTTACTACATCACGAGAAGCCAAATCTTTTGCCTTTGGCGCATAACGTTCCATAAACTTCTCACCCTGAGAATTAACGAGGTACCCACCTTCACCGCGGCATCCTTCCGTCATCAAGCACCCTGAGCCATATATTCCTGTTGGATGAAATTGCACAAATTCCATATCTTCAAGTGGCAACCCAGCTCTTACCACCATGCCATTACCATCACCTGTGCAGGTGTGTGCACTTGTTGCAGAGAAATAAACACGTCCATAACCACCTGTTGCTATTACCACAGAGTGTGCGCGAAATCTATGCAACGTACCATCACACAGCGACCAAGCTATCACCCCACAGCATGTCCCTTTGTCCATAATCAAATCGATTACAAAATATTCGACAAAAAATTCAGCGTTAAATTTAAGACATTGCTGATATAGAGTATGAAGAATTGCATGCCCAGTTTTATCTGCTGCTGCACAAGTACGCTGAGCCGATTTTCCTTTACCAAAGTGAGTTGTCATTCCACCAAAGGCACGCTGGTATATTTTACCATCTTCCGTACGAGAAAAAGGTACGCCAAAATTTTCAAGTTCGATAACAGCTTTGGCAGCATTTTTACACATATACTCTATTGCATCTTGATCGCCAAGCCAGTCTGAACCTTTTATTGTGTCATACGCATGCCAGCGCCAATCATCTTCAGCAATATTGCTCAAAGCTGCACTAATTCCGCCTTGCGCTGCAACTGTATGACTTCGTGTAGGGAAAATTTTAGAAATGCAGGCAACTGAAAAATTAGTTGCAGCCATTCCAAGTGTTGCTCTAAGTCCCGCTCCTCCTGCACCTACTATTACCACATCATATTCATGTTCTATGATTTCGTATGCTAACTTATCCATATCCACTTATTTTATCATTACAGGCTTATAGTAGCACATAAGTAGGAAAAATCTATACAAGTTTTCTGGATGTAAGCTTCTAAAACAAACCTATAGTAAACGATTCATAACAACCATAGGGTGTTATGAAAGTAGCTGACACTACCATAAAGGAGTAAGTGTAGTTACTTGCATAAAATTGATGACTCATGCCTATTTAACTAGATCTAAAATTAGATAGAAAAAGGTAATCTTGATAAAACTCATTTACAACAAGTTCTCTCGCATTTGAATTTTCCGTTTGCACTTTTTTGTATCCTAATTTATGGCTTATTGAATCTTTATATGAACTAACTGCTTTATATATCTTACTTACCTCTCCTGGAAAGATACCACCAACAATTATAACGCATAACCCTGCAACTGTTGCAAAAGCTAGAGTTAAACTTTGCCTCCAGCTAGCTTTTTTTTCTTGTATAACAGCAGGGCACAATTCACTTGACATTTCTTTTAGATACTCATGCCACATGTGATTGCAGTTTGTACATTTCACTTTTCTTCCAGATTCACCTATTTGCTCACGAGATACTAAGTAAGTTTTAGTACAATTATGACATTGTATTTTCATAGTGCTTACGTATAAAATAATATAAATTTGATATCAATATGTATATAATAAATGAAAAATTTGCAACTAAAAAATTACAAGATGAGATAGAAAATATTTGGAAAGATAAAGAAAAACTTAACGACTATAATCTAAAACACGAAGCAAGATTAATAATCAAAGAGGTAATTGAGTTACTTGACAGTGGTAAAATTAGAGTAGCAGAAAAGCTATCAAGTGGAGAATGGATAGTACATAAGTGGATAAAGCAGTCAATATTATTACATTTCCTCACTGAGGAAAGCAAAATAATAGACAACACCAATTGCTGGTTTGACAAAATCGGTAGTAAGTTTAGTGAATGGAATGAAGAAAAATTTTACCATTCAAAAATTAGAGCAGTTCCTGGGTGTTTTGTCCGCCAATCTGCTTACATAGGTAAAAATGTTGTTCTAATGCCAAGCTTTATCAACGTTGGTGCATATATTGATTCTGGTACAATGATAGACACCTGGTCAACAATTGGTAGTTGTGCACAGATAGGAAAAAATTGCCATATTTCCGGGGGAGTGGGAATAGGCGGAGTTCTTGAACCTATTCAAGCTTCTCCGGTCATTATAGAGAATAACTGCTTCATTGGAGCACGAAGTGAGGTAACCGAAGGCGTCATAATAAGGGAAGGATCAGTCCTTAGTATGGGGGTGTTTATTGGAGCATCAACAAAAATTATTGATAGAGAAACGAGTAAACTATCTTACGGTGAAGTGCCACCTTATTCTGTAGTAGTGCCAGGATCCATTCCATCTAAAAATAACATTTCAACCTATTGCGCAATTATAGTAAAAAAAGTAGACGAGAAGACAAGATCAAAAACCTCCATAAATGAAATATTGAGAACCTAACTATTTGCCATTATTTTTTTTATCATTATTACTAACTACAGTAATAGCATATGCACATAATTCTGAAAAAGAGACTCCATTTTCTTTAGATAACTTATATAATTTTTGCAGACTTTCTTTGACTTTATTAGGTATGTTTCCTCCACGCTCCTTTGCAAGCCAGGAATCTTGATGGTGAATTGGATGAGTATCACCCTTTGGATCTCCTATGTATATTGCAAAAGGTGAACTTTGCCCTTTGAAATCACACTGTACAGTAAATTTTTTTATAGACTCAACCATTTAAAGACCTCTGCTTTTCTTTTTAACCGATTTTATAGAAGGTACAAGAGGTGGTTTTTTGATAAAATCTTGCCTATTGAAAACACTTTCTTTCCCTTCCAAAGCTCTGCGAACATCAGCTCTGCTCAATTGTGACTCTTGTGCTAACCTCATTCCATGCTTTACCATAATATTAGCATATGCTAGCACTTTTTTTACTAACTCTAGGTCACCATTCAACATTCGAACTAGTACTTGAAATATTTCTGCTAAAGTTAATCCGTCGGCACCTACAACCTTATTTTCTACAAAATTGATAGCTTCTTTAAATTTATATTCAATACCATCATCTTGAGGTATAAGGGTAACATAATCCGTATCTTGACTATTCATAACCAAAGCACTATCGCCTTTAAACTTATATTATATACATAAATACTCCACTATTTTATAGTATGGCACACTATAGTTAAACATTTATTAATAATATGCTCACTTATATACACAAATTAATTGATAAAAGACAAGGGTCAATATCAATCAGTGATTTTATGAATGCTGCTCTATATCACAAAGAGTATGGTTATTACATGAGTAAATTACCACTTGGCAAAGATGGTGACTTCATTACTGCACCTGAAATTAGTCAGCTATTTGGTGAAACAATTGCAGTGTGGATAATGAATACATGGGAAAAATTAGGAAAGCCATCAAAATTTTCTCTAGTTGAACTTGGACCAGGTAAAGGAACACTCATTCACGATATAATAAGAGTTACTAAAAAATACAGCTGTTTTTTTAGCTCAATGAACATTCACCTAGTTGAAATAAGTCCTCTTTTACAGAAAATACAAAAGGAAAAATTAAAGGGATTAGATATTAATTGGCACACAGATGTCGACAACTTACCAAATCAGCCAACTATTTTTTTTGCAAATGAGTTATTTGACGCCCTTCCAATTGACCAATTTATTTATCGTGATGAGCAGTGGTATGAAAATAGAGTAATAAAACAAGATGATGGCAGTCTTTCATTGTCACTCCAGTGCTTAACCAGACCAAAAACTGGATTCCAGACTGGAATGACAGGGGGTTTCAATGGTGCAGTAGTGGAAGTATGCCTAGCCGGAATCGAAATATTAAAGAAACTTGAGAATAAGATAGTCAATAACGGAGGAGCTGCCCTGATTATAGATTATGGTTATGTATATCCTGAATATAAGAGCACTTTGCAATCGATAAGGCAGCATAAATATACTAATTTTCTTGAAAACGTCGGTAATAGTGACATCACTGCACTTGTGAACTTTCAAGCGTTAAAAGATTCATTAAAATACTTAAATTGTGAGATTTTAACTCAAAGAGAATTTTTATATTTGTTTGGTATAAAGGAAAGAGCGCAAGCTTTAATGGAAAATGCAAGTAATGAACAGAAGAATAAGATCTTCAGTGAATTTTTAAGGTTAACTGAAAATATGGGTACTCTCTTTAAGGTAATGCTGATTCACCATTTGTAGTCTTGTGTAGTTCTTATGTTAAACATACAAATACTAAAAAATTTACAGAATAAAAAAGGTAAAAGAAACGTATCTGTTCAGCAGAGTAGCAAAATAAGATAGACAGATAAGACTATCATAGGAACAAATAGGTGTCATGAAAGTAGCTGACACTGGCAAACAAAAAAGTTACTCAAATGACACCCTTTTGATGCACAATTTTTGGTACATCACGGGGAACGTTCAAAAAAGTGTGTCAAACCGTATTTTTAATTCAACTCAATTTTTAATCTATCAGGAAAAAAGATATCAAGTTGAGATATAGTTAAAGCCATAGCCCATTTTTGCTCTACTTTTTTTATAGCACAATATACCTGTTTATACAAGGCATTTGTATTAGTAAATGAGCCTTTGGTTTTAGTAAATTTTCTAATCTGTCTGTGCAGTCCCTCAATAGGATTAGTGGTATAAATTAGCCTCCTAACAGGACCTGAATACTTAAAATAACTGGACAAATTTTCCCAATTATTCTGCCAAGATTTTATGACTAATGGATACTTTTCGCCCCATTTTTCCTCCAGTTCAAGCAAATAATTTTCGGCAATTTCTTTACTTGAAGCACGATATATTTTTTTCAAATCATTCATGAAAACTTTTACATCTTTGCTAGATACATATTTCAGTGAATTCCTTATCTGATGCACTATACATAGTTGTACTTCTGCTTTAGGAAATATACTATTTATAGCTGTAGAAAAGCTTTTTAGCCCATCAATGCAGGCAATTAGAATATCTTCTACTCCTCTTTCTTTGAGGTCATTTAGCACTCCCAACCAGAAATTAGCTCCCTCACTTTCAGCCAAATAAAAACCTAATACTTCTTTTCTGCCATTTTGATCTATGCCTAATATGTTATACATACACTTGCTTACACAATGTCCATCCTCCTTAACCTTAAAAAACATGCCATCCATGAACACTATTGGATATACTGATTGCAGTGGACGGCTGCGCCATTCATTGATTATTGGTAGCAGTTTATCAGTAATACTGGATATCTCTGCTGCTGATATTTTGTGGTCATATATTTCCTCAACGTGTGAAGCTATGTCTCTGTATCCCATGCCACTGGCGTATGTACTTAATACCTTTGCTTCAAGTTCTGGATGTAGGCTTGTTTGCCTTTTTCTAACTATTTGTGGTTCAAAACTTCCCT
>NODE_7_length_26926_cov_22.334687
GTGTCAACTTTCCAGTATTTACAATGAAAGGAGTAGGCCATGGACATATAAATGACCCTTTACCTTTCAACACTCACGCTACCATTAGCATTCAAAACGAGAAGGAGTTTATTGATGTGCAACAGTTATACAAGTAGCCTTATCTAACACTCCTTTCATTCCAGCACCTTCGTTGTCATCCTAGTATCCCCTCTTGTCATCCCAATGAGTGAACTAGATTGCTTTTATATAGATTCCAGTGTCAGCTACTTGCATGACATCTTCAACTCTGTACAAATGTGCGTAACGCGCTCTAATATGAAGAAATGCCAGTAACTCCCTGTTGTTCATTTTTTAAGTTGACAATTGGTTTTTATACTTCACCAACTTTAGTACTAGGCTTTAACAATTCATATGTAGCGTAACCAACTACCAGTGCTGCTGCTGTAACTGCAACCACTGCTATCACTATAGGTATCAACTGAGCTGCAATTGTTCCAGTTATAAAAAGTGCCACTGCTATAGCAGTGCCTAATAATATAGTTACTCCACTGGCAATCTTTCCTTTACGAGAGGCTTTTAAAAAAGAACCTCCTTCTTCATTTAATAGAACTTTTACTACGTTTTTACTCTCAGCATAATCTAAAGAAGTCCTTTCATCTCTATCTACTGCGTTAACATTTGCTCCTGCTTGGATTAAAACCTTTACTATATTCGCGTGACCATTCTTAGCAGCTAAATGCAAAACAGTATTACCCAAATGATATCTCTCATTAGCATCTGCTCCTTTTTCTAGTAAAAGCTTTACTATATCTACGTGACCATTCTCAGCAGCTATCGTTACTAACGTACACTCAATACAGAAGGAGAGAGAAAATACATAATTTACATCAAATTTACCCATCTTCCACCCGGAATATAACAATCGATCCTGTTTCTCTAGTTTGGTTTTTAATTCCTCAATTATATTATCTTTATTTAAGCCTTCCTTAACCTCAATCTTACTCATTATTTTTTTCAGTGATTCATATTCTCCTTTCATAATTTTACCTTCAATACTAAACAATATGTTTAATTATTACATCATTATAACAAAAAGTCAAAATAAGCTAATAACCGGGATTGTGAATAGTAAATTAGATTCAAATAGCCTCTTTGGTGTTATTTCAGTGTTAGACCTTTTCATATCCTTAGGAGCAAATGAATGTTATCCTTTTGTTGCTAATCTGAAGTTTTTTATGTTCATACACTTGCGCGTTCATAGTGTTTATTCACTGCTTGAGAGTTCGGTTAAAATTGAGGAGCTGATTGGTCTTTGTTTGCAGAACAAAATGCCGGCAGTTGCAGTTACTGATTCAGGCAACTTATTTGGCTCACTTGAATTTGCAGAATATGCAGCTAATAGGGGAATACAGTTAATAATAGGATGCAATATTATCGTTCGACACTTAGAACAAAATTTATCAATACTGCTACTTGCAAAAAATGAACAAGGGTACACTAATTTAGTCACCTTGGTGAGTGAGTCTTTTAAAAAGCGCAAGAATAACAGCGATATTCCTTACGTTGATTTTGATGAGCTATTAAATTTAAGTTCAGGCTTAATCGCCTTAACTGGTGGATATGACGGCATATTGGCTCAACTGTTATTGAAGCAAGACAAAGAAACGGTTGAAAAACTGCTTTCAGCATTCGATGGTCATTTATATGTTGAATTGCAGCGTCATGGGCTGAATAAAGAGCTAGAGCTTGAAGAAGCTTTAATAGATTTTGCTTATCAGCGCAATATACCACTAGTTGCAACGAATGATGTGTTTTTTTCAAATAGATCTGATTATGAAGCTTATGATATATTAACGTGCATATCGGAGGGCAGTTATGCCCTGGAGAATAACAGAAAGAAGTTAACTACCGAGCATTACTTCAAATCTGTGGAAGAAATGGAGGAACTGTTCAGCGACATTCCCGAAGCAATTTATAACACTTTAGTGATAGCTAAGCGGTGCTCTTACATGCCAAGAAGCAGGCAGCCTATCTTGCCTAAATTTCCTTGTCGAGAAAATAAAACTGAGAATGAAGAACTGAGGGAGCAGGCAGTTGCAGGATTAGAATTCCGCATTGCAAATGAAACGGACATAGACCTTAAACAATACTACGATCGGCTGAATTACGAACTAAGCGTAATAACTTCGATGAACTACGCTGGCTACTTTTTGATAGTTTCTGATTTTATTCGTTGGAGCAAAGCAAATGGCATTCCAGTTGGACCGGGAAGAGGTTCTGGTGCTGGATCAATTGTTGCTTGGAGCTTGCAGATTACAGATCTTGATCCAATAAAATTTGGTCTGATCTTTGAAAGATTTTTAAACCCTGATCGTATATCAATGCCTGACTTTGATATCGATTTCTGCCAAGAGAAAAGGGACCTGGTTATTGATTATGTTCAGAAAAAGTACGGTTATGTTGCTCAAATAATCACTTTTGGAAAATTGCAAGCAAGGGCAGTATTGCGTGATGTTGGTAGAGTATTGCAAATGCCTTACTCTCAAGTGGATAAAATATCTAAAATGGTTCCATTTAATCCAGTAAATCCTGTAACTTTATCGCAAGCGATAGAGCTTGATCAAAACCTGCAGAAAGAACGAGATAGTGATGAGGTAATTGCAAAGCTTCTTGATATATCACTAAAGCTCGAAGGAATATATCGTCACGTTTCAACTCATGCTGCTGGAATTGTAATATGCGATCAAAAATTAGAAAATTTTGTTCCCGTCTATTATGATCCAAATTCGGCTCTGCCAATCACTCAATACAGCATGAAATATGTAGAGAAAGCTGGGTTAATAAAATTTGATTTTCTTGGACTTGGTACGCTAACACTAATAGATCATGTATGTCGTTTAATTAATCGTGATGAAAAAAAATTTGATATTTCCTCGGTTTCTTTGATTGATCAAAGAACCTATGAAATGCTCTCAAGAGGTGATTCAATCGGAGTGTTTCAGCTTGAAAGTTCGGGAATGAGAGAAGCTTTAATCAAACTAAAGCCAGACTGCATTGAAGATATCATCGCTTTAATTTCTCTTTATCGCCCAGGGCCTATGGATAACATTCCAACTTATGTTGCAAGAAAGCATGGACTTGAAAAGCCAGATTACATTCATCCATTGCTTGAGAAGGTGTTAAAAGAAACATTCGGAGTAATAATCTACCAAGAACAGGTAATGGAAATAGCGCGTATTCTCTCTGGATATAGCTTAGCAGAGGCGGATTTACTCAGACGTGCCATGGGTAAGAAAATTAAGGAAGAGATGGATAAACAACGTGAACTTTTTGTTCAAGGAGCAACAAAAAACGGTGTTGATTACGACAGGGCAAGTTATATTTTTGATCTTGTTGCAAAATTTGCTGGTTATGGATTTAATAAATCCCACGCTGCAGCATATGCGATTATATCTTACCACACAGCTTACCTTAAGGCTAACTACCCGCTAGAATTTTTTACGGCCTTGATGAATCTCAATATTGATGATAGAGACAAACTGAATTTGTTTTATCATGCTGCAAAATTCAGTGGAGTTGCTGTTCTTTCGCCTGATATCAGCAAATCTAAGGCTGAATTTTCAATAGAGGGTGAGCACATACGCTACGGAATTGCTGCTTTGCGTAATGTTGGTTTTGCTATAGCAGAAGGAATAGTAAATGCACGCTCAAATTCTTATAAGGACATATGGGAATTCATTCAAAATTTGGGGCATATAATAAATAAAAGGGCATTAGAAAGTTTAATTAAATCTGGAACATTCGATAGTGTGGACCAAAATAGAAAGCAGTTATACGAGTCAATAGACACATTGATTTACTTTGCAAATAAAAATAGGCAGTCAAATCAAGCTGTTTTATTTGGCAATCTTGATGTCCTCAAGCCAAAACTTGAGAACGTGGAAGATTTTAATGAAGAGGAAAAATTAGAGCATGAGTTGTTTTCACTAGGGTTTTATTTAACTAATCACCCGCTTAAAAAATTTAAAACTCTTTTGAAAAAATTAAATATTGGGTTTATCGGAGAGAGTAAGACGATAAAAACTGCTGGTGTAATATTAAATGTGCGTATGAGAACCTCAGAACGTGGAAGATTTGTTATCCTAACACTTTCTGATCCCCACAATGTTTCTGAAATAGCATTCTACAATAATGAAATAATAGAAGAAAAAAGGAATCTATTTTCACCTGGAGCATTTGTGATAATTGATCTTGAAATTTCAGAAAACACAACGAGACTATCAGGAAAGGACATATCTGAATTTACAGAGAAGGTTACTTCTCTAATGAAAGGATTAGTTTTAACTGCTGTATGTGCAGACTCGCAAAAAGTTGCTGAGGAGTTGAATTCAGTATTGAAAAATGGAGGCAAAACCAAAATAATGCTAAAGTTTCTTCTCGAAAAACATAAAGTCAGCATCTTGTTGCCAGGTGCATATTCAATCACCCCCCAAGCTATTTATGAAATATCTCACTTAAGTTGGATTGAAGGCGTAGAAATTAATACAAATAACTTGCTTATATAAAAAAGTTTTATATAATAAAGTGTTTAATTGATATTAAAGGAAGATATAGTGAATCTCTATGAATTTACTTTTATAGCACAACCGAACTTATTGCAGCAAGAAGTAGAAGAAATGGTCCAAGAATTGGCTATTTTGTTGAAAAATATTAAAGCAGATGTTATTTCTCAGGAGGTTAAAGGTCTCATAGAAAGAGAACATAGCACAGTTACAAAACAAGAGCTAGAGGCAAGTACTGAAAGCATTAAAAAAAGTCTGATTGTTTACTCTGATTTTTTGGAAACTCTGACAAAAATTTTATGGTTTGAATTGGAAGAAGATTTTTCAAATTTAAAAGAAATAAAGTCAAGAATCGATAAAGAATTGAAAAATGAACTAAGTGATACGGGAATAAAACAAGATTTTATGGACCTTCCAGGAGCTAAAACTAAAAGTGCATTTATCTATAATGTAGTAAATGCTTTTAAGGAAAATATTTCACAACATCTAATAAAGCCCCTTCAAGAGGTTTTAAAAAGTTTTAAAATAGTAGACTCAAATCAATTGAGTAAAACGCTGGAAGTGCTTTTGAAAAATATTGAAGCTTCAGGATTGATAAAATATGAATATTGGGGTCTATTGGATTTTGCATACCCAATAAATAAGATGAAAAGTGGTCATTACTGTATGATGTGTATAAGTTTTACTTCAAGCATTATGGATGAATTTGAGCGTAGAGTAAAACTGAATGAGAATATTATTCGCCACTTGTCTGTACGGGTTAATGAGTTTTTTAAAGGTAAATCTTACATGATGGATAAACAAATTGAGGAGAAAAGTGCATAATGATGAAAAGACGAAATAGTTTTAATAATTCTTACGTGTCTGTAAATAACAGAACTGGCTTTAGGCGTCCTAAGGTCTGTCCTCTTGCTGCATCTAAAGATGAGGACATAGACTATAAGAATATAGATTTATTGTCCAAATTCACCTCTGACTATGGTAGAATATTACCTAGAAGGTTAACAGGTGTGTGCGCAAGAAAACAAAGAAAGTTGCGCTTAGCAATTATAAGAGCACGCTTTTTAGCTCTTGCTCCTTACTGTACTAAAAAAGTTAGGTAATTTATGTTAATAATTTTAAAGGAAAATATAACAACTTTAGGTAAGATTGGTGAAGTTGTCAAAGTTAAGCCAGGTTATGCACGTAATTTTCTTTTTCCACAAAAAAAGGCGATGAAAGCCACTAAGGAAAATTTAATAAAGTTAGAGGAACAGCGTTTATTATTGGAAGAAGAAAATACCAAAAAATTAAATGCAGCAAAAGTGCTTGCATCATCACTGCATGATAAATTTATTATATTAATAAAGCAAGCTTCAGAGGATGGAAAGATTTTTGGCTCTGTAACCACACGTGAAATTGCAAAAACTTTATCACAAGAAGGATATGATATAAGTCATCATAGTTTATCTTTTGGTGGAATAAGTATCAAAAATTTGGGCGAGTATCAAGTGAATATAGAATTACATAGTAAAGTGATAGTGCCAATTACTATATACGTTGTCAGATCTGAGAAAGATGCACATGAATTGAGGCAAGTAAAGTTGCAAAATCAGAAATCTGAGCAACAAGAAGATACAAATAACGAATAGCAGTGAATAAAATATTTCAACTACTCCTGTCATTCCAGTGCACTTTTTTTCTGTCGTCCCAGTGTTACACACTGGGATCTAGCATGTTCAAAGATAAGACAGGGATCATCTAATGATCCCACGCTATAGCCGCAAAGAAATCTCTTCCATTTGGGAAGAAAAAAATAAGTTCAACATATGGCTCAAAATAGAAAAATTAGCATGTGAAGCTCAAGCAAAATTAAAAGTTATTCCAAATGATGTTGCTGAAAAGCTCTCTGGTGCTATTGAATTTGATATTGAGCGTATTAACGAAATTGAATCCATTGTAAAACATGATGTTATAGCTTTTTTGACATATATTGCTGAAAAAGCGGGAGTTGATGTTCGTTATCTCCATTACGGAATGACAAGTTCTGATGTTTTAGATACATGCCTTGCAGTGCAGTTGAAAGAGTCATGTGATATTTTACTCAAGAATCTAAAAAATTTACTTATAGTATTGAAAAAAAAAGCTGAGGACTATAAAGATATTGTTTGTGTTGGGCGCAGTCATGGAATGCATGCAGAACCAATAACTCTTGGGTTAAAATTTGCTAGATTTTATGCTGAATTTAAACGCAATTATCAGAGATTAATTAGCGCGCAAAAAGAGATCTCAATTTGTAAAATATCAGGTGCAGTAGGTAATTTTGCAAATATTAATCCATTTGTTGAAGAGTATGTAGCGAAAGAAATGGGACTCATACCTGAAACCATATCGTCTCAAGTCATCCCTCGTGATAGACATGCCATGTTCTTTTCAATTTTGGGAGTAATTGCAAGCTCAATAGAAAATATTGCAATTGAGATTCGTCATTTGCAAAGAACTGAAGTCGGCGAAATCTCTGAATATTTTTCCACTGGGCAGAAGGGAAGTTCTGCTATGCCGCATAAGTGTAATCCTATTTTAAGTGAGAATTTGACTGGGCTCTCACGCTTAATACGCAGCTATGTTTTTCCTGCATTAGAAAATGTTGCACTATGGCACGAACGAGATATATCGCACTCGTCTGTGGAAAGGTGCATTGCTCCTGATGCTTGTATAGCAATGGATTTTGCTTTAGTACGATTAACAGATTTGATAGATAAATTGGTGATCAATAAGGAAAATATTGAAAAGAACTTAAATTCTTCAAAAGGCTTGGTTTTTTCACAACGTGTATTGCTTGAGTTGGTAAGTAGTGGTTTAACTAGGGAAGAGGCATATAAAATTGTTCAGAATAATGCAATGAAAGTAAAGCAAGATAACAGTGATTTTCTGTTCGAATTGAAACAAGATAAATCCTTGCATGGAATTATTGACTCTGAAAAACTTGAGTCTTTGTTTGATTTGAAGTACTATATGAAACATATAGATTACATATATAGCAAGGTTTTTAATTAGGCTGAGTAGCTCAGTGGTAGAGCAGGAGGATCATAATCTCTTGGTCGGGGGTTCAAATCCCTCCTCAGCCACTCAAGCTAAACTATGGTTTGGCAAGAGCAGCGCATTTGACAAAATAACGTGATTCATTGTCCAATTAACTGCAGTTTTTTTTTCAGTTGTTCATATAGTATATGGAATAATGTATGTGAAGTGATAAAGATACAACATTTGTTGTATCTATTCAGGGGAATGGCTAATGGTATCCGTTCAAGAAAGTGGTAAGGTAGATGAGAAAAGACAACTAAATGAATTTCATCCGAGTAGCTAACACTGGCATCTATATAAAGACAATCTAATGCACTCATTTAAAGTGAAGTTTTCTGGATCCCAGTGTCTAGGCACTCGGATGACAAGAAAAGAGTTGACTTGAATGACACTGAATAGGCACTGGGACAGAGGCTACTTGAATAATATTTCACCATGTCATTCCAGCACTTGATGCTGGAATCCAGAAGTTTTTTGAGCACAAAAGTCATGCTAAGTTTTTGTTGTTAAGAAAGGCTGGATAGCTACTTGAATGACACCATTTGTTACTGTGTTTTTGTCTATCTTATTTTGCTACCCTACTGAACGAATACACAAAATCTAACTTTTTTCTATACAACCAGCTAGGTCAAGAAAGGTGAATCTATCTCTTGTTGCAAATGTAAGATTGACTACCTTGCAATATTGCTCTTTGTTCCAATTAAGATGCTCCGGTAAGTACGGAATTGATAGATCTTCAAATACTTTCTGCAGGTGTTTTGCAGATAGTAAATTTTGCTTAATTAAACTAGAAATATTACTCCATTCTTTGCAAATAATCTCTTGAATTTTTTGCTGCATAATTTGCTTCTGCTTTAGAATTTTTATAAATTCGGTATTACCAAAGCACTGAGTTATATGTTTTACATCTAAAGTGATCGGTTTGGTAATCGGGTTTTGTATTGACAATATCTCCTCTTGCAAGTTAGCCATAGTAATCGTCGTAACAGCAATTTTTTCGCCATGTAACGAGGAGGAATAATCTTTTGTTACCGTCTCCATTGCATGAGCTATCATATGTTCTCCTTGGCTTGCAGAGTAGCTGCCTTTTGACATCACCATTCCAAGTCCTGAAATCAATAAGGCTTCCATAAGTAATAAAACTACTCTTTTATCTTTTTTAGCAAGTGCCAAGTGTTCTCTGAGCAAAATTTCCTCCAGATCCCGAACAAGTTTAAAGGGGAGTTCATTATATTCTGTGCCAAGTAATAGATTAGATAATAGCCAATCGGCTTGTACTGTTGAACGGCAGATGAAATCTGCAAATCCACTTAATGTGAGGCGTAGTGGTGCGTTGACAATTATATCGGTATCAATGTATATTGCCTTTGGAAGATGTGCTCCGAACGATTTTTTATATCCATCAACTAATATTGAAGCGTTTGCAGAGCTATATCCATTCATGGAAGCAGCTGTTGGAAAGGATATGTAGTCTTTGCCTTCTAAATAGCTTGCGTACTTACAGATATCATTAACAGTGCCACTGCCAAATGCAACCATTAAGTCACTATCTTTTGCTTTATTTCTAACTAGGTTTACAGCTTGGAGAGAAGCAGCTCTGTTCAGTCTATTTGGTGTCATCCAAGTAGCGTGACACTGCGATCCATCATAGTCACGCACTGGAATGACAGGTGTGGCTGGAATAATTAAATGAGAAACTTTATTAAGTATGTTTTTGTTTAAAAGTTTTGCTGTATTTTCATCTGCAATCAGAAAAATGTCATTTCCGTATTGTCTACATATTTCATAGATATTATCAGCAAGTACTGTTACTTCCCTTATAAGAACTTGTTCTGTGTGCTGTAATATTTGTTTTAAATATCGCATAGAATGTTTACAATACGGTAATGTTAGTATTTCAAGATTGATATGAAGATTGACCCTGTAGAACTAACTAAGAAATTAATTTCTTTTAAAAGTATAACACCAAAAGACGATAGGGCAATAGAGCATATAGCAGCCATTCTCAAGAAAAGTGGTTTTGAATGTGAGATTTTAGAGTTTGGTGATAAAGTTAAAAATCTTTATGCGAAATATATAAATGGAGTACCAAACTTGTGTTTTGCTGGACATGTTGATGTTGTACCACCAGGTGAGTTAAAAGATTGGATATCTGATCCATTTAAGCCAGAAGTTAGAGATGGAATGCTATATGGAAGAGGAGCAGCTGATATGAAAGGCGGAGTAGCTGCATTTATTGCTGCTATCGTAGATTCAGTTGCAGGTAAGTTTCGATTCAGCGGTTCAATCAGTGCATTGATTACCAGCGCTGAAGAAAGCACGGAAGAACATGGAACAAAGGCCATTTTGGAATGGATGAAAAGCAAGCAAAAAAAGATAGATTTTTGTATAGTTGGAGAACCAACGAGTAGTGAGAAATTAGGTGATACCATAAAAATAGGTAGAAGAGGTTCTGCAACATTTAAATTGATTTGCCATGGTAAACAAGGGCACGTTGCCTACCCAGATCTAGCAGATAATCCAATATATAAAATGGTATCGATACTAAGTAAGATAAAAGATACCACTTTTGATACTGGTAATAAATACTTTCAGCCTTCACATTGCGAAATTACTACTATCGACGTTGGAAATAATACTAATAATCTAATACCTAGTTCAATAGCAGCAGGTTTTAATGTTCGATATAACAATACACAAACACCAGACGTTTTATATAAGATGATTGATGCAATATGCACCAATGTGACTAACGATTATAAACTGTCTATGCAGAGCAGCAGGGACGTTTTTCTCTCTATTCCTGATAGAAATACTGATATTATGCTTGATGCGATAAATAAAATTACCGGTATTGATGCTGTGCTGAGTACAAATGGTGGCACATCTGATGCTGCGTTTATTAAGGATATTTGTCCAGTAATTGAATTTGGTATGATCAACAAAACCGCACATCAGGTAAATGAATGCGTATCAATAGACGATATACATAAATTAACAGCTATATATAAGGAGTTTATAAAAAATTATTTTTACCCCAGTAATAAAATATTAAACCAAATCAATGTAATTGGTAATACGCCTGATGGTCCATTATTAGCTTGAGGTGCAGTTGCATAGAGAAGAAAACTTACTAGACACATTTTACTAACCCCTTATTATAATATTAAGGGTATTTTTGACTCAAAACTTGTCTTTGATCTGTGCGAGCTTAATAACAAAAATTCAGTAGAAAGCTTATTGGCGAAAATTATCTGTTCAGCAGAGTGACAAAATAAGATAGACAAAAAGGGTGTAAGAACAAATAGTGTCATGCAACACTGGCTTTTGTACACAAAACGTTGTAAAGCGCTTTTGTCAACCTGGATCCCAGCTCGGATAACAAGAAAAGAAGCACTGGTTTCACATAGATCTGAACAGATATAATTTCTTAAACATTTATAGCTCACATAAAACCCGGTCTGACTGTCATAAAGGCTACTCATTACAGCAGACAACTTTCGCACTACTTCAAATTCTAATTTTCAACTTAAAGAGGTACGTAATGTCAAATAACTTCAATTTCAAAGAATTTTTTCACCATCACGAAGCAAATAGCACTTTAGATGATATACAAAGGTACTGCATACTGTGGCAATCAGTGATATCACAGGCAATGATTGATGCAGCAAGTAACTGTAAAAAAACAGAAAGCTTGGTAGAGAAACGTAAAGCAATTTCCTGGCTATCAGACTTCAGTCAAGATTTTGTTGAAACATGTATACTGGCTGATTGCGATCCATTATACGTAAAAAACAAAATACAGCCAATTCTAAAAAAGATAAAGCCCTTTTAATGAGGTTTACCCCTCTCACCAAGAAAAATATCATTTAATCTTTTTTCTATAGCTTCATCTATATCTTGGATTAATAGCTGCTTTATCATATTCACTTTCCGTTCTGCCTCTTGAAGATTATTGTTACCGTAACTGTTCTTATTACTATAACCATAACTACTGCCATTTGGTTTATTACTCATTTTTCTTCTTGTGCTGAGTATCTGAACTATCTTCTCCTTGAAAAAAGACTTCCAGCCTGTGCCAGAAAATAATTTGTAGAGAAAATGCGGAGTAAGAAACGCTACTAATATTCTAATAGAAACTCCATAACCCAAATCATCTCTATTTTCATAATACCATTTTAAATATTGATACAAATGGTAAAATGCATTTTTGAAAGAGCTAAACTCTACAGCATACCAAAAGCCACTGGTGAGAAACATGAGCATAATGCTCGATGTATAAAGATACAAAGTGAAAAGAAATAGCTTGACAACTATATCTTTCAAACTGCCGAGTATGTAATTAAATAACCTTAATTTATAAAAAAGTGATATCATTTCACGCACACTTCAATAAAGCTGGGGTGGAAGGATTCGAACCTTCGCGTGGCGGTATCAAAAACCGCTGCCTTACCACTTGGCTACACCCCAATATTGTTTATATCAATAACATTATTAACCCAATTAGTAAAAGATTTATTCGCTTTTCCTATGGGTATTATCACAACGGCTGGTTGATCATAAGAATGCATTGACTCGATTTTTTCTACACTCTTATCAGCCTGATCATTCCTACTTTTCATAATTGCCACTACTTCACAATTACTATTAGTTTTACCTTCCCATAAATACAGAGAGTTTACTTCAGGAAATATATTTACACACACAATTAACTTCTCGTTTAACAATTCTTCAGAAATAGCCTGAGCCTCTTTCAAGTTTGAAAAAGTTATATAGACTAAAACTAAGTTGCTCATTAATCGCTACATAAATGCATTTTTACTATACTCTACTTAGATTTATTCATCAAGAGAAAATATGAGAGACCTCTTCAGTGCTTGACACATAGAAATTGAAGATGTCATTTAGTAGCTCTCCCCTTGTCATCCCAGTAGTTCTCCTCTTGTCATTCAAGTAGCTATCCAGCCTTTCTTAACAACAAAAACTTAGCATGACTTTTGTGCTCAAAAAACTTCTGGATTCCAGCATCAAGTGCTGGAATGACATGGTGAAATATTATTCAAGTAGCCTCTGTCCCAGTGCCTATTCGGTGTCATTCAAGTCAACTCTTTTCTTGTCATCCCAGTGCCTAGACACTGGGATCCAGAAAACTTCACTTTAAATGAGTGCATTAGATTGTCTTTATATAGATGTCAGTGTCAGCTACTCGGATGAAATTCATTTAGTCTTCTTTTCTCTTTTTCTTATTTTACTACTCTGATGAACGGATACAAAAAAAACTAATGCAACTTGATGTAAGTAGATCTTGCAAGCATTTTAAGATTGCCGGTTCACTAGTTAATATATAAAAAGCTTAGCAAAATTATAAGAATAGTATATAATTGAAAGTATTTTATAGTGAGAATAATGCCTAACGAAATACATCTTATATTCTTTCATGGACTAGGGGATAATTATAAAAATGCAACTACATTCTGTAAAGATATGCAATCTGAGCTCATGCACCACCATGATATACCTAATTTTCACACTCATGCACACAAATACCCGGCTGCATTTCAAAATTATATAACTTATGCCTTAACCAGCTTCGTATGCTTACTAGCATCAATATTGCCACCTACTGTCATACTGCTCACTAATCCAATAACAGCTAGAACAGCTGGATTGGCAGTCTTATCAGCTTCAGCTTGTGTTTTTTTATCTATATTGCTACTCATGATTCCGTTTCTAAATAAGAATCAAAACTTATTCAAGTCTTCAATAGAGAAAATTAATCAACTAATAAATCAAGGTGTAAAACCCGAAAATATTATACTTTTCGGTCATTCTTTTGGAGGAGCAGTTGCATCAGAAGTATCAAGGCATTTTGCGAATAGAGATGTTAAACTTGGAGGAATTGTCTTCACTAGCACTTTTAGTTCTTTTCATACAGCAATAGAGCATTTTCCAATGCCTCAGACGAAAATTTTGAGTATACTGCCCTCATTCCTACCAAAAAGAATACTAAAAGCCTTCGATTTAGACTTTGATATAGTAGATAATTTACAAAAGTCACAAAATGAAAAAACGCTAATAGTAATTATTAATCACGCAAGAGACAAATTAATACCACTTCCTGCACAGTTGGCAAATGCAATGAGAGATGATCGATTATTAAATGGTAATCCGATCAAGATTCGTGATGATCTGTGTATATATGGAGATGATCCTCATAACAGTGTTTTGGATAGTGGCACACTGACTGAAGAATTAAGAGAAATGGTACTTAGTAAAGTTACGTCTAGAACGCGTTAACTTTTTTGCTGCTTTTTTTTGGCTAAGGTCACACTTCATTATGCATTAAATTGTATGCATCTATTCAGGGAATTTGCTAATGTGAAAGCCAGTGCTTCCTTTCTTGCGATGTAGCTGTACAGAAATTGAAGATGTCATTTAGTAGCTCTCCCCTGTTATTTAAGTAGCTAACACTGAGATCCATAAATTTAACTGGATGCCAGTTTCTGGGCACTGACCATCATAAAGGAGCCAGTGTCATGCACTGATAGTTGTCTTTTCTCGCTTACCTTATTTTACTACTCTGCTGAACGGACACAATTGCATATAGTATAGTCTTTAGTTTTAGTGAGAATAGTTTTATTCCACTGATCAAGGAGTGCTAAATTGAAATACGTATCACCTTTATAAGTTTTATGCATTTCAGTCATAATAAATTCTGAGATTAGGTTATGCTCTAAAAAAAGGTGTACTATTTGTGCCCCACCAATCACAAAGACTTGAGAACTACTTTGAATTGACAGAAATTCTTGCATGGAAGAGACAACAGTACATTTTGGGCCTCTATTAAAACACTTGTTACGGGAGAAAACAATAGGTGTACGATTCTTTAGTATACTCTGAGGCACGGTTTCAAATGTCTTTCTTCCCATCACAATAACTTGCTTGTCGGTTACTTGACAAAAATGTTTAAACTCACTTGGATAACGCCAGGGCAAATCATTATTTATTCCAATTACCCCATTAGGGTCAACAGCCATAATTCCAATAATCTTCATCCCTTTAAGACAGCTTGGGCTACAAAAAATCTCATGTGGTCACGTACATTATGTACTCTAAGGAAATCAACCTTATTTTGCAGTATAGCAGATGTAGCAATTGTTTCTAAATCTCTATTAGAGGGAGATTCTATGGAAAAAGAGGAAATAAATGACTTTCTGGAATTACCAACTAAAACCTTGCAGCCAAAATTTTGTAAAGTTTCTATACTGCGTAAAATCTGAATATTCTGATACATAGATTTGCCAAAACCAATACCAGGATCAATAATTATTGAATTTTCATCAAAACCAAGGTCAAGTAACCTATTAATGCTCTCCTCTGCCCAATTATTTATGATATCAATTGGGTCAATATCATGTGGAATAATATTGTCCTTATGTGGTGGTATCGAAAGTGAATGCATAATAACGACATTACACCCACTGCTAGCAACTTCTTTTAAGGTATTACTACTCAGATCTCCCTTCTGATCATTTACCCAGGCAATATTGTAGTGCTTCAAAACGTTTAAAATAACGTCTGGCCAAAAACTATCAATGCTGACTTCAATATCACCATTTTTCATATAGTCGCTAAGATTATCAAGTACTGGTTTTAGACGTTCATACTCTTCCTCTGGCGTCTTTATTGAAGCTCCAGGCCTTGTTGATTGAGCTCCAAGATCAACTATGCTTGCACCATCTGATACCAGCTGCAATGCCTGCTTGGTTGCTCGATTCGCATCATAATAAAGACCACCATCTGAAAATGAATCAGGGGTAATATTGACGATACCCATAAGCTTTGGTGAAAGCGTAAAACTCTTTGAAAAACAGTCTTGAACATTGAAAGCAAAGGTTTTGTTAACCATTGCCATCAAGTGGAGCAAAAATGGTCTATTTACTAATTCTGGGTGAGGAATTTTAAGGTCAGGTATATCAAGCGTTAGATCATCCCATAACAAAATATCTAAATCAATAACACGAGGTGCCCATTTTTCGTAGACTTGTGGACGACCAATATCACATTCGATTTGTTTTAAGCCTTTTAGTAGCTCCTCAGGAGAAGAAGAACAACTTCCATAGACAATCATGTTGAGAAATGGCTTGTTCCAATCAGGTGGAGCACCATTTGGTAAAATAGCCTTAGTTTCTAGAATGATTGAAGACTTTAAGTCTTTTAAATAGCGCTTCTTTAGTAACTCAGTAGCCTTTTGTAAATGGGAAAGGCGATTCCCTATATTTGAACCAATAGAAATATAGATCATTCTTGCAATTCATTACAGTAAGTAAAAAAAACGCCCCCATGCACACCAGGAACTGGTGGTGCAGTTTTATGAGTAGTCACCTTGACAGAAGGAAATAATATGCTTCTTTCGCAGCAAAAGGTTATTAATGGCTCTGTATATCTCATGAGTTAAATGTTCGATTAAATTAAATTGCTTGCCCTGAACAAGAGATTGAATATTCTGCACTACCTCCAAATAGCAGATAGTATCTTTAAGTTGATCAGTTGTAAGTCCTAAAGGAGGAGATTTAAAAGTGACATCAACATCAATACTCACCAATTGGGGAGAAGACTTCTCTTCTGCGCTACATCCTAAATGAACCCAAAGCTGCAGATCAGATATAAGAAGATTACATGCTACCACTGAATTTAGTATCTACTTATAATTAATGGCAAACGTTAACATTCAGCATGCCGTCAAGAAAACCCCATAAGAGTTTTGCTCCTTTTTTAGCGCCTTGTATGACTTTCTCTTGCTCTTCTTCGCTTAAATCTGCAATAAGGTTTGCACATTCCTCAGAATGCCACTCATCAGCTTCCATATGAACGGTAAAAAATTTGAGAGAACGCTCATCATTTATTGAATAGTGTTTTTTCAGACCTTCAATTTTAGACTTAGAAACCTCTGGAGTTTGACGTTCATAAGCGTACAGAGCTCCAAGACCTGCTGCAAAATCTGATTTTACAATGTCAAAATAACCATCAACTAATTCTCGTGTCTCCTTAATTTGTGCATTTTCACAAAGTTCTGAACGTGCTACTCCCAGTCCTTCAGCAAAACGCTGCCATAATTCTGGGTGATTCTCGTCGCCTTGTTCTTCCTCTATTAAATTACCAAGTAAAACTTGCCGCATTTTCAAATTCGGACACAAGGAATGTATACCGCTGATATAACGAGGAAAAGCAGCAACATGGTGATAATATTCCTTAGCATAGGTTTGCAGAGCCTGCAGGCTTAAGCTACCTTCATTCCATGACTCGTAAAACGGGTGTTATAAGTGTAAACTATCTAATTGATTATTAAGTGATTGAACAAATGTCATAAATAAACACTAAATTGTTTTAGGCTACGTTTAGGTTTATCAAATGTCAAGAGACATTTCTCATTACTACCTTAATTCCAATAAATACAAAGATAGATGCGTTATTGGTTAATTTTTTAGTAAAAATTGATTTTTTCTAAAATTTCATGTATTATTAAATCAATATAGTGAAAAACGCAAAATGAAAGTAACAGAAGAAAATACAATAAAAATTAGGGAAGAGTTCGTAGAAGTTCAAAATGGAATGCGAATTCAAAAGATAGTGATGTCAAACTCGAAGAGCAGTGCAGATAGCAGAAAGAAAAAGCATATAGTTTACTTTCCAGGGCTTACATATACTTTTGAAAAAGAGCCAGATGAAGACAAAAGTGAATGGAATTGGGCAGCTGAAGCAGGTATGGATGTTCACCTTATTAATTTTCCTGGTTCTGGAAAAAGCAAAGGTCATTCTTTAAACGGTCAAAATCGAGTAAATGCAGGAATTGCAGTCATTTCAGATCTTCTAAAGCAAGGCATTTACCCAGATAATATAGTATTATATGGAAGCTGCGCTGGAGGACCAATAGCTGCAGAGGTTTATAAAAAGTTTAAATAAAGATGACAATGTTCATTTAAGATGCGTTATCAATAAATCCTTTAGCTCATTCAAAAAACTTGTAGTGAAATTACTACACATATCAAAACCTAAATGGCTATTTCCTCCTATAATAAAATTCATACTCAAATGCTTTGGTTGGCACTTTAAGCCACACACAATAGTAAACGACATTACTCCATACACAATTTGTTTTAACTTAGAGAACGATGGCTTTATTAGTAAGCAGGCAAATATAGGTACTAAAATTGCTGACATAGAAAAAAATCATAGGAAAAAAAACTACCAAAAAAAAGAAACTTTTGAAGGTTTTGAGCAATATAAAGAGTTTTTTATGGAGCATGCCAACTTAGCTAAAATAAAAAACCTTGAACCTGAAGTTGGAATAATGAAAAAATGCTGGAATAAGTTTCTATCGTTACTACCTATTAAGGCAGATGATATTCACTTTTCTTCGATTACAGAATTGTGCTCATCAAGTGAACACAAATACAATCTTCCTGAGCTGATTTCACTCTTTTTAGAATTCACAGATAATTATTTTGAAAAGAAGGGCTCTCTCAATCAAGAGAAACAACCAGAGATAAAAACAGAAGCGATATGTGGAAAGAATAGTGAAAAAGAAATAGAGGAAAAGAAACAGTATTTTACCAATTTAAAGAATTATTCAATAAGTCAGAATATATCTAAAAAGCTAACATCTCTGCAAATATTGAAATAAGTGTTTCTTTTGTGATTAAAAAAACATTGCATCTAGAGTATCTGCCATAAGTGATAATTTTGTGCTTTCATCATAGAGATTGTTTTCACTAGCTAATAATTTCTCACTAATTTATGGATAAAGTTTAGAAACGTACTTCTCATAGCATTTATCTAGGCATTCTTGGTCTGTCCGTTTTGTTTTGTAGGAATGGCATTTCTGCTTACATTGATTATATCTAAATTCAATCCCTTTCTCTTTGTTTGATGCTTGTTGTTCCATAATATTCTTCAATTTAAATAATATTAATATTAGCATACAAATGTGAACATTATGTTAATATCATTACTTTTTAGGTATACATGGCAAATTTATGCCTGGAAACAGTTTTTGGTTATTTCCTAGATTTTCTTTATAAAAACCAAAGGCGCCAGTTGGTTTTTATTAGCTAAGGTAAAGGTCAAATATCTGGAATTCTGGACATAAAATCCTCCTGTATAAATTAGAAAAAAATGCAGCGCACATATGACAGACGTGTGTATACGCTGAAAAAGATACGCTACGTTTTTTATTGAAAAGTTAATTGAAAGTCTGCAGACAAAGATAAATTTTTGAGCTCTTAAAATATCTCTAATTGTCATTATAATCAGATTCAAAATACGCGGAAGTAATTTTTTTTGACAATAGATTTCTTTCATAACCAGGCGTCATCCCAGCTGAGATCCGATAAGAAAACCGCGCTGGAACTTTTGAATTCCAGTTATGCAAGGAATCTAATATCATGGAGTTTTCAAACACTAACAACCAAGTACTTTAATAAGGCAAAAAGCTTATCTAAGAGAGTAGGCCTTGCAATTGTATCAATAGTGGTGGGATTGGTAGGACTCGAACCTACGACCAATTCGTTATGAGCGAACTGCTCTAACCGACTGAGCTACAATCCCTTTTATCAACACCTATAATACACGCAAAAGGAAATTTGTCTACTCGCTTATTTCACTATCAACCCAACTGTGTAAATCATTTATTGCGCCAATTTTGCGTGCAATTTCCTTACCATCTTGAAATATGATTAAAGTAGGTATAGATTGAACTCCATACTTACTTGGCACCTCAGTTTCTCCATCTATGTCGAACTTGCAGATCTTGATCTTGCCTTTTCTATCCTCAGCCAATTGCTCGATACGTGGCATTAGACTTTTGCATGGCCCGCACCATTCTGCCCAAAAATCTACCAGCACAAATCCTTTGTGGTTAGCAACTTCAGATTCGAAATTTTGATCATTTACCGCTTTAATATCATCACTCATAAAATACCTAAATTTTTATAAATATAGCGTATTAATTAACAGCTGATCAACTAAATTTTTCTGGATTCAAGTGAAGTGATTACATATGATGATTAAAGATATCTACACTCCCCCAACCCATTGAATCTAGCTCAATACGAGTAGGAAGAAATTCAAAGCACTTTTCGGCTAATTCTTTTCTATTTTCACGTTCTAGCATTGAGTCTAGCTTTTCCTTTATTCTATGGAGATATAAAACATCAGATGCAGCATAACTTTTTTGCTTGTCTGTTAAATTTTCATTTCCCCAATCAGAAGATTGTTGTTGCTTATTTAATTTTATATCAAGTAGTTCTAAGCACAACTCTTTTAAGCTATGACTATCTGTATAAGTGCGAACTAAACGTGAGGCTATTTTCGTGCAATAGCAAGGCAGTGCCCAGGTTTTTAAATAATAATGTATTATACTTACATCAAACCGCGCAAAGTGAAATATTTTGGTTATATTTTTATCCTCTAATATTTTTCTCAAATTTGGAGCTGTATAATCGTTTTTAAATTGAATCAAATGAGCGTTGCCATCATCAAAAGAGAGCTGCACAAGGCATAATCTGTCTCTACCATGAAGTAGCCCCATTGCCTCTGTATCAACAGCTATAGATTTTATATCATTCGGTATTGCACTGGCTGGCAGGTCGTCTTTATATATAAATATTCTCATAAATTTAATATGTTTTATGACACATACAATAATCAAAAATGAGTTTTAAGTATACGAAAAGATCATAGAAAATTGGCTCTCATGATTTTCATGTATGTAGGGTTTACAAATTATGATATGCATCTATAATAAGAATAAGTAAATTTTCATTGCGGGAGTGGCTCAGTTGGTAGAGTGCAACCTTGCCAAGGTTGAGGTCGAGGGTTCGAACCCCTTCTCCCGCTCTTTGAGTTTTAATCACATTTAATCATAAAAAAATTAATTAATCTATCTAAGAAATTTAGCTATACTAGAAAAGTTTTTTAGAAATTTATATTTAAGGAGATTATATGGAAAAAGATGATGTTATATTCTGTTTAACAGTTTTAGGCATAGTAGCATCAATAGGAGCACTTACAGGTTTAGGACTCAGTTTTACAGCTTTGTCACCATTGGTGATGGGTGGAATTATTGCTGCAATTCCTGCACTCTTACACTTTGCCATTTGTACAGATGATAAACTCTCACAATCCGAATTCTCTTATGCTCATGCTTGCACTCATGCTTGTCTCTTTGTTGCAAGCGCTGCAATTGGAGTTGGTCTTGCTGCAGCTGCAATGGCTATTTTTCCTGGTGCAATGCTTGGAATGGGATCGGCAGCTTTAGCAGGTGCAACAATAGGAGTAATATCACCAATTGCAGCATTGTGTGCAATGATAGCTACAGTCTTTGCAGCTCAGAAAGTGAATGATTATATTATATCACCTATAGTTGAGCGTTTTTCTTCAAAAGAGGAAGAGTGCAATCTACCTGCAAAATAATCAATTGACGTTAGCATTTAGTTTTCTTTATAATTTCCTTTGTGAAAGAAGAAAAATGCTTATTTGTAACGATAGCTGGTTTGCCAAATGCTGGAAAGTCAACGCTAATTAACAGCATCGTAGGCAAGAAAATTGCAATTGTCACCCCTAAAGTGCAGACAACAAGGACGCAGGTAAGGGGTGTTGCTATATGCAACAATGCGCAAATTGTTTTTACTGACTCTCCAGGAGTGTTTTCAGCAGAAACAAATCTTGAAAAAGCTTTAGTCAAATCTGCATGGGGAGCAGTTAAGGATAGTGACATTACTTTGTTGCTTGTTGATGTAAACAATTACCTAAAAAATATAGAAAGAATAAAAACGATATTTGCACGACTGGAGCGCACAAAAGGCAGATGCATTTTGGTTATCAATAAAACTGATTTAGTAAAGAAATCAGAGCTCAAGATGGTACATGAGCACCTAAATTTGCTTTATAAGTTTGAAAAAATTTTTACGATATCGGCACTGAAGAATGATGGACTTTCTAATTTGATGAATTACTTATCTGAAATTGCACCGATAAGCCCTTGGTTCTATGAAAAAGATCAAGTAACCGATTCCTCAGCTGATTTTTTATCAGCAGAAATTACAAGAGAGAAGTTATTCTTGAACCTACGTGAAGAATTGCCATACTCTACAGCTGTTATAACTGAACAATTTGAGGAAAAAAAAGATAAGAGTTTAGTCATAAAACAGATCATATTTGTATTGAAAGATAATCATAAGAAAATAGTGCTAGGAAAAGACGGCAGTAGCATAAAAAAAATTAATATCGAGGCGCGTACAGAATTGGAAAAGTTATTTGAGTGTAAAGTTCATCTCTTTTTGTTCGTAAAAGTGCGACCTTGGACTGATCGCCCTGAGGAATATATAAGTAATGCTTAATTCTTTGTTGGTATTTGATATTGAAACTATACCAGATGTAAATTCCTGTAAGAATTTACTCAATATTAGTGATGATAGCAGTGTAGAAGAAAAGAGGGATGCATTAACAAAATATCATCTTGAAATAACAAACGGGCAAAACTCTTTTCTGCGTCAGCCCCTCCACCTTGTTGTAGTTATTAGTTTTTTACTTTGTAATATAACACGCCAGAGCGGTTATGAAATGTTCACACTACAAGAAATAAGATCTGGAGGCACATTAAACTCCAATGAAAAAGAGCTAGTAAAGGGATTTTTTAACTACATATCAGAGAAAAAGCCAAGACTAGTTTCGTTCAATGGACGCACTTTTGATATACCGGTACTGAAGTACCGTGCTATGGTTCATGGCATTCAAGCAGAATATTTTCACAAAGCTGGCGATAAGTGGAATAGTTACAATCAGAGGTACAGTAGTGATTGGCATTGTGATTTGCTTGAATCTCTCTCTGATTTTGGAGCTTCTGCAAGAATGAAGATGAACGAAGTTTGCGCAGCATTTAATCTTCCCGGTAAGATTGGAGTTGATGGATCACAAGTTATGGATTTATATGATAGTGGAAAAATACAAGAGATTCGCGATTATTGCGAAACAGATGTGATTAACACCTATTTGATTTACTTGAAGTTCATGCATCATCAAGGAAGAATTACTACAGAAAGCTATAATAAGAGCATAGAAGAACTGCTTTTGGAATGCGAAAAAAAAGAACATCTAAAAAAGTTTAAAGAAGAGTGGGAGATAACTTGCGGTGGAAATTTTTATATTGAATTTAAATGAATAGATATTATGGAGCAATCTAATAATTGTCCCATAATAATATTTATAAACTCCTTGTAGTAGAAAAGGCATTCTGATATGCCATCTGCTTAACTTCTGTTTGTTCAAGCTTAGACAAATTTTCTCAGTTTTTATCTTGGTATTCCTTTTTTACTTTCTCGAAAAAATTTTGTCCACCAAGAATATAATCACCTAAATTAGCAGCATAATATTGAGCATTACCTAAAACTGCACAGTTAATTCGACTTAATATTCTCGAAGGGTAATAAAAGAGAGAAACGTTATTGTTTGATTGGAAGTCATTCTCATCCATTATTTTAATGGCTTCATGATAACCATCCATTTGATGAACAAAATATCCTTCAGGTACTGATATTCTCAATTGTGCACCTACATGAGCATAACCACAAATACCAGGTGATACCGCTGGTACTGGGTCTTGTCTATGTTGAGTTACTCTAATGGTTTTTTCTTGAAGAACATCATTATAAAATTCACTAGCAGTAAGATCAAAAACTCGTGGATCAACAAAAGTTGCAACATGAACATCTTCAGCTCCTTCTGTTTTATTGAGGCATAAAGCAGCTATCTTAGCAATAGCTCCTCCCATACTGTGACCTGTGAGATTAATTTTAAAATCCTTGATTTCTGATCCCTGTTTTTCAGCATGAGATTTCAAAATGCCATACAGATTAGGCCATGAATCCATAAATGAATTATAGAAACCACAATGAATTCTTCCACCTTCAGGTAAAAATTCCGAAGTAGCAAAAAGTACATTTATATCAGTAATTCCATCATTAAAACTCTGGCTCAGACGAGTACCATGGTAAGCTATTGTTATTTCTTTACCTTTTATAAAAACGTGACCAGCATCTTTTTCAAAGCTATTACCAAATGGAATAATTTCATAACCTTCGCTGATGAGTTCAGCTCTAGTTTTATACATTTTTTCAGTAGATGGAACAATTTCAAAATCTTCTACAATTTCAAATTCAGTTTTGTACGCTCTTTGAGCTAGGTTGTTACATCTTTTTTTACTTCATTTACCATCATCATCGCCATAGCTTATCTTGCAGAAATTACCCATTTCTAATAATTTCTCTCTATCAAATCCTGCAATTTTTACAATACTTTCATCTATTTTATAGTCAGAAGGTAAAGAACATGGCTCATTTGGATCAGCACGATTTATAAATTCATAATCTTCAATGATCTCAAATTCATCGTCATATTCTTTCATCTCGTATTTGCCATCATCTACTGAAATAGAGTCTGGCTGTTCAGTATTACCTGGCTCTGAGCCTGTAGCAGCACCTGTAGTGCTAAACCAATTTCGTAAAAAACTAAAATCCATAAATACCTTGATTATTAAAAATAAAACAATAATTCACTAATTATAATATAAACTAATATTATTGTCAATAGTTATATTAATATTTTAATCTTTATGTACTTTCACTTGAGTAAATTTTACTTCCATAGAATAAGTATAGAGTTATAATACACTAACAAGCAAACCTCTGTACTAAATTTTGGTTAATATACACGTTGAGCGTATTAAGAAAGTTGCTTTTAAAGTATTGCATTTTACTTTTATTTTCGCTATAAGGTTGCTTTAAGTTGGATTTTCAACACCTTTATACTATTTATGTTATGATTTTAAAATTTTTTGGGGGCACTTCATGAAAAAATCTATTTATACTAGAACTGCTCTAGCTTCTCTATTGACTTTATGTTCTTTCAGTGGCTTTGCTGCTGACTTTTCTGACGAGAGTATGAAGGAAGTAAAAAAGCAAGAGAGTAACGAGTCAATCAAAACTTCTGGAAAGATGGAAGTGATGAAGACGTCAAATAAGAAACTAAAAGAAAAAATGGATAGGATATGTAATGCTGATCCAAGAAAAAAAGCCGAGGAGCTTAAGAAAAAAGAAGAACTAAGATTAGCAGCTGAGCAGAAGAAAAAAGAGGAGTTAAAATTAGCAGCTGAACAAAAGAAGAAAAAAGAAGAGTTAAAATTAGTAGCAAAACAAAAGAAAAAAGATGAAATTAGGCTAGCAAAAGAGAAAAAAGCAAAGCTTATAGAGGATTCAAAGGCGAAAGCTCTAAGCACTAAAAATTCTAATGTAGAAAAGTCAAAAATTAAGGGTTCTAAAACTAAGAATGCTAAAATTGAAGCTAAAGATATAAAAAAGGATGTAAAAGTTGTTAACAGCAATACAGAGGAAAAAGGTAAGGCAAGTCCTGTTGTTTCAGTTGGTGGGGTTGATATTATCAATACCAATCAAGGGGATGGTTTAAGAATAACTTTCGGTGGTGTTGTTGATTCTCAAGGTTATGGTAACCATGGGCTAAGTGGCTATAACCATTATAATGTTATGCCAGGTAAATCTACAGATTATTTTAACAATACTCCAGATAGTATAAAAGGAGCAAATCCAATATTTCCTAAAGGGATAGGGAATATTGGTGATTACAGTGAAAACATGGGCATGATTTCAGATGCAATATTGCACTTAAGAGCTGAAAATAAAAATGAGGATATTGGTCTTCGTTATGGTGCCGATGTACAATTCCATGTTCCAGTTACTGAAGGTAAAGGAGCTTCACAAGGCGTGAATGCTGAAAGAGGTAGAAGTGCACATGTGTTTTTGAATTCAAAATATGGTGATCTGAAACTTGGCTATCAGTTTGGTCCTGAGTCTCTGATGAGACTGGATGCAACAAGAATTGCAACTGTTGATGGAGCTGCAGATAGTGACTGGTTCAGAAAAGTAAACTTAGAAGGAAGTGCTGCAAACTTTCCATTTTACGTAACACCACGTCTTTACACTGAAAGCTTCTCGAGCGAGAGCGAAAAACTCTCCTTCCGTATGGCAGGAAAGTATAACAAAGAGGTTATGACCACATTGCCGTTTAGAGCTGCTTACTACTCACCAAATTATATGGGTGCAAGATTTGGTCTTAGCTACTCACCTCGCTACGATAGTGGTTTATCCGTTGTAAAAGAAATAGTTCCAGATTTCCTCAAAGATTCAAGTAATACGATAACAGGGGTAAAGAATGAGGAAATGTTAAGACATGTTGGGCCAGATTACCAGCATATAATAAGTGCTGGTGCATCATATGAATATGACTTTAGTAAACATAATGTAAAAGTTAAAACTTCCGTAGTTGGTGAATATGGGTTTTCAAAGCAACCGAGTAAAGATAAGCACCTTTATAATGAGTTCATAGAATACAATAACCTAGCAGGTATGAATTTAGGTGCAAGCGCTGATTATAAGATTGATGAAGATCAAAGTGTAAAATTTGCTGCCTCTTTTGCATACTTGGGCAAGTCTGGTCAACCGAAGGGTATTAAAAAATTAGTCGGTGATACCTATACAGAAATTGATGGTAAAGGTACTACTGATGATGACAAAAGAGTACAAGGGCTGAAAGCTCAGTTTGATGGGGATGATAAAAACACTATGTATTGGACTGCAGGTGCTGGTTATCAATATGATAATATCTACACAAGCTTGACATACTTTGGTAGCAGAATGAGCAATAAAGATATGCTTCATGATGTTGCACTTGGTGTTCAGTATGATCTATCTTCTTGCAATAAGAGCAAATTTGTTCCTTATGCAGCCTTACATTATTTTATGACTGATGAAAAAGGTGCACTGAAAGATAAAAGTAATGCTGATGTACCTTCTAACAAAGGAGTTCTTCTCCTCACTGGTGTGAAGTTTTCTTTCTAGTTATTTAACAATACACACCACAACTTGAATGTGGTGTGTGTCTTGTCTGTTAGTGTTTATTTGTCGATCAAATAAACATAAGCTAGTGCGTAACAAACTCTACGAGTATTTATTTTACTCACACAATAAGTAATGTCATCCCAGTCACAGCTGTACGAAAATTGTGGCAATTTGCATAGTAAATGGTGTCATCCCAGTGCTTGACACTGGGATCCATTTTTCCATCATCATCAGAAACGTTGTATTTTAACATTACTTTTATACTCGTAAATTTAACTATAGTATTTTCTAAAATGGATGATAAAGTTTCATTATGGTATTACCAACCAAAAGCTGTAAGTCTGTATATTT
>NODE_8_length_26766_cov_28.881599
ATGGATAAAGGATTGCGTTTTGCGATAAGAGAAGGTGGTAGAACTGTTGGTTCTGGCGTTGTTTCGGAAATTTTAGAATGAGTATAATAACTAAGATGAAGCAAGATATATATATTAGAATCAAAGCTTTCGATTGTTCTTTATTGGAAAAGTGTATTCGCGAGTTTATTGATCAATTAAAGCAGTTTAATGCAGATTTATCTGGTCCGATTGCGTTGCCAAGAAAAGATTCTAAATTTACTGTTAATAGGTCTCCTCATGTTGATAAAAAATCTCGTGAGCAATTTGAAATGAGAATTTCTAAGCGGTTAATTATTGTGCATAATCCTACTTCTACTATGATGAAGATGCTTGCAGATTTATCTTTTTCTGCTGGTGTAGAAGTGGATTTAAAGGTTAAGGAAGTTAATATTTAGGAAAAGGAAATGAAGAGAATAAATTCGCTTAGGAGAATTGGTTTGTTAATGACGAATGTTGGCCATACTGCTATGTATTTTGATAATAGTCGCATGGCTGTAACCTTATTGCATCTCAGCGAAACTTATATTATCGATATAAAAGGACAAGATAAATGTGGCTACAATTCAGTCATTTTGGGCACAGGAGATTTAAAAAAAATAGCAAAACCTCAGTTGGAATATTTAAAGAAAAAGGGTATAAATAGTAAATGTAAATTATACGAAAGTAGATTAACTGATCTATTCGGAATAGAGTGTGGTAAAAAGGTGGGGGTTAATCATTTTGTAGTTGGTCAATATCTTGACATTACGGGTTATTCTTTAGGCAAAGGGTTTGCTGGTGTGATGAAGCGGCATAACTTCAGTGGGCTTAGGGCATCTCATGGTGTTTCTATTGCTCATAGATCACAAGGTTCTACTGGTCAATGTCAAGATCCTGGTAGAGTATTCAAGGGGAAGAAAATGGCTGGTCATTTAGGTAATAGCAGAGTAACTGTACAGAATATGAAAATATTATCCATTGATTATGAAAATAGCATAATTGCTGTAAAGGGTAATAATGTTCCTGGGTTTAAAAACTCTTATGTTTTTGTGAGAGATGCAGTTAAAAAGCCTTTACATAAAGATGTTCCTTTTCCAGTAGGTCTGCTGTTGAATATGAGTGATGATGCTAATAATTTGGTGAGTTAGTTATGGAATGTGAATTAGTTGATCTATCTAATAATAATGTAGGTAGTGTTGAGCTTAATCCCTTGATATTTTCTGCCAAGCAAAAATTGAGTATTTTGCATGATATAGTAAGATGGCAATTAGCAAAGAGAAGAGTTGGTGCTCATAAAACAAAGGGTATCAGTGATGTTTCTGGTACAACAGCTAAGCCGTATGGTCAAAAACGTACCGGTAGGGCGAGACAGGGGAGCTTGCGATCTCCTCAGTTTAGAGGTGGTGGAATTATTTTTGGTCCTGTTGTGAGGAGTCATGCTTATTCTCTTAATAAAAAGGTACGTAAATTTGGTTTGAAAATTGCTTTATCTCTAAAATATTTAAATAATCAAGTTATTGTTCTTGATAGTTTAAATGTTGATGTGAAGAAAACATCTAAAATGTGTGAATATATTAAAAATTTTAAATTTTCTTCTTTTTTAATAGTTGGTGATTATGGAGATGATTTGTTACGTGCTGCTAAAAATTTGCATTATGTAGATTTAATCAAACCTATTGGGTTAAATGTTTTTGATATATTGAATCATGAATGCGTGATGTTAACAAAAGACACTTTAAAGCATCTTGAAGGTAGATTGTTATGATTAAATATAATAATATAATAAAATCTCCTGTAATCACAGAAAAGGCTTCTCTTTTAAGAGAGAAGTTTAATAAATACTCTTTGTATGTTTTTGTAAATGTAAATAAGCGTCAAATAAAATCGGCAATAGAGTCTTTATTTAATGTCAGAATTTCTTCTATAAATGTTATTAGAGTTAAACCTAAATATAGACGTTTCAGGGGTGTGGTTGGTTGTAAAAAACAGAGAAAAAAGGTTTATTTTTCTTTGGTAGATGGTCAAAAATTAGATATAATGAGCGTTTAATATGGGTATGAAACTTTTTAATCCTGTTACTCCGTCTTCTCGTGGGACTATATTAATAAGTAAAATTGGTTTATCAAAAGATAAGCCGGAGAAGTCTCTTGTATTTGGTAAGAAATCCAGTGGTGGAAGAAATAATCATGGTAGAATTACAACTCGTCACAGGGGTGGTGGTCACAAGAAGAAGTATAGAGTTATAGATTTTAAACGTAATAGAAGTGATCAGGGTATAGTTGAGAAAATAGAGTATGATCCAAATAGAAGTGGGTTTTTAGCATTAGTATCATATAAGGAAGATGATACTAAATCTTATATATTAGCTCCTCAAGGTATGAAGCCTGGTGATGTTGTGACAGCTGGAGATGATGCTGATATTTTACCAGGGAATTGTTTACTACTCAAGCATATACCTGTTGGTTCTTTCGTTCATAATGTTGAGCTGAAGCCAGGTAATGGTGCTGCGATTGCTAGAGCTGCTGGTTGTTATGCACAAATCGTTGGTCGTGATGGCCAATATGTTTTATTACGACTCAGGTCTGGTCAAATTAGGTTGATTTTATCTTCTTGCAAGGCTACTATTGGTGTAGTATCTAACCCTGACCATAAGAATAGAAAGTTGGGTAAAGCTGGGAGAAGTAGGTGGCTTGGGATTAGACCTACTGTACGTGGAGTTGCAATGAATCCGGTTGACCATCCTCATGGAGGTGGAGAGGGAAAAACTTCTGGTGGTCGTCATCCTGTTACTCCTTGGGGTGTTGCAACAAAAGGAAAGAAAACTAGGAAAAAAAATAAATCTAGTGATAAGTATATAAAAAAATTGAAAGGTTAATTTATGAGTAGATCTGTATGGAAACCACCTTTTTTACACCCATCTGTACTAAGATTAGTTCAGAGAACTTTAAAAGAGGGTTCTATTAATAAGGTGATAAAAATTCATTCCAGGGCTTCTGTAATTCTTCCTAATTGTTTGGGTTTAAAGTTTGCTGTTTATAATGGTAAAGATTACATTCCTGTTAGTGTTGATAATCAGAATATGATAGGTCATAAATTTGGTGAATTTTCACCTACTCGTAAATTTACTGGGCACGGTGGTGATAAAAAGGCAACAAGAAGATAGGTAATTTATATGAAAAATAGGGATATAATAGTTGAGGCTGGTTCTAGGGTTTTAAGATCGACTCCTCGCAAATTGAATTTGGTTGCTGATTTAGTACGTAATAAAAAAGTTTCTTTTGCTAATGTACAATTAAGATTTTGTGAAAAAAAAGCTGCTGGTTTTATAATGAAAGTGTTGAATTCTGCAATTTCTAATGCTCAAAATAATTATGGATTGAACATTGATAATTTATATATAAAGGAAATTTTAATAGGTAAGTCCCTTACTTTGCGTAGAGTATATCCAAAAGCTATGGGTAGGGCTAATAGAATGAGTAAATTTTATAGTAATATTACTATAAAATTGAAAGAAATTGTATGATTTATAGAAATGGAAAGTTAATAAGGAAAGTGTAAAAATATGGGACAGAAGGTTAATCCTAAAGTATTTAGATTACAAGTAAATAGTAATACCTGGGATTCTGTTTGGTGTGCTACAGACGATTATAAGCAGAAATTGCATCACGATCTATTTATTCGCAGTTATATAAATGAATCCTTTAAGCATGCTGGTATTTCTAAAGTAATTGTAGAGCGTACAGTTAATTTAGTGTCTGTAATAATACATTCTTCTAAGCCTGGAGTTATAATAGGTAAGAAAGGTTTAGATGTTGAGAAGATAAAGCAAAAAATAGCTAAAAAAGTAGAAAGTAGTGTCGAAGTGAATGTAGTAGGAGTTAAAAAGTCTGAAATAGATGCAGTTTTAATATCAAGGAGTATTACACATCAGCTAGAAAAAAGGATTTCATGTAGAAGGGCGATGAAAAAAGCTATTCAAAATTGTTTGAAGATGGGTGCTGAGGGTATTAAAGTAAGTTGCTCTGGGCGTCTTGGCGGAGCTGAAATAGCTCGTACTGAATGGTACAAAGAAGGTCGTTTGCCTTTACACACTTTGCGTGCTAATATAGATTATGCTTTTTGTGAAGCGAAGACTATATGTGGTATTATAGGAGTTAAAGTTTGGGTTTATGTTGGTAGTTAAGGTATATTGAAATGTTTGTTCCCAAAAAGAGTAAATATAAAAAGGTATTTAAGGGGAGAATCAAGGGTAATGCTAAGGGTGGTAGCACGCTGTCTTTTGGAGATTATGGATTAAAAGCTATGGAAGTAGGTAAGGTTCAGTCTAAACATATTGAAACTGCAAGGCGCGTAATATCTAGAACGTTAAAACGCTCTGGTAAAGTGTGGATAAGAATTTTTCCTGATACCCCGGTTAGTAAAAAGCCAGCAGATGTACGTATGGGTAAAGGGAAAGGTAGTGTTGAATTTTGGGTATTTAAAGCTAAGCCCGGTAGGGTTTTGTTTGAAATTAGTAGTGATGTTCCCATGCATTTAGCAAGATTGGCGCTTGAAAAAGCGACTGCTAAGCTTCCTATGAAGTGTAAATTTATATCTAATCATAATTGAATGGAGTTGCAATGGATATAGTTAAATTTGAATCAGAATCTTCACAAGGATTACATGAACTTCTTGTGAATTTGAGGAAAGAATTTGTTAATTTGGCTTTTCAAAAAAAGCTGGGCCAGTGCAACAATTTTTCGCGTTTTAGCTTAATAAGAAAGAGCATAGCTCGTAGTCTAACTGTATTAAATAGAAGAAAGAGAGAGGGAAAAAATGCCTAAGAAGGTTTTTTGTGGTGTCGTAACTAATGCTGAATCTGATAAGACTGTAAAGGTTTCGGTGTTACAAGTGTATAAGGATAGGCTGTATAAAAAAGTTATTAAAAAATACAAGAAGTATACAGCACATGATGAGAATAATAGTTGCAAAAAGGGAGATAGGGTTTTAATACAGGAACATAAGCCTATTTCTGTTACTAAAAAATGGGTTGTTATCAATAGCTAAAAAGGAATAGGTATTTATATGATTCAAAAAAATACATTGTTAGAAGTAGCTGATAATTCTGGTGCGCGTGCAGTCCTTTGTATTGGCTTGTTAGGTGGTAGGAAATCTGCATCTGTAGGTGATACGGTTATTATATCTACTAAGTCTATTAACCAAAAAGGTAAAGTTGAAAAAGGAAAAGTATATAAAGCAGTTGTTGTTAGAGTAAAAAATAGTGTTAAGAAATCTGATGGTTCTGTAATTCGTTTTTCTAGCAATGCTGTGGTTTTAATTAATGATCAAGGTGAACCACTTGGCACTCGGGTGTTTGGTCCAGTAAAAAAGTTATTATCTGGTTCTTTTATGAAAATAATGTCATTAGCTGATGAGGTTTTATAATGAGTGCTAAAATAAAAAGTGGTGATGATATTATAGTTTTAACTGGTAAAGATAAGAGAAAAATTGGTAAGGTAATCAAAGTTATAATACGTGATGCTAAAAAGAAAGTAGTTGTTTCTGGAGTAAATGTGTGTAAGAGACATACTAAACCAAGAGCTGGTAGTGGTGGTGGTATATTGAATAAAGAGTTAGCTATTGATGTATCCAATGTTGCAATATTGGATCCTAAGTGTAAAACTCCAACTAAAGTAGGATTTAAGATTATAGATGGTAGAAAAGTGCGTTTTGCAAAAGTTTCTGGAGAAGTGATAGATTAGGTTGATATGTTTAAACAATTGTATAAAGATAATATAGTAAAATCCTTAAAGGATAAGTTTAATTACGGCAATGTAATGCAAGTGCCTAAACTTGTCAAGGTGTGTATCAATATGGGTGTTGGAGATGCTGCTACGGACAATAAAGCGATAAATGAGCCACTTGATAATCTACATTTGATTGCTGGGCAAAAGCCTGTGTTAACCTTTGCAAAAAAATCTATTTCTGGTTTCAAAATTAGGAAAGGTGCAACTGTAGGTTGTAAAGTGACTTTGCGTAGAAATAAAATGTATGAATTCTTAGAAAGATTAATATATATTGCTTTGCCAAGGGAAAAAGATTTTAGAGGGTTTAGTGTGAAGCAATTTGATGGTCATGGTAATTTTTCCTTTGGTATCAAGGAGCATATATCATTTTTAGAAATAGACTATGATAAAATAAGTAAAATTAGAGGTATGGATATTAATATTATAACAAGTGCAGTTAGTGATAAGGAAGCAAAGGAATTATTACTGGCTCTTAAATTCCCTTTTTTTGATAATTGAGAGAAAATATATATGGCAAAAAAATCCATGATACAGAAGAATCTTCGTAGAATAAAGTTATGCGATCAGTATAGGGAGAGAAGGGAAGAATTAAAATCTATAATGAATAATAAGGATTTATCTATTGTAAAAAGATTTGCAGCTCAAAGTAAGCTGATTAAAAAATTGCCTAGAGATTCTTCTAAAATCAGAATTAGGAATAGATGCGCTTTAACTGGTAGGCCGAGAGGGGTATATAGAAAATTTGGTTTATGTAGGATTGTTTTACGTGATTTGTGTTCTTTTGGACAAGTTCCAGGGGTTACAAAATCTAGTTGGTAAATGTGATATAAGGAGTGTAATAGTGTCGTTATCTGATAGTATTGGTGATTTTTTAACAAGAATACGTAATGCTCAATTGGCAATGCATAGGGAAACAAGAGTCCTATTCTCGAAAGTGAATTCTTCTATATTGAAGATCTTAAAAGAGGAAGGGTATATTCTTAATTATAAAAAGCAAGAGAGTGATAGTGTCCCTTCGCTTGTTGTGCAGTTGAAGTATTATGATAAATCACCTGTGATTAATGATATAGCTAGGGTATCAAAGCCCGGTTGTCGTTATTATTCTAAGTGTAAGGACATTTCTAAAGCATATAATGGTCTTGGAATTTTTATTATATCTACGCCGAAAGGAGTGATGACCGATTATAATGCACGTAGATTAAAAGTTGGTGGAGAAGTTTTGTGTCGTGTATTTTAAATGATAGGAGAAATGTATGTCTCGTATAGGTGCCGCACCTATCAATATTCCTGCTGATCTTTCAGTTGAATATAATGATGGTAGGGTATTAATAAGAAGTGTTAGGGCAGAAAAAGAGCTGAACTTGTGTAGTGGCATTCTGTGTCAGATAGTTGATAATCAATTGTTACTTTCTGTTGATCAAGGCAGGGATGATTATGATAAAATAAAATCTATATGGGGCACTTATAGAAGTAATATTAATAACATGATTAACGGTATGGTTAATGGTTTTTCTGTTGATCTTGAGATTAATGGTGTAGGGTATAAAGCAGAATGTGATGATAAGTATTTGACTTTATATCTTGGTTATAGTCATAATATTAAGTATAAAGTGCCTAAAGACGTTGAGATTAAGTGTATAAAGCCAACTCATTTAGTGATTCGCGGTATGGATAAGCAAAAAGTCTATATGGTGGCTTCTGATATATGCAAAATTAGAAAATATGATCCTTATAAAGGTAAGGGTATTGTAATAAAAGGCAAATTTATGCTGCGTAAGGTTGTAAATAAAAAGAAGTAATTAAAATGAAAAGATTGTATAATTTTTTAAGTAGCTATGAAAAAAGGAAACTTCGTAATAGAGCGAAGCTCGATAAGAGCGCTGGGCGTTTACGTATATCCATATTTAAGTCTAATAAACATTTTTACGTTCAGTTGATTAACGATGCAAAAGGAACAACCCTAGCTTCTGCTTCTACTTTGGATGATAAAATTAGGAATGTATGTAAAGGTAGGGTCAATGCTGAAACTATAAAACAGGTTTCTTCTTTAGTGATTGAGCGTCTGCCTAGTACAAAATTGGAGCAGCGGTTCGTCTTTGATCGGGGGGCATATAAGTATACAGGATTGATTTCTCAATTTGCTGAAGCTTTAAGAAGCTCTGGATTTGAATTTTAGAAGGTTTGAAGTATGGCTGTAAAGAATTTACAAAATAATAATGATTTATCAGAACTTTTGGTTTCAGTCCGAAGGGTAACAACGGTTACTAAAGGTGGTAGAAGATTTTCATTTTCAACTTTGGTTGTTGTTGGTGATGGTAAGGGTAGGGTAGGATGTGGAATAGGTAAACACGCAGAGGTTGCTGAAGCAAGAGTGAAAGCTGTAAATGCTGCAAAGAAGTCGATGATTAGGGTGTACTTACGTGAAGGTAGAACTTTACATCATGATATTAAAGCTAAATTTTGTTCTGGTGAGATAGTTTTAAGAGCTGCAAGAACTGGAACAGGTATTATTGCTGGTGGAGCAATGAGGTCGGTTTTTGAGGTATTAGGTATAAAGGATGTGGTAGCTAAGTCTACTAGATCAAATGATCCTCATAATATTATATGTGCAGTATTTAAGGCTTTTGATGTTATGTTATCTCCTCGCCAAGTGGCAGGTAAGAGGGGTAAAAAGATTAGTGAGATAGTTGGAAATAGGTAAAGTATGAATGATGCTGTAAAATTAAATTCTGTATTTACCAAATTATCTAAGAAAAAGAAGCCTAAATTATTAGGTAGAGGTATTGGTTGTGGTAAAGGTAAAACATCCGGTAGGGGGCATAAAGGGCAGAAAGCGAGAAGTGGCGTTTCTATAAATGGTTTTGAAGGTGGACAGCAGTCTATATATACTCGTTTACCTAAAAGAGGTTTTAAGCCTATACGCAAAAACTTATACTCTATATTTAATGTTGGTGATGTACAGTGCTTAATGGAAGCTAAAAAAATAGTCAAGGATTCTATAATAGATAAGGAGCTACTGCATAAATTAGGTTTTATCAGATCTGTAAAAAGTAAAATCAAACTTCTTAATAAGGGTAAATTAAGCGAGAAATTTGTGTTTCATGTTGATTTTGCATCAGAAGCTGCAAAAAGATCTGTAGCTTCAGTTGGTGGTAGTGTAGAAATACTATCATGAATTATGAACAGTAAATTTGCATTTGATAGTTTGGGTTCTACGTTATTATATAAAACTGATTTACTAAAGCGCATATTTTTTACGCTGATGGCTTTAGTTTGTTATCGTTTAGGCACTTATGTTCCTATTCCTGGAATTAATCTTGATATAATCAATGATATATTTCCAAAAGAGAGTTCTGGTATTTTTGGAGTATTTAATTTATTTTCTGGTGGCGCTTTAGCTAGAATGACGATCTTGGCGTTAAACGTTATGCCATACATAGTTGCATCCATAGTTATGCAATTATTGTCTTCTGCCGTTAAAGGAATCAATGAAATTAAAAATGACGGAGAGTTAGGACGTCGAAAGATGAACTCTTATATACGCTATATGACTATAATGTTTTGTATCTTTCAATCAATTACGATCTTAATAGGGTTAGAAAGAATGAATAGAGAAGGGGTATTAGTTGTAGTTGAACCTGGTATTATGTTTCGTACTATAGGTGTCTTTAGCCTTTTAGGTGGAACTATATTTTTAATATGGCTTGGTGAGCGGATCAGTGTGAGCGGTATAGGCAATGGTATCTCATTAATCATTTTTACTGGCATAACATCTGAATTACATAATGCTTTATCATCTCTGCTAACATTAAATAAAAATGGTAGTATGTCGTTTTTCATTACCCTTTTTGTTATAGCATTGTTTTTTTTACTGCTCCTTTTAGTCATTTTTACAGAATCTTCTTATAGAAAGGTAATTGTTCAATATCCCAAAAAACAGTTTAAAAAATTACATAATGATGATTTTACTTACATTCCATTGAAGATCAATTTATCTGGTGTAATACCAACTATTTTTGCTAACGCAATTTTATTAACGCCTATTTCAATTGCAAATTTCTATAAAGGTCATGCCATTGCTGATTTTATTTTAAACTACTTTATGGCAAATAAAGTGATGTACATTATAACTTACTTAATACTCATAGTACTTTTTAATTTTTTCTATACCAATTTTATATTTAATCCAGAGGAAAATGCTGATTTTCTTAGGAAAAATGGTGGTTTTATTCCTGGTAGAGGGCCTGGAAAACATACTTCTGATTATCTTCAAGATATAGTTTTTAAATTAACATTTATTGGGTCTGCGTATTTGGTGGTAATATGTACTATACCTGAAATTATGAGGTATCATTATGATATACCATTTATTTTTGGTGGGACGAGCTTGCTGATTATAGTTAACGTTATTACTGATACTATTATGCAAGTACAATCTTATGTTTTTTCAAATAGGTACGATAGTTGGATAAAGAAATATGAGTCTAAAACAAGGAGACTAAAGTGATTATTACAATTTTTGGTCCTCCTGGCTCTGGTAAGGGTACTCAGTCCAGTTTGTTAATAGCAAAGTATAATTTTAAATTAGTTTCAGTAGGAGATTTATTAAGGAATATTATATCTAGTGGGAGTAAATTAGGTAAAGAAATAAAGGATACTGTTGAATCTGGTAATTTAATTCAAGATGAAGTTATATGTAAATTATTGTGTGACCAGCTTGCATTAATAGATGGTGATTTTTTGTTAGATGGTTTTCCAAGAAATTTAAATCAAGCTCATTTTTTAACTCAAGTTTTGCAAAAAAGATGCAATAGGGATGTTGATCTTGTAATTGAGTTGCAGCTTGACGATAATATTGCAATTGATAGATTAAAAGATCGTCTTACTTGTTTGGATTGTAAAAGTATATATAGTATATCTTCTTTTAAAAATACTACTTGTGCTAAATGTAAAAGTACGAGGTTGGAGAAGAGAATTGATGATGCTAATATGCTTGCAATTAATAAGAGGATAAGAGAATATCATTTTCAGATGAAGGGTTTGCGCGAGTATTATAAGGGCAAGTTGTTAACAATTAACGCTAATTTGAGTGTTGATAGAGTAATGCAAGAGATTGAAAGTAAAATTTCTTGTAATTTGATTTGACTATAAGTTGTTTTATGGTATAAATTAAGAGTTATTATTAATAAAGTATCGAGGTATCAGTGGCACGTATTGCAGGCATAAATGTTCCAGTGAAGAAGTGTATTCCTTTTGCATTAACTTATATACATGGTATAGGTATTACTACTGCGAATATAATTTGTCGTAGCTGTAAAATTGATGAGCGTAAGCGTGTTTCAGAATTACAAGATGAAGATATAGAGAAAATTAGTAGTTTTATTAGGCAAAGATATGTCATAGAGGGTGAGCTCAGAAAAAAAGTGGCTATGGATATAAAATCTTTAATGGAAATCGGTTGCTATAGAGGATTAAGGCATAGAAAAGGTTTGCCTGTGAGGGGACAAAGAACCCATACTAATGCTAAAACTCGTAAAGGCAGATCTAAATTGCCTGTTGCTGGGAAAAAATAAAATTTGTTATTATCGTGAGTTTTTATGAAAAAAGTTAAAACGGTTGGTAAGAATACAAAAAGGTTTATTACTGGTATTGTCCATATTCGTGCAACTTTTAATAATACTTTTGTAAATGTGACTGATGTTTGTGGTAATACGCTTTACCAGACTTCTGTTGGTGCATGTGGTTTTTCTGGTTCGAGAAAATCCACACCTTATGCTGCAGGTAAGGTTGCCGATTCTGCTGCGAAGAAAGTAATAGAGAGATTTGGTATGAAGGTTGTTTCTGTAATAATTCGTGGTCCTGGTTTTGGTGCAGAAGCTGCAGTTAAAGCACTTCGGAATTGTGGATTGACTGTCACTTCAATTGCAGATAAAACGGCGATACCTCATAATGGGTGTAGATTAAGGAAAAAAAGAAGAGTATAGGATATTTGGAAGGTTTTTGTATGTATTATAGTGATAGTGTTTCTTTCTGTGGAAATTTAGATAGATTAACTAAGCCTAATGCGATTAAGGTAATATCAGGTGATTCAAGTAAAAAAAGTGATATAGTTCTAGAACCTTTGGAAAGTGGTTTTGCTTTAACGTTGGGTCATGCATTAAGGCGTGTAATGTTGTCTTCTCTTCGCGGTAGTGCTGTTTATGGAATAAAAATTGAAGGCGTGAATCATGAATTTACTTCGATCCAAGGAGTTAGGGAAGACATAACTGATATAGCATTAAATATGGGCATGTTGAGATGTAAGCTAAATAACACGTCTAATAAGTGCTTAAATTTGAGCGCTAAAGGGCCTTGTCAAGTATTAGCTGGAATGATAGAAACTGATGACCAATGCTCTATTGTTAATAAAGATTTGGTGATATGTACACTAGGTCAAGATGTGGAGCTTAACATTACTATATATGTTGCTAGTGGAAAAGGTTATCTTTCTGTAAATAAATATAAAGAAAATGAATTTTTAAAGTCTATGAATGAACAAGATTTAATTGGTTTTATTCCAGTTAATGCTTTATATAGTCCTGTTGAGAGGGTTTCGTATAGAGTAGAGAATAGTCGTGTTGGTCAAGTTACTGATAAAGATAAGCTGATATTGTCAATTGAAACTGATGGTACAATCTCTCCAAGTCAAGCTGTTGACTATGCTGCAAGAATATTACAGGAGCAACTTCAGCCTTTTATTAGTTCTGATATTAGTTATAAGAAATCGCAGGTTTCTTTGTCTAGTGGTGCTAAAGATTTGGGCTATGATCCTGTTCTATTGCGTAAAGTAGATGAAATGGAATTATCTGTTAGATCTCATAACTGTCTGAAAAATGAAAATATCACTTATATAGGTGATCTTGTGCAAAAGACGGAAGTTGAAATGTTAAGAACTGCTAATTTTGGCCGAAAGTCTTTGAATGAAATCAAGGCAATTTTAAATAATTCAGGTTTGTCTTTGGGTATGAATATACCAAATTGGCCGCCTAAGGATATAGATGAACTGGCTAAACAACATACTGATGAGGATTAGGTAGTATATGAAACATGGAATAAAGAAAAATAAACTGTCTCGTTGTACCGAGCATAGGTTATCAATGTTAAAGAATCTATCTATCTCGTTAATTAATCATGAGCAGATTGTAACTACTTTACCAAAGGCTAAAGCACTTCGTCCATATGTGGAAAAGTTTATTACAATTGCTAAGAATAACGATTCTTTACATGGTAGAAGGCTTTTGCTTTCACGTCTTCATAATAGTAAGTTAGTAGTTGATAAATTATTAAGCGTTCTAGCTAATCGTTATCAAGACCGTAAAGGTGGATATTCTAGAATAATAAAATTTGGTACTCGAAAGGGTGATTGCGCTCCAATGGCAGTGATAGAGCTAGTTGATAGAGATATTTCAGCAAAAGGTGAGATTTATAGTAAAAATAAAAAAGGAAGCAAAGTAGTTACACAAAGCTAATTATTCTTTTTATGGTAAGTAGGTTACGCTATTTTGTAGGTTACTTTGGAGAATTGTTAGTTTCGATATATTTAAAGCTGAAATTCTATAATGTTATAAAACGTCGCTTCCGTTGTAAGTTGGGTGAAATTGACTTAATTGTATCTAAAAAAAAGGAGCTGATTTTTATAGAAGTTAAAACAAGTTTATTTGGAAAAGAAGTACCGATATCTCATTTTCAGTGTCAGTCTATTATAAATTCTTCTAAATATTTCTTAAGTAAAAATCTTGATTTTTTAGATTATTCAGTCAGATATGATTTATGTTTTCTTTCCTTAAGGAGAAGACCTATTTATATAAAAAATGCTTGGATTGAGGAATGGTAGCTTAAATAACTTAGATTTACTAGAATAGGTAATTTAATATGAAAAACAATAATTTAGTTTCATCTTATGCTAGAGCACTGTTTCATGTCTCAGGAAGCAGATTAGGTATTATAAGAAAAGAAGTAGAATTTTTGTTAGCTTTTTTTAAAGATCAAAGTGATGTTTTTGTGTATCTATCTCATCCTATGGTTTCTCTTTTGCACAAAAAAGAAGCGATACTTTCTATAAATAAGAACTTGAGTGAAAACTTAGTCAAATTTATTATGGTTACACTTGCAAACAAGCGCTCCCGTTTATTAATCCTTATATTAGAAAAATTCTTAAATCTTGTAAGGGAAAGTGAAAACGAATTGGAAATTACTATAAAATCAGCAGAGGTTTTAAAGAAACCTGATATAAAAATAATTACTGAATCTTTGAACTTTCTTGGTAAAATAATAAAAGTCAGTAATGTGGTTGATCCTTCTATACTAGGTGGCTTCGTAGTTAGGTATGGTTTTAACTTGATTGATGCTTCGCTTAAGAGTTATTTGGATAGATTGGTTGATTTGAGTAAAATGGAAATGTTGAAAATAAGGAATTGTATATGAAGAATAGCATAAATGCCTCTGAAGTAGTAAACATAATAAAAGAGAAGGTTGAGACATTTGATAATCCTATAAAACGAGAAAATATAGGTGAAGTAATTTCAGTAACGGATGGTATCACATTGGTCTATGGGCTGGAAAAAGCAAAGTTTGGTGAAAAGGTATCTTTTGCAAGCGGTGTAGAAGGAATAGTTCTTGATTTAGATCATGATACAGCTGGAATAGTTGTGCTTGGCAATGACCGTGATGTAAAAGAAGGGGACGTTGTAAAATGTAGTGGCGACGTTGTACAGGTGCCTGTAGGTCATGAATTATTAGGGAGAGTTGTAAATGCATTAGGCGATCCTATAGACGATGGCGGAGAAATTAGAGCCAAGAACAAAATGTATATAGAATCTAAAGCGCCAGGTATTATTGACCGTAAATCTGTGCATGAACCTCTGCAGACAGGAATTAAAATTATAGATTTGTTGATTCCTATAGGTAGAGGGCAACGTGAATTAATTATTGGCGATAGACAAATTGGTAAAACCACTATTGCGATTGATACTATTATCAATCAGAAGAAGATTAATGATGAGGTAAACGAAAATCAAAAAATTTACTGTGTTTATGTTGCTATTGGACAAAAAATTTCGACGGTAGCAAAAGTGGTGAATAAGCTAAAAGAAAGTGGAGCATTAGAGTATACAACCGTAGTTGTGGCTAGCGCATCTGACTGCGCGCCTATGCAATTTTTAGCACCTTATACCGGTTGCACTATTGGAGAATTTTTCCGTGATAATGGAATGCATTGCTTGGTGGTATATGATGATTTATCTAAGCATGCTGTGGCATATAGGCAGATGTCCTTATTGCTCAGACGTCCTCCTGGTCGTGAAGCTTATCCTGGAGATATATTCTATGTACACTCTCGCTTGCTTGAAAGAGCTGCTAAAATGTCTGATGAAAAAGGACAGGGATCTTTGACTGCTTTGCCGATTATTGAGACTCAGGCTGGTGATGTATCTGCATATGTTCCAACTAATGTGATTTCAATTACCGATGGACAAATTTTTCTTGAGTCTGAATTGTTTCACAAAGGATTTCGCCCTGCAGTGAATATAGGTTTATCGGTTTCTCGGGTTGGCTCTGCTGCACAATTGAAATCTGTGAAAAAAGTTGCTGGTTCTATAAAGCTGAGTTTGGCCCAATATAGAGAACTGGAAGACTTTGCTAAATTTGGTTCTGATCTTGATGCTACTGTTCAATTGTCCTTAAACAAAGGTAAATACCTTATTGAATTATTAAAGCAAAAACAGTATTCACCTATGCAAATAGAAGAGCAAGTATTGCTTATGTATATCTTTTCTAATCTGTATGGTCAATTAAATAAGGTACAGGTGAGCAACATCAATAGGTTCGAGTGTGATCTTATCAATTATTTTCAAACTGTTCACCCTGGAGTTTTAAAAAAGTTGTCGGGTGACATGAATGATGATATAAAAGATGATATTCTTGGTATTGTGAGTGATTTTGTCACTCAATTTAATTGCGTTTAGGCGGTGATTATGACTTCATCCATTGTTAACAAGTTTCCTATTACAAGGGAAGGTTTTGAGAGTATGCAAGTCGAACTTGAGAAATTAAAGGAAGAAAAGCCTTCTATCATACAGGCTATTTCTGATGCTCGTGATCAAGGCGATTTATCCGAAAATGCAGAATATCATGCAGCACGGGAGAGATTAAGTTTTATTGAAGGCCGTATAATTGAGGTAGAAAGTAAACTTTCACATGCAGAAGTGATAGAAGTAAAAAATTTGTCTGGTGATACAGTAATGTTTGGTGCAACTGTTACGGTAAGCATGTTAAATGATGATAACAGTGAAATTGAATATGTTTATAAGATTGTAGGTGGATATGAAGCTGATGCTTCAAAGCAGTTGATCTCTACGGATTCACCACTCGGTAGTGCTTTAATTGGCAAAAAAGTTGGTGAGTATGTGGAAGTGATAGTGCCAAATGGAGAGAAATTGTATAAAATAGTTAAGATTGAGTTTAAGTAAATCATGGTACAAGTAACTTATCCTTCAATTAGTCTACCCGGTATTTCTTCTGTGGAAGATGTATTGAGGGATGCTAGTTCTGGTAAATTATTCATTTTAGTTGACGATGAAAACAGAGAGAATGAAGGTGATTTGGTTATTTTAGCTGAAAAGGTGAAACCAGAACATATTGCTTTTATGGTTAGGTATGGCACTGGTATTGTGTTTTTAGCTATGACAAAGTTTTACATGAATAAACTTAACCTTGAATTTATGAAGAGAAGTAATGTAGATGAAGCACTTATTCCTCACACTGCATTTACTACGTCAATCGATGCTCGTTATGGTATTACAACGGGTGTTTCTGCTCATGATAGAACGCATACGATACTTACCGCTATTGATGGAAAAAGTACTAAGGATGATATTATTACCCCTGGTCATGTTTTTCCTATTATTGCAAGTGAGGGCGGGGTTTTAGCACGCAACGGTCATACTGAGGCAAGTGTTGAGATAGCAAAATTGGTTGGATCTAGTCATGCGGCTGTAGGGTGTGAATTAGTGAATGATGATGGCTCTATGATGCGCTTACCCCAGTTGCTTGAATTTGCTGAACAACACAAAATTAAGTTAACTACCATCGATAAACTTATCAGTTACGTTCAAAATTTAAACTAGCGTTTATAAATTCGTATAGTTTAAATGTTAAAATGTAAAATTCCTAAAAGTTATACAAACAAGGAACTTCCATGTCTAGGCTTTTTGTTTTACTATTTTTCTTCGTATACTGTAATAGCGCTTACTCTGTTAGTATTATTAGAGATAGTGAAGTAGAAGCGGTAGTGAAGGATCTAGCGCAACCTTTATTTTCTGCTGCGGGTATTGATAATGATAAAATAAAAGTTTTTATAGTTGATGATAGATCGATTAATGCTTTTGTAATTAACAATAATAGCATTTTCATTCATTTAGGGCTTTTACAATATTCGACTGAACCTTATGTCTTACTTGGTATATTAGCACATGAAATTGCTCATATATCTGCTGGTCATGTATTACAAATGAGTAGTGCTGTAGGTTATTTTCAATCAATAGCAATGATTAGTTATATGGTAGGATTAGTTTCTAGTATTGTTATTAACCCTCAGGTTGCGAGTGCAATCTTGCTTAGTGGTGTAACGCTTAGTTCGAGGTTGTTTTTTAACTATTCTCAAGAGCAAGAGAGTGTAGCAGATAGCTATGCTTTAAGATACCTTGATGAATCTGGCTATGATAATTCGGGTATGAAAGAGATTTTTGACTATTTTAAGAGTATTGAGCGTGAAAACACTGAAGAGTATTTCCGCACTCACCCACTTAGTGATAAACGTATATTTGCTGTACAGAATTATAAGGTTAAAAATAATATAAAACCAATCCTTGCAGATAAGTTGTTGAAGTTTGAGCGTATGGTTGCAAAGTTAGACTCTTTTTTTACCCCTATTTATGTATTATCTAATAAATATGAAGATAATTCTAAGTATGTAAATGCTGTAATTCATTATAGGCAAGGAAAGATAGAAAAGGCTATTGCTAAAGTTGATTTATTGATTCAAGAGTCACGCAATGATCCTTATTTATATGAATTAAAAGCGGAGATGTTATACAAAGCTGGAAATTTAAGTGAAGCAATAAAAATGTATGAAGAATCACTTAGATATTTATCTGAGAAGAATAACTATTTAGTGAAACTTGCGTTATCTCATACTTTATTATTACACGGTGAAATAGAGAAGGCAATTTTTTACCTAGAGCAGGTTGCAAGCGTAGAAACAAATAACGCCTTTGTCTGGAAGTATTTAAGTATTGCATATAAACGTAGCGCTGATATGGCAATGTATTATTTTGCTTTGACGAAAAAGGCTTGTATTGAAGGTAATTTAGAGAAATTTATGAAGTACGCTGAGTTAGCTATTAAAACTTTACCGAAAGATAGCTCTTGCTTGCTGCAAATTGAGGATATGAAGGAACAATACACACAAAAACACACTTATTTTTAGGTTATCTTTCCCCACACTTATTCAACGTCTCTCTTACTTCATCGCTTATATTGGGTATAATTTTCGTTATAATCGTTTTGGCACCAAAAAATACACCACAAAACATACCTAAGGCAAAGAGAGCTGGCCATGGCATTCTACCAAATATTGCAAGCAAAGCTGCACCTATTATGACTACAGTCATAAGTGGCCCACCTATTCCCCAAATATAACCAATAATATTGCATATTACTTGGGCAGTTGTATCATCTATATCATTAGCAGCATTTGCGTAATCTGAAAAAAAGAGAAACAGCACTATACATAAAGCATTAAAAAGTTTTTTTATTATATAGCTCATTCTTTTGCCTCCAAATAATAAACTAGTGTGAATCTAAATTTATATATATATTTATTTTAAGGTAAAACTCATAATTTGTCCATAAATAAGTGTTGCTACATAAATAGCCCACCATTGATGTTAAGCACATGCCCCGTTATATATTTTGCTTCGTCGCTTGCTAAAAACAATACCCCTGCTGCTATTTCTTCTCCTGTTCCCGTTCTTTTCATTGGAATATTATCTAATATTTTTTCTTTTTGTTTTTCATTTAAAACTTCAGTCATCTTAGTATCTATAAACCCAGGAGCAATGCAATTTACTGTTACACCACGACTTGCAACTTCTTTTGCTATAGATTTGCTCATAGCTATTATTCCAGCTTTTGATGCTGCATAATTTACTTGCCCGGCATTTCCTGTCAATCCTACTATTGAGGAAATATTTATGATTCTTCCCCAATTATTTTTAATGAATTTCTTGCATGCTTCTCTATTTAGCTTAAATGTGGAGGTCAAATTAATGTCAATCACCTTTTGCCATGCTTCATCTGTCATTCTCAACAATAAGCTGTCTTGTGTAATTCCTGCATTGCATATGAGTCCATCAAAGCCTTTCATCAACTCACTTGCTTTATTTATTAGTTGATTTACCTCTTCAGGATTTGATAAGTTGCAAGGAAGTACGTGAATGTTTTGTTCATATTTTTTAGCAACTTCTTCGAGTATTTCTTTTTTTGTACTAGAAATACATAAAGTTGCTCTGGCCTTATGCATAATTTCTACAATTGCCTGGCCTATTCCGCCTGATGCACCAGTAATCAGAAATTTCTTATTCTCTAATCCAAACATAATAATTTTTATTTGTTCCAGCTCCTAACAGAATATTAAAAGACTTGCAATAGATTTTTTTCATAACTTTCATTTAATAGAAGCTTCTTGACAAATCTTGTATTTATTGGCGAAATTATGGCGGCTGCATGCCTTTTTTATTTTTTCTACATTCGGCCAGATCGCGCTTATTTAAAGCGTTAGCACATTATCAATTACAGTAATAAAATTAGCACCATGTGGATTCTTTTGCCTTTTTTTGATTGGTAAATTTCTTAACACTTATAGCTAAAGTAATTTAAGAGAGCCAGCGCGTGACTAGTTCTTATTACTTGATCAGTCTTCTGGATCCCAGTGTCTGGGCACTGGGATGACAGGAGTGTGAGATAAGGCTACATTCATACTCCAACAGGTATGACGGTGTCATTCCAGCACTTGATGCTGGAATCCAGAAGTCTTTACTACAAATAAGCATATTGAGCACAAAATTATGCTAAAACACAACGTTTTTGGTGAGATTATGGACAAACTGGATTCCAGCATCATGCGCTGGAATGACATCATAGAGGTCATTGAGATGACAGGAAAGAATACTTGAATGACAATAGGGACACTAGAATGAAAGGGAAAGAGGCTATTTAATTGTGCTGAATTTTACAAAATTTATTACTCCTGCCTGACAAATTTATTAGAATAGTATGTATATTAGTGAAAATCCGAAAAAAATGCAAGAAAAGTTAATATATTACTTTAGCCAAAGCAACTGTGAAGGCAATGCAGCAATGAGAAATCTACTAGGAGGGAAGGGAGCAAATCTGGCAGAGATGTGTAACATTGGCATTCCTGTTCCACCTGGTTTTACAATTTCCACTGCTGTTTGTCAGGCCTATTGTCAAGATAATGAATTGTCTTGTGATCTACGTAACGAGATAAAAAACTACATGGCGATGCTCGAAAGTGACATCGGTTGTAAATTCGGGGATTCAAATAATCCTTTATTAGTTTCCATACGCTCTGGTAGTGTGAATTCAATGCCGGGCATGCTTGATACTATTTTAAATGTTGGTCTAAATGATGAAACCGTTGTTGGTCTTGCAAAAAAAAGTGGCGAACGTTTTGCTTACGATAGCTACTGCCGTTTCATCATGATGTACTCGAATGTTGTACTACAGCTTGACCACAACCTATTTCAAGACATTATTGATAGTGAACAGCAAAAAAGTGGAGCAAAAAGCTTAGCTGATCTTAATGTTGATGTTTTAAAGGGGATTGTTAATGATTTCAAAGATGTAGTATATGAGAAAATAGGAAAAAATTTCCCGCAGAACGTTGAAGAACAGTTACTCAATTCAGTAAATGCAGTGTTTTCTTCTTGGCAAAATGATAGAGCTTTTTCCTATAGAAAAATAAATAATATTCCTGAAAACCTTGGAACTGCAGTTAATGTACAAGCAATGGTTTTTGGTAATCTGAATGATAATTCAGCAACTGGTGTGATATTTACAAGGAATCCTTCAACTGGAGAAAAAAAGCTTTTTGGTGAGTTTTTAGTTAATGCTCAGGGTGAGGATGTGGTTTCTGGTGTTTATACTCCTATGCCAATTGACGGGGAGCAAGAAAGTACCATGGAGAAGTTGCTACCAAGTGTCTACCGAGAATTATGCGCGGTATGTGAAAAACTTGAAAGGCATAATAAGGACATGCAGGATATCGAATTTACTGTACAGGACGGTAAGTTATGGATTTTGCAGACTAGGTCTGGCAAGCGCACAGCCGAAGCTGCTATTCGCATAATAGTTGATATGGTAGAAGAAGGAGCGATTACAAAAGAGGAAGGAATATTGAGAATTGATCCAAAAACTTTTGACAATTTATTGCATCCAGTTCTTGATGTTAAAATCGATCAAGAAGTAATAGGCAAAGGACTGCCAGCTTCTCCAGGTGTTGCTTCTGGATATGTAGTATTCAGTGCAAGTGATGCTGAAAAAGCTGCAGAGCAGGGTAAAAAAGTAATTTTGGTAAGATCAGAGACGAGCCCTGAAGATATTAATGGAATGAATGCTGCAAGTGGAATAGTAACAGCGAGGGGAGGTATGACCTCCCATGCCGCTGTTGTAACTCGTGGAATGGGTAAACCATGTATTTGTAGTCTAAGTGGACTTTATATTGATAAAGATGAAAAATTTCTTTCTATGGGGGATATAAAAGTAAATAAAGGTGAACCAATCACCATCGACGGAGGAACAGGAGAGGTTATGCTTGGTATTCTTCCGACAGTTTTGCCTGAATTATCTCAAGAGTTCAAAACGATAATTAACTGGGTAGATAAAATCAAAACAGTGAAGGTGAGAGCGAATGCTGATACTCCAAAAGATGCAAAAATTGCGAAAGAATTCGGTGCAGAAGGTATAGGATTATGTCGCACAGAACATATGTTTTTTGCTAGTGATAGAATCGAATTCATTCAAAAATTGATAATAGCTGATGATGAAAATGAAAGGTCAAATGCATTAAATAAACTCGAAGAAATGCAAAAGTCTGATTTCAAAGAAATGTTTTCTATTATGGAGGGCAAGGAAGTCACTATAAGATTACTTGATCCACCTCTACATGAGTTTTTACCTCATGATCAATCCATTATAGAAAAAATCGCCAGATCACTGAATAAGTCAGTTGAATCGGTAAAAAATAAAATAGTACAGTTATCAGAAAAAAATCCAATGCTTGGCCATCGAGGGTGTAGGCTTGCTATTTCTCATCCTGAAATATATAAAATGCAGATTAGGGCAATACTCAGTGCTGCAAGTGAATTAAGGAAAGAAAAGAAGATAGAAGTGAAACCTGAAATCATGATTCCTTTTATCATGAGCGAGAAAGAGTTTGTTCTGATATGCGAGTTAGTAAAGAAAGAAGCTAAAAATTTCGATGTGAATTATTCAATCGGAACGATGATAGAACTGCCAAGAGCAGCACTTATTGCTGACAAACTCGCAAAACACGCAGAATTTTTTAGTTTTGGCACTAATGATTTAACACAAACAACTATGGGACTTTCACGAGATGATTCAGTTAATTTCCTCGATTCTTATAAGGAAAGCAACATATTCAAAAACGATCCCTTTGAGGTGCTAGATGTCGAAGGGGTAGGGGAATTAATCAGAATAGCTATCGAAAGGGGCAAAAAAACCAGAAAAGAAATTAAACTTGGTATATGTGGAGAGCATGGAGCGAATCCACAGTCCATAGAGTTTTTCATCAAATCAGGGGTTGATTATGTGTCATGCTCGCCCTATAGAGTACCGGTTGCAAAATTAGTGGCAGCACAGCTTAGCATAAGTTTGTTGGGCAGCACAACTGTACGAACATAGATTTCGCTAACAAGTAGCGGAATGATGATTTTTCAAATTGTCGATAAATCTAAGTCAGTTTAGCTATTTTGCTGCTACTTTTTTTCTGAATGTCTTAAGAAAGATTGACTTTTTGTCTAAAATAATATAGGATAAAATAATAGTAAGTGAGGTAAAAATGTCAATATCAAAAGAACGTAAGGAATATTTACTAGAAAAGTTTAAATATGCTGCCAAAGAATTTGGCAAATCTGGTACAAAGTCCAATCATCTAGCAGTACCAAAGGAACAGCAACTCTCTATTGATTTAGGTAATAGAAAGGTTTTTGGTATCATAAATAAGATTCTGTATTGGATAGAGAATAATTTTACTTATTTTTTTCCACGATATAATTTGTTTCCAGAAGTTGGAGTTGAAGGAAGAAAAATTCCTGGAACTAATACAAGGGTTAAGTATTTTACTCCAGATGACCAAGCAGAATATACCAAAATTCCTTATAAAGGAAAATTATACGTTGACTTAATGCCAGAAAACAAGTTAAAAGGCTTTAAAGGCAAACTATATGATACAACTGATGAAATTAGTAAGGGTAAAAAAGGTTGTGTAGCTTATGTGATCACGCTTGACGGAAAGCTAGTAACTCATGAACATATTAATGTTAACAAAAGCGAATGGGCTTATCGTCATTCAACTCTTGCAGGTGGTAAGCCAGTTTTATGTTCTGGTTTAATGAAAGTGGTAAATGGTGAAATAACTTATATAGACAATAATAGTGGGCATTATAAACCAGAACCAGCAAACTTATACAATGCAGTGAAAAAATTAGAAGGTCTATTTTCGAAAGATGCAAAAGTTGTTTGCCTACCATATTGGATTAGCTTGAAAAAACAAATTCCGCTTATACGCAAAATTACTCTAGCCAAACGAGAGCCAGTAGAGGAATTCTTGAAAAGGATGGAGAAAAAAGGGAAAGATGGATTGACTCAATATGAAAGACATTTTGAAAAGATAAAGGAATTTAATGAAAAATACTCAGATAAATTAGAAAGCCAGTCGGTTTATGCTAAAGTAGCTGCTCATGATTATAAATCAGTGCCTGTTTCAGACTGCAGTAATCCTAAAATAATAAAAATGGCAGTAGAATACTCAATAAGAAGGATTATTGGAGCAAACTATGGCCATAAACCAAAAATTGATATTAAATATGATAAAGAAGAAGCTGTGGGTGTTAACGTAATTTTTCACTATAAAGATGATAGAAGCAGATTTGTTGAAATTTTAGACTTACATAAATGTAGCTATTCATCGCGTATTCAAAAAAATAAATATATAATTACGATGAGCATAGAAAAGGCTAACAAGTTTATAAAGGACACTTTACAAATTAAAATTGATAGTGTTGAGCAATTGGGTACCCATTTAGTGATGGGCTATTACCCTATTTAAATATATGCTAATATATCTATTCAGCAGGGTGGCAAAATAAGGTGGATGAGAAAAGACAACCATATAAACAAATGGGTGTCATGAAAGTAGCTCCTTTGTTGTCATGCCAGTGCTCAGACACTGGCATCCAGTTAAATTTACGGAGTATAATGGATTCGAGTGTCTGCTACTTGAATGACAAGCAAAGGCTACTTGGATGACAAGAAAGGAAGCACCGAAAATAAATAGGTGTCATCCCAGTGCTTGACACTGGGATGACACCTATTTGTTCCTATAGTTGTCTTTTCCCATCTACCTTATTTTACCACTCTGCTGAATAGATACCTTTATTTTACTATAGAACAGACACTGAATCTGTAAGATCATAGAATTTATTTCCAATCTCTCTGAATGTACTACTTATATCAATAGGTGTCGACTCTTCTTGTGAATCAGATTTAAATAAGCCATGAGTATCTTTCAGACGACAGTACCACTTGCAATTATTTCGCTCTGTTGTTACCCACCAACTATTACCTGGGGACTTTTCTTCACATTCTCTATAGCAATCATGAAGTGCCTTCCATTGAAATGGAGGGTTTAGTATAGGATTTGTCATAATGTACTCCTTAATTATAAAACTAACACCACGTTAGTACTTATATGATAATATAATGTTAATTCTTATATTGACATAATAACTTTTTGGATAAGGTTTCTTGATTTAAAATTGCGTTTTAGCAAACTTACTTAATTTTAGAAAAATTTGCTCACATAAAACTGTTTATAGAGTGACAATAGATGTATTATACTTACACTTCTGATTCGAAAATTTATGCAGTTATTTCTAACAAGATTGTTCAATAAATTTTACTGTTTAAGGATGAGAAACAAAGTAATCATCGTTTCCAGTATTGCTCTTATTCTACTGTTTTTTATCAACAGTACATTTTTAAAAAAAGATCAGGCGGTTCATAGTGATAATCCAATTAGTAGTTTTTCAGTAAAAACTCAGGATTATACTCCACAAAATCGAACTGTATATTTAAATTTTTCTGGTACAGTAAATCCCTTGCATAGGGCAAGCCTTGTCTCAAGAACAAGTGGTCAAGTTATTGCTATTTATTTGTCTGATGGTGAAAAAGTAAAAAGAGGCGATGTAATTTTAAAGATAGAAGATTATGACAGAGTTGCACAAGTTGAGAAAGCCAAAGCTTTATTAAATCAGCGTGAAATTGAGTATCATTCCTCTAAAAAATTGAATACAAAAGGGTATGGAGCACAAATAAAAGTGGAAGCAGCTTTTACTGCATTGCAGAGTGCAAAAGCTGACCTAAAAAGGCTAGAGTTGGATTTAGAAAACACTGCGATTAAATCTCCTATTGATGGTTATATAGATAAGATCAACGTAAATGAAGGGGATTTTGTTAATCTTGGACATAAGATAACTGACATAGTTAATTTTGATCAGGTTCTTGTAGTGTTGTATGTTTCAGAAAATGAAGTAAATAAAATAAAACTGGGTAGTGCAGCGCAAATTAATTTGCTAGACGGAAGGGAATTAGTAGGTGAAGTGAGTTTTATTAGTAAAATTGCTGAGCCTAAAACTGGATCTTATAGAGTGGAGGTAAAGGTAACTGATAATGAGATTATATCCTTGCAAGGACTGACTGCTAGTGTAAGCCTCCCTTCAGGTGAAAGATTTGCATATAAAATTCCTTCTTCGGCCTTAAGCTTAAGTGATGATGGCGTTCTTGGAATAAAGATTGTTGATGACAATAATTATGTAGTATTTACAGCAATAGAAATTGTTGATCATGAAGATGATGGTGTTTGGGTGGTAGTAAATAACGAAGATAAGCCTATAAAGTTAATAACATTGGGCCATCTCTTTGTTAAGCCTGGTGATAAGGTTTAGCTTGTATATACACTTTTAGTAAAAATCAGATAAAATTCCGTGTTAGCAATAATTATAAAAATACTTACTAATATACTTATCTAAGTATTGACAATTGTTAACAAGCAAGCTAATTGTATAAATGTTTTATAAAAAGAGAGTGTATTATATGCCACGTATTAGTGAAGAAAAGTATAAGCGTTATCGTGAGTTGAATAACCTTGACTTTCCATAAGATGGTACAAGCCTCCACCTTCTCCTAAGAAACTCCATTAATCAACTCTTCTTGTTGAACTAGTGTGTAGCCAAACTCCTGTGCTTTTTTGATCAAATTTTTCACAATTTTCTCTTTGTAGCGTGTTTCATAATAACTCATTCCTTTTTCCACATACTCTTGTCCATATTTCAACATTTGGTAAAAAATACATGCTAATTTTCTTGCTGTGGCAGTAATTGCTTTTATTGCTCCTAGCCGTCTTTTTAATCTCCTACAATATCCACCTAATGCACTTTTGCTATTTCCCACAGCATAAGCAGCCATTCGCAGGGCATTTGTAGCGCGATTAATGACTTTACGAGTTTTTGTCCCAAATACTTTTTCTCCTGTGATCTTGTTAGCAGGGCTAAGTCCTAACCAT
>NODE_9_length_25885_cov_22.964662
TCCATCAGTAGGTATAATTGATAGCCAGTCAGTGAAAACTACTCAAAAAGGGGATCCAGAGGATATGATGCTGGCAAAAAAATAAAGGGCAGAAAACGCCATATTATTGTCGATACTGTGGGTCTTGTAATTGCTGCTGAAGTACACAGTGCAAGTATTCAAGATCGTGATAGTGCTCTAAATCTTTTTGCCCAAGCTAAATGCAAAGTTCCAACTTTACGTAAGTTTTTTGCTGATTAAGGGTACATAGGTAATTTACAAAACAGATGCTTATTGGAAACGGGATGTTTATTAACGATCGCCAAGAAAATAGTTGATACAGGATTTCAAGTTATTCCCAAACGTTGAAAGAACTTTTGCCTGGCTTTCCAATTTTAGGCGCATGAGTAAAGATTATGAGCATTCTCCTCTCACCTCAAAAAACAATATCTTCTTTAATATGATCACTATTATGCTTCACAAATTAGCTCATTCTTGAGTTTGAAGACATGATCTAAATTATAGTAGTTTGTATTTAAATAATAATCTTCAACTTTTATGGCAAACTAGCAATTTTTCCTCTAGAATCAGAAGCCCTTCTTAGCTCTTCACGTCCTACCCATGAATCTTTGTTCTTATTAGACTCGCTTATTACTTCAGGACGCATTAATCCACCAGATCTAGCAAAAACACCTCGATCTATAGCTTCAATAACCGGTAAACCTCCCAATAAGCAATTTTGCCCTATTTCTTCATGACTTGCTACTTCTTTAAATAGATCTTCATTGCTCACTTCTACTCTTATCAACTTTTTATTGTTCTCATCAGGATATAACCTAACCTTTAATTCTCCCAAACTAGTGTAGAAAGTTAATACTATATCACTGCCTTCCGTAAGATCTATGTAATTCCTTATGCCATCTTCAGTTTTAATTTCTACTTCACTATTGCCGATCTTTACTATATTTCTTCCACACTTTACATCTCCATGGGTTAGTCCTAAATCCCTTGTTCCATCTGTAATCTGCGCAACATCTATTGTACTGTCTTCTGAATATTCTAAGTAAAAAGTAGCATTATCCATTTTTGCACAATTTAACTTGCCGTTGGTCGCATTTTTTGAGATTTTCAGAAATTTATGAGTACGATCAACACACTGTTCATGAGCTTTTATCATATTAGCTTTGTGCTCTTTAAACTCCAGTTCTATTTCATCAATAACTTTTAAACTACTCCAGTCACTTAACCTTGCTCCTTTTGATATTAATGTACATACTATATTGCTAGCAACTTCATGGTTTTTTTCTAGTTGGTCAATTCTTTCTAGTATGTAATCTGCGAAACACAGACCTCCATCTTTAGTAAGATTCAATCTCACTCCAGACATGATAGCCTTATCGACAACTTTCTGTAATTCATCTATGTTTGCAGCTTTTGGTATTTCACTTACAAACTGATTTAGTTGCCTGAGTTGATCTGTTAAGCAAATGTCCAATAAACATTGATATGGTACATAAGTTTCCTCTGTCTCTTGCTCAGTTACCATTAATTGTGATTGAGTTGCCAAGAGTAAATTTATCACTTCAGTATACATATGATCTTTAAGTATTTCGAAATTATTTTCTTCATCCCTAATACTCAAAATCATCTTTAAATCTTCATTATTTTTATTTTTATCTAAGAACTTTTTCAGGTCCTTAACACCTTGAGCGTTGTATTTGTAAGAACCATTCTCAAGTTTAGATGTACCTTCAATTAGCTTGTTTAATTCTTCATACAATTTCTTTTGCTCTAAATTAAAGAAGCACTCTGCAACATCCAAAGTACCTTTATCAATTGCAATTTGTAGAGGAGTTTTTCCATTATTGTCCTTTATATTCAAATCAGCTCCATAGCTTACAAGAGAATCCACATATTTCTTTTCAACAGGATAAGTAGCAGCATAGTAATGTAGAGGTGTTTTTCCATTATAATCTTGTATATTTGGTTCAGCTCCTGCTTTTAAGAAACAATCCACTAAAGCACAATTATCAAATGAATTTAGGATTGTTGGAAGTATATGTAACAGTGTTAACTCTGACGCCCCTACTTTAAGATCGAGAACAGTTTTTAGATCTGGATTACTCTTAGTTTTCTGTAAAAATTGTTGGAGTGTTGAAGTATCACTACTATTAATAGTATGAAATAACTTTTGAATTAACTTCTCCTGATTCTTTGTTAATTCTGATCTATGCGCTTTAATAACCCATTCTTTTTCTAATAAGCTCCAATTACTTGTATTATCCATTAAGTTCATATTAATCCAAAATAAACTTTCTTTAATGAGTTCGTAGTAGTCATCTTTACTACTTGTTGGTAATTGAGTTATTTCTAATTCCTGGTCATCTGTGCTTGGCCATCTTTGCCCAGTGCTTGGTTTCCATTTCGGTTCCTGCTCATTTGTTTGATCACTTTGCCGACTGGTAAGTTTTATAATATGTTCTACAAATTCTTTAGTCTCAACCACAGCTACCTCCTAATTCTAAATATTAGGATGTATTATGTATAATATATAATATTGGTCAAGCTAATTTCAACATAATATTTTTACTACTCATATTTTTGTTAAGTTTTTATGGTGAGTACTACTACTAGGTTAAAAGTTGTTTATTACTGTAGGTTTTAGCCAATTTTACTATAGATCAAAAAAATTGAGAACACCAGCTATATTTAATATATAGGAATATGATGGATTATGCTTTAAAGGGGTACAAAAACTGCTGAAGCTTATACAGTAACCTGCGGAGCCACTTCAGCAGAATAAACAAACATATGCCACTATTAGTAGAGAATTATTTATAAGTCAACTAACTTTTTCAAAAAATACTTTAGTAAAAGTACCATGCTAGTTAGTGTTATAAAGAATTCAATTATTTACTCCTTCAAAAAAGGTCGTATATTTGTGAGAACAAGTTGCGTGAAAATAGGGTTGTGAAAATAAAAGTAGCAAAATCTTTGCAACAAAATTAGGCAAACCAGTTCGTATGTAAACTTAGTGAAAGTGAGCCAATATAGATGATTTTAGCGTATAGCAAAATCATCTATATTGAAAAGTTTGTACGGTACATTTGGTAGACCATCCCATCCCAAAACAAACTCTTCTCACGCTTATTGGCTTTGGTTGCTGAAAATAATTATACAATTAAATTGTTAGCAATATATAATACTAAGTTAATACTAATCCCTACTCAAAAATACCAAAGAAGCATAAGGGTGAACTCACGGTAAAATAGGATAAAATCTTTTTTGTCGATAAACCACATAACCTTAGATTCCAATTTCCTTTGCAAATACTCTTTCATTATTGAATTTAATAATATAAGCAAATTTTTATACCAACCAATGTTACTCGAAAAGAACTGGATAACACGTTAAACCAGCTAAGCCTGCAATTATAGGCTATTCTTTCTTACCCTATTGGCTAAAAAATTAGTATTGGTTGTTTACACTCATAATTCACACTACTATCTTTCGTGACCATATAATTTTACAGTTCAGCATGTCCTTAACTTGAAGCTTATGTTTTGTTAAACACTTTCCACAATCAATATCTACCCAGTCGAGTACTTACACCAGAGACATTTGCATCACTTAACATAGTTGAAACCCCTTGACTCTCAAAGCTTTTTATTCCAGATAATCTTGCATCATTTACAGTTTTATTTGCATCGCTTGCATTCAATATTAGATTCTTATTCTGCTTTATTCCTTCACATTTTCTTTCCTCAGCTTCTTGCCTTGCTTCCCTCTTATCATTTTTTGGTTGTTCTAGTTCTTTTAATAATTCCCTATTATCAGAATCACCAATACTAAGTATAGGCACTCCTCCCCCTCCCCCTGGTGGTTGCTGTTGCCATATCCCACGCGTTGGATATTGGAGCTCTAAAAAGTTTAATAGTAGTTCACGGATTTCATTTTGGTTTTGAAGTCGTATAGCACCTCTAATCTGTGGATTATTGTCACGATCGTGTCCAACATTAGTACCAGTGTTTCGAAATTCTCTTGAGATTTCTCTTCTCAGATTTTGAAAGTACTGTTCATTTCTAAGATTATCTTGATCAACTATATTATTCAGACCTGGAACATTTAACGTAAGAGAATTACGCATTTCATCCAACACACCTCGACCTTGTTCTCCAAGATTATTATTCTGTTGTAAAATTTGATTAATACTTCTGGTATTTTCCAATACCCATAGGCCACAATTATAACCATCTCTTTGTTGTACTAACACATTACCTTCCTGATCAGCTAGAACATTATGGACAGGAACAGGAACATCATTTACCATAAGAGTATTCAGCCAATCTGGAACATTACCACCAGTTGAATTAGTATAATACCCATAATAATTCCCATTTTGATAGGCAATAACTAATGTAACCCAATGACTACGACCTATATTGATGATCAAATTTGATATTAATATTTCATCATCTTGCACCTCTCTACCATTAATATGATCTTGCAATTGTTGCAGCTGATCATGTATATCTTGTTCTCTTATTACGTTAAACAATATATTATCTTCATCATGTGGCAGATTATATCGTTGTGCCCTTGCAGCGTAACGTACATCCTCATCTTGAAGCCAATAATGATAATTACGATTATCTGTTGCAAAGTCTAGTGTAAGTATATCATGTACATCCCCCAGCTGACCGAAAGCACCATTTGGATTATTTTGAATATATGTATTTATTTGGGGTAAAATATTATTAAGCGCTACTGGCCTTACAATTCTTCCTGATCTCCTACCAGGTCCTGAAGCATGACTGCGGTCAAACTTATGTGTATATAGTTCTTGTGGAAGAGATATAAGGTCTTCTGCTCTCCGTGCACCTGCATTAAATACAGCATAAGATAAAACCACCTCATTTCCAGGAGTAATGGGCAAATATCCTCTTTGCTTGTCCATAAGTCTTGTTATTTTCTGTTCTGCATTACGTCGCTCTTGTACTAATGCTTGTTCAGTATTAGCAAACCCTAATACATATCCAATCGGATGAGTATCTTCCGTATGATTTATTGTAGATCTTAATAATAGAAGACCTAATCTCTGTTCTGCAACTCTTGTACTTACTTCTCCTGCCATTCTTATATCAGGACTATACGTTTGACCTACCCTGTATTCAGTAACCACTTTATCAGGATTGTCACAAACATAAAATATACCGTGCAGTATAGAACGAAATTTGTCATTGTTACTTACATCTATTATTGCATTACCATTCACATTCTCTGGCATTAATACTCTAGAAATAGCTCTCAATAATTCTCTATGCTGAGCTATACTTTGCCAGCCATCATTCGTAACTTGATTCAAAGTATTATGTACATTTTCAGCATTAGGCACTTCTATAAGATCACCATCAAAAGAAGCATTTCTAGTCCTATATAGATAATGATTAGGCGAATTAAATCTATCTAATACAACACCTAGTCCATATTGATCATTAAGTATGTATGTAACTCTATTCACAGCACCATTATAACCTGGTGGTAGAGCGATGGCTTTTACTGATCGTATATCATGGGGATTTCTAATATCAAGGATAACTATAGGAAAACCTTGAGTATGGAAGACCATAGTCAAAGCATGTCTTCTTAAATCCTCATTGTTATATCTAAATATGTACTTTTTTAGACGTACTTGATCTTCTCCCTCTCTTAGCTCTAAATATTCTCTTGTAAAAGCACTATTCCCAAAAGCAAAACCAATTATACAATCAAGTATTCTGTCACGATTTCCTGCATTTCTCGTTATTTCAGCAAGAAGATGTTGAAGCAAGAAATCTTTAATTCTATTTTCTCTAATTTCTTCATCTTCTACACACTCAAATAATCTTTGTACTAAAGGAAATCTATTCTGTTGAAGCTCTGCTATACCAACCCTAAAAGGGGCTAGACGTGAATTAAAATTTAATCCAACACAAACAGCATGTTTTGATTCAGTATGAATAGATATAAATGAAGAAGCATGTAGTCTTTGAGCGTCACCTCTAGCGCGTTCTAATGCAAGCGATGTCCTCCATCCAATATTAATAACGATAGGAATGTTTTCTCTCTCTGCTTGATGGTGTACAAGAAAAGCAACATATGAATTTACAAGAGATAAGTTAAGGTCAATACCTATCATGTAGAGATGACTAAAATTTGCTAACAAACCTAAAAAAAGCCCATGACTCTCAAGCTTTTGATTGCGATTTTGAATATCATTTTCTAGTGTGTCTGCGTAATGACGATAGATTCGAGTTATGTATGGCAAAATTTCTTCATTTATTTGACGTTCTGTATTTTCTTCATTGTTACTTGCTAGCATTCCTATAAAATCGTCGATTCTTTGTTGACCAGGCCCGACTTGTGCAAAATTGACCAACTCATCAAGCTGTCCATGCTGATTTTGATTGAGGCCCATCCCTTCTATTTCCTTAATTGTTAATTCGTGATTTTCTAAGAGCACTCTAATAAGATTGATTTCAGATGCTGAATATTTGGCAAATCTATCTCTACCTCGAGGATCTTTTTCGCGAATCTCTTCAAATACTACTGCTCCTTTCTCTCCCTGGCTCTTGCCTTTCCCATGCGTACACACTTTGTATTGCTCAAAACTTAGACCTTCTTCCCTTAAATCCTGATTTTCCCGTCCAATCTCTTGCACTAGAGAATTTTTCTCCCTTTCACTAAATCTTAACCCATCACTATTAGGGACATCAGAGATGCTGTAACACCTGACAACTCGCTTTTTACCAAGGGATTTATTAGTTAAAACTGCAACCTTCAGGTTTCCTGTACTTCTATTCCTACCATCTGTATCAATACCATGATTATCAAAACGAATATAGACTCTCTCATCTGTAGCTAAAATACCTGCGTCATGTGCAGTAGCAAACATACTGAAAAAGAATACTGGAAGGAAACGACCCGTACCCACATGATACAAGAAAGATGGACATTGATCTAAAAAGGATTCAAACTCTTGTCTAAAACCTTCAAGATTTCTATCCACCAAGCTTCTGATAAGCCCATCACCATTATTCATATAATATACCTTTCTACTTGCTACGACGAGAAAAACCACTTACACCAGGGGTTCCAAGAATGGATTGTGGAGCATCACCAGAACCGTCGTGTCTAGTGGACGAACCAGAAAAACTAGGGTCTTCAGCTTCTACTATGGACCGTCTTCGATGATCACCGGAACCATCATCTCTAGGAGGTAAAGTTGCTTCTTCTAACTCAGAAAACAACTCTTTTGCGAAACTACCATAGTCTATATCTTCTTCCATTCCTTCTCTACCACATAATCTAAGGTTTTCTATCATGATTTCTTTAAAAAGTTCAAATTTTTCAGGAAAGGAACCTCGAGCAAATGATATTATATCTAATATTTCTTTTTTCTCTATTTTCTTTTCCTCATCAGGCTTACAAACATCTCCTCGTTTCCAATTAATGATTAATCCCCCAAGTACACTCTTTATAGGAACTGTATAATTAGAAGTATTAACAGAAGTCTTTCTGTATTCAGTAAAGCGGTCACACTTCCAAATCTCCATAATAAGAGATCTAGCTTGAACGCTTGACTCAGGATTTTTCAACATCACATTTGAAAGTGAATAAAGAAGAAGTTCATATTTATCCTGTGAGAATATTTTCTCTGAATGGCTTCCACATGCTGAAACTTCTTTATAACACCAGCACTGCACCAAATCATGAACTGTATCAAAAAAACACGAACGTATTAATATACTAAAAAAGCAATATACTCCATCATCTCTCCGTAATAATTCTTGTAAAAGAGTATCTTTATCATCTACATTCCTTACACAAAAATCTAAAATAGGAGCATCTTTCTCAACAGATTGAGGACGAGAAAGAGCAAGAATAGCTTCTGTAAGCTTCTTCTCTTTATCTTCTTCTTTTAAATGATTATAAAAATACTCTACCCCTTCACTCCACTTAAGTTTTACAGCACTATCAAAACCTTCTACTGCATCATACTGCTTTAATTCCCCAGATTCTTTATCTATCCAGAAATTAAATACATGGCCCTTCCTTCCAATGCCACTCAAAAGTGAATTTCTTATGTATTTGTCAGTTATAGGATTGCCACTACCATCAAGTTCATCAGAAGAAAAATTACTTTTGTAAGATTCAAATCTTTTTTGGAAAAGTGGATGAATTTTATCTACCACACAGTAACTAGAAGCTATTTCATATATGCGAAGTGGATTATCTATTTCTTCTACTTTTTCTTCAGTCAACCTTTGACCTAGAACATGATTATTCAGTCTTGTACCTGACCAACAATTTTCATCTTGGAATATATTGTACAAAAACTGCAGCTTATCACCCTCAAAAGATTTAATATTCTCTATATAGGTCTCCACCCACCTTTTAACAGCTAACTTCCTCCCAGCAGCAATTTCAGGATCTGTATGTTTTATAACATCTTGTAGCTTTTTAAGTACTGCAGCTTGACGCTTTGTTTCTATTGGCATTTTACCCCCCATAAAAGATATTTACTGCATTATGCAAAAGTTAGAATCAAATAGCAACACTAAAATTATCAAGGACAAGAAAAATTTTATGAAAAACATTTTTTATATTTAAATATCATCTATTTTGCACTTAACTGATGCGTAGAATTGGTGAGAAAATCAAATAGGCTATAGCGAGAATAGCGGAAGAGTTAGATGTAGGCTCTAGACTAGTGGATAAAGAAATATAATAAGTTAAAAATGGATAGAGCTTTAAGGGAGTTGCAATACTTAGGCTTTTTCGTTGAGTTGTTCAATTTCATCTGTCGAAAGGCCGGTAGACTCAGCTATTAAGTTAACAGATACGCCAGCTTTCAGTAAGTTTTTTGCAACTTCAATTTTACCTTCAATTTTACCTTTTTGATGGCCAATTTGGATGCCTTCTTGTCTACCTTTGTGAGTAGCATCATCGAGTTTTTGAGCAAGGACAGCCTGTTCATCACGAATACGCTTTATCTCTTGTTCATAAGCAATAAATTCTTTTTCAGACCAGTTGAACCTATTTAGTTCTTCATATGCTCTTTTAATTATTAGATCACTTCCTATTATTCTTTCTAGCTCTTCTTCAGTAGTTTCATCTGCATATCTAAAGAAGTAGATCCATTTCTCGACTATACTTGAAAGCTGATCTTCCTTTGTTTTTGTAAATTTAGGCAACTCAATAAATATAAAGTAAAAATCTTTCAGATCATGTTCATTAGTATCTTCATCGCGAATAGTATGCTTTGATTTGTACTCAGACTTATCGGGAAACAGTATACAATCTGCTATAGCAATAAAGATAATTTCCTTAAGATCATGATATTGATCACCCTTACTAGCTTGTCTTGAGTAAGCTTTAGCTGCGTAATATTGGGCACGTTTTTCAAAGCCTTTGGTTTTAGCGACCTGCATTTCGACTATCACTTGCAGCCCATTTTCATCTCTACAAAGAACATCAACGATGCTTTGTTTTTTAGAGGCAATATCAGGATCTTGAATAGTACTTAAAAACTCTATATCCTTTATTGCACTTTTACCAGTGAAGCCAAGAATATCATTAAGAAAGTGAATAAGGATATCTTTATTTTTTTCAGTACCAAAGATACGCTTGAATGATATATCATTCTTTGGATCGAGGAACTTGGAAAGAGCCATAGAAAATCCACTTAAAAAGCATCAGTAATTATACACAATTTTGAAGAAATATTCAACTAAAATGCAAACATGTTAGTAAAAGAATGATCTGCTCAGAAGAACTTAGTCAAGCAGTTTTTTTTATCTCTTCTTATGACTGCTTTTATAATATACCTTGGGAAGGCCAGCTTAGTGAAACATACTTGATTTGTATTGATATTAAAGCTATATCTTTACTAAGCTGAGGGTTGAAAATATGGCAATAATTCTTTTAGATACAAAAACGATAAACCGTATAGCAGCGGGTGAAGTAATCGAAAGGCCAGCAAGTGTAGTAAAGGAATTAGTGGAAAATGCAATAGATGCTGGAAGTTCAGAGATAGAGATCAAGATAGAAAGTGGTGGGCGTAATCTTATAACTGTAACAGACGATGGAAATGGAATAGAAAAGGAAGATTTGGAACTTGCGTTTATGCGCCACGCTACTTCAAAATTAAGCGATAGTGAGTTAATAGAAATCAAGCACCTTGGGTTTAGAGGAGAGGCTCTGCCTTCAATTGCAGCAGTAAGCAGAATGAAATTATCATCCAAGGCAAGTGGAGCAAAGGAAGCATGGTCTATAAGGTATGAAGGTGGAGAAAAAATAGGGGAACTTATGCCTTGTTCTTTATTGCAAGGTACACATATTGAAGTGAGAGATTTGTTTTTTGCTACTCCAAATAGGCTAAAATTTCTGAAAACCGAAAGAGCGGAAACACAAAGCATTGTTGAAATTGTAAATAACTTAGCAATGATTAACTACAGTATTGGGTTTACTCTCACTTCCGGTAATAAAAAGCTCTTAAAATATGCTAAACAAACTTCATTATTTAAGAGATTATGTGAAATAGAAGAAGAATTCCAAGATAGTTCTTTGGAAGTTAATGAAGAAGAAGACGGCATAAAACTTATAGGATACATCTGCAAAACGACGGTCAATCGAGGTAAGTCTGATATGATCTATACATTTGTGAATGGAAGGCCAATAAAAGACAATCTACTTGTTGGTGCAATTAGATATGCGTATCACGATTTTATTCCAAACAATAGGTATCCTTTTGCAGTGTTGCATTTAGAAGTACCGTATGACCAAGTAGATGTAAACGTGCATCCAAATAAATCGGAAGTAAGATTTCAAAATAAGAGGTTAATATATGAAATAGTGAGAAGAGGGCTAATAAAAGCGTTGTCAATGAGAATAGGTACCTCTTCAGTGAGTGATATTGATGGATCTAGGTGTCAAGGTATTGGAGAAGGACTGGGTGGTTCGCCTTTTGATGTTAGTGAAAGTCAAAGGAATAATGAGCGTGTTAATAATGGAAAAAGCAGAGAAGTGAAGGGTCAAAAAGAATTTTACGAAAGGAGGCCAAGTCCTTTTGAGAATCAGCTAATGAAAGAATTCAACTTGCCAAATGCAGGAGAGAAAGGCTTATCAGAACGGTCAGAATCATTTGACTATACTGGTATACAGAGATTTCCACTACAAGCGGAGACTATGGTTCTAGAAAAGGAGCAATAATAGAGGATCATCCTCTAGGGTATGCACGCTGTCAGGTCCACAGTACTTACATTATTGCTGAGGCTAAAGGCAAATTAATTATAGTAGACCAGCACGCAGCTCATGAGAGGTTGATCTATGAGTGCTTAAAACAAAAATCAAGCATAAAAAGGCAAAAGCTTCTTCTTCCTGAAATAGTCGAGATTAAAAACCAAGCAGGAATGGAGATGGTTGAAATGTATAAAGATAAGCTTTTTGAAATGGGTTTTGGTGTTGAAATACAATCAGAAGATAAAGTGACGGTAAAAGAGATTCCTGCAATCTTGGGAACAATAGATATAAAAGAGATGCTAATTGAAGTAGTAGATAGATTAGCGGAAATGGAAGATATGTTGCCAATAGAGGATAAGGTGAACAAAATGCTGGCCACGGTCGCGTGTCATGGATCGATTCGAGCAGGGAGAAAAATGAAGTTAGAGGAAATGAATGAGCTACTGAGACGAATGGAAGAAACACCGTATGCTGGGCAATGCAACCACGGAAGACCAACTTACATAGAAATGAAACTAAGTGATATAGAAAAATTGTTTGAAAGGAGATGAATTCAGTTTGTCAAAAAGGTTCCCAATTAAGTATACGTAATAGTTCCTCTGATTATGAAGTATAAGATGTGAGAAAAGAGAATAACTGTTCTAGCTTTTTAGACTACAAAACAATAGGACAGGAAGTAAGAAATCGTAGATTAGCAAAGGGATATACTCAAAGAGATTTAGCGGGAAAAATCGGCGTAACGTATCAAATAGTACTACAATATGAAAAAGGAACACGAAAAATTTCGATTGAAAAGTTGTATGCTATAGCAGAGATATTGTCGATTGGTATTGTAGACCTAATTCCTGTATCAAATGAAAAAATCTGTCTTGAAGATGAGGGAGAAGAAATATTAAATTTAGTAAGAGAATATAAAAAGATTGGCGGTCAGGAGTTACGTAAGATATTTTGTTTGCTAACCAAATTTGTTCAGGTTGGTGAAAAAAGTAGTAAAAAAGCAGAGAAAGTAAAAATTGCAAAGAGTCTAGTTAAAGCAGGAATTTCTGTTGATGTTGTTTCACAAGCAATATGCCTACCTGCTGATGAATGCGTTGAAGAAAAAGGAGGTTCTATATACTGCCAAATAGGAAAAAAGATAAAAGAATGGAGGCTAGTGAGAGAGTATACTCAAAAGGATTTGGCTGAGAAAATGGTTACAACACGTGATGAAATAAGCAATTATGAGCAAGGACGTGTGGCCATTCCACTGGAAAAATTATATTCAATAGCAGAGACATTATCAATTAGCATTACAGATCTGCTAATAGAAGAAGATGAAGGTAGTGAAGTAGAAAATGAATTACCGAATTTAATTGAAGAATACAAAAGGATTGAAAATCAAGAACTACGTCATGTACTAATAAAATCTCTGCTTGAAGGCATACAAATTTGCGAAGAGAAAGTGAAAAGAGCAGAAAAGATGAAAATAGCAAAAGATTTAGTGAAAGGAGGAATTCCAGTCAACATTATTTTGCAAACGATAGGCCTCTCTTTAGACGAAATTCAACAATAAAAAAATCATTATATATTAATATCTTTACCTATCCATGAAAAAATAAGTAAAAAAGATTTAAAAATTGATTTGACTTCACTCAAAAGCTATGGCCTTATGCCAATGCTGATAAAAAACAGCAGTAAATATCTAAAAAAAGTTTGTTGTTAGTGAAGGGTAAATTATATGAATAATAATAAGAATAAAGAAGAAATAGAATTCAGAATATTAGAAAGCAAAGGCAAAGCACTACTTGATCGTGAAATAATGGAAACATTTTTAAGTGCAGTACATGAAAGGCCGCAAGCTCAAGAAATTGCTAAAAATCTGGTGAATACTTATGCAGGAGTAGGAAGGATTTTAGGTAGAGAAATGGATGACCTGAAAGTTATAGAAGGAGTGACTGATTCTGCAGTAGCAATGATTATGTGCGTTAAGGAAACACTAGAAAGGGTACTGAGAGAAAAGCTCAAAAGTGAGCCAATAATGGACTTACAAGGGCTAGTAGAGTACTTAAACGTAAGTATAGGACACTCAGAAAGGGAATGTGTAAAAATACTGTATTTGAATAAGAGGCGCCAATTAATCGGAGAAGAATCCTATATTGGTGAAATGGAAAAAGCACCAGTATACATAAAGGAAATTATAAGAAAAGCATTAATAAAAAATGCAACATCAATAATAATGTCACATAACCACCCTGGAGGAAGTTTAGAACCTTCAGAAGAAGATCAAGCAGTAACAAAGAGCCTAGCAGCAGCATGTAGTACTGTAAGCGTTAAATTGTTTGACCACATTATCATCACAAGTGGGGGCTATTTTAGTTTTAAGGAAAGTGGATTGTTATAGTAGAAAGTATTTGCAAATCTACTCATTACAATTTATAATAAGTAATATAGTGTATAACAACTAAGTAATAAAGTTCGTTATACACTTAGAAAGTATATTTAATAGCGGAGGCTAATATGGTTAATAAAATAATTGTACCTTTTGGTGATAAGGAAGGAGGTACCTATGAGTTAAACGTTGATCTTGATAAATTATCAAAAGGTGAGATGTTAAATGCGATTATAGGAATTGGTCGTACTAAGGAGCAATCCACCTTTGTAAGCAAAATTAATAAGGCTAAAAAACCTGGAGAAGTGCCCTTCCCTAATAGAGACGTTCAAATCAACTACGGAAAGGGACTTGATTACATATATGGCACAAAACCTATAAGTGATCAAGAAGATAAAAATCCATTTACCTCTGCCTTGCAAAAAATAAAGCCAAGTGGAGGTGAAAGTGAAAAGTTAAGCTGGTTTAAAAGTGCTGTGGTAAGAGCAAAAAGTCCAAATGAACTGCACAAGGCTGTAGACGAAGCACTAGCTGCTGGAGCAAGGCTAAATGCATGTAATGATGGGGAATGGAGTTTTGCAGAATATGTAGTATTAGGTACACATTTTCACAGATTAGAAAAAGGTGATCGAAAAAAGCTAATACGTAAATTAATGCTAAGCGGTGCAGAGTTTCATGATACTCTACTACAGAATAAACTGATAGGTGAAATTTATAATGAGCTACAACCAGAAGTTCAGCCACATATAGATGAGAGACTAGAAGAACTAGAGAAAGCTGGCGAAAATGCTATGCAAGAAGGAGGATTAATAGATGTTGAGATAGATAATACAACATCGTATATAGAATTTTCTGGGGATAGCAAGGTAGAGGTAGCCAAAATACTGAGAGAGTTAGGAAGTAATATTTTAAAAATTGGCAATGATGCAGTTGAGGTTAAAAGTGAGAAGGGAGGTATAAGAAACTATATCGATATGTCGGATGAAAGCTCTATTATATTAGAATTTCCTACAAGCATTGGTAAGCTAAATATTATATTGTACCACGATGTAAAAAAATATGATCAAGTACAATTGAGAGTAGAAAACAAGGAAATGTAGGCTGAATTACAAAAAATAGGAGAAGAAATAGGAAAAAACTGTCTCTTTGGAGGAGTAAAACTTAAAGAAGCAGTAGAGAGAGGTAGTTTCACTAGATGTGGCATATGGAGTGAAAAGTATGCTATAAAAGAAGTTAGCAATGATGAAGTATTGTCTCCGTCTTCGTGGGTGAATAGGATACGTGAAGGTAGTAAAGAAACCTTTAGAGAACTTTAATGCGTCTACAGCCAGCTTTAAGGTTCCAGAGGTTTTTTCTTACCGTTATATCTGGAGCCTTTGAGCTATAGTAGAAAATATTATATGTATGGTTCTTTGCGTGGAAAAAATTCTAGACTATGAAGTAGGAGAAAAAGTGAAAAGTTGGAGGTTAGAGAGGGGGTATACTCAGAAAGATTTAGCTGAGAAAATTGGTGTAAAATACTGGGTAATACTGCAATATGAGAAAGGGAATCGTAGAATTTCAATCGAAAGGTTGTATACTATAGCTGAGGCACTATCAATCAGTATTACGGATCTTATTCCTGTATCAAAAAGTTGTCTTGAAGATGAGGGAGAAGAAATACTGAACCTAATAAGAAAATATAAAAAGATTAATGATCAGGAGTTACGTAGAATGTTTTGTTTATTAACTAAATTTGTTCAAGTTAGTGAGAAAAGTAGTAAAAAAGCGGAGAAAATAAAGATTGCAAAAGGTTTGGTTAAAGCAGGAATTTCTGTTGATATTGTTGCAAAAACAATTGGTCTCTCTGCTCATGAATGTGTTGAAGAAAAGGTTAGTTCTATCTACTACCAAATAGGGAAGAAGATAAAAGAGTGGAGGCTAGTGAGAGAGTATACTCAAAAGGATTTAGCAGAGAAAATGAGTATAACACGTCACGAAATAAGCAACTATGAACAAGGAAGGACTGCTGTTCCACTTGATAAAGTATATGAAATGGCAGAAAAATTATCGATTAATATTACGGATCTACTAATAGATGAAGGCAGTAGAGTAGAAAATGAGCTACCTGATTTGATTAAAGAATACAAAGAAATTGAGAGCCAAGAACTACGTAATGCACTAATAAAATCTTTGTTTGAAGGTTGTGAAGAAAAAGTGAGAAAAGCGGAAAGAATCAAAGTTGCAAAGGATCTAGTAAAAGGGGGAATTTCTATTGATATTATTTTGCAAATAGTTGGTTTATCCGCTGATCAAATTGCATGAAAATTTATTTCTAAGTAAGGTATATATGTTTGTTTCTGTAAGAGATATTAGTTCTATAAGTTATAAAATAGGGCAAAAAATAGAAGATTGTAGATTAATGCAAAGGTGTACTCAAGCAGAGTTAGCAAGTAAAATCGGATTAGCATATAAAGAAGTAACCAATTATGAAAATGGGTATATTCCTATTACGATTGAAGTACTATATGTAATAGCAAGAGTACTGTCAGTTAATGTTGTAGATCTATTACCTAAACCAATAACAGTAAGAGAGTATGAAGATGAAGACGAAGAAATACTCTATCTAACAAAAATATATGAGAATCAAAAGTTAGGCAAAATAGTACCTTCATTAATCAGGTTTGTTCATATTAGCGAGAAAATCAATCAAGAGGAGGCAAGATTAGAAGTAGCAAAAAATCTAGTTAAAGAAGGAGTTTCAGTTGACATAATTTCCCAAGCAACCGGCTTATCTATTTACGAGTATGATAATACAGAGAAAGAAGTCTGCACTGATTCTATATACTACAGAGTAGGGCAAAGAATAAGAGAATGGAGATTGATAAGGAGATACACTCAAAAAGATTTGGCGGATAAAGTTGGTTTAACACTCAAGGAAATACACGACTATGAAAGAGGGTATACTGCTATAACATTTGATAAATTATATGAAATATCAGATGCATTATCAGTGAATATTAAAGTTCTGCTACCTAAAACAAGAGAAAGCAAAAAGCTATTGAGTTTAATGGATGAGTACGGAGAACAAGAATCATTAGTCAAATCTCTATCTGAAGATATGAAAAGTGGCAAGGAAAAAGTTAAAAAAGCAGAGAAAATCAAGGTTGCAAAAAATCTAGTTAGGGCGGGTATTTCTACTGATGTTGTTTTGCGAGCAAGTGGCCTAACTGCTGATGAGTGTGAAAATTGAATTGTGTTAAACAATATATTAAGATATAAGCAAAGATAGTTATATATTTAACACTTCTATACAGAATTTGTTTATCACTTTTTGATTGTCCTCTATCATTGCCTTTGCCTCTTGCTGAAGAGATTTGATATTTTTTGATGTAATATTATCCATGTCAGGTGATACTATTTTTAATTGCGATTGTATACGTATATATTTATCAGCTATAACTTGATTAAGTTGGTAGTTGACTGCATCTAAACTTGAAGAAAACATCACATGTAGTAGTGGTTTTATCCAACTTATTTTTCCAAATCTCCTTGAATTGGCTATGCTTCTATCTGTTCTTCCAGTACCTATCGATAACAGTACAATATCATCATTTGGAAATAACCTCTTACCACTTGCATATGCACAAGCCGCTGGATTATTTGCAAACACCCCGCCATCCACTAATACCATTTCCTTTTGGTTGACTTTTAAATATTTAGGTGCAAAGTAAGTAGGTGCTGCAGTTGCTGCTCTTAATACATCCCTTAATTTAATAAAATTTCTATCCTCTTTCCAGCTTTTGAAGAAAAATGGGCAGTGATTGTGAATATCGTAACTCGTAATCAACACGTTACTTAATGTGTTTTTTAGAATATCCTCTCCAAAATATTTATGAAGTATAAATTCAATATTTTTATGTGGGTATTGTGCGCAATTAAGCCAAGAAAATATTGATCTTCTCAAAAATGAAGATTTAAAAATATATGCTCCGTACTTTTGGTAAAGCTCGACTAAATCATTGGCTGAATATTGGGGATTTCCCCGTTCATCTTTTCTACATAATCCCGCTACAACAATTCCACCGGTTGAAGTACCTGCTATAAGATCAAAGATTTCAGCTATCGGTTTTCTTGTCCTTTGCTCTATTTCTGCTAGTATTATTGCTGGTATTATGCCTCTTATGCCTCCGCCGTCAACGGATAAAATGTATTTAATCAATTGTAAACTTAGGTTAAGATTTAATTTTTTCGCTTAAAACCTGCAATTTAAACTCATCTAATTCTTCAGAAAGATTTTTTACCCTTTCCTCAAGTACTAACACTTTTTCCATTAAACCATATTCAATGAGTTTATCGTGAAATTGTACCCTTGAGTCTAGCTTGGATAACCACCATATCAATGCTACTGTTTGTATTAATAACGTGATAATTACTGTAATTGGAATTTTTTGCTTTTTCATGTGAAAATATTAACTTGTTATGGATAGTTTTAGAAATTTATGTATAGATTATAGAAAACTTACAGCTTTAGTGATTACTTTTTGTTGATTCGTATTGATCCTCTGCTTTAGCAAGTAGCTTTATTATTTGATCGTAAGGCTTGTCTTTGTTGTGCCTTGACCTTAATACAGCTACATCTCTTGGATTTTTTCCATCTATATCTCTAATATTAGGATTTGCACCTTTTTCTAATAAGAACTTAATAACTTCTAGGTGTCCTTCACCTGCAGCGTGATGTAAAGCTATTCTTTTAAATGCATTTCTATCAAGTGTGTTTATATTTACTTTTTCCTCTTCTATTAAAAATCTGATAATATCTAAACATCCTTTTCTTGCCGCACAATGTAACGCTGTTTCACTCAAGTTTGGAGCCATATCCTTTACTAAAAGTTTTACTATTTCTAAGTTGCAATTACTAGCAGCCACTTGTAACGTTTTGTTATAATTATCCGTAGCTTTAGATTTTTGATAGCAATATGTAATAATAACACATACCATTAATATTATAAACCATACAAAATGTATTTTTTCTTTTTCATTACATTTCAGTTGACTCATATTCAGTAGTTTCTTTACATTGAATAGACTATATACTTATTTTTCCTTAACATTACTTACTCAAAGATGCTGATAAGATAGTAAGGTAGCCTGAGCTATTTAGAGTATGCTCCGCTCTATTAACTATCCATTCACCATCTACCGTTTGGTTAAAGTCTATAAGATTAAGTTTAGCTTCTGCAAAAATTTGAGGATTACCAGGCATAGTTATATCTAAAGTTTCATTGTTACGCTTCAATTGTTTCAACTTGGCATTTGCTGCACTCAGCGCTGACTCTGCATTAGAGTAAAGTTCCAGCATAATATAACTTGGCTCGCTACTACCAACTGTTTCTTTAATAGTTTCGCCCTTTTCATAGCTGTGCCATTTTGCTACTACTGAATTGTATTTATCACGTACGGTAAAATGCACTTTCCAATTAATTGTGTCTTGAGGTCTAATAGTCGTTGTTCCTAAAGCTTTTCCTGTGGCTGATTTTGCCATGTTTTTTGAAATAAATAATATGTACCCACCAGCTAATTTTGCCATTGCTTCACGCTCTGTTGCGATCTTTGTTAACAGACTTATATCACTTTCATCTACCTGATTAATGTGGGGTATTAATACATTCTTAAATTCCTCAGCAACTTTATATCCATATCCATGTTTTTGGGCTATTTTTTTTACTAAGTTTTCTATGGTAATTTGGTGCCATTCTTTTGATACCTTTGCTTTTAAAGATATTCTTAAATTTGTTGCATGAGCTTTTATTAGTAGAGTTTTAGGTGGACCCTGTATAGTCACTTCGTTGACTGTATATATACCCATTGGAAAGATTCCAGTTTCCTTATAACCTAATGCTATGTTCAATTCATTTGGAACTTCCACATTTTCATTGTCATAGTTAACACATATCTCTGCAACATCATCTATGGTACCAGATTCATCAGTAAGATGTACCGATATTACATGATCTTTTATTCCTTCAATGCTAAATTCAGGTTTCATTTACTCCCACACTTTTAACTTCGATTTTTTTAATTGCTCTTGTATTATGGGTAACCTGATCTTTAATCCTGTAGGCAAAAAACTTCCATAATCTGCAAGTCCATGGTTTTCCTCTAATACTATTTCTACTGCTCCAGAGCTATATCCATAGTGCTTAAGACATATGTAATCTAACATTTCATTTTCTCGGGTTATATAATGTACTGTCATACATAACTCCTTAAACTTAAGCTAAATTCAACCTTTTTTGGTAATCCACAGGGAAAAAATGATGTTTGTTTTTTCTCTATCCGTACAATCACAAACCTCCCTAAAACATTACCTAAACTGTCTACTAAAGTATGTGGTTCTTCTGCTTCTTTCATACTTTTTAATTGATTTAAATCATTGAGATTATGAAAATAAATTATTCCTTCTAAGTCTATATTTTCTGTACCTTGGCCAATATTTTGTAATGAAGGTATTTTACCAATACACTCAATAGTACTCCAACGATTTTCTTTACTATACCTTACACTTGTTGGAGAAAGCTTATGTTGACCAAGTGATAGCATTAGTAAATCGGTTCTATTGAATCAAACAGAACGTCACGCGATTTTTCCCTTATTCTTTTTATTACTGCATCAGCAAGACTACGTACATCTTGGTTAGGTTCTGCTTTTATACTTATATTAAATGTAAAAGTTTGATTGAAAATTTTTTGTTCACACTTTTCACAGTCTTTTAAAACTTTCTCTGAATTATCTGCTGCAAAACCTTTTCCTGTAATCACGCTAGCACTTTCAATATTCGTTCTACTATTCGAAATTCCACTAAAAGCATTATTATTCAATAAAGGATTTTCTTTACTAAAAACATTGTTTTCACTAGTTGTGCTGCCTATTTTTGCTTCTACTGAGTTCTCTAATGCTTTTATTGGATTATCATTAAACAATTTTCCTACACCAATCCAATTTTCTATAGGTTTTGCAATTGATTTCCAGATACTTGAGAAAAAGTCCTTCACCTTTTGCCAATTAGCGATTACAAGCGCTGCACCAACTGATAGTCCAGCAACAGCAGCTCCTATAGGATTGGTTAACGTTAAGGCTTTCAGTCCCATGATTACTGCTGGAATTACTCGAGCTGATAACGAAGTTAATACTGGTAAAAGTGTTCCATGCAAAATAGCCTTAAAAGTTAATATTCCACCTCCAGCCAATGCAAATGCATAACCAAAACCTACCACTGCAATCTTGCCAATAATAAGAGCTGAAATTATGCTCATAACTCCTGTAGTTAAAATTGGACACTTCTCTGCGAACCAAGCTATACCTGTAGATATAGACCTCAAAATCTTACTTATCCAATTTAAAGGAGGTAGCATAACTGACCCTAAGTTCATTCCTAGCTCTGCTATTGTATTTTTAAGTAGCTGTAAATTATTTGCTGTAGTACTTGCACGGTTATTAAATTCCTTTTGCATAGATTTGTTATACTTTTCTTTATCAGCCACAAAATCTATTGCTTTTTTATATTCTTCCAAACTTCCAACTATCAATGCAATATCATCTTGATATTCTTGACCAAAGAGATTGAGAAGGATTTGTGAACGTTCCTGTCTATCTACTTTTTCTAGAGTTTCAAAAAAATAAAGTAGAGCGTTTTGCCCGTTTTCAGTAACCTTTTGTGACATTTCCTCTGCAGTGATACCTATCGATTCCAATGCTGCTTTGAACTCTTTTCCTTGCCCTTCAGCAGTTTGAAGTTTAGAAAGCAGAGCATTGACAGCAGTTGCTGCTTTTTCAGGTTGTTTACCTAAACTAATGAAGGCATTTACTAAACTACTTGTCTGATTAATATCTAAACCAAATTGTTTTGCATTACCACCCACTCTAGCAAGTGCTTCAATCATATCGGTTGCCTTAGCTGCAGTATTATCTGATAGGTAATTTATAACATCACCAACTCCTTCCATCTTCTCTACTGCAATTCCATAAATGTTAGCGAGTTTAGCTATGGAATCACCAGCTTGTTCGGCAGACATATCAAATGCTGTGGCCATTTTAGCTACTGTTGTGGTAAATTCAAGCAGCTTACCTTTGTTGATACCAAGCTGTCCACCACTTGCAGCTATTTGTGCTAACTCTGCAGCTGATAATGGTATTTCACGAGATAATTTCTTCAATTCTCGAGTAAATATATTAGCTTCATTATCACCATTAAATTCTACTACTTTTCTAACGTCAGCCATAGCACTTTCAAAGTCAATCGCAACTTTAATTGGTGCTGCAAGTGAAAGACCTAGTCCTATAGTCTCCATTGCTTGTGATCTATAATGCGCTTTTTTTGCCAAAGCATTTTGCTGTTTTTGTATTACAGATCCTAATTTACTGTATTTTCCTTTTAGTACTTCAATAGATGAACCAAGTTTAGTTTGATCTCTCACTAAAGATTTGACATCCTTTCCACTTTTCCTGATTTCTTCATTTAATGTGTGAAGAGCATCTCTCTTTTTGATATAAGCCTCTTTTGCTTTTGATGCTGATGATTTCAATTTTTCAAATTCATTTCTCAGTGCTTTGCTTGGCTCTTTTTTTTCCTTCTTCTCTTTAGCAATTGCTGCGGCTGATTCTTTTGCTTTCTTCTCCGCTTCCTTCCAATCCTTCATGGCTTCAAGAGCATCATGATTTAGTTGCTTAAATTTGGAAACCGATTTCATTGACGAATCAAGCTGCTTTATACTATCACCCAACTTAGAAAGCTTTGCTGCACTACCTGTCATTGCATTATTAAAACTGCCATCTAATGTTGCACCTATTTTTATTGAAAGCATTGACATTTTTTTGTTACTCCTTCACTTACTTCTAACCACTTTAGAAACTCTTTTATACTCATATTAATAATTTGCTCAATTCCACTTCCTGTTGTTGAGCTAAGTTTTAAAATATTGAATCTTAACTCCTCTGTTCCAGCGGCGACAAAAAATCTTTTAGCACCTTCTGTATTTCTACATAATCTTTAATACATAAATCTTCAACTACTTCTTTTGGTACGGATACTAGATTAGCAATTAAAGCTACTTCTTTTAAAGCTTCGCCTTCTATGCGTTCTATAGCAAGTAAATCTCTTACTTTAGGTTCACGCATCGATAATTCTGAGACAGAAATTCCATCAACTGTAATTGGGTTGTTTAGTGTTATAGTTTGCATAAAATTCTCCTATAAAAAATAAAATATTTTTACACTTTTAAAGTTATTTTAATATGCTTCTCCTTAAAAAATAAAATTTCAAATAAGTTTTCATATTCCTAAAACCGTTTGTAGCAAGGCCATTTGATCAACACCATTTATCTTTCTAATCATATTTTCAGCATCGATTTCTATCAGCTCATTGCCACCTATAGTAAGTTTGTAGTAATGGGCAGCTACAGTGCATTTTAGAGTGGCTTTTTCTGCTGGCTTCCAACTGCCAAAATCAAATTCTTTAAAAATGCCTCTTAAGTTGATTATTACTCCTTCAACATCATTACTACCACTACCTTGCATTCCACCTCTGAGCGTTAAAGATACCGAATTTCCATTTATCAACCCAAATAGCCGAAAGAGCTCTGTATCGTATTCAGAAAAAGTGAAATCTGCTTCCAATTTTTCCATGCCCATATCAATATTTATTGGAATATCCATGCCACCAGCTCTATATTCATCTGTTTTAATGGTGAGTTTTGGTAGAGTGATCTCATCGATACGACCGGCATAACCACGACCATCAACGAATACGTTAAAATTTCTCAGTATTTTCGGTAACACTTCGCTTTCTCCTAACTTATATTTACAAGATGGGATCTGAATATTATTTGCTCAGCTGGATATGGCGGTGTAAACTCAAAATCAAAATATACTTTTCCACTTGCAATATTTGTTGGTGTATTGAGTTCTGGGGTTGCATAACATTTTCCGCTGATAATTGCTCCTTGCGCTTTTAAATTAGCCAAATAAGAATTCACCCCCTCAATCACATCATCTATATAAGTTTTGGTAATATTGCGATCAACTGCCCATAAATGAGCTCTAAGTAAACTGTCGTTAATTAAGTCTGCAGTGCGCCTTACTGATAGAAAAGCCCATTTTGGATCGCTTGAACACGTTCTATTTCCCCAAAGCCTATAGCCATTTTGATGAATTATCGTTGTTACTTCATTTTCATTTAAATGGTTTGCTCTACAATTTGTATTACCGAGGGTAAAATCAATAGGCCTGCTTGTTCCAACAATACCGTTTATTTCTTTATTTGAAGGTGAGTGCCAGAATCCTTGTTCGCTATCTACTTTCGCTATTAAACCAGCTACAAATGGGCTTGCTGGCAAAATTTCTTCTTTTCCTTCAATAAATACCTTAACCCATGGATCAACTACGTAAACTCTTGAGCTGCCTACACTTTTTCTCCACTTGATTGCTTCTTCATCATTAGTATTTGGTCCATCTGCAACTATTATAGCTCTTAATTTTTCTGCTATAGGAATTAATGCTGAAACCACTGCATCTTCTGGTAGTTGGTGAGTAAATTGAGGTGCAATTAATATTCTTGGGGCAACATGAACTATACTTTCACTGCTGAGGAATGCCTCTATCCCTTGATACTCTCCAGTCTCTTTATCAACACCGCCAATTATATTCTTCAGCGTCTCCTCTTCTTTTAATTTTGGATCACTTTCTTTAACTCGAATAACTACTACTGTTGCACCAATCTGGGAAAATATTCCATTTACTGCAGAAGGTAAACTGCCACTCTTTCCAAGCTTTGCTGCTTCCTTTAAGCTTCCTGCAATTAACACTGGTTTATTCAGTGGAAACTTTTGCTCATCGGCTTCAGATGCAGTACCAATTACACCTATCACTGATGATTTAGCTGTACGTACTGATCTTGTCCCTGAGGTCACCTCAATAACATTTACTCCGTGCAAAAATTCTTCAGCCATTTCTTTGTATTTTTTTCCTGAAATCATCGAGCAAAGTCTGTAGCTCATTTTCACTCTTGGCTTCTTCAATCTTTCTCTTGACTAAATCTTCAAGCTCTTCACATTTCATTATTTCTTTTACTGCTTTTTTCACTTTTTCCTCGATTATCTTTGCCATTTCAATAACTGTAATACCACGGACTTTTGCTAATGGCTCTATAATTTCCGCATCCTTTTCATTCATAGATTCTGGTGCTGCTAAAATGTTCTCTGCGGCTTTCGCTTGAATCTCATAAGATTTAGCTTTTTGGTGAGAATGCCCTGCGTATTGGTGAGTATAGCTATCATAATAAGCACGAAGATTAGAAAGTGCAGAAAACTTCGCATTTTGCAGTAACTCCAATTCAATGTCTTCTTGATTTCGCTGAGCAATTTCTCCTCCCTCTGTTAAACAATAACTTTTTTGCCAATCAAAATTCTTTGGCGCCTCGTACCAATCATTTCCAGCTGGCTTGTTTTCAAGTGTTGTTGTTTCAATCTGCTTGTGGTTTTCAAAACGTATATAAATAGTCATAAATTCCTCCTCATTGCCATATTTGATTAGTTCGTTCTAATCCTGGACATTGCCAAGCTTTTAGCGTTCTCTCCACATCTACTTCAAGTCCTGTAGTTAGAACATTGCTACGTATGTTATAAATCCCCCACTGAATAAATTGACCATAGTTGTGTACATAATTTGATGCAAGCATACCTTGACTAACTTGTGTTCTGGAATACAGATAAGATGATGTGTAAAGTAATATTGCAACTGTTTTTCCTGCTGGAATCTCCACATTACCAGATCCAGCTAATTTGCTATCAGAACTCGTGTATTGGTAAACATTTTTCCATACTATTTTTGAAATACTTGATTTATTAGAATTAGTGTTATCAGGAGTTCCCACAAATAATCCTGCTCCCCCATACTCCGTACTCGAATACGATGATCCAACAAATTCTATTGCTTTATTTATGTTCACATTGGTTGTATTTTTTACAAATACTACTCCAAGTGCAGCATACGGGTAATAGTATATCTCATCATAACTACCCGAAAAACTTTTTGTGCATAACTCTCCGTAAATAAATGTTCCTTTACTTCCCTCTATAAAACTTAGTTGTCTTGGCCGATAAAAACTAACGTAATCTGTATTGTATGTATGGCTACCTGCTAGTAGTTGTAACATATAGTCAGTTTTTGTTATATCACTACTCCACTTTCCAAGCTCTGTCGTAAAAGTTCCGTGGCCAA
>NODE_10_length_25109_cov_22.510467
AAATATACAGACTTACAGCTTTTGGTTGGTAATACCATAATGAAACTTTATCATCCATTTTAGAAAATACTATAGTTTCTTAGCTCCAGTTGCAGCGTTAAGTGTTGGCCTTCCATTTATTATTAGTGGTGCTGTATTTTCTGCTCTAGTTTTTGCGCTTTCAGCTGCACTGCAAAGAGCTAACAATTACTTCTTCTTGTTTAGATGCTCAAAATGCCAAAGAAAAAGCTAAAATGCAAAAACAACTAGATAAAAAGGTATAATACATTATTAATTCTGATGAAGATGCTAAGAAAATGCATCAAGAGCATAAAAAAAGAAATCAAGAAGAAGTTTTAGATTCTGAAGCTCTTAGCAATTTATTTAAAGAAGAAGGTAATCAACCAAAATTGCATGCAGTAGCAAAAGAAACAGGTGATCAACCGAAACTAAAAGATAGAACAACTCAGATTGTAAAATTTAGTAGTATTGCAACGTACGCATCAGTTATAGTAGCAGCTTTAGCATCAAAGTTGTTTCCAACTCCCGTATGTACTTTAGATCCTGCTTCTGGATTATCTGAGCAGCAGGCACATCTAGGCCAAGCAGATGGTAATTCTACTGTAAATTTACCATCTGCTCACCATGTACCTACTCCACAGACTATGTTGAAAAGTAAAGTTGATGAGTCTCACGAAATGTTAAATTCTTCTTTTAAGAGTGCTAAAAATAATTTCGGTGCATCTCAATCATTTCTTCCAAAGTAGATAACGGTATAGATACATCAAAACGCCAAGGCACTTTTTTTGACTCTGTTGAATTAAAAAGGCTAACTACAGAACGGCCAACTCAGTCTAGTCTTGTAACGGCTTACTAAGGATTCTTTAAATATCGATCCTCAAAAAAATCGGCGTAGGTTTAGGCAGTGTAATGCCTAAGCTTACGCACGCATTGCACAGAGATTGTAAGTTGCGTTGTTCTTTTGGAATTTGCAATTGATCTAGCATCATTTCTGCTGATTTTGGAATAATTGGCTGCAATAAAATACCAATTATTCTGATGTATTCGAGTAGTTTGTAAATTACTAAATCCATGCGCTTTCTATCGGTTTTACTTAACGTCCAGGGTGCACTTTTATCTATGTAAGCATTGGCCTTGGAAGAGATATTGATAATCAGTAGTATAATCTGGTTAAATTCATACTTTGATAGATGATCCATCACTTGATCAATTATGGCTTTACAATTTGGTAAACTCTCATCATCTTTAAGCAAGTTGCGATCAACTGCTGGTACAATTCCAGAGCATTGCTTGTGCAGAAATGAAATTGTTCTTTGCACTAAATTGCCTATATTGTTTGCCAGCTCTGAGTTTATGCGGCTGATCATGTTCTTCTTACTGAAATTACCATCTTGACCGAAACTTGCTTCCCGAAGGAGAAAATAGCGTAGTTGATCAACACCAAACTCTTCTGCCAGACCAATTGGATCTATAACGTTACCAAGGGATTTGGATATTTTTTCTCCCTCGTTTAGCCACCAACCATGAACTGCAATTTGCTTTGGCAGTGATAAATCTGCTGCAAGAAGAATAGCTGGCCAATATACAGCGTGAAAACGCAATATGTCTTTACCGATCACATGAACGTTAAAAGAGTTTGCCCAAAATTTCTTATATTCCTCATCTTCTATATTAGGAAAGCCTATTGACGTGAGATAGTTAGTGAGCGCATCTATCCAAACGTAAATTACGTGCTTGTAATTCCCTGGTACTTTTATTCCCCAATTAAAACTAGTACGAGAAATCGAAAGGTCAGTAAGTCCTGATTTTACAAACGATACCACCTCGTTTTTTCTGCTCTCAGGAAAGATGAAATTCGGCTGATTTGCGTATAACTCTAGTAATTTATTTTGCCAACTTGACAAACGAAAAAAGTAGCTCTCTTCTTTTATCCACTGAACTTCAGCACCTGTTGGTGCCCTGCCATCTATCAACTCTGATTCCTGATAAAACGCTTCGTCACGAACTGAATACCAACCTGAGTAAGAATCCAGATATATTTGTCCTCTCTCTTCAAGCCTATTCCATAAAGCTATAACTGCCTTTTCATGACGTTCTTCTGTGGTGCGAATAAAATCATCATAATCAAAGTTCATTAGCTCAGCTAATTTTTTGAATGTAACACTTATTTCATCTGTAAATTCTTTTGGCTCTATTCCCTTTGTTTTAGCTGCTTTTTCAATTTTTTGTCCATGTTCATCTGTACCAGTAGTAAATTTAACGTTCTTTCCAGCTAATTTCATAAATCTAGCTGTAACATCACAGATAAGGGAAGTATATGCGTGGCCGATATGTGGCTTGTCGTTTACATAATATATTGGCGTAGTGATGTAAAAGCTCTCAAATTGCTCCATCTTGTAGTGCTTAAAGCTTTATCGTATCTGCACTAGTAATAAAAATCAATATATATCCTATCGTACAAGTAATCTGAAAAGCCATTATACCGCTGCGTTTTGCAGCGGTATCCTGTAAGTGATTTACGCTTTAGTTAGAGTAAGGTCCATAACCTCCAACACATTGCTCCGGGTAAGAATTATTAAATACACCTTGAGGAGGAGCAGTTGGAGCAGTATTAAAATCGTAAGGAGGTGGTGCATCATGAGAAGAACCTCCAGAGCTATGCCCAGATCCTGGTTTATGATAATAATCTACCGCTTCTTCAGCCTTCTTAATATTTTCTGACTCTTTCTCATGTTTCATATGAAAAGCCAAGCCACCAGCAAGACACACAAGAGAATTAATGCCAAGAATGACTAAACCCCAAACTGGTAAGACTGGGTTAATAGCGCAACCTATTAAAGCTGCTAAAGAAATTGCACCAACTGCAAATTCTATATTTCTGAACATTTTAAGTTTATTATCCAGGTAATCTACCTTTTCTGACTTTCTAGCCGTTTTTTCGCTGCTGTTGTACCAAACACACATTAAAGCATGGAAAGCAACACACGCAACTACAGCTACTATCCCTAAAGCTAATAATTTCCTGTTGTCTTCTGCGTCTTTTTTCTTATCTTCTCTGCTTGGCTGGTTACTGATACCGGAACCAAGGTTATTTATCACTGTAGTATTACCACTAAATAGGCTACGCAGTAGAAAATAATCCCAAAAATCTAAACCTCTATTATTGTGTACATGTACGTGTGTAACCTGAGGGCTTGTAGGTTGTTGCCTACTATCATGTCGATCACTTCCTATATTGTGTTCATTAGTTGGGTTATAGCACCTAAATTCCTTATACGCATTTTCAAAATTTTTATCACTCCAGTTATCAATATTTTGCATACCACGAGAACTTAAAAATTCTTGAACATTCTCGTCACTGCCATTTTCTTTTATATAGGCAAGTGCATACCTTTTTAAAACACTATCGCACATAGATATTCTCCTCAAATTAAGATTAAATTAATAAACAGTTATTACTATAAATTATATAGAATAATGTCTTCTTGTCAAGTTAGTCATAAACCTGTCAATATTCTTTCCACCAGCTCCTTTACTGTCGGTACGTGGCCATTCTCATAAAATGGGTCTTGCTTAAATTTGTACACATTGTGTCCAGAAAACATAAGTTCATTTTCAACATTGCCGTCATGTACAATGTTTTGCAGTGTCTTTTGTATACAGAAACTCCGTGGATCTGGCTTTCGCCCTGTTGAATGGTCACCATGATCTTTCCAATTGCTAAACAGACAATGGCTCAAACATCCCATGCAATTAATTTGATCTTGTCTTATCTCCGCAAATTTGCCTGGTGTCACAAAAATAACAGTTGTATCTGGAGTTTTCATTACCTCTGTATACCCTGCTTTAATCCATGCATTTGCTAGCTCTTTGTCTTTTGCAGTGAGGTAAATCTTTCTACCTCTGCTACCTATTGCAAATTCATTATTAAACTCTCCACTCGCACTTTCTGAAAATTTTATTTGACGTGAATTTCGTTCCTGTAGCTCATGTATGAAGCTATTTCTTACTGCAGATGAGTAAAATCCTGTCGGACTAAATTTGTTTAAAAATACGTCACCTTCTTCTAAAGTGAGTAATTTCTTTTTCCACTCCGTAGAAATCGGACTTTCTTTTGTTAAAAGTGGACGAGTGCCAAACTGAAAAGCTATCGGTCCGATTTGCGAATTATCAAACCAATGTTCCCAATCCTTCAAATTCCACACTCCCCCCGCCATAACAATTGGCGTTTCAGAAAGACCGACCTCATTCATGAAAGATCTAAGCTCTGCAACTCTTTCAAATGGAGCCTGCGGTAATTCTGGGTCTTCACTATTACTGAGTCCATTGTGACCACCAGCAAGCCACGGATCCTCATATACTACTCCACCAAGTAAAAAAGAAGATATTTTTTGGTAAGCACGTTTCCACAACGCTTTAAAAGCGCGCGACGATGAGATAATAGGGTAGTAATAAACTTGATATTTAGCTGCAATTTCTCCAAGCCTGTAAGGCATACCAGCACCGCAAGTGATGCCATGAACTAAGCCTTTTGCTTTTTCTAATATGCCATGAAGGACTTGTTCTGCTGCTCCCATTTCCCAAAGCACATTCATATGTATTCTTCCACGGCCCTTTGATATTTCATTCGCTATTTTTGCTTGACTAACTCCAGCCTCAATACTATACTTAATTAATTCCTCATGCTTTTCATTTCTTGTTTTACCTCTATAAATCAGCGGCACCAACTCACCATTGTCATCAATAAGTTTAGCATTTGCACCAGAAAACGTACCAACAGCATCTGCTGCAGCAAATGCCCCACTTGATCTTCCATCACTGATTGCAATGCCTTTACCGCCCTCGACGATTGGCCAGACTTTTTTCCCTGAAATCACTATCTTTTTTATCTTATCTTTCAAAATTTCCTCTTAATCTTTCAATCTATTTTACTGAATTACTAAAAAAATAATAGCTTTTCTTTTTTATACCTATGCATTCAGTTTTAAATAGGCATAGGAGATGCTATAAATATAGTTTTATAAGAAATTTGCTATATGATCATAGGTTTAACAGGTGGGATTGCAGTTGGAAAGAGCTTTGTAGCCAATTGCTTTAAAGAATTTGGTGCCGCTTTGTTTGATGCCGACTCTGTCGTGCACCAGCTTTATAAAGTAAACAAAAACATAATAAGTTACGCAGAAGAAAAATTTCCTGGGGTGATAGTAAATGGTGAAATAGACAGAGCAGTATTGTCTAAATATTTTTTGGCCTACGATGAAAATTGGAAGCAATTTCAATCTTTAGTGCATTCTGCTGTGCAGAGTGAATTAGCAATTTTTATTGCTCAGGAGAAAGAAAACGACAGAAAACTCCTAGTCCTAGACATTCCACTCCTACTGGAAACGAGATTCCGTTTATATTGCGATTTTATTGTTTTTATCCATGCAGATAGCACTGTACAAGCTCAAAGGCTTAGTGAGCGTAATATGGATAAAAAAAAGCTGGATCTAATGTCTAGTATTCAGCTACCTATTGAAGAAAAAAAGCAAATGAGCGACTTTATCATCGATACCAGTGCAAATGTTCTTTCTCAAGTGAAAAGATATAATAAACTCGTTAGACCTTAACACGTGATACGGTTATTCTCCACAAGATTACTCCGAATCTTAGCTATACTATCAGCAGATTTTACCATTAAAATTTCAAACCTTGAGCCTGCATTCAAAAACGATTCTACTGATCTACCGAAAAAATCATATCTCCATCCCTTGAATAGTTTATCTATCTGCCCAGATATTGAGCCAGCTAACTCATCTTTTGATGAAATTAACTTTCTTGATATGTTATTTTCCTTACATTTGCTCTCCAAAATAATCGAGAGTATATCAAATACAGATTTATCATAATTATCTGACAGAGTATAATTTTGCTGCACAAATTCCTTCTCATTCTCATTGAAAATATCTATAAATTCTAATAAATCTTCTTTTATATTTTTTGTGTTTCTCTTAAGGTCATCTAAAATGTCATCAATATGTTCCACGTTTTTTTCAATTAAACCAGTTATTACGGCATTATTGACTACCTTATTACGATTTATATTGTAACGCTGTGCTAAGGTCTCTTGCCACTCACTAACTGCTTTAACAGTTAACATCAACCTTGGATTTGCTTCATAATTAAATTTAATCCTCTTCCATGCATCTTTTGGATTATGCAAATACTTATTAACATCAACTATTGATTCCATCTCTTCTTGAAACCAGCCTATCCTATTATTTTCTTCAAGTTTATTGCACAATATTTGGTGTAGGTCATATAGGTGTATCACGTCATTTACTGCATAATCTAATTGATCCTCAGATAATGGCCGTTTTAACCAGTCTGAATTTTTAGCTTTAATTTTATCCAGCGCTACCCCCTGATATTGCTCTACTACTTTTGAATAACCAATAAAGTCGTGATAATAATGACAAAACATAGCAGCAACTTGGGTATCAAAAATGGGAGTAGGAACACATTTAAGCACGGTGAGTAAGGATTCTATGTCTTGCCGACAACTATGAAAAACTTTGGTTATTTCTCGATTCAGCATTATTTTCTTAATAAGCGATAAGTCAATTCCCGGTACTAACACATCTACAATAAAACTCTTCTCTCCGTAAGAAATTTGAATTAGTGATAATCTAGGATAGTAGGTTAAATTGTTTCTAATGAACTCTGTGTCCACTGCTATAAATTTTGGATCTTTTGCCATCAATTCTTCACATGCATTCTCCAGCTCCGATGTCGTACTAATTAGCATATATTTTTTATTCAGTGGCTATATTTTACCACTTATATTCAATCTCTACAATTGGTTGAAATTCAAAGCACAACTATATGATAACTAACTCTTCCGTAAGTATACAGTTTTGCCAGACACAACGGTACGTATTACGCGCCCTTTCACTTTGCGTCCATCGAAAGGGGAATTTTTTGATTTACTAGCAAAGTTGTCAACTTTAATTTTCCATTCATGATCCAAATCAACTAAAATTAAGTCCGCTGCAAGGTTTTTCTGTATGCGGCCACGTGGCACATGTATGATATCTGCAGGCTTATATGTCAATTTTGCAAGCACATCAAGTAGACCCATTTGTCCACTGTGATATAGTTCAAGTGAAATGGGCAGCATTGTTTCAAGGCCAACAATACCAAATGCAGCATTTTCAAGTGGCAAATCTTTAGAACTAAGATCATGCGGAGCATGATCGGTTGCAATACAATCAATCACACCTGTCTTTAAACCTTCAATCATAGCTAAACGATCTTCCTCTGTACGAAGTGGCGGATTCATTTTTGCGATTGCTCCATGTTGCTTTACTATATCTTCAGTTAAAGTAAAGTGATGAGGAGTTACTTCACATGTAACATTTAACCCCAAATCTTTTGCTCGTTTAATAGCATCAAGTGAATCTTTTGAAGAGACATGTAAAATATGGTAGTGTACATTTTCTATGTCCTTCATTAGTAGTATATCACGAGTTACCATAACCGATTCTGATGCACTCAAGATTCCTTTTACTCCCAATTCTTCAGAAATCTTACCCTCATTAATTGCGCCACCAGCAGATAGATTTAAATCTTCTGCATGTTGAGCAATAGGAACACCAAGCATACTTGAATAAAGCAGTGCCTGTCTCATAATCATTGGATTCATAACTGGCATACCATCATCGGTGAACCCAACCGCACCTGCTTCCTTTAAAAGCGCTATTTCAGTTAATTTTTCTTCCGAAGTGGTAATTTTGGCGTAAAATTCAACATTCACATGTGAAGTTTCAAGTGCTCTATATTTCAAATATTTAGCCAAGACAACACTATCAATCGCTGGAACAGTGTTTGGCTGGCAAACTACAGTTGTAACGCCTCCTACAGCTGCAGATTTGCTACCCGTATGTATAGTTTCTTTATGCTCTTGACCTGGTTCACGAAAATGCACGTGAATGTCAATAAGTCCTGGCATTAGAACAAGCCCTTTACAGTCTATTGTTTCATCAACTCCACTTGTTGAAAGTAATGATTCGCTAAAATCAACAATTTTATCCCCTTCAGTTAACAATGAACCTTTTATATCAAGTTTAGTTTCCGGGTCAATAATACGAGCATTGATATACGCAATTTTATAGCCTTCCTTTTGGCCTTTCTGCAATAAATTCCAAGATTGTGTCATTATATTTAAGTATCAATTACAAAATAAATCTAAAGTTTTTTTAGTAAAACACAACCAAATTAAAGTGATGTTACAATAACTAGCAATGAAGAATATTTAAATTAATACTCAAGCAGCTACTCTACAACTAAACTAAAGAATGACTAAGATCATTCCCGATTTGACTAACTTCAACATTATTAAGTGCGGTATTTGCGTTATAAGAACAGTAACATCCTACTGCAAGAAAAGTTAATGCAGCTACAGCAAGCGAAACACACATTGCTAAATGAACCATTGTTAAACTTGTACCAACAGCAAATGCTCCAGATAATACAAAAGAAACAGAAGCATAATTACCTTGCCTTTTACTGTAAGTTCTTGCTTTCAAGAATTTTTCACTTAGCTCTTCATTCTTGCTTTCAAATTGCTTCTGTAGACTCTTCTCTAGTACTTCACTTTTGTTTTCAATTTCTTGCAGCTTTGTCTTTAAGTCGTTATTTTCATTTTCGCGTTGCATTATTTGATCAGCGAACGATTGTCTTGCATCATTCAGCTGCCCTTCCAACTGATCATTTTGTGTAGTCAATTGAGCTACCCGACCATTTAGCGTATCAGCAACCTGTGTTAATCGGGTTACTTCATCAGTTTTATCAGTTAGACCTTGCTTTGCATCATCCAGCTGCCCTTCCAATTGATTGTTTTGTATAGTCATTTGATCTACTTGATCTTTTAGCTTTCCAATCTCTTTTTTCTTCTTTTCAAGCTGAGCTCTTGCTTCATTAGATTCTTTGCTAAGTTGCATGACTTTACTAGTTTCTTCAGCTAGTTTTTGCTCTGATTCTACAAGTTGAACTTCTGTTTGCTCACATTTCCCTTTAAGCTCCCTTGCTTGACTAGACAAATTACTATTTTCCTGTTCAAGTTGAGCTTTTACTTCCCTTAGCCCTCTCTCACTCTCTCTGAATTGAGCTTTAGCATCCCTCAGCTCTTTTTCTGCAAATTCTACCTTTTCTTCTAGCTTAGTTTTTGCTTCCTCAAGTTTCTCCAGTCGATTAGCCAGATTACTATTCTTTCTTTCTAATTCAGCATTTGTTTCCTTAAGTTCCTTTATAGTATCATTAAGCTTGGTTACTGTTCTAGTTTGTTCATCCAGCTCTGCTTTCTTTTCTGCAAGCTGATCTTTTGTCCCTTTAAATTCTGCAGTAAGTTTATCTATTTGATCATTGAGTTGATTAGTCTTCTGTTGTTCTTGTGTTAATTTTCCTTTTTCATCATCTAGCTCTTTAGTTTTTCCAACCAAACTTTGTTGTATACTCTTTAACCTTCCCTCTAATTGAGTTTTGTCATTAGTAGGCTTAGCTACTTCTTGTTCTAGTAGTTTAATTTTCTCTTCTAATTTTGGAGCATATTGAATTGGTATCTCAGAAAGCTTAATGTCTTTATTTTCTTCCTCAACTTTTTTAAAGAACTCCTTATCATTCACATCGACATATGACAAAACTGCATGGTAAAATAGGCCAAAAATATAAGCAATATGACGATACTTAGATGGATTGTTATCTGATTTAAAATTTTCCTGCTCTACTTCCCGAACAAGGTTATAATAGATATTAATTCTATGATAGTGCAGTTCTAAGTACTCCAGAGTTTTACCTGTTTCTAATTTTAATGATTTACCTACATGTTTATAGTGCATACCAGCATTACCATGTGGCAAACATGGTACCGGATCTGATTGACAAGCTACTCTAATAGTCTTATTTCCAAGACACTGATTGTAAACTTCAGCGGCACCATTGTAGAAAACTCTTGGAGAGCCAAAAGTTGCAACATGAACATCTTCGGCATCTTCTGTTTTATTAAGACATAAAGCAGCGATATTAGCAAGAGCACCTCCCATGCTATGACCTGTAACATTAATTTTCAAATCTTTGATTGCTAATCCTTTATCATTAGCATGCCCTTTTAATATCTTATGCACACTGGGCCAAGAGCGTTTGAATAAAGAGTAAAAACCAGAGTGGACACGATGATCTTCAGGTAAAAATGACAATTTAGCTAAAGATGCACGAAGATCTTCCTTTACATCATTTAAATCACGAGTACCGTGGTAAGCTATAGTTACTTCCTGACCTTTAATAAAAACATAACCAGCATCTCGATTATATGAATTGCTACTCATTAAAGCATAACCGACATCTTGTTGCTCTAATTTATAATCAGTATCCGAGCAATATTTGTCTTCAATGAGTTCATTGTCGTAAAATTTTATAATTTGATAACCTTCTTCTTCAAATTGCCTTTTAGTTTTGTACTCATCTTGCTTTAATTTTCTGTCCACATTACCGTAGGAAATCTTGCTAAAAGTACACATTTCTTGTAATTTTTCTTTATTAAATCCTGCAATTTGCCCTTTTATCAGATCAGCAAGGTCAAAAGCATCCTTTAATCCAGCACCTTTAAAATCTTCTATCTTCTTCCATGCTTTAATTAGGTCAGAAGTTCCTAGCTCATTAAGGTCAAAACTTTGAGCTTCTAATTCGTTCTTAAATGGTTCTAGCGCTTCAATTGCGCATTCTTTTATTTCATTATCACCAATATGTACAATACTATCGCTAATAGAATCCATACTTTGACCATGAGTAATACTTGGCATATTTTTTACCTACTATTTCATTTTATCACGCTTAAGACTCTTATTTATGACAACCACTGTGTCTGCGATCTTATCGTGCCAAGTTTGGCAGCGTTTGTCGAAGTTTGCCCATATAAAACCCAAGAATAGTGGTGCAGTTGACAATATAAAGGAAAAAAACCTCTTTATTGCTTGTTTGAGAGTCAATTTTTCAAAAGTTTGTGCATTTACAACTCTGAGTCCAAGTAATAACTTTCCAGGTGTAGCACCAAACCTTATCCACATATATGCCACATAACTAAAAAGCATAATGAATTGAACTATTTGATTTAGAATTAGTAACTTGATTAGTTTACTCTGCATTGCTGTTTCCTCTGCAGATAGTGGTACCTGCATTTGATATTTTGCAGCAATTTGGCCTAATATTTTACTGCTCTCCGAGCTCATGAAGAGTTGATTTAAGGCCTGACCGCAAAACTGCAAAAATAAAACGATGATGATTAAATCAAGAAGCACTGACAAATAGCGTCTAAGTCCCGTTACATAGCATATTCCATTATCATCCTTTTTCACTTTTTGAATAGCATTTATAGAAGAAAGAATGGAAAATAAACGATTAAAAAATTTATGTAACATATATGCATTTTCCAATGTTTGAGTGCCCCTGGCCGGACTTGAACCAGCATGCTTTTGCAAGCAACAGATTTTGAGTCTGCCGTGTCTACCATTCCACCACAGGGGCCTACTTTAATGCTATAAGCAATACAAGATTAGTCAAATTTTTTATCTTTTAAGTAAGGACTGAATATTCTACAATAATCAATCATTACTCTAAAAACTTAAAATGAATGAATTAGTTAACCTTATTGATTCAAGAGAAGAAATATGTAAATTGCCACATAATTTAGAAGCAGAGCAAATGCTCATTGGTGCAATGATTCGAGATAATAGAATTTGTGATGCAGTTGAAGACATAATCACAGCAGATAATTTCTATGATCCACTACATCAAAGCATTTTTACCCAGATATCTAAAACCAGAAAACACGGCATAGTCGCCAATGAACTAAGCCTAAAGATGTTTTTTGAAAATGATAAAGCATTTGCCGAATGTGGTGGAGTTGAGTACCTAGCAAAACTTGCAGCAAAGGCAAGCATTGCGCTTGACATCTATAGCTTGACCAGAATAATCCGTGATACTTATTTAAGGAGATGCTTAATCAAGCTCGGGCAGGAGATAGTTGACGATAGTTACAACTACGACATTGAAAATCCTGCACAGGTACAAATTGAGCAGGCAATGACAAAGTTGTTCAACTTAGCAGTAAAAAAGCAAGGTGATAAGACATATATAAAGCTTGCAAGTTCAATTAAAGATGTGGTTGAGAAGATCAGCAAGCTGAAAAATAACCCAGAGGCGCTAGGTATTACAACCGGACTTCAAGACCTAAACCAGCTTCTTGGTGGTTTGCAGAAATCTGATCTGTTAATTATAGCTGCAAGGCCCTCAATGGGAAAGACAGCATTGGCGCTGAACATCGCACTTAATGCTTGTAAGATTTTGCAAAAAAGAACAGATAAACAACACTACGTAGCGTTTTTCTCACTTGAAATGTCAGCAGAGCAATTGACTGCAAGATTGATTACTATAGATTCAGGCATTGGTTATTATAAGGCACTGACTGGGAGAATTAGTGATTTTGAATTACACGAATTCATTAATGCTAGTACAGATCTATCCGAATTACCTTTCATCATAGATGACACTCCTGCATTATCAATTAGTGCTCTTCGTACCAGAATACGTCTTCTCTATCAACTATATAATGTAGAGGTGGTCTTTATCGATTATCTGCAGTTAATTCGAGGAACAACAAAAAGGAGTAGTGAAAATAGAGTGCAAGAAATCTCAGAAGTGACGCAGGGTTTAAAAGCAATTGCAAAGGAACTAAATATTCCCATTGTTGCACTATCACAGCTCTCTCGTTCTGTTGAGCAAAGGGATGATAAAAAACCACAACTTTCTGATTTACGTGATTCAGGAAGCATAGAGCAGGATGCGGATATAGTAATGTTCCTCTATAGAGAAGAATATTATGAATTAAGAAAGCAACCAAATGAAGGAAGTAATAAACATCGAGAGTGGCAAGAGAAAATGGAGAAAATTAGAAATATTGCAGAGCTGATCATTGCAAAACAAAGAAACGGGCCAATTGGTAGTGTGAAACTACATTTTGACTCCAATAGAGGTGCATTTAAAGATTATACAGAAAGATATAGTCTGTAGCGGTTTTGAGTGGAAGTGTTTAACAAACAATACGTGCCAAATTAAGTAGCTATCGTGAAATATAGCAATATTTAAGATTGGCATTTTATTTGTTACATTTATTTTTTTAGGAAATTCTTATCTAGGATAAGATATTTTTTTAGAAAAATCTATAAATTAATAACTTTATTACTTAATATATAAAATAGTTTTTTCTTATTTCCTTTCTTCATTACGACACTTTTTCTTAACTTGATGCGTATGGTTTATTTAACACTTCCAATATACAACTAAAAAATAGCAAATTCTCTATAACTTGAATATAATTTTAGCTTTACCTAAACAGAAAGATGAATTACTTAATGGATTTTGTTTTAATATCTCTTTCCTTGCCACTTTTTATTACTGAGAATTATTTGTTAATTACTGCGTTGATCCCACTTTTAAGTGCATTAGCTATTTCTTTTACTAGTAAGTGGCCCAGAGTGAACAATAGCATTACTGTTGTTTCTTCTATGCTTCTATTTGCGTATACATCTCTATGCACTTTATATTTGGTGTATGGTGATCATTCTCAATTTATTCTCATAGACTTTGGTAATAATTTGCATATTAGTTTAAAGTTAGAGTCTAGTGGAGCAATATTCAGTTTATTAATATCATTTTTGTGGGTACTAACCAGTATGTATGCAATATGTTATATGCGAAATAACTATGCTGATAGTAACTACTCGAGTTTTCTATGCTTTTTTTCAATAGCGATTAGCTGTGCAATGTTTATTGCTTTTTCTGGAGATTTGCTCACTACATTTGTCTTTTACGAGCTTCTAACTATTAGTACATACCCTCTGATTACTTACAACTCAACAAATGAATCAGTAATTGCAGGACGCTATTACTTTGGTTTACTATTTTTCTCTTCTTTAGTGTTATTTTTTCCTGCAATAGGCCTCTTATATAATGAATTCCATACTTTAGACTTTGTAAGAGGTGGAATATTCAAGTTTGATACTTCGTTCATAACTTTTATTGCAGTATGTTTTGCTATGCTGATTTATGGAATAGGAAAAGCTGCATTAATGCCAATGCATTTTTGGTTGCCAAAAGCAATGGTTGCACCAACTCCTGTAAGCGCACTACTACATGCTGTTGCTGTTGTGAAATCAGGAGTGTTCATCATCATCAAAGTTATATTATACACTTTTGGCATCGATAATATGCAACGTTTTGCACAGCAAAGTTGGTTTGCTGGAGGATGGCTTCCGTACGCTGCTGGATTTACTATTATTACTGCATCGTTAATTGCATTAAAGCAAAAGGAATTAAAGAAATTGCTTGCTTATTCTACTATCTCTCAGTTGTCATATATTATATTGTTTGCTTCAATTTTTAGTGAATTCAGCATGAGGGTTGCAATTTTTCAATTAGTTTGCCACGCATTTGCAAAAATCACTTTGTTTTTCACTGCTGGAGCAATAATAACGAAAACAGGTGAGAAATACATAGATAGAATTCACGGTATAGGACGTAGTATGCCAATTAGTATGATAGCATTTACTATAGGTGCATTGTCCATGATAGGGGTACCACCTGCTCCGACTTTTTGGAGCAAATTTTTCATTTTTCAAGCTGTTTTTAACTCTAGTAATGTAACACTTTCTGTATTTGTAGCTCTGGTGTTAATTGTCAGTACTATACTCAACGCTCTATACTTTTTACCAATAATTTACAACGCCTTTTTCTCAAAGCCTTCTAGAAATTATTTTATTAAAAAGACACCAATGCTTCTAGTTTTACCCCCAGTTATTACTGCTATATGCACTTTAGTTATTTTTTTTAGCTACCAAATAATGTTATAAATATAATCATCTATATTTATAGCTATTAACAATAAATTTAAATGGTATTATACCAGTTAGAGTTGCTTTCATGTTTGATAAAGTAAAGCTAATCTCCACAGCATAGTCTTTCATTTTCTTATTTTGCTCAGCTGTAAAAACTACAGTAGCGTTTCCAGCAAATGTAACTAAGTTCTTGGTCAACCGGTCAATAGATAATGTTGTTACGTTTATGTTGGTAATTTTTCTTGTGGATGAAACAGCTTCATCGTTTACTTTTTCCTGAAAGTCTTGATAGATTTTATATATAGAATTGTTTTTTATAAAATTTTCTTGATACTTTGATTCAACGATCTGAGAGGACTCGTATGCTTCAACGTATTGACTTACCAAGTACCTTGCTATGGAAGTGTATTCATCTTCTTTTTCACTAAAACTAAGTTTATGTATTGTAGAAAACTCATCTTCTGTGTGGTTCGTGTACTTCACAAAATTTAAATCTTTTTTAACAGGAAGTAATAGGTATATGTTTAGTAATGATAAAAATAAACATACTAAGAGAAGTAACGCTATTAACGCCATCCAAGATCTTTCTACAACGCAGAACAGGTATCTGTGGCAATACCATTCTACTGCTTTCCTGAAATAACTTTTGTTTTTTACTGATTCAACTTCCATAACCTAATTATAATAACTCTAAAAAAACTTTAAAATATGTCTAAATTTTCCAAAATAGGATGAATGATTATATCACCTTGTTCTGCAATAAGGTGAAATTTATCAATTTTCTTCACATCTAAATTTATCATTTTTACACTGAAGCTTTCAGGATCATAAGTATTACTTTCTGCACTTTTGTGATAATTATAGTAGTGTAATTTATTTTGATCATCAAAATAACCAAATTCATCAGCAAGGGTTCCCACTTTTCTGCCTTTACCGTCTCTGACTAGCTCAAATAGATCAATTACATGGTTTTCAGATCCAGGCTCAATAGGACCTTCTACAGCAAAAAATTTAGGTGCATGACCAACATACTCCTTAAATTTTAGATTATTAGTCTTTTTTACACTACCAAAATCCACGAATTTATATTCATCTGAAAGATCAGAATATTGTGGATCATACTTTTTATATTCAAAAAACTCATTACCTAAAAAATTACAAAACGTTAGTTTATAGTCATCATGATTGAATTTAATAACTTTAAGATAATGAAAATCTCTAGGAATCTTTACTTCTTCTTTCGTAATATGATTAAGTATGACTAACTCGCCACTGAGCATGCGATGGCCAATTTTTGGCAAAGTAGCTATATTGATTGCCTTATTGAGCTTAAAATTTGCTTCATAGATACCACTTGACAGCTCCTTCCCTTTTTCTAAAGTGACGTCTTGGTCTAAAGCTGTATTCTTGAGTAAACTCAATTCTTTCTGCATGTTCAATATGGTTTTTGTTAAAACTTCTATTGATTGCCATAAAGTTAATTTATTATCAGTCAAACTATATACTTTAAGTATTAAATTATCAGGATTTTATCATGAATTTATGTTAAAAATATTATATTTTTGTGTCATGATGTTAACTACATTAGCTAAAACATGCTTTTTATCTAAGCGAAATTGCTTTGCAGCAACGAAAAGTTCATCTATTTCTTTCCATTGACTTAGCAAAATTTCAACATTATTTACTTCTTTCTTTATACTTTCTAAAATGGAGGTTTGAATGATATGTGATGCTAGTTCTAGCTCAATTTCACTATTAATTATTTTATTAACTATATCAGAATTATTTAGATTACGGAAAAATGTATAAAAATGCTTATGTGACTCATAAGCACCACTGTTTATTGCATTTATTATTACTCCCGGAGTTCCAGGAAACAAAGTAATGATCTCACTAAATATTTTATCGTCGAATTTACACTGAGATGAAACAACCTGCTTTGTTTTATCGTAAGTCAATGGAAGTAAATTTAGCTGAAAACACCTACACCTAATAGTGACTTGTACATCATATGGCTTATGGCTAATTACAAATATTTTAGAATTTTTTGGCGGCTCCTCTAATATCTTTAATATTGCATTTTTAGCATTGCTAGTCATTGCCTCCAAGCTATCTATTATAGCTATCTTATATTCTGATTGAATGGGGCTTAGGTACAGAAAATTTTTCATTTCTCTCACCTTTTCCACTCCTATTGTATCACCTTCAACAATGTGTAAGTCTAATGCTACTTCATCGTAATTTTTGATAAGAAACCAATTAGAAAAGGATTGTGCAAGTGTTGCTTTTCCTATGCCTTTTTTACCACAGATCAGCCAAGATTGAACAGACAAGTTGTTCATTATCTTTTTTTTTGCTTGGTTGTGGCCTATCACCTTTTTCATTCTTTCTCCTATAGATCTTAGTTTGAAAATTCGTTATTTATTGTTTGTAATGAAATTTTACCTTTTCTTAAAACCTTAATCTTGTCTCCAGTTAAGTCAATAATAGTAGATTCTATACCAGAAACTAATTCATCATCTTCAATTACTGCAGATAAGTGTTGCTTAATAGACTGAGGTATATCTCTTGCTTTGCATATACTTTTTTCTCCTGAAATGTTAATACTAGTTGCAACTACTGGAGTTTTCAGTTCATTTAATATTGAAATCGCAATAGGATGATCAGGAATTCTTATGCCTATACTATCTTTAAAGAACTCATTTGGTAATATACTGTTATCTTGAAGTGGTAAAATATAGGTCATTGGTCCAGGAGAAAAATAGTTTATTAAATCGATATACTCTTCCTTTACCTTTGCTATATTTATCAAACTATCAATATTACTAACAAATACAGAGAGCGGCTTGTTTTGAGAACGCTTTTTTATTCGATATATTTTTTCTATAGATTCGTTACCTAGCGCATTACAAGAAAGAGCATATACTGTCTCTGTTGGAAAGCATGCTAACAAATTATTTTTTATTGCATTTATTACTTCAAATACCATATAGCTAAAACTTATGTCTACAATAGCTCTGGGTTTACCGTTATCTCGCTATATGGTAGCAATTAAGATACCGAAATGGCTAGCACGCATCTGTTGTATACTTACAGTAAATTTTATTAGCAACTGCTCGTTTTTACAACAGATTTACTACAATCCGAACTCCTCATTGATTTTATCGACTATCGTCTGTGGTGGATCATCTCCCCATCCTGAATATAAAATCTCTCCATAATCTGCAACATCTATAGAGCCAGTTCTACTTTTTGCCAGAAACATTTCTCTTTTATCTTTATCAACTAATACATAGTGCCAAGCTGATCTTCCTCGATCTTTACCACGAACTAGATATATGAGATCTGATCTACTTCTTCTTGTTGCATCAGCAAAGGATCTTTCATTGATAGTTCTGCTTTTACTCTTTATGCCGCCACTTTCAGAAAAAGCTTCCTTGGCTTCAGCTTTTTTGTTTGCCAATTCAGAAATTTTTCCTTTTGCTCCTAGTGCATGTTCTTTGGTATTTTGAGATGAATACTTACTGGAAAAACCTCCTCTTGTCTCATTAGAAGTCCTATTTGTAAAACGCTTAGTAAACGAGTTATCGTTATCATTTTCTGCCATAAAAGTCTCCAAATTTTAGATTGTAGAATCCAAATTTTTACTACACCCTATCATAGGTTAGTTAAATTAATATAAATGAAAGATAATATAGTAATTATTACAGGAATTACAGCCTCAGGTAAATCAGAATTATGCGATAACTTGATAAAAAAGCATAAAAACATTAGCATAATAAACTGTGACTCAAAGCAGGTATACAAAGAGATTCCCGTAATTACTGCTCAACCACCAAAGCAGAAAGAATTTTATAGGCTATACGGTTATGTTTCAGCAAGAGAAAATTATTCCGTAGGTTTATGGCTAGAGGATTTAAAGAGGGAAGTTAACAACGCGCTGAAAAATTCACGAATACCCATCATCACTGGAGGAAGTGGGCTTTACATTAGCAGCTTAATCAAGGGATTATCATCGATTCCACAAATAAGCCAGGAAGTGAGAGAAAACGTAAATGAACTTAGAAAAAATTTAAGTAAAGAGGAATTCTACAAATTAGTGCTAAGCAAAGATCCAAGGATTCAAGGTAAAATATTTATTAATGACTCACATCGCCTCTCAAGAGCACTTGAAGTTATCACTGAAACTGGCAAGACAATCTTTGTATGGCAAGAAAATAGACAGCCTCCTTTGTTCAATAATTTTAAGGTATATACAATTCTACCTAAACGTGAGGATATATACCGAAAAATAAATTCTCGTTTTATTGAAATGGTTGAAAATGGAGCAATTGATGAAGTAAAAAACCTACTTAGCATGAACCCATCTCCACATTTGCCAGCTATGAAAGCACATGGAGTGCCAGAAATTATAAGATACTTAAAAGGGGAGATTACTTTAGACGAAGCAATACAGATTGCTCAAACAAACACAAGGCATTATGCAAAACGCCAGTACACTTGGTTTAAAAATCAATTTCCGAATTCTCAAGTGATTGACTGTGCAAATAAATTGACAGGATTTTAGATATTTTGATTATTATGTATTATATTGCTATGCCTATGCAAACTTTTCTTGATAGTATTAAACTTTTTTCTTAAAGAACTTTCATCATTGCCTAAATTGTGATGATTAAATTCTTTGTAAAAATATTCTTACTTATGAAGCGCTACTATACCTGTAAGAGCCTTTATCACTAAATGAACTATATCACGCAATATTTCATCCTCAATTTTTCTATATTCTCTCACTAATCTTGTAACCACAATCTCCACTTTCATATCCTTGTATAGCTCTTCTCATAATAGTAGGAACAAGATAAGATAGTGATTTAGTGTAACAAGAAGGTAAAAATGCCAGCAGCGTACAGTTATGACTTAAGGAAAAAGCCATTCAGGCGTTGGATGAAGGAGAGAGCAAAACAGCAGTAGCAAATTTTTGGCCCTCTCTAATAACTTCAACATCACTGAATTCAAGGGCTTGGCCTTCTATTATTTGGAATCTTTCATGTCCTTTTCCTGCAACTAGCAGAATCATATTTTCATCATGTGCTATATTTATACCTTTCTCTATAGCTTTTTTTCTATCTCCTATCTCCAGTGCATCAGGGCAATGTAACAAAATATCGTGACGAATTTTCCCTGGATCTTCATCACGCGGATTGTCATCTGTGACTATAACTTTACCTGCAAGCATTTGTGCTATTTTACCCATCTCTGCACGTTTTGTTTGATCACGATTCCCGCCACAACCGAACACTAGAACTATCTTTTTATTGAAGTGCCATTTTAAAGACAACAGAGCTTGTTTGAGTGCACTTGGAGTATGAGCGTAATCGACAAATGCAAAAGTGTTCACTTTTTCCATTCTTCCAGGTGGAGAAGCGAGTTTATCTATACACATTCTTTGATAGTCCATACCAGATGAAATAACTATACCGATTGCACACAACAAATTATATGCTTGAAATTGCCCAAAAATCGGAAAAAATGCGTTATAAATTTCATCACCGATTTGAATTGTTAGGTATTGACCATTGGCAGTGGGTATCTGCTTTAATAAAGTAATATCAGAGTTTTTTTTTCCATAGGTTATAACTTTATTGCCACGCTTTTCAGCTATGTTGAGCAACTCTCCATATTCGCCTATATCTGCATTTAAAATCGCTGTTTTTTCTTTTGGCAATACCTCATCAAACAACCTTTTCTTGGCCTCAAAATACTCATCGATACTTTTGTGATAGTCCAAATGATCTTGAGAGAAATTAGTAAAAGCTGCAGCATTGAACCTGAGTCCATGGATTCTGTATTGATCGATTCCATGGCTTGAAGCTTCTAATGCTAAGTGTTCTACGTTCTTATTATTTATGTCACGCAATGTGGAATAAAGATCATCTGCACTTGGCGTTGTAAGGCTATTATCTTTTCTATTATTATTGACACATGTTCCCAGTGTTCCTATAGACGCTGCATTATCTTGCCAAATCTGGCGACAAAATTCCACCACTGAAGTTTTACCATTCGTACCAGTTACAGCAGCAACATATTTAGGTTGTTTGAATTGATAAAACCTGCTGACTATTTCACTGTATATTCCTTGAGGGTCCAAGTGGTAAAGCACTGCAAAACTTGGAGTACTTGTCATTCGAGTAGCGGACACTGGAATCCAGTTTTTATTATACAATTGCCTAGTGTGCTCATTTGCAATTAAATTTTCTGGATCCAAGTAGTCAAGCACTGGGATGACATCTTTCTTGGCCCCTTGTATCACAACGTCTACACAGTTGTGTACGTAGCACTTTGATTCAGTAGGAAGGATATGGATTCCAGTATCGCATGTTGCGTATTCTTTACTCCTTTCTGACACACAAACGAAAAGATAACCTTCCCTGACTCTCTTGGGATTACATGTAACGCCCTTGATTTCAACGTCAAAGTTAACATCAACAATATCATGCAGTAATTCTCTCAGTTTCATGTCCTACTTCATCGTTTTGAAAGTCTAAACATGGTAACCTTTTTAGTGCGTCATTAAGGTCAAAGATTAAATCTTCAGGATCTTCCAGTCCACAAAATATTCGCACGAAACTTCCACCACAATCTGAATTCATTACAGATCTTGACATAGATCTACGATCTACTGGTAATATCAAACTGTCGCACCCTCCCCAAGAAGCACCAATACTAAAAATTTTCATATAATCAACCATGCAGCTTAGTTCTTCACATGAATATTCTCTATCCAGTGCTATACTAAATACACTACTTGCCCCTTTGAAATAATTTTTCCATAATTCATGTTGAGGATGGGAGGGAAGTGCTGGATACAAAACTCTTTTGATTTTTGAATGTTTTTCCAGCCACTTTGCCACTTGTATTGCTGTACTTTGATGTTTCCTCATGCGTGTTTGCAGTGTTCTAAGTCCCCTATGTGCAAGGTAACAGTCGTGCGATTGAATGGTTACTCCGTAATTTTTATAGCTCTCATAAAGCAATTTAAAAATTTTACCTTCAGCAACCATAGCTCCCATCACTAAATCTGAGTGACCGGCTAGATACTTTGTCACCGCATATAGTGCAATATCAATTCCATAATCAAGCGGCTTAAACAACAAAGGAGTGGCCCATGAATTGTCACAAACGGTTACAATTCCACGTTCTTTAGCAACTTTTACTATATGCTCTACATTCGAAATCTCAAACGTTATAGAACCAGGAGTCTCAATCATGATGAGTGAAGTGTTACTCTGAACTAAATCAGTTATATCCTGTGTCGGATCATAAAAAGTTACTTCTACTCCTCTTTTTGGTAGTTCATTTTCGGCAAATCTCTTTAGCCTATAATAACTATTATCTTGTATCAGAACATGCGAACCTGCTTTAGTGAAAGTCAAAATAGCAAAAGTAAGTGCAAATAATCCAGAAGGGTAGATGAGTGCTTGTCCCCTACCCTCAATTTCAGCCAGTGCATTTGAAAAATAATGAACAGTAGGCGTACCAACATTACTATAGCTGTAATCCCTTGCAACACCATCATTGATCACATCATATATACTCTCCCCATTCGCTGCACTTAAGTAATCCTTGTAAGTAGGAAATAATATGGTAGAAGAATGATAAACTGGTGGGTTCATCGATCCTTTATAATCATTAAATTTTCTTCCTGCTTTAACTAATAAAGACTCTCCTCTCACGTTTCTACTATTTATTTTTCAAATTATATTCACTTTGCGTATATAAGTTAAGAGAAATCGCATGTACTCGTTCTATTTCACTCTTTAATAATTCATAGATCAATTTATGCCTCTTTAAAGAGCTCATTCCAGAAAAGTCGTTAGATATTAATACTAATTTGATATGTGAAGGTAGTGTCGAAGAAGAAGCAAAATAATGATCTACATGCTTTGCTGATTCATCGATAATATTAATATCAATTACACCTATTGAATCGCGTAATTTTTCTTCTATTGTCTTAATAATATCCACAATAGTTCCTTTAAGCAACAATACAGTATAGTCTTCCTCTTGTCATTCCAGCTTCAAATACTGAGATGACAAGAAGAGTGATACAGCAATCACAATTACTTATTTTCCTCTTTATTATCCATGTCTTGATAATCAGAATCTACTACTTTTTCTTCCTCATTATTTGTTGTGGATGAGCTTTCTCCACCTTGTTGTTGTTGAGATTCCTTATACATAGCTTCTCCAAGTTTCATAGATAACTGAGAGAGGTTAGTAACTTTCTGTTGTATTGAATCAGCATCATCAATGTTGTCAGATTTACTCACTTCCTTTAACTCATTAACTGCATTTTCAATAGCAGATTTATCTTCTGGAGAAATTTTATCACCATATTCTGTCAGAGATTTTTCTGTAGAATGAACTAAACTATCCGCTTGATTCTTCACTTCAATAAATTTCTTACGCTTTTCATCTTCTTGTGCTTTTTCCTCAGCTTCTCTCACCATCCGATTTATTTCATCCTCCGATAAACCACCTGAAGACTGAATACGTATTTTTTGCTCTTTTCCAGTAGCTTTATCCTTTGCAGAAACATGCGCTATTCCATTTGCATCTATATCAAATGTCACCTCAATTTGAGGAACCCCGCGAGGAGCAGGTGGTATTCCTTCTAAACTAAACTGACCAAGCAGTTTATTATCAATCGCCAATTTTCTTTCACCTTGATGTACCTTAATTGTAACGGCTGTTTGGTTATCTTCTGCAGTTGAAAACACCTGAGATTTTTTTGTGGGAATAGTAGTATTACGTTCAATAAGTGGAGTGAACACTCCCCCTAGAGTTTCAATACCAAGAGAAAGTGGAGTTACGTCAAGTAGTAACACATCTCTTACATCACCTTGAATGATTCCCGCCTGTATTGCAGCTCCAATTGCTACAACTTCATCAGGGTTAACCCCTCTGTGTGGATCTTTGCCAAAGAATTCTTTAACTTTCTCTATGACTTTTGGCATACGAGTCATGCCACCAACAAGAACTACTTCACCAATTTGACTAGCAGACAAACCAGCATCTTCAAGAGCTTTTTTGCAAGGAATTATAGTCCTTTCAATTAAATCATTCACTAAACTTTCAAGCTTTGCTCTTGTTAGCTTCATATTTAAGTGTTTTGGGCCACTTGCATCAGCTGTAACAAACGGTAGATTTACTTCTGTTTCCATTGCACTTGACAATTCTACCTTTGCTTTTTCTGCAGCTTCTTTGATTCTTTGCATAGCCATTGGATCGTTTTTCAAATCAATGCCATTACTTTTCTTGAATTCACCCAGTAAATAATTTACTACTGCATTATCGAAGTCTTCCCCTCCAAGGTGAGTATCACCATTTGTAGCCTTTACTTCAAAAACTCCGTCACCTATTTCAAGAACTGAAACATCAAATGTACCACCACCAAGATCATACACTACTATTGTGTGTCCGTGCTTTTTATCAAGACCATAAGCAAGTGCTGCAGCAGTTGGTTCGTTAATTATTCTGAGGACATTTAATCCAGCAATTTTTCCTGCATCTTTTGTTGCTTGACGTTGAGAATCATTGAAGTACGCCGGCACTGTTATCACAGCATCCTTTACTTCTTCCCCAAGATAAGCCTCAGCTGCTTCTTTCAGGTTTTGTAGTATAAATGCACCAATTTGACTAGGAGAGTATTCTTTACTATCAGTTGTTTTAACCCATGCATCACCATTTTTTGCTGCAAATACCTTATACGGTACACCTAGATTCTTCATTTCAGGATCGCTATATTGGCGACCTATCAATCTCTTAGTTGCAAAAAAAGTATTATTTGCATTGGTAGTTGCTTGCCTTTTTGCTGGAGCACCAATCAACCTTTCTCCAGACGAAGTAAATGCAACTATAGACGGAGTAGTTCTTGCTCCTTCTTTATTCTCGATTACTTTTGCATCCTTGCCTTGCATTATTGCAACACAAGAATTTGTTGTTCCAAGATCTATACCTATTGCTCTTCCCATAATGAATACTCCCTTTTAAATATTATCTGATGTAAAATATATAAGTATAAAACCCGTTAATTACAAGTCCCGTTTAGCATCGAACAAAATGAATCTGTCAAACCAGGAAGAAACTCATCAATTTAAGTTTCTAGTAGTTTTAAGTATAGTT
>NODE_11_length_23419_cov_31.524548
TACAGTTATGACATTGACAAACTACAGTTTCTCCACCTAGAAGGTGGAGGCTTGTACCATCTTATGGAAAGTCAAAATCTTGATATTTCATTTTAAAACTCCATCACATTAAATTATGTAATAATATGTTTTATAAAGCTTACTAACCCCTTGTATGAGCACATTATAAAGCTATTACCTTACGCATGATTATTAAGATCTATTTTTCATCTTCTAAAAAATCATGTCACTTAATTATTACATTTTTAATAGATAAAGTCAAGATTTACTTATTTTTTATATTTTACAGAAAGTTACTAACAATTAATTTAATTTCCTTCAGCTTCAGAAATATACTATAAATTAGCATCATAAAGATTTTAGTTATTGACTCTCTACCAAGATACAAGTGCGTATATTTGTGAGAACAATTAAAACAAAAGCAGCGTTGTAAAAATAAAAGCATGAAATTGTTACAACAAAGTTAGGTAGATTAGTTCATATGTAGATGAAATGGGCTAATGTGGCTAGTTTTAGCGTATAGTAAAATTATTATAAATAAAAGTTCGCACGAATCAAGTGGTGGACCATACGATCTCAAAATAAAATCTTCTTACAATAGCTGGTTTTGGTTGCGGAAGTGATTGTGTTGTCTAAGTTATTAGTAATATATACTATTAAGTCAGTATTAATTCGTTAAGAACTTTCATTAAAGATTATCAAAAAAACTTCTAAATAGGGATTGACAAGTTTTAGAGATGGAGTATTTTATGAAAAGTATATTGAGCTATTAATTTTTTATGTATAATAAATATAATAGTGAAAATATTTTTCTTTATATTATGAGGTAGCTGTTTTATTTAGAAAAGGATATTTTTTCTTACTTTGAAATTGAGTGGTTTTTATGGAGGGTTAAATGATTAATGGATTATTTGCTGCTGTACGTAGTGGAGATGCTAATCAAGTTGCGGATCTTATCAATAAAGGGGATGATGTTAATGCCAGGGACAATAGAGGCAATACTTCTCTGCACTTAGCTGCTATCGCAGATGAATTACAGGTAGTAGAAAAGCTTATAGAGGGAGGGGCTGATGTTAATGCTAAGAATAATCATGGCGCTACTCCTCTGCACTGGGCTGCTCTTAATCAGAATGTCAATATAGTAGAAAAGCTTATAGAGAAAGGGGCTAATGTTAATGAGAAGAATAAATATGACAATGTCCCTCTGCACTATGCTGCAGGTTATGGTAGCTTAAGTTTAATAGAAAAGCTTATAGAGAAAGGGGCTGATATTAATGCTAAGAATAATCATGGCGATACTCCTTTGCACTTGGCTACTAAAAATAGTCATTTAGATGTATTAGAAAAGCTCATAAAGGAAGGAGCTAATGTTAATGAAAGAAACAAATATGGTAATATCCCTTTACACTGGGCTGCAAGTTATGGTAGGTTAAGTATAGTAGAAGAGCTTATAGAGAAAGGAGCTGATATTAATGCTAAGAACAATAATGGCGATACTCCTTTGCATTGGGCTGTTAAAAGTAGTCATTTAGAAGTAGCTGAATTTCTTATAAGTAAACATGCTGACGTTAACGCTAAAAATAAAGATGGTTGGACATCTTTGCACTTTGCAGCTGCTGATGGCAATTTAAATATAGTTAAGCTCATTCTTGATGGAGAGAATGGTGTTGATGCTAGAGGAGCTTTAGCCGTGGCAAATACGCTTAATGAAGAAAACAGCTTGGAAATACGAAACCTTCTAGAAGAAAGAATAAGAAGAAATGAAGAAATCACCCAACATCTTAACTTACAAGAAGAAAGAAGCTCCCTATCAACACGTGTCCATAATCGCCGCAGTATTGCACAAGAAGATGAAAATTCGTTGCAAAATGATAAGATAGGTCCTAATAAAATAGGAGTTACAAGCGGAACAAGTAAGCCATCTTCACTTATCAATATTTTTTCTTACACTACGGTAGATACTATTAAAGGTATTTTTCAGTTTGTTTCTTCTCCTTTTAAGGCAGCTATAAGTATGGAACCTTCTAAAGCTATTACAGTTCAAGGTATTGATAACAACGGTGTACTTCTTTTATTAGATGTATTTATAAGGAAAATCACAGGTCAGAAGTATATTTCCACAGTAGTTCAGTCTATATCACCATTAGAAGCACAGGGCTATGCATTAAATATTATAGAGGAATTTGAGAAAGTAGTAGAGCAAGCTGCATTAAAAAGTGGGATATCAATGCATCGGTTAAATATTGATTGTGTAGAAATGCAGAAAGAGGTTACTGCAAAAATCACGGGTGGTAAGTTTAATGAGATTTCAGGATTTTTAAACTCATATGTAGAGCAAGCATGCCACGATAGAGAAACAGGTAAGTTAAGTCCAAAGAAGTTTAACAAATTTATGGTTGTATTTAATAAGGAACTAGATTTAATAGTAAATCAATCAATAGAGCAGATATTACACAATAGAGATAGTACATTAGAAGTTGAAGAACAGCAAATAAACTTAGAGCCTCAAAGTTATTTAAGTAATACTTCTGTTCAAGGTCATTTAATTCAGGATAGAGGTTTAATAAATCAAGGTAAGGCTTAATTCCTTAGCTTTTTGATTTCATCTAGTAAAAGGTTGGTAATTTGATCTTATAACATCAATGAGCACACCAGCCTTTATTTTGTATGCATTCAAGCAATGTGTGACTATTACGCCACAATCATACACTGTCTTCCATAGAGGAAAATCTTTTGCTCTACTGACAAATACTTCTCATTATGTATCGTATAGCATTAATAATTGTTCTGATTTTGTGCTTTCTTGGCCACACCTTGTGCAACTCTTAGCTCCAAAAATTTCCATTCTTTGTCACTTACATCACCTGGATATATTTTTTACTGATCCTATCATATTATCTTCCTGATTTCCTTTCAAGATATGTTCTAAAAAGTAGAATCCGTTCAGCAGGGTGACAAAATAAGATAGAAAAGACAGACATAGAAATAAATGGTGTCATCCCAATATGATACTTTCTCTGTCATCCCAGTACTTGACACTGGAATGACACCATTTTTGCTTCGATATTTACACATTAGCCATGCATCTGAACGGATACAAAAGTAGAATTTACAATTCTATCTAAAAGGATACCTAAAAAGAGCAGGAGTCCTATCTGGGAATTATTTTTAAATATGGACATGCATTGATTAGAATCGTCTGGATTGAAATTTTTGTGTTGGTGGTGAAATATGAATCCTATGGCAAGTAAAGCAATATAAAAGATGTTATTTAATGATGATAGTATACCAGCGTACAACCATGCCATTAAGGATATTAAATAAAATCTTTTCAACCAAGATTTTGTTGTATTGCCAAAGTATAATGCAGTAGATTTCATTCCTAATTTCTCATCATCTTTTTTATCTTGATGAGCGTATATAGTATCATAACTAAGCGTCCAAAAGACGCATCCTATATAAAATAGCAAGGATTCTATGCTAATCTGGTTTGTTATTGCTGCTGAACCCATGAGTGATCCCATGTTGAAAGTAAACCCTAAAAACAATTGTGGCCACCAAACATAACGCTTTAGCAAGGGGTAGATAACTATCATGCACATTGAAATTATTCCAAGTATAAGAGTAGTTTTATTGGTTAATAATAAGATTAATAGGGCAATAGACAGTAACAGTGAAAGTAAAGCCAAAGCCTGCTTTATGTTTAATGCACCACTTGCAAGTGGTCTGTATTTTGTTCGTTCAACATGTGCATCTATTTCTCTATCGAAGATATCATTGATTATGCACCCTGCGGGTCTCATTAAAAATGCACCTATAGTAAACAAAACAAGGAGAAAAAGAGCTTGATACGATAGAGAAGTTGAGGCTAAAAGAATGCCGCTTAAGCTAGAAAATAGCACAAGCCATAAACCTGTTAAACTGTGTATTCTCATTAATGAGAAATAATGGTTGAAATACATTAATTAAGTGTGATTATGTAATATTTTGCTTACATTGACAAAATTATCGAATGCTAAATCAGGCTTAAAAACTAACTCAGGTATAAATCGCAAATCAACATAACATAATATAGATTTACGTATTGACCATGCAGATTGGTTCATTTCATTAACAACAATGCTGATATCATCATTATCATTTTGGATGTTTAATGAAGATAACACAATATATACATCTGCTTTCTTCAAATCTTTGCTTAGCTTTACATCAGATACTACTACTTTTTCATTAAGAACATTACCTTCCATTAAGACTTTTGATATTGCCCTGTGTAATACCGATGCTACTTTGAGGTTTCTAATTTCCTTTTTCATATTCAACTACTATAACGTCCTTTCTTCTTGCACTAATTGATAAGCTTCCAAAATGTCTCCAACTTTAATATCGATATTACCCTCTAGCGATATTCCGCATTCAAAGTTTACACCTACTTCTTTAACGTCATCTTTAAATCTACGTAGTGCTTTTAACTTTCCTTCATGCACCAATTTGCTGCCACGTACTACCTTAATTAGGGAATCTTTTTTTATAACTCCATCAGTGACATAACATCCGATGATATTACCGGCTTTGGATGAATTAAATATTTGCCTTACAGATGCAGAACCAACACGAACCTCTCGTGTAACAGGCTTTAACATTTTAGTTAGATACATCCTCATGTCTTCAATAAGCTCATATATTATATTGTAAGTATGTATTTCTATACCTTTTTGTTTTGCTAATTCTCTTATTTTTGAATCCACTTTTACATTAAAAGCTAAAATTACTGCGCTTGATGCTTCTGCAAGCAGCACATCTGAATCTGTTACTCCTCCTACTGCTTTGTGTAGAATATTTAATTTCACTTGGTCTTTACCAAGCTTATCAATTGAACTTGATATTGCTTCAATAGAACCAGTGACATCGCACTTTAAAACTACAGATAGTTCTTCTGTTTCACTATCATTACGACTGAATATATCTAAATTACTGTCGTCTAAATCTTCTTGCTTTTTCTTGATTAATTCTAACCTGTATTCAACAATTTCACGAGCCTGCCTTTCAGAGTTTACAACAACAAATTTATCTCCAGCATTTGGTACACCATTTAAACCAGTAACTTCAACTGGAGTAGAAGGTAGTGCCGCTTTTTCTCTTTGACCAAGGTGATTAACCATACTGCGTACTTTGCTGTATGTTGTACCAACTACCAATATGTCACCAATCTTTAATGTCCCTTCTTCAACTATTAATGTAGCTGATATTCCTTTAGCTTTATCTATTTTGGACTCTATTACCCATCCAAGTGCTCGACAATCCTCTATTCCTTCTAGCGTCATTAATTCAGCAATTAATAAAATTGCCTCTTCTAGTTTATCTAAGTTGATTTTCTTTTTTGCTGATACTGGCACAATTATAACATCACCACCAAGTTCTTCGGGGATGAGGTCATACTGAGGCAAACTATTAATTATTCTTTCTACATCGCCAGGTTGTGATTTATCAATTTTATTAATGGCAACTATAATAGAGACATTTGCTGCTTTTGCATGGTTTATTGCTTCAATTGTTTGTTTCATGATTCCATCATCAGCTGCAACTACTATCACAACTATATTAGTAATATTGGCACCACGTGCACGCATTGCAGTAAACGCTTCATGCCCTGGTGTATCAATGAAGGTAATTTTTTGCTTATTTTTTGTCGTTAATTGATAAGCACCTATGTGTTGAGTGATGCCACCTGACTCTCTTTCTGCAACATTGGATTCACGAAATGCATCGAGTAATGATGTTTTACCATGATCGACATGTCCCATAAAAGTAACGATAGGTGGTTTGAGTCTTTTAGGTAAGTTTTCTCTGTTGCTTATGAAGAGTAAATTCTTTTCTTTATCAGCATCACTTACTCGTTTAGCCGTATGATTAAATTTTTTTGCTATTTCACATGCTATATCTGGATCTACTGTATCATCTACTCTATAATTCTCACCAACTTCTTCTTTAAACATTTTTAACACACTTTTGCTATCTTCTGCCATACGAATAGATAATTCCATGATAGTTATTTTGTCTGGTATAATAACTTCTCTTGCTATATTTTTACCCTTAGTAAACTTTGATTGTTTACTTCTTATACCAAATTTTTGCTTAAATACAGGGAGGTGTTCATTTCTTTCATCTATTGCCTGTGTAATTACTAGCTTAGAATGCTTAGAGTATATATCTTTGCTAGCTTTAAAAGACTTTTTATCATTGTTCTCATATTCAATACTATCTTCTTTTTGTTCAACTGAGTTAGTATTACTTAAAACTTCCTTATTTATTTCTTTAGGTAAAGAGTGTGATTCATTTTTATCTTCAGCTTCTTGATTGCTTTCTTCTTTTTTTATTTTCTCTTCTTGTTCTCTCTGATTCCTTTCTTTCAGCAAAGTAGCATTCTGTACAGCATTAATGCGGGAAATTTGTTCTTTTTCAGTTAAAGAGCCTAATTTACTCTCGTCAAATAAACTATATTCTTCTGCAGAATGAATTTTTCTTCTTTTTTTTACTATTGTAGTACCAGTACTTTGACTATCTAAAGAGTTTAAATTAATGTCTAATTTAAGCTTGCTTAAGCCTTGTAGGGTTAATTTTTTATTACTGATATCTTCATTATTCATATTGTTTTTATATTAATCCAAGCTTTTTACGTGCTTCTATGATTATTAAATCTGCTGTATCTTTTAGATTGTCTTTATTATTAGTTGAGGAAGAGAGTATGCTACAAAACTCATAATTTGATAAATCTGCTATGTCCTCTAAAGTTTTAATATTATGTTTACTAAGAGCAACTTTATTATCTATTGATAAGGCTAAGTTGATTACATCGTCTTCCATACCTAAATTTTTTAGCTCTTCTATTTTTCTATCATTCTCTGCTTTCAGGTAATTGTTTGCTCTATTATGAAGTTCATTTGCAATATCTTCATTGAAGCCCTCTATTGAAGCAAGTTCCTTAATTGAAGTGTTAGATATATCTTCTACACTTGAAAAACCTTCTGTTACCAATAATTGGCCCATAATCTCTTCTAAGTTTAAAGCTTCAGCAAATAAAACTGAACATTGACTAAATTCTTTATTTCTTCTTTCTGATTCTTGCTGAGTGCTTAATATCTCAATTTTCCATCCAACAAGCTCTGAAGCTAATCTTACATTCTGACCCTTTTTTCCTATAGCTAAACTCAATTGATCTTCAGCAACTATTAACTCTATACAATTTTCATTTTCGTCAATAATGACCTTTGATACTTCTGCAGGAGTAATGGCTTTAATAACAAATTGACCCAAATCTGATGAGTAATGTATGACGTCGATTTTTTCACCGTTTAATTCGTGTATAATAGTTTTTATTCTATCTCCTTTAACTCCAACGCAAGCACCTACTGGATCGATATTCTTATCAGATGAAAAAACAGCAACTTTAGATCTTGAACCAGCGTCTCTAGCTATACCCTTAATTGTTATCAATCCGTCAGCAACTTCTGGTACTTCTTGATTCAACAATGCCTCTAAAAAGCCTTCATGAGCCCTAGAAAGAATGATTTGACGTCCATCGTCAGAGCGCTTAACAGCCTGTATGTAAGCTTTAACCTTATCGCCTTCACGAAATGACTCACCACCAATTAAGTTTCGTAAAGGGAGGTATGCTCCAATTCCGTTTATGTCTATAATAAGATCTGAATATTCTACTTGTTTAACGATGCCATACCTCATTTCTCCTACCTTATCTTTAAATTCCTCATATTGCTTTTTTAACTCTTCATCTTTGATTATTTCAGAAATCTTTTGCTGGGCAATTCTTGCTGAAACAAGATCAGTGTTAAGAGAAATCAACTCACTAATAGTATCTCCAACTTTTGCATCTTCTTTTATTAACTTAGCTTGTGTCAACTTAATTAAGTCACACTCATTTTCATTTGATTCATCATTAATGACTTTTAGTTGTCTATATGAGGTAACTTTGCCTGTGTTTTTATCTATATTAACTACAATTTTACTTTTGCTACCATACTTTTGTTGAGCTACTGCTTCGATAGCACTTTTAAGTGCATTTATTATAATATTAAAATCCAAACCTTTTTGAAGTGAGAGCTCTCCCGCTGTTTTTATTACATCAAGGCTTCCAACTATGTTATTCTTGTTGCTTTTCTGCTTAACACTGCTTTTACGATTAGCAATCATATAAATAAATCCAATTTAATTAGTTATAATTATAGCTTCAACAGGTAAAAAACGCTATCTTAAATGTTAAATGATTGCTAATTTAAGTCAAGTTTTTTCATGTCTTTGTATGATAAGCAATGCCGGAGTAAAGAATAAAGTTAAGACCGTTGCAGCCAATATTCCACTTGCTATGGTTGCTGAAATATCAACCCACCACTGGCTTGATGGAGCATCATATGTGATTTGTAGCGTAAAAAAACTGATATTTAACCTAGTAATCATCGGTATTAAACCAAGAACTGTAGTTGCAACGGTAAGTAGTATTGGCCTGATGCGAGAAATTGAAGCGTTTATTATACATTGCTTAATGTTATTTTTGCGCACCTTAATTTGCTGATGAAAGGCATCAAGCAATAGTATATTATTATTCACTATAATTCCTGCTAAAGCAATTATCCCCACTCCACACATGACAACTACAAAAACTTTCTGAATAAGAAAGAAAATGAAAAATACACATGTTGTTGATAAAAACACTGCTGTCATTACGATAAATGTATAGTATATGTTGTTAAACTGTGCCACTAGCACCAATATCATCAATGTAATTGCTAATATAAAAGCCTTTAATAAAAATGCTCCTGATTTTTGTTGATCTTCCTTGTCACCTTTGAAATCAATCTTTACTCCTTTACTACAGTCTTGAGTAATCGAATTTTGAATGAACTTAACTCTTTCATCAACAAGATAGCCAGTATCAACGTCAGCAGAGATTGTTACTGTGCGTGATCCATCAATCCTACTTAGTTTATTTGCCTTTTTTTCGGGAACGTATTTCACTATGCTACTCATAGAATATGGTCCATTTGCTGTATTAATAAAAAGGTTATCTATAGTTTTCATGTTGCGATTCTTTCTGGGAAAGCGTAGTACAATATCAATTTCTTCATCTGCGTTATTTGGTCTATATTTTCCAATTAATACTCCATTTGTAACCATCTTTATAAAATCACCGATGGTTGCAACACTTACTCCAGAGCTTGTAGCCTTACTCTTATCAATACTCATATTCCACTCTATTTCAGGTGCTGATCTACTATCTTGAATATTTATAAATCCAGATGAAGGTTGGTCCATAATTTTTAGGATTTTCTCTGCTACTGAATTCAAGTTGGATGCACTTCCGCTTAAGTTAATTTGTATTGGCTTGTCAGCTGATGGTCCTGACTTTTGTTCCTGTACATCAATTATTACTCCTTTTATGTTTTGCACACTGCTCCTTATATCATTTAGTATTTGCTTAGCTTTGCGCCTGCAGCGCCAATCTACAAGTTCCAATTGAATTTTGGCAATAACGTTGTCTGAAAATTTTCCTGACCGAGCATAAAAAACATAAATTTCTTTTTCAACACCCAAAATACGTTCTTCTACTTTCTTAAGTATCAAATCTCGTTCTTTGGCTGATAAGCTTTCTTTTACTTTAACGCTGATTAAAATGTTATCTGAATCTACATTCGGAAAGAACTTTAATCCAGGACCAAAAGTAAAATATAATATACTAGACAAAAATAAAACAAATACAACAACACATACAAATTTTTTGGGGTGATCTAAGACTTTCTCTAACATACGTACATAAGTTCTTATTATAAGCCCAGTATTTTTTACCTTACCACTTTCTATAGCACTCATTCTTATTATTTCTTTTTTTGAAGTTATTGAAGGTTTACCAAATATTGCACCAAGTGTTGGTATAAAAACTAAAGCCATAATTAGCGATCCAGTTAAAGTTAGAATTATTGTAATTGGTATGTACTGCATAAATTTACCGACTGTATCGGGCCAGAGTAACAGAGGGAAAAACACTGCTAATTTAGTCAATGTTGATGATAAAACTGGATAGAACATATCATGAACTGAGGTGCAAAAGGCTTCTACTTTATCCATGCCACAAATCATCTTTCTATCAGCATATTCGCTGATTACAATTGCATCATCAACCAGCATCCCAACTGCCATAATTAGACTGAAGAGCACAACTATATTTAGAGTAATACCCATTAGGTAAAGAGCCATTATTCCTATGAGAAAGGAGCCAGGTATTGATAGTGCAACAAGAATAGCAGCCCTTGTTCCCATAAAGAGCATTATTATGGTTAGTATTAGTAATACGGCAAATATTATACCATTTTCCAAGTCTTCAAGCACATCACGTACATTTTTTGACTGGTCATTCAAATAAACTACTTTTAAATTTTCAGGTAATTGATCTTTTGCTTTGTCCATTAAGTATTTTACTTGATTTACCGTGTCTATTATGTTTTTTCCATTACGTTTTGAAATTTCTAGTACAATGCTAGGTAGTCCATTAATACGAGCAAATCCTTGGTGATCTTCAAACTCAAGGTATACTTTTGCTATATCTTTGATTCTCAAAACTGCATCACTTTGAGATCTAATAGGAATATTCATAATATCTTCTATGTCTTTTAATAACCCTGATATTTTAATCGAATATTTACCGGTATCGTTTTCTAGTGATCCTGCTCCTACCAATCTGTTGTTGTTTGATATAGCTTGAAATATCTCATTTGATTGAATGTTATATTTTGTTAGAACTGTGGGCTCAATTATAACTTCAACTGTTTCTTTACGCATACCTGCCACTTCAACTTTAAGAACATTTGGCAGAGATTCTATTTCTTTCTTTAGTTTGAGTGCTATTTCAGTTAAAGCTCTTTCCGGCAAATTACCAATCAAGCCAACGTTTAGTATCGGAAATAAGCTCAAGTTTATTTCATTGATTATCGGAGATTCTGCTTCAATAGGTAATTTTGATTTTATGTTTAAAAGCTTTGAACGGACGTTATCAAGTACTTCTTTGTTATCATATTCTGTACCAAACTTAATTATCATGTGAGCACCGTCATTAGTTGCAAGTGCCTTTAGCTCTCTCACGCCCTCAATGGACCTTAGTTCATTTTCTATTGGAATAGCTAATAACTTTTCACTATCCTCGACAGAAATACCAGGAAACCCGACAAATACGCTAATTATAGGAATCTGTACATCAGGATTGCTTTCTCTTGGCATTTTTATATAAGTGTATGAGCCGAAGGTAAAAATCACGATAAGCAATAATATTACTGTTCTATTCCTCTCTATAATTAATCTTTTCATTCCGGACATTATACGTATTTACATCATATTATAGCTAAGATAAATTATATATTAATTAATCCTTATATAGCTTTATGTAAATGATTAAAATTTTTATAGTTTTGTAAGCGTAAGAAAACTTCTATATAATATAACTTTAGTATGGTATTTGAGGGATTATTATGGTAGCACTTCTAAGTGTGACAGAAGGCAAGAATAAAGTGATCGTATCTGGGTTGGTTGGTGTCTCATCAACTTTAGTATTTTTAACAGTGATTCACATTGCTGCAAAGATAGCCATTATAGTTACTGCTGCTGCAGTTACTTACTTATTACTTTTGCTGATTCATAAAATAAGAACTAAAAAAGAACAGCCTGCTGAAATTACTGGTGTTTCAGGAGATGAAGGGTATAGCAGTGTTGATGAAGGTGAAGAAAAAGATACAGAAATATCCGCAAAAGAACCAGAAAGAACTGAAACTGAGTTAGAAGAAGAAATAATAAGGAAAAGAGCACAAGAACGCATGGAGAAAGGATCACTTGGTGGCCCGATAAATGCGTTTGGCGAACCAATTCATGTGACTATAGATGCTGAAAATAGCAATCCTGTTGATTATACAAAAACTATGGTAGTGCCTGAGAAAATTATTCTTGGCATGCCAGATGATAAAACTCTTACACAAAATAGCTCTAGCTCTATAAAGAATCAGATGAAATCTCTTCCTGAACACATGGATGTATCTGGTAATCCACTTCCTGAGCAGCTACCAAGCAACCTTCCCAATATAGGGCCTAAGTCTAAAAGTACGCAGAAACTATCTGCTGCAGACTTGCTATTACGGTATGGGAATGTAAATAATGATGTGAGGAAAGTGCTAGAATGGCCAATTACCTCAAAGGAGTTTAATGGGTTAGGGTTTAACAGGTAGTTGCTATATCAAACTCTCCATCTTATATTGAGGATCAGATGCAATGCCATACACTCTATTTGGCGGAGCAATTTTGTTCTCTATACCAAAAACTATACCTTCAATTATTGCTGTGAGTACTTTTTCAAGGTTACAATCTGCTCCAGGAACACGGTGCTCTAGGCGGCATCTTTTGGAATCGTTGCCAAAATAGGGGATTCTTATTGCAGCAGTTCTGTTATTCACTCCCCAACTAATCGTCGTTGGAGTATGAATATCTGGGTACTGAAATCTTAAATATGAATCATCATTTGGAGCAAAAAACAACATATGTTTTTTCATCATTGCACATAATCCACCTATGCTGTGAATCAGGTGGTCACTATATTTTTGCTTATTGCCATAAAATAAGTTATTATTATTTGAATCCATGAGGCTAACATGTACATTTAGTGCGCTGCCTGCTCTATCCAAATAAGGTTTTGCTTTAAAAGAAACATTACCATCGAACTCTTGTGCTGTTCCAATCAGTAATTGTTTTGCCAACTCAAAATGCATAATTAAATTATCAGAGCTCGTATAACAGTCACTTTTTATTTCATATTGGTTTAAAGAACTCTCTTTTTCACAAAAAAATCCAAGAGAAGCTATTTTATTTTTGATGCTATTCAGAAATAAATATTCTTTTTTTATTCCCTCAGTGTAAAACTCCAGTTCAATACCGAATACAGTATTATGACTCAAATTACTTAATATAATCACAAATTTACTTCAATAAATTTATACTAAATCAGCTATATTTATACAAGTACTTTACTTATTTATCAGTAAATTTAATATCTTATTTATACATAATATATTACTATTTTTTAATAACATACTTCTAATCCTCGGTACAAGCGACATTTACAAATTGATTGTTTTTATTTCAAAAAAATGATCAATTTTAGTGCTTTTATACTCTTTACAACTCGTCAAAAAATCCTCATAATTTTAGATATGTATTAAGTAGTGTTAGCTTTTTATCTTACAGTAAGCTATTGATTATCTTGCATCTTTCTGATTATTGTTCTTTCTTGGTGTGGTATATGAACTTAACTAACCCTAAGGTTTCTACTATGTTTTTTGATCAGATTATTACAGTAACGGACCACAATGTTACTTGGGAAAAAATCCAAAATTATCTCCATAATCTCTATGGAGAAGCAACATATAACAGCTGGCTGAGTTCACTAAGATTTATCAGCAACAGAAATGGAGAAGTTTTGTTGTCTGTACCAACAAGATTTATAAAGGAGTGGATTACAGTTCACTACATGGAAAAAATATTGTCATTATGGCAAAGCGAAGATCAAAGTGTATGTTCTATTGATATTCAATTAATTGAAGAAAGAAATTCAAATTCTAATACGATACTAAAAAATAGAGAGGAAAATAATCATAATCTTGGTTCACCACTAGATACCAGATTCACTTTTGATAATTTTGTGGTAGGAAAGTCAAATGAGTTAGCATTTACAGCGGCAAAGCGTGTAGCGGAATCTATAGATCCAATATCAGGAAGCAACCCTTTATTTCTATATGGTGGAGTGGGACTTGGTAAAACACATTTAATGCATGCTATAGCTTGGGACATAGTCAATTCTCCGTCAGCAAAAAGAAAAGTGGTATATTTATCAGCAGAGAAATTTATGTATCAATATATTACGGCGCTGCGGAGCAAAGATATTATGTTATTTAAAAAGCAATTTAGATCAGTAGATGTATTGATGGTAGATGATGTGCAATTTATCAGTGGTAAAGATAGTACACAAGAAGAATTTTTTCACACTTTCAATGCATTGATAGACCAAAATAAACAATTGGTTATATCAGCTGATAGGTCTCCTAGTGATCTTGATGGAGTAGAAGAAAGAATAAAATCACGACTTGGTTGGGGATTAGTTGCAGATATTAATGAAACAACTTTTGAATTAAGACTTGGTATATTGCAGGCGAAAGTGGAACGAATGAATATGTATGTTCCAAAGGATGTCCTAGAATTTTTGGCAAGGAATATAAAATCCAATATAAGAGAACTAGAAGGAGCATTAAATAAGGTTGCTCATACCTCTTTAATTGGAAGAAGCATGACAGTAGAATCAGCTAATGAGACCCTAATTGATCTTCTTAGGTCACATCATAGGTCAATCACAATAGAAGAAATACAGAAAAAAATAGCTGAATTTTTCAATATAAAGATTGCAGATATGCAATCTAATAGAAGGCTCCGCAGTCTTGCGAGGCCGAGACAAATAGCTATGTATTTCGCAAAGAAGTTTACGCAAAAAAGTTTACCAGATATTGGAAGAAATTTTGGTGGTAGAGATCATGCTACTGTTATACACGCAGTCAAACAAGTGGAAAATTTCATAAGAACTGACCCAAAATTTGCTGATGAGATCAATCGATTAAAAAAGATGTTTAAGTAGCACTTTATTAATGACAACCAGGCTGTTTTCATTTTTTTGATCAAATATCTTTTTCAAGTAGATTAAGTAAATCAAAGATCATTATTAGTATAAGCTAAGAGAAAATAGCTAGTCGATTGCTTAAAAAGTATATAAAATCACAATTTAAGTAGGAAATATGGCAATTAGACTTATTCCAGATAATCTTGATATAAGATTTAGTAAATATAGAAATTTGACAGCACTTGTTAGCGTTATTCTTATCATTTTTTCAATGCTTACTTTTATGCTGCGTGGAATGAATTTGGGTATAGACTTTACAGGTGGAATTTTGATAGAGATAAAATCTTCAAGCAAGGATGATGCTATTCTCGGTATATTAAAAGAGAGTGGATTTACGATACAGAGTTCAAAAGCTGGTAATAACTTAGTTGTGCGGTTTAAAGATGAGGGAGATGAAGATAAAATTAAAAAGGTTAAAAGTATATTAGAAAGCAAATTAGGTAATTTAGTAACTTATCATAAAATAGATTATGTTGGTCCACAAATAGGCTCAACGCAGATATTTGAAGGGATATCAGCCATGTTAATTGCAATTATTGGAATATTTTTTTATGTTTGGCTTAGATTTAACTGGCAGTGTGGACTTGGTGGAATAATGGCACTGATCCATGATGTGATTTTAACTCTTGGCTTTATCAGCTTAACGAGTATTGAGTTTAATATTTCATCAGTTGCAGCTCTACTTACCGTGATTGGCTATTCAATCAATAATTCAGTGGTTATATACGATCGGATTCGAGAGTATAAAAAAAATAGAAAAGATGTAGAAATGGATGAAATAGTTGATGCTAGCATTAATTCTACACTATTTCGTACTATGTTAACTTCAGGTACTACTCTTCTTGCTGCTCTTCCTTTAGTGCTGATTTGTACAGGTGTGGTCAGAGACTTCTGCTTAATCATTTCTTTTGGCATTGCAATCGGCACCTGTTCCGCAATATTTATCTCTGCTCCTATATTGACCTGCAGAGCGTTGATAAGTAGAGTATAGAACGTTTAACTACGATATAATATTAGCTTATTATCCCTAATAGTGAAATGAAAATATCTCAAAAAGCTCATACCAAGTAATGAATGGGACATAGAGTGAGTATTAACACTAGCGTGCACATCATTAATTAAAAAATTTCCTATTTTAACTTGAGGTATTTGAACCACTCCAGCTTTTATTTGACCTTTTGCAGTTTCATATATTTTAAAGTCTTGAATGTTTTGTAAGTTAATACCAGCATGTAACGCATCTTTTTGCGATAGAACAATATCAGTTGCTCCGGTATCAAGCAAAAACGTTATATTACGATCATTGACTTGAGCTTGAATATAAAAGTGTCCATCGTATGACTTTGTAAATTCAATACTTCCGCCATTTTGAACCCTTCCTTTGTACGGTAGAAAAGTGCTCAGAAACCTATTGCTTAGTTTATCCCCTTGTGAATCAATAAACATTGCAGTAATGACTATTATCAGTAGCCAAATAACTAGATTTTTTGCTGCATTCATATTATGAAAATTTGAAGCCATAAGAGTAAGTTTTTAAGATTAGCGTTAAAAGCTATTATTAAAAATAAGTAAATTTTATTGTTTTAGTACAATATTTAACATATACTTTAAGGAGGTATGTTCGATTTAATTTCATGTCAGAAGCAAAAAATTTAATTTTAGCAACAATTCTTTCTATATTGATTATAGTATTATGGCATATTATGTATGATAATTTTCTTAACACGAGCCAAAGCCAACCATCGATTGAAAATATTGAACATATCGAATCTTCTAACGACCTTGCTCCTATGATATACCAAAATCGTTCTGAAATTATTAATTCTACTAGAGAACAGAGAGTTAATTTAACCAATAACATGCTTGAAGGATCAATTTCTCTGAAAGGTGCAAGGTTTGATGACTTAATCCTAACTAACTACCACTTAGAACCGAGTTCTTCTTCTCCACAAGTGGTGTTACTGTCACCTGCAGAATCAAAAGATGTATATTTCGCAGAATTTGGGTGGCTCGATCCGAATGAAAAGATTAAAGTTCCAGATTCTAAAACAGTATGGCAAGCAGATAAACTCAATCAAAAAGAGGTCAATTTATTTTGGGATAATGAAAATGGCATTTTATTTAGAATGAAAATTAGCCTTGACGATAACTACATGTTTAAAGTTGAGCAAATTATTGAAAACAATACAAAAGATAATGTAGTTTTAGTTTCCTATGGTAAAATCAATCGTAAACGTGATAATATTAACGAATCCTATTGGATATCACATGAAGGAGTACTAGGTGCATTTAACAATAAGCTAGAGGAGTGGACATATAAGGATATTTCTAAGAAGCGTTTAATAAAGGTAAGCACGAGTGAAAAAAATTGGTTTGGTTTTGCTGATAAATACTGGCTTACAGCCATCATACCTGAGAAATCAGATAAAATAAATGTGAGCATTAAACACACGAATGTTAATAACATTGATAAGTTTCAAGCAGATTTTGTTAGACCGTACACACACATACTCCCTGGTACAAGTGCTTCTACTCTGAACTACTTTTTTGCTGGGGCAAAGAAATTGAATTTACTTGATTTTTATAAAGACACTCTCAATATACCTTTGTTTGATAAGGCTGTAGATTTTGGTGTTCTTTATTTTATAACCAAGCCGGTGTTTTTACTGCTTGAATATTTTAACTTTGTTTTGAAAAATTTTGGCTTAGCAATATTATTGCTAACTTTAGTAATCAAACTTTTGATGCTTCCCTTATCTAATAGATCATATATTTCGATGTTCAAGGTGAAAAGCCTGCAGCCTGAATTAACTCGTATAAAAGAGTTGTACAAAAATGACAGCTTAAAGCAGCACAAAGAGACAATTGCGTTGTTCAAGAGAAACAATGTAAATCCAATGTCGAGCATTTTCCCTATGCTCATACAAATACCAGTATTTTTTGCTCTGTATAAAGTATTATTTGTTACTATAGAGATGAGACACGCCCCTTTTTATTTATGGATTAAGGATCTTTCAGCTTCTGATCCAACAAACATTTTTACATTATTTGGGTTGTTTAATTATAACTTTCCTATTTCTATAGGCATTTTACCTATAATTTTCGGCGCTACCATGATAATTCAGCAGAAGCTAAGTGAGAACGATCAAACCAGTAAAGATGATATTCAAGTAAATGTTATGAAGTTTTTACCTTACATTTCTGTCTTTATTTTTTCTTCTTTTCCTGCCGGCCTGGTAATATATTGGATATTTAGTAATATTATAACTCTGGTTCAACAATCATTAATAAAGTTGCTTTTAACAAGAAAAGTGGGGATGAATGTCGAAAATACTAATAGTTAATTCAATTTACCACACTGAAATAGCGAACCTTTTGCTTGAAGGTGCAGTCGATAGATTAAAAGAAAGTCATGCAAGCTATGATATAATTGAAGTTCCTGGTGCATTTGAGATACCAGCTACAATTCTCTTTGCAGTAAAAAGCAAGAATGCTAATTATGACGGTTATTTAGCTCTTGGGTGCGTGATTCGCGGTGAAACTGATCATTATAAATACGTTTGTAAAGGAGTAATCGAAGGCTTAAATGAAGTTATTATGCATTATGCAATACCCCTTGGTATGGGCGTAATTACCGCTGACAGCAAAGATAAAGCACTAATTAGAGCTGATAAAAATAAAAAGAACGTTGGTGGCCATGCAGCCTCAACTGTTTTGCATATGATAGATCTACACAATAAATTAAAATAATGGAGGAAAAACCAGTAGATAAAAAGTGGCGCATAAAAAGAAGTACGGCAAGATTTCTTGCTGTACAAATTGCTTATTCAAATATTTTTGTAAGTTACAACAAAAGCACTTTTAAATTGGAAAATTGTGAGCTTAAGGACTACATAAGTACGTTGAAAGATATATTTGAATGTGAAGAATTTGAACATCAGTTCTTAGAAAACTTGTTATGTAAGGTTATAAAAAGCAGTGAAGAATATGATAAAATAATAGAGTCTTATTTACACCCAAGCTGGTCACTTTCACGATTAAATCTTATAAGCTTATCTATTTTGCGTATTGCAGTATGTGAGTTAATTGATTTTGATACACCAGCACCAATTGTTATTAATGAATATACTAACATTGCATCTGATTTACTTGATGCTCCAAACAAAATTGGCTTTATTAATGGGTTGTTAGATAAGGTAAAGGATGCAGTCAGACTAAATAAAAATCCTTAGTAACTTCTCTTAAGGTATTCGTTCAGTAGGGTGGCAAAATAAGATAGAAAAGACAGCTATAGAAATAAATGGTGTTATCCAATATGATGGCAGTGCTCCTTTTTCTGTCATCCCAGTGCTTGACATTGGGATCGAGATTTCAAGTAATGCATTCGGTTTGGTAAGTATGGATTTTGCGTTATAGAATGAAACACTTTTGGTAAATTTATCAAGAAAACTGGATCCCAGTGTCAAGCACTGGGATGACACCACTTTTGCTTCGATATTTACACATTAGTCATGCATCTGAACGGATACTTTGAGACAGCTTCTATAATAAGCTTAAATAACTAACACTAAAAAATGAAGGGCAGACTTATTTAGTCTACCCCTTTTATACTTAGTTTTATAATGATCTTTCGTTCTTTTGTTGTTCAGCTTCTGGTGATTTAACAATTGAGCTTGGCATAGGTCTAATGATGAGTTCTTTAGGACCATTTTCTTCAGAGCCTAAACCTAACGTTTCTAACTTTTTTTTATATTCAGGTATTAATTCATACTCACCTTTATCATTTTTTCTTCCTAATGAATTTATCTTTAATAATCCATTATTGTTATCCATTTCCTTACTTGTAGCAGTAATGTAGTAACTGTGACTTTCTAAGATAAAATCTATACGATACTCATCGGGGATAACACTGCCATCTTGATTCTTATTTTGGTTGTGTTTTTTGATATACTCAAAATCTTCATCTTTTACTTTCACAAATAGATCTCCTTCACAACTTTTAATAACAATGCTCGGAATTTTAGGCTCAGATATTTCATTGTTTTTGATGATGAAATATATTGCTAAACTAGCCAGTGCAACAGCAGCAAATGCTAAAACACTTATTCCAAGTGGTGTAGCTGCAAAAACTGCAAGTGGCGCTAAAAGCGAAGTTGAAGACACCCAATACGGTGTTGAAAGTGCTACTGCTGTGCCTATAACATACAGAGAAGTAAGCGCTACAATTGCAATGTTTGTTTTATGACGGTGGGTTTTTAAAATTGACGTAATTTCCTCTTAAAATAAGTTAATAATATATTAATATTATATATCAAAAAATCAATACAGTCAACTTACATATAAAAAACTACCTACCGCTTGATCCAAAGCCCCCTTCATTGCGGACGGTTTCTTCTGTGCAGAATTCTTCTCTGTCATCCCAAATTACCTGAGATACAGGAGTGATGAGGATTTGTGCGATTCTATCTCCTCTTTTTATTTCATATGGCTGATTACTTAGATTGATTAGGCAAACTTTAACTTCACCTCGATAATCGGAGTCTATAGTGCCCGGAGAATTTAAGACAGTGATTCCATGTTTTGCAGCAAGCCCAGAACGTGGGCGTACTTGTCCTTCAAAACCGTTTGGTATTGCAATCACAATGCCAGTTGGAATAAGTAACCTTTCAAGTGGATTTAAAATAACAGAGTTGTCCAGTGCGGCATAAAGATCCATGCCAGCACTCTGCATAGTTGCATAACAGGGAAGAGGCAAGCTTTTGCCATGTGATAACTTTTTTATTTCTACTTTAATTTTATCTCTTTGCATTTTTATTCACCAGTTATGAAAATTTGATTGTAGCATGTAAATTATGCCTATAAAAGATAAGAAAACTACTTGACAAATATTGCCAACTTTCCTTATTATGACATCAAGGGTATTTATGACTCAAAACTTGTTTTTGACCTGCAGGCTCAATAACAAAAATTCAGTAAAAAACTTAAGGTACTTATTGGCGGATTACATAAAATTATAGCGGCTGCATGTCTTTTTTATTTTTTCTACATTCAGCCAAAACGCGCTTATTTTAAGCGTTAGCACATTATTACAGCGCCAGTTTAAATTATTATAGGGTCAAACTCACTAAGTGGGGATCCTTTTGCCTTTTTTGCAATTAGTAAGTTTATTAATATTTTGGATTAGTTAGGAGTCTTATAGAGATGTCATTCCAGCACTTGATGCTGAAATCCAGCCTTTCTGCAATCTCATCGAAAACGTTGTACCACCTTTCTATGCTAGTTTGCTTGTGAGCAACATGGATCCCAGTGTCTGGGCACTGGGATGACAAAAAAGGGGTACTTGAATGACAGTAAAGAGTATCAGGATGATAGGATTTACGCTATAAAGCGAACCGATTTGGTGTGCTGATTTTGTTTGCAGTTTCATAGTACGAATTTTTTACTTCGGTAGTTTTTTTATTGTCATTATAATTATAAGAATAGTTGAGGCCAATTAATATGAAAGCTTTTACGAAAAATTTTAAAGGTAAGGAAAGAAAGCTAGAAGAGTTCAATGAAGAAATAGAAGACATAGCAGCTGCGGCTCAAGATTCGCAGTCTACTTGCTAAAGAGCTAAACTTCACTTTCAATAACATTCATTCTCAGAATGTCAATCTACTAAAATCCGGCCTAAAAAAAGGAGAAACAGCGTTAATACGTTCTCTTCTCAATATACTTGTACGATAGAGTTGCTGCTGCAATTTAATATTAAGTGATAACTAAAATAAGTAAGATTTTTTATAGATAAGTCTTACTTATTTTAGCTATATATAGAAAAGGAGGGTTGTTATGTCAACAAGACTAAAGTATCCAATCATAAATATACAACGTAAGTCTAAGCCTAAATCTTTTCCAGTAACTTTAGGAGAGGTTAAATCTTTTTTACGAATTGAAAATGATCAAGATGATAAGTTGATTTCAAGTTTTATTTTTATGGCAACTGATTATGCTCAGTGGCATATGGAAAAGTCTCTAGTAAAGCAAACGTGGCAAGTTTCATATGAAGGTTATATACCTCGTAGAATCTATTTAAGCTATGGTCCTGTGAATAAAATAATATTGGCTACTGATAAGAATAGAAAACTTAGTTATTATTTTAGTGATATAGGAAGCTATATTGAATTTTTCAATTATTTGAGCATAATAAGAGCTGATGTTGTATATGAAGCTGGTTATGATAGTGTTCCTGAGCAAATAAAGCTAGGTATTATACAGCATGTTTCTGCTCTCTATAAAAATCGTGAATCAGAAGTAAGTAGCCATTTATCTGAAGTGAAGAAGGTGTATTCTCCATTTCGCGAACCAAAGGTTGTTTTGTAGCTCCTGTTTGTCATTCAATAGCAGATACAACAGATGGTGTCATCCGAGTAGCCCCTTCGATGTCATCCCAGTGCTCAGACACTGGGATCCAGTTTTTTCATGATCATCAAAACGTTGTATTTTAAAATAAAACAGCTACTTTTATGCTTACCAACTTAATAAAATTACTGGATCCCAGTGTCTGAGCACTGGGATGACAAGAAAGAGCTACTGGAATGACATCATTATAAAGTGAACCAGTGTCTGGGCATGGGATGACACCATCTGTTGTACCTGCAAATTGCAATCTTCGTAACCGTATCTGTGAGATGGAAAAAATTCAAATTATAAATGAGTTGTATAATAGTATTTATGCAGCATTAAAAGCAAACTCTGATTTAAAGAAATATGTTACTAACATCTATGATTACCTGCCTAAGCAGGTTACTATTCCTTATCTGAGATTGCGCATAGTAAATTATATTAACCTGCATATGCTATCTAACTTTGCTACAAAAGTAAGATTTTCATGCGACATATATACTTATCATATAAGCAGCATGCTTGCTGCTATAAAGCATGTTAGCTTGGTGGTAAAGAGCATTAGTAGTGAGACCATTTTGGAAAGTAATTGTGCTATAAATCAGCATGATGAAGTTTTACATTCAACAATTAATTTTGATATTTTAATACAAGGAGGTAGCGATGAGCAAATTACAGCTGAAAATTAAAGGTCATGACAATAATTTTGTTGTGCTGAATAATATACGAAACTTAAGGTTTACTTTGCGTAATAACAAAGAAGAGATGGTATGAATAAGTATTGCTTGGTTGTAAGCAAGAGAAGATAATAACTTCTCAGAGTGGACTAGGTGGCAGGTTGGATATTTTTCTGAAGCACTTTCTGCTCTTATATGAAGAATAGAAAGAAGACTTAGTAGGAGAGATTAACTGCCCCTGCCACCGAAAATCATCGTGAGGCTCACAAAATGTGATGTGATGACCTCGTATAGGAGTTTGGAACAACCGGCAATATTCTACTCTGATATATTGAAATATGCAATAGGAGGAAAAAATATGCGTCACATTGGAGTTGATTTACATACCAATAGTTTTACTGCTTGTTCCTTACAGGAAGGGAAACCTGAGCATATTCAAACGTTTCGCTTAAAAGACTTGGATAATTTCACCAAAGATCTTCAAGAAACAGATGAAGTAGCCATAGAAGCAACAGGTAATAGCTGTTTCTTTTATGATGCAGTTTCACCTTACGTTAAACGCATAGTAATAATTGCTCCTGGACAGTTTGA
>NODE_12_length_23346_cov_23.275560
TGATATCTTTTTTCCTGATAGATTAAAAATTGAGTTGAATTAAAAATACGGTTTGACACACTTTTTTGAACGTTCCCATTTTGACCTCAGGCTAGAGGAACAAAATTACTCAGTTGACTAAAAATGTCTCTAGCTACACTATATGGCTTCTTTAAAATTTTGTTTACAGAGCCTAGAAAGAAAGCTGAGGAAAAGTAGAGGTTACCTTTACATATGAACTACATCTCAACCTGATATTGTCGTTCCTAATATGTTGGATTTCTTACATAACTCGAATTCAAAAGTTGATGTCATTCCAGCGCGTGACACTGGAATCCAGATATTGGGTTCCAGCTGGGATGACACCTGTTTATGCAAGAAATCTATTGAAAATTGAGTTAAACTAAAAATTCAGTTTGACACACTTTTGTTAAACATTTTTGGGACGTTAAAATAAACAGATAAATAATTTTCTCTTAAGCTACTTCAACACTTTCATCATGGGTTAAAAGCAACTCCACAAGTTCTTGGCAGTTATCAACTGCACAGTCCAGTACTGTATTCCCTAAATTATTTCTAGCGTTAACGTTTGCATTGTGTTTTAGTAGCGTCCTCGTTATATCAACCTTTTGCCTAATAACAGCCAAGTGTAGTGCAGTGTTGCCATCTTTATCCTTAGCATTAACATCAGAACCTTCTCGAATAAGGCATCCTGCAATATTGTAGCTCCCAGATAAAGCAGAGTAGTGTAATGGAGTTCTACCATCTCTGTTCTTAGCATTAACATTAGCACCCTTATTGATTATATACTCTACTATTCTTAAATCTCCACTAAAGGTAGCCCTATAGACAACGCGGTATAACGCTGTTTCGTCATACTCATCCCTAACATTAACATTAGCACCTTTTTCAACGAGGCCCTTTACTACATTTAATTCTCCACTCTCAGCAGCAAAAAATAATGGGGTTTTGTATTGTGCATTCCTAGCATCAATATAAGCGTCTCTATTGATTAGGCATGCCATTATATCTAATTCTTTGGTGCAAACAGCTACATGCAGTGGAGTATTACCAAATTCGTCCCTAGCGTCAATATTAGCATACTTTTTGATGAGATATTTTACCATATCCAACTCTCCATTTTGAGCAGCAACGTGCAATGGAGCCCAGCCACATTCGCCTGTAGCATTGATGTTATTACCTTTAACAATCAGGTATTTTGCTATATCCAATTCTCCAGCGTAAGCAGCTGAATGCAATGGAATATTACCATATTTGTCTCTAGCATTAGTGCTAGCACCTTTATTGACTAGACATTTCATTACATTCAAACTCCCACTCCTAGCAGCAATATGCAACAAAGTTTGACCGTGATTGTCCTTAACATTAACAGTTTTTACAAATTCACTAGAGTAATGTTTTTCTATATGTGCTATTATTGCACTAATTGCTTTACAATCACCACTTTCAGCAAGCAAGTGCAAAGTGGTGCTTTTCCTTATAAACAGTGGTCCTCCATATACATAAGATGAGTTAAAGTAAAAGTCATCAATCAACTTACCGTATTTACTTGCATATCCCCAAATAGAGACAATATGACTTATACTGTCTTGTGCTATATTACCACCGTTTATCAATTCTAGAGCTTTTCTCAAAATTTCTTCTTCTCGGCCTTCTTTTTGTAATTTTAATCTTGTTACTTCCTGCACCAGTCTGTGAATGTTTACTACTCCTTCACTTAAGTTAACCATCGAATATCTATCGAGTAACTTAACAGCATTCCACAGCTTTTCTTCATCATCTGCTATTAATTTTGAAAAGATTTCTTCTATATGAATCTTGTCAGGAGCAAGGTAGGCCATTATCTCCAGAATATTCAACGTTTCACAGCCGTATTCTTTTTGTATATGTGTCATCGTAATGGTACAAGTTATTGAAACTGCTTCAGCATAACAATCTTCATCTTTACAAACTCCTTCTTTAAGTGATTTTCCTGTGTACCGTTGACACTCCTTTAAGTAATCACTTATCTCAAATCTTCCACAACCTCTCAACTTTGATTCTTTATTTTTGTTGCGAATGTACACTACCACTTGCTTTAAAGCCAAGGGCAAATACTGCAGCTTTTCCATTAGCTCTTTTATTTCCTTATCCTGTAAAGGGTCATCTATATTTAAGGACTTCTTAATAAATCCCAAAGCCTCCGTTTTATTGAATATATCTAACTTTATTACTTCTATATCTCCTCTTGCTTCCCACTTATTATCACGAGAAGTAATTAAAACATAAGGTTTTTTATAGTCAGGATATAAAGACAGTGGTAAAAATTTACTGATGTCTTTATATTCTCTTGCATTATCGAAAATAAAAAGACTTTTTACATCTTTAAAATATCTATATACACTCTTAATAATAGATCTGATTCCCTTTTCTTGTTCAGTATCTTCATCTGTAATAAAAATTTTCGAACCTTCAGGTAACCTTCTATTTAACTCCTTAGCTAATCCTTTAAACGATTCTTCAAGATCCTTTTGTGTTCCTGCATTTACCCATACAAGATTACCATCATAATGCTCTTTATATTCACAAGCATATTTTCTGGCTAACTCACTCTCCCCTACTCCTTCAGAACCGCCAATAACAACAATCCGCGATATTGCCATTGGTTTGTCAGTGCTTTTATGCAGCCTATCATATATTTCTTGCAATTCATTTTTTCTTCCAACAAACATTTCAACCGGATGTTTTATATTAAACTGAATAGGTTTCCCTACCCGCTTGTTATCCTGTGTCGTTACAGCCACATATATTTTATGTAGTGTTTTACTATCCTTATGTTGTTGTTCTATTACTTTATCAATTCTTTCATTCTTTTCTTTTACTCCTTGTTCTATCTTACCTAAAGTACTAGCCCACAGCTCAACTTCTCGAAAAAGTTCTTCTCCTTCTTTGTACGAAAGAGGACGCGCTTTTATATCTTTTACCCAGTCTGATATTTTTTTTAGAAGATTATTACAAAAGATTTGATTGTCACCAATATAGTCGAACTTTTTGTTCAACCTACTACTCAACTTACCTAGCAATAATTTTCTTAGCTGAGCTTCATGGGGTAAGTTAACGACGAACACCAGTTCATTTAAAAAGTCCTCTATCTCTTTATTGCTGACTTCCTTGCCTATCTCACGCTTTATAAAATCCATATTTTGTTTCAAGTATTGAGCAACACTACCACCTGAATCACTAATTCTATATCTTGCACTATCACCTATATCCAGAAACTCATCTTTTGTGTCTATCCTTACAAATGAAAGTTCTTTTCCTTTATTTTCTCCACTTAACATTGCTCTTAGGTTTCTTACTTCGTGTTGTATTGAATATGGTGAATCAAGATCCATATTCGTAGTAAAAAGAAAATGCTTTATTCCATCACTAAACTTTGCACTATTTTTGATTTTTAAATAGGCAAGGAAAAGTTTTAAAATACTAAACTTACCACTTTTTGTTAATAAGCTACTTACACTGATTTTTTTAGTTCCATTTTGGTTGTGCTTAACTTGTATAAACTTATGTACTATATCTTTATTTTGCTCATGCCAAACAACAATGTCATCAAAACCTTGAGCTGACTCTAACTCTGTGTCTATGGAGAAAGAACATTCTTTACCCATCTTAGACATGAGAGATGTTATATCCATCTCATGCATTAGAGATATTACGATCAATAACTCTTGAAAGGCAATACCATGGTAAATGCGTTTGAAACCCCAAGTAGAATCATCTTCTAGATACATTACCCCTGTTTTTACCCTAATCTTTCACTCAAAACCAAGTTTACGACATCAGGGCTGGCTTTTCCCTTGGTAAGTTTCATGACTTCGCCGACAAAGAATCCGTATAGTTTTGTTTTACCGCTTTTGTATTCTTGAACTTTATCTTGGTTGCTATTGATGATTGTGTCGATAACTTCTGCTATTTGACCTCTATCGGTTATTTGTTTTAGGTCCTGCTCTTCTATGATGAGAGATGCCGGTTTGCCAGTTTCAAACATAATATCAAAAACTTGCTTGCCGAGCTTAGCAGAGATCGTTCCATCAACGATAAAGTCAAGGAGCTCGGATAAAGCATCTGCTTTAATTGGAGAGCTAACAATATCAATATTTGTTTTATTTAAACGACCGAAAAGCTCGACGGTTAACCAGGTAACTGCAATCTTTGAATCATGCTTTTTTGCTAATTTTTCAAAATAATCGGCAATTTCTTTATCAGAAGTGATAACGTCTGCATCATATTCATTGATACCTAATTCCGCTATGTATCGAAGTTTTTTTTGATCTGGCAACTCGGGTAAAGATGATTTAATAGAATCAATTTTGTCTTGGCTTATTTCAACAGGTAGCAAATCAGGTTCAGGGAAATATCTATAGTCACTTGAATCTTCTTTGCTTCTCATCACTTTTGTTTTTCCTAAAGTGACATCAAACAATAAGGTATCTTGACTTATTTCTCCTCTGCTTTCCAAAATTTTGATCTGCCTTTGTGCTTCATAATCTATAGCTTGTACAATATAACGTATTGAATTTAAGTTTTTTATTTCACAACGAGTGCCAAATGTGCTACTGCCCTTTGGGCGAACAGAAACATTTGTATCACAGCGAAGTGACCCCTTTTCCATATCACCATCACATGAACCGATGTAACGCAAAATCTGCCTCAATTTTTTCATGAATTCTGCAGCTTCTGCAGATGAACGAAGATCTGGCTCTGAAACAATTTCCATTAAAGCAACACCTGCACGATTTAAATCTATGTAAGTTTTGCTTTCTTCATGAATACTCTTTCCTGCATCTTGCTCTAAGTGAATTCTTGCGATTCTTATTTCTTTTTCATTATTATTGATAAAAACTTTGCCATTTTTAACTATTGGCTCAAAGAACTGGGTTATTTGATAACCTTGTGGTAAATCGGGATAAAAATAATTTTTCCGGTCAAAGTAAGAGCATTTATTAATTTCTGCAGAAATTGCAAGTCCGGTGCATATTGCTTGCTCTATGCAGCTATAATTTAACACTGGTAGTGTACCTGGCATTGCTGCATCAACTAGAGAAACTTGAGTATTGTGCTCAGTGCCAAATTCCGTTAGTGAACTAGAAAATAGCTTTGTCTTAGAAGAAACCTGAGCGTGTACCTCAAGTCCAATTACTGTCTCCCAGTTTTCTTTTGTCATGTATTTTATTCAATTAATAACTTTATATTCTGCAAACTAGCACAAAAAGTCAAATAAAACTCATTTAACCTATGATCCAAGAGCGGTGTATATCAATAATATAAGAGTTACTACAGTTTCTATTGACTAGGCTGTTATATAATAAAGTTAAGTGCTGCCAAAAAATATCTATAGTAGGCCAAAACATAATTTTGATGGCAACTGATTAGCTAACAAATTTATAAACATCAGTATATAGTTCATCAACGCCTGGCTCTTTACTATTTTTAGCAAAATCTTCTGACTTTTTTACTAAATCTCGTATTTCCTTATCAATAGCTTTGCATTCTTCATCAGAAGCGATTTTATTGTCTGTTATATACTGCTTTAAGGTGCTTATAGGATCATGATTTTGCTTCATATCTTCAACTTCTTCTTTTGAGCGATAAGTAGCAGGATCTGACATCGAATGGCCACGATATCTATATGTCTTTATTTCAAGCAAGAGAGGTCCTTTTCCCCCACGTACGTGCTCAGCTATTTCACTTGTTATCTCATAGACAGAGAAAAAATCCATTCCATCAACTTGTTTTCCAGGAATACCAAAACTCTCTCCTCTTTTATATAGTTCAGTTACTAAAGTTGATCTTTGCACAGAAGTTCCCATTGCGTATTCGTTATTTTCTATGATATAAACCACAGGTAACTTCCACAAAGATGCCATATTAAATGATTCATATACTTGTCCTTGATTTGCAGCACCGTCACCAAAATATGTGAATACAACGTTATCTTTTTTCTTGTATTTATTAGCAAATGCTATTCCTGTACCAATTGGGACTTGTGCACCTACTATTCCATGTCCACCAAAGAAATTTTTTTCAACATCAAATATGTGCATGGAGCCACCTTTACCTTTTGAACACCCTGTTTCTTTGCCGTTTAGTTCTGCCATCACAACATTCGGATCAGAATTACATGCAAGCATTAAGCCATGGTCTCTATAGCTTGTGATAAAAGCATCACCAGATTTTGATGCAGCTTGAGTCCCAACTGCAACTGCTTCTTGCCCTATTGATAAGTGACAGAATCCGCCTATTAATCCCATTCCGTATAATTGTCCTGCTTTTTCCTCAAATCTGCGTATGAGAAGCATTTTTCTGTAGAATCCAATCACCTGTTCTTTAGTGAAATTTTCTGCTTTCATATTGACTTTCTTTTATTAAATTGAGATCATACCAGAAATTTTTAACATTTTATAATACTATCTATATGGACTACTATCACTGGCTTGAAGCTTTTCACGTTATCTCTGTAATTATGTGGGTGGCAGGTATGCTCTATTTGCCAAGGCTTTATGTTTACCATGCATCTGTAAAACCAGGGTCAGAAAATGACAGCTTACTTCAAATAATGGAGAAGAGACTCCTTAGATATATCATAAACCCTGCAATGCTTTTCTCCCTTAGTTTTGGAATTATGCTAATGATTATTAGGGAAGCATATCGCGAAGGGTGGTTTCATGTAAAAGCGCTAGCATTATTCTTAATGTTTGCTATTCATGTCCTACTTGCAAAACATAGGAAAAATTTTGCAGTGGGCTTGAATAAGAAAACTCACGTTTATTTTCGTGTTTTAAACGAAGCAGTAACAGTGTTAATAATAATTATAGTTATTATGGTTATTGTAAAACCTTTTTGATTTTCTAGCCTAATGCTGAACCATTGAATGGAGTATAAGAATTGTTACTAAATAGTTTATTCTGATGTTCCATAGTCTAAGTAAAGTACTTAAGGTATAGATTCTTTGTTTTTGTGTGTTATCCTGGTTAACAAGAATTCGCAGTAGTATTATAATGAGTAAGTTAAAAAAGCTTAGTGCTGGACTTTCTTTGACAGGCCTGATTGGTAGTGATGATATAGATATGCAAAGGGCAGGAAATAGAAAGAAGAAATATCAATTTTTGTATAAGACGTTCGCATGGATTGATGCGATGATAAATTTTATTTTTAAACGTGAGAATAATAACGTAAATGAAGTCCTAAAAGTCACATGGGGACCACTATTTTTTGGTTTAGTGGTGATATTCATCTTTTTTGGAATAGGTGGTATTTGGTCAGCTATAGCTCCAATTGACGGAGCAGTGCATGCAAGTGGAGAAGTTATTGTCTCTTCAAATAGAAAAATAGTGCAACACTTGGGTGGGGGAATAATAAGCAAAATTTTAGTAAAAGAAGGTCAAGCAGTTAAGAAAGATGAGCCTTTAGTTTTATTAAGTGATGTTAACGAAAAGGCAAATTTGAGTATAATTAAAGAAAAACTCTTATCGTTTTTGGCAACTGAAGCAAGACTTATTGCAATTAGGGGAGACTTAGATACGCTAGAATTTTCTGATGAGGTTAAAAGATTATCTAACGATGAACTTGTAAATAAAGCGATAAAGAATCAGGTAAAGTTGTTCAACTCTCAGAGAAAGAGTATATTAGGAAAAACTGACATACTGCAACAACGTATAAAGCAGTTAAATGATGAATTAGCAGGGCTAAATTTTCAACTAAATGCAGCCCATAAGCAATATGACTTGATAACTGAGGAGTTAGAAACAAAAAGACAATTACTTGATAGTGGCCATATAAGCAAACCTCACATTTTAGCTTTAGAAAAACAGTTTGCTGACATTGAGGGTAGAGTTGGGCATTACCGTTCTGCAATATCTCAAGTACAGCAAAAGATTGGAGAAAATGAGTTAGAGATTATAAATGTGAAGAATGATGCTCAAGAAAGAGCAAATGCTGAGCTTAAGGAAGTTAATACATCTATTGCAGACTTAAAAGAGAGGCTGATGGTTGCTGAAGATTCGTTAGCACGTACAATAATTAAATCACCTCAAGATGGTATAGTTACAGATATAAGATACCACACTGAAGGTGGTGTTATACAATCTGGAGTTCCAATTATGAGTATAATACCATCAGATGATGATCTAATAATAGATGCTAAAGTTCTAACCAGAAACATAGAAGAGATACTGTCAGCAAAAAAGAAAGATAGCAATATAGTCTCTATCGACGGACTAGAAGGGCTGAAAGTTAAAGTAAGGCTGAGCGCTTATAGTGCACGTCGCTTAAGTTTAATTAACGGTATAGTAAACCATATTTCCCCTGATGCTCTTGATGATCCAAGGATGGGGCGTTATTATTCAGTGCGAGTGGTGATACCAAAATCAGAACTTGCTCAATTTAAAAACGTATACCTATATCCTGGTATGCCAGTAGAGGTATATATAGTTACTCAATCCCGCACTCTTTTATCGTTCTTGTTTACACCTATAATTGCAACATTCGATAGATCTTTCATAGAGAGATAATTTATTTGGCTTTTCTAAAAAATTTGTTTACAGAGTTTGATATGCAAAAAAATTTACACACAAGTAGTGTATTATTTTATAATTATTTTCTATAATATGTAAATCTTTGATTTAAGATGCAAATGCTAACGTAAACATTAAAGGTTAATTAGTAAACTCAGCTGTATAATAGAATTAAAGGAATTAGTAAGATTTTTACCTTAATGAATTATAAATAGACAAACTTACCTAAAGTTTAATAGTGTCTGTTACTGCTTTTAGGTGTGAGGCTAGAGGGTTATTAGCAATAACAGACACTATTAAACTTATTATAGAATTTCCTTAAAGTAAATACTTAACTTAAAATATTATAATATTTTAACTTAAAATAGATTCATGTAAATGCTTTTTCCTCAAGTTAGTATCGCATTATTATATTTATTAAATGCTAAAAAAACATTAATCATCATTTACTTTTGATTCAATATTTAGCAAAACACTTGTGTATATCCTATAATCTCTGTTTGCATAGTAAGTTTATATATACTATTATATAGTTAGTTTTACAGCAAAAAATATGGTGAAGTTATTTGCACTATTGATAATATTTTACTCAAATATATCTGTTGCCTCTGCTCCTACTTCCTGGCAATTTGGATTTCCTGCTCCTGCAACTGAAGTAATGGAGGCTGTAGTTAGGTCACATTCGTTTGTGATGCTTGTGATGGTTACAATAATGCTTTTTGTGTGGGCGCTGCTTGCTTATATAGCGTTTCGCTTTCGTAAAAGCAAAGTAACAAACATAAGTAAAACTACCCATAGTGTTCCTTTAGAAATTATTTGGTTTGTTATACCAACTATCATTGTTGGAATATTAGCCTTTGAAAACGCTAAATTACTGAAGCTACAGGAAGAAATACCGAAAGCTGACATAACACTAAAAGTTATTGGCCATCAATGGTATTGGAGCTACCAATATCCAGAATATCAAGGTGTGTCATTTGATAGTTATATCAAGGGAAAAGATGACTTTATTGAAGGGGATTTGAAGCTATTCTCTGTTGATAACAACATCATTTTACCCGTTAATACTAACGTTCGTTTACAAGTTACAGCAGGAGATTTGATACACAGTTGGGGAGTGCCGGCTTTTGGTGTAAAAATTGATGCGATACCAGGAAGGCTGAATGAGGCGTGGTTTAATGTCAAAAAGCCAGGTGTTTATTACGGGCAGTGCTACGAATTGTGTGGTCAAGGCCATGGATTTATGCCAATTGTTGTTGAAGCAGTAAGCAAAGAAGATTTTAATAAGTGGATCGAAAATAGAAAATTAGTGAGTTAAATTTGGAGTATAGATATGAGTGATGTACCAAAGGGCATAAAGCGTTGGTTGTTTTCCACTAATCATAAAGACATAGGGACACTGTACATTATTTTTTCCATATTAGCTGGAATTATTGGTGGATTATTATCGGTGATTATTCGCACTCAGCTAATGCACATTAATATACTTAACAATAATTATCAATTATATAACGTAATGGTTACAGGGCATGCGTTGATAATGGTGTTTTTTATGATAATGCCAGCCCTCATGGGAGGATTTGGTAACTGGTTTGTACCTCTCATGATTGGTGCACCAGATATGGCATTTCCTCGTATGAATAATTTAAGTTTTTGGTTATTAGTGTCATCTTTTATTTTGCTCATTCTCTCAGTGTTTATTGGTGAAGGTCCAGGTACAGGTTGGACTTTATATCCACCTTTATCACAGGTAATATCCCATCCAAGTGCAGGAGTTGACCTTGCTATACTTGCACTTCATGTTGCTGGTATGTCGTCAATTGTTGGGGCGATCAACTTTATAGTTACTATATTTAACATGCGCGCAAAAGGAATGTCATTAACTAAGATGCCACTGTTTGTTTGGTCTGTCTTGTTAACAGCATTTATGTTGATTGTTGCCTTACCAGTGCTTGCCGGTGCTATAACTATGCTTCTTACTGATCGCAATATTGGTACTTCCTTTTTTGATCCTGCTGGTGGTGGTGACCCTGTGTTATTTCAACATTTATTTTGGTTTTTTGGTCATCCGGAGGTTTACGTAATTATTTTTCCTGCATTTGGCATCATAAGTCAGGTTGTATCAACTTTTTCTCACAGACCTGTATTTGGTTACATAGGAATGGTTTATGCAATGATAGGTATAGCAGTATTTGGCTTTATGGTTTGGGCTCACCATATGTTCACTGTTGGGCTTAGTGCTGACGCTGCTGCATTTTTTAGCACTACCACAATTTTTATCGGTGTTATAACTGGTGTAAAAGTCTTTAGCTGGATTGCAACTATGTGGGGCGGAGCAATTGAGTTTAAAACCCCTATGCTATTTGCGTTGGGTTTTATTTTCATGTTTGTTGGCGGTGGAATAACGGGAATAATTCTTTCTCATGGTGGAATAGATAAGCTCTTGCACGACACCTATTATGTCGTTGCTCACTTTCACTATGTCATGTCGCTTGCTGCATTATTTGGAGCTTTCGCCGGTTTTTATTATTGGATAGGTAAAATGTCAGGTAAGCAATATAACGAGTGTTTAGGAAAGATACACTTTTGGCTCACTTTTATTAGCACCAATGTCACTTTCTTACCCCAGCATTTCCTGGGATTAGCAGGTATGCCAAGGCGTATACCTGATTATCCCGACGCGTTTATCCCTTGGAATTATATATCCTCAATTGGCTCATATATGTCCTTTGTTTCAGTTATGTTTTTTGTATTTATAGTTATACATCTCTTTAAGTGGGGCAAAAAAACTGGAGATAATCCTTGGGGGGGTGATACCTTAGAGTGGACGGTATCTTCACCACCACCTTTTCATACTTTCGAAAAGCCACCAGTGGTAAAATAAAGTGTACATAAGTGCTTTGTTAAACGTTGAATCGACAATATTAGATTTTTGGCATTTGCTAAAGCCAAGGATAATGTATCTTGTAGTATTTACTGCAGTTGCTGGAATGGTTGCTGCACCAGGTAGCATTCATCCTTTCCTTGCACTAATATCTCTTATGTGCATTGCTCTTGGTTCAGGATCTGCAGGTGCAATAAATATGTGGTATGACAGAGATATAGACTTGGTTATGGAGAGGACAAAAAGTCGTCCTATACCTTCGGGTAGAGTTTTTGCAGAAAGCGCGCTTGAGTTTGGTATAACTCTTGGAATATTGTCAGTATTTATCATGGCAATAGCAGTAAATTATATTTCTGCTGCTTTACTTGCAGTTAGCATATTATTTTACGTTTTCGTATATACAATTTGGCTAAAAAGGCGTACTCCGCAGAATATCGTTATCGGTGGTGCAGCAGGTGCTTTTCCTCCAATGATTGGCTGGGCGGTTGTAACTGACTCTGTAAGTTGGGAAAGTTTTATTCTATTTTTAATAATTTTTATGTGGACACCACCACATTTTTGGGCTCTATCTCTAAATAGTTCTAAGGATTATGTAAAAGCATCAATTCCAATGTTTAATATTATCCATGGACCGGAAAAGACAAGAAAACGTATATTAATTTATAGTGTATTATTGGTGTTAACTAGCTTACTCCCAGCACTATTTTTGAAAAAGGCTCTATTTTACCTGAGTATGGCAATTATTGAAGGTTGCGTTTTTATTTGGTTTGCCATATCAGTTATAAGGCTTAAGAGTCATAGCTCGCAGAGAAAGCTGTTTTCTTATTCGATCTCCTATCTATTTTCTCTGTTTGCTAGTATTATTTTTTGTTCTATTGACTTGTTTTGATTATGAAAGAACACAAAAACTATCTTTTACTTTCTCTTCTAATAATGCTAGTTGTAGCACTTTTCTTTGTTTCCATAATAAAATTTAAAGGTGGGCTTAAATTGCCTATATATCTATAAAATTTGTGATTTTATAGAAGCAGTTATATACTTTATTAATTCATTACAGTTAAAGATGAATAAAAAGGAAGTGACAATATATACAGATGGAGCATGCCTTGGTAACCCTGGTTTAGGAGGGTGGGCAGCAATCATATTATTTCAAAATCATAGAAAGAACATCTGTGGTAGAGAAGAAAATACTACAAATAATAAAATGGAGTTAACAGCAGTGATCAATGGACTGAAGGTATTAAAATTTCCTTGTAATATCAGTTTGTATACGGATAGCCTCTATGTTAAATGCGGTATAACAGAATGGATAAGTAAGTGGAAAATGAACGGCTGGAAGACAAGTAATAAGAAGTCAGTAAAAAATATAGAATTATGGAAAGAATTAGACGATGTTGCTTTGCAACATGAGATTAACTGGAAGTGGGTGAAAGCGCATAATGGTGATAAATACAATGAAGAAGCCGACAGCTTAGCAAGAAAAGCAATAATCGATGCTTAAAAAAATAGCTCTATCATTTTCTATAATTTTATTATTTATATTCTGCTTCTTTATCCCTTTTAAAGGGGAAGGTCCTTTAGAAATCAATATTAGTTATATTAATTTTTATATAAAGAAAAAAATATCAAAGATATTTACCAATTCGGATGTCAGCATGGAGAGTACCTCGGTTATTTGGCAGAAAGATGGCAAGCTAGTCATTACAGATTTAAAAATAACAAATCCTGACTTTACCATAGAAGTTCCTGAGCTTTTCGTACACTTTAAGTTAAGTTCCAAAAAGTTCTCTCAGGTTTTAGCTGGTAATGTACACATATATATCAAGAAGGAAGAGACCAGAGGAATAACAACATCTGTAATGACAGATAAGATGAGTAGTACAAAAAATCTGCTGAAGACAATAAGAAAAATTTTTTTCTACTTAAATGCAGACTCAAGGATTGAAATTACTAACATTGCTATCAATAAAAATATGGAAGGTGAATTCTTCATTGATAAAGTATATTTAGGAAAGGAGGAAAATTTTAATGTTTTGGATATTCGTGTTCATACAAAAGATAAAAAGGGGATTCTAGATGATTTATCTATTATGATAAAAAATCGCAATAATTTGTTAAATTTGTATGGAACATTTTATAACCTAAAGTTGGGGCTATTTAACGAGTTTTCCACACTAGTTAAAAGTTACAATTTGGACAAAGAAATAGGGTTCAAAGGGAACTTCTCAATGAGAATTAATGGAAGGGATGAAGTTATGGATGGAAACATATACGTGTTAAATACAGAGAGTCACTCAGGTAAAAACTTAGCCTTGACTAATGTAAATGTAAATTTAACATATAGTGATGAAATCATTAGCGTAAAAAACTTTCATTTTAAGTTAAATGATACTTACCTTTCTTTGATTGGCAAAATGAACTTTGGCACAAATCATGCTTTGCTTAGAGTTAATATTAGTAAACTTGTTGCAAAAGATTTATGTACTTATGTACCAGATGGTCTAGTGAACAATGAATTTAGAAAGTGGTATTGTAATAATATTGATGGGAATATTATAAATACAATCATAAGTTTTAACGGTAAAATCGATAGTTTAATAAATGATGATCTGTCAGGTATTGTAATTGTTGCTGATATAGAAAATGGCAGCGTTCAATTTGATGAGGATTTTGAACGAGTAGAGAACTTGAACGGTGAGTTAACTCTCAAGGATAACAATCTCAAAATTATTGTAAATAGAGCTAAGTTTCAGAATTTTACTATCAATAGTGGTCATATTGAAATGAACTCTCTCAATAAAGAAGATTCTGTTCTTACCATTAATGGTCAGGCTGTAAGTGATGCTTGTGGGTTATATGAGCCTATAAAATTTAAGCTGGATGATGTGGTAAAATTTGAAAGAGATAAAGTAGGTGGAATAGCAAATTCTATATTCAATTTTCGTATTTTTAATCTAAATGGTGATAGTAAAAAAGTGGACTTCTCAGCAAATTTCTATTCTGAAATTGATAATTTGGTCGTATATAATGAAAGTCTTGGTAAGTATGATATTAAGCTTGATTTCGGCAGAGATTTTATTGATTTAAATGGCAGTGGTATGGTAAATAATACACAGCTGCTATTTGACCTCAAAAGTAGCAATAAAAATGAAAATTTTGCCTGGAGTTTGACTGGAGATTTACCTGCTCAAATACTTAATTTCGGTGATGGTTATATCAATGCAAATATAGAATCAGCGATAAATCAAGATAAGACTGGATATGTTAATGGTAATATAGATTTATCAGAGCTTGAGTTGCGTTCAAGCTACTTAGGATGGAAAAATCATTTTGAAGATCACAATGAAGTTTTATTTTCTACAAGGCTAAAAGGAGCAGGTAAGTTACTAATAGATAAACTAGACGTTGTAGGAAGTGATCTAGACATAAAATTTAGCGGAAGAGTAGAAAATGGAAATCTATATTTAAATTCTAGCAATTTTAAATTACCTGATAATAATTTTAGTATAGAAATTGAATCAGGTAAGGAGAAAGATGCCATAACTATTCACGGTGAGAAAATCAATTTAAGTGATGTGTTAGGTTTACTTGGCAAAGATAGTAATCGATTAAGTAACAAAATAGAAGTTACTATGAATGTTGACAATATAATTATGAAAGAAGGCATTACCATAGAAGATGCCAAGCTGAACGTAACTTGCGCTAAAGGTGATTGCAGTGGAAGTCAATTTACAGGAAAGTTTTCAGAGGATAATAGTAGTATATTAGCAGAATACAGTGAAATAGGGCTTGAAATATACGCGGATAATTCAGGTATGCTTTTGCGTTCTTTAGGGATTAGTAAATCAGTTAAAAACGGCAAATTCTCCCTTTATCTATCTTCTAAGAGAGAAAATGGAGGACATTATGGTATGTTATCTATCAGCAATTTCTATATCAAAGATGCTCCATTACTTACTACTTTATTATCAATGTCCTCACTTCCTGGCATTGTAAATGCTATAAAGAACGAAGGTGTGCATTTTTATAAGTTTAATGTACCTTTTTCATATAAAGATGGCACTGTTGAAATTGAAGAATCTTGGCTTGAAGGAGCGGAACTGGGCATTAGTACTAGTGGTACGCTCAATACTAAGGATTATAAGTTCCAGGTTGAAGGACAAGTAATACCGGCATACTCAATTAACAAATCTTTGTTGAAAATCCCTATAATCGGAAAACTTCTGACTGGTGGGAAGAGTAGGGGGATTATTTCAATAGACTACAAAGCAAATGGTGATGATAAAAACAATAACGTATCTGTTAATCCTATCTCTTCTCTCACTCCAAGCTTATTTAAGAGGTTATTAGGAGTATTTGATCGTATTATGACAAAAACTAATAAAAACGTTTTAAAAGGTAGTGTGGAGAAGAAATTTAGCTCAATATGACCAGAAGAAAAGTTGTTTATTGATGTTTAGTTAGATGGTAAACGTTAGATACAACAAACAGAGGAAGTTAGATAAAATAATTAAGGGAACAAGAATATAAAGGTTTAACTTGAAGTAACCGGATAAAATCTGAGTCACACTTCCAAGTGCTGGTACCCACGAAAGCAATGCAACTGCACAAATCAGTAGGTGCCTTACAATTTTTGGTGTTTTGTCTTCATTCTCTAATTTGTGATGTGATCTTCTGATAAAAATTGTTATTCTACCTAAATACCAGTTAGCTATTCCACCAAGACTGGATCCCGATACTCCAAAAAGTAATATAAGTAGTGGATTGTAATGTGACCTAAAGCATAACATAGTGTAAAGTACAAAACCTTGATGTATGGGTAAGATAAGCGATGATACTAGGCTATCTATAAACAATAGGAGATAATTTTCCATACCAAGTTGTTGTACCATCTTCGTTGTCAGAAATTGTAACCCCCATTTGTTTCAATTGCTCTCTTATTTTGTCTGCAGTATCATAATCTTTATTTTGTTTTGCTACTTTTCTTAAGTCTATCAACCTTTCTATTTCTTGATTACTCACACCACTTGCAAACCACTCTTGATAACTTGACTCAAGAATACCAATGAACCTTGCGCTTTTAACAAACTTCTTAGTTAATTTGAGCTTCTCATATTCATTACTTGTCTTATTGATTTCTGTAGCCATTTCATGCAATATGGCTACAGCTTCAGGAATGTTTAAATCGTTTTTCAAAGCCTCTATAAAATCTTTAGAGACTTCTGCATCACTTTCCTCAATACATGTACTACGTAATAACCGATAAAACTTGTTTAAAGTTTCTTGCGACTCAGAGATAACATTTTCTGTCCAATCAAGTGGTTTTCTGTAGTGAGTTTTAAGCAGCGCATAACGTATTACTTCACCCTTTATTCCACTATCTAACAAATCCCTTACTTTGACTATATTAAATAAGGATTTGCTCATTTTCTCTTCATTTACCGTAAGAAACCCGTTGTGTACCCAATATTTTGCAAACGTTGACTCAGCAAATGCAGATTTACTCTGTGCAATTTCATTCTCATGATGAGGAAATTGCAAGTCTATACCGCCACCGTGAATATCAAAATCTTTGCCAAGGTAAGCATATGACATTGCTGAACATTCTATATGCCACCCTGGTCTTCCCTCTCCCCATGGACTATTCCAGTGACTTGAAAGTTTATAGTCAGTTTCGTTTGCAGGTTTCCAAAGTACGAAGTCTCCTGGGTGTTTTTTATTTTCACCCACTTCAACTCTATTACCATGATCCAACTCATCAATTTTTTTTCCTGATAAAACACCGTACTCAGGGTAAGATTCTACACTAAAATATACATGTTTATTTGATTCATAAGCATGACCAGAATGCAGCAAAGATTCAATTAACTCAATAATTTGGTCTATATTTTCTGTTGCTTTTGGTTCATGTGTTGGTTCTACGCAATTTATGCTTCTCATATCTTCATGAAAAGCTTTGGTATAATATGCGCTGATACTTTCTATATTACTACTTTTCTTATTTGCTGCATTGATTATCTTGTCATCGATGTCGGTTATATTACGCACATAAGTAACTTTGCCATAACAAAATTTCAGCAGTCGAAATAATACATCATAAACAACAACAGAACGTGCATTTCCTATATGTGCAGTATCATATACTGTTGGTCCGCAGACGTACATTTTTATATGATCTTTATCGATCGGTGTAAAGGGCTCTTTTTTTTTTGTTAAAGTGTTGTAAAGCTTAACCATATACAAAGCTTTTTAGAAAAGAAAATGCTCCAAATATAAGCTGTGGTCCTTTAACTATTACGACAAGAGTAAGTAATAACCCACACAATGATACTAATACTCCGATTATAGAGAGAAATCCATCTTTGCTCATGATACCCAGTGAAATGAGAGTTGTACCAATTGCAGGAATGAAGTTAGTTAAAGGAAGTGGGATTGCTATCGATAATGCACAAAGCAGCATTATAAATGCTAAAATATTTTCACCAGGACCACGAAAAATGAAAGACATTCTTGGTTTCATGAACTTTTCTATTTTTTTTAATGTAGGTGAAGTTTTCTCTACCACGAGAGCTAGTGTTGACCGTTGAAAAGATTTCCTTTCTAGCCAATTAGGCATCCAAGGAGAATCAAACCCAAATAGAAGCTGCAGTGAAAATAAGATTAAAGGTATAGAAAGAATGGTTGTATAGCCAGGTGGAACAGGTATAGGTACTGATAGCGGTAAAGAGAAGATGATTATTAAAATACCAAAACCACGCTCATGTAAAGCTGTTTTAATATCAAATAATGTTACTTTATCATTATCGTTATTATTAGTATCTGCAACCTCTTTTAGAATATCAGAGGCCAATTTTTTATCTTCAGTCAATTTCACACTTTTTTTCACAGATACCCTTTAATAACAATATAACTTCTAACTAACATAGTTATTGCTATATTTCAATATCGATTATTCATTTCATGCTGTACTTCATTCTTTTATTAAAGTTTTGTAAAGCTTTTAAGAAGAGAAAGTGTTCCGGCTATAAGTTTTGGTCCTTTAACTATTACAATAAGGGTAACCAATAACGCACAGAATGAAACTAACACTCCTAACGTAGATAAAAATCCATCTTTACCCATAATGCCGAGTGAAATAAGAGTTATACCAATTGCAGGAAGGAAGTGAGTAAAAGGTAATGGAAGAGCTATTATTATTGCACAAAGCAACATCATAAAAGCTAGAATCTTTTCACCCGGACCAAGAAAAATAAAAGATATTCTTGGTTTCATGAACTTTTCTATTTTTTTTAATATAGGTAAAGTTTTCTCTACCACGAGAGCTAGTGTTGACCGTTGAAAAGATTTCCTTTCTAGCCAATTAGGCATCCAAGGAGAATCAAACCCAAATAGAAGCTGCAGTGAAAATAAGATTAAAGGTATAGAAAGAATGGTTGTATAGCCAGGTGGAACAGGTATAGGTACTGATAGCGGTAAAGAGAAGATGATTATTAAAATACCAAAACCGCGCTCATGTAAAGCTGTTTTGATGTCGAACAATGTTACTTTATCACTATCGTTGTTATTGGTATCTGCAACCTCTTTGAGAATATCAGAAGCCAATTTTTTATCTTTGCTCAGTTTCGCACTTTTTTGCATAATTGCCCTTTAATAACATTCTAACTAACGTAATTATTAATATATTTCAGTTATACCTCTTCAATTCTTTAGCCTTGTTTAAACAAATGACACGCACTAAAGTGCGTGTCACGAAACATAAGGAAGCTAACGATCTGGTTCATTAGATGATAGTTTCTCTGAATCCTTAAGTTCTTGTTTAAGGTTTTTAATGCCTTTGCCTAAATCACCCATAACTTGTGGTAACCTACCTGCACCAAACAGAACTAAGATTATTATTAAGACTAGAAACAGCTGCCATGGACCTAAACTCATTTGTACCTCCGTTGAAAATATTAACTTTTAGGTATTAAAACTTGACTGAAGCCAAGTGATACATAAATTATATCACTTTTATTGAATTATAAATCAAGAGTTTTTAATTATCTTATAATAGTTTTAGCCTAACATTAAGTTTAGTTTAGCTGTAGAGTAAAAGGAAGCTCACTAAAAAATTTTGCTAACGTATCATCTTTAGGTCTGTGGTATATGTAGCTAGGAACTCCTGATTGAATAATTTTACCATTTTTCATCACGTAAATAAAATCTGCAACTTTCAACGCTTCTTGCGGGTCATGAGTTACCATGAGTACAGGAATATTTTTGCTTCTAAAAAGTGACAATATATGGTGCCTTATTCGATATTTGAGCAGTATATCTAAATTAGAAAATGGTTCATCGAGCAAAACAACATCAGGATTTTGCGCCATTACTCTTGCTATTGCAACTAATTGTTGCTGTCCTCCTGATAAAGCATGAGGGTAAATGTTTTCATATTTTTCTATATTAAATAGCTTTAAGATTTCCAATGCAGTAAGGTATTTTTCTTTCTTAGAAGTACTGCAAATAGCAAAAGTTATATTTTCTATTACTGTTTTATGAGGAAATAATGCAGAATGCTGAAAAATCAATCCGATATTTCTACGCTCTATAGCAATTGACACTTTGTTGCTTGCAACTAATTTATCATTTATAACAATGGTTCCAGATTTTGGATTTTCTATTCCTGCGATTAATTTTAGAATTGTTGACTTGCCACAGCCAGAATGACCTAGTAAACAGGCAACACTTCCTTTCTTCACTTGAATGTTGATGTTGCTTAAAGCAAAGCCATCTTGATTACTATAAAAGTAACTAATATTGTTAACTAGCATTAATCTTTCAATTGGAATCGTATTATTAAATATAACAGTATTACATTCAAGAAATACAGAAATATTTTTTATTATTGTGAATTAATTGTACAGAGTGCCTAGAAAAATGCGAGACTTTTTGCTATAATTTTGCATAAATAGCAGAAGACATGGGACTATAGCTCAGTAGGATAGAGCGTTGGATTCCTAATCCGAAGGCCGTGCGTTCGAATCGCACTAGTCCCACTTAATTTTGATAAAGTGGTTTAACAATCAAGAAATTATAATTGGTTTGAAAAGTGATTCTAGGAGCTAGATTGCATGGTTTCTCAAACTTGAATTTACAGGTTCAACCTTATTTTCTCTCATTTCTCTGTAACTTGGAAGTGTAAAATTTTTTACATGTAATCCAGTTACCATTACAACTAAAATAGCTAGGACACTGCAAACTAATGCGCCAGCTAAAGATGGAACTATCACAGCAGCAGCAACAAACAATCCTGTAATAACAACTCCAACAACATCACTCCTTAATGAGGTGTAAAAACTCTCCTTACTTTTTTTGTATTTAGTTTCTTTTTCATGTGGTGGAGAAAATTGAGCCTCTACAAAGCCGTTAGCTTTCTTATCATTATTTGGTGTGACAGTTGGGCCAGTCCTTGTTGATACAGGTGCTTCATTTTTGTTATTATTACCATTAGTACTAACTGGAGGCGCTGTTGCTACAGATCTATTACCAACGTTTCCATTACTTCTGCTAGGTTTTATTCTAATTTCCTTTACATTAGACGTTTTTTGCTTTTCTTGTTTCTTATCTATTGATGATTCAAGCAATTTAATTATTGCAACATTTGAGTAGTATTTACGATGATCAGAATTGTTGGGATCTCCTTTAAACTTAGAATCTATTTTAAGTTCTTTTTCAAGTGATGACTGACTTTCTTTAATGACTACCAAAAGATTCCTAACATCAGCTTCTGGTATATCTGTCATATACTTTAAAAGTAACCTAACTTTTGGTGGATCACCATCTATAGAGGCATCACTCAAAGCCTGAACTTTCTCTTCTTCAGTAAATCTTTTGTTATTCAAGAGTATCTTCATAACTTCAGTGCTCTCATTGTGAGGAGCTGTGTTAAGAACCTCTAGTATTTTCGTATGATCTATGTAATCTAAAAATATCTCAAACTCTTGAACTTTACCTTCATTAACGGCGGTCAACAAAGCATTCGATTTTCTTTCTTGATCAAATTTACCGCTATCCAAAAATATCTTTATAACGTTAGGTTTTCCACCTGACACAGCGTAATCTAATACAGTTTTAGAAGTAGTATCTCCAATATCAATTTTAATGTTTGACTTAGCAAGCAACTTGATAGTTTTGAGGAATGTATCATGATCATTTACAATATCATTCCTCCCTGGGCGGAGAATATCCATAAATAAATCACAAATATTTGCATCTGTTGCTCCACTTTGTTTTAGCTTCTCACAAAATTCATGAGCAGTTATATCAGGATTATTAGTTACAAATTCCTTTACATTGTCATAAGCTAAGTTACTGACCATATTCAAAACCTATCATTATTGCTATATGCTTGTTATATCAACTTTTTCATGATCAGTCAAGTAATCTTGCAGTCTCAAATGGCAATGATATATATTGATTTATGATTCTCGAGTAAATGATGGAAGATTTAGCTTATAAGTTAGTGAAAGTAACCGAAGCTGCAGCACTTGCTGCATATAAATTGGCAGGCCTTGGTGATGAAAAAAAGGCCGATCAGGTTGCAGTTGATGCAATGCGTACGGTGCTAAACTCAATGGAAATAAATGGTACAATTGTGATTGGGGAAGGGGAGAGGGACGAAGCACCGATGCTATATATCGGAGAAAAAGTTGGCACAGGAAGTGGCCCTGACATTGACATCGCTGTTGATCCACTTGAGGGCACTACAATTTGCGCTCACTATAAACAAGGGGCAATGTCTGTTCTTGCTGCAACAAAAAAAGGTAATTTTTTACATGCACCTGATGTTTATATGGAAAAGATAGCAGTGGGAAAAAATCTCCCAGAGGGTGTAGTCTCACTAAAAAATAGGATTGAGAAGAATCTGGACAATTTAGCCAAGGCAAAAGGATGTAAAGCAAGTAATCTTATAGTAACTGTACTTAAACGTGAAAGACATGATGAATTAATAGCAAAAATTAGGAAGCTAGGAGCAAAAGTGAAATTAATAGATGATGGTGATGTTGCAGCCATAGTTTCGCTAATAAATGGCAATCACGATATGTATATTGGAACAGGTGGAGCTCCAGAAGGAGTGCTTGCAGCAGCAGCGCTAAGCTCAATCGGTGGGCAGATAGAAGGAAGATTAATATTTGACACGGATCAATTAAAAGAAAGAGCAAAAAATTTGAATATCACTGACCCAGAAAAAATCTACACCGTGAAAGACATGGCAAAAAGTGAATCAGTGTTCATTGCAACTGGAGTAACAAATGGAGAGTTTGTGGATGGAGTAAAGTTTGGCCAAGATATTTGTCTGACTAATTCATTAATAATATTGCCTGGTAAAGTAATAAAAATACAAACAAAATCAATATCTTAAACATTTGTCATATGCTGATTATAAAATTTTTATAGAAGGAAGATACTTATAATTGTCTTAAAAAAATGAATTTACATGTTAATTTTAGCTTTACAACATTTGGCATTAAGTTATAATTAAGCTTATTTAAGTATGAGAGGTGTGAAATGTTTGACTGGGTTTCTAATTTGTTAAATAGTGAGGAGAAAAATTCACCGCCTGAAAAAAATAATAATTCTTTCTCTAACAGCACAGAAAGTTTATTAGTCCAATCTACTAAAAAAAATCCTCAACTTGATGATCAAAGTAGAACTGACGCGTCTCCTCAAATAAATCTTCAATTTAGTGAGGATGATGTAAAAAACGTGCTCCAAGACTTCGAAAAATTGGATTATAATGGTAGTAAGTGTTTTAACAAAATAGCAGAGAAGTATAAAAAAGAGAGAGGCCTTTTTGACTTTCCATAAGATGGTACAAGCCTCCACCTTCTAGGTGGAGAAACTGTAGTTTGTCAATGTCATAACTGTACT
>NODE_13_length_23336_cov_28.682488
CAAAATGCGCTTTAAATAAGCGTTAGCACATTATTACAATGCCAATTTACATTATTATAGGGTCAAAACTCACTACTGGGGGATTCTTTTGCCTTTTTTTTCGCCTGGTAAATTTTTTAATATTCTGGATTAGTTAGGAGTCCTATAGACATGTTATTCCAGCACTTCTTACTACCTGTTATGGATCCCAGTGTCAAGCACTGGGATGACAAGAAGGAGAGCACTGGGATGACAAGAAAGAAAGCGCTGATTTCATATGTATCTGATAAAAAAGATGATGTCATGCCAGTGCCCAGACACTGGCATCCAGTTTTTTCATGATCATCAAAACGTTGTATTTTAACATAAAACGGCTACTTTTATGCTTACCAACCTAATAAAATTCCTGGATTCCAGTGTCACGCACTGGAATGACAAGAAGGAGAGTACTGGGATGACACCTTTTTATCCAAATAGTTTTATTGATGATATTAAAGATTGCACTATAATGAAAGTTTAAGCTAGCGTTTTTAAGGTGAATAAAGAGCTAATAAGTGAAATACCTTTACTTGAAGATAAGGCAGTTTCTGAAATTGAAAATGCTGCTTCTTTGCAGGATTTAGAAAAAGTTAGGTTGTCATACTTGGGGAGAAAGGGTGTAGTAAAAGCTTATTTCGATGACTTAAAGAATATAGATGATGCAGGAGAAAAACGCGACCTAGGTGCAGTGATTAATGTTTTACGCAATAAGATAGACCAGCTTATAACAAGCAAAGAAAATGAACTAAAAGATAAAGAAGTTAAGTTAAAACTGCAAAATGAAGCAGTTGATATCACACTGCCTGTCAGACCAGAAAGAATTGGCAAGATTCATCCACTGAGCAAAGTTATAAATGAAGTAAAGCTCATTTTTGCACATATGGGCTTCAAAGCAGTTGATGGTCCTGATATTGAAGATGAATTTCACATGTTTGATGCGCTAAATACTCCAAGTCATCATCCTGCGCGAGAGGAGCAAGATACCTTCTACTTAAAGAATAAAATAAACGATAAAAGAATGGTGCTGCGCACTCATACCTCATCTGTGCAGATTAGAACTATGGAAAAGACAAAAACTTTTCCAATTAAAATAGTGGCTGCAGGCAGGGTATACAGAAATGACTTTGATGCAACTCACACTCCTATGTTTCATCAGATAGAAGGGCTTTATGTTAATGAAAATGTCAATATGGGCCAATTAAAATTTACTATTCATCGCTTCCTTAGTAAATTTTTCGGAGATAAAGGTCTAAAAATACGCTTTCGTAATAGTTTTTTTCCTTTTACTGAGCCTTCTGCAGAAGTGGACATAAGTTATAAAGGTAGTAAATGGATTGAAGTACTTGGATGTGGTATGGTGCATCCAAATGTCTTTAAAAATGTTGGAATAGAACATACTAAATACAGTGGCTTTGCATTTGGGATTGGTATAGAAAGGCTAGCAATGCTGAAATATCAAATTAGTGATCTAAGGAGCTTTTACGACAATAGAGTTAGTTGGCTCAACCATTATGGTTTTCATTTTTCGTCTTTAAGATAAGTGACAAATAAATCTTATACATTTGTTGTACTTGCTGCTGGGCATGGTAAACGAATGAATTCAAGCTTGCCTAAGGTTCTGCACAAAATAGGTAATTTCTCCATGCTTGAGCACGTCATTTACAATGCAAAGCAGCTAAATCCTGAAAAAATAGCTGTTGTAGTCGATTTGCCTTTAACTCAAAGGCTGGAATGCTTTGAGGATATAAAATTAATTACACAAGAGTCAACGCTCGGCACAGGGGATGCAGTCAAAATTGCAATGAGAAACCTGAAAGAATTATCAGACATAGTTGTTGTGCAGTATGGAGATACTCCGCTGATAAAAAGCAGCACAATAACTAAAATGATAAGCTGCTTAGGAGAGAGCAATGCTTTAGTTTGTCTTGGGTTTAAAACTGATAATAAAGGATACGGTAGACTAATTATTGAGAACGGTTCCCTAAGAGAAATAGTAGAAGTACAAAATGGTAGAAATAATGATGAGGAATTTCTTGCTAATGCTGGAATAATGGTTACATATACAAAAGATTTACATGAATTAGTGGAGAAAATAGAGTGTAATAATCAAGCTCGCGAATATTACCTGACTGATATAGTTGCCATTGCAGTAAAGAGTAATTTAAATGTTGGCTATGTTATTGCTGATGAGGAGGAGGCAACTGGCATAAATAATAGGAATGACCTTGCAACGGCCGAGTTTTACTTTCAAGAAGAAAAAAGAAAGTTTTTCACTAACTCTGGAGTAACGCTTGTTGCTCCAGAAACTGTTTTCTTCTCTCTTGATACGCAAATTGGTATGGATTCGATTGTTTACCCATACGTTTTTTTTGGTCCTGGAGTAAAAATAGGATCTGGTGTTAGGGTTGGTCCATTTGCCAAATGTGAAAATACAACAATAGGTGATGGTGCAATCATAGGTAATTTTGTTGAAACAAAAGCAAGTGATATAGGTATAAATACTAAGATAAAGCATTTAAGTTATATAGGAAATACTCAGGTAGGGCAGGGGAGTAACATAGGTGCAGGTACCGTTATTTGTAATTATGATGGGAAAAAGAAACATAAAACAAATATTGGAAGCAATTGTTTTATTGGTGCCAATAGTTCATTAATTGCACCGCTTAATGTGCATGATGACTCTGTCATTGCAGCAGGTAGCGTTATAGTAGAGGATGTGCCAGAGAAAAGTCTTGCAATTGCAAGAGAAAGGCAAATAACTAAGAAAATAAAATAACTCTAATTTTTATTACGCGAATTATGTTATTTTTAATATATGTATTAGTATACATGTATATCAATATACATGTTAAAAATGAAAAAGTTGCTGATTTTGGTGGTCTGTTGTTTCCTGTCAGTACCGTCTTTTGGAGTTGATTGGATTAAAGATAGAATTTATACTTCTTTATCATATAGCCGGCTTGGTGTTAATTATGACGTTGGGTTTCACTATACAGATAGTGTTAAAATTTCAGTTGGCTATGTAATCAAACCTATTATTAATTCTCTAATCAAACCTACTCTTGATGAAGAATTTGGAGCAGTGGTGGGGCTTATGGCAAAGCTTCATTATCATCATAAATTTGAAAATACGGGTATTACTCCTTATATTACTGCTGGTGTTGGTGCTGTTATAGTTCGTACAATGAAGGCTAAACCTAATGTAGGTAGAGCTGATAGTATAGGTGAAAACATAAGTGCTTTACTTGGAGAGGCTTTCAAAGCTGTAGTCAATGATGAATTTTTTTCTTATCAAATAGGTTCTGGTATTAATCTTCCACTTTCTGAAAGAACAAGTGTTTTTGCTGGCTACAAATTGCAAAGGTTTCATAAAATTTTCCATGGAATTGAGCTAGGAATGAGCTTTAATTTGTAAACTCTGATTGAATATTTTTAGTAAAGGCTAGTGGGAAATTATATTGAAGCGAAAGTAAGTGATGTAGACTCAAATGATGATTGCAGCAGATAGTGAAAGATATGCCAATTTGTAATTGCAAGAGAAAGACAAATAACAAAAAAAATAAAATAATTCCAATTTTTTACTTGCAATTTATACTATTTTTAATATTTATATGCTTGTATATGCATATATTAATCTTTGGAGGATAAAAATGAAAAAGTTACTTACTTTGTTGGCTTGCTGTTCTTTGTCAGCACCGTCTTTTGGAGTTGATTGGGTTAAAGATAGAACCTACACCTCTTCGTCGTATGGCATGCTTGGTATTAATTATGATCTTGGCTATCACTGTACAGATAGCATTAAAATTTCATTTGGTCCTGCAGTTAAACTTGTTATGAGTGAAGGGATTTTAGACGCGGGACTTATGGCAAAGCTTCATTATCATTATAAATTTGAAAATACAGATATTACTCCTTATGTTACTTTTGGTGTAGGAGGAGTTGCTAAAATTCCTCTTTCAGAAAATCAAGGGCCAGACGTAGAAGAATTTTTTTCTTATCAAATAGGTTCTGGTATTAATCTTCCACTTTCTGAGAGAACAAGTGTTTTTGCTGGCTACAAGCTGCAAAAGTTCCATGAACTTTCGCATGGGGTTGAATTTGGAATGAGTTTTAATTTGTAAGCTCCGATTGAATGTTTTTAGTGAAGTCTGGTTTGAATTTTTGTTGAAATAAAAGCAAGTTATATAGGCTAAAATGATGATTGCAGTAGGTAATAAAATGTGAAAAAGAAAAGTTTGGTAATTGCAAGAGAAAGGCAAGTAGCTAAGAAAGTGATTCCGATTTTATTATGTAAGTTATGTGATTTTTAACTTTTCTGTGAGTATATATGCGTATATTCATGGTTAGAGGGTAAAAATGAAAAAATTACTTACTTTGGTAGTCTGCTGTTCTCTGTCAGCACCGTCTTTTGGAGTTGATTGGATTAGAGATAGAATCTATACTTCGTCGTCATATGGCAATCTTGGTATTAATTATGAGCTTGGCTATCATTATACAGATAGCATAAAAATTTCAGCTGGTCCTGTATTGAAATCTGTTTTGTTTGGAGGATCTTTGGCAGAGTTAGGATTCATGGCAAAGCTTCATTATCATCATCAATTTGAAAGTACGGATATTACCCCTTATGTTACTTTTGGTGTAGGAGGTGGAGCTAAAGTATCTCAACCAGCACAGCAAGGTCAACAGCCAGACGTAAAAAAGTTTTTTTCCTACCAGATAGGTGCTGGTATTAATCTTCCACTTTCTGAGAGAACGAATGTTTTCGCTGGCTATAAACTTCACAAGTTCAGTAATTTTTCTCATGGGTTTGAACTTGGAATGAGTTTTAATTTATAAGCTCCGATTGAATGTTTTTAGTGAAAGCTTGAGTTTTTATTAACGTCGTAAAGTTTTCATGATACTAAGAGAATTTGAGAGTAGTCAAGTTTTAAAACTTGACTACTCTCCAAGGAAAAGCAGATAAAGGTAGAAGTATTTCATGTTTTTATTTATATTGACAGTATGTGTAACATCATTTACGATTAGTGTTAATAACAATAATTGATATTTGTCATGTTTGCAGTAATCGAAACTGGTGGAAAGCAGTATTTAGTAAAAAAAGGCAGCATAATTAAAGTAGAAAGATTACAAGCTGAAGAAAAAGAGGAAGTGGAAATCAATAAAGTGATTTGTGTTTCAAGTAATGGCTTATCTTGTTCATCTAATGCTGTTGTTAAAGCTGAAGTACTGGAGCAGTGTAGAGATAAAAAAATTATAATCTTTAAGAAAAAGAGAAGAAAAAATTACCGTAGGAAAAATGGTCATAGGCAGTATATTACTGTTCTTCGTATCAATGAAATTAGTCTTCAAAAGTAAGAGGTAAGATATGGCAACTAAAAAATCAGGTGGTAGTTCCTGTAATGGTAGAGATTCGGCAGGGCGTCGGCTCGGGATAAAGAAGAATGGTGAGGTTATTCCAGGTAACATAATTGTACGTCAAAGAGGTACAAAATTTCATCCTGGAAAGAATGTTGGTATGGGTAAAGATCATACGATTTTTGCTAAAACGAAAGGCTGGGTGAGTTTTAGAAAATCAGCAAATAAAAAGACGTTTATTGATGTTGTGCCTACAGATGATATGCAAGCCTTGGCTTGAATAGATACGGGTCTGTAGCTCAGGTGGTTAGAGCGCACGCCTGATAAGCGTGAGGTCGGAGGTTCAACTCTTCCCAGACCCACCATTTAAATTTGCAATAGTTTTGATATTGTGTAACTAAACGATGGTTTTACATAAGAATTCAGTAACCAGTGAATCAGTAGCAGCCGGTCATCCAGATAAAGTAGCAGACCAGATTTCAGATGCAATACTTGACGAATACCTTTTTAATGACTCTTCCTCTCGTACTGCAATAGAGACTTTAGTTACTAAAGATAATGTTATTATAGCTGGGGAAGTATTTGGGCCGAACATTGAAAATAGCAAGATTGGAAGTATTGTACGGAATACAATAAAAGATATTGGTTATGAGCATGATGGTTTCCACTGGGAAACAGTGAAAGTAAATATATTGCTACATGAACAATCAAATGACATTGCAATAGGTGTGGATCAAGGTGCTGGGGATCAGGGCATAATGTATGGCTATGCAACAATAGAGACAGAAAGCCTCATGCCGGCACCCATTTTTTATGCACACTCGATTCTGAGAAATATCATGAGTATGGTCAAAGAGGTAAAGCTTGGTCCGGATGCAAAATCGCAAATCACTTTGGCGTATGAGAATAACCTTCCAGTGCGTGCTGAAAGTATTGTTGTTTCAATACAGCATCTTGAGGATCTGAGTCAATCGAAAGTGAAGGAAATAATTTATCCTTACATAGCTTCATCTTTACCTGAAGGGTGGATGTGCCCTAAAGAAAATCTCTTAGTCAATCCAACAGGTAGATTTGTTATTGGTGGACCAGTTGGTGATTGTGGATTAACCGGACGAAAAATTATGGTTGATACTTATGGAGGCTATATTCCACACGGTGGAGGAGCGTTTTCTGGAAAAGATGCAACAAAAGTTGATAGATCTGCAGCTTATATGGCGAGATACCTTGCTAAAAATATTGTCTTTGCAGGTTTAGCTGAACGTTGTCTTGTGCAGCTTTCTTATGCAATTGGTGTCTCAAAACCTACTTCATTTTACATTGATACATTTGGCACGAATACAATAGATGAAGAGAGGATTAAAGGGTTTATTGAAGGTAACATAGATTTATCAACTAAAGGCATAATAAGACATTTATCACTTAATCGTCCTATATATAAACGTACAGCCTGCTATGGGCATTTTGGTAAAGAATCGGAAAGTGATGGTGGATTTTCTTGGGAAGGTGTGGACTTATCTACTGATTTTTGTAAAGAATTTAATATAGAAGAAGAAAAGAGAGAATGTCTTTAAACTATTAAACTCTTTTATTTCTAGCTTGATACTGATATAATAACTTATTATAAATTGTAAGTAACTTTTTAGTAACTATACTAGTTTGAATATTTATGAGGCTTACAAGATGTCCGACAAACCAAAAGAAGAATTTTATGATATTGCTATAAAAGAATCATCTGATCTTATTGAAGAAATAAAAGAACATCCTTTCAATGTTGAATTGATAAACAATACGCTAGATTATGAAAAGTTCAAAATTTATCTTCAGCAGGATTTTTTATATTTAGTGGACTGTACTCGTGCTTTATTGATTATTGCATCTAAAGTTGATGACATTGAAATAATGAGCAGTTTGGTTAATGTAGCAAGGGGAACATTTGAGGTTCGAAAGCAGTATACTGAATATTTTGAGACTTGTGATTTATCCGATAATCATAAAAAATCAGAATCTTGTTCTGCTTTCACTGACTTTTTTATGCGTGCTGCATATCATAATTCTGTTGCTGAAGCTTTAGCAGCGTCTTGTCCTTGTTTTAATATATACCAAATTATTATAAATCATATGGTAGGAGAGGTTATGCCTAAAAAAGTTGAAGATTACAGATATCAAGGGTGGATTGATATCTATAATAACACAGTAATGAATGCTACGATTAATCAAGTTACTGACGTTGCAAATAATCTATATGCAAAGGCTGGTGATTGTGAGAGGAAAAAGATGCGTGAGTTTTTTAAGAGAGGTCTAGAGCTAGAAATATTGTTTTGGGATGAGATATATTCTCTAGCATAGTCTGTAGTATTAACACTAAATTATATTCTAGTTTATCTGATGTTCAGTGGTATAATTAAGAGCTATTATAGGTCAAATCTTTTAAAGGATATTATTGAGCATCCTTTCAATGTTGAATTAGTGAATAATACTTTAAACATAGAAAACTTCAAATTTTATATACAACAAGATGCATTCTTTTTAGCTGATTATGTTCGTACTGTTTTAATGATTGCATCAAAAATGGAGGGTTGTAATAACATTGTTCCATTGATTGGGGTGGCTAAAGGAGGAATAGAGATTATGAGAGTGTTATACGACCACTACTTTACTGTATACTCCATAAATCGTGGAGAAAAGTCGCTTGAGTGTTTCAATTTTACTAACTTTCTTTTGTCTACTTCATATAGCGATGTTTATGAAGCTGTAACAGTTCTTTACTCTTGCCATTTCATATATAAAATTGTTGTTGATAATATGAGAAATAAAATTAAAAAAAATAATAGGTATAAGAATTGGTTTGATTTTTTTAGCAGTAGCTTGATGGAATCTGGATGTGTTGCTTTGGAAGATATTGTTGACGAGTATTGTAATAAAGTAAGGGAAAGTGAAAGAACCAGAATGCTCGAATTATTTAAAATAACTGCACAATTTGAGTTAGGCTTTTGGAATAGCGCATATAATTTTTCAAAATTTGATCAAGATTTTAAGAAATATTGACAATTTTAAGCTAATTTGTATGCTTGGTACGTATTTTTGAAGATGATATGAAAAGTAAAGAACATGATTTTCATTTAGTAGATCCAAGTCCCTGGCCAATTGCTATATCAGCAGCAATTCTTGTTCTTGCACTTGGATTAGTTGGTACACTCCATAAACAAATTTCTGGAATATTTGGTTTAGTTTTGGGAATCTCTGCGGTATCAGGGGTGCTGTTTTATTGGTGGAGAGATGTAATAAGAGAAGCAATTTATGATAAATGCCATACTGCCATTGTAAAACATGGACTCAAGCTTGCAATGTACTTATTTATCCTCTCGGAAGTTGTGTTTTTTATAGCGTTCTTTTGTTCATTCTTTAAAGCCTGGCTTGATCCGATTTTTTTGTTTGAAGCGTTTTCTCCTACAAAAAAAATTGAATGGCCCCCTGAAGGGATTTTACCACCTGATCCGTGGTCGTTACCATTTATGAATACACTAATATTATTACTTTCTGGTACAACAATTACCTCAGCACATCATTTTTTACTTGAAAATGATAAAAAAAACATGATTAAAATGTTATCTATAACTATATTGCTTGGAATTTTCTTTATAATAGTGCAAGCAATTGAGTATTATGAAGCAAGTTTTTCTCTACAAGAAGCAGGAGAGAAACTTATCTATACATCCAACTTTTACATGATTACTGGTTTTCATTGTATGCATGTTATAATAGGTATAATATTTTTGTCAGTGTGTTTGTTTAGAGCTCGAAGAGATCAAATTACACCTCAAGATCATTTATGCTTTGAATTTGCCTCTTGGTATTGGCACTTTGTTGATGTAGTCTGGATATTTTTATTTGTGTTTGTTTATTGGTTAAGCCTTTATTAAGTGATTAAAATAATAGGCCTAGATCCAGGGATGAGTAAGACTGGTTGGACTATTATCAGCCTGGAAGAAAAAAATAATATTAAATTTTTGGATGGTGGCACCATATCAACTGATAGTAAGTCGGGTATAGGTGAGCGTCTACATATAATTTTTGAAGAATTAAAGAAAGTAATTTCTTTATACTCTCCAGATGAAGCTGCTGTAGAAAAAATTTTTGTTAATAAAAATCCAAAATCTTCACTAACTTTGGGATATGCAAGAGCAATTGCAATTTTAATATTACAAATGACGGATTTACCCATGAATGAATATGATGCAAACTATATAAAAAAGAGCATTACCGGAAATGGTCATGCTGATAAGGATCAGATTATATTTATGGTGAAGCAAATAGTTAAAAACTTAAATATAAAATGTCATCATACTGCTGATGCTCTTGCTACAGCAATTTGTCATGCTTATACGAGAAGTTCTTGTTTTATTGAATAGTTTTACATGAATTCAGTTAAAAAAACTATTTGATGGTATTTATCTTATCTAACGTTCGTTGCAGAATAATACATGCAGCAATTTTATCATCTATTTTTTTTGATTTTGTGATTGATATTCCAGTAATTTTTAGTGCGTGAGTTGCAAGAGATGTTGATAGACTTTCGTCTTGTAGGTATATGTGTACTTTACATTTTTTTATTATTTTATTTGCAAACTGGATTATTGCTTTACACCATTCAGTCTCTTGGTCATCTATTTTGAATGGTAGTCCTATTACCATTGATCCAGCTTCATTTTCTTTAAGTACTCTATGTAGATAACCTAAATCTTTGCTCATATTTCTTCTATAATATATACTATGAGCTGTAGCTATAAGCTGTGTTTTATCACTAAATGCTACGCCTATTCGTTTTTCTCCCATATCAAGGCACATTATACGTTTATCTCTTGGAATAGACTTTAGAAATTCATCTGGATTTCTATATAGCATCTATTAGATTTCCTTTAAAACCAAGAATAAACAAATAAGTTGTAGTGTGATATAGAACTGTAAGAACGTTCTGTAAGGCAAGGTGTCATTCGAGTAGCTGACACTGGAATCCAGGCTATTTTATCATAGACGTTGTTTTTGACATATATTCCTAAAATCCCCTGCCAATTGTATGGTCTGCAAGCACTTTTATACCTGGATCCCAGTGCTCGACACTGGGATGACAAGAGGAGGAGTGTTTGGATGTTGGTGAGGATTACTTGAATGACGGGAAAGAGAATACTGGACGACAACTGAATTGCCTTGAAAACATAACTTTTGTACAATTGTATTTTTGTGACAGTAAGGTATGTACAGTCTACTGACATGATAGGCATTCATCATAATTAATATCTGTTTTTTGCTGCAGTATTTCGCTTTTTTTGAATATATCATGAGAAATCTTGTCAGCTCTCTGCATTGATTGTGACCTGCAGTAGTATAAGCTCTTTAATCCTTTTTTCCAAGCAAGCATATGTATTTTATGTAAGTAACGTTTATGCACATTGGCAGGTAAGAACAGATTTACTGATTGAGATTGACAAATATAAGAAGTTCTATCACTTGCATGTTCTATGATCCATTGTTGATCAAGTTCGTATGCTGTTTTAAATGTCAGTTTTTCATGCTTGCTAAGAAAATCTAAATGCTGAACAGAACCCTCATTTGTTGAAATTGAGGACCATGTTTCATCATTGTCTTGATTTTTTTCTGCTAGTAGTTTTTGCAAGAATTTATTTCGTACTACAAATGAACCTGTCAATGTCTTCTGTATAAATACGTTTGCTGCATATGGCTCTATTCCAGGGGAAGTGTTGCCTGCGATAATCGAAATTGAGGCAGTTGGAGCAATAGCGAGCTTATGTGTGAACCTTTCCATTAGATCGATTTCTTTAGCGTCAAGACATGGCCCTTTTTCTTCTGCTAATTTTTTAGAAACTACATCTGCTTGCTCGCGCAAATGCTTAAATACTTTTTTATTCCATTGTTGGGCTGTTACTGATTCAAAAGGAACCATTTTACTTTGTAAAAATGAATGAAAACCCATCACGCCAAGACCGATACTACGCTCTCTTATTGCGGAATATTTTGCTCGCTGTATTTCATTTGGTGCTTGGTTTATGAAATCCTCTAATACATTATCAAGAAAACGCATTATATCTTCTATGAAAAGCTCATTATCTTTCCATTCTTCGTAGTATTCAAGATTTACGGATGATAAACAACATACAGCAGTGCGTGACTTGTTCAGGTGATCGTAACCTGTAGTTAAAGTTATTTCACTGCATAGGTTTGACATTTTGATATCTAAATTGAGCTTTTTGTAAGGTTCTGGTTTATTGTTATTTGTTGCATTAAGAAAGATAATATAAGGTTCTCCAGTTTCAATTCTTGCTGTTAATATTTTAATCCATATATTCCGTGCTTTTACTGTTGAAATAACTTTATTGTTATGAGGGCTTATTAAATTCCATTCTTGATCATCTTCAACAGCTTGCATAAACTTATCTGTTACTATTACAGCATGATGTATATTTAATGCTTTGCGATTTGGGTCACCACCAGTTGGCTTACGTAAATCTAGAAACTCTTCTATTTCTGGATGCCATACAGGAAGATAAACTGCTGAGCTTCCTCTTCTTAAGGATCCTTGGCTGATTGCAAGCGTCAGAGCATTTTGTACTACGATAAATGGCACAATTCCTGATGTTTTACCGCTACCTTTGACACTTTCACCAATTGAACGTAAATTTCCCCAATAACTACCTATTCCACCACCACGTGCAGCGAGCCAAACATTTTCATTCCATAAATCAACTATTCCCTGCAAGCTATCTTCAGTTTCGTTAAGAAAGCAGGAAATAGGCAATCCTCTCTTGGTACCACCATTACTAAGTATTGGAGTTGAAGGCATGAACCATAAATTGCTCATGTAATCATAAAGACGTTGTGCATGCTCTTTATTATCAGAGTAGTAATTGGCAATACGTATAAAGAGATCTTGATAACTTTCATTTTCTATTAAATACCTGTCCAATAGAACTGCTTTTCCAAAATCAGTTAATTTACTATCCTTTGCGTAGTTAATAGCAATGTAATTCATAAGGCTCCTTTTATGATAATATAGACATTTATTTGAGCGATTTCTCGATTAAGTTGTTAAATTTTTTTGTGGATACTGTAATGCAAACAAGATACCATCAACTTGGCTGCCATATATTTTACAGTAACTCATTTGACTTATTTGCATATTTGTTTCTTTTGCAACATGCTGAATATAATCTTCTGAGTGACGAAAATAATCTCCCTTGTTTACAAAGTCAATACCTTTACTTTCCTTTCTTCTTACTAAACATACAATAACCCCTTTTTTGTTTGTCAATCCTTTTGCTAGTTCCAATTCTGCTAGAAAATCATGTAGATAGTGTAGCACTTCAGCAAAGATAATTACATCATACTTCTGGTTCTTCTGTTGTTTAAGAAACTCTTTCATTTCTGTATGTATTAACTCATCGTAAACAGGTTTACCTTTTATAAGGCATCCTCTTGCAATATTGAGCATTCTATTTGAGATGTCAACTCCTGTTATGCGACTTCTAATATTATTTATTTTTAGGAAGTGACCACATATTCCAGTACCGCAACCAAGGTCAAGTATATTCAGTTCAGAAGTGGAGTTGTGAAAGATTTTTTTGATTATCATATGTACTAGTTCATGTCCTCTGTACTGTTTGGCAATCAACCAATGTTCAACAAAATATTCACCTGTGTAATCAAAATATTGTTTTATGAGATTTTCAGGCAATTCTACGATATCTGATGTGTTTGTTATTTTTTTTAAGTAGTAAGAAGCTTCTTTGTGACTACTATCTAATTTTAGCGTCTTTGTTAAATAATTATAAGCTTTATTAGTATTTCCTACTGCAAAATGACATCTTCCAATATTATACCAGATTATAGGTAAATTGGGGTAGAATATGCTAATTAACCAAAATCTTAACTTTGCATCTGATATATTACCTTTATAGAAGTGATATAACCCGATTTCAATGTTGGTATTTAACAGGTTTTTAGATTTTTTAAGAAACACTACAATTTCTTTATGGAGAGTATTGTATTTATCCATAATGAAATTTTTTACTTTTTTAATATTTAATAAGCCAGTGAGCTTAGATATACAATTTAAAGCAAAGTTTTTTATAAAAGATAGATTACTTTTCATACATTAGAAATACTCCAAATGTTCATTTTCATTTTTAGGTAACTAATTTTAACACATTTTATCTTACAAAATATCTTTTTCATTAATTTTTCTGTACATATCAATTTGTCGAATATTTCTCAGATTGTACGGTTTAAGATTGCTGGTATATTGTTGTTGATAATAATAGGTAAATGTTTTGTGTAAAAAGGCGTTGACATATGATTTATCAGATTGTAGCATATAAAAGATTAGTTTTTAGATGTTTGAAAAGTTTTATGGTAGAGATTATTTAATCTCAATTCAATTGTAAGTTAATATTTAACTCTGCATATTCTACATATAGTCAGATAAATAAATTATTAAGAGCACTTGATGGATGCCTTGGCGTTAAGAGGCGATGAAGGACGTGGCAGGCTGCGATAAGCTGTGGGAAATTGTCAACAAATTTTGATCCGCAGATTTCCGAATGGGGAAACCCAACTAGCTTAGCTAGTTATTATATACTAAGTATATAAAGCAAACTTGGTGAACTGAAATATCTAAGTAGCCAAAGGAAAAGAAATCAACCGAGATTCTGTTAGTAGTGACGAGCGAAAGCGGAAAAGGCTAGTGATTTAAAAATAAGAATTAGAATACTCTGGAAATGGTAACCATAGAAGGTGATAGTCCTGTATAAGTAGAAAGTTTTTAAATCCTTGAGTAGAGCGGGGCACGTGAAATCCTGTTTGAATATGGGGGGACCATCCTCCAAGCCTAAATACTCCTTAACGACCGATAGTGAACAAGTACCGTGAGGGAAAGGTGAAAAGAACCCCGGGAGGGGAGTGAAATAGAACCTGAAATCAAGTGCTTACAAACAGTTGGAGCTCTATATCAATTTATTGATATTTAGAGTGACAGCGTACCTTTTGCATAATGGGTCAGCGAGTTAATCTATGAAGCAAGCTTAAGCTGTTAGGTGTAGGCGTAGCGAAAGCAAGTCTGAATAGGGCGTTTAGTTTTATGGATTAGACCCGAAACCAAGTGATCTAGTCATGACCAGATTGAAGGTATGGTAAAACATACTGAAGGATCGAACCAGTTAATGTTGCAACATTATTGGATGAGTTGTGATTAGGGGTGAAAGGCCAATCAAACTTGGAAATAGCTGGTTCTCCGCGAAATCTATTTAGGTAGAGCGTTGTATTTATGTTGTTGGGGGTAGAGCACTGGATAGACTAGGGGGATTCATCATCTTACCAAATCTAACCAAACTCCGAATACCAATAGTTAATTATACAGCAGACACACTATGGGTGCTAAGTCCGTGGTGGAAAGGGAAACAGCCCAGATCACTATCTAAGGTCCCAAAATTACAGCTAAGTGGGAAAGGAAGTAGAAAAACCATTACAGCTAGGAGGTTGGCTTGGAAGCAGCCATCCTTTAAAGAAAGCGTAACAGCTCACTTGTCTAAATAAGTTTTTCTGCGCCGAAAATGTACCGGGGCTAAAGCTGTATACCGAAGATGTGGGTGCTTATTGATTTCGATTAATAGGCGCGGTAGCGGAGCGTTCCGTAAGTCTGTGAAGGTGGTTTGTGAAAACTGCTGGAGATATCGGAAGTGAGAATGCTGACATAAGTAGCGTAAAAGAGTGTGAAAAACACTCTCACCAAAAATCTAAGGGTTCCTACGTTAAGTTAATCTGCGTAGGGTTAGTCGGTTCCTAAGGCAAGTCCGTAAAGGAGTAGTCGATGGCAATTAGGTTAATATTCCTAAACCTCTTAAGTGTGACGGGTTTTGTATTTGTATAGGTCTTATTGGATTGATCTATGCTTAAAAGAAGCTCCAGGAAATAGCACTTATATTTATGAGGCCGTACCGTAAACCGACACTGGTGGATGAGTAGAGTATACTAAGGTGTTGAAAGAATGATGTTGAAGGAACTCGGCAAATTATACCTGTAACTTCGGAAGAAGGGTAACCTGCTTTTAGGCAACTATGAGTAGGTGGCACAAAATAGGGAGTAGCGACTGTTTACTAAAAACACAGGACTCTGCAAACACGTAAGTGGAAGTATAGGGTCTGACGCCTGCCCGGTGCTGGAAGGTTAATAGGAGGGGTGCAAGCTCTGAATTGAAGCCCCAGTAAACGGCGGCCGTAACACTGACGGTCCTAAGGTAGCGAAATTCCTTGTCGGGTAAGTTCCGACCCGCACGAATGGCGTAACGATTTCTCCACTGTCTCCAACATCACTTCAGCGAAATTGAATTCCCCGTGCAGATGCGGGGTACCCGCGGTTAGACGAAGAGACCCCGTGCACCTTTACTATAGCTTTACATTGCTATTAAAAGTGTGATGTGCAGGATAGGTGGGAGACTTTGAAGTTATGGCGCTAGCTATAATGGAGTCAACCTTGAGATACCACCCTTTACACTTTTGATATCTAACTATGTTTCATTATCTGGAACTAGGACATTGTATGGTGGGTAGTTTGACTGGGGCGGTCGCCTCCTAAAAAGTAACGGAGGCGTGCGAAGGTAAGCTAGAGCTGGTCGGAAATCAGCTTGATAGTATAATGGCATAAGCTTGCCTGACTGCGAGGTTGACAAACCAAGCAGAGACGAAAGTCGGTCATAGTGATCCGGTAATTCTGTATGGAAGGGTTATCGCTCAACGGATAAAAGGTACGCCGGGGATAACAGGCTGATGGTGTTCGAGAGTTCATATCGACGACACCGTTTGGCACCTCGATGTCGACTCATCACATCCTGGGGCTGGAGAAGGTCCCAAGGGTTCGGCTGTTCGCCGATTAAAGTGTTACGTGAGTTGGGTTTAGAACGTCGTGAGACAGTTCGGTTTCTATCTGCCGTGGGTGAAGGAAATTTGAGAAGATCTGACTCTAGTACGAGAGGACCGAGATGTATATACCTCTGGTGTACCAGCTGTTATGCCAATAGCATCGCTGGGTAGCTATGTATAGATGGGATAATTGCTGAAAGCATATAAGCAAGAAACCCTCTTCAAAAAAATTTCCCAATTAAGGCCGTGGGAGACTACCACGTTGATAGGCTAGGTGTAGAAGCATGGTAACATGTGAAGCTAACTGGTACTAATAGCCTGATTGATTTATTTGCTTTCTATATGTGCATATGCAGTGTTAAATATTAAATTAAAATTTGTTAAGTCAGAAATTTTTGTTGACTTGGTGGCTATAGCAAAAATGAACCACCCGATCTCATTTCGAACTCGGAAGTGAAACTTTTTAGCGCCGATGATACTTAAAAAGGGAAAGTAGGTCGTTGCCAAGTTTATAAAAATTTCTTTTTATTTATATCTGTTCAGTAGAGCGATGAAACAAGGTAAACATAGAGTAGCTGTGAGGTAATATAACTGATCTTTTAGAACTCTGTGAAAACTTTAAAATAAAAGTAGAAAATTTAAAAAGTAGAATTTCTTACCTATTTGCAAATGAGGAGGAGAGATAGCAACATTTAACAAATCATCAAACAATTGATCTTCCGAAAATCAAACTTTATATAATTGAATATTAATTAAGTTGTTGGAGATGAGGAGAAAGAAGAAGTAGCAAACTACCAAGAAGCAGATACATTTGGTCCAAGAGTTAGGTGATAATTGTAGCACTCAGTGGATTCTATAAAAATTCAAAACGTAAGAATTATAAGTGATGTTTTTAATGTGAATTGAAAGCGTATCAAATAGTGAATATAGAGTTCCTTCAAAATGCAAAAAGGTGTATGAGCAAATCGAATAAGAAAACTGAGGTTTTGCGCATCAACGTGTTATAATAAAGGTAAACTTGGTTAGTGCTGAAGCAATACTGCAAGTTTTAAAGGGAAAGAAGATTTAAAAGACAGTGTATGTTGCAATCGTAATAGTCGCTGACAGGTACTTTGAAACATAGCTGGACTATTGAAGTTAAAATTCTGGGCTGTTACTTAAAAAACGATCCACTGAATTATTTGTACTAAAAAAAGCTTTATTAAAAAGTGAAATAGATGTTTTAACAGAAGTGTAAGAAAGTTGCAAAACGTATAAGGTATTACTTGAAGCTACCTATCTGAAGCAATTGGAGCTTCTCAAGTTGCGAAAAATATTTTAAAATCTGAAAGAATGATGTGAAATTTTTTAAGTAAACCAGAAAGTATTTCACTATCACGCTGAACAGCAAATTAGTCATTATATCGTTTACTGTAAAAGCTCATATTTTACGTAATCAGAGCTAGGAACTTGAAAGGATAATTTCATTATACTTAACATGAAAACAAAGAGAACTATACAATTCCCTGCCTATCATTTCTTGAACCACTTCCCTGAACGGGTACTTTTATCAAACTATTCTCTTATTGTAATGAGTTGCTTCTATATTAAAATTTAGCAACTTCCCTCTAGGATTATCTTTATTTTGTTCTAAGTATTGGCTTTGTTCAAATGCCATTTCCCATTGTGTACGATAGCTAGACTTTCTATATTCATAAAAACTCTCTTCAGCATTATTTGTATCGAGCTTTTTATCTTGTTTTTCTATACTCTCTACCATCAAGCACCCACATCTATTAATTTATTTTAAAAACTTTACTTATCTTATCATAAAAAATATAGCTGTAAATACTTTAGTGAAAATTTCTTCTTATTTTATCTTTCTTTAAGCAAATATTGAGGTCTTTTTGTAAATTTTTATAGCCTGCTTGCATAATGTTTTTATGGGTTAGTATTATGTAATAGTATCCTACATTACTTATATTAGAAATGCTAACTTTAGCTAGCATTCGTAATTGCCTTTTTATTTTATTTCTTTTTGCTGCTTTTCCGACTTTTTTACTGATAGCCAGACCTACTCTAATAACATGAATATACTTTTCAGGTTCTCTTTCTTTTATAGCATATAGTGATATATATACCCCTCGATAAAAAAGACTGTCAGGTGCTAATCTGTTTTTAAAAGCAAAGGAAAACTCTTTTTTTTTATGCTTACTATGCGCATAATTTATTACACCCTAATGAACGACGCTTATTAAGAATTTTTCTTCCAGCTTTTGTTGACATACGTGAACGAAATCCATGTCTGTGCTTTCTTTTTAAATTTTTTGGTTGAAATGTTCTTTTCATTGTTTTTATATTAATATGACTATTTATTTTAAATTATTTTGTTCTATTGTCAAATAATGGTCAACTTCTATGGCATTCTTATTGAATAAAATTTGATATATGGAAAAATGAATTTAATTATAGGCATACCTGTTTTACTAATCCTTTTATTTTGTTTGAGTAGGTTTCAAGCAGTAAGTAAAGTTAAGTCTTATATATATTTGAGTTGTATGTGGATGTTAGCTTGTTTGTTAGCACTCTATGGTGGTTATTTTATAACTTCTATTTCTATAGCGTTACTTTTTTTTATGCTGATTTTTATCTTTAAAGATAAAAGAAATAAGATGGTAAAATTTTTGTTATTTATGGCTTTAACCATATCACTTTTTATCACTTTATTTATAATGCTATCTATTTTTATTCAGTCCATTTCTTTTTTTAACAAAGTAGCTATTTCAGAATTCTTATTTTGCTTAAAATGGAAGCATAATGTAGCTATTATCGGCGAAGGAGAGGTGGGATGTTTTGGTATAGCGCCACTTTTAGTGGGGACATTACTTATAACTATTGTAGCAATGTTAGTTGCGGTGCCGCTTGGTTTATTTTCTGCAATATATATTAGTGAGTATGCGAGTGAAAAAGTGCGTTATGTTATTAATACAGCCTTACAGGTTTTGTCTGCTATTCCTACTGTTGTATATGGATACTTCTCAGTTGTATTTTTGTCTTTTTTTATAAAGCAGGTAGCAAGTTTTTTTAATTTAAGTATACACTCAGAAAGTGCTTTGATTGCTGGTTTATCGATCGGGGTAATGATTCTTCCTTTTATTATTTCTTTGCTTGAAGATGCTATAAGATCTGTTCCAAAAAGTTTACGTTATGGTTTTATGGCGCTTGGCGCAACACCAGCGGAAACTATATGGCATATAACAATACCTTATGCAATGCCTACAATTTTAAGTGCAATTTTATTATCAATTTCAAGAGTGATAGGTGAAACAATGATTGTACTAATGGCTGTGGGAATCAATGCAAATTTGACCTTTAATCCTCTCAATTCAGTTACTACTATCACTGTACAAATTGCTACATTACTTACCGGAGATCAGGATTTCAATAGTGTGCAAACTCTTGCTGCTTATGCGCTTAGTTTGGTGCTGTTTGTTATTACTTGGCTATTGAATGCATTTGCACTATTTATAATGAAACGTAACTAGTAAGTGTTTTAATATTGCAAAATTTCTGTTAATAATATAAGATTTATTTTCTTTAGAAGTTCTTTTATAGAATTGTAGTGTTAGGTGATGAAAGAGATGAGTACAGGTAAAGTAGTTAAAATAACTCAAGCAGTTGTTGATTTAAAATTTGAAGGCGAGTTACCTAAGATATTTAATGCTTTAAAAAGCAAACTAAAATATAAGGGCAAGGAGCTAGTTTTAGAGGTTTCACAGCATATAGGTGACAATATAGTTCGTTGCATTGCTATGGATAGCACAGATGGTATGTCAAGAGGTGATGAGTTTGTTGATACAGGTGCACCAATATCAGTTCCGGTTGGACGCTCAACTTTAGGAAGGATTTTTAATGTTGTAGGGGAGCTTATAGATGAGTGTGGTCCGCTAAAAGGAAAGTATGATTTAGAACCTATACATAGATCACCTCCAAGTTTTACTGAGCAGAAGATACAGGAAGAAGTTTTAGTTACAGGAATAAAGGTTATAGATCTTCTTGCTCCTTATCTTAAAGGAGGAAAAATTGGCTTATTTGGTGGAGCTGGTGTTGGTAAAACAGTTCTGATAATGGAGCTGATTAACAACATAGCAAAAGCTCATAAAGGATTTTCTGTGTTTGCTGGAGTAGGAGAGAGGACGCGTGAAGGTAATGATCTTTATAACGAGATGATTACTTCGAATGTAATAGATATAAATGAGCACGAAAAATCTCAAGCCGTTTTGGTTTATGGTCAAATGAATGAACCTCCTGGAGCAAGGTCTAGGGTTGCTTTAACAGCACTAACTATGGCGGAGTATTTTCGTGATCATGAAAATCAAGATGTTCTATTTTTTGTAGATAATATCTTCCGCTTTACTCAAGCTGGCTCTGAAATTTCTGCTTTGCTTGGAAGAATACCGTCGGCTGTTGGTTATCAGCCAACTCTTGCGACTGATATGGGCGCTATGCAAGAGAGAATAGCCTCAACTACTGCTGGTTCTATTACTTCTGTACAGGCTATATATGTTCCTGCAGACGATTTGACCGATCCAGCTCCAGCAACGACATTTTCTCATCTTGATGCAACCACAGTGTTGTCAAGGCAGATAACTGAAATGGGTATATACCCTGCTGTTGATCCACTTGACTCAACTTCTCAGTCTTTATCTGCTGAAATCATTGGTGAAGAACATTATAATGTGGCTTCTGAGGTGAAACGTATATTGCAAACTTATAAGTCGCTGCAAGATATTATCGCAATACTTGGTATGGATGAACTATCTGATGAAGATAAAATTATTGTTGATAGAGCTCGTAAAATTCAGAAGTTTCTTTCTCAACCTTTTCATGTTGCGGAGGTATTTACTGGCATGTCTGGCAAATTTGTTTCACTTTCTGATACTATTTCTAGTTTTAAAGGAATTATTGAAGGTAAATATGATCATCTGCCAGAAGCTGCTTTTTATATGGTGGGAAGTATAAGTGAAGCAATAGAAAAGGCTGAATCAATAAAAGCTGAAGTTGGAGCCGGACATTAAAGATTATGAACACTTTTAAGGTGCAATTTTTTTCTCCTGATAATCGAATTTCATTCGATGAAGTAGTTTCTCTTTCAGTGAACGGGCTTAAAGGGGAATTGATGATTTTAGCCTACCATTCCCCTTATTTAATTTATTTATTGCCTAGTATAATTACTGTTCAAATGAGTAACCAGATAAAGGAGAAAGTTGTAATTGACAATGGTGTATTAGAGGTTGTAAATAATGATTGTAGCATTCTAACAAATCAAATTCAGGTTTTTGATCATTTGACTCATGATGAGGAATCATTAAAAAATAAGAGAGTTGGTATATATTTAAGTTATCTTGATGTCAAATCTCTTTAGGGGCTCTTTTTGTGTTCAAGAAATGAGTTTACTCTTGTCATTTCCACGTTTGTTGTTCAGGTAGTTGACACACAACTGTACGAACATTATGGTTCAGGGAAGATGTCATTCCAGTATCTTCTTTCTTGTTATCCCAGTGCGTGACACTGGGATCCAGATATAAAAAGTATTTGCAAATCATGCAGTAAACAATAGTTCTTAAGGACATATGTCAAAAACAATGTCCAAAAACTAGATCCCAGTGTCTAGGCACTGGCATGACATTATTTATTATGTGCCGTATTGCAATGTTCGTACAGCTATGTGTCACGTACTGGAATGACAAGAGTTGAATGACAGGAAAAAAAGCACTGATTTCACATGCATCTAAATAAGTATATTTATTTAACACTTCCTTGCTGACTTTGGCTACCCACCTTTGAGGGACTGCTGATTAAGTCTAGAAGTGAATTACAGTGATCGCTATGAAATGCGCTATCAAGGCTTAAAGACCTAGGTTTTTTTTCTGAATCATCAATTTCCTCTTTAAGCTGGTAAAACATTTTTGAATTATTATCAAAAACTTCCTTTTTATTAACAAGTACTTTATCAATTACTGGACTTAACAGTTCTACTTCGTTATTTAAGTATTGTACTTTATCGTTTAGCTCTTTTTTTTCTCTTATTAATCTTTCAATCTCATCTTCATATTCTTTAAACTTTAATTCCAGTGATGGACGGTACTTATTAACTATTTCTTCTTCTATCTCCTGCCGTAATTGCCCTCTTATTGTCTCGATCTGCTCATCTTTAAGCTCTAGCTCGTTCTTTAACGTTTCAAAATCCCACGTTAGCTGATCTGCCTCTTGTTCATCAGATTCCAAATGTGCGTTATGCTCATTTTCTAAATTTTGTATTTGAGATTTATAACTCGCTATACACTTATCCCTTGCACTTATCATGTGTTCTGCTTCCTCTATCTCTTCCTCTTTTTTTTCAAACTGGTTCAATTTACCTTGTAGTTTCTCTTGTTCTGCATTAGCAGTTTTTAGCTTTTCCTTCAGTTCTTCTACCTTTTCTTCCAGTTCCTTATTTTTTCCATAAATTTCTTGAATTTTCTGCATGTTTGATTTGCTTCTTCCAATAATGATAACTCTCCTTTCAAATCTGATATTTGCTGTTCACTGCTTTCTTTTGTACTATTAATATGGAGTTCTAATTGATCAAGTTTGTCTTCAAAACTATACTTTCTCCTATGATTATTGTCCAGTAGAAATTTCAAATTTTGTAAAATCTTTAAAAACCCAGTTATTTTTAAGAGTGTAGAAAATAGTTATAAGAAATTTTCTAGCAGTAGCAGTTATAGCCTTAGCAGAACCACGCTTCTTTTTTATATGTTCATAAAAGCTTTTCAAGTAAGGACTGTAACGTACAGCAATCCAAGTACATTGAACTAAAGAAGTACGCGCTATTTTTGACCCTCGTTTGGTAATTCTTCCAATTGTACATTGCTGATTAGATTGAGAAACTCTTGGTACAACTCCAAAATATGCAGTAAGTTTCTCAGGTCTACGGAAATCATTAATGTCTCCAATTGTTGCAATAAAAACAGCTGCAGAAATTGGACCTATTCCCTTTATGCTGATAAGATTGCT
>NODE_14_length_23293_cov_23.494056
[truncated: 1,026,725 more chars]
