# Supplementary material for: A bioinformatics approach to identifying Wolbachia infections in arthropods
Source: PeerJ. 2018 Sep 3;6:e5486. doi: 10.7717/peerj.5486 (PMC6126470; doi:10.7717/peerj.5486)
Supplement: Supplemental Information 1 — Supplementary figures/tables and code used for data analysis [file peerj-06-5486-s001.zip › Supplement/assembled_genomes/Diplolepis_spinosa_2.fasta]

>NODE_1_length_37963_cov_23.481086
AACTTAAATTGATGAGTTTCTTCCTGGTTTGACAGATTCATTTTGTTCGATGCTATACGCTGATTTAATTTCTTGTTCACTGGGCGCATCGCTTGATTCAAAACCTAATATTTTTAAAGCTTTCTTTCTACTTACAATAAATTCCCCACTGAAATATGTTAAATTAAACGTAACCCAAAATTTCAAAAAGTAAAGCTTTTATGTCAAAATTGCATCTATTTCATAACTGTACAAATATTGTAGATCAGGAAACTTCAGTCCTTGATACTGGAATAACATCTCTATACTACTCCGGGCCAATCTAAATATTAAGAAATTTACCATATAAAAAAAAGGCAAAAGAAACCCTATTAGCTATTATCTATTTTTTAAATTTACGTTCTTTATTGTCTCATTTGACGTTCACTAAACAGAATGTAGTCTAAGTACAAACTTGTGAAAGGCTTATGTGTAATGCTTCTCCACATAATCACTAATAATTTCCTTAAATTCTTCAAAAATATTATCACCTTGTAAAGTTTTGAAATATTTGCCGTCTTTGTAGACTGCTGAAACAGGTTTTTCTCCGTATCCAGGCAGGCTGATCCCCAGATTTGCATGTTTGCTCTCTCCAGGACCATTTACTATGCATCCCATAACAGCAACGTTCATATACTCTACACCAGGATTCTTTTTCTTCCATACCGGCATATGAGTTTTTATGTAGCCATTTACTTCCTTAGTTAATATACGAAAACGATCGCTACTTGTGCGTCCACAACCAGGACATGAACTCACCTGAGGGTTAAAGTAGCGCAAACCTATAGACTGCAGTATTTCCTGACATACTACCACCTCATTAGTGCGTGATTCACCAGGGCGCTGAGTTAAAGAAGCCCGGATAGTGTCTCCAATACCATTTTGCAATAAATAAGTAAGCCCTGCTGTGGTATTTACTACGCCTTTGTTACCCATACCAGCTTCGGTTAAACCCAAATGCAGCGCATAATTGGAAGATTGTGCAAGTGCCGTATAAACTAAAATTAAATCTTGCACTCTACTGACTTTACATGAAATGATTATTTTCTCTGCATTAAGGCCAATCTTTTCAGCTTTTTTTGCACTACCAAGAGCAGACATTACAAGCGTCTTACGTAATATAACATCAGAAGTTTTTGGATTACTAGACAAGGAGTTTTCATCCATTAATTTTTGTGAAAGGTACTTATCAAGACTACCCCAATTTACTCCAATTCTGACAGGAAGATCATGCGTTATTGCATACTCTATAATTTTTTCAAATTTTTCATCACGTTTATCACCAAAGCCTATATTACCTGGATTTATCCTAATTTTACCCAGAATTTTAATGTTGTCTGGATAATCCTGAATCAGCCTGTAGAGCTCATATTGTCCACAGCCTACTAATATCTTACCATCAAAGCCTTCTTTATTTATTTCCTCTACTATATAAGGTATTGCTTTTGCTACTTCCTCTGAGTTCAAAGCAATTCGCACCAATTCTGAACCTGCATGCGCTAGTTCTATTACTTCTTTTGCATATTTCTGAGCACTGCTTTTTATGTTGTCAGAATCTATATGTGCACCAAGTGCCATGGATTGAACAACTATAGGATTATTTCCACCTATCTTCACTTGTCCAACTTTTACAGTATGAGTTTTATGCCTGGAAACCGGCGATGACTCATATGCATCATCACTCAATGTCAGGTCTCTATCTAGCATATTATTAATCGTGACACTATTTTACTGTGTCAACTACACTGCCAAATGAACTTGAACCATTTAAACTATGCTGTGGTGTTCTATTTAGATCAGTAATAGAATCATGAGAGCACGTTCTTCTTGATGGACTTTCTTTTATAGTAACATTTATAGGGGAAACTTTTTTTTCTCGTGTTGAAGTAACTTTTTTCCCTTTTTGTTGTTCACTTTTATGCTGCTTACTTTCATACTGAGAAACTGGCTCTTGATCTATAAATACAGCACCCTTTAAACGTGCAAGATTAATACCATGCTGATTGATCATAGCATCCTCCCCATCTTCAACTATGCAAGCTCCCACGTTGTTTGGCTCGTTATCAAGGCTAGCAATTTTTTTTTCTTTTAATTTTTTGATTAGATCTTCTTTATTTATAGCTAGATCTTGTAACTTTTTTTTCTTGAGGAGCTCCCTACGCTTCTCATACAGTTTATATGACTCAGCAAAATCCTCGTCTGCATGAAAGTTTGCACCACCAGGGTTACCAGGAGGTATGTACCTCTTACTGAACTTTACCTTAGACTTCGCTTCAACATTATGTACAGTAAAGAAACTAGAAACCAAAAGTATTAATATAAATAAAACTTTAGAAAAGATCTTAAGCATATTATAGTGAATATTGTGCTTTAAAAGATACCAATTAACAAACTTCAAGTAAATCAGAATCTCTACCAACTTTATAATACAAACATCTTTCTAAAAAATTTACTACCAAAACCTACATAATCTAAAGGAAATTTAAGGTGTTACAAATTTTACGTAACACCCTTTCAAGAAGAGCATTACACTCTTCCTTGCTGTAAGTTATTCTTCAGTTTTTCGTTATCATTCACATTATTAAACTTTCCGCTTGGCATATCTTGAGACAAGTCGTTTTTCTTCTCTTTATCAAGCTTAACTCCCTGATAGATACAGAATGCAACAAAACTAGTTACAGCTATTGCAGCAACAGCACTGACTATGGCACAAGTTAGTATTGCTTGTTCTTGTCCCCCTACCATGTCTGCAAATGTTTCTACTTTTTCTTCTAAGCCTGTAAATTTTTCTTGCAAGCCGCTTAAGTGCTCTTGCATAGCTTGAAACTGCTCAGTACCAATCTTGTCTTCTAATGCACCAAAAACTTTTTCAAACTGCTCAACATCTATCTTTTGAGCTTCTTGCCACTCTTTTAATGCACTAAATACCTCTTCAAACTGTTTAGCATCTATCTTTTGAGCTTCTTGCCATTCTTTTAATGCGCTAAATACTTCTTGAAACTTTTTAGCATCAATATTTTGACTTTCCTGCAATGCTGTTACATCCGATTTATCAAAACCGAATACAAATTTGGTTATACCCATTTTTAATCCCCTAGCTAATTAATATATTACTATTGTACGTTTTTAGTAGTTAATTTAGTATTAAACACTATATAACTGGGATCCAATAAGAAATATCTGGTCATGCGCTGGAACTTTTGAATTCCAGTTATGCAAGAGATCTATTGATCTTAGAAATAACTTTCCTTGGTTTAAGTTAAGGGTTATTCTACCAATATCTCTCTCTTTCCTGAGTAACTCGGAGCACTGACAATACCTTCTTTCTCCATTCTTTCAACAATATTTGCAGCTCTGTTATAGCCTATTCTAAGTTGCCTTTGAATGTAACTAGTTGAAACCTTTTGATCTCTCTGAATGATGGCCACTGCTTGCTTGTATAGATCGTTCTCTTCATCTTCTGTTTCACCTTCTGATTCCGCAAAAGAATTTTCATCTTCTCGAGTGATTTCCTCCATGTAGTTTGGCTCACCTTGCGTTTTCAGATGATCAACTATATTTTGCACCTCATCATCACTTACAAATGGACCGTGAACTCGAATAATCTTGCCACCAGAAGCCATATAAAGCATATCACCCATACCAAGCAATTGTTCAGCTCCTTGTTCACCAAGTATTGTACGGCTATCTATCTTAGAAGTAACAGCAAAACTAATTCTCGTTGGAAAGTTTGCTTTTATCACACCTGTTATCACATCTACAGACGGACGTTGCGTTGCCATTATGATGTGTATTCCTGCAGCACGAGCCATCTGAGCTAAACGTTGAATAGAGCATTCTATATCTTTGCCAGCAACAAGCATTAAATCTGCCATTTCATCTACAATCACCACAATATACGGAAATGTCTCCATTTTAAGTGGTATTTTTTCAAATAAAGGTTTACCCGTTGTTGAGTTAAACCCAATCTGTACAACACGTTCCAATTCTATTCCGCTATTCATCGCTTCTGTAATTTTTTGATTATAGTTTATTACATTCCGCACATTTAAATATGACATCATACGATAGCGATTTTCCATCTCTTTCACGATCCACTTAAGAGCAATAACAGCTTTTTTTGGCTCTGTTACCACTGGTGTTATTAGATGCGGTATTGCATCATATATTGAAAGCTCAAGCATTTTTGGATCGATCATTATCATCTTGCATTCATCAGGACTTAGTCGATAAACAAGCGACAGAATCATCGTGTTAATTGCAACCGACTTACCTGACCCTGTAGTTCCGGCAACAAGCAAGTGGGGCATTTTAGTCAGATCTGCAATAACTGGTTTTCCGCTTATTTCCTTGCCAAGCGCAATTGGAAGATTTAAGTTTGCATTTTGGTATTCTGGCGATTCAAGTAAATCACGCAGCATTACAATCTCTCGCTCCTTGTTTGGCAATTCTATTCCCATGGCATTTTGTCCACGAATTATTGAAATACGTGCAGAAAGTGCACTCATTGAACGTGCAATATCATCTGCAAGACCAATCACTCTTGCAGATTTTGTACCTGCTTGTGGTTCAAGTTTGTATAAAGTCACAACCGGTCCATAACATACACTTATAATTTTTCCTTGCACGCCAAAATCACTCAGCACCTGTTCGAGCAGAGATAAATTCTTATTGCTCTCTAATGCATTCAACTGTTTTCTCTGCATAGATTCTTCTACTTTAGAAAGTAAGTGAATGCTTGGAAACTCAAACTCGCTAGAAGGTGGTTTAAAAATCTCTTCGGTAGCTTTTTTCTGTCTTTCTTTTGGTTGTTGTCTAGTGGTTCTATATTTTCCCTCTATTACTAATGGTGCTATTGAATAATCAGTAGTTTTACGTAACCTGAAAAACAGAAACTTTGCAAAAAAGGAAGCTATTTTTTTGCATAGGAAAAGTAAAGAATAAACTGTTCTCTTCCAACCAACCAACCCTACAACACCTATTGATGCTACTACTGTGAATATGTAAAATGGGCAGTGGTCAATTAGAGCATTACCGACTATTCCACCGTGCATGTATCTAGCAGTAATGCCAAGCGAAAGTTGCGACAATATAGCATATATTGCTACATTGATTAACGTTAGGTAGATAATTTTCAGCAATGATGCTCTGAAAATTAAAAAGTAAACTATGGTTGTAGCTATTGTAATACTAGCGAGTCCAAGAAATTGAACCAATATATCAGCTAAATATGAACCTACTACTCCGCCCAAATTTGTTACTTCCTGATTTGTAGCTGTATTTAAGGATGGATCTTTATAATTATAGCTAAAAACCGATATATATATATACATTAATAGTGACAAGTATATTGCTGATTTTAGCTGTTTTTTTAACATCTACTTAAAGTAATAAGTAATTGTATATTTTACAAAGTGAATTGCTATTATCAATATCATCACGGATAAATCTAATCCATTGAATGGTTGTATATACCTTCTGATAACCTTTAGTGGAGGATAAGTGAGTCTGTTTAAAGTTTGCATTATGCTGCTTACAATCTCATTATACATGTTAACTACATTCAATTTAATCAACAAATCGAGAGCAACTGAGCATATTAGAACGAAGCTGTAAAGATCAAGTAAAAGGTTAAGTAAGTATATGATTGGATGCATATTACTAATTTATACTAAAGTCTATTATGTGTAGTGATATGTATAAAATCAAGCCCCACAATAATTTTTATGCTGAAATAGGTGTAAACAATAAGCTATAAGATATTATACCCTTTGATTCCACGTGGATAAAAAACTTATTGATAAATTAACGGAGAGATGTGTACTGTATGAATAGCTTTTTGATCATGTTTATTACATGCAGGATAAGTGTTCAGGTACGTATGAAACCAGCGCTTCTTTTCTTGTCACCTCTTGTTACCTAAATAGCCTCTGTTCAAGTAGCCCCTTTGTTGTCATCCCAGTGCCCAGACACTGGGATCCAGATTGGCACTAAGTTGGTAAACATGAAAGCGCTTTACAACGTTTTTTATGTGAAAGCTAATGTCAGATACTCAAATGATACCATTTGTTATAAACTCACTTTTACTCTATGGTCTTGTCGATATCCTGAACAGATACAATATTTTTTATTTATAAAATGAAGTAACTACTTATCGTAAAGTTGATCTATAGATATAATACTACCGTTTGATGATTTTTCAGCACATTTTTCACTTTCGTATTCTTTGTCAGAATCAAAGCTAAATACTAAAGTATCTCCTGAAATTTTATCATGAAACTCACTAATAGCAAAAAACGGTACAGTGACTTGTTCTTGTTTTCCACGAAAGCTCAAACTGACGCTAAACTTATCTTCAAGAACTTTTAGACCATAAAATTGATGCTGTAATATAATAAGCATTTGAGTAGGATATGATTCTTTCAAGTAATCTGGTATGACAACACCATTAAATCTCGTAAAAAACAGTATCTCTAAGTGAGGAGTAAAAACATTATCTAATATAGTATTCAAAGCCTTTTTTATAACTTGAAATTTAGCATAACTAAGCGACTTCTGATAAGCTGTTTTATCCATATAACCCTTACATGTTTGGGGGAACTTCTGTTACCCGGCGTTCCCTAAACCGTGCTTATAGCAATGAAATTATAGTGCCTAAATTAAGCAGCTACTTTAACATTGTCTTCAGCAGCAAAGTTATCGTTTGCATCTAAATTGTGAACTCTTAGCGGTGGTATCTAACCGAGCAAAGCTACCATCTTTACTATGCATGTCGATCCTTACTCGCCCCCGTATCAATCAAAAAATATGGTGGAGGCGCCGAGTACTGCCCTCGGGTCCAATACACCTATTACAAGGTAATTTTATTGCCATAGTGTATAAAAAATACACATGTTTATTATACAGTAGTATTGAATAAATGTCAAGTTGTTAAACGTAAAATCGGTTGTAAGCTAAAAAACTAATATAAAAATTACTTCGCCTATTTATCTAATCTTAGTATAATCAAAGTAGAGGTATTTTTAGAGCTCAAAATCTATCTTCGTCTACAGACTTTTTTATCAAATAATCAAACTCAGTAAAGAATGTAGCATATCTTCTTCAGCGCAAATGGGTGCACACATATGCTTAATCTCTGTCGTATGTGCGTTACATTTTTTCTGTTCTTTATTAATAAATATGGGAGATTTTATGCCTAATTCTTAACAAAAATTGCTCAAATGCTTGTGTCACTATTGAATTTCTGAGTTCAAGAAAGCAAGAGACAGTGTAAAAAGTGAAATAAGCCGAAAAAAAGACGAGTTATGGAACAGAAAATGCAGACAATTGTGGAAAATTGCCTGCGTAACTAGACTATTTTTCTTCTCAAGAATTAAATCAATTCAGTGCACTTTCTAACTTTCTACTTGTTAGAAAAAAAACGGACATGAAGGAAGAGTTTCGTATTGTGAATCAATCTCTACTTCTTGCTCTGATGACATCTTTGATGTCAGTCCTTCATCAGATAAAAGAATTTTTCCTGTAAGAATTTCTATTACTTCTTCCCTTCCACTAGAAATAGCATAATCTAAAGGAGTCTTTCCTTCATTATCTCGTACATTAACATTCGCTTCTTTCTCTATAAGAAGCTCTACTACTTTTGCACAGCCACTTCCAGATGCTAAACATAGTAAGTTACTTCCATCAAATGAATTGGCATTTATATCAAATCCATTTTCTTCCCATGCATTGTACATATTAACATGCTGCTGCTGCAGCTCACTTTTTAATTTTTCAATTATGTTAGATGCGCTTATTTTGTCATCATTATCAATCCTATATAGTATTTTTTGTAATATCGACGTGTTACTCATAATGTTCTCCGATTTTTAAGAATAAATACTAATTATAGCATTAAAGCAAGATATGAGGACGAAAACATTCTATGTAATGACTACTATGCTATAGGTATTAATATAATTTTAAACTGCAATTATTAAATTAGCCATCTGTATACTGAATCTATGTCTTAAAAGGATCATACACATCAATTTTTTTAGGGTCGCTTTTTTTCATTTTCTCACTCAATAACCTCAGAATGGGCTGTAAATCATCGTCGATTGATAAACACAGTACTTCTCTATCAAGATAATTGGCTAAATGATTCTTCTTCTCAAGAATTTCTGCTTCCTCCAATAAGTCGCATTTGTTTAACACAACAGTTTCTTCCTTCTTAATAAGGTCGCTATTGTAAAGCTTCAGTTCATTATGTGTACAATTATAAGCTGAGATAACGTCATCGCGCGTTACATCAATTAAATGCAGTAAAATTTTGCACCTTTCTATGTGCTTTAAAAATTTGTGTCCGAGCCCAACTCCAAGATGAGCATCATCGACTATTCCAGGAATATCTGCTATCACAATTTCGCTATAATCCACTTTTGCTACACCTAAATGTGGCCTTATAGTAGTAAATGCATAATCACCTACTTTCGTATCAGAATTTGAGCAGCGGGTTAAAAATTTAGATTTACCTGCATTTGGCATACCAATAATGCCAACATCAGATAAAACTTTTAGCTTCAATATTATATTTCTTTCTTCGCCGGGCTGACCATGAGTAAAATGTCTTGGTGCCCTATTAGTAGCAGATTTAAAGTTAGTATTTCCAAGCCCACCTTTTCCACCTTTCACTACTTGAAATTCCATGTCAGGTTTATCAAGATCTACTATTATTTCCTCACTTTCTTCATCGATTATTTGTGTACCAACTGGAACTTTAAGTATAATATCTTTTCCTGCTGTGCCAGATTTATCTCTACTCGTACCACTTTTTCCACTACTCGCTTTAATATGTCTTCGACAACGAAAATTAAGCAAAGTGTTGAGATTTGCATCACTGATGAAAATTATGTCTCCTCCCCTGCCCCCATTACCACCGTTTGGGCCACCAAATTCAACGAATTTTTCTCGACGAAAACTAGCGCAGCCATCGCCACCATCACCTGCTTTTAAATATAATTTAACTTCGTCTATGAAATCCATGCTAACCCGCGATAATATTTAGCATTTTCTCCTAGTGAACTTTCTATTCTCATCAATTCATTATACTTTGCAAGCCTATCAGAACGCGACAGCGAGCCAGTCTTTATTTGCCCACAATTCGATGCAACCGCTATGTGGGATATCGTTGTATCTTCTGTTTCACCTGAGCGGTGAGAAATAATAGCCCTGTAACCATTTAATTTTGCCATTTCAATAGCAGCAAAAGTTTCCGTAAGTGTTCCTATCTGGTTTGGCTTGATTAGTACAGCATTTGCCATTTTCTCCTCTATTCCTTTACTTATTAGTTCACAATTTGTAACAAATAAATCATCTCCAACCAATTGAACTTTATTCCCAAGTTTTACAGTAAGTAATTTCCAACCTTCATAGTCGTCTTCATTCATTGCATCTTCTATAGAAATTATTGGATATTTGCCTACAAGGTCAAAATAATACTGAACCAATTCCTCTGAAGTGAGTTCTCTGTTTTCAAATTTATAAACTCCATCTTCATAAAAAGTAGATGCAGCAACATCAAGACCCAGTGCAAAGTGATTTTTCATCGAATAACCGGCAGATTCAACAGCCTGAATTATCAAATTAAGAGCTTCTTCAGTGCTTCCAATATTTGGTGCAAAACCACCTTCATCTCCTACGTTTGTGCTATAACCTTTTTTCTTAAGAATGCTGCGCAAGTTATGAAATACCTCTGCAGATATTCTGATTGCTTCACTGAAAGTTTCAGCACCAACGGGAAGAATCATAAATTCTTGAAAATCTAGTTTATTATCCGCATGTACTCCACCATTAATTACGTTAATAAGTGGAACTGGCATCTGCTCTTCCCCTATTCCCAAATACTTATATAACGGCATTTTAAAGCTGTTTGCTGCTGCTTTTGCAACAGCAAGAGACACACCCAAAGTTGCATTTGCTCCAAGTTTAGATTTATTTTTTGTTCCATCTAGTTCAATTAAAATTTTATCAATTGCACTCTGGTTTGCTGCATCCATGCCAATGATTTTATTTGCTATCACTTCACTCACAGATTGAACAGCTTTCAGCACTCCTTTACCACAATACCTTTTTTCATCTTGATCTCTCAGCTCCAATGCTTCTAGTTTACCGGTCGAAGCCCCAGAAGGGACAGCGGCTCTACCTGTTGCTCCATCACATAGTTCTATTTCTACCTCAATTGTTGGGTAACCCCTGCTATCTAAAATTTCTCTTGCAAATACACTGCTAATTGTCTTTTTCATCATGCTAAACCTCTACTAGATTCACAATTGTGTGCACGTTCGGGAAATGTCACCCCAGCGCTGTAACATTCCAGTGTACGAACATTGCAACCTACAGATAAACAGATAATTTGAGTAGCAGATGTTGTCATTCCAGTGCTTGACACTGGAATCCAGTTTTTATTATACAGCCACTTATTTAAAGTTAAGTTTTCTGGATCCCAGTGTCAAGCACTGGGATGACAACATTCTTAATGGAAGCTATCCCCATATCGCAATGTCTGTACAGTTGTTTGCCTAGACACTGGGATCCAGTTTTACTACACAATTTTATCATATAAATCACCAATGCTTAAGTTTATTTTACTAGCAGCAGCTTTGCAGCTTCTCTTGCTAGTTTAGCTATATTACTACCAGCACCAATAAATAATACTACATCTCCTGAACTTGTCGAATTACTAATAAAATGTGAAATGAGTAAAGCATCATTCATAATCTTCACATCATTAAACCCATTACTGATCAAGGCTTTTTGTATATCATCAATTCCACAGCCAGGAATAGGCTTATCTTCTGGAGGGTGGACAGGAGTGAGAATTACATAATCAAACATCATGAAAATTCGTACGAACTCATCAAAAAAATTACGAATACGAGCAAAACGAAGCGGCTCGATAATTCCTGTTACCTTTCCTTTAGTGGTCAAACGTGCTGCTGACAGGGTTGCCTGTATTTCATTTGGGTGGTGAGCATAATCCTCAATTAACTTAACACCTTTAATATCGGCAATTAATGAAAATCTCCTTGCTACTCCTTTAAATTCCAAAAGACCTTTTTTAATCTCTTCATCACTAATTCCAAGTTTCACTGCAACTGATATTGCAGCCAGGGCGTTGCTAACTTTATGCATTCCTATTGCATTTGATAGCACTACATTCTTTATAATTCTGGTACAAGGTTGAATATCTTCTTTTTGTCTTTCGAGAGCGAGTTCTTTTAATCGAAAGACTATATGTATATTATCGTCATCAATTTCAATACGCTGAACTAACTTTTTAATTATATTAAATTTAGTCTCCCAATCTACCTCTGATAAATCACACTTTTCCTTCGTTATATGCTCTCTTACCATCTTCGCTTCTTTCCATATTACCTCTTCTAGTATATCCGCGCGTATTGGTCTGCTATTACATTCATCAAAACGGTTTCCAGGACAACGATAGTAACTTCTTCCTCCCTTAGCATTACTCATTCCATAATAAATGGATTTACAATACTGACATACAATTAATTCTTGTAATAAGTATTTACTTCCTCTTTGTTGCATTTTTTCTATTTGTAGCTCTTCTTTTTCCATGCTACCTCCCTACAACTTATATCTATTTTGCCTACAGTAAAATACGCACATAATGAGACAAATAAAGGAAAGTGCAAACCAAGTAATTGCATACTCCAAATGCTTAATTGGCTGTATAGTCAATTTTCCACCAAAATTGTCTTGCCACAATATACATTTTTCTAGCTTAATACCTAGATCATTGGAGATTTCTTCTGTACTTAAGGTAAACCACGTATTTGAAGCAATATCATTTTTGATAAACCAATTTTTGCTACCATCACAATATAAAACTCCACTCAAAGCTACTTTTTCAATTTTTGCTTTTTCTTCTTTTTTTTCTCTGACTATCCCTTTATTTATTAACATGTAATGTCCATTGATAAGCAACATAGGAGACAGCACATGATAGCCACGTTGACCTGCGAAAACATATAGTTCTATATCACTTAAAATTCCGTCGATTTTAACGTTTCTGTAGTTAAACTTTGAAAGATTATCACTAGGCAGTAGATGAATAACTGGAAGATCCATATTTTTGATAATATTATTCTTCCAGCTCAATCTAAATAACTGCCATAACCCGAGTGAAAAAAGAAGTAAAAAAGGTATAATGAAAATAAATACTGTTTTTCTTAACACTCTATATTTGTGTTCTCAAGTAATTTTCAATACCCATAAGCTCAATAAGGTCAATCTGTCCTTTGATCCAATGTAAGTGCTCTTCCTCATTTTTCAGTAGTTCTTCTAATAACATTACACTCACGAAATCCTTTTCTTTTTCAGCAACGGAAATTGCCTCTTTGATGCCCTTGATACCTTCTTCTTCTAAGTTAGAATTATCTTCTAAGATTTTCTGCATTGTATCTTTTGTGAACTTTCCTTCATACTTTGAGATTTTATTTGTATCTTGAAAATTTGGCATGCCCTTAAGCAGTAAAATTCTTTCTGCCAGCCTATTTGCATGCTCAAGTTCTTCATTAAGCTCCTTTCTCATCTTTTCTGCAAGTTTATTGATTCCGCTATTTTTAAGAATCGCAGAATGCAAAAGATACTGACGTACGGAAGTTAATTCATGAGTCAATAATTTATTCAAATGTTCTACTATTTCTTTATTCATAACCTTTCTTTAGCTAATATACCAATGTAATCTACACAACAATCAAGGCAACATCAATTCATTTTTCTCACAACAATCGTATCAAATAGCACATCATGAAATGCCTGTTTCCTCTGAGAGAAGCAAGCAACTAAATACCAACTGAAGGTAAGCATCACTATAATCACTTCTAGTGTACTTAAAGCATTTACTGATGTTTTAAAAAGTTTGATAAAGGTGATAATTGAATTATTTAGCATAGGAAGAAAAAACTGAGAGATAGTGCGATCAAATGCTAAGCTCAAACCTATTTTAGAACTATCTAAAGTGATAGTATATATATTCATTAACTGTTGACCAGGAGTTGCTTGAGCTGTTGAAGATATAAAATATGTAAAGTAACCACAATTTATACACATGTATGACAGGTGTAAAATTAATGGAAAATCCCCTAATAACAACACAATTAGTAAGGTTGGAATTAATAAAATTGCTACATCTATTAAATATGCGCAAAAGCGCCTGTGTACACTAGCGATCTCTGTCATTACCACCTATCTTTCAAATACTTTACTATGAATTCTGTAAGTTTATTAAAATGTTGAAAATATAACAAATCTTCATAACCGCTTATTGATTGGCCGTATATAATAGGTAAGCAATTGGCATTTTGTGCACATAGAATGTCTGTGATGCTATCACCAACAAAAAACACATTTTCTCTATTTATAGGTAACGTACTCTCCTCCAGTGCAAATAGCAGTGGAGTTGCAGATGGCTTATCTTCTGCAGTATCACATGAGCCAACTATTCTTTCAAAGTAAGAATCTAGTTTAAAATAGGCAACTTCTTGACGTAAATTAGTATTTTTCTTATTGCTCACTATTGCTAGGTAAATATTGTGGCTTTTGAGTGTCTGCAGCATTTTCTCTACTCCTTCGTTCAGAGTAATATTTTGTAACAGTGCATTATCTAGGTATTTTTGATATATCTGATTCGCTTTTTTCCACTGATCACCAAACAAATTGACCATGTAGCTCTTTCTTGATTCATGAGAATTTCTATCAGCAACTTTGTTGCTGCACCCCATTGAACTCAAGGTATGCTGAATGGCATTAGAAATATTATCTTGAGTGTCAACTAAGGTATTATCCCAATCGAATACTACTGCTAACGGGCTATTTTTCATTTTTATATTGTTACGTATTTTAAGTTAATAAGTAAATGATATTTTGATGAAAAAAGCATAAATGAGGTGCTCCTTGTGTCTTAACCATTTTTACATAATTAACTAATATACTGATTTTAGTATAAGCTTTTATTTAGTTAGGTATGACACAGCTTAAAGATACACAAGATATTGAGAAGAAATTCAAGGATGTCTTTGCTGGTGCTTTTCCAGAAGGTACGTCGCTGGCAGATAAAGTGAAGATTATCAATGATTTCCGCCAGGAACTTAAAGCTTACAAAAGGCAAGTAACCAAAGAAAATCCCGGGAAAAGGTTAAAAGATATTTCTGCAGCAGATAATTCTTCACTGGGAGATAAAATCAAGACTATTGCAAAATTAAATCGTAGTCTTAGAGATCGAATGAACCGTGCAGCTAAAAAAGTAGCTAAAGATTTTGAAAAGATCGTCGAATTGAATCGGGAACTTAAAGATGTTTTTCCAGAAAATTCTTCATTGGAAGATAAAGTAAAAATTATTGTTGAATTGTACCGGGAGCTTAAAGCTCAAAAAGGGCGTACAGATGAAGTGAAGATTATTAAAAAATTGATTCATAATCTTGAAGGTCGAATGGATCGTGCAGCCAAAAAAATAGCTGAAGATTTTGAAAAGATTGCTGGATTTAAACAGAAATTCGAAGGAAAAGACGTTTTTACAAGTAAAAAAGTTGCAGAGTTTGAAAGTAATAAAAAATCTCAAACTACATTAGAAGGCAAAATTTCTGATCAAAATAAACAAGAAAAGACCTCTGTGCAAACAGACAAAATTCGTGACTCAGTTAGTGAGGCAGATACTTCTGAAAAAGCTGTTTCAGAAGATAAAAACTTTGAACAAGAAAAGACCTCTGTACAAACAGACAAAATTCGTGACTCAGTTAGCGAAACAAATACTTCTGGAAGATCCGTTTCAGAAAATAAAAACTTTGAACAAGAAAAGACCTCTGTGCAAACAGACAAAATTCGTGACTCAGTTAGCAAAATAGATACTCCTGGAAGAGCTATTTCAGAAAATAAAAACTTTGAACAAGAAAAGATTTCTGTTCAAACAGATACAGTAACTAAGTTACAACCTTCAGTAAGCAAAGATCCTATAAAAGATAAACCTAGCGACAAAAAGCCTGAAATTTCGTTAAAACAAGTCTCAGTGGATAGGAATGCTACAGAAAAAAAATCTAATAATAAAAAATCTCAGTTAAGTGAAAAGAAAAATATAGCTCAATTGAAAGAAAATCAAAAAGAAGAAGGCTTTTTGGTACGTTTTCTGAAGAAAATATTCAAAGAACTTTTTGGTAAAGATAAAAAGAGTGTAGAGGATATAAAAGGAACTACTCAAAAAAGTACGCCAAATGATGAAGGGCAACAACAAAATGAGCTCCTTTCAAATCAAGACCAAAGCGCATTGGTAACTCCTGTCACGAAAGTAGAAAAAACAAATACAGACCATAAAAGATAATTCGCCTTAGATTTCTTGCATAGTCTGGGGTCCAATTTGTCATCCTATGGCTTGACCATAGCTAAAAATCTAGATTCCAGCGTCACGCGCTAACTTAAATTGTTCATAAAATTTGTTTCGGCAAACCTAATTTGGGTTAACTATAGAAAGCAAAACAGACACAAATCAGGAAAATAAAAAAAATTATAGATTTTCTATTTTTATTAGAAAAATAATTAATTTTTAAATATTTTATATTGATTTTGTCATCAAAGTTCATATAATATTAATACATTAACTTTGATGGTGGTAAAGAAATGCATGGTAGTATAAGCGACGAAGTGGTGAAAAATTTAGACAAGTTAGCTCACTCTCACCAAACAAATAAACTTAGAAAGGCATTTAATAACCTTAGCACTAACCATAAAAATGAATATATAGAGCATGTTAAAGCAAAGCCTCAAGGCTCTAAAGCTATGTCCGGCATACTAAATGCACTAGACAAGGAAGAAGCACCTTCTATCTTTAATCAGTTACCTCAAGAGTTTGCTTTCAATACACTCGATTGTATTAATCCCACATCGACTTTATTTAAAATTCTATTTAATCAACTGAATCCCCAACAAAAAGAAGATTATAAAGTAAATTTAGAGACAAAATCAACTGTCAAAGCTAAGCTTGTCCTAAAGAATTTTTACTTAAGCAATAAAGAGAGTTCAAGCAACTTAAGTACTGAAAACTCCAATGAACCGTTAGTACAAAACAGAGATGATTTGCCAGCAGCACATTTCTCTCTTATATCTCCTGCGTTCGAGGAAACAGTTGTTGAACATACATTTGATACTAGACTAGAACTTTCTTCTGACAAAGAGAATCAATCATGTAGCCAAACAGTAATTCCATTTCTGGGTTTTGCTGAATTCGATAATCAATTCTGCAATACTGTAACAGAAAATTCGACAGTTAGTAGTAGTTTAACGTCGAATGAGCATATATCAGATAGCCTAGAAGGTGAGCAATTATCCCCAGAGTATTATAACTATTTGATAAATGGAGTAACTAGTCTGCAATCCTCAAATGTGAATCCATTGCCAGAGTTCAGTTTCTCTCTAAGCTCTGTTACGCTAGATGAGATGGTTAAGAGATATGGCTTTAATCACAATGACCACGCTCTAAGTGATTTAAAAGAGGTATATGTAGAGCAACCAGCAAAGTTCCATACATATTACCACAATTAACTAGGGACAAAAAAAGGTGGTAGTTTAACCTACCATCTCCTCTGGTTTCACTATCCTTTCAAACTCCTCCTCAGTGAGCAGTTGAAGTTTTGCTGCTGCTTCTTTTAGAGTGATATTTTCTTTATAAGCAAGCTTCGCTATTTTTGCTGCATTGTCATATCCTATATGCGTATTTAATATAGTAACTAGCATTAACGACTGATTTAGTAAATCCTTTATTCTTTCTTCGTTTGCTTTAATATCAACTACGCATTTCTCTGCAAAATTTAAACTTGCATCAGCTAAAAGTCTTATAGACTGCAAAACATTGTAAATTATCACCGGCTTAAACACGTTCAATTCAAAGTGACCATTTGAGCCACCAATTGTCACGGCAACATGATTTCCCATAACCTGAGCACATACCATAGTCACTGCTTCACATTGAGTTGGATTCACCTTACCTGGCATGATTGAAGAGCCAGGCTCATTTTCTGGTAACATTATTTCTCCAATTCCGCATCTTGGACCAGAACCAAGTAGCCTTATATCATTTGCAATTTTCATCAAGCTTACTGCTACTGTATTGAGTGCTCCACTGAGCTCAACTAAAGCATCATTTGCTGCTAGTGCTTCAAACTTATTTTTTGCTGAAGTAAATGGAAAATTAGTGATTTTTGTCACTTCTTTAGCAAAATCCTCAGCAAAACCCTTTTTAGTATTGATTCCCGTGCCAACTGCAGTGCCACCTTGTGCAAGTTCATATACATTGCTTAGAGTTGACTTTACTCTCTCTATTCCCTTTTTAATCTGAACTGCATAGCCAGAAAATTCCTGCCCAAGTGTTAGAGGAGTTGCATCTTGCAGATGAGTACGCCCTACTTTTATTATATCTTTAAATTCATGAACCTTATTATTTAGCGCTTTATATAATTCTTCAAGATTGGGAATAAGCAAGCGGTCTATTTGTTCTGCTACTGCTATATGCATTGCTGTTGGAAAAGTGTCATTTGATGACTGACCACAGTTTACATGATCATTTGGATGCACTGGAGACTTACTACCTAAATCACCGCCCAAAATTTCTATTGCACGATTGCTGATCACTTCATTCACATTCATATTGGTCTGCGTTCCAGACCCGGTTTGCCAAACAACAAGCGGAAATTGATTATTAAATTTACCGTCTATTACCTCCTGTGCCGCTGTGCAGATTGCATCCCCTACTCTATTATCTATGCTACCCTGTTTCATGTTAACACGTGCTGCTGCAAGTTTTACTATTGCTAGCGCTTTAATCAGGGGCTCTGGCATTTTCTCTGTACCAATTTTGAAATTTTCCAAAGAACGCTGAGTCTGCGCTCCCCAGTAATGTTCACTTGGTACTTCTACTTTTCCTAAGCTATCTGATTCTATTCTAACTTTTTTATCCATATTTCCTCATTCTAGTGTTTGACATTACCTACATATATGATTAGTTAAATCAAATTGTATTTCAGTGTCAAGTTGAGACATTTTTAGTGAAGACCTTAGAAAACTTTCAAGCCATATCTTTTACTTCTATTATTTTTTTATTGTTATTAAGGCAATCATGCAACCTTAAGCAATAAACCTACTTTCACTCTCTATAAGGCTATTCTACTTAGAGCTTGAATAGTGAAAACATCTTTAAGCACAGAAGCTATACCTGTGTTTGCTTTCTCTTTTTTTACTTCTACAATTGTATAATCAAAAATTGCACCTAACGCTAGACTAATGGTAGCTGATGCTGCACAAACTGCAATCGCTGCTCCCGCAGAACATGATATTGTCATACCTGCAACATAACCTATTGCACCACTCACGCCAATGCAGACGTATTTCTTCCGTAGCTCTTTTTGTATATGACTTTTCAGATATTCTTTTACATCTAAATGCCCGTTTCTAGTAGCATAATTCAGAGCAGTGTTTTCATAGCCATCTTTCACATTAACATTTGCTTTTGCTGTTTCTATCAGGTACTTTACTACCTCTAAATAGCCACTTCCAGCAGCCCACATTAGAGCAGTTCTTCCATAGTGATCTGTTGAATTAATATCTTCTTTCTGTTTTTCTATCAGGTATCTTACTGTTTCTAATTGACCATTCTTGGCAGCTGAAAATAATCCTGCATGATTGTTAATCATTTGTGCAAATGATAATATTTTTAGTTTAGAGGGTTGTAACTCTTTAGTATTAAAGTTTAATTGTGCTGGAACAATTTCTACTTCAAGCTCTACATGTTCTCTTATGAAACGATCAAGTAGACTTTTTACCTGATCAATTGTTTGAATTCTTACCTTATAATACCGCGATAAAGAATTGATTATTTCCCTGTTGTTAAGAAAAAATATCACTAATTCTATTTTACCTGTTAAATCTTTAGCATAGATTAAGTATTCTATATTTAATCTATCTTGTGAAATATTTTGTATTGTCTCACTCTCTGTCCAAATTCTTACCTGGTCATCAATGCCCTTACTTACAAGAAAATTATATAATTCACTATCTTCTTCCTTCATTTTATTGAGCTCATCCTTACAGTCATACCAATAAGATGATAACTCTGGTATACAAGTAGGAAGAGGCAAGCGAGGTATTGACATATCAAGATTAGCTATTAAATGATATCTAGTTAGAAGCTTTGCTACCTCCGTATTGCCATTTACAATAGCATATGTTAGGGCAGAGAATTGACCTTTACGTTTCACATTTAAATCAGCTCCATTTGCTATTAGAAGTTGTACTACCTCAAGATGACCATGGGCAGCAGCATGAATTAGAGCAGTTATGTTTCCCGGAGATTCTGCATTAACATTTGCTCCCTCTTCTATCAAGTATTGTACTATCTCTAATTGACCATTTCTGGAAGCCCACATTAGAGCAGTTCTCCCATAATCATCATCTATTGTATTAATCATTGCTCCACCCTGTATGGCTTGCTGAACAAAACGTAGCTCACCTTCTTTAGCAGCATCAATTAGCTGCGCATTTAGCTGTTTTTGTGATGGCATATACCCCTCCTAAAAAATATACAATTTAAAGCTATTTTAGCCACTATTCAAGTTTTAATGGCTAAAATTGATTGAATCACTTTTTAGTGTTTTTTTATGGTTATTTGAGTCTAGCAAAGATGAGTCTATATCACAATCTAGTAATTCTCCTACTGCACTTAGTAAACCAGCTGTACAACCAGCTATTTTGATCTGGATGAGAGGAGATATAATTTATAACCACTCCCCTATCCTTTCTAGTTGTTTGTAGCTGTTAAATCTCAGGAATTTATCAAAATAAGGAGAGGCAATAAAGGGAGTAGTATCTCTTAAATAATTAGATAAGAAATCTGGTAGAATATTCTGAAATTCATGCATTTTTTGTCTATAATCTTTCAAAGCAATAACCTTTATTTTATCATAATCAAGTTTCCAATAAGCAAGCTCCGAGACTTCTTTTTTTGTTGTGTATTCCACTGCTAAAGCTTGTAAAATTAATTGCGGGAAAAATCCTGACATAACTTCCTCATTGGAAGGTGGTGAACCAAGTTTATAGTCTATAATTGCTACTTGCCCACCTGGTAGATACTCAACTCTATCACATCTTGCTGTCAATAAAATTTCTTCTGTCATTCGAGTATCTGACCAGCTATTATTACACAATTGTCTGGTGTGTTCATTTGCAATCAAATTTTCTGGATCCAAGTAGTCAAGCACTGGAATGACACCCTTCTTCTTAGTGGAAGTTGTACAGCATCCGCGCAGTTGTGTGTCACGCGCTGGAATATGAAATATCGGATAGGAAAAGCTCTTCTCCAACTCAACTTGATTGTTTCCAGTCCTATCAAACTCAACAAAAGATTGAATTATCCTCTGCAACCTTACCCACCACATATTTGAAAAGTGGAATCGATTAGACGAGAATATTTCTCGTACAACACTCATCAGCGACTTTTCGTTGCGTAAATATCTTGCAAGAATATTGTGTACCATAGTGCCAAACTCCAATATCGATGGCTTAAAATTCAAGTCTCTCAATTGCTTAAGGCCCAGTATATATTCAACGTAAAACGAATAAGGATTACGAATTAGCTTTTCTATTGCACTGCAAGACATCACTTGCATTTTTTCTTCTCTGACTTTGGCTTGAGGTTTTGGCATAGGCTGAGTACATGGAACAATACACTCAGGTGTATTTAATATTCTTAGCCAATCGCGGTAAGGATATTTTGGTTCTTGTAACAGAACTTCCAAATGGCGCAATAGAATTGATTTTCTATCACTCACTAGCCTCGTAATATAAACCTTGCCGGCACCAAATAAATTGCGCAAAGTATACAAAAAGTACCCTTGCTCTTCTTGCACAGAAGGAAGGTTAAATTTTTCTCTATTCAGTGCACTCAAAAACGGATTCTGAAAATTTGGTATATCATTAAATCCAGCAAGTATTACAACTTTATTTTGATATAAGCTAAATTTATCAAAGTTATTTTCTGGAGAAAAAAACTTCCTTTTTAAAAATAATATCAGGATTTGACTGTATAACTCTAAGGAACACTCAATTGCTATACCGTCACATGCATTTAAGAAATCGCGAGTAAAATTACCTATTTCACCATTTAGCTCTAGAAAATTCACATTAGAAAGCACATTAACACACTGTAAATGAGCTGCTACTATAGCAGAAATAGGATGATTTATAAGATTAAGTAAAAGATTAAATATAGTTTCCAATCTACTGATAATAATTAATATATCTTCTTTATATCTTAGCTTTTTACATGTACTAATAGCGTTGATAATATCCTTAAGACCATTTATATCAAAGCTACGCAATACTTCTATCTCAAACTCAGATAAAATACGAGTGTACTCTTCTTGAGCGTAACCAAAAGTCACTAGCCTATGTTTAAGAAGAGAAAGCAATGCCACACCGTTCCATTTTGAGTTCAAAATCTCAATACTATAAAGCAGAAGCGTCACATAAGAATAGTTTTCCGATATGGGGCACGCCATACGAACTGCAAGTAATTTATCAAAAACAAACAAAGAAACGTTTTCATAACCTTCATTCTCTATAATTAGTGACGTCACCTGTGCTTCTTCCTCTCTGGAATTACAAGTGATGACTTCAATATTGTCAATATATCCATTACTAACTTTACTTAGATCGGCAGTTGTATCAAAGACATAATCTAGTTCAGGACTGCCTGTCATCCCAGCCCTCTGATTTTTAGTGTACGAACATTGTAATTTGCAGGTAATTTGAGTAGTAGATGATGTCATTCTAGTGCTTGACACTGGAATCCAGTTTATATTGTACAGCCACCTGGTGCACTCATTTAAAGTTAAGTTTTCTGGATCCGAGCGTCTGGGCACTGGAGAACACACTTCTGGCAGAAAACTTACATCCTCTCTGCCTATACTTAAATAATCGAGCAGATCTTTCAGGCAATATTGATAATGTTTTTTATCAAGTGATTGCCAATCTTTCTCTTTAATTTTCAAATTCAGATTAGGTAAAATTATCTTTCCAAATGGCAGGTCGTATACAGCTTTAATCAACGACTTATAAATCTCCTCCTTCCCAATTCCAATAAAGATCATATGCTGATCTTTCTTCAGGGAGGCTATCATATTGTTTATGTAGTCACTCTTATGCTTTAGTATATCTACTACTCCTAAATTTTTTAAAGTGTTACTCCAAGTCTTGATAAGTAAGTTTATGAAATTCTCCATTTTCTTCGAATGCTCATCAAGCTGATAACAATCCGCTATTTGGGTATATTGAAGTAATGACGGCAAACTGTAAACTAGATCGATTGGAAAACTATCATTGTGTTTTTTATTCCACTCCAATATAAATTGAATGAGTAGCAGCGTTCTCTTTGTCGGGTTAATAACTTTAACTCTATCAAGATTTAATATTAAATCTTCTTCATCAATGTTTTCTAGTGAAACTATCTCTGGCAAAATTATAGTTCTGTAATTCTTGAATGCACTCAGCAATGCTATCACATCCCTCTTGCAGGGAAGTATGATCTTTATCTCGGGAATTTTTTCTCTTTCATATTCAGAAAATATGTGCTGAACCAGCACATCAAAAAGGGACTCATTCACATTAACAGTAAAAACTCTTCCCACTAACAGTAACAATTAATACAACACTTTTATTGTATAGAAATTATTTAAAATATAAATGTGCTCGCAGTTTCTTATGCTATGATATATTAAAGTCTTTCACAATATTACATGGCAAACATCAGAATAGAAGTTTTTAATAAATGTGAACAAGTTGGCCGCAGAAGGGTAGTTAATGTTTACTTGATTTACATAAGCAAAGAATTACCATCAAAATTACATGAAGAAATTTGTGGGCTATTTTATAATAAAGTCATACAAGACTGCCGTTATTATTCCTACAATGAAAACCTTAAAGAAGTTCAATATAACTTCATAGAATCACAAGCAAAGTGGGGCTTGGAGATAAGCTTTTTACCTGGCATGACCGATAACGTAGGAAACACGGCAAAACAAATTGTTAGAGAATATCTAATGAGCAAAGGCCACATTGATGAAAGTGTTTCTATCAAGGCAAGAAGTTCAAAATTGATTCTAAGTCAAGGGAACTTGCCAACTGAAAATGATATAAAACAAGAATTCAACCCTATCACTGAATATTGCACACTTATCTGTAAGAACTATAGCTGGAAATATTATGGTAAATCCAATATCACACCTGGTGTCATTACATCGCATGACCAGGAAAAAAAAGAATGGATCCCAGTGTCAAGCACTGGGATGACGCCAGGTAATAATGGAGCAAAATCTGTCAAACTCAATGTGAGTGACCAAGAGCTTGAAAAAATCAGCAGAGATGGAATCGATGGTAATGGCACTTTAGGGCTCTCGCTGGCAGCAATGAAAGCTATAAAGGATTACTTTAAAAAACTCGGTAGAAATCCATATGATATTGAACTTGAGTTTCTGGCACAGACTTGGTCTGAACATTGTAAACACAATATTTTTTGCTCCCCTATTGATGAAATAAAAGACGGTCTATATGCTCATTATATTAAGCGTGCAACGCGTGAGATAAATTCTAACATATGCGTGTCAGTTTTCTCCGACAACGCAGGAGGAATAATTTTTGATGACGATTACTTGATTGTAGATAAAGTTGAAACTCACAATAGTCCTTCAGCTCTCGATCCGTTCGGTGGAGCAATGACTGGAGTGCTTGGAGTTAACCGAGATATAGTCGGTTTTGGCAAAGGTGCAGAACCTATCATGAATACTTATTACTTTTGCTTTGCCAAAGAATCAAAAGGCAAACTTTATAGAGATAAAGAGCGTACTGATAAAATCTTACCACCAAAATATATAATGAAAGAAGTGATTCACGGTGTTAATGTTGCTGGTAATTGCTCCGGTATTCCAACGCAACTTGGATCAGTATACTTTGACGATAGATTCTGTGGAAAGCCATTAGTTTTTGTTGGAAGCATCGGAATTATTCCACGGAATATAAATAATGCACCTTCACACATAAAAGAACCCAAAAACGGTGATAAAATCGTAATTATTGGTGGAAGAGTTGGAAGGGACGGAATTCACGGTGCAACTTTTTCTTCAGAGGCATTGTCGGGAAACAGTCCTTCAACAATTGTGCAAATTGGTGACCCTATAACACAAAAAAAATTATCCAACGCCGTCGTAGAAGCAAGAGATCTTGGTCTTTATAATGCAATAACGGATAATGGAGCAGGAGGTCTATCATCGTCCATTGGTGAAATGGGAAAAGACGGATTTGAAGTTGATTTGAGCAAGGTTCTCCTTAAAAACGATGGTATGGCTCCGTGGGAAATATGGATATCAGAATCACAAGAGAGAATGACCTTAGCAGTGCCAGAAGAAAATCTTCCTGCGTTTAAGCAAATCATGAAAACACATGATGTGGAGGTCTGTGTAATTGGAGAATTCAACAAAAGTGGTAAAGCCGTTGTTAAATGTCCCCCAGGAGAAGTAATAATGGACATCGAAACTGAATTTCTGCATGACGGTAATCCCAAAGTGCATTTACAGACGAAACCGTGGTCTAAGGAGTCTGCTGTATCCTTTCCTGTCATCCCAGTGCTTGACACTGGGATCCAGCAGGTAAAGCCTGCAAACATTTTACGCCAAAACCCATACGATGGTGGAGCTGAGCGTGAAATGGATTCCAGTCTCAGCTACTTGCATGACACCTTTGAACTAAAAGAAATGCTAAGCAGACCAAACATACGCAGCAAAGAGTTTATAGTGGTGCAATATGACCATGAGGTTCAAGGATCGTCAATACTGAAACCACTGCAAGGCAAGGGAAGAGTGTGCAGCGAAGCTGTTGTCTCGAGGCCAGTCCTTTCTTCAAACAAAGGTGTTGTAAAATCGCAGGGATTTGGCTCAAGTTATGGAGAAATTGACACTTATCACATGGCAGCATGTGCGATTGACACTGCCATACGCAACTACGTAGCTGCAGGAGGAAATATAAATCATCTAGCGTTGCTCGATAATTTTTGCTGGTGTGATGCTTATAATCCAGAAAGATTGTGGCAACTAAAGAGAGCTGCAGAGGCTTGTTACAACTTTGCAACTGCATTTAAAACACCATTCATATCCGGAAAAGACAGTATGTTCAATGACTTCAAGGGATATGATGAAAATGGCGAGAAAGTGATAATCTCTGCACCACCTTCATTACTCATCTCAGCAATTGGAATTATAGAAAATATTGAAAATGCGGTATCGCTTGATGTGAAAATGCCAGGGGACTTGATATATGTGCTTGGTACAACCCACGATGAGCTTGGTAGATCTGAATATCAGTTATATAGTGGAATAGATAATAACAACGTGCCAAAAGTTAATGCAAAGAGCGCTAGGAAGTTGTATGAACGTTACAACCAGGCAATAAAAGATGGCATAATTGTCTCTGCAATTGCACCAAACTTAGGGGGCTTAATTATTGCTCTGGCAAAATCGCTAATTGCAGGAGACCTTGGTGCTGAAATTGATCTTTCACTAGTACCAATAGGAAAAACACAAAATACAGACATAATAAACAAGATAATAATGTTTTCTGAATCGCAAAGTAGAATATTAGTAACCATTGCCCCGCAAAATCAGCGGAAGTTTGAAGAATTGTTTAAAGGTATAGTTTTTTCATGTATTGGAAAAGTGACAGAGGAGAAAGCTCTCAATATAAAGGATATTATAAGAATAGATTTGAAAGACTTAGGTACTAGTTTAAATAACTTTTGATTACGCTAGACAAATTTTTCATTATGTGTAATGTCTGATTAAAATAAATGCATGTTATTAAATTTGGGTAGGTGATTATGTCCATTTTATCAATACTCTTGCTTATCAGTCTTTCTTTACTTAACACTTCAAATAAATTAATGATATGTGCTACCTTATTTGTAGGAGCTACTTTAGTTGTAAACTCAATGGTTGAGTTTCATGGTAGAAGCAAAGCTACTTACAGCTTAATAGTGTGTACGGTGATATGCTGTCTTTTTAAATTGCAAAATTTTAGTTTGGTAATATTGGTTTCATATACTGCAATTCTAGTCTCTCTTCTCTCAAGCATAGTTATTTTAAAAAAATTAAAGTCCAAATTGAATTTTCATATGGCAAATTTCATCACTTTAATTATAGCATCAGTCATTGATAGTACGATTGTTTGTGTTGGACTACTATACAAAATTTCTGCAGGTAAATGCTTATCAAGATATATTAAAGATTTAATTTTCAAGTTTTCCTATGCATCGATATTGAGTATCTGCTTGTTTGTAGGAATGTATTTATTCTCCTTGGCAAGCAAGAAGTATTTTAAGGTTTCTGCATAACCCGTCTTCTGATATAGCCAAAATAGTTTAGATTTAACTATAACCGTCATTCCGCTATTTGTTAGCAGCTTGGCAGTATAATGTGAAAAGCTCTTATTCGGATAGCGGTTCTAAAATCAAAGTAATTGGAAACTGTTAACTTAAGTTATCCTTTAAGAGAGCTAGTACAATTTCTTACAGGTTTCATACATGATAAGAGTTTTATTTTTAGCTAAACCAATTGAAATAAGCTATAAAATCTGTTAAAGTCAACTTTGTGCAAGCACCCTTAGCTCAGTTGGATTAGAGCATTTGACTACGGATCAAAAGGTCGGGCGTTCAAGTCGCTCAGGGTGCACCATATTTTATAGGAAATAGAGGTCATGCTTGAAATTCATATGTGTAATACCTATCTTTAAAGGTAAAATACTGAGCTATTATATATGAACAAAAAAGACTATTATGATCTGCTAGAAGTGAGCAGAAATGCTAGTACTGACGAGATAAAAAAAGCATATAAAAAACTAGCATTAAAATATCATCCTGACAGAAATCCTGGTAATAAGGAAGCAGAGGAAAAATTTAAAGAAGTAACAGCTGCATATGAAGTTCTATCTGACTCTGAAAAAAGAGCAGGTTATGATCGTTATGGTCACGATGGTGCTTCCGGTGGATTTGATTTCAGCCAAGCTGGAGGGGATTTTAGCGATATATTTAACGATTTTTTTGGTGGAGGATTCGGCTGCAGTACAAGTAGGTCAAGAACAAAAAGAAGTACAACAGGAGTATCTGGATCAGATCTGCGCTACGATCTTAAAATTACCTTAGAAGATGCATTTAAAGGAATACAAGCACCTATACATTATGTGACAAATATAAAATGTAATACATGCCAAGGCACAGGTAGCGAAGGAGCAATCAAACCAGTTCAGTGCAACACATGCCAGGGAAGCGGTAGAATTAGAACTCAACAGGGCTTTTTTACCATTGAAAGAACGTGTACTACATGCTATGGGGAAGGAGAAATAATACAAAATAAATGTAAGAAATGCGGTGGAAGTGGGCGTAAAAGAGATGAAGTAAATATCTCCGTTTCAATTCCAAAAGGCATAGAAGAAGGAGCTAAGGTAAGGGTCAGTGGTAAAGGAGAAGCTGGAGCAAGAGGTGGAAAAAGCGGAGATTTATACGTATGTGTGAAAATAGCTACTCATCAGATCTTCACTCGCAATAGAGCAGATTTACACTGTAAAGTGCCTATAAGAATGACACTAGCAGTACTTGGTGGTAAAATCGATATTCAATCAATTGATGGAGCTAAAATAAAAGTAAAGGTCCCTGAAGGCACTCAAACTGGTACCAAACTACGTTGTAGGGAAAAGGGTATGCCATATATGAACTCACATGCTCGTGGTGATTTATACGTACAGGTAATAGTTGAGACTTTAAATCCAAAGAATTTAACCCAAAAGCAGATTGAGCTATTAAAAGCGCTTGAGGAAGAGGAACATGAAAGTGTAGAGCAGAAATCTGAAGGATTCTTTGGAAAAGTAAAAAAAAAATGAGAAATTTGCTAAATGATATAAAGAGGTAGCTGTCTACACTTAATTCTTTTTACCAATTTGAAAGCCTTCTCTTTTAGTGAAAAGATTTTTTAAGTTATGCAAAAGTGATAAATTCCTTTATTTAAGGTCGAAGTTTTGCTATTCTCACATTTTAATAATTTAAAATTAATGAACATAAACAAAAATGAGTTTTTATTTCTTCCTCTTGGAGGAGTAGGAAGAATTGGGATGAACGTTAGCCTATATCATTATCAAGGCAAGTGGATTATGATCGACCTTGGTATCGGTTTTGCAGATGAAACTATGCCAGGTGTTGAGCTACTCATTGCTGATGTAGATTTTATTGCTCAAAGAAAAAAAGATTTGCTTGGAATAATAATTACACATGCACATGAAGATCACTGTGGTGCAGTGCCTCATCTGTGGGAAGATTTGCAATGTCCCATATATACAACAAAGTTTACAGTTAATTTTCTCAAGGAGAAACTAAAGGAGTTTCGATTGGAAGGTGTGGTACCTGTGAAAGAGGTAGACATAAATGGCAGCATAAATTTGGGTCCTTTTACCGTTGAGTTTATAAATGTAACTCACTCAATTCCTGAGGCAAATTCAATATTAATTAGCACTGAAGCAGGTAGTGCACTTCATACTGGGGACTGGAAATTTGATCCAAAACCTGTTGTTGGATTAATTTCTAATATAGAGCGTTTAAAAGAAATTGGCGATAAAGGTGATCTACTTGCAGCAATTTGTGATTCAACAAACATACTGAGCAAACACGACCCTGAATCAGAAAGTGAAATTTATGATAATATTTACAATATAATAAAGCGGTCTAAAAAATTGGTTGCTGTCTCGCTATTTGCCTCGAATGTGGCGCGAATTGAAACAATAAGCCAAGCTGCAAAAGCACTAAATAGAAAAGTGGTTTTACTTGGCAGATCTTTATGGAGAATAGTGAAAGTTGCTCAGGATAGTGGTTATTTAACTGATTCTCCTGAGTTTCTAGAAGCAAAGGAGGCAGTAAATTTTCCAAGGGAAAAGCTGGTGCTACTTTGCACAGGTTGTCAAGGTGAGCCACTGGCAGCTACCGCAAGACTTGCCGCTAAGAGTCATCAAGCATTTAAAATGCAGCAAGGTGATACCATGATCTTTTCATCAAAAATCATTCCTGGCAATGAAACTCGTGCACATAACATGCTCAATGCCTTTATTGAGATGGGAGTGGAAGTTATTACTGAAAAAACAGAGAATGTTCATGCTTCCGGACATCCAGTAAAAGCAGAGCTAAGGGAAATGTATTCTTTGATAAAACCTAAGATGTCTATTCCGGTTCATGGTGAGTATATTCATACGGATGCACATGTAAAGTTTGCTAAAGAGTGCGGTGTGAAAAAAGCAATAATGATTGCACCAGGTGATATTGTTAATTTGGAAAATGGGGAAAAAGTTAGCTCCATTGATGTCGACTACTTTGGTATTGATGGTATGTTACTCCGTCATCCAGAATGCAGCGTTATAAAAATGCGTGAGAGAATGAGAGATGCCGGAGCTATTGTAGTGACAGCAGTTGTAAACAAGAAAAATAAACTGCTCGCTAAGCCAAAAGTATTTGCACCTGGTGTTTTCGAAGCGCAAGAAGATGCAGCCATTATGCAAAAGATCATAAAGAAGGTTGAGTCAGCATTTGACTCACAGCCGATAAAAAAAATAAGAAATAAAATTGAGAGCTCAATATTTAGTATCTTAAAAGAATATTTACTAAAAAGACCTATAATTGAAGTCCAGATAGAACAGGTATAGAAATACACCTTTTTTTATTAACCATTATTTGAGTAAGAAGTTAACAATGTATTCTTTGATGTTATTTCAGCATGCAATACTGGAATCCGTAAAAAAAAATCAGTGTCAGATCACACAACTATACAAACATTGTGATTTGAATCTACCAGAAGGGTGCCATCTCAACGCCCAGGCAAACATTGTAGTTTTAGAACAATCTCCACCAGTAGGGTGTCATCCCAGTGCTCTGAAACTGGAATCCAATTTTTCATGCAACCTTGTCAAAGACGTTTATTTTAGAATAAAACAGCTACTTTTATGCTTGCCACCTCAGTGCACTTACTTGCAGTCAAATTTCTGGATTCCAGTGTCAAGTACTGCAGAAATTGATTTACTCTACTGTCATGCAGTTTAACTTCAAAAGTAAGCTATTTGCTGAGATGACAGGAGGTAATGCAAGAAATCTAATGAAGCTATTCGTTCAACTGGTGTTATTTATTTCGTTATTTATTCCTTATTCCACAAAAGCTGTTTTATATGTTGATATAAAAAAAAGCAATATTGGTAATATTGATCTTGTTGTATCTAAATGTGCATGCAAGACAGAAGTGGAAAGTGAGCTAAGTGAAAGCATCACAAAAGTAATTGAAACAAATCTATCTAATTGTGGCTTATTTAATGTGAAACGTGACGCGAAGGTTGAGTCTTGGAAAAGCGATACTGTAGTCACAGTAAGTTTAAGTGAAGTATCAAACAGAAATTTAGAGCTATCTTTTCGTTTATCTGACAGCTTTACAAACAGAGAATTGCTTACTCAGTCGGTTGTTTTTCTAGCAAAAGACTGGAGGAAAATTAGTCATCTTGTTTCAGATCTGATACATGATAGATTGATTGGTGAGAAAGGGCATTTCAATACAAAAATTACATATATCGCTGAAGAAAAAGATAGCAATTACAAATCCGTCCGTAAAATTGCTGTGATGAATCAAGATGGAAGTAATATAAAGTACTTAACAAATGGTGAGAAATTTGTGTCAACACCAAGATTTTCACCAAATGGAAAGGGTATTGTTTATATCTCATACACAAATGGTAAAAGTTATATAATATTAAAAAATTTAAAAGATAACACTGAATCAATAATCAGCGCATTTGAAGGAGTTATTTCTGCACCAAGATTTTCTCCTGATGGTAAATCTCTTTTTATTTCCCACTCATTGAGTGGTGAAACAAATATATTATCTCTAGACTTAAACAGTAAACGAACAAAAAAAATTACTAAAGGTTCAGCTATAAGTACTTCTCCCTCTTTGTCTCCAGATCAAAAGTACATGGTTTTTAGTTCTGATATAAGTGGAAGTCAGCAACTATATATCATAGATTTCACTAAAAAAAGCAAAAAACCCAAGAGAATTAGTTTTGGAAATGGAAGATATGCTACACCTGTTTGGTCGCCAAAAGGAGATCTGATAGCTTTTACAAAAATTCAGTCAGGAAAATTTTACATAGGAGTTATGAAGCCAGATGGCAAAGAAGAGCGCTTGCTTTCAGAGGGGCATAAAATTGAATCTCCGGCATGGCTACCAAATGGCAGAGAAATTATCTTCACTAACGCAGAACCACCAAGCAACTCTAAATTATATTTAGTAGATTTAGTAAAGAAAAATCAAAAAATGGTTTTTACTCCAACGAATGCTTCTTTACCAGATTGGTCTTATTTTTGAAAGTAGATCTATAAAATCGTTATAAATCTTGCTTTATCTTAATCGTTTATAACCTTCGGTACTACGAAATACCCATGCTCCGATTTTGTATTGGATAATATTTCTTCTTTAATGTTTTGAGAATTTATAATATCATCGCGTACATGAATATCCTTATCTATAGTTCCATAACGCATAGGAGAAACACCTTCAGTATTAACTTTCAACAAAGTATCATGTATCCAATCCAGCATTGTCAGTTCTTTTGAGTAGTATTGAATCTCATCATCGGATAACTTAATCCTCACAAGCTGTGCAGTTTTAAGCATTTCTTCTTTAGTAATTGTTATTTTTCTCTTATTTGCAAATTCTATTAACGAAGTGATAACATCTTCTGTTGATCTAGCTGGCACTTTTACCTCCTTGCATAAAGCAAATTAAAATATTTGCAATTGAAACAACCTCTATCTTATCATTTTTTTCAAATTTGTGAAATACGGTGTCCGTAATTACTAATTTATCCAGAGAAGAGGAAGAGATTTTCTCAACTGCATTTCCTGAAAGTATTCCATGTGTAATGCATGAAACTACAGACTTTGCTCCTCGGTTTTTTAAAGCAAGAGCTGCATTACATAATGTTCCGCCAGAGTCAACTATATCATCAACAATGACGCAATTTTTGTTTGCAACTTCTCCGATTACATTCATTACCTCAGATGTACCTGCTTTTTCTCTATATTTATCTACTACAACAATATCATTATCTAACTTGTATTTTTCCTCTAAAATCTTTGCAAAAGCACGAGCTCTTCCAATTGCTCCAACATCAGGCGCAACTATTGCCAAATTCTCCTTGTATATAGAGTTAACAAATACTTTAAAACAGCTTAAATTAGTAACTGATATATCAAAAAAACCTTCAATTTGACTTGAATGCAAATCAATAGCAGCAACGCTATTTGCACCTGCAGTTTGAATAAGATTTGCAACTAATTTAGCACTTAAAGCAGATTGCATATTATTGTTTTTAATAACCCTATCCTGCCTACTGTATCCGTAATAAGGAATAATAGCCGTTATTCTCTTGGCTCCTGACCTCTTTGCTGCATCAATTGTAAGCAGAAGCTCCATAAGGTTATCATTTACAGGGGAAGAAATAGATTGTACTACGTATACTTCTTGATCACGTAGATCATTTGCTACTTCTACATTTACCTCACCATCAGCAAATCTTGACACCTGAGTAGGAAATAGCTGAGCATTTAGCCCACTTGCTATTAAATCTCCTAATTGTTTACTAGCGCTACCTATTATTATCTTCATATATATCAATTAAGTTTTGAAAATTATACAGAAACCATGGAATGATTAAAACTTTATTCTTGCCGTCAAGTAGCTCATGGAAAAGAAAAAGTTACTCGAAACATTTCACCGATGTTCCTTATCATAATAACGGCACTTGCTGAGTGCATTAAGTAATTTTATGCGCAGTGGAATGATAAAAAGCGTTTTCACAAACACATTTTACTACATAACCAGCGCTAATATTAAAATGCTTATAAAGAGCTTCATAAGGTGCTGATTCTCCAAAATTTTTCATGCCAATAAATATACCGTTTGAACCTATATATTTATGCCAACCCACTTCACTTCCAGCTTCAATTGCAACTTTAATACTGCCATTATTTAATATTACCCCTTTATATTCATCACTTTGCTCGTCAAAAAGCCTCCAACACGGCATAGAAATGACCCTTGTACCTACACCTTTTTCCTGTAATTTTTCTCTTGCCTCAACTGCAATTTCAACTTCAGATCCGGTAGCAAATATCGTCACTTCTAGCTTCCCTGAATATTCGCATAGTATATATGCACCAAATTTTGATAGGTTGGCCAATTGGTCAGTATAAGAGTGCATGTAATTAATATTTTGCCTTGAAAGCGCAAATAGTGCAGGTGACTCTTTTTTTTCAAGTGCAATGCTAATGCACTCCAAAGTTTCAATTGCATCTGCTGGCCTAAAAACATACAGATTTGGTATAGCTCTCAAAGAAGCTAAATGCTCTATTGGCTGGTGAGTTGGACCATCTTCTCCTACTCCAATTGAGTCATGAGTCATTACATAGATAACCTGCTGCTTCATCAAAGCTGAAAGACGTATAGCAGGTCGGCAGTAATCGGAAAATACTAAAAAAGTTCCACCATAAGGAATAATTCCACCATGAAGAGCCATACCATTCATACAAGCTGCCATAGCGTGCTCTCTCACTCCATAGTGTACATAAGAGCCACTATAATTATTACTATCTATTGCCTGCATGTGCTTATATTTAGTACAATTTGAACCGGTAAGATCAGCAGAGCCACCAATTAGTTCTGGCATAGACTTAGTTAATAGTTCCATTACTCTGCCGAAAGAAGATCGAGTAGCTTCGTTTGGCATTAGCTTACATATTTGTTTCTTCAGATCAGCCAAATCACTCTCGATATTATTCGGCAAACGTTTCTCAAGTCTTCTTTGTAGTTCTTTATTGATCAAGGATGTATAGTTTTGCTTTGCCCTCTTAACTGTTTCTATCCAAGCGTTTCTCACATCTTCTGGTACATGAAATGGTTCATAGTCCCAATTTAATTTTTCTCTCATCTGTTTTACATCTTCCTCTGTAAAGGCACCACTATGAGCAGAAGATGTGCCAGCACGGCTCGAAAATTTTCCGATAATAGTTTTGCAACAGATTAGTGTAGGTTTATCAGACTTTTGCGCCTGCTCTATTGCAAGGGATATAGCATCAAAGTCATGCCCATCGATTTTGTCAACATTCCATCCATACGCTGAAAAACGCTTTTCTACATCATCAGAGCAAGAGAGGCTAGTAGAGCCGTCTATAGAGATGTCATTGTCGTCAAAAAGTGCTATCAGCTTATTTAATTTAAGATGCCCAGCAAGGGACTCTGCTTCATGGCTTATACCTTCCATAAGACAGCCATCTCCTAGCATTACGTAAGTGTAGTGGCTGATTTCAAACTGCTTTGCAAGAATCGATTCAGCAAGTGCCATGCCAACAGCAGTGGCAAATCCCTGACCAAGCGGGCCTGTTGTTGCTTCTATACCAGAAGTCAAGCCAAATTCTGGGTGACCTGGAGTTTTTGATGTAAGTTGCCTGAAGTTTTTTAGTTCATCTATACCAATGTAGCCTGTCAGATATAATATAGAGTATTGCAGCATCGAACCGTGACCATTTGATAGGACGAAACGATCTCTACTGATCCATTGAGAATCATCAGGGTTATGGTTTAGATATTTAGCAAATAATACAGTGGCAACATCTGCCATGCCAAGTGGCATACCTGGATGTCCAGAATTTGCTTTTTGTACTGCATCAATTGATAAAAAGCGGACAGCATTTGCCATGGATTTTAGTAGTAGATGATTCATGTATTAATAGGAAAACTTAAAAGTGAAGTATACTATATCATAGCGGCAAAAACAAGTTGACACTTAATGTTAAAATCATTAATAATTTATAGTTAGATTGTGAGAATTTTTGTATGACAACTGTTATCAATAGAAAGTATAGAATCAGTCGCAGGCTTGGTGTAAACTTATGGGGTAGAGCAAAAGATTCGGTCAATAAAAGAAAATACCCTCCAGGTCAGCATGGTATTCTTGGATTTAAGAAGTTATCTGACTTTGGTAAGCAGTTTGCTGCACATAAAAAATTTAAGTTCTACTATGCAATTTCAAGCAAACAGCTTAGACGTACATTTTTAGATGCCTACAAAAGAAAGGGTTATACGGCTGATAATTTTATTGGTGCCTTGGAATCAAGGTTAAGTTCTGTTTTATATCACTCTGGTTTTGTGCCAACAATTTACTCGGCAAAACAGCTTATATCTCATAAACATGTTACAGTTAATGATAAGGTGGTTAACATATCAAGTTATAGAGTGAAGCCTGGTGATATAGTAAAAATAAGGGAAAGAGCAGCAAAAATTCCTATATTAATAGAGGCTGAACAAAAACAAGAACGTAAGGCCCCAGATTATTTAGAGGCAGATAGCAAAGCACTTTCAGTGAAGTATTTGAGAGCGCCTCAATATTCCGAAGTCCCATATTCAGCAGACATGGAAGTCAATTTAGTAGTAGAATTTTACTCTAGATAAACAACATAAGGCCCGTGTGGCGGAATCGGTAGACGCAGCGGACTTAAAATCCGTGGGTTTTGCGACCTTGGGAGTTCAAGTCTCCCCATGGGCACCAGTTTAATTTATTAAAAAAGTATGAAATGGCTTGATATAGAAGATATTGCAGAAGCTCTAGAAGAGAAATTTCCAAATGAAGATATAATTAGTATTAGATTCACTGAACTTAAAAGAAAAGTCTTGGATTTAGAAGAGTTTGATGATGATGAAAAGTATTGTAATGAAAAAATATTAGAGGCCATTCAAGCAACTTGGATTGCAGAAAGATCTTAAAAAACAGATAGCTATAAGAAAATTACTGCATACAGTAAAAAGATAATCTTCTTGGAAATACTATACTTTACTCGAATTTTACTTAGCTTCATAATAATTTAACAAATTACAATTAAAAATGATTACAAGGTAGGAAACACAAAATTCTGGCAAATGCTAGATATACAAATACTGCTTTTTATGTGTGAGGCCGAGGGTCATGAAAACAATAAGTTAGTTTTTTGTATAAGAAAGTTGTAATATAATTTAATTTTAAGCACTGGAAAGATGTTTAAATATAGCGGGCCAAAGAAATTAAAATCTATAATAGAAAACTATGCATTAAAATGCATGAAAAATAAGATCAGCAAAAATGAAATACGTCTTATTTTAAACTGGAAAAGTATAGTTGGAGAGGAATTAGCAGAATGTACAAAACCACAAAAGATCTCATACGCACAAAACGTAAATTCTGGTGTTCTTCATCTGTTAGTAACAAATGGCAGTAAAGCATTGGAAATGCAGCATATGGTTTCTCTTGTAATAGAAAAAATTACAGTTTTTTTTGGCTATAAAGCAGTATACGGTATAAAAATCAAGCAAGGGAGTTGACTATTTCACTATATCAGGTTAACCTAGTTACATAGGATAAATTGGTATATTGAAGTGAGTAGAATTTGTGAGTTAACAAATAGAAAAAAGTCTTTTGGTAATAAGGTATCGCATTCAAATCGTAAAACAAAGCGTACCTTTCTCTTAAATTTACATAAAGTTACATTGACGAGTAATATATTAGACAAAAAGTTTAGCTTTCGTATAGCAACAAGAACTTTAAGAACTATAGACTATAAAGGTGATCTTGATGCTTTCTTGCTCAATACAAAAACAATTAAACTAAGTAAAGAAGCACAAAAGATAAAAAGAAGGTTAAAGAAAGTTTTAGCAAAACAAGAGGTAGAATTAGCTGTTTCAGATGCATAGTAAGCCTATATGGCTCAGAGCAAAAGCTCCAGCTGGTAAAATATTCAATGAAACCTTAAACACTGTTAAGCTACATAACTTACATACAGTATGCGAAGAAGCTGCGTGTCCAAATATTGGTGAATGTTGGAATAAACGTCATGCTACTGTGATGATTCTCGGTTCTGTTTGTACTCGTGCTTGTGCGTTTTGCAACGTTGCAACTGGCATTCCTGATAAGCTCGATCCTCATGAACCAGAAAATTTAGCAAAAGCAATAAAAAAGTTAAATTTAAAGCACGTTGTCATTACCTCTGTTGACCGTGACGATTTACCAGATGGTGGTGCAAATCAGTTTATAAGGTGTATAGAAGAAATTAGAAAGATAACTTCGGAAACAACAATAGAGATTCTTACTCCTGATTTTTTAAATAAGAAAGAAGCGTTTGAAGCAATAGCTATTGCATCACCTGATGTTTATAATCACAATATCGAAACAGTACCAAGGCTGTATGCAAAAATAAGACCAAGAGCTCGTTATTTTCATTCACTATATTTGCTAAAGATGGTGAAACAGATTAATCCTAAACTTTTTACGAAGTCAGGGCTTATGGTTGGTCTTGGAGAAACAAAAGAAGAAATCTTTCAGGTTATGGATGATTTACGTAGCGCCGAAGTTGACTTCATTACAATTGGTCAATATTTGCAACCAACTCCAAAGCATGTAAAGGTTGATAGATATGTTACCCCAGAAGAGTTTGAGCATTATAAATATATTGCTTATTCCAAAGGATTTTTGGTAGTTGCATCAAGCCCATTAACGCGGTCATCGTACCACGCTGAAGAAGATTTTAACAGACTTGCTGCTGCTAAAACTTCAACCTAATTTAACCTATCTGTTCAAGGAAATGTGCACTCCCTTTCTTTTCATTCAAGTAGCCTCTTATCCTTCCAGTATCCCCTGTCATTAGAGTATAGTATTTCCCAAAGTAAATGATAAAGGTATAATAAAGTATTTGAGTTATAAT
>NODE_2_length_35217_cov_24.581508
ATTATAACTCAAATACTTTATTATACCTTTATCATTTACTTTGGGAAATACTATAGCTGCAAGATGGGCACTACATGCAATTTTGATTGAAGCAAAAACGAGTGGTCAACAATTAATACAAGAGCTAAAGGCAAATAGCGATCTACCCATTATTGAAATTGTGCCACACAATGACAAACTCACTCGATTTTATCAAATTGTTCCGATGATAGAGTCTGGCAGGGTTTTTCTGCCACAGCAAACGGTATGGCTCAATGATTTTGAGTATGAGATTTTAATGTTCCCAGAAACTCGCCACGATGATCAAGTGGATAGTACGGTGCAATATCTGCAATGGAAAAGAAAAACCACCGACAGCATCCCCAGGGTCAGGGCTTTGGCCCCAACCATAATAAAACACTTGGGTGGCTTAGAACAGTAGATTAGATTAAATTTAAATTACCTTCAAAAAAGTCTCTTACCTCCTTCCTAAATTGGCCCCGCGGAACTCCGTGCAGAGTTGGGATTCGGAATCAGAAAAATTTGAGCGTGGTAAACCTCCTTCTTCTTCAGACGGTGAATTATTGCTTTCTCTTCTCGGAAACTTTATTGGAGTACCTCCATCTTCAGGCGATGAAGACTTACGTCTCGGCAATCTTCCTCTAGTGTTCTGCGAAGAATTTTGCTGCTGCAGTGATAATTCTTCATGATCCGTATGCTCCGACATCGAGTAATAATCACTTGTTTTCTCCTCAGCTTTGGAGCTTCCCTTTCCATCTACTGATGTACCTTTAGCAGGCCATCGCTCTTCCATAAACAACTCTACTTCCCAAGTTTCAAAAGTACGGCTAAGGTAGTATTTATCTTTGCCTTTTATAATTGGAATATGTTCTAATTTGCTTTCATCGGGATAACAGGTTGTAATTGCTTCGCGAGGGCGTGCCCTACGTCCTTTCACCTGGGAATCTACCCATTCGTCCTTTTTAGATTTCACTGCCTTTTTGACGATGTTAATGTCGATATCTTTCATTTCTACTTTTCCCCTATGATTCCAAATAAAAAATTCTTTTAAGTTAAGTAAGGCACCACGACTTATATTAGCAACAACTGTTGTTCCTTGGTTTTTCTTACAATTAGAAAAAAATTTAAATGGAAACTCATTGAGATCACAGGCTTCTTTCTCAGTGACATAATACTCTTTTATCGTATAATCTCTTACCGCCTGTAAATATTCTTTTACACCAACACTATCATCAATTAAACTAGCAATCTTCCCATTTTCTACAATAAAGTTAGTATGATTACATTCCAAAATCTGATTATTGAAGTTAAACACATAAAGCAATGCTTTAAACAACTCTTGTTCTTCCTTTGAAAGTGATGAATCACTTTCAATTTTTTCATAAGCCTCGCCAAAATCCTCACAAATCTTTTTACAATCCTCCTTTAAATTACTGCTTTGTGATGACCAAAAGCCTATTGGCTGACTAGTCCCTGCTTGCACATTTTTAGCAGAACTTACAAAGCGCGATGATGAAGATGGCGCTGAAACACCATAACTCACTGCAGTAGAATTCAGCTGTGGCGATGGCGAAAATTCTTTACTCGTTCCAGGAACACCCGTTGTACCTAACGGCAGAGGCAGCAACACAGGAAACTTTTCCGATTCTCGCCTGGGAGAATCCTTTAATACTACATTCTGACCTCGTGTGGGAAACTCCTGTGTCGGTGATAATGATTCAGTGAAGTAAGAACTTGGACCACCACTTGGAGAAGGTGCAACAGAATCTTTAGGTTTTGGAGGTGACTCACCAATACCACTATCTCTATCTTCTTCAGATGCAAAAAACCTAGCTCCAGTTTGTTCAGGAGGTGTTCTTGGTTGTTCTGCATATGTAGGAGAAGTTACTGTTGAGGAGGATCGACTCGAGCCACGTCTCTTAAAATTCTCAAGATCGACTGCAAATTCAAAACATCCGTTTATTTGATTATATGCAATTGGAGACTGCATAATTTCAGGAAGTAACTGAGCAATTCTTTTATTAGAGATAGCATAAACTGAGTGTTCATCACTGGCAACATCTGATTTTGCAGTCTTGCCTCTGATATTATCCATAAGATTTTTATATTTTATATTAATTCTGTACACATCCTTATTCTTTAAAGATTCAAGCTGACCACTATATCCTTTTGTTAAAGGTATAAGGACAAAATCATTACCATTCTCTATTTTCTTTTTATCCGTAAAAATATCATACTCATAGGCATCAATTGATTTCCCTGTCAATTTAAAAATAAAATCGCTAAGAACATCTTTAAAATTTTCGACTTTAGGATCTTCTGCGCCTGGAGTTCCCAAATAAAGCGCTACTCGCCCTTTAACATATTCTGCCACACTCCTGACTACCTTATCACTCACATCTTTAATATATAACACATCATCTCTATATTCATAAAAGTCTGAACTCTTAATGCCACAGTTTTCTAACCTTGAGTTAAATTCTTTAATATATGCTTGCTTAAAAAATTCAAAAGTCTCTAAATCATATTCCCTCTTAAGGTATTCGTTGCTAAAAGCTATACAGGATAAATAAGGCATACCTATTGCTCCTGTTCCAACAGTTTCATCGACCCATTCATATGCTTCTTCCTCAGATATCCCTACTTCTTTTTGTAGACATGTAACCACTTTGGATCTTACAGCCCTCTTAAACTCATTAGTAAAATGAACCTTCAAGTTACGAATTACTTCATTATTTGTAGAGTCTGCAAGCTTTACTTTCACTATGCCATTATCTAAATACTCTTTATTAGGATTAGCACCTAGAACAAATGGGAGATAGTTAAAATTATAGAATTCACTTGCTATCTCTCTAGTAACATAGTGCCGCTTTATTATCTTCTCTTCCATTCTTTGCAGATATTCTCCTATATTAGTACTGCTAGCAAATAAACCAACAATCTTTTTACCTTCTACAGTAAAATTAGTACTGATTTTATCACAAGCATAATTATTTAAGTTAAACGCATTAACCAGCTCTTTTATAACCATAACTACCTCTATTAAAAATTGTTAAGAAACCACACTACTTGCTTTTTCCTTTATCTTTATTACTACCGGCACTAGTGGCACCACTACTACCCAGTTGTGTGTTAGGCTTACTACTTTCACGTAGCCACCCTTAGTTTTTATACTTATCAGGCCCAATCCACTCAACATTTTTATCTGAAATCCACTTATTACTACCACCATTATCATTACTACCATGCATATTAACCTCTAGTAAAAATATTATGTAACTAATGTACTAAAAATAAATTATAGTGCAAGCACTTTTTTTATATTTTTTAGCATAAAACTTTATTCACTCTTTTTTCATAAAACTTAAGTTTTCTAGATTTCGCTAACACGTAGCGGAATGACGAACTGTCGACATCTATCTATATGCCCCCTGGATTCCAGTGTCACGCACTGGAATGACAAGGTTACGGGTGTCATCCCAGTGCCCAGACACTGGTATTTTCATGATTATGTCTTCCCTACTGATGGACCTTCTACACATTTCTCAACTTTTACATCATTAGTCAATCCTTTTGGTGGTTGAGCATCACTTGCAGCACTAGACTTTCCATTATTATTAGTTTCTGATGGAGCTTGCCAATTATCAATTGGATAATCGTGCTTAATATTAGCTGACGATCTTCGAGCGTTCCTTTCAGCAACTTTTTTTGCAAGCTTAGCGTAAGAGTCATCCGTTTTCTGCTTATCAGGAGACTTAGATTCTTTCCCATCAAAATTTTGCTCATTAGTAGGCTTGAGTTCCTTTTCCTTAAAATCATTAGTAGTACCACATTTATTGGTAGACGTGGTGCCTCTTCCATTAACACTAGTATTCGTATCACATTTTTCGAAATTAATATTCTTTTCTAAACCTTTAGAAGAATAAATTTTTATTCCACTTGCCACAGGCTTCTTCTCCGGAACTTTCGATGGACACACAGCTACCTTCGGTGCCTCCGGCTTCGCTTTTTTCTCTTCTTCCACTTTTGGTTTTGCTTCTTTTACCTCAAGATTCTCATTAACCTCCTTAAACATAGGAGGCATCAGACCTTTCAGAGAATTTGATAAAAGATCTAGTTCTGGTCTGCTCAGAGGGACTGGTCTTACAAATCCGGGTGAAACTTCAAAAAGGGAAACTGGGACTTTAGGTTTTTCTCTTTCATCTACCTTGATTTCTACGTTTCCATAAACTTCTTTATTTTCTTCCTTTAATGATGTTTTTTCTGCTTTTTTATCTTCTTCTGTAGATGCCTCTACTATAGCTGCTAGCTCAACTCCAAACATCTCTGCAAACATTGTAACAATCCATCCGGTAACTGCCATTTGTAACTTGAATTTTAGATTCGTCAATGCTTGTAGACGTTCGAACACCCTTGCAAACTCTTCTTCTGACAACTCACCACTGAGTAATTTCTCCTGCAATTCTTTTATCTCTTTGTCTAGCCTTTTATCCCAACTTAAATCTAAATCTTTTTTGAAGATCTTTTTAACTAATTCCTTAAGCTTATCACGCAAAAACTTAATTATCGAAAGAAGCAGATTTTTCTCTTTCTTCTCCTTGAGCATTTTGTAGACTTTCGGATCTACATTTACTTCAAAAAGATTAAAGAGGGATTCAAAGAAATTTGCGAATACCCCTTGATTATCATCAGTAAAGTAATCCTCATTATCTTGTATCTGTAGCTCTACTTGAGATAATGTTTCATCAATGCAACTCGCAGCCTGACGCTCAAGCTCTATTCTCTTGAGCTCAGCTTTCCTAGCAAGCTCCTCCATGAATCCTTTTAATTCATTGAGCTTCTGCTCTGCAGAGAGATCTTGCTCCCTGATTCGATTAATGAAGATTGAGCTACCGTCCTCTTCGTTGTTATTGATTAAAAAATTTTTCATTGCTTTTTCTCCATTAATTGAATTACTGTTTCTATAATTGTTTAGAAAGCTTTTTACTATTTTATCTTAAGTCTATAAAACACAATAACCCAATCTTACAACATGAAGTATTTAATAAGTATTAATCTTAAAAAATGTCAATAAGTTATTGATATTTTTACATTTATACTATATACAGCCTAGCATATATTACGTAATTTTTCAAGAACATATTCACTATAACAGAAGACTTTCTTATTTGCCTCTATAACACCTGCAAATCATATAATAAGAGAATATTATAATGTTAGTGTAATATTATACAATGCACTAAAAATATATTATAATACTAGCATACCATTGAATTGATACTGAGATATTCCTTTGCTTGATCAGTTAAAACACGTCCTCTTGGTGTGCGCTTTACGAAACTGACCTTGATTAAATAAGGTTCTACTGTTTCTTCAATATTGCCAACATCTTCAGATAGTGCAATAGATATGGTGTCAATTCCAACAGGTCCTGAGGTGTTAAACAAAAATCTCAGATAATCCATATCTAATTTATTTAGTCCCATTTTATCTATACCCAATTTTGATAGTGCAGAACCGGCAATTTCACAGGTAATTTTTTTATCATCTTTTACTTCAACAAAATCTCTTATTCTTCTGAGTAATCTCAAAGCAATTCTTGGAGTACCACGGGCGCGGCAGGCAATTTCCTGCACAGCATCCTTTTCGATTTCAGCACAAAGAACTCTTGCACCTCTTTTTATAATATCAACCAGTTCCTCAAAAGAATAAAACTCAAGATGCAGGGGAATACCAAAACGATCCCTCAGCGGTGCAGAAAGCAGTCCAAGCCGTGTTGTTGCCCCAATCAGTGTAAATGGTGGTAAATCTATTCTTAAAGTTCTGGTAGATGGGCCCTCACCTACTAGTATATCTAGGCAAAAATCTTCCATAGCAGTATATAAAACTTCTTCAATGCTACGATTTAATCTATGGATCTCATCGATAAATAGAACATCTTTTGCATTTAAAGTAGTGAGCACTGCAGCTAAGTCCCCAGCTTTACTAAGCAATGGACCAGAAGTTGCACGAAAGCTAACCCTTAACTCCTTAGAGACAATTTGTGCTAAAGTTGTTTTACCAAGCCCTGGAGGACCATAGAGCAATACGTGATCCAAAGCTTCAGCTCTCGTCTGTGCAGCATTTATAAACACTTTTAAATTTTGTATTAAGTCTTTTTGCCCGACAAAATCATCAAGTTGCTCAGGCCTGATATTTAAATTACGTACATCTTCAGAGTATTCCTTACTACATGATATTGACTTCATATTGTTTTAAGCGCCATACGAATAATATCTTTAGTGTCCAAGTTTGGTGATTCATCTTCTATTTTTTTTATTGTATCATAAGCTTTTGTTCTTTCATATCCAAGATTGATCAAAGCTGAAAGAGCATCTTCACTAATTGAGTGAAAATGATTGTTATTTGTCTCTAATTTACTTACTTTGCCATTCAGCTCAGTAATAATTCGATTTATGAGTTTCAGGCCAAGTCCACTCACCTTAAGTGCTAGTTTATCCTCATTTATAATTGCCAAAAACAGTTGCTCTGGAGTTAATTTGCTCAAAATTGACATTGCGGTTTTATAGCTGACACCGCTCACTTTAACTAATAAACGCAGATACTGCTGTTCTTCTTTACTTATAAAGCCATATAGCTGAGTAACGTTTTCTCTGCTATTTGCATAAGTGTCGATAAGTAATTTTACTCTACTTCCAATCGAACAAGCACTTAAAGTTTTGGCTGAAAGATATACTATGTAGCCAACATCATTCACATTCAGGATTATGTGATCGCTACACACCTCATCAACTATTCCGCTTAGATTTCCTATCATTTCTAGTACTTTATAAAATTCAGTTTAAATGCTCCTGAATCTTAGGTCAAGCAAACGAACATTATAGAAGTGGTTCCAGTTTCAATCATTGTAGACAGGTTTGCAGGAAATCTATTTGAATATATTATTCCGGACCAGTATGTGACTGGACCACGGAGTTACTTCAGCACCAGAATTGCGGTCTATTAACTAAGTAATAGAAATTTCTATCTTTGGTAGAATAAAGGTAATTGTTTGCTGTTTGCGAAAATATTTGCATAATTTAAGTAACATTACTTGATAAGAATTAACTATGGAGCTTAATAAGATTGCAGCATCGATTTTACTTTCTGGATTAATAATTATGATAGTTAGTAATGTAGTTGATATGCTCTATAACCCAGAGGATTATAAAATTGAACACCAAACAATAGTGGCAGCCAGCAATGAGCCTCAGCAAAAGATTGAACAAGTGGCACTTGATATTGGGGAGCTCATGAAAAATGCTAGCTTTGAAAAGGGGAAGTCAGCAGCAAAAAAATGTATAGCTTGCCACAGTTTTGAGAAAGGTGGAATGAATAAAGTAGGACCAAACTTGTGGAACGTAGTTGAAAATAAAAAGGCCCATCTTGGCAGTTCGTTCAATTACTCAAAAGCACTGCTTGAAAAAGGTGGGAAATGGGAATATGAGGAGTTATTTGCTTTTTTAAAAAATCCAAAAGCCTACATAAAAGGTACACGTATGGCATTTGCAGGTATTTCTAATCCACAAGAGATTGCAGATCTAGTCAGCTATTTGCGTTCGATGAGCGATAGTCCGGTTGCCTTGCCAAAGTAGTATGAATTATTGTAAATTACTCGATGGAAGTAATGGCCATATAGCATATCGAAAGCTACAAGGAAAGAAGGCTTCTATAGTTTTTCTTAGTGGTTTTGCATCAAATATGGATGGAACTAAAGCAACTGCCGTTTACAAATTTTGCCAAGAAAATGATATAGCACTTGTGCTCTTTGATTATTTTGGCCATGGTAATTCAAGTGGTGATTTTGCTGATTATACAATAAGTGATTGGCAAAAAAATTGTGCTAAAGTGATAAGTGAATTAACTATCAATAAACAAATAATTATAGGTTCAAGTATGGGAGGATGGCTGATGCTGCTCACTGCCCTTCAATTTCCAGAAAAAATTGCAGCATTAATCGGCATATCATCTGCTCCTGACTTCACTGAAGATTTAATATTCAAGCAATTGTCAGACAAGCAAAAAGAAGAGCTAAGCTCTAAAGGTGTAATAGATTTTACTTCGGAGCATTGTGCATACAAAATAACTAAAAATTTGATCGAAGACGGCAGAAAGAATCTTCTTTTAAATGAAAAAACAATAGATGTAAACTGTCCTGTGCGCTTGCTGCATAGCATTAATGATCAAGATGTTCCTTATCAAGTTTCATTAAATTTAGCTAAAAAAATCAAATCAACAGACGTTGAAGTACACTTAATAAAATCAGCAAAACACAACATGTCTGATAATTATTCACTGAAAATTTTATTTAAGACCATCAGAGAATTTTTGTCAGGAGAAATATATAATTGAAGTAATTTAGATGTGTTTGTCGTAAGAACTGCAGTTATAGCTTCAACAGTAGGCGCTATTCTTGATCACCTCAACATTTTCTCTTGGCAGTTCTTTAATAAATCGAGAAGTGCGCATTGGTTGCCACTGATTATTAATCTCCCTCCTATCTGCACATGAAATGACTAACCTTTCTTTGGCTCTGGTTATGCCAACATATGCAAGTCTTCTCTCTTCTTCCAAAGCTTTACCACTTTTATCTTCAAAAGATCTTTGATGAGGAAATAATCCTTCTTCCCAACCAGGTAAAAACACGCACGGGAATTCAAGCCCTTTAGCCGCATGAAGAGTCATAACATATACATTGTCATCGCTATTCATATTATCCACTTCCATCACCAAACTAATGTGCTCCAAGAAGGTTATAGCGCTGTCAAAATTCTTCAAAGATGCAATGAGCTCTTTAACATTTTCTATTCGCGCTAAACCCGTCACTCCTTCATTCTCAAGCATTTCCATATATCCTGATTGATTTGCTACGATTTTAACGAATTCATGCAGCGGTTTTACGCTTACTATTTCTTCCCAAGCTTTAATTTTATTTAAAAAATCATTTAGTGAGAGTTTAATTCTTTCGGTTACTTGATCACTATTAACCAATATTTTTGCTGCCTGAAAAAAAGAAATTTTGTTATCCTGAGCAGTCGTGTATATTTTCTTTAGAGTTGTAGCTCCTATGCTTCTTTTGGGACGATTTACGATCCTTTCAAAAGCGAGATCATCATTATTATTTGTAACAAGCCTCAAATATGCAATTATATCCCTTATTTCTTGACGTTCGTAGAATTTTACGCCACTTATAATCCTATAGGGAATTGAATATTTTATAAAATACTCTTCGAGCACTCTAGTTTGAAAAGTCGCTCTTACGAGCACTGCAATGTCACTAAATCTGTATTTATTGAGCTTTAATATCTGTTCGCTTATGAACCTTGCTTCAGCTTTCCCGTCCCATAATTTTATTAGATTTACCTTTTCCCCTTCAATGTTTGTTGTCCACAACTTTTTTTCTAAGCGAGTCTTATTGTGATTGATAACATATGATGCAGTTGCAAGTATGTGGGATGTTGACCTGTAGTTACACTCCAGTTTAACGGTTTTTGCATTTTTAAAATCATCGGAAAATTTCAAAATATTTTCAACTTCTGCACCACGCCAACTGTATATCGATTGATCGTCATCTCCTACACAACAAATATTTGAGTGCTCTTTTGCAAGGTATTTTAGCCAAAGATATTGTATTGCATTTGTATCTTGATATTCATCTACCATGATATATTTAAACTTGTTTTGGTAGTAGGATAGAACCTCGGTCTTTTGATTAAAGAGTTGTATGTTATATAGCAATAAGTCACCAAAATCGACAGAGTTAAGGAATTTTAACCTTTCCTGATACTGGTGATAGACTTTGAGTGCAGTTACGTACACTGGCCTAAATGATTGAACGTCTTCCACTTCAGACGGCAATAAACACTTCTCTTTCCACTGCTGGATGATATTCATAATGGTCTTACATTTTTCTGATAGGTAATCAGGGCTTATTTCATTAATAATATTTTTTATTACCTGTAATTGATCATCCACACCAATGATTGTGAAATTGGAATTTAAGCCCACAATTTCAGCATGATGACGTAAAATTTTTGCTGCAATTGCGTGGAAGGTGCCAAGCCATGGTATATTTGTGCCCGTAAGTTCAAGCACTCTTGATATCATTTCATTTGCTGCTTTGTTTGTGAATGTAACTGCTAAGATCTCATCGGAGTAAGCGTAGCCATTTCGAATTATGTGCGCTATTCTTGAAGTGATCGTTCTTGTTTTTCCCGTTCCGGCTCCTGCCAGTATTAAAATTGGTCCATCTATGTTAGTTACAGCTGATTGTTGTTCTGGATTTAGCAGCGAGAGATAATCGTTCATTGCAGCACTATAGATTATAACTTCGTAAAGTTAAACCTATGATCGAAATATTGTAAAGGTCTTATTGAACATAACAGTCAACTCATTCAAGTACTACATATTTAAGCGTAGGGATTTGTATCTATCTTATTTGAGTAATTAGTGTATGCTGAGTAACAATAACTTGATTTGAGATATTGGCATCAAAACTTCTGCTTGTTGGATGAATAGGTGGAGTTTGAAATGGCTTAGACTTATGATTCAGTTCCTTCATCATTTCCTCAGCTTTAATAGGAAGTTTTTCTGGAATATAGAAGTTATGCATTTCAGGTCGTTCAGTGAAATTTTCATATATTTCTTTCAACCAAGCTCCAATATCATATATAAAACCATATGCTTTTTCTTTAAATTCTCTCCATGATCTGCCTAAACTGGCTAGTGTATTATTGAAGTAAATTGTCACATAATCTCTTGTGGTATATTGATAACTCTCTCTATTTAATTTTTCACTTTGCTTGTCACAAGTTTTGAAGTAACCAAATATGTTATACATTTTGAGCCATCACTAACTATTAATACACATATACTATAAGTTAATAAATTAAAACCGTCAAGAGTGTTTATTGCATTACTGAGAAAATGCTCTATTTAAAATGGAGCTGAAGCTTGTAGTAGAATGTTTTCAAACGTTTAATATAATATTGACTTTACAGCAATAATTACTTTAAGTTAGTAGCTATTGTTGCAGTTAAAGTATCAATGCCTTTTTTCTTTTATTCTTTTGCAATTCTAAGCATCTTATCTGCTGTTTGTGTAATTAGCGTAAGGAATCCTGTGCATGCAGTGTTGTTTTTAATTTTCACTTTCGTTAACTCTGCAGTTCTTTTTATTCTCCTTGGAGCTGAATTCATCGCTATGATGGTGCTGATAGTATACATCGGTGCGGTTGCAGTGTTGTTCCTCTTTGTAGTTATGATGCTCGATATTGACTACATAAGGTTGCGCCAGGGTTTTGCGAAGCATTTCACTCCTGGTGCTATATTATGTGTTGTGTTTTTTCTGATTATCAGTTTTGTAATCCGCAGCTCAACGCTGAATATAAGTAATGTTATAAACTATAATGCCAATAACGTGAAAGCTATCGGTAATTTGCTCTACACTGACTACATGTACGCTTTTCATCTTTCTGGTATTCTGCTGCTTGTTGCAATTGTTGGTGCAATTGCTCTTACTTTGCAGGACAAGAAAAAAGGAGTTAAAAAACAGAATGTATTAAAGCAATTGACACAATCTTCATCTGTAAAATTGGTTAAGGCTAAATTTGGAAAAGGAGTAGAATGGAAATAGGATTAAATCATTTTTTGATAGTTGCTGCTATTTTGTTCACTATTGGAGTGTGTGGTATTTTCATCAACCGTAAGAGCATAATCAATATACTGTTATCAATAGAAATATTATTGCTGGCGATTAACATCAATTTAGTTGCTTTTTCTGCCTTTATGAATGATATAGTTGGGCAAATTTTTGTGATGTTTGTGTTGACTGTTGCGGCAGCAGAGTCAGGAGTTGGGCTTGCAATATTGGTTGTATATTATAGAGGTCGTGGCAATATAGATGTTGAACAAGCGAACTTAATGAAAGAATGAAAGTATGATGGATATACTGAAATTAATAGTATTTTTGCCACTCTTTGGTTCGCTATTTGCAGCACTTTTTAGAAAAAGTCAGTTAGTTACAACGGCGGGGATTGGAATATCTGCAGTTTTATCTTGGTATGTTTTTCTCACCTTCTCTGAAAATTATCACTTGAGTTTATTTCCTCTATTTTCATTAAGTGTATTAAAAGTAAATTGGGCAATTAGTGTGGATGCTCTCTCATCCTTAATGCTTATTGTTATTACCACTGTTTCACTAGTAGTCCACCTCTATTCTATCGGTTATATGGAGCATGACAAAGGGAAGTCGAGGTTTTTTTCTTACCTATCGCTATTTACGTTTTGCATGATTGTGCTGGTTGTAAGCGATAATTTCGTGCAGCTTTTTTTTGGCTGGGAAGGGGTTGGCCTGTGTTCTTATTTACTCATAGGATTTTGGTTCCAAAAATATTCTGCAAATAATGCAGCAATTAAAGCATTTGTTGTGAATAGGGTAGGAGACTTTGCACTATTGATTGGAATCTTTCTTATTTATTATACATTTCACTCTTTGAATTTTACTGAAGTTTTTGACACAACTGATCTTCTTGGCACGCAGAACATTAGGGCATTCTGCTGTGAATTTAAAATAATTCATATAATATGCATATTACTTTTTATTGGCTGTATGGGTAAATCTGCACAGCTTGGTTTACATGTTTGGTTGCCCGATGCAATGGAAGGGCCAACCCCTGTTTCTGCACTCATTCACGCAGCAACGATGGTAACAGCAGGTATATTTTTAGTAGCAAAATGTTCTCCATTGTTTGAGTTATCAAATGTGGCACGAGAATTAATAGTTATCGTTGGTGCACTTACTGCTTTTTTTGCAGCCACCGTTGCGATTACTCAGAATGATATAAAAAAAATAATTGCTTATTCAACCTGCAGTCAACTTGGTTATATGTTCATGGCATGTGGGCTTTCTGCTTACAATGTTGCTATTTTTCATTTAATGACACACGCTTTTTTTAAAGCTCTACTATTTCTTGGTGCTGGCAATGTAATTCATGCAATGCATCATGAGCAAAACATTCAGAAAATGGGAAATTGCTGGAAGAAAATCCCTTGCACTTACACTCTCATGTGGATTGGGTCTCTTGCGCTTTCTGGAATATTTCCATTTGCAGGTTTTTACTCAAAGGATTTGATAATTGAACATGCTTATAGCACGGATAGCTTTGCTTTTGTAATAAGCTTAGTTGTTGCATTCTTCACAGCGTTTTACTCTTGGAGGTTATTGCTTCTTGTGTTCCATAGCCAAAAACAAAGTAAAATTAATATACATGAAGCACCGAAGATTATGCTTATACCATTACTGATACTTGCTTTTGGATCGGTATTTTCTGGAGTGTGGGGAGCAAATATTTTGAACATAACTAGTAATGCGTTTTGGAAATCAAGTTTAATGGTGATTGATGAGCATGGAGTTCATAATTTCTTTATAAAACTGCTGCCAACCTTAGCGAGCCTAAGTGGAATAGCACTTGCGTACCTAATTTACCAATATCAAGTAATTAGGCAAATTAAGAGTAAATTTTTACTTAAGTTTTTGCAGAATAAATGGTACTTTGATGAGGTGTATGAGTTTGTTATAATTGCACTGATAAGGTTTATATCTAGGCTTCTATGGAAGTTTGATGTTAAGGCTATTGATTCATTTGGACCAAATGGTGTTGTAAGGTTGGTTAATGAATGTTCAAAAAGTTCTATAAAGTTACAAACTGGTTATATATTTGATTATGCATTTATTATGTTTGTTACTTTAATAATCGCTGCTTTATATATTATTGGAATTAAATAGAAGGTGTTGTTACTTAGTATATTCTTGCTTCCACTGATAGGAGTGTTGATTTTATCCTCGATCAGGATTAATCATCAATCTATACACCTAAGATTCCTTGCCCTATTTTTTACTATACTTCCATTTTTGCTTAGCATTGTAACTTGTATAGAATTTGATTATAACAATGCGGACTTTCAGTTTGTCAGCTATCCAATCAAGAATGTAGGAATAGGGATAGATGGTATATCGTTGCCTTTCCTTCTGCTTACAACTTTCTTGTTTGTAATTTGTATACTCTATAACTGCAAAATGAGTTATACGACCCTAAAAGCCTATATGGCATTATTTCTACTGCTTGAGAGTTTTGTAGTCGGGTTTTTCGTTTCACTGAATGCTATAAGCTTTTATGTGTTTTTTGAAGCTGTTTTAATACCAATGTTCTTTATTATTGGCATTTGGGGAGGAAAACACAGGGTATATGCAACGTTTAAGTTATTTCTTTATACATTAACTGGCTCATTATTATTTCTACTTGGATTAGTGTACATCTATAGCATTTTTGGGACGTTTAATATACAAAAATTAGCCACATTAGTGCCAAGCCTTGATCTTGAAGTGCAGTCATTGCTGTGGATTGCATTTTTTATTTCCTTTGCAATAAAAGTTCCAATGTTTCCATTTCACACTTGGCTTCCTGATGCGCATGTGCAATCACCAACTTCTGGATCTGTGGTTTTAGCTGGCTTGCTTATTAAAATGGGGGGATATGGATTTTTAAGATTTTCTATTCCAATGCTTCCTCAGGCAAGTTTGTATTTTTCAAATTTCGTTGTTGTGCTGAGCATTATTGCGGTGATATATGCTTCTCTAGTTGCGTTTGCTCAAGATGATATAAAGAAGTTAATAGCTTATTCTTCAATAGCACATATGGGGATCGTTACTGCTGGCCTCTTTTCATTTTGTGAGGAAGGAGTACTGGGTAGCATATTTCAAATGATTAGTCATGGCCTTATTTCTGCTGCTTTATTTTTGTGTGTTGGAATGCTATATACTCGAACTGGAACTTTGGAGATTGCAAAGTATTTTGGCATAGTAAATACAATGCCAAAATTTGGTTTTATGTTCATTTTGTTTTCAATGGCTTCAATAGGGCTACCTGGAACATCTGGGTTCATAGGTGAGTTTTTGGCTATGGTTGGAATGTTTAAGAGCATAGGGTTTTTTACAGGATTTATCGCACTTGGCACTATTTTAAGCGCAGTTTATATGCTGAATTTATGTAAGCAAATAATATGGGGGGTTAGCTATTCTAAATTATTAAATAATCGCTTGGATAGCATAGAATTTTCTATCTTAATTCTGCTTGCAGTGTTTGTTATTTTGCTTGGATTCTACCCAACCCTTGCACTGCATTATTTGAAGCCATGTATGGCAAATTTGTTAGTCAAATATAATGCGCTATGAATTATATACAGATATTGCCGGAAACGTTCTCTATTATCTCCTCGTTAGTGTTGCTACTGCTTGGAATTATATTTAACCGCCGAACTATCAACTTATTAGCACTTGGCTGCACAGTGGTAACTTTGATTATTTTAATTATTTCGGCAGAAAACAATGAAATTTTTCTCTTAAATTCGTTGTTAAAACTCAATTTATACATCAGGTCAGCCCAAGGGTTAATTCTCAGCACAGGAATTTTAATACTTTTGATGCTGAATTTATCAAAATATGACTATAAATATGAATTTTCAATACTGATTCTTTTTGCGCTATTTGGCATGATAACTTTGGTTTCAGCAAATAGTCTGATTTCTTTTTATTTAGCTTTTGAGTTGATGAGTATATCTTTGTATGTTCTTGCGAGCTTTAATAAAGATTCAGCTTATTCATGTGAAGCAGGAGTGAAATATTTTACACTTAGTGCACTATCTTCCTGCATTATGCTATATGGAATGTCGCTGCTTTATGGATATACAGGACAAGTCAATTTCTCTGAGCTCGGTTCATTCTTGCAAAACCATCAGATAACTTATGGAATAGTTTTTGGGTTAGTTTTTATCCTTATTGGTTTGTGTTTCAAGCTTGCTATTGCTCCTTTTCATATGTGGGCTCCAGATGTCTATCAAGGTGCACCTACCATAGTAACTGCGTTTTTTTCTACGGCCCCAAAAGCTGCACTTGTAACATTTTTAATTCGATTGATGAATGAAGAGTTAGTAAATGTAAAAAGTTATGTTCAGCCTATTTTCTTATACGTTTCAGCATTGTCTGTGCTTATCTCAGCTTTTGGGGCCTTGCGTCAGCAAAACTTAAAAAGGCTGTTTGCTTACAGTTCAATTGGTCACATTGGTTTTATATTTGCTTCACTTTCTATTTTTACACAAGCAGGAACAGATAGTGCCTTAATGTATCTGGTGATATATATCATCACAAGCATAGGGCTATTCTCATATCTCGTACAAATTGACGATGATGATTGTGATATTGCAAATTTATCTGGTATAGGAAAAAAGCAACCAATTTTAGCATTCCATCTTTCTATACTATTACTCTCGATGTCGGGAATACCTCCACTTGCAGGTTTTATCGCTAAATTTTTTATATTCAAAAGTTTAATAAATTCTGGCTTTATCAGCCTGTCTTTGATTCTTGTAACAGCGAGTGTGATATCATGCTACTATTATTTAAATATCATGAAAGTTATGTATTTTGATAAAGCTAGTGGTAATAAGGTTGCTTATTCTAAGGGTCTATTCATTATCACTTCAGTGGCTTCACTGATCAATCTCGTTCTTTTCTTGTATGTAGAAGATCTTTACTCATTGATTAATTCATTGACAAATTAACAATTTAGTGTTTATAATTAGTGATTAATTAATATTTTGTGGTGAAAAATGAGTAGAACTAAAACTGTTTTGAAATTTTCAATTGCCGCTCTCTTGCTAGGAGGATCGAGCACTGTAGCTGTTTTATATTTCCCTTATGTTGCTTTAGCAATTAAATTTGGTATTGTAATCTCTACAGCTCCTCTGGCAATTTTTGCCATTTCTGTAGTTGCTGCATTAGTTTCAGTAATTACATTAGCAGTATTTACTGTTTCCGCCATACGCAGTAAGGGTAAATCTAATAAGGTTAGTAGCGAACCAAGAAGTAAAAATGAAGAAAAAGGACAAAGTCTAGTACAAGAAAAAGATGCATCTACTCCTACGCCACCGTTGCTTTCGCAAGAGTCTGAAAAGTCGGTTATTCCTATTCCACAACAACCACCAGTTGATGATCCAGTGGAAGAAACAGAAACACCGCAACCTGAAAACGTTATGGTTAAAGGTGCTGATCAGCAAGCTAACCAAACAGAGGAATCGTTGCCACCATATCCAGAACCCACCTCGCCTCTAAATAGCATGGATCAACTCAAATCGTTTCCTGAATTGCCGTCAATTGTTGTGGATGCGCACAACAATTTGGGAGATGGTAGTAATTCCATCAAAAATTATCAAGAACATATGTCACTTCCAATATATTTGCCCCAACAATCTCAGACTTTACATAATGCAAAACTGGCCTTGGGGCTTAGTTATGCATTAAATGAAAGAAGGCAACAACCTAATCAGGCTAGTACAATAGATATTGACGTTTCCTGGAGCAGTGACTTTGAGGACTCAATAATTGCCAACAATAGCCTTCCTAGTGTTAGTATCACCCAAGAATTAGAAGAACGGTCAGGAGAAGTTAGGTGTTTTTCTGAACTAAATAATGTTCATGATATATTCGAGTATCGAAGACGGGTATCTCTTATGCGTAATTGCTCTAGCAGTTGTCATACTTCTATGTTTTCATCAATACAAGAATCAGAGAGTCTACAAGCAAGCTTAGGAAGTGATAATCCATCAGTGCAGTCTTTTCAACCAAAGAAGGAGCTTTCATATGATGTAAATAAAAAAATTTTTGATAGCGTTGATTATGAAGTAAATTATACTAGACTTTCTGAGAATGCAGGAGAAGCTCCTAATTACGAACGGGAATTTCCACTTACTGAAACAAATGTTAACAGCGGTCCTGAAGCAATATCCTATGACGTAAATGAAAATGGGGCTCCATATAGAAGTATACAATCACCTGTACCACCAAGTTCTGCTAGCCGTAGCAACAGTTTTTCTTGATAAGAGAGTTTTTGATAGAATTAAGAAAATGATCCCTGAAACATTTGAGGGCTTTCATATTCATCATTACAAAGAAGTTTCAAGCACTAACGAAGAAGCGTTGGATTTAATTGAGAGAGGGATATCTAATGAAACTATTATTATTGCCGATAAACAAACAGAAGGTAGGGGACGCACTGGAAAAAGCTGGATTTCTCCCGAGGATAATTTTTATGCAAGTTTGGTAGTAAACCTCTTTAACAATTATCTCGATAAAAGCCCGCTTTCGGTGTCATTCCAGCGCGTGACGCCGGAATCTAGGAATCAAGAAGCATGGATCCCAGTGTCAAGCACTGGGATAACATCGGATGGTACTGGGATAACAGTAGGCTTAACGAGTAAAGTCAAAGACATCAGCAAATTGACAGAATTGACTTTTGTGACTGCTCTTGCTGTAGGGAATACTTTATTATCGTTAAATTTCTTGAATAATCAAACCCACTGCGGTGTCATTCCAGTGCGTGACACTGGAATCCATACTTTTTCTTCTGGATCCCAGTGTCAAAGCACTGGGATGACAAGAGATCAATTCATAAACGATCTCAATCTTCAACATAAATGGCCAAATGACATTCTAATCGATGGCAAGAAAATAAGCGGAATATTGCTTGAAAAAAAATCCAATTCGAATTGGCTCATTATAGGAATTGGAATTAATGTCAATCATGCACCACTTCCAGGAACAACGTGCATTAGCAATTACGATGAATCTGTGTCTAACATGGATCTGTTAAAGGAATTAATAATAAATTTTAATAAGCTAAGAAAGAAATGGCTATTTGATGGGTTTCATGCTATAAGAGAAATGTGGCTCACAAGAGCATTCAAAGTGAATGAGCAAATTACTATAAAGTTAGTTGACAAATTGTATGAAGGAATTTTTGCTGATATAGACAAAAGTGGTAAATTAGTGTTGCAGCAAAAGGATGGAAGCTTAATTTATTTTGATGCAGGTGAGTTATTTATTGGCAGTGCATTATGAATATATATGTAATTTTTGCTTACCTTATTAGTTTCATACTGATTGGTGGAAATTTGATTTTTACCGTTTCTTGCTATATAAAAAGTAAAAAAAACTTAGAAAGTCTTAAAAGCAACAATGAAGAAGAAACATAAGCGATTACTTATAACTTCAGGAATTTTCTGCTTTTTAAGTTGTGCAGTTTTTTTTATTTTAACAACGCTCAAAGAAAATATCTCATTTTTCTATACAGTAAGTGAGGCAATAGTTTTACCAAATAGTCAAAAGCCAATCCGTGTTGGTGGAATGGTTGTTGAAAATAGCGTGATACGGAGCGAAAGCGAAGTGATTTTTCAAATGACAGATTTTAACAAAAGCGTTATGGTGAAATATCAGGGAATACTTCCACCGATGTTTTCAGAAAAAAGTGGTGTTGTTGTGCAAGGTAAAATGTTTGATAATAGTACTTTTCTTGCAGATACAGTGTTTGCAAAACATGATGAGAACTATATGCCGAAAGTTTTAAAACAGATTCCCTAATTCAGCTGTATTGAAACGATATGTAGAGAGAGTAACAGCCTGCTAGCAAGCTGTTACTTTCCTAACTACTATAGTATATCAGAGTGAGTTGGTGCTTCCCATTCTACGTTATTATGGTCAATTATTGCTGCTTTTAATCCTTCAACTTCTCCCCTTAGGTGATCAAGTTCTTCTGCCCATGTTCTATAGTTTTTATTATTATCAATAAATCCATCCTGTTGAATTAACTCATTCAAATGAGATAAACCTTTGGCCAAGCGTTGGTTTGTATCAAGAGACTCTTTTCGAAGTTGTACTATGTTTTTCATAAGTGAGACATTCAAATTAGAAACAAACTTCTCATTTAAATCGTAGATTAACTTATCCATAACTTGATAGACGTAATGAATTGTTGCAATTTTATCTTCAATGTCCTCAAAGTTTGTGGGCTTAACTTTAACTTCTATATTGTCTATTTCTTCAAAGTTGAAATCGCTCATTTGGTTTATTGCTTCAAAGTTATTTTCGCTTTCTTGTTTACTGTTGTTACTCATGTTAGCTCCTATTGAAATGGCATATACAGACTGGTATGAGGCTGTTACTTTCTTATACTTTACAACATGTCATAATAGGGTGGTGCCTCCTCAGGTAACATATCATTTAATTTAGCGGTTAAATCTGCTAGATCTTTTTGTAACCCTTTACTTTTGTTGCCTATAATATCTTGCAAACTTGCAACTTTATCTTGCTCTTCTTTTAACATACTATTCAACCTATTAATAAGTTGTTCATTAATATTATTAGCTAATTCATCAAATGCTTTTTTAACAGTATCACCACTAACCGCTTTCTTAAAGTCCTGTATATCCTTACCACTACCTGTCTTAAGTGTAATAAGACCAAGAGCGCTTATAAGTTGTTCTTCATTATTAGCACTTTGTAAAAGGTTTTGCGAGTTCTCACTCATATAAATTACCTCCATAAATTATTAAAGTTTAAATTATTTTTTAGTTTCACATGCACACTGTTGATTTATCAATATCCAAGTTCACAATAAATGATCTGTTACTGCAAACTCAGCATTAACATCTTGAAGAACGTAAGTTGATGGATGTGCATCATTCCAATTTGCTTCACTCTCCTCAGGAAGCATTCGTTCAACCTTACTCATAAGGTCTTTTATTTTTTCATTTTGCTCGTTAAATTTCTCCTTCAATGCATCAAGAATAGCTTTAGAATGACCTTTACTATCAAGATTACCAATCACAGATATAACTTTCTCGTGAGGCAATTTGTGAATAATATCTTTAAGCTCTCCTGCACCTAAATTATCCAAAAGTTCTTTAAACTGCTCATGAGACATACTATGAGCAAAAGCTTTAAGTTTTTCTGGGTTGTTAACTAAAGACTTAACAACCATCTGAATCCTATCAGAATCATCAGTTAACTCTCGAGCTACTATTGCAAGTTTCTCATGGTCTAGCTTATTAATTAAATTATGTAATTTATCTCCTTCTAACATTTTTACTAGAGTTGGAAGTCGATCTTTTAATGCTTTATGTAAAAGAGTGTTGAAAGCTTTCTCATCTGCATCTTTTATTAATTCTACAAACTGATCATTGCTCATTGTATTAATAACTTCCTGAAACTGATCCATTTTCAAGTGAGGGAAAATTTCTTTTACTTGATCTAGGTTAAAGTCTTTTACTAAGTTTGCAACCTGATCCTTATTTAATAAGGGGACTATTATTCCTAACTTTTTTGAATCCAATGTGTGAGTAAGGGCTTGTAATTGATGATTGGTTAGATGATCCACTAAAGCTAGGAATTGGTTGTCTGTTAAGTTCTCTGCTAAAGCCTGCAACTGGTTTGAGCTCAACTTAGGAACGATTTTTTGTAATTGCTCGTTGCTAAAAGTATTGGCAAGAGTTTTGAGTTGGTTGCTTGTGAGAACCTGAGCAAAGATTTTAGTAAACGTGTTAGATGACATCATTTCTTCCAATCCATTAGACAATATTATTTCTTTCAAATTACTATAATCATTATATGATATACTCTTGTTTAGTACTACACTGTGTAAGAGGCTAATAGTAGGCTCTTCAGAATCTCTGTCTATCATATTTCCTTGATAATCTGACAAGTAAATTTGATAATCATCACCGCTATTTTCAAGTGTAATATATTGGTATTCCGCTGGCTCTATAAGAATACATGAGGATCCTTCTAACGATGCGGGTTTTATGCTTACCAACCTGTCATTAAAGTATGCAAGAGAAAGGCATGGTATTGAAGCAATTACATTTTTTGCTTGGTCACAGACACTAATGAAAGGATACTGTATTATTCCCGGTCTTACTTCAAATTTTGGGTAAAGAACACGCATTTCATCATCTGCAATATTAAATGCAATAGAAAAGTTGTTTGTACCGTTCAGACTTTTTTTTGCCGATTCAAAATCGAAGCTAGAGTCGGTTTTAATTCTAGATTTTATTAAACATTCACCTGACTCTTTATCAAATATACTTAATTCGTAACTTTTGCCTTTTACCAGAGATAGTACTTCATCTAATTCTACTCTATAATAATTTCTATCATCATTAAAATTATTATCAACAGATCTTTCTTGCTTCATTGTACAGAGGTTTAGCTTTTTCCATCTTCTTTCAGGCACAACATTTCTACAGTAAATGTCTTAACATTATATGGCACAATACCTTCTTCAAGTTGGCACATCTGCAAGGGTAAACTTAATTCTATTTCGCTTTCATCATCTAACGCTTCAAAATTCACTTTGGCAAGATTATATTCAGAATATTTTTTCTGCCCTGTACCGTAGGGAGATTGTCGAAACTGTTCAAAAATAGGAATATCGTTAGTATCACTAAAAGATTCTCCAGGCACCATTTTAAAAACATGTTTTTTTCCACTCATAAGTATTACCAAACCAATTTAATTATAGCTATTCTAACATTTATTGATTAATTTATTACTAAGTTGATATATATTAGAATCATAATAACAAACATCACTTGTGTTAGGAAAAGTTATAAGAAGAAATAGGGATTTTTGGGAAAATAGATTAAAATAAGCTGCTTTGACAGGATTTATAGTATCCTAGGGATAATATGGATTGGTGGAGGCAAGCGGGATCGAACCGCTGACCTTCTGCGTGCAAAACAGATGCTCTACCAGCTGAGCTATGCCCCCAATTCTTGCTTAAAGCATAAATCACTCACGCTGAAATGCAAGAAATATTTATCTGTTATGCTATTACTCAATAGTGCGCAAACTCTGCATTTATGTATAATTCTCTATCTTTTTAGAGTTGTATCTCAGCTTTGCCAAATAAATCTGTTAATTAACAAGAAATTTTCCTTCAAAAATTTTTAATTAAATTATCACTAACGCAGTATATTATATAATTTATTTAACCACGCATGAAAATTTTAGTTTGATTAAAACAGATAAAAACTATATTACTGTTTAGTATATCTGAAAAATAAAATGATCCCGTAGCTCAGCCGGTAGAGCAACTGACTTTTAATCAGTGGGTCACGCGTTCGAATCGCGTCGGGATCACTTAGAATCTTAAAAGCATGCTAAAAGAACAGGACAAAATATTCACAAACTTAAATGGTAAAGAAACACCACTACTTGAGGGTGCAAAAAAACGTGGTAGTTGGCAAAAAACAAAGAAATTACTGGATTTAGGATCAGAAAAAATCATTGAGGAAGTAAAGAAATCTGGCTTGAGAGGTCGAGGGGGTGCAGGATTTTCTACTGGCCTTAAGTGGAGCTTTATGCCTAAAAATCCTTCAAAAGCGTATTTAGTAGTCAATGCAGATGAGTCAGAACCTGGTACGTGTAAAGATAGAGATATATTACGATATGAGCCACATAAGTTACTTGAGGGAATTCTTCTAGCTGGCAGAGCGATCAGCGCATCAGTTGCATATATTTATATCAGGGGTGAATTTTATAATGAATATTTAGTTCTAAAAAAGGCACTTGAGGAAGCCTATAAAGAAAACTTAATTGGAAAAAATGCCTGCAAATCAGGTTATGATCTTGATGTATTCATTCACAGAGGTGCAGGAGCTTATATATGTGGAGAAGAAACAGCTCAACTTGAATCAATTGAAGGAAAAAAAGGCTTTCCTCGCATGAAACCTCCATTCCCTGCGGGTGTTGGACTTTTTGGCTACCCAACCACAATAAACAACGTTGAAACTATAGCCATGGTTCCAGATATTCTAAATCGCGGAGGAGAGTGGTTTGCATCTCTGGGTAAACCAAATAATACTGGCACTAAGGTCTTTTGCATTTCAGGGAATGTAAATAATCCATGTAATGTTGAAGAAGAGCTCGGAATTTCACTGCGTGAATTAATTGAAAAATACGCAGGTGGAGTGAGAGGAGGTTGGGATAATTTACTTGCTGTAATACCTGGTGGGTCTTCAGTCCCATTAATTCCAAAATCTATATGTGATACTATTGAAATGGATTTTGATTCATTAAGGGCTGCACAATCAGGGCTTGGTACTGCTGCTGTAATAGTGATGGATAAATCAACTGACATAATAGCTGCAATAGAAAGATTATCACATTTCTATATGCATGAGTCCTGCGGACAATGTACACCATGCCGTGAAGGCACTGGATGGATGTGGAGAATTATGAGAAGAATGGTAGCAGGAAATATTAAACCTGGTGAAGTAGATAAGCTACTTGATCTTACAACTCAAATAGAAGGGCATACAATTTGTGCACTTGGCGATGCTGCAGCTTGGCCAGTTCAAGGATTAATCAGACATTTTCGTCATATAATTGAAGAGAGGATAGTAACTTAACTTATACTTTTAAATGATTTTACTACTTAGCAGCTAAAGTTAAAGAATATTGATTTCCTTCCCTTTTAGGTGCTAATTCTACTTTTGCAATATCTTCAGCGTCTCTAATTAGCCGTTCTAACTTTTTCAGTCCAACTTCAGTGTTTATAAGCTCTCTCCCTCTAAATCTCATTGTGACTTTAATTCTATGTCCATGCACAAGAAAATCCCTTGCTTGACGCAATTTTGTTTCGTAGTCGTGATCACCAATATTAGGACCCAGTTTAATTTCTTTTATAGTTAATGTTTTTTGTTTCTTTTTTGCTTCACTTGCCTTCTTTTTTATATCATACTTTTGTTTGCTATAGTCCAGTATCTTACATACTGGAGGAGTTGAATCAGGTGCGATTTCTACCAAGTCTAAATTAACACTTTGTGCAACTTCCAAAGCTTGTTCTATTGGAACAATTCCGACCATTTCACCACTATGATCAACTAAGCGTACCTCCTTAGCTGTGATGAGTTCATTAATTCTGTTTTTATTGTTCTTTTTGACTTGCAAATTTTAGCTCCATTAATTCAAATTAATAATTTTTAACAGCAATTCAGTAGCATTCTCCAAGGAAAAAGACTCCTGTTTTTCCGATCCTAAATTTCTCACTGACACAGTTTTATTTGTAACTTCATTTTTGCCTATGATCCATAATATAGGTACCTTACTTGAACTATGCAAACGTATCTTATAGCTAATTTTTTCATTGGTCAAATCAGTTTTGATTCTCACACCTTGTTCTTTTAAAACGTTGCTGATTTCTGTAGCATAACCGTCAGCCTCATTTGTAATGGTCAGAATAGCAAGCTGTGTTGGAGCAAGCCAAACTGGAAATTTTCCTGCATAATTTTCTATTAAAATTCCAATAAAACGCTCAAAAGTTCCAAGAATTGCCCTATGTAACATGACAGGGTGATGCTTGTGCCCGTCTGCTCCTATATAAAAAGCTCCAAGCCGCTCCGGTAAAATAAAATCAACTTGCAACGTTCCACATTGCCAATTTCTACCTATTGCATCTTTCAAAACAAACTCTAACTTTGGACCATAAAATGCACCTTCACCAGGATTAAGTTCATAACTAAGCCCTGCTTCTTTAACTGCTTCAAGCAGTGCTCTTTCAGCTCTATCCCACACTTCATCATTACCTGATCTAGTATCTGGACGGTCTGAAAATTTCACAGAAATTTCATTGAACCCAAGTTCTGAATATACTTCTTTTAAAAGGTCACAAAACTTTACAGTTTCAGAATTCACTTGTTTTTCCATACAAAAAATATGTGCATCGTCTTGCGTAAAACCACGCACTCGCATCAGTCCATGCAATGAGCCTGAGCTTTCATTTCTATGGCATGTGCCAAACTCTGCCATACGTATCGGTAAATCACGATAGCTTCTGATGTGAGAATTAAAAATCTGCACATGACAAGGGCAATTCATGGGTTTTATTGCTAGCTTTTTACTTTCAGATTCATCAATAATGAACATATTTTCACGAAACTTATCCCAATGTCCCGATTTTTCCCACAGCTCTTTGCTTACTAAAATAGGTGTTTTTACCTCAAAGTAGCCATTGTTCATTAACTTTTTTCTGATGTAAGACTCAAGAACATTATATAAAGTATATCCCTGTTCATGCCAAAAAATCTGCCCAACAGCTTCCTCTTGAATGTGAAATAAGTCCATATCCTTAGCAATTTTGCGGTGGTCGAGTTTTTCTGCTTCCTCCAGACGCTTAAGATAAGTATTTAATTCATCCTTATTTCTCCACGCGGTGCCATATATTCTTTGCAACATTGGGCCCTTAGAATTGCCACGCCAGTATGCACCTGCTACTTTCATAAGTTTAAACGCTTTAACTCTGCCAGTTGATGGTGAGTGCGGACCACGACATAGGTCTACAAAGTTGCCTTGTTTATAAACAGTTAGGTTTTCGTTTTCTGGTATTGATGAGACAATATCAACCTTGTATCTTTCACCTATATCACTAAAGAAATCAATTGCCTGCTTACGAGTCCAAACTTCTCGGACGAATCTGTGGTTACTTTTTATAATTTCCTTCATTTTTTTTTCTATTGCAGTAAGATCGTCCGTGGTAAAGGTACGATCTGTAGCAAAATCATAGTAGAAACCATCTTGAATTGTTGGCCCGATAGTAATCTGAGTATTAGGAAAGAGCTCTTTTACTGCCTGCGCCATTATATGAGCAGCATCATGCCTTATTATATCTAAACCCGCTTCGTCACTCAGTTGTATTACCTCTATCTCTGTATCAGATTCAATTTCACGTGAGAGATCATACAACTCACCATTTACCTTAAAGGCAATTGCTTCTCTCAAAGCATCCGGTTGTAATATATCAAAGCCAGTGACTCTACCACTGTATTCTTTTACTTTTTGTTCGGCTAAAAAGGTAACTTTTATCATTCATTAGACCTTTTGTCATCCCAATGCTTGACACTGGGATCCATGTTTCTTTCTTTTCTAGATTCCAGCGTCACGCGCTGGAATGACACCAAAAGGTGAGCTACTGATCTTTCAGTTAAATAACAGTTGTACAAGAGATCTATTATATACTTGCTGTAAGAAATTTTAATTGTTGACATACCTAGTTAATAATACGGCCTATTCTTTTTTAACCTGAGTGCAATTGCTTCTTCCCAAACTTCACCATTACGCAATAGCTTTTCTTTATTGTACATTAGCTCCTCTCTTGTTTCAGTAGCAAATTCAAAGTTAGGACCCTCCACAATTGCATCAACTGGACATGCTTCTTGGCAAAATCCGCAATATATGCATTTTGTCATGTCAATATCATAGCGTGTGGTGCGGCGACTACCGTCTTCTCTTTCCTCTGCTTCAATAACTATTGCTTGAGCAGGGCAGATAACTTCGCATAACTTACAAGCTATGCATCGTTCTTCACCATTTGGATACCTACGCAACGCATGCTCACCACGAAACCTTGGACTTAAAGGGCCCTTCTCTATAGGATACCTCAAAGTAACCTTTGGCTTAAACATATATTTTAATGTAATAACAAACCCTTTAATTAACTCTACAAAAGACCAGTACCAAGCTAATTTCTTGAGCATAAAATATTTAAAACTTGTGTCAGTCATTATAAATCATATTATCAGTTTTCAAAATAAATATTTTTACCTGACAGTTTTTCTATACAATATGTTTACTAATACTGCATTAATATAAATTAGCAAAATAAGTCAAAATCTTTTAGATTAAGTCTTTTAAATTGCTAAGTAGTTTATATAAATAATGACAAACACAAATGAAACTATTTTCGCTTTGTCGACCGTATTTGGTAAGTCAGGAGTTGCAGTAATCAGAATTTCAGGCAACTACGCGCTTAAAGCTTTAAATCATTTTCATATTAAGAAAGAAATTAAACCAAGATTTGCTACTTTAGTTGATCTATATGATGATTCCAGTCAATTGATAGATAATGGAATAATCATCTATTTCCCTACTCCAAACAGTTTCACTGGCGAGGATGTTATAGAGTTACAAGTGCATGGAAGCAAGGCCGTCATAAAAATCATCTTGGAGGAATTATCAAAAATTTTCGTTATGGCCAGGCCTGGAGAATTCTCACTTAGGGCTTTTCTAAATGGTAAATTTGACTTAACGCAAATAGAAGGGATTGCAGACTTAATTGATGCTGAGACGAAAATGCAAGCTAAACAAGCGATTAAGCAGATATCAGGAGAATTGGAGAGACTATACAGCAATTGGAGGCAAAGATTAATAACGATACAATCCAAAATCGAAGCATATATAGACTTTCCAGAGAACATTTGGGCAGAAAAAAGTGAATTGGAAAAAATTAATAATAAAGTGCAATCTCTCGTGCAGTTGATACAAGAGCATTTAAATGATAATAGACGGGGCGAAAGGTTGCGTGAGGGTTTACATATTGTAATAACTGGTGAACCAAATGTCGGTAAATCAACTCTGTTTAATTTCTTAGCCAAGCGTGATATTGCTATTGTTTCTGAATATGCAGGCACAACAAGAGATATACTTGAAGCTCATATTGACATTGGCGGATACCCAATCATTCTCTCTGATACTGCTGGAATTCGTGAGAGTTCAGATCCAATAGAATCAGAAGGTATAAGTCGAGCGAAAAAAAGGTCTTTTGAAGCTGATTTAAGAATAGAACTATTTCTTTTTGAACAGCGTCATAATATCAATTGCAACGTTGTAAATAGCGATACTATTTATGTATTGAGCAAAGCTGACGATGTTATCAATGATCACAATATAAAAGTTAATGGCATAGATCTTTTACCCATTTCTATTCTAAAGGGAATAGGTACAAACAAATTGATCTCTCTCATAAAAGAGAAGGCAAAGGAAAAATTTGGGCATGATAGAGACACTCCTGTGATTACTCGGCAAAGACATAGGAATCACATGCAGAAAGCACTGGAACATTTACAGCGTTTTAATATCGATAATCCAATTGAGTTGATATCTGAAGACTTGAGGCTTGCTGCATTTGAACTTGGTGCAGTGATTGGAATTATTAATGTTGAGGAAATATTGGACAGTATATTTAGCAACTTTTGCGTGGGCAAGTAAAGCTTTTATAGATTGCTTAAAATCAAATATTGTGATAGAAAAGAAATGGACGGATGGCCGAGCGGTTTAAGGCACCAGTCTTGAAAACTGACGTACGTGATGAGCGTACCATGGGTTCGAATCCCATTCCGTCCGCACATCATCTCGCTACGATAGCTGATTTTTAGAGCTTATTTGGACTATGTGGTTCATAACGCTGGAAATCTTATCTAATCTAGCCACATCTTTTAAAAATACATCCCTTTGTAAATTGACCTTGTTAGCAAAGAAAGCTAATATCTATAAATAGATCACCATCTGAATATGGAAACCGATATCGTAATAATAGGTGCAGGGCCTGTTGCAATATTCACTGCTTTTCAAGCGGGAATGCTTGATATGAGATGTCATATAATAGATGTTTTGGATCAAGCAGGAGGACAATGCACAGCTCTTTACCCAGAAAAGCCAATATATGATATACCTGGTTATCCTGTAATTACTGCCCAAAAATTAATTGAGCGACTAATGGAGCAAGCTTCACCATTTGAGCCTGTTTACCATTTAAGTCAAAAAGTGGAAAAGATTTCAAATAACGAAGGTGAAAACTTTACTATCATAACGAACATAGGTACAGAGGTAAAATGCAAAGCCGTTATCATTGCTGCAGGTAATGGAATGTTTGAACCTAACCGTCCACCCTTAAGTGGTATATTAGAATATGAAAATAAATCTGTATTTTATAGTGTAAATAAAATTTCTGATTTTCAGGACAAAACTATAGTCATTGCAGGGGGGGGTGATTCTGCGGCTGATTGGACTGTAGAACTTTCTAAGGTTGCGAAGAAAATTTATGTGATACATAGGAGAAAGGAATTTCGCTGCACTCCTGAAACTAGAAATAAATTAGAATCACTTGAAAATGATGGAAAGATAGAACTGGTAGTGCCATATCAATTACACGAACTAGCAGGAGGTAATGGGCAGTTGAGAGCAGTGATAGTAAAAAACATTGCCTCTAAGGAAGAAAAAGAAATATCCGCTAATTTTTTGCTGCCATTTTTTGGACTGTCAATGAATCTTGGTCCAATAAACAATTGGGGTATACAGTTAGAACATAGCCGCATAGTTGTTAATTCAGCTACGCTTAGAACTAGTAGAGATAGAATATATGCAATCGGAGATATAGCTACTTATCCAGGCAAACTAAAATTGATACTAAATGGTTTTGCTGAGAGCGCCATGGCTTGTTATGACATATACAAAGTAATTCACAATTCTCCAGTTAATTTTCAATATTCAACTTCAAAGGGAATTCATGGAAATTAAAGAGTAAGGAGATCCATGAACCTACATGGAGTTATCTCAAGCATAAGGGAACACAAACGAAAAAGATTACTTTACAAATTTCTCCAACTCCCTTATCATGATATGTATAACAATGTTACAAAAAATAATATCATAGAATTCAATAGGATAATTCCTAGAAAACCCCTACATACTAAAAAAAGCAAAATGCTGTTAAAATGAGCTTAAGAATAAATAGCAAACATCTAACATAACAATTCTATTTGTAAATCAGGTGAGACTTATCCTATAGAAAGCTTTCGAACTATGCAAGCGTATCTTTTGCCTTTAGTATTTCTTTATTGTTTAAGATAACTGTCTGAGCTCCTCTGCCTTAGCATTATATCTCCACTTTCTGCAAGTTATTCCATTAAGTAGTAAAAATATTAGACTTGCCGCAAAACTAAGAAAAAAAATACCAAAGATAGAGCAGATTGAACTTACAGTAAAAATAGAACAAAAAAACTCCAACAATAAATTATACAAACTTCATCAGGTTAACTTTAACTTAAGAAAACATAAATCAAATTTTCTTGCTCAAAGACCTTGCTTTTTCTCCAACCTTACTTAAACGCACTCTAGCTTAATGCATAATTTTACCCATAAACAACCTTATCTTTGGTACTTTTATTAGTTACAAGTCATCTAGAAAACCCAGATGCTCTACGAAGCCCACCAATCAATATCAGATTCTGCTCTTGTCCTACAGCATTTAATATAGCGTATAACAAAACCATCGCATCTCCCCCAGTAATACGCTTGCATCCTCCACAAAATTCGTATTCACTTAACTGTCGATTTGCTTCCACCCTTTTTCGTTCAACTTGTTCTGCGGTGTTAGCATACTTCAACTCTATTCCAATTGGATGAGTATCATCATTTTCCGCAGATTTTGATAATACTAGGTCTATTTTCCTTCCTCTCTGTAGCTGGAACTCAATAATTACCTTGGCAGGATTATCGCAACTTTGAAATATCCCACGCAACAAAGCCTGAAATTTAGCTTCATTGTTCACGAGTAGACGGGTTCCACTTAATAACGGAGACAACAGACGAGAAATCTCATTAAATAAAACTTCATACCTAGCCCTGTACTCACCATTAACATTACCATCATTACCAAAATTAGGCTCAGCACTCATCAACTGATCTGCAAGTTGATGTAAGTTCCTAACATTACCCATTTGTTCTGAAAACCTTCCCTCGAAATAACCTTCACTATGAGAACGTGAGTAAGCACGTAGTGATTCGAATTTCTTTGCAGAAGCCACTTCCAGATGACCCTGGACATCTACTTCACAAAGTACTTGACGCACCTTAGCATCATCTTTGGCTTGAGGCAGTAACGACAGGTTCAATGCCTTATCTGGTAAAGTCTGCCACTTTAAACGACGAAAAATGTGAAGCACAACAAAACCAATATTTGATAAAAATAGAGCTAAAGTTAACGCATGGCTTACAATATCTGCTGCATCTCCCCTACCACCTGTACGTTTCATTTTCTTTCCCTGAGAGTGGTTAAATAGATACTTGGTAACCCTTACCTCCCGCCCATCATTTGTTTCTAAGTCCCTCCTTGTAGATAAAACATTTCCAAAAACAAACGATGAAGTACAGGAAAAAGTGTTACAATGAGGCGATTGAGTGAACTCTGATGCTATGGGTTGTAAAAAACGTTTTACATTTCCCCTAACTCCATTTCCATGAGGATGTAGTAAACCCGGTATTAAGGAAAGACCACCTTCTGAAAAGGCCTGCACAGAAGTTCGGAGACCAGCATCTCCACGTAATTGAAAATTTAACGCTACACAAACAGCACTTGGTGATGAGGTATGAATAGGCAAAGACGAAACAGAACAACTTTTAGCATAATCTTTAGCTTGCTCTAATCCTTCCTCATCACCAACCTTCAACTCAATTATAATTGGAACCGAATCATTTGCCTGATCAACACCACGAACAAGCAAAACAACATCTGCATAACCTTTTCCTATAAGTAGCTCTGGGTAGAAATCAGCCATAGCTCGGTATCTAAAATTTACTAAAAAACCACACAGAAAACCGTGGTAATCAGACTCTGCACGAAACACTAAGCTATCTTCATGTTCATCATGGATATCAATAACATATTCCAAAATTCTTTTAACATTAGTACGCACTTCTCCTGTATCATCATTTGCCAACTCACTCATCAGGTCTAACAATTCACCTTGTTCTCTGATTGGGTTAATTTCATGAAAAATTGGAGCTCCAGGTTCATCACGTTGAGGAAATCTATCTATTTCATGAATAAACCTACATTCTTCTCCAAACCGAAATATTTTATACTCTTCCCAGTCTAGATCCTCATTTTCCTGTAATTCTTGTGGAAGATTCTCTTCTACCTGCTGCTTCTCTTCTGCACTAAACCTTGATCCAGGGCTGTTCTCATTATCAGCAACAGTATAACACCTGACTATTCTTCTATTTTCTTTATTAGTGAGAACAGCAACTTTTAGATTTCCACAATTGTCAAAACGAAAATAGACTCTTTCATCTTCAACTAATATACCTGCATCATGTGCAGTAGAAAACATACCAAAAAAGAATGTAGGAAAAAAGCCAGGCTTATTAGCCGAATGCAAAAAAGATGGACAGTTGTTTAAAAAACCTACAAATTGTCTACTAAACTCATCACAACCTCCACTTAATAAAGCCCTAACTAATTCACGATCTTCACTATTACCATGCATAAATACTCCTATTTGTTAACAACTGCAGCAGGCGAAATACTAACACTAGTACCCACTAACGTAGATTGAGGACCTTCAGTGCTAGCAGAGAATAAATTCAAATTTCTCGCTGACTTACACAACTCTTCTATTAAATTGCAGGAGCTAGTTGCATCTATCATCTTAGAATTCCTTGTTTTATCTAAACTATTTGCTATCCTCTCTTTTAATGATTTAAAGCTTTTGTCTGAACAACAATCTTTAGCAAACTTTAAAATACTCAAGACCAAATCAACTTTTTCACCATCGCCAGCACTTTGAGTATCCTTGCTGTTTTCCTGATCTACAATCAAATTTGAAATTGCATTTTCCATTGCAACAAACGCAATCCTATCTTTAAAAGGATCGACAACATTTATTTTATTTTGGTTAAATACACTAGATTCCCAAAGACTGCTAATAGCTGACCTTGCTTCATTCCTGTTATCCAAGTCATAATCTTTAGAAACTACAACAAATGAAAGCGATGAGAGAAGATGTGCATATCCTCTAGTTGAAAGCATTTTCTCTACTTCAGATCTTGAACATCCCTCGCTCAAGTACTGGATAACATACTTAGTTGTGCAAAGAAAACCGTGCTCTACTAAGCAACTAAGAGGACGATAGATCACACCCCTATCTTTCTTATTCGGTAGCCCGAGTAGTGACTTATGATCTACTTTTGCGCTTATGACTTTACCTAGAAGGGACTTTAAGGTAGAAGCAAGTTTATAGCTAGATTGCAATGGAGATAATTTTACAATAGCAGAAACTAGCAATTTTTCTCTCTCTTCTTTCACTAATTTTTCTTCAGAACACAGACGATTATAGAAGTGTTCCACTCCCTTACTCCACTTGAAATCTACAGCCTTATTAAATCCATCTTCTGCTTCTATATTTTCTCTAAGGTTACCTGATTCTTGATCAATCCAGAAATTAAAAACAGGATCACGTCTTCCCATGGAACTTAACAATTCAACTCTTGCAAGCTCATCACTGCAAGCTAAATTCCTATCTTCCTCACATGCGCCTTTATGAGATAAGTCAGATCTAAAAGACTCTAACGCCTTGTCAAATAATTGCTTAATTTCACTCTCTACACACTCAATACAAGCTATTTTATATATAGCAAATGGATTCAACACACCTGATTTAGCTAATTCTCCTAACAATTTAGCAACATCTAGTGTCGCACCTGACCAACAAGATTCATCACGAAACGCATTACATAAGAGGTCCGATTGCTCAACGGTTAGACCCTCTACTGTTACAGGGTGAGCCTTGATCCATTCCTCAATAGCTGAAGTTCTATCACCTTTAACAACATCTTTCAGCTTACTTATTACTTTGCTAGAGATAATCTCTTTATTTTTTTTAGGATCAGAACTGAGACGAGATCTTTTGCTTGGGCCTGCATTACCCTTCAAATCTTCCGTTCCACGTTTAGTTTTACTTTTTGGCATCTAATTACCTCAAAATCAAATATTCAATGAAGGCATTATACAAGCATTAGAATAATATATAAATCGAAAAATTAGTGTGCACCTAAATTTAAGCAGTAAGTATAGACCTGCTGCAAAAGAGGAGATATTAAAGAGAGATGTAGCAAGAGGGAATGAGCTTAAATTATCAAATCAACGTTATTCTACTTTACCTAACTAGCATTTTCCTTACCTTGAGCCTTACTATTACTCACAAATATAAACGTTCGTTACATAGCTCTTAAGATGTCTACAGAGACGAAATTTCCCGAATTATTTATAATGAACCCTTACGATCACATTCTGGGGACGTACATCAGAAAACTTTTATATTATTGGTTTTGTAGTAAAATTATATGAGTACATCGTATCTATTAAATCAGAAGCTTTATGGATTACAGATTGAGAGCTTATTTGTTTGGGGTTATCTGGTTTATACTTAGCTTACTTAGTAGTGTAGCTAATGATACTATATCAAAATATCTAAGTTTACATCTTCAGAGTTTTGAAATAATTTTTTTCCGCTTTCTGTTTACCACTATTACCCTTGTACCTTTTATGTTTTACTATGGAATAGAAACTTTTAAAACAACTCAACCACTATCGGCTGAGAGCCGAAAGGTTGGATATAGCGCTGGAAGCGCGATGAGAAGCTAAAGCTACTCCAATCTTATACTAGATATAGAATG
>NODE_3_length_27599_cov_23.143008
TCGCGCTTCCAGCGCTATATCCAACCTTTCGGCTCTCAGCCGATAGTGGTTGAGTCCAATGTCAAAAAAACTTGTTTTTAGACATTACCAGTTATATATTTTAATAAATTAGAATTATATACAAAATGAAGAGCTTAAAGGAATTATCCTTAAGAATTAAAAATATTAAGTCTGTGCAGAAAATCACGAAAATAATGCAAATGGTTTCTGCAGCAAAATTATTACAAAGCCAAAAGAAATTATCAAATTCAAAATTGCATATATCTAAGCTGCATAGCATTATTTCTTCACTAGCGCTATCAGCGGATCAAGAGTTACTAGCAAGAATTCTAAATATCAATAATGAAGATTCTTTCCTAGTATTTATTATTGCATCTGATCGTGGTTTATGTGGCAGCTTTAACTCCTCTGTTGTTAAATTCAGTCAGGAGCATATAAACAAATTAATTGCAAATGATAAGAAAGTAGACATTGTTTTTTTTGGTAAGAAAGCTTTTGAGACAGGCAAAAATAGATTTAATTCTAAAAATATCTTGAAGGTTGAAAATAGTAAGGGAATCACACTAAAGCGTGTGGAAGCCTTGGTTAGTGATATAGATCTAAGTAAATACAATAAAGTTAAGGTTTTTTACAGTAAATTCTATAATACCTTCATGCAAAAGCCAATATTAGAAACAATAAAACCATGGAGTAAAGACTCATTATTAATTGATAATTCTGTAGTTAGTCCTCTAACAGATTACAGCTATGAGTATGAACCACAAAATATTGAGTTTATTTTAAAATCTTTGACTCAAGATTATGTTACAGCTGCTCTTTATTCTGCTTTACTTGAAAGTGCAGCAAGTGAAAATAGTGCTAGGATGGTTGCTATGGAATCAGCAAACAGAAATACAAAAGAAATGCTAAATAAACTAGCATTACTTTATAATCGTTCTCGTCAAGCAGCAATTACAACTGATTTGATTGAAGTTATAGGTGGTGCAGAATCTTTATAGAAACTCAAGGAATGAAAAATGAATATATTAAATATTGCAGCAGATATCACTAAACTAATAAAAAAGCAGAATCAAGACGCAGAAGTTACAATATATGAAACTAATAAGACCTCGGTTTCTCAGCGTCTGTCAAAAATTGAACAAATATCACAATCTAGAAACTGTACTGTCGGAATTAGAGCTATAGCAGGTAAGAACAAAGCTGCGTATATTTCCACAAACGATTTGAATAATCTTAGTAGTGCAGTGAGCCAAGTGGTGGAAATGGCAAAGAATGCCCAGGAAGATCCTTATATTAGTTTTGCTGTAGATGGCAGTAATTATATCTCTTCTGCAGATTTAAATATCTCAGATAATAATGTTGTAACAATTGATAAATTAAAAGAAATTACTGAAGCTGCAGAAAATTCAGCTCTTGCACATAAAAATATTATTAATTCCGAAGGAGCTTCATCTTCACATACTTCAGTAAATACAGTATTATCAACCGTTTCTGGTTTTGTTGGTTCATTTAGTAAGTCAACTTTTGTTAATCAGGTTTCTGTTGTTGCTGGAGAAAAGAGTGAAATGAAAATAGGCTACGATTACGATGTAGCATGCAACTTCAGTGATTTAAAAACACCGGAGTCAATAGGGAAAGAAGCAGCAAAAAGAGCAATAGATCAATTGGATTCATGTACAATCAGGACAGGCAAATTTCCGGTTGTTTTTGAAAAAAGAGCAGCAAAAGAGCTAGTAAAGAGCTTTGCTTCTGCCATAAATGGTAGCAATATTGTAAATAATAGCTCTTTTTTGAGAAATAGTTTAAATACTCAAATTTTTAATACTGAGATTAGCATTATCGATGATCCATTGTTACCAAGAGGTATAGCATCAAGACCATTTGATGGGGAAGGAATGATGAGTAGGAGAAATGAATTTGTAAAAAATGGAGTACTACAAAACTGGATTTTAGATCTATATTCGGCTAAGAAATTAAACTTGGAAACGACCGCAAATGCAACTCGTACAAGTAATGCTGCAATTATTCCTTCAGCTAGTAACTTCTATTTCAAAAATGGTAATAGGTCATTTAAGGAATTAATTGAGGAAGTAAAAGAAGGAATATATGTAACTGATTTATTTGGTTTTGGTGTTAATTTAATCAATGGCGACTATAGTCAAGGTGCATGCGGATTTTTTATAGAAAATGGTAAAATAACTGACCCAATACACGAAATTACTGTTGCTGGCAATTTGAAAGATATGTTTAGCAATTTGGTTGTTGCAAATGATCTAACTTTCTGTGGGCAATTTAATTCACCAACGATTAAAGTTAGTGAAATGACAGTTGCAGGTTCACTTGGTGGTTAAAAATTTTAGTTGCATTAAGTACAATAATTGTGTACTATTACTATGTAATGTTAAGGATAGACTATGGAGTATAGAAGTTTAGTTGCAGTAACTAAGCTTAAAGCATTCTAAATCGTAATTTCAAAGTTTTTCATCACATTAATAATATTAGTTAGTAGTTTAGGAGTTATCCATATGGAATTTGGTAATATAAAATGGTTTAATGTTGAAAAAGGCTATGGTTTCATCAAGCCAGAAGGTAAAGGTGAGGACGTTTTTGTACATGTTAGTACATTAGAACGTTCAGGAATAAGACCTGATGCACTTCGAGGAGAGGATAAAAAGAAAGGAATGAAAGGGGAAAGAGTAAGTTATGAGCTTAAAAAGGAGCGTGATAGGAACGGGGAAGATAAAAAGTCTGCAATAAATTTAAGATTAGAAGATTAGTCTATCGTGAAGCTTTTTAATAGGGTAATGTATTGTGAGTAATTTTCATGAAATGGGGCTTCCAACTTTGCTTAGGCAAGCTCTAAGTAAAAATAATCTTTGTGTTCCAACCCCGATTCAAATGCAAGCGATTCCTCTAGCTCTCCAGGGCAAAGATATTCTTGGATCTGCTCAAACGGGAACTGGAAAGACTTTGGCATTTGCTATTCCACTGGTTGCTAAATTGCTGAATGAGCCAAGCATTGGTTCAGCTTTAGTCATCGTGCCAACCAGAGAGCTTGCTCATCAGGTAACAAATGAGATAAGAAAACTCTTATCTCAAAATTCTGTACTAAGAGTCGCTTTGTTGATTGGAGGTGAGCCTATTTTTAGGCAGCTAAATCAGCTTCAGAAAAAACCACAAATCATAATAGGTACTCCTGGTCGTATTATAGATCATATTGAGCGTAAAGCTTTGATTACTCGCAATGTCAGCACTCTTGTACTTGATGAAACGGATCGTATGTTTGATATGGGCTTTGGAATTCAAATTGAAGGGATCATGAAATATCTGCCAAAAATACGTCAGACTCTTATGTTTTCTGCAACTCTTCCTAGTGATATAGTTAAACTTACTGAGAAGTACCTTAATCATCCAGAGCGTGTTTCTGTTGATTGTCAGGCTACAACTTCTGCAAAAATTAAGCAAGAAATTGTTTATGCATCAGAATCAGAAAAATATGGAAAACTTATTACACAATTATGTCAGCGCAAAGGATCGATCATTATTTTTGTCAAAACAAAGCGAGGAGCGGATCAGCTAGCTGACAAATTGCACAAAGATGACTATAGCGCTTTGGCAATTCATGGTGATTTAAGGCAGCACAAGCGTGAAAGAGTCATTAATTCTTTTCGTCGTGGCCGCAATCAAATCATGGTTGCAACAGATGTTGCTTCTCGCGGCCTTGATATTCCGCACATTCAACATGTTATCAATTATGATGTACCACAATCGCAAGCTGATTATGTTCATCGTATAGGTAGAACTGCACGTGCGGGAGCTGAAGGATTTGCATTATCTTTTGTTACACCTCAAGATAAGAGAAGACTGCCTGCACTAGCAGATAAAGAAGGAGAGCCAAATTTTGATTGTAGTATGCAATCTCAAAAACGTAACAGCAAAAAGATCTTTAAAAGGCCAAGTACGTTAAAGGCTAAATACGGTAGAAAAAAGATCAATGTATTTAAGAAGAAAAGCAGAGTACTAGAAAAAGCGTATTAATGTACTTAACTATTCTTCTATTCTTTAAAAGCTCCAGTAAGCTTGCTGCAAAGTGAAGTGATTGGAGGATGGTAGAAAGAATATATAGCTAGCCCAAATTAGATTTACCTACAATTTGATAATCTTAATTCTGCTGCTTATAACGTTTTGAGATTATCACAACGGTATAATGTTAGGCTGTGTGGACTATAATCTGTAGCTTCATTCAATTTGGCTACAACGAGCTGCTAGATTTCAGTTTTTTTAATAATTGTGTGCTACTAATTATATATAAATTTACACTTTTAAAGATAATAGATGATTTCTAAAAATTTGGAGGCAAGTTTAAATAGAGCGTTACAGATTGCTTCTGATTGTAAGCTTAAATATGCAAAAGTGGAACATTTGTTGCTAGCATTAACCAAAGATGTGGATGTAAATTATGTTTTATCAAGATCTAACATCAGAGCTGGTGAAATCATAAATATAGATAATATTATATTAAGGAATGATCATGGTAATAATACAAAAGGTTTTTTACAAGACAACTCCGAATTAACTGTCAACAAAGTTGAGCCTGATGTGCTATTTCAACGCATAGTACATAAAGCCATGATACGAGCTCATCGTCTGGGAAGAAAAGAAATAAATGGAGCAAGTATTCTATTAGAGATTCTGTCTGAGCAAGATTTATACATTGAAGAGCTATTACGCAAACAGAATGCAAAGGATTCTAATTTGATTTATAACATATCCAATATAAAATATTCAGGTGATATAGAAGAATATGTAACTAATCGCAAGATAAAACTTGATAAGAATAACGATATCTCTACTGTAGCAAATAAAGGTGAATTATTAAAAGATGAAGAAGTTCTGCAAAATTATTGTAGAAATTTAAATGATTATGCAAGAAGCAAAAAAATAGATTATGTCATTGGTCGTGATTATGAATTAAATCGCACTATAGAAATCTTGCTAAGACGCAGAAAAAATAACCCTTTATATGTCGGAGAACCAGGTGTTGGTAAAACAACAATAGTTGAAGGCTTGGTATTGAAAATTATTGAAGGTAGTGTTCCGAGTGCACTGAGATCGAGCATAATTTATGCTTTGGATTTAGGCTCACTTCTTGCAGGAACACGCTATAGAGGTGACTTCGAAGAGAGAATAAAATCTATAATAAAAGTAATTGAGGCAAAACCTGGCGCTATTCTTTTCATTGATGAAATACACACTATTATTGGAGCAGGTTCAACAAGTGGCAGCTTTCTTGATGCTGGCAATCTGCTCAAACCTGCACTTGCAAGAGGTGCGTTGCGTTGTATAGGTGCAACTACATATAGAGAATATAGCAATAGCTTTGAAAAGGATAAAGCCTTAGCAAGGAGGTTTCAAAAAATTAATGTAAAAGAGTCTTCTATTAATGATACAGTAAAGATACTAGATGGTATAAAGCATTACTATGAAAGGTATCATGGAGTGTATTACACGAAACATGCCATTAAATCTGCAGCTGAACTTTCACACAAGTATATCACTGGGCGAATATTACCTGATAAAGCAGTTGATGTTATAGATGAAGCAGGGGCATATTGTAAGTTACAAAAAAACAGGCGAAAAGTTATAAACAGTAGAGACATTAAGAGTACTATCGCTAGGATTACAAACGTACCTTGCGGGTTTGATGATATGCAAAGAGTAAAATCTTTGAAAGAAAATCTCAATAGGGCCATTTTTGGTCAAGAGCAAGCGATAGAGTTTCTCGTTAATTCTATTAAAATTGCTAAATCTGGTCTGAGAAGTTACAATAAACCCTTGGCAAAGTATCTTTTTGCAGGGCCAACTGGTGTAGGTAAGACTGAGCTTGCGAAGCAGCTAGCACAAAATATGGGTATGAACCTTATTCGGTTTGATATGTCTGAGTATATGGAACCTCACACAATATCTAGAATGATTGGTTCCCCTCCTGGATATGTGGGTTACGACCAAGGTGGATTGCTTACAGAATCTGTATCTAATAATCAATATAGCGTAGTACTTCTTGATGAAATTGAGAAAGCTCATAGTGATATTTATAATATATTACTACAAATCATGGATTATGGGTGTGTTACAGACACTTACGGACGTAAGGTTAATTTTTCCAATACGATCTTAATTATGACAACCAATGCAGGGGCATTTGAACGTAACAAAAGTTCTATTGGCTTTGGGTATAAAAACTTCAACATCAGTGACAGCGAAAAAGCAATGGAACGGGTTTTTAGCCCTGAATTTCGTAATCGTCTTGATGCAGTCATTTCCTTTTCTGATTTGGATGCGGATGTCATTTTGCACATTGTGGATAAATTTATTCAGGAATTAAAAAAACAACTTGTGCAAAAGGGTATAAGCTGCTCAGTGGAAGAAGAAGTAAAGTCTTATCTTGCGCAAACAGGTTATAGCAAAGAAATGGGAGCACGCCCAATAGAGAGGCTGATTGAAAAAGAGATAAAAAGTCATTTGGCTGAAGAAATACTGAATCGTCGATTAATTAAAGGAAAGAAATTAAGGATTTATATTGGTAAACACGGAATTGCTTTTGATATAGTTTAAATTCTTGCTTGAGTATTAAATTTGTAGTATAGTCACTATTTTTTAATGAGGCTATAGTGGCAAGTTTAACCAGAAATCAATATTACAGTAATCAAGATTTACGGAATTTATTTTCAAGGCTGGGAATAAAAGCGGAAGAAGTAATAAGTTAGGAGTTTGATGATGTACTTAAGTTAGTTGAGCGGCGCTTTAGAAGAGCTTCATTAAAATGTCACCCTGATAAAGTAGTAGGAGAGAAAGAGAAAAAAATAGCTGAAGAAGAGTTTAAAAAACTTAGTGCAGATAAAGATAGGCTAGAGCAATATCTTAACGACTTAAAAGCAGCTGGCATATCTATACCATTACAGCGAGAAGTGCAGGAAAAACAAGGAAAAATCGATGAGATTCTATCACGTAGAAACAAAGCTATAAATAGAGCGCTTTTATTTTTTATATTAGCAAATGTGGTACTTGGTCCGTCGCCTCAAGTCAAATATTGCTTATCGCAACTTGCTAACAGTGGCAAAGTACAAAACATTGCTTATAAATTTTATGCATTCAGCATCGGAGTTTGGCCATGGTTATTTATTATATCCTTTTGTAGTATTATCTATGCAGCAAGTAAACAAAGAGGCTCACAAGAAAAAAATCTAGATAGGTTAAATAGGGGATACAATTTACTTATTGCTGCTGATAATTATGTGATATGTATAGCAGCAGCGTTTGCTGTGTGCAGTTTAGCGTCGGAAATTGCACAAAATGGCTGGCCTGTTCAATATGGAATGGTGCTTATGGCTAATTTAGCATTGGATTTATTACTTATTGCTTTACTTAGAACTTTTATAAAAGCTTCTGAATTATATAGTGAGCACTGCATCCAGCGTTTATACGAAGAAGATGCAGAATTTAGCTACAAGGAAAAGTTTGCATGGTATGACTATAAATTAGTGCTTATGCCGCTCATTCTTCCTATTGTTAAAATGTATTTTGAAGATTTAATTCAAGAAAAACCACAACAGCACACCACCGATCCTAAAGTTACACCTTTAAATATAGGCGTAGGAACAAGAGCATAAAAAGGTCTTTGCTTCAACTATAGTTTTTGCTACACTTTGAGTAAATTTGAAGATATTAATGAGTGAAGAAGTAAAACAAATCCTAAGTTACTACGAAAGTGAAAACCCTGGAGTAAAAGCGAATCTTACTCGCATTCTTATGCATGGGAAACTTGGTGGAACTGGCAAGTTAGTAATTCTCCCTGTAGACCAGGGATTTGAGCACGGACCAATAAAAAGTTTTGAAGTTAACCCTGATGCTTACGATCCACATTATCATTTTCAGCTTGCAGTTGATTCAGGAGTAAGTGCATACGCTGCTCCGCTTGGTATGATCGAAGCTGGTGCTTCAACTTATGCTGGAATGCTACCACTTATTTTGAAGCTTAATAGCGCTAACTCTTTGCACTCAAAAAGCTTAACTTCAGATCAAGCAATAACTGCCTCTGTAAAAGATGCGCTGCGTTTGGGCTGCATGGCTGTTGGGTTTACTATATATCCTGGTTCTGCTAAGTGTTTTGATATGATGGAAGAAGCTCGCAAAATTATAGCTGAGGCTAAATCTTGTGGCCTTGCTGTAGTGCTATGGTCTTATCCACGTGGTGAAGGGATTTCCAAAGAAGGTGAAACAGCAGTTGATGTGATTGCTTATGCTGCGCATATAGCGGCTTTGCTCGGTGCCAACATAATAAAAGTAAAACTTCCAACCAATCATCTGGAAAGAGAAAAAATAGAAAATATTGAATCATTATCTAAAAGAATTGAATATATTAAAAAGTCTTGCTTTGCAGGAAAAAGAATAGTAGTTTTCTCTGGTGGTGAGTCAAAGTCAGTGGATGATATATACAATGAGGCAAAAGAAATTAAGCAAGGTGGTGGTAATGGTTCAATTATCGGGCGCAACACTTTTCAAAGAAAAAAAGAGGATGCTTTATCTATGCTAAAAGATATAATTAATATCTACGCATAAAAAAACGGCTGGGTGGCAGAATGGCTTATGCGGAGGACTGCAAATCCTTTTATACCGGTTCAATTCCGGTCCCGGCCTCTTACTCCAATTAGATCGTTTTTTCTTCTGAAATTTTAACAAGAAGTGTGGCTTTTAATGAAATATTTAAAAAAATAAGATACTATATTCAAAATATAAGCAGTAAAATGCCAAAGAGATTAACAGAAGTTTTATTATTGATTGGTTTGCCCTTCTTGCTTACCAGTTGCACTTTTCACTATTTATTAAAGAGCTCGTATACTCATCTTGCACCAGAAAAGTACCCTTCATCCAACAAACAGCCGGTTTACGTCGGTACAGCTTACAGTGCACAGACTATATATAATGCGTTATTTAATGACTTTCTGTTAATAGGTAAGTCATCATTCACAGCCAAACATGGGCGTGCTAGTCAATATGTTAACTATGGAAGAGAAGTTGGAGCAGATGTGATAATCGTATCATTTCAAAATATGCAAAAGGATAAAGAGCATTTTAGCATCACAGAAAAACTATTATGGGACACAAGCTTAACAACATTTCATACAAGGACCATTATAAACTTTGATCAGGACGTACTCTTTCTAAAAAAGGTAGGTGATGCAAAAGCTCCATGGGAATATGTCAAAGGAGAGTTCAAGCTTCACGAAAAAGACGATACTGATCCATATCTAGGGAATTGGGTAGGGTATAGAATATGCAAGATTGCAATATCTTCTTCAGAAGATGAATACTTAGGATTTGTAAATGAAGATAATTGTAAAGAAAAATCTGGAATAAATAAGATGCTTGCTTGGAAAAATGGGGATGTAAGGTTGCGAATTAATAAACAATCAAAACAGGGATTTTATTTAAATCGAAATAAGATTCCTATACTAATAAAATCTCAAATTAACAAATTTGGCTACCTTGAATTAGTAGATAAAAATACTGATCAAGTTCTGGTTTCCCTTCAGAAAAATTAGTTTTTACTACCCATAGAAACTATATACTTCTATTTTGATAAACCTCAAGCTTTCTAAATTATTCTTGTTGCATGGTAAAAAATAAACTAAAAATAAGCAAAGTGTTTTACAAAATGATATTACGTAATTTATTGTTTTTACTGCCGCCTGAAATTGCTCACTCCTTGGTAATAACGGCGTTAAAAAAGATGCCCTGTAGGAAACCTATAGAACTACCTAAGTCTTTAAATGTAAACTTTTTTGGTAATAAAATTAGGAGTCCTGTAGGTCTTGCTGCAGGTTTTGATAAAAATGCGGAAGTTGTAAAGCCGATGCTCTCATTTGGTTTTGGATTTATTGAGGCTGGTACTGTAACTAAACATCCCCAATATGGAAACAAAAAACCGAGAATTTTTCGATTAATTAAAGATGAAGGAATAATTAATAGATTGGGATTTAATAATAAAGGAGTAGACTATTTTCTTAAACAGATAAGTGAAACTAAACTTGGTGATTGTATTTTTGGTATAAATATAGGAAGAAACAGTACATCAAAGGACCAAATCAGCGATTATGTTGACTTAATAAAGATAGTATATGGAAAGAGCAATTATATAGTACTGAACATCTCATCCCCAAACACACCTAACTTGCGCGATTTGCACAATAAACAAGAATTATCCAAATTGTTGAAATCTATCACTCTAACCCGGAAATCAATCGATAGCTCTGAATCCATACCGATAATATTAAAAATTTCTCCAGATATAGATCAGCAAACAAAAGAAAATATCGCTGAGCTTACACTAGAATATAAAATTGACGGCTTAATAGTAAGCAACACTACGATAAGTCGAGATTCTTACTATAATGAGAGTGGTGGGTTGAGCGGCAGACCATTGTTTCAACTTTCAACCGAGTTATTGAGTGATATGTACAAGCTTACTAAGAGCAGGATTCTATTGATAGGATGTGGGGGAGTTTCAAGTGGTATTGACGCATATGAAAAAATAAAGGCAGGAGCCTCTTTAGTACAACTGTACACTGCTCTCGTATATCAGGGGCATCAAGTTGTGAACAAAATCAATCTGGAGCTTGCAGAATTGGTAAAAAGAGATGGATTTAGTAACATTACTGAAGCAGTGGGTTGTATACATTGATTTTGGAAGTTATTGATATTGTTTTAGTAAAGTAGAGCTAACTTTTTAGTGTAAAGGTATGATAGGGAGTGCTTTTCTTTTGAATGATGAACATGAAAGTTTTGAACGATATAATATCTAAAGTTATTAATTATAAATTTACAGATCATGCAATATTAGAAGAGGCATTAACCCATCCAAGCGTAAATAAAAGGAATAGCGAAGACCAGATCGTAAGCTACGAAAGGCTAGAGTTTTTGGGCGATAGTATTTTGAACATGGTTGTATCTGCTATGCTGTTTAAAATGTTTCCTGAAGAAAAAGAAGGAGCATTGGCAAAAAGAAAAACGGATCTAGTTTGTGGCAGTACCATTGCTAATGTTGCTAAAGAAATAGAGTTAGGTAACTTTATCATCATGAATAATAGTGAACGTTGCAACGGAGGGAAATGTAACTTAAAAAATTTAGAAAATTCGCTTGAGGCACTAATAGGTGCAATTTATATTGACGGTGGACTTGAGAGTGTTGAAAAATTTATTATCCGACATTGGGAAAAGCTAGCTAAAGACATCCTCGATCCTCCTCAAGATCCTAAAACTTCACTGCAAGAATGGACTCAGAGAAATAAATTACCTTTACCAAAGTATGAGCTTGTAAAACAAACTGGACCAGCACACAATCCTGAATTTACTATATCAGTTTGCATAGAGAGTTATGACAAAGTTTCTGCATGCGCTCCTAGTAAGAAAATTGCTGAACAAAAAGCTGCTGAGTTGATCCTAGAAAAAATTAAAAAAACGACTTAGTTTAATCAAAATAGCCGTTAGCATAAATTTAAAGTAAGCTAAGCTCTTTAGTTCAGCTTACATATTTTTTTATCTCAGCCAGAATCTTATCAGATTGACTTTCATCTGAATTTAAATCAGCTACAAAGTGTGTGACATATTTTCCTTCAGGGCCAATAAGGTATATTATTGAAGAATGGTTAATTTCCTCTTCTCCACCTACTTTGTTTGCATATACTTTATACTTTGCAACTACTTCATCTATTTTTTGTCTTTCACCAGTTAGCATTTGTATTCTATGGTCAAATTGCTGCTGAAATTCTTTAAGCCTTTCTATGTTATCGCGCTCAGGATCAACTGTGATAAAAAATGTTTGTATCTTATTGTCAGTTTTCTTATCTAACTTTGCAAGTGTTTCTGAAATTATTCCGAGGTTCATAGGGCAAATTCTTTTGCATGAGGAAAATCCGAAAAAAATCATCATATACTTATTTTTAAAATCACTACTGCGTACTGTTTGTCCGTCTTGATTAATCAAAGAAAAATCCCCACCTATTTTAATTTCTGTATTTTGTGAAACAAATATGCCTTGCTTGGTAAAATAACAATAACCTAAGAAGATAGCTGCTACTGTTATTAGCAAACTAGACAATAACCTTATAAACTTTATCATTAAAGCGTTTCCAATAAAGTTAAATCATATCTTGATTAGTTGATTGATTCAATATATTCCTTCCAAAGTGGGTTGTTAATTTTATCTAACAATTTCTTATGCTCATCAATTTCTTTACTACTTGGTGAATGTTCTCTGCGAGCTAAATTACGCACTTTATGCTGAATAAACGTAGAGTTATTGTCCTGAGCACATTCATTATTAAATAAAAAGGTTTGCAATCCTCCTGTAAGCTCAACATAGACCTTTGCAAGCAATTGAGCATCAACTAATGCTCCATGCAACTCTCTACCTTCCAACGATATATCAAAACGTTTACATAATGCATTTAAAGAAGCAGGTGATCCTACAAACTTTTTTCTTGCAAGTGGTAATGTATCTAGCACTCTATCTGAGGAAATTAACCCAGCATTTAACTTGCCTAACTCCATATTAAGGAACTTAATATCAAATTCAGCATTATGAATTACCAAGATGTCATTAGATATGAAGTCAAGAAATTCAAGTGCAACATCTGAAAATAGTGGCTTATCTTCCAAAAACTCCTCACTAATACCATGAATCTTAAATGAGTGGTAAGGTATATCTCTCTCTGGATTAAGATATCGATGAAATGTTTTACCTGTTGGAATACGGTTAATTAGTTCTACACATCCTATCTCAATAATTCGATGGCCAGACTCAGTGTCAAGACCTGTAGTTTCAGTATCAAGTACTATTTCTCGTAGCCTACTTTCCATAGGTGTAACTAATCTTACTTGTCATTTGCTGTTAAATTTTTATCGGTACTTGCCTTCTTATAGTTAATGGAAACAAGCAACCAGGTTGGATCTGATGAATTAATATTTTTTTTGAATTGCCATACATCCTCAACTTTGTTAATAGTAGACATACTACCTGATATGATGTCTCCTTCACCATTCTTAACGAAGTGAATTTGCTCTGAAAGGAAGTATAATGCAATAAATACTACGTTTTTTACTAGCTTTATTTCTAAGATTTTTTGTGAAACAATAGAAACAATTATAGACTCGTGTATCTCTTTACGATGTTTAATCTTATCCACAAAGCTATTATACAAATCTTTGTCCAGAAGAGATTTTAATTGAGGTAAATTTCCTTGGTTGAAATATTTAATTATTAATTCAAAAGCTATGCTTGAACCTTCTATAAAATTGGAAATAGAGAACTTTCTGTTTTTTTGTAATATTTGTTCATAAGTAGCTTCTATTGAACTTTTGTTATTGCTATAAGTATAATCTTCGATATTTTCTACCACATCCTCTTTACTTTGACTTACATCTAATACACCTGTTAGCTTTTTTAGATTGAGACTGGATGATCTTCCTAAAGAATTATATAAGCGTGAAAAAATAAACGCCGCTAGTAAAGCATATATTACAAGCTCTATCATGGTAACTTACTCCTTGATATATAAAGTATCTAAATATTATTAATTATTGATAAAAATATGTTTTTCATATTAACCTATAGTTAGGTTTACTATTCATTTGTAAATGGATATATTATATAAGAAAGTATTAAACATCTCAACTTAATTAAAGGAGACGTAAGAAATGTCACAACACAAAATGAAAATTCATGGTCAGTATGTCAAAGATTTTTCGTTTGAGAATCCAAATTCGCCATTCCTTCCTTCTAGTAGAGCTCCTGATATTAATGTAATGGTTAATATTAATTCAGCAAAATTAGAAGGAACAGAAAATAAAAAAGGAATAAGTGAAGAAAAGCCTTTTCATGAAATTACTTTGCATATAGAGGCCAAAGCAACGGTAAAAGATGAAGATGTAAAGGATGATATAGCTTTCATTTGCGAGGTAAAGTATTGCGGTATTTTTTCAATAGAAAACTTTACAGAGCTAAGTGAAGAAGAGGTGAGACAAGCTTTATTTATTGGTGGACCTACTTTTCTTTTCCCTTTTGCAAGAGAAATAATTGCAAGAACTACAAGTAGTGGTGGGTTTCCTCCACTTATGCTAGATCCTATAGATTTTGAAACTATGTATCAGCAGCAAAGTCAACAACAAAAAAGTAGCGCTAGTAATTCCAATTTTAACTAATACAGGATGAACAATTCTTTAAATGCAAAGACGACTTTAAATATTGATGGAAGGTTATATAACTACTTTAACCTAAGTAACGCTGGTAAATTCTTAGGAGTAAATTTAACCAAATTGCCTTGTTCACTCAAGGTATTGCTTGAAAATTTATTGCGCAATGAAGATGGAGTAAGCGTTAAATTAGATGACATAAAGATATTAGCAAATTGCGTCAAGAAACACATTAATCACGAAATTAGCTACAAGCCAGCAAGGGTTTTGATGCAGGATTTCACAGGAGTTCCTGCTGTCGTTGACTTAGCTTCAATGCGTAATTATGTGAAGAAAAACGGAGGTAACCCAAGCAAAATAAATCCATCTGTACCTGTTGATCTTGTGATCGATCACTCTGTTCAAGTAGATAGTTACGGAAGCACTTCTGCATTTGGTAAAAACGTTGCACTGGAAGTAAAAAGAAATTTGGAGAGATATCAATTCTTAAAATGGGGAGAGTCATCCTTCACAAATTTTAGAGTAGTGCCACCAGGTACTGGAATTTGCCACCAAGTGAATCTTGAATATTTAGCGCAAGTTGTATGTAACGATAGCGGAGTTCTATATCCAGATACCTTAGTCGGTACAGATAGTCACACTACTATGGTAAATGGTTTATCGGTTCTTGGTTGGGGTGTTGGTGGAATAGAAGCTGAGTCTGTGATGCTTGGTCAACCAATTAGTATGGTAATTCCAGAAGTAGTAGGATTTAAATTAATAGGAAGACTTTCAGAGGGAGTAACAGCAACTGATCTAGTGCTAACGATTACTAATATCCTGAGAACAAAAGGCGTTGTTGGCAGATTTGTGGAATTTTATGGTGATGGCTTAGATTGTTTATCTTTGGCAGATAGAGCAACCATAGCTAATATGGCTCCAGAGTATGGTGCAACTTGTGGATTCTTTCCAATTGATCAGAAGACACTAGATTATTTAAACTTAACTGGAAGGCCAAAAGAGTTGGTTAAATTGGTTGAAGTCTATGCAAAAGAACAAGGGCTATGGCGTAGTAATGACGAATTGGCGTTCTTTGACACACTGGAGCTTGATTTATCGAGCGTAGAGCCGGTAATGGCCGGTCCAAAAAGACCGCAAGATAAGGTTTTTCTTTCGCAAGTGGCAGAATCTTTTTCTAAATCATTTCCAGTTAATGAGTCAGAGGAAAGCGATAAACTCCAAGATGGAAGTGTAGTTATTGCAGCAATAACAAGCTGCACTAATACTTCAAACCCAAGTGTAATGATTGCTGCTGGACTTGTAGCGCGTAATGCAGTCAACCTTGGATTAAAATCAAAGCCTTGGGTTAAAACTTCTCTTGCTCCAGGGTCACAAGTTGTAACAGAATATTTAGAAAAGTCAGGGTTACAGGAAGATCTAAATGCTTTGGGTTTTAATTTGGTTGGGTACGGCTGTACAACTTGTATTGGAAACTCCGGTCCGCTTCATGAAGATATAGAAAGTGATATTAAGGATAAAAACTTGACTGTTGCAGCAGTTTTATCCGGTAATCGTAACTTTGAAGGAAGAATCCATCCTTTAGTCAAAGCTAATTACTTGGCATCTCCGCCACTTGTTGTTGTGTATGCACTTGCAGGTACTGTACAAATTGACCTGACAAAAGATCCTATATGCAAAGATAAGAATGGAAGTGATGTTTATCTCAAAGATATATGGCCAACAAATAGTGAAGTTGAGAGCTGTGTTAAAAGTGTTGTGACGCGTGAAATGTTCATACAAAAGTATAAGGATGTTTTTTCTGGTGATGAGCATTGGCAAAAGATAAGGTGTGAGAAAAGTGAAATCTATGATTGGGACGCGAAAAGCACTTATATACAAAACCCTCCCTATTTTGATGATTTATCGACTAAGAACAATAAAAGCAACATAGTTGATATAAAGAATGCGCAAATACTAGCGATGTTTGGCGATAGCGTCACTACCGACCACATTTCCCCTGCTGGAAATATTGCCTCAAATAGTCCTGCAGGCATATATTTAAAAGGTCTTGGAGTTGAACCGCAAGATTTCAATTCATATGGATCTCGCCGCGGTAACCACAACGTAATGATGCGTGGAACCTTTGCTAATATCAGAATAAGAAATAAAATGGTGAGCGCTGAGGGTGGCTATACAAAACATATTCCTTCTCAAGAAACTATGTCAATTTTTGATGCAGCAATGCAATATAAAAGAGAAGCTGTTCCATTAGTTGTCATTGCAGGAAAAGAATATGGTACAGGTTCAAGTAGGGATTGGGCAGCAAAGGGTACTGCATTACTGGGAATTAAAGCTGTGATTGCAGAAAGTTTTGAACGCATACATAGGTCCAATTTGGTCGGTATGGGTGTTCTTCCACTTGCATTTCAGGATGGAGTAACGAGAAAGATATTTGATGGTAGTGAGATAGTGAGCATAAAAGGTGAAGTAGTACCAAATGGAAATCTAGAATGTATCATTAAAAGAAAGGATGATTCAGAGCAATACATTCAACTCAAGTGCTGTGTACAAACTGCAACTGAGGTTAAGTACTTGATGAGTGGTGGAGTGTTGAGCTATATACTTGCGCAGTCCTTTTGAGCTATCACAGTCATTAACTAGGTTTTTTGAATCGATTCTCGCTCTTTATTTAAATAATAATTTATTCGATGCAAAGTTATGATATAATCTTACCTTATATATGGTAAAGGGTGTTTTGTAGATAATTATGATCAGTGCTATACAAGAACCTAACGCATTACGAAAACGATTGCAGGCATTTTATCGTGCTGATGAAAAAAGTCACGTACGTTATCTTGTAGAAAAATCAGAACTTTCGGCTGATTCAAAAAACATAATTTACAATATTGCAAAACAAATTGTCGAAAAGATTAGAGGTAGTAAATTAGGCATTATAGATTCTTTTATACAACAGTACTCACTTTCTAACGACGAAGGAGTAGCGCTAATGTGTCTTGCTGAATCATTACTTAGAATACCAGACGATTACACAATAGATGAATTGATCAAAGATAAAATTGCCAACCAAGAATGGAATAAACACTTGGGGCGTTCCTCTTCGTTGTTTGTTAATGCTTCTACATGGAGTTTAATTATAGGAAGCAGTATATTAAGAAACAATGAAGAGGATTCAAAATTCTATCACATAATTTTCAGGTTATTGAAAAATTTAGGAGAGCCAATAATCCGCAAAGCGGTGAAACAAGCAATATCCATTCTTGGCAAGCATTTTATTGTTGGAGAAACTATAGAAAAAGCATTGGAAAGCGTGAAATCAGATGACTACAGTAAGTGTTTATGCTCTTTTGATATGCTTGGTGAATCTGCTTGCACAGTTGAGGATGCGGAAGAGTATTTTAATTTATACATGCATGCAATAAAAGCCATAGGTGAAGCTGCTGACATAAATGATTGCTTTAAATCTCAAGGGGTTTCAATCAAATTGTCTTCACTGCACTCACGTTATGAATTTAGCCAATTTGGTAATATAGCTGAAGAGCTGAGAGCTAAGTTGCTGGAACTGTGTCATGAAGCGAAGAAATATAACATTTCACTTTGTATAGATGCAGAAGAATCAGAAAGACTTGAGATGTCATTAGTTTTATTTGAGCAATTGCGTCTTGATGATTCACTTTCTAAGTGGGAGGGGCTTGGCTTGGCTGTGCAAGCGTATCAAAAACGTGCTTTATCTGTTCTTGATTTTGTTGAAGATGTTGCCATTCGATCAAAGCATAAAATTATGGTGAGGCTTGTAAAAGGAGCATATTGGGACTCAGAAATCAAGCGCACACAAGAATTAGGGTTAATTGGTTATCCGGTGTTTACTAGAAAAAGCCACACAGATGTATGCTACCTTGCCTGTGCGCAGAAACTTTTAAGCAAAGAGAATCACTTTTATCCATGTTTTGGAACTCATAATGCTTATACTTTTGCTACTATAATAGAGCTTGCCGATAAAAATCATTCTGGGTTTGAGTTTCAGCGCTTACATGGAATGGGTAAAAGTTTGTATGATTATGCAATTTCAGAACTTGCAACAAGCATCAATTGTCGTATATATGCACCAGTTGGTAAACATAGTGATTTATTGCCATACCTTATTAGGCGCCTTCTTGAAAATGGAGCTAATAGCTCGTTTGTCAATCAAGTAAATGATTCTGACGTTAAAATTGAAGAATTAGTCTCAGATCCATTAGAAAAAGTAAAAAGCTTAGAATATGAGCCTCATCCAAGCATTCCGTTGCCACGAGATATTTTTGGAGAGGAAAGAAAAAACTCCTTGGGAATGGATATTAGCGATTCAATTGCAGTTTCACAATTTGCAAATGATGTAAGGGAATTTAGTGAAAAGAAATGGCAAGTTGGCCCAATAATTGATGGAGAGTCGTTTCTTGACAATGCGGAATTTACCGAAGTAGTGAATCCTGCACATTTGGAAAATGTAATTGGAGAAGTGTCAAGTGCAACAAGTGCTCAGGCTTTAAATGCTCTTGAAATAGCACATAGTGCTTTTACTAAGTGGCAGAATGTTTCAGTAGAAGAGCGCGCTAAATGCCTTGAAAAAGCTGCAGATTTGCTTGAGGAAAGGATGAAAGAGTTAATTTATATTCTGATTGTAGAAGCAGGAAAAATTTTATCCGATGCAATAGCAGAAGTAAGAGAGGCAATCGACTTTTTGCGCTATTATGCAATGATAGCAAAAAATGAACTGAATGACTGGAAAAAATTGCCAGGTCCAACAGGTGAAGATAACTTCATCTTTTTTGAAGGCAGAGGAGTTTTCTTATGCATATCACCGTGGAATTTTCCACTCGCTATCTTCATTGGACAGGTTTCAGCTGCACTTGCAGCAGGTAATGCAGTGCTGGCAAAACCGGCAGAGCAAACGCCGATTATTGCCTATGAAGCCGTTAAGATACTACACGAAGTTGGAATACCAAAAAATGTGCTACACCTTATTCCAGGGGATGGTTGGTATTTAGGTAAAACATTAGTACCAGATAATAGAATTTCCGGTGTAGCTTTTACTGGTTCAACACAAACTGCTCAAATAATTAATCGAATGCTTGCTAGTAGAGATGGTCCTATTGTGCCACTTATCGCTGAGACTGGTGGATTAAATGCTATGATTGTTGATAGTTCTGCTCTTTTAGAGCAGGTAACTAAGGATGTTTTAATTTCTGCATTTCGCAGTGGCGGTCAACGTTGTTCTGCTCTCAGAGTGCTATTTATTCAAGAAGATATAGCAGAAAAACAGATAAAAGTGATATGCAATGCAGCTCAAGAACTAAAGATAGGTGACCCAATACAACTGAGCACAGATATTGGTCCAATAATTGACAAAGCATCTATTGATATGCTCACTAAACATACGGAAAAAATATCAAGGGATGAAGATTCAAACCTTTTGTCCAAGGTACCCATGGATACAAATTCTTATAATGGTTATTTCTTTCCTCCGTACATTTATGAGATACAAAAAATTTCGCAATTAAAGCAAGAAGTGTTTGGGCCTATTTTACATATCATACGTTTTAATAAGTCGCAGTTAAATGAAGTTATAAGTGATATAAATAATACAGGATATGGACTTACGTTTTCTTTGCAAAGCCGTGTACAAAGTCAGATCGATTTAATAAGCAAGAAAATATCAGTTGGAAATGTATACATCAATCGCAATCAAATAGGTGCAGCAGTTGGAACACAACCATTTGGCGGTAGAGGACTGTCAGGTACCGGACCAAAAGCTGGTGGTCCTAATTATCTGCAACGTTTTTCTATAGAAAAGGTTGTAAGTGTCAACACTACAGCATGTGGCGGTAACATTACACTTGCGTGTTTGGATTGATTTGCAATTTCTAAATTGGAAGTCCGTGCAGTTGTGTATGCAGTACTAAAACCTAAAACTCATACACTGAAAGGATAGTTGTGATTCTAAGGAGGCTTCAAAGAAAGTCTTGTCTTTAATAAAAGAAAAAGGTTGCTATAATTCTGATAAAAGCACTATAAACAAAATGAATGTAAAAAATATCTTATTAGCGTTTTTAGTACAATTTATATTCGATTTGTCATTATTTGCAGCTGATCCTATTTTGCTTAATTGTATTGAAACTCCAGGGATTTATGATCTTGAAACAAGGCCAAAAAGCTTTAACTCTTCAAATAATTTAAGAAGAAAACCTGGCTCTCCAAATAATGCAGCAGGAGAATTAATAAATGTAGTGGGTAGAGTTACTGATGTAAATTGCTTACCGATACAAAATGCTGTGGTTTCTATATGGCACGCAGACTCACTTGGCATGAGCTATTATGATGAAAATGTGGAGCTTGATCCAAATTTTGCTGGATCAGGAAGATTTGTAGTAAATAACCTTGGCTATTATAATTTTATTACAATAGTACCAGGTAAAATTGGTGATAGGGCTCCACACATCAACTTTTTGGTCCAACATCCAGATTTTCCAGAATTCACAACACAAATGTTTTTTGCTGATCATAATTGCGATAACTGTGATGATCTTCTTCTTGGTAATCTTATTGAGAGTGGACTTGCAAGCCTTCTGATAGCACCATTTACTTATAACAATCAGGCTATGAAGACCTACACATTTAATATAACCCTAGGTGGGCATAACAAATTTTCTGATAAAAGATAAAGCCCTTGCATATCAGGGGAGTTCATAGTAGTCTTAAGCGCTATTGTACTTAAAATGTATATGAAAAATATCTTACTAATGTTTTTACTATGTTTTATGTGCAGCTTACAATTATTTGCAACGGAGATGTCAACGATGAAGATAACAATTTCTAAAGCTTTACCCGATTTTGAGACGCTAGTGGTAGGTTTGTTTGAGGGTGATAAGCTCATAACTAATGTTCTACAAGATAAGCAAGCTATAGATAACATCAAGAAATTTAGTGATTTTAATGGAGGTTTTGGTGAATTTTTCTCCGTTACTTCATCAGAGGGAAAAAATATTATAGTTGCTGGTCTTGGAATGAGAGATGAATGGGATGAAAGCAAAGGATTAAATATTGGTGGTAAAATATATTGTGAGCTAAGCAGATTAAGAATCAAGCGAGCGGCAATCTCAATCGAAGGCAATGCAGCAAATGTTGCATACGGTGCATTTTTGCGCAGTTTTAAATTTGATAAGTATAAAACCAAAAAGGATGAAAAAGTTACAGAAGTAGAGGAGATCACAGTGCTAACGAAAGATGAGCAATTCAGTAGTGCTGAAAAATCATTTGAGCGTTTAAGACAAGAAGGTGAAGGCATATTTCTTGCACGTACTCTTACCATTGAACCACCTAATGTTTTATATCCAGAATCCTATGCTGATTATATAAAAACCGAGCTTACTAAGCTTGGCCTTGAAATCGAAGTGCTTGGTAAGAAGCAGATGGAAGAGAAAAAAATGGGAGCATTGCTTGGGGTAGCACAGGGAAGTAGTAAAGAGCCAAAATTAGTAGTGATCAAATGGAATGGAGCTTCCAAGGAACAAAAGCCTGTAGCTTTTGTGGGTAAAGGCATAACGTTTGATACTGGTGGAGTGTCACTCAAGCCTTCGCGTGGCATGGAGTCAATGAAATATGACATGGCGGGTTCTGCTACTGTGGTTGGGGTGATGCGTACTCTAGCTGGACGAAAAGCAAAGGTAAATGCAGTTGGTGTAGTTGCACTTGCAGAAAATGCAGTGGACGGTAATGCTCAAAGACCAAGTGATGTAGTAACTTCGATGTCTGGACAGACGATAGAAGTGTTGAACACTGATGCAGAAGGAAGGCTCATACTTGCAGATGCTTTATGGTATACACAAGATAGATTTGCACCGAAATTTATGATTGACCTTGCAACTTTAACTGGTGCTATAGTGGTTGCACTGGGAAATAATGAATATGCTGGTCTTTTTTCAAATAACGATGAATTAGCAAATCATCTGATTGATGCAGGAAATGAAGTAAATGAAAAATTATGGCGCTTTCCTATGAATGAAACTTATAACAAAATTATTGATTCGCCGATTGCTGATGTGCAAAATATAGCTCCTGCAGGTTCTGGTGGAGATAGCATAATGGCTGCACAGTTTTTACAGCGTTTTGTGAATGAAACTTGCTGGGCACATTTAGATATTGCAGGCACTGCTTGGCACGAAAAAGGTACTGACATTTGTCCAAGAGGAGCAGTAGGTTTTGGTGTAAGGTTACTTAATAAGTTGGTTGAGAAGTACTACGAAGCGAATGATTAAAGGTCTTTATATCGGCTTATTCATGGCTACATAAACGTTTATTTTCGAGAAATGAAAGTAGCTGATATATATTTCTTTTTTTCTGGTCAGGCACTGGAAGAAGTGACTTTTTATTCAAATAATGATTATAATAAGAGATCTATTGAAACTTTAAAGCCATTTAGCATTGACGGTGTATACTTAAGTGTTAAAATAAAATAAGAAGTTTTTAGGAGTTTATATGGCAGTAGGTGGAAAAGCAAAGACAGCTAGTAAAAATAACCCTACTCAGCGTAAGAAAGCCGAGCAAAAAATGTATAAAGATAAACCGGTAAAACCTGTTAGATATATAGATCGTGACTCGCGCATGAATTACATGTCTGCTCAATATGACAACGGCAATCTGGTTGAAGATGAGGTAAGCGGCAATCCTATAAAGTGGGAAGCTGTATAATAGTTGTGGTTAAAGTTACTATTAATTCTAAAGAATGTGAAGTAGAGCATGGGCTCACTATAATTCAAGCTTGTGAAATTGTGGGCGTTGAAATTCCACGTTTTTGTTATCATGATCGTTTAGCAATCGCTGGTAACTGCAGAATGTGTTTGGTTGAAGTGGAGGGTGGGCCTCCAAAACCAGTAGCTTCTTGTGCAATGCCAGTTGCAGAGGGTATGGTTATTCACACGGATACTCCCAAGGTAAAAAAGGCGCGTAAAGGAGTGCTCGAATTTTTACTAATTAATCATCCACTTGATTGTCCAATTTGTGATCAAGGTGGTGAGTGCGATTTGCAAGATATAACAATGGTTTATGGGAAAGGAATAAGCAGACTTGATGAGCATAAAAGAGCTGTGCCAAAAAAACATTTTGGTCCGCTGATTGAAACTGCAATGAATAGATGCATTCATTGTACTCGATGTGTTAGATTTTTGTCCGATGTTGCAGGTACAAATGAACTTGGAGGAATTGGAAGGGGAGAAAATATAGAGATTAGCACTTACATAAAAAGGCATATTAGCTCTGAATTATCTGGAAATATCATAGATCTCTGTCCGGTAGGGGCTTTAACTTCAAAGCCTTACTCCTTTACAGCGCGTCCATGGGAGCTATCACATTGTGAGACTATAGACGTGCTGGATGCTGTAGGAAGCAGTATTAGAGTTGATTATCGCGGTCCTGAAGTGATGAGAATATTGCCAAGGCTTAATGAAGAAGTGAACGAGGAATGGATATCAGACAAAACTCGCTTTGCTTACGATGGACTCAAAGTACAACGCCTCGATCGACCTTATATAAAAAAAGAGGGCAAATTAGTGCTAGCTGATTGGAGTGAGGCATTGACTTTTGCTGCAAAAAAACTAAAGGGCACGAAGCCAAACAAAATAGCTGCAATTGCAGGTGATTTAGCAGATTGTGAGTCTATGCTTCTGCTGAAGGAAGTGATGCATAAGCTTGGTTCAGTAAATCTAGACTGCAGACAGGATGGAGCAAAACTTATACCAAGTAATCGTGGATCTTATGTGTTCAATACCACTATCGAGGGTATAGAAAATGCAGATTTATGTCTGCTTATAAATACAAATCCAAGAATAGAAGCACCAATAATTAACGTAAGATTGAGAAAGAGATATTTACAAGGTAATTTCACTATTGCAAATATTGGCCCTAATCTTGAATATCTATATAATGTTGAAAGATTAGGTGATGGTCCAAACGTTCTAAAAGAAATAGAAGAGGGAAATCACAAATTCTGCGAGTTACTGAGTGCGGCTCAGAACCCTATGCTAATTATCGGTCAAGATGCATTAATAAGAGATGATTCTGAATCAGTTTTAGCTCTAGCTGGCAAAATTGCAGAAAAATTTAACATGACCAGAGATGACTGGAATGGCTTTAACGTACTACATAAGGCTGCAGCAAGGGTTGGTGGACTAGATATTGGATTTGTTCCTAGCAAAGGTGGAAAAGACATTAATCAGATACTAAAGCAGGCAGAAAGTGGTGAGGTGGAAGTTGTTTATCTTCTTGGCGCAGATGAAATTGATACATCAAAATTAGAAAATACATTTGTAATTTATCAAGGACATCATGGTGATAGGGGAGCGCATATAGCAGATGTCATTCTACCTGGAGCTGCATACACAGAAAAATATGCAACTTATGTAAATACTGAAGGGCGAGTACAGAGAACAAATTTAGCTGTTTTTCCTCCTGGTGAAGCAAAGGAAGATTGGTTGATTATAAAAAATTTATCCCAATATTTGGGTCTTTCCTTGCTATATGATAGTTTATTTGATGTTAGGAAAAAATTAGACACTATTGGTCCACAGTTTAGAAATGCTGATCAAGTGGTAAAAAACACATGGGTGCCAATTAGCAATGATGGGATAAGCTTAAGTAATACACCTTTCACTTTAAAGGAGTGTAATTTTTATATGACGGATTCAATCAATCGCGCTTCAAAAATAATGTCAGATTGTACTAAGGATTTTTATGAACAATCTACTTAATATTTTATTTATTCTAACACCATTATTACTGATAATTCTGGTATATTTTCAACGAAAATTAAACTCTATATTTTTGTGTAAAGAACAAAATGCATTAGAAAAACAGTTCGTTTATAAGCTACTTTATTTTATCAATGATATTATTGTACTATTTACTGAAGGATATGTATGGATGGCAATAACATTTATTATAGTTACCGAGGGAAGAGGGAATTATTTGCCTCTCACAATGATCTTAATTATGATGTCACTAGTGTCATTCATATGCATATCATTTTACTATTCTATTAAGCTAAATGCTGTACAGAAAAATGTTGTCCTATTGATTTCAATAGGGACATTGTCTGCTGTGTCTAGAGGACTTGCTATATTTTTTATTGCCACAATTATGAACTATTTTTTTGATTTAGGGTTGCATGTACTTGATATTTGATATTCTTTTTCTTCTTATTCCACTTTTGCTTTCAGTAGCATACTTAGTGTACTTTGAGCGTAAAGTTATTGGTGCAATTCAACTAAGGCATGGTCCAAGTGTAGTAGGGCCATTTGGTTTATTGCAGCCGTTTGCAGATGCTATCAAATTGATAATTAAAGAGCCGATAATACCATTTAGAGCAAACACAATACTGTTTATTATGGCTCCAATGATCACCTTTATTTTAGCATTAATTTCCTGGGCAGTTATACCATTTGGAACTGAAATAACTACAGAAAATGGACAGCAGGTAATAATCCCTAAGGTAATAGCAAATATTAATGTTGGAGTGCTTTATGTTCTAGCTATATCCTCTTTGGGAATATATGGCATTATTATTGCAGGCTGGTCTAGTAATTCTAATTACGCATTTCTTGGCGCTATAAGGTCAGCTGCTCAAATGATTTCATATGAAGTTTCAATAGGTCTAATAGTTGCTACAGTTGTTATTACAACTGGCACATTAAATCTTGGAGAGATGGTGGTAGCGAAACATAATATGCCATTTTGGATTGATTTATTACTAATGCCTATAGGAATAATATTTTTTATTTCTTTGCTTGCCGAAACTAATCGTCACCCATTTGACTTACCAGAAGCTGAAGCAGAGCTCGTCTCTGGGTATAACGTCGAGTATTCATCAATGCCTTTTGCTCTCTTTTTCTTGGGAGAATATGCAAATATGATTTTAGCAAGCGCTATGATGACAATATTCTTTCTAGGAGGGTGGTATCCTCCATTAGAGCTTAGTTTGCTGTATAAAATTCCTAGTTTAATCTGGTTTGTTTTGAAGATAGTTGTACTTTTGTTTATGTTTGTTTGGATTAGAGCTACAATACCTCGTTATCGTTATGATCAATTAATGCGTCTTGGTTGGAAAGTATTTTTGCCAATATCGGTACTTTGGGTAATACTCATTTCAGGAGTGTTGCTTTTTACTGGGAATTTGCCTGGATCCAATGTTTAATTTCCCAAATACAAGGTTAAGGCGTAGGCGCTCAGGCAAGTGGATTCGCAATTTAACAAGTGAAAGCACTTTATCAGTAAATGATTTGATTTTTCCCTTATTTGTTCATGACGGAGAAGAAACAATTGAGCCAATTTCTGGCTTACCTGATATCAAATGTTATTCAATAGATGGATTAATTTCTATAATTCAGAAAGCTAAGGACTCGGGGATTAATGCTGTTGCAATTTTTCCTGTAGTTGATAGTAAACTAAAATCTGAAAACGCCGAGGAAGCGTACAATCCTGACAATTTAATCTGTAAAGCAATTTGTGCTGTAAAATCAAATGTACCGGATATTGGCATTATTGCAGACATTGCACTAGACCCATACACTACTCACGGTCATGATGGCATTTTAAAAAGCAGTAGGATAGATGTAGAAAATGACGAGACTGTGTCAGCATTATGTAAGCAAGCACTTGTTTTAGCAAAAGCAGGATGCGATATAGTTGCTCCTTCTGATATGATGGATGGCAGGATAGGAAAAATAAGAAAAGCATTGGATGATAATGACTTTCAGAATGTGTCAATATTGTCCTATGCAGTAAAGTACTGTTCTAGCTTTTATGCGCCATTCAGGCAAGTTGTCGGTTCGTGCGCATCATCAAATTTTATCGACAAAAGTGGTTATCAAATGGATTATAGAAATGCACGTGAAGCAATCTGCGAAATCGAAATGGATATAGATGAAGGTGCAGATTTTATTATGATAAAGCCGGGTATGCCATACTTAGATGTAATAAAAACAGCAAGTGAAAAGTTTAATTTTCCGATTTTTGCTTACCAAGTAAGCGGTGAATACGCAATGATAAAAGCTGCAGCAAATAATGGCTGGCTGGATTATAACAGAGTGATTTATGAGTCCTTAATTGGTTTTAAACGTGCAGGTGCAAGTGCAATATTTACCTATGCTGCACTTGATGTTGCAAAAAATTTGGTATCTACTTAGCAGTGTGGAACATCTAAGTAGGTAGCTTGCCGAAGTGACTTGACAAACCTTCCCACTTTCCTTATCATATCAATAAGAGTATTTATCCTTGTTTTTAATCTCTGCAGATTTAACAACAAAATTCAGTAAAAAACTCAGGTA
>NODE_4_length_26456_cov_21.009924
CGATAAGAGAAGGTGGTAGAACTGTTGGTTCTGGCGTTGTTTCGGAAATTTTAGAATGAGTATAATAACTAAGATGAAGCAAGATATATATATTAGAATCAAAGCTTTCGATTGTTCTTTATTGGAAAAGTGTATTCGCGAGTTTATTGATCAATTAAAGCAGTTTAATGCAGATTTATCTGGTCCGATTGCGTTGCCAAGAAAAGATTCTAAATTTACTGTTAATAGGTCTCCTCATGTTGATAAAAAATCTCGTGAGCAATTTGAAATGAGAATTTCTAAGCGGTTAATTATTGTGCATAATCCTACTTCTACTATGATGAAGATGCTTGCAGATTTATCTTTTTCTGCTGGTGTAGAAGTGGATTTAAAGGTTAAGGAAGTTAATATTTAGGAAAAGGAAATGAAGAGAATAAATTCGCTTAGGAGAATTGGTTTGTTAATGACGAATGTTGGCCATACTGCTATGTATTTTGATAATAGTCGCATGGCTGTAACCTTATTGCATCTCAGCGAAACTTATATTATCGATATAAAAGGACAAGATAAATGTGGCTACAATTCAGTCATTTTGGGCACAGGAGATTTAAAAAAAATAGCAAAACCTCAGTTGGAATATTTAAAGAAAAAGGGTATAAATAGTAAATGTAAATTATACGAAAGTAGATTAACTGATCTATTCGGAATAGAGTGTGGTAAAAAGGTGGGGGTTAATCATTTTGTAGTTGGTCAATATCTTGACATTACGGGTTATTCTTTAGGCAAAGGGTTTGCTGGTGTGATGAAGCGGCATAACTTCAGTGGGCTTAGGGCATCTCATGGTGTTTCTATTGCTCATAGATCACAAGGTTCTACTGGTCAATGTCAAGATCCTGGTAGAGTATTCAAGGGGAAGAAAATGGCTGGTCATTTAGGTAATAGCAGAGTAACTGTACAGAATATGAAAATATTATCCATTGATTATGAAAATAGCATAATTGCTGTAAAGGGTAATAATGTTCCTGGGTTTAAAAACTCTTATGTTTTTGTGAGAGATGCAGTTAAAAAGCCTTTACATAAAGATGTTCCTTTTCCAGTAGGTCTGCTGTTGAATATGAGTGATGATGCTAATAATTTGGTGAGTTAGTTATGGAATGTGAATTAGTTGATCTATCTAATAATAATGTAGGTAGTGTTGAGCTTAATCCCTTGATATTTTCTGCCAAGCAAAAATTGAGTATTTTGCATGATATAGTAAGATGGCAATTAGCAAAGAGAAGAGTTGGTGCTCATAAAACAAAGGGTATCAGTGATGTTTCTGGTACAACAGCTAAGCCGTATGGTCAAAAACGTACCGGTAGGGCGAGACAGGGGAGCTTGCGATCTCCTCAGTTTAGAGGTGGTGGAATTATTTTTGGTCCTGTTGTGAGGAGTCATGCTTATTCTCTTAATAAAAAGGTACGTAAATTTGGTTTGAAAATTGCTTTATCTCTAAAATATTTAAATAATCAAGTTATTGTTCTTGATAGTTTAAATGTTGATGTGAAGAAAACATCTAAAATGTGTGAATATATTAAAAATTTTAAATTTTCTTCTTTTTTAATAGTTGGTGATTATGGAGATGATTTGTTACGTGCTGCTAAAAATTTGCATTATGTAGATTTAATCAAACCTATTGGGTTAAATGTTTTTGATATATTGAATCATGAATGCGTGATGTTAACAAAAGACACTTTAAAGCATCTTGAAGGTAGATTGTTATGATTAAATATAATAATATAATAAAATCTCCTGTAATCACAGAAAAGGCTTCTCTTTTAAGAGAGAAGTTTAATAAATACTCTTTGTATGTTTTTGTAAATGTAAATAAGCGTCAAATAAAATCGGCAATAGAGTCTTTATTTAATGTCAGAATTTCTTCTATAAATGTTATTAGAGTTAAACCTAAATATAGACGTTTCAGGGGTGTGGTTGGTTGTAAAAAACAGAGAAAAAAGGTTTATTTTTCTTTGGTAGATGGTCAAAAATTAGATATAATGAGCGTTTAATATGGGTATGAAACTTTTTAATCCTGTTACTCCGTCTTCTCGTGGGACTATATTAATAAGTAAAATTGGTTTATCAAAAGATAAGCCGGAGAAGTCTCTTGTATTTGGTAAGAAATCCAGTGGTGGAAGAAATAATCATGGTAGAATTACAACTCGTCACAGGGGTGGTGGTCACAAGAAGAAGTATAGAGTTATAGATTTTAAACGTAATAGAAGTGATCAGGGTATAGTTGAGAAAATAGAGTATGATCCAAATAGAAGTGGGTTTTTAGCATTAGTATCATATAAGGAAGATGATACTAAATCTTATATATTAGCTCCTCAAGGTATGAAGCCTGGTGATGTTGTGACAGCTGGAGATGATGCTGATATTTTACCAGGGAATTGTTTACTACTCAAGCATATACCTGTTGGTTCTTTCGTTCATAATGTTGAGCTGAAGCCAGGTAATGGTGCTGCGATTGCTAGAGCTGCTGGTTGTTATGCACAAATCGTTGGTCGTGATGGCCAATATGTTTTATTACGACTCAGGTCTGGTCAAATTAGGTTGATTTTATCTTCTTGCAAGGCTACTATTGGTGTAGTATCTAACCCTGACCATAAGAATAGAAAGTTGGGTAAAGCTGGGAGAAGTAGGTGGCTTGGGATTAGACCTACTGTACGTGGAGTTGCAATGAATCCGGTTGACCATCCTCATGGAGGTGGAGAGGGAAAAACTTCTGGTGGTCGTCATCCTGTTACTCCTTGGGGTGTTGCAACAAAAGGAAAGAAAACTAGGAAAAAAAATAAATCTAGTGATAAGTATATAAAAAAATTGAAAGGTTAATTTATGAGTAGATCTGTATGGAAACCACCTTTTTTACACCCATCTGTACTAAGATTAGTTCAGAGAACTTTAAAAGAGGGTTCTATTAATAAGGTGATAAAAATTCATTCCAGGGCTTCTGTAATTCTTCCTAATTGTTTGGGTTTAAAGTTTGCTGTTTATAATGGTAAAGATTACATTCCTGTTAGTGTTGATAATCAGAATATGATAGGTCATAAATTTGGTGAATTTTCACCTACTCGTAAATTTACTGGGCACGGTGGTGATAAAAAGGCAACAAGAAGATAGGTAATTTATATGAAAAATAGGGATATAATAGTTGAGGCTGGTTCTAGGGTTTTAAGATCGACTCCTCGCAAATTGAATTTGGTTGCTGATTTAGTACGTAATAAAAAAGTTTCTTTTGCTAATGTACAATTAAGATTTTGTGAAAAAAAAGCTGCTGGTTTTATAATGAAAGTGTTGAATTCTGCAATTTCTAATGCTCAAAATAATTATGGATTGAACATTGATAATTTATATATAAAGGAAATTTTAATAGGTAAGTCCCTTACTTTGCGTAGAGTATATCCAAAAGCTATGGGTAGGGCTAATAGAATGAGTAAATTTTATAGTAATATTACTATAAAATTGAAAGAAATTGTATGATTTATAGAAATGGAAAGTTAATAAGGAAAGTGTAAAAATATGGGACAGAAGGTTAATCCTAAAGTATTTAGATTACAAGTAAATAGTAATACCTGGGATTCTGTTTGGTGTGCTACAGACGATTATAAGCAGAAATTGCATCACGATCTATTTATTCGCAGTTATATAAATGAATCCTTTAAGCATGCTGGTATTTCTAAAGTAATTGTAGAGCGTACAGTTAATTTAGTGTCTGTAATAATACATTCTTCTAAGCCTGGAGTTATAATAGGTAAGAAAGGTTTAGATGTTGAGAAGATAAAGCAAAAAATAGCTAAAAAAGTAGAAAGTAGTGTCGAAGTGAATGTAGTAGGAGTTAAAAAGTCTGAAATAGATGCAGTTTTAATATCAAGGAGTATTACACATCAGCTAGAAAAAAGGATTTCATGTAGAAGGGCGATGAAAAAAGCTATTCAAAATTGTTTGAAGATGGGTGCTGAGGGTATTAAAGTAAGTTGCTCTGGGCGTCTTGGCGGAGCTGAAATAGCTCGTACTGAATGGTACAAAGAAGGTCGTTTGCCTTTACACACTTTGCGTGCTAATATAGATTATGCTTTTTGTGAAGCGAAGACTATATGTGGTATTATAGGAGTTAAAGTTTGGGTTTATGTTGGTAGTTAAGGTATATTGAAATGTTTGTTCCCAAAAAGAGTAAATATAAAAAGGTATTTAAGGGGAGAATCAAGGGTAATGCTAAGGGTGGTAGCACGCTGTCTTTTGGAGATTATGGATTAAAAGCTATGGAAGTAGGTAAGGTTCAGTCTAAACATATTGAAACTGCAAGGCGCGTAATATCTAGAACGTTAAAACGCTCTGGTAAAGTGTGGATAAGAATTTTTCCTGATACCCCGGTTAGTAAAAAGCCAGCAGATGTACGTATGGGTAAAGGGAAAGGTAGTGTTGAATTTTGGGTATTTAAAGCTAAGCCCGGTAGGGTTTTGTTTGAAATTAGTAGTGATGTTCCCATGCATTTAGCAAGATTGGCGCTTGAAAAAGCGACTGCTAAGCTTCCTATGAAGTGTAAATTTATATCTAATCATAATTGAATGGAGTTGCAATGGATATAGTTAAATTTGAATCAGAATCTTCACAAGGATTACATGAACTTCTTGTGAATTTGAGGAAAGAATTTGTTAATTTGGCTTTTCAAAAAAAGCTGGGCCAGTGCAACAATTTTTCGCGTTTTAGCTTAATAAGAAAGAGCATAGCTCGTAGTCTAACTGTATTAAATAGAAGAAAGAGAGAGGGAAAAAATGCCTAAGAAGGTTTTTTGTGGTGTCGTAACTAATGCTGAATCTGATAAGACTGTAAAGGTTTCGGTGTTACAAGTGTATAAGGATAGGCTGTATAAAAAAGTTATTAAAAAATACAAGAAGTATACAGCACATGATGAGAATAATAGTTGCAAAAAGGGAGATAGGGTTTTAATACAGGAACATAAGCCTATTTCTGTTACTAAAAAATGGGTTGTTATCAATAGCTAAAAAGGAATAGGTATTTATATGATTCAAAAAAATACATTGTTAGAAGTAGCTGATAATTCTGGTGCGCGTGCAGTCCTTTGTATTGGCTTGTTAGGTGGTAGGAAATCTGCATCTGTAGGTGATACGGTTATTATATCTACTAAGTCTATTAACCAAAAAGGTAAAGTTGAAAAAGGAAAAGTATATAAAGCAGTTGTTGTTAGAGTAAAAAATAGTGTTAAGAAATCTGATGGTTCTGTAATTCGTTTTTCTAGCAATGCTGTGGTTTTAATTAATGATCAAGGTGAACCACTTGGCACTCGGGTGTTTGGTCCAGTAAAAAAGTTATTATCTGGTTCTTTTATGAAAATAATGTCATTAGCTGATGAGGTTTTATAATGAGTGCTAAAATAAAAAGTGGTGATGATATTATAGTTTTAACTGGTAAAGATAAGAGAAAAATTGGTAAGGTAATCAAAGTTATAATACGTGATGCTAAAAAGAAAGTAGTTGTTTCTGGAGTAAATGTGTGTAAGAGACATACTAAACCAAGAGCTGGTAGTGGTGGTGGTATATTGAATAAAGAGTTAGCTATTGATGTATCCAATGTTGCAATATTGGATCCTAAGTGTAAAACTCCAACTAAAGTAGGATTTAAGATTATAGATGGTAGAAAAGTGCGTTTTGCAAAAGTTTCTGGAGAAGTGATAGATTAGGTTGATATGTTTAAACAATTGTATAAAGATAATATAGTAAAATCCTTAAAGGATAAGTTTAATTACGGCAATGTAATGCAAGTGCCTAAACTTGTCAAGGTGTGTATCAATATGGGTGTTGGAGATGCTGCTACGGACAATAAAGCGATAAATGAGCCACTTGATAATCTACATTTGATTGCTGGGCAAAAGCCTGTGTTAACCTTTGCAAAAAAATCTATTTCTGGTTTCAAAATTAGGAAAGGTGCAACTGTAGGTTGTAAAGTGACTTTGCGTAGAAATAAAATGTATGAATTCTTAGAAAGATTAATATATATTGCTTTGCCAAGGGAAAAAGATTTTAGAGGGTTTAGTGTGAAGCAATTTGATGGTCATGGTAATTTTTCCTTTGGTATCAAGGAGCATATATCATTTTTAGAAATAGACTATGATAAAATAAGTAAAATTAGAGGTATGGATATTAATATTATAACAAGTGCAGTTAGTGATAAGGAAGCAAAGGAATTATTACTGGCTCTTAAATTCCCTTTTTTTGATAATTGAGAGAAAATATATATGGCAAAAAAATCCATGATACAGAAGAATCTTCGTAGAATAAAGTTATGCGATCAGTATAGGGAGAGAAGGGAAGAATTAAAATCTATAATGAATAATAAGGATTTATCTATTGTAAAAAGATTTGCAGCTCAAAGTAAGCTGATTAAAAAATTGCCTAGAGATTCTTCTAAAATCAGAATTAGGAATAGATGCGCTTTAACTGGTAGGCCGAGAGGGGTATATAGAAAATTTGGTTTATGTAGGATTGTTTTACGTGATTTGTGTTCTTTTGGACAAGTTCCAGGGGTTACAAAATCTAGTTGGTAAATGTGATATAAGGAGTGTAATAGTGTCGTTATCTGATAGTATTGGTGATTTTTTAACAAGAATACGTAATGCTCAATTGGCAATGCATAGGGAAACAAGAGTCCTATTCTCGAAAGTGAATTCTTCTATATTGAAGATCTTAAAAGAGGAAGGGTATATTCTTAATTATAAAAAGCAAGAGAGTGATAGTGTCCCTTCGCTTGTTGTGCAGTTGAAGTATTATGATAAATCACCTGTGATTAATGATATAGCTAGGGTATCAAAGCCCGGTTGTCGTTATTATTCTAAGTGTAAGGACATTTCTAAAGCATATAATGGTCTTGGAATTTTTATTATATCTACGCCGAAAGGAGTGATGACCGATTATAATGCACGTAGATTAAAAGTTGGTGGAGAAGTTTTGTGTCGTGTATTTTAAATGATAGGAGAAATGTATGTCTCGTATAGGTGCCGCACCTATCAATATTCCTGCTGATCTTTCAGTTGAATATAATGATGGTAGGGTATTAATAAGAAGTGTTAGGGCAGAAAAAGAGCTGAACTTGTGTAGTGGCATTCTGTGTCAGATAGTTGATAATCAATTGTTACTTTCTGTTGATCAAGGCAGGGATGATTATGATAAAATAAAATCTATATGGGGCACTTATAGAAGTAATATTAATAACATGATTAACGGTATGGTTAATGGTTTTTCTGTTGATCTTGAGATTAATGGTGTAGGGTATAAAGCAGAATGTGATGATAAGTATTTGACTTTATATCTTGGTTATAGTCATAATATTAAGTATAAAGTGCCTAAAGACGTTGAGATTAAGTGTATAAAGCCAACTCATTTAGTGATTCGCGGTATGGATAAGCAAAAAGTCTATATGGTGGCTTCTGATATATGCAAAATTAGAAAATATGATCCTTATAAAGGTAAGGGTATTGTAATAAAAGGCAAATTTATGCTGCGTAAGGTTGTAAATAAAAAGAAGTAATTAAAATGAAAAGATTGTATAATTTTTTAAGTAGCTATGAAAAAAGGAAACTTCGTAATAGAGCGAAGCTCGATAAGAGCGCTGGGCGTTTACGTATATCCATATTTAAGTCTAATAAACATTTTTACGTTCAGTTGATTAACGATGCAAAAGGAACAACCCTAGCTTCTGCTTCTACTTTGGATGATAAAATTAGGAATGTATGTAAAGGTAGGGTCAATGCTGAAACTATAAAACAGGTTTCTTCTTTAGTGATTGAGCGTCTGCCTAGTACAAAATTGGAGCAGCGGTTCGTCTTTGATCGGGGGGCATATAAGTATACAGGATTGATTTCTCAATTTGCTGAAGCTTTAAGAAGCTCTGGATTTGAATTTTAGAAGGTTTGAAGTATGGCTGTAAAGAATTTACAAAATAATAATGATTTATCAGAACTTTTGGTTTCAGTCCGAAGGGTAACAACGGTTACTAAAGGTGGTAGAAGATTTTCATTTTCAACTTTGGTTGTTGTTGGTGATGGTAAGGGTAGGGTAGGATGTGGAATAGGTAAACACGCAGAGGTTGCTGAAGCAAGAGTGAAAGCTGTAAATGCTGCAAAGAAGTCGATGATTAGGGTGTACTTACGTGAAGGTAGAACTTTACATCATGATATTAAAGCTAAATTTTGTTCTGGTGAGATAGTTTTAAGAGCTGCAAGAACTGGAACAGGTATTATTGCTGGTGGAGCAATGAGGTCGGTTTTTGAGGTATTAGGTATAAAGGATGTGGTAGCTAAGTCTACTAGATCAAATGATCCTCATAATATTATATGTGCAGTATTTAAGGCTTTTGATGTTATGTTATCTCCTCGCCAAGTGGCAGGTAAGAGGGGTAAAAAGATTAGTGAGATAGTTGGAAATAGGTAAAGTATGAATGATGCTGTAAAATTAAATTCTGTATTTACCAAATTATCTAAGAAAAAGAAGCCTAAATTATTAGGTAGAGGTATTGGTTGTGGTAAAGGTAAAACATCCGGTAGGGGGCATAAAGGGCAGAAAGCGAGAAGTGGCGTTTCTATAAATGGTTTTGAAGGTGGACAGCAGTCTATATATACTCGTTTACCTAAAAGAGGTTTTAAGCCTATACGCAAAAACTTATACTCTATATTTAATGTTGGTGATGTACAGTGCTTAATGGAAGCTAAAAAAATAGTCAAGGATTCTATAATAGATAAGGAGCTACTGCATAAATTAGGTTTTATCAGATCTGTAAAAAGTAAAATCAAACTTCTTAATAAGGGTAAATTAAGCGAGAAATTTGTGTTTCATGTTGATTTTGCATCAGAAGCTGCAAAAAGATCTGTAGCTTCAGTTGGTGGTAGTGTAGAAATACTATCATGAATTATGAACAGTAAATTTGCATTTGATAGTTTGGGTTCTACGTTATTATATAAAACTGATTTACTAAAGCGCATATTTTTTACGCTGATGGCTTTAGTTTGTTATCGTTTAGGCACTTATGTTCCTATTCCTGGAATTAATCTTGATATAATCAATGATATATTTCCAAAAGAGAGTTCTGGTATTTTTGGAGTATTTAATTTATTTTCTGGTGGCGCTTTAGCTAGAATGACGATCTTGGCGTTAAACGTTATGCCATACATAGTTGCATCCATAGTTATGCAATTATTGTCTTCTGCCGTTAAAGGAATCAATGAAATTAAAAATGACGGAGAGTTAGGACGTCGAAAGATGAACTCTTATATACGCTATATGACTATAATGTTTTGTATCTTTCAATCAATTACGATCTTAATAGGGTTAGAAAGAATGAATAGAGAAGGGGTATTAGTTGTAGTTGAACCTGGTATTATGTTTCGTACTATAGGTGTCTTTAGCCTTTTAGGTGGAACTATATTTTTAATATGGCTTGGTGAGCGGATCAGTGTGAGCGGTATAGGCAATGGTATCTCATTAATCATTTTTACTGGCATAACATCTGAATTACATAATGCTTTATCATCTCTGCTAACATTAAATAAAAATGGTAGTATGTCGTTTTTCATTACCCTTTTTGTTATAGCATTGTTTTTTTTACTGCTCCTTTTAGTCATTTTTACAGAATCTTCTTATAGAAAGGTAATTGTTCAATATCCCAAAAAACAGTTTAAAAAATTACATAATGATGATTTTACTTACATTCCATTGAAGATCAATTTATCTGGTGTAATACCAACTATTTTTGCTAACGCAATTTTATTAACGCCTATTTCAATTGCAAATTTCTATAAAGGTCATGCCATTGCTGATTTTATTTTAAACTACTTTATGGCAAATAAAGTGATGTACATTATAACTTACTTAATACTCATAGTACTTTTTAATTTTTTCTATACCAATTTTATATTTAATCCAGAGGAAAATGCTGATTTTCTTAGGAAAAATGGTGGTTTTATTCCTGGTAGAGGGCCTGGAAAACATACTTCTGATTATCTTCAAGATATAGTTTTTAAATTAACATTTATTGGGTCTGCGTATTTGGTGGTAATATGTACTATACCTGAAATTATGAGGTATCATTATGATATACCATTTATTTTTGGTGGGACGAGCTTGCTGATTATAGTTAACGTTATTACTGATACTATTATGCAAGTACAATCTTATGTTTTTTCAAATAGGTACGATAGTTGGATAAAGAAATATGAGTCTAAAACAAGGAGACTAAAGTGATTATTACAATTTTTGGTCCTCCTGGCTCTGGTAAGGGTACTCAGTCCAGTTTGTTAATAGCAAAGTATAATTTTAAATTAGTTTCAGTAGGAGATTTATTAAGGAATATTATATCTAGTGGGAGTAAATTAGGTAAAGAAATAAAGGATACTGTTGAATCTGGTAATTTAATTCAAGATGAAGTTATATGTAAATTATTGTGTGACCAGCTTGCATTAATAGATGGTGATTTTTTGTTAGATGGTTTTCCAAGAAATTTAAATCAAGCTCATTTTTTAACTCAAGTTTTGCAAAAAAGATGCAATAGGGATGTTGATCTTGTAATTGAGTTGCAGCTTGACGATAATATTGCAATTGATAGATTAAAAGATCGTCTTACTTGTTTGGATTGTAAAAGTATATATAGTATATCTTCTTTTAAAAATACTACTTGTGCTAAATGTAAAAGTACGAGGTTGGAGAAGAGAATTGATGATGCTAATATGCTTGCAATTAATAAGAGGATAAGAGAATATCATTTTCAGATGAAGGGTTTGCGCGAGTATTATAAGGGCAAGTTGTTAACAATTAACGCTAATTTGAGTGTTGATAGAGTAATGCAAGAGATTGAAAGTAAAATTTCTTGTAATTTGATTTGACTATAAGTTGTTTTATGGTATAAATTAAGAGTTATTATTAATAAAGTATCGAGGTATCAGTGGCACGTATTGCAGGCATAAATGTTCCAGTGAAGAAGTGTATTCCTTTTGCATTAACTTATATACATGGTATAGGTATTACTACTGCGAATATAATTTGTCGTAGCTGTAAAATTGATGAGCGTAAGCGTGTTTCAGAATTACAAGATGAAGATATAGAGAAAATTAGTAGTTTTATTAGGCAAAGATATGTCATAGAGGGTGAGCTCAGAAAAAAAGTGGCTATGGATATAAAATCTTTAATGGAAATCGGTTGCTATAGAGGATTAAGGCATAGAAAAGGTTTGCCTGTGAGGGGACAAAGAACCCATACTAATGCTAAAACTCGTAAAGGCAGATCTAAATTGCCTGTTGCTGGGAAAAAATAAAATTTGTTATTATCGTGAGTTTTTATGAAAAAAGTTAAAACGGTTGGTAAGAATACAAAAAGGTTTATTACTGGTATTGTCCATATTCGTGCAACTTTTAATAATACTTTTGTAAATGTGACTGATGTTTGTGGTAATACGCTTTACCAGACTTCTGTTGGTGCATGTGGTTTTTCTGGTTCGAGAAAATCCACACCTTATGCTGCAGGTAAGGTTGCCGATTCTGCTGCGAAGAAAGTAATAGAGAGATTTGGTATGAAGGTTGTTTCTGTAATAATTCGTGGTCCTGGTTTTGGTGCAGAAGCTGCAGTTAAAGCACTTCGGAATTGTGGATTGACTGTCACTTCAATTGCAGATAAAACGGCGATACCTCATAATGGGTGTAGATTAAGGAAAAAAAGAAGAGTATAGGATATTTGGAAGGTTTTTGTATGTATTATAGTGATAGTGTTTCTTTCTGTGGAAATTTAGATAGATTAACTAAGCCTAATGCGATTAAGGTAATATCAGGTGATTCAAGTAAAAAAAGTGATATAGTTCTAGAACCTTTGGAAAGTGGTTTTGCTTTAACGTTGGGTCATGCATTAAGGCGTGTAATGTTGTCTTCTCTTCGCGGTAGTGCTGTTTATGGAATAAAAATTGAAGGCGTGAATCATGAATTTACTTCGATCCAAGGAGTTAGGGAAGACATAACTGATATAGCATTAAATATGGGCATGTTGAGATGTAAGCTAAATAACACGTCTAATAAGTGCTTAAATTTGAGCGCTAAAGGGCCTTGTCAAGTATTAGCTGGAATGATAGAAACTGATGACCAATGCTCTATTGTTAATAAAGATTTGGTGATATGTACACTAGGTCAAGATGTGGAGCTTAACATTACTATATATGTTGCTAGTGGAAAAGGTTATCTTTCTGTAAATAAATATAAAGAAAATGAATTTTTAAAGTCTATGAATGAACAAGATTTAATTGGTTTTATTCCAGTTAATGCTTTATATAGTCCTGTTGAGAGGGTTTCGTATAGAGTAGAGAATAGTCGTGTTGGTCAAGTTACTGATAAAGATAAGCTGATATTGTCAATTGAAACTGATGGTACAATCTCTCCAAGTCAAGCTGTTGACTATGCTGCAAGAATATTACAGGAGCAACTTCAGCCTTTTATTAGTTCTGATATTAGTTATAAGAAATCGCAGGTTTCTTTGTCTAGTGGTGCTAAAGATTTGGGCTATGATCCTGTTCTATTGCGTAAAGTAGATGAAATGGAATTATCTGTTAGATCTCATAACTGTCTGAAAAATGAAAATATCACTTATATAGGTGATCTTGTGCAAAAGACGGAAGTTGAAATGTTAAGAACTGCTAATTTTGGCCGAAAGTCTTTGAATGAAATCAAGGCAATTTTAAATAATTCAGGTTTGTCTTTGGGTATGAATATACCAAATTGGCCGCCTAAGGATATAGATGAACTGGCTAAACAACATACTGATGAGGATTAGGTAGTATATGAAACATGGAATAAAGAAAAATAAACTGTCTCGTTGTACCGAGCATAGGTTATCAATGTTAAAGAATCTATCTATCTCGTTAATTAATCATGAGCAGATTGTAACTACTTTACCAAAGGCTAAAGCACTTCGTCCATATGTGGAAAAGTTTATTACAATTGCTAAGAATAACGATTCTTTACATGGTAGAAGGCTTTTGCTTTCACGTCTTCATAATAGTAAGTTAGTAGTTGATAAATTATTAAGCGTTCTAGCTAATCGTTATCAAGACCGTAAAGGTGGATATTCTAGAATAATAAAATTTGGTACTCGAAAGGGTGATTGCGCTCCAATGGCAGTGATAGAGCTAGTTGATAGAGATATTTCAGCAAAAGGTGAGATTTATAGTAAAAATAAAAAAGGAAGCAAAGTAGTTACACAAAGCTAATTATTCTTTTTATGGTAAGTAGGTTACGCTATTTTGTAGGTTACTTTGGAGAATTGTTAGTTTCGATATATTTAAAGCTGAAATTCTATAATGTTATAAAACGTCGCTTCCGTTGTAAGTTGGGTGAAATTGACTTAATTGTATCTAAAAAAAAGGAGCTGATTTTTATAGAAGTTAAAACAAGTTTATTTGGAAAAGAAGTACCGATATCTCATTTTCAGTGTCAGTCTATTATAAATTCTTCTAAATATTTCTTAAGTAAAAATCTTGATTTTTTAGATTATTCAGTCAGATATGATTTATGTTTTCTTTCCTTAAGGAGAAGACCTATTTATATAAAAAATGCTTGGATTGAGGAATGGTAGCTTAAATAACTTAGATTTACTAGAATAGGTAATTTAATATGAAAAACAATAATTTAGTTTCATCTTATGCTAGAGCACTGTTTCATGTCTCAGGAAGCAGATTAGGTATTATAAGAAAAGAAGTAGAATTTTTGTTAGCTTTTTTTAAAGATCAAAGTGATGTTTTTGTGTATCTATCTCATCCTATGGTTTCTCTTTTGCACAAAAAAGAAGCGATACTTTCTATAAATAAGAACTTGAGTGAAAACTTAGTCAAATTTATTATGGTTACACTTGCAAACAAGCGCTCCCGTTTATTAATCCTTATATTAGAAAAATTCTTAAATCTTGTAAGGGAAAGTGAAAACGAATTGGAAATTACTATAAAATCAGCAGAGGTTTTAAAGAAACCTGATATAAAAATAATTACTGAATCTTTGAACTTTCTTGGTAAAATAATAAAAGTCAGTAATGTGGTTGATCCTTCTATACTAGGTGGCTTCGTAGTTAGGTATGGTTTTAACTTGATTGATGCTTCGCTTAAGAGTTATTTGGATAGATTGGTTGATTTGAGTAAAATGGAAATGTTGAAAATAAGGAATTGTATATGAAGAATAGCATAAATGCCTCTGAAGTAGTAAACATAATAAAAGAGAAGGTTGAGACATTTGATAATCCTATAAAACGAGAAAATATAGGTGAAGTAATTTCAGTAACGGATGGTATCACATTGGTCTATGGGCTGGAAAAAGCAAAGTTTGGTGAAAAGGTATCTTTTGCAAGCGGTGTAGAAGGAATAGTTCTTGATTTAGATCATGATACAGCTGGAATAGTTGTGCTTGGCAATGACCGTGATGTAAAAGAAGGGGACGTTGTAAAATGTAGTGGCGACGTTGTACAGGTGCCTGTAGGTCATGAATTATTAGGGAGAGTTGTAAATGCATTAGGCGATCCTATAGACGATGGCGGAGAAATTAGAGCCAAGAACAAAATGTATATAGAATCTAAAGCGCCAGGTATTATTGACCGTAAATCTGTGCATGAACCTCTGCAGACAGGAATTAAAATTATAGATTTGTTGATTCCTATAGGTAGAGGGCAACGTGAATTAATTATTGGCGATAGACAAATTGGTAAAACCACTATTGCGATTGATACTATTATCAATCAGAAGAAGATTAATGATGAGGTAAACGAAAATCAAAAAATTTACTGTGTTTATGTTGCTATTGGACAAAAAATTTCGACGGTAGCAAAAGTGGTGAATAAGCTAAAAGAAAGTGGAGCATTAGAGTATACAACCGTAGTTGTGGCTAGCGCATCTGACTGCGCGCCTATGCAATTTTTAGCACCTTATACCGGTTGCACTATTGGAGAATTTTTCCGTGATAATGGAATGCATTGCTTGGTGGTATATGATGATTTATCTAAGCATGCTGTGGCATATAGGCAGATGTCCTTATTGCTCAGACGTCCTCCTGGTCGTGAAGCTTATCCTGGAGATATATTCTATGTACACTCTCGCTTGCTTGAAAGAGCTGCTAAAATGTCTGATGAAAAAGGACAGGGATCTTTGACTGCTTTGCCGATTATTGAGACTCAGGCTGGTGATGTATCTGCATATGTTCCAACTAATGTGATTTCAATTACCGATGGACAAATTTTTCTTGAGTCTGAATTGTTTCACAAAGGATTTCGCCCTGCAGTGAATATAGGTTTATCGGTTTCTCGGGTTGGCTCTGCTGCACAATTGAAATCTGTGAAAAAAGTTGCTGGTTCTATAAAGCTGAGTTTGGCCCAATATAGAGAACTGGAAGACTTTGCTAAATTTGGTTCTGATCTTGATGCTACTGTTCAATTGTCCTTAAACAAAGGTAAATACCTTATTGAATTATTAAAGCAAAAACAGTATTCACCTATGCAAATAGAAGAGCAAGTATTGCTTATGTATATCTTTTCTAATCTGTATGGTCAATTAAATAAGGTACAGGTGAGCAACATCAATAGGTTCGAGTGTGATCTTATCAATTATTTTCAAACTGTTCACCCTGGAGTTTTAAAAAAGTTGTCGGGTGACATGAATGATGATATAAAAGATGATATTCTTGGTATTGTGAGTGATTTTGTCACTCAATTTAATTGCGTTTAGGCGGTGATTATGACTTCATCCATTGTTAACAAGTTTCCTATTACAAGGGAAGGTTTTGAGAGTATGCAAGTCGAACTTGAGAAATTAAAGGAAGAAAAGCCTTCTATCATACAGGCTATTTCTGATGCTCGTGATCAAGGCGATTTATCCGAAAATGCAGAATATCATGCAGCACGGGAGAGATTAAGTTTTATTGAAGGCCGTATAATTGAGGTAGAAAGTAAACTTTCACATGCAGAAGTGATAGAAGTAAAAAATTTGTCTGGTGATACAGTAATGTTTGGTGCAACTGTTACGGTAAGCATGTTAAATGATGATAACAGTGAAATTGAATATGTTTATAAGATTGTAGGTGGATATGAAGCTGATGCTTCAAAGCAGTTGATCTCTACGGATTCACCACTCGGTAGTGCTTTAATTGGCAAAAAAGTTGGTGAGTATGTGGAAGTGATAGTGCCAAATGGAGAGAAATTGTATAAAATAGTTAAGATTGAGTTTAAGTAAATCATGGTACAAGTAACTTATCCTTCAATTAGTCTACCCGGTATTTCTTCTGTGGAAGATGTATTGAGGGATGCTAGTTCTGGTAAATTATTCATTTTAGTTGACGATGAAAACAGAGAGAATGAAGGTGATTTGGTTATTTTAGCTGAAAAGGTGAAACCAGAACATATTGCTTTTATGGTTAGGTATGGCACTGGTATTGTGTTTTTAGCTATGACAAAGTTTTACATGAATAAACTTAACCTTGAATTTATGAAGAGAAGTAATGTAGATGAAGCACTTATTCCTCACACTGCATTTACTACGTCAATCGATGCTCGTTATGGTATTACAACGGGTGTTTCTGCTCATGATAGAACGCATACGATACTTACCGCTATTGATGGAAAAAGTACTAAGGATGATATTATTACCCCTGGTCATGTTTTTCCTATTATTGCAAGTGAGGGCGGGGTTTTAGCACGCAACGGTCATACTGAGGCAAGTGTTGAGATAGCAAAATTGGTTGGATCTAGTCATGCGGCTGTAGGGTGTGAATTAGTGAATGATGATGGCTCTATGATGCGCTTACCCCAGTTGCTTGAATTTGCTGAACAACACAAAATTAAGTTAACTACCATCGATAAACTTATCAGTTACGTTCAAAATTTAAACTAGCGTTTATAAATTCGTATAGTTTAAATGTTAAAATGTAAAATTCCTAAAAGTTATACAAACAAGGAACTTCCATGTCTAGGCTTTTTGTTTTACTATTTTTCTTCGTATACTGTAATAGCGCTTACTCTGTTAGTATTATTAGAGATAGTGAAGTAGAAGCGGTAGTGAAGGATCTAGCGCAACCTTTATTTTCTGCTGCGGGTATTGATAATGATAAAATAAAAGTTTTTATAGTTGATGATAGATCGATTAATGCTTTTGTAATTAACAATAATAGCATTTTCATTCATTTAGGGCTTTTACAATATTCGACTGAACCTTATGTCTTACTTGGTATATTAGCACATGAAATTGCTCATATATCTGCTGGTCATGTATTACAAATGAGTAGTGCTGTAGGTTATTTTCAATCAATAGCAATGATTAGTTATATGGTAGGATTAGTTTCTAGTATTGTTATTAACCCTCAGGTTGCGAGTGCAATCTTGCTTAGTGGTGTAACGCTTAGTTCGAGGTTGTTTTTTAACTATTCTCAAGAGCAAGAGAGTGTAGCAGATAGCTATGCTTTAAGATACCTTGATGAATCTGGCTATGATAATTCGGGTATGAAAGAGATTTTTGACTATTTTAAGAGTATTGAGCGTGAAAACACTGAAGAGTATTTCCGCACTCACCCACTTAGTGATAAACGTATATTTGCTGTACAGAATTATAAGGTTAAAAATAATATAAAACCAATCCTTGCAGATAAGTTGTTGAAGTTTGAGCGTATGGTTGCAAAGTTAGACTCTTTTTTTACCCCTATTTATGTATTATCTAATAAATATGAAGATAATTCTAAGTATGTAAATGCTGTAATTCATTATAGGCAAGGAAAGATAGAAAAGGCTATTGCTAAAGTTGATTTATTGATTCAAGAGTCACGCAATGATCCTTATTTATATGAATTAAAAGCGGAGATGTTATACAAAGCTGGAAATTTAAGTGAAGCAATAAAAATGTATGAAGAATCACTTAGATATTTATCTGAGAAGAATAACTATTTAGTGAAACTTGCGTTATCTCATACTTTATTATTACACGGTGAAATAGAGAAGGCAATTTTTTACCTAGAGCAGGTTGCAAGCGTAGAAACAAATAACGCCTTTGTCTGGAAGTATTTAAGTATTGCATATAAACGTAGCGCTGATATGGCAATGTATTATTTTGCTTTGACGAAAAAGGCTTGTATTGAAGGTAATTTAGAGAAATTTATGAAGTACGCTGAGTTAGCTATTAAAACTTTACCGAAAGATAGCTCTTGCTTGCTGCAAATTGAGGATATGAAGGAACAATACACACAAAAACACACTTATTTTTAGGTTATCTTTCCCCACACTTATTCAACGTCTCTCTTACTTCATCGCTTATATTGGGTATAATTTTCGTTATAATCGTTTTGGCACCAAAAAATACACCACAAAACATACCTAAGGCAAAGAGAGCTGGCCATGGCATTCTACCAAATATTGCAAGCAAAGCTGCACCTATTATGACTACAGTCATAAGTGGCCCACCTATTCCCCAAATATAACCAATAATATTGCATATTACTTGGGCAGTTGTATCATCTATATCATTAGCAGCATTTGCGTAATCTGAAAAAAAGAGAAACAGCACTATACATAAAGCATTAAAAAGTTTTTTTATTATATAGCTCATTCTTTTGCCTCCAAATAATAAACTAGTGTGAATCTAAATTTATATATATATTTATTTTAAGGTAAAACTCATAATTTGTCCATAAATAAGTGTTGCTACATAAATAGCCCACCATTGATGTTAAGCACATGCCCCGTTATATATTTTGCTTCGTCGCTTGCTAAAAACAATACCCCTGCTGCTATTTCTTCTCCTGTTCCCGTTCTTTTCATTGGAATATTATCTAATATTTTTTCTTTTTGTTTTTCATTTAAAACTTCAGTCATCTTAGTATCTATAAACCCAGGAGCAATGCAATTTACTGTTACACCACGACTTGCAACTTCTTTTGCTATAGATTTGCTCATAGCTATTATTCCAGCTTTTGATGCTGCATAATTTACTTGCCCGGCATTTCCTGTCAATCCTACTATTGAGGAAATATTTATGATTCTTCCCCAATTATTTTTAATGAATTTCTTGCATGCTTCTCTATTTAGCTTAAATGTGGAGGTCAAATTAATGTCAATCACCTTTTGCCATGCTTCATCTGTCATTCTCAACAATAAGCTGTCTTGTGTAATTCCTGCATTGCATATGAGTCCATCAAAGCCTTTCATCAACTCACTTGCTTTATTTATTAGTTGATTTACCTCTTCAGGATTTGATAAGTTGCAAGGAAGTACGTGAATGTTTTGTTCATATTTTTTAGCAACTTCTTCGAGTATTTCTTTTTTTGTACTAGAAATACATAAAGTTGCTCTGGCCTTATGCATAATTTCTACAATTGCCTGGCCTATTCCGCCTGATGCACCAGTAATCAGAAATTTCTTATTCTCTAATCCAAACATAATAATTTTTATTTGTTCCAGCTCCTAACAGAATATTAAAAGACTTGCAATAGATTTTTTTCATAACTTTCATTTAATAGAAGCTTCTTGACAAATCTTGTATTTATTGGCGAAATTATGGCGGCTGCATGCCTTTTTTATTTTTTCTACATTCGGCCAGATCGCGCTTATTTAAAGCGTTAGCACATTATCAATTACAGTAATAAAATTAGCACCATGTGGATTCTTTTGCCTTTTTTTGATTGGTAAATTTCTTAACACTTATAGCTAAAGTAATTTAAGAGAGCCAGCGCGTGACTAGTTCTTATTACTTGATCAGTCTTCTGGATCCCAGTGTCTGGGCACTGGGATGACAGGAGTGTGAGATAAGGCTACATTCATACTCCAACAGGTATGACGGTGTCATTCCAGCACTTGATGCTGGAATCCAGAAGTCTTTACTACAAATAAGCATATTGAGCACAAAATTATGCTAAAACACAACGTTTTTGGTGAGATTATGGACAAACTGGATTCCAGCATCATGCGCTGGAATGACATCATAGAGGTCATTGAGATGACAGGAAAGAATACTTGAATGACAATAGGGACACTAGAATGAAAGGGAAAGAGGCTATTTAATTGTGCTGAATTTTACAAAATTTATTACTCCTGCCTGACAAATTTATTAGAATAGTATGTATATTAGTGAAAATCCGAAAAAAATGCAAGAAAAGTTAATATATTACTTTAGCCAAAGCAACTGTGAAGGCAATGCAGCAATGAGAAATCTACTAGGAGGGAAGGGAGCAAATCTGGCAGAGATGTGTAACATTGGCATTCCTGTTCCACCTGGTTTTACAATTTCCACTGCTGTTTGTCAGGCCTATTGTCAAGATAATGAATTGTCTTGTGATCTACGTAACGAGATAAAAAACTACATGGCGATGCTCGAAAGTGACATCGGTTGTAAATTCGGGGATTCAAATAATCCTTTATTAGTTTCCATACGCTCTGGTAGTGTGAATTCAATGCCGGGCATGCTTGATACTATTTTAAATGTTGGTCTAAATGATGAAACCGTTGTTGGTCTTGCAAAAAAAAGTGGCGAACGTTTTGCTTACGATAGCTACTGCCGTTTCATCATGATGTACTCGAATGTTGTACTACAGCTTGACCACAACCTATTTCAAGACATTATTGATAGTGAACAGCAAAAAAGTGGAGCAAAAAGCTTAGCTGATCTTAATGTTGATGTTTTAAAGGGGATTGTTAATGATTTCAAAGATGTAGTATATGAGAAAATAGGAAAAAATTTCCCGCAGAACGTTGAAGAACAGTTACTCAATTCAGTAAATGCAGTGTTTTCTTCTTGGCAAAATGATAGAGCTTTTTCCTATAGAAAAATAAATAATATTCCTGAAAACCTTGGAACTGCAGTTAATGTACAAGCAATGGTTTTTGGTAATCTGAATGATAATTCAGCAACTGGTGTGATATTTACAAGGAATCCTTCAACTGGAGAAAAAAAGCTTTTTGGTGAGTTTTTAGTTAATGCTCAGGGTGAGGATGTGGTTTCTGGTGTTTATACTCCTATGCCAATTGACGGGGAGCAAGAAAGTACCATGGAGAAGTTGCTACCAAGTGTCTACCGAGAATTATGCGCGGTATGTGAAAAACTTGAAAGGCATAATAAGGACATGCAGGATATCGAATTTACTGTACAGGACGGTAAGTTATGGATTTTGCAGACTAGGTCTGGCAAGCGCACAGCCGAAGCTGCTATTCGCATAATAGTTGATATGGTAGAAGAAGGAGCGATTACAAAAGAGGAAGGAATATTGAGAATTGATCCAAAAACTTTTGACAATTTATTGCATCCAGTTCTTGATGTTAAAATCGATCAAGAAGTAATAGGCAAAGGACTGCCAGCTTCTCCAGGTGTTGCTTCTGGATATGTAGTATTCAGTGCAAGTGATGCTGAAAAAGCTGCAGAGCAGGGTAAAAAAGTAATTTTGGTAAGATCAGAGACGAGCCCTGAAGATATTAATGGAATGAATGCTGCAAGTGGAATAGTAACAGCGAGGGGAGGTATGACCTCCCATGCCGCTGTTGTAACTCGTGGAATGGGTAAACCATGTATTTGTAGTCTAAGTGGACTTTATATTGATAAAGATGAAAAATTTCTTTCTATGGGGGATATAAAAGTAAATAAAGGTGAACCAATCACCATCGACGGAGGAACAGGAGAGGTTATGCTTGGTATTCTTCCGACAGTTTTGCCTGAATTATCTCAAGAGTTCAAAACGATAATTAACTGGGTAGATAAAATCAAAACAGTGAAGGTGAGAGCGAATGCTGATACTCCAAAAGATGCAAAAATTGCGAAAGAATTCGGTGCAGAAGGTATAGGATTATGTCGCACAGAACATATGTTTTTTGCTAGTGATAGAATCGAATTCATTCAAAAATTGATAATAGCTGATGATGAAAATGAAAGGTCAAATGCATTAAATAAACTCGAAGAAATGCAAAAGTCTGATTTCAAAGAAATGTTTTCTATTATGGAGGGCAAGGAAGTCACTATAAGATTACTTGATCCACCTCTACATGAGTTTTTACCTCATGATCAATCCATTATAGAAAAAATCGCCAGATCACTGAATAAGTCAGTTGAATCGGTAAAAAATAAAATAGTACAGTTATCAGAAAAAAATCCAATGCTTGGCCATCGAGGGTGTAGGCTTGCTATTTCTCATCCTGAAATATATAAAATGCAGATTAGGGCAATACTCAGTGCTGCAAGTGAATTAAGGAAAGAAAAGAAGATAGAAGTGAAACCTGAAATCATGATTCCTTTTATCATGAGCGAGAAAGAGTTTGTTCTGATATGCGAGTTAGTAAAGAAAGAAGCTAAAAATTTCGATGTGAATTATTCAATCGGAACGATGATAGAACTGCCAAGAGCAGCACTTATTGCTGACAAACTCGCAAAACACGCAGAATTTTTTAGTTTTGGCACTAATGATTTAACACAAACAACTATGGGACTTTCACGAGATGATTCAGTTAATTTCCTCGATTCTTATAAGGAAAGCAACATATTCAAAAACGATCCCTTTGAGGTGCTAGATGTCGAAGGGGTAGGGGAATTAATCAGAATAGCTATCGAAAGGGGCAAAAAAACCAGAAAAGAAATTAAACTTGGTATATGTGGAGAGCATGGAGCGAATCCACAGTCCATAGAGTTTTTCATCAAATCAGGGGTTGATTATGTGTCATGCTCGCCCTATAGAGTACCGGTTGCAAAATTAGTGGCAGCACAGCTTAGCATAAGTTTGTTGGGCAGCACAACTGTACGAACATAGATTTCGCTAACAAGTAGCGGAATGATGATTTTTCAAATTGTCGATAAATCTAAGTCAGTTTAGCTATTTTGCTGCTACTTTTTTTCTGAATGTCTTAAGAAAGATTGACTTTTTGTCTAAAATAATATAGGATAAAATAATAGTAAGTGAGGTAAAAATGTCAATATCAAAAGAACGTAAGGAATATTTACTAGAAAAGTTTAAATATGCTGCCAAAGAATTTGGCAAATCTGGTACAAAGTCCAATCATCTAGCAGTACCAAAGGAACAGCAACTCTCTATTGATTTAGGTAATAGAAAGGTTTTTGGTATCATAAATAAGATTCTGTATTGGATAGAGAATAATTTTACTTATTTTTTTCCACGATATAATTTGTTTCCAGAAGTTGGAGTTGAAGGAAGAAAAATTCCTGGAACTAATACAAGGGTTAAGTATTTTACTCCAGATGACCAAGCAGAATATACCAAAATTCCTTATAAAGGAAAATTATACGTTGACTTAATGCCAGAAAACAAGTTAAAAGGCTTTAAAGGCAAACTATATGATACAACTGATGAAATTAGTAAGGGTAAAAAAGGTTGTGTAGCTTATGTGATCACGCTTGACGGAAAGCTAGTAACTCATGAACATATTAATGTTAACAAAAGCGAATGGGCTTATCGTCATTCAACTCTTGCAGGTGGTAAGCCAGTTTTATGTTCTGGTTTAATGAAAGTGGTAAATGGTGAAATAACTTATATAGACAATAATAGTGGGCATTATAAACCAGAACCAGCAAACTTATACAATGCAGTGAAAAAATTAGAAGGTCTATTTTCGAAAGATGCAAAAGTTGTTTGCCTACCATATTGGATTAGCTTGAAAAAACAAATTCCGCTTATACGCAAAATTACTCTAGCCAAACGAGAGCCAGTAGAGGAATTCTTGAAAAGGATGGAGAAAAAAGGGAAAGATGGATTGACTCAATATGAAAGACATTTTGAAAAGATAAAGGAATTTAATGAAAAATACTCAGATAAATTAGAAAGCCAGTCGGTTTATGCTAAAGTAGCTGCTCATGATTATAAATCAGTGCCTGTTTCAGACTGCAGTAATCCTAAAATAATAAAAATGGCAGTAGAATACTCAATAAGAAGGATTATTGGAGCAAACTATGGCCATAAACCAAAAATTGATATTAAATATGATAAAGAAGAAGCTGTGGGTGTTAACGTAATTTTTCACTATAAAGATGATAGAAGCAGATTTGTTGAAATTTTAGACTTACATAAATGTAGCTATTCATCGCGTATTCAAAAAAATAAATATATAATTACGATGAGCATAGAAAAGGCTAACAAGTTTATAAAGGACACTTTACAAATTAAAATTGATAGTGTTGAGCAATTGGGTACCCATTTAGTGATGGGCTATTACCCTATTTAAATATATGCTAATATATCTATTCAGCAGGGTGGCAAAATAAGGTGGATGAGAAAAGACAACCATATAAACAAATGGGTGTCATGAAAGTAGCTCCTTTGTTGTCATGCCAGTGCTCAGACACTGGCATCCAGTTAAATTTACGGAGTATAATGGATTCGAGTGTCTGCTACTTGAATGACAAGCAAAGGCTACTTGGATGACAAGAAAGGAAGCACCGAAAATAAATAGGTGTCATCCCAGTGCTTGACACTGGGATGACACCTATTTGTTCCTATAGTTGTCTTTTCCCATCTACCTTATTTTACCACTCTGCTGAATAGATACCTTTATTTTACTATAGAACAGACACTGAATCTGTAAGATCATAGAATTTATTTCCAATCTCTCTGAATGTACTACTTATATCAATAGGTGTCGACTCTTCTTGTGAATCAGATTTAAATAAGCCATGAGTATCTTTCAGACGACAGTACCACTTGCAATTATTTCGCTCTGTTGTTACCCACCAACTATTACCTGGGGACTTTTCTTCACATTCTCTATAGCAATCATGAAGTGCCTTCCATTGAAATGGAGGGTTTAGTATAGGATTTGTCATAATGTACTCCTTAATTATAAAACTAACACCACGTTAGTACTTATATGATAATATAATGTTAATTCTTATATTGACATAATAACTTTTTGGATAAGGTTTCTTGATTTAAAATTGCGTTTTAGCAAACTTACTTAATTTTAGAAAAATTTGCTCACATAAAACTGTTTATAGAGTGACAATAGATGTATTATACTTACACTTCTGATTCGAAAATTTATGCAGTTATTTCTAACAAGATTGTTCAATAAATTTTACTGTTTAAGGATGAGAAACAAAGTAATCATCGTTTCCAGTATTGCTCTTATTCTACTGTTTTTTATCAACAGTACATTTTTAAAAAAAGATCAGGCGGTTCATAGTGATAATCCAATTAGTAGTTTTTCAGTAAAAACTCAGGATTATACTCCACAAAATCGAACTGTATATTTAAATTTTTCTGGTACAGTAAATCCCTTGCATAGGGCAAGCCTTGTCTCAAGAACAAGTGGTCAAGTTATTGCTATTTATTTGTCTGATGGTGAAAAAGTAAAAAGAGGCGATGTAATTTTAAAGATAGAAGATTATGACAGAGTTGCACAAGTTGAGAAAGCCAAAGCTTTATTAAATCAGCGTGAAATTGAGTATCATTCCTCTAAAAAATTGAATACAAAAGGGTATGGAGCACAAATAAAAGTGGAAGCAGCTTTTACTGCATTGCAGAGTGCAAAAGCTGACCTAAAAAGGCTAGAGTTGGATTTAGAAAACACTGCGATTAAATCTCCTATTGATGGTTATATAGATAAGATCAACGTAAATGAAGGGGATTTTGTTAATCTTGGACATAAGATAACTGACATAGTTAATTTTGATCAGGTTCTTGTAGTGTTGTATGTTTCAGAAAATGAAGTAAATAAAATAAAACTGGGTAGTGCAGCGCAAATTAATTTGCTAGACGGAAGGGAATTAGTAGGTGAAGTGAGTTTTATTAGTAAAATTGCTGAGCCTAAAACTGGATCTTATAGAGTGGAGGTAAAGGTAACTGATAATGAGATTATATCCTTGCAAGGACTGACTGCTAGTGTAAGCCTCCCTTCAGGTGAAAGATTTGCATATAAAATTCCTTCTTCGGCCTTAAGCTTAAGTGATGATGGCGTTCTTGGAATAAAGATTGTTGATGACAATAATTATGTAGTATTTACAGCAATAGAAATTGTTGATCATGAAGATGATGGTGTTTGGGTGGTAGTAAATAACGAAGATAAGCCTATAAAGTTAATAACATTGGGCCATCTCTTTGTTAAGCCTGGTGATAAGGTTTAGCTTGTATATACACTTTTAGTAAAAATCAGATAAAATTCCGTGTTAGCAATAATTATAAAAATACTTACTAATATACTTATCTAAGTATTGACAATTGTTAACAAGCAAGCTAATTGTATAAATGTTTTATAAAAAGAGAGTGTATTATATGCCACGTATTAGTGAAGAAAAGTATAAGCGTTATCGTGAGTTGAATAACCTTGACTTTCCATAAGATGGTACAAGCCTCCACCTTCTCCTAAGAAACTCCATTAATCAACTCTTCTTGTTGAACTAGTGTGTAGCCAAACTCCTGTGCTTTTTTGATCAAATTTTTCACAATTTTCTCT
>NODE_5_length_26293_cov_63.835010
TGAAGTTTGGTCTGCCTCTTCTAGACTTGTTTTTTTCCTTACCTAACTCTTTACTCTCATCGGACTTTGTTTCAAATGTTTTATAGTAATTTTCTATGCTTTTATCACATTCAGTTATTTGCTCTTGAAAAAAAGTATATGCTGTATATTCTTGTTTCAGTACAAATAAATGTTCTTCTCTATAATCGCCTGTTAATGCTTTTGCTATAGTAGCTTTATCGTTCTTCATATTCACATTTCTGAATTCAGCTAGCTTCTCGGGATTCTTTTCACCTTCTACTATTGCTTTAATAATTTGCATTCCTGTGACCCCAGTGATATCGCTTATTACTTTATGTAAATGAATATTCATTTGTACCAACACCTTTTGCATACGATTAATATGTGTAGCAGCATTTTCAATTAAGTTTTTACGTTGCCGCACATAACTACGCAATACACACATTTGATTATCTGGCCTAAATGATCCTTCGATTAACCCATAACTGTGTAGTTGTTGAAGCCATTGGCAGTCCTGGACATCTGACTTTCTTCCAGGTACATTTTTTACATGTCTTGCATTTGCAAGTTTTACTTCAAGTCCATATGATTCAAGTACTTGAAACAAAGGAATCCAGTACACTCCGGTTGACTCCATGGCTACTGTAGTAACTTCACACTTTTTTAGCCATTTTGCTATGTTATGAAGATCCTCTGTAAAACAGCTAAATTTTTGTATATGCTGTTCATCACTTCCTTCTGGCACACACACATAATGTATAGCTGAACCAACATCTATTCCTGCTGCGTTAGGGTTCATTATTTCTAATTTACTTTTTGTTTTTTTCATGGTAACTCCTTCATATAATTTATAGCAGGGAAACGCTTCAGCTTGGGACGGTTGATATAATACAATCTCCTAACCGAGGTAGTCTAAGGACTCCATCAATGATTTGACCGTTCCTCCAAAACCATGCTAAACGACGGGCACTTATGGCACCAGTGAAGATTCCGGTTATAACTGCATGAGGCGCTTCCTTCACAACTATACTTAAAACTACTAGAAACTTAAATTGATGAGTTTCTTCCTGGTTTGACAGATTCATTTTGTTCGATGCTAAACGGGACTTGTAATTAACGGGTTTTATACTTATATATTTTACATCAGATAATATTTAAAAGGGAGTATTCATTATGGGAAGAGCAATAGGTATAGATCTTGGAACAACAAATTCTTGTGTTGCAATAATGCAAGGCAAGGATGCAAAAGTAATCGAGAATAAAGAAGGAGCAAGAACTACTCCGTCTATAGTTGCATTTACTTCGTCTGGAGAAAGGTTGATTGGTGCTCCAGCAAAAAGGCAAGCAACTACCAATGCAAATAATACTTTTTTTGCAACTAAGAGATTGATAGGTCGCCAATATAGCGATCCTGAAATGAAGAATCTAGGTGTACCGTATAAGGTATTTGCAGCAAAAAATGGTGATGCATGGGTTAAAACAACTGATAGTAAAGAATACTCTCCTAGTCAAATTGGTGCATTTATACTACAAAACCTGAAAGAAGCAGCTGAGGCTTATCTTGGGGAAGAAGTAAAGGATGCTGTGATAACAGTGCCGGCGTACTTCAATGATTCTCAACGTCAAGCAACAAAAGATGCAGGAAAAATTGCTGGATTAAATGTCCTCAGAATAATTAACGAACCAACTGCTGCAGCACTTGCTTATGGTCTTGATAAAAAGCACGGACACACAATAGTAGTGTATGATCTTGGTGGTGGTACATTTGATGTTTCAGTTCTTGAAATAGGTGACGGAGTTTTTGAAGTAAAGGCTACAAATGGTGATACTCACCTTGGAGGGGAAGACTTCGATAATGCAGTAGTAAATTATTTACTGGGTGAATTCAAGAAAAGTAATGGCATTGATTTGAAAAACGATCCAATGGCTATGCAAAGAATCAAAGAAGCTGCAGAAAAAGCAAAGGTAGAATTGTCAAGTGCAATGGAAACAGAAGTAAATCTACCGTTTGTTACAGCTGATGCAAGTGGCCCAAAACACTTAAATATGAAGCTAACAAGAGCAAAGCTTGAAAGTTTAGTGAATGATTTAATTGAAAGGACTATAATTCCTTGCAAAAAAGCTCTTGAAGATGCTGGTTTGTCTGCTAGTCAAATTGGTGAAGTAGTTCTTGTTGGTGGCATGACTCGTATGCCAAAAGTCATAGAGAAAGTTAAAGAATTCTTTGGCAAAGATCCACACAGAGGGGTTAACCCTGATGAAGTTGTAGCAATTGGAGCTGCAATACAGGCGGGAATCATTCAAGGTGATGTAAGAGATGTGTTACTACTTGACGTAACTCCACTTTCTCTTGGTATTGAAACTCTAGGGGGAGTGTTCACTCCACTTATTGAACGTAATACTACTATTCCCACAAAAAAATCTCAGGTGTTTTCAACTGCAGAAGATAACCAAACAGCCGTTACAATTAAGGTACATCAAGGTGAAAGAAAATTGGCGATTGATAATAAACTGCTTGGTCAGTTTAGTTTAGAAGGAATACCACCTGCTCCTCGCGGGGTTCCTCAAATTGAGGTGACATTTGATATAGATGCAAATGGAATAGCGCATGTTTCTGCAAAGGATAAAGCTACTGGAAAAGAGCAAAAAATACGTATTCAGTCTTCAGGTGGTTTATCGGAGGATGAAATAAATCGGATGGTGAGAGAAGCTGAGGAAAAAGCACAAGAAGATGAAAAGCGTAAGAAATTTATTGAAGTGAAGAATCAAGCGGATAGTTTAGTTCATTCTACAGAAAAATCTCTGACAGAATATGGTGATAAAATTTCTCCAGAAGATAAATCTGCTATTGAAAATGCAGTTAATGAGTTAAAGGAAGTGAGTAAATCTGACAACATTGATGATGCTGATTCAATACAACAGAAAGTTACTAACCTCTCTCAGTTATCTATGAAACTTGGAGAAGCTATGTATAAGGAATCTCAACAACAACAAGGTGGAGAAAGCTCATCCACAACAAATAATGAGGAAGAAAAAGTAGTAGATTCTGATTATCAAGACATGGATAATAAAGAGGAAAATAAGTAATTGTGATTGCTGTATCACTCTTCTTGTCATCTCAGTATTTGAAGCTGGAATGACAAGAGGAAGACTATACTGTATTGTTGCTTAAAGGAACTATTGTGGATATTATTAAGACAATAGAAGAAAAATTACGCGATTCAATAGGTGTAATTGATATTAATATTATCGATGAATCAGCAAAGCATGTAGATCATTATTTTGCTTCTTCTTCGACACTACCTTCACATATCAAATTAGTATTAATATCTAACGACTTTTCTGGAATGAGCTCTTTAAAGAGGCATAAATTGATCTATGAATTATTAAAGAGTGAAATAGAACGAGTACATGCGATTTCTCTTAACTTATATACGCAAAGTGAATATAATTTGAAAAATAAATAGTAGAAACGTGAGAGGAGAGTCTTTATTAGTTAAAGCAGGAAGAAAATTTAATGATTATAAAGGATCGATGAACCCACCAGTTTATCATTCTTCTACCATATTATTTCCTACTTACAAGGATTACTTAAGTGCAGCGAATGGGGAGAGTATATATGATGTGATCAATGATGGTGTTGCAAGGGATTACAGCTATAGTAATGTTGGTACGCCTACTGTTCATTATTTTTCAAATGCACTGGCTGAAATTGAGGGTAGGGGACAAGCACTCATCTACCCTTCTGGATTATTTGCACTTACTTTTGCTATTTTGACTTTCACTAAAGCAGGTTCGCATGTTCTGATACAAGATAATAGTTATTATAGGCTAAAGAGATTTGCCGAAAATGAACTACCAAAAAGAGGAGTAGAAGTAACTTTTTATGATCCGACACAGGATATAACTGATTTAGTTCAGAGTAACACTTCACTCATCATGATTGAGACTCCTGGTTCTATAACGTTTGAGATTTCGAATGTAGAGCATATAGTAAAAGTTGCTAAAGAACGTGGAATTGTAACCGTTTGTGACAATTCATGGGCCACTCCTTTGTTGTTTAAGCCGCTTGATTATGGAATTGATATTGCACTATATGCGGTGACAAAGTATCTAGCCGGTCACTCAGATTTAGTGATGGGAGCTATGGTTGCTGAAGGTAAAATTTTTAAATTGCTTTATGAGAGCTATAAAAATTACGGAGTAACCATTCAATCGCACGACTGTTACCTTGCACATAGGGGACTTAGAACACTGCAAACACGCATGAGGAAACATCAAAGTACAGCAATACAAGTGGCAAAGTGGCTGGAAAAACATTCAAAAATCAAAAGAGTTTTGTATCCAGCACTTCCCTCCCATCCTCAACATGAATTATGGAAAAATTATTTCAAAGGGGCAAGTAGTGTATTTAGTATAGCACTGGATAGAGAATATTCATGTGAAGAACTAAGCTGCATGGTTGATTATATGAAAATTTTTAGTATTGGTGCTTCTTGGGGAGGGTGCGACAGTTTGATATTACCAGTAGATCGTAGATCTATGTCAAGATCTGTAATGAATTCAGATTGTGGTGGAAGTTTCGTGCGAATATTTTGTGGACTGGAAGATCCTGAAGATTTAATCTTTGACCTTAATGACGCACTAAAAAGGTTACCATGTTTAGACTTTCAAAACGATGAAGTAGGACATGAAACTGAGAGAATTACTGCATGATATTGTTGATGTTAACTTTGACGTTGAAATCAAGGGCGTTACATGTAATCCCAAGAGAGTCAGGGAAGGTTATCTTTTCGTTTGTGTGTCAGAAAGGAGTAAAGAATACGCAACATGCGATACTGGAATCCATATCCTTCCTACTGAATCAAAGTGCTACGTACACAACTGTGTAGACGTTGTGATACAAGGGGCCAAGAAAGATGTCATCCCAGTGCTTGACTACTTGGATCCAGAAAATTTAATTGCAAATGAGCACACTAGGCAATTGTATAATAAAAACTGGATTCCAGTGTCCGCTACTCGAATGACAAGTACTCCAAGTTTTGCAGTGCTTTACCACTTGGACCCTCAAGGAATATACAGTGAAATAGTCAGCAGGTTTTATCAATTCAAACAACCTAAATATGTTGCTGCTGTAACTGGTACGAATGGTAAAACTTCAGTGGTGGAATTTTGTCGCCAGATTTGGCAAGATAATGCAGCGTCTATAGGAACACTGGGAACATGTGTCAATAATAATAGAAAAGATAATAGCCTTACAACGCCAAGTGCAGATGATCTTTATTCCACATTGCGTGACATAAATAATAAGAACGTAGAACACTTAGCATTAGAAGCTTCAAGCCATGGAATCGATCAATACAGAATCCATGGACTCAGGTTCAATGCTGCAGCTTTTACTAATTTCTCTCAAGATCATTTGGACTATCACAAAAGTATCGATGAGTATTTTGAGGCCAAGAAAAGGTTGTTTGATGAGGTATTGCCAAAAGAAAAAACAGCGATTTTAAATGCAGATATAGGCGAATATGGAGAGTTGCTCAACATAGCTGAAAAGCGTGGCAATAAAGTTATAACCTATGGAAAAAAAAACTCTGATATTACTTTATTAAAGCAGATACCCACTGCCAATGGTCAATACCTAACAATTCAAATCGGTGATGAAATTTATAACGCATTTTTTCCGATTTTTGGGCAATTTCAAGCATATAATTTGTTGTGTGCAATCGGTATAGTTATTTCATCTGGTATGGACTATCAAAGAATGTGTATAGATAAACTCGCTTCTCCACCTGGAAGAATGGAAAAAGTGAACACTTTTGCATTTGTCGATTACGCTCATACTCCAAGTGCACTCAAACAAGCTCTGTTGTCTTTAAAATGGCACTTCAATAAAAAGATAGTTCTAGTGTTCGGTTGTGGCGGGAATCGTGATCAAACAAAACGTGCAGAGATGGGTAAAATAGCACAAATGCTTGCAGGTAAAGTTATAGTCACAGATGACAATCCGCGTGATGAAGATCCAGGGAAAATTCGTCACGATATTTTGTTACATTGCCCTGATGCACTGGAGATAGGAGATAGAAAAAAAGCTATAGAGAAAGGTATAAATATAGCACATGATGAAAATATGATTCTGCTAGTTGCAGGAAAAGGACATGAAAGATTCCAAATAATAGAAGGCCAAGCCCTTGAATTCAGTGATGTTGAAGTTATTAGAGAGGGCCAAAAATTTGCTACTGCTGTTTTGCTCTCTCCTTCATCCAACGCCTGAATGGCTTTTTCCTTAAGTCATAACTGTACGCTGCTGGCATTTTTACCTTCTTGTTACACTAAATCACTATCTTATCTTGTTCCTACTATTATGAGAAGAGCTATACAAGGATATGAAAGTGGAGATTGTGGTTACAAGATTAGTGAGAGAATATAGAAAAATTGAGGATGAAATATTGCGTGATATAGTTCATTTAGTGATAAAGGCTCTTACAGGTATAGTAGCGCTTCATAAGTAAGAATATTTTTACAAAGAATTTAATCATCACAATTTAGGCAATGATGAAAGTTCTTTAAGAAAAAAGTTTAATACTATCAAGAAAAGTTTGCATAGGCATAGCAATATAATACATAATAATCAAAATATCTAAAATCCTGTCAATTTATTTGCACAGTCAATCACTTGAGAATTCGGAAATTGATTTTTAAACCAAGTGTACTGGCGTTTTGCATAATGCCTTGTGTTTGTTTGAGCAATCTGTATTGCTTCGTCTAAAGTAATCTCCCCTTTTAAGTATCTTATAATTTCTGGCACTCCATGTGCTTTCATAGCTGGCAAATGTGGAGATGGGTTCATGCTAAGTAGGTTTTTTACTTCATCAATTGCTCCATTTTCAACCATTTCAATAAAACGAGAATTTATTTTTCGGTATATATCCTCACGTTTAGGTAGAATTGTATATACCTTAAAATTATTGAACAAAGGAGGCTGTCTATTTTCTTGCCATACAAAGATTGTCTTGCCAGTTTCAGTGATAACTTCAAGTGCTCTTGAGAGGCGATGTGAGTCATTAATAAATATTTTACCTTGAATCCTTGGATCTTTGCTTAGCACTAATTTGTAGAATTCCTCTTTACTTAAATTTTTTCTAAGTTCATTTACGTTTTCTCTCACTTCCTGGCTTATTTGTGGAATCGATGATAATCCCTTGATTAAGCTGCTAATGTAAAGCCCACTTCCTCCAGTGATGATGGGTATTCGTGAATTTTTCAGCGCGTTGTTAACTTCCCTCTTTAAATCCTCTAGCCATAAACCTACGGAATAATTTTCTCTTGCTGAAACATAACCGTATAGCCTATAAAATTCTTTCTGCTTTGGTGGTTGAGCAGTAATTACGGGAATCTCTTTGTATACCTGCTTTGAGTCACAGTTTATTATGCTAATGTTTTTATGCTTTTTTATCAAGTTATCGCATAATTCTGATTTACCTGAGGCTGTAATTCCTGTAATAATTACTATATTATCTTTCATTTATATTAATTTAACTAACCTATGATAGGGTGTAGTAAAAATTTGGATTCTACAATCTAAAATTTGGAGACTTTTATGGCAGAAAATGATAACGATAACTCGTTTACTAAGCGTTTTACAAATAGGACTTCTAATGAGACAAGAGGAGGTTTTTCCAGTAAGTATTCATCTCAAAATACCAAAGAACATGCACTAGGAGCAAAAGGAAAAATTTCTGAATTGGCAAACAAAAAAGCTGAAGCCAAGGAAGCTTTTTCTGAAAGTGGCGGCATAAAGAGTAAAAGCAGAACTATCAATGAAAGATCCTTTGCTGATGCAACAAGAAGAAGTAGATCAGATCTCATATATCTAGTTCGTGGTAAAGATCGAGGAAGATCAGCTTGGCACTATGTATTAGTTGATAAAGATAAAAGAGAAATGTTTCTGGCAAAAAGTAGAACTGGCTCTATAGATGTTGCAGATTATGGAGAGATTTTATATTCAGGATGGGGAGATGATCCACCACAGACGATAGTCGATAAAATCAATGAGGAGTTCGGATTGTAGTAAATCTGTTGTAAAAACGAGCAGTTGCTAATAAAATTTACTGTAAGTATACAACAGATGCGTGCTAGCCATTTCGGTATCTTAATTGCTACCATATAGCGAGATAACGGTAAACCCAGAGCTATTGTAGACATAAGTTTTAGCTATATGGTATTTGAAGTAATAAATGCAATAAAAAATAATTTGTTAGCATGCTTTCCAACAGAGACAGTATATGCTCTTTCTTGTAATGCGCTAGGTAACGAATCTATAGAAAAAATATATCGAATAAAAAAGCGTTCTCAAAACAAGCCGCTCTCTGTATTTGTTAGTAATATTGATAGTTTGATAAATATAGCAAAGGTAAAGGAAGAGTATATCGATTTAATAAACTATTTTTCTCCTGGACCAATGACCTATATTTTACCACTTCAAGATAACAGTATATTACCAAATGAGTTCTTTAAAGATAGTATAGGCATAAGAATTCCTGATCATCCTATTGCGATTTCAATATTAAATGAACTGAAAACTCCAGTAGTTGCAACTAGTATTAACATTTCAGGAGAAAAAAGTATATGCAAAGCAAGAGATATACCTCAGTCTATTAAGCAACACTTATCTGCAGTAATTGAAGATGATGAATTAGTTTCTGGTATAGAATCTACTATTATTGACTTAACTGGAGACAAGATTAAGGTTTTAAGAAAAGGTAAAATTTCATTACAAACAATAAATAACGAATTTTCAAACTAAGATCTATAGGAGAAAGAATGAAAAAGGTGATAGGCCACAACCAAGCAAAAAAAAAGATAATGAACAACTTGTCTGTTCAATCTTGGCTGATCTGTGGTAAAAAAGGCATAGGAAAAGCAACACTTGCACAATCCTTTTCTAATTGGTTTCTTATCAAAAATTACGATGAAGTAGCATTAGACTTACACATTGTTGAAGGTGATACAATAGGAGTGGAAAAGGTGAGAGAAATGAAAAATTTTCTGTACCTAAGCCCCATTCAATCAGAATATAAGATAGCTATAATAGATAGCTTGGAGGCAATGACTAGCAATGCTAAAAATGCAATATTAAAGATATTAGAGGAGCCGCCAAAAAATTCTAAAATATTTGTAATTAGCCATAAGCCATATGATGTACAAGTCACTATTAGGTGTAGGTGTTTTCAGCTAAATTTACTTCCATTGACTTACGATAAAACAAAGCAGGTTGTTTCATCTCAGTGTAAATTCGACGATAAAATATTTAGTGAGATCATTACTTTGTTTCCTGGAACTCCGGGAGTAATAATAAATGCAATAAACAGTGGTGCTTATGAGTCACATAAGCATTTTTATACATTTTTCCGTAATCTAAATAATTCTGATATAGTTAATAAAATAATTAATAGTGAAATTGAGCTAGAACTAGCATCACATATCATTCAAACCTCCATTTTAGAAAGTATAAAGAAAGAAGTAAATAATGTTGAAATTTTGCTAAGTCAATGGAAAGAAATAGATGAACTTTTCGTTGCTGCAAAGCAATTTCGCTTAGATAAAAAGCATGTTTTAGCTAATGTAGTTAACATCATGACACAAAAATATAATATTTTTAACATAAATTCATGATAAAATCCTGATAATTTAATACTTAAAGTATATAGTTTGACTGATAATAAATTAACTTTATGGCAATCAATAGAAGTTTTAACAAAAACCATATTGAACATGCAGAAAGAATTGAGTTTACTCAAGAATACAGCTTTAGACCAAGACGTCACTTTAGAAAAAGGGAAGGAGCTGTCAAGTGGTATCTATGAAGCAAATTTTAAGCTCAATAAGGCAATCAATATAGCTACTTTGCCAAAAATTGGCCATCGCATGCTCAGTGGCGAGTTAGTCATACTTAATCATATTACGAAAGAAGAAGTAAAGATTCCTAGAGATTTTCATTATCTTAAAGTTATTAAATTCAATCATGATGACTATAAACTAACGTTTTGTAATTTTTTAGGTAATGAGTTTTTTGAATATAAAAAGTATGATCCACAATATTCTGATCTTTCAGATGAATATAAATTCGTGGATTTTGGTAGTGTAAAAAAGACTAATAATCTAAAATTTAAGGAGTATGTTGGTCATGCACCTAAATTTTTTGCTGTAGAAGGTCCTATTGAGCCTGGATCTGAAAACCATGTAATTGATCTATTTGAGCTAGTCAGAGACGGTAAAGGCAGAAAAGTGGGAACCCTTGCTGATGAATTTGGTTATTTTGATGATCAAAATAAATTACACTACTATAATTATCACAAAAGTGCAGAAAGTAATACTTATGATCCTGAAAGCTTCAGTGTAAAAATGATAAATTTAGATGTGAAGAAAATTGATAAATTTCACCTTATTGCAGAACAAGGTGATATAATCATTCATCCTATTTTGGAAAATTTAGACATATTTTAAAGTTTTTTTAGAGTTATTATAATTAGGTTATGGAAGTTGAATCAGTAAAAAACAAAAGTTATTTCAGGAAAGCAGTAGAATGGTATTGCCACAGATACCTGTTCTGCGTTGTAGAAAGATCTTGGATGGCGTTAATAGCGTTACTTCTCTTAGTATGTTTATTTTTATCATTACTAAACATATACCTATTACTTCCTGTTAAAAAAGATTTAAATTTTGTGAAGTACACGAACCACACAGAAGATGAGTTTTCTACAATACATAAACTTAGTTTTAGTGAAAAAGAAGATGAATACACTTCCATAGCAAGGTACTTGGTAAGTCAATACGTTGAAGCATACGAGTCCTCTCAGATCGTTGAATCAAAGTATCAAGAAAATTTTATAAAAAACAATTCTATATATAAAATCTATCAAGACTTTCAGGAAAAAGTAAACGATGAAGCTGTTTCATCCACAAGAAAAATTACCAACATAAACGTAACAACATTATCTATTGACCGGTTGACCAAGAACTTAGTTACATTTGCTGGAAACGCTACTGTAGTTTTTACAGCTGAGCAAAATAAGAAAATGAAAGACTATGCTGTGGAGATTAGCTTTACTTTATCAAACATGAAAGCAACTCTAACTGGTATAATACCATTTAAATTTATTGTTAATAGCTATAAATATAGATGATTATATTTATAACATTATTTGGTAGCTAAAAAAAATAACTAAAGTGCATATAGCAGTAATAACTGGGGGTAAAACTAGAAGCATTGGTGTCTTTTTAATAAAATAATTTCTAGAAGGCTTTGAGAAAAAGGCGTTGTAAATTATTGGTAAAAAGTATAGAGCGTTGAGTATAGTACTGACAATTAACACCAGAGCTACAAATACAGAAAGTGTTACATTACTAGAGTTAAAAACAGCTTGAAAAATGAAAAATTTGCTCCAAAAAGTCGGAGCAGGTGGTACCCCTATCATGGACAATGCACCTATAGTAAATGCTATCATACTAATTGGCATACTACGTCCTATACCGTGAATTCTATCTATGTATTTCTCACCTGTTTTCGTTATTATTGCTCCAGCAGTGAAAAACAAAGTGATTTTTGCAAATGCGTGGCAAACTAATTGAAAAATTGCAACCCTCATGCTGAATTCACTAAAAATTGAAGCAAACAATATAATATATGACAACTGAGAGATAGTAGAATAAGCAAGCAATTTCTTTAATTCCTTTTGCTTTAATGCAATTAACGATGCAGTAATAATAGTAAATCCAGCAGCGTACGGAAGCCATCCTCCAGCAAACCAACTTTGCTGTGCAAAACGTTGCATATTATCGATGCCAAAAGTGTATAATATAACTTTGATGATGATGAACACTCCTGATTTCACAACAGCAACAGCATGTAGTAGTGCGCTTACAGGAGTTGGTGCAACCATTGCTTTTGGCAACCAAAAATGCATTGGCATTAATGCAGCTTTTCCTATTCCATAAATCAGCATAGCAAAACATACTGCAATAAAAGTTATGAACGAAGTATCAAACTTGAATATTCCACCTCTTACAAAGTCTAAAGTATGGAATTCATTATATAAGAGGCCTATTGCAGGAAAAAATAACACTAAAGAAGAGAAAAATAGTAAACCAAAGTAATAGCGTCCTGCAATTACTGATTCATTTGTTGAGTTGTAAGTAATCAGAGGGTATGTACTAATAGTTAGAAGCTCGTAAAAGACAAATGTAGTGAGCAAATCTCCAGAAAAAGCAATAAACATTGCACAGCTAATCGCTATTGAAAAAAAGCATAGAAAACTCGAGTAGTTACTATCAGCATAGTTATTTCGCATATAACATATTGCATACATACTGGTTAGTACCCACAAAAATGATATTAATAAACTGAATATTGCTCCACTAGACTCTAACTTTAAACTAATATGCAAATTATTACCAAAGTCTATGAGAATAAATTGAGAATGATCACCATACACCAAATATAAAGTGCATAGAGATGTATACGCAAATAGAAGCATAGAAGAAACAACAGTAATGCTATTGTTCACTCTGGGCCACTTACTAGTAAAAGAAATAGCTAATGCACTTAAAAGTGGGATCAACGCAGTAATTAACAAATAATTCTCAGTAATAAAAAGTGGCAAGGAAAGAGATATTAAAACAAAATCCATTAAGTAATTCATCTTTCTGTTTAGGTAAAGCTAAAATTATATTCAAGTTATAGAGAATTTGCTATTTTTTAGTTGTATATTGGAAGTGTTAAATAAACCATACGCATCAAGTTAAGAAAAAGTGTCGTAATGAAGAAAGGAAATAAGAAAAAACTATTTTATATATTAAGTAATAAAGTTATTAATTTATAGATTTTTCTAAAAAAATATCTTATCCTAGATAAGAATTTCCTAAAAAAATAAATGTAACAAATAAAATGCCAATCTTAAATATTGCTATATTTCACGATAGCTACTTAATTTGGCACGTATTGTTTGTTAAACACTTCCACTCAAAACCGCTACAGACTATATCTTTCTGTATAATCTTTAAATGCACCTCTATTGGAGTCAAAATGTAGTTTCACACTACCAATTGGCCCGTTTCTTTGTTTTGCAATGATCAGCTCTGCAATATTTCTAATTTTCTCCATTTTCTCTTGCCACTCTCGATGTTTATTACTTCCTTCATTTGGTTGCTTTCTTAATTCATAATATTCTTCTCTATAGAGGAACATTACTATATCCGCATCCTGCTCTATGCTTCCTGAATCACGTAAATCAGAAAGTTGTGGTTTTTTATCATCCCTTTGCTCAACAGAACGAGAGAGCTGTGATAGTGCAACAATGGGAATATTTAGTTCCTTTGCAATTGCTTTTAAACCCTGCGTCACTTCTGAGATTTCTTGCACTCTATTTTCACTACTCCTTTTTGTTGTTCCTCGAATTAACTGCAGATAATCGATAAAGACCACCTCTACATTATATAGTTGATAGAGAAGACGTATTCTGGTACGAAGAGCACTAATTGATAATGCAGGAGTGTCATCTATGATGAAAGGTAATTCGGATAGATCTGTACTAGCATTAATGAATTCGTGTAATTCAAAATCACTAATTCTCCCAGTCAGTGCCTTATAATAACCAATGCCTGAATCTATAGTAATCAATCTTGCAGTCAATTGCTCTGCTGACATTTCAAGTGAGAAAAACGCTACGTAGTGTTGTTTATCTGTTCTTTTTTGCAAAATCTTACAAGCATTAAGTGCGATGTTCAGCGCCAATGCTGTCTTTCCCATTGAGGGCCTTGCAGCTATAATTAACAGATCAGATTTCTGCAAACCACCAAGAAGCTGGTTTAGGTCTTGAAGTCCGGTTGTAATACCTAGCGCCTCTGGGTTATTTTTCAGCTTGCTGATCTTCTCAACCACATCTTTAATTGAACTTGCAAGCTTTATATATGTCTTATCACCTTGCTTTTTTACTGCTAAGTTGAACAACTTTGTCATTGCCTGCTCAATTTGTACCTGTGCAGGATTTTCAATGTCGTAGTTGTAACTATCGTCAACTATCTCCTGCCCGAGCTTGATTAAGCATCTCCTTAAATAAGTATCACGGATTATTCTGGTCAAGCTATAGATGTCAAGCGCAATGCTTGCCTTTGCTGCAAGTTTTGCTAGGTACTCAACTCCACCACATTCGGCAAATGCTTTATCATTTTCAAAAAACATCTTTAGGCTTAGTTCATTGGCGACTATGCCGTGTTTTCTGGTTTTAGATATCTGGGTAAAAATGCTTTGATGTAGTGGATCATAGAAATTATCTGCTGTGATTATGTCTTCAACTGCATCACAAATTCTATTATCTCGAATCATTGCACCAATGAGCATTTGCTCTGCTTCTAAATTATGTGGCAATTTACATATTTCTTCTCTTGAATCAATAAGGTTAACTAATTCATTCATTTTAAGTTTTTAGAGTAATGATTGATTATTGTAGAATATTCAGTCCTTACTTAAAAGATAAAAAATTTGACTAATCTTGTATTGCTTATAGCATTAAAGTAGGCCCCTGTGGTGGAATGGTAGACACGGCAGACTCAAAATCTGTTGCTTGCAAAAGCATGCTGGTTCAAGTCCGGCCAGGGGCACTCAAACATTGGAAAATGCATATATGTTACATAAATTTTTTAATCGTTTATTTTCCATTCTTTCTTCTATAAATGCTATTCAAAAAGTGAAAAAGGATGATAATGGAATATGCTATGTAACGGGACTTAGACGCTATTTGTCAGTGCTTCTTGATTTAATCATCATCGTTTTATTTTTGCAGTTTTGCGGTCAGGCCTTAAATCAACTCTTCATGAGCTCGGAGAGCAGTAAAATATTAGGCCAAATTGCTGCAAAATATCAAATGCAGGTACCACTATCTGCAGAGGAAACAGCAATGCAGAGTAAACTAATCAAGTTACTAATTCTAAATCAAATAGTTCAATTCATTATGCTTTTTAGTTATGTGGCATATATGTGGATAAGGTTTGGTGCTACACCTGGAAAGTTATTACTTGGACTCAGAGTTGTAAATGCACAAACTTTTGAAAAATTGACTCTCAAACAAGCAATAAAGAGGTTTTTTTCCTTTATATTGTCAACTGCACCACTATTCTTGGGTTTTATATGGGCAAACTTCGACAAACGCTGCCAAACTTGGCACGATAAGATCGCAGACACAGTGGTTGTCATAAATAAGAGTCTTAAGCGTGATAAAATGAAATAGTAGGTAAAAAATATGCCAAGTATTACTCATGGTCAAAGTATGGATTCTATTAGCGATAGTATTGTACATATTGGTGATAATGAAATAAAAGAATGCGCAATTGAAGCGCTAGAACCATTTAAGAACGAATTAGAAGCTCAAAGTTTTGACCTTAATGAGCTAGGAACTTCTGACCTAATTAAAGCATGGAAGAAGATAGAAGATTTTAAAGGTGCTGGATTAAAGGATGCTTTTGACCTTGCTGATCTGATAAAAGGGCAAATTGCAGGATTTAATAAAGAAAAATTACAAGAAATGTGTACTTTTAGCAAGATTTCCTACGGTAATGTGGACAGAAAATTAAAGCAAGATGAGTACAAAACTAAAAGGCAATTTGAAGAAGAAGGTTATCAAATTATAAAATTTTACGACAATGAACTCATTGAAGACAAATATTGCTCGGATACTGATTATAAATTAGAGCAACAAGATGTCGGTTATGCTTTAATGAGTAGCAATTCATATAATCGAGATGCTGGTTATGTTTTTATTAAAGGTCAGGAAGTAACTATAGCTTACCACGGTACTCGTGATTTAAATGATGTAAAGGAAGATCTTCGTGCATCTTTAGCTAAATTGTCATTTTTACCTGAAGATCATCGTGTCCACTCTGGTTTTTACTCTTTATTCAAACGCTCTTGGCCCAGTGTGCATAAGATATTAAAAGGGCATGCTAATGATAAAGGATTAGCAATCAAAGATTTGAAAATTAATGTTACAGGTCATAGCATGGGAGGTGCTCTTGCTAATATCGCTGCTTTATGTCTTAATAAAACAGAAGATGCCGAAGATGTTCATGTTGCAACTTTTGGCTCTCCAAGAGTTTTCTACAATGGTGCCGCTGAAGTTTACAATCAGTGTCTTGGAAATAAGACTATTAGAGTAGCTTGTCAATCAGATCCGGTACCATGTTTGCCACATGGTAATGCTGGTATGCACTATAAACATGTAGGTAAATCATTAAAATTAGAAACAGGTAAAACTCTGGAGTACTTAGAACTGCACTATCATAGAATTAATATCTATTATAACCTTGTTCGGGAAGTAGAGCAGGAAAATTTTAAATCAGATAACAATCCATCTAAGTATCGTCATATTGCTTATATTTTTGGCCTATTTTACCATGCAGTTTTGTCATATGTCGATGTGAATGATAAGGAGTTCTTTAAAAAAGTTGAGGAAGAAAATAAAGACATTAAGCTTTCTGAGATACCAATTCAATATGCTCCAAAATTAGAAGAGAAAATTAAACTACTAGAACAAGAAGTAGCTAAGCCTACTAATGACAAAACTCAATTAGAGGGAAGGTTAAAGAGTATACAACAAAGTTTGGTTGGAAAAACTAAAGAGCTAGATGATGAAAAAGGAAAATTAACACAAGAACAACAGAAGACTAATCAACTCAATGATCAAATAGATAAACTTACTGCAGAATTTAAAGGGACAAAAGATCAGCTTGCAGAAAAGAAAGCAGAGCTGGATGAACAAACTAGAACAGTAACCAAGCTTAATGATACTATAAAGGAACTTAAGGAAACAAATGCTGAATTAGAAAGAAAGAATAGTAATCTGGCTAATCGACTGGAGAAACTTGAGGAAGCAAAAACTAAGCTAGAAGAAAAGGTAGAATTTGCAGAAAAAGAGCTGAGGGATGCTAAAGCTCAATTCAGAGAGAGTGAGAGAGGGCTAAGGGAAGTAAAAGCTCAACTTGAACAGGAAAATAGTAATTTGTCTAGTCAAGCAAGGGAGCTTAAAGGGAAATGTGAGCAAACAGAAGTTCAACTTGTAGAATCAGAGCAAAAACTAGCTGAAGAAACTAGTAAAGTCATGCAACTTAGCAAAGAATCTAATGAAGCAAGAGCTCAGCTTGAAAAGAAGAAAAAAGAGATTGGAAAGCTAAAAGATCAAGTAGATCAAATGACTATACAAAACAATCAATTGGAAGGGCAGCTGGATGATGCAAAGCAAGGTCTAACTGATAAAACTGATGAAGTAACCCGATTAACACAGGTTGCTGATACGCTAAATGGTCGGGTAGCTCAATTGACTACACAAAATGATCAGTTGGAAGGGCAGCTGAATGATGCAAGACAATCGTTCGCTGATCAAATAATGCAACGCGAAAATGAAAATAACGACTTAAAGACAAAGCTGCAAGAAATTGAAAACAAAAGTGAAGTACTAGAGAAGAGTCTACAGAAGCAATTTGAAAGCAAGAATGAAGAGCTAAGTGAAAAATTCTTGAAAGCAAGAACTTACAGTAAAAGGCAAGGTAATTATGCTTCTGTTTCTTTTGTATTATCTGGAGCATTTGCTGTTGGTACAAGTTTAACAATGGTTCATTTAGCAATGTGTGTTTCGCTTGCTGTAGCTGCATTAACTTTTCTTGCAGTAGGATGTTACTGTTCTTATAACGCAAATACCGCACTTAATAATGTTGAAGTTAGTCAAATCGGGAATGATCTTAGTCATTCTTTAGTTTAGTTGTAGAGTAGCTGCTTGAGTATTAATTTAAATATTCTTCATTGCTAGTTATTGTAACATCACTTTAATTTGGTTGTGTTTTACTAAAAAAACTTTAGATTTATTTTGTAATTGATACTTAAATATAATGACACAATCTTGGAATTTATTGCAGAAAGGCCAAAAGGAAGGCTATAAAATTGCGTATATCAATGCTCGTATTATTGACCCGGAAACTAAACTTGATATAAAAGGTTCATTGTTAACTGAAGGGGATAAAATTGTTGATTTTAGCGAATCATTACTTTCAACAAGTGGAGTTGATGAAACAATAGACTGTAAAGGGCTTGTTCTAATGCCAGGACTTATTGACATTCACGTGCATTTTCGTGAACCAGGTCAAGAGCATAAAGAAACTATACATACGGGTAGCAAATCTGCAGCTGTAGGAGGCGTTACAACTGTAGTTTGCCAGCCAAACACTGTTCCAGCGATTGATAGTGTTGTCTTGGCTAAATATTTGAAATATAGAGCACTTGAAACTTCACATGTGAATGTTGAATTTTACGCCAAAATTACCACTTCGGAAGAAAAATTAACTGAAATAGCGCTTTTAAAGGAAGCAGGTGCGGTTGGGTTCACCGATGATGGTATGCCAGTTATGAATCCAATGATTATGAGACAGGCACTGCTTTATTCAAGTATGCTTGGTGTTCCTATTGCTCAACATGCAGAAGATTTAAATCTATCTGCTGGTGGCGCAATTAATGAGGGTAAGATTTCTGAAGAATTGGGAGTAAAAGGAATCTTGAGTGCATCAGAATCGGTTATGGTAACTCGTGATATACTACTAATGAAGGACATAGAAAATGTACACTACCATATTTTACATGTCTCTTCAAAAGATTCACTTGATGCTATTAAACGAGCAAAAGATTTGGGGTTAAATGTTACATGTGAAGTAACTCCTCATCACTTTACTTTAACTGAAGATATAGTAAAGCAACATGGAGCAATCGCAAAAATGAATCCGCCACTTCGTACAGAGGAAGATCGTTTAGCTATGATTGAAGGTTTAAAGACAGGTGTGATTGATTGTATTGCAACCGATCATGCTCCGCATGATCTTAGTTCTAAAGATTTGCCACTTGAAAATGCTGCATTTGGTATTGTTGGCCTTGAAACAATGCTGCCCATTTCACTTGAACTATATCACAGTGGACAAATGGGTCTACTTGATGTGCTTGCAAAATTGACATATAAGCCTGCAGATATCATACATGTGCCACGTGGCCGCATACAGAAAAACCTTGCAGCGGACTTAATTTTAGTTGATTTGGATCATGAATGGAAAATTAAAGTTGACAACTTTGCTAGTAAATCAAAAAATTCCCCTTTCGATGGACGCAAAGTGAAAGGGCGCGTAATACGTACCGTTGTGTCTGGCAAAACTGTATACTTACGGAAGAGTTAGTTATCATATAGTTGTGCTTTGAATTTCAACCAATTGTAGAGATTGAATATAAGTGGTAAAATATAGCCACTGAATAAAAAATATATGCTAATTAGTACGACATCGGAGCTGGAGAATGCATGTGAAGAATTGATGGCAAAAGATCCAAAATTTATAGCAGTGGACACAGAGTTCATTAGAAACAATTTAACCTACTATCCTAGATTATCACTAATTCAAATTTCTTACGGAGAGAAGAGTTTTATTGTAGATGTGTTAGTACCGGGAATTGACTTATCGCTTATTAAGAAAATAATGCTGAATCGAGAAATAACCAAAGTTTTTCATAGTTGTCGGCAAGACATAGAATCCTTACTCACCGTGCTTAAATGTGTTCCTACTCCCATTTTTGATACCCAAGTTGCTGCTATGTTTTGTCATTATTATCACGACTTTATTGGTTATTCAAAAGTAGTAGAGCAATATCAGGGGGTAGCGCTGGATAAAATTAAAGCTAAAAATTCAGACTGGTTAAAACGGCCATTATCTGAGGATCAATTAGATTATGCAGTAAATGACGTGATACACCTATATGACCTACACCAAATATTGTGCAATAAACTTGAAGAAAATAATAGGATAGGCTGGTTTCAAGAAGAGATGGAATCAATAGTTGATGTTAATAAGTATTTGCATAATCCAAAAGATGCATGGAAGAGGATTAAATTTAATTATGAAGCAAATCCAAGGTTGATGTTAACTGTTAAAGCAGTTAGTGAGTGGCAAGAGACCTTAGCACAGCGTTACAATATAAATCGTAATAAGGTAGTCAATAATGCCGTAATAACTGGTTTAATTGAAAAAAACGTGGAACATATTGATGACATTTTAGATGACCTTAAGAGAAACACAAAAAATATAAAAGAAGATTTATTAGAATTTATAGATATTTTCAATGAGAATGAGAAGGAATTTGTGCAGCAAAATTATACTCTGTCAGATAATTATGATAAATCTGTATTTGATATACTCTCGATTATTTTGGAGAGCAAATGTAAGGAAAATAACATATCAAGAAAGTTAATTTCATCAAAAGATGAGTTAGCTGGCTCAATATCTGGGCAGATAGATAAACTATTCAAGGGATGGAGATATGATTTTTTCGGTAGATCAGTAGAATCGTTTTTGAATGCAGGCTCAAGGTTTGAAATTTTAATGGTAAAATCTGCTGATAGTATAGCTAAGATTCGGAGTAATCTTGTGGAGAATAACCGTATCACGTGTTAAGGTCTAACGAGTTTATTATATCTTTTCACTTGAGAAAGAACATTTGCACTGGTATCGATGATAAAGTCGCTCATTTGCTTTTTTTCTTCAATAGGTAGCTGAATACTAGACATTAGATCCAGCTTTTTTTTATCCATATTACGCTCACTAAGCCTTTGAGCTTGTACAGTGCTATCTGCATGGATAAAAACAATAAAATCGCAATATAAACGGAATCTCGTTTCCAGTAGGAGTGGAATGTCTAGGACTAGGAGTTTTCTGTCGTTTTCTTTCTCCTGAGCAATAAAAATTGCTAATTCACTCTGCACAGCAGAATGCACTAAAGATTGAAATTGCTTCCAATTTTCATCGTAGGCCAAAAAATATTTAGACAATACTGCTCTGTCTATTTCACCATTTACTATCACCCCAGGAAATTTTTCTTCTGCGTAACTTATTATGTTTTTGTTTACTTTATAAAGCTGGTGCACGACAGAGTCGGCATCAAACAAAGCGGCACCAAATTCTTTAAAGCAATTGGCTACAAAGCTCTTTCCAACTGCAATCCCACCTGTTAAACCTATGATCATATAGCAAATTTCTTATAAAACTATATTTATAGCATCTCCTATGCCTATTTAAAACTGAATGCATAGGTATAAAAAAGAAAAGCTATTATTTTTTTAGTAATTCAGTAAAATAGATTGAAAGATTAAGAGGAAATTTTGAAAGATAAGATAAAAAAGATAGTGATTTCAGGGAAAAAAGTCTGGCCAATCGTCGAGGGCGGTAAAGGCATTGCAATCAGTGATGGAAGATCAAGTGGGGCATTTGCTGCAGCAGATGCTGTTGGTACGTTTTCTGGTGCAAATGCTAAACTTATTGATGACAATGGTGAGTTGGTGCCGCTGATTTATAGAGGTAAAACAAGAAATGAAAAGCATGAGGAATTAATTAAGTATAGTATTGAGGCTGGAGTTAGTCAAGCAAAAATAGCGAATGAAATATCAAAGGGCCGTGGAAGAATACATATGAATGTGCTTTGGGAAATGGGAGCAGCAGAACAAGTCCTTCATGGCATATTAGAAAAAGCAAAAGGCTTAGTTCATGGCATCACTTGCGGTGCTGGTATGCCTTACAGGCTTGGAGAAATTGCAGCTAAATATCAAGTTTATTACTACCCTATTATCTCATCGTCGCGCGCTTTTAAAGCGTTGTGGAAACGTGCTTACCAAAAAATATCTTCTTTTTTACTTGGTGGAGTAGTATATGAGGATCCGTGGCTTGCTGGTGGTCACAATGGACTCAGTAATAGTGAAGACCCAGAATTACCGCAGGCTCCATTTGAAAGAGTTGCAGAGCTTAGATCTTTCATGAATGAGGTCGGTCTTTCTGAAACGCCAATTGTTATGGCGGGGGGAGTGTGGAATTTGAAGGATTGGGAACATTGGTTTGATAATTCGCAAATCGGACCGATAGCTTTTCAGTTTGGCACTCGTCCACTTTTAACAAAAGAAAGTCCGATTTCTACGGAGTGGAAAAAGAAATTACTCACTTTAGAAGAAGGTGACGTATTTTTAAACAAATTTAGTCCGACAGGATTTTACTCATCTGCAGTAAGAAATAGCTTCATACATGAGCTACAGGAACGAAATTCACGTCAAATAAAATTTTCAGAAAGTGCGAGTGGAGAGTTTAATAATGAATTTGCAATAGGTAGCAGAGGTAGAAAGATTTACCTCACTGCAAAAGACAAAGAGCTAGCAAATGCATGGATTAAAGCAGGGTATACAGAGGTAATGAAAACTCCAGATACAACTGTTATTTTTGTGACACCAGGCAAATTTGCGGAGATAAGACAAGATCAAATTAATTGCATGGGATGTTTGAGCCATTGTCTGTTTAGCAATTGGAAAGATCATGGTGACCATTCAACAGGGCGAAAGCCAGATCCACGGAGTTTCTGTATACAAAAGACACTGCAAAACATTGTACATGACGGCAATGTTGAAAATGAACTTATGTTTTCTGGACACAATGTGTACAAATTTAAGCAAGACCCATTTTATGAGAATGGCCACGTACCGACAGTAAAGGAGCTGGTGGAAAGAATATTGACAGGTTTATGACTAACTTGACAAGAAGACATTATTCTATATAATTTATAGTAATAACTGTTTATTAATTTAATCTTAATTTGAGGAGAATATCTATGTGCGATAGTGTTTTAAAAAGGTATGCACTTGCCTATATAAAAGAAAATGGCAGTGACGAGAATGTTCAAGAATTTTTAAGTTCTCGTGGTATGCAAAATATTGATAACTGGAGTGATAAAAATTTTGAAAATGCGTATAAGGAATTTAGGTGCTATAACCCAACTAATGAACACAATATAGGAAGTGATCGACATGATAGTAGGCAACAACCTACAAGCCCTCAGGTTACACACGTACATGTACACAATAATAGAGGTTTAGATTTTTGGGATTATTTTCTACTGCGTAGCCTATTTAGTGGTAATACTACAGTGATAAATAACCTTGGTTCCGGTATCAGTAACCAGCCAAGCAGAGAAGATAAGAAAAAAGACGCAGAAGACAACAGGAAATTATTAGCTTTAGGGATAGTAGCTGTAGTTGCGTGTGTTGCTTTCCATGCTTTAATGTGTGTTTGGTACAACAGCAGCGAAAAAACGGCTAGAAAGTCAGAAAAGGTAGATTACCTGGATAATAAACTTAAAATGTTCAGAAATATAGAATTTGCAGTTGGTGCAATTTCTTTAGCAGCTTTAATAGGTTGCGCTATTAACCCAGTCTTACCAGTTTGGGGTTTAGTCATTCTTGGCATTAATTCTCTTGTGTGTCTTGCTGGTGGCTTGGCTTTTCATATGAAACATGAGAAAGAGTCAGAAAATATTAAGAAGGCTGAAGAAGCGGTAGATTATTATCATAAACCAGGATCTGGGCATAGCTCTGGAGGTTCTTCTCATGATGCACCACCTCCTTACGATTTTAATACTGCTCCAACTGCTCCTCCTCAAGGTGTATTTAATAATTCTTACCCGGAGCAATGTGTTGGAGGTTATGGACCTTACTCTAACTAAAGCGTAAATCACTTACAGGATACCGCTGCAAAACGCAGCGGTATAATGGCTTTTCAGATTACTTGTACGATAGGATATATATTGATTTTTATTACTAGTGCAGATACGATAAAGCTTTAAGCACTACAAGATGGAGCAATTTGAGAGCTTTTACATCACTACGCCAATATATTATGTAAACGACAAGCCACATATCGGCCACGCATATACTTCCCTTATCTGTGATGTTACAGCTAGATTTATGAAATTAGCTGGAAAGAACGTTAAATTTACTACTGGTACAGATGAACATGGACAAAAAATTGAAAAAGCAGCTAAAACAAAGGGAATAGAGCCAAAAGAATTTACAGATGAAATAAGTGTTACATTCAAAAAATTAGCTGAGCTAATGAACTTTGATTATGATGATTTTATTCGCACCACAGAAGAACGTCATGAAAAGGCAGTTATAGCTTTATGGAATAGGCTTGAAGAGAGAGGACAAATATATCTGGATTCTTACTCAGGTTGGTATTCAGTTCGTGACGAAGCGTTTTATCAGGAATCAGAGTTGATAGATGGCAGGGCACCAACAGGTGCTGAAGTTCAGTGGATAAAAGAAGAGAGCTACTTTTTTCGTTTGTCAAGTTGGCAAAATAAATTACTAGAGTTATACGCAAATCAGCCGAATTTCATCTTTCCTGAGAGCAGAAAAAACGAGGTGGTATCGTTTGTAAAATCAGGACTTACTGACCTTTCGATTTCTCGTACTAGTTTTAATTGGGGAATAAAAGTACCAGGGAATTACAAGCACGTAATTTACGTTTGGATAGATGCGCTCACTAACTATCTCACGTCAATAGGCTTTCCTAATATAGAAGATGAGGAATATAAGAAATTTTGGGCAAACTCTTTTAACGTTCATGTGATCGGTAAAGACATATTGCGTTTTCACGCTGTATATTGGCCAGCTATTCTTCTTGCAGCAGATTTATCACTGCCAAAGCAAATTGCAGTTCATGGTTGGTGGCTAAACGAGGGAGAAAAAATATCCAAATCCCTTGGTAACGTTATAGATCCAATTGGTCTGGCAGAAGAGTTTGGTGTTGATCAACTACGCTATTTTCTCCTTCGGGAAGCAAGTTTCGGTCAAGATGGTAATTTCAGTAAGAAGAACATGATCAGCCGCATAAACTCAGAGCTGGCAAACAATATAGGCAATTTAGTGCAAAGAACAATTTCATTTCTGCACAAGCAATGCTCTGGAATTGTACCAGCAGTTGATCGCAACTTGCTTAAAGATGATGAGAGTTTACCAAATTGTAAAGCCATAATTGATCAAGTGATGGATCATCTATCAAAGTATGAATTTAACCAGATTATACTACTGATTATCAATATCTCTTCCAAGGCCAATGCTTACATAGATAAAAGTGCACCCTGGACGTTAAGTAAAACCGATAGAAAGCGCATGGATTTAGTAATTTACAAACTACTCGAATACATCAGAATAATTGGTATTTTATTGCAGCCAATTATTCCAAAATCAGCAGAAATGATGCTAGATCAATTGCAAATTCCAAAAGAACAACGCAACTTACAATCTCTGTGCAATGCGTGCGTAAGCTTAGGCATTACACTGCCTAAACCTACGCCGATTTTTTTGAGGATCGATATTTAAAGAATCCTTAGTAAGCCGTTACAAGACTAGACTGAGTTGGCCGTTCTGTAGTTAGCCTTTTTAATTCAACAGAGTCAAAAAAAGTGCCTTGGCGTTTTGATGTATCTATACCGTTATCTACTTTGGAAGAAATGATTGAGATGCACCGAAATTATTTTTAGCACTCTTAAAAGAAGAATTTAACATTTCGTGAGACTCATCAACTTTACTTTTCAACATAGTCTGTGGAGTAGGTACATGGTGAGCAGATGGTAAATTTACAGTAGAATTACCATCTGCTTGGCCTAGATGTGCCTGCTGCTCAGATAATCCAGAAGCAGGATCTAAAGTACATACGGGAGTTGGAAACAACTTTGATGCTAAAGCTGCTACTATAACTGATGCGTACGTTGCAATACTACTAAATTTTACAATCTGAGTTGTTCTATCTTTTAGTTTCGGTTGATCACCTGTTTCTTTTGCTACTGCATGCAATTTTGGTTGATTACCTTCTTCTTTAAATAAATTGCTAAGAGCTTCAGAATCTAAAACTTCTTCTTGATTTCTTTTTTTATGCTCTTGATGCATTTTCTTAGCATCTTCATCAGAATTAATAATGTATTATACCTTTTTATCTAGTTGTTTTTGCATTTTAGCTTTTTCTTTGGCATTTTGAGCATCTAAACAAGAAGAAGTAATTGTTAGCTCTTTGCAGTGCAGCTGAAAGCGCAAAAACTAGAGCAGAAAATACAGCACCACTAATAATAAATGGAAGGCCAACACTTAACGCTGCAACTGGAGCTAAGAAACTATAGTATTTTCTAAAATGGATGATAAAGTTTCATTATGGTATTACCAACCAAAAGCTGTAAGTCTGTATATTTATACATGAGAGGTCTGAGGCGGCTTTTGATGGTATGCCAACAGTATTCTATAGGATTCAAATCTGGTGAATATGTTGGAAGATACAGCAAATGACAGCCAAAAGACTCTATTAATGATTTTGTTTTAGTGGTCTTATGAAATGTAGCATTATCCATAACTAT
>NODE_6_length_23337_cov_24.404304
CTATACTTTATAAAGTACAGTTATGACATTGACAAACTACAGTTTCTCCACCTAGAAGGTGGAGGCTTGTACCATCTTATGGAAAGTCAAAAAGGCCTCTCTCTTTTTTATACTTCTCTGCTATTTTGTTAAAACACTTACTACCATTATAATCCAATTTTTCGAAGTCTTGGAGCACGTTTTTTACATCATCCTCACTAAATTGAAGATTTATTTGAGGAGACGCGTCAGTTCTACTTTGATCATCAAGTTGAGGATTTTTTTTAGTAGATTGGACTAATAAACTTTCTGTGCTGTTAGAGAAAGAATTATTATTTTTTTCAGGCGGTGAATTTTTCTCCTCACTATTTAACAAATTAGAAACCCAGTCAAACATTTCACACCTCTCATACTTAAATAAGCTTAATTATAACTTAATGCCAAATGTTGTAAAGCTAAAATTAACATGTAAATTCATTTTTTTAAGACAATTATAAGTATCTTCCTTCTATAAAAATTTTATAATCAGCATATGACAAATGTTTAAGATATTGATTTTGTTTGTATTTTTATTACTTTACCAGGCAATATTATTAATGAATTAGTCAGACAAATATCTTGGCCAAACTTTACTCCATCCACAAACTCTCCATTTGTTACTCCAGTTGCAATGAACACTGATTCACTTTTTGCCATGTCTTTCACGGTGTAGATTTTTTCTGGGTCAGTGATATTCAAATTTTTTGCTCTTTCTTTTAATTGATCCGTGTCAAATATTAATCTTCCTTCTATCTGCCCACCGATTGAGCTTAGCGCTGCTGCTGCAAGCACTCCTTCTGGAGCTCCACCTGTTCCAATATACATATCGTGATTGCCATTTATTAGCGAAACTATGGCTGCAACATCACCATCATCTATTAATTTCACTTTTGCTCCTAGCTTCCTAATTTTTGCTATTAATTCATCATGTCTTTCACGTTTAAGTACAGTTACTATAAGATTACTTGCTTTACATCCTTTTGCCTTGGCTAAATTGTCCAGATTCTTCTCAATCCTATTTTTTAGTGAGACTACACCCTCTGGGAGATTTTTTCCCACTGCTATCTTTTCCATATAAACATCAGGTGCATGTAAAAAATTACCTTTTTTTGTTGCAGCAAGAACAGACATTGCCCCTTGTTTATAGTGAGCGCAAATTGTAGTGCCCTCAAGTGGATCAACAGCGATGTCAATGTCAGGGCCACTTCCTGTGCCAACTTTTTCTCCGATATATAGCATCGGTGCTTCGTCCCTCTCCCCTTCCCCAATCACAATTGTACCATTTATTTCCATTGAGTTTAGCACCGTACGCATTGCATCAACTGCAACCTGATCGGCCTTTTTTTCATCACCAAGGCCTGCCAATTTATATGCAGCAAGTGCTGCAGCTTCGGTTACTTTCACTAACTTATAAGCTAAATCTTCCATCATTTACTCGAGAATCATAAATCAATATATATCATTGCCATTTGAGACTGCAAGATTACTTGACTGATCATGAAAAAGTTGATATAACAAGCATATAGCAATAATGATAGGTTTTGAATATGGTCAGTAACTTAGCTTATGACAATGTAAAGGAATTTGTAACTAATAATCCTGATATAACTGCTCATGAATTTTGTGAGAAGCTAAAACAAAGTGGAGCAACAGATGCAAATATTTGTGATTTATTTATGGATATTCTCCGCCCAGGGAGGAATGATATTGTAAATGATCATGATACATTCCTCAAAACTATCAAGTTGCTTGCTAAGTCAAACATTAAAATTGATATTGGAGATACTACTTCTAAAACTGTATTAGATTACGCTGTGTCAGGTGGAAAACCTAACGTTATAAAGATATTTTTGGATAGCGGTAAATTTGATCAAGAAAGAAAATCGAATGCTTTGTTGACCGCCGTTAATGAAGGTAAAGTTCAAGAGTTTGAGATATTTTTAGATTACATAGATCATACGAAAATACTAGAGGTTCTTAACACAGCTCCTCACAATGAGAGCACTGAAGTTATGAAGATACTCTTGAATAACAAAAGATTTACTGAAGAAGAGAAAGTTCAGGCTTTGAGTGATGCCTCTATAGATGGTGATCCACCAAAAGTTAGGTTACTTTTAAAGTATATGACAGATATACCAGAAGCTGATGTTAGGAATCTTTTGGTAGTCATTAAAGAAAGTCAGTCATCACTTGAAAAAGAACTTAAAATAGATTCTAAGTTTAAAGGAGATCCCAACAATTCTGATCATCGTAAATACTACTCAAATGTTGCAATAATTAAATTGCTTGAATCATCAATAGATAAGAAACAAGAAAAGCAAAAAACGTCTAATGTAAAGGAAATTAGAATAAAACCTAGCAGAAGTAATGGAAACGTTGGTAATAGATCTGTAGCAACAGCGCCTCCAGTTAGTACTAATGGTAATAATAACAAAAATGAAGCACCTGTATCAACAAGGACTGGCCCAACTGTCACACCAAATAATGATAAGAAAGCTAACGGCTTTGTAGAGGCTCAATTTTCTCCACCACATGAAAAAGAAACTAAATACAAAAAAAGTAAGGAGAGTTTTTACACCTCATTAAGGAGTGATGTTGTTGGAGTTGTTATTACAGGATTGTTTGTTGCTGCTGCTGTGATAGTTCCATCTTTAGCTGGCGCATTAGTTTGCAGTGTCCTAGCTATTTTAGTTGTAATGGTAACTGGATTACATGTAAAAAATTTTACACTTCCAAGTTACAGAGAAATGAGAGAAAATAAGGTTGAACCTGTAAATTCAAGTTTGAGAAACCATGCAATCTAGCTCCTAGAATCACTTTTCAAACCAATTATAATTTCTTGATTGTTAAACCACTTTATCAAAATTAAGTGGGACTAGTGCGATTCGAACGCACGGCCTTCGGATTAGGAATCCAACGCTCTATCCTACTGAGCTATAGTCCCATGTCTTCTGCTATTTATGCAAAATTATAGCAAAAAGTCTCGCATTTTTCTAGGCACTCTGTACAATTAATTCACAATAATAAAAAATATTTCTGTATTTCTTGAATGTAATACTGTTATATTTAATAATACGATTCCAATTGAAAGATTAATGCTAGTTAACAATATTAGTTACTTTTATAGTAATCAAGATGGCTTTGCTTTAAGCAACATCAACATTCAAGTGAAGAAAGGAAGTGTTGCCTGTTTACTAGGTCATTCTGGCTGTGGCAAGTCAACAATTCTAAAATTAATCGCAGGAATAGAAAATCCAAAATCTGGAACCATTGTTATAAATGATAAATTAGTTGCAAGCAACAAAGTGTCAATTGCTATAGAGCGTAGAAATATCGGATTGATTTTTCAGCATTCTGCATTATTTCCTCATAAAACAGTAATAGAAAATATAACTTTTGCTATTTGCAGTACTTCTAAGAAAGAAAAATACCTTACTGCATTGGAAATCTTAAAGCTATTTAATATAGAAAAATATGAAAACATTTACCCTCATGCTTTATCAGGAGGACAGCAACAATTAGTTGCAATAGCAAGAGTAATGGCGCAAAATCCTGATGTTGTTTTGCTCGATGAACCATTTTCTAATTTAGATATACTGCTCAAATATCGAATAAGGCACCATATATTGTCACTTTTTAGAAGCAAAAATATTCCTGTACTCATGGTAACTCATGACCCGCAAGAAGCGTTGAAAGTTGCAGATTTTATTTACGTGATGAAAAATGGTAAAATTATTCAATCAGGAGTTCCTAGCTACATATACCACAGACCTAAAGATGATACGTTAGCAAAATTTTTTAGTGAGCTTCCTTTTACTCTACAGCTAAACTAAACTTAATGTTAGGCTAAAACTATTATAAGATAATTAAAAACTCTTGATTTATAATTCAATAAAAGTGATATAATTTATGTATCACTTGGCTTCAGTCAAGTTTTAATACCTAAAAGTTAATATTTTCAACGGAGGTACAAATGAGTTTAGGTCCATGGCAGCTGTTTCTAGTCTTAATAATAATCTTAGTTCTGTTTGGTGCAGGTAGGTTACCACAAGTTATGGGTGATTTAGGCAAAGGCATTAAAAACCTTAAACAAGAACTTAAGGATTCAGAGAAACTATCATCTAATGAACCAGATCGTTAGCTTCCTTATGTTTCGTGACACGCACTTTAGTGCGTGTCATTTGTTTAAACAAGGCTAAAGAATTGAAGAGGTATAACTGAAATATATTAATAATTACGTTAGTTAGAATGTTATTAAAGGGCAATTATGCAAAAAAGTGCGAAACTGAGCAAAGATAAAAAATTGGCTTCTGATATTCTCAAAGAGGTTGCAGATACCAATAACAACGATAGTGATAAAGTAACATTGTTCGACATCAAAACAGCTTTACATGAGCGCGGTTTTGGTATTTTAATAATCATCTTCTCTTTACCGCTATCAGTACCTATACCTGTTCCACCTGGCTATACAACCATTCTTTCTATACCTTTAATCTTATTTTCACTGCAGCTTCTATTTGGGTTTGATTCTCCTTGGATGCCTAATTGGCTAGAAAGGAAATCTTTTCAACGGTCAACACTAGCTCTCGTGGTAGAGAAAACTTTACCTATATTAAAAAAAATAGAAAAGTTCATGAAACCAAGAATATCTTTTATTTTTCTTGGTCCGGGTGAAAAGATTCTAGCTTTTATGATGTTGCTTTGTGCAATAATAATAGCTCTTCCATTACCTTTTACTCACTTCCTTCCTGCAATTGGTATAACTCTTATTTCACTCGGCATTATGGGTAAAGATGGATTTTTATCTACGTTAGGAGTGTTAGTTTCATTCTGTGCGTTATTGGTTACCCTTATTGTAATAGTTAAAGGACCAAAACTTATAGCCGGAACACTTTCTCTTCTTAAAAGCTTTACAAAACTTTAATAAAAGAATGAAGTACAGCATGAAATGAATAATCGATATTGAAATATAGCAATAACTATGTTAGTTAGAAGTTATATTGTTATTAAAGGGTATCTGTGAAAAAAAGTGTGAAATTGACTGAAGATAAAAAATTGGCCTCTGATATTCTAAAAGAGGTTGCAGATACTAATAATAACGATAATGATAAAGTAACATTATTTGATATTAAAACAGCTTTACATGAGCGTGGTTTTGGTATTTTAATAATCATCTTCTCTTTACCGCTATCAGTACCTATACCTGTTCCACCTGGCTATACAACCATTCTTTCTATACCTTTAATCTTATTTTCACTGCAGCTTCTATTTGGGTTTGATTCTCCTTGGATGCCTAATTGGCTAGAAAGGAAATCTTTTCAACGGTCAACACTAGCTCTCGTGGTAGAGAAAACTTCACCTACATTAAAAAAAATAGAAAAGTTCATGAAACCAAGAATGTCTTTCATTTTTCGTGGTCCTGGTGAAAATATTTTAGCATTTATAATGCTGCTTTGTGCATTATCGATAGCAATCCCACTTCCTTTAACTAACTTCATTCCTGCAATTGGTACAACTCTCATTTCACTGGGTATCATGAGCAAAGATGGATTTCTCTCTATAATCGGAGTATTAGTATCATTGTGTGGGTTATTACTTACTCTTGTCGTAATAGTTAAAGGACCACAGCTTATATTTGGAGCATTTTCTTTTCTAAAAAGCTTTGTATATGGTTAAGCTTTACAACACTTTAACAAAAAAAAAAGAGCCCTTTACACCGATCGATAAAGATCATATAAAAATGTACGTCTGCGGACCAACAGTATATGATACTGCACATATAGGAAATGCACGTTCTGTTGTTGTTTATGATGTATTATTTCGACTGCTGAAATTTTGTTATGGCAAAGTTACTTATGTGCGTAATATAACCGACATCGATGACAAGATAATCAATGCAGCAAATAAGAAAAGTAGTAATATAGAAAGTATCAGCGCATATTATACCAAAGCTTTTCATGAAGATATGAGAAGCATAAATTGCGTAGAACCAACACATGAACCAAAAGCAACAGAAAATATAGACCAAATTATTGAGTTAATTGAATCTTTGCTGCATTCTGGTCATGCTTATGAATCAAATAAACATGTATATTTTAGTGTAGAATCTTACCCTGAGTACGGTGTTTTATCAGGAAAAAAAATTGATGAGTTGGATCATGGTAATAGAGTTGAAGTGGGTGAAAATAAAAAACACCCAGGAGACTTCGTACTTTGGAAACCTGCAAACGAAACTGACTATAAACTTTCAAGTCACTGGAATAGTCCATGGGGAGAGGGAAGACCAGGGTGGCATATAGAATGTTCAGCAATGTCATATGCTTACCTTGGCAAAGATTTTGATATTCACGGTGGCGGTATAGACTTGCAATTTCCTCATCATGAGAATGAAATTGCACAGAGTAAATCTGCATTTGCTGAGTCAACGTTTGCAAAATATTGGGTACACAACGGGTTTCTTACGGTAAATGAAGAGAAAATGAGCAAATCCTTATTTAATATAGTCAAAGTAAGGGATTTGTTAGATAGTGGAATAAAGGGTGAAGTAATACGTTATGCGCTGCTTAAAACTCACTACAGAAAACCACTTGATTGGACAGAAAATGTTATCTCTGAGTCGCAAGAAACTTTAAACAAGTTTTATCGGTTATTACGTAGTACATGTATTGAGGAAAGTGATGCAGAAGTCTCTAAAGATTTTATAGAGGCTTTGAAAAACGATTTAAACATTCCTGAAGCTGTAGCCATATTGCATGAAATGGCTACAGAAATCAATAAGACAAGTAATGAATATGAGAAGCTCAAATTAACTAAGAAGTTTGTTAAAAGCGCAAGGTTCATTGGTATTCTTGAGTCAAGTTATCAAGAGTGGTTTGCAAGTGGTGTGAGTAATCAAGAAATAGAAAGGTTGATAGACTTAAGAAAAGTAGCAAAACAAAATAAAGATTATGATACTGCAGACAAAATAAGAGAGCAATTGAAACAAATGGGGGTTACAATTTCTGACAACGAAGATGGTACAACAACTTGGTATGGAAAATTATCTCCTATTGTTTATAGATAGCCTAGTATCATCGCTTATCTTACCCATACATCAAGGTTTTGTACTTTACACTATGTTATGCTTTAGGTCACATTACAATCCACTACTTATATTACTTTTTGGAGTATCGGGATCCAGTCTTGGTGGAATAGCTAACTGGTATTTAGGTAGAATAACAATTTTTATCAGAAGATCACATCACAAATTAGAGAATGAAGACAAAACACCAAAAATTGTAAGGCACCTACTGATTTGTGCAGTTGCATTGCTTTCGTGGGTACCAGCACTTGGAAGTGTGACTCAGATTTTATCCGGTTACTTCAAGTTAAACCTTTATATTCTTGTTCCCTTAATTATTTTATCTAACTTCCTCTGTTTGTTGTATCTAACGTTTACCATCTAACTAAACATCAATAAACAACTTTTCTTCTGGTCATATTGAGCTAAATTTCTTCTCCACACTACCTTTTAAAACGTTTTTATTAGTTTTTGTCATAATACGATCAAATACTCCTAATAACCTCTTAAATAAGCTTGGAGTGAGAGAAGAGATAGGATTAACAGATACGTTATTGTTTTTATCATCACCATTTGCTTTGTAGTCTATTGAAATAATCCCCCTACTCTTCCCACCAGTCAGAAGTTTTCCGATTATAGGGATTTTCAACAAAGATTTGTTAATTGAGTATGCCGGTATTACTTGTCCTTCAACCTGGAACTTATAATCCTTAGTATTGAGCGTACCACTAGTACTAATGCCCAGTTCCGCTCCTTCAAGCCAAGATTCTTCAATTTCAACAGTGCCATCTTTATATGAAAAAGGTACATTAAACTTATAAAAATGCACACCTTCGTTCTTTATAGCATTTACAATGCCAGGAAGTGAGGACATTGATAATAAAGTAGTAAGTAATGGAGCATCTTTGATATAGAAATTGCTGATAGATAACATACCATAATGTCCTCCATTTTCTCTCTTAGAAGATAGATAAAGGGAGAATTTGCCGTTTTTAACTGATTTACTAATCCCTAAAGAACGCAAAAGCATACCTGAATTATCCGCGTATATTTCAAGCCCTATTTCACTGTATTCTGCTAATATACTACTATTATCCTCTGAAAACTTTCCTGTAAATTGACTTCCACTGCAATCACCTTTAGCGCAAGTTACGTTCAGCTTGGCATCTTCTATGGTAATGCCTTCTTTCATAATTATATTGTCAACATTCATAGTAACTTCTATTTTGTTACTTAATCGATTACTATCTTTGCCAAGTAAACCTAACACATCACTTAAATTGATTTTCTCACCGTGAATAGTTATGGCATCTTTCTCCTTACCTGATTCAATTTCTATACTAAAATTATTATCAGGTAATTTAAAATTGCTAGAATTTAAATATAGATTTCCATTTTCTACTCTTCCGCTAAATTTTATGTCTAGATCACTTCCTACAACGTCTAGTTTATCTATTAGTAACTTACCTGCTCCTTTTAGCCTTGTAGAAAATAAAACTTCATTGTGATCTTCAAAATGATTTTTCCATCCTAAGTAGCTTGAACGCAACTCAAGCTCTGATAAATCTATATTACCATTAACATATCCAGTCTTATCTTGATTTATCGCTGATTCTATATTTGCATTGATATAACCATCACCGAAATTAAGTATTTGAGCAGGTAAATCTCCAGTCAAACTCCAGGCAAAATTTTCATTTTTATTGCTACTTTTGAGGTCAAATAGCAGCTGTGTATTATTTACCATACCACTGCCATTTAAATCAATAAAATCTCTGCCGAAATCAAGCTTAATATCATACTTACCAAGACTTTCATTATATACGACCAAATTATCAATTTCAGAATAGAAATTTGCTGAGAAGTCCACTTTTTTACTATCACCATTTAGATTAAAAATACGAAAATTGAATATAGAATTTGCTATTCCACCTACTTTATCTCTTTCAAATTTTACCACATCATCCAGCTTAAATTTTATAGGCTCATATAACCCACAAGCATCACTTACAGCCTGACCATTAATGGTAAGAACAGAATCTTCTTTATTGAGAGAGTTCATTTCAATATGACCACTATTGATAGTAAAATTCTGAAACTTAGCTCTATTTACAATAATTTTGAGATTGTTATCCTTGAGAGTTAACTCACCGTTCAAGTTCTCTACTCGTTCAAAATCCTCATCAAATTGAACGCTGCCATTTTCTATATCAGCAACAATTACAATACCTGACAGATCATCATTTATTAAACTATCGATTTTACCGTTAAAACTTATGATTGTATTTATAATATTCCCATCAATATTATTACAATACCACTTTCTAAATTCATTGTTCACTAGACCATCTGGTACATAAGTACATAAATCTTTTGCAACAAGTTTACTAATATTAACTCTAAGCAAAGCATGATTTGTGCCAAAGTTCATTTTGCCAATCAAAGAAAGGTAAGTATCATTTAACTTAAAATGAAAGTTTTTTACGCTAATGATTTCATCACTATATGTTAAATTTACATTTACATTAGTCAAGGCTAAGTTTTTACCTGAGTGACTCTCTGTATTTAACACGTATATGTTTCCATCCATAACTTCATCCCTTCCATTAATTCTCATTGAGAAGTTCCCTTTGAACCCTATTTCTTTGTCCAAATTGTAACTTTTAACTAGTGTGGAAAACTCGTTAAATAGCCCCAACTTTAGGTTATAAAATGTTCCATACAAATTTAACAAATTATTGCGATTTTTTATCATAATAGATAAATCATCTAGAATCCCCTTTTTATCTTTTGTATGAACACGAATATCCAAAACATTAAAATTTTCCTCCTTTCCTAAATATACTTTATCAATGAAGAATTCACCTTCCATATTTTTATTGATAGCAATGTTAGTAATTTCAATCCTTGAGTCTGCATTTAAGTAGAAAAAAATTTTTCTTATTGTCTTCAGCAGATTTTTTGTACTACTCATCTTATCTGTCATTACAGATGTTGTTATTCCTCTGGTCTCTTCCTTCTTGATATATATGTGTACATTACCAGCTAAAACCTGAGAGAACTTTTTGGAACTTAACTTAAAGTGTACGAAAAGCTCAGGAACTTCTATGGTAAAGTCAGGATTTGTTATTTTTAAATCTGTAATGACTAGCTTGCCATCTTTCTGCCAAATAACCGAGGTACTCTCCATGCTGACATCCGAATTGGTAAATATCTTTGATATTTTTTTCTTTATATAAAAATTAATATAACTAATATTGATTTCTAAAGGACCTTCCCCTTTAAAAGGGATAAAGAAGCAGAATATAAATAATAAAATTATAGAAAATGATAGAGCTATTTTTTTAAGCATCGATTATTGCTTTTCTTGCTAAGCTGTCGGCTTCTTCATTGTATTTATCACCATTATGCGCTTTCACCCACTTCCAGTTAATCTCATGTTGCAAAGCAACATCGTCTAATTCTTTCCATAATTCTATATTTTTTACTGACTTCTTATTACTTGTCTTCCAGCCGTTCATTTTCCACTTACTTATCCATTCTGTTATACCGCATTTAACATAGAGGCTATCCGTATACAAACTGATATTACAAGGAAATTTTAATACCTTCAGTCCATTGATCACTGCTGTTAACTCCATTTTATTATTTGTAGTATTTTCTTCTCTACCACAGATGTTCTTTCTATGATTTTGAAATAATATGATTGCTGCCCACCCTCCTAAACCAGGGTTACCAAGGCATGCTCCATCTGTATATATTGTCACTTCCTTTTTATTCATCTTTAACTGTAATGAATTAATAAAGTATATAACTGCTTCTATAAAATCACAAATTTTATAGATATATAGGCAATTTAAGCCCACCTTTAAATTTTATTATGGAAACAAAGAAAAGTGCTACAACTAGCATTATTAGAAGAGAAAGTAAAAGATAGTTTTTGTGTTCTTTCATAATCAAAACAAGTCAATAGAACAAAAAATAATACTAGCAAACAGAGAAAATAGATAGGAGATCGAATAAGAAAACAGCTTTCTCTGCGAGCTATGACTCTTAAGCCTTATAACTGATATGGCAAACCAAATAAAAACGCAACCTTCAATAATTGCCATACTCAGGTAAAATAGAGCCTTTTTCAAAAATAGTGCTGGGAGTAAGCTAGTTAACACCAATAATACACTATAAATTAATATACGTTTTCTTGTCTTTTCCGGTCCATGGATAATATTAAACATTGGAATTGATGCTTTTACATAATCCTTAGAACTATTTAGAGATAGAGCCCAAAAATGTGGTGGTGTCCACATAAAAATTATTAAAAATAGAATAAAACTTTCCCAACTTACAGAGTCAGTTACAACCGCCCAGCCAATCATTGGAGGAAAAGCACCTGCTGCACCACCGATAACGATATTCTGCGGAGTACGCCTTTTTAGCCAAATTGTATATACGAAAACGTAAAATAATATGCTAACTGCAAGTAAAGCAGCAGAAATATAATTTACTGCTATTGCCATGATAAATACTGACAATATTCCAAGAGTTATACCAAACTCAAGCGCGCTTTCTGCAAAAACTCTACCCGAAGGTATAGGACGACTTTTTGTCCTCTCCATAACCAAGTCTATATCTCTGTCATACCACATATTTATTGCACCTGCAGATCCTGAACCAAGAGCAATGCACATAAGAGATATTAGTGCAAGGAAAGGATGAATGCTACCTGGTGCAGCAACCATTCCAGCAACTGCAGTAAATACTACAAGATACATTATCCTTGGCTTTAGCAAATGCCAAAAATCTAATATTGTCGATTCAACGTTTAACAAAGCACTTATGTACACTTTATTTTACCACTGGTGGCTTTTCGAAAGTATGAAAAGGTGGTGGTGAAGATACCGTCCACTCTAAGGTATCACCCCCCCAAGGATTATCTCCAGTTTTTTTGCCCCACTTAAAGAGATGTATAACTATAAATACAAAAAACATAACTGAAACAAAGGACATATATGAGCCAATTGAGGATATATAATTCCAAGGGATAAACGCGTCGGGATAATCAGGTATACGCCTTGGCATACCTGCTAATCCCAGGAAATGCTGGGGTAAGAAAGTGACATTGGTGCTAATAAAAGTGAGCCAAAAGTGTATCTTTCCTAAACACTCGTTATATTGCTTACCTGACATTTTACCTATCCAATAATAAAAACCGGCGAAAGCTCCAAATAATGCAGCAAGCGACATGACATAGTGAAAGTGAGCAACGACATAATAGGTGTCGTGCAAGAGCTTATCTATTCCACCATGAGAAAGAATTATTCCCGTTATTCCACCGCCAACAAACATGAAAATAAAACCCAACGCAAATAGCATAGGGGTTTTAAACTCAATTGCTCCGCCCCACATAGTTGCAATCCAGCTAAAGACTTTTACACCAGTTATAACACCGATAAAAATTGTGGTAGTGCTAAAAAATGCAGCAGCGTCAGCACTAAGCCCAACAGTGAACATATGGTGAGCCCAAACCATAAAGCCAAATACTGCTATACCTATCATTGCATAAACCATTCCTATGTAACCAAATACAGGTCTGTGAGAAAAAGTTGATACAACCTGACTTATGATGCCAAATGCAGGAAAAATAATTACGTAAACCTCCGGATGACCAAAAAACCAAAATAAATGTTGAAATAACACAGGGTCACCACCACCAGCAGGATCAAAAAAGGAAGTACCAATATTGCGATCAGTAAGAAGCATAGTTATAGCACCGGCAAGCACTGGTAAGGCAACAATCAACATAAATGCTGTTAACAAGACAGACCAAACAAACAGTGGCATCTTAGTTAATGACATTCCTTTTGCGCGCATGTTAAATATAGTAACTATAAAGTTGATCGCCCCAACAATTGACGACATACCAGCAACATGAAGTGCAAGTATAGCAAGGTCAACTCCTGCACTTGGATGGGATATTACCTGTGATAAAGGTGGATATAAAGTCCAACCTGTACCTGGACCTTCACCAATAAACACTGAGAGAATGAGCAAAATAAAAGATGACACTAATAACCAAAAACTTAAATTATTCATACGAGGAAATGCCATATCTGGTGCACCAATCATGAGAGGTACAAACCAGTTACCAAATCCTCCCATGAGGGCTGGCATTATCATAAAAAACACCATTATCAACGCATGCCCTGTAACCATTACGTTATATAATTGATAATTATTGTTAAGTATATTAATGTGCATTAGCTGAGTGCGAATAATCACCGATAATAATCCACCAATAATTCCAGCTAATATGGAAAAAATAATGTACAGTGTCCCTATGTCTTTATGATTAGTGGAAAACAACCAACGCTTTATGCCCTTTGGTACATCACTCATATCTATACTCCAAATTTAACTCACTAATTTTCTATTTTCGATCCACTTATTAAAATCTTCTTTGCTTACTGCTTCAACAACAATTGGCATAAATCCATGGCCTTGACCACACAATTCGTAGCACTGCCCGTAATAAACACCTGGCTTTTTGACATTAAACCACGCCTCATTCAGCCTTCCTGGTATCGCATCAATTTTTACACCAAAAGCCGGCACTCCCCAACTGTGTATCAAATCTCCTGCTGTAACTTGTAAACGAACGTTAGTATTAACGGGTAAAATGATGTTGTTATCAACAGAGAATAGCTTCAAATCCCCTTCAATAAAGTCATCTTTTCCCTTGATATAACTATCAAATGACACACCTTGATATTCTGGATATTGGTAGCTCCAATACCATTGATGGCCAATAACTTTTAGTGTTATGTCAGCTTTCGGTATTTCTTCCTGTAGCTTCAGTAATTTAGCGTTTTCAAAGGCTAATATTCCAACAATGATAGTTGGTATAACAAACCAAATAATTTCTAAAGGAACACTATGGGTAGTTTTACTTATGTTTGTTACTTTGCTTTTACGAAAGCGAAACGCTATATAAGCAAGCAGCGCCCACACAAAAAGCATTATTGTAACCATCACAAGCATCACAAACGAATGTGACCTAACTACAGCCTCCATTACTTCAGTTGCAGGAGCAGGAAATCCAAATTGCCAGGAAGTAGGAGCAGAGGCAACAGATATATTTGAGTAAAATATTATCAATAGTGCAAATAACTTCACCATATTTTTTGCTGTAAAACTAACTATATAATAGTATATATAAACTTACTATGCAAACAGAGATTATAGGATATACACAAGTGTTTTGCTAAATATTGAATCAAAAGTAAATGATGATTAATGTTTTTTTAGCATTTAATAAATATAATAATGCGATACTAACTTGAGGAAAAAGCATTTACATGAATCTATTTTAAGTTAAAATATTATAATATTTTAAGTTAAGTATTTACTTTAAGGAAATTCTATAATAAGTTTAATAGTGTCTGTTATTGCTAATAACCCTCTAGCCTCACACCTAAAAGCAGTAACAGACACTATTAAACTTTAGGTAAGTTTGTCTATTTATAATTCATTAAGGTAAAAATCTTACTAATTCCTTTAATTCTATTATACAGCTGAGTTTACTAATTAACCTTTAATGTTTACGTTAGCATTTGCATCTTAAATCAAAGATTTACATATTATAGAAAATAATTATAAAATAATACACTACTTGTGTGTAAATTTTTTTGCATATCAAACTCTGTAAACAAATTTTTTAGAAAAGCCAAATAAATTATCTCTCTATGAAAGATCTATCGAATGTTGCAATTATAGGTGTAAACAAGAACGATAAAAGAGTGCGGGATTGAGTAACTATATATACCTCTACTGGCATACCAGGATATAGGTATACGTTTTTAAATTGAGCAAGTTCTGATTTTGGTATCACCACTCGCACTGAATAATAACGCCCCATCCTTGGATCATCAAGAGCATCAGGGGAAATATGGTTTACTATACCGTTAATTAAACTTAAGCGACGTGCACTATAAGCGCTCAGCCTTACTTTAACTTTCAGCCCTTCTAGTCCGTCGATAGAGACTATATTGCTATCTTTCTTTTTTGCTGACAGTATCTCTTCTATGTTTCTGGTTAGAACTTTAGCATCTATTATTAGATCATCATCTGATGGTATTATACTCATAATTGGAACTCCAGATTGTATAACACCACCTTCAGTGTGGTATCTTATATCTGTAACTATACCATCTTGAGGTGATTTAATTATTGTACGTGCTAACGAATCTTCAGCAACCATCAGCCTCTCTTTTAAGTCTGCAATAGATGTATTAACTTCCTTAAGCTCAGCATTTGCTCTTTCTTGAGCATCATTCTTCACATTTATAATCTCTAACTCATTTTCTCCAATCTTTTGCTGTACTTGAGATATTGCAGAACGGTAATGCCCAACTCTACCCTCAATGTCAGCAAACTGTTTTTCTAAAGCTAAAATGTGAGGTTTGCTTATATGGCCACTATCAAGTAATTGTCTTTTTGTTTCTAACTCCTCAGTTATCAAGTCATATTGCTTATGGGCTGCATTTAGTTGAAAATTTAGCCCTGCTAATTCATCATTTAACTGCTTTATACGTTGTTGCAGTATGTCAGTTTTTCCTAATATACTCTTTCTCTGAGAGTTGAACAACTTTACCTGATTCTTTATCGCTTTATTTACAAGTTCATCGTTAGATAATCTTTTAACCTCATCAGAAAATTCTAGCGTATCTAAGTCTCCCCTAATTGCAATAAGTCTTGCTTCAGTTGCCAAAAACGATAAGAGTTTTTCTTTAATTATACTCAAATTTGCCTTTTCGTTAACATCACTTAATAAAACTAAAGGCTCATCTTTCTTAACTGCTTGACCTTCTTTTACTAAAATTTTGCTTATTATTCCCCCACCCAAGTGTTGCACTATTTTTCTATTTGAAGAGACAATAACTTCTCCACTTGCATGCACTGCTCCGTCAATTGGAGCTATAGCTGACCAAATACCACCTATTCCAAAAAAGATGAATATCACCACTAAACCAAAAAATAGTGGTCCCCATGTGACTTTTAGGACTTCATTTACGTTATTATTCTCACGTTTAAAAATAAAATTTATCATCGCATCAATCCATGCGAACGTCTTATACAAAAATTGATATTTCTTCTTTCTATTTCCTGCCCTTTGCATATCTATATCATCACTACCAATCAGGCCTGTCAAAGAAAGTCCAGCACTAAGCTTTTTTAACTTACTCATTATAATACTACTGCGAATTCTTGTTAACCAGGATAACACACAAAAACAAAGAATCTATACCTTAAGTACTTTACTTAGACTATGGAACATCAGAATAAACTATTTAGTAACAATTCTTATACTCCATTCAATGGTTCAGCATTAGGCTAGAAAATCAAAAAGGTTTTACAATAACCATAATAACTATAATTATTATTAACACTGTTACTGCTTCGTTTAAAACACGAAAATAAACGTGAGTTTTCTTATTCAAGCCCACTGCAAAATTTTTCCTATGTTTTGCAAGTAGGACATGAATAGCAAACATTAAGAATAATGCTAGCGCTTTTACATGAAACCACCCTTCGCGATATGCTTCCCTAATAATCATTAGCATAATTCCAAAACTAAGGGAGAAAAGCATTGCAGGGTTTATGATATATCTAAGGAGTCTCTTCTCCATTATTTGAAGTAAGCTGTCATTTTCTGACCCTGGTTTTACAGATGCATGGTAAACATAAAGCCTTGGCAAATAGAGCATACCTGCCACCCACATAATTACAGAGATAACGTGAAAAGCTTCAAGCCAGTGATAGTAGTCCATATAGATAGTATTATAAAATGTTAAAAATTTCTGGTATGATCTCAATTTAATAAAAGAAAGTCAATATGAAAGCAGAAAATTTCACTAAAGAACAGGTGATTGGATTCTACAGAAAAATGCTTCTCATACGCAGATTTGAGGAAAAAGCAGGACAATTATACGGAATGGGATTAATAGGCGGATTCTGTCACTTATCAATAGGGCAAGAAGCAGTTGCAGTTGGGACTCAAGCTGCATCAAAATCTGGTGATGCTTTTATCACAAGCTATAGAGACCATGGCTTAATGCTTGCATGTAATTCTGATCCGAATGTTGTGATGGCAGAACTAAACGGCAAAGAAACAGGGTGTTCAAAAGGTAAAGGTGGCTCCATGCACATATTTGATGTTGAAAAAAATTTCTTTGGTGGACATGGAATAGTAGGTGCACAAGTCCCAATTGGTACAGGAATAGCATTTGCTAATAAATACAAGAAAAAAGATAACGTTGTATTCACATATTTTGGTGACGGTGCTGCAAATCAAGGACAAGTATATGAATCATTTAATATGGCATCTTTGTGGAAGTTACCTGTGGTTTATATCATAGAAAATAACGAATACGCAATGGGAACTTCTGTGCAAAGATCAACTTTAGTAACTGAACTATATAAAAGAGGAGAGAGTTTTGGTATTCCTGGAAAACAAGTTGATGGAATGGATTTTTTCTCTGTCTATGAGATAACAAGTGAAATAGCTGAGCACGTACGTGGGGGAAAAGGACCTCTCTTGCTTGAAATAAAGACATATAGATATCGTGGCCATTCGATGTCAGATCCTGCTACTTATCGCTCAAAAGAAGAAGTTGAAGATATGAAGCAAAATCATGATCCTATAAGCACCTTAAAGCAGTATATAACAGACAATAAAATCGCTTCTGATGAAGAATGCAAAGCTATTGATAAGGAAATACGAGATTTAGTAAAAAAGTCAGAAGATTTTGCTAAAAATAGTAAAGAGCCAGGCGTTGATGAACTATATACTGATGTTTATAAATTTGTTAGCTAATCAGTTGCCATCAAAATTATGTTTTGGCCTACTATAGATATTTTTTGGCAGCACTTAACTTTATTATATAACAGCCTAGTCAATAGAAACTGTAGTAACTCTTATATTATTGATATACACCGCTCTTGGATCATAGGTTAAATGAGTTTTATTTGACTTTTTGTGCTAGTTTGCAGAATATAAAGTTATTAATTGAATAAAATACATGACAAAAGAAAACTGGGAGACAGTAATTGGACTTGAGGTACACGCTCAGGTTTCTTCTAAGACAAAGCTATTTTCTAGTTCACTAACGGAATTTGGCACTGAGCACAATACTCAAGTTTCTCTAGTTGATGCAGCAATGCCAGGTACACTACCAGTGTTAAATTATAGCTGCATAGAGCAAGCAATATGCACCGGACTTGCAATTTCTGCAGAAATTAATAAATGCTCTTACTTTGACCGGAAAAATTATTTTTATCCCGATTTACCACAAGGTTATCAAATAACCCAGTTCTTTGAGCCAATAGTTAAAAATGGCAAAGTTTTTATCAATAATAATGAAAAAGAAATAAGAATCGCAAGAATTCACTTAGAGCAAGATGCAGGAAAGAGTATTCATGAAGAAAGCAAAACTTACATAGATTTAAATCGTGCAGGTGTTGCTTTAATGGAAATTGTTTCAGAGCCAGATCTTCGTTCATCTGCAGAAGCTGCAGAATTCATGAAAAAATTGAGGCAGATTTTGCGTTACATCGGTTCATGTGATGGTGATATGGAAAAGGGGTCACTTCGCTGTGATACAAATGTTTCTGTTCGCCCAAAGGGCAGTAGCACATTTGGCACTCGTTGTGAAATAAAAAACTTAAATTCAATACGTTATATTGTACAAGCTATAGATTATGAAGCACAAAGGCAGATCAAAATTTTGGAAAGCAGAGGAGAAATAAGTCAAGATACCTTATTGTTTGATGTCACTTTAGGAAAAACAAAAGTGATGAGAAGCAAAGAAGATTCAAGTGACTATAGATATTTCCCTGAACCTGATTTGCTACCTGTTGAAATAAGCCAAGACAAAATTGATTCTATTAAATCATCTTTACCCGAGTTGCCAGATCAAAAAAAACTTCGATACATAGCGGAATTAGGTATCAATGAATATGATGCAGACGTTATCACTTCTGATAAAGAAATTGCCGATTATTTTGAAAAATTAGCAAAAAAGCATGATTCAAAGATTGCAGTTACCTGGTTAACCGTCGAGCTTTTCGGTCGTTTAAATAAAACAAATATTGATATTGTTAGCTCTCCAATTAAAGCAGATGCTTTATCCGAGCTCCTTGACTTTATCGTTGATGGAACGATCTCTGCTAAGCTCGGCAAGCAAGTTTTTGATATTATGTTTGAAACTGGCAAACCGGCATCTCTCATCATAGAAGAGCAGGACCTAAAACAAATAACCGATAGAGGTCAAATAGCAGAAGTTATCGACACAATCATCAATAGCAACCAAGATAAAGTTCAAGAATACAAAAGCGGTAAAACAAAACTATACGGATTCTTTGTCGGCGAAGTCATGAAACTTACCAAGGGAAAAGCCAGCCCTGATGTCGTAAACTTGGTTTTGAGTGAAAGATTAGGGTAAAAACAGGGGTAATGTATCTAGAAGATGATTCTACTTGGGGTTTCAAACGCATTTACCATGGTATTGCCTTTCAAGAGTTATTGATCGTAATATCTCTAATGCATGAGATGGATATAACATCTCTCATGTCTAAGATGGGTAAAGAATGTTCTTTCTCCATAGACACAGAGTTAGAGTCAGCTCAAGGTTTTGATGACATTGTTGTTTGGCATGAGCAAAATAAAGATATAGTACATAAGTTTATACAAGTTAAGCACAACCAAAATGGAACTAAAAAAATCAGTGTAAGTAGCTTATTAACAAAAAGTGGTAAGTTTAGTATTTTAAAACTTTTCCTTGCCTATTTAAAAATCAAAAATAGTGCAAAGTTTAGTGATGGAATAAAGCATTTTCTTTTTACTACGAATATGGATCTTGATTCACCATATTCAATACAACACGAAGTAAGAAACCTAAGAGCAATGTTAAGTGGAGAAAATAAAGGAAAAGAACTTTCATTTGTAAGGATAGACACAAAAGATGAGTTTCTGGATATAGGTGATAGTGCAAGATATAGAATTAGTGATTCAGGTGGTAGTGTTGCTCAATACTTGAAACAAAATATGGATTTTATAAAGCGTGAGATAGGCAAGGAAGTCAGCAATAAAGAGATAGAGGACTTTTTAAATGAACTGGTGTTCGTCGTTAACTTACCCCATGAAGCTCAGCTAAGAAAATTATTGCTAGGTAAGTTGAGTAGTAGGTTGAACAAAAAGTTCGACTATATTGGTGACAATCAAATCTTTTGTAATAATCTTCTAAAAAAAATATCAGACTGGGTAAAAGATATAAAAGCGCGTCCTCTTTCGTACAAAGAAGGAGAAGAACTTTTTCGAGAAGTTGAGCTGTGGGCTAGTACTTTAGGTAAGATAGAACAAGGAGTAAAAGAAAAGAATGAAAGAATTGATAAAGTAATAGAACAACAACATAAGGATAGTAAAACACTACATAAAATATATGTGGCTGTAACGACACAGGATAACAAGCGGGTAGGGAAACCTATTCAGTTTAATATAAAACATCCGGTTGAAATGTTTGTTGGAAGAAAAAATGAATTGCAAGAAATATATGATAGGCTGCATAAAAGCACTGACAAACCAATGGCAATATCGCGGATTGTTGTTATTGGCGGTTCTGAAGGAGTAGGGGAGAGTGAGTTAGCCAGAAAATATGCTTGTGAATATAAAGAGCATTATGATGGTAATCTTGTATGGGTAAATGCAGGAACACAAAAGGATCTTGAAGAATCGTTTAAAGGATTAGCTAAGGAGTTAAATAGAAGGTTACCTGAAGGTTCGAAAATTTTTATTACAGATGAAGATACTGAACAAGAAAAGGGAATCAGATCTATTATTAAGAGTGTATATAGATATTTTAAAGATGTAAAAAGTCTTTTTATTTTCGATAATGCAAGAGAATATAAAGACATCAGTAAATTTTTACCACTGTCTTTATATCCTGACTATAAAAAACCTTATGTTTTAATTACTTCTCGTGATAATAAGTGGGAAGCAAGAGGAGATATAGAAGTAATAAAGTTAGATATATTCAATAAAACGGAGGCTTTGGGATTTATTAAGAAGTCCTTAAATATAGATGACCCTTTACAGGATAAGGAAATAAAAGAGCTAATGGAAAAGCTGCAGTATTTGCCCTTGGCTTTAAAGCAAGTGGTAGTGTACATTCGCAACAAAAATAAAGAATCAAAGTTGAGAGGTTGTGGAAGATTTGAGATAAGTGATTACTTAAAGGAGTGTCAACGGTACACAGGAAAATCACTTAAAGAAGGAGTTTGTAAAGATGAAGATTGTTATGCTGAAGCAGTTTCAATAACTTGTACCATTACGATGACACATATACAAAAAGAATACGGCTGTGAAACGTTGAATATTCTGGAGATAATGGCCTACCTTGCTCCTGACAAGATTCATATAGAAGAAATCTTTTCAAAATTAATAGCAGATGATGAAGAAAAGCTGTGGAATGCTGTTAAGTTACTCGATAGATATTCGATGGTTAACTTAAGTGAAGGAGTAGTAAACATTCACAGACTGGTGCAGGAAGTAACAAGATTAAAATTACAAAAAGAAGGCCGAGAAGAAGAAATTTTGAGAAAAGCTCTAGAATTGATAAACGGTGGTAATATAGCACAAGACAGTATAAGTCATATTGTCTCTATTTGGGGATATGCAAGTAAATACGGTAAGTTGATTGATGACTTTTACTTTAACTCATCTTATGTATATGGAGGACCACTGTTTATAAGGAAAAGCACCACTTTGCACTTGCTTGCTGAAAGTGGTGATTGTAAAGCAATTAGTGCAATAATAGCACATATAGAAAAACATTACTCTAGTGAATTTGTAAAAACTGTTAATGTTAAGGACAATCACGGTCAAACTTTGTTGCATATTGCTGCTAGGAGTGGGAGTTTGAATGTAATGAAATGTCTAGTCAATAAAGGTGCTAGCACTAATGCTAGAGACAAATATGGTAATATTCCATTGCATTCAGCTGCTTACGCTGGAGAATTGGATATAGCAAAATACCTGATTGTTAAAGGTAATAACATCAATGCTACAGGCGAATGTGGCTGGGCTCCATTGCACGTTGCTGCTCAAAATGGAGAGTTGGATATGGTAAAATATCTCATCAAAAAGTATGCTAATATTGACGCTAGGGACGAATTTGGTAATACTCCACTGCATGTAGCTGTTTGCACCAAAGAATTAGATATAATGGCATGCCTAATCAATAGAGACGCTTATATTGATGCTAGGAATGCACAATACAAAACCCCATTATTTTTTGCTGCTGAGAGTGGAGAATTAAATGTAGTAAAGGGCCTCGTTGAAAAAGGTGCTAATGTTAATGTTAGGGATGAGTATGACGAAACAGCGTTATACCGCGTTGTCTATAGGGCTACCTTTAGTGGAGATTTAAGAATAGTAGAGTATATAATCAATAAGGGTGCTAATGTTAATGCTAAGAACAGAGATGGTAGAACTCCATTACACTACTCTGCTTTATCTGGGAGCTACAATATTGCAGGATGCCTTATTCGAGAAGGTTCTGATGTTAATGCTAAGGATAAAGATGGCAACACTGCACTACACTTGGCTGTTATTAGGCAAAAGGTTGATATAACGAGGACGCTACTAAAACACAATGCAAACGTTAACGCTAGAAATAATTTAGGGAATACAGTACTGGACTGTGCAGTTGATAACTGCCAAGAACTTGTGGAGTTGCTTTTAACCCATGATGAAAGTGTTGAAGTAGCTTAAGAGAAAATTATTTATCTGTTTATTTTAACGTCCCAAAAATGTTTAACAAAAGTGTGTCAAACTGAATTTTTAGTTTAACTCAATTTTCAATAGATTTCTTGCATAAACAGGTGTCATCCCAGCTGGAACCCAATATCTGGATTCCAGTGTCACGCGCTGGAATGACATCAACTTTTGAATTCGAGTTATGTAAGAAATCCAACATATTAGGAACGACAATATCAGGTTGAGATGTAGTTCATATGTAAAGGTAACCTCTACTTTTCCTCAGCTTTCTTTCTAGGCTCTGTAAACAAAATTTTAAAGAAGCCATATAGTGTAGCTAGAGACATTTTTAGTCAACTGAGTAATTTTGTTCCTCTAGCCTGAGGTCAAAATGGGAACGTTCAAAAAAGTGTGTCAAACCGTATTTTTAATTCAACTCAATTTTTAA
>NODE_7_length_23153_cov_25.555416
CTATTGCATATTTCAATATATCAGAGTAGAATATTGCCGGTTGTTCCAAACTCCTATACGAGGTCATCACATCACATTTTGTGAGCCTCACGATGATTTTCGGTGGCAGGGGCAGTTAATCTCTCCTACTAAGTCTTCTTTCTATTCTTCATATAAGAGCAGAAAGTGCTTCAGAAAAATATCCAACCTGCCACCTAGTCCACTCTGAGAAGTTATTATCTTCTCTTGCTTACAACCAAGCAATACTTATTCATACCATCTCTTCTTTGTTATTACGCAAAGTAAACCTTAAGTTTCGTATATTATTCAGCACAACAAAATTATTGTCATGACCTTTAATTTTCAGCTGTAATTTGCTCATCGCTACCTCCTTGTATTAAAATATCAAAATTAATTGTTGAATGTAAAACTTCATCATGCTGATTTATAGCACAATTACTTTCCAAAATGGTCTCACTACTAATGCTCTTTACCACCAAGCTAACATGCTTTATAGCAGCAAGCATGCTGCTTATATGATAAGTATATATGTCGCATGAAAATCTTACTTTTGTAGCAAAGTTAGATAGCATATGCAGGTTAATATAATTTACTATGCGCAATCTCAGATAAGGAATAGTAACCTGCTTAGGCAGGTAATCATAGATGTTAGTAACATATTTCTTTAAATCAGAGTTTGCTTTTAATGCTGCATAAATACTATTATACAACTCATTTATAATTTGAATTTTTTCCATCTCACAGATACGGTTACGAAGATTGCAATTTGCAGGTACAACAGATGGTGTCATCCCATGCCCAGACACTGGTTCACTTTATAATGATGTCATTCCAGTAGCTCTTTCTTGTCATCCCAGTGCTCAGACACTGGGATCCAGTAATTTTATTAAGTTGGTAAGCATAAAAGTAGCTGTTTTATTTTAAAATACAACGTTTTGATGATCATGAAAAAACTGGATCCCAGTGTCTGAGCACTGGGATGACATCGAAGGGGCTACTCGGATGACACCATCTGTTGTATCTGCTATTGAATGACAAACAGGAGCTACAAAACAACCTTTGGTTCGCGAAATGGAGAATACACCTTCTTCACTTCAGATAAATGGCTACTTACTTCTGATTCACGATTTTTATAGAGAGCAGAAACATGCTGTATAATACCTAGCTTTATTTGCTCAGGAACACTATCATAACCAGCTTCATATACAACATCAGCTCTTATTATGCTCAAATAATTGAAAAATTCAATATAGCTTCCTATATCACTAAAATAATAACTAAGTTTTCTATTCTTATCAGTAGCCAATATTATTTTATTCACAGGACCATAGCTTAAATAGATTCTACGAGGTATATAACCTTCATATGAAACTTGCCACGTTTGCTTTACTAGAGACTTTTCCATATGCCACTGAGCATAATCAGTTGCCATAAAAATAAAACTTGAAATCAACTTATCATCTTGATCATTTTCAATTCGTAAAAAAGATTTAACCTCTCCTAAAGTTACTGGAAAAGATTTAGGCTTAGACTTACGTTGTATATTTATGATTGGATACTTTAGTCTTGTTGACATAACAACCCTCCTTTTCTATATATAGCTAAAATAAGTAAGACTTATCTATAAAAAATCTTACTTATTTTAGTTATCACTTAATATTAAATTGCAGCAGCAACTCTATCGTACAAGTATATTGAGAAGAGAACGTATTAACGCTGTTTCTCCTTTTTTTAGGCCGGATTTTAGTAGATTGACATTCTGAGAATGAATGTTATTGAAAGTGAAGTTTAGCTCTTTAGCAAGTAGACTGCGAATCTTGAGCCGCAGCTGCTATGTCTTCTATTTCTTCATTGAACTCTTCTAGCTTTCTTTCCTTACCTTTAAAATTTTTCGTAAAAGCTTTCATATTAATTGGCCTCAACTATTCTTATAATTATAATGACAATAAAAAAACTACCGAAGTAAAAAATTCGTACTATGAAACTGCAAACAAAATCAGCACACCAAATCGGTTCGCTTTATAGCGTAAATCCTATCATCCTGATACTCTTTACTGTCATTCAAGTACCCCTTTTTTGTCATCCCAGTGCCCAGACACTGGGATCCATGTTGCTCACAAGCAAACTAGCATAGAAAGGTGGTACAACGTTTTCGATGAGATTGCAGAAAGGCTGGATTTCAGCATCAAGTGCTGGAATGACATCTCTATAAGACTCCTAACTAATCCAAAATATTAATAAACTTACTAATTGCAAAAAAGGCAAAAGGATCCCCACTTAGTGAGTTTGACCCTATAATAATTTAAACTGGCGCTGTAATAATGTGCTAACGCTTAAAATAAGCGCGTTTTGGCTGAATGTAGAAAAAATAAAAAAGACATGCAGCCGCTATAATTTTATGTAATCCGCCAATAAGTACCTTAAGTTTTTTACTGAATTTTTGTTATTGAGCCTGCAGGTCAAAAACAAGTTTTGAGTCATAAATACCCTTGATGTCATAATAAGGAAAGTTGGCAATATTTGTCAAGTAGTTTTCTTATCTTTTATAGGCATAATTTACATGCTACAATCAAATTTTCATAACTGGTGAATAAAAATGCAAAGAGATAAAATTAAAGTAGAAATAAAAAAGTTATCACATGGCAAAAGCTTGCCTCTTCCCTGTTATGCAACTATGCAGAGTGCTGGCATGGATCTTTATGCCGCACTGGACAACTCTGTTATTTTAAATCCACTTGAAAGGTTACTTATTCCAACTGGCATTGTGATTGCAATACCAAACGGTTTTGAAGGACAAGTACGCCCACGTTCTGGGCTTGCTGCAAAACATGGAATCACTGTCTTAAATTCTCCGGGCACTATAGACTCCGATTATCGAGGTGAAGTTAAAGTTTGCCTAATCAATCTAAGTAATCAGCCATATGAAATAAAAAGAGGAGATAGAATCGCACAAATCCTCATCACTCCTGTATCTCAGGTAATTTGGGATGACAGAGAAGAATTCTGCACAGAAGAAACCGTCCGCAATGAAGGGGGCTTTGGATCAAGCGGTAGGTAGTTTTTTATATGTAAGTTGACTGTATTGATTTTTTGATATATAATATTAATATATTATTAACTTATTTTAAGAGGAAATTACGTCAATTTTAAAAACCCACCGTCATAAAACAAACATTGCAATTGTAGCGCTTACTTCTCTGTATGTTATAGGCACAGCAGTAGCACTTTCAACACCGTATTGGGTGTCTTCAACTTCGCTTTTAGCGCCACTTGCAGTTTTTGCAGCTACACCACTTGGAATAAGTGTTTTAGCATTTGCTGCTGTTGCACTGGCTAGTTTAGCAATATATTTCATCATCAAAAACAATGAAATATCTGAGCCTAAAATTCCGAGCATTGTTATTAAAAGTTGTGAAGGAGATCTATTTGTGAAAGTAAAAGATGAAGATTTTGAGTATATCAAAAAACACAACCAAAATAAGAATCAAGATGGCAGTGTTATCCCCGATGAGTATCGTATAGATTTTATCTTAGAAAGTCACAGTTACTACATTACTGCTACAAGTAAGGAAATGGATAACAATAATGGATTATTAAAGATAAATTCATTAGGAAGAAAAAATGATAAAGGTGAGTATGAATTAATACCTGAATATAAAAAAAAGTTAGAAACGTTAGGTTTAGGCTCTGAAGAAAATGGTCCTAAAGAACTCATCATTAGACCTATGCCAAGCTCAATTGTTAAATCACCAGAAGCTGAACAACAAAAGAACGAAAGATCATTATAAAACTAAGTATAAAAGGGGTAGACTAAATAAGTCTGCCCTTCATTTTTTAGTGTTAGTTATTTAAGCTTATTATAGAAGCTGTCTCAAAGTATCCGTTCAGATGCATGACTAATGTGTAAATATCGAAGCAAAAGTGGTGTCATCCCAGTGCTTGACACTGGGATCCAGTTTTCTTGATAAATTTACCAAAAGTGTTTCATTCTATAACGCAAAATCCATACTTACCAAACCGAATGCATTACTTGAAATCTCGATCCCAATGTCAAGCACTGGGATGACAGAAAAAGGAGCACTGCCATCATATTGGATAACACCATTTATTTCTATAGCTGTCTTTTCTATCTTATTTTGCCACCCTACTGAACGAATACCTTAAGAGAAGTTACTAAGGATTTTTATTTAGTCTGACTGCATCCTTTACCTTATCTAACAACCCATTAATAAAGCCAATTTTGTTTGGAGCATCAAGTAAATCAGATGCAATGTTAGTATATTCATTAATAACAATTGGTGCTGGTGTATCAAAATCAATTAACTCACATACTGCAATACGCAAAATAGATAAGCTTATAAGATTTAATCGTGAAAGTGACCAGCTTGGGTGTAAATAAGACTCTATTATTTTATCATATTCTTCACTGCTTTTTATAACCTTACATAACAAGTTTTCTAAGAACTGATGTTCAAATTCTTCACATTCAAATATATCTTTCAACGTACTTATGTAGTCCTTAAGCTCACAATTTTCCAATTTAAAAGTGCTTTTGTTGTAACTTACAAAAATATTTGAATAAGCAATTTGTACAGCAAGAAATCTTGCCGTACTTCTTTTTATGCGCCACTTTTTATCTACTGGTTTTTCCTCCATTATTTTAATTTATTGTGTAGATCTATCATATGCAAAACAGTTGAGGCTGCATGGCCACCAACGTTCTTTTTATTTTTATCAGCTCTAATTAGTGCTTTATCTTTGCTGTCAGCGGTAATTACGCCCATACCAAGGGGTATTGCATAATGCATAATAACTTCATTTAAGCCTTCGATTACTCCTTTACAAACGTATTTATAATGATCAGTTTCACCGCGAATCACGCACCCAAGAGCTAAATAACCGTCATAATTAGCATTCTTGCTTTTTACTGCAAAGAGAATTGTAGCTGGTATCTCAAATGCACCAGGAACTTCAATTATATCATAGCTTGCATGACTTTCTTTTAATCTATCGACTGCACCTTCAAGCAAAAGGTTCGCTATTTCAGTGTGGTAAATTGAATTAACTATTAGTATTTTCGACATTCATCCCCACTTTTCTTGTTAAAAGCAACTTTATTAATGATTGTTGAACCAGAGTTATAATATTACTAAATATCCAATATATTACCAGGCCGGCAGGAAAAGAAGAAAAAATAAAGACAGAAATGTAAGGTAAAAACTTCATAACATTTACTTGAATATCATCTTTACTGGTTTGATCGTTCTCACTTAGCTTCTGCTGAATTATCATGGTAGCGCCGAAAATTATAGGTAAAATGCCTATAGAAATAGGAAAGTTATAATTAAACAACCCAAATAATGTAAAAATGTTTGTTGGATCAGAAGCTGAAAGATCCTTAATCCATAAATAAAAAGGGGCGTGTCTCATCTCTATAGTAACAAATAATACTTTATACAGAGCAAAAAATACTGGTATTTGTATGAGCATAGGGAAAATGCTCGACATTGGATTTACATTGTTTCTCTTGAACAACGCAATTGTCTCTTTGTGCTGCTTTAAGCTGTCATTTTTGTACAACTCTTTTATACGAGTTAATTCAGGCTGCAGGCTTTTCACCTTGAACATCGAAATATATGATCTATTAGATAAGGGAAGCATCAAAAGTTTGATTACTAAAGTTAGCAATAATATTGCTAAGCCAAAATTTTTCAAAACAAAGTTAAAATATTCAAGCAGTAAAAACACCGGCTTGGTTATAAAATAAAGAACACCAAAATCTACAGCCTTATCAAACAAAGGTATATTGAGAGTGTCTTTATAAAAATCAAGTAAATTCAATTTCTTTGCCCCAGCAAAAAAGTAGTTCAGAGTAGAAGCACTTGTACCAGGGAGTATGTGTGTGTACGGTCTAACAAAATCTGCTTGAAACTTATCAATGTTATTAACATTCGTGTGTTTAATGCTCACATTTATTTTATCTGATTTCTCAGGTATGATGGCTGTAAGCCAGTATTTATCAGCAAAACCAAACCAATTTTTTTCACTCGTGCTTACCTTTATTAAACGCTTCTTAGAAATATCCTTATATGTCCACTCCTCTAGCTTATTGTTAAATGCACCTAGTACTCCTTCATGTGATATCCAATAGGATTCGTTAATATTATCACGTTTACGATTGATTTTACCATAGGAAACTAAAACTACATTATCTTTTGTATTGTTTTCAATAATTTGCTCAACTTTAAACATGTAGTTATCGTCAAGGCTAATTTTCATTCTAAATAAAATGCCATTTTCATTATCCCAAAATAAATTGACCTCTTTTTGATTGAGTTTATCTGCTTGCCATACTGTTTTAGAATCTGGAACTTTAATCTTTTCATTCGGATCGAGCCACCCAAATTCTGCGAAATATACATCTTTTGATTCTGCAGGTGACAGTAACACCACTTGTGGAGAAGAAGAACTCGGTTCTAAGTGGTAGTTAGTTAGGATTAAGTCATCAAACCTTGCACCTTTCAGAGAAATTGATCCTTCAAGCATGTTATTGGTTAAATTAACTCTCTGTTCTCTAGTAGAATTAATAATTTCAGAACGATTTTGGTATATCATAGGAGCAAGGTCGTTAGAAGATTCGATATGTTCAATATTTTCAATCGATGGTTGGCTTTGGCTCGTGTTAAGAAAATTATCATACATAATATGCCATAATACTATAATCAATATAGAAAGAATTGTTGCTAAAATTAAATTTTTTGCTTCTGACATGAAATTAAATCGAACATACCTCCTTAAAGTATATGTTAAATATTGTACTAAAACAATAAAATTTACTTATTTTTAATAATAGCTTTTAACGCTAATCTTAAAAACTTACTCTTATGGCTTCAAATTTTCATAATATGAATGCAGCAAAAAATCTAGTTATTTGGCTACTGATAATAGTCATTACTGCAATGTTTATTGATTCACAAGGGGATAAACTAAGCAATAGGTTTCTGAGCACTTTTCTACCGTACAAAGGAAGGGTTCAAAATGGCGGAAGTATTGAATTTACAAAGTCATACGATGGACACTTTTATATTCAAGCTCAAGTCAATGATCGTAATATAACGTTTTTGCTTGATACCGGAGCAACTGATATTGTTCTATCGCAAAAAGATGCGTTACATGCTGGTATTAACTTACAAAACATTCAAGACTTTAAAATATATGAAACTGCAAAAGGTCAAATAAAAGCTGGAGTGGTTCAAATACCTCAAGTTAAAATAGGAAATTTTTTAATTAATGATGTGCACGCTAGTGTTAATACTCACTCTATGTCCCATTCATTACTTGGTATGAGCTTTTTGAGATATTTTCATTTCACTATTAGGGATAATAAGCTAATATTATATCGTAGTTAAACGTTCTATACTCTACTTATCAACGCTCTGCAGGTCAATATAGGAGCAGAGATAAATATTGCGGAACAGGTGCCGATTGCAATGCCAAAAGAAATGATTAAGCAGAAGTCTCTGACCACACCTGTACAAATCAGCACTAAAGGAAGAGCAGCAAGAAGAGTAGTACCTGAAGTTAACATAGTACGAAATAGTGTAGAATTAATGCTAGCATCAACTATTTCATCCATTTCTACATCTTTTCTATTTTTTTTATACTCTCGAATCCGATCGTATATAACCACTGAATTATTGATTGAATAGCCAATCACGGTAAGTAGAGCTGCAACTGATGAAATATTAAACTCAATACTCGTTAAGCTGATAAAGCCAAGAGTTAAAATCACATCATGGATCAGTGCCATTATTCCACCAAGTCCACACTGCCAGTTAAATCTAAGCCAAACATAAAAAAATATTCCAATAATTGCAATTAACATGGCTGATATCCCTTCAAATATCTGCGTTGAGCCTATTTGTGGACCAACATAATCTATTTTATGATAAGTTACTAAATTACCTAATTTGCTTTCTAATATACTTTTAACCTTTTTAATTTTATCTTCATCTCCCTCATCTTTAAACCGCACAACTAAGTTATTACCAGCTTTTGAACTCTGTATCGTAAATCCACTCTCTTTTAATATACCGAGAATAGCATCATCCTTGCTTGAAGATTTTATCTCTATCAAAATTCCACCTGTAAAGTCTATACCCAAATTCATTCCACGCAGCATAAAAGTAAGCATTGAAAAAATGATAAGAATAACGCTAACAAGTGCTGTCAAATTTCTATATTTACTAAATCTTATATCAAGATTATCTGGAATAAGTCTAATTGCCATATTTCCTACTTAAATTGTGATTTTATATACTTTTTAAGCAATCGACTAGCTATTTTCTCTTAGCTTATACTAATAATGATCTTTGATTTACTTAATCTACTTGAAAAAGATATTTGATCAAAAAAATGAAAACAGCCTGGTTGTCATTAATAAAGTGCTACTTAAACATCTTTTTTAATCGATTGATCTCATCAGCAAATTTTGGGTCAGTTCTTATGAAATTTTCCACTTGTTTGACTGCGTGTATAACAGTAGCATGATCTCTACCACCAAAATTTCTTCCAATATCTGGTAAACTTTTTTGCGTAAACTTCTTTGCGAAATACATAGCTATTTGTCTCGGCCTCGCAAGACTGCGGAGCCTTCTATTAGATTGCATATCTGCAATCTTTATATTGAAAAATTCAGCTATTTTTTTCTGTATTTCTTCTATTGTGATTGACCTATGATGTGACCTAAGAAGATCAATTAGGGTCTCATTAGCTGATTCTACTGTCATGCTTCTTCCAATTAAAGAGGTATGAGCAACCTTATTTAATGCTCCTTCTAGTTCTCTTATATTGGATTTTATATTCCTTGCCAAAAATTCTAGGACATCCTTTGGAACATACATATTCATTCGTTCCACTTTCGCCTGCAATATACCAAGTCTTAATTCAAAAGTTGTTTCATTAATATCTGCAACTAATCCCCAACCAAGTCGTGATTTTATTCTTTCTTCTACTCCATCAAGATCACTAGGAGACCTATCAGCTGATATAACCAATTGTTTATTTTGGTCTATCAATGCATTGAAAGTGTGAAAAAATTCTTCTTGTGTACTATCTTTACCACTGATAAATTGCACATCATCTACCATCAATACATCTACTGATCTAAATTGCTTTTTAAATAACATAATATCTTTGCTCCGCAGCGCCGTAATATATTGATACATAAATTTCTCTGCTGATAAATATACCACTTTTCTTTTTGCTGACGGAGAATTGACTATGTCCCAAGCTATAGCATGCATTAAATGTGTTTTACCAAGTCCCACTCCACCATATAGAAATAAAGGGTTGCTTCCTGATATTGGATCTATAGATTCCGCTACACGCTTTGCCGCTGTAAATGCTAACTCATTTGACTTTCCTACCACAAAATTATCAAAAGTGAATCTGGTATCTAGTGGTGAACCAAGATTATGATTATTTTCCTCTCTATTTTTTAGTATCGTATTAGAATTTGAATTTCTTTCTTCAATTAATTGAATATCAATAGAACATACACTTTGATCTTCGCTTTGCCATAATGACAATATTTTTTCCATGTAGTGAACTGTAATCCACTCCTTTATAAATCTTGTTGGTACAGACAACAAAACTTCTCCATTTCTGTTGCTGATAAATCTTAGTGAACTCAGCCAGCTGTTATATGTTGCTTCTCCATAGAGATTATGGAGATAATTTTGGATTTTTTCCCAAGTAACATTGTGGTCCGTTACTGTAATAATCTGATCAAAAAACATAGTAGAAACCTTAGGGTTAGTTAAGTTCATATACCACACCAAGAAAGAACAATAATCAGAAAGATGCAAGATAATCAATAGCTTACTGTAAGATAAAAAGCTAACACTACTTAATACATATCTAAAATTATGAGGATTTTTTGACGAGTTGTAAAGAGTATAAAAGCACTAAAATTGATCATTTTTTTGAAATAAAAACAATCAATTTGTAAATGTCGCTTGTACCGAGGATTAGAAGTATGTTATTAAAAAATAGTAATATATTATGTATAAATAAGATATTAAATTTACTGATAAATAAGTAAAGTACTTGTATAAATATAGCTGATTTAGTATAAATTTATTGAAGTAAATTTGTGATTATATTAAGTAATTTGAGTCATAATACTGTATTCGGTATTGAACTGGAGTTTTACACTGAGGGAATAAAAAAAGAATATTTATTTCTGAATAGCATCAAAAATAAAATAGCTTCTCTTGGATTTTTTTGTGAAAAAGAGAGTTCTTTAAACCAATATGAAATAAAAAGTGACTGTTATACGAGCTCTGATAATTTAATTATGCATTTTGAGTTGGCAAAACAATTACTGATTGGAACAGCACAAGAGTTCGATGGTAATGTTTCTTTTAAAGCAAAACCTTATTTGGATAGAGCAGGCAGCGCACTAAATGTACATGTTAGCCTCATGGATTCAAATAATAATAACTTATTTTATGGCAATAAGCAAAAATATAGTGACCACCTGATTCACAGCATAGGTGGATTATGTGCAATGATGAAAAAACATATGTTGTTTTTTGCTCCAAATGATGATTCATATTTAAGATTTCAGTACCCAGATATTCATACTCCAACGACGATTAGTTGGGGAGTGAATAACAGAACTGCTGCAATAAGAATCCCCTATTTTGGCAACGATTCCAAAAGATGCCGCCTAGAGCACCGTGTTCCTGGAGCAGATTGTAACCTTGAAAAAGTACTCACAGCAATAATTGAAGGTATAGTTTTTGGTATAGAGAACAAAATTGCTCCGCCAAATAGAGTGTATGGCATTGCATCTGATCCTCAATATAAGATGGAGAGTTTGATATAGCAACTACCTGTTAAACCCTAACCCATTAAACTCCTTTGAGGTAATTGGCCATTCTAGCACTTTCCTCACATCATTATTTACATTCCCATACCGTAATAGCAAGTCTGCAGCAGATAGTTTCTGCGTACTTTTAGACTTAGGCCCTATATTGGGAAGGTTGCTTGGTAGCTGCTCAGGAAGTGGATTACCAGATACATCCATGTGTTCAGGAAGAGATTTCATCTGATTCTTTATAGAGCTAGAGCTATTTTGTGTAAGAGTTTTATCATCTGGCATGCCAAGAATAATTTTCTCAGGCACTACCATAGTTTTTGTATAATCAACAGGATTGCTATTTTCAGCATCTATAGTCACATGAATTGGTTCGCCAAACGCATTTATCGGGCCACCAAGTGATCCTTTCTCCATGCGTTCTTGTGCTCTTTTCCTTATTATTTCTTCTTCTAACTCAGTTTCAGTTCTTTCTGGTTCTTTTGCGGATATTTCTGTATCTTTTTCTTCACCTTCATCAACACTGCTATACCCTTCATCTCCTGAAACACCAGTAATTTCAGCAGGCTGTTCTTTTTTAGTTCTTATTTTATGAATCAGCAAAAGTAATAAGTAAGTAACTGCAGCAGCAGTAACTATAATGGCTATCTTTGCAGCAATGTGAATCACTGTTAAAAATACTAAAGTTGATGAGACACCAACCAACCCAGATACGATCACTTTATTCTTGCCTTCTGTCACACTTAGAAGTGCTACCATAATAATCCCTCAAATACCATACTAAAGTTATATTATATAGAAGTTTTCTTACGCTTACAAAACTATAAAAATTTTAATCATTTACATAAAGCTATATAAGGATTAATTAATATATAATTTATCTTAGCTATAATATGATGTAAATACGTATAATGTCCGGAATGAAAAGATTAATTATAGAGAGGAATAGAACAGTAATATTATTGCTTATCGTGATTTTTACCTTCGGCTCATACACTTATATAAAAATGCCAAGAGAAAGCAATCCTGATGTACAGATTCCTATAATTAGCGTATTTGTCGGGTTTCCTGGTATTTCTGTCGAGGATAGTGAAAAGTTATTAGCTATTCCAATAGAAAATGAACTAAGGTCCATTGAGGGCGTGAGAGAGCTAAAGGCACTTGCAACTAATGACGGTGCTCACATGATAATTAAGTTTGGTACAGAATATGATAACAAAGAAGTACTTGATAACGTCCGTTCAAAGCTTTTAAACATAAAATCAAAATTACCTATTGAAGCAGAATCTCCGATAATCAATGAAATAAACTTGAGCTTATTTCCGATACTAAACGTTGGCTTGATTGGTAATTTGCCGGAAAGAGCTTTAACTGAAATAGCACTCAAACTAAAGAAAGAAATAGAATCTCTGCCAAATGTTCTTAAAGTTGAAGTGGCAGGTATGCGTAAAGAAACAGTTGAAGTTATAATTGAGCCCACAGTTCTAACAAAATATAACATTCAATCAAATGAGATATTTCAAGCTATATCAAACAACAACAGATTGGTAGGAGCAGGATCACTAGAAAACGATACCGGTAAATATTCGATTAAAATATCAGGGTTATTAAAAGACATAGAAGATATTATGAATATTCCTATTAGATCTCAAAGTGATGCAGTTTTGAGAATCAAAGATATAGCAAAAGTATACCTTGAGTTTGAAGATCACCAAGGATTTGCTCGTATTAATGGACTACCTAGCATTGTACTAGAAATTTCAAAACGTAATGGAAAAAACATAATAGACACGGTAAATCAAGTAAAATACTTAATGGACAAAGCAAAAGATCAATTACCTGAAAATTTAAAAGTAGTTTATTTGAATGACCAGTCAAAAAATGTACGTGATGTGCTTGAAGACTTGGAAAATGGTATAATATTTGCCGTATTACTAATACTAACCATAATAATGCTCTTTATGGGAACAAGGGCTGCTATTCTTGTTGCACTATCAATACCTGGCTCCTTTCTCATAGGAATAATGGCTCTTTACCTAATGGGTATTACTCTAAATATAGTTGTGCTCTTCAGTCTAATTATGGCAGTTGGGATGCTGGTTGATGATGCAATTGTAATCAGCGAATATGCTGATAGAAAGATGATTTGTGGCATGGATAAAGTAGAAGCCTTTTGCACCTCAGTTCATGATATGTTCTATCCAGTTTTATCATCAACATTGACTAAATTAGCAGTGTTTTTCCCTCTGTTACTCTGGCCCGATACAGTCGGTAAATTTATGCAGTACATACCAATTACAATAATTCTAACTTTAACTGGATCGCTAATTATGGCTTTAGTTTTTATACCAACACTTGGTGCAATATTTGGTAAACCTTCAATAACTTCAAAAAAAGAAATAATAAGAATGAGTGCTATAGAAAGTGGTAAGGTAAAAAATACTGGGCTTATAATAAGAACTTATGTACGTATGTTAGAGAAAGTCTTAGATCACCCCAAAAAATTTGTATGTGTTGTTGTATTTGTTTTATTTTTGTCTAGTATATTATATTTTACTTTTGGTCCTGGATTAAAGTTCTTTCCGAATGTAGATTCAGATAACATTTTAATCAGCGTTAAAGTAAAAGAAAGCTTATCAGCCAAAGAACGAGATTTGATACTTAAGAAAGTAGAAGAACGTATTTTGGGTGTTGAAAAAGAAATTTATGTTTTTTATGCTCGGTCAGGAAAATTTTCAGACAACGTTATTGCCAAAATTCAATTGGAACTTGTAGATTGGCGCTGCAGGCGCAAAGCTAAGCAAATACTAAATGATATAAGGAGCAGTGTGCAAAACATAAAAGGAGTAATAATTGATGTACAGGAACAAAAGTCAGGACCATCAGCTGACAAGCCAATACAAATTAACTTAAGCGGAAGTGCATCCAACTTGAATTCAGTAGCAGAGAAAATCCTAAAAATTATGGACCAACCTTCATCTGGATTTATAAATATTCAAGATAGTAGATCAGCACCTGAAATAGAGTGGAATATGAGTATTGATAAGAGTAAGGCTACAAGCTCTGGAGTAAGTGTTGCAACCATCGGTGATTTTATAAAGATGGTTACAAATGGAGTATTAATTGGAAAATATAGACCAAATAACGCAGATGAAGAAATTGATATTGTACTACGCTTTCCCAGAAAGAATCGCAACATGAAAACTATAGATAACCTTTTTATTAATACAGCAAATGGACCATATTCTATGAGTAGCATAGTGAAATACGTTCCCGAAAAAAAGGCAAATAAACTAAGTAGGATTGATGGATCACGCACAGTAACAATCTCTGCTGACGTTGATACTGGCTATCTTGTTGATGAAAGAGTTAAGTTCATTCAAAATTCGATTACTCAAGACTGTAGTAAAGGAGTAAAGATTGATTTCAAAGGTGACAAGGAAGATCAACAAAAATCAGGAGCATTTTTATTAAAGGCTTTTATATTAGCAATTACATTGATGATATTGGTGCTAGTGGCACAGTTTAACAACATATACTATACATTTATCGTAATGACAGCAGTGTTTTTATCAACAACATGTGTATTTTTCATTTTCTTTCTTATTCAGAAAGTTTTTGTAGTTGTCATGTGTGGAGTGGGGATAATTGCTTTAGCAGGAATTATAGTGAATAATAATATACTATTGCTTGATGCCTTTCATCAGCAAATTAAGGTGCGCAAAAATAACATTAAGCAATGTATAATAAACGCTTCAATTTCTCGCATCAGGCCAATACTACTTACCGTTGCAACTACAGTTCTTGGTTTAATACCGATGATTACTAGGTTAAATATCAGTTTTTTTACGCTACAAATCACATATGATGCTCCATCAAGCCAGTGGTGGGTTGATATTTCAGCAACCATAGCAAGTGGAATATTGGCTGCAACGGTCTTAACTTTATTCTTTACTCCGGCATTGCTTATCATACAAAGACATGAAAAAACTTGACTTAAATTAGCAATCATTTAACATTTAAGATAGCGTTTTTTACCTGTTGAAGCTATAATTATAACTAATTAAATTGGATTTATTTATATGATTGCTAATCGTAAAAGCAGTGTTAAGCAGAAAAGCAACAAGAATAACATAGTTGGAAGCCTTGATGTAATAAAAACAGCGGGAGAGCTCTCACTTCAAAAAGGTTTGGATTTTAATATTATAATAAATGCACTTAAAAGTGCTATCGAAGCAGTAGCTCAACAAAAGTATGGTAGCAAAAGTAAAATTGTAGTTAATATAGATAAAAACACAGGCAAAGTTACCTCATATAGACAACTAAAAGTCATTAATGATGAATCAAATGAAAATGAGTGTGACTTAATTAAGTTGACACAAGCTAAGTTAATAAAAGAAGATGCAAAAGTTGGAGATACTATTAGTGAGTTGATTTCTCTTAACACTGATCTTGTTTCAGCAAGAATTGCCCAGCAAAAGATTTCTGAAATAATCAAAGATGAAGAGTTAAAAAAGCAATATGAGGAATTTAAAGATAAGGTAGGAGAAATGAGGTATGGCATCGTTAAACAAGTAGAATATTCAGATCTTATTATAGACATAAACGGAATTGGAGCATACCTCCCTTTACGAAACTTAATTGGTGGTGAGTCATTTCGTGAAGGCGATAAGGTTAAAGCTTACATACAGGCTGTTAAGCGCTCTGACGATGGACGTCAAATCATTCTTTCTAGGGCTCATGAAGGCTTTTTAGAGGCATTGTTGAATCAAGAAGTACCAGAAGTTGCTGACGGATTGATAACAATTAAGGGTATAGCTAGAGACGCTGGTTCAAGATCTAAAGTTGCTGTTTTTTCATCTGATAAGAATATCGATCCAGTAGGTGCTTGCGTTGGAGTTAAAGGAGATAGAATAAAAACTATTATACACGAATTAAACGGTGAAAAAATCGACGTCATACATTACTCATCAGATTTGGGTCAATTTGTTATTAAAGCCATTACTCCTGCAGAAGTATCAAAGGTCATTATTGACGAAAATGAAAATTGTATAGAGTTAATAGTTGCTGAAGATCAATTGAGTTTAGCTATAGGAAAAAAGGGTCAGAATGTAAGATTAGCTTCAGAGCTTGTTGGATGGAAAATTGAGATATTAAGCACTCAGCAAGAATCAGAAAGAAGAAATAAAGAATTTAGTCAATGTTCAGTTTTATTTGCTGAAGCTTTAAACTTAGAAGAGATTATGGGCCAATTATTGGTAACAGAAGGTTTTTCAAGTGTAGAAGATATATCTAACACTTCAATTAAGGAACTTGCTTCAATAGAGGGCTTCAATGAAGATATTGCAAATGAACTTCATAATAGAGCAAACAATTACCTGAAAGCAGAGAATGATAGAAAAATAGAAGAGCTAAAAAATTTAGGTATGGAAGACGATGTAATCAACTTAGCCTTATCAATAGATAATAAAGTTGCTCTTAGTAAACATAATATTAAAACTTTAGAGGACATAGCAGATTTATCAAATTATGAGTTTTGTAGCATACTCTCTTCCTCAACTAATAATAAAGACAATCTAAAAGATACAGCAGATTTAATAATCATAGAAGCACGTAAAAAGCTTGGATTAATATAAAAACAATATGAATAATGAAGATATCAGTAATAAAAAATTAACCCTACAAGGCTTAAGCAAGCTTAAATTAGACATTAATTTAAACTCTTTAGATAGTCAAAGTACTGGTACTACAATAGTAAAAAAAAGAAGAAAAATTCATTCTGCAGAAGAATATAGTTTATTTGACGAGAGTAAATTAGGCTCTTTAACTGAAAAAGAACAAATTTCCCGCATTAATGCTGTACAGAATGCTACTTTGCTGAAAGAAAGGAATCAGAGAGAACAAGAAGAGAAAATAAAAAAAGAAGAAAGCAATCAAGAAGCTGAAGATAAAAATGAATCACACTCTTTACCTAAAGAAATAAATAAGGAAGTTTTAAGTAATACTAACTCAGTTGAACAAAAAGAAGATAGTATTGAATATGAGAACAATGATAAAAAGTCTTTTAAAGCTAGCAAAGATATATACTCTAAGCATTCTAAGCTAGTAATTACACAGGCAATAGATGAAAGAAATGAACACCTCCCTGTATTTAAGCAAAAATTTGGTATAAGAAGTAAACAATCAAAGTTTACTAAGGGTAAAAATATAGCAAGAGAAGTTATTATACCAGACAAAATAACTATCATGGAATTATCTATTCGTATGGCAGAAGATAGCAAAAGTGTGTTAAAAATGTTTAAAGAAGAAGTTGGTGAGAATTATAGAGTAGATGATACAGTAGATCCAGATATAGCATGTGAAATAGCAAAAAAATTTAATCATACGGCTAAACGAGTAAGTGATGCTGATAAAGAAAAGAATTTACTCTTCATAAGCAACAGAGAAAACTTACCTAAAAGACTCAAACCACCTATCGTTACTTTTATGGGACATGTCGATCATGGTAAAACATCATTACTCGATGCATTTCGTGAATCCAATGTTGCAGAAAGAGAGTCAGGTGGCATCACTCAACACATAGGTGCTTATCAATTAACGACAAAAAATAAGCAAAAAATTACCTTCATTGATACACCAGGGCATGAAGCGTTTACTGCAATGCGTGCACGTGGTGCCAATATTACTAATATAGTTGTGATAGTAGTTGCAGCTGATGATGGAATCATGAAACAAACAATTGAAGCAATAAACCATGCAAAAGCAGCAAATGTCTCTATTATAGTTGCCATTAATAAAATTGATAAATCACAACCTGGCGATGTAGAAAGAATAATTAATAGTTTGCCTCAGTATGACCTCATCCCCGAAGAACTTGGTGGTGATGTTATAATTGTGCCAGTATCAGCAAAAAAGAAAATCAACTTAGATAAACTAGAAGAGGCAATTTTATTAATTGCTGAATTAATGACGCTAGAAGGAATAGAGGATTGTCGAGCACTTGGATGGGTAATAGAGTCCAAAATAGATAAAGCTAAAGGAATATCAGCTACATTAATAGTTGAAGAAGGGACATTAAAGATTGGTGACATATTGGTAGTTGGTACAACATACAGCAAAGTACGCAGTATGGTTAATCACCTTGGTCAAAGAGAAAAAGCGGCACTACCTTCTACTCCAGTTGAAGTTACTGGTTTAAATGGTGTACCAAATGCTGGAGATAAATTTGTTGTTGTAAACTCTGAAAGGCAGGCTCGTGAAATTGTTGAATACAGGTTAGAATTAATCAAGAAAAAGCAAGAAGATTTAGACGACAGTAATTTAGATATATTCAGTCGTAATGATAGTGAAACAGAAGAACTATCTGTAGTTTTAAAGTGCGATGTCACTGGTTCTATTGAAGCAATATCAAGTTCAATTGATAAGCTTGGTAAAGACCAAGTGAAATTAAATATTCTACACAAAGCAGTAGGAGGAGTAACAGATTCAGATGTGCTGCTTGCAGAAGCATCAAGCGCAGTAATTTTAGCTTTTAATGTAAAAGTGGATTCAAAAATAAGAGAATTAGCAAAACAAAAAGGTATAGAAATACATACTTACAATATAATATATGAGCTTATTGAAGACATGAGGATGTATCTAACTAAAATGTTAAAGCCTGTTACACGAGAGGTTCGTGTTGGTTCTGCATCTGTAAGGCAAATATTTAATTCATCCAAAGCCGGTAATATCATCGGATGTTATGTCACTGATGGAGTTATAAAAAAAGATTCCCTAATTAAGGTAGTACGTGGCAGCAAATTGGTGCATGAAGGAAAGTTAAAAGCACTACGTAGATTTAAAGATGACGTTAAAGAAGTAGGTGTAAACTTTGAATGCGGAATATCGCTAGAGGGTAATATCGATATTAAAGTTGGAGACATTTTGGAAGCTTATCAATTAGTGCAAGAAGAAAGGACGTTATAGTAGTTGAATATGAAAAAGGAAATTAGAAACCTCAAAGTAGCATCGGTATTACACAGGGCAATATCAAAAGTCTTAATGGAAGGTAATGTTCTTAATGAAAAAGTAGTAGTATCTGATGTAAAGCTAAGCAAAGATTTGAAGAAAGCAGATGTATATATTGTGTTATCTTCATTAAACATCCAAAATGATAATGATGATATCAGCATTGTTGTTAATGAAATGAACCAATCTGCATGGTCAATACGTAAATCTATATTATGTTATGTTGATTTGCGATTTATACCTGAGTTAGTTTTTAAGCCTGATTTAGCATTCGATAATTTTGTCAATGTAAGCAAAATATTACATAATCACACTTAATTAATGTATTTCAACCATTATTTCTCATTAATGAGAATACACAGTTTAACAGGTTTATGGCTTGTGCTATTTTCTAGCTTAAGCGGCATTCTTTTAGCCTCAACTTCTCTATCGTATCAAGCTCTTTTTCTCCTTGTTTTGTTTACTATAGGTGCATTTTTAATGAGACCCGCAGGGTGCATAATCAATGATATCTTCGATAGAGAAATAGATGCACATGTTGAACGAACAAAATACAGACCACTTGCAAGTGGTGCATTAAACATAAAGCAGGCTTTGGCTTTACTTTCACTGTTACTGTCTATTGCCCTATTAATCTTATTATTAACCAATAAAACTACTCTTATACTTGGAATAATTTCAATGTGCATGATAGTTATCTACCCCTTGCTAAAGCGTTATGTTTGGTGGCCACAATTGTTTTTAGGGTTTACTTTCAACATGGGATCACTCATGGGTTCAGCAGCAATAACAAACCAGATTAGCATAGAATCCTTGCTATTTTATATAGGATGCGTCTTTTGGACGCTTAGTTATGATACTATATACGCTCATCAAGATAAAAAAGATGATGAGAAATTAGGAATGAAATCTACTGCATTATACTTTGGCAATACAACAAAATCTTGGTTGAAAAGATTTTATTTAATATCCTTAATGGCATGGTTGTACGCTGGTATACTATCATCATTAAATAACATCTTTTATATTGCTTTACTTGCCATAGGATTCATATTTCACCACCAACACAAAAATTTCAATCCAGACGATTCTAATCAATGCATGTCCATATTTAAAAATAATTCCCAGATAGGACTCCTGCTCTTTTTAGGTATCCTTTTAGATAGAATTGTAAATTCTACTTTTGTATCCGTTCAGATGCATGGCTAATGTGTAAATATCGAAGCAAAAATGGTGTCATTCCAGTGTCAAGTACTGGGATGACAGAGAAAGTATCATATTGGGATGACACCATTTATTTCTATGTCTGTCTTTTCTATCTTATTTTGTCACCCTGCTGAACGGATTCTACTTTTTAGAACATATCTTGAAAGGAAATCAGGAAGATAATATGATAGGATCAGTAAAAAATATATCCAGGTGATGTAAGTGACAAAGAATGGAAATTTTTGGAGCTAAGAGTTGCACAAGGTGTGGCCAAGAAAGCACAAAATCAGAACAATTATTAATGCTATACGATACATAATGAGAAGTATTTGTCAGTAGAGCAAAAGATTTTCCTCTATGGAAGACAGTGTATGATTGTGGCGTAATAGTCACACATTGCTTGAATGCATACAAAATAAAGGCTGGTGTGCTCATTGATGTTATAAGATCAAATTACCAACCTTTTACTAGATGAAATCAAAAAGCTAAGGAATTAAGCCTTACCTTGATTTATTAAACCTCTATCCTGAATTAAATGACCTTGAACAGAAGTATTACTTAAATAACTTTGAGGCTCTAAGTTTATTTGCTGTTCTTCAACTTCTAATGTACTATCTCTATTGTGTAATATCTGCTCTATTGATTGATTTACTATTAAATCTAGTTCCTTATTAAATACAACCATAAATTTGTTAAACTTCTTTGGACTTAACTTACCTGTTTCTCTATCGTGGCATGCTTGCTCTACATATGAGTTTAAAAATCCTGAAATCTCATTAAACTTACCACCCGTGATTTTTGCAGTAACCTCTTTCTGCATTTCTACACAATCAATATTTAACCGATGCATTGATATCCCACTTTTTAATGCAGCTTGCTCTACTACTTTCTCAAATTCCTCTATAATATTTAATGCATAGCCCTGTGCTTCTAATGGTGATATAGACTGAACTACTGTGGAAATATACTTCTGACCTGTGATTTTCCTTATAAATACATCTAATAAAAGAAGTACACCGTTGTTATCAATACCTTGAACTGTAATAGCTTTAGAAGGTTCCATACTTATAGCTGCCTTAAAAGGAGAAGAAACAAACTGAAAAATACCTTTAATAGTATCTACCGTAGTGTAAGAAAAAATATTGATAAGTGAAGATGGCTTACTTGTTCCGCTTGTAACTCCTATTTTATTAGGACCTATCTTATCATTTTGCAACGAATTTTCATCTTCTTGTGCAATACTGCGGCGATTATGGACACGTGTTGATAGGGAGCTTCTTTCTTCTTGTAAGTTAAGATGTTGGGTGATTTCTTCATTTCTTCTTATTCTTTCTTCTAGAAGGTTTCGTATTTCCAAGCTGTTTTCTTCATTAAGCGTATTTGCCACGGCTAAAGCTCCTCTAGCATCAACACCATTCTCTCCATCAAGAATGAGCTTAACTATATTTAAATTGCCATCAGCAGCTGCAAAGTGCAAAGATGTCCAACCATCTTTATTTTTAGCGTTAACGTCAGCATGTTTACTTATAAGAAATTCAGCTACTTCTAAATGACTACTTTTAACAGCCCAATGCAAAGGAGTATCGCCATTATTGTTCTTAGCATTAATATCAGCTCCTTTCTCTATAAGCTCTTCTACTATACTTAACCTACCATAACTTGCAGCCCAGTGTAAAGGGATATTACCATATTTGTTTCTTTCATTAACATTAGCTCCTTCCTTTATGAGCTTTTCTAATACATCTAAATGACTATTTTTAGTAGCCAAGTGCAAAGGAGTATCGCCATGATTATTCTTAGCATTAATATCAGCCCCTTTCTCTATAAGCTTTTCTATTAAACTTAAGCTACCATAACCTGCAGCATAGTGCAGAGGGACATTGTCATATTTATTCTTCTCATTAACATTAGCCCCTTTCTCTATAAGCTTTTCTACTATATTGACATTCTGATTAAGAGCAGCCCAGTGCAGAGGAGTAGCGCCATGATTATTCTTAGCATTAACATCAGCCCCTCCCTCTATAAGCTTTTCTACTACCTGTAATTCATCTGCGATAGCAGCTAAGTGCAGAGAAGTATTGCCTCTATTGTCCCTGGCATTAACATCATCCCCTTTATTGATAAGATCCGCAACTTGATTAGCATCTCCACTACGTACAGCAGCAAATAATCCATTAATCATTTAACCCTCCATAAAAACCACTCAATTTCAAAGTAAGAAAAAATATCCTTTTCTAAATAAAACAGCTACCTCATAATATAAAGAAAAATATTTTCACTATTATATTTATTATACATAAAAAATTAATAGCTCAATATACTTTTCATAAAATACTCCATCTCTAAAACTTGTCAATCCCTATTTAGAAGTTTTTTTGATAATCTTTAATGAAAGTTCTTAACGAATTAATACTGACTTAATAGTATATATTACTAATAACTTAGACAACACAATCACTTCCGCAACCAAAACCAGCTATTGTAAGAAGATTTTATTTTGAGATCGTATGGTCCACCACTTGATTCGTGCGAACTTTTATTTATAATAATTTTACTATACGCTAAAACTAGCCACATTAGCCCATTTCATCTACATATGAACTAATCTACCTAACTTTGTTGTAACAATTTCATGCTTTTATTTTTACAACGCTGCTTTTGTTTTAATTGTTCTCACAAATATACGCACTTGTATCTTGGTAGAGAGTCAATAACTAAAATCTTTATGATGCTAATTTATAGTATATTTCTGAAGCTGAAGGAAATTAAATTAATTGTTAGTAACTTTCTGTAAAATATAAAAAATAAGTAAATCTTGACTTTATCTATTAAAAATGTAATAATTAAGTGACATGATTTTTTAGAAGATGAAAAATAGATCTTAATAATCATGCGTAAGGTAATAGCTTTATAATGTGCTCATACAAGGGGTTAGTAAGCTTTATAAAACATATTATTACATAATTTAATGTGATGGAGTTTTAAAATGAAATATCAAGATTTTGACTTTCCATAAGATGGTACAAGCCTCCACCTTCTAGGTGGAGAAACTGTA
>NODE_8_length_22987_cov_21.367739
TTAGCACATTATTACAATGCCAATTTACATTATTATAGGGTCAAAACTCACTACTGGGGGATTCTTTTGCCTTTTTTTTCGCCTGGTAAATTTTTTAATATTCTGGATTAGTTAGGAGTCCTATAGACATGTTATTCCAGCACTTCTTACTACCTGTTATGGATCCCAGTGTCAAGCACTGGGATGACAAGAAGGAGAGCACTGGGATGACAAGAAAGAAAGCGCTGATTTCATATGTATCTGATAAAAAAGATGATGTCATGCCAGTGCCCAGACACTGGCATCCAGTTTTTTCATGATCATCAAAACGTTGTATTTTAACATAAAACGGCTACTTTTATGCTTACCAACCTAATAAAATTCCTGGATTCCAGTGTCACGCACTGGAATGACAAGAAGGAGAGTACTGGGATGACACCTTTTTATCCAAATAGTTTTATTGATGATATTAAAGATTGCACTATAATGAAAGTTTAAGCTAGCGTTTTTAAGGTGAATAAAGAGCTAATAAGTGAAATACCTTTACTTGAAGATAAGGCAGTTTCTGAAATTGAAAATGCTGCTTCTTTGCAGGATTTAGAAAAAGTTAGGTTGTCATACTTGGGGAGAAAGGGTGTAGTAAAAGCTTATTTCGATGACTTAAAGAATATAGATGATGCAGGAGAAAAACGCGACCTAGGTGCAGTGATTAATGTTTTACGCAATAAGATAGACCAGCTTATAACAAGCAAAGAAAATGAACTAAAAGATAAAGAAGTTAAGTTAAAACTGCAAAATGAAGCAGTTGATATCACACTGCCTGTCAGACCAGAAAGAATTGGCAAGATTCATCCACTGAGCAAAGTTATAAATGAAGTAAAGCTCATTTTTGCACATATGGGCTTCAAAGCAGTTGATGGTCCTGATATTGAAGATGAATTTCACATGTTTGATGCGCTAAATACTCCAAGTCATCATCCTGCGCGAGAGGAGCAAGATACCTTCTACTTAAAGAATAAAATAAACGATAAAAGAATGGTGCTGCGCACTCATACCTCATCTGTGCAGATTAGAACTATGGAAAAGACAAAAACTTTTCCAATTAAAATAGTGGCTGCAGGCAGGGTATACAGAAATGACTTTGATGCAACTCACACTCCTATGTTTCATCAGATAGAAGGGCTTTATGTTAATGAAAATGTCAATATGGGCCAATTAAAATTTACTATTCATCGCTTCCTTAGTAAATTTTTCGGAGATAAAGGTCTAAAAATACGCTTTCGTAATAGTTTTTTTCCTTTTACTGAGCCTTCTGCAGAAGTGGACATAAGTTATAAAGGTAGTAAATGGATTGAAGTACTTGGATGTGGTATGGTGCATCCAAATGTCTTTAAAAATGTTGGAATAGAACATACTAAATACAGTGGCTTTGCATTTGGGATTGGTATAGAAAGGCTAGCAATGCTGAAATATCAAATTAGTGATCTAAGGAGCTTTTACGACAATAGAGTTAGTTGGCTCAACCATTATGGTTTTCATTTTTCGTCTTTAAGATAAGTGACAAATAAATCTTATACATTTGTTGTACTTGCTGCTGGGCATGGTAAACGAATGAATTCAAGCTTGCCTAAGGTTCTGCACAAAATAGGTAATTTCTCCATGCTTGAGCACGTCATTTACAATGCAAAGCAGCTAAATCCTGAAAAAATAGCTGTTGTAGTCGATTTGCCTTTAACTCAAAGGCTGGAATGCTTTGAGGATATAAAATTAATTACACAAGAGTCAACGCTCGGCACAGGGGATGCAGTCAAAATTGCAATGAGAAACCTGAAAGAATTATCAGACATAGTTGTTGTGCAGTATGGAGATACTCCGCTGATAAAAAGCAGCACAATAACTAAAATGATAAGCTGCTTAGGAGAGAGCAATGCTTTAGTTTGTCTTGGGTTTAAAACTGATAATAAAGGATACGGTAGACTAATTATTGAGAACGGTTCCCTAAGAGAAATAGTAGAAGTACAAAATGGTAGAAATAATGATGAGGAATTTCTTGCTAATGCTGGAATAATGGTTACATATACAAAAGATTTACATGAATTAGTGGAGAAAATAGAGTGTAATAATCAAGCTCGCGAATATTACCTGACTGATATAGTTGCCATTGCAGTAAAGAGTAATTTAAATGTTGGCTATGTTATTGCTGATGAGGAGGAGGCAACTGGCATAAATAATAGGAATGACCTTGCAACGGCCGAGTTTTACTTTCAAGAAGAAAAAAGAAAGTTTTTCACTAACTCTGGAGTAACGCTTGTTGCTCCAGAAACTGTTTTCTTCTCTCTTGATACGCAAATTGGTATGGATTCGATTGTTTACCCATACGTTTTTTTTGGTCCTGGAGTAAAAATAGGATCTGGTGTTAGGGTTGGTCCATTTGCCAAATGTGAAAATACAACAATAGGTGATGGTGCAATCATAGGTAATTTTGTTGAAACAAAAGCAAGTGATATAGGTATAAATACTAAGATAAAGCATTTAAGTTATATAGGAAATACTCAGGTAGGGCAGGGGAGTAACATAGGTGCAGGTACCGTTATTTGTAATTATGATGGGAAAAAGAAACATAAAACAAATATTGGAAGCAATTGTTTTATTGGTGCCAATAGTTCATTAATTGCACCGCTTAATGTGCATGATGACTCTGTCATTGCAGCAGGTAGCGTTATAGTAGAGGATGTGCCAGAGAAAAGTCTTGCAATTGCAAGAGAAAGGCAAATAACTAAGAAAATAAAATAACTCTAATTTTTATTACGCGAATTATGTTATTTTTAATATATGTATTAGTATACATGTATATCAATATACATGTTAAAAATGAAAAAGTTGCTGATTTTGGTGGTCTGTTGTTTCCTGTCAGTACCGTCTTTTGGAGTTGATTGGATTAAAGATAGAATTTATACTTCTTTATCATATAGCCGGCTTGGTGTTAATTATGACGTTGGGTTTCACTATACAGATAGTGTTAAAATTTCAGTTGGCTATGTAATCAAACCTATTATTAATTCTCTAATCAAACCTACTCTTGATGAAGAATTTGGAGCAGTGGTGGGGCTTATGGCAAAGCTTCATTATCATCATAAATTTGAAAATACGGGTATTACTCCTTATATTACTGCTGGTGTTGGTGCTGTTATAGTTCGTACAATGAAGGCTAAACCTAATGTAGGTAGAGCTGATAGTATAGGTGAAAACATAAGTGCTTTACTTGGAGAGGCTTTCAAAGCTGTAGTCAATGATGAATTTTTTTCTTATCAAATAGGTTCTGGTATTAATCTTCCACTTTCTGAAAGAACAAGTGTTTTTGCTGGCTACAAATTGCAAAGGTTTCATAAAATTTTCCATGGAATTGAGCTAGGAATGAGCTTTAATTTGTAAACTCTGATTGAATATTTTTAGTAAAGGCTAGTGGGAAATTATATTGAAGCGAAAGTAAGTGATGTAGACTCAAATGATGATTGCAGCAGATAGTGAAAGATATGCCAATTTGTAATTGCAAGAGAAAGACAAATAACAAAAAAAATAAAATAATTCCAATTTTTTACTTGCAATTTATACTATTTTTAATATTTATATGCTTGTATATGCATATATTAATCTTTGGAGGATAAAAATGAAAAAGTTACTTACTTTGTTGGCTTGCTGTTCTTTGTCAGCACCGTCTTTTGGAGTTGATTGGGTTAAAGATAGAACCTACACCTCTTCGTCGTATGGCATGCTTGGTATTAATTATGATCTTGGCTATCACTGTACAGATAGCATTAAAATTTCATTTGGTCCTGCAGTTAAACTTGTTATGAGTGAAGGGATTTTAGACGCGGGACTTATGGCAAAGCTTCATTATCATTATAAATTTGAAAATACAGATATTACTCCTTATGTTACTTTTGGTGTAGGAGGAGTTGCTAAAATTCCTCTTTCAGAAAATCAAGGGCCAGACGTAGAAGAATTTTTTTCTTATCAAATAGGTTCTGGTATTAATCTTCCACTTTCTGAGAGAACAAGTGTTTTTGCTGGCTACAAGCTGCAAAAGTTCCATGAACTTTCGCATGGGGTTGAATTTGGAATGAGTTTTAATTTGTAAGCTCCGATTGAATGTTTTTAGTGAAGTCTGGTTTGAATTTTTGTTGAAATAAAAGCAAGTTATATAGGCTAAAATGATGATTGCAGTAGGTAATAAAATGTGAAAAAGAAAAGTTTGGTAATTGCAAGAGAAAGGCAAGTAGCTAAGAAAGTGATTCCGATTTTATTATGTAAGTTATGTGATTTTTAACTTTTCTGTGAGTATATATGCGTATATTCATGGTTAGAGGGTAAAAATGAAAAAATTACTTACTTTGGTAGTCTGCTGTTCTCTGTCAGCACCGTCTTTTGGAGTTGATTGGATTAGAGATAGAATCTATACTTCGTCGTCATATGGCAATCTTGGTATTAATTATGAGCTTGGCTATCATTATACAGATAGCATAAAAATTTCAGCTGGTCCTGTATTGAAATCTGTTTTGTTTGGAGGATCTTTGGCAGAGTTAGGATTCATGGCAAAGCTTCATTATCATCATCAATTTGAAAGTACGGATATTACCCCTTATGTTACTTTTGGTGTAGGAGGTGGAGCTAAAGTATCTCAACCAGCACAGCAAGGTCAACAGCCAGACGTAAAAAAGTTTTTTTCCTACCAGATAGGTGCTGGTATTAATCTTCCACTTTCTGAGAGAACGAATGTTTTCGCTGGCTATAAACTTCACAAGTTCAGTAATTTTTCTCATGGGTTTGAACTTGGAATGAGTTTTAATTTATAAGCTCCGATTGAATGTTTTTAGTGAAAGCTTGAGTTTTTATTAACGTCGTAAAGTTTTCATGATACTAAGAGAATTTGAGAGTAGTCAAGTTTTAAAACTTGACTACTCTCCAAGGAAAAGCAGATAAAGGTAGAAGTATTTCATGTTTTTATTTATATTGACAGTATGTGTAACATCATTTACGATTAGTGTTAATAACAATAATTGATATTTGTCATGTTTGCAGTAATCGAAACTGGTGGAAAGCAGTATTTAGTAAAAAAAGGCAGCATAATTAAAGTAGAAAGATTACAAGCTGAAGAAAAAGAGGAAGTGGAAATCAATAAAGTGATTTGTGTTTCAAGTAATGGCTTATCTTGTTCATCTAATGCTGTTGTTAAAGCTGAAGTACTGGAGCAGTGTAGAGATAAAAAAATTATAATCTTTAAGAAAAAGAGAAGAAAAAATTACCGTAGGAAAAATGGTCATAGGCAGTATATTACTGTTCTTCGTATCAATGAAATTAGTCTTCAAAAGTAAGAGGTAAGATATGGCAACTAAAAAATCAGGTGGTAGTTCCTGTAATGGTAGAGATTCGGCAGGGCGTCGGCTCGGGATAAAGAAGAATGGTGAGGTTATTCCAGGTAACATAATTGTACGTCAAAGAGGTACAAAATTTCATCCTGGAAAGAATGTTGGTATGGGTAAAGATCATACGATTTTTGCTAAAACGAAAGGCTGGGTGAGTTTTAGAAAATCAGCAAATAAAAAGACGTTTATTGATGTTGTGCCTACAGATGATATGCAAGCCTTGGCTTGAATAGATACGGGTCTGTAGCTCAGGTGGTTAGAGCGCACGCCTGATAAGCGTGAGGTCGGAGGTTCAACTCTTCCCAGACCCACCATTTAAATTTGCAATAGTTTTGATATTGTGTAACTAAACGATGGTTTTACATAAGAATTCAGTAACCAGTGAATCAGTAGCAGCCGGTCATCCAGATAAAGTAGCAGACCAGATTTCAGATGCAATACTTGACGAATACCTTTTTAATGACTCTTCCTCTCGTACTGCAATAGAGACTTTAGTTACTAAAGATAATGTTATTATAGCTGGGGAAGTATTTGGGCCGAACATTGAAAATAGCAAGATTGGAAGTATTGTACGGAATACAATAAAAGATATTGGTTATGAGCATGATGGTTTCCACTGGGAAACAGTGAAAGTAAATATATTGCTACATGAACAATCAAATGACATTGCAATAGGTGTGGATCAAGGTGCTGGGGATCAGGGCATAATGTATGGCTATGCAACAATAGAGACAGAAAGCCTCATGCCGGCACCCATTTTTTATGCACACTCGATTCTGAGAAATATCATGAGTATGGTCAAAGAGGTAAAGCTTGGTCCGGATGCAAAATCGCAAATCACTTTGGCGTATGAGAATAACCTTCCAGTGCGTGCTGAAAGTATTGTTGTTTCAATACAGCATCTTGAGGATCTGAGTCAATCGAAAGTGAAGGAAATAATTTATCCTTACATAGCTTCATCTTTACCTGAAGGGTGGATGTGCCCTAAAGAAAATCTCTTAGTCAATCCAACAGGTAGATTTGTTATTGGTGGACCAGTTGGTGATTGTGGATTAACCGGACGAAAAATTATGGTTGATACTTATGGAGGCTATATTCCACACGGTGGAGGAGCGTTTTCTGGAAAAGATGCAACAAAAGTTGATAGATCTGCAGCTTATATGGCGAGATACCTTGCTAAAAATATTGTCTTTGCAGGTTTAGCTGAACGTTGTCTTGTGCAGCTTTCTTATGCAATTGGTGTCTCAAAACCTACTTCATTTTACATTGATACATTTGGCACGAATACAATAGATGAAGAGAGGATTAAAGGGTTTATTGAAGGTAACATAGATTTATCAACTAAAGGCATAATAAGACATTTATCACTTAATCGTCCTATATATAAACGTACAGCCTGCTATGGGCATTTTGGTAAAGAATCGGAAAGTGATGGTGGATTTTCTTGGGAAGGTGTGGACTTATCTACTGATTTTTGTAAAGAATTTAATATAGAAGAAGAAAAGAGAGAATGTCTTTAAACTATTAAACTCTTTTATTTCTAGCTTGATACTGATATAATAACTTATTATAAATTGTAAGTAACTTTTTAGTAACTATACTAGTTTGAATATTTATGAGGCTTACAAGATGTCCGACAAACCAAAAGAAGAATTTTATGATATTGCTATAAAAGAATCATCTGATCTTATTGAAGAAATAAAAGAACATCCTTTCAATGTTGAATTGATAAACAATACGCTAGATTATGAAAAGTTCAAAATTTATCTTCAGCAGGATTTTTTATATTTAGTGGACTGTACTCGTGCTTTATTGATTATTGCATCTAAAGTTGATGACATTGAAATAATGAGCAGTTTGGTTAATGTAGCAAGGGGAACATTTGAGGTTCGAAAGCAGTATACTGAATATTTTGAGACTTGTGATTTATCCGATAATCATAAAAAATCAGAATCTTGTTCTGCTTTCACTGACTTTTTTATGCGTGCTGCATATCATAATTCTGTTGCTGAAGCTTTAGCAGCGTCTTGTCCTTGTTTTAATATATACCAAATTATTATAAATCATATGGTAGGAGAGGTTATGCCTAAAAAAGTTGAAGATTACAGATATCAAGGGTGGATTGATATCTATAATAACACAGTAATGAATGCTACGATTAATCAAGTTACTGACGTTGCAAATAATCTATATGCAAAGGCTGGTGATTGTGAGAGGAAAAAGATGCGTGAGTTTTTTAAGAGAGGTCTAGAGCTAGAAATATTGTTTTGGGATGAGATATATTCTCTAGCATAGTCTGTAGTATTAACACTAAATTATATTCTAGTTTATCTGATGTTCAGTGGTATAATTAAGAGCTATTATAGGTCAAATCTTTTAAAGGATATTATTGAGCATCCTTTCAATGTTGAATTAGTGAATAATACTTTAAACATAGAAAACTTCAAATTTTATATACAACAAGATGCATTCTTTTTAGCTGATTATGTTCGTACTGTTTTAATGATTGCATCAAAAATGGAGGGTTGTAATAACATTGTTCCATTGATTGGGGTGGCTAAAGGAGGAATAGAGATTATGAGAGTGTTATACGACCACTACTTTACTGTATACTCCATAAATCGTGGAGAAAAGTCGCTTGAGTGTTTCAATTTTACTAACTTTCTTTTGTCTACTTCATATAGCGATGTTTATGAAGCTGTAACAGTTCTTTACTCTTGCCATTTCATATATAAAATTGTTGTTGATAATATGAGAAATAAAATTAAAAAAAATAATAGGTATAAGAATTGGTTTGATTTTTTTAGCAGTAGCTTGATGGAATCTGGATGTGTTGCTTTGGAAGATATTGTTGACGAGTATTGTAATAAAGTAAGGGAAAGTGAAAGAACCAGAATGCTCGAATTATTTAAAATAACTGCACAATTTGAGTTAGGCTTTTGGAATAGCGCATATAATTTTTCAAAATTTGATCAAGATTTTAAGAAATATTGACAATTTTAAGCTAATTTGTATGCTTGGTACGTATTTTTGAAGATGATATGAAAAGTAAAGAACATGATTTTCATTTAGTAGATCCAAGTCCCTGGCCAATTGCTATATCAGCAGCAATTCTTGTTCTTGCACTTGGATTAGTTGGTACACTCCATAAACAAATTTCTGGAATATTTGGTTTAGTTTTGGGAATCTCTGCGGTATCAGGGGTGCTGTTTTATTGGTGGAGAGATGTAATAAGAGAAGCAATTTATGATAAATGCCATACTGCCATTGTAAAACATGGACTCAAGCTTGCAATGTACTTATTTATCCTCTCGGAAGTTGTGTTTTTTATAGCGTTCTTTTGTTCATTCTTTAAAGCCTGGCTTGATCCGATTTTTTTGTTTGAAGCGTTTTCTCCTACAAAAAAAATTGAATGGCCCCCTGAAGGGATTTTACCACCTGATCCGTGGTCGTTACCATTTATGAATACACTAATATTATTACTTTCTGGTACAACAATTACCTCAGCACATCATTTTTTACTTGAAAATGATAAAAAAAACATGATTAAAATGTTATCTATAACTATATTGCTTGGAATTTTCTTTATAATAGTGCAAGCAATTGAGTATTATGAAGCAAGTTTTTCTCTACAAGAAGCAGGAGAGAAACTTATCTATACATCCAACTTTTACATGATTACTGGTTTTCATTGTATGCATGTTATAATAGGTATAATATTTTTGTCAGTGTGTTTGTTTAGAGCTCGAAGAGATCAAATTACACCTCAAGATCATTTATGCTTTGAATTTGCCTCTTGGTATTGGCACTTTGTTGATGTAGTCTGGATATTTTTATTTGTGTTTGTTTATTGGTTAAGCCTTTATTAAGTGATTAAAATAATAGGCCTAGATCCAGGGATGAGTAAGACTGGTTGGACTATTATCAGCCTGGAAGAAAAAAATAATATTAAATTTTTGGATGGTGGCACCATATCAACTGATAGTAAGTCGGGTATAGGTGAGCGTCTACATATAATTTTTGAAGAATTAAAGAAAGTAATTTCTTTATACTCTCCAGATGAAGCTGCTGTAGAAAAAATTTTTGTTAATAAAAATCCAAAATCTTCACTAACTTTGGGATATGCAAGAGCAATTGCAATTTTAATATTACAAATGACGGATTTACCCATGAATGAATATGATGCAAACTATATAAAAAAGAGCATTACCGGAAATGGTCATGCTGATAAGGATCAGATTATATTTATGGTGAAGCAAATAGTTAAAAACTTAAATATAAAATGTCATCATACTGCTGATGCTCTTGCTACAGCAATTTGTCATGCTTATACGAGAAGTTCTTGTTTTATTGAATAGTTTTACATGAATTCAGTTAAAAAAACTATTTGATGGTATTTATCTTATCTAACGTTCGTTGCAGAATAATACATGCAGCAATTTTATCATCTATTTTTTTTGATTTTGTGATTGATATTCCAGTAATTTTTAGTGCGTGAGTTGCAAGAGATGTTGATAGACTTTCGTCTTGTAGGTATATGTGTACTTTACATTTTTTTATTATTTTATTTGCAAACTGGATTATTGCTTTACACCATTCAGTCTCTTGGTCATCTATTTTGAATGGTAGTCCTATTACCATTGATCCAGCTTCATTTTCTTTAAGTACTCTATGTAGATAACCTAAATCTTTGCTCATATTTCTTCTATAATATATACTATGAGCTGTAGCTATAAGCTGTGTTTTATCACTAAATGCTACGCCTATTCGTTTTTCTCCCATATCAAGGCACATTATACGTTTATCTCTTGGAATAGACTTTAGAAATTCATCTGGATTTCTATATAGCATCTATTAGATTTCCTTTAAAACCAAGAATAAACAAATAAGTTGTAGTGTGATATAGAACTGTAAGAACGTTCTGTAAGGCAAGGTGTCATTCGAGTAGCTGACACTGGAATCCAGGCTATTTTATCATAGACGTTGTTTTTGACATATATTCCTAAAATCCCCTGCCAATTGTATGGTCTGCAAGCACTTTTATACCTGGATCCCAGTGCTCGACACTGGGATGACAAGAGGAGGAGTGTTTGGATGTTGGTGAGGATTACTTGAATGACGGGAAAGAGAATACTGGACGACAACTGAATTGCCTTGAAAACATAACTTTTGTACAATTGTATTTTTGTGACAGTAAGGTATGTACAGTCTACTGACATGATAGGCATTCATCATAATTAATATCTGTTTTTTGCTGCAGTATTTCGCTTTTTTTGAATATATCATGAGAAATCTTGTCAGCTCTCTGCATTGATTGTGACCTGCAGTAGTATAAGCTCTTTAATCCTTTTTTCCAAGCAAGCATATGTATTTTATGTAAGTAACGTTTATGCACATTGGCAGGTAAGAACAGATTTACTGATTGAGATTGACAAATATAAGAAGTTCTATCACTTGCATGTTCTATGATCCATTGTTGATCAAGTTCGTATGCTGTTTTAAATGTCAGTTTTTCATGCTTGCTAAGAAAATCTAAATGCTGAACAGAACCCTCATTTGTTGAAATTGAGGACCATGTTTCATCATTGTCTTGATTTTTTTCTGCTAGTAGTTTTTGCAAGAATTTATTTCGTACTACAAATGAACCTGTCAATGTCTTCTGTATAAATACGTTTGCTGCATATGGCTCTATTCCAGGGGAAGTGTTGCCTGCGATAATCGAAATTGAGGCAGTTGGAGCAATAGCGAGCTTATGTGTGAACCTTTCCATTAGATCGATTTCTTTAGCGTCAAGACATGGCCCTTTTTCTTCTGCTAATTTTTTAGAAACTACATCTGCTTGCTCGCGCAAATGCTTAAATACTTTTTTATTCCATTGTTGGGCTGTTACTGATTCAAAAGGAACCATTTTACTTTGTAAAAATGAATGAAAACCCATCACGCCAAGACCGATACTACGCTCTCTTATTGCGGAATATTTTGCTCGCTGTATTTCATTTGGTGCTTGGTTTATGAAATCCTCTAATACATTATCAAGAAAACGCATTATATCTTCTATGAAAAGCTCATTATCTTTCCATTCTTCGTAGTATTCAAGATTTACGGATGATAAACAACATACAGCAGTGCGTGACTTGTTCAGGTGATCGTAACCTGTAGTTAAAGTTATTTCACTGCATAGGTTTGACATTTTGATATCTAAATTGAGCTTTTTGTAAGGTTCTGGTTTATTGTTATTTGTTGCATTAAGAAAGATAATATAAGGTTCTCCAGTTTCAATTCTTGCTGTTAATATTTTAATCCATATATTCCGTGCTTTTACTGTTGAAATAACTTTATTGTTATGAGGGCTTATTAAATTCCATTCTTGATCATCTTCAACAGCTTGCATAAACTTATCTGTTACTATTACAGCATGATGTATATTTAATGCTTTGCGATTTGGGTCACCACCAGTTGGCTTACGTAAATCTAGAAACTCTTCTATTTCTGGATGCCATACAGGAAGATAAACTGCTGAGCTTCCTCTTCTTAAGGATCCTTGGCTGATTGCAAGCGTCAGAGCATTTTGTACTACGATAAATGGCACAATTCCTGATGTTTTACCGCTACCTTTGACACTTTCACCAATTGAACGTAAATTTCCCCAATAACTACCTATTCCACCACCACGTGCAGCGAGCCAAACATTTTCATTCCATAAATCAACTATTCCCTGCAAGCTATCTTCAGTTTCGTTAAGAAAGCAGGAAATAGGCAATCCTCTCTTGGTACCACCATTACTAAGTATTGGAGTTGAAGGCATGAACCATAAATTGCTCATGTAATCATAAAGACGTTGTGCATGCTCTTTATTATCAGAGTAGTAATTGGCAATACGTATAAAGAGATCTTGATAACTTTCATTTTCTATTAAATACCTGTCCAATAGAACTGCTTTTCCAAAATCAGTTAATTTACTATCCTTTGCGTAGTTAATAGCAATGTAATTCATAAGGCTCCTTTTATGATAATATAGACATTTATTTGAGCGATTTCTCGATTAAGTTGTTAAATTTTTTTGTGGATACTGTAATGCAAACAAGATACCATCAACTTGGCTGCCATATATTTTACAGTAACTCATTTGACTTATTTGCATATTTGTTTCTTTTGCAACATGCTGAATATAATCTTCTGAGTGACGAAAATAATCTCCCTTGTTTACAAAGTCAATACCTTTACTTTCCTTTCTTCTTACTAAACATACAATAACCCCTTTTTTGTTTGTCAATCCTTTTGCTAGTTCCAATTCTGCTAGAAAATCATGTAGATAGTGTAGCACTTCAGCAAAGATAATTACATCATACTTCTGGTTCTTCTGTTGTTTAAGAAACTCTTTCATTTCTGTATGTATTAACTCATCGTAAACAGGTTTACCTTTTATAAGGCATCCTCTTGCAATATTGAGCATTCTATTTGAGATGTCAACTCCTGTTATGCGACTTCTAATATTATTTATTTTTAGGAAGTGACCACATATTCCAGTACCGCAACCAAGGTCAAGTATATTCAGTTCAGAAGTGGAGTTGTGAAAGATTTTTTTGATTATCATATGTACTAGTTCATGTCCTCTGTACTGTTTGGCAATCAACCAATGTTCAACAAAATATTCACCTGTGTAATCAAAATATTGTTTTATGAGATTTTCAGGCAATTCTACGATATCTGATGTGTTTGTTATTTTTTTTAAGTAGTAAGAAGCTTCTTTGTGACTACTATCTAATTTTAGCGTCTTTGTTAAATAATTATAAGCTTTATTAGTATTTCCTACTGCAAAATGACATCTTCCAATATTATACCAGATTATAGGTAAATTGGGGTAGAATATGCTAATTAACCAAAATCTTAACTTTGCATCTGATATATTACCTTTATAGAAGTGATATAACCCGATTTCAATGTTGGTATTTAACAGGTTTTTAGATTTTTTAAGAAACACTACAATTTCTTTATGGAGAGTATTGTATTTATCCATAATGAAATTTTTTACTTTTTTAATATTTAATAAGCCAGTGAGCTTAGATATACAATTTAAAGCAAAGTTTTTTATAAAAGATAGATTACTTTTCATACATTAGAAATACTCCAAATGTTCATTTTCATTTTTAGGTAACTAATTTTAACACATTTTATCTTACAAAATATCTTTTTCATTAATTTTTCTGTACATATCAATTTGTCGAATATTTCTCAGATTGTACGGTTTAAGATTGCTGGTATATTGTTGTTGATAATAATAGGTAAATGTTTTGTGTAAAAAGGCGTTGACATATGATTTATCAGATTGTAGCATATAAAAGATTAGTTTTTAGATGTTTGAAAAGTTTTATGGTAGAGATTATTTAATCTCAATTCAATTGTAAGTTAATATTTAACTCTGCATATTCTACATATAGTCAGATAAATAAATTATTAAGAGCACTTGATGGATGCCTTGGCGTTAAGAGGCGATGAAGGACGTGGCAGGCTGCGATAAGCTGTGGGAAATTGTCAACAAATTTTGATCCGCAGATTTCCGAATGGGGAAACCCAACTAGCTTAGCTAGTTATTATATACTAAGTATATAAAGCAAACTTGGTGAACTGAAATATCTAAGTAGCCAAAGGAAAAGAAATCAACCGAGATTCTGTTAGTAGTGACGAGCGAAAGCGGAAAAGGCTAGTGATTTAAAAATAAGAATTAGAATACTCTGGAAATGGTAACCATAGAAGGTGATAGTCCTGTATAAGTAGAAAGTTTTTAAATCCTTGAGTAGAGCGGGGCACGTGAAATCCTGTTTGAATATGGGGGGACCATCCTCCAAGCCTAAATACTCCTTAACGACCGATAGTGAACAAGTACCGTGAGGGAAAGGTGAAAAGAACCCCGGGAGGGGAGTGAAATAGAACCTGAAATCAAGTGCTTACAAACAGTTGGAGCTCTATATCAATTTATTGATATTTAGAGTGACAGCGTACCTTTTGCATAATGGGTCAGCGAGTTAATCTATGAAGCAAGCTTAAGCTGTTAGGTGTAGGCGTAGCGAAAGCAAGTCTGAATAGGGCGTTTAGTTTTATGGATTAGACCCGAAACCAAGTGATCTAGTCATGACCAGATTGAAGGTATGGTAAAACATACTGAAGGATCGAACCAGTTAATGTTGCAACATTATTGGATGAGTTGTGATTAGGGGTGAAAGGCCAATCAAACTTGGAAATAGCTGGTTCTCCGCGAAATCTATTTAGGTAGAGCGTTGTATTTATGTTGTTGGGGGTAGAGCACTGGATAGACTAGGGGGATTCATCATCTTACCAAATCTAACCAAACTCCGAATACCAATAGTTAATTATACAGCAGACACACTATGGGTGCTAAGTCCGTGGTGGAAAGGGAAACAGCCCAGATCACTATCTAAGGTCCCAAAATTACAGCTAAGTGGGAAAGGAAGTAGAAAAACCATTACAGCTAGGAGGTTGGCTTGGAAGCAGCCATCCTTTAAAGAAAGCGTAACAGCTCACTTGTCTAAATAAGTTTTTCTGCGCCGAAAATGTACCGGGGCTAAAGCTGTATACCGAAGATGTGGGTGCTTATTGATTTCGATTAATAGGCGCGGTAGCGGAGCGTTCCGTAAGTCTGTGAAGGTGGTTTGTGAAAACTGCTGGAGATATCGGAAGTGAGAATGCTGACATAAGTAGCGTAAAAGAGTGTGAAAAACACTCTCACCAAAAATCTAAGGGTTCCTACGTTAAGTTAATCTGCGTAGGGTTAGTCGGTTCCTAAGGCAAGTCCGTAAAGGAGTAGTCGATGGCAATTAGGTTAATATTCCTAAACCTCTTAAGTGTGACGGGTTTTGTATTTGTATAGGTCTTATTGGATTGATCTATGCTTAAAAGAAGCTCCAGGAAATAGCACTTATATTTATGAGGCCGTACCGTAAACCGACACTGGTGGATGAGTAGAGTATACTAAGGTGTTGAAAGAATGATGTTGAAGGAACTCGGCAAATTATACCTGTAACTTCGGAAGAAGGGTAACCTGCTTTTAGGCAACTATGAGTAGGTGGCACAAAATAGGGAGTAGCGACTGTTTACTAAAAACACAGGACTCTGCAAACACGTAAGTGGAAGTATAGGGTCTGACGCCTGCCCGGTGCTGGAAGGTTAATAGGAGGGGTGCAAGCTCTGAATTGAAGCCCCAGTAAACGGCGGCCGTAACACTGACGGTCCTAAGGTAGCGAAATTCCTTGTCGGGTAAGTTCCGACCCGCACGAATGGCGTAACGATTTCTCCACTGTCTCCAACATCACTTCAGCGAAATTGAATTCCCCGTGCAGATGCGGGGTACCCGCGGTTAGACGAAGAGACCCCGTGCACCTTTACTATAGCTTTACATTGCTATTAAAAGTGTGATGTGCAGGATAGGTGGGAGACTTTGAAGTTATGGCGCTAGCTATAATGGAGTCAACCTTGAGATACCACCCTTTACACTTTTGATATCTAACTATGTTTCATTATCTGGAACTAGGACATTGTATGGTGGGTAGTTTGACTGGGGCGGTCGCCTCCTAAAAAGTAACGGAGGCGTGCGAAGGTAAGCTAGAGCTGGTCGGAAATCAGCTTGATAGTATAATGGCATAAGCTTGCCTGACTGCGAGGTTGACAAACCAAGCAGAGACGAAAGTCGGTCATAGTGATCCGGTAATTCTGTATGGAAGGGTTATCGCTCAACGGATAAAAGGTACGCCGGGGATAACAGGCTGATGGTGTTCGAGAGTTCATATCGACGACACCGTTTGGCACCTCGATGTCGACTCATCACATCCTGGGGCTGGAGAAGGTCCCAAGGGTTCGGCTGTTCGCCGATTAAAGTGTTACGTGAGTTGGGTTTAGAACGTCGTGAGACAGTTCGGTTTCTATCTGCCGTGGGTGAAGGAAATTTGAGAAGATCTGACTCTAGTACGAGAGGACCGAGATGTATATACCTCTGGTGTACCAGCTGTTATGCCAATAGCATCGCTGGGTAGCTATGTATAGATGGGATAATTGCTGAAAGCATATAAGCAAGAAACCCTCTTCAAAAAAATTTCCCAATTAAGGCCGTGGGAGACTACCACGTTGATAGGCTAGGTGTAGAAGCATGGTAACATGTGAAGCTAACTGGTACTAATAGCCTGATTGATTTATTTGCTTTCTATATGTGCATATGCAGTGTTAAATATTAAATTAAAATTTGTTAAGTCAGAAATTTTTGTTGACTTGGTGGCTATAGCAAAAATGAACCACCCGATCTCATTTCGAACTCGGAAGTGAAACTTTTTAGCGCCGATGATACTTAAAAAGGGAAAGTAGGTCGTTGCCAAGTTTATAAAAATTTCTTTTTATTTATATCTGTTCAGTAGAGCGATGAAACAAGGTAAACATAGAGTAGCTGTGAGGTAATATAACTGATCTTTTAGAACTCTGTGAAAACTTTAAAATAAAAGTAGAAAATTTAAAAAGTAGAATTTCTTACCTATTTGCAAATGAGGAGGAGAGATAGCAACATTTAACAAATCATCAAACAATTGATCTTCCGAAAATCAAACTTTATATAATTGAATATTAATTAAGTTGTTGGAGATGAGGAGAAAGAAGAAGTAGCAAACTACCAAGAAGCAGATACATTTGGTCCAAGAGTTAGGTGATAATTGTAGCACTCAGTGGATTCTATAAAAATTCAAAACGTAAGAATTATAAGTGATGTTTTTAATGTGAATTGAAAGCGTATCAAATAGTGAATATAGAGTTCCTTCAAAATGCAAAAAGGTGTATGAGCAAATCGAATAAGAAAACTGAGGTTTTGCGCATCAACGTGTTATAATAAAGGTAAACTTGGTTAGTGCTGAAGCAATACTGCAAGTTTTAAAGGGAAAGAAGATTTAAAAGACAGTGTATGTTGCAATCGTAATAGTCGCTGACAGGTACTTTGAAACATAGCTGGACTATTGAAGTTAAAATTCTGGGCTGTTACTTAAAAAACGATCCACTGAATTATTTGTACTAAAAAAAGCTTTATTAAAAAGTGAAATAGATGTTTTAACAGAAGTGTAAGAAAGTTGCAAAACGTATAAGGTATTACTTGAAGCTACCTATCTGAAGCAATTGGAGCTTCTCAAGTTGCGAAAAATATTTTAAAATCTGAAAGAATGATGTGAAATTTTTTAAGTAAACCAGAAAGTATTTCACTATCACGCTGAACAGCAAATTAGTCATTATATCGTTTACTGTAAAAGCTCATATTTTACGTAATCAGAGCTAGGAACTTGAAAGGATAATTTCATTATACTTAACATGAAAACAAAGAGAACTATACAATTCCCTGCCTATCATTTCTTGAACCACTTCCCTGAACGGGTACTTTTATCAAACTATTCTCTTATTGTAATGAGTTGCTTCTATATTAAAATTTAGCAACTTCCCTCTAGGATTATCTTTATTTTGTTCTAAGTATTGGCTTTGTTCAAATGCCATTTCCCATTGTGTACGATAGCTAGACTTTCTATATTCATAAAAACTCTCTTCAGCATTATTTGTATCGAGCTTTTTATCTTGTTTTTCTATACTCTCTACCATCAAGCACCCACATCTATTAATTTATTTTAAAAACTTTACTTATCTTATCATAAAAAATATAGCTGTAAATACTTTAGTGAAAATTTCTTCTTATTTTATCTTTCTTTAAGCAAATATTGAGGTCTTTTTGTAAATTTTTATAGCCTGCTTGCATAATGTTTTTATGGGTTAGTATTATGTAATAGTATCCTACATTACTTATATTAGAAATGCTAACTTTAGCTAGCATTCGTAATTGCCTTTTTATTTTATTTCTTTTTGCTGCTTTTCCGACTTTTTTACTGATAGCCAGACCTACTCTAATAACATGAATATACTTTTCAGGTTCTCTTTCTTTTATAGCATATAGTGATATATATACCCCTCGATAAAAAAGACTGTCAGGTGCTAATCTGTTTTTAAAAGCAAAGGAAAACTCTTTTTTTTTATGCTTACTATGCGCATAATTTATTACACCCTAATGAACGACGCTTATTAAGAATTTTTCTTCCAGCTTTTGTTGACATACGTGAACGAAATCCATGTCTGTGCTTTCTTTTTAAATTTTTTGGTTGAAATGTTCTTTTCATTGTTTTTATATTAATATGACTATTTATTTTAAATTATTTTGTTCTATTGTCAAATAATGGTCAACTTCTATGGCATTCTTATTGAATAAAATTTGATATATGGAAAAATGAATTTAATTATAGGCATACCTGTTTTACTAATCCTTTTATTTTGTTTGAGTAGGTTTCAAGCAGTAAGTAAAGTTAAGTCTTATATATATTTGAGTTGTATGTGGATGTTAGCTTGTTTGTTAGCACTCTATGGTGGTTATTTTATAACTTCTATTTCTATAGCGTTACTTTTTTTTATGCTGATTTTTATCTTTAAAGATAAAAGAAATAAGATGGTAAAATTTTTGTTATTTATGGCTTTAACCATATCACTTTTTATCACTTTATTTATAATGCTATCTATTTTTATTCAGTCCATTTCTTTTTTTAACAAAGTAGCTATTTCAGAATTCTTATTTTGCTTAAAATGGAAGCATAATGTAGCTATTATCGGCGAAGGAGAGGTGGGATGTTTTGGTATAGCGCCACTTTTAGTGGGGACATTACTTATAACTATTGTAGCAATGTTAGTTGCGGTGCCGCTTGGTTTATTTTCTGCAATATATATTAGTGAGTATGCGAGTGAAAAAGTGCGTTATGTTATTAATACAGCCTTACAGGTTTTGTCTGCTATTCCTACTGTTGTATATGGATACTTCTCAGTTGTATTTTTGTCTTTTTTTATAAAGCAGGTAGCAAGTTTTTTTAATTTAAGTATACACTCAGAAAGTGCTTTGATTGCTGGTTTATCGATCGGGGTAATGATTCTTCCTTTTATTATTTCTTTGCTTGAAGATGCTATAAGATCTGTTCCAAAAAGTTTACGTTATGGTTTTATGGCGCTTGGCGCAACACCAGCGGAAACTATATGGCATATAACAATACCTTATGCAATGCCTACAATTTTAAGTGCAATTTTATTATCAATTTCAAGAGTGATAGGTGAAACAATGATTGTACTAATGGCTGTGGGAATCAATGCAAATTTGACCTTTAATCCTCTCAATTCAGTTACTACTATCACTGTACAAATTGCTACATTACTTACCGGAGATCAGGATTTCAATAGTGTGCAAACTCTTGCTGCTTATGCGCTTAGTTTGGTGCTGTTTGTTATTACTTGGCTATTGAATGCATTTGCACTATTTATAATGAAACGTAACTAGTAAGTGTTTTAATATTGCAAAATTTCTGTTAATAATATAAGATTTATTTTCTTTAGAAGTTCTTTTATAGAATTGTAGTGTTAGGTGATGAAAGAGATGAGTACAGGTAAAGTAGTTAAAATAACTCAAGCAGTTGTTGATTTAAAATTTGAAGGCGAGTTACCTAAGATATTTAATGCTTTAAAAAGCAAACTAAAATATAAGGGCAAGGAGCTAGTTTTAGAGGTTTCACAGCATATAGGTGACAATATAGTTCGTTGCATTGCTATGGATAGCACAGATGGTATGTCAAGAGGTGATGAGTTTGTTGATACAGGTGCACCAATATCAGTTCCGGTTGGACGCTCAACTTTAGGAAGGATTTTTAATGTTGTAGGGGAGCTTATAGATGAGTGTGGTCCGCTAAAAGGAAAGTATGATTTAGAACCTATACATAGATCACCTCCAAGTTTTACTGAGCAGAAGATACAGGAAGAAGTTTTAGTTACAGGAATAAAGGTTATAGATCTTCTTGCTCCTTATCTTAAAGGAGGAAAAATTGGCTTATTTGGTGGAGCTGGTGTTGGTAAAACAGTTCTGATAATGGAGCTGATTAACAACATAGCAAAAGCTCATAAAGGATTTTCTGTGTTTGCTGGAGTAGGAGAGAGGACGCGTGAAGGTAATGATCTTTATAACGAGATGATTACTTCGAATGTAATAGATATAAATGAGCACGAAAAATCTCAAGCCGTTTTGGTTTATGGTCAAATGAATGAACCTCCTGGAGCAAGGTCTAGGGTTGCTTTAACAGCACTAACTATGGCGGAGTATTTTCGTGATCATGAAAATCAAGATGTTCTATTTTTTGTAGATAATATCTTCCGCTTTACTCAAGCTGGCTCTGAAATTTCTGCTTTGCTTGGAAGAATACCGTCGGCTGTTGGTTATCAGCCAACTCTTGCGACTGATATGGGCGCTATGCAAGAGAGAATAGCCTCAACTACTGCTGGTTCTATTACTTCTGTACAGGCTATATATGTTCCTGCAGACGATTTGACCGATCCAGCTCCAGCAACGACATTTTCTCATCTTGATGCAACCACAGTGTTGTCAAGGCAGATAACTGAAATGGGTATATACCCTGCTGTTGATCCACTTGACTCAACTTCTCAGTCTTTATCTGCTGAAATCATTGGTGAAGAACATTATAATGTGGCTTCTGAGGTGAAACGTATATTGCAAACTTATAAGTCGCTGCAAGATATTATCGCAATACTTGGTATGGATGAACTATCTGATGAAGATAAAATTATTGTTGATAGAGCTCGTAAAATTCAGAAGTTTCTTTCTCAACCTTTTCATGTTGCGGAGGTATTTACTGGCATGTCTGGCAAATTTGTTTCACTTTCTGATACTATTTCTAGTTTTAAAGGAATTATTGAAGGTAAATATGATCATCTGCCAGAAGCTGCTTTTTATATGGTGGGAAGTATAAGTGAAGCAATAGAAAAGGCTGAATCAATAAAAGCTGAAGTTGGAGCCGGACATTAAAGATTATGAACACTTTTAAGGTGCAATTTTTTTCTCCTGATAATCGAATTTCATTCGATGAAGTAGTTTCTCTTTCAGTGAACGGGCTTAAAGGGGAATTGATGATTTTAGCCTACCATTCCCCTTATTTAATTTATTTATTGCCTAGTATAATTACTGTTCAAATGAGTAACCAGATAAAGGAGAAAGTTGTAATTGACAATGGTGTATTAGAGGTTGTAAATAATGATTGTAGCATTCTAACAAATCAAATTCAGGTTTTTGATCATTTGACTCATGATGAGGAATCATTAAAAAATAAGAGAGTTGGTATATATTTAAGTTATCTTGATGTCAAATCTCTTTAGGGGCTCTTTTTGTGTTCAAGAAATGAGTTTACTCTTGTCATTTCCACGTTTGTTGTTCAGGTAGTTGACACACAACTGTACGAACATTATGGTTCAGGGAAGATGTCATTCCAGTATCTTCTTTCTTGTTATCCCAGTGCGTGACACTGGGATCCAGATATAAAAAGTATTTGCAAATCATGCAGTAAACAATAGTTCTTAAGGACATATGTCAAAAACAATGTCCAAAAACTAGATCCCAGTGTCTAGGCACTGGCATGACATTATTTATTATGTGCCGTATTGCAATGTTCGTACAGCTATGTGTCACGTACTGGAATGACAAGAGTTGAATGACAGGAAAAAAAGCACTGATTTCACATGCATCTAAATAAGTATATTTATTTAACACTTCCTTGCTGACTTTGGCTACCCACCTTTGAGGGACTGCTGATTAAGTCTAGAAGTGAATTACAGTGATCGCTATGAAATGCGCTATCAAGGCTTAAAGACCTAGGTTTTTTTTCTGAATCATCAATTTCCTCTTTAAGCTGGTAAAACATTTTTGAATTATTATCAAAAACTTCCTTTTTATTAACAAGTACTTTATCAATTACTGGACTTAACAGTTCTACTTCGTTATTTAAGTATTGTACTTTATCGTTTAGCTCTTTTTTTTCTCTTATTAATCTTTCAATCTCATCTTCATATTCTTTAAACTTTAATTCCAGTGATGGACGGTACTTATTAACTATTTCTTCTTCTATCTCCTGCCGTAATTGCCCTCTTATTGTCTCGATCTGCTCATCTTTAAGCTCTAGCTCGTTCTTTAACGTTTCAAAATCCCACGTTAGCTGATCTGCCTCTTGTTCATCAGATTCCAAATGTGCGTTATGCTCATTTTCTAAATTTTGTATTTGAGATTTATAACTCGCTATACACTTATCCCTTGCACTTATCATGTGTTCTGCTTCCTCTATCTCTTCCTCTTTTTTTTCAAACTGGTTCAATTTACCTTGTAGTTTCTCTTGTTCTGCATTAGCAGTTTTTAGCTTTTCCTTCAGTTCTTCTACCTTTTCTTCCAGTTCCTTATTTTTTCCATAAATTTCTTGAATTTTCTGCATGTTTGATTTGCTTCTTCCAATAATGATAACTCTCCTTTCAAATCTGATATTTGCTGTTCACTGCTTTCTTTTGTACTATTAATATGGAGTTCTAATTGATCAAGTTTGTCTTCAAAACTATACTTTCTCCTATGATTATTGTCCAGTAGAAATTTCAAATTTTGTAAAATCTTTAAAAACCCAGTTATTTTTAAGAGTGTAGAA
>NODE_9_length_22644_cov_23.349816
AATACCTGTGATATCATCTGGATTTTGTATCATTTTTTCAATAGCATCATCTATTTTTTTTACTCTTTTTTCATTAATTTCCTCAAATATAGGTTTAATTTTCACATAACCAGGAGCGCCCTTGCTATAATTTTTGCTGCTTTCGTTGATGCAGCCGCCAGCACCATATATTATATTAGTGTAGCTTTTACTACATTCTGGTACATTTTCATACTCAATCTTACCATTCCTTATGTATGCTATTTCATTATCCTCTCTAGAGTCTAACTTATCTCCTTTTACAACTTCTTCTTCTAGCTTTAAATTTTGCTCATGAATTATTGTATCTTTGTAATTCTTTCCCCCATAGGTTCTGTATGTACCTCCACCTGCAACAGTAATTAAATCTTTACAAATTGTTTCTGAAAGGTCTCTGCACATTTTTATTAAAGTAGGTCCCCCATCCTTGTTAGATTTATCATTTTCTTGTCCACCACTTCCTTCTGTTACTTTTACTTTAATATATGGATAACTAGGGTTGACTCTCAGTTTAGCTTTAATGTAATCACCTGGCATTCCTGGTCTATTTTCTGTAGACTGAGCTGTACTATTTATATGACCGGCTTCACCACCTCCCCATGCTTCTATTTCAACGTAATCGTACATTGACAGATCATCTGTATAGCCATCTCCAAGCTCATAAAGTTTTTGATCCCTGTCTTCAATAATCTGCTTCTTATGTTTCAATTGTGTTACTATTATTTCACGCAATCTCTTTTTTAAACCGTCTAAATCGAACCTGCATAATTTATCAGCGAAAAAGACTTCTGTTCTATTTGCTTTAATTGGATTATCTAACTTCTTTACAACTCCATTTTCATCCTGTGAAACTCTTAAGTAAAAAGGCTTGTTGTCCTTGTTCACATACTGTGTTGAGCGACTACACACTCCATCAAAGCAGAGGCAACCATCATCACCTTGCTTACATTCTTTTTTGTGTTTCCCATCTGTTAATTCATATACTATCTTGCATTTGTCACAATTTTGTTTTGTATCTACCTCTTTATCCTCTTTTGCCATGCAATTGTCTCTAGGCTTATTTTCTTCAGGAATAGAAATATATCCTTTCTTATTGAATATTATTTCATTCAGTGCATCTTGTGGCTTTGCTAAAACATCAACTAATTCAATAATTTCCCCTTTTTTGCAAGGAAAATAATAAGATTGATTTGATTCTTTCGAGTAAACAGTATTGTGTTTAGCATAGCTTGCTCCTACTGACTTCAGCGATATTAGCTCACTTCCTTTTTCAAGAACAAGCTCTTCTGGTTCCGGCTGCCAACCAGAAAGGCAGAGCATTTTACTTTTAGGATTTTCTTTATATTTTATTTCTACTTTTGGATATCCTGAGTCATCTAGTTTGCACTTACCATTCTGAAGCTCTTTACATTCTGTTTCAATATCGGGAACATATCCATACTTTTTTAAAACCTCAAACTGAGAGTTATTTTTTAATATACCTTCTATTATGTTATCGATATCGCTTTTTATGTTACCGTTACCAGTTGTTTTTTTTACTATTGCTGGCTTTACTACTATTAAAGGCAGATGGCCAATGTATGTAGGAGAATTTTTATTAACATAAAAAGTACAGATGCCATTACTGTGAGTTCCACGTGCGTCATAAGTACAAACGTTCTCACTCATCTTCATTTTTACCTCTAGCGTATTTTCATTTACTACCTTTATTTCCTCAGGCTTTGGAGCAGTTGGTGATGGAAAACAACGGGCAGGAAANNNNNNNNNNNNNNNNNNNNNNNNNNNNNNNNNNNNNNNNNNNNNNNNNNNNNNNNNNNNNNNNNNNNNNNNNNNNNNNNNNNNNNNNNNNNNNNNNNNNCCTTCGTAATCGCAGACCTTAATCTTTGGATCGAAGTAACCTTCTGGTCCCTGATTATTTACTGCTGTAACTTTAATAAATTGCAATAATTTTTCGTCAAAGTCTAAATCGCTCCACTTGCCTTTAAAAAAATTTGCAATACCTTTTCCTGCTTTACTTCCTGCAGCTTCAATTTCAGTATTACTTTTTACAAATGTTGGACAATCAGCATATCCTTGGTAAGAAAGACAAAATATCAAGGAGAATATCAATAAAAAATTAAGCTTTACATTTTTCATAGAACACCGGTAACCACTTACTCACTTTTTCGCCTTTTTCCTTCATCGCCTCATACATATACTTTATAGTCTCTTTATTAGCTGAAAGTACATGTATTTCTTTCATATTTTTCAAATCTAGATTTAAAGTTACTAAACCTTTGTATTGCTTGATCAAAAATAAACCTTCCTGTGTTGGTGTTTGCAAAATGACATTCAGTTCCTCTTTCGACAGAGAAAATGCCTTCATGTATAATCTGTTTGCATTGATGTTCGGCATCAGAATCCTGGTATCGACATGCTTATCTAAATATTGAGTAAACTTGCTAGCAAATGCTAGGTTTAAGTTTTCAGTACTTAGAATTACTACAACATTTAACTTTGTCATTCTTTGCATCCAGTTGTCAAACTCTCCCTCTGTAGGAAAAATATTACTTATCTCCCATGCTTCATCCAAAACAAGTATTGCAGGTGAGCCATCACATTTTGCTTCGAAAGAGTATAAGAAATAGTAAAGTATCACGGACATACATTCTTTTTGCTTAGTGAGATTCGCAGTATTGAGAGATATGATTTTTGTTTCCCAGTCAATGTCTGACTCATCACCATCTTGGAATAAGTAAGCAAATTCACCATCACCACACCATTTACTTATTTTACCCCCAAGAAGTAAAAGCACTTCAGAAATTTGAGAAATAGAGCGCGATTCTCTTGGTATAGCAAATATAGAATCTACAATTTTTTTTGTCTTTTCTTCTACGTCTACCAAACTTGCATCTGCAACCATCCTTTTGATCAATTCAACAAGCATATTGCGATTAGAAGCACTATCTTCAATGTTCAGTGGGTTAAATTTTAGACTTTTATCTTTATATTTTGGATCAATTATGTAATATTGGCCGCTTACTGCTTTAGTAAATATTATTGATTTTCCAGTATTATCCAATATAACAATCCTAGGGTTAAATTTTCTTGATTCCGAAAGTAAGAAATTGATCAGTGAGGTTCTACCTGAATTTGGAGCTCCAAGTATTGTGGTATGACCATTATTTTTCTTTCCATGAAAGTTAAAAAAGTAAGGACTGCCTTTTTTTGAAAAAAAAACTGTTACTGCTTCTTTCCATCTTCCTCCTTTTAACGTACCTGATGTAAAATCATGCAACATAGCAAAGCTGCAAGCATATTTTTCTAATATATTTTTTGGTTGTGTAACAAAAGCAAAGTTTCCAGGAAGCTGTGCCCAAAAATGATTTTCCATGTGCAGATCAGTCCTAAACATCATCAACCCGATTAACGACATTACAGAGGATAAATCGCTGATATTTTTAGCTAACCTATTCTTATCATCTGCAAAGATTGTAACAATAATTTTCTGTTGACAAAAATCCATAGCAGAAATTTTTTCAAGCTCTATTATTTCATTTATTCCTGAGTTTTGAAGTAAGGTATTGTCCTCACTGATTTGCAGTATATTAATTTGTTTTTTGAATTCTTTTACTGCTTTATTATTACTAGTAAATATTATTATTTCTGTGATGATAAGCTCAGAGTCAAGTTGCAAACACCTATCTATATTTTCTAAGGGGATTTCTCGATATTCCTTTATGCAAAAAATAGAACCAAACTTCTGTTGACCTTCAAACGATGTTTGAAATTTATTGAAACCGAAAGCTACTTTTAGGTTTTTCACATGCTGCGATAGATCCCTTTCACATATTGGATAATCTTTGTGCGTTAATGTAATAATGTAATGGAGAAATTCCATCATTTGAGAATATATTTTGCCTTCACTAGATCTAAGGCCCAGTTTTTTAGCTCCAAAAGGTTCTAAATCTTTTTGAATCAGGTCAGTTATTTTTTGTAATTCTTGATGATTTTTTTGTAAAAATAACTTGTGCCTATTCTTTATCCCGCCAAAAAAAAATGCATTATTAATATGTTTGCCAAAATCACTAAGTAACACCACAATGTATAGCTCATTTATATACTGTAGTTTACTATCAACTAGTTTATTAAACCACGTTGAGTGTAGCTGATCAGAAAAGTCTGAAGTTTTATTCCACTGTAAGCTCAGTTTATTGCGCTTACGGACAGTGTGAATCCAAACGGTAAAATATAAACTCTTGATATTTTTTGATATACTTTTTCTAATTTCAGTTCTAAGATCACCATAGTTATCAACTGAAGAATAGTCTTCTAATTTGATTATTTTTAACAATTCCCCCTGTTTTGTTAGTATAGTTTCTTCATCGTAGTGGCAAGCATAAGGGATAAAATCTAAATTAATACTTTCTAGTAACGCTAAATTGTTCTTTTTTTCAGAATTAGAGCTAGTGGCTGGTACTTTTGGTTGCATACAATATCATGCGTATTCAATAAAAAGATAATAAAGAATCATCTATCTTACTTAATTCTTATCTTCTTTTTTGTTATTGGATTGTAACTGTATGTCCTTTGCAAAGTTGAATTTTTCTTTCAGGTAATCTGTTGCCTTTTCTGTGCTTCCAAACATCATGATCAGTACGCCAAATATTATCATGAAAAAAATTAGGCCTCTGAACACTACTGCAAGTATCACTGTAGCTATACATAAACCTATAATTGTTGAGGGACTCATATTTTCTACAGTATCTTTAACTGAAAATGAAGAAATAAGTTCTTTCAACGTTCCTGGTATATTTTTCAATTCATCACTTGCTTTGCTAGAACATGACATGAAGATAAAACTTAACAGGGCTACAATAGCAAAAACTCTACCCAATTGAATATGCATCAGCTAAATACCTTTAAGATACTCCTCAAATGTAACAATTTTTACATCAATAGGCAAGAACCGAATTCACTTGCTCACCATAAGTAACTCATATTTAACTTTTATCACCGTGTTAGCTCTTTATTATCAACAAGAGGACTCACACTAATGGATGTCAATTTACTTGACAGAAAGTTTGAACACAATTCAGCAGCAGCAGCTGTAGCAAACACCGCAGCCACCACAAACAGTCCTGCTCCTACTAATCCTGATGTCATTGCTCCTGCAACAATGCACCCTATTGCTAAGAGAGCAGAACTTGTTACAAGTGCGACGTGAAGATTTTTGTTTTTGATTTTACTATTATTTTCATAATTATTGGATTGCATTGTATCTTTTACCTTACTGCCTGTCACTGAGATCACACAATGAGGCCCTTCTTCAGTCTTCTTATAATGTTTAGAAGGGGATATTCTTCCGCTTGGGCCTTTGGGCCTTGTTTTGTTCGGATGTGCTAATTTTGTTTTTCCTTCATCTTCTAGTTGCAAACTATTATCTTCCTCAGCAGGGTTTAATTTTAAGTGTACACTTTCCTCAGATGAAATGCTTGTTACTGAAGTTAAGCTGTTCCTTCTGCTACTTGATGCCAAGCTAGATGAATTTATTCCACTATCTAAATCACTACTACTGAGTTTAGAAGTATTTGCACCGCTTGGCACTTCTACAGCATTCACAGTTATATTAGGCTTTTCATTTTTTAAATCTTTACTATCAATCGAAAGGTCAGATTGACTATTCAATTGTAATTGTGGGATCTCCTTTTTTGCTTGTGATTGTTTTGATGTAGGAGTTGTTAAATCACCACAATGAATTGAACTTCCAAATTTATTATATGTTCCAGAGATTCCTGTTCCACTTACACCCTTAGCTAAAGAATCCTTTTCCAGAGGATTAATACCTGAATTTTTGGGAATTTCAACTTCACCAGAAAGACTTTGTTTGTTAAATAGTTCCATAGCATTACCTTGTCTATCTTTTTGATTTTGAATAACGCTACTAGAATGATTTTTGTTACTACTTTTATTAGTAAGCTTTGAAATTATTCCTAATATTTTTCCTCTTCTTGTTGGTGATCCTTGTGATTGTTCTATTTCATTCTTAAATACTGGAAGTCCGACTTCTGATCCCATTACTTCTTTTTCCAATGCTGGAAGAAATTTCTCGGTGTAATAATTATAATATTTTTGATATTCTTCTTGCTCTCTCAGTAATTTTGCTAATTTAATTAATATGTTAGGATCAGCTTCTTTGTTGAACAACTCTATGCATTTTGCGATAGTTCCATCTCCCTTTTTTAGATTTTCATGATTATGTGTTTTTTTTGTGACCTTTTTGTATATATTGGTGAACAGTTTACGATCTTCTTCATTACTCAAAGATTGAATAAGCTCTTTTATTTTACAAGGTAAATCATTACTCCTAGATTTTTTTGAAGTACCTAGCATAACATTCCTCTCATACAAATAAAATGTATGAATACCTCTTTAGCGTTAATTTTACATTAAAACTGGGCAATTATGCCTTATTGCGGATAATTATAGCAATTTGCTAACTATTTTCTTTGCTGATTACTGATTTTACATTTCAACATAATTGCTTGCCTGTTGAACTAGCATATCTATTACTTCTTTTACAGGCTTTTCTCTATCAACCATGCCAACACTTTGACCGGCCATTAAAGATCCTGTTTCAATGTCCCCTTCAATTACAGCTCTTCTTAAAGCACCAGCCCAGAACTTCTCTATTTCAAGTTGCCCCTCTTCTTTTGAGATTTCTCCATTTTGATATTTATCAATAATGTCTCTTTGATGCTCCATAAAATCGTCACTTGCTTTGTTAGCTATAGCCCTTACTGGAATTACAGGGAAATCAGCACTAATCTGCACAGAAGATACAGCATTACGCGCAGCTGATTTGATGAATACTTCTTTAAAATTTTTGTGAGCGATTGACTCATTCGTGCAGACAAATAATGTACCTATTTGACAGCCACTTGCTCCCATTTCTAGGTAGTTCACTATCATTTCGCCTCTTCCTATTCCACCTGCAACAAACACCGGTGTTTTCTCATTTTTAAAATGAGGTAATATCTCTTGTGCGAGAACAGAAGTGCTAACAGGACCGATATGTCCTCCTGCTTCCATACCTTCTATTATTAACGCATCTACCCCAATGTTTACTAACCTTTTCGCAAGGCTTAATGCTGGTGCAAAGCACATAACTTTAATGCCTGCATTCTTGATTTTTGCTATATTAGGTTTTGTTGGTAATCCGCCAGCAAGAACTACATGGCTTACTTTTGTTTCAATGCATATATCTATTAACTCACTCAAATTTGGGTGCATAGTAATGAGATTGACACCAAATGGCTTATGGGTTAATTTCTGTGTCTCTATGATTTCTTTTTTCAGTAAGTCTGGAAACATTGCACCACATGCAATTACACCAAAACCACCGGCATTTGAGATTGCTGAAACTAAATTTCTCTCTGAAACCCAGCTCATAGCACCACCCATTACTGCAAACTCACTACCAAGAAAATTCGTTCCTTTTTTCCAGAGGCTATTTAACATACAACCTATATCATACGTTTAAAAATGTTTTGTTTATCTATAAATGTGTGTTTTAAAGCACCAAGTATATGCAAGGTTATAAAGACTATCATAAGATATGCAAGCATCGAATGTAGCTGATTAGCTGCACTAGCTAGCTCTTTGTTTTCATTGATTAACAAAGGGATATGAACAAAATATTTGATCTCTTTACTAGAAGCAGAAGACATGACATAACCAGATAATGGCATTAGCACCATCAAAAAATACAAACCAAAGTGTATCGTTTTGCTCGCATTGATTACGAATCGAGAAAAATTGGCTGGTAATGGCGGAACATAAGTAAAGACGCGAAAAAATATACGTACTATAATTAATCCAAGAACGGTGATACCACAAGCCTTATGAATACTGTATATGCTGAATTTAATTTCACTGCTAATCGGCAAACTTTTCATGTAAAGTCCAGAACAAAGCATGCCAATAATAAGAGCAGACATTAACCAATGAATGATCCTTAAGCCTAAACTATATTTATTGTCTTTCATTAATTTTGATTACTCTAAAGTAGAATTTATATAGTAGAAAAACTATTTCTCAATCAAAATTATCTATACATAATTTCGCTGCCTTGATCAACATAAGTGCAATAATTGTATGTGATACATAAACATTGTCTATCAGATCATGAAGAAGTGGTGAAGTTTTTGAGAGTTTTTCTATTGTAACGATGAGTTATAGCTTGTACAAGAAGCCTATTGACTTTAAGCACATTTTACCCTATACAATTTTAACATCTTAAACTTCCAAACATGCCAGATCTAAAGACAATGATGCTAAACTTTGGCCCTCAGCACCCAGCTGCACATGGGGTGCTACGTCTTGTTTTAGAAATGGATGGTGAAGTGATCGAGAGGGCAGATCCCCACATTGGACTTTTGCATCGCGGCACTGAGAAGTTAATAGAACATAAAACGTATCTTCAAGCTCTGCCTTATTTTGACCGCCTTGATTATGTGTCACCAATGTCGCAAGAGCATGCATATTCGTTATGTGTAGAGAAATTATTGCAGTGCGAAGTTCCGATTAGGGCAAAATATTTGCGTGTTCTATTTTGTGAGCTGACAAGAATACTAAATCATTTACTAAATATCTCTTTCCAAGCGCTTGATGTTGGGGCAATGACCCCTCTTTTGTGGCTCTTTGAAGAGAGAGAAAAAATACTCGAATTTTATGAAAGGGCCTCAGGTGCAAGATTTCACGCAGCTTATATAAGACCAGGTGGAGTTGCAGCAGATATTCCAGAAGGTTTGATTGAGGATATTGCAAAATTTATAGCGCAATTTCCAAAGTATATAGATGATGTTGATGAGCTTCTAACAGAAAACAGGATATGGAAGCAACGCACTGTAGAAATCAGCAAGATATCAATTAAAGAAGCTCTTGATTGGGGCTTTAGTGGACCGATGCTGCGTGCTGCTGGTCTCGCTTGGGATTTGCGGAAAAGCCAGCCATATGAGATATATGATCAATTAGATTTTGATATACCTATCGGCCAAAATGGTGACTGTTATGACCGTTATTTAGTAAGAATGGCAGAGATTAGGCAATCTATTAGCTTAGTGAAGCAATGCATAGAGAAAATTCCTAAAGGGCCAATAAAAACTGAAGATAGAAAAATTTCTCCACCGCCAAGAGCAGAAATGAAAGAATCTATGGAGGCTATGATTCATCATTTTAAGCTTTATTCAGAAGGATATCATGTGCCAGAAGGTGAAGCATATGCTGCAGTTGAAGCACCAAAAGGTGAGTTTGGAGTATATATAGTTTCAGATGGTACCAATAGACCTTATAGATGTCGAATAAGAGCACCTGGCTTTGCGCATTTACAGGCCTTAGATTTCATGGCAAAAGGACACATGCTTGCTGACATTGCAGCAATTATCGGTTCACTCGATATAGTCTTTGGTGAGATTGATAGGTAATTATTGTAAAATAGTAACTTAACTAATGGTTAAGACATCTTCTATCATAAGTTGTATAAATTCATTGCCATTCCAGTAATTCATAGAGATTTTACCCAAAATGGCTTTAACATTACCCTGCATAATAGCAGAGCCAAGCTCAGTATTTGCACAGCGAAACGCAATAGCTTTGACCATAACATTATCGTCAGCAATAAAACATTTTATATGGTCAACTCCTACAACTTCAGGCCTCCTTATCTTTGCTCCTTGAATGATGAATCTCGGTTCAGGATTGCCAGCTCCAAATGGCTCTAAGCGCTGCAGTTGATTCCACAGGGATAAGTTTATTGCTTTAGCTGTTACTATGCCATCGGCTTTTATGATTTTGTCATTTGTAGAGTTTGCAAATCTTGCAGTAAAAAAATCATGTAGATCACTTATTTTATCTTCTTCAATCGAAAATCCTGCTGCCATACTGTGACCACCACCTTCAATGATTAGGTTGGTAAATTTTGCAGAAAGAACCGCAGCGCCAATATCTATCCCAGAAATTGACCTGCAGCTTGCTTTTCCTATTCCATTGTTTAAAGATATCACTATCGTTGGTAAGTGAAACTGCTCTTTTAGTCTTGATGCAATGATACCAATTATTCCCTGGTGCCAATTACCACTTACCATTATAAAATTTACACCTAAGTGGGCAAAATTTTCCGCTTGTGTTGTAGCTTCCAAAATAGCCTCATTTTCTAGCATTTTTCTTGCATTATTCAAATCTATTAGTTTTAGCGCGATTGAATGCGCCTTTTCTTCATCATCAGTGGAAAGCAACCTTGCACCGAGCGATGCTTCTCCAATTCTTCCTCCGGCATTTATACATGGCCCAATACTAAACCCTAATCGTGAAACACTTGGGTTTTCAAGGATTCCCAAAGCGTCAAACAAAACACGTAAGCCAACATTTTTTCTTGCTGACATAACTTTTAATCCTTGTAAAACAAAAGCCCTGTTTAGGCCTGTAATCTGCATAACATCGCAAACAGTTCCAAGAGCAACCAAATCCAGTAGATCAAATAAATCTGGTTCTTTTTTGTTGGTAAAAAATCCTTGCTCACGTAGGCTTCTGTTAAGAGCAACAATTAGCAGAAATGACACTCCAACTGCTGCTAAGTTATTATAAGGAGAGCTCTCATCAAGGCGGTTGGGATTAACAACTGCTACAGCACTTGGTAATTTTTCTATACCAAGGTGATGATCGACAACTATAATATCAAGTCCAAAAACCCTTGCCTCTTCTATTGGTTGATATGCAAGCGTACCACAATCAACAGAAATACATAAATCAATACCATTCTTTTTAAGTTGTAATAAAGCATCTGTGTTCAATCCATAGCCCTCATCAACACGATCTGGAATATAGATTATAGAGTGTGTCCCAATCGCTCTTAGGTACCTATTAATCAATGCTGANNNNNNNNNNNNNNNNNNNNNNNNNNNNNNNNNNNNNNNNNNNNNNNNNNNNNNNNNNNNNNNNNNNNNNNNNNNNNNNNNNNNNNNNNNNNNNNNNNNNTATAGATTATAGAGTGTGTCCCAATCGCTCTTAGGTACCTATTAATCAATGCTGATGACGTTGCACCATCAACATCGTAATCACCAAATATTGCAATATTCTCATTATTGTTTATTGCTTTTATTATGCGAGAAACAGCTTTATCCATATCAAGGAGGTGAAAGGGATCTGGTAATAGCGATCTGATTAGTGGGTGTAAGAAGTCATGTGCATTTTCTATGTTAACACCACGAGCAACTAATATTCTTGCTAATATTTCTGGCAACTCAAATCTCTGTATAAGAGTAAAAATCTCCCTTTGATCTGCTTCTTGTAACTTCCACAGTGCATTTGTTATGCTGCGTTTTTCAATATCAAGTAGCATGCTCTTTATAAATAAAACTACTTTACCAGAACTTTTACGCTTGTTCTATAATTGTGTTAGATTTCTGTATAACCTAAAGGAAGGATATAGGAGAGTGTCACTCGAAAGGAATCACATTTATTTTGACAAAGAGCATCTGTAAAATCTGATACTTCTTCTTGCATAACATGCTCTTTAATTAGCATCATATCTATATTAGCATGTAAGTGTGAACATTATATTAGTGTAATTACTTTTTGGTATACATGACAAATTTATGCCTGGAAACAGTTTTTGGCTACTTAAGCCTTTTCTAACTTTATTTCATATTCTTTAAAGTATTTTTTGCACTTTCTTTATAAAAACCATAGGTACCAATCGGTTTTTAGCTTAAGAATAAAGGTTAAGTATCTGGAATTCTGGACATAAAATCCTCCTGAAAGATTAGAAAGAAAATGCAGCGCACATACTACAGTATACACCGAAGAGGATACGCTACACTTTTTATTGAGAAATTGACTGAAAAGTCTGCAGACTGAGATAGATTTTTGAGCTCTTAAAATACCCCTACTGTTAGAGTAAGGAAAGCGAGAAGGTTTGTCAAGCAATCTTTATTGGCTGTTGTACTAGAATTCAGTTTTTCGTATAATTTGCTAGAATTTGTGTGAAGAATTTTAAATATGAAAGGCCTATATATTAAAACTTACGGCTGTCAGATGAACGTTTATGACTCTGTTTTAATGGAGAATATAGTTAAGCCTCTAGGGTTCAGTGTTGTGAGTGATGCAGAACAAGCTGATTTGGTGATATTAAATACTTGTCATATTAGAGAAAAGGCAGCAGAAAAGCTCTACTCAGAGCTTGGAAGAATTCATTCATCACAAAAAAATAAGGAAATGACCATAGTGGTGGCTGGATGTGTAGCGCAAGCAGAGGGAGAAGAAGTGTTCAGAAGGGCTCCTTTTGTTGATATTGTTGTTGGTCCACAGAGTATCGCTGTTTTACCGGAGCTGATAGTCAAAGCAAGTAGAAGTAAAGGTCACGTAATAAATACTGATTTTCCAGAAGTTGCAAAGTTTGATAAATTGCCAGATGAATGCTATGGCAATAGCCAGGGGTCTTCTGCGTTTCTTGTTATACAAGAAGGTTGTGATAAATTTTGTACGTTTTGTGTGGTGCCTTACACTCGCGGGGCTGAGTATTCACGATCAGTAAATGAAATATTCCGTGAAACATTAAAGTTAGTTGCAAGTGGAGCAAGGGAAATTACTTTGCTTGGTCAGAATGTCAATGCTTATCATGGGGAGTGTGAGGGAGAAGTGTGGGATTTAGGAAAATTAATTAGTCACATTGCTAAAATTGAAAAGCTAGAAAGAATCCGCTACACAACTTCTCATCCAAGAGATATGCACGAATCTCTCTACTTGGTACATGCGGAGGAATCAAAACTCATGCCGTTTGTTCACCTACCTGTGCAGTCAGGTTCGAATAAAATATTGCATGCAATGAACAGAAAACACACGGCAGAGGAGTATTTGGAAATAATAGACAGATTGCGCAAATTGAAACCTGAAATTGAATTTTCTTCTGATTTTATTGTTGGTTTTCCTGGAGAAACTGAAAAAGACTTTGAGGAAACTATGAAATTAGTAGAAAAAATAAAATATGCTCAGGCTTATAGTTTTAAATATAGCCCAAGGCCAGGAACGCCAGGGGCGGAAAGAAAAGATCAAGTACCAGAAGAGGTTAAAACAGAGCGTCTTCTTCGGTTACAGGAATTAATTAGCAAGCAACAACTTGAATTTAATCAGAGTATGATAGGAAAAACTATTCCTGTTCTATTCAGTGATAAAAAAGGTAAACACCAAAATCAAATTATTGGTAAAAGCCCATACATGCAATCAGTATGCGTTGATGATCCTGACGACAAATACAAAGATAAAATAGTAAATGTAAGGATATTGGAAGCTAGGCAAAATAGTTTGTTGGGATGCGCTGCCTAATTAGAGAAAAGTGCTCCCATGGTCTCATGTAGAAGCACTTTGTGTGTTTTATAAGCTATCTAGATTTAATCCTTAAAGGACTACAGCTCTCTGTTACGTAATCATATGAGACTTGATATAATAGATTTGCGGGATTTTTTTTCTTTTCCCACTGATAGTGTACCTTTTTAATCTTTCCAGAATTATTATATTCATAAGAAACTGATTCCCAAACAAAGCTGCTTTTACTATTATTTTTGTTAGCATCATGAAATTTCTGATAAGGCCAACTTCTATTGTCTTTATTCATCTTCAACCTCAATAAATAAGTCTAATGAATTAATATGTTGTATAATGATGTCAATACCTATCTATGTTTATAGAAACAGAGTTTTTGAATTTGTAATTTTCCAGAAAGCTCTATATTCTTTGATTTTATCCAGTTAAAATGAATATGAAGTATTATCCTGATACAAGCAGCAGTCCTGATTTTTCATTGCTAGAAAAGGAAATCATAAAATTTTGGCAGGAAAATAAAATTTTTGAGCAGTCAGTCGAGAAACGTTCCAAGGGTCATTGTTTTGTATTTTATGATGGGCCTCCGTTTGCAAATGGACTTCCGCATTACGGACACTTGCTTACTGGTTTTATAAAAGATGCATTTGCAAGATATCAAACTATGCTGCAAAAAAGGGTTGAGCGTAGATTTGGTTGGGATTGCCATGGCTTACCAGCTGAGATGGGTGCAGAAAAGGAACTTGGAATATCTGGTAGAACTGAGATAGAGAAGTTTGGCATTGAAAAATTCAATAATCATTGCCGTACTTCTGTGATGAAATTTTCATCAGAATGGGAGAAGTATGTAAATAGACAAGCAAGATGGGTAGATTTTCACAATGACTATAAGACTATGGATAAGTCATTCATGGAGTCGGTCATGTGGGCATTTAAGCAGCTTTATGATAAAGGTCTGGTGTATGAATCAATACGCGTTGTTCCCTATAGCTGGGCGTGCGAAACTCCACTCTCTAATTTTGAAACAAGACTAGATAATGCTTATAGAGAAAAAGCTAGCAAGGCTGTAACTGTTGCGTTTGAACTTTTAGAAAACCCAAAGCAATTTAAACAAAAATGTAAGTTGCTTGCTTGGACTACAACCCCTTGGACGTTGCCAAGCAACCTCGCACTGGCAGTAGGGGAGGATATTGAGTATTGTATGGTGTTAGTAAATGGTGAAGTCTGCATCTTTGCTGAAAGTTATTTAAAGAAATTTGTCAGCCACTGTGAACAAAGCAATATTCAATATGAAAACTGTAATACAAAACTTAAAGCGAGTGATCTTGCAGGTCTTTCCTATAAACCACTGTTTGATTACTTTAAAGATACAAAAAATGCGTTCCGTGTTTTCATTGCCGATTATGTTACAGCAGAAGATGGTACTGGTGTTGTGCACACTGCTCCTGGCTTTGGTGAAGAAGATTTTTACCTTTGCCAAAGACATGATATTCGGGCTGTTTGTCCAATTGATAACGCTGGAAAGTTTACTGCTGAAGTTTCAGATTTAACAGGAATTCATGTTTTTGATGCCAATGATACAGTAATAAAAAAATTAAAAGAGCAGGGGAGTTGGTTTAAGACTGAGCAACATATTCATAATTATCCTCACTGCTGGAGAACTGATACTCCTTTGATCTATCGCACTATGCCTTCTTGGTACGTTGCTGTGACAAAGTTCAAGGGGAGAATGGCAGAACTGAATAAGAGAATTAATTGGATGCCGAATCATATTAGAGATGGTCAATTTGGAAAATGGCTTGAAGGAGCACACGATTGGTCTATTTCACGCAATCGATTTTGGGGTACTCCAATTCCCGTGTGGAAATCAGACGATACAAAATATCCAAGAGTGGATGTGTATGGCTCAATAGCAGAACTAGAGCGAGATTTTAATGTTAAAATAGATGACTTGCACAGACCATTTATCGATACTTTGATAAGACCAAATCCTGATGATCCAACAGGAAAATCAGTTATGCGTCGTGTGCCTGATGTGTTTGACTGTTGGTTTGAATCTGGATCGATGCCGTTCGCGCAAGTTCACTATCCCTTTGAAAATAAGGAGTGGTTTGAGAGTAATTTCCCTGCGGATTTTATCACTGAATATATAGCACAAACAAGAGGATGGTTTTATACGCTTTTTGTGCTTTCCACTGCTTTATTTGATAGTGAGCCATTTAAGAATTGCATATGCCACGGTGTGGTTCTTGATGTGAAAGGTCAGAAATTATCCAAACGTTTGAATAATTATGCAGATCCAATGGAGGTTTTTGACAAATATGGTTCTGATGCGCTGCGTTTTCTTATGCTGTCTGGTTCCATTGTTTGCGGTGGTAATTTACTACTCGATAAAGAAGGAAATTTAGTGCGTGATGTTCTAAAAAACGTAATAAAACCTATTTGGAACAGTTATCACTTTTTTACTATGTATGCAAATGCAGATGGAATTAAAGCTGAGATTTGTCAAGATTATCAAAGTACTATTGATCGCTACATGATTTCAAAATGTTTTGAAGCTGTGGAAGGTATCCAAGCTTCTATGAACAACTATAACTCCCAGGAGGCTTGCAAAATCCTGACAGATTTCTTTGAAGTGCTAAATAACTGGTATATTCGTCGCAGTCGTGAGCGTTTTTGGAAAGGTGATTTAGATCAAGACAAAACCGACGCTTATAATGTTCTGTACACAGTTTTTTATTACATGCTTCGAGCTGCAGCTCCTTTGTTGCCACTCATAACAGAGACTATATGGCAAGGGCTTAAGTACAAAGAAACATCTGTTCATTTGGCTGATTTTCCACAATCAGATAGATATGACAGTGAACTCATTGTCAAGATGGATTTGGTAAGAGAGATATGTAACTCTGCATTATCCATCAGAAATACGTTTAATATACGTATCAGGCAGCCACTTGGCAGTATGACCATTTATCATAGTTCTTCCTGCGATTTCCTTGAAAATGAATATCAAGAGATAATAAGAGATGAGGTAAATGTAAAAAAATTAGAATTAGTAAACAGACTTGAAGATATTGCATCACTAGAGCTAAAACTAAATTTTCCGCTACTTGGTAAGAAGATTGCAGATAAAATCAAGAAACTAGTTCAATATGTCAAAGAAGAAAAGTGGAAGCAAATTGAGAATGAGCAAATATTTCTGGGGGATGAAACAGAGAACTATACTATAGAAAAAGGTGAATATGAACTATTGTTAAAAGCAGACAGTGAATATTCTTCTGTATTTGATAACAATAAAGGGATTGTTGTTCTGAGTACTGAGCTCAATGACGAACTAATTCTAGAAGGGCTTGCGAGAGATGTTGTGAGGCTTATTCAAGAAACTAGAAAACAAGCTGATTTTCATATATCAGATAGAATTAGAGTAACAATAAAAACAGAAGATGAAAAAATTAAGGAAGCAATAACTACATGGAATAAATATATAAAAGAGCAGACCCTTGCCTTATCTTTGGACACTAATAAAGAGATCGAGGCCGATTTCTATTTTAAGGAATACCAAGGTTTGACAGTTGGTATTAAGTTAATAAAGTTGCAAAGTTAGTAATGTTTATGCTATACTTAAATTACTTTAAGTAGGGTGGTGATATGAATCAAGTTGTTGCAGATGGTCATAGAGAAGTTATTGATTTAAATAACAACAGTGATGGTTTAGGTAAAGTAGAATCTATTTCCAATGTTGCTTTGGAAGAGGAAGAAGAGTTTTTTGATGCTATAGAAGATGTTTCTAATGTAGAAGAAGGGAATGATTTAGGTCTTGCTAATTCAGAAGAGGAAGAAGAGTTTTTTGATGCTGTAAGTAAGCAGAATTGGTTAACTGATTTTAATATCCCACTCAGTATATTTCATTATAAAGGTTATAATTCTGACTTTTTTACCTCCTGGTATAATATGTCAAGCGAAATGTTGAAAGAGATAAACAGAGCTTGCCCAGAGAAGAAAGTATTAAATTTAGTTCTGTCAGTTTTAATGCTCCCTTATATTGCTTTTACTGCACTAGGGTTAGTCATATACAGTAGATTTAAAGCAAATAGCAAGACACAAGAAGGTGTAGGGGAAGATAAGACAAAAAAGAGTGAAACCGGTGTACCAAAAAGATTGGCATACGGAGCTCTTGCTGCAATAGCAATTTTTGTTAATGTAACTGTACTTGTAGCCTTAATCGTTCCTGCAACAGTTGCTTTGGCTACTTTTTATCTTTTAAATAGAGATTTATCTCACTCTTTAGTTGCTGCTCTTAAAATAAGTATGGGGCAGTATTCTAATAAGCATCAAAATATTGAGGTGTCTTTTTGTGAAAAGGAAGTTTCTGAGCCAAATATTGCATGGGATATGGAAGTAAAATTTCCACCGCAATTTAAACGATTGCTTAGAGATTTGTATGAAAATGAAAATAACAAGTGGTTTGATGTGACACGGGATTCAGAGCATAGCATCGTACTGAAATTGTCAACTAACATCAATTTAAAAAATGGTCTTAAGCCCTTACGCAATGAAATCAAGGATGTACTTGCAACTTCTATTCAGGAATTCGCAAATACTATGGAAGAGCTGATGAAGTTAGAAAAGAAAGATATTACATATGATAAATTGAAGGAATTGTTGGACGAATTCAGGTTAAAAGTGGTGGATAGTATAGGTTCTAAGTTGACAACTCACTTAATAGAAAATGCTTATCAAGTTGCCTTTATACAAGCAATTAAGTTTCAGCAAAATAGACGGGGAGAAGATTTTTCACTGGAAGATGAGCTAAAAAATACTTTAGTGAAACAAGAACTGGAGAATCAAGGTAAGGAATTACCAAATGAGAAAGAAGTGATAATCAAAGATTTGAAAGAACTAAAAATAAAGGAGTCACGTAATTTGACTGATGAAGATGATCGGCTAGAGTTCCTTATGAAAGTAGGTGATATAAGTGATGATGCACTTCCTGTATTTAAAGCAGAATGGGAACGATTTATACAAGAAGGGAGGATAACTAAGAAAACAATAACTGATGTTTATAAGGGTATAAATCCTGGAGAAACAGAAAAAGCTCTAAATAATGCTGAAAAGAGAATTAAGGATTTAAAAGAAGAAGGAAGAGAAAGATATATTAGAGTACGCGAAAAATTGAAAGAAATATATGATGAAGGGAAAAACAACTTAACAAACGATGATTTAAAAAGGAAATTAGAAGGTCTTTTTAAGTTCGAGTATGGTGATCAAAAAGTTGAGCGAAGGCTAGTAGAATCAGTAATGAAAAAAGCTAAGGGTGAGTTAGGCCTGTTAGGAATACTAAGCTTAATAGACCAGTTTCGAGATTTAGAAGAGGAGATAAAAGGTCCTTTGAATGGGGAAAGTTTAGAAGAAGCTTCAGGTAAAGTGAATGCTTTTATAGCAAAGATGTATTTAGAAATAACGAAACGTAAAACGCAAGATTTGTTTAAAAGTCAAGCAAAGGGTATAGAGAATTCATGTAAGTTATTAGAAAGGGAGGCACCAGATCTAGTAGAGAAGATTAATTCACATCGAGTGAGAATTGAAAAATACTTAAAAAGACCTGAACAACCTATGCTATTGAGAAAAATAATAGAAGGGAGTAAGGATTTAAATAAGTACTTAGAAGATGAGCGAAAGATAAAAGGAGAAAAGCATCCAAGTACAAAATTAATAGAGAAGCACTTGAAAAATAACCAAGAAATTCTGAAAGCATTAAAACAGTTAGAATTAGAAGAAAAAGGATTGTTGATAAATGAAAAAACAAAAAATGATTATAGAGAAGAACTGGAATCTCGTGAAAAAATAAAATTTGCAATAATAGAAGATGATTTACTTAAAGCATTCGAGTATGAAATTCTTGATGAAGAAGCAATTAAGAAGTTACTAGGGAGAGCAGAACTTGAGTACTATTTGGCAGAAAAGTTCATAAAAAGTCCTGTAATTAAAACAAAAGATAATATCAAACACTTTTGTCAAGATTTACTGTCTCCTTTAATAAACAGATTGGTGGAAAATATAGTAAATAATGTACCAAAAAGCGATAAGAGTTCATGGCTCCAGCCTATGAAAGCTGTTAAGACAGGTTTGGGATATATTAAAACAGGTCTTGCCGTTGCAATGCATGGGGATAAGAGCGCAGAGGGAAAAGCGTTGAGTGTGGCGCATGATACTCATAAGGAAGTAGAAACATTTCTTCAACATTTTCAATCAAGTTATGAAGGAGTTGGAGGCTTTTTAGGCAATTTATTTTCTGATGATGGAACGACATTTAAAAATGATGTATGGCCTAAAGTAGAAGAGCATTTGCATGGAATGTGGGATAGGTTTTTCAAGGATATTGAATTCAAGATAGGGAATAAATTGGATGAAGTAAACGTGACACAGCAAAATCAGGGAACTGTGATTACAGCTTAATAATGAGCTCTCAAAGTTCCTTCAGTATTTTTACACACTAAGTTGACTATCATATTTGATTCTTTTTGGATTTCCTCTTCAGTTAAAGTGTGAGTTGGAGAGCAGAAAGTAACTGAAAATGCTATAGACATCTTATTCGATTCTATATTGTTTCCATGATATACATCAAATATCAAAACTTCTGTGATGAGCTCTGAGCTTTTTTTCACCATATTGATTATATTACCTGCTGCTACATCTTTATTTACAATAAATGCAAAGTCGCGTTTTACACTTTGATATTTATAATCGATAAATTTTTTCTTACTTACAGGTAAATTTTCAATATTTTCTAATATCAACTCAAAGCCTACAACTTTTTGTTTGATGTTAAAAAAATTCAGTATACTTGGATGCAGTTCTCCAAAATAACCAACTATTTTACTTCTAAAAGATAAGGTACCTGACTTTCCTGGGTGGTAATATTCTTTTTCTGCTCTCTCTATTGCTAAATTATCACAATTGACATTAAAAAGTTCCAAAGCTGTTATGAGGTCAGCCTTTGCGTCAAAAACATCTACTTTCCTGTCAGTGTTATAATGGTTTCGTGGTAGATTATTTCCTGACCTGATTCCGCTTAAAACATACTTAGACTGAGCTTCATCATTATAAATTGGTCCAATTTCAAAAATTGCAAAATCAAGTGTACCATGGGCAGTATTATCTGCAGTAACTTTCAACAAATTTGGTATGATACTTGGTCTCATTATATTAAAGTCATTATTAAATGGGTTATCGATAATAAATAATTTATTCAAGTAACCAAACTTTTCAGATGTTGATTCACTCATAAAAGACCAAGTTATCACTTCATGAAACCCTCTGCTCGTCATAAAAATGCGCAAATCATCTTGTGTCTCTTCTTCTACTGTAACGTCTTCTGCTAGTGGCTCTTCCTTTATTTTATCATAGCTGTATATTCTTACTGCCTCTTCAACTAAGTCAGCAGGTATGGTTACGTCCGATCTCCAGGTTGGTACATGTATGCTCCAATTATTTTCAGTTCTTTTATCAATACTAAACCCTAATTTTGTTAGAATATTGAATAATTCATCAGGTGATGCAGATACACTTCCAAGTTTGTTTACATCTTGATAATCGAAATTTATCTTGGTATCAGCCTTATTCAGATTGCCAGCAGACACTACACTTGACACTTCTCCACCACATAAATCTAAAATCATCTGGGCTGCAAGATTGAGTCCATCAAGGGTAAAACTAGGGTCAACTGAACGTGCAAACCTGTAACTTGAGTCTGTGGAGATGCTTAGCTGCCTTGAAGATTTAGTGATAGAAATAGGGTCAAACCAAGCAGACTCTAAAAAGATGTCAGTAGTTTCAAGAGTGCATTCACTGTACTTACTACCCATAACTCCAGCAATTGCATGAACATTTTTATCATCAGAAATAACGCTTATGTCTTTGTTCAATAAGTATTCTTTATCATTTAAACCAATAAATTTTTCTCCATCGTTTGCTTTACGTACTGTGAGCTCTCCTTCTATTTTTTTTGCATTATATGCATGCATTGGGCGATTAAAGGATATCATGATGTAATTAGTAATATCAACTATTGCAGAAATGGAGCGCATTCCTATCGATTCCAATTTATCTTTCAGCCATTTTGGGCTCTCTTTATTTTTTACATTGGTGATGTATATTCCACTAATAAAGCTCTCCCCATCGATGACTTTGACGTTTATTGGTGAGGCCATAGAATAGGTAAGTTGTGTAATGCTTAAAGTCTTGAGTGTCCCAATTCCAGTTGCTGCTAGATCACGTGCTATTCCATAAACACCTAGGCAATCTCCACGATTTGGAGTGACATTTATATCAATTACAGGATCACAATTGAAAAATTTATCTTCTACTTTATAATCATCAGAAAGCTCAATGATTCCTTCACTTTCATCTTGAGTCAGCGCAAGTTCGAAAGCAGAGCAGAGCATTCCTTCACTTAACACTCCTCGTATTTTTGCAAGCTTAATTGTGAAGTCACTTTTTGGTAATGTGCTGCCAAGAGATGCAAGTACGGTTTTCATTCCTTCTCTAACATTCTTTGCTCCACAGACTATCTGCAGAACTTTACTTCCATCATTTACTTTGCATAGCTTTAGTTTATCAGCATCTGGATGAGGTGCGATTTCTAATATTTCTGCAACAATAAACCCAGCCAATTTAGCATTGTCGATCACATCTTCTACTTCCAATCCTATGTGAGTTAGCTTATCAGTAATTTCTTCTAAACTGGCATTGGCTTCTAGATGATCTAGTAACCAAGATAATGTGAACTTCATTTATTTAACAGAAAATAAAAAAGTTATTGTAATGTAAAATATAATGATTTTAAAGCTTGTTGTAGTGAGTAGCTTCTCTAATTGTAAAAAACGAAGGAGAAGCCTACTTTTTCTACAAAGAAAGAATTTTCTTTATATCACCTTTATAATCCATCTCCATGCAGAGTTGAATATTCATATTGTGATCATCTATATGGAAATTATAAATGTAAGCATCGCCGGTGAAATTTCCTATAATATCATGGTTTTCATCTAGCATTTCACCTGCCATGTGGAAAAGACCAGTGTCTGGATTAGAAGAATAATCTGTAAACTTGACATAACCGTTGCCACATTCTTGTTCTAAATTTAAAGGTGGATTAGTAAAATCTATTTCGTTCATAATTGCCTCATATTAAAATTAAATTATAGTTAAAATAAGATGTTAACTCAACCACTATCGGCTGAGAGCCGAAAGGTTGGATATAGCGCTGGAAGCGCG
>NODE_10_length_22367_cov_24.216924
TTCTCACTTTTAACCTCAACTGCATCATTGCCAATTTTTAAAATATTACTTCCTAGCTCTCTTTTTGCTTCCAGTATTTTGGCTACCTCTACCTTGCTATCCCCAGAAAATTCTATATACGATGTTGTATTATCTATTTCAACATCTATTAATTCTCCTTCTTGCACAGCACTTTCGCCAGCTTTCTCTAGTTCTTCTAGTCTCTCATCTATCTGTGGCTGAACTTCTGGTTGTAGCTCATTATAGATTTCACCTATCAATTTATTCTCCAATAAAGTATCATGAAACTCTGCACCGTTTAGCATTAATTTACGTATTAGCTTTTTACGATCAGCCTTATCAAATTTATGAAAATGTGTGCCCAGTATCACATATTCCGCGAAGCTCCACTCTCCATCATTACACGCATTTAGCCTTGCTCCAGCAGCTAGTGCTTCGTCTACAACCTTGTGCAGTTCATTTGGACTTTTTGCTCTTACCACAGCACTCTTAAACCAGCTCAACTTTTCTGCACTTGGCTTTATTTTTTTCAAAGCTGAAGCAAATGGATTTTTATCTTCTTGATCACTTACAGGTTTTGTGCCATATATATAATCAAGTCCCTTTCCGTAGTTGATTTGAACGTCTCTATTAGGGAAGGGCACTTCTCCAGGTTTTTTAGCCTTATTAATCTTGCTTACAAAAGTGGACTGCTCTTTAGCACGACCAATTCCTATAATAGCATTCAACATCTCACCTTTTGATAATTTATCAAGATCAACGTTTAACTCGTAAACACCTCCTTTTTTGTCATCAAAAGGTACAATTATCTTATTACCCATATTAGCCTCCGCTATTAAATATACTTTACTAAGTCTACAACCGACTTTATTACTTTATTATTAACTTAATATATACTTTCTCATTAATTATAAGCAATGATTAATGCACTTGCAAATACTTTTTCATTCAAGTAGTTAAACAACTCATGAAAATCTTCAAACATCTCCTTTATAACAGTCCTTGCTCTTTAAAGCTAAAATACCCAACACTTGTGATGATAATGTGATCCATTAACCTAATCCCTATAGTCTGACAAGCTTTAGCCAAGTCTTTAGTTACAGCTTCATCCTCATCAGATGGCTTTAACCTTCCTTCTGGGTGGTTATGCGATATTATTATTGACGTCGCTTTTCTTATTAATGCCTTTCTTGTTACTTCTCTTATGTAAAAAGGTACCTTATCTACTGTACCAGTAAACACTTCTTCCCCCTTTAAACGGCACTTTTGATCAAAATATATTATTTTCATCTTTTCCTCCTCTGAATAACCAATACTCACCCTTAAATATTTTACTATGGTTTCCAAGTTATCCATTACAGGTCCTTTCTTTAACTCCTCTCTTGGTACTCTCTTTGCAGCTTCCTTTAGACATAAAATTACTGCTACTGTAGAATCAGTTATCCCTTCTATAGTTTTCAAGTCATCTATTTCCTGGCCTAAAACTCCTCCTATTCCAAAATTATCTATTAGCTTTCTAGCAATAATTCGAGCTTCTTCCCTGTCATGCACTGCACTTAGAAACGTTTCTATTACTTCACGATCAAGTAAAGCTTTACCGTTGCTTTCTAATGCTCTGAATTCTATTTCTTCTCTACGATCTTTCTTATTGTTCATAAAAATTACCCTTCACTAATAACAAAATATTTTTAATTATTTACTGCTGTTTTTTATCAGCATTGGCATAAAGCCATAGCTTTTGAGTGAAGTCAAATCAATTTTTAAATCTTTTTTACTTATTTTTTCATCAAAAAGTAAAAATGTTAATAGATACTGATTTTTTTATTTTAAATTTGTTGAATTTCGTCTAAAGAGATACCTACTGTTTTTAAAATAATATTGATAGAAATTCCTTCCTTAACTAAATTCTTTGCAATTTTCATCTTTTCTACTCTCTTCACTTTCTCTTTGCAAACTTGTATGCTTTCAAACAGAGATTTTATTAGTACATGACGTAATTCTTGGCTTTTAATCTTTTTGTATTCTTCTATTAACCTTGATAGTTCCACTTCACTATTCTCATTTTCTGTTGTTTCTGGAAGTAGGTCTGTAATACTAATTGATAGTACCTTTGCTATTTCATCTAACATTTCAAGTGAAACACCAGCTCGTCCTTGTTCATATTCATATATTCTTTGATTTATTATGCCCACTTTACTTGCTAAATCTTCTTGAGTGTATCCTCTTCTCAACCTCCATTCTTTTATTCTTTGACCTACTTTATACGGAATAGAAATTTTTTTCTCATCATTATCATATTCATCAATAGATAAACTGGTCGTTTGAGAGATAACATGAGCAGAAACTCCTTCCTTAACTAAACCCTTTGCCACCTCTACTTTTACTGCCTTTCCACTCTCTTCCTCACTAATACGGATGAATTTAGTTAATAAATAAAACGTTTCACGTAATTCTTGGTCCTTAATCTCTTTATGTCTTCTTACTAGATTTAATATCTCTTCTTCCTCATACCTTTCCTCATTTGATACTTCTTGTCCGCAAGCTAGATCTCTAGCAGTTGTTGATAATGCTTCTGCTAATTCATATAACTTCTTAATTGAAATTCTGCGTGTTCCTTTTTCATATTGCAGTATTACCTGATATGTTGTATCGATTTTTTTTGCTAAATCTTTTTGAGTATATCCCTTTGCTAACCTACGATTTCTTACTTCCTGTCCTATTACTTTGTAATCTAAAAAATTAGAGCATTTATTCTCTTTTTTCACATTTTATACTCCATAACCAGAAGAGCTGTTACGTATACTTAATTGGGAACCTTTTTGACAAACTGAACTCATCTCCTTTCAAACAATTTTTCTATATCACTTAGTTTCATTTCTATATAAGTTGGTCTTTCATGACCAGAATATGGAGTTTTCTCAATTTGTCTTAGTATCTCATTCATCTCTTCCAATTTCATTTTTCTTCCTGCTCCATGGCAAGCGATTGTGGCTGATATTTTATTCACCTTATCCTCTATTGGCAACGTATCTTCCATTTCCATTAACTTATCTACTATATCAACTAGCATCTCTTTTATATCTATTGTTCCCAAGATTGCAGGTATTTCTTTTATCGTTACTTTATCTTCTGATTGTATTTCAATATCAAAACCCATTTCAAAAAGCTCATCTTTATAAGTTTTAACCATCCCCATTCCAGCTTGGTTTTTAATTTCAACTGTTTCAGGAAGAAGTTTTTGTCTTTTTATGCTTGATTTTTGCTTTAAGCACTCGTATATCAACCTCTCATAGGCTGCATGTTGATCTACTATAATCAGCCTATCTCCAGACTCAGCAATAATGTAAGTATTGTGGACCTGACAACGTGCATATCCTAGGGGATGATCCTCTACCAAATCAATTTGCTTCCTTTCTAAAACCATCGTTCCCTTTTGGGGTGGGGATTCTCCATACTTAAAAGTTTCTGGTAAGCTTTGCCTTCTTTCATCTGGTGCATTGAATTCTTTCATTAGACGATTTTCTAAAAGACTTGGTCTCTTTTCATAAAACTCTTTTTGATCTTTTTTCTCTTGACTATCAACCTGCTCTTGGCTTTTACTATCATTAAAAATTAGCTCCTCTTCAATACCTTGATCACCCGCTGCAAATCTCGTTGATAGTGTTTTTATTATCCCTCTTCTCACTATTTCATATATTAGCCTTTTATTCTGAAATCTTACTTCCGATTTATTTGGATGCACATTTACATCTACTTGGTCATATGGTATTTCTAAATGCAACACTGCAAAAGGATACCTATTGTTTGGAATAAAATCGTGATACGCATATCTAATTGCACCAACAAGTAGATTGTCTTTTATTGGCCTTCCATTAACAAACGTATAAATCTGAGTTGAGTTGCCACGATTGACATTAGGTTTACAGATGTGTCCCTTAAGTTTGATGCCTTCTTCTTCCTCTTTAACTTCCAGTGAATTGCTTTGAAATTCTTCTTCTATTTCACATAATCTGTTGAACAGCGAAGTTTGCTTAACATATTTTAAGAGCTTTTTATTACCAGAAGTGAGAGTAAACCCAATACTATAATTAATCATCGCTAAGTTATTCACAATATCAACAATACTTTGTGTTTCTGCCCTTTCGGTTTTTAGAAACTTTAGTCTATTTGGTGTAGCAAAAAATAAGTCACGAACTTCAATATATGTACCTTGCAACAAAGAACAAGGGGTAATCTCTCTTATTTTTTCTCCTCCCTCATACCTTATAGACCATGCTTCCTTTGCTCCACTTGCCTTAGACGATAATTTCATTCTGCTTACTGCTGCAATTGAAGGTAAAGCTTCTCCCCTAAACCCAAGGTGCTTGATTTCTATTAACTCACTATCGCTTAATTTTGAAGTGGCATGCCTCATAAATGCTAGTTCTAAGTCGTCCTTTTCTATTCCATTTCCATCATCTGTCACAGTTATAAGGTTACGTCCACCACTTTCTATTTTGATCTCTATCTCTGAACTTCCAGCATCTATTGCATTTTCTACTAATTCCTTTACTACACTTGCTGGCCTTTCGATTACTTCTCCCGCTGCTATACGATTTATAGTTTTTGTGTCTAAAAGAATTATTGCCATATTTTTAACTCTCAGTCTGATCAGTTTAATATCAATTAAAATCAGATTGTCTATTAAATTCTATTCTAAGCCCTTTCATGAAGATCATTAGAATTATGTATAATTATTAATGCTTTTTAAGTGGATTTCCTATTGTTCTTTCTAAGTTCCTTGGTGCACGCAACGATTATACTTTAAAAAGAATGTTGGCTACTGAGAAGAATGAAGACATCATCATCAGCGAAAAAAAAGGGCAAAAAAAAACAGAAAAAATTGATGTAACTACTTAAGGCAGGTGTCTCTATTGCAGCTGAGACAGCTGATCATTCATGATCAAATAAAAAAGTTATAAGCACACAGATTGGATTACAGTATCTTTTTTAAGAAGAAGATTTATCTTGCTTAAAAACTTGTAGATACTATATTTTACATAAATTCTTCATGCGAGGCCTTTATGTTTACTAATAGAATATCTAATAATCTGGATCAGCTACAATTTTTTGTAGAGTTTTTAAATGAAAATTATGAAACTCAGAAACATCTTAGTCTTACACCACTACATTTAGCAGCAGGAAATGGTCAGTTGGATTTAGTCAACACTTTATTAGGAGAGGGTTTAGATATTAACTCAGAGATTAAGTACGATGGCTTTACGCCACTGTATTTTGCAATTGCAAAAAATCGCTTAGAGATGGTTAACTTTCTTATTGCTCATGGAGCAGATGTAAACCATAAGACCATTCTAGGCTTTACACCTTTAAGTTTTGCATCCCAGCAAGGATATTTAGATATAGTCAACACCTTGATTGCAAATGGAGCAGATCTTAGTACTAAAACAGATAAACTTAATACACCTTTACACCTAGCAGCAGAGAATGGTCATCTAGATATAGTAAATGTTTTTATTGAAAATGGATTAGATGTTAATGCTGTAAATAATGATCGAGCAAGACCTTTGCATTCTGCAGTACAAAATGGTAACCTCGAAGTAGTTAAAGCTCTTATTTCACAAGGGTCTGACATTAACGCTGGATCTTCAGGCATAGGTAATCGTAAAGTTGATGCAAACATTACACCCTTACATCTGGGAACACAAACTGGTAGGTTAGATATAGTTAAAGTTCTGCTTGAAGCGGGAGCAAACGTTAATGCAAAAACAGATGATAAGATTACACCTCTACATTTAGCGTCTCAAAATGGCTTTTTAGAGTTAGTAGACATTTTACTAAAAGCAAAATCTAATGTTAATGCTAAGGATTATGAGAATCTTACACCTCTGCATTTAGCAGCAGAACGTAATCACTTTGGAGTAGTTAAGTCTCTTCTTCTAGTAAGGGGGATTGATGTTAATGCTAAGGACCACGATAATTCCACAGCTTTACATATAGGATCTCAGAATGGTCACTTAGAAGTAGTGAAGTTACTAATAGAGAAAAAAGCCAATGTTAATGCTAAAAAAAACGAAGGTTTTACACCTTTACATCTAGCAATGCAGCAAAGTCATTTCGAGGTGAGTGATTTTTTAATTAAAAATGGAGCAAACATTAACACCGTGGATGATCAGAATTGGACTCCTTTACATAATGCAGCATATAATGGTTTTTCTTTAAAAATAGTAGAGAGCTTAATTGCAAAAGGAGCAAATATAAATGCAAAGATGGATGATGGTAGAAGAGCTCTACATTTAGCAGCAGAACATAATCACTTGGAAATAATGAATTTCTTGATTGAAAATGGAGCAGATATTAATGCTCTAGATAACAGAAGTTGGACTCCTCTACATTGTGCAGCATATGATGGTAATTTAGAAGTTGCTAAATCTTTGCTTGAGAAAGGAGCAGACATTAATGCTAAAACAGTTAAAAGTACTACACCTCTACACTTTGCAGTAGACCATGATCATTTAGAGGTGGTTGAATTGCTCTTAGAAAAGGAAGCAGATATTAATGCTCTAGATCACACAAATTGGACTCCTTTACATTTTGCAGCAGAAAAAGGTTATGATCAGATAGCAGCCATTCTATTGAAACATGGTGCTGATGTAAATGTAAAAGAAAATCAAAATAAAGGCACAGCCCTACATCTTGCAGCTCAATATGGTCATCCTAAGGTAGTCAAAACCCTTATTATAAGTGGAGCAGATGTTAATGCAAAAATGGATAAAAATGCTACACCTTTACACTTAGGGGCACAAATTGGTAATTTAGATATAGTTAGGTCTCTACTTATGAGCGGAGCATACTTTAATGCTAGAGCTGAAGGAGGTAGATATGTTTTACCATTACACTTTGCAGAAAGAAGAGGAAACCCAGAAGTAATAAAATTACTAAAATTGGTTGAGAAGTTATTTAAGGCTATAGAAGATAATAATTATTTAGGAATTGAGAGTTCCATTAGAGATGGAGCAATCATTGATTCGAAAAACGTGGATGGAAGAACGCCATTACATTATGCTGTTAATAATGGGCACATAAAAGTTGTAAATATCTTGCTAGCAAATGGAGCTGATGCTACTAAAGTTACTAACAAAGGTAATACACCATTACACACTGCTGCTTCCAAAGGTCATAAAGAAATTATTGAAGCTTTGTTACAACGTGTAAGCCACAATAAATTGAGTGATTTTATTAATGCTAAAACAATAGTTAAAGGCACTACATCGTTGCATGTTGCTACTGAAAATAGCTTTTTTGAAGCTGTAAAGTCTTTGTTAAAACATGGTGCAATTTATAACATTAAGAATAAAGAAGGTAAAACACCACTTGATCTTTCTCGAGACCAGAATATTACTAACCTATTGAAATTAGTAGAAGAGCTATTTGAGGATGCAAAAAATGGTAATGTTGAAATTATCAGTAAGCTGAAAGCAATAAAACCCGATGAGTGCGTAGCTGTAACAAATGCTCGTGATGATCAAGGCAAGTCATTAGTCCAGGTTGCAGTAATCAATAAACACTCAAACCTTGCAAGTAGATTATTAGAAATATTAAAAAGTCCAAATCAGAGTTTACAAGATGTCAGCGTAGAAAATAGAGTAAAGAGTTTGAAGTTATAGCTCTCTTAAATGAAACTCTAATGAGGGTACCAAGATCTAGAAAATATACAAAAATTTTGTTACAAAATAGTGAAATTTAGGAGGATTTTAAAAATATGCTAAATAATAATATTAACAAAGAATTAGAAAAAGCAGTCTATGAACGAAACTTAGAAAAAGTTAAAGCTCTTTTGTCTGCAGGTGCTAATGCTAACCTTAGAGTAGAACGGAATAGAGATACGTTACTTCATACTACTAGTAGTATAGAAATTACTAAAGAGCTTTTATTAGGTGGTGCTGAAGTTAATGCAAGAAACATGTATAGTGAAACTCCACTACATTCTGCTATAACACTGGGGAAGGAATTAGAATTAGTTAGAGAACTTCTGAAACATGGTGCTGATGTAAATGCAACAAACCGTAAAGGCAATACTGCACTGAACCATGCTGTAAAAAAAAGTGGTAAAAATCTGGGAGTAGTTAAAGAACTATTAGAATATGGAGCTGATATTAACATAAGAAATCGTGAACGACGGCTTTATGATAATTGTTCCACATCTTTAGATAACGCTGTAAGTGATCTAGCATGCGCTAAATTGTTGATTAAATTTACTTTAGTAAGGAACTTCAATAAGGATTACGGAAAAATTATTGACTTATCTCCTTATAAAGGATGCAGTAATTACAGTAAATTATCAAGTTATCTAGATGACTGTGTTTGTGAAATTCTTCAAATGAAAACAGATGAAATAAAAGATAGCCTTCCACTATATGAATTTGTTACAAATAACTTCAACATACATGTACTATGGAATAATCAATTATCTGTAAGACTAGCAAAAATTGATTATTCCATACGCTATCCTATATATAATGATATCATATTAGATAAGGTAAAACCTTTTTTAGAAAGAGCAGATTTATTAAATAAGCTAAGTAAGATACAATTTTATACTAAATTAGATGTAGCAGATCAAGATGCCAAAGAAAAGAAAATTATTCTGGACCATGATTCTACATATAATATAACTGAATATCTATCTAATGATAACTTGTTAAACTTTATAGTAGCGTTTGATGATTCCAATAAGCGTACTTTTCAATCTTTAAGTTTCTTAAATAATCTCGTAGAACCGAGTACAAGACTTTATGAAACTTCTATAAGTAATGATACCAAACGTGCAAGATTAGAATAAATATATTTTTTGTCAGTACTAGATTTTTATGAACAACAATTAGTCGTATGGTTCCAGAGAGGTGATACATGAGAGATTGCTATAATGCCAAAACACTAAACTTAGTGCTTTTTTATGTAAGTTAATCATCATTTCTCTTTGTTGTTTTCAAACAGGTTATTATTAGTAGGTGTTACTAAAAATTTAAACAACCAACACATTTCCCACACCCAAAACCAAATGTTGTGAAGGCTTTTCGTCCTGAAATTGCAGGATTAGTAGATATTCTCTCAAAAATATTTTATTAACAAAAGATGCTATTTTAATTTTTGCCATATTAAGTAAACTTTGCTATTCTAATACTGGTGTAAATATATCTCAGAGAGAGCTTATGCATGTATCTAAACAACAAACCAGCTTTTATCAAGAAGATAAACAGTTTCTATCACGTTCTTACACATCAAAAGAGGAGTTTATTAGAGAATATAAAAAACTCTACTGCAGAAAAGCAAAAGCTAAAGAACTTTATCTCCTGATTTTAACTGAACTCGAAGAGGCAATATCAGGTGGTAAAGTCGATAGCTTAAAAAAATTAAGCAACTTTATTGATTACATAAGTGATGCAGAAGATCAAGTAACTTTGAGAGACTATTATGATAATGCTAACAACCCTGTTAAGAGTACTAACTTAGTTATCTTAGCTTGTAAACATAATAAGGTAAAGATTTTAGAATACCTACTTGGCAGTAATAGTAAAATTCTCAGTAATTTATCTGTTGGCATCAGAGAAACTACTATATTACCAGATGATGAAGATGAAACATGCCATAATGCGTTTTATTATGCTATACGTTCAGGTAATGTTGAACTTCTTGATACACTCATTAATAAATGGCCAGGTAATTATTTTGCTGTTCATTTCAGGGAATTAGATGAAATTCTTTCACGAGCTTATGAGGAATTAAAGCTAAAGAACGTATTATTATCAGAAGAGATAGAAATTTTTGTTGAAAATAAGTTGATAAACCTCCGTTTTTTCTCTAGTGCTTCTGGACAAAATCAGAATGTGAAGAGTTATCTTAATAACATCAGAGAGCGGATTGAGTTAGTACTTCAAAACGTTAGTTTGCTAAAGGCAGAGTATTCAAATACAGAAAAAGTAGATGAAAAGTTTTTATTCATAGCAAAGTTTATTGCACAAAATATTCATATATTAAAGCGGCAGTTGAAATCAACCTACGATAGACTGCCTTGGGAAGAAATGGAATTTTGTTTAGTTAGCTTTATTTTTTCTCACACAAAGCGACAAGAAATCAATTTATTTTATCATACCGTATTGAATAAAAGCAAGATACTAAACTACTTAGAAAATTTTGTAAAGAAACTTGAAACCGAAAAAGATATTATAGAAGGTGTAAATATTGGTAAAATCGCTGATCTTCCAAAGTTAAAACGTGAGAAAGTTGTTGCAGAGATCATTAGCAACTATCCTCAATTTGAAGAGTTATATAATGATTATCAACAAATTAGGGATATTCATTCTTTAGAGAAAATAAGTGATTATATAAAGTTGGCATTATCAGCTAATCCTAAAGAAAGGGAAGGACAGTTAATTATTACGAGGGTTTTACAGGTTATTGGTGAATATTTAAAAAACACTCTAGAATCTCCCAAGTTATCTAGCACTACAAGCGAGCTTCTTCTACTATCATTACCAAAGAACACAAGAGAAGTCATTATAGATTTACGTAACTCACTATCACATGCTTATTCACTCTCTAGAAGAACAGAGATTGAGGAAAATACAGATGTTAATTTTTTTATTGGTGTTCAAAATGACACTAAGAAAGTTGGTGATGTGATTACTAGTATTCTTTATGACAACAAAATTAAAACTGTCAGAATACTTCTAAAAAAAATTATTAATAGTGAGAACTTGGATGAGATAAAAGAAGTCACCAAAGCGTTTAGCAACGCTAAATTAGATGAAATAACCTCAGGAAACTTTGTAACAATGGAACACGAAAAGCTTAAAAAGCTCATTGCAGAACTAAGCAATAGTGTAACTGAAAAGACAAGTCACGAGCAAGAGCTGTTTAATAAAATTAATAACATAATCAATTATGCAGGAACTCAATCAGAAAATATCAGAACTGATTATATTACAGGGTTTGCATTATTAAAGAGTTTAAGTATTGGCTTTAGTGATAATAAGATTGACCATAACGTTATTAGGGGAATGAAATTTCGTGCTAATAAAACATTAGAGAATATTGTTCCCCGAATAGAATCTCACAGCCTTAAAGAGATTGCTGAGCTATCGAAGAAGATTTCTCATAGTGTTAAGTCAAGAATACAAGAAGACAACCTTGATGAAGTAAATAGATTAACTTGCGAAATTTTTTATATTGCTGAATTTGGAACAGGTGATATCAAATGGATTGAGGAATTAAGAGAAAAGTTGAATGAGAAAGGTTCTTTTATTCCTGCATACAAACAAAAGAAGACTTACAATATAACAGAAGAAAAATATAATAACCAACTTGCACTGAAGCTATCTGAACTGAAAAGTATTTTAAGGAATAACGCATTGAGTGGTAAATTAATTGAAAAACTCCCTTCCTATAAGAGTAATAAGAAATTGCAAGCAGTAGTAGAAATGCTTGTTCTGGATATAATGTCAATCTTAGGCAGCTCAAAGAATTATCTAGAAAACAATTTACTTTTCTTAGATGAGAATACCCCTTTACTAACTGGAAAATGTTTGCGTAATCACTTAGCACACGATAATGCCTTGGTTGATGTATTGTTATCTGATCCCTCAATAGCAGTTATCTTAAACGCTAAAAAACTTACTTCAGAAAACATAATGAAAAGTAAGAAAAAAGTTGGCAAGTTAGTGAGAGACGATCCTTCCAAATTGAAGGATAAATACGATCAAGGTCTTATTACTATTACTAATCAGGAAAGAATGTTTGTCGCATTGGAAGAAGGGAATCTCGAAGACTTAAAGAGTTATCTCAAAAAAGGAGCAGACATCAATGCTAGAAGTATTAACTTATGGACTACATTACATTTTGCTGCTAAGGGACCTAGTCTTGAAATTGTAAAATTTGTTCTTAATCAAAATTTAGACGTTAATGTTAAAGATATTAATGGTCAAAGCCCACTACAGATCGCTGCTGCACATGGAAGAAAAAATATTGTGAAGTTTTTTGTAGGGGAAGCTGGTTTATATGTTGATGATGCAGATAATCATGGCAAAACACCACTACACATTGCAGCCCAAAATGGTCACAAGGATACTGTTGAGGTTTTATTAAAAAATAAAGCCAGTACTGTTACTCAAGATATGAGTGGTCTTTCACCTTTATATTATGCAATAAGAAATAATCATGTTAATGTTGCTAAGGTTCTACTAGAAAAAGATACGAATGTTGATATTAATGAGGCCATGGGTGGCTTTACTCCATTGCATGAAGCTGCAGAAAGTGGTCACCTGGAGTTAGTTAATTTCTTACTTCAAAATAAGGCAGACGTTAATGCTAGAAATGACAGAGATTGGACACCATTACATGCAGCGGCGTTTAATGGCCATCTGGAAATAGTAAACGCTTTAATTCTGAAAGGGGCAAATGTTAATGCTAGTGTCATAAATGGTTGTACACCATTACACTATGCAATAGAAAACGGTCATGAAAAGATAGCTAATATTTTATTGAAGCATGGAGCTCATGTTAATGTTGTTGACAAAACCTATAATAACACACCTTTGCACTACGCAGCAAAAGATGGACATGAGAAAATTGTTAAGGCTTTACTGACAAATAAGGCAAATGCTAGTATTGCCACTGTGGAAGGTATAACCCCACTACATTTTGCAGTGCAGAGTGGCCACTTGAAGATAGTTGTTGCTCTTCTTGAGCATGGGGTTAACATTCGCGCTAAAGATAAAAATAATGCTACGCCATTACACTATGCAGCAGAGAGTGGTCATAAGGCAGTTGCTGAGCTTTTAATAAAAAATGGAGTAGAAATCAATGATAAAGCCAATAATAATCTAACACCATTACATGTAGCTGCTCTGAAAGGTTACAAAGATATTATTGAACTCCTAATAAGAAATAAAGCTGAAGTTAGAGCTCAAGACATTAAGGGTAGTACACCATTACATGCAGCTGCTATGAACGGTAGCAAAGATGTTATTGATCTCTTGATAAAAAATAAAGCTGAAGTCGATGCTAGAACTAATGATGGTATGACACCATTACATTCAGCTGCTCTAAATGGCCGTGGAGATGCTGTTGTTTTCCTAATAAAAAATAAAGCTGAAGTAAATGCTAAAGCTAATTATGGTCTTACACCGTTACATGCAGCTGTTGTAGAAGACCATAAAGACGTTGTTAATCTTTTAATAAAAAATAAAGCTAAAGTTAACGCGGAAGGTATTGCAGGCAGTACACCATTACATGTAGCTGTGGAAGCAGGTCATAAGGAAATCGTTGAGATTCTGGTAGCAAATGGAGCCAATGTTAATGTTAAGAGCAATAACCTAACACCATTGCTTTCTGCTATTAAATATAATCATAAGGAAATCGTTGAAGTTCTTATAGCAAATGGAGCTAGTGTTAATGTAGAAGGTGGTGAACCTTTATTACTCGCAGTTCTTGCTGGCTACAGAGATATTGTAGAGATTTTGCTAAGAAATAAAGCTTATGTTAACACAAAAGGTCCTGAAAATACTACACTATTGCATTTGGCTGCTAAAAGAGGTCATAAGGAGATAGTAAATGCTCTGATAACAAAAGGAGCTAATGTTGATGCTATGACTATTAATGGTACAACACCGTTATATCTTGCAGCACAAGAAGGTCATGGGGAAATTGCTGAAACTTTGATAGCAAATAGGGCTGATGTTAACATTGTAAATGTTGAAGGTGCTCCGCTACATATAGCTGCAGGACACGGCCATGATAATGTTGTTGAAGTCCTATTAAGTAATGGAGCAAAAACTAATGTTAAAGACAATAAGAGTAGAACATCTTTAGAATTAGCAGTGTCACATGGTCATTTGCAAGTGGTTAAAATGTTACTGCAGTATAAAAAAGTAGATATGAATGCTAAAGGCAATGATGATTGGACTATACTGCACATTGCTTCACAGGAAAGTAACTTGGAAATGGTAAAATGTCTAGTAGATGAAGGGTCTAATATTAATGCTAAAAATGCCTCTGGATCAAAGCCTATACACATTGCAGCTAGAGAAGGTTATAAAGATACCGTAGAGTTTTTCCTTAGCAAGGGGTTGAGTATTAATGAGCTTGGTACAGCTAACCAGACATTACTACACTATGCTGCAATGAAAGGTCGGTTAGAAGTTGTAAAGTATTTAATAGCACAAGGTGCTGACGTTAATGCTAAAGATACTAATGGCTTAACCCCTATGCATATTGCTGCTAATTTTGGTTATAAAGACGTTATTGAAGTTTTATTAAAAAATGGTGCAGTTTATAACGCTGTTGACAAGCTTTGTAGAAGACCATTAGAAATGACTAACGATAAAGACGTTATCAATCTATTAGCATCAACTGAGAAATTATTTGAGGCTGTAAAACGTAATAGCTCTTCAGAGGTTGAGAATTACATTAAAGCAGGAGCGTTTGTTAATGCCAAAAATGCTGATAGTGTAACACCATTATATTATGCTGCATGGAAGGGCTATGATGGAGTTGTCAATATTCTATTACAAAATAAAGCTAATCCTAATGTGGTTGGTAACAAGGGGTTTACTCCTCTGCATTATGCTGCTAAGTTCTCTCACTTAAAAGTTGTAAAGGCCCTATTGTCTAATGGTGCAGTATACAATGCTGTCTCTGACAGTGGGAAAACACCATCAGATTTTACTGTGGATAAAAGTATAACTAGCTTATTTAAACTAGTCAGTGAATCATTTAAAAAGGTTAAAGATGGTAATGCTCAAGTTATTAATGACCTAAATAAGATAAAGGATATTGATACAGTAAAAGCAGTGATGAGTGCTCGTAATAGAGAGAACAAAACGTTAGTAGTTGCTGCAGTACATAGTAACTTTTCAAAAGTCGAGCAGTTGAAGCAGATATCGCAAAGTGACGTATCCGCTCAGATTGATACAGCTTTAGTGCTCTTGAATCAAGGCAATTACCAAAAAGCCTTAAGTATTTTCAGAAGCGCATTTGAAAGAAGAAAAGAAATACTAGGACCAGACAATCCTGGTACTTTAGATATTCAGACATATATAGCCAAAGTGCTATATAAGCAAGGAATTTACCAAGAAGCTTTAAATATGCTTGAAGAGATTTTTCAGAAACAAAAAGAAATGCTGGGTTTAAACGATAAGGATACTTTAAGTACAAGAAGTACAATCGCTTTAGTGCTGCATAGACAGGGGAAAGATGAAGAAGCTTTTAATATTTATCAAGAAGTCTATCAGAGACAAAAGGAAATACTAGGGTCAAATCATTCAGATACCTTAAATACTCAGTTTCACATGGCATTAGTATTAGATAAACAGGGAAAATATGAAGAAGCGTTAAATATCAATAGGGCAGTTTTTGAAAAGAGGAAAGAAACACTAGGTACACATGATCTAGCCACTGTGAGTGCCAAAAATAATATAGCAATGGTACTAGCTAACCAAGGTAAATACGAAGAGTCCTTAAAAATCTATAAAGAGGTTTTTGAAAAGAAGAAAATAATTTTAGGTATTAATCATGCTGATACCTTGAGAACGTTACATAACATTGCTGGGGTACTCTTCAATCAAAATAAATATCATGAAGCCTTGAAAGCTTTTCAAGAGGTTTTAAATATCCAGAAAAAAGCTTTACAACAAAATCACCCAGAAACCTTGAATACTCAATACAACATAGCAAATGTACTTTTTGCTCAAGGGAAATGGATCAGCGCACTTAAAGTCTACAGAGAAAGTTTTGATCAAAGAAAAGCTGTTTTTGGACCAAGTCATCCAAGTGTTTTAGATATTTTAAAAAAGATAGAGATGATTAATTTTAGATTTAAGCTTGAGGGTAGCGAAGCATCAGAGGTTCTCCAGCATCTGCAGAAAGATATTAACATTGCTGCTAGTAAAGGTGATATACGAACTGTTCAGCGTCTGTTAAAAGATGGAGCTGATGCCAACGATAAAGATATTGATGGAAGAACACCGTTGCATTACGCTGTTAGCAATGGACACATAGATATTGTAAACATCTTACTAACAAATGGAGCTAATGTTAGTCAAGTTACTAATAAAGGTAATACACCATTACACACTGCTACTTCCAAATGTTACAAAGAAATTGTTGAGGTTCTGTTACAACATATCAGTCGTGATAAATTAAATGACTTTGTTAATGCTAAAACTACTTCTAGTGGTACTACATCACTTCATGTTGCAGCTAAAGGTGGCTCCTTGGAAGTTGTAAAATCTTTATTAAAACATGGTGCAATTTATAAAATTGAGAACAAAGAAGGTAAAATACCTATTGATCTTTCTAAGGACCAAAGAGTTACTAACTTACTGAAATTGATCGAAGAATTGTTTAGAGATATAAAAAATGGTAATGTTGAATCTATCAGCAAGCTAAGAGCAGTAAAACCTGATGAGTTCTTAGCTATAACAAATGCTCGTAATAATCAAGGGAATACATTATTGCAAGTTGCTATAGCTAATGGACATAAGAATGTTGCGGGTAAATTGTTAGAAATGCTAAAAAAGCCAGATCAAAATTTACAAGACGTCAATATAGGAAGTGGGGTTAAAAGTTTGAAACTTTGAATAATACTATTGAAATATTTATATATAACCTAAGTTAATATTATACTTAAATCAGTTACAATATCTGAGTTTCAGCAAGCCATAGAGTCAAATTAAGGAAAGTAGATATAGAAAAAAGTACAAATTTTTGGTACATGGGCTACTTTATACTCCACATCACAGCTGCAAGTTTACCATTTTATTCTATTAGACATATTTATTGCGTTAAAGGAGAGTATATGTAAACACCTGGATTTATTACAGAAACTAAAACACTGCAAGATAGTAAAAATATTATGTTTAAACTAGTTTGACTTATATTATATACTGTGGATAATATATCATCTATTTATGATTATATTAATATAAGGAAAATGTTATAATCTGGAGGGTAAGTAGTTATGCTAGGCAATGATAATACAAGCTACAGTTTAATTTATGCAGTTCGTGAAGGAAGACTAGAAAGAGCAAGGGAGTTAATTAATTCTTTTGGACTATCTTATTCACAAGCATGGTCAGAAGGATATGTTTTACTTCGTGATGCTATTGAGAATAAACATACAGCGGTTACTAAACTACTTTTAACAAACGGTTCTAAAGTTAACAGCAAAAACAAAAAACCTTCTAATACTCCACTTCATTTTGCTGCTATAAATGGTGACATAGAAATTGTTAAGATGCTTCTAGACAGAGGTGCTAACATTGATGCTAAAAATCAGTATGGCAGAACTCCGCTTCACAATGCGATTGAAAATAAGAAAATGGAAATTACTGAACTACTTTTAAATCGTGGAGCTAACATTAACGTCAGAAGCAATGATGGTATAACTCCTCTTCATATTGCAGCTGAGAGAGAGTATTTACAGATTGTTGAGTATCTTTTAAAATATGGAGCTTATGTTAATTGTGTGTGTACTTCAACATGGAAAAAAGGTTATGCACCACTGCACTTTGCTGTTGAAAAAGGTAGTAAAGAAGTTATCACGTTGCTTTTAAGTAGAGGTGCTAATGTTGATGTTAAAGGGGAAGATAGTATAACCCCTCTTCATATTGCTGCTAAGAAAGGATATATGCATATTGCCGAAGATCTTCTAAACCATGGTGCTTGTACTCATTCTTTCACATTGAAGGAAGGATATACGCCACTACATTTTGCTTCTGAACTGGGCAATGAAGAAGCTGTGAAATTATTCTTGAATAAAGGTGCTGATATTAATGCTAGCACAAATAGTAATTTAACGCCACTTCATATTGCTACCAAAACAGGACGTAAAACAGTTGTAAAGCTGCTCTTACAACATGGAGCTAAAGTTGATAATCAGGACAAAGATGGCAAAACCACACTACACCTCGCTGTTGAAAAAGGATATTTAATGATTGTTGAGGATGTTTTAAAGTATTGTCCTGATATTAATCATCAAAGTAACAGAAGCTCTCTTAAAATCGCAGTGCACGGCTATGGAGAAGAGTATAAAAAGATTGTTGAGGCTCTTCTAGAATATGGCCTTATTGTTAACCCAGAAGATGCAAATAATCCTAAGTTATTACATGCTGCTGTTGAAAAAGGATATTTGAAAATTATTGAAGACCTATTAAAGTATGGTGCTGACGTTAATACGTTATACAATTCAACATTTAAAGAAGGTTTTACACCTTTACATAGTGCAGCCAAAAACAAACAGGAAGAAGTAGCTAAATTGTTGATAAGCTATGAAGCTGATATAAATGCTCAAGATAAAACCGGAAAAACTCCAATATTTTATGCTATTGAGAATGCCGATTTAAAAATTACCAAGCTACTTTTAACTAATAGAGCTAATATAAAAGATAGTCCTGATCTATTGAATATTGCTGTTAAGAAGAAATGCATAGAAATCGTTGAAGCTCTTTTGCAACACGATACTGATATTAACGCTAGTGATAAATATGGAAGAACAGCATTGCATTTTACTGCTTTAAGTGAGAGTGAAGGTTTTTTTGGATTTCTTACTAATGAAGATCCTGATATTAATATTAAGGGAGAAATTGCTAAACTGCTTCTAAGTAAGGGAGCTAATATAAATGCTCAAACCAAAAATGGTATTACGACGCTTCATGCTGCTGCTCAGAAAGGATATACGAAAGTTGTTGAAGCTCTTTTAGAATATAATGCAGATGTTAATTCTACAGTTAAAAGTGATATAACACCTCTCCATCTTTCTGCTCAACAAGGAAATGAAGTAATTAGCAAAATGCTCTTGAACAAAGGAGCTAACGCAAACGCTAAGCAAAAAGATGGAATAACTGCACTTCATATTGCAACTCAAAAAGGCCATAAAGAGGTTGTAAAAGTATTGCTAGAATGCGGTGCTAAAGTTGGTTCTAAAATTAAAAGTGACATAACACCACTGCACCTGGCTGCTCAAAAAGGTTACCAGGAAATTATTGAGACTATCTTGAAATTTGGTGCTGATATTAACTCTAGAGATGAGTATGGCAGAACAGCACTTCACATTGCTTCTAAAGAAGGACATGAAGAAGTTGTTACAACTCTTTTGGAATATGGCTCTGATATTAATATTACGAGTAGAAATAATCATACACCACTTGATTCTGCTATGGTTGGTATAAGGTCATTCTATAGTCAACTCAACAACTATGACTCTGATGATGATGGTTATTACGATCGTGATCGTGGTGTCTGTTCGTGTGAAGTAACTGCTGAAGCTCTTAAACGCCACATAGTTAAAATGAAAACCGCAAATTTATATGTAAGTGAAAAAAATTTACTATCAATGAGTATCAGTGGTGAAATAAGTGGCTTTCAGGATGAATGTGAGGAAGAAATAGCAAGGATGAAGAGTGAGAAGATTAATAATCCTAACATTTCATTTTATGGTATCTTGGCAAAAGGTACAAGCTCATTAGCAATATATATGAGGGATGAAAATATAGTGCAGGTTTTAAAATCAGACGACTATAAAACAAAATTTCCAATATATGCTAGTATGATCGAAAGTCATTTCAGAAAGGGTATGGAAAGAAAAGAGTTACTTGAACAAGGCAATAAAATTTTCCATTTTCTCTTTAACAATTTTCCTGAGTTACCATATGACTGTACTGAAAAAATATTTAGTTACCTGAGTAACGAAGACTTAAGAATTTTGATAGATGCTTGTAAACCTCTTAGCATCAGTAATCCTAATACTAATATTAACAATGTAGTGATTACCTCAAGTACATCTCAAGTACAGTACGTTTAAGTTAAGGAAAAATAGCAGAACAAGCTACTTTCAACATTAAGTAATGGCTTTAGTAATTTAAAGATTATTTTAAAGGTTTTATGGGAATATTCAAAAAAGTATACGTGTCAAGTTAAGGGAAAATGAGCAAATTTAGTGCACTCAAAGTTGGGGAATATTAAATAAATCATTGGAGGTAAGTTTGAAAAGTAAAATACTTATCAAATGAAGATGAAGAAAATAATCGCAGAAATGGGAGGAATGCAATAACTCTACGTACTACAATTAATCTAGTTTATAGCATTACCCATGGTAATCCAAATAAGATTTTTTTCTCATAATCAAGTCATAGTAAATTGGAACAACTTTTCACACCTAACAAAAGCTCTGACTTTAGATTTAGGATTGAAATTAGTAAGTAGAATGATTATGTAATGCATATATTAGTGAAAGGAGGTACAACATGAGTAATATAGTTCATTCAAATAAAAACAATAACTGTGATAACTTTAGTGTAAGAGGACTACAAAGAGCCGTTGATAACATATTTGATAGCTTCTTTACAGGATGGGACTCAGAGCTTTCCAGAAGAGGTAGTAGTCTATTACCAGCTTACGATTTTTATGAAACAAAAGAAAGCTATTGTCTCTCGCTAGAGCTACCAGGTATTTCCAAAGAAAGCATAGACATTAGTATATCTGGCGACAGCTTAATAGTGAAGGGTGAAAAGACGTGTAATAACGAGTCAAAAGATAAGCAGTTTTACCATCGAGAAAGATACTATGGATCTTTCTATAGGTCTATTCAGCTTCCAGTAAATGTAGAGCAAGATAAAGTGTCTGCTAATTTTTCAGATGGAGTATTGCACGTAACCATACCTAAGTCGGAGAAACATATCAAGAGAATTGATGTAAAGTAACCAGTAAGTAATAGCAGGCTTCTAGTTTGAGGCTTGCTACTTTAAATTATTATAGATGGAATGTAATAAAGTTCAATTATCTTTTCTAGATCTAAATTTTTGTCTTAGCGTATTTATTATACAGATAGTGTAAAGCCTTTGTTAAGCTTACATATTGTCAATAATCTATTAATAACTCTTATGGTATAATTGACTTTGAAGAAAGAGGGAGTATGAGTGAGGCAAATCCAATAGTTACATTGAAGGCTAAAATTAAAGAATTTGGTTTTAGTGAATTAAAGGCTAGTGAGAGCAATAAATCAGCAAACTCTGGTGAAACAATGTATTTCGATTTTCCAAGAATGAACTTTGTTATTAATGGAAAAATTATAGATACAGTTTTAACCTCTGCTTTAATGGAAGGAGCTCAATATCGCAAAAGCAACCTTTTTAATAGTTATGATATATACAGTACTGAAACCGCAAGAGAAAAACAAAGAGAAATAGATACAGATTATGGTAGAGCTTTTGTTGATTCAGTCCTCAAGGATCTTGAAAAGGAACTTGCACATAATGCGTTATGTGAATTATGGAAAAGTCACTGCAAAAATTCTGAAATTCCTGATTATCAGAAAACCACCTCATATGGGAAAGATTTTGAGAGATTTTACAATGCTGGAAGAGGGCATCTGCATCTATTACTAAAAGTAGGAGATGAGAATAAGAACTATCGCCCATTTGTAAAAGAAGTCTTTAAGGAAATGTTCCAATACGCAGAATCAAGTGTTCCGAATGACCCTATCTTAGAAGAAATAATCACTAATTGTAACCAAGCGGGGTATGAATTTGCTGTAAGCATCCCTATTCTTGAAAGTTCACTCTTGGAATATGGATTAAAAGGGGAATATAGCAAGAATAAAACAATGTGTATTGATTGTGCTGATCCAATCAGTACAAAAGTAAAATCTGATATGTTAGTGTTCGTAACGAAGTTTGATAACCCAGGAGAAAAAATATGCGATCTATCGACTTCACTTGAATTTGTACTTGAGTCTCAAGATGGTAAAGATGGTGTAACCTATAAAGATGGCAAATTATTACTTACTATTCCTAAGGAACTAAAAAATTATAAAGGGGAAAGTAGAAACTTGTTTGATGTTATTAAAGAATATTTTCAAAAATTCTGCGAAAAATTAGGATTTAAATTTGAGATAAAAACACAAAAAATAGAGCATGATTTGGACGATTTGCTGAAAGTAAATAGTCATCTTGAAAGCCTAAGACCACCTATTTGTAGTAATAATTATGCTCTTGGTCATTAAGTACTTTAAACCATAAGCTCAAGTTAGAGAGAATGGCACAAATGTTATTAAACAATAAAAGTTATAGTTATATCTGGTTACTTAAGTTAGCTATAGAATGCCTTCTGTGTATATTAAAAGGGTATTTATTTTGTTATTTAAGTTTCCTCTTTTGGAACATAGAAACACCCTAGGAATAATCCTACTGAATTCTATGATATTATTTTTTGTAACATTGTTATACACATCATGATACTAAGAGTATTTATCCTTGTTTTCGATCCGCGCGGGTTCAACAACAAAAATTCAGTAAAAAACTCAGATATTTATTGGC
>NODE_11_length_22300_cov_23.157923
TGGTTGGTAATACCATAATGAAACTTTATCATCCATTTTAGAAAATACTATAGTTAGCAGTCATTAGCTATTCGCAGGCTTCAAGAAGGTTTCAATATTAAGATCAATGATTGCAGAGTTGATAAAAACAATATGGAAGATATTGAAATTGCCATAGACAGTACAAGTATCAGATAATACACCTGGTCACAGTAAGGAAAATAGCGAAGTATCGCAGTTATAAACAGGTAAGAAAGCTACACGTAATATTGAGTATAAATAGTAAAAAAGCTATAGCTGCACAATATAGCAATGGTGCCTACTCCGACCATTATGGTGCTTGCGACTTGCTCAGCTTTCAGCATGCTATAAAAGCATTATATGCAGACAGAGCCTATCAAGCTTTATAAATTGTGCAAAAAATATGATATAAAGACAAAAATTTTACCGAAAAATCGTGCAGCGGAGCATACAAAATTGGATTATATGGCTGAAAGGAATGCTGCCATTAGATTATGTGGTAAAGACGGTGTGAAAGAGTGGAAGAAGGAAGCAGTTTATGGAAAAAGGTCATATATTGAAGGATTTTTTTCAAGATTAAAGCAAATATTTGGGTTTAGTTTTAGAAATAGATCTGAAGTAAATCGAGAAAAAGAGTTGCTAATAAAATGTTACTTACTCAATAAATTTACTGATATTGGCATGGCTAAGTTTGAGGTAGTTTCATGAATTTATTATCCTTTACCCACTATCCGATAAGCGATGCAACAAAGCCATCCCAGTGTCAGCTACTCGGTTGACACCATCATAGAGATCAGCTACTTGGATGATAAAAGCAAGAAATATCGAAGTGTTGTGCTAGACTTTATACCTCTTGCATTCAAACTCACATAAATCATGAATTGTGCACGCTTCACACAAAGGTTTTTGTGCCTTGCAAATGTATCTACCGTGTAAAACTAGCCAATGATGAGCATAAAGCAGGTATTTTTTTGGAACCACATTTAAAAGAGATTGCTCTGTTTTAAATATATCTTTTTCTTTCACAAGCCCAACTCTATTGCTTACTCTAAAAACATGAGTATCAATTGCCAATGTTGGAATACCAAGCCCTGAATTTAAGAACACATTAGCGCTCTTTCTCCCAACCCCTGGTAAAGATACCAAATCATCGAAATTAGTAGGCACTTTGCTATTGTACCTCTCAATCAATATTTTGCTGAGCCCGATTATATTTTTTGCTTTGGAATTATATAAACCAATACTGCTTATGTATTTTCTCAGCTCACTTTGCCCAAGATTCAGCATTTTTTCTGGAGTATCAGTGATACTAAATAGCTCCTTTGTAATTTTATTAACGCTTATATCAGTTGTTCGCGCTGATAGAACTATCGCAACTAATAACGTAAAATCATTGGTATAATTCAGCTCTATTTTTGGTGCAGGATTTGATTGCTTGAATTTTTCAAATATTAATTCTACTTTTTTTGAGTCCATGCATAGAACTAAAAGCTTATACTACACTGGTTGCTGTGCAAATTCAATTCCTTTAGGCTTAGATAGTCCTTCGGCATTAACATCAGACATATCAGTTTTTACCTCATCAAAATTCCTCTCAGCAAATTCGCTTGCCACTTCTGCAAAACACTTTCTAACAAGAGGCATAATTATCGGCATTAATAGCCTTCGTGGATCATACCGTCCTAACAGATCAGTCTCCTTTTGCACTCTATCTCTTGGATCCTCTTCTAGTAAATCTTTTGTGTGCTTGTCAGCATATATTTCACAGCCTTTTGAGAAAACAGGAGCTAACATTTCAATTAATACTGCCAATAACAATAGTGGACCAAGTACAGCTCCACCAACAGTTAATCCATTAGCAATGAAATTTATTGTAACTAAATAAACAGAAAAAGCAGCTAAAGGATAGTTGATAAGAAGCTTACTGCCTAGCACGATATAGTTCATTTTACTTATGAATTCATCAGTAGAAATTTCTGAATTGGCATACTTTTTCATATAATGACCTACTAATAAACGAGAAGCGTTACTAATAATGATATTAAGTGCTATGATCCACCATGAAAAATAGCAACCTATAGTAATTGTAGTTAATATAGCTAAAGGCAGAAAACTTATTTTTGGTACTAACATTAGAGCATTTTTGCGCTCTATAAATTTCAATGCTAATGTCTTTTTATCTTCTTCAATTAGGCTTCTCTTTTCTTTTAGAGGAGTAATATAATTGAATAATTGTATGCTTGGCTTTGCTATATATTGATATAACTCTTGCATTAACTTTGCACTTTGTACACTCTTCTGAGAATTATCTAAATTTGGATTTAGCAAAATCCTCTCTATTTGAGCCTGAAGTTCATTATAGCTTTTTAGGTCTTCTCCAAACGAACAATCATTTCTTTTTAGTATAGCAATCAACCCATCAAAATCTTTACCTATAGCTTCTTCCTCACTGATTTTTAGCTCGTTAAACAACTTTCTCCTATAGTGAAACTCTCTTGCCGTTAAACGTCCATTACTTTCAGCACCAACACTGACTTTAACACAAGGATTTCCTGACTCCAAAGGTTCAATGTACTTTTTTAGCCCTTGATAAGCTTTATAAATCTGATCAAATCTATTTTTGTCTCCACCTTTGTCAGGATGGTTTACAAGTATCAATTTATTATATTGTTTTTTCAGAAACTTGCTAAGAGCTTGATAATCCTTACCTACAATTTGTTCAGCTTTTATCTCTAGTACGTTAAACAGATCATTATTATCATAAAACTCCTGACCAGTTAACTTAAAATGTTGACTCATTACTACGCCTCACATAAATACACGATACTATTAGTATAATATATTTAATGTTTCACACAAGCATAAAAATATCAAGCAACCACTAAGAGAAGAAACCCTCTTTCCCATCATACAAATACAACTTATCCATTCTCACCACATCAAAATTATGTTCCTCAAATTTGACTAGCAAGTTATTCACATCACTATTTTTAATTTCATTATTTGCAATGAACCTGCAGGTTATTTGGTCACTTGAAGACTTTGAGCCTCCTGGCCAAATTGCAAGTCCTTTTGAGTATATTGCTATCATTTTCAGATTACTCGATTCAAATAACCTAACTATTTGATCAAAATTGTTGGATTTGTCCCAGGCAAGCGTTATATCACTACCCACTAGCTTTTTAACTTTGTAATCTTGTTCGTAATTGTCTTGTACTTTATTTATTTTACTATCCGAATCACTGCTAATTATAAGCTCAGATAACGTTGTGGGTTTTTTCCCTAGATTATCTATAACAGCTTTTGCAAATTCTTTGGTACCAACTTTCTGCTTACTCCTTTTCTTCTTATATAAATCGGCAGTGTGTATTCCATCCTCCAAAGTCTTCAGCCATGCATCATAGATTAGTTTTGCAGTACTCACTTGACCAATATAGACCAACATATGTACTGCGGCATTTAAAAGACCAGAAGGATTAGCCATGTTTTTTCCTGCAATATCAGGAGCAGAACCGTGCACTGCTTCAAACATTGCATATTCATTACCTATATTGCTACTTCCTGCAAGCCCTACAGAACCTGAGGTTTGTGCCACTATATCTGATAATATGTCGCCATATAGATTTTCAGTTACTATAACATCGAAATTCTCGGGCTCTGTAGCAACTTTTGCCATTCCAATATCAACTATATAATGTTCTATCTTTATATTTGGGTATTCTTTTGCAATACGATCAAACGCTGCATGAAAAGCGCCGTCAGTCATTTTCATTATGTTGTCTTTAGTCAGGCAAGTTACTTTTTTTCTGTTGTGTTTTTTCGCGTATTCAAAAGCATACCTGCATATCTTCTCTGAGCCAGATCTAGTAATAATTTTAGTGCATTGGTAAGAATCACCAGTGAGCCTATGCTCTATTCCCGTATAAACGTCTTCTTCATTTTCACGTATTACAACAACATCAAATTTATCGAATTTATTTTCTATAACAGGGTGATACGAAATGCATGGTCTAATATTTGCATACAGCCCTAAGTTCTTTCTGAGCGCAACGTTTAAGCTTTTGTGCCCTTTACCTTGAGGGGTTGTTGTTGGAGATTTGAGTAATATCTTTGTCCTTTCGATAGATTCCCAACCACTCGGAGAAATTCCATGAGACCATTCCTTACTATAAACACGCTCTCCTATTTCAATAATATCTATTGAGATCTCTGCTTTCGCTTCACGCAATATCGACAGCACCGCTTCCATAATTTCTGGTCCGATACCGTCACCATACGCAACTGTGATTGGTGTTGACATAACTTTCCTAATTACACATGACTTAATGTTAATTCAAATGATAGAGTGACACAAGTAGCTAATATTACCCAAATTAGTATAGTTACGGTTATTTAATAATGAACTTTTATACTGGTTATAGCATTGCAAAATATGGAAAGTGTATGGATACTAAAATAAGTTATGCAGGGATTACAAGACGTATTTTTGCATTTGCAATCGATTATATTTTAGTACAGGGAATGGGGTTTGTTATCGGATTTATCATTGGATTTACTTTAGCATATTCTCTATCACTCAATGTAACTGAAATGATTTTAGATAAAGCAGTAGCTATACAAGTAATAGGGTTGATATTGGAATTAATATTTTATGTATTTACGATAATAGAATTTGGTGGTACTCCAGGACAATTGTTACTTCGCATGCGTGTAAAAGACGAAAATACACTTGAAAAAATCACTCTAATACAAGCAATAAGCAGAACAGCAGTTTTTGGAGTATTATATTTTATAATCTGCTACACACTATTCAATATTTCTAGTCTATTCATAGTTGTATCAATCTTAATCATATTATTTGCAATCCTTGACCAGCGTAAACAATTTCTTCACGACAAAATTGCAAAAACAGTAGTAATAGACTATAAACCTAGTTGATATTTTTCTTTAGTTGTTACCACCAAGGGTGTTATTCCAGCGCGTGACCCACATCTGTACGAACATTGCAATTAGCAGGTAATTTGCATAATAGAGGGTGTCATTCCAGTGCTTGACACTGGAATCCAGTTTTCCATATAATCTCATCGAAAACATTGTAACCACTTTCTATGCTAGTGTGCTTTCATCAACCTGGATCCCAGTGTCAGCTACTTTCATGACAAGAAAAGAAGCACTGGTTTCACATGAATCTGAACAGATATCATGTTTTTCTTTAGTTTACTGCTTGCAAAGTGACTTTTTTCGTTTCTGCATGAGCTAAATTAACTACCAATATCATACCTGAAGAACCCACCTGACCATTCTAGAAAATTTAATGCTGAGTACACTTTACTTTTAGCTTCTTCCACAGTGTTTCCTTCTCCTACTATATTTAGTACCCTTCCGCCATCGGAAATCCAATTACCACTTTCATCTAGCTTAGTACCAGCATGAAAAACTAGCACACCAGGAATGTTTTCAATTTTATCCAATCCTTTAATTACCTCTCCTTTTTGATAATCACCAGGATAGCCTTTACTTGCAACAACTACACAAACTGTAGTTTTGTGATTAAACTCCACCATTTTTGTATTTAACTTGCCTTCTGCAACTGACAACATCAACTTTAGCAAATCACAATTTGGATCAAGTCTAGGTAACATAGATTGTATTTCCGGATCCCCAAACCTAACATTATACTCAAGAAGCTTTGGACTATCTTTGCAAATCATTAAACCAGCAAAGAGTACTCCCTTATAGGATGTTCCCATGTTAGTCAGTGCTTGAATTGTAGGATATATTATTTTTTGGATAATTTTTTGCTCCATCTCCTTACTTATAATCGAAGGTGATGAGTATGACCCCATGCCTCCAGTATTTTGTCCCTCGTTATTTTCACCAACTCTCTTGTAATCTTTTGCACACCCAAGGGTTACTACCTTCAACCCATCAATAAGAGCAAAAAAACTTACTTCCTCTCCAATTAAAAACTCTTCTATGATTATTTCTTCACCTGACTCACCAAGATTTTTCTCCACTAGCATTGAATCTATTGCTGAAAAAGCCTCATTTTCTGTGTGGCATATTATGACACCTTTCCCTGCTGCAATTCCATTTGCTTTAATTACAAGCGGCAATTTTATTTTATTACTACGGACAAAATTTTTAGCTAACCTTTCATCAATAAAACGTTCATACTTGGCGGTCGGTATACCATATTGTTTACATAGTTCCTTCGTAAAAGACTTTGATGCCTCAAGTTTTGCAGCTGCTTGACTTGGAGCAAAAACATTTATTCCCTCTGCAGTTAAATCATCAGCAAGTCCATTAATTATCGGTTGCTCTGGACCAATAATTACTAGCTCTATATTTTCTTTCTTGCAAAATTGTGTAACATCCACTGAATCTTGAATATTTATATTCACAAGAACTCCAAAATTCTCCATGGCCGGGCGACCAGGAGTAACATATAACTTAGTCAAGGTAGGAGACTTCTTTAGAGCCCAAAGTAAAGCATGCTCACGCCCACCAGAACCTATAACCAAAACCTTCATCTTTATTTCCTCGCTTTTCTATATATGTCAAAATTATTGTTTGCTTATAACAGTATCATTACTCATGTATCTTTGCAACACGTTTGGTATTGTAACTGACCCATCGGAATTTTGATAATTCTCCATTATGGCAACAATTGTTCTTCCTATGGCTAAAGCTGAGCCGTTTAAAGTGTGAACGTATTTTTTTGTTTTTCTGTCAGTTTCTAAGAAGTATTTAGTGTTCATTCTTCTTGCCTGGAACGTACCGCAATTTGAGCAGCTTGATATTTCTCTATATTTATTTTGCTCAGGTAACCATACCTCTATGTCATAAGTCTTTTGTGCAGCAAAACCCATATCGCCACTGCAAAGTAGCATTACTCTGTACGGTAATTCTAGTTTTTTTAATATCTCTTCAGCAACACTAGTCATACGTTCAAGCTCGTCTTTTGACTGGTCTTCAGTTGTGATGCTTACCAACTCCACTTTACCAAATTGGTGTTGCCTTATCATACCTCTTGTATCTCGTCCTGCACTGCCAGCTTCTTTACGAAAACATTCTGAATATGCAGTAAAACGAATAGGCAGTTCTTTTTCTTCTATTATTTTGTCAGCAACTAAATTTGTTAAAACTACTTCACTTGTGGGAATTAATCTTAATTTATCGGTAGTTAAATATGAGTCATCAGAAAATTTTGGTAGCTGACCAACGTTATACATCGCCTCGTTTTTCACCAGGGCTGGGTGATACACCTCAGTATAGGCAAATTCATTAACATGTGTTTCCAGCATAAAATTTATTAATGCTCGTCCAAGCTTAGCTAACTGTCCTTTTAATATTGTAAACCTTGATCCAGAAATTTTTGCTGCTTGTTCAAAATCCATCAAGCCTAACCTTTCTCCGAGTTCATAATGAAATTTTGGTGTAAAATCAAATTTTCTTCTCTCTCCATATTTTCTGATTTCTACGTTAGAGCTCTCATTTTCACCTATTGGCACGTTTTGTGCAGAGATATTTGGTAAGTTAGATAAGATATTCATTAAGTTATCTTTCTCCGTTTGCTCTTTTAAGCTGATTGCTTCTATCTCATTTGTTATGTTTCTTGACACTTCTACCTCATTTTCACAGGAGCTTTTGTTCATTTTAAGCCTCTTTATTTCTTCCGTGATCTCATTGCGTTGCTTATTTAAAGCTTGCAATTTAGTAGTCAGTGATCTTTTTTTATGGTCAATCTCTAATATTTCTTCTGTAGTAAATTCTTTCACCCCTCTGCTTTTTATTGCTTTTTCAAATCCTTCAGGGTTTTTGCGTATATGTTCTATATCATGCATATGTTGTGCTATTACTAACATCATTACTGTACTTCAAAAGCTTTTAATGCTCAATATTTTTACATATAAATGCTAATATTGATTTTACCTTCATAATTTGCTAGAATTAGTTAACGTAGTATTCATAAAATATAACATGTTGGGCATCCGAGAAAAGTACAATACATTTAAAGAGAGTACTCACTTCACTAAACTTAAGGCTAGTGGAAGATTTGCTGTCTACGCTTTTTGTATATATTTGGCGACTACATTTACCATTGGCTGTTTGGGATTGATAATGGGATCTTTCCTCTTAACCTTACCACTTGCTATGCTCATCTCCAACCCTATAGTTTGGATTTTAATGGGAATAGTGCTTACAGCAACATACAAGATGGTTATTGAACCTTTATTTTACTTGGTAAAAGATTATGTTGATGAAAAAGGAACTGTAAAGGAAGAAAAGAGTCCAAAAGAGCAAAAATTTACAAGAAGTAAATTACTGGATAGTGGACTAGATACTATATCAAGACAAACAAATGATTCGGATAAGAGGATACGTAGAAATTCCTATTCTCCATCTACAGATAGTGGTATTGCACCAGGAAGTGAACCTGCCTCAAGTAACAATAGTCGTAGAAATTCTAATGCTTCAGGAGATAGTGGTTTGGGTGGCAAGGAGTTTCATGAAGATTTACAAACTCTTATGCATCAGACAAATAGAGAAAATTACTATTACTGGCTACAAGAACATGATATTTCTCATATTGCAAGAGCTGTATATAACTATTCAGAAAATTCAAGTGGCAATGTACTTTTTTGTATTCCTGGTGATGTGAGTACTTTAAACTCAAAACTGAAAGAGTATAAAATAGAACAAGGGAACACAAAAAAAATCTTTGCCTCGATTATTAATTTAGGAGGAAATCACTGGGTAACACTGATAGTCACATGTAATGGTAACAGACAATTTAGAGCTTATTATTGTGACTCATTTGGTAATAAATTACCAAATGAGATTGAAGGAAAGGTAAAAGACGATATAAGTCTTGCTAATGAGATTGCTGAGAAGTGTCTAGTACCCTTAAGTAATGAGGTGGGAAGTTTAATACGGGAAAGAGAAAATAATCCAGATAATGCTAGCCTTAAAGAGAAAAAAGATGATGTTGAAAAAACATTAGGTCATGCAAGAGAAGATAGAAATAAGTTAGTTAGTAAGCAAATTGATACTAGTTATATAGTGGGCATATTGCAGGAAACCTTAGAGATAGGAAATGATAGCATAAAGAGTTCTGCGGTTGATCAGCAAAAAGATGGCTGTAATTGTGGAGTATTTGCTTTAGAAAATGCTCATAGGATTACGGAAATGCTCAACGAGGATAAATCATTTGATGAAATTGACAGAGAGTTATCAAAGTACAAGCCTAAGCCAGAAGAATTGCAAGAAAAAAGAAGAGAGTTCGCAAAAGCACTTATGGAAGATGAAGAGTGGAAAGAATCCATTGCTGAAGGTGGAATTTTACATGATACTATACAGCAGCTTAGTCTTGAAGATAGTAAGAAAGAGGAAACACAACCTGCCACAAGTTCATCTCTGCAAGATGCTATAATAATGGCTTATAACAGTGTCAAAAATACATTTTTTAGCAACTAGAAAGCCTGTGTCTCTCCAAGTAGGAAATCTAACTATTGATTCTCCAGTTATTTTAGCGCCAATGTCTGGAGTGACTGACTATCCATTTAGGAGTATTGTAAAGAAACTTGGTGCAAGTTTGCTAGTCTCAGAAATGATTGCAAGCAGAGCTATGATCATGCAAACTCGCCAGAGCATGCAAAAAGCAAAAGTCGATGAACTAACCGCTGTACAACTTGCTGGTTGTGAGCCTGATGTTATGGCGGAAGCTGCAAAGTTAAATGAGGGCATGGGTGCAAAAATCATAGATATAAATTTTGGTTGTCCAGTTAAAAAAGTTGTAAACGGTTACGCAGGGTCAGCACTTATGCGTGATGAAAAAAAGGCTGCTGAGATAATAGAAGCTGTAGTCAAGGCAGTGAGTGTGCCAGTTACAGTAAAAATGCGTACTGGATGGAATGACGAAAATCGTAATGCTCCGCGCTTGGCAAAAATTGCAGAAGATTTGGGAGCAAAGATGATTACTGTACATGGAAGGACAAGGGCACAGCTTTATAATGGTCAAGCAGATTGGAAATTCGTTAGAAATGTTAAAGAGCAGGTAAAAATTCCAGTTATAGTAAATGGAGATATTAAGAGTTTGAATGATGTTCAAAGTGCACTTAAAGAATCTGGGGCAGATGGAGTAATGATAGGTCGTGGTGTTTACGGCAAACCTTGGCTGATTAATCAAGCAATAAACTTTTTGAGTGGAAATAAAGTTTCTGAGCCAACAGCCTCAGAGAGATTAAGCATAATACTCAAGCATTATGACAGTATTCTTGAGTACTATGGAAGCGATACAGGAATAAAGATGGCCCGCAAACATATAGGATGGTACAGTAGCGGGCTTCAAAACTCATCTGAATTTCGTGTAAGAGTAAATAACATAATAGACAGCACAGAGGTGAAAGAAAATATAATTGATTTTTTTAGTTAAAAACAGATTAAACATACTACCTCATTAGCTATATTCAACTTGACTGATCATAGTGCGATGCCACCACACTCTCTTCTTCATCAGAATGTAATTGATAACTATTATCACTCAGCAATTTTTCGTCATAAGTCTCAATATCAAAATATTTTTCATATTTATCTATATTTTCACAAAGCGAAAGTGCTTTCACCTTATTCATAACTAAACCCGTACCAGCAGGAATTAATCTTCCTACTATAACATTTTCTTTTAACCCACTCAAAGGATCACTCTTTCCACAAAATGCTGCTTCCGTAAGTACTTTTGTTGTTTCTTGGAAAGAGGCAGCAGAAATAAAGGAATTAGTTTCAAGGCTTGCTCTAGTAATTCCCTGCAGAATAGGAAGATAATGAGCAGGTCGTTTTCCAGAGTTATTCATAGCATCATTTTCTCTATCAATTTCCAGCCTGTCGATATTTTCTCCAATTAAGTACATAGTATCACCAGGATCGGTAATTTCTACTTTTTGTAGCATTTGCTTTAAGATCACTTCTAAATGCTTGTTATCTATGCGCACACCTTGCAATCTATAAACTTGCTGTATTTCAGAAATCATATAGTGTGCTAACGCTTCTAACCCAAGCACACGTAGAATATCATGAAGATCAGGATCGCCATCCATCAATAAATCACCTTTACGCACAAAATCACCTTCATTGACTATTACATGCTTACTTCTTGATACTAAATACTCAACTGGAGAAGCTTGCTCATCTACAGGTTTAATTACTATACTGCGTTTTCCTCTACGGTCTTTTTCAGAGAACGTTACATAGCCATCTATTTCACTAACGATAGCATGCTCTTTAGGACGACGTGCTTCAAATAATTCTATAACCTTAGGCAAGCCACCAGTAATATCACGAGTTCTAACTGACTCTCTCGGCGTTCTTGTGATAACATCACCTGCATGAACCTTTTGGCCATCCTGTACATTAAGCACTGCACCAACTGGTATAAAGTAACATGCTTCCACACCACTTGAAAGTGTTATTACTTTTTCATTATCATCAAGCAGTGCAATACGAGGACGTAAATTAGCTACACCAGAGTGCAATTTCCAATCCTTTACTACTCTATTTGATATTCCTGTAGATTCATCCATCACTTCAGTGATTGAAATTCCATCTTTTAAATCCTGGTAAGATATTGTACCACTCTTTTCCGTAATAATAGGTAGTGTATACGGATCCCATTCCGCAACTTTATCACCAATTTTTACTAACTCACCCTCATTTACATAAAGTTTAGCACCATAAGGTACACTGTGCTTCAATTTTTCACTACCAAGGCTATCAATTAAAACGACTTCACAGGAACGGCTTATCACAATTTTATTTCCGTTTTTATCTATAATTATATTACTATTGTTTAATTTTATTCTAGCATTAATAGAAGCTATAATATTTGAGGATTCAACACCTCTAGTCATTACCCCACCTATATGGAAAGTACGCATCGTTAACTGAGTACCTGGCTCTCCAACAGATTGAGCAGCGATAACACCAACTGCTTCACCTATTGAAACAATTTTACCAGTTGCAAGGTCTCTTCCATAACACAAAGAACACACACCAGGACTTATTTCACAAGTTAAAGGCGATCTAATTTTTATAGCATCAAGACCTGCAATGTTGATTTTCTTTACTTTATCTTCATCAATTAATTCCCCTGCTTTTAATAATAACTCTTTGGTTACTGGGTTATATATATCATTTGCAGCTGTTCTACCCAGTACAACACTCTCTAGAGATGCAACTATAGTACTACCTTCAACTATAGCTCTTACAATAAGGCCATTTTTCGTTTTACAGTCATGTTTTGTAACTATGCAATTTTGAGATACATCAACCAAGCGACGAGTTAAGTATCCAGAGTTTGCAGTTTTAAGTGCAGTATCAGCTAAACCTTTACGCGCACCGTGAGTAGAATTAAAGTATTCAAATACATTTAATCCTTCGCGAAAATTAGAAATTATAGGTGTTTCTATAATTTCACCAGAAGGTTTGGTCATTAACCCTCGCATTCCTGCTAACTGCTTCATCTGGGAAGTAGAACCTCTTGCACCGGAGCTAACCATCATATATATTGAATTGTACTTACTATTTTCATCATACAGAGATATCGCTTTTAACATATCATTCGCTATTATATCTGTGCACTTAGACCACTCATCTATAACTTTATTATACCTCTCACTTTTAGTGATTAGTCCGTCTTGATACTGTGCAGAAAATTTCTTAATTTCACCCCTTGTATAATCAACGTGTGTAGCTTTAGTTTCAGGTATGACCATATCGCAACGACTAAAAGAAGTACCAGAAAATGTAGCATACTCAAAGCCAAGTGTCATCAATTTATCAGAAAATACCACTGTAGCACTTTGACCGCAGCTACGATATACTAAATCAACAATGCTAGTTATTTCCTTAACTGTTAATACCTGATTTATTAAATCGAAGCTTAGATTCTTATGTTTAGGAAAAATCTGCCATAATATTAAACGTCCAGGAGTTGTAAAAATAGTTTTATACTGAATGTTTCCATCGCTATTGATGTATTCCATTTTGTACTTTATATGAGAATGAATATGTAGAGTACCGTTGTTTAAGGAATGCTCAACTTCACAAAAAGCACAGAAAAGTGGTAAATCATCTTCCTTAAGTTGCTGTAAAGTTAGGTAGTATATACCAAGCACTATATCTTTACTAGGAACTATAATCGGTCTTCCATTAGAAGGACTTAAAACGTTATTAATTGACATCATCAACACTCTAGCTTCAAGTTGAGCTTCCAATGAAATTGGCACATGTACCGCCATTTGATCACCATCAAAGTCAGCGTTAAATGCTGTACAAACAAGTGGATGAAGCTGTATTGCTTTACCTTCAATAAGGACTGGCTCAAAAGCCTGAATACCAAGCCTGTGTAGCGTAGGCGCTCTATTTAGTAAAACAGGATGCTCTTTTATTACTTCTTCAAGCATATCCCAGACTTCTGGCTTTTCTGCTCTTATTAACTTACTAGCAAATTTAATAGTTGGAGCCATTCCATATATTTTAAGCCTTGAGTAAACAAAAGGTTTGAATAACTCAAGAGCCATTCTTTTCGGTAATCCACACTGATTTAGTTTCAAAGTTGGACCAACAACTATTACAGAACGTCCAGAGTAATCTACCCTTTTTCCTAAAAGATTCTGACGGAAACGACCTTGCTTTCCTTTCAGCATATCGCTAATAGACTTTTTATATCCAGCAGCGCCAGCTTTATTTACCAGAGCATTACGACGACTATTATCAAAAAGAGAATCAACTGCCTCTTGTAACATTCTTTTCTCATTACGAATCATAATCTCAGGAGGATTTAAACTTAACAATTTTCTCAATCTATTATTTCTATTAATAATAGTTCTATAATGATGATTTAAATCAGAAACTGCAGGTCGACCACTTTCAAGCGATACCAAGGGACGCAAGTCAGGTGGTAAAATAGGTATAGCTGTAAGTATCATCCACTCAGGTCTGTTTCCAGACTTGATAAAATTTTCAACAATACGTAATCTCTTTATAATTTTCTTTCTTCTCATTTCAGAAGCAACAGACTCTAACTCCTGTCTTAAATTCTTCCTAATTTCATGTAAATCAAGGCGTATTAGCAATTCTCTTATAGCTTCAACACCTTGCATAGCTATAAAGCTATCGACCCCATAGCTATCTTTAGCTTCATTATAAGCTTTCTCACTAATAATTTCACCTTTTTCAAAAGAGGAAACAAGAGGATCTATTACAACATAATTATCACTATATAAAATACTTTCGATATCTCTAAGAGACATATCTAATAATGCTCCAATTCTTGAAGGAAGTGACTTCAAAAACCATATATGAGCAACAGGAGATGCAAGCTCTATATGACCCATTCTTTCTCTTCTTACTTTAGAAGATGTAACTTCTACTCCACATTTTTCGCATATACGGCCCCTATGTCTTCTTTTTTTGTACTTTCCACATAAACATTCATCATCATTGACAGGACCAAAAATTTTAGGACAAAATAATCCACCTTTCTCAACTTTGAATGTACGGTAGTTTGCAGTTGAAACATCTGTTATCTCTCCATAAGACATACGTTTAATACTTTCAGGGCTAGCAATGGAAATGCTAACCTCATTAAAAGATTGTGCGATATTAGTGTGAGATATATCTTCAATTACTATGTCATTTTGCTTCAAATCCACATTAAAACACAAGGAACGCAACTCTTTTATCATGACATTAAAGGATTCAGGAATTCCACATTCAAAGTTACTGTCACCTTTTATTACCGATTCATAAATCTTAACCCTGCCATTAATGTCATCAGACTTCACAGTTAACATTTCCTGCAAAGTGTAAGCAGCACCGTAGGCTTGCAGTGCCCAACATTCCATTTCACCAAAACGCTGACCACCAAAATGAGACTTTCCTCCAAGAGGTTGTTGAGTAACCAAACTATAAGGTCCTACTGAACGCGCATGAATTTTACCATCTACTAAGTGATGCAACTTAAGCATGTACATGTAACCAACTGTAACTTTGCGATCAAACTTCTCACCCGAACAACCATCATACAATACAACTTGCCCAGAGTTATCCAATCCAGCAAGTTCAAATAGCTTTACTATTTGTTCATCTTTTGGACCTTCAAATACAGGTGCAGTAACAGGAATGCCATCACGCAACTTATACGCAAATTCAATGAGGTGATTATCATTAATATCGCGAATGTTATTACAAATAGATAAATTACTGCCACAACTATAAACCTCAATCAGGAAGTGACGTAAACTACTGTGTGCATCTTTACAAGAGTTGAAATAATTCTCTACTAATGTAGTCAATTCATTATTTAATTCATCCTTATTAGGCGTATCTAAAATAGAAGCCGTTATTTCATCATCATTAATATCCTCAAATTTTTTATTATCAAGATATAATGCTGCAAACTTTTCAAAATCATCATCACTGAGAGATCTAATTGCCTCACAAAAAGCACGTTTGATTTTATTGATCTCATCAAGAATATTGCCTACTTTTTCTCCTAATTTTTTACAAGCCCAACCTACATGCGTTTCCAATATTTGACCTACATTCATTCGCGAAGGAACGCCAAGAGGGTTAAGAATAATATCAATAGGAGTACCATCTTTTAAATAAGGCATATCTTCTACTGGAACAACTCGAGAAATCACACCTTTATTTCCATGTCTACCAGCCATTTTATCCCCTGGCTGCAAACTATGTTTTACAGCAATAAAAACTTTTACTGACATCGACACACCTTGAGGCAGATCATAACCTTCATGCAATTTTTCTACTTTTCGCTTAAAGTTTGTTATTGCATGTGATACTTTTTCATCAAAATCTTTTTTTAAGCTCTCAACTTGCTTAGAAATAGATTGGTTTTTCAATCCTATATCCCACCATCCCTCACGTTCAATAAAATTAATACTTTCTCGATCTTGAGAGCCAGAATTAATAAGAATTTTTCTTAATTCATCATAGAAATATTGATTAATAACATTGATTATATGGTCTCGTTCTTTCTCAAAGTCGTTTGCCTCTTTTTGCTTAATAAGAAACGCCCTTTCGTTTTCTTCTTCCCCTCTGCGTGTAAAGACCTGCACATCAATCACTATCCCTTCAATATCTGGAGATGTATATAAAGAGGAATCCACACAATCGAATGACTTTTCACCAAAAATTGTCATTAACAATTTTGTCTCAGGAGGCAATGAAAGAGAATGCTTAGGTGTAACTTTCCCCACCAAAATATAACCTGGACCAACTCTTGTACCAACCTTTACTATACCACTATCATCCAAGTGATAAAGATTTTCTTCATTAACACCGGGTATGGCACGAGTTATTTTTTCCGACCCTAAAGGAGTGTCATGTACAACACATTCAAATTCTTCTATATGAATAGAAGTAAATAGATCTTTTTTAACAACTTCACTAGAAATAATGATTGAGTCTTCAAAATTATAACCTTGCCAAGACATAAAAGCGACTAGCAAGTTTTGGCCAAGTGCCAATTCACCGTTATTAATAGCAGGACCATCAGCTATCACATCACCTTCCTTAACACAATCACCTACATGCACCAGTGGTTTCTGGTTAATACAAGTATTATGGTTAGAACGCTGAAATTTTCTTAGATGATAAATATCTACATCCAAGTAGTTAATTCCTCCTTTGTCAAAAGCACGTATAACTATAGAGTTACTATCTGAGCTGTCAACTATGCCACCACGTTTTGCTAAAACTACAGCACCAGAGCCAGAAGCTACGAAAGACTCCATGCCAGTAGCAACCAAAGGAGCAGTAGGCTTCAATAAAGGTACAGCTTGACGCTGCATATTTGAACCCATTAACGCTCTATTAGCATCATCATTTTCTAAAAATGGAATTAAAGAAGCAGCAACCGATATTACCTGCTTAGGAGATAAATCAATGTAACTTACTTGATTACTATTTACCATTACAAAGGTACCAGCATACCTACAGTATAACATATCATCAACAAAGCAGTTGTTCTCATCAAGCTTTGCGCTGGTATCGGCTATATAATATAAACCTTCATCTATAGCAGACAGATACTCAATTTGATCAGTAACAACCTTATTAACTACTTTCCTATAAGGACTTTCAATGAACCCATATTTATTAATACGAGCGTATATAGCTAAGCTGTTAATTAAGCCTATATTCTGCCCCTCAGGAGTTTCAATAGGGCAAATTCTTCCGTAATGAGTTGGATGAACATCACGCACTTCAAATCCCGCCCTCTCTCTTGTTAAACCACCAGGACCTAACGCTGACAACCTTCTTTTATGTGTTATTTCAGATAATGGATTAGTCTGATCCATAAATTGAGATAATTGGGAAGAGTTGAAAAAATCTCTTAAGACATTGGTTAACACTTTTGGATTTATAAAATCAGATGGAGAGACTTTATCTAAACTAGAAGTAGACATAGAATCAACTACTGCCCGTCCCAATTTTAATAATCCAGTTCTAAATTGATTTTCTATAAACTCTCCAACTGAACGGACTCTTCTATTTGCTAAATGATCAATATCATCTACAGATCCTTGACCATCACGTAACAATACTATTTTTCTTATAATTTCAATAATGTCTTCATGTGTTAAAGTAGTTAAATTTTCCTCATAATTTAACCCAAGGCAAGAGTTAAGTTTCAATCTACCAATGTTAGACAAATCATAATATTCCGGACTGAAGAAAAGATTACGAAAAAACTCCTCTACTATCTTTAAAACAGGAACTTCACCTGGACGCAAAACCTTATATATTTCATATAGAGCGTTCTCATAAGACATGTTTTCATCTAAGAAAAGTGTGTTTAATATGTAAGGTCCAACAGAAACATTATCTATGTTCAACACTGATATTTTATCTATAGATAATAATTCAAGCTTTTTTATATCCTCTAATTTTATAGATTCACCAGCAGATAAGATTTTTGTAGAACTAGCACTATCTATTAAATCTTCTGCAAGAAATAAACCACATATAGAATCATAAGGAATTAGATACTCTTTCAACCCGTTATCATATAGATTTTTAGCTAATTTTGAAGTAATACGAACATTAGCTTTAAGTAACACATTGCCTTCAACATTCTTTAAATCAAAAGGAAGCCTCACTCCCTTGAATTTATCAGGGGAAAAAGGTACTTTCCAGCCACTTTTATGTTTTATATACTCTATTTTTTCATAAAATTTATTAAGTATGTCATTATTTGATAAGCCTAAAGCCTTTAATAAAACTGATATTGGCAACTTTCTCTTTCTATCAATACGAAAATACAAATGATCTTTAACATCAAACTCAATATCAAGCCAAGAACCTCTATAAGGAATAACTCTAGCAGAATAGATCAATTTGCCAGAATTGTAAGTTTTTCCCTTATCACTATCAAAAAACACTCCAGGAGATCTATGCATTTGTGAAACGATAACTTTCTCTACGCCATTGATGATGAAAGTACCTTTATCAGTCATCATAGGCAGTTCACAAAAGCGAACCTCCTGCTCTTCAGCAGATTTTATAACAGTTGCAAGCTTAGAATGATCATCATATTCTTTAATCTCTTGATATTTTTCAAGAGAAACACCATCCTGCATAATAACAAGACGTATAGAAGCAATAACCTGAGCAGAAAAAGTTATACCACGTTTTATACATTCAGATTCACTATACTTAAGATCATCTACCCTACAATTCAAAAATTCGATAGTAGCCCTATGCAAAGGATCAGATATTGGAAAAATTGTATGAAAGATAGCTTCAAGTCTTTCATTACTCTCATTATTAGGAGTAAAGGAATTATATGACCCCTTTTGGACTTTAACCAAATCCAACAAAGAATCTTTTAAATCAATCGACCTGGAATAAGAAACTCTAGGAACAAAAGCACTAGAAGCACACATATAAGAAGAATCAACCATTAAAATACCTTCACTAATTAAAAGAGCTATATCAACATAAAATTAATATACTAACATTTTATTCAAGCTCAACTTTAGTTGCTCCTGCTTCAATAAGTTTTTGCTTTATTTTTTCTGCTTCGTCTTTAGAAACATTAGCAGTCAAATCTTTGGGTAAAGACTCAACTAATTCTTTCGCTTCTTTTAAATTCAATGTAGAATTAACTTCTCTAATAGCTTTAATCACTCCTATTTTTTTGCTTGCATCAATCTCTTTGATTACAACTTTATATTCAGCTTTTTCTTGAGCAACAGGAGCAGTAGCATTATCACTAATAGGCACCCCAGCACCAACAGCTCCACCAAGAAAAGAACCACTAGGCAACCCTATTTTTTCTTCTAGAACCTTTACAAGTTCAGAAGCCTCTAATAGATTTAAAGATAATATTTTATCAACCAAATCACTTGTTACATTATTCATACTTACCACCTTATTTAACAACAAATTTATTTTTTAGAACTACAGTAATCCAAAACTCTCATAAGCCTCATAGAAGATGAATTAATAGACAATGCTAACCTAGCAGGAATATCATAAGATATTAAACGCATAATTTTAACACGCAATTCATCCAAAGAGGGAAGCTTAGCCAATTTGTTAACATCTTCCACTGTTAACAATTCATTTATATGAGCCGCACAAATCACAGACATTTTTTCTTTGTTAGCATTAATAAAATCAACTATTAACTTTACAGCTTCTACTATAGCGCTAGAGTATATAATAGCAACAGAACCAGAAAATTTATCTGATAAATAAGAAAATTTACCAGTCCTTTCCAAAGCCAAGCAAGCTAGAGTATTTTTAACTACTAACATCCCACCCATTACAGATTTTAGACTATTCCTAAGAATTAATGAATTGCTAACATTCATAGACTTGAAATTTACCAATATTAAGAAATCATTATTTACAAACACATTCATTATGTTTTGTATAAATTCATCCTTATCTTTACGCTTCACAACTTCGCTCCCTTAAATTATATCTTCTACTTTGTTTATTTTATGAGCTTTACCCATAGTTGAATTTAAAAAAACGCTTTTAAAGTAAACTCCTTTCACAGAAGCAGGTTTATTGTCTCTAATTACTTTAAGAAAGGCTTTTAAATTTTCCAGCAAATCATCAATATCAAATTTAATACTTCCTAATTTACCATGAATAACCCCATTTTTATCCGTCCTGAATTTTATTTGACCAGACTTAATGGTTTTAGTAGCTTCCGCAATGTTAGAAGTCACAGTACCAAATTTAGGGTTAGGCATCAGCCCTTTAGCACCCAATACTTTTGCAATAGGAGTGATTTTTGCCATGAAATCAGGAGTAGTGATGCACCAATCAACATTCAACTTTCTACCTTTTTTTATCTCTTCAACTAAATCTTCTCCTCCTGTAATATCAGCACCAGCTTTTTCAGCTTCTAATAAATGTTTATCTTGAGCAAAAACAGCTACTTTAATATTCTTCCCGATACCTTTAGGCAAAACTACTGTACCACGCACCTGCTCTTCAGATTTACGTGAATCTACACCTAAATTAACTGCGATATCAACTGATTCATTAAATTTTGCTGAAGCAGACTCAACAATCTTCTCCAAACACTGCTTAGAATTATCATTATATGTACTCATTTACCTAACCTTCCACAACTTCTATACCCATAGATTTTGCAGTGCCTATAACCATCTTCACTGCTGAATCTTCATTATCCACTTTCATATCAACCATCTTACACTTTGCCACTTTAATGATAGCAGACATAGATAATTTAGCCACTAATTCTTTACCAGAATTACCAGAACCTTTACTTAATTTAGCTTCCTGCTTAAGCAAATAAGCCACAGGCGGACCGCTGACAGTAAAATCATGAGAGCGATCATCCTTTATGGAAATTCTCACCGTTACTAAATCACCTACTTTATAACTAGCGTTAGCAGCGCTAGTAGCTTTATTAAAAGCTTCACAAAATTTAGGAACAGGTATACCACGCGGGCCAAGTACTGAAGCAATTTTCGGTCCTGGAACTGCTTTCCCAGCTTCCATAAGTAAGTTAATCTTAGCAACTATATTACTCATAATTAATCCTCTATTTTCTCTACTTGAGCCAAATCAAGCTCTATTATTGTTGGCTTACCTAAGATTGATACTTCAACATTAATAATTTTTTTCTCGTCATTTACCATATCTACCTTACCAGTAAAATTTTGAAAAAGACCATCATTAATTTTTACTTTTTCACCTTTCTCATAACCATAACTCAACTTTTTCGTTTCTTGAGCATTGTAAAGCGCATTACACATTAAGCGAATCTCATTATCCTCAATCACCTTTGGAACATTACCATTTTTCAAAAATCCATAAACCTTAAGAGATTTTGGTATATTATTAATAAAATTTAATACCTCATCGCATAAATTCATGTATAAAAAGACATAACCAGGAAAGGACTTCCTTCGTTTAGCATTTTTTTTAGATTTTAAATCCATCTCACTTAATTCTTCACAAGGAATAAAAACCCTATTAAAATAATTATTAATATTCAATCTCATAGAATTTTCTAATATATATTGGCGCACTTTCTCTTCATAATTAGAGGCAACTCTTAAAATGTACCACTTATATCTATTAAATTCCTTACGTTTTAAAATTACCTCATCATCTGAAATCATCTCAAAATGACCAGACTCATCACCACAAAACCCAGTCATTTGATTCAAAATATTTTTGCTTTCATCACACAGATGCATACATATATATACTTCACATAACTCTTTTATATCAGATTTTACATCACATACTGTCTGATAAGGAATAAACACCTCCTTAAAGTAAACAGTATTGGTTGCCAACTCGCATATATCCTTCTCATACCCGTAATCGACTTTAATGATATACCATTTATACTTATATTCCATAAATAATTCCAAATAAAGTCTTAATTATGTAAAGAGACATAAAATCTACGAAGCAAAAGAAAATCGAAAAGCATAATATAACAGTTATTACAATAAACAAAGATGACAATACCTGCTGTTTTTTTATCCAAGCAATTCTCCTTATTTCTTGCTTTATATCGCAAAAAAAAACATACAGGTTTTTTAACATTTCTACCATAATATTAATGCAGGAGCGATAGGAATTGAACCTACAACCTCTGGTTTTGGAGACCAGCGCTCTACCAATTGAGCTACACTCCTATAATTCAAAGTTTACTCTAAAATTTCCGAAACAACGCCAGAACCAACAGTTCTACCACCTTCTCTTATCG
>NODE_12_length_21690_cov_21.078114
AGATTAAAAATTGAGTTGAATTAAAAATACGGTTTGACACACTTTTTTGAACGTTCCCCGTGATGTACCAAAAATTGTGCATCAAAAGGGTGTCATTTGAGTAACTTTTTTGTTTGCCAGTGTCAGCTACTTTCATGACACCTATTTGTTCCTATGATAGTCTTATCTGTCTATCTTATTTTGCTACTCTGCTGAACAGATACGTTTCTTTTACCTTTTTTATTCTGTAAATTTTTTAGTATTTGTATGTTTAACATAAGAACTACACAAGACTACAAATGGTGAATCAGCATTACCTTAAAGAGAGTACCCATATTTTCAGTTAACCTTAAAAATTCACTGAAGATCTTATTCTTCTGTTCATTACTTGCATTTTCCATTAAAGCTTGCGCTCTTTCCTTTATACCAAACAAATATAAAAATTCTCTTTGAGTTAAAATCTCACAATTTAAGTATTTTAATGAATCTTTTAACGCTTGAAAGTTCACAAGTGCAGTGATGTCACTATTACCGACGTTTTCAAGAAAATTAGTATATTTATGCTGCCTTATCGATTGCAAAGTGCTCTTATATTCAGGATATACATAACCATAATCTATAATCAGGGCAGCTCCTCCGTTATTGACTATCTTATTCTCAAGTTTCTTTAATATTTCGATTCCGGCTAGGCATACTTCCACTACTGCACCATTGAAACCCCCTGTCATTCCAGTCTGGAATCCAGTTTTTGGTCTGGTTAAGCACTGGAGTGACAATGAAAGACTGCCATCATCTTGTTTTATTACTCTATTTTCATACCACTGCTCATCACGATAAATAAATTGGTCAATTGGAAGGGCGTCAAATAACTCATTTGCAAAAAAAATAGTTGGCTGATTTGGTAAGTTGTCGACATCTGTGTGCCAATTAATATCTAATCCCTTTAATTTTTCCTTTTGTATTTTCTGTAAAAGAGGACTTATTTCAACTAGGTGAATGTTCATTGAGCTAAAAAAACAGCTGTATTTTTTAGTAACTCTTATTATATCGTGAATGAGTGTTCCTTTACCTGGTCCAAGTTCAACTAGAGAAAATTTTGATGGCTTTCCTAATTTTTCCCATGTATTCATTATCCACACTGCAATTGTTTCACCAAATAGCTGACTAATTTCAGGTGCAGTAATGAAGTCACCATCTTTGCCAAGTGGTAATTTACTCATGTAATAACCATACTCTTTGTGATATAGAGCAGCATTCATAAAATCACTGATTGATATTGACCCTTGTCTTTTATCAATTAATTTGTGTATATAAGTGAGCATATTATTAATAAATGTTTAACTATAGTGTGCCATACTATAAAATAGTGGAGTATTTATGTATATAATATAAGTTTAAAGGCGATAGTGCTTTGGTTATGAATAGTCAAGATACGGATTATGTTACCCTTATACCTCAAGATGATGGTATTGAATATAAATTTAAAGAAGCTATCAATTTTGTAGAAAATAAGGTTGTAGGTGCCGACGGATTAACTTTAGCAGAAATATTTCAAGTACTAGTTCGAATGTTGAATGGTGACCTAGAGTTAGTAAAAAAAGTGCTAGCATATGCTAATATTATGGTAAAGCATGGAATGAGGTTAGCACAAGAGTCACAATTGAGCAGAGCTGATGTTCGCAGAGCTTTGGAAGGGAAAGAAAGTGTTTTCAATAGGCAAGATTTTATCAAAAAACCACCTCTTGTACCTTCTATAAAATCGGTTAAAAAGAAAAGCAGAGGTCTTTAAATGGTTGAGTCTATAAAAAAATTTACTGTACAGTGTGATTTCAAAGGGCAAAGTTCACCTTTTGCAATATACATAGGAGATCCAAAGGGTGATACTCATCCAATTCACCATCAAGATTCCTGGCTTGCAAAGGAGCGTGGAGGAAACATACCTAATAAAGTCAAAGAAAGTCTGCAAAAATTATATAAGTTATCTAAAGAAAATGGAGTCTCTTTTTCAGAATTATGTGCATATGCTATTACTGTAGTTAGTAATAATGATAAAAAAAATAATGGCAAATAGTTAGGTTCTCAATATTTCATTTATGGAGGTTTTTGATCTTGTCTTCTCGTCTACTTTTTTTACTATAATTGCGCAATAGGTTGAAATGTTATTTTTAGATGGAATGGATCCTGGCACTACTACAGAATAAGGTGGCACTTCACCGTAAGATAGTTTACTCGTTTCTCTATCAATAATTTTTGTTGATGCTCCAATAAACACCCCCATACTAAGGACTGATCCTTCCCTTATTATGACGCCTTCGGTTACCTCACTTCGTGCTCCAATGAAGCAGTTATTCTCTATAATGACCGGAGAAGCTTGAATAGGTTCAAGAACTCCGCCTATTCCCACTCCCCCGGAAATATGGCAATTTTTTCCTATCTGTGCACAACTACCAATTGTTGACCAGGTGTCTATCATTGTACCAGAATCAATATATGCACCAACGTTGATAAAGCTTGGCATTAGAACAACATTTTTACCTATGTAAGCAGATTGGCGGACAAAACACCCAGGAACTGCTCTAATTTTTGAATGGTAAAATTTTTCTTCATTCCATTCACTAAACTTACTACCGATTTTGTCAAACCAGCAATTGGTGTTGTCTATTATTTTGCTTTCCTCAGTGAGGAAATGTAATAATATTGACTGCTTTATCCACTTATGTACTATCCATTCTCCACTTGATAGCTTTTCTGCTACTCTAATTTTACCACTGTCAAGTAACTCAATTACCTCTTTGATTATTAATCTTGCTTCGTGTTTTAGATTATAGTCGTTAAGTTTTTCTTTATCTTTCCAAATATTTTCTATCTCATCTTGTAATTTTTTAGTTGCAAATTTTTCATTTATTATATACATATTGATATCAAATTTATATTATTTTATACGTAAGCACTATGAAAATACAATGTCATAATTGTACTAAAACTTACTTAGTATCTCGTGAGCAAATAGGTGAATCTGGAAGAAAAGTGAAATGTACAAACTGCAATCACATGTGGCATGAGTATCTAAAAGAAATGTCAAGTGAATTGTGCCCTGCTGTTATACAAGAAAAAAAAGCTAGCTGGAGGCAAAGTTTAACTCTAGCTTTTGCAACAGTTGCAGGGTTATGCGTTATAATTGTTGGTGGTATCTTTCCAGGAGAGGTAAGTAAGATATATAAAGCAGTTAGTTCATATAAAGATTCAATAAGCCATAAATTAGGATACAAAAAAGTGCAAACGGAAAATTCAAATGCGAGAGAACTTGTTGTAAATGAGTTTTATCAAGATTACCTTTTTCTATCTAATTTTAGATCTAGTTAAATAGGCATGAGTCATCAATTTTATGCAAGTAACTACACTTACTCCTTTATGGTAGTGTCAGCTACTTTCATAACACCCTATGGTTGTTATGAATCGTTTACTATAGGTTTGTTTTAGAAGCTTACATCCAGAAAACTTGTATAGATTTTTCCTACTTATGTGCTACTATAAGCCTGTAATGATAAAATAAGTGGATATGGATAAGTTAGCATACGAAATCATAGAACATGAATATGATGTGGTAATAGTAGGTGCAGGAGGAGCGGGACTTAGAGCAACACTTGGAATGGCTGCAACTAATTTTTCAGTTGCCTGCATTTCTAAAATTTTCCCTACACGAAGTCATACAGTTGCAGCGCAAGGCGGAATTAGTGCAGCTTTGAGCAATATTGCTGAAGATGATTGGCGCTGGCATGCGTATGACACAATAAAAGGTTCAGACTGGCTTGGCGATCAAGATGCAATAGAGTATATGTGTAAAAATGCTGCCAAAGCTGTTATCGAACTTGAAAATTTTGGCGTACCTTTTTCTCGTACGGAAGATGGTAAAATATACCAGCGTGCCTTTGGTGGAATGACAACTCACTTTGGTAAAGGAAAATCGGCTCAGCGTACTTGTGCAGCAGCAGATAAAACTGGGCATGCAATTCTTCATACTCTATATCAGCAATGTCTTAAATTTAACGCTGAATTTTTTGTCGAATATTTTGTAATCGATTTGATTATGGACAAAGGGACATGCTGTGGGGTGATAGCTTGGTCGCTGTGTGATGGTACGTTGCATAGATTTCGCGCACACTCTGTGGTAATAGCAACAGGTGGTTATGGACGTGTTTATTTCTCTGCAACAAGTGCACACACCTGCACAGGTGATGGTAATGGCATGGTGGTAAGAGCTGGGTTGCCACTTGAAGATATGGAATTTGTGCAATTTCATCCAACAGGAATATATGGCTCAGGGTGCTTGATGACGGAAGGATGCCGCGGTGAAGGTGGGTACCTCGTTAATTCTCAGGGTGAGAAGTTTATGGAACGTTATGCGCCAAAGGCAAAAGATTTGGCTTCTCGTGATGTAGTAAGTCGAGCAATGACAATTGAAATTAGAGAGGGAAGGGGAGTTGGGCCAAAGAAAGATCACATGTACTTGAATATAGCTCATCTTGATCCGGAAGTAATAAAGCTCAGATTGCCAGGTATTAGTGAAACAGCAAAGACCTTTGCAGGAGTTGATGTTACTAAAGATCCGATACCTGTTATTCCAACTGTTCACTATAACATGGGAGGTATTCCAACCAACTATCATGGGGAAGTGATCACGTTGCAAAAAGGTAAAGAAGAAGTGGTAGAAGGATTATTTGCAATAGGAGAGGCAGCATGTGTTTCTGTACATGGTGCAAATCGACTAGGTTCCAACTCGCTTCTTGATCTTGTGGTTTTTGGTAGAGCTGCCGCGCTTAGGGCAAAAGAAAAATTGAAACCTGATACACCACATAAAAAATTGCATTCAGACTGCACAGACTTGATAGTAGATAGATTTAATAAAATGAGATTTGCTTCCGGAGAGTTCAAAGTAGCAAAAATACGAAGTGAAATGCAGAACACTATGCAGAAATATACATCGGTATTCCGTGTTGCTGAAGTTTTAGAGAAAGGTAAAAAAGCTATAAAAGAAGTAGCAAAAATGATGCCTAACATTGCAGTTGAAGATCGTAGTATGATATGGAATAGTGATTTGGTTGAAGCTCTGGAGCTTGCCAATATGATTCCACAAGCAGTTATTACCATGGAATGCGCATCTAATCGCGAGGAAAGCAGAGGTGCTCATGCTCGTGAAGATTTCCCTGAACGTGATGATAAAAACTGGATGAAACATACTATGGCATGGCTTAAAGAAAAGAAAAACCAAGTCAGTGTAGAGATTGACTATAAAAAAGTTGCTGAAAAAACTCTGAGCGATGAGATTGATTTCATCGCCCCGGAAAAGAGAATTTATTAGTTAACCCATCTGGTTTATTTATAAATTGACGTAGTATTGATACATAGCTCATTTGAGTAGCTGGGCTTTCTGTATGCTCCGATTGATTTGACGATCTTTGTACTTCTTGCTCTGCTGAGTTGTTAGCTAAATTTTGTTGTTCAGTAATATTTTCAGGTTGTTTTGCAGCTAGGTGATCATCTTTACGGCTTTGCTTATCGTTGGTTAATTCCTTAACAGACTTCCTAATGCCGCTAAGTCCCAAAGTGAATATCAGACAGACCACTCCTGTTATAGCTATGATGGGTAACGCTGCTCCCATTGCAATTTGTCCTTGAAAGCAAGAAAGTGTTACCATTGTAATAATAGTAGTTGCTACTGTGATTGCTAACAATACACTAGCTCTTCTGCCAGGATCAATGCATTTCCATGCAGCTTTGAGGCCATCTCCTGTTTTGTGTAGAATATGCTGACATTTTTTTGAAAAAGTTCTAACGTTATATTTTTTTTCAAGTTTTTTCCTTAGTTCTTTAGCTTTTACCTTTCCTTCTTGTGGAGTTTTTGAGTAATTTTCTAAATTACGTAAAGTGCAATAATATTTTTCAGTATGAAATTCTCGATCTTTTAGTTTCAGAGAACGGGAATCAGCACCTATTTCTAGCAGCTTTGCACAAAACTTTGTTGTATTGTCGTACTTTTTCCCTAGATCAAAAATTGTTTTCATTTGCGAAAGGTGGTTGCCTTTTTCTGCTTTTTTTGTTAGTGATACTTGTAGCGGTGTTTGTCCTTCTTCGTTAATGGCCTTTATGGCCTTACCCAACTGATCTTCAGATATTTCTTTTTCTTTTACTAAACTGGAAATCAACTCCAAACATGCAACCTTTTGTTCTCCTTTTAGCGAAGCAATGTGATGCAGAATATTATTACCCTCTTTATCTTGAGCAGTGATATCAGCGCCATTTTGGAGAAATAACTCTAAGGCTTTATATCTATTTGTTTTTTCAAATTTTTTATCTGTACATGATCGATTCTCATTTTTTTCTTTTATATGCTGGAATAACTGATGTAGAGGTGTTTGTTTTGCTGTATTTTCAGCATTTATAGCTTTTTTAAACTGTGCTTTAAGATACTCTTTTTCTTCCTCCTTACTTACATTTAATATTATATTTGAAAATTCAAACTTTCGTTTTTGCTTTAATTCTAAAACTATTAGATGTAAAGCATTATTACCATCTGTATCTTTCAGGCTAATATCTGCCCCTTTTTGCAATAACTCTTCAAAACGTTCTTTATCATTATCTTTAATTGCTAAATGTAGTTGATAATTATCATTACTATCTGGAGTATTTATGGTATGGGCTATAACTTCTTCAACTTTTGTTTTTATTTCTGGTTTTCGCTCAGCCAATTTTTCTAAAAATTTAAGATAGTATTCATTTTGCTTTTTAGATAATTTTTCTAAATCCTCTGTAGGTAAGCTTAGCTTGGCTCTATACTTTAACAATTTTACAAGAAACTTAAGTGTGTTATCGTTATCTTGGATTGTGTGAGAATCATGTTTCCCTTTTTTTATCTTGTTAATTAGTGCTACCTGAAAAGGAGTCTTTCCTTCTTGATTTTCACTATCAACAAGTTGTACTAAATTTTTCTCGTTAGCTATTTTTATCAAGGTATCTAGAAACTTAAGCTTTTGTTTCTTTTTGAGCGATGCAATAAGGTGTAAAATATTATTTACTTTTTTATCTGTTATGCCACTGACATTTGTGCAATCTTTTAGGTATTTTCTAAATTTCCTGTTGTTTCCATTTTGGATTGCATTTAGTAACTGGTCATTATCAGAATCCGATATTCCATTTATTCTATCTTCAAAATCGCTATCAGAATCTGATATTCCGTTCATTTCATCTTCAAAATCGCTACCGTAGCCACTGTCTTGTTCATTGTATCTACTCAAATAACTTTTAGTGATTTCAGAAATTACTTGGTTTTTTGTTTCATTTGATATTCTTTTTGATCGTTCTATTACTTCACCTAGCACTGGAAGGAAACATTGGACATAATATCTGTGATATTTTTCCTGTTCTCTAAGCGATTCTTCTAATTTAGTTAATACTTCAGGACTAGCGCCTTCCTTAAATAACCTTTTACATTCCTTGAGTGTTCCATCTCGACTTCTTGGTTTTTCATGCTTATGTTTTTCTTTTTTTACCTTTCTCTCTATAATATTAGACAATTGCTTGCCTTTTTTATCTTGCTCTGGTTTTTCATTTTTGTTTATACATTTGTCTAGTTTATTTGCATTACTAACTAATACACTTGAATCTATAACCATATAAAAACCTCAATATTAAAGCTATTTGGCGTTAGCGCTTCAACTAACAGCCTATTGAATTGGACTTTTAAATTGAGCTAGATGTTATCGAAATATAGGTGGAAAGCTAGTTTCTATTAGAAAATCTGTTGTCATAATTAAATCCCCACTTTAGCACTTGTCTACTATTTTAACTATTTTATCTTAAAAAATAATAAATGTGGCTAAACTGTGAAGCGTGAATGCTGCTAAAAGAGATAAACAAATATTTTTATAGATCTTTCGGGCTTTGTTTTTCTTCTAATTTTTTAATCCTTTCTTTATTTAGTATTGATTTTATCTCTTCTACGCTTTTATCAAGATCATCATTAACTATGACGTAATCATATTTATTACTTTTACTTATCTCTTTTTGGGCTTCGGATAATCTTCGCTCTATTTCAATTTCATCATCACTATTACGCCTTTGTAGACGCAGTCTAAGCTCTTCCATCGAGGGAGGTAGTATAAAAACACTTACAACTTTTTCTCTTAAGATTTCAAATAAATGAAATGCTCCTTGCCAATCTATATTCAGTAAAACACTTATGCCACTACTCAGGTTTTGTTCTATAAAATCTTTTGGTATACCGTAAAAATTTTCAAAAACTTTAGCATATTCAAGCATTTGACCAGCCTTACATAGTTCATGAAACTTTTCTTCAGTAACGAAAAAATAGTCTTTTCCATTTACTTCACCGGGACGAGGTTTGCGTGTAGTTACAGAAATAGACATAACTAAATCGGTTGATTGCTCAAGTAATTTTTCTGATATAGTAGTTTTTCCAGCTCCAGAAGGAGAGGATAGAATCAGTAGTATGCCCTCATTTTTTACGGTCATTTTTCTTTATTTAACAAGTACATTATAGAGCTTTTTTAAGACTTTGTATTTTTTGAATCAAAGTTTAAAAGACTAGAGCCCTCTAAATTAGAATTTGATAAATTGGCATCAATAAGAGAGGAATTATCAAAGACAGTATAACGTAAATCGGCTTTTTCAAGATTTGCCTTATTCAAATTAACGTTTACAAACTTTGCTCTACTTAATATTGAATTAGAAAAATTAGCATTTTCTAAATTCATGTCTTTAAACTCAAAGTAAGAATAATTTACATCAAATTTTTCACCCTGCGATATTTTCTCTTGCAGATCTTTAATTGAAGTTATAGCACTCTCTAGACCTGTAATTTTGCTCTGTCCCTGATTGTCAATCAAAATTGAATTATCAAATTTGCAATCTGTTAAATGAATATCAGCAATTGAACTTTTATATATGCTTGAAGAGAGAAAAGACATATCACTTATTGTCGAATCACTCAAATTGCTAAGAAAAAAACTAGTCTTTCTAAAGGTATTATCATAAAACACGGAGAATTTGAAATCACTTTCAATAAAATTTGAATTAGTGACTTTTAAGTTAGACCAGCTCGAATTATCAGCTAATAATTTGAAGAATATTGAATTTTCTATCTCACTGAAGTCAATACTATGGTGGGAAAGAGTACTATTATAAATTTGAGAGTCTTGAATTTTTGTCTTATACATTGAAGTTGTGGAAAGATCTGAATCTTCTATTTTTGCAGAGGTAAACAATGAATGGTCAAAGAACGAACCATTCATGTCAGAATTCACAACTTTAGTATTATGAAACTTTCCATGACAAATGTTAGCGTTATAGGTATTAACTTTATGCAATTCACTAAAACTAAAATCAATATTAGATAAATCAGCATCCTGAAGGTCTGATTCGAAAACATATGCATGTTTTATCTTGGAACCATTTAGTATAGATTTAATGAAGTTTGAATTATCCCCTTTCACATAGGAAATTTGTGAATTGCTTAAATTGGCTTTTTCAAAGTTACTATCAACTATAATAGAAGCATTAAAATAGGCGTTCGAAAGATTGCTACCTGTAAAATCCAATTTTTTTATTTTAGCACCGTATATATTAGCGTTTTTTAGTGAAGAGAATTGTATCTTGAGCTTGTGTGCATCCACTCCAAAGAAACTTGCATTGTCGAAATTATTCTTCTGCATAACAGTGTCGTTTATTTCACTATCACTAAAATTGATGTAGCTGGCACTTGAGTTTGATAAATTGGAGAAATTCATTTTTACATTCAAGAATTTGGTATGCAAACCAATTATATTACGCATACTTACTTTGTTGAGATTAGAATTGACAAAATCAGCATAACTGATATTAGATTGATCAAATATGATATCTGTTAGATTTGTAGAAGCAAATTTTGAAAAACTTAAATTTGTGCCTTGTATTTTAACACCATGTAAATTAGCATTGGAAAAATTAGCACCACGCAAATCAACATCGATAAAAGACACATCTGATAAATCGGTGTTAGAAAAATCGGCACCAATTAAACTTACTCCATCAAAAATAGATTTGCTTAAATACAATTGACTAAAATTAGCACCATTTAAATTAGGACCAAAACCTTTCTTAAAATCTTGTGGTATGCCTGCTTTGTTGCACTGTACTAAAAATTTAGCAAAATCTTTTGTATTGTAAGATACGTATTTTACATCGTGCAGAGCACTTAAAAAATCATTGATTGCATCATCTCCATAGCATAAATGACCAACTAAAATTAATATCAAAAGTCTAATTATCTTTTGCATCGCAGGTACTTTCTTTTGTTTTTATAGCAAAATTATACATCTCTGAGTCTTCTTCATTGTTTATTTCTTTATCCTCTAAAAGGTATGGCATCATTTCAGCAATTGCATTTATTATATCGATCTGCTTTTTCTCAATTGCTATGTCAATAGGGGACTTAAAATTATTATCAACTACTCTAGGATCAGCACCTTGTAATAAGAGAAAGCGAACTGTGTCTATTTGACCTTGTTTCACTGCATAAATTAGAGGAGTATCACCCAATTTATTTCTAAATCTTAGTATTTCTTGAATTGTTAATCCAATTTTTTCTAGCTTATTTATTACTCCTCTTAGACAAATTAAGTTGCCCTTCTTGATGCAGTAAAAAAATTGCTTACTGTAATCATCAGTAAATATAGTTTTAGGAAGGTGCTCGTTTAGGCTATCATATTGTCTTTTATATATAGACTTGCTTTTATGGTTCCATTCTTTTTTTATTTCTTTGTTTAGCTTTGTCCATTTTTCGCTTTCTTCATTTTCTTTGTTCACAGGTGTTATATTGTCAGGCTGTTCTTCTTTCTTTTTCTCTGTGAATTGGCTTGTTGAAAGTAGTTCGGTGTCTTTTTTGCTAATCTCCTCTTCAGGCTGTAGGTTTGTTTGATTATTGTGACTGATTTTCTTCTCTTCAGGTTCTTCTTTTTTTTCTTCCAATAAAGGACTTATTGAAAATTCGGTATCTTTTATATTAGTCTCCTCTTCAGACTGTAGGTTTGTTTGATTACTTGAAGGTACTTCTTCATTGATTACATTTGTTGGGTCTGTGCTTTCTTTGAGTTCGCCCAGAAGCGGAGAAGTTTTTTCAGCATCAGTGTTGCTTTTCGATACGTCTTCTTGATTTATATTTTCTTCAGGTTGCTCTATAGCAAACAGGTTAGATGATAAAAATATAGCAACTAATAGTATGAAATATAAAGTATTCTTCATAAATATTATGATTAATTAAAATGATACTATAATCAAATGATTAATCTACAGTAAAAAATGCCTTAGGGTTTTATTTATAAAAAACATTTGTATTACCTTTTCTATACGAGTAGAATTTTGCAAAGACTGAATATCAAAGTTTTTCCCATTTATTTAGGTTTTACCTTAAATTGTCATTGGAGTAGCTGACACTGTTTTTTTTCTGGATTCCAGCGTCACGCGCTGGAATGACACCTTCATAATGTTATTCCATTTCTCTTGTCATCCCAGTACTTGATACTGGGATCCATTTTCCATCATCATTAGAAACGTTATATTTTAGCATAACTTTTATGCTCGCAAATTTAACTGGATGCCAGTGCTGGCTACTTTTATGACATCTATCATTTTATGTTTATAGTATTTTTTGCAAATAAACGTTCGTAGTTGTAAATTAAATGCAAAAAAATACTTGACACATTTGGTAGTTTAATTATTATTAGTGAAAATGAGGGTATTTTAGAGCTCGAAATTCACCTTATTCAAGTCTGCAGACTTTTCAATTAATCTCTCAATAAAAAAATATAGCACAGTCTACTTCAGTGCATACTTAATTTCTGTCATGAGGTGTGTTATATTTTTCTAAATCGTTTTTTATAGGAGGATCATTATGTCTAAAATTCCTTAAAATTAATTAAAGTTAAACATTAATTAAATAGTGCAGTACTGCCTTACGCGTTGCTAATCCAAACTTTACTTGCTGTAAAATAACACAATCTGCTATATCATTGCTAGTTTCGATACCTCTATTTATTGGTCCTGGGTGCATAACAATTGCATCGGGTTTTGCATGCGATAGTTTTTGTGCATCAAGTCCATACAAATGAAAATATTCTTTTTCTGAAGAATTATTATTCATACGCTCTTTCTGCAACCTCAAGAGCATAATTACATCAGCATCCTTTATACCTTCGATTAATGAATAATGAAGTGAATCTACTTCAGAAAAATGCTTACACATCAAAGCTGGTGGTGCAACTAAGCTTATTTTTGCTCCAAACATTTTTAGCAATCTTATATTTGATCTTGCAACTCTACTGTGCAAAATATCTCCACATATAACAATTTTGAGGTTTTTTATTTGCTTTTTATGATTGATAATTACAAGATAATCTGCAAGAGCTTGAGTTGGATGTTCACTGCTTCCATCGCCTGCGTTGATTAGCGAGCAGTTGACATGCTTTGCCAATGTATTAATAATACCACTACTTTTATGCCTGATTATCATATAGTCAGGATTCATTGCATTTAGTGTTTTTATCATATCTTTTAGATCTTCCCCTTTGTTAATAGAAGAAGATTTTATTGGTAAAGTTATAACATTTGCTCCAAGGCTTTTTGCTGCTATTTCAAAAGATGCGAGCGTACGTGTTGAATCTTCAAAGAATAGGTTTATGACTATTTTATTTTTCAGAACATGACTATTTTCAACTTTTTCTTCAAGGTATTGGTTGGCTAATTTAGTTATATTTTCTACATCACCGATTGTGAGGTCTGAGATATTTAATAAATTCCTTCTCTTGTCCATAGCTCCTTTTTTGAGCTTATTCTACTTTCTTAATTTCAATTACACAACTGTAAAGTAAAGTAGAAGGAAGCTATAAAATTTTATTTCCACTTACATTCATCTGCTATCATCACAGCCTCAAAAAGGTGCTTCTCAAGCTCACTTATAGGTAGATCACTTTGTGGATAATTTCCCCAAGATTTTAATGTATCAGAAGTTTCAATACCTTCAACAATGGGATATTCTTGATTTTTTTTAGCATATAATTCTTGAGCCTGCCTGCTTACAAAAAACTCCAATAAAGCTATAGCATTTTCTCTGTGTTTTGCGTTTTTTGTTACTGCTGCACCACTAAGATTCACCATTACACCATCACTCGGGAAGAAAGCTCCTAACTTTTCTGTGATATTCTTTTTATTTTCTGATGAAAGGATTCTTGCAAAGTAGTAGCTGTTTACTATTGCAACATTGCCTTCACCAGCGGCTACAGCATAAATTTGATCTGTGTCACCACCGCTTGGTTTTCTTGCCATGTTGCTTACAATTCCACTAACCCATTCTTTTGTTTTTTCAAAACCATTTTTTGCAATCATAAAAGCGATCAATGATCGGTTATATGGACTTGTGGAAGAGCGTACTAATATTTTCCCTTTCCATTTTTCATCCGCTAAATCTTCATAGGTACTTAATTCCTTAGGATCTACTGATTCTTTATTATAAACCAATATTCTAGCTCTTTTTGTGAGACCAAACCAATAATCTTCATTATCTCTAAATTTTGCAGGTATGGCATTTTTTAGAGTCTCTGAATCCACTCGAGATAAGAGCCCTCTTTTTTTGGCTAAAATCAAATTCACCGCATCTGCAGTTAAAAACAAATCAGCTTCACCACCATTTTCCATGCGTGAAAGCAATTGAGAATAATCGTCAATGATATAACGTACCTTGATGCCAGTGGTTTTTGTAAAATCATCAAATAAACTATGTACTAATTCTTCTTTACGTGATGAATAAACGTTTACTACTTGTGAATCATCAATTCCGCTATTTTTATATAAAAAATCAACGACTATCAATACAGCCGCTACTAAAGATATAAATATTAAACCTTTTTTCATAAACAAACCCCTTTAGCTTAAGGTACTCAAATAGCGAGGCCTGAGCAAGTATAAAAATTCCAATCAATGGACATTGTAGGAGATTTATTTCATCCACCTATACTATAGATAGCATCCTTATAATTGTGAGATTGAACTACAACCTGCTCAAGCGTTAAACTGCTGCGTTTAGCGTCTTTGCTATGATTTTCTCCAAGAACGTTTGTTCTTTCTCGTTTTATTTCCTCAATGAATTTCCCATTAACATTTTTAGGATCAATCGTTTCTTCAGAATATACAAGATTAGTGCAATTTGTTTTTCTATAGTAATGCACGCCAAGATACACAGCTAATAATGCAACTATACCTAAGCCTGTAAGTGGTAATAATTTTATGTGATTGGTCAAAGGATTCTGGTAAAATTTTTGTATATTATTAACACCACCTTCCATATACAGCAATAAAGGGAGCGCTATATTTGCAGCAACTACACCAGTTAATAATGCAGTAAATAGTGGCCTATTATTAATTACAGACTCTATTTTATTAGTTTTACTGATTACTTTCTCATCAATATTGACGAAGCCTTTTTTAGATTCCCAAGCATTGAGTACAAAATTTGAATGAGTGCCATTGCTATATTCCAGCCTTACAGACTTTATAACTTTACCTTCTGGCTGGTTCATCAAAACATTATCTAAAACTTCATCTGCATTTTTTACTTGAGTTTGATATTCTTTGGTATTTACAAACTGTTTTATTCCAAGCAGCATTGGGCTAATTGCGAGCAATGAAGCAACTGCAATGATCGGTACGACGGTATAGAGCGGACTGTTTGTAAAGAACGTAATAAATTTTGCTTTATCTTGTAAATACGCTAAAGCTGTAGATGTGCCAAGCACGATAGTGGCCGCACCAAAAATTACAACGCCTTTCTGCTCCATAGCATACTGCGCTTTGGGCCAGAATCTGTTTTTTTGCAGTTTAAACTCCCTATCTGTAGGCGAAGACTCTTGAGAACTACTTCTGCTCGTGTATGATGGCGGAGAAGTTGAAGGTGTATCGCTATGCTGACTGAGATTTTCAAAAGGTTTTTTTTCACTTTCATTCCTATTACAAGGTTCATTAAATTCCGTTTCTTGTGAAACTGATCTGCTTAGAGTTGGATGTTGACTATCTGTTTGATTATCAGGAGTTTTTTTACTTTTATCTATAACTGCATAAGCAGGTTTTTCTGGTTTACTGTCAGCTGATCCGCTACTAGACGATCTTTCTAAAGATGGTGTTGTTGACATGATAACATCAGTTGAATCATCTGTCATCCAAACTCCTACTTCATCTAAATAATCACCATCCGCTGCTTTGTCTGTTGTTTGTTCACCAGATACGTTAATCCCTTTAAATGTGATATTTTCTAATTCTGCTTCACTGATATCAACTTCTGCTATTTCTTGATCTATATTTTCTAAGAGACTATTCATATCTTTTTCTAGTAATTCCTTTATGTTTCTACAAAAGTCATCAACAGGATTAGTGTTCCGCATATTACCATCAACTAACATTGCTTTTTGTGGTAACATACCTTTATCTTTCTTATATGCTTTTAAAAGATATAAAACACATAGATGTTTTCCAATTTGTGGATCTTGAGGCTCAGTTGTTTTTGCTGGATCTGCAATTCGTGAGGTTTGACGCTTAGTTACTCCTTCAAATATTTTTATACTTTGTGCCTGATCTTCTGCTAAGCCTAAATGATTTTTTACTACATACTCTACTGCTTTGGGGTATGTAGTTGATACAACGGCAACTTCTACTCCGCTTGAAAGTGCAGATTGTAATACAGACTTTAACTTTTCTTTATTTTTAATTCCTGAGTTTTGTAAAAATTCTTTTATTTTTTCGTCAGTTACTGCATTTTCTTTGCCAGAACCATAATCACTATAATTTTTGGATGCAAATTGATTGCAAATGGGACTCTCGACAATTGTTTGATTAAAATCAAATATTAATAGTGCGCTATTGCTTGCAGGTATATTTGAGATAATTTTCTCTACTTTTTCAGGTGGTAATGTATTTTTGCCATTTTGTTTTGGAGTACTTGTTCTGGGAGTTGGTATTGGTGAAGTTGCTGCACCATTTTCATTCACTGCTGTATGAGAAAGCAGTGTGACGTTTTGTTCATTCCCAGGCATATTTGCTCCAAAATTAATTACAATGTTACATTAATTACTCTGTATTTACTAAGATATGGTAAATACTAATTTAAAGATAAATATGAAGAATTTAGTATAAAAATTGCTTATCAAAAATCCTCTCGTCTAATGAGCAATCTTTATCAAAAAGCAGAGTGACTGTGTTTTCGTGATCTTTCTGCATTTTTATCTGCGATATATCAGGAAATTCCTTGTAATCTGATACTACAAGTGCTGGACGATTTTCCACGTCGTTGATATCAATTTGCACTATTGTATCATTTGAGATTAGAGCTCCATTCCAACGCCTTGGGTAGTAACTATTTATGGAAGTAAGTGCAAATAAATTTGAATTAAGTGGTAATATTGGCCCACCGGCAGAGAAGTTATATGCAGTGCTGCCTGTGGGAGTAGACAATATAATTCCATCTCCTCTGAATTTTTCTACTTTTAGCTTATCATTAATGGTAATATTCATCTCCACTATTTGATTTGCATTTCTAAAGACATACACTTCATTTACTGCGATGTAACGGTGTTTTTTGCCACTTATGTCTGTGGCTTCCATTTTTAGTAAAGTTAGCTGAGTAGGAACTGCATGTTCTATATGATCAATTAGATCTTCAAAGCATTTATTCATTAAAAACCCGACATTACCGGTATTTATTCCATACACATGTGTATCTTTATTTCCTATGACGTAGTCGTGCAGGGTGCGTAGCATAAAACCATCACCACCAACAACTATCAGCAAATCAACTTCAGACTTACTTTCTTCTGTTATATTGATAAAATTGAGTTTCTGTAGTAGTTTAGATACTTCCTGAGACTTGGGTAGCAAAGAAGCAATATAGCCTACATTTTTATATTTATACATGTTAAATTAAAGAGGGAAGGAACTAAAAAAGACTCCCGTATTTATCATTAAACTTAGCTATTTTACTATCCTTCTCCCCTGAACCGCTTGTCAAACTTCCAGTCCATGCAGGATGAGTAAGAGGATCTCTATCAAGCTTTATTCTTTGACCTTCTTTTCCATAAGTGGAATAAGTTTCAAACTCTTGACCATCTGTCATAACTATAGTAACTTTGTGATAATCGATTTCTGCCATTGTTCTTACAAATTTCTTACCAGCTAAGATTTTAGTGAATCTGGTTCATTTGGTCAATCATTATTGTGAAATATTGACAAAAAATAAATAAAGTAGTATTCTCAATGAAGAATGAAAAATTTTTTATGATTTTTGCTTTTCCTGGTCAGGGCTCCCAATTTGTAGGAATGGGAAAGAGCTTATATGATGAATTTTCAGTTGCAAGGGACGTATTTGATGAAGTAGATGACATATTGGGTAGAAAGCTGTCTCATTTGATTTTCAATGGCCCTATTGAGAAACTAACCATCACGGAAAACGCTCAGCCAGCTATAATGGCAGTGTCAATTGCAACGCTACGTGTTATGAAGCACGTATTTGGTGAATCTCTTTACAGCGTTCAGTATGTTTGTGGGCATTCAGTTGGCGAGTATACAGCGCTATGTGCTGCAGGAGCATTGACGCTTGAGTCTGCAGTCAAGTTGCTAAAAGTTCGTAGCGAAGCAATGCATGAAGCTTCACTAAAATGCAAAGGTGGAATGTTTGCTCTACTTGGAGCAGAAATAAGTGAAGTAGAAGGTATATTAAAATCAGCTCAAATTGATTGTGAAATTGCAAACGATAATGGTGGTGGACAGGTAGTGGTGAGTGGTACTGCAGAGGCTCTTGAGGTCTTACCTGATTTATTCAAAAACTCAAGTGTCAAGAAAATGATAAAATTACAAGTTAGTGGGCCTTTTCATTCATCTTTTATGAAACCTGCTGATGAAAAACTTCTGGAATTTTTAAAAAGCATCAACATAACTCGCCCTTCGATTCCTTTTGTATCAAACGTTACAGCTAAGGAAGAAAGTGATCCAGAGATCATAAGAGCTTTGCTTGCTAAGCAAGTCATAAGCAGAGTGAGGTGGAGAGAAATGATTTTACATATGACAAGCCGTGGCACTAATAAATTCGTTGAAATTGGGCCTAATAAAGTTCTATCCAATTTAGTTAAAAGAATTGATAAATCCATCAGTACAAAAAGCATAGTTAGTATTAGTGATATTAATAGCTTCTTTGATGAATCATTAGTACTAACAGCGAAAAATTTAAAAGTTGGGTTAAATTCAAGCACGTCTATTTGATGTCATTCAAATAGCTGACGCACAACTGTACGAACATTATCTGTAGGAAGATGTCATTCCAGTGCTTGACACTGGTTTTTCATAATCATCAAAACGTTGTATTTAACATAAAGCAGCTACTTTTATACTCGTAAATTTAATAAAATTCCTGGATCCCAGTGTCAAGCACTGGGATGACACCGAATAGGCTACTTGGATAATACCGAAAGAGCTACTGGAACGACAAGGTGCTACTGAATTACACCTCTGGGCACTGCCGTCATAAATCTGCTACTTTTTAGATGAACAAAGATGATCAGCGCGTGACGCTGGAGTCCAGGAATCAAGAAGCCAGTGTCAAGCACTGAGATGACACCGAATGGGCTACCTAAACGACAAGGGGCTGTTTGAATAGCACCCTTCCGGTGTCTCAAACTACAACAGTTGTGAATAGAGAGTAATACGAAAAATTATACAATCAACGAACTACCTGTCATTTCATTTGGCTTTTTGAGTCCAAGTAGCTGTAAAATAGTGGGGGCAATATCAGATAATTTTCCATCTCTTAGTTTTAGATTATTACAAGATACAATGAATGGAACTTTATTTAGAGTGTGTGCTGTGTGAGGCGTGTTATTTTCTTCATCGAACATACATTCTACATTGCCATGGTCTGCTGTAATAATGAGTGCGGTGTTACCAACTTGTTCAGCAGTACTCAGCACTCTTGCAAGGCAATCATCTACAGCGAGTACTGCTTGCTCAGCCGCTTTTATATTACCTGTGTGTCCTACCATATCAGGGTTAGCATAGTTTACAACTATCAGCGCAAATTCTTGAGAATGAATTTTTTTTACAAGCTCTTCTGTGAGCTCAAAGGCTGACATTTCAGGCTGCAAATCATAAGTTTTAACTTTTGGTGAAGGAATTAGTATTCTTTCTTCACCGGAAAAAGGTTCTTCTCTTCCGCAATTAAAAAAGAAAGTCACATGCGCGTATTTCTCAGTTTCAGCAATGCGCAGTTGCCGTAATTTATTGTCTTCTATTATCTGTCCCAAAGTGTTGGCAAAAGATTCAGGAGGAAAGAGATAAGGGATTTTTAAATCCGCTTTGTATTGCATCATACTTAGAATTGAAGAAAATTTTGCTACCTTAGCGTAATCTGTTTTGCCTAGCAAAATACTTGCCAATTGTATCATTCGATCAGCACGAAAGTTAGCCAGTAGTAGTCCATCTTCTGGTTTTATACCTTGATAATCACCTATTACTGCGGGCCTGATAAATTCATCGGTTATATTATTTTGATAATTTTCATCAATGAGCGATACTGCATCATCATAACGAGGCGCCTTTGCAAATGCGATGGCTTCATAAGCTTCAATTGTTCTTTCCCACCTATTATCACGGTCCATAGCATAATAACGCCCAGAGATAGTGGAGATTCTTATATCATTTTCCTTTATGCTTTCTGTAAATTCTTGAATGCATCTTTTCCCTGAATTTGGCAGTGTGTCTCTGCCATCTAAAAATGCGTGTATTACAACTTTAATTCCGCGCTGTGATATCTTGTTTGCTAAAGCTGAAATGTGCTTTTGATGCGAATGAACACCGCCATCTGATATCAATCCCATTATATGGCATATGCCATTCTTACTTTTTAGATCATTAATAAAATTCTGTAGATTTGCATTATTTTCTATCGTTTCGATTTCTTGATTAATACGCTGAAGGCTTTGCATTACCACTCTACCACTGCCAATATTCATATGGCCAACTTCTGAATTGCCTATTTGGCCTTCTGGTAATCCAACATCAGTTCCACAGGCAGATAAACTGCACTTTGGATAATTAGAGTTAATATGTTGCCAACAAGGGAGATTTGCATTGCTAATAGCGTTGTATTTACTATTTTCTATTCCATTGCCCCAGCCATCTAGTATACATAAAACGACTGATTTAAAGTTCATATAAAAATTAACATCGAAAACCCCCGATGATACCAAAAATAAACTCTTCTCACAACTTTTGTGTTAAAGTAGGAGATAGAAAAAGCTGCGTAGAGGCAATAGTATATGAGTTTTTTCATAAAATATTTTATTAAAGTGATTGACAGTTGCTGAAGTGTTTACTAAAACACTTGCATAGCTTTAATAGTGAGGTCAAATGAGTTATAGCCAATATGTAAAGGATAATACTTTAGCAACATCAGGTGCTATGATTAATGTTGATAGATTAGTAAACTTTTTAAAAAGCAATACAAACATTACAAGACTTATTTTACGATGTTCAAAAATTAATTATGAGGTTATAAAAGAATTAGCTCAGCTTTCTCATCTTACTTCACTTGATCTAAGTTGCAGTTATGTTGGTACAGAAGGTGCAAAGATTTTAGCAAGCGGGAATCTTATAAATCTTACTTCGCTTGATTTAGGAGGAAACGAAATTGGTGATGAAGGTGTAGAGGCTTTAGCAAGTGGAAATCTTACAAGTCTTACTGAGCTTAAATTATATGATAATAAAATTGGCGATAGGGGGGCAAAAGCTTTAGCGAGTGGAAATCTTACAAATCTTACGTTGCTTAGTTTAGGATGGAATGAAATCAGTGACAAAGGTGCAGAGGCTTTAGCGAGTGGGAATCTTATAAATCTTATTACACTTAAAGTATATGATAACAGCATTAATTACAGAGGTTTACAGACTTTGGCGAGTGGAAATTTGGTGCGTCTTACTTCAATTATTTTTAATTATTGTTATATTGATAGCACGTTCCCTAAAAATGTCCTGCCTTCACTGCAAAGTAAGTGTAATAAAAGAAAAATAGGGGAAGAATCAGGTAGTAAGCTAAGTGAGGTACAGGCATCTTTGCATTTTGAAAGTAAAGGTTTTAAAGCTATATAACTCCACAGTTTTGTCTGTTTAAGAGACAGAGAAAAGTTAGTGAATTCTGGGCTAAAAATGAAATGTGCAGATTGTATAAAACAATGCTCCCCGGGCCGGATTCGAACCAGCGACCAATTGGTTAACAGCCAACTGCTCTACCACTGAGCTACCGAGGAATAAACTCTTTTTAACTTATCATATTGAACGTAGATTGTAAATGATTTTTATGTAGACTTTAAACCTAGATATCATTCCAGAGCATGGAGCTGTAATTCAGTTTTTATTACCTGGTCAGTCCTCTGGATCCCAGTGTCAAGTACTGGTATAACAATGAAGGGCTACTTGATGACGCCTCTGTGCACTGCCGTTATAAAGCTGCTACTTTGATGAATAAAATGATGTCATTCCAGAGCATGGAGCTGTAATCCAGTTCTTATTACCTGATATGTTCATTTGACAGTTAAGTCTTCTCTACCCCTATTTGCATAATACCTTGACGATTCC
>NODE_13_length_21061_cov_21.339855
TTATAACTCAAATACTTTATTATACCTTTATCATTTACTTTGGGAAATACTATAGTGATTGCTTATTAGAATTTTTTACAAAATGAAGCAGAATTTTATATACTTCCACCTTTGCTGTAGCTTGTGAGCATTCTAAAGCATATTTAAAACGCTTAGCTATCTTTTTATCAATCTTTATTTCAAGAGTTGTTGAATTTAAATTTGTGTTATCCATCATATTGTCCTTCTTAGTAAGGTTAGTTTATTAAAAATAATAATAAATTATATCAAATTCATACTTGTCACATATCATTCTCCCTTCAACGTTTGGACGACCCCATATAGGTGCATTAGCTGTATGTGTATTAGTAATGTACTCTAAATATTTGAAAAAAGACTTCACGTTGTCTTGCTTATTAAGTCCATTTTTGCTTATTACTTCTCCATCCGGATCTTTTTGAGGTACGAAATACTCTCCAGCATCTCTTATTACCGCGTTATAAACCCACTGATCTGACTTTTTGTTTGCTCTAGCATAATCAATGATTTTGCAGTAAAATAATGATCTGGTTTTATATTTAACTCGTTCAATCCTTGAGCCACAGAGTCAAAAAAGCAATCCCCTGTCTTTATAGCAGCCCCGATTTTTAGCTTTTCAGGATAAGCGCTCTTTAGATTATGCAATAAATCACTTGATTTTTTATTTTCTTTGATTTTTTGAAAAAGAGCAATTGGCTCTCTTACATAGTGAGAATCTCTCGTGTTATAACTCCAAAATAATAATTGTATTTTAATAGATTAACCAGCCTAGGAAGGCTAGTTACTTAAGGCCGTGCTGTGTTGCAAGCAAACATCACCTACTTTTCTTGAACTAATATGTAGCCTATCATATTGTTACTTAGTATATCTTAATTATACTTAAACTCTCTTGTGCTGTCAAGCAGGAAATTTATTAATCTTTTAACTCATCCACTTTTTTGCGTAATATATTCAAATCAGTTTTTCCTACAAAAAGACTATCTCCTATTATCAAAAAAGGTGTACCGCCTACTCCTAAATCCCTTACTAAAAGTTTGCTGTTGTTTATCATTTGCTCAATTTTGTCTGCATTATTTTTCATAGAGTTATTAAAATCGTTCTCGTTAACCCCTATATTTTTCACTATACCTAATATAGTTTTGTCTGAAAATTCTCCTCTGTGATCTAGTGCAGCATAGTGAAAATCTAAGTACTTTTCTTTATCGATAAAATAAGTTGCTAAAGCACCTTTTGCTGCCTTTAAGGAGTTGTTACCAAGTATTGGAGCATCCCTAAAGATATATTTAATTTTGCCATCATTGATCAACTGTTTTATGTCATTCTTTATTGCCTTACAATAGCCACAAGAATAGTCAAAGAACCCTACAGCTATGACATTGCTATTTTCATTTCCTGAGTAAGGATAAGTGGAGTCGAATATTTCATTTTTATGCTGAGAAATTTTATTTTTGGTTGCATTAGCATAACTATTTTTAGCTGACTCTTCCTGGAGAGTTTTTATGATCTTATCAAAATTTTTACTGATGTAGTCATCTAATCTCTCACTTATATGGTCATCGTTTAAGATTGGACTGGGGTGTGAAAGCCAATTGTTTATTACTGGTAAACTTGCTACTGCAAATATAAAAATCAATAAAAATGGTATTTTAGACATACACTTACTTAAAGAATACAAATATTAAAGAAATGCTCAATGTTAAAACATTTTTATCAAGAAATGCAAACTTTATATATGTTATATCAGAGAATCTGATGATATTAAGTAACGAAAACTTGTGTAGAATAAGGCATTTGAGAAATTTACTTACCGCCGCGTATAACAATTGTAACCGCGGCGGTAAAAAAGTTGATTATTTTATAACCGCCGCATATAATGCTGACAAACACGGCGGTAAATTATATGAGCGAACCAATAATTGGTAGAGAGAAAGAAATAGCCATTCTAGAAAATAAGCTTCTTTCCCAATCTGCTGAGTTTATTGCAATTTACGGTCGGCGTCGTGTGGGTAAGACATATCTAATAAAACAATTTTTCAGTAAGCATGCCGATATTTTATTTGAACAGACTGGCCTTAATGATGGTACTCTGCAGGAGCAGCTTACAATTTTTACACAGTCGTTATCACATACTTTTTATAAAGGTGCAAGGATGGCTTTGCCTAAAAACTGGATGGATGCCCTACAACAACTCACACTTGCTGTTGATCACAATACGCATGAAGATGAACAAGTTGTTTTATTTTTTGATGAGTTGCCATGGCTCGCGGCAAGAAAATCTGGTTTTCTCAAAGCATTGGAATATTTTTGGAATACACGTTGGACATATCGAAAGAAACTTATCTTGGTTGTATGTGGTCCAGCAGCTTCTTGGATGTTGGAAAACTTAATCTATAGTAAGGGGGGATTACATAATCGTATTACTGCAAGGATACCTTTGCAGCCTTTTAACTTACGTGAAGCTAAAGAGTATCTGAGATATTTAGGGGTTAATCTTAACCACCAACAAATACTACAGATCTATATGGCTATGGGAGGAATACCACATTATCTCAAAGAAGTAAGTAAGGGGCTATCAGCAACACAAAACATTAATATGATCTGCTTTCAGAAGGATGGTTTATTATTTGATGAGTTTGATATGCTATTTCATTCTTTATATGAAGAACCAGAAGCGTATCTAAGCATTATTCGCGCAATTGCAAAAAAGCCAAAAGGAATCAGTAGAAAAGAACTTATAAAAGCAACTAAAACTACTGAGGGTGGTCGCTTAACTGCTAAATTAAGGAGTTTAGAAGAAGCAGGATTTATTGATGGTTTTTTGCCACTGAATAAGGGAAAAAGAGGAGTATATTATAGGGTAGTTGATGAATATATATTATTTTATCTAATATGGATTGAGCCGTTTAAAGAAGTAACAAAAAGAGCGATAATAAGTGATGTTCATTACTGGGAATTCGCGATAAAGAAACCAGTTTGGCTAACATGGATAGGGCAAACATTTGAAGCGGTGTGTTTTAAACATGCCAATAAGATTAGAAGAAAATTAGATATAGAACATATAGGAGTCATATGTGGAGATTGGCAACATCATCCAGAGAAGAACAGTAAAGAAAGTGGTGCTCAGATTGACTTAGTTTTTGATCGAGAAGATGGGTGTACAATGCTCTGTGAAATAAAATATAGCGATAAACCTTACCCAATAACAAAGGAATTTATTGAACAATTAAAAGGAAAGGAGGCAGTTTATAGAGAAAGAACAAAGTCAAGGAAACAGATATTTTGGGTACTAATTGCTGCAAATGGAGCTCTTGAAAATCAATATCTAAAAGATACGATACATCATGTGATTACACTAGAAGATTTGTTTTGAGTAATTTTAGATTGCATCTACAATATTTGTGCAATTGCAAATTTTAAGTTAAAATTAGTAATACGGTATATAGGTATTTTATTTGGTTATAATAATGAGGTTTTTAAAAACTATCCTTAACTTAGCAATGTTAGCATTTTTTGTAGCTTCGACAGCTGAAGCAAGGTGGAGCAAGTACGAAGATGCTTCTGTCGAGGTTAAGTTTTCTAATGTTAACATTAATGTTAATAGAGATGGTACCTATGAAACGGAAGTAGAGCTTCAAGCAAAAATACTCAAGGAGTCTGGGCGTGATAGATTTTCTCTGTATAGTTTAATCTACAATGATGATAGTGCAGATTTGACTGTTTTAGAAGCTAAAACAGCTTATAACGGAGAGGAATATATAGTCACTGAAGACATGATAGAGGATAAACCGCTAGCTAGTCCTAGTAAAGGCTTCGATCAGCTAAGGCAAGTAACTATATCGTTTCCTAAAATAGAAATTGGTACAGAAGTATATTTAAGGTATAAACAAGTTAACAAAAAGGTTCCTGTTGATAATTTTTATGGCTTGAGCTTTTCTTATCATGGGGATTATTTACAAGCAGAAAATACTAAAATCAATTCTGAATTACCCCTGGAGATTAAAGTTAATGATCCAAGAGAAGTATTAGAAATCGCTGAGGAAAAAAATGATGATATACACTCTATAAGCATTGCTTTAAAGAAAGCAGTTTATGAAAACACAACAAATGAACCACATAATGGAATATTGAACATAAAACACAACACTTGGGTATCACTTTCAAGCTTATCTGAATGGGAGGATTTAGCTAAAAAATTAGCTCCTGGATATCATAGCGTTATCAATCAGCCGCTTCCTGCAACTTTTGAAGCTATAGCAGAATTTGCTGACAATGAGAGTACCGATGAGGAGAAAATTAATGCAGTTACTTCTTTATTGAATGAAAAAGTTCAGTACATGGGAGACTGGCGTACAGTGTCAGGAAAATTTTTTCCGAGAGATTTGGAGAAAATTGCTGATTCTCAAGTTGGGGATTGCAAAGACTTTTCTGCTAGCACGGCTGCTATTTTACAAGAACTTGGTTATAAAGTTCAACCTATTTTAGTTATGAGAGGAACTACTAGCACTTCTAATCCTGAAGCATTACCTAATATGGGTAATTTTAATCATGTGATGCTCAGAGTAATAAATAGAGATGGAAAAATATATTGGATTGATCCAACTAACACTGTCAGTATGGCACAGGGTATTTTCCCAGACATTGCTGATAGGAACGCTCTAGTACTCGATTCTGAGGAAGCAGATTACATAAAGATTCCTGCTGTACAAGGTGAAAATTCAAAAGTGATATCCCATAGTGAATTAACTATAGAAGATAACGTTGTAAATGAATATGGCCAGCTTACCGTGCAAGGGGAAGCAGCCTTAGGCTTAACAGGTGTTGGATTATATTATTCAGATGAGCAGTTAAGAGATTCTGTTTTTCGTATGATTAGTGGAGTATATCTTGATGAAGAAGAAAAGAAGTTCTTAGAATTGCCTGACCTTACCTTGCGTAATGTAGAGGATCTTACAATCAAATATGAGTTTCAGCAAAAAAATAAGATTTTTAAGACAAATTTAGGGCCAGCTTTGAATTTAGGAGATAATTGGCTTAATGATGTTGTCAATACAGCTTCTGACCAAGTGTCAGACCTTTTTATTGGTGTTCCTAAAACTAAGGAAAGCCATATGATAATAAAAGATATCAAAATTAAAAACTGTGAAAATTTGAATTTTGAAATAGATTCTCCTTGGTTATATGTAAATAGGTTCTGTAAATATAAAAATGATGGAACCGAATTTAGCAATTTAATAACCATAAAGAAAAGCTTTATTACCAATGAAGAGTTAAAGACTGCTGAATATAAAAACTTAAAAAGCGAATTGGAGAATAATTTTTCTAGAGCCTCTATAATAATAAGTGAATGAGTTGTGCTGGGAAAAGCACTTCTTAAAAGGCTTAAAATTTTTAAAATATGTACAATAACTTACGCGACTTCATCAGAGCATTAGAAGAAAAAAAAGATCTAATTAGAATTAAAAAAGAAGTTTCAACTATTCTTGAAATGACAGAAATTCATCGTAGGGTTTTGTCAAACAAGGGACCAGCTATCATCTTTGAAAATGTTGTCACAGAAAATGGAAAAAATTTAATTCCCGTTTTAGTGAATTTATTTGGTACTATTGAGAGAATTGCATTCGGACTTGGTATAAATTCTGATGAATTAAGGGATCTGGGTAAACTTCTAGCATTTTTGCGATCACCTGAGCCACCAAAAACCTTCAAAGATGCTGTGAAAATGTTTCCTCTACTAAAAGTTGTATTGTCGATGCGGAGCAAAGTTGTAAGCAAAGCTCCATGTCAAGAGGTGGTGCTAACTGGGGATAAGGTGGATCTTAGTTTGCTACCTATTCAGACATGCTGGCCAAACGAGCCTGCACCGATTATCACTTGGCCACTTGTGGTAACAAAAGGACCAACAGCAGACAAGCAAGATAATTTTAATCTTGGAATATATCGTATGCAGGTTGTGAATAAAAAAACGACTCTCATGCGCTGGCTTGCACATCGTGGTGGTGCAGGTCACCATAAACGGTGGAAGGAGAGGGGGCAAAATATGAAGTTTTCTGCGGCTGCTGTGATTGGTAGCGATCCTGCAACGATTATTGCTGCAGTAACTCCGGTGCCGGAGACTTTATCAGAATACCAATTTGCCGGGCTGCTGCGAAAAAAACCACTTGAGCTTGTAAATTGTAAAACTATTCCTCTTCAGGTTCCAGCTCATGCAGAAATTGTTTTGGAAGGATATGTAAGTTTGGATAATTACCAAGATGAAGGGCCATATGGAGACCATACCGGTTACTATAATGCTGTTGAACAGTTTCCTGAGTTTAACATCACTGCAATTACAATGCGCAAAGATCCAATTTATCTCAGCACTTTTACTGGCAAACCACCTGATGAACCATCAATTCTTGGTGAAGCACTCAACGAAATCTTTGTGCCGATTCTCATCAATCAGTTTCCGGAGATAGTAGATTTTTATCTGCCCCCAGAAGGTTGTTCATATAGAATAGCGGTAGTATCGATAAAAAAGGCTTATCCAGGGCATGCAAAAAGAATTGTTATGGGCATACTCTCTTTTCTCAAACAGTTTTTATATACTAAATTTATCATAGTTGTTGATGATGATATAAATATACGTGATTGGAAGGAAGTGATGTGGGCAATGTCAACAAGAATGGACCCTGTGCGTGATACAATTACGATAGAGAATGCCCCAATTGATTATTTAGATTTTGCTTCCCCTGAAAGTGGTCTCGGAGGTAAAATAGGGTTTGATGCAACAAACAAACTTCCACCTGAAACCAAACGAGAATGGGGAAGAAAAATTGAAATGAGCAAGGAAATAATAAAGAAAGTTACAGAGAAGTGGAAGGAATATGGGTTGACAGATGATTGAGCTATGATGTAGACTACCGCCGTGTATTTAGGTGTGGTTTGTGAGGCTTTTATATCTTTTATTTTTGTCGGCATGTTTTTCTCTGTATTACTATGCGGGTCCTATATCCTCGTCTTGCCCAAAAGCAACAGTTTGCTTCTCACCTGAAGAAGACTGTGCTGTACCGATAATCAGCGAGATAGACCAATCTAAAGAATCTATCTTAGTTCAAGAATATACATTTACTCTTTGGAACAGTTGCAAAATCTTTGATTAACGCCAAAGAGCGTGGTGTTGATGTTAAAGTTGTCTTAGATAAATCACAACTCCATTCAAAATATAGTGTCATAAGCGAATTGTTTTCAAATGGAATACCGATTTGGATCGATAATAAGCCAAAAATTGCTCATAATAAGGTAATAATTGTTGATAATCAAAAAGTCATCACAGGATCGTTTAACCTCAGTAAGACAGCTGAAAAGGGAAACGCTGAAAATTTATTAATTATTGAAAATTATCCTGAATTAGTCCAGCAGTATGTGAAGAACTGGGAAGTACGAATGTCACAATCCTATCAATATGCTCCCTAGATACTTGATATCAAAAAAGTCTTTTTATTGATAGATGTAATTTCTTGTGATATAATAAATTAAAAGGTTTTAAGGGGTAGGTAATGGATTACATAAATGATGCTGCTGATAGTTACGCTGCCATTCATGATTTTTTTCAAAATAATGGTGTTGGAGATTACAAAGTTCAATGCAATTATGGTGGTGTACCGTATGCTACTGACGAATATGTACATTTTGGAGCAATAATTTTATAGACTCACATTTTGGAAGGGAAATAAAAATGTATCCTCAAAGTGAGCTTTTAGCTAAAGAGTATGCTGGGAATACACTACCAGTTTCAATATCACTAAACGAGGATCTAATAAAAATAAAAGAATGTCAGAAAAAAACTAAATTTGTAGAACTAGAAGGGGAATCAGGTGATATAGTATATGACAAGCAAAAACATATAAAGTGCTACACGACAAAGTTATCATATGATGATGTTTCTGTTCATAATAAAAACAAAGTTTCAATACTGAATATTAGATATGATGTGCCAAACGATCCGAGATACAGTTTAAACATAGCCTTCACAAAGGTTAATGATAATAAACCAGGGTTTTGGGAAAAGTTTAAAAATATGTTTTAATAGAGTAGCTTCTCAATCAGGAATATTCTGGTGGAAAATGAATATCTACTTAGTAATGAATTTGGTCAGTAGCTACTAAGTTTTTCTTATAGCTATACAACGAAGGTTTGCTGGTCTTACATTTATTCTCTGCAACACGAAAAGTTAGTACAGTTGTACATGCTATGTAGTAGATAAACTTCTACTATATTTTTTTATTCAACTTACCTCTTGTCTATTGAATAGATTTTGTATCAAACCTAAAATTCAACGCACCTAAATATATAAGCATTCCCACCAAAATCATAGGTATAGAAAGCAACTGTCCCATAGTTAAATTGAACCATAAATAGCCAATTTGATAGTCTGGCTCGCGGAAAAATTCAACCATAAAACGTGCTACTCCATACAACATAACTGCAACTCCAGTTGTTGCACCATAATACAATCTCATTTTGTTCAAGAAAAATAGTGAATTTACAACTACGAAAAGTAGCGCTCCTTCTAAAAATGCTTCATAAAGTTGGCTTGGATGGCGCAATAAATTATCACCACTTTCTGGAAATACCATACCCCACGGCATAGTTGTAACCCTGCCAAATAACTCTCCATTTATAAAATTACCTATGCGGCCTAGAAGTAAACCTATCGGAACTCCACAAGAAATTAGATCCAGTGTGTAAAATATAGGAATGTTATGTCTTCTACAGGAGATTATTACTGCAAGCAAAACTCCTATAGCACCGCCATGAAATGACATCCCTCCTTCCCAGGTCTTTAGTATCTCGATAGGATTGCTTATATAGAGAACCGGATCATATATCAATACGTAGCCAAGCCTACCTCCAAGGATAATGCCTATAATAACGGCTGTTAATAACGAATCGTAAAAATTCTTAGTAAATATTTTTTGATTGTCTAGCTTATGTAAATACCAATATGCAAAAACTATACCCAAAACATATGCTAAAGAGTACCAATATATAGAAACAGGACCGATGCTAAAAATAACTGGACTTAAAGACATATTTTACTACAAATTATTCTTAGACAATCTACTTTTCTCACGGTCCCACTCTCTCTGCTTTATGGTTGCTCTCTTATCGTAGAGTTTTTTTCCTTTAACAATAGCAATTTTAGTTTTTGCCAACCCTTTATCATTAAAATAGATAGAAAGTGGCACAACAGTTATTCCAGAGATTTTGATTTGACCAATTAGCTTATTTATCTCTTTTTTATGCAAAAGCAATTTTCGTTCTCTTTTTGGCTTGTGATTCTTTTGGTTTGCAGCTTTATACTCTGCAATATGCATATTGTTTAGCCATATTTCACCTTTTTTTTCAGTAACGTAAGCATCAGAAATGTTTGCTTTTCTTTCCCTTAGTGATTTTACTTCACTACTTAAGAGGATTATACCTGCTTCAAATTCTTCTAAGATAAAGTATTCAAACCTTGCTTTCCTATTTTCTGCAATAACTTCCATATCTAAAGATATCTTTAAGCTTCAATATATTACAGAACTTTTGGTTTAATTCATAACAAAACAATTATCTCAGTAAATGCAAGTTTGGTTAAAAAAGCTCTAATCTTCCTGCAAGTGTAATTTGTTCCACTCTTCCTACTGCCATTTCAGACCTAGGAATAGCATTACCTGACAAAGAACTTATTACATCTTTGCAGCCCCATTCAATAGCAAAGTGTAAAGGAGCATATCTATTATTGTTCTGTTTACTAACATATGCCCCACTTTCAATTAAAATATCTCTTATACTTTCATGATCGCTAGCAAAATGCAAAGGAGCGCGTCCACAACTATCCCACACATTAACACATGCTCCATGTTCAATCAGAGTTCTTACTATGTTTTCATTATCACTTTCAGCAGCAAAATGCAAGGGAGTGCTTCTATAATTATCCCACGCATCGACATATGCTCCGTGTTCAATTAGAGCTATTACTATGTTCTCATAGCCACTCTTAGTAGCAAAATGTAGAGGAGTGTGTCCATCATTGTTCTGCGCGTTAACATCTGCTCCACATGCAATTAGAGCTCTTACTACACTTTCATTTCCACCTTCGGCAGCAAGATGTAAAGGTGTACATACATCATTGTCCCACGCATTAACATTTGCTCCACTTTCAATTAAAATATCTAATATGCCTTTGTGGTTCCATTCAGCAGCAAAATGTAAAGGGGTGCATCCATCGCTGTCCCATGCATCAACATATGCTCCATATTCAATTAGAGCTATTACTATGTTCTCATAGCCACTCTTAGCAGCAAAATGCAACAATGTAGTTTCTACAGGATCTAGATCACTATGTGTAGTGAATATATGATTGATATTAAATCCACTATCTTCCCACCTCCGTAAATCAATTCTTTCTAATTTTATTTTTATTCTTTCAACTATGTTGTTCTTGCTTAAACCTGAAGTATCATTTATTTCTTCAAGCATTTTTAGAAAATCATCAAGCGTCATAATCTCCACTACTTATTAAAATAACTTGGTTATTATGTTCTTTGACACAAAAATCAAGAACTTTTTATTTTCCTAAAAAATCATTTAAGTTATACTCCAAATCATGAAAGTCAGGCAAAATATTAAGTTTTTTTCTCTATCATTTGTGATTTTGTCTTCTCTATGGATTACATTGTCTGGTTATTTCGAGCCTTTTTTTATTCTCTGTGGAGTATTTTCTTCTGTGTTCACATTGATTATCTTTAAAAGGTTAATTGATGCTGAAAGTGCCCTTAGTCAAATTCTAAATGATAGTGGTAGGCTGTCACTTTATCAGCTTATAAGTTATATACCTTGGCTAATTTACCAAATTATTTTTTCAAGTATTTATGTAACAAAAAAGGTGCTACGATTCAAATCTACAGTTGAGCCAATTGTTATTGTAAGGGAATGCATAGGACATAATGATAAGACCATTGCATTATTTGCTAACTCGGTTACGATTACTCCTGGAACTTTAACTATCAATGTTGAAAAGAAGCAGAAAACATATTTATCTACCATATGTTTGATAGATAAAGATCTTGAAAGTGGCATTTCTGAAATAGAAGGTAAAGTCTTAAAAATGCTACACCTAGTTAAGTAATTGCTTTAAATAAGTTAACAGCGTCTCTGTATTCTCTTCTTAGGCTTTCAAGCATTTCTTTTGGAAGGCTATCAATAACAGTAGAACATAAATAATTGTACAAATCTTCTAGCCTTGATATGTTATTTTTCTTCTTGCTGTTGAATTTGTACGGAAAAATACCCTCCATAATTTCAATATCAACAACCTTATTTAAAAATGCATTTTCACTTGTTATGCTTATTCTTGTAAGTATAGTATTAATTTCAGGTTCATTACTCGTATAAATATCTGATAATTCTGCCATTTTAATGACGTATAAAGTTACTACTTTTGATAAACAATTATCAGAATATTCACAATTTTTTATTACCTCCCACTGAGTAACCTGAGACTTGCTTGTTTTTGCATTGCTTGGTAATTTATTCATTGAATTTTCTCCATTTAATTCAGTGTAGTAAATTATACTAATACTTTGTTAAATAAATAATAACGCAGCCATAAAAATATGCATTTATTTACCATAAATTGTATAATATTCCTAAAATTAAATGTTAAAGTTACTTCAAACTGAATGATTTCTTTAATTCCATGTTATCCAGCAGTGTAAAGTATTGCTACACAATAGTATTTATTCTAAAATAAACTTTCCTTTTGAGCTATTTTATTAATATCCATTCTTGCGGCTGCACTAAAATGAAAAAGATAAAACTTGGAATACTAATTTCAGGTAGAGGATCAAACATGCAGGCTTTAATAGAAGCATGTCAAGATCAGAATTTCCCTGCTGAAACTGTGTGTGTTATCACAAATAATAGTGAAGCTGGAGGCCTTAAAATAGCAAAGCAAGCAGGAGTTTCAGCATTTGTTATTGAAGATAAGCCACTTGATACTGATAAAATTCATGAAATACTTGTTCAACATAAGGTTGATTTAATTTGCCTTGCAGGGTTTATGAGAATTATAAAGGCCAATTTCCTGAATAAATGGCATAACAAAGTTATAAATATTCATCCCTCTTTACTTCCGTCATTTAAGGGCCTAAATGCTCAGGAGCAAGCTCTGAAAGCGGGTGTAAAAATTACAGGATGTACTGTGCATTATGTTACTCCTGAAATTGATGCTGGAGCCATAATCGCTCAAGCTACTGTTCCAGTGTTACCAAATGATGATGTTCACAGTCTCTCAGAGCGCATTCTAGCTGAAGAGCATAAGTGTTATGTAAAAGCAGTAAGATCAATAGCAGAAGGTATTAACTATTGACCTTGAGCGTTTCTTCCAACTTCAACAAAAAATAAATTTTCAGGATTCAGTAAAGAACTTGCCAGCTTGTTTACTTTTTCCAATTGAACATCATTAATGATATTTGCATAATTATTTATATGGTTAATATCACGATCGTCTATCTGCATACTATCCAGTAACGTTGCTGTATTCGCATTATTGGATAGAAAAGAGAAGATAAGGTCATTTACTAAACTGATTTTTGCATCCTTGAATAGTTGTTCGTCAATTCCTTCCTCTTTTATTCTGCTAAATGTATCTTTTACTGCTGATATAGCTTTGCTAGCAGTGGAACTATCAGTACTCATAAATCCAGATATAATATTTCCATGCTTATTAGGAACATTACGTGCACTGACACCATAAGTAATACCTAGATTTTGTCTCAACTCTTTCATCAGTATTGAGTTTAGACTCATACCACCAAGCGCATTAATCAAAACACTAGCATTATAGTAATTAGGGTCTTCATATGCTATGCCTCTTTGAGCAAAAAGTACTACACTCTGTGGTATATCCATAAAAACGCTCTTACTTTCTGCAGGCCCAAATTCATTTTTTACAGATACCTTCCTAATTTTTGATCTTTTTGATGGTAACTTAGATAAATATTTATCGAGCAGCGTACTAACTTCTTCTTTTGTTGCACAACCAACAATACTAATAACGATATTATCCTTAGTAAAACTACGCTTTATGTATGTTAAAACATCGTCTCTAGTAATGCTCATTATAGTGTCTAGAGTTCCATATGGATCTCTTGAGTAAGGATGTTTTTTGAACAACAACGTATCCAACTCTTTTGCAGCAATAAAATAAGGATCTTTTTCAAAATTATTAAAGTTTACTTTGGCTTTTTCAAAAACTCTATTCAATCCTTCAGGATCAACTTTAGGACGCATTATAGCATCACTTAGTAGTGAAATTGCATCCTCTAGATTCTCAGATAAAGTATTTAATGAAACCCTAAATGCTTCTAAACCAGCAATAAAATTTAAACTAATTCCTTTATCCTCAAGCTTTTTTACAAAATCTTTGGCATCATTCTTTCCTGCTCCTTCTTGAATTACAAGAGAAGTAAACCAAGCAAGTCCCTGCTTTTCTGCACTTTCATACACGTAACCTGCATCTTTGAATGATATATTGAGTGAAACTTTTGGTAAATCACGGTTTTTAACAAACAGAAACTTAAGCCCTTTATTAGTAGTAACCTCCTCTATATTTAGGTGGCTGCTCGCCTGCAAATTAAAGCCTAGACAGAAAAAAAGTAGAAATAAAAGTTTACTTACTCTCATCATTATTACCTCCTTTTGGCAGCAAACGGCCGACTAATTTATTAGTAGAAAAAATAGTACGAATTTTGTGATTTACATCTTTCAGATTGACATCATTAATTTTGTTATATGAAATGTCTATTTCATCAAGTGGGATACCTAGTGCTAGACGTGGTATATAAAACATTGCTACACTAGTTAAATCAGATAGATTATCAAACTGTGCTGCTTTGTATTTAGACTTTGTGCTTTGCAACTCTTCACTTGTTATTTCTTCAGAGGTAAAGTGATTAATAGAATTTTCTAACTCTCTTGCAACAGCATCCAAATCTACCCCGCTTTTTGGAGTTACCCGAATCTCAATGTAACCATTACTAAAAGCTAAGCTATTATAATAAGCAAACACTTCTACTGCTACATTCTTATCTAGAACTAAATCTTTATATAGCTTACTAGACTTGCCATTCCCCAAAACATCAACTGCCAAATCAACAGGAAAAGTTTCACTTATTTGCTCAAATAAAGGAATACTATAGCGAAAGTATAAAACTGGCTCTTTCACTTCAGTGCTTTCTAAAATTACCGATATATCTGCATTATGTATTGAATCTTGGTTCGGATAATGCTTAACTACAGGCTCAGCTTTAATTGCACCATATTTTTCTTTTGCTAATTCCGCTACTTCTTCAAATTCTACATCACCAACAACGAGCAGTATAGCATTACCTGGATGATAATAGTTATCATGAAACCTTGTTATGTCATCTTGATTGTAAGTTTTAATATCGCTCTCCCAACCAATAACAGACCTACCATAACCATTACGATAAAATGCACTGTTCATTTCCTCCCATAGTAAAGCTTCAGGATTATTATCAAATCTCATCTTTCTTTCTTCTAATACGATATTTTTTTCTCTATCTATTTTGTCTTGAGTAACATCAAAATTACCCATTCTGTCTGCTTCAATTTCCATTGCTAGTGGTAAATCTTTTTTGAGAACTAATTCGTAGTAGCAGGTGTATTCTTTAGTGGTAAAAGCATTAAATTGGGCCCCAATGCTGCCCAAAGTGGATTCTATGTCTTTAAATTTTCCTGTAGTTTCAAACATTAAGTGTTCAAAGTAGTGAGCCAATCCTGCTTTGCCAATTGGGTCATCCATTCCCCCAACTTTATATATTATTGCATGAAAAACAGCTGGAATTCGGTGATTAGGTACTACATAAACATCTAATCCGTTACTGAGCTTAGCATGCTTTATGATTTCAGCTTCCAAAGAAATCGGACAAATGAAAAAAAACACAGATAGTATAAAAAAACTAAAGAATTTGCGAAGCATTATTTCATTCCTCATTTTGCTTAGAGATAGACCTATCATATATATACCACTTATATAACAATGTACACATTCCACAAACTATAGATAGATCAGCTAAATTAAAGGCTGGCCAATACCAATCATTGATATGAAAATATATGAAATCATATACAGCGCCCCAATAGATTCTATCAATTACATTTCCGATCGCTCCACCAATCATCAGAGAAAAACTAAGGTAAATTGACTTATCATTAGATTTATATATCAAGTATGCAAGTATACCAATTATTAATATTGAACATACCGAAAAAAAGAAGCTGCCATGCGGCAGAGTACTACACATTCCAAAGCTAATTCCTGAATTCCAAACTTCAACTAATTTCATAAAACTAGTAATCTCGATTGACTCCCCCTCATCAATCAATGAGTTTATATACAATTTACTTGTTTGATCGAATGATACTATAATCAATATAATAACTAAACATATCCTTTTCATAAGTTTATCTTTAACTGGTAAGCCTTCATTATATCACGGTCTATCTGTTTTGTTAACTCGTTAATACTATGGAATTTTTTTTCTGCCCTAATAAATTTTAAAAGTTGTATGTCAACCTTAAAATTGTATACATTTTCGTTGAAGTCAAATATATGCATTTCTACTATAGGTTTTTTTAAGTCCTTAAATGTAGGTCTCATACCAATGTTGACTACTCCATATAGCCAACTTGAACTATTTTCAGAAAATGCAACTTTGGCGTAATATGTACCAAGCTTAGGTTTTATCATGTAATCTTCTATCGGAATGTTTATGGTTGGAAACCCTATTTCTCTACCTCTACATGCACCTTTTGTTACAATACCAGAAACTTGATAAGACCTACCAAGCAATTTATTAGCAATTTCTATTTCGCCTTTTTGTAAACACTCCCTGATTGAGGAAGAAGAGCAAATTTTTCTATCGATTATCAATGGCTCTAATTTAGTTAAAGAATATTCATACATCTGAGAATATTTTTCTAGAGTTAATATGTTACCCAATCGTTTGTGACCAAAAGTACAACTTTCTCCAACAGTTATATGTTTAGCACCATACTTCTTTACCAAAATCTTACCAATAAAGTCATCGCAGCTAACCTCAGAAAAACCTCTACTAAAATTAATAATATACAAGTAATCTATACCATAGCTGCTGATTAGTTCCTTTTTTTGTTCTTGGTCTATTAACCTAAAATTGTTCCTACTAAATAAAACAGTTGATGGGTGAGGCTCAAAAGTTAAAACTGCAGAGGGTAATCCTCTTTCTTGTGCTACCTCCTTTAGATTGGAAATTGCAAACTTATGTCCTAAATGAACGCCATCAAAATTTCCGAAAGTTAGTGCCACATTATCTTTTATCCCTTGCTCACAGTTGTAAATAATTTTCATACAATTTGATATTTTATATATATTTTTTATATATAATAGTTGTATTTTATGAACTATGGAGATAAATCGTGAAAAACACTAAAGGAAAAGTTGTAATATATGTGAAGAAGTACTGCCCATTCTGCAAGAAAGCAAAAGAGTTATTGGATGAAAAAGGTGTGAAATACGAAGAAATTGATGTACTTAGAAACTCGGATTTGTTTGACGGTATAAAATCAAAATATAACGTCAGGACAGTTCCACAAATTTTTATTACTGATGAAAATGGTGATTATTTACATCATATTGCTGGATGTGACAAATTGATGGATCTTGAAAAAGAAGGAAAGTTGGATAATATGTTAAATAACAATGAAGATAGCATTAATGCAACAGCTTACACAAGCGGCAGTGATGAACACGAGGGATGTAATATAATACATAATGAAGATTTTATGTGATTTTTTTGTCTTACCGTTGCTGGCATACCCACTTTAAACAATTTTTAATGAATTAAAAATACAATTCATCTAGTAAGTTTTTTTAGTGGGAAAAAATGATAAAAAATATTATAATTGTTAGCAACAACTTAATTAGTATTGAATTAATTAACAAACAAGATTTAGAGAGTTTCATCAAGATTTTCACAGTGCTTGATAAGCATATAGCAGCTAAAACTCTTTTTACAGAAGAAGTGACAATAGAGTATAAACAACACAATTGCATAGAAGTTGTTGAATTGATAAAAGATACAGGTTTTACATATCATGATGTTGAGAATGTGTTAAATCACATAAGTAATCATGGAATGAAAGTACCAAGTAGCGTTATAGCAAGCACCCTTTCTTCTTCATACAATCACGCACTTGAGTCTAAGGATGTAGCATTTGCCTGTTCTAAAGGGTTGCCACAATTTTACATCAGGGTAAATAAGAATACCTTTATAATGACTCCTATAAGTGAAGAGAATCTAGAATTGAATTCGCAAAATAGCAAAATGCTTATAGAGTCATTAAAGAGCGAAAAAAGCACTTATGATTGCATAGTGGAAGAAAATATCATCAAAGTTATAGTGCATTCTGAAATACATCAGGCTATAAACTCGATTATAAAATCACTGATAAAGTCTTGCCTTTTAGCAAGAGATGAAGAAGAAAAATTCAAAGAGAAATTGAGACAACTTGCTTTTAAAGATCAAGCTTTCGTTGAGTATTCTAGCATCAAAACCATTCATAGATATCCGAATAACCATCCTCTGAGAAAGCATGAAAGTGTTATTAAAGATATAGAAAATATTTTATGTGATTTCATAATAAATGAGAACAGCGGGTTTGCTATAGAGCGGTTAAATAAACTGGGCTCAGAAGTCTCTCCAAATACTCCAAGAATCATCACTAAAACTATAGATAAGCTTGTTAAGTTTCACTAAAATGTTGTTGGAATGGTTTTAGCCAATGTCTACATATATCTGATTTTTACTGATTGAGTGGAGCAATTGAGCTGCTCTCTGTCATCCCAGCGTTTAACACTGGGATGATTTCGTTGTATGGTATCTTGTATAGTGTTTTACAAATTCACATAGCTATTTCAAATTTACCCATATCAATGTCAGTAAATTTATTGAGAAAATATCACTTAGTTCTTTAAATTTATGTTTTTGGATATATATTAATCATTTATTTTCAAAGCCTCAATAAAAGCATTTTGTGGGATGTTTATGTTTCCCACAGAATGCAATCTTTTCTTACCTTTCTTCTGCTTTTCAAGCAGCTTCATCCTTCGTGTGACGTCTCCACCATAGAGCTTGGCTGTTACATCTTTTCTATACGGGTTAATCGTTTCTCTAGCAATAATTTTTCCGCCTACTGCCGCTTGAATCGCGATTTTATATTGCTGGCGTGGTATCAAGTCTTTCAAACGTGCACATATTTCACGGCCTCTTTTTTCTGCCCTGCTTTTATGAACAATGCAGGCTAACGCATCCACAGGTTCTCCATTAACTAAAAAACTTAATTTATCTATCTGACTTTCCTGATAATCGGATATTTCCCAATCTAAACTTGCATATCCCTTGGAAATTGATTTTAGTCTATCGTAAAAATCAAAAACAACCTCAGACAGCGGTAATTTATACTTCAGTAGTGCTGTTGTCGTATTACCAACATAAGATAAATCCTGCTGTTCTCCTCTCCTCTCTTCACACAGAGATAGAATCTCTCCTAAATATTGATCAGGTACCATTATAGTTGCAGTGATCCACGGTTCTTCCACTATTTCAATTTTTGTAGGGTCTGGCATATCGCTTGGGTTATGGATATTTAAAACTTTACCATTTTGTGTTGCAACTTTATATATAACACTCGGTGCAGTTGCTGTTAGATCTAAATCAAATTCTCTTTCGAGTCTTTCTTGAATGACTTCAAGATGTAGCATTCCTAAGAAACCGCAACGAAATCCATAACCTAGCGCATTTGACGTTTCAGCATCAAATGTAAAACTAGCATCATTTAAATGTAATTTTTCTAGTGCTTCCCTTAAATATTTAAAATCATCTGTGTTATTGGGAAAAATACTGCAAAATACTACAGGATGTACTTCTTTAAAGCCAGGTAATGCCTTGCTGCACGGCCTTTTCTCTTCAGTAATAGTGTCTCCTACTTTGCAGTCTGCTACTTCTTTCATTGAAGCAGTTATAAAACCAACTTCACCTGCTGAAAGTTCACCAGTCATAACTTTTTTAGGAGTGAAAATACCGATATTATCGACCTGATATGTAGCATTATTAGACATCATAACGATTCTCATGCCTTTTTTTAGTACTCCATTTTTAACTCGCACTAAAATTACTACTCCTAGGTAAGGATCATACCAACTATCAACTAAAATTGCTTGCAGTGGAGCATTTGTATCACCTTGAGGAGCGGGAAGTTTTGTCACTATAGCTTCAAGTACATCCTTTACCCCAAGACCAGTTTTTGCCGATATCAAAATTGATTCAGTTGCATCAATTCCGATTACCTCTTCAATCTGAAGCTTTATCCTTTCTGGATCTGCAGCAGGAAGATCGACTTTATTAAGCACAACTATTATCTCATGATTATTGTCAATTGCCTTGTAGACATTTGCCAGAGTCTGAGCTTCAACTCCTTGGCTGCTATCTACTACCAAAAGTGAGCCTTCACATGCGGCTAAGCTTCGGCTGACTTCATATGAAAAGTCAACATGACCTGGTGTGTCCATGAGGTTGAGGCAATATTGATTACCATTATTTGCAGTGTAATTGAGTCTTACCGTTTGTGCTTTGATTGTGATTCCGCGTTCACGCTCTATATCCATTGAGTCAAGTACCTGATTGGTCATTTCCCTTGTCTCAAGACCGTTACATTCTTCTATCAAACGATCAGCAAGAGTTGACTTCCCATGATCTATATGTGCTATTATTGCAAAATTTCTTATATTGTTCATAGATCTACTTATTTAAGTAGATCTATTTTACATTTTAAGTATTACAAGAGCAATTATTTATATCTCTTTTTGCTAAAAACATTAAGCTGAAGTCCTTGCCAATGGCCGGCAATGCTCATTAGCTGATGCTTGCTTCACTGTGCTACTTGGATCTTCTTGCTGTCTACACATTTTTACTGCATCAGCAAGGCTTAGGTAAGCATTACCAGCTTTAATTTTTACATCTTTTTTATTTTCTTCTAAATCTTTATCAGTGGGTCTATCGCCTATTACTCTAATGCTGCCATCACTGTTAGCACCTAATGTAATGCTAAATTCTTTTCCATCTACATACCAGTTAAACTTTATTCCATATTGAGCTGCAGTACCTAAACTATAACACCTCACTCCATTTTCGTCTACAAAACCGTAGACAACTTCTTTTTGATCACCATTTGAAAGAGAGAAACTAGCAATATTGTTTTCTTTACAAAATTCACTATTTAAAAATTAGCTTACCCTAATATCTGTGTTTTTATTGTCGTCTTTTAGCTTGATTTTTGTACAAAGAAGATTTGTATTCTTATCACTTGCAATTGATACTGTATCAATAGTACCGTTTTCTATGTACTTGCCAAACTCCTCTTTAGCTTTCTCTTCTAACTCTTTTTGCCTTGCTGCACTTTGTTGTTGTTGCGTTTTTTCTAGCGCTTCTTTCATTTTTGTTTGGAGTGATAAAGCTGCATCAAGTGCTTCTCTTTCATTTACTTGACCATTATGAAGTAGGTTTAAAGCTTGTACTACTATATTTAAGTTTTCATAAGCTACTTCAATATTATACTTATCACTCAAAGGTTCACTGTTAGCTAAAGAATGTCTCAAGCTGTCCCAACAGTCCTCTTCAATAATATTACGTTCCTCTTTAAGCAATCGACAGATAGACAGAAGCTCTTTTTTTATTTCTTCTTCTTCACTATGACCATTTTTAATTGACTCCAGACTTTCTTTAATATCATCAACTAAATTATTAGATACAGGCGACTTTACTATCGACTTGCTCTTTATTGACTTTCCATAAGATGGTACAAACCTCCACCTTCTCCTAAGAAACTCCATTAATCAACTCTTCTTCTTGTTGAACTAGTGTGTAGCCAAACTCCTGTGCTTTTTTGATCAAATTTT
>NODE_14_length_18669_cov_19.582733
ATAACTCAAATACTTTATTATACCTTTATCATTTACTTTGGGAAATACTATAGTGTAGTGCTACGGTGGTATAGTGTGTTAGCTATAAAACAGCGCATTAAATATAGATAAAGTAACTTGTATCAATTTTTATTATCATGCCAATTCCAACTGAAGAAATTTATTGAATTTATTACTTCACGCTAAAATAATATACTTTACTATTCAACAGCAATTACAACTGATGATTTTATTTCATTCCACTACCTGCTGACTTACTTTCTGCTTAGCATATCCATCAAATCAGATTCTTTGAGTTTACTATGGTCAACTTTACTGAACTTATTCACCATAGAGCTCATTTGATTATACTGCTTAATTAGAAGATTAACGTCAGTTACACTTGTTCCGGACCCCTTAGAAATTCTAAGTCTTCTTTTGCCATTTAAAATATCTGGATTTTGCCTTTCTTTTTCGGTCATTGAGTTTATGATGGCTATATATTTTTTCACTTTATTGTCATCTGGCACACTGCTACTTAGCTTTTTTGTGAATGAACTAGGGATGAATTTCATTATGTTGCTAATGCCATCCATTTTACTCAGAGTTTTTAACATTCCCACTAGGTCATTTAGGTCGAATTTACCCTTTTTTACTTTCTTTTGTAACTTATCAATTTCTTCCTGACCAACAATCTCAGCAGCTTTTTCAACCAATGATACAACATCACCCATGCTAAGTATCCTTTTTGCAATTCTATCGGGATAAAAATCATCGAGGTCACTTAATTTTTCACCACAAGCAATGAATTTAATTGGACAATTGGCGATCATTTTCATAGAAAGAGCAGCACCACCACGTGCATCACCATCAACACGGGTGAGAATAATGCCAGTTACACCTATTACCTCATTGAATGATTTGGCAATATTGACCGCATCCTGGCCTATCATTGCGTCGGCTACTAAAATAACTTCTGTAGGTGAAGCTATTTCCTTTACGACTTTCAACTCATTCATCATATTATTGTCAATATGAAGCCTGCCTGCGGTGTCTAGTATTAATACATCATAATTATCGTTCTTTGCTGCTGCTAGTGCCCTTTTTGTAATTGCAATAGGCCCTTCATTTCTTACTATAGATAAAGTTTGTACGTCTATTTGTTTACCCAGCACCTCAAGTTGTTTCTGGGCAGCAGGCCTATAAATGTCTAAAGAGGCAAGCATCACTTTTTTCTTTTGCTTTTTTAGTTTTAAAGCAAGCTTTCCTGAGGTAGTTGTTTTACCTGCACCTTGTAAGCCCACCATCATAATCACAGCAGGGGGTTTAGTTGCTAGGTTTAAGTCGCTTTTCTCTGATCCGAGAACTGCAACTAAATTATCCTGCACAATTTTGATTATCATTTGCGCTGGGGAAACACTTTTTATGACTTTTTCCCCGATCACTTTATCTTTAATGTCATTGATGAATTTTTTCGCAACTTCAAGTGAAACGTCAGCTTCAATTAAAGCTATACGTATTTCACGCATGGCAAGATTAAAATCATCTTCAGAAATGATTGACTTTCCTCTCAGTTTACTAAATACGGAATTTAAACTTTCGGTTAACGATTTAAACATAATAGCATTAGTAGAATACTCATTAAAAAGAGAGAAGAAACTGAAACAAAACTCACTGAGTTATAACTCAGCACTTCTTTAAGTTTGGTAATATTATTAAAGTATAAACTAGTAAGTGAATTAGTCAAGTTTTGCAGTACATTGGCAGACATTTCTCTCACTTTAAGGACCAGTTGATTGAACAGCAAGACAATATAGGGTATGAAAGCTCTAAAAGTCCAATCAACATCCATTTTAAAATTTACTCTCGGGTAAAATAACTTGCGTAAAGGAATAAACAATAAAGTGGTACATAGTAACAAATTAAATTGCGACAAAATATTTTTTGTGTTGTACACAAAATCGAAAATCGAAGGTTTATTGTAAATAGGTAAGTAAGGATTGCCAGCGATTACGCATATAAATGCTAAAATAATCATAGTCATTTTGCCTCCCCTCTCTGCTAAAGGTTTTGACTTACTTTTTGCAATAAATAAGTAATAAAGAAACTTTAGCCCCACGCTTAAATGAAGCAGCAAATTTAGAAGCTTATATAAATTTTTATACCCTTTTAAGGCAACAGTGTTCATTTCAATTTCAGCTGTGATATATGATTTACTGATAAATCCAACGGTTCCAGGAAATGCAGCCATTGTAAGTATTGCGATTATAGCACACATGCCTTCCACTGACATCAGTTTACCCACTCCATTAAAACTAATTGTTTTTGTTTGTAAAATAATCGAATTACTGACCACAAACAATAATGATTGATAAACAAGAGAGAAGATTATATGCAGTATCAAAATTGGTATTGCTTTTTCCGAAGGACTGAGCAAACTTCCTGCAATAATCAGCAAGCCCATTTGTCCTACAACGTTATAGCATAAAAATCTTCGAATATTTTGCTCAAGAGAAGCAAATATAATGCTGTAAATTGCAGTGATGGCGCCTACAAGCGCTAATATTTCAGTACAATCTTGCCATAGGTTATAAGTGTGTAAAAGCATCACTAAAAAAGAGACTTTAGTGGTAAATAAAGAGAGATATGTGGTGCCATGTAGCGATGCAGCAGGATATGCATCAACAATCCAAAACGAAAAAGGAAAACAAGCGCAGTTTATCAATAAACCCAAAATCATCAGGTTAGTGCTTTGAAGTGCCAATCCTGCTATTAATATAACTCCAACGAAAAAGTGTACACAAGCGTACCTTATTGTAGGTCCACTATCTCTACAGCCAGCTGCGATAGTAAAAAATGCACTGACGGTCATTAATTCACAGAATATTATAACCAATATCATATGTTCAGATAAAACTGCATAAAGTGAACTAATAGTGTAAGCAGCAAAAGATAGCATTTCTGAAAAAGTCAAATTTTGTGCTGGTAGAACAGCTAAAAATGCAACTGATAAAAAAGATATTAGTATGATACGAAAAGATAAATCAAAATTTAGAACTGGATGAGAGCAATTCAGTGTAGTACCTAAATTTTCAGGTAATATTAGGACTATCACTATTAATGTAGTCAATAGAAGTAGCAATAAAAATTTATAAAGTTGCACAATGATGTAAAACAGTATGGTTTATGCTACCTCAACATACAAATAAAATCAATTTGCATATTAACCAATAGTTAAGCTAATTACCATATAATTATATCAGGGTTTAGAAGGTTATAGAGAAACCGGTCAGATTAGGTTTTTAATCTAATCTGACCGATAGCTTTAATAGTGAGGTAAGCTTTAATATAGCACTCCTAATTCACAGTGCTACACTCGTGCATAATTTATTTTTAATTTGTACACGAGCGTTAGTAAATTATTTACTTTTTGAAATAAAGTTTGGCATCACTTTAATATCTAGAACTTCATTAAGTCTGTCAGTTGAGAGTTATTTACTCGCTTTCTCTTCAGTATTTGCATAAATATAATGGAGCTGCCAGTTTTTAATGCACTCATTCGACTTTTATGCTCTTCGCAATATCTGATTCTATTAAAGAATTCTTCGTTAATTTAGTTTTTTATGTTTTTTGGATAATGATATAGATAGGTTCCGCTAACACGTAGTGGAATATTAAATTGTTTATCTATAGATCCCTGTATCAAGCACTGTAATGACGGCATTCGAGTAGAGATAATGGAACCAAGAGAGCTCTGAGTAGCTGTATAATGAAAATTAGATTATATAAAAACCTCTGACAACACATTCTGTGTTGTATCATTGTCCATAACTGTGTAATCAATATTATATTTATCGAATTCATTGCGCATCCTAGTTAAATGTCCTTTATCATGATCCAAAAGAACACTTACGTAGCTCAAGCTATCATTAAAAAGATCATTATAAATTACTGGAAATTGAACTGTGTAGGATGTTGTACACTCATCTTGACCGTTATTATCTTTACAAAGGGACATTTTTCCTGTTTTGCCAGTATCATCTTTAGTAGAAATAAGAAATTTCATACCTACGTCTTCGTTTTTTGCTATAAACTCCTTACACTTTCTACTTTTTGCAGAACATGGTCCTATAGCTATAGAGTAGCTTTCTTTTGGAAGTGTGAATATTAACTGATGTGTCATAATACTACCTTAATAAAAATCATTATTGTAGTATAGATTTATTAATAAATAATATACATTATGGTATAATTAGTACAAAATAGGTTTAACCAATCTCAGTAGGACTCCCAGTTGGACCCATAAGAATTACTTGTTCACCTTTTTTAAAACATTTACATAAATTAGTGGAACCGCCAGTTTCAAGCACAATAGTGGAAATAAATCCTTTTTTTTTGTCTACTTCAGTGCCGGTTACTGCTATACCTTCCATAGCAAGGTTTGTATTATTGGCTTTTCTGCTATTGGTTTCAAAATTTTGCAACCTAAAGAATTGTCCAGGTTTAAAATTCTTTGCCGCAAGTGGTGCTTTGATCACTATTTCCACAACTTTGTTTGTTAAATATTGAACTTTTATAACCTTTGCAGTGAATTGCTCTTTGATTTTATTGAAAAATTCTTTGTTAGCTAGGTGTTCTGATATTATTCCAGCGCGTGACGCTTTAGTGTGCAAATTCTGCAATTTGTAGGTAATTCGCATAGCAGGTGGTGTCGTGCAAATAGCTGACACTGGAATCCAGTTCTGACTATACAACCATCTGGTGTACTCATTCAAAATTAAGTTTTCTGGATTCCAGTGTCTGGGCACTGGAATGACATCTTTTTTGGTGAAAGTTACTCTTATATTACAACATTCATACAATTGTGCATATGACTCCGAGATTCTAGCCGGAGTGACATAAATGAAGCTATTAACTCTATTCAAAAGCTGAGAAATGATAGGGTAACCATTCTTAGCGCTTGCCATAGCTTTCACGACGCTGCCGCTATACGAAGGATGAAGATCACCAAAAAAGCTAATTGTTTTATTGCCTTGCTTATATACTAATATTCTGTCTTTATTCTGCATCTTAGGAGAAAAGATAGGATCTATTTCTTTTCCCGATGAATTCAAATGAGTAAAATATCCGTTACTTAATTTAAAATGCTTTTTATCTTCTGTTGCAATAACTGTATTTGGCTCAGTACCTGCTGCTATAAAAATAGAACGTGCTTTTATATGCTTGATTTCATCAGATTTTGTGTCTATTAGTTTTATTGATTCAGCGTGGTTATATTTATCTGTTACAACTTCAATCGGCTCTAAGTTTTCAATAAAGTAAATCCCTTCTGATAGTGCATTTTGCACCTCTTCGCTATTTAATCGATAACTTGGTGAATCTTTTAGCTCTTTTCTATATACAATTTTCACTCCCCCTAGACTTTGCATTAGTTCCAATATTTTTGCTTCTCTATTCTCTTTTTTTGCTGATTCTTGCTCTTTTCGGATCAATTGTGCATGTGATATCAGCTCATTTGCAAGTTCATATTCCTCTTCTTTCCAATCTTTTTCGACATATTTCTTTCCATACTTATCAACCAATATTTCATAACGAAGAAGAAATTTTTCTACTTGAATCGGATAGTAAGCTAAAACTTCAGTAGCAGTATCAATTGCAGTGAGTCCTGCACCTATGACAACTATCGGCATACGAACTTGCAGATTTGCTATAGAATCAAATTTAAGAGCGCCAGTCAGTTGTAACGACATAAGAAAGTCAGATGCCATGCGCACTCCACGGGCTAGTATGTTTTTTATTTTGATCATTCGTGGCTTACCAGAGCCAAGTGCCAAGGCAATGTGATCAAAACCCAAGTTAAATGCGTCATCAACAGTTATCGTGCTGCCAAAACGAATGCCTCCATAAAGTGCAAAATTCTCACGTCTTTCCAGCAGTAATCTAATAATCTTTAAGTAATTTTTATCCCACCTAGAAGTAATGCCGTATTCTGACACTCCACCAAACCCATCTGCCGTGCGTTCACTCAATTTTTCGTGTTCAAAATCTTTAATTAGCTGTAAATTATCGATCAAAGGTTCAATCTTTAGTCCATCAATGGCGATAACGTTATGCCCATCGTTTAATAAATGATGAGCTAAATTAAAACCCGCAGGACCAAGGCCTACAACTAGAACGTTTTTTCCAGTGTTTCCTTTTGGCAATGGACGCTGAAAATTTAAAGGATTCCAACGGCTAAGCAGAGAATATATTTCAAATCCATACGGTAAACTAAGCACATCATCTAGAATCCTTGTTTCAATTGCTGGCACATTTACGGGTTCTTGTTTTTGATATATGCACGAATTCATGCAGTCATTGCATATTCTGTGTCCAGTAGCCGCACATAATGGGTTATCTATCATCACAATTGCAAGACTTGCTATGCTGTATCCTTCGCTTTTTACCAGATTCATTTCTGATATTTTCTGCTCTAGTGGGCAACCGTGCAGCTCAACCTTGAGTGGGGACTGTTTAAAGGTATTGTCGTTATTAATTAGCCCCTTTGAACAACTGTCCTTATTTTGCTTATGACAAAATACGCAGTAATGAGCATTATCCAATGCTTTACTCAAACTCACCTTTTCACTTGTCAGATCAAAACCATGTCGTCTTTTTGTTTTGCTTGAATACAATACCTCAACTTTGTCTACCTCTTTTTTGAAGAACGATACGAGATTTTCGTGATCAATTTTTCTGTGAATACTAAGTATACTCTGTTTATTTTTCACTCTCCACACCGCATATTGCGCTGCAAGTTCTATTTCTTCTTTGTGATCCTCTTTATTTTCAAACCAACGCATCACCTGCTCAACAAAATTTTTTTCTGTTGTTGGTAGGACAAGAAAGCGATTTAATTTGCTGGTAACATAATCAATATCTATATCTGCTATATCAGTGTACTTCTTTAATGCATAGCGTTGAACAAATAACCTTTTACACTTATATATTGCAGCAAAGTCGTTGTGCTTTTTCTTTAGCTCCTCTACTTCTTTTCCAATATTAAAAAGTTTTGCAATAAATTCATCAAGTAAATATGAGAGGTCTATTATTAACTGGCTATTACAATCATCTGTCATCCAAGCTGGAATCCATCCTTCTTGTTTTCTAGATCCCAGTGTTAAGCACTGGGATGACATCGAAGAAGAAGCTGCTTTTTCTCTTGCTTCAATTAATGAACAAAACAAGCTTTCATCGGACGATTTTATATAATCTAAAAACGTCTCATCTAATTTTATTAATCCACTACGAGTGTATAAGTTTGAAAATGAGATTTTGAAATTCAGTTGCATCGCTATACTATACAGTGTACATACTGTTTCTTGCAGATGAAGATTTTATTTATCTTGCAGTTTTGCTAAGATTGTTGCTCCTGCAACCTCTTCTTTTCCAACAGATGCAACACACTTAAATTTGTATACACCTAAACGCAAACCTTCAAAGTTAGATTGAAGAATTAAGGTATCTCCTGGAGTGACTGGCTTTCTGAATTTTGCGTTTTCAATGGACATAAAGTATACAACTTTATTTTCTACTGTTTTTTTATCGAGAACACATATAGCAGATGCCTGAGCTAAAGATTCAATTATCAAAACTCCTGGCATTATCGGATGGCCAGGAAAATGACCAATAAAAAATTGCTCGTTGAAAGTCACGTTTTTAATTGCTTTTATACTCATACCAGGATCGCATTCTATAACCCTATCTACTAAGAGAAAAGGATAAGAATGTGGTAGTATTTTTATAATATCATTGATATTACATTGCATAAGTCTATTCAATGTTTTGCAAAGCAAATTCGGGTATTTCCTTGTTTACATTTTTTAATACTACATCCGATAAATCTACTTCATCCATAGAATATAAAACTTTATTCTTTTTTGAAATAAATAGTACCAAATCTATGTTGTTTTTTTCTGCTGTTTTTTTAGCAACTTCTTTTATCTTGTTAAAGACACTTTCTACTGCTTCTCTATAATTTTCTTCTAAATGTGAAATTTTCTTAGCGTAATTATCCCTAACACTTACAGTATGCTTACTAAATTGTTCTGTCTTTTCTTTTTTTGCTTCTTCTGACAAAAGGTCAAATTCTTCTTTCGATGGCTTAAATTTTTCTAACTCATTTTCAAATTCCTTCTGTAATCTAGAATTCTGCTCCTTTATTTGTTGTTGTATATTTTGCAGAGCCAGAGATTCATTGATAACCTTATCACTATCAATAATGGCAGCCTTTGTATTAAGCGTGCTCTGAGGTTGATACCCTACAAACTTATACCCCACAAATAAGGAAATAATTAAGGCAATAACTGATGTAAATAACTGTATATATTTCATTTAAATCCCCGCTTCAATAGAAATTTTAACGTTTGTCGATGGTATTATGTCATAAGCTTCCTTTACTAAAGGAAACCCAAAATCTAATCTAATTCTACCAAAAGGAGAAGGCATTGAAAAGCCAAAACCTGGTGATACTCTTATAAGCTTACTATCGTAATATTCTCCACTATATACCTCTTTTTCATCTAAACCAAAAAGTGTTGCATAGTCAACAAATAGTGAGCCTTTGATACCAGTGTAGTCGTATAATTTAGGTAATGGAAAATCTACTTGCTGTGTTAAATTAAAATAAGTTTTACCTCCTAACGAGCTATCGTTTTTATCTTTTGCTCTTGGTCCAATACCAGAGAGGTCAAATCCTCTAATTTCATTACCACCTTTAAAAAAGTGCTGTCCAATATTTAGCTCTTTATCGGTATAAGAGAAAATATGACCTGCTGCTATTTTAAAGCGCAGTGTTATATCATCATCAATTTTGCTTAGTATAGGGCGTGTATAAAAAGACAAAAACTCAGATTTTAGGAAATTTACATTTCCTCCCAATCCTGAAATATCTTGATTTAAGCGCAATAAATATCCCTCTTTAGGAGTATAGAGGTTATCCAGTTTATTGTACGCTAACGTGTATCCCACTGATGAAACCTGATACTCACCTTCTTGATCTCTTATTATCTCAGAGATATCCTCATCTTTTCCACCCTTATTGTCCATGTGTATGTGATTATACTTATAAGAATATTGAAAGGAATTGGTTAGATTTTCTGAGATTTTATATGATACTTTTGCTATTCCTCCCCAGTTGCAGGTATCGAAAGTAGTGTTTGGTTTGTCTTGTTTTTCATAAAAAATACTCATGCCTAGTGAAGTATCAGAGTCGTTAAAATTATTTTCAACAGCGTCTATACTAGTAGAAAGAACATATTGACTCTTTTCAAGAGCAAAAGATACCTCTTTACCACTACCAAATAAATTACGATCTGTGAAATCGGTTTTAACAAATACTCCACCAGGAAGAGACATGCCACCTGTTAAAGATAACGAGGCAGTTCTTTTTTCTTTGACATTTAAATCAAGATTTACTGCATTTTCATCCACTATATAACTATTTATTTTTACTGTTTCAAAAAAATCGCTATATATAAGTTTTCTACGTGATTTTTGAATCTCAGATGTGTTATATGCGTCGCCTTCTGCCATGCTAAGTTTTCTTCTAATTACTTTATCTAAAGTGCGGTCATTGCCATCAATGGTAATTTGGTTTATATAAATCTTTTTACCTGGTAGCACTTTGTAAGTTACATCCACAATATTGTTATGTTGTGTATATTCTGGATTAACTTTTGCAAATATATATCCTTTTTCGTTTAAATGTTTACTTATTTTTTCTGCTGTATTGTTAATTTTAACTCTATTAAATATTTGATTATTTTCCTCTTTGATAAATTCTAATATTTCTTCCCTTAAACTTAAATCCTGAATCTCAGTTTCAATATCAACTTCATTATTTCCAAATAAGTATTGCTGCTTTTCATCAATCAAAAAAGTTAACTCTATTTGGTTGTTATTATCAACCTCAACAATTGGTTGGATATTATTTTGAATATATCCCTTAGATGAATAGAAGCGATCAAGCAGTTCTGTGTTAATCAGTAGATATTGAGGTGAATAATGAGTTCCTCTTTTAAAAATGGCTCTAAATAACTTACTAAATATATCATTGCTATGCCTTTTGATAACTTGCTCTAGCTCATTTGCTGAAAAGTTTTTATTACCTATGAATCGTAAACCCTTAATTTTAGACGTTCTTCCTTCTTTTATCTTAAAAATTAGGTTTATCCTATTGCTACCAAGCTTATCTAGCTCATATGCAATTTTAACACCAATTTTACCACTGTTCCTATAAAGAGTAGCTATATTTATTAAATCGTTTTGTAATTTTGTTTCAGTGAAAATAGTTAGTGATTTTGACTGGATAACGTTATTTAGCAACTCTTTACTGTTAAATAACTTATTGCCTTTCAATATTACTTTGTTAATCAATGGATTCTCATGAATTTTTACTACTAAGTTTTTTTCATCATCGATATAGGCGTTAATACTAGCAAATAACTTTGTTTTGTATAAATCTTTTATAACTGAATCTACATCATCATCATTTATATGACTACCTGGTTCTAATTTTGTATAAAACCTTATTGTTTGATCACTTACTCGCTCATTGCCAATATACTTAATATTTTTTATCTGTACTTTTTCTTTATTTTCTAGAGCAACAAGTAGAGTGGGAAAAGAAATAAATATTATTAGTATGTGAAATAACTTTTTCATATGTATCTTAAAAAAGATGCCTAATATCATTTGTGATTGCAACTGCCATCAACAAAAACAGTATGGTAGCACCAAAAGTGACTGCATATTTTTGATATTTCAAACTCAAATCTCTACGTATAACTGCTTCTATAATATAATGAAATAAATGCCCACCATCTAGTAGTGGTATTGGCAGCAAGTTAATTGCAGCTAAATTAGCTGAAATAATTGCCATAAAATATAGAACCATAATAAGTCCCTTTTTAGCTGATTGCCCTGAATATTTTGCAATTTTTATTGGCCCACCTATTTCATTTATACTCCTTTTACCAACAACAATTTGAAAGAGTGCTTTGATTGTTAAACACATAGTGTGGTAGGTTTCATTCACTGATAGGCTAGCAGCTCCAAGAAAAGATGACTGTTTTAACCCTATCATATTAATTGAGGTAATTCCTATAGTTTTTCTTTCTATTATGTTACCAAAGACATCTCTATCCTCAACTATAAACGGAGTTAGAATAGTTCTGTACTCTTCGTTATTTCTGCTATACTTAATTTCTATTCTTGTTTCAGGGTTGGACATTATCACGCGTGAAATATCTTCAAAGTATTTTATTTTGTACTCATTGATCTGTGTAATAGTGTCACCTGGTAATAGGCCAGCTTGCTTTGCTGCACTTTCTTCAATTACATTACCAATTACTGGTGGAGTACGATAATAACCTGCCACGCTGAAAAATATTGTGAAAGCTATAACGGTAAATATCATGTTTGCAAAAGGCCCTGCAAAAACTATTGCTGCTTTTTGATATCGAGGTTTTGTATGGAATGAGTATAATTTTTCTTCTTCAGTTAATTTTTGTTGATCAACAGGAACGCTTGCTGCATTAGTATCCCCTAACATTTTAACGTAGCCACCCAATGGAAAGGCACTTAATTTCCATCTAGTTCCAGACTTGTCGTTAAAACCAAAAATTTCAGGACCAAAGCCTATAGAAAAAGATTCAACTTTAACCTTGCATGCTTTAGCGACAATATAATGCCCACATTCATGCACGAATACTATGATAGAAATTATTAAAGAAAACGATAAAAAATAATATATTCCAGCGCTAAGTTGATGAGAAATTAATTCCACCTATGTTTTAAATCTTAATCAAACGTTGAGTATATTAAAATGCGCCTTGCTTGACAAGTATTTAGTTTAGTCTTTAAATTAAAAAAAAGTTTAATGACAATGATAGATATCTCCTTATTAAGAAGAAAACTGATGTATAGGAGTTGGCATAGGGGTTGTAAAGAAACTGATATACTTTTAGGGCATTTTGCATTGAAATATCTTGATAAATTTTCCTTAAGTGAACTAATTGAATACGAAAAAATAGTTGATCTTGATGATTGCGAATTATATTGTTACATAACTCGTAAGAAACTTCTCCCCCCTGATTTGAGTAGTGAGGTAGTCGATTTGATTGCTTGCTTTAATCACTTATGCACCCAATAATCTTGTTTACCCTATCTAATACTTCAGCATATTCTACTCTTTTTTCCTCCCTATACTTTTTGCATTCTTGATTTATTTCGTCTAATCGCTTTGTTAATTCTAAAATTTTGTCTTCGAGAGTCAATGCTGCAAGTAAGAAATTTAATGCATCTGAGCCCTTACCTCCAGTTCTTTGAGATATGGAGCTAACTAGCTTGTTGAAGCTATTAGCAAGTTGTAATAAATGGTCCTTCTTTTTACTTTCGCAAGATATTTTATATGTGTTATTATGTATAACTATTTCTACTACTTGCATATGATGCTATATTGTACAACTTTCAAATCTACAATATAGATTTTCATTCATTTATCAAGAGGGATAACTTTTTACTGCTACGAAAATAAGTTTTAAAGTATTGATGTTTTGCAACCTTCTGTGACGTCAAATTACTTGCTTCTTTCAAGTTATAGCTTCTAATTGAAAAAGAACCAAACCCCCTGATTTCAACTCTATTATGATATTTCAACGTGTTTGAAAACACTTGAAAAAAAATATCAACTATGGCTGCTATAATGACCTTATCTAACAAAAGGTGTTTTTTTGCCACTCTTGCTGTTATATCAGATTTCGTTGCCATTTATATGAAGCACAAGAAGTTATTTGGCAGATAATATGATATTATATTTTTCAACACCTACTACTTCCACTTGTATTTTTTCTGATATAGAAAACTTTTTATTTTCTGGTAAATGCTCTTGATCTACTAAAAGGGTTACATTGTTCTCAATTTCAACGATTAGACCATTTTCCTCTCTCTTATTTACAGTAACCTGCATTTTATCCCCTACTTTAACTTTCTCTATCAGTTCTTCAAGAGGATCATACTCTATTTGCTTTACTCCAAGATAAATTCTTGTTCGATCTACGTTAGCCCTTATCACTTTTGCTTCTATTTCATCACCTACATTATACTTTTTTATTTCATCTGAATTGTTTTTGGACCAACTTAGATTTTGCATATAAATTGTTCCTTCTACATCCTCAGATATCTCAGAATCATCAAAAGTCACAGATATTTGTGAACCATTGTTGCTTTTAACTTTACCAGAAACAATAGAACCAAGGGGATATTTATCAATAAATACTTGCCAAGGATTCTCTACGCACCTTTTTGTGCTTAAACTCATCTTATTTTTAATAATGTCAATACCGAGAATTTTTACATCCACTTCTTGTCCTATTGTTACAAAACTACTAATTGGTAAATTACTCTTGCTCCAAGTTATTTCTGATGAGTGTACCAAACCCGCAATCCCAGGTTTAATCTCAACAATGAATCCACAATCTTTTATACCCGTTACACATCCTTTGTGTACGCTGTTAATTGGACATTTTGACTCTAGATCTTGCCAAGGATTGGCTCCTAATTGTTTTACACCCAGGGAGATTTTTCCATTTTCTCTATCTATTTTTATAATTTTAGTTTTTATATGCTGACCACAAGAAAAAATTGCAGATGGATGACTTACATTACTCCAAGAGATATCTGTAATATGTAGCAGCCCATCTATAACTCCCACTGTATCTGATTCATGAATGCCAACAAATGCACCGTAGTTAGTGATGCTTTTTATTTTGCCTTCTACTACATCACCTTCATTTAAAGATTCTAAAAACTTAATTTTTTCACCAGCATGCAATTTCTCTAATACCAGCTTTCTTGATACTACAATATTCCCCTGCTTCTTATCCATTTTAAGCACGATGAATTTTTGTTCAGTTTCAATAAGGTGATTAGCATCTTTTATTTGCTTCAAATCCACATGACTCAGCGGTAAAAACGCACTTATTCCATCACCAAGATCAACAATAAAACCGCATTTAATTGAGCGTTTAATGATTCCTGTTACTTCATCTTTTGTAACTGCGCTTTCTTCCAATTTATTCCATTTTTCGTCTCTGATTGCTTTCTCACGACTAAGAACAACATTACCATGGTAATCTTCAATTCTTTCAACATAAACTCTAATTTTCGAGCCAACAGTGATATCATCATTACAACTGAGCTCCTTAATCAGAATTCTTCCATCTGACTTTAAACCAACATCAACCACAATGTCATTAGAATTTCTTCTTGTGATTATACCTTCTACCACATCTCCTTCTTTGATTTTGTTAGCAAAAGGATCTTCACAAAAGTCATTATCTTGATTATCAAATTGATCTTGAAATATCTCTTCTATGAACCTATTTGATAATAGTCTCTTGATAGCAACTGTACTTTCCATACCTTTTAATTTTAACTTCATTAGAACTCATATATTATATAATATTAATAATTAGTAACAAGTAAATTCTCATTAATTCATTTCGAGAATTGTTTAAGCTATAAAAGATTAAGTTATGTAAGATATGCTATCTAGGAATAATAATTGGATTAGGTCATTTTCCAGAAGATCTAGGTTGAAGTTGAATGTTTTGGAGAAGTATTCTATTAAAAACAGCAAGGAATCTATAAAAAAGATCGTAGACTTACAAAAAAGAATACGGGTAGAAATAGGTTTCGGTAATGGTGAAAATATGCTCCATCAGGCATTCAATGAATCTGATCTATTATTTATAGGATGTGAGCCTTATTTAAAGGGGGTCTCTTCCTTGCTAAAAAGCATAGAAGCACACAGCATAAAAAATATTTTAATATGGACAGAAGATGCAAGAGAATTAATTGTCAATTTTCCTGACCACAGTGTTGAAAAATTCTTTATTCTCTTTCCAGATCCATGGCCGAAAAGAAGTCACAACAAAAGACGGTTAATTAATACGGAATTTTTAAATTTATTAGCAAAAAAAATACTTGTCACAGGGGAAATATTTATTTCAACTGATCATCAGGATTATGCAGAGTGGATAGAGTTACATATAAAGCAGTGTAACTCTTTAACTTATAAGGAAGATAGTTTTGCAAATTATACCCCAACAAAATACCACAGAAAAGCGCTAGAATATCAGCGTAAAATAAAGTTTTTTAAAGTAAGTGTTATATCTAAACTGACTTAGATTTACCTCTACTTGTTAGTACAGATGTGTACATGACATTCTATAGTGCAAGTAGCCCATTATGTATTGGAAATAACAGTTCACTAAATTCTTTAATCTCACTAGGAAGATCAATAAACTTGATAAATATCAACATTATCAGCCAGCATTGCTTTTGTAGCTTCAATTTACCTTTTTTATGACCGATTTGGATAATTTTATAATCTATAGCATTTTGTCTAGCAACCAATCTGGTGCTTCTCTACCTTTTTCCCACTTAGCAAATCTCATCTTTTCTTTTAGGTAATATTCTCTATAGGCTTCTATTGGGTTACTACATTTATATCGATCAGGTAACGCTTGTGTAAAAGCTTGTATATCAGCTGATCGAAACTATTAGCAAATCCTTGTTATTATTGCACCAATCTATAACTTCTTCGGATTTATGCGTTCTTTTGTATCGCAAGCTATATTCTATACACAATTCTTTTCCATGTTTTATTAACCAATCAAAGTTTCCTTTTGATTGTCTAGCCCATAAAGAACAAGGATGGTTTTTGTGAGTAAGTTTATATGGAACTTCTATATTCTGGTTTGTAATGCTAACTAAAGGATTTGGCTCTTTTAATGCTATTGAAAAAACACTGCTAAGCAATTGAGCAGTTTCTAGCGGCATTTTTACTATGTGCTTATCGCATAACATTTGTGCTGCAGTTACAGGATTTTCGTCTAATATAAAGATATTCATCTAAGCACCCAGAGATAGAATTTTTGCGTAGTATTTATTTCAATAAACCCTAAAATATCATTTAGAAAATGGATAAGTTAAATAAGCTCAGTTAAAAAAATTATACACAATTCCGAGGAACCTTTTCAAGCTACAATGAACGTATAGCTACCACTCTAGCAATATTGTTTCTCACCCACTGAAGATATTGCACGGTACTGTCTACTTGATCGTCGTGACGGGTTTCTGGAAACATTAAAATCTCATACTCAAAGTTGCTAAGCCATACTCCTTGGTTAGGGAGAAAAACCCGCTCAGATTCTATAATTGGGACAATTCGGTGAAATCGAGTTAATTTGTCATCATGTGGTACTATTTGAATAATAGGTAAATCACTGTTTTTCCTGAGCTCCTGAACCAATTGCTGACCGCTTGCTTTTGCTTCGATTAAAATTGCGTGTGGCTTCCACCTTGCAGCCAGCGATAGAACTTTCTCTTTAAGTTTTGGATATTCAAGTTTTGCGCGATATACATCGAGTAAATAGAATGTATTATCTACTTTTGTCCAGGTAGTGCAGACACTAAAGTCACTTGTATTGTTTGTTGAAATTGCAGTATCCCAACTTTGTGTTACATGCAAGAGGCTATCAGGAAAATTTTTATAGCGCTTCAACCACTCTCGTTTAATTATACCACTTGAAAGTGGTAGAGGGTTTTGTTGGTATTGAGCAGCAAAACCATAACTCCCAAGTTCAGCTTTTATCATCTCAATTTCTTCTTTTCCTTCAGTTAGGGAATACAACAATTGACCTTCTTTTCTTGAGTATATTTCCTGTTCATGCTCTGGAATATGATTATTAACTGAATAAATAATCTCCTTATCTTCAGCTATTATTGGTAAACATACATGGTGCCATATGTTTTTTGGTTTACAGAGGAGGTGACCAGTTAAATCTTCCAGGTGTAACCTGTGCATTACAAGAACAATGACTCCTTTTTTTCTGTCGTTGAGCCTGGTTACTAAAGCCTGATCAAACCAGTTTGCAGCACGCTTTCTAAATGTTTCGCTCAAAGCTTGTGCGGGACTTAGTGGATCATCCACGATAATGAAATCTCCACCTTCACCGGTTAATGTTCCCCCAACTGATGTTGCAATTCGACATCCTCTTTGCACTGTTTGAAATTTATATTTAGTGTTTTGATCTTTGCATAATTCTACTTTCGGAAATAGCTTTCTATACCAATCAGATTGCATTATGCACCTGGTATCGAGTGAGTGCTTTTCGCTAAGCAGCCGAGAGTAACTTGCAACTATTATTCTTGCAGTTGGCTGATTCCCAAGTATCCATGCGGGCCATGCAACACTTACACAAATGGACTTCATTGAACGTGGCGGCATATTGAATATTATTCGTCTCACTTCACCTGCACTTGCTGCTTCAAGCCTATCTGCTATGACTTTTATATACTGATAATTGTTATACTCACACCCCGGCACTACCGTTTGAAAGCATAGTTCAATAAATTTTGAAAAGTTTATATTGTTCATAAAATTAAGATTTGTTGATTTTTTTAAGATTTTATTTATTATTAAATTAGGATAGTGAGGATTGAAATATGAGAAAAATTAAAACACGAACTAAAGAAGAATTTATAAAAACTCAAAACGGGATGAAAATTGAGACAATTACGCTTCTTGGTAAAAATCAAAATAGTAATCAAGGTGAAAAACATCTGATATACTTTATTGGCGGAAATAGAGCATTAAGTCCTAGTAAAGATTATTCCCAAAATTGGAATTGGGCCACAGAGCAAGGGATAACTGTACATCTTTTTAATTATCCTGGACTTGGTTTAAGTAAAAACAGTTCATTGATACGTAGCAATAGAGTTAAATCTGGTATAGCAGTTGTAACTAACTTGTTGGAAAAAGGTATAAAACCAGATGATATTATATTGTTTGGAGACTGCCTAGGTGGACATGTGGCTGCAGAGGTTCATAAAAATTTTAAGTGTAAGGATATACATTTAAGATGCATCGTTAGCAATGCTGCAAGTTCACTTAAACAAGCTTCTCTTTATTATTTTGGATTCATAGCAAAATTAAAAATTTTTCTTGCTCCGATAATCAAATTGGTACTAAAGATTTTTGGCTGCCACTGGAAGACATATAAAATCGTAAATTCAATTACTCCTTATACAATCTACTTTAATCGAGAGGGAGATAAAACGATAAAACAGCCAGCGCAACTTGCAACAGAAATAGAAAAAATAGATCAAAGCGGTAGAAGGAAAGATTATCAAAAGAAAGAAATATTTGAAGATTTTGAGGAATATGAAGGCTTTTTTAAGCAGCATACAACATTAAGAAAGAATGATAAATGTATTGATTCTAAAAAAGCTGATAAAGATATACATAAATTGCCAATTACGTGTTTAAAGTCTTCCAACAAAACTGATTACACTTTTCCTGAGTTGATTAGTTTATATATTCACATTACAGATGAATATTTTTCTAAATATGGCTCATTAAATAATGAAGGGAAGATTAAAGCATTTAAAGAAAGTAAATTTTATAAAGATTTTTCAAGCTGCAAAAATTCAAAGGACTTTTTGCATAATTACATGAAGAAGCAAGAGCATCCTTTGATGTCATTTCAGCATGTGATAATAGAATCTGGGGAAAAAAGACCTTTCTTAACAACTCAACCACTATCGGCTGAGAGCCGAAAGGTTGGATATAGCGCTGGAAGC
>NODE_15_length_18198_cov_22.554539
TTGGTTGGTAATACCATAATGAAACTTTATCATCCATTTTAGAAAATACTATAGTACAAAAAGTCTCTATGATGAAAGCGAAAAATTATTGCTTATAGTAGATGAAATACACAACCAAGATCCAATGTATTTTTAATCACAAAAGAAGATATTAGTAAACTAATATCTTCTTTTTTTTATCCGTTTAGCAGAGTGATAAAATAAGGTAGACAGATAAGACCACCATAAGAATAAAAGGTATCATGCCAGTGCTTGACACTGGAATCCCGATACAATGTCGAACACTTTTTTTTGCCTTTCGAGAGTAAGTTCTTTCAATCGAAACACTATATGTACGTTATCATCGTCAATTTCAATGCGTTGAACTAACTTTCTTATTATATCAAGTTTAGTTTCATAGTCTGCTTGATTAAGCTCTCTCAGAGGAAAAACTTTCTACACTGTTTGTGATAAAATCTAATTCTCTCTGTAGCCTCTTTTCATCGATAGCTTCTTCCCTTTGATCTCTGATTCCTTTAACTCCTTTTCCATGCTCTCAACTTCTAAGTCATACTTTTCCTTCGTTATATGACCCCTTGCATATACATAAGCTAATCTTTCTATACCTTGTTCTATTTTATATGCGCGTTTTTCAATCTCATCCTTTGCCTGCTTATTTTCATATTTTAAAAGTCTAACCTTTGTCATTGCCTCTGGTTCTTTGAGTACCATCTTCATTTCTTTCCATACTGCTTCTTCTAGTATATCAACTCGTATTGATTTGCTGTTACACACCCTATTCCCACCAAAACGAATTGATTTTTTCTTTCAGTCCTCGGAAAAATCTTACTTAGCTTAGCTATAGATGTTTACAAAAGAAATTCAAGTGAGTGAAGAAAGAAAAATTATTTTTGCAATACCGTAGGTACGCTCCACAACTATATTGAAGTTTTTATTGCACTCAAAACCTTCATTTTTCCTCATTTCTAGAATTATTAACGCATTATCATTTAACCAGCCTGAGTGAGCTAACTCGTCTAAAGTTGAGTTAACCAGATTGATATTATAAGGTGGGTCCATAAAAACTATATCGCACTTTGAAATAGGTCTTGGTAATCCGTTAGCATTGCAACAAATTAACGTGATATCGTTCGTAATTCCAAAATCTTCTGCTGTTTTTTTAGGCAGTTGCAAATTGTAATAATCTGAATCTACCATGAATGCATGTTTAGCACCTCGAGAAAGTGCTTCAAATGAAAAAGAGCCACTTCCGCAGAATAAATCAAGTACATTTAGGTTATAAATAGGTTTTCTTGAAGAAAGTATACTAAATATTGCTTCTCGGACACTACTCATAGTGGGCCGTGCAGATAAATTCTTGCCTGTAGTTATTTTTCTTCCACGATATTTACCCGCAATAACACGTAACATATAAAACAAGTTCGAAGTTAACTAATTATTTATAATACACATTTAATGTCAACATAGCTTCAGCAGTCTAATAGAAAGAAGGTTGCTTGTGGAGGAACGCAAGATCAATCGCTTTTCTTTGATTTATTTTCTATACTGATTGCACGACCAATCTCGTCTTGTAAATCATCATGGTTGTTTTTTTCATCATGACCCATCCCTTCAATTCTACTTTCTAACTCTAACTTAATTAAAGTATTGATTTTCTCTATACTATCGAGGAAATTGTGACACTCTTCATCACTATATTCCTCACCAGATGCTTTTTTTTCTATAAATAGACTTTTAAATCCTACTAAATCAGAACTCTGATCGGCATTCAACACAATATTTCTCTCTATAAAACTAAGATCTGATAGTAACAAACTAACCTCTAATAGATCTTCACTTTCAATGTTTGCAAGATTATCAAGATCGTCTAAAATAGAGAACATCTTAAGCTCCTTCTGTGCAATTTCTTTGTCTTCTTTGTCAAATTCTGACGATAGCCCTTTATCATCTATAAGTCTCTCATTCAGAGCTTTATTTAGCTTTGAAAGACTAACATCACCTTGCTTAGTGCTATCTAGTAACAAATCTACCCTCGCTCTGCGCGCATTTAAAACATCATTGTAATCGTTTAACTTGATATTACCATCTTCGTCTTGCTGAAGACCATAATAACTTAGCCCTTTGAAATTACGATTCTTCATCATTCTCTATGTTCTCATTCCTTTCATTATCTTGACGCTCTCTATCTTCTCCGGCACGTATAGCTTCTGTAGTGTTTTTTAGGGTTTCTGGTTCCGTACCTAATTTTCGATTTGATTGATTAGGCTTATTTTCTTTTGATGATTCATCTTCTTCTGGTTCTCTCTTGCGGCCAATAGTGTAGTCATGAAGCTTCTCAAGAAATTCCCGTCTATATGTTTTTGCTCTATAGAGTAGATTATGCTGGTAACCATCCTTTTCTCCTGTAGCAGGGTTAATTCCTATAGAGTCGAGACCATGTTCCCAAGTAAACTTCATAGCATCTTCTATTGTATAGCCCAAATGTGATCCTACATATCCTTTATAATATTCTAAATATTTATCAATTCTTCTATGTGCAATATCTTCTTTATCAATTCCAAACGCCCTGTAGATTTTTTCCTCAAGCTTATCAACATCATTTTTAGGTGATGTTGCAAATTTTGTTGCTTCAATAGTAGCACCTACAAGCTTACGTGGCACATTAATAGCATATTTCAGCACACCCCCAACTCCTGGTATTCTACCTAGCAAATTAGCTGTACCTCCAGCTAATCTGTCTGGTACATGANNNNNNNNNNNNNNNNNNNNNNNNNNNNNNNNNNNNNNNNNNNNNNNNNNNNNNNNNNNNNNNNNNNNNNNNNNNNNNNNNNNNNNNNNNNNNNNNNNNNTGGTATTCTACCTAGCAAATTAGCTGTACCTCCAGCTAATCTGTCTGGTACATGAGTAGCCCAATCACCTAAAGACTCTAACTTTCCGCCAGAAAAGTTCTGCCACTGCTGCTTTAATCCCTCTGTGACACCAGTTAGAGGTGATGCTTGATACATACTAGATATATTGTAAACACCAAACCCACCACCGGCAATGCTTGAGCCCATCTGTTGTACAAACTCCTTCAAAGAAAACATCAAAAACGAAAGCAAGAACAATACAAAGATCTCTCCTGCGTTGATTAAATAACCTCTCTGTATGTCTTGCACCCTTTGGTAATCACTATTTTCTTGATAATTTTTGCAATCCTCACAATCTTTACATTTCTGACAGTATTCACTGTTGGGATCCTTATATAAATCATGAAGTTTCAGTATTCTACAACCTTGTTTTTCTACCGCACTCCGCACTAAAGATCTTATTTCATTAATTATTTCCCTATAACTATTGCATTTATTTATATCTTGACAGTAGCGTTTTATTATTTCACTAACATCACCTATCCTTTTCTCTATATTGTTGATCAGTAATATAATGTCAGCCCTCTCTGATGCATGTAATAAACTATTCGTTAGACGCACTAGATCTTTTTCACTACAATTAGCATCAACTACTATATCACTTTCTGCTATATAATGGTCTGCTGGATTTTTCTCAGTACCAGGCACTGGGTTAAAGAAAGGGTAATCTATATAACGAAACCCTTTTATATGTTCACCATTTTTATCTTTAGGGTAATTCGGTGGAAGCGGGATATATCCAGCGCCTCCAGTAAATTTTATTGTACCACCTTCTCTGCTTATCTTTTCTATACCTTCTATACTTTTATCCATGTTAAGAGAAGAAGCTTCTCCAAGAGAGTAAGGTACAAAAATTTGCCCTGGAGTCCAGCTAAAGTATTCTTTATCAATTATACAAAAACCACCAAATACCCATTTTGGAGCACATAACTTTATTTCAAGCCATTTATTATAGCACACAGTAAAGCCTAACTGTTTATAAAAGGTATTCATTATCATCGCAGCAAGTAATGACAGCAGGGTAAATATCATAATTGATTGCAAACAGAAACTAATACAGAATTTTATCCAACCCTCAAATAGACTTTTCAGTGGTGAAAATAAAATAGAGATTAGGAATAGCGGCATTATAGCTACAAGAAAAGCTATACCCATAAAACCAGAAAGGAATATTATGTAAGCATACATACACAGCAGGAAATATAAGACAATCCCTATAAAAATTGCCGGTATCATAAGGAGACTTGCCCACATTTGATAATGTAAAAATGCTGCAAACTTTTTCCAAACAGAATAAGCAAAAAACTTATTGAACATGTCCTCCATGAAGCTAAACAACTTAGCTTCATCTCCTTGAGTAATACTTCCGGTGTTCATGTTGGGAGCAAAGTTAGTAATTACACTTATCAAGTGTTCAAGACCTTTAACGAATAAAACAAGAAAATGATCATAGAAAAATCTAAAACTTCCAGGAGATATAAGCACTATTACTAGAGTGATTTTCATCATTCTGATGAGCATATCATGCTTAGTTTCTCGTATCATGCCAAAAAGATAAAGAAGCGATGAAATCATTACAAATAGAACAAGCAAGGAAAGAACAAAATTGTGAAAGCTCGTACTTTTTTCAGCTATATTTTCGAACATCGCCTGTGCAGCTGCAGGATCATTGCTATCAAAATGCTTTTTACAATTTTCGTTAATCAATAATACACATTTTAGATAGTTATAAACGTAATCAAAAAATCCAAAGTTACTTGGTTTCTGCACTCCGTTCAAAAATTCAAAAGAGTAGCCACCTGCATTATCTAGATAATATCTATCTAATATCTTTACATATATTTTCCATCCTTTTTCTAACCCCACCTTATTACAATTTCTGTCCTGTAATGTGGTGTTATTTCTGTCTAAAGTAAAAAGCCCACTTCCATCTTCCGCTACGGAATTGTAACCTAGATGTACAGTAGGAGACTCAGGGTTACGCATGGATTTTAAATTTTCGTTAGGACTAGAATCGCTAGGCCTTTTAAATAAAAGATAAGCACCATGGCCGTTAGTAAACCAACATGGAGCACCACGTGATACTGTATTTGCGCTATCATCTTCATTAATGCACTTGCAATTTACAGTGCAACTTGCATTAGGCTTACTTGAAAATTTTTGTATGCTAGGTTTATAATCATTACAAACCAAGTGAAAGTCAGGCAGACTGTTGTCACCTTCCCCTCTTTCAAATTTGGTTGCATATTTTAACTGCTCCAAACTTTCCAAACTATAACTACTTTGAGATTCCTTCTTATTACTATTGCTCCAAGATGTCCATGCACCATTTACTCGTACTACTAAACTATCTCCATTGGTTTCAAGGCCGGTATCCTTCCACTTCACTACTTGATTAGGGTGAAAACCATAATTGATTTCTCCGGTTTCAGGATCAATAGGTTCTCCACTTTCACCTTCTGGAAAAAACGCATCATGACCGATTGGAAAATGAGCACCAATTGCAATGGGTTCAGGACCAAAATAATCAGCAGATATACATCTTGGAAAAGGCATATCATTCTTACTACAACCTGTAACCAGCACACAGATTACCAAAATTAATAACCTAAACCAACATTTGCCTAAGCGTGATTGCATACCTAAACTTTTTCCAATACAGAATAAATTTCTAAAACCTTACTTCAAATATCTTTTTAATTAGTTACTCCATATATCTCATCAATCTTCCTTGACTTGTCCTTTTGTTTTATCAGAATCCTTTTGCTTATCTGGCTGGCTTAGTGTTTCAGATTTGCTCATTTCTCTGCCAGTACTCGCTTTCCCATCTGCTTGCTTTGGTGTATCAGGCAATTTAGCTTCAATTTTGCTACGATCTTTACTCATTCCCTGCTTGATGTTATGTATCATATTTTGGGTTCTATCATCAAGGCCAACAGTTGACAGCATAGCTTGTGATGCGCTCCTAGAAATATGACTAACACTTTGGGCAACTCCATAACCAGAGCTGAACAACGCCTGCGCCATAGTTTCTGATATAGAAACAAAAGCTTCCATTGCACTAGCAATGATGAGATATATAAATGCCTGGATTAGATCTATAGGTAATGCTGCAAAGTGCCCACCAGCCCTTTCTCCAGTACTGAGCGCAACATCAACACTAGTACCAGGACTATACCCAAGAGGTAATATTGATTTCATAAGACACAGATCATACGATAAAAAATTTACACTAATTAAGCATTGATAGCATGCAGAAAAATTTGTGAGGTTGTATAGAACTGAATACATTAACTGGTTTAAAAGAGACAAGGATGAAAATAAAATGACTGGTTGCAATGAAACATGAGCCAGCGTTTTTATCCAATTATCAAATAATGTTTTAGTTTGTTGAAATAGAATAAATACGATAAATAAAGGTGCCAATGACAATAAAAATGCTACTAAAACAGTAGATATTACATACTTAAACGTAGCACTAATAATGCATCTTAAAAACACAAAAGTGGCATAAAGTATTGCCAAAAATGCAATAAAGCCAAAAGGTCCTGATAGCATTAAAGACAAAAATTTCAGCCATGTTTCTCCTGTAAATAATACTCCCGCTGTTAAATCTAAGAATGCAAATTTTTTACCTCCTTCTCCTATATAGCCAGAAAAACTATCAACTAAATAAATGCTACCATCAACAAAAAGCCCAGACAAAGTTGTACCAAAGAATTCCCAACTTCTATCACTAAAAGCAAAAGCTATAAATGCTATTTTGAATATTCTTATAATAAAATCGAATTTACTTAATTGTATTGTTCCAAGCATATAGCCAACAACAGTAAATATAACGTATAGAATAAGCAAAGCTCTTACTCCTTGTAGAAGGCCTCTTGCATATCCTTTGTATAAATCTTCAACACTACCTACAATTCCTGTTTCGCATTTTTTTCCTGCTGTCTCAGTACATGAGGAGCATTTTTCTCTTGCTGTTGTATCACATGAGGGGCATTCTCTTCCTGTTGCAATACAAAAGATATTTCTTATAGTTGATGAAATAAAATCGTTTATTTTTCTTTTTAAAAATAAATTTACTGTGTATTTGTTATCTTCATAATATTTGCCTTCTTTGTCCGTAATATCATCTTTCTCTACATTGTGCACATTAATACCAAAATATACCTTCTTAGATTCTTTATCCCCCAAATGACTTCCATCTATTATGTAATATTTTATGCTATCTTCTTTAACTTTAATTAAATCTCTTACTCTTTTAAAATTATTAGTGTCAGCAGGTCTATTTTTAGGCAGCTCATCACCTAGATACACATACAACTTTCTGCCGTCAGTGAATTTGCACGATCTAGTCACTTCAACATGATATCCACCTCTATGAAGTTGGTAGTTGCCATTACTTGCTATAGCAAGCATCACACTACTACCAGGTGTTATACCTTTTATTTTATAATCATGATTTAATCTCAGAGAGTAATCTTCAAATTTATAATTAATCTGTGAACATACATTATCTCCTTTCGCACCTTTCTCATTTGGAAAACATTGAATACCTTTAGCAGTATCCTGATCATCAAAATCGCCAATTTTTGCAACAAGAGCTTCGGCCCAAGAAATATCTCCTCTGTCCTCTTTGAAGTTTAATTTAGAATTTGATATTAAATTAATGTCAATCTGCTTAGAATCCCTCTTATTTTCTTCAATCTTTTTTAGTTCATCCTCAATACCTTTAAGGTGAGAATACATGTCACATGTATTTCCTTTATCATACTTCTCATACCTGACAGAAGAAACACAATTTCGTTTTCCTTCTGCACCTATCCCAAAACTCCATATACCCTCTTTATTGTAACATACGTTCTGATAGTAACAATTAAGTTCATAAGAACTGTACTTGTTCAGCTCATTAAAATCACACCTTTTCCCATTACATAATTCATTCAGTCCTATTTTAGTTCGTCGTAAATCTAACAATGCACCATTTATCCATGAATTTTGAATATAATCCTTATTAAAATGTACCTTATTATCATATGGAGTGTAGCCATTGCCAACTAGCACTCTTCTTTTATTCATTTCTTCTTTATTCAGCGGCGGAAATTCTACTACAGTTCTTTTACCACTTTCTCCACAAAAGAACTTTCCTCCGTTTAGCATGTCTCTTATTGTAGCTCTGTCTTTTTCATCCCCTTTTTCAGTTCTATAGCAATTATCATCAAAACTGATACCTTTTCCTTGTGGATTGTCATAATCAATCGTTATCTCTCTGGGAACTAAGCTAAAGCTTAACTTATCACCAGGATTTGCTTTAATTCCAGTATCTACATAACGTCTATTGCTATAGAATTCATTATTTCCAAAGCCTATGTCCCCACATATTTCTCGTTCATCAAGACTAGCATTATCAGTTAACTTATTACTGTAATTTGGTATTAAATCATTAGCACAAAATACAGCGGGCACAAGTACTCTCTTTGGATTTTTCCCTTCTTTAAGAGGACAAAGATTTACTGACCCACCAAGAGTAAATTTGATTTTCTCATCCTTGCTAATTACTTGACCAGAATCAACCCAATGAATTTTAACTCCTTCGCCAGCTTCACGAACTGGAACATCTATACTGACACTAGTATTTCTGCTCTGCAACCCAGGTTCAACACAATCCATTGTGCAGCCAGTAATTACAAGACATAGTATCAATAATAATGATTTTCTGCTCATCATTGATTTCCTGTGTTTGTCGGTATTTTAGGTGCTGATCTTTGAGCTGATTGTGGTATTTGAGGTCTTCGACTTGGTGTACCAGATTGCTGACCTGCTCTTCTTTGGATACTTTGTTCATCTAAACCTACTGTTCCCATTAAGCTTTGCTGATATTGCCTTCCTGGTTCGCTTGCTACATAAACACCAAACAACGAATCAGATATTGTTGAAGATGCCTCAACTAAAGCTTTCATAGCATGTCCCAAAATCACAAAAGCCATCATAGCTGTGATGTTAGGTGCATGTTTGGAAGCATAACCATAAATAATACAAGGATTAAAAATCTTTAAGTTAAGATTAAGTATACATGTAGGACAGACCTCAAAATTAAAGACCGAATACACAATATAATCCATAACCTGGCTTATTAATGATATAAAAATTAAAAGCACTACCGGATGAATTGCAAATCTTGCTAAATTTTTGACCCAATTGTGAAACATCTGTCTAGTATATCCAAATAGAAGGCAAATAATAAAAAGAGGCGCCAAGGAAAGCAATAATGCAACTATTGCTATAGATGTGATAAAAGAAAATAAGGCGTTAAACATCGATAAGCTCACTGTTATCAAACCCCAAATCACCAAGCAAAACGATACAATACCCAAAGGACCGGAGAATATAAGAGATACTATTAGTAACACTGAGTGTGCTGATAAAAACCTATTGAGCGGTAAATCAAGAAATTCAAAAACATTTGATGTTGTACCTCTGAAATTTGCTATTTCTATTAACTGTTTTGGAGCATTAACAAAAATAGAAAATGCATTGTTATAAAAAAAACTCCAACTGTTATCGTTCAGCAATTGGGTAATAACTCCTATCTTTACACATATAATTAAAAATTCATATATAGAAGCATGAGACAATCCAAAAAAGTAATAAAGGGTGTATAAAACTATATATAATACTAATAACGACACTATTGTAGATCTGATGGTATTTGTTCTATTTGATGCTACAAAACTTTGATAAAGAGACTTCACAGGGCTAGTATCAGAGTGAATCGCGTTAGTGTCTTTGTAGCTAGAACCGAAAAATGCAGTTTTTACTTTTTCATCAAAAAAATTATATATCGCACTAAAAGTTCTTACAGGTGGCTCTTTAGTTGTAAGGTTAATGCTAAACTGACCCTCATTTTTCTTATAATCACAGCCATGATCTCTTATTCCGTAATATATAGTGCCACTCTTGTCCTTTAGCTTTTCTTTTAAGCCTTCCATATATTGAGTATTATAAACTTTGCTAATGTCTACAGGTATATCTCCCTGAGTTTCATCGGGCTCACGCTCAGAAAATTTGTCAGAAACGCTTATATATAAGCTTTTTTCTAAATTAGGGATTCTTGTTACTCTTATGTTGAAACCACCCTTGCCCTTACCATCACCTAAACTAAAAGTTAACTCTGGTTTTGGATGGTTACGATCTATCTTATGATCACAGTTAATACATATACCGCCTCCTGGAATGTGTTCAAATTCCTCATTATCCATGTGAACACGTAATAGTGTAATGTAAGTTTTTACCCGTTTTTCCTTTAATACGTTATCAATAATTTCAGCAATAACAGATTCACCTCTAGAATTTAAAGTATTGAATATCTCACCTTCTATACTATTGTATTCAATATATACGCAACCTTTTTCTCCGCTGCCGAAAGAAAATTTACATATACGTCCACAGAGTAAATTTAAAATGCGCGTATCTATCTTACTTGCACTGCTCTCTGAAAGCTTGCTACAGTCTACATTTTCCCCTTGCTGTTTTATAGAGTCGATGACATTTCTAATTTCCTCTCTTTCACTTTGATCTAATTCTGAAGACCAGTACTCTTTTCCATTTAACCATTGTGCATTGCCTATTTCATATTTATTAGGACATATTGTGTACTTGTATTCTCCATTTTGCCATATTGCCTGACATTCATTTTGATTTAAAACATGTGCAAAATACTCCGTCTCTCCTTCACCGCAATTTTCGTCAATTTTTTTGTAGGTGACCATGCCATTATTGTTTTTACACATTTTACTTCCAACAACACTAAAGCTTATCGCATCGCCAGCTTTAAGCGCAAACGGTAATGTAACGTTTCTTACTCCAGGTTCAATTGCAAAATCTTTATATTGCGAACAAAAATTAACCTTATTAGGTACTATATTAATCTCTGTTACTTTTATTTTATCCGAAATATAGACTCCAGAATCAACCCATTTCTGCTCTGTTGACACTATATCCAATTTCTCACGCAAGCCTGATGAATCTTCTGGCTTAATACACCCGCACCCAGATAATAAAAAGAGTATCACAAAACTTATGCATAGCTTAACCAAATTTTGGTTGCTCAAATGTTCAAACATCTGTTACTCACCTGCGCTCACTCTCCACCTGATTTTATAGATTCACTAGAGGAAGATCCCGATCCCTTATTATCATCTCCACCTCCTCCAATAGCCCCTCTTGCCTTATTTACAGCCGCAGCAGCAACTTGACCAGCACCTCCAGCAGCAGCTTTGGCAGCAGATAAAGCTTTATTCACCATTTGTGCAGGAGTGCTACCTGAACCAAGTGCTGCTCTGTGATTACCAGCAAGCTCAGCAGCCATGCCGGGAAGAACGTTTAAAAAGTGGTAAAAGAGGAATAATACTAAACACAATTTTAATAATTCTCCGATTAGAGAGCTGCCAAACTCCATGTATGTAAAGTCGAATAGACCAAGTATGCTGCTCTTTTTAAAGCTATAATTTTGCATCATACATGCGAGAGTAGTTTCATTTTTATCACATTCCCTATCTTTCAACTTAAACCACTGTTTTTTCTTACTATATGAGATTTCTGCTTGTTTCTTTTCATATGACTTGTCTGGTTGTTCATTTTTATATGACTCGTCCAGTTTAAAATTTAAATTTTTAAAATAGATTTTATCACATGCTATGAACATAAAGGATAAAAACGCAAAAAGGATAACTGGGTATAAACTGTAGGTAATTAACTCTTTTAGCCAACCATCAAAATATCCCTTAGTATGTTGAAACAAAACCATAGGAATGAATAAAGGCGATAAGATGATAATTACACTAAGCGCAACTAAAGATAAGATAAATACATAGCACATCCACAAAATAACCATCATCATCAAAATGGCCATAAATATACAGACAAGAGCTACTAAGATCTGTCCACCAGCGAAAATAATACCAATCACCGAACCTGCAACTAACAAGACAGGAGCAGCGCCAAGCAAAACCGCTAACGTTGCAACACCTCCAGTACCAATTTTGCCACCAATTCCATCTAAAGGGGCACCTAAATAAAATAAAATTCTGCAATCAAGCCTATCCCAAGGTGCAAGATAACTGTAGGATACCCTCTTTCCTGCGCGATCGTATTCATAATCTGTACCTGACTCATAATTACATATATTTTTACTTTCAGATGACGCTTTAAGTACTATCTCTGACAAACCATTTGAAAGCTTTGTTAATTCCCCGTAATAATGAGACATAGTGCTACTTGTCGTAAAGTAAATCACTAAAGCGAATTTAATGATCAACATGTACATTTCTTGCGGACTACGCACTCCACCAGACATAACTTTTATAGAGAACAGTATTAAAGCTAAAACTAGAACAGCAGTTACAGTATTTTTCAACCTTCCTTGTGCTACAGACAAAAAACTACCCTTAGCATGTCCATTTTTGTCTGTAAGTAAGTTACCACTTGAATCAATACCTGCCACTAAATTATCTAACGACTCCTTAATACATTGCACTATCATAGAAGTTATGGGAATAGGAGATAATGACTTACTTCCCGCTTGATTGTAGCAAGCTTCAGAGACATACGAGCTAAAACAGCTTTTATTGTCATAACCTACAAAAATTTTTCCTTCTTTTTCTTTTTTCCTGATAAGAGTTTTATAATCGTCATCCCTGTTGATAAAACTCCTTTCTTCACCACCTGTACCATCTTTATTTTTGAATAATATCACAGATTGTTCACACATAGGAGCAATCGGATCAGGTGGTAATTCCGTGCATCCTATATCAATTCCTTGCGGCCAAGCAGTTCCAGCTGCCCTAACTTCAGCCAATTCCACACATAACCTACCCATTTTTCTCAGTGCCCTGAACGTTGATCCATATATGTCTTCGCTCTGTCCAGCTTTAAGCACTTTACATTCTAGATCGCCATCAACCTTCGGAGACCATGACCCACTTTCATATCCAGTATCTTTCTCTCTGATATCAAAGTCTATGTATCCATCTTCCCCTCTGAAATTAAAGTCATTCGTCTTGAAAAGGTTGCCAAATGTTAAAGGATTGCGATGACATACTTCTATGTATTCACTATATTGCACACCATTTTTTGGCCAGTAGTAGTGTTCCCTATCAACATTCACAACATCCCAATCAGTAAAGTTTAAAATATCTTTCTCTGTTTGTTTTCCATCTTTTCCTGATCTTTTCTGTAATGCAGAAAAATATTCATCTTCTGTTCGATAATTTTTATCTGTGTCACCACTATAACCTGTGTCTTTTAGTTTAAAATTTTTATATCTCCCATCATTATCGTATGCAACTGGATGCCTAACAAAACTATGCTGACAAACAATAAGTCCCCCCACTGCCTTCCAGACTCCAACAATTGCAGCTATCATTCCAACGATAACAAGAGCAGTAAATAAACCAGCAGAAGAGACAATCAAAACAATACCAGTAAATATTGCACCAATAGCAATTGCTATCCCAGCAACTGCTGCAGCTGTTTCAAACGCCTTACAGTCAGGATTAGAAGCACGACTAAAGCTGCCAGTAGAATTAAATCTGCTAACAAATTCCCTTTTGTCAGTACCACTTACTGTATCTGCAAACACTGGATATGAGAGCAAAAAATCTATATTTAACAAAAATATCGCAACTAACAGTAATGACAGTTTAGTTTTAAACATTTTTCACCTTTTGATAAAACACAGGCAACCACATCTTTGGATCATCTCCGACTTCTTTCAGTATATCATGTAACAATAGGACACTTTCTGCACGTCCAGATAACACGTTGACCACATCATCCAAATCTTTCAGATCTATTCTAGCTACTACAGCATTAACTCCCTGCTTTACTAAAAAGAATCTAGTACTTGGATCTGTGTGTTTGATCAGTATGTACTCACGTTCAGTTAACATAAAAACATCTCGATAGACACTAGTAGCTTTCAGATTTGGCAAAAAAATTTGTGTTGCTGTCTGCTGTACAAGTGTATCACTAATAGCACTTTTACTTGCATCTTCAACACTCTGAGTAGCAAAAACCACAAAAGCATTTAACTTTCTCAGCACTTTCAACCAGTCTTTTATCTTAGGTGCAAAAACTGGATTATCTATTAACGCCCATGCTTCATCAAGAACAATAATAGATGGAGTGCCATCAAGTGATATACTAATCCTATGAAACAAATAAATCAAGACCGGCCCAAGAGCAACAGGATCTTTTAGCAAGCTAGCCATTTCAAAGCCAAACACTCTTGCTTTTGAAAAATCTAGCAAATCTTCTTTATTGTCAAATATTGCAGCATGAGAGCCATCATCATGCCACATAGATATTGCTCCAGCTAGAGTATCAGGGCCTGCAAGTCCTAAAAATGGTACAAGATTTCTCAAAAATCTGTCTTCTTTTTTTAATTTAAAATTTCCCTCAATTGCATCATTAATTCTAGCAATATCTTCTGAAGTGAATTTATCGTTGTACACTAAAATTAAAGATTTTATCCATTCCATCAAAAATGTTTTATTATCAGGAGTATCGTCAAGTTGCAGAGGATTAAAATTTGTCTTAGTTCTTGGTTCTATTATAGTATAGATACCACCAAGTGCTCTTAAAAAAATTTCTGCACCGCGATCTTTATCAAAAAAGAATATTCTTGGAGAAAATTTCATTGCTTGAGCACATAAAAAATTCATTAAAACAGTTTTGCCAGCACCTGTTGGCCCAATTATCATAGTATGTCCAACATCCCTTATATGAAAGTTGAAGAAAAATGGAGTGCCAGATGTTGTATCAAAAACTGTAACAGCATCTCCCCAGTGGTTATTGAATTTTTTACCAGTAGGATAATTATGTTGAGATGCAAAACCGGCCAAATTAAGACTACTTATTGTACCTTTTCTTACTATATAATCAAAATTACCAGGAATTTGCGCCCAAAATGCTGGTTCTAGATTAACCCTCTCACGAACAGGATAAACACCACAATTAGAAAGCTCCGATTCAACCAATGATAAAGCATTGTCCAATGATTTAGGGCTTTTTTCTATACATAAGATAGTTAAATGGTGTTCACCAAACGCAATTTTACCACTCATTGCATCATCAAGCGCATGAGAAATTTCTGCTATTTGAGAAATAGCTTTATCTGCAGATTGTATCATACGATTTTGCTGTATCTGCATTTTCGCAATTGCCATTTGCCTATTTGTAAATTGAAAAGACTGCGTGATAATAAATTCATAAGGAAGTTGTAAAAAAGAATCAAGCATTCCTGCAGAAGTATTATTTCCATATTCTTTGATACTAACTATTCCAGCATATTTACTTTCATTATGAGTCACAACCTGTATCATCTTATGGCCAAAAAATAACCTATGAACTGGTAAGTATCTTGATATTTCAGTTTTTAGTGGAAAAAGCGTATTTGTAACAAAGCCACAATTTACAATTCTAGACAGAAACTCCATCATTTCACAAAACAGTCCGTTTGGAGTTTCTTTTACTCCAAGGACTTTAGGCGAATAATTCCTAAGGCTTGTTACTATACGATTTGTCGTTTCCTCTAAATCTTCATAGGTATCACGCATATCACTTTCCCAAGCATGTTTTGAAGTTACATGCCCAAATTTTTTCAGTAGATGTGATAAAAATTCTACTCCCTTTGTATCTGCCCTACGAATAATCGTAATGTATAAATCATTAATAAAAGATTGCCTAGTTGCGTGTTTTTCTCTCCATTTTAGATTTACATGGTTAGCAAAAAAATTTGGTAAACTCTGGTTTGCAAATTCATCAGAAAAGATATTCTTCTTACGCCTGATGGTATGAAAGTACAAACTAAATGCTGGAGATGAAATGCTTCTTAGCATCTGATTTCTGATATTATTTTGTATCACCAAGTCTTCATCATCGGCCGTTTCAAACGCAAAGCCATTTAATTTTATAAATTTAACTAACCAATTCTGCTTTGTTATCAAGGTTGTACTATTCCAATAGCAAGAATAAGGTATAAATTCAGCAGCGTGAACCTCTCTACTTAGAATAGATTTATTCTTTGATTGAATAGCTCTAAATCTCAACATTGCATAACATCAAGTAATGTCATAAGAATTGGCTCCATGATAAAACCGATTTAAACATTTGGAGCATTTTCCCAACTTTACCATAAATAACTCAATAAACAACGGTTCCTTTGCAGAAGCTATATAGCCAAGTCCATGTATACCTGGTAACATCAGGAGAATTACTCTAAGATCATTTGTATTAATGAAAATTAGCATGCAAATTAGAACGTTTAATATTGCAAACATATAACTCACACCAAAGAGCATTGCAGGTCTTGTAAGACCTTTAAATAATTGATTTGTTTGTATGCTGCCAGTAGACATATCTTTAACCTTCTAATAAGAGCTCTAACACTAATACTACATCATTAATTAAAAATCTATTGAAATGAATAGCACTTTAGGTAAGATAATTAATTTAAATTCAATGATTATAAGCTGGCCATTTCAAGAAGCAGAAAAAATACTACAAGAATTCCCTAATAAAAAAGAGATAATATTTGAGACTGGTTATGGTCCCTCGGGTTTACCACATATTGGTACTTTTGGGGAAGTTTTTCGTACCACAGTTATTGCAAACGCTCTAAAAAAAATAGCTCCTAGTATAAAAACCAAAATCATTGCAGTTTCCGACGATATGGATGGTTTGCGAAAAATACCAGATAATGTACCAAATCAGGAAATGCTAAGAGAGAATCTGAACAAGCCATTAACCATGATACCTGACCCATTTGGCACTCATGAGAGTTATGGTCATCACATGAATTCGTTGTTGTGTAAATTTCTTGATTTGTTTGGATTTGAATACGAATTTAGGAGTGCAACAGAGTGTTATAAATCTGGCGTTTACGATGAAAAACTTTTACTCCTGCTGAAAAATTATGATAAAGTGATGGAAGTAATGCTTCCATCATTTCGGGAAGAAAGGCAGCAGACTTACAGTCCATTCTTGCCGATATGCCCAAAAACTTCCCAAGTTTTACAAGTTCCAGTAATTGAAACAAATACAGATAAAGGAACAATCACGTATGAAGACCAAAACGGGAAAAAAATAGAAGTTCCAGTGACAAAAGGAAAATGTAAACTGCAATGGAAACCTGATTGGGGGATGAGGTGGGCTGCATTCGGAGTTAATTACGAAGCTCATGGAAAGGATTTGACTCCATCTGCTGTGCTTTCAAGTCAAATATGTAAAATACTTGGAGAAAAGCCACCGCTTTTGTTTTGCTATGAGTTATTTCTTGATAAAGAAGGAAAGAAGATATCAAAATCAAAAGGAAATGGTATTTCAATTGAAGAGTGGCTAACTTATGCACCCACAGAGAGTTTAGCGTTATACATCTTTCAGAGTCCTAAAAAAGCTAAACGTTTATATTTTGATGTGATACCAAAATCAACTGATGAATATTTGGAGTTTGTTAAGCGTTATAATGAAAGTAAAGAAAAGGATGTAAACAGTCCTGTATGGCACATCCATCAAGGTAAAGTTCCAAACGTAGAAACTTCAGGCATAAATTTTTCGTTACTTTTAAACCTGGCAGCAGCTTGTAATGCTGAAAATAAAGAGATTCTTTGGGGTTTTATATCAACTTATGCACCAAACGTTACACCAGAAAGCAACAAAATGATAGATAGGCTTTCGGATTTTGCAGTTAGGTATTATCACGACTTTATCAAGCCAACAAAAGCGTATAAAGCTTCAAACGAAAAAGAGAAAGAAGCGTTACTAGATTTAAAGAACAACCTACATTCCCTGCCTATTACAGCCACTACTGAAGAGATTCAATCTCAGGTTTTCTCCATCGGAAAAAAACATAATTACAATAACTTACGCGATTGGTTTCAGTTTTTGTATGAAACATTACTTGGACAAAAAACCGGTCCTAGAATGGGATCTTTTATCAAGCTTTATGGGATAGATAATACAATCTCTCTTATAGAAAGTGCTACTGAACGTACACTTTAGAGTTTACCTTCTTTCATTTGAGCCCTATAGTTTTACTACTTGACAAACTTTCCCACTTTTCTTATCATACCAATAAGAGTATTTATCCTTGTTTTTGGGCTCAACGACAAAATTCAGTAAAAAACTCAGATATTTATTGGCAAATTACACAAAAATTATAGCGGCTTTTTTTATTTTTTCTACATTCAGCCAAAACGCGCTTTAAATAAGCGTTAGCACATTATTACAA
>NODE_16_length_17857_cov_21.308111
ACTCCTCTTAGTCTTCGAAGCTTCTCTTCATCAAGTTTACTTACCTGCTCAAAATCTATACCTTCCCTAATATTGCTTCTACTACTTGTTTCTTAAGTTATCCAAGAAGTCTAATGGCAAGCACTGACCACTTTTGCTTCAGATGCCCTTGAACAGATATTATTACTAGAAATTAAACATCAAACCAACTTCAATACTATGAGTGGATATATCATCTGCAATAGGTATTGGGATACTAAAGTAACGATAGCCGAAAAAGGTTTTAACTTCTGGGATTATTAAATAATTAACACCAAGCTTTATTTGATAAGCAAACCAAGGAACATTCAGTGGCATTGAATTTTCTGGTGACCCATTAATCTTTTTTAATCTAAAAACTGTTGGCCCTATACCAAGACCAATGTACGGAGCAAATTGTGTATCTTGAATGCTGGAGTTATAATAGAAGTTTAATAAAAATCCAAACACGCTTGCTGATTTCTCAAATACCGGAGGAGAATTACTATCTTCAATATTGGCTGTAGAATACATAGCTTCAAAATCAACTCGGCCATTTTCCCCAGCATAGTAACCTAAAGATACGCTCCTAAGCCACTGGAAATCAATTTTGCCGTTAAATTTTTTTATACTCTGAATTTCATCCACTAATCCCGCTTTGATGAACACTGATACTAATTTTTCTTGCAAAGAAAGATTAGTATTAGCTGTATTGATTAAATTAATAAACCTTTCTCCTATTGCCTTTATACCCTTTACAAATGTTTCTGAATTATCATGGCATATCTTACCACCGTTAGCACTAACATAGAAATCAAGTTTTTTTGATTTTTCCTTTGTAGGTTCAGTTTGATCTGCAATACTTGGCCACATATTTTTCTGATCAGTTATTTGAACAACAGAAGGTTGTTCAACAGAACTATTTTCAGGCTTTTGATATTTTAAATCATTAATTAGTATTTTTTTTTCAGTAACTTCTTCAGAATACATCACATTTTCATTATTGTCTGTTTCTAGTTTTAAGGGTTGTATTTGCTCAATGTGTGTATTGTTACTGATATAAGTAATAAAAAAATAGACACATGGAATGAAGATGAAAAATAAAGCAATAGATATTCTAGTTATCATAAATGAATTATCACTTATAGTATGATTACTATATCATATATTCCTTTAATGTACAAAATTAAGAAATAATATTTCCAATTAAACAATTATTTTCTATTCCTTTAACATGAGCTTTCACAATACTTTTAGCTTGAACTCTTGATGTAAGTTTTATTAATGCAAAATTTTCTGTTCTACCAATATTATTCTGCTCAACCAAAACGCTTTGCTCAGTGCCGAGCAAAGATTGATAAAAACTGCTCATCATTTCTTTATTTATTTCTCTTAGATGCTTTACTCGTTCTTTACGCACATTCTCTGGTATTTGTGGCATTCGTGCAGCAGGTGTATTCTTCCGCTCTGAATATGGAAAAGCATGTAGATAAACTACATTTATTTTTTTCAGTAAATCAACTGTATCCTCAAACATTTCATCAGTTTCTGTTGGAAATCCAGCAATAATATCAGCGCCAAATGCTATATTAGGCCTCAAGCTCTTCATTTTATGATCAAATTCTATCACTTGTTCTCTATTGTGACGACGTTTCATTCTCTTTAGTATTAAATTATTACCAGACTGTAGACTCAAGTGTAAGTGAGGCATAAGTCTTGACTCATTAGCTATTAAATCCATTAGTTCATCATCAACTTCAGCAACATCAATAGAGGAAAGTCTTAGTCTCTTTAACTGTGGTATATCCTTTAAAACTCTTCTAATCATTGAACCAAGTGATTGCTTACCAAACAAATCTGTACCAAAATCAGTAATATCAACACCTGTAAACACCACTTCTTGATACCCATTTTCTATAAAAATCTTAATTTGCTCTATAATATTGTTTACTGGCACAGATCGATTATTCCCTCTTGCCTCAGTAATTGAGCAAAATGTACAGCTATGATTACAACCATTTTGAATTTCAATAAACGCCCTTGATTTATCTTCAAATCTATTAATGAGAATAGGTTCTACTTGGTTATCACTAACTAAGATTTCATCATTATTTAGTAGATAATTTTCAGCTCTTAGCTTGTCTTGATTACCTAGCACTTTACTTACACCAGGAATATCACTATATGATTTAGGATCTAATTGAACGGCACAGCCAACTACGATAATTTCTTTACTTGGGTCGTTTTTATAGATCTTACGTATTTTTTGCTTTACTTGACGTTCTGCTTCATTTGTCACTGCACAGCTATGCACCACAACAACATTTTCTCTCTTTGCTTTTTTTAATGCTTCTTTGATTAATTCGCTCTCGTAAAAATTTAGACGACAACCAAATGTTATTACTTCATTCATGCTTTTGCTTTAATAGATCTAAATTATATCAAATATTCAAGCAAAATGACTATTTTTTGGTAGACTTAAACAGAATCGCTAGAGTTGGAGCTCACAGGGAGAATTTGCAGATATGCGGTAAGACCATTTAACATTTTGACATTATGTTCCTTAGAAAAAAAGGCTTAAGGCCAATGATGTTAACCTCAAGCGAATATAAACCAAAAAACATCTTGCTAAACCCTGAAGCTCTACCATGCAAATCCATCTATATCATTTGGTACATAAGTGTCAGAATAAGCTTCATCCAAACTTTCTGCTTTCCATGGAAGCCACGAAGAAGGTTTTATCTTCTCTAAAACTTTACCTGGTATTGATGTTATCTCTTGCTTCACGTCTTCTTTTAATTTTTCTATTTGTAACCGAGCAAAATCTTCCACGCGAACCATGAGTTTATCTGTTAGCTCTTTTATCATATCTCGATTTTGTTCTGCAACTTTCTTTGTAATAGGTACGACAATTTTACTTATAATCTCTGTTCCTAATGGAACAACAATTTGCTTTGCAACCTGATCACTAACAGGTTTAATAAGGTAATCTGCTATACTCTTTGCTGTATTTCCAGTCAGATTTGTTACTTTTTTTAAACCATCACCAATAATACCATAGTTTTTTTGGTACATCATATCTTCATCAGCAACTTCATATCTTCCTAGATCAGCATACATTCCCATTTGTTGGTGAGACAATCCATTTGCATCAGATACATATCCGTATTTATTAAGTGAATTGGAATTAGACCGCATAACATTTTCCTAATTACTTATATATGCTTATTTTAGCATGAAACAACTAACAAAACATTAACTTTTAAGAAATCTTCTCAATTAATACATCAATAAAGGTAAAACCACATAATTTTCTCCTTTCTTGATACTATTCTCCTCCGAACTTAGTTCACACAGTTATTCAGACACTTCTGAATTTACCACTTTATTCCACTGATCTTCATCTAAAATTTACCACCCCCAATTCCACTGCTTTTTTATATCTTGACTAGGTCTTCTCCTACAATTAGGTAATCAGTACTTTTATCTGAAATGTACCATATAACTACACCAAGCTACAAATATGACACAAGAGTTTAGATTATTTTAGTTATTCTCTTGTATAAGATACTCTTTATATCAAAAAGAGGACCATATGAGTGAAGCAACTTTTTCTGAAAAAAATCAGCTTTCTAGAGAGGAAATAGTAGAGTTAACAGAACTTATGTGTCTTGAACGAAGTGAAGTAAGTGAAAGTGGAACAGGGCTATCAGAACTTATAGCTGAACAGGAGCAAATACTTGAGGATTTAGGAATAGAATCAAAAGAGCTTTTATGTTCTCAGCATACAGGAATGTATGAGAACCTTAGTCAGCCCTATTCTACGGATCTCGAGGTTTTATAGCAGATATATAGATTATCATTATTATTGATACCTACTCAAGAGTTGATATGGCAAACAGACAAAACTGCAATTACTGCCGCTAATCTTTTTAATATATCTTTCTTTGATGGTGCTATTATCGCGCATTTTGACTGATATGGGCTATGATAAACCAGAAAATCACAGCTATATTTAGGAATTGAGACAAGGCCTCATTTAGGTAAATATTGCTATGCAGACTTTTCTTGATAGCAAACATATTGCTTTTTAGAAAAATATTAGTAGCATCAAAAATAGAGATTGATATTAGTTTTTCTGTCAGATTAAGTTGCGTCTAGTACAACTGACTATGCAAATAAGCTAACAGAACTTGAGATATTTTAATTGTTAGTTTTAGGGTGTATTTTCATGTTCATTGCTATGAATGGGCAGAGCTACCTCTTCGAGGTAGCTCATCGGATCACCTAAATCATGCTCTATTTCTACTTCAAACTTGAACCCTAACTTCTCGCAAAATTTGTAGAAATATTCTTTAATGATATCAAATAGATTTCTGTCATCAATTGTGTAATCTCTCAATTTTCGGGGCACAGTAAGTAACAATTTGCTATCTTTATATATCACATCATCTTTCCCATCTTGAGATTCAAGTGTGAACTCTAGTGAGAACGATATATCACATACTCTGGCTTCTTCTCCCAACACTTGAATAGGTATCATTGAAGTATCACATCTGACTCCCACAGAATCTGAATTTTTTTCACAGTCAATTAGTACCCTTCTACAAACGTTACTACTATTAACATCCATATGTAATTTATGTTTGCTATTAAGTGCTTCAATAAATGGTGCATATATAAACTCATATCCTGCTTGATTACAATTGGTAACCAATTCCTCTAAGATAGAGTCACTTGGAACTTGAGCTTCAGCATATTCAAATATTTCCTTAAAAACTTCTTTTGCAAATTGGCGATATTTCTTCTTTCCATTTCCGTCATTTCCAATTAAACCAGCATGTCTTTTATATAATTGATTAATAAAAGCTTGATCTATATCCTTTTTGTTGATAATAAACTTCATTCTTGGAAAGTCCAAGTGCATCTGTTCACCAGAGTTTGCTCCCACATTCCCTTTACCAGCTCTTAATTTGCTAAAATCAAGCTTTTCCGCTTGAGCCTTTAGCGTAACTACTGGATTTCCCTTTTTTTCCTGTATAGAGTTGTTCATTGTTAATACTTTGATATGAATTGCTGATAGTATAATAATACATAAAAATAGTTAATATGTCAATAATATACTTAACATAGACAGTCATAATAGGGTGACAGGATTTTAGTAAGGCTCTATTATGAATAAACGGTTTTACACAGTATGAATGTTGATGAACAATCAAGTGTGCTGACTTTTCTAAATAGTAAAATTGAGAATATACCAAAGTTTCATTCCGCAATATTGCCTAAACTTTGCGGTGGAGACAGAGTAATGGACTTGCTGTTTTATAGGCCGCTCAGTTATGTGGATAGAAGTAAATCACTACCTGATGCTCAAGTGGAAGAATTTACAACTTTTGTGGCAAAAGTGTATGAGCACCAGCGCCCCACTGTTAGAGGTAGGCCATATAAAATAATCGTTGAAAGTGAAAGTCAGTATTTATTTATAGTTTTTTTTAATTACTCAGTTAAATATTTGTATAAATTATTTCCAGTTGGAACAGATATAGTAATCAGTGGTAAACTTGAAAAGTTTGCCGAACATTGGCAAATTACTCACCCAGATTACATGTTGTCTGATATCAATCTATTTAAAGAAATAGCCTGCATAGAGCCAATTTACCAATTATGTCGCGGTATTACTAACAAGAGCATTAGAAACATAATAAGTTCTAATCTAAAAGATTTGCCTGATTTGCCAGAGTGGATAGATGAAACATTAATCAAGCAAAAGAAATGGCTGAATTGGAAAGAAAGCATCATAAGATTGCACAGACCGAGCTCACTCACAGAAGCAGAAGTTTGTAGAGAAAGACTTGCTTATGATGAGCTATTTGCGTACCAGTTGGCGCTAAAACTTGCGAGGGAAAATCATGTAAAAAAAGGAGGAAGGGAATTTATAATATTGAGTAAATACAAAGAGCAGGTCTTAAATGAATTACCGTTCCAATTAACAAATGATCAAATTCGAGCGATAGATGAAATCTCAGAAAGACAAAAATCCAAATACCGTATGGTAAGTCTGCTACAAGGTGACGTTGGGAGTGGCAAAACTGTAGTTGCACTCTTTACGATGCTGAATGTGGTAGAAAATAACATGCAAGCAGCTCTAATGGCACCAACTACTATCTTAGCGGAGCAACATTATAATTGGATCGAAGAAGCTCTATCTTGTACTGATATAAAAGTTGCTTTGCTTACCGGTAAAACTGCGCGCAAGGAAAGAAAGATTATTATGAACGAACTTGCAAGTGGTATTTTAAATATAGTAATTGGTACTCATGCATTATTTCAAGCCAACGTTACATTTAAAAATTTAGGACTCGCAGTCATAGACGAACAACAGCGATTTGGAGTGATGCAGAGGAATCGGTTGGTAGGAAAAGGAGAAAATACCGATATACTTTTTGTTACTGCAACTCCCATTCCAAGAACCTTGCAGCAAGCTATGTATGGTGATGTTGAATGTTCTATTTTAAGGGAAAAACCAAAATCTAGATTGCCAATAAAAACCGTTATTATGAACGTTAAAAAAGTACCAGATATTATTCAAAGACTGAAAGATGCTATAAATAGAGGCGAAAAAGCATATTGGATTTGTCCATATATAGAAGAAAACGAAGAACTCAATATTGCCGCAGCAGAAATGCGCTTTCAGGAACTACAAAAGACATTTTTTGATAGAGTTGGAATAATACACGGAAAACTAACTCAAGAGCAGAAAGATCAAGTGATGTTTTCCTTCAAGAGGAATGAATTTTCTCTGCTTGTTGCAACTACTGTGATAGAAGTTGGTATAGATGTACCAGATGCAACTATTATGATTATAGAGAATGCAGAGCAGTTCGGGTTATCGCAATTACATCAGTTAAGAGGTAGAGTAGGACGAGGAAGTAAACCGTCTTTTTGTGTACTGTTATATGACAATCTCAGTAAAAGTTCGTATTCAAAGTTAAAGATTATGTGTGAGTCACAAGATGGATTTTATATTGCTGAAAAGGATATGATGCTGAGGGGTAGCGGAGATATTCTAGGCACAAAACAATCAGGGTGCATGGAGTTTAAATTTGCTGATTTATATGAGGACAGAGAATTGCTCAACCTTGCATATAATAGTGAAAAAGGTACAATAGCTAATTTTGAATTACTGCTTGATATATTTGAATATAGAAGTAGACTACATTTTTCAAAATTTCAGTAATCTTTCAAGCCATAACCCTCATGAGTAGAAATTCCTTGACAGACGGGAGTATTTAACAAACCATATGCGTCAAGTTAAGGAAAAATAAGAGTGAAGAAGAAGTTTTTACCATAAGAATAAATTGTGCAGAGTTAATAGCAGGCCCTGTAAACAAAATGTTAGCAGGTCAAATTAATCAAGGGCAGGAAGTATAAAAATGGAAAAAAAGCGGTAACTTAGCCTAATGACAATAAATATATATAGAAGGTACCGTTTTAAAGAGCACAAAAGGAATACACAGTAAAAGCGAGAAGAAGTTGAGAGTATGTATGGAAGCAGTGTGGAGAAATGGCTGCCAATGATCAAAAATTTACTGCAATTACAGAAGTATACATAAGAGGTTTAAAAGGTGGTGTAAAAAGGGAATTTTGGCAAAATGACTTAAGTATGCACAACAAGATCCAGATTTGCATAATTGATGATCAGATGTCATTCATGCTCAGCCTATATATAGAAAAAATTCTCAAGCTCAAGAGGGCTTAGGGTGGAACTAAAATTCATGGACTTGTTGACGCACGTAATTAATTTCTTTTTTTAAGTTAATTAATGTTAACAAGCCACGTCTGCCTGTAATCAGGTTAATACCAAAATATAATGTAAGAGAAGAAATGGGCAGTGCTATGGTTAAATACAACAATTTTTGTTTCTTTCTAACCATGCTTCCATATGAAAAACATATGACATAAAAAGGCAAACAAAAAGCTAAGAACCTTGACGCGCTTTACATCTCGGCTTTACCTTATTTATAATATAAACTTTACCACCCCTTTTCACAACTTTACAATTTTTATCTCTGTTACGATGAGATTTTAGTGACCCTTTAACTTTCATATCTATAGTAAGAATAGAATTACCTTACATTATGATCACTGACAGAGAGTTAGTCAATTGATAAATTTTTCACATTTTATTAAAATATTGTATAATTGTTGCTGATACTTCTTCGATCGACCTTTGCGTAACATCAATAATTGGCCAGTTATTTTGCTTAAAGAACTCCTCCGCTTCTTTAATTTCCTTTTCTACTTTTCTAGGGTCAGCATATATATTATTACCTTCATTATTAATTGAAGTCAGTCTATTTTTGCGTATTTCTATTAGCCTTCTTACGTCTATTGTTACTCCTATAGTCAGTTTATTTTTTAATTTTGCTAAGTCGACGTAAAAGGGTATCTCGCTAACAAAAGGAACATTTGCAACTTTATAGCCTCGGTAAGCTAAATACATACTGGTGGGAGATTTTGATGTGCGTGAAACTCCAACCAAAATTATATCGGCTTTATCAATATCTTGAATATTTTGTCCATCATCATGATTAATGGTATAGTTTATTGCCTCAATGCGCTGAAAATATTCGTTATTTATTTCAGTATATAGGTCAAGTTTTTCATCTTTTTCAATTTCAAGATAGGATGAAATTTCTCTAATAATATGTGATAATATTGCTCTATATGGAATTTTTAACTTGATACAATTATCTTTTAGATATTTTCTGAGTCCATCATCAGTAATAGTACATATAACAAAGTTATGCTCATCACTTTTTCTATTAATTTCCTCTAAAATTTTGTCAATCTGCTCTTCTCCTTTTACGAAAGACCAAACATATTCGATCGTTTCTACAGAACGAAAGTGTTTCAGAGCTGATTTTGCAACTGATATAACAGTTTCACCACTTGAATCTGACACTAAGTGTAGGTTAAGCTTTTTAAGGGTCATCAACGTTATACTAAAAATAATAGCAAGCAATCTGCTACTGAAATTGTGCTAATTTATTATACTACGTAAATATAGAAAAACTATCTTGTTGATAAAACTCAAACTAATTGATAAATTCTTAACACAATTATTCTCAAAACGAATGTTTTTATTAAAGCCTACAAATTTCACTTCTTTTGCTAAAAAAGCTCTACCTTGGCTTGGGATTATTTGTTTCGCATGTTTTTTAATTGGAATGTTCTTGGCATTATTCTTCTCCCCAGGAGATTATAAACAAGGAGAAATCGTACGAATTATGTATCTTCATGTGCCTTCTGCATGGCTTGCTCTTGGAATATACGGACTCATTGCATCAGTCAGTTTCATTTCGTTGGTATGGAACAATAGCGTTGCTAGTGTCTTAGCACATGCCGCTGCTCCTGCAGGGACAGTCTTTTCGGCAATATGCTTAATCACAGGTAGCGTCTGGGGAAAAGGAACATGGGGTACTTGGTGGGTATGGGATGCAAGGCTTACTTCAATGCTGATTTTGTTTTTTCTGTATGTTGGTTATCTTTCATTGTGGAGCGCTTTTGATAATCAAGCAAGAGCAGAGAAATCATCAGCAGTATTTGCCATTTTTAGTGCTATAAATATTCCCATAGTAAAATTTTCTGTGAATTTATGGTCTACTCTTCATCAGCCAGCAAGTATTTTTAGAAAAGGTGGAGTAGCAATAGAAGGTTCTTTACTGCTGCCACTCATTGCAATGTTTATATTTTGTGCAACATTCTTTTTAGTAGTGTGGATACTTAATGCCCTTCATTTAATTAATTTGCAGAAGATAAAGAGAGAAATCAGCATGCGATATTAGGTATATAGTTCCAGAGTGTAATGTTGTGAACAGCGACAGAGATTAAAATGTAGAGCAATCATCCATTGGCAAGTTCCAGAACTAATTACGTACAAACCACACTTCAAGATTATAGTGATTAATCACATGCAAGTAGAAGAATCATGATTCTCTAGTGAATAAAGATGTGCTCTATGTAAAGCTGGTGAAGATAAGATAGAAATTGAAAGAAAATCTAATTATTGGTTATTATGCTATATTTATAATGCAAGTTATTAAATTTTTAATTACTTTAGCTTATAATAATTTCTGAGTTAACCTGAGATTTCTTGAACTGTGGTTTCTTTATATTCAGGTAGATACTTATACTTTTATGTAATTCCAGTTTTGACTGTAGAGGAGGTTCCTATGTCAAAAAACACCTATAGTGACCAAATTAATAATAGTTATTTATATAACAACAAACTTTTTTATGGTAAAGAGGATATAGATGAGATCACTGAGGGTGAAACTACGATTGAGAAGCGATTTACAAATAGTTCCGTAGTAAAAGAGGATTTTGAACTAGTAGAAAAGAAGCTTACGAAATGTGAAGAGGAGGTTAAGCGAGCAAAAGCAGAGACTGAGTGGTATAAAAAAATAGCTGAAGAATGTAAAAAAGGAAGTGGTACGGGCGAACCTGTTACCGATGAAGGAGAGAATGAAAATGGAGAAATTACATCTCGCAAAGTAACCTCAGATTGTTCCAAGTATGAAAATTGTGGGCCGTATTCTCATTTTTATAAAGTTGATAATAAGATAGGTTGTCAAGGTTTTAGTGCATCTGATTTACTAAAGGAATTATATCCTGAGATGTACAGTAATCCTAAGATTGCAAAATATATAGAAGAGGGAGCAAATGGTAATTATGGTGCAGTAAATTTTAAATTTGCCTTTACAGAGGATCTTAATTCAATATCCTGGCTTGGTAATATAGAATGTGAAAAATGTGTCGATGATCAAATAGAGTTAGCGTGTCAAGAAGAAGAGATTAAGAGTTTCTGCTACCCGAACGTTTACCGTAGTAATCCAGAATTCAACAAGAGCTTTTTTTCCAGAGGAGCATGTCCTAATCTCTTTAAAGAGTCCAGTGAAACAAGTGTTGTAAAAGCAAAACAAGTTGCACCATTGATACTTGTTAATACCTTAGGACAAATGATAGATAAAGAAGGTAATAACACTAAAGTATACTATGATGCATTGAAGCGTTATCTAAATGATGATGGTAAAATCAAGGATTGTGGAGACAATCAAAAGTGTAAGGATTATATTCCAATTATGGAGAAAGTTGCATGGAATAGTGATAAGGAAGTACTATTAAAAACTGCTGTTAATAATACACAAGAAGCAAATCCTTACTATTATGGAAATGAGGATAATTCTACTTCCGTTGAATTTGGTTCTATATAAGACTGAATTTGTCTAATTTTTTCTACACTAGACACAATGTAGTCGTATCTGAACAAATACATAACCTATATAAAGAGGACGTAGGTACCATCTGTCCTTTTAAGGCATTTATGTCAATGATATGCGTAATCCATGATTTTAAACATGATGATCCTCCTAAGTAATACAAAAAAACTCAGAAAAATGTATATAGCTATGATAGAAGTTATCTATACATAAGTACAATATACTTTAACTAGAGGTTATAAATTAATGAAGTTGAAAAGTCTGCAGACGAAGATAGATTTCGAGCTCTAGAATATCTTCACTATCAAAATAACAAAGCTGTCAAAATTTGTCAAGTAATTTTTATCGCAACTGTACAAACATTTCACAGGACAAATTTAAAATGCTGTAAAATGGTGTCTGTTCAGACGCATGTGAAACCAGTGCTTCTTTTCATCCTACTTCCATGCGGCTAAACCTTTTTCATAATCTCCTATCTATCATTTCTTAAACCACTCCCCTGAACGGATACAATTAAATACATTTTTAACATTTTTATAGAAAACTATTAGTATAGATTTGTATGCTGCCCTCATGGCTATTTTAAAATGTTTAATACTCCTTTTCATTATTTCTTGTACACATCTACCTAACAAGCAACATTCTGTTAATATAGACAATTATAAGCACGATTATTCGTTGCAACAATATAATACTCCTTTGAAGAATAACGAACCAGCAATACCAGAAATGATACCTTTACCGGTAGAGTTTCCCGATCTTACAACCAGTAACCAGTTTCTTTCGATTAATGTTGATGAAAAAGTACCAGTAAAGGATTTACTGATTGAGATAGGAAAACTTTCTGACGTTAACTTAGACATAGATCCCCAGATATCAGGTAATATTATTTTAAAGCTAAAGGATAAGAATATAAATGAAGTAATTCAGAGTATAGCCAACAGCGCCAAATTGCGTTACTCAATGAATAATGGTGTAATTAGAATTGAACAGGATTTGCCATACGCACAAAATTATTACGTAGACTTCATCAATATTCAACACTCTGCTCAAAGCAATTTTGTCGTTAGTGGCAATGTTACAAGCAGCGATGCTGACAGGAATGTTAGAAAGTCTCAATATAGCAGTGACTTATGGAGTTCATTAGAAAAAGGCTTAAATGCAATAATGGATGTTAATGGAGTGGATGATGGTGAATTTCTTTCATCCAACAGAGAAGCTGGTGTCATTATTCTGAATGCCAGGAAGGATATTCATAAAGCTGTTGAAGAATATATTAATAAAGTTAAGAGACTGGCGTCTTCTCAAGTAATGATAGAGGCCAAAATAGTTGAAGTTGTATTAGACGATAAATACCTTTCTGGTATCAACTTAAATGATTTGCATAATGAAACAAAATCTATAACAAATCAAGATAGTTCCATTACTAGCCTGGTAATGAACTCTGATTTAGAAAATTTAGTAAAAACTTTAGACAAGTTTGGCACTTCAACCGTAATTTCAAGCCCTAGAGTACATGCTATAAATAATCAGCAAGCAATGATTTCATTTACTAAAAACCATATCTATTTTACTTCCGATATACAGAAAGATACCGGAAACTCCAATCATGCCTTAATTACCAAGATGAATAGCACTCCAATAGGTGTGGTGTTAATAATCCACCCAAGCATTAACATTGATACTAACGAAATATTTATGGATATACACCCAACCTTATCAAGAATTAACAATTACACTAAAGACCCAAATATAGAATATGTCGCACAACAGAATAAAATGAAATTAAATAGTGACATTCCAATTATTGAAACCAGAGAAATGCACTCTACGTTAAAAATTAAGAGCGGCGAAGTTATGGTAATTGGTGGGCTTATAGAGCATAGAAAAGATAACCAAAACTTATTGCATCAAAAGTCAAAAAAACTGGCTAAGACAGTAGAAACCGTCATCTTCCTGAAAGCAACAATCGTACCAACACTTGGTTTATTAGATATAAAAGATAGGAATTTATATATATATTAAACGTATCCGTTCAGGCAATGGTATCAACTTAAGGAAAGATGTTGGGGTTGCTATTATGATAAGAAGAGAGTATCAGAATGATAATTAAGACAGCTTAATCATAAATCTGTTGCGGTAAATTTAAGTTACTTTAGTCATATATTAAAGTTTTTAAACAGGTCTTAGTTTACTTACTTTATTGTTTTCTTTATTATCAAATATTGCTTTAAATAATATGGAGGAGCACATTGTCAGCAATTGCCGTTATTGATTTTGGTTCACAGTTTACACAGCTTATTGCAAGACAAATCAGGGAAATGGGCGTTTACTGTGAAATATTTCCAAGCAATATCGATTTCGAAACAGTATCAAAATTCAATGGATTTATTTTTTCTGGAGGACCGCAATCTGTAAATGACAATTGCTCTGAAGTAAGTGAAGTAGCACATAAAATTATAAAACTTAACGAAACAATAAACACTCCTATACTTGGAATATGTTATGGACAGCAACTCATTTGTCATTATTTCGGGGCAAAGGTAAGAAAAGAATTCAATCAGGAATTTGGCAAAACTAAAATCAAGATACTAAAAGAATCCCCAATTATAAAGGATACTTGGGACGTTAATTCCGAAGTCGATGTGCTAATGAACCATGCAGACAGTGTCGAAACTATACCGCAAGGATTTACTGCTATTGCCTCAGGTATAATAAATCAAACAATCGCAATAATTGCCAACGAACAGCGGAAGATTTACTGTACTCAGTTCCATCCTGAAGTTAAGCCTACGACAAATGGTAGTAAACTTCTCTCTAATTTCTTAGATATTGCAAATTGTGAGAGAGATTGGACAATGAAGTCATTCATTGAAAAACAGAAGGAAAAAATTCAAAACTTAGTAGGGGAGAAAAAAGTAATTGCTGCAGTAAGTGGAGGGGTTGATTCAAGTGTTGCAGCAGTTCTTACACACAAAGCTATAGGAAAACAATTAAACTGTATTTTTATCGATACTGGGTTATTGCGTAAGAGCCAGACCACTGCTATGTTAAAAGAAATTCCAATAAATTACGTTGATAAATCAAACTTGTTTTTAAGTAGGTTAAAGGGAATAACTGATCCGGAAGAAAAGCGAAAAATTATCGGCAATACTTTTATCGAAGTATTTGAAGAAGAGGCAAAAAAAATAGGTGATGTGGATTTTTTAATGCAAGGCACCATTTACTCTGATGTAGTTGAATCAGGTCACGCTTCAGGAAACACTAGTACAATTAAATCTCATCACAATGTTGGTGGGTTGCCAGAAAAAATGAATCTGAAACTAGTAGAACCTTTACGCTATCTCTTTAAAGATGAAGTAAGGCTGCTTGGCAAAGAAATTGGGCTTTCAGATGAGATAATATTTCAACATCCATTTCCTGGACCTGGACTTGCAGTGAGGATCATAGGTGAGGTTGATGAAGAAAAGGTACGAATATTGCAAGAAGTAGATGAAATATATATCAACACAATGAAAAATTATGATCTGTATGATAAAATATGGCAGGCTTTTGCTGTACTGTTACCAGTAAAAACTGTGGGAGTTATGGGAGATAATCGTACATACGGATATGTTTGCGCTTTAAGGGCTGTGACTTCATCTGATGGCATGACAGCTGATGCATTTCCATTTGAAAATAAAGATCAACATTCGTTAGTATTTTTGAGGTTTTTGCAAGACGTCAGTAGTATAATTGTTAACAAAGTTTCCGGAGTAAATCGAGTTGTGTATGATTTAACTTCCAAGCCACCAGCAACTATTGAGTGGGAGTAGCAATAATTTCATTCCAGTTTCAGCTACTCGAATCACACCAAAGAGGCTGGTTGCATAACTCAAATTTTAAGGAAAACTATTTAATGTCATTCCAGCGCGTGACGCTGGAATCCAGAAAAAAAGAATAATGGATCCCAGTGTCAGCTACTCGGATGACATCGAAATGTTCGTACAGATATTCGTCACACACCGGAATAAAAATTAGACTTTTGCTTTGTGGAAAATAATTTCAAGGCCGCATTGTCTTTATTTTGCTTATAGCTTCCACAAGCAGTGCAAACATAAATGAAGAATACAAATATGCTTTTGGTAGCTCTATGTGAAGTCCTTCAAGTATTAAATATATACCGATGAGTAAAATAAATAGAATGGCAATTACTTTTAAGCTTGGGCTGGATTTTATTAACTGAGCGGTATAACTTGATGAAAATAGCATTGCTAATATGGAAAATGTAAATGCTATAGCAATGATTATCATATTATGAGTTAATGCTATAGCAGTTAATATTGAATCAACAGAAAAAACTAAATCTATTAATATAATTTGTAGCACAACTAAAAAAAATTGTGATTTAACGTTTGCCTTTGTTTTGTTCTCCTTATGTACAAAAATTTCGCTCCATAACTCCATAGAACTTTTAACAATAAGAAATAACCCTCCTGCAATCATAAGCAAATCTTTTACTGAAATATCTAGTGATACAGAGTGAAATATAGGCTTTTCCATTGATAATATATGTGATATAAAAAATAGTATTACAAAACGCATCAATAGCGCCAAGCCAAAACCTATCAGGCGGGCTCTTTCTCTCAGCAGATTTGGCACCTTATCTATTGCTAGAGAAATAAAGATTAAATTGTCTATACCAAGTATAGTTTCAAGTAGCGTAAGTATCAATAAAGTCCAAGCATCAGCTAGCATTTTCATTCCAAAGTCAGATTTTGTACTTTACAATAGATGTGTAAAAATTAAGTAACTTCGACTAGGTAATTAAAAAATCAGCCTTACCCGGAAAAGAAAGAGGCAAAAGGGCATTTTTATAATAAAAGTACTTTTGTAAGAGAAATAATGAAATTAAAAATCTAACTCTCTTTACGAAAATTTTAAATAGATTGTAAAATAGTTGTACCATGAAAATATATGCCTTCTTTGTAGACTAAGATTTTTCTTTAAATTAAGATAGATACACGATAAAAGGAACATATGACAAAAGAATCATTAGCAAAAACTGATATAGTAAAAGTTGAAGATAAGAAAGCAACAAAGGGCTTTTTTAAAATATTAGGTGAAGTAGCAGATGCTGTAAGGTCATGGGTTGGCAATATTGGCCCTGATTTAAGTAGTAGTCGCGATGTCGATAGTTTAGTCTTGAAGATGAACGAATGCTTAAACCCAAAGGGGGATGAAGTCTCAGCACGTAAGAACACCGTATCTCTTGGTAATTTGTACTTGAGTTTATCAGAGGCAGGTCAAATAAAATTTTTACAAACCCTGGCAGAAAAGTTCAATCCAGATAAAACGAAAATAGATGAAGAAATAAAAGTATATAAGAAAAATCAAGATTCTGAGTCGAGCTATAAGTTTGAACAAGACTTAATAAAAGTCCTTGAATCACCACGCTCTAAAATATTGAAGCAGTTTATCTCCTTACCGGAGGGCCTTAAGTTTATTGTTGATATGCGTTCTGATGTACTCAAGCTGAAGAATCAATATAAAAGTCTAAGTCCACTAGAAAACGAATTAAAAAGTATACTTTGTACTTTGGTTGATGTTGATCTACTTGATCTTCATCAAATCACCTGGGATTCACCTGCATCATTGTTGGAAAAACTTATAAAATACGAAGCTGTACATAAAATTTCCTCTTGGGGTGACTTAAAAAACAGACTAGATTCTGATCATCTCTGTTTTGCTTTCTTTCATTACAAAATACCAAATGAACCTTTAATTTTTGTAGAGGTTGCACTGATGAATGAGATTGCAGATAGTATTCAACACGTTTTGGACGAGTCAGTTCCTTCAAGTGACCCAAGCAGTGCAAGTACTGCTATATTCTATTCAATATCAAACACTCAAACTGGTTTATCTGGAATTAGCCTCGGTAACTTTTTAATAAAGAGAGTCGTAGAAAAACTATCGCAAGAATTTAAAAGCGTAAAAGTGTATGCAACTCTTTCTCCAGTTCCTGGATTTACAAAATGGCTAAAAAATCAAGACGTAGCTTTATTAGGTAAGCTTAATATAAAACAATCAGGTACAGAAATTTTAGAAAGCATAAAAACTAACATTGAATGCGAAAAACAGTCCCTACTGAAACTTTGTGCATATTATTTGCTAAAGGTTAAGAGCAGTGGTGGGGGTGCTTATGATCCAGTAGCACACTTTCATTTAAGCAATGGTGCATCAATCAAACAAATCAACTGGATGGCTGATACTTCTGAAAAAGGCATTAGTCAGTCAGCCGGAATAATGGTGAATTATTTGTACGAATTACCTAAAATAGATAACAATCATGAGAATTATATGATTAATAAAGCGATTTCTCATTCAAAAAAAGTGTCAGCTATGTTAAAGGAATAATAGGAAGTGTGCAAGCATGTAGAAAGTGCTAACATTTCCTAATGTTTATGTATATAATATTAGATAGTTTTATGAGGTAAAGTATATGGTTTTGAAAAAACTTCAAGATATCAAAAAAGAACGAGAGAACTCAACCACTATCGGCTGAGAGCCGAAAGGTTGGATATAGCGCTGGAAGCGCG
>NODE_17_length_17770_cov_22.828846
[truncated: 1,009,817 more chars]
