# Supplementary material for: A bioinformatics approach to identifying Wolbachia infections in arthropods
Source: PeerJ. 2018 Sep 3;6:e5486. doi: 10.7717/peerj.5486 (PMC6126470; doi:10.7717/peerj.5486)
Supplement: Supplemental Information 1 — Supplementary figures/tables and code used for data analysis [file peerj-06-5486-s001.zip › Supplement/assembled_genomes/Drosophila_melanogaster_1.fasta]

>NODE_1_length_51705_cov_723.749564
TTTCATAAGTAGCGATGCAACAAAGCCATCCCAGTGTCAAGCACTGGGATGACAAAAAAAGGAGGCTACTCGGATGACAGAAGAAGGTACTGCCGTCATAAAGGAACCAGTTTCAGCTACTTTCATGACATCGTTGTAACATTGTACCATATTACAATTTAGCGTTTTTAGTAACTAAGAAAGTGCTTCCCCCTTTTAGAGCACTGCATATAATAGAATTATATCGCAGTGCATTGCGAAACAAAATTCCCAATACTACAGGAGGCTTTATGAATAAGAAATTTCTCTATTCACCATTGTCAATAAAAAGTATAGGAGAAAACGGTGTATTTTCTGGTTATGCGAGCGTTTTTAACATAGTTGATAAACAAAATGATCTGATATTGCCCGGAGCATTTAAGGAAAATTTAAACAGAAATAAAATAAAACTCCTTTGGCAGCATAATCCTGACGAACCTATAGGTAGTATCATAGATATTTATGAAAATGATGTTGGCCTGTATATAACCGCACATTTACTTTTGGGTATTCAGAAAGCAGAAGAAGTGTATTTGATGCTCAAAACTGGGACAATTAACGGACTTTCCATCGGCTATATACCTATAGAGTATGATGTTGATCATAAAAGTGGAGCTAGAGTGTTAAAACAAGTGGAATTATGGAAAGTCAGTTTGGTCACTTTTCCTGCAAACTTGGCTGCTCAGGTAATCAATGTGAAAAATCAGAACAATGAACAGGGAGTGTTAGCAAGAGCGATAGAAAAAGCAAATGCTGTACTTGCAGACATGTACATTTCTGCTTAAAGTGTATTAGGCGGGCAAAGACTTTACCATAATTTGACACCTGCGTTAGTATTTGTTTAACATTTATACTAATATATATAATTTTATTACTATTAAAATTTTCTGTAAATTAAAGTTAAAAAATAAGGTAATTTTATGCTAAATATTAATAATAAGGTTAATTATGAAATTAATATTAAGCGAAAGGAAAAAAAATACAGCTGGTCTACTGTATTTGCTTGGTTATATCTAAAAACGATTGGACGAATATTGCCCAAGAGATGGAATAGATGGGCAGAAAATATTTTGTACTACGATAAAACTACTGCAAACAATGAAGTTCAAACTGATGCTTTTAAGACAATAGATGGAAGTGTTCAAGTTGACTTAAAACCTGAAGTTGTAGAGAAAGAGAGCCAAAGTGTAGTGATAAACAAAGATGGAGGGGTTCAGACTGATGGAGTAGCATTGATAACAGAGGAAGATGATGAAGCATTAGAAGAACAGCTGGAGGGCATAAATTAGGAATTAGAACTTGAACGTTTACAAAATGCTTCCTTAAAAGAAGAAAATAGAGAATTAGGATCTGCAATTGAAGGACTTGAAAAGAGTTATAAGGGACTTACAGAAGATGCAGGCGAACGAGAAGAGGAACTAACCAAATACAAACAAGATAAAAAAGCAATGCAGGATAAAGTTGATGAACAACAGAAAACTATATTTGATCAATACATGATAATAAGAGAGCAAGGAGAAGAAATTGAAGCTACTAGGAAAGATAATGAAAGTCTGCAAGCACAAATAATAGAACTTAAGAGTAGGTTAAAGGACAAGGAGGATAAATTAATTGAATTGAATCAACAATGGCAAGCTAGCAAATTAGTGGCTTTACTTAAATCACAGACTGATAAATTGTGTCAGGCTAAAGACAAAAATACTGAATTAGAAAATAAAGTCAGTGACTTAGGTCATGAAAACAAAGCTCTACGATTAAGTGTGAATACATTGACTGCTCAATTGGGTGAAATGGAGAACTTGGGGAAGCAATTACAAAGTGTTCAAGAATCTAAACAACAATTGGAGATTGATTTAGAAGGTCAATTGAAAGCTGACACTAAGAAACTACAGGAAGCAAAAGAAGGTCAATTGGCTAAAAAGGCAGGTGCAGTGAGTACAGTATCTACTGCAAAATCAACTCTTTCAAAATTACGAAACTTGCCCAATAAGCTTTCTAGGGATAAGGGTCTCAATAACTTTTTATCTGGGAAAAACGAGGAGTTAAAAAAAGGTTTTCCTGAATTTAAAGAGAAACACTTTTGCCATAACGTGCTTAATGAAACTATAAAGTCTCTATCAAATCAAGATGATGGCAAATTTGAAAGCAGTAAGCTGCTTGAATTATTAGAAAGTAATTTGAAACAATCCGCAAGGGAGATCATAGAAGCTAATGTTAAAGAAGTTGTCAACGGACATTGTAACATTGGAAAAAATATGGGTAAAGAACTACGAGATGACACGTTAAAAGCCAAGTTGTCACCTTCTGCTAGAAAATGCGTAAAAAAATTAGAATTTAACAAACAAGAAGGGGTAAATAAGATTGTAGACTCTATCTTGCACAGCTTTAATAGCAAGAATAATAATAATAACGACTCAGGAGAATTGCTTAAAGAAATTGTTACAGGAAAATTAACAGAGGCTAAAATGAAATGTTTTTCAAATAAGATTCAAGAGTTACAACTGGCATTAAGCATAAGAGATAAATTTTTATCTCCAGATCAGGGAATGTGTAATCAAACTCAAGGAGGAGTAAACGAATATCAATTAACAGAAAAAGCTAAAAAAGAACATATACCTAATTCCTCTATGAGTTCCCCTAATATTGCAAGCATACATTCATTGAACAGTCAGAAAGCAGTTAGAATAGGTTCTTAGCATAAAGCACCAGCTCCTCTTTTGTTAAAGTGTAGGAGCTATCTTCCCAATGTTGTTTTAGCAATTCCAAGTTTCTACCTAAACTTTTTCCTGGCTGGTGACCTATACTTATTAAATCATCGCCAGATAAAGGAAATTTTGGAATATTGAATGTGTTAGCAAATGAAATGTATTCATCAACATTTTCTCCAGACTCAACACCACAAATTTTCACTAAATCACAATATAATTCTCTACCAAATAAAGATATGTATTTTTTTTGCTCTTTTTCTGAGAGTTCTGTTTTGATATCGTTGGATAGTAAAAATAGCAGCTTTTTCTTTTGCTTGTTCGAAAGACGTAAAAATTTGCTTACATATTCTCCAAGACTTAACCTGTCATTTTTTTTAGTAGCCCTAAGGAGTAACGCTAATTTTACTAGTGCATCAGTGCCCAAAAGAAGTGGCGAAGACAGAATTTCGCATTTTACTTCTTTTGGGATAATCTTTTGCAAAACATCAGATTCTTGCATGCTCTTAAGTGTTGGAAAAGGATCATTGCACTCCAGCAATTTAAGTATTTCATCTCTTATTCTCTCTCCAGAGAGGTTTTGGATCATATGCGAATGCTTTTTGCATACGCTTAGTATTTCATCACTCAAATCTCCGACACATATTTTTGCATGAAAACGAAAAGCTCTTAGAATACGTAGATAGTCTTCTTTAATTCTATCTTCAGCGTTGCCTATAAAGTTTAACCTTCGCGCTTTTAAGTCCTCTATACCACCAAAGTAGTCATATATATGGCCATGCTTATCTGCATACAGAGCATTAAATGTAAAGTCGCGCCTTGAAGCATCCGCTTGCCAATTATTGGTAAATTCTACTTTTGCATGCCTACCATCACATTTCACATCATGCCTTAGTGTCGTAATTTCAAAAGACCTCTGATTTAGAACCGCAGTGATAGTTCCATGTTTTAAGCCAGTTGGAATAGTTTTTATATTACGGAGTTTTAGCGCTTTAATCGTTTGATTGGGAAGCAAATTAGTAGCTAAATCGATGTCGTGGACATCACGCTGCAAAATTGAGTCTCTCACACACCCGCCGACAAGCCTAGCCTCACCACCAAATTCCTCTATGGCATCAATAATTAAACTAGTCTCATGGTCAACTTGCATTTAGGTTAGTACGTACTGCAAGTTCATATTATATGAAATGCTTGCAAAAGCCCTATATAAAAATATACAGGGCTATTAAGATTTTACAAGTTGTGGTGCTCGTTGTTGATGAAATGGTTCTGCCATCGATTCCGTACCACATCTTAGTAAACTTGAAGGGTTTTGCTGCTCTATGCGCTGCTTTATATCACTAACGCACTGCCCTACAACATCACCAATTTTTCCATCAGCATTTTCTGCCAATAACTTATCAAATCCCTTTTCAACCTCTGCTCTCTCAGAGATATCCTTTGAAAGGTTACAATATTCTAAGATCTCGTCTAGCTGCAGTTTTTTTGCTAATAGGAAATCTTCTTGTTCTTGCAGTTGTTTTGCTGAACTTTTATTTCTATCAAGCAATGGTTCGAAATGCAATCCGCCTTTGTTTATTATATGCACAGTACTACTATCATCATAATCAACTTTATTGTATTCACCTGCACTTTTTGAACCTGAATTGTCTATTAATTCATGCAAAGACAGATCTTGGTTATCAACAGTCTGGTTCTCTATAACATGTAGCTTTACCTTATACTTTTCACAAAGTATTCTGCCTTCAACGTCAGGATCACCCCACCTACTGTTACACATAATGTCTGCTGTATAATTATCTACAGTTTCACTACGGTGCTGGCCATTGTTATCATGACTATTGACAATTGCATTTGTAAACCACTTTGGTGGATTCTTTTGCGCAAATTCCCTACAATCATTTCTTAATTTTTCGGCAGTAACTTGCTCTCCTGTCTGTTGTTCTAGACTTTGCCTGAACGAGTCAAAAAAACAGCTTCCATTACCAATTGCTTGTCCTACATAGAAATTGTCAGGGTAAGGGTTACTATTTAAAAGAGTTATTTCTTGCCCTGAGATCCTGGGCCTTTTTATTCCAACCTCAACATCATGAAGGTCACTTGGTAGTTTCCGTTTCTTAGCTGTAGTCATAGTTTTACCTTAATTTAAGCTATATATTACTATACCAACAAAATTGTCAATAAGCGACTAATTAAGTATAGCAGAAATTTTTAAATTATGCAATAGTTATAATTTTACATAGCAAATATGAGTTTTAACTGCGGTATAGTTGGGTTACCAAACATAGGAAAATCAACCTTATTTAATGCGCTTACAGAGTCAAGTGCAGCCGAAGCTGCAAATTATCCTTTTTGCACAATCGAGCCAAATATAGGCAAGATTTCGATAAAAGATCAACGTTTGAAACAAATCGCAGCAATTGCAGGCTCAGAGAAGGTAATCTACAACCAATTAGAAGTTGTAGATATTGCAGGTCTGGTAAAGGGTGCGAGCAAAGGCGAAGGGCTTGGCAATAAATTTTTAAGCCATATCAGAGAAGTTGATGCCATCGTTCATCTGCTCAGGTGCTTTACGGATGACGATATCAGCCATATACACAGTAAAATAGATCCAATATCAGATGCTGAAGTGGTAGAAATGGAATTAATCCTAGCTGATATTGATAGCATAGAAAAAAGGCTTCCTCAATTGGAAAAGAAAGCAAAGCAAGGTGATAAAGAGCTAAAGAGACAACTTGAATTAATGCAAGAGGTATTAGCTACTTTAAAATTAGGTAAACCTGCAAGAAGTTTGGAGAATATCAATGAAGATGAGATGAAGTTGCTTCAATTGCTGACAACAAAGCCCGTTATGTACGTTTGCAATGTTGAAGATACAAATGTTATAACTGGCAATGAATTATCTAAAAAGGTAGAGAGGATGGCGGAGGAAAATAAAAGCAAATTTTATTGCATTTCAGCAAAACTCGAAGCAGATATTGCAAATCTTGATAGTGAAGAGGAAAAACAGAGTTTTTTATCAGAATTTGGCTTACAAGAATCAGGCCTTGATGGAGTAGCGCGTATTATGTATGAAGTGCTGAGTATGATAACTTTCTTTACTGTGGGCCCCAAAGAAGCACGTGCATGGCCAGTAAAAATAGGGTCAACAGCCGATAAAGCAGCAGGTGTAATCCACACTGATTTTGAGAAAGGCTTTATAAAAGCAGAGACAATAAGCTTTGCAGACTACATAAAGTATGGAAGTGAATCAGCTTGCAAAGACGCAGGAAAAATTCGCTTTGAAGGCAGAGATTATATCGTGCAAGATGGCGATATAATGCACTTTAGGTTTAATGTGTAGTTTATTATGCAGCCACTTATTTAAAGTTAAGTTTTCTGGATCCCAGTGTCTGGGCACTGGGATGACATCCTCCCTAGCGGAGATTGCTCTCAAACCACAATGTTCGTACAGTAAGCACTGACCACTTTGCTTCAATATTTGCGATGCCCCTGAACAGATACAAAAAATCTATTGTTTTTTTATAAATTAAATCCTAAGGCATTTTTTACTGTAGATTAATCATTTGATTATAGTATCATTTTAATTAAGCTTATGCTTGGGATATTTATGAAGAATATTTTATATTTTATATTATTAGCTGTCGTATTCGGATCACCCATCCTGTTTGCCGTAGAGCAGCTTGAAGAAAAGAAAATTGAATCAGTTCATAAAAACGAAAATGTATGTGTAAGGAAGCAAGATAGCACAAATCAAAAAGATGAGTTAAAAAGCAACGTCGATGCTAAACAAACACAAGAGGCTGAGAGCAAAAGATTAGACGGCACTACCGATAAAGAGAAACTGCAACACAACGAGAACAAAGCTTTCGTGGTTGAAAAAACTATAAGTGAAGGTGAAAGGATTGATAAAGATTTGCCAAATGACCAGCTAGAAGGAAGCACAGACAAATTTGCTCAAAATTTACCAAATGTGGCCAATAAAGAAGTGAATAAAGATTTGAAACCAGAGCCTTTGCCTTTAAGTGCTGATTTAAATGAGAATACAGCTAACCCGCAAAAAAATCTACAAGCTGATCAGAAGATTGATATAAAAGATAATGAACTTTCAAAAAGTGATGCGAGTCAATTATTAGAGGGAAAAAAAGAAAAAGTAGAGAATCAGTCTGAAGAAAAAAAAGTGAAAGAAACAAACAGTAATTCCAAGGACCGCAATAGAGTAAAACCTATAACTAAAAAAGATGAAGAAGAGCAAAGTGAAAAGAAAAGTTTACAAAAATGGACAAAGCTAAACAGAGAACCAATAAAAGAATGGGGTCATAAAGACATACAAAGCAAGTCAATATATAAACGACAATATGATAGCCTTAATGAGCATCTTCCTACAACTGTGTTTATTGATGATTACAGTAAGCAATTTTTTTACTGCATTAAGAAGAACAACTTAACTTGCTTAAGAGGAGTAATAAGTAAGCTAGAAAAAATTGGATTAACAATTCAAGAGATACTAAGGTTTAGAAACAAATTGGGTGATACTCCTCTCATTTATTCAGTTAAACAAGGTGAGGTAGACATAGTGCGCTTTCTCTTATTACAAGGTGCTGATCTTAGAGTAGTTAACAATAATTTTCAATCCCCAATTGATATAGCAATCGAAAAAAAGCAGATCAATATAATAAATGCGATTGCCGAAATGATGCCACATCTTTTGGAGGATAGAAAAATAGACAATAAAGAAAGCTCAGCAATGTACGATTGGGCTGTGAAAACGAAAGAAATACAGTGCGATAAGCAAGATGATTAGATTTTTGATATTAATTTTAGTTGGTCATTTATGTTATGGAAATGAAACAAATGATGAAAAAAATCAGATTAGTGATTTTTTAAACGCTTTGCGTGATGCAAAATACGTATCTTACAGTAAAAAAGACTTTGCTGAATTTTTGGTGCAGTGCCACAAAGAGGGCGTGCCAGAAGATTTTAAGAAAGGTTTTGGTTCTAACTTAAATGGAGCTAATTTTAACCAACTGTACCTAAGTAAATCTGTTTTTGATGGAGTAAGTCTGATTGGTGCCGATTTTTCTAACACCGATTTATCCGATGTGTCTTTCATTGATGTTGATTTACGTGGTGCTAATTTTTCCAATGCTAATTTACATGGCATTAAAATAAAAGGTACAAATTTGAGTTTTACAAAATTTGTTTCTGCAAACTTAACAGATATCGTATTTGATCAGTCTAATGTTAGTTATGCTGATTTTATCAGTTCCGATCTCAAAAAAGTAAGTATGCACAACGTAATTGGTTTGCATACTAATTTCTCGAATGTGAAAATGAATTTCTCCAACTTATCAAACTCGAATGTTAGCCACGTAAATTTTAGTGATAGTGAAATAAACGATACTGTTATGCAGAAAAACAACCTTGATAATGCAAGTTTCTTTGGAGTGGATGCATATAAATTAAAGATACAATTTTCTTCATTAAAAAATGCTAACATATATGGTGCAGAGTTAAAAGAATCAGACTTTACAGGTAGCAATCTTTCCGATGCTTGCCTTAATTCTTCTATCATAATTAACAGTAACTTCGACGAAACTGATTTAAGCAACACACAAATTTCCTATGTGAATGACGATAATTCAAGTTTTGTTCAATCTATACTAAATGGTTCCAAGATAAAACATGCATATGTTTCTGAAGCAAATCTTCATGATGCTGATTTATCCAATATTGATTTTAGTTTTAGTGAACTGCATCAAGTTAATGTCTCTAATGCTGACATTCGTCACGGAAAGTTTCATAATACTAAAGTTGCAAATTCTAACATGAATGGCTCATTTTTTGACCATTCACTATTCACCTATGTGAAGATAGAAGATTCAGACCTTTCTACAACTTCAATGTATAAGATAAAAATCCAAGACTCTCAAGTTTATAACAGTACACTTTCTCGCCATAATATTGATTCCAGTGAAATAGAAAATTCAACATTCTTTAATTTATTAGCTGATAATTCGAGTTGGTCCAATTTAAAAGTAACTAATTCAAATTTTATTGAAAGCGATTTCAGATCTTCTTTGCTTCACGCTAATGCCTTTAGGAAAACTAGTTTTTTTCTTAGCAATTTGAGTAATTCAACAATTAGTGATATGTCTTTTCACTCTTCAAACATATATAAAAGTTCAGTTGCTGATGTTCATTTAACAGATTGCAAGTTTGATAATTCGATTTTGATTGACAATCAAGGACAGAAAAAACTTGCAGGGTTAGAAAATGCTATAACTTCAATTGGAGATTTGCAAGAGAAAATATCACAGGGTGAAAAATTTAATGTAAATTATTCTTACTTTGAATTTAAGAATATGAATTTAGAAAATGCCGATTTTTCTAATTCAACATTGAGTAGAGCAAAGTTTGTAAACGTTAATTTGAATAAGGCAAATTTTGAAAAAACCGATTTGCGCTATACTGTCTTTGATAACTCTTCTCTCATTGGCACCAACTTATCAAATTCTAATTTAGAAGGTTCTAGCTTTTTAAACTCTGATCCAAAAAGCACCATGTTAAAAAATGCAAAGAAAAATGACCGTAAAAAGTGAGGGCGTATTATTGGTTCTATCCTCCCCTTCTGGAGCTGGAAAAACTACTATATCAGCAAAATTACTTGAGCAATCAACTAATTTAGTTAGGTCTGTTTCTATGACTACACGCAAGCCTCGCCCCGGCGAAATAAATGGAAAAGACTATTTTTTCGTTACCGAAGAAAAATTTCACGAGTTATGCAAAGCTGGCCAAATGCTTGAATACGCCAAAGTTTTTGAGAATTTTTATGGTATACCAAGAGATTTTATAGAGCAAAACCTGAGCAGTGGAATAAGCGTTTTACTCAGCATAGACTGGCAAGGAGCATTTCACTTATTCAAGCTCATGAGAAAAAAAGTTGTGAGTGTTTTTATACTTCCCCCTTCAATGGAAGAGCTTAGGTTGCGTTTGCAAAAGCGTAATAGTGATGATGCAAGCGAAATAGAGCGCAGATTAGCCGAAGCTCAAAAAGAGATAAGCAAACGTGATAAATATGATTATGTAATAATCAATGATGATATTGATAAAAGTGTAGAAGAGATAAGCTCCATACTAAATAAAGAAAGACTTAAAAAACTAAAAGAAAAACCAAGTCTGGAAGACTGATAAAAACATCAATTTGGATATTTGCAGCTATAGTTTCTTATCCTATTTTAGCCAATAGCACATTTCACAGTTTAGCTATATTTATTATTTTTTAAGATTAAATGGTTAAAATAGTAGCAACTGTTCAAGTGAGGTTTAACTATGACGGCAAATTTTCTCACAGAAATTAATTTTCTGCCTTTCCACCTATATTTTGATCACATATACAACGTTTAGCTCAATTTAAAAGTCAAACTTCTTGGTTGTTAGTTTAGTGCTGACAACTTAAATAGCTTTTAATATTGAGGTTTTAGTATGGGTATAGATATAACTGCACTAACTACTAATGCAGATAAATTAGGTGAATGCATAGATAAAAATAAAAAGCAAGAGCAGGATAGAAAAGACGAGCAATTGTATGGCATTATAGAGAGAAAGGTAAAAAAAGAAGAACACAAGCGTGAAAAACCAAGAGGTCAAGATGGAACCCTCAAGAAGTGTAAAAGGTTATTTGAAAAAGATGCTAGTCCTGAAGTATTAACTAAATTAGAAGAATCACTTAGAGAACAAGAAAAATATTATAGGTATTATGTCCAATGCTTCCTTCCAGTGCTAGATAAAGCAATAGAACGATCGAAAAAAATATCAAATGAAACAAAAGAGCGAGTAAAGCAAGCAATTTCAGAAATTACTTATAATAGCAAATATTGTAACCAAAATGATCGTAGGGACAGTGGAATTGAAAGTGACTACAGTAGCGATGCTGGTGATGATTATGAGAAACATTCAATCAGTAACCCTAATACAGCAAATGAAGATCAAGAAGTAGAGAAAAGCAACGAAATAACAAATAGCAATGCTCTATTACTAAAAGCGATCAAAAATGGAAATAACAGGAAATTTGAAAAATATCTAAAAGATTGTACGGATATTAGCAGCATAAAAGATGAAAAAGGAAACAATATTTTACACCTTATCGTATCGTTGGAAAAGAAACAGAAACGCAAGTTTCTAGGTATTCTAATAAAAATGGTCACCAAGAAAGATCTAGCACAACTCATTAATAGTGAAAATCAGACCCCTCTTCAGGTGGCACTAATTAACAAGATAACAAAAGAAAAACATGAGTCTCACACAATCCAAGATAACGATAACACACTTAAGTTTCTTAGAAAATTGTTAGAGCATGGAGCCAGCCATGATCAGTTAGAATTACCTGAGGAAAGCTTAAAAAAATTGTCTAAGGGGCAAAATGAATACTATTGTAAATTTTTAAAGAAATTAGCTAAAAAGGCTGAGCTAAAGCAGGAAATAAAAATCAAGACAGAAGCAAAAGTTAAAGAAATTGTGGCACATACTGTAAACACTCCAAATAGTAATAGTGATTATCCGTTACATTTAGCAATTAAAAATAATGATAAAGAACTTTTTAAAGAACTATTGCAAGAGGGGGCGAACATTAGCCTTGAAGGTGCAAATAAAAATAATGCCTTACACCACATTGCTTTACTTAAAGGAGAATATAAAATCAAATATTTGAAGTTAATATTAGATTTTGAAAAAAAAGGAGTAATATCTTCAGAAAAATTGCATAAGGCTATAAACGCTCAAAATAAAGATGATAAATATCCAGCGCAAGTTGCTTTAATTAGACAAACAGAGAAGATATCTAGTAAGTTAAAAGACTTTTCTAGGTGGGTTAGATCAAGGCCCACAAAACATTATTATACTGCTGAATTTTGTGCAGAATTGTTACAAAATGGTGCTGAGAATAAAAGTGACCATATAACAATACCTAAAGAGCATCGTAAGCAAAAATATTATCAGACTACAAAAAGAATCAAAGATATAACAGGTGTTAGCCCTGACCCAGAAACACAAGAAGAACTTGAAGAGCATTTTTCTAAGAAGAATGCTCGTAAGAATATAAGTCTTCCAGTAAAATGGATACTCGGAGGTTTAATTTTTGCAACAGTATTTAGTGCTTTAGCAGGAAACATGATAGCTGCAGCCGCTTTATCGGTGACCATAGCGGTTTGTGCAATGTGTTACCCTATTTACTTAAAGTTAGAAAATGCTCTTAATGCTAGATCATCAGATCAATCAGAGCATACAGAAAACCCAGCTACTAAAATGAGCGATGTATCAATACTACGTCAATTCATGAATAAGCTAGATGGGCTGACTAATAAACCCTCTTCTCTGGCGCTATGAAATCAATCTCACCGCTCAGAGTTTTTTCAGCCACTTTTTTATAATCAATTTTTACGTTAATTTGCCCTTTCTTTTCTTCAAGCCACGCTATAGTGTGCTTCATCCAGTTTTTGTCATCACGTTCAGGAAAGTCTTCACGAGCATGTGCACCTCTGCTTTCCTCGCGATTAGCTGCGCATTCCATGGTAATAACCGCTTGTGGGATCATGTTAGCAAGCTCCAGCGCTTCAACTAAATCACTGTTCCACATCATACTGCGATCCTCAAGTGAAATATCAGGCATCATTTTTGCTACCTTTTTTATAGCTTTTTTGCCTTCTTCTAAAACTTCAGCAACACGGAAAACTGATGCGTATTTTTGCATAGTGTTCTGCATTTCACCGCGTATTTTTGCTACTTTTAGCCCACCGGAAGCAAATCGCATTTTATTAAATCTATCTACTATCCAGTCTGTGCAGTCTGAATGCAATTTTTTATGTGGTGTACCGGACTTTAGCTTCTCTTTTGCTCTGAGCGCTGCAGCTCTACCAAAAACCACAAGATCAAGAAGCGAGTTAGAGCCAAGTCGATTTGCACCGTGCACAGAGACACACGCAGCTTCTCCAATTGCAAATAGTCCATCTACTACCTCTTCCTTACCTTGCTTCAGCGTGATCACTTCTCCATAATAATTGGTTGGAATGCCACCCATGTTATAGTGAACAGTCGGAATGACCGGTATTGGATCTTTAGTGACATCAACTCCAGCAAAAGTTCTTGCGGTTTCGCTGATGCCCGGCAATCTGAGTTTTATTACTTCCGGATCAAGATGCGCTATAGTTAAATACATATGATCTTTTTTTGGTCCAACCCCCCTTCCCTCTCTAATTTCAATTGTTATTGCGCGACTTACCACATCACGGGAAGCTAAATCTTTTGCTTTTGGTGCGTAACGTTCCATAAACTTCTCGCCCTGAGAATTAACGAGGTACCCCCCTTCACCACGGCATCCTTCTGTCATCAAGCACCCTGAGCCATATATTCCTGTTGGATGAAATTGTACAAATTCCATATCTTCAAGTGGTAATCCAGCCCTTACTACCATGCCATTACCATCACCTGTGCAGGTATGCGCACTTGTTGCAGAGAAATAAACACGTCCATATCCACCTGTTGCTAGCACCACTCTATGCGCACGAAATCTATGTAATGTGCCGTCGCATAGCGACCAAGCAAGAACTCCGCAGCATGTTTCGCTATCCATAATTAAATCAATCACAAAGTATTCAACAAAAAATTCAGCGTTGAATTTAAGACACTGCTGATATAGAGTGTGAAGGATTGCGTGCCCAGTCTTATCTGCTGCCGCACAAGTGCGCTGCGCTGATTTTCCTTTACCAAAGTGAGTTGTCATTCCACCAAAGGAACGCTGGTATATTTTGCCATCTTCTGTACGAGAAAAAGGTACGCCAAAATTTTCAAGTTCAATAACAGCTTTAGCAGCGTTTTTACACATATATTCTATTGCATCTTGATCACCAAGCCAGTCTGAACCTTTTATTGTGTCATATGCATGCCAGCGCCAATCGTCTTCACCGATATTACCTAAAGCTGCACTAATTCCGCCTTGTGCTGCAACTGTATGACTTCGTGTAGGGAAAATTTTAGAAATGCAGGCAACTGAAAAATTAGTTGCAGCCATCCCAAGCGTTGCTCTGAGCCCTGCTCCACCTGCACCTACTACTACCACGTCATACTCATGTTCTATGATCTCATACGCTGACTTATCCATATTTACTTATTTTATCATTACAGGCTTATGATATCACAGAAGTAGAAAAAATCTATACAAGTTTTCTATAGTTAAGACGTCATGCCGCCGCGGCGCTAACAAGTAGCGGGATGACAGCAATCCTACGTCATACCGCCACGAACCGTCATACCGCGATTCATTCGCGGTATCTCTAGATCCCGCTAACAAGCAGCGGGATGACGATTGTCGTTTAGCTATAAACATTAAGAAATTTACCAAACGAAAAAAAAGGCAAAAGAAGCCCCGTGGTTATTATCCGCTTTAAAATATTGGCGTTTTTTATGTTTTAAACGCTTGAAAAGCAAGATTAAGCTGCTTTTAATTGCAACTAACCTACGCTGCAAATGTTTAAGAAATTTACCAAGCAGAAAAAAAGACAAAGAATCCCCGAGTTAGCTAGTCTTTTACTATCTCTGTCGAGTATTGGCATTTTTTGATGTCTTGTAACGCTTTGTAAGCGCGTTCAGCTTATTTAGATAAAAATCTAGATGTAGATGAAGTTTTGTAAAGACATACAGTATCTATATACTGCAAAAAATTAAACATAAGACGCCGATACATTAAGTAATCCTTACCTTTTAATCTGCAGATTGGCGAAAGCAAATACAATAGCTTCACTGTCATGATAAAGGGGCTGGCAAAGCTTGTCAAGAAATTTTCTTATTTCATTTAAATTGCTTGTAACCTTCTTATACACTCATCTTTACCAAGAATCACCATGATATCAATGATTCCAGGTGCATCCATTACTCCAGTTATAGGGGCGCGTAATGAGTGGTATACATCGCTTATTTTCATATCGTGCAATTTTGCACATTCCTTGATCTGAGAAGATAAAAAACCCTTATTCCAATTTTCATCACCGATCTTTGACAGAAATGACGCAAGTAACTTGATTATATCGAGGTTAGATTTGACAATTTGCTCAGCCTCTTCACTTAAATCAAGTGGCGGATCTTGAATATAAAATTTTGCTAAATCCAATAATTCGGTCAGGTAGTTTGCTCTTTTTTTTAGCTCTGTCAGTCCCTGCAGTAAATAGCCCTTTTTTTTGTCAGTTAGAGTATTTTCTCTAAGCATTAGAGTCAGAATATCTTCATTGCTCATGTTACTAATATAGTGGTTATTCAAATGCTCCAGTTTTTTGAAATCGAGCCGTGCAGGTGAACGACCAATACTTTCTAAATTAAACCACTCTATTGCTTGCTCATCGCTAATAATCTCATCGTTGCCGTGACTCCAGCCAAGTCTCAGCAAGTAATTACGCATCGCTTTTGGCAATATTCCCATCTTTTCATAATCGCAAACGCTTGTGGCACCATGCCTTTTGGATAGCTTATTCCCATCTTCCCCATGGATAAGCGGCACATGTGCAAAGCGTGGAATGTCAAAATCAAGAGCCTGGTATATTAGCAGATGTTTAAAGGTATTAGTGAGATGATCAGAACCACGTATTATATCAGTTATTCCAGCATCATGATCGTCAACTACCACGGCAAAAATATATGTTGGAGTGTTATCAGAGCGTAAGATCACTATATCATCAAGCTGGTCGCTATTTACTTTGATTTGGCCGTATATTTTGTCATCAATGACGATCTCTTGCGAATCTGGCACTTTAAAGCGGACAACTGACCTCACACCCGATGTCATTCCAGCGCGTGACCACATATTTTTCCAGTGTCGGCTACTTGGATGACAAGAAGGAGGTTTTGTAGTACATTTATGCTTGTATATCTTGCCCTCTTCTCTTGCTTTTGCCTTCTTTTCTGCAACTTCATCTTCAGGGCAGTAACAGTGATACGCCCTACCCTTTTCAACTAAAAGGTTTGCTACTTCTTTATGCCGCTCTATTCTTTTTGACTGATATACTATTTCCCCATCATAGCTCATACCGAGCCATCTTAGCCCTTCTATAATTGCATCAATTGCTTCTTGTGTTGAACGTTTTCTGTCGGTGTCCTCAATTCTTAGCAAAAACCTGCCACCATGATGCTTTGCATAGAGCCAATTAAATAACGCAGTACGAGCTCCTCCAATGTGCAAAAATCCTGTTGGTGATGGAGCAAATCTCGTGACTATACCTGGCATATTTGTCTGTTACAGTAATGTAAATGATGATAGCTAAAATTTATGTTTGTAACAATTTAGAATTTATTTGTTCTGAGAGATAAAATTTACTTGTTTTTCATAAATTGTGTTGTATAATTTAGTATTGGTTGAATATAGCAAGGTGAGTTATGGATGGACTTGTAGATATAGCAAAATTGCTTTCAGATAATGAAGCTAATATCAATTGGCGTTACACCGGCCCTTTTGATAAAACAAAACAAAGAGTACAGGCAGGTAATCTCCTGCATTTAGCTGCAAGAATACAAAACAAAGGTAAATTTGTAGACATTTGTAAGAAGAACATTGCTTCTGTAACTGCGCATAATGAATATGGAGATAATCCATTTCATGAAGCAGCAAGAAGTGGAATTTTGCTGCCTGCAGTACAAGAGATTGTGAATGACTTAGAGAAGGAAGCTAATAACAAAATTACGAAAGCAGAAGAAGCTGGAGATCGGAAAGAAGTAAGCAGATTGAAAGAGGAACTCAAATGTAATAAAAAATATATTAAAGATGCGCTCTGCAGTAAAGGCTATGCTTTTAATAAGAAGAGGGAAACTCCTCTTTATTACTTAAATGCTGCACAACAGAAAGAAATTAAGCAAATCGCAGGCATAAAAGACAGCTTTATATGTAACCAGAAGTTTCACCTGTGCTTATATATAATAGGAGCGATAGCATGTATCGCTGCTTTATGTTTGTCTTTATACTTTTTATTTTTAGTTTCTCAATCTTTTGCACTAAGCTCGATGGTTGCAATAGCTTCTGGCGGAGTCACATACCTGTCAGTTAAAGCATGTAGCGAGATACATGCCTTGCATAACGAAAGCACTTTAGTGGAAAATGCTAATGTACAACTTGCAGGAGAAAGTTTAGGTGTTTGATGAAGCTAGAAATTACTTGCAGGCAATGATATAGAAATTTACTTTCTTAACTTCAGAAAGTATACTCATACGATGATAGAAAAGAAGTACAGTAAGATTTTAATAGCAAACAGAGGAGAGATTGCCTGCAGGATTATCAGAACTGCCCATAAGATGGGTATATCTTGTGTGTGCATATACTCGGATGCAGATGTAAATTCTGTGCATGTAAGACAAGCAGATGAGTCAAGATATATCGGCCCTTCGCCATCTTGCCTCAGTTATTTAAACATTGAAAAAATATGTGAAGTAGCAGTTGAAACAGGTGCTGAGGCAGTTCATCCTGGCTATGGTTTTTTAGCAGAGAATCCAGATTTTCCACGTGCTCTTCAAAAACATAATATAGACTTCATCGGTCCCAGTGCAGAAACAATAGAAGTTACAGCCAACAAAATAACAGCAAAAGAAGCTGCAAGAAAAGCTGGAGTGAATGTAGTGCCAGGATATATGGGTAAGATCAGCAATGCTGCCCACGCAGCTCAAGTTGCTAAAGAGGTCGGTTTTCCCGTTATGCTCAAAGCTGCATCAGGCGGTGGTGGCAAAGGAATGCGAATTGTAAACTCCAAAAAAGAAATTGAACTAGCATTTACATCAGCCACAAATGAAGCAGAGAAAAGTTTTAAGGATGGCAGTATCTTTATAGAGAAATATATAGAGTTGCCAAGACATATTGAAATACAAATCATAGCAGATAAATATGGCAATATAGTTTGTCTTGGAGAAAGAGAATGCTCGATACAAAGGAATAATCAGAAAATAATAGAAGAAATGCCAAGTCCATTCATTAGTGAAGAAGTAAGACAAAAAATGTATGTTCAATGTGTTTCTCTGGCAAAGCAAGTTGGCTATTTTTCAGCAGGCACTGTTGAGTTTGTTGTAGATCAAGACCAAAACTTCTATTTTCTTGAGGTAAATACGAGATTGCAAGTTGAGCATCCAGTAACAGAATTTATAACTGGAATAGACATAGTAGAAGAAATGATTAGAACTTCCTGTGGAGAGAAATTGAGATTCAATCAGGATGATATTAAACTTACTGGTTCTGCAATAGAAAGTAGAATTTGCGCTGAAGACCCATCGAAGAAATTTTTCCCTTCCAGCGGAAGAATAAAATATTACGATAAACCGGGTGAAAATGATTATGTAAGAATAGATGATGGAGTTGCTGCAGGTTCAGAAATTAGCATGTTCTATGATTCGATGATTGCCAAAGTGATAACATATGGAAAAGATAGAGTAGAAGCGATCAGCAGAATGCAAAAAGCATTGTCTGAATGCTATATAGAAGGAGTAACAAATAATATAGAATTTCTAGAATCCATCTTCCATCACCCAAATTTTATCGCAGCAAAGCTCCATACGAGATTCATTCCAGATCATTACCCTAGTGGGTTTCACGGCGATTTTGTTACAGAGGAGTATATTAAAATATTTATTTTCACTGCGTTATATGTTCATTTGGAAAATGAAGAAAGGTACCATCATAAAGCAGTGAATGAAACATCTCAGGTGTCATTCCAGTGCGTGACACTGGAATCTAGTAAAAAAGAAGGGGCACCAGTATCAGCTACTCGGATGGCAGGTGACCGTGCAAGAGATTTATTCATAGTGAATATAAATGACAATGAGTACTCCGTAAATGCAAAATACCAAGATAATATATTAATAACGGTATATAATCACAATAAATACTCCGTTATAGGCAAGTGGAAATCAAGTTATAGATTGCTATATATCACAATTAATGACGATACCAATATAGCACTTAAAATAGAAAGACAAGGCAGCAAGTACTTCATAAGGCATGCAGGCATGAAAGCTGAGTGTTGTATATTTAAGCCTCATGTAGCTGAATTAAGTAGGTTAATGCTAAATAATGAAACAGAAGGGATTTCAGCAGATGCTGTAAAATCCCCAATATCTGGTTTATTAGTTAAATTGCACGTAAATGTAGGAGATCAGGTGGAAATAGGACAACCTTTATTTGTGGTGGAGGCAATGAAAATGGAAAATATCATATGTGCTGAAGCAGCAATGGTGATAAAAAATATTCCCGTTCAAGAAGGAAAAAATGTGCAGATTGGTGATGTAGTCTGCTTTCTTAAATAACATAAGAAGTACAAACTTGACCCAAACAAGATAAATGAAAACACTTGATGAGCTATGGCAATGGCTATTGGTATGTGCAATAATAGAGTAATTACACCTAAAATGATCTGAATGATGACGGAGAGCAGCATAATATATACCGGTTTTATGCTAGCATTTTTTACTGTGAGTATTACTACCAAAGTTAGTATTAGCAATGCCAGTGCTCGATGTATAAATTGCACTGTCGCTCTGTTCTCAAAGATATTCAGCCATGTAGGCTGTAAGAAAAATAAATCTTCTGGAACGATTTGTCCGTCCATTAGTGGAAAGGTATTGTAAATTAGACCAGCATTTAATCCTGCAACAAATGCGCCGAAAATTATTTGTATCATGATCAGAACTAAAATAATTCCTACGTAGTACTTGGTGTTACAACTAATCTTAAGTTTAGTTTGCTTTGGCCTGATTTGGTAATCAAAAAATTGATATGAAAATAATGCAAAGATAATTAATGCTAATAATAAGTGAAGTGCGAGCCTATAGTGGCTAACATGAGGCTTGGCTACCAAGCCGCTTTTTACCATATACCAACCAGCAAAAGCTTGTAAAGCTCCAAATAATAATGCCACAAATAGCTTTATTACTACCTTTTTAGATATTTTTCTTCTTAATGTAAAATATATAAATGGCAGGACAAAAACTAAACCTGTTAGTCTTGCAACCAATCTGTGTACATATTCTATTAAGTATATAGCGCGAAACTCCTCCATACTAATACCATAGTTAAGTGCTTTATATTCAGGTGTAGCTTCGTATTTTAATTTTTCTTGTAGCCAGTCTTGTTCACTCAGTGGTGGTAATGTTCCAGTAATGGGTTTCCACTCCGTGATTGACAATCCTGCTTTTGAAAGTCTGGTAAATCCACCAATCCCTACCATGAGAATTACCATGACCGAGCAGAGAAAAAGCCAAATAGCTACAGGTTTTGCTTCCATAAACCATGCTGAGTTTTGTTCCATCGCTCAGGGTAAAGAATAAATTCCCATAAGGCAAGAAAAGCTGCAACACTATGTAGCAGACTATAGACCGGAAAAAATATCGATACTATATAAAAATAAAAAGGCATCTTTTGCTGTTTGACAGCTATTACCAAAAGAATCAGGTTAGTAACGTATACCACTACAAAGTAGTACAAAAATAATTCATTTAAAACTTTAGTTAATATCAATGAAAGCAGTAAAAATGGAGTAGTAAAAAATATAAAAGCTGCAGAGCCAACAAAAAGATTCAATAGCAAAATTCCCTTAAATCCAGTGTGTTTATAAAGTGACTTTATATTTTTTAAATGAACAATATAAGTTTGCATATAGCCTTTGATCCAGCGCGCTCTTTGCTTAATCCAAGCAAATACAGCAATTGGTGACTCTTCCAATGTTTCTGAGTCAATCATCCTGGTTTTATATCCCATTTGCGCAAGTCTCAAACCAAGGTCAGCATCTTCGGTAACACTATAAGTATCCCAGAAAAACACTTCTTTTAGAATTTTTACTGAAAAATGATTACTGCTACCACCCAAAGGTATCGGCATGTTCATTTTTTGGAATCCAGGCAATAAGTATTGAAACCAGTTCATATACTCCAGAGAAAAGAATTTTGTGAGAAAATTATAATCACAATTGTAGTAATTTAATTTCGCCTGTACACAGGCAAGCTTATCGTCGTCCTTATTAAATTCAATCAGTGCTTTTTTTAACTGCAATGGGTCTGGTTTATCGTCCGCATCATATATTACTGCATACTTTCCTCTAGCAAAGCTCATAGCATAATTGCATGACTTGGCTTTTGTTCTAGGCAAAGAATGAGGCACTTTTATTACTTCAAAATACTGCGGTAAAGTGTACTTTTCTATAGCTGCTAGCGTTTCTTGGTCATCACTTTCTACCTGAAGCTTCACATCTAATTTTGATTTTGGATAATCCAAACTTTCAATGCTTTCGATCAATTGCTCTATCACTGCACTTTCTTTAAAAGCAGGCAATAAAATAGTATATATAGGAAAATCTTCTTCATTCAGCTTACTATAATCCACTTTTTGATTAGAGGTTTCACATAAGCTAAAAACTGTAGCTATAAACTTGAATAAATAACTAGAACATCCGATTATAAATATCAACATCAAAGCAAAATATGTATATTTCTCTGTTAGTGTTAAAATTGAAGTTACAATAAAGAAAGAAGCAAAAAATATTGAGCTTAGTTTAATGCTTTTAGCTGAAAAATTAGGATTCTTGTAATATAAGTAGTTGCTTGCAAATTCTGAAATACCAAAGTGCGAGTTAAGAAGATTTAAAATCTGTTCGCTATCCACTTTTATTAATACATAGTCAATGCCGTAATGAGCTTCGACCCAACGGTTGATATCTCGGCTTGTGTCTTCAACCATAAAAAAAGTAGTATCATTTAATTTTTGCCAAGGAATTATATTAAATTTATAGTAAAAAAGTTTCTCTTGCTCTTTGCACAAACTAGAATCAAACTTAATTTTTTCTACATTATCAGCTTGAAGTATAGGCATTAAACCTAATGCAATTTTTTATTTAAGTCACGTGAAAATGAAGATATGACCTCGCTACTACGCTTATCATCTTTACGTTCATGCATTATTTTTTTTACAGCATCAGCAGCTATACTCGCTGTGTTAGCCTGTAAATCTCGAAGAGCTTTTTCAACTTGGTCAGTGACTTTCTTCAAGTTAGAATGGGCATTGTCATCTAATGTCTGATCTAGCTGCTGTCTATTGTGCTTAATGATACTATTAGCTTTATCAAGTGCTTCATTCATCATTTTATTAACTTCTGCATCTAATTCTTTGTATTTTTTAGAAGATTTTTTGTAATACTCCAACATATCTTTCCTGAATTTTTCAGTTTCTTCACTTGAAAATTTGCTTTTGTTACGCTTATTGTTAAGCGCATTTTTTATCACTTTCTTTAGCAATTTATACGAAAGGACAAAACTTACCAAGAAGGCAAGACCGATAATCAGTGATGTAGACATAAAAACCCCTAAAATTCTTTGGACACCAAGTCAGCAATAAATTCCTCTTCAATTTCAGAATTAGTCAATTTAGTATAATAAATTAAAGCAATACTAGTAGCCATTTGTTTTAACTGATCAGTATATTCAGATTTAAATTCTGCCACTTTTTTTTCAATAAGCTTGCTCTTTTTTTTATCTTCCTCTTCTAATATATTCTTAACATTAGCTCTCATTTCTTCTACCTGAGCAAGTGCATCATCTATGATTTTTTTTGCCTGTATTCTAGCTTGGGTTAAAGCTGCGTTATACTTGGTAATCTGATCTTCCGTAAGTCTTAAAAGATGAACAGAACTATTAAAAGAACCCAATACTTCTTTACTTCTAGTGCTTATTATTTCATCTAACTTTGGCAAAAATAAACAACTTACTACGAAAAAAAGTGAAGAGAAAAAAATTAAAAACCAAAAAACTTGAGAAAAGAAGGTTGAAACATCAAGCTGTGGCATCTGTTAAGCAGCAAATATTAATAACATTGCAAGTACAAACGCAAGCAATCCCATGATTTCAACCATGGCAGCACCAATATAAACATAACTTTTCATTTTACCTTCTGATTCAGGGTTTCTCGCAATCCCATTTAACATAGCAGAGAAGATATTAGCTATACCTAAACCAGCGCCGAGCATTCCAAACACAGCTAAACCAATTGCTATAAATTTTAAAGCTACTAAATCCATATATTACCTTTAATTATTTCTTTATAATATAATTGTAAAATATTCTACAAGGAAGTCAATTACTTTACTGCATCTGACAAATATACACATGTTAATATAGTAAATATATAAGCTTGTAAAATTGCAACAAATACTTCAAATCCTATCAATGCAATTATGAACAAAAACGGCGCAGGAGTGAAAAATATGTTCATATTTACAATAAACCCTGCTATCACTTTGATGATTGTATGACCAGCAATCATATTTGCTGCAAGCCTTATTGATAGGCTAACCGGCCTTACTAAATAAGCAAACAACTTAATAATAATTATTATAGGTGCAAGCCACGAAGGAGTTCCTTTTGGTAGCAATATGCGTAAAAATTCTACTCCCCTTTCTTTAAATCCAACAATCGTTATATAAATAAAAACCACCATCGATAAAGCGAAGGTGACTATCACATGACTTGTGACCGTGAAACTATAAGGAAGAACACCAACTAAATTACACGATAAAATGAAAATAAATACTGTGAATATCAATGGAATGTGCTGCAAGCCTTTGCTTCCAGTGTTATTTTCTATTATTGAAATAACAAAATCATATACATACTCAACTGCAGCTTGCAAATATCCTGGTATTACTGACCCCTTCTTTATTCCAAAAAGCAAAAAGAGTATCATCAATATCACCGAAATCATCGTGAAAAAAGATGAATTGGTAAAGCTTACGTCATACCCAAATAACCTAGGTAACTCTATTATTGTATATACCTTAAACTGTTCCAGTGGATTTAGTGCCATTTTAATCTGAATTATAAACAGTAAATAAAGTATGAATTTTATAGGACAAAGTCAAGAATTAAGATAAGGCTCTGTATTATTATAACATTAACATATTAACAAAATATGTAATTAGAATGTTAATTACAGTCAGCTCTGTATTTTAAAATTTACTAATCTTGTTAAATTATTCAATATCTTAACTTAATATCTTATTTTGATTATAATTTAATTTTTAGTGAGGTATATAATGAACGAAATAGATTTTATTAACACTAATCATCCTTTAAATTTGGAGCAGGAATTTGGTAACGGATACATCGAATCAGTAGATTGTTTCCTTGACGAAGATACTCGCGATTATTACATAGGACTCAACAATGCAATAATACACTTCTTTTTTGATGGTAACATTGATGAGGATGCCTGGGATTATGAAAGTCTTAAATTCTTTCTGGAGATAGATTTAAAAGGTGATATAGAAAAAATTCTTTCTCTTCGCAAGAAGATATAAAGTTACAAAAGCTTCTACATCATAAACAATGATGTAGAAGTATTCCACTACAACAAGCTTTAAAAGCACTACATTTTATATTACAATAACTTTTTCACTTCTTTTTAGGTCCATGAAATTCACATTATCTTGGTTATTAGAGTACTTAGAAACCAATGCTAGTTTAGAAGAAATTACCGATAAATTAACTCACATAGGGTTAGAAGTAGAAGATGTGATCGATAATTCCAGATTGACTGGGTTTATCGTTGCAGAGGTATTAGAAGTCGTACCTCATCCAAATGCTGATAAATTAAAATTATGTAAAGTAGATGACGGAAGTAAAATTCTACAAATAGTTTGCGGAGCAAACAATGTTAGAGAAGGTATGAAAACTGTGCTTGCATCTCTTGGTAGCACATTGCCAGAAAGTGATTTCACAATCAAGCCCACAAAAATACGAGGAGTGCTAAGTGAAGGGATGCTCTGCTCTGCTTCTGAACTTGCGCTGGTTCAAGAGGAAAGTGAAGGAATAATCGAGCTTTCCGATGATTATAAAGTAGGGGATAAATTTTTCAATTGTGACCCTGTAATTGATATAAATGTTACTCCAAACCGTGGAGATTGCTTAGGCATTTATGGAATAGCTCGCGACCTTGCTGCAACTGGAATTGGGACATTAAAGACTTTAAGCATTCCACAACTTACCAGCTCCATAAATTCACCAATCGATGTTGAAGTTACTGACGGGGAAAGTTTTATTAGTGGAATATACATCGCCAATGTAAAAAATCAAGAAAGCCCAAAATGGTTAAAAGATAGGCTGGAATCGATAGGAATGCGCTCCATTTCTGCAATAGTTGATATCACGAACTATATTATGATATCTTTCAGCCGCCCAATGCACGCGTATGATGCAAAAAAAATAGAAGGAGAGCTCACAGTACGCAAAGCAAACGACGGAGAAAAATTTGCTGGTTTGAACGGTAAAGAATACTTATTAAACAAAGACATAAGCGTTATTGCAGGTGATAAAAATATTCATGGAATTGCTGGAATTATAGGTGGTAAGTGCAGTGAATGTACTCTTGAAACTACTGATATCTTTTTAGAGTCTGCTTGGTTCGATCCCATCTCTATTACTAAATCTTCAAGGCAGCTCGGCATCTCCACAGACGCTAGTTACAGATTTGCACGTTCAGTTGATCCTGAATTTACTTTTGATGGACTCAACCTTGCAGCTAAAATGATTCTGGACTTATGTGGTGGAGAAACCTCAAGCGTAGTGTCTGCTGGCAGTTTAGATAGTGCTGACACCAAGGTGAGCTTTGATTATCAGGATGTGAACAAGTTTGGAAGTGTGTCTGTATCGCCTGATGAGGTGCTTGATATCTTAACGAAACTAGGGTTTAGTATTGATAAAAAAACCGAAGGCAATTGGAATGTACAAGTACCAAGCTGGAGACCAGACGTGACAATACCGGCTGACCTAATCGAAGAAGTAACAAGGATATACGGCTATGACAAAATAAAAGAAGAACCACTACCAAATAATGTTGAAGAAGTAGATAGTACATACGACAATCTGCGTATTTTGATGACAAACAGAGGGTTTCATGAAGTGCTAACCTGGTCGTTTATGAGTGAATCAACAGCTGAAAAATTTGGTTACTCGAATAAGTTATTTATCATCGATAATCCGTTTAACAATAGCTTTAATATAATGAGACCAAGTATTATGCCAAATTTATTGCAAGTTACTGCTGATAATATTGCCCATGGAATATCTGATCTTGCAATCTTCGAAATCGGGCCGATTTACGATGGTGAAGCTCAGTCTAAGTATGTTTTAAGTGGAATTAGGTCAGGAAATAATTTACCGCGAAACCATTATAATACTGATAGGAAAGTAGATGTTTTTGACGCAAAGGCTGATTGCATAGCAGCTTTGGAGTTTTTTAACGTTAATTGTGATAATTTAACGATAGAGAAAGCAGAAAAAGAACATTACCACCCAGGAAAGTCAGGCACTCTCTCTTTTAAGAATAAAGTAGCAGGTTATTTTGGAGAGTTGCATCCTAATATATTAGATCTTTTTGATATCAAGCAAAAAGTTGTAGGTTTTGAGGTAATACTAGAAAATATTGAAAATTTACCTGTAAGTAGAAAGAAATTTATCGATTATAAATACCAAAGTGTAAAACGTGATTTTGCATTTATAGTAAATAAGGATGTGGAAGTAGGTAACATAATCAATGTGATAAAAAAAAGCTCAGAGCTCATCACAGAAGTTTTGATATTCGATGTATACCATGGAAATAATATAGAACCGAATAAGATGTCTATAGCGTTGTCAGTTACTTTTTGCTCTCCAATCCACACTTTAACTGAAAAAGAGATCCAAAAAGAATCAAGTGCTATAGTTAATTTAGTATGTGAAAATACCGGAGGAACTTTGAGAACTTATCGTTGAGTCACAATCATAGTTTCCTGCCGTTGCTGTGTCACACTTACTTCATCCAATTTATTTCCAATATTGAATTCAATATCCTTGAAAAATCTATCCCACATTCCATGCAAATGCTCTTCTATTTTAGGCCACACATCATTTTTAAATGTTACCCCATCATCAGAAAATAAATTACCTAAAAAGGCTCCAATACCTTCATAATTTGACTGAAAACATTGAAGAAATGTCTCTCCTTCTTTATAAGTATTATGTGCCACATTTAACGCTTTTCTCTCTGTAGTCTCTTTATAAGCATTTGATGCTCCAATCTTTATTGCACCAAACATAACTTTACTCCAGTTCTTAACTTTCTGTATACAACCTTCACTATTTCCTGGTATATTATTTATTATATTTTTTGTCAAATTGTCTATCAAAGGAGACAATAAATTTTGACTAAAATGTTTGATATTATCTTTTGTTTTAATTACAGGATATTTGATGCGTTTTTCTGCTAAACAGTACTCCAGTTCTGCTCTTTCTAATAACTTCTTGATTTCTTTTTCATCAAAAGTTTCAAGCTTGAATACCTTCAGTAAATCATCTTCTATTACTGCAAATTTTATTTTTTCACGAGACGTTAGTTCTTCTTTATAATCATTTTTTGTTTCTTCATTTATCAATAATTCTTTTTTGCCTAATTCTAACTGTTTTAATGCTTTCAGAATTTCTTCATTCCTTTTTAAGAGCACTTCTATTGATCTTGTACCCGGATGCCCTTTTTCCCTGTTATTTTGTTCAGCTTGTAAACGCTTATTTTGATCTTTGAGTGTTTGTTCTAATGTAGATTTTTCTAAATGTCCTTCATCTTGCACGCGAAAAGCTTCAATTATTTCTGCTAGACCTGATTCACCATATTTTCTTAATTTCTTGCATAAACGTAAAACACCCTTTTTTTGTTCTCGAAGTAACCTTTGCACTTTATATTTTTTTATTTCTAAATACATCTTTTCTATAAAGTCATTTATTTTAGCTGAAGCTTCCTTATCCGATGGAACCTTTACTTTTTTTTCTAAATCTTCAAGCTGCTTCCTTAGGCTTTGCTTCTCCTTATCCGGTATATCTGATTGACTTAACTTACCTTGAACTTTTTTCATTACTGATTTTATCAGCCTGCGCTCAATCTCTTGATCATCATATTCGAATTTAAAAAGGTCTTCTAACCCCCTTTTTAAGGTGTCATTTGTTAAGCTACTGTTTTCATGTATTTCTTTTAATTTCTTATATATATTGTTACACCTTGTTTGACCTATTCCTCTTAAACTCTCTAATTCCTGTCTCACTAAAGAATTTTTTATCTCATCTTCCAGCGAAAAATCTTCTCCCCGTCTATCTCGCTGAAACTTAATTGCTTGTATAAAGGCAACTTGATAAGCACTTTGTATTAAGTGACTTGTCAAATTAGGACCTATACTATCTACCACTTTCGACTTGAATTCGTTCAATAATTCCTTCAATTTATCATATGTAATCTCTTTCTTTTCTAGCTTTATCAGTTCTTCCATAGTCTTCGCAAATTCCTGAATAGAAGTTGCAAGCACATCCTTGATTTCATTGCGTAAGGGCTTAAGACCATTTTTTAAATTGATGTTAGTTGACAATTTCAGTACGATGCTATGCTCTGAATTCCGCGTCACATCAAACCACTTGTTATTTTCATTTTCATACAAATCTCTAAGCAATCGTTTAAATTGCGGTGGAAATTCTATTTCCATATCCCACGCAATATTTGGTCCAGTAACTTCCTTTTCATGAAAAGACACCTCAATATTTTGATGCTTATTAGAATACCGCCCCATACTTATTTTAAGAGCAGTAACTAAAGAGTGAGATAAATCTCTATTTAAAAGATAAAAAGTAGCCAAAGCAATTGTTGCAGGAACAACTAAGGCTACAAGTACAGCCATATTAACAAAAATTGCTATTGTAGCAAGAACACCATATGCCAATCTTTTTGGCACGCCAGTTTCACTCTTTTTTGTCTTATCTTCCCCTACACTGTCTTGTGTCTTGCTGTTTGCTTGAAATCTACTGCATACGACTAATCCCAGTGCAGTAAAAGCAATATAAGGAAGCATTAAAACTGACAGAGCTAAATTTAATATTTTCTTTTCTGGGCAAGTTCTATTTATTTCCTTAAATATTTCGCTTGATATATTATACCAGGAAGTAAAAAAATCAGAGTTATAATCTTTATAATGAAATATACTGAGTGGAACGTTAAAATTAGCTAACGGCTCTTGTTCTTCCACAGCATCAAAAAATTCTTCTTCCTCTTCTGAAGTAGCAAGACCTAAATTATTCCCTTCTTCTACATTAGAAACAGCTTCCATAGCATCAAAAAACTCTTCTTCCTCCTCCAAAGTAACAACAGATTCTGCTTTACCTAAACCACCACTATTGTTAACAACTTCTTCATAATCATCTGCAACAGCTTTATTCATATTATAACCTTATCCAATTACCTTAAGTATAGCATAAATACTGACAATCTTGCAACTTTATTAAAAATTTAACGCTCAATACTAACACTTAAATCCTGATATTCCTTAGAATAGAAGTTAGTTCCAATTTCTGTATTAATGTCCAAAGATAAGGCAAGGGTCTGCTCTTTTATATATTCAAACCACGTATTTATTGCTTCCTTAATTTTCTCTTCTTCTGTTTTGATTATTACTCTGATTCTATCTGATATATGAAAATCAGCTTGTTTTCTGGTTTCTTGAATGAGCCTCACGACATCTCTCGCTAACCCTTCTAGAATTAATTCATCATTTAGTTCAGTATTTAGAATGACAATCCCTTTATTGTTATCAAATACAGAGGAATATTCACTGTTTGCTTTTAACAATAGTTCATATTCGCCTTTTTCTATAATATAGTTCTCTGATTCGTCTCCTAGAAATATCTGCTCATTCTCAACTTGCTTCCATTTTCCCTCCTTGACATATTGAACTAGCTTCTTGATTTTGTCTGGAATTCTTTTCCCAAGCAGTGGGAAATTTAGCTTTAACTCTAGTGATGCAATACCTTCAAGTCTGTTTACTAATTCCAAGCTTTTTACATTCACCTCATCTTTTATCATCTCCTGGTACTCATTTGAATCTGCAGCACACTGGATCCCAGTGTCAGCTACTTGGATAACAGGAAAGAACTCTGGGATGACAGAAAGCGGTTCACCTTCAAGAAAACTACAGGAAGACTGATGATAAATGATCATACTGCCAAGCGGCTGTCTGATACGTATATTAAAAGTGTTTCTGATCGAAAGTGCAGAGTTGCACACCTCTCTCACTAGATCCATCTTGGCAATGAGCTGACTATCAAACTTCTCTAATTGTGGAAAATTAGCCAAATGAACAGATGTTTCTTCATACTTAAGCCCTTGCCATATATTCTCTGTTATAAGTGGCAACAAAGGAGCTGCAGCTCTTAGTATGTAATAAAAAACCGTATATAGAACATTATAAGCATCAGTTTTATCCTGATCCAAATCACTTTTCCAAAAACGCTCGCGACTGCGACGAATATACCAGTTATTCAGCACTTCAAAAAAATCTATCAGAATTTTGCAAGCCTCTTGGGAGCTATAGCTGTTCATAGAAGCTTGGATACTTTCTACAGCTTCAAAACATTTGGAAATCATGTAGCGATCAATAGTACTTTGATAATCCTTACAAACTTCAGCTTTAATTCCATCTGCATTTGCATACATAGTAAAAAAGTGATAACTGTTCCAAATAGGTTTTATTACGTTTTTCAGAACATCTCGTATTGAGTTTCCTTCTTTATCGAGTAGCAAATTACCACCACAAATAATAGATCCAGAAAGCATAAGAAAACGCAGTGCATCAGAACCGTATCTATCAAAAACCTCCATTGGATCTGCATAGTTATTCAAACGTTTGGACAATTTTTGCCCTTTTACATCCAAAACAACACCGTGGCATATGCAGTTCTTAAATGGTTCCCTATTAAACAAAGCAGTGGACAATACAAAGAGCGTATAAAACCACCCCCTGGTTTGCGCTATGTATTCAGTGATAAAATCCGCAGATTCAAACCACTCCTTATTTTCAAACGGATAGTGGATTTGCGCAAATGGCATCGAGCCAGATTCAAACCAGCAGTCAAACACGTCAGGTACACGGCGCATAACTGATTTTCCTGTTGGATCATCAGGATTTAGTCTTGTTAAAGTATCGATAAATGGTCTGTGCAAGTCGTCTATTTTAACATTAAAATCTCTCTCCAGTTCTTCTATTGAACCATATACATCTACTCTTGGATATCTCGCATCATCTGATTTCCATACAGGGATTGGCGTACCCCAGAATCGATTGCGTGAAATTGACCAGTCGTGTGCCCCTTCAAGCCATTTTCCAAATTGACCATCTCTAATGTGGTTTGGTATCCAATTAACTCTCTTATTTAGCTCTACCATTCTGCTTTTGAATTTTGTAACAGCAACATACCAAGAAGGCATAGTTCGATAGATCAAAGGAGTGTCAGTTCTCCAGCAGTGTGGATAATTGTGAATATATTGCTCAGTCTTAAACCAACTTCCCTGCCCTTTCAATTTTTTTATTACTGTATCATTGGCATCAAAAACATGAACCCCTGCCAAATCTGAAACTTCAGCAGTAAATTTTCCACTGTTATCAATTGGACAAATAACTGGAATATCATGGCTTTGGCAAAGGTAAAAATCTTCCTCACCAAATCCAGGAGCAGTATGCACAACGCCAGTACCGTCTTCTTCCGTCACATAATCAGCAATAAAAACGCGAAATGCATTTTTTGTGTCTTTAAAATAGTCAAACAGTGGTTTGTAAGAAAGACCTGCAAGATCATTCGCTTTAAGTTTTATATTGCAGTTTTCATATGGAATATTGTTTTGTTCAGAGTGGCTGATAAATTTCTCTAAGTAGCTTTCAGCAAAAATGTATATTTCACCATTCATTGAACTTCCTTCACTACTCCCTGTCATCCCAGTGCCCAGACACTGGGATCCAGAAATAGATTCCAGCGTCACGCGCTGGAATGACATCAAAGGGTGGACTGACACTGCACAATACTTAATATCTTTTCCTATTGCTAAAGCCAAGTTGCTCGGCAACGTCCAAGGAGTTGTAGTCCAAGCAAGTAATTTACACTTTCGTTTAACACTTTTAAATTGCTGTGGGTTTTCTAAAAGCTCAAATGCAACAGTTACAGCTTTGCTAACTTTTTCTCTATACGCGTTATCAAGCCTTGTTTCGAAATTAGATAATGGAGTTTCGCATGCCCAGCTATATGGTACAACGCGCACTGATTCATACACCAGACCCTTATCATAAAGCTGCTTGAATGCCCACATGACCGACTCCATGAATGATTTATCCATAGTCTTATAGTCATTGTGAAAGTCTACCCACCTTGCTTGCCTATTTACATACTTCTCCCACTCTGATGAAAATTTCATCACAGAAGTACGGCAATGATCGTTAAATTTATCTATACCAAACTTCTCTATCTCAGTTCTACCAGATATTCCAAGTTCTTTTTCTGCACCCATCTCAGCCGGCAATCCATGGCAATCCCAGCCAAATCTACGTTCAACCCTTTTTTGAAGCATAGTTTGATATCTTGCAAATGCGTCTTTGATGAAACCAGTGAGTAAATGTCCATAATGCGGAAGTCCATTTGCAAACGGAGGCCCATCGTAAAAGACAAAACAATTATCCTTGGAACGTTCTTCAACTGACCGCTCAAAAACTTTGTTTTCCTGCCAAAATTTTATGATTTCCTTTTCTAACGATAAAAAATCAGGACTACTTACTGTATCAGGATAATGCTTTGACTTCATGTTCGCTATGTAAAATTAAAGAATATAGGGCTTTCTGAAAAATTACAAATTCAAAAATATTTCCGTAGCTCACACCCCAACAAACTATTCTGCCGAGCTTCCAATACCTTTTTTTAAGTTTTACTTGCAGTTTTTATTGTTTTACTTAACATTAACCCAAGCTTTAGGGGTATTTTATGGATCAGAAGACAGATAAGTTTCCACAATTTTTAAAAATGTTGTGCTTTGTTGAAATGTGGGAACGTTTCTCTTACTATGGAATGAGGGCACTTTTGGTCCTATTTTTGACTTCTCACTTAGGTTTCACTGATGAGAGGGCCTTTACTATTTACTCATTATTTGCTGCAACAGGTTATGCTATACCAATACTTGGAGGTTTTTTAGCTGATAAGTTGATGGGATTCCGCAACATGGTGTTGCTTGGAGGGATAGTGATGATAGCAGGTCATGCTTGCATGTCATTGGTTAAGTTTGAACCAGGTTTATTATATTTAGGTTTATCTCTAATAGCCATAGGTACTGGTATGTTTAAAGAGAACGTAACTAACTTACTTAGTTCATGCTATGGCAAAGACGATCCTGAACGTAGCAGAGGCTTTACTTTATTTTACGTAGGTGTGAATATTGGAGCAATATTGGCTTCTATTTCATGTGGTTATGTAGCCCACTTGTTTGGCTGGCACTACGGTTTGGTTTAGCTGGTATTGGGATGTCTATAGGGCTAATCTTTTTTCTCAAATTTCAGAATCTTTTAGGAGATAGCGGCCTTTCTCCTTATCCAGAGCTTATGAATAAGCGCATATTAGGGATTAAAATTTTTGGTATAGTATTGATAGGAAGCTTTCTGTCATCATCAATAATTGCTAAAATGCTTATACATAGTGAATTTTTTACTAATATGCTCATACTTATTGGAATAACAGCTCTGGGCATATTTATTTATATAATATCTAAATTATCAGCAGAACAAAGACGAAAATTAGTGGCATTATCTATTCTTGTGGTATTTTTCTTGTGTTTTTTTGCTTTAGAAATGCAGCTTGGCTCTTTGGTTAACTTATTCACCGAAAGAAACGTTATTAACAATGTATTAGGTATAACAATCCCAGCTTCAGTTTCTCAAGCCATAAATCCTTTGTCAATTATAATATTTGGCTTTCTTTTTGGAACATACATGAAGTTTAAGCAAAAATATGCAACTTCCATGTTTACCCTTGGCCTTCTGACAATGGCTATGTGTTTTTTCACACTGTACATAGGATGTTTAAACTCTAACATTGAAGGTAAAGTAGAATACTTATATTTAATAATTGCTATCTCCTTTATGGGACTGGGAGAATTATGTATTGCTCCATTAGTCCAAGAACAAGCAACTACACTAGCCCCCAAAAACCTTAGAGGAGTAGTGATGGGTATAGTAATGCTGTCATTAGCGTTTTCTAACCTAGCCGGAGTTGCAATATCAAAATTTATGTCAGTTCCTTCAGTAAATGGTAAAATAAATTATTTAGAATCTTTAGAAATATATAAAGAGGGTTTTTTAAAGGTGGGAATATTTAATTTAATGCTCGTTATTGTATTTTTATTCTTCTTCAATTTTATACATAAAGTTGTTACTAACTCATCTTGTACAAAAAATTGATATAGGTAAGCTCAAATTTGTAGGTTTAAGGTACCCGTTCAGCAGAGGTAGCAATTAAACTTTGTAACTTTTGAAAAAGATTATGATTGCATTTTTTCAATACTCTTTGCTTAAGATTTATATTTAACGCTGCTTAAAATCAGTGAAATGCACACCCCAGCAAACTACTCTGCCGAGCTTCCAACACTTTCACATTTACTATTTTGTCCCTGTATTTATCTTCAGAATCATCAATGCACACTGATTGCATATATGGGCTTTTACCAATAATTTGGTTTTGGTGTTTACCTTTTTTATCGCTAAATAGAACAGGTATAGTTTTACCTACCATACTCTGGTTAAACTCAAGTTGTTGCTTACTAATTAATTTCTGTAAACGAAGAAGGCGCTCTGTTTTAACCTCTTCTGGTACTTGATCTTTTCTTTCCGCTCCCGGTGTGCCTGGTCTTGGGCTGTATTTAAAACTATAAGCCTGAGCATATCTAACTTTTTCTACTAATTTCATAGTTTCTTCAAAATCTTTTTCGGTTTCTCCAGGAAAACCAACAATAAAATCAGAAGAAAATTCGATTTCAGGTTTCAATTTGCGAAATCTGTCTATTATTTCCAAATACTCCTCTGCAGTGTGTTTCCTGTTCATCGCGTGCAATATTTTATTCGAACCAGACTGCACAGGCAGGTGAACAAACGGCATGAGCTTTGGCTCTTCCGCATGTGCCAAGTAGAGAGATTCATGCATATCTCTTGGATGAGAAGTTGTATAACGAATCCTCTCTAGCTTTTCAATTTTAGCAATATGACTAATTAATTTTCCTAAATCCCACACTTCCCCTTCGCACTCCCCATGGTAAGCATTGACGTTCTGACCAAGCAAATTGATCTCATTTGCCCCATTTGCAACTAATTTCAATGCTTCACGAAATATTTCATTCACTGGCCGTGAATACTCAGCTCCACGAGTATAGGGCACTACACAAAACGTACAAAATTTATCACAACCCTCTTGTATGGCAAGAAACGCAGAAGACCCCTGGCTATTGCCATAGCATTCATCTGGCAATTTATCAAACTTTGCAACTTCAGGAAAATCAGTGTTTATTACATGACCTTTACTTCTGCTTGCTTTGACTATCAGCTCCGGTAAGGTAGCGATACTCTGCGGACCAACAACAATATCAACAAAAGGAGCCCTTCTGAACACTTCTTCTCCCTCTGCTTGCGCTACACACCCAGCCACCACTATAGTCATTTCTTTTCGTAACGAATGAATCTTCCCAAGCTCTGAGTAAAGTTTTTCTGCTGCCTTCTCTCTAATGTGACAAGTATTCAGTATCACTAAATCGGCTTTCCCTGCATCACTAACAACGTTGAACCCCAAAGGTTTAATTACATTTTCCATTAAAACGGAGTCATAAACGTTCATCTGACAGCCGTAAGTTTTAATATATAGGCCTTTCATATTTGGTATGTCTTTTTCAAAATTTCTTCACCCTACACGTAAATGTCTAACAGACCAGCGCGTGACGCTAGTGAACTTGCTAGCACAATAGATTTTGACAAAATTATACAAAAAACTGGATCCCAGTGTCAAGCACTGGGATGACAAGTTCTCGGCAACCCCTACGTCATACCATCACGGTATCTCTAGATCCCGCTAACAAGTAGCGGGATGACGGTTGTCAGGGTGTCATGAAAGTAGCTAACACTGGCTTCCATCCAAGAGGGCAGTGCCCTCTTCTTGTCATCCCAGTGCTTGACACTGGGATGGCTTTGTTGCATCGCTACTTATGAAAGGCTAACTATAGTTAGGATTATAAGCAACCTATTGAAAATCTTGTTTTTTTGCAATCAATCTGATCAAATTTAAGAATAGTAATTTATTATTTATATTAATAAATTTAATTCTATTGAAAATAGCTAAAGCATTGAAATTCTTGAATTTTAGCCGGATTAGTGAGTGGTAGTGAAATTTCTTTTACTCAAATTTAGGTATTCACTGACCGTTCTTGTTATAAATACTAGAATAATAAGCTACTGATATTCTCTACCTTTTTTATCTTTATCCATCATAGCTAGCGATGCAACAAAGCCGACTGGGATCCAGGAAAAAGAATGGTGTCATGCAAGTAGCTAACACTGGGATCCAGGAAAAAGAATGGTGTCATCCGAGTAGCTTGACACTGGCATCCAGGAGACTTAATTGCAAGTAATGCATTGAGTTTGGTGAGTATGGGTTTTGCGTTATAGAATGAAGCACTTTTGGTGAATTTGTAAAGAAAGCTGGATCCCAGTGTCAAGCACTGGGATGACAAGAAAGGGAGCACTGGAATTTTTATTTCAGTATTGTACATTAGCCATGCATCTGAACAGATACGAGCTTTCTGCTTTTTTTGGGTAAGGTCAGTCAAAAAGGTTTTACAACAACCATAATAACTATAACTATTATCAATGCTGTAACTGCTTCATTTAAAACGCGAAAATAAATATGTGACTTCTTATTCGAACCCATTGCAAAATTTTTCCTATATTTTGCAAGTAGCATATGAATAATTAACATCAAAAGTATTGCAAATGCTTTTACATGAAACCATCCTTCACGATATGCTTCCCTAATAACCATTAGTGTAATTCCAAGACCAAGTGAGAAAAGCATTGCAGGGTTTATGATATATCTAAGTAGCCTCTTTTCCATTGTTTGAAGCAAGCTATCATTTTCCGATCCCGGTTTTACAGTTGCATGGTAGACATAAAGCCTGGGTAAATAAAGCATACCTGCCATCCACATGATAACAGAGATAACGTGAAAAGCCTCAAGCCAGTGGTAATAGTTCATTAGCAAAAATTTAAAATTCCTGGTATTGTGTTAGTTTAATGAAAAAGAAATCGATATGAAAGCAGAAAATTTCACTAAAGAACAGATAATTGGATTCTACAGGAAAATGCTACTCATACGCAGATTTGAGGAAAAAGCAGGACAATTATATGGGATGGGATTAATAGGCGGGTTCTGTCACCTATCAATAGGACAAGAAGCAGTTGCAGTTGGAACTCAAGCTGCATCAAAATTAGGTGACGCTTTTATCACAAGTTATAGAGACCATGGCTTAATGCTCGCATGTGATTCTGATCCAAATGTTGTAATGGCAGAGCTTACCGGCAAAGAAACAGGATGCTCAAAAGGTAAAGGTGGTTCGATGCACGTATTTGACGTTGAAAAAAAATTCTTCGGCGGGCATGGAATAGTGGGAGCACAAGTTCCAATTGGCACAGGAATAGCATTTGCTAATAAATATAAGAAAAAAGATAATGTGGTATTTACATATTTTGGCGACGGTGCTGCAAATCAAGGACAAGTATATGAATCGTTTAATATGGCATCTTTGTGGGAGTTGCCTGTGGTTTACATCATAGAAAATAATGAATACGCAATGGGAACCTCCGTGCAAAGGTCAACTTTAGTAACAGAGTTATATAAAAGAGGAGAAAGTTTTGGTATTCCTGGAAAACAAGTTGATGGAATGGATTTTTTCTCTGTTTATGAGGCTACAAGCGAAGCAGCGGAACACACACGCAGCGGAAAAGGGCCTATCCTGCTTGAAATGAAGACATATCGATATCGCGGTCACTCAATGTCAGATCCTGCTACTTATCGCTTAAAAGAAGAAGTTGAAGATATGAAGCAAAATCATGACCCTATAAGCACTTTAAAGAAATACATGACAGATAATAAAATGGCTTCAGAAGAAGAGTGCAAAGTAATTGATAAGGAAATACGTGATTTAGTAAAAAAGTCGGAAGATTTTGCCAAAAATAGTAAAGAACCAAGCGTTGATGAGCTGTATACTGATGTTTATAAATTTGTTAGCTAATTTTTTTATCCAGAACTGTACAAACATTGTATAGTAAACGATGTCATCCAAATAGCTCCTTCTCCCGTCATCCAAGTGCCCTCCTTTTTTTGTCATCCCAGTGCTCTGACTACTTGGATCCAGCTGAGTTAGTGAGTATAAAAGTATAGCTAACGCAAGCTCTACGTCATGCCGCGATTCATTCGCGGTATCTCTAGATCCCGCTAACAAGCAGCGGGATGACGGTTGTCAGGCTAGCTGTCATCTCAGTAGTCTCCTTCTCCTGTCATCCGAGTAGCTGACACTGGTTCCTTTATGACGGCAGTAGCCCCTTCGGTGTCATTCCAGTGCTTGACACTGGAATGACACCAATAATTGACATTTCACTAGATATTCATTATAAATAATGGAATGCTACAAAGTATAAAAACCATATTAATAGAAGACGATAACGTTAGGCTGGATAGGTACATCAGAAGAATCTTTCCTGATCTAAAGCAATCTGTAATTGAAAAATCTTTAAGGAAAGGATTAATCAAAGTTAATGATTGCAAAGCAAAGTCCAGTGATAGAGTAAATTCTGGGCAAACTATAACGCTGAAGCACTTGAATTATATTGAAAACGCTAATTCTGATCGCAAATATAATGAAAAGTTAGTGAATCTACTAAGAGAGAACATATTATATGAAGACGAATATATACTAGCTATAAACAAACCCGCAGGGGTCATCGTTCAAGGTGGCGTAAAAGTAAAGATTAGCATGAGTGATTTGCTTGACCAAATAAGAGAGGGAGAAACATTTAAAATTGTCCATAGGCTAGATAGAGATACGAGTGGAGTGATAATATTCGCACGCAACGCTAATGTTGCCAGATACCTTATGGAAGAATTTAAAGGACGAAGAGTAAAAAAAACTTATTTAGCATTAACTTCTGGCATACCGAGCAAGGATAGTGGAACAATAGACTATCCATTGGTGAAAAAATATGTTTCAGGTCAAGAAAAAGTGGTCGTTGATGAAAATTCACCTCAGAATGCCACTACGCATTTTTCAATTATAGCAAAATCCAAACACAATGTTGCTTATTTAAAATTACAACCAATTACCGGCAGAACCCATCAGTTACGTGCACATTTAGCTCATATAAATTGCCCTATTCTTGGTGACGGTAAATATGGTGGTAAAAAAGCTTTTATTGATGGGATAGCAAATAAAATTCACCTTCATTCGCATTCTTTATCTTTAAAACTGCCAAACAATAAAGAAATCACTATCACCGCTCCTATCACTAAACACATCGAAAAATCCATTGAAGCGCTATTTTTCGACTGAAACGATTTCACCAATCAACTTTTCTGTCTTTGGCTTTAATTTGAAGCACAGATATTAGGCTAATTAATGCGCAGGCAGTAAGATAAATGCCTGCTGCAAGTTTTGTTTCGGTTTTTTCTATAAGCCACATGCATATGTATGGAGAAAGGCCACCAAAAATTCCTGCAGATATATTATTTGCTAAGCTTACGCCAGTGCATCTTACTTTTGTTGGAAACAGTTCACAAATAACAGAACCATATATTCCAAAAGATGCACCTACTGGTATAGTAATCAATAAGTAAGTTATTATTACGACATAGTGGTTAACGGAAGATAATAATGGTAATACACATGTACCAATCAGAGATAGCATAATCAGTACAGGAATCATTACGCGTTTTCTTCCAACTTTATCAGATAAAATTGCAAAAAGTACCGCAGATGCTGCAAATACAACCTGTATTACTATCCTCATTAAATCTTTAACACTAATAGATAAAATAACTAGCTCTTTTATTGATATATTATAAAACATTATTGCTGCGTAGACAATTGCATTCTGAGCAATTCCCAGATTGATTGAAATAATAAGCGGTCTTTTATAGTTTCTTACTAGTTCTAACAATGGTGAATGTGCTAAATTATTAGCGTACTTATTAGTTTTATATGCTAAGCTTTCTTTTAATATGTACCTAGTTAAAAAACCTATTGTCCCCAAAAAAAAGCAAAAATAAAAAAGCAACTTCCATCCCCATATTTCATAGTTCTCACCTGTAACTCTTTTGCAGATAAATATCATTGTTATGCATAAGAGCGTTCCAAGGGCTCCGCTAAAGGGCTTCATACTTCCTAAGAAACCTAGATTTTTTTTATCTTTTGAATGCTCTATCGTAAATGCTGTATTAATGCTTGTTTCACCTCCTGCAGTTATTCCTTGCACTATTCTACAAAACACAAGCAATACAGGTGAAAGCAACCCTATTTCTTTATACCCAGGTATAATTCCCATAATTGTGGATGATATTGAAATTAATATTACTGAAGTAAGTAAAGTCTTTCTTCTGCCATACTTATCTCCCATATAACCAAAAATTACTGCACCAATTGGTCTAAACGCAAAACCAATTGCAAAAACACCAAGGAATTTGAGTGTACTCAAATAATGATCTTCTGATGGGAAAAAAACGTTGATGATTGTATCTGTTAATACTCCAAAAAGAGTGAGTTCATACCACACAATCATGTTACAGATCATGCCCGATAGTATTGCTTTTTGGATATTATTCATGGTCTTTCAATTTAACATAACCTAATATATCATTAACCGGTGCTCCTTGCTATAAAATTTTTCATTCAATAACCTTCAAGGATAATTCACGTAAATGCTTATCCTCCACCTTGGAAGGAGCACCCATTAGAACATCTTCACCTTGCTGGTTCATAGGAAAACAGATTACTTCACGAATATTTGGCTCATCAGCAAGCAGCATAACTATTCTATCAACTCCTGGTGCTATTCCACCATGAGGAGGAACACCAAATCTGAATGCACGTACAAGTGCACCGAATCTTGTATCAACTTCTCCCCGGCTATAACCTGCAATGGCAAAAGCTTTATACATGATATCCAGTTTGTTATTACGAATCGCCCCACTTGACAGTTCTATTCCATTGCAAACAAGATCATATTGGTAAGCAAGGATATCCAGTGGATTTTTGTCCTCTAAATCTTTCAGACCACCGTGTGGCATGGAGAATGGGTTATGAAAGAAATCGATTTTTTTACTTTTATCGTCATATACAAAATATGGAAAATCAATGATCCAACAAAACCTGAAGATATTATCATCTATAAGACTGAGTTCTGACCCTAAAAGAGTGCGTACTTTTCCTGCAATGTTTGCCGCCTCATTCTCTTTGTCAGAAGCAAAAAATACACTATCTCCTGGCTCTATGTTTGTTGCTTCTCTTATGTGGTTTAGCCTATTTTCATCAAGAAATTTAGCAATTGGGCCTTTCGCAGTTCCATCTTTATCAAACGTTATATATCCGAGACCCTTAGCACCGAATTCTTTTTGCGCATGTTCTATCTTTTTATCAAAGAAGCTGCGTGGTTCCTCTGCTGTTTTAGGTGCAGGGATGGCTCTCACTACCATACCACGCTCAATATTGCTTTTGAAAATATTGAACCCTGAATCACGAAAAATTTCTGTAACATCGCTGATTAATAGTGGATTACGCAAATCTGGCTTGTCAGAACCATACTTAAGCATTGCCTCTTTGTATGTAATGCGTGGAAAATCTTTATCGACAGACTTGCGAGAAAATTTAGCAAACACTCTATATAAGGTAGACTCAATAATCTGAAAGATGTCTTCTTGAGTTACAAAAGACATTTCAAGATCTAGCTGATAAAACTCTCCCGGAGAACGGTCAGCCCTTGCGTCTTCATCACGAAAACACGGTGCAATTTGGAAATATTTATCAAACCCTGAAACCATGAGCAACTGTTTGAAAATCTGCGGAGCTTGTGGCAATGCATAGAACTTGCCAGGATTTAGCCTGCTTGGCACTAGGTAGTCGCGTGCTCCTTCAGGAGAGGAAGCAGTGAGTATTGGAGTTTGAATCTCTAAAAATCCTCGCTCTATCATGAGCTTGCGGAGCTCTGCAATAATTTGTGAGCGCAAAATAATATTGTTGCGGACTTTTTCACGTCTTAAGTCAAGAAATCGATATTTAAATCTCATGTTTTCTGGGTATTCTTGCTCGCCGGTAATGCTTACCAATATACTTCTTTCTTCTTTTGCTATTTCTTCATCAAAGTGGAACTCAACTTCCGACTCAACGCGCAAATTGTTGACTATCACCTCGATTTCTCCGGTAGAAATAGAGCTGTTTACCGTATCTTCAGTTCTAGCTTCAACTATTCCTGTAACAGTAATTACACTCTCCAATTTTAAATTTGATATCTCATCAAAAAAGTCTTTGTCATTATTAAATACTAGCTGAGTGATTCCGTAGAAGTCTCTTAAATCAACAAAAATTAGGTTACCATGGTCGCGCTTACGATATAACCATCCAGAAAGGGTAACTTCCTTTTCTACATCATTCTTTCTTAATTCTTCACACGTGTGAGTCTTGTAGCAGTTCATATTTGTTTCACTTCTAAATTCTTTAAAAAGTATAGAAATAAACCTTACCACATACAAGCCCATTCGTCAGATATTTGTCCAGTTTACGAAATAGAGCAGTATTACTTTTATACTGTCTTTACTCACACAAAAATTGCACAATTTCTATAATTATGGTATAATATAATGTGGCGTAAGCTGAGTACAGAAAATGTCTTTCGGACAAATTATTATATATAGTATAGCATTACTTGCTATAGTCAAAGTATTTCTCTTTTTGAGAAAAATATACAAAAATCGCATTAGAAAAATCATATTTCCTAGAAAAGTTTTTAAAGAAGAGTGGGAAGAAGACAGAAAATTCAATGAATTATATCAAAAAAATAAGCAAAAAGAGTTGATGAAACAACAGGAAATACTGCGTGAGAAGCAAAAAGATGTGCAAGTTTATAAAGAAGATCCAGAAATAGTTGACATAGCAAAACCGGTAGGTAAATGGACAAAGATGGTTATGATGGGTAATGGTTTAATGCAGCGTTTTGCACAATTGATACATAGAGAAGGCGGACAGAAAGGATTTTGGAAGCTGTTTGTAAAAGCTCAGGCTTCAACTCAAGGTAAACATAAGGGAAAGGGCAGATAATCCATGCTTGAATGTGAAAATTTATCCTGCACTCGTAATAATAAGGTACTATTTAAGAATCTCAGTTTTAAAGCTGAGCTAAAATCAAAGATTCTAATCACTGGTCCAAATGGTAGTGGTAAAACCAGCTTAATTAGAAGTTTATCTGGACTTTTACCGCCGGTATCAGGCAATATAAGGCACTGCGGAAAAGATATATATGATGATCCAAAATCCTATATATCTTCTATGGTCTATATAGGCCATAAGAATGCCTGTAAAGATAGCTTAACTGTTGCTCAAAACGTAGAATTCTGGGCAGGAATACGAAATACTAGAGAATTGATTGTGGCAGCTATTTGTTGCTTGCAGTTGCAACCTGTACTTAATATTAGATATGGCGAACTTTCTGCAGGCTGGAAAAGGAGAGTTGCGCTTGCTCGCCTCTTGATTTCTAATGCAAACGTTTGGCTGATAGATGAACCATTTTGTAATCTTGATAGTGCAACGTGTGAATTAGTGCTGAACCTAATCTCAATACGCTCTGAGCAAAATGGTATAGTAATTATTACAGGGCATAGCTCTACAGAGCAATTGTGTGATTTTACAACGATTGATATACGTAATTTCAATAGACTTCTTGTATAGTTTTTGGCAACAACCGCTAGAAATAAAAAACTTGCTTGACAAACTCCGCCAGCCCCCTTATCATAAACACTGAAACTATTTATTTATCTTCTCTGTACAGATTAAATGACAAAAAAACTCACGTATCTGGCGTCTCATGTTTAATTTTTTGCACTATGTGCACCTTATGTCTTTATCAAACTTCTACCTACATAAGCTGAAACGCGCTTATAAAGCGTTTAAAACATAAAAAAACGCCAACTTAAAAAATGGATAGTGAATAACTAGCTACCCTAGGGTTTCTTTTGCCTTTTTTTCTGTTTAGTAAATTTCTTAAATATTTATAGCTAAGGTTAGTTGCATTTAAAAGCAGCTGAGTCGCGGTTATTAAGCGTTTAGAATAAAAAAACGCCATACTTGAAAGTATAATGTAAGTAATTAGCCAACTACGGGACTTCTTTTGCCTTTTTTTCTGTTTAGTAAATTTCTTAAATATTTATAGCTAAACGACAACCGTCATCCCGCTGCTTGTTAGCGGCTAAGGGATACCGCGAAGGGATACTGCGAATGAATCGCGGTATGACGGTTAACTATTCTGCGGCGGTATGACGTAGAGCTCGCGTTAGCTATACTTTTATACTCACCAACTCAGTATCCAATCTGGATCCAAGTAGTCAGCTACTTGGATGACAACCTGTTGAGGCTGCGCTTACACATTCCACTTTCTATGCTCACCAAACAAATTTGCTTACTCGCAGCAAAATTTTCTGGATCCAAGTAGTCAGCTACTCGGATGACATCTTTGTGTTTGAGGCAAAACCAGCTATAACATTTCTTCGCAAACAAATGTTCGTACAGTTGTGCGCGTGATGCTGGAATCTAGACAACAATTAGATCCTATTGTCAAGCAATAAGCTACATGTGCTATTTATTTAGTAGATTAAATATGAAGTTTAAAACTCTGCTATTGACTTCCTGTAGAACTAGTGAAAACCAAACTTGCTTAAAACCACTTAATTAGTTATAGTTATAAGTTTAGGTACAGTAAAATGACAGCTTTTGTCCCCTTGATTATTTTTTTAATCTTGTATCTTGGAAGTGGTGCTTATTTTTCTTTTATCGGAACTGATAATCCACTTCATCAGGTTTCACCAGTAATCTGCTTATTACCAGCACTATTTTTTGCTGTCTCACGTGGTACAAATAAAATTCAGCATAACATCGATACTGTTATCAAGGGCATGGGTGACAAAAACACCCTTACTATGTGTTTAATTTTTTTATTTTCTGGAGCATTTTCTGCGGTGACTCAATCAATCGGTAGCGCAGACACTGTTGCTAATTTAATTCTTAATTTCCTTCCAGCAAGATTACTGCTGCCTGGAGTATTTTTGGCTTCTGCTTTTATTTCAACTGCAATTGGCACATCTATGGGAGTTGTTGCGCTGATGGTACCTATAGCTGTTAATCTGGCAAAAAGTGGAGCTTTTGGTCTCGAAATAGGAACTGCAACTGTAGTAGGTGGTGCCGTGTTTGGCGATAACCTTTCGATGATATCTGATACCACCATTGCATCTGTTTCTTCACAGGAAGCTTCAGCAAAAGATAAACTTAAAATGAACTCTAAAGTTGCACTTATTGCCAGCATTATAACACTCATCTACCTAGCAGTTGCCTCAAATAGTACAAAAATTATTTCTATATCAAATTTAGATTATTATTCTATAATAAAAATTATTCCTTACATTTCTTTAATAATCATGGGGCTGCTTGAAGTCGCCACTTTAGTAACAATAACTATAAACATAATTATTGCTGGTGTGCTAGGAATAACTTTTTTTGACTATGCTATCATTCAATTTCCTCATGACGTGTATGACGGTTTCAAAAAAGTAAACGAAATAGTGATATTTGCTCTATTTATCGGTGGATTGAGCCATATAATGTACAAGCAAGGTCAAAAAGCGTTGCATAAACTCATCGATGAAAGCAATATCACAAAAACTAAAGCTGAATTTGTGATAGCAGGAATTGCGTCTATGTTTACTACCTTAGTTGCCAATAATACCATTGCTATTTTACTAAGTGGTGGCATTGCAAAAAGGCTTGCACAAAAACACAGTATTGCGCCACATCGCAGCGCATACTTATTAGATGTTTTTGCTTGTGCTACAAAAGGTATCTTACCTTATGGTTCCCAACTATTGCTAGCAGGTAGCATCGCCTCTGTATCACCTATTTCTTTATTAACACAGGTATATTATTGCTTTATTCTAGCGGCAGTTACAATAGGCGAAATAATCATCAACAGCAGAAAAGAGAAACATTGTGCGGCTGCAACTTAGAGTTTCTCTTTTTTTACCCATAAGGAACGGAATTACTTGACATCCTTCGCCAACCCCCTTATCATGAAACTGAAGCTATTTATTTATCTTCGCAATCTGTGCAGGTTAATGACAAAAAACTTAGGGTATTTGGCGTCTCATGTTTAATTTTTCGCACTACGTGCATCGCATGTCTTTAAAAATTTCTGGGTTTTTACCTATATAAGCCGAAACGCGCTTACAAAGCGTTTAAGACAGCAAAAAACGTCAAATTGACAAGGGAGAATTTGAATGCTAGCTACTACGGGGTTTCTTTGCCTTTTTTCCTGCTTAGTAAATTTCTTAAACACTTGCGGTGTAGGTTAGTTGCAAGTTAAAAGCAGCTAAATCGCTCTTAATCAAGCGTTTTAGAATAAAAAAAACGCCGATATTTTAGTACATAGTAAATAGCCAACCACCATGGGGCTTCTTTTGCCTTTTTTTTCATTTGGTAAATTTCTTAAACATTTATAGTTGCAATTTAAGAGCCCGTAAAGGGTGTCATTCCAGTGCCCCTGTGATGTATTCCAGTGCTTGACACTGGAATACAGTTTTCCATATAATCTCATCGAAAATGTTGTAACCACTTTCCATGCTAGTTTGCTTGTTCACAAGCAAACTTTTCTGGATCCCAGTGTCTGGGCACTGGGATGACAAGAGAAGGTACTAGCCTGACACCCTGACAACCGTCATCCCGCTGCTTGTTAGCGGGATCTATGCTAATGCCCTTTTATTCTTTCAATTATGTTATTTCCATTTAAATCTGTCTGTTCCGCAACTTCAGTGAATACAGTTGAATACTCCCTAAAACTGATCGTCATAACTTTACCCTACTTTGAATAATATTTTGATCATTACATATTGTAACAAAAAAAAATCAACTCATTTCTTCTAACGGCTCTATATTAAAGATAGAAAGTCCAGAAGCAATGACGTGTGCTAAGGCTTGGACAAGTTGCAGCGGTGAGATCTTTCTTATATTTTTAATTGTGTAATCTTCTGTGTTTGTAAATGTTTTTTCTATACCCCACTGCAGTAATAAGTACTTTACGTTCTGAATGATTTATGATGTAAATTATACGGTAGTTGCTAACCCTTATCCTATATTGCCCTCTAAAGCTATGACATAAAGGCTTTCCTAGATTAAAAGGATCAACTGTAAGGCGTTTCTTTATGGCCTCCTGAACCATTAATTTAATCTTTGCCGGAAGAGCTGGAATTTCTTTTTCAATAACATTTTTTAAGAATTTTATAGTGTAAGTTTTATTTCCAGATGTTTTCATCATCCTCTACTTCTTCTTCACCTTCAGAGAGGCGATCGTCAGCTATTTTGGATAGCTCTACATCTTCTTCGAACTCTTCTTCCACTAAATCTACTAAAACTTCAGGAATAGTTTTATTTTGAGTCTCTGCCATTTCTGTAAGATACTGAGCCAATTTACTGTCAAAACTTACATTAACATTGAGCTTTTTTTGACTGTGAGCCATATATTAACCAGAAAATACTACTATAAACTATAACATTTTTACTTAATTTTGTCAACTTCTCTATTCGTTGAAAAAACAATCTTGCATAAAAAAATCAACTCATCTCTTCCAAAGGCTCTATATTGAAGATAGAAAGTCCAGAAGCGATGACGTGTGCTAAGGCCTGCACGAGAAACATTCTTGCAGCGGTGAGGTTTAAGTTGTCTTCCAGTATGAAACGCATGTTTAAATCACTCTTGCCATACCCCCATAAAACGTGAAACGCTTCTGCAACTTCAAGTAAGTAGAAAGTAATTCTGTGTGGCTCACAAAGCCTTGCTGCAATTTCTACCACATCTGGCCACTTTGCTAAGGTTTTTATGAGGAAGAGCTCTCCACCTGTCCTTAAAAGTGAAGGATCTGCTGTTGGGAGCTCTTTTGGAGCATTACGCATTAACGAATGAGCACGAGCATGCGCATATTGCACGTAAAAAATAGGGTTGTCTTTTGACTGTTCTTTAACTTTAGCAAAATCAAAGTCCAAGACCATATCATTCTTGCGTGTTAGCATTATAAAACGAGTTATGTCCCTGCCAACTTCTTCCACTACATCTCTTGCTGTTAGGAAGTTTCCTGATCTTTTGGACATCTTAACAGGTTTGCCGTTCTCGAAAAAATTCACAATATTATGCAGTTTTACCTCTATTTTTGCTTGATCATCACTGAGCGCAGAGACGACTGCTTTGAGTCTTTTGACATAACCGCCGTGGTCACTACCAAGCTCTACGATCATATTGTTAAAACCACGCGATATCTTATCAAAATGGTAAGCGATATCCGAGGCAAAATAAGTCCAACTGCCGTCCTCTTTCTTCAATGCACGGTCAACGTCATCACCAAATTTTGTAGAGCGAAATAGCATCTCTTTTCTGGAAGTCCAATTTTCGCTTTCTTTGCCTTTTGGTTTCTCCAGGTACCCTTCATACACTAGACCCTTGTCAGACAATATCTTTATACTCTCTTCAATTTTGCCACTTTTTTGTAGCTCATACTCTGAAGTAAAAACATCATGATTTACTCCAAGTAAGTTCATGTCTTCCTTTATGATTTCTAAGATAGAACTTAAAGTATAGTCTCTAATCACTTGATTATCTTGCTTTTCTAGAAGCTCTGCGCCATATTTTTTGGCCAGCCCAGTCCCTATTGGTTTTAAATATTCACCTGGGTATAAACCTTTTTCGATGCTGATTTTTTCTCCCAGAGCTTCCTTATACCGCAAATATACTGACCGAATTAGCGTATCTATCTGCGCTCCAGCATCATTAATATAGTATTCCTTAGTAACTTTATAACCAACTTTTTTCAATAAATTTGCCAGAACGTCACCAAATACTGCCCCTCTTGCATGACCAATATGCAGTGGACCAGTTGGATTTGCAGATACAAATTCAACATTAATGGCCTGATTGTTCCCTATATCTAGGGTGCCAAACTCTGTTTTTAGCTCATTTATTTGTTTTAAAATTCCATGCCACACTTCTATTTTTAAGTGCATGTTGATGAAACCAGAGCCTGCTATTTCCACTTTTGCAACTTCATCAAAAAGTTCAAATTCTTTGGCTAAAACCTCTGCAATTTCAATGGGATTCTTCTTTTCATGCTTTGCAAGCACCATAGCAACATTTGTGTAAATGTCTCCATGGACTCTATTGCTTGGAGGCTCTATGATAAAGTTTGCTGCACTTGTGCTTATAACACCCCTTTGTTTCAACTCATTCAATTTACTAAAGATTAGAGAGGAAATCTGCTTAAAAATGTTCATTCACTATATTGCTATAAAATCTATAGCAGTATAGTGAATAAGTGGGACTAGTTGAAGGTTTATCTTAACTATTTTATCTTCCTGGATCAGAGTTTATATTAAGTCGTTGCCGTAACCATGGTAAGAGAAAGCCATACCTTCGCTGTAACCATCATTACCAGCATCAGGCTCTTCAACATCATCAGTTACTACCTGATCTTCAGTTGTGATTTTATCCTTGATCGTCTCGTCTACACCCTCATCACTATAAGAAAATTTGTTAGTATATGAATAGCGATTATTGATTTTATCACTATAGTTATGTTTTAACATAGAGACCTCCTATACAGTCAAAATTGGAATTACATTAAGATAGAACAAGCTATGAATATAACGTGAATGAAAGAAACTACAGATCACGAAATTTCCGGATAACTATGGAACCATTATAAAATAATAAAATTAAAAATTTAATAATTTTAATTATAAATCTAGCATATCAACTAACGGTATGATTTAAATTTTCTTTCAATTCCACTGTATCTTCGCCAGTTTTGCATACAGCCCGTCTTTACTCATTAGAAAGTCATGAGTTCCTACTTCTTCTACTTTTCCATGATTAATTACTATAATCTTGTCAGTCTTGAGTGCGGTTGATAGCCTGTGTGTAATTACGATTGTTGTTCTGTTTTGCATTAACTTGCTCAATGCTTTTTGCACGAGGTTCTCACTTTTGTAATCAAGGGCAGAGGTTGCTTCATCCAGTATTAAAACCTGAGGATTGTTGAGTATGGCCCTTGCTATTACAATACGTTGTTTTTGTCCTTCAGAAAGTTTTAATCCTCTTTTTCCTACAAATGTATCAAATTTATCAGGCAGCTTATCAATAAATTCCATCGCATAAGCGCTGATGGCTGCTTGCTTCACTTCCTCATATTCGGCACCTGGTTTGCCATATAGTATATTTTCCATTATTGAGCAAGAAAATATCATGTGATCTTGTGGCACTAAGCCAAACAACGATCTGAGGTCATTTAGCGCAATTGACTTAATATTGTGCCCATCGATAGTAATGCTACCTTTGTTTGGATCATGAAAACGGAGCAGAAGCTTTAAAATGGTGCTTTTACCACTGCCAGATGGTCCAACAATTGATACTGCTTGACCTGCCTCTATAGAAAATGATACGTTATCTAATGCTGGCTTATCAGCATAAAAAAATGTTACACCATTAAACGAAATTCCTTTTTGAACACTATAAATTTTTATAGGATCATCGGCATCTACTATAGAGCTTTTCATATTTTTAAATTCAAATAAACGCTCTACTATTCCAAGACCTCGTTGTAAATCACTGATATTATCGCTCAAATTATTTATAGCTCCTGCCGCAAGCGCTGAATAAAACACAAATGAGGAGAGTTCTCCAATAGTTATATTATTGCTTAAGACTTCTTTAATACCAAAAAAGAGCAAAACAACTAGTGAACCTATCACACACGTGATAACTAGAGTTACTAGAATAGCACGCAAGAGTACTAATTTTACGTATGATTTTGATACTGAGTTTAAATACTCCTTAAAACGGGTTTTTTCATTTTCTTCAAGTACAAACGATTTGATAGTCACTATAGATCTAAAATTTTCCTCACTAAATGACGCAAGCTCACTTAATTTATCCTGGGCAAAGCGTGCATAGCTACGCACTTTTTTTCCAAGTGAGGTCATGATAATGAGTAGTATAGGTATTATTGCGGCTGCATACGCAGTTAGTTGTATATTTGTATATAATAACATAGCAACACTGCCAGTCAGAATCACAAAATTTCGTAATATGGTTAGTAAGCTGCTGTTTATTATTGATTGCAGCACAGAGGTATCAGTAATTAACGCTGAGATAACATCTTGTACGCCTGTGTTCTCAAAGAAACTTGGTTGCAAGTTAGTGATACTGCTATATAAGTCATATCTGATTCTTGCGATAACTTTCTCGCTGCCAATGCCAATGAAATATAACCGAGTAAATGCAGTGAGAGAAATGGCTAAAACTATAAGTATTGCAACTAATAGTTTGGTAGTAAAATCGTGCTCTGTGCCAGAATCAATTATATTGCTTAAGCCTCTGCCAAAGAGGAGGATCGTTAAGGCTGAAAATAAAACTGCAATAAAAGCTATGACAAAATAGGATAGATTAGGCTTTATATAGTAAAATAACTGCCTAATATTAGATCGCATCTTATTTTAAAGTTTCTAAAGTTAAGTATATAGATTTTAGTTTCAGGGGAAAGGGGAAAGGTGTAGTATGAAGCAATTTAGGTTCTGCAGCTGTTGTGATTTTAGTCCACCAAGAAAGGGTAGTAGCTCGCAGAAACAAAAAACTTACTTGACAAACTCCGCCAGCCCCCTTATCATAAAATTGAAGCTATTGTATTTGCTTTCGCCAATCTGCAGATTAAAAGGTAAGGATTACTT
>NODE_2_length_49573_cov_665.618745
ACTATGGTTATGAGACCAAATCGCTGGTTTCAAGGTCATGAGTCTCTACCAGACCTATTAATATAGAAGTTACCGATAATATTAATAAGGTAATTGAAAATGTAAATGCTGAAAGGAAAAAAGTGGAAAAAGCAGCGGTGAGGGCATTGAACAAAACAGCACTATGGTTAAAAACGCAAGCAGCTAAGGAAATTAGTGAGGAAAAGAAGATAAAATTAACGGTAATGAGAAAAAGGCTAAGAATTTTTAAGGCTAAGACAAGTAGGTTAGATGTATTAATGAGAGCAAATTTATATGATATTAGGGTATCAGCAATTGGCAAGATGAGACAAACAAGAAAAGGAGCGAAAGTAGGAAAACATAAGTTTATAGGAGGATTTATGGCAACAATGCCAAGAGGAAATAGTGGTGTTTTTAGGCGTGAAGGAAGAACAGCTTTGCCAATACAAGAGGTAAAATTAGGACTGGAACCAGAAGCATCAAAAATAATAAAGGAGCTAGTTAATTATGAAACAGAAGGGATATTTGAGAAATATTTTGAGCGTGAATTAAACTATATTGTAAAAGTATGATTTTAATTGAGTTGCACAAAGCAATTTGCAGAATGTTGAAGAAAGAAATACCAGCGATACAGACATGTGAAATATATCCAATGATAAGAAGGGAAATAGTAGCACCAGCGGTATTTGTGGAATTGTCAAGTTTAGAGCAAGGAAAAGATTCAGGAACAGAAGAATTAGCCCTGAAAGCAAGATTTGAGGCACGAATTGTGATTGATAGCACAATAGAGAATGCAGCTATTATTGTCAGAGAATTAGCTGCTGAGGTTGCGAGAGTAGTAAATAAAAATACTTGGAACGTAAAAAATGTTTCGCCAGGTGAATTTATATCAGCAGAAATTGACGGATTTAGGCCAGAATTAGACGCGTATTTAGTGTGGATGGTAGACTGGGTGCATGAAGTACACTTGGGTCGATCTATTTGGGAAGAGGGAAAATTTATGCCACACAAAATAGAAATCGGTGAAATAAATGTTGGAAAGTAATTTTGCTATTTCAGAGTTGCAAAGAAAGTTAGCTAACATTATACGTATTGGGCTTGTGAAAGAAGTAGATTATGAAAAAGCGAGAGTAAAAGTGCAAATAGGGGAATTTTTAACAGATTGGTTGCCATGGATAACAAGTAAAGCAGGAAAAGATAGAAATTGGTCTCCTCCAGATATCGATGAACAGGTTATTATACTTTCTGCGCTAGGAGAACTATCATTAGGGGTGGTATTAGCAGGAATATATCAGGAAAAATACCCTGCACCAGAGAATAAAAAAGAAATAAATAGTGTAAAAATTCAAGATGGGACAAGATTGTTATATGATAAAGAGAAGCATCATTTAGAGATTGAAGTAGTGGACAAAATAACATTGAAAGCTGGGGAATCAAGTCTAGAGATGACAAGGAGCGAAATAAAACTGAAAGCAGATAGAATAGAACTTAATTAATTGGAAAATGAATAAATCAGTTGTGCGAGTAGGAGATTATTGTGGAGAAGCAACACCACATTTTTGCATTAGCGGCAGTAATAATGTTTTTGTAAATGATTTCCCAGTCTGTAGGAAAGGAGACAATTTTAACGAAGGAAAAGTAATGATTCAAGGATCAAAAACAGTGTTTGCAAATGGTCATGGTGTAGGAAGAGTAGGGGATTCAGTATCTTGTGGGTTAAAAGTAATAAAAGGCAGTAAAAGCGTCTTTGCAAAATAGAAATGAAGGGTATGGATGGTAAAACAGGAAAAGCGTTAGAAGGAATAGAGCACTTAAAGCAATCAATAATTGATATACTTACGACTCCTATAGGATCACGAATTATGATGAGGAATTACGGGTCTAGGCTATTTGAATTATTGGATAAGCCAGTTAATCGTGATTTAACACTAGAAATTTACGCAGCAACTGCAGAAGCTTTGGAAAAATGGGAAAAAAGGTTTAAATTAGAAAAAGTAAAAATGACAGAAGTAAAAGAGGGAAAAGTAACGCTTGACCTGGAAGGGTTGTACGTACCAATGGGGAAAAAGATTCGCTTCGATGAGGTTGTAGTATAAAGATGCAGCAGACTAACATTATTGAGCCACTGAACTTCGAAGAAATCTTTTCACGTATGAAAGAAGAATTAATAAGTCGAGATGAAAGTTTTACGGCATTAGTAGAAAGTGACTCAGCGATGAAGGTATTAGAAGTAGCAGCCTGGAGAGAGCTTTTGCTGAGACAAAGGATAAACGAAGCAGTAAAGAGTAATTTACTTAAGTTTGCGACAGGAGAAGATCTTGATAATTTAGCTGAATTTTATGGAGTGGAGAGGCAGAAAGAAGAAGATGACGAACGTTTTAGAAAAATAATTAAAGCAAAGATAATAGGCTGGAGCACGGGAGGAAGTAAAGAACACTATCGATATCATGCACTGTCAGCAGATAGTAGAGTAAAGGATGCATTAGTAGAATCACCTATACCAGGGAAAGTACAAGTTTCAATCTTATCCACAGAATTATCCACACTGCAAGAAGAATTACTAGAAATTGTCAAAAATCAGCTAAACAGGGAGGATGTGAGGATTTTAACAGATACAGTTGAAGTGGTAAGTTGCAATATGATAGAAATAGATATCCACAGTAAAATTAGCATTAAAAGACCAGATATTATTGAAACGGTGAAGAAGAAATTTATCGAAAAATTTGGAACAACGAAAAGATTAGGATGGAAGGTAACAAGATCATGGATAATAGCCAATTTGTTTATGGAAGGAGTAGAAAACGTGGAATTAATAGAGCCAAGAGAAGACATAGTTGTGAAAGGAAATGAGTGCGCTTTCTTAAAAAGTTTAAATGTTGAGTTAAATTAATGCTATTACCGCCAAACGCAACAAAAAAGGAAAAAGCGCTGGTTGATGCAATAGATTACAAAGTAGATCCTGGTTGTATCAGAGGGTTTAAATTTAGCCAAGGGGAAAAAGTGTTGCCATGGATAATAGAGGAATATGGGCTAGGAGAAATCCTACATTGGGTAAAAGACAAAAGAAAGGCGATAAAAAAAGGGATAAAATTTCAGCGTTTAAGAGGAACACCTGCTTCACTGAAAATAGCACTAAAATGGGCAAATATAGAAGATATTACAATTATCGAAGAACCATCTGGCAAGCACTTCTTTGAACTGCAGATAGGGATAAAAGATGTTCCGAATGACTTCTTCGTTGATGCAGTAGTAGAACTAGCAAAACTATCATTGCCTGCAAGATCGAGGCTAATGAGGATTTTTAACGATTATTACAACATTAGCAGGTTCATATTGGATGAGAGTTTTTTCGGAAGTTTATTATCGGATTATTCCGGGGTAAAAATAGAAAAAGATGGGCCAGTTTTATCATTTGGAAGAGTAAATTTTTTCAGGTCTCATGGTCCGGTTATTAGGATTGTAGAAAACTATCTACGCGATCATTATGAACGAGCTTTAAGCAATGACATATATCGCTTGGATGTAGCAATACTTGGAGAAACCGAGCCTCATACTAAGAACTACAACGGTATTTATGAACGAAATCATGTGTGGTATAACTTCAAAGCGCTATATCCGCTACCACAGAGCTTATTACCTAAGATTAAGTTTGCTAAAGCGCAGATAGTATTATCAGATAGCTGGAACTTAGGAGAAATAAACGCGTGTTTTCCGGTTACGAGTGGAGAAGAGAAAGGAAGTAAATTTTTACTAGGAAGTGATAAACTATCTGAACAACTGTGGAATTTAAAACACAAGCCAATTTTAGAAAGGTTTAGCGTTACTCACCACTACAAAGTAGAAGATTTTACCAACCAAAAAGTTATAATATTTGGTGTGGCAGAGCACAATATTCATTTTGAAAGGGATTTAAATTCAGAGCAAAAGGATTCAATACATGAACCGGAAAATTACGTTTTAGTGTTTTACCCAGGCGTACTAACGTGGCACGAACATCGTCATTTGAACAGAGGTTGGGAAGAGAAACAAGTAATATGTTTAATATATTAAGCATATATATTTATATCTTCATATACTATATTAGTATTTAGTTAAAAAGGTGTACTACGCGAAAAAAGACTTGCCTTTTTATGCCAAAACGCACATAACTTGAATAGCAGCAGGTAAATATAAGAAATTTGTCTGGCGCTAGAAAAGATAATTTTGTGAGGTATGAAATGGGGTTCAGCGAAGAAAAGAAAGAATCTTTTAACAAGTTTTTTAAAGAAGTATCAAGGAATGGATTTAAAAATATTAATAAAAGGGATGAAAAAGGAGAAACAGTATTGCACCATGCAGTAGAAAATTCCGATCACAAAACAGTGAGGTTATTAATAGAAAAAGGGGCGGAGATCAATGCAAGAGATAAAAATGGTTATACGCCACTGCACTGTGCAGTATTCGCAAAAAGTTTAGAAAATGTAAAAGTACTGCTAAGGTCAGGAGCGGAAATAAATGCCACTCAATATGTCAGTGGATGTACGCCACTGCACTCTGCATGTAAAATAGGAGGAGCAGGAGTTGAAATAATAAAAGAGCTAGTAAAAGCAGGATCTGAAGTTAATCAACTGAATAAGTATGGTTCAACACCAATGTATTACATATGGGAAAGTGAAAAGTATTGTCTATGTGATAGGGAAGAGAGTGAAAAGGCAAGTAAATTTTTGAGAGCAAAAGGTGGAGTAACAAAAAGTAGAAAACTGACGTGCTATGGAATAGAGGGGCTAGTGGGAGAAATAGCAGACAAGTTGGATAGGAGCTATATGCCAGAGCTAAAAATAATGGAGATCGAAGAAATAAGGAAGAGAGACAAATCATTAATAAAGAAAGAATGTCAAAATTTAGCAACCAAGATAATGTGCCAAGTAAACGAAATGATAGATGAGGTGGTGAGAATTAAAAAAGGGACTTAAATTTAAAGAAAAGGTGAGGTAGGTTATGAGTAAAAAAGAAAAAGAGGATGAACTAAAAGAATTATTAGAGAACTCAGGTAAAAATATTAAGGGGACAAAAAAGGAACTGCATTATGCAGTAGACGGAAAAACAGTGAGCTTATTAGTTGAAAAAGGAGCGAATGTGAATGCAGCGGATGTAGAAGGATATACAGCACTGCACCTAGCGATAACGGAGAAACGTCTAGAAACAGTTAGAGAATTGATAAAATCAGGAGGGAATGTAAATGCTGAAGAGTATGGCAGTAAATGCACACCGCTGCACCTTGCATGTATGGTGGGGAAAGTGGAAATAGTGGAGGAGCTAGTAAAAGCAGGGGCTGAAATAGAACAAGCAGATAAATTTGGGATGACAGAGATGGATTATGCGAAAAATAGTAAAGAGGTAACTGAAGTATTGAAGAAAGAAACAGACAGAATAGAAAAGTTATTTGAGAAATTATGAGAGGCTGAAAATATGGAAAGAAAGGAAGAAATAGAAAAGAAAGTAATGAATTTAGAGAAAAAAGCGTTGGAAGAGGTGAGGAAAATATGGAAAAAGGTATATGGAGAAGGAGCGCCTAGATACTCAAAGAAATACCTGATACCAAGATTAGCTTATAGAATGCAGGAAAAAGCGTACGGAGAAATATCAAGAAAAGGGGCAAAAAGACTAGAATACCTGGCAGATCGACTAGAGAAGGGAAAAAGGATAAGTAGCGATAAACTGCCAGTAGAGGGAACAGAGCTAATATTAGAAAGAGGGGAAGAGACGCATGCGGTAAAGGTAACAGATAAGGGTTTAATCTATAAAGAAGAGTTTTATACGTCATTATCAGCAGTAGCCGGCAAAATAATGGGAATGAGTTATAATGGACCGCTCCTATTTGGAATGAGAGATAAGGAGAAAGAATGCTGAAAGAGGTAAGATGCGCGATATATACGAGAAAATCAAATGAAGACGGGCTAGAACAAAAGTTTAATAGTTTAGATGCACAGCGAGTAGTATGTGAGAAGTATATAAAAAGCCGAGAAGGGTGGGTAGCATTGGCAAAAAAGTACGATGATGGAGGGTTCTCAGGGAGTAATTTGAATAGACCAGCGATAAAGGAATTGTTTGAAGATGTAAAGGTAGGAGAAGTCGACTGTGTAGTAGTATATACGCTAGATAGGTTATCAAGAGAAACAAAGGACTGCATAGAAGTAACATCATTTTTTAGAAGGCACCGGATAAGTTTTGTAGCAGTAACACAAATATTCGACAATAATACGCCAATGGGAAAATTTGTACAAACAGTGCTATCAGGGGCGGCACAACTAGAAAGAGAAATGATAGTAGAGAGAGTAAAAAATAAAATAGCAACATCGAAAGAACAAGGGTTATGGATGGGAGGAAATCCACCGCTTGGCTATGATGTAAAAGAAAAGGAATTAATAATAAATGAAAAAGAAGCAAAAATAATAAAGCATATATTTGAGAGGTATATGGAGCTGAAGTCAATGGCAGAATTGGCAAGAGAGTTAAACAGAGAAGGATATCGAACGAAAGCAAAATCAGATATCTTTAAAAAGGCAACAGTGAGGAGAATAATAACAAACCCAATATATATGGGAAAAATCAGGCATTATGAGAAACAGTATAAAGGAAAGCATGAAGCGATAATAGAAGAAGAAAAATGGCAAAAAGCGCAGGAATTGATAAGTAATCAGCCACATAGAAAAGCAAAATATGAGGAAGCACTGCTAAAGGGAATAATCAAGTGCAAGAGCTGTGATGTAAATATGACTCTGACATACTCAAAAAAAGAGAACAAAAGGTATAGATATTACGTATGCAACAATCACTTAAGGGGGAAGAATTGTGAATCAGTAAATCGAACTATAGTAGCTGGGGAAATAGAAAAAGAAGTGATGAAAAGAGCCGAATGCTTATATGGGGATGGAGAAAATTTAAGCTTCAGAGAACAGAAAGAAGCAATGAAAAAATTAATAAAGGGAGTAATGGTAAAAGAAGATGGAATAGAAGTGTGTTCTGAATCAGAGGAAAAATTTATACCAATGAAGAAGAAAGGAAACAAATGCATAGTAATCGAACCAGAAGGTAAAACAAATAATGCACTATTGAAGGCAGTGGTGAGAGCCCATTCCTGGAAACGGCAATTGGAAGAAGGAAAATATAGAAGTGTGAAAGAGCTGAGTAAGAAAATAAACGTAGGTACAAGACGTATACAGCAAATTTTAAGATTAAATTATTTAGCACCAAAGATTAAGGAAGATATAGTAAATGGGAGGCAGCCAAGGGGTTTGAAGTTAGTTGATTTAAAAGAAATACCGATGCTGTGGAGTGAGCAAAGGGAGAAATTCTATGGTCTTGATTTATAAAAGCAACAGAAAAGGGCCACACAAGAAGATGTTGAAATTGATATAGAAAAGTAAGTCAATGTTACAGAATCAATTATGCGAAAATATCAATATAAATAATGAAGATTTTAGCATATCAGATGCAATAGTGATAAAAAATGTATCCAACTTTAACTGCATATTTTAATAGTAGATTTGGAGGAAAATTCTGTAAACATCAAAAAAAGCAATACTCTAAACTTCAGCACACAACTCCACGAAGTAGTACATGTCGAGCAATCTATAGCCTCTTTGAATCTGAAAGTGTACTTGAAAATTCATAAGCACTAAGTAAGTTTTTTAAGTAAAATAATTTCTTTTTTAACTTAATAAATAAACTTTCCCCTTCATTGTTGTGTAACAAGTCATATACAAAGCTATGGTCTACTTACAAGCAGTGCCTTATGTTGGCTTTTTCTATTTTTAACTCATCCATACTACAGCTTGGCAAGCTTGAATAGCATAAGGAATCTTTTTGTTCTTGCGTTTGTTTTGCCAAGGTCTTATTTCTATAAAGTAGGGGTTGAAAATGATCATGGCCTCCATTTACCATATGTAAGGCACTATTGTGACTATAATCTATCTTACCTGCTTTTGATCTTGAGCTATCTATTAACTGATGCAAGAACGGATCTTGTTGCTTATCAATAGTGTGCAATGGGTTACTTTCTGCAACATGCAATTTCACACCATACTTATCACAAAGTACTCTGCCCTCGATATCGGAACGTCCCCAAAATTCATTCTTTCCAATGCTATTGATATATTGGTTACACGTAATTCCACGATTTACGAGCTCACTTTCAACCTCATCAAAGTCATTGCCAATTTTACTTATAAACCACTCTGGAGGATTGTCTTGCGCAAATCTCTTACACTCATTCCTTAACTGCTCTACAGTAACTTTGATTCCCTTCTGTTGTTCTAGACTTTGCCTGAATGAATCAAAAAAACAGCTTCCATTATTGATTGCGTGCCCTAGATAGAAGTCATCAGGTATGTTTGATTTTTGCTCTTTATCACCTTGTTTTTCTACCTTTTCAATAATTTCTTCCTCTAAACCAAAAATCTTACTCCAGTTGTATTTACCTTCTAACCCCAATTTTTTACTTTCCTTTTCTGCTGCTTTAGCTAAGTCTGTTTTAGAAATATCCCCTTTTTCTTCATAGAACCTAGATAAAGTTTTAAAGATGTCTATCAGGTAAGTTTTTATGTCAAAATTCTTCTCCTTTTGTACAATATTAGACTCAATATTGCGTAAATCTTGTAATAACTTATGCCTTCTAGCAATTTCCTCCATAGAATCCCTTCTTAACTCTTCACGTTCTGTCCATTTGTTGTTAGACTCGCTTATGACTTCAGGACGCATTAATTTTCTAGACCTTTCAAAATATCCCTGTTCAATAGCATTGTAGACCGAGTAGCCACCGAGCGCGCAATCATTGCCTAACTCTTCTTCGCGACCTTTGAATTTTTCTAATATTTCTTCTCTATTACTCACTTCTACTATAATCTTGCTTTTATCCTGTATGTCAGGATACAGTCTAAGGTCTATATTTCCCAAACTAGTATAGAAAGTTAATACTATATCGCTGCCTTCTGTAAGATCTGTGTAATACCTTATGCCGTTTTCGGTTATAATTTCCATCTTACTTTTGCCAATTTTTATTATATCCCTTCTATATGATTCCTGAATTAGTTCCAGATTTCTTGTTCTATCTGTGATTCTTGCAACATCTATTATACTATCCTCTGAGTATTCTAAGTAAAATACATTATTATCGATTTTTCCATCATATAGTTGACCGCTGGTAGCAGCCTTTGCAATTCTAAAAAATTCCTCAGTATTACTAACATACTCTAAATGAGCACTGATCATATTAGCCTTATGAGCTTTGAACTTTAATTCTATTGTATCAATGACTTTTAAACTTTCTGACCTTTTTAACTTTGCTCCTCTTGATATTAATGTACATACTATATCACTGGCAATTCCATAGCTTCCTTCTAGCTGAGCAATTTTTTCTAGTACGTGATCTGCAAAGTAATAATCTTTGTCTTTAGCAAAATTTAATCTCATTCCAGAAGCTATAATCTCATTTACAACTTCTTGTAATTCAATCATGCTTTTAGCTTTTACTACCTTACTTAAAAACTCATTGCGTTTAGCAAGGTAATTTATTTGATAAATCTCTGATAAAAAACTATCGCATTTTTCATAATTGTCTTGTTTTTTACCTATAAAATCAGCTGCTCCTGCTTTTAAGAGCAAGGCTTTTACATTAGGAAATCGACGAGATGGCGAATCAAGAAGTACTGAACTATCATCCTTAACATTTAAAACTATCTTTAAGTCGTTGTCATTTTCATATTGATTTAAAAACTTTCTTAGATTTTCAACCTCTGGATCATAAGCATTATCCCAATCTTCATCAGAACTTGTAGCGAGAAGCATTTTACCTAGTTGCTCTCTTAATTTTTTTTGACTATTAGTTAATAAACATCCTATAATGTTGTCATTATCAATTGCAACTTGCAGTGGAGTTTTTCCATCGTTATTTTTTATGCTTAAATCAGCTCCTTTGCTTATGAGCAAATCCATAGTTTTTCTGCTTTGATCACTACACTTAGCAGCATAATAGTGTAAAGGTGTGTTACCTTTTTCATCTTGTATATTTGGATCAGCTTTTGCATCTAAGAGATACCCAAGATCTTCATATCCACTAGAATAAATAGCAGTATCATGCAAAAGTGTTTTACCTTTATTATCCTGCATATTTAGATCAGCACCAGCTTTGAGAAGAGAAGGAATAATTTCGTCGTATTCGAGAAACACGTTCAATATTGTTGTTCCTAGATGCCCTCTTTTTAGATTAAGAACGTACTTCAGGTCTTTATTTTTCTCGTTACTTTCTAAAAACTGCTTAAGATTTGAAAATGAGTCATAATTTCCCATATTAAAATCTTTTATAATACTATTGAGTAATTTTTGATTTAACTTTTTTTGACTCTCTTCCAGTCCTAAGTTAGGTGCATGAATAAACCACTCATCTATTAAATCCTCTAAGTATTTTTTATCATCTATCAAACTTCTATCAGCCCAAAACAAATCTCGCTTAATGAATTCATAATAACTATCTACTGGTAATCCAGTTGCTTCTGTTTTTGGGCTACCTATTTCTGAAAACTCTTGTCCAGCACTTAGGTCACACTTCAGTTTTTGCTCATCAGTGTGTTTGCTTTGTTCACTGATAGATTCTGCAATATATTTTACTGACCCTGTATCCATATTACCTCCTAGCTCTAGATATAGAATATATTATATAGAATGTGTAGTATGTGTCAAGTTAATTTCAACATAATCTTTTTACTACTCATATTTTTGTTAAGTTTTTATGGTGAGTACTGCTAGGTTAAAAGTTGTTTATTACTGGAAGTTTTAGCCAATTTTACTATAGATCAACAAAATTGAGAACACCAGCTATATTTAATATATAGGAATATGATGCTTTAAAGGAGTACAAAAACTGCTGAAGCTTATACAGTAACCTGCGGAGCCACTTCAGCAGAATAAACAAACATATGCTAGTATTAGTAGAGAATTATTTATAAGTCAACTAACTTTTTAAAAAAATATTTTAGTGAAGATACCATGCTAGCTAGTGTTATAAGGAATTGAATTATTGACTCTTCCTAAGATTGCAAAAAAGGTCGTATATTTGTGAGAACAAGCCGCGTAAAAATAAGGTTATAAAAATAGAAGATTTAAATTATTTCAATAAGCTTAGGCAAAAAAGTTCGTATGTAGATATGGATGAAATGGGCTAATATAGCTAGTTTTAGCGTATAGTTAAATTGTTATATTAAAAAGTTCGTATGGTACATATGGTAGACCATCCCATCCCAAAGAAAAATGTTCTCACGGGTAGCGGTTTTTGTTGCTGGAAATGGTTGGATTATTTAAGTTATTAGCAATATATAATACTAAATTAATAGTAATTCATTTGAGAACAAAAAGAAAAATTTATGATAATTTTACATTTCAAATGGATATTGTTCTTTTTATAAAAAATATTCCTATACTATGTAAGGTCAAGTTCTAATCACATCAATTTTTCTTCCAAATTAAATCTTATCTTTTACAGTGGATCTTACGTTTAAATTATTTTATATCCAAAATTAAGGAAGTTATTCTAAACGGTACACAACTTCAGCATCTAAAGCTAGCTGATTTTAAGAAAATATCGCTCTCATGAATGTGCTTTACGGACAAAAGCTTTATTAATATCTTCTATATTATTGTTAATAAACAACCCCCCAAAAAAAATATGCAGAAATAAATTAAAAGACCCATTACAACCAACGCGTAAATATGGAGTAAAGAAATACTTCATTCACCTATTAACCTCTACCTACTGCCTCTACCATTGCTATGATCATAAACTCTATTCACTCCATCAATTTCATCCAATACAGATTGCGGACCAAAATCAATTGATATCACTCTTTCTCCGCCTAATTGCAATGCTCCCCCACCTCCACGCTGTGGATATTGGAGTTCTAAAAATTGTAATAGTAATGGATCAATTTCATGTTGAATTCCTGGACGACCTTGAATCAATCTACCCCTAGGAGAAGATAGAGAATCATTTTGGAATAATTGTGAAATATTTCTTCTCCGATTTCTAAAGTATTGTTCATTTCTTTGAGGTTGTCTAGTGTCATTTCCAATTCCTGCACTAAGAAGACCACGTATATAACCTATAATACCTTCACCTTTCTCTCCAAAGTTACTATTTCCCTGTAAAGCTTGATCAATAGCTTGGTTAATATCCCTAGCATTTTCGTATGCCCATATGCCACAATTATGGCCATCTGTTTGCTGATGAACGGAAACATCATGGACATTATCATCGCTAATATCACATTCTCTTAAAGCTCCTCGAATATTATTGTCAATACGACTATCTGGACCAAGTGAATCAGCATAATACCCATAATAATTTCCATTTTGGTGGACAATAACTAATGTAACCCAATGACGATTACCTACATTAATAATAGCAGTTAATCTATCTTTTTCACCCGAATCTACTTTTTGTTTAAAGTTATCTATGTTACTACTTAATAAGTCCCTACCTGTTGGATCATTTTGATTTCCATCGACTCCTACTGAAGTTATTGCAAAATCATGACGATCATTAGTTGGATTAGATCGATCATCATGGAAAGTATATTGTCGTGCAGCGAAAAACATGTCATGAGTTTGTAGCCAATAACGGAAATTTTGATTTTCTGTTGCAAAGTCTAGTGCAAGTAGATTATGCACATCTTCTATTTCACGAGCGTTGTTTCTACGAAGGATAGTGTTTATTTGTTGTAATATTCCTTGTGCTGTAGAAGTACCACCTCCCCTTATTCTTGACCTTAATGTTTCTATTGCCTGTGCTCTAGTACCTTGCAAGTAACTAAATGGAACGTGCAGATTATCATCTATATCAAGCAAAAAAATCGAGTTCTGTCCTGGTCTTTTTTCCATGTAAAAGCGCCTGAAATTTTCACGAGTTTGATCTGACAATAGATTTTCTGGTGGATTTTCATCAATAACACTTTCAGGTCCCACTAATACTTCTGGTCTTGAGTCATGACCACGACGATCAAGTCTATGTACATACACTGCTTGTTGTGGAAGAGATATAAAGTCTTCTGCTCTCTGTGCACCTCTATTAAATACAGCATAAGACAAAACCACCTCATTTCCAGAAGTAATAGGCAAATATCCCCTTTGTTTGCTCATCAATTCTGTTATTTTGTACCTTGCCTCGTCTTGCTCCTGTTCTACTTCTTCTGCATTATCAGCAAATCCTAATACATATCCAATTGGGTGAGTATCTGCTGTAGGTTGTCTTAATAATAGAAGACCTAGTCTCTGTTCTGTAACTCTTGTAAGTATTACCCTTTCTCCTTCTTCTTCCTGCCACCTTTTTAAACTATATGTTTGACCAACTTTATACATAGCAAGCACTTTATAAGGATTATCACTAGCATAAAATGTACCATGTAGTATAGAGCGAAACTTATCTTTGCTATTTACATCTATTATCATATTGCCATGCGTATCTTCTGGCATTAATACTGCAGAAATGTTTCTAAATAATTCTTGATGCTGAAATCTATCTTGCCAGCCATCATTCATAACTTGATTTAAAGCATTATGCACATTTCCAGCATTAGGCACTTGCACAAGATTACCACCAAGAAAATTATTTGCATTATTATTTTGGTAATTGTGATATAAACCAAGGTTATCTGTATGAATATTAAGGCCAAGTTGATTATTAAGTGTGCATGAAACTTCCCGTACATGAACATTATTTCCGTCAACATTAAGATCTTGTAAATTGATGGCTCCTTGTTGTACAGCGTTGTTATCTCTAATATGAAGTATAACTATATCAGAACCTTGAGTATGGAAGACCATGGTTAAAGCATGATTCTCATCACCATATCTAAATATATACTTTCTTACACGTTGTTGAACTGCGTTTACTAATCTGAACTCTTCTAAAATACTATTCCCAAAAGCAAAACCAGTTATGCAATCAAATATTCTGTTATAATTCTCTGCATTTCTTGGTATTTCGTTAGGAAGATGTTGAAGCAAGAAATCTCTAATATTTTCTCTAATTCCTTCATCCTCCAAACACTCAAATAATCTTTGTACCAAAGGAAATCTATTCTCTAAAAACTCTACTGTATCAATACTAAAAGGATCTATATTCAGATTAAAATTTAATCCAATACAAACAGCATTTCTTGATTCAGTGTGAATAGATATAAATGAAGAAGCATGTAATCTTTTAGCATCAGCTCTAGCGCGGTTTAATGCAATATCAGACGATGTCCTCCATCTAGTAACATTAATAACGATAGGAATGTTTTCTCTCTCTGCCTGATGACATATAAGAAAAGCAACATATGAATTTCCAGGAGACAAGTCAAGGTCAATATCTATTGTGTAGAGATGAATAAAATTTGCCAACAAACCTAAGAAAAATCCGTGACTCTCAAACTTTTGACTGCGATTTTGAATGTCATTTTGTAGGCTGCCTAGGTAACTACGATAGATTCGAGTTATGTATGGCAAAATTCCTTCATTTATTCCACGTTCTATATTTATTTTTTGGTTACTTGCTAGCACTTCCATAAAACTGAAAATCCCTTGCTGACCCGGTGCAACTTGCACAAAATTGACCAAATGACCAAGCTGTACTCTCTGATCTTGATTGAGTCGTATACTTCCTATTTCCTTAACTGTCAACAAACTGCGTGGCGCAGGCGCATTAATCCCATTAAGCCTATTGCGTTCTATATGCCTAAGAAGGCTAATCTCAGACGCTGAATATTTAGCAAATCTATCTCTACCTTGAGAATCTTTTTCACGAATCACCTCGAATACTGTTGCAATCGCCTCTCCCTGACTCTTGCCCTTTCCATGCATGCATACTTTGTATTGCTCAAAATTTAGGTCTTCTTCCCTTAAATTTGGATTTTGCCCTCTAATCTCTCGCACTAGAGCATTTCTTTCCCTTGTACTGAACCTTAACCCATCACTATTAAGACGATCAGAAATACTGTAGCATCTGACAACTTGCTGTCCGTCATGATAAACAGCGACTTTTAGGTTCCCTGTATTTCTATTTCTACCACCTGTATCAATACCATGATTATCAAAACGAAAATACACTCTCTCATTTGCTTTTAAGATATTAGCATCATGAGCAGTAGCAAACATACTGAAAAAGAATACAGGAAGGAAACGTCCTGTACTTACATGATACAAGAAAAATGGACATTGATCTAAAAAGGATTCAAACTCTTGTCTAAAACCATCAAGATCTCCATCCACTAAACTTCTTATTAAAGACACAAAGCACGTCTCTATTTGCTAAGACCAGAAAAACCACTCACATTAATGAGTAGACTAGATTCTTCTTTTCTTATGAGAACCAGAAATACCACTCACACTAGGAGCTTCAAACTCAGACTGTGGGCCATCACCAGAACCATCAAGTGGCAAAGATACCTTAGATTGAGACCGCAAATTATTCCAAGGACCATCACCTACAGAAGGTAAAGTTACTTTCTCTAACTGAAGAAATAACTCTTCTGCAAACTTGCCGTAATCTACACCTTTCCTCTTTCCTTCCCTACCACATATTCTAAGATTTTCTATCATGACTTCTTTAAAAAGGTCAAACTTTTCAGGAAAGCAACCTTTGGCAAATGAAATCATATCTAATATTTCTTCTTTCTCTATTTCCCTATCGGGCTTACAAACATCTTCTCGTTTCCAATTAATGATTAATCCCCCAAGTACACTCTTTATAGGAACTGTATAATTAGAAGTATTAACAGAGGTCTCTCTGTATTCAGCAAAGCGTTCACATTTCCAAATCTCCATAATAAGGGATCTAGCTTGAACACTTAACTCAGGATTTTTCAACATCACATTTGAAAGTGAATAAAGAAAAAGTTCATAGTCTTGCTGTGAGAATATCTTGTCCGAACAGTCTCCTCCTGCTGAAACGCCTTTATAACACCAGCACTGTACCAAATCATGAACCGTATCAAAAAAACATGACTCTATTAATTCAGCAAGAAGGAAATATACTCCCTTATCTTTCTGCAATAATTTCTGTAAAAGAGTATCTTTATCGCCTATATTCCTTACACAAAAATCTAAAATAGGAGCGTCTCTCTTAACAGATTGAGGACGAGAAAGAGCAACAATAGCTTCTGTAAGCTTCTTCTCCTTATCTTTTTCCTCTAACTGATTATAAAAATACTCTACCCCTTCGCTCCACTTAAGTTTTACAGTACTGTCAAAACCTTCTACTGCATCATACTTCTTTAATTCCCCAGATTCTCTATCGATCCAGAAATCAAACACAGGACCATTTCTCTTCATGGATGATAGCAGAATGTTTCTTACATATTGATCACTGATCGGATTACCTTGACTATCTACCTCTTCTGAAGTAAATTGACCTCTAGAGAGTACAAACTGTTTGTTGAAAAAATCACCTATCTTGCCCGTTATACAGTACCTAGATGCCATACCATACCTTGGTAGTGGGTTATCGATTTCTCCTATTTTCTCTTCAGTCAATTTCTGACCTAAAACAGTATTATTTAACCTTGTACCTAACCAACAACCTTCATCTCGAAAAACATTATATAAGAATTCCAGCTTATCATCCTTAAAAAGTTTGATATACTCTATATAGGTCTCGACCCACCTTTTAATAGCTAACTTTCTTCCAGCCGCAATGTCACGATCTGTATGTTTTATCACATCTTGTAGCTTTTTAAGCACTTCAGCCTGACGTTTTGTTTCTATTGGCATTTAAACCTCCCTATATCATGAAAACAACGCTATGGTACTAAATTTGTAACTAAGTTACAACACCTAATTACTCCAGAAAGACCTATTTGATACCCAAACGTTCTGGTCAGGCCTAGAGAAATCTGTCTGGAATTATTGAGTATTTTCTAGAAATCTTAATTTGACAGCTAATACCAGGTTTTCTGGAGACTATAGGTGATGCACTTTTTCTATTTATATTCCCAAGAATAAGGTCAGTAGATATGTTGTTTTCCAGAAGAATATTAGTAAGATTAATTGGAGAAGTGCTTATGACTTTAACTAAGTGTGTTTTAACTTCGCCCTTAAGTTCTGTTCAGCAGTATCTGTTAGTGTTAGGTAAGGTTATGGTTGTAAATACAAAATCCGATCAGCAGAGGGCTGAAGATGATCTATATACTGTTTTGAGATTCAAAGAAAAAGGAGATTTTGAAAGACGGATAAGAGAACTGCTTGTTAACGATTATAAGAAACTTAAAAAACCACTGAGCAAACTCCTTGGTAAGTTAGAAAGTAAAATAAGGACTGATAAAGAGAATAACCAAGCAGCCAGAAACGTTTATGATCAAATCAAAAAATCTAAAACTAATGAAGATAAATTAAGTAATTTATTGAACTTTAAAAAACAGCTAAAAGCTTTCCTAAAAAATCAAGATGATTGTAGTATTGTGTTAAATGCGATTGACTCTGCAAGTGTTATCCCTGTTATTGAAGTTAATGGTGTGCATCCAAAAGATAGTGAGATCAAAAAGTTAAAAAAAGCTCAACCTCTCACCTCTAACAGACAAGACTTTGAAGAAGCTCTAGGATACATAGAATCACAAGAAAAAGTTATGGGGATTACATTAGAGGAAATTATGGAATACAAGCAACACTCTGTTAAGATTTTTCTACTGAACCGTGTTCATTCATGCAAAAATGGGCATTCTCAATTGCATCCTGATGTAAAAGAAGCTATAGCAATATTATCAAATGATAAGCTGAGAGCTTTCTACGATGAAGAAGTAAAGAAGAAGACGCTACAACCAATATTGTCCTACAAAGAATGTGAACAATTATATGATAAAATTAACTATGAAAAAAATGAATCTCATATTATAATCGAAAGAGAAGAACTTGGAGAGAATGTTAGGAGGGTAATGGGAGTGAAGCGCTTTACGAATCAAAGCAGTAGAGAAGATCAGAAAAATGGTATTAGTCCAACAGGAACTTCTACAAATTATAGACAAGAGCAAGTTGCCTCTAGTGGTGATAGAACACTTTATAATAGTGATATACCTTCACTAGGTAGATCGATTAAGAGCAGCCGAAGTGCACTGTTTATGCCATTTGGAGCTTCTGTTGATACGAGTACCACGATTAAACCTGCCAATCCATCTAACCTAGTTACCACTGGTGAGAATTATACTAGTAATGCAGATCTGAGTGATGAATTGAACGTAAGTGAAGTAACTAAAATTGTTGAACGAAAGGAGCTATTATCCAATAGTTTAAAAAAAATCCAAGAAATTGTGGAAAAGCTGGGTAATACTACACTAAGTGAAGAAGTGATAGTTCATGAGAGACATTTCAAAAAGTTTATGGATTTTGTAGGAGAAATTCTCGTAGATATTGGTACAAGATTACCACAAAGTGGTTCTAAAAGCATGTATCTTGAACGAAAATTGAATGGATTGGAAAAGATGAATGAATCCTTAGATAACAGTGTTCAAGAGTTAGAGAAAAAAGTAGATAAACTTGAAAAAGAGAATAAAGATTTTCTAGCAGAAAATGATGAACTTAAGGAAAAACTTGCTACAGCGAAAGAAGAAAAGGAATTGCTATTTAATAAAAAAGAAAAGATGCAGGAAGTTATAAATGGGCTGAATGAGGACAATCAACGATTAATGCAAAAAATAAATGGGTTAGAAGATGATTATAAGTATTTGTTAAGAGCGGAAAAGACAAAAAGAGAAACCGAAGATTCGTGTATACAAGTGGAGGATGCAGATATACCGGAAGGAAAAGCTGAGTTATGTAAAGACTATGAAATTAAACTAGTAAAGCTGGAACAAGAGATAGATGCAAAAGGGAAACAATGTGAGGAATTGCTATTAGAAAATAGTATATTACGAGGAAATATAGAACGATTAAAGGAAGAGAATAAACGATTAGAAGGCATTGAAGAAAGCTTTAGTATCGATCTCTCACATTTTTGCTCTGTAAAAAATTTGCATGATGAGCTTATTCTAGCTAATGAACAGCCGGAAAATATTGATATATCAATCCAGGATGAGATGGATTCAAAAGTTGCCACTGAGTCTGTGGGTGTTAATGTAAAACAAGGTTATAGTAAAAGGACTAGCAACCTATCTCGAGTCTCTGAACAAAGTTCAGCAGTAAAATCTCAATTCTCAGAAGCAAGAGCTCAGAGTAGAAAGCAAATAATTTATGCCTCTGCTTCTCTTATATTATCTGGAGTATTTGCTGTTGGCACAAGTTTAACAATGTCTCATTTAGGAATATCTATTTCACTTGCTTTGACTGCATTAACTTTCCTTACATTGGGATGTTATTGTTCATATAAGGCAAGTACAACGCTTAGGAATATTGAACTTGATCGAACTTTTAAAATGGCTGATCATGAAGCTGTTTTTATGGTTCCCAGCTTATAACTATGTGGAAAAATATATTGTTTTACTCACCCCAAGAAAAGAGATAATGGGAAAGATAAAAAGGTCTATCAGTTCTCGGTGCGGCAGATTAATTTCTGACGGTGATATAGAGCATTACTTATTTCTCTAGAGAATAGGGAATTGGCGAATAGAGTTCTAGGTGTAGAAGGAGATATAGATGAAGAAAAGACCAGATTTAGTAGAAAAATATAAGGGCTTCTTTGTAAATGATAGTAAGGGAACAGCAAAGTAGTTATATTAAGGGACTGGTTTTATGTTCTGAACTCAGATTTTCGTTAGGTTATAAAAGAAGTAATATCGAGACCTTACTTTGAAATTCCAGATTATCAGAGTACTTTGCTCTTCTGAAGTGAGTGATGTTGGAATACCTCTGGATCGCAGTACTAATAACCAAAATTAAAGAGTAAATAGTTTATAATTTAAGTATTTATAATAGAGAAATTAGCATGTATCTAAATTTGAGCAGCAAATACCTTGAAATTACCATCAATTCAGTAAAATTGAAGAGTTTTAATGGTTTAATCATGTAAAGTATTCAATAAACTGCCGTTTTTAAATTTTATCAGACTCAGTTAAAAGAGTGGAGATTTTAATGATTTACCTCAAATCTAATTAAGAGTTAAAGTGAGAAGATGTTTTAGTTTTTATGCACCTTCCTCTCTACTAATTAAGGCGTTCTTTTTATTTGCGGCTTTTCAGACGTACGATTCTGCTTAGCAACCAATCCGGTACTTCTCTACCCTTTTCCCACTTAGCAAACCTCATCTTTTCTTTTAGGTAGTACTCTCTGTAAGCTTTTACTGAATGACTAGACTTATATTGATCTGGTAACGCCTGTACAAAAGGCTTTATATCGGTTGATTGAAAAACAAGCAAATTCTTATTACTATCACACCAATCTATAACTTCTTCTGATCTATGTTTTCTTTTATATCGCCAAGTATACTCTTTGCACAGCTCCCTTCCGTATTTTATTAACCAGAAAAAGTTCCCTTTGGATTGTCTAGCCCATAGAGAACAAGGGTGGTTTTTGTGAGTAAGTTTATATGGAACTTCTATATTCTGGTCTGTGATGCTGACTAAAGGATTTGGCACTTTTAATGCTATTGAAAAAACATTACTCAGTAACTGAGCAGTTTCTAATAGCATTTTTACTATATGCTTATCACATAACATTTTTGCCGCAATCTCTGGGTTTTCATCTAGTACAAAGATGTTCATCTAAACATCCAAAGAGCTTAAGTCTTTAATTTCATTAGCTGTAAGACCAGTAGTTTGAGCTATGATATCAATAGAAACTCCTGCTTTAAGTAGATTCTTTGCAACTTCAATTTCCCTCTCTTTTCTGCCTTTTTCATGTCCGATGAGGATGCCTTTTGCAGTAGCATCATCAAGTTTTTGAGCAAGGACAGCCTGTTCATCAAGAATACGTTTTATTTCCTGTTCATAGGCAATAAATTCTTTTTCTGACCAGTTGAACCTATTTAGTTCTTCATAGGCCTTTTTAATTATTAGATCACTACCTATTATTTTTTCGAGCTCTTCTTCACTAGTCTCATCTGCATATTTAAAGAAGTAGACCCATTTCTCAACAATACTTGAAAGCTGATCTTCTTTGGTTTTTGGAAATTTAGGCAACTCAATAAATATAAAGTAAAAATCTTTTAGATCATGTTCATTAGTATCTTCATCGCGAATGGTATGCTTTGACTTATACTCAGACTTATCAGGAAATAAAATACAGTCTGCTATAGCAATAAAGATAATTTCCTTAAGGTCATGATATTGATCGCCTTTGTCAGCCTGTCTTGAATAGGCTTTAGCAGCATAGTATTGAGCACGTTTTTCAAAGCCCTTAGTTTTAGCGACCTGCATTTCGACTATCACTTGCAGCCCATTTTTATCTCTACAAAGAACATCAACAATGCTTTGTTTTTTAGAAGCAATATCAGGATCTTGAATAGTACTTAAAAACTCTATATCCTGTATTGCATTTGTTCCAGCAAAGCCGAGAATATCATTAAGAAAGTGAATAAGGATATCTTTATTTTTTTCAGTACCAAAGATGCGCTTGAACGATATATCATTCTTGGGATCGAGAAACTTCGAAAGAGCCATAGGAAATCCACTTAAAAAGCATTAATAATTATACACAATTGTGAAGAAATATTCAACTAAAATTCAAACATAGAAAGAAGCATCCCTTTTGTATATCTTTATTTGGTAGTATTAACCTGTATAATATTTATGGCAAATATCTCGATAAGGTACAAAATAGCACAAAAAGTAAGGAGCTGGAGGTTAAAGCGAGGTTATACTCAAAAAGATTTAGCGGGAAAAATTGGCGTAACGTATCAAGTAGTACTACAATATGAAAAAGGAACACGTAAAATTTCGATTGAGAAATTGTATGCTATAGCAGAAGTGTTATCGGTTGGCATCATAGATCTTATTCCTGTATCAAGTGAAAAAATTTGCCTTAAAAACGAAGAAGAGGAAATATTAAATCTAGTAAGAAAATATAAAACGATTAATGATCAAGAGTTGCGCAAGGTGTTTTACTTGCTAACAAAATTTACCCGAGTTGGTGAGAAAAGTAGTAAAAAAGCAGAGAAGGTAAAAATTGCAAAGGGTATGGTTAAAGCAGGAATTTCTGTTGATATTGTTTCACAAGCAATTGGCCTCTCTGCTAATGAGTGTGTTGAAGAAAAAACAGGTTCTATCTACTACCAAATAGGAAAAAAGATAAAAGAATGGAGGCTAGTGAGAGAGTATACTCAAAAGGATTTGGCTGAGAAAATGGATACAACACGTGATGAAATAAGCAACTATGAGCAAGGACGTGTGGCCATTCCACTGGAAAAATTATATGCAATAGCAGAAACATTATCAATTAGCATTACAGATCTGCTCATAGAGGAAGATGAGATAGTAGAAAGTGAGCTACCTGATTTAATAAAAGAATACAAAAAAATTGAGAGTCAAGAATTACGCTATGCGCTAATAAAATCTCTGTTTGAAAGCATACAAATTTGCGAAGAAAAAGTGAAAAGAGCAGAAAAGATGAAAATTGCAAAGGATTTAGTGAAAGGAGGAATTTCTACCGATATTATTTTGCAAATAACAGGCCTCTCTTTAGGTGAAATTCAACAGATTTAAAATAAAAAATCAGTATATATTAATATCTTTACTCTTAGATGAAAAAATAAGTAAAAAAGATTGAGAAATTGATTTGACTTCACTCGAAAGCTATGGCTTTATGCCAATGCTGATAAAAAACAGCAGTAAATATCTAAAAAAAGTTTGTTGTTAGTGAAAGGTAAATTATATGAATAAAAGTAAAGAAGAAATCGAATTCAGAATATTAGAAAGCAAAGGCAAAGCACTACTTGATCGTGAAATAATGGAAACGTTTCTAAGTGCAGTACATGAAAGCCCACAGGCTCAAGAAATTGCTAAAAATTTGGTGAATACTTATACAGGAGTAGGAAGGATTTTAGGTAGAGAAATGGATGACCTGAAAGTTATAGAAGGAGTAACTGATTCTGCAGTAGCAATGATTATGTGTGTTAAGGAAACACTAGAAAGGGTACTGAAAGAAAAGCTTAAGAGTGAGCCAATCATGGACTTACAAGGGATAGTAGAGTACTTAAACGTAAGTATAGGCCACTCAGAAAGGGAATGTGTAAAAATACTGTACTTGAATAAAAGGCGTCAACTAATTGGAGAAGAATCCTATATTGGTGAAATGGAAAAAGCACCAGTATACATAAAGGAAATTACAAGAAAGGCATTAATGAAAAATGCAACATCAATAATAATGTCACATAACCATCCTGGAGGGAGCTTAGAGCCATCAGAAGAAGATCAAGCAGTAACGAAGAGCTTAGCAGCAGCATGTAGTACTGTAAGCGTAAAATTGTTTGACCATATTATCATCACAAGTGGAGGCTATTTCAGCTTTCGAGAAAATGGATTGTTATAGTAGAAAGTATTTGCAAATCTACTCATTATAATTTATAATGAGTAGTAAGATGTATAAAGTTTATTGTACGCTTAAAAAGTATTTTTAATATGAGGTTTATATGACTAGTAAAGATCGGAATAAAAAGACTAATGTTAATCACAAGAAAATATTTGGTGCTCTTGAAGGCGTTGATATAAAGCAGTCTAAATTTGTGAGTAAAATTAATAACCAGAAGGAGATAAACCGGGAGGCCTCCCCTAGCAGAAACATTCGCGAAAACAAAATCAACTACGGGAAAAGCCTTGACTATGTTTATGGCACAAAACCTTTAAATGATCAAGCAGAAGATTTAAATCCATTTGCTTCAAATTTGCAAAAAATAAAACCAAGTGCAAGCGAAAGTGAAAAGTTGAGCTGGTTTAAGAGTGCTGTAGTAGAGACAAAAAACGTAAATGCATTGCATAAAGTTATAGAGCAAGTATTAGCCTCTGGAGCAAGAGTAAATGCATGTAATGATGGGGAGTGGAGCTTCGCAGAATACATGATATTGGGCACACACTTTCACAGATTAGAAAAAAGTGATCGAAAAAAGATAATGCGTAAGCTAATGCTAAGTGGTGCAGAGTTTCATGATACTCTACTACAGAATAAACTGATAGGTGAAATCTATAATGAGCTACAACCAGAAGTTCAGCCACAGATAGATGAGAGACTAGAAGAACTAGAGAAAGCTGGCGAAAGTGCTGTGCAAGAAGGAGAATTAATAGATGTTGAGATAGATAATACAACATCGTACATAGAGTTTTCTGGGAATAGCAAGGTAGAGGTAGCCAAAATACTGAGAGAGTTAGGGAGTAACATTTTAAAAATGGGTAATAATGCAGTTGAGATCAGAAGGGAGGAAGGAGGTGCAAGAAATTACGTTGATGTATCAGATGGTAGCTCCGTGTGTTAGAATTTCCTACAAGCCTTGGTAAGCTAAATATTGTATTGTACCAGGACGTAAAAAACTGCAGTCAGGTACAAGTAAAAGTAGCGGATAAGGAAATGTGGGCTGAATTACAAAAAAGAGGAGAAGAAATTGGAAAAAATTGCCTTTTTGGGGGAGTGAAACTTAAGAAAGTGGTAGAAAGAGGTAATTTCACTAGGTGCGGCATATGGAGTGAAAAGCAGAAGGAAGTAAGTGAAAAATTGTTTTCATGGGCAGACAAAGTACGTGAAAATAGTAAAGAAACTTGTAGGGCACTTTAATTCATCAATTTAAAGGTTCCAGAGTCTGGCTATTATATCTGGAGCCTTTGAGCTATAGTATAAAATATTATATGTATGGTTCTTTTTGTGGAAAAAAGTCTAGATTATAAAGTGGGAGAAAAATTAAAAAGTTGGAGGTTAGAGAGAGGGTATACTCAGAAAGATTTAGCAGAGAAACTTGGTGTAAAGTACTGGGTAATACTTCAATATGAAAAAGGGAATCGTAGAATTTCAATTGAAAGGTTATATGCTATAACTGAGGCACTATCAATCAGTATTACGGATCTAATTCCTATATCAAAAAGCTGTCTTGAAGATGAGGGAGAAGAAATCTTAAATCTAGTAAGAGAATATAAAAAGATTAATGACCAGGAGTTACGTAAGATGTTTTGTTTACTAACCAATTTTGTCCAAGTTAGTGAAAAAAGTAGTAAAAAAGCAGAGAAAATAAAGATTGCAAAAGGTTTGGTTAAAGCAGGAGTTTCTGTTGATATTGTTGCAAAAACAATTGGCCTCTCTGCTGATGAATGCGTTGAAGAAAAAGGAGGTTCTATTTACTGCCAAATAGGAAAGAAGATAAAAGAATGGAGGCTAGTGAGAGAGTATACTCAAAAAGATTTAGTAGAAAAAATGAGTACAACACGTGACGAAATAAGCAACTATGAGCAAGGAAGGACTGCTGTTCCACTTGATAAATTATATGAAATGGCAGAAGCATTATCGATTAATATTACGGATCTACTAATAAAGGAAGGGAGTAAAGTGAAAAATGAGCTACCTGATTTGATTAAAGAATACAAAGAAATTGAGAGCCAAGAACTACGGCATGCACTAATAAAGTCTTTGTTTGAAGGGATACGGATTTGTGAGGAGAAAGTGAGAGAGATAGAAAGGATTAAAGTTGCAAAGGATTTAGTAAAAGGGGGAATTTCTATTGATATTATTTTGCAAATAATCGGTTTATCCGTTGATCAAATTGCATGAAAATTTATTTCTAAGTAAGGTATATATGTTTGTTTCTGTAAGCGATATTAGTTCTATAAGCTACAAAATAGGACAAAAAATAGAAGATAGCAGGTTAATGCGAGGGCATACTCAAGTAGAATTGGCAAGTGAAATAGGTTTAACATACCAAGAAGTAAACAGCTATGAAAATGGGTATATTCCTATTCCAATTGAAGTACTATATGTAATAGCAAGAGTATTGTCAGTTAATGCTATAGATTTATTACCCGAACCAGTAATAGTAAGGGAAGACAGCTATGAAGACGAGGAAATACTCTATCTAACGAAAATATATGAGAATCAAAAGTTAGGCAAAATAGTACCTTCATTAGTCAGGTTTGTTCATATTAGCGAAAAAATTAATCAAGAAGAGGCAAGGTTGGAAATAGCAAAAAATCTAGTGAAAGAAGGAGTTTCAGTTGACATAATTTCCCAGGCAACCGGCTTATCTATTTACGAGTATGATAATACAGAGAGAGAAATCTGCACTGATTCTATATATTACAGAATAGGGCAAAGAATAAGAGAATGGAGGTTAATAAGAAGGTATACTCAAAAAGATTTAGCGGATAAAGTTGGCGTAACACTCAAGGAAATACATGAATATGAAAGAGGTTATACTACCATACTATTTGATAAATTATATGAAATAGCAGGAGCATTATCAGTAAATATTAAAGTCTTGCTACCTGAAACGAGAGAAAGTAAAAAGCTATTGAGCTTAATAAACGAGTACAGAGAACCGGAATCATTAGATGCGTTAGTCAAATCTCTATCTGAAGATATGAAAAGCGGCAAGGAAAAAGTTAAAAAAGCAGAGAAAATCAGGGTTGCGAAAAATCTAGCAAAGGCAGGTGTTGCAATTGATATTATTGTGCGAGCAAGTGGCCTAACTGCTGATGAGTGTGAAAATTGAATTGTGTTAAAGACGGTACTGAGAAACATTATATTAAGATATAAGTAAAGATGGTTACGTATTTAATATATCTATTCTGAAAATTTGTTTAGCTGACTCAACTGAAGCATTTTCGTAAAGTTTTGCTGCTAATTTGCTTGTTTGATAACTTTCTTTAACGTCTTCACAGCTAACACTGAAAACACATATTGCTAATGCTAGCAGAGAAGCTAGTTGGTAAAATTGCCACAGCCGTCAGTACTCCCGATTACTTTTCCTGATAATGTGATAGTATTCGCAAGTATTATCATATATTACAAAAAAATCAGTTAGCATTTCTGTTTATTAAAATTATACAATAAAGCTGCACTTTATATAATACTTCTCAAATCATTTCTACTAAATATTTATGAATATGGTTAAACAGTAGATAGAGGAAAACTTGTCTAGTATTGATCTTTTTTATAGTAAAGTTATCTCATAAAATATTAAATTGGGAGTTTTATGGATCACAGATTAAGAGCTTATTTGCTTGGAGTTACCTGGTTTATACTCAGTTTACTTAGTAGTGTAGCTAATGATACTATATCAAAATATCTAAGTTTACATCTCCAAAGTTTTGAAGTAATCTTTTTCCGCTTTTTATTTAGCACTATTACCCTTGTACCTTTTATGCTTTACTATGGAAGAGAAGCTTTTAAAACAAGTCAAATATCTATTCAGATAACTAGAGGAGTATTGTTATTTGTTGGAATAACCTTGTGGACCTATGGGTTAGCTATTTTTCCCATAGTAACTGCAACAATTATAAGTTTTTCTATACCATTATTTGTTATACTTCTTGCAATCCCTTTACTAAATGAAAATATAATTTGGCAAAGATGGTCAGTAACTGTTATTGGCTTTGTTGGTATTGCTATTACTACCAAAGCTTATAGTGAAGACTTTAATCCTAAAATTCTTATTTTTATTGTATCTACATTAATCTTTGCTATATTAGACATACTTAATAAGAAACTCGCAATAAAAGAGTCCGTAATAAGTATGTTATTTTATTCAGCTCTAACAACAACTATTTTTTCCACTGTGCCTTTGCTGTTTTATTGGCATTTGCCTTCCTTGTTAGAATTAGTATTACTACTGATTTTGGGAATTAATTCAAATCTAATTCTGTTCTTCACATTAAAAGCTTTTACTCTTGCAGATGCTACTGCACTTGCACCATATAGATACATAGAGCTAATAATTTCTGCAATAGTAACATATGTTATGTTTAATGAGTTGCCTGATAAAAGTGCTTTGTATGGTATTTTAATATTAATACCATCGACTTTGTTTATAGTTTATTCAGAAAGTAAAGTAATTAAGAAAAATAATGTATGCAACGCTAGAGTAAAAATTTATGACTCTAATTGTTAATGATGTTCTTTTTAAATGTTTAAGCAGTTGAGCTACATTAGGATATTTTTAAGGTGATGACAAGATGTATATAACCATTATAGGAATAGGGTATGTAGGTTTAGTATCTTGTGCAATGTTATCAGAGCAGGGTCATAACGTTGATTGCATTGACATAAATACTAAGAAGATTGAGTTATTGAAATTAGGAAAAATTCCTATATATGAGCCTGGATTAGCAGACTATTTAGAGAATAATATAAAGTTACAAAGGATAAGATTCTTCGATTCGTATTCTCAAATAAATCCCAACACAGAAGTAGTGTTTGTAACTGTAGATACTCCATCAGACTCCCTAGGAAATGCAAATTTACAGAATGTATATAATGCAGTAAGTGAAGTTTCTGAGAGAGTTAATCAAGATTGCTTAATAGTGATAAAGTCAACTGTTCCTCCTGGTACTGCAGAAAATATATATAATTATTTATCTAATAAGGGCTATAACTTTGATTTGGGGGTTAATCCAGAGTTTCTCAAGCAAGGCTCTGCAGTATCAGATTTTTTATACCCAGATAGGATAATAATAGGAGTAAAAACTAAGCTAGCTAGAGCAAAACTAGAAGTTATATATAGATCATTTATAGATAAGAATATTCCGTTAATAGTCACTGATACAGTTACTGCTGAAATGATTAAATATGCTTCTAATGCTTTTCTAGCAACAAAGGTTGCTTTTATCAATGAGATGGCAGGTTTATGTGAGCTATTAGGAGCAGACATTGACCTTTTAGCTAACAGTATGGGAATGGACCATAGAATAGGTAAGGAATTTCTCAAAGCTGGTCCAGGATTTGGAGGATCATGTTTTCCTAAAGATTTGTCAGCTTTAATAAGGCTTGCTGAAGATCACAATGTCAAGCTACAAATTTTAAATTCAGTTAAGGAATCTAACTATAATCATATAACAAACATTGCTAAAAAGGTAGAATATGTATTAAATGGAGTCCAAAATAAAAAAATAGCAATATGGGGGCTAACTTTTAAGTCTGGTACTGATGATGTAAGAAATAGCCCAGCTATAGATATTGCACAATTGTTAGTGAATAACAAGGCTAAAATTACTGCATATGACCCAATGGGGATGGATAATGCTAGGCAAGTTCTAAAGGATATAGAATACGCGGACAATGCTATAGGGGCTGCAAGGGACGCGGAAGCCTTGTTATTGTTAACGGAGTGGAAAGAATTTAAAAATCAAGATTTTGCAAGTTTAAAGAGTATTATGGCTGCACCTAATGTTTTTGATTTCCGTAATTTATTAGATAGCGAGCTATTACTAAGATATGGTTACCATGTTTATTCCTTGGGTAAAAAATCTATCTACAAAGTTTAACTGTTGAGAAATTTTTTTTACACCGCTTTACTTAGTTTTTTTAGATCTTTGCTTGATAGTATGGAAAAGCAAACGAGTGCAACAACAGAGCAAATGGAAAAAAATGAAAACATAATACTGTTACCACAGTGCTTAACAAGTACTCCTAAGAGCACGCATGAAAATATTGAACTTGCAATATACCCAAATAATCCTGTTAAGCTTACAATTGCACATACATTATTTTGTGGAGCAATTTCTACAGCTATAACACCTGTCAGTACTTGCACTCCAAATATAAAGAATCCTGATAAGATTGCACAAAGGTTCATAAGAATTATGTTTTGACCAAAGTTCATTGCAATAAAAGTGAGTGCTATACCCAACATATAAAGTGATGCCAGCAAGCTTCTATTTTGAAAGAAGTACATATCACTAATTCTTCCTGTTATTAAAGTTCCAAGGATTCCACCTAAATCATATACGCCTGTTATTAGTGAGGATTGTACAAGAGAAATTTGTAATTTATTCTTTAAAATTATAGGAAACCAAAAGAAGATTCCCATTTTTATAATATAAGCACAAAAAGTAGCACAACATAGAAACCATATGGAACTTGTTACCTTGATACCTATTTGAGATTTCTGCACCTTATAATAGGTAGTAAAGTTGGCACTTTCTTTGTAATATGCCTTTAATATTATATAAATTCCAAAAAGTAAGCATAAGAAACCAGAGTACAAAAATGCACTTTTTGCATTATATATTTTAATTATACTTGGTAATACAATTAAAGTAATACAAGAACCAAGTTGCTGAGATGCGCTCATAACTCCCCATGATGATGCAATTGAAGAGATGCTAGAGTTTGTAACCATAAACTTGGTAATAGCTGGCCAACCTAACCCTTGTGTCCAAGCTAATAATATTAATGTTAACAGTAATAAAGTTAGATTATTATATGATAAAGTTATACCAATGGTTAATAATCCAGTTGCAATATTGCATAGCCCAAACATAAATAATGGATTATTTTTGGAGTCCATGATTATTCCATTAACAAATTTTGATACTCCATAAAAAAAAGAAAAGCAGGCAAAAAAATAGCTTAATTTTACATGGTCAGTATCTATTAACAGTGGTAGAGCAATTGGTATACTTTGTCTTGATAAATAAAGCAGCATATATCCACAGAAGAATAGTAAATATTGAAAGAAGACAAAGTTCACACCTATTTCCAAATAGCTCTATGCAGATGCTAGTATAATACTATATTGGTATAATATTGTTTGACAAGAAGTTTGCAAACAATTAGTGCAGAAAATTACTTAGTATCTTTCTTATAGCAGATACAGTAGTATTAATATCTTCATAGCTTATATCTCTATGTGTTATAGCTCTGATTTTACCTTTGATGTTAGCCATTCTAATTCCATAATTTGTCATTAGTACGTTTATTAATTCTTGAGTAGATATACAATTAGTACGTAATGAAAAATACGCTATATTAGTTTTATACAGGTCGATATCAATTATAACTTGATCTATGGAGTCTAGGCCTTCTATAAGGTGCTGCATTTTTTTATGATCTTCTTCTAAAGAATTTACATTATTACGTAGAGCATATAAACATGCAGCTGAAATAATGCCAGCTTGGTGCATACCTCCGCCAATTTGAAACTTATAGTACCAAGCTTTTTCAATAAAATCTTCACTTCCAAGCAATATTGCACCCATTGGAGCACCTAATCCTTTACTAAAATCAATGAATACCGAATCAAAATAACTTGCATACTCCTTTGGAGATATTTTAGTATGAGCACAAGCGTTGAACAGTCTTGCTCCATCTAAATGAGTGAATACGTCATTCTCTTTGCAGAGACTTGAGATCTCTTGAATATATTCTAAAGGCCACACAGCTCCACCACCAAAATTTGTCGTTTGTTCGATAGAAACAAGCCCAACTCTCGGAATATTTCTTAAACTAGGACGAGTAATAAACTCAACAATTTGTTCTCCAGTAAATATTCCTCTTGTACCTTTGATGGGCAAAGGAGTAGCATGTGCCTGGGCTGCGATCAAGCCAGATTGTACTATGAGTGGATGTGAAGTTTCATCAAGCAGCAAGTAATCACCAGGTCTTTGAATGTGTACTTTATAAGCAATTACATTGGACATCGTTCCTGAAATCAAAAAGATTCCTGCAGGTTTACCTAATATTTTACATGCGGTTGCCACTAATTCGTTCACAGTTGGATCTTCACATGCAGCTTCGTTTCCAACTTTTGCTTTAGCCATCGCTTCCCTCATTTTAGCTGAAGGGTCAGTGTTTGAATCGCTAAAGAAATCTATTTTTACTCTCATATTAAATTTAACACAACCTCCTTTATAATTTCAGCAGCTTTCATGATGTCTGTTTCCTTTGTGCCAAGATGGGTAACTGCTCTTATATGAGACTCGAGCCAAGGAAAAAGCAATAAACCATAAGCTTGGCACTTACTCAAGAAAACCTCATTAGTTACATTTAGTGCTTTTATACTAAAGCTTACTATATTAGTTTCTGGATAAGGTAGTACCAGTTTTATGTGTGGAATTTCCTTAATCTTGTCTGCAAACAGTTTGGCGAGTTTATTGTCTTCTTTAAGCCTAGAAATATTGTTCTGTAGTACATACTTTGCTGCATTAGCACAATACCCTATCTGATGATAACCACTACCTAGCCAAACCTGTAGCTTTTTAGCCCTTTCAATTATCTCTCTTTTACCCATAAGCATTGAACCAAAAGGAGCTCCCAGTCCTTTGGTAAAAGAAAAGCTCATTGTATCCACATATTTAGCATAATCTGCTAAAGCAATATTTGTTTCGACATGAGCATTAAATATTCTTGCACCGTCTAAATGAAGATTTACATTGTGAGCTTTTAAAAAGTGATATAACTCGACTTGTTTTTCAAAAGGATAAATTTTACCATTAAACCCGTTTATACTATTTTCTATAGAAACAAGACTCACCTGAGCAAAAATTTTGTACCTTGGCTTAGAATTAATAGCATATTCTACTTCAGCAACATCTAAGATTCCGCTATTATTTCTAATACAATTAAATACGATATTATTTACTTTTGCATTGCCTGCGCTATCGAAAAAATTAACGTGATAATTATAATGAGTTATTAGTTCATCACCAGGACTTGTTTGACTGGCAATGGCTAATCTATTTGCAAGCATACCGCTGGTTGCAAATAATGCTTCTTCTACTTTGAATAATTGTTTGCAATATTCTGATAAGTCATTACAGCTTTTGTCTTCACCATAAGCAAAATCTCCAACAGTTGCATTACTTATTGCATGTATAACGTTGGAGCTCTGCAGAGTTGTAGTGTCACTTCTCAGATCAATAATTTTTTCCATCTTATTTTTTGCCATTCAAACAACCAATTTGAGCATTCCAAAGTTCCTTGTAAAGACCTTGCTTAGAAACTAATTCAGCGTGTTTACCATCTTGGACAATTTTTCCTTTGTTAAATACTAGAATTCGGTCCATATGTAAAAGTGTAGAAATACGGTGTGCTATAGTAATGGTGGTTTTATTTTCCATCAACTTAAATAAACTCATTTGAATTGTTTTCTCTGTTATAGAATCTAACTGACTAGTTGGCTCATCGAAAAATAATATCGGAGCGTTTTTTAGAAATGCTCTCGCTATGATTATTCTTTGTCTTTCCCCTCCAGATAGCTTTATGCCTTTTTCTCCGACTACAGTTTCATATTGATCGGGTAGAGTCATAATGAAATCGTGAATACCAGCCAGCTTTGCAGCTCTTATTATTTCTTCGATAGTAGATTGAAGTTTACCATATATAATATTTGCTAAAATAGTATCATGAAACAACAATGGTTCTTGAGGTATTACAGATATTTGTTGCCTCAAAGAACTCTGTGTAACTTCCGATACTACTTGATTATCAATCTGTATATTACCTTTTTTAACATCAAATAGCCTTATGATTAAGTTTATAAAAGTAGATTTACCACCTCCAGAATAACCAACTAGACCTACCTTTTCGCAAGGATTAATGGTAACTGAAAAATCTTGAAATAATGACTTCTGACCCTCATAAGAAAAAGAAACATTATTAAACGTTATTCTTCCACTTAATAAATTTAATTTTTTAGCATTTTCCTTATCTTGAATTTCTGGTACGGTAGTCAAGATTGGCAATGCATCTGAAACTTTGCCGAAATGAGTAGAAAATTGGGTAAGATTCCTAGTTAGATGGTTAAGAAACTCTATAATCGATATATTAATTCCAAGTACAAGAGCAATATCTCCTATTGCAATCTTGTTCAATTGATAATCATGAATTAAAAAATACAAGTTTACTGCTTGGAGTATATCAAATGAATAGCCATATATAAACCAAAGCCAAAAGTATGCCCATTGTAATTTTCTTTCTGCAATAGTTTTTTTCTTGCATACTTGAAAAAATTTATGCCTCTCATGCGCTTGCCGAGAAAATAACCTTACTGATATAACATTTAAAATACTGTCGGCTATACCCGCTATTACTTGTGAACTTTGTTTAGAATGATCATCGGCTAATCCGGTAAGCACCCGAAAACTGAAAACCGAAATCAAAATAAAAATGTTCACCCAAATGAATGTAGCTATTGCAAACTTTATATTTACTAGTGATAAAGTATAAATAGCCAAGATTAATGCTATACTATAACTAAAGAAACAGTCTATAAGCAGTCTTATTAGCTCTATCACACTATCCATTAAGTTACTGACCTTATATACTAAACTTCCGGATAGGTTGTTTTGATAATAGGAATGGTCTTGCTGAAGCAGCCTGTAAAAAGACATATCAGCTATTTTTTGACGCATTGAGGTAAACATTCGAATGTCAACAAAATAGCCATAGAATCTAAAAGCAGTAGTAATAAGTAATGCCATACAAACATAAGCGCTTACAGGTAATAAAAGATTTTCAATTACATTACCTTCTTGATATTTTACAGCTGTATCTAAGATATTTTTTACTAAATACTTTCTAAAAGATAAATCAATAGCCACTACTAGGGCAACCAGGAACATTACAAGCACATTAAGCTTAAACTTGGATAAGATATTCAAAATGAACACCAATATATACTTGAAACTACCAACTCTACTTTTGTTCATTTATAATGCTAGCTCCACCACATTGACTTTTTTATTGAGAAATACAAGCAGTGAAAACCATAAATTTTTGTATATTTTTCCTGAAATGTCTCCAGCATCATGTAGTGCTGACGCTTGATTCAGAATAAGCAGCTTATATAAATCTCGCTTAGCTTCAGCAGTGTTGACCTCAGAAATATTTGTAGTTGTGTCTGTAATAAAGGCTAACCAGCTCTTAATAAGTTCTTCCATATTTTTTGTTTTTATACTTTCCTGGCGACGAAATAATGATAAGTATTCTCTCAGTATAAATTCTGTTAATGCACCACAGTTTAATATACCAAAAACTGAAGGCTGAGGTTTTGGCACACAAGGAAGACTTTTATCTTTTACAACCCATCTCGTAACATAAGCAAACCTATCTTTAGCATCTATATTCTTATCACTACCATGCCATAACCGTGAATCAAAAACTATCGCATCTCCTGCTGAAATAGGTAGTGACTTAATTTTATAATTTTCCCGGTTATCCGAGTATTGATCCAAAAAGTATGGATGCCAAAAATCAACTAGAGGCTGTATTTTCCAGTTGTGACTATCTTCTATAACTTGTAGTGCACCTGAAGTTTTATTGACATTATTCAAAGCTAGCCAAACAGAAAAATGATAAGGGTCATTAAAGCTATAAGAGATGTCCTGATGGAAGGGAACTGCATCTATTAAATCAGCAGTTTTACATATAACATTTGATTTGTTCTGCAGTATCTGGCATTGAAGTGACTTTTCAAGATAATTTTTAATAATTTTATCTAATACTTGAGATACAATTCTAGTTACCTGAGATGATGTACCCCATCTTCCAGTGCAGTTTAAATAGTCAGAAGTTGAAACACCTAATTCTTGAGATAACTTTGATATCTTGCTTATTATATCATTTAAAGACTGAGTTATTAACTCTAAAGGAACTAGATTTTTGATAATAAAAAAACCATTTTTTTGCAATGCTTTCATATATTAACACCTAATGTCAATAACTGATAAATAATCTGTTAAAGGTACAATACTAAAAACTTTAAGCCCTTTTACTTGTTTTAGTATTCTTTTCCAATCGCTCAATGTTCTTAGTTTACCCCCTGTTTCAACCATTACATTAATATCTACAGAACCTCCCACTGGGGAGTAGTAATCTAGGATAGTTTCTATCACTAAAACGCGTGGTATTCCTTTATTTTTTACCAATTTTAAATAAGACAATACCTTATTATCATCATAATGCTGCAGAAAGCGGCAAAAGACACCTAATTCATAATTTGTAGCTGATAATTCTTCTTGAGTTATGAGTTTAATTTTTAAATCTTCTACTGCCTGCCTAGGCACTTTATGTTCGTTGTAATAATATAAGCCTATAGAACCTTTATTGTGTATATCAGAATAAGCAAGAAATAAAGAGTGTACGCCAAATAGCAATATATTTTTAGCACCATCTATATTAACCCTAGAATTAAACTCTTTAGTGTCAAACCTGGAATATCCTAGCAATGCTTGGTAAAACGCTATTTTCCTGTCTTCTGATGTTTCTTTCTCCTTAAAAGATTCAAATGAAGATATTGACTCCTGCCTTAATATATCGGCAATTTTTAACCAATTCTTTTCAGCGGCAACCCTTGCCCACATTGCTGCTGCTTTAGGCAAAAATGGTATTTCCTTAAAACACTTACCTTTTGATGATAGTTGCCATAAGTCCTTGTTCTTATCGTAATCAATAAACCCTATTTCCCACAACGCCCTTAACAGCCTTTCTAGATTTGGAACGATAATATTTAACTTTTGAGATAAAACTGGCATAGTTGCAGGTAAGATATTTAACAAATCAAGTTCAATAGCAACATTTGCGAGGTAAGTTTTCCAAAAGGCTGAAAGTTCTGCAGAAATCTTATGCACTTGAGATTCTTTATCTAAATCAAAAATACTAAACTTTACGTTTCCGGTAATATCGATCTGTCCTAATACACCTTCAAAAGTTTCAACTTTTGCCATGCCATTATAGAATGCTTCTACCATTTTAAATCTTTGCCGGTAAACAGGATTGCCATTAATATCTATATGAAACCAGCCATGCTTATCTTCTGCAATAGCAAATCCTTTATGAAAAACATTAAGCTTTTTATACCATTTATTATGTACTAACTTTCCATGATTATTAATATGTGTAGCCTTACCATCTTTATGGACTACAGCGATACCATCCTTAAAATCCCCAACATAATTGTATTCTTGCTCATAAACTCTATTGCCGTTCAAATCAATATGAAAAAACTTATCATGCTTTCTAATCACACAAATATCTTCTTGGTAATTTCCAATCCATTGATACGAATGTTTGTATACTCTACATCCAGATGGATCAATATGGTAATACCCTGTGTCATCTTCTACGGCTGCTCTATTGCAGTAAAATCCAAAAGTTTTTAAAAATCTGTCGCGATAAATTGCTTCTCCCATTGCATCGATGTGATAAGCGCCTGTCTCATCATAAACTGGTGCAAGGCCAGGCTCGTGAAATTTATCAACTCTAATAAATCTATTTTTGTACAAAGGATTTTCTGACAATTGGTGAAACCTTTCACAGGGGGAAACCCTAATAGATTTAAGGTACTCACTATCTTTCATTAATTGACTAATGGTTTTCTCATGTTGCATGTTTTGCATAATTCATAGTTTAAATAATTCTTTTGTAAGTTTAGGTACTCGCTACTTTGCCATATTTCCTCCAGTTTAACTTCATTAACATTGCCAAAATCTCCTAATGTTTTGCGTAGTTCATCTGGAGCACAGCAGGGACTAAACTTGCCTTCATTGTTTATCCATGCTTCTTTACCTAAAAATGGGCACTGACCACCTGGAGCCAAATCCTTGATACCCTCTTGAGAAAGGATCGTAAAATTTTCTAATTTTATCTTTTTACCATTTGGCAATAGCATATTATCCCTAAGTTCATATAACCTTCCCACCTCCGTATTCCATCTACTAATTGCTAATTCATCTCTCCTCATAGATAGATCCTTAATTTCCTTAAAATGTGCCCAAAGATGATGTCCTTTAACTCTATCTATGCCATTTTTTATAGCCATCTCAACTATGTCGTAAAGTTCATGTAAATTACTTTCTAAAAATGTTAATTGTAAAGTAACGGTACACCTTTCACCTGTATCGCTAAAGTATTTATCTCTAACTTCAAGGAAAGTTTTTAAATTTTCTGTCACTACTTCCCATTTTGAACCTTTCATGATTCTTTCATGAGTTTCTTTAGTTGCCCCATTCCAGGAAATCTTAACATCAGATAAAATTGGTACCAATAGTTCAGCCCATTTTCTAGCTCCTTTAATAGGAAAAGAACCATTGGTCGTGAGGTTAAGCTTCAGGCCGAACTCATGGCACAAATTGATTATTTCATCAAAGCTTTTATACATTAAAGGCTCACCCATAGTAGAAGGAATGATTTCCCTTAAAGGTGTTCCATCTGCTTCCTTAATTACCTTCCTGATAGTTTCTATTGACATTATCTTGGGTTTTATCCCTTTAGCTTTCTTCTCCTCTTTAACTTTACTATATGGTGAAAAGCATTCACACATTACACAAGCAAAGTTGCAGTAATCTGGATTAGTATCAAAAGTAATTCTCCAAGGACCAGGTTTTGTAGCCACTGATTTGCCTTTATTTTCAATAATATTACGGTAAATTTTGTTAAGTTTCTCAGTATGCTCACTTATAGAAGGTACATTACCATTTTTAGTATAAAGATAGCCTCTTTGGGTCAGTTCACTGTATAATTCCTGGTCTGTAGATAGGACTTGCATTTTTTCTGACAAACTATTTGTATCTCTATGCTTAAATAATAGTCCGTTTATTCCATCTCTTACATATTCTGCCATGCCACCATAATCAGCCGTTATTACTGGTACACTCAGTTGCTGTGCTTCATGTATTACTAATGGTGAATTTTCACCCCAAATTGAAGGAACAACTATCGCATCAACTTTATTAAATACATCAGTAACTATATTTTTATTGTTATAACTTCCCATCCATTCTATCCTTTCTTTAACAGCATGTGGAAACTGATCGGCAATCGCTTTTAAAGTTTTAGTTTCTTCCCTTGCCGCTCCCCAAATTCTAAGTTTTGCTTTAGATGATAAGCGAGAAAAAGCCTTCAATAATAGGTCAACACCTTTCTCGGGAGTATGAGTACCTATATAACCGAAAATAAACCCTTTTTCTTGCACCCTATTTCTATTCTTAAGACGATTTAGATCAAAACCATAATCAAGATAAGAAATTTTGTTTATCGGAACATTAAAGTCTTGAGTAAATTTATCCATTAAGAATTTTGACGGAGCAATGAAGTAATCTATATAGTCCACTACTTTCTTTGTTTGCTTCATTCTAGTTGCAACCCATTGTTCCCAATAATTTAAGTCTGAATTCAAGAATTCTTCATCTCCTGTAAAATGCCCCTTGTAACATTGGGTTGCACATTTTTGATCCTTCTGTCCATCACAAAGCCGTAACAAATCTTCAGAATTACGTTGAATAAATCTTCCTCTTGGACACATTAACCAAAAATCATGTAGCGTAAAAATTGTAGGTATATTTTCTTTAAAAGCAACTTCTGGTAAAGTAATTGATAGATGATTAAGATGACCAAAATGTATAAGATCTGGTTGAAAGTTATCTATTATTCTTTTAAATTTTATATTTACTTCTTCATTGATAAATTTGTAACGATATTTAGTTGTAGGTATATTAATTAAATTCAGTAAGATCCGGGAATCACTACAGTCCAGAGCTATAGTATAATGGAAATCAGGTAAGAAGCTGTTTTCATGCCTAGTAAATATTTGTACCTCATTATTATTGGCTAGTTCATGGGCAAGAGTTTGGCTGTAAACCTCCGAACCAGCGCTATAATAAGGAGGGTAACCATGAATAACTTTTAATATTTTCATATATTACCATATCTATATTGTTAGGATATTCTTGTGTATTGTTTTGTAGACTTTTTATAAATTTACCTAATCCTACTTTTAATGAATGCTTTGGAGACCAACCAAGTAGCTCTTTAGCTCTAGTAAAATCACCATGGAACTTAGTTACGTCAAAATTTCTTGGAGGATAAAAATCAATTCTAGAATCACTTTCCGTGACTTTTAATATTGTTTTTGCTAAGTTTTCTAAAGTACATGGGCTATTAGTAGTAAGATGAATAGCAGGAAGAGAAGATTTCTCGTTTTGTAAATATTTAACAGTTAAGTATATACCCTCTATAACATCATCCAAATAGGTAAAATCAAAAACACATTCTTTACCTTCTATCCTAATTGGATCGCCTTTCAATGCATTGATACAGAGTGCAGGAATTACTCTACTACTATGATCTAGTAAACCACCATATACATTTGAGAAGCGTAATATTGCTACATTAAAGTTAGAACCTTTTAAATTTATTACTTGTTCTTCAATAAATGCTTTACCTTTGGCGTAATTATTTATTGGGTTGATACTAGCAGACTCTGCAACTGGTAGTTCCTTTTGTTCTCCATATACTTCTCTACTGCTTGCATATATAAACCATGGTTTATTCGGAAGCGACTTGCAGAATTCTAAGAATTGGATTGTACCATCGACATTAACTTTTTGGCACAATTCAGGATAAAGCTCACCATGTATAACTCTAGAAATTGCAGCCAGATGAATAACCCCCGTACACTTAGCGAGTAGCGGCATTATATCTTCTGAAAAAAAACTGAGTGGGTTGTCGCGAAACCTAATATCGCAGCTTATTACTTCATAACCCTGCTTTTCTAACTTTTCTACTAAAGCCGATCCTATCAAACCTGCAGCACCTGTTATTAATATTCCCATGTGTCCCTCCCACTACAACCAGGAAAATCTTTCACACCTATCATCTTACAAGTAAGACTTAAAAAGCATTATAAAACTAGTATCAAACAAATGTCAACTTAAATTAAGGATCAATGAATAAAAAAATATAGTTATGAAAGAAGGGTTGGTTGTCTTCTTCTATTTGCCTGAAAATAACGTTCTGCTTTGACCAAATCCTCTTTGTTATTTACCCCCATTGCTTCCTTTTCGTCAGCGACTACATAACCTGCACGTAAGTTATTGCTTGCTGCAATGGGTATTATATCATTAAGACAACATTCGTTGGTCGAATCATTAAATTTTACTTCTTTTATTAGGGTATAAAGATCTTTAGCGTATGAAACCATTATTCCAGAGTTTGCAAGAAGAATTTCATCTTCACTTTTCAAGACTTTTTGAACATTGTCATTATCATCAATTACTAATCTTCCATATTGCTTATCTTGACTATTAAATCCAAGAAGAACTAAATTTTTATTATTACACTTTAAACAATCAGTCATTCTCATAACTGTATCACTAGATATAAACGGGGTGTCTCCGTACTGTATTAAAACTATGTCTTGGTCAGATAACCGCTCCAGGCTTTCTAGGGCAATTTTAACTGCAGTGCCAGTACCTGTAATATTTTCTTGAATTATCAATTTTATATTATATTTATCAATTATATCTTTTAAGGTACTAAATCTTTCTAACTCCTTTAGAAAAGGCTTGTTAATGACAATTGATAGACTTTTTAAACTCAGCGGTTTTGCATTGTGAATTATATGCTCTAAAAGAGTAAAATTTCCTACTAGGTGTAGTGTTTTTGAGTACTGTGAATTCATTCTACTGCTTTTTCCTGCTGCTAATATTATCAACGTGTTATCCATACATAACTCAAGAACTTACTAGGAGGTAAGTTAAGTGATAATTAATGAGTTGTAAAGTCTACTATAGTTTCCTAAATGATCCAGAAAAAATAATTAACATGCTTGAAATATATAAATCCTCTATGACGCTAATATAGATTAGCCGATAAAGTAAGCTTCCCAGAACTACTCATTTATATTGACCCATCAGTACTTATACAAAAGCTAGTTGATCGAGAAAATAGGCAAATCCTTATCAACGGCCTACTACTTTTCCTAACTTATGCTTCCTTGTTATATTGTTGAGTATACTTTTTAAATAGTTTTTTTCTGTTTTCTATCAACCAATAGAAGTTTCTTTTAGCCCATAAGGATATTTATATAGGAACTGATATTTTCTATGCTGGCAAGAGTCTTGACGCCGTAAAAAAAACTACTCAATAATTGGGTAACTTCTGATGACATTTTCACTGTACATTTATCGCACAACATTAGTGCTACAATCACAGGTGTAAAGGTATTAAACAACCTTTAAAAAGTTTCACTTTTCCCTTAATCAATTTTTCCTTTGATATAAGTGTTTATTGCTTTTGCCCTCTCTGTTGTTATAATTAACATTTTGTAGTAGTTCAAGATGAGTTTTGCATATTCAGAGAAAATCGTCCATAGAATCAGCATCTAGCTTATCTAGGTTAAAATATATAGTTTTACAAGATGACTATTTATGGAAGAACATGGTGGGGTAAGAAGTGGCTCCAGTCTTTTGACGGAATAGATTATGATAACCGTCTTCCACGTGGCAGAACTTGTGCTAATACTGGTCGAGCTTTTGGTATTAAAATTAATGGTCACATAGTTACAGCTAAAGTTCATAGCTCAGGATCTTACCCATATCGTGGTTCAAAACCTCAACCATATAAAGTCAAAATTATACTCAATGAATTAAGCTCATCAGAACAACAGACCATTCGTCAAATTATTGAAACTTCACCAGCTATATTAGCTAAATTGATAAATAGACAATTATCAGCCAGCTTGTTTGATAAGCTTAATGATCTTGGGATTAAATTATTTCCTTCAAATTGGCACGAGATGAATGCAAGTTGTAGTTGTCCTGATTGGGCTATGCCTTGTAAACACATTGCTGCTGTAATTTATCTTATTGCTGCAGAAATTGATAAAAACCCCTTCATGATTTTTAATATTCATAATTGTAATTTGTCAGCACTTATCGATGATTTTGGGAATGGAAAATTAGAAAATGCTCAAAACATTTTAAAGATAGATGATATATTTAAGGCATGTTCTAAAATTAGAATACATAACCAAGCAATTTTAAATGATATTGATTTATCAACTATTCCTAACCTTTTTGGTTGTATCAGTAGTATTTTAACAGATAATCCACTTTTTTTTGAAAAAAACTTTCATAATATCTTACAGATAGCTTATAAGCATTGGCAAAAGTATCCTGCAGGAAGATTAGTGTACTATCCAGCTTCTAAGAAGGAACTATCAGAAGAGGAGCTATTTATTAAAAGATGGGGAAATATTGAGAATTGGCAAACATTTCAACTATTCATTGATGATCAGCATTACCTTACTCAAGTGAGCAATGGTACAACTAATTTATTTAGGCTCAGTGGAAATGTATTGAGGGATGTAGCACGATTTTTAAATGATATTCCTAGTTCGTTACTCCACAAACTTAACCCTGAACTTCGCTTCATGCATATGATTTCACAGTTTGCACATATGCTAATGGAAAAGTCAGCGCTAATACCACAAGTATTACAAAACAAAAGAGGAGAAGTAATAATTAGGTGGATTCCGGCGTTGTTTAATGAGTCAGTTAAGGAAATTCATAGCAAGATATCATCTATTTGTCCGCCTCTATTGATTAAATATCAAGAAATCGTTATGGAACCAGAGGAACAAGTAAATGTTGCTATCTCTCTCATCCTTTTAGGGTATATAGAAGATAACTTTCCTGCATCACTGGATAAGCATAGAGATAAATCCATCTTTGAATTATTCTTTACTGGAAGATCATACAAGTTTACTGAGTTTAGCAACAAGGAAATACCGCAAGCAATTAATCTCTGGCTTTCACGTCTTTATTTAGCAGATAAACCTTACAAACTCTATTTAATGATAAAAGATCACCATGAAAAATTTGAACTTGAGGTACAGTTATCACTGGATGATGAGAAGTCATTCATCAAGCTGGAAAAAGCACTCTCTAATCAAAACGTAAAGCTTAGTATTTTATCTGATCTTGCACTTTTGTCTGAATATATACCTGAACTAGAAAAGTCGATTGACGATAATAGCACATTATCATTTAATTTAGATAATTTTGCACCATTATTTTTGCATATCTTGCCTGTACTAAGAGCAATAGGCATCAAAGTTATTTTGCCGAAATCTTTACAAAAAATCTTAAAACCACAATTAAGTCTTAATTTGTCTACTAAAGATAAAATAAAAGAAGATCGCGAAAGCTTTTTAACGCTGGAAAATTTATTGAAATTTGATTGGAAAGTAGCAATAGGAGATAAAAAACTAAGCGTTACAGAATTTAAAAAATTGCTAAAAGATTCCCGAGGGCTTGTGCGAATAGTCGATCAGTACGTCCTTTTGGATGACAAAGAGGTAGAAGCTTTATTAAAAAAACTTGATAAATTGCCTGATTATTTAAGTCAAGCAGAGCTTATGCAAGCTGCTCTAACAGGAGAAGTAAATGAAACTAAAGTAGCATTTGACCAGCAGCTTACAAGCTTATTTAATAAACTTAATACTTACACACCTGTTACTACACCAAATAATCTAATAGCACAACTACGCCCATATCAAGAACGTGGATTTAGTTGGCTTGTACAGAACATAGAAAACGGGTTTGGTAGCATAATTGCTGATGATATGGGTCTTGGTAAAACATTACAGGTTATAGCAGCTATTCTGTGTTGCAAAAATACAGGGTTTTTGGATCGGGACAGAGTCTTGGTAGTAGCTCCCACAAGCATATTAAGTAATTGGCAACGAGAGATGGAACGTTTTGCACCAGAATTAAAGCTTTTCGTCTATCACGGACAAAATCGAGAATTGGCAAGTGATTATGATGTAGCTCTAACATCCTATGGTCTTGCACGTCGTGATAAAAAAGAACTTAATAAAATTCGCTGGTTTTTGCTCGTGATTGATGAAGCACAAAATATAAAAAATCCTAATACCGAACAAACCAAGGCAATTAAAACTATTGCAGCAAAACATAAGATAGCTATGAGTGGTACGCCTGTTGAGAATAGGTTGCTTGAGTATTGGAGCATTTTTGACTTTATCAACAAATCTTATCTTGGTACTCCTAAGCAGTTTAAAAGCAGCTTTGCAACACCGATTGAAAAAGCAAGAGATAAAACTTGTCTAGAAAGGTTTATGAAAATCACTAGCCCTTTTATGTTACGTAGGCTTAAGAGTGATAAAAGCATTATTCAGGATTTACCAGATAAAATTGAGAACAATCGTTATTGTTCCCTCACTTCAGAGCAAACAGCGCTTTATCAAAAGGTTGTTGATACAACTATGGAGAAGATAGAAAAAAGTGAAGGGATTGAACGTAAGGGACTAATCTTTAAACTTATCAATGCTTTAAAGCAAATTTGTAACCATCCATCACAGTTTGGCAAGAAAAAGCGTGCGAGTATTGAACAATCCGGTAAAATGCAGATGCTTGAGGAAATATTGATTAGTATTGGTGAAGTTGCAGAAAAATCATTGATATTTACTCAATACACTGAAATGGGTGAGATTATAGCTAGGCTACTTGAAGAAAGGTTTGAATCAGAAGTGCCATTTTTACATGGAGGACTTTCTAGAAAAGCACGTGATACAATGATTAATGACTTTCAAAACTTATTCCAGTCCAACATTCTTATAGTGTCTTTAAAAGCTGGTGGAACAGGGCTTAATTTAACAGCGGCAAACCATGTAATACATTACGATTTATGGTGGAATCCAGCAGTGGAAGCACAAGCAACAGATCGGGCCTATCGTATCGGGCAAGAACGTAATGTCATGGTGTACAGGCTACTTTCAACAGGTACATTTGAAGAGCGTATTGATGAGATGATTCAAAGCAAGAAGGAATTAGCAAACCTAACTATAAGTAGTGGCGAGAGTTGGATTACAGAATTTAACAACGATCAATTAAGAGATTTAGTTAATATAAAAAATGCACTATAATATGGCTGAGTTATTTAATGTAAAGAACCAGCTAACTACCGCTAATAGTTCAAAATAGAGACAAAGATTTATATTTCGTACTTTATGTCTCATTGGTAGGCAAAAAGCCTGTAATTACGTTTTAAAGTGATTCCACTTTAAACTGTACCCTTTAGCACCTGTAATGCCCTTTAAAATTTGAATAAAAAGCATCTTTAATAATTCTATTCATGAACCAAAAAGTAATTGCCGTTTTCAGAAACTTTTCATTTTTACAGATGGCTTGAAAAGATTATCATTAATAGGTAGGCCAAACTCCTCCAAAGAAAAAAGTTTTTAATTTTTTCAGAAAAAGTCATAAGAAACCCGGTATATATATAGTAGAGGGTTTTCTATCAAAGACACCATTATGAATTATATAGCAGAAAGAAAACATTAGTTTTTTTAATTTATTTTAAATATATCAACAGAATAAAAACTAAGTGGTTGACATGGTGAGTAAAATGTAGTAGAATTATAATAGAGTGTTTTTCTTTAAAAGAAAGAAGATACTAAAACCTCACTTTTCACCTGAACTGACTTCCTTTACTTGTTAATATATTTTTCAAGCTTTGCCAAAAGAACCCCCACCGTAGTTTTTACTTACATAATGAAAGAGTAAGACCCCAATCAAAACAGCCTTACTCAAAAACCTTTCAAACGCTTAATCTTAAAAGAAGTTTCAACTTATGGTACAAGATTTTTTAACTGATGTCAAACAAAAAAATACTTTAAATGATGAATATTATGATTTTAATAATACTGTAGAACCATTAGAGCAATTTGATGTAGAAGAAATAAAAAGACAACTATTATTAAACATAAGATCATGCCTTTCTTATTTATTCCCAAGGGGAACTTTTCATGGAGATGAATTCCGAATAGGTGATGTGCATGGTAACAAAGGACAAAGCCTCAGAGTAGCATTAACTGGTGGAAAAGCCGGACTCTGGCAGGATTTTGCAACTGGGCAGAAAGGTGATGTTCTTGATATTTGGGCAGGTGCACAGGGAAAAGATACAAAGAGAGACTTTTGTGAAGTGATGGCCTCTATAAGTGAATGTCTTGGATATAACAAGAAATGCGCAAAGGCTGACGAAGACTTCGAGAAATTTATTACCCACAGTTGGAATTATTATGATGAAAATGGTCAGGTCATTGTAAAAATTTATCGTTCTGATCCTCCTAAAGGAAAAAAGCAATATAAGCCTTTTGATGTTAAACAATCTAGGTATGGTGCGCCAAAAGTAAGACCTCTCTATAACATACCAAGTATTTTAAAGTCTGATAAAGTTGTTCTGGTTGAAGGGGAAAAATGTGCAGAAGCGCTGATAGAACAAGGTATCACAGCAACAACAGCAATGTCTGGAGCAAACGCACCAATTGATAAAACAGACTGGTCACCACTTAAAGGTAAGCATATTATCATTTGGCCAGATAATGATGAAGCAGGTAATAAATACGCAAAAAATGCTGAAAAAAAGCTTTTAGAGATCGGAGTTGCATCACTTGCTGTGCTTGAAATTCCTCGAGGTAAGCCTGAGAAATGGGATGCTGCTGATTGTGTAGAGGAAGGTATAGATGTCAAAGAGTTTTTAGCTTCAACTCCGTTGCTTACTATTGATACTCCAGCTACTGATACTTCAAATATGAAAAGTTTAGAAAGATCCACAAAACAGCCACTTAACATTTTAGATTGGAGTGCAGAGCGCTTTGTAGGTCCGGTACCAGAGCAAAAGTTTCTTGTTGAAGGTCTATTTCCTTTAGGTGTTACTTCAATAATAGCAGCAATGGGAGATACAGGCAAAGGTATGCTTCTTCTTGACCTAGCGCTTAAGGTTGCAAGTGATAAGGATCAGATGTGTGGCTTTGGTTCACTTGTTACTGAACATGGATCAGTAGTGATTTTTTCAGCAGAAGATGATGCAAGTGAGATACACCGCCGCTTAGAACGACTCGACCCTAAGTGTGAAAGGTTGAAACATAAAGATAAATTATTTATTGTACCACTGCCAAACGTCAGAGGATCACTTACAATACTCAGAAATGTTCGTGGTAAAATCGTCGAAGTTTCTCCTGAATTCGAATCCGTAATGAAACAGCTCGAGGAAATTAAAGATCTGAAATTGATAGTATTTGATCCACTTGCTTCATTTATCCATGCAGATATAAATGCTGATCCTGCTGTAGGGGATTATCTAATGTGCTTATTATCTGATTTAGCATGTAGTACTGGAGCTTCGATAATTACTGCTCATCACATGAGAAAGCCAAAAGGAGAAAAACCAATATTAACTGCTGAACAAGCACGCGATGCAATTAGAGGTACCTCTGCTCTTGTTAATGGTGTTAGATGCTCATACGCTTTTTGGCCAATAGAAAATACAGCTAGGCTAGAAATCTTTAAGGCAGTAGGAGAAACACCAAGACAGAATGCTTTGTTTCATGGGGCAGTTGTGAAGGCCAATGGTTTAGCTGATCGCACTGTAAGAACTTACCTAAGAAATCAGGAAACAGGGCTACTAGAAGATATAACAATACAACTAACAGTTAAAAATGCTAGTGAAAAAGACCTTAAAATATGTCTTACTGATGCAATTACACGATCTGCTGTTGCAGGACACCCATTTACTCACACAGGAAGCACAGGAGTATATAAACAACGGCATAGGCTACCTGAGATTTTCCACAGTATGGGAAGAGATCGACTAGAGCGTATAGTTCAGGAACTTTTACAAGCAAAGCAGTTAGTTAAAGGAATGTCTACAGGTGCAAAAGAGGATAAGTGGCTTGACATTCCAACTGGACCATTTGCTTGTGGTATAGGAAAGTTCACTCTTGGAGCTGAAGATTTTAGCTATAGGCAAAATTTAATGTTAGGATAAGTCTTTCTTTATGGGTGGCTCTTTAAATATTTTAGAGTTGCCCTATTTTCTCTATTCAATCTACCATCTACTCAATCTAACTTCGGAGCCACAACCCTATTATAAGTTATGATTTCAATTAAAAAGGGATAAGACATCAAATGGTTGAATTATATTCCTAATTCCTTGGTTACTAAATAAGTAATGAGAAACTAGGAAGCTAAAGATCGCTTGAATCCTAACCTTTTGCCCTCTATTCCTAAAAGTGTTCCTAGTTATTATGTGTCTGAAGTCAGCCATTATAGCGGATTCTGCGTTCCTAAAACCCTTATATATTATATATATATAATAGTAATAAATAATAATAGATAATATAAAATAATAGTAAAATACAAATAAAGTACAATAACTTAAACAGCAAAAAGAAAGAAGTCCAGAAAGGCTGCCACAAAATATTATTAAGATATTTACATTTAATGAAAAATACAATTAGTGCGTTTTTAAAAGGCTCTTACTCTCATCTTTTTTTTATGCTGATAAAACTCAAATAAACGTTGGTCTGCTAATGCGGTTTTAAAACGATTCTACGACTTCAGGGTACAATTATACCACCAAGACCTAAGTTGCTCATGTAAGGTAGCTTAAAAATCGATTATGAGGCATTTCTAAATTATTTTTTATCTCAAATTTTTATTTATTACAAAAAACCCTAAAGCTAGTCTATCATGTTTTTTTGTTGGTTGCAAAGAAAGTTTTTCAAAAAAGATTGAACAACTTGTGGTGAGTATAAGGGGTTAATGGAGACTATATGAGAATACAACAACTTTTATTGCAAACCTCTGAGCAATTGATTGCAAAACTCTCAGTGATGAAACAATCTTTATCAGCAAATTGTAGATGAAGCTAAAGGAAAAAAGTTTGAAGTTACTGCCATAGAAGAAGAGACAGAAGCTCGTAAAATTTGATTGCTGCTTAAAATGGAGACAAAGAGCAAAGTTTATTTACGTCTCCAACAGAAAAGCTTCTTTTGTAGTAGTCAAAAAAAGCAGAGATATAGGGCTTTCTGAAGGGAGGGGTCTGGTAGAGACTCATGACCTTGAAACCAGCGATTTGGTCTCATAACCATAGT
>NODE_3_length_47599_cov_743.041709
GCACTGGGATGACACCCTCCTGATGGGCCAAAATCACAATGTTCGTACAGTTATGGAATGAATCGCGGTATGACGTGTTGCTTTGATCAGCTATAAAGATGATGCTGCGGAAGTTTTTAGTACTTGCTCGCAATTTTCAACAATTTAATAGCACTGGTGTTTACAACCTCTCCGCCGACACGCTTAGTGACAAAAAACCTCACATAAGGTTTATTCGTATAAGGGTCTCTTAATATTCTCATTCCTCTGTTATCTACAATCTTATAAGCTTGTTTGAAATCTGCCATCGCAATTACTGGTAGCTGATTGTTTGGCGCTGGTGGCATATCGGCAGATTGATATACTGGTATTCCCATTAAAGTATCTGGAGCTTCAAGCGACAGACTTGGCTGCCAGAGATACTGACCTGTTTGAGATTTTAGCAGCCTGATATCCTTCAACGTACTCCTGTTCATCAAAAATGACGCATTTTTGGAATAATATTCGTCCAGAGAGTAATACAACATCATTATTGAATCACTATCTAATTTTTCAGTTTTAACTTGCTCTATTTTATTATAACTGTTTCCATTTTCATAAGCTAAAATTCCTTTTGGTTGAAAAGTGCCCTCACCCTTAATGAAGGCTTCGCTTTCTTCCTTACTAAAAGTCTCGGCAATCTTTTCCACCAGCCAACTCTCAACATCGACAAACGCATCATCGAGTAACTTTTGTGATATTTGTGGTTGAGCATATAACTCGTAAGTTGTGACGGAAATCTTTTGGATTTTGGGCGTGTCCGTATCTTTTGCAAAATCATACTTAGACTTATTGCCACCGTCCTCATCATCTACTGTTTCACTGCTCCAACCTGCACCGGCGCGGTCAAAATCTTCTATAATGTAATCCAATGTTTCAGTAGAGATTCTTTGACTGGAGCATATTTGTCGCATTGGGGACGAATCAGTTACGCGCTTGTTTATGCGTTTTACAATATGCGGAGTAACTAGATACCCCCCGATATCACTGTCATCTCCACTGAGGGTTTTGTGTGATAAACCGCTTTCCATTCCCTTGCGGATATAATCAGAAAAATATTTATCGCTTGTGCTAAAATCTGTATTTACTTCTGGGCGTTGAGCTGCAGTTTCGATCAAGTCTAAACGCTCTTTGCAACTATCAATGGCATTATTTACCTTGCATAGCTGCTCAATTGTTGCAGAATCAGCACGCCCTTTGCTTTCAATTTCTTTTAGTTTGCGATCATTTATTAATTTAAATTGCTCCCATGATGAAGCGAGTTCATTGATACGGTGAGCGATATCGGTAAGTGACATAATAGCCTCCTTTGAAAATGAAATAAAAATGGAAATAAGGTAATAGGAATGGCATCCATAGATGTTTCCCACAGTTGTACGAATATTGCAATATGGTACATAGTAAACGATGTCATTCCAGTGCTTGACACTGGGATCCAGCTTCTATGCAACTTAATTAAAAACGTTTGTTTTAGCGTAAGACAACTACCTTTAGCTCATCAGCTCAGTTATAAGCAAAATTTCTGGATTCCAGTGTCAAGCACTGGAATGACATCATCTGTTGTGCAATTTACCTTTAAAAATGAATATCCGTACAGTTATGTGCTTGGCACTGAAATGGCATCATTTTTTATCTGTTGAAAATGTAAACCGAAAAATAGCGTGGCACTTTGTGCCACGCTTAGTACTGTAAGCTTAATCCAGTAATTAAATTAAGCGAGGTAAAATAAAAGATAATGACACTATATAATGTTCGTTCTTTTATGTCAAGCACTTTTTTGAATTTTTTTGGTGATAATTTTTATCCAGTTATTTTATTATTGTAGTATAATTTCAATGCCAGGTACTATCATTATGATCACTATCTAAATTTAAATCGTAATTATCATCAAATTTATATATCCCCTCCATCTCTTCTCTATGCAATTCATGTGAATCACCTAAAGCTTTTTGATTAGAAACGTCAACACAATACTGTAACAGTGCTCTTAATGCTCCAGCACTATCTTGATCTAAATTAAAATTGCTAAAATCAAATTTCTGCATATTCTCCACATGTCCTTCTCTACATAACCTACATATCTTAGCAAAAGCCCTTTCACTTTCTCGACTCCAAGCATTAAGAAAGTAAGGATCTACTACTTTGCTAAATTGTTTCTCTATCTCTTCAAGAGAGCTCTCTGGATTAAGTTCTAATATTACTTTGAAAATCCTACTGCCATGGAATCCATAAAATTTACTAGATAAGCTATCTTTTACAAAATTAACTGCATCATCTATTGTAACACCAGAGCGAGATTCAAATATCATCTCAAATGCTCCATAACAACTATCAATACCAAAATTAATTATTTTTTCCATAAAATCAATTACCTCTTCTAAGGAAATTTGTGGCTTATTCCTCAAGATAACTTCTAAACTCTTGACAAAATTATGCCCATGCTGACCCATAGCATGGGTTTTCCCATTTATTGTATAATGATATAGCTTCTTATTTTCTATTATATGCTTATTGCACTGGTAGATATGTAGCTTATTCAATTTGCCAGAATATTCCTCTATTTCCTTATCTGGTAATTTTGAGCGGAATTCCTTGATTACTTCGCGTATTATTCTATTGATATTACTCATGCTTATTCCTAATTAATATGTTAGTATTTTTATAAATTAAGTTATTATATTAAAATTCTTTCATGGATTTCAATATTAGCTCCGCACTACTTGTAGTTTTTGTAATGGGTCTGCCAATGACGATATAATCAGCTCCTGAATTTATTGCTTCTTTTGGTGTTGCTGTTCTTTTTTGGTCGTCATGACCTGGATCTATACGAATTCCTGGAGTAATAATTTTAAAGTCTTCACCGCATTCTCGGCGCACTTCCTGAGCTTCCAATGCAGAACAGACTATTCCATAGAGTCCAATCTTTTTTGCAAGCTTTGCAAGCAAAATTACCTGTGATTTTACTTCTCTTGCTACTCCAAGCTCGTTTAAATCCTCATTGCTCATACTAGTTAGCACTGTCACTCCAATCAGCTTTATTTTTGTGCCTTGCACTACACTTAGCGCTTCTTCAAGCATTTTTGTCCCACCGCTGATGTGCAGAGTTAACATTTCAACGTTCAGAACTTTTATTACTTCAACTGTTTTAGCTACAGTGTTTGGAATGTCATGCAATTTCAGATCTAAAAAAATTGGTACATTGCATTTTGCAACTTCTTGCACTCCAGAAAGACCTTGAGCAGCAAAAAATTCTAATCCCAGCTTTACCATGCCAACTTTACCACGCAGAGCATTAGCTAGAGAAATAGCCTTATTTAAGTCTTGTGTATCCAGTGCGCATATTATTGGGTTCATTATCTTGCATGATTTATCTTATAATAAGACTCATTGTTGTGTTTTGCAAATACTTTCACTCTGATTGAACTGACTGCGTTCATAAGATTCTGTCAATAGTGAATTTGGCAACTTGGTCGGGGTGGATGAGCGACTGACAAATAATGATTCATATCCAAGATCTTCCAGCGAAGAAGAAGGCGTTTCGTCTGGCAAAAGCCGTGCAATTTCTCCTTGTAACGCAGACTTTAATATTTGAATCGTATCTAATATTGCTTTTCCATCATTATTTCTTATTGGTTCTTCTATATTGTCTGTTACGCATCTTATCAACAGTTGCGCAAAATTCACTTGTTTTTCTTTCTCTTTCAAAAAATCTTCTATTTGACTGTCTCGTTCTAAAAGTGAATTTCTTAAACTTTTTACTTCATTATTACAATCTTTTCTTATCCCATCTAACTCAAAAGATTGATTTTTAATTAAACCATTTGCTTCATCTAACTCTTCAAATTTCTCTTTTAATTCTTTAGATAAATTTTTCTTTTCTTTGTTGACCTCTTTAATTTTACATTGTAGCTTATCTAAGTTTGCATGCAGCCTTTCTTGTTCTTCACGTAATTCCTCTACTTCTTTAGAAAGTTTATTTTTTTCCTTATTCAATGCCTCTACTTTTTCACTAAGTTCATGTTTTTTCTCACGTAGTGCCTTTTGTACTTCACGTAACGTTTCTATTCTATCATTTAACCCCTTATTCTCTAGCTCTAAATGTTTATTATCATCCACTTCCATCTTCAGCTTTGCAATAAATCTACTTCTTTCTTCCAACTGTTTCTTTAAACATGAGATTTCAAGTTTTAATTTCTCTTCCTGCTCATTAAGCTTACCTATTTCCTTTCTTGTTTTGTCCAATTCATTGTCTATTTCAAACGTACGATTCTTTGCTGTTTCTAATTTTTTCTCTAAAGATTTTTTTTCTTCAAGAAGAGATTCTCTCTCAACTTCTGACTCATTTACTTTCTGATCCAATCTTTTTGCTCTCTTGTCTAAATTTTGCTTTTCTCGAGTTAATTCATGTTTTAATTTTTCCACTTCTTTGTTTGCAGCTTTTTCAGCTTCCTTTCCTAGAGTTATTTTATTTTCTAACTCTTGCTCTTTCTGAGCGAATTTATTTCTCTCAACCTCTATTTTTTTATTATTACTAATTATTTTATACGAAAGTGCAAGCACCAAAACAGATAATGTAGCTAAAGCAAGAATTAGAGGAAGAGGCACATTAGAAGTTACAATAAGCGCTAAAGATGTAAGTAACGTAAGAGTAGCTAAGGAACTAGCTATAAAATAAAATGTGTTAGCCTCACTAAGCAAATTGCTCATTACTCCCCTCCTCCCCCCACGTTCAGCAGTCTTGTATATATTTATTAAAATTCTCTTATCTGTGGAGGAATTATAGTGCTGCACCTACAACAAACTTCCCATCTTCAGTCTGCTAGCTAAAAAATGACTTAGACCTTGTGTATCGAGTGTACCATTGTACTTATAAGTCTAGTTAGCTATTGATCGGGGTAGAACATACTGGTATATCCAGAATCACATAAAGCGTCATTCAGCTTATGTGATGGTCTGGATGTGTATTGCTGTGATTCTCCTATAGAATTTTCAATTTTCCTGTTAGTCTGCTTATTCGACACCTCTCCAATATTATATTTAATACAAAAATCTTTAATTATAGTATAAGCAGAAGTTCCAATCTTGTTGTTTAACTTTTCAACTATATAATTTATAAAACATTCCACATCTACTGCTGAGATAGAGAGTGTTGTAAGTCTTGTTTCGTTTAAAATTCTTGAGATAGCATGCTTGTACTTTTTATTTTTTCATTCAGACCATCCTTCAGTATATTCTTAAGTATACTTCCTTCTATCATAGTAAACTTGAGTTTACTACTCAAACGACTTCCCCTAACAAGTGATGCATCTAAATCTTGCAGACTAACATTAGTTGTAGCAAACACCGTCACACCTTTATCAGCTTCATCGAATCTAGTGAAAAAATAATTTAAAGGTACTCGATTGGCATCAGTGCGTCCCTTGCCAAAGCTGTCGATTTCATCTATAAGAACTATACAAGGAGCGTTTTCGTTTGCTTTATTAAAAAGCTCATTTATATTTGATTTTTCAAGCAAATCAGCTCCAGAAACTTTTATAAATGTAGTTAGAGATATCAGCTGATCCCCAATCGCCTCAACAATTGAACTCTTACTAGTTCCTCCTGGACCGTGAAAAATGAATCCTCTTTGTATTTTTTCTTGCTCTTCTTCTGAATCACCTGATTTTGCTGAAGACACTATATTAATATTATTTTTTATTGATTCATAAATATTTACTAATTTTGTTTTTATCTCTTTTATAAATATAAAATCCTCAAATGCTTTCTTCCCTCTTTTTTCACCTTTTGCGCAAAATTTCATAAAAATCTTTTCTTGTGTTTTACTTTCTGTTGCAGCACTAGCAATCTTTGCCTTTAGCTCTTCCATTTCATCTTTTGTTGCAGCACTACCAATTAGCTTTTCAACTTCATTACTAAGCTTATTTATCTCTTCTTTTGTTGCAACACTAGCAATCTTTACCTTTAGCTCTTTCACTTCATTGTTAAGCTTATTTAGCTCCTCTTTTTTTGCAGCACTAGCAATTAGCTTTTCAATCTCATTGTACTGACTACTAAGCCTCTTATTTAGCTCTTTGATTTGAGGCTCTAAGCTTTGTATTATATTTTCTTGCTCTTTAGCTAATCCATTTTTTTCATTAGGTTCTGCTTTTTGTGCATCAAGCTTTTTATTCTGGCTGATCATTTTACATGAAAGTACAAGCACCAGAACAGAAAGTATAGACAAACTCAAAGCAACAGGAAGAGCTACATTAAAGGCTGCAACTGAAGACAAGAACTCAACATAAGGGGCAACGGCAAGTGTCCCAGACGCAAGCAATACCAAAGTAGCAAGAGCACCAGCTATAAGATACGGTGCATTGGCTTTATTATATAAATCCCCCATTATTATTCCCTCATACTAATAATGATTACAATAGCATGGATATTAAAGGAAGTAAAGCTATAAAAATCAATATAAATCTATATTCACTATGTATTTCTCGTCTTCAGTTTCAAGCTCAGACTGCATCCACTCTATCGTTTCCGCATTGCAAACTGCCTGCAAATCATTCTGTGCGGATTGATCCAACTTATCCTTTCGTAGATCTGCTTTTATCATCAACTTTTTTATCAGATGCTTAACTGATACATTATTATCTGCCTTTATCTTTCTGATAATGTTTAATATCTGAATAACATTATCTCCCATTTCCTCTGAATATTTATCGTAGATAAGTTCTTCTTTGCTTGGCCAATTACTTTGATTGTGTACAGAATTATAACTATACAACTGGTGGTATATCTCTTCTGTAATGTATGGCAAGAAAGGTGCAAATAACCGCAAAATAACATTTAACACATACGCCAAGCTTTGTTTTGCGCTTAAGGTTGCTTCACTGCTTCCGTACGCACGTTTTTTTACTAACTCCAAGTAACTATCACAAAAATCCTTCCAAAAAAATTCCTCTATTGCGCCCAAAGCTTCGCAGTATTCAAACTGTAATAGGTTATTTGTTGCTCTTTCTATAACTTTGTATAACTTAGACAATATCCACTTATCCATTGTCTCGTGAGCAGAATTTATGCTCATCACTTGATGCTTTTCCATGAACATGGAAACGAACTTGCTAGCGTTCCAAAGTTTTGTAACGAGGCGCTTGCCAATTTTGAATGTATTTTCAGAGTAGACTGTATCAACTCCAAGCCTTGAGTTCGCTGCCCAATAGCGCACTACATCAGCTCCATAAGTTTCAAGTATTATATGAGGAGTGATGATGTTACCCTTTGATTTACTCATCTTTTTCTTATCATCTGCTAAACACCAACCGCTGATCATAATGTTTTTCCAAGGTAAAGAATTTGCATGATAATGTGCCTTTAAAATAGTATAAAAAGCCCAAGTTCTTATTATCTCATGGCTCTGGCTGCGCAGATCTGCAGGAAATATCGTATCATAGCGATGATTTGGTAAGCTAAACTCACTGTTTACTGCCAGTGCACTTAGTTGAGGAGTAATTGAACTTGTGGCCCAAGTATCCATTACATCTTGATCTGGGATAATCTCTTCTTTGCTATACCCTTTTGGTAAATCTTTCGATGGATCTATAGGTAGGGCCTTTATTTCAGCTAGGATGATTTTGCCCTCTTCTCCTTTACGCTTGGAATACCACGCTGGAAATGGCACACCAAAATAGCGCTGCCTTGAGATGCACCAGTCCCAATTTAGCCCTTCTATCCACACTTCCATGCGTTTACGCATATTGCTTGGGTGCCAATTGCATTCTTTTACTTTATCTAATATTTGAGCTTTTTGCTCTAAGGTCTTGATAAACCATTGATAAGTAGGCAATATCTCAAGTGGTGCACCAGATCTTTCTGCACACTTAACAGAATGAGAAATGTTAGTGCTTTCTACCAAAAGTCCTTTTTCAGTTAGGATTTCGATTATCCGCTTTCTTGCTGCTGTAACTTTCAATCCATTTATTTCATTTAGTATATCGTCTGTCATCCGAGTAGCTGACACTGGGATCCATTCTTCTTTCTGATCACACCCACCTTCCTTTGTCATCTGAGTAGCCCTTTCTCCTGTCATCCCAGTAGCCCCTATGGTGTCATCCCAGTGCCCAGACACTGGGATCCATATTTCTTCCTTCTGACCATGTACTGAATGAAGGCTCATCCTCCCATCCTGATCGATGATAATTTTCATCGGTAGATTATGCTTTTGCTGCCAATATATGTCGAGTTCATCACCAAACGTACAGCACATAACAAGCCCAGTGCCTTTATCTATTTTAACCTTATCATCAGCTATTATTGGAACTTTTGTCTCTGTGATCGGCACCACGGTTGTTTTTCCGATCAGATGGGTGTAGCGCGCATCCTCTGGATGACAAAAAACTGCAACACATGCTGGAAGTAACTCAGGTCGCGTAGTTGCAATGTTGATCTGCTCATTTTCTTCAGTAGAGAAAACTATCGTATTTAAGGATGACTCAAAAACTTTATCTTCTATTTCTGCTTGCGCAATTGCTGTTTTATCAACCGGGTCCCAAAGGATGGGCTGCATTTTTCTATATGCATATCCTTTATTATATAGATCAATAAACGACATCTGTGAAAGCGTCACAGTTTCCTTGCTGATCGTGTGATATTCCAAATCCCAGTCATAACTAATGCCGACCGATTTAAATAGTTCCTTGAATTCTTGCTTTGATTTTTCAATAACCTCATGGCACATCTCTATCAATTTTTCCCTGCCAACTTCTTTTGCGCGGGTTTTATAGGTTTGCTCAACCAATCTTTCAGTGGGAAGCCCATTATCATCAAACCCAATTGGGTAAAACACATCTTTTCCCAGCATGCGCTGAAACCTTGCAATAAAGTCCGTGTGGCAATAGCTAAATATATGGCCAATATGCAATTTACCCGATATTGTCGGTGGAGGTGTGTCTATAGTGAAAGTGTTATCCTTTTCACCATTCCACCTGTAAACTTTACTGCCTTCCCACAATATGTTGCATTTGTCTTCAACTTCTTTAAAGCCGTATTTTTCTTTTAACATAAATATTTCTCAATTTTAAACTTTAAGCTAGCAACGTCATACCGCCGCGGTATCTCTAGATCCCGCTAACAAGCAGCGGAATGACGATGGTCGGTAAACCTAAATTACTTTAGCTATAGCACAATTACGGCAATTTTACGCCAAAATTTTTTGTTTACGAACATAAATTTTCTATGCTATGATAAAAATATTACTTGACCTTAGGTTCTAAGGGTATTATGTAATGTTAAATTATAATTAAGGTTCGTTATGCTAAGCTTAGAGAATGGTACAATACATGTTGCCGATGATAAAATAGTGCTTATTATAAAAAAAGATGATTGTGAAGAATTTAAAAAGTATAAAAACGTAGATAAGAGTGGTGCTATAATTGATGACAAGTTTTATGTGGGCTGTACGCTAAATGATCAACAACTATATATTACTGGTTCTTATCCTCAAGAAGGACTAGGAGATAATACAATCATGAATGTAAAATCCGTTAAGAAAAAGGGTGGCAAATGTTTTAGTCGCCTAGAAGAAATGAAAAATCTGTTAGGCTTTAACGATGGGAAAGAGGGGATTATGGTAAAAGCCCTATCTTTCCATCCCACAGTACAATTGTTAGAAGAGAAAAATGTTAAAATAACAGAATTGGAAGCTGCAAAGAAGAAAGCTGAGAAGGAATTGAGAATTAAAACACAAGAATTACAAGATCAATTGGACACAGCTCAGCAGGAAAAACAAGACTTAGAAGCTGAAGTGGAAAAACTAAAGGCAATAGATTCTACAGCGTTGCAGCAGCAGTTAGAAGAGAAAAATGCTAAAATAACAGAATTGGAAGCACAGTTAAACAACCAACCAAATGCTGCTCAGTTAAAAGCCAAAGAGGATGAAATAAATAAACTAAATGATGAAGTTGCGCAGTTAAAGGCAGCACCAAATGATACTGCTGCTCAGTTAAAAGCCAAAAAGGATGAAACAAAAGACTTACAAAATCGATTGACTGAAGCTGAGGAGAAAAATAGAAAACTAGAAGATAAAAGCAAAACAACTGAGCAACCAAAACAAGGCAATGGAGCACGGTACACTGCTACTGTTGGTATGGGTCTTGCTGCTGGACTGATAGCATTTACTGCACTTGAACGTACAGTTAAGTTAGAGATGTTAGTAATGATTGGTGTAGCAGTAGCATCTGCACTCGTAGCCGGTGGTATTACATATGCAGTATTACCTAGTACTCAAGTAGATGGGGCAAAAGCACAAGAAGTAAATGAGAATGGGAAAAAGAAGTAACAAGGGTTAAGCCGAAATGTACGTGTCAAGTAAAACACTTGACGCGGACTTCAGTTTTTATATTCTTTCATTAGCATAATATAATTTTGTGCTGATTGTGTAATATGTTTAATTTCTTCATTCGACATTTTTTTGAAGAATTTTGCTGGCCTGCCAGCCCATATTTCCCCACTTTTTATCACTTTTCCGTGTGTTACCAGTGAGCCAGCAGCTACCATAGCTTCAGGCTCCACAACTGCATGGTCCATCACGGTAGAGCCCATACCAATAAACGCCTTATCATGCACCGTGCATGCGTGCAACACACAAAAATGTCCCACTGTTACCATGCTGCCAATAATTGTGTCACCACCTGGGTTTCTATCCACATGAATTACCGTTCCATCTTGAATATTTGTTCCATTACCTATTTTTATTGATCCAACGTCCCCTCTGATTACACAATTAAACCAGATGCTTGCATCTCTTCCTATTTCAACCTTACCTATGATATGCGAACCACCTGCGATGAAAGCACTTTCGTCTATTTTTGGTTCATAATCTTTATATTTTAAAATGTGATACATATTAAGCCCAAAGTCTTATGCATATGTTAATCAAAATAAGGTAAGCAGTAAATACATACTTAGATTTCAAGTTATTTGGGTGACAGATGTTCTTGACTTACGTGCTTTGTACTGCTAAGATTTTTATTTTCAGCCCTATCTATAATGTCAGTAGCGGTATTAAGTATATTTCAAATAATATTGGTTGTTGTGTTAGTAATTTTAGTGCTCTTGCAGCCGCCTGGAAGTAGTTCGTTAAGTGGTTTTAGTAATACACAACAGGGGGTCAATTCGATGATTCCAGTGAAATCTTCTGAAAACCCGCTCAGCAGAATAACGGCTATTGTTGCTGGATTGTTTATTATAAACACATTGCTATTGTCAGGATTATATTCAAAAGACGTACATAAAAAATCGATTGCAGAGAAAATTATATTAGAAAAAAAGCAAGAAAGTGAACCTACTTCTGTTCCATTTGAAAATTAATGAAGGAAGCTAAATTTATCTTTGTTACAGGTGGAGTTGTGTCATCGCTTGGTAAAGGCTTAGTTGCTTCAAGCGTTGGTGCGCTTCTTCAAGCTCACGGTTTTAAGATCCGTATCAGAAAACTTGACCCGTATCTCAACATTGATCCTGGGACAATGAACCCAACTCAGCACGGAGAGGTATTTGTGACCGAGGATGGTGCTGAAACTGATTTGGATCTTGGGCATTATGAGCGTTTTACTGGAATTAAAGCAACAAAAGATGACAATATAACAACTGGTAAGATATATCATGAGTTATTGAAGAAAGAGAGGCGTGGTGATTATCTGGGCAAAACTGTGCAAGTCATTCCTCATGTGACAGATTTGATCAAATCGTTCATTTTTAATGGTACGGAAGGTTTAGATTTTGTAATATGTGAAATAGGCGGAACTGTAGGTGACATTGAAAGCCAACCATTTTTGGAGGCTATACGTCAAGTTAACTACACATTAGGAAAACAAAGAGTTATCCTTATTCACTTAACTTTAATACCATATCTTGCCGCAGCGCAAGAATTAAAGACAAAACCAACGCAGCATTCAGTTCGAGAGTTAAATTCCGCGGGGTTACAACCAGATATTATATTATGCCGCAGTGAGAAAGAAATTTTCGATAATCAAAGAGAGAAAATAGCTAAGCTTTGCAATGTTTCTTTATCCAATGTGATACCTGCCCCTGATGTGAGTCATATATATGAGTTACCGGTGTTGTATAGCCAATGTGGGCTTGATACGCAAATTTTGGAGCACTTTCATTTAAGTAAGCCAAAACCAAGCTTGACTGAATGGGATCAAATAGTGCATTCCATAAGGCACCCAACACAGGAAGTTACTGTATCTATAGTGGGAAAATACACCGAATTCCCTGATGCATACAAATCACTGGTTGAAGCATTAAATCATGGTGCAATTAGTAATAAAGTCAAAGTAAAGATAAATTGGGTTAACTCAAGAGAGAAGGAAGAAAAACCTATAGGAGAGAAATTACAGAATTCTCATGCAATCCTTGTTCCAGGGGGGTTTGGTGATGACGGAGTAGAGGGTAAAATATTAGCAATAAATTATGCCCGTACAAATAATATCCCATTTTTCGGAATTTGCCTTGGTATGCAGCTTGCAATTATTGAATTTGCTCGTAATGTTGTTAAGCTTGAAGATGCACACTCTGAAGAATTTCGTAACTGTAAACATCCAATCGTTAAGTTAGCTGGCGATCAAGATGACGATCTTGGTGGAACCATGAGACTTGGGGCATACAAATGTAATATAAATGCAAACTCTAAAATGATGGATGCATATAGTAACACTACTATTTCAGAAAGACACAGGCATAGATACATAATCAATTCAGATTATAAAGATGATTTGGAAAAAAATGGGCTGCTATGCAGTGGCATATCAGAAGATGGAACGTGCATAGAGGCAGTGGAGTTAGAGAGTCATCCGTGGTTTATTGGTGTGCAGTTTCATCCAGAATTTCAATCAAAGCCGTTTTCTCCTCATCCTCTTTTCGTGTCGTTCGTTAAAGCAGCAATTGATAAGAAATAAGTGCCTAGTGTTTAAGTATCAATATATGGAGCTTGCCATAGAGCAAGCCAAACTCGCTCAAAAAAATGATGAGGTGCCCATAGGTGCTGTAATAGTGAGTGGAGACAATATCATTTCTTCTGCACACAATATATCCAGCGATCCAACTGCACATGCAGAGATGTTAGCGATCAGACAAGCATTTTTAACTCCCACGCTTTGTGATGCTGATATGTACGTAACATTAGAACCATGTCCGATGTGTGCTCAAGCTATTTCCTTTGCCAGAATTAAACGATTGTACTTTGGAGCTTATAATCCAAAAGGTGGAGGAATTGAAAATGGTGCTAAGATATTTCAATTTTGCAGCCATATACCTGAAGTTTATGGTGGGATATTAGAAATAGAATGCTCTTTTTTGTTAAAGGATTTTTTTGAGAAACTAAGGACCTAATTTAGGTTACGGTATAAATCTAAGAGAAAACTGAGAACTTTCACAAATCAAAATTTTTATCTTGCGGTTTTATTTGCAATATTGCTACCACACTGATCAACAAGCAGAAGACTATATAAAGCCCAGCAGCAAGGTTTGTTTGAGGAAATGTTACAGTCAACCAAATACAAACCATAGGAGTAAATCCTCCATGTAACGCATAAGAGATATTGCGTGATAAGCTCACACCACTAAATCTAACATTGGTAGGAAAGAGTTCAGATGCAACTATTCCTATGGGAACTATACCCCTTTCTGTTATAGAGAGAACCATTACGCTCAACGCAATCACAAGATAATTTTTATAGTAATATGCAATAGATAACGCAGGACAACACAGTGCCATTGTAATTGCTATAAATAAGATTGCAGTGCGCTCTTTTCCAACTTTATCAGCCAACATTCCAAACGCTATTGAAGATATCGGCATTAATACACTGGTTATAATCAATACAATTTCGTTGATATATGTTGTTACATAAACATCCACTGATGCTATTTCCTTTGCGAGAGTTCGAAGAAATATGGTAAATCCAACAGCAACATTAACAGGTACAGATATTAAAATAGCAAGTATAAGAGCTCTCTTGTGGCGTTTTATAAGCTCTATTATTGGCAAATCAGGTAAATTTCTTTGTTTTCGATTTTTTTCATATGCTGGAGTTTCTCCCAATGTGTATATGCTATACGCGCTAATTAATCCTAAAATAGCTGAGAAAATAAATGGCAATCTCCAACCCCAGGTACAAAAATCAGTAGTTTTTTTGCAGATAATCACTATCACCGCAGAAAGCAAGACGCCAATGGAGCGACCAAAACCCATCATTCCAAAATACATCCCTAAGTTCTCTTTCCTACTGGATAAATGCTCTATAAGATAAACAGAACTTCCTTGTTCACCACCAAGTGCAATTCCTTGTGTTATATGGATTGCAAGAAGCAATATAGTAGAAATTATACCTACTTGATTGTGACTTGGAATAAATGCAATGAGACTTGATGGTATCGATATTAGCAAGATAGTAATTATTAATGCTATCCTCCTTCCATACCTATCACCAACGTGACCAAATATGAATGCACCAAGTGGCCTTACAATTGCACCTAGCCCTACAATTCCAAATAATTGCAGTATGTTACTGTAGACATCTTTTGCAAAACAAAACTCTCTGCTGATTATGTTAATCAAATCAATAAAAAGCATGTAGTCATACCATATTGCGATTCTGCAGAGTATGGTTGATATCAACACCCTTGTTTGCACTAAATTCAATTCGTAAATGTTTGCTTATTCTATTCTGGCTGCTTTTTGGGATTTTACAACCTAAACATATGGAGTTGACTTTTTTATTATGGTGTGTGATAATTGCAATGAATATAGCTTATTTAGCAGCACTTATAGCAGCAACTATAATAAAAATAGCAGCAGTAATACTTTGTGCTATAATGTGTATAAGCATTTTCTTTATATTATTTAAGGGAATTAAAGAACACTTAGATTCAAAAGGATTTCTATCTCTTCTGAAAACAGTAGGTGTAATTTCTATAATACTATCAATTATATCTCTCCCACTTATTATATTAAGCCTTACTACTCCGTCACCTCTGGTAGTAGGTATAGTAGGTGGTATCGTTGGTGCTATTTCCATAATACCATTAATAGTAGCTTACATTTTGCTTGTGGCTATATCGAATATCTTTATTACCAAGTCTTTATAAATTTGAGCTAATGTTACTGTCTTCATTTCTTCTTGGTTGTAATATTGCTGAAAGTTATCTATTTCCATAGGTATAACATATAATCTGATTTTATAAGATATTCTACCGGGATTAAAATATCGTAAATCTTAGGCGTTATAAACAAAATTTACAGGAAAAATAAGATGATACTACTCAAAAAGGCAAACAAGACGGTATTTTTCTGGCATAAGTTAGCGTTCAGCTTTACCTTTCCTTGCAAGACATTTTAGAGCTATTATGTCTTACTTCTTGAAGATACAAGTTAGCGTTTTTAACCCGAATTCTGGATTGGAGATTAAAAAAAACAAGAATATCAATAGCTTATTGTTTTAGCATTTACGATAAAGCAGTAAGCATTTTAAGACTAGTTACTAATTTAGTAAAATTCAAGACTTTCAATAATTTACCTAAAATCTAATCCAGAATTCGGGTTAATAATAAAATCTTGTTTTTTGAAAATGAATTTGGTAAACTTTAAAGATGTATGTGACAATATGGTGATATATTGTTTTTAGTATTTAATAAAGTACGTACTTGATAATTTTTCTGAACGCTCTAATCAAGCTAAAATAGGTAAGCTAGATAAAATTATTCTTAGTTTAAAATTGGTATAAGGTATTAAGATGAAAAAAATTGAAATTTCAGAATTACTAAAAAGAATTTCAATCTGTTTACTATGCGTGGCAACTATTGTCTCTATCGCTTTTTTGTTTGCCTATATGCATACAATGTTGCTTAGTAAAGGGTATGAGTTAGCTGCACATTATGTTAGTGAAGCTATGCCTTGTGTGTTACTTGTCGTTCTCCTTTTTATTGTTTGGTTTGTATATGATCAAGTATTCAGCAAACTAAAGGAAGTAGAGCTGCCTATATCGATAGAATTAGCTAATTCAGATGATAAAAGAATAACATTTGCTGATGCTATAATTGATGACTCCTTAAAACAACGGTTGCAGATGATTTGCTGTGACCAAATGACAGAAGAAATGCGCAAGCTGTTTGGAAATAAAAGTATTAATTCACTAAGAGGTTACATATTATATGGCCCTCCTGGAAATGGTAAAACACTTATCGCTCGTGCAATTGCAGGTGAATCAAATATGAATTTCATAAGCATCTCAGGTCCTGAACTTATTGGAGTATATATTGGTCATGGTGCACATGCTGTACGCGAGCTTTTTAAAATAGCAAAAAAATATTCTCCTTGTATAGTCTTTATAGATGAAATAGATGCAGTTGCACAAAAAAGAAGTACCGCTAATAACTCAGCTTACCATTGTCGAGAGAGTTTAACACAGTTGTTAACTGAAATAGATGGATTTAAGAGCAGAAAAGATATAATAGTAATTGGTGCAACTAACCTTATCGGTGGTATAGATCCAGCACTTATTAGACCTGGACGTTTAGGTCAGAAGGTTTATGTCCCTAATCCAAACATAGAGGTGAGACAAAAGATATTGGCACTTTATATGCGAGGTACAAAAACTGATGAAAAGCTAAGCCTCCAAAACATTGCAGACAAGACTGAAGGCTATTCTGGGGCTGAGTTAGAGCAATTAGTGAATGAAGCAAAAATTAGCGCTGGTGCGCAAAGACGGCTTATAGTGAGTGAGGAAGATTTCAGTTACGCGCTTCACAGGTTAAGTCCAGAACAAGAAAGAGATAGAATAAAGTTAGTTTCAAACGCGAAGACACAGATAGAAGAAACTTCTTTTATACGGTAAACATAAAAATTGAAATTATAGAAGTGTAGCTGAGCCAACCTTCGTTATTCTTATTATTACCCACAAATAAAGACATGGTATTGCATTTACTCAAATAATTTAATTTTATTAACCTGAAAGCTTATTGGATTAAAATTATTAAATTAAGAGTTATAATTTTAGCAACTAAAAGCTGTAAATTGCACCATATAAACAGTTATTTCAAGCAAAAGTTATACTGACCTTAGCCAGAAAAAGTGGTGGAAAAGTTAGGAATGTTTTTTACAAAAAAAGACAGTATCAATAAAAAGGATTTTATTCTATTTGAAATATAAAATTATCATGTATTTTTCTGTTATTCCCAAGTGAATTATTATTAACTTAGCAGTATATATTATTAAAAACACAAGCAATACAATCATTTTTAGCAACCAAAACCAGCAAGCGTGAGAAGATTTTTTTTTGGAATGAGTTGGTCATGATGTTTGTAAAACTTAATTTGTACACTTTACTTACCCCCAGTAATTCTGATATAGTTACTTTAGTTAAAGTCTATAAAAGTTTATAAATGGCAACCTTAAGTGTAAGAGAAGCTTTATGCACAGCAATTAGAGAAGAAATGCAAAACGACTCTGATGTGCTTATCATGGGTGAAGAAGTTGCAGAGTATGATGGTGCTTATAAAGTAACGAAAGGATTACTGAAAGAGTTTGGAGAAAACAGAATAGTTGATACGCCTATTACCGAACATGGATTTGCTGGCCTTGCTGTTGGAGCGGCATTTGCTGGATTAAAGCCAATAGTCGAGTTTATGACTTTTAATTTTTCTATGCAAGCTATTGACCAAATTGTGAATTCCGCAGCAAAAACAAATTATATGTCAGGCGGACAACTTGGATGCCCTATAGTATTTCGTGGACCAAATGGCGCTGCAGCAAGAGTTGCTGCACAACATTCTCAATGCTTTGCAGCTTGGTATTCGCATATACCGGGGTTAAAAGTAATAGCACCCTATTTTGCCTCAGATTGCAGAGGTCTGCTTAAAGCTGCAATTCGTGACCCTAATCCGGTAATATTTCTAGAAAACGAAATAGCTTATGGACATGAGCATGAAGTTTCTGACTCTGAGCTATCAAACAAAGATTATCTACTTGAGATAGGCAAAGCTGCTGTTATACGGGAAGGAAAGGATGTAACTATCACTGCTTTTTCATTAAAATTAATGGATGCCTTAAATGCAGCAGATTTACTTTCGAGTAAAGGTATAGAAGCTGAAGTTATTGACCTCAGAACCTTAAGACCACTTGACACTCAAACTGTTATTAACTCTATTCAGAAGACTAATAGGTTAGTTAGTGTAGAAGAAGGATGGCCATTTGCAGGAATAGGAGCAGAGCTGTCAGCCGTTGTTATGGAACAAGGATTTGACTACCTTGATGCTCCAGTTGTACGTGTAACTGGCAAGGACATCCCCTTACCTTACGCTGCAAATCTAGAAAAAAAAGCATTACCGCAAGTGGAAGATATAGTTGAAGCCGTGCATCAGGTCTGTTTTAGAAAAAAATAGTTCTTTTTTGTGTCTCCTGTTCCGCATTGGTCCATCAAAGAAGTATTTCCAGTGCCGCCTATACCACCCATTACTTTTATGACGATAGTTTTAGCACCGAAAAATACAGCACAAAATATACCGAGTGCAAAAAGAGCTGGCCATGGCATTCTACCAAATATCGCAAGCAAAGCTGCACCTATTATCACTACGGTCATAAGCGGTCCGCCTATTCCCCAAACGTAGCCAATAATGTTACATATTACTTGAGCAGTTGTATCAGTATTAGTGTCAGCGGCAGCACTCCCAACATGAGAAAAAGAAATAAATAATACTATAAAAAGAATATTAAAAACTTTCCTAGGGTTCATCTCTATACCTTAAATTTAGATATTGCAATTATACCTAAAATACTATAATTTTTAGTAAAACTAGCATAAAGATTGAATAACAAACGGTGCCACAAAAGTAGTTGACACACAACTGCACAAATATTGTAATATAGACATAGTAAACGATATTATTCCAGTGCTTGACGCTGGAATCCAGACTTTAATTGTTATATTTATAAATAAGTCTGGAACGTTCATCTCAAATGCAGTATTTTTGTTGAAATAGCTCAACTGGATCCCAGTGTCAAGCACTGGGATGACAGCAGTCCTACGTCATACCGCCGCGGTATCTCAGCCGCTAACAAGTAGCGGGATGACGGTTGTCGTTTAGCCATAAACATTAAGAAATTTACCAAATGAAAAAAAAGGCAAAAGAAACCCTAGGGTAGCTAGTTATTCACTATCCATTTTTTAAGTTGGCGTTTTTTTATGTTTTAAACGCTTTATAAGCGCGTTTCAGCTTATGTAGGTAGAAGTTTTATAAAGACATAAGGTGCACATAGTGCAAAAAATTAAACATGAGACGCCAGATACGTGAGTTTTTTTGTCATTTAATCTGTACAGAGAAGATAAATAAATAGCTTCAGTTTCATGATAAGGGGGCTGGCGGAGTTTGTCAAGTAAGTTTTTTCGTTTCTAACGGTTGTTGCCAAAAACTATACAAGAAGTCTTTTAAGATCAATCACTTATCTTCAAGGCTTGAATAAAAGCATTCTGTGGAATATTTACGTTCCCTATAGAATGTAACCTTTTTTTACCCTTCTTTTGCTTTTCAAGTAGTTTCATTCTTCGCGTTACATCTCCACCATAGAGTTTAGCTGTTACATCTTTTCTGTATGGGTTAATCGTTTCTCTGGCAATAATTTTTCCGCCCACTGCCGCTTGAATCGCGATTTTATATTGCTGACGTGGTATTAAATCCTTCAAGCGTGCACATATTTCACGCCCCCTTTTTTCTGCCCTACTTTTGTGAACGATACAAGCCAGTGCATCTACGGGCTCTCCATTAATTAAAAAGCTTAATTTATCTATTTGGCTTACCAGATAGCTGGAAATTTCCCAATCCAAACTTGCATATCCTTTGGAAATTGATTTTAATCGATCATAAAAGTCAAAAACAACTTCAGACAGTGGTAATTTATATCTTAACAATGCTGTTGTTGTGTTACCAATGTAAGATAAATCCTCCTGTTCTCCCCTCCTTTCTTCACATAGAGATAGAATATCACCTAAGTATTGATCAGGAACCATTATGGTTGCGGTAATCCACGGTTCTTCCACAATTTCAATTTTCGTTGGATCTGGCATATCACTTGGGTTATGAATATTCAAAACTTCACCACTTCGTGTTGTAACCCTATATATAACACTCGGTGCAGTTGCTGTTAGATCTAAATCAAACTCTCTCTCGAGTCTTTCTTGAATAACTTCAAGATGCAACATTCCCAAAAAACCACAACGAAATCCATAGCCTAGTGCATTTGAAGTTTCAGCTTCGAAGGTAAAACTTGCATCATTTAAATGTAACTTCTCTAGAGCTTCCCTTAGATATTTAAAATCATCCGTTTTGTGAGGGAAAATGCTACAAAATACCACAGGATGCACTTCTTTAAATCCAGGAAGTGCTTCACTACAAGGTCTCTTTTCCTCAGTGATAGTGTCTCCTACCTTGCAGTCTGCTACTTCCTTCATTGAAGCAGTTATAAAACCAACTTCACCCGCTGAAAGTTCACCCGTCATCACTTTTTTAGGGGTGAAAATACCGATATTATCTATCTGATATGTAGCATTATTAGACATCATAACAATTCTCATGCCTTTTTTTAGCACTCCATTTTTAACTCGCACTAAAATTACTACTCCTAAGTAAGTGTCATACCAACTATCAACCAAAATTGCTTGCAGTGGAGCATTTACATCACCTTGAGGAGCTGGAAGTTTTGCTACTATTGCTTCCAGTACATCTTTTATTCCAAGTCCAGTTTTTGCTGATATTAAAACTGACTCACTTGCGTCAATGCCAATTACTTCCTCAACCTGGAGTTTTACCTTTTCTGGATCTGCAGCAGGAAGATCAACTTTATTGAGCACAACTATTATTTCATGGTTGTTGTCAATAGCTTTATATACATTTGCAAGGGTTTGTGCTTCAACGCCCTGGCTACTATCTACCACTAAAAGTGAACCTTCACATGCGGCTAAGCTTCGGCTTACCTCGTAAGAAAAGTCAACGTGACCTGGGGTGTCCATGAGATTTAGGCAATATTGATTACCGTCGTTTGCCGTATAATTGAGTTTTACCGTCTGTGCCTTAATTGTAATCCCACGTTCACGTTCTATATCCATTGAATCGAGTATTTGATTGATCATTTCTCTTGCTTCAAGGCCGTTACATTCCTCTATTAAACGGTCAGCAAGCGTTGACTTACCGTGGTCTATATGCGCTATTATTGCAAAATTTCTTATGTTGTTCATTTATGGCTATTTTACTTAAGTAGAACCATTTTACATTTTAAGTGTTGTGAGGGCAATCCTTTATTAAGAGACTATTTACTCCTTCAACATAGACGACACTTTTTTCGAGCAGGAAATCACTTTATTAACCATATAGTTTTCATGATTATTATCTATTTTAGGCAACTCATACAGATAATTTACCATCATTCCAGCCGACTGACTAATACCTTTTTCAGAAGTATCCGCCATCCAGTTTAATTGTTTTATCGATGCACCATTGCTTAAATGAAAATGCGCCACCGGATCATAAGCATTCCCATTACTATTATTCACTTTTAGTAAATAATATGCACATAGTTTAAGCATGCATTGTTTAGTTTCATTTATACATTCAACGTTAATTTTTAATTGCTCTGCACTTTCTAAAATTTCTGCACTAGATTGTTTTATATTTAGTTTGCCCAATAAAGTGACATCTTGGTTTAGATTGTTTTTTAGCCATTTCGTAAAGCCAGGTATTGGAGAAAGAGTTGCATATGTTTTTATACTTTTAAACTCCTGTGATAGCTTTTCTACAACCCTTTTGATCAAAAAATTACCAAGGCTGATTCCAGATAACCCTGCTTGAGTGTTTGATATTGAATAGAATATAGCAGTGCTTGCATTACTCGGATCATTTGAAGGTACTGACTCATCTAAAAGGTGTTGAATACTATCTGCAATCTTATCCACCAATGCAACCTCTACAAAAATTAGAGGTTCGTTTGGTATCTTGTAATGAAAAAAAGCAAAACAGAGACCCAGCCTGTTTTTTAAGTCATCCCAAGAGGAAATTTTATGCACAGCTTCATATTTTATAAGTTTTTCTAGCAATGATGCAGGTGAATCCCAGATGATTTGACGAAGATCAAGTAGATCAACATCAACCCAAGTATAGAGTATATTTTTTAATTCGCTTTCTAGTGGATTCAAGCTTCTATATTGGTTCTTTAGCTTAAGCACGTCAGAACGCATATCAACAATAAACTTAAGGCCTTCTGGTAAAGAAATAAATTGCTTCAATATTTTAGAACGCGGTGATTCAAGAATTTTTATTAAATCCTGTTCAAATTTATAGTTTAACTCGGGATCTTGGTTTTTCTTATACTCTCTAATTTTCTCATCTATTTCCGCTTTATTCGGATTAAATTTTTCTGCCAGGGTTTGTAGAAATTTTATTTTACCTTTCTCTGATAAGCTTAAGTACAAGTTACCAAGAGATACAGCGTTTTTACGTGCTGAAACCTCCCCTCCCTTTGGATTTAAGCACTCGTTCATCTTCAAGACTAAACTATCGATATCGCGACTGTTGCTTAAATCAGGACTGATGTTACCAATCCACGATCTTACAGCATCTGCCACTCCACCTAGTATTTTAAAAAAGCTTCTTACCGCCTTTTTGTCTTCAACTTTCACTATATCAGTTTTTACCAATGATTCTTTTGTCATAGATTCCCTTTATTATACATAGCTAATGCAAGTCAGGGTCATACCGCTGCGATATCTCTAGATCCCGCTAACAAGTAGCGGGATGACGAATTTGTCGTTTGTCAAATCGTCGGTAAACCCAAGTTATTTTAGCTACATATAGCTTAAGTTAAAGGAAAATTTTAGCTACATAGCAGGCACTATTACTAGATTATTAATAATTCAGTAATACAATAGACTTCTTGCACTACCTCCCAAGCCACAACTGTCATTCAGTAGAAACGAAAAAACTTGCTTGACAAACTCCGCCAGCTCCCCTATCATGAAACTGAAGCTATTGTATTTGCTTTCGCCAATCTGCAGATTAAAAGGTAAGGATTACTTAATGTATCGGCGTCTTATGTTCAATTTTTTGCAGTATATAGATACTGTATGTCTTTACAAAACTTCATCTACATCTAGATTTTTATCTAAATAAGCTGAACGCGCTTATAAAGCGTTACAAGACATCAAAAAATGCCAATACTCGACAGAGATAGTAAAAGACTAGCTAACTCGGGGATTCTTTGTCTTTTTTTCTGCTTAGTAAATTTCTTAAACGTTTGCAGCGTAAGTTAGTTGCAATTAAAAGCGGCTGAATCTCGCTTTTCAAGCGTTTAAAACATAAAAAACGCCAATATTTTAAAGCGGATAATAACCTCAGGGCTTCTTTTGCCTTTTTTTTCGTTTGGTAAATTTCTTAATGTTTATAGCTAAACGACAATCGTCATCCCGCTACGTGTTAGCGGGATCTATGTTAAGGTATAGTAGGGGATCTATGTTAAGAGATACCGCGAATGAATCGCGGTATGACGGTGTAGATGATGGTTAAGCAATTCGTCATCCCGCTGCTTGTTAGCGGCTAAGAGATACCGCGGCGGTATGACGTAGGACTGCTGTCATTCAAGTAGCTGAAACTGGAATGACACGTCATAAAGGAACCAGTGTCAGCTACTTGGATGATACCTTTTTTCTACTTAGTTTGGGTTATGCAAGAAGTCTATTTACTTCTTAACTTGACGCACATGATGTCTTGCAGCATCATCTACTGTCTCTAAATAAATCATTGCTAGACATATACCACTGTGTACTTCTACGGATACCTTATTGCCTAAACTTCGATTAAAGCAAGAATTTTTTCCCGGAAAAGCAAGATTACTAAGGTGCAGTTCCCATTTTAATCCTTTAGTTGATATTTGAGCTCTCGGTATACCAAGTAAAGATATTTTAGTATTTTTTGGCAAAGAAAAAAAATGGGTAATACCTTTTTGTAAAGTGTAACCTACCATGGGAGGTGAAGGTGTGTAAAAGATACTGCCCGTACTTAGAAAAATGTTAATATTCTGTAGTATGTGATCAATTGCTCCTCCAGTAATACCCGTTACTATTGATGGCAATAACTTTACTGTTTTTAAGTGAGCCATTGCTTTAGAAAAGTCGCAATAATCTTGATCAGGTAGATATATCGTATTCAAATTAGCACGTAAATCCAGATTTACGCTATCCAAATCTCCTACTACAAGATCAGGTTTTACGCCAATTGATAGAAGCTTGTTTGCTCCTCCATCTACAGCAATAATAGGTATATCTCGTTTAAAAAACGATGAGCTCGGTATTTTTCCATTTAGCACTACAATAGAACGATATTGTTGTTGTGTACTGCAGTGCAGCACATGATCATGGTGCAGGTTTTGCATCGTAGTAACATTTTTGAATAATTGATATTATGCTAATCACTAATCCAGCAATATTGCTAAGCACCACAAAAATTGAGCTCTGGTAAAGACCATAGCCAATCCAAGACAATGAACAAATAAGATAGTTTACTAACATTAACATCGATACATCACGAGTAACTTTAGTGATATATGCTTTATATACTTGAGGTGATAATCCAATTAGAGATGCAATTAACGCAATGAAGCCGAAGCATTCTTCAATATTTATATACATACATTTCCCTACGCTTGCTTTAACAATATCAGGTTCAAAGGGTTGTACTTTATGTACTCTCAGCTTTTCTAGAGCACCCCTAATGCGTGTAATTTATAACATCATTTAGTCTATTAATCAAGAAATTAATAGTGACTTGCATTTATGAAACCCAATCGGCTTCTATGCTAATTATTATCTAAACTAATCGTCGGTTGTGCATCTTGCTCAGAGATTAGGGCAACCAACAAATTATTTATCAATTGAACCTTTTGCTTGCCATCTAATTGTAAGCTTTTGTTTTTTTCAAAATGAGCTATTACTTCCTCGACAATTCCTATTGCATTTTGCACTATATGCCTTCTTGCCGAAGTGATAGCATGTGCTTGTTGACGCCTTAACATTGCTTGTGCAATCTCGGACGAATACGCCAAATGCGATATTCTTGCTTCTGTAATCTCAATTCCTGCAATATCTAATCTTTGTTGTAACATTGACCGCAATTCATCTGAAATTTTATCAGAATTTTTACGTAAAGATTCCTCATTGCTCTCGCTGTCATACGGATAATTGCTCGCCAATTCTCTAATTACCGAGTCACTTTGTACAAAAACAAATTCGTGATAGTTGTTAACATTATAATACGCCTTTGCAGGACTGCTCACTCTCCAAACAATTACTGCAGAAATCTCTATTGGACTTCCATTTGCATCATTAACTTTTATTTTTTCTGTGTTAATATTCTGAAATTTTAGGGAAACTATATATTTGCTTGAAAAGGGAAGCGTTACACATATTCCAGACTTAAAATAAGTTCCAATATAATGACCAAAAAATTCTATCACTCTTGCTTCATTAGGGTCATTAATAAAAAATCCTTGAAGAAAAGTCAAAATTGAAACGGCAGCAACTCCAAGTGCAATTGTGCTGTCATATGCCAAAAAAAGCAGCGATAAAATTAATCCTAGCGCTATTAGTACAGGAAAAGCCCGAATTTGACTCAAATTTCTATCGTTTATCGTATTCTTATCCATATTGTCTTTAAACTTCTTTTTCACTTGAACTCTCTCTGTTGATCGTTTTATTTATCTTATTTACAAATAGTTTAAACTCTCTTAATTCATGATCAGGCAATTTTACTTCAGTTTTATGTGCTATCGTAAGCGGATCGATGTGTTTGCCGTTATATATAACTTCGTAATGTAAATGAGGGCCTGTTGCAACACCAGTGCTACCAACATAGGCGATGACCTGCCCCTGCTTTACTTTAGAGCCTAACTTTATATCGCCACTAAATCTACTTATATGCGCGTAACAGGTTGAATATTCATTTTTGTGTTTTATTTTGATGTAATTTCCATAGCCACCATTCTTTCCTATATATTCTATCACACCCTCTGCAGCAGCGTATATGGGAGTGCCAAGTTTAGCTGCATAATCCACTCCTTTGTGAAAAGCAATTTTACCGCGAACAGGATGCTTTCTATTGCCAAATTTTGAGGATATGCGATAATCTCCATTTAAAGGATTTGCAAAAATTTCGCCATTTTTTAAGCTTATTCCTTCTTTATTAAAATACCTTTCTTTGCCGTCTTGCGATTTATAATGATATAAACTAATAGCTTTCTTGTTTATTATCAGTGAAGCATATAAAATTTTTTCTTCAGTCTTCTGATTATTAGGCAATCTCTCAAAAAGAACCTCCAATTTACTCTTCGGCACAATGTCTTTTTTAAAATCAACACCGAAATCTTTATATATGTTGATCAATTTCATCACTGTATTTGGCGCCAACCCTTCCGTGGCAAAAAAGGAAGATTTTATGGTACTGGATATGAATAACAACTTTCTATCACTTTCTGTCGTCAAAGTAGCTTTTTTTTTTCTGATTCCATGCTGGAATGGCTGTGCAAGATCTGTTGATGTTTCAGCGGTATATAACGGTAAGATAAAGAGCAGCATAAATACAATCAGCTTCATCATTTAAACAGCATCAACAAAAGTAAAATTACCTTCCACATACTGTACATCATCATTATCTTCTAATTCTTCAACCAATGCAGATAATTTATCAATTAACTCTTTATCGCTAATTTCAATCAGATCTTTTGGCTGCCATGAAAGACGAGCAAGTTCTGGTTCTCCGAATTTTGCATAAAAGGCATCGCGTACTTTACCAAAATCTTTTATTTCACAAGTTATAACGTGTAATCCTTCTTTGTCATTTTCCTCAACATTCAATACTTCTAATTCGATTCCATGACTGAATAAATCATCAAAATTCACACCCTCTGCTTTATAGACGATTAAGCCTACATGATCGAAAAGGTAACTAACACTTCCTGTTTCTCCCAAGTTTCCACCCTTGCGAGAAAATATATAACGTACCTCAGAAGCAGTTCGGTTGCGATTATTAGTCAAAACATGGACAATGAGTGCAGTGCCAGAAGGCCCATGACCTTCATATTGGATTTCCTCGTAATTTTCTCCAGCAACGTTACCAGTTGCATTTTTTATTGCTGTTTCTATTTTATCTTTTGGTAGATTTTCCTTGCGTGCAGCAAATATAGCAGAGCGAAGGCGCGGGTTGAGTTCGGGATCGGGCAGCCCTTGCTTTGCAGCAACTGTTATTTCTCTGATCAGCTTCGTAAATTTTTGAGAGCGCTTTGCATCCTGAGCGCCTTTCCGATGTTTTATATTTGAAAATTGTGAATGACCAGCCATATTCAAATAGTTAAAAACCTAATTATATATCAAAGCATAGAAAAAGCTAAAGCAAATTTTCAAGCCTCTGGCTTGGCATCTTGCAGGTTTTCTGCTAATAACATACTTTCATACTGCTCAGCTTCTAAGTCAAGGCCAAGAGCTGAATGGGCTGCTATTAAATGGTTAATAGACTTAGAAAAATATTTAGAATCCTTATAGCTTGCCATATTCTGGAAACGCTTAATTGCTGCTAAATATTCACCACGCCTCAGGTAAAATTTACCGATAGAATACTCTTTTGTTGATATATGTTCTGTGATTAATTTTGCTCTTTCCTTTATCTCGTCTACATATTCGCTGCCTGGAAAGAGATTAATGTACTCAGTGGCTAGCTCTAAAGTTTTATATGCAGTTTGCTGTCCAAGTTGCACTTTATTAATTTGCATGTAATAAGATAATACTCTTAAGTAGTATACATATGGTAAATCTTCACCATTTGAATAAACATATATATAATCAGCCATATCACTTGCAGCACTGCTATAGTTACCCATATTATAGTGAGAGACCCCAGATAATAATTTTGCTTTCATTGCCCAATAAGAAAAAGGATACAAATCCTCTATCTTATGAAATGCCCTAATAGCTTGTTTATATTTTTTCTGGTCAAAAAGTTCAACTGCTTCTTCATATAGTTCAGTTTCAGTTTTTTCAAGATCATCCGCATACGATTGTGTAAAGGAGCAAATTAGGAAAATAAAGCACGTGATTAAAGTCTTATACATAAGATTTTTTTCGATCAAAATAAAGTATAGACCTAAATATTACTTAAATAAATAAATTTCTTAGGCAATAGCCGGTCCTTCTTCTTTATAACTACGGTCAGAACTACCTGCATTTCTTGATTCACCTCGTCCTTCCACTTTTGGATCTTTCAGCGTCTTACTGTAGGAATGTATAGTTAAGACCTGTACAGCCATAAAAATTGCAATACCTACCAAGCCTAAAGTAGGTCCAACAGCAGGATTTAAGGACGATGCTAATGCTATTAACATTATCCTTCTTATTAAAAATACAGAAGAACCAGCAAGCGCCAATCCGGCTACAGATATATTGCTAGTTTTCTTGCTAGATTTCTCATCAAGATCAGACTTTTCTGTTTCCTTTTTCTTATTTTTTTCATGCTTATCAATATAAGAAACAAGAGTTGCAAGAAAAGCAATTGCATTGGCAAGAAATAAAATTGCATCCTCTGCTGCTTCAAGTGAAGATGTTTCACCCATTATCATACCTACAATAACCAGTGCAGTTGTTATAGCCTCAATATAGATCAAACACTGACCTATATCAGAAATATTGTGCTCTTTTTCCTTTACTTCCTCTCCATTTTCAATAATCTCCAACTCTCGTTCTTTTTGTGCTATCTTCCTATTATTGTAAATTAAATATAGCGTACAAATAAGAGATAAGACTGTAAAAGGTAATATAGTGTGGCTTAGCGCGCCACTTATCACGCCAAGTAATACCTGATCGCTATATGTTTTTTCCAGTTCAATCGCCATCAGCAATGTAAATGGGACCATTGTTGCCAATGATGCACATTTTCTATATAGCTCTCTTTTTTTTAGTGCTAATAGTTCTTGTTCTAGCCTTTCTCTTTTGACTTCTTTATCAACTGTTGGCCAAAAATCCCAAAAAAACTCTTCTAATGGTTCAAAATCTCTTTTTTTCTTATTCTTTCCTGGAACCTTTTTAGTAGAAGAAAATTTGCCACTAGGTATTTTCATAATATTAACCTAATTAGTAGTAAGTTAATACAATTATACACCTTTTTGCTTTCTGAGTCAATATCACTAAGATATTAACTACTCTTGTCTATTAACTATTTCCTAGGAGATTTAATCAATCTATTTGATGCCGGCTAGGATATAATTATAGCCTGACCACATAGTTATAATAGCTGCAACCCATAAACAAATCGCACCTGTATATTGAATCATATAATAATCGTTCATTATTAGCGCTACTACAGCAACCATCTGCAAAAATGTTTTAATTTTTCCAGCTTTGCTTACAGGTAGACTAACATTTGTAGCTATCAGAAACTCCCGTAAACCCGAGACTAATATCTCCCGACAGATGATGATAATCGATGGTACTATTGTAAAATCATTTATCTTATGCTTATAAACTAGCATAATTATCGTTGAAACCACTATTAATTTGTCAGCAATTGGATCAAATAGCTTGCCAAACTTTGATTGGACTTTCCACGCACGCGCCAGGTAACCATCAAAAAAATCCGTAATGCACGCAAACACAAAGATTGATATTGTTATCAGGCCTGCATATTTATTTTCTATATAAAAACTTAATATTATTGCTGGTATTGCAAGTGCACGAGAAATTGTAAGCAAATTAGGCACGTTTTTTTTAAGCATGTAATATCATCTTACGTAATAGGTAAACTTATACAGAAGTACAACAGAGTTCACAAGTTAATAGTTTACAATTGAACATTTATAAAAACTCCATATACTTAAAAAATACAAGCTTAAAATATAAGGATGTAATGATGAACGATGATTTAGATAGTACCACAAAACAAGAAGCGCTTAAGTATCACAGCAGAGGTGGTAACCCTGGTAAAATTTCAATCATGCCAACAAAACCTTTATCTACCCAGTATGATTTGTCACTTGCTTATTCCCCTGGTGTTGCAGCTCCGTGCCTTGAAATAGCTAAAAATCCTGAGGTTGTTTATGATTATACAGCAAAAAGCAACTGTGTTGCTGTCATTTCAAATGGCACTGCAGTGCTTGGACTTGGTAATATCGGTCCTCTTGCTGCAAAACCTGTCATGGAAGGCAAAGCTGTTTTATTTAAGCGTTTTGCTGATATTGATGCAGTTGATATAGAAGTTGGTACAGAAAATATAGAAGATTTCATCAATGCAGTAAGGTATCTTGGGCCAAGTTGGGGGGGGATAAATTTAGAAGATATAAGATCTCCCGATTGTTTTATAATAGAGAAACGCCTGAATGAACTGATGGATATTCCAGTGTTCCATGATGACCAGCATGGAACTGCGGTGGTTGTTGCAGCTGGCATAGAAAATGCTCTTGATATTGTTGAAAAGAAATTAGAGGACGTTAAGATCATTATGAATGGTGCTGGAGCAGCCGGTATTGCATGTTTAGAAATACTAAAGTCCATGGGCGCTAAAAATATAGTGCTGTGTGATAAGCAAGGAGTAATATACAAAGGTAGAAACGAGGATATGAATGAGTGGAAGGAAAAGTATGCAATTGATACTTCCGAACGTTCTCTACTTGATACAATAAAAGGCGCTGATGTATTCATCGGACTATCTGCAAAAGATGTGTTAAATGAAGAGATGTTAAAGAGTATGGGCAAAGACCCGATTATTTTTGCTCTTGCCAATCCCGATCCAGAAGTAAGGCCTGAGTTTGCAAAATCTGTGAGGCCAGATGCAATAATTGCAACTGGTAGGTCAGATTACAACAACCAAGTCAACAACGTAATGGGTTTTCCTTATATATTTAGAGGGGCACTTGATGTACATGCAACAACAATAAATGATGAAATGAAAATTGCAGCTGCAGATGCAATAGCAAAGCTTGCCCGTGAGCCAGTACCAGGTGAGATATCTGCAGTCTATGGCAGTCGTAAAATGGGCTATGGACGTGAATATATAATACCTACTCCATTTGACCCAAGATTAATTTCTATAGTAGCTCCTGCTGTTGCAAAAGCCGCAGTTGATTCAGGTGTTGCAAGAAAGGCAATACAAGATTGGAGTAAATATGAAAATCAATTAAAATCTCGTCTTTCTAATGTTCTCAGCACGCTGAATTTACTATCTTCACATATGTAATTTATTGGATAAAGTTAAAAGTGATAAACCAACCCAAACTCTAAGCCATATATGCCAAACCTATTGGTAATGGTTGCAGTTGTTGATTCAACACGTGCAGTTTCATCAACTTTACTTCCTCCACCGGCAGGAATATATCCTTCACCAGCTAGTATCTTTATTCCTGGTACAATATCTTTAAATTGGTTATCAAGGATACCAAAATAGCGTAAACCAGCAAATGCTTGAGTTTGTGCTGTAAGTTGGTGATTGATACCAAGTTTTGCTTGGTAAGCCAAGGCATATCTGGTTTTTCCTAGAAATTTAACCCTAGTTACACCTGCACCAATACCAACATATGGGGTGAATGGCATTTTTGCTATATTAAAATCACGATATACATTGACCATTCCAGCTAAGTTATTAAAACCTTCATTTTTCATCTTAAATGCAGCTCTGAACTCTGCTTCAACACTACAATTTTCTTGAATGTGAATATCAACCTTTCCACTTCTCCAAGGTGAATTGCATTCCGCTCCAGTAGACGCATCATTGTGACGACGAAGTTCAATATATCTTGCTTTTTTCTTATCTGAATAATCTTCATCATATAAGTTAGTCTGAGAATATAAGCCTTCAAACTCAACTCTCATATTTTTGAATAAATACCCTATTGCAGCACTACCGGCAAACCCTGGAACATATTTAGGACTGTATCCAGCTTCAATTCGCTCCTTCTTATTAAAACTAAAAACCCCCTCTGTTATATTGTCACCTGCATCTTCTTTTCCTTCTAGAGAACCTATTGCATTGAAGAATGCTCCAAAATAGTTAGCTTTGATGTAAACATTCTCTAAGTTATTTATTTTATCATCGTAAGATAAGCACCTAAATGAAAAAGTTAGCAAAACCAATAGATATGTGAATTTAAATCTTTCGCCCACCACAAAGCCTCCCTGCATAATTTGTCATTCCATTATTATAGTATGCTTCTATTTTTTATGATAGCAACTTTTTATTGCGCTCAATCGTTTTAGATTTATAATGAAAGTATTGTAATTTAAAGCAAATCAATGACTATTGCAATTCACGAATTAGAGAGGATCATCAAACAATCGTTCCCCGACGCTGATATAAAGATTCATGATCTTGCTGGAGATGATGACCATTATCATTTAAAAATAAACTCCAAGTGTTTTCTTGGAAAGACAAAAATAGAACAGCATAAAATGGTATATAAAGCTCTGGAAGGTCAGTCTATACACGCCTTGCAACTGGAAACTAATACTTAAAAATAAGGTGAATTTATGAGCAATTTTGAACAAATAAAAAAAGATATAACAGAAAATGATGTGGTATTGTATATGAAAGGCACTTCTGATTTTCCTCAATGCGGATTCTCTGGACTCGTCGTGTCAATCCTAAAAAAATTGAACGTGAAGTTTAAGTATATTAACGTGTTGGAGAATGATGAAATACGTGAATCTATAAAAAAGTTTTCTGATTGGCCAACAATTCCACAATTATATATAAAGGAAGAGTTTATTGGTGGTTGCGACATCACTCGCGAGATGTACGAAAAAGGCGAACTGCAAAGTTTATTGAAGGAAAAAAAAATTATTGCGGAATAAGTACCAAGAAACCAGTGCCCAGACGCTGGATAACGTAGTATAGCTATGAAAAAGGATCTTATGTCTTAAACCGTATCCGTTCAGGGGAGCGGCAAAATAAGGTAGACAAAGCAAGATAATAATGTTGATGTTAACACTATTGTCAAGTTTACTGGCCTTTCTATTAGTGAGATTGAAGAATTAAGTGTGAGCGGTTACAAATAATTTACCATTTCTTCTGGTTTCACTATCCTTTCAAACTCTTCCTCAGTGAGCAGTTGAAGTTTTGCTGCTGCTTCCTTTAGAGTGATATTTTCTTTATAAGCAAGCTTCGCTATTTTTGCTGCATTGTCGTACCCTATATGCGTATTTAATATAGTGACCAACATCAACGACTGATTCAGTAAATCTTTTATCCTCTCTTCATTTGCTTTAATACCAACTACACATTTTTCTGTAAAATTTAAACTTGCGTCAGCTAAAAGTCTTATAGACTGCAAAACATTGTAAATTATCACTGGCTTAAACACATTCAATTCAAAATGACCGTTTGAACCACTAATGGTTACAGCAACATGATTTCCCATAACTTGAGTGCATACCATAGTCACCGCTTCACACTGAGTTGGATTCACTTTACCTGGCATAATTGAAGAACCAGGCTCATTTTCCGGTAACATTATTTCCCCAATTCCGCATCTTGGACCAGAACCAAGCAACCTTATATCATTTGCAATTTTCATTAAACTGACTGCTACTGTATTGAGTGTTCCACTGAGCTCAACTAAAGCATCATTTGCTGCTAGCGCTTCAAATTTATTGCCTGCTGAAGTAAATGGAAGGTTAGTAATTCCTGCAACTTGCTTTGCAAAATCTTCAGCAAAACCCTTTTTAGTATTGAGTCCCGTGCCAACCGCAGTGCCACCTTGTGCAAGCTCGTATATACCACTTAAAGTTGATTTTACTCTCTCTATCCCCTTTTTAATCTGGGCTGCATAGCCAGAAAACTCCTGTCCTAGTGTTAGGGGCGTTGCATCTTGCAGATGAGTACGTCCTACTTTTATTATATCTTTAAATTCCTGAACCTTATTATCCAGCACCTTATGCAATTTTTCAAGATTTGGAATAAGCAAGCAGTTTATTTGCTCTGCTGCTGCTATATGCATTGCTGTTGGAAAGGTGTCATTTGACGACTGACCATAATTCACATGATCATTTGGATGTATTGGAGATTTACTACCCAAATTACCACCTAAAATCTCTATTGCACGATTGCTGATCACTTCATTCATATTCATATTAGTCTGCGTTCCGGATCCGGTTTGCCAAACAACAAGCGGAAATTCATTATTAAATTTGCCATCTATTACTTCCCTCGCGGCTGTGCAAATTGCGTCCCCTACCCTATCATCTATAACACCATGTTTCATATTAACACGCGCTGCTGCAAGTTTTACTATTGCTAATGCTTTAATCAGAGGCTCTGGCATTTTTTCTGTGCCAATCTTAAAATTTTCTAAAGAACGCTGAGTCTGTGCTCCCCAGTAATGTTCACTTGGTACTTTTACTTCCCCTAAGCTGTCTGATTCTATTCTCGTCTTTCTATCCATATTTTCCTCCTGGTGTTATGCAAACTGGTTCACTACATAATTTTTTCATGCCTACTTCTTTGTTAATTAAATCATACTAGATCCAAGTAGTCAAGTGTACGAACATTGCAATTTTCAGTTAACTTGCATGGTAGATGCAAGTAGCTGACACTGATTCACTTTATGATGGTGTCATTCCAGTCTGGAATCCAGCCTTTTCATAATCATCAAAACGTTGTATTTTAACATAAAACGGCTACTTTTATGCTTACCAACTTAATAAAATTCCTGGATCCCAGTGTCTGGGCACTGGGATGACACCCTTCTGGTGGACTCAAATCACGATGTTTGCACAGCTGTACGCTTAGTTCTGGTTGCACGCTACCATTCTTGTACATCCATAAATAGAAAATTTACGCTTTAAAAGGATCATATACATCGATTTCCTTAGAATTACTCTTTTTCAATTTTTCACTTAATAATCTTAAAATAGGCTGTAAATCACCATTAATTGATAAGCACAGCACTTCTTTATTGAGATAATTAGCTAGGTGATTCTTCTTTTCCAGAATTTCTGCTTCCCTCAATAAGTCGCATTTGTTTAATACTACAATCTCTTCTTTTTCAACAAGATCACTATTGTAAAGTTCCAATTCATTATGGATACAACTATAAGCCAAAACAACGTCATCGTGAGTTACATCGATTAAATGAAGTAAAATTTGACACCTTTCTATGTGCTTTAAAAATTTATGCCCGAGCCCAACTCCAAGGTGAGCATCAGTAATTATTCCAGGAATATCTGCTATTACAACTTCGCTATCATCCACTTTTACCATGCCTAAATGAGGTCTTACGGTGGTAAATGGATAATCGCCTACTTTTGTATCGGAATTTGAGCAGCGAGTCAAAAATTTTGATTTACCTGCGTTTGGCATGCCAATAATTCCAACATCTGATAAAACTTTTAGTTTTAATAATACATGTTTTTCTTCGCCAGGCTGACCGTAAGTAAAATGTCTTGGTGCCTTATTAGTAGAAGATTTAAAATTAGTATTTCCAAGTCCACCTTTTCCACCCTGTGCTACTTGAAATTCCATACCAGGCTTGTCAAGGTCTACTATTATCTCTTCACTTTCTTCATCAATTATTTGTGCACCGACTGGAACTTTAAGTATAACGTCTTTCCCTGCTGTGCCAGATCTATCCCTGCCTGCACCATTTTTTCCACTATCTGCTTTAATGTGTCTTCTATAACGAAAATGAAGCAAAGTGTTGAGATTAGCGTCGCTGATGAAAACTATGTTTCCACCCTTTCCTCCATTACCACCATTTGGACCACCAAATTCAACGAACTTTTCTCGACGAAAACTTGCACAGCCATCACCACCGTCACCAGCTTTTAAACACAATTTTACTTCGTCTATAAAACCCATGCTAACCCACGATAATATTTAGCATCCTTTCCTAATGCGCTTTCTATTCTGATTAGCTCGTTATACTTCGCGAGTCTATCAGAACGCGATAGCGACCCGGTTTTTATTTGCCCGCAATTTGACGCAACTGCTATATGAGATATTGTTGTGTCTTCTGTTTCACCTGAGCGATGAGAAACAACAGCTTTATAGCCATTTGATTTTGCCATTTCAATAGCAGCAAAAGTTTCTGTTAACGTCCCTATTTGATTTGGCTTGATCAGTACAGCATTTGCCATTTTTTCCTCTATTCCTTTGCATATCAGTTCACAATTTGTAACAAACAAATCATCCCCAACCAATTGAATTTTACTCCCCAATTTTGCAGTAAGTAATTTCCAACCTTCATAGTCGTCTTCACTCATTGCATCTTCTATAGAAATTATTGGATATCTTTCCACAAGATTACAATAATATTCAGTCAACTCTTCTGAAGTAAGATCTCTGTGTTCAAATTTGTAAATTCCATCTTCATAAAAAGTAGATGAAGCAACATCAAGGCCTAGTGCAAAATCACTTTGCGCTGAATAACCTGCTGATTCTATAACGTATATGATCAAATCAAGTGCTTCTTCAGTACTTTCAATATTTGGTGCAAAACCACCTTCATCCCCTACATTTGTGCTATAACCTTTTTTCTTAAGAATGCTACGTAAGTTGTGGAATACCTCCGCAGATATTCTAATCGCTTCGCTGAAAGTCTCAGCACCGACCGGAAGAATCATGAATTCTTGGAAATCGAGCTTATTGTCTGCATGTACTCCACCATTAATTATGTTAATGAGTGGAACCGGCATAACACTCGTCTGCTTTCCTCCCAAATATCTATATAGCGGCATTTTGAAACTGTTTGCTGCTGCTTTTGCAACTGCAAGAGACACACCCAAAGTTGCATTTGCTCCAAGTTTTGATTTGTTTTTTGTTCCATCCAGTTCAATTAATGCTTTATCAATTGCATTTTGGTCCGCTGCATTCATTCCAATGATTTCATCTGCTATTATCCCATTTACAGCTTGAACAGCTTTCAGCACTCCCTTACCACAATACCTTTTCTCATCTTGGTCCCTGAGTTCCAAGACTTCTAATTTACCGGTTGAAGCTCCAGAAGGTACAGATGCCCTGCCTATTGCACCATCACAGAGCTCAATTTCTACCTCAATAGTGGGGTAACCCCTGCTATCTAAAATTTCTCTTGCAAATACGTTATTGATTACCTTATTCATTACATTAAACCTTAACTTCCGCAATAAGTGCTGCAGTTTCCTTTGCCAATTTAGCTATATTACTACCAGCACCAATAAATAATACTATATTACTTGGACTTGTCGAATCACTAATAAAATGTGAAATGAGCAAAGCATCATTCATAATTTTTGTGTTATTAAATCCATTACTGATTAAAGCTTTTTGTATATCATCAATCCCACAACCAGGAATAGGCTTGTCTTCTGGGGGATGAACAGGAGTGAGGATGACATAATCAAACATCATGAAAATGCGTATGAATTCATCAAAAAAATTACGAATGCGGGCAAAACGAAGTGGTTCGATAATTCCTATTACTTTTCCTTTAGTAATCGAACGTGCAGCCGTTAAAGTTGCATATATTTCATTTGGATGATGGGCATAATCCTCAATTAACTTAACACCTTTAATATCGGCAATCAAAGAGAATCTTCTTGCTACTCCTTGAAATTCCAAAAGGCCTTTTTTAATATCTGCATCGCTAATTCCGAGCTTTATCGCAACTGATATTGCAGCTAGGGCGTTGCTTACTTTGTGAATTCCAATTGCATTTGATAGTACTATGTTTTTTAAAGGGCTGGATCCCAGTGTCACGCACTGGGATGACATCTCTGTACACTTTCCTTTTGTCATTCCAGCACGTAATGCTGGAATCCAGTTGTTCAACACATCAAATTCTATGCTGTTAGCATGCTGTTTAATGTTGCTGGCTCTTATGCTACCATTCTCAAACCCAAACGTTATAGAATTACCCGCATCATAATCGATGTCTACAGAATCAGGTAAAACTGCAGAACCTGCATTATTCACGAATTGGGAAAATGCATTTTTGATATTATCAAATGTGCCGTAATAATCTATGTGGTCATTGTTGATACTTGTTATGACAGCAATCTTTGCAGGGATTTTTAGCATAGTTCCATCAGACTCATCAGCCTCGATCAGAAAAGTGTCACTCCCTCCAAGTTTGAAGTTGCTCTTATAGGAATTTAATATCCCTCCTACAGTTACAGTCGCATCAATGCCAGAATGATCAAAAATGGAAGCAATCATAGCGGTTGTTGTTGTCTTTCCGCTTGAACCTGAAACCGCTATCACATATTTACCTTTCATAATTTCAGCAAGTATGTCTGATCTATGCAAAACGGTTTTATTGTTATTTTTTGCCGCAATTAACTCCACATTATCAAATTCTATTGCAGAAGAATGTACAACTATTTGAGCTTGGCTTATATTATTAGCATTGTGACCAATAAAAACCTCTATACCTAGCTTTTGTAACTTATTTATATTGTCGTTTGATTGTGCATCACTGCCTTGAACTTTGCAATTGGAATTGTGAAGAATTTCAGCAATGGCACTCATTCCGATTCCACCTATACCAATAATATGTATTATTCCTTTTTGAGTTTTGTTAATATTTAGCAGTAGATGTTTACTCATTACTAAATTTATTATAGTATAATTTAAAATCCTCATAGTATCGAACCCTCTTACCGAATACAATGATAAAAAACCTAACCTTTCTATGTCTAATATTTGTTTTGATAAGTAGCTGCAGTTTTAGCAACAGGTTTAACTGCACTGCAGGTCATTATAAAATTGGCAGCAGCTACACAATAAATGGTATAACTTATTATCCAAAAAACTGTAAACACTATGAAGAGATAGGGATAGCATCGTGGTATGGAATAGAAGATCATGGCACACTTACAGCAAATGGTGAAGCGTTTAACCGTCACTTGATCTCTGCAGCGCATAAGACTTTGCCCTTACCCTGCTTTGTTCTTGTCACTAATTTAGAAAACGGAAGAAAGCTTGTTACAAGGGTTAACGATAGAGGGCCTTTTATTGAAGGCAGAATAATAGACTTATCAGAAAAAGCAGCTCAAGTCTTAGGATTTCATAAATCTGGGCTTGCAAAAGTAAAAGTTCAATACCTAAGAAAGATGTCAGAACAATTGATACAAAATACTCCTCATTACAGAAAGCAATATGAAAAAGAAATGCAGAAACGTCATCCGAAACAAGACAGTGCAGAAAGTAAGGGATATGTTGCATTTTTTAAAAGTGCTCAGGCTGCTAAATCAGCTGCATCAAAGCTTCGCAATCAAGGAATAAAAAATGTTAGATTGCTTTTTAAGAACGATCAATATTGCGTGAAAGTGAGTTATAGGTAGTGGTGAGTGCAGAATTTGAAAGATTTGGTTAATGTAAGGAACGCTGGCTAACTATTGTAAGTTAAAAATGTGATATAAAAAAGATATCAACAATTTATAGCTATACCACCGCGATATCTCTTAGCCGCTAACACGTAGCGGAATGACGAGCTTATCGTCACGCCACCGCTAACCGTCATACCGCGATTTATTTGCGGTATCTCAGCCGCTAACAAGTAGCGAAATGACAGCAATCCTACGTCATGCCGCCGCTAACCGTCATACCGCGATTCATTCGCGGTATCTCAGCCGCTAACAAGTAGCAGAATGACAGCAATCCTACGTCATACCGTCACGGTATCTCTAGATCCCGCTAACAAGTAGCGGGATACTTGACCTTTACAGGAATGACAGTTGTCGTTTAGCTATAAATGTTAAGAAATTTACCAAATAAAAAAAAAGGCAAAGAAACCCTAGGGTAGCTAGTATTCAAATTCTCCCTTGTCTATTTGACGTCTTTTACTGTCTTAAACACTTTATAAGCGCGTTTCGGTTTGTATAGGTAGAAACCTAAAAGTTTTATAAAGACATGAGGTGCACATAGTGCAAAAAATTAAGCATGATTTACGCCAAATACATTAAGTTTTTTGTCATTAATCCACTGCAGAGATTGCGAAGATAAATAAATAGCTTCAGTTTCATGATAAGAGGGCTGGCGGAGTTTGTCAAGTAAGTTTTTCGTTTCATCCAATGCGCTGCCAAAAGTTTGTTATGCAAGAATGCACTAGCCATTTCTCACAGATTCATTTAAACTTAATCAAGTAGGAGTATTATTAACGCGAAAAGAGTTTAATTAGAGATTTAAGTGATATGGCGCGTGAGGAAGATATAAACCAATTAGTAGAAAATGGATTTGATATTAACTCAAAAGATGCAAGTGGAATCACTCTCTTGCATAAGTTCACAAAAGAAGGCGATTTAGTTGGAGTAAAGTCATTACTAGAGCACGAAGCTGATTTCAATGTCGTAGACAACGAAAATAGAAACCCTCTGCATTACGCCATTATGCATGGACACAAGAAAGTTGCTAAACTTTTTGTTAACCAACTGACAATTAATTCCAAGGATAAAAATGGATTCACTCCACTGCACCTTGCTGCACTACAAGATGACACGGAATTAATAGATTTTTTGATAACAAAAGGCGCAAAAATTAATGAAAAAGATGCCAAAGAGGGCTATACTCCTCTTCATATAGCTTCACTATACGGTTCTAAAAAAAGCGTCCAAATTTTAATTGATAGCGGAGCAAATCTCGAATGTGAAGATAACAATTTTCGTACTCCTTTGTTTTTAACCATTTATCAATGCACCGCACATTATGACAGCAGAGCAGAAATTATAGAATATCTGATAAAGAAAGGTGCAAATATAGAAGCCAAAGATGCAGAAAATAACACTACGCTTTTCCTAGCAGCGTATAACAACAAAATGCAAATAGTAAAACTTATTGCAAAAAAACAGCAAGCAAGTAACGATAAAATTAAACTTAAAGAGTTTTTTTGCACAAAAAACAACCATGGTTTTGATGCGTTAGATTGCGCTATTGAACATAATAATAGAAAAATGGTAACATTTCTTGTTTCAAAGGGAATAGAAGCAAACGATCAAGATTTTAATGGTAACGCTAGGCTGCATAAAGCTAGCCATAATGGTAACACTAAAACAGTTAAGCTCTTATTGAAGCTTAAGGTAAACGTTAATGCTGTTACTAAATGTAACAGAACTCCCTTGCTACTCGCAGTTAAAAAAGGCCATACACAAATTGTGAAAATGTTATTGGAAGTTAGAGCCAATATGAACATTTGTGAGCAATAAGGTTTTGCACCTCTACATCTTGCTGTTCAAAAGGATTATTTTGATATAGCTCAGTTGTTAACAGAAAAAGGTGCAGACCTTAACATTAAGTGCAATAACGGTCATACCGCAATAGATATGTTCATTAGCAAGGCTCATAGCAAAAAAAACATCGAAGAAAATTACAAAAAATTTTGTAGATTTTTGATGCTTTATCTGAAAGAGCTACATAGTAAACACAAAGCCTGTTGTATACTTTCAACCCTAGCTCTAAGCTTAACAATTATAGGCTTACCATTTATTTTCAAGCCTATTATTAAATACAGAGAAAGAAGTACAATATATAAAAAAATTAGGGCTATGCTGGTCTACATTTAAGTACAAGAAGAGTATACAAAAAATACATAGCCAAAGCTAATACACGACAATTATCTGCTCGATGAAAATGAGATTAAATACATTTTTAATATTTTTATAGAAATCTATTAGTATAGATTTTGTATGCTGTTCTAATGGCTATTTTTAAATGCTTAATACTCCTCTTCATTATTTCTTGCACACATCTACCTACCAAGCAATATCCTATTAACATAGACAATTATAAGCACGATTATCCGTTGCAACAATATAACACCTCTTTGGAGATTAATGAACCGGCAATACCAGAAATTATGCCTTTACCAATAGAGTTTCCCGATCTCACAATCAGTAATCAGCTTATTTCTATTAATGTTAGTGAAGAAGTATCAGTAAAGGATTTGCTGATTGAGATAGGAAAACTTTCTGACGTTAACTTGGATATGGACCCAAAAATATCAGGTAATATTATTTTAAAGCTAAAAGATAAGGATATAAACGAAGTAATTCAGAGTATAGCAAATAGCGCCAAACTGCGTTACTCAACAAGTAATGGTGTAATTAGAATTGAGCAGGACTTGCCATACGCACAAAATTATTACGTAGACTTCATCAATATTCAACATTCTGCTCAAAGCAGTTTCGTCATTAATAACAATATTACTAACAGTGATGGAAGTAACGTTGATAGGGACTATAACAATGTTATGAAGTCTCAATACAGTAGTGACTTATGGAATTCATTAGAAAAAGGCTTGAATGCAATAATGGATGTTAACGGGGTGGATGATGGCGAATTCCTTTCATCCAACAGAGAAGCTGGTGTTATTATTTTGAATGCTAGAAAAGATATCCACAAAGCTGTTGAAGAATATATTAATAAGGTTAAGAAGTTAGCGTCTTCTCAAGTAATGATAGAGGCAAAAATAGTTGAAGTTGTGCTAGATGACAAATACCTTTCTGGTATGAACTTAAATGACTTACAAGATGGAACTAAGTCTATAATAAATCAAGATAACTCCATTATTAACCTAGCAATGAACTTTGGTGCAAATGATCTAGGAGATTTAGTAAAAAATTTAGACAAATTTGGCACTTCAACTGTAATTTCAAGCCCCAGAGTACATGCTATAAATAATCAGCAAGCGATGATTTCATTTACTAAAAACCATATTTATTTTACCTCCGATATACAAAAAGATACTAGAAACTCTAATCAGACCTTAATTACCAAGATGAATAGCGTCCCAATAGGTGTTGTGCTAATAATCCACCCAAGCATTAACATTGATACTAGTGAAATATTCATGGATATACATCCAACTTTATCAAGAATTAACGGCTACACTAAAGATCCAGATATAGAGTACGTCGCACAGCAGAGTAAAATGAAATTAAATAGCGACATTCCAATTGTTGAAATCAGAGAAATGAACTCTATGTTAAAAATTAAGAGCGGTGAAATTATGGTAATCGGCGGGCTTATAGAACATAGAGAAGATAAGCAAAGCTTATTGCATCAGAAATCAAAAAGGCTAGCGAATAATATTAGAACAGTAGAAACTGTCATTTTTTTAAAAGCAACAACCGTACCAACATTTGGTTTGTTAGATAGAAAAGATAAGAATTTATATATATATTAAATTATCACTAAAAATTAAATATCAAACCAACTTCAATATTGTGAGTAGATATGTCATCTGCAACAGGTATCGGAACGCTAAAGTAACGATAGCCGAGAAAGGTTTTGATTTCTGGGATTATTGAATAATCAACACCAAGTTTTATTTGATAAGCAAACCAAGGAACATTCAGTGGCATTGAACTTTGGGGTGACCCATTAATCCTTTTTAATCTAAAAACTGTTGGTCCTATACCAAGACCGATGTACGGAGCAAATTGTGTATCCTGAACGCTGGGATTATAATAGAAGTTTAACAAAAACGCAAATATACTTGCTGATTTATCAAATACCGGAGGAGAATTACTATCTTCAATATTGGCTATAGAATACGCGGCTTCAAAATCAATTTTACCATTTTCTCCAGCATAGTAACCTAAAGACATGCTGCTAAACCACTGGAAATCAATTTTACCATCAAATTGCTGTATACTTTTCATTTCATCTGCCACTATATTTTTTATTATAAAACCATAATGACTTTCAACTAAAGTTAGGACTCTTTTTCCTATTTCTTGTATACCCTTTACAAATATTTCTGAATTATCATGGTATACCTTACCACCGTTAGCGCTAACATAAAAATCAAGTTTTTTTGATTTTTCTTTTGTAGGCTCAGCTTGATCTGCAATACGTGACCACATATTTTTCTGATCAGCTACTTGGAAAACAGAAGGTGGACTACTTTCAAGTTCTTGATATTTTATTGGTATTTCTTTTGCAGTAACCTCCTCAGAACGTATCACACTTTTATTATTGTCTGTTTCTAATTTTAAGGGTTGTACTTGCTCAATGTGTGTATCATTACTAATATAAGTAATAAAAAAATAGACACATGAAATGAAAATCAAAAATAAAGTAATAGATATTCTAGTTATCATAAATGAATTCACAATTATCATTTACAGTATAATTACTATATCGTATATTTCTTCAATGTACAAAAATTAAGAAAAAATATTTCCAATTAGATAATTATTTTCCACTCCTTTAACATTAACTTTCACAATACTCTTGGCTTGAGCTTTTGATTCAAGCTTTATTAATGCAAAATTTTCTGTTCTACCGACATTATTTTGCTCAACCAGAACACTTTGCTTAGTGTTGATCAAGGATTGACAAAAACTGCTCATAATTTCTTTATTTACTTCTCTTAAATTTTTTACTCGTTCTTTACGCACATTCTCTGGTACTTGTGGCATTCGTGCAGCAGGTGTATTTTTCCGCTCTGAATATGGAAAAGCATGTAGGTAAACTATATTTGTTTTTTTCAGTAAATCAACTGTATCCTGAAACATTTCATCAGTTTCTGTTGGAAATCCAGCAATAATATCAGCGCCAAATGCTATATTAGGCCTCAAGCTCTTCATTTTATGACAAAATTCTATCACTTGTTCTCTGTTGTGACGACGCTTCATTCTCTTTAGTATTAAATTATTACCAGATTGTAGACTCAAATGTAAATGAGGCATAAGTCTTGACTCATTAGCTATTAAATCCATTAATTCGTCGTCAACTTCAGCAACATCGATAGAGGAAAGTCTTAGCCTCTTCAACTCTGGTATATCCTTTAAAACTCTCCTAATCATTGAACCAAGTGATGGCTTACCCAACAAATCTGTACCAAAGTCAGTAATATCAACCCCTGTAAACACTACTTCTTGATATCCATTTTCTACAAAGATCCTGATTTGCTCTATAATACTGTTTATTGGCACAGATCGATTATTCCCTCTTGCCTCAGTAATTGAACAAAATGTGCAGCTATGATTACAACCATTTTGAATTTCAATAAATGCCCTTGACTTATCTTCAAATCCATTAATTAGAACAGGTTCTACTTGGTTATCACTGACCAAGATTTTATCGTCATTTAGTAAGTAATTTTCAGCTTTTAGCTTATCTTGATTACCGAGCACTTTACTTACACCAGGAATGCTACTGTAAACTTCTGGATCCAACTGAACAGCACAACCAACTACGATAATTTCTTTATTTGGATCATTTTTGTAAATCTTACGTATCTTTTGCTTTACCTGACGTTCTGCTTCGTTTGTCACTGCACAGCTATGCACCACAACAACATTTTCTCTCTTTGCTTTTTTTAATGCTTCTTTGATTAACTCGCTCTCGTAAAAATTTAGACGACAACCAAATGTTATCACTTCATTCATGTTAGTATTTTTTGCTTTAATAGACCTAAATTATATCAAATATCCAAGCAAAGTCTCTTGCATGACTATTTTTTTGTAAATAAATGCTATGCAAGCAGCAGACACTGGGATCTCAACGATTTTCACTCAGACACAGTATCACTCCTTTGCTGATTATAGTCTTTTGACCTTTTTAAGATACAATCCGGATTGGATACTGAGTTGGTGAGTATAAAAGTATAGCTTCTACGTCATACCGCTGCGGTATCTCTTAGCAGCTAACAAGTAGCGGGATGACGATTGTCGGTGAATCTAAGTTACCTTAGCTACATTTCTAGCTGTAACTATAAATGTATGGATTTTTTATCGTGCCATGTTATAATTAACGTCTTGCTAAAAATTAAATATTGATGAATGAACTAAGAAAGTTAAGTATTACACAAATGCATGACGGGCTCAAAAAAAAGAGTTTTTCTGCCGTTGAACTCGTAGAGGCGCACATCAGTGCGGTTGAAAATGAGAAATTAAATGCATTTATAACAAAAACCCCAGAGATAGCAATGAAAGCTGCTAAAGCTGCAGATGAACATTTCTCTAGGCAAAAGGATGATTTAATCTCGCCGCTCATGGGTGTACCAGTTGGCATCAAAGATCTATTCTGTACAAAAGGAATAAAAACAACAGCATGCTCAAAAATGCTGGAAAATTTCGTTCCGACTTACGAATCTACGGTGTCTGACTTGCTTTTAAAAAGTGGAGCAGCCATGCTCGGTAAGCTTAATATGGATGAATTTGCTATGGGTTCTGCGAACACAAATAGCTATTTTGGCCCTGTTGAAAATGTGTGGATTAGAAAAAGCGATGGGGAAAAAGTTGTTCCTGGTGGATCATCTGGTGGATCTGCAGCATCGGTGGCTGGATTTTTATGCGCTGGAGCACTAGGGAGTGACACCGGTGGATCTGTGCGCCAACCAGCAGCTTATTGTGGAGTGGTTGGAATAAAGCCAACTTATGGAAGATGCTCGCGTTTTGGTATGATTGCATTTGCGAGTTCTCTAGATCAAGCAGGAGTCATTACTCGTTCTGTCTCTGATTCAGCATTAATGCTGGAAGCAATCTGTGGCTATGATACAAAAGATTCAATATCAAGCGAAAAGCCAGTGCCTAAATTTTCTAGCTTTATAAATGGTGATGTCAAGGGTAAGCGTATTGGTATACCAAAAGAATATAGGATGGATGGAATTTCAGAGGAAATAGTCCATAATTGGGAGAAAGTTGCTTCCTATTTAAAAGAAAATGGCGCTGAAGTTGTTGACGTTACTCTGCCACATACTAAATATGCAATACCAGTCTATTATTTAATTTGTTCTGCTGAAACTTCATCCAATCTTGCTCGTTATGACGGTGTGCGTTATGGGTTCAGGGTTGATGCTGATACCCTTGAAGAAATGTATTCACTAACAAGAGCAGAAGGTTTCGGTAAAGAGGTGAAAAGAAGAATTTTAATTGGCGCTTATGCGCTTTCCTCAGGTCATTACAATGAATATTACGAAAAAGCACAGTGTATCAGGGCATTAATCAGAAATGATTTTATAAAAGCGTTTGAAAAAATAGATTACATACTTGTGCCATCTGCTCCAACAGAAGCTTTTGGCTTAAATGAAAAGCCAGATCCGCTAATTATGTGCATCAATGATGTGTTTACTGTGCCGGCAAGTCTGGCAGGATTGCCTGCTATTTCTGTTCCTGTTGGGCTCTCCAATGAGGGTTTACCACTTGCCTTGCAAGTGATTGGAAATTATTATGATGAAGCTGGAATATTAAATGTGGCAAGTGTGATAGAGCAAAATTGCGGCAGAATAATTAGACCTCTTGCATAATCTATTTTTTGATAGTAATTTTTGCATTAAAATTTGCTTACGCTCCTCAACGTACTCTATGGTTCCATTTTTAGATGAATAGCAAAAACAGGGTATATTAATCTGTTTACAAAATTTTCGTGTAACAGTTCACACTTAATTAAACAGACTGAATTCTGTAATTTTGGGATGTTGAAAAATTTACCTCACGTTGTCATTCCAGCGCATAACGCTGAAATCCAGATTTATAGAAACGAAAAAACTTGCTTGACGTCTGGTAGAGACTCATGACCTTGAAACCAGCGATTTGGTCTCATAACCATAGTC
>NODE_4_length_41652_cov_753.681251
TTAATCTGCAGATTGGCGAAAGCAAATACAATAGCTTCAGTTTCATGATAAGGGGACTGGCGAGGTTTGTCAAGGAAGTTTTTTCGTTTCTATGTTGTCAGCTACTTGGATGACGCCAATCTGAGTTGACTACACCAACTCACATTCAGCAAAAAAGAAAGCTATCTCCTTACGAGCATTTTCTAGACTATCTGAGCCGTGAACTCTATTTTCACTAATATCATCAGCAAAATCACCCCTGATTGTGCCTTTATCTGCCTGCTTTGGATCGGTAGCTCCCATGATTTGTCTGTATTTACTTACTGCATTTTCACCAACTAAAACTTGAACTACCACAGAACCAGAGGTCATAAACTCTACTAATTCCCCAAAAAAAGGCCTATCTTTATGAATTTCATAAAACAGCTCTGCTTGTTTTTTTGTTAGTAACATCATTTTTTGTGCTGTGATTTTCAGCCCAGATTGTTCGATGTAGGAATTTATATTGCCTGTAATATTATTTTTTACTGCATCAGGTTTTAATATCGAAAGTGTTCTCTCAATTGCCATATTATTTCCTTATATAAAATAGTATATTTATAGATTTATTTTATTGTAAATTTTGATTTGATAAAAGCAGTTTTTTATTTATAGTTAAGAATAAACCATCAAGGAGGTATTGTATGGGTGAATGTTGTAAAAATAACACTACTAAACAAGCTGAGCCTACCACTAAAAAACAAGCTAAATCTACTACTAAAAAATTAGTAAGTAACTTTAAGTCATCACTTTTTTGTGGAACAAAAGGGTTTTTGACTTTTAGTCTGGCATTTTTAAGTTATTTGGAATATAGTTCACATCATAATACGAAATTAAAAGAAGGTGCTGCCTTTGCAATGAAAAGAAACACTATTCCATTTCTTGAAATGACAATCATAGCACCGCTTGTTTGTTTTGCACTGCCAGCTATGCTAGGCAGTATGAGCCTCATGTAATGCGCACTTTTATGTGCTTCCTTAATGATTGCCACATGTTTTATTGTCAGAACTTTTCATCTGCGTGAGAAGTTAATGGAAAAAATCACTAACCATAGTAGAAAAGAAATAGACGCGGAATTTAAGAAAGATACTATAAAATTTCCTATCTTTGATCAAAATAGAAAACACACCGAGTATAATTCGCCTAACTCAGGGCGACTACTGGATGAAACAAGTAGCACCTCTCTTTTCGTTAAAGTTTTACTTTTTCCCCTCAAGGTTCTTCTGAATGTCCTGCAAAGTTGTATAATGCTATCTTTAGCTGCTGTTGAACTTCTTGAAACGGTACCAAGTCTTTTTGTCGATACATTTTTCGATTGGAACTTCACATCCACCAAGAGTAACCTGAAGAGATCAGGCCACTTATTGTATGCCAGTGTAAGAAATTTAGTGCCTATAACTAAATTTGATGAGTGTGTAGCTAATTTTATAGGCACCCCAGAAGTAACTTGTTGTAGTAGTGCGTAGGTGAAAAAGGCAGTTATCTTATTTAATCTTGGCGGGCCTGATTCACTAAATGCGGTCCGTCCTTTTTTATTCAACCTTTTTTATGACAGGAGAATAATCAATCTACCGAATCCCTTTCGGTTTCTTTTAGCAAAGTTTATATCTGCGAAACGAGAAAATACTGCACGAAAAATATACGAGGAAATTGGAGGTAAATCGCCAATTCTAGAGAATACAAAAATGCAAGCTAATGCTTCAGAACTAAAATTAAACGAAAATAGAAACCATGTACACAAGGTATTCATCTGCATGCGCTATTGGCGTCCATTTGCTGACGAAGTTATTGAAAGTGTAAAACAGTTTGATCCTGACGAAGTAATTCTGCTGCCACTGTATCCACAATATTCAACTACCACAACTCTGTCATCCATCGAGAATTGGCAAAAAAATGCTAAACGGTATGGCCTAAAATGCAATACAAAAATGATTCACCGTTATTATGATAACCAAGATTTTATTGAAGCTCACACTAATCTGATAGCTAAGTACTATAAATTGGCTAGAAAAATCGGTAAACCAAGAGTCCTATTTTCAGCCCATAGCTTACCTCTTAGTATCATTAAAAAGGGCGACCCTTACGCTTCACAGGTAGAAAGAAGCGTAGAGTTAATAGTAGAAAAGTTAGCTATCAATAACTTAGATTGGTCAATATGTTATCAGAGTAAGATTGGTCCTGTAAAATGGCTAGAGCCAAGCACTGAAAGTGAGCTATTACGCGCAAAAGCTGATGGTGTACCTGTAGTTCTATCACCTATATCTTTTGTTTCTGAGCATTCAGAAACTCTAGTTGAACTTGATATAGAATATAAAGCAATTATCAAGGATGGATATTACTTTCGTGTGCCAACTCTCAGTACCGATCCCTTGTTTATAAAATGCTTAGCCGATTTGTGCATAAATCTCCCTTAAAGTCCTGATTCATAGGGCTTTTCTTTTAGGATTTTATGTGATAGAATAACAGGAAGTTATTAACTATTTCATGCCAAATAAGCTAAAAAAGAAATCTAACATACTCGCACAAAGGGTGCATGATATTTATGATCATGATTTCAGGAAGGTAATCTGCATCACAACAGGTTTAACAGCCCTATTGTGTAAGATTTCACTGCAATTTTGCTGCGAGTTCATTGACAATAATAGATCCAATATCTTTCTTATACGGAATGTTGCTCGACTAGTAAAGTTTCCGACATCTATTCTATACATTGCCCATTCTGCATTTACTCTACAGGATCTAATTAAGGATTACAGAAACCCTGAGAGTAAAAAAGAGCTGGCAAAAATTGTGGGTAAATCGGCTAATCTTGCAAGCAGCACCATAGAAGCATTGATGATGTTGAAAGTCATCCATTTTTTGGCTAGAGGTAATGCAGATGTAACAAGTTATATTAGTTCAACATCAACGATCCTATTTTTGTTCATTTCAGAACCTATAAGCTATTATTATACATGCAAGAAATATCTGGATAATAAGGATCCTGAAAAGTCTGCTAAGTGTAAGAAGGACCTTATTATCAGCACATTAACTTTGTCGTTAGGTTTATTAAACTTCATATTAAGAAGGATAGAAACTCCAACTATACCAATAAACTTGGGTAGTGGTATAATCTATAATTTCAACTTAAGCGTAACAGTCAGCATAATATATAGTACAGTATTTCTTGCAGTTCAACTTGATAAGTTGTTTAATCAACCTGTCAATGATGATCCTTCCACTGAACTTGATGATGTTCATAATATAAACGGTCATTCTAATGACAGCACTGTAGAGGTATAAGAATTAGGGATGAAAAGATTTTATTTCTACTGCCAACGCTAGTACTGCTAATTTGCTAACAATACTCCAAAGTGATAGAATTTTACCTTCTACAACCTGGCTAACATCATGAAACTCACAGTCAGTGGCATTCAAGCTAGAATATACATCTTTTCTGCTATTACATCGGTATAAGTAACATGTTGAAGTATCTCCTATATAGTATATTAGCGGTTCTGCAGAACTGCTTTTAAACATGTCAATGGTTGGTACACCTTCTTGTATAATAACGCTATTGATTGCTATTCCTTCTTTTATCTTTTTCATTTTATGACGCTTTTTTTTATTGAGGTTTAATATTTCCTCTCCACTTGTTGCTGTTATAATGCCCATCCCATATGTGCCATTGCTTGCTTTGATAAAAACGTAAGGTTGTGTTTTTATTTTATATTCTTCGTATTTTTTTTGCACTAGAGATAATATTTGGTCAACTTTAGTTGCTACTGCTCCTAGTGACAAATCATCATCAAAATCAACTCCATCACAGCTCTCTGTAAGCACAGAAATTAGCCATGGGTCTATTTTAAATTTGCCACAAAACTCAGATGCTAATTCTTGATAGATTTCAAAATACTTAAATTTCTGCCTGCTATGCCAACCGTATAGTGGGCTTGGTACTATATCTTGCTTTACGTCTTTCAGCGTGTCTGGAATGTGGCTCGTCATATCACGGTTCAGTATAATAACATCAGGCACAAATCCTGAAGTTGTCTTTAGCAGAGAGTTTTCTTTCACAACAGTTTCATACTGTTCTATTAAATTGTATACTTCATTATATAAAAGGCCAATTCTAGTCTCAAAACCTGCGAGTTGTAGTATTTTCTCTATAACAAATACGTTTTCTATATACATTTTATTGCGTGTATAATTTTCCGGTATTATAAGAACCTTTTTGTATTGATGTCTTTTAAAATAGCTTTTTATCAATCTTGCTGCCATCGTTCTTGATTCTTCACTTAAGTTATTGAACCCCGCAGGAAATAAATTAGCGTCTACTGGAACGATTTTATAGCCAGAGTTTCTAAGATCTATAGAGCTATAAAATGGCGATGTAAGGCCATTAAATTTTGCTTCGAACCAATTATTTATACTTTTTTCCAAATCTGGGTGAATTATGTTTTGCATCTGCACTTTAAATGTTATAAGGAAGGTATTATATTATAAGCTATAGTTGAACATATTTAGTAAATTTGACTAAAGATTAAAGTATAATGAGATTCTTATTTAAAGTGATAGAAAAATGATTCAACACGATAACAATAAAATGTATGGCACTACTATATTATCAATTAGAAAAGATAAAAGTGTAGTAGTAATAGGTGACGGACAAGTTTCACTGGGCCACACTGTTATAAAATCTGGAGCAAAAAAAGTTAGGCGTCTTTCTGGTGATTCCGTAATTGCTGGATTTGCCGGGGCAACAGCCGACGCATTTACTCTTTTTGAAAGATTAGAATCTAAACTTGACAAGCACCCAGGGCAATTAATGAGAGCATGTGTTGAACTTGCAAAAGACTGGAGAATGGATAAATATCTGAGGAAATTAGAAGCTATGATGATCGTTGCAGATAAATCTATTTCATTAGTAATTACGGGAACAGGTGATGTTCTTGAACCTGAAGATGGAGTCGCAGCTATTGGCTCTGGGGGAAATTTTGCTCTATCTGCAGCAAGAGCTTTAATTGACATTAAAGGAATATCAATAGAGGAAATTGCGAAAAAGGCTATGAAGATAGCTGGCGATATATGTGTTTATACAAATCATAATGTAGTTATTGAAAAGATAGAGGAGTGATATGTCTTCCAAGCAAAAAACTTTATGCACCAATTTTTCCAATCAGCCCATAACCCTTTCAGAAGGGCGGTCTTGTAGTAGTGACACCTACGATGAAAAAGATAACCTCTATAAAGATACTAAGAGTGGTTTTGATTCAAATGACAGCGATGTTCAAGTTAATGACAGCACTCAAGTTTTGTTAGATGACCTGCCACCACAGAAGATAGTTAAAGAATTGGACAGATTCATAATCGGACAGGATGATGCAAAGCGTGCTGTTGCTATTGCGCTCAGAAATCGTTGGCGTCGCAATCAGGTTCCATTTCCATTGCGTGATGAAATCATACCTAAGAATATATTGATGATCGGTCATACAGGGGTTGGTAAAACTGAAATAGCTCGTCGCTTAGCAAAACTTGCCGGTGCACCGTTCATAAAAATTGAGGCAACGAAGTTTACTGAAATAGGGTACGTTGGACGTGACGTTGATTCGATAATACGCGATTTAGTTGATGCAGCAATAGTTTTAGTTAAAGAGAAAGCCCGTAAAGCCTTAGCTAAAAAGGCTTTAATTTTAGCTGAGAAAACAATAGTAAACTCTATGGTAGGCGAAAATGCAACCGAAGAGAGTAAAAAAATTTTTAGAGAAAGGTTGAGGAATAAAGAGTTTGAGGACGGAGAAGTTTCTATTAACGTCAGAGAGAGCAAGAGTATGTTACCTACTTTCGATATACCAGGCATGCCAGGTGGGCAAGTTGGTGTGATGAATGTAACAGAAATAATGGGCAAGATGTTTAACGGGAGCAAAAAAACAAAAACTATTACGGTGAAGGTAAAAGAAGCGCGTGAAATATTAATTAATGAAGAAAGTGAAAGGCTAATGGATGAAGATAAGATAATCAAAGAAGCCATTGATCTTGTTAGTAATGACGGTATAGTATTTTTGGATGAAATAGACAAAATTGCAGCGCGTACAGAAGTAAAAGGTGAAGTAAACAGAGAAGGAGTGCAACGCGATCTGTTACCATTACTTGAAGGAACAACTGTTACAACTAAGTATGGCCATGTAAAAACAGACTATATATTATTTATTGCATCTGGTGCTTTTCATCAGTCTAAACCATCTGACCTCTTACCGGAATTGCAGGGCAGATTACCGATCAGGGTAGAACTTAAGGCACTTACTCAAGAGGATTTAATAAGAATATTAAAGGAACCAGAATCTAGTTTGTTAAAGCAGTACATAGCTTTAATGAAAACAGAAAATGTGACACTTGAGTTCACTGATGATGGTATAAAAACCATAGCTGAAATAGCGTTTACAGTTAATAGGCAAGTGGAAAATATAGGCGCAAGAAGGCTTCACACTGTCATGGAGAAGCTTTTAGATGAAATAAGTTTCATTGCTTCTGAGAAAAATAGCGAAAAATTCATTATAGACAGCAAGTATGTAAAAGATAAACTTGAGTCAATTTCGAAGCAGCTTGATTTATCTAAGTTTATACTTTAGGAAAAACGAAAAGCCTACTTTAAGTAGTATAGAGAGTGTTCAGAAGATTAGCCAGTAGACCTAAAATTTCAGCTATATTCTTTAGGCTGTTTTTCAACAGTAGAATGGTGTGCTGCGACCTCTTGCTTAACATCTAAGCTTAAGTCAATTATTGAGATATTTTCTTCATCATAATCTATGTCTTTTATTAACATATCGTCAGTAATAGTCAAAAGGTCAGGCGGAGAAAGAATAGTTCTTTTATTACCAGCTCTCATTCCCACAACTCCAAGCTCTATAGCAAGTGGTATTTTTTTATCGCCAACCCTAAATTGCACTGTTTGATCTTTGACTATATATTCCCCATTATGCTCCTTTACGCTATATTTAACCGATATCTCATCACCGCACCTTACTTGTTTTCCAGTCTTGTTAATTAAGTCATTAAAAACCATCAGATTATTTACTGAGTCGGGATATTTATCCTTTACTTCGATCAGTTTGACGTAATAAGAATTAAAATTCATTTTGTTCTCATTGGCAATAGTAACTACACGCTCTCCGCCTTCTTTCATACCTATTACCCCTAAACTCACTTCTTTTAGGTCATCTTGACCTATTTTCAAAGTAACATCAGAAACTTTGCTAGGGAGTGTTGCTGAGTTATTATTAGAAATTTTATATATTTGCAATAGGACTTCCAGGCCACAAAAAGCCTTGCTGCCACTGCCTTCAGTAATTTCATAAAAATTTATTGAATCTTCTTCCTTTTGCTGCGTTATTTCTTCTAAATATTCTGTCAGCCCATGCTTTTCAATATAGCGGTCAAGTGCTGATTCAAGTATTGGCTTCACTAGGTAATGTGCTATCGTCTGTATCAAACCACCATGCGTGGCATTTATCTCATAAAGCTTGTCCTTTTTTTCCGGTTTACCTTTGTTTATATAGACAATAGTAAACACAAAAGCAGAAGTTAAAGTGAGAATCATTACTACGGAAATAAGCATTTGTAATATAATTTTTCTAACCATCTTTCTTTACTTGATTCAATAAATCATATAAATAATTAGTATCCCCTGAAAGCGCACTCAAATTATCCAAGCCTTGTTTAAAGAGGCCGTCTATATAGTCCTCTACTTCACTTTTACCAAGCACAGACATAAGATTATTTGTTTTATCTTGTTCGTAGTCTTCAATATCATCCTTAGCTTGAAAGATAAGCCCTAGATTTATTCCATAGTTATATAACGCTTTACGTTGCTTGTCTGTAGCACCCCCTATTATAGCACCTATTTCACATGAAGCTGCAAATAGTTTTGCGGTTTTCATCAAATGAATTTCTTTTATTTTATCAGCTTGGCCCGACGTCATTCCAGCGTCATACATACAGTCGTACGAATGTTGTAGTTTTAAGGTAGAAAGGGTGTCATGCAAGTAGCTGACACTGGAATCCATTTCATGTTCAGCTCCACTATCGCATGGCTTTTTGCACGAAATGCTTGTAGGCAAAGCCTTCTGGATCCCAGTGTCCGCTACTTGAATGACAGAGGGTTGGGGGCTAAAATCTATATGCTCACTGTTAATATCTAAAGCCTGTCCTCCCACCATTCCCCTAATTCCTATTGCCTGAGAAAGAACTTTTATGATCTCACAGCGTTTCTCATTTAACGAAGATAATACCTCAAAAGCCAGAGTAAGTAGTGCATCTCCGGCAAGCACTGCTGTTGCTTCATCAAATTTTTTATGGCAGCTTAGCTGGCTTCTGCGAGTATCACTGTTGTCCATGCACGGTAAATCATCGTGAATTAGAGAGTAAGCATGAACAAATTCAATTGCTGCAGCAACTGATATTACTTTTTTAGCTTCCGCGTTAAACACTCGCGATGAAGCTACGACTAAAAAGGAGCGTATATGTTTTGCAGGAGCAAGGAGTATATAACGCATAGCTGATATAAGCTTATTCTCGCTATTTTCGGGTAAGAGTTTATTTACTTCTACAATAAGCAAATTTTTTGTTGTTTCGTCTAGCATTTTTGAATTGTTAATTGTTTAGCACGTAACGCTAGCCAGCTAGGGCAGTAGAAAACTTTACTGTAGTTTACCAGTTATAAAAGATATTGCAAACATAAAAATTTTTTATAACATCAAAGAATAGGTTATTTTTTTGGTAAGAAATGTGAATAGCGAACTAGCAAAGAGCACTAGAGAAGACATAGAAGAAAAAGTGAAAAAGATTATACTAGAGCATATTAGTAAGGATGTAGAGAAATTCAACAGCTCTTCAAAGCTTTCGGAGCATGGTACAGACAGCTTAGATGCAGTTGAAATCATCATGGCAGCAGAAGAAGAGTTTGGAATAGAAATTCCAGATGAAGACGCACAAAAAATGGAAACTATGGAGCAAATAGTTGAGTACATTAATAATAAAAAAGGCTAATAGTTAGTGTTAAATGAGCAGAAGAGTAGTAGTCACTGGTGTTGGTTTAATCACTCCACTAGCGGCAGATGTTGACAACACTTGGTCAAGGCTAATAAAAAGTGAGTCTGGCATAAAAGCAATCAATACGGAGAGATTTGACTCTTCTGATCTTGCTTGCAAAATTGCAGGGCAGGTGCCGTTGCAATCAGACAACATTGAGCACCATTTCAATCCACTAGATTATATTTCTGAGAAAGACTCAAAAAGGACAGATCGTTTTATCCATTACGGTATTGCAGCAGCTATTCAGGCAGTAGATGATTCATTAATTTTGGAAAGCCAAAATATCAATCGGGAACGTGTTGGTGTGACTATTGGCTCTGGTATAGGTGGTCTTCCGTCAATTCAGGAAAATGTTATTACCATGCAGGAAAAAGGGCCCAGACGTGTCAGTCCATTTTTTGTCCCTGCAAGTCTAATAAATTTGATATCTGGCCATATTTCTATTAAATACGAATTTACAGGTCCAAACGATTCAGCAGTAACCGCATGTGCAACAGGTGCGCATGCAATCATAAACTCAGCAAGAACTATAAAACTTGGTGAAGCGGATGTTATGATTGCAGGTGGAGCAGAAAGTGCACTGTGTAGAGTTGGAATTGCAGGTTTTGCATCTATGAAGGCGTTATCAACTAAATTTAACGATAAACCGGAAGAAGCTTCAAGGCCATGGGATGAAGAACGCGATGGTTTTGTTATGGGTGAAGGAGCAGGTATATTGGTGCTGGAGGAATACGAACATGCGAAAAAAAGGGGGGCAAAAATACATGCTGAACTGGTTGGGTACGGACTCACAGGAGATGCGCACCACATTACAGCACCACATCCAGAAGGAAGAGGCGCATTTAAGGCAATGCAGCTTGCTTTAAAGAGCGCACAAATTAATCCCAATCAAGTAGGGTATATCAATGCACATGGAACTTCAACGCCACTTGGAGATAAAATTGAAGTAATAGCAATGAAACAGTTATTCGGTGACTACGTTTATAAAATACCTGTTTCTTCAACTAAATCTTCTATAGGACATTTACTTGGTGCTGCAGGGAGCGTTGAAGCAATATTCAGTATTCTTGCGTTAAATAATGGAATTATTCCGCCAACCTTAAATTTACACAAGCCTTCAGAAGGATGTGATTTAAATTTTGTACCGTTTAAAGCTCAGGAGCATAAAATTCAATATGCACTTTCTAATTCGTTTGGTTTTGGTGGCACTAATGCATCGCTCATATTTGGACAAGTTTAGTTGATGTCACCCCAGTGTCTTCCTCTTGTCATTCCAGTACCCTCCTCTTGTCATGCAAGCAGCTCTCCTACTGTCATCCCAGCACGTGACACTGGGATGACAAACGGTTGTGAAAGGGAATACATATAAAAATTAAACTATCAATAGCAATTCAAAAAGAAAAAATATTCTATTCATCCCTGAAGAAGTATTTTATTGACAATTTATGAATAAAGATCAATAATGCAGAAAAGGAATTGATGGGCGTATGCATGAATTTAACCACTATTAATTGTACATTATTTGTTGTAATTACATATTTTTTGACGTGCATTATAGCTTGGTGCTTACCTTTCAAAGACATAACATTATTAACAACATTTGTTCCGGCTTCAGTTGCAATTTTGCTAACCATTTATAATAAACAGAAGGTAAGGGATCTTTTTAAACTTAGTTCGCCAAAAAACTGTCTATTAGGGTTTATACTTATTCTGGTAAGTATGCTAATTTCCAATGGTCTTTTGTCAATTTATTGCGGTTTTTCATTTTTCCGAGAGTCTTTTACGTTAGACCGTGTAAAGGATTTGAGTGCAGTTTTGAGTCCATTAGTGATGTTATTTGTTTTATTATCAACCTTTGTGATGTGGATCATTATGTCTCTTGGTGAAGAGATCGGTTGGCGTGGCTATCTTTTGAAAAATCTTAAAAGCAAAATATCAAATTTTTATATCAGAGCAATTATTGTCGGTATTATTTGGTCAGTATGGCACATACCAACTTATGTGGTTGCTGGCTCAGCTTTGTGGAAGGATGGCTTTACATTCCCGACTATTTGTGCTTATACCCTTTATATTTGTGCAATGTCTATAATGTTTACCTGGTTGTTTGAAAAAGACAACTCGATTTGGCCAGTAACTATTGCTCATGCAACAAATAATCTTGTGTATAGTGTTTTGAGCATTCTAATGCCGTCTCCTCCTCTGTCAACTTTCGATGCAGTAATTCGCCTTACATTAGGAGCAGCTGGTTATTTCATTGTTGCAATTGGTGTTATTTGGTTTGATAAAGCTCGAGAGCGTCATTTGAGTAATTCATAGTATAAAATTTCGGGGGCAATTCGCATCAGGTGTCATGACACTGGGATGATGAGGAAGAAAAAGCAAATTTTGCCTTTTACGGTCAATCTATTATACTTAGTAAGACTTCAATAAACTAATGAATTATACTTTATATCTAATTAAATGCACAAGATATTAATAAGAAATAACTACAAACCTTTGGTCGGAAAAATCAAGATTAATGGCTCAAAAAATGCTGTTTTACCAATAATGGCAGCAAGTCTATTAAGTAGCTCCTCGGTAATTTTGCATAATGTACCTGATTTAATTGATGTGCATCTAATGTCTAAGTTGCTTGAAAGTCTTGGAGCAGAAGTGAACTTTATGCACAATAAAAATTATAAAGCGAACCATACTTTGAAAATTGACTGCAGCAATATCAACAATCACGTGATGCCATATAAAACCGCAAGTAAGCTAAGAACTTCTTTTCTAATATTGGGTCCAATGCTTAGCAGATTTGGCAAAGCGAGAACAGCATTTCCTGGTGGATGCAACATTGGAAAGCGTCCCGTTGATATGCATATTAAAGCATTAGAAGAAATGGGAGCTAAAATTGAAATTGACGGCTATAATATAATTGCAACAGTGAAAGGAAAGCTACAAGGAAAAGAAATCACATTTGAGAAAATAAGTGTTGGCGCAACAGAAAATGTAATAATGGCAGCAACATTTGCAGAAGGAGTGACAACAATAAACAATGCTGCAACTGAGCCGGAAGTTCTTGATTTAATAGATTTTCTGAAGAAAATGGGTGCTGATATTGAAATTGATAATACAAAGGTCATAATAACAGGAGTTGAAGCACTAAATGGATGTGTTCATAAAATAATACCAGATCGCATAGAAGCAGGCACCTATGCACTAGCTGCTATAATAACCGGTGGTAAGTTGGAGTTGGAAGGAATAAATCTATCTGATATAAGGTGTATTACAAATGAGTTGGAGACTATAGGAGCTATGGTTGAACTGTATGATGGAGGCATTGTTATTTCCAGAAAAAATGGCTCTATTAAGTCTGCTAACGTTGCGACAGATCCATATCCCAATTTTCCCAGTGATATGCAACCACAACTGATGTCTGCAATGTGCATCGCTGATGGGATATCAGTAATTGAAGAGAACATTTTTGAAAACAGATTTACACATGCAGATGAATTGAGAAAGTTAGGTGCTAATATCAGCATCGAGAAAAGCAAAGCTACTATAAGTGGAATAAAAAGCTTATCTGGAGCTAATCTATATGCTACTGACTTAAGATCAACAGCAGCTTTGGTGCTTGCTTCTTTGGTAGCCGGTGGAGAAACTATAATAAACAATTCACATCATTTATGGAGAGGATATGAAGCAATGCATGAAAAACTCAATTCATGTGGAGCTGATATCTCCATTTCGTCTTGAGGATATTTTATGAATGAAGCAACCAAACGAACTATAGTAAAAGAAATAGATGCAATCTTATATGAAGAACATAAGGTATTAGACCATGGATTTATTCGAGTAGTGGATTATATGGGCTCTGATAGCGCTATAGTTCAAGCTGCTCGTGTTTCTTATGGCAAGGGAACAAAACAGATAAGTCAGGATGAAGCACTTATAAAGTATTTAATGAGACATCATCATACAACTCCATTTGAAATGTGTGAAATTAAGTTTCACGTGAAACTTCCAATTTTTGTTGCAAGGCAATGGATAAGGCATAGAACTGCAAATGTGAATGAATATTCAGCAAGGTATTCAATACTTGATAATGAATTTTATACACCTAAACCAGAACAAGTTGCAAAACAATCTGACAATAATAAACAAGGTAGCGGGGAAGCTTTTGATCCAGATACCTCAAAGGAAATAATAGATTCTCTAATAAATGACTCTAATTTAGTATATTCTCATTATGAAAAATTTATTGAGCAGGGGCTTGCAAGAGAAATTGCCAGAACTAACCTAATGCTTAATTACTACACGCAATTTTATTGGAAAATAGATCTGCATAATCTCCTTCATTTTTTGAAGCTTAGAGCTGATAAGCATGCCCAATATGAAATCAGAGTTTATGCAGAAGTTATGCTGGATATAATAAAAAAATGGGTTCCACTGGCCTACAATGCCTTTGTTGAATATTGCCTAGAATCAGCCTGTATTTCAAGAACTGGTCTAGAAATAATTCGCAAATTAATTAAAGGGGAAAACGTTACTAGAGAAGAAAGTAATATTGGTAAAAGAGAATGGGGCGAGCTGATGTCTATACTTGATAAACAATCTTAAAGATAAAGGCATACGTGTCAATCTCCTCTGTCAGTTAACTCTCGTTCACCAGATTGAATCTTGCTTTTTACATCACATTAACTCATCACTTTTATAGAACATCTCATTAAAATCATTTAGAGTTCCAAAATCCTGACCCTTGATAAACAGGTGATCATTAGCAACATGTGCTTCATCAAGAGTAAACAGCTCGTAATGATGATTGTGAGCGGGCCTAACAATTTCATTATATAAAACCATTACTTGTTCGTAGTTATATCCATCGCCAGCATGATATTTACCACGTACGGTATCATAAAAATTCTTTACATCATCATATGTCACTTGCAGCTCCACCTTATACTTTCCCACTTCAAGAGGACTTCCTGTCTTTATTTTTAAGGGATGTTGTGAATTTGCAACACTGTTAGAAGTTTCTGCTTCAATATCAGAATTTTTATCCATATTTTCTATCACACTTGCCATAACAGTTTCTTGTTCATCTTCTGTTTGTTTTTCAGTCTTATTACTGCTACTGTCAGTTTCCACAGTTACTTTTTTTACTTCTATATCTTTTTGAGCTTTCTCATTACTTTGCTTGTGTATTTCATCTCCATGCAATTTTTCCTGCAGAGCTTTTTTCGTATCAGCATAATCATCACGATTGCTTTGCAAAGCTGGTTTATAACTGCTGCTATCATCCGCTTGCATTTGATCTATATAGTTAGATTCTTCTTCCTGTATAGTATTTTTTGCGTTATCCTCACCAACCGTTCCTTTCTCCCCAGACTTGGCTTCACTCTCTACCACAACTTCTTCGTCTACTTGCTCATCATCAATTGTAAATTCAGTACCTATCTGATTGCTATCTTCCTCCAATTCATTAGATAATTTTTCAGATAGCTGGTCACCACTCAAATATGGTTCCTTTGAATATTTAGCATAATTATGGGGATCGGTTCTGTTTTCTGAATAAAACCCACTTTCAAAGTCTGAGTAGGAGCTTTGATTGAGCACAAAAAATAAGTTTTCATAATTAACCAGCATATCACTATCAGGGCTAACAAAATTTAAATATTCATCGCCTTCCCATTCTGGGTGGTGTCTATACTCTGCTATGTAGTATTTACTAGAGTCGAGAGGTATCTTGTCACCTTCTTCCCCATCAAGTTGTAAAACTACTGCTGAATGCCCATTACCTAAATCATTACCTTTTACCACTTTGAATATTTTAATCTCATCCTTTTCTACAAGTTCTTTTAACTCCTCGTTCTTTTCATTTAACTCTTCCTCCCTTTGTCTTTCTGCTTCTCTCTCTCTTGCCAATCTTTCTGCTTCTTCATCAGCTTTCTTCTGCAGTTGTGAGAATACATTTTGTAATATATCTTGTGTGGTTAAGCTATTTGTGTTGCTTAAAAAATTATCTAACACATTTGATGCAATTGGTGACAATTCACCGTGATCATCAAATACTTTTTCCTTTGCTTTATCATAGTGATTTGGGTTATAGATTGCATACAGAGGATAAAAACCATAATCTGCAATTGACGCTCCGTCAGGTGATAGTTCCATTGAGAATCCATAGTAATTAAGTGGAAGATTGGAGGTTAAATATTTACCGTTATCATCCCTAACGTGTAGCTCACTTCTACCATTGTGCTCACTATATTTGTTGTAGTAGATATAAAAATTCTCATGGTTAAGATTGAAGTGATCATCTAGATTATCGAATTGAATTGTACTGCCAAGCTTCTCGCGCAAAAGATTTTTGCTTTCATCTGTAAGCTTTATATGTGCAGAAAAGTAGTATCGATCTATAGGTTCGCCTTTTTCTATTTCAAAGTTCAAAGTAATCTTGTCGTTGACCATTGGTAGCCTCCACAAATTCTATAAATCATTTTATTTATCAATCATACGGTCTGTACTATGAAAAATGTGTTAAACGTTAAGATTTTCTCTGTACCGATTCATCTATATTGCCAAGCTTAATAAAGTTACAAGCTCTTTAAAACAATGTTAAACTCAATCACTATGGCAAAAACAGTTGACGTATTACTACCACTTCCAATTGATCAGTTATTTTCATATGCAATTGAGGAAAATACTGAGATTTTACTTGGAGATTACGTAGTGGTGCCATTTGGCAAAAAACGCTTAATCGGAATAGTTTGGAAATACAGTGATAAAAGTAACCGAGAATTAAAATTTATTGAGCAAAAAATTGATTTACCAAATATTAGACCAAAATTGATCGCATTTGCAGAGTGGGTTGCGCAGTATAACTTAATACCTGTTGGTATGCTTGCCAAAGTGATAATGGGAGGAGTGTTAAAAGTAAATCACATAGATAAATTGGTTTGTGCTAAGCAGAAGCAGGAAATAAGTGAAATAAGTTGCCAATTAAGCCCTGAACAGCAGGTAGCTAGTGATAAAATAATCAGCAGTTTGAATGAGTATTCAGTGACTTTGCTTGATGGTGAGACAGGATCTGGAAAAACGGAAGTTTATCTCTCTGTGATTGCACAATTGATTAAGAATTACACTGCCGTTCCAAATGCTGCTCAGACTTTACCATCCCAGTGCCCAGAGACACAACTGTACGAACATTGTGATTTGGGTCTACCAAGAGGGTGTTATCCGAGTAGCCTGACACTGGGATCCAGTTTTTCATATAACCTCATTACAAATGTTTATTTTAACTTAAAACCAATACCTAATTTACAATCAAAATTCCTGGATTCCAGTGTCAAGCGCTGGAATGACACCTTTATACTCAAGGCAAAACCCACTGTAACATTTAGCATACCGTCTTTGCCACGTACTAGTATGACACCAGAATATGTTGAAATGACATCAGGAGAAGGTAATACACAAATTTTAATCCTCCTACCTGAAATTGTTTTAACTTCACAATTGGTAAATCGTGTTCGCGGTCAGATATCAAAAAACTTAGTTGAATGGCACTCAGGACTCACTCCAAAAACTCGCCGGAATAATTGGCTCAATATAGCAAGTGGAAATGCGCAGATAATTATTGGTGCACGATCAGCACTTTTTTTGCCTTATAAAAACCTAAAATTGATTATCGTTGATGAAGAGCACGACTCATCTTTTAAACAAGAACAGGGAATTATATATAATGCTCGAGATATGGCGATAATCTTAGCCAAATTTGAAAATATTCCGATTATTTTATCATCAGCTACTCCACTGCTTGAAACGATTCATCATGTTAAAAACGGGAATTACAATCATGTAAAGCTAACTAAACGATTTGCTGGTGCAGAATTGCCACTCATTAAAGTAGTAGATATGAGGAACAACAAGCAATGGATCTCCTCTGAGCTTTTTGAAAGCATCAAACAAACCATAGAGAAAAAACAGCAGGTTATGCTTTTTCTAAACCGCAGAGGGTATGCACAACTGGCAATTTGTAAAAAGTGTGGATATAAAATTTCCTGCTTAAATTGTGCTGTTTGGCTTACATATCACAAGAAAAAAAATGCTCTTTTGTGCCATCATTGCTCTTATCAATTAAAACTTCCAGAGAAATGCTCTAATTGCCAAAGTGAACAGCCATTGTCCCTCTACGGCATAGGAATTGAAAGGTTGCTTGAAGAAATGGTGAAATTAATACCAAACGCAAAAACTGCGATGATAAGCAGCGATCAGAAGTCGGTTAGTAACGTAATTGACTTGATATTGAAAGAAGAGGTGAACATTATAATCGGCACACAAATAATTGCTAAAGGGCACAATTTTCCCAAATTAACTTTGGTTGGAGTAATGAATGCAGATTTGAGTCTCGAAAATTCTGATTTGAGAGCAGCGGAAAAGACGTATCAATTATTGCACCAAGTTGCAGGCAGATCAGGAAGGTTTAATGAAAAAGGAATGGTAATAGTGCAAACCAATAATCCTGAAAGTTCAATAATAAAAGCATTGCTGCATCAAAAAAGAGACTCATTTTATGAAATCGAACTTAAGTCAAGACGCGAAGCCAAAATGCCACCATTTAGCAGATTAATAGCGCTTATAATCTGTGGTAAGAATCAGATTGCAACACAAAAAGCAGCGAATGAAATAGTAAAATCTCTTCTCTGTCATTCAAGTAGCTCAACTATTTGTATCCAGGAAAAAAATGTAGGTGTAGACAAAAAGGAATTTGAAATTCTTGGCCCATCACCAGCAGCGATAAATTTTTTAAATAATAAGTATCGGTATAGGGTATTATTAAAAATACACAATAAGCATAGTCTATCCATACAAAAAAAGCTGAAATATTGGATTAAAAATTGTAACTTGAATTCGAGTATTGCAGTGATAATAGATGTTGATCCTGTGAGTTTTTTTTAACGAGTTTATTTATATTCGTTAAGCCTTCTTGCCAATTACCACAACATTCTCACTGGGAAAAAAATAATCAGGTACAGCCATATTTTTCGGTGCAGGACCCCCAATTACTCGACCTGATGTATCATAATATGAACCGTGGCAAGGACAGAACCAACCATTACCATCTCTTGTAGCGTGGTCAACCGGTACACACCCAAGATGTGTACATATTCCAAGCATAATTAACCATTCGTCTTTTCCTTCGTATACTCTCTGCTCATCTAATTGAGGATCCCTCAAGCTCTTCACATTCACAGCTCTTGCAGCCTCAATTTCTTGCTTTGTGCGTCTACGAATGAATACTGGTTTACCTTGCCACTTTACTTTTACTCCATGTCCTTCCTGAATTCCAGACAAATTCACCTCCACTGTGGAAGTTGCTAGAACTTCAGCAGAAGGATTCATAGATTTAACCAGTGGCCAAAGTCCGCTTGCAGCTCCTATACCTGCCATAGCGCATGTAGTTAATGTTATAAAATCTCTCCTACTCTTATTTTTAGTAAGATCTTTAACAGGAGGTGTTTTTTTATCCTCTTTGTCTGCCAGTGGTTTTTTATTTTTAGTTAATTTTTTGTCCATTGATCTTTACTTAGCCATAAGTATATATTTTAATTTAAATACTGCGTATTAATCAACAAAAACTTGCGCTTTTTGTTTAACCTATACTACGGTTAAGAAGCGATAGAGTTTTCAACTTCAAAAATACTATCTTCAGTGGAATCAGGATCTTCAATTTTCGCTACTGACACCACTTTTTCTCTACTTTCTGTTTTAAACAGAGTGACTCCTTGAGTGCTGCGTCCTGCAATTCTAATCTCATTGACCGAAATGCGAATTAACTTTCCTTTATCTGTAATAAGCATTATATTATCACCCTGCTCAACTGGAAAACTAGCAACAACATTACCGTTTCTGCTAGTAGTAAGAATATTGGTGATACCAACACCACCCCTGTTAGTTACTCTATACTCATACGCAGAAGTTCTTTTACCAAAGCCATTTTCAGTAATAGTTAATATAAACTCCTCATTCACTGCAAGTTTTAAGAATAATTCGTTATCTATTCCTAAATCATTCAAAGTTTTTTCCAATTTAGAATCAATGGAGTTATTAATTGCAGTCCCCAGTCTTTTTGCAAGTGGAACTTTTAAGTAAAGTTCTTTTGTTTCTGTTGCTACACCTATCCCATTTAATATGGTCATGGATATCACGCTGTCATTCTTTACAAGTTTGATACCTCTTACGCCATCTGAATTGCGACTCTTAAATTGACGCACATCACTTACAACAAATCTGATACTTTTTCCAAGCGTTGTTGAAAGTAAAACATGGTCAATTTCATTACATACCTTAACCGATACTAATTTGTCTCCTTCATCGAGCTTTATTGCTATTTTTCCATTGCTTGGAATATAGTGAAAGTCCGCTAAGGAGTTACGCCTTATGTTTCCATAGGCAGTAGCAAAAACTATGTTTTGATTTTCGTCATTTTCACTTGGCAATGGCATGATATTAGTTATAGTTTCACCATCGCTAAGCGGAAATATGTTAACAAGTGCTCTTCCACGTGCGGTTGGCTCTGCAAGAGGTAACTTATAAACTTTTAATCTATAAACTCGACCAATGTTAGAAAAGAATAAAAAGCTAGTATGGGTATTTCCAACAAATAATTCTGTGATTACATCCTCTTCTTTTAATCCCTGTCCTAGCTTTCCTTTTCCACCACGACGCTGAGTTCTGTAGTGAGAAAGTTTTACACGCTTGATATAACCATTCATAGTTACGGTTATCACCATATCCTCTTGTGGAATTAGATCTTCAGCTTCAATGTCCGCGTCTGACTCTTCTATTGAAGTTTTTCGCGGCACAGCAAATCTGTTCTTTATTTCTTGTAGATTGTTTTTTATTTCTTTCATCAACTTCTCTCCTGAGCCAAGAAAAGCGATATATTCTTTTATCAGGTTGATCATTGAACTTAGCTCAGCTTCTAATTTGTCTTTTTCAAGGCCTGTTAAACGCTGCAGTTTCATATCAAGGATAGCTTTAATTTGTAGTTCAGTTAATCTATACACTCCATCTTTCAAAAAGCTTGCGCTATCTGAAATCAACTCGATAATAGTATTGATTTCATTCGAAGTTTTCCATTCTTTATTTAAAAGTTCTCTACTTGCTTCCGCAGGATCTTTTGCACCGCGGATGATTTTTATCACTTCATCTATGCTGAGGACCGCAATGTAGAGCCCTATATATATATGAGCTTTTTCCCTCGTTTTTCTTAGACGAAATTCTGTTCTCCTGATTAATACTTCTTTTCTAAAATCAACAAAAGCAGTTATGATTTCTTTCAATGACATCAAAGCAGGCCTGTTGTTATTGAGCACTAAAGTGTTAACACTAAAACTACTTCTTAGTGGAGTTAGCCCCAATATTTGATTAAGTATAAAACTTGCTTCAGCATTTCTTTTGAGGTCAATTACTACTCTAATACCAGACTTATCGGACTCATCCCTAATTTCTGTTATACCATCAATTCTTTTTTCTTTTACAAGCTCACCTATCTTCTCAATTAATTTTCCTTTATTTACCTGGTAAGGTATTTCATCAATCACTATTGCTTGCCTATCTTGTGGCAGATCTTCTATATGAGTCTTGCCTTGCACAACAATTGATCCACGACCAGTTGCAAATGCTGATCTTATTCCAGACCTTCCAAGAATTGTTCCCCCAGTTGGAAAATCCGGCCCTGGCATCACTTCAAGTAACTCATCCAAAGTAACTTCAGGATTATTTACATATAATATACAAGCATCTATTATTTCTCCAAGATTATGAGAAGGAATATTGGTTGCCATACCAACTGCAACACCACTTGCACCGTTTACCAATAGATTCGGAAACTCTGCAGGCAGCACAACTGGTTCTGTTTCATTTCCATCGTAGTTTGGCCTAAAATTAACTGTATCTTCATCAATATCATTCAGTAAAAAGTGCGACACTTTTTGAAGTCTTGCTTCTGTGTATCGCATTGAAGCTGGTGGATCTCCATCTATCGAACCAAAGTTACCTTGCCCATCAACAAGTGGTAAAAGAAGAGAGAAATCTTGGGCCATTCTAACCAAGGAATCGTAAATAGCTGCATCACCATGTGGGTGATATTTCCCCATTACATCCCCAACTATACGAGCTGCCTTTTTATATGGCTTACCGGCATCGAATCCAGCTCTTGACATTGCATATAATATGCGCCTGTGAACAGGTTTAAATCCATCCCGCACGTCAGGTATAGCCCGGCTTATGATAACGCTCATTGCGTAGGAAAGATAAGAATCTTCCAGCTCTTTTACTATTGAGATTGGTACTATATTATCCTGCATTTTCTATACTTTAATTGAAGTAATTAATAATACTAACATTCAGTTAAGCAAATGGGCAATGACAGACTTGAACTGCCGACCTCCTCGGTGTAAACGAGATGCTCTACCAGCTGAGCTAATTGCCCCTTTAGATCTAATTCTATAGCTCAATATTATTATTGTAAACAAAAATAGCAATAAATTGTATCCGTTCAGCAGAGTGGCAAAATAGGTAGACAAGGTGATCTAAAAAGATAATCATAGAGTAAATGTGAGGTAAGTCCTTACAATAAATGGTGTCATCCAAGTAGCCGACACTGGGATCCAGAAAAAAGAATGGTATCATTCCAGTGCTTGACACTGGAATCCAGCTTTTTCATAATCATTAAAACGTTGTATTTTTACATAAAACAGCTATTTTTATGCTCGCCAACTTAATAAAATTCCTGGATCCCAGTATCAAGCACTGGGATGACACCCTCCTGATGGGCCAAAATCACAATGTTCGTACAGTTATGCATTTGTTGTGTAAATTACCTTTGCAAACAAATGTTCGTATATCTGTGTTTCACACACTTTGCTTCAATATTTGCACATTAGCCACTCCCTTGAACAGATACGATAAATTAGATTTAGGTGAGCTATAAGCTTTTATGAAATCTTTGAGTGCGTGCTGTGAAGTTTTATAAATTTTAGTCTTGCTGTCACTCTGTATAAAGGTATTTTTTCACTCACATCTTTCGAAGTTGTAGCCATGTTCAACAATTTTAAGTAGAATATTGTAGCATTTTGAAAATCTGAAAGTTTATCTAGAATAACAGCTAAATTATAAGTATAAAAAATATTGTTTTCATCGAGGGAAATAGCAGTTATCATATACTCTTTACCTTTTACATAATCCTCCTTTTTCATATAGATCATACCTAAATTTGCTAATAAAGGAGCATAATTTTTATGTATATCATACAATTTTAACATTTCACTCAACGCCAGATCAGGATTATATTGTGAGATTATCGTCAGAAAATTTTTTAATATGTAAGGGTTACTAGGGTGTTCTTTTAACAGTCTTGTGTAAATCTCTACAGCTTTTTTGTATTCTTTATTAGCGTAATAAATATTTCCCAATCCAATTAAAGCATTTTTATGATAAGGAAACTTTGCAATGATCTGATTAAGGAGAGAAATAGCTGTTTCATTATCTCCTGATTCAAAGGAATCTTTTGCTTTTTTTAAAGTAGAGTATATGTCAAAACTCTTGCCAGAATTCTGCGCAATTTTGATGTTAAATTTATCACTTTTTCTCTCAATAACATCAAGATCTTTATATTTTTTATCAGCTTTTATATGCTTGACAACACTATCAAAGGCCTTCTGTATCTCCAAATTTTCACTAGCATAGGTAACAGAAGACCTCCATAAAATCACAACGCAAATTAACATGCAGATAAACATAGGTCCTAGTGTTGTGGCATTGGCTGCAGCGTGTAACCAGTAAACCTTATTTCTTTGAGCTATATGCAACACATTACAAATTCATAAATGCTAAATTACCTATCTCATACAATAATAAAGATATTATTAATTAGCGGGACGAACATGCTGTGTAGCCTTTCAGAATGCATTTATCTTTTGTCTTCCATATTTCGCTTTATTTCCACAAAAATGCTTCAATTTATCTTAACATTTTGTCAACTACCTTTGTAGATTTAAAAGGGCATTTTTACATATTCCATATGGCTGCCAGTTGCACCCCTCACATGCGTACTCGAATTTCTCTAAAGACATTTTCTCCCTAATCTTTTCTACCGCTTCACTCCAGGTCAAAGTCTCGCCAATTTTAATTCCTAAAATTTCCATATGCCTTCTATCTAGCTCTAAAACTTTAGCTTGTTCGGTGCATTTACCTTGTTTAGTCTGGTTTGGGCAAGCACTACAAATACTATCAAGATTACCAACTACTTCGATTTGAGTACTAACCACTTCACTTGCTATCTTCCTATAATTTTCTACAAAACCCTGAGAATACCCATATCCCCGAAACGCGAGGGTGCACATAAAATGATGAGGGCGAAATTTTATCATTTTTTCAAATATTGCAAAGCTGCTACAAGTAGAAAAATTTTTATCAAACCAGGAAGGATAAATGGTAAAACACCCACCATTATTGCTTGTCCCAGACCCAAGTAAACAGCAAGCCAACTAACACCACAAATAAAGATTACAACTGTACCAGCCAGACAACTTAAAGAATTACACACAAATGATTTATATTTAGAGTTCAGTAATTCATTTACTTTGCTCATTACCATAACAGCAGCTAAACAGCCAATTAAATATCCACCTGTTGGTCCAAGGAGAGCGTGATAACCACCAGAAAAATTTGCAAGAACAGGCAATCCTGCTGCACCAAGTGATAGATATGTAAGCACAGAATAGAATGCTGTTCTGCGGTGAAATTTAAGCCCAATAAGCATTACTCCTAAAGTTTGCAATGTGATAGGCACAGGCTGCAATGGTATACTTATTTGAGCCATCAAGAATAAAAGTAAAACGCAAGACAATATTTCAGCCAGTGTTGATCTGCTGCTAGATTGTGTTATAAACATACCTTCCCAATAAAAATAACTTATTAAATGTAATATATGTGTATGAGAGGTTTTGCAATTTAAATTTTGCTTATATTGTGCTACAATGAATTATTTATGCACTATTAAATTAAAAATGATGAGTAAACAAGATCTATTATCGTTGATGAGAGCAAGACACAGCGGACGTTCATACGATCCTACAAGAGCAATATCTCAGGAAGACATGGATATTTTAATGGAAGCTGTAAGGCTGACTCCCTCATGTTTTGGTGATGAACCCTGGAGATACGTAATATGCAACAAACAGAACAATCAAAGCGCATGGGAAAAGCTGCTAAATTGCCTTGATGAATCTAATCAAAAATGGGCAAAAGATGCACAAGTGTTAATCATATCTTTAAGCGCTAAGAATTTCCGCAAATCTGATAAAGGTGAAAATTTTTGGGCTAATCACGATACTGGTGCAGCGAATTATGGACTTATGTTACAAGCTGCAGTTATGAACTTAATGGCCCATCAAATGGGTGGATTTGATAGAGATAAAATAGTGAAAGAGTTCAATATACCCAATGACTTTAACGTAATGTCAGTGATAGCGGTTGGTTACGAAGAAGAGGGTGCTGAAACAAGTAAGAAGAAAAGAAGACCAATAGAAGAAATATTTTTTTATGATGAGTGGCCAAAATTCTGAAAATTTTATCAAAATGCACGGCACTGGTAACAATTTCGTTATCATAGACTCACGTTCAACAAACAATTTAGACTGGAACCATAGACAAATTGCTGATCAAAGCAGTTGTGATCAAGTGATAATTATAACAATGTCTAATGCTGCAGACTGTTTTATGCATATCTATAATGCTGATGGCAGTCGAGCTGAAATGTGCGGAAACGCAGCACGCTGTGTTGGATATTTGATAATGTCAGAAAAAGGTGCTGAATACTCCATTATTGAGCTAACAAGCAAACGCATTTTAGAGTGTTTTAAAGTGGGTGATAAATCCATAAAGGTTAACATGGGTAAACCTTTGCTAAAATGGCATGAAATTCCCTTATCTACTGAGTGTGACACTCTTCACTTACCTATAGAGCTTGAAATGCTAAAAGATCCTGTTGCAGTAAATATTGGCAATCCTCACATAGTTTTTTTTGTTGATAACATAAGTGAAATACCATTGCGAAATTTAGGACCAAAGCTAGAAAATCACGCATTATTTCCTCGGAAAATTAATGTTAGTATTGCACAAGTTGAAAAGTCTGGAGAAATAGCTTTAAGAGTTTGGGAAAGAGGTACAGGCATTACTGCATCATGCGGTAGTGCAGCATGTGCAGCACTTGTTGCATCCACACTACGTGGATCTCTGGTTGCCCAACAGACTTCAGTAAATTTACCAGGAGGCAAGTTATTAATCGAATGGGCAAATAACGTATTCATGACCGGTGATATAGGGTTTTTGTGACCCTAATTCTAGTGATGCATTACTTCCAATACCTTCTTACCAATTACTGCAGGGGTTTCAGCAATTGCAATTCCAGCGCTCCGCATAACTTCTAGTTTTGCACCAGCACTTCCACCGCTGGAAGAGATGATTGCTCCAGCGTGTCCCATACGTCTTCCTGGAGGTGCCGTTTGGCCTGCTACAAAACCAACGATTGGCTTTTTAGTTTTTTCTGTTTTCACAAAATGTGATACATCTTCTTCTTCGTTTCCACCTATTTCACCAATAACTACAATACCATGAGTATCGTTATCTTTTAAAAAGAGCTCCATACAGTCGACAAATGTTATACCATGAACTGGATCCCCCCCAATTCCGATACACGTGGATTGACCAAGACCAACAGCGGTTGTTTGTGCTACTGCCTCGTAAGTTAAAGTTCCGGAGCGAGACATAATTCCTATGTGTCCACGCTTATGGATATGGCCAGGCATAATTCCTATTTTGCATTCTTCAGGGGTAATAATTCCCGGGCAGTTGGGACCAATCAATCGACTTTTTGAGCCGATAAGCGCACGCTTAACTTTCACCATATCAAGTATAGGAATGCCCTCTGTAATACAAATTATCAATTCTATTTTTGCATCTATTGCTTCAAGTATTGCAGCAGCAGCAAATTTAGCAGGTACATATATAACTGTAGCATTTGCACCGGTTTTTTCTTTGGCTTCTGCTACAGTATTAAAAACCGGTAAATTAAGGTGAGTGCTCCCACCCTTTCCAGGAGTTACACCTCCCACCATTTTCGTTCCGTAATCAATTGCTTGCTCTGAATGAAATGTGCCTTGTGCGCCAGTAAAACCCTGGCATATTAATCTTGTATCTTTGTTTACTAAAACGGACATGCTTTATTTTACCTCTTTTACTATCTTTTGCGCAGCTTCATCTAGCTCATCTGCAGCAATAATATTTAATCCTGACTCTTCTAAAATTTTTTTTCCTTCTTCAAAATTAGTACCTGATAATCTAACCACTAGAGGAACTTTAATGCTCATTTCTTTTGCAGCCGCAACAATTCCACTTGCGATAATATCGCAACGCATTATACCACCAAATATGTTAACCAGAATTCCTTTTACGTTGCTATCAGACAATATGATTTTAAATGCTTCAGTTACAGTTTCTTTACTCGCTCCACCACCAACATCCAAAAAGTTAGCAGGCTCTGCTCCGTAGTATTTTATTATATCCATTGTTGCCATAGCAAGACCTGCACCATTTACCATGCAACCAATACTGCCATCCATTTTGATGTAACTGAGCCCATACTTTGAAGCCTCTATCTCTTCTTTCACTTCCTCATCATAATCACGAAGTTCCATAATTTCTGGGTGACGATATAAAGCATTATCATCGAAATTAATTTTTGCATCGAGCGCAATAAAATCTCCAGAATTTGTTTCAACCAGTGGATTAATTTCAATTTGGCTCGCATCAGTTGCAATAAACGCATCATATATTTTTTTTGCAATGTTCGATATCTTTTCTATTTGTTCTGGACTCAAATGAAAACGGCTGCTTAACTTGCTGCTATCAAAACTTGTAGCAGGATCAATATCAAATTTCACAATTTTTGCAGGAGAATTTTTTGCCACTTCTTCGATGTCCATTCCACCTTCTGAGGAAAATATGAATATTGGCCTACTGAGCTTCGGGTCGATTACCAGGCTTAAATAATACTCTTTCTTAATGCTTGAGCCTTCTTCAACGTACACTTTTCTTACTTGCTGCCCGCTTGGCCCTGTTTGATGAGTAACTAAAGTCATACCAATCATGTCCTTTACAAACTGTTGAGCTTCTTCAACTGACTTTGCTAGCTTTACGCCACCGGCTTTACCCCTACCACCTGCATGAATTTGAGCTTTAACTACAAACACGTCAGATTTTAATTGACTTACTTGAGTCTTTACTTCTTCTGCAGATGTAGCAACAAAACCTTTTGGCACTGGGACATTAAATTTATGGAAAACTTCTTTCGCTTGATATTCGTGAATATTCATAAAATAACCAATGATAAACTATTAACTTGAGTACAAACTACCAACCATAACGTTGCCTTCTGCACTCTTGTTGGTACCTCTTTTTTTTAGCTTCAGCTTTCTTTTTAGCTCTTTTTTCTGATTTTTTTTCATGATATTGTTTTTTCATTTTCAACCCTCTTCCTTCCTTTTGAATTGTTTTTTTCAATACTGGAAGAGATCTGTCTACATCACCATAATGGACTAATACTTCTATCAAACTCTATACCTCCTTCGATAATCATTTCAAAATCTATTTATAAATTAGAAAATTAACATTGTCAATTATTTTATAAACTTGAGCGTTAAAATGTAATATGCCATAATTTACATGGTAAATAATGTCATTCCAGTGTCAGCTACTTGCTTACTGATGGAGATTGCTCTTATGTTACAGCGTTCTTACAATTATACTAACATCGGGGCGGAGAGATTTGAACTCCCGACCCTTTGGTCCCAAACCAAATGCGCTACCAGGCTGCGCTACGCCCCGACTTCTTTACTCAGAGTATCAATAACTCAGGCAAAATGCAAGATTCATTTGTTTACTTTAGAAAAAATATAATATGAGATTTAATATTATCTTAGAATATGTTTTTTATTAGCTCCTCTTTAACAACAGACTGCTTCGTAGAAAGTCTACAGGGTTTTTGTGCGCGCAACACTGAACCAGATTTCTTTATGACCCAAACCTTAGTCATATTTAAAAATCTAGCTACACCAATTGGTGAAAGTGAGTGCAGCAACTACAGCAGTATCGACCCTTAAAATTCTTTTTCCTAGACTCAATTTTTGACAAAACTTATCGGCAAGATCAAGTTCATAAGATGAAAAACCACCTTCAGGGCCAACAATAATAGCAACATTTTTTTTGCCTTTCAGCACTTTGTCAGCTTTACCTGTTTCATCACACAAAACAAAATTTTTACTCTGGGAATCAGGTAACTCACAAAAGTTAATAGGAGGCAAAATCTCTGGTATACTTATCCTACCTGATTGTTCCGCTGCTTCGATTGCTTGTAATTTTGCTCTACTTAGGTTAATATTTTTTACCACTGTACGTTCCGTTGAAATAAATTGAATGCAGATTACTCCCATTTCAGTTGCCTGTCTTACTATGTTGTTCAAAGCAGCACTTTTTACCATGGCACAATACAGGTATAAATTTTCCTCATATTGCTGTTGTTTAGTGCATTCTTTGGGTGTAACTTCTGTCAATTTACGCGATATATTAACTACTTCTCCTAACCATTCTCCATCTTTTCCATTAAAAAGAGAGAGATTATCATACTTCTTAAGCCGCATTACATTGCAAATATAGTGACTTTGTTGTGGATTAAGTGCTAAACTCACGCCTTGTGATAAAGCTTCTTCAACATAGAGCCTAATTTTTCCCATTCAAAACTTTAATTATATTCTACTTGAGTGACTCTTACGGGATTTGAACCCGTGTTACCACCGTGAAAGGGTGGTGTCCTAACCACTAGACGAAAGAGTCAACTTGAATCTAACTAGGTTATATCGATTACATATATAAAGTCAATTCAATTATTTTGAATCACATAGTTAGAGGGATATATCAGTAATCTTATATCGACAGCCTCCTATTACTCCATGCTCAATACTCACTGAACCTATCTCAGATTTAGGAGCTAATTCTAATTGTTGTTCAACTTTTGTATCGGAATCATAGCCAGAATCGTAGCCAGAATCTCTACGCTCATATTTCTGCCTTATTTCTTCTACACTAAAGCCAGCCTTGGTCTTAATTTTTTGATCATTAGTCTGTTGCTGACTTATCGACTTATTAGCACTTAGCTCATTTAGCTTCACTTGCCAATCATTCACTTTATCTTGCACTAACCCATGGCAAGTTCCAGAATTAGCTTTTATGTCTTTTGCTTTTCTTTCTGCTCTTTTCTTGGACAAATCTACCCTAGCATAAATAGGTTCTGACGACTGTTCTGGCTCTTTCTGTTTTAGGCTAGTAGGCTTTTTTTGTTCTGAAAGATCATCTATAGTGCAATAAATAGGTTCTTCTGATATACTCAAATAACCACTATCTTCCAATGATAAATTTTCAGTGGATTTTTTATGTGAATCATATATTTCAGCATAAATAGATTCTTCTGATACACTCAAATAACCATTCTCCCCTAATGAGTTACTAACCTTAGCATCATACACCTCAGCGTAAATTGGCTCTTTTGAAGGCAAAGCATCATAATTAGTGCTCTTTGGCTTATACTCAAAAGTTCTAGAAGGTTTTTGAGGTGGTATTACATTGTTGTTCACCTCAGCGTACATAGTTATTGGCTCATATTCAGAGGTTCTAGGAGGTTTTTGTTGTATAGCTTCAACATTCAAATCATCTGTAGAATAATACTCTGCGCCTTTTCCTAGTAAAAAGGAAACTGTGGGGTGAAGAATTATCTCTGCTGGTAAGTTTTTCTCACTATCCAATTTTAGATTTTTTGATTCTGCTAAACTCTCAATAACACGAATTATAACATTCTTTCCATTCTCATCTATTGAGTGGATATCAGCTCCACGATTAATCAGCAATTCCATTATTTTGTGATCTGTAGCATGTCCTAAAGCCTGATTTAAAGCTTGATTATTATTTATATCAAATGATCCTGTATTCTTGAGAGACATAGTCTTTGAAAAGAATTTTCTAAAACTATTTAATGCATCATAGAGAATTAGAGTCAGTTTAACACCTTTTATGTCATTGTTTTTGACAGATTTAATTAAAAAATTATCTATTATGCCCATGATTATACCCCCTATATAAAAGCTCACTACCATGGTACAATTTTAAACTATGATGATTTATTTTCTACTAATAGCAGCTCTCTATAACCACTTAACAAGTGGTGGCATTGACATCATAATTGCATCTGGATTGCCGTCAGTCATTAAACCAAACCTTGTGCCACGATCGTATAACAGATTGAATTCTACATATCTGCCACGTTTTATTAATTGATTTTCTCGTTGTTCTTTTGTCCAAGATTTTTGTATATGTTTACGTATGATGTGCAAATAAATTTCCAAAAAGGCTTCACCTACTGCTTTTGTGAACTCAAAATCGTTTTCCCAGTTGCTAGAACTCAGATTATCATAGAAAATGCCACCAATACCACGCGGCTCTTTTCTGTGTTGTAAGAAAAAATAGTTGTCACATTGCTCTTTAAATTTTGGATAATATCCGGTGTCAAATCTATCACATGTCATTTTGATTGATTCATGAATATACTTGCAATCTTCTTCATTTTTATATATTGGCGTAAAATCCATTCCTCCACCAAACCATTGTTTTGAAGTATATATCAGCCTTGTGTTCATATGTGCTGCAGGGATAAGGGGCGATTGCATATGAGACACTAAAGATATACCGCTTGCCCAGAACTCTCCGTTACTTTCACTTGCACCAGGAATTTCATTAATGGCTGAATCTGCAAATTTTCCGTGTACTTTTGAAACGTTTACTCCAACTTTTTCAAAAACATTACCAAAAATAATTGTAGATTCACCACCTCCACCACCTGGGCGATCCCACTTTCTCTTTTCGATTTTTGGCTCTGCGGATGATTGTTTTTCAATTAATAAGAAAGATTCTATAATCTTATCTCTTAGTGCACAGAACCATTTAAATGCTTGTGTTTTTTGTTTTTCCATAATATCCTCTTGCTAGCTTATTAACATTGTTATATCTGATATTTAAGGAACTTAATTAGATTTGGATGATAATTATCTATCAAAGACGTTAATAAATCTATAATAATTAAATCAATATAATAGAACATTTTCGTATGTACAACAATGCCAAGTAACAATAATGAATAAAAGATACATAGATAACAAAAAAGAGAACAGGGTTGACTTCATACTAAGAAATTATGGAATGTCAATTGTTGTGATGGCAGTTATTATGCTCTTACCTCCAGTAGCAATATCGATACTCTACTTTTTTGATATATATAGTCAGCATATTAATATAGAGATTAATTTATTAGTTAGCATTCTAACAACTCTCTTTATGATGTATAATGTAAAACGCTACAGATACCTACTTAATACTATAGAATTTCAAAATGCAATATTTGCAAATGCACTAAATCATAATACAGAATTTTGCCTTATTTTACATAAAGATGAAGGTATTATTTATGCTGATGCAAGGTTCTACGAAAGGTTTAAAGATCATATAGATGATGACATTACGTTAGACAAGATTCTTGAAATAGGAGATGTTTCAGAAGCAGACAAAAAAGTACTCTATCATGCACTAAAAAATAACTCTTCTGTACAGGTATGCATTTCCTTAAACAAGAAGAATAGAGTATCTAACTTTCTTTTGCTCTTTGAGCCGATACCAGATAATCCCCAAATTGCTATAAATAGTAATAAGATTTTAAATTTATCATTAGTGCCAATAGCAAGGCCAGATGGGTATTTTGTATTAAAAGCAACACAGATAAACAAGGAGCAGATATATGAAGAGTTAATAGAAAAACACAGCATAGGAACTTACATTGCAAATGCCAAAGGGGTGATTTTATCTGTAAATAAAAGATTTTTAGACATATTTGAACTAAAAAAACTGGAAAAAGGTAGCTCAATCAGTGATTTTATATCTCAATCTAAATATAACAATACAACAACCGATAATGAAATTTTGTTTTTTACTATAAGTGGTATTCCATTCAAGGCTTATATGAGCACTGCTATATTTTGTGATAAATACAACCATAGCTATATATATGGCTTTATAACACCAACCGAATCAAATATTGTTGATTATCAATTACACCCTTGTTTTGCAAATTCATCAATTGCTATTGCACAATGTGACATAAACGGCAACTTTGTAAAGAAAAATACGGCACTAATAAAGCTTGCAGGGTCAGATAATAATTCAATCTTTACGTTGATATTGGATAGTTATCATGTGAAAATACGTGAATATTTTTCGAGTAATAGAATAAATAATGCGTCTTTTGATGTACAGCTCAACGGCGGTAATAACATAAAAATATATTTCAATAAGTTTCTTCATAATAAAATGATCTTCATACTTTGTTATTTTATTGACAATACTGAACACAAAAACCTAGAGATAAAGCTTGAGCATTATCAAAAGATGCAAGCTATAGGGCAGTTAGCAGGTGGTATTGCGCATGATTTCAACAATATATTGACTGGGATAATAGGATTTTGCGATTTGCTTTTACTCCAACACTCAGCTGGTGACCCATCTTTTGGAGATATAATACAGATACAGCAAAATGCAAAGCGTGGATCAAATTTAGTAAGACAATTGCTTGCTTTCTCAAGAAGACAGACCTTGCAGCCAAAAATTATTGATGTAAATAATACTATAGCTAATCTTTATGAAATGATAAAAAGATTAATAGGTGAAAATATAAAATTTAATATTTATTATGGTAGAGACTTGGGTGCTGTTAGGGCTGATCAAGGGCAATTAGAGCAAGTTATACTTAACTTAGCAGTCAATGCTAGTGCTGCTATGGAAAAGGGCGGAGAATTAACTATACGAACCTTTAATCAAAAGATTGACTCATTAAATTCTACACCTCAGGATATGTTTTCTCCAGACAAGGAAGCGATTGAACATGGAAATTATGTTGTGATTGAAGTAATTGATACTGGATGTGGAATGACGAGTGATACAACTGAAAAGATCTTTGATCCATTTTTTTCTACCAAAGATATTACCTCTGGTACAGGTCTTGGCCTCTCTACTGTATATGGCATTATTAAACAAACTGAAGGATACATCTATGTTGCTAGCAAAGTAAATCATGGAACTAAATTTAGCATATTTTTGCCCATGGTTTACATATCAGATGAAAGTGATAGAGAGGAAGATAGTGAAGAAACAGAAAAACCGGTAGTAAGTGAAATTAAAGGTAATGGTATAATTTTATTAATCGAAGATGAAGATTCAGTAAGGGAATTCATCTCTAAAGCACTCAAAAGAAAAGGATTTGATGTAATAGAAGCAAGCATAGGCAGCGAGGCGCCAGAAATAATCAGTAAAAAAAGTCAACATATAGATCTTATAATCACTGATGTAATCATGCCAGAGGTGAGCGGCCCAGAAATAGTTAAAGAAGCATTGATCCATAGGCCAAATATCAACGTTATTTTTATTTCTGGGTATGCAGAAGATGCTTTTTTAAAGAGTGATGACATCAATATAGAAGATTTTTACTTTTTGCCAAAACCATTCACTCTGAATGAATTAGGAAACAAGGTTCAAAGTGTGTTACACAAAGCAAAAAAGACAGTCTAATTTTAGTGTGGTTAGCAACAAAAAAATTTTCTAATGCAAAAGTTTCTTGCATATATACAATAGAATTATTTTATACATAAGATAAAAGGCGTGAGCAAGATTATTGCAATAGTAAATCAAAAGGGTGGAGTTGGCAAAACCACAACTAGTATAAATTTGTCGACAGCCTTTGCTGCTGTGGGAAAAAGCACTTTATTGGTAGATCTTGATCCTCAAGGAAATGCTAGCACCGGACTCGGGATTTCTTATCGTAGTAGGGAAGAAAAAAACATATACAAAATACTACTAAGCAGCGAAAATAAATTGATAGAATCGGCAATTTTCAATATAAAGGAAATTCCGAATTTATCGCTAATTTCGTCAGTAGTTGATTTGTCAGCTGCAGAAATTGAATTATCGCAACTTGAGCGAGGAAAATTCGTACTAAAAAGCGCATTGGAGAAGATACGCGATAATTATGAGTATATAATCATCGATTGCCCTCCATCACTTGGGCTTCTGACCATAAATGCTTTGAATGCTGCTAATTCTATTATTGTTCCTCTTCAGTGTGAATTTTTTGCTCTGGAAGGATTAAGCCATTTAGTTAAAACTGTGGAGCTAATAAAAAGGAATAACCTAAACCCTTTTTTGGCAATAGAAGGGATAGTATTAACAATGTATGACAGGCGCAACAAACTCAGTGAACAGATTAAAAACGATATTTGCCAGTATTTAAATGATAAAGTATACAAAACTATCATCCCATTGTATGAGACTGTTATTCCACGTAACGTACGGTTATCAGAAGCGCCTTCTCATGGAAAACCCGCTATTGTGTATGATCTTAAGTGTCCTGGTGCACAAGCATATATAAGTTTGGCAAGGGAAATTTTAAAAAAGCATGCGAGCAGTTGTAAGGAGAAGAAACTAGTAAGCGAGGGCGTAGTATGAAGGATGATAGACGCCTCGGCAGAGGTCTTGCCGGCCTCATAGGCGATAATTATGATAATAAAGAAGATCGACAAGAGCATTTGCCTATTTCATTACTGCACCCAAGCAAATTTCAACCGAGGAAACATTTTGACGAGGAGTCATTAAGAGAACTTGCAAATTCGATAAAGAAAAGTGGCATTATACAGCCTATCGTGGTACGCAAAGATTCAAATGATGATGGTTATGAAATAATAGCTGGAGAACGTCGTTGGCGAGCAAGCAAGATTGCAAATCTTGATAGTGCACCGGTTATCATAAAAGATCTGAGCGACAAGGAATGCTTGGAAGTATCCATTATTGAAAACATACAAAGGCAAGATATTAATCCAATAGAGGAAGGTGAAGCTTACAGAAAACTGATAGATGAGTTTTTCTATACACATGAGGAATTAGCTTCAGCTATAGGCAAAAGCCGCAGCCACATAACCAATATGATTCGGATGTTGTTGCTCCCTGATAGGGTGAAAACAATGATCAATGAGAAAAAATTGTCTATGGGTCATGCAAGAGCGTTGATTAATGTTGAAAATGCGGAAAGTATTGCAGAAAAAATAGTTTCTCAGGGCTTAAGCGTTAGACAAACTGAAAAACTGATAAAGGACCTACATCAAAACAACAATCAAAAAGAGCAGAGATATACTAGAAATCAAGATATGACAGTAATAGAAGGCGCTATATCTTCTCAACTTGGTTTAAAGATCAAAATTAATGACAACAATTCTAAGGGTAAAGTTATGATACGGTATGATAATCCAAATGAATTGGATTTGATATTGAAAATTTTGAATAGGAAACTTGAGGCATAGCTAGTAGTTGGCTAGCAAAGCAACAAACCAATATCAACTGTTGGTGTCATGAAAGTAGCTGACACTGGAATCCAGGAATTTTATTAAGTTGGTAAGCATAAAAGTATAACTTCTACGTCATACCGCCGCGGTATCCGCTAACAAGCAGCGGGATGACGATTGTCAGGGTAGCTGTCATCCCAGTGCCCTGACTACTTGGATCCAGGAAAAAGAATGGTGTCATCCAAGTAGCTGACACTGGGATCCAGAAGACTTAATTTCAACCAAGTGGCTGCATAATAAAGGCTGGATTCCAGTGTCACGCACTGGGATGACACCCTAGTAGAAATCGTTTTTGTAATTGCAACATTCGTGCAATCTTTAGCCATAAATATTAAGAAATTTACCAAATGAAAAAAAAGGCAAAAGAAGCCCTGGGGTTATTATCCGCTTTAAAATATTGGCGTTTTTTATGTTTTAAACGCTTGAAAAGCAAGATTAAGCTGCTTTTAATTGCAACTAACTTACGCTGCAAATGTTTAAGAAGTTTACTAAGCAGAAAAAAAGACAAAGAACCCCCGAGTTAGCTAGTCTTTTACTATCTCTGTCGAGTATTGGCATTTTTTGATGTCTTGTAACGCTTTATAAGCGCGTTCAGCTTATTTAGATAAAAATCTAGATGTAGATGAAGTTTTGTAAAGACATACAGTATCTATATACTGCAAAAAATTGAACATAAGACGCCGATACATTAAGTAATCCTTACCTTTTAATCTGCAGATTGGCGAAAGCAAATACAATAGCTTCACTATCATGATAAGGGCGCTGGCGAAGGGTGTCAAGTAAGTTTTTTCGTTTCATCCGATGCGCTGCCAAAAGCTATGCAAAAAGTCCAATGAGTTAACTCCCATATATCCTGAGTAATTCTTGTGCATTAGCTTTGATTAGGATAGGGCATTTTCTATCATTTAATAGGGAACGCAATATTTCAGTTGCACCTTTAATGTCGTTATTATGTATCTTTACTACAGCGATAGCTTCTTGGCTTGAATAAGGATACACTGTGCTTGATTCTAAATTATCAATTTTGTCTTTATTTATTTTTTCACCGTTGGAGTGAAGTAAGCTCATGACTTCTAAATATTGTGCTAACTCACGCAAAACATTAGGAGCATCTTTATCATCTGCCAAATCATTATAAATAGATGCTGTGTCTGTTGGCATTGAATCTGAGATATGATTGAATGCGCGTTCAAAATTTGCTAAATACTCCCAATTTGAATCTATTTCTTCTAGCAGCGGCTTATTATCTTTTTTTAAGAATAATACTTCGTAAAACTTGTCACCTGCAGTTATAGATTGTTTTGTGTTATCAATGTTGCGCAATAAGTATAATGTGATGCCAACTAACATTGGCGCGAGTGCAAGCAGAAAGATGTATTTTTTCATGGTAATATTCTGAATAGTTATATATTTATACATTAATGCTTTTGATTTGCAAAAACATATTGACATAGTGATTATATCACATAATAATATTCTTAAAGTTGTTTGAATAGTTGGAGATTAAAATATTTCTAAAGTAGAAATAAAGACAGCAGTATTAAGCTAAATTATTTTTTGTCGGATTTATCCGATGTACCCTCAACCTTTTATAGGTTGAAGTCTAAATTTGAGAGTTTGATCCTAGCTCAGAATGAACGCTGGCGGCAGGCCTAACACATGCAAGTCGAACGGAGTTATATTGTAGCTTGCTATGGTATAACTTAGTGGCAGACGGGTGAGTAATGTATAGGAATCTACCTAGTAGTACGGAATAATTGTTGGAAACGGCAACTAATACCGTATACGCCCTACGGGGGAAAAATTTATTGCTATTAGATGAGCCTATATTAGATTAGCTAGTTGGTGGAGTAATAGCCTACCAAGGCAATGATCTATAGCTGATCTGAGAGGATGATCAGCCACACTGGAACTGAGATACGGTCCAGACTCCTACGGGAGGCAGCAGTGGGGAATATTGGACAATGGGCGAAAGCCTGATCCAGCCATGCCGCATGAGTGAAGAAGGCCTTTGGGTTGTAAAGCTCTTTTAGTGAGGAAGATAATGACGGTACTCACAGAAGAAGTCCTGGCTAACTCCGTGCCAGCAGCCGCGGTAATACGGAGAGGGCTAGCGTTATTCGGAATTATTGGGCGTAAAGGGCGCGTAGGCGGATTAGTAAGTTAAAAGTGAAATCCCAAGGCTCAACCTTGGAATTGCTTTTAAAACTGCTAATCTAGAGATTGAAAGAGGATAGAGGAATTCCTAGTGTAGAGGTGAAATTCGTAAATATTAGGAGGAACACCAGTGGCGAAGGCGTCTATCTGGTTCAAATCTGACGCTGAGGCGCGAAGGCGTGGGGAGCAAACAGGATTAGATACCCTGGTAGTCCACGCTGTAAACGATGAATGTTAAATATGGGAAGTTTTACTTTCTGTATTACAGCTAACGCGTTAAACATTCCGCCTGGGGACTACGGTCGCAAGATTAAAACTCAAAGGAATTGACGGGGACCCGCACAAGCGGTGGAGCATGTGGTTTAATTCGATGCAACGCGAAAAACCTTACCACTCCTTGACATGGAAATTATACCTATTCGAAGGGATAGGGTCGGTTCGTCCGGGTTTCACACAGGTGTTGCATGGCTGTCGTCAGCTCGTGTCGTGAGATGTTGGGTTAAGTCCCGCAACGAGCGCAACCCTCATCCTTAGTTACCATCAGGTAATGCTGGGGACTTTAAGGAAACTGCCAGTGATAAACTGGAGGAAGGTGGGGATGATGTCAAGTCATCATGGCCCTTATGGAGTGGGCTACACACGTGCTACAATGGTGGCTACAATGGGCTGCAAAGTCGCGAGGCTAAGCTAATCCCTTAAAAGCCATCTCAGTTCGGATTGTACTCTGCAACTCGAGTGCATGAAGTTGGAATCGCTAGTAATCGTGGATCAGCACGCCACGGTGAATACGTTCTCGGGTCTTGTACACACTGCCCGTCACGCCATGGGAATTGGTTTCACTCGAAGCTAACGACCTAACCGCAAGGAGGGAGTTATTTAAAGTGGGATCGGTGACTGGGGTGAAGTCGTAACAAGGTAGCAGTAGGGGAATCTGCAGCTGGATTACCTCCTTAGGCTTTGCACATAATTTACCATTTTTAATGATGGTGTTGTTATGTGCTATACTGCTGTCTTTACTTCTACTTTATTTTAATTTCCCGATAACGGAATTTTATGAGTGATAGACCTCTTTCTCCACATTTACAAATATATAAAGTACAAGTTACTAGTTTTTTCTCTATTATGCATAGATTGACTGGTATCTTGCTATTCCTTTTATTAATGATACTTTCTTGGTATTTCATATTACATGTTTACTTTCCTGAGTTACTTATAGTAAGGTACTTAAATGCATTATTATTCACTCCTGTTGCTAAATTAGCTTATGTCTTATGTTTTATAAGTTTTGTATATCATTTTCTTAATGGTATTCGTCATTTATTGTGGGATGTTGGGCTTAATTTAGAAATTACTGGCGTTTCAAGGAGTGCTATACTGCTGACAGTAACGCTACTTCTTTCTACTATGGCTTTTTTATTTATGTTTATATGAGTCAGTCTGGAAATTCAGTACATCATTGGTGGGTTCAGCGTGTTTCTGCGGTAATTTTACTGTTCCTGTTTCCTTGGTTTATCTATTCATTTTCTTGCACATTTTATACTGATAGCTCTTTGTCTTTTAGTGAAAAATTTATTAATCACCCTCTAGAGCTTTTATTTTTTGTTGTATTGTTGTTTTGCATTTTTTGGCACGCAGTTCTTGGAATGCAGGTAGTATGCGAAGATTATATACACAGCGTACCTTTGAGGATTTTTACAATTACATGCATAAAGTACTTATCAAGCATTACTTATATAACCCTCGCTTTTACAATCTTTATCTTCTACAGGCATATTTTCTTGTAAAATCACCGGTGCTGTGTTAATATATTGTTAGTGTACTAGTTTTATTATTGAACTATAGCATTATAGCGATTTTGGTTTGACAATATGTTTGAAGCATTAAAAAAGGGAGCAATAGATCTTACACTTAAAGCAAAAGGTCTGCTTACTTCACCTGAATCTCAAGTTTACGTCGAAGACCTTAGAAAGGTAATGATGTATGATGGAAGGAAATGCCAGTATCCAAAAAATTATGATCAAATTGTACAGTCTGCTAAAATCATAGAAAACAGGGATATGCATGGAAATGCTATACTAGATAAAGATAAAAATCCAACCTATAAACTTTTGTATGGTCAAAAAGATGAGAATGGAGAACAACCAAGTTTCAGATTATCTTTAGTTACCAAAGATAAAGATAATGATAGATCTTATTTTACTATCAATTATATAGACAATCAGGGTAAGCAAATTCCGATAAATGAGTTGCATAAGTCATATTTTGAGCCATTAGGCTTTTCGAGAATGGATTTGAAAAAACACGTGCCAATTTTTGAAGCTGAAAAAACTAAGGATCCTCAATATCCATTTGAATTAACTAATTCTTCTGTGCTAACTAAAGAGGTAAAAAATAAAGAAGGTAAAGTTCAGGAAGTTGTTGATGAAAAAGGAAGAAATGGAGAATTGTTATACACTAGTGATTACAAGAAGCTAAGCACCCATTTTTCAGAAATTAGAGATCAGAATGGTAATCTAGAGCTAGATAAAAGTCTTATATCTGTTCCTATCGTTTTTGCTACAAGTTTAGCTAAAGTTTGTACTAAATTGTTGACTTCTCTTCCTATAAAGTTAGGGGAGCATTTAATAAGCGAACAAAACCCAATTGCAAAGTCTTTTGGTTATCTTTTATTTACTCCTGCAATGGCAGTAAAAAATTTAGTGGATATGGGAGCTACCATACTTAAGGCTCCAATTTTATTGTTTGTAGCAAATGAGAAAAAATATGGTGATGCTTACTACACCATGTGGAAACACCAACTGAAAGGATGTTTGGAAGAAGCAAAAAGTGACTTTAATGTTATTAAAGGTGAAGAAAGGCTAAAGCCGGATCATGGGAATCGTGATTCACTAGTGGGCACATGGGATGAGCTTAACGCTAGAAGGCCAAAGAAACAAGGGGATGATAAAGAAGTTAGCAAGAGTAATGAAATACTAAAGAGTCCTGAGGAAGAACAAAATAAGGGTAATGAAATATTAAGTGATAAAAGAAAAGGTCATGTTGAGGAATTACAAAATAGAAGAAATTCACAGCACGGGCAAGGCGCTACACATGATCACTCTCATTAGCAATTACTTTAAATCAACATTTACTTTCTTTATTAACTATTCCACAACAAAAACTTGCATGTATTTTGCCCTCAGTATAAGATATTAATTATTTAATTAATATCTTAACTAAATGCGCCCTGTAATATTGTGTGGTGGTAGTGGTAGCAGACTTTGGCCTTTATCTAAGCCAAAGCAATTTCAGAAAATATTTAGTCAGAACACTATGTTTCACAACACTTTGTTGAGGCTAAAAAGCGATTATATGCCGCCCATAATTGCTACAAATATACAGTACGAGTCATTAGTGATGGAGGAATTGCATGCACTGCAAGAATATAAAGTGATTTTCGAACCAGTGAAAATTGGAACAGCAGCGGCAATATTAATTGCTGCACTTCTCTGCAATGAAAACGAGACAATGTTAATTCTGCCTTCAGACCATTTTATAGGTGATTTGAATAGTTTTTATGCTTCTACTCAAAAAGCGTCTAAGTTAGCCTCTGAAACTAACTCTATAGTCACTTTTGGGGTTAAGCCTCATGAATTCAATTCTGAATACGGCTATATAAATGCAGTATATGATCAGAAAGAAAAATGTCATATAGTGAAAGATTTTACAGAAAAGCCCGAGCGTAAGTTAAGTAACGATCATTATTGGAACTCTGGAATATTTGTGTTTAGAGGTTGTCCGGAAACAAGTAAAAGGCTATAATATCTGAAATTTTAGTACGGGG
>NODE_5_length_38741_cov_688.977847
TAATCCTTACCTTTTAATCTGCAGATTGGCGAAAGCAAATACAATAGCTTCACTAGCATGATAAGTGGGCTGGCGAAGGGTGTCAAGTAAGTTTTTTCGTTTCTGTGGGCTACCTGGTTTTCCTACTGAAATTTTGAAAAATGTAATCTACTCCTATATTCAAATATATCAAGCAGTAATTCAAAATCAGCCATTGCGCCTTTTGCGTTATTATACGCGAGATTGAGCAGCTCTTTGTCCTGATATAAATCAGCAAATTTAAATTCCATACATCCTGATTGTTTTGTGCCTAAAATATCTCCACTGCCTCTTAGCATCATATCCCTTTCAGCAATGTAAAATCCATCTTGTGACTCACACATGATCTTTAACTTTGAAGATGAGCTTTTACTTAAATTATCGTATAATAATACACAAAAAGATGGCTTGTTTCCTCGCCCTACTCTGCCTCTTAACTGATGCAATTGTGATAACCCAAATTGCTCTGCATTTTCTATAATCATGATGGTTGCATCTGGCACATCTATACCAACTTCTATCACAGTGGTTGCAACAAGCAGAGAAAATTCATTCCTTTTGAAGGAAAACATAACTTGATCTTTCTGCTCCTGAGTCAATTTTCCGTGTATTATCCCGACTTTATCAAGAAATGTTTTTTGTAATTCCTGAAAACGCATCTCTGCTGCAGCAATATTGGTCTCTTCGTTTTCTTCTATATATGGACAAATCCAATATGCTTTTTCGCCCCTGTTTATAGCACCTTTTAGCTTTTCAATAACATCTGGCACCCTACTAATGTTCATAGTTACAGTTTTTATTGGCAATCTGGATTTTGGTTTTTCTTTCAAAATTGAACATTCAACATCACCATACATAGCTTGCTGCAAGGTTCTTGGAATGGGAGTTGCAGTAACGAAAAGTATATCGGCATTTTCTCCTTTTCCTACCAAGCGATTTCTCTGCATCACTCCAAATCGCTGTTGTTCGTCTATGACTGCAAGCCCTAAATTTTTAAATGTAACGTTAGCTTGAAATAGTGCATGAGTGCCAATCACTATATTTAAAACACCACTTGCAAGTTCATTCATGATAATCTTTCTTTCCTTGCGCGAAGTTTTACCAGTAAGCAGCGCAACTTTTATATCGGTACAGGATAAAACTTCCTCAATCCAATTATAATGTTGCTCCGCCAAGATAGTAGTCGGTGCCATTAGAGCTGCCTGCATGTTGTTTTCTACCACATTTATCATTGCAAAAAGTGCAACTACGGTTTTGCCACTACCAACATCACCTTGCAGCAAGCTTATCATGCGATACTTGGATTTTTGTCTCTCTGAGATCTCATCTATTGCACGAGTTTGATCATTTGTTAATTGAAACGACAATTCATTTAAAACTTGCTCTTTGTATTTACTCAATATTATAAATTCTCTTCCCCTTTCTTTCACATGATTTTTTCTTGCAAGTTTCAGCGCTAGCTGATACGCAAACAATTCATCATAAGCAAGCCTTTTTCTACAAACCTCAGCTTCCACCAATGAGCTTGGTCTGTGCAATTTTATGATGCTTTCCCTCCAACTTAACCATTTTTTTTGCTTGATTAATGTATCATCTATCCACTCTGGTAAATCAGGCAATTCCTTTAGATTAGAGCTTATTATGTTCCCAATGCGCTTATTGGTAATGCCACGGCATAATTGGTAAACTGGCTCTATGCAAGCTATTTCTTTAAATTGGTTGATGTCAAGCGACACGTAATCTGGATGAGTAATTTGCCAATGTTCAGCAAATTTTTCGAGTTTGCCACTGATGATCACATTCGCTCCAATTGGAAATAGTTTATATAAATACTTAACTGAGTAATTAAAAAAGACTATGAATATATACTGACTCTCACTTTCAACGACTATTTTATATGGTCTACCTCTAAAAGTGGGCGACTGATGCTCATAAACTTTTGCAATGAAAGTTGTAAATTCTCCAACTCGAGCATCAGATAGTAACTTGCTTCTATCCACATAACTAAGTGGCTTATAAAACAGCAGATCCACCACCTTGTCCCTACCACAAAGTTTAGGCAATATTGCGGAATGGAACTTAGGTATATTCTCCAGCCTGCTATTTAGAAAAATCTGATTGCTCATTGAGATTCATACATGTGTAAAACTGTTATAGAGCCTTTTTAAAATCTTGTCACCTTATGGTCAGGTATGCACTATAGCTAGCACAGCTCTCTAACGTTATACCGCGATTCATTCGCGGTATCTCAGCCGCTAACACGTAACGGAATGACGAATTTGTTGTTTTTAAAATCGTCGGTAAGCCTAAGTTACCCCTAACTATATTTGCTATCATAGGGCTTATAGTAGGTATTTTATTAACTTATTAATCATTTTTATGTATTATTATACCATTAGCAGTCTATATCAAGGTATTAATGATGAACGGCTCTACACCAAAAGAAAAGGAAAATCGAATAGTTACACTAAGAGCTCAAGCAGAAAAGTTTGGTTTTAGCAGGTTGAGGGCTGGTAAAGATAATGCTGAAGCGAATTCTGGTGCAACTATGTACGTAGATCTTCCAAGAATGAAACTTGTTATTCAGAACAAAGTTATAACAAAAGAGCTTGTTGATGAATTATATAATAAACATACCAACCTCATTTCAAATGACAAAAATAAGTACCGCCAATTTGTAAAACAAGTTTTTACAGAGCTATTTGAATATGCTGAAGCAGAAGTTCCAAATGATTCTATTCTAGAAGAACTAATCACTAATTGTAACCAGGCTGCTTATGTGGGTGCATTGTATGGTAAAGGAGGACCTATCCTTCATTTAGCTGAAACATATGGGTTATTGTTTCAGTCTAATCATGTAACACATATTAATTGTAGTGATCCAAGTCATGCGGCAATCAGAATTGAAGAAAAAATTGCAGTTCGCACTTTTGCAGAACTGGAAGAAGAATTATGTAAATTGGATAGCTCGCTAGAATTCACACTTAAGTCTCAAGGTGATAAAAATGTAACATATGAAGATGGTAAATTGTCACTTACTGTTCCTAAGAGACTGAAGGACTATAATATAGGTGATAAAAACTTGTTTGACGTTATAAAAGAGTGTTTTCAGAAATTTTGCGAGAGGCTTGGATTTTTTAAAATAAAAATAGAGCATGGCTTGGATAAGCCACCAAAAGTGAACAGCCATCTGGAAAATATGGAACCGCCCATTCATAGCAATGAGTATGGAAATACACCTGGAAACTAACAATTAAAATATTTCAAGCGCTGTTAGCTCATTTGCACAATCAATGACTTCAGAACTTGGGAACTGGTTTTTAAACCAAGTGTACTGGCGTTTTGCGTAGTGTCTTGTGTTTGTTTGAGCAATCTGTATCGCTTCGTCTAAAGTAATCTCACCTTTCAAATACTTTACAATTTCTGGCACTCCATGTGCTTTCATAGCTGGCAAATTTGGAGCTAAGTTCATACTAAGTAGCTTTTTTACTTCATCAATTGCTCCATTTTCGATCATTTTGATAAAACGAGAATTTATTTTTTGGTATACATCCTCACGTTTAGGCAAAATTGTATATATCTTAAAATTATCGAATAAAGGAGGCTGTCTATTTTCTTGCCATACAAAGATTGTCTTACCAGTTTCAGTGATAACTTCAAGTGCTCTTGAAAGACGGTGCGAGTCATTAATACAGATTTTATCTTGAACTTTTGAGTCTTTGCTTAATACTAATTTATAGAACTCCTCTTTACTTAAATTTTTCCTGAGCTCACTTACGTTTTTTCTCACTTCCTGACTTATTTGTGGCATTGATGATAAGCCTTTGATGAAACTGCTGATGTAAAGCCCGCTTCCTCCAGTGATGATAGGTATTTGAGCATTTTCTAATGCGTGATTAACTTCTTTTTCTAAATCCTCTAACCATAGACCCACGGAATAATTTTCTTTTGCTGAAACATAACCATATAATTTATAAAATTCTTCTTGCTTTAGTGGTTGAGCAGTAATTATGGGAATTTCTTTGTATACCTGCTTTGAATCACAATTTATTATACTAATATTTCCATATTTTTCTCTCAGGTTATCGCATAATTCTGATTTACCTGAGGCCGTAATTCCTGTAATAATTACTATATTATTTTTCATTTATATTAATTTAATTAACATATGATAAAGTGTAGTAAAAGTTTGGATTCTACAATCTAAAGTTTGGAGATTTTTATGGCAGAAAACAACGACAATAATTCATTTACTAAGCGTTTCACAAACAGGACTCCTGGCGGTACAGGGGAAGGTTTTTCCAGTAAGTATTCGTCTCAAAACACCAAAGAACGGACATTAGGGGAAAAAGGAAAAATTTCTGAATTAGCAGGCAAAAAAACCGAATCCAAGGAAGCTTTTTCTGAAAGTGGCGGCATAAAAAGTAAAAGCAGAACTGTCAATGAAAGATCTTTTGCTGATGCAACAAAAAGAAGTAGGTCAGATCTTATATACTTAGTCCGTGGTAAAGATCGTGGAAAATCAGCGTGGCATTATGTATTAGTTGATAAAGAGAAAAGAGAAATGTTTCTAGCAAAAAGCAGAACTGGCTCTATAGATGTTGCAGACTATGGAGAGATTTTGTATTCAGGATGGGGAGAGGATCCACCACAGGCAATAATTGATAAAGTCAATGAAGAGTTTGGGTTGTAGCAAATCTGCATAACAAATGGTAAGCTGCGTTGCATTACGTTTACAAAAACTAGCAGTTACTATATAAGATACAGTGCAACAAAACTGATCTAGTTGTTATGAATAAGTTTTTAGCTATATGGTATCTAAAATAATAAATGCAATACAGAACAATTTATTAGTGTGTTTTCCAACAGAAACAGTGTATGCTCTTGCTTGTAATGCACTAGATAATGAATCTATAGGAAAAATATATCAGATAAAGAAACGCTCTCAAAATAAACCACTGTCTATATTTGTTAGTGATATTTACAATTTGACAAAAATAGCAAAGGTAAAGGAAAGATATATTGATTTAATAAACCACTTTTCTCCTGGACCAATTACCTATATTTTACCACTTAAAAACAACAACATGTTGCCAAACGAATTCTTTAAAGATAGTATAGGTATCAGAATTCCTGAGCATCCTATTGCAATTTCAATACTAAACAAACTGAAAGTTCCAATAGTTGCAACTAGTACAAATATTTCAGGAAAAGAAAGTGTATGTAAGGCAAACGATATACCACAATCCATTAAGCAACATTTATCTGTAGTGATTGAAGATGACGAACTAGTTTCTGGTATAGAATCTACTATTATTGACTTAACCGAAGATAAGATTAAGGTTTTAAGGGAAGGTGCAATTTCATTACAAACAGTAAACAACGCATTTTCAAACTAAAATCTATAGGAGAAAGAATGAAAAAAGTAATAGGCCACAACCAAGCCAAAAAAAAAATAATGAACAACTTATCTGTTCAGTCTTGGCTGATCTGTGGTAAAAAAGGTATAGGAAAAGCAACACTTGCAAAATCCTTCTCCAATTGGTTACTCATAAAAAACTATAATGAAGTAGCATTGGACTTACACATTGTTGAAGGTGATACTATCGGAATAGAAAAAGTCAGAGAAATGAAAAACTTTCTACACTTAAGTCCCATTCAATCAGAACACAAAATAGCTATAATAGATAGCTTAGAGGCAATGACTAATAACGCTAAAAACGCAATATTGAAAATATTAGAAGAGCCGCCAAAAAATTCTAAGATATTTATAATTAGCCATAAGCCATATGATATACAAACCACTATCCGGTGTAGGTGCTTTCAGCTAAATTTACTCCCATTAACTTATGATGAAACAAAGCAAGTTGCTTCATCTCAATGTAAATTTGATAATCAAACGTTTGACGAAATGATTACTTTACTTCCTGGAATGCCAGGAATGATAATAAATACAATAAGTAGTGATGCTTATGAAGCATACAAATGCTTTTATAAATTTCTTCATGATTTAAAGAATCCCAATATGATTAATAAAGTAATTAATAGCGAAATCGAACTAGAACTAGCATCATATATAATTCAGGCCTTCATTTTAGAAAGCATAAAGAGAGAGGTAAATGGTGTTGAAATTCTGCTAAGTCAGTGGAAAAAAATAGATGAACTTTTCGTTGCCGCAAAGCAACTCCACTTAGATAAAAAGCATGTTTTAGCTAATGTAGTTAATATCATGACATAAGTTTACAAAGTATAATACTTTTAACATAAATTCATGATAAAATTCTGTTAATTTAATACTCGAAGTATATAATTTGACTGATAATAAATTAACTGTATGGCAATCAATAGAAGTTTTGACGAAAGCCATATTGAACATGCAGAAAAAATTAAGCTTAATTAAGAATATAGCTTCAGATCAAGACATAACCCTAGAAAAAGGAAAGGAGTTGTTAAGTGGCATTTATGAAGCAAATTTTAAGCTAAACAAGACAATCAATATAGCTACTTTGCCAAAAATTGGCTATCATATGCTAAATGGTGAGCTTGTTGTACGTAATCATATTACGGAAGAGGAAGTAAAGATTCCTGGAGATTTTCATTACCTTAAAGTCGTAAAATCCGATCATGATAATTATAAATTAACGTTTTGTAATTTTTTAGGTAATGAGTTTTTTGAATATAAAAAGTATGATCCACAATATTCTGGTATTTCAGATGAATATAAATTTGTGGATTTTGGTAGTGTAAAAAAGACTCATAATCTAAAATTTAAGGAATACATTGGTCATGCACCTAAATTTTTTGCTGCAGAAGGGCCTATTGAGCCTGGATCCCAAAACCATGTAATTGATCTATTTGAGCTAGTCAAAAGTGGTAAAGGTAGAAAAGTGGGAACCTTTGCTGATGAATTTGGTTATTTTGATGATCAAAATAAATTACATTATTATAATTATCACAAAAGTGTAGAAAGTAATACTTATGATCCTGAAAATTTCAGTGTAAAAATGATAAATATAGATGTGAGCAAAATCGATAAATTCTACCTCATTGCAGAACAAGGTGATATAATCATTCATCCTATTTGGGAAAATTTAGACATATTTTAAAGTTTTTTTTAGAGTATCTAAGCTTATTGTTATTATAATGATCCGATTAGGTCTGGTAGTATTGTGTTATGGAAGATAAATTGCTTGAATCAGTAAAAAACAAAAGTTATTTCAGTAAAGCAGTCGAATGGTACTGCCATAGGTATCTGTTTTGTGTAGCAGAAAGATCTTGGATGGCATTAATAGTATCGCTTCTCCTAGTATGCTTATGTTTATTAACATTAAACATATACCTGTTATTTCCTATTAAAAAAGATTTAAATTTTGTGAAGTATATGAACCACACAGAAGATGAGTTCTCTGCAATGCATAAGCTTAGTTTCAGTAAAAAGGAAGATGAATACACTTCCACAGCGAGGTACTTAATAAGTAAATACATTGAAATATACGAGTCCATTAAGATCGTTGAACCGAAGTACCAAGAAAATTTTATAAGAAACAATTCTATACATAAAATCTATCAAGGCTTTCAGGAAAAAACGAATAATGAAGCTGGTAATTTGTCTTTATCTAAAAGAAAAATCGCCAACATAAATGTAATAACATTATCTATTGATCGATCGACCAAGGACTTAGTTACATTTGCTGGAAATGCTACTGTAGTTTTTACAACCGAGCAAAATAAGGAGGATACTGTGGAGATTAGCTTCACTTTGTCGAATATAAAAGCAACTCTGGCTGGTATAATACCATTTAAATTTATTGTTAATGGTTATAAATACAGATTTTAAAATATTACTTGGTAGCTAAAAAAAATAACCAAAGTGCACATAGCAGTAATAACTGGAGGTAAAACTAGAAGAATTGGTGTTTTTTTAATAAAGTAATTCTGAGAAGGTTTTAAGAAAAAGGCGTTGTAAATTATCGGTAAAAAGTACAGAGCGTTGAGTATAGTACTAACAATTAACACTAGAGTTACAAACACAGAAAGTATTACATTGCCAGAGTTGAAAACAGCTTGAAAAATGAGAAATTTACCCCAAAAAGTCGGAGCAGGCGGCACCCCTATCATAGACAATGCACCTATAGCAAATGCTGTCATGCTAATTGGCATACTGCGTCCTATACCGTAAATCTTATCTATATATTTCTCACCTGCTCTCGTTATTATTGCTCCGGCAACGAAAAACAAAGTGATTTTTGCAAATGCGTGGCAAACTAATTGAAAAATTGCAACCCTCATGCTGAGATCACTAAAAATTGAAGCGAATAATATAATATACGACAATTGAGAGATGGTAGAGTAAGCAAGCAATTTCTTTAATTCTTTTTGCTTTAGTGCAATCAATGATGCAGTAATAATAGTAAATCCAGCAGCGTACGGAAGCCACCCTCCAGCAAACCAATTTTGCTGCACAAAACGTTGCATATTATCGACGCCGAAAGTGTATAATATAACTTTTATGATGATGAAAACTCCGGATTTCACAACAGCAACAGCGTGCAGTAGTGCACTCACAGGAGTTGGTGCAACCATTGCTTTTGGTAACCAAAAATGCATTGGCATTAATGCAGCTTTTCCTATTCCGTAAATCAGCATAGCAAAACACACTGCAATGAAAGTGATGAGTGAAGTATCAAATTTGAATATTCCACCGCTTACAAAGTCTAAAGTATGAAATTCATGATATAAAAGGCCTATTGCAGGAAAAAATAATACCAAAGAAGAGAAAAATAGCACGCCAAAGTAATAGCGTCCTGCAATCATTGATTCATTTGTTGAGTTGTAAGTAACCAGAGGGTATGTACTAATAGTTAGAAGCTCATAAAAGACAAATGTAGTGAGCAAGTCTCCAGAAAAAGCAATAAACATTGCACAGCCAATCGATATTGAAAAAAAGCATAGAAAACTTGAGTGATTGCTATCAGCATAGTTATTCTGCATATAACATATTGCATATATACTGGTCAGCACCCATAAAAACGATATTAATAAACTGAATATTACTCCGGTAGACTCTAGCTTTAAACTAATGTGCAAATTATTACCAAAATCCATGAGAATAAATTGAGAATGATCACCATATACCCAATATAAAGTGCACAGACACGTATACGTAAACAGAAGTACAGAAGAAGTGACAGTAATACTATTGTTCACTCCTGGCCATTTACCAGTAAAAAAAATAACTAACGCACTTAAAAGTGGAATCAACGCAGTAATTAATAAATAATTCTCAGTAATTGAAAATGGTAAGGAAAGAGACGTTAAAACACAGTCCATTAAATAATTCATCTTTTTGTTTAGGTAAAGCTAGAATTATACTAAAATCATAGAAAAACCGCTATGTTTTTTTGGCAAACTAGTCGTTTGTGTATGCTATAGCTATACTGCGATTCATTCCACAACTGTACGAACATTTGTTTTTGTTAAACACAACAAAGATGTCATCCCAGTGCCCTGACTACTTGGATCCAGGAAAGTTTGCTTGTGAGCAAGCAAACTAGCATAGAAAAACGTTTTCGATGAGATTGCAGAAAACCAGTGTCTGGGCACTGGGATGACAAAGGAGGACAGTGTCAAGCACTGACCATTTGCTGTGCAGTTTACCTTTAAAAATGAATGTTCATACAGTAAGCCATAAGATGACAAAAGAGTAAACTTTATCTGTGTGAGCTATAGACGCAAATTACAACAAATGCAGTAGCGTAATCTCCATCGTCACTTAAAGAAAGATGAATTTTGGAGATAAAATCCTTGCTAACGGTAAGATATGGCTTGCCTCTTACATCATTGTATATTTCTATATCTTTCATTGTAATACCCTGACCACTACCTCGTGCTTTAACAAAAGCTTCTTTTGCTGCAAAGCGTTTAGCAAAATACCTTGCTCGCATTTCTTGACTATTATACTTTCTACTTAGCTCTATTTCCTTTTCAGTGTAGATTCTATTGAGAAATTTTTCCCCGTATTTTTGTAATATTCTCAATATTCTTGGTATATATACTATGTCAGTGCCGATACCGTGTATCATTTTGCGCTAAAGTGATTTATTGCTTCCTCAATCTGCATTTCCTTTACCTCTCCAGTTGCTCTATTTTTTACTTCAACTATATTTTCACTTACTGCTTTCTTTCCGACAATTATTTGCCACGGCAAGCCTATCAGATCCATTCTAGAAAATTTTACTCCTACACTCCCTTCCGTATCATCGTAAAGCACTTCATCGCTCTTCAAAGCTTTGTATATTTTATCTGCAGCCTCCGTTACTTTCGTTTGTAAATTGATTAAACCAATTCTGAAAGGAGCTACCTCCTCCGGCCAGATAATTCCCTTATCATCATGAAAAGCTTCTATTATCGCACCAACAAGTCTTGAAACCCCAATGCCATACGAACCCATATGTATATTGACATTTTTTCCATCTTGAGAAGTAACACTTGCCTTCATAGGCTTTGAATATTTGTCGCCAAAATAAAAAATATGCCCTATTTCAATACCTTTACTAACATTTAACTGCTCTTGTGATATAGGGCAAGTCTCAGGATCATGCATATCATCTGCAACTGCGTATATACTCTTTAAACTTTCAATATCTTCACTCTCTAGTAGTTCAGAAAATTTATTGTCATAATATAAAGTGCTCTCACCAGTGTTTGCCAATATATGAAACTCGTGGCTCAAATTTCCTCCAATTGGCCCCGTATCAGCTCGAACTCCAATTGGAGTAAATCCCATGCGTTTGAAGATTTTTATGTAAGTTTTGTACATCAAATTATATGAATTCAGTGCACCTTCGTAATCTACATCAAAACTGTATGCATCCTTCATCAAAAATTCCCTGCCCCTCATAACACCATAACGTGGTCTTACCTCATCACGGAATTTCCATTGAATTTGGTATAAACAAAGTGGCAAATCTTTGTAACTTTTTACCACATCTCTAATTAAATCAGTTGCTATCTCCTCATGCGTTGGACCAAAAAGCATATCTTCCTCATGCCTATCCTTTATGCGTAGCATTTCCTTACCGTAATCATCGTAACGCCCTGATTCTCGCCAAAGACTTGCTGGTTGCACACAAGGCATTAATGCTTCAATAGCACCGGATTTGTTCATTTCATCTCTGATAATATCTTCAATATTCTTAAGCACTAAGAGACCAAGTGGTAACCACGTATAGATGCCAGATGCTATCTGCTTTATTAAACCTGCACGCAAAGAATATTGATGGGAGATAATTTTAGCATGGGCAGGCTTTTCCTTTAGAGTTGGCAGGTAATATTTGGATAAGCGCATATAATAGATCTGATTGTATTAAGTAATCTTAATACAATCAGACCTGTAGGTAAACTTATTTTGAAAAGGAAGGGAAGTGCATGGCTGACCATTTCATAGTTATCATAGTCCTTGTACAACATTTTCCTTTTGGCATCGCAACGCTTTTCCACCAAACTGTGCTATGCGATCCTCAACAGAAAGAGGAGGTGAATCTTGCACCTCATTATCCACTGAGTCAACATTATTTACTTGTGGTGAATCAACACACGAACTTGGCGGTACCGGTGACTCCTCTTCACTATCTGAGAATTGCATGACTGCTGCTCTCTCCTTAAGTCTCTTTGTCCAATCTGAATCATTATCATCCGACTTCTTTCTCTCTGCTTGCTCCCTATCTATTCTTGCAGCAAACTCTTCTGGTGTTTCTTTTTTGTCAGTGCCCCCACTACTTTCTAATTTTGCTTTCAATTCATTTGTAAAATTTTGTTGCTGCCCACTCTTTTTAACGTAGTACCTCCTCTTATCTGTTCAAACAGAGTAGAATGATTATTATTCTCAGGTTCACCAGCCTTCTTCGGTGCATCATTCTTAGGTTGCTCCGTACGCTTGGAAGCTGTAAAAAAATGCGGAGGCGGAGGTGGTAGTGCAGCATCTTGTGGCAATGGAGGAGGTGGCGGCGGTGGACTTGGATTTGGTTGTGTTCCAAACGTTACTGGAGGTGATTGAGGAGTAGGTACATTTGATTTATTCTCCAGATTAGTACAATTTTTACACACAAATTTTTGTGGTTCTTGAGATGGAGTATGGCCGAATTTCTGTCCATTAAGACCTACTTCTTTCTTATTATCATCTCTAGAAATAGCCAGTTTAACAAGATATGTCACTGAAATAAGTGCAACAACCGTAGAAACAGCAAAAATTGCTAAAGGAACTGCTGCAATAGGACCAGAACCAGAAACTGCTATAATAACATAAGGAAGATATTGACCAGATATGAAACTAAATATAGATAATAATGAAACAGCAATTAAAGGTTTCCATATAGTCTGCTTAGTTTTAGTAAGCTCCTGACTATCTTTTAGCAATGAAGAATTATTGGATATCATCATTTCTTTGCCTCACTTGTTAACGATAATTTAATAATAACCCAATTAATAATTTCTGTCAATAATTAATTATGAAAAACAAAGTTGCAATTTGAATAGATAAGCTATAAGTAATATACGACCAGCAATAGCCATACAATAGACTTCTTGTATAACCCACACTAAGTAGAAAAAAGGTGTCATCCAAGTAGCTGACACTGCTCTCCTTTGTCATTCCAGTGCTTGGCACTGGAATGACACCGAAGGGGCTACTGCCGTCTTGGATGGAAACCAGTGTCAGAACTAGTTAACCATGGGGCTTCTTTTGCCTTTTTTTCCATTTGGTAAATTTCTTAAATATTTATGGCTAACATGAAGCTAAGTACGAACTTTGTTAAACATAACAAATGGTGCCATTCCAGTGCTCCTTTTTTTGTCATCCCAGTGCTTGACACTGGGATCCAGTTTTCCATATAATCTCATCGAAAATGTTGTAACCACTTTCTGTGCTAGTTTGCTTGCTTACAAGCAAACTTTCCTGGATCCCAGTGTCTGGGCACTGGGATGACATCATAGGGACACTGGGATTACACCCTGACAATCGTCATCCAGCTACTTGTTAGCGGGAGATACCGCGAATGAATCGCGGTATGACGGTTCGTGGCGGCATGACGATAACCTCGTCTCACTGCCATTAAGTTAAGGAAAAAAGATAGATTTTATGGGATAATGATGTATACCAATAAGTTTAAAGGTAGTATGAGTAAAAAAGGCAGTAATAAAATTTATTCAAAATGAATTGGCAAGTCTAGAATTTATAGAATCCCATAAATCATCTTCAAAAGATTTTATGAGAAAGAGGAAGTTATCTTTTATTGACATATTTATCTTAATTTTAAGAAAAAGTGTAAAGTCGCTGCAAGTAATACTAAACGAATTTATTTTATATAGGAAAAAAGACTATACCGTTACTGCTAGTGCTTTTAGTCAAGCAAGAAAAAAAATGAAACACAGTGCATTTTCAGAAATTAACGAAGGTGTGGTTTCCTTGTACTACCAAGACCAAAAATTTAAAACTTGTTTTGGCTTTAGAGTGTTAGCTCTTGATGCCTCCAAAATCATTTTACCAACAAGCGTTGAAATAAAAAATGAATTTGGCTCAAGAAAAATACGTAACCAAAAACCAAAAGATTTAGGTGATTATGCAAGTGCAACCTTTGCGGTTTGTTAAGATGTGCTAAATAATGTTGCCATAAGGTCAGTGTTAGATAGAGGTAACACTCATGAAATTAACTTAGCAGATGGAATGCTTAAAGTTGTAAATACTAATGACTTACTGATTTGTATATTTATCTTATAAATTTCTTTCTAGCCTTACAAAAAGAAAAATTGCTTATGTCATTCGATGTCCCAGATCATCTTTTAATGAAGTGAATGCTATGTTTGAAGAAAAAAGCCCATCTAGTGTTGAGGTTACCATATGTGCTCAGCGTAAGATAAAACAAGAAAATAGTGGAATAACGCTTCAAAGTGGTACTGCCATCTGGTGAAATTGAAGTGTTAGCTACATCATTAATGGATGAACAAAAGTTTCAAACTGGAGGATTTAAGGAGTTATATTTTTTACGCTGGGGAGTTGAGACATTTTTTGCAAAACTCAAAGGAAGACTAAGTCTAGAAAATTTTACAGGAAAAAGTGTTGAGTCTGTTAAACAGGATTTTTGGTCAGCTATCTTTATTAGCAACCTAGAAAGTGTTATGACAGAAGATGTAGAAGAAGCGTTGAATATGGACTTAACCGATGATAAGCTTAAGAGGAGCATTAACAAATCTGTCTCATTTAACGCGATCAAAAACTTGGCTTTCGACATTTTTGCTACGGAATCAGATACTGACTGCATTATGGATCAATTATCAAAGCTATTTTTGATGAACACTTTGGCGGTAAGAAAGGGAAGGAAAGTTGATCGTCATAAGGTACCTTATCTTCGTTCGTTCAATTACCAAAAAAGGGTTAGAAAACACATATTTTGACTAGAGGTAGTATTCATATCTTCTGATAATAACTGGGTAGCTTATTGCCATAGCTCCTGTAAAATGACTTCTAAACAAACTATTTCTTAAGTAATTTACACTTCAGAGTTTATCTGCTTTAAAGTTTACTCTATTCTGTTTCAGCATTTGTCATAAATCCTTAATTATTTCTGACTTTTTAGTTCAGTTTTTAACCATTCTTTCCTTAACTTAATGGCAGTGAACCTCGTCATCCCGCTACTTGTTAGCGGGATCTCTTGTTAGCGGCTGAGATACCGCGAATGAATCGCGGTATGACGGTTCGCGGCGGTATGGACGTAGGAAAACCTTTCTTGGGTTAGCTATAGAGACTCTCATCTTTAGCGAGCTTCAAGGTAATTGGTTGCTATTTGCGAAAATATTCGCATAATTTAAGTAACATTACTTAATAAAAATTAACTATGGAGCTTAATAAGATTGCAGCATCGATTTTACTTTCTGGGCTAATCATTATGATAGTTAGTAATGTAGTTGATATGCTTTACAGTCCAGAAGAATATAAGATTGAACACCAAACGATAGTAGCTGCTGGCAGCAATGAGTTCCAGCAAAAAATCGAGCAAGTGGCGCTTGATATTGGAGCGCTCATGCAGAATGCTAGCTTTGAGAAAGGTAAATCAGCAGCAAAAAAATGTATAGCCTGCCATAGTTTTGAGAAAGGTGGAATGAATAAAGTAGGACCAAACTTATGGAACATAGTTGGAAATAAAAAGGCCCATCTTGGTAACTCATTCAATTACTCAAAAGCAGTGCTTGAAAGAGGTGGAAAATGGGGGTATGAGGAGCTATTTGCCTTTTTAAAGAACCCAAAAGCCTATATAAAAGGTACACGTATGGCATTTGCAGGTATTTCCAATCCACAAGAAATTGCAGATCTAGTTAGTTATTTGCATCAATTGAGTGATAGCCCGGTTGCTTTGCCAAAGTAGTATGGATTATTGTAAATTGTTTGATGGAAATAATGGTCACATAGCATATCGAAAGCTACAAGGAAAGAAAGCTTCTGTAGTTTTTTTCGGTGGATTTGCATCCAATATGGATGGAACTAAAGCAACTGCTATTTACAAATTTTGCCAAGAAAATGACGTAGCACTTGTGCTATTTGATTATTTTGGTCACGGTCATTCAAGTGGTAATTTTATTGATTACACGATAAGTGATTGGCAAAAAAATTGTGCTAAAGTAATGAGTGAATTAACTAGCGATAAACAAATAATTATAGGTTCAAGTATGGGAGGATGGCTGATGTTGCTCACTGCCCTTCAATTTCCAGAAAAAATTGCAGCACTAATTGGTATATCGTCTGCTCCCGATTTTACTGAAGATTTGATATTCAAGCAATTGTCAGGCAAGCAAAAAGAAGAACTAGATTCTAAAGGTGTAATAGATTTTACTTCAGAGCATTGTACATACAAAATAACTAAAAATTTGATCGCAGATGGCAGAAAGAACCTTCTTTTAAACAAAAAGACAATAGATATAAACTGTCCTGTGCGCTTGCTGCATAGCATTAATGATAAAGATGTTCCTTATCAAACTTCATTGAATTTAGCTGAAAAAATTAAGTCAACCGATGTTGAAGTACACTTAATAAAATCAGCAGAGCACAATATGTCTGACAATCATTCACTGGAAGTTTTATTTAAGACCATTAGAGAATTTTGTAACCAGACTGCATTCTGTGATTTTTAGCAAAACACGATTTTTCATTTGAGCTTTCTTCAACTTAAAATAAATACAGAAAATTGCTGCCTATAGCTAAACTGACTTAGATTTACCGACAATTTGAAAAACCGTCATCCCGCTACGTGTTAGCGGCTGAGATACCGCGGCGGTATGACGGTTCGCACCATCACACTTTGGAACCTTACAGATATTGAGCAAATCCAATAATATCCTTGATTTCTTTTATATTATGGGTTGCAATTTCTGCTGCTTTCTTTGTGCCTTTTTTTAATATTTCATGTAAATGGAATTGGTCTTTTAAAAGATCATTCATTTTCTCACGTATGGGTGATATAATACTGATAATTAAATCAGCTAACTCTTTTTTGAAGTGCTTCATGTCATGTTTGTTCACTTCTTCACATACTTTTTTCACATTTACATTACTAAGCACTGAATAAATGTTTATCAAATTGCTTATTTCTGGTCGGCACTCTAAAGTAGCAAAGCCTAGAATTGAATCTGTTTTTGCTTTTTCTATTTTTTTGACAATTAAGTCATCCGTATCATCAAGGTTAATGCACGAATGTTCTGAAGGATCAGATTTACTCATCTTGCTTGTACCATCTCTTAAGCTCATTATCCTTGATGTGCAATCCAAAGTTAAGATTTCAGGTACGATGAAATGATCCAGCTTATAATGATTGTTAAAAGCTGATGCAATATCACGTGCAAGCTCCAAATGCTGTTTTTGATCATCACCAACAGGAACGTATTTAGTTTGATACAACAATATATCTGCAGCCATAAGTACTGGATAACTATATAATCCAAGAGAGGCTTTTTGTTTATCGCTGCCAGCTTTATCTTTAAATTGAGTCATGCGATTAAGCCAACCAATTGGTGTATAGCACCCAAGCAGCCAGCCCAGTTCTGCATGACCACTAACTGTGGACTGATTAAAAATAATGGACTTTTCTGGATCTATTCCACATGCAATATAAGCTGCTGCTGTTTTGAAAATATTACTTTTTAATTCACTTGCGGGAAGCTTATTTGCTGTGATTGCATGTAGGTCGACAATACAAAAAAGAGATTTGTATTTATCCTGTAAGTCTATCCACTGTTTGATTGCACCAAGATAATTACCTAAATGTAGTACGCCACTTGGCTGGATACCTGAAAAGACAATACTTGTCATTATACATTTACCTCATGCTAATCGTTTCCACAATCAGCAGATTTCTTAGAAAGAATAACCATTGCAGGGCGGAGCAACCTATTTTTGATAGTATAACCAGTTTGTAGTACCTCTACAATGGTGCCAGGCTCTTTTTCATTGTCTTCTCTTTCCACAACAGCTTGGTGTAAATTACTATCAAAAAGCTCACCAAGTGGGTCTACTTCCTTTATTCCATGTTTTTTTAGATCATTTATAATTTTTTGATAAGCTACTTTAATCCCCTCATGAACAGGATCACCGTCTTTCAAAATTTCCATTACTCTTTTTAAATTGTCGCACGAGTCGATCATATCACGTGCAAGTTTTGTGACTGCGTAGTCACTTGCATCGCTAATTTGCTTTTGCATTATACGTTTGACGTTTTCATTATCTGCAACAGCACGGCGTAAATGATCTTCAAGCTGAACTGCACGTTCTTTTAATGTATTGAGATCTTCATTTAAATCATCAGTTTGCTTATGGTTATCACTTTGTTGGTCGTCACCTTTCTGCCTACTTACCATATCAGCAAACTTCTTCTTTTTCTCCTTACTGCTATCTGACATATCATTACCCTTAAGAATCTAATAAATATATAACAATTAATCTGAAAATATCAAGCGCCAGCTACATTCGTCTTTCTATGCTCGCATTTAAAAAGTTAATTAAAGTAGTTTTATAAAAAGAATCAGAAAAAGTACTAATATCATTTTGTGCCATATTAATGTAGTGTCTAGCTTTTTCCATAGAAAGCTGAATGGCATTATGGTGATTAATATAGTGTAATGCTTGGTCAAAATTGTGTCTAGCTGAAGAAAAGCATTTTTCCCAGAATTTTTGCTCTGCTGGACTGCCCTTTTCGTATGCTATAATAGCAGGTAAGGTGACTTTACCTTCGAAAAAGTCTTTTCCGACTTGCTTTCCAGAAGTGCCTTGATTAGCAGTATAATCGAGCATATCATCAACTATTTGAAATGCCATACCAAAATTAAAACCAAAATTCTTTAGCCTCTCTGTTTCGTCATTTGTTGCACCAGATACTGTTGATGCAGCTTCACAGCATGCAGAAAATAAAGATGCTGTCTTTTCTCCAATGATATCAAAATAATTTTCCCTGACTGTGTGGGGGTCAAAGCGTGCTGTCATCTGCTTTATTTCACCCTTCACAAGTAAATGCGATGCTTTAGATAAAATAGAGAGAATATTTAAATTTCCACACTCTATAAGCCATCTAAATGCTAGAGTCAACAATAGATCACCAACTAAAATGCTTGATTTATTTCCCCAAATCTTATTCGCTGTTTTAACTCCATGGCGTGCCTCACTTTCATCGAGCACATCATCATGAAGTAAAGTAGCATTGTGTATAAACTCTACCGATGCAGCAACGTTGATCCTATTCTCCCCAGAATAGTTTAGCATTTTACATATAATAAAAACTAGTTTAGGCCTTATTTTTTTTCCACCTGACCTAACAAGATGAGATATAATATCAGTAGCAAGCTTAGCATCTTCATCATTGACATTTTTGAAGACAAAGTCATTCATAGCTGACAAATCAGAAGATACAATATCGTCTAATTTATCGCTGTTTGTTAAATCAGTATTTAGCATTTTAAGAGACTTATGCCTCTTGCCCTTGTGCTTTCTCGTTCTCTACTTTCTTCTTTTCTGTTTTCTTTGGTTCTGTTTCTAAAGTTACTATGCCTTTTTTGATAAACCACAGTACTCTTTCAGTTGCCTGCGCGCCTACACTTAGCCAATGTTTTAATCTATCAGCTTTCACCACAACACGATTTTTATTGTCTTTTGGTAACATTGGATCATATTGTCCTATTTTCTCAATAAAACGCCCATCTCTTGGTGCTCGTGAATCAGCTACAACTATCCTATAAAAAGGGCGTTTCTTTGCGCCAAACCTCGCCAACCTTATTTTAACTGCCATGTTAACCTTTATTCATATATTAGCCACAATTTTATACAATGAGCCGTTTTAAGTCAAATGAATTATACAGCTTTTGCACCTTATAATATAATTACCAATAATGTAGGGCAGTGCCGGGCGCACAGCTATACGAACATTCATTTTTGAAGGTAAATTGCACAGCAAATGGTGTCATTCCAGTGCTTGACACTGGAATCCAGCCTTTTTTTAATCATTAAAACGTTGTATTTTAACATAAAACGGCTACTTTTATGCTTACCAACTTAATAAAATTCCTGGATCCCAGTGTCTGGGCACTGGGATAACATCCTTTCTAGTGAAGATTGCTCTCAAATCGCAATGTTCGTACAGTTGTGTGTCTGGGCACTGGATGCGTTTGAAGCAGCTTATAAGATTTTTGATTATATATCATCAAGTATAGCGTGATTAACTTCGATTTTATACTTTGATTCCAGATAGCTAATTAATTGCTCTTTTAGCGATATCATCACACGTTTTCCGGTGTCAAGCGTGTTTAATTTGCCATTTGATGAATGCATTTCTTTTAGAACACCTATTATAATTTCATTATTGTATTGAATAGGATCTGTCACTGAACCAGTTGTTTTCATATTGAAAATCTCTTCTACAAAAGAAAAGGGGTAGTTTTGTTGATCCACTTTATTGCGGTGCATCTGCTGACCTTTAACTAATTCCACACCTTGAATTTCTTCCAAATCTGTTTTTTCTCTTAGTTGAACTGCAACCTCTTGCCCGAATTTAAACATTCTTTCTTTTATAAACTCACTACGCCAAAGCTCTACCGCTAATGCCTTGCCTTCTTCAAAACTTTGCAATTTGGGTGGAAAGATATCGACGATTTTTACACTAACAACGGCGTCCCCAACGCCCTTAAAATAACCTTTCTGATCCTTTTCTCGCGAAAAAATGAAAGAAATCAAATCACCAGAATCTCCTACGTTATTACCGCTTTGATCTTTTCCACTCGCATCTACTGGACCAATAGTTTGTATAGGTAAATTATATTCACTCAATATTTCTTCAATTTCTGAACCATTGTATATCTTATAGTTCACTTGGTTTATGAAATCATTGACTCTTTCAAAAGACTTTTGGTTAGTTAGAACTGACTTTATGTCTTTTTTTAAATCAACTAAGTCTTCATCAGAGATTTGATGTGCACTTTCCACTTTTACTATGTGCCAACCAAAACTGCTTGCTAAAACTTCACTTACTTCACCTACTTTAAGAGCAAATACCTTCTCTCTCACGTCTTCTGGTAAAAAATCCTTAGTTATATTATTTACTCTAGTTTCCTCAAGTTTTGCTTTGCCAAACTCTTCTACTATCTGTTCAAAGCTTGTTTTACCCTCCTCAAATGCTCTTCTTGCTGTCTCAGCTTCTTCTTTGGTAGAAAATATTGCATTGAATATATCTCTTTGATTTTTAAGTTCTTGTTGTTCTATTATACCATCAACTTCTTCATCTGAGATCTTGATTTGATCTTCAAAATACTTTTGGCCTAGGGAAATATATTGCGCAGTTCGATACTCAGGATAATAAAAATGGGATTTATTTCTTTCGTACAAATCAAGTAAGGCTTGATCATCTGGTTCAGGAATGTTTGTAACTGCATCTTCAGTTATTTTAACAATATCAACTACTCTAGTTTGGTAGCGACTTTTGTATATCTGCTCATCAATTTTCTCGCCAAAAGTTACTGGATAATTATCTTTAAATAATGAAGTCATGAACATCATTGCAGGCAGGACTTTCTCTAGCTTTGCTATATACTCTTTCTCTGTCATATGCAGGTCATTTAGCGTTTCATAGAATTTATTTTTGTCAAATTCACCTTTATCATTTTGAAAGTATTTGGTGTTTTTAATATGGTTTTTTATAGATTCTTCTCCAACTGTCAACCCCAGCTCACTAGTTAGGTTAAACAATAGTTTTTGCTCTATAAGTCCGTTAAGCAAATCATATTTCAGCTTTTTTACTTGTTCTCTACTCGCATCAGATCCAGAAATTTGTTTTCCATAATTTTGATATAGCGACTTATACTCATCTGACGTTATAACTTCTTTTCCAACCCTAGCTACCTCTTCTTTTTCATCATCACCTGATAAAAGGTTGCCAATTCCCATGAAGATTAACAAGCAAGCTAAAAGGACAACGGTTACTTTAGTGAAAAAATTTTTAACATTCATTTTAAACCCAGTTAATTAATGATTAATTATAGAATAGTGATAATTTAATGCTTGTAAACCTGTTGCTTTATTAGCTAATATATATAATATTACAATATATTAACTTAAAATTTAACTCTCTAATCTTAAATAGGAACATATGTTTAACTGAGTTATACTATACCTTAGGAAGGGGAAATATTTTGTTTGAAATATGCTTAAAGGTAAGCGCATTTAATTAACTTAAGAGGTGGGAAGTGACAAACAAAAAGTTATTGAATGACAAAATTAATGCTTTTTTAGTTTTAATAGTTTATATTTTAGCTCTGTATAACAGTAAGGGATACTTTAAATGGGAGATGCTTTTTTGATGTCAATGGAATCTTCTAAGGGCAATAACGATAGAAATAAACAGTTTCTAGTGCAAATAGCTGCTTGGTTAGTAGACAACACTGGTTTAACTTTTAATCAAATAGCACAATGTTGCAGATTGGCCCTTGAAGAAGTACAAGACATAGCTGATGAGGAAATAGAAGTAGAAAAATATAACCCTATTATTTCTGGAATAATTACTGAAAAAGAAATCGATGATTGCAAAAAAAATCCAAATCGTGTACCAAATTTGATTATAAAAAATATAAAAAAAAGGAGTAAAGCGATTGGTAGCATTCTTGGCTTTGCCTCTACGGCAAGACGTAGAGATAAACCTGATGCGATTTATTATTTAGTAAAAAAATTTCCTATCTTGGACAATAACGTTATAGCTAAATTAATTAGTACAACAAATTACACAGTTGAGCAGGTAAGAGATGGATCTCATCATAACATGCAAAATATAAAACCCCAAGATCCTGTACTACTCGGCTTATGTAGTCAAGAAAATTTAGAAGCAGAAGTGGAAAAAGCAAAAGTAGAAGAGGAGAAGCAAGAAAGGTTAAAAAAATATAAAGAATAGCTATTGAAAATCCTCAAATTTTTGTGTTTTGTTAACATTAAATTAACTTGACTTGCTAGTGTTTATTAGTATAATGTAAGTAAAGTACGGGGTTTAATGATAATTAAGCTTAATACGCACTGAAACTAACTCAGCCTAATTTATTATCTTATAGTCACATTTTAGGTTAGTAAGCATCAATTAAAATTTTTGGAGGATTATGACAACAATCAATGAAGATGTTTTGGCAAAAGGAAAGGTTACAGCTCAACCTGAAAAAAGTGAGCAAATTTACAATAACGATACAGTAAAACAGATGGTCAATGAAGGTACTGAGAAAAACAGAAAAACATTAGATCTGAGCGAATTAAAAGAGAAAACAGCAGAAGAATTGTTAGAGTTAGCTGAAGAAAGAAAAATTTCAACTAACGGTAAAAGCAATGGTAGAATGCTAAAGCAGGAAATAATATTCAGCTTAATGAAAAAAATGAGTGAAGAAGGAGGCATAACCACAGGGAGTGGAATAGTGGAAATATTGCCTGATGGTTTTGGTTTCTTACGTTCAGCAAGTGCAAATTATGCCCCAAGTACCGATGATGTTTATATTTCTAACGGGCAAATAAAGAAGTTTAATTTACGTACAGGAGATATGGCATATGGAGAAATAAGGCCACCTGGTGATAAAGAGAGATATTTTACTTTAACTAAGGTTCAAAGTATAAACTCTACTGAAGTAAGTGAATTAAGAAAGTACGTCCATTTTGATAATTTGCTTCCTCTTTATCCTGAGGAAAGCATAGTACTTGAGTGTAATAATGGTGATGATAAAAAAGGCTTAAGCATGCGTGCTATAGATATAGTAGCTCCTCTTGGAAAAGGGCAAAGAGCGTTAGTAGTTGCTCCACCTCGCACAGGAAAAACTGTATTGCTTCAGCAAATGGCTAACTCTATAGCTATAAATCACCCTGAAGTAGAATTAATAGTGTTACTTATAGATGAAAGACCTGAAGAAGTAACAGATATGATACGTTCTGTAAAAGGTGAGGTAGTAAGTTCTACATTCGATGAGCCTGCTTACCGTCACATACAGCTTGCTGAAATAGTAATAGAAAAAGCTAAAAGAATGGTTGAGCATAAAAAAGATGTGGTAATTCTACTTGACAATATTACTAGACTTGCACGTGCTTATAATGCGGTTATTCCTTCGTCTGGGAAAGTTCTAACTGGTGGTGTAGATTCAAACGCACTGCAGAGACCAAAACGCTTTTTTGGAGCAGCTCGTAATATTGAGAATGGGGGTTCTTTAACTATAATCGCCACAGCTCTTATAGAGACTGGTTCAAAAATGGATGAAGTTATTTTTGAAGAGTTTAAAGGTACAGGAAATGCTGAGATCATACTTGATAGAAAACTTTCTGATAAACGTATATTTCCAGCTATTGATATTACAAAATCCGGAACAAGGAAGGAAGAGCTATTAGTTGATAAGGCTATACTAAATAAAATATGGGTGGTGCGTAGGATACTCAATCCTATGGGACCCGTTGAAGCAATGGAATTTTTACGTGACAAACTACTTTTAACAAAGAGCAATGCTGACTTTTTTAACTCCATGAATCACTAAAAGTAAGCCAGTTATGATGGATATGCTGAGCAAAAAGTAAAACGCTCTTATAGCTAAAATAATTTGGATTTACCAAAATATATTTATAGTTAAGTTGGCAATTTACCTTAAGTTAGCGCGTGACACTGGAATGACACCCTTGGTGGCAGACAGCTAAAGGAAAATATCAACTAGGTTTATAATCTATCACTACCGTGTTTGCAATTTTGTCGTGAAAAGCTTGTTTATGTTCATCACCTACTGCACATACTAAAACTAAGATTAGTATAGCTAAGAATAAAATGGGATTACAAAGTGATATGCAATAAATTATAAAAAGAGCTATAGTCCTTTTCATTGCTTGCATTGTAGTGATTGACTCAAATGTATCTTTGTCTTTTACACGCATGCTAAATAACAAGTGTCCTGGAGTGCCGCCAAATTTTACTAGCATGAATATATGAAATATACATGGTATCATTAAAAATAAAGAAAATACAATCGTGGTGATTACAATTATTGCACCCATGATCCCTTGTATTGCGTGTGTAAGTGAGAAATCCACCGCCATTAAACCAAATGGTATTGCGATAAATAAAATACAATCAACTATAAATGCTAGAGTACGTCTTGTCATCGTTGAGTAGTTTACTTTTTTATCCATGTACTACCTATAAAGAAAAATATCAACTAGATTTATAGTCTATCACTACTGTTTTTGCAATTTTATCGTAAAAAGTCTGTTTGCGTTGATCAAATACTGCAAACAAAAATAAAATTAGCACAATTAAAAGATATAGAAAAGTATAACCATGATAATGCAGATGAAGCAAAAAGCGAAAAATAATCCAGATGCTTCCCTTAGAAATACATCTTATTGTTGCTTGCATAAGGGTAACATTTGTAAATGTATTAGCATCTTTAATATGCATACCACACAATAGTTTTCCTGGGTTACCACCAAGTTTTGTTACCATTAATATTTTGGATATTGTTAGTACTAATGTTGCGACCACTGTAGAAACTATAAATGGTATTTCTGTTGCTAGTTGTGCAAGTTCCTGAAAAGAGTCTTGATCTTGTAATGATACGATGAATACACCATAGATAAAACCGAAGATAAAATGAGGGGAAAATATGATGAGGTCAAGTATTTCTGCTACAATACGCCTTGTAAATCCTACATAATTTACTTTAACATTTATTTCAGTATTCATAACCCCACCTATATTTCATAATATCATCATATGATATAAAAATACGTTATTAAATAACCGTAAATATACTAACTTGGGTAATATTAGCTACTTGTGCCACTCTATTATTTAAATTAATATTAAATCATTTATAACTAGGGAAGTTATGTCAACACTAATCACAGTTGCATATGGCGACGGTATCGGACCAGAAATCATGGAAGCGGTGCTGTCGATATTGCGCGAAGCAGAAGCGGAAATCTCAATAGATATTATTGAAATAGGGGAGCGTGTTTACAGTAAAGAATGGTCTCACGGAATTTCTCCAAGTGGTTGGGAATCAATTGAAAGGACAAAAATATTATTAAAATCTCCGACAACAACTCCTCAAGGTAAAGGGAACAAAAGCTTAAACGTTGCACTCAGAAAAAATCTAGGGTTGTATGCAAATATCAGACCATGCATTTCATATCATCATGTTATAGAAAATAAATTCGATAAGTTTGATATCGTAGTGATACGTGAAAATGAAGAGGACGTTTACACCGGAATAGAGCATAGGCTCACTGGTGACTCTTACCAATGCACTAAAATTATTACTAGATCTGGCTCAGAGAAGATATGCAGGTACGCTTTTGAATATGCAAAAAAACACAACAGAAAAAAAGTAACTTGCCTGACTAAAGATAACATCATGAAAATGACTGACGGAACTTTCCATGCCGCGTTTGATCGCATTGCAAAGGAATACCCAGATATAAAGGCAGAACATTATATAGTTGATATTGGAATGGCGCGTGTTGCAACAGAACCGGAGAATTTTGATGTTATAGTAACCGAGAACTTATATGGCGACATATTATCAGATATAGTCGCACAAACCTCTGGATCTGTGGGGCTTGCCGGAAGTAGCAACATCGGGAATGAATACGCAATGTTTGAAGCAGTGCACGGTTCTGCCCCTGATATTGCAGGAAAAAACATAGCCAATCCTTCTGGTCTTTTAAATGCTGCAGTGCATATGCTAATTTACATAGGTCAAGTGGGTACTGCAAAACTAATCTACGATGCATGGCTCAAGACTTTGGAGGATGGAATACACACTGCCGATTTATATAAGGAGAAAAGAAGTAAACAGAAAGTTGGTACAAAAGAATTTGCAGAAGCTGTTATAGACAATCTAGGAAAAAAACCGAAAACATTATCTGAGCTTATAATTGGCAGTGATCCAAATAGTAAAGTGGATAAAATACAGGATAATTATGAACAGGATTATAAGATTAAAAAACTAGTGGGTAGCGATATAACGCTTGCCTGGAGTAAGCCGGCTGACTTTGACCAAATAGTGAAGTTGTTTGAAACAAGTAATCCGCAGATTATAGCAATATATTCAAAAGGCCTTGCGATTTGGCCAGGAAGTTCAAAGTCTTCAAGTGACCAAATAACCTGCAGGTTCATTGCAAATAATGAAATTACAAATAGTGATGTGAATAACTTGCTAATCAAATTTGAGGAACATAATTTTGATGTGGTGAGAATGGATAAGTTGTATTTGTATGATGGGAAAGAGGGTTTCTTCTCTTAGTGGTTGCTTGATATTTTTATGCTTGTGTGAACATTAAATATATTATACTAATAGTATCGTGTATTTATGTGAGGTGTAGTAATGAGTCAACATTTTAAGTTAACTGGTCAGGAGTTTTATGATAATAATGATCTGTTTAACGTACTAGAGATAAAAGCTGAACAAATTGTAGGTAAGGATTATCAAGCTCTTAGCAAGTTTCTGAAAAAATAATATAATAAATTGATACTTGTAAACCATCCTGACAAAGGTGGAGACAAAAATAGATTTGATCAGATTTATAAAGCTTATCAAGAGCTAAAAAAGTACATTGAACCTTTAGAGTCAGGAAATCCTTGTGTTAAAGTCAGTGTTGGTGCTGAAAGTGATGGGCGTTTAACGGCAAGAGAGTTTCACTATAGGAGAAGTTTGTTTAATAAGCTAAAAATAAGTTTAGAGGAAGATGCTGTAGGTAAAGATTTTGATGGATTGATTTCTATACTAAAAAGAAATGACTATTCGTTTAAAAAAGATCTAGAAAAATGCATGAAACTCCAAGCTCAAATAAATAGGATTTTGCAAAATCCAAATTTAGATAATTTTAAGAAGAGTGTAGAAAGTACAAAATTAATGAAAGAGCTATATCAATATATAACAAAGCCAAGCATACAATTATTCAATTATATTACTCCTCTAGAAGAAAAGAGAAGCCTAGTTAAAGAAGATAAGAAAGCATTAGCGTTGAAATTTATAGAGCGTAAAAATGCTCTACTGCTTGTCCCAAAAATAAGTCTTCTGCCTTTAGCTCTATTAACTACAGTTACTATAGGTTGCTATTTTTCATGGTGGATCATAGGATTTAATATCATTGCTGGTAATGCCTCTCATTTATTAGTAAATTATTATATGAAAAAGTATAAAAATTCAGAAATTTCCACTGATGAATTCATGAGTAAAATAAACTATATCACGCTAGGCAATAAGCTTCTTATCAACTATCCTTTAGCTGCTTTTTCTGTTTATCTACTTACAACAAATTTCATTGCTAATAGATTAACTGTTGGTGGAACCATACTTGGTTCACTATTGTTATTGGCAGTATTAATTGAAATGTTAGCTCCTGTTTTCTCAAAAGGCTGTGAAATATATGCTGAAAAGCACACAAAAGATTTACTAGAAGAGGATCCAAGAGATAGGGTACAAAAGGAAACTGACCTGTTAGGATGGTATGATCCACGAAAACTGTTAATGCCAATTGTTATGCCTCTTATTAAAAAGTGTTTTGCGGAAGTGGTAAGCGAATTTGCTGAGAGAAATTTTGATGAAGTGAACACTAATGTGTCTGATGTTAATACTGAAGGACTATCTAAGCCTCAAGGAATTGAATTTGCACAGTAACCAGTGTAGTATAGGCTTTTAGCTCTATGCATGGACTCAAAAAAAGTAGAATTGATATTTGAAAAGTTTCAAGAATCAAATTCTGCACCAAAAATAGAGCTAAATTATATCAATCATTATACGCTTCTGGTCGCAATAGTTTTATCAGCACGGACGACCGATGTAAGCGTTAACAAAATTACAAGAGAACTTTTTAATATCGCTGATACGCCAGAAAAAATGCTGAATCTTGGGCAAAACGAGCTAAAAAAACGTGTAAATAGTATCGGTTTATATAATTCCAAAGCAAAAAATATAATCGGGCTCAGCAAAATATTGATTGAGAGGTACAATAGCAAAGTGCCTACTGATTTCGATGATTTGGTGTCTTTGCCGGGAGTGGGAAGAAAGAGCGCTAATGTGTTCTTAAATTCGGGGCTTGGCATTCCAACATTGGCAGTTGATACTCACGTTTTTAGAGTGAGCAATAGAATTGGGCTTGTGAAAGAAAAAGATGTGTTTAAAACAGAGCAATCTCTTTTAAATGTGGTTCCCAAAAAATACCTGCTTTATGCTCATCATTGGCTAGTTTTGCATGGTAGATATGTTTGCAAAGCACAGAAACCTTCGTGTGAAACGTGCATAATTCATGATTTATGTGAATTTGAGTGCAAAAGGTATAAAGTCTAGTATTTCTTCTTTTGTCATCCAAGTAGCTATAGAAACGAAAAAACTTACTTGACACATTTTGCTGGAATGACACCAGTTGTTATTCAGACAACAGTTATGCAAGAGATCTGATTACATCTAAGCTAACAATGGACCACTAGATATATTACTAACTACGTTGACCTGATTCAATATTTTATTAGTGGGATTGAAATAATTTTCTATAAATTCCTTATATATAGCTGTTAACTTGTGTATATCGTTTACTGATACGCATTCGTTTATCTGATGTGCAGTTTTGTTGATTATACCAAATTCAATCACTGGACAAACATCTTTGATAAACGCAGCGTCAGATGTGCCACCACTTGTGCTAAGTATAGCATCAATGTTGGTAACCTTACTTATTGCATCAAGCATAATATCAGTATTTCTATCGGGAGTAGAGAGGAAAACGTCCCTGCTGCTATGCATAGAAAGTTTATAATCGTTAGTTACACTGGAGCATATTTCATCAATCAGCTTATATAAGCCACCCGGTGTTTGTTCATTGTTATATCGAATGTTAAAACGTGTAGTTGCTGAGCCAGGTATTAGATTGCTAGTATTATTTCCAACATCGATAGTAGTAACTTCGCAATGTGAAGGCTGAAAATATTTATTACCATGATCAAAAGTAGTATTTTTTACCTTACTCAATATCGATATTACCTTATATATTGGATTGTCTGCTAGGTCTGGGTAGGCAACGTGCCCTTGTTTTCCATGGCAAATTAATTCAAATGTTACAGAACCTCTTCTGCCTATTTTTATGGTATCACCTAATTTCTCACTACTGGTTGGTTCGCCAACCACACAAAAATCTATCTTTTTCTGCTTATTTTTCATCCATTCCAAAACTGCCTTTGTTCCATATTCTTCCATGCTTTCTTCAGCACTGGTAATCAATGCACTTATTGAACCATTAAATTGAAACTTCTCTGCAATCAAATTTACCATAGCAGCAATAAATGCAGCTACTCCGCTTTTCATATCAGCGGCCCCTCTTCCATATAGCATTCCATCCCTCACTTCTGGTTTAAATGGACCAAATGCCCAATCTTTTAACTGACCCGGTGGTACAACATCAACGTGCCCAGCAAAGCACAAATTTGGCACTCCATTTATATATTTCGCATAAAGATTTTTAACTTTATCACCAAATTCTAAAATCTCACAATCAAAGCCGCTCTTCTTGAAGATTGTTGCTATATACTCTATTGCCCCGCTGTCTTCTGGTGTTATACTCTCAAAAGAGATCAATTTCCTAGTTAGCTCTACAGGGTCAATTTTCATGTCAATCTTAAAATACTTATACTGCTATATTGTAAACACTCTATGCACTATTTAAAACAAATATTACATCAAACCGAACAAACTTTTCTAAGGGAAGTAATAACAGATTACCACCTTGCTGATGATATCTATGAAATATGCACACAACACGGAAATGACATCTTTCTAGTTGCAGATGAAAATACAGCAAAACTTTTAAACAAAAACGTATTTAATAAAATTTCTCATTTAATTATTCCAACCCCACCTGCCATTCCAGTGTCACGCGCTGGGATGACATCAAGTAGAGAAATGACACCAAGCAGAGCTGCCTCTCTTGAAACCGTAAATCTAGTGAGAAACAAAGTAAAAGACAGTGACTTAATAGTTGCATTTGGTAGCGGCACCGTTAACGATATCTGCAAATATGCAAGCTACCTCGAGAAAAAAGATTATATATCCTTTCCAACAGCCGCTTCTATGAATGGATATACATCCGCAAATGCTTCAATATTAGTAAATGGATATAAAAAATCGTTCAAAGCACATCTTCCAAGAGCAATATATATAGATATAGACATACTTGCCAATGCGCCACTGCGCCTCACATTAAGCGGATTTGCAGATTTCATTTGTCGTTCAACAGTTCAGGCTGACAGGCTACTATCTCATTTGTTGCTTAGCACAGAATACAATGAATTACCTTTTACACTTGTTCACGATTTGGAGCAAATTTTGCTAAGAGAATATACGGCGCTTACTAAAAGAAGTGGAAAAGAGGTCCTATTACTTATGGAAGTTCTACTAATTTCAGGACTTGGAATGGTGATGTCAAAAGGCAGCTATTCTGCAAGCCAAGGAGAGCATATGATAGCTCACGCAATGGAAATGGTAACAAAAGATTATTCCTCACTACATGGTGAAAAAATTGCTGTCACAACGATTACTATGGCTAATTTACAGGAAAAGATATTATCAATACAAAACCCGATTATCAAACCGACCACTTTAGATGTAAAACATATAACTCAGTACTTTGATAATATCGAATTTGTAAGAACTTTTGAACAGAAGCAAATTATGCAGCAAAAAATCCAAGAGATTATTTGTAAAGAATGGCATAATATTTCCAGTTTAATTAAGCAAAATTTACTACCTGCAAAACACCTGCAAAAAATATTTGAAGATCTATCAATTCCACACTTACCAGAGCACCTCAGTTGGAATAAAGAACAATATTGTAAAGTGGTCGATCTTGCGTTTACAACAAGAGATAGATTCACCTTTCTTGACTTAGCTAACTGCATAGAAGAAAGTTAAGTTTTGTAGTGAAATTCTGTCATTTAAAGAGATCATAGGCCAAAAGCTAAACCCTTTTCACAATCTCTTATCCATTGTCTCCTCACCTGAGTGGATATACAACTCATTCCAAGTAACTGACACTGGGTTTCACCAATAGCACTGCTTTGCTAAACATAGTTTAGTTCGAGTGGCTGAGGAGGGACTTGAACCCCCGACCAAGAGATTATGATCCTCCTGCTCTACCAACTGAGCTACTCAGCCTAATTAAAAACCTTATTATACACACGATCTATATGTTTCGTATAATACTTCAAATCAAACAAAGATTCAAGTTTTTCCGAGTTAATAACCTTAAGTAAGGGTTTATCTTGTTTCAATTCGGCCAGAAAATCACTGTTGTTTTGTTTCACTTTCATTGCATTGCTCTGAACAATTTTATACGCCTCTTCCCTCGCCAAACCACTATTTACTAACTCAAGCAATACACGCTGTGAGAAAACTAAACCTTTTGAAGAATTTAAGTTCTTTTCAATGTTTTCCTTATTGATCACCAATTTATCTATCAAATCTGTTAATCGCACTAAAGCAAAATCCATTGTTATACAAGCATCAGGAGCAATGCATCTTTCCACAGACGAGTGTGATATATCACGTTCGTGCCACAATGCAACATTTTCTAACGCAGGAAAAACATAACTGCGTATTAAACGTGAGAGTCCAGTCAGATTTTCACTTAAAATAGGATTACATTTGTGTGGCATAGCAGAGCTTCCCTTCTGCCCAGTGGAAAAATGCTCAGAAATTTCGCCGATTTCAGTTCTTTGCAAATGACGAATTTCAACAGCAACATTTTCTATTGAACTTGCAATTACTCCCAAAACTGAAAAGAACATGGCATGTCTATCACGAGGAATGATTTGAGATGATATGGTTTCAGGTATGAGTCCCATTTCTTTCGCTACATATTCTTCAACAAACGGATCAACATTTGCAAAATTGCCTACTGCACCTGATATTTTACAAATTGAGATCTCTTTTTGCGCGCTAATTAATCTCTGATAATTGCGTTTAAATTCAGCATAAAATCTGGCAAATTTTATTCCAAGAGTTGTTGGTTCTGCATGCATTCCGTGACTGCGTCCAACACAAACAATATCTTTATAGTCCTCAGCTTTTTTTTTCAATGCTGCAAGTAAATTTTTTAGATTCTCGAGCAAAATATCACAGGACTCTTTCAGTTGCACCGCAAGGCATGTATCCAAAACATCAGAACTTGTCATTCCATAATGAAGATAACGAACATCAACTCCCGCTTTTTTAGCAATATATGTCAGAAAAGCTATAACATCATGTTTTACAATGGATTCAATTTCGTTGATACATTCAACATCAAATTCAATAGCACCAGAGAGGTTCTCAGCAATATTATTCGGAATCACTCCTAACTTTGCTTGAGCTTCACACGCTAATTTTTCTATTTTAAGCCATATATTAAATTTATTATTTTCCTCCCAAATGGAAGACATTTCTTTTCTGCTATAGCGGGGAATCATTTTTGATTTATTCCAATAATGGTGTCATTCCAGTGCGTGACACTGGAATCCAGATATAAAAGTATTTGCAAATAATTCAATGGACAACGGATTCTAGAAGCATAAAATAATGTCCATGATGAAATAAACTGGATCCCAGTGTCACGCACTGGGATGACATGAGGGAAGCACTGGGATGACACCAGCTTAGCCATGGCAGAAATTTCTTTACGGCTATAGCGTGGGATCATTTTTGATTTACTCCAATAATGGTGTCATTCCAGTGCGTGACACTGGAATCCAGGTATAAAAGTATTTGCAAATAATTCAATGGACAACGGATTCTAGAAGCATAAAATAATGTCCATGATGAAATAAACTGGATCCCAGTGTCACGCACTGGGATGACATGAGGGAAGCACTGGGATGACACCAGCTTAGCCATGGCAGANNNNNNNNNNGCACTGGGATGACATGAGGGAAGCACTGGGATGACACCAGCTTAGCCATGGCAGACATTTCTTTACGACTATAACAAGGGATCATCTTTGATCAGCTATCATCACCATCAGTAGCTTCTTTATTCGCATCTTGCTCTGCCTCTTGTTGCTCAGACTTCTGATTTTGCAATTTTACTTGCCTTAGCTCATTTGCATCTGTTTCGGATTTCACGACGTATATAGTAATTGGTACTACTACTTCACTATGTAATTCTACGTTTACTTGGTATTCACCCAAGTTTTTGATGCTTACTCCACCAAAAGATAAACTACGGTGATCTATCACATGTCCTTCTTGTAGTAAAATTTTCGCAATTTCACGTGTTGTTACAGAACCAAAAATTTTACCATCCTCTGAAGCTTGCTTTATTAATACCACAAACTTATCATGTAGTGACAACGCAAGCTCTTTTGCTACATTTAATCTTTTTATATTCTCTTCTTCCAGTAATAAACGTTGCTCCTCTAGCTTTGTTAAATTTTCCTTGGTAGCTTTCACCGCTTTTCTTTGTGGAAAAAGAAAATTACGTGCATAACCTGGTTTAACTTTGACAACTTCACCAAGCTTACCTAAAGTCCTTATATTTTCCTTTAAAATTATCAACATAAATTACCTAAACTTTTTTAGTACAGTAAGGAATAAGAGCTAAAAAACGTGCCCTTATGATCGCTAAGCGTAACTTCCTTTGTTTTTTTGCACATACGCCTGTTAATCTTCTAGGTAATATCCTACCATAGTCAGAGGTAAACTTGGATAATAAATCTATATTCTTATAATCTATGTCTTCATCTTTAGACGCAGCAAGAGGGCAAACTTTAGAACGCCTAAAGCCAGTCCTATTATTTACAGATACGTAAGAATTATTAAAACTATTTCGTCTTTTCATCATTATGCGCTTTGCTCCTCAATTTGTTTATTCATCATATGAGATTTACCTTCAAAAATTTTATCAACCTGCACAGGAAAGTGGCGAATAACGTTCTCATTAAGTTTCATTCTACGCATAAATTCATCCAGAATGCTTGCAGTAGAACTTATGCACATTATACAATAATGACCGCTCTTCATTTTATTTTTGTGATATGCAAAATCCAAAAGACCCCAATGTTCATACTTGATTAATCCTGATGCTTCAATGTTTTTCAAAAGCATTTCCAACGCTTTGCTCGATTGAGTTGGACCGTTTATTCTAAAATCTTTCAAAATATCTTGAAAAATCTTTATTAGATGTTCTGAAATATTTCTCTTCAAAGCATTTACTGCGTTATGGATAAACGCACTTTTAGTACTGCCTCCTAGAAATTTTGTAAAATCTTGCGTTATTCCTAAATCTTTTAGGTCATCTTTCAACTCTTTATCGATTTTTGACTTCACTTCTTTCAAATTTGAAAGATCTTCTTCTAATTCAACCCATAAAATTTTTGTAAGATCTTCCAAGAAATCAGAGTAAGCAACTAGACTTTCTTTAATGTCCTCAGCACGCACTTCTAACTCTTGTTTTGTAAGCTTGTCATTTCCTTTTTTCAGAATATCCCTGATTTGCTGGAACATAATATCTGCTTTAATATTTTTCAATGAAACAGCTAGCTCTTGGACCATCTCCTCTACTTCTTGCTGTAACAATCCTTGTTGTGCTATAAAAGTAAATTCATAAAGATTCACTATATCTTCCTTTAATACCGATTAAATATTTCATTATATAAAGCTTTTTTATATAAGCAAGTTATTTGTATTAATTTCTACGCCTTTAATCCAGCTTAAATTAGATATTTCATAAATTACTTGAGGAGCAATTGAGTATGCACCTGGTAATAAGATGCTCACTTTATGTTTTTCGAGAAGAAGTTTTAGCATTATTTTGGTTCTGCCTTCATCTTTCAATATTGTGTTTAATTCCATAGCGGCTTTTTGCGAATCCGTGCACTCAGTGGTGAGAACTAATTCTTTTATTGTAGAAGTGACTCTTTTTGTAAACTCAGATATATCCTTGCCTGCTAATCTTGTTGTATTTTCCGAAGCTTCAAGATCAATTATCACAAATGTTCCTGGTGAAAATAAATCTCTTTTTTCTTCTATTATTTCATTATTATAGAATGCTATTTCAGAAACGTTATGGGGATCAGAAAGTGTGAGGATAACAAACCTTCCACGCTCTGAAGTTCTCATACGTGCATTTAATATTACCCCAGCAGTTTTTGCTGTTCTATTTTCTCCGATAAACCCAATATTTAACTTTTCCAGAAGAGTTCTAAATTTTTCAAGCGGATGATTAGTTAAATAAAATCCTAGTGAAAATAACTCATGTTCTAATTTTTCCTCTTCATCAAAATCTTCCACATTCTCAAGTTTCGGTTTGAGGACATCAAGACTACCAAACAAAGCAGCTTGACTTGATTCTTTATCCTGTTTGTTTTTATTTGCAAAGTAAATCAGCGTGTCCATTGACTCATATAGCTGCTTTCTGTTCTTATGCACGCTATCGAATGCTCCGGATTTAATCAGGCTTTCTAGCGCTCTCTTATTTATTATATGACCTGAATTTTGAATGAATTCCCATATGTCCTTACAAGCGCTTGAACGTACGTTCACTATTCCTTCCACTATAGAAAAACCAACATTCCTCAAGGCAGCAATACCATAACGTATGCGTTCATCCTCTATTGAGAATTCAGCTTGAGAATTGTTTATATCAGGTGAAAGAACGGTAACGCCACTAAACTTTGCTGCATGATAAAATAAATTCAGTTTATCTCTATCATCAATATTCAGATTCATTAGTGCTGTAAAAAATTCTAATGGATAATTAGCTTTAAGGTAAGCCGTTTGATAAGATATCACCGCATATGCTGCAGCATGAGATTTATTGAACCCATAACCAGCAAATTTTGCAACAAGGTCAAAGATATAACTTGCCCTGTCGTAATCAACGCCATTCTTCGTTGCCCCTTGGATGAAAAGTTCACGTTGTTTATCCATCTCTTCCTTGATTTTCTTACCCATAGCACGTCTCAGCAAATCTGCTTCCGCTAAGCTATACCCGGAAAGAATACGGGCTATTTCCATCACTTGTTCTTGGTAAATTATTACCCCAAATGTCTCTTTTAATACTTCCTCAAGTAACGGATGAATATAATCTGGCTTTTCAAGTCCGTGTTTTCTTGCAACATAAGTTGGAATGTTATCCATAGGTCCTGGACGATAAAGGGAAATTAAAGCGATAATATCTTCAATGCAGTCCGGTTTTAGTTTAATTAAAGCTTCTCTCATTCCCGAACTTTCAAGCTGAAACACTCCAATTGAATCACCGCTTGAGAGTATCTCATAGGTTTTTTGGTCATTTAAAGGAACTGAAGAAATATCAATCTTTTTTCCATCACGATTAATTAAACGACATACATGATCTATTAGCGTTAGCGTACCAAGCCCAAGAAAATCAAATTTTATTAGCCCAGCTTTCTCCACATATTTCATGCTGTATTGAGTGATTGGCAAAGCCGAATTTGGATCATAGTACACAGGAACAAAATTTTCCAACTTTTGATCACATATTACAATTCCAGCAGCATGAGTTGAAACGTGACGATATATTCCTTCGAGCCTTAGCGATATATCAAGAAGCTTTGCAATTACCTCATCACTATCCCGCTCTTTCTGCAGGTTTTGATCAAACTCTATCGCTTGTGATAAAGTTACAGGATTTACTGGATTAAATGGAACCATTTTAGATATTTTATCCACTTGAGAGTAAGGCATTTGCAATACTCTACCAACATCACGCAATACTGCCCTTGCCTGCAATTTACCAAAAGTGATTATTTGAGCAACATAACCGTACTTTTTCTGAACATAATCAATAACCAGGTCCCTTTTCTCTTGGCAGAAATCGATATCAAAGTCAGGCATCGATACACGATCAGGATTCAAAAATCTTTCAAATATTAGGCCAAACTTTATTGGATCAAGGTCTGTAATCTGCAAGCCCCAAGCAACAATTGATCCAGCACCAGAGCCTCTTCCTGGACCAACTGGAATGCCATTTGCTTTGCTCCAACGAATGAAATCAGAAACTATCAAAAAGTAGCCAGCGTAGTTCATCGAAGTTATCACACTCAGTTCGTAATTCAGCCGATCGTAGTATTGTTTAAGGTCTATGTCTGTCTCATTCGCAATACGGAATTCTAATCCTGCAACTGCCTGCTCCCTCAGTTCTTCATTCTCAGTTTTATTTTCTCGACAAGGAAATTTAGGCAAAATAGGCTGCCTGCTTCTTGGCATGTAAGAGCACCGCTTAGCTATCACTAAAGTGTTATGAATTGCTTCGGGAATGTCGCTGAACAGCTCCTCCATTTCTGCCACAGACTTGAAGTAATGCTCGGTAGTTAACTTCTTTCTGTTATTCTCCAGGGCATAACTCCCCTCCGATATACACGTTAATATATCATAAGCCTCATAGTCAGACCTATTTGGAAAAAACACATCGTTCGTTGCAACTAGTGGTATATTGCGCTGATAAGCAAAGTCTATCAAAGCTTCTTCAAGCTCTAGCTCTTTATTCAGCCCATGACGCTGCAATTCAACATATAAATGACCATTAAATGCTGAAAGCAGTTTTTCAACCGTTTCTTTATCTTGCCCCAACAATAGTTGAGCCAAAGATCCACCGGTTAAAGCGATCAGACCCGTACTTAAATTCAATAGCTCATCAAAATCAACGTAAGGAATATCGCTGTTATTCTTGCGCTTTCTAAAAGACTCACTCACCAAAGTGACTAAATTAGTGTACCCTTGCTCATTTTTTGCAAGCAATAATATAGGTAAATTTTGTTCTGAATGTTTAACTATAATATTGCATCCTATTATTAGCTGTATTCCCCTACTTGCCGCATATTCTGCAAATTCAAGTGAGCCAAACAAGTTACCTGAATCAGTAATTGCAACCGCTGGCATTTTATTTCGCAAACAAAGGCCGATCAGCTCCTCAATTTTAACCGAGCTTTCAAGCAGCGAATAAACACTATGAACACGCAAGTGTATGAACATAAAAAACTTTAGATCAACAAAAAAGGATAACATTAATTTACTCATGAGAACATAATTTTCATGAGAACAAAAGCCTATAAAATTCTAAAATTAAAATACAAAAACTTACTTGACAAACTCCGCCAGCTCCCTTATCATGATAGTGAAGCTATTGTATTTGCTTTCGCCAATCTGCAGATTAAA
>NODE_6_length_36247_cov_717.579216
ATACCATTATCATCATCACCTTTTGCTAATTCTGGTATTAAAGCATCCACAACAGCTTTTTTTGCAACTTTTGTTGCAAGATCTGCAGTTTTAACAAACGCAGTATCTGCATCATTTTTAGTGTATACTTTATCGGTAAAATCAGTAGAAGCAATTATAGCATCCACGACATCTTTCGCTGCAGCTTTTGTTTTAAGCTCTGTAGCTTTGACAAAAGCAGTGTCTGCATCAGTTTTAGTGTAAACATCTGCAGTATTAGCTTTGTTGGCTAGATCAGCTGCACCAGCTTTCTCTCCTAGCTCAGCATCGACGTAATTCTTGTCAGCTTTTTTTGCCAACTCATCATTTACATTTCTTTTAGTGTAAACATCTGCAGTATTAGCTTTCTTTCTCAACTCATCATCCACACCTTTTTTAGTATATATACCTTTATCATTAGCACCTTTATTGAGTTCCACTATCAATTTTCCTAAAAAATTTTTGTTAGTTGCAAGGTTTTCTATTGTACTCAATTTTTCACTCAACGCCATATCACCCTCCATTAATTACAAAAACCATAGCATGCATGAAAATAGTATAATTTTCGTTAATGTTAGATTTTACATAAGATTTCCTTGAAACTTGTTGTTTCAGAATTCTTCTCTTGTCATTCAAGTGTGTAGCAGATGATGTCATTCCAGTCTGGAATCCAGCCTTTATTATGCAGCCACTTATTTAAAGTTAAGTTTTCTGGATCCCAGTGGGCTTTGTTGCATCGCTAGCTATGATGGATTAAAGATAAAAAAGGTGGAGAATATCAGTAGCTTATTATTCTGGTATTTATAACAAGAACGGTCAGTGAATACCTAAATTTGAGTAAAAGAAATTTCACTACCACTCACTAATCCGGCTAAAATTCAAGAATTTCAATGCTTTAGCTATTTTCAATAGAATTAAATTTATTAATATAAATAATAAATTACTATTCTTAAATTTGATCAGATTGATTGCAAAAAAACAAGATTTTCAATAGGTTGCTTATAATCCTAATTATAGTTAGCCTTTCATAAGTAGCGATGCAACAAAGCCATCCCAGTGTCTGGGCACTGGGATGACACCGAAGGGGCTACTCGGATGACAAACCCTGTCATTCCATGGCGTGACGCTGGTTTCCATCCAAGACGGCAGTGCTTGACACTGGAATGACAAGAAGAGGGCACTGCCCTCCTTGTATGTATTAGATATAGGCCGAGTTGTGGTCGTGATAAATGTGATCGCTTGCGCAATCGAACATTTTCACAAAACCATTCTCTAGATAAAGATTATATTCGTGATGTTGATCTGATAATACAATATTATCTTGCTCCCCTGAATTGAAATGACTTGAATCTGACAGCAATTCGTAATTTGGATTATCTATTTTACTAATGCTGTTTATTACTTTGCCATTACCACTTGATATAGCTAAACTATAACTATCACCATCCTTCATTATCTTGATGGACACCTTATCTTCAGGTAACACTATAAGCTTCTTTGTGCCACTATCGTGGATTACGAATTTGCCTTTTTCAAAATAGTATTTGTCTTCCGGCAAAGCACCAACCTTATAATCTGATGTGTGCAGTTTGTTCCAAAAATCTAACACAGATTGCTTTTCTGCTCCTTCCGCTCTATCATACAAGGCTTTCACATCATTATAATTTATCGTTACATTTGCCTTATGCTTCCCTTCTGAGTCCTGCTCGTAGCTCTTTTCTATTTTGAGAATTGTGTCTTTTAATACTACCTGTTCTTGCTCTTTCTCCTCCACTGAAGCTGACCTTTTTGCCCTTGTTGGAATTTGTGGCTGATCAGACTGCATTTCACTATTGTCGTTTGATGCAGTTTTCTCTTCAGCAGCTTGTGCAACAACATTAGTAGTACTATGAACTTCTGTCTTAGTTTCACTTACTTGCCCTTTTGGACTTTCGGTTTGTTTCTCTTTTGTAAATATTCTCTGATAGTCCGTGTAGCCTCTATTAGTATCACCGATATCGCCACTGCCTTGATCAAAAGTTATTTTTTTACTTCCATTTCCCATATCTTCAATTTCAACTTGAGGAGAAACAGATGCTAGGAAATCGTTATAACTGTAGTTGTAGTCAGCAGAAAAGAATATTTTCCCTTTGAAATTGTGAAAGTTATTAGACAACATTCCAATTTCTTCATCACCATCAAACAATTTTACTTTAGTGAAATATGTTTGATCTTTTATTCTAACTATTTCACCGCTGGAGTTTCTTTGTATGTGATAATCATTTGGGTCGTACTTTATAGCAAAAAGTTTGCCAGAGCCATATTTCTCTAAGTTTATAAGGCCCACATTTACATGTTTATGGGAATAATCTCTCTTTTCATATTCATGTGCAAATATTGGATCTATATATCTATATTCGTCTGATATATTTGGCATACCTACTGGATGTTCATTCCCATCTTTCGTCACCGGAACAAGCTTATATGCTCCATCTTTTTCCACTAATTTTAGGTGAGTAATACTTTGTGGTAGTTGAAACCTTACGTTTGCTCCATGGTCATGAATAAATAGATCACCTTTCTCGGTAATATAAAAGCCCATATTTTTAAATTCATGTAAGCGCTCGTCTCCTTGCTTTACGACAGCTTCATATACATCATCGTCTGTCCTATCTGTTCCCTTATTATTCAGTAATTTTCCTTTTTCCACGATTACTCCATTTGCCTTTTGCTCATCAGAATATTGTGCATGTTCTGAATCCTGATGATTCAAAATTTTGGTACCTCTAAGAAGCAGAGAATCTAAATCTTTTTGGATGTGTCCAGTGCTAGGATGCAACAATTCATTTTCATGTAAATGCGCTTCATCAAAGTATTCATCGCGTTCAACTGTTCTGCCATCTATTAGGGAAGCTTTATAATGACCATTTTCTTTTGTAACTGCCATGTAAGCACCGCCTTCGTATGAAACATTTAAGTTGTGCAATATATCCTCAAAAACGAAAGTTTCTTTAGTTTGGCCTTCAACTTGCTTAAAAAATCCTGATTCGCTCAATAATTCTCCAAGCTTTGTATTTCCGTCATATATAGACAGTGCACCCATATCTCCTTGACCATGAGCTTGCATAGAAAAAATCTTACCTTCTTGTAGATCAATATGATTTGTACCTCTTATCAAGTTTGAATCGATGTTGATCATCTCTCCTAACATCTTTTCTACGTCGATGTTCTTAGTCGCTTTTACTTGTTCTAAGCCAGTGTTTATGGTTTTATCAAGTAAGGTACTTTTTAATTCCTCATATTTGGAGGGAATTGAATAATATTTATCTGAATACTCTTCGTAAGAAATCTTCCCTTCGCTATATTCTTTATTTATCTTGGGATATTCCATTTGCCTCTGCTCATCCAGATTTTTTAATGCATCATCATAAGCTTTCTTTAAATTTTCATCATACTTTGATAGCATTCTAAAAGCCTGATTTTTATACTCTAGACTGTTTCGGTACTCATTACCTTGTTGGTCAGAGTAAGTTAGTTTATCCTGTCCATCGGAAGTTTTTACTACCTTGAGGAAATGATATTCCTTTGATATATCAAGTGTATCATTTGTTGCCCTATTTATAGCACGAGCAACATCATAAAATGCAACGTGTTCTACAGGAGAAAAACTTCCAACGTTTTCTCCATCCATTTTTTCTATATTTGCTTTATAGTAGGATACGTTTTTAATTTCTCCACCCACTATTTCTTGACCAATTGCTATGAAATCTCCTTTTGTAACTTGCAAAGCGTTGAGATGTTCCATTGCAGTTTCTGTATCATTCTCAGCAAGCCAACTTTTGAAGTCAGTATCGTGTCCTTTTATGTCTTTCAAGAAACTTTTTGACTCATCTGAGTTACCTTGACGTAAAGCATCTAGGTAGTCTCTTAATAAACTAGGATCTTTTTCCTGTAAGTACATTATCAACGCATGACCTGTTTTATAAACCAAGCTATTTGCTTCGCTGTCCTTTGAGTATTCTAAACTTAAAATTTTATCTAAATCCAAATTTGCAGCTTCAGTTTTGTCGATACTTGATCCTTGAGAATTGAATTTATGATCTGAATGATGCTCAAAGTAGTCTGCAATTCCTTCCATTAATACTGTAGGTAAAGATTTGCCTCCTGTAGCCAAGTAAGTTAAACCATGTGCAAATTCATGCTGAAGGTTATGAATGCCACCTTGCTGGTAGACGTACATTTCAGCAAAAACGTCAGCTTTCCCTTTGTAGTAACATTTACCACCTTCGTCTCCAAGGTAAGAACCGAAACGCTCGCTTCCGCCAAGGTGAGTGTAATCATCCTTGTCATCAAACATGTAAATTTTAAATGTTTGTTCTGAACTGCCGCGTTCTAACTCGAATGCGTTTTTAAAATTAGTAGCTGTTTCTCTTATCTCACTTTCAATGTTAGCAACTTTACTTGCTCTTAAATTGTGAGAATAAACCTCTACTTTAATATTTAAATCTTCAACTTCTATAACATGTGGCGAATTAAACCCTTTGCCGTTATTGTTGAAATATTCTGCTTTAGTTATATTTTTATTTACTTGTTGACTAATTGTCATAATTTTAACCTCTAATTTGCTGATTTTTCAATATCAAGCATAAAGTAATTTCCCTAAAAAAAACGTAAATCCCTGTATTAATATGATTTATATCTTAATAAATAAAGTATAGATAGTTAACTTAATATGTAAAATTTAGAATATGGCTGAAATTCTATACAGCTATATTCCGGAATCACATTGGACAAGGACAAAAGCAAAGTGGTTTATTGACTTTCATTCCACCAAAGCACTATACTAAAACCACGATGGGTAATTAGCTCAGTTGGTAGAGCACTTGCTTGACGTGCAAGCGGTCGCTGGTTCGAACCCAGTGTTACCCACGTTTTTGTTTATGAAAAGATTTTATATGACAGCAGTGCATAACGGTAAACACTCAGCAGCGCAGTCCAAGCGCTTAATCTATTCCATAATAATAGTTGCGATAACAATGTTTATGGAAATAGTAGGTGGAATAATTTCACATTCGCTTGCTCTATTATCAGATGCAGGGCATATGCTCACTGACCTCTTTGCCTTGGTTTTAAGCTGGTTAGCACATAGGTTTTCAGCTAAGAAATCCGATTTGCAGAGATCATACGGATATCATCGGTTGCAGATAATTGCAGCATTTGTTAATGGTTTAACTCTATTCCTCATTGCAGTAATCATTATAATTGAGTCAATAAAGAGGTTTATTTTTCCAGTCAATGTTGAGTGGAAAGTAATGTTAATAATTGCTACACTCGGTCTTGTCTCTAACATAATAGTCTTTTTTATATTACATAGTAAATGCGAGAGCAATATAAACATAAAAAGTGCTGTACTACACGTTATAGGAGATATTTTAGGTTCTGTAGCTGCTATACTTGCATCTATAATTATCATGCTTACTGGATGGCAAATAGTAGATCCAATCTTATCAGTATTTGTTAGTGTGGTAATTCTAAATAGCGGCTATAAAATTCTCAAAAATTCTTGCCATATACTCCTTGAAGGTACGCCTGAGGGTATATCTGCTGAAGAGATAAAAAGTAAGATCACATCAGAATTACCTGAAGTGATAGATGTGCACCACATACATACATGGTCGCTGTCTGATAATTATTTTATAATTACCATGCATGCTAAAATAAAGCAAAATGTGCAGCACACCAATGTTTTATATGAAATAAAAAAAATATTGCTAGATAAGTTCGAGATAGCACACTCTACAGTCGAGATCGAATACGATGAGTGTGCGGATAATAAGATACTTAAACATTGACGTTTTAAATTATTATGCTATTACTAGAGTGTAATGATGTTGAAGGTAAGCTATGATAGGTATTTCTCAAATACAATTTCCTTCAAAGGATTCTAGTAAGCTAAAATTTGTTAGCTACTTTGGAGCTTTTGTCTCGTTAAGCATTATCACTAATCCTGTTAATGTTCTTTTTTCTCTTGGTACTATGTTCTTCAGGTCTGAAATTAAAACTCTTTATATCTACAAAGAAATAAAAACGGCAAAACAGCAAAAAATGAGCAAAAGGGAATATTGGGAAATATTTTTTAAAAACAATACAATCAAGGTAGCAGCCTTCCTCTTGTTTTCTGCTTTCATAACATATCTAACTTTCACTACCACTTTCTTGCTTATTTCGTTACTGGGAACTATACCACTTACAATGCTATTAATTTTATTGCAGAGTGAACTAAGGCCAAAAGATTTTAACCCATTTACGCTGCTTAAAGCTTCTATAAATTTCTTTTTGGAAAGTATAAAAGAGAATTTACGTGGTATGGTTAATAGTTTTGATGTTAAGCTTGAACATTTACTGCCCCATCAATTAAATGATGATATCATTAAAAATATTGATAAATTAAAAGGTAAGTATAGTGAACAAGTACCTGAAGACGTAATCAAAAATGATGAATATATTCAATTCATTGGATATATAAACAATTCATATGAGTTTAGTGATGAGGATAAAGGAAGAGTAATTGCATTTTTAGATGACTTTTGCAAAGATGATCAAAAGCATAGCTCCGGCTTTACAGGTGGGCAGGTTCTGCTTTTAGTTTTAAGGGCTTGCAATGATGGAGACGGAGAAGCCGTTAAGAGTAAAAAGGATGCATTGATTTCTAATTTAATTGATAGCCAAACTTTCTCTAGAAAAGAGCGAATTCCTAACACTTGCTTCACCGGTATTATCTATAGAATGTTAAGCACGCTAGAGGGTATTCATCCTGATCCAGAAATTAGATTTACTCCCCCAAGGGAAATGTTGCTCTCAGAAGCACAAAATAAAGCACGTGAGTTTATGTTAGACAGGTTAAAAAACAAGAAAAACAATAAAGAAATTCTTAAGGCTTGGTATGACGTTCAAAATGGTTATGAAGACGATGAAAGTCAAAAAATAGTTGATGATTTTATTTCAGAAGTAAGTATTCCTTTAATGAGAAAATTATTGAGTATTACTTCTCAATATAGTGAACAAATTGTGCTGACGTTAATGAAAAATATTAGCTCTATAAAGTTAAATAAATTACAATGTTGTGAGCTGGTTCAGCACATGAGAAATAAACTGCAGGAGCATGATTTAGATGACCAAGAAAGTTTACTCGAAAACATCGGAAAAAAAGTATTCTTAGAGCTATTAAATCGAGATCTACTCGAGACAGATTTTTCTCTCAAGGATTCATCTTTGGATGGAGCTAAGAGAATAGCTAATAAGATAATAGAAGAAGAAGTAGCAGAATTTAAATTAAAGGCTGAGAAGACTATTGAAGGTCAGATAATTAGCATGTTAGATGGGTTAAGAATGCTCCCAAGAGAAAAAAGATGTTATAGGGTATATGTAGAACTCAGTAAAAATAACGAAAATGATAAGGAAAAAATAAAGAAAATTTTGCAAGAAAGGTTAAAAGTAACAAAAGCAGCAATGGATGAAATGTTAAAAAAAGGAGCTTCACATAAGCTAGAGTTAGAAATTGAAAGTGTATATGAAGGAAATAAAGATCACGTTACTCAACTTTATGAAAAAATAAGAGAAACAAAAAAGGAATTCATTGAAGATGGTCTTTTAACACCTCAAGAAGTAGAGAATATAACAAAAGCAAAAATCATAGACTTAAACAAAGAGGACAAAATCATACCGTCAAGCAATTTGTCTCGTAGTTTAAGTGTCAATAATTTGGCAGTACATTATCTATAAAATTTATACTCTTTACCTTGCAGAAGATTCACAATATTTCTGTGGTGTTTTAGGAAGACCAGTGCTCCTATAATTAGTAATGTTAAGAACAAATTCCTCTGAAAAAAAAAGGACCATGCTACAGCCGTTGAAGTAGCACTGAGTGAAGCAAGGGAAGAGTATCTAAAGGCAAGAAAGACTATTATCCAAATTATTACGAATACTAAAGTAATATCGATGTTAAATGCTATCAGTATCCCTAGAGTGGTTGCAACGCCCTTTCCTCCACTGAATTTTAGCCAAATAGGAAACATGTGTCCTAAAACTGCTAAAATTGCAGATACATATATATAAAAATCGTTATTATCACAAAATTGTTGTGCTATATAAACGGCAATAAATCCCTTAAAGGAATCCAGAAATAATGCCAAAGCAGCAAGAAATTTATTTCCCGTCCTTGCAACGTTTGTAGCACCAATGTTTCCTGAACCTACTTCTCTTAAGTTTATCCCTTTTATTCTTGTAATGATTAAGCTAAACGGTATTGAACCGAGTATGTAGGACAGTATAAGGACTACATACTTTTCCATTATACCAAGAACCTAATTAATTTTATTATTCCTCAGCCTTTTTAGGTAGCACTGAACTTCATTGTTAATCTGATTACTAAACAGTATAAGCGCTGTCATGTTGATGAGAGCTAAACAAGAGAATAAAGTTCCACCGATATTGGCAATAGCCATTATATCTTTAGAAAGACCAGAGAAAAACGCCACAATTATTACCGCTATGCGGTATATCACTATACTTTTTGCACCGAATAAATATAGCCACCCCATTTCACAACAATATACAAACGAAATTACTGAAGAAAATGCAAACAAAGGAGCAGCTACTGTTAGAAGGATAGGAAACCATGGAGAAACTGTCTCAAATGCTTTGTGAGTAATTAATATTCCCTCACCAACACCTGTTTGGTATGCACCTGTTATTACTATTGTTATTCCTGTTAAACAGCAAATTAACATTGTGTCAAAGCATGGTTCTATCATAGCGACTAGTCCAGTTCTTACTGGTTCTTCATCTTTAGTTGTTGCATGAGTAATTGAAGCAGAACCAACACCTGCTTCGCTGGCAAAGATTGCCCTTTGAATTCCAGCAACAAATGCTCCTACCATCCCTCCGCCAACAGCATTGAAATCTATCATAGTGGAAAATAATATTTTCAACGTATAACCAAGGTTATGAATATTAAATGCAATAATAATAATACAACTCAAGATATATATAAGTGACATAATAGGCACTAGTGCAGAAGATACTCTAGCTATCCTTTTAATTCCGCCAATAATCACTAGAGCAAGCAGCGCAGAAATTATGGAAGAAAGAAACCAAGAGTGACCATCTACCCAACTTGAATAGCCAGATAATATTGAAACCATTTGGTTGGTTTGAAACGCTACACTTCCACCAAGACCTGATAATACAAAGAATACTGCATACATGGCAGCCAGCACAATACCAAGTTTTTTAAATCCAAATTCCTCCAGACCATTCCTTATATACTGAAAGGGACCACTAAACAATTGGTCCTGATCTTCTGTTCTATGTCTAAACGCCAACGTTACCTCAGCAAATTTTGCTGACATACCAAAAAAACCTGTAATCATCATCCAAGGCACCGCTCCTGGTCCACCCATTGAAACTGCAATTGCGACTCCAGCAACAGTTCCAAGGCCTACTGTGCTTGAAAGTGCAGTCATAAATGCCTGAAAATGCGTAATATGGCCATCATGGTGATTCGTGTCATATTTTCCACATAAAATAGCAAACGCATGCTTAAACATTCTTATGTTGAGAAATCCAAAACGTAATGTTAGAAACACATAACCAAAAACTAGTAGAAGGATTATAAATGGCACGTAAAGGATCTTGAAAAACAGTACTTCATTCATGAAGTTATTTATTCCATTCAACACAGCGTCATAACTTTCGTAAAAACCTGAAGCAGCGTACACATCATTAAACAATAGGCAAAATAACACCATACAAAGCAATCTATAAATCATGTTAATACCCTTTAGAATTGTAATAAGAATCTATTGTATTCAAAACTTCCCTTCTTAGTAGATATATTGCAACAGCATTTGGAATCATAAGGCACATAAACAAACTGTCACCTAGATAAGATATAAATTCTATATTCTTTGACATACAGCTGATATACACTGAAACCACTATAAGAATTTGGAACGGTATCAGTATTTTTTTACTACCAAATAAATACAGCAAAGCAACTTCACAGTAGTAACAATAAGCTATTATTGTGGAAAATGCAAAGGAAAACATCATTAGCGGAAAAACTAACTTGCTGAACAAGGGCAAAGCTGTTGAAAATATCGAACTAATTAGTGTAATATCACCCACGTTATCAGTGCTATGCATACCAGTGATAATTATCACAATACCAGTCAAAAATGAGATTAATATTGTGTCTATAAGTGGTGCAGTCATTGCAACGCACCCAACTTTAATTGGATCTTCTTCTTTTACAGCTGAATGTGCTATAGCTGCTGTTCCGGTACCTGCTTCGTTAGCAAACACTGATCTTCTCACTCCGGCTATTAATCCGCTCAATACTCCGCTTCCTATAGCTGATTTATTGAAGATATCTTGGAATATTATGGATAGAGCATTCAGCAAATTACTTCCGTTTACATAAATTAAATATATACACATACCCACATATAGCACTATCATAATTGGTGCTAAGCTCGTTGAAACGAAAGCAATGCGCTTTATTCCTCCCAATATTACAATAAAGACAAGCAGGGATATAATAATGGATGCGTTGTATTCTAGGAGGTTATTTGATAGTGCTGCTATTTGATTTGCTTGAAATGGTATACCGCCCAAAATCATTGCAATAAGTAGCATAATCGCATAAGTGAAGGCAAGAAATCTACCAGTTTTTGCAAATCCAATTTTTGCAAGCCCGTACTTCATGTAATAAAAAGCCCCGCCAGTTGTATTTTCAGAGCGATAAGTAAATGCAAGCACCACCTCGGCAAACTTTATCGACATACCAAGTATTCCGGTAATTACCATCCAAAAAACTGCACTTGGGCCCCCTATTGTGATAGCTATTGCAACTCCTGATATTGTTCCAAGACCAACTGTTCCTGAAATTACTGTTGCAAACGCTTGAATATGAGTGATTATGCCATTGTTGCTGTTATTACACTTTAGATTGAATAGCGTCTGTATTCCATATTTAAGTAACCTAAAGTTAATGAATTTGAACTGGGCAGTACAAAAGATTCCAGTTGCAATTACCCAAATAATTATAAATGGAATGTTGAATATCTTTATATACAGAAATGAATTTAATAGTTCACTTATCTTCAAAATCATGCAGTTTTCTATTTTTTGTTAGCTAACGAGTTTTATATGTAAAATATATGTAAAACCCGATGCTTATTGGAATAGTAAGTGTATACACTATACCTAAAATTGGTAGAGTCATCCAGGGCTTACTGATGAAAAATACAATAAGTACTCCAAAAAATGACACAAATATATAGGATAGGCTTTTGGGAATATAAATATATTTTGCAGAGAAAGTTGGAATGTGACTTATCGAAAAAAATGAAATGGCCAGAAAGTAACAAGCTACGTTTCTTGTGTTAAAAAATCGCTCTATGAGAAGTAAGTATTCACTCTCATGAGATTGAAAGGTAATAATTATTGGTAACAAAGAAAGTAAAGCACACACTGGAGCTGGAACACCAGAAAAGAAAAATTTTTCCCAGTATGGTTGTTCTGAGTGTAGCGAAACATTAAATCTTGCAAGTCTTATTGATATGCAGATTACGTATATCATTACTAAAATCCAACCTATGACTTTGATTTCGTTTAGCTTCCAAAAATACAAAAGAAATGCAGGCGCTGCACCAAAATTTAGAAAATCTGCAAAAGAATCAAGCTGGGCTCCAAAATCGCTAGTTGATTTTAGAATTCTAGCTATTCTGCCATCCATTCCATCTATTATTGCTGCAATGATGATAAAAATTACTGAGAATTCCCATTGTTCATTAAATGTAAATTTAAGTGAAGTGAGACCAGAACATAAACCCAATAAAGTTATAAAGTTTGGGAATAATTTAGTAATAGGTAAGAATCTACTGTTACTTCCCTCGTTATTCATATAACGTCAAAAGTAAGCTTCTCTTGAACGTTTTCCTTATTTAAGTTTGCTATAATTGTTTCACCACCAATAACAGTTTGCCCTTCTGAAACTCTGACTTCTGTATCAGCAGGAACATAGATATTCACTCTACTGCCAAACCTTATAATTCCAAACCTTTCACCTGCTTTTACGTTCTGGGATATTCCTAAATTACAAACGATACGACGTGCAATTAATCCAGCTATTTGCTCCACAATAATTTCTTTCCCCTTTTCGTATTCAATTACAATAACCTGCTTTTCATTTTCATTACTAGACCTATTGCTCATTGCGGATACAAACTTGCCTTTTTTATAACTCATTTCCTTTATCGTACCAGATATTGGTATACGGTTCACATGGACGTTCAAAACACTTAAAAATATGCTAACAAGCGTAAACTTCTTCTCCTCTCCGTTTTCTGCTGATAAAGGATAATTAACTTCTTCAATTTTTGAAATCACACCATCAGCAGGACTTAATATAAGATTCTTATTGTTTGGCACAGCTCTTGCTGGATCACGAAAGAAATAAGTACACAATAATGTCGGAAACAAGCACGTAACGCCAAACCCCCAAGATATAGAGAATGCTATACACGTTACTATAAAGGAAACTACTATAAATGAATAACCTTCCCTGTTTATATTAGGTAAACCAAAACACATAATCTTATTAACAATAACCTATTGTTAACAATTTATCATTTATAATTTCTCATGAAAAGCTTTTTTTAACTGCTTCAGCAAAGTCTTTTTGATACAAGGTAACATTACAGATTGTTATATTAGCACATAGAATTACCGTCATACTGTAACAACCCGTCCAACACAAAATCTAATGCCTAAGTTTAGATCAGAAAACTGATTCTTCTAAAAGTTGCTCACTATCCTCGTCTATTATGATAGAATTATCATGATTTCTGAGTAAATCTCTGATTTTCGTTTCTATTTCATTTGCGACTTCTTTGTTTGTTTTTAGGTAAGTTTTTACATTCTCTCTTCCTTGCCCAAGACGTGTGTTGTTATATGAATAGTAAGCGCCTGCTTTTTCAAGCACACCAAGCTTTGCTCCCATATCTATTATTTCTCCGAGTTTTGATATACCTTCATTGTACATTATATCAAATTTCGCTTCTCTAAATGGAGGAGCAACTTTATTTTTTACAACTTTAACTCTTGTTTCATTACCTGTAATATTTTCTTTGTCTTTTATTACACCAACTTTTCTTATATCAAGCCTTACAGAAGTATAGAATTTTAATGCATTTCCACCCGTGGTAGTTTCAGGATTTCCATACACTACTCCTATTTTCATACGAATTTGATTAATAAATATCAATATACAGTTCGCTTTTGAAACGGCAGAGGTTAGTTTCCGTAGCCCATGACTTAGAAGCCTTGCTTGCAGCCCCATATGTTGATCACCCATATCACCTTCAATTTCAGCTCTTGGAGTTAATGCTGCGACAGAGTCAATAACTATCACATCAACCGCACCAGAACACACTAAATACTCAACAATATGCAACGCCTGCTCTCCAGTGTCTGGTTGTGAAATCACTAAATCATCAGTGCTTACCCCAAGTTTACGAGCATATAAGACATCCAATGCATGTTCTGCATCGATAAATGCGCATGATCCTCCTTTTTTTTGTGCTTCAGCAATCACGTGCAAGGCAAGAGTGGTTTTACCAGAACTCTCGGGGCCAAATATTTCAATTATACGCCCTTTTGGCAGACCTCCAACACCTAGAGCCGAATCAAGCGCAATTGATCCTGTGGATATTGTGTCTATTTTTTCTACAGGGTTTTGCTTCAACTTCATTATTGCACCTTTACCGAATGCTTTTTCAATCTGGCTTATTGCGTTATCTAGCGCTTTTTGTTTATCACTATTTCTTTCTTCTGGGTTACTTGCCATAGATCATTTATTAATTTATATAATTCTCTATGATAATCAAACGCGAATAACCTGCCAAGGTTTTTCTAGTATTTATGTATTATTTCAATGAAAAATATTAACGTTTTCATAAAGCAGATATTTGTTTGCCTTCGTTAGTAACACACTATACTTTAGTGTACGAACGTTGCAATTTGCAGCATAGCAGGTGGTGTCATCCAAGTAGGCAACACTGAAATGACTAAATTCGAAATGGCTACATGAATTTATTGTAAATTACTACCGTATAAGGTGCGATGCAACAAAGCCATTCCAGTGTCAGCTACTTGAATGACACCTCTTAGATGGGTCAGCTACTCAGATCTGCCATGAAAACTGCAACCCTAAATGTTGGAGCACTGTCGTACACTAAGCGCTGTAATGACAATTTTAGTCGCTTCATACACTTATCATGCTAGTCATAACAGAAATAATTTTTACCAAAGATATTTATGAAATAATTGACATAGTTTGGAAATATGTATATTATAGAACATTAATAGTTAGTTAATTTGTAGGTGTAATGTGGCTAGAAATGTTTTGAATGAAAATGAGTACCACGCTTTAAAGCAGTTGTTTTTAACATTTAATATTCAAAAGGAGGATGTGGTAAATTCTGACATTAAGAATATTAAGAAAAAGCTTAGTCAACAATACCGTAAATTATCGTTAAAATATCACTCAGATAAAAACCCAAACAATAAAGAAGCGGAGGAGAAATTTAAGGTTATTGCATTAAATAAGCCATTTTTTGAAGAATTTATAATAGAGCCATTGGAGAAAGGTCTCAATAAAAGAAATAATTTAATAAAAGAATTACGCGGTAAGTTGTGGAGTCGCAGTTATGAAGAATTGCAAAAATACTTAGATGATAAGTGCAGAAATAAACTCTATAATAAGCAGCAGTCAATTAACAATAATGTAACTGCTTATGTAAAATATTCTTCTTATTCAAATCTCTTAGGAGTTCTTTTAGTATCCTTCACATCAATTGCATTTTTAATAATTAATGGTATTTCTTCTAATGTACCAATAGCAGTAGATTTTCTTGCTCCCTTGTTAGCAGGATCTATTTTAAATCTAGCTGTTAAGAGCATTTATACTAGAAATGGGAAAGAGTTTAATCATCAGACTAATATTTTATTATTGTTTAACTTTGACCAAGAATGCGAAAATTTTTCAAAGAGTGATAGGACTAAATTAAAGTGGCTAAAAAATTCAGTTATTTTGAGCAACACAATCTGTACATCTTTAATGTTTTTCGGTATGGGATTAGATTTAGTTGCCAACGGCTTTGGTATAACTAACTCTATGATGTTATCCGGCTTATTACTTTCATTACCATTCACGCTTTTAATTGTTACTTCACCTATTTTAAATGCTGCAAGTAATTATATTCTCAAAAAGACAGCTATAAATTCAATTGAGGAGCAATTTAAAGGTGATGATCAGTTTATAGAAGTCGATAACGAAAAGCCAAGCAGTACTATGAGCAATCAAAGTTATTTCCCCATCGATCAGTTAATATCATCAAAGTTAGCTATTCTCCATAGCGAAGTCTCTAGCTAGGAACAATGAGCCACAGATTAGTATGGTTTTGACGTTTTGGGTAGAGGCTTTTAATATGTGATTTGATATTGCATCGCCAATTGATTCACATTCAACTGCTTTTATTCCTATGTTATTGGCTTTTTCCCTAATCAAATTTGTATTTGTTGCTTTAGGTTCAGACTTAACACAAACCGCACATAGTAGCTTGATATATGGCTTTAAGTGCTCTAAGAACTCTTCCACATTTCTGTTACTAGTAACACCAAAAACCATATAAATACCTTCAGCAAAATTATCTTTTACCCACTGAGATAGTACTCTAGCACCATCATTATTGTGTGCACCATCTAAAAATAATTGCCAATCTTTCGGTAGTAGGAAAATTAAATTACCTTCTTTTATAGACTCTAGCCGTGCAGGCCAATAAGTGCACTGTAAACCTGAAGTGATATCCTCTTCTCCAATATCAAATTCATACTTTCCACTTAAAATACTACATGCTGCAATAGCATTGCCTGCATTAATCACCTGATGATCACCCTTTAAAGATGGCAAAGGAAATTCTATTGATTGAATAGCTGATTGAAAAACCATTTTGTTGTTCTTTTTTTTGCAATTCCATTCAAGACCTCCTCTATACAAGGGAGATTTCTTATTTATTGCGTGGTGTTCTAGCGTGTTCACTATAGATTTTTCTTGCGGTGCTATTACGCAAGGAACATTAGGTTTCATTATTCCAGCCTTTTCACCTGCTATAATTTCTACAGTAGGGCCAAGATATTCCGTATGATCAAGTGCAATGGAAGTAATTATTGTTAAAATCGGATTATCTATAACATTTGTTGCATCAAGCCTTCCACCCATACCCACTTCAACTAAAGTTATATCGGCTTTATGACGAGAAAAAGCTAAAAAAGCTGCAATAGTTGCAGCTTCAAACAGAGTGATAGGTTGTTCTGCAATTACTGCACGACATTCTTCTAATAAGCTATATAATTCATTATCGTCGATATAGCTGCCGGCTATCACTATCCTCTCATTAAAACTCACTAAATGTGGAGAAGTGTATGCGTGTACCTTATACCCTGCTGCTTGCATTATATATCTTATAAATGCTAGTGTTGAGCCTTTCCCATTAGTTCCAGCTATATGAATTACGGGAGGCACTTTTTTCTCGGGGTTATCTAGTTTGCTAAGAAAGCCTTTTATGCGATCAAGAGAAAAATCATTCGGCCTGCTACCAAGTGGCTTAGGCCAATGAGGCATATATATCATGGATTGTTATTGCATTTTAATTCAGCTATAACGCTTGCTATGCCATGCGTGTCGATTTTTTCACTAAATTGATAACGTTGATTAATAGCAATACTTATTCCACTCATTACAACATCACTTATCAAGAAAGAACTGTTATTTTTAGTAACTTTAAAATCAATATTTGTAAATTCTTCATCACCGTAAGAAAATCTTGTACCAATTAAGCAAGTTTCATCGTCAACTGCTTTTGTACTCATTATGATCATTTCACTATCATGCATGTATTTATATAAAATTTTAACGCACAAACGCGTAAGATACACTTCATACTCTCTTAAAAAATCTTCTTTTTCTTTTTGTTTAACTAAAGCCCAATGTTTTCCTATGACGAATTGCGATATTCCTTTGAGGTTAACATTGTTTTGAATGACCTCCTGAAGCTTTTTTTGCACACATTCCCGGTTTTTTTTATTCTCCTTTGTAGATATACCATCCACTTGTTGCTTCATAGTATGCACAAAAATTTTGTGATCTGTACAATTAGTGTAAGCACTTGAAGAAATTACAATAAAAACAATGATAGTTAAAACTTTAGTAATGTTCATAAGATATATTTATTAGCTATGATACTTAGAATGCAAAGTTTAATAAAGATTAAATAATAATCGCTAGCTTTAATATATCTATAGACACACCTTGTATAAATCATCTACAATTAATTAAGGGTCTGTTCTATGCGTTATGAGTTAAGTTAAATTTCCCGAGCGATAATTTCTAGTCAAGGGAATTGCCTCTGTTAATTTCGTTGAAATTGATACGCGATGCCCACCTTAACTTTAGTCTCAGGAATCTACTAAGGCTGACGGTAGATACGGATCCTATTTTGATTGGTTTAACATTTATGCTTCATCAATACAAAGAACAGGGTGTTTTCCTATGTTTGCCTAATGAAGTATTCCAAATTGTAATTGATGTTGAAAGGTATCCTGATTTTGTTCCTTGGTGCAAAGCCGTTTATATAAAAGAAAAAATTAACAACCAAATGGTTGTGGATCTCCTCGCAGCTTTTCATGGAATTAAAGGTAGATATACATCAGAAGTTACTTCTCTTTCTCCAAGTGGAACAAATGAAGGTTGGATAAAAGCTGTATCATCAAATGGAATATTTAAACATCTATACAATGAATGGCAATTCATTCCCATAGATGAAAATAAAACTATGGTAAAGTTTTATATAGAGTTTAAGTTTAAGTCCAACTCATTTTCCACTTTATTAAACTCAGTATATAAGTATACACAAAGTAAAATAATTGCTGCATTTAAAGATAGGGCTGAAAGCCTTGCTAAACAAAAGTTATCTTGACATTATTAATATAAATGTATAATTTTTTTTAGTAAGTTAAGTGTTTATATTGTAATGATTTTTAGACTATTGTTTTTATTAATTTTCATAAGTGTTAATTCTTATGCAGTTGTTAAGCAAGATTTATCCGATAACCAATACATTCAAAAAAAACCCAATGAAATAACATCAAATGAGCTATTATTGCCATTACCTAATGATAAATTATTAGGAGATCCAAAAGCACCAATTCTAATGATAGAATATGCTTCATTAACTTGTTATCACTGCTCTCTTTTTCATAGGAATGTTTTTCCTAAAATTAAAGAGAAATATATAGACACAGGTAAGATGTTATATATATTTCGTCATTTTCCTTTGGATTACAGAGGGCTAAAGGCTGCAATGCTAAGTCATTGCTACGAAAAACAAGAAGACTACTTTAATTTTAACAAAGCTGTTTTTAACTCAATAGATTCGTGGAATTACTACAATTTAAGTGATTTGACTTTACTACAAAGAATTGCTGCACTAAGCAACTTAAAGCAAGATGCATTTAACCAATGCATTAATGATAAGAAAATAATGGATAAAATCGTAAATGATAAATCACTGGCAATTAATAAACTTGGTATCACAGCCACTCCAATATTTTTCATCAAGCTTAACGATGATAAATCATATATAGAGCATAATAAAGTTAAACATGGAGGGTATAAAGAGCTGAAATATTTCACTAATGTGATAGATAAATTATATGGAAAAGCTATAGTGAAGTAATACCACTGTAGCTTACCATATAAAAGACTCTATGCTGAGTCATTGTTTTTCACTACTGTTTGTTGTTTTTTACGCTCAAACTCTCTTTTTTTACTGTGCCAAGTGTAGTAATACATAGCGATTTTATTCTCTATTAATACTATTGTCCCATCATAAAACTGAACCATATCCATAACTTTTCTCTGAGCTTCATCAAAACGTTCTTTATACTTTTCACGATAAGCTGGATTATGTAGTAACATAGCCCCTTCATTCTTGTTAGATTTTTTGTTTAACGTTTCAACTTCACCAGCAATAGTATAAGACATATAACCCCCTCTAATTGATTATAAAAATTATATTTTAAAAAGAGAAATGCGCATAAACAATCCCTTTAATTCTAGCATAATAATCGACTGTTTATTATACTAGTTAACTATAGTACGATATATAATAATTTTTGTCACTTAAAATTTTATACTATGAAATAATAACTTAAAATAAATGTTTTTATTATTTTAAACTATATTATTATATTTATAAATTGTGTATGAATTAAGTCTCCCTAATTTATAATATATGCGTAATAATTTTAGTATAAAATTGTCATATATAAGAAATCTATTTGCAAAAGAATATAAAAAAATAGAAGAATATTGTATTCTTGAAAAAAAGCAACATATTCAAATTGGCCCTGAAGAAGGAAAGCTATTAAGTTTATTTATAAAAATCCAAAAAATCAAAAGTATTGTTGAGATTGGCACGTTATACGGTTACTCGTCGATTTGCATGGCAAAAGCTCTACTAAAAGACGGTCATATATATACAATAGAAAATAATCCTCAACACTCAAGAATAGCAAAAAAAAATTTTAGTGCTTTTAATCTAAGTGATAAAATTACTCTAATAGAAGGCGATGCACTGGAAAAAATTAATGAATTATCAGCAAAAGCACCATTTGACATGATATTTATTGATGCTGACAAAAGTAGTTATCCTAAGTATTTAGATTGGGCAGAGTCATACATTAAACAAGATGGGCTAATCGTTGCAGATAACACTCTACTGTTTAACACAGTATTTTTAGAATCGCCTCCAAAAGAAGTATCAGAAAAATCATGGCATGCCATGAGGGAGTTTAATAATAGATTATCAGATGAAAAAAAATATTTCTCTATATTGATTCCAACTGATGAAGGAATGACTGTAGCTTTAAAGCTAACATAAGTTAAAAATCAAGGTCAGCATAATGTTTAGGAGGGATTAAACCAGAAATCCTCTCTAATAATATCTCACGAAAACAAGGCTTTGATTTAACAATGGAGTACCATTCTTTTAAAATTTTACTTTTTTCCCATGGAAAACTACTTACATAATCCATTACGGAAATATGCGATGCTAAAGTAATATCAGCTAAAGTGAACTTATCAGTTGCAAGCCAAACGTTCTTGTTAATTAAGTGTTCGGTGTATTCCATATGGCAAGGCAGGTTATGCTGAGCTGCATGAAGAAATCTAGAGTCAGGGCTGCGGTTAGTAATTACTTTTTCATTCATAATATACTTAGTAACTTCATTGTAAAATTTGTTATCGAACCAATTGATTAGAGCGCGTATTTTAGACTTAATAATAGTGGATGAACCAAGTAATTTGACGTCGCTATTGTAAGTCTCTTCTATATATTCACAAATGGCATTACTATCCGCTATTACAAAGTTATTATCTATTAACACTGGTACTTGCCCGGTTGGATTGATCTCCATAAATTCATTCCGCTTTTCCCACGGATTTTCATACACTAGATCACAGCCTAATTTTTTTTCTTTTAGAAAAGCTCTAACTTTTCGTGAAAATGGACAAAGAGGAAAATGATATAAAATCATAATGTTCCTCTTTTGTTATACCAATATCCTTTTTTTGTTACTCTATGGCTTGACCTACAACTGTACGAACTTTCTTTGTAGTCCACAGAAGTTTGCGTAGCAGGTAGTGTCATGCAAGTAGCTGACACTGGAATCCAGTTCTTGTTATACAATTGCCTAGTGCGCTCATTTACAGTTAAGTTTTCTGGATCCAAGTAGTCAAGCACTGGGATGACATCCTTTTCGGTAAAAATTGCTCTTATATCACAACATTCATACAGCTGTATGCCTAGGCACTGGGATGACATAAATAAGCGCTGAAATGACATAAATAAACATTGGAGTGACAATCTTGTAGTGACTTGCATGACAACTAACTTTTTGTTTACTTCAAAATAGCACTGTAAAAAATTTAACATATCAAATTATAGAGCTAATATAGGATATACCTTGCTAAATAAAAAAAAAAGTATAATATTTTATAAGGTATGCAGGCAAAAACTCTGTAATTTGGTCAGATCAGAAATGAAGCAGCCATATCAGAACCTTTTTGGGTTGCATACCTATTTCATTATTTGTTTTATCCGAGGCTATGAATATAGCATTAAAACATCGTCCTAGTAGCTTCAAAGATCTAGTAGGTCAAGATATATTAGTGCGTGTATTAGAAAATGCTTTTATTTTAAACAAAATTCCACAATCTATACTGCTCTCTGGTAGTAGTGGAGTTGGTAAAACCACCACTGCAAGGATAATAGCTTTATGTTTGAATTGTTCCCTGGGGCCAATTTTTGAACCTTGCGGATCATGTGAAAATTGTCTAGCAATAAAAAATTCAAGCCATCCAGATGTAATTGAAATCGATGCAGCAAGTCACACTAGCATTGACGATATTAAAGTAATCCTGGGAGATATTTGCTATTCACCTATAAGCTCTAAATTCAAAGTCTACATTATAGATGAAGTACACATGCTATCTAGCAGTGCATTTAACGCATTACTTAAAACCCTAGAAGAGCCACCATCTAGTGTAAAGTTCATTTTAGCAACTACGGAAATAAAAAAGATACCAATAACTATTATTGCACGTTGTCAAAGATTTGATTTACACAACATTCCTGTAGCTAAAATAGTGGAACGTTTAAATGATGTTGCACAAAAAGAGAGTTATTCCATTGAAAAGGGAGCATTAGAATTAATTGCACGACACTCTGGAAATTCAATGCGTAACGCCTTGTTTTTGATGAATCAAGCAGTGCTATATAGCAAAGATGGTGCAATATCCACTAAAAATGTGACAGACATACTTGGCCTAGTGGATAAAGATATTATATTCGATCTATTAGGGGCAATATTAGAAGGTGATTTACAGAAAGCTCTATCAGTGTTTGACAAGGCGGTAAAAACAGCAAACCCACTTAGTATTTTTGAAGGTCTATTGCAAACAATTCAGTTAGTATGCCGTTTTTTGATTACAAAAGAGATTGATAATGCAGTTACAGAGCATGAAAAGAATAGGATAAAAGATTTAAGTATAAAGAGATCTTTAATATTTTTTTCGAGATTGTGGAAGATGTTGCTTAAAGGTATTCAAGATATAAAAACTTCAACATGCAACGATGTTGCTGCTGAAATGATGTTAATTAGCCTCTGTTATCTTTCTGATCTGCCTTCTCCGGAACAGGTGATCAAAAAAGTTCTTTCGCAGAATGTAGAGCAAGGAAATAGACAGGGCAGACCTGTTGCACCTTCCCCCTCTGTCATCCAAGTAGCTGACTACTCGGATCCAAAAAAATATGTGGAAAGTAAACAACAACCCCACTCTGTCATCCCAGTGCGTGACACTGGGATCCATGTGGAAAATAAACAACAAAATTACGATTTTGATAAGATTTTGCAACTATTAAGGCGAAGTAACCAAATTTATCTTTACAAACAACTGTGTAATAATCTACAATTAATAGATTGTAAACCTGGATATTTAAAATTAAAAGCTGTATCTAAGTTGGATAGTAATTTTTGCAATGATTTAAAAAATTACTTAAACCAGGTGACTCAGCAAGAGTGGGTTGTTGCAGTTGATACAGGTTATATAAACAGGGAAGTGAGTAATTTAAATTATGCACCTGCAGTTAAGGATATCCTTGACACGTTTAAAGGTGCAAAAGTAGTTAATATAGAAAATAAGGAGTAAGTTGTGGATTTTAGTCAAATAATGAAACAAGCGCAAGAGATGCAAAAAAAGCTTGCAGAAGCTCAAGAAAAATATGTTGGAAAAGAGTTTCAAGGTATTTCTGGTGGTGGCAAAGTTTCTGTATTAGTGGAAGTCATAAAAATAGGTAGCTATAAAGCTAAAAAGGTGAACATAGACTTAGAACTTATGAGAAATGAGGAAAAAGATATAGTAGAGGATTTAGTAACAGCAGCGTTTAATGATGCCGTTAAAAAAGCAGAAGAAGATATGGCGAATGCAACTTCTGATCTTGCAGGTATGATGGGTTTACCATCTGGGTTTAAACTTCCTTTTTGAATTTACTACTGAAGTTTCTTTTAGTGTAAGTATTTTTTTTCTAATATTCCCAACGCTAGCACTTCTTCATATAATGTACCTATACTAGCATAGCCCTACGTCATACCGTGATTCATTCCACAACTGTACAAACATTGCAATATGGCACATAGTAAACGATGTCATTCCAGTCTGGAATCCAGCCTTGCCGTAATCTCATCAAGAACATTGTGTTTTAACATAAAACGGCTACTTTTATGCTTACCAACTTAATAAAATTCCTGGATCCCAGACTGGGATGACAAGAAGATGGTACTTGGATAAGAGGCATTGCCCTCCTGGTAGGCCCAAATTGCAATGTTCGTACAGTTGTGGATTTCTCATCCGCTAACAAGCAGCGGAATGACGAGGTCTTTCGATAGTAAATCTTACCTGTGTTAGCTATACCAAAAAATCAAAAGTCGTATTTATTCATTAATAAAATCTTTGTCTTCTCCTAAAAATTAGTTAAAATGTAGAATATTTTGTGTTATTAAGTTAGCACTTGACTTAACTTTAGTTGTTACTTAGACTGCTAAAGTGGAATTTTAATTTTTTTACGAGGACAATTATGCATTATAAAAAGTTTTTTTCAGCAGCCGCTTTAGCAACGTTGCTAAGTTTATCAAACTCTGCTTTTTCAGATCCTGTTGGTCCAATAAGTGATGAAGAAACTAGCTACTACGTTCGTTTGCAATACAACGGTGAATTTTTACCTCTTTTCACAAAAGTTGATGGTATTACCTATAAGAAAGACAAGAGTGATTACAGTCCATTAAAACCATCTTTTATAGCTGGTGGTGGTGCATTTGGTTACAAAATGGACGACATCAGGGTTGATGTTGAAGGAGTTTATTCATACCTAAACAAAAATGATGTTAAAGATGTAACATTTGACCCAGCAAATACTATTGCAGACAGTGTAACAGCAATTTCAGGATTAGTGAACGTGTATTACGATATAGCAATTGAAGATATGCCTATCACTCCATACATTGGTGTTGGTGTTGGTGCAGCGTATATTAGCACTCCTTTGGAACCCGCTGTGAATGATCAAAAAAGTAAATTTGGTTTTGCTGGTCAAGTAAAAGCTGGTGTTAGTTATGATGTAACTCCAGAAGTCAAACTTTATGCTGGAGCTCGTTATTTCGGTTCTTATGGTGCTAATTTTGATGGAAAAAAAACAGATCCTAAAAATTCAACCGGACAGGCTGCTGATGCAGGCGCATACAAAGTTCTTTACAGCACTGTTGGTGCAGAAGCTGGAGTAGCGTTTAATTTCTAGTCTATCTCAGTCTTGTTATCCCAGTGAGTTTTTTCTTGCCATCTAAGTGGCATGACACTGGGATCTAGAAAAAAGAAATGTGGATTCCAGTGTCAAGGCACTGGAATAACACTATTTGCTATGTGTTTAAGCTATAACGTTTACCATTGTACTGGTAGAATATCATCTAAGGTTACATAATGTTATCCAATTAGCTAACACTGCGGCCTACTGTCTCCAAGAAATTAGATGGAAAATTTGTACTTTTTTCAAATCAAAGCTTGAATTTTTGCTGGAAAATCAATATATTATATGCATGAAGTTTTGATTTAAGTTGTTATGTTGACCTCAATGGCAAACTTATGTGTCGATAGCAGAACCAATCTCATGCAATATATTGCTAGGGTGCAAAAATTTCCTATGCTGTCTCAAGAGGAAGAGGTACGATTAGCAAAAAATTGGGACCAATATAAGGATGTTTCTTCTGCTCATAAATTGATTACCAGCCATTTGAATTTGGTAGTGAAAATTGCAATGAAATTCAAAAATTATGGGCTATTGTTGATGGACCTGGTTATGGAAGGAAATATGGGTTTAATGCACGCAGTGAAAAAGTTTAATCCTGATTTAGGGTTTCGTTTTTCAACTTATGCAGTGTGGTGGATTGAAGCTTCAATAAAAGACTTTATATTGAAATCTTGGTCGTTTGTGAAAATAGGCACAACGCAAGCACAAAGAAGATTGTTTTTTAGTTTACGTAAAATAAAAAAAAGAATTTTACAGTATACAAACAGGGAAACTTTAAATAATGAAGAAATAAAAGCAATATCTAATGAGCTTTCTGTATCCGAAGGAGACGTTCTGCAGATGAATTACCGTATGGCTTGTAAGGATCAGTCGTTAAACGATTGCATAAAAATAGGTGATGACTCTAAAAGGGAGTTGCAAGATATGATCCCATGTAACTTGGTCAGTCAAGAAGTAACCTATCAGAATCATGAAGAAAAAGAATTAAAAGAAACAATTTTAAACAATGCACTAGCGAGTCTCAACGAAAGGGCAAGAGACATTTTTATCAGTAGATATTTGTCTGAAAACATTCAAACTCTGGATGAACTTAGTAAAAAATATTGTGTTTCAAGAGAAAGAATAAGGCAGTTGGCTGAGCAGGCGATGGCTAAGGTAAAACAATATATACAATCTGAAAGTTTGAAATTTGGTTTGCATGCGTAGTTTTTTTATATTTCTAATATTTTTTTCGATAGGCGCTTTTGCATCGGTTAGTGATGTACAATTGAAGGAAAAATATAAAGATTGGCTCGTGTATACTGCATTGGAAGATGGAGAGAAAGTATGTTATATTGTATCCTATCCTAAAAAAAAAAGCGAATATTATACAACCAATCGCAAGCCGTATGTAATGGTTAGTTATGTTGATAAAAAAGCAGATGAGGTAAGCGTTACCTCTGGTTTTCAGTATGATAAGGAGCCTGTAGCTCTCAATATCGACAAAAAAATTAAATATACACTGCCCATAATACAGGGAAGTTTTGCGTGGGCAGAGCATACAAAAATAGATCAAGATCTCATTCTAAAAATGAAGCAGGGATTATCAATGGTAGTTAATGGAAAAACAAAAACAGTGACCATTGATGATACTTATTCCCTACTTGGTTTTCAAAAAGCGTATCAAAAAATGCATGATTTATGCCATACAAAGTAAATTATTGTAACAGAATACCCAGCTATAGTATAAACTAGACTACTCTTTCAATGGAAATATAAATAGCACTTTACTTTATATGGGATGTGGATATCATTTAAAATATATTTTTGAGAGTTAGCAATGTCAGAGGTTGCAGGTGTAGATACAGAAATCAAAAAGCAAAATTCTGTGTGCGAGCAGATGCGTTTTAGCGTGAGCCGCACAAGTCTTTTAAATACATTATCCAGAGTAAGTGGAGTGGTTGAAAGGCGTAATGCAATAGATGTTTTCGCGTGTATAAATATCAAAGCACAACACGGCAGCATAAAATTAATGGCAACTGATCTTGACATTTCAATGTTTGCCTCACTTGCTGCAACCGTATTAACAGAAGGAGAAGTAAAAATTTCAGCGCATACTTTACATGACATAGTGAAGAAGTTACCCGCTGATTTGGATGTCAATTTTGAAGTAAACAACCAAGGAAAATTATTGATGTCTTGCGGAAATGCAAACTTTTCTTTACCGAATGTAGTTTCAAGCAGCTTTCCTGCTCTTGAAGAAGACAATTATAAACATGATTTTACTCTACTAAATACAGACCTGATAGACTTATTAACTAAAACAAAATTTGCTGTATCACTAGATGATACAAGGTATAATTTAAATGGAATATATCTACATACAGATGAGCAATTTCTGTACTGCGTTGCAACTGATGGCCATCGTTTATCATGTATAAAGAGGCCAAAGCCTGGGAACATCAATGGCGAATTTGGTGTGATCATTCCACGTAAAACTGTTATGGAGCTGTTAAAAATATTGGACGATTGTAATGAAATTAAAGTAAAACTCTCAGACAGAAAAATCAAGTTTACATGCGGTGAATATATTCTAATATCAAAATTAATAGATGGAACTTTTCCAAATTATAAAGCAGTTATTCCAGCATCTCAAGATAAGCATATGATTATTGAAAGTAAAAAACTTTCAGACGTTATAGATCGAGTTTCCGTTGTTGTATCTGATAAAGTAAAATCTATTAAATTCTCACTACAAGAAAAGCTGCTAACTCTGCATTCAAACTCCCAAGAGTGCAGTGATGCAACTGAATCCATAGAAGTGGACTACAATGAAGCCCCTATAGAAATAGGGTTCAACTCGCGTTATTTACTTGATGTTCTATCCTGCATAAAAAATAAATGTAAGTTTAGCTTAGCCGATGGTAATAGTGCTACAATTATCACTGATGAAGACGATTCAAGTGCATTATATGTAGTAATGCCAATGAGAACTTAAACTCGTCATCTCGCTGCTTGTTAGCGGAATCTGGAGATACCGTGGCGGTATGGCACTTATTTCACTAGCTTTTATTAAATTAGTAATCTATCTTTACCAAATATAAGCCAAAAGGTGGTGCAGTAACTCCAGCGGCACTTCTTTTGCATTGGTTTAATATATTTAGCATTTCTTGCGGATTGGTTCTATTTTTTCCAAATTCAACTAAAGTACCCACAATAATCCTCACTTGGTTATGTAAAAAGGAAATAGCAGATATTTTGATGTGTATATGATTCCCATTTTGTATTATATCGATATCATCAATTGTTCTTATCGGATTTGCGGCTTGACAATCTTTTGAACGGAAACTTGAAAGGTCATGTTTTCCAAGTAGATGTTTAGCAGCTTCACGCATAATATTTACATCAAGTGGGCTAAACACTTGCCATACATAACCCGTCTCCAGAGCGGCAGGAGCATAGCGATTAACTATTCTATATTCGTAATATCTTTTTTTTGCTGAAAACCGTGCGTGAAAAGCATCATCTACAACTTCTGCATTAAGCACGACTATAGGAATTGATTTTAAATGATAGTTTATTGCATTCCTTATTCTATAAAGCTCAAATTCCTTTTCCATATCAAAATGAGCAACTTGTCCTAAAGCATGAACTCCTGCATCAGTCCTGCCACCACAGTACAAAGTAACTTTCTCACCACTAAAATTAAATATAGCATTTTCTATCTTCTCCTGGATTGAGTTAGCAGAGTGTTGCTGTTTTTGCCAACCAGAGAAATTACTACCATTATATTCTACCGTTATTTTGTATCGCACTGCATTACATCAAGCTCTATCTAAAATAGTCATTTTCTATCTTAACATAATTTATGGTCAAGCCTACAGTGCTGCCACTCCCATAAAGTAGTTCGTCCAATCTTAAATCTTGCTGCCACTGCTTCTCTGCTTTCTCCTTCGTCTAGCGCCTCCATTGCTTTTTTTCTTAAATCATAACTATATGCTGCTGGCATTCAACCTCCTTATCATTATCTATCCTTATCACATCCGGACTTCTATGAAAAGAGCTATAAATCGTGAAAAAGAACTGCTCATTAAGTGCTGTTTGCTTAATAAATTTACTGACATTGGTATGGCTAAATTCGAAATGGCTACATGAATTTATCGTAAATTATTACCGTATAAGGTACGATGCGACAAAGCCATCCCAGTGTCAGCTACTCGGATGACACCGTCATAAAGGAACCAGTGTTAGCTACTTGGATGACAACCATTGTGCTTGAGGCAAAATTGACTATCACTTCTTTTTATAGAGCTTGCTCCAAACTTTGTTGTTAGTTAATACAAAAAACACTGTTAAAATTATAAAATACGCCACTACTTTTAATCCAAGTTTATGCCGGCGCTCTAATTCTGGCTCTGCTGCCCATTGTAAAAAATTTATCACATCATACGCCATATTTTCAACTGTGGCTTGCCTTGCACCATCATATTCCACCATTCCTTCAGAAAGTGGTGGCGCCATAGCTAATCTGCCTGTTGGAAAATACGAATTAAAATATAAATCATTTTCATCGTGTTCGCCGTTTTGATAGCCTGTTAACAATGAATAGACATAATTTGCACCATCATGCCTTGCTTTAATAATTAATGATAAGTCTGGTGGGACTGCACCATTGTTGCTTGCTGCAGCTGCTTCTTTTGTATCAAAAGGCGCAATAAAATAATCCGAAGGTACTCCAGGTCTGTCAAACATTTCACCCAAATCATTCGGACCATCTTTAACTTGATAAGAAGCTGCTATTTGTTTTACATCTTCTTCAGAAAAACCGACATCTTGCAAATTACGAAATGCTACCCTATTCATTGAATGACAAGCAGCACAGACTTCTTTATACACTTTATAGCCACGCTGAATTGACTCTCTATCGAAAGATCCGACAATTCCATCAAATTTCCAGTCTATTTTCTTATTTGGTGATGATTTAAATTCTTCTGCAGATATAAGACTAGATAGAAATAACATGCAGAAGATTGCAAATACATTAGATCCCATGCATAACCACTGTTTTAGTAAATTTCGAATTGATGTCATGCAAGTAGCTGACACTGGAATCCAGCTTATTTCATCACTGACATTATGGTTATCATGCACTCCTAGAATCTGTTGTCCATTGCATGATTTGTAAGTATTTTTATACCTGGATCCCAGTGTCAAGCACTGGGATGACAACGGAAGATAGTGGAATGACACTGTGTGTTGTATACAACGTTCATACAATTGTGTACATGATGCTGGAATCCATTTATTTTTTTTCTGGATCCCAGTGTCAAGCACTGGGATGACAAAAGAGGGCTCTGGGATGACAGAAGAGAGCTCTGGGATGAAAGAGAATTTTGTAAGAGATCTGCTTTGAATTGACATCACCTCATCTCCGGCACAGAATCACTTAAGGTTTTTGGTGGTTCTTTTGGCTTTTCATACTTACTAAGCAGTGGTAAAACTATCACAAAGTATGCAAAGTAATAAAGAGTAGATAGCCTACTCATAGTGATGTAAGGCTCTTTTACCTCTTGTCCTCCAAGCCAGGCAAGAAGTACAAAATTTATTGCAAAAACCCAAAAAAATTTCTTAAACACCGGGCGATAAGCACCACTTTTAACTTTTGATTTATCAAGCCAAGGTAACAAAAACCACACTAAAATAGACGCAAACATGGTAAGCACACCAGTAAGTTTATCTGGAATTGAACGTAGCATTGCATAAAAAGGTAAAAAATACCACTCTGGCACTATATGTACCGGAGTGACCATAGAATCAGCTTCTATATAATTGTCTGGATGCCCAAGATAATTGGGAGCATAGAAAACAAATGCGAACAAAACTACAAAAAACAGACCAAAAGTTATGCAATCCTTGACTATATAATAAGGATAGAGAGGGATGGTATCCTTATCTGATTTTACCTCCACTCCACTTGGGTTACCAGAGCCAAACCTATGCAGAGCTATCACATGAAGCATAGCTAAAGCAATAATAACAAAAGGCAGAAGATAATGCAGAGCGAAAAAACGGTTAAGTGTTGGGTTATCCACTGAAAAACCACCCCATAACCATATAACTATTTTATTGCCAATTAAAGGTATAGCAGAAAATAAGTTGGTTATAACTGTTGCACCCCAGAAACTCATTTGTCCCCAAGGCAATACATATCCCATAAAGGCAGTTGCCATCATTGCAAAAAATATAAATATTCCAATAAACCACACCATCTCTCTCGGTCTTTTATAAGATCCGTAATATAATCCACGCATTATATGAACATAGACTACCATAAAGAAGAGCGATGCTCCAACAGCGTGAGTGTAGCGTATTAACCACCCGTAATTCACATCTCGCATTATGCGCTCTACACTATTAAACGCATAATCAACATGCGGAGTGTAGTGCATAGCAAGAAATATACCTGTTATTATTTGTAAAATCAGCGCTATACCAGCCAAAGAGCCAAAGTTCCAAGCATAATTTAAGTTTTTTGGCACTTGGTAAGAAGCAGTGTGTCTTAGAAAAGAAAATATAGGCAATCTATATTCTATCCATCCTAATATGCCTTTTTCTTCTTTTATTGTTTCTTTTTTGTTATCTTCCTGCATAACTTAAACCTTTCTGAACACATGTCCATTGCTACTTTTATCTTATTTTTTTATTGTAGCAACTTATCCTTTACGCACAAATAAAAACTTTAAAGCAATATTAATTACCTCTTCAGCAACCTGTCACGTGCTGCGTTTAATTTTTGTGCAAAATATTCCGAGCCTCCTTTATCTGGGTGAACTAATTTCATTAAATTTTGATATGCTTTATTGATTTCATTTTGGTTCGCTCCAGAATCTATTCCTAGCACTTTAAATGCTCCATCTCTGAACATGTTACTACTACCAGACTAGTATGATTTTGTCTTGTAAATTTATTCAACAACCCTATTCTAACTATATAATGAAAAATTATCTACAAAGTGTTTATGAAGATGGTATGAAAATCCAACTATCTAAAGTCAACAAATATTTATTAGTTTTACTGATTACTGTCTCAGCATTTCTCATATCTGGGCAAGTATCCAGTTCAAGCAATATCGAGAATGATTTTCAAGATTTACAAGAAAAATTACCATTATTGAAAGATCAGGATTTGTTATTTTTAGATCCAGCTTCAGCTTTAAATTATGGTGATAGGGCAGGTAAAAAAGTGTTAATGGTTATAGTTCACCATACTGAAACATCAACACTAAAAGGTACAAAAGATACGCTGAATGCTAGAGGATTGTCAGTTCATTTTATTGTCGATAGGGATGGCAGCATCACCTTAATGGTTCCATTAGAGAAAGAAGCATGGCATGCTGGTATTAGTTATGCAAGAGTTAAGGTAGATAGTAAGCTTGAAGAGTTACGGAAGCTTAACAACTATTCTGTAGGTATTGAAATTGTAAACACAGGACTTGAGCCTTTTCCGGAAGAGCAAATGAGATCTGTTAAAGAGCTGATTTTATACCTTATGGAGCGTTTTAAAATTAAAAGGGATATGATATTTAGTCATTCTGAAATAGGAACTATAGTGTATGATCCAGAGCTTGGCTATACAATGCGTAAACCAGATCCACACAAATTGTTTGATTGGGAGTTATTAGAGAAAAATGAAATTGGATTGCACATAAGTGACAGAATAAACCCTAAAGATGCTAAACACAAAATGGGCAAAACATTGTATAAAGCAGGTGATAGAAATGAAGGTATTTTGAAATTAAAACAAAGGCTGAACAGATTTTTCTATAAGATAGAACCTTGGAATGATAAGAGAGGTAATGTAATTTTTCCTGATAATAATGCTGATTACTCAGATGAGTTTGATGAGAATTTTGTATGGGTTATTTATCAGTTTTCAATACATAATTTACCAAGAGAAATTAGAAAAGATCTACCTCTTAAACTAGAACAAGCAGATATATTTCCTGAATTCTTTAGTGAATATAGTCATGGCATTTCTTCTAGTTATCTAACCTTTAGTGAAAAAATTAAATCGACTCTACAACCATGTTTAAGCAAAGTAGATTATGAGAATTTATTATCTTCTCTTGCACAATATGAGAATAACATTTCTCCTGATGCATCTACCACTTTAATGTACAAAATTAAGTTATACTATGATTCTTATTTAAGATATCGCATATGGTCTTCACTCTATAAACCATTTAAGCTTAATGTATTGGAAGAGTTAGAGATTTTAAAGAGTGGAGTGTTATCTTTAAAATCACTAGATAGCTCTAAAGCTGCAGAAGTTTCCAGTTTAATTGATAGCTTTAAAGTAGATATTTCTTTAGAATTTCAGGGTTTTGAAAAACAGTGGTTTCAGGAGTTTAAGAATGCTTGGAGACAAGAATTTATACCTTCCCTGGAAGAACAGATAACATGGACTGCACTACATGAAGCAATATTGGAGTATTTAGAAAAAGCAAAGGAAGAAATTCGTTAAACGAAAACTTTTTTTAAGATCACTTTTTTAACAATTTATCACGTGCCGCATTTAGCTTTTGCGCAAAATATTCCGAGCCTCCCTTATCTGGGTGAACTAATTTCATTAAATTTTGATATGCTTTATTGATTTCATTTTGACTTGCCTCAGGATTCAGCCCCAGTATCTTTAATGCTTCATCCTTGGACATGTTATCACCAGTGTAATTTTCAGTATAACTTCTACTGCTACTAAATTCGTTCAAAAACTTACTCAATATAGAGTTCATCATGAAACTCATATTATTTTTTTTTGTCAGGAAAAGAAAAAATATAACAACGCTAGGCAAGACAAATGTAATTACTATGAATACTAAAAAAAGAAAAAAGATGAATGACATGTATATTTTTTTATCATTTTATGATTAAATAGTAACAATTATAATTGTCATGGTAAATAACATGTTCATCCAGATTGAAGAAACACCAAACCCAAATACGCTAAAATTCCTTCCTGGATTTGAAATTTTAAACGAAGGAGAAACTGCTGATTTTTCAAATGCGAATGAGATAAAAAATTCTAAACTAGCAGCAAATCTTTTTCAAATAGAGCATGTGGTAAGAGTATTTTTCGGTCATGATTTTATTTCAGTAACAAAATTGGATGGAATTAATTGGGATATATTAAAAGTAGAAGTTTTAACTACAATCATGAATCACTTTACTTCTGGTGGAAAAGCACTAGATAAAGAAGAAGTGAATGATCCAGATGAAGAATTTTTTGATAAAAATGATATAGAAATTGTAAATAGAATAAAAGAATTGATGGAAAGTCATATCAAACCTGCAGTTGCTCAAGATGGTGGCGATATCAAATTTCGTGGCTATAAAGATGGAATAGTTTATGTTGAGTTGCAAGGAGCTTGCTCTGGATGCCCAAGTGCTGCAATTACTTTAAAGCAAGGAGTGCAAAATATGCTGAGCTACCACATACCAGAGATTGCAGGTATAGAGACCACACTATGACTAATCAAACGGTTAGAGGAACAAAAGATCTCCTGTTTGATGAATGGTACAAGTTTAAATACATAGAGCAAACAGCAAACAGAATCTCAAGTTTATACGGCTTTTTGCCCGCCCAAACTCCAATATTTGAGTGCACGGAGGTTTTTACAAAAACCTTAGGTGATAGCTCAGACATCATCACTAAAGAGATGTATAGCTTCAATGATAAAGGGGGAAAGAGCATAACTTTACGTCCTGAGTTCACTGCAGCGATTGTCAGGCTACTCATTGAAAAAAAACTGCAAACACCGATAAAATTATTCTCAACAGGACCTGCATTTCGCTATGAAAGACCGCAAAAGGGAAGACAAAGGCAATTTCATCAGATAAATTTTGAGGTTTTTGGCATAGAAGATCCAAAAGCTGATATTGAATTGATATCACTCGCTCAGCACTTACTAACTGAATTTGGCATCAATAAAAATGTAAAGCTGGAAATCAACTCTTTAGGTGATGGTGAAACAATAACTAAATATAGAGAAGCTTTGATCTTATACTTTACAAAGTATCAAAATGATCTATCAGAAGATAGCAAAAATAGGTTGATCAAAAATCCACTCAGAATACTGGATTCCAAGGATGAGAAAGATAAATCAATAATTTCTGATGCGCCTAAAATCAGCAATTATTATACGAAAGAGTCCTCAGATTTCTTTGAACAAATACTAAATGGATTAACAATTCTTGATATACCTTATACCGTAAACAATAAACTAGTTCGAGGTTTGGATTATTATTGCCACACAGTGTTTGAGTTTGTTACAGAGGATTTAGGTGCACAAGGGGCAGTTTTTGCCGGTGGAAGATACGATAATTTAGTATCTTCAGTAGGTGGAAAACACACTCCAGCAATAGGATTTGCAGGGGGTATTGAGCGCATAATGGAGTTAATCAATTATTCTCCGAAAGAAGAGCGACCTATTTACCTAATTCCAATCGGTAGAGAGGCTGAAAAACATGCTTTAACACTTGCAAATGAATTGCGCAGAAATGGTTTATATGTAATCTATGAATATAGCGGAACGCTCAGAACCCGAATGAAAAAAGCAAATCAAGCAAATGCTAAAGCTGCTTTAATCTTTGGCGATGAAGAATTGAGTAGTAAAACTTTAAAGATTAAAAACATGGATACAGGTGAAGAAAAAATAATTGCTCGCGATAACACAATAGAAAATATCTATTAGGAGCAATGCAAATGTTTTTCTCAGTCAGCTATAGAAGAAAATTCGTCTGCACAAGAATTTTTCATAGTATTCAAAGTATCATAATCTGTAAAATCTAATTTTACCGGTGTAATAGTAATAAATCCTTCTTTTATTTTATTTATACTACCACTGCCTGAGTGCTCTCGAGACCAATTTAAGCTAAAAGAGCCATTCGAATTTTCAGTAAAAGTTAAATCCCCATCAATGTTATATTCACCTTGTTCAGCAAATTCTACTCCTTTTACTTTTTCCTTAGCAGGAAAATTTACACTCATCACTATGTTTTTAGGCCAACCAACCTTAACTAGCTTGGCAATAACCTTTGGTGCAAAAACCTTTGTATTGTGCCAGTCTATTTTATCATGATAAACTTGGCTCAGCGCAATAGAAGGTATAGACCTTGCAGCACCTTCCATTACAGCACCAATTGTTCCTGAATAACAAATATCGTCCCCGACATTTGATCCAATATTTACTCCGGACAATATTAAGTCTGGTTTTTTATTCATAACTTTATTTAGCGCAATAATGACACAATCTGCAGGAGTACCAGACACACTAAATTCCCTTTCACTATGTTGTTTTATTCCAATAGATTGTTTCACTGGATAATCAAGAGATCTTGCAGCTCCGCTTCTATCAGTATCTGGTGCCACTATCCATATTTCTGACGCAAAATTCCGTGCAACCTCTTTGAGTAATTTTATTCCTTCACTTCCAAAGCCATCATCGTTTGTTATCAATATTATCATATACAATACTCAGCTATACAGCTCCAAATTATGTAAACCACTGGCTGTAAATAAACTCATGAGGCTTTAAGTTTCTTTGCATAACTGTGGACTGTAACAAAGAACCTGCTGTAAATCAATAGATTTCTTGCACAGGCCATAACTGTCATTACAATAGAAACGAAAAAACTTACTTGACAAACTCCGCCAGCCCCCTTATCATGAAACTG
>NODE_7_length_33444_cov_756.607176
ACAAAATCGTCGCAAAACCTTATTAGCTGTAAATATCCTCTGGCTTTTGGCTTAAATTTCTTTTCAAACCATAAGTCCAGCACATAGTGTAAGTATATATTAGCTAAGACAGGGCTTACTATACCACCTTGTGGTGTGCCTTGATCGGTTGCTTTATAACATCCAACTTCGACTATTCCTGCCTTTAGAAATCGTTTTATTAACCACAATAAATTTGGGTCAGCTATTCGTTCCCTTAGACAATTCATTAGCCATTTATGTTGAACATTATCAAAGAACTTCTTGATATCCACTTCTACAATATAGTTAATTGGTTTGTGCATAACTGCTTTATCTAGAGCGTTTATCGCCTGATGACAATTTCTTCCTGGTCGAAATCCATACGAGCTGTCCATAAAGTTTGCTTCATAAATATTTTCTAATATCTTCTTTAGCATTACCTGTACCAACTTATCTTCCGTTGATGGTATTCCGAGACCGCGCTTCTCTTTGCTCCCGGCTTTGGGTATGTATACCCTTTTCACTGGTAGCGGTGATATTGTTTTCTCTTCATACTATCCACTAGTGTTTTAAGTTTCTCTTCTAGATTTTCTCCATAAGCTTCCACTGTCACACGATCTATACCACAAGCCTTGTTGCGTTTTAGTTCCTTATAACACTCTGCAAGATTCTCTTCATTAATCAAATGAACTAATGATGTAAATTTTACTCGCTTATCTTGCTTAGCCCTTACTGCTATCTGGTTTAGTTTTCCTTGCATACTCCTCTAATCTCTGTTGTATTGGTATAGCAATCCCTATACCAGTCACTATATTGCTAACCGCTTCCCCTTGTATGTGGCTTTCCCACACTCCGAGTACTATCAGTTAGTCCGACTTCCTTTGCATCTTCCTCCAGTCCTCGCCTTTATTGACTTGTTCCAGAGTACCCTTACAGGAATACAAAGGATCTCCCAAGTTCACGTAAGGTCCATCTCAACATATGACGCGGCCTTCGATCCCGATGAGGTGAGTAATATCTTGCCTTAGCGTTATTACCCATGTTGCCTTCCACCAAATGTAAAGTGTCAGCCCCCATGACGCGTGAATTACGGGACTCAATACCTTCACTTTCGTTGCACCCTATGTTGTCCATTCCATTAGCTTTACTACGCTCGTTACCTTACGCAGCATAATGGTTTGTTCCAGGTTGCCGGCTAAGCTTTACCCGTGTTGGATTTTCACCAACTGTTCCTTACGCACTTCTTGGCGCACACATTTTACACCCCCCTTAAAATTAAAACAAAAGGTGGTAAACAAGATGTCAAACACAGATAACTCAACTACAAGCTGGTTTTTGTTGTAGTTAGATAGTTATTTTCTCACTTTCTTTACTTGCTTTAATTAATTCATCAAAATCAGATTCATGTAATTTGTCCTGTATAACTCTGTACTTTTCGTATTCTCCTTCAGCCAGGGCTTTTGCAACTTCAGCACTAACTTTACCGGCATCTTTAAGTACTTCATAATCATTGAATAATAGAAATGCATCCAATTTTTCAGCCCAGTCTTGCATTTTCATCAGCCGATTCTTTTTTGCTTGAAGTTCTGCATAATCTAGATACATCGAAACAATGTGGTTTAGTTCACTTAGTTCTTCTTCAGTTAAGTAATTTTTCGCAATACTTACATCACTCTTGTGAATTTTTTTACCTGGACCATCTTTCCATGTAGTTAGCCCCATATGTGGTTTTTTGTGATCAACCCGAGAACATATCAACTCTGCTGCAGTTAAACCATAAATTGCCCAATATAATTTGTTTTGTACTTTTGCGTAAAATTGTTTTGTTATTTCTGAATTTGGATCGTAATCTGCAGAACATTCGGCATAAATGTCGGTAATCTTCTGGTAAAATCTACGTTCGGATGCTCGTATTTCCCTGATTTTTTCAAGTAATTCATTGAAGTAGTCTTTGCCAAACTTTTTCCCGTTTTTTAGTCGTTCACTATCTAAAGCAAATCCTTTGATAATAAAATCCTTCAAAACTTTTGTAGCCCATACTCTGAATAATGTTGCTTTTTTAGAATTAACTCGATAACCAACAGCTATAATTGTATCTAAATTGTAAAGTTGTGTTGGGTAATTTTTACCGTCTGCAGCGGTTACCTCAAAAGTGGAAACAACTTCTTTTTCCTGTAATTCACCAGATTCAAATATGTTCTTGATATGCTTACTAATAGCTGGCAGTTGTACATCAAATAATTCAGCCATCCTTTTTTGCGTAAGCCAAAGATTTTCATCTCTGCATAAAACTTCAATTTCTATATTTCCACCTGGAGTAGTATAAAATACAATCTTATTCTCATCCATTATCTATCTCCTATAACTTACAAACAAACCATTGATCATCAATAGGAATTTAACCAATTAATTGTCTCTACTGCAACTAAATTCTTTAAAACGTCTTTAGAGGGCTATTATAACTTATTAATGAGCTGGATAGAGGGGAATATCTGTTTTATCAAAAATTCATGTGACCTCTTCTCAGCTCCAGTAAACAGTTATTTCCAAAATGGAAACAACTCAAATAGTAAGGTGTTTAGGAGGTCGGACTTCCGTTTAGCGGGTTCTTAAAGTTTAGGCTCTCTTTAATTTCTGAGCTGCATTCAAATTATTTTAACTTTTTTTCAGAAAATCCCGGAAAAAGTGGTGAGAAATCCGGAGTATAGGGGCATTGAGTGTAGATGTGCTTCAAACACAAAAGTCGGCAAATAAACAGAGTAGAAAAGATTGAAGGAAGCAAAAGAAATTTAGGCTTTTGGTAAGTTACGTAATTGAGAATTTGTATTTTTTTAGATGAGGTAAAAACTTTGTTTTAAGGCTAGATGCAACTTTAGGGTACAAATACTACTATTACCAAAGAACGCATATAATACCCCTTAGAACTCGAATAAATGGCATTCTTAGCAATTCTATTACTGTATAGCAAACTCACAGGTGAGTTTAGCACGTTTTTTACGCTTTGCAAAGAAAAATTAAAAAAAAGTGAACAGTTTTTGTAAAATCGGTGAATATATATAATACCAAGTCCTAACTAAGGTAGGTAGCATAAGATTCTTGTCATTGGCCAACAAAAACCCATTCATAGCGTATTTTGAAGGAACCAGACGATATTTAGCGCTACTTATAGTTTTAAATAATAGCAAATGTCAATCCTCACACTCGACCTCGGCAAACAAACCGGCTGGGCTATTCTTACAGATGGAGTAATTCAAAGTGGGAGTGAAAGTTTTCATGGTAATCGTTTCAGCGGAGGTGGAATGGCTTTGTTGCATCGCTACTTATGAAAGGCTAACTATAGTTAGGATTATAAGCAACCTATTGAAAATCTTGTTTTTTTGCAATCAATCTGATCAAATTTAAGAATAGTAATTTGTTATTTATATTAATAAATTTAATTCTATTGAAAATAGCTAAAGCATTGAAATTCTTGAATTTTAGCCAGATTAGTGAGTGGTAGTGAAATTTCTTTTACTCAAATTTAGGTATTCACTGACCGTTCTTGTTATAAATACCAGAATAATAAGCTACTGATATTCCCTATCTTTTTTATCTTTAATCCATCATAGCTAGCGATGCAACAAAGCCAGGTGGAATGCACTTCTTAAATTTTCGTAGGTGGCTCAATGAGATGAGGGAAAGATTTTCAGATATTGAAGCAGTGTATTTTGAAGAAGTAAGAAGACACCTTGGAACTGATGCTGCTCATTGCTACGGAGGCTTTCTAGCTCATTTAACAGCTTGGTGCGAGGAAAACAATATACCTTATCAAGGTGTACCTGTCAAGACGATAAAACGCTTTATCACCGGTAAGGGTAATGCAAGTAAAAGTGAAGTTATTGAAGCTGTGAAGGGAAAAGGGTTTATTCCTCAAGATGACAATGAGGGGGATGCTTTGGCGTTGATGTTCTATGTTAATAATTTTAGTAAAGATTTTAACATGCTAGATAGCACATAGGAAGTGGGTCCTTCCCGCCAGCAAGGCTGATTTGGGAGCGAAACCCCGGACCTTCTCCAGCGTCAGACGTTTTTTAATTATTAACTTTTTGTTAAGAATTTAAACATAGCAATTTAATACACTAATATGAACTTAGCAACACACTACTATCCTATTGAAAATCTTGTCGAATATGATCGCAACCCTCGCAAGAATGACGATGTAGTAAACAGAATGTGCGCCTCTATTCGGGAATTTGGGTTTTGTATTCCAATAGTTGCAAAAAGCAATGGCACTGTGGTTGATGGTTATTTACGCCTCAAAGCAGCAAGAAAACTGGGTATGGAAAGTATTCCAGTAGTCCTCAGTGATAACTTAAGTGAAGCCCAAACCAAAGCTTTTCGGTTACTAGCAAATCAATCAGCTAACTGGGCAAAGTGGGACGATGATCTTTTGAAGTTGGAAATTCAAGAGTTAGAAGATTTGCAGTTTGACCTAAAAATGACTGGATTTGAGCTGGAAAAGGTTCAACGTTTTCTTGATGATTTAGATGGAGAAAACAGTGAAAAAGAAGATTTTTCCGACTTAGCCGGTGATAGCAAAAAGGTAAAAATAACAAAACCAGGGGATCTATGGATTTTAGGTGGTCATCGAATCTACTGTGGTGATAGTTGTCTGGTTGAATCATTTAAAGCGGTATTAGACGATAAAATGGCAGATATTACCGTGTGTGACCCTCCGTATAACGTAGCATATGGTGACAGTCAGGAAAGAGAAGACAAAAAAATACTAAACGATGATCAAGGTGAAAAATACGAACTTTTTCTGTATGACATTTGTTCTCACGTTTTAGCGTACACCAAAGGTGCAATTTACATCTGTGCATCATCATCCGAGCTGGCAACGCTGCAAAAGGTATTTGAAGAAGCAGGTGGTCGTTGGTCGACATTTATAATTTGGGCAAAGAATCATTTTACGCTAGGAAGATCTGATTATCAAAGACAATACGAAACAATACTCTACGGTTGGAAAAATGGCAATAAGCGTGAGTGGCATGGAGGACGTAATCAAAGTGATCTCTGGTTTTACGATAAGCCAACGTACAACTCACTGCACCCAACGATGAAACCAGTGGAGTTAATGGAGAGAGCGATAGTAAACAGCAGTAGACCAGGGGACATAGTTCTTGATCCATTTAGCGGGTCTGGGAGTACGTTGATTGCATGTGAGAGGACAGGAAGAATCTGTAGAACGATAGAGCTAGATCCTACGTTTGTAGATGTGACCATAAAACGTTGGCAAGTATACACGGGAAGAGAAGCGATACTTTCCAATACTGGCAAAACCTTTGCCCAAATTCAAGAAGAAAAACGGTAAAAGAAGGGAGAAAAAAGTGGAAGGAGGAAAAATCACGCAGACGGAATGGGCAAGAGAACTAGGAGTTTCAAAGCAATACGTCTGTTACTTAGTAAAGAAAGGAATAGTTGAGCTGGAGGATGGTTTGATTGACCGAGAACAAGCAAATGAAGCGGTGGCAGCAATACGAGATCCAAGTCAACCACTGAGGAGAAAAAATCCAGAAGGTGAAGAAGTGGGAAATAATAAACTTTCCATGATGTTGCTAAAAACGCGGATAAAAAATGAGATGGAGCGGGGAAGACTGCTCGAGGCAAAAGCAAAAGCTGAGATTGGTGAACTTATCTCAGTAGAAGAAGTAAAGACTGAAGCATTTAATGTTGCAAGAGTTGTCCGTAATAATTTGCTTAACATTCCAGATAGGGTTTCAGCGTTACTAGCATCGATAAATGACACAGAGAAGATCCATGAGACACTGACTGAGGAAATCAGAACAGCTTTAGAAGAGCTGACACAAAGTGTATTTTAATGACTACATATAAATTACTGAAAAAGCGTCTTATCGCCTTGGTGAGCCTAATTCACATATTAGTTGCAATAATGATTTTAAGTAAAGCGTCAGCAGATACTTATTGTAGAGGGAAAATACCTTTTTCTCTTAGCTGTGTAAAAGTATAAAAATTGCAGCAGATGGCATTATGATATATAGCAGTAGCTTTTATACAGGGTTAAAGCCAGATCCACTGCTCAAAGTATCAGAGTGGGCAGATAGAAATCGTCAACTTTCAACGATAGCATCATCAGAGCCGGGGAAATGGAGAACAGAGAGAACGCCGTACCTTAAGGAAATAATGGATTCACTATCTTCGTCTTCACCGGCCGAAAAAGTGGTATTCATGAAAGGAGCGCAGATAGGCGGAACAGAAGCTGGAAATAACTGGATAGGATATATAATCGACCAAACACCAGGCCCTATGCTGGTAGTACAGCCAACAGTAGAAATGGGCAAGCGTTGGTCAAAGGGAAGATTTGCGCCGCTCATTGAAGATATGCCATGTTTAAGGAGTAAAATAAAAGACCCAAGGTCGAGAGATTCAGGCAACACTGTACAAAGTAAGGAATTTCCCGGAGGAACGGTAGTAGTAACAGGTGCCAACAGTCCAGTGGGTTTACGTTCAATGCCGGTAAGATATCTTTTTTTAGATGAAGTAGATGCATATCCAGGAGATTCAGGAGGAGAAGGAGATCCAGTTTTACTCAGCATAGCCCGAACTAATACATTTACGCGGAGAAAAATATTCTTAGTTTCAACACCAACGGTTCACGGAATAAGCAGAATAGAGAAGGAATTTGAGAGTTCAGACAAACGATACTTTTTTGTACCTTGTCCACATTGTGATCACTATCAGGTGCTGAAATGGTCACAGATAAAGTGGAAAGATAAAGATCCCTCAACAGCCCATTATGTGTGTATAGAATACAGCGGCAAAATAGAAAACCATCAAAAAACAGAGATGCTAGCTAGAGGTGAATGGAGAGCAACTAGGGAGGAGGGAAAAAAAGAGGCAAAAATAGGGTTTCATTTATCGAGCTTGTATAGCCCAGTTGGTTGGTATAGTTGGAAACAAGCAGTGGAAGATTATCTGCATGCAAAGGAAAATGAACAATTACTAAAAGTTTGGATAAATACAACACTCGGAGAAACCTGGGTAGATAAGGGAGAAGTACCAGACTGGAAGCAACTATTTGAGCGTCGAGAAAATTTTCCGATAGGCATGGTGCCAAAAGGTGGAAAAATAGTGTTAACGGCAGGGGTTGATGTACAAAAAGACCGCTTAGAAGCAGAAGTAGTAGCATGGGGTATGGGTCGTGAGAGTTGGTCAATAGACTATCAGGTATTAGAAGGTGATACTGGAAGTGGAGAAGTATGGGGGAAACTGTCAGAGCTCTTGAATCATCATTTTATCGGTGAAAATGGGCTTGAATACATGATAAGTATGATGGCGGTAGATGCTGGGTATGCAACACAGGAGGTATACAATTGGGTAAGAAGTCATCAAGGATCGGGAAGAGTAATGGCAGTGAAAGGGGTAAACAAAGCCCTAGTGCCGCTTAACAGCCCAAGTAGAGTAGATGTAACAGTTGGCGGACAAAAGCTAAAAAGAGGAATAAAGCTCTGGCCAGTTGGAGTATCGATATTAAAGTCAGAATTGTTTCAGTTGCTGAATGTTTTAACAGAAGGGGCGCCGGGATATTGTCATTTTCCCGAATATCCACCTGAATATTTTAAGCAGCTAACCGCAGAGCAACTAATTACCAAAGTAGTAAAAGGATATACCAAACAAGAGTGGCAAAAGATAAGAGACCGAAATGAAGTATTAGATTGCAGAGTTTACGCAAGAGCAGCGTCTATTGCCCTGGGGATTGATCGTTGGCCAGAGAGTAAGTGGGAGAGTTTAGTAGGTGAAAAAGCTAAAAAGTCAAAAAAAGTGAGAAGAAGTCAATGGTTGAGTGAGAAAAGTTGATGTACAACCAAGAATATTTAACTCAAGTAAAAGAAGCGATAAAGAAGCTACAGAGCGGGGAAAGAGTAGTATCGATTGCATATGGCGATCACGTGGTTAGGTACGGAGAAGTGCAGATAAATGACCTCTTGAGCTTAAGACAACGCATTAAAGCTGAGCTGAAAGTTGCAGGTGTGAAGAGAAAGATTGTTATTTCAACGAATAAAGGAATTGACAAGTGAAAATGTAATACTGTACGTTAGATAATTTATAAATATAGGGGTAACATGATAGGAAATGTAGAAAGATTGCAAAGAGAACTACTTGAAGAAATGGGGTCTATTTCTTTGGGGAGTAGTAATACAAGGGCATTAGAGATTGTCAATCAATTAGGAGAAGATCACATTAATGATACTATTATGACTCTTGATGGCAGGCAGTTTACAGCTTTAGATTGTGCAATTATGTTTGACAGTCAAGGTAATAATCCAAGAATAAATGAAAGGCCGAGAATAAATAACAATGCATTTAGAGAATTAGAAGGTGCTATTAGGAGTGCTGGAGGAAGAACATCAGAAGAATTGGGTAGAAGACAAGATATTCCTTATGATCGAGAAAGCTTTAATGAGCAAGTGAGTACGTTTTTAACAGACGTTACTATAGAGCATGTTATGGCAGGGAGACTACATCTAATGGTTTAAATTGAATGCGGAAAAAATTATCCTAACGGAAAAAAGCTGAGGAAATTGGTTAACCAATTGTTAAGTATTTAAAGGAGATCCGGGACGTAAAGAGGAGAGTTGTGATTTCGACGAACAAAGGGATTGTATAAAGAAATACTTATTGAAAAATTAAAAGAGATACTGTATAATTAGTGTAACATCTAGGTTTGGTTAAACATATGGTAAACTCAAGAGTTAATGTAACCTTCAATCCAAAAACTTCACAGCATCTTATTGAACTAGCTAAAGCAACTAAGCAGTCTGTTCAAAAATTAACAGAAAAGCTAATCAAAGAAGCAATTGAGCTTGAAGCAGAAGACATTGCGTTTTCCAAAATTGTTAGGGAGCTTGATGCTGACGATTCAGAAGAAGTAGAGGATAGTGAAGACATCTGGAAATAAGCGGTACACTATAAAATACCTTAAGCATGTTCTTAAAAGGAATTTGCCCTCCTTACCAGAAGCTATAAAGCCAAAAATTAAAGATGCAATAAGAGAGTATCTTGCAACTGATCCCATTGGTAATGGTGTATTGCTACGTAATAGATTAAAAGGACACAGAAGAATAAGAGTTGATGATTATCGTGTCGTCTATCGTGTAAATACTGCAGAACGTAAAGTAACTATTGTTTCAATAGGACACAGGGACAACATTTACAAGCAGGCAATATTAGATCTACTAAAACATTAAGAAAAGACATTTGTGCAGGAATCTCTTGCATAAATAGAAAATGTCAACAGCTTGTTTTCTCCAGCAGCTTGACGTAATTTTAAATAGCGCAACAATTTATTGCCCAATTAATAGTCTAAATGTTACTCAAATCATTCAAACAATTATTCCGCAAACCAAAAATCAAGAGCTCAGCCTGGGATGCGTCAGGCTCAGGAAGAAGATTATTGCACTTTCAACCAGAAGTAGGAAGTATAAATAGCTTACTTTCCCAGAGCCTTGAACACCTGCGTAGTCGGTCACGTGACATGGTAAGAAAGCACTCCTATGCGGCAAACATAATCGATACGATAGTGAGTAATTGCGTTGGAACGGGAATAAAACCGCAATCAAAAGCCAAGGATGGAGAATTTCGGAAAAAAGTGCAAGAATTATGGCTGAGATGGACAGATGAAGCAGACAGTAGTGGAGTAAGTGATTTTATGGGTTACAAGCTTTGGTTTGTAGGAGCATGATAGAAGGAGGAGAATGTTTTGTAAGACTTCGAACAAGAAAACGAGAAGATGGTCTTTGTGTGCCGTTGCAATTACAAGTACTTGAGTCAGAGCATTTAGACAATAAGAGCAATCAAACCCTTGCCAATGGTAATGTAATTAGAAACGGGATTGAATTTAACCGACTTGGGCAAAGAGAAGCGTATTACCTTTTTCGAGAACATCCGGGTGAAGGCTCGTTTGGAGAATCAGTTAGAGTGCCAGCAAACGATGTTTTACATATCTATAGACCACTAAGACCTGGGCAGATTCGAGGAGTACCATGGTTGTCCAGTGTACTGTTAAAGCTCTATGAACTTGATCAATACGATGATGCGGAATTAGTCAGAAAAAAGACTGCAGCAATGTTTGCGGGATTTATTACCAGACTTGATCCTGAAGCAAACATCATGGGAGAAGGAGAGAGTAATGAACATGGAGTAGCGCTGTCTGGCTTAGAACCTGGGACTATGCAATTACTTGATCCCGGAGAAGATATTAAGTTCTCGGAACCATCAGACGTTGGGGGAAGTTATGAAGCATTCATGAAACAGCAGCTTAGGGCAATAGCAGTAGGCACAGGGATAACTTACGAGCAGCTAACAGGAGATCTAAGTGGTGTCAATTATTCATCAATAAGAGCTGGGTTAATAGAGTTTCGTAGGAAGTGCGCGATGTTACAGCATAACGTGGTAGTATTTCAGCTTTGCCGGCCAGTATGGAATAGGTGGCTAGAATTAGCACTACTCTCTGGAGAACTGGACATAGGTGAAAATTGGGCAAAAGAAACAGCAAAAGAGGTAAAATGGATACCGCAAGGGTGTGCTTACGTAGATCCACTAAAAGACCAGCAAGCACAGCAAATGGCAGTAAGAAATGGATTTAAGAGTCGATCGGAAGTGGTTTCAGAACTAGGTTATGATGTAGAAGAAATAGACCAAGAAATTGCTGAGGATCAAAGACGTGCGAGTGAACTGGGCTTAAGTTTTGATTCTGATGTGAATTCTAATGCTGAAATGATATAAAATTCTATTTCTATGACAAATGGGTTTTTATTGCCCCAGACACAAATAAAAAATTTTAAAAACATATGACGACACAAATAAATTGGATGAATAAGCCGATGATGATAGAGCAAAGGAGTTTTGAATTATTGTCATTACATGCTGGAAAACACCCTACGTTTAAAAACATAAAACACACTGCAGAAAACAACGTAGAAAAAATAGCAATAATACCAATACATGGAATTTTGACCAAGAAACCAGGAGCTTTTGATGACATGTTGGGAATGACATCATATGAGAAGATACGTGAAGAGATAGAAAAAGCTTTAATAGATGAAGAAGTAGAAACAATAATTTTGGACATAGACAGCCCTGGAGGGGAAGTAAACGGTTTATTCGACCTTTCTGATTTTATTTACGAAGCAAGGGGATTAAAAAAGATCGTAGCAATAGCAAATGATGATGCGTATTCTGCGGCGTATGCAATAGCGTCAAGTGCTGAAAAAGTATTGGTAACGAGGACTTCAGGAGTTGGAAGCATAGGAGTAATAGCAAGTCATATAGATCAAAGTGGGTTTGATGAAAAACAGGGGATAAAATATACCACAGTATTTGCAGGAAAGAGAAAAAACGATTTAAATCCGCATGAGCCGATAACATCAGAAAGTGTGGAAAGCTTACAAGATGAAGTAGACCGCCTATATGAGATGTTTGTCGAGCTTGTAGCAAGAAATAGGAATCTTTCCACGGAAAAAATCAAATCAACGGAAGCAGAGCTATATTTTGGTGAGAAAGCAATAGAGATTGGACTTGCTGATGAAGTGATAACATATTCTGAATTTATAGATAGGAGAAACAATATGAGTAAAGCTGAATTTAACTATAAGGGCCACACCATCGATGCTGATGAGTTAATGGAAGAATCAAAACGAATAGGTTATGAGAGGTGCCGCAAGGAAGTATGAGAGGTAATAAGATTGTGTAATTTGTCAAAGATGCCAGAGAAGATAGGAGAATTTATTGAGCAGGATGTAAACGCAAAACAAGCCCAAGAGATATTAATGTCGATACTGGCGGAGAGAACGAAGAAGACAGAGATACTGAGCACAATACCACAAAGTTCATCAGAAGATTTAATGATGCAGGTAGCAAGAACTCGAGCGCAATCTGGCATTTGAGAAATTTAGGTACCAGCAATTACAAATGCCGCGGTAAACAAGTCCGCCAGAATAGACAATTATAAAGTTTTCACCGCGACGTATAGCAACTTTAAACACCGCGGTAAACAAATCTTGTAACCGCCGTATATAACACTAACAAAAGCGGCGGTAAAACAATTAAGGAGATGGTATGAATAGTTATTGCTTGGTTGGAAGCATGAGAAGATAATACCTTCTCAGAGTGGATAGGTGGCAGATTGAAAATGTTTGTGAGGCCCTTTCTGCTTTTTGCAGTATAGGAAAAAGACCTCGTGAAGGAGATTAATCGCCCCTGCCACCGAAAACCATCGTGCGGCCTATAAAATTTAGTGACCGCGTATAGGAGAATGGACCAACCGGTAATATTCTACTCTGATATGTTGGAGTATTCAATAAGGGAGAAGATTTATGCGTTACATAGGTGTTGATTTACATACTAATAGTTTCACTGCTTGCTACTTAGAACAGGAAAAACCAGAGTATATTAAAACGTTTCGCTTACAGGATTTAGGTAATTTTATCAAAAATCTTCAAGAAACAGATGAAGTAGCCTTAGAGGCAACGGGAAATAGCTGTTTCTTTTATGATGAAGTGTCACCTTACGTTAAGCGCGTTGTTGTGGTTGCTCCCTTGCAATTTGAAGTTATTCGTCGTTCTGTGAACAAAACAGATAAACATGATGCAAGAGCTATTGCTTTTTTTCTCAGCAAAGATATGTTGCCTGAAGCAAAATGCAAGAGCAAACAATGCCAACAGTTAGCTTCTCTTCTTAAAACAAGAGATCAGTTAGTAAAATCACGGGTATCTTTAATCAATAAAATACATGGACTTTTCAATTACCACGGAATAAAGATTAAAAAGGAAGTACTGACAATCAAAGCGGGATTTGAATGCTCTCTTGGTAAACATGATTGGAGTCACTTGGAAAAGGTTGAGATTGAAGTGATTAGCAGTAATCTGGAAGTCATTCGAGAAAGTCTCAAAAAACTTGAAAAGGAAATTATAGCTTTTGCTCAGCAGCTTCCTGGATTTAATAATCTCATCAGCATTAAAGGTATTGGTGCGATTTCTGCAGCAGTTTTTGTTGCAACAATTGGTGATATTAATGATTTTAGTAATCCTGAAAAACTTACAGCTTATTTTGGAGTTGTACCGCGAGTTTCTCAATCCAATCAACAATGCACAATTGGAAGAATTACTAAACGTGGATCAAAAATTGGGCGTACTTCTTTAGTACAGTGTACTTGGATTGCTATACGTTATAGTCCTTATCTGAAAAGTTTTTACGAGCGTGTGAAAAAAAGCGTGGTTCTGCTAAGGCTATTATTGCTACTGCTAGGAAGTTTCTCACAACTATTTTCTATACTCTTAAAAACAACTGGATTTTCAAAGATTTTACAAAATATGAAATTTCTTATTGACAACAATCATAGGAGAAACATTTATGAGTTGTATAACCGAACAAAATAACCTTGGTGACCTATTAAAGTATGAGGCATCAAATCTATACTCAAGAGACCAAATAACAGTAACAAAGGGGCAAAACCTAAGCTTGGGTACTGTAGTTGGCTGTAATATTGAAGATAATGTAATTAAGATTATCAATCCAACTGCAACAGATGGTACGCAAACAGCTATAGGAGTGATAGCAAGTGATGTAAACGTGAAAGAAAATACCAAAGCAGTAATCATTACACGTATAGCAATGCTAGCAGATCATGCAGTTGTGTGGCCAGCAAATATAACAGAAGAGCAGAAAGCTGCAGCAATAAAGCAACTTGAAGCACGAGGCATCATTATCCGCAAAGGGGTTTAGAAGCCCAGCAAACATCTTAATCATTCGCAAAGGGCTTAAAAGCCAACAAACATCTACAGCATTAGAGGGGAAAAAACATGCAAAATCCATTTACAAATTCAGCATTTAGTATGACGGAATTAACTAAAGCAATAAACATATTGCCGATAAATTATGGTCGAACAGAAAGCTTAAATTTATTTCCAAGTAGATCGGTAAGATTCCGACATATTACGATAGAAGAGCAAAACGGTGTTTTGAGCCTATTACCAACGCAAGTTCCCGGAGCACCAGCAACAGTGGGAAAACGTGGAAAACGAAAAATAAGAACGTTTACGATACCACATATTCCCCATGATGACGTAGTGTTACCTGAGGAAGTGCAAGGGATAAGGGCATTTGGGTCAGAGAATGAACTGAAAGCGTTGGCTAACGTGGTAACAGATCATCTGGAATTGATGAGGAACAAGCACGCGATAACGTTAGAACATTTGCGAATGGGGGCGTTGAAAGGGATTATTCTGGACGCTGATGGCAGTGAATTGTTAAATCTTTACAACGAATTTGAAATTACGCCAAAAGTAGTAAATTTTGCACTGGGAATAGCAACAACAGATGTAAAGCGTAAGTGTATGGAAGTACTCCGGCATATAGAAGATAATCTAAGTGGTGAATATATGACAGGAGTACATGCTTTGGTAAGCCCTGAATTTTTTGATGCATTAACTTCGCATAGTAAAGTAAAAGAAGCATATGAAAGATGGCAAGAAGGAGCAGCGCTTCGGAATGATATGAGATCAGGATTTACGTTTTGTGGAATAACATTTGAGGAATACAGAGGACAAGCAACTGATCCTGAAGGAACCGTGAGAAGATTTATTGAGAAAGATACAGGTCACTGTTTTCCACTTGGTACAGCAAGCACATTTACTACTTACTTTGCGCCAGCGGACTTTAATGAAACGGTAAATACACTAGGACAACCGCTCTATGCAAAACAAGAGCCAAGAAGATTTGATAGAGGGACTGACCTTCATACCCAATCAAACCCTCTACCAATGTGCCATCGCCCAGGTATACTTGTAAAACTTGCTGCATAACAGGTGAGGTAAAGCTAAGTGCAGATTGTTTTTAATACCCCGAACAGGAGGCATTATATCAACTAAAGAATAAAAAGCAACTAAAAAATTATGTTTAGAGATATTAAAAGATTATTTGCAGATTGTTTTGCACATCTAGGGCAGCAAGCGTTGTATGAATCAAAGGATAAGTCATATATGGTGCAAATATTAAAACAACAGCCAGATAAATTATACGAGATTGGTGAAGGACAATTTGTAGGGGAGATATTGATTTTGGAGGTGAGTATATTCGATGTATTGCAGCCAGTAGTAGATACCGTCTTGCAAGTCAACAAAAAAATTACAAAAATTGTTCAAGCTGTATCATAAAATTAAAAAATACTTCCAATTCACATTTTGTGTAACGGTACACAGATTATAGTTAGTGAATATGTTGATAAGTAAATTTCCGCTTTTTTGTACGTATAAAATTAATTTACTTATCAACATATTCACTAACCAGTTACAAAATTTGTGTAAGATGCTATTTTACATAATTGGAGCGTTTTTTGATTTTAAAGCACTAAACTTTCAGCCAAACTCCTAGCTCTGTAGTTTTTGATATGATCTGGATCAAAAGCCTTCTTTGACCTTAAAACACCAAAAACAATATGGAGTAACTTACGCATTGCAGCTCCCACAATGGCCATGTTATGCTTGCCTTTCTCTTTTAACCTTTTGCAAAAAGTCATAATAGTAGGATTATGATTCTTAGCTACTATGGCAAGAAAGTACATTGCCTTACATAATGTTCGTGAACCGGATTTACTTAATCTGGGCTTGGCATGTACAGACGTACCTGACGTTATATTTCGTGGTATAGCTCCAGCATATGCTGCCAATTGCCTGGCATCCTTGAAAGCTTTTATGTTAGGAACTTCAGCCAAAATAGCTACTGCTGATTCTTCTCCTATTCCTGGAATGGTCAATAGAAGTTGAAAATTTTCCAACAATTCTTTGTGTTTATTTAATAGTTCACGTAAGGAGTTTTTTATTCTTTCTATTTTTTGTTTTATGTTCATTGCAAGGTCTTCCCAAGCATTTGCAACTTCTTTAGGCAGTCTCTCTTTTTTTTCTAAGTGGTTATTTACTAATGTCAATTCATCTTTTAACGCAGCCGAGCAACGATAAAGATGCTTTAATTTCTTTAACTCAGGAGAAGGTGGTGCCCAACGAATAGGTTCCTGTCTTTGGCAATAATCGGCAATTATCTCTGCATCAGTCTGATCATTCTTTTGTCGTATAAGCTTACTTTTTGCATAAAATCTTATACAAGCTGGATTAACAACACTCACAAAATGTCCAGTATTGTGTAGAAATTCAGCTAAGGCTTCACTATAACAACCAGTAGCTTCCATGCAGGCTTTTACTTGTTCTACATTATGCTTTTGTAGAAAGCTCAGTAAACCTTGAAACCCATGATCATTATTCTTGAAACTCCTTTTCCTGGTTTCACGTTTTCCTTTGTTGCTTATGAATGAAAGAGAAACATCAAAGCGATCTTTTGATATGTCTATACCCAAAAAGTTGTTGATCATATATAACTCCATACGTTACTATTAAAATGAAAAGTAAGGCTAACCTTGTGGATACAGAATTATAACCATTTAGGTCTTTCTACGATACCGTTCAGCCTATACTTTTGAGAAGGGAACTCTTGTCTACCACACAGATTTTATATCTAAGGAGATATTCAAAGTTCTTCCCTTCTCCACCTAATGCTTAAGCTTAAAACATCAGATGCTTTTGACAAGATACAAGGAGATATCTTTATTATTGATAAGCGTAAGTACAAAGTATATTCACCACCACTTAGGGACAATTCGGGAATGCTATGGAAAATTCAAGCGTCAGGGGTGTAGATGCGTATTAACATCGAAGTCACCGGTAGTATTATACAAAGTATAGATGCTGAAAGGAAAAAAGTGGAAAAAGCAACGGTGAGGGCACTAAACAAAACAGCACTATGGGTAAGGTCACAAACTGTCAAACAAGTTAGCGAAGAAAAACAAATACCAAAAAAAGCAATGAGAAAAAAGTTAAGTGTGGATAAAGCAAATAGAAAGCGCTTATGGTCAGTAGTAAAGCTCAGTTCGCAGTGGATAGGAGTAGCAAAACTTGGGAGTATAAAACAGACAAAGATAGGAGCAAAAGTAGGAAGCCGTACGTATGAAGGAGCATTTATAGCAACAATGAAAAATGGTCATATAGGAATCTTCAGACGAAGGTATACCACGTCTTTGCCAATAGATGAAATTAAAATAAATACCCATGCTCGGGAAACAATGAAAGAGTTAGTCTCTAATGAAGTAGAGAGAGTATTTGAGAAGTATTTTGACCATGAACTTAATTTTATTTAAGAGCGTATGTTTTGGAGAGATCTACATCAGAAGATTTGTAAAACGCTAAAAGAAGAAATCCCAGCAATACAAACGTGCGAAGTGTATCCAGCAGTACGTAGGGAAATAATAGCGCCAGCAGCATTTGTAGAGCTTGCAAGTTTAGAACCAGGGAAAGATCCGGGGACTGAGGAATTAGCGTTGAGGGCAAGATTTGAGGTAAGAGTGGTAGTTGATGGAACAGTTGAGGATTCTCAGGTAGTGGTAAGGTCACTGGCAGCGGAAATTGCAAGGGTAGTGAATAAGAATACTTGGGACGTGGAAAATGTTTCAGCAGGTGAATTTATATCAGCAGGAGGGGATGATTTTAAACCAGAGTTGGATGCATATTTGGTGTGGTTGGTCGAATGGGTTCACGAGCTACATACAGGTCAATCAATGTGGTTAGAAACTGGTATCATACCACATACAATAAGTGTTGGCGAAAATGTTAGAGCATAATTTTGCAATTTCAGAGCTGAATAGGAAGTTAGCGAACATTATTCGTATAGGTCTAGTTAAAGAAGTAGATTATGAAAAAGCAAGAGTGCGGGTAAAAATAGGGGAATTTTTAACGGATTGGCTTCCGTGGGTAACGGCAAGAGCAGGAGAAGATAGAAGTTGGTTTGCGCGAATATTGATGAGCAAGTAATAGTATTATCGCCATATGGAGAGTTGTCATTAGGGGTAGTATTACCAGCAATATATCAGGAGAAATATCCCCCTCCGGAGAATAAAAAGGAAATAAATAGTGTAAAATTTCAAGATGGGACAAAGTTATCATATGAGCAAGAAAAGCACCATCTTAAGATAGATGTAGTGGATAAAATAACGTTGAAAGTAGGAGAATCAAGTATGAAGATTACCAAGAGAGGCATAAAACTCAAAGCAAAGAGAATCGACCTTAATTAAGTATGGCTAAAGCTGTGGTTTGTATAGGGGATTATTGCAGTGGAATACCAGCACATGTTTGTATGAGTGGAAGCAGCGATGTTTTTGTAAACGGTAGATCTGTGTGTCGAAAAGGAGATATCTTAACTCTAGGGGAGAAACTAACTCAGGGATCAAATAGCGTATTTGTTAATGATATTGGCATAACAAGAACAGGTGACTTGGTATCGTGTGGTTTTCATGTGATGGGTGATAGCAAAAATGTATTTGCAGAATGAGAGGCATGAATGCTAGCACGGGAAAGGAATTGGAAGGATTAAACCATCTAAAGCAATCGATAGTTGACATACTGACCACGCCGATAGGATCACGTGTTATGCGAAGGGATTATGGGTCAAGACTACTTGAATTAGTAGATAAGCCAATTAATAGGGATTTAACTTTGGAAATCTATGCAGCAGTAGCAGAAGCTCTACAAAAGTTGGAGCAAAGATTTAAGTTAGAAAAAGTAAAAATTACAGAAGTGAAAGAAGGAAAGGTCAATATTTCATTAGATGGTATTTATCTACCAAATGGGAAAAATATTCATTTTGATGGGATTATGGTATAGAGATGGAGCAGCCAAATATTATCGAACCACTGAACTTTGAAGAGATTTTTTCCCGGATGAAAGAAGAATTAGTAAGTCGTGATGAAAGTTTTACGGCATTAGTAGAAAGTGACCCAGCAATAAAGATTTTAGAGGTAGCAGCATGGCGAGAACTTTTGCTGAGAGAAAGAATAAACGAAGCGGCAAGGAGCAACTTACTGAAGTTTGCAAGGGGGGAAGAACTTGATAATTTAGCTGAGTTTTATGGAGCAGAGAGGCAAGATGGAGAAGAAGATGAACGATTTAGAAAAAGAATCAAGGCAAAAATAAAAGGCTGGTCAACTGGAGGAAGTAAAGAACATTATCGATATCATGCACTCTCAGCAGATAGAAGAGTAAAGGATGCGCTGGTTGAATCAAAAGTGCCAGGGAGTGTAGAGATCTCGATTTTATCCACGGAGTTATCCACAAATGGCATAGCATCTGAAGAACTACTTGATATTGTAAGAAAGCGAGTCACCAGGGATGATATAAGGGTATTGACAGATACGATAACAGTAGTTGGTTGCAATATTATTGAAATAGATATCCACAGCAAAATTAGCATTAAAAGACCGGATATTATTGAAACGGTGAAGAAGAAATTTATCGAAAAATTTGAAGCAACGAAAAGATTGGGATGGAAGGTGACAAAATCATGGATCATAGCAAATCTATTTGTAGAAGGGGTAGAAAACGTGGAATTAATAGAGCCAAGAAAAGATGTTGTGGTACTGGGGAATGAGTGCGTTTGTTTAGGCAAGCTAGAAATCGAATTAATGGGCAAAAGCTAATGTTACTTCCACCTAATAGCACAAAAGAAGAAAGAGCCATAGTAGAGGCTATCGATTACAAAGTTGATCCAAGCAGGATAAAAGGATTTAAGTTTAATTCTAAAGATGAAATACTACCGTGGATAATAGAAGAATATGGATTGGGGGAAATTCTGCGTTGGGTAAAAGACAAAGGAAAGGCGATAAGAGAAGGAATAAAATTTCAAAGACTGCGTGGTACACCTGCCTCACTGAAAATAGCATTAAAGTGGGCAAATATAGAAGATATTACGATCATTGAAGAGCCACCCGGTAAACACTTTTTTGAGTTGCAGGTAGGGATAAGAGATGTTCCGAACGACTTCTTCGTGGATGCAGTAGTAGAACTAGCAAAACTATCATTGCCAGCAAGATCGAGGCTAATGAGGCTTTTCAATGACCACTATAATATTGGAAGATTTATTTTAGATGAAAGCTTTTTTGGCAGCTTATTATCAGACTACTCTGGTACAAAGATCGAAAAAGATGGACCAGTGTTATCATTTGGGAGAGTAAATTTTTTCAGGTCTAGTGGTCCAGTTGTTAGGATTATAGAGAACTATCTACGCAATCATTATGAACAAGCTTTGAGCAATGATATATATCGCCTAGATGTAGCAATACTTGGAGAAACCGAGCCTCATACTAAGAACTATAACGGTATTTATGAAAGGAATCATGTGTGGTATAACTTCAAAGCGCTATATCCGCTACCACAGAGCTTATTACCGGCAATTAAGTTTGCTAAGGCACAAATAGTATTATCAGATAGCTGGAACTTAGGGGAAATAAACGCATGTTTTCCGGTTACTAGTATAGAAGAGGAAGGGGATAAATTTTTGTTGGGAAGTAGCAAACTATCTGAACAACTGTGGAATTTAAAATATAAACCAGTTTTAGAAAGGTTTAGCGTTACTCACCACTACAAGGTAGAAGATTTTACCAACCAGAAAGTTATAAGATTTGGTTTAGCAGAACACAATGTTCATTTTGAAAGCGATTTAGATTCAGAGCAAAAGGATTCAATACATGAGTTAGAAAGGTACATTTTAGTGTTTTACCCAGGTGTACTAACATGGCACGAACATCGACATTTGAACAGAAGTTGGGAAGAAAAACAGGTCGTATGTTTAATGAGTTAAATACATATACTTATATCTTCATACACTACATTAATATTCGGTAAAAATGTGTGTTTTTTGAAAAAAAGAAGTTGCTTTTCCATGCCAAAACAGCTATAAATTAGGTAGGTGTAGGTAAACAAAAAAGATTTACCAAACGCTAGAAGTTAGGAAGTTTTATAGTGAGGTACATCATGTGGATTAGTCAAGAAGAAAGGGATGATTTTAATGAATTATTTCAAGAGTTGCTTGCAGGCAAATTGTCTAAAAAGCATATAAATAGAAAAAATGAAAACGGTGAAACAATGTTGCACCGAGCAGCAAAAATGTCGACGAGAAAAAAAGTAAACTGGCTGATATGGGAAGGAGCAGATGTAGATGCAAGAGATAACGAAGGTTATACACCACTGCACTCAGCAGCGCTTGGAATGCGTCTGGAAAACGTAAAAGAATTAATAGAAGCCAGAGCAGATATAAACGCAACCGAAGAAGATGGAAATACGGCACTACATCTAGCGTGTATGGTAGGTGGAAAAAAGATAGTAGAAGAGTTAATAAAAGCAGGGGCAGAAATAAACCTGGTAAGTATATCAGGATTTAGCCCAATGTATTACGCAAGTGATGAAGAGACAAGGGAGGTATTAAAGAAAAAAGGAGGAAAAATAGTGAACAAACAGAGGGAGTTAATGGAAAAAATAAGTAAGGTATCGGAAAAGCAGGTGGTAAATGGTGGAAAGAAGCTAAATGATGTGGAGGAAAGGGCTGTAGATGTTTGCAGACTTTTTGTGAGGAAATAAGAGGCTAAATATATGGAAAAAATAGAAGAGAAAAGCTGGCAACAGCAGGAGAGGAATTGCTATTATTTAACAGATTAAATATATAGATTTATATCTTAATATAATATGCTGAAAAAATGTGTATATTTTGTAAAAAAAACTTGCTTTTTATGCCAAAACAGCCCTAAGTGAAAAAGTAGCTGGTAAACAAACAAAGTTTGCTAAGCGCTAAAGTGAGCCAAATTGGAGCCACTTTATATTGCATTAATAGCTGAGGAACTTATGGTAAAATTTAGTAAGAAAGAAAGAGAAGAATTTAATAAGTCGTGGAAAGAAGTATTAGATAACTCAATAGAAAATATTAACAAAAAAGACACAAAAGGAAGGACGATACTACATTACGCGGTGGGAATGCCAGATCCGAAAAAAGTGAAATTATTAATCAAAAAGGGAGCAGATGTAGATGCAGCAGATGCCGGGAAATATAGACCACTACACCTAGCAGTGATGGGGCAACGTCTAGAAAATACAAAAGAGCTGATAAAGGCAGGAGTCGATGTAAACGCAGTGGAACGAAGTAGCAAATTTGCCGCGTTACACCTTGCGTGCATGGTAGCAGAGATAAAAATAGTAGAAGAGCTAGTAAAAGCGGGAGGGAATGTGGAACAAAAAGATAAATTTGGCAAGACCCCAATGGATTATGTGAGAAATAATAAAGAGATAAAAGAAGTGTTAGAGAACGTAAAAATGGCAAATAAACAGAGGGAATTTATAGAAAGAATAAGAGTTGTATCGGAAAGTACAGCAGCAGGTGTGATAGTAGCAAAAGAAGAGGTGAAAGAGCTAGAAACTATGGATGAAAAAGTGCTATGAGCCGCAACTTTTTTTTAAATTCAGAAGCTAGGATGGAAGGAATAGAAAAGAAAGTATTGAATTTAGAGAAAAAAGCGTTGGAAGAGCTGAGAAAAATATGGAGGAAGGTCTTTGTGGAAGAAGCGCCTAGAAACTCAAAGAAATATTTGATACCAAGATTGGCGTATAGGTTGCAGGAGAAAGCGTATGGAGAAATATCAAGAAAAGGAGCAAAAAGACTAAAATACCTGGCAGATCGGCTAGAACAGGGAAAAAGGATAAGTAGCGATAAACTGCCAGCAGTAGGAACGGAGTGGATATTAGAAAGAGGTGAAGAAACGCATGCAGTGATGGTAACAGATAAGGGTTTAATCTACAGAGAAGAATTTTTTACGTCATTATCAGCGGTAGCCGGAAAAATAATGGGAATGAGCTACAACGGTCCTTTATTATTTGGGATGCGTGATAAAAAGGTAAGTTGAGAATGCTAAAAGAGGTAAGGTGTGCGATATATACGAGAAAATCAAATGAAGACGGGCTAGAGCAGAAGTTTAATAGTCTTGATGCACAGCGAGTAGCATGTAAAAAATATATAAAAAGCCGAGAAGGGTGGGTAGCATTAGCCAAAAGGTATGATGATGGAGGCTATTCAGGAAGTAATTTAAATAGACCAGCGATAAAGGAATTATTTGAAGATGTAAAAGCCGGAGAGGTAGACTGCGTGGTAGTATACACGTTGGACAGGTTATCAAGGGAAACGAAGGATTGCATAGAAGTAACGTCATTTTTTAGAAGGCACCGGATAAGTTTTGTAGCAGTGACGCAAATATTTGATAACAACACACCAATGGGAAAATTTGTACAAACAGTGTTATCAGGAGCGGCACAGCTAGAAAGAGAAATGATAGTAGAGAGAGTAAAAAATAAAATAGCAACATCGAAAGAGGAAGGATTATGGATGGGAGGGAATGTGCCACTAGGGTATGATGTAAAAGAGAAGGAATTAATAATAAATGAAAAAGAAGCAAAAGTAATAAAGCATATATTTGAGAGATATATGGAGCTGAGATCAATGGCAGAATTGGCAAGAGAGTTAAACAGAGAAGGATATCGAACGAAAGCAAAATCAGATATCTTTAAAAAGGCCACAGTGAGGAGAATAATAACAAATCCGATATATATGGGAAAAATACGGCATTATGAGAAGCAGTATAAAGGAAAGCATGAGGCAATAATAGAAGAAGAAAAATGGCAAAAGGCACAGGAATTAATAAAGAATCAGCCATATCGAGGCAAAAAATATGAAGAGGCGCTACTAAAGGGGATGATAAGATGCAGATGCTGCAAAGTAAACATGACGCTGACATACTCAAAAAAAGAAAATAAAAGGTATCGATATTATATATGCAATAACCATTTAAGAGGAAAAGGTTGCAAGTCGATGAACCGAACAGTAGTAGCCGGAGAAGTGGAAAAAGAAGTAATGAAGAGAGCGGAATGCTTATATGAGAATTGGGAAAAAGGGGCAAAAAAAGAAAAATGGGAAAATTTAAGTTTTGGAAAACAGAAAGAAGCAGTGAAGAAATTAATAAAAACAGTGTGGGTAAGAGAAGATGGAATAGAGGTGTGTTCTGAGTCAGAGGAAAAATTTATACCAATGAATTTAAAGAAGAAAGGAAACAAATGCACAGTAGTGGAACCAGAAGGAAAAACAAACAATGCGCTACTGAAAGCAGTGGTAAGAGCCCATCTTTGGAAACGTCAACTAGAGGAAGGAAAATATAGAAGTGTGAAAGAGCTGAGCATTAAAATTAATATAGGTACAAGACGTATACAACAAATTTTAAGATTAAATTATTTAGCACCAAAGATCAAAGAAGACATAGTAAATGGGAGACAACCGAGTAATTTGCGGTTAGTTGATTTAAGGGAAATACCGATGCTATGGAGTGAGCAAATGGAAAAATTTTACAAATTAGCGTCTTAAAAATCACACAATTAATACGTTATTAACGCAACTAACTTATAAAACAAACATTATACGAAGGGAAATACTATGCCAGTAAAGAAAAAAGAGCGTACTGATAAATTATGTGGATTAACAGAAAAAGAGAAAGGTAAGTTTGATACTCTGAAGCAAGAAATAGAAAATCTAGGGAAAAAAAAAGTCCTTTATGTTCTGGAGAAGGACGAAAAATGAGAATAGCATTGCTGAAAAATTTAATGATGATACATTACAGAAAATTTTAACAACAAAAATACCTTATAGTGAAGAAGGGAGGAAAGGAGTATTTACGCTACCGTGTTATGCTATATCTCTTAAGAATAATCAAGCTTTTGAGACGTTTTTACAAGAAGCAGCAAAACGAAAATTTTTAAAAGATCTTCTGAATGACGAATTAAACGGAGAAATTCTGGGTGTTCAAAAAACAACCTACACGGTACTAGCATACTGTATTTCAGAGAAAAATAGCAAAGCTGTTAGGGCAGTTTTAGAAGTTTCTAAAGAAAACGGTATTTTGAAAGAAATCCTCGACCAGAAAATGATAAAAGAAAAAGCAAATAGCCAGAAGATAAGCTATACACTAATTGATTATGCTAATAAACAAAATTGTAAAGAAATTGTAGCAACTCTCAAGGAATTTAAAGAAAGTCTTAATATAGAAGTTAAACCTGTAAGTGGTAATGCTGAAACTAGCTGTGAAGATATCAATAAAGACTGTGAAGATCTTGAAATACATGAACCTATGCTTGCAAGCAGTGAAGAAGCTAAAAATATTTTAACAAAAGATGATATAGATCAGACACAAAGTTCCAGTATTTCTACAACCACTTTTACTGAAGTTGTGAAAAGAGATCAAACGCAATCGTGCTCTCATAGCAAATCTAGAAGTGCTGAGAACGGAAAATCATTAACAGAAATAAAGCATAAAAGAAAATTAATCAAAACTGATACAGAATCAAGAGAGAAGTTGACAGATAATTTAACATGGGAAAGTAAAGCTACAGCTCAATTGCGTGGAGATATTAATAAAGATAGCGAGCTAATATTTGAAACCAGTGAGAAAGCTCAAAATGCTTTAACAGAAGAAGAGCCTGATATCCCATCTCCAACTGAACTATATTTTGATAGTAAAGGAAATTCTGTAGACGAAAAATCATCAAAAAAGGCAATTCAACCAATTGTAGCTGGTGTTGTTGGTGCAGTGTTATTGGCAAGCGGTGTTGCATTGTATATCATGAAAATGCCTGTAATAGCAGCGGTTGTGGGAATAGCTGGATTGGTGTGTCTGAGCTTTGCGTTGTATAATGTGCTAAAGCCCAGCACAAAGCTAGAAAAAGTGGAAAGTGTGGAGCAGCCTATTCAGTCTTCTTTGAATCTAGCATAAAAGGCTATGCTCAAAAAATCATAAACAACAAGATAACTTCTTTAGAAGATTTCTTAAACTATTAACTAAGAATTACCTCCGTTAGTCCTGCTGCTATTTTTAACAATAACTTGACGTGTATAACCTATAGAAACATCCTCCCTTTTTTGCTTATATCAATTCATACAGTCCTTTTTCTTGGTATAGAGAGTTGAGATACCGATACATCTGTCACTTTTGTATTTATACTGCTTAACATATTTACAACTTCCGTACTTCCTCCTTCTCTAGCGAGATCTAAAGGCGTTTCACGTCCATTGTTTTTAGTATGAATGCTAGCTCCTTTGTCAATTAAAAACTTTACAGTTTCCAAATTACCATTAAAGGCAGCATAGTGTAGGAGTGTCCAACCCTCTTTATCAATATCATTAACCTTTCCTCCTCCTTTATTTAGAAGAAGTTCCATAATGCCTTTATATCCATCATCTTTACCATAATGAATTAAATCTATAGGCTTTTGACCATAAGCGTTTTCAGCACGAACATTAGCCCCATTAGCAACCAAAAGTTTTGCTATTTCCAACTCACCACCAAAGGCAGCATAGTGTAGAGGTGTCCAACCGCTGTTATTGGTATCGTTAACGCTTATCCCTTCATTTAAGAAAAACTCTACGATATTTTTGTTCCCTTTCTTAACAGCAATGTGCATAGTTTTTTTACTACTAATTTCTCTAGCATGAATATCAGCCCCATTTCTAATAAGCTCTTTAACCTTATCAAGGTTATTTTGTTCTACAGCATAAAATAGCTTGCTATTTAAATCTTTCTCTGCTGCAGTAGGTTTAGATGTGTGCATAAAACCTCCTAAAAATATTATTATTAAAATAAAAAAAATAAAGTAAAACCTTTTTGAAGCAGTAAAAACCATACCAACGTTTTTGTCTACAAAGCTTAGTACTATCGAATTTGTGCTCCATTTTTTCTTGTATATCGTACTTGATCTGCCCATTTACCATTTTGTAATTTTTCTTCCTGGACAATTCTTGAAGATGAAGCAGGCTTTTCGAAGTACCCACGTTCAATAGCATCATAAACTGAGTGATAACCAAGTGAGCAATTTTTTCCTATTTCTTCTCCACAATCTTTTAATTTTTTCAACATCCCTTGATCTCTTGCTTCTACCCTAATCCTGTTTTCATTTTGCTTATCAGAATACAATCTAACTTCTAATTCTCCAAAAGAGGTACAGAAAATCAATGCTATATTACTATTGGCTGTAAGGTCTGTGTAATGCCTTTTACCATTTTGCGTTATAATTTCCACCTCACTTTCACCAATCTTTACTATATTTCTTTCATATCCTGCATTTTCATAATTTAACCATAAACTTCTCGCTCCATCGGTGATCTTTGCAATATCTATTTTGCTCTCCTCCGAATATTCTAAGTAAAGAGTAGTATTACCTATTGCTATATCATTCAATTTACTAGTGGTTGCACTTTTCGCAACTTTAATAAACCTATGGGCATCATTAATGTAACCTTCAAAAGCTTTTATCATATTGGCTTTGTGATCTTTGCATTCTAATCCCAGTTCATCAATTACATCAATGCTCTCTGGGCTACCAAACACTGCTCCTTTTGATACCAATTGACATATTATACCACTAGCAACTTTAGGACACTTTTCTAATTCACTAATTCTTTTTATCACATAATCTGTGAAACTATAACCTTCAAAGGGTGAAGGAACGGTGAAACGATAATTAAGTCGCACTCCAGACTTGATAGCTATCTTCACGAATTTTTCCAATTGATTTATGTCTTGAATTTCAGATAAAATACCTAAGGATCTACTTAGCTTTTCCTCCTGAGCTGGTATTATATTACCCCACAAAACCCCAGATTTAGGTAAGCATTTTTTCCTTTCATACGTGAACTCTTTTGCTCCCGCTTCCAAAAGTAATTTCTTTATTTCATCAGCAGCTTGAAAGCCGGAAAAAGCATTTTTTACATGTTCCAGCACTTCTGACTTTCCTGCTATGTTCCGAGTATTTAAAACTACTTTTAGGTCTTTATTATTCTTATGTTCATGTAAAAACCTCTCTAGATCTTCGAAAAACTGAAATAGAGTGAGTGTAACAATATAGTTTAAATTGCCTTCTTTGTAGCGATGTCTATTAAGTATATTATTTAATTCTTTTCGCAACTTTTTTTGATTGTCAGTAAAAAAACACCTTTCAACATGGTAATTATGATTATCAACTGCAGTTTGTTGTGGAGTTTTCCCTTGTCCATCACATATATTGGGGTCAGCATTTCCCCTTAAGAGAGAATATATATTTTTATCATAGCCCATAGCAGAAGCGCGATGCAAAGGTGTTTCTCCTTTATCATCCTGTATATTTGGACTGGCTCCTGCTTCTAAGAGTAAATTTATAGTTCGGTCTTCTTGACGGTAAGATGCACCTATATGAGCTCCCGCAATCGCATGCAATACTGTTGACCCAGATTCTCCTCTTTTGACATTTAGAACGGCTTTTAGATCTGGATTGCCTCTATTATTTTTTAAAAATTCTTCAAGCTCATCGACCTGACCATTATCATAATCAAAAAGAGCACCTTCATCATGCCATTCTAGATACTTTAAAACATTTAGTAACTCTATGTTTAACTTCTTTTGACTTTCTGTGAGATTATGATCTAAAGCGGACCAAACAGATACCTGTTTACTCAGTGAATATTTACTATCCATTAAAGACGGTGGACTATTATAACTTCGAAATGACGATATGGTTGATTGAGTATACCAAGAATCCCCCTGACTAAACATTTCATCTATGTCACTCTGTGAATGTCCTTGCTTTCGTAAAATTTCTAACCGATCATTAGATGGTGGAATCTGCAACAGATATTCTATAATCAACTCATATTGATCATCAAACGGTCCGCCTATTTCTGACTGCCCTTGTCGAGTATTTGATTTCTCTTCTAGCTCTTTTTTTTCGCTTATTTCTGCTCCACTAAAAACCTGCTCAGGCCTTGAAATATCTCTAGTTAACATACTCCCCCCATTCTACAAAGATATTATGTACAGCATATAGCACAAATAAAAACTAATGCAAGAATAATTTTTCTAACTTTGATATTTTTTAGAGATCTGTGTTTTCTTTCCTTCTATACCCATTCTAACTTCATAAACTTCACTGACATTGTGAACCTGCTATTTGGTTCTTTTTAGCTATATAACAAGCTACCCTGCAAAATTTTTGTCAGAGTCCCAATTTCCTTGTGTCATTACTGCTCCTTCTAAAAAAACACTTTTATTATGAAAATTTTTCTTTCTTCTTCTCTTGGGTAAGGTCAATTTTTTCCTACCATGAACCCACAGTTTGCTCAATGATCCTATTAGAGAGAAAGAGCCTGATCAATTACTCTTGTTACCCTTGGTTCACTTAATTGACACCCATGCTTAAATGCAATTACTCCTAACTTAGGAACATCATCTCTCTTTTCAACATTTTTTAAATCTACAAAGTTTTTCAGAGTTATTCCTCCATTTCCTAGCTTTTCTTTAAAATCATCCCTGTGAACAACTTTAAAAAAGTTTTCTATACCAGCAAATGTCATTGTTTTTATATCACATTTATAATGTGCTGATAAAGCATCAATTAGCGGCTGATGATTGTGCAGAAAAATTTCTTTTTTCACTTCATTAGCTTTATTAATTAAAATATGAGCGTATTCTGGATATTGCTCTTTTAGGTTATCGTGATTATCAATCTGATTCTGTATGTCTGCATTCCTTTCCCACACACTAATTAGTTCATTAATATCACTTTTTTTCAAAAAGGAATGTAGTTCCTGACTTTCTTTTTCAATCTTTTTGACTTCTTTTTTACAGTTTTGAAGATGTTGTGGATAACTACTGTGTAGATCGTGCAAATCACCTATCAATCTATTCTTTTCTTCTAAGTTCTTTTGACTAACATACAGATCAGCAGCTTCTAGTTTTGTTACGTAATTTATTAGAGCTTTCACTGTATCTATATGGCCATTTCGATCAGCAAAACGCAGAGGTGTATCTCCATTACTATTCACTGCATTAACATCTGCCCCTTTTTCTATTAGAAGTTTTACTATCTCTTCATGGCCATAAGCTGTATGTAATGGAGTACCGTCACTATTTCTTGCGTTAACATTAGCACCTCCTTGTATTAGAGCTTTCACTATATCTATATGGCCATCTCGAGCAGCAAAACGCAGAGGTGCATCTCCATACTTATTCACTGCATTAACATCTGCCCCTTTTTCTATTAGAGCATTTACTACCTCTATACCACCTTTGCTAGCAGCCCAATGTAAAGGAGTCCTTCCCTGTCTATCTTTTGCATTAATCTCTGCTTTTTTGTCTATTAGAGTATTTACTACATCTGTCCTGCCAATTTGAATACTCAAATGTAAAGGAGTCCTTTCCTGATTATCTTTTGCATTAATCTCTGCTTTTCCTTTTATTAGAGCTTTTACTGCACTTGTACGATCAATTAGAGCAGCCCAATGTAAAGGAGTCCTTCCCTGATTATCTTTTGCATTAATCTCTGCTTTTCCTTTTATTAGACCATTTACTACATTTATATGACCAACTTTAACAGCCCAATGTAAAGGAGCCATTCCCTGATTATCTTTTGCATTAATCTCTGCTTTTCCTTTTATTAAAGCTCCTACTACTTTAATGTTTAATAGTTTGTCTAGGAAAGACTCTATAATATTTTTGCATGCTTTAATATATATAGGTTCCTCACTTCCGGTTTCTCTAGCATGAATATCATCCCCGTACATTTGAGCATTTACTACCTTTGTATAACTTCCGGTAGCAGCCAAATGTAAAGGAGTCCATCCCTGTTCATCTTGTGCATCAACATTTTTTCCTCCTTTTATTAGATCATTTATTTTACCTACATTGCCATTTTTAACAGCATAATGTAAAGAAGTCCATCCCTGTCTATTTCTTGGTACGTTAACTAAGTCCTTCATATTGTTACCATCTGAGTTAAGTAAAGCAAGAGTTAAAGCCTTACCGCCAGCTAAGAACTCTACTAAGCCATTTGGACCTTGGCCACCAATATTACCATCTAAGTTAATTTTAGTATAACCTAAAAGCTTACTGTTAGCTAAGGCCTCTACACCTTTGTCACCAATATTGTTACCATCTAAGTTAATTTTAGTACAACCTAAAAGCTTACTGTTAGCTAAGGCCTCTGCACCTTCGTCACCAATATTGTTACCACTTAAGTTAAGTGAAGTAAGATTTGAAAGATTCCCATTAGCTAAGGCCTCTGCACCTCCGTCACCAATATTGTTAGACTGTAAGTTAAGTGAAGTAAGATTTGAAAGATTACCATCAGCTAAGGCCTCTGCACCTCCGTCACCAATATAGTATTACAAAAGAAGCTAAGTGTGATCTATCTTATGATAATGCATCAGACAATTCATCGCAAAGTGACGAAATAGGCTATAACAAAATAGGAGCTACAAGCGGAGCAAGTAAGCCGTCTTCATGGATAGATGCTGTTAAAGGTGTTTTTCAGTTTATCTCTTCCCCTTTAAGGGCTGCGTTGCCTTCATTTTCAGAAAATAGCTCTAGCCGTTCTGGTACAGCAGGAAGTAGCTCCAATCATTCTGATACAGTAAGAAACCCAAATATCCAATATACTAGCCAATTTAGTCGTGAAGTTTGTGCGAGTAATAATGCTAGCTTGATGTTTTTCTTGTTACAAGCTTTTCTAGATAAAAAGTGTCCTCTTCCTAAGTTTTCTGATGTTAATCCTGTAAAGGCTCTTTTTTACACATCGGATATTATAAAGTTGTTCAAGGAAGTATTAGAGAAGCAAGCTGAATCGAAAGGTGGTATAAAAATGCACCGCTTAGATATTAATTTTGAGAAATTATTTGAGAAGATTAATGAAAAAATTAGGAGTGGTGAATTTAATGAAATTTCAGGGATTTTAAAATCATACGCAGAGGAAGCATTGCCTGGTAGAGAACCCGGAGATCCCGGTAGATTAAGTCCGAAAAAGTTTGATAAGTTTATGGCTGAATTTAATAGAAGAATAGACCCAGTAATAAATCAATTAATGCAACAAATGTTAAGCAGATTAGAAGTGAGTGACGTAAAAGAACAACAAATAAGCTTGGAGCCTAAAAGTTATCTAAATAATACTTCTGTTCAATGTCATTTAACTCAAGCTAGAGGTCAAGGTAAAGTATTAATTCCTTAATTTTTGAATTTCATCTATCGAAAGGCCGGTAATTTGAGCGATAACATCAATAGAGACACCGGCCTTAAGTGAGTTCTTTGCCACTTCGATTTTCTCTGCTTTTCTGCCTTTTTCATGTCCGATTTGGATGCCTTCTTCTTTACCTTCTTCTCTACCTTTTTCAGTAGCATCATCAAGTTTTTGAGCGAGGACAGCCTGTTCATCAAGAATACGTTTTATTTCCTGTCCATAGGCAATAAATTCTTTTTCTGACCAGTTGAATCTATTTAGCTCTTCATAGGCCTTTTTAATTATTACATCACTACCTATTATTTTTTCCAGCTCTTCTTCACTAGTCTCATCTGCATATCGAAAAAAATAAACCCATTTTTCAACTATATTTTCCAACTGATCTTCCTTATTCTTTGGAAATTTTGGCAACTCAATAAATATAAAATAGAAATCTTTTAGATCATGCTCATTAGTGTCTTCATCTCGAATAGTATGCTTTGATTTGTACTCAGATTTATTAGGAAACAGTACACAATCTGCTATAGCAATGAAGATAATTTCCTTAAGGTTATGATACTGGTCACCTTTATCAGCTTGCCTTGAGTAAGCTTTAGCAGCATAGTATTGGGCACGTTTTTCAAAGCCTTTAGTTTTAGCGACCTGCATTTCGCAAATGTATTGAGCACCTGTAGAATCTCTACAGAGAACATCAACAATACTTTGCTTTTTAGCGGCGATATCGAGGTCTTGAATAGTACTTAAAAACTCTATATCCTTTATTTCATTTTTACCAGTAAAGCCAAGAATATCATTGAGGAAGTGAATAAGGATATCTCTATTTTTTTCAGTACCGAAGATACGCTTAAACGATACATCATTTTTGGGATCAAGAAACTTAGAAAAAGTCATAAGAAAGAACCTTAAAAAGCATTAATAATTATACATAATTCTGAAGAAATGTTCAAGTTTTTTATTTTTTTAAGTTTTGAATGCGTTGATGAAAAAAATGTCTCCCATAGATGGCTTTAGAATGCTACTACGCACCTTAGACGTCCTTTTTACATCTTTTATTAACCCTTCTATAAAGCGCCTTAAAAGGCCGGCAAATGGATGCTATGAGTTTGGAGCTGTAGGAGACATCAAAGATACCCTTTTTGGTGTATAAAAATACGAATCTACGACAACATCGTTTAAAGAAATTAGCAGCTATTAATATCTTCTACCTTTTCATAAAAAAATAAACAAAAAAAAATTGAAAATTTGATTTGACTTCACCCAAAAGCTATGGCTTTATGCCAATACTGCTAAGAAAATAACAGTAAACATTTAAAAATAATTTATTATTAGTGAAGGGTATATTATATGAACAATAAGAATAAAAGTAAAGATCGTAAAAAAGAAATAGAGTTCCGAATTGACCTTACCCAGAAAAAGTGGAGAGAAAGAAAGGAGTTTTTTCGGGTAAAAT
>NODE_8_length_32777_cov_695.358169
AAGATAAATAAATAGCTTCAGTTTCATGATAAGGGGGCTGGCGGAGTTTGTCAAGCAAGTTTTTTTGTTTCTGTTATATGGTTATGCAAGAAGTCTATTGTATGTTTACACTCTGCATTAAAGCTTTTAGTTAAGAGCATATCCATCCACCGCCGATAACTTGCTCATCTTTATACGCTACACAGGCTTGACCTGGACTGATGCCAAAGTAATCGTCGTTTAAAATGACACAGGCTTTATTTTTTTCGTCAGTTGAATGTATTGTTGCTAAACTTCCCACATGTGATGATCTCAGCTTCACAGTTACTTCCATACCTTCCTTTGGTTGTTCTAACCAATTTAACTCCTTGATCAATATTTTTTTTTGCATTAATACGTTGATCGGACCTACTATAACCTCATTATTTTCTGTATTAATTTTTATCACATAAAGAGGTTCATTGTGTGCGATACCCAAGCCCTTTCTTTGCCCCACTGTAAAATTTACTATGCCACTGTGCTCGCCTAGCACTTTTCCATTAACATCCACTATTTTACCTTTCTGTACAGATTGTGGAGCTAATTTAGCTATTGTTTTACTATAGCTTTCGGAAACAAAGCATATATCTTGACTGTCCTGCTTTTCAGAAATTTGTAAGCTGAAATACTTTGCTAATTTTCTTATATCACTTTTATAGAACCCACCTAGTGGAAATCGCAAAAGCTTCAATTGCTCTTGAGTTGTAGCAAACAAAAAATAACTTTGATCTTTACTTTTATCAATGCTTCTGCACAACTTTACCTCACCATTTTTTTCTAACCTTCTCACGTAATGTCCTGTTACGAGCACATCCGCACCAAGATTTTTTGTAACTTGCAATAGATCACGAAATTTTACCGTTTGGTTACATCTCACGCATGGTATGGGAGTTTCCCCACGCATATAGGTACTCGCAAAATCCTCTATTACTTCCTTTTTGAATATTTCCTCATAGTTTAAAAGATAGTGAGGAAAGCCAACACTTTCAGCTACACGCTTAGCGTCATAAATATCCTGTCCAGCGCAGCATGCGCCCTTTCTTGCGTTAGCATTACCGTCGGTGCCATAGAGTTGAAGAGTCACACCTACCACTTTGTACCCAAGGTTATGTAGCAGTGCTGCAGCAACGGAGCTATCAACTCCCCCGGACATTGCAACAACAGCCTTGGTCTGGTGCGGAGCTTTATCTTTTAGCAGAGGTTCTATTTCAAATTCTTTTAGCATAATCGCCTTAATTTATAAACACAAACTTGGTGTCATGCAAGTAGCTGACACTGGAATCTAGTTTCTATTACACAATTTCATCGAAACAGCATACTTGTTTATAGTCAATTTTTCTGGATCCCAGTGTTGGCTACTTGGATGACATCTTTATGCTTGAGGTAAAATTTGCTATAAAATTCGATGAACTACCTTTAAAAATAATTTAATCCTGCTTAAATAAAACATGGCCAAAATAATCCATGTTTTCAAGCACTTTTCCGCTACCCAGAGCAACACAACAAAGTGGGTCATCTGCAACACGAACCGGTAATTTTGTTGTTTCACTGATAACTTTACCTAGATTACGTAATAATCCACCACCACCGGATAAAACTATTCCTCTATCGACTATATCAGAAGAAAGTTCAGGTGGAGTGCTCTCCAGCGCAGTCTTAATAGCAGAAATTATCTGATGTACAGGCTCTATTAAACTCTCTGCAACTTGGTATTCTGATAAAAGCATTTCTTTTGGCATGCCACTCACTAAATCCCTGCCCTTAATTATCATTCCCTCTTTGTTATTTTCACCTGGCAGACTGGCTGAACCTATGCTTTTCTTAATTTTCTCAGCGGTTGTTTCACCGATTAATAATTTATGATTTTCACGAATATATGACTTTATTGCCTCATCCATAATATCGCCACCTACTCTGGCAGAACGTGAATAAACAATTCCGCCTAAAGAAATAATTGCAACTTCAGTTGTACCGCCTCCTATATCAACAATCATAGAACCCTCAGGTTCAGTAACCGGGAGCCCAGCTCCGATTGCTGCAGCCATTGGTTCTTCAATTAAAAATACTTCATTTGCACCAGCACTTTCTGCTGCATCTTGTATAGCACGCCTTTCAACTGGCGTGGATCCAGATGGAACGCATATGATAATATTAGGTTTATTAACAGTGAATTTTGTGTTTGCACTGCGTATGAAATATTTTAGCATTTCTTCCGCACTTTTAAAATCAGCAATAACTCCATCCTTTAAGGGCCTTATCGCCTCTATTTCTCCAGGCGTTTTCCCAAGCATCATTTTAGCTTTTTTACCAAAAGCATAAGGAACGTAACTTCCTTTTTCTTTTATTCTTGCTACAACTGAAGGCTCATCAAGCACTATTCCCTGATTTTTCTGATAAACTAAAGTGTTTGCAGTACCAAGGTCTATAGCAATATCGCTAGCAAACAAACCTTTGAAAGTAAAAAGGCTATAAAACTTTCCGGTTAATTTTCGAACAAAATTCATACATAACTCAAGAAAACCATTTATTAAGACAAATTATACTTTTCAGATAAGTAGTAAGTAACACACTCAACGTCTAAACCCTTACCTGTTACTTTTTTTAGCAGTTCCAGGCCACACTTTGCACTGTATATATTTTGAGATAACCAACTGATAAGTAAACTAAAATCTCCTTTTATTATAGCACTTAATGATTCGTAATGATTCTTTTTAACGCAAGAGAAAATCTGCACAGCAGCAATTAAAGCAATAATTTTTATAGGAAAGTAGCCCATAACACCACTTGCCCAATATTCATCTTGAAAATAAGTGTTTAGCTCATTTTCAGCTTTTACTGGAATTTTATAGTGCTTCATACCTTCCAGCCACGCATCATGCAGGTCTTTGACTTCCAATGTACCATTTATTATATCTTGTTCTAACCTAGTTCTCAACATAATATGAGCTAACAGACTAAATTCATCTGCATTTTTTAAAAAAGAAGAAAGGTTTATTTCATTGAAAATCAAGTACAAATTTTCAACACTGCTAACTTTCTCGTTAGTTTTGCCTTTTATAGCAAATTTCTCTTTTATGTGTGGTTGAATAAACTCAATAAATTCTCTGGATGTTCCAATCATCCTTTCCATGAATAACCCTTGAGTTTCATACATAACATGTCTCGTAATTGGACTACTTATAGAATTTTGCGCTAAACATTTTTGATAAATTGCATAACCACTATGCCGTAAAAGTGAAAATAAACCATAACAAAAATCAGATTCATCATAATCTATAGGGTAGTAATAAGAAGTACGAATCTCATTTAGTGCAATACCCATTTGCTGTAAACATAATGAGCCAAGTTCAATCTGTTTCTGAGTAGCAACTTTTTGTATATTAGTAACCTTATCCTTTTTCTGCTTTTCAATTATTTTATCTACATTTTCGCTAAAAAATTTGCCTACCTTGGGGAATACTTCCCTTATATTCTTTTCTGTGATATCAGAGTCATAGTCAGCAAGCAGTGAGTCGTATTTTGAGCATTTTAATTGCTGCGATTTTATAGAAGCTACTTCGCGAATGAGTGTGATTAAATCAGTAAAACGTTCTTTTAGTTTTTCTAAGTTACTGGTTTCAGAATGAGATAGCTTCCATAAATTTTGGCATTCAACCTTAGCTTTGGATAAAGACTTTACTAAATCAATAGGAACAGCACTGTTGCTTTTATGTATTCTCTCTATTAACTTTAGCTGCTGAGTATTTGCACTTTTTTTGTTACCAAGAGCATCTGCTAATGATTCCTTTATTGCGTCATGAGAGATAATTTCATGTCTGATTTCTTCTAGAAGACTCATTTGTTCAACTTTGTCCTCTATATTCAATTGGCTTTGGTTTAGTACTTTTAGCGTATTTTCGATATTCTTTACCCTATATAATACTTCCTCTAAAAACTTATAAGATTGCATATTTGTTCATTATTTTAGAAAACATCTGTTTAATACCGTAATAGATTAATAATAAAGTTAAAAGTATATTTGCTTAAAGTACAATAAAAAATTGTACTTTTTATTCTTTTATTGGATTTTTCTACTCAGAGTCCAGCATATTATAGGAAAATTAATTGTAAGGTTGTACAAAAAGTATTTAGTATTTTATTTCTCTTGACTATATTACAATATGGAGAGATATTAGCTACTGAAATTAAAGTTACGCACTATTTAAAATTTATGGAGGTTTAGTAATGTGGAGTAGACTGGTTATAATGTGCTGTTTTTGTTTATTACTTACTGGTGTAAGTTCTTGCCCAAAAAAAGGAGCAAATACAACAAATAAAATAAATTCTGTTGTTAAGCAGATAGGTGATAAAAGAGTTTTCTTTGGTTATGATGAATCTAGTATTGCTGAAGTAAGTGCAGATGCATTACTTGACGTAATGGAGGTGTTACAAGATAACCCTGACGCGAAGGTTACTTTAACTGGTCACACTGACAACCGTGGTTCTCATGAATATAATCTTGCGCTAGGCGCTAGAAGGGCTGATGCAGCTAAAAAATTTATGGTTAGTTGTACACCCTACATAGAAAACAGAATAAAAACTGCTTCTAAAGGTGAAACTGAGCCTTTGGTTAATGTAAAAGATGATTCTAGAAATTCTAAATATGAAAAAGAGCATGCTAAAAATCGTAGAGTGGAATTTTCATTTTCTGGAATAAAGAAATAGTTTCTTGCATTAAAACCTGGATCCCAGTGTCAAACACTGGGATGACATAAAGAAAGGGCACTGGGGTAGACAAAAAAGGACAAACTTGTCATATTTCGTTGCTTGTTAGCGGGATCTATATATACCACAAATAAGTCGCGGTATGACGTAAGAGATCTGACCTGTCTGGCCGTCAAGAGACATAATGGAATTAGAGTTATTATTTCAAAATGTGGTTAATAGTTCTGCTTTCTATAACAATCAAGTTGCAGTTGCAGTATCAGGTGGTGTAGATAGTATAGTCTTACTGCACTTAATGACTAACTGGGCAAAAAAAAACAAGCTTTCACTTCCTATAGCATTAACAGTAAATCATGGATTACGTCCAGAGTCTCAAAAAGAAGCTGATTTTGTTGTAAGTTATGCAAAGGAACTTGGAGCAAAGGAATCGTTCATATTAAATTGGGAGAAGCAAAATATTAAAGGCAATATTCAGTTACAGGCACGAAAAGCACGGTATAAGTTACTAGCAGAGTGGTGTAAAAATAATAATGTTAAATATTTACTTGTTGCTCATCACAAAGATGATCAAGCAGAAACGTTCTTGTTAAGATTAGAGCGAGGTAGTGGCGTAGATGGATTATCATCAATGGACTACAAGTCTTTCCTAAATGGTATTGATATATTTAGGCCATTGTTAAATTTTAGTCGTAGTGAAATAGAAAAGTACGCTAAGCTTCATCGGTTAAAATGGATCGAAGATAGAAGCAATCATGACTTAAAATACAGACGAACTTTATACCGTAACTTACTTAAAGCAAGTGATAATCAAGAGATTTTAACAGAGCGAATATGCCTCACAGCCCTTCATATGAAAAGAGCTGCAAAAGCGTTGATGCACTACACACGCCTTGCGTTTAATGACTGCGTTAATGTGCATGATCTTGGTTATATTGAAATTAAACTAAGTGAATTTTATCAATTGCCAGAGGAAATAGCCTTGAGGCTTCTTCTTTACTCTATAATGGCAATTGCCAGTAAACATTATAAACCAAGGTACAGCAGCCTCATTGCAATATTTAATAGAATATTGCAAAAGGATAGTAATGTTAACTGTACACTTTCTGGGTGTAAAATAAGAAAGTATGGAGAAAATATCTTAATAATTAGAGAATCGTCAAGGATACAAGAAATTACCGTAAACCTACCTTTAAATGAACCTACCCAATGGGATAACAGATTTAGCTGCACAATACTCGGAAATCAAGGGTGTTCAGTTATCATCGCTCCATTAAAAAAAACACAAAAAGTTCCTGAATTTCTGAAGGATTACAACTGCTGCCCTGAAGTTTTCTACTCTTTGCCTACAGTACAAAAAGATAGCAAGGTGCTTGCTTATCCTGATGTAAATTATAACGGAAAAAATACCAATGACGATAAGGTTCAATGCATTATTAATAGCACGATAAAACAAAATTTGGTAAGCTTGATTAGTATTTAGTTAGAAATAGAAATGAAAAAATTTTTAGAAGGCTTATTGATCTGGTTAGTAATTATTGTTCTTATTTCAGTTGCTTGTATTCAATTCAGCAGAAATGTAGGTAAAAGTAAAACAATTATACCTTTTTCGGAATTTTTAACTAGACTAGAAGACAATGATGTAGAAAATATTGTCATAAAAAACCAGAGCATTGAAGGCAAGTTCAGGGACGGTTCAAGTTTCAATTCAAGCGGTGTCATATATAGCGACCTAATAAAAAATTTACATGATAGAAAAGTGAGATTCTCCTTTTCAACTGGAGATTCTGCCATGAACGTAATTGGTGGATTACTTATCTCATGGGTCCCAACATTTATCTTTATTGGCTTTTTGCTATTCTTTCTTAAACAAACACAAGCGGGAGGCAACAGCACTATAAGCTTTGGCAAGTCAAGGGCTAGACTCATGACTAGTGGAAAAAAAGTAACATTTGATGATGTTGCTGGAATTGATGAAGCAAAAGAAGAGCTAGTAGAGATCGTTGATTTCCTTAAACAAAGGCAAAAATTTCAAATATTAGGTGGAAAAATACCAAAAGGGTGCCTTTTAATTGGCTCTCCTGGAACTGGTAAAACTTTACTTGCTCGTGCAATTGCAGGAGAAGCTAATGTGCCATTCTTTAGCATTTCTGGATCTGATTTTGTTGAAATGTTTGTTGGTGTTGGTGCGAGCCGTGTTCGTGATATGTTTGATCAAGGCAAGAAAAATGCTCCTTGTATAATTTTTATAGATGAGATAGATGCGGTGGGTAGACATCGTGGCATTGGTCTTGGTGGCAGCAATGATGAAAGAGAACAAACATTAAATCAGTTATTAGTTGAGATGGATGGCTTTGAGTCTAATGAAGGTGTAATAATAATTGCTGCGACTAACCGTCCGGATGTCTTAGATCCAGCACTGCTTAGACCTGGTCGTTTTGACCGACAGATTACTATTTCTTTACCCGATATAAATGGGCGTGAAAAGATATTAAATACTCATATAAAGAAAATATCAATAGCACCAGATGTAAACGTGAAAACAGTTGCAAGAGGAACACCAGGTTTTTCAGGTGCTGATCTAGCAAATTTGGTGAATGAATCTGCACTTATCGCTGCAAGAAGAAACAAGAAAATTGTTACCATGGATGATTTTGAATATGCACGTGATAAAGTAATGATGGGGGTAGAAAGACGATCCCTAATTATGACAGAAGAGGAAAAGAGACTGACTGCATACCATGAAGCTGGTCATGCGATAATTGCGGTTAATATGCCTGCTTCTGATCCTATACACAAGGCAACAATCATTCCAAGAGGTATGGCCTTAGGTTTAGTTATGAGACTACCGGAAACAGATAGAGTGTCCCACACAAGAGAAAAGCTGATAGCAGATATAACTGTTGCCATGGGTGGCAGGGCAGCAGAAGAGTTAATTTTTGGCTACGATAAAGTTACAAGTGGCGCGTCTTCTGATATACGACAAGCATCTAACATAGCACGTGCTATGGTAAAAAAATGTGGAATGAATGATGAGATAGGGCTAGTGTATCACAATCGTGAGCAGCAAGATCCACAACATCCTCATATGACATCTGAAGATACGCTAAAGCTCATAGATGAAGAAGTGAAAAAAATCATATCTTCTTGCTATGAAAAAGCAAAAGACATTTTGACCAAGCATAAGAAAGGCTTAGAGCTTATTGCTGAAAATCTACTGGAGTTTGAAACTTTAACAGGAGATGAAATAAAGGATATACTAAACGGAAAAAAAATTGTTAGAGAAGAAAATGAGAAGAATGAGAAAGTAAAAAAATCCTCTCTCTATGAGAGTTGACCTCATCTTAAAAATGCTAATCAGCTAACGCTGCAATAAAACATTCAGAATTGTAACTGTCAATATAAATTGTATTAAAATATTCATAATATTGCATTTTCATCACAATAATGCTATCATTCAGTTAGTATTAATGTTTAATGAGGTGTGAGTAATGATTGATATAGCTTCTATTGGTGTAAGTACAGTTATTGATCAGAATTATAGAAGAAAAGCACAATTATGTTTATCAGGATTATTTGTAACTGTGTCAATAGCAACTGTTACCTGGTTTATTTTCCCTGCGTCACAAAATGTATTAGCTCCGTTTTTACTTCCGGCTATGTTCTTGCTCTTCACTTTATCGATGGGTTATTACATGTTCATATTTAGTTGTGAAGAAAAATCTTTGGTAAAGAATGTTCTTGGTATGGTTGAACCGGCTGAATCGGTAAAGAGAGTGCATTGCCAGGAAAATATTAAGTCCTTATTAGCAGAAGTGAGAAGTACTACGAAAGATAGGTTTCGTAACGTGCTTGTTAATCTTTGTTTTGAAGATCGTAGTAAAGCACACAAACTTGCATTATATGTGAAAGAAATTGACGATATTGTGTCTTCAATAAAAAATAAAGACCTCTTAGACCATTTTGATCAATTTTTTACTATTACTGAAGTAAGCAATAAAAAAAATAGAAGTGAATTAATGAACCTCGCAAGGGCATATAAGATGATAAGTGAAGAAGATCCAGACAAAATACAGGTTTTTTAGCTACTCAAACAAAAAGTTATTCATATGAAATAATGTTACCTGAAATTGATAATTTTCTATCACAAGCTAGGTGATTTTATCAATAATTTCATTGTGTACGTGATTATCATTTTTTGTTTCAATTCCAGTGATAACACTGCACCTAACGGGCTCTTTTATGGCTATTTCCTGAAATCCTTTTCTGACCTTATTGTAAAAATTAACATCCATTTCTTCATATTTATTCTTGTCTTTTGCTCTATTTAACCCAACTTTAACATCAATATCTAGAATGAATGTAATATCTGGATATTTAATTTCCACTAGCTTATGTAAGTCCCTTATTAGCCTTAAGTCAACTCCAAACCCATATCCTTGATATGCAATAGTTGAATCAATAAACCGATCACAAATCACTATTTTTCCTTCTGCAAGAGCTGGTAATATTAATTTTTTCATATGTTCGCGCCTCATCGAGATAAGTAGCAAGAGTTCAGAAATAGAATCAATATTATTCGTTAACAATACTCCTCTTACCTTCTCTGCAAAGTTAGTGCCACCTGGTTCTCGAGTCAATACCACATTATTTTCGCCGCGAATTTGCTTAAAATGATTTGCAAGTAGCTTAGATTGTGTTGTTTTACCAGAGCCGTCTATTCCTTCGAAAGTTATGAACATAAGTTTTATAATTATAATACTAAAAAAGAATATGCAAACAGTATACATAGAAACCGTTTGACATTTAAATAATAAGACCGTAAATTACATGTGGTATAATAATAGTCTATGGTTGCTCTGAATACTCCTAAAGTCGATTTTAGTTTTACTGCAAAAGATTTTAATCTTTTGGGAGTAGACAATAAATATTATGCATTAAGTGACTGTTGTGGAAAAAATGGTCTTATTATAATGTTTATATGCAATCACTGTCCTTACGTTCAGTCAATTATTAGCAATCTGGTAAGCGATGTTGATCAATTGAAAAAAGATTATCAGGTAAACACCATTGCAATAATGCCAAATGATGTAAATGAATATCCAGAAGATTCCTTTGAAAATATGATTAATTTTGCCAAGGAAAATAAGTTTATATTTCCATATTTAATTGATAGTACACAGAAAATAGCTAAAGAATACGGGGCTGTTTGCACTCCTGACTTTTTCGGCTTTAATTCCAATTTAAACCTTTGCTATCGTGGACGTTTTAACGACACAAAAAAAGAAAAGGTTCAAAGCTATGAAGTAGGAAGTAGTGACTTATTTCAAGCTATGAAATTTATTGCAGAAACTGGTAATTCTCCAATTGACCAAAAATCAAGTATTGGCTGCTCAATTAAATGGTCTAATTCTACAGGTTAAATATCATGCACAGTGGCTCTCAGCATTTGTTTGATATTATAATTTTGCTTTCTGCTGCTGTGTTTATAGTCATAGCATTTTGGAAAATGAATATTAGTCCAGTGCTTGGTTACTTCGTTGCAGGTGCAGTTATTGGTTCTCACGGATTTAATCTGATACACTCAGCTGAAGCAATGGATAATCTTGCAGAATTTGGTGTAGTTTTTCTATTATTCATTATAGGCCTTGAATTGACATTTGAACGCCTGATCGCTATGCGTATTCATGTATTTGGGTTCGGTTCTCTTCAAGTTATAGTTACCATGGTAGCAATATGGTGCATCGCTCTTGCTTTCGGAGTGAATACGAATATAGCAACAGTTATTGGTGGTGGGCTTGCGCTATCCTCAACAGCAATAGTGTTGCAGGTTCTGCAAGAAAAAGGTTCTCAAGCAAGTCAGGTTGGTAGGTTGTCGATAGCAGTGCTATTAATGCAAGATTTTGCAGTGGTACCATTAATAGTATTGGTACCTTTACTTACTGGCAATTCTGAGCACAGCCTGATAAGCTCATTGGCAGGTTCATTGGTGCAAGCAGCTATTGCATTAGTGCTGATATTTATAACTGGTAGATTATTGCTTAGACCTTTATTTTCGGTTATTGCTAAAATGGAAAGTAATGAGATCTTTATATCAACAACGCTTTTAATAGTATTAGGAGCAGCATTTATTACTGAGCAATTCCATTTATCGTTAGCATTAGGTGCATTTGTTGCTGGATTGTTAGTTGCAGAAACAGAATATAGACACTCAGTAGAACACGCAGTATTGCCATTTAAAGATTTGTTTCTTGGCTTATTTTTCATGACTGTTGGTATGTCCATCAATACCGAACTTTTACTCAATAAGTTACCACTAATTACTTTATTATCGATTATCCTTATCGTTTTAAAAACATCTATTATATATATATTGTGTAGATTTTTTGGGTTTAAGAGTGCACCTGCTATACAAGCTGGGTTACTGCTTTCACAAGGCGGTGAATTTGCGTTTATTTTGTTTCGCTTAGCAGATGAGCTAAATGTGCTACCAAGTGAAATCGCTCAAGTACTTATGATGGTAACTACAGTAACCATGGCTTTCACTCCTCTTTTATCGGGGCTTGGAGATTGGATAGCAAACTCATTTAGCACTGAGAAAACAATATTAGATGATGAAGCTGTTGAAACAGATACACAAGATCTTTATAACCATGTGATAGTTGCTGGATTTGGTAGAGTGGGATATATGGTAACAAAAATGCTTACGGCAGAGCATTTAAGTTACGTTGTTGTAGATATTCAATCGAAAATAGTCAAAGAAGGAAAAAGTGATAGTTTTCCTATATATCTTGGAGATGTTACAAGATGTGAAATTTTAAAATCGGTAGGAATAGAAAGAGCTCAAGCTCTCGTTATTTCAATAAAGAATGAAGTTACTATAAAAAAAGTTGTTTCTTTAGTTGCAGCAAATTTTCCGCATGTAAATATTGTAATACGCTTACCAGATCTGAGTAATGTGGAGGTTTATAGAGATCTAGGAGCTAGTAAAATTATTCCTGAAACATCTGAGATAGGATTGCAGCTAGGTGGAGCTGCACTGAGCCTTAGTGGTATTAGCGAAAGTGGAGTTACGTCTTTAAAAAGTAGATTCAGAAAAGGCAATTACAGTATGTTAAAAGACCTTGGTAGTGATAAAGATGAATAACTACTTCTCTAATTTTATGTACAGAAAGCTTCAAGCTTTATTGAGGTTTTGCCTATAGTAAATTACGCACATAATCAACCAAATTAAGGAAAGTGCAAACCAAGTGATTGCATATTCCAAATGCTTCATTGGCTGTATAGCTACTTTGCTGCCAAAATTGTTCGGCCACAATACACACTTCTCTAGCTTAATACCTAACTCATTGGAAATTTCTTCTGTACTCAGGGTAAACCATGTATTCGAAGCAGTATCGTTCTTGATAAACCAATTTTTACTTTTATTGCTATCGCAATATAAAATTCCATCTGCAACTACTTTTTCAATTTTTACTTTTTTCTCCTTTTTTTCTCCGACTATTCCTTTATTCACCAACATGTAACGTCCAGTGGTGAGCAACATAGGAGACAGCACGTGATAGCCGTGTTGCCCTGCAAAAACATATAGTTCTATGTCACTTAGAATCCCATCAATCTTGACATGCCTATAGTTAAATTTTTCAAGGTCGTTATTGGGCAACAGATGAACAACAGGAAGACTCATATTTTTGATAATATTATTCTTCCAGTTCAATCTGAATACTTGCCATGATCCTAATAAAAAAAGGAGCAAGCAAGGTACAATTAAAATAAATACTATTTTTTTTAACACTCTATATTTGTGTTCTTAAATAGTTTTCAACACCCATTAGTTCAATAAGGTCAATCTGTTTTTCAATCCAATGGAAGTGCTCTTCTTCATTTTTTAACATCTCTTCTAATAACATTACACTAACAAAATCTTTTTCTTTCTCAGCGATAGAAATCGTTTCTTTGATATCCTTAATACCTTTTCCCTCTAATTTCAAATTAGCTTCTAAGATTTTCCGTATTGTGTCTTTTGTAAACTTTCCATCATGCTTTGATATTTCGTTTGTATCCTGAAAATTTGGAACTCCTTTGAATAACAAAATTCTTTCTGCCAACTTGTTTGCATGTTCAAGTTCTTCGTTAAGCTCATTTTTTACCTTTTCTGCAAATCTATTAATTCCATTGTTTTTGAGAATCGCAAAATGCAAAAGATACTGGCGTACAGAAGTTAGCTCATTGGTCAATAATTTGTTCAAATGTTTTACTATCTCTTCATTCATAATCTTCCCTTAGTTCAATTCATCAGCATAATTTATATGATAACGATAGTTATAGCAACTCATTTAATATTTCCTTTGATAACAACCGTATTAAATAGCATGTCGTGGTATGTCTGTTTTTTCTTAGAGAAGCAAGCAACTAGATACCAGCAAAGAGTGAGCAGCACCGTTAATATAGTGAGTAGCACTATTAATATATCGAAAGCGTTTATTAACACGTCCTGTTCTTGGAAAAGCTCGATGAGGATAACTATTATGTTATATAATAGAGAAAGAAAAAACTGAGAAATGCTTCTATCAAATGCTAAACTCAAATCTATTTTAGAACCGTCCAAACTTATGGTATGTATGTTCATTAATTGCTGACCAGGAGTTGCTTGGGCTTTTGAAGATATAAAATATGTGAAGTAACTGCAATCTATACACATAGATGAAATTAACGGAAAATTCTTTAACAATAGTCTGATTAATAAGTTTGGAATTAATAAAATTGCTCTATCTATCAAATATGCGCAAAAGCGTCTTATTATACTGGCAATCTCTGTAACAGTGGTCATTACCTATCTTCTAAATACTTTATTATAAAATCTGTAAGTTTATCAAAATGTTGAAAACATAACAAATCTTCATAACCGCTTATTGATTGACCGTATATAATAGGTAAACAATTGGCATTTTGTGCACACAGAACATCTGTGATGCTATCACCAACGAAAAACACATTTTCTCTATTTATAGGCAACGTACTCTCTTCTAGTGCAAATAGCAGTGGGGTTGCAGATGGTTTATCTTCTGCAGTATCGCATGACCCAACCACTCTTTCAAAGTAGGAATCTAGTTTAAAATAGGCAACTTCTTTACGTAAATTAGTATTTTTCTTATTACTTACTATTGCTAGATAAATATTGTGGCTTTTCAGTGTCTGCAACATTTTCTCTACTCCTTGATTCAAAGCAATGTTTTGCAATAGTGCATCATCTAAATATTGTTGATATATCTGATTCGCTTTTTTCCACTGATCGCCAAATAAATTGACCATATAGCTCTTTCTCGACTCATGGGAATTTCTATCAGCAGCTTTATTACTATACCCCATTGAGTTTATGGTATGCATAGCATTAAAAATATTATCTTGAGTGTCAACTAAGGTATTATCCCAATCGAATACTACTGCTAATGAGCTATCTTTCATCTCTTATATAATTATACATTTTAACTTAATAAGTAAATAGCATTTTAATGAAAAAGATATAAATAGGACGCCCTTGATAAACACTTTTTACCACAAGTTATGTTAACTGTTTTTTATATAATTAGCTAATATACTGATTATATGATATGTTTTAATAGGTAACAGGTATGGCCCAGACATCTAAAGAAAGTGTTGAAAAAAAGTTTAAAGATGTTTTTGAACGTTCTCCAGGTGCTTTTCCAGAAGGTACCTCATTAGAAAAGAAGGTTAATTATATCGCAAAAGGAACAGAGGCTCTAAAAGCTGTGAAAAGTAAGGAGCTTGAGAACAAAATGAAAAACGTTGCAGAATTGAGTCAGAAATTTGAAAGTCAAAAAGGACGTGCAGATGAAAAAGTACGTCAAGATTTTGAAAGAATTGCTGAGCTTGACCAACAATATAAAGGGAAGGGCATCTTCACAAGTGAAAAAGTTGCAGAGCCAAAAAGTGACAAAAAACTCCAAGACACTCCGAGAAAAACTACAACAGCAGTTAAAGACCTTGAACATAATACACAAAAAAAGACTACTGAAGCTTCTGTGCAAACAGCATCAGAGCACGATTCACAAACCGTTAATCCCTCAGTAAGCAAGAGTTCTGTAAAAGAGAAGCTCAACACTGAGCCGGACAAAAAAGATAACACGCCTCAACCACAAGAAAATCAAAAAGAAGAAGGGTTTTTGAGTCTTCTGAAGCGCTTTGTTAAGAAAATATTAGAAAAATTTTTAGGTGAAGGTGAAAAGGATGTAGAGAATGCTCGTGGCATGAAAGAAGATGCTCAAAGAGATACGTCAAATAACGAAGAGCAACAAAAGAGTAAGCAGCTTGATGAAATTTTAAAGGACAAAAGTGTAAGCGAGGGTTTGAAGCAGGCAACAAAGCTTGAAAACCCGGCAATAACGCCTGTTAATACTCCTAAAGTGAATGAAGTAAACACGGGTCGTGAAAGGTGATCCGCTTTCAAGCTTCATTATACCGCCACAAACCGTCATACCGCCGCGGTATCTCATCCGCTAACAAGTAGCGGGATGACGATTGTCAGGGTGTCATCCCAGTGTCCCTATGATGTCATCCCAGTGCCCTGACTACTTGGATCTAGCAAGCTTTGCTTGCAAATAAGTCTAATACGCGTCGCGTTTTATGCCAAAACACAATTGGAGTTACATGCAAAATAGATCCCAGTGTCAGCTACTCGGATGACAAAAAAAGGAGCACTGGGATGACACCATTTGTTGTATTTAACAAAGTTCGTACTTAGCTTCATGTTAGCTATAAACATTAAGAAATTTACCAAGCGAAAAAAAAGGCAAAAGAAGCCCCAGCTAATATCTATTTTAGAACATTGGCGTTTTTTAAGTCTTAAACACTGCAATTTAGCTGCTTTTAAATGCAACTCACCTTAGTTTAAATGTTTAAGAAATTTACTAAGCAGAAAAAAAGGCAAAAGAAACCCCGTGTTAGCTAGTTGTCACTCTCTAATCCTGCAAATTGGCGTACTATACTGTCTTAAACGACTTATAAGCGCGTTTCAGCTTGTGCAGGTAAAAACCTAGAATATTGTGAAGACATAAGGTGCACATAGTGCAAAAAATTAAAAATAAGACGCCAACTACGTTGTTTTCTTGCTGTTTAATCTGCACAGATGAAGATAACTGAATGCCTTCAGTTTCATGATAAGGGGGCTGGCGGAGTTTGTCAAGTAAGTTTTTTCGTTTCTAACGGTTGTTGCCAAAAACTATGCAAGAAGTCTATTGACAGGTGATTAAATTATAATGTAGCCTATCGCCGTATATCCGGGGGTGGGTTGTTGTGAGGCTTTTTCACTTTTTATTCTTGTTAATGTGTTTTTCTCTGTATTACTATGCGGGTTTTATATTTTCGCCCTGCCCAAAAGCTACGGTTTGCTTTTCACCTGGAGAAGATTGTGCTGTACCGATAATCAACGTAATAGATCAGTCTAAAAAATCTATCTTAGTTCAAGAATATACATTTACTCTTGGAACAGTTGCAAAATCTTTGATTAATGCTAAAGAACGCGGTGTTGATGTTAAAGTCATCTTAGATAAATCGCAACTCTACTCAAAATATAGTGTTATAAATGAATTATTTTCAGGTGGAGTACCAATTTGGATCGATGATAAGCCAAAGATTGCTCATAATAAGATAATGATTGCTGACAATCAAAAAGTCATCACAGGGTCATTTAACCTTAGTAAGACAGCTAAAAAAGGAAATGCTGAAAATTTATTAATTATTACAGATTATCCTGAATTGATTCAGCAGTATGTGAAAAACTGGGAGGCACGAATGTCACAATCTTACAAATACGCTCCCAACTAATCGAGAGCGCTTGCTCAAAATCAGTTTTAAAAACAGCAAGGGAGAGCTTTTTTGATTGATTGGCATAGTGATTATGATATAATGAACTAAAAATTTAAGGAATAAAGTAATGGATTATATAAATGATGCTGCCGGTAGCTACACTGCTATTCATGATTTTTTTCAAAACAACGGTGTTGGAGATTACAAAGTTCAATGCAATTATGGTGGGGTGCCGTATGCTACTGATGAGTACGTGCATTCTGGCGATAAATTTTGGAGTAATAATTTCATAGACTCACATTTTGGCAGGGAAATAAAAATGTATCCTCAAAGTGAACTTTTAGCTAAAGAATATGCTGGAAATACGTTGCCAGTTTCAATATCACTAGATAAGGATTTAATAAAAATGAAGGAATGTCAGAAAAAAACGAAATTTGTGGAACTAGAAAGGGAGTCAGGTGATTTAGTGCATGATAAGCAAAAGTATGTAAAGTGTTACACAACAAAGCTATCATATGATGATGTACATATTTACAATAACGATAAAGTTTCAACATTTAGCATAAAATACGACGTGCCAAATGATCCGAAATACAGTTTAAATATAACATTTACAAAGGTTAATGATAATAAACCAGGATTTTGGCAGAAATTTAAAAATATGTTTTAACGTGACCATTCACTGGTTTTTACTCAATCAACCAACAACAGTTAATATCAAATTTTTATAATTAAAAAATATGCTATTTTTTAAAACTTTCATTCTCATTGACTCTGTCAACTTCACAAAACAACTCTTGGACCAAATGTATCTGGCATAACACCTTTTGGTAACTTGCTACTTCTTTTTTTCCGCATCTCCGACAACAGCCATTGATATTCCACTACATAAGGCTTGATTTTTGGTAAATCAACTTTTTTATGAATAATACTATGCTTCTCCTTAAATTGACCATTTACCCTAAACGCTATTAGCTTCCTTAAAATTTACATTAATGCCTATTTTGCCTAAACTGAAGCGTCTTTTCCAATTTTTTCTAGCATCAACTCAGCAGCTTTTTGTTCAGCAATCTTTTTACTAGAAGCGCATGCAGAAACTTTACCATAATCTTCTATGCAAACTGATATAGTAAATTCAGGATTGTGCGCTGGTCCAGTTTGTTTTACAAGCTCATACTCTGGTAAAGGCAATTTGTTTTTCTGAGTCCACTCTTGCAGTGAGGTTTTAGGATCTTGAGGGGGGTCAAGCATGCCTTTAGCTAGCTTTTCCCAATATTGGATAATAAATTTTTCAACATTTTCAAGCCCGCCATCAATATAAATTGCACCTATTAGTGCTTCAAGCGAGTTTTCTAAATTTTTTAAGTTACATCTCCCTCCATTGCAGCGTTCACTATTATTCATGATGATAAAGCTGCCTAATTTTATTTCTTTAGCAACATTAGCAATGGTGTTGCCACAAACTAAATCCGTCTTTCTTTTTGCCAATGCTCCTTCTTTTTCTTCAGGAAATAGTTTAAACAGTGTGGCAGATACAACCATATTCAAAACACTATCGCCCAAAAACTCTAGTCTTTCGTAGCTTACAATCTGGTTTTTGCTATTTCTTTTATTTACGCTTGGGTGAGTTAGTGCCTCTTCTAATATTGCATAATTTGTAAATTTATAATCAATGATCTTAGATATTGCATCATTCAAACTCTTCATACCCATTATTTAAAAGAAAAGCACTTTCTACCACCTTTATACCAGAGAATTAGTTTTATTTTATTAAAATAATACCACCAACTTTCAAAATTAATGTATACAACCCACCACCTCATTAATGTTACTAAATCCATCTCTCCTTATTAGTTCTGCAAGTTCTAGATTAATTTTGTTTACAACTTGAGGTCCGTGGTATATGAGAGCAGTGTACAACTGCACCAAAGAAGCTCCTGCCTTTATTTTTTTATATGCATCAGCACCACTTGAGATTCCTCCGCACCCTATCAATAATATTTTGCCCTTAGTAAATTTGTACATATCGCCCAATAACTCGGTTGAAAGTTTAAACAGCGGTTTGCCACTCAACCCACCACTCTCATTATGGTGAGAATGCAGATTATCTCTACTTACCGTAGTGTTGCTTACTGTTAATCCGTCAATCTTATATTCCAACGCAAGCTCAGCGATATTTTCTTTCGTTTGCTGATCTACATCTGGTGAGATTTTTAATATTATTGGTATGGATTTAGAATTATCAATTGATTTTCGGGTTAGAGTTACGGATTTCAACAATTCCGATAATTCTTGCTTATTGTGCAGATTGCGTAAATTAGGCGTGTTTGGGGATGAGATGTTCAGCACTATATAATTGCTCTTTCCATATACTATCTTTATTAAGTCAACATAATCGCTGATTTGGTCCTTTGATGTACTGTTTTTTCCTATGTTGATGCCAAAAATGCAGTCATCAAGCTTGGTTTCACCTATTTGTTTAAGAAAATAGTCTATTCCTTTATTGTTAAATCCCAATCTGTTAATTACCCCTTGATCTTTAATTAACCGAAAAATTCTTGGCTTTTTGTTTCCATATTGTGGATTACGAGTTACAGTACCAGTTTCAATAAACCCAAAACCAAATGAGAGCATAGGCCTTATAACTTCTGCATTCTTGTCAAAACCTGCAGCCAGACCTACGGGGCTTCTGAGCTTATTACCAAAAAAATTCACACTCAAAGATTCTGGTAGCTCTATAGGATTCTTATAAGGCATTTTCTTTAATGCCATAATTGCCAAAGAGTGAGCAACTTCGGGCGGTAGTAAAAATAGTAAATTACGTTTGTAAAACACTTTGCTTATTTTTAGTTTATTTTTTACCATGAAACGCTATAAGAGTATAACCATAACTTGAAAAGAAATTGATTTTACTATAGACAAGCTTTCTCTATAGGTTACACACTTAAAGCTACTGTTAACTTTTACAAGATATAGAGAATGAAAGAGGCCGGGACCGGAATTGAACCGGTATAAAAGGATTTGCAGTCCTCCGCATAAGCCATTCTGCCACCCAGCCGTTTTTTATGTGTAGATATCCATTATATCTTTTAGCATAGATAAAGCCTCCTCCCTTTTGCGTTGAAAAGTGTTACGTCCAATGATTGAACCATTACCGCCACCCTGCTTAATTTCTTTCGCTTCATTGTATATGTTATCTACTTCCTTCGATTCACCACCAGAAAAAACTACTATTCTTTTCCCTGCAAAACAAGACCTTTTAACATATTCAATTCTTTTAGATAATGATTCAATATTTTCTGTTTCTATTTTCTCCCTTTCCAAATATTTAGTTGGAAGTTTTACTTTTATTATATTAGCGCCAAGCAAAGCTGCCATGTGCGCAGCATAGGCAATAACATCAACTGCTGTTTCACCTTCTTTGGAAATCCCTTCACCGCGTGGATAAGACCATAGCACTACTGCAAGTCCATAAGATTTGGCTTCAGCTATGATTCCACGGGCTTCCTCCATCATATCGAAACACTTAGCAGAACCAGGATATATAGTAAATCCGACAGCTAAGCATCCCAAACGCAGCGCATCTTTCACAGAAGAGGTTATTGCCTGATCAGAGGTTAGATCCTTTGAATGTAAAGAGTTGGAACTATTAAGTTTCAAAATAAGTGGGAGCATTCCAGCATAAGTTGCAGCACCAGCTTCAATCATACCAAGTGGAGCAGCATATGCACTTACTCCCGAATCAACCGCAAGCTGAAAATGATAATGTGGGTCATAAGCATCAGGGTTAACTTCAAAACTTTTAATTGGACCATGCTCAAATCCTTGATCTACTGGCAGAATCACTAACTTGCCAGTGCCGCCAAGCTTTCCATGCATGAGAATACGAGTAAGATTTGCTTTTACCCCAGGGTTTTCACTTTCGTAGTAGCTTAGGACTTGTTTTACTTTATCACTTATCACTATAATTCAAATTGAATTTAAGTTATAGATTGTAACAAAGATGAAGTTCAATACAAGGATTTTAAACTATATCAAAAGCAATTTTATTTTCTACTTTATTCATATAGATTCTTAATTTCTTTCCTTTTATTAATTTACGATTCAGTATTTCTTCCGCTAAGTAACTTTTTATCTCTTTTTCAATAAGTCTCTCTATCGGACGTGCTCCCATTTCCTTACTATAACCTGTTTGTGCAAGATAAGATTTCACTTCATCTTCTACCAAGCAGTTTATGCCTTTTTGCGTCAGCTGCTTTTTCAGTTCCTGAATAAATTTATCTACAATATGCAGAATTATATCCGCATTTAAGTCAGAAAAAGAAATAATCGTATCAAGACGATTACGAAATTCAGGGCTAAAAACCTGTTCTATCGCTTTTTCACTATCACCAGTGTTAAATTTTTTATGCCCAAAGCCAACAAAACTTTTGCTGCGTTCAGCTGCTCCTGCATTAGTTGTCATAATTAAGATTATATTGGAAAAGTTAACTTTACGTCCGTAAGTGTCTGTAACGCAACCATAATCCATAATTTGTAGCAATATATTATAGATATCGCTATGAGCCTTTTCAATTTCATCAAGCAGCACAACACTATATTGATTATTAGATACAGACTCTGTGAGTAATCCACCCTGATCATAACCTACATATCCAGGAGGAGAACCAATCATCCTTGATATCGTATGAGACTCAATATATTCGGACATATCAAAGCGTATAAGATTCATGCCCATGCTTTCTGCTAATTGTTTTGCTAGCTCGGTTTTACCAACACCGGTTGGCCCTGCAAAAAGATAATTTGCTAAAGGCTTATTGTAATTTCTCAACCCAGATTTAGCAATTTTAATAGAATTAACAAGAGATTCTATTGCCTGCTCTTGGCCAAAAATCACCTTCTCTAGATTAGCTTTTAAAGACTTTACTTTCTGCAAATCATCAGATTCAGATCCGCAAGGCACATTTGTAATTCTAGTAATGGTATTCTTAATATCTTTACTATTTACAATTTTACCCCTGTTTCTTAGCAATTTACAATATGCCCCTGCCTCATCAATAACATCAACCGCTTTATCAGGTAATATTCGCCCAGTAATATACTTATGCGAAAGTTCAGCCGCAGACCTAATGGCATTCTTTGTATAATATACTCCATGATACCCTTCATAGTAGTGCTTTATACCATCTAGTATCTTTATCGTTTCGTTAACAGAAGATTCCTTAACATTAATTTTTTGAAACCTCCTCGCTAATGCTTTATCTTTTTCAAAACTATTGCTGTATTCTCTATATGTAGTTGCACCTATACAACGCAGTGTACCTCTTGCAAGCGCAGGTTTGAGTAGGTTACCTGCATCAAGAAAGCTACCACTTGTAGAACCTGCTCCAATGATAGTGTGTATTTCGTCAATAAAAAGGATAGCACCTGGTTTTGCCTCAATCGCTTTTATTATAGATTTTATTCTCTCTTCAAAATCACCTCTATAGCGTGTCCCTGCAAGGAGTGACCCTAAATCCAAAGCATAAATTATACTGGACCTGAGCGCACTTGGAACACTGTTTTCAATGATTTTGAGTACCAAACCCTCAACTATTGTGGTTTTGCCAACACCTGGATCTCCAACATATAAAGGGTTGTTTTTTCTACGCCTCAATAATATTTCTATAGTGCGATTTAATTCATAATCACGACCAATAACATAATCTATTTTTTTGCTTCTTGCATAGTCATTTAAATTTTTACAATAACTTTGTAGAATTTCCTCATCTTTTAGTAGCTCACCTTTATTTACTGTAGTAGGAGCATCATTATTTTTATCAAGTTTTACTTTATGATTAGTGGTGTATTCATCTATATCGTTAGAGTATTTCATGTTAGATATGTGGTAAATCAAATTGGAATCTTTCGCACTTTGTTTCTGCAATAGATCTTCAACGTATAAATCTTGCCCAGACAAAATTTCTACTAGAACACTTGCTCCATTTATTTCTTTTTTCCCCAAGCTATGAGCCCGTATTATTGCTCTGTGTATTATGCATTGAAACATTGAGCTAGGTTTAACTCCACTGATAATCAATTCAGAACTGCTTTGTAAAAACCCTTTTATATTATTATTATAATCATTAGCCTTAATATTACATCTTGATAGAATGTTATCCATACTGATGATTTCATCGGCTCTGATATTACATCTTGATAAAACGTAATTTACATCCACGTCTTTAGTTAACGCCAGCAATAAATGTTCTACTTTCGCATATTTAAGATTAAAATTAGAAGCAATGAATAGTGCTCTATTCAAACTTGCCTCTAAGTTTTTGGAAATCATCTCCTATTCTCTTTAAAAGTGGGAACTCATATATAATGAATAGCACACAATTATTAAAAAAATTGAAATCCAGCAGTTCGCTGTAGCCAATTTGAATCCCACTCTGGATCTACGTCATAGCACCGCAATATCTCAGCATAGATTCCGCTAATGAGTAGCGGAATGACGAGTTTTACGCTTATCAAATTGTAGGTAAATCCTATTTAATACGCTTTTTCTAGTACTCTGCTTTTCTTCTTAAATGCATTGATCTTTTTTCTACCGTATTTAGTCTTTAACGTACTTGGCCTTTTAAAGACCTTTTTGCTGTTACGTTTTTTAAATTGCACACTACAATCAAAATTTAGCTCTCCTTCTTTGTCTGCCAGTGCAGGCAGTCTTCTCTTATCTTGAGGTGTAACAAAAGATAGCGCATACCCTTCAGCTCCAGCGCGTGCAGTTCTACCTATACGATGAATATAGTCAGCTTGCGATTGTGGTGCATCATAATTGATAACATGTTGAATGTGGGGAATATCAAGGCCGCGAGAAGCAACATCTGTTGCAACCATGATTTGATTACGGCCACGACGAAAAGAATTAATGACCCTTTCGCGCTTGTGCTGCCTTAAATCACCATGAATTGCTAAAGCGCTATAGTCATCTTTGTGCAATCTGTTAGCTAGCTGATCCGCTCCTCGCTTTGTTTTGACAAAGATAATGATTGATCCTTCGCGCTGACATAGTTGTGTAACAAGCTTTTCATATTTTTCTGATTCTGATGCATAAACAATTTCTTGCTTAATTTTTACAGAAGTTGTAGCCTCACAATCAACAGAAATACGTTCTGGTCGATTAAGGTACTTCTCAGCAAGTTTTACTATATCTCCAGGAAGAGTTGCAGAAAACATAAGAGTTTGCCTTATTTTAGGCAAATGCTTCATAATTTCTTCAATCTGAACTCCAAAGCCCATATCAAACATACGATCCGTTTCATCAAGCACAAGAACGCTAACATTGCGAGTAATCAAAGTTTTACGCTCAATATGGTCTATAATACGACCAGGAGTACCTATTACAATTTGTGGTTTTTTCTGAAGCTGATTTAGCTGCCTAAAAATAGGCTCACCACCAATCAACAAAGCGACCCTTAGTGCAGAATTTTGAGATAAGAGTTTTCTTATCTCATTTGTTACCTGATGCGCAAGCTCTCTGGTTGGCACGATGACTAAAGCTGAACCAGTGTTAGGCTCATTCAGCAACTTAGCAACCAACGGAATAGCAAATGCTAAAGTTTTTCCAGTCCCCGTTTGAGCAGATCCGAGAATATCTTTACCTTGTAGCGCTAAGGGAATCGCTTGTATTTGAATTGGAGTTGGGACGAAAAGATTATTTTTATCTAGAGCTTGTCTAAGCGAAGCTGGGAGACCCATCTCATGAAAATTATTCACAATACGTTAATCCTGTTAAAAGACTTCATAATAGATTAATCTTCCAATCTTAAATTTATTGCAGATTTTTTATCTTCTCCGTTTCTACCGCGCTCCTCTTTAACCTCATAACTCACCCTTTCTCCTTTTATTCCCTTCTCTTTATTCTCTCCTTTAAGTGCCTCAGGTCTTATTCCCGAACGTTCCAATGTGCTAATATGTACAAAAACGTCACCCCCTTTACCTTCTGGCTTGATGAAACCATAGCCTTTTTCGGCATTAAACCATTTTACATTACCAAATTCCATTTAAACAACTCCTAAATTATTAACTAACATTACTAATGTGATGAAAAACTTTGAAATTACGATTGAGAATGCTCTAAGCTTAGCTATTGAAACTAAACCTTTATACTCCATAGTCTATTCTTAACATTACATGACAATAATACACAATTGTTGTACTTGATGCAAATAAATTTTTTAATCGTTAAGCGAACCTGCAACCGTCATTTCGCTAACTTTAATCGTTGGTGAATTAAATTGCCCACAAAAAGTTAGATCATCTGCAACGACTAAATTGCTAAACATATCCTTCAAATTGCTAGCAATGGTAATCTCATGTATTGGATACGTTATTTTTCCATTTTCTATAAAAAATCCGGAAGCGCCTTGGCTGTAATCGCCATTGATTAAATTGACACCAAAACCAAATAAATCAGTTACATATATTCCCTCTTTCACTTCCTGAATTAATTCTTCAAACGATACATCACCATTCTCAATGTAGAGGTTACTAGCTGCAGGAATAACTGCAGCATTACTTGCACGAGTTGCACTTCCGGTTGTTTCTGAGTCTAATTTTCTAGCCGAGTATAAGTCTAAAATCCAATTTTGTAATATTCCGTTTTTTACAAATATATTTTTCTTGCTAGTTATCCCTTCTCCATCAAATGGTCTCGATGCTATGCCTCTTGGCAACAATGGATCATCGATAATATTAATTCTATCGTTGAAAATCTGAGCGTTTAAACTACCCCTCAAGAAAGAACTGTTGCTTATAATACTGCTCCCATTTATAGCAGAAGCAAAACTTTTTACTAGCCCTTTTGCTGCTCTTTTTTCAAAAATAACTGGAAATTTACCAGTTTTCATTGTACGTGAATTCAATTGATCAACTGCTCTTTTTGCTGCTTCTTTTCCCATTAACTCTGGCAACTTTAAATCACTAAAATTACATGCTATATCATAATCGTAACCAACCTTCATTTCACTTTCTCTTCCAGCAATAACAGAGACCTGATTAGCAAAGGTTGATTTACTAAACGAGCCAATAAAACCAGAAACAGTCGATAATACTGTATTCACTAAAGCGTATGAAGAAGAGGCTCCTTCAGAATTAGTGATACTCTTATGTGCAAGGGCTGAATTTTCTGCAGCTTCAGCAATTTCTTTTAGGTTATCAACGGTTACAACATTATTATCTGAGATACTTAAATCTGCAGAAGAGATATAATTACTACCATTTACAGCAAAATTAATGCAAGGATCTTCTGGCGCATTCTTTGCCATTTCTACCACTTGGCTTACTGTATCACTCAGATTATTCAAATCGTTTGTAGAAATATACGCAGCTTTGTTTTTACCTGCTATAGCTCTGATTCCTACAGTGCAATTTTTAGATTGTGATATTTGCTCAATTTTTGATAGACGCTGAGAAACTGAAGTCTTATTAGTTTCATATATTGTAACTTCCGCATCTTGATTTTGCTTTTTTATTAGTTTAGTAATATCTGCTGCAATATTTAATATATTCATTTTCTATTCCTTAGATTTCTATAAAGATTCTGCACCACCTATAACTTCAATTAAATCAGTCGTAATCGCTGCTTGACGAGAACGATTATAAAGCAATGCTAATTTGTTCAGTATCTCTTTAGTGTTTCTGTTTGCTGATTCCATAGCAACCATTCTAGCACTATTCTCACTCGTTGCACTTTCAAGTAAAGCAGAGTAAAGAGCAATTACAACGTAATCTTGAACCAAAGATTTTAAAATAAATTCAATATTTTGTGGTTCATACTCATAGCCGTAATCTGTTGTTGGACCAGCCAGAGAGCTATCAATCAAGGATGAGTCTTTACTCCATGGTTTTATTGTTTCCAACATTGGTTTTTGCGTGAAGGTATTATAGAATTTACTATAAAAAACTTTAACTTTATCGTATTTACTTAAATCTATACCATCAACCAAAGCTTCTACGTGCTTTAACGTGATTCCCTTACTATTTTCAATTTTTAAGATACTTTTAGAGTCAAATCTATTTTTACCTACATCAAAAGCTTTTTTACCAAGAAATACAATATCTACTTTTTTGCCATTTGCGATTGACTTATTTACACGCTCTTGACTAAATTTGACAATAGAAGAGTTAAAGTTGCCGCACAAGCCACGATCAGACGCAATAATGAATACTAGGTAAGAACCGTCGTTACTGACATTTAGAATTTTTGCCAGTAATTCTTGATCAACTGATAGCATTAATGAAAAAATAATGTTATGCAGCTTAGATACATATAATTTTGAATTTAATAACTTCTTTTGGCTTTGTAACAACTTTGCTGCAGAAACCATTTGCATTATTTTCGTGGTTTTCTGTACAGACCTAATATTCTTAATTCTTAAGGATAATTCCTTTAAGCTCTTCATTTTGTATACAACCCTGATTTATTAAAATATATAACTGTTAGTGTCTAAAAGCAAGTTTTTTTGACATTAAAACCAAGTCTAGCTAAGAAACTTGCAGGTTTATTGTTTGGAGATAAGGATTATATTAAGAAAGTGCTCTAACTTCAGCAATATCAATGTGAAAGTAGCCTAATGGTAATTTCTACACTTTGTGGAATTTTATAATATATAATAAACACAATTAAAACTATTACAACTTGAACACTTATGATCCCATTGTTCTAGTTCCCTGTTACAATTTTTACATTTCCAGCCTGGATCAGGCAAAGCTTCTGAGCCCATCTTGTTTAGCCAATAAATTACCTTGTCGTGTTCTTGCAATGTAACCTTGAGTTGTATTACAATAAAGTAGATTGACATGTAATTAGCTTTTTTCATAGCAGTATCTAAATATTGACTTGCAAGATCATATTTACCTGAACTCATTGAGGACAAAGCAAGTAAACAGTAACTAAAATAACAATCAGGGCGTAAGTTGTATAGTCTTTCAGCACCTTTACTATTTAAATTGATGTACATTTTAGCTGACTGAGGAGTAGGATTTACTGTATACTCTGCCTCTAGCACTGCAGAAGCTTTTCTGATTTTTCCAAGTTTAATATATAATTCTGCCTTTAAATAATTGATGGGCTGAAAAATTGCACTATAACGTTGTGCTCTAAATAAAGACTTTATAGCCTCCTTAAAATTTCCTTTACTTTCATATTGCTTTGCTAAAGCGCAATAAAACACTGCAAACATTTCTTTATGATCAAAGGGGAGAAAAATATTGGACTTAACTGCTTCCTTCAACCTCAAAATTGCATTAATCCAATCTTCTTTCAATATGCAATGCTCTATTTGAAAGGGAATAGATAGCATTTTATCGTTAATTGAACTAGAGCAATATTCTATAAATTTTTGAAAGACTACTTTTTCTTGTTTGAGGTGGACAATCAGCTTATTGGCTAGAAGTAGAGCTAAGTTACGATTTTTATTTGCAATATTTGTTAAACCGTTACTGAAAAAGCTGTAATTTCCCGTCTTACCTGAGTTAAAGAGCTTTATTAAAGACAACCTATCGCTCTCCTCACTCAGACTTTTAACTAGCTTTTGGGCATTCTCTATATTGTCTAAGTCTATGCTAAAGAAAGCTTCAAAGAGAAGCAATTCTTCCCTATCCCTTCTTCTATTTCTTATGTTGGCAAATGTTGATGAAATGGAGGAAAAAAAGCGTACAAGTGTAATTAATAAAAATAATAAAACTACACAAGTAAAAATAATGAAATATAGATCAATACTTATAGTGTAATTGCCTAATTCCAATTTTATTACTTCACCACTTACCTTGACCCATATACCAAATAAAAACGAAAAAGCGAAAATTATAAAATAAATCATGAGATATATTGTAATAAGTGATGATATATTGTTGAAATATTCTTAGAAGCTACAATAAAACCATTCAATTTATTCAGCCATAGCTTGAATTCTGAATGCGTTAAATTGCTTACTGTAACAGTTATATTTTGCCAATCATTATCATTTATTGACTCCTCAATTTCTGCGAATTTTACTCTTAATGGATCATTTCGGTCGTCTACCTTTATCCAGTTTGAAATGATTTTTTTAGACAATGTACTTTTGTTGTAATCGATAGTATCAATAGTTTTTTCAAAAGATAACTTCAATTCGTGTAAGGTATTTATCTCTTTCAAATTTTCTAATTCATCTACTGCATTTTCTATCTCTGGATCGTCAAGCTCTGATATCAAAGGCTTTATTGAATTTATATGGTTATCAAATTTTGCTTCTCGCAATAACGAATTCTTCATTTTAACCACAAGTAATAGCAATTTTGCAAGGTTCTTACATCTTGAGTTATTATCACCTTGCTCACATTGAGTATGCTGACTTCTCTTGAGGTCAAATATCTTTTTTTCTATTCTAGATTGATTAACTTCAAGCAAAATTCTAAATTCATCCATGTTTTCCGTTAAAGCTTTCACATTGTTTTCACTCTCTTGCTGATTTATTTTTAAAAAGATTATGTTATTTATTGTGATGTAACCGGTAAATAACAATACAATTAAGAACCAACCTATGTACTTTTGCTGAGTATCATTCATAACGTAGTATCTCCGCAGGATCTTGTGCAGCTGCCTGCAACGCAGGAGCAATTGTCGCTAAAAATGATAAGAGTAACGCAAGTGCAGAAATATTTACTACGTCTTGGGGTACTAATATCACTGGCAAACTTGAAAAAAAGTATATCATAGGATCAAACAGCTTGACGTTAGTAATGTTTTCTAAAAACACTCTAATGCTTTCGATATTGAGAGAAAAAACGACACCTATAATACAGCCAAGACAAGTTCCCGTAAAACCGATTAATAGACCACAAGCGCAAAATATACGCATAATGCTTCCACTTGTTGCACCAAATGTACGCATAATTGCAATCGCGGATTTCTTTTCTTGCACTATCATCATTAAATTTGAGATAATATTAAACGCTGCTACAACTATAATCAAAGTGAGAATTAAAAACATCACATTTCTTTCAGTTTTTAAAGCACTAAAATAATGGCTTTGCTGTGATTGCCAACTTTCAGCTTCCATTCCTATTTCTTTTTCTATAGCATCTGCCAGCTTATCAGCTCTAGTAACGTCGTCTACAAGTACTTCTATATTTTTTATGCTATTTTTATAACTAAAAAAGGCTTGTGCTGATTTTAGAGGCATATATATCAAGGTATTATCATACTCAAACATACCCATATCAAATATTGCTATAACTTTATATTTTTTCATTCGCGGCATTTCACCAAGTAATGCATCAAATTCTTCAGATGATATAAACGTAATTTCGTCGCCATAGTCAATGTTCAAAACTTCTGCTAAGCGTGCTCCTATTATTATCCCTTCATTAAATTTTTTTACATCACCTATAATTACATTATTTGTAACGGCAGTACTATCAAGCAAATCTTTAGTTGACACACCTCGCACTACGCTACCTGCAATTTTACCATTTGCTACAATAATAACTTGATCATTGGTCATAGGAGTAGCTTTTAATATACCAGGAATTCTCTCAATAGATTTTGAAACTGCGTAGTAATCTGAATTTATGTTCCTATCAAAATAAACGTTAATATGGCCATCAATGCCAAGTATTGAGTCAAGCAACTTTGCTCTGAATCCGTTCATCACAGACATCACCACTATTAGTGTTGCAACTCCAAGGGCAATGCCGATAATAGAGAACAAAGTCATTATAGAGCAAAATCTGGCATTTCTTGCTCGCAAATAGCAAGCAGCCATAGTAATTTCAAAGGCAATGGACATTACAAAATATTTTGAGGTTAGACATTATATTTTTGAAACTTCGTATAATTGTAGACTTTTCTTTATTTAAAAACTAGAGATTTTTGCTTCCTTAAATTTAGCAGACTTATAGAGTATCTTTAACATTAGAATTTCAAAATCTTCCATATACATCATCCAACCTCACTATATCATTATCAGATAAATGCTCTCCTATCTGAAATTCAACTATTTCAAGTGGAGAGCTTGTGCTTTTATAACATAGAAAAAATCAAGAATATTATTGGGTTTATTCAATAAGTTATAATTCTTTCCTTCCATAATTTTCAAATTGTACAACTAGTTGCTTTACATTTACATCTGTGAGAAGAGCATTTTTGCTAACATGAGGTCTCGGATCAGATTTTGCTGATAAGGGATTCATCTGAGATATTTCATCCCTCATTGGAAATAAGCGAGATTGGGAAGCAACTTTTGGTGATGGCCTAGTTTTTTTCTCCACATCTATATTCACTTGTGCAACAGGAGGGGTCCTGCTTTCAATAGTTTGCGCATTAGGACTTTCTTTTGCTTGATTTTGTTTGAATTTTTTTCTTATCTCTTGTACTTTAATATCGATATTATAATTAATTTCTTTTTCCATAGAAGATACTACCATTTCTAGCTTTGTGCTTGATTTTTGATCAGTATGACCTAACTTTTTAAGTTTTAGTGGTAATTCAGGTTTATCTTTAGTTGATTTAGGAACAGTTCCTACTACTTTTGGTTTTTGTCTAACTTCTTGACCAGCAGTAAACATTTTTTTTGGCAATGGGGATGCTATTGATGGTTTTGGCAATATTGGAGGTTTAGATTGTTGTTTTTGTTTAAGTTCTCTTTTTGCTTCCATATGTTCTTTAGGAACTGTTACATAAATTAGCTCTTCTCTAGGCGATTTTGAACTTTGTGAATTTTCTGTTAAAATTTTACTCTTCTTCTCTTGATAATTTGATATCTCTTTGTATCCAGGCTTTTCATCTAATGAATTTCCATGGCCTGAATCATTATAATTAACTTCTACTTGTCTATCTTCTTTTAGAAAACTGCGTTCTGGCTTTTCTGGAGCTATTGCAATATTTCCTCTTTCAACTTGCTCCAAACCTGAAATTTTACGATAAGCCTCTAGATATTCAAAGATTGTCATTGAAGTAGGAGGAGGTAATTTATCAATAAAACTACTTATATTCTTAACTGGAACATTTCTTCCCGAGATTCTATTCAATATTTCCTTTAATATCTTAAGACCTGATGGCTTTCCATTCATCGATTTTACATAATCAATTGAGTCACTACGTATAACAAACTTAGCTACATCTTCTGCCTTATCTGTAAAACGCTTTAATGCCTGAGATAAATCCCTTACCGTTTTATTATAATGTCTAATAGTTACTAACTCATCTCTTGCTTTTATAGCTTCTTTAAGGAAACCGAGATTTTCTCTATAATTGTCACTTTTAAATGGATCCTTCATATTAATTACAACTCATTATTTATTAAAATATGGGTATAGGTTTAAAATATTAAGATTTAGTAAATATTATTTTTTACATAAAGCAGCTATACCCATATTATAAATTGCCAACAAATGCATTTATGGCGTTACCATATTCTTCCATATACATCATCCAATCTCACTATATCATTATCAGATAAATGCTCTCCTATCTGAAATTCAACTATTTCAAGTGGAAAGCTTGTGCTTCTATTTTCAATCCTATGGGAAACTTCCCTTGGGATTTCTATCATATGGTCCTTTGCTATAGCATATTCTTTGTCTTCTAAACTAACATATCCAACTCCTGATAGCACTATATGGTATTCATCTCTATAGTGATGGAATTGCTTAGAAGTGCAGCTTAATGGATTGATAAAAAGATATTTTATAAGAAAATTTTCGCTCATTAAAATTATACTACAAAATCCCCATGGTTTAACTTCTTTCCTTATCACCTTTACTTTCTTCACTTTATGAATAAATGAAATTAGACTTTTGTTTGGTTGCTTACAAGCTCCACTCAATAAATTTTTATTACTTTCTGTCGTTGAAACTGGTTCTTTTTCTCTAATCACATGCTGAAATGATGCCGGTTCTTTACTAAACTTCTCACTCAATTCTAAAACTGAATTCCAAGTTCCAACATCCAACCAATCGAAATTAGCTTCTATCATTGCAACGTTTTTTGCTTTCTCCATCACCAAGTAATCAATGGATATGCCTTCAATTCCTGCAAAATCTCGTTGTTTTAAATACAGAAATCTCTCTTGCGGTGTGAAATATTTAAAACATAAATTGTAAAGATTCGGGGCAGATTTTTTAATCTCATCTATGTAGCGTTTTGCTTTAAGAGGTTGTCCGGAAACTAGTAAATTCAAGCATATTCCCTCTTTAACATAACC
>NODE_9_length_29598_cov_692.852520
TAGTTAGCCTTTCATAAGTAGCGATGCAACAAAGCCATTCCAGCGTCACGCGCTGCCATGTGATATACAATTTCCTTCGAATTACAACGTACGTGCGCTCTATATGCACTTGATTGACAAATGCTCTCTTATCAAAATCTCAAGAATCTGCACTATATTTAATGCTGCGCCTTTGCGCAGGTTGTCAGCCACTATCCACATATTTAATCCGTGCTCAACAGTATTGTCTCTTCTAATACGCGATACATATACAGCATTCTCCTGTACAACATCAATTTGAGTTATGTATTCACTATCTTCACGCCTGTTGTACACTAAAACTCCACTATCTTCGGCTTCACTTAGCACTTCACGAGCTTGTTCTTCAGTGATATGTTGATCAAATTCCACATTTACTGCCATAGCGTGACCGATAAAGACGGGTACCCTTACACAAGTTGCAGTAACTTTTATATCTTCCTCTAAAATTTTTTTTGTCTCCTCTTGCATTTTCCATTCCTCTTCTGTAGAGCCATTTTCCATGAATTCTCCTACATGGGGAATGCAATTGAATGCTATTTGCTTAGAGAATATCTTGGGTTTTTTAGCTTCGTTCATAAAGATTTTTTTTGTCTGGTCATAGAGCTCATCCATTGCTGCTTTGCCTGCACCAGAAGTTGATTGATAAGTTGAAGCAACGATTCTCTTTATTTTTGCTTTTTGGTGTAATAGATGTAGTACTAGCAGCATCTGTATTGTAGTACAGTTTGGATTGGATATTATGTTGTGGTTTTTATATTCCATAATTTTTTCTTTATTAATCTCTGGAATAATGAGTGGCACACCCTCTTTCATTCTAAAATGGGAACTGTTATCTATCACGATGCATCCAGCCTGTGTTGCAATTGGTACATACTCTTCAGAAACATGAGATCCAGCACAGAAAATGGCTACATTAGTTCCAACGAAGTCATAATCCTCAAGGCATAAAACTGTTAACTCTTTGTCACCAAAGCTCACCTTCTTCCCTTCTGATTTTTTCGATGCAAGTGCAATAACGCAATCTATCGCCTCATCTTGAAATTCAGCAAGCGTGCTTAATACCTCACGCCCTACTCTTCCGGTTGCTCCAATAACAGCAATTTTGTATCTCATATAGATGAACCTCTAATTTTAAAGTTCTATTATATTTTTACTGACAAAATTTACAATTGTTTTAATATTTTTACCTTGCAATTAATTGTAATTTAGCTATTATTATACAATATTAGTAATATTACATAATGAAATGAAAGATGAGTAAGGAATACGATGAAACTAAGGTTAAACCTGCAATGTCTACACCTCAAGGGCCTGAAGGAACCAATGGATCAAAGGCCCAAAGTGTTCTTTCGAATAAAAGAAAGCCTACAATAAATTTTGATGATAAAAAGTATGGTGTAAAAACCTCTAAAATAGACCAACAGTCTCTAAACAAAAGACAAGAATCTTCAAAGCTAAGAGATCTCTTAAGGTCAATACCAATAATAAGGAGATTTTTAGCAAGGATTTTCACACCTGAAAAAATAGAAATCATCAGTAACCCTATATATGACAACATGGAAGCATATAAAAAATCGCAGGAAGATTACCCTAGTAAGATAAAAGATGAAACTAGTATAGATGATGAACACACAAAAGAAGTAGATAGTAAACTTGAGAAGGGTAATGTTGAACAAGTGGACAACAAGAAAAGTCGTAGTTCATAAATATCAATCATTTAAAAATTATCTCTAGTTATAACATTGTATCTGTTCAGATGCATGGCTCATGTACAAATATTGAAACAAAAATTCCAGTGCTCCTTTCTCGTCATCCCAGTGCGTGACACTTGTATCTTTATGATGTGAGGCATTAGAGCTAAAATACCTCACAGGGAGGGTGAAGCTGATGCGACACTAATGCCATTAAGCCAGATTTTGCTTCCCTCCCATAGAGTTAAAGACTGAACAGTATCTTTTGGAATTATATCCCGTATTACAAGGTTAGTCTAAACTCTCAGTTTATTTATAGTCTTGGAGGCAATTTTATGCAAGTAAATGCTATTTTGGGTGTGGATATTTCAAAAAAGAAATTTGATGTTTGTTTGTTAGTGGACAGTAAAAAACGACACAAAGTCTTTCAAAATAATCAAGATGGTTTTGCAAAACTTGTAGTTTGGTGCAATGGCCATGGAGCAAATCTTACTCATTTATGTCTTGAAGCAACTAGTTGGTATGGAGAAGATTTGGCTACTTTTATGCACGATTTAGGACATAATGTCAGTATAGTAAACCCAGAAAGCTTTTGGCAAAAGTGAGCTGCTCAGAAATAAGACAGATAAATCAGATGCAGCTATGATAGCTAGATTTTGTATCGCCAACAAACCTGCTCTTTGGAAGCCCATTGCACCTGAAATGAGGCATTTGAGGGAGCTTTACCGTTGCATGCAATCGCTAAAAGATGATAAGGTGCAACAGACAAATCGCTTGGAAAACAAAAATATGCATTCCAGTTGCAAAGAAGCTATATCTAAAGTAATTTTGGCAATAGAGGAGCAAATTATTGTTCTCGAAAAAGAAATTAATGAGCATATAAATAACTATCCACATCTAAAAAATATGGTGGAAAACCTTAAGACTATAAAAGGTATAGGATATCTTACTGCTGTTGCTGTTGTCGCAGAAATGCCATCAGTTGATAACTTTGACAATGTTAAACAATTTACAGCTTTTGCTGGTCTAAATCCAGGACATTATCAATCGGGATCGTCAGTAAGTAAGAGAAGTTGCATATGCAAAATAGGATCTGAGCGTATTCGAAAAGCTCTTTATATGCCAGCTATAGTAGTCAAAAACCATAATAATCATTTTCAAAAGTTTTGTCAGCGTCTAGCAAGTAAAGGCAAATGTCCAAAAGTCATAGTTCTTGCGTTAATGCGAAAATTAATGCATGTCTTTTTTGGTATTCTTAAAAATAATCAACCATTTAATTGTAATTTTGTTGGATAATTTGTTTGACAGCAGAGACAGTATCTGGGATCCAGATTGGGCACTAAGTTGGTAAACACGAAAGCGATTAATCCTTTACAACGTTTTTGATGGAACTGCGCGAAAGAACTGGATGCCAGTGTCACGCACTGGCATGACACCCATTTCTTCCTATAGTTGTCTTTTCTCGTCTACCTTATTTTGCCACTCTGCTGAACAGATACATAACATTTGCTATACAGAAACTCTGCGATACCAAAATAAATAAAGAGGTACGCCACTTGCAGTGAATAAGCTTGCGATCAGCAAGGTATTCACAGAAGTTTCAAATATTACCCAGCAGCAAAAGGTTGTTGCTATACTGCCAATTAAAAATTTGTAACAACTCTTTTCTTGCACAATAACTTTGAGAAAAGCAAGACTGCATGCAAGGTAAACAAATAAAAATGAAACTACAGAAAAGTCGATAATTGATGTGATCTGCTTAGCAAAATTGTTGCTTGAAGTGAGGATTAGTAAAGTTGCAGTTCCAACTGAGCTAGTTGTTATGCCCCAGAAAGGAGAACCGTGCTTGTTTCTTTGAGCAAAAAACTGTGGCATCAGTTTATCTTTTGCAAGGCCAAGGGCCACTTGTCCACTAGCTAGTACCCAAGCGTTTAAAGTACCAACACAAAAAATGAACGCAGTTATAGAAATAATCAAGTGCCAATTGCCAGAGGCCATAATTTTTATTGCGTCAACATATGGTGCTCTTGAACTTGCTAAATCATTGCCATTTATTAATCCCATAATTGCAAGATTGTTGATAAAATACACAACAGCAACAGAGATTGTTCCAAGTACCACAGCTCTTGGTATTGTTCTAGCTGGATTATCAACTGACCCTGCAGGTGCTGTTGCCAATTCAACTCCAATAAAACCCCATAGAGTAATAAGTGTAGAACGGGCAAGAATCTGCGATGTTGTAAGATTTGATATTTCTTCACTTATGATGAAGTTATTTCTATCAAAAAAAAACAATGCTGCTATAGGCATTACAAGCAATACAGAAATTTTTATCACCGTCAATAAAAACTCAACACGTCCAGCAGTAGCTACTCCTCTAAAATTTATTAGTGTAATAATTGTAAGTAATAACATCTCTAAAAACAGATGTACGTTTTGAATATCTTCATGGAAAAATGGTGTAAGATAACCAACACCCACAACTATTACGGCTGTTGTGCTAACCCATGAGATCACCCAATACGTCCAACCAACAAAAAAAGCTGCAGCAGGGCCAAAAGCATGCTTTACATAGACGTGAGGGCCACCCGTTTCCGGAAATTTTGCGCAGAGTGAGGCAAAAACTAAAGCAAGAGATATAGCACCAAGCCCTGATATTATCCAGCTTATAAGGCTATACATGCCATATGGAGCAAGGCTAATTGGAAGCATAAAAATTCCAGAGCCAATTTGGCTGCTAATCACTAAGGCAAAAATAGCCCAAAAACCTATTTTATTTGACACAATAATTCTTATCTAAATAGATTAACAATATACCCTAAACTCAGAAATTTCAATTGATCTTTTAACATAAAAACTTGCATTTTTTTCAATTTATTCCTAAAATAGATTATATTAACAGATTATTAAGAGGGGGTTATGAATCCGAGATTAAAAGCATTTTTGGTTGTTTGTAGTATTATTGCATTTTTGATTGCACTTTTGTTTCTCGTGTATTATTTAAATCTTCTTGTTAACTATATCCTTGACCCGATTCTAGTTCGTCCCTTTGAAAGATTATACAAAAACTTAATTGTTGATGGTCTTTATGCCTATTTATCTACAAGCACTTCTAGCCCTGCACTAGCATTTTTGGCTACAGGTTTTATTGTTATTGCTGCGTTTATTTGCCTGAATAAAATGCTTCTTCCCTTGCAAGAGAAGATCATAAACAACTATACCTCCTTTAAAAACAACAATATTGATAGCAATAGCATGTTGTTTGAGGTTTATAAAGATCCAACAATAAAATTAAAGGACAAAATCTTATTCTTCAGTATACACTTGATATATTACCTACAGCTTCCATTTTTGTATATTGCATCAAAGGTATCAGCTCTACGTGGGTTTCTTATATTTAATTTTGGTTTATTATTGTTAAATTATGCACTGCTAATTCCAGTAGCACTTCTTGAGTTAATAAAATATCCATCAGTAAAACTCTTTTCACCTTTGGGTTTGAATGTAAAGCAGCTAAGCTTTTTGTTTAATGTAAGTGATGTGGGTACTAGTAGTCAGAGCGTTCATACTAGAAGTTTTCAGCAAAGCGTTATTGAATGTGCCAAAAAATTAAAGGAAGAACATGGTACGCCGTTAAATGAGTTGGATGAAGAGTTTAAAAGTTATATAAGCGGTTTAACAAGTCAGCAAAAACGAATGATAGAACCTTATCTAAGATTGGATGGTTATGAAACTGGGGAGTGGGTAAATTGGGCAGATTCACAAACCGGATTGACATTGACACAGGCTATAAATTTAGTTTTAATTGCGGCAAGAAAGCAAAATGCAGATATAGAATTATTGAAGTCTATATTACTGGTTCGCTTTGAGGAAAGTAATCGCCAATGTGGTCCTGGAATGCTCAACCGTATCATTTATGCATTAAGTGGTCTTAAAGCGGAAAATAATTTTGCAGCTCAACTAGAGCCTCAGCCAATAGGAAAGTTGGCTAGTGATGCTACTAAAAGATTTCTTGAGAAATATGTGGATAAGCACTACCATAAAATAAAAGTTTTGAAAGAAAATTTTGATAATTTGTATTCACCAAGTTCTGGGGTGGATTTGAGCAGCGTGAGTGATGAAGTAAAGGATGGCATTTCTTATACAAGAGATGCTATAAAAGAATTTGTGTTTAAGGAATTATATGTAAAGTTTTATAACGACTATGGAGAACATATTCGGAGAGGGCAAATAAAACAAAGGCTAAGAGAATTAATAACAGATGAAGTCATAGATGCAGCAATATCTTATAAGATAGACGAGATAGAAACTCCTGCAGAACCACTTACTTATCTTGAAAGAGTAAAAACATTTTTTGGAGGTCATGCAAGGTCTTCTGCTGCTTAGTGGTTTAGTTCGTGCTATATAGCTAAACTGACTTAGATTTACTGACAATTTTAAAACAACAAATTCGTCATTCCGCTACTAGTTAGCGGAATCTATACCGCGAATGAATCCATAGCTGTACGAACATTGTGATTTGAGAGCAATTTCCACAAGGGAGGGTGTCATTCCAGTGCTTGGCACTGGAATCCAGCCTTTATTATGCAGCCACTTGGTTGAAATTAAGTCTTCTGGATCCCAGTGTCTAGGCACTGGGATGACACCATTTGCTGTGCAATTTACCTTCAAAAATGAATGTTCGTACAGCTATGGAATGAATCGTGGTATGACGCGTTAGCTATAGCTTTGTCTTCCCTTTTCTGAATGGCTTGCAAGCTGCTATCTCTACAAAAACTATATTTTTCTTCAGAAGAGAGTTATATTGTAACTATGGACAAAATAATCATAAAAAAATTTGGTGGGACTTCGCTAACTGATTTAAACCGAGTTGCAAATTTGATAAAAAACGATATTGAGAAAGGTTGTAATGTAATCGTTGTTGTATCTGCTGTTGCAGGATTTACTGACCAAATGGTTTTTCAGGCTAGGCAAATCTCAAATTTAAGTTATAGACAAGAGTTATCAGAGTATGACGTTATGCTTTCAGCAGGAGAACAAATCTCTTGCGGTCTATTAGCTATCACTCTCCAATCGATCGGAGTTAATGCTAAATCGTGGCTTGCCTGGCAGTTACCAATTGTAACTGATGATTTTTATTCTGAGTCTAAAATAAAAACAATAAAGATTGAACGTGTGAAAAGATCTTTTGCTGAGGGTTATACTGCTGCGATCATTGCTGGTTTTCAGGGTATAAATGATGATAGAATCACTACTTTTGGAAGAGGAGGCTCTGATATATCAGCAGTTGCCTTCGCGGTAGCCTTTGGTGTTAGAACTTGCGAAATTTTTACTGATATTGATGGAATATATACAGCAGACCCGAGAATTGTTCCAAAGGCACGCAAGCTCAAATTTATCTCTTACGATGAAATGTTGGAAATGTCGTCATCTGGTGCTAAAATACTGCATAATCGTTCAGTACAACTTGCAATGAAACATAACATTAAAGTGCAAGTGCTATCCACTTTTAAGGAAGTAGAAGGCACCACAGTGCTACACAAAAGGGATGTACTAGAGAGATACTTAATTACTGGAATAACTTATAGCACTAATGAAGCTCTTGTAACTTTCACTAACCTTGCAAATAACTTGCGTACTTTAAGAGATATAGCAGGAGCAAACGTTAAAATTGATATGATACATGGGTCAAGTTTTGTTATCTCCAAATTTGATATTGATTTAATGGAAAAGTTACTGAATAAGAATGAAAATTATGCTATAAACGATAATGTAGCTAAAATTTCAATAATTGGTATTGGTGTTATGTCTAACACTGAAGTGATGCACCGCACACTCAAGGTTTTAAGCGAAAAAAAGATAGAAATACTTGCTATCACAACATCTGAAATCAAAATCAGTATAATTGTTCAAAAAGAATGCGCTGTAGCTTTAGTCAAAGATTTACATACTGAGTATGAGCTTGATATGCAGCACTAGGATAGGCTTGACGTCCAGTTGTCTAAGAGTATGTCTTAAAAAGGAATGAGGAAAAAAATATGATAGTGTAAGTAAAAAATAGGAGGGAAAATTGTATCCAAGTGATATAAGTGATAAGGAATGGGAAATTTTGGAGCCACATGTTGCACAAGGAAAGATAGGGAGGCCAAGAAAGCACAATATCAGAACAATTATTAATGCAATAAGGTATATAATGAGAGGTGGTTGTCAATGGAGAATGCTGCCGAAAGATTTTCCTCCATGGAAGACGGTGTATGACTATTTTCTCAGGTGACGTAGTAATGGCAAATTGGAAAAAATACATAATATGCTAGTAAAAGAGGTAAGAAAAATGTTTGGTAAAAATGAAACACCTTCAGTAGGAATAATTGACAGTCAATCAGTAAAAACCACTCAAAAAGGGGATCCAGAGGATATGATGCTGAAAAAAAAATAAAGGGTAGAAAACGTCATATTGTTGTAGATACAGTGGGCTTAATTATTGCGGCTGATGTTCATAGTGCAAGTGTTCAAGATCGTGATGGTGCTCTAAATCTTTTCACTCAAGCTAAATACAAGGCTCCAACTTTACGTAAGTTTTTTGCTGATCAAGGATACATAGCAAAACCGCTGTTTATTGGAGACAGGATACGATTACCAAGAAAGCTGTTGATGTTACAGGATTTTTCGACAATCTGGACCACAATTTAGCACTGCAGGCTATCAAGAAGCACACAGACTGCAAATGGGTCATACTGTATGTTGAAAGGTGGATGAAATCCCCTATTCAGCAAGCAGATGGCAGTAAGGGAAAAAAGGAGTTCCGCAAGGAGGTTCAATAAGCCCAATCATTTCAAACATATTTATGCACCATGCATTTGATATATGGATGAAACAAAATCACCCAACAGTACCATTTGAAAGATATGTGGATGATGCGATAGTGCACTGCAGAACTAAAAGACAGGCAGAATTTATGCGAGCAGCAATTGAAGAAAGATTGGCATAATGTAAGCTAAAATTGCAACCTGATACCAATGCCATTCCAAAACTCCATCATTATATTGCCTTAGTATAACCTTCTCACTTCTATTGTCTATTTGTTTGTTATGTAATAGAAATTGGTATGAGATTGAAGAATTAAGTGTGAACGGTTACAGAATTTTTGCCAGGAGAAACATATAGTTAAAGTAATTCAGATTTGTAAGATATGTTTATCTGCAATTATAGCTTCAACAGTAGGCAATGTTGCTTTTAATTACCTCAACATTTTCTCTTGGCAATTCTTTAATGAACCCAGAAGTGCGCATCGGTTGCCACTGGTTGTTAATTTCCCTCCTATCTGCACATGAAATGATTAACCTTTCTTTGGCTCTGGTTATGCCAACATATGCGAGTCTCCTTTCTTCTTCTAAAGCTTTACCACTTTTGTCATCAAAAGATCTTTGATGAGGAAATAATCCCTCTTCCCAACCAGGTAGAAACACGCACGGGAATTCAAGTCCTTTGGCTGCATGAAGAGTCATAACATATACGGTGTCATCGTTATTCATATTATCCACTTCCATCACCAGACTTATATGCTCCAAGAAAGTTGTGGCATTATCGAAATTTTTTAAAGATGAGATGAGCTCTTTAACATTTTCTATTCGTGCTAAGCCTGTTACCTCCTCATTTTCAAGCATTTCAATATATCCTGATTGGTTTGCTACGATTTTAACGAATTCATGCAGTGGTTTTACGCTTACTATTTCTTCCCAAGCTTTAATTTTATTTAAAAAATCGTTGAGTGAGAGTTTAATTCTTTCGGTTACCTGATTACTATTAACTAATATTTTTGCTGCCTCAAAAAAAGAAATTTTGTTATCCTGAGCAGTCGTGTATATTTTCTTTAGAGTTGTAGCTCCTATGCTTCTTTTTGGCCGATTTACTATCCTTTCGAAAGCTAAGTCATCGTTATTGTTTGTAACAAGTCTTAAATATGCAATTATATCCCTGACTTCCTGACGTTCGTAGAATTTTACGCCACTTATAATCTTGTAGGGAATTGAATATTTTATAAAATACTCTTCGAGAACTCTAGTTTGAAAAGTGGCCCTTACCAGCACTGCAATGTCACTAAATCTGTATTTATTGAGTTTCAATATCTGTTCGCTTATGAACCTTGCTTCAGCTTTCCCATCCCATAATTTTATTAGATTTACCTTTTCCCCTTCAATGTTTGTTGTCCACAATTTTTTTTCTAAGCGAGTCTTATTGTGATTGATAACATATGACGCAGTTGCAAGTATGTGGGATGTTGACCTGTAGTTACACTCTAGTTTAACGGTTTTTGCATTTTTAAAATCATCAGAAAACTTCAAAATATTTTCAACTTCTGCACCACGCCAACTATATATCGACTGGTCATCATCTCCTACACAGCAAATATTTGAGTGCTCTTTTGCAAGGTATTTTAGCCAAAGATATTGTATCGCATTTGTATCTTGATATTCATCTACCATAACATATTTAAACTTGTTTTGGTAGTAGGACAGAACTTCGGTCTTTTGATTAAAGAGCTGTATGTTATATAGCAATAAGTCACCAAAATCGACAGAATTAAGGAATTTCAACCTTTCCTGATACTGGTGATAGACTTTGAGTGCAGTTACATATACTGGCCTAAATGATTGAATATCTTCCACTTCAGATGGCAATAAGCACTTCTCTTTCCATTGCTGAATAATATTCATAATGGTCTTACATTTTTCTGATAGGTAATCAGGATTTATTTCATTGATAATATTTTTTATTACCTGTAATTGGTCATCCACACCAATGATTGTAAAATTAGGGTTTAAGCCCACAATTTCTGCGTGCAGGCGCAAGATTTTTGCTGCAATTGCATGGAAAGTGCCAAGCCATGGTATGTTTGTGCCCGTTAGCTCAAGTACCCTTGATACCATCTCATTTGCTGCTTTATTTGTAAATGTAACTGCTAATATCTCATCAGAATAAGCGTGACCGTTTCTAATTATGTGTGCTATTCTTGAAGTAATCGTTCTTGTTTTTCCCGTCCCGGCTCCTGCCAGTATCAAAACTGGTCCATCTATGTTAGTTACAGCTGATTGTTGTTCTGGATTTAGCAGTGAGAGATAATCGTTCATCGTAGCCCTATAGATTATAACTTCGTAAAGTTAAACCTATGATTGAAATATTGTAAAGGTTTTATTGAATAGAACAGTTAAAGAATGCTTCACTCAAGTACTACATATTTAAACGTAGGTTTTACATCTATTTTGTTTTAGTAGTTTCAGGTGTATGTCGAGTAACAACAACTTGATTTGAGGTATTGGCACCAGAACTTCTGCTTGTTGGGTGGATAAGTGGAGTTTGGAATGGCTTATATGTACGGTTTAGTTCCTTCATTTCTATTTCTTCAACTTCAACAAGGGGTTTTTCTTTTGGGGTATAGCGATTATGCGTTGCAGGTCGTTCAGTGAGATTTTCATATGTTTCTTTCAACCAAGTTCCGATATCATACATAAATCCATACGCTTTTTCTTTAAATTCTCTCAATGATCTACTGAAACTTGCTAGTGTGTTATTAAAGTAAATTGTCATATAGTCTCTTGTGGTGTATTGATAACTTTCTCCATCTAGTCTGCTACTTTGTGCGTTAGAACTATTGTTGCTTTTAAAATAACCAAATATGTTGTACATTTTGAGCCGCCATTAATTACTAACATACACATATTATATATTGATAAATTAAGGACTTAGAAAGCGCTCTGTATAATAATTTAAAATGGAGCTGGAGCTTTGTAGTACAATATTTTCAAACGTTTAATATAATATTGACTTTACAACGATAGTCACTTTAAATTAGTAACTATTGTTGCAGTTAAAGTATCAATGCCTTTTTTCTTTTATTTTTTTGCAATTCTTAGCATTTTATCTGCTGTATGCGTAATTAGTGTAAGAAATCCTGTGCATGCAGTATTATTTTTAATTTTCACCTTCGTTAACTCTGCAGTGCTTTTCATTCTCCTTGGAGCTGAATTCATCGCTATGATGGTACTGATAGTATACATCGGTGCAGTTGCAGTGTTGTTCCTCTTTGTAGTTATGATGCTCGATATTGACTACATAAGATTGCGCCAGGGTTTTGCGAAGCATTTCACTCTTGGTGCTATATTGTGTGGTGTGTTTTTTTTGATTATCAGTTTTGTAATCCGCAGCTCAACGCTGAATATAAGTAATGTTATAAACTATAATGCCAATAACGTGAAAGCTATCGGTAATTTGCTCTACACTGACTACATGTACGCTTTTCATCTTTCTGGAATTTTGCTACTTGTTGCAATTGTCGGTGCAATTGCTCTTACTTTGCAGGACAAGAAAAAAGGAGTTAAAAAACAGAATGTATTAAAGCAATTGACGCAATCTTCATCTGTAAAATTGGTTAAGGCTAAATTTGGAAAAGGAGTGGAATGGAAATAGGATTAAATCATTTTTTGATAGTTGCTGCTATTTTGTTCACTGTTGGGGTGTGCGGTATTTTCATCAACCGTAAGAGCATAATCAATATATTGTTATCAATAGAAATATTATTGTTGGCGATTAACATCAATCTAGTTGCTTTTTCTGCCTTTATGAATGATATAGTTGGGCAAATTTTTGTGATGTTTGTGTTGACTGTTGCGGCAGCAGAGTCAGGAGTTGGGCTTGCAATATTGGTTGTATATTATAGAAGCCGTGGCAATATAGATGTTGAACAAGCAAATTTAATGAAAGAATGATGGATATACTGAAATTAATAGTATTTTTGCCACTTTTTGGTTCGCTATTTGCAGCACTTTTTAGAAAAAGTCAGTTAGTTACAACGGCAGGGATTGGAATATCTGCAGTTTTATCTTGGTATGTTTTTCTCACCTTCTCTGAAAATTATCACTTGAGTTTATTTCCTTTGTTTTCATTGAGCATCTTAAAAGTAAATTGGGCAATTAGTGTGGATGCTCTCTCATCCTTAATGCTTATTGTTATTACCACCGTTTCACTGGTAGTACATCTCTACTCTATCGGTTATATGGAGCATGATAAGGGGAAGTCGAGGTTTTTTTCTTACCTATCGCTATTTACGTTTTGCATGATTGTGCTGGTTGTAAGCGATAATTTCGTGCAGCTTTTTTTTGGCTGGGAAGGGGTTGGCCTATGTTCTTATTTACTCATAGGATTTTGGTTCCAAAAATATTCTGCAAATAATGCAGCAATTAAAGCATTTGTTGTGAATAGGGTAGGAGACTTTGCACTATTGATTGGAATCTTTCTTATTTATTATACATTTCACTCTTTGAATTTTACTGAAGTTTTTGACACAACTGATCTTCTTGGCACGCAGAACATTAGGGCATTCTGCTGTGAATTCAAAGTAACTCATATAATATGCATATTACTTTTTATTGGCTGTATGGGTAAATCTGCACAGCTTGGTTTACATGTTTGGTTGCCAGATGCAATGGAAGGGCCAACTCCTGTTTCTGCACTTATTCACGCAGCAACGATGGTAACAGCAGGTATATTTTTAGTAGCAAAGTGTTCTCCATTGTTTGAGTTATCAAATGTGGCACGAGAATTAATAGTTATCGTTGGAGCACTCACTGCTTTTTTTGCAGCCACCGTTGCAATTACTCAGAACGATATAAAGAAAATAATTGCTTATTCAACCTGCAGTCAACTTGGTTATATGTTCATGGCATGTGGGCTTTCTGCTTACAATGTTGCTATTTTTCATTTAATGACACACGCTTTTTTTAAAGCTCTACTATTTCTTGGTGCTGGCAATGTGATTCATGCAATGCATCATGAGCAAAACATTCAGAAAATGGGAAATTGCTGGAAGAAAATCCCTTGCACTTACGCTCTCATGTGGATTGGATCTCTTGCGCTTTCTGGGATATTCCCATTTGCAGGTTTTTATTCAAAGGATTTGATAATTGAACATGCTTATAGCACGGATAGCTTTGCTTTTGTAATAAGCTTAGTTGTTGCATTCTTCACAGCGTTTTACTCTTGGAGGTTATTGCTTCTTGTGTTCCACAGCCAAAAACAAAGTAAAATTAATATACATGAGGCACCAAAGATTATGCTTATACCATTACTGATACTCGCTTTTGGATCAGTATTTTCTGGAATATGGGGAGCAAATATTTTGAACATAACTAGTAATGCGTTTTGGAAATCAAGTTTAGTGATGATTGATGAGCATGGAGTTCATAATTTCTTTATAAAACTACTGCCAACCTTAGCAAGCCTAAGTGGAATAGCACTTGCGTACCTAATTTACCAATATCAAGTAATTAGGCAAATTAAGAGTAAATTTTTACTTAAGTTTTTGCAGAATAAATGGTACTTTGATGAGGTGTATGAGTTTGTTATAATTGCACCGATAAGGTTTATATCTAGGCTTCTATGGAAGTTTGATGTTAAGGCTATTGATTCATTTGGACCAAATGGTGTTGTAAGGTTGGTTAATGAATGTTCAAAAAGTTCTATAAAGTTACAAACTGGTTATATATTTGATTATGCATTTATTATGTTTGTTACTCTAATAATCGGTGCTTTATATATTATTGGAATTAAATAGAAGGTGTTGTTACTTAGTATATTCTTGCTTCCACTGATAGGAGCGTTGATTTTATCCTTAATCAGGATTAATCATCAATCTATACACTTAAGATTCCTTGCTCTATTTTTTGCTGTACTTCCATTTTTGCTTAGCATTGTAGCTTGTATAGAATTTGATTATAACAATGCGGACTTTCAGTTTGTCAGCTACCCAATTAGAAATGTTGGAATAGGGATAGATGGTATATCGTTGCTTTTCCTTCTGCTTACAACTTTCTTGTTTGTAATTTGTATACTCTACAACTGCAAAATGAGTTATACGACCCTAAAAGCCTATATGGCATTGTTTCTACTGCTTGAGAGTTTTGTAGTCGGTTTTTTCGTTTCACTGAATGCTATAAGCTTTTATGTGTTTTTTGAAGCTGTTTTAATACCAATGTTCTTTATTATTGGCATCTGGGGAGGAAAACACAGGGTATATGCAACGTTTAAGTTGTTTCTTTATACATTAACTGGCTCATTATTATTTCTACTTGGATTGGTTTACATCTATAACATTTTTGGAACGTTTAATATACAAAAATTAGCTACATTAGTGCCAAGCCTTGATCTTGAAGTGCAGTCATTGCTGTGGATTGCATTTTTTATTTCTTTTGCAATAAAAGTACCGATGTTTCCATTTCACACTTGGCTTCCTGATGCACATGTGCAATCACCAACTTCTGGATCTGTGATTTTAGCTGGCTTGCTTATTAAAATGGGGGGATATGGATTTTTAAGGTTTTCTATTCCAATGCTTCCTCAGGCAAGTTTGTATTTTTCAAATTTCGTTGTTGTGCTGAGCATTATTGCGGTGATATATGCTTCTCTAGTTGCGTTTGCTCAAGATGATATAAAGAAGTTAATAGCTTATTCTTCAATAGCACATATGGGGATCGTTACTGCTGGCCTCTTTTCATTTTGTGAGGAAGGAGTACTGGGTAGCATATTTCAAATGATTAGTCATGGCCTTATTTCTGCTGCTTTATTTTTATGTGTTGGAATGCTATATACTCGAACTGGAACTTTGGAGATTGCAAAATATTTTGGCATAGTAAACACAATGCCAAAATTTGGTTTTATGTTCATTTTATTTTCAATGGCTTCAATAGGGCTACCTGGAACATCTGGGTTCGCAGGTGAGTTTTTGGCTATGGTTGGAATGTTTAAGAGCATAGGGTTTTTTACAGGATTTATCGCACTTGGCACTATTTTAAGCGCAGTTTATATGCTGAATTTATGTAAGCAAATAATATGGGGGGTTAGCTATTCTAAATTATTAAATAACCGTTTGGATAGCATAGAATTTTCTGTCTTAATTCTGCTTGCAGTGTTTGTTATTTTGCTTGGATTTTACCCAACCCTTGCACTGAATTATTTGAAGCCATGTATGGCAAATTTGTTAGTCAAATATAATGCGCTATGAATTATATACAGATATTGCCGGAAACGTTCTCTATTATCTCCTCGTTAGTGTTGCTGCTGCTTGGGATTATATTTAACCGCAGAACTATCAACTTATTAGCACTTGGCTGCACAGTGGTAACTTTGATTATTTTAATTCTTTCGGCAGAAAACAATGAAATTTTTCTCTTTAATTCGTTGTTAAAACTCAATTTATACATCAGGTCAGCCCAAGGGTTAATTCTCAGCACAGGAATTTTAATACTTTTGATGCTGAATTTATCAAAATATGACTATAAGTATGAATTTTCAATGCTGATTCTTTTTGCGCTATTTGGCATGATAACTTTGGTTTCAGCAAATAGTCTGATTTCTTTTTATTTAGCTTTTGAGTTGATAAGTATATCTTTGTATGTTCTTGCGAGCTTTAATAAAGATTCGATTTATTCATGTGAAGCAGGAGTGAAATATTTTACACTCAGTGCATTATCTTCCTGCATTATGCTATATGGAATGTCGCTGCTTTATGGATATACAGGACAAGTCAATTTCTCTGAGCTCGGTTCATTCTTGCAAAACCATCAGATAACTTATGGAATAGTTTTTGGGTTAGTCTTTGTCCTAATTGGTTTGTGTTTCAAGCTTGCTATTGCTCCTTTTCATATGTGGGCTCCAGATGTCTATCAAGGTGCACCTACCATAGTAACTGCGTTTTTTTCTACGGCCCCAAAAGCTGCACTTGTAACATTTTTAATTCGATTGATGAATGAAGAGTTAGTAAATGTAAAAAGTTATATTCAGCCTATTTTCTTATACGTTTCAGCATTGTCTGTTCTTATCTCAGCTTTTGGGGCCTTACGTCAGCAAAACTTAAAAAGGCTGCTTGCTTACAGTTCAATTGGTCACATTGGTTTTATATTTGCTTCACTTTCTATTTTTACACAAGCAGGAACAGATAGTGCCTTAATGTATCTGGTGATATATATCATCACAAGCATAGGGCTATTCTCATATCTTGTACAAATTGACGATGAAGATTGTGATATTGCAAATTTATCTGGTATAGGGAAGAAACGCCCAATTGTAGCATTTCATCTTTCTGTACTGTTACTCTCGATGTCGGGAATACCTCCACTTGCAGGTTTTATCGCTAAATTTTTTATATTCAAAAGTTTAATAAATTCTGGCTTTATCAGCCTGTCTTTGACCCTTGTGGTGGCGAGTGTTGTATCGTGTTACTATTATCTAAATATTATAAAAGCTATGTATTTCGATAAAGCTAGTGGTAATAAGGTTGCTTATTCTAAGGGCCTATTCATTATCACTTCGGTGGCTTCGCTGATCAACCTCGTTCTTTTCTTGTACGTTTTACTCACTCATTGAACTAAAGGGCTGACAAGGTGACCCCTGAGGGTTTTCATATTCATCATTACAAAAAAGTTTCAAGCACTAATAAAGAAGCGTTGGATTTAATTGATAAAGGAATATCAAATGAAACTATTATTGTTGCTGATAAACAAACAGAAGGCAGGGGGCGCACCGGAAAAAACTGGATTTCTCCAGAGGGTAATTTTTATGCAAGTTTGGTAATAAACCTCTTTAACGATTATCTGAATGAAAGCCAGCTTTCGGTGTCATTCCAGCGCGTGACGCTGGAATCTAGAAATCAAGAAGAATGGTCAAGCACACAACTGTACAAACGTTGTGGTATTCCCACCAAGGATGATGTCATCCGAGTAGCCTGGCACTGGGATCCAGAAAACTTAATTACAAATGGGCACATCAGGCAACTGTGTAATAAGAACTGGATTCCAGTGTCACGCACTGGAATGACACCACATACCACCTGCAAATTGCAATGTTCGCATAGTTATGTGTCAAGCACTGGGGAAAATACTGGGATGATAGAAAGAGGTTTAATGAATCAAGTTAGCAAATTAACAGAATTGACTTTTGTTACTGCTCTTGCTGTTGGAAATGCTATACTGTCATTTATAAATGGTCTAAATCTCCAGTATAAATGGCCAAATGACATTCTAATCGATGGCAAGAAAATAAGTGGAATATTGCTTGAAAAAAGATCCAATTCGAATTGGCTCATTATAGGAATTGGAATTAATGTCAGTCATGCACCACTTCCAGGAACAACGTGCATTAGCAATTACGGTGAGTCTGTGTCTAACATAGATCTGTTAAAGAAATTAATAATAAATTTTAATAAGCTAAGAAAGCAATGGCTACTTGATGGGTTTTATGCTATAAGAGAAATGTGGTTAAAAAAAGCATTCAAAATGAATGAGCAAATCAGTGTAAAGTTAGCTGACAAATTGTATGAAGGAATTTTTGCTGATATAGATAAAAGTGGTAAATTGGTGTTGCAGCAAAAGGATGGAAGCTTAATTTATTTTGATGCAGGTGAGTTATTTATTGATAATGCATTATGAATACATATGTAATTTTTGCTTACCTTATTAGTTTCACGCTGATTGCTGGAGAGCTAATTTTTACCATTTCTTGTTATACTAAAAGTAAAAAAATTCTAGAAAGCCTGAAAGATAATCATGAAGAAGAAACATAAGCGATTACTTATAACTTCAGGAATTTTCTGCTTTTTAAGTTGTGCAGTTTTTTTTATTTTAACAACGCTCAAAGAAAATATCTCATTTTTCTATACAGTAAGTGAGGCAATAGTTTTACCAAATGGTCAAAAACTAATCCGTGTTGGTGGAATGGTTGTTGAAAATAGCGTGATACGCAACGAAAGTGAAGTGATTTTTCAAATGACAGATTTTAATAAGAGCGTTATGGTGAAATATCAGGGAATACTTCCACCAATGTTTTCAGAAAAAAGTGGTGTTGTTGTGCAAGGTAAAATGTTTGATAATAGTACTTTTCTTGCAGATACAGTGTTTGCAAAACATGATGAGAACTATATGCCGAAAGTTTTAAAATAGATTCCTTAACCTGGCTGTATTGAAACGGTATGTAGAGAGAGTCACAGCCTAGAGACTATTACTCTTTCCAGTTTAACCCCAATCTGGTTCATTAATGGTATTGTTTTCTAATTCCTCTACTTTTGTCTGTAAGTTATTCAGGCTCTGTACTAAACCACTATTTTCATTACCAACCTTTGTAATTAGCTCGTCAAGCTTACTCCTTTCTTCTGTTAGCATGTCATTTAATTGACTGATAGAGTTGCTATTGTTATGCAATACATCATCCAATTCAGGAACGAATTTCGTGTTCAGCTCTGCGATTAATTTATCTAAAGCTTTGTGGACATAACCAAGCTGCGCTGGATTTCGCGCAACTGTTTCATCATAACCTTTAGGTTTGGTGTTAACTTCTATTTTGCTTATTACTTTAAGTTCGTTTTTGCTTTCTTGTTTACTATTATTCATGCTAACTCCTATAAAAAATTATAATTTTAAAATCAATTCAGCTACATTGAAGTGGTATGTGGAAAGAGTAACAGCTAGCAAGCTATTACCTTTTTTATTAAAGCAACCCGTTCTCTTCGCCAGTAGCATGAGGGAATATGGAAGCTTCTGCAATGCCTGGCTGGTCATCACGAAATTCCTGAAGCTCATCTCGAAGAGTTTGAAGTTGACTTTTTATTTCAGTTGTATTGTTCCCTATATTTGATATAGTTGTTGACAGTGGCTCCACTATGCCAGTTGTAATGTTACTGCTTAAACTTGTGTTATACTCATTAATACTGTCTATCAAGCCATCATAAACCTTTTTAAGGTATGTTATAGCTGCGGCTGTTTGCTTCATTTCCGCTATAGGTATTTTTTCCAGTGGCTGATTTATATCAAAATCTAACTCCTTAGCACCTTTTTCTTTATTCTGAATTTTTACTGAATCTATACTTGGTTTTACAAAATCTGGTTTTGTAAAAACCGGGCTCTCAAGTTTTAGTAATTTACTTTGGTCTGAAGGCTCGTCACCAAAATATAATTCTACATTGTTTTTACTCATAATAAGTTACCTCCTATAAAAAAATTGATTTTCATAAATTGCTACCATACAAGTAGCATTGAATCGTTATTGTTTTCTACTATTGTAAAATCTGGAGCTTCTGCAATGCCTGGCATATCGTCCTTGATTTGCTTGAGCATCTCAATCATTTCCTTGTTCTGTTTACTCTGCTCGTCAAGTTTCCCTTTTAATGCATCAATAATAGCTTTAGACTGATCTTGATTGCTGAGATCACCGATCACAGCTGTCACTTTCTCATAAGGCAGTTTGTGAATGATGTCTTTAAGCTCTTCTGCGCCTACGTTATCCAAAAGTTCTTTAAACTGCTCATTAGACATATTGCGAGCAAAAGCTTGAAGTTTGTCTGGGTTGTCAACTAAAGACTTAATGATAATCTGAATCTTATTAGAATCAGTTAAATCCTGAGCAATTGCTTCGAGTTTCTCAGGATCAAGCTTATTAACTAAGTCTTTCAGTTGTTCTTCTTGCAGATTATTTACTAAAGCTTTCAACTGATCACCTTCTAATTCTTTGGAGAGTATTGTCAAGTGGTGCTCAGCCAAGTCTTTTGCAAGCACTGTAAATTGCTCGTCATTTAAAGTTTTAATAAGTGCTTTGAACTGATCCACTTTTAAGTGAGGTAAAATTTCTTTTACTTGCTCTGAATTTAATTTTCTCACTAGAGCTTCAAGCTGAGTATCATTTAAAATAGGAACAATTATTTGTAACTTTTCTGGATTTAGTTCCTGAGCGAGGGTTTTTAGCTGGTGATTGGTTAGATGATCCACTAAAGCTTGGAGTTGTTCATCTGTTAAGTTCTCTGCTAAGGCCTGCAACTGGCTTGAGCTCAGTTCAGGAATTATTTTTTGCAGTTGCTCGTTACTAAGAGTATTGGCAAGAGTTTTTAGTTGGCCGTCTGTTAGGCCCTGAATAAAAACTTTAGTAAACGCGTTTGATAGCAACAGTAGCACATCTCTTATATGTCTCTCACCGTAGTATAACATAATGTCTTGTAATACCTCATTGTCAGGTGAATCGATTATATTTCCTGCCTCGTCTGAAAAATAATATTTATTGTTGCCAGTATCTGAATCTTCCCATGTTACATATTTGTATTCCAATTTTTTTGATTTAATAGAACTGCTACACATAGTTTTGAAAGGCTGCACAAGCTCTCTTGTATATGATAACTTAGCCAACTCATTACCGTAATATACAAATGTATGGTTACTTTTTACATAATCTAAGTTAGAATCACTTTTATAATCTTTGGCTACCAGATTTCCTTCATTTTCTTCCTCCAGACATATGTAACTGTCTAGGCAAGAACTGCTGCAAAGTTTTATAGGCAATAAGCCTAGTACTACATCGTTTTTATCATCCAGCGATACAAGCTCAACTTTTTTAATAGGCATTGTAGGATCATTACCTTCAGGCCACTTTATCCTTGTAGTCGGGGTTTTTCTAAACACCTCTTTTCCAGGTATCATCTTAAAAACATGCTTTTTTCCACTCATAGGCGTTACCAATAAATTAATTGTTAGTATTCTAACATTTATTGATTAATTTATTGTTAAGTTAGTATATATTACAATTGTAATAACCAACATTACTTGTGTAGAGAAAAGTTACGAAAAGAAATAGAGATTTTCAGGGAAATAGTATAAAATCCTCATAGATTAAAATAAGCTGCTTTGACAGGTTTTGTGGCGGCTAGAGCTGTATAGACTGGTGGAGGCAAGCGGGATCGAACCGCTGACCTTCTGCGTGCAAAACAGATGCTCTACCAGCTGAGCTATACCCCCAGGTAATTCTTGCTTAAAGCATAAATCACTCAGGCTGAAATGCAAGAAATATTTATCTATTAGGCTATTGCTAAATAGTGTACAAATTCTGCAGGGTGTACACACTTCTCTATTTTTTTGTCTCCTTAGCGTTATACGTCACACCATCCAAATAAATCTGTGAACTGAAAATTAACAAGAAGTTTTCCTTTGGAAATTTTTTTAAATTATTCATAGATTTTTTAACTAAATTATCACTAACACAGTATATTATATAATTTATTTAACCACACATGAAAATTTTAGTTTGATTAAAACGGATAAAAACTGTATTGATGTTTAGTATAGCTGAAAAATGAAATGATCCCGTAGCTCAGCCGGTAGAGCAACTGACTTTTAATCAGTGGGTCACGCGTTCGAATCGCGTCGGGATCACTCACAAATTTTGAAAAACATGCTAAAAGAACAAGACAAAATATTCACCAACCTAAATGGTAAAGGAACTCCACTACTTGAGGGTGCAAAAAAACGTGGTAGCTGGCAAAAAACAAAGGAATTACTGGATTTAGGATCAGAAAAGATCATTGATGAAGTAAAGAAATCTGGTTTGAGAGGTCGAGGGGGTGCAGGATTTTCCACCGGCCTTAAGTGGAGCTTTATGCCCAAAAATCTCCCAAAAGCATATTTAGTAGTCAATGCAGATGAGTCAGAACCTGGTACATGTAAAGATAGAGATATATTGCGATATGAGCCACATAAGTTACTTGAGGGAATTCTCCTGGCCGGCAAAGCGATCAGCGCATCAGTTGCATATATTTATATCAGGGGTGAATTTTATAATGAATATTTAGTTCTAAAAAAAGCACTTGAGGAAGCCTATAAAGAAGGTTTAATTGGAAAAAATGCCTGCAAATCAGGTTATGATCTTGATGTGTTTATCCATAGGGGCGCAGGAGCTTACATATGTGGGGAAGAAACAGCTCAACTCGAATCAATTGAAGGAAAAAAGGGCTTTCCTCGCATGAAGCCTCCATTTCCCGCAGGTGTTGGACTTTTTGGCTGCCCAACCACAATAAACAACGTTGAAACTATAGCCATGGTTCCAGATATTCTGAATCGCGGAGGAGAATGGTTTGCATCTCTTGGTAAACCAAATAATACTGGTACCAAGGTCTTTTGTATTTCAGGGCACGTAAACAACCCGTGTAATGTTGAAGAAGAGCTCGGAATTCCATTACGTGAATTAATTGAAAAATACGCAGGTGGAGTGCGAGGAGGTTGGGATAATTTACTTGCTGTAATACCTGGTGGGTCTTCAGTGCCATTAATTCCAAAATCTATATGTGATACTATTGAAATGGATTTTGATTCATTAAGAACTGCACAATCAGGGCTTGGTACTGCTGCTGTAATAGTGATGAATAAATCAACTGATATAATAGCTGCAATAGAGAGGTTATCACACTTTTATATGCATGAGTCCTGTGGACAATGCACACCATGCCGTGAAGGTACTGGATGGATGTGGAGGATTATGAAGAGGATGGTGGCAGGAGATATTAAGCCTGATGAAATAGATAAGCTGCTTGACCTTACAACTCAAATAGAAGGACATACAATTTGCGCACTTGGCGATGCTGCAGCTTGGCCGATTCAAGGATTAATAAGACATTTTCGCCATGTTATCAAAGAGAGAGCGATAATTTAACTTTACTTATACTTCTTAAGCCGTTTTGCTACTTAGCAACCAGAGCTAAAAAATATTGATTCCCTTCTCTTTTAGGTGCCAATTCTACCTTTGCGATATCTTCAGTGTCTCGAATTAGCCGTTCTAATTTTTCCAGTCCAACTTCAGTGTTTATAAGCTCTCTCCCTCTAAATCTCATTGTGACTTTAATTTTATGTCCGTGGGCAAGTAAGTCTCTTGCTTGACGCAATTTTGTTCCGTAATCGTGATCACCAATATTGGGACCCAGTTTAATTTCTTTTATAGTTAATGTTTTTTGTTTCTTTTTTGCTTCACTTGCTTTCTTTTTTATATCATACTTTTGCTTGCTATAATCTAGAATTTTACATACTGGAGGGGTTGAATCAGGTGCAATTTCCACCAAGTCTAAACCAACACCCTGTGCAAATTCCAAAGCTCGTTCTATTGGCACGATTCCGACCATTTCACCACTATGATCAACTAAGCGTACCTCCTTAGCTGTGATAAATCCATTAATTCTGTTTTTATTGTTCTTTTTAACTTGCAAACTTTAACTCCCTTAATTCAAATTAATACTTTTTAACAGCGATTCATTAGCCTTTTCCAAAGAAAAAGACTCCTGTCTTTCCGATCCTAAATTTCTTACTGACACAGTTTTACTTGTAACTTCATTTTTGCCTACAATCCACAATATAGGAACCTTGTTTGAACTATGCAAACGTATCTTATAACTAATTTTTTCATTGGTCAAATCAGTCTTGACTCTCACACCTTGTTCTTTTAAAATATTGCTAATTTCTGTGGCGTAACCGTCAGCTTCATTTGTAATGGTCAGAATAGCAAGTTGCGTTGGAGCAAGCCAAACTGGAAATTTTCCTGCATAATTTTCTATCAAAATTCCGATAAAACGCTCAAAAGTCCCAAGAATTGCCCTATGTAACATGACAGGGTGATGCTTGTGCCCATCTGCCCCTATATAAAAAGCTCCCAGACGTTCTGGTAAAATGAAATCAACTTGTAATGTTCCACATTGCCAATTTCTGCCTATTGCGTCTTTCAAAACGAACTCTAACTTTGGACCATAAAATGCACCTTCACCAGGGTTAAGTTTATAACTCAAGCCCGCTTCTTTAACGGCTTCAAGCAGCGCTTTTTCAGCTCTATCCCACACTTCATCATTACCTGCTCTAATATCTGGACGGTCTGAAAATTTCACAGAAATTTCATTAAATCCAAGCTCTGAATATACTTCTTTTAAAAGGTCACAAAACTTTATAGTCTCAGAATTCACTTGTTCTTCCATACAAAAAATGTGTGCATCGTCTTGCGTAAAACCACGCACTCGCATCAGTCCGTGCAATGAGCCTGAGCTTTCATTTCTATGGCATGTGCCAAACTCTGCCATACGTATTGGTAAATCACGGTAGCTCCTGGTGTGAGAATTAAAAATCTGCACATGACAAGGACAATTCATGGGTTTTATTGCTAACTTTTTATTCTCAGATTCGTCAACAATAAACATATTTTCACGAAACTTATCCCAATGTCCAGATCTTTCCCACAGCTCTTTACTTACTAAAATAGGAGTTTTTACCTCAAAATAGCCATTATTTATTAGCTTCTTTCTGATGTAAGACTCAAGAACATTATATAGAATATATCCTTGTTCATGCCAAAAAACCTGCCCAACAGCTTCCTCTTGAATGTGAAATAAATCCATATCCTTAGCAATTTTGCGGTGATCACGTTTTTCTGCTTCTTTGAGGCACTCAAGGTAAGCGTTTAATTCATCCTTATTTCCCCATGCTGTGCCATATATTCGCTGCAACATTGGGCCCTTAGAATCACCACGCCAGTATGCACCCGCTACTTTCATAAGTTTAAACGCTTTAACTCTACCGGTTGATGGTGAGTGCGGACCACGGCATAGGTCAACAAAATCACCTTGCCTATAAACAGTTAGGTTTTCACCCTCTGGTATGGATGAGATAATATCAACCTTATATTTTTCGCCTATACCACTAAAGAAATCAACTGACTGCTTGCGAGTCCAAACTTCTCGAACAAATCTGTGGTTACTTTTTACAATCTCTTTCATTTTCTTTTCTATTGCGGTAAGATCGTCCGTAGTGAAGGTACGATCTGTAGCAAAATCATAGTAAAAACCGTCCTGAATTGTTGGGCCGATAGTAATCTGAGTATTAGGAAATAGCTCTTTCACTGCCTGCGCCATTATATGAGCAGCATCATGCCTTATTATATCTAAACCCACTTCGTCACTCAGTTGTATCACCTCTATCTCTGCATCAGCTTCAATTTCACGTGAGAGGTCATATAGCTCACCATTTACTTTCAATGCAACTACTTCTTTCAAAGCATCCGGTTGTAATATATCAAAGCCAGTGACTTTACCACTGTATTCTTTTACTTTTTGTTCGGTTGAAAAAGTAACCCTAACCATAAATAAACCTATACGGACATGTAGCTTGAAGGCGGTTTGCTTCTTCCAACGGTGTCATCCCAGTGTCACGCACATAGCCATACGAACATTCATTTTCGAAGGTAAATTGCACAGCAAATGGTGTCATCCCAGTGCTTGACACTGGAATCCAGCTTTTTTGTAATTTCATTGAAAATGTTGCATAGTGTGCTTGTTCACAATCAATTTTACTGGATCCCAGTGTCAAGCACTGGGATGACACCTTTGTGTTTGAGGCAAAACAGGCTATAACATTTAACATACTGCCCTCGCAAACAAATGTTCGTACAGTTGTGTATCAGCTACTGGGATGACACCACCCCTAGTGGGCACTGCCCCTAAATCATAATGGATAACAGGGTTATAAGCTCTGAACATTAATAATAAGGCCTATTCTTTTTTAACCTGAGTGCAATTGCGTCTTCCCAAACTTCACCATTACGCAATAACTTTTCTTTATTGTACATTAGCTCCTCTCTTGTTTCAGTAGCAAATTCAAAGTTAGGACCTTCAACAATTGCATCAACTGGACATGCCTCTTGGCAAAGTCCGCAGTATATGCATTTTATCATATCAATATCATAGCGCGTGGTGCGGCGACTACCGTCTTCTCTTTCCTCTGCTTCAATAACTATTGCTTGAGCAGGGCAGATAACTTCACATAATTTACAAGCTATGCATCGTTCTTCACCGTTTGGATACCTACGCAACGCATGCTCACCACGAAACCTTGGACTTAAAGGGCCCTTCTCCATAGGATACCTCAAAGTAACCTTTGGCTTAAACATATATTTTAATGTAATAACAAACCCTTTAATTAACTCTACAAAAGACCAGTACCAAGCTAATTTCTTGAGCATAAAATATTTAAAACTTGTGTCAGTCATTATAAATCATATTATCAGTTTTCAAAATAAATATTTTCACCTGGGTGACTTTTTAGGTATTTTGGTTTCTTAAGTGTAATATTGCTAAGTAGTTTATATAAATAATGACAAACACAAATGAAACTATTTTCGCTTTATCGACCGTATTTGGTAAGTCAGGAGTTGCAGTAATCAGAATTTCAGGCAACTACGCGCTTAAAGCTTTAAATCATTTTCATATTAAGAAAGAAATTAAACCAAGATTTGCTACTTTAGTTGATCTATATGATGATTCCAGTCAATTGATAGATAATGGAATAATCATCTATTTCCCTGCTCCAAACAGTTTCACTGGCGAGGACGTTATAGAGTTACAAGTGCATGGAAGCAAGGCAGTTATAAAAATCATCTTGGAGGAATTATCAAAAGTTTTCGTTATGGCCAAGCCTGGAGAATTCTCACTTAGGGCTTTTCTAAATGGTAAATTTGACTTAACGCAAATAGAAGGGATTGCAGACTTAATTGATGCTGAGACGAAAATGCAAGCTAAACAAGCGATTAAGCAGATATCAGGAGAATTGGAGAGACTATACAGCAATTGGAGGCAAAGATTAATAACGATACAATCCAAAATCGAAGCATATATAGACTTTCCAGAGGACATTTGGGCAGAAAAAAGTGAATTGGAAAAAATTAATAATGAAGTGCAATCTCTCGTGCAGTTGATACAAGAGCATTTAAATGATAATAGACGGGGCGAAAGGTTGCGTGAGGGTTTACATATTGTAATAACTGGTGAACCAAATGTCGGTAAATCAACTCTGTTTAATTTCTTAGCCAAGCGTGATATTGCTATTGTTTCTGAATATGCAGGCACAACAAGAGATATACTTGAAGCTCATATTGACATTGGCGGATACCCAATCATTCTCTCTGATACTGCTGGAATTCGTGAAAGTTCAGATCCAATAGAATTAGAAGGTATAAGTCGAGCGAAAAAGAGGTCTTTTGAAGCTGATTTAAGAATAGAGCTATTTCCTTTTGAACAACGACACGATGTCAATTATCAAGCCACAGGCAATATACCATCTGTCGTTGACACACAACTATGCAAATATTGTAATCAACAAACGGTGTCATCCCAGTGCTTGACACTGGGATCCAGATATAAAAATACTTGCAAATTATGCAATAGACAATGGATTCTAGAAACATGTGCTGAAAACAATGTTCATAGCTGGATTCCAGTGTCAGCTACTTGCATGACATCAGACCAAAATGACACCATTTATGTATTGAGCAAAGCTGACGATGTTATCAATAATCACAATATAAAAATTAATGGCATAGATCTTTTACCCATTTCTATTCTAAAGGAAATAGGTACAAACAAATTGATCTCTCTCATAAAAGAGAAGGCAGAGGAAAAATTTGGGCATGATAGAGACACTCCTGTAATCACTCGGCAAAGACATAGGAATCACATGAAGAAAGCACTGGAACATTTACAACGTTTTAATATCGATAATCCAATTGAGTTGATATCTGAAGATTTGAGGCTTGCTGCATTTGAACTTGGTGCGGTGATTGGAATTATTGATGTTGAGGAAATATTGAGTAGTGTGTTTAGCAACTTTTGCGTGGGCAAGTAAAGCTTTTATAGATTGCTTAAAATCAAATGTTGTGATAGAAAAGAAATGGACGGATGGCCGAGCGGTTTAAGGCACCAGTCTTGAAAACTGACGTACGTGATGAGCGTACCATGGGTTCGAATCCCATTCCGTCCGCACAGCATCTCGCTATGCTAGCTGATTTTTAGAGCTTATTTGGACTATGTGGTTCATAACGCTGGAAATCTTGTCTAATCTAGCCACATCTTTTAAAAATACATCCCTTTGTAAATTGACCTTGTTAGCAAAGAAAGCTAATATCTATAAATAGATCACCATCTGAATATGAAAACCGATATAGTAATAATAGGTGCAGGACCTGTTGGAATATTCACTGCTTTTCAAGCGGGAATGCTTGATATGAGATGTCATATAATAGATGTTTTGGATCAAGCAGGAGGACAATGCACAGCTCTTTACCCAGAAAAGCCAATATATGATATACCTGGTTATCCTGTAATCACTGCCCAAAAATTAATTGAGCAACTAATGGAGCAATCTTCGCCATTTAAGCCTGTTTACCATTTAAGTCAAAAAGTGGAAAAGATTTCAAATAACGAAGGTGAAAGCTTTACTGTCATAACGAACATAGGTACAGAGGTAAAATGCAAAGCCGTTATTGTTGCTGCAGGTAACGGAATGTTTAAACCTAACCGTCCACCCTTAAGTGGTATATTAGAATATGAAAATAAATCTGTATTTTACAGTGTAAATAAAATTTCTGATTTTCAGGACAAAACTATAGTCATTGCAGGTGGGGGTGATTCTGCGGCTGATTGGACTGTAGAACTTTCTAAAGTTGCGAAGAAAATTTATGTGATACATAGGAGAAAGGAATTTCGCTGCACTCCTGAAACTAGAAATAAATTAGAATCACTTGAAATTGATGGAAAAATAGAACTGGTAGTGCCATATCAATTACACGAACTAGCAGGAGGTAATGGGCAGTTGAGCGCAGTGATAGTAAAAAACATTGCCTCTAAGGAAGAAAAAGAAATATCCGCTGATTTTTTGCTGCCATTTTTTGGATTGTCAATGAATCTTGGTCCAATAAACAATTGGGGTATACAGTTAGAACATAGCCGCATAGTTGTCGACCCAGCTACACTTAAAACCAGTAGAGATAGGATATATGCAATCGGAGATATAGCTATTTATTCAGGCAAACTAAAATTAATACTAAATGGTTTTGCTGAGAGCGCCATGGCTTGTTATGACATATACAAAGTAATCCACAACTCTCCGGTTAATTTTCAATATTCAACCTCAAAGGGAATTCACGGAAAAGAAAAACTTCCTTGACAAACCTCGCCAGCTCCCTTATCATGAAACTGAAGCTATTGTATTTGCTTTCGCCAATCTGC
>NODE_10_length_28608_cov_672.427171
TAAATGGCTATTTTATAATGAATTTTGTCAGTAGCCACCAGATTTTTTCAGTTGCTATGCAACAAAGCCATTCCAGTGTCAAGCACTGGGATCTGGTAGACAATGTTCATACAGCAGCTACTCGGATGACACCTTGTGCTTGCTGGCTATAATTGCTAAGGATTTTTATTTAATTTAACTGCATCTTTTGCCTTATCCAATAACCCATTAATAAAACCAATTTCGCTTGGTTTATCAAGTAAATCAGATGCAATGTTAGTATATTCATTAATGACAACTGGAACTGGCGTATCACAATTAGCTAACTCACATATTGCAACACGCAAAATAGATAAGCTTATAAGATTTAACCGTGAAAGGGACCAACTTGGGTGTAAATAAGACTCTATTATTTTATCATATTCTTCACTGCTTTTTATAACCTTATATAACAAGTTTTCTAAGAACTGATGTTCAAATTCTTCACATTCAAATATATCTTTCAACTTATTTATGTAGTCCTTAAGCTCACAATTTTCCAGTTTAAAAGTGCTTTTGTTGTAACCTACGAAAATATTTGAATAAGCAATTTGTACAGCAAGAAATCTTGCCGTGCTTCTTTTTATGCGCCACTTTTTATCTACTGGTTTTTCCTCCATTATTTTAATTTATTGTGTAAATCTATCATACGCAAAACAGTTGAGGCTGCATGGCCACCAACGTTCTTTTTGTTTTTATCAGCTCTAACTAGTGCTTTATCTTTGCTGTCAGCGGTAATTACACCCATACCAAGGGGTATTGCATAATGCATAACAACCTCATTTAAGCCTTCAATTACTCCTTTACAAACATATTGATAATGATCGGTTTCACCGCGAATTACGCACCCAAGAGCTAAATAACCATCATAATTAGTATGCCCACTCTTGACTGCAAAAAGAATTGTAGCTGGTATCTCAAATGTACCAGGAACCTCAACTACATCGTAACTGGCATTACTGCCTTTTAATTTATCAATTGCACCTTCAAGCAAAAGGTTCGCTATTTCAGTATAATAAATCGAATTAACTATTAGTATTCTCGACATTTACTACCACTTTTTTTGTTAAAAACAACTTTATTAATGACTGTTGAATTAGAGTTATAATATTACTAAATATCCAATATATTACCAGGCCGGCAGGAAAAGAAGAAAAAATAAAGACAGAAATGTAAGGTAAAAACTTCATAACATTTACTTGAATATCATCTTTACTGGTTTGATCTTTCTCACTTAGCTTCTGCTGAATTATCATGGTGGCACCGAAAATTATAGGTAAAATGCCTATAGAAATAGGAAAGTTATAATTAAACAACCCAAATAATGTAAAGATGTTCGTTGGGTCAGGAGCTGAAAGATCCTTAATCCATAAAAAAAAAGGAGCATGCCTCATCTCTATAGTAACAAATAATACTTTATATAGAGCAAAAAATACCGGTATTTGTATTAGCATGGGAAAAATGCTCGACATTGGATTTACGTTGTTTCTCTTAAACAATGCAATTGTCTCTTTATGCTGCTTTAAGCTGTCATTTTTATACAACTCTTTTATACGAGTTAATTCAGGCTGCAGGCTTTTTACCTTAAACATCGAAATATATGATCTATTAAATAAAGAAAGCATCAAAAGTTTGATTACTAAAGTCAGCAATAATATTGCTAAGCCAAAATTTTTTAAAACGAAGTTAAAATATTCAAGCAGTAAAAACACTGGTTTAGTTATAAAGTAAAGAACACCAAAATCTACAGCTTTATCAAACAGGGGTATATTGAGAGTGTCCTTATAAGAATCCAGTAAATTCAACTTTTTTGCTCCAGCAAAAAAATAATTCACATTAGAAACGCTTGCACCAGGAAGTATGCTCTTGTAAGGTTTGACAAAATCTACTTGGAATTTATCAGTATTATTAACGTTTGTGTGTTTAATGCTTACATTTATTTTATCAGATTTTTCAGGTATGATGGCTGTGAGCCAGTATTTATCAGCAAAACCAAACCAATTTTTTTCACTCGTGCTTGCTTTTATTAAATGTTTTTTGGAAATATCCTTATATGTCCACTCCTCTAGTTTATTATCAAATGCACCCAGTACTCCTTCATGGGATATCCAATAAGATTCGTTGATATTGTCACGTTTACGGTTAATTTTACCATAAGGAACCAAAACTACATTATCCTTTGTATTATTTTCAACAACTTGCTCAACTTTAAACATGTAATTATCGTCGAGGTTAATTTTCATTCTAAATAAAATGCCATTCTCATTGTCCCAAGATAAATTGACCTCTTTTTGATTAAGTTTATCTGCTCGCCAGACTGCTTTAGAATCTGGAACTTTAATCTTGTTACTCGGATCGAGCCACCCAAATTCTGCAAAATATACATCTTTTGATTCTGCAGGTGACAGTAACACCACTTGTGGAGAAGAAGAACTCGGTTCTAAGTGGTAATTAGTTAAAATTAAGTCATCAAACCTTGCACCTTTCAGAGAAATTGATCCTTTAATCATGTTATTGGTTAAACTAACCCTCTGTTCTCGAGTAGAATTAATAATTTCAGAACGATTTTGGTATATTATAGGAGCAAGGTCGTTAAAAGATTCGATATGTTCAATATTTTCAATCAATGGCTGGTTTTGGCTTGTACTAAAAAAATTATCATAAATAATACGCCAAGACACCATGATTAACATGGAAAGGATAGCTGCCAAAATTAAACTTTTTGCTTCTGACATGAAATTAAATCAAACATATCTTCTTAAAGTGTATACTAAATATTGTACTAAAACAATGAAATTTACTTATTTTTAATAATAACTTTTAACGCTGATCTTTAAAATTTATTTTAATAGCTTCAAATTTTAACAATATGAACGCGGTGAAAAATCTAGTTATTTGGTTGCTAATAATAGCCACTACTGCAATGCTTATTGATTCACAAAGGGACAAACTAAGCGACAGATTTCTCAGTACTTTTTTACCATATAAAGGAAGAATTCAAAATAGCGGTCAGAATAGTGGAAGTATTGAATTTACGAAGTCATATGATGGACACTTTTATATTCAGGCTCAAGTCAATGATCGCAATATAACGTTTTTGCTTGATACTGGAGCAACCGATATTGTTCTATCACAAAAAGACGCATTACATGTTGGTATTAACTTACAAAATGTTCAGGATTTTAAAATATATGAAACTGCGAAAGGTCAAATAAAAGCTGGAGTGGTTCAAATACCTCAAGTTAAAATAGGAAATTTTTTGATTAATGATGTACAGGCAAGCGTTAACACTCATTCTATGTCTCATTCACTACTTGGAATGAGCTTTTTAAGGTATTTTCATTTCACTATAAGAGATAATAAGTTGATATTATACCGCGACTAAACACTTCTACAATCTACTTATCAAAGCTCTGTAGGTCAATATAGGAGCAGAAATAAATATTGCAGAACAAGTGCCAATCAAAATACCAAAAAAAATGATCAAGCTGAAGTCTCTCACTGCATCTGTGCAGATTAATACCAAAGGAAGAGCAGCAAGAAGGGTTGTACCAGAAGTTAATATAGTGCGAAATAATGTAGCGTTGATACTTGCATCTACTACCTCACTCATCCGCCCACTTTTACCACTCCTGCGATACTCTCGAATCCGATCATATATAATTACTGAGTTATTGATTGAATAACCAATGACAGTAAGGAGAGCTGCAACTGATGAAATATTAAACTCAATGCCAGTTAGGCTAATAAAACCAACAGTTAAAATCACGTCATGAATCAGTGCTGTTATTCCACTGAATCCACATTGCCAATTAAATCTAAACCAAACGTAAAAAAATATTCCAACAATCGCGATCAACATGGATAACATTCCTTCAAATATTTGTGTTGAGCTTATTTGTGGGCCAACATAGTCTATTTTACGATAGCTTATTGAGCTCCCCAGCTTTTCTTCTAGTATGCTTTTTATCTTTTTGATTTTATCTTCATCTCCTTCATCTTTAAAACGCATGACTAAATTATCACCCGCTTTTGAACTCTGCACTGTAAAACCATTTTCTTTTAATGCATCGAGAATAGAGTGATTCTCATCTGAAGATTTTATCTCTATCAAAATTCCGCCTGCAAAGTCTATGCCTAAGTTCACTCCACGCAGCACAACAGTGAATATTGAAAAGATGATAAGAATAATGCTAATTAATGCAGTCAAATCCCTATATTTACTAAACTTGATATCGAGGTTGTCTGGAATGAGTCTAAGTGCCATGCTATTTACTTAAACTTGAATTTTATATACTTTTCAAAAAATTCACTAGTTTATTCTGTGATTGTTTGATTATGTCAATTTTTCCATCAGTTAATTCTTGTCTGTCAATTAAGTTCTATCTAGCTTGCATACTACCATTTTGAAGTACATTACAAAAGCGAAATACTGCCAATTTGGCCCATCATTTTATCTCTGCAAGCTTATCCCCCCTTGCTATGTTAGCAACTCAACCTAAGCTAGGTTCCTTCATAGCAGTGTTAGGTACACTGCCATATCTTTCAAAACTTTCATGCTCTATAGCTTCCTCAACACTTTTTCCTCCTAAAAGACAGTTTTCCCCTAAACTTTTTCCCCTATTTTTTAACTCATTAAGCCTTGCTCTGTTTTCCCCATCAATCTCCACTTTTATTTTATTGCTGCCTTTCTCACTAGGACTTAGATAAATACTTATCTCTCCTACCTCAGTAGTAAAAGACATTTCAATACCACCTTTTGAGACATCCATGTAATTTCTTTTTCCCCCTATTTCTTCTACATTTTCAACTCTTACTATACTTTCTCCAATTTTGAGTATGCCAACTCTTAAATTTAAGTCTTTGGCTTTTTCATTGTTTAGGATTTCTGCAACTTCAACAATACTATCTTGCGAGTACTCTATACAAAAATATCTATTATCCTTGTCTACTCCTAATACATTTTGAGTCTGCTTGCTTTTGTTTACAATACTTTCATATGCTAAACCTTTTAGCTTGCTTTCAATTTCCTTACATTTCTCAGAAAGACCATCATCAAATCCATTACAAGTAACTATCTACTCAAACTCATTCCCATCGAAAAAATTATGGCGTTTTACTTTCCCACCTTCTAACAATAAATTACTAACAATGCTTTTGATAATGTCCTCTTCGGACACTTCATTTTTTTTGTTACAGTTTTGATCTTCACTTTCTTTGTTACAGTTTTGACCTTTACTTTCTTTGTTACAGTTTTTATCTTTACTTTGATAGGGAAAGTTATCAAATACAAAAGTGTTACTTCTGTTACTTATATGACTACCACTAGTAAGATCTTTTATTTCTTCAAATACTGTATTTGTTACAGTTTTGTTACAACAACTACATTTTAAATTTAACATTACTTCTTTTTCTAAGTATTTAGCTACTATGCACTTAATACTTTCTGGAGTATTTTTTATATCTTTTTGTTCATTTTGTTCTGTTATACCTCTCACCTCCCCACAGCATTTATCAATCAGATCCTGTTTACTTTGAGTTAACGACATTTTTAGTTTCATAAAAAGTGAGTCTTTTAGAAAAGGATTATCATCTTCTAGGTCCCGATCATTTTCTGAATCCAAATCATCTGTTAACTCCATTGAATCAAGATTACCTGAACTATAGTACGAACCCTTTTTTGAGTCCGAACTATCTTCTGAGTTCCCATCACTATCTGACCAATTGTCAACTTTCGGAAATTCTGAGCTTTTCTGTTCACCTTCAAAAGTCTGATTACTACCACCAGCGCCCTTTGTCAAATTTTCTTTATTTTCACAAGAACCACCTAAAGAATAGCCTTGACCCTCTTCTTGATCTGAAGCACTTAATTTACTATAAGTTGCTTGACTATAACCATTGAAGTTATAACCTAAACCATTACTACCATGCTGTAAAGGATCGCTTTCAAAAGTTTGTGGATTATCACTTTCACCTAACAAACCACCATTTGTTGGATTACATACATTTTCTGTATATTTTTGATTATTTTGTGCTTCTATTTTCCTCTTCTTGTACAACGGTTCAAACTGATCAATTTCAATCGATCGTACTCGTTTCCTTGAAGGAAAGTCCTCTGGAATCTGATCCTCATCGTCAGAATTGTGACCTGAATCACAAATTACATGATCATTGCAGGTAGAATTATGCTCTTGACTAATCAAGGAAAGCTGAATTAGATTGCTAAAAACAATATTATCTAGCTGTACTGAATCAGTACTTTCAAAAATTTGTGGATTATTACTCACGTCTGGCAAATCACCTGATAAACCAGTCTGATGATTATTTTCACCTACCCAACCATCAGTTGGTGTTGGAATGCATATTCCTGTATATCTTTGGCTATCAAGAGAATCATTAGTTAATTGTACTGCTGTATAAGTTGTCCGGTCATCCTCATCATCGGAACTAATACCTGAATCATGGCCATCACCTTCTTCAATCTTTTGAGTTTCTATATCGTGTTCATTTATTTCGCTCGACGAATCATAGTTGGAAGGGTTATACTGTTGATTAGGACGTTTAAAAATTTGACGCCAATCGCTGTAAGGCTCCTTAAAATCGAAAGGAGTGCGTATAACTTTTTCCTTGCCTGATACCCCACCATTCATATTGTATAACCATTACTCACTAATCCCTTAGTGAATATCGTAATATATAGGTCTGTCAATAAAAAAATATAACTTTCTTTGGTTCTAACCTTTGCAAATCAGTATCTATAGCTCGGTAATTTCTCATACGTTGCACTCTGGACCTAGGAGCGTTGTTAATAAATCCACGACAGCTAGACAATCCTTGCTCGTCCACTAAAAGGAAAAGCAGCAAGGAGCGAACCAAAAGCGATAAGAAAGGATCCAAGCCAGATTATAGACATTCCAGGTTTATAGTGCACTTTGGCTGCGATTTTGCTCTTACTCTTATCAATCTCTCCAATTACAACATAAATATCAGAAAGCAAATTGTGGTAGATACTGCTTTCAACATTTTTCTGACCTTCCGCAAGGTAAAATCTATATTCAGGAGTTACTTCACCTAATATCTTATTATTCAGCAAATTCCTGATATCCATTGTACCCCTCACTGCATGGAAATTTTTTTCTTTTATTAGCTCAATATTGCGTAAAGTAACTTTAAATTTATTGACTGTTATGCTATCCCCTATTTTTAAGTAATTTTCTTTTTTCTCCTGCCAACCAACTGAATAAGCTATACCAAGCACTAGAATTGCCACTCCAGCATGAGCAAGCATCATTGCATAGTAGGACTTAGAAACTCTTCTTGCTAATAAAATTGATTCACCAAATGCTACCTTAAATAAACGAATTCTTTTACTGTATGCTTCTAAAACAAAGATTAATAATGCTATGGAGATAGTAATTGATAGCACAATTATTAGCTCCATGTGAAAGATAAACGGCAAAATAGCTGCAGCACTGCAGAATGAAAATCTATATTCACGGAATATTGGCAATAGACTATTTCCCTGCCAACTGCAGTATTGCCCGATCATGGTGAGCACTAGAATAGCTAGTGCAATAGAGTTAAATAAAGAATTGTAATATGGTGCTCCAACTGAAATTAATTCACCGGTTAAATACTCAAGCACTGTAGGGTATAAAGTGCCAACGAACACGATGAAAAAGGCAGTGATGAATAATAAATTGTTCATCAGTATCATCGTAAAGCGTGAAAAGAATCTTCTACCTTCTGTCACTTGAGTAGCAAGTTTCTTTCTGGATTCCAGTGTCAAGCATTGGAATGACATCGCAGGCGTGTGATTTTTTCTCGTAAATACTACAAATATTACTAAGCTACTGACTGTAATTACACCAAGTAGAGCTAATATATATAGTCCATATCTTGGGTCATCTGCAAACGTGTGCACTGAGGTAAGTATTCCTGAGCGGACTAGAAATGTTCCAGTCACACTCAATATAAAAGTTGTAAGCGTAAGTAAAATAGCAAAGTTCCTTAAAACATTGAAATTCCGTACCACGAGCAACAAATGTGTCAGCGCTACTGCAATTAGCCACGGCATCAAAGAAACGTTTTCCACTGGATCCCAAAACCAAAATCCACCCCACCCAAGTTCGCGATATGCCCACCAGCTACCCAAGCTGATGCCCAAAGTGAGCAGCGACCAAGAAATAAGTACCCAAGGCCTGACAATTTTAGCCCAAACATTTCCTTCAGTATTTAAAATTAATCCAGCTATAGAGAGCGAAAAAGGAACGCTAAATCCAAGGTACCCCAAATATAATATCGGTGGATGAATAGCAAGGCCTATATCCTGCAATATCGGATTAAAACCCAATCCATCTGTTTCAATGCCTGGCATTTTAGTGAAGGGGCTGGATTCAATTAAAGTGAACAGCAAAAAACAAAAGCAAATCAGCCCATGAGTGATAAGAGATATTTTTTTTAATTTACTACCATTAGTTCGTTCTGGTGTCATTCCAGTGCTTGACACTGGAATCCAGTTTTTATTACACTGCCATTTGATGTACTCATTTGCAATTAAATTGTCTGGATCCCAGTGTCTGGGCACTGGGATGACAGAAGAAGAGACTGGGATGACAGAGGGGGAAACTGGGATGACAGAAGGTATATAAATATCCATTAGTAATAAATACATGACAAGCACTAAGGTCCAAAGCAACATGGACCCTTCTTTGTTTCCCCAAACACCACAAATCTTGTAGATCAAAGGTTTTGTTGTGTGTGAGTGGTAGTATACGTTTTCAAGTGAAAAATCATTTGTAATGTGGCAGTAGATCAAAATAGCCATTGACGCTGATACACAAAAAAATATGGCAGTGGTAATAAACCGACAAGAACTAAGCGGTAAAAACAAATATGTCAAAGACAATAAGCAGGCTAGCAATAGCAATATATTCCCAAGTTCAGGCATAAAAAATTATAGTTTTTATATAAACAATATTACTGATGACAAGTTAGAAGTTAAAGTGTTAATTGATGCTAGCATAATGCTCCCGTAGTTAGCTGTGCTAGTATTAATTAAAAATTAAATATTAAATCTTTATACTTTTATAGATAGCGTTAATATTGAGGTAATATTGTGGGTACAACTAAGATTAGTAAATTTCCATTCAATATAAAAGGTAAAGTGGCAAAACAACATGCCGAACCAATAATCGAAAAAAATCTCTATACTATTTTAGGATTCAAAGATATAGAAGATTTTGAAAATAAGACAAGTAAACTTGTTAATAAAAAAGTTTGGCAATCATTTGTTAACTGCTTTGCAAAAGAAATAGATTATGCAGCAACCGAAGAAGTTGTAAAAAACATCGTTTGTAACATTGCAAAGAGTGATCAAGGTAATGCTTTTACCAAAACTGAACATCTCATATTAAATGAAAAGCAAGATAATAAAAAGAGAGAAAAAGCGATTAGAAAAGCTATTAGTATTTTGAGAAAAATCAATCCAGAAAAAGCCTTTAATGAACTTTCAGTAATAAAAAAACAAGCTGAAGATTTTTTACAAACCGATTTTTGTAAAGCACAGAGTAAATCACTTCAAGGATTTGCTCCCTCTGGTGGACAGCTCTTTGCGGAAACTCTGAAATATATAGAAACACTAGAAAGATTATCCGAAGTAAAAAAAGAAGGGCTAGTTAGAGATTTCTTGTTAAATCATGTTAGTTTATTGAATAAAAAGTATCCTAAATCACAAGGTAAAAGGGAAGATGCTATAACAATACTATCAAGTGATGAGTTGAAGAATTTTTACAATAAAAGTGTAAAAGAAGGAATGTTACAACCAATGGCATCTTACAAAGGATGCAGAAACCTGTATGACAAAATGAACCAGATAAAAAATGAATCCAAAAGTATAATTAAAAGAGAAGAACGGGAAGAAAATTTAAAGAAAATAGATAAGTCGATAATCAGCGCAATTAATGACATAAAAAAACATAGAGAAGCAATCCTTAACTGTAAAGACTTTCAAAGTTCTTACATAAAAGAGAAAAAAGAACATCCATTTAGAGGCAACGCATGTCAAAAAATGATTGATATATATCAAGAGAGAATTGTTGGATATCAGGAGAAAATTCGTCAAAACTTAAACCAAATAAAAGCGATATTAAAAAGTGCGCCGCAAGAAATGGATGATGTGGAAGAATTCGAGGAAATAATTGATGATATACATGAAGCAAAGCAGTGTGATGAAATTTTTGATTCAGCTTTAATTTGTTTATCGAACATACAGAATGAGCTAGATATTCAGCTGGAAAATCCTTCAACAGAACTCAGAGCTTCACACATTAACGTTAAAACTGAGCTAACTAGGTTATAAGAACCAAATCTTTAGGGTAATGAAAGCACTTTAATTCAAGACAGCTCTTAGTCTGTGTTTTAATTTGGTTGTGTTTTATTAAAAAAACTTTAGATTTATTTTATAATCGATACTCAAATATAATGACTCAAACTTGGGATTTGTTGCAAACAGGGCAAAAGGAAGGCTATAAAATTGCGTATACTAATGCTCGTATTATCGACCCGGAAACTAAACTTGATATAAAAGGTTCATTATTGACTGAAGGGGATAAAATTGTTGACTTTGGTGAATCATTATTTTCAACAAGTGGAGTTGATGAAACAATAGACTGTAAAGGGCTTGTTCTAATGCCAGGCCTTATTGACATTCACGTACATTTTCGTGAACCAGGCCAGGAACATAAAGAAACTATATATACAGGCAGCAAATCTGCAGCTGCGGGGGGAGTTACAACTGTAGTTTGTCAGCCAAACACTGTTCCAGCAATTGATAGCGTTATTTTGGCTAAATATTTGAAATATAGAGCACTTGAAACTTCACATGTAAACGTTGAATTTTACGCTAAAATCACCACTTCGGAAGAACACCTGACTGAAATGGCACTTTTAAAGGAAGCAGGTGCGGTTGGGTTCACCGATGATGGCATGCCAGTTATGAACCCAATGATTATGAGACAGGCGCTGCTTTATTCAAGTATGCTGAATGTTCCTATTGCTCAACATGCAGAAGATTTAAATTTATCTGCTGGTGGCGCAATCAACGAAGGTAAAATTTCTGAAGAATTGGGAGTAAAGGGGATCTTGAGTGCGTCAGAATCGGTTATGGTAAATCGTGATATACTGCTAATGAAGGATATGGAAAATGTGCACTACCATATTCTACATGTCTCTTCAAAAGATTCACTTGATGCTATTAAACGTGCAAAAGATTTGGGATTAAATGTTACGTGCGAAGTAACCCCTCATCACTTCACTTTGACTGAAGATATAGTAAAACAACATGGAGCAATTGCAAAAATGAATCCGCCGCTTCGCACTGAAGAAGATCGTTTAGCTATGGTTGAAGGTTTAAAGACAGGTGTGATTGATTGCATTGCAACTGATCACGCTCCGCATGATCGTAGTTCTAAAGATCTACCACTTGAAAATGCTGCATTTGGTATTGTTGGTCTTGAAACAATGCTGCCCCTTTCACTTGAACTCTATCACAGTGGGCAAATGGGTCTACTTGATGTGCTTGCAAAATTGACATATAAGCCTGCAGATATAATACACATACCACGTGGTCGTATACAAAAAAACCTTGCTGCAGACTTAATTTTAGTTGACCTCAATCATGAATGGGAAATTAAAACTGACAACTTTGCTAGTAAATCAAAGAATTCTCCTTTCGATGGTCGCAAAGTAAAAGGACACGTAGTACGTACTGTTGTGTCCGGCAAAACTATATACTCGCAGAAGAGTTAGTTATCATATCTTATCTATTCCAATTTGTTATCACCAGAATGGGCTAAGTGCACCTAAATTTAAATTAAGAAATCTTACACTGTCTCCGAATAAACACATCCTCTTATCTTTCCCTAATCTGTAAAGTTATTTTGTCTATCAATCTGATTCCAAAACAGCAAAATTATTGTATAATGTTACTTTGAAGTTTTATTTTCAATGCACAAGTTTGCAATACTTTTTTCTATACTGCTTGCAATAGTTGCTTACTACCTAAATAATGAAATCATATTTGAAATAGCAAAGCTATTTAGTGATATCTTTATCAGCTTGCTCAATTTAATAAGCTTACCTCTGGTTTTTTTATCCATAGTTTCCACAATTTCCGGGCTCAAAGACTCAATTGAAATCAAAGTCTTAGTTAAGAAAACACTATTTTATACTCTGCTTACAACTATTATAGCTGCGTTTGTTGCATTATCGTTTTATTTGTTAATAGATCCAGCAAGAAAAAATTTCATAAGTAATACAATAGGGAGTATTAACAGCAGTAACCACAGTTATTTTTCATATTTAAAATCACTCATTCCTTCTAATTTTGTGCAAGTTTTTCTTGAAAATAATATGATTGGTAGCATATTAATCGCTTTTTTGATGGGTGGAGCTATTGTTTCACTTTCAAAAGAAAAGCAGGATATATTATATCAAGTATTCTCTGCACTTTTTGATACGCTACTTAAAATTGCTCAAGGGTTATTAAAATTTATTCCGCTTGCTGTTTGGTCTTTTATTACATGTTTTTTGCATGAATTAAAAGGCGGTAGTGAGTTCTACAATCTTTTATGGTATTTTGTTTGCATAATGTCTGCAAATTTTGTGCAGGCATTTCTGATTTTACCGCTATTTATGTGGTATAAAGGCATATCACCAATTCAAACGCTGAAAGGGGTTATGCCAGCACTCACACTTGCGTTTTTTTCTAAATCATCCAGTGCAACATTGCCAACAACTATAGAATGTGTGCAGAACAAGCTAAAGGTGCCAAAGAAATTATCGTCTTTTATTTTACCAATATGCACAACAATTAACATGAATGCATGTGCTGCATTTATACTAATCACTGTAATGTTTGTTGCAGAAATGAACGGATACGTATTTTCCTTAAGCGAAATGTTGATATGGATTTTTTTAGCTACAGGGGCTGCAATTGGTAACGCTGGAGTGCCGATGGGGTGCTATTTTACGGCAACCAGTTATCTCATGTCGATGAATGTTCCTCTGCATATTATGGGACTGATTTTGCCTATTTATACAATCATCGATATGTTTGAAACTGCAATAAATGTGTGGTCTGATGTTTGTATCACTCAGATAATTAATAAAGAATGTAATAGTGAAACTTAAAAAATGATATTAGACGAAAATAACCTAATAATAAAAGAATTTAAAGAAGCAGAAGCAATTTTGCATGGGCATTTTGTTTTATCATCCGGGCTGCATAGTGACACATACATACAGTGTGCGAAGATTTTTGAAAATCCAAGCAGAGCCATGAAAGTTTGCGCATTATTAGCAGATAAAATAAAAAAAGAATTAAATAGCTCCATAGATTTAATATTATCTCCTGCAATTGGTGGAATAATTGTGGGTTATGAGATTGGCAGGCAGCTTGGAATAAAGACAATGTTTTGCGAGCGCGTTAATGGTAAGTTTGAATTACGCCGTGGATTTAAGATCAAAAAGGGTGAGAAAATATTGCTCATTGAAGATGTAATAACCACAGGTAAATCTTCACTTGAAGCAGTGGAATGTGCAGAAGGGGAAGGGGAAGGAGGTAAAGTTGTTGCTGAAGCTTCTTTGATAAAGAGAAATAGTGAAACGAAACTGCCTTTTCCTGTCATATCTTTGATTGAACTGAACATCAAAAACTACAGCGAGGAAGAACTTCCAAGTGAATTAAAACAACTACCCATAACAAAACCTGGGAGTAGGGAATATTTAACAAAGTAATCCTATAATATCTTGGAAACACAGCATTTATACACAGCTTTAGTTATTTACTCCAAGTGTATTTTATGTATACTTATTACTAAATTAATTTTGAAATGATAGAAAATGAACGAATTTAAATCGATCCGAAATATAGCAATAATCGCACACGTTGACCACGGTAAAACTACTTTACTTGATAACATGTTAAAACAAAGTGGCACATTCCGCGAGAATCAAGAAGTTCAAGAACGAGTGATGGATAGTGGTGATCAAGAGCGTGAACGCGGAATTACAATACTTGCAAAATGTACATCAATAATGTGGGGCGATGAAAAGATCAATATTATTGACACGCCAGGGCACGCGGACTTTGGTGGGGAAGTGGAAAGGGTATTGTGCATGGCAGATGGTGTGTTGCTGCTGGTTGACGCTGCAGAAGGTCCCATGCCACAAACAAAATTTGTGCTCTCAAAAGCACTAAAAGCAAATTTGAAGCCAATTGTGATAATCAATAAGGTCGACCGACCAGATAGCAGAATTGATGAAGTATTAAATGAAATATATGAGTTATTTTTTAACCTTGATGCAACCAACGAGCAGCTAGATTTTCCAGTGTTGTATGCTTCAGGTAGAAATGGCTGGTGTGCTAAGGAGCTTTCTGATGAAAGAAAAGATTTAAGCCCATTATTTTCAACGGTTATAGATTATATAAAACCTTCTGTTTATAATCAAAATGCACCTTTTGCTATGTTGGTCACTCTACTTGAGTCTGATAAGTTTCTTGGCAGAATATTGACAGGAAAGGTTTATCAGGGCATTGCAAAAGTCAATTCAGATCTTAAGGTGCTTGACCTCGATGGCAAAGTAATTGAACGAGGAAGATTAACTAAGTTGCTCTCATTTTCTGGCTTGAAACGCATTCCAGTAGAACAAGCTGTGGCGGGAGACATAATTGCAATTGCAGGACTTGAGGAAGCTTCGGTTTCAGATACTATAGCAGCACCAGAAGTTACAACTGCAGTAAGCTCAACTCCAGTTGATCCGCCAACAATGGCGATTACTCTGAGCGTTAATGATTCACCTTTTGCTGGGCAAGAAGGTACAAAGCTTACTTCAACTGCTATAAAGGATCGTTTATATGCGGAAGCAGAAACAAATGTTGCAATTACTGTGACTTTGGCACCAAGCGGTGAAGCATTTGAAGTAGGTGGGCGTGGTGAGTTACAGCTTGGAGTGTTAATTGAAAATATGAGGAGAGAAGGTTTTGAGCTTTCGGTATCACGCCCTCGCGTGTTATTTAAAGAAGAAGGCGGTAAAAAACTTGAACCTATAGAGGAAGTAGTAATTGATGTAGATGATGAATATAGTGGAATCATCATGGAAAAACTCAGCTTCCGTAAAGGTGAAGTAACTGACATGAGACCTTCTGGTAATGGCAGGACAAGATTAACGTTTTTAGTGCCATCAAGAGGATTAATCGGTTATCAAGGAGAGTTTTTAACTGATTCTCGTGGCACAGGCATAATTAACCGTTTATTTCACAGTTATGCTCCACATAGAGGTCCAATTTCTGGAAGGCGCAATGGAGTTTTAATTTCTACAGATAAGGGTGAGGCTGTGGCATATGCAATTTTCAATTTGCAAGACAGGGGAATTATGTTTATTAAGCCACAGGATAAGGTATATTGTGGCATGGTTGTCGGCCAGCATAGCCGTGACAATGATTTGGAGATAAATGTGTTAAAGGGTAAGCAATTAACAAACGTAAGAGCTTCAGGTAGTGATGAAGCTATAAAGCTCACTCCACCAAAGATAATGACACTGGAGGATATGATAGCGTATATAGATGATGATGAATTGGTGGAAGTAACTCCAAAATCTATACGTTTACGCAAGAAATTCCTTGATCCAAATGAACGTAAGCGTGCAGGAAGGGCAAAGAATAAGGAGTAATCAGAGGTTGAACATTTGCGAAAAATAGTGTATAATTATTCGTCTCCTAATTGTATTTAATTATGGCCTTTTCGAAATTTCTCGATCCAAAAAACAATTTCGCGTTCAAGAGAATATTTGGCACTGAGAAAAATAAAGATATTCTCATTCACTTTCTCAATGATATATTGGGCTTCGCTGGCAAAGATGAAATAGAAGAAATAGAATTTCTCAGCACTATCATGGATGCTGAGATTGCCTCTAAAAAACAAAGTATTGTTGATGTTTTCTGTACTGATTCTGCTGGAACCCAGCTAATTATTGAAATGGTGCGACCTGAAAGTCTTCGGTCATATTGTTTAAAAGGAGAGGAATTCCTTCAGAAAGAAACTAAAAGAGTTCTAAAACTTATTAAACCAGATGTTTTGCCATCTGAGTCTATGCATCAGTGCGAATCGGGTAACCGGTTGGTGCCAAGCGATGCGGACAATGAACCTCCTCTTGAAAAAGAAGATGCTCAATCGTGAAAGGAGCATAAACTACAAGCATCATGTGGTTGGAGAGCTAGGCTTAGTGGTATGGTGAACGTAAGTGAAGCTTCATAAGTATCGTAACGATTAAAGAGCTAAAGATGCTGATAAGCTCCGACCAAAAGGTAATGTGACATTTTTCATTTCTGGATGTACGCAAATCACCGGTATAGAGAAGTCACCTAACCCACTGTTGTATGACAGAAGGAACAGGGTAAGCCTGTATTTCCGCCTATATGGCAAGCAAACCGCAAGGAACGCTGATGAAAATGCAGGTAAAGGATAATGGAGAAAGCGAATGCCATTTTGTAACGAAATGTATAGAATTTGTAACATTAATTCGCGTGAAAACGAGCAGATTTCCATTTGGTCCCTCGTGACAAGAAACTTTGTTAACCACTTGAGGTAGAGAAGCAGATGACCTTACCCACAGAAATGATGAAGAAATTAGGAATATTTTTTACAAAAAGGACAATACTAACAAAAGAACTTTATTCTATTTAAAATATAAAGTTACAATAAATTTTCCTGTCATCTCCAAATAAATTACATTAACTTAGTATTGTATATTGTTAATAACTTAAATAATACAACCATTTTCAGCAACAAAAACCAAAGGTCTTGAGATACAAGATATTTGTATGGTTACTATGATAGTTCCTTTTTTAAGAAAGTTTTAAATTTCATACCTAACAATAAACAACTTTAGGTTTAAATTTATGAAATCAGTTGTTATATACATCAGCAAATACGAATTTAACTGGTGTTATGGACTTAAATAAATTTACCGAAAAAGCAAAAAGTCTAATTCAAAGTGCTCAAATGAAAGCGTTGGGAGCTGGGCATCAGATTTTTATGCCTGAGCATTTACTAAAAGTGATGCTTGAAGATGAATCAGGTTTAGTTCAGGATTTGATAAACGCTTGTGGTGGAAATGTGCAGAGTATTTCCGATGCTGTGGATAGTGCAATAAAAAAGTTGCCAGTAATTGAAGGTCCAGGAAGTGGTGGCCTTCAACTTTCAAGAGAAATAGCAAAAGTTTTTGAAGATTCAATTGGTATTGCAAAGAGAAATAAAGATTCATTTGTTGCTGTCGAGCGTTTACTGCAGGGCCTCACTGCACAAAAAGATGATACTGTAGGCAAAATTCTGGCAGAGAATGGTGTGACTCCACAAAAACTGAACTCAGTTGTTGCAGAAATGAGAAAGGGCAGCAGTGCGGACTCGCCAAACAGTGAGGAAAAATTAAATGCGGCAAAGAAATATACAAAAGATGTTACAGAGCTTGCTATGCAAGGAAAGCTTGATCCTGTAATTGGTCGTGATGAAGAGATCAGAAGAACTATGCAGGTATCACTGAGGCGGACAAAAAATAATCCAGTGCTGATCGGTGAACCTGGTGTTGGAAAAACTGCAATAGTTGAGGGGCTTGCAAATAGAATTGTTGCAAACGATGTACCACTTGGTTTGCATGATGCAAAGGTCTTAGCTTTGGATCTTGGAGCACTAATTGCTGGCACTAAGTTTAGAGGAGAATTTGAAGAAAGGTTAAAAGCAGTTATTAATGAGCTTTCGAGAGCGGAGGGAAAAGTTATCTTGTTTATAGATGAGCTTCATACTTTAGTTGGAGCAGGAGCAACAAGTGGTGCAATGGATGCCTCGAATCTGCTGAAGCCTGCTCTTGCGCGTGGAGAAGTTCGCTGTATAGGAGCCACAACTTTAGATGAATATCGTCAGCATATAGAAAAAGATCCTGCACTTGCAAGGCGTTTTCAGCCTGTGTTTATCTCTCAACCAACTGAAACTGATACCATTTCAATACTCAGGGGTTTGAAGGAAAGATATGAGGTGCATCATGGTATAAGAATTACAGACGGTGCAATAATTGCTGCTGCAACGTTATCCAATAGATATATAACAGATAGGTTTTTACCTGATAAAGCAATTGATTTGATTGATGAAGCAGCAAGTAGGGTGAGAATTGAAATGGATAGCAAGCCTGAAGTTATTGATGAACTTGAGAGAAAGGTTATACAGCTAAAGATTGAAGCAGAGGCTCTAAAAAAAGAAAGTGATGAAAATTCTAAACAGCGTTTAAAAAAGATAAATGAAGAGATCGAAAATCTAAACAGTAAATTTGCTGACTTGAACAGCAAATGGCAGATGGAAAAGAATAAAATAGCTAGAATACAAGAAACAGCCGAAAAATTAGATAACGCTAGAAAAGAGTTGGAATTAGTTCAGCGTAGTGGGAATTTGGGAAGGGCAGGAGAGCTGATGTATGGTGTGATCCCTCAGCTTGAGAATGAATTAAAAAATCAGGAAAAGGTTACTGATAGTTTCTTAAAGAAAGAAGTGACTGGAGATGATATTGCAAACATTGTTTCAAAGTGGACGGGAATTCCAGTTGATAATATGATGCATAGTGAAAAGGAAAAACTCCTTAACATGGAGAATGAAATAGGAAGAAGAGTAATAGGGCAGAAAGATGCAATAGAAGCGATAAGTAATGCAGTTAGGCGCTCCCGCTCTGGGGTGCAAGATACCAATAAGCCTTTTGGTTCATTTTTATTTTTAGGTCCAACTGGAGTTGGTAAAACCGAACTTGCGAAAGCCTTAGCTGAATTTCTGTTTGACGATCAATCAGCGCTTTTGCGTTTTGATATGTCAGAATATATGGAAAAACATTCTGTTTCAAAGTTAATTGGCGCGCCTCCAGGGTATGTTGGCTATGAACAAGGTGGCAGATTAACTGAAGCGGTAAGAAGAAGGCCATATCAGGTTATTCTGTTTGATGAAATCGAGAAAGCAAATCCAGATATATTTAATCTATTGCTGCAAATCTTGGATGAGGGTAGACTCACTGATAGTCATGGTAAATTAATTGATTTTCGCAACACCATACTGATTTTAACTTCTAATCTTGGCGCTGAGATAATGCTAAAAGGGAATGTTGATTCTGTAAGAAATGAAGTGATGCAAATAGTTAAATCAGCATTTCGTCCAGAATTTTTAAACAGGCTGGATGAAATTATTATATTCCACAGTTTAACCAGAGATGACATCTATAAAATTATAGATGTTCAATTTTCTTATTTACAAAAAACACTTGCTAAGCGTAAACTGAGTATAAGTTTGTTGCAGGAAGCTAAAGAACTAATAGCACAAACTGGCTATGACCCTGAATATGGAGCAAGGCCCTTAAAAAGGGTTATACAAGAGTGTATTCAAAATAATTTAGCTAAATTAGTTTTATCAGGGGAAGTAGTAGAAAATGATGAGCTAATAGTGTACGCTCTTGATAATGAAATCTTAGTTAAAAAGGTTTAAGTTCACTGTGTATTTTTGTTAAAAAAAATGTGTATAGATCATAATGTTGACACTGAGTCTTTATTTAAGTTAGCTGATCAAGAAAATCAGCAAGATAAAGAAAAAATTAAAAAATTTATTAAGTATTTTTATAGTTTTGTTTATAAAAGCGACCTAAAAGCCAATGATAAGTTTTTGCTATATATTGTAAACGATGCTTACAATTTTGTTTCTCAAAAAGAGAAAGATGAAAGTAAGTTAGTAGTAAGCAATATAGATGATATACCAGGAATAGAAGGCGATTTTACCACGATTAAGATAACAAACGATGATATGCCATTTTTGGTTGACTCCGTTATTGCAACTATTAAGTCGCACGATTTAACCATATGCTATTACAGCAACAGCATAATTAACATTAAAAGAAAAGATGGCCTAATAGACGAGATTTACTCTTTGGAAGAAAGCAATGGAGTCAAAGAGTCAGTCATATATGTAATTATCAAAGGTATAAGTGACAGCTTTGTTGATACATTAAAAGAATCTCTACAGAAAACGCTGAAAGCGGTTAATTGCGTTGTGAAAGATTGGCACTTAATGCTCAAGAAACTTGATGAGGCAAGTCTTTCTGTCATCCCAGCTGGGATCCAGGAAAAGGACACGTGGATTCCAGTGTCACGCACTGGAATGACACCAGACCGAAATCAAGAGCAAAAAGATTTTCTAGTTTGGTTAAAGAATAATAACTTCGTATTTCTAGGTTATCAAGAATATATTGCTGGTAAAGATGAAAAACTCGTCTGTGACAGCAAAAAGGACCTTGGCCTGATGAGAGTAGGTCAAAGTACGTTGATTCCTTCTGCAAACCTTGATTCCCTATACATATTGAGATCAGATCTAATCTCAATAGTCCATCGGCATACATACATGAATTGTATAGGAGTAAAAGAATTTGATGACCAGGGTAATGTGGTAAAGGAACGGCGTTTTTTCGGGCTATTTACTTCTGTAGCGGAGGTCCAAGATATTAGAACTATTCCAATAATAAGAGATAAAGTTAAAGTTATAGAAAAAAATGCAGGGTTTGTAACCGGGGGCCACAATAACAAAGCTTTGATTTCTATTTTGCAAGTGTTCTCTTGTGATGAATTATTCCAATCAAATGAAGACGAATTATTTAAAATTTGCATTTCGATCATGTCTCTTGCGATTAGGCCAAGGGTCAGATTATTTTTAAGAAGAGTCGGGGATTTTATTAGTTGCATAGTGCTGATACCGATGCATTATGCTAGCGCTAGGCTAATGTTCAAGATACGTGACATATTGAAGGATGAGACAAGTGCAGGAAGTTCAGATATTTATAACAATCACATTATCAATGAATATGATTTGATGAAATTGCATGTAGTGCTAAAGACCAAAAATGCTAGCGTTCTTGATGATGAAGTTTTGCGTATCGAAAACAAATTAAGAAACATTACAGAAAAGTGGGAAGATCGTTTTATAGACAATTTATACAATACTTTTAGCACTGTTGAGGATATATTCATCCGTTATTGCAAGGCATTTCCAATAAGCTATCAAGAGAGTTTCGAACCTCATGACGCATATTACGATATGAAAAAATTGGAGATAGTGAGGAAGAAAGGAGTTAGCGAGGTCGATTTAAGACTTACTCGTGATAATCTTAATTATCAATTAAAGGTTTATACTCCAAACAATGGAGGCCTTGAATTATCGAAGATATTAAGGATCACTAAGAATTTGGGAGCTAAAATTCTATCTCATAATGGCTATTACATAGAAATTAACGGTGGAATATGGATACACCATTTTGTGTTGTCAAGAGTCGATGAATTAATAGACAACATTACTCTAAAAGAGCAATTTGAAATAACACTTGCGAAAGTGTTTAGCAAGGAAATTAAAAATGACTATTTCAATAGTTTGATCATTATTGCTGGGCTCAAGTGGAAAGAAGTGCTTCTGGTTAGAGCGTTAAGTGCTTACCTAAAGCAGACGTCATTTAACTACAATCCAGAATATATCCAAAAGGTAGTCTCAGAGCATCCAAAAATAGTAAAGTATTTGATACAACTATTTCATGCAAGATTTGATCCTAACATAGACATTGATAGAGCAGAAACTACGGACATTGTCAGAGAAAAAATTGAGGAACTTCTAAAAGAGATCAGCAATGTTTCACATGATTGCGTTTTGCGCTCGATATTTAACTTGATAATGGCTATTTTAAGGACCAGTTATTATCAAGACGATAAACCATATTTATCTACAAAATTTGACTCAAGTAAAATAAATGGTTTACCTGATCCTCGTCCGTATCGTGAATTGTATATTTATTCAAACCTTTTTGAGGGAATACATCTAAGAGGAGGGAAATTAGCCCGTGGTGGCTTAAGGTGGTCGGATAGGACGGAAGATTTTCGCACTGAAGTTTTGGGGCTCATGAAAGCTCAGATGACAAAAAATGCGGTTATTGTCCCTGTTGGTGCAAAGGGTGGGTTTGTAATAAAGCAAGCTTATAAAGATAAGAATATTTTAAGAGAGAAAAGTGTTGAGTGCTATAAGAGTTTTATCAGAGGAATGCTTGATATTACTGATAACGTGGTTGATGGTAAAATAATTCCACCAGGGAATGTGATTAGGTATGATGAAGATGATCCATATCTCGTGGTTGCTGCTGATAAAGGAACTGCTTCATTTTCTGATTATGCCAACCAGATAGCCTCTGAATATAACTTTTGGCTTGGCGATGCATTTGCATCTGGTGGATCAGTAGGTTACGACCATAAGAAAATGGGTATTACAGCAAGAGGTGCATGGATTGCAGCACAGAGGCATTTTTGGAAAATGAATAAGGATATTTACCAGGATGCAACTGTTATTGGAATTGGGGATATGGCTGGCGATCTATTTGGAAACGGTATGCTGCTTTCAAAAAATATACATTTAATCGGCGCATTTAACCATATGCATATTTTTATTGATCCAAATCCTGATGCAGAAAAGAGTTTCACAGAACGTAAACGTCTCTTTAAGTTACCATTTTCAACCTGGATGGATTATAACAAAGATTTGATCTCTCAGGGTGGCAGGGTATTTGAGCGTAGCAGCAAGCAAGTAAATCTTTCTCAAGAAATGAAAAAATGCTTTGACATAACGGAAGATACGTTATCTCCAAGTGATTTGATTAGATATCTACTCAAAGCAGAAGTGGACTTCATATGGAACGGAGGAATCGGCACGTTTGTTAAGGCAAAGAGTGAAAGTCATAGCATGGTCGGTGACAAAGCAAACGATGAATTAAGAGTAAACGGTAAGGATATTAGAGCTTCTATGTTTATAGAGGGTGGAAATCTTGGTTGTACACAGCTTGGGAGAATAGAATATGCTGAAAGAGGTGGATATATCAATGCAGATTTTGTTGATAATTCAGCCGGAGTGATATGTTCGGACCTTGAAGTTAACATTAAGATTGCATTTGTTTCAGCTATGAAAGCAGGGGGTATTTCTTTAGAAAAAAGGAATGAAATACTGGCAAGTATGGTGGATGAAGTTGCATCCAAGGTGCTTGAGAACCACAACAGAATTGAAACAAAAGCATTACTTCTTGAGTGTTTGCAAGCTAAAGAGAGATTGGAGCAGGACCACAGGTTACTGCTCAGTTTAGAAAAATCTGGGCTGTTAAACCGAAGCGTAGAATTTCTTCCAACTGACGAAGAGATAGCAAGGATGTTAACCGGTGCAGAAGGTTTCAGTTCTCCTCAGCTTTCTATTCTAATATCTTATGCTAGAACAGCAATAAAAAATAAAATTATACATTCCGATCTGCCTGAAAAAGATCTTATATCTAATGACTACTTGCTAGGTTATTTTCCTAAAAAGATGTCAACAGAGTTTAAGGATTTCATATTAAAACACCAACTTCGTAGAGAAATTATCTCCACTTGCATTGCAAATGATGTTGTAAATAGGATGGGCTGTATATTTATTAATAATTTAGTTGAGAATACTGGAATTAAGGTACACGAAGCAGTTAACATATATATCGTTGTTAACCACCTATATGATTTAAATAACCTGTGGCAGAAAATTGATGAATTGGATGGAAAAATTGATATTAACTCATACTTGCAAATAGTGAGAAATGTGCAGAAATTTATTGGCAGAGTATCGTTTTGGTTAGTAAAAAATCTTAGCTTTGTAGAATTGGATGATGTTACAAAATTTAAAGATGCAATTGAAACTTTAGGCCATGATGTTTTAGATGAACACCTGTTAAAGGTCTATAATCATGGATACACTTCTTTAGTGGAACTTAATATAGATAAAGATCTAGCAAAAAAAATTGCTGACCTGTGCGTTCTTACTTATGCACTGGATATTATATCTGTTGCTGAACAGACATCTTTGTCCATTCTTGATGCTGGTAAAATATACTTTGAGTTAAAGTCGCTGTTAAGATTCGATCTGATTAGGACAATTGCCATCAAGATGAAAAGCAGCTCTTCTTATTGGGATCGCAGCTTAGTTAATGATTTATTGGACGATTTAAGCAATTACCATCACAAGCTAGCTGTTAAAGTCATAAAAGCTACTGATAACCCTGAAGATAAGGTTCAAACCTGGGCTTGTAATGATAAGGACTACATAGAACGTTATAATAGTTTTTTAGATGAGATGGTTGCTTCTAAACTTGATTTAAGCAAATTAATATTTATAATCAGAAGGATTAAATTACTTGCTTCATAGGAAAATGTTCAATATAGGTCTTTCAGAAATTTTAGTTGTAGCTTTAGTGAGCATAATTGTTCTTGATAAAAATAAGGTACCTGTATTTATTGATTTTATTAAGACTATATATAGGTATTTTACAATTGTAAGGTTAAAAGCCAGAAGGTTATTGAAGGATGCCGGAATTGAAGACTTATATAAAGAGTGTAATACTGAGAAAGTAAATTACATAGTTGGTAAAAATGGTAAGCTTTATCCTACTTACGATATAGATAATACATCTAAAGATAATGACAGCGAAGATTCTGGTAGTAGATGATGTACTATCTAATGTCAAGCTTTTAGAAGCTCGACTAAAAGCAGAGTACTATACGGTTATCGTAGCTCATGATGGTGAAGAAGCTATAGATTTAGTAGCAAAGCAGCAGCCTGATATTATATTACTTGATATCATGATGCCAAAGATGAATGGCTTTGAAGTTTGTAAGGAGCTAAAGAGTGATCCCTTGACAACCCATATTCCAATAATTATGGTAACTGCGCTGCATGATACTCATGATAGAGTGCAAGGTATTAATGCTGGCGCGGATGATTTTCTGACTAAACCAATAAACGAAACTGCTTTATCTTCACGAATTAAGTCTCTCACACGCTTAAAGATGATTATCGATGAATGGCGTTTGAGAGGAGAAACTAACGCTGAGATTGGTGGAGTCGCAGGAAACAGTATTATGGATTATTCCAATCAGATTTTTGATGCTAACGTACTTGTTATAGATGAGGATGTTCATCAAGCAGAGCAGATATATAATATATTAAAGCAACGCTTTAGGTCAATTAAAATACTGAGTGATCCAATGGAAGCATTGAAGGTTGGTATTGAGAATGGTTACGACCTGATCATTTCTGATATGCAATTTTCAAAAACTGACGGCTTGCGTTTGTGTTCTGAGTTTCGTAGTAAGGTGGAAACACGTTATACACCAATTCTGATTCTTTCTGAGGATTATGATAAAAACAATTTAGTAAAAGCACTTGATGTAGGTGCTAATGATTATTTAACAGTACCTTTGGATGAGGGTGAGCTAATAGCAAGGGTTAATTCGCAAGTAAAACGCAAAAGATATCAAGATGCCTTGAGAATGAATTTATTTAATAATGCGGAAATGTCTATAAAGGACCCATTAACTAACTGTTATAATAGAAGATATTTTGATGCACACTTAAGAAACATTGTTAAGGACTCTGTGGAAAAGGATAGAAGGTTGTCTCTTATGATACTTGATATAGACTATTTTAAGATAGTGAATGACAGTTTTGGGCATAGTGCTGGAGATGAACTTTTAAAGCAAATACAGAAAAGAATTTCTGAAAATATCAGAGTGACAGATTTACTAGCTAGGTTTGGTGGTGAGGAGTTTGTTGTTGTAATGCCAGATACCAATGTATCAGATGCGTATACTATTGCGGAGAGAATACGAAAAATTATTGCTAAAAAACCTTTTATACTTGCGGATAAAAATACAACCCACGATGTAACTGTGAGCATTGGAATTGCAGAAATGCAAGAATCTGACCTTGACAATATTAAAGAATTTATAGTACGTGCCGACAAATATTTATATAAAGCAAAAAACAGTGGTAGAAATAGAGTGGTTACTGGCTATAGCTAAAGTGGCTTAAGTTTGCCGACAACCGTCATTCCGCTACTAGTTAGCGGAATCTATGCTGAGATACCGCGAATGAATCGCGGTATGACGGTTCGCGGCAGCATGACGATAAGGTTTATACCTTGTCATTCCAGTGCTTGACACTGGAATCCAGTTTTCCATATAATCTCATCGAAAACGTTGTAACCACTTTCCATGCTAGTTTGCTTGTTCACAAGCAAACTTTTCTGGATCCCAGTGTCTGGGCACTGGGATGACATCATAGGGGCGCTGGGATGACACCCTGACAACCGTCGTCCCGCTGCTTGTTAGCTGGATCTATGCTAAGAGATACCGTGAATAAATCACGGTATGACGGTTCGCGGTGGCATGACGATAAGTTCGTCATCCCGCTACTTGTTAGCTGGATCTATGCTAAGAGATACCGCGAATGAATCGCGGTATGACGTAGGACTGCTAAGATTAAAGCGACAACATGAGGTTTCTCAGCTCTGGAAATTTCACGTTTAACTGCAAAAATAGATACTTATTTAAAAAATATCCTGTGACTTTCAGTCCTAACTGAAATTCTTGGAATGAGTAGCTGTTTTGTAGGTTATTATTGTATACATCATGTAACATTTGTGGAAAAGGTAGGAGTTTATCTGCATAATAATCTCCTACTTTTTTTGACACTGCTCTACCAGTTTTTGGAGAAATAAATTGTAAATTTTCCTTAACACCTGTTACAGCGCATTTGGATAAGTCTAACTTGAATCCCAATTGCGTAAGAAGCAGAAGCTCTAAGTTAAGATAATGGCTTTGCCAAGACTGATTGTTGTGTTTAATTACATCGATGAAATATCGAAAATTGTCATACAGCATGGCACAGGGTTCACTTTCTGGAAGCACTTTTTCTAAAATAGAGGAGAAAGAAACAATAGTAATGCTTTTTAACCTATCTTGAAAGAAATGATGGAATGGAGATTCGATTAATTCGCACTTTAAAAAACCTAGATTTTCAGGTAACTTAGCACTCCATTCTGCATGTAATAGATTACTTATCTGAAACTTATAATTGCTATTGTTTGTTAGCTTAGTTAATCCCCTGCGCTTTCCATGATTTTTTGTAAACAGAGAAAGAATTAAGTTTTTATCGCCGTATTTTTTAGCAGCTATAATGATGCCTTCATCTTTCCATCTCATTTAGAGTGTATTGACCGTATGATATATAGGATAGTGCACCTAGAGCGTGTAATCCATAAAAATCACTTACTCCGTTACTGTTTGCTTCCAAAGTTTCAAGGCTATGAGAGAGTAAGTTATTGGCTGCCACTCTTCTTCCTGAGCCTGATGCATTTCATACTGAGCTTTTGGTTTGCTAAATAATTGTTTGAATGATTTTAGTAACATTACTTTTCCTCGTCTGAAATTTTGGATAATTCAGCTTCTAATTCTTCTATCGTCGGTAAAGCTGTTTTTATGTTCTCTGGTAGATTTTCAGTTATTCGATATTCTGCTAGCCCTATTGGCTTGTTCATGTCTCGGAGTGTATATTTAGCAAGTACATCGTCTTTAGATTTACATAAGATTAACCCTATAGAAGGTTGATCTGTCGAGTGCTTCAGTAAATCATCAACTGCAGAAAGATAAAAATTCATTTTACCAGCATATTCCGGCTTAAGATCCTTATCTTTTAGTTCAATCACTACGAAGCAACGTAACTTTAAATGATAGAATAATAAATCAATATAAAAGTCTTTATTACCAACATCTAAATGAAATTGTCTACCAACAAATGCAAATCCTTCACCGAGTTCTAACAGAAATTTTTCCATATGCCCTACGAGTCCTTTTTCTACTTCTCTTTCATGAGCATCCTTACCTATACTTAAAAAATCAAAAATATACGGATCTTTTAATGTGTAATGTGCTAGATCGGATTGTGGAGATGGTAATTTTTCTTTAAAATTAGTTATTGCTTTTCCTTGACGTTTATGTAGTCCAAGTTCTATCTGCATCACCATAATGTTACGTGACCAGCCATGTTCAATAGCTTTTTTTACATAAAATAATCTTATTTCATGACTTTCTATTTTTTCCAAAAGAGTGATATTGTGATACCAAGTTAATTGTGCAAGAGGCTCCTGCACAAATTCAACATCAGGATATTCTTCGGCAAACTTACGCATATACTTCAGATTTCTCATGCTAAAGCCTTTCATTTCTGGAAATGTACTTCTCAAATCCTTACTTAATTGATCAATTACCTTAGCTCCCCAGGTATGTTCTTTTTGGCGTTTTAGGATCTCTGTACCAATATGGTGGTAAAGCAAAATAAGCTTACTATTTACTGCAAGTGCTGCTTTATAACGGTTTGTTGCAATATGATCCTTCAATTGCTCTAAAAATTCTGTATATTCTTTTGCTATAATTTTTGTCATACGGTTCCTTTTAATCCATTATACAATTCCTTTGTCTGTCGAGAAGACAATCTTCCGCTTGCCTTCAGCTTTGAAGGGATTCCTTATTGACTTCAAACTCGTCCATCAACTAAAATATATTGACTTTACGTGCAATATTAGAGGTTGTCCGGAAACAAGTAAAAGGCTATAATATCTGAAATTTTAGTACGG
>NODE_11_length_26654_cov_692.943720
[truncated: 825,848 more chars]
