# Supplementary material for: A bioinformatics approach to identifying Wolbachia infections in arthropods
Source: PeerJ. 2018 Sep 3;6:e5486. doi: 10.7717/peerj.5486 (PMC6126470; doi:10.7717/peerj.5486)
Supplement: Supplemental Information 1 — Supplementary figures/tables and code used for data analysis [file peerj-06-5486-s001.zip › Supplement/assembled_genomes/Drosophila_melanogaster_2.fasta]

>NODE_1_length_42341_cov_6.230762
CCACCGAGATCTACACTCTTTCCCTACACGACGCTCTTCCGATCTATATAATATATAAGGGTTTTAGGAACGCAGAATCCGCTATAATGGCTGACTTCAGACACATAATAACTAGGAACACTTTTAGGAATAGAGGGCAAAAGGTTAGGATTCAAGCGATCTTTAGCTTCCTAGTTTCTCATTACTTATTTAGTAACCAAGGAATTAGGAATATAATTCAACCATTTGATGTCTTATCCCTTTTTAATTGAAATCATAACTTATAATAGGGTTGTGGCTCCGAAGTTAGATTGAGTAGATGGTAGATTGAATAGAGAAAATAGGGCAACTCTAAAATATTTAAAGAGCCACCCATAAAGAAAGACTTATCCTAACATTAAATTTTGCCTATAGCTAAAATCTTCAGCTCCAAGAGTGAACTTTCCTATACCACAAGCAAATGGTCCAGTTGGAATGTCAAGCCACTTATCCTCTTTTGCACCTGTAGACATTCCTTTAACTAACTGCTTTGCTTGTAAAAGTTCCTGAACTATACGCTCTAGTCGATCTCTTCCCATACTGTGGAAAATCTCAGGTAGCCTATGCCGTTGTTTATATACTCCTGTGCTTCCTGTGTGAGTAAATGGGTGTCCTGCAACAGCAGATCGTGTAATTGCATCAGTAAGACATATTTTAAGGTCTTTTTCACTAGCATTTTTAACTGTTAGTTGTATTGTTATATCTTCTAGTAGCCCTGTTTCCTGATTTCTTAGGTAAGTTCTTACAGTGCGATCAGCTAAACCATTGGCCTTCACAACTGCCCCATGAAACAAAGCATTCTGTCTTGGTGTTTCTCCTACTGCCTTAAAGATTTCTAGCCTAGCTGTATTTTCTATTGGCCAAAAAGCGTATGAGCATCTAACACCATTAACAAGAGCAGAGGTACCTCTAATTGCATCGCGTGCTTGTTCAGCAGTTAATATTGGTTTTTCTCCTTTTGGCTTTCTCATGTGATGAGCAGTAATTATCGAAGCTCCAGTACTACATGCTAAATCAGATAATAAGCACATTAGATAATCCCCTACAGCAGGATCAGCATTTATATCTGCATGGATAAATGAAGCAAGTGGATCAAATACTATCAATTTCAGATCTTTAATTTCCTCGAGCTGTTTCATTACGGATTCGAATTCAGGAGAAACTTCGACGATTTTACCACGAACATTTCTGAGTATTGTAAGTGATCCTCTGACGTTTGGCAGTGGTACAATAAATAATTTATCTTTATGTTTCAACCTTTCACACTTAGGGTCGAGTCGTTCTAAGCGGCGGTGTATCTCACTTGCATCATCTTCTGCTGAAAAAATCACTACTGATCCATGTTCAGTAACAAGTGAACCAAAGCCACACATCTGATCCTTATCACTTGCAACCTTAAGCGCTAGGTCAAGAAGAAGCATACCTTTGCCTGTATCTCCCATTGCTGCTATTATTGAAGTAACACCTAAAGGAAATAGACCTTCAACAAGAAACTTTTGCTCTGGTACCGGACCTACAAAGCGCTCTGCACTCCAATCTAAAATGTTAAGTGGCTGTTTTGTGGATCTTTCTAAACTTTTCATATTTGAAGTATCAGTAGCTGGAGTATCAATAGTAAGCAACGGAGTTGAAGCTAAAAACTCTTTGACATCTATACCTTCCTCTACACAATCAGCAGCATCCCATTTCTCAGGCTTACCTCGAGGAATTTCAAGCACAGCAAGTGATGCAACTCCGATCTCTAAAAGCTTTTTTTCAGCATTTTTTGCGTATTTATTACCTGCTTCATCATTATCTGGCCAAATGATAATATGCTTACCTTTAAGTGGTGACCAGTCTGTTTTATCAATTGGTGCGTTTGCTCCAGACATTGCTGTTGTTGCTGTGATACCTTGTTCTATCAGCGCTTCTGCACATTTTTCCCCTTCAACCAGAACAACTTTATCAGACTTTAAAATACTTGGTATGTTATAGAGAGGTCTTACTTTTGGCGCACCATACCGAGATTGTTTAACATCAAAAGGCTTATATTGCTTTTTTCCTTTAGGAGGATCAGAACGATAAATTTTTACAATGACCTGACCATTTTCATCATAATAATTCCAACTGTGGGTAATAAATTTCTCGAAGTCTTCGTCAGCCTTTGCGCATTTCTTGTTATATCCAAGACATTCACTTATAGAGGCCATCACTTCACAAAAGTCTCTCTTTGTATCTTTTCCCTGTGCACCTGCCCAAATATCAAGAACATCACCTTTCTGCCCAGTTGCAAAATCCTGCCAGAGTCCGGCTTTTCCACCAGTTAATGCTACTCTGAGGCTTTGTCCTTTGTTACCATGCACATCACCTATTCGGAATTCATCTCCATGAAAAGTTCCCCTTGGGAATAAATAAGAAAGGCATGATCTTATGTTTAATAATAGTTGTCTTTTTATTTCTTCTACATCAAATTGCTCTAATGGTTCTACAGTATTATTAAAATCATAATATTCATCATTTAAAGTATTTTTTTGTTTGACATCAGTTAAAAAATCTTGTACCATAAGTTGAAACTTCTTTTAAGATTAAGCGTTTGAAAGGTTTTTGAGTAAGGCTGTTTTGATTGGGGTCTTACTCTTTCATTATGTAAGTAAAAACTACGGTGGGGGTTCTTTTGGCAAAGCTTGAAAAATATATTAACAAGTAAAGGAAGTCAGTTCAGGTGAAAAGTGAGGTTTTAGTATCTTCTTTCTTTTAAAGAAAAACACTCTATTATAATTCTACTACATTTTACTCACCATGTCAACCACTTAGTTTTTATTCTGTTGATATATTTAAAATAAATTAAAAAAACTAATGTTTTCTTTCTGCTATATAATTCATAATGGTGTCTTTGATAGAAAACCCTCTACTATATATATACCGGGTTTCTTATGACTTTTTCTGAAAAAATTAAAAACTTTTTTCTTTGGAGGAGTTTGGCCTACCTATTAATGATAATCTTTTCAAGCCATCTGTAAAAATGAAAAGTTTCTGAAAACGGCAATTACTTTTTGGTTCATGAATAGAATTATTAAAGATGCTTTTTATTCAAATTTTAAAGGGCATTACAGGTGCTAAAGGGTACAGTTTAAAGTGGAATCACTTTAAAACGTAATTACAGGCTTTTTGCCTACCAATGAGACATAAAGTACGAAATATAAATCTTTGTCTCTATTTTGAACTATTAGCGGTAGTTAGCTGGTTCTTTACATTAAATAACTCAGCTATATTATAGTGCATTTTTTATATTAACTAAATCTCTTAATTGATCGTTGTTAAATTCTGTAATCCAACTCTCGCCACTACTTATAGTTAGGTTTGCTAATTCCTTCTTGCTTTGAATCATCTCATCAATACGCTCTTCAAATGTACCTGTTGAAAGTAGCCTGTACACCATGACATTACGTTCTTGCCCGATACGATAGGCCCGATCTGTTGCTTGTGCTTCCACTGCTGGATTCCACCATAAATCGTAATGTATTACATGGTTTGCCGCTGTTAAATTAAGCCCTGTTCCACCAGCTTTTAAAGACACTATAAGAATGTTGGACTGGAATAAGTTTTGAAAGTCATTAATCATTGTATCACGTGCTTTTCTAGAAAGTCCTCCATGTAAAAATGGCACTTCTGATTCAAACCTTTCTTCAAGTAGCCTAGCTATAATCTCACCCATTTCAGTGTATTGAGTAAATATCAATGATTTTTCTGCAACTTCACCAATACTAATCAATATTTCCTCAAGCATCTGCATTTTACCGGATTGTTCAATACTCGCACGCTTTTTCTTGCCAAACTGTGATGGATGGTTACAAATTTGCTTTAAAGCATTGATAAGTTTAAAGATTAGTCCCTTACGTTCAATCCCTTCACTTTTTTCTATCTTCTCCATAGTTGTATCAACAACCTTTTGATAAAGCGCTGTTTGCTCTGAAGTGAGGGAACAATAACGATTGTTCTCAATTTTATCTGGTAAATCCTGAATAATGCTTTTATCACTCTTAAGCCTACGTAACATAAAAGGGCTAGTGATTTTCATAAACCTTTCTAGACAAGTTTTATCTCTTGCTTTTTCAATCGGTGTTGCAAAGCTGCTTTTAAACTGCTTAGGAGTACCAAGATAAGATTTGTTGATAAAGTCAAAAATGCTCCAATACTCAAGCAACCTATTCTCAACAGGCGTACCACTCATAGCTATCTTATGTTTTGCTGCAATAGTTTTAATTGCCTTGGTTTGTTCGGTATTAGGATTTTTTATATTTTGTGCTTCATCAATCACGAGCAAAAACCAGCGAATTTTATTAAGTTCTTTTTTATCACGACGTGCAAGACCATAGGATGTTAGAGCTACATCATAATCACTTGCCAATTCTCGATTTTGTCCGTGATAGACGAAAAGCTTTAATTCTGGTGCAAAACGTTCCATCTCTCGTTGCCAATTACTTAATATGCTTGTGGGAGCTACTACCAAGACTCTGTCCCGATCCAAAAACCCTGTATTTTTGCAACACAGAATAGCTGCTATAACCTGTAATGTTTTACCAAGACCCATATCATCAGCAATTATGCTACCAAACCCGTTTTCTATGTTCTGTACAAGCCAACTAAATCCACGTTCTTGATATGGGCGTAGTTGTGCTATTAGATTATTTGGTGTAGTAACAGGTGTGTAAGTATTAAGTTTATTAAATAAGCTTGTAAGCTGCTGGTCAAATGCTACTTTAGTTTCATTTACTTCTCCTGTTAGAGCAGCTTGCATAAGCTCTGCTTGACTTAAATAATCAGGCAATTTATCAAGTTTTTTTAATAAAGCTTCTACCTCTTTGTCATCCAAAAGGACGTACTGATCGACTATTCGCACAAGCCCTCGGGAATCTTTTAGCAATTTTTTAAATTCTGTAACGCTTAGTTTTTTATCTCCTATTGCTACTTTCCAATCAAATTTCAATAAATTTTCCAGCGTTAAAAAGCTTTCGCGATCTTCTTTTATTTTATCTTTAGTAGACAAATTAAGACTTAATTGTGGTTTTAAGATTTTTTGTAAAGATTTCGGCAAAATAACTTTGATGCCTATTGCTCTTAGTACAGGCAAGATATGCAAAAATAATGGTGCAAAATTATCTAAATTAAATGATAATGTGCTATTATCGTCAATCGACTTTTCTAGTTCAGGTATATATTCAGACAAAAGTGCAAGATCAGATAAAATACTAAGCTTTACGTTTTGATTAGAGAGTGCTTTTTCCAGCTTGATGAATGACTTCTCATCATCCAGTGATAACTGTACCTCAAGTTCAAATTTTTCATGGTGATCTTTTATCATTAAATAGAGTTTGTAAGGTTTATCTGCTAAATAAAGACGTGAAAGCCAGAGATTAATTGCTTGCGGTATTTCCTTGTTGCTAAACTCAGTAAACTTGTATGATCTTCCAGTAAAGAATAATTCAAAGATGGATTTATCTCTATGCTTATCCAGTGATGCAGGAAAGTTATCTTCTATATACCCTAAAAGGATGAGAGAGATAGCAACATTTACTTGTTCCTCTGGTTCCATAACGATTTCTTGATATTTAATCAATAGAGGCGGACAAATAGATGATATCTTGCTATGAATTTCCTTAACTGACTCATTAAACAACGCCGGAATCCACCTAATTATTACTTCTCCTCTTTTGTTTTGTAATACTTGTGGTATTAGCGCTGACTTTTCCATTAGCATATGTGCAAACTGTGAAATCATATGCATGAAGCGAAGTTCAGGGTTAAGTTTGTGGAGTAACGAACTAGGAATATCATTTAAAAATCGTGCTACATCCCTCAATACATTTCCACTGAGCCTAAATAAATTAGTTGTACCATTGCTCACTTGAGTAAGGTAATGCTGATCATCAATGAATAGTTGAAATGTTTGCCAATTCTCAATATTTCCCCATCTTTTAATAAATAGCTCCTCTTCTGATAGTTCCTTCTTAGAAGCTGGATAGTACACTAATCTTCCTGCAGGATACTTTTGCCAATGCTTATAAGCTATCTGTAAGATATTATGAAAGTTTTTTTCAAAAAAAAGTGGATTATCTGTTAAAATACTACTGATACAACCAAAAAGGTTAGGAATAGTTGATAAATCAATATCATTTAAAATTGCTTGGTTATGTATTCTAATTTTAGAACATGCCTTAAATATATCATCTATCTTTAAAATGTTTTGAGCATTTTCTAATTTTCCATTCCCAAAATCATCGATAAGTGCTGACAAATTACAATTATGAATATTAAAAATCATGAAGGGGTTTTTATCAATTTCTGCAGCAATAAGATAAATTACAGCAGCAATGTGTTTACAAGGCATAGCCCAATCAGGACAACTACAACTTGCATTCATCTCCTGCCAATTTGAAGGAAATAATTTAATCCCAAGATCATTAAGCTTATCAAACAAGCTGGCTGATAATTGTCTATTTATCAATTTAGCTAATATAGCTGGTGAAGTTTCAATAATTTGACGAATGGTCTGTTGTTCTGATGAGCTTAATTCATTGAGTATAATTTTGACTTTATATGGTTGAGGTTTTGAACCACGATATGGGTAAGATCCTGAGCTATGAACTTTAGCTGTAACTATGTGACCATTAATTTTAATACCAAAAGCTCGACCAGTATTAGCACAAGTTCTGCCACGTGGAAGACGGTTATCATAATCTATTCCGTCAAAAGACTGGAGCCACTTCTTACCCCACCATGTTCTTCCATAAATAGTCATCTTGTAAAACTATATATTTTAACCTAGATAAGCTAGATGCTGATTCTATGGACGATTTTCTCTGAATATGCAAAACTCATCTTGAACTACTACAAAATGTTAATTATAACAACAGAGAGGGCAAAAGCAATAAACACTTATATCAAAGGAAAAATTGATTAAGGGAAAAGTGAAACTTTTTAAAGGTTGTTTAATACCTTTACACCTGTGATTGTAGCACTAATGTTGTGCGATAAATGTACAGTGAAAATGTCATCAGAAGTTACCCAATTATTGAGTAGTTTTTTTTACGGCGTCAAGACTCTTGCCAGCATAGAAAATATCAGTTCCTATATAAATATCCTTATGGGCTAAAAGAAACTTCTATTGGTTGATAGAAAACAGAAAAAAACTATTTAAAAAGTATACTCAACAATATAACAAGGAAGCATAAGTTAGGAAAAGTAGTAGGCCGTTGATAAGGATTTGCCTATTTTCTCGATCAACTAGCTTTTGTATAAGTACTGATGGGTCAATATAAATGAGTAGTTCTGGGAAGCTTACTTTATCGGCTAATCTATATTAGCGTCATAGAGGATTTATATATTTCAAGCATGTTAATTATTTTTTCTGGATCATTTAGGAAACTATAGTAGACTTTACAACTCATTAATTATCACTTAACTTACCTCCTAGTAAGTTCTTGAGTTATGTATGGATAACACGTTGATAATATTAGCAGCAGGAAAAAGCAGTAGAATGAATTCACAGTACTCAAAAACACTACACCTAGTAGGAAATTTTACTCTTTTAGAGCATATAATTCACAATGCAAAACCGCTGAGTTTAAAAAGTCTATCAATTGTCATTAACAAGCCTTTTCTAAAGGAGTTAGAAAGATTTAGTACCTTAAAAGATATAATTGATAAATATAATATAAAATTGATAATTCAAGAAAATATTACAGGTACTGGCACTGCAGTTAAAATTGCCCTAGAAAGCCTGGAGCGGTTATCTGACCAAGACATAGTTTTAATACAGTACGGAGACACCCCGTTTATATCTAGTGATACAGTTATGAGAATGACTGATTGTTTAAAGTGTAATAATAAAAATTTAGTTCTTCTTGGATTTAATAGTCAAGATAAGCAATATGGAAGATTAGTAATTGATGATAATGACAATGTTCAAAAAGTCTTGAAAAGTGAAGATGAAATTCTTCTTGCAAACTCTGGAATAATGGTTTCATACGCTAAAGATCTTTATACCCTAATAAAAGAAGTAAAATTTAATGATTCGACCAACGAATGTTGTCTTAATGATATAATACCCATTGCAGCAAGCAATAACTTACGTGCAGGTTATGTAGTCGCTGACGAAAAGGAAGCAATGGGGGTAAATAACAAAGAGGATTTGGTCAAAGCAGAACGTTATTTTCAGGCAAATAGAAGAAGACAACCAACCCTTCTTTCATAACTATATTTTTTTATTCATTGATCCTTAATTTAAGTTGACATTTGTTTGATACTAGTTTTATAATGCTTTTTAAGTCTTACTTGTAAGATGATAGGTGTGAAAGATTTTCCTGGTTGTAGTGGGAGGGACACATGGGAATATTAATAACAGGTGCTGCAGGTTTGATAGGATCGGCTTTAGTAGAAAAGTTAGAAAAGCAGGGTTATGAAGTAATAAGCTGCGATATTAGGTTTCGCGACAACCCACTCAGTTTTTTTTCAGAAGATATAATGCCGCTACTCGCTAAGTGTACGGGGGTTATTCATCTGGCTGCAATTTCTAGAGTTATACATGGTGAGCTTTATCCTGAATTGTGCCAAAAAGTTAATGTCGATGGTACAATCCAATTCTTAGAATTCTGCAAGTCGCTTCCGAATAAACCATGGTTTATATATGCAAGCAGTAGAGAAGTATATGGAGAACAAAAGGAACTACCAGTTGCAGAGTCTGCTAGTATCAACCCAATAAATAATTACGCCAAAGGTAAAGCATTTATTGAAGAACAAGTAATAAATTTAAAAGGTTCTAACTTTAATGTAGCAATATTACGCTTCTCAAATGTATATGGTGGTTTACTAGATCATAGTAGTAGAGTAATTCCTGCACTCTGTATCAATGCATTGAAAGGCGATCCAATTAGGATAGAAGGTAAAGAATGTGTTTTTGATTTTACCTATTTGGATGATGTTATAGAGGGTATATACTTAACTGTTAAATATTTACAAAACGAGAAATCTTCTCTTCCTGCTATTCATCTTACTACTAATAGCCCATGTACTTTAGAAAACTTAGCAAAAACAATATTAAAAGTCACGGAAAGTGATTCTAGAATTGATTTTTATCCTCCAAGAAATTTTGACGTAACTAAGTTCCATGGTGATTTTACTAGAGCTAAAGAGCTACTTGGTTGGTCTCCAAAGCATTCATTAAAAGTAGGATTAGGTAAATTTATAAAAAGTCTACAAAACAATACACAAGAATATCCTAACAATATAGATATGGTAATATATGAAAATATTAAAAGTTATTCATGGTTACCCTCCTTATTATAGCGCTGGTTCGGAGGTTTACAGCCAAACTCTTGCCCATGAACTAGCCAATAATAATGAGGTACAAATATTTACTAGGCATGAAAACAGCTTCTTACCTGATTTCCATTATACTATAGCTCTGGACTGTAGTGATTCCCGGATCTTACTGAATTTAATTAATATACCTACAACTAAATATCGTTACAAATTTATCAATGAAGAAGTAAATATAAAATTTAAAAGAATAATAGATAACTTTCAACCAGATCTTATACATTTTGGTCATCTTAATCATCTATCAATTACTTTACCAGAAGTTGCTTTTAAAGAAAATATACCTACAATTTTTACGCTACATGATTTTTGGTTAATGTGTCCAAGAGGAAGATTTATTCAACGTAATTCTGAAGATTTGTTACGGCTTTGTGATGGACAGAAGGATCAAAAATGTGCAACCCAATGTTACAAGGGGCATTTTACAGGAGATGAAGAATTCTTGAATTCAGACTTAAATTATTGGGAACAATGGGTTGCAACTAGAATGAAGCAAACAAAGAAAGTAGTGGACTATATAGATTACTTCATTGCTCCGTCAAAATTCTTAATGGATAAATTTACTCAAGACTTTAATGTTCCGATAAACAAAATTTCTTATCTTGATTATGGTTTTGATCTAAATCGTCTTAAGAATAGAAATAGGGTGCAAGAAAAAGGGTTTATTTTCGGTTATATAGGTACTCATACTCCCGAGAAAGGTGTTGACCTATTATTGAAGGCTTTTTCTCGCTTATCATCTAAAGCAAAACTTAGAATTTGGGGAGCGGCAAGGGAAGAAACTAAAACTTTAAAAGCGATTGCCGATCAGTTTCCACATGCTGTTAAAGAAAGGATAGAATGGATGGGAAGTTATAACAATAAAAATATAGTTACTGATGTATTTAATAAAGTTGATGCGATAGTTGTTCCTTCAATTTGGGGTGAAAATTCACCATTAGTAATACATGAAGCACAGCAACTGAGTGTACCAGTAATAACGGCTGATTATGGTGGCATGGCAGAATATGTAAGAGATGGAATAAACGGACTATTATTTAAGCATAGAGATACAAATAGTTTGTCAGAAAAAATGCAAGTCCTATCTACAGACCAGGAATTATACAGTGAACTGACCCAAAGAGGCTATCTTTATACTAAAAATGGTAATGTACCTTCTATAAGTGAGCATACTGAGAAACTTAACAAAATTTACCGTAATATTATTGAAAATAAAGGCAAATCAGTGGCTACAAAACCTGGTCCTTGGAGAATTACTTTTGATACTAATCCAGATTACTGCAACTTTGCTTGTGTAATGTGTGAATGCTTTTCACCATATAGTAAAGTTAAAGAGGAGAAGAAAGCTAAAGGGATAAAACCCAAGATAATGTCAATAGAAACTATCAGGAAGGTAATTAAGGAAGCAGATGGAACACCTTTAAGGGAAATCATTCCTTCTACTATGGGTGAGCCTTTAATGTATAAAAGCTTTGATGAAATAATCAATTTGTGCCATGAGTTCGGCCTGAAGCTTAACCTCACGACCAATGGTTCTTTTCCTATTAAAGGAGCTAGAAAATGGGCTGAACTATTGGTACCAATTTTATCTGATGTTAAGATTTCCTGGAATGGGGCAACTAAAGAAACTCATGAAAGAATCATGAAAGGTTCAAAATGGGAAGTAGTGACAGAAAATTTAAAAACTTTCCTTGAAGTTAGAGATAAATACTTTAGCGATACAGGTGAAAGGTGTACCGTTACTTTACAATTAACATTTTTAGAAAGTAATTTACATGAACTTTACGACATAGTTGAGATGGCTATAAAAAATGGCATAGATAGAGTTAAAGGACATCATCTTTGGGCACATTTTAAGGAAATTAAGGATCTATCTATGAGGAGAGATGAATTAGCAATTAGTAGATGGAATACGGAGGTGGGAAGGTTATATGAACTTAGGGATAATATGCTATTGCCAAATGGTAAAAAGATAAAATTAGAAAATTTTACGATCCTTTCTCAAGAGGGTATCAAGGATTTGGCTCCAGGTGGTCAGTGCCCATTTTTAGGTAAAGAAGCATGGATAAACAATGAAGGCAAGTTTAGTCCCTGCTGTGCTCCAGATGAACTACGCAAAACATTAGGAGATTTTGGCAATGTTAATGAAGTTAAACTGGAGGAAATATGGCAAAGTAGCGAGTACCTAAACTTACAAAAGAATTATTTAAACTATGAATTATGCAAAACATGCAACATGAGAAAACCATTAGTCAATTAATGAAAGATAGTGAGTACCTTAAATCTATTAGGGTTTCCCCCTGTGAAAGGTTTCACCAATTGTCAGAAAATCCTTTGTACAAAAATAGATTTATTAGAGTTGATAAATTTCACGAGCCTGGCCTTGCACCAGTTTATGATGAGACAGGCGCTTATCACATCGATGCAATGGGAGAAGCAATTTATCGCGACAGATTTTTAAAAACTTTTGGATTTTACTGCAATAGAGCAGCCGTAGAAGATGACACAGGGTATTACCATATTGATCCATCTGGATGTAGAGTATACAAACATTCGTATCAATGGATTGGAAATTACCAAGAAGATATTTGTGTGATTAGAAAGCATGATAAGTTTTTTCATATTGATTTGAACGGCAATAGAGTTTATGAGCAAGAATACAATTATGTTGGGGATTTTAAGGATGGTATCGCTGTAGTCCATAAAGATGGTAAGGCTACACATATTAATAATCATGGAAAGTTAGTACATAATAAATGGTATAAAAAGCTTAATGTTTTTCATAAAGGATTTGCTATTGCAGAAGATAAGCATGGCTGGTTTCATATAGATATTAATGGCAATCCTGTTTACCGGCAAAGATTTAAAATGGTAGAAGCATTCTATAATGGCATGGCAAAAGTTGAAACTTTTGAAGGTGTATTAGGACAGATCGATATTACCGGAAACGTAAAGTTTAGTATTTTTGATTTAGATAAAGAATCTCAAGTGCATAAGATTTCTGCAGAACTTTCAGCCTTTTGGAAAACTTACCTCGCAAATGTTGCTATTGAACTTGATTTGTTAAATATCTTACCTGCAACTATGCCAGTTTTATCTCAAAAGTTAAATATTATCGTTCCAAATCTAGAAAGGCTGTTAAGGGCGTTGTGGGAAATAGGGTTTATTGATTACGATAAGAACAAGGACTTATGGCAACTATCATCAAAAGGTAAGTGTTTTAAGGAAATACCATTTTTGCCTAAAGCAGCAGCAATGTGGGCAAGGGTTGCCGCTGAAAAGAATTGGTTAAAAATTGCCGATATATTAAGGCAGGAGTCAATATCTTCATTTGAATCTTTTAAGGAGAAAGAAACATCAGAAGACAGGAAAATAGCGTTTTACCAAGCATTGCTAGGATATTCCAGGTTTGACACTAAAGAGTTTAATTCTAGGGTTAATATAGATGGTGCTAAAAATATATTGCTATTTGGCGTACACTCTTTATTTCTTGCTTATTCTGATATACACAATAAAGGTTCTATAGGCTTATATTATTACAACGAACATAAAGTGCCTAGGCAGGCAGTAGAAGATTTAAAAATTAAACTCATAACTCAAGAAGAATTATCAGCTACAAATTATGAATTAGGTGTCTTTTGCCGCTTTCTGCAGCATTATGATGATGATAAGGTATTGTCTTATTTAAAATTGGTAAAAAATAAAGGAATACCACGCGTTTTAGTGATAGAAACTATCCTAGATTACTACTCCCCAGTGGGAGGTTCTGTAGATATTAATGTAATGGTTGAAACAGGGGGTAAACTAAGAACATTGAGCGATTGGAAAAGAATACTAAAACAAGTAAAAGGGCTTAAAGTTTTTAGTATTGTACCTTTAACAGATTATTTATCAGTTATTGACATTAGGTGTTAATATATGAAAGCATTGCAAAAAAATGGTTTTTTTATTATCAAAAATCTAGTTCCTTTAGAGTTAATAACTCAGTCTTTAAATGATATAATAAGCAAGATATCAAAGTTATCTCAAGAATTAGGTGTTTCAACTTCTGACTATTTAAACTGCACTGGAAGATGGGGTACATCATCTCAGGTAACTAGAATTGTATCTCAAGTATTAGATAAAATTATTAAAAATTATCTTGAAAAGTCACTTCAATGCCAGATACTGCAGAACAAATCAAATGTTATATGTAAAACTGCTGATTTAATAGATGCAGTTCCCTTCCATCAGGACATCTCTTATAGCTTTAATGACCCTTATCATTTTTCTGTTTGGCTAGCTTTGAATAATGTCAATAAAACTTCAGGTGCACTACAAGTTATAGAAGATAGTCACAACTGGAAAATACAGCCTCTAGTTGATTTTTGGCATCCATACTTTTTGGATCAATACTCGGATAACCGGGAAAATTATAAAATTAAGTCACTACCTATTTCAGCAGGAGATGCGATAGTTTTTGATTCACGGTTATGGCATGGTAGTGATAAGAATATAGATGCTAAAGATAGGTTTGCTTATGTTACGAGATGGGTTGTAAAAGATAAAAGTCTTCCTTGTGTGCCAAAACCTCAGCCTTCAGTTTTTGGTATATTAAACTGTGGTGCATTAACAGAATTTATACTGAGAGAATACTTATCATTATTTCGTCGCCAGGAAAGTATAAAAACAAAAAATATGGAAGAACTTATTAAGAGCTGGTTAGCCTTTATTACAGACACAACTACAAATATTTCTGAGGTCAACACTGCTGAAGCTAAGCGAGATTTATATAAGCTGCTTATTCTGAATCAAGCGTCAGCACTACATGATGCTGGAGACATTTCAGGAAAAATATACAAAAATTTATGGTTTTCACTGCTTGTATTTCTCAATAAAAAAGTCAATGTGGTGGAGCTAGCATTATAAATGAACAAAAGTAGAGTTGGTAGTTTCAAGTATATATTGGTGTTCATTTTGAATATCTTATCCAAGTTTAAGCTTAATGTGCTTGTAATGTTCCTGGTTGCCCTAGTAGTGGCTATTGATTTATCTTTTAGAAAGTATGTAGTAAAAAATATCTTAGATACAGCTGTAAAATATCAAGAAGGTAATGTAATTGAAAATCTTTTATTACCTGTAAGCGCTTATGTTTGTATGGCATTACTTATTACTACTGCTTTTAGATTCTATGGCTATTTTGTTGACATTCGAATGTTTACCTCAATGCGTCAAAAAATAGCTGATATGTCTTTTTACAGGCTGCTTCAGCAAGACCATTCCTATTATCAAAACAACCTATCCGGAAGTTTAGTATATAAGGTCAGTAACTTAATGGATAGTGTGATAGAGCTAATAAGACTGCTTATAGACTGTTTCTTTAGTTATAGTATAGCATTAATCTTGGCTATTTATACTTTATCACTAGTAAATATAAAGTTTGCAATAGCTACATTCATTTGGGTGAACATTTTTATTTTGATTTCGGTTTTCAGTTTTCGGGTGCTTACCGGATTAGCCGATGATCATTCTAAACAAAGTTCACAAGTAATAGCGGGTATAGCCGACAGTATTTTAAATGTTATATCAGTAAGGTTATTTTCTCGGCAAGCGCATGAGAGGCATAAATTTTTTCAAGTATGCAAGAAAAAAACTATTGCAGAAAGAAAATTACAATGGGCATACTTTTGGCTTTGGTTTATATATGGCTATTCATTTGATATACTCCAAGCAGTAAACTTGTATTTTTTAATTCATGATTATCAATTGAACAAGATTGCAATAGGAGATATTGCTCTTGTACTTGGAATTAATATATCGATTATAGAGTTTCTTAACCATCTAACTAGGAATCTTACCCAATTTTCTACTCATTTCGGCAAAGTTTCAGATGCATTGCCAATCTTGACTACCGTACCAGAAATTCAAGATAAGGAAAATGCTAAAAAATTAAATTTATTAAGTGGAAGAATAACGTTTAATAATGTTTCTTTTTCTTATGAGGGTCAGAAGTCATTATTTCAAGATTTTTCAGTTACCATTAATCCTTGCGAAAAGGTAGGTCTAGTTGGTTATTCTGGAGGTGGTAAATCTACTTTTATAAACTTAATCATAAGGCTATTTGATGTTAAAAAAGGTAATATACAGATTGATAATCAAGTAGTATCGGAAGTTACACAGAGTTCTTTGAGGCAACAAATATCTGTAATACCTCAAGAACCATTGTTGTTTCATGATACTATTTTAGCAAATATTATATATGGTAAACTTCAATCTACTATCGAAGAAATAATAAGAGCTGCAAAGCTGGCTGGTATTCACGATTTCATTATGACTCTACCCGATCAATATGAAACTGTAGTCGGAGAAAAAGGCATAAAGCTATCTGGAGGGGAAAGACAAAGAATAATCATAGCGAGAGCATTTCTAAAAAACGCTCCGATATTATTTTTCGATGAGCCAACTAGTCAGTTAGATTCTATAACAGAGAAAACAATTCAAATGAGTTTATTTAAGTTGATGGAAAATAAAACCACCATTACTATAGCACACCGTATTTCTACACTTTTACATATGGACCGAATTCTAGTATTTAACAAAGGAAAAATTGTCCAAGATGGTAAACACGCTGAATTAGTTTCTAAGCAAGGTCTTTACAAGGAACTTTGGAATGCTCAAATTGGTTGTTTGAATGGCAAAAAATAAGATGGAAAAAATTATTGATCTGAGAAGTGACACTACAACTCTGCAGAGCTCCAACGTTATACATGCAATAAGTAATGCAACTGTTGGAGATTTTGCTTATGGTGAAGACAAAAGCTGTAATGACTTATCAGAATATTGCAAACAATTATTCAAAGTAGAAGAAGCATTATTTGCAACCAGCGGTATGCTTGCAAATAGATTAGCCATTGCCAGTCAAACAAGTCCTGGTGATGAACTAATAACTCATTATAATTATCACGTTAATTTTTTCGATAGCGCAGGCAATGCAAAAGTAAATAATATCGTATTTAATTGTATTAGAAATAATAGCGGAATCTTAGATGTTGCTGAAGTAGAATATGCTATTAATTCTAAGCCAAGGTACAAAATTTTTGCTCAGGTGAGTCTTGTTTCTATAGAAAATAGTATAAACGGGTTTAATGGTAAAATTTATCCTTTTGAAAAACAAGTCGAGTTATATCACTTTTTAAAAGCTCACAATGTAAATCTTCATTTAGACGGTGCAAGAATATTTAATGCTCATGTCGAAACAAATATTGCTTTAGCAGATTATGCTAAATATGTGGATACAATGAGCTTTTCTTTTACCAAAGGACTGGGAGCTCCTTTTGGTTCAATGCTTATGGGTAAAAGAGAGATAATTGAAAGGGCTAAAAAGCTACAGGTTTGGCTAGGTAGTGGTTATCATCAGATAGGGTATTGTGCTAATGCAGCAAAGTATGTACTACAGAACAATATTTCTAGGCTTAAAGAAGACAATAAACTCGCCAAACTGTTTGCAGACAAGATTAAGGAAATTCCACACATAAAACTGGTACTACCTTATCCAGAAACTAATATAGTAAGCTTTAGTATAAAAGCACTAAATGTAACTAATGAGGTTTTCTTGAGTAAGTGCCAAGCTTATGGTTTATTGCTTTTTCCTTGGCTCGAGTCTCATATAAGAGCAGTTACCCATCTTGGCACAAAGGAAACAGACATCATGAAAGCTGCTGAAATTATAAAGGAGGTTGTGTTAAATTTAATATGAGAGTAAAAATAGATTTCTTTAGCGATTCAAACACTGACCCTTCAGCTAAAATGAGGGAAGCGATGGCTAAAGCAAAAGTTGGAAACGAAGCTGCATGTGAAGATCCAACTGTGAACGAATTAGTGGCAACCGCATGTAAAATATTAGGTAAACCTGCAGGAATCTTTTTGATTTCAGGAACGATGTCCAATGTAATTGCTTATAAAGTACACATTCAAAGACCTGGTGATTACTTGCTGCTTGATGAAACTTCACATCCACTCATAGTACAATCTGGCTTGATCGCAGCCCAGGCACATGCTACTCCTTTGCCCATCAAAGGTACAAGAGGAATATTTACTGGAGAACAAATTGTTGAGTTTATTACTCGTCCTAGTTTAAGAAATATTCCGAGAGTTGGGCTTGTTTCTATCGAACAAACGACAAATTTTGGTGGTGGAGCTGTGTGGCCTTTAGAATATATTCAAGAGATCTCAAGTCTCTGCAAAGAGAATGACGTATTCACTCATTTAGATGGAGCAAGACTGTTCAACGCTTGTGCTCATACTAAAATATCTCCAAAGGAGTATGCAAGTTATTTTGATTCGGTATTCATTGATTTTAGTAAAGGATTAGGTGCTCCAATGGGTGCAATATTGCTTGGAAGTGAAGATTTTATTGAAAAAGCTTGGTACTATAAGTTTCAAATTGGCGGAGGTATGCACCAAGCTGGCATTATTTCAGCTGCATGTTTATATGCTCTACGTAATAATGTAAATTCTTTAGAAGAAGATCATAAAAAAATGCAGCACCTTATAGAAGGCCTAGACTCCATAGATCAAGTTATAATTGATATCGACCTGTATAAAACTAATATAGCGTATTTTTCATTACGTACTAATTGTATATCTACTCAAGAATTAATAAACGTACTAATGACAAATTATGGAATTAGAATGGCTAACATCAAAGGTAAAATCAGAGCTATAACACATAGAGATATAAGCTATGAAGATATTAATACTACTGTATCTGCTATAAGAAAGATACTAAGTAATTTTCTGCACTAATTGTTTGCAAACTTCTTGTCAAACAATATTATACCAATATAGTATTATACTAGCATCTGCATAGAGCTATTTGGAAATAGGTGTGAACTTTGTCTTCTTTCAATATTTACTATTCTTCTGTGGATATATGCTGCTTTATTTATCAAGACAAAGTATACCAATTGCTCTACCACTGTTAATAGATACTGACCATGTAAAATTAAGCTATTTTTTTGCCTGCTTTTCTTTTTTTTATGGAGTATCAAAATTTGTTAATGGAATAATCATGGACTCCAAAAATAATCCATTATTTATGTTTGGGCTATGCAATATTGCAACTGGATTATTAACCATTGGTATAACTTTATCATATAATAATCTAACTTTATTACTGTTAACATTAATATTATTAGCTTGGACACAAGGGTTAGGTTGGCCAGCTATTACCAAGTTTATGGTTACAAACTCTAGCATCTCTTCAATTGCATCATCATGGGGAGTTATGAGCGCATCTCAGCAACTTGGTTCTTGTATTACTTTAATTGTATTACCAAGTATAATTAAAATATATAATGCAAAAAGTGCATTTTTGTACTCTGGTTTCTTATGCTTACTTTTTGGAATTTATATAATATTAAAGGCATATTACAAAGAAAGTGCCAACTTTACTACCTATTATAAGGTGCAGAAATCTCAAATAGGTATCAAGGTAACAAGTTCCATATGGTTTCTATGTTGTGCTACTTTTTGTGCTTATATTATAAAAATGGGAATCTTCTTTTGGTTTCCTATAATTTTAAAGAATAAATTACAAATTTCTCTTGTACAATCCTCACTAATAACAGGCGTATATGATTTAGGTGGAATCCTTGGAACTTTAATAACAGGAAGAATTAGTGATATGTACTTCTTTCAAAATAGAAGCTTGCTGGCATCACTTTATATGTTGGGTATAGCACTCACTTTTATTGCAATGAACTTTGGTCAAAACATAATTCTTATGAACCTTTGTGCAATCTTATCAGGATTCTTTATATTTGGAGTGCAAGTACTGACAGGTGTTATAGCTGTAGAAATTGCTCCACAAAATAATGTATGTGCAATTGTAAGCTTAACAGGATTATTTGGGTATATTGCAAGTTCAATATTTTCATGCGTGCTCTTAGGAGTACTTGTTAAGCACTGTGGTAACAGTATTATGTTTTCATTTTTTTCCATTTGCTCTGTTGTTGCACTCGTTTGCTTTTCCATACTATCAAGCAAAGATCTAAAAAAACTAAGTAAAGCGGTGTAAAAAAAATTTCTCAACAGTTAAACTTTGTAGATAGATTTTTTACCCAAGGAATAAACATGGTAACCATATCTTAGTAATAGCTCGCTATCTAATAAATTACGGAAATCAAAAACATTAGGTGCAGCCATAATACTCTTTAAACTTGCAAAATCTTGATTTTTAAATTCTTTCCACTCCGTTAACAATAACAAGGCTTCCGCGTCCCTTGCAGCCCCTATAGCATTGTCCGCGTATTCTATATCCTTTAGAACTTGCCTAGCATTATCCATCCCCATTGGGTCATATGCAGTAATTTTAGCCTTGTTATTCACTAACAATTGTGCAATATCTATAGCTGGGCTATTTCTTACATCATCAGTACCAGACTTAAAAGTTAGCCCCCATATTGCTATTTTTTTATTTTGGACTCCATTTAATACATATTCTACCTTTTTAGCAATGTTTGTTATATGATTATAGTTAGATTCCTTAACTGAATTTAAAATTTGTAGCTTGACATTGTGATCTTCAGCAAGCCTTATTAAAGCTGACAAATCTTTAGGAAAACATGATCCTCCAAATCCTGGACCAGCTTTGAGAAATTCCTTACCTATTCTATGGTCCATTCCCATACTGTTAGCTAAAAGGTCAATGTCTGCTCCTAATAGCTCACATAAACCTGCCATCTCATTGATAAAAGCAACCTTTGTTGCTAGAAAAGCATTAGAAGCATATTTAATCATTTCAGCAGTAACTGTATCAGTGACTATTAACGGAATATTCTTATCTATAAATGATCTATATATAACTTCTAGTTTTGCTCTAGCTAGCTTAGTTTTTACTCCTATTATTATCCTATCTGGGTATAAAAAATCTGATACTGCAGAGCCTTGCTTGAGAAACTCTGGATTAACCCCCAAATCAAAGTTATAGCCCTTATTAGATAAATAATTATATATATTTTCTGCAGTACCAGGAGGAACAGTTGACTTTATCACTATTAAGCAATCTTGATTAACTCTCTCAGAAACTTCACTTACTGCATTATATACATTCTGTAAATTTGCATTTCCTAGGGAGTCTGATGGAGTATCTACAGTTACAAACACTACTTCTGTGTTGGGATTTATTTGAGAATACGAATCGAAGAATCTTATCCTTTGTAACTTTATATTATTCTCTAAATAGTCTGCTAATCCAGGCTCATATATAGGAATTTTTCCTAATTTCAATAACTCAATCTTCTTAGTATTTATGTCAATGCAATCAACGTTATGACCCTGCTCTGATAACATTGCACAAGATACTAAACCTACATACCCTATTCCTATAATGGTTATATACATCTTGTCATCACCTTAAAAATATCCTAATGTAGCTCAACTGCTTAAACATTTAAAAAGAACATCATTAACAATTAGAGTCATAAATTTTTACTCTAGCGTTGCATACATTATTTTTCTTAATTACTTTACTTTCTGAATAAACTATAAACAAAGTCGATGGTATTAATATTAAAATACCATACAAAGCACTTTTATCAGGCAACTCATTAAACATAACATATGTTACTATTGCAGAAATTATTAGCTCTATGTATCTATATGGTGCAAGTGCAGTAGCATCTGCAAGAGTAAAAGCTTTTAATGTGAAGAACAGAATTAGATTTGAATTAATTCCCAAAATCAGTAGTAATACTAATTCTAACAAGGAAGGCAAATGCCAATAAAACAGCAAAGGCACAGTGGAAAAAATAGTTGTTGTTAGAGCTGAATAAAATAACATACTTATTACGGACTCTTTTATTGCGAGTTTCTTATTAAGTATGTCTAATATAGCAAAGATTAATGTAGATACAATAAAAATAAGAATTTTAGGATTAAAGTCTTCACTATAAGCTTTGGTAGTAATAGCAATACCAACAAAGCCAATAACAGTTACTGACCATCTTTGCCAAATTATATTTTCATTTAGTAAAGGGATTGCAAGAAGTATAACAAATAATGGTATAGAAAAACTTATAATTGTTGCAGTTACTATGGGAAAAATAGCTAACCCATAGGTCCACAAGGTTATTCCAACAAATAACAATACTCCTCTAGTTATCTGAATAGATATTTGACTTGTTTTAAAAGCTTCTCTTCCATAGTAAAGCATAAAAGGTACAAGGGTAATAGTGCTAAATAAAAAGCGGAAAAAGATTACTTCAAAACTTTGGAGATGTAAACTTAGATATTTTGATATAGTATCATTAGCTACACTACTAAGTAAACTGAGTATAAACCAGGTAACTCCAAGCAAATAAGCTCTTAATCTGTGATCCATAAAACTCCCAATTTAATATTTTATGAGATAACTTTACTATAAAAAAGATCAATACTAGACAAGTTTTCCTCTATCTACTGTTTAACCATATTCATAAATATTTAGTAGAAATGATTTGAGAAGTATTATATAAAGTGCAGCTTTATTGTATAATTTTAATAAACAGAAATGCTAACTGATTTTTTTGTAATATATGATAATACTTGCGAATACTATCACATTATCAGGAAAAGTAATCGGGAGTACTGACGGCTGTGGCAATTTTACCAACTAGCTTCTCTGCTAGCATTAGCAATATGTGTTTTCAGTGTTAGCTGTGAAGACGTTAAAGAAAGTTATCAAACAAGCAAATTAGCAGCAAAACTTTACGAAAATGCTTCAGTTGAGTCAGCTAAACAAATTTTCAGAATAGATATATTAAATACGTAACCATCTTTACTTATATCTTAATATAATGTTTCTCAGTACCGTCTTTAACACAATTCAATTTTCACACTCATCAGCAGTTAGGCCACTTGCTCGCACAATAATATCAATTGCAACACCTGCCTTTGCTAGATTTTTCGCAACCCTGATTTTCTCTGCTTTTTTAACTTTTTCCTTGCCGCTTTTCATATCTTCAGATAGAGATTTGACTAACGCATCTAATGATTCCGGTTCTCTGTACTCGTTTATTAAGCTCAATAGCTTTTTACTTTCTCTCGTTTCAGGTAGCAAGACTTTAATATTTACTGATAATGCTCCTGCTATTTCATATAATTTATCAAATAGTATGGTAGTATAACCTCTTTCATATTCATGTATTTCCTTGAGTGTTACGCCAACTTTATCCGCTAAATCTTTTTGAGTATACCTTCTTATTAACCTCCATTCTCTTATTCTTTGCCCTATTCTGTAATATATAGAATCAGTGCAGATTTCTCTCTCTGTATTATCATACTCGTAAATAGATAAGCCGGTTGCCTGGGAAATTATGTCAACTGAAACTCCTTCTTTCACTAGATTTTTTGCTATTTCCAACCTTGCCTCTTCTTGATTAATTTTTTCGCTAATATGAACAAACCTGACTAATGAAGGTACTATTTTGCCTAACTTTTGATTCTCATATATTTTCGTTAGATAGAGTATTTCCTCGTCTTCATAGCTGTCTTCCCTTACTATTACTGGTTCGGGTAATAAATCTATAGCATTAACTGACAATACTCTTGCTATTACATATAGTACTTCAATTGGAATAGGAATATACCCATTTTCATAGCTGTTTACTTCTTGGTATGTTAAACCTATTTCACTTGCCAATTCTACTTGAGTATGCCCTCGCATTAACCTGCTATCTTCTATTTTTTGTCCTATTTTGTAGCTTATAGAACTAATATCGCTTACAGAAACAAACATATATACCTTACTTAGAAATAAATTTTCATGCAATTTGATCAACGGATAAACCGATTATTTGCAAAATAATATCAATAGAAATTCCCCCTTTTACTAAATCCTTTGCAACTTTAATCCTTTCTATCTCTCTCACTTTCTCCTCACAAATCCGTATCCCTTCAAACAAAGACTTTATTAGTGCATGCCGTAGTTCTTGGCTCTCAATTTCTTTGTATTCTTTAATCAAATCAGGTAGCTCATTTTTCACTTTACTCCCTTCCTTTATTAGTAGATCCGTAATATTAATCGATAATGCTTCTGCCATTTCATATAATTTATCAAGTGGAACAGCAGTCCTTCCTTGCTCATAGTTGCTTATTTCGTCACGTGTTGTACTCATTTTTTCTACTAAATCTTTTTGAGTATACTCTCTCACTAGCCTCCATTCTTTTATCTTCTTTCCTATTTGGCAGTAAATAGAACCTCCTTTTTCTTCAACGCATTCATCAGCAGAGAGGCCAATTGTTTTTGCAACAATATCAACAGAAACTCCTGCTTTAACCAAACCTTTTGCAATCTTTATTTTCTCTGCTTTTTTACTACTTTTTTCACTAACTTGGACAAAATTGGTTAGTAAACAAAACATCTTACGTAACTCCTGGTCATTAATCTTTTTATATTCTCTTACTAGATTTAAGATTTCTTCTCCCTCATCTTCAAGACAGCTTTTTGATATAGGAATTAGATCCGTAATACTGATTGATAGTGCCTCAGTTATAGCATATAACCTTTCAATTGAAATTCTACGATTCCCTTTTTCATATTGAAGTATTACCCAGTACTTTACACCAAGTTTCTCTGCTAAATCTTTCTGAGTATACCCTCTCTCTAACCTCCAACTTTTTAATTTTTCTCCCACTTTATAATCTAGACTTTTTTCCACAAAAAGAACCATACATATAATATTTTATACTATAGCTCAAAGGCTCCAGATATAATAGCCAGACTCTGGAACCTTTAAATTGATGAATTAAAGTGCCCTACAAGTTTCTTTACTATTTTCACGTACTTTGTCTGCCCATGAAAACAATTTTTCACTTACTTCCTTCTGCTTTTCACTCCATATGCCGCACCTAGTGAAATTACCTCTTTCTACCACTTTCTTAAGTTTCACTCCCCCAAAAAGGCAATTTTTTCCAATTTCTTCTCCTCTTTTTTGTAATTCAGCCCACATTTCCTTATCCGCTACTTTTACTTGTACCTGACTGCAGTTTTTTACGTCCTGGTACAATACAATATTTAGCTTACCAAGGCTTGTAGGAAATTCTAACACACGGAGCTACCATCTGATACATCAACGTAATTTCTTGCACCTCCTTCCTCCCTTCTGATCTCAACTGCATTATTACCCATTTTTAAAATGTTACTCCCTAACTCTCTCAGTATTTTGGCTACCTCTACCTTGCTATTCCCAGAAAACTCTATGTACGATGTTGTATTATCTATCTCAACATCTATTAATTCTCCTTCTTGCACAGCACTTTCGCCAGCTTTCTCTAGTTCTTCTAGTCTCTCATCTATCTGTGGCTGAACTTCTGGTTGTAGCTCATTATAGATTTCACCTATCAGTTTATTCTGTAGTAGAGTATCATGAAACTCTGCACCACTTAGCATTAGCTTACGCATTATCTTTTTTCGATCACTTTTTTCTAATCTGTGAAAGTGTGTGCCCAATATCATGTATTCTGCGAAGCTCCACTCCCCATCATTACATGCATTTACTCTTGCTCCAGAGGCTAATACTTGCTCTATAACTTTATGCAATGCATTTACGTTTTTTGTCTCTACTACAGCACTCTTAAACCAGCTCAACTTTTCACTTTCGCTTGCACTTGGTTTTATTTTTTGCAAATTTGAAGCAAATGGATTTAAATCTTCTGCTTGATCATTTAAAGGTTTTGTGCCATAAACATAGTCAAGGCTTTTCCCGTAGTTGATTTTGTTTTCGCGAATGTTTCTGCTAGGGGAGGCCTCCCGGTTTATCTCCTTCTGGTTATTAATTTTACTCACAAATTTAGACTGCTTTATATCAACGCCTTCAAGAGCACCAAATATTTTCTTGTGATTAACATTAGTCTTTTTATTCCGATCTTTACTAGTCATATAAACCTCATATTAAAAATACTTTTTAAGCGTACAATAAACTTTATACATCTTACTACTCATTATAAATTATAATGAGTAGATTTGCAAATACTTTCTACTATAACAATCCATTTTCTCGAAAGCTGAAATAGCCTCCACTTGTGATGATAATATGGTCAAACAATTTTACGCTTACAGTACTACATGCTGCTGCTAAGCTCTTCGTTACTGCTTGATCTTCTTCTGATGGCTCTAAGCTCCCTCCAGGATGGTTATGTGACATTATTATTGATGTTGCATTTTTCATTAATGCCTTTCTTGTAATTTCCTTTATGTATACTGGTGCTTTTTCCATTTCACCAATATAGGATTCTTCTCCAATTAGTTGACGCCTTTTATTCAAGTACAGTATTTTTACACATTCCCTTTCTGAGTGGCCTATACTTACGTTTAAGTACTCTACTATCCCTTGTAAGTCCATGATTGGCTCACTCTTAAGCTTTTCTTTCAGTACCCTTTCTAGTGTTTCCTTAACACACATAATCATTGCTACTGCAGAATCAGTTACTCCTTCTATAACTTTCAGGTCATCCATTTCTCTACCTAAAATCCTTCCTACTCCTGTATAAGTATTCACCAAATTTTTAGCAATTTCTTGAGCCTGTGGGCTTTCATGTACTGCACTTAGAAACGTTTCCATTATTTCACGATCAAGTAGTGCTTTGCCTTTGCTTTCTAATATTCTGAATTCGATTTCTTCTTTACTTTTATTCATATAATTTACCTTTCACTAACAACAAACTTTTTTTAGATATTTACTGCTGTTTTTTATCAGCATTGGCATAAAGCCATAGCTTTCGAGTGAAGTCAAATCAATTTCTCAATCTTTTTTACTTATTTTTTCATCTAAGAGTAAAGATATTAATATATACTGATTTTTTATTTTAAATCTGTTGAATTTCACCTAAAGAGAGGCCTGTTATTTGCAAAATAATATCGGTAGAAATTCCTCCTTTCACTAAATCCTTTGCAATTTTCATCTTTTCTGCTCTTTTCACTTTTTCTTCGCAAATTTGTATGCTTTCAAACAGAGATTTTATTAGCGCATAGCGTAATTCTTGACTCTCAATTTTTTTGTATTCTTTTATTAAATCAGGTAGCTCACTTTCTACTATCTCATCTTCCTCTATGAGCAGATCTGTAATGCTAATTGATAATGTTTCTGCTATTGCATATAATTTTTCCAGTGGAATGGCCACACGTCCTTGCTCATAGTTGCTTATTTCATCACGTGTTGTATCCATTTTCTCAGCCAAATCCTTTTGAGTATACTCTCTCACTAGCCTCCATTCTTTTATCTTTTTTCCTATTTGGTAGTAGATAGAACCTGTTTTTTCTTCAACACACTCATTAGCAGAGAGGCCAATTGCTTGTGAAACAATATCAACAGAAATTCCTGCTTTAACCATACCCTTTGCAATTTTTACCTTCTCTGCTTTTTTACTACTTTTCTCACCAACTCGGGTAAATTTTGTTAGCAAGTAAAACACCTTGCGCAACTCTTGATCATTAATCGTTTTATATTTTCTTACTAGATTTAATATTTCCTCTTCTTCGTTTTTAAGGCAAATTTTTTCACTTGATACAGGAATAAGATCTATGATGCCAACCGATAACACTTCTGCTATAGCATACAATTTCTCAATCGAAATTTTACGTGTTCCTTTTTCATATTGTAGTACTACTTGATACGTTACGCCAATTTTTCCCGCTAAATCTTTTTGAGTATAACCTCGCTTTAACCTCCAGCTCCTTACTTTTTGTGCTATTTTGTACCTTATCGAGATATTTGCCATAAATATTATACAGGTTAATACTACCAAATAAAGATATACAAAAGGGATGCTTCTTTCTATGTTTGAATTTTAGTTGAATATTTCTTCACAATTGTGTATAATTATTAATGCTTTTTAAGTGGATTTCCTATGGCTCTTTCGAAGTTTCTCGATCCCAAGAATGATATATCGTTCAAGCGCATCTTTGGTACTGAAAAAAATAAAGATATCCTTATTCACTTTCTTAATGATATTCTCGGCTTTGCTGGAACAAATGCAATACAGGATATAGAGTTTTTAAGTACTATTCAAGATCCTGATATTGCTTCTAAAAAACAAAGCATTGTTGATGTTCTTTGTAGAGATAAAAATGGGCTGCAAGTGATAGTCGAAATGCAGGTCGCTAAAACTAAGGGCTTTGAAAAACGTGCTCAATACTATGCTGCTAAAGCCTATTCAAGACAGGCTGACAAAGGCGATCAATATCATGACCTTAAGGAAATTATCTTTATTGCTATAGCAGACTGTATTTTATTTCCTGATAAGTCTGAGTATAAGTCAAAGCATACCATTCGCGATGAAGATACTAATGAACATGATCTAAAAGATTTTTACTTTATATTTATTGAGTTGCCTAAATTTCCAAAAACCAAAGAAGATCAGCTTTCAAGTATTGTTGAGAAATGGGTCTACTTCTTTAAATATGCAGATGAGACTAGTGAAGAAGAGCTCGAAAAAATAATAGGTAGTGATCTAATAATTAAAAAGGCCTATGAAGAACTAAATAGGTTCAACTGGTCAGAAAAAGAATTTATTGCCTATGAACAGGAAATAAAACGTATTCTTGATGAACAGGCTGTCCTTGCTCAAAAACTTGATGATGCTACTGCAAAAGGCATCCTCATCGGACATGAAAAAGGCAGAAAAGAGAGGGAAATTGAAGTTGCAAAGAATCTACTTAAAGCAGGAGTTTCTATTGATATCATAGCTCAAACTACTGGTCTTACAGCTAATGAAATTAAAGACTTAAGCTCTTTGGATGTTTAGATGAACATCTTTGTACTAGATGAAAACCCAGAGATTGCGGCAAAAATGTTATGTGATAAGCATATAGTAAAAATGCTATTAGAAACTGCTCAGTTACTGAGTAATGTTTTTTCAATAGCATTAAAAGTGCCAAATCCTTTAGTCAGCATCACAGACCAGAATATAGAAGTTCCATATAAACTTACTCACAAAAACCACCCTTGTTCTCTATGGGCTAGACAATCCAAAGGGAACTTTTTCTGGTTAATAAAATACGGAAGGGAGCTGTGCAAAGAGTATACTTGGCGATATAAAAGAAAACATAGATCAGAAGAAGTTATAGATTGGTGTGATAGTAATAAGAATTTGCTTGTTTTTCAATCAACCGATATAAAGCCTTTTGTACAGGCGTTACCAGATCAATATAAGTCTAGTCATTCAGTAAAAGCTTACAGAGAGTACTACCTAAAAGAAAAGATGAGGTTTGCTAAGTGGGAAAAGGGTAGAGAAGTACCGGATTGGTTGCTAAGCAGAATCGTACGTCTGAAAAGCCGCAAATAAAAAGAACGCCTTAATTAGTAGAGAGGAAGGTGCATAAAAACTAAAACATCTTCTCACTTTAACTCTTAATTAGATTTGAGGTAAATCATTAAAATCTCCACTCTTTTAACTGAGTCTGATAAAATTTAAAAACGGCAGTTTATTGAATACTTTACATGATTAAACCATTAAAACTCTTCAATTTTACTGAATTGATGGTAATTTCAAGGTATTTGCTGCTCAAATTTAGATACATGCTAATTTCTCTATTATAAATACTTAAATTATAAACTATTTACTCTTTAATTTTGGTTATTAGTACTGCGATCCAGAGGTATTCCAACATCACTCACTTCAGAAGAGCAAAGTACTCTGATAATCTGGAATTTCAAAGTAAGGTCTCGATATTACTTCTTTTATAACCTAACGAAAATCTGAGTTCAGAACATAAAACCAGTCCCTTAATATAACTACTTTGCTGTTCCCTTACTATCATTTACAAAGAAGCCCTTATATTTTTCTACTAAATCTGGTCTTTTCTTCATCTATATCTCCTTCTACACCTAGAACTCTATTCGCCAATTCCCTATTCTCTAGAGAAATAAGTAATGCTCTATATCACCGTCAGAAATTAATCTGCCGCACCGAGAACTGATAGACCTTTTTATCTTTCCCATTATCTCTTTTCTTGGGGTGAGTAAAACAATATATTTTTCCACATAGTTATAAGCTGGGAACCATAAAAACAGCTTCATGATCAGCCATTTTAAAAGTTCGATCAAGTTCAATATTCCTAAGCGTTGTACTTGCCTTATATGAACAATAACATCCCAATGTAAGGAAAGTTAATGCAGTCAAAGCAAGTGAAATAGATATTCCTAAATGAGACATTGTTAAACTTGTGCCAACAGCAAATACTCCAGATAATATAAGAGAAGCAGAGGCATAAATTATTTGCTTTCTACTCTGAGCTCTTGCTTCTGAGAATTGAGATTTTACTGCTGAACTTTGTTCAGAGACTCGAGATAGGTTGCTAGTCCTTTTACTATAACCTTGTTTTACATTAACACCCACAGACTCAGTGGCAACTTTTGAATCCATCTCATCCTGGATTGATATATCAATATTTTCCGGCTGTTCATTAGCTAGAATAAGCTCATCATGCAAATTTTTTACAGAGCAAAAATGTGAGAGATCGATACTAAAGCTTTCTTCAATGCCTTCTAATCGTTTATTCTCTTCCTTTAATCGTTCTATATTTCCTCGTAATATACTATTTTCTAATAGCAATTCCTCACATTGTTTCCCTTTTGCATCTATCTCTTGTTCCAGCTTTACTAGTTTAATTTCATAGTCTTTACATAACTCAGCTTTTCCTTCCGGTATATCTGCATCCTCCACTTGTATACACGAATCTTCGGTTTCTCTTTTTGTCTTTTCCGCTCTTAACAAATACTTATAATCATCTTCTAACCCATTTATTTTTTGCATTAATCGTTGATTGTCCTCATTCAGCCCATTTATAACTTCCTGCATCTTTTCTTTTTTATTAAATAGCAATTCCTTTTCTTCTTTCGCTGTAGCAAGTTTTTCCTTAAGTTCATCATTTTCTGCTAGAAAATCTTTATTCTCTTTTTCAAGTTTATCTACTTTTTTCTCTAACTCTTGAACACTGTTATCTAAGGATTCATTCATCTTTTCCAATCCATTCAATTTTCGTTCAAGATACATGCTTTTAGAACCACTTTGTGGTAATCTTGTACCAATATCTACGAGAATTTCTCCTACAAAATCCATAAACTTTTTGAAATGTCTCTCATGAACTATCACTTCTTCACTTAGTGTAGTATTACCCAGCTTTTCCACAATTTCTTGGATTTTTTTTAAACTATTGGATAATAGCTCCTTTCGTTCAACAATTTTAGTTACTTCACTTACGTTCAATTCATCACTCAGATCTGCATTACTAGTATAATTCTCACCAGTGGTAACTAGGTTAGATGGATTGGCAGGTTTAATCGTGGTACTCGTATCAACAGAAGCTCCAAATGGCATAAACAGTGCACTTCGGCTGCTCTTAATCGATCTACCTAGTGAAGGTATATCACTATTATAAAGTGTTCTATCACCACTAGAGGCAACTTGCTCTTGTCTATAATTTGTAGAAGTTCCTGTTGGACTAATACCATTTTTCTGATCTTCTCTACTGCTTTGATTCGTAAAGCGCTTCACTCCCATTACCCTCCTAACATTCTCTCCAAGTTCTTCTCTTTCGATTATAATATGAGATTCATTTTTTTCATAGTTAATTTTATCATATAATTGTTCACATTCTTTGTAGGACAATATTGGTTGTAGCGTCTTCTTCTTTACTTCTTCATCGTAGAAAGCTCTCAGCTTATCATTTGATAATATTGCTATAGCTTCTTTTACATCAGGATGCAATTGAGAATGCCCATTTTTGCATGAATGAACACGGTTCAGTAGAAAAATCTTAACAGAGTGTTGCTTGTATTCCATAATTTCCTCTAATGTAATCCCCATAACTTTTTCTTGTGATTCTATGTATCCTAGAGCTTCTTCAAAGTCTTGTCTGTTAGAGGTGAGAGGTTGAGCTTTTTTTAACTTTTTGATCTCACTATCTTTTGGATGCACACCATTAACTTCAATAACAGGGATAACACTTGCAGAGTCAATCGCATTTAACACAATACTACAATCATCTTGATTTTTTAGGAAAGCTTTTAGCTGTTTTTTAAAGTTCAATAAATTACTTAATTTATCTTCATTAGTTTTAGATTTTTTGATTTGATCATAAACGTTTCTGGCTGCTTGGTTATTCTCTTTATCAGTCCTTATTTTACTTTCTAACTTACCAAGGAGTTTGCTCAGTGGTTTTTTAAGTTTCTTATAATCGTTAACAAGCAGTTCTCTTATCCGTCTTTCAAAATCTCCTTTTTCTTTGAATCTCAAAACAGTATATAGATCATCTTCAGCCCTCTGCTGATCGGATTTTGTATTTACAACCATAACCTTACCTAACACTAACAGATACTGCTGAACAGAACTGAAGGGCGAAGTTAAAACACACTTAGTTAAAGTCATAAGCACTTCTCCAATTAATCTTACTAATATTCTTCTGGAAAACAACATATCTACTGACCTTATTCTTGGGAATATAAATAGAAAAAGTGCATCACCTATAGTCTCCAGAAAACCTGGTATTAGCTGTCAAATTAAGATTTCTAGAAAATACTCAATAATTCCAGACAGATTTCTCTAGGCCTGACCAGAACGTTTGGGTATCAAATAGGTCTTTCTGGAGTAATTAGGTGTTGTAACTTAGTTACAAATTTAGTACCATAGCGTTGTTTTCATGATATAGGGAGGTTTAAATGCCAATAGAAACAAAACGTCAGGCTGAAGTGCTTAAAAAGCTACAAGATGTGATAAAACATACAGATCGTGACATTGCGGCTGGAAGAAAGTTAGCTATTAAAAGGTGGGTCGAGACCTATATAGAGTATATCAAACTTTTTAAGGATGATAAGCTGGAATTCTTATATAATGTTTTTCGAGATGAAGGTTGTTGGTTAGGTACAAGGTTAAATAATACTGTTTTAGGTCAGAAATTGACTGAAGAGAAAATAGGAGAAATCGATAACCCACTACCAAGGTATGGTATGGCATCTAGGTACTGTATAACGGGCAAGATAGGTGATTTTTTCAACAAACAGTTTGTACTCTCTAGAGGTCAATTTACTTCAGAAGAGGTAGATAGTCAAGGTAATCCGATCAGTGATCAATATGTAAGAAACATTCTGCTATCATCCATGAAGAGAAATGGTCCTGTGTTTGATTTCTGGATCGATAGAGAATCTGGGGAATTAAAGAAGTATGATGCAGTAGAAGGTTTTGACAGTACTGTAAAACTTAAGTGGAGCGAAGGGGTAGAGTATTTTTATAATCAGTTAGAGGAAAAAGATAAGGAGAAGAAGCTTACAGAAGCTATTGTTGCTCTTTCTCGTCCTCAATCTGTTAAGAGAGACGCTCCTATTTTAGATTTTTGTGTAAGGAATATAGGCGATAAAGATACTCTTTTACAGAAATTATTGCAGAAAGATAAGGGAGTATATTTCCTTCTTGCTGAATTAATAGAGTCATGTTTTTTTGATACGGTTCATGATTTGGTACAGTGCTGGTGTTATAAAGGCGTTTCAGCAGGAGGAGACTGTTCGGACAAGATATTCTCACAGCAAGACTATGAACTTTTTCTTTATTCACTTTCAAATGTGATGTTGAAAAATCCTGAGTTAAGTGTTCAAGCTAGATCCCTTATTATGGAGATTTGGAAATGTGAACGCTTTGCTGAATACAGAGAGACCTCTGTTAATACTTCTAATTATACAGTTCCTATAAAGAGTGTACTTGGGGGATTAATCATTAATTGGAAACGAGAAGATGTTTGTAAGCCCGATAGGGAAATAGAGAAAGAAGAAATATTAGATATGATTTCATTTGCCAAAGGTTGCTTTCCTGAAAAGTTTGACCTTTTTAAAGAAGTCATGATAGAAAATCTTAGAATATGTGGTAGGGAAGGAAAGAGGAAAGGTGTAGATTACGGCAAGTTTGCAGAAGAGTTATTTCTTCAGTTAGAGAAAGTAACTTTACCTTCTGTAGGTGATGGTCCTTGGAATAATTTGCGGTCTCAATCTAAGGTATCTTTGCCACTTGATGGTTCTGGTGATGGCCCACAGTCTGAGTTTGAAGCTCCTAGTGTGAGTGGTATTTCTGGTTCTCATAAGAAAAGAAGAATCTAGTCTACTCATTAATGTGAGTGGTTTTTCTGGTCTTAGCAAATAGAGACGTGCTTTGTGTCTTTAATAAGAAGTTTAGTGGATGGAGATCTTGATGGTTTTAGACAAGAGTTTGAATCCTTTTTAGATCAATGTCCATTTTTCTTGTATCATGTAAGTACAGGACGTTTCCTTCCTGTATTCTTTTTCAGTATGTTTGCTACTGCTCATGATGCTAATATCTTAAAAGCAAATGAGAGAGTGTATTTTCGTTTTGATAATCATGGTATTGATACAGGTGGTAGAAATAGAAATACAGGGAACCTAAAAGTCGCTGTTTATCATGACGGACAGCAAGTTGTCAGATGCTACAGTATTTCTGATCGTCTTAATAGTGATGGGTTAAGGTTCAGTACAAGGGAAAGAAATGCTCTAGTGCGAGAGATTAGAGGGCAAAATCCAAATTTAAGGGAAGAAGACCTAAATTTTGAGCAATACAAAGTATGCATGCATGGAAAGGGCAAGAGTCAGGGAGAGGCGATTGCAACAGTATTCGAGGTGATTCGTGAAAAAGATTCTCAAGGTAGAGATAGATTTGCTAAATATTCAGCGTCTGAGATTAGCCTTCTTAGGCATATAGAACGCAATAGGCTTAATGGGATTAATGCGCCTGCGCCACGCAGTTTGTTGACAGTTAAGGAAATAGGAAGTATACGACTCAATCAAGATCAGAGAGTACAGCTTGGTCATTTGGTCAATTTTGTGCAAGTTGCACCGGGTCAGCAAGGGATTTTCAGTTTTATGGAAGTGCTAGCAAGTAACCAAAAAATAAATATAGAACGTGGAATAAATGAAGGAATTTTGCCATACATAACTCGAATCTATCGTAGTTACCTAGGCAGCCTACAAAATGACATTCAAAATCGCAGTCAAAAGTTTGAGAGTCACGGATTTTTCTTAGGTTTGTTGGCAAATTTTATTCATCTCTACACAATAGATATTGACCTTGACTTGTCTCCTGGAAATTCATATGTTGCTTTTCTTATATGTCATCAGGCAGAGAGAGAAAACATTCCTATCGTTATTAATGTTACTAGATGGAGGACATCGTCTGATATTGCATTAAACCGCGCTAGAGCTGATGCTAAAAGATTACATGTTTCTTCATTTATATCTATTCACACTGAATCAAGAAATGCTGTTTGTATTGGATTAAATTTTAATCTGAATATAGATCCTTTTAGTATTGATACAGTAGAGTTTTTAGAGAATAGATTTCCTTTGGTACAAAGATTATTTGAGTGTTTGGAGGATGAAGGAATTAGAGAAAATATTAGAGATTTCTTGCTTCAACATCTTCCTAACGAAATACCAAGAAATGCAGAGAATTATAACAGAATATTTGATTGCATAACTGGTTTTGCTTTTGGGAATAGTATTTTAGAAGAGTTCAGATTAGTAAACGCAGTTCAACAACGTGTAAGAAAGTATATATTTAGATATGGTGATGAGAATCATGCTTTAACCATGGTCTTCCATACTCAAGGTTCTGATATAGTTATACTTCATATTAGAGATAACAACGCTGTACAACAAGGAGCCATCAATTTACAAGATCTTAATGTTGACGGAAATAATGTTCATGTACGGGAAGTTTCATGCACACTTAATAATCAACTTGGCCTTAATATTCATACAGATAACCTTGGTTTATATCACAATTACCAAAATAATAATGCAAATAATTTTCTTGGTGGTAATCTTGTGCAAGTGCCTAATGCTGGAAATGTGCATAATGCTTTAAATCAAGTTATGAATGATGGCTGGCAAGATAGATTTCAGCATCAAGAATTATTTAGAAACATTTCTGCAGTATTAATGCCAGAAGATACGCATGGCAATATGATAATAGATGTAAATAGCAAAGATAAGTTTCGCTCTATACTACATGGTACATTTTATGCTAGTGATAATCCTTATAAAGTGCTTGCTATGTATAAAGTTGGTCAAACATATAGTTTAAAAAGGTGGCAGGAAGAAGAAGGAGAAAGGGTAATACTTACAAGAGTTACAGAACAGAGACTAGGTCTTCTATTATTAAGACAACCTACAGCAGATACTCACCCAATTGGATATGTATTAGGATTTGCTGATAATGCAGAAGAAGTAGAACAGGAGCAAGACGAGGCAAGGTACAAAATAACAGAATTGATGAGCAAACAAAGGGGATATTTGCCTATTACTTCTGGAAATGAGGTGGTTTTGTCTTATGCTGTATTTAATAGAGGTGCACAGAGAGCAGAAGACTTTATATCTCTTCCACAACAAGCAGTGTATGTACATAGACTTGATCGTCGTGGTCATGACTCAAGACCAGAAGTATTAGTGGGACCTGAAAGTGTTATTGATGAAAATCCACCAGAAAATCTATTGTCAGATCAAACTCGTGAAAATTTCAGGCGCTTTTACATGGAAAAAAGACCAGGACAGAACTCGATTTTTTTGCTTGATATAGATGATAATCTGCACGTTCCATTTAGTTACTTGCAAGGTACTAGAGCACAGGCAATAGAAACATTAAGGTCAAGAATAAGGGGAGGTGGTACTTCTACAGCACAAGGAATATTACAACAAATAAACACTATCCTTCGTAGAAACAACGCTCGTGAAATAGAAGATGTGCATAATCTACTTGCACTAGACTTTGCAACAGAAAATCAAAATTTCCGTTATTGGCTACAAACTCATGACATGTTTTTCGCTGCACGACAATATACTTTCCATGATGATCGATCTAATCCAACTAATGATCGTCATGATTTTGCAATAACTTCAGTAGGAGTCGATGGAAATCAAAATGATCCAACAGGTAGGGACTTATTAAGTAGTAACATAGATAACTTTAAACAAAAAGTAGATTCGGGTGAAAAAGATAGATTAACTGCTATTATTAATGTAGGTAATCGTCATTGGGTTACATTAGTTATTGTCCACCAAAATGGAAATTATTATGGGTATTATGCTGATTCACTTGGTCCAGATAGTCGTATTGACAATAATATTCGAGGAGCTTTAAGAGAATGTGATATTAGCGATGATAATGTCCATGATGTTTCCGTTCATCAGCAAACAGATGGCCATAATTGTGGCATATGGGCATACGAAAATGCTAGGGATATTAACCAAGCTATTGATCAAGCTTTACAGGGAAATAGTAACTTTGGAGAGAAAGGTGAAGGTATTATAGGTTATATACGTGGTCTTCTTAGTGCAGGAATTGGAAATGACACTAGACAACCTCAAAGAAATGAACAATACTTTAGAAATCGGAGAAGAAATATTTCACAATTATTCCAAAATGATTCTCTATCTTCTCCTAGGGGTAGATTGATTCAAGGTCGTCCAGGAATTCAACATGAAATTGATCCATTACTATTACAATTTTTAGAACTCCAATATCCACAGCGTGGAGGTGGGGGAGCATTGCAATTAGGCGGAGAAAGAGTGATATCAATTGATTTTGGTCCGCAATCTGTATTGGATGAAATTGATGGAGTGAATAGAGTTTATGATCATAGCAATGGTAGAGGCAGTAGGTAGAGGTTAATAGGTGAATGAAGTATTTCTTTACTCCATATTTACGCGTTGGTTGTAATGGGTCTTTTAATTTATTTCTGCATATTTTTTTTGGGGGGTTGTTTATTAACAATAATATAGAAGATATTAATAAAGCTTTTGTCCGTAAAGCACATTCATGAGAGCGATATTTTCTTAAAATCAGCTAGCTTTAGATGCTGAAGTTGTGTACCGTTTAGAATAACTTCCTTAATTTTGGATATAAAATAATTTAAACGTAAGATCCACTGTAAAAGATAAGATTTAATTTGGAAGAAAAATTGATGTGATTAGAACTTGACCTTACATAGTATAGGAATATTTTTTATAAAAAGAACAATATCCATTTGAAATGTAAAATTATCATAAATTTTTCTTTTTGTTCTCAAATGAATTACTATTAATTTAGTATTATATATTGCTAATAACTTAAATAATCCAACCATTTCCAGCAACAAAAACCGCTACCCGTGAGAACATTTTTCTTTGGGATGGGATGGTCTACCATATGTACCATACGAACTTTTTAATATAACAATTTAACTATACGCTAAAACTAGCTATATTAGCCCATTTCATCCATATCTACATACGAACTTTTTTGCCTAAGCTTATTGAAATAATTTAAATCTTCTATTTTTATAACCTTATTTTTACGCGGCTTGTTCTCACAAATATACGACCTTTTTTGCAATCTTAGGAAGAGTCAATAATTCAATTCCTTATAACACTAGCTAGCATGGTATCTTCACTAAAATATTTTTTTAAAAAGTTAGTTGACTTATAAATAATTCTCTACTAATACTAGCATATGTTTGTTTATTCTGCTGAAGTGGCTCCGCAGGTTACTGTATAAGCTTCAGCAGTTTTTGTACTCCTTTAAAGCATCATATTCCTATATATTAAATATAGCTGGTGTTCTCAATTTTGTTGATCTATAGTAAAATTGGCTAAAACTTCCAGTAATAAACAACTTTTAACCTAGCAGTACTCACCATAAAAACTTAACAAAAATATGAGTAGTAAAAAGATTATGTTGAAATTAACTTGACACATACTACACATTCTATATAATATATTCTATATCTAGAGCTAGGAGGTAATATGGATACAGGGTCAGTAAAATATATTGCAGAATCTATCAGTGAACAAAGCAAACACACTGATGAGCAAAAACTGAAGTGTGACCTAAGTGCTGGACAAGAGTTTTCAGAAATAGGTAGCCCAAAAACAGAAGCAACTGGATTACCAGTAGATAGTTATTATGAATTCATTAAGCGAGATTTGTTTTGGGCTGATAGAAGTTTGATAGATGATAAAAAATACTTAGAGGATTTAATAGATGAGTGGTTTATTCATGCACCTAACTTAGGACTGGAAGAGAGTCAAAAAAAGTTAAATCAAAAATTACTCAATAGTATTATAAAAGATTTTAATATGGGAAATTATGACTCATTTTCAAATCTTAAGCAGTTTTTAGAAAGTAACGAGAAAAATAAAGACCTGAAGTACGTTCTTAATCTAAAAAGAGGGCATCTAGGAACAACAATATTGAACGTGTTTCTCGAATACGACGAAATTATTCCTTCTCTTCTCAAAGCTGGTGCTGATCTAAATATGCAGGATAATAAAGGTAAAACACTTTTGCATGATACTGCTATTTATTCTAGTGGATATGAAGATCTTGGGTATCTCTTAGATGCAAAAGCTGATCCAAATATACAAGATGAAAAAGGTAACACACCTTTACACTATTATGCTGCTAAGTGTAGTGATCAAAGCAGAAAAACTATGGATTTGCTCATAAGCAAAGGAGCTGATTTAAGCATAAAAAATAACGATGGAAAAACTCCACTGCAAGTTGCAATTGATAATGACAACATTATAGGATGTTTATTAACTAATAGTCAAAAAAAATTAAGAGAGCAACTAGGTAAAATGCTTCTCGCTACAAGTTCTGATGAAGATTGGGATAATGCTTATGATCCAGAGGTTGAAAATCTAAGAAAGTTTTTAAATCAATATGAAAATGACAACGACTTAAAGATAGTTTTAAATGTTAAGGATGATAGTTCAGTACTTCTTGATTCGCCATCTCGTCGATTTCCTAATGTAAAAGCCTTGCTCTTAAAAGCAGGAGCAGCTGATTTTATAGGTAAAAAACAAGACAATTATGAAAAATGCGATAGTTTTTTATCAGAGATTTATCAAATAAATTACCTTGCTAAACGCAATGAGTTTTTAAGTAAGGTAGTAAAAGCTAAAAGCATGATTGAATTACAAGAAGTTGTAAATGAGATTATAGCTTCTGGAATGAGATTAAATTTTGCTAAAGACAAAGATTATTACTTTGCAGATCACGTACTAGAAAAAATTGCTCAGCTAGAAGGAAGCTATGGAATTGCCAGTGATATAGTATGTACATTAATATCAAGAGGAGCAAAGTTAAAAAGGTCAGAAAGTTTAAAAGTCATTGATACAATAGAATTAAAGTTCAAAGCTCATAAGGCTAATATGATCAGTGCTCATTTAGAGTATGTTAGTAATACTGAGGAATTTTTTAGAATTGCAAAGGCTGCTACCAGCGGTCAACTATATGATGGAAAAATCGATAATAATGTATTTTACTTAGAATACTCAGAGGATAGTATAATAGATGTTGCAAGAATCACAGATAGAACAAGAAATCTGGAACTAATTCAGGAATCATATAGAAGGGATATAATAAAAATTGGCAAAAGTAAGATGGAAATTATAACCGAAAACGGCATAAGGTATTACACAGATCTTACAGAAGGCAGCGATATAGTATTAACTTTCTATACTAGTTTGGGAAATATAGACCTTAGACTGTATCCTGACATACAGGATAAAAGCAAGATTATAGTAGAAGTGAGTAATAGAGAAGAAATATTAGAAAAATTCAAAGGTCGCGAAGAAGAGTTAGGCAATGATTGCGCGCTCGGTGGCTACTCGGTCTACAATGCTATTGAACAGGGATATTTTGAAAGGTCTAGAAAATTAATGCGTCCTGAAGTCATAAGCGAGTCTAACAACAAATGGACAGAACGTGAAGAGTTAAGAAGGGATTCTATGGAGGAAATTGCTAGAAGGCATAAGTTATTACAAGATTTACGCAATATTGAGTCTAATATTGTACAAAAGGAGAAGAATTTTGACATAAAAACTTACCTGATAGACATCTTTAAAACTTTATCTAGGTTCTATGAAGAAAAAGGGGATATTTCTAAAACAGACTTAGCTAAAGCAGCAGAAAAGGAAAGTAAAAAATTGGGGTTAGAAGGTAAATACAACTGGAGTAAGATTTTTGGTTTAGAGGAAGAAATTATTGAAAAGGTAGAAAAACAAGGTGATAAAGAGCAAAAATCAAACATACCTGATGACTTCTATCTAGGGCACGCAATCAATAATGGAAGCTGTTTTTTTGATTCATTCAGGCAAAGTCTAGAACAACAGAAGGGAATCAAAGTTACTGTAGAGCAGTTAAGGAATGAGTGTAAGAGATTTGCGCAAGACAATCCTCCAGAGTGGTTTATAAGTAAAATTGGCAATGACTTTGATGAGGTTGAAAGTGAGCTCGTAAATCGTGGAATTACGTGTAACCAATATATCAATAGCATTGGAAAGAATGAATTTTGGGGACGTTCCGATATCGAGGGCAGAGTACTTTGTGATAAGTATGGTGTGAAATTGCATGTTGCAGAAAGTAACCCATTGCACACTATTGATAAGCAACAAGATCCGTTCTTGCATCAGTTAATAGATAGCTCAAGATCAAAAGCAGGTAAGATAGATTATAGTCACAATAGTGCCTTACATATGGTAAATGGAGGCCATGATCATTTTCAACCCCTACTTTATAGAAATAAGACCTTGGCAAAACAAACGCAAGAACAAAAAGATTCCTTATGCTATTCAAGCTTGCCAAGCTGTAGTATGGATGAGTTAAAAATAGAAAAAGCCAACATAAGGCACTGCTTGTAAGTAGACCATAGCTTTGTATATGACTTGTTACACAACAATGAAGGGGAAAGTTTATTTATTAAGTTAAAAAAGAAATTATTTTACTTAAAAAACTTACTTAGTGCTTATGAATTTTCAAGTACACTTTCAGATTCAAAGAGGCTATAGATTGCTCGACATGTACTACTTCGTGGAGTTGTGTGCTGAAGTTTAGAGTATTGCTTTTTTTGATGTTTACAGAATTTTCCTCCAAATCTACTATTAAAATATGCAGTTAAAGTTGGATACATTTTTTATCACTATTGCATCTGATATGCTAAAATCTTCATTATTTATATTGATATTTTCGCATAATTGATTCTGTAACATTGACTTACTTTTCTATATCAATTTCAACATCTTCTTGTGTGGCCCTTTTCTGTTGCTTTTATAAATCAAGACCATAGAATTTCTCCCTTTGCTCACTCCACAGCATCGGTATTTCTTTTAAATCAACTAACTTCAAACCCCTTGGCTGCCTCCCATTTACTATATCTTCCTTAATCTTTGGTGCTAAATAATTTAATCTTAAAATTTGCTGTATACGTCTTGTACCTACGTTTATTTTCTTACTCAGCTCTTTCACACTTCTATATTTTCCTTCTTCCAATTGCCGTTTCCAGGAATGGGCTCTCACCACTGCCTTCAATAGTGCATTATTTGTTTTACCTTCTGGTTCGATTACTATGCATTTGTTTCCTTTCTTCTTCATTGGTATAAATTTTTCCTCTGATTCAGAACACACTTCTATTCCATCTTCTTTTACCATTACTCCCTTTATTAATTTTTTCATTGCTTCTTTCTGTTCTCTGAAGCTTAAATTTTCTCCATCCCCATATAAGCATTCGGCTCTTTTCATCACTTCTTTTTCTATTTCCCCAGCTACTATAGTTCGATTTACTGATTCACAATTCTTCCCCCTTAAGTGATTGTTGCATACGTAATATCTATACCTTTTGTTCTCTTTTTTTGAGTATGTCAGAGTCATATTTACATCACAGCTCTTGCACTTGATTATTCCCTTTAGCAGTGCTTCCTCATATTTTGCTTTTCTATGTGGCTGATTACTTATCAATTCCTGCGCTTTTTGCCATTTTTCTTCTTCTATTATCGCTTCATGCTTTCCTTTATACTGTTTCTCATAATGCCTGATTTTTCCCATATATATTGGGTTTGTTATTATTCTCCTCACTGTTGCCTTTTTAAAGATATCTGATTTTGCTTTCGTTCGATATCCTTCTCTGTTTAACT
>NODE_2_length_39408_cov_8.220288
AAGTAATCCTTACCTTTTAATCTGCAGATTGGCGAAAGCAAATACAATAGCTTCAGTTTCATGATAAGAGGGCTGGCGGAGTTTGTCAAGCAATTTTCGTTTCTGCGAGTACCTGAGTTTATTGACTTCATTAGAGCCAAAACTCTTGAGACCTAGGTGATAATTCTATCTAAAAGGATGCCAAAAAAGAGAAGCAACCCTACGTAGGAATTATTTTTAAATATGGACATGCATTGACTGGGATCGTCAGGATTGAAATTTTTGTATTGGCGGTGAAATATGAACCCTACAGCAAGTAGAGCAATATAAAAAATGTTATTTAATGATGATAAGATACCAGCATATAGCCACGTCATAAGAGATATTAAATAAAATCTTTTCAACCAAGATTTTGTTGTATCACCAAAATATAATGCGGTAGATTTCATCCCGAGTTTTTCATCATCTTTTTTATCTTGATGGGCGTATATGGTGTCATAGCTAAGTGTCCAAAAGACGCATCCTATATAAAACAGCAAGGATTCTATACTGATCTGGTTTGTTATTGCTGCTGAGCCCATGAGCGATCCCATATTGAAGGTAAACCCTAAGAACAATTGTGGCCACCAAACATACCGCTTTAATAAAGGGTAAGTAGCTATCATACACATTGAGATTATTCCAAGTATGAGTGTAGTTTTATTAGTTAATAATAAGATTACCAGGGCAATAGACAGTAACAGTGAAAGTAAAGCTAAAGCCTGCTTTATGTTTAATGCACCACTTGCAAGTGGCCTATATTTTGTTCGTTCAACGTGCGCATCTATTTTTCTATCGAAGATATCATTGATTATGCACCCTGCGGGTCTCATTAAAAATGCACCTATAGTAAACAAAACAAGGAGAAAAAGAACCTGATACGATAGAGAAGTTGAGGCTAAAAGAATACCGCTCAAACTGGGAAATAGCACAAGCCACAAACCTGTTAAACTGTGCAACCTCATTAATGAAAAGTAATGGTTGAAATACATTAATTAAGTGTGATTATGTAATATTTTGCTTACATTAACAAAATTATCGAACGCTAAATCAGGCTTGAAAACTAACTCAGGTATAAATCGCAAATCAACATAACACAATATAGATTTACGTATTGACCATGCAGACTGGTTCATTTCATTAACAACAGTGTTAATATCACAATTATTCTCAGAAGGATCTCCAGTGCGTCTTTTTTCTGGATCTAAGTAGTCAGCTACTTGAATATTCAATGAAGATAACACAATATATACATCTGCTTTTTTCAAATCTTTACTTAATTTTACGTCAGATACCGCTACATTTTTATTGAACACCTTACCTTCCATTAGAACTCTTGATATTGCTCTATGCAATACCGATGCTATCTTTAGGTTTCTAATTTCCTTTTTCATATCCAGCTACTATAACACCCTTTCTTCTTGCACTAATTGATAAGCTTCCAAAATATCTCCAACTTTAATATCGACATTACCCTCTAGTGATACTCCGCATTCAAAGTTTACACCTACTTCTTTAATATCATCTTTAAATCTACGTAGTGCTTTTAACTTTCCTTCATGCACCAATTTGCCACCACGCATTACCTTAATTAAAGAATCTTTTCTTATGACTCCATCACTTACGTAACATCCAATGATATTACCAGCTTTAGATACGTTAAATATTTGCCTCACAGATGCAAAGCCAACACGAACCTCTCGTGTAACAGGCTTTAACATTTTAGTTAAATACATTCTCATGTCGTCAATGAGCTCGTATATTATGTTATAAGTATGTATTTCTATACCTTTTTGTTTTGCCAAGTCCCTTATTTTTGAGTCCACTTTTACATTAAAAGCTAAAATTACTGCACTTGATGCTTCTGCAAGCAGCACATCTGAATCTGTTATCCCTCCTACTGCTTTGTGTAGGATATTTAATTTCACTTGGTCTTTACCGAGTTTATCAATTGAACTTGATATTGCTTCAATAGAACCAGTTACATCGCACTTTAAAACTACAGATAGTTCTTCTGTTTCGCTGTTATTACGACTGAATATATCTAAATTATTGTCGCCCAAATCTTCTTTCTTTTTCTTGATTAACTCTAGCCTGTATTCAACAATTTCACGCGCCTGCTTTTCAGAATTTACAACAACAAATTTATCTCCAGCATTTGGTACACCATTTAGACCAGTAATTTCAATTGGAGCGGAGGGTAGTGCTGCTTTTTCTCTTTGACCGAGGTGATTAACCATACTACGTACTTTGCTGTATGTTGTACCAACTACCAATATATCACCAACCTTTAACGTTCCTTCCTCAACTATCAATGTGGCTGATATTCCTTTCGCTTTATCTATTTTGGATTCTATTACCCATCCAAGTGCTCGACAATCTTCTATTGCTTCTAGCTTCATTAATTCAGCGATTAACAAAATCGCCTCTTCTAGTTTATCTAAATTAGTTTTCTTTTTTGCTGATACTGGCATAATCATAACATCACCACCAAGCCCTTCAGGGATGAGATCATATTGAGGCAAACTATTAATTATTTTTTCTACATCACCAGGCTCAGATTTATCAATTTTATTAATAGCAACTATAATGGAAACATTTGCTGCTTTTGCATGATTTATTGCTTCAACTGTTTGTTTCATGATTCCATCGTCAGCTGCAACTACTATTACAACTATATTAGTAATATTGGCACCACGTGCACGCATCGCAGTGAACGCTTCATGTCCTGGTGTATCAATAAAGGTAATTTTTTGCTTATCTTTTGTCGTTATTTGATAAGCACCTATGTGTTGAGTTATGCCACCTGACTCTCTTTCTGCAACATTAGATTCACGAAATGCATCGAGCAATGAGGTTTTACCATGATCGACGTGTCCCATAAAAGTGACGATTGGTGGTTTAGGTTTTTTAGGCAGGCTTTCTCTGCCTTCTATAAAAAATAAATCTTTTTCTCTGTTGGTATCGCTCACTCGTTTAGCCGTATGATTAAATTTTTCCACTATTTCACATGCTATATCTGGATCCACCAGATCATCTACTCTATAACTCTCACCGACTTCTTCTTTGAACATTTTTAGCACACTCTTGCTATCTTCTGCCATGCGAATAGATAACTCCCTGATAGTTATTTTGTCTGGTATAATAACTTCTCTTGATATATTTTTACCCTTAGTAAACTTTGACTTTCTACCTCTTATACCAAACCTTTGCTTAAATACAGGGGGTTGTTCAGTTTTTTCATCTATTGCCTGTGCAATTACCAGTTTAGAATGCTTAGAATATATATCTTTGTTGACTTTAAAAGACTTTTTATCGTTGTCCTCATGGTCAATACTATCTTCTTTTGGTTCAACTAAGTGGGTATTACTTAAAACTTGCTTATTTATTTCCTTAGATAAAGCGTCCGCTTCATTTTTCTCGTCAATCTCTTTATTGCTGTCTTCTTTTGCTGTTTTCTCTTTTTCTTCTCTCTGATTTCTTTCTTTCAGCAAAGCAGCATTCTGCACAGCATTAATGCGAAAAATTTGTTCTTTCTCTGTTAAAGAACATAATTTACTCTCGTCAAATAAATTATGTTCTTCTGCATCATGAGATTTTTTTCTTCTTTTTTTTACTACTGTAGCTCCAGTACTTGGGCTAGCTGAAGAGTTTAAATTGAGGTCTAATTTAAGCTTGCTTAAACCTTGGAGCGTTAATTTTTTATCACTGATATCTTCATTATTCATATTATTTTATTATATTAATCCAAGCTTTTTACGTGCTTCTATGATTATTGAATCTACTGTATCTTTTAGATCTTCTTTGCTATCGGATGAGGAAGAGAGTATGCTGCAAAACTCATAACTTGATAAATCTGCTATGTCCTCTAAAGTCTTAATATCATGCTTACTAAGAGCAATTTTATTGTCTATTGATAAAGTTAAATTGATTACATCATCCTCCATACCTAAACTTTTTAGCTCTTCTATTTTTCTATCATTTTCTGCTTTCAGGTACTTATTTGCTCTATTGTGAAGTTCGTTTGCAATATCTTCATTAAAGCCCTCTATTGAAGCAAGCTCTTTAATTGAAGCGCTAGATATGTCTTCTACACTTGAAAAACCTTCTGTTACCAATAGCTGACCCATAATCTCTTCTAAGTTTAAAGCTTCAGCAAATAAAGCTGAACATTGACTAAGTTCTTTACTTCGCCTTTCTGATTCTTGCTGAGTGCTTAATATCTCAATTTTCCATCCAACAAGCTCTGAAGCTAATCTTACATTCTGGCCCTTTTTTCCTATCGCTAAACTCAATTGATCTTCAGCAACTATTAACTCTATGCAATTTTCATTTTCATCAATAATAACCTTCGATACTTCTGCAGGAGTAATGGCTTTAATAACGAATTGACCCAAATCTGAGGAGTAATTTATAACGTCAATTTTTTCACCATTTAATTCGTGTATAATAGTTTTTATTCTATCTCCCTTAACTCCAACACAAGCACCTACTGGATCAATGTTCTTGTCGGGAGAGAAAACGGCAACCTTAGACCTTGAACCAGCATCTCTAGCTATACCTTTAATTGTCACTAATCCGTCAGCAATTTCTGGTATTTCTTGATTTAATAATGCCTCCAAAAAGCCTTCATGAGTCCTAGAAAGAATAATTTGACGTCCATCATCAGAGTGCTTAACAGTCTGTATGTAAGCTTTAACCTTATCACCTTCACGAAATGATTCACCACCAGTTAAATTTCGCAATGGAAGATATGCCCTAGTGCCATTTATGTCTATAATAAGATCTGAATATTCTACTTGTTTAACAATACCATACCTTATTTCTCCCACTTTATCTTTAAACTCCTCATATTGCTTTTTTGACTCTTCATCTTTAATTACTTGAGCAATCTTTTGCTGGGCAATTCTTGCTGAAGCAAGATCAGTGTTAAGAGAGAGCAATTCACTAACAGTATCTCCAACTTTTGCATCTCCTTTTATTAATTTAGCTTGTGTAAGCGTAATTGATTCACACTCAGTATTCTCTTTTTCATTTGATTCATCATCAATAACTTTTAGTTTTCTATATGAAGTAACTTTGCCTGTGTTTCTATCTATATCAACTACAATTTTACTTTTGCTACCATATTTTTGATGAGCCACTGCTTCTATAGCACTTTCTAGTGCCTTTATTACAACATCAAAATCTAAACCTTTTTGAAGTGAAAGCTCTCCTGCTGTTTTTATTACATCAAGGCTTCCAACTATGTTATTCTTGTTACTTTTCTGCTTAACACTGCTTTTACGATTAGCAATCATAATAAATAAATCCAATGTAATTAGTTATAATTATAGCTCCAACGGGCAAAGAACACTATCTTAAATGTTAAATGATTGCTAACTTAAGTCAAGTTTTTTCATGTTTTTGTATAACAAGCAACGCAGGAGTAAAGAATAAAGTTAAAACCGTTGCAGCCAATATTCCACTTGCTATGGTTGTTGAAATGTCAACCCACCACTGGCTTGATGGAGCATCATATGTGATTTGTAGCGTAAAAAAATTGATATTTAACCTGGTAATCATCGGTATTAAACCAAGAACTGTGGTTGCAACGGTAAGCAATATTGGCCTAACGCGAGAAATTGCAGCGTTTATTACACATCGCTTGATGTCATTTTTGTGTACCTTAATTTGATGATGAAAGGCATCAAGCAATAGTATGTTATTATTCACTATAATTCCTGCCAAAGCAATTATCCCCACTCCACACATAACAACTACGAAAACTTGTTGGATAAGAAAGAAAACAAAAAACACACATGTTGTGGATAAAAACACTGCTGTCATTACGATAAATGTATGGTATACATTATTAAACTGTGTCACTAATACCAATATCATTAGTGTAATCGCTAATATAAAAGCCTTTAACAAAAATGCTCCTGATTTTTGTTGATCTTCTTTGTCGCCTTTAAAATCAATTTTTACTCCCTTGTCCCAATCCTGGGCAATAGAATTCTGAATGAACTTTACTCTTTCATCAACAAGATAGCCAGTATCAACGTCAGCAGAGATTGTCACTGTGCGTAATCCATCAATCCTGTTTAGTTTGTTTACCTTTTTTTCGGGAGCATATTTTACTATGTTGCTCATAGGATACGGGCCATTAACTGTATTGATAAAAAGATTGTCTATAGTCTTCATATTGCGGTCCTTTCTGGGGAAACGGAGTACAATATCGATTTCTTCATCCGTGTTATTTGGTCTATATTTTCCAATCAATACTCCATTTGTAACCATCTTTATAAAATCGCCAATGGTTGCAACACTTACTTCAGAGCTTGTAGCCTTACTCTTATCAACACTCATATTCCACTCTATTTCAGGTGCTGATCTGCTATCTTGAATATTTATAAACCCGGATGAAGGTTGGTTCATAATTTCTAGAATTTTCTCTGCTGCTAAATTCAAACTGGATACACTCCCGCTGAGGTTAATTTGTATTGGCTTGTCAGCCGACGGTCCTGGCTTTTCCTCTTGAACATTAATTATTATTCCTTTCATGTCTTGCACACTGCTCCTTATATCATTTAGTATGTGCTTAGCTTTGCGCCTGAAGCGCCAATCCATAAGTTCTAGTTGTATTCTGGCGATAACGTTGTCTGAAAATGCTCCTGATCTAGCATAAGAAACATGAATTTCTTTTTCAATGCTCAAAATGCGTTCTTCCACTTCTTTGAGTATCAGATCTCGTTCTTTGGCTGATAAGCTTTCTTTTGCTTTAACACTGATTAAAATATTATCTGAATCCACTTTCGGAAAAAACTTTACTCCAGGACCAAAAGTAAAGTACAGCACACTAAATGAAAACAAAACGAATACAGTAGCACATACGAATTTTTTAGGATGATCCAAAACCTTCTCTAGCATGCGTATGTAAGCTCTTATTATAGGCCCAGCATTTTTTATTTCACCACTTTCTATAGCACTCATTTTTTTTATTTCTTTTTTTGAAGTTATCGAAGGCTTACCAAATATTGCACCAAGTGTTGGTATAAAAACCAAAGCCATAATGAGCGATCCAGTCAAAGTTAGGATTATTGTAATTGGTATGTACTGCATGAATTTACCAACAGTATCAGGCCAGAATAATAGAGGAAAAAACACTGCTAATTTAGTTAACGTTGATGATAGAACCGGATAAAACATATCACGAACTGAAGTGTAAAAAGCTTCTACTTTGTCCATTCCGCAGATCATCTTTCTATCGGCATATTCGCTGATCACAATTGCATCATCAACCAGCATGCCAACAGCCATAATTAAACTGAAGAGCACAACGATATTTAAGGTTATACCCATAAAGTAAAGAGCTATTATCCCAATGAGAAAGGAACCGGGTATCGAGAGTGCCACAAGAATAGCAATCCTTGTTCCCATAGAAAGCATCATTATGATCAATATTAACAACACAGCAAATATTATGCCGTTTTCCAAGTCATCAAGCACATCGAGGACGTTTTTTGACTGGTCGTTTAAGTACACCACTTTTAAATTTTCAGGTAATTGATCTTTTGCCTTATCCATTAAGTATTTTACTTGATTTACTGTGTCTATTATGTTTTTTCCGTTACGTTTTGAAATTCCTAGCACGACACTAGGTAATCCATTAATGCGAGCAAATCCTTGGTGATCCTCAAACCTAGGGTATACTTTTGCTATATCTTTGATTCTCAAAACTGCATCGCCTTGAGATCTAATAGGAATATTCATAATATCTTCTATATCTTTTAATAACCCTGATATTTTAATCGAATATTTACCGGTATCATTTTCCAGTGACCCAGCTCCCACTAGTCTGTTATTGCTTGATATAGCTTGGAATATTTCGTTTGATTGAATGTTATATTTTGTTAGAACTGTGGGCTCAACTATCACTTCCACTGTTTCTTTACGCATACCTGCCACTTCAACTTTGAGAACATTTGGCAGAGATTCTATTTCTTTCTTTAGCTTGCGTGCTATTTCAGTTAAGGCTCTTTCTGGCAAATTACCAATTAAGCCGACATTGAGTATCGGAAATAAGCTCAAGTTTATTTCATTGATTATCGGAGATTCCGCTTCAACAGGTAACTTCGATTTTATGTTTGAAAGCTTTGAACGGACATTATCGAGCACTTCTTTATTATCATACTCTGTTCCAAATTCGAGTATCATGTGAGCACCATCATTAGTTGCAAAAGCTCTCAATTCTCTTACACCTTCGATGGATCTTAGTTCATTTTCTATAGGAAGCACTAATAGCTTTTCACTATCTTGAGCAGAAATCCCAGGAAGTCCAACAAACACGCTGATTATAGGAATCTGTATACCAGGATTGCTTTCCCTTGGCATTTTTACATAAACGTATGAACCGAAGATAAAAATTACTATAAGTAATAATACCACCGCCCTGTTTCGCTCTATGAGTAAGCTCTGCATGTTGAATGTTAGCTGAATATGTGCGTTTGTACAATATTATAGTCGAGATACATTGCATATTAATTAATCCTTGTGTAGCTTTAAAACTTTACGCAAATAATTAAAATTTTTGCAAAATTGCAAGTATAAGAAAATTTCTGTATAATAATTCTAGAGCAGTATTTGAGAGGTTATTATGGTGGCAATTCTAAATATAACAAAAGGCAAAAATAAAGTTATTGTGTCTGGATTAGCTGGAGCTTTATCAGCTTTAATATTTTTAACAGCAATCCACATTGCCGCAAAGATAGCCATTATCGTTTCTGCTGCTGCAGTTACTTACTTATTACTTTCGCTGATTCATAAAATAAGAACTAAAAAAGAACAGCCTGCTGAAATTACTGGTGTTTCAGGAGATGAAGGTGAAGAAAAAGGTACCGTAAAAGAACCAAAAAGAACTGAAACTGAGCTAGCAGAAGAAATAATAAGGAAAAGAGCAGAAGAGCGCATGGAGAAAGGATCACTTGGTGGCCCTATAAATGCGTTTGGCGAACCAATTCTTGATGAATTTAAGAACACTGAAGGCAGTCATTCTGCTGATTATACAAAAACTATGGTAGTACCTGAGAAAATTATTCTTGACATGTCAGATGATAGAAATCCTGCACAAAATAACTCTAGCTCTATAAAGAATCAGATGAAATCTCTCCCTGAACACATGGATGTATCTGGTAATCCACTTCCTGAGCAGCCACTGAGCAACCTTACCAATATAGGGCTTGGATCATCTAAAAGTACGCAGAAACTATCTGCTGCAGACTTGCTATTACAGTATGGGAATGTAAATAATGATGTGAGGAAAGTGCTAGAATGGCCAATTACCTCAAAGGAGTTTAATGGGTTAGGGTTTAACAGGTAGTTGCTATATCAAACTCTCCATCTTATATTGAGGATCAGATGCAATGCCATACACTCTATTTGGCGGAGCAATTTTGTTCTCTATACCAAAAACTATACCTTCAATTATTGCTGTGAGTACTTTTTCAAGGTTACAATCTGTTCCAGGAACACGGTGCTCTAGGCGGCATCTTTTGGAATCGTTGCCAAAATAGGGAATTCTTATCGCAGCAGTTCTGTTATTTACTCCCCAACTAATCGTAGTTGGAGTGTGAATATCCGGATACTGAAATCTTAAATATGAATCATCATTTGGAGCAAAAAACAACATATGTTTTTTCATCATTGCACATAATCCACCAATACTATGAATCAGATAGTCACTGTACTTTTGCTCATTGATATAAAATAAGTTACCGTTATTTGAATTCACGAGATTAACATGCACATTTAATGCACTGCCTGCTCTATCCAAATAAGGCTTTGCTTTAAAAGAAACATTCCCACCTAGTTTTTGTGCTGTTTCAGTAAGTGATTGTTTTGCTAACTCAAAATGCTTAATTAAATTGTAGGAGTTCGTATAACAACCACTTTTTATCTCATACTGATGTGTAGAATTCTCCTTCTCGCAAGAAAATTCAAGAGATGCTATTTTATTTTTGATGCTATTCAGAAATAAGTATTCTTTTTCTATTCCTTCAATGTAAAACTCTAGTTCAATACCGAATACAGCATAACAACTCAAATTACTTAATATAATCATAAATTTGCTTCAGTAAATCTATATTAGGTTAGCTATATTTATATGAATACTTTACTTATTTGCCAGTAAATTTAACATCTGATTTATACATAATGTATTACTGTTTTTAATAGCATGCTTCTAATCCTCGATACAAGCGACATTTACAAATTTTTCATTTTTTTGAAATAAAAATGATCAATTTTAATGTTTTTATACCCTTTACAACCCATCAAAAAATCACCATAATTTTTAGTATGTATTAAGTAGTATTAGCTTTTCATTTTGCAGCAAGCTATTGATTATCTTATATTTTTCTAATTATTGCTTTTTTCTTGGTGTGGTATATGAACTTAACTAGCCCTAAGGTTTCTACTATGTTTTTTGATCAGATTATTACAGTAACGGATCACAATGTTACTTGGGAAAAAATCCAAAATTGTCTTTATAATCTTTATGGAGAAGCAACATATAATAGCTGGCTGAGTTCACTAAAATTTGTCAGTAGCAGAAATGGGGAAGTTCTTTTATCCGTGTCAACAAGGTTTATAAAAGAGTGGATTACAGTTCATTACATGAAAAAAATATTATCATTATGGCAAAGCGAAGATAAAAGTATACGTTCTATTGATATTCAAGTAATTGAGGAGAGGAATTCAAATTTTAATGTTATACTAAAAAACAGAGAGGAAAGTAATCATAATCTTGGTTCGCCGCTGGATCCAAGGTTCACCTTTGATAATTTTGTAGTGGGAAAGCCAAATGAATTAGCATTTACGGCGGCAAAGCGTGTGGCAGAATCTATAGATCCAATATTAGGCAGCAATCCTTTGTTTCTATATGGTGGAGTGGGACTTGGTAAAACACATCTAATGCATGCTATAGCTTGGCACATAGTCAATTCCCCATCAGCAAAAAGAAAAGTGGTGTATTTATCAGCAGAGAAATTCATGTACCAATATATTACAGCGCTGCGAAGCAAAGATATTATGTTATTTAAAGAGCAATTTAGATCAGTAGATGTATTGATGGTAGATGATGTGCAATTTATCAGTGGTAAAGATAGTACACAAGAAGAATTTTTTCACACTTTCAATGCATTGATAGACCAAAATAAACAATTGGTTATATCAGCTGATAGGTCTCCTAGTGATCTTGATGGAGTGGAAGAAAGAATAAAATCACGACTCGGTTGGGGGTTGGTGGCAGATATTAATGAAACAACTTTTGAATTAAGGCTTGGTATATTGCAGGCAAAAGTGGAGCAGATGAATATGTATGTTCCGAAAGATGTCCTAGAGTTTTTAGCAAGGAACATAAAATCTAATATAAGAGAATTAGAAGGAGCATTAAATAAGGTTACCCATACCTCATTAATTGGAAGAAGTATGACGGTAGAATCAGCTAGTGAAACCCTAATCGATCTTCTTAGGTCAAATCATAGGTCAGTCACAATAGAAGAAATACAAAAGAAAGTAGCTGAATTTTTCAATATAAAGGTTGCAGATATGCAATCCAATAGAAGGCTTCGCAGTCTTGCAAGGCCAAGACAAATAGCTATGTATTTTGCCAAAAAATTTACGCAAAAAAGCCTACCAGATATTGGGAGAAACTTTGGTGGCAGAGACCATGCTACTGTTATACATGCAGTAAAACAAGTAGAAAATTTTATAAAGACCGACTCAAAATTTGCTGATGAAATCAATCGATTAAAAAAAATGTTTAAGTAGCGTTTTTAAAATAGCTAATAACAAATCCTAAAATGAATCGACTATAGTTTTAATCCGTTTAAGTTTAAAATCTTCTGTTAGCTTCGCAGAATACATTTCCTTATTGTGTTGATTATAGAAGGTAAATTCGTGATCATCTAAATTTAGTATTGCAAAGCCAAAGCCAAAAAAGTTTCTAACCTCGTGTGCTAAGTAGTTTTTACCATTTGAATAGTCAAATTCTACATTTTGATAAACAGATTCTTGATCTTGAGCGTGTAATGATGCACCACCGTTTCCAACTATAATTTGGTCTGGAACATTATCCATTAATAAAATCTGGGCTATATGAATGTGGCCAGAAACTATGGTAGTAACATTGCTTGGAAATTTATCTCCAAAAGCTTCGATTTGTGTAAGATTACCATGGCTTTTTAATGTCAAAAATTCTTTTTTTGGAGATCTCCAAAGCGGTTTATGAGTTAAAAACCACATGGGCTTGTCAGAACTATTTTGTATCAATTTATCAAATTGCCTCTCAAAAGCATCAATTGTGCTTTGGGTTGTAAAAATATCCTCACCGGATGAAGAGTCGAAGATAAAAAATTTCATCGGTCCAGCATCTAAGGACCAACTAGAAACGAAGTTTCCACATTTTTCAGACGAAAAGGGGTATGAATCTAGATACCTGAACCATCCTTCATAAGCTCTATCACAACTCTCATGGTTTCCACGAACAAAAAGGAAAGGGGATTGTGATAAAATATCCTTTGCAGGCTCAAACCAATCAGCGTACCAAACTTCTTTATTATATCCATAAATATCGCCACACTTTTTTGTATTTCTACATTTTGTTTGTCTATAATGATAATCACCAACATGGATAATTAAATCTGGTTTATGAAGGGCGATTGAATCTAAATTTTTTTTTAAAGGCCAGCTATCTACCGAATTACATTCCTGCTGAAATAACATATTTATTCTACAGCCCGTGTCACCAATGAAAGCAATTTTATTAACCTTTTTTGGTAATATAGGAACCCGTAGATCCTCAATACTAATGTTTTTGGCACTTGTTTGTACTGTCAGTTCACAAACTGTTTCGTTATGACCACCATTGTTAATTGAGCTGCGATTCAGCATTTCTGTTTCCTCGCCATCAACATAAACAATGGGACACATGTCATTGTCCGTAATTGCGCGTATGCTTAGTTTATTTTCTGGGATAACTTGAGACCATGTGTATAATATTTGTGCATGGACGAAATGAAAGCTAGTTATAAGAGAGAGAGCTAAAAAAATAAAGATATTAGCTATATTCATTTGTATAAAAACCTAAGTTAAAAATTAGTAGTAAGGTTATCTTAAATGATTAAAATTTATAATCACAAAATTCATAATCAAATTATACAAACAATTTCTAAATTATTCTAGTATCAGATTGACACTCTAGATGAAAAATTCTAAAATGATTAAGTAATTTAAAATAATTATATAAAAACTAGAATATAGTGCGGCCGTGGTGGAATTGGTAGACACGCAGCGTTGAGGTCGCTGTGGCTCATAAGGCCTTGGAAGTTCAAGTCTTCTCGGCCGCACCAGTTTTTATCGCTGTTTAATATGGGTAAAAATGTTTATAGGAAATCAGAGTAGCAATAAGGTAGAAAGAGCTATCAGCGAAATCAGGCGCGGTCGGCCAATTGTAATATATGATGAAAGTAATTACCTATTGTTTGCTGCTGCTGAGGCTTTAGAAAGAGATTTATTTAATCAATACAAGCTTACATCAAGTAATGTATATGTTACTTTAACTTCAAGTAAGGTAAAATACATATCTCAGAATAAAGAACATAACAGCAAACGTCTGTTGGTGAATAATTTTGATGAACTGCTCTATTTAATAAACTGTTCAAAGGAAGATTGCATAAAAGAGTTGCAATGCTCAAAGACAATAGATGAATGTGCTATTGCCTTGCTTAAGTTCTCAGAATTATTGCCATACGCGTTAGTGGCTGATATGACTTTTGAGAATAACCATGAAATGCGAAATTGGTGCGAGAAAAATGACGTTATTGCACTGGACACGTCATTCATAAATAATTTTCAAGAAAATCAGGATGTATATGAAGTGTGCAAAACATCATTATTTTTAAAACAGACTCAAGAAGTAAATATCATATCTTATAGAACCGAAAGTGGTGGAAGAGAACATCATGCAATTATCATTGGCAATCCAGATAAAGATGACGAACCATTAGTGAGAATTCATTCTTCGTGCTATACGGGTGACTTGTTAGATAGCTTGTCATGCGATTGCAGAAGTCAGTTACATCAAGCAATTCAAATGATAGCTGACTCTGGAAGTGGTATTATATTGTATTTGATGCAAGATGGAAGAGGCATTGGTTTAACTAATAAGTTAAGAGCGTACAGTATGCAAAGAGGACATAATCTTGATACTGTTGATGCAAATAGAATATTGGGTTTTGAAGATGATGAAAGGAGTTTTGCTGTTGCAGCTAAAATGCTTAAGAAATTGAACATTAACAAAATCCAATTACTTACAAACAATGATAGGAAATTGTCAGAATTGGAAAGTAGTGGTATAGGAGTTACAAAGTGTCTACCACTTATTGTGGAACGTAATAAATATAACGATTCATATATGGAGACAAAGTTTGGTAAATTAGGCCATAGATTAAGAGTTTTTTAGCTTTTTTGCTGTAACTACTTTGTTAATTTGCTATGTTTATTAACATAAGTTAAGATTTTTAGGAATACTAAAATGCTAAGATTTTTTAAGCGAGAAAAAAATACTGAATCCTTAGATAAGGATATAAATTGGAATTCAAACCGCTACAGCACAGTTATTGCTCAAAGGAATATTCTACTTTTATTTGCATTAATATTATTAGCAACGATCTCTATCAGCATATTAGTCATATTTAAAATTAGCACAAGTAGCACTATTGAGCCATTTGTTATAGAAATTGACAAGAAATCAGGAATAGTGCAATTGGTTGATCCTGTCACAGTAAAACAGTATTCTGCAGATGAAGCGCTAAACGATTATTTTATTTCAGAGTATATAAAAGCAAGGGAGGTTTTTGATCCATATCATTATAATTATAACTATTATACAAAGGTGAGGTTGTTTTCCTCACCTGATGTGTATAATGAATTTAGAAATTATGTAGGATCGCAGAATATGGATGATCTTTTTAATTTATATTCAGATACCAAAAGTGAATTTAAAATTCGCTCAATTCAAAAGTTGGGTAACGATGCTCTTCAGGTGAGATTTTTTGTGGAATTTACACGGAAAGATGGAAGTTCTACGAGAAAAAATAAGATAGTTATTATGTCATATAGATATGCATCGCTTGAAATGGATAATCAGCAAAGATATATTAACCCATTAGGATTTCAAGTTATTTCATATAGAGTAGATGATGAATATGTATAGGATATTATTAGTTTTAGCTTTACTTGTAAGTGGCAATTTAAACGCATCCATTAATTATAATGAGCCTATTTCTATAGATAGTAGAATAAAGACTTTTGTGTATAGCCCTAATGAAGTATTTACGGTGGTTTTTAGTCAGGGTTACTATTCTTATATTGAATTTGCGGAAGGAGAAAAAGTTAAAAATATCGCTGTTGGTGATGCATCAAGTTGGAAAATTAATCCTTATGACAATAAATTGCTTATCATGCCATTTGAAGTTAGTAGTCGCACCAACATGATTATTACGACAACTAAAAAAAGAAATTACATTTTTGATTTAATCTCAAGGCCAAACTACGATAAATACCCGGATACTGATGCTAAGAAAGTAGATCACGATTATTCTGCTGAAAAGGATATATCTTACGTAGTACGTTTTTATTATCCTCAAGAAGAAGGTGAATTTGATGTTGATTTAGATGAGGTTTCTTTACCTACTCAAATGCAATATACTACAGACAAGCTAGAAAAAATAATACAAGAAAATGATACGAAGTACAATTATACATATATTGATGAAGGTGGTAATGCGGATATAGTTCCGATCGAGTTATTTGATGATGGTTATTTAACCTATTTAAAATTTAGAAATAATAATAAAATACCTCAGGTTTTTGTAGAAGGGGAGGATAAACCTTGTAAAAGGCTGTTATTTGGTGATTATGTTATAATAAAAGGAGTACATAAAAAGCTATTTATGCGTTATGAAGATGGTGAAGTTGAAATTATAAATAGGTCACTTTAGCTGTGGTACATGCAATATGAATAAAGAAAGGCGTAACAATTCAGAAGATGAATCAGAAATAGAGAATAAGGTAGTAACAGTTGGCTCTAATCAAGGTCATAGGGCATTGATGGTCATTATTTTAGTGCTTCTGGCTGGTGGAGTGTATTATCTCTATTTTAGTCCTTCTCCTAAAGAGGGTTCAGAAGTTATTAAAAAAGAGGAAACAAAGCAAAACGTTCAAGAATTGAAAGGAAAGTTGGAACAAGTTCCAGATAATGTAATGGTTCCTGAAAGAATAATAACTGATCCCTTACCACCCTTACCTCCTCTTCCTACACCACTAATCATACCAGAAATAAAACAAATTAGAAAAGAAGAAGTGATGAAAAAAGAAGAAGAGAAACCAAAAGAAACTCCTGTGTCAAATATACCTATTTTGCCAAAGCAAAATTTTCCTTCTAGTAATGTTATGGGCAATTTACCTACCTCGTTTCCTACAATAGGGGGTGGCGGTTATCCTAGAGACAGACGTAGTGCACAGATGTTGACAATTTCAGGTGGTAGTGGAGAGAACAAGGCTGCTGATGCTATTTTATCCGACACTTCAGCACAATCGAGCAAAGCTACCAGAGTGGGAAAGCTTGGTTTAATGATTACTCAAGGTAAAATTATTGATGCTGTTCTTGAAACTGCAATAAACTCTGATCTGCAAGGAATGCTGCGTGCTATGGTGAGTAGAGATGTTTATGCAGAAACTGGTGATACAGTTTTAATACCTAAAGGCTCAAGATTGATAGGCAGTTATTCATTTGACTCGAATGTTGCTAAATCTCGTGTAAATATAAACTGGAATAGAGTGATTCTGCCACATGGAATAGATATTGCAATCTCATCACTTAGTACTGACGAGCTTGGTAGAGCAGGAATAGCAGGAATAGTTGATAACAAAATAGTAAGTGCGTTATTCTCTTCGGTGACACTTGCTGGTGTTTCGATTGGTTCTGCTGTTATAGGGCAAAAGGCTTCTAATCTTGTTGATACGCTAACTGTCAGAGATGCAGTAAAGTCTATCACTGCAACCGAAATAGATTTTTCTTCTCTCCAACTCATTATTGACCCAGAAAAGAAGATATCTAGTGACAAATGGAAATTAGGCCTTGGGGCTATCGGAAGAATTCGGAGTGCCAAAAGCAGACAAGATTTACTAAAAATAATGAAAGAGGAAATAGCAAAAGCACTAGGAATTGAAGAAGACGAGGTAAATATAAGCCTGGAAATTGTAAATCAACTGTTAGAACAAATTCAAAGAAAAAGCAAGTCTGTTTATGATGAAGCAATCGGGAAATCAATCGAGGATTTTTCTAAAGATATGCGGGATGTAGTGGGCAGATATACAGATAAAAAACCAACTATTTATGTTGATCAAGGCACTGCATTGAAAGTATTTGTTAACCAAGATATAGTATTTCCTCCACAGGCAATATTAAATCAATGAAATGAACTATGCTGCACTTGATACATATTTGGAGCCATTACAAGGCATATTTCAAGAAGAAGGCGTAAATGAAATATCAATAAATAAGCCAAAGGAAGTATGGATTGAAAATCGCGGTGAAATAAGGTGTGAAAAATTAGAAGTATTCGATCTTAACCATTTGAAATCTCTTGGCAGACTGATTGCTCAAGCTACAGAACAAAAACTTAGCGAAGAAGCGCCGTTACTTTCGGCAACATTACCAAATGGTTATCGTATACAGATAGTATTTCCGCCAGCATGTGAACCTGATAAAGTAGTCATGTCGATTCGTAAGCCTTCTAGCATGCAGTTAGCACTCGATGATTACGAAAAAATGGGGGCTTTTTCTGAAACTGTTACAGAAGCAACTGATAATCCAGTTGACCGTCATTTGGATTTATTGTTAAGGCAAAAAAAAATAAAAGAGTTTTTAGAATACGCTGTAATAAGTAAGAAAAATATTATAATTAGTGGTGGAACTTCCACTGGTAAGACTACTTTTACTAATGCTACTTTGCGTGCTATTCCAGATGAGGAAAGAATTATTACTGTTGAGGATGCAAGGGAAATCGTTTTGAACGATCATCCCAATAAAGTCCATCTAATTGCCTCTAAAGGAGGGCAGGGCAGAGCAAAAGTAACCACTCAAGATTTGATAGAAGCGTGCTTACGTTTAAGGCCAGACAGAATAATAGTTGGTGAGCTCCGTGGAGCGGAAGCTTTTAGTTTTCTTAGGGCGATAAATACTGGTCACCCTGGATCAATATCAACCCTTCATGCGGATAGTCCAACAATGGCCCTTGAGCAAATAAAACTGATGGTTATGCAAGCAAACCTTGGCATTCCTCCAGACCAAATTATACCATACATTAGAAATGTGATTGATATTGTTATTCAGCTAAAAAGAACCGGTGGGGGCAAAAGAAGCATTTCTGAGATATTATTTACTAGATCTGCGAGTGAAAATGCTTAAATTTATACATAAGTTAAGGAAGAGTAGTTTATGAGTAATAGAAATCACCTACGTAATATTCTCATAGGAGGTGTAGTAGCTTTTAGCGTACTTGAGTTTTGCTTCTATCTATCTGGTATATTGTTTGTTCTGTTTGCTGATGGTCCGGATGCTGTGGATTTTAAGGCAATTAATCCTAGTTTGACGCCTTTCCCTCAAGCTCTTTGGCCAACGATTTTTAATCATATACAATATTGTTGGCATCATCCAGAGTTATATAGCCTTGAGCTCAAAATCACATTAATTATATCTTCTGCACTGCCTATCATTGTTTTAATGATTATCTTATGGAATTTAAGAGAAAGGATAATTGAGTGGCGACCATTTAAAAAGAAGGAATCACTTCATGGAGATTCGCAGTGGGCATCAGAGAAAGACATACGAAAAGCAGGATTAAGAAGCAAAAAGGGATTATTGCTTGGTAAAGATAAAAGAGGATACTTCATTTCTGATAGGTTTCAGCATGCATTGTTATTTGCACCTACAGGTTCTGGTAAGGGTGTTGGCTTTGTAATTCCTAATTTATTATTTTGGACTGACTCGGTAATTGTACACGACATAAAATTAGAAAACTATGAAATAACAAGTGGTTGGCGAGAACGACAAGGACAAAAAGTATACGTATGGAATCCAGCGCAGCCAGATGGAATAAGTCACTGTTACAATCCATTACAATGGATTAGTGAAAAACCTGGGCAGATGGTTGACGATGTGCAGAAAATAGCTAACCTAATCATGCCTGAACAAGACTTTTGGCAGAATGAAGCAAGAAGCTTATTTGTTGGAGTGGTATTATACTTACTTGCTGCACCAGAGAAAGTTAAATCTTTTGGTGAAGTTGTGCGTACGATGCGTAGTGATGACGTGGTTTATAATCTTGCTGTTGCTCTTGATACAATGGGTAAAATACTACACCCTGTAGCATATATGAATATTGCAGCTTTTTTACAAAAAGCTGATAAAGAAAGGTCAGGTGTTGTATCAACCATGAACTCATCACTTGAATTGTGGGTAAACCCATTGATTGATACTGCAACTGCGTCAAGTGATTTTAATATTCTAGATTTTAAAAAGAAGAAAATTACAGTTTATGTTGGTTTAACTCCTGACAACTTGACTAGGCTCAGGCCTTTAATGCAGGTTTTTTACCAACAGGCAACTGAGTTTTTATGTAGAAAATTGCCATCGGATGACGAGCCTTATGGCGTATTGTTTTTAATGGATGAGTTTCCTACACTTGGAAAAATGGAGCAATTTCAAACAGGTATTGCATATTTTCGTGGTTATCGAGTTAGGTTATTCTTAATTGTTCAAGATACTGAGCAGCTCAAAGGAATATACGAAGAAGCAGGGATGAACTCCTTTTTGTCAAACTCGACTTACAGAATAACTTTTGCAGCCAATAATATTGAAACAGCTAATTTAATATCGCAACTTATAGGAAACAAAACTGTACAACAAGAATCGTTGAATAAGCCTAAATTTTTAGATTTAAATCCTGCTTCAAGGTCATTACATATCTCTGAAATACAGAGAGCATTGCTATTGCCTCAAGAAGTTATTATGTTGCCACGTGACGATCAGATAATTTTAATAGAGTCGACTTACCCAATTAAATCAAAGAAAATTTTGTACTACAGTGATACCACCTTCACAAGAAGGCTGCTCAAACAAACTCGTGTGCCTACACAAGAACCATATGACCCAAATAAAGTTCTTTCTGCCGCTGCGAGCAAAGATAAGGTTAATAACGAGGGGAATAATGTTCTTGAGGGACCTAATTCAGTTGATTATCCTGCTGAAACTAAAACCGAAGATGCAGTATATGATGAATCAGATGAATTTGCAGACGAAGATATTGATGATGAAGATATCGACGATAAGTTTGAAGATGATGACGAGGAAGATGAGGATAAATTAAAAAATGACGAGAAGTAAGGTTAACTTTGCCTATTTTTAGCTCAGAAAAGTGCAAGTTATGCAAATAATTAGGTTTTTCATATTAAGCCATTTTTAATTAATTAGTATTAGATTAGCTATTTTAACTAGGGGAGTAGTAATGATTAGTAAAAAAACATTAGCGGTTACAGCATTTGCTTTATTGTTGTCACAACAATCTTTTGCAAGTGAAACAGAAGGGTTTTACTTTGGTAGTGGGTATTACGGTCAATATTTAAATAACACAAGCGTACTAAAAACAAGCACTACAGGTATCAAAAATTTGTCTATAAATGACAGGGGTGCTCAGAACACAGAAGGTCAGTCACTAAGTGAGTATAAAGGAGATTATAATCCACCTTTTGCTGCAAATGTGGCATTTGGTTACACAGGGGAATTGGGTAACAACAGCTATAGGGCTGAATTGGAAGGGATGTATTCTTCTGTAAAAGTGGATAATATTGGTTTAACAAGTAGCCAAATAACTGTTTCATACCTAAAGGAGACTGGTGAGGATCCTGATAAAGAAACTTATCTCTATAGTGCTGCAGTTAGTCATGACCAAATTGAGAACATATCTGTAATGGCAAATGTTTATCATCATTGGAAAAGTGACCGTTTCTCTTTTTCTCCTTACGTTGGTATTGGGATCGGTGCAACAAGAATGACGATGTTTGAAAAACCGTCAATAAGACCCGCAGGTCAATTAAAAGCTGGCTTTGACTATCGCATAAACGAAGATGTAAATATGCATATCGGATATAGAGGTTTTGGTGCTATTGGTAGCGATATTAAGCTTACAGCAAAAAGGTTAGGACAAGTGGTAGACGACCCTAATAATGATAAAAAAAAGAAGCTTAATCCTAGCTCAGGTAGCAAAGTAACTGAGGAAATAAATATAGGTAATCAACTATTTCACACACACGGTATAGAGGCTGGTCTTACTTTCCATTTTGCCAGCAAAGCTTAAACATGTTGCCCTTTAAAAAATGCATAAAACCGTTCCTGTCGTCCTATGGCTTGACCATAGGATCTAGTTAAATATAGATCCAAGTAGTCACGCTACTTGGATGACTAGGTAGAGGGTACTGGGATGATATAGGATAATATGGGATGAAGGCAAAAAAACATTAGCTATGTTCTTTTCACAACAATGCATCTCTTCATTCCCGCTAAGTCATATACATATTCCTGAAAAGCTAATTCGTATGAGGGGATTATTTTGTCAATATTGCTTTGATCTTCACCTATCTCCAATATCGCAAACCCATTTTTTTTAAGGCACTTTCTCAATATTGGAAAAATGCTCAAGTAACAGCTCAAACCATCAATACCACCATCAAGGGCAATTCTTGGTTCCTTTTGCACTTCAGCTTGCAAGTCTTTCAATTTGCTTCTTTTAATATATGGAGGATTACTGATTATAAGATCGAATGAACCTCTGCACTCTGTCCACGAACTTGGAAATATTTTGGCTCTGCTGAGAAGATCATGTTTTTTTGTGTTCTGATAGGCAACTTTATATGCTTCCAAGCTTTTTTCAAAACCGACGCCAACAGCATATTCATACTCACTAAGTACGGATATCAATAAACAACCTGTGCCTGTACCAAAATCTGCAATTTTTAGTTTCTGTTTTTTGTTTGGGTAATATTTTAACACTGCTAGGATTATTGTTTCACTATCTGGCCTTGGATCTAAAACATGCTGGTTAACTATAAAATTTTTACTCCAGAATTCACGATTACCTATTATTTGCGATATTGGATATCTTTCCGCTCTTTTTTTTGTTAATTTCCAAAATAAAAGTTCTTTCTCCATCGGCACTTGATCAGCATGGTTCACAATTATAAATGATCTTTCCACTCCAAGTACGTGCTGCATGATGATTTCACAATCTAAATGTGGTGATTCAACTTTATGTGACGATAATAACTCCGATCCTTCTTGAATTAAAGTGCTGATTGTTTTCATTATTCTAAAAATATGTTTCTTTCAGCCAAAAATAGCAAGATGAGCTTCCAGTTTAGGGTAGCTGCACTAAATCCCAGTGTCAAGCACGCAGCTGTACGAACATTGCAATTTGCAGATCCAAGTAGCTTGACTACTTGGATCCAGCTAAGTTGGTGAGCATAAAAGTATAGCTAATGCGAGCTTTACGTCATACCGTCACGGTATCTCTAGATTCCGCTAACACGTAGCGGGACGACGAGGTCAGGGTGTCATCCTAGTACCTTCTCCTGTCATCCCAGTGCCCTGACTACTTGGATCCAGGAAAAAGAATGGTGTCATCCAAGTAGCCTCCCTCCCCTGTCATCCCAGTGCCCAGACACTGAGATCCAGAAAAGTTTGCTTGTAAGCAAGCAAACTAGCACAGAAAGTGGTTACAACATTTTCGATGAGATTATATGGAAAATTGGATTCCAGTGTCAAGCACTGGAATGACACCTTCCTGCCCAGTTCATGTTGCCATAAATATTAAGAAATTTACCAAGCAAAAAAAAGGCAAAAGAAGCCCTAGTCATTGTCTATTTTCAGTATTGGCGTTTTTTAAGTCTTAAACACTGCAATTTAGCTGCTTTTAAATGCAACTCACCTTAGTTTAAATGTTTAAGAAATTTACTAAGCAGAAAAAAAGGCAAAAGAAACCCCGTGTTAGCTAGTTGTCACTCTCTAATCCTGCAAATTGGCGTACTATACTGTCTTAAACGCTTTATAAGCGCGTTTCAGCTTATATAGGTAAAAACCCAGAAATGTTGTGAAGACGTAGGGTGCGCATAGTGCAAAAAATTAAAAATAAGACGCCAATTACGTAATACTGTTGTCGTTTAATCTGCACAGATTGAAGATAAATGAATACCTTCAGTTTCATGATAAGAGGGCTGGCGAAGGGTGTCAAGTAAGTTTTTTCGTTTCTACCAGCTACTTGGATGACACCACATAAATTAATAAATAGGAAAATTACTACAAATCCTTTCAACTTTAGCTTTTACTGCTTTTTCGACACTTGAGCTATTTCCGCTGATTAATCCTTGAATTACTTCATTTATTAGACCAGCTATCTCTTTAAAATTTTCTGCCTCAAGTCCGCGTGTTGTCTCAGCAGCGGTGCCAAAACGGAGCCCTGAAGTGATGGTCGGCTTTGCTGTATCAAATGGTACAGAGTTTTTATTACAGGTAATACCGGCTCTCTCAAGGCTATCTACAACGTCTTTTCCAGTTAATTTCTGCGATCTTAAGTCAACTAGCACTATATGAGAGTCAGTGCCACCGGTTATAATGTCAAGTCCATGCTTTTGCAATTCTTGAGCCAGCACTTTCGCATTTTCCACGACTTTCTTGCTATAAGTCTTAAACTCTGGTGCTAATGCTTCTTTAAATGCAACAGCTTTTGCAGCTATCACATGCATAAGTGGCCCGCCCTGCAATCCTGGAAAAACTGCGGATTGAATTTTTTTGTGTAATGCTTCATCATTGGTCATCACTATTCCACCACGAGGACCACGCAAAGTTTTGTGAGTCGTGGAAGTCATAACATGTGCATATTCAGCAGGGGATGGATATTCGCCCGCTGCAATAAGCCCTGCATAGTGAGCAATGTCTGCAAGCAAATAAGCACCAACTTTATCTGCAATCTCGCGAAAGCGTTTGAAGTCCATTTTTCTTGGATAAGCAGAAGCACCAGCTATGATCAATTTCGGTTTATGCTCCAGCGCCAGCTTTTCTATCTCATCCATATTGAGCAGATAAGTGTCTTTATTCACTGTATATTGAATTGACTTAAACCATTTACCAGAAAGGCTTGGTGCCGCACCATGAGTTAGATGCCCACCGCAACTCAGTGATAATCCAAGTATTGTATCGCCTGGAGTAAGCAGTGAAGCAAATACCGCCTGGTTTGCCTGAGAACCAGAATGAGGTTGAACGTTTGCAAATTTAACACCAAACAACTTACAAAGTCTTTCTATAGCCAGACTTTCAATTTTGTCCACATGCTCACAACCACAGTAATATCTTTTACCTGGATAACCTTCTGCGTATTTATTAGTCAGAAAAGAGCCTTGTGCCTCCATTACCGCTTTGCTTGCAAAATTTTCTGATGCAATTAATTGCAATTGTGATTTTTGGCGTTGTAATTCTTTTTCTATAGACTGATAAACCTCGTTATCAAAAGACTTTAAACTATTTTTAGAGCCACAGATTTTTTTTAAAACACTCATCATAGATCAAACCTCGCTTTAATTTTAAGATGCACAAGCAATTTTAAGACTGCTTATCCTGCTTTTTTAACCATAAGAGCCCAAAAACAGCTATCAGCAAACATACAGGAATAATAGATGTTGCTTTTATCAGCAATTCAGCACTATACACAGGATTTCCTTGTATCACTGTCCTATCCCAACACAAATCTATTATTTTTGCGATCCCAGTGTGAAAAAAATAGCCAAAAACCATGACTATCATATTTGACACAGCTGTAGTTAATCCTATTAAGTTATTATTTACATAACTTAATGCTTTGTACAGTGTTACTATTTGATATCCAGAAGCGAAACCTATAACAAGAAGTGCAGGCAATACAATATACAATCCTCCAGCCTGTGTAAAAAGTAAAAGGAAACTAGCAATCATTGCAAAGGAACAGACAATAATAACTTCATAATGTCTATTTGGATATTTTTCTAATATGTGAGCAAAAGAGAGCAATCCAGTTGCAAATCCTACATATATAACAGAAGAAATTGAAGACGCTAGATCACCGGCCATTTGATATACCTCACATAAAAAAGCTTTTGTCCAAGCATCAGCAAAACCTTCTAGTGGACCTACCATTAAGCCACCAAAAAAACTAATTAGAATGATATATTTATTGAAAAGCACAGTTTTTAGATCCTTCATGCTAATTTTTTCTTTTCGAAAGTCGTAAGCATTGTAAGGAATAACTAAAAATAAAGATAAAGCGAGTAAGAAACCAAACCCTGAAAGAATATAAATTACGTAATTCCAACCAAACTCATCAAGCAAAAGTTCTATTGGTAGACCACCATATGTTGCCCCTAATAGCCCTATAATAACAGATATGCTTGCCATTTTTGCTGATTTTTCTCGCGGAAAATACATACTGGCAACTTTAAATACTCCTATTACTGACGCAGACGAGCCAATCCCAACAATTATTCTACCTAATACTGAATAATACCACTCATCAAAGCACACAAGAGGTAATGTTCCAATAGATACCAAGACAGCACAAATAGGTAAAACAATTTTTGGACCGAATCTATCAAAACAAAGACCAACAGGGATATGAACTAGTGTAAATCCCACATAGTAGAGACCATTAAATTGCCCTAAATCTGCAATGCTTATATTAAATTTTGTTATTAATACAGGCGCAATTATGTTTGGCATGACACGTAACACATACTGGTATGCATAGAAAAGAGATACTATCAACCATACAAAAAAATTACTTTTCGACATACCTACCACCTAATAAAACCCAATTACAATTAAAACAAAAATATCAAAGTAAAATAAAGTATTATATTTCATAATAACAAGAGCCTTAAATTAGTACATCTAACGATTTTATCATACGAGCCTTCGATAAATTATCTACTTATTACAATCAACTTCTCTAAAATCTTTATTTTTTAACCATAAGAGCCCAAAAACAGCCACCAGCAAACATACAGGAATAACTGATGTTGCTTTTATCAGCAATTCAGCACCATACACAGGATTTCCTTGTATTATTGTTCTATCCCAACACAAATCTACTATTTTTGCGATCCCAGTGTGAAAAAAATAGCCAAAAACCATAACTATCATGTTTGACACAGCTGTAGCCAGGCCTACTAAGTTATTATTTACATAACTTATCGCTTTGTAAATGGTAACCACCTGATATCCAGATGTGAAGCCAATAATAAAAAGCGTAGGTAATACAACATACAAGCCACCAATCTGAGTAAAAAGCAAAAGAAAACTAGCGATCATTGCAAATGAGCATGCAATTATTACTTCATAATGCTTATTTTTATATTTTTCCAATAAATAAGCCAAAGAGAATGATCCTGTTAACATTCCTATCAATATTACGGAAGAGAGAGAAGATGCCAAGTCTTCATTCATTTTATATACTTCAAAAAAGAATGCTTTCACCCAACCATCGGCAAAACCTTGCATTGGACCGACCATGAGTCCACCAAAAAAGCTAATTAGAATAATATGCTTGTTGAAAAGTATGTTTTTTAAGTCTCTAATGCTAACTTTTTCCTGTTGAGCATTGCTTTCAGGCGTTACTAAGAACAGCAACAGAGCAAGTAAACACCCAAATGCTGAGAATGTATAGATAACATAATTCCAGCCAAATTTATCGAGTAAGAAGTCTAAAGGTAACCCGCCACATATCCCTCCCAAAATTCCTATAATTATAGATAAGCTGGCCATTCTTGCTGATTTTTCTTGCGCAAAATACATGCTTGCAACTTTAAAGATTCCAATTGCCGAAGCGGATGACCCAATTCCCACAATTATTCTTCCAATTATTGAATAACTCCACTCATCAAAGCATATAAGCGGTAGTGTTCCGGTAAATGTCAAAACGGTACAAGCAGGTAAAACAAACTTTGGTCCAAATCTATCAAGGAAAAGACCAATAGGTATATGAGCTAGCGTATAGCCTACATAGTATAACCCACCAAACTGGCCAACATCTGCAATACTTATGTTAAATTTTGTTATTAATTCAGGCGCAATTATGTTTGGAATTACGCGTAATATATATTGGTATGCATAAAACAGTGACGTCAACAACCAGATTAAAAAATTCCTCTGCAACATGAATCTCAGCTGAAATTTAGGATTATAGATACTTTAGTTATAAAAAACAATACTATATTAATCATCTAAATCTGCTTAGCTCTTTTTACAGCTTATAACTTTAAGTAACCAAAAGCCTATCATTCCTATTAGTAGGCATATAGGTATTATTAACATAGACTTAACCATTACATCAGTTCCATAAAATGGCTTTCCATCGATAATTTCACCGTTCCAATAAAAATTCATTATATTTGCAATAATGACGTGAAAAAAATAACCAAAACTCATAACTATGGAATTACCTACAGATCCTGCACTTGCTACTGCTTCGTTTTTTACACAACTTACAACTTTAGCAGTAAAAACAATTTGGTATGCAGAAGCAAGACCAATAATGAATAGTAATATACATGCCAGGAGTTCACTAATATTGCATATAAAAAGTAATAAGAACACAATTATCATGGCCATAGCACAAGAAATTATTATTTCATAGTGCTTGGTTGGATTTTTTGCTAATATGTAAGGAAGTAATAAATGCCCAAAGCCAAAGCCTATTAGTATCCATTTTGAAATGCTATATGCAATGTGTCTATCTATAGCGTAATCTCATGCAAGAATGTTGCGGACCACGCATCTGCAAAGCCTTCTAATGGTCCAACCATAAAACCGCCAAACAAACCTATCAATAAAATATCTTTATTAAATATAACTTTGCTTAAATTTTTAATATTTAATTCTTCGTCTGAGGTGCCAACTTTAGGTATAGATATAAAGGTAGTTAAAGCAAGCAATAATCCAAGCATTATACACACAGTAAATAAATAATCCCACCCAAACTTATCAAGTAAGACATGTAATGGTTTGGTGGCAAATACACCACCTGAAATGCCAATAATAACCGATATGCTGAACATCATGGCAAATTTTTCTCTATGGTAATAGATTCTTATTATTTTAAAGAGTCCAAGTACTGAAGCAGAGGATCCAATACCAGTAATTATTCTTCCAATAATAGAATAACTCCAATCATTAGAACTGACTAAAGGTAAAGCACCTAAAGATGTTAATGCAATACAAATCGGTATAACAACTTTAGAACCAAATCTATCTAAAAGAATACCTACAGGAATATGTGCTAACACATAACCTACATAATACAGTCCACAAAATTGTCCTATTTCTGTTGTTCCTATATTAAACCTTACTACCAATTCAGGAATTATAATATTTGGAATTACGCGTAATATATATTGGTATGCATAAAACAGTGACGCCAACAACCAGATTAAAAATTCCTCTGCAATACTTTACCCCAAAGCTAGCATTATAGATACTCTGTTTATAGAAAACAATATTTTTATGAATACTTATTTTAATTTACCGGAATTTTATACAGTTGAACTCATAGCCAACATAAGTAGTTTATGCATTAACTAAATTTTCCAGGTTCAAGTTTGGATGATGGAAAAAGTTCACTTTTTCTATTTTTAAAAGAGACCTTTTATTTTACTTATAATTTTTTCTACCATATCTACAACTGGCTCATGAATAAGGTATATGAAAAAAATTACACCACAAATGATAAGTATATTTATGATTTTACCCTTATTCATCTTTATCTTGAGCTTCACTTTTGTTACAAGATCCATTTTATTTATGTTTTTATTTCATGCTGACAATTATATCTTAAATACCATAATTTTCAGTAAAATTTGACTTCAGAAGTATTCTATTAATTCAATATTAACCTTTTTATGTGTAAAATAGTTAATATAATATTAAAGCAGGCTGATGAATATAAGCACGATAGATAATACGCTGCAAAATTACATAACAAAATACATTGAACAAACATTCGCTACACACGTGCTAGGCAATAGATACGACAAATTGTATAGGAAACTTCTAAGTGGTATAGAAGAGATAATAAAGCTTGCTGTAAATGAAGCAAAACACTACGATGAAAATTTAGAAGATCTATATAACGATTCAAGATTTAATAAGAAATTTATTCAAGCTGTTGCTAAACATCAGGTGTCGGAATTTTTAAATACTTATCCGAAAAGAAAAGAAATTGTTGCAGAATTTTACAATGAACATCACATTAACGAAAGTGATTTAAAGACTCTGGAAAAGGGGAAAGATTTAGTAAATAAAATAAATAACATTAACTTACTGCAACAAAATGAAAAAAATGAGGAATTCAATATTAGAAAGACACTTGCTCAATCAATAAAAATGCCTTCCATAGAAAAACACAAGTTAGAACATTCAAAATAACCTTGGCGAAGTATGGCAAAATATACAACTTATGGATAGTCTATTTCATTTTAACTCCTGGCACGCTTTAGTAATACTATCACATCCAATTTCTAATTGTTCCTGAGAGGTTGCATAAGAAATTCTGATAAAATTTTCTAGACCAAATGCAATTCCTGGAACCACAGCAACCAAATGATCTCCCAGTAAGTATTCAGTAAAATCTAAATCATTATTTATTATCTTACCACTTTTTGTGCTTTTACTGAGCAATCCTTCACATGAGACAAATAAATAAAACGCACCTTGTGGAACAGACGCTGATAATCCCGGGGCAGAATTTAGCTCTTTCACCATAAAATCTCTACGACTCTTAAAAATCCTTGTTCTTTCTTTCAAAAAACTATGATCACCGTTTAATGCTGCTGCTGCTGCTGCTTGTGCTATCGAATTTGGATTAGAAGTGCTTTGAGACTGCAGCGTAGAGATAGCTTTTACCACATCACTTCTACCTGCAATATACCCTATTCTCCAGCCTGTCATTGCATAGGCTTTTGATACTCCATTGACTACAAAAACTCTATCATAAAGCTTCGGCTCAACCTGAGCGATAGTAAAAAACTTTTCGTCGTATATTATATGCTCATAAATATCATCTGTAACGACATTCATATGTGGATATTCAAGCAATATTTGTGCTATGTCTTTCAATTCATCACATGTGTACACAGCTCCTGCAGGGTTGTTCGGTGAGTTAAGAATTAACCATTTAGTTTTTTTAGTTATCCTGCTTTTCAATAATTCCACTGTCAGTTTAAAATTTTGTTTGCATTCTACTACAACTGGCAAGCCGCCAAAAAGACTTACCATATCAACATATGAAACCCAATAAGGAGCTGGAATAATAACTTCATCTCCAGAGTTAATTGTTGCCATGAACAAATTGAATAACACCTGCTTAGCACCTGTACCAACACAGATTTGGTTAAGCGTGTACTCGAGGTTATTATCCTTTCTTAACTTATTAATTATTGCTTCTTTCAGCTCACGCGTTCCATCAACAGCAGTATATTTAGTCTTACCTTCACTTATTGCTTGAATAGCTGCTTTTTTTATATGATCTGGAGTATCAAAATCCGGTTCTCCTGCAGCTAAAACACAGATCTTTTTTCCTTCATTTTTCAACTTATTTGCCTTATCAGTTACAGCAATCGTAGGTGATGGTTTTATTAGGGACATTCTTTTTGCAAGGTCTGACATATCTTACTGAAGCTAAATTCAAATGATAAACCCCGTACAACAAAAAAGCTAGAATTTTGTGTATTGTATTAGTAGCTTTTTACCAGGTTTACCAATGCAGCAATATTTTCAACTGGAGTATCAGGGAGTACTCCATGTCCGAGATTAAATATGAAGGGTAAATCTCTAAAGCAATCTATTATACGTTTTGCTTCTTTGATTGCTTCCGTTTTATTATAGGCTAAAAGATTAGGATCAAGGTTTCCTTGTAGAGGGATGTTTAGATTCGCTTTCGCCCATTTTATTGGAACATTATAATCTATACTTACTGCAGATACACCTGTTTGTTCGCAGTAATCTTTATAAAGATTTCCAGCAGACCTTGGAAAACCTATTATTGGAAAATCAGAAAATCTATCCTTTATTGCCAAGATAATTCTCTTTGTTGGTTCGATAACATATTCTTTAAACAATGGTTCCGATAACGCACCAGCATTACTGTCAAATAGCTGAATAACATCTGCTCCAAATTCTATCTGTTTAATTAGATAAATAATCGTTACTTCCGTTATTCGTTCAATTATTTCCTTCAAACACGAAGGATAAAAATTTAATACTTTGGAAAAAGTTTTGCTGCTCCTACCTTCTATGATGTATGAGGCTACTGTCCATGGTCCACCAGCAAATCCTATGAGAGATTTTTCTTTTGGTAATTGGCTTCTGACTTTTTTTATAGCGTTTAGAATTGGTAAGGTTTTAGTTTCAATTTCTTGTGGACCCTTCAATTCCTTAGGACTTTCCACGGGTTTTATTATTGGACCTACACCGCGTACGAAATTCACGTCACAACCCAAAACATCAGCTATTATTAAAATGTCTGAAAAAATTATCGCCGCATCCATGTCAAATCTTGTCACCGGCTGTAACGTCAATTCTGTCACTAAATCTGTGTTGTAGCATATCTCCATAAAATTATTCATATTTTCTACTGCTTTGCGGTACTCAGGAAGAGACCTGCCAGCCTGACGCATTAGCCAGATAGGCACTCTTCCACCCGGCTCATTTCTCTTAATAATTTTCGCTATTGTTGTTTTGCCGCTTTCCAATCTATTCTATTTATTCTTTTGTATATTAAAGTATAGTAGTAATAATAGTTCTATCAATAACTTGTTACTAACTTAAAATTCAGTAAAAATTGGCGTTGTTCAACTTGTGGATAAATATGTGAGTAACTTTCGTATATTATTGATTTTCTGTTATGATTTATGTGCATAAGTAAGGTGTTTAGAGTGTTAGTAATTTTCTTTTATGGAAAATACTTTACCATCATGCATTGTTATACAACTATGTATATGTTGTTGAAAAAGTTGTTGATCAATTGTTGGTATTTTATATCAACAAATAATTCACAAATTAATTTGACATTATTCACATGCTTATTAAACATTTAATAACAGTTTTCTTGATAAATCTAATCTGAAAACGTTTTTGCCATTACAGGGAATAAATTGAGTAAAAAAAGAACCTTAGTAGAAAAAATAGCATATAGAATTTTTCTCTTCCTTTTCAAAAAAGCTTCTGTGTTGAAAAAGTGTGCGACTGAGGCATTAATGAAAGATCTGCCAGACCTTAATATATTTAATGGTCTATTAAAATTCCGCGATTGTGGTATAATGGATATAATGACTCCACGTACAGAGATATGCGCAGTAGACATTGAGTCAAGCGAGCGTGAAATAATAAAGAAGATAAAAAACACTTGCCACACTAAAATACCAATTTATAAAAATAACTTTGATAACGTAATAGGCTTTTTTTATGTAAAAGATGTTATTTTTAATAGGGATAAAAATTTTAATCTGAAACATATTATACAAAGCGTAATATTTGTTCCACCCTCGATGAAGACAACTAATCTTTTTGTTAGGATGAACTCTTCTAAATCATGCTTAGCTATCGTATTGGATGAATATGGTGGAACTGATGGTTTAATTTCAATGACTGATCTTATAGAGGAACTAATACCAAACATTGATAGTGAAAACGAAATAAATTCAGAATATACCATTACTGAATTGTCTCAAAATAAGTTTGAAGTATCAGCAAGGGCTCTTATAAAAGATATAGAAGAGGATCTAAAAATAGAATTACGTGACCCTGAAGAAGACTATGTTACACTTGGTGGTTTGATTCTTTCGATTGCTGGTAAAGTGCCTTCTGTAGATGAAGTCATTAAATATAAAAATGGTATGAAGTTTATCATCAAAGATGCAAATGAGCGCTACATTAATAAAATAGTACTAGACTTAAGTGATTACAAAAATTAGATTTGGTACCCCTTGTCGGGGAATGCCTTGACACGAAGAAAAAGTTGTAATAACCAAATATGCAACTCAAGTTATAGTTAAACCTATTTCCAGCAAATTATTTTCGCAAGTATAATGCATTTCAGTGTTATAGTACTCTAATAATAAAGAGGTCATATAGATATTAATATCTTTTGTATTTAAATTAGTGTCATTTTTTTTGATTAATTTGTCTACTAATGATTTGCTTATTGGTTTGTGTTCATTTAGAATTTTTATAGTTAATAGCATTTTATCTTCTGTTTGACTCAGTAAAACAGATACTAGTTCAACTTCCGCCACTGCACTGGCTATAGTTAGCACCATATTAGAAATTATCTTATTTATCTTTTCAATTAAATCTTCCTTATTTTTTGCAGAGTATGCGTCTATTTTCCACGTAAGCTTTACTTTTTTTTTAATAAATAATTTTCGATATTAGATTTGGTCTTATCAAAGCTATAATTATCCATTGAAGAAGAATATGCCTGCTTCATAACTTTATGTTTATATATTAAATCATCGGAGCTTTCTTTAAGAAACAACAACGCTTCCTTCTGCGCATCAGCATCATTCTTATCTATTACTTCAAGCTCTTCTACGCCAAACGTTATTCCATTCATAGAGTTAGCAAAGTCATGAAGCAGCCGTCCTGATAGCAGTTCCGTTATTAACAGTATGTTTTTGGTATTTTCGTTCATTGGATAATTATAAATGATTTAAGTTACCCTATATTGGTAAGTATATAATAGTCAATTAAGAGAAAGTTTCGTTGCACTTTTTATATCAAGGCATTAATATAGTATTAACAATTTTAAAATTTATAAAAGGATTATGAATACTTATACCAGATCAGGAATAGATATTGAACTATATAATAAGTTAATAAAAGAAGTCAAGCCTATTGCTCAAGAAACTACTAGAGAAGAAGTAATCAGCGAAATAGGTTCATTTTCTGCGTTATTTGATTTTGCTGCACTAAGTAAGAAGTATGACCATCCAGTACTCGTTTCCTCAACTGATGGAGTAGGTACGAAACTGTTGATAGCTCAAGAAGTGAATAAACATGATACTATAGGTATAGATTTAGTTGCAATGTGTGTAAATGACTTACTTGCACAAGGAGCAACGCCTTTGTTTTTCCTTGATTACTTTGCAACAGGCGTTTTGACCAAAGATGTTTTATTATCTGTGGTTAAGGGCATTGCAGAGGGGTGCAAGCAAGCTAAAATAGCATTGGTTGGTGGGGAAACTGCAGAAATGCCTGGAATGTATGGTAATAATCACTATGACCTTGCAGGGTTTGTGGTTGGTGTAGTTGATCGAAAGCAAATTCTTCCAAACTGTAGTATGATGAAAGCAGGTGATTATATAGTTGGCTTAGAGTCAAGTGGAATTCACTCAAATGGGTTTTCTTTAGTGCGCCATGTTTTCAAAAGCTTAGGTATAAATTATAACGATACATCTCTATGGAATAATAAATCTTGGAGTGAAATACTACTTGAACCAACAAAAATATATGTTGATTCTTTGCTGCCTATCATGTCACAAGTAAAAGGTATTGCGCACATCACGGGTGGTGGTTTGGTAGACAATATTCCGCGAATTCTTCCAAAAAACTTATTTGCAAACATAGACATTAATTCCTGGAAATGGCCAGATATATTTTTATGGCTAACAAAGGAGGGTAAAATAGAGAAGAAAGAAATGCTAAAAACATTTAATTGTGGTATTGGTATGGTATTGATCGTAAGTTCTGAGAATATGCAAAACGTGAAAAATCATTTCCAAAAACGTGGAGAAAAAATTGAAATTATTGGAAAACTTGATGAGGCATGTAACTCTCCACTTGATAGAGTAGTATTTAGTTAACCTAACTTTACTGACAGTCTTTTTGCAACTTCTAGGTATGCTTCCTTTAAATCTCCTAAATTCAAACGAAAGACATCTTTATCTAGCTTTTTATAAGTATTTTTATCCCATAATCTGCAGTTATCAGGGCTAATTTCATCAGCTAAAACGATTTTAGTACTGTCATTTATTAATCTGCCAAATTCTAACTTGAGATCAACTAAATATATACTTGCATTTGAAAATAGGTGAACTAATATTTCGTTGATTTTTAAAGTTGTAGTTTTAACTTCATCCATTTCTTTGCTAGATAGCCAATCAAAATACAGTATGTGATTTTCACTTACCATTGGGTCGGCTAGGTCATCATTTTTGTAAAAAAAATCGATTATAGGAGATGCAAGCCTCTCACCTTCTTTGATATTAAAACGTTTGCAAAAGCTGCCAGCTGCGACATTTCTAACTACTACCTCAAGAGGTATTATCTTGAGTTTTTTGACTAGCTGTTCTCTTTCGTTTAGAGTTTTTATAAAGTGTGTGCTAATTTCTGCTTTCTCAAGCTTTTCCATGATAAAAGCACTAATATGATTATTAATTATTCCTTTACCATCGATTATTTCATATTTTTCCTTATTGAATGCTGTAACATCATCTTTAAAGTGCTGTATGACAATTGATAAGTCTTCAGTTTCAATAATGGCTTTCGCTTTACCTTCGTATATCGTTTTATTCAGTGACATGTTTAATTTAACTATATATTATATCAATTTACTATTCTTAGAGTATAGCCCCAAATAACTTAAAATAAACCTTAATGGCATTCAATGTTACAATATTAAGCATATTCCCAGAAATGTTCCCGGGGTTTTTGAACTATTCTCTTGCCGGAAAAGCGTTAGAAAAAAAAATATGGAACCTTGAAGTAATAAATATTCGTTCTTTTGCGAAAGATAAACATTCAACTGTGGATGATGTTCCATATGGAGGTGGAGCAGGAATGGTTATGCGTTCTGATGTAGTTGGTGATGCAGTAGATAGTATGCTCTCTGTTCATAAAAACACTAAGTTTATTTACATGACTCCATCTGGAACTAAGTTTAATCAGAATATTGCCAGAGAATTATTAGAGTTTCCTCATATAACAATATTGTGTGGTCGATTTGAAGGTATTGACCAAAGGATAATTGATGCGTATACTCCTTATGAGTTAAGTATTGGAGATTATATACTTTCAGGAGGTGAGCCAGCTGCAATGGTGGTTCTTGATGCATGCATTAGACTTCTTCCAGGTGTAGTAAATAATACCGATAGTATTACTGAAGAAAGTTTTAATTATGGTGGTGGTGTACTTGAATATCCTCAATATACTAGACCTGAGCAGTGGAAGGGATATAAAGTACCTGAGGTTTTGTTATCTGGCAATCACAAAAAAATAAGTGATTGGAGGCAGAAGCAGTCTCATGTTATAACAAAAAAGCGTAGGCCTGAATTATTGAGTGGAGAGATAAATGACAAATTTACTTAAAAAATTTAACGAACAGCAAATGCAAGTGTTAGCTAAAGAAATACCAGAATTTCGTCCTGGCGATGATTTGAAGGTCACTTTTAAAGTAGTTGACGGTACAAGTGAACGTATACAGATATTTGAAGGTGTATGTATATCAAAAAGGAACCGCGGGTTACATTCTTCTTTTGCAGTCAGAAAAGTGAGCCATGGAGAAAGTATAGTGTCTCAGTTTTTTGTTTATTCTCCTGCACTGGTTTCAGTGCAAGTGACAAGAAAAGGAAAGGTTCGTAGAGCAAAACTGTATTATCTGTGCAAACTATTTGGAAAAGCTGCAAGGATCAAAGAGCGTACTACTTATGTTAAAAAGAAATCTAAGTAGATACAATAGGGAGTGATGTCAATTGTGTCATCTCAGAACTCTCTCTTGTCATCCCAGTGCGTGACACACAACTGTACGAACATTGTGTTTGCCTCCCGCTGTGGTGTCATCCCAGTGCTCCGACACTGGGATCCAGCATTCATTATTCTCCTTTTGGTTTGTGCTTTCATGGAAAATGTAAAAATTATTTGCAGGCAAAGCCTGCTGGATCCCAGTGTCAGCTACTTGCATGACAAAAAAGGGGAAAGTTTTTTCAAATCCTCGTGTAAAGAAAAGTAAATGAGTATAAAGAAAAAATTCCTTAAATTACTTCAGTCAAGGCGTGTACATGCTCGTATAAAAAGGAAAAATAAAAAGAACAGAGCGCTACGCTTTTGTTCTTTCACGGCACTAGTTATCTCACTTGGCTGTCCTGTGTGTATATTGCTCAGTATATTGGTTAACTCTTACAGTGCCTTAACAGTAACGAAAATTTTATTGCCAGTTGAAATAAATGCTGATCTTGCTTTGGCGAGTAATCCTAGTGATTTGCGGTATAAGTCCATTGGCTTACTCAACGATTCTTTACGTAAGGTGTTTGGAGGAACTGATTTTAAAGACGGTGACGAAATTTTAAGTCGTAATTCTTACAAAGAACTAGAGAAATTTTTTCGTAAGAAAGTAAAAGATAGTGGTGAATATGAGATCTGGTTTACCGCGTCAAGTATAATTAATTCAATAAATAAAGATAAATATTTGAATGATCGTTATGCTAAATTACTTGATTGGCTAAAAGAAAAGAGGAGAGTGAAAAAATTTTTTAATAAGTCTTTATTCCTTAAATCTGACTCTCGTGAACCTGAAAATGCAGGGATTTTAGGAGCGTTTATCGGTTCATTAATGACAATTATAGTGTGCCTAGCATTAGCATTACCAATAGGAATTATGTCGGGCATCTGTCTTTACGAATTTATGCCTAAAAATAGGCTAATGACTAATATTGTAGAAATTAGCATAAATAATCTTGCTGCAGTGCCTTCAATAATATTTGGTGTAGTGGGCTTAACTCTCTATCTTGGCATATTTGGGCTACCACGCTCTTCACCACTTGTTGGTGGAATGACTCTTTCATTTATGATGTTACCTAATATTATAATTGCAACAAAAAATGCCTTTGCGAATGTTCCTATTACGATAAAAGATGCAGCGTTTGCGCTCGGTGCACCTCACATCAAGGTGATATTAGATCACTCTTTACCGATTGCGTTACCAAGAATAATACATGGTACTGTGCTTGCAATTGCAAGGATTTTAGGTGAATCTTCTCCTTTACTTATGATGGGTATGGTGGCATTTATTGCTGATACACCTACGTCCTTTTTCGATCCGGCGACTGTTCTATCTGTGCAAATATACATATGGTCAAGCAATCCTGAAATTGCATTTGTTGAACTTGCTGCTATCGCAATTATAGCTTTATTATTGGTGTTATTTGCGTTAAATTTAGTAGCAAATTTTGTAAAAAGGAAATTCGAATTTTTTAATTTTTAGCAATTCATGAAAATCACAGTCCTATCTGGTTATGGCTTAAATTGCGAAAAAGAAACTGCATTTGCATTTATGGAATGCAGCAGAAAACTTGGTATTGGTAATATTGAAGTAAAAATCGTTCACATTAACGATATCATAGATAATCCAGGTGAACTGAAATTAAGCAATATACTTGCAATTCCAGGGGGTTTTTCCTATGGTGATGACACTGGTGCTGGTAATGCGTTTGCTTTACGTATTAAAAACAACTTGTTGGATGAGTTTCAAGAGTTTTTATCTCAGGACAAGCTGATTATAGGAATATGTAATGGTTGTCAGATATTAGTAAAATTAATTCCAGAATTCTCTAGTCTAGCTTTAATCCATAATGATATAGGCAATTATCAATGCCGTTGGATTAGAGTGAGAGTTAATTCAAAGAGTAATTCTGTTTGGCTACGGGGTCTGAGTGAACTATATCTCCCTATTGCTCATGGGGAAGGCAAATTTTTTATGGATCAAGATATTTTGAACCAATTGATTGAGAGCAATTCCACCGCATTACGTTACATTGATAAAAATGGCAACTATGCTAACCTACAATTTCCTTACAATCCGAATGGATCTACATACGACCTAGCAGCTTTATCAGATAAAAGTGGAAGAGTGCTAGCTTTAATGCCCCATCCAGAAAGGGGAATATTTTTTACCCAGCAAGATAATTGGCCCCTTGAAAAAGAAAAGAGCAAGCGTTTAGGTGTTGCTGTGCCAAAATATGGCGATGGAATGCTTATATTTGAAAATGCACTAAAGTATTTTTGTTAAAATTTATTGATAGGGATTTATGGTCGAAATCATCCCCTGATATTGCAAAAAACTTGCTTGACAAGCCTTGCCAGTCCCCTTATCATGAAACTGAAGCTATTTATTTATCTTCTCTGTACAGATTAAATGACAAAAAAACTCACGTATCTGG
>NODE_3_length_38688_cov_8.434266
TAATCCTTACCTTTTAATCTGCAGATTGGCGAAAGCAAATACAATAGCTTCACTAGCATGATAAGTGGGCTGGCGAAGGGTGTCAAGTAAGTTTTTTCGTTTCTGTGGGCTACCTGGTTTTCCTACTGAAATTTTGAAAAATGTAATCTACTCCTATATTCAAATATATCAAGCAGTAATTCAAAATCAGCCATTGCGCCTTTTGCGTTATTATACGCGAGATTGAGCAGCTCTTTGTCCTGATATAAATCAGCAAATTTAAATTCCATACATCCTGATTGTTTTGTGCCTAAAATATCTCCACTGCCTCTTAGCATCATATCCCTTTCAGCAATGTAAAATCCATCTTGTGACTCACACATGATCTTTAACTTTGAAGATGAGCTTTTACTTAAATTATCGTATAATAATACACAAAAAGATGGCTTGTTTCCTCGCCCTACTCTGCCTCTTAACTGATGCAATTGTGATAACCCAAATTGCTCTGCATTTTCTATAATCATGATGGTTGCATCTGGCACATCTATACCAACTTCTATCACAGTGGTTGCAACAAGCAGAGAAAATTCATTCCTTTTGAAGGAAAACATAACTTGATCTTTCTGCTCCTGAGTCAATTTTCCGTGTATTATCCCGACTTTATCAAGAAATGTTTTTTGTAATTCCTGAAAACGCATCTCTGCTGCAGCAATATTGGTCTCTTCGTTTTCTTCTATATATGGACAAATCCAATATGCTTTTTCGCCCCTGTTTATAGCACCTTTTAGCTTTTCAATAACATCTGGCACCCTACTAATGTTCATAGTTACAGTTTTTATTGGCAATCTGGATTTTGGTTTTTCTTTCAAAATTGAACATTCAACATCACCATACATAGCTTGCTGCAAGGTTCTTGGAATGGGAGTTGCAGTAACGAAAAGTATATCGGCATTTTCTCCTTTTCCTACCAAGCGATTTCTCTGCATCACTCCAAATCGCTGTTGTTCGTCTATGACTGCAAGCCCTAAATTTTTAAATGTAACGTTAGCTTGAAATAGTGCATGAGTGCCAATCACTATATTTAAAACACCACTTGCAAGTTCATTCATGATAATCTTTCTTTCCTTGCGCGAAGTTTTACCAGTAAGCAGCGCAACTTTTATATCGGTACAGGATAAAACTTCCTCAATCCAATTATAATGTTGCTCCGCCAAGATAGTAGTCGGTGCCATTAGAGCTGCCTGCATGTTGTTTTCTACCACATTTATCATTGCAAAAAGTGCAACTACGGTTTTGCCACTACCAACATCACCTTGCAGCAAGCTTATCATGCGATACTTGGATTTTTGTCTCTCTGAGATCTCATCTATTGCACGAGTTTGATCATTTGTTAATTGAAACGACAATTCATTTAAAACTTGCTCTTTGTATTTACTCAATATTATAAATTCTCTTCCCCTTTCTTTCACATGATTTTTTCTTGCAAGTTTCAGCGCTAGCTGATACGCAAACAATTCATCATAAGCAAGCCTTTTTCTACAAACCTCAGCTTCCACCAATGAGCTTGGTCTGTGCAATTTTATGATGCTTTCCCTCCAACTTAACCATTTTTTTTGCTTGATTAATGTATCATCTATCCACTCTGGTAAATCAGGCAATTCCTTTAGATTAGAGCTTATTATGTTCCCAATGCGCTTATTGGTAATGCCACGGCATAATTGGTAAACTGGCTCTATGCAAGCTATTTCTTTAAATTGGTTGATGTCAAGCGACACGTAATCTGGATGAGTAATTTGCCAATGTTCAGCAAATTTTTCGAGTTTGCCACTGATGATCACATTCGCTCCAATTGGAAATAGTTTATATAAATACTTAACTGAGTAATTAAAAAAGACTATGAATATATACTGACTCTCACTTTCAACGACTATTTTATATGGTCTACCTCTAAAAGTGGGCGACTGATGCTCATAAACTTTTGCAATGAAAGTTGTAAATTCTCCAACTCGAGCATCAGATAGTAACTTGCTTCTATCCACATAACTAAGTGGCTTATAAAACAGCAGATCCACCACCTTGTCCCTACCACAAAGTTTAGGCAATATTGCGGAATGGAACTTAGGTATATTCTCCAGCCTGCTATTTAGAAAAATCTGATTGCTCATTGAGATTCATACATGTGTAAAACTGTTATAGAGCCTTTTTAAAATCTTGTCACCTTATGGTCAGGTATGCACTATAGCTAGCACAGCTCTCTAACGTTATACCGCGATTCATTCGCGGTATCTCAGCCGCTAACACGTAACGGAATGACGAATTTGTTGTTTTTAAAATCGTCGGTAAGCCTAAGTTACCCCTAACTATATTTGCTATCATAGGGCTTATAGTAGGTATTTTATTAACTTATTAATCATTTTTATGTATTATTATACCATTAGCAGTCTATATCAAGGTATTAATGATGAACGGCTCTACACCAAAAGAAAAGGAAAATCGAATAGTTACACTAAGAGCTCAAGCAGAAAAGTTTGGTTTTAGCAGGTTGAGGGCTGGTAAAGATAATGCTGAAGCGAATTCTGGTGCAACTATGTACGTAGATCTTCCAAGAATGAAACTTGTTATTCAGAACAAAGTTATAACAAAAGAGCTTGTTGATGAATTATATAATAAACATACCAACCTCATTTCAAATGACAAAAATAAGTACCGCCAATTTGTAAAACAAGTTTTTACAGAGCTATTTGAATATGCTGAAGCAGAAGTTCCAAATGATTCTATTCTAGAAGAACTAATCACTAATTGTAACCAGGCTGCTTATGTGGGTGCATTGTATGGTAAAGGAGGACCTATCCTTCATTTAGCTGAAACATATGGGTTATTGTTTCAGTCTAATCATGTAACACATATTAATTGTAGTGATCCAAGTCATGCGGCAATCAGAATTGAAGAAAAAATTGCAGTTCGCACTTTTGCAGAACTGGAAGAAGAATTATGTAAATTGGATAGCTCGCTAGAATTCACACTTAAGTCTCAAGGTGATAAAAATGTAACATATGAAGATGGTAAATTGTCACTTACTGTTCCTAAGAGACTGAAGGACTATAATATAGGTGATAAAAACTTGTTTGACGTTATAAAAGAGTGTTTTCAGAAATTTTGCGAGAGGCTTGGATTTTTTAAAATAAAAATAGAGCATGGCTTGGATAAGCCACCAAAAGTGAACAGCCATCTGGAAAATATGGAACCGCCCATTCATAGCAATGAGTATGGAAATACACCTGGAAACTAACAATTAAAATATTTCAAGCGCTGTTAGCTCATTTGCACAATCAATGACTTCAGAACTTGGGAACTGGTTTTTAAACCAAGTGTACTGGCGTTTTGCGTAGTGTCTTGTGTTTGTTTGAGCAATCTGTATCGCTTCGTCTAAAGTAATCTCACCTTTCAAATACTTTACAATTTCTGGCACTCCATGTGCTTTCATAGCTGGCAAATTTGGAGCTAAGTTCATACTAAGTAGCTTTTTTACTTCATCAATTGCTCCATTTTCGATCATTTTGATAAAACGAGAATTTATTTTTTGGTATACATCCTCACGTTTAGGCAAAATTGTATATATCTTAAAATTATCGAATAAAGGAGGCTGTCTATTTTCTTGCCATACAAAGATTGTCTTACCAGTTTCAGTGATAACTTCAAGTGCTCTTGAAAGACGGTGCGAGTCATTAATACAGATTTTATCTTGAACTTTTGAGTCTTTGCTTAATACTAATTTATAGAACTCCTCTTTACTTAAATTTTTCCTGAGCTCACTTACGTTTTTTCTCACTTCCTGACTTATTTGTGGCATTGATGATAAGCCTTTGATGAAACTGCTGATGTAAAGCCCGCTTCCTCCAGTGATGATAGGTATTTGAGCATTTTCTAATGCGTGATTAACTTCTTTTTCTAAATCCTCTAACCATAGACCCACGGAATAATTTTCTTTTGCTGAAACATAACCATATAATTTATAAAATTCTTCTTGCTTTAGTGGTTGAGCAGTAATTATGGGAATTTCTTTGTATACCTGCTTTGAATCACAATTTATTATACTAATATTTCCATATTTTTCTCTCAGGTTATCGCATAATTCTGATTTACCTGAGGCCGTAATTCCTGTAATAATTACTATATTATTTTTCATTTATATTAATTTAATTAACATATGATAAAGTGTAGTAAAAGTTTGGATTCTACAATCTAAAGTTTGGAGATTTTTATGGCAGAAAACAACGACAATAATTCATTTACTAAGCGTTTCACAAACAGGACTCCTGGCGGTACAGGGGAAGGTTTTTCCAGTAAGTATTCGTCTCAAAACACCAAAGAACGGACATTAGGGGAAAAAGGAAAAATTTCTGAATTAGCAGGCAAAAAAACCGAATCCAAGGAAGCTTTTTCTGAAAGTGGCGGCATAAAAAGTAAAAGCAGAACTGTCAATGAAAGATCTTTTGCTGATGCAACAAAAAGAAGTAGGTCAGATCTTATATACTTAGTCCGTGGTAAAGATCGTGGAAAATCAGCGTGGCATTATGTATTAGTTGATAAAGAGAAAAGAGAAATGTTTCTAGCAAAAAGCAGAACTGGCTCTATAGATGTTGCAGACTATGGAGAGATTTTGTATTCAGGATGGGGAGAGGATCCACCACAGGCAATAATTGATAAAGTCAATGAAGAGTTTGGGTTGTAGCAAATCTGCATAACAAATGGTAAGCTGCGTTGCATTACGTTTACAAAAACTAGCAGTTACTATATAAGATACAGTGCAACAAAACTGATCTAGTTGTTATGAATAAGTTTTTAGCTATATGGTATCTAAAATAATAAATGCAATACAGAACAATTTATTAGTGTGTTTTCCAACAGAAACAGTGTATGCTCTTGCTTGTAATGCACTAGATAATGAATCTATAGGAAAAATATATCAGATAAAGAAACGCTCTCAAAATAAACCACTGTCTATATTTGTTAGTGATATTTACAATTTGACAAAAATAGCAAAGGTAAAGGAAAGATATATTGATTTAATAAACCACTTTTCTCCTGGACCAATTACCTATATTTTACCACTTAAAAACAACAACATGTTGCCAAACGAATTCTTTAAAGATAGTATAGGTATCAGAATTCCTGAGCATCCTATTGCAATTTCAATACTAAACAAACTGAAAGTTCCAATAGTTGCAACTAGTACAAATATTTCAGGAAAAGAAAGTGTATGTAAGGCAAACGATATACCACAATCCATTAAGCAACATTTATCTGTAGTGATTGAAGATGACGAACTAGTTTCTGGTATAGAATCTACTATTATTGACTTAACCGAAGATAAGATTAAGGTTTTAAGGGAAGGTGCAATTTCATTACAAACAGTAAACAACGCATTTTCAAACTAAAATCTATAGGAGAAAGAATGAAAAAAGTAATAGGCCACAACCAAGCCAAAAAAAAAATAATGAACAACTTATCTGTTCAGTCTTGGCTGATCTGTGGTAAAAAAGGTATAGGAAAAGCAACACTTGCAAAATCCTTCTCCAATTGGTTACTCATAAAAAACTATAATGAAGTAGCATTGGACTTACACATTGTTGAAGGTGATACTATCGGAATAGAAAAAGTCAGAGAAATGAAAAACTTTCTACACTTAAGTCCCATTCAATCAGAACACAAAATAGCTATAATAGATAGCTTAGAGGCAATGACTAATAACGCTAAAAACGCAATATTGAAAATATTAGAAGAGCCGCCAAAAAATTCTAAGATATTTATAATTAGCCATAAGCCATATGATATACAAACCACTATCCGGTGTAGGTGCTTTCAGCTAAATTTACTCCCATTAACTTATGATGAAACAAAGCAAGTTGCTTCATCTCAATGTAAATTTGATAATCAAACGTTTGACGAAATGATTACTTTACTTCCTGGAATGCCAGGAATGATAATAAATACAATAAGTAGTGATGCTTATGAAGCATACAAATGCTTTTATAAATTTCTTCATGATTTAAAGAATCCCAATATGATTAATAAAGTAATTAATAGCGAAATCGAACTAGAACTAGCATCATATATAATTCAGGCCTTCATTTTAGAAAGCATAAAGAGAGAGGTAAATGGTGTTGAAATTCTGCTAAGTCAGTGGAAAAAAATAGATGAACTTTTCGTTGCCGCAAAGCAACTCCACTTAGATAAAAAGCATGTTTTAGCTAATGTAGTTAATATCATGACATAAGTTTACAAAGTATAATACTTTTAACATAAATTCATGATAAAATTCTGTTAATTTAATACTCGAAGTATATAATTTGACTGATAATAAATTAACTGTATGGCAATCAATAGAAGTTTTGACGAAAGCCATATTGAACATGCAGAAAAAATTAAGCTTAATTAAGAATATAGCTTCAGATCAAGACATAACCCTAGAAAAAGGAAAGGAGTTGTTAAGTGGCATTTATGAAGCAAATTTTAAGCTAAACAAGACAATCAATATAGCTACTTTGCCAAAAATTGGCTATCATATGCTAAATGGTGAGCTTGTTGTACGTAATCATATTACGGAAGAGGAAGTAAAGATTCCTGGAGATTTTCATTACCTTAAAGTCGTAAAATCCGATCATGATAATTATAAATTAACGTTTTGTAATTTTTTAGGTAATGAGTTTTTTGAATATAAAAAGTATGATCCACAATATTCTGGTATTTCAGATGAATATAAATTTGTGGATTTTGGTAGTGTAAAAAAGACTCATAATCTAAAATTTAAGGAATACATTGGTCATGCACCTAAATTTTTTGCTGCAGAAGGGCCTATTGAGCCTGGATCCCAAAACCATGTAATTGATCTATTTGAGCTAGTCAAAAGTGGTAAAGGTAGAAAAGTGGGAACCTTTGCTGATGAATTTGGTTATTTTGATGATCAAAATAAATTACATTATTATAATTATCACAAAAGTGTAGAAAGTAATACTTATGATCCTGAAAATTTCAGTGTAAAAATGATAAATATAGATGTGAGCAAAATCGATAAATTCTACCTCATTGCAGAACAAGGTGATATAATCATTCATCCTATTTGGGAAAATTTAGACATATTTTAAAGTTTTTTTTAGAGTATCTAAGCTTATTGTTATTATAATGATCCGATTAGGTCTGGTAGTATTGTGTTATGGAAGATAAATTGCTTGAATCAGTAAAAAACAAAAGTTATTTCAGTAAAGCAGTCGAATGGTACTGCCATAGGTATCTGTTTTGTGTAGCAGAAAGATCTTGGATGGCATTAATAGTATCGCTTCTCCTAGTATGCTTATGTTTATTAACATTAAACATATACCTGTTATTTCCTATTAAAAAAGATTTAAATTTTGTGAAGTATATGAACCACACAGAAGATGAGTTCTCTGCAATGCATAAGCTTAGTTTCAGTAAAAAGGAAGATGAATACACTTCCACAGCGAGGTACTTAATAAGTAAATACATTGAAATATACGAGTCCATTAAGATCGTTGAACCGAAGTACCAAGAAAATTTTATAAGAAACAATTCTATACATAAAATCTATCAAGGCTTTCAGGAAAAAACGAATAATGAAGCTGGTAATTTGTCTTTATCTAAAAGAAAAATCGCCAACATAAATGTAATAACATTATCTATTGATCGATCGACCAAGGACTTAGTTACATTTGCTGGAAATGCTACTGTAGTTTTTACAACCGAGCAAAATAAGGAGGGTACTGTGGAGATTAGCTTCACTTTGTCGAATATAAAAGCAACTCTGGCTGGTATAATACCATTTAAATTTATTGTTAATGGTTATAAATACAGATTTTAAAATATTACTTGGTAGCTAAAAAAAATAACCAAAGTGCACATAGCAGTAATAACTGGAGGTAAAACTAGAAGAATTGGTGTTTTTTTAATAAAGTAATTCTGAGAAGGTTTTAAGAAAAAGGCGTTGTAAATTATCGGTAAAAAGTACAGAGCGTTGAGTATAGTACTAACAATTAACACTAGAGTTACAAACACAGAAAGTATTACATTGCCAGAGTTGAAAACAGCTTGAAAAATGAGAAATTTACCCCAAAAAGTCGGAGCAGGCGGCACCCCTATCATAGACAATGCACCTATAGCAAATGCTGTCATGCTAATTGGCATACTGCGTCCTATACCGTAAATCTTATCTATATATTTCTCACCTGCTCTCGTTATTATTGCTCCGGCAACGAAAAACAAAGTGATTTTTGCAAATGCGTGGCAAACTAATTGAAAAATTGCAACCCTCATGCTGAGATCACTAAAAATTGAAGCGAATAATATAATATACGACAATTGAGAGATGGTAGAGTAAGCAAGCAATTTCTTTAATTCTTTTTGCTTTAGTGCAATCAATGATGCAGTAATAATAGTAAATCCAGCAGCGTACGGAAGCCACCCTCCAGCAAACCAATTTTGCTGCACAAAACGTTGCATATTATCGACGCCGAAAGTGTATAATATAACTTTTATGATGATGAAAACTCCGGATTTCACAACAGCAACAGCGTGCAGTAGTGCACTCACAGGAGTTGGTGCAACCATTGCTTTTGGTAACCAAAAATGCATTGGCATTAATGCAGCTTTTCCTATTCCGTAAATCAGCATAGCAAAACACACTGCAATGAAAGTGATGAGTGAAGTATCAAATTTGAATATTCCACCGCTTACAAAGTCTAAAGTATGAAATTCATGATATAAAAGGCCTATTGCAGGAAAAAATAATACCAAAGAAGAGAAAAATAGCACGCCAAAGTAATAGCGTCCTGCAATCATTGATTCATTTGTTGAGTTGTAAGTAACCAGAGGGTATGTACTAATAGTTAGAAGCTCATAAAAGACAAATGTAGTGAGCAAGTCTCCAGAAAAAGCAATAAACATTGCACAGCCAATCGATATTGAAAAAAAGCATAGAAAACTTGAGTGATTGCTATCAGCATAGTTATTCTGCATATAACATATTGCATATATACTGGTCAGCACCCATAAAAACGATATTAATAAACTGAATATTACTCCGGTAGACTCTAGCTTTAAACTAATGTGCAAATTATTACCAAAATCCATGAGAATAAATTGAGAATGATCACCATATACCCAATATAAAGTGCACAGACACGTATACGTAAACAGAAGTACAGAAGAAGTGACAGTAATACTATTGTTCACTCCTGGCCATTTACCAGTAAAAAAAATAACTAACGCACTTAAAAGTGGAATTAACGCAGTAATTAATAAATAATTCTCAGTAATTGAAAATGGTAAGGAAAGAGACGTTAAAACACAGTCCATTAAATAATTCATCTTTTTGTTTAGGTAAAGCTAGAATTATACTAAAATCATAGAAAAACCGCTATGTTTTTTTGGCAAACTAGTCGTTTGTGTATGCTATAGCTATACTGCGATTCATTCCACAACTGTACGAACATTTGTTTTTGTTAAACACAACAAAGATGTCATCCCAGTGCCCTGACTACTTGGATCCAGGAAAGTTTGCTTGTGAGCAAGCAAACTAGCATAGAAAAACGTTTTCGATGAGATTGCAGAAAACCAGTGTCTGGGCACTGGGATGACAAAGGAGGACAGTGTCAAGCACTGACCATTTGCTGTGCAGTTTACCTTTAAAAATGAATGTTCATACAGTAAGCCATAAGATGACAAAAGAGTAAACTTTATCTGTGTGAGCTATAGACGCAAATTACAACAAATGCAGTAGCGTAATCTCCATCGTCACTTAAAGAAAGATGAATTTTGGAGATAAAATCCTTGCTAACGGTAAGATATGGCTTGCCTCTTACATCATTGTATATTTCTATATCTTTCATTGTAATACCCTGACCACTACCTCGTGCTTTAACAAAAGCTTCTTTTGCTGCAAAGCGTTTAGCAAAATACCTTGCTCGCATTTCTTGACTATTATACTTTCTACTTAGCTCTATTTCCTTTTCAGTGTAGATTCTATTGAGAAATTTTTCCCCGTATTTTTGTAATATTCTCAATATTCTTGGTATATATACTATGTCAGTGCCGATACTGTGTATCATTTTGCGCTAAAGTGATTTATTGCTTCCTCAATCTGCATTTCCTTTACCTCTCCAGTTGCTCTATTTTTTACTTCAACTATATTTTCACTTACTGCTTTCTTTCCGACAATTATTTGCCACGGCAAGCCTATCAGATCCATTCTAGAAAATTTTACTCCTACACTCCCTTCCGTATCATCGTAAAGCACTTCATCGCTCTTCAAAGCTTTGTATATTTTATCTGCAGCCTCCGTTACTTTCGTTTGTAAATTGATTAAACCAATTCTGAAAGGAGCTACCTCCTCCGGCCAGATAATTCCCTTATCATCATGAAAAGCTTCTATTATCGCACCAACAAGTCTTGAAACCCCAATGCCATACGAACCCATATGTATATTGACATTTTTTCCATCTTGAGAAGTAACACTTGCCTTCATAGGCTTTGAATATTTGTCGCCAAAATAAAAAATATGCCCTATTTCAATACCTTTACTAACATTTAACTGCTCTTGTGATATAGGGCAAGTCTCAGGATCATGCATATCATCTGCAACTGCGTATATACTCTTTAAACTTTCAATATCTTCACTCTCTAGTAGTTCAGAAAATTTATTGTCATAATATAAAGTGCTCTCACCAGTGTTTGCCAATATATGAAACTCGTGGCTCAAATTTCCTCCAATTGGCCCCGTATCAGCTCCAACTCCAATTGGAGTAAATCCCATGCGTTTGAAGATTTTTATGTAAGTTTTGTACATCAAATTATATGAATTCAGTGCACCTTCGTAATCTACATCAAAACTGTATGCATCCTTCATCAAAAATTCCCTGCCCCTCATAACACCATAACGTGGTCTTACCTCATCACGGAATTTCCATTGAATTTGGTATAAACAAAGTGGCAAATCTTTGTAACTTTTTACCACATCTCTAATTAAATCAGTTGCTATCTCCTCATGCGTTGGACCAAAAAGCATATCTTCCTCATGCCTATCCTTTATGCGTAGCATTTCCTTACCGTAATCATCGTAACGCCCTGATTCTCGCCAAAGACTTGCTGGTTGCACACAAGGCATTAATGCTTCAATAGCACCGGATTTGTTCATTTCATCTCTGATAATATCTTCAATATTCTTAAGCACTAAGAGACCAAGTGGTAACCACGTATAGATGCCAGATGCTATCTGCTTTATTAAACCTGCACGCAAAGAATATTGATGGGAGATAATTTTAGCATGGGCAGGCTTTTCCTTTAGAGTTGGCAGGTAATATTTGGATAAGCGCATATAATAGATCTGATTGTATTAAGTAATCTTAATACAATCAGACCTGTAGGTAAACTTATTTTGAAAAGGAAGGGAAGTGCATGGCTGACCATTTCATAGTTATCATAGTCCTTGTACAACATTTTCCTTTTGGCATCGCAACGCTTTTCCACCAAACTGTGCTATGCGATCCTCAACAGAAAGAGGAGGTGAATCTTGCACCTCATTATCCACTGAGTCAACATTATTTACTTGTGGTGAATCAACACACGAACTTGGCGGTACCGGTGACTCCTCTTCACTATCTGAGAATTGCATGACTGCTGCTCTCTCCTTAAGTCTCTTTGTCCAATCTGAATCATTATCATCCGACTTCTTTCTCTCTGCTTGCTCCCTATCTATTCTTGCAGCAAACTCTTCTGGTGTTTCTTTTTTGTCAGTGCCCCCACTACTTTCTAATTTTGCTTTCAATTCATTTGTAAAATTTTGTTGCTGCCCACTCTTTTTAACGTAGTACCTCCTCTTATCTGTTCAAACAGAGTAGAATGATTATTATTCTCAGGTTCACCAGCCTTCTTCGGTGCATCATTCTTAGGTTGCTCCGTACGCTTGGAAGCTGTAAAAAAATGCGGAGGCGGAGGTGGTAGTGCAGCATCTTGTGGCAATGGAGGAGGTGGCGGCGGTGGACTTGGATTTGGTTGTGTTCCAAACGTTACTGGAGGTGATTGAGGAGTAGGTACATTTGATTTATTCTCCAGATTAGTACAATTTTTACACACAAATTTTTGTGGTTCTTGAGATGGAGTATGGCCGAATTTCTGTCCATTAAGACCTACTTCTTTCTTATTATCATCTCTAGAAATAGCCAGTTTAACAAGATATGTCACTGAAATAAGTGCAACAACCGTAGAAACAGCAAAAATTGCTAAAGGAACTGCTGCAATAGGACCAGAACCAGAAACTGCTATAATAACATAAGGAAGATATTGACCAGATATGAAACTAAATATAGATAATAATGAAACAGCAATTAAAGGTTTCCATATAGTCTGCTTAGTTTTAGTAAGCTCCTGACTATCTTTTAGCAATGAAGAATTATTGGATATCATCATTTCTTTGCCTCACTTGTTAACGATAATTTAATAATAACCCAATTAATAATTTCTGTCAATAATTAATTATGAAAAACAAAGTTGCAATTTGAATAGATAAGCTATAAGTAATATACGACCAGCAATAGCCATACAATAGACTTCTTGTATAACCCACACTAAGTAGAAAAAAGGTGTCATCCAAGTAGCTGACACTGCTCTCCTTTGTCATTCCAGTGCTTGGCACTGGAATGACACCGAAGGGGCTACTGCCGTCTTGGATGGAAACCAGTGTCAGAACTAGTTAACCATGGGGCTTCTTTTGCCTTTTTTTCCATTTGGTAAATTTCTTAAATATTTATGGCTAACATGAAGCTAAGTACGAACTTTGTTAAACATAACAAATGGTGCCATTCCAGTGCTCCTTTTTTTGTCATCCCAGTGCTTGACACTGGGATCCAGTTTTCCATATAATCTCATCGAAAATGTTGTAACCACTTTCTGTGCTAGTTTGCTTGCTTACAAGCAAACTTTCCTGGATCCCAGTGTCTGGGCACTGGGATGACATCATAGGGACACTGGGATTACACCCTGACAATCGTCATCCAGCTACTTGTTAGCGGGAGATACCGCGAATGAATCGCGGTATGACGGTTCGTGGCGGCATGACGATAACCTCGTCTCACTGCCATTAAGTTAAGGAAAAAAGATAGATTTTATGGGATAATGATGTATACCAATAAGTTTAAAGGTAGTATGAGTAAAAAAGGCAGTAATAAAATTTATTCAAAATGAATTGGCAAGTCTAGAATTTATAGAATCCCATAAATCATCTTCAAAAGATTTTATGAGAAAGAGGAAGTTATCTTTTATTGACATATTTATCTTAATTTTAAGAAAAAGTGTAAAGTCGCTGCAAGTAATACTAAACGAATTTATTTTATATAGGAAAAAAGACTATACCGTTACTGCTAGTGCTTTTAGTCAAGCAAGAAAAAAAATGAAACACAGTGCATTTTCAGAAATTAACGAAGGTGTGGTTTCCTTGTACTACCAAGACCAAAAATTTAAAACTTGTTTTGGCTTTAGAGTGTTAGCTCTTGATGCCTCCAAAATCATTTTACCAACAAGCGTTGAAATAAAAAATGAATTTGGCTCAAGAAAAATACGTAACCAAAAACCAAAAGATTTAGGTGATTATGCAAGTGCAACCTTTGCGGTTTGTTAAGATGTGCTAAATAATGTTGCCATAAGGTCAGTGTTAGATAGAGGTAACACTCATGAAATTAACTTAGCAGATGGAATGCTTAAAGTTGTAAATACTAATGACTTACTGATTTGTATATTTATCTTATAAATTTCTTTCTAGCCTTACAAAAAGAAAAATTGCTTATGTCATTCGATGTCCCAGATCATCTTTTAATGAAGTGAATGCTATGTTTGAAGAAAAAAGCCCATCTAGTGTTGAGGTTACCATATGTGCTCAGCGTAAGATAAAACAAGAAAATAGTGGAATAACGCTTCAAAGTGGTACTGCCATCTGGTGAAATTGAAGTGTTAGCTACATCATTAATGGATGAACAAAAGTTTCAAACTGGAGGATTTAAGGAGTTATATTTTTTACGCTGGGGAGTTGAGACATTTTTTGCAAAACTCAAAGGAAGACTAAGTCTAGAAAATTTTACAGGAAAAAGTGTTGAGTCTGTTAAACAGGATTTTTGGTCAGCTATCTTTATTAGCAACCTAGAAAGTGTTATGACAGAAGATGTAGAAGAAGCGTTGAATATGGACTTAACCGATGATAAGCTTAAGAGGAGCATTAACAAATCTGTCTCATTTAACGCGATCAAAAACTTGGCTTTCGACATTTTTGCTACGGAATCAGATACTGACTGCATTATGGATCAATTATCAAAGCTATTTTTGATGAACACTTTGGCGGTAAGAAAGGGAAGGAAAGTTGATCGTCATAAGGTACCTTATCTTCGTTCGTTCAATTACCAAAAAAGGGTTAGAAAACACATATTTTGACTAGAGGTAGTATTCATATCTTCTGATAATAACTGGGTAGCTTATTGCCATAGCTCCTGTAAAATGACTTCTAAACAAACTATTTCTTAAGTAATTTACACTTCAGAGTTTATCTGCTTTAAAGTTTACTCTATTCTGTTTCAGCATTTGTCATAAATCCTTAATTATTTCTGACTTTTTAGTTCAGTTTTTAACCATTCTTTCCTTAACTTAATGGCAGTGAACCTCGTCATCCCGCTACTTGTTAGCGGGATCTCTTGTTAGCGGCTGAGATACCGCGAATGAATCGCGGTATGACGGTTCGCGGTGGTATGGACGTAGGAAAACCTTTCTTGGGTTAGCTATAGAGACTCTCATCTTTAGCGAGCTTCAAGGTAATTGGTTGCTATTTGCGAAAATATTCGCATAATTTAAGTAACATTACTTAATAAAAATTAACTATGGAGCTTAATAAGATTGCAGCATCGATTTTACTTTCTGGGCTAATCATTATGATAGTTAGTAATGTAGTTGATATGCTTTACAGTCCAGAAGAATATAAGATTGAACACCAAACGATAGTAGCTGCTGGCAGCAATGAGTTCCAGCAAAAAATCGAGCAAGTGGCGCTTGATATTGGAGCGCTCATGCAGAATGCTAGCTTTGAGAAAGGTAAATCAGCAGCAAAAAAATGTATAGCCTGCCATAGTTTTGAGAAAGGTGGAATGAATAAAGTAGGACCAAACTTATGGAACATAGTTGGAAATAAAAAGGCCCATCTTGGTAACTCATTCAATTACTCAAAAGCAGTGCTTGAAAGAGGTGGAAAATGGGGGTATGAGGAGCTATTTGCCTTTTTAAAGAACCCAAAAGCCTATATAAAAGGTACACGTATGGCATTTGCAGGTATTTCCAATCCACAAGAAATTGCAGATCTAGTTAGTTATTTGCATCAATTGAGTGATAGCCCGGTTGCTTTGCCAAAGTAGTATGGATTATTGTAAATTGTTTGATGGAAATAATGGTCACATAGCATATCGAAAGCTACAAGGAAAGAAAGCTTCTGTAGTTTTTTTCGGTGGATTTGCATCCAATATGGATGGAACTAAAGCAACTGCTATTTACAAATTTTGCCAAGAAAATGACGTAGCACTTGTGCTATTTGATTATTTTGGTCACGGTCATTCAAGTGGTAATTTTATTGATTACACGATAAGTGATTGGCAAAAAAATTGTGCTAAAGTAATGAGTGAATTAACTAGCGATAAACAAATAATTATAGGTTCAAGTATGGGAGGATGGCTGATGTTGCTCACTGCCCTTCAATTTCCAGAAAAAATTGCAGCACTAATTGGTATATCGTCTGCTCCCGATTTTACTGAAGATTTGATATTCAAGCAATTGTCAGGCAAGCAAAAAGAAGAACTAGATTCTAAAGGTGTAATAGATTTTACTTCAGAGCATTGTACATACAAAATAACTAAAAATTTGATCGCAGATGGCAGAAAGAACCTTCTTTTAAACAAAAAGACAATAGATATAAACTGTCCTGTGCGCTTGCTGCATAGCATTAATGATAAAGATGTTCCTTATCAAACTTCATTGAATTTAGCTGAAAAAATTAAGTCAACCGATGTTGAAGTACACTTAATAAAATCAGCAGAGCACAATATGTCTGACAATCATTCACTGGAAGTTTTATTTAAGACCATTAGAGAATTTTGTAACCAGACTGCATTCTGTGATTTTTAGCAAAACACGATTTTTCATTTGAGCTTTCTTCAACTTAAAATAAATACAGAAAATTGCTGCCTATAGCTAAACTGACTTAGATTTACCGACAATTTGAAAAACCGTCATCCCGCTACGTGTTAGCGGCTGAGATACCGCGGCGGTATGACGGTTCGCACCATCACACTTTGGAACCTTACAGATATTGAGCAAATCCAATAATATCCTTGATTTCTTTTATATTATGGGTTGCAATTTCTGCTGCTTTCTTTGTGCCTTTTTTTAATATTTCATGTAAATGGAATTGGTCTTTTAAAAGATCATTCATTTTCTCACGTATGGGTGATATAATACTGATAATTAAATCAGCTAACTCTTTTTTGAAGTGCTTCATGTCATGTTTGTTCACTTCTTCACATACTTTTTTCACATTTACATTACTAAGCACTGAATAAATGTTTATCAAATTGCTTATTTCTGGTCGGCACTCTAAAGTAGCAAAGCCTAGAATTGAATCTGTTTTTGCTTTTTCTATTTTTTTGACAATTAAGTCATCCGTATCATCAAGGTTAATGCACGAATGTTCTGAAGGATCAGATTTACTCATCTTGCTTGTACCATCTCTTAAGCTCATTATCCTTGATGTGCAATCCAAAGTTAAGATTTCAGGTACGATGAAATGATCCAGCTTATAATGATTGTTAAAAGCTGATGCAATATCACGTGCAAGCTCCAAATGCTGTTTTTGATCATCACCAACAGGAACGTATTTAGTTTGATACAACAATATATCTGCAGCCATAAGTACTGGATAACTATATAATCCAAGAGAGGCTTTTTGTTTATCGCTGCCAGCTTTATCTTTAAATTGAGTCATGCGATTAAGCCAACCAATTGGTGTATAGCACCCAAGCAGCCAGCCCAGTTCTGCATGACCACTAACTGTGGACTGATTAAAAATAATGGACTTTTCTGGATCTATTCCACATGCAATATAAGCTGCTGCTGTTTTGAAAATATTACTTTTTAATTCACTTGCGGGAAGCTTATTTGCTGTGATTGCATGTAGGTCGACAATACAAAAAAGAGATTTGTATTTATCCTGTAAGTCTATCCACTGTTTGATTGCACCAAGATAATTACCTAAATGTAGTACGCCACTTGGCTGGATACCTGAAAAGACAATACTTGTCATTATACATTTACCTCATGCTAATCGTTTCCACAATCAGCAGATTTCTTAGAAAGAATAACCATTGCAGGGCGGAGCAACCTATTTTTGATAGTATAACCAGTTTGTAGTACCTCTACAATGGTGCCAGGCTCTTTTTCATTGTCTTCTCTTTCCACAACAGCTTGGTGTAAATTACTATCAAAAAGCTCACCAAGTGGGTCTACTTCCTTTATTCCATGTTTTTTTAGATCATTTATAATTTTTTGATAAGCTACTTTAATCCCCTCATGAACAGGATCACCGTCTTTCAAAATTTCCATTACTCTTTTTAAATTGTCGCACGAGTCGATCATATCACGTGCAAGTTTTGTGACTGCGTAGTCACTTGCATCGCTAATTTGCTTTTGCATTATACGTTTGACGTTTTCATTATCTGCAACAGCACGGCGTAAATGATCTTCAAGCTGAACTGCACGTTCTTTTAATGTATTGAGATCTTCATTTAAATCATCAGTTTGCTTATGGTTATCACTTTGTTGGTCGTCACCTTTCTGCCTACTTACCATATCAGCAAACTTCTTCTTTTTCTCCTTACTGCTATCTGACATATCATTACCCTTAAGAATCTAATAAATATATAACAATTAATCTGAAAATATCAAGCGCCAGCTACATTCGTCTTTCTATGCTCGCATTTAAAAAGTTAATTAAAGTAGTTTTATAAAAAGAATCAGAAAAAGTACTAATATCATTTTGTGCCATATTAATGTAGTGTCTAGCTTTTTCCATAGAAAGCTGAATGGCATTATGGTGATTAATATAGTGTAATGCTTGGTCAAAATTGTGTCTAGCTGAAGAAAAGCATTTTTCCCAGAATTTTTGCTCTGCTGGACTGCCCTTTTCGTATGCTATAATAGCAGGTAAGGTGACTTTACCTTCGAAAAAGTCTTTTCCGACTTGCTTTCCAGAAGTGCCTTGATTAGCAGTATAATCGAGCATATCATCAACTATTTGAAATGCCATACCAAAATTAAAACCAAAATTCTTTAGCCTCTCTGTTTCGTCATTTGTTGCACCAGATACTGTTGATGCAGCTTCACAGCATGCAGAAAATAAAGATGCTGTCTTTTCTCCAATGATATCAAAATAATTTTCCCTGACTGTGTGGGGGTCAAAGCGTGCTGTCATCTGCTTTATTTCACCCTTCACAAGTAAATGCGATGCTTTAGATAAAATAGAGAGAATATTTAAATTTCCACACTCTATAAGCCATCTAAATGCTAGAGTCAACAATAGATCACCAACTAAAATGCTTGATTTATTTCCCCAAATCTTATTCGCTGTTTTAACTCCATGGCGTGCCTCACTTTCATCGAGCACATCATCATGAAGTAAAGTAGCATTGTGTATAAACTCTACCGATGCAGCAACGTTGATCCTATTCTCCCCAGAATAGTTTAGCATTTTACATATAATAAAAACTAGTTTAGGCCTTATTTTTTTTCCACCTGACCTAACAAGATGAGATATAATATCAGTAGCAAGCTTAGCATCTTCATCATTGACATTTTTGAAGACAAAGTCATTCATAGCTGACAAATCAGAAGATACAATATCGTCTAATTTATCGCTGTTTGTTAAATCAGTATTTAGCATTTTAAGAGACTTATGCCTCTTGCCCTTGTGCTTTCTCGTTCTCTACTTTCTTCTTTTCTGTTTTCTTTGGTTCTGTTTCTAAAGTTACTATGCCTTTTTTGATAAACCACAGTACTCTTTCAGTTGCCTGCGCGCCTACACTTAGCCAATGTTTTAATCTATCAGCTTTCACCACAACACGATTTTTATTGTCTTTTGGTAACATTGGATCATATTGTCCTATTTTCTCAATAAAACGCCCATCTCTTGGTGCTCGTGAATCAGCTACAACTATCCTATAAAAAGGGCGTTTCTTTGCGCCAAACCTCGCCAACCTTATTTTAACTGCCATGTTAACCTTTATTCATATATTAGCCACAATTTTATACAATGAGCCGTTTTAAGTCAAATGAATTATACAGCTTTTGCACCTTATAATATAATTACCAATAATGTAGGGCAGTGCCGGGCGCACAGCTATACGAACATTCATTTTTGAAGGTAAATTGCACAGCAAATGGTGTCATTCCAGTGCTTGACACTGGAATCCAGCCTTTTTTTAATCATTAAAACGTTGTATTTTAACATAAAACGGCTACTTTTATGCTTACCAACTTAATAAAATTCCTGGATCCCAGTGTCTGGGCACTGGGATAACATCCTTTCTAGTGAAGATTGCTCTCAAATCGCAATGTTCGTACAGTTGTGTGTCTGGGCACTGGATGCGTTTGAAGCAGCTTATAAGATTTTTGATTATATATCATCAAGTATAGCGTGATTAACTTCGACTTTATACTTTGATTCCAGATAGCTAATTAATTGCTCTTTTAGCGATATCATCACACGTTTTCCGGTGTCAAGCGTGTTTAATTTGCCATTTGATGAATGCATTTCTTTTAGAACACCTATTATAATTTCATTATTGTATTGAATAGGATCTGTCACTGAACCAGTTGTTTTCATATTGAAAATCTCTTCTACAAAAGAAAAGGGGTAGTTTTGTTGATCCACTTTATTGCGGTGCATCTGCTGACCTTTAACTAATTCCACACCTTGAATTTCTTCCAAATCTGTTTTTTCTCTTAGTTGAACTGCAACCTCTTGCCCGAATTTAAACATTCTTTCTTTTATAAACTCACTACGCCAAAGCTCTACCGCTAATGCCTTGCCTTCTTCAAAACTTTGCAATTTGGGTGGAAAGATATCGACGATTTTTACACTAACAACGGCGTCCCCAACGCCCTTAAAATAACCTTTCTGATCCTTTTCTCGCGAAAAAATGAAAGAAATCAAATCACCAGAATCTCCTACGTTATTACCGCTTTGATCTTTTCCACTCGCATCTACTGGACCAATAGTTTGTATAGGTAAATTATATTCACTCAATATTTCTTCAATTTCTGAACCATTGTATATCTTATAGTTCACTTGGTTTATGAAATCATTGACTCTTTCAAAAGACTTTTGGTTAGTTAGAACTGACTTTATGTCTTTTTTTAAATCAACTAAGTCTTCATCAGAGATTTGATGTGCACTTTCCACTTTTACTATGTGCCAACCAAAACTGCTTGCTAAAACTTCACTTACTTCACCTACTTTAAGAGCAAATACCTTCTCTCTCACGTCTTCTGGTAAAAAATCCTTAGTTATATTATTTACTCTAGTTTCCTCAAGTTTTGCTTTGCCAAACTCTTCTACTATCTGTTCAAAGCTTGTTTTACCCTCCTCAAATGCTCTTCTTGCTGTCTCAGCTTCTTCTTTGGTAGAAAATATTGCATTGAATATATCTCTTTGATTTTTAAGTTCTTGTTGTTCTATTATACCATCAACTTCTTCATCTGAGATCTTGATTTGATCTTCAAAATACTTTTGGCCTAGGGAAATATATTGCGCAGTTCGATACTCAGGATAATAAAAATGGGATTTATTTCTTTCGTACAAATCAAGTAAGGCTTGATCATCTGGTTCAGGAATGTTTGTAACTGCATCTTCAGTTATTTTAACAATATCAACTACTCTAGTTTGGTAGCGACTTTTGTATATCTGCTCATCAATTTTCTCGCCAAAAGTTACTGGATAATTATCTTTAAATAATGAAGTCATGAACATCATTGCAGGCAGGACTTTCTCTAGCTTTGCTATATACTCTTTCTCTGTCATATGCAGGTCATTTAGCGTTTCATAGAATTTATTTTTGTCAAATTCACCTTTATCATTTTGAAAGTATTTGGTGTTTTTAATATGGTTTTTTATAGATTCTTCTCCAACTGTCAACCCCAGCTCACTAGTTAGGTTAAACAATAGTTTTTGCTCTATAAGTCCGTTAAGCAAATCATATTTCAGCTTTTTTACTTGTTCTCTACTCGCATCAGATCCAGAAATTTGTTTTCCATAATTTTGATATAGCGACTTATACTCATCTGACGTTATAACTTCTTTTCCAACCCTAGCTACCTCTTCTTTTTCATCATCACCTGATAAAAGGTTGCCAATTCCCATGAAGATTAACAAGCAAGCTAAAAGGACAACGGTTACTTTAGTGAAAAAATTTTTAACATTCATTTTAAACCCAGTTAATTAATGATTAATTATAGAATAGTGATAATTTAATGCTTGTAAACCTGTTGCTTTATTAGCTAATATATATAATATTACAATATATTAACTTAAAATTTAACTCTCTAATCTTAAATAGGAACATATGTTTAACTGAGTTATACTATACCTTAGGAAGGGGAAATATTTTGTTTGAAATATGCTTAAAGGTAAGCGCATTTAATTAACTTAAGAGGTGGGAAGTGACAAACAAAAAGTTATTGAATGACAAAATTAATGCTTTTTTAGTTTTAATAGTTTATATTTTAGCTCTGTATAACAGTAAGGGATACTTTAAATGGGAGATGCTTTTTTGATGTCAATGGAATCTTCTAAGGGCAATAACGATAGAAATAAACAGTTTCTAGTGCAAATAGCTGCTTGGTTAGTAGACAACACTGGTTTAACTTTTAATCAAATAGCACAATGTTGCAGATTGGCCCTTGAAGAAGTACAAGACATAGCTGATGAGGAAATAGAAGTAGAAAAATATAACCCTATTATTTCTGGAATAATTACTGAAAAAGAAATCGATGATTGCAAAAAAAATCCAAATCGTGTACCAAATTTGATTATAAAAAATATAAAAAAAAGGAGTAAAGCGATTGGTAGCATTCTTGGCTTTGCCTCTACGGCAAGACGTAGAGATAAACCTGATGCGATTTATTATTTAGTAAAAAAATTTCCTATCTTGGACAATAACGTTATAGCTAAATTAATTAGTACAACAAATTACACAGTTGAGCAGGTAAGAGATGGATCTCATCATAACATGCAAAATATAAAACCCCAAGATCCTGTACTACTCGGCTTATGTAGTCAAGAAAATTTAGAAGCAGAAGTGGAAAAAGCAAAAGTAGAAGAGGAGAAGCAAGAAAGGTTAAAAAAATATAAAGAATAGCTATTGAAAATCCTCAAATTTTTGTGTTTTGTTAACATTAAATTAACTTGACTTGCTAGTGTTTATTAGTATAATGTAAGTAAAGTACGGGGTTTAATGATAATTAAGCTTAATACGCACTGAAACTAACTCAGCCTAATTTATTATCTTATAGTCACATTTTAGGTTAGTAAGCATCAATTAAAATTTTTGGAGGATTATGACAACAATCAATGAAGATGTTTTGGCAAAAGGAAAGGTTACAGCTCAACCTGAAAAAAGTGAGCAAATTTACAATAACGATACAGTAAAACAGATGGTCAATGAAGGTACTGAGAAAAACAGAAAAACATTAGATCTGAGCGAATTAAAAGAGAAAACAGCAGAAGAATTGTTAGAGTTAGCTGAAGAAAGAAAAATTTCAACTAACGGTAAAAGCAATGGTAGAATGCTAAAGCAGGAAATAATATTCAGCTTAATGAAAAAAATGAGTGAAGAAGGAGGCATAACCACAGGGAGTGGAATAGTGGAAATATTGCCTGATGGTTTTGGTTTCTTACGTTCAGCAAGTGCAAATTATGCCCCAAGTACCGATGATGTTTATATTTCTAACGGGCAAATAAAGAAGTTTAATTTACGTACAGGAGATATGGCATATGGAGAAATAAGGCCACCTGGTGATAAAGAGAGATATTTTACTTTAACTAAGGTTCAAAGTATAAACTCTACTGAAGTAAGTGAATTAAGAAAGTACGTCCATTTTGATAATTTGCTTCCTCTTTATCCTGAGGAAAGCATAGTACTTGAGTGTAATAATGGTGATGATAAAAAAGGCTTAAGCATGCGTGCTATAGATATAGTAGCTCCTCTTGGAAAAGGGCAAAGAGCGTTAGTAGTTGCTCCACCTCGCACAGGAAAAACTGTATTGCTTCAGCAAATGGCTAACTCTATAGCTATAAATCACCCTGAAGTAGAATTAATAGTGTTACTTATAGATGAAAGACCTGAAGAAGTAACAGATATGATACGTTCTGTAAAAGGTGAGGTAGTAAGTTCTACATTCGATGAGCCTGCTTACCGTCACATACAGCTTGCTGAAATAGTAATAGAAAAAGCTAAAAGAATGGTTGAGCATAAAAAAGATGTGGTAATTCTACTTGACAATATTACTAGACTTGCACGTGCTTATAATGCGGTTATTCCTTCGTCTGGGAAAGTTCTAACTGGTGGTGTAGATTCAAACGCACTGCAGAGACCAAAACGCTTTTTTGGAGCAGCTCGTAATATTGAGAATGGGGGTTCTTTAACTATAATCGCCACAGCTCTTATAGAGACTGGTTCAAAAATGGATGAAGTTATTTTTGAAGAGTTTAAAGGTACAGGAAATGCTGAGATCATACTTGATAGAAAACTTTCTGATAAACGTATATTTCCAGCTATTGATATTACAAAATCCGGAACAAGGAAGGAAGAGCTATTAGTTGATAAGGCTATACTAAATAAAATATGGGTGGTGCGTAGGATACTCAATCCTATGGGACCCGTTGAAGCAATGGAATTTTTACGTGACAAACTACTTTTAACAAAGAGCAATGCTGACTTTTTTAACTCCATGAATCACTAAAAGTAAGCCAGTTATGATGGATATGCTGAGCAAAAAGTAAAACGCTCTTATAGCTAAAATAATTTGGATTTACCAAAATATATTTATAGTTAAGTTGGCAATTTACCTTAAGTTAGCGCGTGACACTGGAATGACACCCTTGGTGGCAGACAGCTAAAGGAAAATATCAACTAGGTTTATAATCTATCACTACCGTGTTTGCAATTTTGTCGTGAAAAGCTTGTTTATGTTCATCACCTACTGCACATACTAAAACTAAGATTAGTATAGCTAAGAATAAAATGGGATTACAAAGTGATATGCAATAAATTATAAAAAGAGCTATAGTCCTTTTCATTGCTTGCATTGTAGTGATTGACTCAAATGTATCTTTGTCTTTTACACGCATGCTAAATAACAAGTGTCCTGGAGTGCCGCCAAATTTTACTAGCATGAATATATGAAATATACATGGTATCATTAAAAATAAAGAAAATACAATCGTGGTGATTACAATTATTGCACCCATGATCCCTTGTATTGCGTGTGTAAGTGAGAAATCCACCGCCATTAAACCAAATGGTATTGCGATAAATAAAATACAATCAACTATAAATGCTAGAGTACGTCTTGTCATCGTTGAGTAGTTTACTTTTTTATCCATGTACTACCTATAAAGAAAAATATCAACTAGATTTATAGTCTATCACTACTGTTTTTGCAATTTTATCGTAAAAAGTCTGTTTGCGTTGATCAAATACTGCAAACAAAAATAAAATTAGCACAATTAAAAGATATAGAAAAGTATAACCATGATAATGCAGATGAAGCAAAAAGCGAAAAATAATCCAGATGCTTCCCTTAGAAATACATCTTATTGTTGCTTGCATAAGGGTAACATTTGTAAATGTATTAGCATCTTTAATATGCATACCACACAATAGTTTTCCTGGGTTACCACCAAGTTTTGTTACCATTAATATTTTGGATATTGTTAGTACTAATGTTGCGACCACTGTAGAAACTATAAATGGTATTTCTGTTGCTAGTTGTGCAAGTTCCTGAAAAGAGTCTTGATCTTGTAATGATACGATGAATACACCATAGATAAAACCGAAGATAAAATGAGGGGAAAATATGATGAGGTCAAGTATTTCTGCTACAATACGCCTTGTAAATCCTACATAATTTACTTTAACATTTATTTCAGTATTCATAACCCCACCTATATTTCATAATATCATCATATGATATAAAAATACGTTATTAAATAACCGTAAATATACTAACTTGGGTAATATTAGCTACTTGTGCCACTCTATTATTTAAATTAATATTAAATCATTTATAACTAGGGAAGTTATGTCAACACTAATCACAGTTGCATATGGCGACGGTATCGGACCAGAAATCATGGAAGCGGTGCTGTCGATATTGCGCGAAGCAGAAGCGGAAATCTCAATAGATATTATTGAAATAGGGGAGCGTGTTTACAGTAAAGAATGGTCTCACGGAATTTCTCCAAGTGGTTGGGAATCAATTGAAAGGACAAAAATATTATTAAAATCTCCGACAACAACTCCTCAAGGTAAAGGGAACAAAAGCTTAAACGTTGCACTCAGAAAAAATCTAGGGTTGTATGCAAATATCAGACCATGCATTTCATATCATCATGTTATAGAAAATAAATTCGATAAGTTTGATATCGTAGTGATACGTGAAAATGAAGAGGACGTTTACACCGGAATAGAGCATAGGCTCACTGGTGACTCTTACCAATGCACTAAAATTATTACTAGATCTGGCTCAGAGAAGATATGCAGGTACGCTTTTGAATATGCAAAAAAACACAACAGAAAAAAAGTAACTTGCCTGACTAAAGATAACATCATGAAAATGACTGACGGAACTTTCCATGCCGCGTTTGATCGCATTGCAAAGGAATACCCAGATATAAAGGCAGAACATTATATAGTTGATATTGGAATGGCGCGTGTTGCAACAGAACCGGAGAATTTTGATGTTATAGTAACCGAGAACTTATATGGCGACATATTATCAGATATAGTCGCACAAACCTCTGGATCTGTGGGGCTTGCCGGAAGTAGCAACATCGGGAATGAATACGCAATGTTTGAAGCAGTGCACGGTTCTGCCCCTGATATTGCAGGAAAAAACATAGCCAATCCTTCTGGTCTTTTAAATGCTGCAGTGCATATGCTAATTTACATAGGTCAAGTGGGTACTGCAAAACTAATCTACGATGCATGGCTCAAGACTTTGGAGGATGGAATACACACTGCCGATTTATATAAGGAGAAAAGAAGTAAACAGAAAGTTGGTACAAAAGAATTTGCAGAAGCTGTTATAGACAATCTAGGAAAAAAACCGAAAACATTATCTGAGCTTATAATTGGCAGTGATCCAAATAGTAAAGTGGATAAAATACAGGATAATTATGAACAGGATTATAAGATTAAAAAACTAGTGGGTAGCGATATAACGCTTGCCTGGAGTAAGCCGGCTGACTTTGACCAAATAGTGAAGTTGTTTGAAACAAGTAATCCGCAGATTATAGCAATATATTCAAAAGGCCTTGCGATTTGGCCAGGAAGTTCAAAGTCTTCAAGTGACCAAATAACCTGCAGGTTCATTGCAAATAATGAAATTACAAATAGTGATGTGAATAACTTGCTAATCAAATTTGAGGAACATAATTTTGATGTGGTGAGAATGGATAAGTTGTATTTGTATGATGGGAAAGAGGGTTTCTTCTCTTAGTGGTTGCTTGATATTTTTATGCTTGTGTGAACATTAAATATATTATACTAATAGTATCGTGTATTTATGTGAGGTGTAGTAATGAGTCAACATTTTAAGTTAACTGGTCAGGAGTTTTATGATAATAATGATCTGTTTAACGTACTAGAGATAAAAGCTGAACAAATTGTAGGTAAGGATTATCAAGCTCTTAGCAAGTTTCTGAAAAAATAATATAATAAATTGATACTTGTAAACCATCCTGACAAAGGTGGAGACAAAAATAGATTTGATCAGATTTATAAAGCTTATCAAGAGCTAAAAAAGTACATTGAACCTTTAGAGTCAGGAAATCCTTGTGTTAAAGTCAGTGTTGGTGCTGAAAGTGATGGGCGTTTAACGGCAAGAGAGTTTCACTATAGGAGAAGTTTGTTTAATAAGCTAAAAATAAGTTTAGAGGAAGATGCTGTAGGTAAAGATTTTGATGGATTGATTTCTATACTAAAAAGAAATGACTATTCGTTTAAAAAAGATCTAGAAAAATGCATGAAACTCCAAGCTCAAATAAATAGGATTTTGCAAAATCCAAATTTAGATAATTTTAAGAAGAGTGTAGAAAGTACAAAATTAATGAAAGAGCTATATCAATATATAACAAAGCCAAGCATACAATTATTCAATTATATTACTCCTCTAGAAGAAAAGAGAAGCCTAGTTAAAGAAGATAAGAAAGCATTAGCGTTGAAATTTATAGAGCGTAAAAATGCTCTACTGCTTGTCCCAAAAATAAGTCTTCTGCCTTTAGCTCTATTAACTACAGTTACTATAGGTTGCTATTTTTCATGGTGGATCATAGGATTTAATATCATTGCTGGTAATGCCTCTCATTTATTAGTAAATTATTATATGAAAAAGTATAAAAATTCAGAAATTTCCACTGATGAATTCATGAGTAAAATAAACTATATCACGCTAGGCAATAAGCTTCTTATCAACTATCCTTTAGCTGCTTTTTCTGTTTATCTACTTACAACAAATTTCATTGCTAATAGATTAACTGTTGGTGGAACCATACTTGGTTCACTATTGTTATTGGCAGTATTAATTGAAATGTTAGCTCCTGTTTTCTCAAAAGGCTGTGAAATATATGCTGAAAAGCACACAAAAGATTTACTAGAAGAGGATCCAAGAGATAGGGTACAAAAGGAAACTGACCTGTTAGGATGGTATGATCCACGAAAACTGTTAATGCCAATTGTTATGCCTCTTATTAAAAAGTGTTTTGCGGAAGTGGTAAGCGAATTTGCTGAGAGAAATTTTGATGAAGTGAACACTAATGTGTCTGATGTTAATACTGAAGGACTATCTAAGCCTCAAGGAATTGAATTTGCACAGTAACCAGTGTAGTATAGGCTTTTAGCTCTATGCATGGACTCAAAAAAAGTAGAATTGATATTTGAAAAGTTTCAAGAATCAAATTCTGCACCAAAAATAGAGCTAAATTATATCAATCATTATACGCTTCTGGTCGCAATAGTTTTATCAGCACGGACGACCGATGTAAGCGTTAACAAAATTACAAGAGAACTTTTTAATATCGCTGATACGCCAGAAAAAATGCTGAATCTTGGGCAAAACGAGCTAAAAAAACGTGTAAATAGTATCGGTTTATATAATTCCAAAGCAAAAAATATAATCGGGCTCAGCAAAATATTGATTGAGAGGTACAATAGCAAAGTGCCTACTGATTTCGATGATTTGGTGTCTTTGCCGGGAGTGGGAAGAAAGAGCGCTAATGTGTTCTTAAATTCGGGGCTTGGCATTCCAACATTGGCAGTTGATACTCACGTTTTTAGAGTGAGCAATAGAATTGGGCTTGTGAAAGAAAAAGATGTGTTTAAAACAGAGCAATCTCTTTTAAATGTGGTTCCCAAAAAATACCTGCTTTATGCTCATCATTGGCTAGTTTTGCATGGTAGATATGTTTGCAAAGCACAGAAACCTTCGTGTGAAACGTGCATAATTCATGATTTATGTGAATTTGAGTGCAAAAGGTATAAAGTCTAGTATTTCTTCTTTTGTCATCCAAGTAGCTATAGAAACGAAAAAACTTACTTGACACATTTTGCTGGAATGACACCAGTTGTTATTCAGACAACAGTTATGCAAGAGATCTGATTACATCTAAGCTAACAATGGACCACTAGATATATTACTAACTACGTTGACCTGATTCAATATTTTATTAGTGGGATTGAAATAATTTTCTATAAATTCCTTATATATAGCTGTTAACTTGTGTATATCGTTTACTGATACGCATTCGTTTATCTGATGTGCAGTTTTGTTGATTATACCAAATTCAATCACTGGACAAACATCTTTGATAAACGCAGCGTCAGATGTGCCACCACTTGTGCTAAGTATAGCATCAATGTTGGTAACCTTACTTATTGCATCAAGCATAATATCAGTATTTCTATCGGGAGTAGAGAGGAAAACGTCCCTGCTGCTATGCATAGAAAGTTTATAATCGTTAGTTACACTGGAGCATATTTCATCAATCAGCTTATATAAGCCACCCGGTGTTTGTTCATTGTTATATCGAATGTTAAAACGTGTAGTTGCTGAGCCAGGTATTAGATTGCTAGTATTATTTCCAACATCGATAGTAGTAACTTCGCAATGTGAAGGCTGAAAATATTTATTACCATGATCAAAAGTAGTATTTTTTACCTTACTCAATATCGATATTACCTTATATATTGGATTGTCTGCTAGGTCTGGGTAGGCAACGTGCCCTTGTTTTCCATGGCAAATTAATTCAAATGTTACAGAACCTCTTCTGCCTATTTTTATGGTATCACCTAATTTCTCACTACTGGTTGGTTCGCCAACCACACAAAAATCTATCTTTTTCTGCTTATTTTTCATCCATTCCAAAACTGCCTTTGTTCCATATTCTTCCATGCTTTCTTCAGCACTGGTAATCAATGCACTTATTGAACCATTAAATTGAAACTTCTCTGCAATCAAATTTACCATAGCAGCAATAAATGCAGCTACTCCGCTTTTCATATCAGCGGCCCCTCTTCCATATAGCATTCCATCCCTCACTTCTGGTTTAAATGGACCAAATGCCCAATCTTTTAACTGACCCGGTGGTACAACATCAACGTGCCCAGCAAAGCACAAATTTGGCACTCCATTTATATATTTCGCATAAAGATTTTTAACTTTATCACCAAATTCTAAAATCTCACAATCAAAGCCGCTCTTCTTGAAGATTGTTGCTATATACTCTATTGCCCCGCTGTCTTCTGGTGTTATACTCTCAAAAGAGATCAATTTCCTAGTTAGCTCTACAGGGTCAATTTTCATGTCAATCTTAAAATACTTATACTGCTATATTGTAAACACTCTATGCACTATTTAAAACAAATATTACATCAAACCGAACAAACTTTTCTAAGGGAAGTAATAACAGATTACCACCTTGCTGATGATATCTATGAAATATGCACACAACACGGAAATGACATCTTTCTAGTTGCAGATGAAAATACAGCAAAACTTTTAAACAAAAACGTATTTAATAAAATTTCTCATTTAATTATTCCAACCCCACCTGCCATTCCAGTGTCACGCGCTGGGATGACATCAAGTAGAGAAATGACACCAAGCAGAGCTGCCTCTCTTGAAACCGTAAATCTAGTGAGAAACAAAGTAAAAGACAGTGACTTAATAGTTGCATTTGGTAGCGGCACCGTTAACGATATCTGCAAATATGCAAGCTACCTCGAGAAAAAAGATTATATATCCTTTCCAACAGCCGCTTCTATGAATGGATATACATCCGCAAATGCTTCAATATTAGTAAATGGATATAAAAAATCGTTCAAAGCACATCTTCCAAGAGCAATATATATAGATATAGACATACTTGCCAATGCGCCACTGCGCCTCACATTAAGCGGATTTGCAGATTTCATTTGTCGTTCAACAGTTCAGGCTGACAGGCTACTATCTCATTTGTTGCTTAGCACAGAATACAATGAATTACCTTTTACACTTGTTCACGATTTGGAGCAAATTTTGCTAAGAGAATATACGGCGCTTACTAAAAGAAGTGGAAAAGAGGTCCTATTACTTATGGAAGTTCTACTAATTTCAGGACTTGGAATGGTGATGTCAAAAGGCAGCTATTCTGCAAGCCAAGGAGAGCATATGATAGCTCACGCAATGGAAATGGTAACAAAAGATTATTCCTCACTACATGGTGAAAAAATTGCTGTCACAACGATTACTATGGCTAATTTACAGGAAAAGATATTATCAATACAAAACCCGATTATCAAACCGACCACTTTAGATGTAAAACATATAACTCAGTACTTTGATAATATCGAATTTGTAAGAACTTTTGAACAGAAGCAAATTATGCAGCAAAAAATCCAAGAGATTATTTGTAAAGAATGGCATAATATTTCCAGTTTAATTAAGCAAAATTTACTACCTGCAAAACACCTGCAAAAAATATTTGAAGATCTATCAATTCCACACTTACCAGAGCACCTCAGTTGGAATAAAGAACAATATTGTAAAGTGGTCGATCTTGCGTTTACAACAAGAGATAGATTCACCTTTCTTGACTTAGCTAACTGCATAGAAGAAAGTTAAGTTTTGTAGTGAAATTCTGTCATTTAAAGAGATCATAGGCCAAAAGCTAAACCCTTTTCACAATCTCTTATCCATTGTCTCCTCACCTGAGTGGATATACAACTCATTCCAAGTAACTGACACTGGGTTTCACCAATAGCACTGCTTTGCTAAACATAGTTTAGTTCGAGTGGCTGAGGAGGGACTTGAACCCCCGACCAAGAGATTATGATCCTCCTGCTCTACCAACTGAGCTACTCAGCCTAATTAAAAACCTTATTATACACACGATCTATATGTTTCGTATAATACTTCAAATCAAACAAAGATTCAAGTTTTTCCGAGTTAATAACCTTAAGTAAGGGTTTATCTTGTTTCAATTCGGCCAGAAAATCACTGTTGTTTTGTTTCACTTTCATTGCATTGCTCTGAACAATTTTATACGCCTCTTCCCTCGCCAAACCACTATTTACTAACTCAAGCAATACACGCTGTGAGAAAACTAAACCTTTTGAAGAATTTAAGTTCTTTTCAATGTTTTCCTTATTGATCACCAATTTATCTATCAAATCTGTTAATCGCACTAAAGCAAAATCCATTGTTATACAAGCATCAGGAGCAATGCATCTTTCCACAGACGAGTGTGATATATCACGTTCGTGCCACAATGCAACATTTTCTAACGCAGGAAAAACATAACTGCGTATTAAACGTGAGAGTCCAGTCAGATTTTCACTTAAAATAGGATTACATTTGTGTGGCATAGCAGAGCTTCCCTTCTGCCCAGTGGAAAAATGCTCAGAAATTTCGCCGATTTCAGTTCTTTGCAAATGACGAATTTCAACAGCAACATTTTCTATTGAACTTGCAATTACTCCCAAAACTGAAAAGAACATGGCATGTCTATCACGAGGAATGATTTGAGATGATATGGTTTCAGGTATGAGTCCCATTTCTTTCGCTACATATTCTTCAACAAACGGATCAACATTTGCAAAATTGCCTACTGCACCTGATATTTTACAAATTGAGATCTCTTTTTGCGCGCTAATTAATCTCTGATAATTGCGTTTAAATTCAGCATAAAATCTGGCAAATTTTATTCCAAGAGTTGTTGGTTCTGCATGCATTCCGTGACTGCGTCCAACACAAACAATATCTTTATAGTCCTCAGCTTTTTTTTTCAATGCTGCAAGTAAATTTTTTAGATTCTCGAGCAAAATATCACAGGACTCTTTCAGTTGCACCGCAAGGCATGTATCCAAAACATCAGAACTTGTCATTCCATAATGAAGATAACGAACATCAACTCCCGCTTTTTTAGCAATATATGTCAGAAAAGCTATAACATCATGTTTTACAATGGATTCAATTTCGTTGATACATTCAACATCAAATTCAATAGCACCAGAGAGGTTCTCAGCAATATTATTCGGAATCACTCCTAACTTTGCTTGAGCTTCACACGCTAATTTTTCTATTTTAAGCCATATATTAAATTTATTATTTTCCTCCCAAATGGAAGACATTTCTTTTCTGCTATAGCGGGGAATCATTTTTGATTTATTCCAATAATGGTGTCATTCCAGTGCGTGACACTGGAATCCAGATATAAAAGTATTTGCAAATAATTCAATGGACAACGGATTCTAGAAGCATAAAATAATGTCCATGACGAAATAAACTGGATCCCAGTGTCACGCACTGGGATGACATGAGGGAAGCACTGGGATGACACCAGCTTAGCCATGGCAGAAATTTCTTTACGGCTATAGCGTGGGATCATTTTTGATTTACTCCAATAATGGTGTCATTCCAGTGCGTGACACTGGAATCCAGGTATAAAAGTATTTGCAAATAATTCAATGGACAACGGATTCTAGAAGCATAAAATAATGTCCATGACGAAATAAACTGGATCCCAGTGTCACGCACTGGGATGACATGAGGGAAGCACTGGGATGACACCAGCTTAGCCATGGCAGACATTTCTTTACGACTATAACAAGGGATCATCTTTGATCAGCTATCATCACCATCAGTAGCTTCTTTATTCGCATCTTGCTCTGCCTCTTGTTGCTCAGACTTCTGATTTTGCAATTTTACTTGCCTTAGCTCATTTGCATCTGTTTCGGATTTCACGACGTATATAGTAATTGGTACTACTACTTCACTATGTAATTCTACGTTTACTTGGTATTCACCCAAGTTTTTGATGCTTACTCCACCAAAAGATAAACTACGGTGATCTATCACATGTCCTTCTTGTAGTAAAATTTTCGCAATTTCACGTGTTGTTACAGAACCAAAAATTTTACCATCCTCTGAAGCTTGCTTTATTAATACCACAAACTTATCATGTAGTGACAACGCAAGCTCTTTTGCTACATTTAATCTTTTTATATTCTCTTCTTCCAGTAATAAACGTTGCTCCTCTAGCTTTGTTAAATTTTCCTTGGTAGCTTTCACCGCTTTTCTTTGTGGAAAAAGAAAATTACGTGCATAACCTGGTTTAACTTTGACAACTTCACCAAGCTTACCTAAAGTCCTTATATTTTCCTTTAAAATTATCAACATAAATTACCTAAACTTTTTTAGTACAGTAAGGAATAAGAGCTAAAAAACGTGCCCTTATGATCGCTAAGCGTAACTTCCTTTGTTTTTTTGCACATACGCCTGTTAATCTTCTAGGTAATATCCTACCATAGTCAGAGGTAAACTTGGATAATAAATCTATATTCTTATAATCTATGTCTTCATCTTTAGACGCAGCAAGAGGGCAAACTTTAGAACGCCTAAAGCCAGTCCTATTATTTACAGATACGTAAGAATTATTAAAACTATTTCGTCTTTTCATCATTATGCGCTTTGCTCCTCAATTTGTTTATTCATCATATGAGATTTACCTTCAAAAATTTTATCAACCTGCACAGGAAAGTGGCGAATAACGTTCTCATTAAGTTTCATTCTACGCATAAATTCATCCAGAATGCTTGCAGTAGAACTTATGCACATTATACAATAATGACCGCTCTTCATTTTATTTTTGTGATATGCAAAATCCAAAAGACCCCAATGTTCATACTTGATTAATCCTGATGCTTCAATGTTTTTCAAAAGCATTTCCAACGCTTTGCTCGATTGAGTTGGACCGTTTATTCTAAAATCTTTCAAAATATCTTGAAAAATCTTTATTAGATGTTCTGAAATATTTCTCTTCAAAGCATTTACTGCGTTATGGATAAACGCACTTTTAGTACTGCCTCCTAGAAATTTTGTAAAATCTTGCGTTATTCCTAAATCTTTTAGGTCATCTTTCAACTCTTTATCGATTTTTGACTTCACTTCTTTCAAATTTGAAAGATCTTCTTCTAATTCAACCCATAAAATTTTTGTAAGATCTTCCAAGAAATCAGAGTAAGCAACTAGACTTTCTTTAATGTCCTCAGCACGCACTTCTAACTCTTGTTTTGTAAGCTTGTCATTTCCTTTTTTCAGAATATCCCTGATTTGCTGGAACATAATATCTGCTTTAATATTTTTCAATGAAACAGCTAGCTCTTGGACCATCTCCTCTACTTCTTGCTGTAACAATCCTTGTTGTGCTATAAAAGTAAATTCATAAAGATTCACTATATCTTCCTTTAATACCGATTAAATATTTCATTATATAAAGCTTTTTTATATAAGCAAGTTATTTGTATTAATTTCTACGCCTTTAATCCAGCTTAAATTAGATATTTCATAAATTACTTGAGGAGCAATTGAGTATGCACCTGGTAATAAGATGCTCACTTTATGTTTTTCGAGAAGAAGTTTTAGCATTATTTTGGTTCTGCCTTCATCTTTCAATATTGTGTTTAATTCCATAGCGGCTTTTTGCGAATCCGTGCACTCAGTGGTGAGAACTAATTCTTTTATTGTAGAAGTGACTCTTTTTGTAAACTCAGATATATCCTTGCCTGCTAATCTTGTTGTATTTTCCGAAGCTTCAAGATCAATTATCACAAATGTTCCTGGTGAAAATAAATCTCTTTTTTCTTCTATTATTTCATTATTATAGAATGCTATTTCAGAAACGTTATGGGGATCAGAAAGTGTGAGGATAACAAACCTTCCACGCTCTGAAGTTCTCATACGTGCATTTAATATTACCCCAGCAGTTTTTGCTGTTCTATTTTCTCCGATAAACCCAATATTTAACTTTTCCAGAAGAGTTCTAAATTTTTCAAGCGGATGATTAGTTAAATAAAATCCTAGTGAAAATAACTCATGTTCTAATTTTTCCTCTTCATCAAAATCTTCCACATTCTCAAGTTTCGGTTTGAGGACATCAAGACTACCAAACAAAGCAGCTTGACTTGATTCTTTATCCTGTTTGTTTTTATTTGCAAAGTAAATCAGCGTGTCCATTGACTCATATAGCTGCTTTCTGTTCTTATGCACGCTATCGAATGCTCCGGATTTAATCAGGCTTTCTAGCGCTCTCTTATTTATTATATGACCTGAATTTTGAATGAATTCCCATATGTCCTTACAAGCGCTTGAACGTACGTTCACTATTCCTTCCACTATAGAAAAACCAACATTCCTCAAGGCAGCAATACCATAACGTATGCGTTCATCCTCTATTGAGAATTCAGCTTGAGAATTGTTTATATCAGGTGAAAGAACGGTAACGCCACTAAACTTTGCTGCATGATAAAATAAATTCAGTTTATCTCTATCATCAATATTCAGATTCATTAGTGCTGTAAAAAATTCTAATGGATAATTAGCTTTAAGGTAAGCCGTTTGATAAGATATCACCGCATATGCTGCAGCATGAGATTTATTGAACCCATAACCAGCAAATTTTGCAACAAGGTCAAAGATATAACTTGCCCTGTCGTAATCAACGCCATTCTTCGTTGCCCCTTGGATGAAAAGTTCACGTTGTTTATCCATCTCTTCCTTGATTTTCTTACCCATAGCACGTCTCAGCAAATCTGCTTCCGCTAAGCTATACCCGGAAAGAATACGGGCTATTTCCATCACTTGTTCTTGGTAAATTATTACCCCAAATGTCTCTTTTAATACTTCCTCAAGTAACGGATGAATATAATCTGGCTTTTCAAGTCCGTGTTTTCTTGCAACATAAGTTGGAATGTTATCCATAGGTCCTGGACGATAAAGGGAAATTAAAGCGATAATATCTTCAATGCAGTCCGGTTTTAGTTTAATTAAAGCTTCTCTCATTCCCGAACTTTCAAGCTGAAACACTCCAATTGAATCACCGCTTGAGAGTATCTCATAGGTTTTTTGGTCATTTAAAGGAACTGAAGAAATATCAATCTTTTTTCCATCACGATTAATTAAACGACATACATGATCTATTAGCGTTAGCGTACCAAGCCCAAGAAAATCAAATTTTATTAGCCCAGCTTTCTCCACATATTTCATGCTGTATTGAGTGATTGGCAAAGCCGAATTTGGATCATAGTACACAGGAACAAAATTTTCCAACTTTTGATCACATATTACAATTCCAGCAGCATGAGTTGAAACGTGACGATATATTCCTTCGAGCCTTAGCGATATATCAAGAAGCTTTGCAATTACCTCATCACTATCCCGCTCTTTCTGCAGGTTTTGATCAAACTCTATCGCTTGTGATAAAGTTACAGGATTTACTGGATTAAATGGAACCATTTTAGATATTTTATCCACTTGAGAGTAAGGCATTTGCAATACTCTACCAACATCACGCAATACTGCCCTTGCCTGCAATTTACCAAAAGTGATTATTTGAGCAACATAACCGTACTTTTTCTGAACATAATCAATAACCAGGTCCCTTTTCTCTTGGCAGAAATCGATATCAAAGTCAGGCATCGATACACGATCAGGATTCAAAAATCTTTCAAATATTAGGCCAAACTTTATTGGATCAAGGTCTGTAATCTGCAAGCCCCAAGCAACAATTGATCCAGCACCAGAGCCTCTTCCTGGACCAACTGGAATGCCATTTGCTTTGCTCCAACGAATGAAATCAGAAACTATCAAAAAGTAGCCAGCGTAGTTCATCGAAGTTATCACACTCAGTTCGTAATTCAGCCGATCGTAGTATTGTTTAAGGTCTATGTCTGTCTCATTCGCAATACGGAATTCTAATCCTGCAACTGCCTGCTCCCTCAGTTCTTCATTCTCAGTTTTATTTTCTCGACAAGGAAATTTAGGCAAAATAGGCTGCCTGCTTCTTGGCATGTAAGAGCACCGCTTAGCTATCACTAAAGTGTTATGAATTGCTTCGGGAATGTCGCTGAACAGCTCCTCCATTTCTGCCACAGACTTGAAGTAATGCTCGGTAGTTAACTTCTTTCTGTTATTCTCCAGGGCATAACTCCCCTCCGATATACACGTTAATATATCATAAGCCTCATAGTCAGACCTATTTGGAAAAAACACATCGTTCGTTGCAACTAGTGGTATATTGCGCTGATAAGCAAAGTCTATCAAAGCTTCTTCAAGCTCTAGCTCTTTATTCAGCCCATGACGCTGCAATTCAACATATAAATGACCATTAAATGCTGAAAGCAGTTTTTCAACCGTTTCTTTATCTTGCCCCAACAATAGTTGAGCCAAAGATCCACCGGTTAAAGCGATCAGACCCGTACTTAAATTCAATAGCTCATCAAAATCAACGTAAGGAATATCGCTGTTATTCTTGCGCTTTCTAAAAGACTCACTCACCAAAGTGACTAAATTAGTGTACCCTTGCTCATTTTTTGCAAGCAATAATATAGGTAAATTTTGTTCTGAATGTTTAACTATAATATTGCATCCTATTATTAGCTGTATTCCCCTACTTGCCGCATATTCTGCAAATTCAAGTGAGCCAAACAAGTTACCTGAATCAGTAATTGCAACCGCTGGCATTTTATTTCGCAAACAAAGGCCGATCAGCTCCTCAATTTTAACCGAGCTTTCAAGCAGCGAATAAACACTATGAACACGCAAGTGTATGAACATAAAAAACTTTAGATCAACAAAAAAGGATAACATTAATTTACTCATGAGAACATAATTTTCATGAGAACAAAAGCCTATAAAATTCTAAAATTAAAATACAAAAACTTACTTGACAAACTCCGCCAGCTCCCTTATCATGATAGTGAAGCTATTGTATTTGCTTTCGCCAATCTGCAGATTAAAAGGTAAGGATTA
>NODE_4_length_35868_cov_10.186943
CTTTTAATCTGCAGATTGGCGAAAGCAAATACAATAGCTTCAGTTTCATGATAAGGGGACTGGCGAGGTTTGTCAAGGAAGTTTTTTCGTTTCTATGTTGTCAGCTACTTGGATGACGCCAATCTGAGTTGACTACACCAACTCACATTCAGCAAAAAAGAAAGCTATCTCCTTACGAGCATTTTCTAGACTATCTGAGCCGTGAACTCTATTTTCACTAATATCATCAGCAAAATCACCCCTGATTGTGCCTTTATCTGCCTGCTTTGGATCGGTAGCTCCCATGATTTGTCTGTATTTACTTACTGCATTTTCACCAACTAAAACTTGAACTACCACAGAACCAGAGGTCATAAACTCTACTAATTCCCCAAAAAAAGGCCTATCTTTATGAATTTCATAAAACAGCTCTGCTTGTTTTTTTGTTAGTAACATCATTTTTTGTGCTGTGATTTTCAGCCCAGATTGTTCGATGTAGGAATTTATATTGCCTGTAATATTATTTTTTACTGCATCAGGTTTTAATATCGAAAGTGTTCTCTCAATTGCCATATTATTTCCTTATATAAAATAGTATATTTATAGATTTATTTTATTGTAAATTTTGATTTGATAAAAGCAGTTTTTTATTTATAGTTAAGAATAAACCATCAAGGAGGTATTGTATGGGTGAATGTTGTAAAAATAACACTACTAAACAAGCTGAGCCTACCACTAAAAAACAAGCTAAATCTACTACTAAAAAATTAGTAAGTAACTTTAAGTCATCACTTTTTTGTGGAACAAAAGGGTTTTTGACTTTTAGTCTGGCATTTTTAAGTTATTTGGAATATAGTTCACATCATAATACGAAATTAAAAGAAGGTGCTGCCTTTGCAATGAAAAGAAACACTATTCCATTTCTTGAAATGACAATCATAGCACCGCTTGTTTGTTTTGCACTGCCAGCTATGCTAGGCAGTATGAGCCTCATGTAATGCGCACTTTTATGTGCTTCCTTAATGATTGCCACATGTTTTATTGTCAGAACTTTTCATCTGCGTGAGAAGTTAATGGAAAAAATCACTAACCATAGTAGAAAAGAAATAGACGCGGAATTTAAGAAAGATACTATAAAATTTCCTATCTTTGATCAAAATAGAAAACACACCGAGTATAATTCGCCTAACTCAGGGCGACTACTGGATGAAACAAGTAGCACCTCTCTTTTCGTTAAAGTTTTACTTTTTCCCCTCAAGGTTCTTCTGAATGTCCTGCAAAGTTGTATAATGCTATCTTTAGCTGCTGTTGAACTTCTTGAAACGGTACCAAGTCTTTTTGTCGATACATTTTTCGATTGGAACTTCACATCCACCAAGAGTAACCTGAAGAGATCAGGCCACTTATTGTATGCCAGTGTAAGAAATTTAGTGCCTATAACTAAATTTGATGAGTGTGTAGCTAATTTTATAGGCACCCCAGAAGTAACTTGTTGTAGTAGTGCGTAGGTGAAAAAGGCAGTTATCTTATTTAATCTTGGCGGGCCTGATTCACTAAATGCGGTCCGTCCTTTTTTATTCAACCTTTTTTATGACAGGAGAATAATCAATCTACCGAATCCCTTTCGGTTTCTTTTAGCAAAGTTTATATCTGCGAAACGAGAAAATACTGCACGAAAAATATACGAGGAAATTGGAGGTAAATCGCCAATTCTAGAGAATACAAAAATGCAAGCTAATGCTTCAGAACTAAAATTAAACGAAAATAGAAACCATGTACACAAGGTATTCATCTGCATGCGCTATTGGCGTCCATTTGCTGACGAAGTTATTGAAAGTGTAAAACAGTTTGATCCTGACGAAGTAATTCTGCTGCCACTGTATCCACAATATTCAACTACCACAACTCTGTCATCCATCGAGAATTGGCAAAAAAATGCTAAACGGTATGGCCTAAAATGCAATACAAAAATGATTCACCGTTATTATGATAACCAAGATTTTATTGAAGCTCACACTAATCTGATAGCTAAGTACTATAAATTGGCTAGAAAAATCGGTAAACCAAGAGTCCTATTTTCAGCCCATAGCTTACCTCTTAGTATCATTAAAAAGGGCGACCCTTACGCTTCACAGGTAGAAAGAAGCGTAGAGTTAATAGTAGAAAAGTTAGCTATCAATAACTTAGATTGGTCAATATGTTATCAGAGTAAGATTGGTCCTGTAAAATGGCTAGAGCCAAGCACTGAAAGTGAGCTATTACGCGCAAAAGCTGATGGTGTACCTGTAGTTCTATCACCTATATCTTTTGTTTCTGAGCATTCAGAAACTCTAGTTGAACTTGATATAGAATATAAAGCAATTATCAAGGATGGATATTACTTTCGTGTGCCAACTCTCAGTACCGATCCCTTGTTTATAAAATGCTTAGCCGATTTGTGCATAAATCTCCCTTAAAGTCCTGATTCATAGGGCTTTTCTTTTAGGATTTTATGTGATAGAATAACAGGAAGTTATTAACTATTTCATGCCAAATAAGCTAAAAAAGAAATCTAACATACTCGCACAAAGGGTGCATGATATTTATGATCATGATTTCAGGAAGGTAATCTGCATCACAACAGGTTTAACAGCCCTATTGTGTAAGATTTCACTGCAATTTTGCTGCGAGTTCATTGACAATAATAGATCCAATATCTTTCTTATACGGAATGTTGCTCGACTAGTAAAGTTTCCGACATCTATTCTATACATTGCCCATTCTGCATTTACTCTACAGGATCTAATTAAGGATTACAGAAACCCTGAGAGTAAAAAAGAGCTGGCAAAAATTGTGGGTAAATCGGCTAATCTTGCAAGCAGCACCATAGAAGCATTGATGATGTTGAAAGTCATCCATTTTTTGGCTAGAGGTAATGCAGATGTAACAAGTTATATTAGTTCAACATCAACGATCCTATTTTTGTTCATTTCAGAACCTATAAGCTATTATTATACATGCAAGAAATATCTGGATAATAAGGATCCTGAAAAGTCTGCTAAGTGTAAGAAGGACCTTATTATCAGCACATTAACTTTGTCGTTAGGTTTATTAAACTTCATATTAAGAAGGATAGAAACTCCAACTATACCAATAAACTTGGGTAGTGGTATAATCTATAATTTCAACTTAAGCGTAACAGTCAGCATAATATATAGTACAGTATTTCTTGCAGTTCAACTTGATAAGTTGTTTAATCAACCTGTCAATGATGATCCTTCCACTGAACTTGATGATGTTCATAATATAAACGGTCATTCTAATGACAGCACTGTAGAGGTATAAGAATTAGGGATGAAAAGATTTTATTTCTACTGCCAACGCTAGTACTGCTAATTTGCTAACAATACTCCAAAGTGATAGAATTTTACCTTCTACAACCTGGCTAACATCATGAAACTCACAGTCAGTGGCATTCAAGCTAGAATATACATCTTTTCTGCTATTACATCGGTATAAGTAACATGTTGAAGTATCTCCTATATAGTATATTAGCGGTTCTGCAGAACTGCTTTTAAACATGTCAATGGTTGGTACACCTTCTTGTATAATAACGCTATTGATTGCTATTCCTTCTTTTATCTTTTTCATTTTATGACGCTTTTTTTTATTGAGGTTTAATATTTCCTCTCCACTTGTTGCTGTTATAATGCCCATCCCATATGTGCCATTGCTTGCTTTGATAAAAACGTAAGGTTGTGTTTTTATTTTATATTCTTCGTATTTTTTTTGCACTAGAGATAATATTTGGTCAACTTTAGTTGCTACTGCTCCTAGTGACAAATCATCATCAAAATCAACTCCATCACAGCTCTCTGTAAGCACAGAAATTAGCCATGGGTCTATTTTAAATTTGCCACAAAACTCAGATGCTAATTCTTGATAGATTTCAAAATACTTAAATTTCTGCCTGCTATGCCAACCGTATAGTGGGCTTGGTACTATATCTTGCTTTACGTCTTTCAGCGTGTCTGGAATGTGGCTCGTCATATCACGGTTCAGTATAATAACATCAGGCACAAATCCTGAAGTTGTCTTTAGCAGAGAGTTTTCTTTCACAACAGTTTCATACTGTTCTATTAAATTGTATACTTCATTATATAAAAGGCCAATTCTAGTCTCAAAACCTGCGAGTTGTAGTATTTTCTCTATAACAAATACGTTTTCTATATACATTTTATTGCGTGTATAATTTTCCGGTATTATAAGAACCTTTTTGTATTGATGTCTTTTAAAATAGCTTTTTATCAATCTTGCTGCCATCGTTCTTGATTCTTCACTTAAGTTATTGAACCCCGCAGGAAATAAATTAGCGTCTACTGGAACGATTTTATAGCCAGAGTTTCTAAGATCTATAGAGCTATAAAATGGCGATGTAAGGCCATTAAATTTTGCTTCGAACCAATTATTTATACTTTTTTCCAAATCTGGGTGAATTATGTTTTGCATCTGCACTTTAAATGTTATAAGGAAGGTATTATATTATAAGCTATAGTTGAACATATTTAGTAAATTTGACTAAAGATTAAAGTATAATGAGATTCTTATTTAAAGTGATAGAAAAATGATTCAACACGATAACAATAAAATGTATGGCACTACTATATTATCAATTAGAAAAGATAAAAGTGTAGTAGTAATAGGTGACGGACAAGTTTCACTGGGCCACACTGTTATAAAATCTGGAGCAAAAAAAGTTAGGCGTCTTTCTGGTGATTCCGTAATTGCTGGATTTGCCGGGGCAACAGCCGACGCATTTACTCTTTTTGAAAGATTAGAATCTAAACTTGACAAGCACCCAGGGCAATTAATGAGAGCATGTGTTGAACTTGCAAAAGACTGGAGAATGGATAAATATCTGAGGAAATTAGAAGCTATGATGATCGTTGCAGATAAATCTATTTCATTAGTAATTACGGGAACAGGTGATGTTCTTGAACCTGAAGATGGAGTCGCAGCTATTGGCTCTGGGGGAAATTTTGCTCTATCTGCAGCAAGAGCTTTAATTGACATTAAAGGAATATCAATAGAGGAAATTGCGAAAAAGGCTATGAAGATAGCTGGCGATATATGTGTTTATACAAATCATAATGTAGTTATTGAAAAGATAGAGGAGTGATATGTCTTCCAAGCAAAAAACTTTATGCACCAATTTTTCCAATCAGCCCATAACCCTTTCAGAAGGGTGGTCTTGTAGTAGTGACACCTACGATGAAAAAGATAACCTCTATAAAGATACTAAGAGTGGTTTTGATTCAAATGACAGCGATGTTCAAGTTAATGACAGCACTCAAGTTTTGTTAGATGACCTGCCACCACAGAAGATAGTTAAAGAATTGGACAGATTCATAATCGGACAGGATGATGCAAAGCGTGCTGTTGCTATTGCGCTCAGAAATCGTTGGCGTCGCAATCAGGTTCCATTTCCATTGCGTGATGAAATCATACCTAAGAATATATTGATGATCGGTCATACAGGGGTTGGTAAAACTGAAATAGCTCGTCGCTTAGCAAAACTTGCCGGTGCACCGTTCATAAAAATTGAGGCAACGAAGTTTACTGAAATAGGGTACGTTGGACGTGACGTTGATTCGATAATACGCGATTTAGTTGATGCAGCAATAGTTTTAGTTAAAGAGAAAGCCCGTAAAGCCTTAGCTAAAAAGGCTTTAATTTTAGCTGAGAAAACAATAGTAAACTCTATGGTAGGCGAAAATGCAACCGAAGAGAGTAAAAAAATTTTTAGAGAAAGGTTGAGGAATAAAGAGTTTGAGGACGGAGAAGTTTCTATTAACGTCAGAGAGAGCAAGAGTATGTTACCTACTTTCGATATACCAGGCATGCCAGGTGGGCAAGTTGGTGTGATGAATGTAACAGAAATAATGGGCAAGATGTTTAACGGGAGCAAAAAAACAAAAACTATTACGGTGAAGGTAAAAGAAGCGCGTGAAATATTAATTAATGAAGAAAGTGAAAGGCTAATGGATGAAGATAAGATAATCAAAGAAGCCATTGATCTTGTTAGTAATGACGGTATAGTATTTTTGGATGAAATAGACAAAATTGCAGCGCGTACAGAAGTAAAAGGTGAAGTAAACAGAGAAGGAGTGCAACGCGATCTGTTACCATTACTTGAAGGAACAACTGTTACAACTAAGTATGGCCATGTAAAAACAGACTATATATTATTTATTGCATCTGGTGCTTTTCATCAGTCTAAACCATCTGACCTCTTACCGGAATTGCAGGGCAGATTACCGATCAGGGTAGAACTTAAGGCACTTACTCAAGAGGATTTAATAAGAATATTAAAGGAACCAGAATCTAGTTTGTTAAAGCAGTACATAGCTTTAATGAAAACAGAAAATGTGACACTTGAGTTCACTGATGATGGTATAAAAACCATAGCTGAAATAGCGTTTACAGTTAATAGGCAAGTGGAAAATATAGGCGCAAGAAGGCTTCACACTGTCATGGAGAAGCTTTTAGATGAAATAAGTTTCATTGCTTCTGAGAAAAATAGCGAAAAATTCATTATAGACAGCAAGTATGTAAAAGATAAACTTGAGTCAATTTCGAAGCAGCTTGATTTATCTAAGTTTATACTTTAGGAAAAACGAAAAGCCTACTTTAAGTAGTATAGAGAGTGTTCAGAAGATTAGCCAGTAGACCTAAAATTTCAGCTATATTCTTTAGGCTGTTTTTCAACAGTAGAATGGTGTGCTGCGACCTCTTGCTTAACATCTAAGCTTAAGTCAATTATTGAGATATTTTCTTCATCATAATCTATGTCTTTTATTAACATATCGTCAGTAATAGTCAAAAGGTCAGGCGGAGAAAGAATAGTTCTTTTATTACCAGCTCTCATTCCCACAACTCCAAGCTCTATAGCAAGTGGTATTTTTTTATCGCCAACCCTAAATTGCACTGTTTGATCTTTGACTATATATTCCCCATTATGCTCCTTTACGCTATATTTAACCGATATCTCATCACCGCACCTTACTTGTTTTCCAGTCTTGTTAATTAAGTCATTAAAAACCATCAGATTATTTACTGAGTCGGGATATTTATCCTTTACTTCGATCAGTTTGACGTAATAAGAATTAAAATTCATTTTGTTCTCATTGGCAATAGTAACTACACGCTCTCCGCCTTCTTTCATACCTATTACCCCTAAACTCACTTCTTTTAGGTCATCTTGACCTATTTTCAAAGTAACATCAGAAACTTTGCTAGGGAGTGTTGCTGAGTTATTATTAGAAATTTTATATATTTGCAATAGGACTTCCAGGCCACAAAAAGCCTTGCTGCCACTGCCTTCAGTAATTTCATAAAAATTTATTGAATCTTCTTCCTTTTGCTGCGTTATTTCTTCTAAATATTCTGTCAGCCCATGCTTTTCAATATAGCGGTCAAGTGCTGATTCAAGTATTGGCTTCACTAGGTAATGTGCTATCGTCTGTATCAAACCACCATGCGTGGCATTTATCTCATAAAGCTTGTCCTTTTTTTCCGGTTTACCTTTGTTTATATAGACAATAGTAAACACAAAAGCAGAAGTTAAAGTGAGAATCATTACTACGGAAATAAGCATTTGTAATATAATTTTTCTAACCATCTTTCTTTACTTGATTCAATAAATCATATAAATAATTAGTATCCCCTGAAAGCGCACTCAAATTATCCAAGCCTTGTTTAAAGAGGCCGTCTATATAGTCCTCTACTTCACTTTTACCAAGCACAGACATAAGATTATTTGTTTTATCTTGTTCGTAGTCTTCAATATCATCCTTAGCTTGAAAGATAAGCCCTAGATTTATTCCATAGTTATATAACGCTTTACGTTGCTTGTCTGTAGCACCCCCTATTATAGCACCTATTTCACATGAAGCTGCAAATAGTTTTGCGGTTTTCATCAAATGAATTTCTTTTATTTTATCAGCTTGGCCCGACGTCATTCCAGCGTCATACATACAGTCGTACGAATGTTGTAGTTTTAAGGTAGAAAGGGTGTCATGCAAGTAGCTGACACTGGAATCCATTTCATGTTCAGCTCCACTATCGCATGGCTTTTTGCACGAAATGCTTGTAGGCAAAGCCTTCTGGATCCCAGTGTCCGCTACTTGAATGACAGAGGGTTGGGGGCTAAAATCTATATGCTCACTGTTAATATCTAAAGCCTGTCCTCCCACCATTCCCCTAATTCCTATTGCCTGAGAAAGAACTTTTATGATCTCACAGCGTTTCTCATTTAACGAAGATAATACCTCAAAAGCCAGAGTAAGTAGTGCATCTCCGGCAAGCACTGCTGTTGCTTCATCAAATTTTTTATGGCAGCTTAGCTGGCTTCTGCGAGTATCACTGTTGTCCATGCACGGTAAATCATCGTGAATTAGAGAGTAAGCATGAACAAATTCAATTGCTGCAGCAACTGATATTACTTTTTTAGCTTCCGCGTTAAACACTCGCGATGAAGCTACGACTAAAAAGGAGCGTATATGTTTTGCAGGAGCAAGGAGTATATAACGCATAGCTGATATAAGCTTATTCTCGCTATTTTCGGGTAAGAGTTTATTTACTTCTACAATAAGCAAATTTTTTGTTGTTTCGTCTAGCATTTTTGAATTGTTAATTGTTTAGCACGTAACGCTAGCCAGCTAGGGCAGTAGAAAACTTTACTGTAGTTTACCAGTTATAAAAGATATTGCAAACATAAAAATTTTTTATAACATCAAAGAATAGGTTATTTTTTTGGTAAGAAATGTGAATAGCGAACTAGCAAAGAGCACTAGAGAAGACATAGAAGAAAAAGTGAAAAAGATTATACTAGAGCATATTAGTAAGGATGTAGAGAAATTCAACAGCTCTTCAAAGCTTTCGGAGCATGGTACAGACAGCTTAGATGCAGTTGAAATCATCATGGCAGCAGAAGAAGAGTTTGGAATAGAAATTCCAGATGAAGACGCACAAAAAATGGAAACTATGGAGCAAATAGTTGAGTACATTAATAATAAAAAAGGCTAATAGTTAGTGTTAAATGAGCAGAAGAGTAGTAGTCACTGGTGTTGGTTTAATCACTCCACTAGCGGCAGATGTTGACAACACTTGGTCAAGGCTAATAAAAAGTGAGTCTGGCATAAAAGCAATCAATACGGAGAGATTTGACTCTTCTGATCTTGCTTGCAAAATTGCAGGGCAGGTGCCGTTGCAATCAGACAACATTGAGCACCATTTCAATCCACTAGATTATATTTCTGAGAAAGACTCAAAAAGGACAGATCGTTTTATCCATTACGGTATTGCAGCAGCTATTCAGGCAGTAGATGATTCATTAATTTTGGAAAGCCAAAATATCAATCGGGAACGTGTTGGTGTGACTATTGGCTCTGGTATAGGTGGTCTTCCGTCAATTCAGGAAAATGTTATTACCATGCAGGAAAAAGGGCCCAGACGTGTCAGTCCATTTTTTGTCCCTGCAAGTCTAATAAATTTGATATCTGGCCATATTTCTATTAAATACGAATTTACAGGTCCAAACGATTCAGCAGTAACCGCATGTGCAACAGGTGCGCATGCAATCATAAACTCAGCAAGAACTATAAAACTTGGTGAAGCGGATGTTATGATTGCAGGTGGAGCAGAAAGTGCACTGTGTAGAGTTGGAATTGCAGGTTTTGCATCTATGAAGGCGTTATCAACTAAATTTAACGATAAACCGGAAGAAGCTTCAAGGCCATGGGATGAAGAACGCGATGGTTTTGTTATGGGTGAAGGAGCAGGTATATTGGTGCTGGAGGAATACGAACATGCGAAAAAAAGGGGGGCAAAAATACATGCTGAACTGGTTGGGTACGGACTCACAGGAGATGCGCACCACATTACAGCACCACATCCAGAAGGAAGAGGCGCATTTAAGGCAATGCAGCTTGCTTTAAAGAGCGCACAAATTAATCCCAATCAAGTAGGGTATATCAATGCACATGGAACTTCAACGCCACTTGGAGATAAAATTGAAGTAATAGCAATGAAACAGTTATTCGGTGACTACGTTTATAAAATACCTGTTTCTTCAACTAAATCTTCTATAGGACATTTACTTGGTGCTGCAGGGAGCGTTGAAGCAATATTCAGTATTCTTGCGTTAAATAATGGAATTATTCCGCCAACCTTAAATTTACACAAGCCTTCAGAAGGATGTGATTTAAATTTTGTACCGTTTAAAGCTCAGGAGCATAAAATTCAATATGCACTTTCTAATTCGTTTGGTTTTGGTGGCACTAATGCATCGCTCATATTTGGACAAGTTTAGTTGATGTCACCCCAGTGTCTTCCTCTTGTCATTCCAGTACCCTCCTCTTGTCATGCAAGCAGCTCTCCTACTGTCATCCCAGCACGTGACACTGGGATGACAAACGGTTGTGAAAGGGAATACATATAAAAATTAAACTATCAATAGCAATTCAAAAAGAAAAAATATTCTATTCATCCCTGAAGAAGTATTTTATTGACAATTTATGAATAAAGATCAATAATGCAGAAAAGGAATTGATGGGCGTATGCATGAATTTAACCACTATTAATTGTACATTATTTGTTGTAATTACATATTTTTTGACGTGCATTATAGCTTGGTGCTTACCTTTCAAAGACATAACATTATTAACAACATTTGTTCCGGCTTCAGTTGCAATTTTGCTAACCATTTATAATAAACAGAAGGTAAGGGATCTTTTTAAACTTAGTTCGCCAAAAAACTGTCTATTAGGGTTTATACTTATTCTGGTAAGTATGCTAATTTCCAATGGTCTTTTGTCAATTTATTGCGGTTTTTCATTTTTCCGAGAGTCTTTTACGTTAGACCGTGTAAAGGATTTGAGTGCAGTTTTGAGTCCATTAGTGATGTTATTTGTTTTATTATCAACCTTTGTGATGTGGATCATTATGTCTCTTGGTGAAGAGATCGGTTGGCGTGGCTATCTTTTGAAAAATCTTAAAAGCAAAATATCAAATTTTTATATCAGAGCAATTATTGTCGGTATTATTTGGTCAGTATGGCACATACCAACTTATGTGGTTGCTGGCTCAGCTTTGTGGAAGGATGGCTTTACATTCCCGACTATTTGTGCTTATACCCTTTATATTTGTGCAATGTCTATAATGTTTACCTGGTTGTTTGAAAAAGACAACTCGATTTGGCCAGTAACTATTGCTCATGCAACAAATAATCTTGTGTATAGTGTTTTGAGCATTCTAATGCCGTCTCCTCCTCTGTCAACTTTCGATGCAGTAATTCGCCTTACATTAGGAGCAGCTGGTTATTTCATTGTTGCAATTGGTGTTATTTGGTTTGATAAAGCTCGAGAGCGTCATTTGAGTAATTCATAGTATAAAATTTCGGGGGCAATTCGCATCAGGTGTCATGACACTGGGATGATGAGGAAGAAAAAGCAAATTTTGCCTTTTACGGTCAATCTATTATACTTAGTAAGACTTCAATAAACTAATGAATTATACTTTATATCTAATTAAATGCACAAGATATTAATAAGAAATAACTACAAACCTTTGGTCGGAAAAATCAAGATTAATGGCTCAAAAAATGCTGTTTTACCAATAATGGCAGCAAGTCTATTAAGTAGCTCCTCGGTAATTTTGCATAATGTACCTGATTTAATTGATGTGCATCTAATGTCTAAGTTGCTTGAAAGTCTTGGAGCAGAAGTGAACTTTATGCACAATAAAAATTATAAAGCGAACCATACTTTGAAAATTGACTGCAGCAATATCAACAATCACGTGATGCCATATAAAACCGCAAGTAAGCTAAGAACTTCTTTTCTAATATTGGGTCCAATGCTTAGCAGATTTGGCAAAGCGAGAACAGCATTTCCTGGTGGATGCAACATTGGAAAGCGTCCCGTTGATATGCATATTAAAGCATTAGAAGAAATGGGAGCTAAAATTGAAATTGACGGCTATAATATAATTGCAACAGTGAAAGGAAAGCTACAAGGAAAAGAAATTACATTTGAGAAAATAAGTGTTGGCGCAACAGAAAATGTAATAATGGCAGCAACATTTGCAGAAGGAGTGACAACAATAAACAATGCTGCAACTGAGCCGGAAGTTCTTGATTTAATAGATTTTCTGAAGAAAATGGGTGCTGATATTGAAATTGATAATACAAAGGTCATAATAACAGGAGTTGAAGCACTAAATGGATGTGTTCATAAAATAATACCAGATCGCATAGAAGCAGGCACCTATGCACTAGCTGCTATAATAACCGGTGGTAAGTTGGAGTTGGAAGGAATAAATCTATCTGATATAAGGTGTATTACAAATGAGTTGGAGACTATAGGAGCTATGGTTGAACTGTATGATGGAGGCATTGTTATTTCCAGAAAAAATGGCTCTATTAAGTCTGCTAACGTTGCGACAGATCCATATCCCAATTTTCCCAGTGATATGCAACCACAACTGATGTCTGCAATGTGCATCGCTGATGGGATATCAGTAATTGAAGAGAACATTTTTGAAAACAGATTTACACATGCAGATGAATTGAGAAAGTTAGGTGCTAATATCAGCATCGAGAAAAGCAAAGCTACTATAAGTGGAATAAAAAGCTTATCTGGAGCTAATCTATATGCTACTGACTTAAGATCAACAGCAGCTTTGGTGCTTGCTTCTTTGGTAGCCGGTGGAGAAACTATAATAAACAATTCACATCATTTATGGAGAGGATATGAAGCAATGCATGAAAAACTCAATTCATGTGGAGCTGATATCTCCATTTCGTCTTGAGGATATTTTATGAATGAAGCAACCAAACGAACTATAGTAAAAGAAATAGATGCAATCTTATATGAAGAACATAAGGTATTAGACCATGGATTTATTCGAGTAGTGGATTATATGGGCTCTGATAGCGCTATAGTTCAAGCTGCTCGTGTTTCTTATGGCAAGGGAACAAAACAGATAAGTCAGGATGAAGCACTTATAAAGTATTTAATGAGACATCATCATACAACTCCATTTGAAATGTGTGAAATTAAGTTTCACGTGAAACTTCCAATTTTTGTTGCAAGGCAATGGATAAGGCATAGAACTGCAAATGTGAATGAATATTCAGCAAGGTATTCAATACTTGATAATGAATTTTATACACCTAAACCAGAACAAGTTGCAAAACAATCTGACAATAATAAACAAGGTAGCGGGGAAGCTTTTGATCCAGATACCTCAAAGGAAATAATAGATTCTCTAATAAATGACTCTAATTTAGTATATTCTCATTATGAAAAATTTATTGAGCAGGGGCTTGCAAGAGAAATTGCCAGAACTAACCTAATGCTTAATTACTACACGCAATTTTATTGGAAAATAGATCTGCATAATCTCCTTCATTTTTTGAAGCTTAGAGCTGATAAGCATGCCCAATATGAAATCAGAGTTTATGCAGAAGTTATGCTGGATATAATAAAAAAATGGGTTCCACTGGCCTACAATGCCTTTGTTGAATATTGCCTAGAATCAGCCTGTATTTCAAGAACTGGTCTAGAAATAATTCGCAAATTAATTAAAGGGGAAAACGTTACTAGAGAAGAAAGTAATATTGGTAAAAGAGAATGGGGCGAGCTGATGTCTATACTTGATAAACAATCTTAAAGATAAAGGCATACGTGTCAATCTCCTCTGTCAGTTAACTCTCGTTCACCAGATTGAATCTTGCTTTTTACATCACATTAACTCATCACTTTTATAGAACATCTCATTAAAATCATTTAGAGTTCCAAAATCCTGACCCTTGATAAACAGGTGATCATTAGCAACATGTGCTTCATCAAGAGTAAACAGCTCGTAATGATGATTGTGAGCGGGCCTAACAATTTCATTATATAAAACCATTACTTGTTCGTAGTTATATCCATCGCCAGCATGATATTTACCACGTACGGTATCATAAAAATTCTTTACATCATCATATGTCACTTGCAGCTCCACCTTATACTTTCCCACTTCAAGAGGACTTCCTGTCTTTATTTTTAAGGGATGTTGTGAATTTGCAACACTGTTAGAAGTTTCTGCTTCAATATCAGAATTTTTATCCATATTTTCTATCACACTTGCCATAACAGTTTCTTGTTCATCTTCTGTTGGTTTTGTTTGTTTTTCAGTCTTATTACTGCTACTGTCAGTTTCCACAGTTACTTTTTTTACTTCTATATCTTTTTGAGCTTTCTCATTACTTTGCTTGTGTATTTCATCTCCATGCAATTTTTCCTGCAGAGCTTTTTTCGTATCAGCATAATCATCACGATTGCTTTGCAAAGCTGGTTTATAACTGCTGCTATCATCCGCTTGCATTTGATCTATATAGTTAGATTCTTCTTCCTGTATAGTATTTTTTGCGTTATCCTCACCAACCGTTCCTTTCTCCCCAGACTTGGCTTCACTCTCTACCACAACTTCTTCGTCTACTTGCTCATCATCAATTGTAAATTCAGTACCTATCTGATTGCTATCTTCCTCCAATTCATTAGATAATTTTTCAGATAGCTGGTCACCACTCAAATATGGTTCTTTTGAATATTTAGCATAATTATGGGGATCGGTTCTGTTTTCTGAATAAAACCCACTTTCAAAGTCTGAGTAGGAGCTTTGATTGAGCACAAAAAATAAGTTTTCATAATTAACCAGCATATCACTATCAGGGCTAACAAAATTTAAATATTCATCGCCTTCCCATTCTGGGTGGTGTCTATACTCTGCTATGTAGTATTTACTAGAGTCGAGAGGTATCTTGTCACCTTCTTCCCCATCAAGTTGTAAAACTACTGCTGAATGCCCATTACCTAAATCATTACCTTTTACCACTTTGAATATTTTAATCTCATCCTTTTCTACAAGTTCTTTTAACTCCTCGTTCTTTTCATTTAACTCTTCCTCCCTTTGTCTTTCTGCTTCTCTCTCTCTTGCCAATCTTTCTGCTTCTTCATCAGCTTTCTTCTGCAGTTGTGAGAATACATTTTGTAATATATCTTGTGTGGTTAAGCTATTTGTGTTGCTTAAAAAATTATCTAACACATTTGATGCAATTGGTGACAATTCACCGTGATCATCAAATACTTTTTCCTTTGCTTTATCATAGTGATTTGGGTTATAGATTGCATACAGAGGATAAAAACCATAATCTGCAATTGACGCTCCGTCAGGTGATAGTTCCATTGAGAATCCATAGTAATTAAGTGGAAGATTGGAGGTTAAATATTTACCGTTATCATCCCTAACGTGTAGCTCACTTCTACCATTGTGCTCACTATATTTGTTGTAGTAGATATAAAAATTCTCATGGTTAAGATTGAAGTGATCATCTAGATTATCGAATTGAATTGTACTGCCAAGCTTCTCGCGCAAAAGATTTTTGCTTTCATCTGTAAGCTTTATATGTGCAGAAAAGTAGTATCGATCTATAGGTTCGCCTTTTTCTATTTCAAAGTTCAAAGTAATCTTGTCGTTGACCATTGGTAGCCTCCACAAATTCTATAAATCATTTTATTTATCAATCATACGGTCTGTACTATGAAAAATGTGTTAAACGTTAAGATTTTCTCTGTACCGATTCATCTATATTGCCAAGCTTAATAAAGTTACAAGCTCTTTAAAACAATGTTAAACTCAATCACTATGGCAAAAACAGTTGACGTATTACTACCACTTCCAATTGATCAGTTATTTTCATATGCAATTGAGGAAAATACTGAGATTTTACTTGGAGATTACGTAGTGGTGCCATTTGGCAAAAAACGCTTAATCGGAATAGTTTGGAAATACAGTGATAAAAGTAACCGAGAATTAAAATTTATTGAGCAAAAAATTGATTTACCAAATATTAGACCAAAATTGATCGCATTTGCAGAGTGGGTTGCGCAGTATAACTTAATACCTGTTGGTATGCTTGCCAAAGTGATAATGGGAGGAGTGTTAAAAGTAAATCACATAGATAAATTGGTTTGTGCTAAGCAGAAGCAGGAAATAAGTGAAATAAGTTGCCAATTAAGCCCTGAACAGCAGGTAGCTAGTGATAAAATAATCAGCAGTTTGAATGAGTATTCAGTGACTTTGCTTGATGGTGAGACAGGATCTGGAAAAACGGAAGTTTATCTCTCTGTGATTGCACAATTGATTAAGAATTACACTGCCGTTCCAAATGCTGCTCAGACTTTACCATCCCAGTGCCCAGAGACACAACTGTACGAACATTGTGATTTGGGTCTACCAAGAGGGTGTTATCCGAGTAGCCTGACACTGGGATCCAGTTTTTCATATAACCTCATTACAAATGTTTATTTTAACTTAAAACCAATACCTAATTTACAATCAAAATTCCTGGATTCCAGTGTCAAGCGCTGGAATGACACCTTTATACTCAAGGCAAAACCCACTGTAACATTTAGCATACCGTCTTTGCCACGTACTAGTATGACACCAGAATATGTTGAAATGACATCAGGAGAAGGTAATACACAAATTTTAATCCTCCTACCTGAAATTGTTTTAACTTCACAATTGGTAAATCGTGTTCGCGGTCAGATATCAAAAAACTTAGTTGAATGGCACTCAGGACTCACTCCAAAAACTCGCCGGAATAATTGGCTCAATATAGCAAGTGGAAATGCGCAGATAATTATTGGTGCACGATCAGCACTTTTTTTGCCTTATAAAAACCTAAAATTGATTATCGTTGATGAAGAGCACGACTCATCTTTTAAACAAGAACAGGGAATTATATATAATGCTCGAGATATGGCGATAATCTTAGCCAAATTTGAAAATATTCCGATTATTTTATCATCAGCTACTCCACTGCTTGAAACGATTCATCATGTTAAAAACGGGAATTACAATCATGTAAAGCTAACTAAACGATTTGGTGGTGCAGAATTGCCACTCATTAAAGTAGTAGATATGAGGAACAACAAGCAATGGATCTCCTCTGAGCTTTTTGAAAGCATCAAACAAACCATAGAGAAAAAACAGCAGGTTATGCTTTTTCTAAACCGCAGAGGGTATGCACAACTGGCAATTTGTAAAAAGTGTGGATATAAAATTTCCTGCTTAAATTGTGCTGTTTGGCTTACATATCACAAGAAAAAAAATGCTCTTTTGTGCCATCATTGCTCTTATCAATTAAAACTTCCAGAGAAATGCTCTAATTGCCAAAGTGAACAGCCATTGTCCCTCTACGGCATAGGAATTGAAAGGTTGCTTGAAGAAATGGTGAAATTAATACCAAACGCAAAAACTGCGATGATAAGCAGCGATCAGAAGTCGGTTAGTAACGTAATTGACTTGATATTGAAAGAAGAGGTGAACATTATAATCGGCACACAAATAATTGCTAAAGGGCACAATTTTCCCAAATTAACTTTGGTTGGAGTAATGAATGCAGATTTGAGTCTCGAAAATTCTGATTTGAGAGCAGCGGAAAAGACGTATCAATTATTGCACCAAGTTGCAGGCAGATCAGGAAGGTTTAATGAAAAAGGAATGGTAATAGTGCAAACCAATAATCCTGAAAGTTCAATAATAAAAGCATTGCTGCATCAAAAAAGAGACTCATTTTATGAAATCGAACTTAAGTCAAGACGCGAAGCCAAAATGCCACCATTTAGCAGATTAATAGCGCTTATAATCTGTGGTAAGAATCAGATTGCAACACAAAAAGCAGCGAATGAAATAGTAAAATCTCTTCTCTGTCATTCAAGTAGCTCAACTATTTGTATCCAGGAAAAAAATGTAGGTGTAGACAAAAAGGAATTTGAAATTCTTGGCCCATCACCAGCAGCGATAAATTTTTTAAATAATAAGTATCGGTATAGGGTATTATTAAAAATACACAATAAGCATAGTCTATCCATACAAAAAAAGCTGAAATATTGGATTAAAAATTGTAACTTGAATTCGAGTATTGCAGTGATAATAGATGTTGATCCTGTGAGTTTTTTTTAACGAGTTTATTTATATTCGTTAAGCCTTCTTGCCAATTACCACAACATTCTCACTGGGAAAAAAATAATCAGGTACAGCCATATTTTTCGGTGCAGGACCCCCAATTACTCGACCTGATGTATCATAATATGAACCGTGGCAAGGACAGAACCAACCATTACCATCTCTTGTAGCGTGGTCAACCGGTACACACCCAAGATGTGTACATATTCCAAGCATAATTAACCATTCGTCTTTTCCTTCGTATACTCTCTGCTCATCTAATTGAGGATCCCTCAAGCTCTTCACATTCACAGCTCTTGCAGCCTCAATTTCTTGCTTTGTGCGTCTACGAATGAATACTGGTTTACCTTGCCACTTTACTTTTACTCCATGTCCTTCCTGAATTCCAGACAAATTCACCTCCACTGTGGAAGTTGCTAGAACTTCAGCAGAAGGATTCATAGATTTAACCAGTGGCCAAAGTCCGCTTGCAGCTCCTATACCTGCCATAGCGCATGTAGTTAATGTTATAAAATCTCTCCTACTCTTATTTTTAGTAAGATCTTTAACAGGAGGTGTTTTTTTATCCTCTTTGTCTGCCAGTGGTTTTTTATTTTTAGTTAATTTTTTGTCCATTGATCTTTACTTAGCCATAAGTATATATTTTAATTTAAATACTGCGTATTAATCAACAAAAACTTGCGCTTTTTGTTTAACCTATACTACGGTTAAGAAGCGATAGAGTTTTCAACTTCAAAAATACTATCTTCAGTGGAATCAGGATCTTCAATTTTCGCTACTGACACCACTTTTTCTCTACTTTCTGTTTTAAACAGAGTGACTCCTTGAGTGCTGCGTCCTGCAATTCTAATCTCATTGACCGAAATGCGAATTAACTTTCCTTTATCTGTAATAAGCATTATATTATCACCCTGCTCAACTGGAAAACTAGCAACAACATTACCGTTTCTGCTAGTAGTAAGAATATTGGTGATACCAACACCACCCCTGTTAGTTACTCTATACTCATACGCAGAAGTTCTTTTACCAAAGCCATTTTCAGTAATAGTTAATATAAACTCCTCATTCACTGCAAGTTTTAAGAATAATTCGTTATCTATTCCTAAATCATTCAAAGTTTTTTCCAATTTAGAATCAATGGAGTTATTAATTGCAGTCCCCAGTCTTTTTGCAAGTGGAACTTTTAAGTAAAGTTCTTTTGTTTCTGTTGCTACACCTATCCCATTTAATATGGTCATGGATATCACGCTGTCATTCTTTACAAGTTTGATACCTCTTACGCCATCTGAATTGCGACTCTTAAATTGACGCACATCACTTACAACAAATCTGATACTTTTTCCAAGCGTTGTTGAAAGTAAAACATGGTCAATTTCATTACATACCTTAACCGATACTAATTTGTCTCCTTCATCGAGCTTTATTGCTATTTTTCCATTGCTTGGAATATAGTGAAAGTCCGCTAAGGAGTTACGCCTTATGTTTCCATAGGCAGTAGCAAAAACTATGTTTTGATTTTCGTCATTTTCACTTGGCAATGGCATGATATTAGTTATAGTTTCACCATCGCTAAGCGGAAATATGTTAACAAGTGCTCTTCCACGTGCGGTTGGCTCTGCAAGAGGTAACTTATAAACTTTTAATCTATAAACTCGACCAATGTTAGAAAAGAATAAAAAGCTAGTATGGGTATTTCCAACAAATAATTCTGTGATTACATCCTCTTCTTTTAATCCCTGTCCTAGCTTTCCTTTTCCACCACGACGCTGAGTTCTGTAGTGAGAAAGTTTTACACGCTTGATATAACCATTCATAGTTACGGTTATCACCATATCCTCTTGTGGAATTAGATCTTCAGCTTCAATGTCCGCGTCTGACTCTTCTATTGAAGTTTTTCGCGGCACAGCAAATCTGTTCTTTATTTCTTGTAGATTGTTTTTTATTTCTTTCATCAACTTCTCTCCTGAGCCAAGAAAAGCGATATATTCTTTTATCAGGTTGATCATTGAACTTAGCTCAGCTTCTAATTTGTCTTTTTCAAGGCCTGTTAAACGCTGCAGTTTCATATCAAGGATAGCTTTAATTTGTAGTTCAGTTAATCTATACACTCCATCTTTCAAAAAGCTTGCGCTATCTGAAATCAACTCGATAATAGTATTGATTTCATTCGAAGTTTTCCATTCTTTATTTAAAAGTTCTCTACTTGCTTCCGCAGGATCTTTTGCACCGCGGATGATTTTTATCACTTCATCTATGCTGAGGACCGCAATGTAGAGCCCTATATATATATGAGCTTTTTCCCTCGTTTTTCTTAGACGAAATTCTGTTCTCCTGATTAATACTTCTTTTCTAAAATCAACAAAAGCAGTTATGATTTCTTTCAATGACATCAAAGCAGGCCTGTTGTTATTGAGCACTAAAGTGTTAACACTAAAACTACTTCTTAGTGGAGTTAGCCCCAATATTTGATTAAGTATAAAACTTGCTTCAGCATTTCTTTTGAGGTCAATTACTACTCTAATACCAGACTTATCGGACTCATCCCTAATTTCTGTTATACCATCAATTCTTTTTTCTTTTACAAGCTCACCTATCTTCTCAATTAATTTTCCTTTATTTACCTGGTAAGGTATTTCATCAATCACTATTGCTTGCCTATCTTGTGGCAGATCTTCTATATGAGTCTTGCCTTGCACAACAATTGATCCACGACCAGTTGCAAATGCTGATCTTATTCCAGACCTTCCAAGAATTGTTCCCCCAGTTGGAAAATCCGGCCCTGGCATCACTTCAAGTAACTCATCCAAAGTAACTTCAGGATTATTTACATATAATATACAAGCATCTATTATTTCTCCAAGATTATGAGAAGGAATATTGGTTGCCATACCAACTGCAACACCACTTGCACCGTTTACCAATAGATTCGGAAACTCTGCAGGCAGCACAACTGGTTCTGTTTCATTTCCATCGTAGTTTGGCCTAAAATTAACTGTATCTTCATCAATATCATTCAGTAAAAAGTGCGACACTTTTTGAAGTCTTGCTTCTGTGTATCGCATTGAAGCTGGTGGATCTCCATCTATCGAACCAAAGTTACCTTGCCCATCAACAAGTGGTAAAAGAAGAGAGAAATCTTGGGCCATTCTAACCAAGGAATCGTAAATAGCTGCATCACCATGTGGGTGATATTTCCCCATTACATCCCCAACTATACGAGCTGCCTTTTTATATGGCTTACCGGCATCGAATCCAGCTCTTGACATTGCATATAATATGCGCCTGTGAACAGGTTTAAATCCATCCCGCACGTCAGGTATAGCCCGGCTTATGATAACGCTCATTGCGTAGGAAAGATAAGAATCTTCCAGCTCTTTTACTATTGAGATTGGTACTATATTATCCTGCATTTTCTATACTTTAATTGAAGTAATTAATAATACTAACATTCAGTTAAGCAAATGGGCAATGACAGACTTGAACTGCCGACCTCCTCGGTGTAAACGAGATGCTCTACCAGCTGAGCTAATTGCCCCTTTAGATCTAATTCTATAGCTCAATATTATTATTGTAAACAAAAATAGCAATAAATTGTATCCGTTCAGCAGAGTGGCAAAATAGGTAGACAAGGTGATCTAAAAAGATAATCATAGAGTAAATGTGAGGTAAGTCCTTACAATAAATGGTGTCATCCAAGTAGCCGACACTGGGATCCAGAAAAAAGAATGGTATCATTCCAGTGCTTGACACTGGAATCCAGCTTTTTTATAATCATTAAAACGTTGTATTTTTACATAAAACAGCTATTTTTATGCTCGCCAACTTAATAAAATTCCTGGATCCCAGTATCAAGCACTGGGATGACACCCTCCTGATGGGCCAAAATCACAATGTTCGTACAGTTATGCATTTGTTGTGTAAATTACCTTTGCAAACAAATGTTCGTATATCTGTGTTTCACACACTTTGCTTCAATATTTGCACATTAGCCACTCCCTTGAACAGATACGATAAATTAGATTTAGGTGAGCTATAAGCTTTTATGAAATCTTTGAGTGCGTGCTGTGAAGTTTTATAAATTTTAGTCTTGCTGTCACTCTGTATAAAGGTATTTTTTCACTCACATCTTTCGAAGTTGTAGCCATGTTCAACAATTTTAAGTAGAATATTGTAGCATTTTGAAAATCTGAAAGTTTATCTAGAATAACAGCTAAATTATAAGTATAAAAAATATTGTTTTCATCGAGGGAAATAGCAGTTATCATATACTCTTTACCTTTTACATAATCCTCCTTTTTCATATAGATCATACCTAAATTTGCTAATAAAGGAGCATAATTTTTATGTATATCATACAATTTTAACATTTCACTCAACGCCAGATCAGGATTATATTGTGAGATTATCGTCAGAAAATTTTTTAATATGTAAGGGTTACTAGGGTGTTCTTTTAACAGTCTTGTGTAAATCTCTACAGCTTTTTTGTATTCTTTATTAGCGTAATAAATATTTCCCAATCCAATTAAAGCATTTTTATGATAAGGAAACTTTGCAATGATCTGATTAAGGAGAGAAATAGCTGTTTCATTATCTCCTGATTCAAAGGAATCTTTTGCTTTTTTTAAAGTAGAGTATATGTCAAAACTCTTGCCAGAATTCTGCGCAATTTTGATGTTAAATTTATCACTTTTTCTCTCAATAACATCAAGATCTTTATATTTTTTATCAGCTTTTATATGCTTGACAACACTATCAAAGGCCTTCTGTATCTCCAAATTTTCACTAGCATAGGTAACAGAAGACCTCCATAAAATCACAACGCAAATTAACATGCAGATAAACATAGGTCCTAGTGTTGTGGCATTGGCTGCAGCGTGTAACCAGTAAACCTTATTTCTTTGAGCTATATGCAACACATTACAAATTCATAAATGCTAAATTACCTATCTCATACAATAATAAAGATATTATTAATTAGCGGGACGAACATGCTGTGTAGCCTTTCAGAATGCATTTATCTTTTGTCTTCCATATTTCGCTTTATTTCCACAAAAATGCTTCAATTTATCTTAACATTTTGTCAACTACCTTTGTAGATTTAAAAGGGCATTTTTACATATTCCATATGGCTGCCAGTTGCACCCCTCACATGCGTACTCGAATTTCTCTAAAGACATTTTCTCCCTAATCTTTTCTACCGCTTCACTCCAGGTCAAAGTCTCGCCAATTTTAATTCCTAAAATTTCCATATGCCTTCTATCTAGCTCTAAAACTTTAGCTTGTTCGGTGCATTTACCTTGTTTAGTCTGGTTTGGGCAAGCACTACAAATACTATCAAGATTACCAACTACTTCGATTTGAGTACTAACCACTTCACTTGCTATCTTCCTATAATTTTCTACAAAACCCTGAGAATACCCATATCCCCGAAACGCGAGGGTGCACATAAAATGATGAGGGCGAAATTTTATCATTTTTTCAAATATTGCAAAGCTGCTACAAGTAGAAAAATTTTTATCAAACCAGGAAGGATAAATGGTAAAACACCCACCATTATTGCTTGTCCCAGACCCAAGTAAACAGCAAGCCAACTAACACCACAAATAAAGATTACAACTGTACCAGCCAGACAACTTAAAGAATTACACACAAATGATTTATATTTAGAGTTCAGTAATTCATTTACTTTGCTCATTACCATAACAGCAGCTAAACAGCCAATTAAATATCCACCTGTTGGTCCAAGGAGAGCGTGATAACCACCAGAAAAATTTGCAAGAACAGGCAATCCTGCTGCACCAAGTGATAGATATGTAAGCACAGAATAGAATGCTGTTCTGCGGTGAAATTTAAGCCCAATAAGCATTACTCCTAAAGTTTGCAATGTGATAGGCACAGGCTGCAATGGTATACTTATTTGAGCCATCAAGAATAAAAGTAAAACGCAAGACAATATTTCAGCCAGTGTTGATCTGCTGCTAGATTGTGTTATAAACATACCTTCCCAATAAAAATAACTTATTAAATGTAATATATGTGTATGAGAGGTTTTGCAATTTAAATTTTGCTTATATTGTGCTACAATGAATTATTTATGCACTATTAAATTAAAAATGATGAGTAAACAAGATCTATTATCGTTGATGAGAGCAAGACACAGCGGACGTTCATACGATCCTACAAGAGCAATATCTCAGGAAGACATGGATATTTTAATGGAAGCTGTAAGGCTGACTCCCTCATGTTTTGGTGATGAACCCTGGAGATACGTAATATGCAACAAACAGAACAATCAAAGCGCATGGGAAAAGCTGCTAAATTGCCTTGATGAATCTAATCAAAAATGGGCAAAAGATGCACAAGTGTTAATCATATCTTTAAGCGCTAAGAATTTCCGCAAATCTGATAAAGGTGAAAATTTTTGGGCTAATCACGATACTGGTGCAGCGAATTATGGACTTATGTTACAAGCTGCAGTTATGAACTTAATGGCCCATCAAATGGGTGGATTTGATAGAGATAAAATAGTGAAAGAGTTCAATATACCCAATGACTTTAACGTAATGTCAGTGATAGCGGTTGGTTACGAAGAAGAGGGTGCTGAAACAAGTAAGAAGAAAAGAAGACCAATAGAAGAAATATTTTTTTATGATGAGTGGCCAAAATTCTGAAAATTTTATCAAAATGCACGGCACTGGTAACAATTTCGTTATCATAGACTCACGTTCAACAAACAATTTAGACTGGAACCATAGACAAATTGCTGATCAAAGCAGTTGTGATCAAGTGATAATTATAACAATGTCTAATGCTGCAGACTGTTTTATGCATATCTATAATGCTGATGGCAGTCGAGCTGAAATGTGCGGAAACGCAGCACGCTGTGTTGGATATTTGATAATGTCAGAAAAAGGTGCTGAATACTCCATTATTGAGCTAACAAGCAAACGCATTTTAGAGTGTTTTAAAGTGGGTGATAAATCCATAAAGGTTAACATGGGTAAACCTTTGCTAAAATGGCATGAAATTCCCTTATCTACTGAGTGTGACACTCTTCACTTACCTATAGAGCTTGAAATGCTAAAAGATCCTGTTGCAGTAAATATTGGCAATCCTCACATAGTTTTTTTTGTTGATAACATAAGTGAAATACCATTGCGAAATTTAGGACCAAAGCTAGAAAATCACGCATTATTTCCTCGGAAAATTAATGTTAGTATTGCACAAGTTGAAAAGTCTGGAGAAATAGCTTTAAGAGTTTGGGAAAGAGGTACAGGCATTACTGCATCATGCGGTAGTGCAGCATGTGCAGCACTTGTTGCATCCACACTACGTGGATCTCTGGTTGCCCAACAGACTTCAGTAAATTTACCAGGAGGCAAGTTATTAATCGAATGGGCAAATAACGTATTCATGACCGGTGATATAGGGTTTTTGTGACCCTAATTCTAGTGATGCATTACTTCCAATACCTTCTTACCAATTACTGCAGGGGTTTCAGCAATTGCAATTCCAGCGCTCCGCATAACTTCTAGTTTTGCACCAGCACTTCCACCGCTGGAAGAGATGATTGCTCCAGCGTGTCCCATACGTCTTCCTGGAGGTGCCGTTTGGCCTGCTACAAAACCAACGATTGGCTTTTTAGTTTTTTCTGTTTTCACAAAATGTGATACATCTTCTTCTTCGTTTCCACCTATTTCACCAATAACTACAATACCATGAGTATCGTTATCTTTTAAAAAGAGCTCCATACAGTCGACAAATGTTATACCATGAACTGGATCCCCCCCAATTCCGATACACGTGGATTGACCAAGACCAACAGCGGTTGTTTGTGCTACTGCCTCGTAAGTTAAAGTTCCGGAGCGAGACATAATTCCTATGTGTCCACGCTTATGGATATGGCCAGGCATAATTCCTATTTTGCATTCTTCAGGGGTAATAATTCCCGGGCAGTTGGGACCAATCAATCGACTTTTTGAGCCGATAAGCGCACGCTTAACTTTCACCATATCAAGTATAGGAATGCCCTCTGTAATACAAATTATCAATTCTATTTTTGCATCTATTGCTTCAAGTATTGCAGCAGCAGCAAATTTAGCAGGTACATATATAACTGTAGCATTTGCACCGGTTTTTTCTTTGGCTTCTGCTACAGTATTAAAAACCGGTAAATTAAGGTGAGTGCTCCCACCCTTTCCAGGAGTTACACCTCCCACCATTTTCGTTCCGTAATCAATTGCTTGCTCTGAATGAAATGTGCCTTGTGCGCCAGTAAAACCCTGGCATATTAATCTTGTATCTTTGTTTACTAAAACGGACATGCTTTATTTTACCTCTTTTACTATCTTTTGCGCAGCTTCATCTAGCTCATCTGCAGCAATAATATTTAATCCTGACTCTTCTAAAATTTTTTTTCCTTCTTCAAAATTAGTACCTGATAATCTAACCACTAGAGGAACTTTAATGCTCATTTCTTTTGCAGCCGCAACAATTCCACTTGCGATAATATCGCAACGCATTATACCACCAAATATGTTAACCAGAATTCCTTTTACGTTGCTATCAGACAATATGATTTTAAATGCTTCAGTTACAGTTTCTTTACTCGCTCCACCACCAACATCCAAAAAGTTAGCAGGCTCTGCTCCGTAGTATTTTATTATATCCATTGTTGCCATAGCAAGACCTGCACCATTTACCATGCAACCAATACTGCCATCCATTTTGATGTAACTGAGCCCATACTTTGAAGCCTCTATCTCTTCTTTCACTTCCTCATCATAATCACGAAGTTCCATAATTTCTGGGTGACGATATAAAGCATTATCATCGAAATTAATTTTTGCATCGAGCGCAATAAAATCTCCAGAATTTGTTTCAACCAGTGGATTAATTTCAATTTGGCTCGCATCAGTTGCAATAAACGCATCATATATTTTTTTTGCAATGTTCGATATCTTTTCTATTTGTTCTGGACTCAAATGAAAACGGCTGCTTAACTTGCTGCTATCAAAACTTGTAGCAGGATCAATATCAAATTTCACAATTTTTGCAGGAGAATTTTTTGCCACTTCTTCGATGTCCATTCCACCTTCTGAGGAAAATATGAATATTGGCCTACTGAGCTTCGGGTCGATTACCAGGCTTAAATAATACTCTTTCTTAATGCTTGAGCCTTCTTCAACGTACACTTTTCTTACTTGCTGCCCGCTTGGCCCTGTTTGATGAGTAACTAAAGTCATACCAATCATGTCCTTTACAAACTGTTGAGCTTCTTCAACTGACTTTGCTAGCTTTACGCCACCGGCTTTACCCCTACCACCTGCATGAATTTGAGCTTTAACTACAAACACGTCAGATTTTAATTGACTTACTTGAGTCTTTACTTCTTCTGCAGATGTAGCAACAAAACCTTTTGGCACTGGGACATTAAATTTATGGAAAACTTCTTTCGCTTGATATTCGTGAATATTCATAAAATAACCAATGATAAACTATTAACTTGAGTACAAACTACCAACCATAACGTTGCCTTCTGCACTCTTGTTGGTACCTCTTTTTTTTAGCTTCAGCTTTCTTTTTAGCTCTTTTTTCTGATTTTTTTTCATGATATTGTTTTTTCATTTTCAACCCTCTTCCTTCCTTTTGAATTGTTTTTTTCAATACTGGAAGAGATCTGTCTACATCACCATAATGGACTAATACTTCTATCAAACTCTATACCTCCTTCGATAATCATTTCAAAATCTATTTATAAATTAGAAAATTAACATTGTCAATTATTTTATAAACTTGAGCGTTAAAATGTAATATGCCATAATTTACATGGTAAATAATGTCATTCCAGTGTCAGCTACTTGCTTACTGATGGAGATTGCTCTTATGTTACAGCGTTCTTACAATTATACTAACATCGGGGCGGAGAGATTTGAACTCCCGACCCTTTGGTCCCAAACCAAATGCGCTACCAGGCTGCGCTACGCCCCGACTTCTTTACTCAGAGTATCAATAACTCAGGCAAAATGCAAGATTCATTTGTTTACTTTAGAAAAAATATAATATGAGATTTAATATTATCTTAGAATATGTTTTTTATTAGCTCCTCTTTAACAACAGACTGCTTCGTAGAAAGTCTACAGGGTTTTTGTGCGCGCAACACTGAACCAGATTTCTTTATGACCCAAACCTTAGTCATATTTAAAAATCTAGCTACACCAATTGGTGAAAGTGAGTGCAGCAACTACAGCAGTATCGACCCTTAAAATTCTTTTTCCTAGACTCAATTTTTGACAAAACTTATCGGCAAGATCAAGTTCATAAGATGAAAAACCACCTTCAGGGCCAACAATAATAGCAACATTTTTTTTGCCTTTCAGCACTTTGTCAGCTTTACCTGTTTCATCACACAAAACAAAATTTTTACTCTGGGAATCAGGTAACTCACAAAAGTTAATAGGAGGCAAAATCTCTGGTATACTTATCCTACCTGATTGTTCCGCTGCTTCGATTGCTTGTAATTTTGCTCTACTTAGGTTAATATTTTTTACCACTGTACGTTCCGTTGAAATAAATTGAATGCAGATTACTCCCATTTCAGTTGCCTGTCTTACTATGTTGTTCAAAGCAGCACTTTTTACCATGGCACAATACAGGTATAAATTTTCCTCATATTGCTGTTGTTTAGTGCATTCTTTGGGTGTAACTTCTGTCAATTTACGCGATATATTAACTACTTCTCCTAACCATTCTCCATCTTTTCCATTAAAAAGAGAGAGATTATCATACTTCTTAAGCCGCATTACATTGCAAATATAGTGACTTTGTTGTGGATTAAGTGCTAAACTCACGCCTTGTGATAAAGCTTCTTCAACATAGAGCCTAATTTTTCCCATTCAAAACTTTAATTATATTCTACTTGAGTGACTCTTACGGGATTTGAACCCGTGTTACCACCGTGAAAGGGTGGTGTCCTAACCACTAGACGAAAGAGTCAACTTGAATCTAACTAGGTTATATCGATTACATATATAAAGTCAATTCAATTATTTTGAATCACATAGTTAGAGGGATATATCAGTAATCTTATATCGACAGCCTCCTATTACTCCATGCTCAATACTCACTGAACCTATCTCAGATTTAGGAGCTAATTCTAATTGTTGTTCAACTTTTGTATCGGAATCATAGCCAGAATCGTAGCCAGAATCTCTACGCTCATATTTCTGCCTTATTTCTTCTACACTAAAGCCAGCCTTGGTCTTAATTTTTTGATCATTAGTCTGTTGCTGACTTATCGACTTATTAGCACTTAGCTCATTTAGCTTCACTTGCCAATCATTCACTTTATCTTGCACTAACCCATGGCAAGTTCCAGAATTAGCTTTTATGTCTTTTGCTTTTCTTTCTGCTCTTTTCTTGGACAAATCTACCCTAGCATAAATAGGTTCTGACGACTGTTCTGGCTCTTTCTGTTTTAGGCTAGTAGGCTTTTTTTGTTCTGAAAGATCATCTATAGTGCAATAAATAGGTTCTTCTGATATACTCAAATAACCACTATCTTCCAATGATAAATTTTCAGTGGATTTTTTATGTGAATCATATATTTCAGCATAAATAGATTCTTCTGATACACTCAAATAACCATTCTCCCCTAATGAGTTACTAACCTTAGCATCATACACCTCAGCGTAAATTGGCTCTTTTGAAGGCAAAGCATCATAATTAGTGCTCTTTGGCTTATACTCAAAAGTTCTAGAAGGTTTTTGAGGTGGTATTACATTGTTGTTCACCTCAGCGTACATAGTTATTGGCTCATATTCAGAGGTTCTAGGAGGTTTTTGTTGTATAGCTTCAACATTCAAATCATCTGTAGAATAATACTCTGCGCCTTTTCCTAGTAAAAAGGAAACTGTGGGGTGAAGAATTATCTCTGCTGGTAAGTTTTTCTCACTATCCAATTTTAGATTTTTTGATTCTGCTAAACTCTCAATAACACGAATTATAACATTCTTTCCATTCTCATCTATTGAGTGGATATCAGCTCCACGATTAATCAGCAATTCCATTATTTTGTGATCTGTAGCATGTCCTAAAGCCTGATTTAAAGCTTGATTATTATTTATATCAAATGATCCTGTATTCTTGAGAGACATAGTCTTTGAAAAGAATTTTCTAAAACTATTTAATGCATCATAGAGAATTAGAGTCAGTTTAACACCTTTTATGTCATTGTTTTTGACAGATTTAATTAAAAAATTATCTATTATGCCCATGATTATACCCCCTATATAAAAGCTCACTACCATGGTACAATTTTAAACTATGATGATTTATTTTCTACTAATAGCAGCTCTCTATAACCACTTAACAAGTGGTGGCATTGACATCATAATTGCATCTGGATTGCCGTCAGTCATTAAACCAAACCTTGTGCCACGATCGTATAACAGATTGAATTCTACATATCTGCCACGTTTTATTAATTGATTTTCTCGTTGTTCTTTTGTCCAAGATTTTTGTATATGTTTACGTATGATGTGCAAATAAATTTCCAAAAAGGCTTCACCTACTGCTTTTGTGAACTCAAAATCGTTTTCCCAGTTGCTAGAACTCAGATTATCATAGAAAATGCCACCAATACCACGCGGCTCTTTTCTGTGTTGTAAGAAAAAATAGTTGTCACATTGCTCTTTAAATTTTGGATAATATCCGGTGTCAAATCTATCACATGTCATTTTGATTGATTCATGAATATACTTGCAATCTTCTTCATTTTTATATATTGGCGTAAAATCCATTCCTCCACCAAACCATTGTTTTGAAGTATATATCAGCCTTGTGTTCATATGTGCTGCAGGGATAAGGGGCGATTGCATATGAGACACTAAAGATATACCGCTTGCCCAGAACTCTCCGTTACTTTCACTTGCACCAGGAATTTCATTAATGGCTGAATCTGCAAATTTTCCGTGTACTTTTGAAACGTTTACTCCAACTTTTTCAAAAACATTACCAAAAATAATTGTAGATTCACCACCTCCACCACCTGGGCGATCCCACTTTCTCTTTTCGATTTTTGGCTCTGCGGATGATTGTTTTTCAATTAATAAGAAAGATTCTATAATCTTATCTCTTAGTGCACAGAACCATTTAAATGCTTGTGTTTTTTGTTTTTCCATAATATCCTCTTGCTAGCTTATTAACATTGTTATATCTGATATTTAAGGAACTTAATTAGATTTGGATGATAATTATCTATCAAAGACGTTAATAAATCTATAATAATTAAATCAATATAATAGAACATTTTCGTATGTACAACAATGCCAAGTAACAATAATGAATAAAAGATACATAGATAACAAAAAAGAGAACAGGGTTGACTTCATACTAAGAAATTATGGAATGTCAATTGTTGTGATGGCAGTTATTATGCTCTTACCTCCAGTAGCAATATCGATACTCTACTTTTTTGATATATATAGTCAGCATATTAATATAGAGATTAATTTATTAGTTAGCATTCTAACAACTCTCTTTATGATGTATAATGTAAAACGCTACAGATACCTACTTAATACTATAGAATTTCAAAATGCAATATTTGCAAATGCACTAAATCATAATACAGAATTTTGCCTTATTTTACATAAAGATGAAGGTATTATTTATGCTGATGCAAGGTTCTACGAAAGGTTTAAAGATCATATAGATGATGACATTACGTTAGACAAGATTCTTGAAATAGGAGATGTTTCAGAAGCAGACAAAAAAGTACTCTATCATGCACTAAAAAATAACTCTTCTGTACAGGTATGCATTTCCTTAAACAAGAAGAATAGAGTATCTAACTTTCTTTTGCTCTTTGAGCCGATACCAGATAATCCCCAAATTGCTATAAATAGTAATAAGATTTTAAATTTATCATTAGTGCCAATAGCAAGGCCAGATGGGTATTTTGTATTAAAAGCAACACAGATAAACAAGGAGCAGATATATGAAGAGTTAATAGAAAAACACAGCATAGGAACTTACATTGCAAATGCCAAAGGGGTGATTTTATCTGTAAATAAAAGATTTTTAGACATATTTGAACTAAAAAAACTGGAAAAAGGTAGCTCAATCAGTGATTTTATATCTCAATCTAAATATAACAATACAACAACCGATAATGAAATTTTGTTTTTTACTATAAGTGGTATTCCATTCAAGGCTTATATGAGCACTGCTATATTTTGTGATAAATACAACCATAGCTATATATATGGCTTTATAACACCAACCGAATCAAATATTGTTGATTATCAATTACACCCTTGTTTTGCAAATTCATCAATTGCTATTGCACAATGTGACATAAACGGCAACTTTGTAAAGAAAAATACGGCACTAATAAAGCTTGCAGGGTCAGATAATAATTCAATCTTTACGTTGATATTGGATAGTTATCATGTGAAAATACGTGAATATTTTTCGAGTAATAGAATAAATAATGCGTCTTTTGATGTACAGCTCAACGGCGGTAATAACATAAAAATATATTTCAATAAGTTTCTTCATAATAAAATGATCTTCATACTTTGTTATTTTATTGACAATACTGAACACAAAAACCTAGAGATAAAGCTTGAGCATTATCAAAAGATGCAAGCTATAGGGCAGTTAGCAGGTGGTATTGCGCATGATTTCAACAATATATTGACTGGGATAATAGGATTTTGCGATTTGCTTTTACTCCAACACTCAGCTGGTGACCCATCTTTTGGAGATATAATACAGATACAGCAAAATGCAAAGCGTGGATCAAATTTAGTAAGACAATTGCTTGCTTTCTCAAGAAGACAGACCTTGCAGCCAAAAATTATTGATGTAAATAATACTATAGCTAATCTTTATGAAATGATAAAAAGATTAATAGGTGAAAATATAAAATTTAATATTTATTATGGTAGAGACTTGGGTGCTGTTAGGGCTGATCAAGGGCAATTAGAGCAAGTTATACTTAACTTAGCAGTCAATGCTAGTGCTGCTATGGAAAAGGGCGGAGAATTAACTATACGAACCTTTAATCAAAAGATTGACTCATTAAATTCTACACCTCAGGATATGTTTTCTCCAGACAAGGAAGCGATTGAACATGGAAATTATGTTGTGATTGAAGTAATTGATACTGGATGTGGAATGACGAGTGATACAACTGAAAAGATCTTTGATCCATTTTTTTCTACCAAAGATATTACCTCTGGTACAGGTCTTGGCCTCTCTACTGTATATGGCATTATTAAACAAACTGAAGGATACATCTATGTTGCTAGCAAAGTAAATCATGGAACTAAATTTAGCATATTTTTGCCCATGGTTTACATATCAGATGAAAGTGATAGAGAGGAAGATAGTGAAGAAACAGAAAAACCGGTAGTAAGTGAAATTAAAGGTAATGGTATAATTTTATTAATCGAAGATGAAGATTCAGTAAGGGAATTCATCTCTAAAGCACTCAAAAGAAAAGGATTTGATGTAATAGAAGCAAGCATAGGCAGCGAGGCGCCAGAAATAATCAGTAAAAAAAGTCAACATATAGATCTTATAATCACTGATGTAATCATGCCAGAGGTGAGCGGCCCAGAAATAGTTAAAGAAGCATTGATCCATAGGCCAAATATCAACGTTATTTTTATTTCTGGGTATGCAGAAGATGCTTTTTTAAAGAGTGATGACATCAATATAGAAGATTTTCACTTTTTGCCAAAACCATTCACTCTGAATGAATTAGGAAACAAGGTTCAAAGTGTGTTACACAAAGCAAAAAAGACAGTCTAATTTTAGTGTGGTTAGCAACAAAAAAATTTTCTAATGCAAAAGTTTCTTGCATATATACAATAGAATTATTTTATACATAAGATAAAAGGCGTGAGCAAGATTATTGCAATAGTAAATCAAAAGGGTGGAGTTGGCAAAACCACAACTAGTATAAATTTGTCGACAGCCTTTGCTGCTGTGGGAAAAAGCACTTTATTGGTAGATCTTGATCCTCAAGGAAATGCTAGCACCGGACTCGGGATTTCTTATCGTAGTAGGGAAGAAAAAAACATATACAAAATACTACTAAGCAGCGAAAATAAATTGATAGAATCGGCAATTTTCAATATAAAGGAAATTCCGAATTTATCGCTAATTTCGTCAGTAGTTGATTTGTCAGCTGCAGAAATTGAATTATCGCAACTTGAGCGAGGAAAATTCGTACTAAAAAGCGCATTGGAGAAGATACGCGATAATTATGAGTATATAATCATCGATTGCCCTCCATCACTTGGGCTTCTGACCATAAATGCTTTGAATGCTGCTAATTCTATTATTGTTCCTCTTCAGTGTGAATTTTTTGCTCTGGAAGGATTAAGCCATTTAGTTAAAACTGTGGAGCTAATAAAAAGGAATAACCTAAACCCTTTTTTGGCAATAGAAGGGATAGTGTTAACAATGTATGACAGGCGCAACAAACTCAGTGAACAGATTAAAAACGATATTTGCCAGTATTTAAATGATAAAGTATACAAAACTATCATCCCATTGTATGAGACTGTTATTCCACGTAACGTACGGTTATCAGAAGCGCCTTCTCATGGAAAACCCGCTATTGTGTATGATCTTAAGTGTCCTGGTGCACAAGCATATATAAGTTTGGCAAGGGAAATTTTAAAAAAGCATGCGAGCAGTTGTAAGGAGAAGAAACTAGTAAGCGAGGGCGTAGTATGAAGGATGATAGACGCCTCGGCAGAGGTCTTGCCGGCCTCATAGGCGATAATTATGATAATAAAGAAGATCGACAAGAGCATTTGCCTATTTCATTACTGCACCCAAGCAAATTTCAACCGAGGAAACATTTTGACGAGGAGTCATTAAGAGAACTTGCAAATTCGATAAAGAAAAGTGGCATTATACAGCCTATCGTGGTACGCAAAGATTCAAATGATGATGGTTATGAAATAATAGCTGGAGAACGTCGTTGGCGAGCAAGCAAGATTGCAAATCTTGATAGTGCACCGGTTATCATAAAAGATCTGAGCGACAAGGAATGCTTGGAAGTATCCATTATTGAAAACATACAAAGGCAAGATATTAATCCAATAGAGGAAGGTGAAGCTTACAGAAAACTGATAGATGAGTTTTTCTATACACATGAGGAATTAGCTTCAGCTATAGGCAAAAGCCGCAGCCACATAACCAATATGATTCGGATGTTGTTGCTCCCTGATAGGGTGAAAACAATGATCAATGAGAAAAAATTGTCTATGGGTCATGCAAGAGCGTTGATTAATGTTGAAAATGCGGAAAGTATTGCAGAAAAAATAGTTTCTCAGGGCTTAAGCGTTAGACAAACTGAAAAACTGATAAAGGACCTACATCAAAACAACAATCAAAAAGAGCAGAGATATACTAGAAATCAAGATATGACAGTAATAGAAGGCGCTATATCTTCTCAACTTGGTTTAAAGATCAAAATTAATGACAACAATTCTAAGGGTAAAGTTATGATACGGTATGATAATCCAAATGAATTGGATTTGATATTGAAAATTTTGAATAGGAAACTTGAGGCATAGCTAGTAGTTGGCTAGCAAAGCAACAAACCAATATCAACTGTTGGTGTCATGAAAGTAGCTGACACTGGAATCCAGGAATTTTATTAAGTTGGTAAGCATAAAAGTATAACTTCTACGTCATACCGCCGCGGTATCCGCTAACAAGCAGCGGGATGACGATTGTCAGGGTAGCTGTCATCCCAGTGCCCTGACTACTTGGATCCAGGAAAAAGAATGGTGTCATCCA
>NODE_5_length_29678_cov_9.440907
ACTATTCTTAAATTTGATCAGATTGATTGCAAAAAAACAAGATTTTCAATAGGTTGCTTATAATCCTAATTATAGTTAGCCTTTCATAAGTAGCGATGCAACAAAGCCATTCCAGCGTCACGCGCTGCCATGTGATATACAATTTCCTTCGAATTACAACGTACGTGCGCTCTATATGCACTTGATTGACAAATGCTCTCTTATCAAAATCTCAAGAATCTGCACTATATTTAATGCTGCGCCTTTGCGCAGGTTGTCAGCCACTATCCACATATTTAATCCGTGCTCAACAGTATTGTCTCTTCTAATACGCGATACATATACAGCATTCTCCTGTACAACATCAATTTGAGTTATGTATTCACTATCTTCACGCCTGTTGTACACTAAAACTCCACTATCTTCGGCTTCACTTAGCACTTCACGAGCTTGTTCTTCAGTGATATGTTGATCAAATTCCACATTTACTGCCATAGCGTGACCGATAAAGACGGGTACCCTTACACAAGTTGCAGTAACTTTTATATCTTCCTCTAAAATTTTTTTTGTCTCCTCTTGCATTTTCCATTCCTCTTCTGTAGAGCCATTTTCCATGAATTCTCCTACATGGGGAATGCAATTGAATGCTATTTGCTTAGAGAATATCTTGGGTTTTTTAGCTTCGTTCATAAAGATTTTTTTTGTCTGGTCATAGAGCTCATCCATTGCTGCTTTGCCTGCACCAGAAGTTGATTGATAAGTTGAAGCAACGATTCTCTTTATTTTTGCTTTTTGGTGTAATAGATGTAGTACTAGCAGCATCTGTATTGTAGTACAGTTTGGATTGGATATTATGTTGTGGTTTTTATATTCCATAATTTTTTCTTTATTAATCTCTGGAATAATGAGTGGCACACCCTCTTTCATTCTAAAATGGGAACTGTTATCTATCACGATGCATCCAGCCTGTGTTGCAATTGGTACATACTCTTCAGAAACATGAGATCCAGCACAGAAAATGGCTACATTAGTTCCAACGAAGTCATAATCCTCAAGGCATAAAACTGTTAACTCTTTGTCACCAAAGCTCACCTTCTTCCCTTCTGATTTTTTCGATGCAAGTGCAATAACGCAATCTATCGCCTCATCTTGAAATTCAGCAAGCGTGCTTAATACCTCACGCCCTACTCTTCCGGTTGCTCCAATAACAGCAATTTTGTATCTCATATAGATGAACCTCTAATTTTAAAGTTCTATTATATTTTTACTGACAAAATTTACAATTGTTTTAATATTTTTACCTTGCAATTAATTGTAATTTAGCTATTATTATACAATATTAGTAATATTAGATAATGAAATGAAAGATGAGTAAGGAATACGATGAAACTAAGGTTAAACCTGCAATGTCTACACCTCAAGGGCCTGAAGGAACCAATGGATCAAAGGCCCAAAGTGTTCTTTCGAATAAAAGAAAGCCTACAATAAATTTTGATGATAAAAAGTATGGTGTAAAAACCTCTAAAATAGACCAACAGTCTCTAAACAAAAGACAAGAATCTTCAAAGCTAAGAGATCTCTTAAGGTCAATACCAATAATAAGGAGATTTTTAGCAAGGATTTTCACACCTGAAAAAATAGAAATCATCAGTAACCCTATATATGACAACATGGAAGCATATAAAAAATCGCAGGAAGATTACCCTAGTAAGATAAAAGATGAAACTAGTATAGATGATGAACACACAAAAGAAGTAGATAGTAAACTTGAGAAGGGTAATGTTGAACAAGTGGACAACAAGAAAAGTCGTAGTTCATAAATATCAATCATTTAAAAATTATCTCTAGTTATAACATTGTATCTGTTCAGATGCATGGCTCATGTACAAATATTGAAACAAAAATTCCAGTGCTCCTTTCTCGTCATCCCAGTGCGTGACACTTGTATCTTTATGATGTGAGGCATTAGAGCTAAAATACCTCACAGGGAGGGTGAAGCTGATGCGACACTAATGCCATTAAGCCAGATTTTGCTTCCCTCCCATAGAGTTAAAGACTGAACAGTATCTTTTGGAATTATATCCCGTATTACAAGGTTAGTCTAAACTCTCAGTTTATTTATAGTCTTGGAGGCAATTTTATGCAAGTAAATGCTATTTTGGGTGTGGATATTTCAAAAAAGAAATTTGATGTTTGTTTGTTAGTGGACAGTAAAAAACGACACAAAGTCTTTCAAAATAATCAAGATGGTTTTGCAAAACTTGTAGTTTGGTGCAATGGCCATGGAGCAAATCTTACTCATTTATGTCTTGAAGCAACTAGTTGGTATGGAGAAGATTTGGCTACTTTTATGCACGATTTAGGACATAATGTCAGTATAGTAAACCCAGAAAGCTTTTGGCAAAAGTGAGCTGCTCAGAAATAAGACAGATAAATCAGATGCAGCTATGATAGCTAGATTTTGTATCGCCAACAAACCTGCTCTTTGGAAGCCCATTGCACCTGAAATGAGGCATTTGAGGGAGCTTTACCGTTGCATGCAATCGCTAAAAGATGATAAGGTGCAACAGACAAATCGCTTGGAAAACAAAAATATGCATTCCAGTTGCAAAGAAGCTATATCTAAAGTAATTTTGGCAATAGAGGAGCAAATTATTGTTCTCGAAAAAGAAATTAATGAGCATATAAATAACTATCCACATCTAAAAAATATGGTGGAAAACCTTAAGACTATAAAAGGTATAGGATATCTTACTGCTGTTGCTGTTGTCGCAGAAATGCCATCAGTTGATAACTTTGACAATGTTAAACAATTTACAGCTTTTGCTGGTCTAAATCCAGGACATTATCAATCGGGATCGTCAGTAAGTAAGAGAAGTTGCATATGCAAAATAGGATCTGAGCGTATTCGAAAAGCTCTTTATATGCCAGCTATAGTAGTCAAAAACCATAATAATCATTTTCAAAAGTTTTGTCAGCGTCTAGCAAGTAAAGGCAAATGTCCAAAAGTCATAGTTCTTGCGTTAATGCGAAAATTAATGCATGTCTTTTTTGGTATTCTTAAAAATAATCAACCATTTAATTGTAATTTTGTTGGATAATTTGTTTGACAGCAGAGACAGTATCTGGGATCCAGATTGGGCACTAAGTTGGTAAACACGAAAGCGATTAATCCTTTACAACGTTTTTGATGGAACTGCGCGAAAGAACTGGATGCCAGTGTCACGCACTGGCATGACACCCATTTCTTCCTATAGTTGTCTTTTCTCGTCTACCTTATTTTGCCACTCTGCTGAACAGATACATAACATTTGCTATACAGAAACTCTGCGATACCAAAATAAATAAAGAGGTACGCCACTTGCAGTGAATAAGCTTGCGATCAGCAAGGTATTCACAGAAGTTTCAAATATTACCCAGCAGCAAAAGGTTGTTGCTATACTGCCAATTAAAAATTTGTAACAACTCTTTTCTTGCACAATAACTTTGAGAAAAGCAAGACTGCATGCAAGGTAAACAAATAAAAATGAAACTACAGAAAAGTCGATAATTGATGTGATCTGCTTAGCAAAATTGTTGCTTGAAGTGAGGATTAGTAAAGTTGCAGTTCCAACTGAGCTAGTTGTTATGCCCCAGAAAGGAGAACCGTGCTTGTTTCTTTGAGCAAAAAACTGTGGCATCAGTTTATCTTTTGCAAGGCCAAGGGCCACTTGTCCACTAGCTAGTACCCAAGCGTTTAAAGTACCAACACAAAAAATGAACGCAGTTATAGAAATAATCAAGTGCCAATTGCCAGAGGCCATAATTTTTATTGCGTCAACATATGGTGCTCTTGAACTTGCTAAATCATTGCCATTTATTAATCCCATAATTGCAAGATTGTTGATAAAATACACAACAGCAACAGAGATTGTTCCAAGTACCACAGCTCTTGGTATTGTTCTAGCTGGATTATCAACTGACCCTGCAGGTGCTGTTGCCAATTCAACTCCAATAAAACCCCATAGAGTAATAAGTGTAGAACGGGCAAGAATCTGCGATGTTGTAAGATTTGATATTTCTTCACTTATGATGAAGTTATTTCTATCAAAAAAAAACAATGCTGCTATAGGCATTACAAGCAATACAGAAATTTTTATCACCGTCAATAAAAACTCAACACGTCCAGCAGTAGCTACTCCTCTAAAATTTATTAGTGTAATAATTGTAAGTAATAACATCTCTAAAAACAGATGTACGTTTTGAATATCTTCATGGAAAAATGGTGTAAGATAACCAACACCCACAACTATTACGGCTGTTGTGCTAACCCATGAGATCACCCAATACGTCCAACCAACAAAAAAAGCTGCAGCAGGGCCAAAAGCATGCTTTACATAGACGTGAGGGCCACCCGTTTCCGGAAATTTTGCGCAGAGTGAGGCAAAAACTAAAGCAAGAGATATAGCACCAAGCCCTGATATTATCCAGCTTATAAGGCTATACATGCCATATGGAGCAAGGCTAATTGGAAGCATAAAAATTCCAGAGCCAATTTGGCTGCTAATCACTAAGGCAAAAATAGCCCAAAAACCTATTTTATTTAACACAATAATTCTTATCTAAATAGATTAACAATATACCCTAAACTCAGAAATTTCAATTGATCTTTTAACATAAAAACTTGCATTTTTTTCAATTTATTCCTAAAATAGATTATATTAACAGATTATTAAGAGGGGGTTATGAATCCGAGATTAAAAGCATTTTTGGTTGTTTGTAGTATTATTGCATTTTTGATTGCACTTTTGTTTCTCGTGTATTATTTAAATCTTCTTGTTAACTATATCCTTGACCCGATTCTAGTTCGTCCCTTTGAAAGATTATACAAAAACTTAATTGTTGATGGTCTTTATGCCTATTTATCTACAAGCACTTCTAGCCCTGCACTAGCATTTTTGGCTACAGGTTTTATTGTTATTGCTGCGTTTATTTGCCTGAATAAAATGCTTCTTCCCTTGCAAGAGAAGATCATAAACAACTATACCTCCTTTAAAAACAACAATATTGATAGCAATAGCATGTTGTTTGAGGTTTATAAAGATCCAACAATAAAATTAAAGGACAAAATCTTATTCTTCAGTATACACTTGATATATTACCTACAGCTTCCATTTTTGTATATTGCATCAAAGGTATCAGCTCTACGTGGGTTTCTTATATTTAATTTTGGTTTATTATTGTTAAATTATGCACTGCTAATTCCAGTAGCACTTCTTGAGTTAATAAAATATCCATCAGTAAAACTCTTTTCACCTTTGGGTTTGAATGTAAAGCAGCTAAGCTTTTTGTTTAATGTAAGTGATGTGGGTACTAGTAGTCAGAGCGTTCATACTAGAAGTTTTCAGCAAAGCGTTATTGAATGTGCCAAAAAATTAAAGGAAGAACATGGTACGCCGTTAAATGAGTTGGATGAAGAGTTTAAAAGTTATATAAGCGGTTTAACAAGTCAGCAAAAACGAATGATAGAACCTTATCTAAGATTGGATGGTTATGAAACTGGGGAGTGGGTAAATTGGGCAGATTCACAAACCGGATTGACATTGACACAGGCTATAAATTTAGTTTTAATTGCGGCAAGAAAGCAAAATGCAGATATAGAATTATTGAAGTCTATATTACTGGTTCGCTTTGAGGAAAGTAATCGCCAATGTGGTCCTGGAATGCTCAACCGTATCATTTATGCATTAAGTGGTCTTAAAGCGGAAAATAATTTTGCAGCTCAACTAGAGCCTCAGCCAATAGGAAAGTTGGCTAGTGATGCTACTAAAAGATTTCTTGAGAAATATGTGGATAAGCACTACCATAAAATAAAAGTTTTGAAAGAAAATTTTGATAATTTGTATTCACCAAGTTCTGGGGTGGATTTGAGCAGCGTGAGTGATGAAGTAAAGGATGGCATTTCTTATACAAGAGATGCTATAAAAGAATTTGTGTTTAAGGAATTATATGTAAAGTTTTATAACGACTATGGAGAACATATTCGGAGAGGGCAAATAAAACAAAGGCTAAGAGAATTAATAACAGATGAAGTCATAGATGCAGCAATATCTTATAAGATAGACGAGATAGAAACTCCTGCAGAACCACTTACTTATCTTGAAAGAGTAAAAACATTTTTTGGAGGTCATGCAAGGTCTTCTGCTGCTTAGTGGTTTAGTTCGTGCTATATAGCTAAACTGACTTAGATTTACTGACAATTTTAAAACAACAAATTCGTCATTCCGCTACTAGTTAGCGGAATCTATACCGCGAATGAATCCATAGCTGTACGAACATTGTGATTTGAGAGCAATTTCCACAAGGGAGGGTGTCATTCCAGTGCTTGGCACTGGAATCCAGCCTTTATTATGCAGCCACTTGGTTGAAATTAAGTCTTCTGGATCCCAGTGTCTAGGCACTGGGATGACACCATTTGCTGTGCAATTTACCTTCAAAAATGAATGTTCGTACAGCTATGGAATGAATCGTGGTATGACGCGTTAGCTATAGCTTTGTCTTCCCTTTTCTGAATGGCTTGCAAGCTGCTATCTCTACAAAAACTATATTTTTCTTCAGAAGAGAGTTATATTGTAACTATGGACAAAATAATCATAAAAAAATTTGGTGGGACTTCGCTAACTGATTTAAACCGAGTTGCAAATTTGATAAAAAACGATATTGAGAAAGGTTGTAATGTAATCGTTGTTGTATCTGCTGTTGCAGGATTTACTGACCAAATGGTTTTTCAGGCTAGGCAAATCTCAAATTTAAGTTATAGACAAGAGTTATCAGAGTATGACGTTATGCTTTCAGCAGGAGAACAAATCTCTTGCGGTCTATTAGCTATCACTCTCCAATCGATCGGAGTTAATGCTAAATCGTGGCTTGCCTGGCAGTTACCAATTGTAACTGATGATTTTTATTCTGAGTCTAAAATAAAAACAATAAAGATTGAACGTGTGAAAAGATCTTTTGCTGAGGGTTATACTGCTGCGATCATTGCTGGTTTTCAGGGTATAAATGATGATAGAATCACTACTTTTGGAAGAGGAGGCTCTGATATATCAGCAGTTGCCTTCGCGGTAGCCTTTGGTGTTAGAACTTGCGAAATTTTTACTGATATTGATGGAATATATACAGCAGACCCGAGAATTGTTCCAAAGGCACGCAAGCTCAAATTTATCTCTTACGATGAAATGTTGGAAATGTCGTCATCTGGTGCTAAAATACTGCATAATCGTTCAGTACAACTTGCAATGAAACATAACATTAAAGTGCAAGTGCTATCCACTTTTAAGGAAGTAGAAGGCACCACAGTGCTACACAAAAGGGATGTACTAGAGAGATACTTAATTACTGGAATAACTTATAGCACTAATGAAGCTCTTGTAACTTTCACTAACCTTGCAAATAACTTGCGTACTTTAAGAGATATAGCAGGAGCAAACGTTAAAATTGATATGATACATGGGTCAAGTTTTGTTATCTCCAAATTTGATATTGATTTAATGGAAAAGTTACTGAATAAGAATGAAAATTATGCTATAAACGATAATGTAGCTAAAATTTCAATAATTGGTATTGGTGTTATGTCTAACACTGAAGTGATGCACCGCACACTCAAGGTTTTAAGCGAAAAAAAGATAGAAATACTTGCTATCACAACATCTGAAATCAAAATCAGTATAATTGTTCAAAAAGAATGCGCTGTAGCTTTAGTCAAAGATTTACATACTGAGTATGAGCTTGATATGCAGCACTAGGATAGGCTTGACGTCCAGTTGTCTAAGAGTATGTCTTAAAAAGGAATGAGGAAAAAAATATGATAGTGTAAGTAAAAAATAGGAGGGAAAATTGTATCCAAGTGATATAAGTGATAAGGAATGGGAAATTTTGGAGCCACATGTTGCACAAGGAAAGATAGGGAGGCCAAGAAAGCACAATATCAGAACAATTATTAATGCAATAAGGTATATAATGAGAGGTGGTTGTCAATGGAGAATGCTGCCGAAAGATTTTCCTCCATGGAAGACGGTGTATGACTATTTTCTCAGGTGACGTAGTAATGGCAAATTGGAAAAAATACATAATATGCTAGTAAAAGAGGTAAGAAAAATGTTTGGTAAAAATGAAACACCTTCAGTAGGAATAATTGACAGTCAATCAGTAAAAACCACTCAAAAAGGGGATCCAGAGGATATGATGCTGAAAAAAAAATAAAGGGTAGAAAACGTCATATTGTTGTAGATACAGTGGGCTTAATTATTGCGGCTGATGTTCATAGTGCAAGTGTTCAAGATCGTGATGGTGCTCTAAATCTTTTCACTCAAGCTAAATACAAGGCTCCAACTTTACGTAAGTTTTTTGCTGATCAAGGATACATAGCAAAACCGCTGTTTATTGGAGACAGGATACGATTACCAAGAAAGCTGTTGATGTTACAGGATTTTTCGACAATCTGGACCACAATTTAGCACTGCAGGCTATCAAGAAGCACACAGACTGCAAATGGGTCATACTGTATGTTGAAAGGTGGATGAAATCCCCTATTCAGCAAGCAGATGGCAGTAAGGGAAAAAAGGAGTTCCGCAAGGAGGTTCAATAAGCCCAATCATTTCAAACATATTTATGCACCATGCATTTGATATATGGATGAAACAAAATCACCCAACAGTACCATTTGAAAGATATGTGGATGATGCGATAGTGCACTGCAGAACTAAAAGACAGGCAGAATTTATGCGAGCAGCAATTGAAGAAAGATTGGCATAATGTAAGCTAAAATTGCAACCTGATACCAATGCCATTCCAAAACTCCATCATTATATTGCCTTAGTATAACCTTCTCACTTCTATTGTCTATTTGTTTGTTATGTAATAGAAATTGGTATGAGATTGAAGAATTAAGTGTGAACGGTTACAGAATTTTTGCCAGGAGAAACATATAGTTAAAGTAATTCAGATTTGTAAGATATGTTTATCTGCAATTATAGCTTCAACAGTAGGCAATGTTGCTTTTAATTACCTCAACATTTTCTCTTGGCAATTCTTTAATGAACCCAGAAGTGCGCATCGGTTGCCACTGGTTGTTAATTTCCCTCCTATCTGCACATGAAATGATTAACCTTTCTTTGGCTCTGGTTATGCCAACATATGCGAGTCTCCTTTCTTCTTCTAAAGCTTTACCACTTTTGTCATCAAAAGATCTTTGATGAGGAAATAATCCCTCTTCCCAACCAGGTAGAAACACGCACGGGAATTCAAGTCCTTTGGCTGCATGAAGAGTCATAACATATACGGTGTCATCGTTATTCATATTATCCACTTCCATCACCAGACTTATATGCTCCAAGAAAGTTGTGGCATTATCGAAATTTTTTAAAGATGAGATGAGCTCTTTAACATTTTCTATTCGTGCTAAGCCTGTTACCTCCTCATTTTCAAGCATTTCAATATATCCTGATTGGTTTGCTACGATTTTAACGAATTCATGCAGTGGTTTTACGCTTACTATTTCTTCCCAAGCTTTAATTTTATTTAAAAAATCGTTGAGTGAGAGTTTAATTCTTTCGGTTACCTGATTACTATTAACTAATATTTTTGCTGCCTCAAAAAAAGAAATTTTGTTATCCTGAGCAGTCGTGTATATTTTCTTTAGAGTTGTAGCTCCTATGCTTCTTTTTGGCCGATTTACTATCCTTTCGAAAGCTAAGTCATCGTTATTGTTTGTAACAAGTCTTAAATATGCAATTATATCCCTGACTTCCTGACGTTCGTAGAATTTTACGCCACTTATAATCTTGTAGGGAATTGAATATTTTATAAAATACTCTTCGAGAACTCTAGTTTGAAAAGTGGCCCTTACCAGCACTGCAATGTCACTAAATCTGTATTTATTGAGTTTCAATATCTGTTCGCTTATGAACCTTGCTTCAGCTTTCCCATCCCATAATTTTATTAGATTTACCTTTTCCCCTTCAATGTTTGTTGTCCACAATTTTTTTTCTAAGCGAGTCTTATTGTGATTGATAACATATGACGCAGTTGCAAGTATGTGGGATGTTGACCTGTAGTTACACTCTAGTTTAACGGTTTTTGCATTTTTAAAATCATCAGAAAACTTCAAAATATTTTCAACTTCTGCACCACGCCAACTATATATCGACTGGTCATCATCTCCTACACAGCAAATATTTGAGTGCTCTTTTGCAAGGTATTTTAGCCAAAGATATTGTATCGCATTTGTATCTTGATATTCATCTACCATAACATATTTAAACTTGTTTTGGTAGTAGGACAGAACTTCGGTCTTTTGATTAAAGAGCTGTATGTTATATAGCAATAAGTCACCAAAATCGACAGAATTAAGGAATTTCAACCTTTCCTGATACTGGTGATAGACTTTGAGTGCAGTTACATATACTGGCCTAAATGATTGAATATCTTCCACTTCAGATGGCAATAAGCACTTCTCTTTCCATTGCTGAATAATATTCATAATGGTCTTACATTTTTCTGATAGGTAATCAGGATTTATTTCATTGATAATATTTTTTATTACCTGTAATTGGTCATCCACACCAATGATTGTAAAATTAGGGTTTAAGCCCACAATTTCTGCGTGCAGGCGCAAGATTTTTGCTGCAATTGCATGGAAAGTGCCAAGCCATGGTATGTTTGTGCCCGTTAGCTCAAGTACCCTTGATACCATCTCATTTGCTGCTTTATTTGTAAATGTAACTGCTAATATCTCATCAGAATAAGCGTGACCGTTTCTAATTATGTGTGCTATTCTTGAAGTAATCGTTCTTGTTTTTCCCGTCCCGGCTCCTGCCAGTATCAAAACTGGTCCATCTATGTTAGTTACAGCTGATTGTTGTTCTGGATTTAGCAGTGAGAGATAATCGTTCATCGTAGCCCTATAGATTATAACTTCGTAAAGTTAAACCTATGATTGAAATATTGTAAAGGTTTTATTGAATAGAACAGTTAAAGAATGCTTCACTCAAGTACTACATATTTAAACGTAGGTTTTACATCTATTTTGTTTTAGTAGTTTCAGGTGTATGTCGAGTAACAACAACTTGATTTGAGGTATTGGCACCAGAACTTCTGCTTGTTGGGTGGATAAGTGGAGTTTGGAATGGCTTATATGTACGGTTTAGTTCCTTCATTTCTATTTCTTCAACTTCAACAAGGGGTTTTTCTTTTGGGGTATAGCGATTATGCGTTGCAGGTCGTTCAGTGAGATTTTCATATGTTTCTTTCAACCAAGTTCCGATATCATACATAAATCCATACGCTTTTTCTTTAAATTCTCTCAATGATCTACTGAAACTTGCTAGTGTGTTATTAAAGTAAATTGTCATATAGTCTCTTGTGGTGTATTGATAACTTTCTCCATCTAGTCTGCTACTTTGTGCGTTAGAACTATTGTTGCTTTTAAAATAACCAAATATGTTGTACATTTTGAGCCGCCATTAATTACTAACATACACATATTATATATTGATAAATTAAGGACTTAGAAAGCGCTCTGTATAATAATTTAAAATGGAGCTGGAGCTTTGTAGTACAATATTTTCAAACGTTTAATATAATATTGACTTTACAACGATAGTCACTTTAAATTAGTAACTATTGTTGCAGTTAAAGTATCAATGCCTTTTTTCTTTTATTTTTTTGCAATTCTTAGCATTTTATCTGCTGTATGCGTAATTAGTGTAAGAAATCCTGTGCATGCAGTATTATTTTTAATTTTCACCTTCGTTAACTCTGCAGTGCTTTTCATTCTCCTTGGAGCTGAATTCATCGCTATGATGGTACTGATAGTATACATCGGTGCAGTTGCAGTGTTGTTCCTCTTTGTAGTTATGATGCTCGATATTGACTACATAAGATTGCGCCAGGGTTTTGCGAAGCATTTCACTCTTGGTGCTATATTGTGTGGTGTGTTTTTTTTGATTATCAGTTTTGTAATCCGCAGCTCAACGCTGAATATAAGTAATGTTATAAACTATAATGCCAATAACGTGAAAGCTATCGGTAATTTGCTCTACACTGACTACATGTACGCTTTTCATCTTTCTGGAATTTTGCTACTTGTTGCAATTGTCGGTGCAATTGCTCTTACTTTGCAGGACAAGAAAAAAGGAGTTAAAAAACAGAATGTATTAAAGCAATTGACGCAATCTTCATCTGTAAAATTGGTTAAGGCTAAATTTGGAAAAGGAGTGGAATGGAAATAGGATTAAATCATTTTTTGATAGTTGCTGCTATTTTGTTCACTGTTGGGGTGTGCGGTATTTTCATCAACCGTAAGAGCATAATCAATATATTGTTATCAATAGAAATATTATTGTTGGCGATTAACATCAATCTAGTTGCTTTTTCTGCCTTTATGAATGATATAGTTGGGCAAATTTTTGTGATGTTTGTGTTGACTGTTGCGGCAGCAGAGTCAGGAGTTGGGCTTGCAATATTGGTTGTATATTATAGAAGCCGTGGCAATATAGATGTTGAACAAGCAAATTTAATGAAAGAATGATGGATATACTGAAATTAATAGTATTTTTGCCACTTTTTGGTTCGCTATTTGCAGCACTTTTTAGAAAAAGTCAGTTAGTTACAACGGCAGGGATTGGAATATCTGCAGTTTTATCTTGGTATGTTTTTCTCACCTTCTCTGAAAATTATCACTTGAGTTTATTTCCTTTGTTTTCATTGAGCATCTTAAAAGTAAATTGGGCAATTAGTGTGGATGCTCTCTCATCCTTAATGCTTATTGTTATTACCACCGTTTCACTGGTAGTACATCTCTACTCTATCGGTTATATGGAGCATGATAAGGGGAAGTCGAGGTTTTTTTCTTACCTATCGCTATTTACGTTTTGCATGATTGTGCTGGTTGTAAGCGATAATTTCGTGCAGCTTTTTTTTGGCTGGGAAGGGGTTGGCCTATGTTCTTATTTACTCATAGGATTTTGGTTCCAAAAATATTCTGCAAATAATGCAGCAATTAAAGCATTTGTTGTGAATAGGGTAGGAGACTTTGCACTATTGATTGGAATCTTTCTTATTTATTATACATTTCACTCTTTGAATTTTACTGAAGTTTTTGACACAACTGATCTTCTTGGCACGCAGAACATTAGGGCATTCTGCTGTGAATTCAAAGTAACTCATATAATATGCATATTACTTTTTATTGGCTGTATGGGTAAATCTGCACAGCTTGGTTTACATGTTTGGTTGCCAGATGCAATGGAAGGGCCAACTCCTGTTTCTGCACTTATTCACGCAGCAACGATGGTAACAGCAGGTATATTTTTAGTAGCAAAGTGTTCTCCATTGTTTGAGTTATCAAATGTGGCACGAGAATTAATAGTTATCGTTGGAGCACTCACTGCTTTTTTTGCAGCCACCGTTGCAATTACTCAGAACGATATAAAGAAAATAATTGCTTATTCAACCTGCAGTCAACTTGGTTATATGTTCATGGCATGTGGGCTTTCTGCTTACAATGTTGCTATTTTTCATTTAATGACACACGCTTTTTTTAAAGCTCTACTATTTCTTGGTGCTGGCAATGTGATTCATGCAATGCATCATGAGCAAAACATTCAGAAAATGGGAAATTGCTGGAAGAAAATCCCTTGCACTTACGCTCTCATGTGGATTGGATCTCTTGCGCTTTCTGGGATATTCCCATTTGCAGGTTTTTATTCAAAGGATTTGATAATTGAACATGCTTATAGCACGGATAGCTTTGCTTTTGTAATAAGCTTAGTTGTTGCATTCTTCACAGCGTTTTACTCTTGGAGGTTATTGCTTCTTGTGTTCCACAGCCAAAAACAAAGTAAAATTAATATACATGAGGCACCAAAGATTATGCTTATACCATTACTGATACTCGCTTTTGGATCAGTATTTTCTGGAATATGGGGAGCAAATATTTTGAACATAACTAGTAATGCGTTTTGGAAATCAAGTTTAGTGATGATTGATGAGCATGGAGTTCATAATTTCTTTATAAAACTACTGCCAACCTTAGCAAGCCTAAGTGGAATAGCACTTGCGTACCTAATTTACCAATATCAAGTAATTAGGCAAATTAAGAGTAAATTTTTACTTAAGTTTTTGCAGAATAAATGGTACTTTGATGAGGTGTATGAGTTTGTTATAATTGCACCGATAAGGTTTATATCTAGGCTTCTATGGAAGTTTGATGTTAAGGCTATTGATTCATTTGGACCAAATGGTGTTGTAAGGTTGGTTAATGAATGTTCAAAAAGTTCTATAAAGTTACAAACTGGTTATATATTTGATTATGCATTTATTATGTTTGTTACTCTAATAATCGGTGCTTTATATATTATTGGAATTAAATAGAAGGTGTTGTTACTTAGTATATTCTTGCTTCCACTGATAGGAGCGTTGATTTTATCCTTAATCAGGATTAATCATCAATCTATACACTTAAGATTCCTTGCTCTATTTTTTGCTGTACTTCCATTTTTGCTTAGCATTGTAGCTTGTATAGAATTTGATTATAACAATGCGGACTTTCAGTTTGTCAGCTACCCAATTAGAAATGTTGGAATAGGGATAGATGGTATATCGTTGCTTTTCCTTCTGCTTACAACTTTCTTGTTTGTAATTTGTATACTCTACAACTGCAAAATGAGTTATACGACCCTAAAAGCCTATATGGCATTGTTTCTACTGCTTGAGAGTTTTGTAGTCGGTTTTTTCGTTTCACTGAATGCTATAAGCTTTTATGTGTTTTTTGAAGCTGTTTTAATACCAATGTTCTTTATTATTGGCATCTGGGGAGGAAAACACAGGGTATATGCAACGTTTAAGTTGTTTCTTTATACATTAACTGGCTCATTATTATTTCTACTTGGATTGGTTTACATCTATAACATTTTTGGAACGTTTAATATACAAAAATTAGCTACATTAGTGCCAAGCCTTGATCTTGAAGTGCAGTCATTGCTGTGGATTGCATTTTTTATTTCTTTTGCAATAAAAGTACCGATGTTTCCATTTCACACTTGGCTTCCTGATGCACATGTGCAATCACCAACTTCTGGATCTGTGATTTTAGCTGGCTTGCTTATTAAAATGGGGGGATATGGATTTTTAAGGTTTTCTATTCCAATGCTTCCTCAGGCAAGTTTGTATTTTTCAAATTTCGTTGTTGTGCTGAGCATTATTGCGGTGATATATGCTTCTCTAGTTGCGTTTGCTCAAGATGATATAAAGAAGTTAATAGCTTATTCTTCAATAGCACATATGGGGATCGTTACTGCTGGCCTCTTTTCATTTTGTGAGGAAGGAGTACTGGGTAGCATATTTCAAATGATTAGTCATGGCCTTATTTCTGCTGCTTTATTTTTATGTGTTGGAATGCTATATACTCGAACTGGAACTTTGGAGATTGCAAAATATTTTGGCATAGTAAACACAATGCCAAAATTTGGTTTTATGTTCATTTTATTTTCAATGGCTTCAATAGGGCTACCTGGAACATCTGGGTTCGCAGGTGAGTTTTTGGCTATGGTTGGAATGTTTAAGAGCATAGGGTTTTTTACAGGATTTATCGCACTTGGCACTATTTTAAGCGCAGTTTATATGCTGAATTTATGTAAGCAAATAATATGGGGGGTTAGCTATTCTAAATTATTAAATAACCGTTTGGATAGCATAGAATTTTCTGTCTTAATTCTGCTTGCAGTGTTTGTTATTTTGCTTGGATTTTACCCAACCCTTGCACTGAATTATTTGAAGCCATGTATGGCAAATTTGTTAGTCAAATATAATGCGCTATGAATTATATACAGATATTGCCGGAAACGTTCTCTATTATCTCCTCGTTAGTGTTGCTGCTGCTTGGGATTATATTTAACCGCAGAACTATCAACTTATTAGCACTTGGCTGCACAGTGGTAACTTTGATTATTTTAATTCTTTCGGCAGAAAACAATGAAATTTTTCTCTTTAATTCGTTGTTAAAACTCAATTTATACATCAGGTCAGCCCAAGGGTTAATTCTCAGCACAGGAATTTTAATACTTTTGATGCTGAATTTATCAAAATATGACTATAAGTATGAATTTTCAATGCTGATTCTTTTTGCGCTATTTGGCATGATAACTTTGGTTTCAGCAAATAGTCTGATTTCTTTTTATTTAGCTTTTGAGTTGATAAGTATATCTTTGTATGTTCTTGCGAGCTTTAATAAAGATTCGATTTATTCATGTGAAGCAGGAGTGAAATATTTTACACTCAGTGCATTATCTTCCTGCATTATGCTATATGGAATGTCGCTGCTTTATGGATATACAGGACAAGTCAATTTCTCTGAGCTCGGTTCATTCTTGCAAAACCATCAGATAACTTATGGAATAGTTTTTGGGTTAGTCTTTGTCCTAATTGGTTTGTGTTTCAAGCTTGCTATTGCTCCTTTTCATATGTGGGCTCCAGATGTCTATCAAGGTGCACCTACCATAGTAACTGCGTTTTTTTCTACGGCCCCAAAAGCTGCACTTGTAACATTTTTAATTCGATTGATGAATGAAGAGTTAGTAAATGTAAAAAGTTATATTCAGCCTATTTTCTTATACGTTTCAGCATTGTCTGTTCTTATCTCAGCTTTTGGGGCCTTACGTCAGCAAAACTTAAAAAGGCTGCTTGCTTACAGTTCAATTGGTCACATTGGTTTTATATTTGCTTCACTTTCTATTTTTACACAAGCAGGAACAGATAGTGCCTTAATGTATCTGGTGATATATATCATCACAAGCATAGGGCTATTCTCATATCTTGTACAAATTGACGATGAAGATTGTGATATTGCAAATTTATCTGGTATAGGGAAGAAACGCCCAATTGTAGCATTTCATCTTTCTGTACTGTTACTCTCGATGTCGGGAATACCTCCACTTGCAGGTTTTATCGCTAAATTTTTTATATTCAAAAGTTTAATAAATTCTGGCTTTATCAGCCTGTCTTTGACCCTTGTGGTGGCGAGTGTTGTATCGTGTTACTATTATCTAAATATTATAAAAGCTATGTATTTCGATAAAGCTAGTGGTAATAAGGTTGCTTATTCTAAGGGCCTATTCATTATCACTTCGGTGGCTTCGCTGATCAACCTCGTTCTTTTCTTGTACGTTTTACTCACTCATTGAACTAAAGGGCTGACAAGGTGACCCCTGAGGGTTTTCATATTCATCATTACAAAAAAGTTTCAAGCACTAATAAAGAAGCGTTGGATTTAATTGATAAAGGAATATCAAATGAAACTATTATTGTTGCTGATAAACAAACAGAAGGCAGGGGGCGCACCGGAAAAAACTGGATTTCTCCAGAGGGTAATTTTTATGCAAGTTTGGTAATAAACCTCTTTAACGATTATCTGAATGAAAGCCAGCTTTCGGTGTCATTCCAGCGCGTGACGCTGGAATCTAGAAATCAAGAAGAATGGTCAAGCACACAACTGTACAAACGTTGTGGTATTCCCACCAAGGATGATGTCATCCGAGTAGCCTGGCACTGGGATCCAGAAAACTTAATTACAAATGGGCACATCAGGCAACTGTGTAATAAGAACTGGATTCCAGTGTCACGCACTGGAATGACACCACATACCACCTGCAAATTGCAATGTTCGCATAGTTATGTGTCAAGCACTGGGGAAAATACTGGGATGATAGAAAGAGGTTTAATGAATCAAGTTAGCAAATTAACAGAATTGACTTTTGTTACTGCTCTTGCTGTTGGAAATGCTATACTGTCATTTATAAATGGTCTAAATCTCCAGTATAAATGGCCAAATGACATTCTAATCGATGGCAAGAAAATAAGTGGAATATTGCTTGAAAAAAGATCCAATTCGAATTGGCTCATTATAGGAATTGGAATTAATGTCAGTCATGCACCACTTCCAGGAACAACGTGCATTAGCAATTACGGTGAGTCTGTGTCTAACATAGATCTGTTAAAGAAATTAATAATAAATTTTAATAAGCTAAGAAAGCAATGGCTACTTGATGGGTTTTATGCTATAAGAGAAATGTGGTTAAAAAAAGCATTCAAAATGAATGAGCAAATCAGTGTAAAGTTAGCTGACAAATTGTATGAAGGAATTTTTGCTGATATAGATAAAAGTGGTAAATTGGTGTTGCAGCAAAAGGATGGAAGCTTAATTTATTTTGATGCAGGTGAGTTATTTATTGATAATGCATTATGAATACATATGTAATTTTTGCTTACCTTATTAGTTTCACGCTGATTGCTGGAGAGCTAATTTTTACCATTTCTTGTTATACTAAAAGTAAAAAAATTCTAGAAAGCCTGAAAGATAATCATGAAGAAGAAACATAAGCGATTACTTATAACTTCAGGAATTTTCTGCTTTTTAAGTTGTGCAGTTTTTTTTATTTTAACAACGCTCAAAGAAAATATCTCATTTTTCTATACAGTAAGTGAGGCAATAGTTTTACCAAATGGTCAAAAACTAATCCGTGTTGGTGGAATGGTTGTTGAAAATAGCGTGATACGCAACGAAAGTGAAGTGATTTTTCAAATGACAGATTTTAATAAGAGCGTTATGGTGAAATATCAGGGAATACTTCCACCAATGTTTTCAGAAAAAAGTGGTGTTGTTGTGCAAGGTAAAATGTTTGATAATAGTACTTTTCTTGCAGATACAGTGTTTGCAAAACATGATGAGAACTATATGCCGAAAGTTTTAAAATAGATTCCTTAACCTGGCTGTATTGAAACGGTATGTAGAGAGAGTCACAGCCTAGAGACTATTACTCTTTCCAGTTTAACCCCAATCTGGTTCATTAATGGTATTGTTTTCTAATTCCTCTACTTTTGTCTGTAAGTTATTCAGGCTCTGTACTAAACCACTATTTTCATTACCAACCTTTGTAATTAGCTCGTCAAGCTTACTCCTTTCTTCTGTTAGCATGTCATTTAATTGACTGATAGAGTTGCTATTGTTATGCAATACATCATCCAATTCAGGAACGAATTTCGTGTTCAGCTCTGCGATTAATTTATCTAAAGCTTTGTGGACATAACCAAGCTGCGCTGGATTTCGCGCAACTGTTTCATCATAACCTTTAGGTTTGGTGTTAACTTCTATTTTGCTTATTACTTTAAGTTCGTTTTTGCTTTCTTGTTTACTATTATTCATGCTAACTCCTATAAAAAATTATAATTTTAAAATCAATTCAGCTACATTGAAGTGGTATGTGGAAAGAGTAACAGCTAGCAAGCTATTACCTTTTTTATTAAAGCAACCCGTTCTCTTCGCCAGTAGCATGAGGGAATATGGAAGCTTCTGCAATGCCTGGCTGGTCATCACGAAATTCCTGAAGCTCATCTCGAAGAGTTTGAAGTTGACTTTTTATTTCAGTTGTATTGTTCCCTATATTTGATATAGTTGTTGACAGTGGCTCCACTATGCCAGTTGTAATGTTACTGCTTAAACTTGTGTTATACTCATTAATACTGTCTATCAAGCCATCATAAACCTTTTTAAGGTATGTTATAGCTGCGGCTGTTTGCTTCATTTCCGCTATAGGTATTTTTTCCAGTGGCTGATTTATATCAAAATCTAACTCCTTAGCACCTTTTTCTTTATTCTGAATTTTTACTGAATCTATACTTGGTTTTACAAAATCTGGTTTTGTAAAAACCGGGCTCTCAAGTTTTAGTAATTTACTTTGGTCTGAAGGCTCGTCACCAAAATATAATTCTACATTGTTTTTACTCATAATAAGTTACCTCCTATAAAAAAATTGATTTTCATAAATTGCTACCATACAAGTAGCATTGAATCGTTATTGTTTTCTACTATTGTAAAATCTGGAGCTTCTGCAATGCCTGGCATATCGTCCTTGATTTGCTTGAGCATCTCAATCATTTCCTTGTTCTGTTTACTCTGCTCGTCAAGTTTCCCTTTTAATGCATCAATAATAGCTTTAGACTGATCTTGATTGCTGAGATCACCGATCACAGCTGTCACTTTCTCATAAGGCAGTTTGTGAATGATGTCTTTAAGCTCTTCTGCGCCTACGTTATCCAAAAGTTCTTTAAACTGCTCATTAGACATATTGCGAGCAAAAGCTTGAAGTTTGTCTGGGTTGTCAACTAAAGACTTAATGATAATCTGAATCTTATTAGAATCAGTTAAATCCTGAGCAATTGCTTCGAGTTTCTCAGGATCAAGCTTATTAACTAAGTCTTTCAGTTGTTCTTCTTGCAGATTATTTACTAAAGCTTTCAACTGATCACCTTCTAATTCTTTGGAGAGTATTGTCAAGTGGTGCTCAGCCAAGTCTTTTGCAAGCACTGTAAATTGCTCGTCATTTAAAGTTTTAATAAGTGCTTTGAACTGATCCACTTTTAAGTGAGGTAAAATTTCTTTTACTTGCTCTGAATTTAATTTTCTCACTAGAGCTTCAAGCTGAGTATCATTTAAAATAGGAACAATTATTTGTAACTTTTCTGGATTTAGTTCCTGAGCGAGGGTTTTTAGCTGGTGATTGGTTAGATGATCCACTAAAGCTTGGAGTTGTTCATCTGTTAAGTTCTCTGCTAAGGCCTGCAACTGGCTTGAGCTCAGTTCAGGAATTATTTTTTGCAGTTGCTCGTTACTAAGAGTATTGGCAAGAGTTTTTAGTTGGCCGTCTGTTAGGCCCTGAATAAAAACTTTAGTAAACGCGTTTGATAGCAACAGTAGCACATCTCTTATATGTCTCTCACCGTAGTATAACATAATGTCTTGTAATACCTCATTGTCAGGTGAATCGATTATATTTCCTGCCTCGTCTGAAAAATAATATTTATTGTTGCCAGTATCTGAATCTTCCCATGTTACATATTTGTATTCCAATTTTTTTGATTTAATAGAACTGCTACACATAGTTTTGAAAGGCTGCACAAGCTCTCTTGTATATGATAACTTAGCCAACTCATTACCGTAATATACAAATGTATGGTTACTTTTTACATAATCTAAGTTAGAATCACTTTTATAATCTTTGGCTACCAGATTTCCTTCATTTTCTTCCTCCAGACATATGTAACTGTCTAGGCAAGAACTGCTGCAAAGTTTTATAGGCAATAAGCCTAGTACTACATCGTTTTTATCATCCAGCGATACAAGCTCAACTTTTTTAATAGGCATTGTAGGATCATTACCTTCAGGCCACTTTATCCTTGTAGTCGGGGTTTTTCTAAACACCTCTTTTCCAGGTATCATCTTAAAAACATGCTTTTTTCCACTCATAGGCGTTACCAATAAATTAATTGTTAGTATTCTAACATTTATTGATTAATTTATTGTTAAGTTAGTATATATTACAATTGTAATAACCAACATTACTTGTGTAGAGAAAAGTTACGAAAAGAAATAGAGATTTTCAGGGAAATAGTATAAAATCCTCATAGATTAAAATAAGCTGCTTTGACAGGTTTTGTGGCGGCTAGAGCTGTATAGACTGGTGGAGGCAAGCGGGATCGAACCGCTGACCTTCTGCGTGCAAAACAGATGCTCTACCAGCTGAGCTATACCCCCAGGTAATTCTTGCTTAAAGCATAAATCACTCAGGCTGAAATGCAAGAAATATTTATCTATTAGGCTATTGCTAAATAGTGTACAAATTCTGCAGGGTGTACACACTTCTCTATTTTTTTGTCTCCTTAGCGTTATACGTCACACCATCCAAATAAATCTGTGAACTGAAAATTAACAAGAAGTTTTCCTTTGGAAATTTTTTTAAATTATTCATAGATTTTTTAACTAAATTATCACTAACACAGTATATTATATAATTTATTTAACCACACATGAAAATTTTAGTTTGATTAAAACGGATAAAAACTGTATTGATGTTTAGTATAGCTGAAAAATGAAATGATCCCGTAGCTCAGCCGGTAGAGCAACTGACTTTTAATCAGTGGGTCACGCGTTCGAATCGCGTCGGGATCACTCACAAATTTTGAAAAACATGCTAAAAGAACAAGACAAAATATTCACCAACCTAAATGGTAAAGGAACTCCACTACTTGAGGGTGCAAAAAAACGTGGTAGCTGGCAAAAAACAAAGGAATTACTGGATTTAGGATCAGAAAAGATCATTGATGAAGTAAAGAAATCTGGTTTGAGAGGTCGAGGGGGTGCAGGATTTTCCACCGGCCTTAAGTGGAGCTTTATGCCCAAAAATCTCCCAAAAGCATATTTAGTAGTCAATGCAGATGAGTCAGAACCTGGTACATGTAAAGATAGAGATATATTGCGATATGAGCCACATAAGTTACTTGAGGGAATTCTCCTGGCCGGCAAAGCGATCAGCGCATCAGTTGCATATATTTATATCAGGGGTGAATTTTATAATGAATATTTAGTTCTAAAAAAAGCACTTGAGGAAGCCTATAAAGAAGGTTTAATTGGAAAAAATGCCTGCAAATCAGGTTATGATCTTGATGTGTTTATCCATAGGGGCGCAGGAGCTTACATATGTGGGGAAGAAACAGCTCAACTCGAATCAATTGAAGGAAAAAAGGGCTTTCCTCGCATGAAGCCTCCATTTCCCGCAGGTGTTGGACTTTTTGGCTGCCCAACCACAATAAACAACGTTGAAACTATAGCCATGGTTCCAGATATTCTGAATCGCGGAGGAGAATGGTTTGCATCTCTTGGTAAACCAAATAATACTGGTACCAAGGTCTTTTGTATTTCAGGGCACGTAAACAACCCGTGTAATGTTGAAGAAGAGCTCGGAATTCCATTACGTGAATTAATTGAAAAATACGCAGGTGGAGTGCGAGGAGGTTGGGATAATTTACTTGCTGTAATACCTGGTGGGTCTTCAGTGCCATTAATTCCAAAATCTATATGTGATACTATTGAAATGGATTTTGATTCATTAAGAACTGCACAATCAGGGCTTGGTACTGCTGCTGTAATAGTGATGAATAAATCAACTGATATAATAGCTGCAATAGAGAGGTTATCACACTTTTATATGCATGAGTCCTGTGGACAATGCACACCATGCCGTGAAGGTACTGGATGGATGTGGAGGATTATGAAGAGGATGGTGGCAGGAGATATTAAGCCTGATGAAATAGATAAGCTGCTTGACCTTACAACTCAAATAGAAGGACATACAATTTGCGCACTTGGCGATGCTGCAGCTTGGCCGATTCAAGGATTAATAAGACATTTTCGCCATGTTATCAAAGAGAGAGCGATAATTTAACTTTACTTATACTTCTTAAGCCGTTTTGCTACTTAGCAACCAGAGCTAAAAAATATTGATTCCCTTCTCTTTTAGGTGCCAATTCTACCTTTGCGATATCTTCAGTGTCTCGAATTAGCCGTTCTAATTTTTCCAGTCCAACTTCAGTGTTTATAAGCTCTCTCCCTCTAAATCTCATTGTGACTTTAATTTTATGTCCGTGGGCAAGTAAGTCTCTTGCTTGACGCAATTTTGTTCCGTAATCGTGATCACCAATATTGGGACCCAGTTTAATTTCTTTTATAGTTAATGTTTTTTGTTTCTTTTTTGCTTCACTTGCTTTCTTTTTTATATCATACTTTTGCTTGCTATAATCTAGAATTTTACATACTGGAGGGGTTGAATCAGGTGCAATTTCCACCAAGTCTAAACCAACACCCTGTGCAAATTCCAAAGCTCGTTCTATTGGCACGATTCCGACCATTTCACCACTATGATCAACTAAGCGTACCTCCTTAGCTGTGATAAATCCATTAATTCTGTTTTTATTGTTCTTTTTAACTTGCAAACTTTAACTCCCTTAATTCAAATTAATACTTTTTAACAGCGATTCATTAGCCTTTTCCAAAGAAAAAGACTCCTGTCTTTCCGATCCTAAATTTCTTACTGACACAGTTTTACTTGTAACTTCATTTTTGCCTACAATCCACAATATAGGAACCTTGTTTGAACTATGCAAACGTATCTTATAACTAATTTTTTCATTGGTCAAATCAGTCTTGACTCTCACACCTTGTTCTTTTAAAATATTGCTAATTTCTGTGGCGTAACCGTCAGCTTCATTTGTAATGGTCAGAATAGCAAGTTGCGTTGGAGCAAGCCAAACTGGAAATTTTCCTGCATAATTTTCTATCAAAATTCCGATAAAACGCTCAAAAGTCCCAAGAATTGCCCTATGTAACATGACAGGGTGATGCTTGTGCCCATCTGCCCCTATATAAAAAGCTCCCAGACGTTCTGGTAAAATGAAATCAACTTGTAATGTTCCACATTGCCAATTTCTGCCTATTGCGTCTTTCAAAACGAACTCTAACTTTGGACCATAAAATGCACCTTCACCAGGGTTAAGTTTATAACTCAAGCCCGCTTCTTTAACGGCTTCAAGCAGCGCTTTTTCAGCTCTATCCCACACTTCATCATTACCTGCTCTAATATCTGGACGGTCTGAAAATTTCACAGAAATTTCATTAAATCCAAGCTCTGAATATACTTCTTTTAAAAGGTCACAAAACTTTATAGTCTCAGAATTCACTTGTTCTTCCATACAAAAAATGTGTGCATCGTCTTGCGTAAAACCACGCACTCGCATCAGTCCGTGCAATGAGCCTGAGCTTTCATTTCTATGGCATGTGCCAAACTCTGCCATACGTATTGGTAAATCACGGTAGCTCCTGGTGTGAGAATTAAAAATCTGCACATGACAAGGACAATTCATGGGTTTTATTGCTAACTTTTTATTCTCAGATTCGTCAACAATAAACATATTTTCACGAAACTTATCCCAATGTCCAGATCTTTCCCACAGCTCTTTACTTACTAAAATAGGAGTTTTTACCTCAAAATAGCCATTATTTATTAGCTTCTTTCTGATGTAAGACTCAAGAACATTATATAGAATATATCCTTGTTCATGCCAAAAAACCTGCCCAACAGCTTCCTCTTGAATGTGAAATAAATCCATATCCTTAGCAATTTTGCGGTGATCACGTTTTTCTGCTTCTTTGAGGCACTCAAGGTAAGCGTTTAATTCATCCTTATTTCCCCATGCTGTGCCATATATTCGCTGCAACATTGGGCCCTTAGAATCACCACGCCAGTATGCACCCGCTACTTTCATAAGTTTAAACGCTTTAACTCTACCGGTTGATGGTGAGTGCGGACCACGGCATAGGTCAACAAAATCACCTTGCCTATAAACAGTTAGGTTTTCACCCTCTGGTATGGATGAGATAATATCAACCTTATATTTTTCGCCTATACCACTAAAGAAATCAACTGACTGCTTGCGAGTCCAAACTTCTCGAACAAATCTGTGGTTACTTTTTACAATCTCTTTCATTTTCTTTTCTATTGCGGTAAGATCGTCCGTAGTGAAGGTACGATCTGTAGCAAAATCATAGTAAAAACCGTCCTGAATTGTTGGGCCGATAGTAATCTGAGTATTAGGAAATAGCTCTTTCACTGCCTGCGCCATTATATGAGCAGCATCATGCCTTATTATATCTAAACCCACTTCGTCACTCAGTTGTATCACCTCTATCTCTGCATCAGCTTCAATTTCACGTGAGAGGTCATATAGCTCACCATTTACTTTCAATGCAACTACTTCTTTCAAAGCATCCGGTTGTAATATATCAAAGCCAGTGACTTTACCACTGTATTCTTTTACTTTTTGTTCGGTTGAAAAAGTAACCCTAACCATAAATAAACCTATACGGACATGTAGCTTGAAGGCGGTTTGCTTCTTCCAACGGTGTCATCCCAGTGTCACGCACATAGCCATACGAACATTCATTTTCGAAGGTAAATTGCACAGCAAATGGTGTCATCCCAGTGCTTGACACTGGAATCCAGCTTTTTTGTAATTTCATTGAAAATGTTGCATAGTGTGCTTGTTCACAATCAATTTTACTGGATCCCAGTGTCAAGCACTGGGATGACACCTTTGTGTTTGAGGCAAAACAGGCTATAACATTTAACATACTGCCCTCGCAAACAAATGTTCGTACAGTTGTGTATCAGCTACTGGGATGACACCACCCCTAGTGGGCACTGCCCCTAAATCATAATGGATAACAGGGTTATAAGCTCTGAACATTAATAATAAGGCCTATTCTTTTTTAACCTGAGTGCAATTGCGTCTTCCCAAACTTCACCATTACGCAATAACTTTTCTTTATTGTACATTAGCTCCTCTCTTGTTTCAGTAGCAAATTCAAAGTTAGGACCTTCAACAATTGCATCAACTGGACATGCCTCTTGGCAAAGTCCGCAGTATATGCATTTTATCATATCAATATCATAGCGCGTGGTGCGGCGACTACCGTCTTCTCTTTCCTCTGCTTCAATAACTATTGCTTGAGCAGGGCAGATAACTTCACATAATTTACAAGCTATGCATCGTTCTTCACCGTTTGGATACCTACGCAACGCATGCTCACCACGAAACCTTGGACTTAAAGGGCCCTTCTCCATAGGATACCTCAAAGTAACCTTTGGCTTAAACATATATTTTAATGTAATAACAAACCCTTTAATTAACTCTACAAAAGACCAGTACCAAGCTAATTTCTTGAGCATAAAATATTTAAAACTTGTGTCAGTCATTATAAATCATATTATCAGTTTTCAAAATAAATATTTTCACCTGGGTGACTTTTTAGGTATTTTGGTTTCTTAAGTGTAATATTGCTAAGTAGTTTATATAAATAATGACAAACACAAATGAAACTATTTTCGCTTTATCGACCGTATTTGGTAAGTCAGGAGTTGCAGTAATCAGAATTTCAGGCAACTACGCGCTTAAAGCTTTAAATCATTTTCATATTAAGAAAGAAATTAAACCAAGATTTGCTACTTTAGTTGATCTATATGATGATTCCAGTCAATTGATAGATAATGGAATAATCATCTATTTCCCTGCTCCAAACAGTTTCACTGGCGAGGACGTTATAGAGTTACAAGTGCATGGAAGCAAGGCAGTTATAAAAATCATCTTGGAGGAATTATCAAAAGTTTTCGTTATGGCCAAGCCTGGAGAATTCTCACTTAGGGCTTTTCTAAATGGTAAATTTGACTTAACGCAAATAGAAGGGATTGCAGACTTAATTGATGCTGAGACGAAAATGCAAGCTAAACAAGCGATTAAGCAGATATCAGGAGAATTGGAGAGACTATACAGCAATTGGAGGCAAAGATTAATAACGATACAATCCAAAATCGAAGCATATATAGACTTTCCAGAGGACATTTGGGCAGAAAAAAGTGAATTGGAAAAAATTAATAATGAAGTGCAATCTCTCGTGCAGTTGATACAAGAGCATTTAAATGATAATAGACGGGGCGAAAGGTTGCGTGAGGGTTTACATATTGTAATAACTGGTGAACCAAATGTCGGTAAATCAACTCTGTTTAATTTCTTAGCCAAGCGTGATATTGCTATTGTTTCTGAATATGCAGGCACAACAAGAGATATACTTGAAGCTCATATTGACATTGGCGGATACCCAATCATTCTCTCTGATACTGCTGGAATTCGTGAAAGTTCAGATCCAATAGAATTAGAAGGTATAAGTCGAGCGAAAAAGAGGTCTTTTGAAGCTGATTTAAGAATAGAGCTATTTCCTTTTGAACAACGACACGATGTCAATTATCAAGCCACAGGCAATATACCATCTGTCGTTGACACACAACTATGCAAATATTGTAATCAACAAACGGTGTCATCCCAGTGCTTGACACTGGGATCCAGATATAAAAATACTTGCAAATTATGCAATAGACAATGGATTCTAGAAACATGTGCTGAAAACAATGTTCATAGCTGGATTCCAGTGTCAGCTACTTGCATGACATCAGACCAAAATGACACCATTTATGTATTGAGCAAAGCTGACGATGTTATCAATAATCACAATATAAAAATTAATGGCATAGATCTTTTACCCATTTCTATTCTAAAGGAAATAGGTACAAACAAATTGATCTCTCTCATAAAAGAGAAGGCAGAGGAAAAATTTGGGCATGATAGAGACACTCCTGTAATCACTCGGCAAAGACATAGGAATCACATGAAGAAAGCACTGGAACATTTACAACGTTTTAATATCGATAATCCAATTGAGTTGATATCTGAAGATTTGAGGCTTGCTGCATTTGAACTTGGTGCGGTGATTGGAATTATTGATGTTGAGGAAATATTGAGTAGTGTGTTTAGCAACTTTTGCGTGGGCAAGTAAAGCTTTTATAGATTGCTTAAAATCAAATGTTGTGATAGAAAAGAAATGGACGGATGGCCGAGCGGTTTAAGGCACCAGTCTTGAAAACTGACGTACGTGATGAGCGTACCATGGGTTCGAATCCCATTCCGTCCGCACAGCATCTCGCTATGCTAGCTGATTTTTAGAGCTTATTTGGACTATGTGGTTCATAACGCTGGAAATCTTGTCTAATCTAGCCACATCTTTTAAAAATACATCCCTTTGTAAATTGACCTTGTTAGCAAAGAAAGCTAATATCTATAAATAGATCACCATCTGAATATGAAAACCGATATAGTAATAATAGGTGCAGGACCTGTTGGAATATTCACTGCTTTTCAAGCGGGAATGCTTGATATGAGATGTCATATAATAGATGTTTTGGATCAAGCAGGAGGACAATGCACAGCTCTTTACCCAGAAAAGCCAATATATGATATACCTGGTTATCCTGTAATCACTGCCCAAAAATTAATTGAGCAACTAATGGAGCAATCTTCGCCATTTAAGCCTGTTTACCATTTAAGTCAAAAAGTGGAAAAGATTTCAAATAACGAAGGTGAAAGCTTTACTGTCATAACGAACATAGGTACAGAGGTAAAATGCAAAGCCGTTATTGTTGCTGCAGGTAACGGAATGTTTAAACCTAACCGTCCACCCTTAAGTGGTATATTAGAATATGAAAATAAATCTGTATTTTACAGTGTAAATAAAATTTCTGATTTTCAGGACAAAACTATAGTCATTGCAGGTGGGGGTGATTCTGCGGCTGATTGGACTGTAGAACTTTCTAAAGTTGCGAAGAAAATTTATGTGATACATAGGAGAAAGGAATTTCGCTGCACTCCTGAAACTAGAAATAAATTAGAATCACTTGAAATTGATGGAAAAATAGAACTGGTAGTGCCATATCAATTACACGAACTAGCAGGAGGTAATGGGCAGTTGAGCGCAGTGATAGTAAAAAACATTGCCTCTAAGGAAGAAAAAGAAATATCCGCTGATTTTTTGCTGCCATTTTTTGGATTGTCAATGAATCTTGGTCCAATAAACAATTGGGGTATACAGTTAGAACATAGCCGCATAGTTGTCGACCCAGCTACACTTAAAACCAGTAGAGATAGGATATATGCAATCGGAGATATAGCTATTTATTCAGGCAAACTAAAATTAATACTAAATGGTTTTGCTGAGAGCGCCATGGCTTGTTATGACATATACAAAGTAATCCACAACTCTCCGGTTAATTTTCAATATTCAACCTCAAAGGGAATTCACGGAAAAGAAAAACTTCCTTGACAAACCTCGCCAGCTCCCTTATCATGAAACTGAAGCTATTGTATTTGCTTTCGCCAATCTGCAGATTAAA
>NODE_6_length_24666_cov_8.972614
TTCTTTTTGTAAAAAACATTCCACACTTTCTCTCCACTTTTTCTGGGTAAGGTCACTTTTCCACTGATCATATTTAATCGCCATAACTTTACTCCTACTTTAACAATATTTTAATTATCATATATTATGGCAAGAAAGTCAACCCTACCTAATTTTGCTTAGTAAGCACACTAACTATGAAACAATCTATATTACCATCAAAAACAGAATTTATATTGCCCACTTCATGTCCGGTTCTTAAATCCTTCACCATTTGATATGGATGCATAACGTACGATCTGATCTGATTGCCCCAGCCTATATCGCATTTTTTACCATATTCTTCAGCCATTTTCTGTTCTTTTTTTTCCAGTTCAATTTGGTATAAACGTCCTTTAAGTAATTTTAACGCCTCATCTTTATTTCTGTGTTGAGAACGACCATTTTGGCATTGAACTACAACACCAGTTGGAATATGCGTAATGCGTACCGCACTTTCAGTCTTGTTCACATGCTGACCGCCTGCTCCGGAAGCACGATAGGTGTCGATCTTTAGATCCTTTTCATCCACAGCAATATCAATTGAATCTTCTATCACTGGAGTTACTCCTACACTTGCAAAACTGGTATGACGTTTACCATTTGCATCAAATGGCGATATTCTAACCAGCCTGTGAATTCCACTTTCACTTTTTGCCCACCCATAAGCTTTTTCTCCAACGATTTTTATCATTGCAGACTTTATACCAACTGACTCTCCTTCTAATTTTTCTACAACTTCAACTTTAAAGTTGTGATAAATTTCTGCCCACCTTATATACATGCGCATCAGCATTTCAGCCCAATCATTGCTCTCGGTTCCGCCAGCTCCTGAGTGGATTTCTAAAAAGCAGTTATTATTATCTGCTTCACCAGTAAATAAGGACTCTGTTTCTTTATACTTGATTAATTTCTCTAGCTTAGCTAATTCATTTTCAACTTCAGAGAAAAATTCTTCATCATTTTCATCAATAGCAGACTTCATTAAGCTGATGGCATCGTTGTAATCGCTTTCCAGCTTTAAAAACGACTCTACGTCATTCTTAATTTTAGAACGTTCTTTTAAAACTTCTTGTGCTTTTTGGTTATCTTGCCATAGGTCATCATTCGACGCTTGGGAGTCAAGCTCTTCAAGACGCAACTTTAATTTTTCTATGTCAAAGACACCTCCTGATAAGAGAAATACTTTTATTTAAGCTTTGAAGGTGTTCAAGAATTTCTGGATAAGTTTTCATTATACTTTAGATTTTAATATATTTACTATCAATAACAATAACAGTAAACAAAATAGAAATTTAACCATATGATAGTTAATTTAAATAATTTCATTATACTTTAATGTTTAAGGAAATCAAGCGCGTATATTTATTAAAAAACAAGGTAAAGTAATGAATATTGAAATAAGTTCCCATTATGGCTTATACAAAAAGGCTATTGATGACTTAATAGAGTCACTTGATAACGAGGAGCTAGAGAATGTTCGTAATATTGTAAAAACGATAGACAGTGTTCAGTTAGCTTATTTTTTATCTACTTCGATCAGTGATCACAGGGAGAAATTAGTTAATATCCTCGATCAACATTTGTTAAGTGATGCCCTAGTGCATGTAGTGCCAGATTTACAAATAGAGATCATAGAAACATTGGGAATAGAAAATACAGCAAAGTTACTAATGCTCCTTGATGTAGAAGATATAGTAACCATAGTGAAAGATTTAGATAGAAAGTCTGTAGAAAATATACTTTACTATTTGCCCAGCAAAACTCAGAAATCGGTAGAGGAGTTGCTATCATATCCAGAAGAAAGTGCAGGAAGGTTAATACATAAAGATATGGTTATAGCTCCATATTATTGGACAATAAATCAACTGACAGAATTTGTGTGCAACTATAAAAAAATACCAGAAAAATTTCACCAGATATTCATTATCAACTCAAAATTAGAGCCTATAGGCAGTGTTAATTTAAATAAGGTAATATCTCACTCAGGAGACACAATAATAAAAGAGATAATGGATCATGACATAAAAATCATTAAAACTGGAATAGACCAAGAGGAAGTAGCAAGAATATTTAAAGATTACTCTCTATTATCGGCTCCGGTAGTAAATAAGAATGGTAAAATTATTGGTGTGATCTTAATTGAAGATGTGATAAAAGTTGTTCAACAAGAAACAGAAGAGGATGTACTCAAAATAAGCGGTGTATCTTCTAAAGCCGATATAAATGCCCCTATACATAAAACTATAATTAAAAGGCTACCTTGGTTACTGTTTAACCTCTTAGCTGCAACAATGTGTTCCATAGTAGTTGGCTTTTTCGATGATGTAATAAAAAGTTTTATAGTGCTGCCAATAATCATGCCGATAATTGCATCAATGAGCGGAAATGCAGGATCCCAAACAGTAACGCTAACCATCCGGGCAATCGCAACAAAATATCTAACTGAGCAAAATGCAAAAAGAATACTGATGAAAGAATTTTTAATAGGTCTTATAAACGGGGTGATCTTATCTACTATTTCATTAGTAGTGTTAGCAATAAGGTTTCACAACTTCAAAGTGGAGATGATTTTTGTGGTCTCCATGATTATGATGTCAATTATTGCAACGTTCATCGGAACTTTCATTCCTATAATGCTTCATCGCTTAAAGTCTGACCCTGCCGTTTCTTCTTCAATCCTAACATCGGCAACAACTGATATTCTCTCAGCTTTTATATTTCTTGGTTTAGCTACGATCTTTTTATTAAATAGCTAATACTATCTATAGCTATACCGCCGCGAACCGTCATGCCGCGATTCATTCGCGGTATCTCTTAGCATAGATCCCGCTAACAAGTAGCGGGATGACGAGAAAGGGGCTACTTGGATGACATTCTTCTTGGTGTGCCCAAATCACAATGTTCGTACATCTGTGGATTTATTCGCGGTATAGATATCGCTAACGAGTAGCGGAATGACGGTTTTTCAAATTGTCGTAAGTCAGTTTAGCTATAATATCAAGTTTCACCAACTATTTCTCTCTATTAAATAAGAATAAATTACCTATACAAAAATAGATTGGCAATATTTCAAGTCTGCCAAGCAGCATTAAAAACGATAGAAATAATTTTACTTCATTACTGAAAGAAGAATAGTTACCTGAAGGACCTATTAAGTTGCTGAACCCTGGACCAGAGTTTGTAAGCGTTGCAGAGACTGAACTGACGCTAGTTATAAAGTCTGCATTGCTTAAGTAAGACATCACTATTGATGAAATGGTAAACGTTAACATGAAAATTGCAAAAAATATAAAGACAGAGTGAATTTCATCATTCTCCAGGGTTTTTCCATTGAATTTTACTCCATTGTCTGCATCAGGGTTTAATAAAAGGTAAAAGTAATTTCTTATAGACCTTAAAAGAACAATCAAGCGGAAGATTTTGACACCACCACTTGAAGAACCACTACATCCACCAACAAAGGTGAGAAAAAAAGCTAAGACTGAAATGAAACTCCAATCTATATGATTACAGATTGCATAACCAGTTGACGTAATCAAGGAAGTGATGGTAAATGTGCTGCATCTAAATGATAATGACACTCCTAAATCAACATTTTTATACAACCAAAAACAAGCAAATAAAGATGAGATAGTAGCTATCTTAACAAAGTAAGAGACCTGTTCATCATAGCAAATGTCTAACCGTCTTATAATTTTTAAATAGCTAAGAAAAGGCAGAGAACCCAAAATCATAAAAATGATCGTTATGACTTCTAACATAGGGTTATTATAGTGCCCTATAGAATCATTATAGTTAGCAAATCCACCAGTTGATACAGAGGACATTCCGTGGCATATTGCATCAAACAGTGGCATACCAGCTAGATAATAGGAAAATATACATAACAAAATTAAGCCATAATATATTGCCGTAACATGAATCACTACGCTTCGCGTATTCGGCAACTTCCTTTTGGTAGCATCTGAATACTCAGAATAAAGTAAATTATTTAGGCTGAGAACCTTAAACATAGGAAAAACTGCAATTCCTAAAGTGATTACACCAAAACCCCCCATGCCATGTAGCATTGCTCTCCATAGCAGTATTCCTGGAGATTGTTTTTCAATATCATTAATATAGTTGCTCCTGTGGTTGTGATGCCAGATATCGTTTCAAACAATGCATCAACATAGCTCAGATTATCAAAATAGAAAGGAATAGCTGCAAACAGAGACAAGGCAATCCAGGTGCAACTAGTAATCGCAAAAATTGCTGGCATTCCATGCAATCTACTTAATTTACCGAGTAAAATAAAAATTGCGCCAGATGTGCAGGTAATTATGAATCCAGCGAGGAAATTTTTCCATTTGTAGCTGAGACATTTATTAGTAATAGCAGGAATAAGCATTGCTAAGCTAAACAGCAATAGGAATATTCCCACAATAAATACAATTGAACGCAAATTTTGTAAACGTTGATGATTTTTCATAGAATTACTTCCTCGCTATACAAAGCCATAAAAGCTACTCTAACGTCAAGCATTTTGTTGGCCTTTATTAACAGTTATTAACAATATACTTGATTTACTTGTAAATATGTGTGATAATTAAATTTTTATTAGAGGTAAGATATGGTTGAATTAACTGATATACAAAAAAAATTCGAGCTTCATTAATTATAGCAATTAGCAATAACTACCCTCAAAAGGTCCAGGGCATATTCGACAATAATGAATGTGATAATATACAAGCAGTTTTGAACCACGAGGGGATTGGGGCTGGTTACAAAGATAATTTTTTAGATTTTGCTATTATTGGTCTTGACGCTGGAGTTAAAGTTCAAGGAGAAATTGGAGAAAACGTAGAGATCATTAAACAAATTTGGAAAGTTGCTAATCAGAAAACTCGTGATTTTGTGTGTTGTCGTGCAATAGAGAGTTTTCGAGGATTTGGCCTTTATAACATACCTGCTCTTAAAACAGTTATTCAAGAAATAGAAGAGCACAAGAGGGTAATGGATCTTGATATGGCACTAAGGCGTGCAATAAGAAGTCTTAATGTTGATCAAGTTAAAACAGCACTAGAGAATTGCGGTGAAGATGTAGAAAGTGTTTTGACGCGAAATGTATATTGGAGTGATGCTACTGATATTGATTGCTTGTTAATTTATCCTCTGATGGTTGACTATGAAAGAAACCTTGGCAAAGAAGAATTTGAAAAGATAAAAGAGATCACTAAACTTCTTTGGGATAAAGCTTCCCCTGATGTTCGTAACTTCTGGCTTGAAGACCACATGGTTAATAGAGAAGGTCAAAATACAGAAGATAACTATATAATAGGTTCTCTTGAAAAGCAACAAAAAGAGTATGCTAATATAGCTGGTGAGGGATGGCTTGAAGACTTTATTCAAGAAGTTAAGGGTTATAAAAAGGACAGAGAAATAAAGCTTAATGAATACAAAGGGAAGATCGCTCTAGGCGTTGTTGGACTATGCGTAGTTGGTGCTATTGCAGCCTATGTGCTGGCATATCCTGTAGTTGCATTAGTTTTAGAAGTTTCAGCAGTTTCAGCATTGGCTGTACTAGCTTATATTGGAGGAGTTTGTGAGAAATCAGAAAGTCCAAATACGAAAAGTTTGAACCCGGTTGTTTCTGGGTGTTGCAACAACGCAGAACTGCCTAATCAGTAATCCATTGTCATCCCAGCGCGCCGCGCTGGGTCTGACTACGCTAGAACAAAGAATATAAAAGAAACGTTGCCGTCACGTTATATCATAAACCTTTGCTGAAGCTTTCTTTATATCTTCACTTGAAAGTGGAATTAGACCAAGCCTAGATAGGTACCCATCTTCAATGCCGATCGAATCTATAATTTCTTTTACGAATTCTCTTAATCCATCAACAGTATCCAAGTGTTTCCTCTTTATGTAAAGGTATAGAGGTCTTGCTAATATATATTTTCCCGATGATATATTTTCGTAAGTTGGCTCAATTCCTGCAATTGTGCTCCCTTGTATTTTATCTTGATTCCTCATTAAAAAGCTGAAACTAAATATCCCTAAGGCGTTCTTGTTACTTTTCAATTTTTGTATTATTATATTTTCATTAATTCCAACTTCTATATACCTTCCGTCATCCCTTATATTACCACATGCTTTCTTTCTTTCTTCCTGATCTTTATAATTCTCTTTGAAAATTCTCGAGTTCATGCATGAATATTGATCAAGCATAATAGAATTAACCAAAGTTTCGTATGTACCTGTATTTTGATGTGGACCATAAATTTCAATTTCTGTTTTTGGTAAGGCTTGATTGACATTAGACCAAAACTTCTTATTATTTTTTACTAATTTATCATTTTCTTGAGAATATGCAGATAAAGTTTCAAATAAGTCCTTCTTTGTGAAATCAAATCTATGGCTTTGATTTGAATTTGCAATGACAACTCCATCATAGCCAATGATGATTTCTATCACTTCATTAATTTTATTCCTTTTACATAGTTCTCTTTCTACTTCCTTCATAGGGCGAGATGAAGTGGTGATGTCTGGAGTGTCTTCCCCTATTCCTGAGCAAAACATTTTGAATCCTGATCCACTTCCTATCGATTCCACAACTGGAGTCTTAAAGGAGAATACACGGTTGAACTCTTCGGCTATAAACGAGATAAAAGGAAAAACAGTTGAAGATCCAACAATTCTGATGTATTTCCTGGCATCAGCATTTGATAGCGGCGTGAATAATACGAATACAAAAATCAGGAGAAAGTTTCTAAGCATTATTTTTAGTTAAGAACATAAATCTAATTATTGTAATAAAAAATCAAACTGAAAAGCTTTAATTGCATGACAAAAGCTACAGTTTACATTTAAATTTTATTTTATATTATTGTAAGTATTACACAACTTTAAGGGGCAATTATGGCAGTTATGCCAGATAAATGGATAAGAGAAAAAGCTGAAAATTTTGGAATGATAGAACCTTTTGTGAACCACAAAAGCAGCAAAGGTGTTATATCTTTCGGACTATCATCTTATGGTTACGATGCAAGAGTGGATAATAAATTTAAAATTTTTACTAACGTTAATTCAGCCATCGTGGACCCTAAAAATTTTTCTGAGAATAGTTTCATAGATAAGGAGACAGACGTATGTATAATTCCACCAAATAGCTTTGTGCTTGCAAGTACAGTGGAATATTTTCGTATACCAAGGAATGTACTGGTCATTTGTGTTGGTAAATCAACTTACGCAAGATGTGGAATTATAGTAAACGTTACTCCCTTAGAACCTGGATGGGAAGGTCATGTCACACTCGAATTCTCAAACACCACTCCACTTCCTGCGAAAATTTACGCTAATGAAGGCGCATGCCAATTCGTATTTTTAAGCGGCGAAAGTGAATGCGAGAAATCATATGATGATATGAAAGGAAAATATATGAATCAGCATGGTATTACTTTGCCGCTGGTGAAATAATTACTGCTTTCGTTGTGAGCTACCAAACTGCTCTATAGACAATATTCCACTATCACCAGACAGCAAAGTTCGCGCTGATTCACTTTGCTTAAGATGTTTAATTGCTTGCTTTTTGTCAGTTCCAGTGCGCATACTGCAGCCAAGTTGGAAATCTATTCCATTTTCAACAATGTTACATGAAAACCCCATAGCAGTAGCGAAACCTTCTTGTTTATTAGTAGCATTTCCGGTAACAACACCACAAGCAGTGAAGTTACGATCATTTCCAACTGTTCGCATCATCATTCCACCATCTCGTATACCATCATTATTTATATCCTTTGCTATAACAGTCTGGTCTACAAATCGCGTATTACCCACTTCTCGAGATATTACTTCTACAGTCGGTTGATTATGTAGTTGACCATTACTTACTAATGCTTGATTATATGCTGAATGGTGTTATTCTGAATTACTTTGACTATTACTCCTTAGTTCATTTTGCTCGTGCTCTTTATTATTTTGATGTTGGTCAGTTCCTGATATTCTAGCTTCTTTTTCAACACGCTCATTGTATTCTTTATCATTACTTATCTCAACTTTATTTACTGGTTGACCTTGACTGTTTTCTATGTCTTTTTGACTAAACATGTCTTTATTAATGTAATAAAAAATAAGACCAGGTATCAGTGAAATTATTAGATTTAATACAATGCACGGAATTAAAACCACGGTAGCAGCTATATAGATTAGAGAGCTAACTATAAACTTTATTACTTTAGATAATTTAGAATCATCTTTTTGAACATTAACAGCATTCAAAAAAAGCATAGTTAAGCTAAGAGATAATGCTGTTATAGCAGTAGGCACGATGATTGGAACAAGTAAAAAAGCATTGATTAATTTTTTTCCAGAACTAGTTGGTTTAGTGCTATTATTCAGTGATGTAAGATAGTTTTGACCAACATTAGTAATCCATTTTGTACCAGACAAGACTCTTTTACTATTTTCTTCCGACATTTCAAATTTCATTGGCACCCCCAGATTATAATGCTAAATTGTACTAAAAATTAATATAAAATCAACATAAATTTTTCACTTCCGCACTTTTTCATTGTTGCTTACAATAACTATAGCTACACGATTTACTTGTGTGCTTTTCTTAATTAAAAACTTCAACTATCCATTGTAAGCTACTGAATTTCTTATCATAGTATCTGTCATCCCAGTACCACTTTCTTGTCATCCAAGTAGCGTGACACTTGGATCTTCTCTCAACAATTTCAAAAAAATCTATCAAAAGGAGGATTACCATGTCTACAATAATTTTATCATCAATTTTTGGTCAGGCAGGCAGCATTTTTGGTCCAATTGGCCGGATTATCGGCTCAGAACTCGGTGCTCTTCTTGGTGCACAGCTAGATGGGGCAATGTTCGGCCTTGATGCCGAGCAAAAAGTAACGCATGGTGCGAGACTAAAAAATCTGCAAGTTCAAACCTCAACCTACGGCAGAACGATTCCAATTATCTATGGCACTGCTCGTGTTGCAGGGAACATTATTTGGTCACAGCCAATAAAAGAAGAGGCGATAACCACCAAAAGCAAAATTGGAAGAGGTATGAACGTTACATATAATTACTACGCAACGCTTGCAATTGCGATCTGCAAGGGGAAAGTAGAAAAATTAAACAGAATCTGGGCAGATACAACATCACTTAGCTTTGATGAAATAGATTATACTTTTTACAGCGGCAGAGAAGACCAAAATCCTGATCCATTTATGTCATCAATTGAAGGAGAGGGGAATGTGCCGGCTTATAGGGGAATATCTTACATAGTCATCAAGAATTTTCCTTTAGCAGACTATAACAATCGCGTCCCGATATTTACATTTGAAGTGCGAACTACATTAAAGCCCGTTGGGTTTTCAATAGCGGAAAATATTCGGAATATCAATATCATACCAGGTTCAGGTGAGTTTGTATATGATACAAAAATACAGAAGAAAATCGCGCAAGAGAAAATAAGCAGCAACCAATATATCCCATATGGGCTGGCGCAAAGGGTAAATCACAACAACCACACTAAAAAGAGCGATGCAATGCTTTCTTTGGATCAATTAAAAGAAGATTTGCCAAATGTTGAGTTGGTGTCGGTGGTAGTCAATTGGTTTGTGAATGATCTGAACATTAAAGATTGTAAAATATATCCTGCAGTTGAATTTCAAGATGATTCCGCAATATTACCTGATGATTGGCAAGTAGGGGGTGTAACCAGAGATAATGCTCAGCTAATTTCAAAAGATGCGAGTGGAAACCCAAGGTATGGTGGCACAGTTAGTGATGCAGCGTTGATAAGATATATAGAAGAGCTACACAGCAGAGGCTACAAGGTGATGCTCTATCCAATGCCCTTACTTGACACAAAGAACAAAGAGTGGCGAGGAAAATTGAGCGGGACCCCTGGGGATATAAGTGATTTTTTTGAGAATCAATATAACAAATTTATAGAGCATTATGCAAGCATTGCCAAACAAACTAAAGTGGAAGGGTTTATCATCGGATCTGAATTTGCGCAACTTACCAAAATCAGGGATGAACAAGGGAATTCCCCTGCCGTTATAGAGCTAGTTAAGCTTGCAAAGCGAATAAAACTTCAGCTTGGAAAAGAAGTAACGGTAACTTACGCTGCTGATTGGAGTGAATACCATTCATATGATGGTTGGTATAATATGGATGAGCTTTGGTCTTCAGAGTACATCGACGTTATTGGCATAGATGCTTATTTTCCACTGACTGATGGTCCAGAGCCTCCTTTTGGTTATTCCGTGGAAGATGTAATGGGTGGTTGGAGCAGTGGAGTGGGGTATGATTATTTCTATGATTACTCAAAGAGTGAACCTGAAAAAGTAAAGTATAACGACAGCAGGTATGCGTGGAAAAATATAGAGAAATGGTGGAGTGAAACTCACATAAACCCCAGTGGTAGTAAAACGAAATGGCAACCAAAAATGAAAAAAATATGGTTTACTGAGTATGGATTTCCCAGTATGAACGGCTGCACTAATGAGCCAAATGTGTTTGTTGATAAAGGCAGCATAGAGAGCAAATATCCACGATATTCAAACGGAGAGGTGAGCTTTCTTTCGCAAAAAATTGCAATTGAAGGAACGCTAAAGAAGTGGCAAAGCTCGGAAATGGTAGAAAAAATGTTTCTCTGGGCATGGGATGCAAGGCCATTTCCTTATTTCCCCAATTTGTGTGATATGTGGACTGACTGCCATAATTGGCAGACAGGACATTGGATTCAGGGAAAGCTTTCACAGCTTAATATTTCCAATGTTTTATCGGATCTATTACAAAAAGCAGGTTTAAAAAGCGATCAGTTCGATACGAGTGATGTTAAAGGATTATTGTCTGGATATGTAATAAATGACCAGCAATCGGTACGTTCAATTATTAAAATGCTGCAAAGTTGCTATTTTTTTGATGTGGTTGAACAGGACTCTAAACTGAAATTTGTCCAAAAGGGCAGGGGAGTTACGACTGAAATACCAATTGGTGAAACGGTTTTCAGTAACAATTCAAAACTTGCTAATATCAGTCAATTAGATTTAAACAATAAAGTTAACGTCGTTTATTTTAATCGCAATTTTGGCTATCCAATTGATGTTAAATATGCTGAGTTGCCAAAGCAAGGCGCTGCTATAACAGTTGAAATACCGCTCATTATGGAGGAGGGAGAGGCGCAAAATATCGCTGAGGTTTTACTTTATTCTTCGTGGCAAGAGAGAAATATATACAATTTCAAGCTACCGATAAAATATGCGTGGCTTGTGCCAAGTGATGTAATAACGATTTTAGACAGTGAGAAAAAACATACGGTGAGAATTATAAAAACGAAATTTGAAAGCATGTCCATTCAAGTAATTGGCGTTGGTTATGATCACTCTATATATAAGCTTTCTTTTCCTTCAACAAGGTCACTTATGCTGAAGGAATACCCTCCTTCTCATATCAGCAAAATCATCGTAGAAATGATAGATTTACCGGATATTAAAGGTAATAGTGCAAGCTTTACTTTAATTAGTGAGGAAAAGAATTGGAAAGGAGCAACACTCTTTATTTCGTACAACGATAAGGATTATAAGCCTATCGCAAACACAAACAAGCAGTCTACTTACGGATATGTAATGGAATCTACCGACGAGGGGCTTATAGTAGTGTTACGTTTTGGTGTATTGAGTTCTTCATATAACCATTATTTAAGTGATGGTGTCATTCCAGCGCTTGACCATATTTCTCCTGGATCCCAGTGTCTGGGCACTGGGATGACAGAAGAGGGTTTTACAAGCACTAATGTTAGTACTATAAATGTAAGCAATTTAGCACTGGTTGGAAAAGAGATAGTAAAATTTCAGAGTGCCGAACTTATAGATAAAAATAAATATAAGCTTAGCAACCTAATTAGAGGGCAAGAGGGCACCAAAGAGTATCAGCACACCGCAGGTGAAAAATTTACTCTGCTTGATGATTCAGTAATATCTTTCGAAGTGCAAAGGGGAAAAAAGTTTTACCTAAAAGCAGTGACTTACGGTGACTCGCTGGAAAATACGGAAGTGAAAGTGATAAATTCATTTAGTAATTGAAATTTAATAAAGTAAGTGCTAGAATTAATATACAGGTATTAATGGTAGAGATATAACATGTCAAAGGAGATGGTCAATGCGTTGAAAGCTGAAGTGAAGAAGCTCAAATATGCTGATTTCAAAGCTAACACTTGGGACGAAGTAATTTCTGGTGAGGGAACATATAAGGATCTTAATAGAACACACGGCCTTGCTATTAACGGACAAAAAATAACTAACGAATTTATTAACAATCTGTATTCAAAACATAAAAATCTAATTCTACGGGATGAAAACGGAAAAGGGAATTATCGTCCATTTCTCAGACAAATTTTTACAGAAATGTTTAAACACGTTGGTGCAACAATTCCCAATAACTCTATTATTGAGGAGTTAATAAATAACTATTATCAGGGCGGATATACTCATTTTCTTCCTAATGATATGAGTCAAGCTCTTGGATCTTTTCATTTGTCAACGCAAAGCAACTGTATGACAAGAGAGTATATTATGGATTGTCGTGAACCCAATTGTATAAAGCTTAGTTTTAGCATGAAATATACAAAAATGCTTAACTATGATGATTGTACATATATCGAAACACCAGGTTTTTGCAGTTCAGCGGAGTTTAAACTGAAATGTGAAGATAAAAATGTAACATATGAAGATGGTAAAGTACTTCTTACCATTCCTAAAGAGCTAAAAAACTACAAAGTAAGTGGTAAGAATTTGTTTGATGTTATTGTTGAATATTTTCAGAAGCTTTGCGAAAAATTGGGCTTTAAATTTGAGACAAAAGTGGAACATAGCCTTGGTGAACCACTAAAGGTAGTAAGTGAGGCAAATGCATCTTCTGTTGAAGACTTAAAGCTTAAAGTGAATAATCAAAGGTAAGATATTGAAATTCGTGCTTTTCATGATTTTAGCTTAAGATTTCAGTGTCAAAGCACATAACTGTACGAACATTGTGATTTGAATCCACTAGGAGGGTGTCATCTAAGTAGCCTCCTTCTCCTGTCATCCCAGTGCCATGACTACTTGGATCCAGAAACTTAATTGCAAGTAAGTAAACTGCTTTGATGAAATTGTATAATGGAAACTAGATCCAAGTAGTCATGGCACTGACCTACTGGATAGAGCCTTCACAGGCTTTTTCTTGAATAGCTACTCTTAATTTCAGTAGTTAATTTAATATACTAATGAAAAAAATACATTATAATTAAGTATATTTAATCCAGTAAATCATTAAGTGAAAACAGCTCTTTCGCAAAATATCATCTCTCTTATTATGATATTGTCTGTAGCAATTGTCGATATGGCAACTGACCTATACTCAGTTGCACTACCAAGCATTGCCAATTATTTTAAAGTAGAAGGCAGTGTAGTGCAGCTTACAATTAGCTTAAATCTAGTTGGATTTGCGGTATCTGGCTTAATTTATGGTCCATTATCGGACCATTATGGTAGGCGTCCAATGATGCTGATTGGTATGACAATTTTTACTTTGGCAAGTGTCATGTGTTATATAGCCGACAGTATTATGCTCTTGATACTAATTCGCTTCATACAAGGGGCAGGAGCTGGTGTTGCAGGTGTTGTTGGGTATGCAGCAATAAGGGATATGTACTCGGGTAGTGAATACTCGAGAGTAATTTCAAAATTAAATATGGTTGTGGCACTCTCACCTGGAATAGCTCCAGTGGTGGGCAGTTATATAATTTCACATGGGTATCATTGGAAATTTTTGTTTTTTATTATGTCACTCGCGGCAATTGCTATACTTATTTTTATCTACTTTAAGTTACAAGAAACACTCACTGTAAATAAAAATGAAACCAGTATAACTAACATAACTACTAATATCTTCAAGCAATATATATCAATATTTAGAAATTATCGTTTCCTTGGGTTTTCAGCCATTCATGGATTAACTTTCATGTGGCTTTGGGCATATATTGCTAACTACCCGTTCATATTTGAATCGATGGGCATTGAAGTACAGTATTTTGGCTACCTCATATCGATCATAGTCATATTCTACATAATTGGAACTTTAATTAATAGAAGGTATGTACCAAAAGTAGGGGTTAGCAAAATGCTAATAATAGGTTTGGTGTTACCGATAATATCCAATAGTTTATTGGTATATTTTTATTTCGCGGACAAGTTGAATATATTCATTCTTCAAACTGCTTGGATTCCAGCCAATATCGGACTTGCATTAATAATAAGCAATAACGTAACTTCTGCTTTAGAAACGATCAAAGGTATAGGGCTTGGTAGTGCAGTCCTCTCATTCTGCAATATGATGTTTGGGGCTATTGGAATATATATAGTAGGAAAATTTTTTCGCTATGGTATTTTACCAAATTTACTATTAACAATAGCATGCTCTACAATTGCGATTCTTATGTACAGCCAGCTCAAATGTACTGAAAAACACAGGGAATAATCATTATTTGCGTGATCCAGAGCTCATGGGTTATTAATGACTTTATCATGATAATATAATTTTACAGGGGGTGAGAGCTCATAGATTATTAACGACTTTATCATAACAATATAGTTTTACAAAGAGGTGTAGGATGAGTAGTTCACAAAGTAGAAATAATTTTTTTAAGGCTGTTGAAAGAGGTGATATTGATGCAGTAAACCGTCTAATAAGTGAAGGAGCAGATGTTAAGGTAGAAAATGATAAAGGAGAGACTCCTTTACATATTGCTGCTGTATGGGGCCATAAAGAGGTAGTAGAAGCTCTATTGGACAAAGGGGCAAATGTTAATGCAGAAGATGAAGAGGGAAACACTCCCTTAGTTTTAACTACTGACGAAGAAATAAAAACTCTATTACAAAGCACAGCTAAATTACTTGAGGTTGCTAAAAGCGGTAATATTCAGGAAGTAAACAGTCTAATAAGTGAAGGAGCAAAGGTTAATGTAAAAGATCAAGATAACAAGACTCCTCTACATTGGGCTGCTGAAAAGGGCCATAAAGAGGTAGTAGAAGCTCTATTGGACAAAGGGGCAAATGTTGATGCAGAAGATGAAAATGGAGACACTCCTTTAGATTTAGCCACTACTCAAGACATACGAACTCTATTACAAAACACAGATGAATTACTTAAGGCTGCTGGAAGAGGTGATATCGATACAGTAAACGATCTAATAAATCAAGGAGCAAGTGTTAATGCAACAGATCAAGATGGCAAGACTCCTCTACATTGTGCTGCTAAAAATAGCCATGAAGAGGTAGTAGAAGCCCTATTGGGAAAAGATGGAATCGATGTTAATTTAGCAGATAAGAATAAAGATACTCCTTTACATTCTGTTCTTAAAAAGGGCAACATAGATATAAATGTATTGAACGCTCTACTTAGAAAAGAGGGAATTGATGTTAATTTAGCAGATAAGAATAAAGATACTCCTTTACATTCTGTTCTTAAAAAGGNNNNNNNNNNGTTAATTTAGCAGATAAGAATAAAGATACTCCTTTACATTCTGTTCTTAAAAAGGACAACATAGATATAAATGTATTGAACGCTCTACTGGGAGCAAAAGAAATCAATGTTAATGCACAAGATAAAGATGACAGGACTCCTTTGCATTTGGCTGCTAAAAAGGACAACATAGATATAAATGTATTGAACGCTCTACTGGGAGCAGAAGGAATCGATGTTAATATAAAAGATAAACTTGCAGAACAGACTCCTTTACATTGGGCCGTTGTAAAGGGCCATAAAGAGGCAGTAGAAGCCCTATTGGGAAAAGATGGAATCGATGTTAATATAGAAGATAAACATGGAAACACTCCTTTCAAATTAGCCACTGATGAAGGAATAAAAACTCTATTGCAACCCGCAGAAAAATCTGATGATGGTTCAGCGGGTGGATCATCGACAGATAGTGAAGGGGGTCAAGAGGAAGAAAAACGAGTAGGTGATGATACTGAACTACAATCAGATAATAGCAAAGAAGGGGAAAAAACCAGCACCACCAGTGCAGAACAAGGAACTGATGTACAAGACAACGATGTAGGTCCTGTTGCTTCCACAGAACCTGCACAAACAGAAGAACAGCCGAGCTCTTTTTTTGGTAGTTTGTTTAGTATACTTATGAAGCCTTTTTCATTAATTGCATCATTTTTTGGTGGTTTTTTTCATGGTTGTTTGGGTCTGACGAAGAAAAGTCTGACACACAACCTTATGATGATTCTTCTTCACCTGGGGTCGATCAATCAGTTGAACAAAATAATGGTGATCATAATGACCAGAGCAATGTGATTTGATAGTGATCTTCTACCGGAAAAGGTGTCATCCCAGTGCTTGACACTGGGATCCAGGAAACTTAATTGCAAGTAATGCATTGGGTTTGGTGAGTATGGGTTTTGCGTTATAGAATGAAGCACTTTTGGTGAATTTGTAAAGAAAACTAGATGCCAGTGTCAAGTGCTGGAATGACATCATCTTGGATGGAAATAACGTCACGTACTGGGATGACAAAGAAGAGTGGGCTTTCATATGGTTATGCAAGAAGTCTACTGAATGTAAACCAGTTTCTCACACACACATTTTACCACATGATCTGCGCTGATATTAAAATGCTCATAGAGTGTTTTATAAGGTGCTGATTCTCCGAAGCTTTTCATGCCAATAAATATACCGTTTGAACCTATATATTTATGCCAACCCATTTCACTTCCGGCTTCAATTGCAACTTTAATGCTGTCATTATTTAATATTGCCGCTTTATATTCATCGCTTTGCTCGTCAAAAAGCCTCCAGCATGGCATAGAAACAATCCTTGTACCTATACCCTTTTCCTGCAATTTCTCCCTTGCTTCAACTGCAATTTCAACCTCGGACCCCGTAGCAAATATCGTCACTTTTAATTCTTTTGAACATTCACACAAAATATATGCACCAAACTTCGATAAATTAGCAGATTGATCGATATCAGAGTAGAACTTGCGCATGTAACTTACGTTTTGCCTTGAGAGCGCAAACAGTGCTGGAGATTCTTTCTTTTCGAGTGCAATGCTAACACACTCCAGAGTTTCAACTGCATCGGCTGGCCTAAAAACATATAGATTTGGTATAGCACGCAAAGAGGCTAAATGCTCTATTGGCTGATGAGTCGGGCCATCTTCTCCCACTCCAATTGAGTCGTGAGTCATGACATACATAACCTGCTGCTTCATCAGAGCTGAAAGACGTATAGCAGGACGACAATAGTCGGAAAATACCAAAAAAGTGCCGCCATAAGGAAGAATCGCGCCGTGAAGTGCCATACCATTCATACATGCTGCCATAGCGTGCTCTCTCACTCCATAGTGGACATAAGAGCCACTATAATTATTGCTATTTATTACCTGCATGTGCTCATATTTAGTGCAATTTGACCCGGTAAGATCAGCAGAACCGCCGATTAATTCCGGCATAGACTCAGTTAAAAGTTCCATTACTCTGCCGAAAGAAGATCGAGTAGCTTCGTTTGGCATTAGCTCACATATTTGTTTCTTCAGGTCAGCTAAAACACCAGCGATATTATCTGGTAGATGTTTATCTAACCGTCTTTGAAGTTCTGCATGATACCCTGTCATCCCAGCATTCTCTTCTGTCATCCCAGTACTCTCTCTTGTCATCCCAGTGCTTGACACTGGGATCCATTCTTTTTCTTCTTTCCTGGATTCCAGCGTCACGCGCTGGAATGACATCGTGTAGTTTTGTTTTGCTCTCTCAACAGTTTTCTTCCAGGCATTTTTCACATCTTCTGGTACATGGAATGGTTCATAATTCCAGTTTAATTTCTCTCTCATCTGTTTTATGTCTTCCTCCGAAAAAGCACCACTGTGAGCAGAGGATGTGCCAGCACGGCTTGAAAATTTTCCGATAATAGTTTTGCAGCAGATCATTGTAGGTTTATCAGACTTTTTTGCTTGCTCTATTGCAAGGGATATGGCATCAAAATCATGGCCATCAATTTTGTCAACATTCCATCCATACGCTAAGAAGCGTTTCTCTACATCGTCAGAACAGGAAAGGCAAGTAGCGCCATCTATAGAAATATCATTATCATCAAAAAGAGCTATAAGCTTATTCAATTTAAGATGCCCAGCAAGTGATGCTGCTTCATGGCTTATTCCTTCCATAAGAGAGCCATCCCCTAGCATCACATAAGTGTAGTGATTGATTCTAAACTGCTTTTCAAGTATCGATTCAGCAAGTGCCATGCCAACAGCAGCGGCAAACCCCTGACCGAGCGGGCCTGTTGTTGCCTCTACCCCGGAAGTCAAGCCGAACTCTGGATGACCTGGGGTCTTGGATCCCATTTGTCTGAAGTTTTTTAGCTCATCTACGCTAATATAACCTGTCAAATATAATATTGAGTATAGTAACATTGACCCATGACCGTTTGATAAAACAAAGCGATCTCTATTGAACCATTTAGAATCATCAGGATTATGATTCAGATATTTAGCAAACAAAACAGTTGCAACATCTGCCATGCCAAGTGGCATACCTGGGTGTCCAGAGTTTGCTTTTTGTACTGCATCAATTGATAAAAAACGGATGGCGTTTGCCATAGATTTTAAATGTGAATGATTCATGTGTTAATAGAAAAACTTAAAAATGAAGTATAAAAGATTATATCAGCAAAAACAAGTTGACACTGAGTGCTAAAATCCTTAATAATCTAAAGTTAAATCGTGAGAGTTTTTATATGACAACTGTTATCACTAGAAAGTATAGGATTAGCCGTAGACTTGGTGTAAATTTATGGGGTAGAGCTAAAGACCCAGTAAACAAAAGGAAATACCCTCCAGGTCAACATGGTATTCTTGGATTCAAGAAGTTATCCGACTTTGGTAAGCAGTTTGCTGCGCATAAGAAATTTAAGTTTTACTATGCGATTTCAAGTAAGCAGCTCAGACGTACATTTTTAGATGCTTATAACAGAAAGGGTTATACGGCTGATAATTTTATCGGTATCTTAGAATCGAGATTAAGTTCTGTTTTATACCACTCTGGTCTTGTTCCAACAATTTACTCAGCAAAGCAGCTCATATCTCACAAGCACGTTACAGTTAATGATAAGGTGGTTAACATATCGAGTTATCGAGTGAAGCCAGGTGATATAATAAAAATAAGAGAAAGGGCAGCAAAAATCCCTGTAGTAGTAGAGGCTGAACAAAAACAAGAGCGCAAGGCTCCGGATTATTTAGAAGCAGATAGTAAAGAGCATTCAGTGAAGTATTTGAGGTCACCTCAATATTCTGAGGTTCCTTATTCAGCAGACATGGAAGTCAATTTAGTAGTAGAGTTTTACTCTAGATAGATAAAAAAAGCCCGTGTGGCGGAATCGGTAGACGCAGCGGACTTAAAATCCGTGGGTTTTGCGACCTTGGGAGTTCAAGTCTCCCCATGGGCACCAATTTAACTTAGCAGATAAATACAAAAAAGTATGAAATGGCTTGATATAGAAGATATTGTAGAAGCTCTGGAAGAAAAATTTCCAGATGAGAATATAATTAGTATTAGATTCACTGAGCTTAAAAAAAAGGTATTGAGTTTAGAGGAATTTGATGATGATGAAAAACGCTGTAACGAAAAAATACTCGAAGCTATTCAAGCAGCTTGGATTGAGGAAAGATTAACTGCATAGCAATAAACCATACGCAAACGTGATTTCTATTGCAATTTGCATATTGATTATGCTATTTTTTGGATCTAACCTGGCAAGTTAATAATAATTTAACCAATTACAATTAAAACAGCTATAAGGTTAATTATGAGGCAAAACAAAAATTTTTGAATGGAACGATCTTGACAAGTGCTACGTTGAGATAAGTTTTGCATAAAAATACTGCTTTTACGTTGTGAGGCCAGAGGGTAGAGCCTTTGTAAAGCAGTTAGAAGGTTGTCATCTAAGTAGCGTGACCAGAGCTAGATTCCGCGAACACGCCGCGGAATGACGACTATGCAATATGCGTTGCGGAGTGACGATTATGGTCATACCGTCACGGTATCTCACAAACATGTAGCAGTAATGACAAAATCTCAAGTTATATGTATACTTTTATATTATCTACTTACTAAAAAAACAGAAAAATGCTCAAACGTAGCGGTCCAAAAAAATTAAAGTCTATAATTGAAAACTATGCATTAAAATGCATGAAAAATAAGATTAGTAAAAATGAAATACGTCTTATTTTAAACTGGCGAAATATAGTAGGGAAAGAAATAGCAGAGTGTACAAAACCGAAAAAGATCTCATATGCACAGAATATAAATTCGGGTGTGTTGCATCTGGTAGTAACAAATGGCAGCAAAGCATTGGAAATTCAGCATATGATTTCTCTTATAATAGAAAAAATTACGATATTTTTTGGTTATAAAGCAGTATATGGTATAAAAATTAAGCAAGAGAGTATTGACTATTTGACTATATAAGGTAATCTAAGTACATAGAATAATTTGGTATATTGAAGTGAGTAGAGTTTGTGAATTAACAAATAGAAAAAAATCTTTTGGTAATAAGGTATCACATTCGAATCGTAAAACAAAGCGTACCTTTCTTTTAAATTTACATAAGGTTACGTTGACAAGTGATATATTGAATAAAAAGTTTAGATTTCGTGTGGCAACAAGAACTTTGAGAACTATAGATTACAAAGGTGATTTAGATGCTTTTTTGCTCAACACAAGAACGATTAAACTAAGTGAGAAAGCGCAGAAGATAAAAAGAAGGTTGAAAAAAGTTTTAGTAAAGCAAGAGGTAGAGTTAGCAGTTTCAGATGCATAGCAAACCTCAATGGCTCAGAGCAAAAGCTCCGACCGGTGAAGTATTCAATGAGACCTTAAACATCGTTAAACTGCATAACTTGCATACAGTGTGCGAAGAGGCTGCATGTCCAAACATTGGTGAATGTTGGAATAAACGTCATGCTACTGTGATGATTCTCGGTTCTGTTTGCACTCGTGCTTGTGCATTTTGCAACGTTGCAACTGGCATTCCTGATAAACTAGATCCTCATGAACCAGAAAATTTAGCAAAAGCAATAAAAAAGTTAAACTTAAAACATGTTGTCATTACTTCCGTTGATCGTGATGATTTGCCAGATGGTGGCGCAAATCAGTTTATACAGTGCATAGAAGAAATTAGAAAGATAACTTCAGAAACAACAATAGAGATTTTAACTCCTGATTTTTTAAATAAGAAAGGAGCATTTGAAGCAATCGCTGTTGCATCACCTGATGTCTATAACCACAATATTGAAACAGTGCCGAGATTGTATGCAAAAATAAGACCACGAGCTCGCTATTTTCATTCACTATATTTGTTGAAGATGGTAAAGCAGATTAATCCTAAAGTTTTCACAAAGTCAGGGCTTATGGTTGGTCTTGGAGAAACAAAAGAGGAAATACTTCAGGTTATGGACGATTTGCGCAGTGCTGAGGTTGATTTTATTACAATTGGTCAATATCTACAACCAACTCCAAAACATGCAAAACTTGATAGGTATGTTACCCCAGAAGAGTTTGAGCATTATAAATACATTGCTTACTCCAAAGGTTTCTTAGTGGTTGCATCAAGCCCACTAACTCGGTCATCATACCACGCTGAAGAAGATTTTAACAGGCTCAAGGCCTGTCGTTGACATTTGTGTTAATTCAAATTAATTTTTACTAATTATAAAGGAGTTTTTACGTAATGTCTACTATAAAAATCGAGAAGAAATCACAATTAGTTAAAGAGGTATTCGATTCCGTGGCAAGTCGCTACGACACCATGAATGATATAATGAGCCTCGGAATGCACAGATTATGGAAAGATAAGATGGTAAATAGTGTGCATTTTACAAAAAACTCTAAGGTTTTAGATGTTGCTGGAGGAACTGGAGATATAGCAATAAGAGTAGTAAGAAAAGAGCCAAGTGCTAAGGTTACAGTATGCGATATAAATCAAAACATGCTAAACAGAGGACGTGATAAAGCTATAAATTCAAACCAAATTAATTTTGATTGGGTATGTGCAAGTGCAGAAAGTTTACCATTTGAAGACTCCGAATTTGATTATTGCACAATAGCTTTTGGCATTCGAAATGTTTCTGACCGCAAGAAGGCTTTAAATGAGGCGCACAGGGTATTAAAACCACATGGGAAATTTATCTGCTTAGAATTTGCCCCTATGCACTATCAAAATGAGATATTTACCAAACTTTATGACTTATATTCATTTAAAGTAATTCCTAAAATTGGCAGCATAGTTGCTAAAGACAAGAGTTCTTATGAATATTTAGTGAGGAGCATTAGAGAGTTTCCAACTCAGGCTGATTTTAAAATGGAAATTGAAGAGGTAGGCTTTAAGAATGTTGAGTTTCATAATATGAGCTATGGAATAGTGGCATTACACATTGGAACAAAATGAATATTAAACTCTGGTATAGAACGCTGGATTATTATCTCATCCTTCCAGTGTTTTTTTTGCTCACTATAAGCTTCATTCTTGTTTATTCAGCAAGCCCTGTAATTGCGCAGCGTCTTTCTCTACCACAGGATTATTTTATACGGCGCCATACAATTTATATAGTCCTGTCACTAATTACCTTGGTGACATTTTCTTTTCTCAACACAAGAACTATACTTAACCTCTCATTCGCAGGTTTCGCTTTATTTACTATTCTAGTAGCAACTGCGATAATACTTGGTATAGAGGTAAAAGGTGCGAAACGATGGTTACATATTGTCAAAATTTCTGTTCAACCATCTGAGTTCGTAAGGCCATTTTTTTCTGTTGTTATAGCTAGTATCTTGGCCAGCGAAATGAAGTTTAAAATACACATATCAATCATAATATTTCTGTTAGTTTTTGTGTTGTTACTTTTGCAACCTGATTTCAGTATGTCTATGCTTTTAACATATTCTTTTATCGGTCAAATGTTTATTGCATGTATACCATTTTTATACTTTCTATGCATAATAGGAATGGCCACAACTGGAACTACAATAGCTTACTTATGCCTCCCACATATAAAGCAAAGGATTTACAATTTTGTCTTTTTTACGCAGCGCGATAACTTTCAAGTCACAAAATCATTAGAAGCATTCAAAAGAGGTCAATTAACTGGAGTTGGACCTGGTGAAGGTAGCGTAAAAGCCTCTCTTCCTGATTGTCATACAGATTTTGTGTTTTCTGTTTTAGCAGAAGAATTTGGTTTGATTACGTGCTTAGCCACATTGATGTTATTTGGCATCATTTCCGCCCGCTTGCTTTACATTGCATATAGGGAAAATGAATTATTTAATCTGTTGGTGATTCTCGGTATCTCAATGCAATTCATTACACAATTCATAATAAACATAGGGGTAACATTGAGTGTTTTTCCTACCACCGGCATAACCCTGCCGTTACTTAGCTATGGTGGTTCTTCTCTTTTATCTTCGAGCATCGCACTTGGCATAATGCTGTCTTTCAGTAGAAACCAAGCTATCGCATTAAAGTTTCGTGAGCGTGTTATGCTTGGAAGGTATATGGACTAAACTTGTACCGCTCACAACTATTATTGGTATCCCTCCAAAATGGGTATCTGTTCAGATGAGTGGCAAAATAAGGTAGACGAGAAAAGCAACTATAGGAACAAATGGGTGTCATGCAAGTAGCTGACACTGGTATCCAGTCCTTTTGCACAGTTCCATCAAAAACGTTGTAAAGCGCTTTCGTGTTTACCAACTTAGTGCCCAATCTGGATCCCAGACTGGGATGACAAAAAAAGGAGCACTGGAATTTTTGTTTCAGCATTAGCCATGCATCTGAACAGATACCAGAAAATATTCCACTGACATGCTGAACAACAAATACATCACTATGTCGTTTATCGCAAAAACTTATATTTTTCGTAACCATTCACACTTAATTCTGCAATTCTTTGATCTCACTCATAGAAAGACCAGTAGTTTGAGCTATAATATTAAAAGAAACACCTGCTTTAAGTAGATTCTTTGCGACTTCAATTTCCCTCTCTTTTCTACCTTCCTCTTTAGCAAGATCAAGTCTGTATTCAAGAATGGCTTCTTCTTTGCGCAGATCCATTATTCTTTCTTCATAAGTTATTAGATCTTTTTCATTCCAGTGAAACTTATCTAATTCATCATATGCTAGCTTTATTATTGGTGATTTTTCCGCAATTTTTCTGAGATCTTCGTCCGTTGTTTCATCTGCATATTTGAAAAAAAATAGCCAACGGTCTACTACACTTTCTAGTTGTTCTTCTCTACTCTTAGGAAATTTTGGCAGCTCTATGAAGATAAATTGAAAATCTTTTAAGTCATGCTCATTGGTTTTTTCATCTCTTATGGTATGGCTAGATATATAGTCAAGCTTATCAGGGAATAAGGTACAATTTGAAATCGCGATAAAGAAAATCTTCTTTAAATCAACGTATTTACCAGATTTATCAGCTTGTCTTGAGTAAGCCTTAGCAGCATAAAGTTGTGCGCGTTTTTCAAAGCCTTTAGTTTTGGCAACTTGGTTAGGTAAGGAAGTAGTATTGCTACTACTCCCTCCCTTAGAAACGCAGCATG
>NODE_7_length_21387_cov_6.986593
TTTCATAAGTAGCGATGCAACAAAGCCATCCCAGTGTCAAGCACTGGGATGACAAGAAGAGGGCACTGCCCTCTTGGATGGAAGCCAGTGTTAGCTACTTTCATGACACCCTGACAACCGTCATCCCGCTACTTGTTAGCGGGATCTAGAGATACCGTGATGGTATGACGTAGGGGTTGCCGAGAACTTGTCATCCCAGTGCTTGACACTGGGATCCAGTTTTTTGTATAATTTTGTCAAAATCTATTGTGCTAGCAAGTTCACTAGCGTCACGCGCTGGTCTGTTAGACATTTACGTGTAGGGTGAAGAAATTTTGAAAAAGACATACCAAATATGAAAGGCCTATATATTAAAACTTACGGCTGTCAGATGAACGTTTATGACTCCGTTTTAATGGAAAATGTAATTAAACCTTTGGGGTTCAACGTTGTTAGTGATGCAGGGAAAGCCGATTTAGTGATACTGAATACTTGTCACATTAGAGAGAAGGCAGCAGAAAAACTTTACTCAGAGCTTGGGAAGATTCATTCGTTACGAAAAGAAATGACTATAGTGGTGGCTGGGTGTGTAGCGCAAGCAGAGGGAGAAGAAGTGTTCAGAAGGGCTCCTTTTGTTGATATTGTTGTTGGTCCGCAGAGTATCGCTACCTTACCGGAGCTGATAGTCAAAGCAAGCAGAAGTAAAGGTCATGTAATAAACACTGATTTTCCTGAAGTTGCAAAGTTTGATAAATTGCCAGATGAATGCTATGGCAATAGCCAGGGGTCTTCTGCGTTTCTTGCCATACAAGAGGGTTGTGATAAATTTTGTACGTTTTGTGTAGTGCCCTATACTCGTGGAGCTGAGTATTCACGGCCAGTGAATGAAATATTTCGTGAAGCATTGAAATTAGTTGCAAATGGGGCAAATGAGATCAATTTGCTTGGTCAGAACGTCAATGCTTACCATGGGGAGTGCGAAGGGGAAGTGTGGGATTTAGGAAAATTAATTAGTCATATTGCTAAAATTGAAAAGCTAGAGAGGATTCGTTATACAACTTCTCATCCAAGAGATATGCATGAATCTCTCTACTTGGCACATGCGGAAGAGCCAAAGCTCATGCCGTTTGTTCACCTGCCTGTGCAGTCTGGTTCGAATAAAATATTGCACGCGATGAACAGGAAACACACTGCAGAGGAGTATTTGGAAATAATAGACAGATTTCGCAAATTGAAACCTGAAATCGAATTTTCTTCTGATTTTATTGTTGGTTTTCCTGGAGAAACCGAAAAAGATTTTGAAGAAACTATGAAATTAGTAGAAAAAGTTAGATATGCTCAGGCTTATAGTTTTAAATACAGCCCAAGACCAGGCACACCGGGAGCGGAAAGAAAAGATCAAGTACCAGAAGAGGTTAAAACAGAGCGCCTTCTTCGTTTACAGAAATTAATTAGTAAGCAACAACTTGAGTTTAACCAGAGTATGGTAGGTAAAACTATACCTGTTCTATTTAGCGATAAAAAAGGTAAACACCAAAACCAAATTATTGGTAAAAGCCCATATATGCAATCAGTGTGCATTGATGATTCTGAAGATAAATACAGGGACAAAATAGTAAATGTGAAAGTGTTGGAAGCTCGGCAGAGTAGTTTGCTGGGGTGTGCATTTCACTGATTTTAAGCAGCGTTAAATATAAATCTTAAGCAAAGAGTATTGAAAAAATGCAATCATAATCTTTTTCAAAAGTTACAAAGTTTAATTGCTACCTCTGCTGAACGGGTACCTTAAACCTACAAATTTGAGCTTACCTATATCAATTTTTTGTACAAGATGAGTTAGTAACAACTTTATGTATAAAATTGAAGAAGAATAAAAATACAATAACGAGCATTAAATTAAATATTCCCACCTTTAAAAAACCCTCTTTATATATTTCTAAAGATTCTAAATAATTTATTTTACCATTTACTGAAGGAACTGACATAAATTTTGATATTGCAACTCCGGCTAGGTTAGAAAACGCTAATGACAGCATTACTATACCCATCACTACTCCTCTAAGGTTTTTGGGGGCTAGTGTAGTTGCTTGTTCTTGGACTAATGGAGCAATACATAATTCTCCCAGTCCCATAAAGGAGATAGCAATTATTAAATATAAGTATTCTACTTTACCTTCAATGTTAGAGTTTAAACATCCTATGTACAGTGTGAAAAAACACATAGCCATTGTCAGAAGGCCAAGGGTAAACATGAAAGTTGCATATTTTTGCTTAAACTTCATGTATGTTCCAAAAAGAAAGCCAAATATTATAATTGACAAAGGATTTATGGCTTGAGAAACTGAAGCTGGGATTGTTATACCTAATACATTGTTAATAACGTTTCTTTCGGTGAATAAGTTAACCAAAGAGCCAAGCTGCATTTCTAAAGCAAAAAAACACAAGAAAAATACCACAAGAATAGATAATGCCACTAATTTTCGTCTTTGTTCTGCTGATAATTTAGATATTATATAAATAAATATGCCCAGAGCTGTTATTCCAATAAGTATGAGCATATTAGTAAAAAATTCACTATGTATAAGCATTTTAGCAATTATTGATGATGACAGAAAGCTTCCTATCAATACTATACCAAAAATTTTAATCCCTAATATGCGCTTATTCATAAGCTCTGGATAAGGAGAAAGGCCGCTATCTCCTAAAAGATTCTGAAATTTGAGAAAAAAGATTAGCCCTATAGACATCCCAATACCAGCTAAACCAAACCGTAGTGCCAGCCAAACAAGTGGGCTACATAACCACATGAAATAGAAGCCAATATTGCTCCAATATTCACACCTACGTAAAATAAAGTAAAGCCTCTGCTACGTTCAGGATCGTCTTTGCCATAGCATGAACTAAGTAAGTTAGTTACGTTCTCTTTAAACATACCAGTACCTATGGCTATTAGAGATAAACCTAAATATAATAAACCTGGTTCAAACTTAACCAATGACATGCAAGCATGACCTGCTATCATCACTATCCCTCCAAGCAACACCATGTTGCGGAATCCCATCAACTTATCAGCTAAAAAACCTCCAAGTATTGGTATAGCATAACCTGTTGCAGCAAATAATGAGTAAATAGTAAAGGCCCTCTCATCAGTGAAACCTAAGTGAGAAGTCAAAAATAGGACCAAAAGTGCCCTCATTCCATAGTAAGAGAAACGTTCCCACATTTCAACAAAGCACAACATTTTTAAAAATTGTGGAAACTTATCTGTCTTCTGATCCATAAAATACCCCTAAAGCTTGGGTTAATGTTAAGTAAAACAATAAAAACTGCAAGTAAAACTTAAAAAAAGGTATTGGAAGCTCGGCAGAATAGTTTGTTGGGGTGTGAGCTACGGAAATATTTTTGAATTTGTAATTTTTCAGAAAGCCCTATATTCTTTAATTTTACATAGCGAACATGAAGTCAAAGCATTATCCTGATACAGTAAGTAGTCCTGATTTTTTATCGTTAGAAAAGGAAATCATAAAATTTTGGCAGGAAAACAAAGTTTTTGAGCGGTCAGTTGAAGAACGTTCCAAGGATAATTGTTTTGTCTTTTACGATGGGCCTCCGTTTGCAAATGGACTTCCGCATTATGGACATTTACTCACTGGTTTCATCAAAGACGCATTTGCAAGATATCAAACTATGCTTCAAAAAAGGGTTGAACGTAGATTTGGCTGGGATTGCCATGGATTGCCGGCTGAGATGGGTGCAGAAAAAGAACTTGGAATATCTGGTAGAACTGAGATAGAGAAGTTTGGTATAGATAAATTTAACGATCATTGCCGTACTTCTGTGATGAAATTTTCATCAGAGTGGGAGAAGTATGTAAATAGGCAAGCAAGGTGGGTAGACTTTCACAATGACTATAAGACTATGGATAAATCATTCATGGAGTCGGTCATGTGGGCATTCAAGCAGCTTTATGATAAGGGTCTGGTGTATGAATCAGTGCGCGTTGTACCATATAGCTGGGCATGCGAAACTCCATTATCTAATTTCGAAACAAGGCTTGATAACGCGTATAGAGAAAAAGTTAGCAAAGCTGTAACTGTTGCATTTGAGCTTTTAGAAAACCCACAGCAATTTAAAAGTGTTAAACGAAAGTGTAAATTACTTGCTTGGACTACAACTCCTTGGACGTTGCCGAGCAACTTGGCTTTAGCAATAGGAAAAGATATTAAGTATTGTGCAGTGTCAGTCCACCCTTTGATGTCATTCCAGCGCGTGACGCTGGAATCTATTTCTGGATCCCAGTGTCTGGGCACTGGGATGACAGGGAGTAGTGAAGGAAGTTCAATGAATGGTGAAATATACATTTTTGCTGAAAGCTACTTAGAGAAATTTATCAGCCACTCTGAACAAAACAATATTCCATATGAAAACTGCAATATAAAACTTAAAGCGAATGATCTTGCAGGTCTTTCTTACAAACCACTGTTTGACTATTTTAAAGACACAAAAAATGCATTTCGCGTTTTTATTGCTGATTATGTGACGGAAGAAGACGGTACTGGCGTTGTGCATACTGCTCCTGGATTTGGTGAGGAAGATTTTTACCTTTGCCAAAGCCATGATATTCCAGTTATTTGTCCAATTGATAACAGTGGAAAATTTACTGCTGAAGTTTCAGATTTGGCAGGGGTTCATGTTTTTGATGCCAATGATACAGTAATAAAAAAATTGAAAGGGCAGGGAAGTTGGTTTAAGACTGAGCAATATATTCACAATTATCCACACTGCTGGAGAACTGACACTCCTTTGATCTATCGAACTATGCCTTCTTGGTATGTTGCTGTTACAAAATTCAAAAGCAGAATGGTAGAGCTAAATAAGAGAGTTAATTGGATACCAAACCACATTAGAGATGGTCAATTTGGAAAATGGCTTGAAGGGGCACACGACTGGTCAATTTCACGCAATCGATTCTGGGGTACGCCAATCCCTGTATGGAAATCAGATGATGCGAGATATCCAAGAGTAGATGTATATGGTTCAATAGAAGAACTGGAGAGAGATTTTAATGTTAAAATAGACGACTTGCACAGACCATTTATCGATACTTTAACAAGACTAAATCCTGATGATCCAACAGGAAAATCAGTTATGCGCCGTGTACCTGACGTGTTTGACTGCTGGTTTGAATCTGGCTCGATGCCATTTGCGCAAATCCACTATCCGTTTGAAAATAAGGAGTGGTTTGAATCTGCGGATTTTATCACTGAATACATAGCGCAAACCAGGGGGTGGTTTTATACGCTCTTTGTATTGTCCACTGCTTTGTTTAATAGGGAACCATTTAAGAACTGCATATGCCACGGTGTTGTTTTGGATGTAAAAGGGCAAAAATTGTCCAAACGTTTGAATAACTATGCAGATCCAATGGAGGTTTTTGATAGATACGGTTCTGATGCACTGCGTTTTCTTATGCTTTCTGGATCTATTATTTGTGGTGGTAATTTGCTACTCGATAAAGAAGGAAACTCAATACGAGATGTTCTGAAAAACGTAATAAAACCTATTTGGAACAGTTATCACTTTTTTACTATGTATGCAAATGCAGATGGAATTAAAGCTGAAGTTTGTAAGGATTATCAAAGTACTATTGATCGCTACATGATTTCCAAATGTTTTGAAGCTGTAGAAAGTATCCAAGCTTCTATGAACAGCTATAGCTCCCAAGAGGCTTGCAAAATTCTGATAGATTTTTTTGAAGTGCTGAATAACTGGTATATTCGTCGCAGTCGCGAGCGTTTTTGGAAAAGTGATTTGGATCAGGATAAAACTGATGCTTATAATGTTCTATATACGGTTTTTTATTACATACTAAGAGCTGCAGCTCCTTTGTTGCCACTTATAACAGAGAATATATGGCAAGGGCTTAAGTATGAAGAAACATCTGTTCATTTGGCTAATTTTCCACAATTAGAGAAGTTTGATAGTCAGCTCATTGCCAAGATGGATCTAGTGAGAGAGGTGTGCAACTCTGCACTTTCGATCAGAAACACTTTTAATATACGTATCAGACAGCCGCTTGGCAGTATGATCATTTATCATCAGTCTTCCTGTAGTTTTCTTGAAGGTGAACCGCTTTCTGTCATCCCAGAGTTCTTTCCTGTTATCCAAGTAGCTGACACTGGGATCCAGTGTGCTGCAGATTCAAATGAGTACCAGGAGATGATAAAAGATGAGGTGAATGTAAAAAGCTTGGAATTAGTAAACAGACTTGAAGGTATTGCATCACTAGAGTTAAAGCTAAATTTCCCACTGCTTGGGAAAAGAATTCCAGACAAAATCAAGAAGCTAGTTCAATATGTCAAGGAGGGAAAATGGAAGCAAGTTGAGAATGAGCAGATATTTCTAGGAGACGAATCAGAGAACTATATTATAGAAAAAGGCGAATATGAACTATTGTTAAAAGCAAACAGTGAATATTCCTCTGTATTTGATAACAATAAAGGGATTGTCATTCTAAATACTGAACTAAATGATGAATTAATTCTAGAAGGGTTAGCGAGAGATGTCGTGAGGCTCATTCAAGAAACCAGAAAACAAGCTGATTTTCATATATCAGATAGAATCAGAGTAATAATCAAAACAGAAGAAGAGAAAATTAAGGAAGCAATAAATACGTGGTTTGAATATATAAAAGAGCAGACCCTTGCCTTATCTTTGGACATTAATACAGAAATTGGAACTAACTTCTATTCTAAGGAATATCAGGATTTAAGTGTTAGTATTGAGCGTTAAATTTTTAATAAAGTTGCAAGATTGTCAGTATTTATGCTATACTTAAGGTAATTGGATAAGGTTATAATATGAATAAAGCTGTTGCAGATGATTATGAAGAAGTTGTTAACAATAGTGGTGGTTTAGGTAAAGCAGAATCTGTTGTTACTTTGGAGGAGGAAGAAGAGTTTTTTGATGCTATGGAAGCTGTTTCTAATGTAGAAGAAGGGAATAATTTAGGTCTTGCTACTTCAGAAGAGGAAGAAGAATTTTTTGATGCTGTGGAAGAACAAGAGCCGTTAGCTAATTTTAACGTTCCACTCAGTATATTTCATTATAAAGATTATAACTCTGATTTTTTTACTTCCTGGTATAATATATCAAGCGAAATATTTAAGGAAATAAATAGAACTTGCCCAGAAAAGAAAATATTAAATTTAGCTCTGTCAGTTTTAATGCTTCCTTATATTGCTTTTACTGCACTGGGATTAGTCGTATGCAGTAGATTTCAAGCAAACAGCAAGACACAAGACAGTGTAGGGGAAGATAAGACAAAAAAGAGTGAAACTGGCGTGCCAAAAAGATTGGCATATGGTGTTCTTGCTACAATAGCAATTTTTGTTAATATGGCTGTACTTGTAGCCTTAGTTGTTCCTGCAACAATTGCTTTGGCTACTTTTTATCTTTTAAATAGAGATTTATCTCACTCTTTAGTTACTGCTCTTAAAATAAGTATGGGGCGGTATTCTAATAAGCATCAAAATATTGAGGTGTCTTTTCATGAAAAGGAAGTTACTGGACCAAATATTGCGTGGGATATGGAAATAGAATTTCCACCGCAATTTAAACGATTGCTTAGAGATTTGTATGAAAATGAAAATAACAAGTGGTTTGATGTGACGCGGAATTCAGAGCATAGCATCGTACTGAAATTGTCAACTAACATCAATTTAAAAAATGGTCTTAAGCCCTTACGCAATGAAATCAAGGATGTGCTTGCAACTTCTATTCAGGAATTTGCGAAGACTATGGAAGAACTGATAAAGCTAGAAAAGAAAGAGATTACATATGATAAATTGAAGGAATTATTGAACGAATTCAAGTCGAAAGTGGTAGATAGTATAGGTCCTAATTTGACAAGTCACTTAATACAAAGTGCTTATCAAGTTGCCTTTATACAAGCAATTAAGTTTCAGCGAGATAGACGGGGAGAAGATTTTTCGCTGGAAGATGAGATAAAAAATTCTTTAGTGAGACAGGAATTAGAGAGTTTAAGAGGAATAGGTCAAACAAGGTGTAACAATATATATAAGAAATTAAAAGAAATACATGAAAACAGTAGCTTAACAAATGACACCTTAAAAAGGGGGTTAGAAGACCTTTTTAAATTCGAATATGATGATCAAGAGATTGAGCGCAGGCTGATAAAATCAGTAATGAAAAAAGTTCAAGGTAAGTTAAGTCAATCAGATATACCGGATAAGGAGAAGCAAAGCCTAAGGAAGCAGCTTGAAGATTTAGAAAAAAAAGTAAAGGTTCCATCGGATAAGGAAGCTTCAGCTAAAATAAATGACTTTATAGAAAAGATGTATTTAGAAATAAAAAAATATAAAGTGCAAAGGTTACTTCGAGAACAAAAAAAGGGTGTTTTACGTTTATGCAAGAAATTAAGAAAATATGGTGAATCAGGTCTAGCAGAAATAATTGAAGCTTTTCGCGTGCAAGATGAAGGACATTTAGAAAAATCTACATTAGAACAAACACTCAAAGATCAAAATAAGCGTTTACAAGCTGAACAAAATAACAGGGAAAAAGGGCATCCGGGTACAAGATCAATAGAAGTGCTCTTAAAAAGGAATGAAGAAATTCTGAAAGCATTAAAACAGTTAGAATTAGGCAAAAAAGAATTATTGATAAATGAAGAAACAAAAAATGATTATAAAGAAGAACTAACGTCTCGTGAAAAAATAAAATTTGCAGTAATAGAAGATGATTTACTGAAGGTATTCAAGCTTGAAACTTTTGATGAAAAAGAAATCAAGAAGTTATTAGAAAGAGCAGAACTGGAGTACTGTTTAGCAGAAAAACGCATCAAATATCCTGTAATTAAAACAAAAGATAATATCAAACATTTTAGTCAAAATTTATTGTCTCCTTTGATAGACAATTTGACAAAAAATATAATAAATAATATACCAGGAAATAGTGAAGGTTGTATACAGAAAGTTAAGAACTGGAGTAAAGTTATGTTTGGTGCAATAAAGATTGGAGCATCAAATGCTTATAAAGAGACTACAGAGAGAAAAGCGTTAAATGTGGCACATAATACTTATAAAGAAGGAGAGACATTTCTTCAATGTTTTCAGTCAAATTATGAAGGTATTGGAGCCTTTTTAGGTAATTTATTTTCTGATGATGGGGTAACATTTAAAAATGATGTGTGGCCTAAAATAGAAGAGCATTTGCATGGAATGTGGGATAGATTTTTCAAGGATATTGAATTCAATATTGGAAATAAATTGGATGAAGTAAGTGTGACACAGCAACGGCAGGAAACTATGATTGTGACTCAACGATAAGTTCTCAAAGTTCCTCCGGTATTTTCACATACTAAATTAACTATAGCACTTGATTCTTTTTGGATCTCTTTTTCAGTTAAAGTGTGGATTGGAGAGCAAAAAGTAACTGACAACGCTATAGACATCTTATTCGGTTCTATATTATTTCCATGGTATACATCGAATATCAAAACTTCTGTGATGAGCTCTGAGCTTTTTTTTATCACATTGATTATGTTACCTACTTCCACATCCTTATTTACTATAAATGCAAAATCACGTTTTACACTTTGGTATTTATAATCGATAAATTTCTTTCTACTTACAGGTAAATTTTCAATATTTTCTAGTATTACCTCAAAACCTACAACTTTTTGCTTGATATCAAAAAGATCTAATATATTAGGATGCAACTCTCCAAAATAACCTGCTACTTTATTCTTAAAAGAGAGAGTGCCTGACTTTCCTGGGTGGTAATGTTCTTTTTCTGCTTTCTCTATCGTTAAATTATCACAATTAACGTTAAAAAACTCCAAAGCTGCTATGCAATCAGCCTTTGCGTCAAAAACATCTACTTTCCTATCAGTATTATAATGGTTTCGCGGTAAATTATTTCCTGACCTAATTCCACTTAAAACATACTTAGACTGAGCTTCACCATCGTAAATCGGCCCGATTTCGAAGATTGCAAGATCAGATATTCCATGGGCAATATTATCAGCAGTAACTTGCAATAAATTTGGCATAATACTTGGTCTCATTATATTAAAGCTATTGTTAAACGGATTATCGATGATAAATAACTTATTCGAGTAACCAAATTTTTCAGCTGTTGATTCACTCATAAACGACCAGGTTAGCACTTCATGAAACCCTCTGTTTGTCATCAAAATACGCAGATTGTCGTATGTACTATCTACTTCTTCAACATTATTTGGTAGTGGTTCTTCTTTTATTTTGTCATAGCCGTATATCCTTGTTACTTCTTCGATTAGGTCAGCCGGTATTGTCACGTCTGGTCTCCAGCTTGGTACTTGTACATTCCAATTGCCTTCGGTTTTTTTATCAATACTAAACCCTAGTTTCGTTAAGATATCAAGCACCTCATCAGGCGATACAGACACACTTCCAAACTTGTTCACATCCTGATAATCAAAGCTCACCTTGGTGTCAGCACTATCTAAACTGCCAGCAGACACTACGCTTGAGGTTTCTCCACCACATAAGTCCAGAATCATTTTAGCTGCAAGGTTGAGTCCATCAAAAGTAAATTCAGGATCAACTGAACGTGCAAATCTGTAACTAGCGTCTGTGGAGATGCCGAGCTGCCTTGAAGATTTAGTAATAGAGATGGGATCGAACCAAGCAGACTCTAAAAAGATATCAGTAGTTTCAAGAGTACATTCACTGCACTTACCACCTATAATTCCAGCAATTCCATGAATATTTTTATCACCTGCAATAACGCTTATGTCTTTGTTTAATAAGTATTCTTTACCGTTCAAACCAGCAAATTTTTCTCCGTCGTTTGCTTTGCGTACTGTGAGCTCTCCTTCTATTTTTTTTGCATCATACGCGTGCATTGGGCGGCTGAAAGATATCATAATATAGTTCGTGATATCAACTATTGCAGAAATGGAGCGCATTCCTATCGATTCCAGCCTATCTTTTAACCATTTTGGGCTTTCTTGATTTTTTACATTGGCGATGTATATTCCACTAATAAAACTTTCCCCGTCAGTAACTTCAACATCGATTGGTGAATTTATGGAGCTGGTAAGTTGTGGAATGCTTAAAGTCTTTAATGTCCCAATTCCAGTTGCAGCAAGGTCGCGAGCTATTCCATAAATGCCTAAGCAATCTCCACGGTTTGGAGTAACATTTATATCAATTACAGGGTCACAATTGAAAAATTTATCCCCTACTTTATAATCATCGGAAAGCTCGATTATTCCTTCACTTTCCTCTTGAACCAGCGCAAGTTCAGAAGCAGAGCAGAGCATCCCTTCACTTAGCACTCCTCGTATTTTTGTGGGCTTGATTGTGAAATCACTTTCTGGCAATGTGCTACCAAGAGATGCAAGCACAGTTTTCATACCTTCTCTAACATTGTTTGCTCCGCAAACTATTTGTAGAATTTTACTTCCGTCATCTACTTTACATAATTTTAATTTATCAGCATTTGGATGAGGTACGACTTCTAATACCTCTGCAACGATAAACCCAGTCAATCTGGAATTATCGATCACATCTTCTACTTCTAACCCTATGTGAGTTAATTTATCGGTAATTTCTTCTAAACTAGCATTGGTTTCTAAGTACTCTAATAACCAAGATAATGTGAATTTCATGGACCTAAAAAGAAGTGAAAAAGTTATTGTAATATAAAATGTAGTGCTTTTAAAGCTTGTTGTAGTGGAATACTTCTACATCATTGTTTATGATGTAGAAGCTTTTGTAACTTTATATCTTCTTGCGAAGAGAAAGAATTTTTTCTATATCACCTTTTAAATCTATCTCCAGAAAGAATTTAAGACTTTCATAATCCCAGGCATCCTCATCAATGTTACCATCAAAAAAGAAGTGTATTATTGCATTGTTGAGTCCTATGTAATAATCGCGAGTATCTTCGTCAAGGAAACAATCTACTGATTCGATGTATCCGTTACCAAATTCCTGCTCCAAATTTAAAGGATGATTAGTGTTAATAAAATCTATTTCGTTCATTATATACCTCACTAAAAATTAAATTATAATCAAAATAAGATATTAAGTTAAGATATTGAATAATTTAACAAGATTAGTAAATTTTAAAATACAGAGCTGACTGTAATTAACATTCTAATTACATATTTTGTTAATATGTTAATGTTATAATAATACAGAGCCTTATCTTAATTCTTGACTTTGTCCTATAAAATTCATACTTTATTTACTGTTTATAATTCAGATTAAAATGGCACTAAATCCACTGGAACAGTTTAAGGTATATACAATAATAGAGTTACCTAGGTTATTTGGGTATGACGTAAGCTTTACCAATTCATCTTTTTTCACGATGATTTCGGTGATATTGATGATACTCTTTTTGCTTTTTGGAATAAAGAAGGGGTCAGTAATACCAGGATATTTGCAAGCTGCAGTTGAGTATGTATATGATTTTGTTATTTCAATAATAGAAAATAACACTGGAAGCAAAGGCTTGCAGCACATTCCATTGATATTCACAGTATTTATTTTCATTTTATCGTGTAATTTAGTTGGTGTTCTTCCTTATAGTTTCACGGTCACAAGTCATGTGATAGTCACCTTCGCTTTATCGATGGTGGTTTTTATTTATATAACGATTGTTGGATTTAAAGAAAGGGAAGTAGAATTTTTACGCATATTGCTACCAAAAGGAACTCCTTCGTGGCTTGCACCTATAATAATTATTATTAAGTTGTTTGCTTATTTAGTAAGGCCGGTTAGCCTATCAATAAGGCTTGCAGCAAATATGATTGCTGGTCATACAATCATCAAAGTGATAGCAGGGTTTATTGTAAATATGAACATATTTTTCACTCCTGCGCCGTTTTTGTTCATAATTGCATTGATAGGATTTGAAGTATTTGTTGCAATTTTACAAGCTTATATATTTACTATATTAACATGTGTATATTTGTCAGATGCAGTAAAGTAATTGACTTCCTTGTAGAATATTTTACAATTATATTATAAAGAAATAATTAAAGGTAATATATGGATTTAGTAGCTTTAAAATTTATAGCAATTGGTTTAGCTGTGTTTGGAATGCTCGGCGCTGGTTTAGGTATAGCTAATATCTTCTCTGCTATGTTAAATGGGATTGCGAGAAACCCTGAATCAGAAGGTAAAATGAAAAGTTATGTTTATATTGGTGCTGCCATGGTTGAAATCATGGGATTGCTTGCGTTTGTACTTGCAATGTTATTAATATTTGCTGCTTAACAGATGCCACAGCTTGATGTTTCAACCTTCTTTTCTCAAGTTTTTTGGTTTTTAATTTTTTTCTCTTCACTTTTTTTCGTAGTAAGTTGTTTATTTTTGCCAAAGTTAGATGAAATAATAAGCACTAGAAGTAAAGAAGTATTGGGTTCTTTTAATAGTTCTGTTCATCTTTTAAGACTTACGGAAGATCAGATTACCAAGTATAACGCAGCTTTAACCCAAGCTAGAATACAGGCAAAAAAAATCATAGATGATGCACTTGCTCAGGTAGAAGAAATGAGAGCTAATGTTAAGAATATATTAGAAGAGGAAGATAAAAAAAAGAGCAAGCTTATTGAAAAAAAAGTGGCAGAATTTAAATCTGAATATACTGATCAGTTAAAACAAATGGCTACTAGTATTGCTTTAATTTATTATACTAAATTGACTAATTCTGAAATTGAAGAGGAATTTATTGCTGACTTGGTGTCCAAAGAATTTTAGGGGTTTTTATGTCTACATCACTGATTATCGGTCTTGCCTTCTTGGTAAGTTTTGTCCTTTCGTATAAATTGCTAAAGAAAGTGATAAAAAATGCGCTTAACAATAAGCGTAACAAAAGCAAATTTTCAAGTGAAGAAACTGAAAAATTCAGGAAAGATATGTTGGAGTATTACAAAAAATCTTCTAAAAAATACAAAGAATTAGATGCAGAAGTTAATAAAATGATGAATGAAGCACTTGATAAAGCTAATAGTATCATTAAGCACAATAGACAGCAGCTAGATCAGACATTAGATGACAATGCCCATTCTAACTTGAAGAAAGTCACTGACCAAGTTGAAAAAGCTCTTCGAGATTTACAGGCTAACACAGCGAGTATAGCTGCTGATGCTGTAAAAAAAATAATGCATGAACGTAAAGATGATAAGCGTAGTAGCGAGGTCATATCTTCATTTTCACGTGACTTAAATAAAAAATTGCATTAGGTTTAATGCCTATACTTCAAGCTGATAATGTAGAAAAAATTAAGTTTGATTCTAGTTTGTGCAAAGAGCAAGAGAAACTTTTTTACTATAAATTTAATATAATTCCTTGGCAAAAATTAAATGATACTACTTTTTTTATGGTTGAAGACACAAGCCGAGATATCAACCGTTGGGTCGAAGCTCATTACGGCATTGACTATGTATTAATAAAAGTGGATAGCGAACAGATTTTAAATCTTCTTAACTCGCACTTTGGTATTTCAGAATTTGCAAGCAACTACTTATATTACAAGAATCCTAATTTTTCAGCTAAAAGCATTAAACTAAGCTCAATATTTTTTGCTTCTTTCTTTATTGTAACTTCAATTTTAACACTAACAGAGAAATATACATATTTTGCTTTGATGTTGATATTTATAATCGGATGTTCTAGTTATTTATTCAAGTTTATAGCTACAGTTTTTAGCTTATGTGAAACCTCTAATCAAAAAGTGGATTATAGTAAGCTGAATGAAGAAGATTTTCCTATATATACTATTTTATTGCCTGCTTTTAAAGAAAGTGCAGTGATAGAGCAATTGATCGAAAGCATTGAAAGTTTGGATTATCCAAAATCAAAATTAGATGTGAAGCTTCAGGTAGAAAGTGATGACCAAGAAACGCTAGCAGCTATAGAAAAGTACACTTTACCGCAGTATTTTGAAGTAATAAAAGTGCCTCATTCTTTGCCTAGAACAAAAGCCAAGTCATGCAATTATGCTATGAGCTTTGCTAGAGGAAAGTATGCAGTAATATATGATGCGGACGATAAACCAGACCCATTGCAGTTAAAAAAAGCACTGATTGAATTTAATAAGGACGACGATAAGCTTGCCTGTGTACAGGCGAAATTAAATTACTACAATTGTGATTATAATTTTCTCACAAAATTCTTTTCTCTGGAGTATATGAACTGGTTTCAATACTTATTGCCTGGATTCCAAAAAATGAACATGCCGATACCTTTGGGTGGTAGCAGTAATCATTTTTCAGTAAAAATTCTAAAAGAAGTGTTTTTCTGGGATACTTATAGTGTTACCGAAGATGCTGACCTTGGTTTGAGACTTGCGCAAATGGGATATAAAACCAGGATGATTGACTCAGAAACATTGGAAGAGTCACCAATTGCTGTATTTGCTTGGATTAAGCAAAGAGCGCGCTGGATCAAAGGCTATATGCAAACTTATATTGTTCATTTAAAAAATATAAAGTCACTTTATAAACACACTGGATTTAAGGGAATTTTGCTATTGAATCTTTTTGTTGGCTCTGCAGCTTTTATATTTTTTACTACTCCATTTTTACTGCTTTCATTGATATTAACTAAAGTTTTAAATGAATTATTTTTGTACTACTTTGTAGTGGTATACGTTACTAACCTGATTCTTTTGGTAATAGCTGTCAAACAGCAAAAGATGCCTTTTTATTTTTATATAGTATCGATATTTTTTCCGGTCTATAGTCTGCTACATAGTGTTGCAGCTTTTCTTGCCTTATGGGAATTTATTCTTTACCCTGAGCGATGGAACAAAACTCAGCATGGTTTATGGAAGCAAAACCTGTAGCTATTTGGCTTTTTCTCTGCTCGGTCATGGTAATTCTCATGGTAGGGATTGGTGGATTTACCAGACTTTCAAAAGCAGGATTGTCAATCACGGAGTGGAAACCCATTACTGGAACATTACCACCACTGAGTGAACAAGACTGGCTACAAGAAAAATTAAAATACGAAGCTACACCTGAATATAAAGCACTTAACTATGGTATTAGTATGGAGGAGTTTCGCGCTATATACTTAATAGAATATGTACACAGATTGGTTGCAAGACTAACAGGTTTAGTTTTTGTCCTGCCATTTATATATTTTACATTAAGAAGAAAAATATCTAAAAAGGTAGTAATAAAGCTATTTGTGGCATTATTATTTGGAGCTTTACAAGCTTTTGCTGGTTGGTATATGGTAAAAAGCGGCTTGGTAGCCAAGCCTCATGTTAGCCACTATAGGCTCGCACTTCACTTATTATTAGCATTAATTATCTTTGCATTATTTTCATATCAATTTTTTGATTACCAAATCAGGCCAAAGCAAACTAAACTTAAGATTAGTTGTAACACCAAGTACTACGTAGGAATTATTTTAGTTCTGATCATGATACAAATAATTTTCGGCGCATTTGTTGCAGGATTAAATGCTGGTCTAATTTACAATACCTTTCCACTAATGGACGGACAAATCGTTCCAGAAGATTTATTTTTCTTACAGCCTACATGGCTGAATATCTTTGAGAACAGAGCGACAGTGCAATTTATACATCGAGCACTGGCATTGCTAATACTAACTTTGGTAGTAATACTCACAGTAAAAAATGCTAGCATAAAACCGGTATATATTATGCTGCTCTCCGTCATCATTCAGATCATTTTAGGTGTAATTACTCTATTATTGCACATACCAATAGCCATTGCCATAGCTCATCAAGTGTTTTCATTTATCTTGTTTGGGTCAAGTTTGTACTTCTTATGTTATTTAAGAAAGCAGACTACATCACCAATCTGCACATTTTTTCCTTCTTGAACGGGAATATTTTTTATCACCATTGCTGCTTCAGCACATATGATATTTTCCATTTTCATTGCCTCCACCACAAATAAAGGTTGTCCTATTTCCACCTGATCTCCTACATTTACGTGCAATTTAACTAATAAACCAGATATTGGGGATTTTACAGCATCTGCTGAAATCCCTTCTGTTTCATTATTTAGCATTAACCTACTTAATTCAGCTACATGAGGCTTAAATATACAACACTCAGCTTTCATGCCTGCATGCCTTATGAAGTACTTGCTGCCTTGTCTTTCTATTTTAAGTGCTATATTGGTATCGTCATTAATTGTGATATATAGCAATCTATAACTTGATTTCCACTTGCCTATAACGGAGTATTTATTGTGATTATATACCGTTATTAATATATTATCTTGGTATTTTGCATTTACGGAGTACTCATTGTCATTTATATTCACTATGAATAAATCTCTTGCACGGTCACCTGCCATCCGAGTAGCTGATACTGGTGCCCCTTCTTTTTTACTAGATTCCAGTGTCACGCACTGGAATGACACCTGAGATGTTTCATTCACTGCTTTATGATGGTACCTTTCTTCATTTTCCAAATGAACATATAACGCAGTGAAAATAAATATTTTAATATACTCCTCTGTAACAAAATCGCCGTGAAACCCACTAGGGTAATGATCTGGAATGAATCTCGTATGGAGCTTTGCTGCGATAAAATTTGGGTGATGGAAGATGGATTCTAGAAATTCTATATTATTTGTTACTCCTTCTATATAGCATTCAGACAATGCTTTTTGCATTCTGCTGATCGCTTCTACTCTATCTTTTCCATATGTTATCACTTTGGCAATCATCGAATCATAGAACATGCTAATTTCTGAACCTGCAGCAACTCCATCATCTATTCTTACATAATCATTTTCACCCGGTTTATCGTAATATTTTATTCTTCCGCTGGAAGGGAAAAATTTCTTCGATGGGTCTTCAGCGCAAATTCTACTTTCTATTGCAGAACCAGTAAGTTTAATATCATCCTGATTGAATCTCAATTTCTCTCCACAGGAAGTTCTAATCATTTCTTCTACTATGTCTATTCCAGTTATAAATTCTGTTACTGGATGCTCAACTTGCAATCTCGTATTTACCTCAAGAAAATAGAAGTTTTGGTCTTGATCTACAACAAACTCAACAGTGCCTGCTGAAAAATAGCCAACTTGCTTTGCCAGAGAAACACATTGAACATACATTTTTTGTCTTACTTCTTCACTAATGAATGGACTTGGCGTTTCTTCTATTATTTTCTGATTATTCCTTTGTATCGAGCATTCTCTTTCTCCAAGACAAACTATATTGCCATATTTATCTGCTATGATTTGTATTTCAATATGTCTTGGCAACTCTATATATTTCTCTATAAAGATACTGCCATCCTTAAAACTTTTCTCTGCTTCATTTGTGGCTGATGTAAATGCTAGTTCAATTTCTTTTTTGGAGTTTACAATTCGCATTCCTTTGCCACCACCGCCTGATGCAGCTTTGAGCATAACGGGAAAACCGACCTCTTTAGCAACTTGAGCTGCGTGGGCAGCATTGCTGATCTTACCCATATATCCTGGCACTACATTCACTCCAGCTTTTCTTGCAGCTTCTTTTGCTGTTATTTTGTTGGCTGTAACTTCTATTGTTTCTGCACTGGGACCGATGAAGTCTATATTATGTTTTTGAAGAGCACGTGGAAAATCTGGATTCTCTGCTAAAAAACCATAGCCAGGATGAACTGCCTCAGCACCTGTTTCAACTGCTACTTCACATATTTTTTCAATGTTTAAATAACTGAGGCAAGATGGCGAAGGGCCGATATATCTTGACTCATCTGCTTGTCTTACATGCACAGAATTTACATCTGCATCCGAGTATATGCACACACAAGATATACCCATCTTATGGGCAGTTCTGATAATCCTGCAGGCAATCTCTCCTCTGTTTGCTATTAAAATCTTACTGTACTTCTTTTCTATCATCGTATGAGTATACTTTCTGAAGTTAAGAAAGTAAATTTCTATATCATTGCCTGCAAGTAATTTCTAGCTTCATCAAACACCTAAACTTTCTCCTGCAAGTTGTACATTAGCATTTTCCACTAAAGTGCTTTCGTTATGCAAGGCATGTATCTCGCTACATGCTTTAACTGACAGGTATGTGACTCCGCCAGAAGCTATTGCAACCATCGAGCTTAGTGCAAAAGATTGAGAAACTAAAAATAAAAAGTATAAAGACAAACATAAAGCAGCGATACATGCTATCGCTCCTATTATATATAAGCACAGGTGAAACTTCTGGTTACATATAAAGCTGTCTTTTATGCCTGCGATTTGCTTAATTTCTTTCTGTTGTGCAGCATTTAAGTAATAAAGAGGAGTTTCCCTCTTCTTATTAAAAGCATAGCCTTTACTGCAGAGCGCATCTTTAATATATTTTTTATTACATTTGAGTTCCTCTTTCAATCTGCTTACTTCTTTCCGATCTCCAGCTTCTTCTGCTTTCGTAATTTTGTTATTAGCTTCCTTCTCTAAGTCATTCACAATCTCTTGTACTGCAGGCAGCAAAATTCCACTTCTTGCTGCTTCATGAAATGGATTATCTCCATATTCATTATGCGCAGTTACAGAAGCAATGTTCTTCTTACAAATGTCTACAAATTTACCTTTGTTTTGTATTCTTGCAGCTAAATGCAGGAGATTACCTGCCTGTACTCTTTGTTTTGTTTTATCAAAAGGGCCGGTGTAACGCCAATTGATATTAGCTTCATTATCTGAAAGCAATTTTGCTATATCTACAAGTCCATCCATAACTCACCTTGCTATATTCAACCAATACTAAATTATACAACACAATTTATGAAAAACAAGTAAATTTTATCTCTCAGAACAAATAAATTCTAAATTGTTACAAACATAAATTTTAGCTATCATCATTTACATTACTGTAACAGACAAATATGCCAGGTATAGTCACGAGATTTGCTCCATCACCAACAGGATTTTTGCACATTGGAGGAGCTCGTACTGCGTTATTTAATTGGCTCTATGCAAAGCATCATGGTGGCAGGTTTTTGCTAAGAATTGAGGACACCGACAGAAAACGTTCAACACAAGAAGCAATTGATGCAATTATAGAAGGGCTAAGATGGCTCGGTATGAGCTATGATGGGGAAATAGTATATCAGTCAAAAAGAATAGAGCGGCATAAAGAAGTAGCAAACCTTTTAGTTGAAAAGGGTAGGGCGTATCACTGTTACTGCCCTGAAGATGAAGTTGCAGAAAAGAAGGCAAAAGCAAGAGAAGAGTGCAAGATATACAAGCATAAATGTACTACAAAACCTCCTTCTTGTCATCCAAGTAGCCGACACTGGAAAAATATGTGGTCACGCGCTGGAATGACATCGGGTGTGAGGTCAGTTGTCCGCTTTAAAGTGCCAGATTCGCAAGAGATCGTCATTGATGACAAAATATACGGCCAAATCAAAGTAAATAGCGACCAGCTTGATGATATAGTGATCTTACGCTCTGATAACACTCCAACATATATTTTTGCCGTGGTAGTTGACGATCATGATGCTGGAATAACTGATATAATACGTGGTTCTGACCATCTCACTAATACCTTTAAACATCTGCTAATATACCAGGCTCTTGATTTTGACATTCCACGCTTTGCACATGTGCCGCTTATCCATGGGGAAGATGGGAATAAGCTATCCAAAAGGCATGGTGCCACAAGCGTTTGCGATTATGAAAAGATGGGAATATTGCCAAAAGCGATGCGTAATTACTTGCTGAGACTTGGCTGGAGTCACGGCAACGATGAGATTATTAGCGATGAGCAAGCAATAGAGTGGTTTAATTTAGAAAGTATTGGTCGTTCACCTGCACGGCTCGATTTCAAAAAACTGGAGCATTTGAATAACCACTATATTAGTAACATGAGCAATGAAGATATTCTGACTCTAATGCTTAGAGAAAATACTCTAACTGACAAAAAAAAGGGCTATTTACTGCAGGGACTGACAGAGCTAAAAAAAAGAGCAAACTACCTGACCGAATTATTGGATTTAGCAAAATTTTATATTCAAGATCCGCCACTTGATTTAAGTGAAGAGGCTGAGCAAATTGTCAAATCTAACCTCGATATAATCAAGTTACTTGCGTCATTTCTGTCAAAGATCGGTGATGAAAATTGGAATAAGGGTTTTTTATCTTCTCAGATCAAGGAATGTGCAAAATTGCACGATATGAAAATAAGCGATGTATACCACTCATTACGCGCCCCTATAACTGGAGTAATGGATGCACCTGGAATCATTGATATCATGGTGATTCTTGGTAAAGATGAGTGTATAAGAAGGTTACAAGCAATTTAAATGAAATAAGAAAATTTCTTGACAAGCTTTGCCAGCCCCTTTATCATGACAGTGAAGCTATTGTATTTGCTTTCGCCAATCTGCAGATTAAAAGGTAAGGATTAC
>NODE_8_length_20104_cov_7.327049
TTAATCTGCAGATTGGCGAAAGCAAATACAATAGCTTCAGTTTCATGATAAGGGGGCTAGCGGAGTTTGTCAAGGAATTCTTATTAAAACTAAAGAGCTCAAATGAAAGGAGGTAAACTCTAAAGTATACATTTAGTAGCGCTTTCTATGAGAGAAATCGTATTACCTATTCCGTAAAGCTTTATGAAAGATCCCATTCTTGGACCGGTTTTTTGGCCAAGTAACGTTTCATATAATAGCTGAAACCAGTCACGTAAGTTGGTGTAATCATATTTTTTTCCAATAGAAAATACCTGAGATTGAATTTCTTCAGCAGTAGCAGTTGTAGATAGAGAATGTAAAGTGTCCTTCAAATCTAGTAACGCTGCTTTTTCTTTTTCATTTGGAGTTTTATATGATTTTGTTGGCTTGATAAAATCGTGATAATACTTTACTGCAAAGTCTGAAAGTCTATCAAGCATTTTATTATTTTCTGGTGTAACGTTTGGTGCATAAGAGGATATAAAACCCCATAGGATCTCTTTGTTTTCAGCATTACAAGCTGCTGCTAGGTTTAAAAGTAGTGAGAAATTTATGCCTGAAGTTTCTATACTGGGAACATTGCCCTGGTGAATGTGCCAAGCAGGATTATTTATATCCTTTTCTTTGTTCTCATGATAACGCTTTACAAATTCTAAATATTCATCAGTTGATTTTGGTATCACATCAAAATATAAACGTTTAGCTTTTTTAGGACTCTGAAAAATGTACAATGCTAAGCTCTCTGTTGGTGCGTAAGTTAGCCACTCTTCAATTGAAATGCCATTTCCTTTTGATTTTGATATTTTCTTTCCTTCTTTATCAAGGAAAAGCTCGTAGCAAAACAGAAGTGGTGGCTTTTCTCCAAGTATTTCACATATTTGACTTGAAAGCACAGCAGATGGAGTTAAATCTTTTCCGTGAGCTTCGTAATTTACTCCAAATGCGGCCCACCTCATTCCCCAATCAGGTTTCCATTGCAGTTTACATTTTCCTTTTGTCACTGGAACTTCTATTTTTTCCCCGTTTGGGTCTTCATATGTGATTGTTCCTTTCTCTGTATTTGTTTCAATTACTGGAACTTGTAAAACTTGAGAAGTTTTTGGGCATATTGGCAAGAATGGACTATAAGTCTGCTGTCTTTCTTCCCGAAATGATGGAAGCATTACGTCCATCACTTTATCATAATTTTTCAGTAAGAGTAAAAGTTTTTCATCGTAAACGCCAGATTTATAACACTCTGTTGCACTCCTGAACTCGTATTCAAATTCAAACATATCAAGAAATTTACACAACAATGAATTCATATGATGACCATAACTCTGATGAGTGCCAAATGGATCAGGTATCATAGTCAATGGTTTATTTAAGTGCTCTCTTAGCATCTCTTGATTTGGCACATTATCTGGTATTTTTCGCAAACCATCCATATCATCTGAAACTGCAATGATTTTGGTTTTTATACCAGGAGCTATTTTTTTTAATGCATTTACAATAACTGTAGTGCGGAAAACCTCTCCAAAGGTTCCTATGTGGGGTAAACCAGAGGGTCCATAACCAGTTTCAAATATTATTTCTTTTTTATTAGGAAACTCTTGCAATATTTTTTCTGCTTCTTGAAATGGCCAATTTGTCATTATCGGGATTAAATAATGTATCTTAACTTAAAGTGCTACTAGTTTCAATGGATTTTTAATATAATGATATAGTATTAGTGTTAGAGCTATTATTAGAAGGTTAAAGATATGTCCACAGGTAGTATACAAACAGATCAATTATTTAAAGGTCTTACAAGACCTCCAATGCTCTTTGGTGTGAGTTATATATTTGCAATATTAAACGTCCTGATTTGCATGCTAATTTTCATTAATTCAAATGATTTAAGAGTGATTCTCTTAATGTTACCAGGTATACATGGACTTGGTTATATAGCTTCTGCAAAAGAACCGTTGTTTATTGAATTATTTATGGTAAAATTGGGAAAGTGCTCGAAATGTTTAAATCGTTTTTACCATGGAGCCAATTCTTATGATATTGCTTAACGTTGTGTGATGCTGAGGTTTAGGGCTATTCAATCAAAGAATAAATCTACTCTGAACAGGGAAGTTCACGCTGCTGAATTTATTCCTTATTCTTGCTATTGGAATAGCACAACCTTGATGACAAAAGAAAATTGGTTGGTTAAGGTTATAAAATTAAGTGGTTTTGCATTTGAAACTGCCGATGACGAGGATTTAGTCATACAGAACAACATCAGGAATCAGATGCTAAGAAGCATTTCATCTCCGGCATTTAGTTTGTATTTTCATACTATCAGACGTAAGAAAAATATTTTTTCTGATGAATTTGCAAGTCAAGGTTTGCCGAATTTTTTCGCTAATCACGTAAATCTAAAATGGAGAGAAAAACACGCAACAAGGCAATCATTTATTAATGACCTATACATTACGATTATCCGTAGAGCGGACACAAAAGGAGTAGAATTTTTGTCACATCTACTAAAAAAATTCGGACATGTAACTTCAAAACATGCTTGGGAAAGTGATATACGTGCCACGTATGAAGATTTAGAGGAAACGACAAATCGTGTAGTGACAAGCCTTAGAAATTATTCGCCTAAAATTCTTGGAGTAAAAGAAACTCCAGATGGTTTGTTCTGCGAAATAATGGAGTTTCTATCTAGAATCGTAAATTGTGGATTCGTTACAAATACGCTTTTTCCGCTAAGAACTGAAATATCAAGGTACTTACCAGTACATAGGTTATTCTTTGGCCGTAAGATGATACAGGTTGTGACTCATAATGAGAGTAAATATGCTGGAATAATTAGTATCAAAGAATATGGAAATCATACTTCTGCAGGAATGCTTGATTCGTTTTTACAACTTCCTTACGAGTTTATAATTACGCAATCTTTTCAATTTATAAACAGGCAAATGGCGATTGGAAAAATGCAGATACAGCAAAATCGAATGATACAGTCTGCAGATAAAGCTATTTCTCAAATAGCAGAAATTTCTCAAGCGCTTGATGACGCAATGAGTGGTAAGATTGCGTTTGGTCAACATCACCTGACTATTTTATGTATAGAAAAAAGTCCTAAATCATTGGATAACGCTCTGTCGTTGGTAGAATCAGAGCTTTCTAATTGCGGTGTTTACCCTATACGTGAGAGAGTTAACCTTGAACCAGCATTTTGGGCGCAAATTCCTGGTAATTTCGATTATATAGTGAGAAAAGCTACAATAAGTAGTCTTAATTTGGCTGGATTTGCATCTCAACATAATTATCCTACTGGTAATAAATTCAATAACCACTGGGGAGATGCCGTTACAGTTTTTGACACGACATCTGGGACTCCATTTTTTTTCAACTTTCATATAAGGGATGTTGGACACACTATGATAATTGGCCCAACTGGTGCTGGTAAAACTGTTTTAATGAATTTCCTGTGTGCCCAAGCGATGAAGTTTTCTCCAAGGATATTCTTTTTTGATAAAGATCGCGGTGCAGAGATTTTCTTAAGAGCACTTAGTGGTATCTATACTGTAATAGAACCAAGAACTAAAACAAATTTTAATCCTTTACAACTTGATGATACCTCTGATAATAGAACATTTTTAATGGAGTGGATAAAGTCTTTAATTTCGGTATATAATGATAAATTTACTTCAGAAGATATTGCACGAATTAATGATGCAATTGAAGGAAATTTTAAATTAAGAAAAGAAGACAGATTCTTGAGAAACCTCGTACCGTTTTTAGGGCTTGCAGGTCCTGATACTCTAGCTGGGGCAATATCTATGTGGCATGATAATGGTTCTCATGCTGCAATATTTGACAATAAAGAAGATTTGCTAGATTTTTCACGAGCAAGAGTATTTGGTTTTGAGATGGCTAGCTTGCTCAAAGATCCTGTTGCTCTTGGACCGGTCTTGATTTATTTATTTCATAGGATTAGTATATCTCTTGATGGCACTCCATCTATTATCGTTCTTGATGAGGCATGGGCGTTAATAGATAATCCAGTTTTTGCACCCAAGATAAAAGACTGGTTGAAGGTACTGAGAAAACTAAATGCTTTTGTGATTTTTGCTACTCAGAGTGTTGAGGATGCAAGTAAAAGTACTATTAGCGATACGCTTGTACAACAAACAGCGACACAGATTTTTTTACCAAATCTGAAAGCTACTAGTGTCTATCGGGATGTTTTTATGTTAACTGAACGTGAATATATATTAATTAAGCACACAGATCCGAGTACTAGATTCTTTTTGGTGAAACAAGGAGTCAATGCTGTAGTAGCTAGAATAGACTTAAAAGGCCTGGATGATATAATCAACGTATTATCCGGACGTGCAGAAAGTGTTCTATTGTTACACGATATATTAAATGAAGTTGGGGACAACCCAAAAGTATGGTTGCCTATATTTTATCAGAAGGTAAAAAATGTTTAAGACTAAGCTGTCATTGCTATTAATTGCGATATTTTTACTAAATATAGACTTTTTACTCTCATATCCAGTGCTTGCAGATGGAGTAAGTGGTACTGACAAGACAGAATTTGTTAGCAGATTTAATTCCACTGGCAGTTTTAGTCGTGCCTCTAATCCTGATTGTGGAGCGTTTAAAACAGCTGCAGCACTTGCTGGAATAGCGATTGCTGTTGGCGCAATATTTACTGGCATTGTTTTGATCGTTTCTTCTGCTGGTTTGTTTACCGCTCTTGTTATTGTTGGAATGATAGCTGCAATTGTTGGAGTCTGGAAAGCGATAGGAGGGCTTGTTGTTTGTGAACATAGTTTTGTTAAACACCCAGTTGCACGTGATCATGATGGAAAATACAAAAATTTTAAATTAGAAGACACAGGTTATAGTGGCTGCACCAATGAAAATTACCGAACAGAAGAGGAATATTTTTCTTGTTTGCAAAATAAAGCTCGGGAAGACGTGAACAAAAAAGATTATGACGGGAAAAGAGCAGAAAAAGAAGCCTTAAATTCTAACGTTCAGGAGAGTACAGAGAGTTATTACTGGCCAAAAAATGGTGTGCAATACAGTGAATATATAGAAGTATGTCATCGAAACCCTTTAACTTTTGGTAATCTTTTTAATAAGGTAGACTTTAATTCCAGAGGAAAACCTGGATACATAGACTTTGATGTCAGGGAGAAAGACACTGGATACGTAGATGGGTCATGGTCCTCGAAGGTTGATGGTGGTCTGGAATGTAGAGTTCTCAAAGCAGGACAGAGCGAACCCATACATGGAGCTACATTCAAAGCAGTGAGAAAAACGGGCAGATTATGTGTGGAGTTAGCCAGTGTTAGCATGCTTGGTATCGAAATGACTCCTTGGCCGCAAGGGGTTGATATGGGGTGCACGGAATTGCCACCTGACCCACTTGCTCCTATGTGTGAAAAATCTGTGATGATATTCAAAAATAAAGATGGTACAGGAGAGGAAAAAGTTCCTATTGGTAATAATGATGACTATAAAACTATTATCAGATCTAAAGAAAAAAGACTCAACGGACAAGGGGGGAAAATTTTTGTAGGTTATGATAATGCTGGCTGTTTTAGCTCGTATGTTTCTGAAGCTTGTTATAACCAGGCAGGGAGTAAATCATTAGCTCCTATTCCCGTAACTTCTATGATAGTGCAATGCATTAAGGAATCGTTAGATAATTTAGTTGCAGGTAAAGGTGCACCAAATGGTGAGAGTTTTATATCTGTAGCACAGAAAAGGCTGAAAAACACTGTAACTGCTGTTTTAGTTTTAGCTTTAATACTGTTCTCTATAAAAGCCATGTCTGGTGGAGTTCAGAGGCCTCAAGAAATGTATATGTTGATCATAAAATTCGCTTTAGTGATTTACTTCACAACAGGCAGTACCATGTCTCATTATTATGGAGAATTAACTCGTCTCTCAAATGGTTTGTCAGAGATAGTGCTAAAAGCATCATCTGAAAGTAAAGGCATATGTAATTATAAAGCAGGTACAGATTATGAATATACTCGTGCAGGAAAGAGGGTATCTTACAGTTATCTTGCACCTTGGGATAGGCTTGATTGTAGAATTTTATTTTATTTAGGTGCCCCTTTAGATGGAATTGGTGGCAAAATTGGTACTGGAGGTGTTGCAACGTTAGCAGTCTTGCTTGGTGCTGCTCCTGTCTTATTAGTTGCAGGTTCGGTAATCGGTATTATTTTTGCTGGTGGACAAATTTTAGTAGCTCTTGTCTGTATATTTATGGCCGTTCTGATGATGATGGTTATTTTGTGGCTGTGCTATGTATTTATTTTATCTCTAGTTGCTTTAAGTGTAATCATCATTTTATCACCTTTGTTCATTCCTATGGTTTTATTCCAACACACCAAAGGATATTTTGAAGGCTGGGTGAAAGAGTTGATTACCTATAGCTTATACCCGGTTATCCTTTTTGCGTTTTTGTCCTTTATGTTCATAGCATGTGATAAAATCTATTTTAAAAATTTAAATTTTGAACTGGACGAGTCATATAAAAATGAACAACCGGACAAGTCATATGAAAAGAAACAAGCAGAAATCTCATATAGTAAGAAAAAACAGTGGTTTAAATTGAAAGATGGGGAATGTGATAAAAATGAAACTACTCTTGCATGTATGATGCAAAATTATAGCTTTAAAAAGAGCAGCATACTTGGTCTATTCGACTTTACATACATGGAGTTTGGCAGCTCTCTCATCGGAGAATTATTAAAATTGTGTTTAGTATTATTCCTCTTTTACCACTTTTTAAACATTCTTCCTGGCATGGCTGCTGAACTTGCTGGTAACCATAGAGCAGCACTTGGCTCAGGTCAGACACCTGGACAAATAGTGGGCAAAGCTTTATCTGCTGCCAAAGCTGCTGCTGGGGGTGTTGCTGGTGCTGCTGCTAAGAAGTTGAGTGGTGGAGACAAGAGTAAATCTCGAGGTTCTGGTTCTAGTAGCTCCGAGAGTGTTAACAAAAGCACTGAATGAGTTGGATTTATGCTAAAATTTTTGCTGATAATACCGTTTTTTTTTCTGTCAGGCTGCGGGGAACATCACTGTATTAAGCCAGAAAATTTATCAGGTTTGCGTGAAAAACTAGATATAGTGTCAACAGAGCAGAAATGGGTTGATTCTGGTGTTAATATCTCAGATAGAATAAGAGTAACAGAGATTGATATAGTGCCTAGTAAGGTTAATTTTTGTCCTAAGCAGTATGCAGATTTTGCAATTGGGCCTGGGAGAAATGACGTTGCATTACCATTTGCACTTAAAAAAGGCGATACGATAAGCTTTAGTGTGATTGGAAGTAAAGTGTGTAAAGATAAAGAGAGTGAGACAAAAATCAGGTATTTGAAAATCGACGAAAAGTGTAGCGAGCAAGAAACGGAACATTTTGCACATGTTTTAAATCAAGAGAAATGCCAAGGTGGCAAGGATGGGATATGTCCTAATAAATATATAATAGGCGATGCGCAATGGTTGAGTGGAAGAGAGTACTGGTTTTCGAAGTTAGATCAAGATGAAAGAAAAAAGGAAATTGAAAATATTATTAACTCTATAAAACAAGGAGAGAATATAGATTGCAGTAAGCTTTCAGAGAGCAGTGCAAGTAAGATAGATACGCACATTTTAAATTCACTCTGTAGACGTATATGTAAATTTTCTTCTGGTCGTAGAGGCGAGGATTGCGTGTATATTGAATATAATAATATAGAAATTGAGCTATTCAATGCTTTAAATTCTAGTGGTGAATCTGTTGTTGCTGAAATTATTAGTAACGTATTAAAGGGAAAACAGGTAAAAACTGACATTACATTTCTAAAAGTTGGTATGGATAATGAAACTCTTGAACACATTCCAGGTGGTGGTTTATGTACTAGTTGTGATCATAAGATGGAGAATGACCATCAAATACCAAGTTTAACTTTTAGTCTATGTAGCAGAAATGACAAGAGCTGCTACAATACAAATGACAAAGGCGGGTTCAACATAAGAGTAACGAAGAACCATAGTCTGGAAAATAGCTTGTATATAAGTGTTTCCGATAAATTCCCTGAGCATAAGCCTGGTGAAAATCAAGCGGATATATCTGTAGATATCAGCAAAGTTCATGACATGGAAAACTTGAAAGGAAAATTAAAAGACAAAACAGGCACCATATATTACGGAATAAGAGACCATGGCTGCGATTACAAAAATGAAGGTCAATTTAGTATTAACCTAACAACTAAAGAGCCACCTACAAAAACTTTTAGTGCAATATATAATTTCTTTGATGAAAAAGTGAAAACTGCATTTTTCGGCTCTAATTATAAAGACCCTAACGCAATTCACTCTGATACTAGTCCTGTAAAGTCTCTTTACGAAAATTTTATAAAATCAAGCAGAACAAATACCATTAGATCTACTATAATATCACTATTAGTACTATATATAATCTTATATACTCTTTATTACTTTTTTGGATTAACTCATATTTCTATATATGAGTTTTTAATTATATGCGTAAAGATAGGAATCATCGCCCAGCTATTGCAGGATAATAGCTGGGACTTTTTTTATAACAACGCATTCTCTATATTTATTAACACTCCAAAACAACTAATAGAAATAGCAAATTTTAGAGGCACTACTTCAAATGTTTTTGAGTTTCTTGATTTGCCGCTCAATAGGTTCTTGTCATCGCATTCAGTATTGTTAATAGTATCTCTTATATTTTCTGGCCCTTTGGGCATTGTATCTTTTTGCTTGGTGATTTGGGGTTTAATCACAGTGAGCTTATCTATTTTTAATGCCTTATTTTCTTTTATTACATCTATAGCAATAGTTGCGTTATTGCTTTCTTTAGCACCTATTTTTATTATTTGTCTTTTATTTGCGTATACTAGGCAGATGTTTCACAACTGGGTTAAAAATTTAGCAAGATTTGCGATTCATCCAGTAGTGCTTTTAATTTTTATATCACTGATAAGCCAGGTTATGGATTATATTGTGTATTCAGTATTTGATTTTGAGGTCTGCTCTACATGTATACTTAATATTAACTTAAAGATTTTTAACCCTTGTATTTTTTATGGTTATGCTTCCAAATATACACCTAATATTACCGCTATGATGGCTTTTGTTATTTTGGGACACGCTATGAAAGCTTTAGTTGAAGCTTCTTCGACAATATCTGACTCGTTGTTTGGTGCTTATGTAGCAAGCGAACCTGGAAGACAGTATCAACAAAGCTTAATGGGAACAGTAGGGTTAGATGAACAAAGCGTTCAAAGAAGAGAAAGAGGAGGTGCTTCTCAACAGTCAGGTACGTCAAGACCTCAAATACCACAAGGGACTCAAAGGTCAACGCCTCAGATACCACCACCAGGAAGACAGCAATGATAAGTAAAAGATCACTATTGTTGATACTGTGTCTTGCAATCACTGGTTGTAACATGGATTGTGTCGAACCTGGGTTGCAGAGCAGAAACACTAGTGTTAACGTGGATGTTCCAGTTCATAAAGCTGGTGAAGAAGTTAAAATTCATTGGGTTGATTCTGGTCAAGTAATTAGTAAGGGTGAGGAAATCAAATTCACCCTCGATGGATCAGTAAATTTTTGCCCTTTTAAAGAAGACAAAAATCCAAGGAAAGTACTTGTGCCAGCTAGCTTTTGTGCTGATGGCTCAGAACCAAATTATAGTAAAGCTGCAAATATTAACGATGTGCCTAATAATTATGGCGTTGATGAAAAAGGCGTAAATAAAAACGAATTGTGCGGTGGTAAAGGATTTGGCAGCAATAGACGTTATGTAGACACTGGAATTAAAGTAAATCCTGGTGATAAGTTAAGCTTTAGCTTAGTTCCCAGAAAAATAACAATTGATTATGACAATCCAGGAGGGAAAGGTGTCAGCTTTGATGACAATTGTTATAGAGCTGAAGAAGGAGGTGAAAAAGTGTCAGAAAGTGAAATATTGAATGTTAGCAAGCAAGAGGGAGAGGAATTTTTTTGTGAGGGCAAGGATGGAAAGAGAAATAAAATAAAATTTTTACCTCTTGATAAAACAAAAGCAAAGGAAAGCAAAGTGCTAGTTGGCAATGGGTACACTCCATATGATAATAAGGTACATTTTAATAAAGGTTATGTTAAAAACAACGAACCATGGATACATGGCTCGCTGTTCGATTTACGCCGAGCTAAAATAGGATTGAATGAGTTATGTGATGGAAAAAACTGTAGTTTGGATGAGAAAAAAAAGTACAGTTCTTATGAGCTTAATTGTTACTATCAGAATATATGCTATACTAGAAAAGGTATATGGAGCTATGATTCAGGTCGAGCAGGAGAACGGAACTGTGTCTCCTCTATAAGGTATAAGAAGTACGATAAAGGAAATAAATGTGATATGTATTCTTATCTAGAAAAAATGGAAGGGAATGTTAAAGCAGGTAGTTTTACTGAAGATGATAAATCTTGGGCTGAGGCTCTTGTTGCAAAAATTGGTGATCTTGGTGATCAAGATACTGATAAAGGTATGCAATGTCTTCCAGATAATGAAGTAGGTGCAAGAAAGGATAATGTGTGTTCGCAAATTAGTGACAATTTCGAGGATTTTTCTCTGAAATTAAATAGTGACTATGCAGTAAATGACAATGTAAAATATGGTAGTAGTGTGATGCTTGCTATAGCAGATTATGGTTACTATGGAGCTAATAGGGGCGGGTACCATGTTAAAGTGACTAGATCGTGTGAATATATCAATGGTGAAAAACTGTATGTGTATTTGGGTGATAACCCGCCAGGGGATCCATCTGCTCCAAAGACTAATGATTTCAAAAAAGTAGAGCACTTAGATAAAACAAAGGATAAGGTATATTATATAATAGATGGAGGTCTTTTAACAGATGAATGCAAAGACAAAAAACCTATAACAGATGAATGCAAACCTAAGAAGATATATTTCGGCATCAATGTAAGCAACGTAGAGAAAGATGACATTACGGACAAAAATGGCAAATATTACGAAAACAATAAGTATAGTGTAACTTTATTTGTCAAAAGAAAAATTAATGATTTTATTTCATCGAATGTAAACGGGGTATTTAAATTTATAAAAGAAGAAGTAATTGGGGACAGCGTTAAAGATTCATACAAAGGATATGCAAGAGGTCTTCTTCAGGGGGTAAGAGCTTTACTTACTCTATACGTTATATTTACTGTCATTGGCTATATGCTTGGAACAATACAGCTAAGTAAATTTGATTTCATTGTAAGAATGTTCAAGATAGCATTTATAGCTTTTGCCTTTAGCGATAGAAGCTGGGAACTTTTTGGTACAACTTTATCCAGACTTTTTATAGATGGTAGCACTTATTTGGTTGATAGCTTTTCTGGCTATATAGGGGAAGGGGGGAGAAAATTTGCATTCTTAGACTTGACAGCAGGAGTATTATTCACAGCAGAAACTTGGTTAAAGTTTTTATCATTGATGCTCTCTGGTCCTTTTGGCTTTATTGCATTTTTGGCAATACTCTACGCTACTTTTATGTTCTTAAAATGCATTATTAGCGCTACGTTTAAATATGTAATATCTACTGTTCTAGTGGCGTTTTTACTGTCATTAACACCTTTATTTATCGTATTTATTCTATTTCAAAAGACTAAACCCTTGTTTGATAATTGGATAAAAACGTTGGCTCATGTTTCATTAGAACCAGTCATTTTATTTTCATTTTTATCTCTTTTAAATCAGTTGATGTATTCAGTTTTATATAACCTCACAAATTTTTCTGCATGCTATCAATGTTTAATTAGCGTAAATTTCTTATCGTATGATCTGTGCTTGATGAAATCAATACTGCCTCTTGGATACAGTCCTGGCACTAGCGTTGATGTTGCACTCAGTACCGGAGAAAGGGCTGGTGGACACTTTGCAGCATTACCTATAGACCTAATCCAGGCGTTTATATACCTCATTATTGCCGGTGCAATGGAAGCTTTTGTTTCTATATCGGAAACTATGGTACAAACACTATTTAGCTCTGGTTATGGAGTTACTGGCGGTGTTGGTACAGTTGCTAAGAGCGCATCGCAAGCTATGCTGTCAACCGTTGGCCTTGATGATAAGACCCAAAGTATGATACAGAGTATCAAGCAGAAAATGAGTAAAGATCGGGGAAAAATTGAGGCTAAATTACCTAACACGCCAAAGCAACCAGACAAAAAAGAAGATTCTAAAGGAAGTTCTGATAAAACAACGAGTGATAGACCTAAAACATTAAAACAATCAGATCAGCAAAAAAATTCTGATGAAACAATAAGAAGTGATCCTAGTGCTAAAGCTAAAAACAAGGAAGAAAATGGAGAGGAGTAAGATATAAATGATATTATGGAGTAACTAATTAAAAAGATATTTTAAGTAAAGTTTTAGAAATTTATTCTGTATTTGGAAAAAGTTTAGATATGCAATCACGTTTAGGCAAATGTTGGTTTAGGGTATTACTTCTTGCAGCTTATGTGCTGATCACAGGTTGTAGTAAAAACGATATGCCTTTTCCAAGGTGTATATCTGCTGACTATTTTGGTCCTAAACCTATTGCAGTAAGCGCTCATTTTTCAAGCGACCACGATGCGTTTATTCCAGGAGATGGAGAAGTTATTGATCCTGAAACTGGCGAAATTAATTATGGTTTTCACCATAACCAAGTGGTGAAGTGGGAGGATACCGGACTCGAAACCAATGGAGATAGTTTAAAAGTGCGAGTTAATGGTGCATGGACATCTTGGAGTAATAATAACAAGAAGGAATCTAAAAAAGGCAGTTATACCTTACAAAGCTTGGAGCAGTTAAAATATGCAACTAAATTTGAAGGTAAACAAAGTGATAATAGTTTACCTAATTTTCACTTAGTTTGTAATGATTATAAACCTAGCATACAAAAATTTTCAAGTAAGCCTAATGCAAGTTGCACTGTAAATTGCAAGTGCATTAATGGAGATGATAGTGCAAATACAGTATCACGTGGTGCTCCATGTTGGTTTACCAACGGTCATGGTGCTTATCTTTTGTTTCAAACGGGGAAAGATGATCCTAACGAAAATCTAAAGTTAATGCGCGATCCTCAATATCCTACTGTACATCTAGGTTATAACTCCACAGCAGAGGGCGACAATGGATTTTTTACTTTAGACAGAGATAACACTAAATTAAAGGACAGAAATTGTAATGAGTTGAAGTTAAAAAAGGGATGGAAAATATATGTAAAAATATTAGATAGATATTACTTAGATAATGTAGGTGGCTACTCTTTTGAGTTCTTAAGTGGAGTGCAGCAGCTAAGTAGTTTTGGGTTTTTTGATTACATTTATAACTATCTAAAATGTGTATTATTGATTAACGAAAATTGCAAAGAACATTTTAATAGCAATGATCCTGCAGTTGCACAAGCTATGTTCGAAAATATAGCTGAAAAAAGTACGAGCTTTCACAATTTTGTTCTTTCCTTGCTTGTTCTATTTGTAATGATTTCATCGCTTCTTTATCTTTTTGGCATGATACGAGAAACTAAGCATGATATGCTCATCAGAATGATGAAAATCACTCTAGTAATAGTGCTTATATCTCCTGGAAGTTTTAGATTTTTCTATGATCATTTTCTTGTTTTATTCGTTAAAGGTCTTGAACAATTGATAAGTGTAATTACTAACTTTGCTCCCAACATGAACACCGGAAGTATTGCTCAAGGAGATGAAGCTAAGTTGTTTAGCTTCATGGAGGACATGTTCAATAAATTTTTTGCTTATTCTGTTTGGAAAAAGTTTGCAGCGTTTTTACATTACCAAATGTGGGCAAGCCTTCTTATGATACCGGCAATTTTCATAGGGATTGTACTATACTTCTTGTTGTGCTTGTATGCTTACATAATATTTCTCTCTGGCTTTATGGGTATAGCTTTTCTTATAGCTATCATGCCACTGTTTCTAATTTCTATTTTATTTTCACCGCTGAAAAGTCTATTTGAAGGTTGGATAAAATTCTGCATCAGTTTTTTTTTACAATCGATTATGATATTTACTCTCTTGTCATTGTTGGCTTCAATGATAATGAACACCTTTTATAGACAACTAGGTTTTACTGTATGCTACAATAAATGGTTCGAGGTAAAGTTATGTGCTCCAAAATGGGTGTTTGGCGGTTTTTGTATCGTTGATAAGCAGTACTTTGGTTGGACCCCAGGGCAAATTTTTGTACCTTACACTCTTGGAGAAGCTTCTTCTCTTAACATAGATAAAAGTATAGAAGGTATAGAAAAGATAAGCAGAGAAGGTGGTACAATAAAATTTACTGGTGGTGCTGGATATATCCCGCTTCCACCAGATTACCCTAAAGATAAAAATGGTGAACATATAAAAGGGTTTCGTTATATAGATTATCCTTTCTTTAATCCAATTCCTGGAACTAAAGATAATCCAGCAGACCACTATATTGCAGAAAGTGATATGGTAGTTAGTAATGGCTGTAGTGAAAAAGATCTAGTGCGCTTAACAAATAGTTTATCTCATGCATCAGAGAGGGCTGACATTATATTACTGATCAACAATATAGAGAAAAGGATAGGTGATGTTAGTGAAATAATAAAACGCTACTGTCAAGATATAAATAAATGCAATAGTTATAGGGAAATAATTAATGAAATAAGATCTTTAGTGCGGAGTGCGGTAGAAAAACAAGGTTGTAGAATACTGAAACTTCATGATTTATATAAGGATCCCAACAGTGAATACTGTCAGAAATGTAAAGATTGTGAGGATTGCAAAAATTATCAAGAAAATAGCGATTACCAAAGGGTGCAAGACATACAGAGAGGTTATTTAATCAATGCAGGGGGAATCTTTATACTATTCTTGCTTTCATTTTTAATGTTCTCCTTACGCACGTTCGTACAACAAATGGGCTCAAGTATCGCTGGTGGTGGATTCAGCGTTTACAATATATCTAGTATGTATCAGGCATCGCCTTTGACTGGCATAATGGAAGGATTCAAACAGCAGTGGCAAAATTTTGCTGGTAGAGGACTTGAGTCTTTAGGCAGTTGGGCTACTCATTTACCGGATAGATTAGCCGGAGGTGCAGCTAATCTGCTGGGGAGAGTACCAAGAGTTGGAGGAGTGCTGAAATACGCTATTGATGTGCCACGTAAATTTGTAGGTGCTACTATTGAAGCAACGAAGTTTGCAACATCGCCTGAAAATGATGTTGATAAGCTCGAGGAAAAAATTTACAGGGCATTTGGAGTTGATAAGGAAGATATTACACACAGAAGGATCGGTAAATATTTAGATTATTATAAAGGATACGTAGGATCACATTTGGGCTATACAATAGAAGATGCTATGAAGTTTACTTGGGAGCATGGTCTTGACTCTATAGGAAAGCATGGCTATGATCATAACCTACTCTATAGAGCAAAAGAATATAGGCGAGATTTCTTAGAGAAGCTTCATGATTACACTATCGGCCGTAAGAGAGAACCAGAAAAAGATAATCCTGATCAATCAAATAAGGTAGAACGAGAGTTAGGCACGGAACTAGTAAGAGATAACCATGATCAGCCACTAGAAGAAGGCGACCCTCTTCGACTACGAGGGGGAGGTCAGCCAGATAAGGTAGTACGAGAACTAAGCACAGAACAAGAAGACAAGCCTAATCAACTACAGCATGATCAGCCAACAGAAGAAGATAAGCCTGATCAATCAAATGAAGTGACACGAAATTTAGGCACGGAACCAAAAGGTTCAGATGAAATTGATGATTTTGGATCTGCTTTTGAAGGTATGGAAAAACGTGCTGAAAGAGAAGGCAGAAGAAATCAAGATAAAGTTTACAACCTCTCACCACTTTTTGAAATGAACACTCCAGAAGCTGTAGAAAAACGTGCTGAAAGAGCTAGAAGAAAAGAAGAAAGAGATCGAAAAGACGAAGTTTATAATCTTAAGCCTTTATTTAAAGAACCAAAAAATCCAGAAGAGTACGTTAAGGCACTTTTTGAAATGAATACCCAGGAAGCTATAAAAAAACGTGCTGAAAGAGAGGAAAAAAGAAATCGAGAAGACAGTAAAAGGAAATTACCGGAACCAATGAGGAAACCAGATGCAAAAGGAGATGAGAAGAGGATTGAAGATGAAGACTAATAAAAATTTCAAAGGCCTTGATTATTATAAATTGCAGCAAGACAAAGATGGCAACATAAAGTTAAATGACTACGACGACATTTTAAATGCGCGTAGGGCAAGGGTAGACTTGTTGCGGGATAACACATCACTTGACAAGGATGTCAATTTTGCTAAATTGAATAAAGCTTTGAGTGAGAAATTTGTAGATAATCATAGTTTATTGTCTGAATTTGATAAGGAAGACAAAGAGATTGTACAAGAAAGGATTAAGGTGTTTAGTATTTTAGAAAGTCTTGAAGACCTTAAAAGCGTGAAAAGTGAAGATCTGTTAGAGGTTAGCTTACTGCTGTCAGATCTTAGCTTCATAGAGAGAAATGTTGTACTAAATACCGATCAGAATTCTGATCTAGCAGGATTTAAAAACCTATTTATTGAAAAAAAAGCATCTGGTGAAGAGTATAGTGAAGAAGAATGTAGAGGCTTTCTTGATAATATAGATAAAATCAATACTATAATTAAGTTAGAGTTAGAAAGCAGAATTGAAGGGCTAAATCATGATGAAAAAAATGATCATGATGATTTACAAGATGAGATTGGTCAAGCAATTAATGCAGCAGGCAAATCAGAAAAAGATAACTGATGAGTCTTGTGTTTGTGTTTTTCTTACAAGCGACTCGATAGCTTCTCTCTATTAAACTGCTAAAGCCATATTGACATTAATCATATAGTATAAATAATTAATTATTTTGGAGCTTATTTAATATGCTACGCATCATTGCAGGCAAATATCGCGGAAGAAAAATAACTACAGGTAAGCATTTAGCTGCACGACCAACTATGAGTATTGTTCGAGAAGCAATATTTAGTATACTTTCCTCAAGAAAACCTATTTATAACTTGAATGTACTTGATTTGTTCTGCGGAAGTGGCTCTTTTTCATTTGAAGCGCTTTCTCGCGGCGCTAAACATGCATTCATGGTGGATTCAGATTATTACAATTTGCAACTGCCTAAAAAAACAGCAGAAGATTTTGGAATTACGGACAATGTTACGCTAATTTGCTGCAGTGCTAACTGCTTACCAAAACCTATTTCAAAATGCGACATAGTTTTTATAGACCCACCTTACAATAGCAATCTAGTTGAATCAACGTTGAATGGACTAGCTAACTCAGGCTGGTTAAGTGATGATGCATTGATAATTCTAGAGATTAGGAAAAACGAAGGTTTTGAGTGCAATAAAGACTTTAGTATAATCTTGGAACGTATTTACGGTATAGCAAGAATAATTTTTCTTTCTCTATCAACTTAAACTTGCATATACTTTTCATTGATGAGTTCCAGTTCTATTTTCGTCAAGTTTCCGGAGAAATTACTTATTCTGTACTGCCCTAGATCAAAATTTTTATTAAATTCAGAGTCTATTAAATATTCATGTGCTTCTTCAATAAATTTATTTTCTTTTTCTTCGTAACTGGTGTATTTTGTTGTACCATTATTATCCTCACAATAAACTAAATGTTCTTTATGATCAGCATGAATATTTTTATTTTCACAAACCTTTTCAGGATCGTGCTCAAGTACTTTTCTACCAACAATCAATAGCTTATAAGAAATTTCCTATGATTCCTTTTAAGCGAGTTTTGAATTTTTGAAATGTCATGACATTGTTGATACGGTTATCAAGAAACGATAAAGTATCCACAAAATCTTCTGAATAATCATTGATAAAAAAAAGTATCGTACTTAAGTACACTCCAGCTAATATTGCTCTTTTTGTATAGTAGTTAAAATCTGTTGATTGGTCATGAATGCCATACCAAATCGCACTAATAGTTCTGTATAAAAGTTTACTAGAAAAATATGTATTTTTTGGTGATACGGAGAATGATAAAACATTTTTTAAAAATTCTCTATAATTCGGTAGCTTAGCATAGTTTGAAAGGTGTATTTGAATAGCTAACTTTACTCGCTCTCGCACTTTCATATCTTCTAAATTAGAATTTCTTAATTCAGCTTCCATTGAGCTATTTAAGTCCTCTGCTATGTGCTCCAAAGCGCTATATATTCCATTCTGAAATTTGCAAAAGCTATTAGCTAGATTAAGGTCAGTGCACACCTTTAATAGGGTTTCATCGCTTATCCCTTCAAATGGAATAACCCTAATTAGCTTATCTATTATTAACTTTTGTTCCACGCAACATCATACTAAACAGCATGTGTGATTGTACCTGAGATTTTCAAACATTCTACAAAATGCTTCACCACGTTCCTCGAAATTTTTCCATTGATCAAAAGAAGCACACGCGGGAGAAAGTAATATTGTTACTTCTTCTGCGCTATTTAAGGCCTCTTCAAAAGCCAATCTGAATGCATCTTCTAGATTGCAACATTTAACATAATCTACTTTATTCTCCATAACATTTGCAAAAGCTTCGGTTGATTCTCCAATAAGAAAAGCTTTTCTAACCCTTGTAAAATGCTTGCTTAATGATTCTATTCCACCTTTTTTGCTTCTTCCACCAGCGATCCAATTTATGTTTTCATAAGATAAGATCGCCTTTTCGCTCGATTTTGCATTAGTTGCTTTGCTATCGTTCACGAAAAACACATTTCTTATTTTGCCAAGCAGTTCATTCCTATGCCTCAGTCCTGAAAAGGACTTGATTCCATTGATAATAGTGTTGCTATCTACTCCAAGTACCTTACATACGGCATATGTGGCTGCTATGTTTTCTGCGTTGGATATTAGGTTTATTTTCACGTCGCTTACTGATAAGCTATGATTCTCTAGTTTTAACGAGATCTTCTGGATCCCAGTGCCCCTTTTGTCATCCAAGTAGCTGACACTGGGATCCAGATAATTTCGATCTATACCAGTAATCTGTTCACTATAATCAAGCAAATTGTTACCTGCCAATGATATTAGATCTCTTGCACCACCCTCTGTCATCTGAGTAGTTGGCAATGGTTTTTCTTTTCTGGATTCCAGCGTCACGCACTGGAATGACATCGGGGAATATGTTACTGAGATTGGAATTTTGTCTCCAGTGAATTTGTTGAATATATCAGCAGTAATCTCATTGTCACATCCTATTACGGCAACCTCACTACCGTTTATCAGTTTTAATTTAGTTGCTATGTAGTTCTCCATACTTCCATGCCTATCTATGTGATCTGGTGTAATATTGAGCAGTGCTGAAATGTCCACGTTAATTTCATTCATCAACTCCAATTGAAAAGAGGAGAGTTCGATTACATAAATTTCTGCATCTCTTTCTAGATCCAAAACAGGAACGCCTAAATTTCCACCAATAGCTACTTTTTTCCCTGCAGATTTTAATATGTGCCCTATTAGTGATGTAGTGGTTGATTTACCATTTGTTCCTGTGACGCCTATTACCTTCTGGTTCGTAGTTTTAGCTTCAAGAAATAGCTCAATGTCTGATTTTATTTTGCAATCAAATCTCCTTGCAAGTTTTACTATCCAATGTGGCTCTGTTGGCACTCCAGGGCTTAAAACCAATGCACTGATCTCATGCCAATTGTATTCCTTGGGATGAATAAAATTACATTTTTTATACATCATTTTTGCATTTGCTATTTGCTCTTCATGATCATCCCATGCATATATTCTTGCACCACTCTTTGTTAGAGCGTTAATGGCGGATAAACCAGTTTTACCAAGACCAAAAACCGCGACGTTTTGATTTTTGTATTTGTTTAGTTGCACTGCTAGATAACTTATGCGAACCATTTTATAAAGATATCGTACAAATTACAACAGACTTCTTTCGTAGGTTACAACTGTCATTCAATAGAAACAAAAAACTTACTTGACAAACTCCGCCAGCGCTCTTATCATGAAACTGAAGCTATTGTATTTGCTTTCGCCAATCTGCAGATTAAA
>NODE_9_length_20005_cov_8.221303
GGGCTTCTTTTGCCTTTTTTTTCGTTTGGTAAATTTCTTAATGTTTATAGCTAAACGACAATCGTCATCCCGCAGCGGGATCTATGCTTTGAGATACCGCGAATAAATCGCGGTATGACGTAGAGCTCGCGTTAGCTACACTTTTATGCTTACCAACTCAGTATCCAATCAAAATCCTGGATTTCAGTGTCAAGCACTGAAATAACACCGAAAGGGCTACTGCTGTCTTGGATGGAAACCAGTGTCAGCTACTTGAATCTGCCACGCAAATTGCCTGCAAATTGCAATGTTCGTACAGCTGTGCGTCATGCGCTGGAATGGCATCAAGGGGTAACTTTTTATTTAAACAATGATTGTAAAATGATTATAATAAGAGATCTATTGAAATTTTAAAGTTATTAAATATTGACGCTATATACTTAAGTGTTAAAATAGAATGAAAAGTTTTTAGGAGTTTATATGGCAGCAGGTGGGAAAGCAAAGACAGCTAGTAAAAATAACCCTACTCAGCGTAAGAAAGCTGAGCAAAAAATGTATAAAGATAAACCGGTAAAACCTGTTAGATATATAGATCGTGATTCGCGCATGAATTATATGTCTGCTCAATATGACAACGGCAATCTGGTTGAAGATGAGGTAAGCGGCAATCCTATAAAGTGGGAAGCTGTATAATAGTTGTGGTTAAAGTTACTATTAATTCTAAGGAATGTGAAGTAGAGCATGGGCTCACTATAATTCAAGCTTGTGAAGTCGTGGGCGTTGAAATTCCACGTTTTTGTTATCATGAGCGTTTAGCAATTGCTGGTAATTGCAGAATGTGTTTGGTTGAAGTGGAGGGTGGACCTCCAAAACCAGTAGCCTCTTGTGCAATGCCAGTTGCAGAAGGGATGGTTATTCACACTGATACCCCTAAGGTTAAAAAAGCACGTGAAGGTGTGCTTGAGTTTTTGCTAATTAACCACCCGCTTGATTGCCCAATTTGCGATCAGGGTGGTGAATGCGATTTGCAAGATATCACGATGGCTTATGGGAAAGGAACCAGCAGACTTGATGAGCATAAGAGGGCTGTGCCAAAAAAACACTTCGGACCACTGATTGAGACCGCGATGAATCGATGCATTCATTGCACTCGGTGTGTTAGATTTTTGTCTGATGTTGCAGGTACAAATGAACTTGGAGGAATCGGGAGGGGAGAAAATGTAGAGATTAGCACTTACATAAAAAGGCATATTAGTTCTGAATTATCCGGAAATATCATAGATCTCTGCCCGGTAGGAGCTTTAACTTCAAAGCCTTACTCCTTTACAGCGCGTCCATGGGAGCTATCACATTGTGAGACTATAGATGTGCTAGATGCTGTGGGTAGCGCAATTAGAGTTGATTATCGTGGCCCGGAGGTTATGAGGATATTACCAAGGCTGAGCGAAGAGGTAAATGAAGAATGGATATCAGATAAAACCCGCTTTGCCTATGATGGACTAAAAGTTCAGCGTCTTGATCGACCTTATATAAAAAAAGATGGTAAATTAGCCCCAGTTGATTGGAATGAGGCATTAACTGTTGCTGCAAAGAAATTAAAGAATACAAAATCAAATAAAATAGCTGCAATTGCAGGTGATTTAGCAGATTGTGAGTCTATGCTTCTACTTAAAGAAATGATGCAGAAGCTCGGCTCGGGAAATATAGATTGCAGGCAGGATGGTGCAAAACTTATACCAAATAATCGTGGATCGTATGTGTTCAATACCACTATTGAAGGTATAGAGAATGCGGATTTGTGTCTGCTTATAAATACAAACCCAAGGATAGAAGCACCGATCATTAACGTAAGATTGAGAAAGAGATATTTACAGGGCAACTTTCCTGTTGCAAGTGTTGGTCCTAACATTGAATATTTGTATCATGTTGAGAAATTGGGCGATAATCCTGATATTTTGAGTGAAATAGCAAATGGAAATCATAAGTTCTGTAAGCTGCTGAGTGCTGCTCAGAGCCCTATGCTGATTATCGGTCAAGATGCATTAGTAAGAGACGATTCTGAATCAATTCTAATTCTAGCTGGCAAAATTGCAGAAGAATTTAACATGGTCAGAGATGACTGGAATGGCTTTAATGTGCTGCATAAAGCTGCAGCAAGAGTTGGTGGGCTAGATATTGGGTTTGTTCCTAAAAAAGGCGAAAGGGATATTAATCAAATATTGGAACATGCAGAAAGTGGTAAAATAGAAGTTGTTTATCTTCTTGGTGCAGATGAAATTGACACATCAAAGTTAGAAAACACATTTGTAATTTATCAAGGTCATCACGGTGATAAGGGTGCACATGTGGCAGATGTTATCTTGCCTGGTGCTGCATATACAGAAAAATATGCAACTTATGTAAACACTGAAGGTCGAGTGCAAAGAACAAATTTAGCTGTATTTCCTCCAGGTGAAGCAAAGGAGGACTGGTTAATTATTAAAAATCTCTCGCAATATTTGGATCTCTCCTTACCATATGATAGTTTATTTGACGTGAGAAAAAAATTAGATACTATCGGTCCACAGTTTAGAAATGCTGATCAAGTGATAAAAAACACATGGGTGCCAATTAGCAATGGTAAAATAAATTTAAGTGATACACCTTTTACTTTAAAGGAGTGTAATTTTTATATGACGGATTCAATAAGTCGCGCTTCAAAAATAATGGCAGATTGTACTAAAGCTTTTTATGAACACACTAGTTAATATTTTATTTATTTTAGTACCGCTACTACTTTCAGTTGCATATTTGACATACTTTGAGCGTAAGGTCCTTGCTGCAATTCAACTAAGGCACGGCCCGAGTGTAGTTGGACCTTTTGGGCTATTGCAGCCATTTGCAGATGCTATTAAGCTACTGATTAAAGAGCCGATAATACCATTTAGAGCGAGCACCATACTGTTCATTATGGCTCCAATGCTTACCTTTATCTTGGCATTAATTGCCTGGGCAGTTATACCGTTTGGTGCTGAAGTAATTGTAGAAAATGGCCAGCAAGTAATTATTCCTAAGGTTATAGCAAATATTAATGTTGGAGTGCTTTACGTGCTAGCTATATCGTCGCTGGGAGTATACGGCGTGATTATTGCAGGCTGGTCAAGCAACTCCAATTATGCATTCCTTGGCGCTATACGGTCGGCTGCTCAGATGATTTCATATGAAGTTTCAATAGGCTTAATAGTTGCTGCAGTCGTTATTACCACTGGAACATTAAATCTTGGAGAGATGGTGGTAGCGAAACACAATATGCCATTTTGGGTTGATTTGCTACTAATGCCTATAGGAATAATATTTTTTATTTCTTTGCTTGCAGAAACTAATCGTCACCCATTTGATTTACCAGAAGCTGAAGCAGAGCTTGTCTCTGGATATAACGTTGAATATTCATCCATGCCTTTTGCCCTCTTTTTTCTTGGAGAATATGCAAATATGATTCTAGCAAGTGCTATGATGACGATATTCTTTCTAGGAGGATGGTATCCGCCGCTGGAGTTCAGTTTACTTTACAAAATTCCAGGTTTAATTTGGTTCGTTTTGAAAATAGTTATACTTTTGTTTATATTTATTTGGATTAGAGCAACAATACCTCGTTATCGATATGATCAGCTAATGCGCCTTGGTTGGAAAGTATTTCTACCAATATCGGTGCTTTGGGTGATACTCATTTCAGGGGTGTTGCTCTTTACTGGGAACTTGCCTGGATCCAATGTTTAATTTTCCAAATACAAGATTAAGACGCAGGCGCTCGAGCAAATGGGTTCGCAATTTAACAAGTGAAAATAGTTTATCAGTAAATGATCTGGTTCTTCCTCTGTTTGTTCATGACAGAGAAGAAACAACTGAACCAATTTCTGGCTTACCAGGCGTAAAATGTTATTCAATAGATGGATTAGTGTCTATAGTTAAGGAAGCTAAAGATTTAGGAATTAATGCTGTTGCAATTTTTCCTGTAGTTGATAGTAAACTAAAATCTGAAAACGCTGAAGAAGCATATAATTCTGACAACTTAATCTGCAGAGCAATTTGTGCTGTAAAATTAAAGGTACCTGAAATTGGTATTATTGCAGACGTTGCACTGGATCCATACACTATTCATGGCCATGACGGCATTTTAAAAGATAATCAGATGGATGTAGAAAACGATGAAACTATATCAGTACTGTGTAAGCAAGCACTTGCTTTAGCGAAGGCAGGATGTGATATAGTTGCTCCTTCTGATATGATGGATGGTAGAGTAGGAAGAATCAGAAAATCATTAGATGATAACAACTTTCAAGACGTATTAATATTATCTTATGCAGTGAAATACTGCTCTAGCTTCTATGCTCCATTCAGGCAAGTCGTTGGTTCATGTGGGCTATCACATTCTATAGACAAAAGTGGTTATCAAATGGATTATAAAAATGCGCACGAAGCAATGTGCGAAATTGAAATGGATATAAATGAAGGTGCAGATTTTATTATGATTAAACCAGGTATGCCATATTTAGATATTATCAAAACAGCAAGTGATAAGTTTAATTTTCCGATTTTTGCTTACCAAGTAAGCGGTGAGTACGCAATGATAAAAGCTGCTGCAAATAATGGCTGGCTAGATTATGACAAGGTGATTTATGAATCTTTGATTGGTTTCAAACGTGCGGGTGCAAGTGCAATATTCACTTACGCTGCACTTGATATTGCAAAAAATTTAAGTGCATAAGCCCTATAAAATTATTAAATCTTTGGCGCACGTTCTTCTACTGTTGCTGCATATTACTTAAAGTTTTCCAATACATATTTTAAGTTGTTGATAAGTCCGTTACAATACAGTATTATAAATAATATAAACCAAGTGTTACTTAGAACATGGGGATTTTTTTTAAATTTTTGGGAAAGATGCTAGGCAAGGTTTTTCCTGCTAAAACAGTAAGCTCTCTTTTAGGAATAGGATATTTACCAAGTTGGCAGAACTATTGGTCTTCTTTTTTAATATTATTTATTGTCGATGTTATATTAATTCTTACATATGGAGGCGAATACTTACTATATAAAATGCCAGACTCAGGAATAGTTGTAGCTGCTGTTTTTACAAAATTGGCAATAGTTATGTTAGTAATGCAATTAATTGGAATATTTATTTTTCATGCTCAAGACCCTTCAGCAAACAGTGGTGAAAAAATAGTAATACAAATAGCGTCAGGGCAAGTACTGACTGTAGCACTTTCAATGCCGGCAATGATGTCGATTTATTATGCTGTAAGTAAACTCTATGGGAATATATGTAAGCAGATGTTTCAATGCCCATTTTGGTTTAATGATTTTATGCACTTTTTCTTTTTTCTTATGATACCTTACGTATTTTTTAATGTCGTAGAAGTGATAAAACCATGGCCAATAAGTTCAATACAGCTCAGCTATAATAATGCAATGTCAATTACATTTGAGGGGATTTTTCACACATTTTATGCGGTGATTTTACTGTATTTAACAGCATTTATATTCTGCGATTTAACTATGCATGATGCAATTGTCCTAAATAAAAGCATAATTCAGTATGTGAGGGAAAGTTCAGCAGTTTTAGGTGATTATTTACATGATACTGTTAAAAAAATAGGTATTGAATAGTACTTATTTATTTATATATTTAGTATAAAAAGTGTACAATTTGTGTGAACTTACAAAGTATAATAAAAGAGTTACAAGATTTTTGGGCTAGTGAAGGATGTGTTATACTTCACCCATACACATCTGAAGTTGGTGCTGGCACATTACATCCTGCAACAATTATGTCTGCAATTGATACAAAACCGGCAAAAATTGCATATCTACAACCAGTAATTAGGCCAGCAGATGGACGCTATAGTGATAATCCTAATCGTTTGTATCAACATCACCAATATCAAGTTATAATAAAGCCATCTGGTAATAATTTACAAGACGTCTATTTAGATAGCTTAAAAGTTCTTGGCATATCTACAGAAAAATATGATATTAAGTTTGTTGAAGATGATTGGGAAAATCCGAGCGTTGGTGCATCAGGACTTGGATGGGAAGTTACATGCAATGGAATGGAAGTAACACAGCTTACTTATATACAGCAAGTTGGAGGGATTGACTGCAAGATGATTCCTGGTGAGGTGGCATATGGGTTGGAACGTTTAGCAATGTGCATACAAGGTGTAGATAATGTTTATGATATAATTTGGAACGATAACGGTGTAACTTACGGAGATATTTTTAAACAAAGAGAATATGAATTTTCTTATCTAGCGTTAGATTATTATGATACTAAAGTGGTACAGCAGCAATTCGAAGATACGGAAAAATTGTGTAAGTTCCTTATTGAAAAGGAGCTACCAATGGCAGCCTATGACCAATGTATTAAAACTAGTCACCTACTTAATCTGCTTGATGCAAGAGGTGTGCTTGGTGTGAATGAACGTACAGCTTATATTGGTAAAGTTAGAGAGCTAACAAAAAAATGTTGTGAATTGTACATGAGTAAATAGCGTATGTCGTTGCAGTTATTATTTGAGTGCCTTTCAGAAGAAATACCACCGAGAATGCAGAATGTAGTTGCAACTCAAGTTAAAAGCTGTATTGCCAATGTTTTTAACAAAAATAATGTAAAATTTACATCAATGGAGGTTTTTATAACGGCACGTCGCATTACCCTATTTGTCGACAACATAAATGCTTTGGAGCTAAAGGATTCCAATAACGAAGTTAAGGGACCAAACATTAACGCACCAAAAAGTGCTATCGAAGGTTTTTTAAGAAAATATCAGAAAAATGAAGAAGATTTGCTCGTTCGAAAAGTAAATAATGAGGATTTTTACTTCATTAAAAGAGAAAGCTGCTCATTTAACATCAGAGAATTCCTCAAAAATCAACTGGAGGAAATGCTCAAAAACTTTTCTTGGTTGAAGAGCATGAGATGGGGCGAAGGAAAAGAAAGGTGGGTTAGGCCAATCAAAAACATTTTATGCATTTTAAATGACGAAATAATACCTGTGTCTTTTGCAGGGATCACAGCATCTAACACAACATATGGCCATCGATTTCTCTCAAGTGGTACAGCGTTAACTGTTAAAGCACCTAAAGACTATTTTGAATTGCTAGAAAAAAACAGTGTAATTCTCCAAATGGACAAAAGAAAGCAATTTATACTAGATCAGATTAATAAATTCACAAAAGAGCAGAATTTACAACTTGAGAAAAATGATTATTTACTAAATGAATTGACAGGGCTTATAGAGTGGCCAATCGTACTGTTTGGTGAAGTGAATCAAGAAAAGTCATTTGGATTACCGAAGGAAGTAATACTTAGTATAGTTAATACACAACAAAAATACCTTGCTTTAAGTAATGGAAAGAGAATTTCACACTTTGTCACTGTTGTCAACGTCAACAATGGTGAAGTTGTTAAAGGGCACGAAAGAATATTAGAAGCACGTCTTGCTGATGCCCAATTTTTAATATCTCAAGATAAAAAGGAAAATCTAGATTATTATGTCAAAAAATTAGGTTCGATATTATTTCATGCTTCACTTGGCAGCGTGGGGGAAAAGGTGAAGCGTATTACGGCTCTGTCAAAGTATATAGCTATATTTATTCCACATGCTTCGCTGATAAAAGTTGAATGTGCTGCATATTTGGCAAAAGCTGATTTGGCAACATCGATAGTCAGAGAGTTTCCAGAATTACAAGGAGTAATGGGTGGATATTATGCTTCTTATTTTCAAGAAGATAAAGAAGTAGTGGAAGCTATAACTGAGCATTATAAGCCAATCGGGCCAGAGCAGGAGTGTCCTAAATCTCCTTCTGCAATTGCTGTGTCAATTGCAGACAAAGTGGATAGCTTAGTTGGTTTAATTGCAGCAGGTGAGAAAATCTCTGGTTCGTATGATCAATTTGGTTTGCGGAGAATGACAATTGGTATAATTAGGACAATACTTGAAAATAATTTGCATGTTCCAATTAGGCTAATGATAGACAAGTCAGTATCTTTATATTCAAGGCTTCTATTTAATAAAAATACAGCGTCAGTTGATAAGCCGAATAGAAAACAAATTTCAGAACTAGTATTTAGATTTTGCTTAGAAAGATTCAAGGTTATTTTAAAAAATAGAGATATAAGGCAAGATGTTGTAGATTCAATACTATATAAAATCGATATTAATGATCTGCTGACAGCAGAAAAGCGAACTGTTATATTGGATCGTTATCTTAGTACTCCAGAAGGTGAACAAATTCTAAGCACTTACAAAAGAGTCAGTAACATGATGAGCAAAGCAAGGAAAAGTGATGGCACTACTTATAGTGCATCTTACGGTAAGAGGTTTTTGATTGAAAGTGAAGAAATTGCGCTATCAAATTGTGCTATAACTGCTTGTAAAAACATAAAACAAGCGATAAAAAATAACCACTTTAATGTAGCACTTGATGAACTTGCTAGTTTTGCTCCGTTTATCAATAAGTTTATGGACAGTATAAAGATTAACTGTGATTCTGATAAGCTGAGAAGAAACAGATTATCTTTGCTTGAAAATGTAGTTTCCATCTTTCATTTAGTAGCAGATTTTAACCTCATACAGGTTAAACAATGGATAAATGCTCAGGCAATATAAAGAACAAATCAAATCATCTCCACAATCCTGTGGCGTGTATAAGATGGTTGGAGATAAGAATAAAGTTTTATATGTTGGAAAAGCAAAAAACTTAAAGTCAAGGTTATCCGACTACCTTCAATTCGAAAACCTTTCTGAACGAATTAGAGTTATGCTCTTACAGGTTATTAAGGTTGAAATATTCATCACTGAGAATGAAATCGAAGCACTGCTTCTTGAAGCACAGCTAATAAAATCATTGAAACCACTTTATAATATTGTGCTCAAGGATGGAAAATTTTATCCTTATATAACAATTTCCAAGCACGATTATCCAAGAATAGCAAAATATAGAGGCAAATTTAAGAAAAATGAGTTTCATTATTATGGTCCCTTTACATCTGCCGCTGCTGTTAAGCAAACTATATTGTCATTGCAAAAAGCTTTTCTCCTAAGAGTATGTTCAGATCAATACTTTTCCTCAACAAAAAGACCATGTATTGAATATCAAATTAAGCGCTGCTCAGCACCATGCATAAACAAAATCACAAAAGACGACTACTGCCAATCAGTAAAACAGGCACGAAATACATTGCTTGGAAGAAATAAGGAAGTGAAAGAACAGTTACTTTTCACAATGAGAAAGTGCAGCAGTGAAGAAAACTATGAGCTTGCTGCTATATATAGAGATCGGGTAAAGTTTCTTGAGCAAATTCAAATACAGCACACGGATTTTTCTTTTGAAAAAGATGCAGATTTCTTCAGTATTGTACGTGAAGAGGATCTAGCATGTATTAGTGTGTTATCGTTTAGAAATAAAGACAACTACGGCAGCACTCCTTACTTTGCCGAGAACTGTGGTGATCACTCAAATGATGAAATTTTATCCACCTTTTTGGTCAATTTTTATAATTCAGCTAACATACCTCCAATACAAATTTACGTTCCAGATTCTATTGTGGATAAGGAAATTATAGAACAAGCACTATATAAGGTTGCTCAAAAGCCAGTAAAAGTTCTGCATGCAAAGAATAAAAAAGAGCGTGATTTATTGAAATTTGTTTATGATAACTCTCAGCATAGCTTAGAGCAGAAGCTTATCGATTATAGAAATAACCTAGAAAAGCTTGAGGAGCTTAGCAAAATCTTCTTGTTACCAAACATTCCAAAGCGTATCGAGGTTTATGATAATAGCCATATTTCTGGAAGCCAGCAAATTGGTGTGATGATTGTTGCAGGGCAGGAGGGTTTTTTAAAGAGTGAGTACAGAAAATTTACTATAAAGGAAAAATTTTCAGGCGATGACTATAAAATGATGAGGGAAGTGCTAACCAGACGTTTCTCCGGCAATATAAAAGGCATAATACCTGATTTTTTACTGATTGATGGTGGACCAGGACATGTTTCCATAGTACAGAATGTACTGGAAGTATTGAATATAAACGTTCCTTTTGCTTGTATGGCAAAAGGTCCTGATCGTAACGCAGGAAATGAAAGATTTTATATGCTGGGCAGGGAAGAATTCAGTCTGGCAAATGACAGCAAAGTCATGCTTTACTTACAATCGCTGCGTAATGAAGCCCACCGTTTTGCGATAACTTCACATAGAAAAAAACGCGATAAACAGTTTATAGTTTCACAATTAAGCAAAATACCCGGCATTGGCAACAAAAGAAAAAAAGCGTTGATGTCTTATTTTGGTTCAGTGAAAAATATAAGCAGAGCTTCTCTGGCTGAAATTCAAAACGTACCTGGAATTAGTAAAGGTTTAGCAGAAGTCATTCTTAAATACGTGAATTATAAGAGAGGAGTACTGGAATGACACAAAACCCGTTTTATTATTAGGGAATTTATATCTTAAAACCGCAAAAAAAGGTGTGCGTATTTGTGAAAAAAAATCTCCATAAAATTTGTGAAGCAATGTGGTGGGACTAGTGCGATTCGAACGCACGACCTTCAGATTAGGAGTCCAACGCTCTATCCTGCTGAGCTATAGTCCCGTATTTCCTACCATTCATGTAAAGTTATAGCAAAAAATCCTTTCTTTTCTAGATTTCTTGCATAACCAATTTATGACGACAAAAAACATTTCTGTACTTCTTGAGTATAATGCTATTATATTTAATAACATGGTTTAAGTAAGATTAATGCTAGTTAACAATATTGGTTATTTCTATAACAATCAAAACGACTTTGCTTTAAGCAATATAAACATTAAAGTAAAGAAAGGAAATGTTGCATGTTTATTGGGGCATTCTGGCTGTGGCAAGTCAACAATTTTGAAATTAATTGCGGGGATAGAAAATCCAAAATCTGGAACTATTTTTATAAATGATAGGTTAGTTGCAAGTAATAAGGCATCAGTCGCTATAGAGCATAGAAATATCGGATTGATTTTTCAGCATTCTGCATTATTTCCTCATAAAACAGTAGTAGAAAATATAACCTTTGCTATCCGCAGCTCTTCCAAGAGAGAAAAGCACCTAATTGCATTGGAAATCTTGAAGTTACTCAATATAGAAAAATATGAAAATATGTACCCTAACGCCTTATCTGGAGGACAGCAACAATTAGTTGCAATAGCAAGAGTGATGGCACAAAACCCTGATGTTGTGTTGTTAGATGAACCATTTTCTAATTTAGATATACTGCTCAAGTGCCGAATAAGACAACATATATTGTCCCTTTTTAGAAGTAAAAATATCCCTGTGCTAATGGTAACTCATGACCCGCAAGAAGCATTGAAAGTTGCAGATTTTATCTACGTAATGAAAAATGGTAAAATTATTCAATCAGGAGTTTCTAGCGATATATACCATAAGCCTAAAGATGATACGCTAGCAAAGTTTTTTAGTGAGCTCTCTTCTACTCTACAGTTAAGCGAAAAGTTTCCACTTATTCGCTGCAAGAAAATAATCTAGTTTGGGATTGTTATAAAATAATTAAAAAACCTTGATTTATAATTAAATAAAGGTGATATAATCTATGTGTTACTTGACTTCAGTCAAGTTTTAATATTTAAAGGTCAATATTTTAAATGGAGGTGAAAATGAGTTTAGGACCATGGCAATTGTTTCTAGTCTTAATAATAATTTTAGTTCTGTTTGGTGCAGGCAGATTACCGCAAGTTATGGGTGATTTAGGAAAAGGCATCAAAAACCTTAAACAGGAGCTTAAGGACTCAGAAAAATTATCGTCTAATGAACCAGATCGTTAGCGTCCTCATACTTCGTGACATGCACCTTAGTGCATGTCATCTGTTTAAAAACTTAGTCAGGTTAAAGAATGAAAGAGATGAAGTGTTGGTATGAAATAAATAACAAATATTGAAATACAGCAACAACTATGTTAGCTTAAGAGGAATATTTTATTAAAGGATAATTGTGCAAAAAAGTGAGAAACTAACTAAAGATAAAAAACTAGCTTCTGATATTCTAAAAGAGGTTGCAGATACCAATAACAATGATAGCAATAAAGTAACTTTGTTTGACATTAAAACAGCTTTGCATGAGCGCGGTTTTGGTATTTTAATAATCATCTTCTCCTTACCGCTATCGGTGCCTATACCGGTTCCACCTGGTTATACAACTATTCTTTCTATACCTTTAATCTTATTCTCACTGCAGCTTCTATTTGGATTTGATTCTCCTTGGATGCCCAGTTGGCTAGAAAGAAGATCTTTTCAGCGTTCAACACTAGCTCTTGTGGTAGAGAAAACTTCCCCTGTATTAGAAAAAATAGAAAAATTCATGAAGCCAAGACTGTCTTTCATTTTCTATGGGCCTGGTGAGAAGATTCTGGCTTTTATGATGTTGCTTTGTGCAATAATAATAGCTCTTCCATTACCTTTTACTCACTTCCTTCCTGCAATTGGCACAACTCTTATTTCACTTAGCATTATGAGTAAAGACGGGTTTCTATCCATATTGGGAGTTTTAGTATCATTGTGCGCGTTGTTGCTTACTCTTGTTGTAATAGTCAAAGGACCACAACTTATAACCGGAGCACTTTCTCTTCTTAAAAGCTTTACAACACTTTAACAAAAGAACGAATTACTAGCGCAAAATGAATAATGCATATTGAAATAAAACAATAATTGTGTTAAGAATTATTTTTATCAAAGGTTTTTCGTGTCAAAAAATGATAAGTTGACTAAAAGTGATAAATTAGCTTCTGATATTCTAAAAGAAGTTGCAGATACCAATAACAATGATAGCGATAAAGTAACTTTGTTTGACATTAAAACAGCTTTGCATGAGCGTGGTTTTGGTATTTTAATAATCATCTTCTCCTTGCCGCTATCGGTGCCTATACCGGTTCCACCTGGTTATACAACTATTCTTTCTATACCTTTAATCTTATTCTCACTGCAGCTTCTATTTGGATTTGATTCTCCTTGGATGCCGCATTGGTTGGAAAGAAGGTCTTTTCAGCGTTCAACACTAGCTTTTGTGGTAGAGAAAACTTCTCCAGCATTAAAAAAAATAGAAAAGTTCATGAAACCAAGAATGTCTTTTATTTTCTATGGGCCCGGTGAAAAGATTTTAGCTTTTGTAATGTTGCTTTCTGCATTATCGATAGCTCTTCCATTGCCTCTTACTAACTTCATTCCTGCAATTGGTACGACTCTTATTTCGCTTGGCATTATGAGTAAAGATGGGTTTCTATCCATATTGGGAGTTTTAATATCATTGTGTGGGCTATTGCTTACTCTTGTTGTAGTAGTCAAAGGGCCACAACTTATCATTGGGGCATTTTCTTTTCTCAAAAGCTTCGTATATGGTTAGGCTTTACAACACCTTAACAAAAAAAAAGGAGCTTTTTACACCTATCGATAAAGATCATGTGAAAATGTATGTTTGCGGACCAACAGTATATGACACAGCACATATAGGCAATGCACGGTCTGTTGTTGTGTATGATGTGTTATTTCAGCTACTTAAGTTTTGTTATGGCAAAGTTACCTATGTGCGTAACATAACCGACATTGATGATAAGATAATTAATGCAGCAAGTGAAAAAAATAGCAACATAGAAAGTATCAGCACATATTACACCAAGGCTTTTCATGAAGATATGAGAAGCATAAATTGTGCAGAGCCAACACACGAGCCAAAAGCAACGAAAAACGTAGATTATATTATAAAATTAATTGAACATTTGCTGCAATCAGGCCACGCTTATGAATCTGACAAACATGTGTATTTTAATATAGAATCTTACCATGAATATGGTGCTTTATCAGGAAAAAAAACTGATGAATTGGTTCCAGGTAGCAGAGTTGAAGTTAATGAAAATAAAAAGCACCCGGGAGATTTTGTGCTGTGGAAGCCTGCAAATGATATTGACTACAAACTTTCAAGTTATTGGAATAGCCCATGGGGAGAGGGCAGACCTGGATGGCATATAGAATGCTCAGCAATGTCATATGCTTACCTTGGCAAAGATTTTGATATTCATGGTGGCGGCATAGATTTACAATTTCCTCACCATGAAAATGAAATTGCACAGAGTAAGTCTGCATTTGCTGGATCAATGTTTGCAAAATACTGGATACATAACGGTTTTCTTACAGTAAATGAAGAGAAAATGAGCAAGTCCTTATTTAATATAGTCAAAGTAAGAGATTTGCTAGATAGTGGAATAAAGGGTGAAGTAATACGCTATGCACTGCTCAAAACTCACTACAGAAAACCACTTGATTGGACAGAAAACGTTATTTCTGACGCACAGGAAACCTTAAATAAATTTTATCGGCTATCACGTGGTTTAGATACAATAAATATTGATGAAAGTAACGCAGAGATTTCTAAAGATTTTATAGACGCTTTAAAAAACGACTTAAACATTCCTGAAGCTCTAGCTATATTACATGAAATGGCTGCAAAAATTAACAAAATGAGTAATGAAAGTGAAAAGCTAAAATTAACTGAGAGTTTTGTTAAGAGTGCCAGATTTATTGGTCTTCTTGAGTCAAGTTATGAAAAGTGGTTTGCTGTGGATGTAAATCATCAAGAAATAGAAAGGTTGATAGACTTAAGAAAAATTGCAAAAAAAAATAAAAATTACGATACTGCAGACAAAATAAGGGATCAGTTGAAACAAATGGGGATTACAATTTCTGACAATGAAGATGGTACAACAACCTGGTAAACTCATATGGAAAATTACTTTCTGTTATTCACAGATAGTCTAGTATCATCATTAGTCTTACCCATACATCAAGGTTTTGTGTTCAATACCATGCTTTATTTCAGGTCGTATCACACTCCACTACTGATGTTATTTTTTGGAGTACTAGGATCAAGCCTTGGTGGAATAGTTAACTGGTATTTAGGTAGAATAACAATCTCTATACGAAAATCATACCGCAAACTAGAGAACGAGCATAAAACACCAAAAATCGTAAAAAATCTACTGATTTGTGCAGTTACATTACTTTCATGGGTGCCAGCACTTGGAAGTGTGATTCAAATTTTATCAGGTTATTTTAAGTTAAACCTTTATACCCTTGCCCCTTTAATCATTCTATCTAATTTCTTCTATTTGTTATATCTAATACTTACTTTTGGAGTATAACAGCTATAGTACTACAGCCATTAAAGCCCACTTCTGTCATCCTATGCCCTGATAGAAGCGGAGCTATAAATTAAATGCAAAATTTCAGTAGTCACAGGATGGATGCACCATGAGCTAAAAGCCATTCCACAAGATCCCTATGATCAAAATCAGTGGCATAATGTAATGCTGTCATTCCCCTATTATTCTTAGCATTAACATCTGCTTTGCGTTTTAGTAGCACTCTAGCCGTGTCAAAATTTTCCATAATAGCAGCAAAGTGTAGCGGAGTGTTGCCATTTTCATCTTTAGCGTTAACATCATCCCCTTCTTTAATGAAGTATTTTGTTAATTTTTCACTTCCAATTTTAGCAGCATGGTGCAGTGGAGTTTTATTGCATTCGTTCTTAACACTAACATTTGTGGTGTGTTTCAATAGTGTCTTAGCTAAAGCAACCATACACATCCCATCGTCAATAGAATTTGTATCACGAGCTGAAAGTAACTCCACAAGTTCTTGGTGATCAAAATCAGTGGCATAATGCAATGCTGTCATTCCCCTATTATTCTTAGTATCAACATCTGCATTGTGTTTTAGTAGCACTCTAGCCGTGTCAAAATTTCCCATAATAGCAGCAAAGTGTAGCGGAGTGTTGCCATTTTCATCTTTAGCGTTAACATCGGCACCTTTTTCAATGAGGCATTCTATCGTTTCTATACTTCCACTTCTAGCAACATAGTGCAGCGAAATTCTATTTTGTTCGTTCTTAACATTAACATCTACATTATGTTCTAATAGTACCTTAGCTACGGCAACCCTACCCATCTTAGTAGCAAGATGTAGCGAAGTATCGCCATCTTTATCCTTAGCATTAACATCTGCATTATGTTTTAATAGTACCTTAGCCACGTCAACCCTATACATCATAGTAGCCCAGTGTAACGCAGTGAAGCCACTTTCATCTTTAGCGTTAATGTCCGCCCCTTTGCCTATAAGGTATTCTACTATATCAACCCTTCCATCATAAACAGCCTGATGTAACGGAGTGATACCATATCTGCTCTTAGCATTGACATCTGCACCCTTATTGATAAAATATTGCACTATGTCCAATCCTCCACTCTCAACAGCTGAACACAATGGAGTGCTGTCAGATCCATCCCTAGCATTAACAACACAATTAAATTTATCTGGGTGTTTTTCTTCCATATGTGTTAATACGCACCTAACTGCCTCATAACTGCCACTTTCGGCAAGTGAATGCAACGGTGTATATTTCCATTTACCATAAATAGGATTAAAGTAAAATTCGTCAATTAACTCACCATACTTACTCACATATCCCCAAACAGATGCAACAATAGAATTATCTATTAATACATCATAACTGTTTATCAATTCTAGAGCTTTCCTTAAGACCTCTTCTTCTCGGCCTTTCTCTTGTAATTTTAATCTAGTCACCTTTTGCACTAGTCTGTAAATATTTACTACTCCTTTCCTTAATTTAATCATTGAATATCGATTAAGTAACTCAACAGCATTCCACAACGCTTCTTTATCATTAGCTACTTGCTGTGAAAAGATTTCTTCTATATAAATCTCATTAGGAGAAAAATAGGCCATTATCTCGAGAATGCTCAATGCTTCCGGCCTAAATTTTTTTTGCACTATAGCATCAATTGTAATTTTCCAAGTTATGAAAGTTGCCTTAGCATAACGATCACTTTTATATTCGGACTTAAAGTCAAGTAGCTTCTCTGCTATCTTTTCACACTTTTTCAGATAGCCACCAACTCTAATCCTTTTTCTACCCCTATGACTAAATACAATATTTTCTTCACTAATATATGTAACCGCTAGTTTTAAAGCCAATTGGGAATATTGTAGTTCCTGTGCTAGCTTTTTTATTTCCTTATTCTGTAAATTGTTTTCTATATTCAAAGCCCTTTTAACAAATTCTAAAGCTTCTATTTCATCAAATTCATCTGATTCTTCTATATCTCCTTCTTCTCTTGCTTTCGATTTTTTGTCACGAGGACCATAAGGTTTCTTATGGGGTCTTTGCTTGTTATTTTGCGCTGTTACAGCTGCATGTATTTCATTCAGTGTTTTACTATCCTTATGCTGTTGTTTTGCTATTTTATCAATTCCTTTATTCCCTTTCTTTACCCCTCGTTCTATCCCACATAGAGTGCTGGCCCATAGCTCCACTTTTTGGAAAAATTCTTTTCCTTCTTCTGGCGAAAGAAAACGTCCTTTTATATCTTTCACCCAGTCTGATATTTTCTCCAGAAGGTCATTGCAAAAGATTTCATTGTCACCAACATAGCCAAACTTTTTGGCCAATCTACCACTCATCTCACCTTTAAACAATTCTTTTAGCTGACTTTCATTGGGCAAATTAACCGCAAACACTAGTTCATTTAAAAAGTCTTCGACTTCTTTATCACTGACTTCTCTACCTACCTTACCCTTTATAAAATCCTTATTTTCCTGCAAGTATGAGATAATACTATTATCAAATTTATATCTTACACCATCACCTACATCCAGAAACTCATCTTGTGTGTCTATTCTTATAACTGAAATTTCCTTTTCTTTATTCTTTCCACTCGACATCATTCTCAGCTTTCTCACTTCATGTTGTGCTGAATCTGTGAAATCAAAATCAATATTCGTAACAATAGCAAAATACTTCATCTCACCCTTAAACTTTCCATTACTTTTGATCTTTAAATAAGCAATAAAGTATTTCAACAAATTAAACTCACCACTCTTTGTTAATAAGCTACCTACACTGATTTTTTCAGTTCCATCTTGTTTGTGTTTGACTTGCACAAACCTATGTATTGTTGTTTTATTTTGCTTACATTGGAGAACAACATCATCAAAGCCTGCAGCTGACTTCAATTCTGTAGCTAAGCGGAAAGGACATTTTTTATCCATCACACGCATGAGAAATAATATGAGCCACAACTCTTGATAGTCAATACCATGGCGAGAACATTTTGCCCCCTAAACAGGATGATCTTCAAGCATCCTCAACCTCACATAATTTTAAAAATAGTACCAACAAATGGTAAAAAAGTTATATGTCATGATATACAGATATCGTAGCGTAAATCTGAGAATATCTACGAGATGTGCTGTTATGTAAATAAAAAAATGTGACTAATTACTTAATCTTTCACTCAAAATTGAATTCACGACATCAGGGCTGGCTTTTCCCTTGGTAAGTTTCATAACTTCGCCGACAAAGAATCCGTATAACTTTGTTTTACCGCTTTTGTATTCTTGAACTTTATCTTGGTTGTTATTGATGATTTTGTCGATAACTTCTGATATTTGACCTCTATCGGTTATTTGTTTTAGGCCTTGCTCTTCTATAATTAAAGATGCAGGTTTGCCAGTTTCAAACATACTATCGAATACCTGCTTGCCAAGTTTAGCAGAGATTGTTCCATCAACGATAAAATCTAAGAGTTCGGACAAAGCATTTGCTTTGATTGGGGAGCTCACAATATCAATACCTGCTTTATTCAAACGACCAAAAAGCTCTACGGTTAACCAGGTAACGGCGAGCTTTGAATCATGTTTTTTTATCAATTCCTCAAAATAATCAGCAATTGCTTTATCGGAGGTAATGACGTTTGCATCGTATTCATTGATACCCAATTCCTCAATGTATCGCAGCTTTTTTTGATCTGGCAACTCGGGCAAAGATGATTGAATTAAATCAATTTTATCCTGGCTTACCTCAACAGGTAATAAATCAGGCTCAGGGAAGTATCTATAATCGCTTGCATCCTCTTTGCTTCTCATCACTTTTGTTTTTCCCGAAGCAACGTCAAACAATAAGGTATCTTGACTTATTTCTTCTCCACTTTCTAAAATTTCAATTTGTCTTTGTATTTCATAGTCTATAGCTTGCACAATATAACGTATCGAGTTCAGATTTTTTATTTCACAACGAGTGCCAAATGTACTACTGCCTTTTAGGCGGACAGAAACATTTGCATCACAACGAAGTGATCCCTTTTCCATATCACCATCACACGAACCAATGTAACGCAAAATCTGCCTCAATTTTTTCATGCATTCTGCAGCTTCCGCAGATGAACGGAGATCTGGTTCTGAAACAATTTCCATTAAAGCAACCCCTGCACGATTTAAATCTACATAAGTTTTGCTTTCCTCATGAACGCTCTTTCCTGCATCTTGCTCTAAATGAATTCTCGCAATTCTTATTTCCTTTTCATTGTCGTTGATAAATACTCTACCATTTTTAACTATTGGCTCAAAAAACTGGGTTATCTGGTAACCTTGCGGTAAATCAGGATAAAAATAATTTTTCCGATCAAAGTAAGAATACTTATTAATTTCTGCAGAAAGTGCAAGACCAGTGCGTATTGCTTGCTCTATGCAGTAATAATTTAGTATTGGCAGCGTACCTGGCATTGCCGCATCAACTAGAGAAACTTGAGTGTTATGCTCAGCACCAAATTCCGTTGATGAGCTAGAAAATAGCTTCGTATTAGAAGAAACTTGAGCATGCACCTCAAGCCCAATTACCGCTTCCCAATCCTCTTTCGTCATGTATTTTATTTAAATGATAATCTTAATATTCTGCAAAATTAGCACAAAAAGTCAAAACAAAACTCATGTTAGCTAAGTGGTATGCAGATTGTTTTACCCATAGAAACGGGTTAAATGCAAAAGATTACTTGACAAGCTTCGCCAGCCCTCTTATCATAAAATTGAAGCTATTTATTTATCTTATCTGTACAGATTAAATGACAAAAAAACTCACGTATCTGGCGTCTCATGTTTAATT
>NODE_10_length_19255_cov_8.320833
GCACTGGGATGACACCCTCCTGATGGGCCAAAATCACAATGTTCGTACAGTTATGGAATGAATCGCGGTATGACGTGTTGCTTTGATCAGCTATAAAGATGATGCTGCGGAAGTTTTTAGTACTTGCTCGCAATTTTCAACAATTTAATAGCACTGGTGTTTACAACCTCTCCGCCGACACGCTTAGTGACAAAAAACCTCACATAAGGTTTATTCGTATAAGGGTCTCTTAATATTCTCATTCCTCTGTTATCTACAATCTTATAAGCTTGTTTGAAATCTGCCATCGCAATTACTGGTAGCTGATTGTTTGGCGCTGGTGGCATATCGGCAGATTGATATACTGGTATTCCCATTAAAGTATCTGGAGCTTCAAGCGACAGACTTGGCTGCCAGAGATACTGACCTGTTTGAGATTTTAGCAGCCTGATATCCTTCAACGTACTCCTGTTCATCAAAAATGACGCATTTTTGGAATAATATTCGTCCAGAGAGTAATACAACATCATTATTGAATCACTATCTAATTTTTCAGTTTTAACTTGCTCTATTTTATTATAACTGTTTCCATTTTCATAAGCTAAAATTCCTTTTGGTTGAAAAGTGCCCTCACCCTTAATGAAGGCTTCGCTTTCTTCCTTACTAAAAGTCTCGGCAATCTTTTCCACCAGCCAACTCTCAACATCGACAAACGCATCATCGAGTAACTTTTGTGATATTTGTGGTTGAGCATATAACTCGTAAGTTGTGACGGAAATCTTTTGGATTTTGGGCGTGTCCGTATCTTTTGCAAAATCATACTTAGACTTATTGCCACCGTCCTCATCATCTACTGTTTCACTGCTCCAACCTGCACCGGCGCGGTCAAAATCTTCTATAATGTAATCCAATGTTTCAGTAGAGATTCTTTGACTGGAGCATATTTGTCGCATTGGGGACGAATCAGTTACGCGCTTGTTTATGCGTTTTACAATATGCGGAGTAACTAGATACCCCCCGATATCACTGTCATCTCCACTGAGGGTTTTGTGTGATAAACCGCTTTCCATTCCCTTGCGGATATAATCAGAAAAATATTTATCGCTTGTGCTAAAATCTGTATTTACTTCTGGGCGTTGAGCTGCAGTTTCGATCAAGTCTAAACGCTCTTTGCAACTATCAATGGCATTATTTACCTTGCATAGCTGCTCAATTGTTGCAGAATCAGCACGCCCTTTGCTTTCAATTTCTTTTAGTTTGCGATCATTTATTAATTTAAATTGCTCCCATGATGAAGCGAGTTCATTGATACGGTGAGCGATATCGGTAAGTGACATAATAGCCTCCTTTGAAAATGAAATAAAAATGGAAATAAGGTAATAGGAATGGCATCCATAGATGTTTCCCACAGTTGTACGAATATTGCAATATGGTACATAGTAAACGATGTCATTCCAGTGCTTGACACTGGGATCCAGCTTCTATGCAACTTAATTAAAAACGTTTGTTTTAGCGTAAGACAACTACCTTTAGCTCATCAGCTCAGTTATAAGCAAAATTTCTGGATTCCAGTGTCAAGCACTGGAATGACATCATCTGTTGTGCAATTTACCTTTAAAAATGAATATCCGTACAGTTATGTGCTTGGCACTGAAATGGCATCATTTTTTATCTGTTGAAAATGTAAACCGAAAAATAGCGTGGCACTTTGTGCCACGCTTAGTACTGTAAGCTTAATCCAGTAATTAAATTAAGCGAGGTAAAATAAAAGATAATGACACTATATAATGTTCGTTCTTTTATGTCAAGCACTTTTTTGAATTTTTTTGGTGATAATTTTTATCCAGTTATTTTATTATTGTAGTATAATTTCAATGCCAGGTACTATCATTATGATCACTATCTAAATTTAAATCGTAATTATCATCAAATTTATATATCCCCTCCATCTCTTCTCTATGCAATTCATGTGAATCACCTAAAGCTTTTTGATTAGAAACGTCAACACAATACTGTAACAGTGCTCTTAATGCTCCAGCACTATCTTGATCTAAATTAAAATTGCTAAAATCAAATTTCTGCATATTCTCAACATGTCCTTCTCTACATAACCTACATATCTTAGCAAAAGCCCTTTCACTTTCTCGACTCCAAGCATTAAGAAAGTAAGGATCTACTACTTTGCTAAATTGTTTCTCTATCTCTTCAAGAGAGCTCTCTGGATTAAGTTCTAATATTACTTTGAAAATCCTACTGCCATGGAATCCATAAAATTTACTAGATAAGCTATCTTTTACAAAATTAACTGCATCATCTATTGTAACACCAGAGCGAGATTCAAATATCATCTCAAATGCTCCATAACAACTATCAATACCAAAATTAATTATTTTTTCCATAAAATCAATTACCTCTTCTAAGGAAATTTGTGGCTTATTCCTCAAGATAACTTCTAAACTCTTGACAAAATTATGCCCATGCTGACCCATAGCATGGGTTTTCCCATTTATTGTATAATGATATAGCTTCTTATTTTCTATTATATGCTTATTGCACTGGTAGATATGTAGCTTATTCAATTTGCCAGAATATTCCTCTATTTCCTTATCTGGTAATTTTGAGCGGAATTCCTTGATTACTTCGCGTATTATTCTATTGATATTACTCATGCTTATTCCTAATTAATATGTTAGTATTTTTATAAATTAAGTTATTATATTAAAATTCTTTCATGGATTTCAATATTAGCTCCGCACTACTTGTAGTTTTTGTAATGGGTCTGCCAATGACGATATAATCAGCTCCTGAATTTATTGCTTCTTTTGGTGTTGCTGTTCTTTTTTGGTCGTCATGACCTGGATCTATACGAATTCCTGGAGTAATAATTTTAAAGTCTTCACCGCATTCTCGGCGCACTTCCTGAGCTTCCAATGCAGAACAGACTATTCCATAGAGTCCAATCTTTTTTGCAAGCTTTGCAAGCAAAATTACCTGTGATTTTACTTCTCTTGCTACTCCAAGCTCGTTTAAATCCTCATTGCTCATACTAGTTAGCACTGTCACTCCAATCAGCTTTATTTTTGTGCCTTGCACTACACTTAGCGCTTCTTCAAGCATTTTTGTCCCACCGCTGATGTGCAGAGTTAACATTTCAACGTTCAGAACTTTTATTACTTCAACTGTTTTAGCTACAGTGTTTGGAATGTCATGCAATTTCAGATCTAAAAAAATTGGTACATTGCATTTTGCAACTTCTTGCACTCCAGAAAGACCTTGAGCAGCAAAAAATTCTAATCCCAGCTTTACCATGCCAACTTTACCACGCAGAGCATTAGCTAGAGAAATAGCCTTATTTAAGTCTTGTGTATCCAGTGCGCATATTATTGGGTTCATTATCTTGCATGATTTATCTTATAATAAGACTCATTGTTGTGTTTTGCAAATACTTTCACTCTGATTGAACTGACTGCGTTCATAAGATTCTGTCAATAGTGAATTTGGCAACTTGGTCGGGGTGGATGAGCGACTGACAAATAATGATTCATATCCAAGATCTTCCAGCGAAGAAGAAGGCGTTTCGTCTGGCAAAAGCCGTGCAATTTCTCCTTGTAACGCAGACTTTAATATTTGAATCGTATCTAATATTGCTTTTCCATCATTATTTCTTATTGGTTCTTCTATATTGTCTGTTACGCATCTTATCAACAGTTGCGCAAAATTCACTTGTTTTTCTTTCTCTTTCAAAAAATCTTCTATTTGACTGTCTCGTTCTAAAAGTGAATTTCTTAAACTTTTTACTTCATTATTACAATCTTTTCTTATCCCATCTAACTCAAAAGATTGATTTTTAATTAAACCATTTGCTTCATCTAACTCTTCAAATTTCTCTTTTAATTCTTTAGATAAATTTTTCTTTTCTTTGTTGACCTCTTTAATTTTACATTGTAGCTTATCTAAGTTTGCATGCAGCCTTTCTTGTTCTTCACGTAATTCCTCTACTTCTTTAGAAAGTTTATTTTTTTCCTTATTCAATGCCTCTACTTTTTCACTAAGTTCATGTTTTTTCTCACGTAGTGCCTTTTGTACTTCACGTAACGTTTCTATTCTATCATTTAACCCCTTATTCTCTAGCTCTAAATGTTTATTATCATCCACTTCCATCTTCAGCTTTGCAATAAATCTACTTCTTTCTTCCAACTGTTTCTTTAAACATGAGATTTCAAGTTTTAATTTCTCTTCCTGCTCATTAAGCTTACCTATTTCCTTTCTTGTTTTGTCCAATTCATTGTCTATTTCAAACGTACGATTCTTTGCTGTTTCTAATTTTTTCTCTAAAGATTTTTTTTCTTCAAGAAGAGATTCTCTCTCAACTTCTGACTCATTTACTTTCTGATCCAATCTTTTTGCTCTCTTGTCTAAATTTTGCTTTTCTCGAGTTAATTCATGTTTTAATTTTTCCACTTCTTTGTTTGCAGCTTTTTCAGCTTCCTTTCCTAGAGTTATTTTATTTTCTAACTCTTGCTCTTTCTGAGCGAATTTATTTCTCTCAACCTCTATTTTTTTATTATTACTAATTATTTTATACGAAAGTGCAAGCACCAAAACAGATAATGTAGCTAAAGCAAGAATTAGAGGAAGAGGCACATTAGAAGTTACAATAAGCGCTAAAGATGTAAGTAACGTAAGAGTAGCTAAGGAACTAGCTATAAAATAAAATGTGTTAGCCTCACTAAGCAAATTGCTCATTACTCCCCTCCTCCCCCCACGTTCAGCAGTCTTGTATATATTTATTAAAATTCTCTTATCTGTGGAGGAATTATAGTGCTGCACCTACAACAAACTTCCCATCTTCAGTCTGCTAGCTAAAAAATGACTTAGACCTTGTGTATCGAGTGTACCATTGTACTTATAAGTCTAGTTAGCTATTGATCGGGGTAGAACATACTGGTATATCCAGAATCACATAAAGCGTCATTCAGCTTATGTGATGGTCTGGATGTGTATTGCTGTGATTCTCCTATAGAATTTTCAATTTTCCTGTTAGTCTGCTTATTCGACACCTCTCCAATATTATATTTAATACAAAAATCTTTAATTATAGTATAAGCAGAAGTTCCAATCTTGTTGTTTAACTTTTCAACTATATAATTTATAAAACATTCCACATCTACTGCTGAGATAGAGAGTGTTGTAAGTCTTGTTTCGTTTAAAATTCTTGAGATAGCATGCTTGTACTTTTTATTTTTTCATTCAGACCATCCTTCAGTATATTCTTAAGTATACTTCCTTCTATCATAGTAAACTTGAGTTTACTACTCAAACGACTTCCCCTAACAAGTGATGCATCTAAATCTTGCAGACTAACATTAGTTGTAGCAAACACCGTCACACCTTTATCAGCTTCATCGAATCTAGTGAAAAAATAATTTAAAGGTACTCGATTGGCATCAGTGCGTCCCTTGCCAAAGCTGTCGATTTCATCTATAAGAACTATACAAGGAGCGTTTTCGTTTGCTTTATTAAAAAGCTCATTTATATTTGATTTTTCAAGCAAATCAGCTCCAGAAACTTTTATAAATGTAGTTAGAGATATCAGCTGATCCCCAATCGCCTCAACAATTGAACTCTTACTAGTTCCTCCTGGACCGTGAAAAATGAATCCTCTTTGTATTTTTTCTTGCTCTTCTTCTGAATCACCTGATTTTGCTGAAGACACTATATTAATATTATTTTTTATTGATTCATAAATATTTACTAATTTTGTTTTTATCTCTTTTATAAATATAAAATCCTCAAATGCTTTCTTCCCTCTTTTTTCACCTTTTGCGCAAAATTTCATAAAAATCTTTTCTTGTGTTTTACTTTCTGTTGCAGCACTAGCAATCTTTGCCTTTAGCTCTTCCATTTCATCTTTTGTTGCAGCACTACCAATTAGCTTTTCAACTTCATTACTAAGCTTATTTATCTCTTCTTTTGTTGCAACACTAGCAATCTTTACCTTTAGCTCTTTCACTTCATTGTTAAGCTTATTTAGCTCCTCTTTTTTTGCAGCACTAGCAATTAGCTTTTCAATCTCATTGTACTGACTACTAAGCCTCTTATTTAGCTCTTTGATTTGAGGCTCTAAGCTTTGTATTATATTTTCTTGCTCTTTAGCTAATCCATTTTTTTCATTAGGTTCTGCTTTTTGTGCATCAAGCTTTTTATTCTGGCTGATCATTTTACATGAAAGTACAAGCACCAGAACAGAAAGTATAGACAAACTCAAAGCAACAGGAAGAGCTACATTAAAGGCTGCAACTGAAGACAAGAACTCAACATAAGGGGCAACGGCAAGTGTCCCAGACGCAAGCAATACCAAAGTAGCAAGAGCACCAGCTATAAGATACGGTGCATTGGCTTTATTATATAAATCCCCCATTATTATTCCCTCATACTAATAATGATTACAATAGCATGGATATTAAAGGAAGTAAAGCTATAAAAATCAATATAAATCTATATTCACTATGTATTTCTCGTCTTCAGTTTCAAGCTCAGACTGCATCCACTCTATCGTTTCCGCATTGCAAACTGCCTGCAAATCATTCTGTGCGGATTGATCCAACTTATCCTTTCGTAGATCTGCTTTTATCATCAACTTTTTTATCAGATGCTTAACTGATACATTATTATCTGCCTTTATCTTTCTGATAATGTTTAATATCTGAATAACATTATCTCCCATTTCCTCTGAATATTTATCGTAGATAAGTTCTTCTTTGCTTGGCCAATTACTTTGATTGTGTACAGAATTATAACTATACAACTGGTGGTATATCTCTTCTGTAATGTATGGCAAGAAAGGTGCAAATAACCGCAAAATAACATTTAACACATACGCCAAGCTTTGTTTTGCGCTTAAGGTTGCTTCACTGCTTCCGTACGCACGTTTTTTTACTAACTCCAAGTAACTATCACAAAAATCCTTCCAAAAAAATTCCTCTATTGCGCCCAAAGCTTCGCAGTATTCAAACTGTAATAGGTTATTTGTTGCTCTTTCTATAACTTTGTATAACTTAGACAATATCCACTTATCCATTGTCTCGTGAGCAGAATTTATGCTCATCACTTGATGCTTTTCCATGAACATGGAAACGAACTTGCTAGCGTTCCAAAGTTTTGTAACGAGGCGCTTGCCAATTTTGAATGTATTTTCAGAGTAGACTGTATCAACTCCAAGCCTTGAGTTCGCTGCCCAATAGCGCACTACATCAGCTCCATAAGTTTCAAGTATTATATGAGGAGTGATGATGTTACCCTTTGATTTACTCATCTTTTTCTTATCATCTGCTAAACACCAACCGCTGATCATAATGTTTTTCCAAGGTAAAGAATTTGCATGATAATGTGCCTTTAAAATAGTATAAAAAGCCCAAGTTCTTATTATCTCATGGCTCTGGCTGCGCAGATCTGCAGGAAATATCGTATCATAGCGATGATTTGGTAAGCTAAACTCACTGTTTACTGCCAGTGCACTTAGTTGAGGAGTAATTGAACTTGTGGCCCAAGTATCCATTACATCTTGATCTGGGATAATCTCTTCTTTGCTATACCCTTTTGGTAAATCTTTCGATGGATCTATAGGTAGGGCCTTTATTTCAGCTAGGATGATTTTGCCCTCTTCTCCTTTACGCTTGGAATACCACGCTGGAAATGGCACACCAAAATAGCGCTGCCTTGAGATGCACCAGTCCCAATTTAGCCCTTCTATCCACACTTCCATGCGTTTACGCATATTGCTTGGGTGCCAATTGCATTCTTTTACTTTATCTAATATTTGAGCTTTTTGCTCTAAGGTCTTGATAAACCATTGATAAGTAGGCAATATCTCAAGTGGTGCACCAGATCTTTCTGCACACTTAACAGAATGAGAAATGTTAGTGCTTTCTACCAAAAGTCCTTTTTCAGTTAGGATTTCGATTATCCGCTTTCTTGCTGCTGTAACTTTCAATCCATTTATTTCATTTAGTATATCGTCTGTCATCCGAGTAGCTGACACTGGGATCCATTCTTCTTTCTGATCACACCCACCTTCCTTTGTCATCTGAGTAGCCCTTTCTCCTGTCATCCCAGTAGCCCCTATGGTGTCATCCCAGTGCCCAGACACTGGGATCCATATTTCTTCCTTCTGACCATGTACTGAATGAAGGCTCATCCTCCCATCCTGATCGATGATAATTTTCATCGGTAGATTATGCTTTTGCTGCCAATATATGTCGAGTTCATCACCAAACGTACAGCACATAACAAGCCCAGTGCCTTTATCTATTTTAACCTTATCATCAGCTATTATTGGAACTTTTGTCTCTGTGATCGGCACCACGGTTGTTTTTCCGATCAGATGGGTGTAGCGCGCATCCTCTGGATGACAAAAAACTGCAACACATGCTGGAAGTAACTCAGGTCGCGTAGTTGCAATGTTGATCTGCTCATTTTCTTCAGTAGAGAAAACTATCGTATTTAAGGATGACTCAAAAACTTTATCTTCTATTTCTGCTTGCGCAATTGCTGTTTTATCAACCGGGTCCCAAAGGATGGGCTGCATTTTTCTATATGCATATCCTTTATTATATAGATCAATAAACGACATCTGTGAAAGCGTCACAGTTTCCTTGCTGATCGTGTGATATTCCAAATCCCAGTCATAACTAATGCCGACCGATTTAAATAGTTCCTTGAATTCTTGCTTTGATTTTTCAATAACCTCATGGCACATCTCTATCAATTTTTCCCTGCCAACTTCTTTTGCGCGGGTTTTATAGGTTTGCTCAACCAATCTTTCAGTGGGAAGCCCATTATCATCAAACCCAATTGGGTAAAACACATCTTTTCCCAGCATGCGCTGAAACCTTGCAATAAAGTCCGTGTGGCAATAGCTAAATATATGGCCAATATGCAATTTACCCGATATTGTCGGTGGAGGTGTGTCTATAGTGAAAGTGTTATCCTTTTCACCATTCCACCTGTAAACTTTACTGCCTTCCCACAATATGTTGCATTTGTCTTCAACTTCTTTAAAGCCGTATTTTTCTTTTAACATAAATATTTCTCAATTTTAAACTTTAAGCTAGCAACGTCATACCGCCGCGGTATCTCTAGATCCCGCTAACAAGCAGCGGAATGACGATGGTCGGTAAACCTAAATTACTTTAGCTATAGCACAATTACGGCAATTTTACGCCAAAATTTTTTGTTTACGAACATAAATTTTCTATGCTATGATAAAAATATTACTTGACCTTAGGTTCTAAGGGTATTATGTAATGTTAAATTATAATTAAGGTTCGTTATGCTAAGCTTAGAGAATGGTACAATACATGTTGCCGATGATAAAATAGTGCTTATTATAAAAAAAGATGATTGTGAAGAATTTAAAAAGTATAAAAACGTAGATAAGAGTGGTGCTATAATTGATGACAAGTTTTATGTGGGCTGTACGCTAAATGATCAACAACTATATATTACTGGTTCTTATCCTCAAGAAGGACTAGGAGATAATACAATCATGAATGTAAAATCCGTTAAGAAAAAGGGTGGCAAATGTTTTAGTCGCCTAGAAGAAATGAAAAATCTGTTAGGCTTTAACGATGGGAAAGAGGGGATTATGGTAAAAGCCCTATCTTTCCATCCCACAGTACAATTGTTAGAAGAGAAAAATGTTAAAATAACAGAATTGGAAGCTGCAAAGAAGAAAGCTGAGAAGGAATTGAGAATTAAAACACAAGAATTACAAGATCAATTGGACACAGCTCAGCAGGAAAAACAAGACTTAGAAGCTGAAGTGGAAAAACTAAAGGCAATAGATTCTACAGCGTTGCAGCAGCAGTTAGAAGAGAAAAATGCTAAAATAACAGAATTGGAAGCACAGTTAAACAACCAACCAAATGCTGCTCAGTTAAAAGCCAAAGAGGATGAAATAAATAAACTAAATGATGAAGTTGCGCAGTTAAAGGCAGCACCAAATGATACTGCTGCTCAGTTAAAAGCCAAAAAGGATGAAATAAATAAACTAAATGATGAAGTTGCGCAGTTAAAGGCAGCACCAAATGATACTGCTGCTCAGTTAAAAGCCAAAAAGGATGAAACAAAAGACTTACAAAATCGATTGACTGAAGCTGAGGAGAAAAATAGAAAACTAGAAGATAAAAGCAAAACAACTGAGCAACCAAAACAAGGCAATGGAGCACGGTACACTGCTACTGTTGGTATGGGTCTTGCTGCTGGACTGATAGCATTTACTGCACTTGAACGTACAGTTAAGTTAGAGATGTTAGTAATGATTGGTGTAGCAGTAGCATCTGCACTCGTAGCCGGTGGTATTACATATGCAGTATTACCTAGTACTCAAGTAGATGGGGCAAAAGCACAAGAAGTAAATGAGAATGGGAAAAAGAAGTAACAAGGGTTAAGCCGAAATGTACGTGTCAAGTAAAACACTTGACGCGAACTTCAGTTTTTATATTCTTTCATTAGCATAATATAATTTTGTGCTGATTGTGTAATATGTTTAATTTCTTCATTCGACATTTTTTTGAAGAATTTTGCTGGCCTGCCAGCCCATATTTCCCCACTTTTTATCACTTTTCCGTGTGTTACCAGTGAGCCAGCAGCTACCATAGCTTCAGGCTCCACAACTGCATGGTCCATCACGGTAGAGCCCATACCAATAAACGCCTTATCATGCACCGTGCATGCGTGCAACACACAAAAATGTCCCACTGTTACCATGCTGCCAATAATTGTGTCACCACCTGGGTTTCTATCCACATGAATTACCGTTCCATCTTGAATATTTGTTCCATTACCTATTTTTATTGATCCAACGTCCCCTCTGATTACACAATTAAACCAGATGCTTGCATCTCTTCCTATTTCAACCTTACCTATGATATGCGAACCACCTGCGATGAAAGCACTTTCGTCTATTTTTGGTTCATAATCTTTATATTTTAAAATGTGATACATATTAAGCCCAAAGTCTTATGCATATGTTAATCAAAATAAGGTAAGCAGTAAATACATACTTAGATTTCAAGTTATTTGGGTGACAGATGTTCTTGACTTACGTGCTTTGTACTGCTAAGATTTTTATTTTCAGCCCTATCTATAATGTCAGTAGCGGTATTAAGTATATTTCAAATAATATTGGTTGTTGTGTTAGTAATTTTAGTGCTCTTGCAGCCGCCTGGAAGTAGTTCGTTAAGTGGTTTTAGTAATACACAACAGGGGGTCAATTCGATGATTCCAGTGAAATCTTCTGAAAACCCGCTCAGCAGAATAACGGCTATTGTTGCTGGATTGTTTATTATAAACACATTGCTATTGTCAGGATTATATTCAAAAGACGTACATAAAAAATCGATTGCAGAGAAAATTATATTAGAAAAAAAGCAAGAAAGTGAACCTACTTCTGTTCCATTTGAAAATTAATGAAGGAAGCTAAATTTATCTTTGTTACAGGTGGAGTTGTGTCATCGCTTGGTAAAGGCTTAGTTGCTTCAAGCGTTGGTGCGCTTCTTCAAGCTCACGGTTTTAAGATCCGTATCAGAAAACTTGACCCGTATCTCAACATTGATCCTGGGACAATGAACCCAACTCAGCACGGAGAGGTATTTGTGACCGAGGATGGTGCTGAAACTGATTTGGATCTTGGGCATTATGAGCGTTTTACTGGAATTAAAGCAACAAAAGATGACAATATAACAACTGGTAAGATATATCATGAGTTATTGAAGAAAGAGAGGCGTGGTGATTATCTGGGCAAAACTGTGCAAGTCATTCCTCATGTGACAGATTTGATCAAATCGTTCATTTTTAATGGTACGGAAGGTTTAGATTTTGTAATATGTGAAATAGGCGGAACTGTAGGTGACATTGAAAGCCAACCATTTTTGGAGGCTATACGTCAAGTTAACTACACATTAGGAAAACAAAGAGTTATCCTTATTCACTTAACTTTAATACCATATCTTGCCGCAGCGCAAGAATTAAAGACAAAACCAACGCAGCATTCAGTTCGAGAGTTAAATTCCGCGGGGTTACAACCAGATATTATATTATGCCGCAGTGAGAAAGAAATTTTCGATAATCAAAGAGAGAAAATAGCTAAGCTTTGCAATGTTTCTTTATCCAATGTGATACCTGCCCCTGATGTGAGTCATATATATGAGTTACCGGTGTTGTATAGCCAATGTGGGCTTGATACGCAAATTTTGGAGCACTTTCATTTAAGTAAGCCAAAACCAAGCTTGACTGAATGGGATCAAATAGTGCATTCCATAAGGCACCCAACACAGGAAGTTACTGTATCTATAGTGGGAAAATACACCGAATTCCCTGATGCATACAAATCACTGGTTGAAGCATTAAATCATGGTGCAATTAGTAATAAAGTCAAAGTAAAGATAAATTGGGTTAACTCAAGAGAGAAGGAAGAAAAACCTATAGGAGAGAAATTACAGAATTCTCATGCAATCCTTGTTCCAGGGGGGTTTGGTGATGACGGAGTAGAGGGTAAAATATTAGCAATAAATTATGCCCGTACAAATAATATCCCATTTTTCGGAATTTGCCTTGGTATGCAGCTTGCAATTATTGAATTTGCTCGTAATGTTGTTAAGCTTGAAGATGCACACTCTGAAGAATTTCGTAACTGTAAACATCCAATCGTTAAGTTAGCTGGCGATCAAGATGACGATCTTGGTGGAACCATGAGACTTGGGGCATACAAATGTAATATAAATGCAAACTCTAAAATGATGGATGCATATAGTAACACTACTATTTCAGAAAGACACAGGCATAGATACATAATCAATTCAGATTATAAAGATGATTTGGAAAAAAATGGGCTGCTATGCAGTGGCATATCAGAAGATGGAACGTGCATAGAGGCAGTGGAGTTAGAGAGTCATCCGTGGTTTATTGGTGTGCAGTTTCATCCAGAATTTCAATCAAAGCCGTTTTCTCCTCATCCTCTTTTCGTGTCGTTCGTTAAAGCAGCAATTGATAAGAAATAAGTGCCTAGTGTTTAAGTATCAATATATGGAGCTTGCCATAGAGCAAGCCAAACTCGCTCAAAAAAATGATGAGGTGCCCATAGGTGCTGTAATAGTGAGTGGAGACAATATCATTTCTTCTGCACACAATATATCCAGCGATCCAACTGCACATGCAGAGATGTTAGCGATCAGACAAGCATTTTCAACTCCCACGCTTTGTGATGCTGATATGTACGTAACATTAGAACCATGTCCGATGTGTGCTCAAGCTATTTCCTTTGCCAGAATTAAACGATTGTACTTTGGAGCTTATAATCCAAAAGGTGGAGGAATTGAAAATGGTGCTAAGATATTTCAATTTTGCAGCCATATACCTGAAGTTTATGGTGGGATATTAGAAATAGAATGCTCTTTTTTGTTAAAGGATTTTTTTGAGAAACTAAGGACCTAATTTAGGTTACGGTATAAATCTAAGAGAAAACTGAGAACTTTCACAAATCAAAATTTTTATCTTGCGGTTTTATTTGCAATATTGCTACCACACTGATCAACAAGCAGAAGACTATATAAAGCCCAGCAGCAAGGTTTGTTTGAGGAAATGTTACAGTCAACCAAATACAAACCATAGGAGTAAATCCTCCATGTAACGCATAAGAGATATTGCGTGATAAGCTCACACCACTAAATCTAACATTGGTAGGAAAGAGTTCAGATGCAACTATTCCTATGGGAACTATACCCCTTTCTGTTATAGAGAGAACCATTACGCTCAACGCAATCACAAGATAATTTTTATAGTAATATGCAATAGATAACGCAGGACAACACAGTGCCATTGTAATTGCTATAAATAAGATTGCAGTGCGCTCTTTTCCAACTTTATCAGCCAACATTCCAAACGCTATTGAAGATATCGGCATTAATACACTGGTTATAATCAATACAATTTCGTTGATATATGTTGTTACATAAACATCCACTGATGCTATTTCCTTTGCGAGAGTTCGAAGAAATATGGTAAATCCAACAGCAACATTAACAGGTACAGATATTAAAATAGCAAGTATAAGAGCTCTCTTGTGGCGTTTTATAAGCTCTATTATTGGCAAATCAGGTAAATTTCTTTGTTTTCGATTTTTTTCATATGCTGGAGTTTCTCCCAATGTGTATATGCTATACGCGCTAATTAATCCTAAAATAGCTGAGAAAATAAATGGCAATCTCCAACCCCAGGTACAAAAATCAGTAGTTTTTTTGCAGATAATCACTATCACCGCAGAAAGCAAGACGCCAATGGAGCGACCAAAACCCATCATTCCAAAATACATCCCTAAGTTCTCTTTCCTACTGGATAAATGCTCTATAAGATAAACAGAACTTCCTTGTTCACCACCAAGTGCAATTCCTTGTGTTATATGGATTGCAAGAAGCAATATAGTAGAAATTATACCTACTTGATTGTGACTTGGAATAAATGCAATGAGACTTGATGGTATCGATATTAGCAAGATAGTAATTATTAATGCTATCCTCCTTCCATACCTATCACCAACGTGACCAAATATGAATGCACCAAGTGGCCTTACAATTGCACCTAGCCCTACAATTCCAAATAATTGCAGTATGTTACTGTAGACATCTTTTGCAAAACAAAACTCTCTGCTGATTATGTTAATCAAATCAATAAAAAGCATGTAGTCATACCATATTGCGATTCTGCAGAGTATGGTTGATATCAACACCCTTGTTTGCACTAAATTCAATTCGTAAATGTTTGCTTATTCTATTCTGGCTGCTTTTTGGGATTTTACAACCTAAACATATGGAGTTGACTTTTTTATTATGGTGTGTGATAATTGCAATGAATATAGCTTATTTAGCAGCACTTATAGCAGCAACTATAATAAAAATAGCAGCAGTAATACTTTGTGCTATAATGTGTATAAGCATTTTCTTTATATTATTTAAGGGAATTAAAGAACACTTAGATTCAAAAGGATTTCTATCTCTTCTGAAAACAGTAGGTGTAATTTCTATAATACTATCAATTATATCTCTCCCACTTATTATATTAAGCCTTACTACTCCGTCACCTCTGGTAGTAGGTATAGTAGGTGGTATCGTTGGTGCTATTTCCATAATACCATTAATAGTAGCTTACATTTTGCTTGTGGCTATATCGAATATCTTTATTACCAAGTCTTTATAAATTTGAGCTAATGTTACTGTCTTCATTTCTTCTTGGTTGTAATATTGCTGAAAGTTATCTATTTCCATAGGTATAACATATAATCTGATTTTATAAGATATTCTACCGGGATTAAAATATCGTAAATCTTAGGCGTTATAAACAAAATTTACAGGAAAAATAAGATGATACTACTCAAAAAGGCAAACAAGACGGTATTTTTCTGGCATAAGTTAGCGTTCAGCTTTACCTTTCCTTGCAAGACATTTTAGAGCTATTATGTCTTACTTCTTGAAGATACAAGTTAGCGTTTTTAACCCGAATTCTGGATTGGAGATTAAAAAAAACAAGAATATCAATAGCTTATTGTTTTAGCATTTACGATAAAGCAGTAAGCATTTTAAGACTAGTTACTAATTTAGTAAAATTCAAGACTTTCAATAATTTACCTAAAATCTAATCCAGAATTCGGGTTAATAATAAAATCTTGTTTTTTGAAAATGAATTTGGTAAACTTTAAAGATGTATGTGACAATATGGTGATATATTGTTTTTAGTATTTAATAAAGTACGTACTTGATAATTTTTCTGAACGCTCTAATCAAGCTAAAATAGGTAAGCTAGATAAAATTATTCTTAGTTTAAAATTGGTATAAGGTATTAAGATGAAAAAAATTGAAATTTCAGAATTACTAAAAAGAATTTCAATCTGTTTACTATGCGTGGCAACTATTGTCTCTATCGCTTTTTTGTTTGCCTATATGCATACAATGTTGCTTAGTAAAGGGTATGAGTTAGCTGCACATTATGTTAGTGAAGCTATGCCTTGTGTGTTACTTGTCGTTCTCCTTTTTATTGTTTGGTTTGTATATGATCAAGTATTCAGCAAACTAAAGGAAGTAGAGCTGCCTATATCGATAGAATTAGCTAATTCAGATGATAAAAGAATAACATTTGCTGATGCTATAATTGATGACTCCTTAAAACAACGGTTGCAGATGATTTGCTGTGACCAAATGACAGAAGAAATGCGCAAGCTGTTTGGAAATAAAAGTATTAATTCACTAAGAGGTTACATATTATATGGCCCTCCTGGAAATGGTAAAACACTTATCGCTCGTGCAATTGCAGGTGAATCAAATATGAATTTCATAAGCATCTCAGGTCCTGAACTTATTGGAGTATATATTGGTCATGGTGCACATGCTGTACGCGAGCTTTTTAAAATAGCAAAAAAATATTCTCCTTGTATAGTCTTTATAGATGAAATAGATGCAGTTGCACAAAAAAGAAGTACCGCTAATAACTCAGCTTACCATTGTCGAGAGAGTTTAACACAGTTGTTAACTGAAATAGATGGATTTAAGAGCAGAAAAGATATAATAGTAATTGGTGCAACTAACCTTATCGGTGGTATAGATCCAGCACTTATTAGACCTGGACGTTTAGGTCAGAAGGTTTATGTCCCTAATCCAAACATAGAGGTGAGACAAAAGATATTGGCACTTTATATGCGAGGTACAAAAACTGATGAAAAGCTAAGCCTCCAAAACATTGCAGACAAGACTGAAGGCTATTCTGGGGCTGAGTTAGAGCAATTAGTGAATGAAGCAAAAATTAGCGCTGGTGCGCAAAGACGGCTTATAGTGAGTGAGGAAGATTTCAGTTACGCGCTTCACAGGTTAAGTCCAGAACAAGAAAGAGATAGAATAAAGTTAGTTTCAAACGCGAAGACACAGATAGAAGAAACTTCTTTTATACGGTAAACATAAAAATTGAAATTATAGAAGTGTAGCTGAGCCAACCTTCGTTATTCTTATTATTACCCACAAATAAAGACATGGTATTGCATTTACTCAAATAATTTAATTTTATTAACCTGAAAGCTTATTGGATTAAAATTATTAAATTAAGAGTTATAATTTTAGCAACTAAAAGCTGTAAATTGCACCATATAAACAGTTATTTCAAGCAAAAGTTATACTGACCTTAGCCAGAAAAAGTGGTGGAAAAGTTAGGAATGTTTTTTACAAAAAAAGACAGTATCAATAAAAAGGATTTTATTCTATTTGAAATATAAAATTATCATGTATTTTTCTGTTATTCCCAAGTGAATTATTATTAACTTAGCAGTATATATTATTAAAAACACAAGCAATACAATCATTTTTAGCAACCAAAACCAGCAAGCGTGAGAAGATTTTTTTTTGGAATGAGTTGGTCATGATGTTTGTAAAACTTAATTTGTACACTTTACTTACCCCCAGTAATTCTGATATAGTTACTTTAGTTAAAGTCTATAAAAGTTTATAAATGGCAACCTTAAGTGTAAGAGAAGCTTTATGCACAGCAATTAGAGAAGAAATGCAAAACGACTCTGATGTGCTTATCATGGGTGAAGAAGTTGCAGAGTATGATGGTGCTTATAAAGTAACGAAAGGATTACTGAAAGAGTTTGGAGAAAACAGAATAGTTGATACGCCTATTACCGAACATGGATTTGCTGGCCTTGCTGTTGGAGCGGCATTTGCTGGATTAAAGCCAATAGTCGAGTTTATGACTTTTAATTTTTCTATGCAAGCTATTGACCAAATTGTGAATTCCGCAGCAAAAACAAATTATATGTCAGGCGGACAACTTGGATGCCCTATAGTATTTCGTGGACCAAATGGCGCTGCAGCAAGAGTTGCTGCACAACATTCTCAATGCTTTGCAGCTTGGTATTCGCATATACCGGGGTTAAAAGTAATAGCACCCTATTTTGCCTCAGATTGCAGAGGTCTGCTTAAAGCTGCAATTCGTGACCCTAATCCGGTAATATTTCTAGAAAACGAAATAGCTTATGGACATGAGCATGAAGTTTCTGACTCTGAGCTATCAAACAAAGATTATCTACTTGAGATAGGCAAAGCTGCTGTTATACGGGAAGGAAAGGATGTAACTATCACTGCTTTTTCATTAAAATTAATGGATGCCTTAAATGCAGCAGATTTACTTTCGAGTAAAGGTATAGAAGCTGAAGTTATTGACCTCAGAACCTTAAGACCACTTGACACTCAAACTGTTATTAACTCTATTCAGAAGACTAATAGGTTAGTTAGTGTAGAAGAAGGATGGCCATTTGCAGGAATAGGAGCAGAGCTGTCAGCCGTTGTTATGGAACAAGGATTTGACTACCTTGATGCTCCAGTTGTACGTGTAACTGGCAAGGACATCCCCTTACCTTACGCTGCAAATCTAGAAAAAAAAGCATTACCGCAAGTGGAAGATATAGTTGAAGCCGTGCATCAGGTCTGTTTTAGAAAAAAATAGTTCTTTTTTGTGTCTCCTGTTCCGCATTGGTCCATCAAAGAAGTATTTCCAGTGCCGCCTATACCACCCATTACTTTTATGACGATAGTTTTAGCACCGAAAAATACAGCACAAAATATACCGAGTGCAAAAAGAGCTGGCCATGGCATTCTACCAAATATCGCAAGCAAAGCTGCACCTATTATCACTACGGTCATAAGCGGTCCGCCTATTCCCCAAACGTAGCCAATAATGTTACATATTACTTGAGCAGTTGTATCAGTATTAGTGTCAGCGGCAGCACTCCCAACATGAGAAAAAGAAATAAATAATACTATAAAAAGAATATTAAAAACTTTCCTAGGGTTCATCTCTATACCTTAAATTTAGATATTGCAATTATACCTAAAATACTATAATTTTTAGTAAAACTAGCATAAAGATTGAATAACAAACGGTGCCACAAAAGTAGTTGACACACAACTGCACAAATATTGTAATATAGACATAGTAAACGATATTATTCCAGTGCTTGACGCTGGAATCCAGACTTTAATTGTTATATTTATAAATAAGTCTGGAACGTTCATCTCAAATGCAGTATTTTTGTTGAAATAGCTCAACTGGATCCCAGTGTCAAGCACTGGGATGACAGCAGTCCTACGTCATACCGCCGCGGTATCTCAGCCGCTAACAAGTAGCGGGATGACGGTTGTCGTTTAGCCATAAACATTAAGAAATTTACCAAATGAAA
>NODE_11_length_19195_cov_5.760972
CTTTACCCGTGTTGGATTTTCACCAACTGTTCCTTACGCACTTCTTGGCGCACACCAATACTCACCCTCAAATATTTTACTATGGTTTCCAAGTTATCCATTACAGGTCCTTTCTTTAACTCTTCTCTTGGTACTCTCTTTGCAGCTTCCTTTAGGCATAAAACTACTGCTACTGTAGAGTCAGTTATCCCTTCTATAGTTTTCAAGTCATCTATTTCCTGGCCTAAAACTCCTCCTATTCCAAAACTATCTATTAGCTTTCTAGCAATAATTCGAGCTTCTTCCCTGTCATGCACTGCACTTAGAAACGTTTCTATTACTTCACGATCAAGTAGTGCTTTACCGTTGCTTTCTAATGCTCTGAATTCTATTTCTTCTCTACGATCTTTACTGTTTTCCTTATTATTCATAAAAATTACCCTTCACTAATAACAAAATGTTTTTATATATTTACTGCTGTTTTTTATCAGCATTGGCATAAGGCCATAGCTTTTGAGTGAAGTCAAATCAATTTTTCAATCTTTTTTACTTATTTTTTCATCAAAAAGTAAAGATATTAATAGATACTGATTTTTTATTTTAAATTTGTTGAATTTCGTCTAAAGAGATGCCCACTGTTTTTAAAATAATATTGATAGAAATTCCTTCCTTAACTAAGTTCTTTGCAATTTTTATCTTTTCTATTTTCTTTACTTTCTCTTTGCAAATTTGTATGCTTTCAAGCAGAGACTTTATTAGTACATCACGTAGTTCTTGGCTTTTAATCTTTTTGTATTCTTCTATTAACCTTGATAGCTCTGCTTCACTATTCTCATTTTCTCTTGTTTCTGGAAGCAGATCTGTAATATTAATTAATAGTACCTTTGCTATTTCATTCAACATTTCAAGTGAAACAGCAGCTCGTCCTTGTTCATATTCATATATTCTTTGATTTATTATGCCCACTTTACTTGCTAAATCTTCTTGAGTGTATCCTCTTCTCAATCTCCATTCTTTTATTCTTTGACCTACTTTATACGGAATGGAAATTTTTTTCTCATCATTATCATATTCATCAATAGATAAACTGGTCGTTTGAGAGATAACATGAGCAGAAACTCCTTCCTTAACTAAACCCTTTGCCACCTCTACTTTTACTGCCTTTCCACTTTCTTCCTCACTAATACGGATGAATTTAGTTAATAAATAAAACGTTTCTCGTAATTCTTGGTCCTTAATCTCTTTATGTCTTCTTACTAGATTTAATATCTCTTCTTCCTCATACCTTTCCTCATTTGATACTTCTTGTCCGCAAGCTAGATCTCTAGCAGTTGTTGATAATGCTTCTGCTAATTCATATAACTTCTTAATTGAAATTCTGCGTGTTCCTTTTTCATATTGCAGTATTACCTGATATGTTGTATCGATTTTTTTTGCTAAATCTTTTTGAGTATATCCCTTTGCTAACCTACGATTTCTTACTTCCTGTCCTATTACTTTGTAATCTAAAAAATTAGAGCATTTATTCTCTTTTTTCACATTTTATACTCCATAACCAGAAGAGCTGTTACGTATACTTAATTGGGAACCTTTTTGACAAACTGAACTCATCTCCTTTCAAACAATTTTTCTATATCAATTAGTTTCATTTCTATATAAGTTGGTCTTTCATGACCAGAATATGGAGTTTTCTCAATTTGTCTTAGTATCTCATTCATCTCTTCCAATTTCATTTTTCTTCCTGCTCCATGGCAAGCGATTGTGGCTGATATTTTATTCACCTTATCCTCTATTGGCAACGTATCTTCCATTTCCATTAACTTATCTACTATATCAACTAGCATCTCTTTTATATCTATTGTTCCCAAGATTGCAGGTATTTCTTTTATCGTTACTTTATCTTCTGATTGTATTTCAATATCAAAACCCATTTCAAAAAGCTCATCTTTATAAGTTTTAACCATCCCCATTCCAGCTTGGTTTTTAATTTCAACTGTTTCAGGAAGAAGTTTTTGTCTTTTTATGCTTGATTTTTGCTTTAAGCACTCGTATATCAACCTCTCATAGGCTGCATGTTGATCTACTATAATCAGCCTATCTCCAGCCTCAGCAATAATGTAAGTATTGTGGACCTGACAACGTGCATATCCTAGGGGATGATCCTCTACCAAATCAATTTGCTTCCTTTCTAAAACCATCGTTCCCTTTTGGGGTAGGGATTCTCCATACTTAAAAGTTTCTGGTAAGCTTTGTCTTCTTTCATCTGGTGCATTGAATTCTTTCATTAGACGATTTTCTAAAAGACTTGGTCTCTTTTCATAAAACTCTTTTTGATCTTTTTTCTCTTGACTATCAACCTGCTCTTGGCTTTTACTATCATTAAAAATTAGCTCCTCTTCAATACCTTGATCACCCGCTGCAAATCTCGTTGATAGTGTTTTTATTATCCCTCTTCTCACTATTTCATATATTAGCCTTTTATTCTGAAATCTTACTTCCGATTTATTTGGATGCACATTTACATCTACTTGGTCATATGGTACTTCTAAATGCAACACTGCAAAAGGATACCTATTGTTTGGAATAAAATCGTGATACGCATATCTAATTGCACCAACAAGTAGATTGTCTTTTATTGGCCTTCCATTAACAAACGTATAAATCTGAGTTGAGTTGCCACGATTGACATTAGGTTTACAGATGTGTCCCTTAAGTTTGATGCCTTCTTCTTCCTCTTTAACTTCCAGTGAATTGCTTTGAAATTCTTCTTCTATTTCACATAATCTGTTGAACAGCGAAGTTTGCTTAACATATTTTAAGAGCTTTTTATTACCAGAAGTGAGAGTAAACCCAATACTATAATTAATCATCGCTAAGTTATTCACAATATCAACAATACTTTGTGTTTCTGCCCTTTCGGTTTTTAGAAACTTTAGTCTATTTGGTGTAGCAAAAAATAAGTCACGAACTTCAATATATGTACCTTGCAACAAAGAACAAGGGGTAATCTCTCTTATTTTTTCTCCTCCCTCATACCTTATAGACCATGCTTCCTTTGCTCCACTTGCCTTAGACGATAATTTCATTCTGCTTACTGCTGCAATTGAAGGCAGAGCCTCTCCTCTAAAGCCAAGATGTCTGATCTCTATTAACTCACTATCACTTAATTTTGAAGTGGCATGCCTCATAAGTGCTAGTTCCAGATCGTTCTTTTCTATTCCATTTCCATCATCTATCACAGTTATAAGGTTACGTCCACCACTTTCTATTTTAATCTCTATTTCTGAACTTCCAGCATCTATTGCATTTTCTACTAATTCCTTTACTAAACTCGCTGGCCTTTCTATTACCTCTCCTGCTGCTATACGGTTTATAGTTTTTGTGTCTAAAAGAATTATTGCCATAACACTCCCTCCAATCTATGAAACTTAGAGCTCCCTCTATTTTTTTGTGATTTCTTGATCTCACAATCTCTATATTTTAGCTTTTTAGATTCCTTTCTAGCAAGTCTATCTGCCTCTTCATTATAGGTATTACCACTGTGAGCTCTAACCCACTTCCAATTAACATCATGCTGTAAAGCAACTTCATCTAGCTCCTGCCATAATTCCCTGTTCTTTACTGGCTTTTTATCAGCTGTCTTCCAACCATTTGTTTTCCACTTGTTGATCCATCCTGTTATACCTTGTTTAATATACTGACTATCAGTGTGTACAATAACTTTGCAGGAAATTTTTAACATCTTTAGTCCATTAATTACAGCCTTTAGCTCCATCTTGTTATTTGTTTTCACCTCCAGAGATACGTTTTTTGATAAAGACACTTTTATTTTCATACATTACCACGGCTGCCCATCCACCAGGCCCTGGATTTCCATCCATCTGTATATATTATAACCTTCTTTTTTTCGCCCATACTTACAGGATATAGATCCAACGTAAATTTGCTACCAAAATATGTTGATATTATTTTTTGAATATTTTAAAATATAAGGTGTGAGAGATTGACAAACCTGTCCTCACGATGTTAGGTAAATCGTAATTGAGCTTTTAGGCTCGTATTTTTATTAGGAGGTTAGTCTCTCACACTGAAAATAAATATTTTTAAGCTCTTAATAGCTCATCAATTCATTTGCTGTGGTTTTAAGGCCTTTTATAAGGCAACTATAAAAAGATGATATCCCCTCTTTCATCTAAAGCCTTAAATGCAATTCTCAGATGATCTCTGACAGACGTTTTTTCATCAACACATTTAAAACAATAAAAAGATTGAACATTTCCTCACAATTGTGTATAATAATTAATGCTTTTTATCTTACTTTCTCATGGCTCTTTCCAAGTTTCTTGACGCACGCAACGATTATGCCTTCAAAAGAATATTTGGCACCGAGAAGAATAAAGATATCCTCATTCATTTCTTGAACGATATTTTAGGCTTTACTGGCTTGGCTGCTATTCACGATGTTGAATTCTTAGCTACCATTTTGGATCCTGAGATTGCCGCTAAAAAGCAAAGTATTGTCGATGTTCTTTGTAAAGACTCTCAAGGTTCAAGATATATTATAGAAATGCAGTTCACTAAGACCAAGGGCTTCGAAAAGCGTGCTCAATATTATGCTGCCAAAGCCTACTTAAGTCAAGCTGATCAAGGTGATGATTATCATAACCTCAAAGAAATTATCTTTATTGCTGTTGCTGATTGTATTATTTTTCCAGATAAGTCTGAGTATAAATCTAATCATGTCATTTTAGATCAAAATAGCTTTGAACATGACTTAAAGGATTTTTACTTCGTATTCATAGAATTACCAAAATTTACAAAGACAAAAGAAGACCAACTAGAAAATATAGTAGAAAAATGGTGTTATTTTTTCCGATATGCAGCAGAAACAAACGAAGAAGACCTAGATAAAATAGTTGGTAGTGACGTAATAATAAAACGAGCTTATGAAGAGATGAATAAGTTTAATTGGTCAGAAGAAGAGTTACTAGCATATGAGCAAATGAAAAAACGCATAATGGATGAGATTGCTGCTTTCGCTCAAAAATTTGATGAGGGTCTTAAAGTTGGTCACGAAAAAGGTAGACAAGAAGGCATCCAAATCGGCCATGAAAAAGGTAAAATTGAAGGTAAAATTGAAGGTAAAATTGAAGTTGCAAAAAACTCACTCAAGGCCGGTGTCTCTATAGATGTTATCGCTCAAATTACCGGTCTCTCTCATTCTGAAATTTTACAACTCAAGGAAAAAACATAATTATTCACTTCAACATTTATGAAAACCTTCTCTAAGTTCGACATATCACCTAATTAAGAATCTAGTGAACTATCTAAAACAGCTATGAAGATTGCACAAAGAATTATATAAATTACTATCATAACGTTACCCAAACTTCTATATCAAAGCTACGTGCTGTAAGTTCAATATGGAAAATACATTAATCACTTAGCATTTAATGTCTACTTCATCCATTTTAGCATTAAGACCATCAAACTTGGTCTGGTATCCCTAATTATTTTGGCTACCTTCACTTTAAATTTTCCACTACTTGGCATATTACCTCTTATATTATAACCTACCTATTGAGATTACCTCCAAGCTTAGTTACTCCTATCTCAGAAAGACAAGTTGATACTTTGTCCTTTGAATGGCCTTGAACGGAAGCATTACTTAAATAACTTTGAGGCTCTAAATTCATTTGCTTTGCATCATCAACTTCTAATCTACCATCTCCGTTGTGTAATATCCGTTGTATTGATCGATTTAGTACAACATTTAGCCTGCTATTAAACTCTACCATAAACTTGTCAAACTTCTTCGAACTTAACTTACCAGGACATCCTGCTTCTCTACTAGGACATGCTTTCTCTAAATACGAACTTAAAACTCCTGAGATCTCATCAAATTTACCACTCATGATTTTTCCTGTAACTTCTTTCTGTATTTCCACAAAATCAATATTTAATCGATGCATTGATATGCCACTTTTTAATCCAGCTTGTTCTACTACTTTCTCAAATCTCTTTGTAATATTGAGTGCATATCCCTGTGCTTCTAGTGGAGATATAGACTGATCTGCTGTAGAAATATACTTTTGATCTGTAACCTTTCTAATTAATAAGTCAAGTAACATTATCGTACCGTTTACATCCATTTTTGCATCAACTTGTGAGATTGGACTTTTAGTACTTGATACTACTTCAGGTAACTCAGAACCTAATAACCCACTCACAGAGCTTCTTATCCAACCAAATAAATCATTTATCCATGAAGACGTTCGAGTAGCACTATTTGTAATTTTTTTGTTTATATCAATAACACTTTCCCTACTTAGTTGATTTGAAATGGAAGTTACTCTACCAGCTCTAATTTTAGAGTTAGATATCGTCTCTACTTCACCAAGTTCAAGAAATACCGACCTTTTCTTTCTGATGGAACTAGAATTTTCTTCCTTCACTGACCTGTTAGTCATGTGTATGGAGAAATTTGGAACCTTTCCATAAATAGCTATCATGTTATCAGCCTTACTTTTTCTCTCTTTATGCCAGTTGCCCCATTCCTCTTCTGTTATAATAGCATAATCAATCACCATTGTCGATTGTACACAATGAGAACACCTATCAAAAGCTACTAAAGATTCTCCTGAATTTAGTTCTTTGTAAGTGGCTAAATATTTTATTAGTACTTCAACTTGGTGACCAGGGAAAACTTCTTTAGCTCTAGTAAGTGCTGTAATAACGTGAGCTTCAGCACAGTTATTGTGAACCCAAGGAGCCAATTTTTTATCAAGCTTTTCGACTTCTTCCAAAAGACTACTCTCTTTTAAAAACTCTTGAACTTCTTTTTTTAAATCCTTTGTTTTTTTTGCTATATCTTGTTCCAGTTTATTGACTTCTTTGTTTAAATCATCAAATTCCTTCGATAATTTTTGCCTTTCAGACATACTTTTTTCGGCTTTATTTTTTAATTCATTAATTTCCTTTTCCAATTCGTCTTTTTTACTCTTATCCTTTTCTTTACCTTTCTTCTTCAGTTCAATAATTTGTTCGTTTAACTTTAGAAGTTCCAATCTTTTCCTATTATCTTGATGAATATTCTCATCATGTTCTTTGTTTTGAATTTTCTCTTCTAAAATCTTAATTTCCTCCTTCGGTATCTTTTTTTTATTATTTTTTTCTAGACTCTTTTTTTGTTCTATTAAATTTTGATATTCATCCCACCATTTAGTAACACTTTTTTCTTCTTCCGGAATGGATTTAAGTTCTTCGTTATACTTTGATGCCTCAGTTACTTTTTGTTCTTTCTTAAGTAATAAATCCTTTAAACTGGAGTCGGATTTTAAGTAAATTTCTACTATTTTTGCTCTTAAAGAATCTGGACTCATCCACTCACCTTTTTCTCGATTTTCCTGTAAAAAAGCAAGTACTTTTTCATTCACCTTGCCATTTCTGCTTAATTCATCACCTAACATCTTGTCTAAACTCTCTGTATTAATTTTCTCAAATAATTCTTCTAAATTATTCTTTTTGATATTTTCTTGGTTCTCGTACATATGACGAGCCATAACTTCATTAAGTTCAGGACTATCAGCTACAACGATTCCTTTGCCAGCAATCTTTGAATTATCTTTCTGAAAAAAATAATCAACCAATTTATGACCCTTGAAGTCTTTATGAGTATACAATGCAATAAGTCCAGTATCTTGGTTTCCTGAAAATCCAGCTACTATATGTGTATCAGTTATTCCTATTGAAACTGCTCTGTTGGATATATTAACATTACTAACATCACCAACTTCTGGTAATTTGGTCAATTTATCTCTATAAAACTCAATGACATGGCTTACAATTTGCTCAGTGCGAACCTTAATATCGTTATAAATACTTGATCCTGCTACATTAGCACTACTGGGTCCTGGTACATCAATAGATCCTCTCTCATACAAGTTAATAGTATCATCCACAATTCTCTCAGTTAGAATACGCTCATCTCTACGTGTTTCTGCTACCTCTTTCAATTTATAGCTATAGTCCATAACAACATCCTTTACAGTTTTCTGAACAAGAATCTTATTACCATCAGCACTACTGCTTCCCGGTAGACTCTCCAATTCTGATTCAATTAATCTATCTATATGTAATCTATTACGCAACTCATCTTTATACTGTGAAACAGCACTCTCTGCTATTTCCTTAGAAAACTGTCTTTTTGCATCATTATCCTTCAATACTCTACCCAACTTGTGTTGTCTATAAGCATACTTACCAGTAGAGAAAATCTGATTGATTGTCATTGCTGTACCAAATACTTCCCTATAGGAGTTGGGATCACCCATATCTAGATCATGACTTAACCCCGCAAATGCAATCGGTAACCCAACTATTCCAACTGCTTTCATAAAATATTTCAGTTCACTAAGATGAAGAGAATCAGCAATAGGAAAAAAGCCTGTTTTTCTTTTGATAGTCTTCCAAAGAGGACCGTCTTCAGGAAAGTCGATATAATGATCGCTATGAGAAGGCAATCGACCATACTTGCGATTATGTAATCCTGCTTTTACTTTTGTAAAACCTTTTCTCAAAAACTTATTACCGCTATATGCAAGCATTGGCAGATCAGAAGCACCAGTAACTGCATCCAACAATCCATAGTACATTCCAGGCTTTGACCAGTCCCAATTAGCAGCATGTCCATTCATAGCAAATAATCCCCCACCAGTAACTGTACTACCACCAATAAAAGCACCTCTACTCAAACTAGAACTTAACTTTCCGTAAGCTATTCTAGCACCATGGATTCCAGCTGGTATGCTAGAACCTAATGCAAACCCATGAAACCCTGCATTCCACGTTTCAGGTGATCCATAAACCAAGCCAAGTCTCTTTACTTTTAAAATCCCATACTGTAGGATCCCATCTATTATTTGCTGCAGCTCCACCTAAATAACCTCCTGCCATAGCCCCAGCTATTATAAATGGTAGAAGAACCAAAAAGGCAAGCTCTCCATCTGGATCAACCATTGATACCGGTGAGTTACCAGCATATTTGTATGGACTAAAGTACTGCTCCTTCGGATCAATCTGATAAAACCTTCCAATATTTGGATCATAAAATCTTGCATGGTAGTTATATAAACCTATTTCTTCATCCCATTCTTGACCTGTATAACGATATGAAATTTGACCTTCAGGATCACTTTCGTACTTACGCATTAAATTATCATATGGTAGGTAATCATACGCTGCTACAACTTCATCACCCTTTACCACTAACCTTATTGAGCCTTCATGGTCAGTTATTACACTATAAAACTCATTATTCCTAATAAACCCAAACAACCCTCTAGGACCATAAATGTATGCTGTTACTGATACGTCTGGTCTCAAACCTCCAGCAATATAAGTAACTTCCCTTTCTACTAATGCTCGACCAAACTCATCTCTTATATAGTGTATTTCTTTTATTGTTTCCCCTGCTTTGTCATATACTCTCTTTAGTACACGTTCACCACGTGCATCATAGTAAAATTCTAATGCTCTACTGTCTATTAATTTTATTTTAGTAGCACGATTTGATACTGGATGATAATCAATCTGCTCAATGCCTTTGTGAAGAGCCTGAATTACATTTCCTCGACTATCATGTTTCACTAAAAAATTTTGTTCCATTTTAGATAAAGCAAAAGATTGAAACTTCACATTGCTAACTTGGTTGGTATTATTACGATAGTCAATCTCATAACGATCAAATCCAGTGTAAAAATGCCCATGATTACCGTTTGCATCTATACTATAAGACTCAACATCAAACTCCGCTTCACCAAGAGGATTAGCAAAATGTTCCGACAACACACTAACTATTTCGTAAACATATGGCTGATACCGCTCCAGTACCTCATTAAATTCTTTTGCAAAAGGATTCTTTAAGTATCCCTTCTCTTCTAACATTTTCACAATCTTATTTGCATTTGCTTCCTCAATACTACCCCACCTTACAAATGCATCTCGCAAACTTACCTTCAATGATGATAAATCCCGCTTTTGAGCAAAATACTCAATCAATACCTCTTCTAAAGGTAATTTATACCGTTCATAATCAGCATTAACACTTTTAAGATCATCAAGCAGTGTGCCTTTAATAAAAGATTTTCCCCTTTTACCATGACCTAAAGATACATCAACCTTTTCATTGTCTTCAACTAGATAACAAGACTCTTTCAATCTCTCCCAAATATCACGTGAGGCCGTTTCATTCATTCTAGGAATTTCTCTAGCAAAACTATCACGCTGCAGCGGCATAGGCACTTCCTTACCTACAAAATACTTGGCCTTAGTTAACTCTTGATAATTACCATAATCATAGCTATGTCCATATTCTCTAGGAAATCCTTCTCTTCCCAAGGTGTTTTGAATGTGACGACCAGTCGAACCATACCTGCAAATAATTGGGAGCTCGCCCCTCATGGTAGAAGAAACTTTTGCTTGATGCCCATTGTCATTCAGATAACCTCCTTTCTTTAGCTCGCGAAAACAAAGTGCTGATTTTTCAGAAGTGACATATTCACTTACAAAGGACTTCTCATTCAATCCAAGTTTACTATCATCACAATTTTCATGCCAGTCTGCTTGAAATTCAGTGCGTGTAATAGTCCCATCACCATATCCATAACCACCATAACTTCCATTGGTATAATAAACCTTCTCCGTTAAAAATTTATCTTTTAGTTCAATTAAAAAGCCTGCAGAATTATAACTATATTGACGCGTAAAGTTCTTTTCTAAATCTGGTAAGTGCACCTCACTACTGATCTGCCCATAAGCATTATAGGTAAAACTTGCAAACAGGTCTTCTTTTCCCCTTACACCAATACCTTCAATCCTACCAAGCTTGTCATACTGATAGTTAATCCTCAAAGGTCTATCCTGAATATCAATTGGATATTCTACCTCCCTTAATTTCCCTGCTCCATATCTCTTATTTACTGCAATCAATACAGGCTTTTCACTATCTTTAGTTGGAATAACGATACGTTTGCTTATAGTTTCTTTATCTATATTTAATACTGATTCTTCAATAAGAGGTTCTCCACTATTAAACGTAATAGCTCTTGCTATCTTTCCACGCAGAACAGGTTGATGTTCAGCATCGCTATAGTAAAATTCCTGATATGCTCTTGTATTATTACCAGAAAGCTCTAAACTCAGCAGCTCTTCCTTAGGCGTTGAAGAAATTACTTCACCCGTACTTCGCAGTCTTCCTAGTTCGTCATAATCAAAATATACAGTATTATCAATCTTCTCATTATTAGAATAGTGTAAAACAAATCTTAGCAATCCATCCTTATCGTATAAATTCTCTACTTTCCCTGAATCTGGCGTTGTTTTATTAATGATTTTTCCCCTTTGGTCATAACTTATATTTACGCCTAAAGAATCTTGCAAAGTCTTTTCCTCTCTAGACGTAGAATTAAGCTGTGAATTCATTTTGTAAAAAGTACCCACCTTCTCATGATAAATAGGCGGTAAACTCTTTACTAGCTTGCCATTCTCACCATATTCATAAGTGCTTAATAAACTTTTACTTTTTGGAGTGGAGATATACCAAGCTACTCTGTTATCCTTGCTGTCAAAAACAGAAACATCTTTCACGTTTCCAGGTTTATGCTCTACACGGTAACTATAATTTTTGCTGGCAGGAAAGAGATTGCTGATAAACAAATTATCTAATGAAGAAGAAAAACGTTTGGCATAAGGACCTGAAATAGAAAACTCTTTGCCAGGTAAACCTACTACACACTCCTCATTCAGTGGATTATCGCAATATTTAACCTGACTGTAACCATATTCTCCTACAATTCTTGCAGCATCACCCTCCAATTTGCCAGTTTTCCACACCGAATTTGCTTTATAAGGATTACCATTCGTAACAAAATCAGAATAGTAAGCTAAAACATTAGTTCTCTCTATACACACTGGTTGTGTAATAATAGCTTCTCTACCAAGCTCATCATACAGATATTCCTTCACTATTGCAGCATTTTCACTTTCTAATACAATTTCCTGTACCTTTTCATTCAGTTCATTAAAATAAGTTACCTCAACGCTTGGCTTACTAAAGACAATCACATCACTTATTCTTGCTTTACCGCTAATTTCTAAATTGAACAGAGAAGCATTCAAAAAACCATCAAAATATAGACCTCCATCTACCCATACGAATATCCGCTTACCCTCAGCAACTATTAGTAGTTCACCATCAAGTGGTATAGATTGACCTCTCCCCGAGAATGCAATTTCCGCTTTACTTCCTGTGCGGATTACTTTTAGATTATTATTAAAATTGATCACACTACCATCTGACTGTAGTGAGAAATAAAACCTCATTCCATATGAAGCACGATCTATATCACTTGAATTTAACTGCAAGGTATGTGTACCACTAGTTAAATGTTGCAACCTTCCAGGAGAAATTTGCCAAGCATCAGCACTATCTATTTTCCAACGCTCGTCAAATGAGTCAGAAGCAAAATCCTCATAAAAACCATTTTCAGGCTGAATTATAACACTACTCTTTAGCTCTGTTATTTTACCGATACTTGAGGATTTAGTATAAGTACTAAGCTCTTTAAGCTCACCATATCCACTGATGCTTCCTACTTGCTTTTGATATTTATCATAAATCTGTCTCTCAACCAATCCGCTAGCACTTATCACTTCTGTCACCTGTTTGGTATATACATTAGCTTTAAAACTACTCTTGAGTGGAGAGAAACGAACATGATCTACATCAACAGTAGTGTTTGTACTAGGAGCTACAATAATAGATGTTGTTAATTTAACATTCTCTTCTTCTACTAGAGTTTTATTTGTCTGTACTTCATTTACATTTTTCAAAACCTCTTTCGCATAAAATAAATCTACAATTACCTCTAAATAGAACCAATTACCAACCTGTAACTTAACTTCACCAAGTGGTAAAACCGTCTCATTTTTGTTTTCAGTTGAAACAACTGCTTTTAGATAAGGAACAATATCACCAAGTTTAAACATTTCGCTGTGTGGCCTTACCCAGCATGATGCTATGTATTCCTGACTTTGATCATTTGGCTGAAACTTCCCTACCAAGGACTTTCCTGATAAGCTCAAATAGTTCCTTCCAGTAAATGAAAAACCTTCTCTTATTATATCCTTCTCATCAAATACCCATTTCTTTTCAAATGTGGAGTTTTTTTCACCAATTCTATTTACCTCATAACCTTCAAAGCCATAGTAACCAACTTCTTCATCTGCTATTTCGTAAGGAAAAAACTGTGCTATTTCTAGTCTTCCTGTTTTATCCAATAAGGTAGTGTTTAAGTATAAATTCTCCTTATCTACTGTGGTGGCATTAGCTTGCTTATTTTCAAAATTTACAATTTTTATCAACTCTTTTTGTGAGTTAAAAATTCTTTTTTCTGTTCTAGATTGGTTGCCAAAATCTCTGGTTTCTTCTATCCAACCAAAAGATTCCTTATCATTGCCTGGAACTACAGAAACATTTTCATAATATATAATATTACCTAACGCTTTTGCTTTACTATATTCATATCCAGTAATACGCTTATTACCATCATCAAAACTCACTGTAACTTGTGTAATAACAGGATCAGGAAATAAATGTCCAGCCTGTTTGCGAAAGACCAAAGTCTTACCACTATTTTCACTCGTTACTAATGTTTGATAATTACTGAATGGACTTAATTTCTCTGACCAAGACAATTCATCAGTTCTACTAATATTGCCATCATTTGCAAACTTAATCACGCTTACCCGTTGATCCCTTGGCTGATAAGCCAAGTAAATCGGATATCTTATCACAGTCTGATTGAATTGATTGACTCCTAGCTCTTTAACCAGCTCCTCTTTATCATTTGACTTCTTATTATACAGCTTGATGGAAGAATTTAGATCTTCCTTTTTCAAAACAAACTTTTCATCAAGTGGAACAGAAAATTTCTCCTGTTTCAGCTCTTCTTCAGATACCGTACCTTCCTTCCAATTATCACCAGTAAAAGTGAGCTTGGTGTTGTTACATATCACCACTTGTGAATTTAGAAATGCAAGATACTTATAAGGATTTAGCAGAAAAGGCTTTTTTGCACGATCTTCTAGAGATTTAGTGACATCCTTGAGAACTTCATCTTTTTGATCATTTCTTCGATTAGAATTATCAGTTTGCTTATGTATTTCATCAACAATACTACCACGAACATCCTTAGCAACAACCTTCAATTTATCGTTAACAATTTGATAAGCAAGTTTGAAAGAACTTCCACTACCATTTTCCAACCAATCTGAAATTTGATTTAAATCATCTTGTAGAATCTTTTTTTGTTCGCGTTTAGCTAATTTGTAACTACTATCCAGAACAAATAAGTCTATTACAGAATAAAGCTTCATTCCCTCCGTTTTCCATCTATTTAGAAACAACAAATTATTACTAACTTGCAATGCATTACTTTTGAAGAATGCGAAAAAATCATCACGCCGCTTGCTATCTAAATCAAATTTATCTAATGTTTCCTCTATATCATTAATCACTCCGGGTATTGCTTCAATTGTATTATACCGCCACCGGTCTTCATAATCCTTATATCCTATTGACAAAAGATCGTTATCATAAAAGATAAACCCTCTACCAAACACTTTGAGCAATAGTGGTACTTCTGACTCAGCAAAAGGTTTATCCTTTCTCCACTCTTTTGAATCTTTATTCCAGCTAATCACTTCTATAGCAGAGTCACGATCTACTACAACCATAAAACCCTTGCCAGGATTGATTGTTGTTTTTTCACTAAAAGTGTAAGATTTGGATAACCATTTACCTTTTTCTTGACGTAGTAAATGTAACTCTTGATCAGTACTATAAGATAAAACAACAGCAAGAAAACCACCTGTAAGAACAACCCCATAAGATTTTGCTCCACCCCTTCCTAACAGCGGTAATTTTGATGAATCTTTCCGTGCTAGAGAAGAGTACAACTCCTCTGTCATCTCTTGATTAAACATTCTGAGGACTACTTTCTCTTGTCCATCCATATAACTCACAAGTACGTAATCATCAACATAATCTACTCTGTAGTCTTTCCCTACATCATACTTTTGCGCAATCCTCTCATTAACTGAAATTGAGAAGTCTTTTTCCAGCAATTGGTAGTCAAATTGAACACTTGCACCAGTTGGTAAAATAACTTTCTCCAACATATGTGATTTACTGTAAGAAAATTGTAGAATCGGCTGATTAGTGGAATCACCTTCTTGCTTAATTTTAGATAATAAACGCTTTCTGTCTTTTACTTCATAAACGAAACTGATATCTTGTTGATAGTTTGTAGTACTAACCTTATAGCCACTAAGATAACGAGTTTGCACCATTTGTGTATTGATATTGCCTTGCTTATCTACTATAGGAGGTAAATCATACTCACTTTTGTCTTTATCAGAGTAATTGAAGGTAATATTATTGCCCTGATCATCACTAATGGTCTTTAAGTAAATTTCCCTGGTAAAGTTTTTACCACTTGCTACTTCAACGTTAATTGCGTCATACGTACAATGCAGAACATTATTATTTTCATCCTCTATTTGAGCTAAATACCAGACATTGGCAAATTGCTCTTGTCCTGTGGAGCTACTACCTACACCTCGCCAATTTTTCCATTTCAATCCCCAACCAACAGCTCCATTTTGAGCACTACCGTAACTCTGCTTAACACCCTTGCTATCTATTTCCCATCTTTCTTTGTCTCTATAATAACGCACCTGTACATCAGATTGTTCATTCGATAATTTAAAGGAATAAACGTTATCAGTTGAATTTTTAGAATCAAATACTAATTGCTGTGGCAAATCTTGCAGAATAACATAATACTTTTTATCTTCAGGAAAAATACTTGCTTGGTGATCCACCATTATAAAATTTTGTGGTAAGGACCAACCAAGACCCAAATTACCGAATATTTGACTATTGCCATCATAAAACACATCTAACTTGAGATCAGATGAAAGGTTTGATAAATCAATTAATGGCAGTTTAAAATTTAGCTTTCCTGTATTTTTATTAACCGCATCGATAATCGAAGAGTCATCTAATTGATCCCTAAGTAAAAGATGAGGCTTTTCTTCTTCAAGATGAACCTTAGATACTTGTGGCACTACCTTTGATGTTGTTACCTTAGATGAAGCATTATCTATCTCAAGTTCCTCTTCTAATGATAGTGAATCTTCAATTTCTACAATATTTGCTAAGTGCAATTGATTCTTATACTTTGTAAACACTATCGGATGTTTTGTAGTTGGAGGGCTAGCAGGCAAAACTTTCATTACACGACTATGACGCTGAGAAATAGTAAGCTCAGAATTATCCAACAAGGACTGCCATTGATTAGTACGATTATTAAATGAAAGTAAGTTTATTCCACTCGGGCCAGTAAAGAGCATGTCCTCTCTGCCATCTAAATCTATGTCTTCAAATTGAATGGAATTTATATATTCTTGTTCCCAGCCCTTTAACTTTGAGAATGAAGGCTGATAATCAATCAGTCCATAATTATTGATGCTACTATTATGTTGATAGACAAATAGTCCGCTGGAATTTAATACAACAATATCACGATAAGACTGGCCGGTTAAATTAGGAAAGAATAACTCCTCCTCAGAATCATCAGACTTGGCACTACTTGGTACTTGTATCAGATGTTCTAGTCGGTGAGTTTGATTGAATGAATATATATTAAAACCATTATTACCATGAACAATAATATTTTCCTGGCCATTTTGTTTTAAATCAGATAAGGCAAACTTGGCTTGAGAAAAATTACCAGGAATAGTATAATCATACTTAGGTGTATGAATTGGATATTGCTGTTTCTGAAGCAAATCCTTCACAACCACAAAGAGCTTTGTGCCATAGTTTCTTCGATAAGTTAATATTCCAACCAAGCCTTGATTACGGTAAAAATGGCCAAACTTTATAATACTGCCAGGTTCATTCCAGTCACGAACGCTACCAAAACCATTGTTCCTAAAATTCTCAGTTCTATTTAAGAGACTAAACTCGTTATTCTTATGCTGGTAAAAACTAATTCCTTCTTTGGTTTTTGCAATCAACATCAGTTCTCCATTTCCTAACACGTCAGCAAAATAGATTTGTTGAGCATGAAGACCTCTCATGGAGAGTGTCTCTTTCCAAGTATTGTTGTCATACCGATAGCCATTCAGTCCTTCCTTATGAAGAGCATACAATTGTAAAGGGTCACCACTTCGAGAATTATCTTGATAGAGTTGTACCCCTTCATCAAAAGGAAGTACTTGCTTGGCAAAGCTTAACTTATAAAAATTTGGCATAGAAAACCTCCTGAAAAATCTACGGAAATAAGTAATTACTTCAAAACGAAAGAAGAATTACTTTCCTTTGTTTTCTCTAAAACAATATCGCTAACGTAGGAAGAAGGCTTAACGCTTTCTTGTAGCGACCCCAGAGTGGAGTTACTTACATTTCCTAACTCTTTTACATCACGCCTACTACGTAAACCTTGTTTTTCTTTAAGAAATTTCACTACATCGAACCTGCTATTACTAGTAGCATATTCCAGAGCTGTTCTTGATTGCTGGTCCCGATGATTAACATCAGCGCCCTTATCTATAAGTAATCTCACCACATCTAGTTTGCCCACCTTAGCAGCAAGTTGCAGAGGTGTTTCAAAGTATTTGCCTTTACTATCAACATAAGCACCACTATCTATAAGTAATCTCACCACATCTAATTTACCCATCTCAGCAGCATAATGAAGAGGTGTTTGAAGGTATTCGTCTTGATGATTAACATCAGCGCCCTTATCTATAAGTAATCTCACCACATCTAGCTTGCCCTCCTCAGCAGCAAGGTACAAAGGTGTTTGAAGGTATTCGTCTTGATGATTAACATCAGCGCCCTTATCTATAAGTAATCTCACCACATCTANNNNNNNNNNTCGTCTTGATGATTAACATCAGCGCCCTTATCTATAAGTAATCTCACCACATCTAAGTTGCCCATCTCAGCAGCATAGTACAGAGGTGTTTTAAGTTGCTGATCTTGATAATCAACATAAGCACGCCCATCTATAAGTAACCTCACCACATCTAAGTCACCCATCTCAGCAGCATGGTGCATAGTCGTTGCATGGCATAAGTCATTAGCACCAACAACTAAACTTCTCAACTTTTCAAAAATACCACGTGCTTTTCCCCTTATATCATTCGGAACGTTTGTTCGATCAATACAACCTATCCGCAAAGCTTTAGCTAACTCAGCCGTTTTAGGCAAATCTATAGGTTGAGTATTTTCCATTTCGACACTTAGAGATTCGTAAACCCAAAATTTTAACTTGGCATCCCCGATACTCTTGCCAAACTCAAGCAACAAAGGAAAGTTATTTATCCGGCCACTGTATACCTGCTTTACCACATTAGAAGTTTCAGTTTCATTGTTAATCTGCTTTAGCTTTTCTTCTGCATCTTTAAACTTCCTTGCTTCTATATCCTTAGTACATTCAACATATAGGTACTTTCGCTCATTTTCTTGAATTTTTTTGTTCAAGTCTTCACCTTGTTTACGAAGGTTTTTCACAATTGCACTCAACCTTTTTATCTCATTAGCTTTTTCTGATAGTGTTTGACTGGACTGTCTTTTCATATCATTAAAAGATCGTTGTAAAACAATCAGTTGCCCTTCAAGCGAGGAGATTTGTTCTTTGTAACTTTCATCAGAAGCAGAAGAAGAATTCTTTATCTCCTCAATCTCCTTTTTTAACTCCCTCACTTTATTTTCAAGCCCGATAATGATTTCCTCTTGATTCTCAGGCACAGTCTCCATCTCTGAGAGTGACTCGTTAGTAGAACGTTTAAAGCGTTGGCTCTTTACATACGTTGAAACTTCTACCAGCTCACCGGTGTCTCTTAAATCTTTGAACTCATCTCTTATTTCTGTAAACCTACCATCAAGGTCTCTTTCAACAACTTCAATTTCTTTTCTTACATTGTTACTATTCCTAAAATTGCTACTTTTGGAAATACTATGGAGAGAAACATTTTCATTTATTCTCCCTTCAAACTCAGATAAATTAGAAAGATTATTATCAAAAGGTCTGGTAGAGACTCATGACCTTGAAACCAGCGATTTGGTCTCATAACCATAGTC
>NODE_12_length_18875_cov_6.173804
TCTACCTTAACTTCCCTGAATTTACTTACAATCTCTTAACTTGACGCGTATGCTTCTTTGAACGTTCCCGAAATACACGAATATGAAATAGGATACACTGCCATATCATTTGATAAATTATATCAAATAGCAGAAGGATTATCAGTGAATATTAAAGTTCTGCTACCTAAAACAAGAGAAAGCAAAAAGCTATTGAGTTTAATGGATGAGTACAGAGAACAAGAATCATTAGTCAAATCTCTATCTGAAGATATGAAAAGTGGCAAGGAAAAAGTTAAAAAAGCAGAGAAAATCAGGGTTGCAAAAAATCTAGTGAAGGCGGGTGTTTCTACTGATGTTATTTTGCGAGCAAGTGGCCTAACTGTTGATGAGTTAGGTGAGTGTGAAAATTGAATTGTGTTTAAGATATAAGTAAAAGTAGTTAATATATTAACTATTCTAAACCCTTATTTAGCTCTGCAGAATTTTTTTGGCATTTCTACGTATCAAGATAAAACATCACAGAATTTATCTATCAGTTCCTGATTGTCCTCTATCATTGCATTTGCCTCTTGCTGAAGAGATTTGATATTTTTTGATGTAATATTATCCATGTCAGGTGATGCTATTTTCAATTGCGATTGTATGCGTATATATTTATCAGCTATAACTTGATCAAGTTGGTAATTTACTGCATCTAAACTTGAGGCAAACATTACGTTCAACAGAGGTTTTATCCAACCTATCTTTCCAAATCTCCTTGAATTAGCTATGCTTCTATCTGTTCTTCCAGTACCTATCGATAACAGTAGAATATCATCATTTGGAAATAACCTCTTACCACTTGCATATGCACAAGCTGCTGGATTATTGGCAAACACCCCTCCATCCACTAATACCATTTCCTTTTGGTTGACTTTTAAATATTTAGGTGCAAAGTAAGTAGGTGCTGCAGTTGCAGCTCTGAGTGCATCTTTCAGCTTAATATTACCTTCTTTCCAGCTTTTAAAGAAAAATGGGCAGTTATTCTGAATATCGTAACTCGTAATCAACACATTACTTAAAGTGTTTTTTAGAATATCCTCTCCAAAATATTTATCCAGTACAGATTCAATATTTTTATGTGGATATTGTGCGCAGTTAAACCAAGATAGTATTGATCGCCTAAAAAATGAAGACTTAAAAATATATGGTCCATATTCCCGATAGAACTCGACTAAATCATTAGCAGAATATTGAGGTTTATCTTTTTTACATAATCCTGCTACAACAATCCCACCGGTTGAAGTACCTGCCATAAGATCAAAGATTTCAGCAATCGTTTTTCTTGTCCTTTGCTCTATTTCTGCGAGAATAATGGCAGGAATGATTCCTCTAATTCCACCTCCATCAACGGATAAAATGTATTTTACCACTGTGAAATTTAGTTGTTATTTGTGTTTTTGCTCAAGCTCATTAACTTCTTCAATGAGGTTTTTTACCCGCTCCTCGAGGCGATAAACTGTTTCCATTAGTCCGTGATTTCGTTCTATAAATTGATCGTGAATTTGTACTCTTAAATCAAGCTTAGCGAGCCACCAAATTGTTGCTACGGTCTGTATTACCATAGTGATAATTACTGCTAGTGGGATTTTTTGATTTTGCATGTTTCTCCTAACTGTGTAATCTTTCAACTACTTCTTGTTTCCGGTTACGAAATATTACTGCTCAGATTCATGTTCTTTTTCAGCATTATAGAGCAAGTGTATAATTTCATCGTATGGTTTATCTTTATTGTGCCGTGATCTTAGCACAGCTACATCTCTTGGGTTTTTTCCATCTATATCTCTAATATTAGGATTTGCGCCTTTCTCCAATAAAAACTTAATAACTTCTAGGTGTCCTTCACCTGCAGCGTGATGTAAAGCTATTCTTTTAAATGCATTTCTATCAAGTGCGTTTATATTTACTTTTTCCTCTTCTATTAAAAATCTGATAATGTCTAAACATCCTTTTCTTGCTGCACAATGTAACGTTGTTCCACTCAAGTTTGGAGCCATATCCTTTACTAAAAGTTTTACTATTCCTAAGTTGCAATTACTAGTAGCCACTTGTAATGTTTTGTTATAATTATCTGTAGCTTTAGATTTTTGATAGCAATAAGTAATAACAACGCATACTATTAATAGTATGAACCATACGAAATGTAGTTTATCTCTTTCATTATACTTTATTTTTTTCATATTTGGCACACAGTTTCTTAATATTAAATAGATCATTACTCATTTTTTTCTTAACATTACTTACTCAAAGATGCTGACAACATAGTAAGGTAACCCGAGCTATTTAAAGTATGCTCCGCTCTATTAATTATCCATTCACCATCTAACGCTTGATTAAAACCTAGAAGATTAAGTTTAGCTTCTGCAAAAATTTGAGGATTACCAGGCATAGTTACATCTAAAGTTTCATTGTTAAGCTTCAATTGTTTCAACTTGGCATTTGCTGCACTTAGTGCTGACTCTGCATTTGAGTAAAGTTCCAGCATAATATAACTTGGCTCACCGCTACCAACTGTTTCTTTAATAGTTTCGCCCTTTTCATAGCTATGCCACTTTGCCACTACTGAATTATACTTATCACGTACGGTAAAATGCACTTTCCAGTTAATTGTATCTTGAGGTCTAATAGTCGTTGTTCCTAAAGCTTTTCCTGTGGCTGATTTTGCCATGTTTTTTGAAATAAATAATATATACCCACTAGCTAATTTTGCCATTGCTTCACGCTCTGTTGCGATCTTTGTTAACAGACTTATATCACTTTCATCTGCCTGATTAATATGGGGTATCAATACATCCTTAAATTCCTCAGCGACTTTGTATCCATATCCATGTTTTTGGGCTATTTCTTTTACTAAGTTTTCTATGGTAATTTGGCGCCATTCTTTTGATACTTTTGCCTTCAAAGATATTCTTAAATTTGTTGCATGAGCTTTGATTAGTAGAGTCTTAGGTGGACCCTGTATAGTCACTTCGTTGACTGTATATATACCCATTGGAAAGATTCCAAATTCCTTATAACCTAGTGCTATGTTCAATTCATTCGGAATATCTATGTCTTCATCCCTGTAATCAACACACACTTCAACTACATCATCTATTATTCCTGATTCATCTGTAAGGTGCAATGATATAACTCTATCTTTAATTGATTCACATTTATCTATTATAAAATCTGGCTGCATTTATTCCCAGACCTTTAATTTTGACTTTTGTACTATTTTCTTAATAGTAGGAAGCTTTATCTTTAATCCTGCGGGCAAAAAGCTTCCGTATTCTGCCAAACCCAAGTTCTCTGCTAGTACTAATTCCACTACTCCATCAGTAAATCCGTAATGTTTCCAGCAAATCAGATCTAACATCTCATTTTCTTTACTCACATAGTATATAGTCATCTATAGCTTTTTAAACTCAAACTAAATTCAATTTTTCTCGGTAGTCCATTAGGTAAAAAATACATCTGCTTTTCTTCTAACCTAGTAATTACGAATTGTCCTAAAATATTACCTAAACTATCTACTAAAATATGTGGTTTTTCAGTTTCTTTCACACTCTTTAATTGATTTAGCACGTTGAGATTATGCAGATAAATCATTCCTTCTAAATCTATATTTTCTACACCTTGACCGATATTTTGTAATAGTGGCATATTTTCAATACACTCAATCGTGCTCCAACGATTTTCTCTGCTATACTTTAAACTTGTGGGAGCAAACTTATACGGACCAAGAGATAGCATCAATAAAATGTCTCTACCGTATCAAATAAAACATCACGTGACTTTTCTCTTATCCTTTTTATTACTTCATCTGCAAGACTACGAACATCTTGGTTAGGTTCTGCTTTAATGCTGATAGTGTAATTATTAGTGATGTTCTGAGTTTTATTTTGTTCTTTATTTTCAAACTTACTCCTTGCAAATATCTTATCGCTCTCTGTCTCCTCAATAAGGCTTTTGACTCTGAAGCTATTTTTATTTCTCTTTGAAAATTCTTTAATTATACTGTTACCTAGCACAGGATTTCCACTGTTGAGAATATTACTTTTTAGGGGAGTGTGCACTGCTTTTACTTCAGTTTTTCTTTTTTCAAACTCTTTCAGTGGGCTATTTCCCAATACTTTTCCAAATATACTTTCACCTATCCATGAAAAAGCTTCTTCTATGGGTTTTATTATCGATTTCCAAAAGCTAGAGAAAAAGTCTTTTACCTTTTGCCAGTTAGTTATAACAAGTGCTGCGCCAGTGACAAGTCCAGTAATTAAAAGTCCTATAGGGTTAGCGAGTGTTACTGCTCTTAGTCCTGTTACTACTGCAGGAAAAACTGTAGCTGATAAAAATGAAAATACTCCAAGTAGGTTTGCTTTCAGACTAAAAATCGTACTTCCTAGCAATGTAAATCCGTATCCTAGTCCCACTGCTACAACTTTTAAACTTATCAAGGCTGCTACAGTACCCATGATTGCTTTGGTTAAAGTTGGATATTTTTCTGCAAATAACGCTATGCTTCTAGTTTTTTCTTGTAAAAATTCAGCTATAGATTTTAAAGTAGGCAGCATCACTGAACCCAGGTTCATACCAACTTCAGCTATTGCGTTGCGAAGAAGTCGTAATTTACTGGCTGTGGTGTCTACACGGTTTTGAAATTCTTTCTGCAACGAGCTCTTGTACTCTTCTGTGTCAGATAGTAACCTTATAGCATCTTCGTATTTGTTAAAACTTCCAGCTAATAATGCAATATCATCTTGATATTCCTGACCGAAAAGTTTCATAAGGATTGTAGAACGTTCCTGGTTATCCATTTTCTTTAGAGCTTGAAAAAAGTAGAGTAATGCTTCTTCGCCGTTTTCGCTTATTCTTTGTACTATTTCTTCTGCAGTTATGCCCATTTGCTCTAATGCTGCTTTAAAATCCCCTCCTTGTTCTTCAGCAGTCTGAAGTTTACTAAGTAGAGCATTTATAGCAGTTGCAGCTTTTGCTGGTTGTTTACCTAAACTAACGAAGGCATTTACTAAACTACTTGTTTCCTTGATGTCAAGACCAAATTGTTTTGCAGTACCACCAACTATTGCTAGAGCTTCAACCATATCTTTTGCTTTGGCAGCAGTGTTATCTGATAAGTGATTGATTACATTACCAACGTATTCCATTTTACTAACATCAATTCCATAAACGTTAGAGAGTTTAGCTATAGAATCACCTGCTTGCTCTGCAGACATATCAAATGCTGTAGACATTTTTGCCACTGTTTCTGTAAACATAAAAAGATCTTCTTTCTTGATACCAAGTTGACCACCACTTGCAGCTATTTGTGCCAGTTCTGCGGCTGATAATGGTATAGTACGTGACATCTCTTTTAACTTCTTTGCAAATTTAGTTGCTTCATCCGTTCCTTTTTTAAAATCTACCACTTTTGTAACATCAGCCATAGCACTTTCAAAGTCAATTGCAACTTTAACTGGAGCTGCAAACGTTAGCCCTAGCCCAATAGTCTCTATAATTTGTGACTTAAAATGTGCTTTGCTTGCTAAAAAACTTTGGTGACTACGTATTGCAGATCCAAGCTTACCATACTTACCTTTTAATACTTCAATAGAAGAGCCAAGTTTATGTTGGTCACTTACTAAGTACTTAATATTTCTTCCACTTTTTCTTACTTCTTCATTAAATGAATGCAAAGCATCTCTCTTTTTCAAATATGCTTCTTTTGCTTTTATTGCAGAGGTTTTGGCCTTGTCAAATTCTGCTTTTAAAGTTTTGCTCGGTTTCTCTATTGCCTTCATTTGTTTAGCTCAAGATTTTACTTGATCTTCAAAGCCTTTCCATGACCTCTTGCTAGTCAAAACATCATGACCTAACTGCTTAAACTTTGATACTGATTTTAAAGATGAGTCAAGCTTTCTTATATTCTCACCAAGATGAGTAAGTTGACTGCTACTTCCTTTTATTACAGTACTGAAACTGCCATCTAAAACTGCTCCGATTTTTATAGATAATGTTGACATTGTACCTTCCTCGCTGCTTTATGCCATAAGATAAATTCATTAATCTCCATATCAAGTATTTGTTCAACCCCGCCTCCTACAACAGAGCTGAACATTAATACTTCTAATCTCAAGTTTTTTGGATAATCGGTGAAAAAAAATCCTTTAATACCTCTTGAATTTTCACATAATCAGCAATATCTAACTCTTCAATTGCTTCTTTTGCAACTGATGTCAAATTGGCAGTCAAAGTTACTTCTTTACTAAGGTCACTACCATTTAAGCTTTCAATTGCAAGATAGTCTCTAACTTTTGGACGTCTAACAGTAAGTTCTGAGACAGAAATTCCATCAACTGTTATTGGGTTATTAAGTGTTATAGCTTGCATGTTCCTCCTTAAAAAGTTAATTAAATAAAAGTCTATATCGGCTTTTACATAACTAATTTCTTTGTATGGTGCTATAAATAGGATTAGCTTTGATAAGAATCTTTTCTGTGTTCAATTGAAGTAATAACTACTGTATGTTCTGGTACATCTATATAATAAAGTATACCTCACCCGTAGACTACGTTGTCCACTTAAGTTATGCTTTAATGGCTTTCCAAGTCCAATTGGATCAACTGTTAGACGCTCCATTATTGCCTTCTTAATCATTAACTTTACTTTTGCTGGAAGAGCCGGAATGTCTTTCTTTATAACAGATTCTGAATAGTCTATATTGTAAGGCTTAATCCCAGAAGGCATCTTGATGTTTAACCCTCTTTTCTTTATAGCGTTCGTCAGCAATCTTAGATAATTCCATATCTTCAATTTCTTCTTCCATTAATTCAGTTAATAACTTTAAAACGGACTTGTCTTGAGATTGTGCTACACTAACAAGTAAACCAGTTAGCTGCTCTATGGAATTTGTATGAGCTTTAGAATCCATATTAACTATATACCTACAACTTCTTATATTTTAACATTTTTATGTAATTTTGTCAACCATATTAGATCCCTAGAATCGTTTGTAGCAAGGCCATTTGATCAACGCCATTTATCTTTCTAATCATATTTTCAGCATCGATCTCTATTAATTCATTACCACCTATAGTAAGTTTATAATAATGGGCAGCTACAGTACACTTCAGCGTTGCTTTCTCAGCAGGTTTCCAGTTGCCAAAGTCAAACTCTTTAAAAATGCCTCTTAAATTGATTATTACTGCTTCAATATCATTACCTTGCATTCCTCCACGGAGCGTTAAAGATACTGAGTTTCCATCTATCAAGCCAAAAAGTCTAAATAGTTCTGAATCATACTCAGCAAAAGTAAAGTCTGCTTCAAGCTTTTCCATGCCCATGTCAATATTTATTGGAATATCCATACCACCAGCTCTGTACTCTTCGGTTTTTATGGTAAGCTTCGGCAAGGTTATTTCATCTATTTTTCCTGCATAACCACGACCATCTACAAATACGTTAAAATTTCTCAGTATTTTGGGTAACACTTCGCTTTCTCCTAACTTATTACACTATTATTTACAAGATGGGATCTGAATATTATTTGCTCAGCTGGATATGGCGGTGTAAACTCAAAATCAAAAGACACTTTTCCGCTTGCAATATTTGCCGGTGTATTGAGTTCGGGAGTTGCATAACATTTTCCACTGATAATTGCTCCTTGCGCTTTTAAACTTGCAAGGTAAGAATTCACCCCCTCAATCACATCATCTATATAAGTTTTGGTGATATTGCGATCAACTGCCCAGAGATGAGCTCGAAGTAAACTATCGTTAATTAAATCTGCAGTGCGCCTTACTGATAGAAAAGCCCATTTTGAGTCATTTGAACATGTTCTATTTCCCCAAAGCCTATAGCTGTTTTGATGAATTATCGTTGTTACTTCATTTTCATTTAAGTGGTTTGCTCTGCAATTTGCATAACCTAAGCTAAAATCAATAGGCCTGCTTGTTCCAACAATACCATTTATCTCTTTATTTGAAGGTGAGTGCCAAAATCCTTGTTCGCTATCTACTTTTGCTATTAAACCAGCTACAAATGTGCTTGCTGGCAAGGTTCCTTCTTTTCCTTCAATAAATACCTTAACCCATGGATCAACAACGTAAACTCTTGAGCTGCCTACACTTTTTCTCCATTTTATTGCTTCTTCATCATTAGTATTTGGTCCGTCTGCAACAATAATTGCTCTTAATTTTTCTGCTATGGAAATTAAAGCACTCACTACTGAATTTACTCCATCTATTTCAGGTAACTGATGAGTAAACTGAGGTGCAATTAATATTCTTGGAGCAACATGAACTATACTTTCACTACTGAGGAATGCCTCTATCCCTTGATATTCTCCAGTCTCTTTATCAACTCCACCGATTATACTTTGAATAGTTCACTTTCTTTGAGCTTTGGATCGCTGTTTTCACTTTCTTTAACTCGAATAACTACTACTGTTGCACCAATCTGGGAAAATATTCCATTTATTGCAGAAGGTAAACTGCCACTCTTTCCGAGCTTTGCTGCTTCCTTTAAGCTTCCTGCAACTAACACTGGTTTATTTAGCGGAAATTTTTGCTCATCTGCTTCAGGTGCAGTACCAATTACACCTATCACTGATGATTTAGCTGTACGTACTGTCTTTGCTCCTGAGGTTACCTCAATAACATTTACGCCATGTAAAAATTCTTCAGCCATTTCTTTGTATTTTTTTCCTGAAATCATCTAGCAAAGTCTGTAGCTCATTTTCACTTTTGGCTTCTTCAATCTTTCTTTTGGCTAAATCTTCAAGCTCTTCACATTTAATTATTGCTTTTACTGCTTTTTTCACTTTTTCCTCAATTATTCTTGCCATTTCAATAACCGTAATACCACGGACTTTTGCTAAAGGTTCTATAATTTCTTTATCCTTTTCATCCTGGTCTGCTAGAATGCTTTTTGCGGCTTCCGCTTGAATCTCATAAGATTTAGCTTTTTGGTGAGAATGACCTGCATATTGGTGAGTATGATTATCATAATAGAAACGCATACTATCAAATGCACAAAGCTTCGCATTATCCAGTAACTCCTTTTGTATATCTTCTTTAGTACGCTGAGCAATTTTTCCTCCTTCTGTTAAACAATAGCTTTTTTGCCAATCAAAATCTTCTGGTGCTTCATACCAATCATTTTCAGTTGGCTTGCTTTCAAGTGTTGTTGTTTCTACTTGTTTATCATTTTCAAATCTAATGTAGATAGACATTGTTTGTTACCTCCAAATCTCATACGTGTTAGATAATCCTGGACATTGCCAACCCCTGAGCGTCCTTTCCACATCTACCTCAAGCCCTGTGGTGAGAAAATTGCTACGTATGTTATAAATCCCCCACTGAATAAATTGACCATAGTTGTGTACATAATTTGATGCAAGCATACCTTGACTAACTTGTGTTCTGGAATACAGATAAGATGATGTGTAAAGTAATATTGCAACTGTTTTTCCTGCTGGAATCTCCACATTACCAGATCCGGCTAACTTGCTATCAGAACTCGTGTATTGGTAAACATTTTTCCATACTATTTTTGAAATACTTGATTTATTAGAATTAGTGTTATCAGGAGTTCCCACAAATAATCCTGCTCCCCCATACTCCGTACTCGAATACGATGATCCAACAAATTCCATTGTCTTATTTATGTTCACATTGGTTGTATTTTTTACAAATACTACTCCAAGTGCAGCATACGGGTAATAGTATATCTCATCATAACTACCCGAAAAACTTTTTGTGCATAACTCTCCGTAAATAAATGTTCCTTTACTTCCCTCTATAAAACTTAGTTGTCTTGGCCGATAAAAACTAACGTAATCTGTATTGTACGTATGGCTACCTGCTAGTAGTTGTAACATATAGTCAGTTTTTGTTATATCACTACTCCACTTTCCAAGCTCTGTCGTAAAAGTTCCGTGGCCAAAATAATTATTTTTTCTGCCAAGTACACCAAATAAGAAAGGTAATGACCCTGGTTCAACCATGTTGCGCTTTCTTATTTCATTTATAAGAGACGCTTTTAACTGTTCATCCCGAGTTTTTACCTCATTCAGGATGTTTTCAATTCGAGTTTCTATTTCCCTAATAATTGATGAGCCACTTGGCACATCATTAACAGTACGGAAGTTATTCACTAAACCTTTAAGACCATCTTTATGACTGTTACTAATGCTATTTATTGCTGCAATATTGGCATTCTTTCTCGTATCAAGTAGCGATAAATTTGTTGTTCCTTTTTCATCAATTCTCTTTAATAACTGCTTCTCTGATTCAGAGATCACTGCTAAAGAACTAGCTTTTTTATTATCCAGATCAGTTAAGTGTTTTTTTGCACTATCAAGAAGTTCTTTTAGCTTACCATCTGTCATCTGTACAATTTCAGAAACTGCACTTTTGTCGATTATTGATTCCAATGCTTTAGCAAGATATGCTAATTGATCTGGTGTACTGTTTTCTGCTAAATCCTTAAGCCTCTTTTGTAGTGCATCAATTATTTCTTTTACTTTAGTCATTTGCGCAATATCAGAAATAGCTTTTTTATCTGCTATCAATTCCAGCGATTTTGCAAGATATGCCAGTTGATCAGGTGTGCTACTTACTGCTAAATCCTTTATCCTTTGATGTAACGCTTCTATTGCTTCTTTCATTCCCAAAAATTCAAAAAAGTTTCAAATCTAAATCGTTCAAAATTACTTTTAAGTTGATTATGTTTATTTTCTCTATTACTCATATCCTCATCTACTTTTTCTATAGCTCTGCGAATACGTACTACATCTTCCACTGCAATATTCTCTGGGTGTGGCAAAGGATATCCGCGCCTCGTTTCATCATTTGGCATTTTCTTACGTTATAACAACCCGCAAGTTTTTTACCTTTGGCCGATAAATAACCGTTCCACTTAAAACCAATTTTACCCTTGTTTCATTGCTATTAAAGTTTGTTAGTACATGAGTTCTCTCCACCCAATTTTCCCCAATAGGTTTTCCTGATGTTAAATTTACTAATTGCCATCCTTTGACGCTTTGTTCCACATATGCTTTAACATCTGCAGTGCCAGGTATTAGCGCATCATAGGTAATTGTTATCTTAGTGTTAGCTCCTGCTGTAATGCTCCTTGTAACATAATCTCCGGACTCTGAAAGATTACCTAGAACTAGCTGTAACCCAGGATAGAGGACAGGACTTTTTTCTTTTGCACCTTTTAAATTTGCCTTTACTGTTAACTCTCCAGATAGTCTTTCACGCAGCGCGAGCGGCAAATTATCAGACAAAAAGTTTTCTTTCCCTTCTTCATCTGTTAAGATAAATTCTACATTGGTATCAAATGCTACTTTTTCAACATTTGTTAAAACTATTAAATCTGATACGTTGTTTGCAGTGACTTTACCAAGATCAATAACATGAGAATTTTCACTAAATTTTGCAGCTAGTAGTCGAAACGTTAAATCTAAATTTTGATGCGGAGTCCAGGTACTTGCATTACTTGATGATAGTAATACTCCTACTTGATATGGCTGACTCGTTACCCAGCGGCTATTTACTACATCATATTCGCCAAGCTCTGCTATTTTTACTGCTGTATCTGCATCATCGGTTAGCAAAACTATTGCATATTCTCTGCTAGATTCACACCAGACAGGAGACCAAGTTATACGTGTTGCTGTGCCATCTATCTTTATATCTTTTGGCTCAATATAGCTTTCAGCAATGACAGTCTGCGAGGGCATTCCCACTGCTGTTTCTCTAATCTGAACAACAACACGTTTTTTGCCTTTATTTACAAACCATAGCTCCACGCCTCCTATGTGTCTGCTCTCATTTAGCGTAAATGTTTGGGCTAAAGGATCAACTCGTCTTGCTGCGATCACTCTTCTTCTTTCTTCTATGGTAATAGTTTTTTTACCAGTATAAGTTGCCTCTCCATAGCTTCCTTTATCCCCATAAAACTGTACTAATTTAGTACCTGCTGGAATGTTTGCTGGGATTTTTATCTTTCCACTTATTCGTCCTTGATTTTCCACTTTTTTCCTCTATGGTATGGGTTGAATGCTTAGGCCATCAAATTTTACTTCCTTAAGCTTTTCACCAGTTGCAAAACCTTCAATCTCAAAATTTTGAGTTGCTTCTCGCATAAATTCAGTTTCGTATGAGGTACTTGACAGCAGCTCTGTTGTTTCTTTAACATTAAACACTCTGGTTACTGGACTTTTCCAATTCGTAGTAACCTCCGTCCAGTGATCTATATTTTTGTTCATGGTAACTTTTGCCGGGACTGGGTCAAAAGCTTGATATGGATTGATCTTTTCTCCTTTGGTCTGTAAAAGCTGCTCCAGTACCGGTTCAAGTTCATATGGCAACAAATAAGTTTTTTCTCCTCCATCAATATCAGCAATCGTTACATCTATTGGTAAAATTAGTTCCTTATTTACTATTGCTGCAGACTGCAAAATTCCTTGATCGCGCATATCATCATCAAAGAATGAATCAACAAATACTCCTTTTTTGGTGGTAGGTTCTCTTGAATTTGCATCATTGCGTAGACGTTCCTCTGCAACCAGCGCATAAAGATCATTTATTCCTTTTTTCATTGCTTCAAGCTCATTCATCGGTACAGCATGAATAGCATTATTCACTATTTTTACCCCTTCGCCTTTTTTCCACGTCTGATGAATGTAGCAGAGCAAAAGTTGTCCACTAGGCGCTCTAGGCATTGATGGTCGCCAAGGGTGAGAAATTCCTTTTATTCTTCTTACCACTCCTTTGCTATCGATAGTAATTAAATCATAGCGGGGCATTTTCCAGGTGTAATCAATCAGAACCAAGCTGTTATCAACTGCTCCTTTTACTTTGCATCCCTGTTCACTTATATCTTCAGGGCTTACATGAGTACGACAGCGGTAGGTTATTTGATAACTACTTCCAGGAGCTGGTTCTTTACCTGGTAATGACCAATCAACGTTTCCTGCGTTTAATTTGTAATCTATACTATTTTCATAAATAACATTGCCTTGTTTAACTTGAATAATCTCAAGTACTGCAGAGTCAGGTATCGGATCAATAGCTCCAGAGTATGAACCATGAGTAACAGTAATGGTTTTCTGAACAGTTATATCTACTTTTTTAATTTCACTTATTGGAAAATCATTAACCTTCAGTTCCATTACTCTTTGGCTATTTGGCTGAAAAGTATGTGGTTCTGATTCAACTGATTTTATATCCGGATCTTCATCAAAAGAAACACGAATACTGTGAGGAAGTTCAATCTCATAGCCATCAACATGAGCTTTGCCCTCATTAATCACAAATATTTTTTTTCCTCCTTCTCCCTCTTCCTTTTGCAGGAACATTACTTCAAGACCATTTACGACGTAGGAACCATTTGCTTCTTTGTCATAACGAGCAAGAGCAGTAGTTACTATGTTTGCTTGTGGAGGTGGTGAATGTTCTATTAATACTCCATTTTCAATTTTATAGATTGGATAAAACTCTCCTTCAGAAAAACGTGGAGAAAGACCTTCTGCTTGATAACCCCAAATGGTGGAAACTTTAAGCCTTGCAGCTCCTACTTCCTGATAATTTCTTGTACCAATAGCAGGATCACGAAGGTTTTCATCCTCAAGTTCTGTAATCGTAGATTCTACATAATAAACACCTATGCGAACTGTGGTACTCAGTGGAATAACAAATTCTTCTTTTTCAACTTTTCTAACTGCACCGCGCAGATAGATTTTTCCTCCCTCAAGTGTAACTTTACCAGTTTCTCTATCTATAATACAATTGCTTCCTGTTATAACATCACCATCACGAAATATTGCATCGCCTATGCCTTTAATCTTAGAGAGAGCATACTCCTGAGTCTCGTTTAGTTCTGCAGACTGTAGACCTCTTCCTGCTAGAAACAAGCTTTTTTCGTATTCTTTGTCAGGATTAAAGCGGTTATAATAGGCGTTTAAAGTCATTTAATGCTAGAAAAATTCAAAAAGTTACAACAAATGAAAAAGTTTCCCGAGTTGCAGCAGTTCTGATAAGTGGTACGGTATGTTCCAAAATCAATAAAATCCCATGTTCTTCTACATCTTGAGGTTCAAAATATCTCTGTCCTTCAGGTAATTCTTCTTTTATTTTAGTACCAACCATAACCCCTAGCTCTCTGATTACTTGATTTGCTGCATCCGTGAAATCGAAAGTAAATTTGAGATAGAGATTATTAGTTGGTACATTTGAGGGCCTAAACCTTCCAGATGGAGTTATAAGTTCACCGTTTTCATCACCTGTGCAGAATAGCACTTCGTCTGCAGTACGTCTGCCAAGTTCATTGAGCAGTTTTTCAGAAGTTATCAGCTCTGGTGGTGTGCTTTCACTATACTCTACAGTAACTTTATCACTTACTGGAATAGAGCTATTTTCCGTAAGTTTTATTACACCAGTACTGCCATTAACTGTATAGTCAATACTTGGCTGATAAGTTGTTTGCCCTGTAAAAACCTTCACATCTTTAATAGGTTGACGATCAAAAATAGGTTGATGATCAAATTTTATTTCACCCTTAACGAAAGTTTTTTCTACTTTGTGGCTACTTTCCCAACTTGAATCACCTGTTCCCCAAGCAAGATGGATAGATTGCTTTTTGATGCTGGCTGCTATTGCTGCTCTTCCTGACTGTGTGAGTATTGACATTTTCCCCCTATATTATATATGTACGGTGAGTTCAAAATTCGTCCGCAAAAATCAAAATATTTTTTTATATCAGAAAAATTTTTTAGGAGAATAGCTCAGCTCCACAGCTAAACTTTCCAACGCCGCGAGCAAATGGTCCGCTAGGAATGTCAAGCCATTTATCTTCTTTTGAACCAGTAGCCATTCCCTTAACCAGCTTCCGTGTTTGTAACAGCTCTTGAACTATACGCTCCATTCTATCTCTTCCTATACTGTGAAACTCCTCAGGTAGTCTATGCCGCTGTTTATACACTCCTGTACTTCCTGTATGGGTAAATGGATGTCCAGAAATTGCTGCTCGTGTAATTGCAGTTATAAGATGCTGCTTTGAATCTTTTTCGTTCATATTTTTTATTCTTAATCTTTCAGTTATGTCCTCTAACAATCCTGTTTCTTCATTTCTTAAATAAGTGCGTAAAGTGCGATCAGCCAAACCGTTTGCTTTAACAATTGCTCCATAAAATAATGCGTTCTGTCTTACAGATTCTCCTATTGATTTAAAAATTGTCGGTTTAGCTGCATCTTCCACAGACCAAAAAGCGTATGAACACCTAACACCATTAACAAGAGCAGATGTACCTCTAATGGCATCACGTGCTTGCTCAACAGTCGATATAGGTTTTTCACTTTTTGGCTTTCTCATATGATGAGCAGTAATTATTGATGCTCCAGTGCTACCTGCTAAATCAGATAATAAAGAGATCAAATAATCGCCTACGGCTGGGTCAGTATTTAAATCAGCGTGCACAAATGATGCAAGTGGATCAAATACGATTAATTTTAAGTTTTTTATTTTATTAAGTTGTTTTGTTATCAATTCAAATTCAGGAGAAGTCTCTATAACTTTACCTGAAACACTCTTTATGATTGTAAGTGATCCACTAACATTTGGTAATGGTACAATAAAGAGCCTATCCTTATATTTTAATCTCTCGCATTGTGAGTCAAGACGCTCTAAACGACGATGTATTTCACTCATATCATCTTCTGCAGAGAATATTACAACAGATCCATGTTCAGTAACCAAAGGACCAAAACCACATGGCTGATCTTTTCTACTCGCAACTTTCAGTGCTAAATCAAGCAGAAGCATACCTTTACCAGTATCTCCCATTGCAGCTAGAATAGATGTCACTCCTAAAGGAAATAACCCTTCAACAAGAAACTTTTGCTCCGGTACTGGACCTATAAAACGTTCTACGCTCCATTCTTGAATATTAAGCAATTGCTTAACGATGATTTTTTTCGAGTTATTTTCAATGAATTCAGGAATATTCATCTTTTCTTCTATACCATCAGCTGAATCCCATCCCTTTGGTTTATTCTCCGGTATTTCAAGAAGAGTAAGTGATAAAACACCAAGAAAAGTAAGCTTTTTCACAACTTTCTCAGCATATTGTTTACCTGGTTCATCATTGTCTGGCCAAATAATAACATGCTTGCCCTTAAGTGGTGACCAGTCTGTTTTTTCTATTGGTGCATTTGCTCCTAACATTGCAGTTGTGGCAGTCATACCTTGCTCTATCAGAGCATCTGCACACTTTTCACCTTCAACTAAAATCACCTTATCAGATTTCACGATACCTGGAATATTATATAAAGGCCTGGTCTCTGGTAGAGTAAAACTAGACCTTTTTACATCAAAAGGAAGATATCTTTTTCCTGAATCAGTGTTATAACGATAAACTGTAACAATCACTTGATCACTTTCATCGTAATAGTTCCATGATGCCGTTGGTTGCCCCAGAGTGTTATTTTTTTCCGAATAACCAATCCACTTAGCAATATCTTCTATCGTATCAGTAAATTGATTTTTTCCAGTAACAGCAGCCCAAAGATCAAAAATATCTCCTCCTTCTCCGGTAGAAAAATCATGCCATAATCCGGCTTTACTGCCAGTTAACTCCACTATCATACTTTGTCCTTTATTGCCTTGTAGATCACCTACATAGAACTTATCACCACGAAAAGTTCCTCTTGGCAGTAAATAAGAAAGACATGACCTTATATTTGATAGGAGTTGAGTTCTTAACTGTTCTTTCTTCCCTAATAATTTATAATGTCCATTTCTTTGTGAACAATAAATATCCATACCTACCTGAAGAATTTTTATGTTCTAGCTATAACGTTAGCAGATTTCCAACATCCATTAATCTTGTTGATGAATTTTGTTGGTATAGATCTACCGTTTCTAAGTTCATATACTACTTGCAAGATATTTGTACGTTTATTGGGTTGAAATATTACTATTCCAGATGTATAAAAACTTCTTAAAGCATTAGCACCAACGAGAGCTTGAAATGGATTCTTTTCCAATGTAGAGGTAGATACTTTTTTGGTGTGATTTGTGATGATTATTCCAGCCATAGTATTAATCTTGGAACGTAGTTTTTCTATTGCATGCTGTAGACCATAGTTAACGTAATTATAAGGAGAATCAATCACAACTAAATCAAACTTTTCCTCTACCATATTTTTTATTTTTTCTATACCTTCTTCATTTAAGGTCAAATTCATCTTGTTCGTCACAACTAAGTTTTCTGTTGCTAAATGAGGAAGTTTATTGAGTTGTTGTATACGTTCTCTAATATAATCATATTCCATTTCATTTTGTAGATAGAATATTTTTAGCGGTCTTGTAGGTTTCATGCCAAGAAATGATCTTCCTGCTACCAGATGTACTAATAGAGAAAGAAGAAAATGACTTTTGCCAATCTTTGGAGTACCACCTATGACCAAAAGACCACCTGGTGTCAAAATTCTTGGGCCTATTATATCTTGTGGCATTGGTGATTTGTCATTTAAGTAATGATTTACAGAAAATGCTTTTCCTTCGTTTTGTTTTTCTTGTAATATGGAACTTCTTTCATCTTTACCGTTCAACCATGTTTCAGCAGAATCTATATTACCTTTAACTAAAGTCCAAAGGTCTATTATATTTCCTTTCTTTTCTTCGATCAGGTTGTACCAATTTCCTGCATTTTCTCCTTCCATTTCTACTGCCAATATAGAATTTATTTTGGTAAGATTTGCCTTCAGGTAACAAATAAGATAAACAATCTTTGATATTATTAATTAATAACGATTTTATTTTCAAAGCATTTTTAGATGAAAAATCCATAAAGTTCTCCTTGTTTATTCCAAATTTGTTCAACATATTTTTTAGACGTTTAAAGTCAAGATTAGCCAGCTCACAAACAGTTTCAAAAGATCGTGAGCGAATCCATTGACAAGCCTCTTTTTTAAGTTTAGGGTTTTTTCCTGCTGCATCCTGAATAGCTCTAGTAATAACAGCAGCCCACAACTTTCCTTCGTCATACTTCAAAATGGCAACCAATCATCTTGAAAATTTTTTTGTAATTCTGGAGTAATAACTGTAGTAATCCTATTTCTATCTCCGTATGTATTATTAGTTTCAACGCCTACTTTTGCTGTAAACTCTAAATCGTTGAAATCAGCTATAGAGTTTATTCTTCTAGCAGTAACTGCTTTCTCTGAAGTGTCATTTGCATGAATATTTCTGGATGATTCCAAAATACTACGCAGCATAGAACGTCCAGATTCTCCCCAGATGTCTTCTTCACCTTCTGCTTTGCCATTTTTGATACCTATAATCTGAAAAATCTTGCGTTTTGCATATGGGCCTTCAGTGACGGTAAATTCTACATTTAAATAGATACTGCCAGTAGTGTAGTTTTTAGTGAACCAATTTTCATAACCTCCAGGCTTTATTGCCATTTTTACCTTGACTATTGTACCTTTCGGTATTAAACTGCTCTGCAGTTTTGCATTATTAAAATCAGTTAAAAAATCTTGTAGCATACGCTCTCCTATAAGTTGACTTTAAAGTGAAAGTTAGCTATTCCATTAGCTGCCAATGACCATTTATCTTATCGACAAGTTTGTTTGGCACGCGTTCACCATTGCGAAGCTCAAATACTATCTGGCGTGCACTGCTTTCTTCATCATGAGCAAACATCACCATACCAGTACTGTAAAATCCACGTAAAGATCCAGCACCACTTAGGCCTTGAAATGGATCTTCTTCGAGCATCTTTTTCGATAATTTTTTTGTATGATGAGTGAGAGGTTGTCCGGAAACTAGTAAATTCAAGCATATTCCCTCTTTAACATAACCCT
>NODE_13_length_18835_cov_6.389617
CTTTCGATGTTGCTATTTTATTTTTTACTCTCTCTACTATCATTTCTCTTTCTAGCTGTGCCGCTCCTGATAACACTGTTTGTACAAATTTTCCCATTGGTGTGTTGTTATCAAATATTTGCGTCACTGCTACAAAACTTATCCGGTGCCTTCTAAAAAATGACGTTACTTCTATGCAATCCTTCGTTTCCCTTGATAACCTGTCCAACGTGTATACTACCACGCAGTCTACCTCTCCGGCTTTTACATCTTCAAATAATTCCTTTATCGCTGGTCTATTTAAATTACTTCCTGAATAGCCTCCATCATCATACCTTTTGGCTAATGCTACCCACCCTTCTCGGCTTTTTATATATTTTTTACATGCTACTCGCTGTGCATCAAGACTATTAAACTTCTGCTCTAGCCCGTCTTCATTTGATTTTCTCGTATATATCGCACACCTTACCTCTTTTAGCATTCTCAACTTACCTTTTTATCACGCATCCCAAATAATAAAGGACCGTTGTAGCTCATTCCCATTATTTTTCCGGCTACCGCTGATAATGACGTAAAAAATTCTTCTCTGTAGATTAAACCCTTATCTGTTACCATCACTGCATGCGTTTCTTCACCTCTTTCTAATATCCACTCCGTTCCTACTGCTGGCAGTTTATCGCTACTTATCCTTTTTCCCTGTTCTAGCCGATCTGCCAGGTATTTTAGTCTTTTTGCTCCTTTTCTTGATATTTCTCCATACGCTTTCTCCTGCAACCTATACGCCAATCTTGGTATCAAATATTTCTTTGAGTTTCTAGGCGCTTCTTCCACAAAGACCTTCCTCCATATTTTTCTCAGCTCTTCCAACGCTTTTTTCTCTAAATTCAATACTTTCTTTTCTATTCCTTCCATCCTAGCTTCTGAATTTAAAAAAAAGTTGCGGCTCATAGCACTTTTTCATCCATAGTTTCTAGCTCTTTCACCTCTTCTTTTGCTACTATCACACCTGCTGCTGTACTTTCCGATACAACTCTTATTCTTTCTATAAATTCCCTCTGTTTATTTGCCATTTTTACGTTCTCTAACACTTCTTTTATCTCTTTATTATTTCTCACATAATCCATTGGGGTCTTGCCAAATTTATCTTTTTGTTCCACATTCCCTCCCGCTTTTACTAGCTCTTCTACTATTTTTATCTCTGCTACCATGCACGCAAGGTGTAACGCGGCAAATTTGCTACTTCGTTCCACTGCGTTTACATCGACTCCTGCCTTTATCAGCTCTTTTGTATTTTCTAGACGTTGCCCCATCACTGCTAGGTGTAGTGGTCTATATTTCCCGGCATCTGCTGCATCTACATCTGCTCCCTTTTTGATTAATAATTTCACTTTTTTCGGATCTGGCATTCCCACCGCGTAATGTAGTATCGTCCTTCCTTTTGTGTCTTTTTTGTTAATATTTTCTATTGAGTTATCTAATACTTCTTTCCACGACTTATTAAATTCTTCTCTTTCTTTCTTACTAAATTTTACCATAAGTTCCTCAGCTATTAATGCAATATAAAGTGGCTCCAATTTGGCTCACTTTAGCGCTTAGCAAACTTTGTTTGTTTACCAGCTACTTTTTCACTTAGGGCTGTTTTGGCATAAAAAGCAAGTTTTTTTTACAAAATATACACATTTTTTCAGCATATTATATTAAGATATAAATCTATATATTTAATCTGTTAAATAATAGCAATTCCTCTCCTGCTGTTGCCAGCTTTTCTCTTCTATTTTTTCCATATATTTAGCCTCTTATTTCCTCACAAAAAGTCTGCAAACATCTACAGCCCTTTCCTCCACATCATTTAGCTTCTTTCCACCATTTACCACCTGCTTTTCCGATACCTTACTTATTTTTTCCATTAACTCCCTCTGTTTGTTCACTATTTTTCCTCCTTTTTTCTTTAATACCTCCCTTGTCTCTTCATCACTTGCGTAATACATTGGGCTAAATCCTGATATACTTACCAGGTTTATTTCTGCCCCTGCTTTTATTAACTCTTCTACTATCTTTTTTCCACCTACCATACACGCTAGATGTAGTGCCGTATTTCCATCTTCTTCGGTTGCGTTTATATCTGCTCTGGCTTCTATTAATTCTTTTACGTTTTCCAGACGCATTCCAAGCGCTGCTGAGTGCAGTGGTGTATAACCTTCGTTATCTCTTGCATCTACATCTGCTCCTTCCCATATCAGCCAGTTTACTTTTTTTCTCGTCGACATTTTTGCTGCTCGGTGCAACATTGTTTCACCGTTTTCATTTTTTCTATTTATATGCTTTTTAGACAATTTGCCTGCAAGCAACTCTTGAAATAATTCATTAAAATCATCCCTTTCTTCTTGACTAATCCACATGATGTACCTCACTATAAAACTTCCTAACTTCTAGCGTTTGGTAAATCTTTTTTGTTTACCTACACCTACCTAATTTATAGCTGTTTTGGCATGGAAAAGCAACTTCTTTTTTTCAAAAAACACACATTTTTACCGAATATTAATGTAGTGTATGAAGATATAAGTATATGTATTTAACTCATTAAACATACGACCTGTTTTTCTTCCCAACTTCTGTTCAAATGTCGATGTTCGTGCCATGTTAGTACACCTGGGTAAAACACTAAAATGTACCTTTCTAACTCATGTATTGAATCCTTTTGCTCTGAATCTAAATCGCTTTCAAAATGAACATTGTGTTCTGCTAAACCAAATCTTATAACTTTCTGGTTGGTAAAATCTTCTACCTTGTAGTGGTGAGTAACGCTAAACCTTTCTAAAACTGGTTTATATTTTAAATTCCACAGTTGTTCAGATAGTTTGCTACTTCCCAACAAAAATTTATCCCCTTCCTCTTCTATACTAGTAACCGGAAAACATGCGTTTATTTCCCCTAAGTTCCAGCTATCTGATAATACTATTTGTGCCTTAGCAAACTTAATTGCCGGTAATAAGCTCTGTGGTAGCGGATATAGCGCTTTGAAGTTATACCACACATGATTCCTTTCATAAATACCGTTATAGTTCTTAGTATGAGGCTCGGTTTCTCCAAGTATTGCTACATCTAGGCGATATATATCATTGCTCAAAGCTTGTTCATAATGATTGCGTAGATAGTTCTCTATAATCCTAACAACTGGACCACTAGACCTGAAAAAATTTACTCTCCCAAATGATAACACTGGTCCATCTTTTTCGATCTTTGTACCAGAGTAGTCTGATAATAAGCTGCCAAAAAAGCTTTCATCTAAAATAAATCTTCCAATATTATAGTGGTCATTGAAAAGCCTCATTAGCCTCGATCTTGCTGGCAATGATAGTTTTGCTAGTTCTACTACTGCATCCACGAAGAAGTCGTTCGGAACATCTCTTATCCCTACCTGCAACTCAAAAAAGTGTTTACCGGGTGGCTCTTCAATGATCGTAATATCTTCTATATTTGCCCACTTTAATGCTATTTTCAGTGAGGCAGGTGTACCACGCAGTCTTTGAAATTTTATTCCTTCTCTTATCGCCTTTCCTTTGTCTTTTACCCAACGCAGAATTTCCCCCAATCCATATTCTTCTATTATCCACGGTAGTATTTCATCTTTAGAATTAAACTTAAATCCTTTTATCCTGCTTGGATCAACTTTGTAATCGATAGCCTCTACTATGGCTCTTTCTTCTTTTGTGCTATTAGGTGGAAGTAACATTAGCTTTTGCCCATTAATTCGATTTCTAGCTTGCCTAAACAAACGCACTCATTCCCCAGTACCACAACATCTTTTCTTGGCTCTATTAATTCCACGTTTTCTACCCCTTCTACAAATAGATTTGCTATGATCCATGATTTTGTCACCTTCCATCCCAATCTTTTCGTTGCTTCAAATTTTTCGATAAATTTCTTCTTCACCGTTTCAATAATATCCGGTCTTTTAATGCTAATTTTGCTGTGGATATCTATTTCAATAATATTGCAACCAACTACTGTTATCGTATCTGTCAATACCCTTATATCATCCCTGGTGACTCGCTTTCTTACAATATCAAGTAGTTCTTCAGATGCTATGCCATTTGTGGATAACTCCGTGGATAAAATCGAGATCTCTACACTCCCTGGCACTTTTGATTCAACCAGCGCATCCTTTACTCTTCTATCTGCTGAGAGTGCATGATATCGATAATGTTCTTTACTTCCTCCAGTTGACCAGCCTTTTATTTTTGCCTTGATTCTTTTTCTAAATCGTTCATCTTCTTCTCCATCTTGCCTCTCTGCTCCATAAAACTCAGCTAAATTATCAAGTTCTTCCCCCCTTGCAAACTTCAGTAAGTTGCTCCTTGCCGCTTCGTTTATTCTTTCTCTCAGCAAAAGTTCTCGCCATGCTGCTACCTCTAAAATCTTTATTGCTGGGTCACTTTCTACTAATGCCGTAAAACTTTCATCACGACTTACTAATTCTTCTTTCATCCGGGAAAAAATCTCTTCAAAGTTCAGTGGTTCGATAATATTTGGCTGCTCCATCTCTATACCATAATCCCATCAAAATGAATATTTTTCCCATTTGGTAGATAAATACCATCTAATGAAATATTGACCTTTCCTTCTTTCACTTCTGTAATTTTTACTTTTTCTAACTTAAATCTTTGCTCCAACTTTTGTAGAGCTTCTGCTACTGCTGCATAGATTTCCAAAGTTAAATCCCTATTAATTGGCTTATCTACTAATTCAAGTAGTCTTGACCCATAATCCCTTCGCATAACACGTGATCCTATCGGCGTGGTCAGTATGTCAACTATCGATTGCTTTAGATGGTTTAATCCTTCCAATTCCTTTCCCGTGCTAGCATTCATGCCTCTCATTCTGCAAATACATTTTTGCTATCACCCATCACATGAAAACCACACGATACCAAGTCACCTGTTCTTGTTATGCCAATATCATTAACAAATACGCTATTTGATCCCTGAGTTAGTTTCTCCCCTAGAGTTAAGATATCTCCTTTTCGACACACAGATCTACCGTTTACAAAAACATCGCTGCTTCCACTCATACAAACATGTGCTGGTATTCCACTGCAATAATCCCCTATACAAACCACAGCTTTAGCCATACTTAATTAAGGTCGATTCTCTTTGCTTTGAGTTTTATGCCTCTCTTGGTAATCTTCATACTTGATTCTCCTACTTTCAACGTTATTTTATCCACTACATCTATCTTAAGATGGTGCTTTTCTTGCTCATATGATAACTTTGTCCCATCTTGAAATTTTACACTATTTATTTCCTTTTTATTCTCCGGAGGGGGATATTTCTCCTGATATATTGCTGGTAATACTACCCCTAATGACAACTCTCCATATGGCGATAATACTATTACTTGCTCATCAATATTCGCGCAAACCAACTTCTATCTTCTCCTGCTCTTGCCGTTACCCACGGAAGCCAATCCGTTAAAAATTCCCCTATTTTTACCCGCACTCTTGCTTTTTCATAATCTACTTCTTTAACTAGACCTATACGAATAATGTTCGCTAACTTCCTATTCAGCTCTGAAATTGCAAAATTATGCTCTAACATTTTCGCCAACACTTATTGTATGTGGTATGATACCAGTTTCTAACCACATTGATTGACCTGTATGTAGCTCGTGAACCCATTCGACCAACCACACCAAATATGCATCCAACTCTGGTTTAAAATCATCCCCTCCTGCTGATATAAATTCACCTGCTGAAACATTTTCCACGTCCCAAGTATTCTTATTCACTACCCTTGCAATTTCCGCTGCCAGTGACCTTACCACTACCTGAGAATCCTCAACTGTTCCATCAACTACCACTCTTACCTCAAATCTTGCCCTCAACGCTAATTCCTCAGTCCCCGGATCTTTCCCTGGTTCTAAACTTGCAAGCTCTACAAATGCTGCTGGCGCTATTATTTCCCTACGTACTGCTGGATACACTTCGCACGTTTGTATTGCTGGGATTTCTTCTTTTAGCGTTTTACAAATCTTCTGATGTAGATCTCTCCAAAACATACGCTCTTAAATAAAATTAAGTTCATGGTCAAAATACTTCTCAAATACTCTCTCTACTTCATTAGAGACTAACTCTTTCATTGTTTCCCGAGCATGGGTATTTATTTTAATTTCATCTATTGGCAAAGACGTGGTATACCTTCGTCTGAAGATTCCTATATGACCATTTTTCATTGTTGCTATAAATGCTCCTTCATACGTACGGCTTCCTACTTTTGCTCCTATCTTTGTCTGTTTTATACTCCCAAGTTTTGCTACTCCTATCCACTGCGAACTGAGCTTTACTACTGACCATAAGCGCTTTCTATTTGCTTTATCCACACTTAACTTTTTTCTCATTGCTTTTTTTGGTATTTGTTTTTCTTCGCTAACTTGTTTGACAGTTTGTGACCTTACCCATAGTGCTGTTTTGTTTAGTGCCCTCACCGTTGCTTTTTCCACTTTTTTCCTTTCAGCATCTATACTTTGTATAATACTACCGGTGACTTCGATGTTAATACGCATCTACACCCCTGACGCTTGAATTTTCCATAGCATTCCCGAATTGTCCCTAAGTGGTGGTGAATATACTTTGTACTTACGCTTATCAATAATAAAGATATCTCCTTGTATCTTGTCAAAAGCATCTGATGTTTTAAGCTTAAGCATTAGGTGGAGAAGGGAAGAACTTTGAATATCTCCTTAGATATAAAATCTGTGTGGTAGACAAGAGTTCCCTTCTCAAAAGTATAGGCTGAACGGTATCGTAGAAAGACCTAAATGGTTATAATTCTGTATCCACAAGGTTAGCCTTACTTTTCATTTTAATAGTAACGTATGGAGTTATATATGATCAACAACTTTTTGGGTATAGACATATCAAAAGATCGCTTTGATGTTTCTCTTTCATTCATAAGCAACAAAGGAAAACGTGAAACCAGGAAAAGGAGTTTCAAGAATAATGATCATGGGTTTCAAGGTTTACTGAGCTTTCTACAAAAGCATAATGTAGAACAAGTAAAAGCCTGCATGGAAGCTACTGGTTGTTATAGTGAAGCCTTAGCTGAATTTCTACACAATACTGGACATTTTGTGAGTGTTGTTAATCCAGCTTGTATAAGATTTTATGCAAAAAGTAAGCTTATACGACAAAAGAATGATCAGACTGATGCAGAGATAATTGCCGATTATTGCCAAAGACAGGAACCTATTCGTTGGGCACCACCTTCTCCTGAGTTAAAGAAATTAAAGCATCTTTATCGTTGCTCGGCTGCGTTAAAAGATGAATTGACATTAGTAAATAACCACTTAGAAAAAAAAGAGAGACTGCCTAAAGAAGTTGCAAATGCTTGGGAAGACCTTGCAATGAACATAAAACAAAAAATAGAAAGAATAAAAAACTCCTTACGTGAACTATTAAATAAACACAAAGAATTGTTGGAAAATTTTCAACTTCTATTGACCATTCCAGGAATAGGAGAAGAATCAGCAGTAGCTATTTTGGCTGAAGTTCCTAACATAAAAGCTTTCAAGGATGCCAGGCAATTGGCAGCATATGCTGGAGCTATACCACGAAATATAACGTCAGGTACGTCTGTACATGCCAAGCCCAGATTAAGTAAATCCGGTTCACGAACATTATGTAAGGCAATGTACTTTCTTGCCATAGTAGCTAAGAATCATAATCCTACTATTATGACTTTTTGCAAAAGGTTAAAAGAGAAAGGCAAGCATAACATGGCCATTGTGGGAGCTGCAATGCGTAAGTTACTCCATATTGTTTTTGGTGTTTTAAGGTCAAAGAAGGCTTTTGATCCAGATCATATCAAAAACTACAGAGCTAGGAGTTTGGCTGAAAGTTTAGTGCTTTAAAATCAAAAAACGCTCCAATTATGTAAAATAGCATCTTACACAAATTTTGTAACTGGTTAGTGAATATGTTGATAAGTAAATTAATTTTATACGTACAAAAAAGCGGAAATTTACTTATCAACATATTCACTAACTATAATCTGTGTACCGTTACACAAAATGTGAATTGGAAGTATTTTTTAATTTTATGATACAGCTTGAACAATTTTTGTAATTTTTTTGTTGACTTGCAAGACGGTATCTACTACTGGCTGCAATACATCGAATATACTCACCTCCAAAATCAATATCTCCCCTACATATTGTCCTTCACCAATCTCGTATAATTTATCTGGCTGTTGTTTTAATATTTGCACCATATATGACTTATCCTTTGATTCATACAACGCTTGCTGCCCTAGATGTGCAAAACAATCTGCAAATAATCTTTTAATATCTCTAAACATAATTTTTTAGTTGCTTTTTATTCTTTAGTTGATATAATGCCTCCTGTTCGGGGTATTAAAAACAATCTGCACTTAGCTTTACCTCACCTGTTATGCAGCAAGTTTTACAAGTATACCTGGGCGATGGCACATTGGTAGAGGGTTTGATTGGGTATGAAGGTCAGTCCCTCTATCAAATCTTCTTGGCTCTTGTTTTGCATAGAGCGGTTGTCCTAGTGTATTTACCGTTTCATTAAAGTCCGCTGGCGCAAAGTAAGTAGTAAATGTGCTTGCTGTACCAAGTGGAAAACAGTGACCTGTATCTTTCTCAATAAATCTTCTCACGGTTCCTTCAGGATCAGTTGCTTGTCCTCTGTATTCCTCAAATGTTATTCCACAAAACGTAAATCCTGATCTCATATCATTCCGAAGCGCTGCTCCTTCTTGCCATCTTTCATATGCTTCTTTTACTTTACTATGCGAAGTTAATGCATCAAAAAATTCAGGGCTTACCAAAGCATGTACTCCTGTCATATATTCACCACTTAGATTATCTTCTATATGCCGGAGTACTTCCATACACTTACGCTTTACATCTGTTGTTGCTATTCCCAGTGCAAAATTTACTACTTTTGGCGTAATTTCAAATTCGTTGTAAAGATTTAACAATTCACTGCCATCAGCGTCCAGAATAATCCCTTTCAACGCCCCCATTCGCAAATGTTCTAACGTTATCGCGTGCTTGTTCCTCATCAATTCCAGATGATCTGTTACCACGTTAGCCAACGCTTTCAGTTCATTCTCTGACCCAAATGCCCTTATCCCTTGCACTTCCTCAGGTAACACTACGTCATCATGGGGAATATGTGGTATCGTAAACGTTCTTATTTTTCGTTTTCCACGTTTTCCCACTGTTGCTGGTGCTCCGGGAACTTGCGTTGGTAATAGGCTCAAAACACCGTTTTGCTCTTCTATCGTAATATGTCGGAATCTTACCGATCTACTTGGAAATAAATTTAAGCTTTCTGTTCGACCATAATTTATCGGCAATATGTTTATTGCTTTAGTTAATTCCGTCATACTAAATGCTGAATTTGTAAATGGATTTTGCATGTTTTTTCCCCTCTAATGCTGTAGATGTTTGTTGGCTTTTAAGCCCTTTGCGAATGATTAAGATGTTTGCTGGGCTTCTAAACCCCTTTGCGGATAATGATGCCTCGTGCTTCAAGTTGCTTTATTGCTGCAGCTTTCTGCTCTTCTGTTATATTTGCTGGCCACACAACTGCATGATCTGCTAGCATTGCTATACGTGTAATGATTACTGCTTTGGTATTTTCTTTCACGTTTACATCACTTGCTATCACTCCTATAGCTGTTTGCGTACCATCTGTTGCAGTTGGATTGATAATCTTAATTACATTATCTTCAATATTACAGCCAACTACAGTACCCAAGCTTAGGTTTTGCCCCTTTGTTACTGTTATTTGGTCTCTTGAGTATAGATTTGATGCCTCATACTTTAATAGGTCACCAAGGTTATTTTGTTCGGTTATACAACTCATAAATGTTTCTCCTATGATTGTTGTCAATAAGAAATTTCATATTTTGTAAAATCTTTGAAAATCCAGTTGTTTTTAAGAGTATAGAAAATAGTTGTGAGAAACTTCCTAGCAGTAGCAATAATAGCCTTAGCAGAACCACGCTTTTTTTCACACGCTCGTAAAAACTTTTCAGATAAGGACTATAACGTATAGCAATCCAAGTACACTGTACTAAAGAAGTACGCCCAATTTTTGATCCACGTTTAGTAATTCTTCCAATTGTGCATTGTTGATTGGATTGAGAAACTCGCGGTACAACTCCAAAATAAGCTGTAAGTTTTTCAGGATTACTAAAATCATTAATATCACCAATTGTTGCAACAAAAACTGCTGCAGAAATCGCACCAATACCTTTAATGCTGATGAGATTATTAAATCCAGGAAGCTGCTGAGCAAAAGCTATAATTTCCTTTTCAAGTTTTTTGAGACTTTCTCGAATGACTTCCAGATTACTGCTAATCACTTCAATCTCAACCTTTTCCAAGTGACTCCAATCATGTTTACCAAGAGAGCATTCAAATCCCGCTTTGATTGTCAGTACTTCCTTTTTAATCTTTATTCCGTGGTAATTGAAAAGTCCATGTATTTTATTGATTAAAGATACCCGTGATTTTACTAACTGATCTCTTGTTTTAAGAAGAGAAGCTAACTGTTGGCATTGTTTGCTCTTGCATTTTGCTTCAGGCAACATATCTTTGCTGAGAAAAAAAGCAATAGCTCTTGCATCATGTTTATCTGTTTTGTTCACAGAACGACGAATAACTTCAAATTGCAAGGGAGCAACCACAACAACGCGCTTAACGTAAGGTGACACTTCATCATAAAAGAAACAGCTATTTCCCGTTGCCTCTAAGGCTACTTCATCTGTTTCTTGAAGATTTTTGATAAAATTACCTAAATCCTGTAAGCGAAACGTTTTAATATACTCTGGTTTTTCCTGTTCTAAGTAGCAAGCAGTGAAACTATTAGTATGTAAATCAACACCTATGTAACGCATAAATCTTCTCCCTTATTGAATACTCCAACATATCAGAGTAGAATATTACCGGTTGGTCCATTCTCCTATACGCGGTCACTAAATTTTATAGGCCGCACGATGGTTTTCGGTGGCAGGGGCGATTAATCTCCTTCACGAGGTCTTTTTCCTATACTGCAAAAAGCAGAAAGGGCCTCACAAACATTTTCAATCTGCCACCTATCCACTCTGAGAAGGTATTATCTTCTCATGCTTCCAACCAAGCAATAACTATTCATACCATCTCCTTAATTGTTTTACCGCCGCTTTTGTTAGTGTTATATACGGCGGTTACAAGATTTGTTTACCGCGGTGTTTAAAGTTGCTATACGTCGCGGTGAAAACTTTATAATTGTCTATTCTGGCGGACTTGTTTACCGCGGCATTTGTAATTGCTGGTACCTAAATTTCTCAAATGCCAGATTGCGCTCGAGTTCTTGCTACCTGCATCATTAAATCTTCTGATGAACTTTGTGGTATTGTGCTCAGTATCTCTGTCTTCTTCGTTCTCTCCGCCAGTATCGACATTAATATCTCTTGGGCTTGTTTTGCGTTTACATCCTGCTCAATAAATTCTCCTATCTTCTCTGGCATCTTTGACAAATTACACAATCTTATTACCTCTCATACTTCCTTGCGGCACCTCTCATAACCTATTCGTTTTGATTCTTCCATTAACTCATCAGCATCGATGGTGTGGCCCTTATAGTTAAATTCAGCTTTACTCATATTGTTTCTCCTATCTATAAATTCAGAATATGTTATCACTTCATCAGCAAGTCCAATCTCTATTGCTTTCTCACCAAAATATAGCTCTGCTTCCGTTGATTTGATTTTTTCCGTGGAAAGATTCCTATTTCTTGCTACAAGCTCGACAAACATCTCATATAGGCGGTCTACTTCATCTTGTAAGCTTTCCACACTTTCTGATGTTATCGGCTCATGCGGATTTAAATCGTTTTTTCTCTTTCCTGCAAATACTGTGGTATATTTTATCCCCTGTTTTTCATCAAACCCACTTTGATCTATATGACTTGCTATTACTCCTATGCTTCCAACTCCTGAAGTCCTCGTTACCAATACTTTTTCAGCACTTGACGCTATTGCATACGCCGCAGAATACGCATCATCATTTGCTATTGCTACGATCTTTTTTAATCCCCTTGCTTCGTAAATAAAATCAGAAAGGTCGAATAAACCGTTTACTTCCCCTCCAGGGCTGTCTATGTCCAAAATTATTGTTTCTACTTCTTCATCTATTAAAGCTTTTTCTATCTCTTCACGTATCTTCTCATATGATGTCATTCCCAACATGTCATCAAAAGCTCCTGGTTTCTTGGTCAAAATTCCATGTATTGGTATTATTGCTATTTTTTCTACGTTGTTTTCTGCAGTGTGTTTTATGTTTTTAAACGTAGGGTGTTTTCCAGCATGTAATGACAATAATTCAAAACTCCTTTGCTCTATCATCATCGGCTTATTCATCCAATTTATTTGTGTCGTCATATGTTTTTAAAATTTTTTATTTGTGTCTGGGGCAATAAAAACCCATTTGTCATAGAAATAGAATTTTATATCATTTCAGCATTAGAATTCACATCAGAATCAAAACTTAAGCCCAGTTCACTCGCACGTCTTTGATCCTCAGCAATTTCTTGGTCTATTTCTTCTACATCATAACCTAGTTCTGAAACCACTTCCGATCGACTCTTAAATCCATTTCTTACTGCCATTTGCTGTGCTTGCTGGTCTTTTAGTGGATCTACGTAAGCACACCCTTGCGGTATCCATTTTACCTCTTTTGCTGTTTCTTTTGCCCAATTTTCACCTATGTCCAGTTCTCCAGAGAGTAGTGCTAATTCTAGCCACCTATTCCATACTGGCCGGCAAAGCTGAAATACTACCACGTTATGCTGTAACATCGCGCACTTCCTACGAAACTCTATTAACCCAGCTCTTATTGATGAATAATTGACACCACTTAGATCTCCTGTTAGCTGCTCGTAAGTTATCCCTGTGCCTACTGCTATTGCCCTAAGCTGCTGTTTCATGAATGCTTCATAACTTCCCCCAACGTCTGATGGTTCCGAGAACTTAATATCTTCTCCGGGATCAAGTAATTGCATAGTCCCAGGTTCTAAGCCAGACAGCGCTACTCCATGTTCATTACTCTCTCCTTCTCCCATGATGTTTGCTTCAGGATCAAGTCTGGTAATAAATCCCGCAAACATTGCTGCAGTCTTTTTTCTGACTAATTCCGCATCATCGTATTGATCAAGTTCATAGAGCTTTAACAGTACACTGGACAACCATGGTACTCCTCGAATCTGCCCAGGTCTTAGTGGTCTATAGATATGTAAAACATCGTTTGCTGGCACTCTAACTGATTCTCCAAACGAGCCTTCACCCGGATGTTCTCGAAAAAGGTAATACGCTTCTCTTTGCCCAAGTCGGTTAAATTCAATCCCGTTTCTAATTACATTACCATTGGCAAGGGTTTGATTGCTCTTATTGTCTAAATGCTCTGACTCAAGTACTTGTAATTGCAACGGCACACAAAGACCATCTTCTCGTTTTCTTGTTCGAAGTCTTACAAAACATTCTCCTCCTTCTATCATGCTCCTACAAACCAAAGCTTGTAACCCATAAAATCACTTACTCCACTACTGTCTGCTTCATCTGTCCATCTCAGCCATAATTCTTGCACTTTTTTCCGAAATTCTCCATCCTTGGCTTTTGATTGCGGTTTTATTCCCGTTCCAACGCAATTACTCACTATCGTATCGATTATGTTTGCCGCATAGGAGTGCTTTCTTACCATGTCACGTGACCGACTACGCAGGTGTTCAAGGCTCTGGGAAAGTAAGCTATTTATACTTCCTACTTCTGGTTGAAAGTGCAATAATCTTCTTCCTGAGCCTGACGCATCCCAGGCTGAGCTCTTGATTTTTGGTTTGCGGAATAATTGTTTGAATGATTTGAGTAACATTTAGACTATTAATTGGGCAATAAATTGTTGCGCTATTTAAAATTACGTCAAGCTGCTGGAGAAAACAAGCTGTTGACATTTTCTATTTATGCAAGAGATTCCTGCACAAATGTCTTTTCTTAATGTTTTAGTAGATCTAATATTGCCTGCTTGTAAATGTTGTCCCTGTGTCCTATTGAAACAATAGTTACTTTACGTTCTGCAGTATTTACACGATAGACGACACGATAATCATCAACTCTTATTCTTCTGTGTCCTTTTAATCTATTACGTAGCAATACACCATTACCAATGGGATCAGTTGCAAGATACTCTCTTATTGCATCTTTAATTTTTGGCTTTATAGCTTCTGGTAAGGAGGGCAAATTCCTTTTAAGAACATGCTTAAGGTATTTTATAGTGTACCGCTTATTTCCAGATGTCTTCACTATCCTCTACTTCTTCTGAATCGTCAGCATCAAGCTCCCTAACAATTTTGGAAAACGCAATGTCTTCTGCTTCAAGCTCAATTGCTTCTTTGATTAGCTTTTCTGTTAATTTTTGAACAGACTGCTTAGTTGCTTTAGCTAGTTCAATAAGATGCTGTGAAGTTTTTGGATTGAAGGTTACATTAACTCTTGAGTTTACCATATGTTTAACCAAACCTAGATGTTACACTAATTATACAGTATCTCTTTTAATTTTTCAATAAGTATTTCTTTATACAATCCCTTTGTTCGTCGAAATCACAACTCTCCTCTTTACGTCCCGGATCTCCTTTAAATACTTAACAATTGGTTAACCAATTTCCTCAGCTTTTTTCCGTTAGGATAATTTTTTCCGCATTCAATTTAAACCATTAGATGTAGTCTCCCTGCCATAACATGCTCTATAGTAACGTCTGTTAAAAACGTACTCACTTGCTCATTAAAGCTTTCTCGATCATAAGGAATATCTTGTCTTCTACCCAATTCTTCTGATGTTCTTCCTCCAGCACTCCTAATAGCACCTTCTAATTCTCTAAATGCATTGTTATTTATTCTCGGCCTTTCATTTATTCTTGGATTATTACCTTGACTGTCAAACATAATTGCACAATCTAAAGCTGTAAACTGCCTGCCATCAAGAGTCATAATAGTATCATTAATGTGATCTTCTCCTAATTGATTGACAATCTCTAATGCCCTTGTATTACTACTCCCCAAAGAAATAGACCCCATTTCTTCAAGTAGTTCTCTTTGCAATCTTTCTACATTTCCTATCATGTTACCCCTATATTTATAAATTATCTAACGTACAGTATTACATTTTCACTTGTCAATTCCTTTATTCGTTGAAATAACAATCTTTCTCTTCACACCTGCAACTTTCAGCTCAGCTTTAATGCGTTGTCTTAAGCTCAAGAGGTCATTTATCTGCACTTCTCCGTACCTAACCACGTGATCGCCATATGCAATCGATACTACTCTTTCCCCGCTCTGTAGCTTCTTTATCGCTTCTTTTACTTGAGTTAAATATTCTTGGTTGTACATCAACTTTTCTCACTCAACCATTGACTTCTTCTCACTTTTTTTGACTTTTTAGCTTTTTCACCTACTAAACTCTCCCACTTACTCTCTGGCCAACGATCAATCCCCAGGGCAATAGACGCTGCTCTTGCGTAAACTCTGCAATCTAATACTTCATTTCGGTCTCTTATCTTTTGCCACTCTTGTTTGGTATATCCTTTTACTACTTTGGTAATTAGTTGCTCTGCGGTTAGCTGCTTAAAATATTCAGGTGGATATTCGGGAAAATGACAATATCCCGGCGCCCCTTCTGTTAAAACATTCAGCAACTGAAACAATTCTGACTTTAATATCGATACTCCAACTGGCCAGAGCTTTATTCCTCTTTTTAGCTTTTGTCCGCCAACTGTTACATCTACTCTACTTGGGCTGTTAAGCGGCACTAGGGCTTTGTTTACCCCTTTCACTGCCATTACTCTTCCCGATCCTTGATGACTTCTTACCCAATTGTATACCTCCTGTGTTGCATACCCAGCATCTACCGCCATCATACTTATCATGTATTCAAGCCCATTTTCACCGATAAAATGATGATTCAAGAGCTCTGACAGTTTCCCCCATACTTCTCCACTTCCAGTATCACCTTCTAATACCTGATAGTCTATTGACCAACTCTCACGACCCATACCCCATGCTACTACTTCTGCTTCTAAGCGGTCTTTTTGTACATCAACCCCTGCCGTTAACACTATTTTTCCACCTTTTGGCACCATGCCTATCGGAAAATTTTCTCGACGCTCAAATAGTTGCTTCCAGTCTGGTACTTCTCCCTTATCTACCCAGGTTTCTCCGAGTGTTGTATTTATCCAAACTTTTAGTAATTGTTCATTTTCCTTTGCATGCAGATAATCTTCCACTGCTTGTTTCCAACTATACCAACCAACTGGGCTATACAAGCTCGATAAATGAAACCCTATTTTTGCCTCTTTTTTTCCCTCCTCCCTAGTTGCTCTCCATTCACCTCTAGCTAGCATCTCTGTTTTTTGATGGTTTTCTATTTTGCCGCTGTATTCTATACACACATAATGGGCTGTTGAGGGATCTTTATCTTTCCACTTTATCTGTGACCATTTCAGCACCTGATAGTGATCACAATGTGGACAAGGTACAAAAAAGTATCGTTTGTCTGAACTCTCAAATTCCTTCTCTATTCTGCTTATTCCGTGAACCGTTGGTGTTGAAACTAAGAATATTTTTCTCCGCGTAAATGTATTAGTTCGGGCTATGCTGAGTAAAACTGGATCTCCTTCTCCTCCTGAATCTCCTGGATATGCATCTACTTCATCTAAAAAAAGATATCTTACCGGCATTGAACGTAAACCCACTGGACTGTTGGCACCTGTTACTACTACCGTTCCTCCGGGAAATTCCTTACTTTGTACAGTGTTGCCTGAATCTCTCGACCTTGGGTCTTTTATTTTACTCCTTAAACATGGCATATCTTCAATGAGCGGCGCAAATCTTCCCTTTGACCAACGCTTGCCCATTTCTACTGTTGGCTGTACTACCAGCATAGGGCCTGGTGTTTGGTCGATTATATATCCTATCCAGTTATTTCCAGCTTCTGTTCCGCCTATCTGCGCTCCTTTCATGAATACCACTTTTTCGGCCGGTGAAGACGAAGATAGTGAATCCATTATTTCCTTAAGGTACGGCGTTCTCTCTGTTCTCCATTTCCCCGGCTCTGATGATGCTATCGTTGAAAGTTGACGATTTCTATCTGCCCACTCTGATACTTTGAGCAGTGGATCTGGCTTTAACCCTGTATAAAAGCTACTGCTATATATCATAATGCCATCTGCTGCAATTTTTATACTTTTACACAGCTAAGAGAAAAAGGTATTTTCCCTCTACAATAAGTATCTGCTGACGCTTTACTTAAAATCATTATTGCAACTAATATGTGAATTAGGCTCACCAAGGCGATAAGACGCTTTTTCAGTAATTTATATGTAGTCATTAAAATACACTTTGTGTCAGCTCTTCTAAAGCTGTTCTGATTTCCTCAGTCAGTGTCTCATGGATCTTCTCTGTGTCATTTATCGATGCTAGTAACGCTGAAACCCTATCTGGAATGTTAAGCAAATTATTACGGACAACTCTTGCAACATTAAATGCTTCAGTCTTTACTTCTTCTACTGAGATAAGTTCACCAATCTCAGCTTTTGCTTTTGCCTCGAGCAGTCTTCCCCGCTCCATCTCATTTTTTATCCGCGTTTTTAGCAACATCATGGAAAGTTTATTATTTCCCACTTCTTCACCTTCTGGATTTTTTCTCCTCAGTGGTTGACTTGGATCTCGTATTGCTGCCACCGCTTCATTTGCTTGTTCTCGGTCAATCAAACCATCCTCCAGCTCAACTATTCCTTTCTTTACTAAGTAACAGACGTATTGCTTTGAAACTCCTAGTTCTCTTGCCCATTCCGTCTGCGTGATTTTTCCTCCTTCCACTTTTTTCTCCCTTCTTTTACCGTTTTTCTTCTTGAATTTGGGCAAAGGTTTTGCCAGTATTGGAAAGTATCGCTTCTCTTCCCGTGTATACTTGCCAACGTTTTATGGTCACATCTACAAACGTAGGATCTAGCTCTATCGTTCTACAGATTCTTCCTGTCCTCTCACATGCAATCAACGTACTCCCAGACCCGCTAAATGGATCAAGAACTATGTCCCCTGGTCTACTGCTGTTTACTATCGCTCTCTCCATTAACTCCACTGGTTTCATCGTTGGGTGCAGTGAGTTGTACGTTGGCTTATCGTAAAACCAGAGATCACTTTGATTACGTCCTCCATGCCACTCACGCTTATTGCCATTTTTCCAACCGTAGAGTATTGTTTCGTATTGTCTTTGATAATCAGATCTTCCTAGCGTAAAATGATTCTTTGCCCAAATTATAAATGTCGACCAACGACCACCTGCTTCTTCAAATACCTTTTGCAGCGTTGCCAGCTCGGATGATGATGCACAGATGTAAATTGCACCTTTGGTGTACGCTAAAACGTGAGAACAAATGTCATACAGAAAAAGTTCGTATTTTTCACCTTGATCATCGTTTAGTATTTTTTTGTCTTCTCTTTCCTGACTGTCACCATATGCTACGTTATACGGAGGGTCACACACGGTAATATCTGCCATTTTATCGTCTAATACCGCTTTAAATGATTCAACCAGACAACTATCACCACAGTAGATTCGATGACCACCTAAAATCCATAGATCCCCTGGTTTTGTTATTTTTACCTTTTTGCTATCACCGGCTAAGTCGGAAAAATCTTCTTTTTCACTGTTTTCTCCATCTAAATCATCAAGAAAACGTTGAACCTTTTCCAGCTCAAATCCAGTCATTTTTAGGTCAAACTGCAAATCTTCTAAC
>NODE_14_length_18336_cov_7.135769
GCTTATAATCCTAATTATAGTTAGCCTTTCATAAGTAGCGATGCAACAAAGCCATCCCAGTGTCTGGGCACTGGGATGACACCGAAGGGGCTACTCGGATGACAAACCCTGTCATTCCATGGCGTGACGCTGGTTTCCATCCAAGACGGCAGTGCTTGACACTGGAATGACAAGAAGAGGGCACTGCCCTCCTTGTATGTATTAGATATAGGCCGAGTTGTGGTCGTGATAAATGTGATCGCTTGCGCAATCGAACATTTTCACAAAACCATTCTCTAGATAAAGATTATATTCGTGATGTTGATCTGATAATACAATATTATCTTGCTCCCCTGAATTGAAATGACTTGAATCTGACAGCAATTCGTAATTTGGATTATCTATTTTACTAATGCTGTTTATTACTTTGCCATTACCACTTGATATAGCTAAACTATAACTATCACCATCCTTCATTATCTTGATGGACACCTTATCTTCAGGTAACACTATAAGCTTCTTTGTGCCACTATCGTGGATTACGAATTTGCCTTTTTCAAAATAGTATTTGTCTTCCGGCAAAGCACCAACCTTATAATCTGATGTGTGCAGTTTGTTCCAAAAATCTAACACAGATTGCTTTTCTGCTCCTTCCGCTCTATCATACAAGGCTTTCACATCATTATAATTTATCGTTACATTTGCCTTATGCTTCCCTTCTGAGTCCTGCTCGTAGCTCTTTTCTATTTTGAGAATTGTGTCTTTTAATACTACCTGTTCTTGCTCTTTCTCCTCCACTGAAGCTGACCTTTTTGCCCTTGTTGGAATTTGTGGCTGATCAGACTGCATTTCACTATTGTCGTTTGATGCAGTTTTCTCTTCAGCAGCTTGTGCAACAACATTAGTAGTACTATGAACTTCTGTCTTAGTTTCACTTACTTGCCCTTTTGGACTTTCGGTTTGTTTCTCTTTTGTAAATATTCTCTGATAGTCCGTGTAGCCTCTATTAGTATCACCGATATCGCCACTGCCTTGATCAAAAGTTATTTTTTTACTTCCATTTCCCATATCTTCAATTTCAACTTGAGGAGAAACAGATGCTAGGAAATCGTTATAACTGTAGTTGTAGTCAGCAGAAAAGAATATTTTCCCTTTGAAATTGTGAAAGTTATTAGACAACATTCCAATTTCTTCATCACCATCAAACAATTTTACTTTAGTGAAATATGTTTGATCTTTTATTCTAACTATTTCACCGCTGGAGTTTCTTTGTATGTGATAATCATTTGGGTCGTACTTTATAGCAAAAAGTTTGCCAGAGCCATATTTCTCTAAGTTTATAAGGCCCACATTTACATGTTTATGGGAATAATCTCTCTTTTCATATTCATGTGCAAATATTGGATCTATATATCTATATTCGTCTGATATATTTGGCATACCTACTGGATGTTCATTCCCATCTTTCGTCACCGGAACAAGCTTATATGCTCCATCTTTTTCCACTAATTTTAGGTGAGTAATACTTTGTGGTAGTTGAAACCTTACGTTTGCTCCATGGTCATGAATAAATAGATCACCTTTCTCGGTAATATAAAAGCCCATATTTTTAAATTCATGTAAGCGCTCGTCTCCTTGCTTTACGACAGCTTCATATACATCATCGTCTGTCCTATCTGTTCCCTTATTATTCAGTAATTTTCCTTTTTCCACGATTACTCCATTTGCCTTTTGCTCATCAGAATATTGTGCATGTTCTGAATCCTGATGATTCAAAATTTTGGTACCTCTAAGAAGCAGAGAATCTAAATCTTTTTGGATGTGTCCAGTGCTAGGATGCAACAATTCATTTTCATGTAAATGCGCTTCATCAAAGTATTCATCGCGTTCAACTGTTCTGCCATCTATTAGGGAAGCTTTATAATGACCATTTTCTTTTGTAACTGCCATGTAAGCACCGCCTTCGTATGAAACATTTAAGTTGTGCAATATATCCTCAAAAACGAAAGTTTCTTTAGTTTGGCCTTCAACTTGCTTAAAAAATCCTGATTCGCTCAATAATTCTCCAAGCTTTGTATTTCCGTCATATATAGACAGTGCACCCATATCTCCTTGACCATGAGCTTGCATAGAAAAAATCTTACCTTCTTGTAGATCAATATGATTTGTACCTCTTATCAAGTTTGAATCGATGTTGATCATCTCTCCTAACATCTTTTCTACGTCGATGTTCTTAGTCGCTTTTACTTGTTCTAAGCCAGTGTTTATGGTTTTATCAAGTAAGGTACTTTTTAATTCCTCATATTTGGAGGGAATTGAATAATATTTATCTGAATACTCTTCGTAAGAAATCTTCCCTTCGCTATATTCTTTATTTATCTTGGGATATTCCATTTGCCTCTGCTCATCCAGATTTTTTAATGCATCATCATAAGCTTTCTTTAAATTTTCATCATACTTTGATAGCATTCTAAAAGCCTGATTTTTATACTCTAGACTGTTTCGGTACTCATTACCTTGTTGGTCAGAGTAAGTTAGTTTATCCTGTCCATCGGAAGTTTTTACTACCTTGAGGAAATGATATTCCTTTGATATATCAAGTGTATCATTTGTTGCCCTATTTATAGCACGAGCAACATCATAAAATGCAACGTGTTCTACAGGAGAAAAACTTCCAACGTTTTCTCCATCCATTTTTTCTATATTTGCTTTATAGTAGGATACGTTTTTAATTTCTCAACCCACTATTTCTTCACCAATTGCTATGAAATCTCCTTTTGTAACTTGCAAAGCGTTGAGATGTTCCATTGCAGTTTCTGTATCATTCTCAGCAAGCCAACTTTTGAAGTCAGTATCGTGTCCTTTTATGTCTTTCAAGAAACTTTTTGACTCATCTGAGTTACCTTGACGTAAAGCATCTAGGTAGTCTCTTAATAAACTAGGATCTTTTTCCTGTAAGTACATTATCAACGCATGACCTGTTTTATAAACCAAGCTATTTGCTTCGCTGTCCTTTGAGTATTCTAAACTTAAAATTTTATCTAAATCCAAATTTGCAGCTTCAGTTTTGTCGATACTTGATCCTTGAGAATTGAATTTATGATCTGAATGATGCTCAAAGTAGTCTGCAATTCCTTCCATTAATACTGTAGGTAAAGATTTGCCTCCTGTAGCCAAGTAAGTTAAACCATGTGCAAATTCATGCTGAAGGTTATGAATGCCACCTTGCTGGTAGACGTACATTTCAGCAAAAACGTCAGCTTTCCCTTTGTAGTAACATTTACCACCTTCGTCTCCAAGGTAAGAACCGAAACGCTCGCTTCCGCCAAGGTGAGTGTAATCATCCTTGTCATCAAACATGTAAATTTTAAATGTTTGTTCTGAACTGCCGCGTTCTAACTCGAATGCGTTTTTAAAATTAGTAGCTGTTTCTCTTATCTCACTTTCAATGTTAGCAACTTTACTTGCTCTTAAATTGTGAGAATAAACCTCTACTTTAATATTTAAATCTTCAACTTCTATAACATGTGGCGAATTAAACCCTTTGCCGTTATTGTTGAAATATTCTGCTTTAGTTATATTTTTATTTACTTGTTGACTAATTGTCATAATTTTAACCTCTAATTTGCTGATTTTTCAATATCAAGCATAAAGTAATTTCCCTAAAAAAAACGTAAATCCCTGTATTAATATGATTTATATCTTAATAAATAAAGTATAGATAGTTAACTTAATATGTAAAATTTAGAATATGGCTGAAATTCTATACAGCTATATTCCGGAATCACATTGGACAAGGACAAAAGCAAAGTGGTTTATTGACTTTCATTCCACCAAAGCACTATACTAAAACCACGATGGGTAATTAGCTCAGTTGGTAGAGCACTTGCTTGACGTGCAAGCGGTCGCTGGTTCGAACCCAGTGTTACCCACGTTTTTGTTTATGAAAAGATTTTATATGACAGCAGTGCATAACGGTAAACACTCAGCAGCGCAGTCCAAGCGCTTAATCTATTCCATAATAATAGTTGCGATAACAATGTTTATGGAAATAGTAGGTGGAATAATTTCACATTCGCTTGCTCTATTATCAGATGCAGGGCATATGCTCACTGACCTCTTTGCCTTGGTTTTAAGCTGGTTAGCACATAGGTTTTCAGCTAAGAAATCCGATTTGCAGAGATCATACGGATATCATCGGTTGCAGATAATTGCAGCATTTGTTAATGGTTTAACTCTATTCCTCATTGCAGTAATCATTATAATTGAGTCAATAAAGAGGTTTATTTTTCCAGTCAATGTTGAGTGGAAAGTAATGTTAATAATTGCTACACTCGGTCTTGTCTCTAACATAATAGTCTTTTTTATATTACATAGTAAATGCGAGAGCAATATAAACATAAAAAGTGCTGTACTACACGTTATAGGAGATATTTTAGGTTCTGTAGCTGCTATACTTGCATCTATAATTATCATGCTTACTGGATGGCAAATAGTAGATCCAATCTTATCAGTATTTGTTAGTGTGGTAATTCTAAATAGCGGCTATAAAATTCTCAAAAATTCTTGCCATATACTCCTTGAAGGTACGCCTGAGGGTATATCTGCTGAAGAGATAAAAAGTAAGATCACATCAGAATTACCTGAAGTGATAGATGTGCACCACATACATACATGGTCGCTGTCTGATAATTATTTTATAATTACCATGCATGCTAAAATAAAGCAAAATGTGCAGCACACCAATGTTTTATATGAAATAAAAAAAATATTGCTAGATAAGTTCGAGATAGCACACTCTACAGTCGAGATCGAATACGATGAGTGTGCGGATAATAAGATACTTAAACATTGACGTTTTAAATTATTATGCTATTACTAGAGTGTAATGATGTTGAAGGTAAGCTATGATAGGTATTTCTCAAATACAATTTCCTTCAAAGGATTCTAGTAAGCTAAAATTTGTTAGCTACTTTGGAGCTTTTGTCTCGTTAAGCATTATCACTAATCCTGTTAATGTTCTTTTTTCTCTTGGTACTATGTTCTTCAGGTCTGAAATTAAAACTCTTTATATCTACAAAGAAATAAAAACGGCAAAACAGCAAAAAATGAGCAAAAGGGAATATTGGGAAATATTTTTTAAAAACAATACAATCAAGGTAGCAGCCTTCCTCTTGTTTTCTGCTTTCATAACATATCTAACTTTCACTACCACTTTCTTGCTTATTTCGTTACTGGGAACTATACCACTTACAATGCTATTAATTTTATTGCAGAGTGAACTAAGGCCAAAAGATTTTAACCCATTTACGCTGCTTAAAGCTTCTATAAATTTCTTTTTGGAAAGTATAAAAGAGAATTTACGTGGTATGGTTAATAGTTTTGATGTTAAGCTTGAACATTTACTGCCCCATCAATTAAATGATGATATCATTAAAAATATTGATAAATTAAAAGGTAAGTATAGTGAACAAGTACCTGAAGACGTAATCAAAAATGATGAATATATTCAATTCATTGGATATATAAACAATTCATATGAGTTTAGTGATGAGGATAAAGGAAGAGTAATTGCATTTTTAGATGACTTTTGCAAAGATGATCAAAAGCATAGCTCCGGCTTTACAGGTGGGCAGGTTCTGCTTTTAGTTTTAAGGGCTTGCAATGATGGAGACGGAGAAGCCGTTAAGAGTAAAAAGGATGCATTGATTTCTAATTTAATTGATAGCCAAACTTTCTCTAGAAAAGAGCGAATTCCTAACACTTGCTTCACCGGTATTATCTATAGAATGTTAAGCACGCTAGAGGGTATTCATCCTGATCCAGAAATTAGATTTACTCCCCCAAGGGAAATGTTGCTCTCAGAAGCACAAAATAAAGCACGTGAGTTTATGTTAGACAGGTTAAAAAACAAGAAAAACAATAAAGAAATTCTTAAGGCTTGGTATGGCGTTCAAAATGGTTATGAAGACGATGAAAGTCAAAAAATAGTTGATGATTTTATTTCAGAAGTAAGTATTCCTTTAATGAGAAAATTATTGAGTATTACTTCTCAATATAGTGAACAAATTGTGCTGACGTTAATGAAAAATATTAGCTCTATAAAGTTAAATAAATTACAATGTTGTGAGCTGGTTCAGCACATGAGAAATAAACTGCAGGAGCATGATTTAGATGACCAAGAAAGTTTACTCGAAAACATCGGAAAAAAAGTATTCTTAGAGCTATTAAATCGAGATCTACTCGAGACAGATTTTTCTCTCAAGGATTCATCTTTGGATGGAGCTAAGAGAATAGCTAATAAGATAATAGAAGAAGAAGTAGCAGAATTTAAATTAAAGGCTGAGAAGACTATTGAAGGTCAGATAATTAGCATGTTAGATGGGTTAAGAATGCTCCCAAGAGAAAAAAGATGTTATAGGGTATATGTAGAACTCAGTAAAAATAACGAAAATGATAAGGAAAAAATAAAGAAAATTTTGCAAGAAAGGTTAAAAGTAACAAAAGCAGCAATGGATGAAATGTTAAAAAAAGGAGCTTCACATAAGCTAGAGTTAGAAATTGAAAGTGTATATGAAGGAAATAAAGATCACGTTACTCAACTTTATGAAAAAATAAGAGAAACAAAAAAGGAATTCATTGAAGATGGTCTTTTAACACCTCAAGAAGTAGAGAATATAACAAAAGCAAAAATCATAGACTTAAACAAAGAGGACAAAATCATACCGTCAAGCAATTTGTCTCGTAGTTTAAGTGTCAATAATTTGGCAGTACATTATCTATAAAATTTATACTCTTTACCTTGCAGAAGATTCACAATATTTCTGTGGTGTTTTAGGAAGACCAGTGCTCCTATAATTAGTAATGTTAAGAACAAATTCCTCTGAAAAAAAAAGGACCATGCTACAGCCGTTGAAGTAGCACTGAGTGAAGCAAGGGAAGAGTATCTAAAGGCAAGAAAGACTATTATCCAAATTATTACGAATACTAAAGTAATATCGATGTTAAATGCTATCAGTATCCCTAGAGTGGTTGCAACGCCCTTTCCTCCACTGAATTTTAGCCAAATAGGAAACATGTGTCCTAAAACTGCTAAAATTGCAGATACATATATATAAAAATCGTTATTATCACAAAATTGTTGTGCTATATAAACGGCAATAAATCCCTTAAAGGAATCCAGAAATAATGCCAAAGCAGCAAGAAATTTATTTCCCGTCCTTGCAACGTTTGTAGCACCAATGTTTCCTGAACCTACTTCTCTTAAGTTTATCCCTTTTATTCTTGTAATGATTAAGCTAAACGGTATTGAACCGAGTATGTAGGACAGTATAAGGACTACATACTTTTCCATTATACCAAGAACCTAATTAATTTTATTATTCCTCAGCCTTTTTAGGTAGCACTGAACTTCATTGTTAATCTGATTACTAAACAGTATAAGCGCTGTCATGTTGATGAGAGCTAAACAAGAGAATAAAGTTCCACCGATATTGGCAATAGCCATTATATCTTTAGAAAGACCAGAGAAAAACGCCACAATTATTACCGCTATGCGGTATATCACTATACTTTTTGCACCGAATAAATATAGCCACCCCATTTCACAACAATATACAAACGAAATTACTGAAGAAAATGCAAACAAAGGAGCAGCTACTGTTAGAAGGATAGGAAACCATGGAGAAACTGTCTCAAATGCTTTGTGAGTAATTAATATTCCCTCACCAACACCTGTTTGGTATGCACCTGTTATTACTATTGTTATTCCTGTTAAACAGCAAATTAACATTGTGTCAAAGCATGGTTCTATCATAGCGACTAGTCCAGTTCTTACTGGTTCTTCATCTTTAGTTGTTGCATGAGTAATTGAAGCAGAACCAACACCTGCTTCGCTGGCAAAGATTGCCCTTTGAATTCCAGCAACAAATGCTCCTACCATCCCTCCGCCAACAGCATTGAAATCTATCATAGTGGAAAATAATATTTTCAACGTATAACCAAGGTTATGAATATTAAATGCAATAATAATAATACAACTCAAGATATATATAAGTGACATAATAGGCACTAGTGCAGAAGATACTCTAGCTATCCTTTTAATTCCGCCAATAATCACTAGAGCAAGCAGCGCAGAAATTATGGAAGAAAGAAACCAAGAGTGACCATCTACCCAACTTGAATAGCCAGATAATATTGAAACCATTTGGTTGGTTTGAAACGCTACACTTCCACCAAGACCTGATAATACAAAGAATACTGCATACATGGCAGCCAGCACAATACCAAGTTTTTTAAATCCAAATTCCTCCAGACCATTCCTTATATACTGAAAGGGACCACTAAACAATTGGTCCTGATCTTCTGTTCTATGTCTAAACGCCAACGTTACCTCAGCAAATTTTGCTGACATACCAAAAAAACCTGTAATCATCATCCAAGGCACCGCTCCTGGTCCACCCATTGAAACTGCAATTGCGACTCCAGCAACAGTTCCAAGGCCTACTGTGCTTGAAAGTGCAGTCATAAATGCCTGAAAATGCGTAATATGGCCATCATGGTGATTCGTGTCATATTTTCCACATAAAATAGCAAACGCATGCTTAAACATTCTTATGTTGAGAAATCCAAAACGTAATGTTAGAAACACATAACCAAAAACTAGTAGAAGGATTATAAATGGCACGTAAAGGATCTTGAAAAACAGTACTTCATTCATGAAGTTATTTATTCCATTCAACACAGCGTCATAACTTTCGTAAAAACCTGAAGCAGCGTACACATCATTAAACAATAGGCAAAATAACACCATACAAAGCAATCTATAAATCATGTTAATACCCTTTAGAATTGTAATAAGAATCTATTGTATTCAAAACTTCCCTTCTTAGTAGATATATTGCAACAGCATTTGGAATCATAAGGCACATAAACAAACTGTCACCTAGATAAGATATAAATTCTATATTCTTTGACATACAGCTGATATACACTGAAACCACTATAAGAATTTGGAACGGTATCAGTATTTTTTTGCTACCAAATAAATACAGCAAAGCAACTTCACAGTAGTAACAATAAGCTATTATTGTGGAAAATGCAAAGGAAAACATCATTAGCGGAAAAACTAACTTGCTGAACAAGGGCAAAGCTGTTGAAAATATCGAACTAATTAGTGTAATATCACCCACGTTATCAGTGCTATGCATACCAGTGATAATTATCACAATACCAGTCAAAAATGAGATTAATATTGTGTCTATAAGTGGTGCAGTCATTGCAACGCACCCAACTTTAATTGGATCTTCTTCTTTTACAGCTGAATGTGCTATAGCTGCTGTTCCGGTACCTGCTTCGTTAGCAAACACTGATCTTCTCACTCCGGCTATTAATCCGCTCAATACTCCGCTTCCTATAGCTGATTTATTGAAGATATCTTGGAATATTATGGATAGAGCATTCAGCAAATTACTTCCGTTTACATAAATTAAATATATACACATACCCACATATAGCACTATCATAATTGGTGCTAAGCTCGTTGAAACGAAAGCAATGCGCTTTATTCCTCCCAATATTACAATAAAGACAAGCAGGGATATAATAATGGATGCGTTGTATTCTAGGAGGTTATTTGATAGTGCTGCTATTTGATTTGCTTGAAATGGTATACCGCCCAAAATCATTGCAATAAGTAGCATAATCGCATAAGTGAAGGCAAGAAATCTACCAGTTTTTGCAAATCCAATTTTTGCAAGCCCGTACTTCATGTAATAAAAAGCCCCGCCAGTTGTATTTTCAGAGCGATAAGTAAATGCAAGCACCACCTCGGCAAACTTTATCGACATACCAAGTATTCCGGTAATTACCATCCAAAAAACTGCACTTGGGCCCCCTATTGTGATAGCTATTGCAACTCCTGATATTGTTCCAAGACCAACTGTTCCTGAAATTACTGTTGCAAACGCTTGAATATGAGTGATTATGCCATTGTTGCTGTTATTACACTTTAGATTGAATAGCGTCTGTATTCCATATTTAAGTAACCTAAAGTTAATGAATTTGAACTGGGCAGTACAAAAGATTCCAGTTGCAATTACCCAAATAATTATAAATGGAATGTTGAATATCTTTATATACAGAAATGAATTTAATAGTTCACTTATCTTCAAAATCATGCAGTTTTCTATTTTTTGTTAGCTAACGAGTTTTATATGTAAAATATATGTAAAACCCGATGCTTATTGGAATAGTAAGTGTATACACTATACCTAAAATTGGTAGAGTCATCCAGGGCTTACTGATGAAAAATACAATAAGTACTCCAAAAAATGACACAAATATATAGGATAGGCTTTTGGGAATATAAATATATTTTGCAGAGAAAGTTGGAATGTGACTTATCGAAAAAAATGAAATGGCCAGAAAGTAACAAGCTACGTTTCTTGTGTTAAAAAATCGCTCTATGAGAAGTAAGTATTCACTCTCATGAGATTGAAAGGTAATAATTATTGGTAACAAAGAAAGTAAAGCACACACTGGAGCTGGAACACCAGAAAAGAAAAATTTTTCCCAGTATGGTTGTTCTGAGTGTAGCGAAACATTAAATCTTGCAAGTCTTATTGATATGCAGATTACGTATATCATTACTAAAATCCAACCTATGACTTTGATTTCGTTTAGCTTCCAAAAATACAAAAGAAATGCAGGCGCTGCACCAAAATTTAGAAAATCTGCAAAAGAATCAAGCTGGGCTCCAAAATCGCTAGTTGATTTTAGAATTCTAGCTATTCTGCCATCCATTCCATCTATTATTGCTGCAATGATGATAAAAATTACTGAGAATTCCCATTGTTCATTAAATGTAAATTTAAGTGAAGTGAGACCAGAACATAAACCCAATAAAGTTATAAAGTTTGGGAATAATTTAGTAATAGGTAAGAATCTACTGTTACTTCCCTCGTTATTCATATAACGTCAAAAGTAAGCTTCTCTTGAACGTTTTCCTTATTTAAGTTTGCTATAATTGTTTCACCACCAATAACAGTTTGCCCTTCTGAAACTCTGACTTCTGTATCAGCAGGAACATAGATATTCACTCTACTGCCAAACCTTATAATTCCAAACCTTTCACCTGCTTTTACGTTCTGGGATATTCCTAAATTACAAACGATACGACGTGCAATTAATCCAGCTATTTGCTCCACAATAATTTCTTTCCCCTTTTCGTATTCAATTACAATAACCTGCTTTTCATTTTCATTACTAGACCTATTGCTCATTGCGGATACAAACTTGCCTTTTTTATAACTCATTTCCTTTATCGTACCAGATATTGGTATACGGTTCACATGGACGTTCAAAACACTTAAAAATATGCTAACAAGCGTAAACTTCTTCTCCTCTCCGTTTTCTGCTGATAAAGGATAATTAACTTCTTCAATTTTTGAAATCACACCATCAGCAGGACTTAATATAAGATTCTTATTGTTTGGCACAGCTCTTGCTGGATCACGAAAGAAATAAGTACACAATAATGTCGGAAACAAGCACGTAACGCCAAACCCCCAAGATATAGAGAATGCTATACACGTTACTATAAAGGAAACTACTATAAATGAATAACCTTCCCTGTTTATATTAGGTAAACCAAAACACATAATCTTATTAACAACAACCTATTGTTAACAATTTATCATTTATAATTTCTCATGAAAAGCTTTTTTTAACTGCTTCAGCAAAGTCTTTTTGATACAAGGTAACATTACAGATTGTTATATTAGCACATAGAATTACCGTCATACTGTAACAACCCGTCCAACACAAAATCTAATGCCTAAGTTTAGATCAGAAAACTGATTCTTCTAAAAGTTGCTCACTATCCTCGTCTATTATGATAGAATTATCATGATTTCTGAGTAAATCTCTGATTTTCGTTTCTATTTCATTTGCGACTTCTTTGTTTGTTTTTAGGTAAGTTTTTACATTCTCTCTTCCTTGCCCAAGACGTGTGTTGTTATATGAATAGTAAGCGCCTGCTTTTTCAAGCACACCAAGCTTTGCTCCCATATCTATTATTTCTCCGAGTTTTGATATACCTTCATTGTACATTATATCAAATTTCGCTTCTCTAAATGGAGGAGCAACTTTATTTTTTACAACTTTAACTCTTGTTTCATTACCTGTAATATTTTCTTTGTCTTTTATTACACCAACTTTTCTTATATCAAGCCTTACAGAAGTATAGAATTTTAATGCATTTCCACCCGTGGTAGTTTCAGGATTTCCATACACTACTCCTATTTTCATACGAATTTGATTAATAAATATCAATATACAGTTCGCTTTTGAAACGGCAGAGGTTAGTTTCCGTAGCCCATGACTTAGAAGCCTTGCTTGCAGCCCCATATGTTGATCACCCATATCACCTTCAATTTCAGCTCTTGGAGTTAATGCTGCGACAGAGTCAATAACTATCACATCAACCGCACCAGAACACACTAAATACTCAACAATATGCAACGCCTGCTCTCCAGTGTCTGGTTGTGAAATCACTAAATCATCAGTGCTTACCCCAAGTTTACGAGCATATAAGACATCCAATGCATGTTCTGCATCGATAAATGCGCATGATCCTCCTTTTTTTTGTGCTTCAGCAATCACGTGCAAGGCAAGAGTGGTTTTACCAGAACTCTCGGGGCCAAATATTTCAATTATACGCCCTTTTGGCAGACCTCCAACACCTAGAGCCGAATCAAGCGCAATTGATCCTGTGGATATTGTGTCTATTTTTTCTACAGGGTTTTGCTTCAACTTCATTATTGCACCTTTACCGAATGCTTTTTCAATCTGGCTTATTGCGTTATCTAGCGCTTTTTGTTTATCACTATTTCTTTCTTCTGGGTTACTTGCCATAGATCATTTATTAATTTATATAATTCTCTATGATAATCAAACGCGAATAACCTGCCAAGGTTTTTCTAGTATTTATGTATTATTTCAATGAAAAATATTAACGTTTTCATAAAGCAGATATTTGTTTGCCTTCGTTAGTAACACACTATACTTTAGTGTACGAACGTTGCAATTTGCAGCATAGCAGGTGGTGTCATCCAAGTAGGCAACACTGAAATGACTAAATTCGAAATGGCTACATGAATTTATTGTAAATTACTACCGTATAAGGTGCGATGCAACAAAGCCATTCCAGTGTCAGCTACTTGAATGACACCTCTTAGATGGGTCAGCTACTCAGATCTGCCATGAAAACTGCAACCCTAAATGTTGGAGCACTGTCGTACACTAAGCGCTGTAATGACAATTTTAGTCGCTTCATACACTTATCATGCTAGTCATAACAGAAATAATTTTTACCAAAGATATTTATGAAATAATTGACATAGTTTGGAAATATGTATATTATAGAACATTAATAGTTAGTTAATTTGTAGGTGTAATGTGGCTAGAAATGTTTTGAATGAAAATGAGTACCACGCTTTAAAGCAGTTGTTTTTAACATTTAATATTCAAAAGGAGGATGTGGTAAATTCTGACATTAAGAATATTAAGAAAAAGCTTAGTCAACAATACCGTAAATTATCGTTAAAATATCACTCAGATAAAAACCCAAACAATAAAGAAGCGGAGGAGAAATTTAAGGTTATTGCATTAAATAAGCCATTTTTTGAAGAATTTATAATAGAGCCATTGGAGAAAGGTCTCAATAAAAGAAATAATTTAATAAAAGAATTACGCGGTAAGTTGTGGAGTCGCAGTTATGAAGAATTGCAAAAATACTTAGATGATAAGTGCAGAAATAAACTCTATAATAAGCAGCAGTCAATTAACAATAATGTAACTGCTTATGTAAAATATTCTTCTTATTCAAATCTCTTAGGAGTTCTTTTAGTATCCTTCACATCAATTGCATTTTTAATAATTAATGGTATTTCTTCTAATGTACCAATAGCAGTAGATTTTCTTGCTCCCTTGTTAGCAGGATCTATTTTAAATCTAGCTGTTAAGAGCATTTATACTAGAAATGGGAAAGAGTTTAATCATCAGACTAATATTTTATTATTGTTTAACTTTGACCAAGAATGCGAAAATTTTTCAAAGAGTGATAGGACTAAATTAAAGTGGCTAAAAAATTCAGTTATTTTGAGCAACACAATCTGTACATCTTTAATGTTTTTCGGTATGGGATTAGATTTAGTTGCCAACGGCTTTGGTATAACTAACTCTATGATGTTATCCGGCTTATTACTTTCATTACCATTCACGCTTTTAATTGTTACTTCACCTATTTTAAATGCTGCAAGTAATTATATTCTCAAAAAGACAGCTATAAATTCAATTGAGGAGCAATTTAAAGGTGATGATCAGTTTATAGAAGTCGATAACGAAAAGCCAAGCAGTACTATGAGCAATCAAAGTTATTTCCCCATCGATCAGTTAATATCATCAAAGTTAGCTATTCTCCATAGCGAAGTCTCTAGCTAGGAACAATGAGCCACAGATTAGTATGGTTTTGACGTTTTGGGTAGAGGCTTTTAATATGTGATTTGATATTGCATCGCCAATTGATTCACATTCAACTGCTTTTATTCCTATGTTATTGGCTTTTTCCCTAATCAAACTTGTATTTGTTGCTTTAGGTTCAGACTTAACACAAACCGCACATAGTAGCTTGATATATGGCTTTAAGTGCTCTAAGAACTCTTCCACATTTCTGTTACTAGTAACACCAAAAACCATATAAATACCTTCAGCAAAATTATCTTTTACCCACTGAGATAGTACTCTAGCACCATCATTATTGTGTGCACCATCTAAAAATAATTGCCAATCTTTCGGTAGTAGGAAAATTAAATTACCTTCTTTTATAGACTCTAGCCGTGCAGGCCAATAAGTGCACTGTAAACCTGAAGTGATATCCTCTTCTCCAATATCAAATTCATACTTTCCACTTAAAATACTACATGCTGCAATAGCATTGCCTGCATTAATCACCTGATGATCACCCTTTAAAGATGGCAAAGGAAATTCTATTGATTGAATAGCTGATTGAAAAACCATTTTGTTGTTCTTTTTTTTGCAATTCCATTCAAGACCTCCTCTATACAAGGGAGATTTCTTATTTATTGCGTGGTGTTCTAGCGTGTTCACTATAGATTTTTCTTGCGGTGCTATTACGCAAGGAACATTAGGTTTCATTATTCCAGCCTTTTCACCTGCTATAATTTCTACAGTAGGGCCAAGATATTCCGTATGATCAAGTGCAATGGAAGTAATTATTGTTAAAATCGGATTATCTATAACATTTGTTGCATCAAGCCTTCCACCCATACCCACTTCAACTAAAGTTATATCGGCTTTATGACGAGAAAAAGCTAAAAAAGCTGCAATAGTTGCAGCTTCAAACAGAGTGATAGGTTGTTCTGCAATTACTGCACGACATTCTTCTAATAAGCTATATAATTCATTATCGTCGATATAGCTGCCGGCTATCACTATCCTCTCATTAAAACTCACTAAATGTGGAGAAGTGTATGCGTGTACCTTATACCCTGCTGCTTGCATTATATATCTTATAAATGCTAGTGTTGAGCCTTTCCCATTAGTTCCAGCTATATGAATTACGGGAGGCACTTTTTTCTCGGGGTTATCTAGTTTGCTAAGAAAGCCTTTTATGCGATCAAGAGAAAAATCATTCGGCCTGCTACCAAGTGGCTTAGGCCAATGAGGCATATATATCATGGATTGTTATTGCATTTTAATTCAGCTATAACGCTTGCTATGCCATGCGTGTCGATTTTTTCACTAAATTGATAACGTTGATTAATAGCAATACTTATTCCACTCATTACAACATCACTTATCAAGAAAGAACTGTTATTTTTAGTAACTTTAAAATCAATATTTGTAAATTCTTCATCACCGTAAGAAAATCTTGTACCAATTAAGCAAGTTTCATCGTCAACTGCTTTTGTACTCATTATGATCATTTCACTATCATGCATGTATTTATATAAAATTTTAACGCACAAACGCGTAAGATACACTTCATACTCTCTTAAAAAATCTTCTTTTTCTTTTTGTTTAACTAAAGCCCAATGTTTTCCTATGACGAATTGCGATATTCCTTTGAGGTTAACATTGTTTTGAATGACCTCCTGAAGCTTTTTTTGCACACATTCCCGGTTTTTTTTATTCTCCTTTGTAGATATACCATCCACTTGTTGCTTCATAGTATGCACAAAAATTTTGTGATCTGTACAATTAGTGTAAGCACTTGAAGAAATTACAATAAAAACAATGATAGTTAAAACTTTAGTAATGTTCATAAGATATATTTATTAGCTATGATACTTAGAATGCAAAGTTTAATAAAGATTAAATAATAATCGCTAGCTTTAATATATCTATAGACACACCTTGTATAAATCATCTACAATTAATTAAGGGTCTGTTCTATGCGTTATGAGTTAAGTTAAATTTCCCGAGCGATAATTTCTAGTCAAGGGAATTGCCTCTGTTAATTTCGTTGAAATTGATACGCGATGCCCACCTTAACTTTAGTCTCAGGAATCTACTAAGGCTGACGGTAGATACGGATCCTATTTTGATTGGTTTAACATTTATGCTTCATCAATACAAAGAACAGGGTGTTTTCCTATGTTTGCCTAATGAAGTATTCCAAATTGTAATTGATGTTGAAAGGTATCCTGATTTTGTTCCTTGGTGCAAAGCCGTTTATATAAAAGAAAAAATTAACAACCAAATGGTTGTGGATCTCCTCGCAGCTTTTCATGGAATTAAAGGTAGATATACATCAGAAGTTACTTCTCTTTCTCCAAGTGGAACAAATGAAGGTTGGATAAAAGCTGTATCATCAAATGGAATATTTAAACATCTATACAATGAATGGCAATTCATTCCCATAGATGAAAATAAAACTATGGTAAAGTTTTATATAGAGTTTAAGTTTAAGTCCAACTCATTTTCCACTTTATTAAACTCAGTATATAAGTATACACAAAGTAAAATAATTGCTGCATTTAAAGATAGGGCTGAAAGCCTTGCTAAACAAAAGTTATCTTGACATTATTAATATAAATGTATAATTTTTTTTAGTAAGTTAAGTGTTTATATTGTAATGATTTTTAGACTATTGTTTTTATTAATTTTCATAAGTGTTAATTCTTATGCAGTTGTTAAGCAAGATTTATCCGATAACCAATACATTCAAAAAAAACCCAATGAAATAACATCAAATGAGCTATTATTGCCATTACCTAATGATAAATTATTAGGAGATCCAAAAGCACCAATTCTAATGATAGAATATGCTTCATTAACTTGTTATCACTGCTCTCTTTTTCATAGGAATGTTTTTCCTAAAATTAAAGAGAAATATATAGATACAGGTAAGATGTTATATATATTTCGTCATTTTCCTTTGGATTACAGAGGGCTAAAGGCTGCAATGCTAAGTCATTGCTACGAAAAACAAGAAGACTACTTTAATTTTAACAAAGCTGTTTTTAACTCAATAGATTCGTGGAATTACTACAATTTAAGTGATTTGACTTTACTACAAAGAATTGCTGCACTAAGCAACTTAAAGCAAGATGCATTTAACCAATGCATTAATGATAAGAAAATAATGGATAAAATCGTAAATGATAAATCACTGGCAATTAATAAACTTGGTATCACAGCCACTCCAATATTTTTCATCAAGCTTAACGATGATAAATCATATATAGAGCATAATAAAGTTAAACATGGAGGGTATAAAGAGCTGAAATATTTCACTAATGTGATAGATAAATTATATGGAAAAGCTATAGTGAAGTAATACCACTGTAGCTTACCATATAAAAGACTCTATGCTGAGTCATTGTTTTTCACTACTGTTTGTTGTTTTTTACGCTCAAACTCTCTTTTTTTACTGTGCCAAGTGTAGTAATACATAGCGATTTTATTCTCTATTAATACTATTGTCCCATCATAAAACTGAACCATATCCATAACTTTTCTCTGAGCTTCATCAAAACGTTCTTTATACTTTTCACGATAAGCTGGATTATGTAGTAACATAGCCCCTTCATTCTTGTTAGATTTTTTGTTTAACGTTTCAACTTCACCAGCAATAGTATAAGACATATAACCCCCTCTAATTGATTATAAAAATTATATTTTAAAAAGAGAAATGCGCATAAACAATCCCTTTAATTCTAGCATAATAATCGACTGTTTATTATACTAGTTAACTATAGTACGATATATAATAATTTTTGTCACTTAAAATTTTATACTATGAAATAATAACTTAAAATAAATGTTTTTATT
>NODE_15_length_17096_cov_8.570330
GGTTATGTTAAAGAGGGAATATGCTTGAATTTACTAGTTTCCGGACAACCTCTTAAAGCAAAACGCTACATAGATGAGATTAAAAAATCTGCCCCGAATCTTTACAATTTATGTTTTAAATATTTCACACCGCAAGAGAGATTTCTGTATTTAAAACAACGAGATTTTGCAGGAATTGAAGGCATATCCATTGATTACTTGGTGATGGAGAAAGCAAAAAACGTTGCAATGATAGAAGCTAATTTCGATTGGTTGGATGTTGGAACTTGGAATTCAGTTTTAGAATTGAGTGAGAAGTTTAGTAAAGAACCGGCATCATTTCAGCATGTGATTAGAGAAAAAGAACCAGTTTCAACGACAGAAAGTAATAAAAATTTATTGAGTGGAGCTTGTAAGCAACCAAACAAAAGTCTAATTTCATTTATTCATAAAGTGAAGAAAGTAAAGGTGATAAGGAAAGAAGTTAAACCATGGGGATTTTGTAGTATAATTTTAATGAGCGAAAATTTTCTTATAAAATATCTTTTTATCAATCCATTAAGCTGCACTTCTAAGCAATTCCATCACTATAGAGATGAATACCATATAGTGCTATCAGGAGTTGGATATGTTAGTTTAGAAGACAAAGAATATGCTATAGCAAAGGACCATATGATAGAAATCCCAAGGGAAGTTTCCCATAGGATTGAAAATAGAAGCACAAGCTTTCCACTTGAAATAGTTGAATTTCAGATAGGAGAGCATTTATCTGATAATGATATAGTGAGATTGGATGATGTATATGGAAGAATATGGTAACGCCATAAATGCATTTGTTGGCAATTTATAATATGGGTATAGCTGCTTTATGTAAAAAATAATATTTACTAAATCTTAATATTTTAAACCTATACCCATATTTTAATAAATAATGAGTTGTAATTAATATGAAGGATCCATTTAAAAGTGACAATTATAGAGAAAATCTCGGTTTCCTTAAAGAAGCTATAAAAGCAAGAGATGAGTTAGTAACTATTAGACATTATAATAAAACGGTAAGGGATTTATCTCAGGCATTAAAGCGTTTTACAGATAAGGCAGAAGATGTAGCTAAGTTTGTTATACGTAGTGACTCAATTGATTATGTAAAATCGATGAATGGAAAGCCATCAGGTCTTAAGATATTAAAGGAAATATTGAATAGAATCTCGGGAAGAAATGTTCCAGTTAAGAATATAAGTAGTTTTATTGATAAATTACCTCCTCCTACTTCAATGACAATCTTTGAATATCTAGAGGCTTATCGTAAAATTTCAGGTTTGGAGCAAGTTGAAAGAGGAAATATTGCAATAGCTCCAGAAAAGCCAGAACGCAGTTTTCTAAAAGAAGATAGACAAGTAGAAGTTAATTATAATGATTCAGGCCATGGAAATTCATTAGATGAAAAGCCTGGATACAAAGAGATATCAAATTATCAAGAGAAGAAGAGTAAAATTTTAACAGAAAATTCACAAAGTTCAAAATCGCCTAGAGAAGAGCTAATTTATGTAACAGTTCCTAAAGAACATATGGAAGCAAAAAGAGAACTTAAACAAAAACAACAATCTAAACCTCCAATATTGCCAAAACCATCAATAGCATCCCCATTGCCAAAAAAAATGTTTACTGCTGGTCAAGAAGTTAGACAAAAACCAAAAGTAGTAGGAACTGTTCCTAAATCAACTAAAGATAAACCTGAATTACCACTAAAACTTAAAAAGTTAGGTCATACTGATCAAAAATCAAGCACAAAGCTAGAAATGGTAGTATCTTCTATGGAAAAAGAAATTAATTATAATATCGATATTAAAGTACAAGAGATAAGAAAAAAATTCAAACAAAATCAAGCAAAAGAAAGTCCTAATGCGCAAACTATTGAAAGCAGGACCCCTCCTGTTGCACAAGTGAATATAGATGTGGAGAAAAAAACTAGGCCATCACCAAAAGTTGCTTCCCAATCTCGCTTATTTCCAATGAGGGATGAAATATCTCAGATGAATCCCTTATCAGCAAAATCTGATCCGAGACCTCATGTTAGCAAAAATGCTCTTCTCACAGATGTAAATGTAAAGCAACTAGTTGTACAATTTGAAAATTATGGAAGGAAAGAATTATAACTTATTGAATAAACCCAATAATATTCTTGATTTTTTCTATGTTATAAAAGCACAAGCTCTCCACTTGAAATAGTTGAATTTCAGATAGGAGAGCATTTATCTGATAATGATATAGTGAGGTTGGATGATGTATATGGAAGATTTTGAAATTCTAATGTTAAAGATACTCTATAAGTCTGCTAAATTTAAGGAAGCAAAAATCTCTAGTTTTTAAATAAAGAAAAGTCTACAATTATACGAAGTTTCAAAAATATAATGTCTAACCTCAAAATATTTTGTAATGTCCATTGCCTTTGAAATTACTATGGCTGCTTGCTATTTGCGAGCAAGAAATGCCAGATTTTGCTCTATAATGACTTTGTTCTCTATTATCGGCATTGCCCTTGGAGTTGCAACACTAATAGTGGTGATGTCTGTGATGAACGGATTCAGAGCAAAGTTGCTTGACTCAATACTTGGCATTGATGGCCATATTAACGTTTATTTTGATAGGAACATAAATTCAGATTACTACGCAGTTTCAAAATCTATTGAGAGAATTCCTGGTATATTAAAAGCTACTCCTATGACCAATGATCAAGTTATTATTGTAGCAAATGGTAAAATTGCAGGTAGCGTAGTGCGAGGTGTGTCAACTAAAGATTTGCTTGATAGTACTGCCGTTACAAATAATGTAATTATAGGTGATGTAAAAAAATTTAATGAAGGGATAATAATAGGAGCACGCTTAGCAGAAGTTTTGAACATTGACTATGGCGACGAAATTACGTTTATATCATCTGAAGAATTTGATGCATTACTTGGTGAAATGCCGCGAATGAAAAAATATAAAGTTATAGCAATATTTGATATGGGTATGTTTGAGTATGATAATACCTTGATATATATGCCTCTAAAATCAGCACAAGCCTTTTTTAGTTATAAAAATAGCATAAAAAATATAGAAGTACTTGTAGACGACGTTACTAGAGCTGATAAGCTGGCAGATGCTATAGAAAAAGAAATAGGAATGGAAGCTGAAAGTTGGCAATCACAGCAAAGCCATTATTTTAGTGCTTTAAAAACTGAAAGAAATGTGATGTTTTTAATTCTCACTTTGATTATAGTTGTAGCAGCGTTTAATATTATCTCAAATTTAATGATGATAGTGCAAGAAAAGAAATCCGCGATTGCAATTATGCGTACATTTGGTGCAACAAGTGGAAGCATTATGCGTATATTTTGCGCTTGTGGTCTATTAATCGGTTTTACGGGAACTTGTCTTGGCTGTATTATAGGTGTCGTTTTTTCTCTCAATATCGAAAGCATTAGAGTGTTTTTAGAAAACATTACTAACGTCAAGCTGTTTGATCCTATGATATACTTTTTTTCAAGTTTGCCAGTGATATTAGTACCCCAAGACGTAGTAAATATTTCTGCACTTGCGTTACTCTTATCATTTTTAGCGACAATTGCTCCTGCGTTGCAGGCAGCTGCACAAGATCCTGCGGAGATACTACGTTATGAATGATACTCAGCAAAAGTACATAGGTTGGTTCTTAATTGTATTGTTATTTACCGGTTACATCACAATAAATAACATAATCTTTTTAAAAATAAATCAGCAAGAGAGTGAAAACAATGTGAAAGCTTTAACGGAAAACATGGATGAATTTAGAATTTTGCTTGAAGTTAATCAATCTAGAATAGAAAAAAAGATATTTGACCTCAAGAGAAGTCAGCATACTCAATGTGAGCAAGGTGATAATAACTCAAGATGTAAGAACCTTGCAAAATTGCTATTACTTGTGGTTAAAATGAAGAATTCGTTATTGCGAGAAGCAAAATTTGATAACCATATAAATTCAATAAAGCCTTTGATATCAGAGCTTGACGATCCAGAGATAGAAAATGCAGTAGATGAATTAGAAAATTTGAAAGAGATAAATACCTTACACGAATTGAAGTTATCTTTTGAAAAAACTATTGATACTATCGATTACAACAAAAGTACATTGTCTAAAAAAATCATTTCAAACTGGATAAAGGTAGACGACCGAAATGATCCATTAAGAGTAAAATTCGCAGAAATTGAGGAGTCAATAAATGATAATGATTGGCAAAATATAACTGTTACAGTAAGCAATTTAACGCATTCAGAATTCAAGCTATGGCTGAATAAATTGAATGGTTTTATTGTAGCTTCTAAGAATATTTCAACAATATATCATCACTTATTACAATATATCTCATGATTTATTTTATAATTTTCGCTTTTTCGTTTTTATTTGGTATATGGGTCAAGGTAAGTGGTGAAGTAATAAAATTGGAATTAGGCAATTACACTATAAGTATTGATCTATATTTCATTATTTTTACTTGTGTAGTTTTATTATTTTTATTAATTACACTTGTACGCTTTTTTTCCTCCATTTCATCAACATTTGCCAACATAAGAAATAGAAGAAGGGATAGGGAAGAATTGCTTCTCTTTGAAGCTTTCTTTAGCATAGACTTAGACAATATAGAGAATGCCCAAAAGCTAGTTAAAAGTCTGAGTGAGGAGAGCGATAGGTTGTCTTTAATAAAGCTCTTTAACTCAGGTAAGACGGGAAATTACAGCTTTTTCAGTAACGGTTTAACAAATATTGCAAATAAAAATCGTAACTTAGCTCTACTTCTAGCCAATAAGCTGATTGTCCACCTCAAACAAGAAAAAGTAGTCTTTCAAAAATTTATAGAATATTGCTCTAGTTCAATTAACGATAAAATGCTATCTATTCCCTTTCAAATAGAGCATTGCATATTGAAAGAAGATTGGATTAATGCAATTTTGAGGTTGAAGGAAGCAGTTAAGTCCAATATTTTTCTCCCCTTTGATCATAAAGAAATGTTTGCAGTGTTTTATTGCGCTTTAGCAAAGCAATATGAAAGTAAAGGAAATTTTAAGGAGGCTATAAAGTCTTTATTTAGAGCACAACGTTATAGTGCAATTTTTCAGCCCATCAATTATTTAAAGGCAGAATTATATATTAAACTTGGAAAAATCAGAAAAGCTTCTGCAGTGCTAGAGGCAGAGTATACAGTAAATCCTACTCCTCAGTCAGCTAAAATGTACATCAATTTAAATAGTAAAGGTGCTGAAAGACTATACAACTTACGCCCTGATTGTTATTTTAGTTACTGTTTACTTGCTTTGTCCTCAATGAGTTCAGGTAAATATGATCTTGCAAGTCAATATTTAGATACTGCTATGAAAAAAGCTAATTACATGTCAATCTACTTTATTGTAATACAACTCAAGGTTACATTGCAAGAACACGACAAGGTAATTTATTGGCTAAACAAGATGGGCTCAGAAGCTTTGCCTGATCCAGGCTGGAAATGTAAAAATTGTAACAGGGAACTAGAACAATGGGATCATAAGTGTTCAAGTTGTAATAGTTTTAATTGTGTTTATTATATATTATAAAATTCCACAAAGTGTAGAAATTACCATTAGGCTACTTTCACATTGATATTGCTGAAGTTAGAGCACTTTCTTAATATAATCCTTATCTCCAAACAATAAACCTGCAAGTTTCTTAGCTAGACTTGGTTTTAATGTCAAAAAAACTTGCTTTTAGACACTAACAGTTATATATTTTAATAAATCAGGGTTGTATACAAAATGAAGAGCTTAAAGGAATTATCCTTAAGAATTAAGAATATTAGGTCTGTACAGAAAACCACGAAAATAATGCAAATGGTTTCTGCAGCAAAGTTGTTACAAAGCCAAAAGAAGTTATTAAATTCAAAATTATATGTATCTAAGCTGCATAACATTATTTTTTCATTAATGCTATCAGTTGATCAAGAATTACTGGCAAAAATTCTAAATGTCAGTAACGACGGTTCTTACCTAGTATTCATTATTGCGTCTGATCGTGGCTTGTGCGGCAACTTTAACTCTTCTATTGTCAAATTTAGTCAAGAGCGTGTAAATAAGTCAATCGCAAATGGCAAAAAAGTAGATATTGTATTTCTTGGTAAAAAAGCTTTTGATGTAGGTAAAAATAGATTTGACTCTAAAAGTATCTTAAAAATTGAAAATAGTAAGGGAATCACGTTAAAGCACGTAGAAGCTTTGGTTGATGGTATAGATTTAAGTAAATACGATAAAGTTAAAGTTTTTTATAGTAAATTCTATAATACCTTCACGCAAAAACCAATGTTGGAAACAATAAAACCATGGAGTAAAGACTCATCCTTGATTGATAGCTCTCTGGCTGGTCCAACAACAGATTACGGCTATGAGTATGAACCACAAAATATTGAATTTATTTTAAAATCTTTGGTTCAAGATTACGTTGTAATTGCTCTTTACTCTGCTTTACTTGAAAGTGCAACGAGTGAGAATAGTGCTAGAATGGTTGCTATGGAATCAGCAAACAGAAACACTAAAGAGATACTGAACAAATTAGCATTGCTTTATAATCGTTCTCGTCAAGCAGCGATTACGACTGATTTAATTGAAGTTATAGGTGGTGCAGAATCTTTATAGAAATCTAAGGAATAGAAAATGAATATATTAAATATTGCAGCAGATATTACTAAACTAATAAAAAAGCAAAATCAAGATGCGGAAGTTACAATATATGAAACTAATAAGACTTCAGTTTCTCAGCGTCTATCAAAAATTGAGCAAATATCACAATCTAAAAATTGCACTGTAGGAATCAGAGCTATAGCAGGTAAAAACAAAGCTGCGTATATTTCTACAAACGATTTGAATAATCTGAGTGATACAGTAAGCCAAGTGGTAGAAATGGCAAAGAATGCGCCAGAAGATCCTTGCATTAATTTTGCTGTAAATGGTAGTAATTATATCTCTTCTGCAGATTTAAGTATCTCAGATAATAATGTTGTAACCGTTGATAACCTAAAAGAAATTGCTGAAGCTGCAGAAAATTCAGCCCTTGCACATAAGAGTATCACTAATTCTGAAGGAGCCTCTTCTTCATACGCTTTAGTGAATACAGTATTATCGACTGTTTCTGGTTTTATTGGCTCGTTTAGTAAATCAACCTTTGCTAATCAGGTCTCTGTTATTGCTGGAAGAGAAAGTGAAATGAAGGTTGGTTACGATTATGATATAGCATGTAATTTTAGTGATTTAAAGTTGCCAGAGTTAATGGGAAAAGAAGCAGCAAAAAGAGCAGTTGATCAATTGAATTCACGTACAATGAAAACTGGTAAATTTCCAGTTATTTTTGAAAAAAGAGCAGCAAAAGGGCTAGTAAAAAGTTTTGCTTCTGCTATAAATGGGAGCAGTATTATAAGCAACAGTTCTTTCTTGAGGGGTAGTTTAAACGCTCAGATTTTCAACGATAGAATTAATATTATCGATGATCCATTGTTGCCAAGAGGCATAGCATCGAGACCATTTGATGGAGAAGGGATAACTAGCAAGAAAAATATATTTGTAAAAAACGGAATATTACAAAATTGGATTTTAGACTTATACTCGGCTAGAAAATTAGACTCAGAAACAACCGGAAGTGCAACTCGTGCAAGTAATGCTGCAGTTATTCCTGCAGCTAGTAACCTCTACATTGAGAATGGTGATGTATCGTTTGAAGAATTAATTCAGGAAGTGAAAGAGGGAATATATGTAACTGATTTATTTGGTTTTGGTGTCAATTTAATCAATGGCGATTACAGCCAAGGCGCTTCCGGATTTTTTATAGAAAATGGAAAAATAACGTATCCAATACATGAGATTACCATTGCTAGCAATTTGAAGGATATGTTTAGCAATTTAGTCGTTGCAGATGATCTAACTTTTTGTGGGCAATTTAATTCACCAACGATTAAAGTTAGCGAAATGACGGTTGCAGGTTCGCTTAACGATTAAAAAATTTATTTGCATCAAGTACAACAATTGTGTATTATTGTCATGTAATGTTAAGAATAGACTATGGAGTATAAAGGTTTAGTTTCAATAGCTAAGCTTAGAGCATTCTCAATCGTAATTTCAAAGTTTTTCATCACATTAGTAATGTTAGTTAATAATTTAGGAGTTGTTTAAATGGAATTTGGTAATGTAAAATGGTTTAATGCCGAAAAAGGCTATGGTTTCATCAAGCCAGAAGGTAAAGGGGGTGACGTTTTTGTACATATTAGCACATTGGAACGTTCGGGAATAAGACCTGAGGCACTTAAAGGAGAGAATAAAGAGAAGGGAATAAAAGGAGAAAGGGTGAGTTATGAGGTTAAAGAGGAGCGCGGTAGAAACGGAGAAGATAAAAAATCTGCAATAAATTTAAGATTGGAAGATTAATCTATTATGAAGTCTTTTAACAGGATTAACGTATTGTGAATAATTTTCATGAGATGGGTCTCCCAGCTTCGCTTAGACAAGCTCTAGATAAAAATAATCTTTTCGTCCCAACTCCAATTCAAATACAAGCGATTCCCTTAGCGCTACAAGGTAAAGATATTCTCGGATCTGCTCAAACGGGGACTGGAAAAACTTTAGCATTTGCTATTCCGTTGGTTGCTAAGTTGCTGAATGAGCCTAACACTGGTTCAGCTTTAGTCATCGTGCCAACCAGAGAGCTTGCGCATCAGGTAACAAATGAGATAAGAAAACTCTTATCTCAAAATTCTGCACTAAGGGTCGCTTTGTTGATTGGTGGTGAGCCTATTTTTAGGCAGCTAAATCAGCTTCAGAAAAAACCACAAATTGTAATAGGTACTCCTGGTCGTATTATAGACCATATTGAGCGTAAAACTTTGATTACTCGCAATGTTAGCGTTCTTGTGCTTGATGAAACGGATCGTATGTTTGATATGGGCTTTGGAGTTCAGATTGAAGAAATTATGAAGCATTTGCCTAAAATAAGGCAAACTCTTATGTTTTCTGCAACTCTTCCTGGAGATATAGTAAAACTTGCTGAGAAGTACCTTAATCGACCAGAACGTATTTCTGTTGATTGTGAGGCTACAACTTCTGTAAAAATTAAGCAAGAAATTGTTTATGCATCAGAATCAGAAAAATATGAAAAGCTTGTTACACAACTATGTCAGCGCGAAGGATCAATCATTATCTTTGTCAAAACAAAGCGAGGAGCGGATCAGCTAGCTAACAGATTGCACAAAGATGACTATAGCGCTTTAGCAATTCATGGTGATTTAAGGCAGCACAAGCGCGAAAGGGTCATTAATTCTTTTCGTCGTGGCCGTAATCAAATCATGGTTGCAACAGATGTTGCTTCTCGCGGCCTTGATATTCCCCACATTCAACATGTTATCAATTATGATGCACCACAATCGCAAGCTGACTATATTCATCGTATAGGTAGAACTGCACGCGCTGGAGCTGAAGGGTATGCGCTATCTTTTGTTACACCTCAAGATAAGAGAAGACTGCCTGCACTGGCAGACAAAGAAGGAGAGCTAAATTTTGATTGTAGTGTGCAATTTAAAAAACGTAACAGCAAAAAGGTCTTTAAAAGGCCAAGTACGTTAAAGACTAAATACGGTAGAAAAAAGATCAATGCATTTAAGAAGAAAAGCAGAGTACTAGAAAAAGCGTATTAAATAGGATTTACCTACAATTTGATAAGCGTAAAACTCGTCATTCCGCTACTCATTAGCGGAATCTATGCTGAGATATTGCGGTGCTATGACGTAGATCCAGAGTGGGATTCAAATTGGCTACAGCGAACTGCTGGATTTCAATTTTTTTAATAATTGTGTGCTATTCATTATATATGAGTTCCCACTTTTAAAGAGAATAGGAGATGATTTCCAAAAACTTAGAGGCAAGTTTGAATAGAGCACTATTCATTGCTTCTAATTTTAATCTTAAATATGCGAAAGTAGAACATTTATTGCTGGCGTTAACTAAAGACGTGGATGTAAATTACGTTTTATCAAGATGTAATATCAGAGCCGATGAAATCATCAGTATGGATAACATTCTATCAAGATGCAATATTAAGGCTAATGATTATAATAATAATATAAAAGGGTTTTTACAAAGCAGTTCTGAATTGATTATCAGTGGAGTTAAACCTAGCTCAATGTTTCAATGCATAATACACAGAGCAATAATACGGGCTCATAGCTTGGGGAAAAAAGAAATAAATGGAGCAAGTGTTCTAGTAGAAATTTTGTCTGGGCAAGATTTATACGTTGAAGATCTATTGCAGAAACAAAGTGCGAAAGATTCCAATTTGATTTACCACATATCTAACATGAAATACTCTAACGATATAGATGAATACACCACTAATCATAAAGTAAAACTTGATAAAAATAATGATGCTCCTACTACAGTAAATAAAGGTGAGCTACTAAAAGATGAGGAAATTCTACAAAGTTATTGTAAAAATTTAAATGACTATGCAAGAAGCAAAAAAATAGATTATGTTATTGGTCGTGATTATGAATTAAATCGCACTATAGAAATATTATTGAGGCGTAGAAAAAACAACCCTTTATATGTTGGAGATCCAGGTGTTGGCAAAACCACAATAGTTGAGGGTTTGGTACTCAAAATCATTGAAAACAGTGTTCCAAGTGCGCTCAGGTCCAGTATAATTTATGCTTTGGATTTAGGGTCACTCCTTGCAGGGACACGCTATAGAGGTGATTTTGAAGAGAGAATAAAATCTATAATAAAAGCGATTGAGGCAAAACCAGGTGCTATCCTTTTTATTGACGAAATACACACTATCATTGGAGCAGGTTCTACAAGTGGTAGCTTTCTTGATGCAGGTAACCTACTCAAACCTGCGCTTGCAAGAGGTACACTGCGTTGTATAGGTGCAACTACATATAGAGAATACAGCAATAGTTTTGAAAAAGATAAAGCATTAGCGAGGAGGTTTCAAAAAATTAATGTTAAGGAATCTTCTGTTAACGAAACGATAAAGATACTAGATGGTATAAAGCACTACTATGAAGGGTATCATGGAGTATATTATACAAAGAATGCCATTAGGTCTGCGGCTGAACTTTCGCATAAGTATATTACTGGGCGAATATTACCTGATAAAGCGGTTGATGTTATTGATGAGGCAGGGGCATATTGTAAATTGCTAAGAAACAGGGGTAAAATTGTAAATAGTAAAGATATTAAGAATACCATTACTAGAATTACAAATGTGCCTTGCGGATCTGAATCTGATGATTTGCAGAAAGTAAAGTCTTTAAAAGCTAATCTAGAGAAGGTGATTTTTGGCCAAGAGCAGGCAATAGAATCTCTTGTTAATTCTATTAAAATTGCTAAATCTGGGTTGAGAAATTACAATAAGCCTTTAGCAAATTATCTTTTTGCAGGGCCAACCGGTGTTGGTAAAACCGAGCTAGCAAAACAATTAGCAGAAAGCATGGGCATGAATCTTATACGCTTTGATATGTCCGAATATATTGAGTCTCATACGATATCAAGGATGATTGGTTCTCCTCCTGGATATGTAGGTTATGATCAGGGTGGATTACTCACAGAGTCTGTATCTAATAATCAATATAGTGTTGTGCTGCTTGATGAAATTGAAAAGGCTCATAGCGATATCTATAATATATTGCTACAAATTATGGATTATGGTTGCGTTACAGACACTTACGGACGTAAAGTTAACTTTTCCAATATAATCTTAATTATGACAACTAATGCAGGAGCAGCTGAACGCAGCAAAAGTTTTGTTGGCTTTGGGCATAAAAAATTTAACACTGGTGATAGTGAAAAAGCGATAGAACAGGTTTTTAGCCCTGAATTTCGTAATCGTCTTGATGCGATTATTTCTTTTTCTGACTTAAATGCGGATATAATTCTGCATATTGTAGATAAATTTATTCAGGAACTGAAAAAGCAGCTGACGCAAAAAGGCATAAACTGCTTGGTAGAAGATGAAGTGAAATCTTATCTTGCACAAACAGGTTATAGTAAGGAAATGGGAGCACGTCCGATAGAGAGACTTATTGAAAAAGAGATAAAAAGTTACTTAGCGGAAGAAATACTGAATCGTAAATTAATAAAAGGAAAGAAATTAAGAATCTATATGAATAAAGTAGAAAATAAAATTGCTTTTGATATAGTTTAAAATCCTTGTATTGAACTTCATCTTTGTTACAATCTATAACTTAAATTCAATTTGAATTATAGTGATAAGTGATAAAGTAAAACAAGTCCTAAGCTACTACGAAAGTGAAAACCCTGGGGTAAAAGCAAATCTTACTCGTATTCTCATGCATGGAAAGCTTGGCGGCACTGGCAAGTTAGTGATTCTGCCAGTAGATCAAGGATTTGAGCATGGTCCAATTAAAAGTTTTGAAGTTAACCCTGATGCTTATGACCCACATTATCATTTTCAGCTTGCGGTTGATTCGGGAGTAAGTGCATATGCTGCTCCACTTGGTATGATTGAAGCTGGTGCTGCAACTTATGCTGGAATGCTCCCACTTATTTTGAAACTTAATAGTTCCAACTCTTTACATTCAAAGGATCTAACCTCTGATCAGGCAATAACCTCTTCTGTGAAAGATGCGCTGCGTTTGGGATGCTTAGCTGTCGGATTTACTATATATCCTGGTTCTGCTAAGTGTTTCGATATGATGGAGGAAGCCCGTGGAATCATAGCTGAAGCCAAATCTTATGGACTTGCAGTAGTGCTATGGTCTTATCCACGCGGTGAAGGGATTTCCAAAGAAGGTGAAACAGCAGTTGATGTTATTGCCTATGCTGCGCACATGGCAGCTTTGCTTGGCGCTAATATAATAAAAGTAAAACTTCCAACTAAATATTTGGAAAGGGAGAAAATAGAAACAGAAAATATTGAATCATTATCTAAAAGAATTGAATATGTTAAAAGGTCTTGTTTTGCAGGGAAAAGAATAGTAGTTTTTTCTGGTGGTGAATCGAAGGAAGTAGATAACATATACAATGAAGCGAAAGAAATTAAGCAGGGTGGCGGTAATGGTTCAATCATTGGACGTAACACTTTTCAACGCAAAAGGGAGGAGGCTTTATCTATGCTAAAAGATATAATGGATATCTACACATAAAAAACGGCTGGGTGGCAGAATGGCTTATGCGGAGGACTGCAAATCCTTTTATACCGGTTCAATTCCGGTCCCGGCCTCTTTCATTCTCTATATCTTGTAAAAGTTAACAGTAGCTTTAAGTGTGTAACCTATAGAGAAAGCTTGTCTATAGTAAAATCAATTTCTTTTCAAGTTATGGTTATACTCTTATAGCGTTTCATGGTAAAAAATAAACTAAAAATAAGCAAAGTGTTTTACAAACGTAATTTACTATTTTTACTACCGCCCGAAGTTGCTCACTCTTTGGCAATTATGGCATTAAAGAAAATGCCTTATAAGAATCCTATAGAGCTACCAGAATCTTTGAGTGTGAATTTTTTTGGTAATAAGCTCAGAAGCCCCGTAGGTCTGGCTGCAGGTTTTGACAAGAATGCAGAAGTTATAAGGCCTATGCTCTCATTTGGTTTTGGGTTTATTGAAACTGGTACTGTAACTCGTAATCCACAATATGGAAACAAAAAGCCAAGAATTTTTCGGTTAATTAAAGATCAAGGGGTAATTAACAGATTGGGATTTAACAATAAAGGAATAGACTATTTTCTTAAACAAATAGGTGAAACCAAGCTTGATGACTGCATTTTTGGCATCAACATAGGAAAAAACAGTACATCAAAGGACCAAATCAGCGATTATGTTGACTTAATAAAGATAGTATATGGAAAGAGCAATTATATAGTGCTGAACATCTCATCCCCAAACACGCCTAATTTACGCAATCTGCACAATAAGCAAGAATTATCGGAATTGTTGAAATCCGTAACTCTAACCCGAAAATCAATTGATAATTCTAAATCCATACCAATAATATTAAAAATCTCACCAGATGTAGATCAGCAAACGAAAGAAAATATCGCTGAGCTTGCGTTGGAATATAAGATTGACGGATTAACAGTAAGCAACACTACGGTAAGTAGAGATAATCTGCATTCTCACCATAATGAGAGTGGTGGGTTGAGTGGCAAACCGCTGTTTAAACTTTCAACCGAGTTATTGGGCGATATGTACAAATTTACTAAGGGCAAAATATTATTGATAGGGTGCGGAGGAATCTCAAGTGGTGCTGATGCATATAAAAAAATAAAGGCAGGAGCTTCTTTGGTGCAGTTGTACACTGCTCTCATATACCACGGACCTCAAGTTGTAAACAAAATTAATCTAGAACTTGCAGAACTAATAAGGAGAGATGGATTTAGTAACATTAATGAGGTGGTGGGTTGTATACATTAATTTTGAAAGTTGGTGGTATTATTTTAATAAAATAAAACTAATTCTCTGGTATAAAGGTGGTAGAAAGTGCTTTTCTTTTAAATAATGGGTATGAAGAGTTTGAATGATGCAATATCTAAGATCATTGATTATAAATTTACAAATTATGCAATATTAGAAGAGGCACTAACTCACCCAAGCGTAAATAAAAGAAATAGCAAAAACCAGATTGTAAGCTACGAAAGACTAGAGTTTTTGGGCGATAGTGTTTTGAATATGGTTGTATCTGCCACACTGTTTAAACTATTTCCTGAAGAAAAAGAAGGAGCATTGGCAAAAAGAAAGACGGATTTAGTTTGTGGCAACACCATTGCTAATGTTGCTAAAGAAATAAAATTAGGCAGCTTTATCATCATGAATAATAGTGAACGCTGCAATGGAGGGAGATGTAACTTAAAAAATTTAGAAAACTCGCTTGAAGCACTAATAGGTGCAATTTATATTGATGGCGGGCTTGAAAATGTTGAAAAATTTATTATCCAATATTGGGAAAAGCTAGCTAAAGGCATGCTTGACCCCCCTCAAGATCCTAAAACCTCACTGCAAGAGTGGACTCAGAAAAACAAATTGCCTTTACCAGAGTATGAGCTTGTAAAACAAACTGGACCAGCGCACAATCCTGAATTTACTATATCAGTTTGCATAGAAGATTATGGTAAAGTTTCTGCATGCGCTTCTAGTAAAAAGATTGCTGAACAAAAAGCTGCTGAGTTGATGCTAGAAAAAATTGGAAAAGACGCTTCAGTTTAGGCAAAATAGGCATTAATGTAAATTTTAAGGAAGCTAATAGCGTTTAGGGTAAATGGTCAATTTAAGGAGAAGCATAGTATTATTCATAAAAAAGTTGATTTACCAAAAATCAAGCCTTATGTAGTGGAATATCAATGGCTGTTGTCGGAGATGCGGAAAAAAAGAAGTAGCAAGTTACCAAAAGGTGTTATGCCAGATACATTTGGTCCAAGAGTTGTTTTGTGAAGTTGACAGAGTCAATGAGAATGAAAGTTTTAAAAAATAGCATATTTTTTAATTATAAAAATTTGATATTAACTGTTGTTGGTTGATTGAGTAAAAACCAGTGAATGGTCACGTTAAAACATATTTTTAAATTTCTGCCAAAATCCTGGTTTATTATCATTAACCTTTGTAAATGTTATATTTAAACTGTATTTCGGATCATTTGGCACGTCGTATTTTATGCTAAATGTTGAAACTTTATCGTTATTGTAAATATGTACATCATCATATGATAGCTTTGTTGTGTAACACTTTACATACTTTTGCTTATCATGCACTAAATCACCTGACTCCCTTTCTAGTTCCACAAATTTCGTTTTTTTCTGACATTCCTTCATTTTTATTAAATCCTTATCTAGTGATATTGAAACTGGCAACGTATTTCCAGCATATTCTTTAGCTAAAAGTTCACTTTGAGGATACATTTTTATTTCCCTGCCAAAATGTGAGTCTATGAAATTATTACTCCAAAATTTATCGCCAGAATGCACGTACTCATCAGTAGCATACGGCACCCCACCATAATTGCATTGAACTTTGTAATCTCCAACACCGTTGTTTTGAAAAAAATCATGAATAGCAGTGTAGCTACCGGCAGCATCATTTATATAATCCATTACTTTATTCCTTAAATTTTTAGTTCATTATATCATAATCACTATGCCAATCAATCAAAAAAGCTCTCCCTTGCTGTTTTTAAAACTGATTTTGAGCAAGCGCTCTCGATTAGTTGGGAGCGTATTTGTAAGATTGTGACATTCGTGCCTCCCAGTTTTTCACATACTGCTGAATCAATTCAGGATAATCTGTAATAATTAATAAATTTTCAGCATTTCCTTTTTTAGCTGTCTTACTAAGGTTAAATGACCCTGTGATGACTTTTTGATTGTCAGCAATCATTATCTTATTATGAGCAATCTTTGGCTTATCATCGATCCAAATTGGTACTCCACCTGAAAATAATTCATTTATAACACTATATTTTGAGTAGAGTTGCGATTTATCTAAGATGACTTTAACATCAACACCGCGTTCTTTAGCATTAATCAAAGATTTTGCAACTGTTCCAAGAGTAAATGTATATTCTTGAACTAAGATAGATTTTTTAGACTGATCTATTACGTTGATTATCGGTACAGCACAATCTTCTCCAGGTGAAAAGCAAACCGTAGCTTTTGGGCAGGGCGAAAATATAAAACCCGCATAGTAATACAGAGAAAAACACATTAACAAGAATAAAAAGTGAAAAAGCCTCACAACAACCCACCCCCGGATATACGGCGATAGGCTACATTATAATTTAATCACCTGTCAATAGACTTCTTGCATAGTTTTTGGCAACAACCGTTAGAAACGAAAAAACTTACTTGACAAACTCCGCCAGCCCCCTTATCATGAAACTGAAGGCATTCAGTTATCTTCATCTGTGCAGATTAAACAGCAAGAAAACAACGTAGTTGGCGTCTTATTTTTAATTTTTTGCACTATGTGCACCTTATGTCTTCACAATATTCTAGGTTTTTACCTGCACAAGCTGAAACGCGCTTATAAGTCGTTTAAGACAGTATAGTACGCCAATTTGCAGGATTAGAGAGTGACAACTAGCTA
>NODE_16_length_17082_cov_8.664298
[truncated: 822,303 more chars]
