# Supplementary material for: A bioinformatics approach to identifying Wolbachia infections in arthropods
Source: PeerJ. 2018 Sep 3;6:e5486. doi: 10.7717/peerj.5486 (PMC6126470; doi:10.7717/peerj.5486)
Supplement: Supplemental Information 1 — Supplementary figures/tables and code used for data analysis [file peerj-06-5486-s001.zip › Supplement/assembled_genomes/Drosophila_melanogaster_3.fasta]

>NODE_1_length_27392_cov_9.823060
TGCTGCACAGTGACCAAGGTTCACAATATACTGCGCAAGGGTATCAATATCTCTTAGCTGTAAAGAATATAGATGAGTAATAAAGGCTGTTGTTACGACAATTCTGTTGCAGAAAGCTTCTTTAGCTCATTGAAAAGAGAAATACTTATTGATACTTCACAACACTCTGCTCAACAAACTAGAACTGCAATATTTGAATACATAGAAATTTTTTATAACAAACAACGTCACTATTAACTATTGCATTCCAGAACAATTTGATGCATCATTCTTTTTGTAAAAAACATTCCACACTTTCTCTCCACTTTTTCTGGGTAAGGTCACTTTTCCACTGATCATATTTAATCGCCATAACTTTACTCCTACTTTAACAATATTTTAATTATCATATATTATGGCAAGAAAGTCAACCCTACCTAATTTTGCTTAGTAAGCACACTAACTATGAAACAATCTATATTACCATCAAAAACAGAATTTATATTGCCCACTTCATGTCCGGTTCTTAAATCCTTCACCATTTGATATGGATGCATAACGTACGATCTGATCTGATTGCCCCAGCCTATATCGCATTTTTTACCATATTCTTCAGCCATTTTCTGTTCTTTTTTTTCCAGTTCAATTTGGTATAAACGTCCTTTAAGTAATTTTAACGCCTCATCTTTATTTCTGTGTTGAGAACGACCATTTTGGCATTGAACTACAACACCAGTTGGAATATGCGTAATGCGTACCGCACTTTCAGTCTTGTTCACATGCTGACCGCCTGCTCCGGAAGCACGATAGGTGTCGATCTTTAGATCCTTTTCATCCACAGCAATATCAATTGAATCTTCTATCACTGGAGTTACTCCTACACTTGCAAAACTGGTATGACGTTTACCATTTGCATCAAATGGCGATATTCTAACCAGCCTGTGAATTCCACTTTCACTTTTTGCCCACCCATAAGCTTTTTCTCCAACGATTTTTATCATTGCAGACTTTATACCAACTGACTCTCCTTCTAATTTTTCTACAACTTCAACTTTAAAGTTGTGATAAATTTCTGCCCACCTTATATACATGCGCATCAGCATTTCAGCCCAATCATTGCTCTCGGTTCCGCCAGCTCCTGAGTGGATTTCTAAAAAGCAGTTATTATTATCTGCTTCACCAGTAAATAAGGACTCTGTTTCTTTATACTTGATTAATTTCTCTAGCTTAGCTAATTCATTTTCAACTTCAGAGAAAAATTCTTCATCATTTTCATCAATAGCAGACTTCATTAAGCTGATGGCATCGTTGTAATCGCTTTCCAGCTTTAAAAACGANNNNNNNNNNAAACTTCTTGTGCTTTTTGGTTATCTTGCCATAGGTCATCATTCGACGCTTGGGAGTCAAGCTCTTCAAGACGCAACTTTAATTTTTCTATGTCAAAGACACCTCCTGATAAGAGAAATACTTTTATTTAAGCTTTGAAGGTGTTCAAGAATTTCTGGATAAGTTTTCATTATACTTTAGATTTTAATATATTTACTATCAATAACAATAACAGTAAACAAAATAGAAATTTAACCATATGATAGTTAATTTAAATAATTTCATTATACTTTAATGTTTAAGGAAATCAAGCGCGTATATTTATTAAAAAACAAGGTAAAGTAATGAATATTGAAATAAGTTCCCATTATGGCTTATACAAAAAGGCTATTGATGACTTAATAGAGTCACTTGATAACGAGGAGCTAGAGAATGTTCGTAATATTGTAAAAACGATAGACAGTGTTCAGTTAGCTTATTTTTTATCTACTTCGATCAGTGATCACAGGGAGAAATTAGTTAATATCCTCGATCAACATTTGTTAAGTGATGCCCTAGTGCATGTAGTGCCAGATTTACAAATAGAGATCATAGAAACATTGGGAATAGAAAATACAGCAAAGTTACTAATGCTCCTTGATGTAGAAGATATAGTAACCATAGTGAAAGATTTAGATAGAAAGTCTGTAGAAAATATACTTTACTATTTGCCCAGCAAAACTCAGAAATCGGTAGAGGAGTTGCTATCATATCCAGAAGAAAGTGCAGGAAGGTTAATACATAAAGATATGGTTATAGCTCCATATTATTGGACAATAAATCAACTGACAGAATTTGTGTGCAACTATAAAAAAATACCAGAAAAATTTCACCAGATATTCATTATCAACTCAAAATTAGAGCCTATAGGCAGTGTTAATTTAAATAAGGTAATATCTCACTCAGGAGACACAATAATAAAAGAGATAATGGATCATGACATAAAAATCATTAAAACTGGAATAGACCAAGAGGAAGTAGCAAGAATATTTAAAGATTACTCTCTATTATCGGCTCCGGTAGTAAATAAGAATGGTAAAATTATTGGTGTGATCTTAATTGAAGATGTGATAAAAGTTGTTCAACAAGAAACAGAAGAGGATGTACTCAAAATAAGCGGTGTATCTTCTAAAGCCGATATAAATGCCCCTATACATAAAACTATAATTAAAAGGCTACCTTGGTTACTGTTTAACCTCTTAGCTGCAACAATGTGTTCCATAGTAGTTGGCTTTTTCGATGATGTAATAAAAAGTTTTATAGTGCTGCCAATAATCATGCCGATAATTGCATCAATGAGCGGAAATGCAGGATCCCAAACAGTAACGCTAACCATCCGGGCAATCGCAACAAAATATCTAACTGAGCAAAATGCAAAAAGAATACTGATGAAAGAATTTTTAATAGGTCTTATAAACGGGGTGATCTTATCTACTATTTCATTAGTAGTGTTAGCAATAAGGTTTCACAACTTCAAAGTGGAGATGATTTTTGTGGTCTCCATGATTATGATGTCAATTATTGCAACGTTCATCGGAACTTTCATTCCTATAATGCTTCATCGCTTAAAGTCTGACCCTGCCGTTTCTTCTTCAATCCTAACATCGGCAACAACTGATATTCTCTCAGCTTTTATATTTCTTGGTTTAGCTACGATCTTTTTATTAAATAGCTAATACTATCTATAGCTATACCGCCGCGAACCGTCATGCCGCGATTCATTCGCGGTATCTCTTAGCATAGATCCCGCTAACAAGTAGCGGGATGACGAGAAAGGGGCTACTTGGATGACATTCTTCTTGGTGTGCCCAAATCACAATGTTCGTACATCTGTGGATTTATTCGCGGTATAGATATCGCTAACGAGTAGCGGAATGACGGTTTTTCAAATTGTCGTAAGTCAGTTTAGCTATAATATCAAGTTTCACCAACTATTTCTCTCTATTAAATAAGAATAAATTACCTATACAAAAATAGATTGGCAATATTTCAAGTCTGCCAAGCAGCATTAAAAACGATAGAAATAATTTTACTTCATTACTGAAAGAAGAATAGTTACCTGAAGGACCTATTAAGTTGCTGAACCCTGGACCAGAGTTTGTAAGCGTTGCAGAGACTGAACTGACGCTAGTTATAAAGTCTGCATTGCTTAAGTAAGACATCACTATTGATGAAATGGTAAACGTTAACATGAAAATTGCAAAAAATATAAAGACAGAGTGAATTTCATCATTCTCCAGGGTTTTTCCATTGAATTTTACTCCATTGTCTGCATCAGGGTTTAATAAAAGGTAAAAGTAATTTCTTATAGACCTTAAAAGAACAATCAAGCGGAAGATTTTGACACCACCACTTGAAGAACCACTACATCCACCAACAAAGGTGAGAAAAAAAGCTAAGACTGAAATGAAACTCCAATCTATATGATTACAGATTGCATAACCAGTTGACGTAATCAAGGAAGTGATGGTAAATGTGCTGCATCTAAATGATAATGACACTCCTAAATCAACATTTTTATACAACCAAAAACAAGCAAATAAAGATGAGATAGTAGCTATCTTAACAAAGTAAGAGACCTGTTCATCATAGCAAATGTCTAACCGTCTTATAATTTTTAAATAGCTAAGAAAAGGCAGAGAACCCAAAATCATAAAAATGATCGTTATGACTTCTAACATAGGGTTATTATAGTGCCCTATAGAATCATTATAGTTAGCAAATCCACCAGTTGATACAGAGGACATTCCGTGGCATATTGCATCAAACAGTGGCATACCAGCTAGATAATAGGAAAATATACATAACAAAATTAAGCCATAATATATTGCCGTAACATGAATCACTACGCTTCGCGTATTCGGCAACTTCCTTTTGGTAGCATCTGAATACTCAGAATAAAGTAAATTATTTAGGCTGAGAACCTTAAACATAGGAAAAACTGCAATTCCTAAAGTGATTACACCAAAACCCCCCATGCCATGTAGCATTGCTCTCCATAGCAGTATTCCTGGAGATTGTTTTTCAATATCATTAATATAGTTGCTCCTGTGGTTGTGATGCCAGATATCGTTTCAAACAATGCATCAACATAGCTCAGATTATCAAAATAGAAAGGAATAGCTGCAAACAGAGACAAGGCAATCCAGGTGCAACTAGTAATCGCAAAAATTGCTGGCATTCCATGCAATCTACTTAATTTACCGAGTAAAATAAAAATTGCGCCAGATGTGCAGGTAATTATGAATCCAGCGAGGAAATTTTTCCATTTGTAGCTGAGACATTTATTAGTAATAGCAGGAATAAGCATTGCTAAGCTAAACAGCAATAGGAATATTCCCACAATAAATACAATTGAACGCAAATTTTGTAAACGTTGATGATTTTTCATAGAATTACTTCCTCGCTATACAAAGCCATAAAAGCTACTCTAACGTCAAGCATTTTGTTGGCCTTTATTAACAGTTATTAACAATATACTTGATTTACTTGTAAATATGTGTGATAATTAAATTTTTATTAGAGGTAAGATATGGTTGAATTAACTGATATACAAAAAAAATTCGAGCTTCATTAATTATAGCAATTAGCAATAACTACCCTCAAAAGGTCCAGGGCATATTCGACAATAATGAATGTGATAATATACAAGCAGTTTTGAACCACGAGGGGATTGGGGCTGGTTACAAAGATAATTTTTTAGATTTTGCTATTATTGGTCTTGACGCTGGAGTTAAAGTTCAAGGAGAAATTGGAGAAAACGTAGAGATCATTAAACAAATTTGGAAAGTTGCTAATCAGAAAACTCGTGATTTTGTGTGTTGTCGTGCAATAGAGAGTTTTCGAGGATTTGGCCTTTATAACATACCTGCTCTTAAAACAGTTATTCAAGAAATAGAAGAGCACAAGAGGGTAATGGATCTTGATATGGCACTAAGGCGTGCAATAAGAAGTCTTAATGTTGATCAAGTTAAAACAGCACTAGAGAATTGCGGTGAAGATGTAGAAAGTGTTTTGACGCGAAATGTATATTGGAGTGATGCTACTGATATTGATTGCTTGTTAATTTATCCTCTGATGGTTGACTATGAAAGAAACCTTGGCAAAGAAGAATTTGAAAAGATAAAAGAGATCACTAAACTTCTTTGGGATAAAGCTTCCCCTGATGTTCGTAACTTCTGGCTTGAAGACCACATGGTTAATAGAGAAGGTCAAAATACAGAAGATAACTATATAATAGGTTCTCTTGAAAAGCAACAAAAAGAGTATGCTAATATAGCTGGTGAGGGATGGCTTGAAGACTTTATTCAAGAAGTTAAGGGTTATAAAAAGGACAGAGAAATAAAGCTTAATGAATACAAAGGGAAGATCGCTCTAGGCGTTGTTGGACTATGCGTAGTTGGTGCTATTGCAGCCTATGTGCTGGCATATCCTGTAGTTGCATTAGTTTTAGAAGTTTCAGCAGTTTCAGCATTGGCTGTACTAGCTTATATTGGAGGAGTTTGTGAGAAATCAGAAAGTCCAAATACGAAAAGTTTGAACCCGGTTGTTTCTGGGTGTTGCAACAACGCAGAACTGCCTAATCAGTAATCCATTGTCATCCCAGCGCGCCGCGCTGGGTCTGACTACGCTAGAACAAAGAATATAAAAGAAACGTTGCCGTCACGTTATATCATAAACCTTTGCTGAAGCTTTCTTTATATCTTCACTTGAAAGTGGAATTAGACCAAGCCTAGATAGGTACCCATCTTCAATGCCGATCGAATCTATAATTTCTTTTACGAATTCTCTTAATCCATCAACAGTATCCAAGTGTTTCCTCTTTATGTAAAGGTATAGAGGTCTTGCTAATATATATTTTCCCGATGATATATTTTCGTAAGTTGGCTCAATTCCTGCAATTGTGCTCCCTTGTATTTTATCTTGATTCCTCATTAAAAAGCTGAAACTAAATATCCCTAAGGCGTTCTTGTTACTTTTCAATTTTTGTATTATTATATTTTCATTAATTCCAACTTCTATATACCTTCCGTCATCCCTTATATTACCACATGCTTTCTTTCTTTCTTCCTGATCTTTATAATTCTCTTTGAAAATTCTCGAGTTCATGCATGAATATTGATCAAGCATAATAGAATTAACCAAAGTTTCGTATGTACCTGTATTTTGATGTGGACCATAAATTTCAATTTCTGTTTTTGGTAAGGCTTGATTGACATTAGACCAAAACTTCTTATTATTTTTTACTAATTTATCATTTTCTTGAGAATATGCAGATAAAGTTTCAAATAAGTCCTTCTTTGTGAAATCAAATCTATGGCTTTGATTTGAATTTGCAATGACAACTCCATCATAGCCAATGATGATTTCTATCACTTCATTAATTTTATTCCTTTTACATAGTTCTCTTTCTACTTCCTTCATAGGGCGAGATGAAGTGGTGATGTCTGGAGTGTCTTCCCCTATTCCTGAGCAAAACATTTTGAATCCTGATCCACTTCCTATCGATTCCACAACTGGAGTCTTAAAGGAGAATACACGGTTGAACTCTTCGGCTATAAACGAGATAAAAGGAAAAACAGTTGAAGATCCAACAATTCTGATGTATTTCCTGGCATCAGCATTTGATAGCGGCGTGAATAATACGAATACAAAAATCAGGAGAAAGTTTCTAAGCATTATTTTTAGTTAAGAACATAAATCTAATTATTGTAATAAAAAATCAAACTGAAAAGCTTTAATTGCATGACAAAAGCTACAGTTTACATTTAAATTTTATTTTATATTATTGTAAGTATTACACAACTTTAAGGGGCAATTATGGCAGTTATGCCAGATAAATGGATAAGAGAAAAAGCTGAAAATTTTGGAATGATAGAACCTTTTGTGAACCACAAAAGCAGCAAAGGTGTTATATCTTTCGGACTATCATCTTATGGTTACGATGCAAGAGTGGATAATAAATTTAAAATTTTTACTAACGTTAATTCAGCCATCGTGGACCCTAAAAATTTTTCTGAGAATAGTTTCATAGATAAGGAGACAGACGTATGTATAATTCCACCAAATAGCTTTGTGCTTGCAAGTACAGTGGAATATTTTCGTATACCAAGGAATGTACTGGTCATTTGTGTTGGTAAATCAACTTACGCAAGATGTGGAATTATAGTAAACGTTACTCCCTTAGAACCTGGATGGGAAGGTCATGTCACACTCGAATTCTCAAACACCACTCCACTTCCTGCGAAAATTTACGCTAATGAAGGCGCATGCCAATTCGTATTTTTAAGCGGCGAAAGTGAATGCGAGAAATCATATGATGATATGAAAGGAAAATATATGAATCAGCATGGTATTACTTTGCCGCTGGTGAAATAATTACTGCTTTCGTTGTGAGCTACCAAACTGCTCTATAGACAATATTCCACTATCACCAGACAGCAAAGTTCGCGCTGATTCACTTTGCTTAAGATGTTTAATTGCTTGCTTTTTGTCAGTTCCAGTGCGCATACTGCAGCCAAGTTGGAAATCTATTCCATTTTCAACAATGTTACATGAAAACCCCATAGCAGTAGCGAAACCTTCTTGTTTATTAGTAGCATTTCCGGTAACAACACCACAAGCAGTGAAGTTACGATCATTTCCAACTGTTCGCATCATCATTCCACCATCTCGTATACCATCATTATTTATATCCTTTGCTATAACAGTCTGGTCTACAAATCGCGTATTACCCACTTCTCGAGATATTACTTCTACAGTCGGTTGATTATGTAGTTGACCATTACTTACTAATGCTTGATTATATGCTGAATGGTGTTATTCTGAATTACTTTGACTATTACTCCTTAGTTCATTTTGCTCGTGCTCTTTATTATTTTGATGTTGGTCAGTTCCTGATATTCTAGCTTCTTTTTCAACACGCTCATTGTATTCTTTATCATTACTTATCTCAACTTTATTTACTGGTTGACCTTGACTGTTTTCTATGTCTTTTTGACTAAACATGTCTTTATTAATGTAATAAAAAATAAGACCAGGTATCAGTGAAATTATTAGATTTAATACAATGCACGGAATTAAAACCACGGTAGCAGCTATATAGATTAGAGAGCTAACTATAAACTTTATTACTTTAGATAATTTAGAATCATCTTTTTGAACATTAACAGCATTCAAAAAAAGCATAGTTAAGCTAAGAGATAATGCTGTTATAGCAGTAGGCACGATGATTGGAACAAGTAAAAAAGCATTGATTAATTTTTTTCCAGAACTAGTTGGTTTAGTGCTATTATTCAGTGATGTAAGATAGTTTTGACCAACATTAGTAATCCATTTTGTACCAGACAAGACTCTTTTACTATTTTCTTCCGACATTTCAAATTTCATTGGCACCCCCAGATTATAATGCTAAATTGTACTAAAAATTAATATAAAATCAACATAAATTTTTCACTTCCGCACTTTTTCATTGTTGCTTACAATAACTATAGCTACACGATTTACTTGTGTGCTTTTCTTAATTAAAAACTTCAACTATCCATTGTAAGCTACTGAATTTCTTATCATAGTATCTGTCATCCCAGTACCACTTTCTTGTCATCCAAGTAGCGTGACACTTGGATCTTCTCTCAACAATTTCAAAAAAATCTATCAAAAGGAGGATTACCATGTCTACAATAATTTTATCATCAATTTTTGGTCAGGCAGGCAGCATTTTTGGTCCAATTGGCCGGATTATCGGCTCAGAACTCGGTGCTCTTCTTGGTGCACAGCTAGATGGGGCAATGTTCGGCCTTGATGCCGAGCAAAAAGTAACGCATGGTGCGAGACTAAAAAATCTGCAAGTTCAAACCTCAACCTACGGCAGAACGATTCCAATTATCTATGGCACTGCTCGTGTTGCAGGGAACATTATTTGGTCACAGCCAATAAAAGAAGAGGCGATAACCACCAAAAGCAAAATTGGAAGAGGTATGAACGTTACATATAATTACTACGCAACGCTTGCAATTGCGATCTGCAAGGGGAAAGTAGAAAAATTAAACAGAATCTGGGCAGATACAACATCACTTAGCTTTGATGAAATAGATTATACTTTTTACAGCGGCAGAGAAGACCAAAATCCTGATCCATTTATGTCATCAATTGAAGGAGAGGGGAATGTGCCGGCTTATAGGGGAATATCTTACATAGTCATCAAGAATTTTCCTTTAGCAGACTATAACAATCGCGTCCCGATATTTACATTTGAAGTGCGAACTACATTAAAGCCCGTTGGGTTTTCAATAGCGGAAAATATTCGGAATATCAATATCATACCAGGTTCAGGTGAGTTTGTATATGATACAAAAATACAGAAGAAAATCGCGCAAGAGAAAATAAGCAGCAACCAATATATCCCATATGGGCTGGCGCAAAGGGTAAATCACAACAACCACACTAAAAAGAGCGATGCAATGCTTTCTTTGGATCAATTAAAAGAAGATTTGCCAAATGTTGAGTTGGTGTCGGTGGTAGTCAATTGGTTTGTGAATGATCTGAACATTAAAGATTGTAAAATATATCCTGCAGTTGAATTTCAAGATGATTCCGCAATATTACCTGATGATTGGCAAGTAGGGGGTGTAACCAGAGATAATGCTCAGCTAATTTCAAAAGATGCGAGTGGAAACCCAAGGTATGGTGGCACAGTTAGTGATGCAGCGTTGATAAGATATATAGAAGAGCTACACAGCAGAGGCTACAAGGTGATGCTCTATCCAATGCCCTTACTTGACACAAAGAACAAAGAGTGGCGAGGAAAATTGAGCGGGACCCCTGGGGATATAAGTGATTTTTTTGAGAATCAATATAACAAATTTATAGAGCATTATGCAAGCATTGCCAAACAAACTAAAGTGGAAGGGTTTATCATCGGATCTGAATTTGCGCAACTTACCAAAATCAGGGATGAACAAGGGAATTACCCTGCCGTTATAGAGCTAGTTAAGCTTGCAAAGCGAATAAAACTTCAGCTTGGAAAAGAAGTAACGGTAACTTACGCTGCTGATTGGAGTGAATACCATTCATATGATGGTTGGTATAATATGGATGAGCTTTGGTCTTCAGAGTACATCGACGTTATTGGCATAGATGCTTATTTTCCACTGACTGATGGTCCAGAGCCTCCTTTTGGTTATTCCGTGGAAGATGTAATGGGTGGTTGGAGCAGTGGAGTGGGGTATGATTATTTCTATGATTACTCAAAGAGTGAACCTGAAAAAGTAAAGTATAACGACAGCAGGTATGCGTGGAAAAATATAGAGAAATGGTGGAGTGAAACTCACATAAACCCCAGTGGTAGTAAAACGAAATGGCAACCAAAAATGAAAAAAATATGGTTTACTGAGTATGGATTTCCCAGTATGAACGGCTGCACTAATGAGCCAAATGTGTTTGTTGATAAAGGCAGCATAGAGAGCAAATATCCACGATATTCAAACGGAGAGGTGAGCTTTCTTTCGCAAAAAATTGCAATTGAAGGAACGCTAAAGAAGTGGCAAAGCTCGGAAATGGTAGAAAAAATGTTTCTCTGGGCATGGGATGCAAGGCCATTTCCTTATTTCCCCAATTTGTGTGATATGTGGACTGACTGCCATAATTGGCAGACAGGACATTGGATTCAGGGAAAGCTTTCACAGCTTAATATTTCCAATGTTTTATCGGATCTATTACAAAAAGCAGGTTTAAAAAGCGATCAGTTCGATACGAGTGATGTTAAAGGATTATTGTCTGGATATGTAATAAATGACCAGCAATCGGTACGTTCAATTATTAAAATGCTGCAAAGTTGCTATTTTTTTGATGTGGTTGAACAGGACTCTAAACTGAAATTTGTCCAAAAGGGCAGGGGAGTTACGACTGAAATACCAATTGGTGAAACGGTTTTCAGTAACAATTCAAAACTTGCTAATATCAGTCAATTAGATTTAAACAATAAAGTTAACGTCGTTTATTTTAATCGCAATTTTGGCTATCCAATTGATGTTAAATATGCTGAGTTGCCAAAGCAAGGCGCTGCTATAACAGTTGAAATACCGCTCATTATGGAGGAGGGAGAGGCGCAAAATATCGCTGAGGTTTTACTTTATTCTTCGTGGCAAGAGAGAAATATATACAATTTCAAGCTACCGATAAAATATGCGTGGCTTGTGCCAAGTGATGTAATAACGATTTTAGACAGTGAGAAAAAACATACGGTGAGAATTATAAAAACGAAATTTGAAAGCATGTCCATTCAAGTAATTGGCGTTGGTTATGATCACTCTATATATAAGCTTTCTTTTCCTTCAACAAGGTCACTTATGCTGAAGGAATACCCTCCTTCTCATATCAGCAAAATCATCGTAGAAATGATAGATTTACCGGATATTAAAGGTAATAGTGCAAGCTTTACTTTAATTAGTGAGGAAAAGAATTGGAAAGGAGCAACACTCTTTATTTCGTACAACGATAAGGATTATAAGCCTATCGCAAACACAAACAAGCAGTCTACTTACGGATATGTAATGGAATCTACCGACGAGGGGCTTATAGTAGTGTTACGTTTTGGTGTATTGAGTTCTTCATATAACCATTATTTAAGTGATGGTGTCATTCCAGCGCTTGACCATATTTCTCCTGGATCCCAGTGTCTGGGCACTGGGATGACAGAAGAGGGTTTTACAAGCACTAATGTTAGTACTATAAATGTAAGCAATTTAGCACTGGTTGGAAAAGAGATAGTAAAATTTCAGAGTGCCGAACTTATAGATAAAAATAAATATAAGCTTAGCAACCTAATTAGAGGGCAAGAGGGCACCAAAGAGTATCAGCACACCGCAGGTGAAAAATTTACTCTGCTTGATGATTCAGTAATATCTTTCGAAGTGCAAAGGGGAAAAAAGTTTTACCTAAAAGCAGTGACTTACGGTGACTCGCTGGAAAATACGGAAGTGAAAGTGATAAATTCATTTAGTAATTGAAATTTAATAAAGTAAGTGCTAGAATTAATATACAGGTATTAATGGTAGAGATATAACATGTCAAAGGAGATGGTCAATGCGTTGAAAGCTGAAGTGAAGAAGCTCAAATATGCTGATTTCAAAGCTAACACTTGGGACGAAGTAATTTCTGGTGAGGGAACATATAAGGATCTTAATAGAACACACGGCCTTGCTATTAACGGACAAAAAATAACTAACGAATTTATTAACAATCTGTATTCAAAACATAAAAATCTAATTCTACGGGATGAAAACGGAAAAGGGAATTATCGTCCATTTCTCAGACAAATTTTTACAGAAATGTTTAAACACGTTGGTGCAACAATTCCCAATAACTCTATTATTGAGGAGTTAATAAATAACTATTATCAGGGCGGATATACTCATTTTCTTCCTAATGATATGAGTCAAGCTCTTGGATCTTTTCATTTGTCAACGCAAAGCAACTGTATGACAAGAGAGTATATTATGGATTGTCGTGAACCCAATTGTATAAAGCTTAGTTTTAGCATGAAATATACAAAAATGCTTAACTATGATGATTGTACATATATCGAAACACCAGGTTTTTGCAGTTCAGCGGAGTTTAAACTGAAATGTGAAGATAAAAATGTAACATATGAAGATGGTAAAGTACTTCTTACCATTCCTAAAGAGCTAAAAAACTACAAAGTAAGTGGTAAGAATTTGTTTGATGTTATTGTTGAATATTTTCAGAAGCTTTGCGAAAAATTGGGCTTTAAATTTGAGACAAAAGTGGAACATAGCCTTGGTGAACCACTAAAGGTAGTAAGTGAGGCAAATGCATCTTCTGTTGAAGACTTAAAGCTTAAAGTGAATAATCAAAGGTAAGATATTGAAATTCGTGCTTTTCATGATTTTAGCTTAAGATTTCAGTGTCAAAGCACATAACTGTACGAACATTGTGATTTGAATCCACTAGGAGGGTGTCATCTAAGTAGCCTCCTTCTCCTGTCATCCCAGTGCCATGACTACTTGGATCCAGAAACTTAATTGCAAGTAAGTAAACTGCTTTGATGAAATTGTATAATGGAAACTAGATCCAAGTAGTCATGGCACTGACCTACTGGATAGAGCCTTCACAGGCTTTTTCTTGAATAGCTACTCTTAATTTCAGTAGTTAATTTAATATACTAATGAAAAAAATACATTATAATTAAGTATATTTAATCCAGTAAATCATTAAGTGAAAACAGCTCTTTCGCAAAATATCATCTCTCTTATTATGATATTGTCTGTAGCAATTGTCGATATGGCAACTGACCTATACTCAGTTGCACTACCAAGCATTGCCAATTATTTTAAAGTAGAAGGCAGTGTAGTGCAGCTTACAATTAGCTTAAATCTAGTTGGATTTGCGGTATCTGGCTTAATTTATGGTCCATTATCGGACCATTATGGTAGGCGTCCAATGATGCTGATTGGTATGACAATTTTTACTTTGGCAAGTGTCATGTGTTATATAGCCGACAGTATTATGCTCTTGATACTAATTCGCTTCATACAAGGGGCAGGAGCTGGTGTTGCAGGTGTTGTTGGGTATGCAGCAATAAGGGATATGTACTCGGGTAGTGAATACTCGAGAGTAATTTCAAAATTAAATATGGTTGTGGCACTCTCACCTGGAATAGCTCCAGTGGTGGGCAGTTATATAATTTCACATGGGTATCATTGGAAATTTTTGTTTTTTATTATGTCACTCGCGGCAATTGCTATACTTATTTTTATCTACTTTAAGTTACAAGAAACACTCACTGTAAATAAAAATGAAACCAGTATAACTAACATAACTACTAATATCTTCAAGCAATATATATCAATATTTAGAAATTATCGTTTCCTTGGGTTTTCAGCCATTCATGGATTAACTTTCATGTGGCTTTGGGCATATATTGCTAACTACCCGTTCATATTTGAATCGATGGGCATTGAAGTACAGTATTTTGGCTACCTCATATCGATCATAGTCATATTCTACATAATTGGAACTTTAATTAATAGAAGGTATGTACCAAAAGTAGGGGTTAGCAAAATGCTAATAATAGGTTTGGTGTTACCGATAATATCCAATAGTTTATTGGTATATTTTTATTTCGCGGACAAGTTGAATATATTCATTCTTCAAACTGCTTGGATTCCAGCCAATATCGGACTTGCATTAATAATAAGCAATAACGTAACTTCTGCTTTAGAAACGATCAAAGGTATAGGGCTTGGTAGTGCAGTCCTCTCATTCTGCAATATGATGTTTGGGGCTATTGGAATATATATAGTAGGAAAATTTTTTCGCTATGGTATTTTACCAAATTTACTATTAACAATAGCATGCTCTACAATTGCGATTCTTATGTACAGCCAGCTCAAATGTACTGAAAAACACAGGGAATAATCATTATTTGCGTGATCCAGAGCTCATGGGTTATTAATGACTTTATCATGATAATATAATTTTACAGGGGGTGAGAGCTCATAGATTATTAACGACTTTATCATAACAATATAGTTTTACAAAGAGGTGTAGGATGAGTAGTTCACAAAGTAGAAATAATTTTTTTAAGGCTGTTGAAAGAGGTGATATTGATGCAGTAAACCGTCTAATAAGTGAAGGAGCAGATGTTAAGGTAGAAAATGATAAAGGAGAGACTCCTTTACATATTGCTGCTGTATGGGGCCATAAAGAGGTAGTAGAAGCTCTATTGGACAAAGGGGCAAATGTTAATGCAGAAGATGAAGAGGGAAACACTCCCTTAGTTTTAACTACTGACGAAGAAATAAAAACTCTATTACAAAGCACAGCTAAATTACTTGAGGTTGCTAAAAGCGGTAATATTCAGGAAGTAAACAGTCTAATAAGTGAAGGAGCAAAGGTTAATGTAAAAGATCAAGATAACAAGACTCCTCTACATTGGGCTGCTGAAAAGGGCCATAAAGAGGTAGTAGAAGCTCTATTGGACAAAGGGGCAAATGTTGATGCAGAAGATGAAAATGGAGACACTCCTTTAGATTTAGCCACTACTCAAGACATACGAACTCTATTACAAAACACAGATGAATTACTTAAGGCTGCTGGAAGAGGTGATATCGATACAGTAAACGATCTAATAAATCAAGGAGCAAGTGTTAATGCAACAGATCAAGATGGCAAGACTCCTCTACATTGTGCTGCTAAAAATAGCCATGAAGAGGTAGTAGAAGCCCTATTGGGAAAAGATGGAATCGATGTTAATTTAGCAGATAAGAATAAAGATACTCCTTTACATTCTGTTCTTAAAAAGGACAACATAGATATAAATGTATTGAACGCTCTACTGGGAGCAAAAGAAATCAATGTTAATGCACAAGATAAAGATGACAGGACTCCTTTGCATTTGGCTGCTAAAAAGGACAACATAGATATAAATGTATTGAACGCTCTACTGGGAGCAGAAGGAATCGATGTTAATATAAAAGATAAACTTGCAGAACAGACTCCTTTACATTGGGCCGTTGTAAAGGGCCATAAAGAGGCAGTAGAAGCCCTATTGGGAAAAGATGGAATCGATGTTAATATAGAAGATAAACATGGAAACACTCCTTTCAAATTAGCCACTGATGAAGGAATAAAAACTCTATTGCAACCCGCAGAAAAATCTGATGATGGTTCAGCGGGTGGATCATCGACAGATAGTGAAGGGGGTCAAGAGGAAGAAAAACGAGTAGGTGATGATACTGAACTACAATCAGATAATAGCAAAGAAGGGGAAAAAACCAGCACCACCAGTGCAGAACAAGGAACTGATGTACAAGACAACGATGTAGGTCCTGTTGCTTCCACAGAACCTGCACAAACAGAAGAACAGCCGAGCTCTTTTTTTGGTAGTTTGTTTAGTATACTTATGAAGCCTTTTTCATTAATTGCATCATTTTTTGGTGGTTTTTTTCATGGTTGTTTGGGTCTGACGAAGAAAAGTCTGACACACAACCTTATGATGATTCTTCTTCACCTGGGGTCGATCAATCAGTTGAACAAAATAATGGTGATCATAATGACCAGAGCAATGTGATTTGATAGTGATCTTCTACCGGAAAAGGTGTCATCCCAGTGCTTGACACTGGGATCCAGGAAACTTAATTGCAAGTAATGCATTGGGTTTGGTGAGTATGGGTTTTGCGTTATAGAATGAAGCACTTTTGGTGAATTTGTAAAGAAAACTAGATGCCAGTGTCAAGTGCTGGAATGACATCATCTTGGATGGAAATAACGTCACGTACTGGGATGACAAAGAAGAGTGGGCTTTCATATGGTTATGCAAGAAGTCTACTGAATGTAAACCAGTTTCTCACACACACATTTTACCACATGATCTGCGCTGATATTAAAATGCTCATAGAGTGTTTTATAAGGTGCTGATTCTCCGAAGCTTTTCATGCCAATAAATATACCGTTTGAACCTATATATTTATGCCAACCCATTTCACTTCCGGCTTCAATTGCAACTTTAATGCTGTCATTATTTAATATTGCCGCTTTATATTCATCGCTTTGCTCGTCAAAAAGCCTCCAGCATGGCATAGAAACAATCCTTGTACCTATACCCTTTTCCTGCAATTTCTCCCTTGCTTCAACTGCAATTTCAACCTCGGACCCCGTAGCAAATATCGTCACTTTTAATTCTTTTGAACATTCACACAAAATATATGCACCAAACTTCGATAAATTAGCAGATTGATCGATATCAGAGTAGAACTTGCGCATGTAACTTACGTTTTGCCTTGAGAGCGCAAACAGTGCTGGAGATTCTTTCTTTTCGAGTGCAATGCTAACACACTCCAGAGTTTCAACTGCATCGGCTGGCCTAAAAACATATAGATTTGGTATAGCACGCAAAGAGGCTAAATGCTCTATTGGCTGATGAGTCGGGCCATCTTCTCCCACTCCAATTGAGTCGTGAGTCATGACATACATAACCTGCTGCTTCATCAGAGCTGAAAGACGTATAGCAGGACGACAATAGTCGGAAAATACCAAAAAAGTGCCGCCATAAGGAAGAATCGCGCCGTGAAGTGCCATACCATTCATACATGCTGCCATAGCGTGCTCTCTCACTCCATAGTGGACATAAGAGCCACTATAATTATTGCTATTTATTACCTGCATGTGCTCATATTTAGTGCAATTTGACCCGGTAAGATCAGCAGAACCGCCGATTAATTCCGGCATAGACTCAGTTAAAAGTTCCATTACTCTGCCGAAAGAAGATCGAGTAGCTTCGTTTGGCATTAGCTCACATATTTGTTTCTTCAGGTCAGCTAAAACACCAGCGATATTATCTGGTAGATGTTTATCTAACCGTCTTTGAAGTTCTGCATGATACCCTGTCATCCCAGCATTCTCTTCTGTCATCCCAGTACTCTCTCTTGTCATCCCAGTGCTTGACACTGGGATCCATTCTTTTTCTTCTTTCCTGGATTCCAGCGTCACGCGCTGGAATGACATCGTGTAGTTTTGTTTTGCTCTCTCAACAGTTTTCTTCCAGGCATTTTTCACATCTTCTGGTACATGGAATGGTTCATAATTCCAGTTTAATTTCTCTCTCATCTGTTTTATGTCTTCCTCCGAAAAAGCACCACTGTGAGCAGAGGATGTGCCAGCACGGCTTGAAAATTTTCCGATAATAGTTTTGCAGCAGATCATTGTAGGTTTATCAGACTTTTTTGCTTGCTCTATTGCAAGGGATATGGCATCAAAATCATGGCCATCAATTTTGTCAACATTCCATCCATACGCTAAGAAGCGTTTCTCTACATCGTCAGAACAGGAAAGGCAAGTAGCGCCATCTATAGAAATATCATTATCATCAAAAAGAGCTATAAGCTTATTCAATTTAAGATGCCCAGCAAGTGATGCTGCTTCATGGCTTATTCCTTCCATAAGAGAGCCATCCCCTAGCATCACATAAGTGTAGTGATTGATTCTAAACTGCTTTTCAAGTATCGATTCAGCAAGTGCCATGCCAACAGCAGCGGCAAACCCCTGACCGAGCGGGCCTGTTGTTGCCTCTACCCCGGAAGTCAAGCCGAACTCTGGATGACCTGGGGTCTTGGATCCCATTTGTCTGAAGTTTTTTAGCTCATCTACGCTAATATAACCTGTCAAATATAATATTGAGTATAGTAACATTGACCCATGACCGTTTGATAAAACAAAGCGATCTCTATTGAACCATTTAGAATCATCAGGATTATGATTCAGATATTTAGCAAACAAAACAGTTGCAACATCTGCCATGCCAAGTGGCATACCTGGGTGTCCAGAGTTTGCTTTTTGTACTGCATCAATTGATAAAAAACGGATGGCGTTTGCCATAGATTTTAAATGTGAATGATTCATGTGTTAATAGAAAAACTTAAAAATGAAGTATAAAAGATTATATCAGCAAAAACAAGTTGACACTGAGTGCTAAAATCCTTAATAATCTAAAGTTAAATCGTGAGAGTTTTTATATGACAACTGTTATCACTAGAAAGTATAGGATTAGCCGTAGACTTGGTGTAAATTTATGGGGTAGAGCTAAAGACCCAGTAAACAAAAGGAAATACCCTCCAGGTCAACATGGTATTCTTGGATTCAAGAAGTTATCCGACTTTGGTAAGCAGTTTGCTGCGCATAAGAAATTTAAGTTTTACTATGCGATTTCAAGTAAGCAGCTCAGACGTACATTTTTAGATGCTTATAACAGAAAGGGTTATACGGCTGATAATTTTATCGGTATCTTAGAATCGAGATTAAGTTCTGTTTTATACCACTCTGGTCTTGTTCCAACAATTTACTCAGCAAAGCAGCTCATATCTCACAAGCACGTTACAGTTAATGATAAGGTGGTTAACATATCGAGTTATCGAGTGAAGCCAGGTGATATAATAAAAATAAGAGAAAGGGCAGCAAAAATCCCTGTAGTAGTAGAGGCTGAACAAAAACAAGAGCGCAAGGCTCCGGATTATTTAGAAGCAGATAGTAAAGAGCATTCAGTGAAGTATTTGAGGTCACCTCAATATTCTGAGGTTCCTTATTCAGCAGACATGGAAGTCAATTTAGTAGTAGAGTTTTACTCTAGATAGATAAAAAAAGCCCGTGTGGCGGAATCGGTAGACGCAGCGGACTTAAAATCCGTGGGTTTTGCGACCTTGGGAGTTCAAGTCTCCCCATGGGCACCAATTTAACTTAGCAGATAAATACAAAAAAGTATGAAATGGCTTGATATAGAAGATATTGTAGAAGCTCTGGAAGAAAAATTTCCAGATGAGAATATAATTAGTATTAGATTCACTGAGCTTAAAAAAAAGGTATTGAGTTTAGAGGAATTTGATGATGATGAAAAACGCTGTAACGAAAAAATACTCGAAGCTATTCAAGCAGCTTGGATTGAGGAAAGATTAACTGCATAGCAATAAACCATACGCAAACGTGATTTCTATTGCAATTTGCATATTGATTATGCTATTTTTTGGATCTAACCTGGCAAGTTAATAATAATTTAACCAATTACAATTAAAACAGCTATAAGGTTAATTATGAGGCAAAACAAAAATTTTTGAATGGAACGATCTTGACAAGTGCTACGTTGAGATAAGTTTTGCATAAAAATACTGCTTTTACGTTGTGAGGCCAGAGGGTAGAGCCTTTGTAAAGCAGTTAGAAGGTTGTCATCTAAGTAGCGTGACCAGAGCTAGATTCCGCGAACACGCCGCGGAATGACGACTATGCAATATGCGTTGCGGAGTGACGATTATGGTCATACCGTCACGGTATCTCACAAACATGTAGCAGTAATGACAAAATCTCAAGTTATATGTATACTTTTATATTATCTACTTACTAAAAAAACAGAAAAATGCTCAAACGTAGCGGTCCAAAAAAATTAAAGTCTATAATTGAAAACTATGCATTAAAATGCATGAAAAATAAGATTAGTAAAAATGAAATACGTCTTATTTTAAACTGGCGAAATATAGTAGGGAAAGAAATAGCAGAGTGTACAAAACCGAAAAAGATCTCATATGCACAGAATATAAATTCGGGTGTGTTGCATCTGGTAGTAACAAATGGCAGCAAAGCATTGGAAATTCAGCATATGATTTCTCTTATAATAGAAAAAATTACGATATTTTTTGGTTATAAAGCAGTATATGGTATAAAAATTAAGCAAGAGAGTATTGACTATTTGACTATATAAGGTAATCTAAGTACATAGAATAATTTGGTATATTGAAGTGAGTAGAGTTTGTGAATTAACAAATAGAAAAAAATCTTTTGGTAATAAGGTATCACATTCGAATCGTAAAACAAAGCGTACCTTTCTTTTAAATTTACATAAGGTTACGTTGACAAGTGATATATTGAATAAAAAGTTTAGATTTCGTGTGGCAACAAGAACTTTGAGAACTATAGATTACAAAGGTGATTTAGATGCTTTTTTGCTCAACACAAGAACGATTAAACTAAGTGAGAAAGCGCAGAAGATAAAAAGAAGGTTGAAAAAAGTTTTAGTAAAGCAAGAGGTAGAGTTAGCAGTTTCAGATGCATAGCAAACCTCAATGGCTCAGAGCAAAAGCTCCGACCGGTGAAGTATTCAATGAGACCTTAAACATCGTTAAACTGCATAACTTGCATACAGTGTGCGAAGAGGCTGCATGTCCAAACATTGGTGAATGTTGGAATAAACGTCATGCTACTGTGATGATTCTCGGTTCTGTTTGCACTCGTGCTTGTGCATTTTGCAACGTTGCAACTGGCATTCCTGATAAACTAGATCCTCATGAACCAGAAAATTTAGCAAAAGCAATAAAAAAGTTAAACTTAAAACATGTTGTCATTACTTCCGTTGATCGTGATGATTTGCCAGATGGTGGCGCAAATCAGTTTATACAGTGCATAGAAGAAATTAGAAAGATAACTTCAGAAACAACAATAGAGATTTTAACTCCTGATTTTTTAAATAAGAAAGGAGCATTTGAAGCAATCGCTGTTGCATCACCTGATGTCTATAACCACAATATTGAAACAGTGCCGAGATTGTATGCAAAAATAAGACCACGAGCTCGCTATTTTCATTCACTATATTTGTTGAAGATGGTAAAGCAGATTAATCCTAAAGTTTTCACAAAGTCAGGGCTTATGGTTGGTCTTGGAGAAACAAAAGAGGAAATACTTCAGGTTATGGACGATTTGCGCAGTGCTGAGGTTGATTTTATTACAATTGGTCAATATCTACAACCAACTCCAAAACATGCAAAACTTGATAGGTATGTTACCCCAGAAGAGTTTGAGCATTATAAATACATTGCTTACTCCAAAGGTTTCTTAGTGGTTGCATCAAGCCCACTAACTCGGTCATCATACCACGCTGAAGAAGATTTTAACAGGCTCAAGGCCTGTCGTTGACATTTGTGTTAATTCAAATTAATTTTTACTAATTATAAAGGAGTTTTTACGTAATGTCTACTATAAAAATCGAGAAGAAATCACAATTAGTTAAAGAGGTATTCGATTCCGTGGCAAGTCGCTACGACACCATGAATGATATAATGAGCCTCGGAATGCACAGATTATGGAAAGATAAGATGGTAAATAGTGTGCATTTTACAAAAAACTCTAAGGTTTTAGATGTTGCTGGAGGAACTGGAGATATAGCAATAAGAGTAGTAAGAAAAGAGCCAAGTGCTAAGGTTACAGTATGCGATATAAATCAAAACATGCTAAACAGAGGACGTGATAAAGCTATAAATTCAAACCAAATTAATTTTGATTGGGTATGTGCAAGTGCAGAAAGTTTACCATTTGAAGACTCCGAATTTGATTATTGCACAATAGCTTTTGGCATTCGAAATGTTTCTGACCGCAAGAAGGCTTTAAATGAGGCGCACAGGGTATTAAAACCACATGGGAAATTTATCTGCTTAGAATTTGCCCCTATGCACTATCAAAATGAGATATTTACCAAACTTTATGACTTATATTCATTTAAAGTAATTCCTAAAATTGGCAGCATAGTTGCTAAAGACAAGAGTTCTTATGAATATTTAGTGAGGAGCATTAGAGAGTTTCCAACTCAGGCTGATTTTAAAATGGAAATTGAAGAGGTAGGCTTTAAGAATGTTGAGTTTCATAATATGAGCTATGGAATAGTGGCATTACACATTGGAACAAAATGAATATTAAACTCTGGTATAGAACGCTGGATTATTATCTCATCCTTCCAGTGTTTTTTTTGCTCACTATAAGCTTCATTCTTGTTTATTCAGCAAGCCCTGTAATTGCGCAGCGTCTTTCTCTACCACAGGATTATTTTATACGGCGCCATACAATTTATATAGTCCTGTCACTAATTACCTTGGTGACATTTTCTTTTCTCAACACAAGAACTATACTTAACCTCTCATTCGCAGGTTTCGCTTTATTTACTATTCTAGTAGCAACTGCGATAATACTTGGTATAGAGGTAAAAGGTGCGAAACGATGGTTACATATTGTCAAAATTTCTGTTCAACCATCTGAGTTCGTAAGGCCATTTTTTTCTGTTGTTATAGCTAGTATCTTGGCCAGCGAAATGAAGTTTAAAATACACATATCAATCATAATATTTCTGTTAGTTTTTGTGTTGTTACTTTTGCAACCTGATTTCAGTATGTCTATGCTTTTAACATATTCTTTTATCGGTCAAATGTTTATTGCATGTATACCATTTTTATACTTTCTATGCATAATAGGAATGGCCACAACTGGAACTACAATAGCTTACTTATGCCTCCCACATATAAAGCAAAGGATTTACAATTTTGTCTTTTTTACGCAGCGCGATAACTTTCAAGTCACAAAATCATTAGAAGCATTCAAAAGAGGTCAATTAACTGGAGTTGGACCTGGTGAAGGTAGCGTAAAAGCCTCTCTTCCTGATTGTCATACAGATTTTGTGTTTTCTGTTTTAGCAGAAGAATTTGGTTTGATTACGTGCTTAGCCACATTGATGTTATTTGGCATCATTTCCGCCCGCTTGCTTTACATTGCATATAGGGAAAATGAATTATTTAATCTGTTGGTGATTCTCGGTATCTCAATGCAATTCATTACACAATTCATAATAAACATAGGGGTAACATTGAGTGTTTTTCCTACCACCGGCATAACCCTGCCGTTACTTAGCTATGGTGGTTCTTCTCTTTTATCTTCGAGCATCGCACTTGGCATAATGCTGTCTTTCAGTAGAAACCAAGCTATCGCATTAAAGTTTCGTGAGCGTGTTATGCTTGGAAGGTATATGGACTAAACTTGTACCGCTCACAACTATTATTGGTATCCCTCCAAAATGGGTATCTGTTCAGATGAGTGGCAAAATAAGGTAGACGAGAAAAGCAACTATAGGAACAAATGGGTGTCATGCAAGTAGCTGACACTGGTATCCAGTCCTTTTGCACAGTTCCATCAAAAACGTTGTAAAGCGCTTTCGTGTTTACCAACTTAGTGCCCAATCTGGATCCCAGACTGGGATGACAAAAAAAGGAGCACTGGAATTTTTGTTTCAGCATTAGCCATGCATCTGAACAGATACCAGAAAATATTCCACTGACATGCTGAACAACAAATACATCACTATGTCGTTTATCGCAAAAACTTATATTTTTCGTAACCATTCACACTTAATTCTGCAATTCTTTGATCTCACTCATAGAAAGACCAGTAGTTTGAGCTATAATATTAAAAGAAACACCTGCTTTAAGTAGATTCTTTGCGACTTCAATTTCCCTCTCTTTTCTACCTTCCTCTTTAGCAAGATCAAGTCTGTATTCAAGAATGGCTTCTTCTTTGCGCAGATCCATTATTCTTTCTTCATAAGTTATTAGATCTTTTTCATTCCAGTGAAACTTATCTAATTCATCATATGCTAGCTTTATTATTGGTGATTTTTCCGCAATTTTTCTGAGATCTTCGTCCGTTGTTTCATCTGCATATTTGAAAAAAAATAGCCAACGGTCTACTACACTTTCTAGTTGTTCTTCTCTACTCTTAGGAAATTTTGGCAGCTCTATGAAGATAAATTGAAAATCTTTTAAGTCATGCTCATTGGTTTTTTCATCTCTTATGGTATGGCTAGATATATAGTCAAGCTTATCAGGGAATAAGGTACAATTTGAAATCGCGATAAAGAAAATCTTCTTTAAATCAACGTATTTACCAGATTTATCAGCTTGTCTTGAGTAAGCCTTAGCAGCATAAAGTTGTGCGCGTTTTTCAAAGCCTTTAGTTTTGGCAACTTGGTTAGGTAAGGAAGTAGTATTGCTACTACTCCCTCCCTTAGAAACGCAGCATGCAGGTTTCCCCACACTACGCTTGAGCCCCTTATCTAAGTCCTTCTTTTCTCGAACCGGCTTGTCCTTCATGATTCCTCAGAAAACATCATTCTTAATGGTGACACCAACAGTAGAGAACCTTCTCTTGAGAAAGAGCTTGCTAACATTTTTGTTTGTTTCACTCTTTCATCAAAATACTTTTTCCATTTTAAGTCAAGTGGATTTGCATCCGCCCTGATTTTAACATGTCGTCTGATAGGTATATCAATCAACCTCAGCAGTCTTAAATACCTTATCTCTTTCGGTTTGTTCTTGCATATGGGTGCAGCAAAGACCCATTAGCGTTGTTTCATTACCTTGAAGTAACGATTCTTTATCCAACGTAATCCTTTACGAGGATGTCTTTTCTTTGCCCATTTCCATAGAGCACACATAATTTCATGGTCTATTTTGTTAAAAGCTCTTTTCGCACACACATGGCTGTAGTAATTTCCCCATCCCCTTAATAGGGAATTGAGCAACTTGATTAGTACGGCCTGAGTGTTCGCTATGTTTGCCTTTATCAATGTACGTGCTTTATTAAGAAGTTTCTTAATACTTTCTTTTGAAGGTTTTATAATTAACTTCTTATTATACCTGCGTACATTACAACCAAGAAAGTCAAACCCTGTTGTAATAGATGTAATTTTTGTTTTCTCTTCGGAAAGGATAAGACCTCTCTCCTGAAGAAAGGACGATACTAGAGGTTTTACTTCATTTTCCAGTACTTCACGTGTGATTCCTGAAATGATAAAGTCATCTGCGTACCTGATTACATTTACTCCACTTCTGATTTTGCTTCTTCTTTTACTGCCAAGTTTACCAAATTGACTTTCCAATGATTTTTCAAGTCCATTTAGGGCTAGATTTGCTAGTATTGGAGAGATGATACTACCTTGTGGGGTACCTGCAGTTGTGGAATACAGAGTTTTTGATTCTAGGAAGCCAGCTTTTAACCAGCTATGAAGAATTTTCTTCTCCATAGGAATATGCTTCATGAGCCATTCATGGTTAATGTTATCAAAACACCATTTAATATCACCTTTGAGTATCCATTGTAGTTGGTTACGGCTTGCCAGTAACAAGTGACAAGCCACAGTAGCGTCTGCGCAGGATCTTTTTGGTCTAAAACCATAAGAGTGACGATCACTGATCGTTTCAGCTATCGGTTCCAAAGCAAACAAGTATAATGCTTGCATGGCTCTATCTTTTATCGTAGGGATTCCAAGAGGTCTTCTTTTGCCATTAGACTTACTGATGTATATCCGTTTTAGCGGAGAAGGTTTGTATCCTCTTTGTTTTAATAGCTTTATTCCTTGAAATTTTGTGTTGCAAGTTGACCATATTTGACGATCTACACCTGCTGTGTTTTTTCCTTGGTTTTCAGTTACTCTCTTAACCGCCAAAGCTTTGCCGCTAAAAGAGCGTGTGAGAAGGTGTTGTAAAGTTTTCACCTTACCCCATCTGCCTTGTTGGACAGCCTTAACAATACGCCTCTGTAGCCTCATAACAACTTTTTGGCATTTCTTCCAGGGTAACTGGTTCCATGCTTCGGAGTTATTGGTAGGTGCACTTACAGTTGTACTTGTAATCATCTGCTTTCCTACCTTAAGTGGTTAACAAAGTTTCTTGTCATGAGGGACCAAATGGAAGTCTGCTCGTTTTCACGCGAATTAATGTTACAAATTCTATCCATTTCGTTACAAAATGGCATTCGCTTTCTCCATTATCCTTTACCTGCACATCCATCAGCATTCCTTGCGGGTTGCCTGCCATATAGGCGAAAATACAGGCTTATCCTGTTCCTTTTGTCATACAATAGTGGGTTAGGTGGCTTCTCTATACCGGTGGAATTATTATTTGCGTACATCCAGAAATGAAAAATGTCACATTACCTTTTGGTCGGAGCTTATCAGCATCTTTAGCTCTTTAATCGTTACGATACTTATGAAGCTTCACTTACGTTCACCATACCACTAAGCCTAGCCCTCCAACCACATGATGCTTGTAGTTTATGCTTTCTCTCACGATTGAGCATCTTCTTTATCAAGAGGAGGTTCATTGTCCGCGTCGCTCGGCACCAACTGGTTACCCAATTCGCACTGATGCGTAGACTCAGATGGCAAAACATCTGGTTCAATAAGCTTTAGAATCCTTTCAGTTTCTTTCTGAATGAATTCCTCTCCTTTTAAACAATATGACCGAAGGCTTTCAGGTCGCACCATCTCAATTATATACCTGTTCCCACTAGAATCTCTGCAAAGAACATCAACAATGCTTTGTTTATCAGAAGCAATTTCAGGGTCCATAATGGTGCTTAAGAATTCTACTTCTTGTATAGTGTTGACTTCAGTACATCCTAAAATATCGTTTAAAAAATGGATAAGAATATTCTTATTTTTTTCAGTGCCAAAGATTTTCTTAAATGTTAAATCTAACTTTGGATCGAGAAATTTAGAAAGAGCCATAGTAAAAATACTGAGAAAAGATTAATAATTATACACTATTATTAACAACTATTCAACCATATTTTTAAGTATAGCTATACCGCCGCGGCGCTAACACGTAGCGGGATGACGAGGTTATCGTCACGCTGCCACGAACCGTCATACCGCCGCGGCGCTAACAAGAGATCCC
>NODE_2_length_20132_cov_4.048762
CTTTTAATCTGCAGATTGGCGAAAGCAAATACAATAGCTTCAGTTTCATGATAAGGGGGCTAGCGGAGTTTGTCAAGGAATTCTTATTAAAACTAAAGAGCTCAAATGAAAGGAGGTAAACTCTAAAGTATACATTTAGTAGCGCTTTCTATGAGAGAAATCGTATTACCTATTCCGTAAAGCTTTATGAAAGATCCCATTCTTGGACCGGTTTTTTGGCCAAGTAACGTTTCATATAATAGCTGAAACCAGTCACGTAAGTTGGTGTAATCATATTTTTTTCCAATAGAAAATACCTGAGATTGAATTTCTTCAGCAGTAGCAGTTGTAGATAGAGAATGTAAAGTGTCCTTCAAATCTAGTAACGCTGCTTTTTCTTTTTCATTTGGAGTTTTATATGATTTTGTTGGCTTGATAAAATCGTGATAATACTTTACTGCAAAGTCTGAAAGTCTATCAAGCATTTTATTATTTTCTGGTGTAACGTTTGGTGCATAAGAGGATATAAAACCCCATAGGATCTCTTTGTTTTCAGCATTACAAGCTGCTGCTAGGTTTAAAAGTAGTGAGAAATTTATGCCTGAAGTTTCTATACTGGGAACATTGCCCTGGTGAATGTGCCAAGCAGGATTATTTATATCCTTTTCTTTGTTCTCATGATAACGCTTTACAAATTCTAAATATTCATCAGTTGATTTTGGTATCACATCAAAATATAAACGTTTAGCTTTTTTAGGACTCTGAAAAATGTACAATGCTAAGCTCTCTGTTGGTGCGTAAGTTAGCCACTCTTCAATTGAAATGCCATTTCCTTTTGATTTTGATATTTTCTTTCCTTCTTTATCAAGGAAAAGCTCGTAGCAAAACAGAAGTGGTGGCTTTTCTCCAAGTATTTCACATATTTGACTTGAAAGCACAGCAGATGGAGTTAAATCTTTTCCGTGAGCTTCGTAATTTACTCCAAATGCGGCCCACCTCATTCCCCAATCAGGTTTCCATTGCAGTTTACATTTTCCTTTTGTCACTGGAACTTCTATTTTTTCCCCGTTTGGGTCTTCATATGTGATTGTTCCTTTCTCTGTATTTGTTTCAATTACTGGAACTTGTAAAACTTGAGAAGTTTTTGGGCATATTGGCAAGAATGGACTATAAGTCTGCTGTCTTTCTTCCCGAAATGATGGAAGCATTACGTCCATCACTTTATCATAATTTTTCAGTAAGAGTAAAAGTTTTTCATCGTAAACGCCAGATTTATAACACTCTGTTGCACTCCTGAACTCGTATTCAAATTCAAACATATCAAGAAATTTACACAACAATGAATTCATATGATGACCATAACTCTGATGAGTGCCAAATGGATCAGGTATCATAGTCAATGGTTTATTTAAGTGCTCTCTTAGCATCTCTTGATTTGGCACATTATCTGGTATTTTTCGCAAACCATCCATATCATCTGAAACTGCAATGATTTTGGTTTTTATACCAGGAGCTATTTTTTTTAATGCATTTACAATAACTGTAGTGCGGAAAACCTCTCCAAAGGTTCCTATGTGGGGTAAACCAGAGGGTCCATAACCAGTTTCAAATATTATTTCTTTTTTATTAGGAAACTCTTGCAATATTTTTTCTGCTTCTTGAAATGGCCAATTTGTCATTATCGGGATTAAATAATGTATCTTAACTTAAAGTGCTACTAGTTTCAATGGATTTTTAATATAATGATATAGTATTAGTGTTAGAGCTATTATTAGAAGGTTAAAGATATGTCCACAGGTAGTATACAAACAGATCAATTATTTAAAGGTCTTACAAGACCTCCAATGCTCTTTGGTGTGAGTTATATATTTGCAATATTAAACGTCCTGATTTGCATGCTAATTTTCATTAATTCAAATGATTTAAGAGTGATTCTCTTAATGTTACCAGGTATACATGGACTTGGTTATATAGCTTCTGCAAAAGAACCGTTGTTTATTGAATTATTTATGGTAAAATTGGGAAAGTGCTCGAAATGTTTAAATCGTTTTTACCATGGAGCCAATTCTTATGATATTGCTTAACGTTGTGTGATGCTGAGGTTTAGGGCTATTCAATCAAAGAATAAATCTACTCTGAACAGGGAAGTTCACGCTGCTGAATTTATTCCTTATTCTTGCTATTGGAATAGCACAACCTTGATGACAAAAGAAAATTGGTTGGTTAAGGTTATAAAATTAAGTGGTTTTGCATTTGAAACTGCCGATGACGAGGATTTAGTCATACAGAACAACATCAGGAATCAGATGCTAAGAAGCATTTCATCTCCGGCATTTAGTTTGTATTTTCATACTATCAGACGTAAGAAAAATATTTTTTCTGATGAATTTGCAAGTCAAGGTTTGCCGAATTTTTTCGCTAATCACGTAAATCTAAAATGGAGAGAAAAACACGCAACAAGGCAATCATTTATTAATGACCTATACATTACGATTATCCGTAGAGCGGACACAAAAGGAGTAGAATTTTTGTCACATCTACTAAAAAAATTCGGACATGTAACTTCAAAACATGCTTGGGAAAGTGATATACGTGCCACGTATGAAGATTTAGAGGAAACGACAAATCGTGTAGTGACAAGCCTTAGAAATTATTCGCCTAAAATTCTTGGAGTAAAAGAAACTCCAGATGGTTTGTTCTGCGAAATAATGGAGTTTCTATCTAGAATCGTAAATTGTGGATTCGTTACAAATACGCTTTTTCCGCTAAGAACTGAAATATCAAGGTACTTACCAGTACATAGGTTATTCTTTGGCCGTAAGATGATACAGGTTGTGACTCATAATGAGAGTAAATATGCTGGAATAATTAGTATCAAAGAATATGGAAATCATACTTCTGCAGGAATGCTTGATTCGTTTTTACAACTTCCTTACGAGTTTATAATTACGCAATCTTTTCAATTTATAAACAGGCAAATGGCGATTGGAAAAATGCAGATACAGCAAAATCGAATGATACAGTCTGCAGATAAAGCTATTTCTCAAATAGCAGAAATTTCTCAAGCGCTTGATGACGCAATGAGTGGTAAGATTGCGTTTGGTCAACATCACCTGACTATTTTATGTATAGAAAAAAGTCCTAAATCATTGGATAACGCTCTGTCGTTGGTAGAATCAGAGCTTTCTAATTGCGGTGTTTACCCTATACGTGAGAGAGTTAACCTTGAACCAGCATTTTGGGCGCAAATTCCTGGTAATTTCGATTATATAGTGAGAAAAGCTACAATAAGTAGTCTTAATTTGGCTGGATTTGCATCTCAACATAATTATCCTACTGGTAATAAATTCAATAACCACTGGGGAGATGCCGTTACAGTTTTTGACACGACATCTGGTACTCCATTTTTTTTCAACTTTCATATAAGGGATGTTGGACACACTATGATAATTGGCCCAACTGGTGCTGGTAAAACTGTTTTAATGAATTTCCTGTGTGCCCAAGCGATGAAGTTTTCTCCAAGGATATTCTTTTTTGATAAAGATCGCGGTGCAGAGATTTTCTTAAGAGCACTTAGTGGTATCTATACTGTAATAGAACCAAGAACTAAAACAAATTTTAATCCTTTACAACTTGATGATACCTCTGATAATAGAACATTTTTAATGGAGTGGATAAAGTCTTTAATTTCGGTATATAATGATAAATTTACTTCAGAAGATATTGCACGAATTAATGATGCAATTGAAGGAAATTTTAAATTAAGAAAAGAAGACAGATTCTTGAGAAACCTCGTACCGTTTTTAGGGCTTGCAGGTCCTGATACTCTAGCTGGGGCAATATCTATGTGGCATGATAATGGTTCTCATGCTGCAATATTTGACAATAAAGAAGATTTGCTAGATTTTTCACGAGCAAGAGTATTTGGTTTTGAGATGGCTAGCTTGCTCAAAGATCCTGTTGCTCTTGGACCGGTCTTGATTTATTTATTTCATAGGATTAGTATATCTCTTGATGGCACTCCATCTATTATCGTTCTTGATGAGGCATGGGCGTTAATAGATAATCCAGTTTTTGCACCCAAGATAAAAGACTGGTTGAAGGTACTGAGAAAACTAAATGCTTTTGTGATTTTTGCTACTCAGAGTGTTGAGGATGCAAGTAAAAGTACTATTAGCGATACGCTTGTACAACAAACAGCGACACAGATTTTTTTACCAAATCTGAAAGCTACTAGTGTCTATCGGGATGTTTTTATGTTAACTGAACGTGAATATATATTAATTAAGCACACAGATCCGAGTACTAGATTCTTTTTGGTGAAACAAGGAGTCAATGCTGTAGTAGCTAGAATAGACTTAAAAGGCCTGGATGATATAATCAACGTATTATCCGGACGTGCAGAAAGTGTTCTATTGTTACACGATATATTAAATGAAGTTGGGGACAACCCAAAAGTATGGTTGCCTATATTTTATCAGAAGGTAAAAAATGTTTAAGACTAAGCTGTCATTGCTATTAATTGCGATATTTTTACTAAATATAGACTTTTTACTCTCATATCCAGTGCTTGCAGATGGAGTAAGTGGTACTGACAAGACAGAATTTGTTAGCAGATTTAATTCCACTGGCAGTTTTAGTCGTGCCTCTAATCCTGATTGTGGAGCGTTTAAAACAGCTGCAGCACTTGCTGGAATAGCGATTGCTGTTGGCGCAATATTTACTGGCATTGTTTTGATCGTTTCTTCTGCTGGTTTGTTTACCGCTCTTGTTATTGTTGGAATGATAGCTGCAATTGTTGGAGTCTGGAAAGCGATAGGAGGGCTTGTTGTTTGTGAACATAGTTTTGTTAAACACCCAGTTGCACGTGATCATGATGGAAAATACAAAAATTTTAAATTAGAAGACACAGGTTATAGTGGCTGCACCAATGAAAATTACCGAACAGAAGAGGAATATTTTTCTTGTTTGCAAAATAAAGCTCGGGAAGACGTGAACAAAAAAGATTATGACGGGAAAAGAGCAGAAAAAGAAGCCTTAAATTCTAACGTTCAGGAGAGTACAGAGAGTTATTACTGGCCAAAAAATGGTGTGCAATACAGTGAATATATAGAAGTATGTCATCGAAACCCTTTAACTTTTGGTAATCTTTTTAATAAGGTAGACTTTAATTCCAGAGGAAAACCTGGATACATAGACTTTGATGTCAGGGAGAAAGACACTGGATACGTAGATGGGTCATGGTCCTCGAAGGTTGATGGTGGTCTGGAATGTAGAGTTCTCAAAGCAGGACAGAGCGAACCCATACATGGAGCTACATTCAAAGCAGTGAGAAAAACGGGCAGATTATGTGTGGAGTTAGCCAGTGTTAGCATGCTTGGTATCGAAATGACTCCTTGGCCGCAAGGGGTTGATATGGGGTGCACGGAATTGCCACCTGACCCACTTGCTCCTATGTGTGAAAAATCTGTGATGATATTCAAAAATAAAGATGGTACAGGAGAGGAAAAAGTTCCTATTGGTAATAATGATGACTATAAAACTATTATCAGATCTAAAGAAAAAAGACTCAACGGACAAGGGGGGAAAATTTTTGTAGGTTATGATAATGCTGGCTGTTTTAGCTCGTATGTTTCTGAAGCTTGTTATAACCAGGCAGGGAGTAAATCATTAGCTCCTATTCCCGTAACTTCTATGATAGTGCAATGCATTAAGGAATCGTTAGATAATTTAGTTGCAGGTAAAGGTGCACCAAATGGTGAGAGTTTTATATCTGTAGCACAGAAAAGGCTGAAAAACACTGTAACTGCTGTTTTAGTTTTAGCTTTAATACTGTTCTCTATAAAAGCCATGTCTGGTGGAGTTCAGAGGCCTCAAGAAATGTATATGTTGATCATAAAATTCGCTTTAGTGATTTACTTCACAACAGGCAGTACCATGTCTCATTATTATGGAGAATTAACTCGTCTCTCAAATGGTTTGTCAGAGATAGTGCTAAAAGCATCATCTGAAAGTAAAGGCATATGTAATTATAAAGCAGGTACAGATTATGAATATACTCGTGCAGGAAAGAGGGTATCTTACAGTTATCTTGCACCTTGGGATAGGCTTGATTGTAGAATTTTATTTTATTTAGGTGCCCCTTTAGATGGAATTGGTGGCAAAATTGGTACTGGAGGTGTTGCAACGTTAGCAGTCTTGCTTGGTGCTGCTCCTGTCTTATTAGTTGCAGGTTCGGTAATCGGTATTATTTTTGCTGGTGGACAAATTTTAGTAGCTCTTGTCTGTATATTTATGGCCGTTCTGATGATGATGGTTATTTTGTGGCTGTGCTATGTATTTATTTTATCTCTAGTTGCTTTAAGTGTAATCATCATTTTATCACCTTTGTTCATTCCTATGGTTTTATTCCAACACACCAAAGGATATTTTGAAGGCTGGGTGAAAGAGTTGATTACCTATAGCTTATACCCGGTTATCCTTTTTGCGTTTTTGTCCTTTATGTTCATAGCATGTGATAAAATCTATTTTAAAAATTTAAATTTTGAACTGGACGAGTCATATAAAAATGAACAACCGGACAAGTCATATGAAAAGAAACAAGCAGAAATCTCATATAGTAAGAAAAAACAGTGGTTTAAATTGAAAGATGGGGAATGTGATAAAAATGAAACTACTCTTGCATGTATGATGCAAAATTATAGCTTTAAAAAGAGCAGCATACTTGGTCTATTCGACTTTACATACATGGAGTTTGGCAGCTCTCTCATCGGAGAATTATTAAAATTGTGTTTAGTATTATTCCTCTTTTACCACTTTTTAAACATTCTTCCTGGCATGGCTGCTGAACTTGCTGGTAACCATAGAGCAGCACTTGGCTCAGGTCAGACACCTGGACAAATAGTGGGCAAAGCTTTATCTGCTGCCAAAGCTGCTGCTGGGGGTGTTGCTGGTGCTGCTGCTAAGAAGTTGAGTGGTGGAGACAAGAGTAAATCTCGAGGTTCTGGTTCTAGTAGCTCCGAGAGTGTTAACAAAAGCACTGAATGAGTTGGATTTATGCTAAAATTTTTGCTGATAATACCGTTTTTTTTTCTGTCAGGCTGCGGGGAACATCACTGTATTAAGCCAGAAAATTTATCAGGTTTGCGTGAAAAACTAGATATAGTGTCAACAGAGCAGAAATGGGTTGATTCTGGTGTTAATATCTCAGATAGAATAAGAGTAACAGAGATTGATATAGTGCCTAGTAAGGTTAATTTTTGTCCTAAGCAGTATGCAGATTTTGCAATTGGGCCTGGGAGAAATGACGTTGCATTACCATTTGCACTTAAAAAAGGCGATACGATAAGCTTTAGTGTGATTGGAAGTAAAGTGTGTAAAGATAAAGAGAGTGAGACAAAAATCAGGTATTTGAAAATCGACGAAAAGTGTAGCGAGCAAGAAACGGAACATTTTGCACATGTTTTAAATCAAGAGAAATGCCAAGGTGGCAAGGATGGGATATGTCCTAATAAATATATAATAGGCGATGCGCAATGGTTGAGTGGAAGAGAGTACTGGTTTTCGAAGTTAGATCAAGATGAAAGAAAAAAGGAAATTGAAAATATTATTAACTCTATAAAACAAGGAGAGAATATAGATTGCAGTAAGCTTTCAGAGAGCAGTGCAAGTAAGATAGATACGCACATTTTAAATTCACTCTGTAGACGTATATGTAAATTTTCTTCTGGTCGTAGAGGCGAGGATTGCGTGTATATTGAATATAATAATATAGAAATTGAGCTATTCAATGCTTTAAATTCTAGTGGTGAATCTGTTGTTGCTGAAATTATTAGTAACGTATTAAAGGGAAAACAGGTAAAAACTGACATTACATTTCTAAAAGTTGGTATGGATAATGAAACTCTTGAACACATTCCAGGTGGTGGTTTATGTACTAGTTGTGATCATAAGATGGAGAATGACCATCAAATACCAAGTTTAACTTTTAGTCTATGTAGCAGAAATGACAAGAGCTGCTACAATACAAATGACAAAGGCGGGTTCAACATAAGAGTAACGAAGAACCATAGTCTGGAAAATAGCTTGTATATAAGTGTTTCCGATAAATTCCCTGAGCATAAGCCTGGTGAAAATCAAGCGGATATATCTGTAGATATCAGCAAAGTTCATGACATGGAAAACTTGAAAGGAAAATTAAAAGACAAAACAGGCACCATATATTACGGAATAAGAGACCATGGCTGCGATTACAAAAATGAAGGTCAATTTAGTATTAACCTAACAACTAAAGAGCCACCTACAAAAACTTTTAGTGCAATATATAATTTCTTTGATGAAAAAGTGAAAACTGCATTTTTCGGCTCTAATTATAAAGACCCTAACGCAATTCACTCTGATACTAGTCCTGTAAAGTCTCTTTACGAAAATTTTATAAAATCAAGCAGAACAAATACCATTAGATCTACTATAATATCACTATTAGTACTATATATAATCTTATATACTCTTTATTACTTTTTTGGATTAACTCATATTTCTATATATGAGTTTTTAATTATATGCGTAAAGATAGGAATCATCGCCCAGCTATTGCAGGATAATAGCTGGGACTTTTTTTATAACAACGCATTCTCTATATTTATTAACACTCCAAAACAACTAATAGAAATAGCAAATTTTAGAGGCACTACTTCAAATGTTTTTGAGTTTCTTGATTTGCCGCTCAATAGGTTCTTGTCATCGCATTCAGTATTGTTAATAGTATCTCTTATATTTTCTGGCCCTTTGGGCATTGTATCTTTTTGCTTGGTGATTTGGGGTTTAATCACAGTGAGCTTATCTATTTTTAATGCCTTATTTTCTTTTATTACATCTATAGCAATAGTTGCGTTATTGCTTTCTTTAGCACCTATTTTTATTATTTGTCTTTTATTTGCGTATACTAGGCAGATGTTTCACAACTGGGTTAAAAATTTAGCAAGATTTGCGATTCATCCAGTAGTGCTTTTAATTTTTATATCACTGATAAGCCAGGTTATGGATTATATTGTGTATTCAGTATTTGATTTTGAGGTCTGCTCTACATGTATACTTAATATTAACTTAAAGATTTTTAACCCTTGTATTTTTTATGGTTATGCTTCCAAATATACACCTAATATTACCGCTATGATGGCTTTTGTTATTTTGGGACACGCTATGAAAGCTTTAGTTGAAGCTTCTTCGACAATATCTGACTCGTTGTTTGGTGCTTATGTAGCAAGCGAACCTGGAAGACAGTATCAACAAAGCTTAATGGGAACAGTAGGGTTAGATGAACAAAGCGTTCAAAGAAGAGAAAGAGGAGGTGCTTCTCAACAGTCAGGTACGTCAAGACCTCAAATACCACAAGGGACTCAAAGGTCAACGCCTCAGATACCACCACCAGGAAGACAGCAATGATAAGTAAAAGATCACTATTGTTGATACTGTGTCTTGCAATCACTGGTTGTAACATGGATTGTGTCGAACCTGGGTTGCAGAGCAGAAACACTAGTGTTAACGTGGATGTTCCAGTTCATAAAGCTGGTGAAGAAGTTAAAATTCATTGGGTTGATTCTGGTCAAGTAATTAGTAAGGGTGAGGAAATCAAATTCACCCTCGATGGATCAGTAAATTTTTGCCCTTTTAAAGAAGACAAAAATCCAAGGAAAGTACTTGTGCCAGCTAGCTTTTGTGCTGATGGCTCAGAACCAAATTATAGTAAAGCTGCAAATATTAACGATGTGCCTAATAATTATGGCGTTGATGAAAAAGGCGTAAATAAAAACGAATTGTGCGGTGGTAAAGGATTTGGCAGCAATAGACGTTATGTAGACACTGGAATTAAAGTAAATCCTGGTGATAAGTTAAGCTTTAGCTTAGTTCCCAGAAAAATAACAATTGATTATGACAATCCAGGAGGGAAAGGTGTCAGCTTTGATGACAATTGTTATAGAGCTGAAGAAGGAGGTGAAAAAGTGTCAGAAAGTGAAATATTGAATGTTAGCAAGCAAGAGGGAGAGGAATTTTTTTGTGAGGGCAAGGATGGAAAGAGAAATAAAATAAAATTTTTACCTCTTGATAAAACAAAAGCAAAGGAAAGCAAAGTGCTAGTTGGCAATGGGTACACTCCATATGATAATAAGGTACATTTTAATAAAGGTTATGTTAAAAACAACGAACCATGGATACATGGCTCGCTGTTCGATTTACGCCGAGCTAAAATAGGATTGAATGAGTTATGTGATGGAAAAAACTGTAGTTTGGATGAGAAAAAAAAGTACAGTTCTTATGAGCTTAATTGTTACTATCAGAATATATGCTATACTAGAAAAGGTATATGGAGCTATGATTCAGGTCGAGCAGGAGAACGGAACTGTGTCTCCTCTATAAGGTATAAGAAGTACGATAAAGGAAATAAATGTGATATGTATTCTTATCTAGAAAAAATGGAAGGGAATGTTAAAGCAGGTAGTTTTACTGAAGATGATAAATCTTGGGCTGAGGCTCTTGTTGCAAAAATTGGTGATCTTGGTGATCAAGATACTGATAAAGGTATGCAATGTCTTCCAGATAATGAAGTAGGTGCAAGAAAGGATAATGTGTGTTCGCAAATTAGTGACAATTTCGAGGATTTTTCTCTGAAATTAAATAGTGACTATGCAGTAAATGACAATGTAAAATATGGTAGTAGTGTGATGCTTGCTATAGCAGATTATGGTTACTATGGAGCTAATAGGGGCGGGTACCATGTTAAAGTGACTAGATCGTGTGAATATATCAATGGTGAAAAACTGTATGTGTATTTGGGTGATAACCCGCCAGGGGATCCATCTGCTCCAAAGACTAATGATTTCAAAAAAGTAGAGCACTTAGATAAAACAAAGGATAAGGTATATTATATAATAGATGGAGGTCTTTTAACAGATGAATGCAAAGACAAAAAACCTATAACAGATGAATGCAAACCTAAGAAGATATATTTCGGCATCAATGTAAGCAACGTAGAGAAAGATGACATTACGGACAAAAATGGCAAATATTACGAAAACAATAAGTATAGTGTAACTTTATTTGTCAAAAGAAAAATTAATGATTTTATTTCATCGAATGTAAACGGGGTATTTAAATTTATAAAAGAAGAAGTAATTGGGGACAGCGTTAAAGATTCATACAAAGGATATGCAAGAGGTCTTCTTCAGGGGGTAAGAGCTTTACTTACTCTATACGTTATATTTACTGTCATTGGCTATATGCTTGGAACAATACAGCTAAGTAAATTTGATTTCATTGTAAGAATGTTCAAGATAGCATTTATAGCTTTTGCCTTTAGCGATAGAAGCTGGGAACTTTTTGGTACAACTTTATCCAGACTTTTTATAGATGGTAGCACTTATTTGGTTGATAGCTTTTCTGGCTATATAGGGGAAGGGGGGAGAAAATTTGCATTCTTAGACTTGACAGCAGGAGTATTATTCACAGCAGAAACTTGGTTAAAGTTTTTATCATTGATGCTCTCTGGTCCTTTTGGCTTTATTGCATTTTTGGCAATACTCTACGCTACTTTTATGTTCTTAAAATGCATTATTAGCGCTACGTTTAAATATGTAATATCTACTGTTCTAGTGGCGTTTTTACTGTCATTAACACCTTTATTTATCGTATTTATTCTATTTCAAAAGACTAAACCCTTGTTTGATAATTGGATAAAAACGTTGGCTCATGTTTCATTAGAACCAGTCATTTTATTTTCATTTTTATCTCTTTTAAATCAGTTGATGTATTCAGTTTTATATAACCTCACAAATTTTTCTGCATGCTATCAATGTTTAATTAGCGTAAATTTCTTATCGTATGATCTGTGCTTGATGAAATCAATACTGCCTCTTGGATACAGTCCTGGCACTAGCGTTGATGTTGCACTCAGTACCGGAGAAAGGGCTGGTGGACACTTTGCAGCATTACCTATAGACCTAATCCAGGCGTTTATATACCTCATTATTGCCGGTGCAATGGAAGCTTTTGTTTCTATATCGGAAACTATGGTACAAACACTATTTAGCTCTGGTTATGGAGTTACTGGCGGTGTTGGTACAGTTGCTAAGAGCGCATCGCAAGCTATGCTGTCAACCGTTGGCCTTGATGATAAGACCCAAAGTATGATACAGAGTATCAAGCAGAAAATGAGTAAAGATCGGGGAAAAATTGAGGCTAAATTACCTAACACGCCAAAGCAACCAGACAAAAAAGAAGATTCTAAAGGAAGTTCTGATAAAACAACGAGTGATAGACCTAAAACATTAAAACAATCAGATCAGCAAAAAAATTCTGATGAAACAATAAGAAGTGATCCTAGTGCTAAAGCTAAAAACAAGGAAGAAAATGGAGAGGAGTAAGATATAAATGATATTATGGAGTAACTAATTAAAAAGATATTTTAAGTAAAGTTTTAGAAATTTATTCTGTATTTGGAAAAAGTTTAGATATGCAATCACGTTTAGGCAAATGTTGGTTTAGGGTATTACTTCTTGCAGCTTATGTGCTGATCACAGGTTGTAGTAAAAACGATATGCCTTTTCCAAGGTGTATATCTGCTGACTATTTTGGTCCTAAACCTATTGCAGTAAGCGCTCATTTTTCAAGCGACCACGATGCGTTTATTCCAGGAGATGGAGAAGTTATTGATCCTGAAACTGGCGAAATTAATTATGGTTTTCACCATAACCAAGTGGTGAAGTGGGAGGATACCGGACTCGAAACCAATGGAGATAGTTTAAAAGTGCGAGTTAATGGTGCATGGACATCTTGGAGTAATAATAACAAGAAGGAATCTAAAAAAGGCAGTTATACCTTACAAAGCTTGGAGCAGTTAAAATATGCAACTAAATTTGAAGGTAAACAAAGTGATAATAGTTTACCTAATTTTCACTTAGTTTGTAATGATTATAAACCTAGCATACAAAAATTTTCAAGTAAGCCTAATGCAAGTTGCACTGTAAATTGCAAGTGCATTAATGGAGATGATAGTGCAAATACAGTATCACGTGGTGCTCCATGTTGGTTTACCAACGGTCATGGTGCTTATCTTTTGTTTCAAACGGGGAAAGATGATCCTAACGAAAATCTAAAGTTAATGCGCGATCCTCAATATCCTACTGTACATCTAGGTTATAACTCCACAGCAGAGGGCGACAATGGATTTTTTGTATGCTAGGTTTATAATCATTACAAACTAANNNNNNNNNNACTAAATTAAAGGACAGAAATTGTAATGAGTTGAAGTTAAAAAAGGGATGGAAAATATATGTAAAAATATTAGATAGATATTACTTAGATAATGTAGGTGGCTACTCTTTTGAGTTCTTAAGTGGAGTGCAGCAGCTAAGTAGTTTTGGGTTTTTTGATTACATTTATAACTATCTAAAATGTGTATTATTGATTAACGAAAATTGCAAAGAACATTTTAATAGCAATGATCCTGCAGTTGCACAAGCTATGTTCGAAAATATAGCTGAAAAAAGTACGAGCTTTCACAATTTTGTTCTTTCCTTGCTTGTTCTATTTGTAATGATTTCATCGCTTCTTTATCTTTTTGGCATGATACGAGAAACTAAGCATGATATGCTCATCAGAATGATGAAAATCACTCTAGTAATAGTGCTTATATCTCCTGGAAGTTTTAGATTTTTCTATGATCATTTTCTTGTTTTATTCGTTAAAGGTCTTGAACAATTGATAAGTGTAATTACTAACTTTGCTCCCAACATGAACACCGGAAGTATTGCTCAAGGAGATGAAGCTAAGTTGTTTAGCTTCATGGAGGACATGTTCAATAAATTTTTTGCTTATTCTGTTTGGAAAAAGTTTGCAGCGTTTTTACATTACCAAATGTGGGCAAGCCTTCTTATGATACCGGCAATTTTCATAGGGATTGTACTATACTTCTTGTTGTGCTTGTATGCTTACATAATATTTCTCTCTGGCTTTATGGGTATAGCTTTTCTTATAGCTATCATGCCACTGTTTCTAATTTCTATTTTATTTTCACCGCTGAAAAGTCTATTTGAAGGTTGGATAAAATTCTGCATCAGTTTTTTTTTACAATCGATTATGATATTTACTCTCTTGTCATTGTTGGCTTCAATGATAATGAACACCTTTTATAGACAACTAGGTTTTACTGTATGCTACAATAAATGGTTCGAGGTAAAGTTATGTGCTCCAAAATGGGTGTTTGGCGGTTTTTGTATCGTTGATAAGCAGTACTTTGGTTGGACCCCAGGGCAAATTTTTGTACCTTACACTCTTGGAGAAGCTTCTTCTCTTAACATAGATAAAAGTATAGAAGGTATAGAAAAGATAAGCAGAGAAGGTGGTACAATAAAATTTACTGGTGGTGCTGGATATATCCCGCTTCCACCAGATTACCCTAAAGATAAAAATGGTGAACATATAAAAGGGTTTCGTTATATAGATTATCCTTTCTTTAATCCAATTCCTGGAACTAAAGATAATCCAGCAGACCACTATATTGCAGAAAGTGATATGGTAGTTAGTAATGGCTGTAGTGAAAAAGATCTAGTGCGCTTAACAAATAGTTTATCTCATGCATCAGAGAGGGCTGACATTATATTACTGATCAACAATATAGAGAAAAGGATAGGTGATGTTAGTGAAATAATAAAACGCTACTGTCAAGATATAAATAAATGCAATAGTTATAGGGAAATAATTAATGAAATAAGATCTTTAGTGCGGAGTGCGGTAGAAAAACAAGGTTGTAGAATACTGAAACTTCATGATTTATATAAGGATCCCAACAGTGAATACTGTCAGAAATGTAAAGATTGTGAGGATTGCAAAAATTATCAAGAAAATAGCGATTACCAAAGGGTGCAAGACATACAGAGAGGTTATTTAATCAATGCAGGGGGAATCTTTATACTATTCTTGCTTTCATTTTTAATGTTCTCCTTACGCACGTTCGTACAACAAATGGGCTCAAGTATCGCTGGTGGTGGATTCAGCGTTTACAATATATCTAGTATGTATCAGGCATCGCCTTTGACTGGCATAATGGAAGGATTCAAACAGCAGTGGCAAAATTTTGCTGGTAGAGGACTTGAGTCTTTAGGCAGTTGGGCTACTCATTTACCGGATAGATTAGCCGGAGGTGCAGCTAATCTGCTGGGGAGAGTACCAAGAGTTGGAGGAGTGCTGAAATACGCTATTGATGTGCCACGTAAATTTGTAGGTGCTACTATTGAAGCAACGAAGTTTGCAACATCGCCTGAAAATGATGTTGATAAGCTCGAGGAAAAAATTTACAGGGCATTTGGAGTTGATAAGGAAGATATTACACACAGAAGGATCGGTAAATATTTAGATTATTATAAAGGATACGTAGGATCACATTTGGGCTATACAATAGAAGATGCTATGAAGTTTACTTGGGAGCATGGTCTTGACTCTATAGGAAAGCATGGCTATGATCATAACCTACTCTATAGAGCAAAAGAATATAGGCGAGATTTCTTAGAGAAGCTTCATGATTACACTATCGGCCGTAAGAGAGAACCAGAAAAAGATAATCCTGATCAATCAAATAAGGTAGAACGAGAGTTAGGCACGGAACTAGTAAGAGATAACCATGATCAGCCACTAGAAGAAGGCGACCCTCTTCGACTACGAGGGGGAGGTCAGCCAGATAAGGTAGTACGAGAACTAAGCACAGAACAAGAAGACAAGCCTAATCAACTACAGCATGATCAGCCAACAGAAGAAGATAAGCCTGATCAATCAAATGAAGTGACACGAAATTTAGGCACGGAACCAAAAGGTTCAGATGAAATTGATGATTTTGGATCTGCTTTTGAAGGTATGGAAAAACGTGCTGAAAGAGAAGGCAGAAGAAATCAAGATAAAGTTTACAACCTCTCACCACTTTTTGAAATGAACACTCCAGAAGCTGTAGAAAAACGTGCTGAAAGAGCTAGAAGAAAAGAAGAAAGAGATCGAAAAGACGAAGTTTATAATCTTAAGCCTTTATTTAAAGAACCAAAAAATCCAGAAGAGTACGTTAAGGCACTTTTTGAAATGAATACCCAGGAAGCTATAAAAAAACGTGCTGAAAGAGAGGAAAAAAGAAATCGAGAAGACAGTAAAAGGAAATTACCGGAACCAATGAGGAAACCAGATGCAAAAGGAGATGAGAAGAGGATTGAAGATGAAGACTAATAAAAATTTCAAAGGCCTTGATTATTATAAATTGCAGCAAGACAAAGATGGCAACATAAAGTTAAATGACTACGACGACATTTTAAATGCGCGTAGGGCAAGGGTAGACTTGTTGCGGGATAACACATCACTTGACAAGGATGTCAATTTTGCTAAATTGAATAAAGCTTTGAGTGAGAAATTTGTAGATAATCATAGTTTATTGTCTGAATTTGATAAGGAAGACAAAGAGATTGTACAAGAAAGGATTAAGGTGTTTAGTATTTTAGAAAGTCTTGAAGACCTTAAAAGCGTGAAAAGTGAAGATCTGTTAGAGGTTAGCTTACTGCTGTCAGATCTTAGCTTCATAGAGAGAAATGTTGTACTAAATACCGATCAGAATTCTGATCTAGCAGGATTTAAAAACCTATTTATTGAAAAAAAAGCATCTGGTGAAGAGTATAGTGAAGAAGAATGTAGAGGCTTTCTTGATAATATAGATAAAATCAATACTATAATTAAGTTAGAGTTAGAAAGCAGAATTGAAGGGCTAAATCATGATGAAAAAAATGATCATGATGATTTACAAGATGAGATTGGTCAAGCAATTAATGCAGCAGGCAAATCAGAAAAAGATAACTGATGAGTCTTGTGTTTGTGTTTTTCTTACAAGCGACTCGATAGCTTCTCTCTATTAAACTGCTAAAGCCATATTGACATTAATCATATAGTATAAATAATTAATTATTTTGGAGCTTATTTAATATGCTACGCATCATTGCAGGCAAATATCGCGGAAGAAAAATAACTACAGGTAAGCATTTAGCTGCACGACCAACTATGAGTATTGTTCGAGAAGCAATATTTAGTATACTTTCCTCAAGAAAACCTATTTATAACTTGAATGTACTTGATTTGTTCTGCGGAAGTGGCTCTTTTTCATTTGAAGCGCTTTCTCGCGGCGCTAAACATGCATTCATGGTGGATTCAGATTATTACAATTTGCAACTGCCTAAAAAAACAGCAGAAGATTTTGGAATTACGGACAATGTTACGCTAATTTGCTGCAGTGCTAACTGCTTACCAAAACCTATTTCAAAATGCGACATAGTTTTTATAGACCCACCTTACAATAGCAATCTAGTTGAATCAACGTTGAATGGACTAGCTAACTCAGGCTGGTTAAGTGATGATGCATTGATAATTCTAGAGATTAGGAAAAACGAAGGTTTTGAGTGCAATAAAGACTTTAGTATAATCTTGGAACGTATTTACGGTATAGCAAGAATAATTTTTCTTTCTCTATCAACTTAAACTTGCATATACTTTTCATTGATGAGTTCCAGTTCTATTTTCGTCAAGTTTCCGGAGAAATTACTTATTCTGTACTGCCCTAGATCAAAATTTTTATTAAATTCAGAGTCTATTAAATATTCATGTGCTTCTTCAATAAATTTATTTTCTTTTTCTTCGTAACTGGTGTATTTTGTTGTACCATTATTATCCTCACAATAAACTAAATGTTCTTTATGATCAGCATGAATATTTTTATTTTCACAAACCTTTTCAGGATCGTGCTCAAGTACTTTTCTACCAACAATCAATAGCTTATAAGAAATTTCCTATGATTCCTTTTAAGCGAGTTTTGAATTTTTGAAATGTCATGACATTGTTGATACGGTTATCAAGAAACGATAAAGTATCCACAAAATCTTCTGAATAATCATTGATAAAAAAAAGTATCGTACTTAAGTACACTCCAGCTAATATTGCTCTTTTTGTATAGTAGTTAAAATCTGTTGATTGGTCATGAATGCCATACCAAATCGCACTAATAGTTCTGTATAAAAGTTTACTAGAAAAATATGTATTTTTTGGTGATACGGAGAATGATAAAACATTTTTTAAAAATTCTCTATAATTCGGTAGCTTAGCATAGTTTGAAAGGTGTATTTGAATAGCTAACTTTACTCGCTCTCGCACTTTCATATCTTCTAAATTAGAATTTCTTAATTCAGCTTCCATTGAGCTATTTAAGTCCTCTGCTATGTGCTCCAAAGCGCTATATATTCCATTCTGAAATTTGCAAAAGCTATTAGCTAGATTAAGGTCAGTGCACACCTTTAATAGGGTTTCATCGCTTATCCCTTCAAATGGAATAACCCTAATTAGCTTATCTATTATTAACTTTTGTTCCACGCAACATCATACTAAACAGCATGTGTGATTGTACCTGAGATTTTCAAACATTCTACAAAATGCTTCACCACGTTCCTCGAAATTTTTCCATTGATCAAAAGAAGCACACGCGGGAGAAAGTAATATTGTTACTTCTTCTGCGCTATTTAAGGCCTCTTCAAAAGCCAATCTGAATGCATCTTCTAGATTGCAACATTTAACATAATCTACTTTATTCTCCATAACATTTGCAAAAGCTTCGGTTGATTCTCCAATAAGAAAAGCTTTTCTAACCCTTGTAAAATGCTTGCTTAATGATTCTATTCCACCTTTTTTGCTTCTTCCACCAGCGATCCAATTTATGTTTTCATAAGATAAGATCGCCTTTTCGCTCGATTTTGCATTAGTTGCTTTGCTATCGTTCACGAAAAACACATTTCTTATTTTGCCAAGCAGTTCATTCCTATGCCTCAGTCCTGAAAAGGACTTGATTCCATTGATAATAGTGTTGCTATCTACTCCAAGTACCTTACATACGGCATATGTGGCTGCTATGTTTTCTGCGTTGGATATTAGGTTTATTTTCACGTCGCTTACTGATAAGCTATGATTCTCTAGTTTTAACGAGATCTTCTGGATCCCAGTGCCCCTTTTGTCATCCAAGTAGCTGACACTGGGATCCAGATAATTTCGATCTATACCAGTAATCTGTTCACTATAATCAAGCAAATTGTTACCTGCCAATGATATTAGATCTCTTGCACCACCCTCTGTCATCTGAGTAGTTGGCAATGGTTTTTCTTTTCTGGATTCCAGCGTCACGCACTGGAATGACATCGGGGAATATGTTACTGAGATTGGAATTTTGTCTCCAGTGAATTTGTTGAATATATCAGCAGTAATCTCATTGTCACATCCTATTACGGCAACCTCACTACCGTTTATCAGTTTTAATTTAGTTGCTATGTAGTTCTCCATACTTCCATGCCTATCTATGTGATCTGGTGTAATATTGAGCAGTGCTGAAATGTCCACGTTAATTTCATTCATCAACTCCAATTGAAAAGAGGAGAGTTCGATTACATAAATTTCTGCATCTCTTTCTAGATCCAAAACAGGAACGCCTAAATTTCCACCAATAGCTACTTTTTTCCCTGCAGATTTTAATATGTGCCCTATTAGTGATGTAGTGGTTGATTTACCATTTGTTCCTGTGACGCCTATTACCTTCTGGTTCGTAGTTTTAGCTTCAAGAAATAGCTCAATGTCTGATTTTATTTTGCAATCAAATCTCCTTGCAAGTTTTACTATCCAATGTGGCTCTGTTGGCACTCCAGGGCTTAAAACCAATGCACTGATCTCATGCCAATTGTATTCCTTGGGATGAATAAAATTACATTTTTTATACATCATTTTTGCATTTGCTATTTGCTCTTCATGATCATCCCATGCATATATTCTTGCACCACTCTTTGTTAGAGCGTTAATGGCGGATAAACCAGTTTTACCAAGACCAAAAACCGCGACGTTTTGATTTTTGTATTTGTTTAGTTGCACTGCTAGATAACTTATGCGAACCATTTTATAAAGATATCGTACAAATTACAACAGACTTCTTTCGTAGGTTACAACTGTCATTCAATAGAAACAAAAAACTTACTTGACAAACTCCGCCAGCGCTCTTATCATGAAACTGAAGCTATTGTATTTGCTTTCGCCAATCTGCAGATTAAAAG
>NODE_3_length_20090_cov_8.622311
CTTGTCAAGCGTTTAAAACATAAAAAACGCCAATATTTTAAAGCGGATAATAACCACGGGGCTTCTTTTGCCTTTTTTTTCATTTGGTAAATTTCTTAATGTTTATGGCTAAACGACAACCGTCATCCCGCTGCTTGTTAGCGGGATCTCTTGTTAGCGGCTGAGATACCGCGAATGAATCGCGGTATGACGTAGATTGCTGTCATTCCAGTGCTCCTTTTTTTGTCATCCAAGCAGCCTCCTATGGTGTCATCCCAGTGCCCAGACACTGGGATCCAGCATTTCACACAATCCCATCAAGAACGTTGTATTTTACATAACACTTTTATGCTTACCAACCCAGTGTCCAATCAAAATTCCTGGATCCCAGTGTCTGGGCACTGGGATGACATCATAGGAACACTGGGATGACACCATAGGGGCACTGCCGTCATAAAGGAACCAGTGTCAGCTACTTGAATGACATCATGGGGGCGCTGGCCTGACAACCGTCATCCCGCTGCTTGTTAGCGCCGCGGCGGTATGACGGTCCGCTGCTTGTTAGCGAGATACCGCGAATGAATCGCGGTATGACGGTGTAATGACGGTTAAGTAATTCGTTATCCCGCTGCTTGTTAGCGGAATCTGCTGTGGCGACATAAACTCAAATCATTTCAAATTTCAATCCAAAGAGGTATCATTATGTCAAACAACTTCAATTTTAAAGAATTTTTTAACCACTATGAAACAAATAGTACGTCAGATGATATACAAAGGTATTATTTGCTGTGGAAATCAGTAATAGCGCAGGCAATGATTGATGCAGCAAGTAACTGTAAAAAAACAGAAAGCTTGGTAGAAAAACGTAAGGCAATTTCTTGGTTGTCAGACTTTAGTCAAGATTTTGTGCACACATGTATATTGGCTGATTGTGATCCGGTATACGTAAAAAATAAAATACAGCCAACCTTAAAAAGCCTTACTAGATAAAGCCTTTTTATATACTTAATGAGGTTTACTCCTTTTACCGAAAAAAATATAATTCAATCTCCTATCTATAGTTGCCTCTATATCTTTGATTAATAGCTGCTTTATCATGTTTACTTTTCGCTTTGCATCTTGAGCTTGACGCTCATTGTTACCACTGTTATTGCTGTAATTATTCTTATCACTATAACTACTGCCACTTGGTTTGCTACTGTTACTGAACTCACTACCCTTTTTTCTTCTTGTGTTGAGTATCTGTATTATCTTTTCCTTTAAAAAGGACTTCCAGCCTGTGCCAAGTAATAATTTATAGAGAAAATGCGGAGTAAGAAACGCCACTAATATTCGAATAGAAATTCCGTAACCGAGATCTTCCCTATTTTCATAATACCACTTGCAATATTGAAACAAACGGTAAAACGCATTTTTGAAAGAGCAAAATTCTACAGCATACCAAAAACCATTGCTGAGAAACATGAGCACAATGCTGAATGTGTAAAGATACATTGTGAAGAGAAACAGTTTCACAATTATATCTTTTAGACTACCTAATATATAATTCAATAATCTTAATTTATAGAAAAGTGATATCATTTCACACCCACTTCAATATGGCTGGGGTGGAAGGATTCGAACCTTCGCGTGGCGGTATCAAAAACCGCTGCCTTACCACTTGGCTACACCCCAATACTACTTACATCAATAACACTATTAGCCCAATTAGTAAAAGATTTATTTGCTTTTTCTATGGGCATCACAGCAATAGCTGGCTGATCATAAGAATGCATTGCTTCGATTTTTTCTACAATTTTATCAACTTGATCATTCCTGCTCTTCATAATTGCCACTACTTCACAACTATTACTAATTTTACCTTCCCATAAATACAGAGAATTCACTTCGGGAAATATATTTACACATACAATTAATTTCTCGTTTAACAATTCTTCAGAAACAGTTTTAGCCTCCTCAAAATTTGAAAAAGTTGTATAAACCAAAACTAAATTATTCATTAGTAGCTACATAAATGCATTGCTACTATACTCTACCGAGATTTATTCATCAAGAGAAAATAACGCCAGCGCGTACTGTATGAACATTTGTTTGCAAAGGTAGTATGTTAAGTGTTATAGCTAGTTTGCCTCAAACGTAAAGGTGTCATCCCAGTGCCCCTGTGATGTCATTCCAGTGCTTGACACTGGAATCCAGTTTTCCATATAATCTCATCGAAAACGTTGTAACCACTTCCTATGCTAGTTTGCTTGTAAACAAGCAAACTTTCCTGGATCCCAGTGTCAGCTACTCGGATGACACCTTTCCTAGCAGAGAAATCACAATGTTCATACGGTTGTACGCATACCGCTGGGATCTAGGATTTTTCTATAGTTTAAAAACAAAAAAAGGACGTTACTCATTGAGTAACATCCTTTTGGAGAAGGTAGAAGTTTTACTTATTACACTGTTCCTGGAGTTGCTGTAGCTCTTGAGTTGACAGGTTCTGCACTAGGTTGATCTAGAGATGCGAGTCGTTTTGCCAACTTTTCTTCGAGTTCTCTGTCAAATTCTTCTTTTAAAGGAAGAACTTGTTTTCTTGTTAGCGTAGAAGAACCAGAACCCATTCCACTATCAGTAGAATTACTGTGAGTGAGAGTTCTGTTACTCAAACTATCCAGGTTTTGCTCCACAATAGGATCACTGAGAACATCTTCACTGAAAGAACTTTGTCCATTTAAGTTAGTCAATGAGGCGCTTCTAGGTAGTTCTGGTGGAGCAACTGGAGTAAGCTTAGGAGTTAAGCTACTAGATGAATTGCTTCTACGGACTGTTGCAAAGTTCTGAGAATCTGAATCAGAGACAGTAGCAGTACTTTCAGTTCCTATAGAATTTAGTGAATTGCTTTTTGACAAGCTGTTAGATTGTTCAGAGCCTTTTCTTCCCAGTGAAGAGAATGATGATGACACAGACCTAGTTAAACTTTTGACAGAAGGCCTGTTAGCTTTTTTCTCTGCTCTGTCAAACATATTGCTTACGCTTGAGTACAAATGATTTTCTCTACATTCTTTAATAACCTTCTTAATTTCATCGTGATGTTCAGAGAAAACACTGTCGATGAAATAACTACCTTTAGGTAATGACCTTTGTGTTAACAAGTTATGCAAGCTTTTTTCATTTAAATTATTAATGAATTCTTTCTGTACTTGCCATCCAGAAGTATGTTCAATCTCCCCTGATTTTGCCTTCTCTGCCATTTTTAAATCAATTTCTGACGATATTCCAGAAAGTATATTTTTCACTAACCCAGAATTATTTCCTTTATCAGCAAAAATTGCTTTCATATCATTTCTTATTTCGTCAGATTTCTTAATTGCATCTGGAGTAAACCTTTTTACCTTATCTAAATAGTCCGTCTCACCAGATGCCTTATGGAACTTATTTGCCACTCCTTCGCCTACAAAACTAGCGCCTTTTTTCAGTGAATCTACTGAATGTTCATAACCTTCTTTCACCTTATCTTTAACATGCATAGCACCATCTCTAACTTTTCCGGCAGCGTATGTTGATGCGTCCTTAACTTTCCCAGCAGTATATTTCGCCCCATCAACTGTTTTTTCTGCTGACCACTTGAGCCCTTTATATCCAGATTGAACTGCTTTTACAGCGACTTTTACAGCGAAATATAAAGCAAGACCAACTATAGCACCCGGTATAGCAAGTGTTGCACCAACTGCCAAAAGTGGTAGTACTGCCGTAAATAATCCACTTGCTGTACTTACTACAAGAATCTTATCTCCTTGTTTCATCTTAGAGAATTCTGTATCTCCTTTTAACAGGTCAGTCATTCTTTCTTTTAGCTTCTTGTGATCATTAGCAATATCTGAATTTGGTAGATTTTGCATCGTTTTATTCAAATCAAAACTATCTTCTGGTTGGTTTTGTTGAGTTCCAACAGAATTTGAATTTTTTTCATTATGTAACATTTTAAACCTCACTATTAATTAAATATATTATAATTGTATTCCTTGATTCTTAAGTTAGTGTTAAATTGATTGCCAGTATTTATTTGTCTTCAAATAATTTCGCTTGACGTGTTTTGTGGTAACATAGAAAATTAGGTCAAGAAGCTGCAGCATTTATGAAGTATAGAAAAAGAACACTCATCTTTTTGGCTGTTATAACTTTAATAATAATAGCTTTACTATTTAGGTATAATTCCCATTTTCACAAAGACGTAGTGCACTTAAAGAGTGACAACAAAGAATTCAAAAAAAAGCCAAAAAATTCCATAGAGTCGACCATATTACATAGAGAAAAGGAAGTGTACGATCATGTTTTCCATCCTGATGATTAATTTGTAAATAAAATAGCAATTTATGTTTGCATTTTCTTATTAAAGAAGTAATATTAGCGTATTAATTATAGAATCAATCATTATGTTTGATGATAATAATCCTTGGAATCTGGGAAAGAAACCAGTAGGGAACAAAACTCCTAATAATGAAGATATTTTAAGTAAAGCTGTATCTGATATAAGGTTCTTTCTTAATGGATTAACCAGAAACAGGGGCAAAAAACCTTATTTCATCATTTTCATTATTTTGCTGTTCTATGCTTGCACTGGCTTTTATATTGTCCATCCTAGTGAAGAAAGTATAGAACTTACCTTTGGTAAATATTCTAATACAGAAACACCTGGTTTGCGTTATCACTTCCCCTACCCTATTGGCAAGGTTTTTAAAGTGAACGTTAAGGAAGTAAATCGTGAAGAAATTGGGGTAAGTAGTTCTTATGGGCGAGATACAGATCGCGGTGAAGGCGTGATGCTAACTGGAGATGAAAATATAGTCAACGTTAACTTCGAGGTTCAGTGGCGCGTTAGAGATGCTAAGGACTATTTATTCAAAGTGCGGGATTACAAACCCGGTTTCAGTGTTAAAAATGCTGCTGAAAGTGCCATGAGAGAAATAATAGGTAAAAATACGATCTCTTTTGCACTTGGTCAAGGCAGACCAGAAATTTCTAGAGATACTAGAATTCTATTGCAGCAGATTCTTGATGGATACCAAATGGGTATAGAGATTTTATCTGTTCAAATGAAAAAAATTGATCCACCAGAAAAAGTAATCAGTTCGTTTAGAGATGTACAAAGTGCTCGTGCAGACAAAGAGCGTACTATAAACGAAGCATATGCTTATAATAATGATATTATACCTCGAGCAAAGGGTGAAGCGATAAAGATAAAATTAGATGCACAAGCATATGAAAATGAAATAATAAATGAAGCAAAAGGTAATGCAAATCGCTTTTTATCTCTTTATGAGGAATATAGACAGAATCCTTCTCTCGTTAAGAATCGTATTTATCTTGAAACTATGGAAAATATTTTCAGTAAGGTAGACAAAGTTGTTGTAACTGATGATCTGAAAGGTATGTTTTCTTATTTACCTCTTACAAATTTAGGAAAATAACCATGAGTAGTAATATTAAAATTGTTTTTGTTTCTGTATTTGTTGTTTTATTGATTGTTTTATTTAATTCAATATTTGTTGTGCAAGAAACAAAGCAAGCGATAGTTATACAACTCGGTAAAGTTGTAAGGGATGTTAGGGAAAGTGGCTTATATTTTAAGTTGCCATTCATAAATAGTGTAGAGTTTCTTGATAAAAGAGTTTTAGATTTAAGTCCTGATAAGATCCCAAGGGAAGTGATAACAGCGGATCAAAAACGTATTATAGTAGATGCGTATGCAAAATATAAAATAACAAATCCTGTTACTTTTTACCAGGCTGTGAGGAATGAATCAGGTCTGGTTAGAAGATTATATCCGGTTATAGAAGCACACATAAGAGAAAATATAGGCAGATTTTCGTTGATTAGCTTGTTGAATGAAAAAAGATCAGAGGTTATGCAATTGATTCAGCGTGGAGTTTATTCTGAAGCTGAAAAATTTGGCATAGAAATAATAGATGTAAGAATTAAGAGAGCAGACTTACCAGAAGAAAATAGTTCTGCAATATTTCGCCGTATGCAAACTGAAAGGGAAAAAGAAGCAAAAGAAATTAGAGCAGAAGGAGAGCAAGCTGGGCAGGAAGTTAGATCAAAAGCTGATAAATTAAAAAGGGAAATTATCTCCAGTGCAGTAAAAGAATCGTACGAAATAAGGGGCCGTGGTTATGCTGAAGCAACTAGAATTTATAATGAGGCATTTAAGGTCGATGAAGAGTTCTTTAACTTTTATCGCTCTATGAGCGCTTACAGTAAATCATTTGCCGAAAATAATACTAAATTTGTACTTTCACCAAACAATAACTTTTTAGATATTTTAAATAAGGGGTGGAAATAGTCTATGAAAAGTAAGGCATTTATTTTATCTATATTTGCATATTTTCTAATTGCGTTTTCTTCGTATGCTAATATGTTTGATTGGAATGCAAAAAAGGTCGTTGATGCTAGCACTACTGCATGCAACTGTAATCAAGGACTTGCCGATTTAGTGGAAGAACTCATTCCTGCGGTTGTAAATATTTCAAGCGAACAAATCATCAAACAAGAAAATAACAGCAGAACTAGAGTTCCATCTATGCCAGGAAATAATTTTTTTGATGATTTTAGAGAGTTTTTTGAGCATTTTGATCAGTTTTTTATGGATAGGGGCCCTAGTGTTAACAAAGAGGTGGTGTTGCTTGGTTCTGGGTTTATTATAGATAAAGGTGGAACTATAGTAACCAATTATCACGTTATTAAAAACGCCAAAGATATCACAGTTACTATGAACGATAATACTTATTTCAAAGCAGAAGTTTTAGGCTATGATGCAAGAACTGATCTTGCTGTGCTTAAGATTAATTCTGATAAAGATCTTTCTTCTGTTGCATTTGGTGATTCTGATAAAGCAAGGGTTGGTGATACGGTTATGGCAATAGGTAACCCATTTGGTTTGGGTGGCTCTGTAAGCACAGGAATTATATCTGCAAGGTCCAGGGACATTAGTATTGGCACTATGAATGAATTTATTCAAACTGATGCTGCAATTAATAGGGGTAATTCTGGAGGACCGTTATTTGATTTAAATGGAAAAGTTATAGGTATTAATACTGCTATCTATTCTCCATCTGAGTCTGGCGGCAACGTGGGTATAGGTTTTGCCATACCATCTAATTTAGCTATGTCAATTATTGACACATTAAAAAGTGGCAAAAAAATAAAACATGGTTGGCTTGGTGTGCAAGTTCAGCCTATAACGAAAGAATTTGCTGAGTCCTTGGGTTTAAAAGATATAAAAGGCGCATTGGTTGCAAGTATAGTAAAGGATAGTCCTGCAGAAAAAGGTGGGATTAAAGTAGGTGATATATTATTAGAATTTGACGGTAAAAAAATCGATAGAATGACACAATTACCTCAAATGGTTTCAAGAGCTGGACCTGAGAAAAAAGTGCAAGTTAAGTTACTTAGAAAGAGCAAAGAGGTTAATATTAAAGTTGTGATCGGAGAATCTACAAATGATGGCCAAGATAACAATCAAGAAGAAAATAAATCAACATCTGATTATGTAACCGGTTTAACTGTTTCAAATCTGCCAAAAGAATCAAAAGAAAGTAAAAATAATGTACCTACAAAAGGTGTGATAGTTACCAATGTAGATAGTAACAGTAATGCCACGTTGCGTGGTATTAAAAAAGGAGACATTATTATCCAATTAGATGGAACCGATATAGAAAATACTAATGATTTTCAAAAACAAGTTGATTCAGCAGTAAAGAAAAACGGTAAAGATTCAATAATGTTGCTCATTTACCGCAATGGAAATCAATTCTTTACTTCGATAAAGTTGAAGAAATAGCACTCGTAGGTTATTTACTAAATTAGCAGCATTGTAAGCCTGTCACTGTAACACCTCAATCTTACAAGACAAATCAAAACTATTAAAGTCTACATTCCATTCACTAAAATACACATATGGATAATATAAATTTTCTAAAATTCATTGAACTGTGCTTTCAAACAGTGGTGCCGGGATGTGAGTATAATGATTATCAGTACATAAAAGTCATAGCAGAAAGGCTGGAAGCAGCAAATGCTGGCGAAGTAAGGCGCATAATATTCAATATGCCTCCGCGTTCAATGAAGTCCATATGTATGAGTGTTGCGTGGCCCGCATGGATACTGGGCAACTGCAAGAATAATAGTTGCAAGTTATTCTAAGTTGCTTAGTGAAAAACATTCGCTTGATACCAGGTGCATAATGCAATCTGATTGGTATAAAGAACTATTTCCAGAGGTAGAACTATCCAAAGACCAGAACACTAAATATAAATTCCAAACAGTGCAGAGAGGATACAGAATCGCAACATCAGTTGGAGGAACATTAACCGGTGAAGGTGGTGACTCTATTATTGTGGATGATCCGCTTAACCCTGCTCAAGCTTTGAGTGAAACATTTAGAAAACGTGCCACAAACTGGTTCGATCAGACTTTAGTAACGAGACTCAACGATAGAAAAAAAGGAGTAATTGTGCTTGTGATGCATAGGCTCCACCTGGAAGACTTAACTGGGCACCTCTTATCTAAGCCAAAAAACATATGGCATCACATTTGTTTGCCAATGATTTCTGAAAATAAGGAGGTTATTTATTCAATTAATAACCATACTGGTGTCATTCCAACCCCCCCTCCTGTCATCCCAGTGCCCAGACACTTGTATCTGGGATCTCGTTCCTTAACTTTATAGTGTAAATTATTTCAAATTGTGTCTAGCTGCAAGTATAATAATTTCCATTTATAGATAAAGTATGTTGCAAATGTTATGCCAAAGAGTATAATAAAATCTATATCAAATACTTTACAAGAAAAAGTGGGATAGAGGCAAAAGCAAATATTAATAAGGATAATTTAAGAAAAGCGCATACTAGAGTTTGAAGAAGCAGTAAAAATAAAAAATATTATTGAAAGGTTAAATAGCACATGATATAATATATATATATAGTGTAAAAATGTAAATAATTTTATTGACATCTTTACATTAATAGTTCTTAAATATTTAGTACTGTAGAATTAAGTTTTATGAAGGAAGTAAAAATGGTGGAAAGCTTTTCAGGTAACAACAAAGGCAGTAATTTTATTGAGGAGGCAAAAATAATGGAAAATTTTTCAGATAATAACGGAAACGGTAGCTCAATCTTCCAAGGAAAAATCAGGGAGCAAGATTTCTCTGCAGAGCAGAAGCTAAATGAACTAAAAGCAGCCAGAGAGGAGCTTACCAGACAAGATTTCCTCAGGAGGCTCGAGTGTGAGCGTCAGGCTTCTAGTTGTATCGATGAAATATCATCTCAAGCAGAGCTACATATCGGAGAAGGTGATGATGAGGATTACTTCACTGGTGAAAAAGGAAGAGTACTCGGAGATTTCTGGAATTTCTTTGAATCTCTCTTCAACCTTTTTGAAGTAGATGTAGATGATCCGAAAATCTACCAAATGCTCAAGGAGAAGAAAGAAAAAAACCTGATTGCTGCGATAATGAAGTTTTTGTGTGATAAGCTTAAGGAGTTAATCAAGAAGATTTTTGCACGCGATTTAAGTTTCAATCAGAAGTTGGACAAAGAGATAAAAGAATTGCAGGAAAAATTAGGCAGTGGTGAGTTATCAGAAGAAGAGTTTGCAAGGGCGTTAGAAAGATTAACTGCATTGCAAGATCTGAAACTCAGGTTACAAATGGCCGTTGTCGGATGGATTGTTACAATGTTCGCAGAGATGTTTGGAGTTGAGTTGGCGGCTGCGGTAGAGGAATCTACAGAAAAAGAAGATAAAAAAGCAGAAAAAACATCATTAGAAGCAACTAAAGAAGTTTGCGAAAACGTAGAAATGAAAGTGGATGAAAGAGAAAAACCTAAAGTGCCAGTTTTCCTTTTTGAAATTTCACCAGGATTTGTAAGACCGGTTGTTCTGAGCAAACCAGAACTTGAAATTGCGTCAGGTCCTTTGAAACATCTATTGCGTCTTGCTGAGCTTGAAAGAAAATATCATGAAAATTCACAAAAACCAGAAAAAGTGAATGAAGAGAAAAAAGCGAAGCCTGAACCGAAGAAAGAGGTGTGTCCACCGAAACTTCCAGACAAGAAGCCTGTGGCAAGTGGGATAAAAATTAATTTTAATAAAATAAAGAATATTGGTTTCCGAGAAAGGGATGCGAATACTAGTGTTAATGGAAGAGGAACCACGCCACCCACTAATGGACAAGGAAACAAGCTTGATAATGGGAAGAAAAACGAGTCTGCTAGTTATGCAGCAAGCCGTCTGAATGGTAATGTTAATAAGAAAAAAGCGGATAACCTTTACACCGAACTTGCAAAAGAACTTGCCAATTTTAAAATAGGTGTTTGGAATGGTGCTGAGAATGAAGGTTCTGTGAATGATGCTCAATCACCAAGAGGATTGACTAATGATGTAAAAGTTGAGAAATGTGTAGAAGGTCAATCAGTAGGAAAGACATAATCGTGAAGGTAGTTAGATCCCAGTGTCTGGGCACTGGGATGACACCCTCTTGGATGGAAACCAGCGTCAGCTACTTGGATGACGCCTCACCATGTCATTCCAGTGCGTGACGCTGGAATCCAGGAGTATAAAAATGACGAATAAAATTTATACTAAAAAATATAAAAAAAGTGCTTGCGCTACAATTTATTTTTAGTACACTAGTCACATAATATTTTTACTTAGGGGTCAATATGTATAGTAATAATGATAAAAAAGATAGCGATAAAGGGTTTACTCCAAGCAGCAGGTATGAAAAGTATAGCGGTTCTAATCCGGTAATGCTTGAGGCACGTGAAAGACAGAGACGTGAAAGTAGCAAGCCTGGCTCGCAAATGGAGAGTAGTAGCTCTACTAGTGCTGGCAGTAGTAAAGGTAAAAGTAAGTAATGTTGTTTCATCACAATTTTAGTAGGGGGAGTTATGAGTAATTCTACAAAAGGGCTAGTTAACGCATTTAACTTAAATAATTATGGTATTGATAAGGTCAACACTAATTTTACTGTAGGAGGTAAAAAGATTGTTGGTTTATTTGCTAGTGGTGTTAATACAAAAGAATATCTGCGAAGAATAGGAGAGGAGATAATAAAGCAGCACTACAGTGATGGAACTGAGTTAGCAAGTAAATATTATAACTTAAACTATTTTCCATTTGTTCTAGATGCTAATCCTGATAAAGAGGATTTAGGTAATGGCATAGTGAAAGTAAAGCTTGCAGATTCTACAGATAATGGAGTAATTCGTAACTTGAAGGTTCATTTTGCTAATGAGTTTGAGGGGGCTGTGAGATCTAAAGTGGCTGCACTTCTACAAGGATTAGTAGGAATAACGAAGGAACAAGCATATGAATGGGTCAATGGAATTGTTGGAACAGGAGCGATAGGTAGTCCTTATCTATACTGTATAGCTTTTAGCAACGAGTACCTCGAAAAAAGGTATAATTCGAGGATTTTTGAGCTATTGAAGAGTCTTTATATCAGTGAATTTAACTCAAGATTAGAGGCGTGTGGTCTTAAGAGTTCAGACTTTTATGAATATAAAGATGGTATGTTATACATTAAAAATGTGAGTGATAAGGTAGTCAGGAGTGTAACAGAATATGTTAAAGGGCGAGTAGCGCTTGATTTTAGAACTCCAGGCAGCGTAGAGTTTAAAGTTGAAAATTGTAAAAATGTTTTGAGTGAACTAATTCTTAAAGCGACAGGAAAGTTTGTTGACGGGTATGATTATGATGACTTTACAAACAAAAACAAAATAAAGAATGGGCATAGTTTTGCTCTTATACCTTTTATAGAAGAGAATGGTCAGTTGAAATCTTTAAGTTCTAGGGATGCATCAAAGATTAATGGAGGAATATTTAATGGTTTTCATTGTATAAGTGATATTAGAGGCAAAACTGCAAATCCACAATTTGCTAATTGTAAAGAGCCAGTTTATGCTTTCTCTAATAAGCAGATTGCTCAGTTACTTCCTAAAATTATGGGGTCTCCAATTGCATATAATCAAATAAACGGACGTTTTGAATTTGCAGTTGATCTTGAGAATTTTAAGAGACGTAGCTCGAGTCGATCCTCCTCAACGGTAACTTCTCCACTCAATTCTCCTACACATGAAGAGCGACCAAGAACACCGCTTGAACAAACTGGAGCTAGGTTTTTTGAATCTAGAGGAGACAGAGATAGTGGTCTTGATGATTCACCTCCACAACTTAAGGATTCTGGTTCTTCAAGTGGTGGTCCAAGTTCTGGCTTAACTGAATTGTCATCACCGACACAGGAGTTTCTCAAGCGAAGTCGTGGTGAAGGGTTAGAGAGTCCTCTCAGGCAAGGATCAGAAAGAGAGGAAGGAAAAGGGGGGCTGTTTCAGTTGGTGCCGGGGGAAATAGATTCAAGTCAATCCACTGATGATCAATCACAGCTATCTTTGAGTAGATCATCATCGATTTCTTCTCCTATAGCATGGGATGATTCAACATTCTTAAATCCTGAGGTTTCTAATGAGGAACCTAAAAAACAGCAAGTTACTAAGGAAAAGGAAGAAGAAAAGTTGTTTAAAGCATTGCTTTATTGGTTTAACTTAAATGATTATGCTTTGGATCCTCCTCATACTAACTTTATTGTAAAAAATGGGAAGATTGCTAGTTTAATTGATGATAGTGTTGATGTAAAAGAGTATTTAGAGGAGATAATAGATAAAACGAAAGAAGAGTATCGTGTCAATAAGGAAGAAGCCTATGATCTAAATGAGTTTCCATTTCAATTTCTTTCTAATTGTGAGAAAAACCAAGAAACAACAGTTGTTGCTAATATAAGTCGTGGTGCCTTACTTAACTTAAAAGAACTTTTTAGTCGGGAGCATGAGGGAAAAGTAGAAATAAAAGATATCGACATTAACATCGTCGAAAAGGCAGTGAAATCTGAAAAGGACAAATGGGTAAATTTTCAGGTGCAAGAACATGGGTTATCCCCTAAAAAAGCAATTAAAACCTGTTATCCCGATGAAAGCGTATTAGAATATATTTCAATTACAAAAGACAAAGGTGGATGCTGGATTAACCGTGGTTATGATGGTTCGGAAGTAGAGTCGTTTAGGAAAGAGCAATGGCCTGCTAAAGGTACGTCAAAAGCTGAAAAGATGAAGTCCGAAGATAATAAAGACAGCGGTATCTCTTCAGCGGAGGCGACTGATGCTGAAAACGTAAGCTCTAAAGCTGAGGCAACAACAAGTGGTTATGAGTCTATGGATTGTGAGAATACTAGAGGAGGATCGCCAAAACGTACTCTAGAGTTGAGTGTGGGAATGGAAGAATTGACAATATCCACAGACCTGTATGCCACTAAGGCCGAGCAGCACTCTCCTATAAAAAAATTTAGAAGCAATTGATCTAATCCACCGCTCTCAGCCACCTAAGCGTTTTATTAGGGTTAGGGCAAAGTCCCTGACCCTAAAGGCACTGGTGTTAGTTTTTCTCATCCATTGCAGATATTGCGCGGTACTAAATGTTTAAAAAGTATTAATATAAAGATATCAATAAAATTATTTACATTTTTATACTATGCACATTACATCATGTGTTATTTAACCTTACAATAATTTTTTTATTCTTGCTGCTTCTTCAAATTCTAAATTTTCAGCATGCTCTATCATTTGCTTTCTCAAATCATCCTTATTAGTATTTACTTTCGGTTCTGCTATTGCCCTCTCCTGTAAGGTGTTTGATATAGGTTTTATTATAGTCTTTGGGACAATATTGTGCAATATATTATGTTCTTCTTGTTTTTTTCTTCTTCTTTCGGTCTCTCTTAATGCACGGTCCAGAGAACCAGTGATTTTATCTGCATACAAAATTACTCTACCTTCAGCATTACGCGCAGCACGACCAATCGTTTGAATTAATGAAGTTTCCGATCGCAAAAATCCTTGTTTATCAGCATCCAAAATTGCAACCAACCCACACTCTGGAATATCAAGACCTTCCCTCAGCAAGTTAACACCTACTAAAACATCGATTTCTTTAGATCTCAATTTGTATATAATTTCTATTCTCTCCAGCGCAGCAATATCAGAATGCAAATAACTCACTCTCATATTCATTTCACTCATATATTCAGCTAAATTTTCAGCCATTTTTTTCGTCAATGTAGTGATTAAAACACAAAATCCCTTCCCTATTGTCACTTGTGCCTCATGAATTACATCATCAATTTGACTCTCTATTGGTTTTACAATGCAGATTGGGTCCGCAAGCCCTGTTGGACGGATAACTTGCTCTATAAATACATTACTGGTCTTTGCCAACTCATACTTTCCGGGAGTGGCTGAAATGTAAACAGTCTGCGGCCTAACTCCCTCCCACTCTTCAAATTTTAATGGACGATTATCAAAAGCGGAAGGGAGCCTGAAGCCATAGTCAATCAATTTCTTTTTACGCGCCTCATTACCACTGTACATCGCACCAACCTGAGGAACGGTGACATGACTCTCATCAACAAATAAAATTACGTCTTTAGGTAAATATTCAAACAAAGTAGGTGGTGGATCCCCAGCTTCCATTCCATAGAGATAACGCGAATAATTTTCAATACCTTTACATATTCCTGTTGTTCTCATCATTTCGATATCAAAATTAGTGCGTTGCTCGAGGCGCTTTGCTTCAACAATCTTGTTTTGCGAGTAGTAATAATCCAAGCGTTCATGCAGCTCTTTTTTGACTAGTTCAATTGCCTGCAACAAAGCCTCACGCGGGGTTATGTAATAGCTATTTGGAAAAATGGTGATTTTATTTACGCCTTTGGTAACATTGCCCGTTATAGCATCAACTTCAGAAATTTCTTCTATTTCATCGCCAAATAACGATAAACGCCAAGCTTTATTTTCATAATGGGAAGGAAATATATCAACAATATCGCCGCGCACTCTGAAATATCCTCTCTCAAACCTGGCATCAGAGCGCTTGTATTGAAGATCAGTTAAGTTGCTCAGGAAATCATTAATACGAATTTTATTTCCAACACTAAGCGGTATGATCATGCTGCGGTAGCTCTCAGGCGAACCAAGACCGTATATGCAGGAAACACTGGCAACTACGATCGTATCCCTGCGCTCCAAAAGGGAGCAGACGGTGGAATAACGCAGCATCTCAATTCTTTCGTTAATTGCAGAATCTTTTTCGATATAAGTATCAGTTTGTGGTAAATAGGCTTCAGGTTGATAATAATCATAATAAGAAATGAAGTATTCAACAGCATTATGGGGAAACAATCCTTTCATTTCCTCATAAAGCTGTGCTGCTAAAGTTTTATTGTGTGCCATAATTAATGCAGGCCTGTTTGTCCTTGCAATAACATTTGCCATAGTAAAAGTTTTCCCAGAACCAGTAACTCCAAGCAAAACTTGGTCTCTTTTATTGCTATTTAGCCCCGCAATTAAACTATCGATTGCCTGCGGTTGATCTCCAGCAGGTTGAAAATGTGTAGTGATTTGAAATTTCATAGACTTTACTTACTATCTTTGATTCATTGCATAGTGAACACTATATTGCTTTTAAGATAAGTTGTATAGCTATCGTAAAGCCATAAAACATTAACCAACAATGTCATGCAAGTAGCTGACACTGGAATCTTGTTTCAATGTTAAACAAAATACCATAGAATTCAAGAAGACAATTCCTAAAAAATCCCTACATCCCAAAAAAGGCAAAATGCTGCTTGAATAAGCTAAATTTTTTTAGATGCAAAAACAATAAAACATAGTTGATACTAAATTATAGTACTCCTATGACAACGTTACAAAAATTAAGGAAATGGATAGCTCTGATCAATTGGAATAGTATTTTCAGGTACCGGTGGTCAATATGACATTTTTAAAATAAAGATTTAGAACCTGTTTAAAATCTTCTCAATAGAAGAGAAATGAAGGAAAGAACGACCATTTGTAGGCTAGTGTTAAGTTTTCGCTCGCAATTTTTCCACAATCGTCTGCATTTTTCTAACCAAGCGAAAGATCGCTCTACAACCCATCTTTGTGGCAATACAGCAAAGGAATGTAATTCACTTCGTTTTATTACTTCTACAGTTGCTCCAATAATCGTTTTTATTTGAGTTGCAAAATTTTCTCCTGTATAACCTGCATCGACCAGTATATTTTTAACTTCCGAGAGGTTTTCTTTTGCGCTTTCAACCATTCTCACAGCACTGCTAACCCCAGTTGTAAATTAGAAAAAATAGAAAAGGTAAGGAAATAGGGTAAACTCCGAGGTATTTGATATTCATTCCTAAAATAGGAGGTTACCAATGAAAGAGAAAGTAACAGAAATCTTTTGTATAGTCGATGATTTTTGCAATACAGTCGATGAAAATTTTGCAGAAAAACTTCTACCAAGTGGCAAAAAACCAACCAGGACGCCAGAGATTACGCATTCAGAGATTTTTACCATAATATTGCTATATCAAGTGCGACAATTTTAAAATTTTCTATGTGCATTATTTGAAATTATTATACGAATCAGCGTTTCCAAAATTGCCATCCTATAGTAGGTTTATCAGGCTAAAATCGCAGGTTTTATGGTATTTAGCGCTCTTAATGCAATGGTTTTGCGAACAGTCAAAAGTGACAGGGATTTCGTACATAATCTATCGCTGTTTGCCATCCAAAAAGGACCTCGAGAAACAAAGTTTTCAAAGGGTTGGCAAAGATTGGAAAGACTACTTATGGGTGGTTTTTCGGTACATCTAGTAATCAACGAAACTGGCGAAATTCAAGGGGTTACGGTGACAAAAGGCAACGTTGATACCTGTGCCAAATTTAACTCAGAAATTGACTGGATTATTGTTTAGAGATAAAGGATATATCAAAAAAGATCTTTTTCACGAATTATTCGATAGAGGGTTAAAGCTTGTAACCAGTATAAAAAGGGTATGAAAAACTCATTAATGGTGCTAAATGAGAAGATTTTGTTAAGAAAAAGATCGATTATTGAGACAGTTTTTGGCTCTCTGAAAAACAAATTTGAGATTGAGCATACTCGCCACAGATCACCGATAAATTTTTTGGTACACATTTTTTCTACGCTTGTTTCATATTCCATGCAGCCGCTGCATTTCTAAGCTTTACTTCGTTGGCTAATCCGCAACTGGGGTATATAGGGTTGACACCAAGGCAATATTCTTCTGGAAAAGTTGATCGGCATGGCAGCATATCAAAGATGGGACCAGCGGAATGTAGAAGTATGTTATATGAAGCTGCACAAACAATGCTTACAGTTACCAAGAGGACATTTAAATTAAAAAACTGGAGTTGCGAAGAAAAAAGGAATGAAAAAAGCAATTGTAGCAGTAGCAAGAAAATTAGCTGTAATTATGCATAGGATGTTGGTTGATAAAACAGAATTTTATTATCAATAAACATCAAAAGAGCATAGGACAATAATTTTATTGAAAATAAAGATAGCAATGCCGATGGAAGGGACAAGCAAGAACTTAGTTAGACTTCGTGGTAAACATGTTGCCGTCCACTTCCGCCTAACAAGTATAATGCGGCTTGACAAATTTATTGTCATCTCAGACCGCGGAGAGAACCATATGCTACTTTTCACTTATGTAAAATTACCAAGGATTATGGAGAAGATATGCTGTTTTGATTTGTGTGAAAATTATTGTTGACTTATGTGCAATTAGAGAACCTAAGTCACTTTAGCTATAATTCAGAATTGAGAGCTTTTAATAACTCTCTAACTCCCACTTAGGTCTTGGTGCAAAATTAAGTGGATCTATATAATTTTTCTGTAACCTTTCAATTCCTGTCCATCCAACCATAATTGCATTGTCTGTACATAGGTCGTTAGGGGGAAAAAATATGTTTAAGTTTATGTGTTGTTTTAATTTTTCTCTCAAGAAATTATTTGCTGCAACTCCGCCGGTAATCACAAAGTCATTGATTTTGATATTTAAAGATTCGGCCATAATAATTGCATTACTAACCCTGTCCAGCAGTATGTCACTAATACACTCTTGAAACGAAGCACATACATCACACACATCTTGCTCGCTCATTTTAAGTTCTTGTACTAAGTTTTTTACTGCTGTTTTAATCCCAGAAAACGAAAAGTTACATCCAGAACGTTTTATCATTGCCCTCGGCAGTTTGAATCTTGTGCCATTGCCTTTTTTAGCCAACTTTTCAATTAATGGGCCTCCTGGGTAGCTTAAACCCAGCATCTTAGCAACTTTATCAAATGCTTCTCCTAGTGAATCATCGAGCGTTTCTCCAAGTTTAATGTATTTACCTACATCCTGTGCAATTAAAAATTGACAGTGACCACCTGATATTAGTAGGACTAAAAATGGAAATTTTACCTCATGCAGTAACCTAATAACCAATGCATGCGCTTCTAAGTGATTCACTGCAATGAATGGTTTTTGTGCTACATGCGCAATTGCTTTAGCCATCATTGTACCAACTATTAATCCACCTATGAGTCCTGGTCCTGATGTTGCTGCAATTGCATTGAGGTCACAAAAGTTAAGGTTAGATTTTTCCACGGCGCTTTTTATTAGACCACTTAAATGCTCCATATGAGCACGTGAAGCTATTTCAGGGATCACCCCACCACGTTTTTTGTGTTCTGCTTGGGAGAGAATTTCGTGAGCAAGGACTTGCTTGTCACTATTTACAATCGCTACTGCAGTTTCGTCGCAGCTTGTTTCAACAGCTAAAATGGTTTTCATGTATATTTAGTTACTGTATTACCAAAACTATACTTTGAAACGCTGTAGAAGTTAACTGCAAAGTTAACTTCTATAGCTAAAAGATTTACCGACAACCGTCATTCCGCTACGTGTTAGCTGATGAGATACCGCGCACAACTGTACGAACATTCATTCTTAAAGGTAAACTGCACAGCAAATGGTGTCATTCCAGTGCTTGACACTGGAATCCAGCCTTGCCGTAATCTCATCAAGAACGTTGTGTTTTAACATAAGATCAGCCACTTTTATGCTCACCAACTTAGTGCCCAATCCAAATTCCTGGATTCCAGTGTCAAGCACTGGAATGACACCATCTACTACTCAAATTACCTGCAAATTGCAATGTTCGTACACCAAAAGAATGAATCGCGGTATGACGGTTCGCGGCGGCATGACGTAGGAAAACCTGCACTATAAGCTAATCATCATCTCCAAATATAGAGCTAATTTTTTTGCCCCCAGGAGAAAATTTATTAGTCCAACTGCTTTGCACTTTGGTTACGTCTTTAGTGGCAGTTTTATTGCTGTATTCCTTGATTTCCTTATCTATTCTCTCCATCATTTGTGAATCAAGGTAGCTCTTTTTCCATTGGCCAGTAGCAAGGAACACTTTGTTTAAGTCTTGAGTGCGGATTAAGTATTCTTTATCTTTAGGGTAAACCTCCTGCGCCCAAGCAAATAGCTCAAAATAGCGTGCAAATAATTCAGATGCACGTGATTTTGCAGTTTGATAAGCCTGTATCTCCTTAAATATAACTTGGCCGATAATTTTCTGCACAAGAATATTTGCTTGCTTTAGGTTCTGCTCAATATCCTGGTAAACTTTATGGAGAAATTCCTGTTCCAAACTTAAGTTCAGTTCATTTTCAACCATGTGTGAAAGTTCATGCACTATAATGTATGGGTTTGACTTCCTCAGTACAATAACATATCTATTTACACTGGAAGACCTGATTGTCTTACACACTCCCTCTTCCATATCCACTAATCCCTCTTGGTATATTTCAAATGAGAGCCTGTTTTGCTTTATTAGTGATAAAGTGAGGTTTAATGTGTTTCTAAACTTCTCAAATTGATAGAGATATTCGACATACCGTATTGCATTTTCACTGCTTCCTACTTGAGTTGCTTGTTTTATTAAATTCCTGATTAGCATACCTTATTATTAAAGGAATTCTTTTTATACTCAAGAATTGATTGGCTACAAAGTGTTTTTAGGAAGCCTGATTGCATAGCTAAAGTAATTCATGTTTACTGATAACCGTCATACCGCTGCTTGTCAGCGGGATCTATGGTGAGATACCGCGAATGAATCCATAGCTGTACGAACATTCATTTTTGAAGGTAAATTGCA
>NODE_4_length_16856_cov_3.116719
TGAGATTATATGGAAAACTGGATTCCAGTGTCAAGCACTGGAATGACAAGGTATAAACCTTATCGTCATGCTGCCGCGAACCGTCATACCGCGATTCATTCGCGGTATCTCAGCATAGATTCCGCTAACTAGTAGCGGAATGACGGTTGTCGGCAAACTTAAGCCACTTTAGCTATAGCCAGTAACCACTCTATTTCTACCACTGTTTTTTGCTTTATATAAATATTTGTCGGCACGTACTATAAATTCTTTAATATTGTCAAGGTCAGATTCTTGCATTTCTGCAATTCCAATGCTCACAGTTACATCGTGGGTTGTATTTTTATCCGCAAGTATAAAAGGTTTTTTAGCAATAATTTTTCGTATTCTCTCCGCAATAGTATACGCATCTGATACATTGGTATCTGGCATTACAACAACAAACTCCTCACCACCAAACCTAGCTAGTAAATCTGTCACTCTGATATTTTCAGAAATTCTTTTCTGTATTTGCTTTAAAAGTTCATCTCCAGCACTATGCCCAAAACTGTCATTCACTATCTTAAAATAGTCTATATCAAGTATCATAAGAGACAACCTTCTATCCTTTTCCACAGAGTCCTTAACAATGTTTCTTAAGTGTGCATCAAAGTATCTTCTATTATAACAGTTAGTTAATGGGTCCTTTATAGACATTTCCGCATTATTAAATAAATTCATTCTCAAGGCATCTTGATATCTTTTGCGTTTTACTTGCGAATTAACCCTTGCTATTAGCTCACCCTCATCCAAAGGTACTGTTAAATAATCATTAGCACCTACATCAAGTGCTTTTACTAAATTGTTTTTATCATAATCCTCAGAAAGAATCAGAATTGGTGTATAACGTGTTTCCACCTTACTACGAAACTCAGAACACAAACGCAAGCCGTCAGTTTTTGAAAATTGCATATCAGAAATGATCAGGTCGTAACCATTCTCAATACCAACCTTCAATGCTTCCATTGGATCACTCAGTATTTTAATTGACCTAAAGCGTTGCTTTAATATATTATATATCTGCTCTGCTTGATGAACATCCTCATCTATAACAAGTACGTTAGCATCAAAAATCTGATTGGAATAATCCATAATACTGTTTCCTGCGACTCCACCAATCTCAGCGTTAGTTTCTCCTCTCAAACGCCATTCATCGATAATCATCTTTAAGCGTGTGAGAGACTTAATTCGTGAAGATAAAGCAGTTTCGTTTATTGGTTTAGTCAGAAAATCATCCGCGCCAGCATTAATACCTTGCACTCTATCATGAGTATCATGCAGCGCAGTTACCATAATTATTGGAATATGGGTTGTCAAGGGATCACTCTTTAGCTCCTTACAAACTTCAAAGCCATTCATCTTTGGCATCATGATATCAAGTAATATAATATCAGGCTGCTGCTTTGCTACTAAATCTATAGCTTCTTCACCATCATGAGCTACGATAACCGTATAGTACTCTGCTTTTAGTCGAGCTTCTAAAAGCTTGACATTAGATAGTACATCATCTACTACCAGAATCTTCGCTGTCATTATCTTTAGATGTATTATCTATATCGTAAGTAGGATAAAGCTTACCATTTTTACCAACTATGTAATTTACTTTCTCAGTATTACACTCTTTATATAAGTCTTCAATTCCGGCATCCTTCAATAACCTTCTGGCTTTTAACCTTACAATTGTAAAATACCTATATATAGTCTTAATAAAATCAATAAATACAGGTACCTTATTTTTATCAAGAACAATTATGCTCACTAAAGCTACAACTAAAATTTCTGAAAGACCTATATTGAACATTTTCCTATGAAGCAAGTAATTTAATCCTTCTGATTATAAATATTAATTTGCTTAAATCAAGTTTAGAAGCAACCATCTCATCTAAAAAACTATTATAACGTTCTATGTAGTCCTTATCATTACAAGCCCAGGTTTGAACCTTATCTTCAGGGTTATCAGTAGCTTTTATGACTTTAACAGCTAGCTTGTGATGGTAATTGCTTAAATCGTCCAATAAATCATTAACTAAGCTGCGATCCCAATAAGAAGAGCTGCTTTTCATCTTGATGGCAATTGTCCTAATCAGATCGAATCTTAACAGCGACTTTAACTCAAAGTATATTTTACCAGCATCAAGAATGGACAAAGATGTCTGTTCAGCAACAGATATAATATCCAGTGCATAAGTAAGAACGCACAGGTCAGCAATTTTTTTTGCTAGATCTTTATCTATATTANNNNNNNNNNCACCGAGATCTACACTCTTTCCCTACACGACGCTCTTCCGATCTGTGTATCCATGATTATAGACCTTTAACAGGTGTTCATCTAAAACATCATGGCCTAAAGTTTCAATTGCATCTTTAAATTTTGTAACATCATCCAATTCTACAAAGCTAAGATTTTTTACTAACCAAAACGATACTCTGCCAATAAATTTCTGCACATTTCTCACTATTTGCAAGTATGAGTTAATATCAATTTTTCCATCCAATTCATCAATTTTCTGCCACAGGTTATTTAAATCATATAGGTGGTTAACAACGATATATATGTTAACTGCTTCGTGTACCTTAATTCCAGTATTCTCAACTAAATTATTAATAAATATACAGCCCATCCTATTTACAACATCATTTGCAATGCAAGTGGAGATAATTTCTCTACGAAGTTGGTGTTTTAATATGAAATCCTTAAACTCTGTTGACATCTTTTTAGGAAAATAACCTAGCAAGTAGTCATTAGATATAAGATCTTTTTCAGGCAGATCGGAATGTATAATTTTATTTTTTATTGCTGTTCTAGCATAAGATATTAGAATAGAAAGCTGAGGAGAACTGAAACCTTCTGCACCGGTTAACATCCTTGCTACCTCTTCGTCAGTTGGAAGAAATTCTACGCTTCGGTTTAACAGCCCAGATTTTTCTAAACTGAGCAGTAACCTGTGGTCCTGCTCCAATCTCTCTTTAGCTTGCAAACACTCAAGAAGTAATGCTTTTGTTTCAATTCTGTTGTGGTTCTCAAGCACCTTGGATGCAACTTCATCCACCATACTTGCCAGTATTTCATTCCTTTTTTCTAAAGAAATACCCCCTGCTTTCATAGCTGAAACAAATGCAATCTTAATGTTAACTTCAAGGTCCGAACATATCACTCCGGCTGAATTATCAACAAAATCTGCATTGATATATCCACCTCTTTCAGCATATTCTATTCTCCCAAGCTGTGTACAACCAAGATTTCCACCCTCTATAAACATAGAAGCTCTAATATCCTTACCGTTTACTCTTAATTCATCGTTTGCTTTGTCACCGACCATGCTATGACTTTCACTCTTTGCCTTAACAAACGTGCCGATTCCTCCGTTCCATATGAAGTCCACTTCTGCTTTGAGTAGATATCTAATCAAATCACTTGGAGATAACGTATCTTCCGTTATGTCAAAGCATTTTTTCATTTCTTGAGAAAGATTTACTTGCTTGCTGCTACGCTCAAATACCCTGCCACCCTGAGAGATCAAATCTTTGTTATAATCCATCCAGGTTGAAAATGGTAACTTAAAGAGACGTTTACGTTCTGTGAAACTCTTTTCTGCATCAGGATTTGGATCAATAAAAATATGCATATGGTTAAATGCGCCGATTAAATGTATATTTTTTGAAAGCAGCATACCGTTTCCAAATAGATCGCCAGCCATATCCCCAATTCCAATAACAGTTGCATTCTGGTAAATATCCTTATTCATTTTCCAAAAATGCCTCTGTGCTGCAATCCATGCACCTCTTGCTGTAATACCCATTTTCTTATGGTCGTAACCTACTGATCCACCAGATGCAAATGCATCGCCAAGCCAAAAGTTATATTCAGAGGCTATCTGGTTGGCATAATCAGAAAATGAAGCAGTTCCTTTATCAGCAGCAACCACGAGATATGGATCATCTTCATCATACCTAATCACATTCCCTGGTGGAATTATTTTACCATCAACCACGTTATCAGTAATATCAAGCATTCCTCTGATAAAACTCTTATAGCACTCAACACTTTTCTCTCTTAAAATATTCTTATCTTTATAAGCTTGCTTTATTACAAACCCACCCTTTGCACCAACAGGGACAATAACCGCATTTTTTGTCATCTGAGCTTTCATGAGCCCCAAAACTTCAGTGCGAAAATCTTCCGTCCTATCCGACCACCTTAAGCCACCACGGGCTAATTTCCCTCCTCTTAGATGTATTCCCTCAAAAAGGTTTGAATAAATATACAATTCACGATACGGACGAGGATCAGGTAAACCATTTATTTTACTTGAGTCAAATTTTGTAGATAAATATGGTTTATCGTCTTGATAATAACTGGTCCTTAAAATAGCCATTATCAAGTTAAATATCGAGCGCAAAACGCAATCATGTGAAACATTGCTGATCTCTTTTAGAAGTTCCTCAATTTTTTCTCTGACAATGTCCGTAGTTTCTGCTCTATCAATGTCTATGTTAGGATCAAATCTTGCATGAAATAGTTGTATCAAATACTTTACTATTTTTGGATGCTCTGAGACTACCTTTTGGATATATTCTGGATTGTAGTTAAATGACGTCTGCTTTAGGTAAGCACTTAACGCTCTAACCAGAAGCACTTCTTTCCACTTGAGCCCAGCAATAATGATCAAACTATTGAAATAGTCATTTTTAATTTCCTTGCTAAACACTTTCGCAAGTGTTATTTCAAATTGCTCTTTTAGAGTAATGTTGTCTATTAATTCATCGACTCTTGACAACACAAAATGGTGTATCCATATTCCACCGTTAATTTCTATGTAATAGCCATTATGAGATAGAATTTTAGCTCCCAAATTCTTAGTGATCCTTAATATCTTCGATAATTCAAGGCCTCCATTGTTTGGAGTATAAACCTTTAATTGATAATTAAGATTATCACGAGTAAGTCTTAAATCGACCTCGCTAACTCCTTTCTTCCTCACTATCTCCAATTTTTTCATATCGTAATATGCGTCATGAGGTTCGAAACTCTCTTGATAGCTTATTGGAAATGCCTTGCAATAACGGATGAATATATCCTCAACAGTGCTAAAAGTATTGTATAAATTGTCTATAAAACGATCTTCCCACTTTTCTGTAATGTTTCTTAATTTGTTTTCGATACGCAAAACTTCATCATCAAGAACGCTAGCATTTTTGGTCTTTAGCACTACATGCAATTTCATCAAATCATATTCATTGATAATGTGATTGTTATAAATATCTGAACTTCCTGCACTTGTCTCATCCTTCAATATGTCACGTATCTTGAACATTAGCCTAGCGCTAGCATAATGCATCGGTATCAGCACTATGCAACTAATAAAATCCCCGACTCTTCTTAAAAATAATCTGACCCTTGGCCTAATCGCAAGAGACATGATCGAAATGCAAATTTTAAATAATTCGTCTTCATTTGATTGGAATAATTCATCACAAGAGAACACTTGCAAAATAGAAATCAAAGCTTTGTTATTGTGGCCCCCGGTTACAAACCCTGCATTTTTTTCTATAACTTTAACTTTATCTCTTATTATTGGAATAGTTCTAATATCTTGGACCTCCGCTACAGAAGTAAATAGCCCGAAAAAACGCCGTTCCTTTACCACATTACCCTGGTCATCAAATTCTTTTACTCCTATACAATTCATGTATGTATGCCGATGGACTATTGAGATTAGATCTGATCTCAATATGTATAGGGAATCAAGGTTTGCAGAAGGAATCAACGTACTTTGACCTACTCTCATCAGGCCAAGGTCCTTTTTGCTGTCACAGACGAGTTTTTCATCTTTACCAGCAATATATTCTTGATAACCTAGAAATACGAAGTTATTATTCTTTAACCAAACTAGAAAATCTTTTTGCTCTTGATTTCGGTCTGGTGTCATTCCAGTGCGTGACACTGGAATCCACGTGTCCTTTTCCTGGATCCCAGCTGGGATGACAGAAAGACTTGCCTCATCAAGTTTCTTGAGCATTAAGTGCCAATCTTTCACAACGCAATTAACCGCTTTCAGCGTTTTCTGTAGAGATTCTTTTAATGTATCAACAAAGCTGTCACTTATACCTTTGATAATTACATATATGACTGACTCTTTGACTCCATTGCTTTCTTCCAAAGAGTAAATCTCGTCTATTAGGCCATCTTTTCTTTTAATGTTAATTATGCTGTTGCTGTAATAGCATATGGTTAAATCGTGCGACTTAATAGTTGCAATAACGGAGTCAACCAAAAATGGCATATCATCGTTTGTTATCTTAATCGTGGTAAAATCGCCTTCTATTCCTGGTATATCATCTATATTGCTTACTACTAACTTACTTTCATCTTTCTCTTTTTGAGAAACAAAATTGTAAGCATCGTTTACAATATATAGCAAAAACTTATCATTGGCTTTTAGGTCGCTTTTATAAACAAAACTATAAAAATACTTAATAAATTTTTTAATTTTTTCTTTATCTTGCTGATTTTCTTGATCAGCTAACTTAAATAAAGACTCAGTGTCAACATTATGATCTATACACATTTTTTTTAACAAAAATACACAGTGAACTTAAACCTTTTTAACTAAGATTTCATTATCAAGAGCGTACACTATTAGCTCATCATTTTCTACTACTTCCCCTGATAAAACTAATTTAGCTAAATTATTTTGAATACACTCTTGTATAACCCTTTTTAAGGGCCTTGCTCCATATTCAGGGTCATAGCCAGTTTGTGCTATTAGTTCTTTAGCTTCCTGCAACAAACTTATACTCAGTTTACGCTTAGCAAGTGTTTTTTGTAAATAAGAAAATTGAACATCTATAATTTTATAGATGTCATCTCTGGTTAAACTGTGGAATATAATAATTTCATCCAGCCTGTTTAAAAATTCTGGACGAAATGCTGATTTAACTATTTGCATCACTTCATTTCTTACAGAATCAACATTCCCTTTTAGCATTATCTCAGCGCCAAGATTAGAAGTTAAAATCAGTATGGTGTTGCGAAAATCAATTAATTTACCATGACTATCAGTGAGTCTACCCTCATCCAAGATTTGCAGCAATAGATTAAATATATCTGGATTTGCTTTCTCGATTTCATCAAACAGAATAACCTGATATGGCCTTCTTCTTACCGCTTCAGTTAATCTGCCACCTTGTTCATAGCCAACATACCCTGGAGGCGCGCCAATTAACTTTGAAACAGAATGTTTTTCCATATATTCTGACATATCAAAACGCAAAAGCGCTGATTGATCGTCAAACAGAAATTCAGCTAAGGCTTTCGCAAGTTCGGTTTTACCAACTCCAGTTGGACCTAAAAATAAAAATGAACCAAAAGGCTTATTGGTATCTTGCACCCCAGAGCGGGAGCGCCTAACTGCATTACTTATCGCTTCTATTGCATCTTTCTGCCCTATTACTCTTCTTCCTATTTCATTCTCCATGTTAAGGAGTTTTTCCTTTTCACTATGCATCATATTATCAACTGGAATTCCCGTCCACTTTGAAACAATGTTTGCAATATCATCTCCAGTCACTTCTTTCTTTAAGAAACTATCAGTAACCTTTTCCTGATTTTTTAATTCATTCTCAAGCTGAGGGATCACACCATACATCAGCTCTCCTGCCCTTCCCAAATTCCCACTACGCTGAACTAATTCCAACTCTTTTCTAGCGTTATCTAATTTTTCGGCTGTTTCTTGTATTCTAGCTATTTTATTCTTTTCCATCTGCCATTTGCTGTTCAAGTCAGCAAATTTACTGTTTAGATTTTCGATCTCTTCATTTATCTTTTTTAAACGCTGTTTAGAATTTTCATCACTTTCTTTTTTTAGAGCCTCTGCTTCAATCTTTAGCTGTATAACCTTTCTCTCAAGTTCATCAATAACTTCAGGCTTGCTATCCATTTCAATTCTCACCCTACTTGCTGCTTCATCAATCAAATCAATTGCTTTATCAGGTAAAAACCTATCTGTTATATATCTATTGGATAACGTTGCAGCAGCAATTATTGCACCGTCTGTAATTCTTATACCATGATGCACCTCATATCTTTCCTTCAAACCCCTGAGTATTGAAATGGTATCAGTTTCAGTTGGTTGAGAGATAAACACAGGCTGAAAACGCCTTGCAAGTGCAGGATCTTTTTCTATATGCTGACGATATTCATCTAAAGTTGTGGCTCCTATACAGCGAACTTCTCCACGCGCAAGAGCAGGCTTCAGCAGATTCGAGGCATCCATTGCACCACTTGTTGCTCCTGCTCCAACTAAAGTATGAAGCTCATCTATAAACAAGATAACTTTTCCCTCCGCTCTCGAAAGCTCATTAATAACTGCTTTTAACCTTTCTTCAAATTCTCCTCTAAACTTAGTGCCAGCAATTAGTGCTCCAAGATCCAAAGCTAAGACCTTTGCATCATGCAAACCAAGTGGTACATCGTTTGCAACAATTCTATTTGCAAGCCCCTCAACTATTGCAGTTTTTCCAACACCAGGTTCACCGATCAGCACTGGATTATTTTTTGTCCGCCTCAGTGATACCTGCATAGTTCTTCTGATCTCTTCATCACGACCAATTACAGGATCAAGCTTTCCTTGCATAGCAAGCTCTGTAACATCTTTTGTATATTTCTTTGCCGCATTTAATTTTTCCTCACTGTTTGGCGAGTCCGCACTGCTGCCCTTTCTCATTTCTGCAACAACTGAGTTCAGTTTTTGTGGAGTCACACCATTCTCTGCCAGAATTTTGCCTACAGTATCATCTTTTTGTGCAGTGAGGCCCTGCAGTAAACGCTCGACAGCAACAAATGAATCTTTATTTCTCTTTGCAATACCAATTGAATCTTCAAAAACTTTTGCTATTTCTCTTGAAAGTTGAAGGCCACCACTTCCTGGACCTTCAATTACTGGCAACTTTTTTATTGCACTATCCACAGCATCGGAAATACTCTGCACATTTCCACCACAAGCGTTTATCAAATCCTGAACTAAACCTGATTCATCTTCAAGCATCACTTTTAGTAAATGCTCAGGCATAAAAATCTGATGCCCAGCTCCCAACGCTTTCATTTGAGCACTTTGAATTAGACTTTTTGCTTTTTCGGTAAATTTATTTAAGTCCATAACACCAGTTAAATTCGTATTTGCTGATGTATATAACAACTGATTTCATAAATTTAAACCTAAAGTTGTTTATTGTTAGGTATGAAATTTAAAACTTTCTTAAAAAAGGAACTATCATAGTAACCATACAAATATCTTGTATCTCAAGACCTTTGGTTTTTGTTGCTGAAAATGGTTGTATTATTTAAGTTATTAACAATATACAATACTAAGTTAATGTAATTTATTTGGAGATGACAGGAAAATTTATTGTAACTTTATATTTTAAATAGAATAAAGTTCTTTTGTTAGTATTGTCCTTTTTGTAAAAAATATTCCTAATTTCTTCATCATTTCTGTGGGTAAGGTCATCTGCTTCTCTACCTCAAGTGGTTAACAAAGTTTCTTGTCACGAGGGACCAAATGGAAATCTGCTCGTTTTCACGCGAATTAATGTTACAAATTCTATACATTTCGTTACAAAATGGCATTCGCTTTCTCCATTATCCTTTACCTGCATTTTCATCAGCGTTCCTTGCGGTTTGCTTGCCATATAGGCGGAAATACAGGCTTACCCTGTTCCTTCTGTCATACAACAGTGGGTTAGGTGACTTCTCTATACCGGTGATTTGCGTACATCCAGAAATGAAAAATGTCACATTACCTTTTGGTCGGAGCTTATCAGCATCTTTAGCTCTTTAATCGTTACGATACTTATGAAGCTTCACTTACGTTCACCATACCACTAAGCCTAGCTCTCCAACCACATGATGCTTGTAGTTTATGCTCCTTTCACGATTGAGCATCTTCTTTTTCAAGAGGAGGTTCATTGTCCGCATCGCTTGGCACCAACCGGTTACCCGATTCGCACTGATGCATAGACTCAGATGGCAAAACATCTGGTTTAATAAGTTTTAGAACTCTTTTAGTTTCTTTCTGAAGGAATTCCTCTCCTTTTAAACAATATGACCGAAGACTTTCAGGTCGCACCATTTCAATAATTAGCTGGGTTCCAGCAGAATCAGTACAGAAAACATCAACAATACTTTGTTTTTTAGAGGCAATCTCAGCATCCATGATAGTGCTGAGAAATTCTATTTCTTCTATTTCATCTTTGCCAGCGAAGCCCAATATATCATTGAGAAAGTGAATGAGAATATCTTTATTTTTCTCAGTGCCAAATATTCTCTTGAACGCGAAATTGTTTTTTGGATCGAGAAATTTCGAAAAGGCCATAATTAAATACAATTAGGAGACGAATAATTATACACTATTTTTCGCAAATGTTCAACCTCTGATTACTCCTTATTCTTTGCCCTTCCTGCACGCTTACGTTCATTTGGATCAAGGAATTTCTTGCGTAAACGTATAGATTTTGGAGTTACTTCCACCAATTCATCATCATCTATATACGCTATCATATCCTCCAGTGTCATTATCTTTGGTGGAGTGAGCTTTATAGCTTCATCACTACCTGAAGCTCTTACGTTTGTTAATTGCTTACCCTTTAACACATTTATCTCCAAATCATTGTCACGGCTATGCTGGCCGACAACCATGCCACAATATACCTTATCCTGTGGCTTAATAAACATAATTCCCCTGTCTTGCAAATTGAAAATTGCATATGCCACAGCCTCACCCTTATCTGTAGAAATTAAAACTCCATTGCGCCTTCCAGAAATTGGACCTCTATGTGGAGCATAACTGTGAAATAAACGGTTAATTATGCCTGTGCCACGAGAATCAGTTAAAAACTCTCCTTGATAACCGATTAATCCTCTTGATGGCACTAAAAACGTTAATCTTGTCCTGCCATTACCAGAAGGTCTCATGTCAGTTACTTCACCTTTACGGAAGCTGAGTTTTTCCATGATGATTCCACTATATTCATCATCTACATCAATTACTACTTCCTCTATAGGTTCAAGTTTTTTACCGCCTTCTTCTTTAAATAACACGCGAGGGCGTGATACCGAAAGCTCAAAACCTTCTCTCCTCATATTTTCAATTAACACTCCAAGCTGTAACTCACCACGCCCACCTACTTCAAATGCTTCACCGCTTGGTGCCAAAGTCACAGTAATTGCAACATTTGTTTCTGCTTCCGCATATAAACGATCCTTTATAGCAGTTGAAGTAAGCTTTGTACCTTCTTGCCCAGCAAAAGGTGAATCATTAACGCTCAGAGTAATCGCCATTGTTGGCGGATCAACTGGAGTTGAGCTTACTGCAGTTGTAACTTCTGGTGCTGCTATAGTATCTGAAACCGAAGCTTCCTCAAGTCCTGCAATTGCAATTATGTCTCCCGCCACAGCTTGTTCTACTGGAATGCGTTTCAAGCCAGAAAATGAGAGCAACTTAGTTAATCTTCCTCGTTCAATTACTTTGCCATCGAGGTCAAGCACCTTAAGATCTGAATTGACTTTTGCAATGCCCTGATAAACCTTTCCTGTCAATATTCTGCCAAGAAACTTATCAGACTCAAGTAGAGTGACCAACATAGCAAAAGGTGCATTTTGATTATAAACAGAAGGTTTTATATAATCTATAACCGTTGAAAATAATGGGCTTAATTCTTTTCTTTCATCAGAAAGCTCCTTAGCACACCAGCCATTTCTACCTGAAGCATACAACACTGGAAAATCTAGCTGCTCGTTGGTTGCATCAAGGTTAAAAAATAACTCATATATTTCATTTAATACTTCATCAATTCTGCTATCTGGTCGGTCGACCTTATTGATTATCACAATTGGCTTCAAATTTGCTTTTAGTGCTTTTGAGAGCACAAATTTTGTTTGTGGCATGGGACCTTCTGCAGCGTCAACCAGCAGCAACACACCATCTGCCATGCACAATACCCTTTCCACTTCCCCACCAAAGTCCGCGTGCCCTGGCGTGTCAATAATATTGATCTTTTCATCGCCCCACATTATTGATGTACATTTTGCAAGTATTGTAATTCCGCGTTCACGCTCTTGATCACCACTATCCATCACTCGTTCTTGAACTTCTTGATTCTCGCGGAATGTGCCACTTTGTTTTAACATGTTATCAAGTAAAGTAGTTTTACCGTGGTCAACGTGTGCGATTATTGCTATATTTCGGATCGATTTAAATTCGTTCATTTTCTATCATTTCAAAATTAATTTAGTAATAAGTATACATAAAATACACTTGGAGTAAATAACTAAAGCTGTGTATAAATGCTGTGTTTCCAAGATATTATAGGATTACTTTGTTAAATATTCCCTACTCCCAGGTTTTGTTATGGGTAGTTGTTTTAATTCACTTGGAAGTTCTTCCTCGCTGTAGTTTTTGATGTTCAGTTCAATCAAAGATATGACAGGAAAAGGCAGTTTCGTTTCACTATTTCTCTTTATCAAAGAAGCTTCAGCAACAACTTTACCTCCTTCCCCTTCCCCTTCTGCACATTCCACTGCTTCAAGTGAAGATTTACCTGTGGTTATTACATCTTCAATGAGCAATATTTTCTCACCCTTTTTGATCTTAAATCCACGGCGTAATTCAAACTTACCATTAACGCGCTCGCAAAACATTGTCTTTATTCCAAGCTGCCTGCCAATCTCATAACCCACAATTATTCCACCAATTGCAGGAGATAATATTAAATCTATGGAGCTATTTAATTCTTTTTTTATTTTATCTGCTAATAATGCGCAAACTTTCATGGCTCTGCTTGGATTTTCAAAAATCTTCGCACACTGTATGTATGTGTCACTATGCAGCCCGGATGATAAAACAAAATGCCCATGCAAAATTGCTTCTGCTTCTTTAAATTCTTTTATTATTAGGTTATTTTCGTCTAATATCATTTTTTAAGTTTCACTATTACATTCTTTATTAATTATCTGAGTGATACAAACATCAGACCACACATTTATTGCAGTTTCAAACATATCGATGATTGTATAAATAGGCAAAATCAGTCCCATAATATGCAGAGGAACATTCATCGACATGAGATAACTGGTTGCCGTAAAATAGCACCCCATCGGCACTCCAGCGTTACCAATTGCAGCCCCTGTAGCTAAAAAAATCCATATCAACATTTCGCTTAAGGAAAATACGTATCCGTTCATTTCTGCAACAAACATTACAGTGATTAGTATAAATGCAGCACATGCATTCATGTTAATTGTTGTGCATATTGGTAAAATAAAAGACGATAATTTCTTTGGCACCTTTAGCTTGTTCTGCACACATTCTATAGTTGTTGGCAATGTTGCACTGGATGATTTAGAAAAAAACGCAAGTGTGAGTGCTGGCATAACCCCTTTCAGCGTTTGAATTGGTGATATGCCTTTATACCACATAAATAGCGGTAAAATCAGAAATGCCTGCACAAAATTTGCAGACATTATGCAAACAAAATACCATAAAAGATTGTAGAACTCACTACCGCCTTTTAATTCATGCAAAAAACATGTAATAAAAGACCAAACAGCAAGCGGAATAAATTTTAATAACCCTTGAGCAATTTTAAGTAGCGTATCAAAAAGTGCAGAGAATACTTGATATAATATATCCTGCTTTTCTTTTGAAAGTGAAACAATAGCTCCACCCATCAAAAAAGCGATTAATATGCTACCAATCATATTATTTTCAAGAAAAACTTGCACAAAATTAGAAGGAATGAGTGATTTTAAATATGAAAAATAACTGTGGTTACTGCTGTTAATACTCCCTATTGTATTACTTATGAAATTTTTTCTTGCTGGATCTATTAACAAATAAAACGATAATGCAACAAACGCAGCTATAATAGTTGTAAGCAGAGTATAAAATAGTGTTTTCTTAACTAAGACTTTGATTTCAATTGAGTCTTTGAGCCCGGAAATTGTGGAAACTATGGATAAAAAAACCAGAGGTAAGCTTATTAAATTGAGCAAGCTGATAAAGATATCACTAAATAGCTTTGCTATTTCAAATATGATTTCATTATTTAGGTAGTAAGCAACTATTGCAAGCAGTATAGAAAAAAGTATTGCAAACTTGTGCATTGAAAATAAAACTTCAAAGTAACATTATACAATAATTTTGCTGTTTTGGAATCAGATTGATAGACAAAATAACTTTACAGATTAGGGAAAGATAAGAGGATGTGTTTATTCGGAGACAGTGTAAGATTTCTTAATTTAAATTTAGGTGCACTTAGCCCATTCTGGTGATAACAAATTGGAATAGATAAGATATGATAACTAACTCTTCTGCGAGTATATAGTTTTGCCGGACACAACAGTACGTACTACGTGTCCTTTTACTTTGCGACCATCGAAAGGAGAATTCTTTGATTTACTAGCAAAGTTGTCAGTTTTAATTTCCCATTCATGATTGAGGTCAACTAAAATTAAGTCTGCAGCAAGGTTTTTTTGTATACGACCACGTGGTATGTGTATTATATCTGCAGGCTTATATGTCAATTTTGCAAGCACATCAAGTAGACCCATTTGCCCACTGTGATAGAGTTCAAGTGAAAGGGGCAGCATTGTTTCAAGACCAACAATACCAAATGCAGCATTTTCAAGTGGTAGATCTTTAGAACTACGATCATGCGGAGCGTGATCAGTTGCAATGCAATCAATCACACCTGTCTTTAAACCTTCAACCATAGCTAAACGATCTTCTTCAGTGCGAAGCGGCGGATTCATTTTTGCAATTGCTCCATGTTGTTTTACTATATCTTCAGTCAAAGTGAAGTGATGAGGGGTTACTTCGCACGTAACATTTAATCCCAAATCTTTTGCACGTTTAATAGCATCAAGTGAATCTTTTGAAGAGACATGTAGAATATGGTAGTGCACATTTTCCATATCCTTCATTAGCAGTATATCACGATTTACCATAACCGATTCTGACGCACTCAAGATCCCCTTTACTCCCAATTCTTCAGAAATTTTACCTTCGTTGATTGCGCCACCAGCAGATAAATTTAAATCTTCTGCATGTTGAGCAATAGGAACATTCAGCATACTTGAATAAAGCAGCGCCTGTCTCATAATCATTGGGTTCATAACTGGCATGCCATCATCGGTGAACCCAACCGCACCTGCTTCCTTTAAAAGTGCCATTTCAGTCAGGTGTTCTTCCGAAGTGGTGATTTTAGCGTAAAATTCAACGTTTACATGTGAAGTTTCAAGTGCTCTATATTTCAAATATTTAGCCAAAATAACGCTATCAATTGCTGGAACAGTGTTTGGCTGACAAACTACAGTTGTAACTCCCCCCGCAGCTGCAGATTTGCTGCCTGTATATATAGTTTCTTTATGTTCCTGGCCTGGTTCACGAAAATGTACGTGAATGTCAATAAGGCCTGGCATTAGAACAAGCCCTTTACAGTCTATTGTTTCATCAACTCCACTTGTTGAAAATAATGATTCACCAAAGTCAACAATTTTATCCCCTTCAGTCAATAATGAACCTTTTATATCAAGTTTAGTTTCCGGGTCGATAATACGAGCATTAGTATACGCAATTTTATAGCCTTCCTTTTGCCCTGTTTGCAACAAATCCCAAGTTTGAGTCATTATATTTGAGTATCGATTATAAAATAAATCTAAAGTTTTTTTAATAAAACACAACCAAATTAAAACACAGACTAAGAGCTGTCTTGAATTAAAGTGCTTTCATTACCCTAAAGATTTGGTTCTTATAACCTAGTTAGCTCAGTTTTAACGTTAATGTGTGAAGCTCTGAGTTCTGTTGAAGGATTTTCCAGCTGAATATCTAGCTCATTCTGTATGTTCGATAAACAAATTAAAGCTGAATCAAAAATTTCATCACACTGCTTTGCTTCATGTATATCATCAATTATTTCCTCGAATTCTTCCACATCATCCATTTCTTGCGGCGCACTTTTTAATATCGCTTTTATTTGGTTTAAGTTTTGACGAATTTTCTCCTGATATCCAACAATTCTCTCTTGATATATATCAATCATTTTTTGACATGCGTTGCCTCTAAATGGATGTTCTTTTTTCTCTTTTATGTAAGAACTTTGAAAGTCTTTACAGTTAAGGATTGCTTCTCTATGTTTTTTTATGTCATTAATTGCGCTGATTATCGACTTATCTATTTTCTTTAAATTTTCTTCCCGTTCTTCTCTTTTAATTATACTTTTGGATTCATTTTTTATCTGGTTCATTTTGTCATACAGGTTTCTGCATCCTTTGTAAGATGCCATTGGTTGTAACATTCCTTCTTTTACACTTTTATTGTAAAAATTCTTCAACTCATCACTTGATAGTATTGTTATAGCATCTTCCCTTTTACCTTGTGATTTAGGATACTTTTTATTCAATAAACTAACATGATTTAACAAGAAATCTCTAACTAGCCCTTCTTTTTTTACTTCGGATAATCTTTCTAGTGTTTCTATATATTTCAGAGTTTCCGCAAAGAGCTGTCCACCAGAGGGAGCAAATCCTTGAAGTGATTTACTCTGTGCTTTACAAAAATCGGTTTGTAAAAAATCTTCAGCTTGTTTTTTTATTACTGAAAGTTCATTAAAGGCTTTTTCTGGATTGATTTTTCTCAAAATACTAATAGCTTTTCTAATCGCTTTTTCTCTCTTTTTATTATCTTGCTTTTCATTTAATATGAGATGTTCAGTTTTGGTAAAAGCATTACCTTGATCACTCTTTGCAATGTTACAAACGATGTTTTTTACAACTTCTTCGG
>NODE_5_length_16704_cov_8.364226
TTAGCGGGATCTCTTGTTAGCGGCTGAGATACCGCGAATGAATCGCGGTATGACGGTTCGTGACGGTATGACGGTTCGCGGTGACATGACGATAACCTCGTCATCCCGCTACGTGTTAGCGGGATCTATGTTAAGGTATGGCGGTTAAATAAGGGATCTATGTTAAGAGATACCGCGAATGAATCGCGGTATGACGGTTCGTGGCGGTATGACGGTTCGCGGTGCCATGACGATAAGCTCGTCATCCCGCTACTTGTGAGCGGCTGAGATACCGTGGCGGTATGACGGTTCGCGGTGGCATGACGTAGAATTTTATACTCACCAACTCAGTATTCCAACCTGGATTGTATCTTATCGGTAAAAAAGAAGAGCTATTTTAGGAAGTTTTTATAGGACTAAAACCAAAGAAAACTTGCATATAAGTTTATCAAGATGTAAAATTAAAGTTATTTAAAAAGAATAGGTTAATTATGAATCTTGTAACAAAATCTGCTATCGATTTTACTGCTTCATCTGTTCTCTCTGACGGAGAAATTGTTGATGATTTCTGTCTGAGTAAGCGCATAAAAAATAAGTATGCTGTCCTTTTTTTCTATCCACTTGATTTTACTTTTGTTTGCCCAACTGAATTGATATCGCTCAATAATAGAATAAATGAGTTTGCAAAGCGTGGTGTTAAAGTGATAGGAATAAGTGTAGATTCAAAATTTTCACATTATAAATGGCGAAACACTCCAGTTAATGATGGTGGTATTGGAGAGATTAGCTACACTTTAGTGTCTGATATCAAAAAGTCTATATCAAGAGACTATGGGGTCTTATATGATGACTCAATTGCGCTGAGAGCAACTTTCGTTATTGATGATAAATTTATTGTACGTCATCAATCGATAAATGATTTCTCTTTAGGGCGTAATATCGATGAATTCGTTAGAATCGTTGATGCAATTCAACATAATGAGGAGCATGGTGAAGTATGTCCAGCAGGGTGGAAGAAAGGTAAGCCAGCAATGCAGGCAAGCGATGAAGGAGTAGCTGATTATCTAAACTCATACAGTGAAGAATTATAAATTTAGTACAAAAGTTCTTATTATTGGATCTGGGGCAGCGGGTTATGCTGCCGCTATATATGCAGCACGTGCAAACTTAGAGCCAATTGTAGTAACGGGAATGCAGCCTGGTGGTCAGCTTACAATTACTACAGATGTTGAAAACTATCCTGGTTTTGTTTCAATACAGGGTCCAGAACTAATGGAGCAAATGAGGTTTCATGCAGAAAAGGTTGGAGCAAAAATAATAGATGATGAGATAAAAAGCGTTGAACAACTTGAGGACTTTAATGAGTATAGATTTAGATCTTCTGGTAATATCAATGACTACTATTCAGATGCAATTATCATTGCATCTGGTGCGCAAGCGAAGTGGCTTGGTTTAGAAAGTGAAAAGAAATTTCAGGGTTATGGGGTTTCAGCTTGTGCGACTTGCGATGGTGCATTTTTTAGGAATAAAGTTGTAGCTGTGATTGGTGGTGGAAACACTGCTGTTGAAGAAGCAATATTTTTAACTCGATTTGCCAAAGAAGTGATATTAATACACAGGCGTGATAAATTAAGAGCGGAAAAAGTAATGCAAGATAGGCTCTTTAAAAATGATAAAATAAAAGTAATGTGGAACCATACCGTAGAGCAGATTCTTGGAGAAGAAAATCCAAAAAGGGTTGCTGGTATTGCGATTAAATCAGCAGAGATCGATAAAACCCAAGAATTAAAAGTGGATGGAGTGTTCATTGCAATCGGGCATGCACCAAATACGGGTATTTTTAAAGGCTTTGTTGAAATGGATGAGCAGGGTTACATCATTACAAAACCTGGAACAACTTTAACTAGTAGGGCAGGAGTGTTTGCTGCAGGTGATGTTCAAGATAAGGTATATCGTCAGGCAGTAGTTGCAGCAGGAACAGGATGCATGGCTGCGCTTGATGCAGAAAAGTTTTTAGAGTCGTAGTTAATTCTAGGATTTTGAATAAATCGCTTGCAATTTTCCTTTTCTTTTTCATAATTATATTAGTAAATTATTAGGTAGGTTTAATATGCTTTATGGAGGGGATGGGATAAATACTAATGGTTATAGATATAATCAGACAACTTCAAGACAGCTCGATGAACCAACACAAAAGTTATTTAAGGCTATTGATAACGAAAACCCGGAAGCTTTTAAACAAGCTCTGAAAGAAGGTGCGGATGTTAATGCGTTTGATAAGGAGGGCATGACACCTTTGATGTCTATTGTCAATGTCTGCGCTGTCAGCGGTGATGGACAGGCTACGTTAGAGAAAATGGCTAAATTGCTTATACAAAACAGAAGTATCAATATTAATGCTCAGAGTAAGCAATCTGTGTCTACAACACGGACGAGATATGATCCTAGTACACAAAGTGAAATATCAGAATTTATAACAACATCTAATATGCGCAAAGACACAGCTTTACATATTGCTTGTCAAGTTGGGGCTAAAGATGTGGTAAAAATATTGCTCACGCACCCAGATATAAAAACTGATATCAAAAATTATGAATATAAAAGCCCTGAAGATTGTATTGCAAGAGGATTTGAGCGCGTAATAAAATTAGAATTTAAAAAAGCACAAAAAGCAAACGAGTTGTTAGGTGCTCTTTCTAGCAGAAACATTTACCAAGCGAAAAGACCATTAAATCAAGAGTTTAACCCTAATTGCTGGAAAAGAAGCCGAAATGAAGAAATAGAAACGCCGCTTAGCTTAATTATTCAATCATGTTTACAAGGAATAACATCAGATAACAAAGAAGTATTGACAAAACTTTTAAAACATAAAGAGCTAGATTTTAGTCAAATAAAGCCAATACAAGCTATAGAGCAAAATTCGTGGGTGAAGCAAATAATTGAACAAGCCATTACAGAGCGATTAACCGCTACTATTAATAAAAAAGATTTAGATGATGTAAAAAAATTAGTAGAAGATAATTGCTTCATGAGTCATGCAATTGTTACTGCTGCATTGAGGGGTGTTAATAATCCAATCGAATCTATTACAAATTATCTAAATGAAAAATTTCCTGCAAATACATTACAACCTTTGGCAAGTACGAATGATATACCGGTAGGTTCTGAGCAAGTTATACAAGAACTTAAAGGTGAACTTGAAAGAACGAAAGCTCAACTCATAGAAAAAGAACGAGAGCTGGATAGGGTCGTACGCGAAAGAACGAGAGGCATTAACAAAATTTCACAGTTAGAAGAAGATTTAAGGCAGGAAAAATCGGCTCAAAAAACAAAAATCAATGATCTAAATAGTGAAGTAACTCGACTTAATAGAATTGTGTATGGAAGAGCAAGCGACACTGTCGAAATTTAACGATTAAAAAGAGATTTGAAACAAGTAAGGGAAGAAAGAGATAGGCTTTCATCAGAAAATAGACTGCTCCGTAGTAATAAAAACGAAAAATCCTCGCAAGCAATTTCTTCTGGTAGAAAACTGAGCAACTACGCTTCTGCATGTTTTATATTGCTTGGAGTATATACTGTTGTTGCATGTTTAGTAATAGAAGATTATCCAGGGATAATAAGTGCTTTCTTTACAGCAGTTGCACTGGCTTTTTTTTTATTAGGATGTTGTAGTTTATATAAAGCAAACACAATACTTAGTGATGTTGAAAGCACTCAGCTTGGTGGTTTAGAACGAAGTTAAAGTTTTGATTTCTTCTCCAGGCCCTGCTGAAAATTTTTGTACATGTTAAAAACATCTTGATAATTGAGGTGAGTGTAAATTTGAGTAGTTTCCAGGCTTGAGTGACCAAGCAGTTGTTGTATTGATCTTATGTCAATATCTTCCTGAAGCAAATGAGTAGCAAAACTATGGCGAAATGCATGTGGAGATAAAATTTCTGGTAAATTTAACATTCTCCTTATTTTTTGCAAACGATTGGCCACATAAGTTCTTCCCAATTTTTTTCCTCTTACTCCCAAAAAAAGATATTGTGTTTCATTATTAGTGCCAAGATAAGGACAGGCTTTTACATATTCTTGTATACACTTTTTTACTACCGGAAGAATGAATACCTGCCTTTGTTTATCTCCCTTACCTGTTACTATTAAACTTTCATTGTTAATATCACTAACCCTAAGGTTCAACGCTTCGCTGATTCTTAAGCCTGTACTATATAGCAGGACGATAATCGCAATTTCTCTTTTTACCACCCAAGATTCGCCCAGATCGGATAGTTTCATTTCTTTCAATAAAGTTTTTATATCAGGTATTGATAATGCTTTGGGCAAAGTTCTTCTCTGAATTGGCCTTGATAAGGAAAATACAGCTTCATTGTCTATATTGTGGTTATTTTTTATGTACTTGAAGAAATTTCTGATTACTGAGAGTGCTCGAGTGTTGGATCTTGCGTTTACACCTCTTGCGTAACGAGAGGTAAGCCAACTTCTTAACTCAGGTACGCTCAATTTTTCCAAAGTGCCGACATTTACTTCTCCACCAATGTGAGTATTTAGGAAACTTATAAGATCCTTCAAGTCCCTCATGTATGACTCTAAAGTGTTTGGTGAATAAGATCTGTTGCGCCTCAGCCACTCATACCATTTTTCAATGATTGAACCGAGGTCCACAATTATTTTTTAAAGAAAGCATCGATGCACGCATCTCGAAAGGCTTCATTTATATCAGGATGAGAGTGACAAATTCTGTATATATCCTCTGCTGCTGCGCTATATGCCATTGCAACTGCTGCTTCGTTGATTAGCGTATCAGCGTATGCTCCTATGATATGCACACCTAGTATTGTATCTGCTCTGCTACAAGTCAGCACTTTCACGAATCCTTCAGCATCATCAGTGATTTTTGCTCTGCCGTTTGCAGCAAATTGACATTTACCAACTTTGTACTTACGGCCAGCATTTTTGAGTTCCTCTTCGGTTTTACCAATCGAAGAAACCGCAGGGTGAGTGTAAATGACAGATGGTATGATTCCATAATCAACGTGAGGTGACTGTCCTGCTATTATCTCTGCAACTGCCACTCCTTCTTCCTCTGCTTTATGAGCAAGCATTGCTCCACCGATCACATCACCAATAGCAAATATTCCTTTCACATTAGTTTCATATCTGTTGTTAACTTGAACGAAACCGCGATTATCTTTTTCTATTTTTTTATCAATACCAAGATTCTCAGTGCATGGTTTGCGTCCTGCTGCCACCAATACCTTATCCGCCTCTATAGTGTTTGTTTGATTATCTTTTACAGAGCAAACTTTCACACTCAAAGAATTACTACTTTGTTTTATCTCCTCAACTTTAGTGCTAAGTAAAAATTTTATTCCTTGTTTTTGTAGACTAGAAAGTAGAGACTTACTTAATTCTCCATCCATTGCTGCAGCGATTCTGTCAAAAAATTCTACTACAGTGACTTCAGACCCTAGCCTCCTCCATACAGAAGACATTTCAAGCCCTATTGCCCCGGCTCCGATTACGACAAGTTTTTTTGGTACTTCAGTTAAAGATAATGCACCAGTTGATGAAATAATACTTTTCTCATCGATATTAATTCCTGGCAAAGAAATAACGTCAGAACCGGTTGCAATTACTATATTTTTTGTCTTCAGCACCTTACCTTCAACTGAAACTTCAAGATTACCTTGGTCAAAAGAAGCAAGCCCATTGATTTTAGTGATTTTGTGAAGGTTAAACAGATATTCTATACCTTTTCCAAGTTCCTGAACTCTGGCGTCCTTATAGCCTAGCATTTCTTTTAAATCGAAACTTGCATCCTTAATTTTTATGCCAAGCTTCGACAGATCATTTTTCGTGTGAGCATACTGATAGGAAGAATGAAGTAGTGCTTTGGAAGGTATGCATCCAACTCGCAAGCATGTACCACCAAAAATGCTATTTTTATCTATGCAGGCAACTTTCAATCCAAGTTTTGCAGCAGCGATAGCACACTTATAGCCTCCTGGGCCACCACCTATAACAATTAAATCATAATCAGTCATAAAAAACAAACCTATTTTCTAAAGAATAAACACCTTTTCCCTCAGTTGTTACATATATCTTATTGCGAGTAAACACTGGAGTGTGAAACACATTACCAGGTACTTTGACTACCTTTCCTGCACTTTCAGATCCCGGAAAAGCAAACATTGAACCTTTATTGCTTGTCACCCACAGTGTATGGGCATGCATAATTGGAGCAAACAATTGCGTATTTTCTATTAAATCAGATGCCCAGACTGTTTCTCCATTTTTTATATCCAGGCCAATTATTTTATCGTCTTTAGTAACTATAAAAATTCTTCCGCCTTCTTTTTGTTTCTCTGCAGGAATAAGAGGACTATAATATGACTCAATGTCTGATACACTTTTTACTTGCAGTGACTTTGACCATAAAATATTTCCTGATTTCACGTCAATGCTATAAATATAAGAATTATTTGTAGCTATTAAAGTATCGCCAAGCACTCTCGGTGTAGTAGTTACATCTGTGAGCTGTGTATCCAAAAGGTTTGTAGCCAATTTTTGGCTCCACAATTTTTTACCGTCTTCATTAAAAGCTATTAACTCACCATTTGAAAATGGTGCTATTATTTTATCATTAGAAATTGCTGGCGATATGGAATACAAACCTCGAACCTCATTGATGCCGTTTTGATAAGTCCAAACGAAGCTGCCATCTTTTATATCAAACACGTACAGATAATTATCAATAGTCAATACTACCAATTTATTGTTTATTACTGCTGCTTTCCCTCTTACTGGAGCTCTCAATTCTTTTTCCCACTGAATCTCGCCGGTTTTTGCATCTATTGTGTGTAGAACGTTATCCACTATAAAGAAAACGTTTCCTCTGTGACGCAATAGGCTCATGTTACTAATTTTTTTTCTGTGTGAGAGGTGTAATTTCCAATTCATAGCCTTTGAGTTATCAATATCAAAGGAATATAAAGCGCCGTGCTTGTCTGATAAAATAACGCTATCTTCTGTAAGCACTGGAGCTACATATCCTTGAGATAGTTTTTTATCCACTAGACTTATTCTCTCGCTTGCCATTGTGTAACTGCTACACAATAACATTATCATGACAATTATTACTTTCATTATTTATTGAAAACAAGATTCATTAATATACATCTTAAGAACCTTAATTACAACGGAAATGTTCTTGCTGCATGTTAAAAACGTTGATTTATGAACGAAATATTATATTATTATGTGAGATAATGTATACCCTTAGAGGTAGTACACCTCATCCACTATGCGGCAACGTGCATAGCTGTACGAACATTGAGATATAAAAGTAATTTATACCAAGAAGAAAGATGTCATCCAAATAGCCTCTTTTCCTGTCACCCCAGTGCTTGACACTGGGATGGCTCTGTTGCATCGCAACTGAAAAAATCTGGTGGCTACTGACAAAATTCATTATAAAATAGCCATTTAACCGCTTAAGGAAAAATATGCCACAAAAAATGAAAGTTAGTAACTGCCATGAATATAACAAATTTCTAGAAAAAAGAGGAAATATTTTTCGTTACATCGATAAAGCTATCGAAAATTGGTATGAAAATAGTCCAAAAATGCAGGGCGGCAACTATATTTATAGTGATAAAGTTGTGATTTTAGTGCATATAATCGTTAATCTTTTTAGAATTGGCTTAAGACAAACAGTCGGGTTTATAAAAGGATATTTGCAACAAATAGGAAGAGATTTAGCAGTTATCAGCTATTCGCAAGCTTCAAAAAAAACTTAATATTAAGATCAATGATTGCAGAATTGATAAAAATAATATGGAAGATATCGAAATTGCCATAGATAGCACAAGCATCAGCATTTATAACAACACACAGCAAGGAAAATAGCGCTGACAGAAAATATCGTGGTTATGAACAGACAAGAAAATTGCATGTAATGTTGAATATAAACAGCAAAAAAGCCATAGCTGCAAAATACAGTAACGGTCTGATCACTATGGAGCTTGCGATTTACTTAAAGGAGTTAATTTTCAGCATGCCATAAAAGCACTATATGCAGACAGAGCATATGACAGACATAAACTCTATAAATTGTGTGATGAATGCGGCATAAAGACAAAAATTCCTCCAAAAAAACAATGCAGCAGAGCATCCAAAGTATGGCAGAGAGAAATGCTGCAATTAGACTAATAAAGTCATACAGCGAAGATGGAATGAAGAGGTGGAAAAGGCAAACAAACTACGGAAAAAGATCTTATGTAGAAAGTTTTTTCTCGCGACTGAAACAAACATTCGGGTTTAATTTTCGGAACAAATCTGAAATTAATCGTGGGAAGGAACTGCTACTCAAGTGTTATTTGCTTAATCAATTTACTGACATTGGTATGGCTAAATTTGAAATGGCTACATGAATTTATCGTAAATTACCACCGCATAGTTGTAACATTGTACCATATTACAATGTTCGTACAGTTGTGTGCGCGACCGGGGGTTTTATACTATTCTAGAAGTAACATACGGAAAAGGGGGGATTCGAACCCCCGACATATTTTCATATGTGCACGCTTTCCAAGCGTGTGCTTTAGACCACTCAGCCACCTTTCCATGCTTATTCATAATATTGAAAATTGTACTGCTAAACAATATAAAAACCTGGTATATAGGGTTCACCACGAAAATTCACAGTATTGTTAAACTTGCTTCTGCAAGTTGGAAATGTTTTATCGCAACCTGCGAGTATTGAATATTTATCTCCAGCAAAAATTTGGTATGGAGGCGAAGTAAACAACGTAACTACTTTATTTTTATATTCTTTTACTACACCTTCAAACGCTATTGAGCCAAAGAATTTTACTACTCCGTGCTTATAATATTCATCACTCTCAGTTAAATTCGTGTCTTCAAATCTTCTTTCGTCTATTACTTTAGTGATTGTACTTATTTTACTAAATTTTTTAGTATCGGCTTTACATTTATCATCGCAAAATTGTGCTCTGCATGCAGGAGAGTATAATTCTGCTATGCTTCTCTCAAGCTTTGCTGAAAGCCCTCTAATTTCAACAATAAATCTTCCACTACTTAATGTCACTTTACCAAAAATTCCTGAATGTAGATTCATTGTTCCCTGGGTCAAGTCTTTATAATTCACAAGAAATATTTCAATATTTGCAAAGTCGTACTTTCCTGATAAAACATCTTCTTCTTTAATATCAGCACTATTTAATATCCCTTCAATTTCTAGATTATCAGTTTTCAAATCGCTGTTTAATATTATACTACTGGCTGTAAATCCACTTGAAGATTTATAGAGTATATTATCAATATTTAAATCTTCATCATAGTCAGTGAATCCCATTACTTCTCCACCTGCGAGCTTTAATTTCCAGCACGTAGCGGTGGTAAGTAATTCTCCAGCTAAATGATTTTTTAGTGTGGTTTGCATAGGGGCCTCCTGCTTAATTGATTAAATTTGAAAGTAGCTATACGGCCAGTAGAATAAGGGCAGTGTGTTCTTTTCTCATCATCTAAGTAGCCATAAAGCGTCATTCCGGTGACCATAGGGTGTCATTCCAGTGCTTGACACTGGAATCCAGGAAATTTTGCTTGTAAGTAAGCAAACTGATTTGGTGAGCATAAAAAGTGGCTGATCTTATGCTGAATAAACGCTTTTGATGAAGTTGCATGGAAAGCTGGATCCCAGTGTCTGGGCACTGGGATGACATCCTTCTTGGTGGAGTGTCCTCAAATCACAATGTTCGTACAGTTGTGTGTCACGCACTGGGATGACAGGAGAGAGGACACCATATGTTTATTTGATCGACAAATAAACACTAACAGACAAGAATACACCACAGTTAACTGTGGTGTGTACTGGCTGGTTAGAAAGAAAACTTCACACCAGTAAGAAGGAGAATTCCTTGGTTAGAAGGTACATCAGCATCAGACTCATCTTTCAGCTTACCTGTTTCGTTAGTCATAAAATAATGGAGAGCTGCGTAAGGAACAAATTTGCTCTTACTGCATGCAGGAGACAGATCATATTGAACGCCAAGTGCACCATCATGAAGCATATCTTTGTCATTCATTCTGCTGCCAAAATACGTCAAACTTGTGTAGATATTCTCATGTTGATACCCAGCTCCTACAGTCCAATACATGGTATCTATACTATCTTTACCAAATTGAGCTTTCAGCCCTTCCACTCTTTTGCCATCAGTAGCATCTTTACTATCAATTTCCGTGTAGGTATCACCAATTAATTTTTTAATACCCTTCGGTTGACCAGATTTGCCCAAGTATGCAAAAGAGGCAGCAAACTTTACGCCTTGATCTTCATTAATCTTATAATCAGCGCTTACACCAAAATTAACACCCATCAGGTCATTATACTCCACAAATTCCTTATAAAGATGCTTATCTTTACTTGGTTGCTTTGGAAAGCCATATTCACCAACTGCAGAAGTTTTAACTTTTATGTTATGTTTATCAAAGTCATATTCATATGATGCACCAGCACTTACTATGTGCTCATAGTCTGGGCCGACATGCTTTATCGTTTCCTTATGTTCTATCTTACCGCCTTTATCTTCTGAAACTGTTTCTTTTACAGTAAACAAACCACTATCATAACGAGGTGAGTAGCTGATACCAAATCTTGCGCCCATATAATTTGGTGAGTAGTAAGCAACTCTAAATGGCAGTGTAGTCATAACGCCTTTGTTATATTTCCCTGCCATGCGGAAAGAGAATTTTTCACTTTCACTCGAAAAACTTTCAGTGTAAAGACGTGGTGTTACATAAAATGGAAAGCTAGCAGCGCTTCCTTCTAAGTTCACTTTTCTGAACCAGTCACTATCTGCAGCTCCGTCAACAGTCGCAATTCTTGTTGCATCAAGCCTCATCAGAGCCTCAGGACCAAATTGGTAACCAAGCTTCACGTCACCATATTTTGAGTTAACAAACACATGCGCACTTCTGCCTTTTGCAGCATAAACACCCTGTGAAGCTCCCTTACCTTCGGTCACTGGAACATGAAACTGCACGTCAGCACCATAAAGAAGACCTAAATCTTCATTCTTATTTTCTGCTCTGAGGTGCAATATTGCATCAGCAATCATACCCATATCGTTGCTGTAATCACCAATATTTCCTATTCCTTCATAGAATATTGGATTTGCTCCTCTTGTTATATCTGGAGTGGCATTATAATACTCTGTAGATCTGTTTGGCATAACGTTATAACGTTTATAATCTGCGCCACTTGGTCCAGCTTTGCCATAACCTTGAGCATCAACAACACCACCAAAAGTTATTCTTAAATTACTTTGCCCTTGATTGGTATCGATAATATCAACTCCACCAACTGAAACAACAGGACTTGCCTTACCTTTTTCCTCTGTATTTTTGTTAACAACTTTTATATCCTTCTTTACATCTTTAGCTTCAACTTTAGCATTCTTAGTTTTAGAACGCTTAGTTTTTGAAACTTTACCTTTTTCTATATTAGAATTCTTAGCGTTTAGAGCTTTCGCTTTTGAATCCTCTATAAGCTTTGCTTTTTTCTCATTTGCTAGCCTGATCTCCTCTTTTTTCTTCTGCTCGGCTGCTAATCTTAGCTCCTCTTTTTTCTTAAGCTCTTCAGCTTTTTTTCTTGGATCAGCATTACATATTCTGTCCATCTTTTCTTTCAGTTTTTTATTTGATGTTTTCATAACTTCCACTTTTCCAGAAGTTTTTGTGCTCTCTTGCTTTTTTATTTCCTTCATACTCTCATCAGGAAAGTCAGCTGCAAAACTGCTGAAAGAACATAAAGTTAATAAAGAAACTAGAGCAGTTCTAGTATACATAGACTTTTTCATGAAGTGCCCCCAAAAAATTTCGAAATCATATCTTAAATGTAAATAGTATAAAAATGTTGAAAATTCAACTTAAAGCAACCTTATAACGAAAATAAAAGTAAAATGCAATACCTTAAAAGCAACTTTCTTAATATGCTCAACGTGTATATTAACCAAAATTTAGTACAGAGGTTCGCTTGTTAGTGCATTATAACTCGACTATTTATTCTATGGAAGTAAAATTTTTCCACCACAAGTTATTTGCCATTCTTCTTTAAATTTCTTTAGGTATTCTTTTTTTTCGCACTCTAAAAGTAGCTCTTCCACACTTTTGTTGTAGCTTTCAGTAGTAATCCTTCCCTGATGATGCATGAACCTTAAGTAAATCAAATAAGTGTTAATTACATCTGTTTCACAATAATCTCGAATCTCTTGTATCTTGCCGCTATTGTATAAGTCCATAACTTGTGACCCATCAACTCCAATCTTACCAGGAAGATTAAATGCTGCACAAACTTCGTTCATTTTTACTCTCGCAGAAGCTCCAAAATCAGAGAGGGATTCAAGCAAATCACAATGCCAATCACTGCTATATCTCTGATTGTAACTATTCCACTTATCGCCAGCTTTATGAAAATATTCTGCTTGAATGCCATGGACCATAGCACGATACTTCAGCACTGGTATATCAAAAGTGCGTCCGTTGAACGAAACTAATCTTGGCTTTTTCTCTGATATGTAGTGAAAAAATCCTTTCACTAGCTCCTTTTCACTGGAATTTAGTGTGCCTCCAGATCTTATTTCTTGCAGTGTGAACACCTCATAACCACTCTGGTAGCTTATATTGCAAAGTAAAAAACTAATAACTACAACAAGGTGAAAAGGCTGACGCAGAAAAGAGTTTTGCCCGTTTGTTATTTCAAGATGATATTTTGTTAATGCATCCCTCTTCTCTTCTACACTACTATCATCACTAATATTGAGTAAATTTTTGCAGGAATTTACATCTGGTATAGTTTCAATATCAAATACCAATAAAGAATTAAGCATTGCCTATATACTCCTCCGGACGGTCGATCCAAGGTCGCACTTTCACAAATAAAAAGAGGTGTACCTTGCACTCAAATAATTTTTCTAGTTCAGCACGCGCTTCGATATTAATTTTTTTAATATTACTGCCATCTTTTCCTAGTACTATTTTTTTATGACTATCTTTCAACACAAATATGATCTGTTTGATGACTAAACTCTTATCTTTTTTTTCCTCAAATTGTTCAGTTATAACAGCTGTAGAGTATGGCAATTCTTCACGCAAGTTCAAGAATAATTTTTCTCTCGTAATTTCTGCTGATAAAAAATTTGTCGAGGAATCGGTTATTTGATCTTCTTCATAAAACCAGGGGCTCACCGATGCAACTTCAGACAAGTAATTCATCAAATCAGAAAGTCCATCATTCTTTAATGCTGATATCATAAAAACCTTTTCAAATTTATAAAGCAAATTCAGATGCTCATGCGCCATCTTTAATTCAGGCCTTTTTACCAAATCAGTTTTATTGATAACCAAAATGCATCTGCCTTTTGTGCGCTGCAGCCGCATAAATATAGTCTTAATTCTTTCTATATTTTTCAAATAATTGCTTACATCAACAAGCGACAAAGTGATGTCACTATCCTTAACTGCCGACCATGCAGATTTGACTAAAGCTTTTTCAAGTTTTGTTTCTGCTGAGAAAATTCCTGGGGAGTCAGTAAAGACAATTTGTGTGTTGTTGCATGTTGCAACACCCCTTATTTGCGTCCTTGTTGTTTGCACTTTAGGGGTGACAATTGCAATTTTCTTGCCTATGATGCTGTTAATTAATGTAGACTTCCCAGCATTTGGTAAGCCAGCTATGGTTACAAATAAGCATTTTTGTTCTTTCACAAAGAAAATTATAAAGAAAACTGAATGCCCGCGTCAAGCTACTTATATGACAAGGAGGATGACAGAACCCTTTTTGGTTAGCATGCAAAAAGGAAAAAAACTTATTCTACAAATTAAAAATACAATATACTCAAAAACTTTTCAGAAAATCCATAGGAGGGTTTGCTAATGAAGGCTCTTGAGTTGACGCCATTGCCTGAACGACTGCTTGATTTAAGGGTAACGTTTTAACCATAAGGTCACTAACTCCTTAATATGTGTGTTCATAATTTGATTTTCCACGAAAGACATAATAGCAATAACCAGTGTAAGTTAAAATGATTGGTAAAAGCGGTATTATAACAATGAGCATTAAAGATAAACTTGGCCCAGAAGCAGCTGCATCCAGAATGGTATATTGAAAAGGTATAATCCATGGGTAGATACTAATTCCTAAACCTAAATATCCCATAAAAAAAATAGCAATACTGAGAAAGAATGGACGGTACTCCCGTTTAGTATTCTGAAGATCAAACCACAGCATGAAAAATAGCCAAGATGTGAGTAATGGAATAGAAAATAAATAATAAAAATTTGGCATGCTAAACCAAAAGTTTTTAATACGTTCATTTAAAAATGGTGTCACTACACTCACTAGTCCCATGAAAATACCTACAAAACCAAGCGTATAAGAAGCAACCTTGCGTGCCCATTCTTGTGTTATATTTTCTGTCTTCATTATGAGCCATGTAGAACCTAAAAGTGCATATCCAAATATCACAGCAATGCCTGTCATTACACTAAAAGCACTTGCCCAATCAAATTGGCCACCAGAAAAGTTGCGTCCGTTTACTTCTACACCATGTATAAATGCACCTAAAATCATGCCTTGGCAAAATGCAGCACCAAGTGACCCAAAATGAAAGGCATAATCCCATAATCGCCTGTATTTTCCTTCTGCCTTAAAACGAAACTCAAAGGATACTCCGCGCACTATAAGGCCAAGCAGCATAATAATGATTGGAATATAAAAAGCAGGCATTAATATTGAATATGCAAGAGGAAAAGCAGCAAACAACCCTCCACCACCCAATACCAACCATGTTTCGTTTCCATCCCAAAATGGTGCAATTGAGCTTATCATGTGATCACGGCATTTATCTGACGGTGCAAAAGGAAGTAAAATACCAATACCTAAATCAAACCCATCCATTAAAATATACAGTAAAACAGCTATGGCAATTAGTAATCCCCAGATTAGGGGTAAATTAATTAAGGAAGAAAAATCAAACATGATTGTTGTCCTTTCCAGATGTACCAGCATCAATCACTGAAGCTCCAATACCGTGTTTATAAAATTGCTCTTCTTCTTTAATGACAGGAATTCCTTTGTATATAAGTTTCAGAATATAGTAACTACCTGCTCCAAATATAAGGGTATACATAACGATAAATGCAATCAAAGACCATGCAACCTGAGGACCGGTAATCGCAGATGAAAATGATTCAATTGTGCGCATAATTCCATATACAGTGTAAGGTTGACGGCCAATTTCAGTAGTAAACCAACCTGCAAGTAACGCTATGAACCCAGACGGCATCATTGATATCCACCATCCATGTAAGAAACAACTTTGGAATAATTTGCCACGAAGATACTGTATAACACTTACTGACCCAATCATGATCATTAAAATTCCAACTCCAACCATTATACGGAAGGACCAGAATACCCATACTACAGGTGGTCTATCTTCTTTTTTCCATTCCTTTAATCCTTTTACTTCTCCTAAAAAATCATGTGTTAAGATCAAGCTGGCAAGATTAGGAATTTTTATCTCGTAGTGATTAATTTCATTTTGCTGATCCGGATAAGCAAATAAAAGTAAGCCAGCCCCTTTTTCGGTTTCCCATATACCTTCCATTGCAGCAATCTTAGCAGGTTGATGCTTTAGTGTATTTAATCCATGCCTATCTCCCATGAACAGCTGAAATGGTGCAGCTAAAGCTACCATAATGGTTGCCATACCAAGCATAATTCTTGCTTGAGGAGCATGTCGTTTTCTCCAAAGATAAAATGCTCCTACACCACCAACCACAAAAGCTGTTGTAAGATAGGCTGCTGTTACCATATGAATAAAGCGATAAGGGAAAGAAGGATTAAAAATAATCTCTAACCAATTGGTTGGATATAGGAGACCATTCTCACCAATCGTGAATCCAGCGGGTGTTTGCATCCAACTGTTGGCCGCAATAATCCAAAAAGCTGAAATAAGCGTTCCCACTGCAACAATACAAGTAGAAGCAAAGTGCATACGAGAACTTACTCTATTCCATCCAAATAGCATAATACTCAAAAAAGATGCCTCCAGAAAAAAGGCTGTTAAAACCTCAAAGGAAAATAGAGGGCCGAGAACATTGGCTATGCGGTCAGAAAAAATCGACCAATTGGTCACTGGCTGATATGACATTACAACTCCAGATACCACTCCCATGCCAAAAGCAACGGCAAAAATCTTGATCCAGAATTTATAAACATCACGGAAACGTGTATCACCAGTCTTAAGCCAACACCATTCCAAAAAGGCTAGAAAACTTGCAAGCCCGATCGTGAAAGCAGGAAATATAATGTGAAAGCCTATTGTGAAGGCAAACTGAATTCGAGCTAGCAGCACAGAACTAAATTCAAACATTTTATCCAATGCCCATGTATTACAAATAATAGCCAAATCTACCTATAATTCAATCCATTTTTTCACAAAATTGACCTTACCCAGAAAAAGTAGAGAGAAAGTTAAGACGTTTTTGTCATGAGAATAAATTGTGCAGGAATACAACTGTTCTCCCTTGTCATACCGTCACGGTATCTCTAGATCCCGCTAACACGTAGCGGAATGACGAATTACTTAACCATCATTACACCGTCATACCGCGATTCATTCGCGGTATCTC
>NODE_6_length_16570_cov_7.135029
AAAACCCATACTCACCAAACCCAATGCATTACTTGCAATTAAGTTTCCTGGATCCAAGTAGTCAAGCTACTCGGATGACACCCTTTTGGATGGAGACCAGTGTCAGCTACTTTCATGACACCATTCTTTTTCCTGGATCCAAGTAGTCAGGGCACTAGGATGACAAGAGAAAGAGGCTACTGGGATGACAGCTACCCTGACAATCGTCATCCCACTACGTGTTAGCGGGATCTAGAGATACCACGGCGGTATGACGGTTCGCAGCGGTATAGTAACTCGTCATCCCGCTGCTTGTTAGCGGGATCTCTTGTTAGCGGATGAGATACCGCGAATGAATCGCGGTATGACGTGTTGAAACAATCCGATAAGGTAAGCCTCGTCATCCCGCTACGTGTTAGCGGGATCTAGAGATACCGCGGCGGTATGACGTGTTGCTTGGGTCAGCTATAGTATTTCTTAAAATTAATAATAAATTTCTTGGCTAGCAAGAAGCTGTAAATTTTTTTGCGAGATCTAAGCCGCTTTTGATATAGCTAAAGGTTTACTGATGATTTGTCTCATTCCACTACCTGCTGACTTACTTTCTGCTTAGCATATCCATCAAATCAGATTCTTTGAGTTTACTATGGTCAACTTTACTGAACTTATTTACCATAGAGCTCATTTGATTATACTGCTTAATTAGAAGATTAATGTCAGTTACAGTTGTTCCGGACCCCTTAGAAATTCTAAGTCTTCTTTTGCCATTTAAAATATCTGGATTTTGCCTTTCTTTTTCAGTCATTGAGTTTATGATGGCTATATATTTTTTCACTTTATTGTCATCTGGCAGACTGCTACTTAGCTTTTTTGTAAATGAACTAGGAATGAATTTCATTATGTTGCTAATGCCATCCATTTTACTCAGAGTTTTTAACATTCCCACTAGGTCGTTTAGGTCGAATTTACCTTTTTTCACTTTCTTTTGTAACTTATCAATTTCTTCCTGACCAACAATCTCAGCAGCTTTTTCAACCAATGAGACAACATCACCCATGCTAAGTATCCTTTTTGCAATTCTATCGGGATAAAAATCATCGAGGTCACTTAATTTTTCACCACAAGCAATAAATTTAATTGGACAATCGGCGATCATTTTCATAGAAAGAGCAGCACCACCACGTGCATCACCATCAACACGGGTGAGAATAATGCCGGTTACACCTATTACCTCATTGAATGATTTGGCAATGTTGACCGCATCCTGGCCTATCATTGCGTCGGCTACTAAAATAACTTCTGCAGGTGAAGCTATTTCCTTTACGGCTTTCAACTCATTCATCATATTATTGTCAATATGAAGCCTGCCTGCAGTGTCTAGTATTAATACATCATAATTATCGTTCTTTGCTATTGCTATTGCCCTTTTTGTAATTGTAATGGGCTTCTCATCTATTACTACAGGTAAAGTTTGCACATCTATTTGTTTACCTAGCACTTCAAGTTGTTTCTGGGCAGCAGGCCTATAAATGTCTAAAGAGGCAAGCATCACTTTTTTCTTTTGCTTTTTTAGTTTTAAAGCAAGCTTTCCTGAGGTAGTTGTTTTACCTGCACCTTGTAAGCCCACCATCATAATCACAGCAGGGGGTTTAACTGCTAGATTTAAGTCACTTTTCTCTGATCCGAGAACTGCAACTAAATTATCCTGTACAATTTTAATTATCATTTGTGCTGGAGAAACACTTTTTATGACTTTTTCCCCAATCACTTTATCTTTAATGTTGTTGATGAATTTTTTTGCAACTTCAAGTGAAACGTCAGCTTCAATTAAGGCTATGCGTATTTCACGCATGGCAAGATTAAAATCATCTTCAGAAATGATTGACTTTCCTCTCAGTTTACTAAATACAGAATTTAAACTTTCAGTTAACGATTTAAACATAATAGCATTAGTAGAATACTCATTAAAAAGAGAGAAGAAGCTGAAACAAAACTCACTGAGTTATAACTCAGCACTTCTTTAAGTTTAGTAATATTATTAAAGTATAAACCAACAAGTGGATTAGTCAAGTTTTGCACTACGCTGGCAAACATTTCTCTAGTTTTAGAGACTAACTGATTGAACAGCAAGATAATATAGGGTATGAAAGCTCTAAAAATCCAATCAACATCCATTTTAAAATTTACTCTCGGGTAAAATAACTTGCGTAAAGGAATAAACAATAAAGTGGTACATAGTAATAAATTAAATTGCGACCAAATATTTTTTGTGTTGTACACAAAATCGAAAATCGAAGGTTTATTGTAAATAGGTAAGTAAGGATTGCCAGCGATTACGCATATAAATGCTAAAATAATCATAGTCATTTTGCTTCCTCTCTCTGCTAAAGGTTTTGACTTACTTTTTGCAATAAATAAGTAATAAAGAAACTTTAGCCCCACGCTTAAATGAAGCAGCAAATTTAGAAGCTTATATAAATTTTTATACCCTTTTAAGGCAACAGTGTTCATTTCAATTTCAGCTGTGATATATGATTTACTGATAAATCCAACGGTTCCAGGAAATGCAGCCATTGTAAGTATTGCGATTATAGCACACATGCCTTCCACTGACATCAGTTTACCCACTCCATTAAAACTAATTGTTTTTGTTTGTGAAATAATCGAATTACTGACCACAAACAATAATGATTGATAAACAAGAGAGAAGATTATATGCAGTATCAAAATTGGTATTGCTTTTTCCGAAGGACTGAGCAAACTTCCTGCAATAATCAGCAAGCCCATTTGTCCTACAACGTTATAGCATAAAAATCTGCGAATATTTTGCTCAAGAGAAGCAAATATAATGCTGTAAATTGCAGTGATGGCGCCTACAAGCGCTAATATTTCAGTACAATCTTGCCATAGGTTATAAGTGTGTAAAAGCATCACTAAAAAAGAGACTTTAGTGGTAAATAAAGAGAGATATGTGGTGCCATGTAGCGATGCAGCAGGATATGCATCAACAACCCAAAATGAAAAAGGAAAACAAGCGCAGTTTATCAATAAACCCAAAATTATCAGGTTAGTGCTTTGAAGTGCCAATCCTGCTATTAATATAACTCCAACGAAAAAGTGTACACAAGCGTACCTTATTGCAGGTCCACTATCTCTACAGCTAGCTGCGATAATAAAAAATGCACTGATGGTCATTAATTCACAGAATATTATAACCAATATCATATGTTCAGATAAAACTGCATAAAGTGAACTAATAGTGTAAGCAGCAAAAGATAGCATTTCTGAAAAAGTCAAATTTTGTGCTGGTAGAACAGCTAAAAATGCAACTGATAAAAAAGATATTAGTATGGTACGAAAAGATAAATCAAAATCTAGAATTGGGAGAGACCAATTTACTGCAATGCTCAAATTTTCAGGTAATTTTAGGACTATAACTATTAATACAGTCAGTAGAAGTAACAGTGACGATTTATAAAGTTGCACAATAATTAAAACCAATATGGTTTATGCTATCTCAATATATGAATAAAATCAATTTGCATATTAACCACTCATTAAACTAATTATCATATAATTATATCAGAGTTTAGAGGGTTATAGAGAAACCGGTCAGATTAGGTTTTTAATCTAATCTGACCGATAGCTTTAATAGTGAGGTAAGCTTTAATATAGCACTCCTAATTCATAACGCTACACTCGTGCATAATTTATTTTTAATTTGTGCACGAGCGTTAGTAAATTATTTACTTTTTGAAATAAAATTTGGCATCACTTTAATATTGAGACTTAGTAAACCTCAGTAGGTCTGCCAGTTGGGCCCATAAGAATTATTTGCTCGCCTTCTCTTAAGTGTCTGCATAAATTAGTGGAGCCGCCGATTTCCAGCACAATAGTGGAAATAATTCCTTTTTTTTTGTCTACTTCAGTGCCGGTTACGGCTATACCTTCCATAGCAAGGTTTGTATTATTGGCTTTTCTGCCATTGGTTTCAAAATTTTGCAATCTAAAGAATTGCCCAGGCTTAAAATTCTTTGCCGCAAGTGGTGCTTTGATCACTATTTCCACAACTTTGTCTGTTAAATATTGAACTTTTATAACCTTTGCAGTGAATTGCTCTTTGATTCTATTAAATAATTCTTTATTAGCCAGGTCTTCAACACTTGACCACGCATTTTTTTTCTGGCCCACAACATCACACACTGGAATGACAGAAACGAAGCTATTAACTCCACTCAAAAGCTGAGAAATAATAGGGTAGCCGTTTTTAGCACTTGCCATAGCTTTCACGACGCTGCCACTATACGAAGGGTGAAGATCACCAAAAAAGCTGATTGTTTTATTGCCTTGCTTATACACTAATATTCTATCTTTATTTTGCATTTTAGGAGAAAATATTGGGTCTATTTCTTTTCCTGATGAATTCAAATGAGTAAAATACCCATTACTTAATTTAAAATGCTTTTTATCTTCTGTTGCAATAACTGTATTTGGCTCAGTACCTGCTGCTATAAAAATAGAACGTGCTTTTATACGTTTGATTTCGCCGGATTTTGTGTCTATCAGTTTTATTAATTCAGCATGGTTATATTTATCCGTCACAACTTCAACTGGCTCTAAGTTTTCAATAAAGTAAATTCCTTCTGACAGTGCATTTTGCACCTCTTCGCTATTTAATCGATAACTTGGTGAATCTTTTAGCTCTTTTCTATATATAACTTTCACTCCCCCGAGGCTCTGCATTAACTCTAATATTTTTATTTCTCTATTCTCTTTTTTTGCTAACTTTTGCTTTTCTCGGATCAATTGTGCGTGCGATATAAACTCATTCGCAATTTCGCGCTCTTCTTCTGTCCAATCTTTTTCAACACAGTCCTTTCCATACTTATCAACTAATATCTCATAACGAAGAAGAAATTTTTCTACTTGAATTGGATAATACGCTAAAGCTTCAGTGGCAGTGTCAATCGCAGTAAGCCCCGCCCCTATGACAACTATCGGCATACGAACTTGCAGATTTGCTATAGAATCAAATTTAAGAGCGCCAGTCAGTTGTAACGACATCAGAAAATCAGATGCCATGCGTACTCCACGAGCTAGTATGTTTTTTATTTTGATCATTCGTGGCTTACCAGAGCCAAGTGCTAGGGCGATGTGATCAAAACCCAAGTTGAACGCGTCATCAGCATTAATCGTGCCACCAAAACGAATGCCTCCATAAAGTACGAAATTCTCACGTCTTTCCAGCAGTAATCTAATAATCTTTAAGTAATTCTTATCCCACCGAGAAGTAATGCCATATTCTGCCACCCCACCAAACCCTCCTGCCGTGCGTTCACTCAATTTTTCGTGTTTGAAATCTTTAATTAGCTGGAAATTATCGATCAAAGGTTCAATCTTTAGTCCATCAATGGTGATAACGTTATGCCCATCATTCAACAAATGATGAGCTAAATTAAAACCAGCAGGACCAAGGCCTACAACTAGAACGTTTTTTCCGGTGTTTTCTCTTGGCAATGAACGCTGAAAATTTAAAGGATTCCAACGGCTGAGCAGAGAATATATTTCAAATCCGTACGGTAAACTGAGCACATCATCCAGAATCCTTGTTTCAATTGCTGGCACATTTACGGGTTCTTGTTTTTGATATATGCACGAATTCATGCAGTCATTGCATATTCTGTGTCCAGTAGCCGCGCATAATGGGTTATCTATCATCACAATTGCAAGACTTGCTATGCTGTACCCTTCGCTTTTCACCAAATTCATTTCTGATATTTTCTGCTCTAGTGGGCAGCCGTGCAGTTCAACTCTAAGTGGAGACTTTTTGAAAGTATTGTCATCATTAATTAGCCCCTTTGAGCAGCTATCCTTACTTTGCTTATGACAAAATATGCAGTAGTGAGCATTATCCAATGCTTTATCTAAACTAGCCTTTTCACTTGTTAGGTCAAAACCGTATCGTCTTTTTACTTCATTTGAATACAGCACTTCAACTTTGTCTACTTCTTTTTTAGAAAATGGTATGAGGTTTTCGTGGTCAATTTTTTTATGTATGCTAAATAATATACTCTGTTTATTTTTTACTCTCCACACTGCATATTGTGCCGCAAGTTCTATTTCCTCTTTGTGATTTTCTTTATCTTCAAACCAATGCATCACCTGCTCAGCAAAATTTTTTTCTGTTGTTGGCAAAGTGAGAAAATGACTTAGTTTGTTAGTAATATCTATATTCGCCACATTAGTGTATTTCTTCAATGCATAGCGTTGGACAAATAATCTTTTGCACTTATATATTACAGCAAAGTCGTTGTGCTTTTTCTTTAGCTCCTCTATTTCTTTTTCAACATTAAAAAGTTTTGCAATAAATTCATCAAGTAAATATGAGAGGTCTATAATGAGCTGGCTATCTGTCATCCAAGTAGCTGACCGTTCTTCTTGTTTTCTAGATCCCAGTGTCAAGCACTGGGATGACGGGGGGTGACACTGGGATGATGGGAGGTGACACTGGGATGACATCGAAGAAGAAGCTGCTTTTTCTCTTGCTTCAATTAATGAACAAAACAAGCTCTCATCACATGATTTAATATAATTCAAAAATGTCTCATCTAATTTTGTTAATCCATTGCGAGTATATAGATTCGAAAATGAGATTTTGAAATTCAGCTTCATTGCTATACTATAAAGTGTACATGCTGTTTCTTACAGATGAAGATTTTATTTATTTTGCAATACTGCTGAGATTGTTGCTTCTGCAACTTTTTCTTCGCTAACAGATGCAATACACCTAAATTTGTATACACCTAAACACACACTTTGAATGTTAGCTTGAAGAATCAATGTGTCCCCTGGAGTAACTAGCTTTCTGAATTTTGCATTTTCAATGGATCTCAAGTAAACAACTTTATTTTCTATTGTTTCTTTACCTAGAACACATATAGCAGATGCCTGAGCTAGAGATTCAATTATCAAGACTCCTGGCATTATCGGATGACCAGGGAAGTGGCCAATAAAAAATGGCTCATTGAAAGTCACATTTTTGATTGCTTTTATACTTTTACCAGGATCACACTCTATAACTCTATCTACTAAGAGAAACGGATAAGAATGTGGTAGTGTTTTTATAATATCACTGATATTAAATTGCATAAGTCTATTCAATGCCTTTTAAAGCAAATTCAGGTATTTCCTTGTTTATATTGTTTAATACCACATCTGATAAATCAACTTCATCCATGGAGTATAAAACTTGGTTCTTTTTTGAAATAAATAGTACCAAATCTATGTTGTTTTTTTCTGCCGTTTTTTTAGCGACTTCTTTTATCTTGTTAAAAACACTCTCTACTGCTTCTCTATAGCTTTCTTCTAAATGTAACATTTTTTTAGCATAATTATCTCTAACATTTACAGTGTGCTTATTAAATTGTCCTGTCTTTTCCTTTTTTGCTTCTTCTGACAAAAGGTCAAATTCTTCTTTTGATGGCTTAAGTTTTTCTAACTCATTTTCAAATTCTTGTTGTAATCTAGAATTCTGCTCCTTTATTTGTTGTTGTATATTTTGCAGAGCAAGAGATTCATTGATGACTTTTTCACTATCGATAATTGCAGCCTTTGTGTTCTGAGGTTGATATCCTACAAACTTATACCCCACAAATAAGGAAATAATTAAGGCAATAACTGATATAAATAACTGTATATATTTCATTCAAATCCCCGCTTCAATAGAAAATTTAACATTTGGTGATGGTATTATATCATAAGATTCCTTTACTAAAGGAAACCCGAAATCCAATCTAAGTCTACCAAAAGGAGAAAGCATTGAAAAGCCAAAACCTGGTGACACTCTCACAAGCTTGCTATCATAGTATTTCCCTTCATACTTCTTATTTTTATCATCTAAGCCAAAAAGTGTTGCATAGTCAACAAATAGTGAGCCTTTGATACCAGCATAGTCATATAGTTTTGGTAGAGGAAAATCCACTTGCTGTGTTAGATTAAAATAAGTTTTGCCTCCTAATGAGCTTTTATTTTTGTCTTCTGCTCTTGGTCCAATACCGGAAAGGTCAAACCCTCTAATCTCATTACCCCCTTTAAAAAAGTGCTGGCCAATGTTTAGATTTTCATCAGTATAAGAAAAAATATGACCTGCCGCCATCTTAAAGCGTAGCGTTATATCATCGTCAATTTTGCTTAATATAGGGTGCGTATAAAAAGATAAGAATTCAGATTTCAGGAAATTCACGTTTCCTCCCAATCCTGAAATATCCTGACTTAAGCGCAGTAAATACCCTTCTTTTGGAGTATAGAGGTTATCCAGTTTATTATATGCCAACGTGTATCCCACTGATGAAATCTGATGTTTACCTTTTCGGTCCAGTATTATTTCAGAGATATCGGTGTCTTGTCCACCCTTATGATCCATGTGTATATGATTATACTTATAAGAATAGCGAAGGGAATTAGTTAAGTTCTCTGTGACTTTATATGATAACTTTGTAAAAAATCCCATATCGCAACTATCAAAAGTAGTGTTTGGTTTATCTTGTTTTTCATAAAATACACCCATGCCTAGTGACGTATCAGAATCGTTAAAATTATTTTCAACAAACTCTAAATCAGTAGAAAATACGTATTGACTTTTTTCAAGAGCAAAAGAGAGCTCTTTTCCAGTACCAAATAAATTACGGTCTTTGAGGTCAATTTTAATCAATGCTCCACCAGGAAGAGACACACCTCCTCCCAAATACAACGAAGTAGTGTTTTTTTCTTTAACACTTAAGTCAAGATTTACTGCATTATCATTAACTGCATAACTATTTACTTTCACTGTTTCAAAAAAATCACTACTCATTAGTTTTTTACGTGACTTTTGAATCTCAGATATATTGTACGCATCACCTTCTGCTACACTTAGCTTACTTCTGATCACTTTATCTAAAGTGCGATCGTTACCATCAATTGTAATTTGATTTATATAAATCTTTTTACCCGGCAGCACTCTGTAGGTTACATCTACAACATTGTCACGTTGTGCATACTCTGGATTAACTTTTGCAAATATATATCCTTTCTCATTTAAATATTTGTTTATTTTTTCTACTGTATTATTAATTTTAACTCTATTAAATATCTTATCGTTTTCCTCTGTTATAAAATCCAATATTTCTTCTTTTAGGCTCAAATCCTGAATTTCAGTTTCAATATTAACCTCATTATTTCCAAATAAATACTGCTGTCCTTCGTCAATCAAAAAAGTTAACTCTGTTTGATTGTTATTATCAACCTCAACAATTGGTTGAATATTATTTTGAATATATCCTTTAGATGAATAAAAATGATCGAGCAATTCTGTGTTAATCAATAGATATTGCGGTGAATAATGATTTCCGCCTTTTAAAATAGCTCTAAATAACTTACTAAATATGTCATTACTATGTCTTTTGATAACTTGCTCTAGCTCATTTTCAGAAAAGTTTTTGTTGCCTATAAATCTTATATCCTTAATTTTAGAGGTTTTGCCTTCTTTTATTTTAAAAATTAGATTGACTCTATTGCCATCAAGCTTATTCAGGTCATATTCAATTTTAACACCAATCTTACCGTTATTTCTATAAGTAGTGACTAAATTCACTAAATCGTTTTGCAATTTTGTTTCAGTTAAAATAGTTAGCGACTTTGATTGAATCACATTACTTAGCAGCTCTTTGCTGTTAAATAACTTATTGCCTTTTAACACTACCTTGTTAATCAGTGGATTTTCTTGAATTTTTATTACTAAATTTTTTTTATCATCTATGTAAGCATTAACACTAGCAAATAACTTTGTTTTATATAGATCTTTTATAATTGAGTCTATATCATCGTCGTTTATATAATCACCAGATTTTAGTTTTATATAGAACCCTATTGTCTGGTTGCTTACCCTCTCATTACCAATACATTTGACATCTTTCACCTGCACTTTTTCCGCAGTTCCTAAAGCAACAAGCAGGGCAGGAAAAGAAATAAAAACCACTACCAGTATATAAAATAGCTTTTTCATATTTTATTTCAAAAAAGATCCCTAATATCATTTGACATTCCAGTTGCCATAAGCAAAAACAACACTAAAGCACCAAAAATAGCTGCATATTTTTGACATTTCAAGCTTAAATCCCTACGTATAACCGCTTCTATGATATAATGAAATAAATGCCCACCATCTAGCAGTGGTATTGGCAGCAAGTTAATTGCAGCTAAATTAGCTGAAATGATTGCCATAAAATATAGAACCATAATAAATCCCTTTTTAGCTGATTGTCCTGAATATTTTGCGATTTTTATTGGTCCACCTATTTTACTTGCACTCCTCTTACCAACAATAATTTGAAAGATAGCTTTAATCGTTAAGCACATAGTGTGGTAAGTTTCACTTACTGATAAGCTCACAGCCCCAAGAAAAGACGACTGCTTTAATGTATTGACTGAAATAATCCCTATAGTTTCTCTTTCTATTGTGTTGCCAAAAACGTCTTTGTCCTTGATTATTAATGGAGTTAAACTGGTCCTGTGCTTCTCATTATTTCTGCTATACTCAACCTCCATTCTTGTTTTAGGATTCGACATTATCACACGTGAAATATCTTCAAAGTATTTTATTTTATGCTCATTGATTTGTGTAATAGTGTCACCTGGCAACAAACCAGCTTGCTTAGCTGCACTACCTTCGATTACATTTTCAATCACCGGTGGAGTGCGATAATAACCTGCTATGCTAAAAAATATTGTAAAAGCTATAACAGCAAATACCATGTTTGCAAAAGGCCCTGCAAAAACTACTGCTGCTTTTTTATGACGCGGTTTTGTATGAAATGAATACAATTTTTCTTCTTCCGTTAATTCTTGTTGATCAGCTGGGACACTCGCTGCATTAGTATCTCCTAGCATTTTAACATAACCACCCAATGGAACAACGCTTAATTTCCATCTAGTTCCAGACTTATCGTTAAAACCAAAAATTTCAGGACCAAAACCTATGGAAAAAGATTCAACTTTAACTTTGCATGCTTTGGCAACAACATAATGCCCATATTCATGCACGAATACTATGACAGAAATTATTAAAGAAAATGATAAAAAATAATATATTCCATCGCTAAATTGATGGATAAGATTAGAAATTAATTCCACCTGTATATTTAGATCTTAACAAAATGTTAAGTATATTAAAATGCGCCTCGCTTGACAAGTATTTAGTTTAACTTTTAAATTAAAAAAAGTTTAATTGTAATGACAGATACCTCACTACTCAGAAGAAAATTAATATATAGAAGCTGGCATAGGGGTTGCAAAGAAACCGATATACTTTTAGGGCATTTCGCATTGAAATATCTTGATAAATTTTCCTTAAGCGAACTAATCGAATACGAAAAAATAGTTGATCTTGATGATTACGAATTATATTGTTACATAACTCGTAAGACAAACCTCCCTCCTGGCTTGAATAGTCAGATAGTCAATTTAATTGCTTGCTTTATTGAAGCTAATCCTTTATGCACTCAAGATTAGTGATAATCTTATTTACCTTATCTAGTACCTCAGTATATTCTATTCTTTTCTCGTTTCTATACTTTTCGCGCTCTTGATTTACTTCATCTAATCGCTTTGTTAATTCTAAAATTTTATCCTCAAGAATTAGTGCTGCAAGTAAGAAATTTAATGCATCCGAACCCTTACCTCCAGTTTTTTGAGATACAGAACTAACTAACTTGTCAAAACTATTAGCAAGGCGTAATAAATGATTCCCCTTCCCACTTTCGCAAGATATTTTATATGTGTTATTACGTATAACTATTTCTACTACTTGCATATGGTGCTAAAAATTTCTATCGTACAGTATAAACTCAAACCCCTACTTTCATCTTATTTATGGTATAAATTTTTATTCATTTATCAAATCAGATAATTTTTTACTGCTACGAAAATATGTTTTAAAGTATTGATTCTTTGTAAACTTCTGTAACATTAAATGGCTTGTTTCTTTCAAGTTATAACTTCTAACTGAAAAAGAACCAAACCCCCTAATTTCAACTCTATTATGATGTTTCAATGTGCTTGAAAGTATCCCAAAAAATCTATCAACTATAGCTGCTATAACAATCTTATCTAAAAAAGGATGTCTTTTTGCTACCCTCGCTATTATATCAGACTTTGTTGCCATTTATATGAAGCCAAAATAAGTAAACCTTATCACTTAGCAGATAATGCTATGTTATATTCTTCAACACCCAATACTTCAACTTCTATTTTTTCTGATATAGAGAATTTTTTATTCTCTGGTAAATGCTCTTGATCTATTAGAAGGGTTACATCGTTCTCAACTTCAACGACTAGTCCATTATTTTCTCTCTTATCTACAATAACCTGTATTTTATCACCTACCTTAACTTTCTTTATCAGTTCTTCAAGAGGATCATACTCTATTTGTTTTATTCCAAGATAAATTCTTGCCCGATTCACGTTAGCCCTTATTACTTTTGCTTCTATTTTATCACCTACATTATACTTCTTTATCTCATCTGAACCGTTTTTAGACCAACTAAAATCTTTCACATATATTGTCCCTTCTACGTTCTCATCTATTTCAGAATCACCGAAAGCAACAGATACATATGAGCCGGTATTATTCTTCACTTCACCAGAAACAATAGAACCAGGAGGATATTTATTGATAAATACTTGCCAAGGGTTGTCTACACACCTTTTCATGCTTAAACTCATCCTACTCTTAGCAATGTCAATACTGAGAATTTTTACATATACTTCTTGTCCCCTTGTTACGAGACTACTAACTGGTAAATTACTCTTAACCCAAGTTATTTCTGACGAGTGCACTAAACCTTCAATTCCAGGTCTAAGCTCAACAAATAATCCATAATCTTCTATGCTTGTTACATAACCCTTATGCACACTATCAACTGGATATTTTGACTCTGCATCTTGCCAAGGGCTATCTTCTAGCTGCTTCACACCCAAGGAAATTTTAGCATTTTCCTTATCTATTTTTATAATTTTAACTTTTATAGTCTGACCACAAGTAAAAACTGCAGACGGATGACTTACCCTACTCCAAGAGATATCTGTAATATGTAACAATCCATCTATAACTCCCACTACATCTGATTCATGAATACCGACAAATACACCGTAATGAGTGATACTTTTTATTTTCCCTTCTATTATATCGCCTTCATTTAAAGATTCTAAAAATTTAATTTTTTCACCAGCGTGCAATTTTTCTAACACCAGCTTTCTTGATACTACAATATTGCCCTGCTTCTTATCCATTTTAAGCACGATGAACTTTTGTTCAGTTTCAATAAGGTGCTTCGCATCTTTTACTTGCTTCAAATCCACATGACTCAGCGGTAAAAAAGCGCTTATTCCGTCACCAAGATCAACAATAAAGCCACATTTAATTGAGCGTTTAATAACTCCGCTTACTTCAGCCCTTGTAACTGTATCTTCTTCCAACTTATTCCATTTTTCGTCCCTAATTGCTTTTTCACGACTAAGAACAACATTACCATGATAATCTTCAATTCTTTCCACATAAACTCTGATTTTCGAGCCAATAATGACCTCATCATTACAACCGAGTTCCTTGATCAGAATTCTCCCGTCAGATTTTAAACCAATATCAACCACAACGTCGTTAGGGTTTATTCTTGTAATTACACCTTCTACCACATCTCCTTCTTTAATTTTGTTAACAAAAGAATCTTCAAACAAGGTATTATCTTGATCCTCAAATTGGCCTTGACATATCTCTTCTATAAATTTGTTTGATGATAGCTTTCTGATAGTAACCGGTAGATTTACGACTGGATTATTATTATTCATACCTTTAACTTAAACTTTATTAGAACTCATATATTATATAATATTAACAATTATTGACAAGTAATTTTTCATTAACTCATTTCGAGAATTGTTTAAGCTATATAAAATATAGTGAGAAAATTATATATGTATCAAGAATATGCTATTTAAGAATAGCAAGTGGATTGGATCGTTCTCCAGAAGGTCCAGGCTAAAACCTGATGTTGATGAAATATTGGAAAAATATTCTATTCAAAACAGCAAGGAATCTATAGAGAAAATTGTAAATTCACAAAAAAGAATATGGGTAGAAATAGGCTTTGGCAACGGTGAAAATATGCTTTACCAGGTGCTCAATGAACCTGATCTATTATTTATAGGATGTGAGCCCTACTTAAAGGGGGTTTCTCGCTTGCTAACAAACATAGAAATACAGAACATAAAAAATATTTTAATGTGGACAGAAGATGCAAGAGAATTGATTGCAAATTTTCCTGATAACAGTGTTGAAAGATTCTTTATTCTCTTTCCAGATCCATGGCCAAAAAGAAGTCACAATAAAAGACGATTAATTAATACGGAATTTTTAAATTTATTAGCAAAAAAAATACTTATAACAGGGGAAATATTCATTGCAACCGATCATCAGGACTATGCAGAGTGGATAGCATCACATATAAAGCAGTGTAACTCTTTAATCTATAGGGAAGACGATTTCACAAGTTATACTCTTACAAAATACCACAGAAGAGCGCTCAAAGATCAGCGTAAAGTGAGGTTCTTTAAAGTAAGTGTTATTAATAATTTGCAGACTATGGATCAATAGAGTTTTTGCATATCTCTTTTACGTTAACTATAGATTAAAAATAATAAAAAAAGAGGGAGAAATAGAGTAAATTCCTTTAACTACTTCTCCTTATGAAGGAATAGACTTCTTGCATAACCCAAACTAAGTAGAAAAAAGGTATCATCCAAGTAGCCCCTTTCTCGTCATGCCGCTGCGAATCGTCATACCGCCGCGGCGCTAACACGTAGCGGGATGATGAGGCTTATCGTCATGCCACCGCGAACCGTCATACCGTCACGGTATCTCTTAGCCGCTAACAAGTAGCGGGATGACGGTTGTCAGGTTAGCTGTTATCCCAGTTTTTGACACTGGGATGACAACGAAGGGCTACTTGGATGACAGGGAAGGATGCTGGAATGAAGGTTTTTCAAATTGTCGATAAACCTAAATCTATAATAACTATTTGCCTTTTTTCTAGGTTATGCAAGAAGTCTACTGAATAACAGTAAGATTTTTCAATCCTGTTCCACAGCAAATTTTAGTGCCATGTGAGTAGTTATGGTGCTGTTAACAATCAAAATAACAAAAACTAAGATGGTGATTAGTAGTGTATAAATATTCAAGGATAAATTTTCAAATTGAGTTAGCATTTTAAAATACACAAAGGTTGGCATTATCATTGGCAAAACAAGAATTTGCGATACTCCTGATGCTAAGTTGTTTTGACCAATCATCAATGCATTTCCAGTAGCTGAAATATTAGTGATTATCAGCGTATTAAATAATAAAGACACTCCAACTGCTATTGAGTGTTCAATACTATTGCCTAGAATTGCAAAGCTGAATATGGAAGAAATTACTGAAATCGGTAACCCAAATAATAACCAGTGAGCGAAAATTTTATAAGCAACTATAAGCCTAGAAGAGAGTGGCTGTACAAAGATTTGCTCTAATATTCCATCATGATAATCAGATGTAAACAAATTATTTGTAGAAATCTGCAAAACAAATGTAGCACATATCCATGTTAATGTTAACATAACTTCTTGTTTATTGTTGTTTTTAAGTGTAAATGAAGATAAACTTAACATTATGATAAAAATACATACTATATAGGTAAAGTTCTTATCATCTATTACTAATTTTTTTACTGAGTCGATCATACTAGGCTTTTAAATGTTTATTATAAATTATAGTGTTTACTTTGAGGTAGTATAATTTTTTGTTCATAAATTATATAGGTTTTATTATTTTTTTGATAATGCAATTATGGAAAAGTTACCAAAAATAAAGTCACCAGAAGATTACACTCCTTCAGAAGATGAAGAATATATGAGCGTAAAACAACTGGAATACTTCAGCTTAAAGTTACAATCAATACTCGCTGAGTTAGAGAAACAAGAACTAGAAGATAATAGTATTGATACATACTATTCTGATGAAGATAGTGGAAACGAGGAATTAATCAAGCGTCGAAAAGATAGAAAAGAAAAAATTAAGGAGGCGTTAGAAAAAATAAAATTAGGCACTTATGGTTACTGCGATGGAACAGGAGAAGAAATAGGAGTCGAAAGACTTAAAGCTAATCCGCTTGCTATATATTGTATTGAAGAGCAAGAGAGAGTAGAAAAAGAAAAGAACGTGTACAACATTAACGATTAATTTACACATAAGTGGTGAGCCCATTGGACTTCAAGAGGAGCAAGAGGCGCTGAAGTATGTTATGCTATAAAGAAAGTGGAAAATTGGACATTCTCAACTTGACTCCTGCAGATTAAAAATTAAGTTGTATCCGTTCAGGCAATGGCGTCAACTTAAGGAAAAATATCAGCGATAGTATATAAAATTTCTCTCTAAATTTTTTATCATTAAATTATCCAAAGAGTGCAAGGGACAGCACTTTTGTTTCTATTTTATTGCAACAAAAAAGTTTAAAATGTGTCT
>NODE_7_length_15385_cov_10.634964
GGTATGAGATTACCCAGCTCTGGGGAAATTGTATCCGAGTTTGAACCAAATGGAACAACAGGCACCATTGGCAATTTGTTTGTTGATTTGTGTACTTCGCTGATTTGCAGTGCTCGTCTTGCAGCTTGGAATATAGGTGAACAAACGTTGGCGGCAGAGCAATTACCCGAAGTTATCACTCAAATGCGTTTATTAAATCAAGAGAAATTATTATTTATCTATGATCGTCTTCAGTAAAATTCATTCAGCAGCATTATAATTTGGAAGTAGATTTTATTTTTCGCTTGCAAAAAAGAAATTATAGTAAGCTATGGGAACGCTGGCGAATTAGATTTTGATTTTATATTAGAAAATGAAAAGCTAAAAAATAAAATGAAAGGACAGAAAGTAAGAGTTATAGTGCTGACATTAGCCAACTGAGAAACAGAGTTTTTGACCGAGACTTTGGAGCAAAGCTTATGTGTTAAGGTGGCACATAGAGGAGTGCTATAAACGACTCAAAGTAGGAGCAGAGTTAGAGAATTTTTCTGGAGAGGCTGTATTACAAGAATTTTGGGCAAACTTGGTCATGTGCAATATATTATCGCTTCATATATGTGATGCACAAGGGCCTTGGAACCCAGATCAAATTACTGAGTATCGTTTAAATTTTTCAGTTTTATTTAGTGTAATGAGACAGAAACTCTATCAGGTACTTATTGCGCCAAAAAACTTTCAAGCCCTTTTTAAGTATACGCGCTAAAGTTAAAATCCGACCGGGACAGCCGCAATAAAGTAGATAAGCCTAAACGCCATCATGTCTTTAGGAGAGTTTGCTAATGAAAGCTCTTAAGTTGACGCCATTGGCTGTTCCGATTCGTTATATGACATAAGAGCATCATATATTTCATGCAATGTATTTGAGATGTTTTTTTCCATATGTTGATTAATATGCCCATATATTGTCGTCTCTTCCGAATACTCTGTATCTTTATGTATATGATTTTGTTGCTTTAATTCTTCTCTATCTACACTCTCTATTTGCTCTGACACTAGCATAACTACCCCATATTTTACATAACGAAATAAAAAAATTCTAACTGTAGTATGCTTATATAATCTACGAAGTCAATAGTTAAATTGAAAAGTTTCGGTTATAATTTACTTCATATAGAACATGCCCTTGAATTATGCTAAAAATCGCCATAGTAGGCCTACCAAATGCTGGAAAATCGACCCTATTCAACAGATTAGTAGGAAGAAAAGCAGCAGTAGTGAGTAACATTCCAGGAGTGACAAGGGATAGGCGAGAGGGAATGGGGAGAATTAGCGATTTGGAGTTTAAAGTTATAGATACAGGAGGATGGAACGACCAAACTAATTTTTCACTACAAGTTATTGAACAAATCGAATTTTCTTTATCCAATTCAAACATAATTTTCTTTCTTGTTGATGCAAAAGTGCAAAATGAGCGAAATGAAGAGTTTGCAAAGTGGCTGAAGAGAAAAATAAATAAACCTGTAATACTAGTAGCAAATAAATGCGAGAGTCATAAATCCGAAAATGTTGATTATTTGCAGTTTTTTGATTTTCTTGGCCCGGTGTATATCTCTGCCGAGCATAATCTTGGCATGGTTGATCTTTATGATGCATTAGCTGGTGTTATTGAAAATTTTAACGAGAACACTGAGTTACCTAACAATGAACTGAGTAGGCTGAGGATCGCGATCATCGGCCGTCCGAATGTTGGAAAATCAACTTTTTTAAATGGTTTACTTGCAGAAAACAGACTAATAACAAGTTCAGAGCCAGGTACCACACGTGATTCTGTGGATATTACATATGATCATGATGGAGAGTTAATTACTCTAATTGACACTGCCGGAATCCGCAGAAAGGCGAATGTTGTAGATGGCTTAGAATCAAGATTTGTTGAGAAAAGCATGGAATCAATCAAGCGCTCTCATGTGGTAGTTTTAATGCTAGACTCCCTAGTTGGTATTGAGCAGCAGGATTTATCAATTGGTGAAGCTGCAATTAAGGGAGGGAAAGGGATTATTGTTGTTTTAAATAAGTGGGATTTAATAGGTAAGGATGACAGAAGCAGGTTAATAAAATTTGTCAAACAACAGGAAGTAACCAGGTTATTCTTGGAAGTGCCAACTATAACAATTTCTGCGTTAAAAGGCATGCGCTGCGGTGATGTGATAGATAAGTGTCTTGAAGTGAGTGAATCCTTGAACAAGAAGATCAGCACTGCAAAACTGAATAAGTGGCTCATAGATGCTGTAGGAAAACATTCTCACCCTCTTGTAAAAGGCAAAGCAGTTAAAATGAAGTATATCGCTCAAATTGGTACTAAACCTCCAGCTTTTTCTTTGATATGTAACATACCTGAAAGTGTTGATGAAAGTTACAAACGCTATTTAATTAACGATCTCAGAAAAAATTTCTTTGCAGACGGTGTGCCAGTTAGATTGCTTTTGAAAAAAAATAAAAATCCCTATGTAAAATGAATACTCTGCTTTATACTTTCAGGGATAATTTACTTAAAGTTATGTGTAATAATTCCAGAATTCCTGCAATCTTTCTGCTGTCGAGTGCCGCTGCTCTAATTTTTGCATATGTGCTAGAATATTTTTTCAACATGCTGCCATGCAAGTTATGTACATACGAGCGAATAATTTACTATATCGCTGGATTACTTGCAGTAGCGTGCATGCTTAAAGACAACAAAATTCTAATCTATGCAATGTTTTGCAGCTACCTCATAGGTGCAGTAATATCTTTTTATCATATAGGTCTTGAACTTCACTTATTTCATGATGTTTTAGGTTGTACAGAGCAAGCAAGTAGTAACGTTAGTATAGAAGAGCTCAGAAATAATCTACTAAATCCTAATTACTCTCCATCTTGTGACAGACCTCATTACGTTCTAGGTGTTTCCTTAGCAACATGGAATCTAATTTATCTCATAGTAGCTCTGTTCGTATCAGGTAAGGTGTATTGTGGAGAAAGAAAGAAATCTAAATAATTTAAGGTACAGCAACAATCAGTTCTTGCAACAGGCAATTAGAGTAGATCACGCTGGAGAATATGGAGCTATTTGCATTTATTCTGGTCAAAAATTTATTCTTAAGAAATCTTCTATAATCAATGAAATAATTGAAATGGAAGAGCAGGAAAAAAAGCATTTTCACTATTTTAATGAGAAAATCAAAGAGCAAAAAGTTCGTCCTACTGTTTTGTTGCCTGTTTGGCGTGTTTTAGGAGTGTCGCTTGGCGTTGCAACTGCCATTATGGGCAAAAAAGCTGCTATGGCTTGCACTGCTGCAGTTGAAGAAGTTATCGGGGAGCACTACAAAGAGCAAGTTTCACATTTAGAAGATGGGGAATTAAGAGAAACTATAAGTAAATTTCGCGACGAGGAGTTAGAGCACAAAGATATTGCAATTCAGCACAATGCTGAAAGCGCATTTGGCTACAACATTTTATCATCATTCATAAAAACAGGCTGCAAAACTGCTATTTACTTGTCTAAGTTAATTTAACTAAGCAGCTTTCTTAAAGTGTTTTAAATGTTCTGATAACAACAGAAACCAGGAAGGAATTCAAGTGTAACAATTATTTTATAACTATATTTACATATCACCATTATTAATAAATAATTAGTATTTGTAAATTAAATACATCTAAAGTATAGACTGCAAAGGAGGCAAAAGTGCGTTTTAATTTAGAAGAGGGAAATGCTCTTATGTAATACCTGCCACAGGTTCACAACTGTACGAACATTCATTTTTGAAGGTAAATTGCACAGCAAATGGTGTCATTCCAGTCTGGAATCCAGAAATTTTGCTTATAACTGAGCTGATAAGCTAAAGGTAATTGTCTTACACTAAAACAAACGTTTTTAATTAAGTTGCATAGAACCAGTGTCTGGGCACTGGGATGACACCCCACTGGTGGTCCAAACTACAACGTTCGTACAGTTGTGGATTCCAGACTGGGATGACACCCTACTGATGGGCCCAAATCACAATGTTCGTACAGTTGTGGGTCAGGCTATAGGATGACAGAAGTTGACTTTATTAGCTATAGGTGGTATGACACTTAGTCAATTTAAGTAAGCAGATGATCTTAGCTACAAAAGTATTTTTTACCTCATTTGTTTTTGGGTTTATTCTTTTTCCCTATTTTATAAAGCTTCTAAAAAAAATAAGCAAAGATGGGCAACCAATTAGATCATGTGGACCAGAAAGTCATTTAATAACAAAAAAGAATGTACCACCTATGGGCGGAATAATAATACTGATTTCTTCTTTATTACCAATTTTACTCTGGGCTCAGTTAACACCAGAAATTTTGCTGCTGATATTGATAACTCTATTTTTTGCTCTACTTGGATTTATTGATGATTATTTAAAATTGAAGACAAATCACTATCGAGGTTTAAGTGCAAAAACCAAAATACTTATTCAGTTTATTGTTGCTCTGGTTGGTGTGTTTATACTTAAGCTATACTCTGCTGAATGTTTTACAAAAACGTCCCTATTTAAAGGAGTAATAATAGATTTTGGCTATCTATATGTTCCGTTTGCTGCGTTTGTAATTGTCGGCTCTTCTAATGCTGTGAATCTCACAGATGGTTTGGATGGCCTTGCTGCAACTCAAGTTATCACTTCCTTTGCTTTTTTGGGGCTAATTGCATATATAACTCAGGCAGATATGAATATTACTTTATTCTGCATTGCATTTATAGGAGCTATTCTAAGTTTCTTGTGGTTTAACACACATCCAGCAAAAATATTTATGGGTGATGTTGGTAGCTTGTCGGTAGGTGCGGCTTTAGGGTTAACTAGTGTCCTAATTAAAAGAGAAATGCTTTTTGCCATTATTGGAATAATCTTTGTAATAGAGACTCTATCTGTTATTATTCAGATATCATATTTTAAATATACAAAGTTTAAATATGGAGAAGGAAAAAGAGTTTTTCTTATGGCACCAATACATCATCACTTTGAGAAGAAGAGATGGTCAGAAAATGTAATCGTTATGAAATTTTGGATAATTTCTATTATCTGTTCAGTTTTTACTATAACTTTCTTATTATAAAAACCTATGAAATACCCAGACTTTACATTAGAAAATAAATTATCAGGAGTGATAGCAGGAGTGGATGAAGTTGGAAGAGGTCCGCTAGCTGGTCCAGTAATATCCGCAGCCGTAGTGTTTATTGATAGAAATACAATTATTGATGGAATCAACGACTCGAAAAAGTTGACTCCTCAATGTAGGCAAGTCCTATATGAAAAAATAACATCCGTTGCAAAATTTGGTATAGGAATGGCAAGCGTAGAAGAAATAAATTCATACAATATCTTGCAAGCAACAAAGCTTTCAATGAAACGTGCGTTGATAGACTTGGACCTAGAATTAGATTATGTACTAGTTGATGGTAATCAACCACCTGAAGTGAAATGGCAAGTGAAATCCATAGTAAATGGTGATAATTTGAGTACATCAATTGCAGCAGCTTCAATCGTTGCAAAAGTTACGAGAGATCGGCTTATGCAAGAATTGCATAATAAGCATCCTGAATATAATTGGTATAAAAATAAAGGATATGGGACAAAAGAGCACCTTAACGCTATTGGCCTTTATGGAATTACAGAACATCATAGAAAAAATTTTGCACCCATATCTCGGGCATTATAGCCTTTACCCTTTTTTGAAAGGTATGGTTTCATTAAATAGGCAAACTGTACTCGATCCATTCCTTAAGGTAAACACTGAACTTACCCTTTCGATTATCAGGTAGTTATCAACTGTACGGAAATTTACTAAAGACTCATATCCTGCAGAATCAACCATAAAAACTGCCGGAAAATCAGAGTTTATTTTATTGAATTGTAGATATGTAAATTTTCCGTCATCAAAAACCTTAATTGGTATTATTGACTGACTACCTTTGACGTGCGAGATGGAATAATTAAAATTTAATCCCTTCTTTACAACTTCAATATCATTGATATCAGGAATAATGGTATGACTAGCTTGTTCGAAGATATCACCGTTATTTGTTGTGTAAATCTCATCACTGCTAAATAGTGGATAAAGAAACCTTACTTCATATGCTAATCTTGGATCATCTAGTCCAGTTGCTTCTTCAGCATGAAGTTCAAAGTAATAAACTCTTTTATTGGTAATTATAGTTGCATTAGTATCGGCAATATCATCTATAGGCTTAATAAACAATCTATTACCTTGAGGAAGGAGTTGCCAACCAGTTGAATCACCCATTGAAAGGTTTTGTATTACCTCCCCTGGTTCAAACAATATACTGGACTGATAACCATAAAAACCCGTATACTTATGTATAGCTTGTGGGTTATAATTTATCACCTTTATGTGATTATCTCCAGCTATTGAACGTGGCTCCTGTTTTGCAAGTGCATCACTACCACAGAGGAACAACAGTACGGCAAACAGTAAACCAATCATAATATCAAAATAAATTAATTTTCATTTTATCATTGATAGACATGCACTGCAACTATTAAGGCACTTTCTATACTATAAACCCCAAAGCAAGCGGTAGAAAAGGCAAGAAATAAGGCAAACTCCTTAAATACTTTAGAACTACAGGAGGCTTTACCTGAACGGATATACTTGGAATCCTGCCATTTTCACTTTGTAAACATACCAAGAATTCTGTCCATTATTCCACCCATATTTGCTTCAGCTTGAGTATACTCTATTTTACCACCATGCAAGATTAGTTTAATATCTGATCCAGGTGATATATTAACAAATTTACTGCCAACAACTCCACTGCTAGTGATCAGAGCTGAACTATCAATTGGCAATTTTATGTCTTTGCTTATACACATATCGATTCGTGCTACGTAGGTAGCTTTGTCAAGTGATACACCAGTTATGCTTCCAACATCTACACCAGAGATCTTGACACTATCACCAACTCCTATACCGTTAGCGTTAGCAAAAAGACCATATATTTTATTGCAATCCTTATAGTTTTTCTTTATGTAAGATAGCTTATCAATAGCAAAGAAAATCAGAAAAATAGTGAAAATTAATACAAATAATCCAGCGGTTATTTCAAGTATATTTGACCTTCGCATCTTTAGTTATCAGGACTCCAGCTTTTATAGTAATTTTTCACTTTTTGGTTTGGATAGTATGCATCTTTTGTACCCGTTAAATTAGGAGTATGTTTTACTTTTCTTTTTTTATTATTAACTGGTACTACATTATCAGTATAGTGAAGCCATATATGCCATTCCGGAGGCACTGTTGTAGGCTCAGAGACACTGCTATACATAACCCACCTTTTTCCTTTACTTGATTCATAGTAAGAATTTCCATTTTCATCTCTTCCTACAAATTTATCTTCTCTTCGTAATAGGCGTTTTATTGCGTTACAAATTTTAGATAACATAAGGGTATTAAAACAAAAAGTATTATATATACTAATACTTTAACGATATATTAACAACAATTTAATGCAATTACCAATCTTACAAGTTATTATACCAATAATTGCATCAATGTTTTGCTTTCTTGCCAAGAAACACAAGGTATCTTGGTTTATTTCTTTTATTGCAACAACAATCACTCTTATCATTTCATCAATACTACTCATTAAAACATATAAAGGTGAAATTATAACTTATCACCTTGGAAATTGGGCTCCTCCGTATGGAATAGAGTTAAGAATCGACGTGTTAAACTCCTTGATTCTAACTTTGGTGAATTTTATAGCGCTGATTAGCGTGCTTTATAGCTTTTATATTAACGAAAAAGAAATTAGCAAAAACAAAATCACTGGTTTTTACTCTCTATTTCTACTGTGCTTAAGCGGACTGCTCGGGATTCTAGTAACAAACGACATATTTAACCTTTACGTTTTCTTGGAAATTTCATCTCTTTCTTCTTATGTATTAGTTTCAATGGGAAGGGATAAAAAAGCCTTGGTTGCAGCATTTGAATATCTAATTAGTGGAACAATAGGCGCAACATTTTATTTATTTGGCATCGGGCTCTTGTATTCAATGACTGGAACGCTCAATATGTCTGACATGGCTGAAAGAATAGTTCCATTACACGATAACAACATCATAAAACTTGGCACGTTGTTCATTTTTATTGGTCTCTCAATCAAAATGGCACTGTTTCCATTAAGCAGGTGGCTGGTTAATGCATATAGTGAGGCGCCAAGTTTCATTAGCATATTCTTTTCAGGCACAGTGGCAAAAGTGATGATATATGTTTTCATCAGAATCTTTTATACTGTTTTTCATCAAAATTTCTTCTTATTTAAACCATCACTAAGCAACGTGATAATTATCCTCGCACTTTGCGCTGTTATATTTGGGTCGATATTTGCAATAACCGCAAAAGACATAAAAAGACTGCTTGCTCACTCTAGTATTAGCCAAATTGGTTATATAATTTTAGCACTGAGTTTTAACTCAAAAACAGGTGTATTTGCAGCAATTCTTCACATAGTAAACCACAGCATAATAAAAACATCTTTATTTATGGCTGCAGGATGTATTTCTTACAAATTTGATACAACAAAAATAGAGAATTTATCGGGACTCAAGAAATCAATGCCTTATACAGCACTTGCGTTCACTCTACTCAGTTTAGCATTAATCGGTGTGCCTTTAACAAATGGCTTTGTAAGCAAGTGGTATATAATGAAAGCAATTATCGAATCTCATGCGTGGATTTCCCTTGTAACATTTGCTGCTGGCTCTTTCCTTGCATTGATATATATGTGGAAGATGGTAGAGAAAATGTATTTTGAAAATGATGCAACGTCACGCACTGGAATGACACCGGACAAAATTAATGATGTGCCATTTCCTATGCTTTTCTGTCTATTGTTTATGGCAGTTTTAACAGTAGTAACTGGAATATATAGCACTCCAATTCGGTTAGTAGTTGAGAAGTTGGTTTTTTGATTTTTATCTTTGTTTCATATTTTACTATACTTTAAAGTTATAAGGTCTTTATTGTGGATAGACTGAAGAAGATTCATTGGTTGTTAGTCATTAACGTGATAGCGCTGTTTTGCGTTGGCATTGTTGTTCAATACTCTTCTGCTGGAGGAAAGTGGGTGCCATTTGCGATTCACCAACTGGTCATATTCTCCTTCTTTTTCCTACTTGCTATAGCTATGTCATTCATAGAGCTAGATTTTTATTTGAAGCACGCCTACTTTTTTTATGTAGCAGCAGTGATTTCGCTATTAGTAGTGAATTTTTTTGGCTCACACATAATGGGTGCAACAAGGTGGATAAGAATTGGATCAATTAGTTTGCAACCATCAGAATTTGCAAAAGTAGGCTTAATACTTGCGCTTGCTCGCTATTTTGATAAGCAGAGTGTATATAAAATGATGGAATTTAAAAGATTGCTTAAGGCACTTATAATTATTTTCTTACCCGTGTTCTTGGTGTTAAAGCAACCTAATTTAGGCACAGCTGTGATAATGTTATTTATAGGGATATCAATTATATTCACAGCAATAATAAAAAGATCTCATTCGGTAATATGTGGAACGCTTGGCATTTTTGCAGTACCGGCTATTTGGCCTTTTTTACGTCCTTATCACAAGCAAAGGATATTGTCGTTTTTGGATTCATCAGTGGATCCACTTGGAATAGGTTATAATGCGCAGCAATCTCAGATAGCTATTGGTTCAGGAGGTTTGCTTGGTAAGGGCTTTGTTAACGGAAGTCAAACTCAACTTGGATTTTTGCCGGAGAAACGTACAGATTTTGCTTTTGCAGTGCTGAGTGAGGAATGGGGATTTTTAGGTAGCATGGCTTTAATTTTGCTTTATACCTCATTACTTGGCATAATTTTCTCTATCGCTTATAGGTCGAAAAATTATTTTTCTAAGTCGATATCTATCGGCATTTTCGCCTTTTTTAGTGCTCATTTCTTTATAAACATCGGAATGACAATGGGCCTCTTACCTGTGATAGGCGACCCATTGCCATTTCTGTCCTATGGAGGAAGTACAACTGCTGCAAGCTTAATATGCATAGGATTATTGCTGGCAATAAAAGCAGATGAACAACAAAATGCTTGTATTTTACCTATGCTAAAGTAAAATTAAATTTTACTTAATAGTTTTTATGCTAGATGAAATGCGTGAGGAATGTGGGGTATTTGGCATAAGTTGCAACCAAAGTGCTGCTTTTAACTCTATACTTGCTCTCCACGCTTTGCAGCATAGAGGTCAAGAGTCTTTTGGCGTAGTAACCAGTAACAACGATAAGCTGCACTCTTATCACTTTCAAGGTCAAGTGAGCAGCGTATTTGATGATATAGATGAAATAAAGAAATCCTTACCTGGAGATTGTGCAATAGGTCATGTTCGATACTCAACAAGTGGTAATAAGTTTGGAGTGCAGCCCATGTTTAGCAAAAGTGGCAAATTTGGGGATTTCGCCATAGCACATAATGGTAATTTAATTAATATTTCTCCGATACGCGAACAATTGATTAAACAAGAGTGCGTTTTTCAGTCAGATATTGATACAGAAGTAGTAGTGCATCTGACAGCAAGCGGTGAAAAAGATAGCTTTTTAGAGAGTTTTATATATGCATTAAAGCAAATACAAGGTGCTTATTCTTTTGTTGCAATCAATCAAGAAGTAGTTATTGGAGTACGTGATTCATCTGGAATCAGGCCTCTTGTTTTAGGAAAGTTAAACGGTTCTTACGTTCTTGCATCTGAAACTTGTGCTCTTGATATAATAAATGCAGAGTTTGTTAGAGAAATAGAACCAGGCGAATTAGTTACCATCAGTTCGGGTAGTAAGCTAGCCTCAATGTTTCCTTTCCCACAGCAAAAATCAAGTTTTTGTATTTTTGAATACGTTTATTTTTCAAGACCAGACAGCATAATGGAGAATAGGTCTATATACGATACAAGAAAAGAAATAGGAAGAATACTTGCAGAAGAGAGCCCACCAAAAAACAATGTAGATATGGTTGTACCAATACCTGATTCTGGAATACCTGCAGCTATTGGATATGCAAAGCATTCAGGATTACCTATGGAACTGGGAATAATTCGTAATCATTACATAGGAAGAACTTTTATACAACCAACCGCTGAAGTACGTAAAGTTAGAATAAAATTAAAATTCAATGCTAATAAGCACACTTTGAAAGGTAAAAACATAATTTTAATAGATGATAGTATAGTGCGTGGTAGTACGTTAACAAATATAATAGTTATGCTAAAGGATGCAGGAGTAAAAGAGATTCACCTCAAAATTTCAAGCCCACCAATTAAGCATTCTTGTTTTTATGGAATAGATACGCCAGAGTGCAAAGATTTAATTGCTGCAAATAAATCTGTAGAGGAAATTAAGGAAGTTATAGGAGTAGATAGCCTAGCCTTCTTGAGTATTGATGGATTATATCAGGCTGTTAAAGGAGAAGTGCGTAACAATGCTACACCACAATATTGTGATGCTTGTTTCACTGGTGATTATCCAATTGGCAAATAGTCTACGCAAGATCTTAAGTTTTTAAACCGCCAAAATTTCTCTTGGCCTTTACTAATTCCGATTCTCGGAGTGCACACATAATCTGGTTTGAGGTGAGATTCATAAACACAAAATTCGTGGCTTATAGTAAGGTCCTGTTTGTTATGTTCTTTTGTAATATTTAATCTTTTACACAATATTCCTGGCCCACCTAAATTTGCCTCAAGCGGTTCAATGAGCTTTAATCCCCGTATTAACACTGCTGCTGGGAACCCTTCTGCTTCTGTTACAATATTTAAACAGTAATACATTCCATATATAAAGTACACATATGAAAACCCCGGCATACCAAACATTACTGAGGTTCGGTTAGTATAACCCTTAGCTGCATGACAAGCTGGGTCACTCATTCCTATATAGGCTTCAACTTCGGTTATTATTCCACTAAAGTTAGAAAATTTCAGCATCTTTCCTAGTAACTCCCCGGCTACAACCAAAGTTGGCCGCTCGTAGAAATTTCTTGGTAGTATTGTGTTGCTCATCATAAAAGTATAAGTTACTTGCAGATGCAAGCAACTTATACTGAATTTTCACTACTTTACCTATTTTGAAGCAGCAGGAGCTTGATGCTTTTGTGATGCGCCGCTCAAGTCTTCTACATTTGTTGAATGCTGCTCCAAAAATTTTACTTCTTCAGAGCTTTGTTGTAATTGTGTTTGTGGCAATTGTGATGCTAACACTTCATGTAAAGGCTTTGCTTCATATTGCCTTCCTACTTTTACTTCTTTATGTGCAGCTAATTGCTCCATAGTAACACCATTACCCTCAATAAGTTCTACGGAGCCATTATCATGAATATTAATTTTAATATTACATTCTTTTCCTTGAGCATTCCACTTTAAAGTCATTTGATATGACCCATTAGCTACTTCATAAATTCTTGTTCCATGTTCATCAACCCGGCAAAGTAGCTCCCTTGCTTTACTTTGAGGTAGCAATAATGTAATTGCTTTCACGCCATATTGTTTACACAAATCGTTATTTAGAATGTCACTCATGCTTATTTCTTTTGTATTACTACCTATCGCAATTCTTACGGCAGGCTCAATAATATTATCTTCATTTTTGCTTTCTTTAAGTTTTATAAATTCTATATCATTATTTTCTATATTTTTAGATATCTCTTCTTTAATTTGTTCAGCAATTTTGCCTATAATGTTCTTACCACCATATTTATTCTCATCCCGAGCAGTATATGTACATATACCATTACTATCCTTATGAATATAAGGTTTTGGTTTCTTTTTATTAGTGGTATTAGTAGAAGTGTTGTTCTGCATTATAAAGAACTCATTCCATTCTTCTGCATTATTAAGAGTGACGTATTTAGGTACGTTCTCATCTAGTGTTGATTTAGGTACATTTTTAGTATCCGAAATCGAATTATTATCAGAAGGACTGATATTTAGATTAGAAGAAGTTTCAATGAAAGATACAGTTTCAGTGCTATTAGTTAACATATATGCCTCCATTATTTTTAATATATAAATGTTAGCATATAGATACCACGCCAATTAGTCAATATAAATTATGATGTTTAATGTTGAAAGCTCAAATACTCCTTTGCTTGATCGGTTAGAACGCGCCCTCTTGGTGTGCGCTTTACAAAACTAATTTTGATTAAATAAGGTTCTACTGTTTCTTCAATATTGCCAACATCTTCGGATAGCGCAATAGATATGGTGTCAATTCCAACAGGGCCTGAAGTGTTGAATAAAAATCTTAGATAATTCATATCAAGTTTATTGAGTCCCATTTTATCTACACCCAATTTTAGTAATACAGAATCAGCGACTTCATAAGTAATTTTTTTATCATCTTTCACTTCAACAAAATCCCTTATTCTTCTGAGTAACCTCAAAGCAATTCTTGGAGTGCCGCGCGCACGGCAGGCAATTTCCCGTGCTGCATCCTCTTCAATTTCAGCAGAAAGAACTCTTGCGCCTCTTTTTATAATATTAACCAGCTCCTCAAAGGAATAAAACTCAAGATGCAAAGGAATGCCAAAACGATCTCTGAGTGGCGCAGAAAGTAATCCAAGCCGTGTTGTTGCTCCAATTAGCGTAAATGGTGGTAGATCTATCCTTAAAGTGCGAGTAGATGGACCTTCACCTACTAATATGTCCAGGCAAAAATCTTCCATAGCAGTATATAAAACTTCTTCGATGCTGCGATTTAATCTATGAATTTCGTCGATAAATAGAACATCTTTTGCATTTAAAGTGGTAAGCACTGCGGCCAAATCTCCAGCTTTACTAAGTAAAGGACCAGAAGTTGCGCGAAAGCTAACTCTTAATTCTTTAGAAACAATTTGTGCTAAAGTGGTTTTGCCAAGCCCTGGAGGACCATATAATAAAACGTGATCTAAAGCTTCAGTTCTCGTCTGTGCAGCGTTTATAAACACTTTTAAATTTTGTATTAAGTCTTTTTGCCCGACAAAATCATCAAGTTGTTCAGGCCTGATGTTGATATTGCGCACATCTTCAGTATATTCTTTACCGCACGATATTGATTTCATAGTATTGAAAGCTCCTTAAGCGCCATGCGAATAATATCCTTAGTGTCCAGATTTGGCCTGTATTTTTTTATCGTATCATAAGCTTTCATTTTTTCATACCCAAGATTGATCAATGCTGAAAGGGCATCTTCATTAATTGGATGAAAATTATTGTTATTTATTTCTAGTTTACTCACTTTGCCACTCAATTCAGTGATGATTCGATTTATGAGTTTCAGGCCAAGTCCGCTCATCTTGAGTGCTACTTTATCTTCATTCATAATTGCCAAAAATAGCTGTTCTGGAGTTAATTTGCCCAAAATTGACATTGCAGTTTTATAGCTAACGCCGCTTACTTTGACAAGCAACCTCAAGCACTGCTGTTCTTCTTTGCTTATAAAACCATATAGCTGAGCGACATTTTCTCTGTTATTTGCATAGGTTTCGATAAGTAATTTAACTCTACTTCCGATGGAACATGCATTTAAAGTTTTGGCTGAAAGATACACCATATAGCCAACATCATTCACATTCAGGATTATGTGATCACTGCGCACTTCATCAACTATTCCGCTTAGATTTCCTATCATTTTTAACACTATATAGAGTTCAGTTTAAATACTCCTGGATCTTAGGTCAAGCAAACGAACATTATAACAGGGAAACGTGGCTAAAAAACCACTTGACAAACTCCGCCAGCCCCCTTATCATAAACACTGAAGCTATTTATTTATCTTCTCTGTACAGATTAAATGACAAAAAACTCACGTATCTGGCGTCTCATGTTTAATTTTTTGCACTATGTGCACTCTATGTCTTTATCAAATTTCTGGGTTTTTACCTACACAAGCTGAAATACGCTTATAAAGCATTTAAAACATTAAAAAACGCCAACTTAAAAAATGGATAGTGAATAATTAGCTACCCTAGGGTTTCTTTTGCCTTTTTTTCTGTTTAGTAAATTTCTTAATGTTTATAATTTAGATTAGTTGCAGCTTAAAAGCAGCTGAGTCGTGGTTATTAAGCGTTTAGAATAAAAAAACGCCATACTTGAAAGTATAATGTAAGTAATTAGCCAACCACGGGGCTTCTTTTGCCTTTTTTTTATTTGGTAAATTTCTTAATGTTTGTAGCTAAACGACAACCGTCATCCCGCTGCTTGTTAGCGGGATCTATGTTAAGGTATGACGGTTAAGTAAGGGATCTATGTTAAGAGATACCGCGAATGAATCGCGGTATGACGGTGTAGATAGTAATTCGTCATCCCGCTACGTGTTAGCGGGATCTCTTGTTAGCGCCGCGGCGGTATGAC
>NODE_8_length_14580_cov_7.808675
AAGTAATCCTTACCTTTTAATCTGCAGATTGGCGAAAGCAAATACAATAGCTTCACTAGCATGATAAGTGGGCTGGCGAAGGGTGTCAAGTAAGTTTTTTCGTTTCTGTGGGCTACCTGGTTTTCCTACTGAAATTTTGAAAAATGTAATCTACTCCTATATTCAAATATATCAAGCAGTAATTCAAAATCAGCCATTGCGCCTTTTGCGTTATTATACGCGAGATTGAGCAGCTCTTTGTCCTGATATAAATCAGCAAATTTAAATTCCATACATCCTGATTGTTTTGTGCCTAAAATATCTCCACTGCCTCTTAGCATCATATCCCTTTCAGCAATGTAAAATCCATCTTGTGACTCACACATGATCTTTAACTTTGAAGATGAGCTTTTACTTAAATTATCGTATAATAATACACAAAAAGATGGCTTGTTTCCTCGCCCTACTCTGCCTCTTAACTGATGCAATTGTGATAACCCAAATTGCTCTGCATTTTCTATAATCATGATGGTTGCATCTGGCACATCTATACCAACTTCTATCACAGTGGTTGCAACAAGCAGAGAAAATTCATTCCTTTTGAAGGAAAACATAACTTGATCTTTCTGCTCCTGAGTCAATTTTCCGTGTATTATCCCGACTTTATCAAGAAATGTTTTTTGTAATTCCTGAAAACGCATCTCTGCTGCAGCAATATTGGTCTCTTCGTTTTCTTCTATATATGGACAAATCCAATATGCTTTTTCGCCCCTGTTTATAGCACCTTTTAGCTTTTCAATAACATCTGGCACCCTACTAATGTTCATAGTTACAGTTTTTATTGGCAATCTGGATTTTGGTTTTTCTTTCAAAATTGAACATTCAACATCACCATACATAGCTTGCTGCAAGGTTCTTGGAATGGGAGTTGCAGTAACGAAAAGTATATCGGCATTTTCTCCTTTTCCTACCAAGCGATTTCTCTGCATCACTCCAAATCGCTGTTGTTCGTCTATGACTGCAAGCCCTAAATTTTTAAATGTAACGTTAGCTTGAAATAGTGCATGAGTGCCAATCACTATATTTAAAACACCACTTGCAAGTTCATTCATGATAATCTTTCTTTCCTTGCGCGAAGTTTTACCAGTAAGCAGCGCAACTTTTATATCGGTACAGGATAAAACTTCCTCAATCCAATTATAATGTTGCTCCGCCAAGATAGTAGTCGGTGCCATTAGAGCTGCCTGCATGTTGTTTTCTACCACATTTATCATTGCAAAAAGTGCAACTACGGTTTTGCCACTACCAACATCACCTTGCAGCAAGCTTATCATGCGATACTTGGATTTTTGTCTCTCTGAGATCTCATCTATTGCACGAGTTTGATCATTTGTTAATTGAAACGACAATTCATTTAAAACTTGCTCTTTGTATTTACTCAATATTATAAATTCTCTTCCCCTTTCTTTCACATGATTTTTTCTTGCAAGTTTCAGCGCTAGCTGATACGCAAACAATTCATCATAAGCAAGCCTTTTTCTACAAACCTCAGCTTCCACCAATGAGCTTGGTCTGTGCAATTTTATGATGCTTTCCCTCCAACTTAACCATTTTTTTTGCTTGATTAATGTATCATCTATCCACTCTGGTAAATCAGGCAATTCCTTTAGATTAGAGCTTATTATGTTCCCAATGCGCTTATTGGTAATGCCACGGCATAATTGGTAAACTGGCTCTATGCAAGCTATTTCTTTAAATTGGTTGATGTCAAGCGACACGTAATCTGGATGAGTAATTTGCCAATGTTCAGCAAATTTTTCGAGTTTGCCACTGATGATCACATTCGCTCCAATTGGAAATAGTTTATATAAATACTTAACTGAGTAATTAAAAAAGACTATGAATATATACTGACTCTCACTTTCAACGACTATTTTATATGGTCTACCTCTAAAAGTGGGCGACTGATGCTCATAAACTTTTGCAATGAAAGTTGTAAATTCTCCAACTCGAGCATCAGATAGTAACTTGCTTCTATCCACATAACTAAGTGGCTTATAAAACAGCAGATCCACCACCTTGTCCCTACCACAAAGTTTAGGCAATATTGCGGAATGGAACTTAGGTATATTCTCCAGCCTGCTATTTAGAAAAATCTGATTGCTCATTGAGATTCATACATGTGTAAAACTGTTATAGAGCCTTTTTAAAATCTTGTCACCTTATGGTCAGGTATGCACTATAGCTAGCACAGCTCTCTAACGTTATACCGCGATTCATTCGCGGTATCTCAGCCGCTAACACGTAACGGAATGACGAATTTGTTGTTTTTAAAATCGTCGGTAAGCCTAAGTTACCCCTAACTATATTTGCTATCATAGGGCTTATAGTAGGTATTTTATTAACTTATTAATCATTTTTATGTATTATTATACCATTAGCAGTCTATATCAAGGTATTAATGATGAACGGCTCTACACCAAAAGAAAAGGAAAATCGAATAGTTACACTAAGAGCTCAAGCAGAAAAGTTTGGTTTTAGCAGGTTGAGGGCTGGTAAAGATAATGCTGAAGCGAATTCTGGTGCAACTATGTACGTAGATCTTCCAAGAATGAAACTTGTTATTCAGAACAAAGTTATAACAAAAGAGCTTGTTGATGAATTATATAATAAACATACCAACCTCATTTCAAATGACAAAAATAAGTACCGCCAATTTGTAAAACAAGTTTTTACAGAGCTATTTGAATATGCTGAAGCAGAAGTTCCAAATGATTCTATTCTAGAAGAACTAATCACTAATTGTAACCAGGCTGCTTATGTGGGTGCATTGTATGGTAAAGGAGGACCTATCCTTCATTTAGCTGAAACATATGGGTTATTGTTTCAGTCTAATCATGTAACACATATTAATTGTAGTGATCCAAGTCATGCGGCAATCAGAATTGAAGAAAAAATTGCAGTTCGCACTTTTGCAGAACTGGAAGAAGAATTATGTAAATTGGATAGCTCGCTAGAATTCACACTTAAGTCTCAAGGTGATAAAAATGTAACATATGAAGATGGTAAATTGTCACTTACTGTTCCTAAGAGACTGAAGGACTATAATATAGGTGATAAAAACTTGTTTGACGTTATAAAAGAGTGTTTTCAGAAATTTTGCGAGAGGCTTGGATTTTTTAAAATAAAAATAGAGCATGGCTTGGATAAGCCACCAAAAGTGAACAGCCATCTGGAAAATATGGAACCGCCCATTCATAGCAATGAGTATGGAAATACACCTGGAAACTAACAATTAAAATATTTCAAGCGCTGTTAGCTCATTTGCACAATCAATGACTTCAGAACTTGGGAACTGGTTTTTAAACCAAGTGTACTGGCGTTTTGCGTAGTGTCTTGTGTTTGTTTGAGCAATCTGTATCGCTTCGTCTAAAGTAATCTCACCTTTCAAATACTTTACAATTTCTGGCACTCCATGTGCTTTCATAGCTGGCAAATTTGGAGCTAAGTTCATACTAAGTAGCTTTTTTACTTCATCAATTGCTCCATTTTCGATCATTTTGATAAAACGAGAATTTATTTTTTGGTATACATCCTCACGTTTAGGCAAAATTGTATATATCTTAAAATTATCGAATAAAGGAGGCTGTCTATTTTCTTGCCATACAAAGATTGTCTTACCAGTTTCAGTGATAACTTCAAGTGCTCTTGAAAGACGGTGCGAGTCATTAATACAGATTTTATCTTGAACTTTTGAGTCTTTGCTTAATACTAATTTATAGAACTCCTCTTTACTTAAATTTTTCCTGAGCTCACTTACGTTTTTTCTCACTTCCTGACTTATTTGTGGCATTGATGATAAGCCTTTGATGAAACTGCTGATGTAAAGCCCGCTTCCTCCAGTGATGATAGGTATTTGAGCATTTTCTAATGCGTGATTAACTTCTTTTTCTAAATCCTCTAACCATAGACCCACGGAATAATTTTCTTTTGCTGAAACATAACCATATAATTTATAAAATTCTTCTTGCTTTAGTGGTTGAGCAGTAATTATGGGAATTTCTTTGTATACCTGCTTTGAATCACAATTTATTATACTAATATTTCCATATTTTTCTCTCAGGTTATCGCATAATTCTGATTTACCTGAGGCCGTAATTCCTGTAATAATTACTATATTATTTTTCATTTATATTAATTTAATTAACATATGATAAAGTGTAGTAAAAGTTTGGATTCTACAATCTAAAGTTTGGAGATTTTTATGGCAGAAAACAACGACAATAATTCATTTACTAAGCGTTTCACAAACAGGACTCCTGGCGGTACAGGGGAAGGTTTTTCCAGTAAGTATTCGTCTCAAAACACCAAAGAACGGACATTAGGGGAAAAAGGAAAAATTTCTGAATTAGCAGGCAAAAAAACCGAATCCAAGGAAGCTTTTTCTGAAAGTGGCGGCATAAAAAGTAAAAGCAGAACTGTCAATGAAAGATCTTTTGCTGATGCAACAAAAAGAAGTAGGTCAGATCTTATATACTTAGTCCGTGGTAAAGATCGTGGAAAATCAGCGTGGCATTATGTATTAGTTGATAAAGAGAAAAGAGAAATGTTTCTAGCAAAAAGCAGAACTGGCTCTATAGATGTTGCAGACTATGGAGAGATTTTGTATTCAGGATGGGGAGAGGATCCACCACAGGCAATAATTGATAAAGTCAATGAAGAGTTTGGGTTGTAGCAAATCTGCATAACAAATGGTAAGCTGCGTTGCATTACGTTTACAAAAACTAGCAGTTACTATATAAGATACAGTGCAACAAAACTGATCTAGTTGTTATGAATAAGTTTTTAGCTATATGGTATCTAAAATAATAAATGCAATACAGAACAATTTATTAGTGTGTTTTCCAACAGAAACAGTGTATGCTCTTGCTTGTAATGCACTAGATAATGAATCTATAGGAAAAATATATCAGATAAAGAAACGCTCTCAAAATAAACCACTGTCTATATTTGTTAGTGATATTTACAATTTGACAAAAATAGCAAAGGTAAAGGAAAGATATATTGATTTAATAAACCACTTTTCTCCTGGACCAATTACCTATATTTTACCACTTAAAAACAACAACATGTTGCCAAACGAATTCTTTAAAGATAGTATAGGTATCAGAATTCCTGAGCATCCTATTGCAATTTCAATACTAAACAAACTGAAAGTTCCAATAGTTGCAACTAGTACAAATATTTCAGGAAAAGAAAGTGTATGTAAGGCAAACGATATACCACAATCCATTAAGCAACATTTATCTGTAGTGATTGAAGATGACGAACTAGTTTCTGGTATAGAATCTACTATTATTGACTTAACCGAAGATAAGATTAAGGTTTTAAGGGAAGGTGCAATTTCATTACAAACAGTAAACAACGCATTTTCAAACTAAAATCTATAGGAGAAAGAATGAAAAAAGTAATAGGCCACAACCAAGCCAAAAAAAAAATAATGAACAACTTATCTGTTCAGTCTTGGCTGATCTGTGGTAAAAAAGGTATAGGAAAAGCAACACTTGCAAAATCCTTCTCCAATTGGTTACTCATAAAAAACTATAATGAAGTAGCATTGGACTTACACATTGTTGAAGGTGATACTATCGGAATAGAAAAAGTCAGAGAAATGAAAAACTTTCTACACTTAAGTCCCATTCAATCAGAACACAAAATAGCTATAATAGATAGCTTAGAGGCAATGACTAATAACGCTAAAAACGCAATATTGAAAATATTAGAAGAGCCGCCAAAAAATTCTAAGATATTTATAATTAGCCATAAGCCATATGATATACAAACCACTATCCGGTGTAGGTGCTTTCAGCTAAATTTACTCCCATTAACTTATGATGAAACAAAGCAAGTTGCTTCATCTCAATGTAAATTTGATAATCAAACGTTTGACGAAATGATTACTTTACTTCCTGGAATGCCAGGAATGATAATAAATACAATAAGTAGTGATGCTTATGAAGCATACAAATGCTTTTATAAATTTCTTCATGATTTAAAGAATCCCAATATGATTAATAAAGTAATTAATAGCGAAATCGAACTAGAACTAGCATCATATATAATTCAGGCCTTCATTTTAGAAAGCATAAAGAGAGAGGTAAATGGTGTTGAAATTCTGCTAAGTCAGTGGAAAAAAATAGATGAACTTTTCGTTGCCGCAAAGCAACTCCACTTAGATAAAAAGCATGTTTTAGCTAATGTAGTTAATATCATGACATAAGTTTACAAAGTATAATACTTTTAACATAAATTCATGATAAAATTCTGTTAATTTAATACTCGAAGTATATAATTTGACTGATAATAAATTAACTGTATGGCAATCAATAGAAGTTTTGACGAAAGCCATATTGAACATGCAGAAAAAATTAAGCTTAATTAAGAATATAGCTTCAGATCAAGACATAACCCTAGAAAAAGGAAAGGAGTTGTTAAGTGGCATTTATGAAGCAAATTTTAAGCTAAACAAGACAATCAATATAGCTACTTTGCCAAAAATTGGCTATCATATGCTAAATGGTGAGCTTGTTGTACGTAATCATATTACGGAAGAGGAAGTAAAGATTCCTGGAGATTTTCATTACCTTAAAGTCGTAAAATCCGATCATGATAATTATAAATTAACGTTTTGTAATTTTTTAGGTAATGAGTTTTTTGAATATAAAAAGTATGATCCACAATATTCTGGTATTTCAGATGAATATAAATTTGTGGATTTTGGTAGTGTAAAAAAGACTCATAATCTAAAATTTAAGGAATACATTGGTCATGCACCTAAATTTTTTGCTGCAGAAGGGCCTATTGAGCCTGGATCCCAAAACCATGTAATTGATCTATTTGAGCTAGTCAAAAGTGGTAAAGGTAGAAAAGTGGGAACCTTTGCTGATGAATTTGGTTATTTTGATGATCAAAATAAATTACATTATTATAATTATCACAAAAGTGTAGAAAGTAATACTTATGATCCTGAAAATTTCAGTGTAAAAATGATAAATATAGATGTGAGCAAAATCGATAAATTCTACCTCATTGCAGAACAAGGTGATATAATCATTCATCCTATTTGGGAAAATTTAGACATATTTTAAAGTTTTTTTTAGAGTATCTAAGCTTATTGTTATTATAATGATCCGATTAGGTCTGGTAGTATTGTGTTATGGAAGATAAATTGCTTGAATCAGTAAAAAACAAAAGTTATTTCAGTAAAGCAGTCGAATGGTACTGCCATAGGTATCTGTTTTGTGTAGCAGAAAGATCTTGGATGGCATTAATAGTATCGCTTCTCCTAGTATGCTTATGTTTATTAACATTAAACATATACCTGTTATTTCCTATTAAAAAAGATTTAAATTTTGTGAAGTATATGAACCACACAGAAGATGAGTTCTCTGCAATGCATAAGCTTAGTTTCAGTAAAAAGGAAGATGAATACACTTCCACAGCGAGGTACTTAATAAGTAAATACATTGAAATATACGAGTCCATTAAGATCGTTGAACCGAAGTACCAAGAAAATTTTATAAGAAACAATTCTATACATAAAATCTATCAAGGCTTTCAGGAAAAAACGAATAATGAAGCTGGTAATTTGTCTTTATCTAAAAGAAAAATCGCCAACATAAATGTAATAACATTATCTATTGATCGATCGACCAAGGACTTAGTTACATTTGCTGGAAATGCTACTGTAGTTTTTACAACCGAGCAAAATAAGGAGGGTACTGTGGAGATTAGCTTCACTTTGTCGAATATAAAAGCAACTCTGGCTGGTATAATACCATTTAAATTTATTGTTAATGGTTATAAATACAGATTTTAAAATATTACTTGGTAGCTAAAAAAAATAACCAAAGTGCACATAGCAGTAATAACTGGAGGTAAAACTAGAAGAATTGGTGTTTTTTTAATAAAGTAATTCTGAGAAGGTTTTAAGAAAAAGGCGTTGTAAATTATCGGTAAAAAGTACAGAGCGTTGAGTATAGTACTAACAATTAACACTAGAGTTACAAACACAGAAAGTATTACATTGCCAGAGTTGAAAACAGCTTGAAAAATGAGAAATTTACCCCAAAAAGTCGGAGCAGGCGGCACCCCTATCATAGACAATGCACCTATAGCAAATGCTGTCATGCTAATTGGCATACTGCGTCCTATACCGTAAATCTTATCTATATATTTCTCACCTGCTCTCGTTATTATTGCTCCGGCAACGAAAAACAAAGTGATTTTTGCAAATGCGTGGCAAACTAATTGAAAAATTGCAACCCTCATGCTGAGATCACTAAAAATTGAAGCGAATAATATAATATACGACAATTGAGAGATGGTAGAGTAAGCAAGCAATTTCTTTAATTCTTTTTGCTTTAGTGCAATCAATGATGCAGTAATAATAGTAAATCCAGCAGCGTACGGAAGCCACCCTCCAGCAAACCAATTTTGCTGCACAAAACGTTGCATATTATCGACGCCGAAAGTGTATAATATAACTTTTATGATGATGAAAACTCCGGATTTCACAACAGCAACAGCGTGCAGTAGTGCACTCACAGGAGTTGGTGCAACCATTGCTTTTGGTAACCAAAAATGCATTGGCATTAATGCAGCTTTTCCTATTCCGTAAATCAGCATAGCAAAACACACTGCAATGAAAGTGATGAGTGAAGTATCAAATTTGAATATTCCACCGCTTACAAAGTCTAAAGTATGAAATTCATGATATAAAAGGCCTATTGCAGGAAAAAATAATACCAAAGAAGAGAAAAATAGCACGCCAAAGTAATAGCGTCCTGCAATCATTGATTCATTTGTTGAGTTGTAAGTAACCAGAGGGTATGTACTAATAGTTAGAAGCTCATAAAAGACAAATGTAGTGAGCAAGTCTCCAGAAAAAGCAATAAACATTGCACAGCCAATCGATATTGAAAAAAAGCATAGAAAACTTGAGTGATTGCTATCAGCATAGTTATTCTGCATATAACATATTGCATATATACTGGTCAGCACCCATAAAAACGATATTAATAAACTGAATATTACTCCGGTAGACTCTAGCTTTAAACTAATGTGCAAATTATTACCAAAATCCATGAGAATAAATTGAGAATGATCACCATATACCCAATATAAAGTGCACAGACACGTATACGTAAACAGAAGTACAGAAGAAGTGACAGTAATACTATTGTTCACTCCTGGCCATTTACCAGTAAAAAAAATAACTAACGCACTTAAAAGTGGAATTAACGCAGTAATTAATAAATAATTCTCAGTAATTGAAAATGGTAAGGAAAGAGACGTTAAAACACAGTCCATTAAATAATTCATCTTTTTGTTTAGGTAAAGCTAGAATTATACTAAAATCATAGAAAAACCGCTATGTTTTTTTGGCAAACTAGTCGTTTGTGTATGCTATAGCTATACTGCGATTCATTCCACAACTGTACGAACATTTGTTTTTGTTAAACACAACAAAGATGTCATCCCAGTGCCCTGACTACTTGGATCCAGGAAAGTTTGCTTGTGAGCAAGCAAACTAGCATAGAAAAACGTTTTCGATGAGATTGCAGAAAACCAGTGTCTGGGCACTGGGATGACAAAGGAGGACAGTGTCAAGCACTGACCATTTGCTGTGCAGTTTACCTTTAAAAATGAATGTTCATACAGTAAGCCATAAGATGACAAAAGAGTAAACTTTATCTGTGTGAGCTATAGACGCAAATTACAACAAATGCAGTAGCGTAATCTCCATCGTCACTTAAAGAAAGATGAATTTTGGAGATAAAATCCTTGCTAACGGTAAGATATGGCTTGCCTCTTACATCATTGTATATTTCTATATCTTTCATTGTAATACCCTGACCACTACCTCGTGCTTTAACAAAAGCTTCTTTTGCTGCAAAGCGTTTAGCAAAATACCTTGCTCGCATTTCTTGACTATTATACTTTCTACTTAGCTCTATTTCCTTTTCAGTGTAGATTCTATTGAGAAATTTTTCCCCGTATTTTTGTAATATTCTCAATATTCTTGGTATATATACTATGTCAGTGCCGATACTGTGTATCATTTTGCGCTAAAGTGATTTATTGCTTCCTCAATCTGCATTTCCTTTACCTCTCCAGTTGCTCTATTTTTTACTTCAACTATATTTTCACTTACTGCTTTCTTTCCGACAATTATTTGCCACGGCAAGCCTATCAGATCCATTCTAGAAAATTTTACTCCTACACTCCCTTCCGTATCATCGTAAAGCACTTCATCGCTCTTCAAAGCTTTGTATATTTTATCTGCAGCCTCCGTTACTTTCGTTTGTAAATTGATTAAACCAATTCTGAAAGGAGCTACCTCCTCCGGCCAGATAATTCCCTTATCATCATGAAAAGCTTCTATTATCGCACCAACAAGTCTTGAAACCCCAATGCCATACGAACCCATATGTATATTGACATTTTTTCCATCTTGAGAAGTAACACTTGCCTTCATAGGCTTTGAATATTTGTCGCCAAAATAAAAAATATGCCCTATTTCAATACCTTTACTAACATTTAACTGCTCTTGTGATATAGGGCAAGTCTCAGGATCATGCATATCATCTGCAACTGCGTATATACTCTTTAAACTTTCAATATCTTCACTCTCTAGTAGTTCAGAAAATTTATTGTCATAATATAAAGTGCTCTCACCAGTGTTTGCCAATATATGAAACTCGTGGCTCAAATTTCCTCCAATTGGCCCCGTATCAGCTCCAACTCCAATTGGAGTAAATCCCATGCGTTTGAAGATTTTTATGTAAGTTTTGTACATCAAATTATATGAATTCAGTGCACCTTCGTAATCTACATCAAAACTGTATGCATCCTTCATCAAAAATTCCCTGCCCCTCATAACACCATAACGTGGTCTTACCTCATCACGGAATTTCCATTGAATTTGGTATAAACAAAGTGGCAAATCTTTGTAACTTTTTACCACATCTCTAATTAAATCAGTTGCTATCTCCTCATGCGTTGGACCAAAAAGCATATCTTCCTCATGCCTATCCTTTATGCGTAGCATTTCCTTACCGTAATCATCGTAACGCCCTGATTCTCGCCAAAGACTTGCTGGTTGCACACAAGGCATTAATGCTTCAATAGCACCGGATTTGTTCATTTCATCTCTGATAATATCTTCAATATTCTTAAGCACTAAGAGACCAAGTGGTAACCACGTATAGATGCCAGATGCTATCTGCTTTATTAAACCTGCACGCAAAGAATATTGATGGGAGATAATTTTAGCATGGGCAGGCTTTTCCTTTAGAGTTGGCAGGTAATATTTGGATAAGCGCATATAATAGATCTGATTGTATTAAGTAATCTTAATACAATCAGACCTGTAGGTAAACTTATTTTGAAAAGGAAGGGAAGTGCATGGCTGACCATTTCATAGTTATCATAGTCCTTGTACAACATTTTCCTTTTGGCATCGCAACGCTTTTCCACCAAACTGTGCTATGCGATCCTCAACAGAAAGAGGAGGTGAATCTTGCACCTCATTATCCACTGAGTCAACATTATTTACTTGTGGTGAATCAACACACGAACTTGGCGGTACCGGTGACTCCTCTTCACTATCTGAGAATTGCATGACTGCTGCTCTCTCCTTAAGTCTCTTTGTCCAATCTGAATCATTATCATCCGACTTCTTTCTCTCTGCTTGCTCCCTATCTATTCTTGCAGCAAACTCTTCTGGTGTTTCTTTTTTGTCAGTGCCCCCACTACTTTCTAATTTTGCTTTCAATTCATTTGTAAAATTTTGTTGCTGCCCACTCTTTTTAACGTAGTACCTCCTCTTATCTGTTCAAACAGAGTAGAATGATTATTATTCTCAGGTTCACCAGCCTTCTTCGGTGCATCATTCTTAGGTTGCTCCGTACGCTTGGAAGCTGTAAAAAAATGCGGAGGCGGAGGTGGTAGTGCAGCATCTTGTGGCAATGGAGGAGGTGGCGGCGGTGGACTTGGATTTGGTTGTGTTCCAAACGTTACTGGAGGTGATTGAGGAGTAGGTACATTTGATTTATTCTCCAGATTAGTACAATTTTTACACACAAATTTTTGTGGTTCTTGAGATGGAGTATGGCCGAATTTCTGTCCATTAAGACCTACTTCTTTCTTATTATCATCTCTAGAAATAGCCAGTTTAACAAGATATGTCACTGAAATAAGTGCAACAACCGTAGAAACAGCAAAAATTGCTAAAGGAACTGCTGCAATAGGACCAGAACCAGAAACTGCTATAATAACATAAGGAAGATATTGACCAGATATGAAACTAAATATAGATAATAATGAAACAGCAATTAAAGGTTTCCATATAGTCTGCTTAGTTTTAGTAAGCTCCTGACTATCTTTTAGCAATGAAGAATTATTGGATATCATCATTTCTTTGCCTCACTTGTTAACGATAATTTAATAATAACCCAATTAATAATTTCTGTCAATAATTAATTATGAAAAACAAAGTTGCAATTTGAATAGATAAGCTATAAGTAATATACGACCAGCAATAGCCATACAATAGACTTCTTGTATAACCCACACTAAGTAGAAAAAAGGTGTCATCCAAGTAGCTGACACTGCTCTCCTTTGTCATTCCAGTGCTTGGCACTGGAATGACACCGAAGGGGCTACTGCCGTCTTGGATGGAAACCAGTGTCAGAACTAGTTAACCATGGGGCTTCTTTTGCCTTTTTTTCCATTTGGTAAATTTCTTAAATATTTATGGCTAACATGAAGCTAAGTACGAACTTTGTTAAACATAACAAATGGTGCCATTCCAGTGCTCCTTTTTTTGTCATCCCAGTGCTTGACACTGGGATCCAGTTTTCCATATAATCTCATCGAAAATGTTGTAACCACTTTCTGTGCTAGTTTGCTTGCTTACAAGCAAACTTTCCTGGATCCCAGTGTCTGGGCACTGGGATGACATCATAGGGACACTGGGATTACACCCTGACAATCGTCATCCAGCTACTTGTTAGCGGGAGATACCGCGAATGAATCGCGGTATGACGGTTCGTGGCGGCATGACGATAACCTCGTCTCACTGCCATTAAGTTAAGGAAAAAAGATAGATTTTATGGGATAATGATGTATACCAATAAGTTTAAAGGTAGTATGAGTAAAAAAGGCAGTAATAAAATTTATTCAAAATGAATTGGCAAGTCTAGAATTTATAGAATCCCATAAATCATCTTCAAAAGATTTTATGAGAAAGAGGAAGTTATCTTTTATTGACATATTTATCTTAATTTTAAGAAAAAGTGTAAAGTCGCTGCAAGTAATACTAAACGAATTTATTTTATATAGGAAAAAAGACTATACCGTTACTGCTAGTGCTTTTAGTCAAGCAAGAAAAAAAATGAAACACAGTGCATTTTCAGAAATTAACGAAGGTGTGGTTTCCTTGTACTACCAAGACCAAAAATTTAAAACTTGTTTTGGCTTTAGAGTGTTAGCTCTTGATGCCTCCAAAATCATTTTACCAACAAGCGTTGAAATAAAAAATGAATTTGGCTCAAGAAAAATACGTAACCAAAAACCAAAAGATTTAGGTGATTATGCAAGTGCAACCTTTGCGGTTTGTTAAGATGTGCTAAATAATGTTGCCATAAGGTCAGTGTTAGATAGAGGTAACACTCATGAAATTAACTTAGCAGATGGAATGCTTAAAGTTGTAAATACTAATGACTTACTGATTTGTATATTTATCTTATAAATTTCTTTCTAGCCTTACAAAAAGAAAAATTGCTTATGTCATTCGATGTCCCAGATCATCTTTTAATGAAGTGAATGCTATGTTTGAAGAAAAAAGCCCATCTAGTGTTGAGGTTACCATATGTGCTCAGCGTAAGATAAAACAAGAAAATAGTGGAATAACGCTTCAAAGTGGTACTGCCATCTGGTGAAATTGAAGTGTTAGCTACATCATTAATGGATGAACAAAAGTTTCAAACTGGAGGATTTAAGGAGTTATATTTTTTACGCTGGGGAGTTGAGACATTTTTTGCAAAACTCAAAGGAAGACTAAGTCTAGAAAATTTTACAGGAAAAAGTGTTGAGTCTGTTAAACAGGATTTTTGGTCAGCTATCTTTATTAGCAACCTAGAAAGTGTTATGACAGAAGATGTAGAAGAAGCGTTGAATATGGACTTAACCGATGATAAGCTTAAGAGGAGCATTAACAAATCTGTCTCATTTAACGCGATCAAAAACTTGGCTTTCGACATTTTTGCTACGGAATCAGATACTGACTGCATTATGGATCAATTATCAAAGCTATTTTTGATGAACACTTTGGCGGTAAGAAAGGGAAGGAAAGTTGATCGTCATAAGGTACCTTATCTTCGTTCGTTCAATTACCAAAAAAGGGTTAGAAAACACATATTTTGACTAGAGGTAGTATTCATATCTTCTGATAATAACTGGGTAGCTTATTGCCATAGCTCCTGTAAAATGACTTCTAAACAAACTATTTCTTAAGTAATTTACACTTCAGAGTTT
>NODE_9_length_14137_cov_2.856057
AAAATCACAATGTTCGTACAGTTATGCATTTGTTGTGTAAATTACCTTTGCAAACAAATGTTCGTATATCTGTGTTTCACACACTTTGCTTCAATATTTGCACATTAGCCACTCCCTTGAACAGATACGATAAATTAGATTTAGGTGAGCTATAAGCTTTTATGAAATCTTTGAGTGCGTGCTGTGAAGTTTTATAAATTTTAGTCTTGCTGTCACTCTGTATAAAGGTATTTTTTCACTCACATCTTTCGAAGTTGTAGCCATGTTCAACAATTTTAAGTAGAATATTGTAGCATTTTGAAAATCTGAAAGTTTATCTAGAATAACAGCTAAATTATAAGTATAAAAAATATTGTTTTCATCGAGGGAAATAGCAGTTATCATATACTCTTTACCTTTTACATAATCCTCCTTTTTCATATAGATCATACCTAAATTTGCTAATAAAGGAGCATAATTTTTATGTATATCATACAATTTTAACATTTCACTCAACGCCAGATCAGGATTATATTGTGAGATTATCGTCAGAAAATTTTTTAATATGTAAGGGTTACTAGGGTGTTCTTTTAACAGTCTTGTGTAAATCTCTACAGCTTTTTTGTATTCTTTATTAGCGTAATAAATATTTCCCAATCCAATTAAAGCATTTTTATGATAAGGAAACTTTGCAATGATCTGATTAAGGAGAGAAATAGCTGTTTCATTATCTCCTGATTCAAAGGAATCTTTTGCTTTTTTTAAAGTAGAGTATATGTCAAAACTCTTGCCAGAATTCTGCGCAATTTTGATGTTAAATTTATCACTTTTTCTCTCAATAACATCAAGATCTTTATATTTTTTATCAGCTTTTATATGCTTGACAACACTATCAAAGGCCTTCTGTATCTCCAAATTTTCACTAGCATAGGTAACAGAAGACCTCCATAAAATCACAACGCAAATTAACATGCAGATAAACATAGGTCCTAGTGTTGTGGCATTGGCTGCAGCGTGTAACCAGTAAACCTTATTTCTTTGAGCTATATGCAACACATTACAAATTCATAAATGCTAAATTACCTATCTCATACAATAATAAAGATATTATTAATTAGCGGGACGAACATGCTGTGTAGCCTTTCAGAATGCATTTATCTTTTGTCTTCCATATTTCGCTTTATTTCCACAAAAATGCTTCAATTTATCTTAACATTTTGTCAACTACCTTTGTAGATTTAAAAGGGCATTTTTACATATTCCATATGGCTGCCAGTTGCACCCCTCACATGCGTACTCGAATTTCTCTAAAGACATTTTCTCCCTAATCTTTTCTACCGCTTCACTCCAGGTCAAAGTCTCGCCAATTTTAATTCCTAAAATTTCCATATGCCTTCTATCTAGCTCTAAAACTTTAGCTTGTTCGGTGCATTTACCTTGTTTAGTCTGGTTTGGGCAAGCACTACAAATACTATCAAGATTACCAACTACTTCGATTTGAGTACTAACCACTTCACTTGCTATCTTCCTATAATTTTCTACAAAACCCTGAGAATACCCATATCCCCGAAACGCGAGGGTGCACATAAAATGATGAGGGCGAAATTTTATCATTTTTTCAAATATTGCAAAGCTGCTACAAGTAGAAAAATTTTTATCAAACCAGGAAGGATAAATGGTAAAACACCCACCATTATTGCTTGTCCCAGACCCAAGTAAACAGCAAGCCAACTAACACCACAAATAAAGATTACAACTGTACCAGCCAGACAACTTAAAGAATTACACACAAATGATTTATATTTAGAGTTCAGTAATTCATTTACTTTGCTCATTACCATAACAGCAGCTAAACAGCCAATTAAATATCCACCTGTTGGTCCAAGGAGAGCGTGATAACCACCAGAAAAATTTGCAAGAACAGGCAATCCTGCTGCACCAAGTGATAGATATGTAAGCACAGAATAGAATGCTGTTCTGCGGTGAAATTTAAGCCCAATAAGCATTACTCCTAAAGTTTGCAATGTGATAGGCACAGGCTGCAATGGTATACTTATTTGAGCCATCAAGAATAAAAGTAAAACGCAAGACAATATTTCAGCCAGTGTTGATCTGCTGCTAGATTGTGTTATAAACATACCTTCCCAATAAAAATAACTTATTAAATGTAATATATGTGTATGAGAGGTTTTGCAATTTAAATTTTGCTTATATTGTGCTACAATGAATTATTTATGCACTATTAAATTAAAAATGATGAGTAAACAAGATCTATTATCGTTGATGAGAGCAAGACACAGCGGACGTTCATACGATCCTACAAGAGCAATATCTCAGGAAGACATGGATATTTTAATGGAAGCTGTAAGGCTGACTCCCTCATGTTTTGGTGATGAACCCTGGAGATACGTAATATGCAACAAACAGNNNNNNNNNNCGCATGGGAAAAGCTGCTAAATTGCCTTGATGAATCTAATCAAAAATGGGCAAAAGATGCACAAGTGTTAATCATATCTTTAAGCGCTAAGAATTTCCGCAAATCTGATAAAGGTGAAAATTTTTGGGCTAATCACGATACTGGTGCAGCGAATTATGGACTTATGTTACAAGCTGCAGTTATGAACTTAATGGCCCATCAAATGGGTGGATTTGATAGAGATAAAATAGTGAAAGAGTTCAATATACCCAATGACTTTAACGTAATGTCAGTGATAGCGGTTGGTTACGAAGAAGAGGGTGCTGAAACAAGTAAGAAGAAAAGAAGACCAATAGAAGAAATATTTTTTTATGATGAGTGGCCAAAATTCTGAAAATTTTATCAAAATGCACGGCACTGGTAACAATTTCGTTATCATAGACTCACGTTCAACAAACAATTTAGACTGGAACCATAGACAAATTGCTGATCAAAGCAGTTGTGATCAAGTGATAATTATAACAATGTCTAATGCTGCAGACTGTTTTATGCATATCTATAATGCTGATGGCAGTCGAGCTGAAATGTGCGGAAACGCAGCACGCTGTGTTGGATATTTGATAATGTCAGAAAAAGGTGCTGAATACTCCATTATTGAGCTAACAAGCAAACGCATTTTAGAGTGTTTTAAAGTGGGTGATAAATCCATAAAGGTTAACATGGGTAAACCTTTGCTAAAATGGCATGAAATTCCCTTATCTACTGAGTGTGACACTCTTCACTTACCTATAGAGCTTGAAATGCTAAAAGATCCTGTTGCAGTAAATATTGGCAATCCTCACATAGTTTTTTTTGTTGATAACATAAGTGAAATACCATTGCGAAATTTAGGACCAAAGCTAGAAAATCACGCATTATTTCCTCGGAAAATTAATGTTAGTATTGCACAAGTTGAAAAGTCTGGAGAAATAGCTTTAAGAGTTTGGGAAAGAGGTACAGGCATTACTGCATCATGCGGTAGTGCAGCATGTGCAGCACTTGTTGCATCCACACTACGTGGATCTCTGGTTGCCCAACAGACTTCAGTAAATTTACCAGGAGGCAAGTTATTAATCGAATGGGCAAATAACGTATTCATGACCGGTGATATAGGGTTTTTGTGACCCTAATTCTAGTGATGCATTACTTCCAATACCTTCTTACCAATTACTGCAGGGGTTTCAGCAATTGCAATTCCAGCGCTCCGCATAACTTCTAGTTTTGCACCAGCACTTCCACCGCTGGAAGAGATGATTGCTCCAGCGTGTCCCATACGTCTTCCTGGAGGTGCCGTTTGGCCTGCTACAAAACCAACGATTGGCTTTTTAGTTTTTTCTGTTTTCACAAAATGTGATACATCTTCTTCTTCGTTTCCACCTATTTCACCAATAACTACAATACCATGAGTATCGTTATCTTTTAAAAAGAGCTCCATACAGTCGACAAATGTTATACCATGAACTGGATCCCCCCCAATTCCGATACACGTGGATTGACCAAGACCAACAGCGGTTGTTTGTGCTACTGCCTCGTAAGTTAAAGTTCCGGAGCGAGACATAATTCCTATGTGTCCACGCTTATGGATATGGCCAGGCATAATTCCTATTTTGCATTCTTCAGGGGTAATAATTCCCGGGCAGTTGGGACCAATCAATCGACTTTTTGAGCCGATAAGCGCACGCTTAACTTTCACCATATCAAGTATAGGAATGCCCTCTGTAATACAAATTATCAATTCTATTTTCGCATCCATTGCTTCAAGTAGCAAATTTAGCAGGTACATATATAACTGTAGCATTTGCACCGGTTTTTTCTTTGGCTTCTGCTACAGTATTAAAAACCGGTAAATTAAGGTGAGTGCTCCCACCCTTTCCAGGAGTTACACCTCCCACCATTTTCGTTCCGTAATCAATTGCTTGCTCTGAATGAAATGTGCCTTGTGCGCCAGTAAAACCCTGGCATATTAATCTTGTATCTTTGTTTACTAAAACGGACATGCTTTATTTTACCTCTTTTACTATCTTTTGCGCAGCTTCATCTAGCTCATCTGCAGCAATAATATTTAATCCTGACTCTTCTAAAATTTTTTTTCCTTCTTCAAAATTAGTACCTGATAATCTAACCACTAGAGGAACTTTAATGCTCATTTCTTTTGCAGCCGCAACAATTCCACTTGCGATAATATCGCAACGCATTATACCACCAAATATGTTAACCAGAATTCCTTTTACGTTGCTATCAGACAATATGATTTTAAATGCTTCAGTTACAGTTTCTTTACTCGCTCCACCACCAACATCCAAAAAGTTAGCAGGCTCTGCTCCGTAGTATTTTATTATATCCATTGTTGCCATAGCAAGACCTGCACCATTTACCATGCAACCAATACTGCCATCCATTTTGATGTAACTGAGCCCATACTTTGAAGCCTCTATCTCTTCTTTCACTTCCTCATCATAATCACGAAGTTCCATAATTTCTGGGTGACGATATAAAGCATTATCATCGAAATTAATTTTTGCATCGAGCGCAATAAAATCTCCAGAATTTGTTTCAACCAGTGGATTAATTTCAATTTGGCTCGCATCAGTTGCAATAAACGCATCATATATTTTTTTTGCAATGTTCGATATCTTTTCTATTTGTTCTGGACTCAAATGAAAACGGCTGCTTAACTTGCTGCTATCAAAACTTGTAGCAGGATCAATATCAAATTTCACAATTTTTGCAGGAGAATTTTTTGCCACTTCTTCGATGTCCATTCCACCTTCTGAGGAAAATATGAATATTGGCCTACTGAGCTTCGGGTCGATTACCAGGCTTAAATAATACTCTTTCTTAATGCTTGAGCCTTCTTCAACGTACACTTTTCTTACTTGCTGCCCGCTTGGCCCTGTTTGATGAGTAACTAAAGTCATACCAATCATGTCCTTTACAAACTGTTGAGCTTCTTCAACTGACTTTGCTAGCTTTACGCCACCGGCTTTACCCCTACCACCTGCATGAATTTGAGCTTTAACTACAAACACGTCAGATTTTAATTGACTTACTTGAGTCTTTACTTCTTCTGCAGATGTAGCAACAAAACCTTTTGGCACTGGGACATTAAATTTATGGAAAACTTCTTTCGCTTGATATTCGTGAATATTCATAAAATAACCAATGATAAACTATTAACTTGAGTACAAACTACCAACCATAACGTTGCCTTCTGCACTCTTGTTGGTACCTCTTTTTTTTAGCTTCAGCTTTCTTTTTAGCTCTTTTTTCTGATTTTTTTTCATGATATTGTTTTTTCATTTTCAACCCTCTTCCTTCCTTTTGAATTGTTTTTTTCAATACTGGAAGAGATCTGTCTACATCACCATAATGGACTAATACTTCTATCAAACTCTATACCTCCTTCGATAATCATTTCAAAATCTATTTATAAATTAGAAAATTAACATTGTCAATTATTTTATAAACTTGAGCGTTAAAATGTAATATGCCATAATTTACATGGTAAATAATGTCATTCCAGTGTCAGCTACTTGCTTACTGATGGAGATTGCTCTTATGTTACAGCGTTCTTACAATTATACTAACATCGGGGCGGAGAGATTTGAACTCCCGACCCTTTGGTCCCAAACCAAATGCGCTACCAGGCTGCGCTACGCCCCGACTTCTTTACTCAGAGTATCAATAACTCAGGCAAAATGCAAGATTCATTTGTTTACTTTAGAAAAAATATAATATGAGATTTAATATTATCTTAGAATATGTTTTTTATTAGCTCCTCTTTAACAACAGACTGCTTCGTAGAAAGTCTACAGGGTTTTTGTGCGCGCAACACTGAACCAGATTTCTTTATGACCCAAACCTTAGTCATATTTAAAAATCTAGCTACACCAATTGGTGAAAGTGAGTGCAGCAACTACAGCAGTATCGACCCTTAAAATTCTTTTTCCTAGACTCAATTTTTGACAAAACTTATCGGCAAGATCAAGTTCATAAGATGAAAAACCACCTTCAGGGCCAACAATAATAGCAACATTTTTTTTGCCTTTCAGCACTTTGTCAGCTTTACCTGTTTCATCACACAAAACAAAATTTTTACTCTGGGAATCAGGTAACTCACAAAAGTTAATAGGAGGCAAAATCTCTGGTATACTTATCCTACCTGATTGTTCCGCTGCTTCGATTGCTTGTAATTTTGCTCTACTTAGGTTAATATTTTTTACCACTGTACGTTCCGTTGAAATAAATTGAATGCAGATTACTCCCATTTCAGTTGCCTGTCTTACTATGTTGTTCAAAGCAGCACTTTTTACCATGGCACAATACAGGTATAAATTTTCCTCATATTGCTGTTGTTTAGTGCATTCTTTGGGTGTAACTTCTGTCAATTTACGCGATATATTAACTACTTCTCCTAACCATTCTCCATCTTTTCCATTAAAAAGAGAGAGATTATCATACTTCTTAAGCCGCATTACATTGCAAATATAGTGACTTTGTTGTGGATTAAGTGCTAAACTCACGCCTTGTGATAAAGCTTCTTCAACATAGAGCCTAATTTTTCCCATTCAAAACTTTAATTATATTCTACTTGAGTGACTCTTACGGGATTTGAACCCGTGTTACCACCGTGAAAGGGTGGTGTCCTAACCACTAGACGAAAGAGTCAACTTGAATCTAACTAGGTTATATCGATTACATATATAAAGTCAATTCAATTATTTTGAATCACATAGTTAGAGGGATATATCAGTAATCTTATATCGACAGCCTCCTATTACTCCATGCTCAATACTCACTGAACCTATCTCAGATTTAGGAGCTAATTCTAATTGTTGTTCAACTTTTGTATCGGAATCATAGCCAGAATCGTAGCCAGAATCTCTACGCTCATATTTCTGCCTTATTTCTTCTACACTAAAGCCAGCCTTGGTCTTAATTTTTTGATCATTAGTCTGTTGCTGACTTATCGACTTATTAGCACTTAGCTCATTTAGCTTCACTTGCCAATCATTCACTTTATCTTGCACTAACCCATGGCAAGTTCCAGAATTAGCTTTTATGTCTTTTGCTTTTCTTTCTGCTCTTTTCTTGGACAAATCTACCCTAGCATAAATAGGTTCTGACGACTGTTCTGGCTCTTTCTGTTTTAGGCTAGTAGGCTTTTTTTGTTCTGAAAGATCATCTATAGTGCAATAAATAGGTTCTTCTGATATACTCAAATAACCACTATCTTCCAATGATAAATTTTCAGTGGATTTTTTATGTGAATCATATATTTCAGCATAAATAGATTCTTCTGATACACTCAAATAACCATTCTCCCCTAATGAGTTACTAACCTTAGCATCATACACCTCAGCGTAAATTGGCTCTTTTGAAGGCAAAGCATCATAATTAGTGCTCTTTGGCTTATACTCAAAAGTTCTAGAAGGTTTTTGAGGTGGTATTACATTGTTGTTCACCTCAGCGTACATAGTTATTGGCTCATATTCAGAGGTTCTAGGAGGTTTTTGTTGTATAGCTTCAACATTCAAATCATCTGTAGAATAATACTCTGCGCCTTTTCCTAGTAAAAAGGAAACTGTGGGGTGAAGAATTATCTCTGCTGGTAAGTTTTTCTCACTATCCAATTTTAGATTTTTTGATTCTGCTAAACTCTCAATAACACGAATTATAACATTCTTTCCATTCTCATCTATTGAGTGGATATCAGCTCCACGATTAATCAGCAATTCCATTATTTTGTGATCTGTAGCATGTCCTAAAGCCTGATTTAAAGCTTGATTATTATTTATATCAAATGATCCTGTATTCTTGAGAGACATAGTCTTTGAAAAGAATTTTCTAAAACTATTTAATGCATCATAGAGAATTAGAGTCAGTTTAACACCTTTTATGTCATTGTTTTTGACAGATTTAATTAAAAAATTATCTATTATGCCCATGATTATACCCCCTATATAAAAGCTCACTACCATGGTACAATTTTAAACTATGATGATTTATTTTCTACTAATAGCAGCTCTCTATAACCACTTAACAAGTGGTGGCATTGACATCATAATTGCATCTGGATTGCCGTCAGTCATTAAACCAAACCTTGTGCCACGATCGTATAACAGATTGAATTCTACATATCTGCCACGTTTTATTAATTGATTTTCTCGTTGTTCTTTTGTCCAAGATTTTTGTATATGTTTACGTATGATGTGCAAATAAATTTCCAAAAAGGCTTCACCTACTGCTTTTGTGAACTCAAAATCGTTTTCCCAGTTGCTAGAACTCAGATTATCATAGAAAATGCCACCAATACCACGCGGCTCTTTTCTGTGTTGTAAGAAAAAATAGTTGTCACATTGCTCTTTAAATTTTGGATAATATCCGGTGTCAAATCTATCACATGTCATTTTGATTGATTCATGAATATACTTGCAATCTTCTTCATTTTTATATATTGGCGTAAAATCCATTCCTCCACCAAACCATTGTTTTGAAGTATATATCAGCCTTGTGTTCATATGTGCTGCAGGGATAAGGGGCGATTGCATATGAGACACTAAAGATATACCGCTTGCCCAGAACTCTCCGTTACTTTCACTTGCACCAGGAATTTCATTAATGGCTGAATCTGCAAATTTTCCGTGTACTTTTGAAACGTTTACTCCAACTTTTTCAAAAACATTACCAAAAATAATTGTAGATTCACCACCTCCACCACCTGGGCGATCCCACTTTCTCTTTTCGATTTTTGGCTCTGCGGATGATTGTTTTTCAATTAATAAGAAAGATTCTATAATCTTATCTCTTAGTGCACAGAACCATTTAAATGCTTGTGTTTTTTGTTTTTCCATAATATCCTCTTGCTAGCTTATTAACATTGTTATATCTGATATTTAAGGAACTTAATTAGATTTGGATGATAATTATCTATCAAAGACGTTAATAAATCTATAATAATTAAATCAATATAATAGAACATTTTCGTATGTACAACAATGCCAAGTAACAATAATGAATAAAAGATACATAGATAACAAAAAAGAGAACAGGGTTGACTTCATACTAAGAAATTATGGAATGTCAATTGTTGTGATGGCAGTTATTATGCTCTTACCTCCAGTAGCAATATCGATACTCTACTTTTTTGATATATATAGTCAGCATATTAATATAGAGATTAATTTATTAGTTAGCATTCTAACAACTCTCTTTATGATGTATAATGTAAAACGCTACAGATACCTACTTAATACTATAGAATTTCAAAATGCAATATTTGCAAATGCACTAAATCATAATACAGAATTTTGCCTTATTTTACATAAAGATGAAGGTATTATTTATGCTGATGCAAGGTTCTACGAAAGGTTTAAAGATCATATAGATGATGACATTACGTTAGACAAGATTCTTGAAATAGGAGATGTTTCAGAAGCAGACAAAAAAGTACTCTATCATGCACTAAAAAATAACTCTTCTGTACAGGTATGCATTTCCTTAAACAAGAAGAATAGAGTATCTAACTTTCTTTTGCTCTTTGAGCCGATACCAGATAATCCCCAAATTGCTATAAATAGTAATAAGATTTTAAATTTATCATTAGTGCCAATAGCAAGGCCAGATGGGTATTTTGTATTAAAAGCAACACAGATAAACAAGGAGCAGATATATGAAGAGTTAATAGAAAAACACAGCATAGGAACTTACATTGCAAATGCCAAAGGGGTGATTTTATCTGTAAATAAAAGATTTTTAGACATATTTGAACTAAAAAAACTGGAAAAAGGTAGCTCAATCAGTGATTTTATATCTCAATCTAAATATAACAATACAACAACCGATAATGAAATTTTGTTTTTTACTATAAGTGGTATTCCATTCAAGGCTTATATGAGCACTGCTATATTTTGTGATAAATACAACCATAGCTATATATATGGCTTTATAACACCAACCGAATCAAATATTGTTGATTATCAATTACACCCTTGTTTTGCAAATTCATCAATTGCTATTGCACAATGTGACATAAACGGCAACTTTGTAAAGAAAAATACGGCACTAATAAAGCTTGCAGGGTCAGATAATAATTCAATCTTTACGTTGATATTGGATAGTTATCATGTGAAAATACGTGAATATTTTTCGAGTAATAGAATAAATAATGCGTCTTTTGATGTACAGCTCAACGGCGGTAATAACATAAAAATATATTTCAATAAGTTTCTTCATAATAAAATGATCTTCATACTTTGTTATTTTATTGACAATACTGAACACAAAAACCTAGAGATAAAGCTTGAGCATTATCAAAAGATGCAAGCTATAGGGCAGTTAGCAGGTGGTATTGCGCATGATTTCAACAATATATTGACTGGGATAATAGGATTTTGCGATTTGCTTTTACTCCAACACTCAGCTGGTGACCCATCTTTTGGAGATATAATACAGATACAGCAAAATGCAAAGCGTGGATCAAATTTAGTAAGACAATTGCTTGCTTTCTCAAGAAGACAGACCTTGCAGCCAAAAATTATTGATGTAAATAATACTATAGCTAATCTTTATGAAATGATAAAAAGATTAATAGGTGAAAATATAAAATTTAATATTTATTATGGTAGAGACTTGGGTGCTGTTAGGGCTGATCAAGGGCAATTAGAGCAAGTTATACTTAACTTAGCAGTCAATGCTAGTGCTGCTATGGAAAAGGGCGGAGAATTAACTATACGAACCTTTAATCAAAAGATTGACTCATTAAATTCTACACCTCAGGATATGTTTTCTCCAGACAAGGAAGCGATTGAACATGGAAATTATGTTGTGATTGAAGTAATTGATACTGGATGTGGAATGACGAGTGATACAACTGAAAAGATCTTTGATCCATTTTTTTCTACCAAAGATATTACCTCTGGTACAGGTCTTGGCCTCTCTACTGTATATGGCATTATTAAACAAACTGAAGGATACATCTATGTTGCTAGCAAAGTAAATCATGGAACTAAATTTAGCATATTTTTGCCCATGGTTTACATATCAGATGAAAGTGATAGAGAGGAAGATAGTGAAGAAACAGAAAAACCGGTAGTAAGTGAAATTAAAGGTAATGGTATAATTTTATTAATCGAAGATGAAGATTCAGTAAGGGAATTCATCTCTAAAGCACTCAAAAGAAAAGGATTTGATGTAATAGAAGCAAGCATAGGCAGCGAGGCGCCAGAAATAATCAGTAAAAAAAGTCAACATATAGATCTTATAATCACTGATGTAATCATGCCAGAGGTGAGCGGCCCAGAAATAGTTAAAGAAGCATTGATCCATAGGCCAAATATCAACGTTATTTTTATTTCTGGGTATGCAGAAGATGCTTTTTTAAAGAGTGATGACATCAATATAGAAGATTTTCACTTTTTGCCAAAACCATTCACTCTGAATGAATTAGGAAACAAGGTTCAAAGTGTGTTACACAAAGCAAAAAAGACAGTCTAATTTTAGTGTGGTTAGCAACAAAAAAATTTTCTAATGCAAAAGTTTCTTGCATATATACAATAGAATTATTTTATACATAAGATAAAAGGCGTGAGCAAGATTATTGCAATAGTAAATCAAAAGGGTGGAGTTGGCAAAACCACAACTAGTATAAATTTGTCGACAGCCTTTGCTGCTGTGGGAAAAAGCACTTTATTGGTAGATCTTGATCCTCAAGGAAATGCTAGCACCGGACTCGGGATTTCTTATCGTAGTAGGGAAGAAAAAAACATATACAAAATACTACTAAGCAGCGAAAATAAATTGATAGAATCGGCAATTTTCAATATAAAGGAAATTCCGAATTTATCGCTAATTTCGTCAGTAGTTGATTTGTCAGCTGCAGAAATTGAATTATCGCAACTTGAGCGAGGAAAATTCGTACTAAAAAGCGCATTGGAGAAGATACGCGATAATTATGAGTATATAATCATCGATTGCCCTCCATCACTTGGGCTTCTGACCATAAATGCTTTGAATGCTGCTAATTCTATTATTGTTCCTCTTCAGTGTGAATTTTTTGCTCTGGAAGGATTAAGCCATTTAGTTAAAACTGTGGAGCTAATAAAAAGGAATAACCTAAACCCTTTTTTGGCAATAGAAGGGATAGTGTTAACAATGTATGACAGGCGCAACAAACTCAGTGAACAGATTAAAAACGATATTTGCCAGTATTTAAATGATAAAGTATACAAAACTATCATCCCATTGTATGAGACTGTTATTCCACGTAACGTACGGTTATCAGAAGCGCCTTCTCATGGAAAACCCGCTATTGTGTATGATCTTAAGTGTCCTGGTGCACAAGCATATATAAGTTTGGCAAGGGAAATTTTAAAAAAGCATGCGAGCAGTTGTAAGGAGAAGAAACTAGTAAGCGAGGGCGTAGTATGAAGGATGATAGACGCCTCGGCAGAGGTCTTGCCGGCCTCATAGGCGATAATTATGATAATAAAGAAGATCGACAAGAGCATTTGCCTATTTCATTACTGCACCCAAGCAAATTTCAACCGAGGAAACATTTTGACGAGGAGTCATTAAGAGAACTTGCAAATTCGATAAAGAAAAGTGGCATTATACAGCCTATCGTGGTACGCAAAGATTCAAATGATGATGGTTATGAAATAATAGCTGGAGAACGTCGTTGGCGAGCAAGCAAGATTGCAAATCTTGATAGTGCACCGGTTATCATAAAAGATCTGAGCGACAAGGAATGCTTGGAAGTATCCATTATTGAAAACATACAAAGGCAAGATATTAATCCAATAGAGGAAGGTGAAGCTTACAGAAAACTGATAGATGAGTTTTTCTATACACATGAGGAATTAGCTTCAGCTATAGGCAAAAGCCGCAGCCACATAACCAATATGATTCGGATGTTGTTGCTCCCTGATAGGGTGAAAACAATGATCAATGAGAAAAAATTGTCTATGGGTCATGCAAGAGCGTTGATTAATGTTGAAAATGCGGAAAGTATTGCAGAAAAAATAGTTTCTCAGGGCTTAAGCGTTAGACAAACTGAAAAACTGATAAAGGACCTACATCAAAACAACAATCAAAAAGAGCAGAGATATACTAGAAATCAAGATATGACAGTAATAGAAGGCGCTATATCTTCTCAACTTGGTTTAAAGATCAAAATTAATGACAACAATTCTAAGGGTAAAGTTATGATACGGTATGATAATCCAAATGAATTGGATTTGATATTGAAAATTTTGAATAGGAAACTTGAGGCATAGCTAGTAGTTGGCTAGCAAAGCAACAAACCAATATCAACTGTTGGTGTCATGAAAGTAGCTGACACTGGAATCCAGGAATTTTATTAAGTTGGTAAGCATAAAAGTATAACTTCTACGTCATACCGCCGCGGTATCCGCTAACAAGCAGCGGGATGACGATTGTCAGGGTAGCTGTCATCCCAGTGCCCTGACTACTTGGATCCAGGAAAAAGAATGGTGTCATCCAAGTAGCTGACACTGGGATCCAGAAGACTTAATTTCAACCAAGTGGCTGCATAATAAAGGCTGGATTCCAGTGTCACGCACTGGGATGACACCCTAGTAGAAATCGTTTTTGTAATTGCAACATTCGTGCAATCTTTAGCCATAAATATTAAGAAATTTACCAAATGAAAAAAAAGGCAAAAGAAGCCCTGGGGTTATTATC
>NODE_10_length_13398_cov_12.014015
CAGTGCTCCTTTTTTTGTCATCCCAGCGTCACGCGTTGGTTTCAACATTATATCATGAACTTTCTAAAATTCATTGAACTGTGCTTTCAAACGGTAGTGCCGGGGTGTGAGTATAACGATTATCAGTATATAAAAGTCATAGCAGACAGGCTGGAAGCAGCGAGCGCTGGTGAAGTGAAACGAATAATATTCAATATGCCTCCGCGCTCGATGAAGTCCATGTGCATAAGCGTTGCGTGGCCCGCATGGATACTGGGAAACCAACCAACTGCGAGAATAATAGTTGCAAGTTATTCTCAGCGGCTCAGCGAAAAGCACTCGCTCGACACCAGGTGCGTGATGCAGTCTAGTTGGTATAGAGCGCTATTTCCAGAGATAGAACTATCCAAAGACCAGAATACCAAATATAAATTTCAAACAGTGCAGAGAGGATACAGAATCGCAACATCAGTTGGTGGAACACTAACTGATGAAGGTGGTGATTTTATCATTGTGGACGATCCGCTCAGTTCTGCTCAAGCTTTGAGTGAAACGCTTAGAAAGCGTGCCACAAACTGGTTTGATTAGACTTTAGTAACCAGGCTGAACGATAGAAAAAAAGGAGTCATCGTTCTTGTAATGCACAGGCTACACCAGGAGGACTTAACTGGACACCTTCTCTCCAAGCCAAAAAACATATGGCATCATATTTGTTTGCCAATGATTTCTGAAAATAAGCAGGTTATTTATTCAATCAAAAAGCCAATGCCTCCCGTTCCTGTCATCCGAGTAGCTCAGCACTGTGCGACCAGGCGATTATATAATAAACCAGCGTCACCTGTAAGGATATTATATTCAAGAGAAGAAGGTCAGTTGTTATATCTCCTCGATGGAGGAAAAGAAGAAGTTGAGATAATAAAAGCTGAACTTGGGAGTTACGCTTTTGCTGCTCAATATCAACAAAACCCTCTGCCGCTTTCAAGTGGTATAATTAAACCAGAGTGGTTGAAACGCTATAAAAAATTTCCTGATAATCTCTCGCATATAACACAAAGTTGGGATACTGCGGTTTCAACAAGTAACATGAGCAACTTTAGTGTCTGCACCACCTGGGCAAAAATAGATAATAAATTCTATTTACTCGACGTATATCGCGCAAAGCTTGAGTATCCAAAGCTTAAAGAACAGGTTTTGTCACTAGCTGCAAGATGGACGCCACACGCAATTTTAATCGAAGCAAAAACAAGTGGTCAACAATTGGTGCAAGAGCTAAAGACAAACAGTGATTTACCGATTATTGAAATAGTGCCACATGATGACAAGCTCACTCGATTTCATCAAATTGTTCCGATTATAGAGTCTGGCAAGGTTTTTCTGCCACATCAAGCAGTATGGCTGAACGATTTTGAGTATGAGATTTTAATGTTTCCTGAAACGCGCCACGACGACCAAGTGGACAGTACCGTGCAATATTTGCAGTGGGTGAGAAACAGTACCTCCAGGGTTGCAGCTATACGAGCATTGTGATTTGAGTCTACCAGTACTGGGATGACAGCTAGGAGACAACCGTCATCCCGCTACTTATTAGCGGCTGAGATACCGCAGCGGTATGACGGTTCGCGGCGGCATGACGATAAGCTCGTCATCCCGCTTTGTTAGCGGCTGGGATACCGCGAATGAATCGCGGTATGACGGTTCGTGGCGGCATGACAATAAGCTCGTCATTCCGCTACTCGTTAGCGGAATCTATGCTGAGATATCGCGGCGGTATGATGTAGGGAAACCTTTCTTGGGTTAGCTATATCAATAGCATTGCTTTAAAAAGAGTGCCCATATTTTCAGTCAACCTTAAGAATTCACTAAAGATCCTATTCTTTTGTTCATCACTTGCGCTTTTCATTAAAGCCTGGGTTCTTTCTTTTATGCCAAAAAGATATAAAAATTCCCTTTGAGTTAAAATCTCACAATCTACATGCTTTAATGGATCTCTTAACGCTTGAAAGTTCACAAGTGCGGTAATATCACTATTACCAACATTCTCAAGAAAATTAGCATACTTATGTTGTTTTATCGATTGCAAAGTGCTCTTATATGCGGGGTATACATAACCGTAATCTACAATCAAAGCAGCTCCTTTATTATTATATATCTTCTTCTCAAGTTTTTTTAATATTTCAACCCCAACTGAACATATTTCCACCACTGCACCATTAAAAAATTTTCCATTTGTCATCTGAGTAGCTGACACTGGAATCCATGATTCTTTTTTTCTGGATTCCAGTGTCACGCACTGGCATGACACCAAGAGACTGCCATCATCTTGTTTTGTCACCATATTTTCATACCACCCCTCATCATGATATACAAACTGATCTATCGGAAGAGCGTCAAAGAACTCATTTGCTAAAAAAATGGTTGGTTGTTCTGGTAGGTTGTCAATATTTTTGTGCCAATTAACATCTAAGCTTTTTAATTTTTCCTTTTGTATCTTCCGTAAAGTAGGGCTTATTTCAACTAAGTGGATCAACATTGAATTAAAAAAGCTGCTGTATTTTTTAGTGACTCTTATTATATCGTGAATGAGTGTTCCTTTGCCTGGCCCAAGTTCAACTAGAGAAAATTTTGATGGCTTTCCTAATTTTTCCCATGTATGCATTATCCAAACTGCAATTACTTCACCAAATAATTGGCTGATCTCAGGTGCGGTAGTAAAATCACCATCCTTACCAAGCGGTAATTTACTTGTATAATAGCCGTATTTTTCATGGTACAAAACGGCATTCATGAAATCACTGATGGATATTGATCCTTGACTTTTGTCAATTAATTCGTGTATATAAGTGAGCATGTTATTAATAAATGTTTAACTATAGCGTGCCATAATATAAAATAGTAGAGTATTTATATATATAGTATAAACTTAAGTTTGTGAGTAATAGTGCTTCAGTTATGGACGACAAAAACACCGATTATGTTGCCCTTATACCTCAAGATGATAGTATTGAATACAAATTTGAAGAAGCTGTCAATTTTATAGAAAACAAGGTTATAAATGCTGATGGGCTAACTTTAGCGGAAGTGTTTCAAGTGCTAGTTCAAATGCTAAATGGTGATCTAGAATTGGTAAAAAAAGTACTAGCATGTGCTAATATTATGGCAAAGCATGGAATGAAGGTAGCAAAAGAGTCGCAATTAAGCAGAGCTGATGTTCGCCGAGCTTTGGAAGGTAGAGAAAGTGTTGTCAATAGACAAGATTTTATAAAGAAACCACCTCTTCCACCTGCTATAAAATCGACCAAAAAGAAAAGTAGAGGTCTTTAAATGGCCGAATCTATAAAAAAATTTACTGTACAATGTGACTTCAAAGGGCAAAGTTCACCTTTTGCAATATATATAGGAAATCCAAAAAGCGATGCTCATCCAATTCATCATCAAGATTCCTGGCTTGTAAAAGAACGTGGAGGGAATATCCCTAATAAAGTAAAAGAAAGTCTACAAAAATTATATAAACTATCTCAAGAAAATGGAGTCTCTTTCTCAGAGTTATGCGCGTATGCCATTACTGTGGTTAGTAATAATGATAAAAAAAGTGACGACAAGGAGTAAGATAGTTTAATCCCTCAATATTTCATTTATAGAGATTTTCGATCTCGTCTTTTCATCCACTTTTTTTACTATGACTGCACAATAGGTTGAAATATTATTTTTAGATGGAATAGACCCTGGTACCACTACAGAATAAGGTGGCACTTCGCCGTAAAATACCTTGCTAGTTTCTCTATCAATAATCTTTGTTGATGCCCCAATAAACACGCCTATGCCAAGGACTGATCCTTCTCTCACTACCACACCCTCGGCCACTTCGCTACGTGCTCCAATAAAGCAATTATCTTCTATAATGACAGGTGAAGCTTGAATAGGCTCAAGAACTCCACCTATTCCCACTCCACCAGAAATATGACAGTTTTTTCCTATTTGCGCACAGCTACCAATCGTTGACCAGGTATCTATCATTGTTCCTGAATCAACATATGCACCAACGTTGATAAAACTTGGCATTAGAACAACATTTGTACCTATATAAGCAGATCGGCGAACAAAACACCCAGGAACTGCTCTAATTTTTAACCGGCGAAATTTCTCCTCATTCCATTCACTAAACTTGTTACCGATCTTATCAAACCAGCAATTGGTATTATCTATTATTTTATTTTCTTCGGTGAGAAAATGTAATAATATTGCTTGCTTTATCCACTTATGTACTACCCATTCTCCACTTGATAGCTTTTCTGCTACTCTAATTTTGCCACTATCAAGGAGCTCAATTACCTCTTTAATTGCTATTCTTGCTGTTTTCTTTAGATTACAGTCATTAAATTTTTCTCTATTTTTCCAAATATCTTTTATCTCACTCTGTGTTTTTTTTAGTTGCAAACCTTCCATTTGTTATATATATATTGATATTAAATTTGTAGCTCGTATCATTTGGGCTTGTTACTACTTATATGTAAGTGCTATGAAAATACAATGTAATAGTTGTACTAAAACTTACTTAGTATCTCCTAAGCAAATTGGCGCGTCTGGAAGAAAGGTAAAATGTACGAACTGCAATCACATATGGCATGAATATCTAGAAGAAGTGTCAAACAAATCGCACTCTGCTAATATACAGGAAAAAAAAGTTAGTGGAAGGAATTTTTTACAAAATCTAGCATTTACCACTCTAGCTTTTGCAACAGCTACAGGGTTATGCGTCGTAATTGCTAACGGCATCTTTCCTAGAGAGATGAACAAAGCATACAAAACGATCAGTTTATACAAGGATTCAATAAGCTATAAATTAGGGTACAAAAAAGAACAAACAGAAAGTCCAAATGTAAAAAAACTTGCTGTAAATAAGTTTTATCAAGACTACCTTTTTTTATCTAATTTAAGATCTAGTTAAATAGGCATACCGATATCGGTCTCTAGCTACTCAGATGGTGCTTAGGGTGACAGAGTTTTGAAAATAAGTTATTTTTTAGCAAAAAAGGCAGCTCATGAGTATTAAAATTGCACCTTCTATACTTTCAGCAGATTTTGCAAAATTAGGGGAAGAAGTAAGAAAAATTAGCGATTTAGGTGTGGATTACATACACATAGACGTTATGGATGGGAATTTCGTTCCAAATATTACAATTGGTCCTAGCGTTGTTTCTGCAATACGTAAATATAGCAATCTTCCTTTTGATGTGCATTTAATGGTCAAATCTCCTGGTAAACACATTGAAAGCTTTATAAATGCTGGTGCTGATATTATCACTGTACATGCAGAAGTAGAGACACACCTTGAGAGGTTGATAAGAAAGATAAAGTCATACAAAAATGTAAACGACGAAAAAAAACCGATTCAAGTTGGAGTTTCAATTGTTCCTTCAACTTCTCCAAGTGTGCTTGAATATATAATACATGAGCTAGATATTGTGCTGATTATGACAGTCAATCCTGGCTTTGGAGGGCAGGAATTCATTCATTCACAGTTGAACAAGATATCTACTATAAAAAAAATGATACAAGAGCGTAACCTTAAAACACAAATTTCAGTAGATGGTGGAATTAACTTTTTTAACGCAGCTGATATAATAAAAGCAGGTGCAGATATTTTAGTTGCAGGATCGGCGATATTCAAGGCTGAAGATATTAAGAAGGCCATAAACTATCTTAAAAATCCATCGTAGTAATCCTATATAGCTAAAGTGGCTTAGGTTTACCTACAATTTGAAAAACAACAAATTCGTCATTCCGCTACTCGTTAGCGGAATCTATGCTGAGATACCGCGGCGGTATGACGTAGAAAAACCTTTCTTGGGTTGTATCCGTTCAGCTAAGCGGTGTGAGAGATGATAGATAAGAGGTTTTGGAAAGGATTGAGACCCCTTTGTTTCCATGTCAAGTATAATGAAATTATCCGTTCAAGTTCCCCACTTCGATTGGGTAAAATATGAATTTTTGCGATAAACGACATAATGCCGTATCTGCTGTTCAGCATGGTTGTTTGTCAGCGGAATGTTTTCTGGGTCATCTAAAAATTTCCACATCATTCTTTCAGATTTCAAAATATTCTTTGCAACTCGAGAAGCTCCAATTGCTTCAGGTAAACGGCTTCAAGTAATACCTTGTACGTTTTCGCAACTTTCTGGCACGTCTGGTAAATCTAAAAACATCTATCTCATTTTTTAGCAAGGCCTTTTTTAGTGCAAATAATTCAGTGGCTACGTTTCTTAAGTAACAGCCCAGAACTTTAACTTCAACTATGTGCTAATCTTTCAAAATCTCTTGATAAATGTGCCCAACAGATTTGCCTATTCTTATCGGCAAAGTAGTTGTATGCTGCGTACCTGTCGTAAGCTATTGCGATTGCAGAACTTACTATTTTGTAAAACCTTCATTCCTCTTGACTCTGTCAATTTTATAAAACTTGCTGTATTACTGGCAAACATCCAGCACCAACCAAGTTTACCTTTGTTATAATGGCTCGTTTCATCGATATGCAGAACTTCACTTTTACTTACTTCTTGCTCGATTTGCTCATATGCTTCTTGGCATTTTTCTGCAACTCTAGCCTCGCTATTTGACACGCTACCAACACTGATGTCCAGGTTGAAAATATTTTTTATAATATTTGCTACTTCTCTTTTCGAGTTCTTGTAAAATCCGCTCAGCGCCGCAATTGTTGACTTAACTTTTGGACCAAATGTATCCGCAGTAACACCTTCTGGTAGCCTGCTACTTTTTCTTTTTCCACACTTGCAACAGCGGCCATTGGTATTCCACAACATAAGCTGGCAAATCAACTTTTTGATGAATGTATGGCTCTTTCGATATCGCAATTTCTCCTCCGCACTCGCAAGAACTCTATTTTCACCACTTCATCTGCTTCCATTTTAGGGCGATACTTTCCTTCATGCCCAATCTGTGCCCCTATTTTCCTGTCACTTTTTTTCTTTTTCTTCTTTAGCTTGTATAACTCTTTTGAGCTCGGTATCGATGAATTTTGTGAATTCAGACCTAGTCTTTCTTTCAATTCAGCATTTTCGATTCTTAGCGCCTTATTCTCAGATCTAAAATTTTCGTTTTCTATCTCTAACCTCTTTATCTCTGCTTTTAGTTGCTCTATCTCTATTTTAAAGCTTTCACAGAGCTTGAGAAGACTAGCTAGTAGATCAGACATATTTACCACACATACTACTTGTGATATTATGTTTTTAGCACTCCTTGTCTACTTTTTATTTTACCGCTCCGCTGAACGGATACCTTTTTTTTACTGTTTGAGTATGTAAGGATTATGACGACCTATCCCAAACCTCAACTATATCCTCACTAAACTCTATTATCTTTGTTTTTTTAAACTGATAACAGTTGTTAATGAATTGAATCCCTAAATCTCCTACAAAAGGAGTGGCATCATTGCCTAAAATTTTACCACTGCGGCATATTATCAACCTGTCGATTAAATTACACTTTAATAGTTCTGTGATTAACACTCCTCCACCTTCAACTAATAATCTTGTTATACCAATTTCTGAAACAAGTTTTAATGCCATGTCCTTTAGGCAAACCTTACCTGCGTTGCTTGAATTAACTACTAAGTAGTTAATGTTTTTTATTTTTTTCTCTACTTCTTTATTTGTGATGACCCAAGTTATTACTTTGTCTGCAGTCTTTGCAATGTTATGCTCTTCCTTTAATCTCCCTTGACTATCTATAATTAGCCTTATTGGCGATCTACTTCCGAGTCCTGGTAATCTGCAAGTTAAGAGTGGATCATCATTAATAAGAGTATTGCTGCCAATCATAATTGCATCATATTTCGTTCTGAGCTCATGCACCCAGTTTCTCGTATTTTCACTTGTTATCCATTTGCTATCGCCTGTAAATGTTGCGATTTTTCCGTCAAGAGTTGTTGCGACTTTGCAAGCTATAAATGGTCTATGTAATTCTTTAGTGGTGAAAAAACCGACATTCAGTTCTTTTGCCTCTTTTTGCATAATACCTTGCTCAACTTCAATTCCTGCTTCTTTCAGAGCTTTCATGCCTCTGCCTGAAACTCTACTATCTGGGTCAATAGTTGCAATTACTACTCTTTTTATGCTAGCTTTTATGATTTTTGCAGTGCAAGGCCCCGTGACTCCATGATGACAACATGGCTCAAGAGTGATATATATAGTTGCGCCATGAGTTGAATCTTTAGCGTTTTGCAAAGCGACTACCTCCGCATGCGGACGCCCACCAATCCCTGTGTATCCCTCACTAACAATTGTACCATCCTTTACAATAATACACCCGACAGCAGGATTTGGTGCAACATTTCCAAGATTTTTTTCTGCAAGCCTTAATGCAATTGACATGAAATGATCATCAGTCATTAGAAAGAAGTCATTTCGTATGAGGTATCAAAAATTCTTCTGTGCTCGTGTATAGCAAATCTATCTGTCATACCTGAGATATAGTCACATATTATTACTGAACGCTGAGATTCACAAGCGAGTTTGCTCCACTCTGTGGGAAGTAATCCTGGGTTTTCATAAAAACATTGAAAGAGTTCCTGTATTATGCGTTTTGCTTTGTTCATCGTTCTACTCAGTTTATAGCTTCTGTATATTTTCTCCATGTTGAATCTTTTCATTTCTTTTGTAGCATTCGCAACTTCTGGTGAAAATGTGACTAGCATTTTATTTAGACTTCTTACGTCTTCTACGCTTTTTATTTTGTGATCTTCAATATTTCTTTCAGTCTGAGAAACAACATCACTTATCATAGTTCCTATAGTTCCACTCAGTGATTCATGTATGAGTTTGCTCTGAGGCAATTCTGAATATCTGCTCCTTATGTCTTTAAACATTTTTTCAATTAAAGGAACATTCAGCAAATCTTCGATGATTACTAAATTCGCCCTGAGTGCATCATCAAGATCGTGAACACTGTAAGCAATATCATCGGCAATTGAAGCAACTTGCGCTTCAATGCTTGAAAATTCTTCAAGTTTTAGATCATATTTTTTGTTGTATTCTAATAACAGCTGATTATTTGTAGAAGACTCCGCGTTTTGACCAAGCAAGGGACCGTTATGTTTTGCAACTCCTTCAATCACCTCCCAACTTAGATTCATACCATCAAAATCAGCATGTTTTTGTTCGAGGTAAGTTAAAATCCTTATAGCTTGAACATTATGATCAAACTCATACTTCTCGTTATCAAGATTCAAATCTTGAACTGATTTCTTTAGAGCATCTTCACCTGCATGACCAAATGGAGGATGACCAAGATCATGTGCGAGCGCTATGCATTCAGTGATATCCTCATTTAAGCCAAGTCTACGCGCAATGGACCTTGCAATTTGTGCAACTTCAAGGCTATGAGTAAGCCGAGTGCGATAGTAGTCGTGCTCATAATTGATAAAAACTTGTGTTTTGTACTCCAATTTTCTAAACGCATTAGAGTGAATGATACGGTCCCTATCACGCTGAAAGCAGCTGCGATTCTCATCTTCTGGCTCTTTGAAGTATCTCCCTTTTGTTTTGCTTGGAAAACATGCATAATTTAATAGAAAGTTATTGTTTGACATGTAAAATTTCTACTATAATAAGTTATCAATAATAAACGGTGGTTACTATGTCAACAAATTACAACATCAACTTAACTGATAATGCACTAAAAAAAATCCACTCTCTTGCAGAGCAGGAAGGGGATAAGAGTTCCATTTTACGGGTTGCAGTTTCAGGTGGTGGATGTTCTGGCTTCAAATACAATTTTCTTATGGATCAAATGAATAAAAATCTACCTTTGGATGATGAAGACGATGATTACGATGATGAGTTTGATGACGAAGACGAAGATGATGACTATGAAGAAAGTGAGGACTATAGAAGCCACTCCAGTTTTAGCGAAAAAGGTAAAGATATAGTAATTAATGATGAAAATGGAAACCCTGTATTAATGGTTGATAATTGTTCAGCAAAATTTTTAAATAACTCAGTTATAGATTATACTGAGGATCTCAGTGGTTCTGGTTTTCAAATAAAGAATGCCTTTGCTAAGTCTCAATGTGGTTGTGGTAACAGTTTTTCGGTTTAATTATTACTAAAACTTAGATGCCTTCTGGATCTTTTAAACATGGGTGGTAATGTAGCACTAGAACTAACTTCCGTAGATAAAAGCTTCAAGAACAATTCTGCTGTTGTAAAGGATATCAACTTAAGTGTCACAAGAGGGCAAGTAGTAGCGCTGATTGGCGATTCAGGTGCAGGGAAAACAACTATATTGCAAATCGCAGGCTTGTTGGACAAGCCAACTTCAGGTATAGTTACGATAGATGGAATAAATTGCACACAAGCCAGTAATAAGCATAAAACTCATGTAAGAAGAAATTTTCTTAGTTTTGTTTATCAATTTCACTATTTGTTACAAGAGTTATCGGTGTTGGAAAATATTATGCTTCCTCAACTCATTGCAGGAAAAAGCAAAGCTGAAGCAAAAAAAAATTCGCAAGCAATGTTGGAAAAATTTGGTCTGGAAAACAAAGCAAGTAGCATGGTATCTGAAGTTTCGGGTGGGGAAAGGCAGAGAGTTGCAATTGCAAGAAGCATTGTAAATTCTCCAAAGCTTTTACTTGCAGATGAGCCAACAGGAAACTTAGATCCAACAAATTCTTTTAACGTGTTTTTACTGCTACATTCATACGTAAAGGAAAATAACAGCTCTATGCTTATAGTAACACACAATCATCTCCTTGCAGAAAAGGCAGACTGCATTTTCCAATTGAGAGATCGATCATTAGTGAAGTTGTGAATAGGAAAAATAGCACAATTTCTATGCCTTATACTTATCTAACCAATGATCATTAACAGAGTACAACTCGCATGAAATACTTTCATTGCTTTTTATACACGGACTTTTTAACTTACGCTGTTTACTTAGGGAACACCCCGATAACATAAACACAGCTAAAACAAAAAATAATAGCTTTTTAAACATAACAAAACCTTTTCATTTATATTACTACACTCATTTCTCTTGTTTGTAAAGATTAGGCATATTCTTTTACCCTTACCTCTTTTTTGACCTTTTGAAAAGAAATAGTTGCACTATTCAAGCGCAGTTTTATATAATTGTCCACGATTTGAGTCACTTCCTCTTCTTTATCCTTTAGAAAGTGATTAGTATCATCTATTATATAGTATTTCATGTGATCACTTCTTACTGAATTTATCAACCTTTTTGCTAATTCTGTTACATCGCTTTCTTCTGAGATTGTATCATTACTGCTTTGTATTATAAGCCCAGAAACTGGACAGGGAGAAAGAAAAGAAAAATCGTACTTAGTTACCGGAAGAGAAAGAGCAATAAAACCCACTATCTCAGGGCGGCGCATTGTTAGCTGCATAGCCACCCATGCTCCAAAAGAAAAACCAGCGATCCAAATTGGAACATTGCTAGGATTATGTTCCTGAAGCCAATCAATGGCTACCGCAGCGTCAGTTAATTCTCCTATACCCTTATCAAAAGTTACGGTAGATTTTCCCACACCACGAAAGTTAATTTTCAATGCAGAAAAATTGTTATCGATAAAAGACGTATATGTACTATGTACAATTTTACTATCCATATTACCACCATATTGAGGATGATGATGTAAAACCAGCACAACCGGCGCGTTGGCATCTTTGCTTTGGTGGTATTCACCTTCTATCTTTCTTGTTGCATTATTCAAAAAAACTTCAACCATGGTAACCCCTAATAAGAACCCGCTTGACAGGTATTAATGACGTGAGTTATTAATTATGTATTAATTTCGCTGTTTTTGCAATAAATTTTTTATCGTGTTAAAGCTAACGTACATAGTTATGGCTATAGTTGATGGTAAACTTATTTAAGTGACAGATGAGTCCATTCTCTTTAGAAAATAGTGGTTGCGTATATGCTGATTACAATGCAACTGCTCCAATTAGTGAAAATGTAAAAAAAAGTATATTTGAGGTCTTGTTAAAACAAACGCTCAATCCATCATCACTACATAAAAGAGGACAAGAAGCGAGGAAGATTCTTCAGGATGCAAGAGATAACGTACGTGGTGCTATTGGCGTCTCAAGTGATAAAGAAATAGTTTTTACGTCTGGTGCAACTGAAGCGAATAACCTTGTTATGAGAGGAATAGCAGGCTACCTGCATATAATTTCAGCTATAGAGCATCCTTCAATTCTTAATTCTGCATGTAATCCATATATAATACCTGTTAATCAGGAGGGCATTGTTGACTTTTTAGAGCTAGAAAAAATTCTAAGCGAACTTAAAGGAAACAAAGCAATAGTTTCAGTTATGATGGCAAATAACGAAACCGGAGTTATTCAACCTATTGAGGAAATAGCTGAAATAGCCCACAAATTTGGAGCAATTTGCCACACTGACACTGCTCAAAGTGTTGGGAAAATTAAAGTTAATATGGAAGATTTAGGAGTGGATTTACTCACTTTATCCGCCCATAAATTTGGCGGTGTAGCAGGCCGTGGAGCTTTAATATTCAATAAAGAACTTGCGATAGAACCTATTATAATAGGTGGTGGACAAGAGAAGGGATTTCGTGGTGGTACGGAAAATATTGTTGCGATTGCAGGCCTTTCTGCTGCACTGCAAAATATTCCAGACCTTCTATCAAAAATGGATGAAGTAAAGGAGCTACGTGATCAATTAGAGTGTGAATTATTAAATCTTGCCAGTGACATAAGAATCTTCGGTAAAAACTCTAAGAGGCTGCCAAACACAAGTTTTATTTATATGCCAGGAGTAAAGAGTGATGTGCAGCTTATGCATTTTGACTTGAATCATATTGCAGTTAGTAATGGCTCCGCATGTTCTTCTGGAAAAGTTGAGCCTTCCCATGTTTTGCTTGCAATGGGGGCAACAAAAGAGCAAGCAGAGTGTTCAATTAGAATCAGTATAGGTCCAGAAACTAAACCACAAGACATAAAAAAAATAGTGGATTGTTGGTATAATATCTACAAGCAGAACACCTTGGTATAGATAATACGTGGTATCATGCAGGCACTGGCCGAGCATTAGATGTAAAAAATTACTTTACAACCCCGCGGTATCTCTAGATCCCGCTAACAAGCAGCGGGATGACGGTTGTTAGGCTAGCTGTCATCCAAGTAGCTGACACTGGTTCCTTTATGACGGCAGTGCCCCTATGGTGTCATTCCAGTGTCCTGACTACTTGGATCTAGCAAGCTTTGCTTGCAAATAAGTCTAATACGTGTCGCGTTTTATGCCAAAACACAATTGGAGTTACATGCAAAATAGATCCCAGACTGGGATGACAAAAAAAGAGCACTGGAATGACACCATTTGCTGTGCAATTTACCTTCAAAAATGAATGTTCGTACA
>NODE_11_length_12774_cov_3.176350
CGTTGTTTTCTTGCTGTTTAATCTGCACAGATGAAGATAACTGAATACCTTCAGTATCGTGATAAGGGGGCTGGCGAGGTTTGTCAAGGAAGTTTTGCATTTAATTCATTTGATAATTCAAAAAACTTGAAAGAATAAAGATAGCTATTGAAATTATCTTGATTTACATCAGTTATCCAAGTTTGACATTGAATACTTAACACTTCCTCCATTAACGCCTTTCTGTAATGTTTATCCAGATGAGACATTATATCATCAAGTAGAAGAAGTGGTGCCTTATTGTAATGAATACACCTTGCTTTTACACTGGATAAAATAATAGAAAGCAGTAATAACTTTTGTTCTCCAGTGGAGCACAGATTTATTGGTACGTTTCTTTTTTGACAAAAAACCCGAAAATTATCGTTATGCACACCAAAGGTTACTCTACCAGTCAATGAATCTTTTTCTCTGTTTTCCTTTAGAAGATTCTGAAAATATTCTGCAGTATCGTCCAAAGTTAGCTGGCTGCTGAATTTCAAACTTGCCTTCGGAAAAAACTCACTGGAATGGTTATCAATTGTGTCTTGTAGTGTCTTTAAAACAGACGATCGCATACGTAAAATACTAACTGCATTAACGGCCATTATGTTTTCAAGACTAGAGAGCCAATTTTCGTCCAAGGTGTTCTCTCTCAACAGTTTACTTCGCTCACGTTTAGCTTTTCTGTGTTTCATGTAGCAGCAAGTGTAATTTTCCTCAAACAGTGAGACTATACGGTCTAAAAATTTTAATCTGTCACTTGGAGAATTAAGAAGAACATAGTCCATTTGTGGAATCAGCCATATTACATTGGATATCTTATACAAAGATGAATAACTCGATTGCGTTTTTCCATCAATTTGTATTAGTTTCTTATCAAAACTCTTTGCGATACCAATTGAATTAAAATCCATTCCATTAAAAAAATCATAGTGCACTACCCAATCTTCATTACTGAATCTATTTTGTATCTCACTGGCTTTTGCTTTTTTCATTCCATTGCTTTTAGCAAGCAACGAGATTGCTTCAAGTATATTAGTTTTACCAATACCGTTTTTGCCAGTTATTACAACTGAGCTATCATCTGAATCCAGTTCAAAGTTTGAGTGGCTACGAAAATTATGTAATTTCAGCTTTTTTATGTAGCAATGGGTAGCCATTAACCTATTCTTTAGTTTATATTCTCTTTACTTCTTCCAGAACCTCATCAACATGTCCACTAACTTTTACATTTTTCCAGATCTTCACTATTTTACCTTTTTTATCTATTAAAAAAGTAGTGCGTTCTATTCCCATATACTTTTTGCCAAACATACTTTTCTCTACCCAAACACCATATTTTCCCAACATTTCAGCATTCTCATCAGAAACTAAAGAAAACGGCAGAGAATATTTTGCTTTGAAGTTAGTGTGACACTTAACACTATCTTTTGATACACCAATTATCACTGTGTCAAGGAAAGAAAAATCATCTATTTTATCTCTAAAGCCTTTTGCCTCCATTGTACAACCCGGAGTATCGTCTTTAGGATAAAAATAAAGAACTACATTTTTTTTATCAAAAAATTCACTCAGTGATAAATTTTCACCAGAATCTGCTGGCAAGCTAAAATCGGGTGCATTATTTCCTACTGCTAATTCCATACCTTGCTCCATTAATAACACTTCCATCTATAGTAGTATATTGTAGTCAGAGTATCAAATTTTATATATAGCTAACAGATAAGATTCTTGATGGGGGCTTATTGATGAATTTCTGCCTACCTTCTCGGCTTGCCGCTCTTGATAAAGTGTGGTTTTCGTCTGATGTAAGGCCATATCAAATAGATCCTATTAAAAATCAATCGAATCTTCACATGTTTGTTCTTCATAAAAGAAGTTCAATGTTATCGTAGTACCAAGTTTTGCTTCACTTTTAATGTCAAAAGTTCCATCCATTAACTCTACTAATTTCTTGCTTAGCGGCAATCCGATGCCCGTACCTTCGTTTCTATACCCCGAATCTGCTTGGCCAAAAACAGACATAACTTTATATATGTCCTGCTGCATTATTCCTATTCCATTGTCATGAAACTCAATAGTTAATAAGTTTTTTTCTATATTTTCTTTTATCACCATTCTTATTAAACCATCTTTGGGAGTGAACTTGATTGAGTTTGATAATAAATTTATTATAACTTGTTTCATTCTCTTGGGATCTGCAATGACTAATAATTGTTTATTAGTCATCTCTTTTTTTAAATTAATCCCGGCTTCTTTTAATTTAGGCAATAGCATATTTACACATGAATCTATTATTTTGTTCAGGTTAAACTTCACTTTTTCTACTGTTAAACTACTTGATTCAGCTTTTGAAAAATCTAACACATCATTAATTAAGGCAAGTAAGTGTGTCCCTGCATTATATATATCGTCTGCATACTCCTTGTATTGAGAGTTATCCATTGAACCTAAAGTTTCATTTTTGATCAACTCTGCAAATCCAATAATAGCATTAAGAGGTGTGCGTAATTCATGTGTAACGCTTGCAAAAAACTTTAGCTTGTTTGCATTTTCTTGCTCTAATGTCTCTTTTATCTGCTGTAATTCAATGTTAGTTTTATGTTGCTTGGCTAGCATTTGGGTATTAGAAAAGTGCAAATAGAACATTATTAATATTAAGATTATTAATAATAGGCCCAAAAATGTTAAAAACAGGCCATATGCTATAACATAAGAATTATTGTAGTTTCGAAGAATCTTCAAAAAAAACGACGGTTTAACGCTATTTTCATGGAATATAGGGAAAATAGAAGTTAATGTATTTCCTGTAGTATAAAATATTTCTTGGTTACTTAATAGTTTATCAATTTCATCGTTTGTAAGTAACTGTTCATAATCATAATCTTGAGTGTTAAAATTACTGAATATTATTCTGCCGTTTTGATCATACAGTATTAAGCTGAAATCCTTTACTTTGCTCACTGATTGTAATAATTCAGCACGTAGTTTTACTAGTTGGTTTATGTAGTCAAAATTTTTGTATTTAATGTGATGCTTTTCTATTAGTAAATAATGGTATTTTTTTATTATGCCATTTTCCAGTACGCTTTTTAAGTTTACACTTGAATCACGGTAAGAAGAAAGGAAATTACTCCTTAGTAAATGATTACAATATATCACACTGAATAAAATCATAAAGATCGATGAGAGTAATACAATAACTTTTGTGTATTTGTTTTTCTTCAACGCAGAAAACATCAATTTACCTAGCTTATACATATCCTTCTTATTGTGAAACAACGGTTTTTATGTTATTAATAATAAAATTTAGCATATAATATTTTATGACAATTTCTCCTATTTTGCCAGTTTATTCTCCTGTTAATATAAATTTTTCTCATGGCAAAGGTATCTACCTATATGATGTTGATGGTGAGCGCTACGTAGATTTTCACTCCGGAATAGCCGTTAGTAGCTTAGGTCACACTAATTCGCGATTAATTAGTGCTCTTAAATTGCAAGGAGAAAAATTATGGCATATATCAAATACCTATAATATACCTGCTGCCAATAACTTTGCAGAAAAATTAATAAACAATAGTTTCGCTGACACTGTATTTTTCTCAAATTCTGGATCAGAGGCAGTAGAATGTGGACTTAAGATTGCTAGGATCTATCAAAATGGAAAAGGCAATAAAAATCGTCACAGAATTTTAACATTTCATGGTGCATTTCATGGAAGAACCTTTTTAACTTGTGCTACAAACGATAAACAGAAATTTTCTGAATTACTAAATCCCTACATTGATTGGTGTGATAACATCGAGCCCAATATTGAGAGCGTAAAGAAAGCAATTTCAAGTGGCATAGGCGTTATATTAATAGAACCAATACAAGGGCAAGGTGGTATCAAAGTAATGAATGAAGTCTTTATGAAAGAACTAAGAAGGCTGTGTGATGAAAATGACATATTGTTATTTTTTGATTGCGTACAATGCGGTGCTGGTAGGACAGGAAAATTATTCGCATACGAACATATAGGAGTGGAACCTGATATATGTGCTCTTGCAAAGGGAATAGGCGGGGGGTTTCCGCTGGGGGCTTGTCTTGCAACTGAAAATGCTGCTAAATATATGGCGGTCGGTATGCACGGTTCCACTTTTGGTGGCAATCCGCTTGCAACCTCAGTAGGTAATGCTGTGCTCGAAGAATTGCTCAGCCCCGGCTTTTTGAAAAATGTTGAAATTAGAGGTAAATACTTAAAAAATAAACTAGAAGACTTAGCAAGTAAATTTCCAATAATAGAGGAAGTAAGAGGGAAAGGGTTAATGCTTGGAATAAAAGTGAAAGCAGACAATCAAAAGTTTGCAGAAGAGTTAAGTCATCGCGGCTTGCTTACTGGTGGGGGAACATCAGATAACGTTGTGAGAATTTTACCTCCACTCATTATCACTGAAAAAGAGATTGATGAAGGCATCGAGATTTTGACTCAATATTTATCTGAGAAATCTTCTGATTAGATACTTGCATTAATATGAACGACAATCTGGTATGCTTAGGAATTATTACCTCTCCTCACGGAATTAAAGGAGCTGTTAAAGTAAAAACCTTTACTGAAAAGCCTGAAAATATCTCCTTATATGGTAAGCTAATAAGTGGTGATGAGAATTATAAAATAGACTCAGTATCCGTCATAGGTGATAATTTAGTAATAGCTACAATAAGCGGAGTAAATTCCCGTAATGAAGCAGAGCTTTTAAGGAATAAGAAGCTATATATAGAAAGAAGCAAGTTACCAGAGCTAAATGATGAGGATGAATTTTACCAAAGTGACCTTGTAGATATGGAAGTAAGGCTGAAAAGTAATGAATTATATGGCTATGTAAAATCTGTGTATAATTTCGGCTCAGGGGATATATTAGAAATTTTAGTTATCAGCACAAAAAAACGTATTATGCTGTCTTTCACTAAAGAGATATTTCCACATATAAATATAAAGGGGAGGTATATAGTATTAAATATACCAGAATTTATTGACTAATAAAGACTTTGATATTTATATAAAGCTATTTATAATTATAAGATCAAATTGAAAATGTAATTATGGCAGAAAGAGCTAACGATATCAGACCAGGTCAGGTGTTGGAACATAACGGCGGATTATTTTTGGTTGTAGGTATTATGCATACTCAACCTGGTAAAGGTGGTGCATACATACAAGCCGAAATGAAAAACATCAAAACCGGAGCAAAACACTATGAAAGATTTCGTTCTGATGCAACAATCAGAAGGGCAATTTTAGATGAAGAGGAATATGTTTACCTTTTCACTGAAGGAAACATTGTAAATCTTATGCATCCAAGTAATTACGAGCAAATCACTATAAATTTGGACTTATTGGGAGAAAAAAAAATTTATTTACAGGATAACATGAAAATTAAAGTTGTAGCTTATCAAGACAAAATAATTTCTGCGCATGTGCCTGATTATGTTACACTTGCTGTGAAAGAAACAGAGTCTGTTATTAAAGGACAAACTGCTACTGCTTCTTATAAGCCTGCAATTTTGGAAAACGGAATGCGCGTTAACGTGCCTCAATTTATAAAAGAAGAGGATAAAATTGTAGTATATACTCCAGGTGACAGCTATTATGAAAGAGTGAAAGAGTAAAAGGAAGAATGTCCCTCTCATCACCACGAATTAATGTGATGCTTGATTCTGTGCGTAATGCTTCCAAGCAGCTTATGCGCGATTTTAATGAATTGCAAATTTCTAATGTTAAATCAGCAGACTTTATTAATAAAACTTATTCAAAATCCAAGCAAACCATATACGATTGCTTGCACGACTACAAACGAGACTATGGTTTTATTTTTGAAGATGATACTGATCAAGAAGTAAAAGATAACACTTATACCTGGTTTATTATGCCTATAGAGGGCAGGGAGAACTTTTCTAGTTGCATGGTTTATTTTGCAGTATCAGTCTGTCTCATTCATAAAAATAAAGTTGTGGCAGCTGTAATTGATGCTCCGGCTCTTAGAGAAACTTTTTGGGCAGAAGAAAAGAAAGGTGCTTTTCTTGAGGATTTTAGATCTCGTCATGTAAAAATGCGAGTGAAAAGCCGTGAAGGGGGTCTAATAGATGTAAGTGGTAATTTGTTAAATAAATTGCTGCCTGGCAATAGTAATGTACGCTCCATAGGTTCAACAATTTTAGGCTTTGCATACCTTGCGGCAGGAAGGCACAGTGGAATAATTTACTCTGGAGTTAACAAATATAAAGCCTTGCTCGGTAGACTTTTTCTGCAAGAAAGCGGTGGAAGGCTAACGGAAGACAACAGGCTAATCATTGCTGGAGATATAAAACTATAGCTAAAGTAATTTATGTTTACCTACAATTTGATAAGCGTAAAACTCGTCATTCCGCTACTTGTTAGCGGAATCCATGCTGAGATACCGCGAATAAATCGCGGTATGACGTAGGGCTGTACTAGCTATAGCATAAACAGGCTACAGAGATAGACAACTTTTCGAAAACTTTTACAAGAGATTCTGTTAAATGCTCTATCATTTCATCGGTATGATAAGGTGTAGGGGTAATACGGAAACGCTCAGTTCCTCTTGGAACTGTCGGGTAATTTATATGTTGAACATATATTCCATACTCATCAAATAATAATTTTGATGCTTTTTTGGATAACTCTGAGTTGCCAATTATTATTGGAATTATATGAGTTTCTGTTGGAATGAAGTTAATTCCTGCATTTCTCAGTGAGCTTTTTACTTTTTCAACGACTTGCTTTTGCTTTTCCCTTTCAATGTTGCTCGATTTTAGGTGCTCAACGCTTGCCTTTGCTGCCGCTGCTAAAACAGGCGACATAGCAGTGGTAAAAATAAATCCTGGAGCGGAACTTCTTATTACATCTACCAAGCTCTTTGAAGACGCTATATACCCACCCATCACTCCAAAAGCCTTTGATAGTGTACCTTGAATAACGGTTATTCTATCCATCAGACCTTCTCTTTCTGCAATTCCGCCACCATGTGAACCATACATGCCAACTGCGTGCACCTCATCCAAATAGGTAATTGCATTATGTTGATCTGCCAGGTCGCATATTTCTTTAAGCGGAGCTACATCACCATCCATTGAATATACGGATTCAAGTGCTATTATTTTTGGTGTCTTTTTGTCTATAGACTTGAGTAACTGCTCTAGATGATTAACATCATTGTGTTTAAATATATGTTTTGGCCTTTTTCCTGATTTTATGCCTTCTATCATCGAAGAATGGTTCTTCTCGTCTGAAAAAATTACTACGCCCGGAATAACAGACGATAAAGTGCTAAGTGTTGTCTGGTTAGCGAGGTAGCCACAAGCAAAAGTTAAAGCAGCCTCTTTTTTATGCAAACAAGCTAAGGATTTTTCAAGTTCAACAACCTCTTTTGTTGTACCAGATATATTTCTTGTTCCTCCAGCACCAACAGATGAATTTTGGATAGCGGCAATTACACTCTCATTTTGTGACATTCCCAAATAGTTATTACTGCACCAGACTATTACTTCCCTATTTCTTTCATAGTCCATAATGTGGGGGAGCCTACCTGGTAATGACGCAAAGTGCGTAAATTCACGGTAGCGCCCCTCATCTTTTATATCTTTTATTTTATTCAAGAATATTTCTTCGTAGTTTACCAAGTTCTTATTTACCGATAATTAACATAATTATAATAAATTATTAAATGGTAAACTACTATATTTATTATACATGTACGGCAGTAGGTACTTTCCCCGTGTTGAAAGGTTTGTCAACCTTGTTGTTTTCAACTTGGCTTTTAGGTGTACAGCAGTATATAATTGCAGCGGCAACCAGACAACAAGCTCCAACTGCTATTCCTGCAGCTAGCATTTCCAAATAAACTGCAATAGCTACTCCTGAAACAACTCCAGCTACTGCTAACGTCCATGTAGCTATGGTAGGCCACTTACTCTTTTGCGTATTTTGTGTTGCAGTAATAGAGGTTGATTGATTGTTTATAGCACTAGTTTTTTCTACTGCTGCAGGCTTTTCCTTACTGTTAATAACACCTCCAATTGTAGACACATTGTCAGCATTCGAAGAAACTTCACTTACCCCCAACTTCTTTTCACAACCCGTAATTTCTGGAGTTGTGGTAAGTGTACTATTGCTTCCGGTATTATTAGAACTTGTAGATTGGTCTCCTGAATTTGGCAAATCGTTGTTCAGTGAAATATTAACATTACCTTGTTTTGTATTATGGTTTTTAATTTCTTTTTTAATTTCTTCTACTTTACCCTTAAAGGGACCGTCTTTATTTTTTACATATTGTAGTACAAGAGTAGGAGAGTTACTTTTTAGAATATTTTCGAGTTCTTCTCTTGAGTTAGTACTGGTTTTGCTTATAAGTCCATCAATCTTTTTCTTAACAGGACTGGCAAGTTGCTTAACACCTTTTTTTCCGCTGCCTTTTTTGATTTCACCCTCCTCAAAATTATTAATTAAAGGCTCCTGCGTTGAAACCCCTGTGTTATTTAAGATAGCATTTTCTTCCTCCCCTGCAAGAACATTTTTTTCTGTCTGTTGACTGCCAGCACTTTTGGATTTTGGGTTTCTTTGACTGCTTGGTTGATTGTTATTCTCTTCATTTACTACAGCCGTATCGCCTTTTATAACAGGTGATACTGCATTATCACTGCTGCTTCTTTTATTAACTTGTGTATTCGCTTGTGTCTGTATATTTGCTTTACTGGAAGTATTGATTAATTTACTACTTTCTAACAAATTTCTAATTAGATATAGATGACTCAAAGTATCTCTATTTTTTTGATACTCATTACGAGTCATACTTGGAGAAAGTTCCATACTTATTTTTTCAAGCTGTTCTGCAATTACTGGTAAAGCTTTCTCAAATTCTTCCTTGCATATTGCCTGAAGAGCTGCGAATTTTAGGTCAACATGCTGACATAAGGGTACAACAACTCCATAACTAGCTTCTTTTATTGCATTTCTCAGTATATTTTGTATGGTTTGCCTGACTACTTGCTGTTTATTATTGAGTATGCTTTGATAAATTTGAACATGAGCTAGAACACTGACTATAATGTCTTGACTTTCAGTATTAGACAATGCAATCAGAATTGATTCATATATTTCATCAAACTCGTTGTTTTTAGATTTATGATCAAGATAATTAATAACATCATTGCTGCATTTAGCACATTTTTCACACAAGTGCTCGATAAATGCAATATTACCAGCATCCAATGCAGTTTTCAGAATTAAATCATAAATTTCTTTTCTGCCACGAGCTCCTATGTTTTTCAGGATTTGTTGCCTTAGTATTGTAATAACTTTATCATCTGCAAATGCTTGTTCATATACATCGTAAATGGCACGATCTGCACTATTAGTGTATCGTTTGCACAGGTATTCAATGACAGATGTGTGTTCCTGGCTTATCGCAGTTTCTAACAAGGTAGCAAAGCTCTTTTTTAATAACTCTTCTGTTGAGGCTTTTTTAGTTAGCTCATTAATATATCTTTCAAATGCATCTAGCACTATCGTGATGAATTCTTCATTTTTGATCAGAGATGCTGTTTCAAGCGCACCATACAAAGGATTAGGTTTACTTGTTTTTAACACCTGTCCAAAATCTCTTAAAACGTATTCGACAAAAACTGTCTCTAGTAATTCTTGCTCTTTTCTTAGTGCTATAACTGAGAAAAAGTCAATCTTATTAGGTTCGACAAGTTGTATAGCTTGACCTTTTAATCTTCCATAAACTCCATCAGTACCATGGAATTTTTCTATAAAAGCTTCAATATATTTTTGACCACCAACAAGTACAGGTAAAAGACTTAAATTTTCTTCAGCAAAAAGAAAATCCTGATATTGCTCTACTAGCTTGTCATTAGCTGCAATTGCCAATAATACCAATTCTTTTACTGAATAATCACACTCAAAATTCTCCTGATCAAATTTATACTGTGATAGTACATTTGAGTATATATGTTGATGATCGCTTCTATCTTGTAAATCTAAGTTAAGTTGTTGCTCACAAAAACTCTTTAAATTTACATTATCCAGCGTAATAGACCTGCCTTCATAATCTTCAATATTTTGTACAACCTTGTCTAGTTCTTCACAATTATCTTCTTGTATAGCTTGATTTAGGATATTTGTTATTTCAGCGAAAGTTAAACTTTTAGGAATGGTATCAAATGAACCTTCATCTTTTGATTCTACGGTAAACGACCTATCACAACCATCAGGAAAGTTTGCAAGTATTGCATTCTCTAAACTTAGATCTTCAGAGGGTGTGCTACATGGAGTAGCTGGTATCTCTTGACTTTCGCTATCTAAAACTTCAAACTCTCCTTCAATACCTGAATCTTCAGAATCTGGTTTTTCAAAACCATGCCAACTTTTGATTAATCTTTCAGAATTTGATTGGCCCTGTGAAGTTGTATCCTGTGATACAAAGTCTCTAAAATTGGAACCAAACATGTTTTACCTCCTAACTAGCAGCTAAGCTAAGTATAGCATTAAACAGAAATCTTGCCAAGCAAATTATTCAATCTCTTAGCAAACAGACTTACATCATCCATCTCTTCACCTTCCACGATGCAAGCTTGGTAAAATAATAAATGAATCATGTCTTCTAATGTTGGGTTTTCACCACTTTCAGCATAAGATTTCATTATACTCTTTATTAAAGGATGCTTAGTATTAATTTCAAGCACCTTTGGCGTGCGGTAATTTAGCTGCTTTTGTTCACGCAAAAAACGCTCCATGCGAAGATCCATAGCACCTTCATCAACCGCTAGGCATACGGGACTATCAGTCAATTTTTTGGAAATTTTTACGCTTTTTACTGAATCTCCAAGCACTGTGGTAAAATATTGCAGTATAGTTTCCTCAGTTTTTTCTTCATTCGATTTATTTTCTTCATCTGTCTTATCTTCTTCTGAAGAGAATTTTTCTAAATCAACATCTGCACGGGTTACAGACTTGATTTTCTGATCTTTGTATTCATGAATTACACTAGTCCAAAAGTCATCAACTGGATCAACAAATAGGAGCACTTCTAGTCCTTTACTGACGAATCCCTCAAGTTGCGGACTGTTTTTCACTGAATCCAAGCTATTTCCAGTGAGATAATAGATATGCTCCTGCTCAGGCTTCATTCTGCTTATATAGTCATCAATGCTGACTAATTTCTCATCACCAGTGCTATGAAATCTGCAAATCGAGAGCAGCGCTTCTCTCTCATCAGTTGGCATAGCTTCACAAAGACCCTCTTTTAATACTGCACCAAAATTGGTCCAGAATTTTGTGTACTCCTCTAAATTCTCTTTTGCCTTTTTACCGAGCTCTGATATCGCGCGTTTAGTGAGGGATTTCCTGATTTGCTCAACAACACGATTATTCTGCAACGTTTCTCTGCTGATATTAAGAGGTAAGTCCGGTGAATCAACAATACCTTTCAAGAAACGTAAATACTGCGGTATGATCTGTACATTATCTTCAGTGATAAATACTTTATTTACATATAACTTAACAGAGCAACGTCTATCTGGATGGAATAAATCAAAAGGTTTTATAGAAGGAACATAAAGCAAATTTGTATATTCTATTGCACCTTCATTTTTATTATGCAATATCATCCAGGGCTCCCCGCCAACGTGGGCAACACTGCGGAAAAAATCGTTGTGCTCCTCTTGAGTAACGTCATTTTTTGGCTTAGTCCAAATTGCAGCCTTACTGTTTAACTTTTCACTTTTTCCTTCTTCGTCTATAAATTCAACAGGAAAATTTATGTGATCAGAGTAAGTAGTGACAATATTTTCAACACGAAATTTATCTAAAAACTCGTTTTCTTCAGGATGCATAATGAGCGTAATTTTGGTTCCGCGAGGGACTTGATTATCTGACTTGCTGATTGAATATTCCCCATCTCCTTTGGATTGCCAGATCCAAGACTCCTCTTCTCCAGCTTTTCTCGATTCTACTATTACTTCTGATGCAACCATAAAGCTTGAGTAAAAACCAACACCAAACTTCCCAATCAGCTCCACAGTTTGGCTTGAATCCTTGCTATTCTTAATCGCATCCAAGAACTTTTGCGTACCAGAGCTTGCAATTGTACCAAGATTGTCTATTAAATCCTGTCTATTCATTCCAATGCCATTATCAGTGATATATAGCTCGTTCTTATCTTTATTGGAGCTGATAGTGATTTTTAATTCGTCACTCAAATCTAGCAAATTAGGGTTTAGTTGAGATTCATAGCGCAACTTATCACATGCATCTGATGCATTTGATATTAATTCACGCAGAAAAATGTCTTTATTGGTGTAAAGTGAATGAATCACTATATTCAGTACTTTCCCTACCTCAGCGTCAAATTTTAAATTTTCAGTTTCTTGTACATTATGCATTTTGAGCTCCATTATTTGCCTACTACCCTAATAATTTAAGTATTGAATCACGATCTTTCAAGGTCACGTACACCAAAATTAATGTGGGTGTAGTTATTATGACACCCAATTTATGGGATCTCTTGCATAACAAACTTTTGGCAGCGCATTGGATGAAACGAAAAACTTCCTTGACACCCTTCGCCAGCCCCCTTATCATGAAACTGAAGCTATTTATTTATCTTCGCAATCTCTGCAGTGGATTAATGACAAAAAAACTTAATGTATTTGGCGTAAATCATGCTTAATTTTTTGCACTATGTGCAC
>NODE_12_length_12734_cov_2.744775
AGGGTTATGTTAAAGAGGGAATATGCTTGAATTTACTAGTTTCCGGACAACCTCTTAAAGCAAAACGCTACATAGATGAGATTAAAAAATCTGCCCCGAATCTTTACAATTTATGTTTTAAATATTTCACACCGCAAGAGAGATTTCTGTATTTAAAACAACGAGATTTTGCAGGAATTGAAGGCATATCCATTGATTACTTGGTGATGGAGAAAGCAAAAAACGTTGCAATGATAGAAGCTAATTTCGATTGGTTGGATGTTGGAACTTGGAATTCAGTTTTAGAATTGAGTGAGAAGTTTAGTAAAGAACCGGCATCATTTCAGCATGTGATTAGAGAAAAAGAACCAGTTTCAACGACAGAAAGTAATAAAAATTTATTGAGTGGAGCTTGTAAGCAACCAAACAAAAGTCTAATTTCATTTATTCATAAAGTGAAGAAAGTAAAGGTGATAAGGAAAGAAGTTAAACCATGGGGATTTTGTAGTATAATTTTAATGAGCGAAAATTTTCTTATAAAATATCTTTTTATCAATCCATTAAGCTGCACTTCTAAGCAATTCCATCACTATAGAGATGAATACCATATAGTGCTATCAGGAGTTGGATATGTTAGTTTAGAAGACAAAGAATATGCTATAGCAAAGGACCATATGATAGAAATCCCAAGGGAAGTTTCCCATAGGATTGAAAATAGAAGCACAAGCTTTCCACTTGAAATAGTTGAATTTCAGATAGGAGAGCATTTATCTGATAATGATATAGTGAGATTGGATGATGTATATGGAAGAATATGGTAACGCCATAAATGCATTTGTTGGCAATTTATAATATGGGTATAGCTGCTTTATGTAAAAAATAATATTTACTAAATCTTAATATTTTAAACCTATACCCATATTTTAATAAATAATGAGTTGTAATTAATATGAAGGATCCATTTAAAAGTGACAATTATAGAGAAAATCTCGGTTTCCTTAAAGAAGCTATAAAAGCAAGAGATGAGTTAGTAACTATTAGACATTATAATAAAACGGTAAGGGATTTATCTCAGGCATTAAAGCGTTTTACAGATAAGGCAGAAGATGTAGCTAAGTTTGTTATACGTAGTGACTCAATTGATTATGTAAAATCGATGAATGGAAAGCCATCAGGTCTTAAGATATTAAAGGAAATATTGAATAGAATCTCGGGAAGAAATGTTCCAGTTAAGAATATAAGTAGTTTTATTGATAAATTACCTCCTCCTACTTCAATGACAATCTTTGAATATCTAGAGGCTTATCGTAAAATTTCAGGTTTGGAGCAAGTTGAAAGAGGAAATATTGCAATAGCTCCAGAAAAGCCAGAACGCAGTTTTCTAAAAGAAGATAGACAAGTAGAAGTTAATTATAATGATTCAGGCCATGGAAATTCATTAGATGAAAAGCCTGGATACAAAGAGATATCAAATTATCAAGAGAAGAAGAGTAAAATTTTAACAGAAAATTCACAAAGTTCAAAATCGCCTAGAGAAGAGCTAATTTATGTAACAGTTCCTAAAGAACATATGGAAGCAAAAAGAGAACTTAAACAAAAACAACAATCTAAACCTCCAATATTGCCAAAACCATCAATAGCATCCCCATTGCCAAAAAAAATGTTTACTGCTGGTCAAGAAGTTAGACAAAAACCAAAAGTAGTAGGAACTGTTCCTAAATCAACTAAAGATAAACCTGAATTACCACTAAAACTTAAAAAGTTAGGTCATACTGATCAAAAATCAAGCACAAAGCTAGAAATGGTAGTATCTTCTATGGAAAAAGAAATTAATTATAATATCGATATTAAAGTACAAGAGATAAGAAAAAAATTCAAACAAAATCAAGCAAAAGAAAGTCCTAATGCGCAAACTATTGAAAGCAGGACCCCTCCTGTTGCACAAGTGAATATAGATGTGGAGAAAAAAACTAGGCCATCACCAAAAGTTGCTTCCCAATCTCGCTTATTTCCAATGAGGGATGAAATATCTCAGATGAATCCCTTATCAGCAAAATCTGATCCGAGACCTCATGTTAGCAAAAATGCTCTTCTCACAGATGTAAATGTAAAGCAACTAGTTGTACAATTTGAAAATTATGGAAGGAAAGAATTATAACTTATTGAATAAACCCAATAATATTCTTGATTTTTTCTATGTTATAAAAGCACAAGCTCTCCACTTGAAATAGTTGAATTTCAGATAGGAGAGCATTTATCTGATAATGATATAGTGAGGTTGGATGATGTATATGGAAGATTTTGAAATTCTAATGTTAAAGATACTCTATAAGTCTGCTAAATTTAAGGAAGCAAAAATCTCTAGTTTTTAAATAAAGAAAAGTCTACAATTATACGAAGTTTCAAAAATATAATGTCTAACCTCAAAATATTTTGTAATGTCCATTGCCTTTGAAATTACTATGGCTGCTTGCTATTTGCGAGCAAGAAATGCCAGATTTTGCTCTATAATGACTTTGTTCTCTATTATCGGCATTGCCCTTGGAGTTGCAACACTAATAGTGGTGATGTCTGTGATGAACGGATTCAGAGCAAAGTTGCTTGACTCAATACTTGGCATTGATGGCCATATTAACGTTTATTTTGATAGGAACATAAATTCAGATTACTACGCAGTTTCAAAATCTATTGAGAGAATTCCTGGTATATTAAAAGCTACTCCTATGACCAATGATCAAGTTATTATTGTAGCAAATGGTAAAATTGCAGGTAGCGTAGTGCGAGGTGTGTCAACTAAAGATTTGCTTGATAGTACTGCCGTTACAAATAATGTAATTATAGGTGATGTAAAAAAATTTAATGAAGGGATAATAATAGGAGCACGCTTAGCAGAAGTTTTGAACATTGACTATGGCGACGAAATTACGTTTATATCATCTGAAGAATTTGATGCATTACTTGGTGAAATGCCGCGAATGAAAAAATATAAAGTTATAGCAATATTTGATATGGGTATGTTTGAGTATGATAATACCTTGATATATATGCCTCTAAAATCAGCACAAGCCTTTTTTAGTTATAAAAATAGCATAAAAAATATAGAAGTACTTGTAGACGACGTTACTAGAGCTGATAAGCTGGCAGATGCTATAGAAAAAGAAATAGGAATGGAAGCTGAAAGTTGGCAATCACAGCAAAGCCATTATTTTAGTGCTTTAAAAACTGAAAGAAATGTGATGTTTTTAATTCTCACTTTGATTATAGTTGTAGCAGCGTTTAATATTATCTCAAATTTAATGATGATAGTGCAAGAAAAGAAATCCGCGATTGCAATTATGCGTACATTTGGTGCAACAAGTGGAAGCATTATGCGTATATTTTGCGCTTGTGGTCTATTAATCGGTTTTACGGGAACTTGTCTTGGCTGTATTATAGGTGTCGTTTTTTCTCTCAATATCGAAAGCATTAGAGTGTTTTTAGAAAACATTACTAACGTCAAGCTGTTTGATCCTATGATATACTTTTTTTCAAGTTTGCCAGTGATATTAGTACCCCAAGACGTAGTAAATATTTCTGCACTTGCGTTACTCTTATCATTTTTAGCGACAATTGCTCCTGCGTTGCAGGCAGCTGCACAAGATCCTGCGGAGATACTACGTTATGAATGATACTCAGCAAAAGTACATAGGTTGGTTCTTAATTGTATTGTTATTTACCGGTTACATCACAATAAATAACATAATCTTTTTAAAAATAAATCAGCAAGAGAGTGAAAACAATGTGAAAGCTTTAACGGAAAACATGGATGAATTTAGAATTTTGCTTGAAGTTAATCAATCTAGAATAGAAAAAAAGATATTTGACCTCAAGAGAAGTCAGCATACTCAATGTGAGCAAGGTGATAATAACTCAAGATGTAAGAACCTTGCAAAATTGCTATTACTTGTGGTTAAAATGAAGAATTCGTTATTGCGAGAAGCAAAATTTGATAACCATATAAATTCAATAAAGCCTTTGATATCAGAGCTTGACGATCCAGAGATAGAAAATGCAGTAGATGAATTAGAAAATTTGAAAGAGATAAATACCTTACACGAATTGAAGTTATCTTTTGAAAAAACTATTGATACTATCGATTACAACAAAAGTACATTGTCTAAAAAAATCATTTCAAACTGGATAAAGGTAGACGACCGAAATGATCCATTAAGAGTAAAATTCGCAGAAATTGAGGAGTCAATAAATGATAATGATTGGCAAAATATAACTGTTACAGTAAGCAATTTAACGCATTCAGAATTCAAGCTATGGCTGAATAAATTGAATGGTTTTATTGTAGCTTCTAAGAATATTTCAACAATATATCATCACTTATTACAATATATCTCATGATTTATTTTATAATTTTCGCTTTTTCGTTTTTATTTGGTATATGGGTCAAGGTAAGTGGTGAAGTAATAAAATTGGAATTAGGCAATTACACTATAAGTATTGATCTATATTTCATTATTTTTACTTGTGTAGTTTTATTATTTTTATTAATTACACTTGTACGCTTTTTTTCCTCCATTTCATCAACATTTGCCAACATAAGAAATAGAAGAAGGGATAGGGAAGAATTGCTTCTCTTTGAAGCTTTCTTTAGCATAGACTTAGACAATATAGAGAATGCCCAAAAGCTAGTTAAAAGTCTGAGTGAGGAGAGCGATAGGTTGTCTTTAATAAAGCTCTTTAACTCAGGTAAGACGGGAAATTACAGCTTTTTCAGTAACGGTTTAACAAATATTGCAAATAAAAATCGTAACTTAGCTCTACTTCTAGCCAATAAGCTGATTGTCCACCTCAAACAAGAAAAAGTAGTCTTTCAAAAATTTATAGAATATTGCTCTAGTTCAATTAACGATAAAATGCTATCTATTCCCTTTCAAATAGAGCATTGCATATTGAAAGAAGATTGGATTAATGCAATTTTGAGGTTGAAGGAAGCAGTTAAGTCCAATATTTTTCTCCCCTTTGATCATAAAGAAATGTTTGCAGTGTTTTATTGCGCTTTAGCAAAGCAATATGAAAGTAAAGGAAATTTTAAGGAGGCTATAAAGTCTTTATTTAGAGCACAACGTTATAGTGCAATTTTTCAGCCCATCAATTATTTAAAGGCAGAATTATATATTAAACTTGGAAAAATCAGAAAAGCTTCTGCAGTGCTAGAGGCAGAGTATACAGTAAATCCTACTCCTCAGTCAGCTAAAATGTACATCAATTTAAATAGTAAAGGTGCTGAAAGACTATACAACTTACGCCCTGATTGTTATTTTAGTTACTGTTTACTTGCTTTGTCCTCAATGAGTTCAGGTAAATATGATCTTGCAAGTCAATATTTAGATACTGCTATGAAAAAAGCTAATTACATGTCAATCTACTTTATTGTAATACAACTCAAGGTTACATTGCAAGAACACGACAAGGTAATTTATTGGCTAAACAAGATGGGCTCAGAAGCTTTGCCTGATCCAGGCTGGAAATGTAAAAATTGTAACAGGGAACTAGAACAATGGGATCATAAGTGTTCAAGTTGTAATAGTTTTAATTGTGTTTATTATATATTATAAAATTCCACAAAGTGTAGAAATTACCATTAGGCTACTTTCACATTGATATTGCTGAAGTTAGAGCACTTTCTTAATATAATCCTTATCTCCAAACAATAAACCTGCAAGTTTCTTAGCTAGACTTGGTTTTAATGTCAAAAAAACTTGCTTTTAGACACTAACAGTTATATATTTTAATAAATCAGGGTTGTATACAAAATGAAGAGCTTAAAGGAATTATCCTTAAGAATTAAGAATATTAGGTCTGTACAGAAAACCACGAAAATAATGCAAATGGTTTCTGCAGCAAAGTTGTTACAAAGCCAAAAGAAGTTATTAAATTCAAAATTATATGTATCTAAGCTGCATAACATTATTTTTTCATTAATGCTATCAGTTGATCAAGAATTACTGGCAAAAATTCTAAATGTCAGTAACGACGGTTCTTACCTAGTATTCATTATTGCGTCTGATCGTGGCTTGTGCGGCAACTTTAACTCTTCTATTGTCAAATTTAGTCAAGAGCGTGTAAATAAGTCAATCGCAAATGGCAAAAAAGTAGATATTGTATTTCTTGGTAAAAAAGCTTTTGATGTAGGTAAAAATAGATTTGACTCTAAAAGTATCTTAAAAATTGAAAATAGTAAGGGAATCACGTTAAAGCACGTAGAAGCTTTGGTTGATGGTATAGATTTAAGTAAATACGATAAAGTTAAAGTTTTTTATAGTAAATTCTATAATACCTTCACGCAAAAACCAATGTTGGAAACAATAAAACCATGGAGTAAAGACTCATCCTTGATTGATAGCTCTCTGGCTGGTCCAACAACAGATTACGGCTATGAGTATGAACCACAAAATATTGAATTTATTTTAAAATCTTTGGTTCAAGATTACGTTGTAATTGCTCTTTACTCTGCTTTACTTGAAAGTGCAACGAGTGAGAATAGTGCTAGAATGGTTGCTATGGAATCAGCAAACAGAAACACTAAAGAGATACTGAACAAATTAGCATTGCTTTATAATCGTTCTCGTCAAGCAGCGATTACGACTGATTTAATTGAAGTTATAGGTGGTGCAGAATCTTTATAGAAATCTAAGGAATAGAAAATGAATATATTAAATATTGCAGCAGATATTACTAAACTAATAAAAAAGCAAAATCAAGATGCGGAAGTTACAATATATGAAACTAATAAGACTTCAGTTTCTCAGCGTCTATCAAAAATTGAGCAAATATCACAATCTAAAAATTGCACTGTAGGAATCAGAGCTATAGCAGGTAAAAACAAAGCTGCGTATATTTCTACAAACGATTTGAATAATCTGAGTGATACAGTAAGCCAAGTGGTAGAAATGGCAAAGAATGCGCCAGAAGATCCTTGCATTAATTTTGCTGTAAATGGTAGTAATTATATCTCTTCTGCAGATTTAAGTATCTCAGATAATAATGTTGTAACCGTTGATAACCTAAAAGAAATTGCTGAAGCTGCAGAAAATTCAGCCCTTGCACATAAGAGTATCACTAATTCTGAAGGAGCCTCTTCTTCATACGCTTTAGTGAATACAGTATTATCGACTGTTTCTGGTTTTATTGGCTCGTTTAGTAAATCAACCTTTGCTAATCAGGTCTCTGTTATTGCTGGAAGAGAAAGTGAAATGAAGGTTGGTTACGATTATGATATAGCATGTAATTTTAGTGATTTAAAGTTGCCAGAGTTAATGGGAAAAGAAGCAGCAAAAAGAGCAGTTGATCAATTGAATTCACGTACAATGAAAACTGGTAAATTTCCAGTTATTTTTGAAAAAAGAGCAGCAAAAGGGCTAGTAAAAAGTTTTGCTTCTGCTATAAATGGGAGCAGTATTATAAGCAACAGTTCTTTCTTGAGGGGTAGTTTAAACGCTCAGATTTTCAACGATAGAATTAATATTATCGATGATCCATTGTTGCCAAGAGGCATAGCATCGAGACCATTTGATGGAGAAGGGATAACTAGCAAGAAAAATATATTTGTAAAAAACGGAATATTACAAAATTGGATTTTAGACTTATACTCGGCTAGAAAATTAGACTCAGAAACAACCGGAAGTGCAACTCGTGCAAGTAATGCTGCAGTTATTCCTGCAGCTAGTAACCTCTACATTGAGAATGGTGATGTATCGTTTGAAGAATTAATTCAGGAAGTGAAAGAGGGAATATATGTAACTGATTTATTTGGTTTTGGTGTCAATTTAATCAATGGCGATTACAGCCAAGGCGCTTCCGGATTTTTTATAGAAAATGGAAAAATAACGTATCCAATACATGAGATTACCATTGCTAGCAATTTGAAGGATATGTTTAGCAATTTAGTCGTTGCAGATGATCTAACTTTTTGTGGGCAATTTAATTCACCAACGATTAAAGTTAGCGAAATGACGGTTGCAGGTTCGCTTAACGATTAAAAAATTTATTTGCATCAAGTACAACAATTGTGTATTATTGTCATGTAATGTTAAGAATAGACTATGGAGTATAAAGGTTTAGTTTCAATAGCTAAGCTTAGAGCATTCTCAATCGTAATTTCAAAGTTTTTCATCACATTAGTAATGTTAGTTAATAATTTAGGAGTTGTTTAAATGGAATTTGGTAATGTAAAATGGTTTAATGCCGAAAAAGGCTATGGTTTCATCAAGCCAGAAGGTAAAGGGGGTGACGTTTTTGTACATATTAGCACATTGGAACGTTCGGGAATAAGACCTGAGGCACTTAAAGGAGAGAATAAAGAGAAGGGAATAAAAGGAGAAAGGGTGAGTTATGAGGTTAAAGAGGAGCGCGGTAGAAACGGAGAAGATAAAAAATCTGCAATAAATTTAAGATTGGAAGATTAATCTATTATGAAGTCTTTTAACAGGATTAACGTATTGTGAATAATTTTCATGAGATGGGTCTCCCAGCTTCGCTTAGACAAGCTCTAGATAAAAATAATCTTTTCGTCCCAACTCCAATTCAAATACAAGCGATTCCCTTAGCGCTACAAGGTAAAGATATTCTCGGATCTGCTCAAACGGGGACTGGAAAAACTTTAGCATTTGCTATTCCGTTGGTTGCTAAGTTGCTGAATGAGCCTAACACTGGTTCAGCTTTAGTCATCGTGCCAACCAGAGAGCTTGCGCATCAGGTAACAAATGAGATAAGAAAACTCTTATCTCAAAATTCTGCACTAAGGGTCGCTTTGTTGATTGGTGGTGAGCCTATTTTTAGGCAGCTAAATCAGCTTCAGAAAAAACCACAAATTGTAATAGGTACTCCTGGTCGTATTATAGACCATATTGAGCGTAAAACTTTGATTACTCGCAATGTTAGCGTTCTTGTGCTTGATGAAACGGATCGTATGTTTGATATGGGCTTTGGAGTTCAGATTGAAGAAATTATGAAGCATTTGCCTAAAATAAGGCAAACTCTTATGTTTTCTGCAACTCTTCCTGGAGATATAGTAAAACTTGCTGAGAAGTACCTTAATCGACCAGAACGTATTTCTGTTGATTGTGAGGCTACAACTTCTGTAAAAATTAAGCAAGAAATTGTTTATGCATCAGAATCAGAAAAATATGAAAAGCTTGTTACACAACTATGTCAGCGCGAAGGATCAATCATTATCTTTGTCAAAACAAAGCGAGGAGCGGATCAGCTAGCTAACAGATTGCACAAAGATGACTATAGCGCTTTAGCAATTCATGGTGATTTAAGGCAGCACAAGCGCGAAAGGGTCATTAATTCTTTTCGTCGTGGCCGTAATCAAATCATGGTTGCAACAGATGTTGCTTCTCGCGGCCTTGATATTCCCCACATTCAACATGTTATCAATTATGATGCACCACAATCGCAAGCTGACTATATTCATCGTATAGGTAGAACTGCACGCGCTGGAGCTGAAGGGTATGCGCTATCTTTTGTTACACCTCAAGATAAGAGAAGACTGCCTGCACTGGCAGACAAAGAAGGAGAGCTAAATTTTGATTGTAGTGTGCAATTTAAAAAACGTAACAGCAAAAAGGTCTTTAAAAGGCCAAGTACGTTAAAGACTAAATACGGTAGAAAAAAGATCAATGCATTTAAGAAGAAAAGCAGAGTACTAGAAAAAGCGTATTAAATAGGATTTACCTACAATTTGATAAGCGTAAAACTCGTCNNNNNNNNNNTTGACGTAGATCCAGAGTGGGACTCTAATTGGCTACAGCGAACTGCTGGATTTCAATTTTTTTAATAATTGTGTGCTATTCATTATATATGAGTTCCCACTTTTAAAGAGAATAGGAGATGATTTCCAAAAACTTAGAGGCAAGTTTGAATAGAGCACTATTCATTGCTTCTAATTTTAATCTTAAATATGCGAAAGTAGAACATTTATTGCTGGCGTTAACTAAAGACGTGGATGTAAATTACGTTTTATCAAGATGTAATATCAGAGCCGATGAAATCATCAGTATGGATAACATTCTATCAAGATGCAATATTAAGGCTAATGATTATAATAATAATATAAAAGGGTTTTTACAAAGCAGTTCTGAATTGATTATCAGTGGAGTTAAACCTAGCTCAATGTTTCAATGCATAATACACAGAGCAATAATACGGGCTCATAGCTTGGGGAAAAAAGAAATAAATGGAGCAAGTGTTCTAGTAGAAATTTTGTCTGGGCAAGATTTATACGTTGAAGATCTATTGCAGAAACAAAGTGCGAAAGATTCCAATTTGATTTACCACATATCTAACATGAAATACTCTAACGATATAGATGAATACACCACTAATCATAAAGTAAAACTTGATAAAAATAATGATGCTCCTACTACAGTAAATAAAGGTGAGCTACTAAAAGATGAGGAAATTCTACAAAGTTATTGTAAAAATTTAAATGACTATGCAAGAAGCAAAAAAATAGATTATGTTATTGGTCGTGATTATGAATTAAATCGCACTATAGAAATATTATTGAGGCGTAGAAAAAACAACCCTTTATATGTTGGAGATCCAGGTGTTGGCAAAACCACAATAGTTGAGGGTTTGGTACTCAAAATCATTGAAAACAGTGTTCCAAGTGCGCTCAGGTCCAGTATAATTTATGCTTTGGATTTAGGGTCACTCCTTGCAGGGACACGCTATAGAGGTGATTTTGAAGAGAGAATAAAATCTATAATAAAAGCGATTGAGGCAAAACCAGGTGCTATCCTTTTTATTGACGAAATACACACTATCATTGGAGCAGGTTCTACAAGTGGTAGCTTTCTTGATGCAGGTAACCTACTCAAACCTGCGCTTGCAAGAGGTACACTGCGTTGTATAGGTGCAACTACATATAGAGAATACAGCAATAGTTTTGAAAAAGATAAAGCATTAGCGAGGAGGTTTCAAAAAATTAATGTTAAGGAATCTTCTGTTAACGAAACGATAAAGATACTAGATGGTATAAAGCACTACTATGAAGGGTATCATGGAGTATATTATACAAAGAATGCCATTAGGTCTGCGGCTGAACTTTCGCATAAGTATATTACTGGGCGAATATTACCTGATAAAGCGGTTGATGTTATTGATGAGGCAGGGGCATATTGTAAATTGCTAAGAAACAGGGGTAAAATTGTAAATAGTAAAGATATTAAGAATACCATTACTAGAATTACAAATGTGCCTTGCGGATCTGAATCTGATGATTTGCAGAAAGTAAAGTCTTTAAAAGCTAATCTAGAGAAGGTGATTTTTGGCCAAGAGCAGGCAATAGAATCTCTTGTTAATTCTATTAAAATTGCTAAATCTGGGTTGAGAAATTACAATAAGCCTTTAGCAAATTATCTTTTTGCAGGGCCAACCGGTGTTGGTAAAACCGAGCTAGCAAAACAATTAGCAGAAAGCATGGGCATGAATCTTATACGCTTTGATATGTCCGAATATATTGAGTCTCATACGATATCAAGGATGATTGGTTCTCCTCCTGGATATGTAGGTTATGATCAGGGTGGATTACTCACAGAGTCTGTATCTAATAATCAATATAGTGTTGTGCTGCTTGATGAAATTGAAAAGGCTCATAGCGATATCTATAATATATTGCTACAAATTATGGATTATGGTTGCGTTACAGACACTTACGGACGTAAAGTTAACTTTTCCAATATAATCTTAATTATGACAACTAATGCAGGAGCAGCTGAACGCAGCAAAAGTTTTGTTGGCTTTGGGCATAAAAAATTTAACACTGGTGATAGTGAAAAAGCGATAGAACAGGTTTTTAGCCCTGAATTTCGTAATCGTCTTGATGCGATTATTTCTTTTTCTGACTTAAATGCGGATATAATTCTGCATATTGTAGATAAATTTATTCAGGAACTGAAAAAGCAGCTGACGCAAAAAGGCATAAACTGCTTGGTAGAAGATGAAGTGAAATCTTATCTTGCACAAACAGGTTATAGTAAGGAAATGGGAGCACGTCCGATAGAGAGACTTATTGAAAAAGAGATAAAAAGTTACTTAGCGGAAGAAATACTGAATCGTAAATTAATAAAAGGAAAGAAATTAAGAATCTATATGAATAAAGTAGAAAATAAAATTGCTTTTGATATAGTTTAAAATCCTTGTATTGAACTTCATATTTGTTACAATCTATAACTTAAATTCAATTTGAATTATAGTGATAAGTGATAAAGTAAAACAAGTCCTAAGCTACTACGAAAGTGAAAACCCTGGGGTAAAAGCAAATCTTACTCGTATTCTCATGCATGGAAAGCTTGGCGGCACTGGCAAGTTAGTGATTCTGCCAGTAGATCAAGGATTTGAGCATGGTCCAATTAAAAGTTTTGAAGTTAACCCTGATGCTTATGACCCACATTATCATTTTCAGCTTGCGGTTGATTCGGGAGTAAGTGCATATGCTGCTCCACTTGGTATGATTGAAGCTGGTGCTGCAACTTATGCTGGAATGCTCCCACTTATTTTGAAACTTAATAGTTCCAACTCTTTACATTCAAAGGATCTAACCTCTGATCAGGCAATAACCTCTTCTGTGAAAGATGCGCTGCGTTTGGGATGCTTAGCTGTCGGATTTACTATATATCCTGGTTCTGCTAAGTGTTTCGATATGATGGAGGAAGCCCGTGGAATCATAGCTGAAGCCAAATCTTATGGACTTG
>NODE_13_length_12678_cov_3.130793
AGACAGCGCAGGAATAGAATTAGAGTTGCTTTATATAATAAATAAAATTATAGAAAAAAATGCTTGGACTCAGGCTTTTGCAGCTGAGAAACTTGGTATTGATCAGCCAAAGGTATCGCAAATTAAAAATGGTAAAATAGATGGTTTTTCTAGAGCGATTGTTAGGATTTCTAAAAAAACTTGATCATGAGATAACAATCACGATGACAGAAAGCCAAGAAATAAAATCTGAGGCAGAAAAAGTAAAACATGAAGTTGAATCGCAATAGATACAAAGTTGACAACTTGTTTTTTGTGATATAGTATAAAACTTATTAAGGTAGTATCTTATGGCTGAGTCTATTGTAGAAAAGTGTATAGAACGGGTAAGTAACCGTTTCAAATTGGTTCTGTTGGCAAGTCAAAGAACACATGATTTAAATACAGGGGCAAGTAATCCAATTCAAGCAGCTAAGTTTAAAGGTCATAAAAATACCATAGTTTCCTTACATGAAATAGCAGGAAAACAGGTGGATACTCATGAGCTGTTTAGCCTTTTGGTAGGTAGATGCAAGGAATACATGAAAGGAAATATGAATAATGTTTACAGCAGTAATACAAGTAAGCTAGCGAATTTATTAAATTTTTCTGATAACACAGATCTTGATGCAAGTCAAGAAAGCCAAGATTATGAAGTGGATGGTGAAATAGATGATGAAATAAATGATCAAGATGGCGATGAAGAAGTATCCGTTTAGAAATCTACTGAAGTCACATAGTCTTTAAATGATTTGCATTGCTATCTATACACTGTTGTTCTGTATGAGTGTAATGTTGTGTTGCATAGTGTCTAAGTCAAATGATGTGTACAATAAGGTTTTAGCGTTCAATAATTTCTCAACGCAAGTAGTTGTACTTATAACAGCAATATCAATCATTCTGAATAATTTTTTTTTAATTGATATAGCATTGTTGTATGCTAGCGTTAGCTTTATATCAACTATAGCACTAATGAGATTAATGTTGTTTTGATAATTTATGATAGGATCCATTTTCATATTTTTAGGTATTTGTTTGATAATTATTTCAAATATAGGGGTGATCAGATTTCCTGATTTCTATACTAGGTTACATGCAGCAGGTATTACAGATTCTAGCGGTGCAACGTTATTGTTAATTGGTTTTGCTTTGCAGAATGGATTTTCAATCAATACTGTTAAAATAGTATTATTAATTTTTATAATATGGGTAGCTAACTCAACTAATAGCTATATTTTAGCGCGCACTCATTATAAAGTTAAGAAAAAAACTGTTAAAGAAGGCTAAGGTGTTAGAAATATTAAATGTAGTGTTACTTTTGTTGTTACTAACAGTTACGGTTTTTATAGTTTTCTCGCGACATTTAGTCGTAAGTGCTGTTCTAATGTGTGTATTTAGTTCACTGATTGCGCTTATATACTTAATTATGAATGCACCTGATGTTGCAATTACTGAAGCTTCTGTTGGTGCGGGGCTCAGTACAGTTTTTACGTTTGCAGCACTCTCCTTGATAAAGAATCATAAAGTAAATCTATCTCATAACCCTATAACGCTTTTTTTTATGTTATTTCTGGCTGTATGTTTGTCATATTTTATGATTCAATTGCCAGATTTTGGCAGCCACAATGCTCCGATCCACTTGCATGTTGCTCCTTATTATGTGGAAAATACCGAAAAAGCTACCGGTATTCCTAATATAGTGACAGCTATTTTGGCAAGCTTTCGTGGTTATGACACGTTTGGAGAAACTATAGTAGTTTTTACTGCTGCGCTTTGTATAACGTTGATATTAAAAGAAGAAAAAGAAAATGATTAAAGATCCGATATTAAATGCAGTAACATTTTTGATGATACCTTTTATCATTTTATTTGGTTTATACATACAATTTCACGGTGATTACACTCCGGGTGGAGGTTTTCAAGCAGGAATAATTATTGCCTCCGGGATAATATTATATTCAATGCTATTTGGTGTATCTACAACTCTAAAAGCAATACCTTATTCTGTGATTAGATTGACTAACGTGTTAGGTATTTTAATTTATGGAGGAACGGGCGTTGCAACAACTTTACTTGGCCAAAATTTTTTATCTTATGATATCTTGTTAACCAATAATAGAACCGGTCAAAAATTAGGTATTTTTTTGGTGGAATTAGGTGTAGCATTTACTGTCTGCTCCTCTATGTTAATTATATATATAAATTTTGCTCGTAGGAAAAAACAATGACTTTATATAATTATACGATTATTATTGTATTAATGGTGCTAGGTTTATATATTATTATAAACGATAAAAATTTAATCAAGAAAATGATAGGGGTAAGCGTCTTCCAAGCATCTGTTTTGTTATTTTACATATCTCTAGGATATATAAAAAGTTCCTTGCCTCCTATATTGGTTTCAAATTTTTATTCATATAGCAATCCTATACCCCATGTTTTAATGCTTACTGCTATAGTGGTTGGAATTGCAACATTTTCAGTTGGATTATCCATAGCAGTAAAAATGGAAGAAAAGTATGGAACAATTGATTAAGACAAGTGTACATAAATTAACAGTATCTTAAACTATATGAAGTAACAAATAGCCACAAGTTAAAAGTAAAATTATAGACTTGCTCGTTGTAAGTTTGTTTGTTAATAAGAAATAAAATTATAAACTATAAAGGTAATGATGTCAACTATTAATGATGCAGAAGATAAGAAAAAAATTATCAAAGATCTGGTAACTAAGAGTATAAAAAAGGGTGGTTTTATCACCTTTGATGATATAAATGATAAATTATCAGATGAAAATTTTTCATCTGACTTTATAGATGATGCTATATCTTTATTGCAGGATTCCGGAATTAATGTGCTTGAAAGTAGCGAAGATGAAGAAGATATTCCTTCCAACAGTGATGATAGTAAACTTGATGATGATGACACATCGCCAAATGTTACTGCAACTTTAGTACAAAATGATGATCCAGTGAGGATTTATTTACAAGACATGAGCTCCGTAAAGCTTTTATCAAGGGCAGATGAAATCGAGATAGCAAAAAAAATTGAATCTGGAAAGCATAACATGTTACGTGCAATAATTGAAACATCAGTAACATTAAAGGTGATAAAAGTATGGCGTGATGATTTAAGTAATGGAGCTCTCTTACTGAGAGAAATTATAGATCTGGATGCAATGTATAACTCTGATTTTAATGTGGTACCCAAAGAAGAAAGTGAAGAGAGTGAAGAAAGTGCTGAAGATGTTGAGGATTCTGAGGATGTTTCTGAAGATGCTGAGTACTGTAGTGATGATGAGAAAGACGGTAATAATGAAGATATAAGTTCAGTCAATTTAAATGTTTCTATTCTTGAAATGGAAAGTGACTTATTGCCAAAGGTCATAGTTGCATTGGATGAGATAATTACTTTAACAAATGAAGCGTTGATATTAAGAAAAAATTCTAAAAATTTCTCTAATGAGCTAGAAAATTTGTATAATCAAATATGGTCTATAGCATTACAAATTAAGTTAAGTGATGCTGCTGTTGCCAGAATTACACAAGAACTTTATAAGATCAATAGATCCATTACGCTTGAAGAGGCTAATCTTATTGCTGAGGCTAGAAAATACGATATCGATAGAGAAAGTTTCTATAAAGTTTATGATGACGTGCTTTTAAAGCACGAATTGAAAAAGATAAGTCTTTTAAAGATCAATGAAAATCAGTCCTCTTTTACAGGTGAATTAAAAAACAAATTTTTAAGGTTTATAGACGATAAATCTGAACATATAGCTAGTACCTTGAACGGTATTAAGCAGCATATACAGGAAGATAACGTACAAGAATTTAAGGAGCTAATCAAGAGAATACAAAAACACGAACGAGAAGTCTCTGAAGCAAAGCAAGAAATGATTAAGGCTAACTTAAGGCTAGTAGTTTCCATTGCTAAGAAGTATTCAAAAAGAGGCCTTGATCTGCTTGATTTGATACAAGAAGGCAATATTGGTCTTATGAAGGCCGTGGATAAGTTTGATTACAAACGTGGATATAAATTTTCAACTTATGGCACTTGGTGGGTAAGACAATCAATCACTAGAGCAATACCTGAGCAGTCCAAAGTAGTTAGAATACCAGTTCATATGGTGGAAATTATCAGTAAAATCAACAGAGCATTAAGAAAGATGACTCATGAGATGGGAAGAGAGCCGACGTTAGAGGAATTGAGTGTAGAACTGACAATGCCACTGGAAAGAATACGCAAAGTTATGAAAATAGCAAGGGATCCAGTAAGTCTTGAAGCTCCAACAGGAAAAGATGATAGTAGTACCTTTGGTGATTGTATAGAAGACAAGCGAGTCTCCAGGCCAGAGGATGCTGCAATACTTGCTGACTTGCGTGGCATTACAACCAATGTTCTTGCAACTTTAACACCAAAGGAAGAAAGAATTTTAAGAATGCGTTTTGGCCTTGGTAAAGATGGGAAGGAACATACTTTAGAAGAAGTAGGAAAAATTTTTAATGTAACACGTGAGAGAATTAGGCAAATAGAGGCAAAAGCACTGCGCAAGTTGAAACATCCAAGCCGTGCTAGAAAACTTAGAGGGTTCTTTTAAGTATACGTGTCAAGTTAAGAAGAAGCTGATTTTGCCCGGAAAAAGTGGAGAGCAAGTTAGGCCAAAGTTGTATAATTTCACCGCTATTTTTCTTTTTCTATGAATCTAATGAAACAATATGCTAATCTACGGTAAATATTATGACAAACAAAAATGACAATTCTAATTCAAAGTATAGAAATTTTTATGTTCTGGGTGATAGCTTATCCGATAATGGCGCAATCATTGGAATTTTAAATAATTTATCCTTTGCAAAAAGCGTAAAATTTGATGATCCTTTTTATCAAGGAAGATCTTTTAGCAATGGCCCTACTGCTGTTGAATATATAGCAAAATATTTAGATTTAGATGAATTTAAACCTGGGTGGAGTTATTCATTTTTTGGGAGATGCCACGAACAGCAAGGTCAGAATTACGCAGTTTCATATGCAACAGCATCTGAAATTTTTGACCCTATTTTTTCTTATTTCTTCAATAAATTTCGTTTAGCTAACCAGCTAGATGCGGTAATTAAACATCATCCAGATATAGGTAAAGAAGATTTATTTTGCATCATAATCGGCGGAAATGATGTTATGGTTGCCACTGCTTATGACGATACTAAAGCGGAAGAAGTGTTGGAACAAGCAGTGAGTGAAATATGTAATGCACTTAAGGTTCTAAATGAACATGGTGTTAAGCGTGTAGTTGTTGCAAATGCACCTGAAGTTGGCTCAATACCAGCTTTTAATAGAGATGAAGAAGCAAGGGAACTAGCTACAAAGCTCACGGAGAGTTTCAATGCAAAACTGGCTAAAGGCTTAGATTATATGAAGAAAAGTACAAATCTTGAAATAAAAGCATTTGATCTTAACTCTAAAATGAGAAGTATGTTTAGCGAATACAAAAGCAAAGGTTTAAATTGTCAAGATGCATGCACATCGAACATTGCAGACCAAGTTGGGAGATTTAAAGAAAATATAAAAATACTCTTAAAGTTGATATTTAAAGGGGAACTTGACGTTCACTATAACCCTGGGTGTAGCAAAGAAACACTAAAGGATTATTTCTTTTTTGATTATTTCCATCCAACTGCGGAACTTCATCATGAAGTTGGTAATGAAGTGTATGAGTTGATTTGACACAGTTTTTTGAACATATCCTTTTAAATAGTAACCAGACTGCATTCTGTGATTTTTAGCAAAACACGATCTTTCATTTGAGCTTTCTTCAATTTAAAATAAATACAGAAAATTGCTGCCTATAGCTAAACTGACTTAGATTTACCGATAATTTGAAAAACCGTCATCCCGCTACTATATAGTTATTGATATATATTTTCTTTTAAGCTCTTGGTTTTGATCGATAAATGTAATCATTTCATCTTCTAAAGTTTTAATTTGATTACGTAAAATTGCAAGAAGTTCCTCTATTTGTTTGATTATAGATGTATCAGTTACCTGTTGGATTTGGGTTTTTTGTATTTTTGCTATTTCTACAAGTTGGTTTCTACGAGATAATTTTTGTTTCAAGCAATCAATATTACCATTACTAACTGTTAAAGGAGTAACACGCATATCTGTATTATTAATATAACGTGAGATGATACTGCAGTCTATTTTATCAGTTTTTGTAGTAATACCAAGGCTTTTAGCATAGTCTCTCCCACCTTGGTTGAATGACGTACACCTCAAAACCATTGCTTAGTAAAGTATAGGCACATAATTTTTCGTATCCACCAGTTGCCTCAAGACCAATTTTGGTTACATTATGCAAACGTAAAAAGTCCAGCATTTCATCAATGGATTGTACATTGTTTTCAAATATTTTATAATGCTCAAGTGGGTGAATGTGGAGATCTAATTTACTTTTGCTAACATCAATGCCAGCAATAATGTTTGATGAATTCATAATTCCTCCGTAATAATAACATATACTGCATTTTCCAGCCTTATATACGAGCCTAAAAGCTCAATCAGTTGTTCGAACTTTCAGTATAATAAACCAGAGAAGAGAACCTTGCTGAACAACGATTCTTATAATCAAGGGGCGTGACGATTCCTCTTCTCTGTGTGTCTTTAATCTCACTACTTTGATATTTATAAAGACTTGTTCTTAACATATAAGGGAAGTGTCCTCTAGGTGAGATTGTGGAGCATTCGTTGCAGCATTTGGCTGTTCAATTACGCTAGTTGATTCTTTAGGTATACTATTTCCTTCAAAATTTCCATCTTTTTATTATGTTCTCTTTAGCATTTTGAGAGTGAATTATTCTAGTTTTGATATTTAAACGTTTTGTATCTGCTGTAATGATTTCACTTCCAGTTTGCTATTCTTTACATATTGAATTGCAAGCACTAACGCTTTACTTCCGGAAGCTGTGGTGCTGTAAGCTATATTTTGCAAAATAGCAGTTCTCCTGATATCTTTGCTGTCTGAGACTGACTTTACACCTTTTGAAGTATTAATCACTAGATTTATTTTTCCATCTTTGAGCATATCAACTATGTGGGGTCTGCCTTCTCTTACTTTATTTACAGCTTGTGCAGCAATGCCGTTATTGTTCAGATACGAAGCTGTGCCTTTGGTGGCATATATTTCAAAACTCAGTTCTTTCAACATTCGTGCAACTGGCAATATATACTTTTTATCATCATCTTTTACTGAAACCAGAGCTGTTCCTTCTGTTGGTAACTTGTATCCTGCAGCAATGTGCGTTTTTGCAAGTGCAGCTTCAAATGATGAGTCAATTCCCATCACTTCTCCTGTTGATTTCATTTCAGGACCAAGTAAAGTATCAACTCCTGCAAAGCGGGTAAATGGAAAAACAGCAGCTTTAACTGCAAAATGATTGAAAGGCTTGTTTTCCTGATTCAATTTTTTACCCAAAATAACCTGAGTGGCAAGCTTTGCAATAGGAATATTGATTACCTTGGAAATAAAAGGAACGGTTCGACTAGCCCTTAAATTCACTTCAAGTATGTATACATCACTAGACCTCTTGCATAACTCGATTTCTGAAGGCAATTTTGTCGTCAAAGCTTGTCTGCGCTCCTCAAATACATTCGAGTATTCTGTGGTGCTCATCTGCACTTTTCCTAAAGATTTCTCATCACAAACAGGTTCTGCAAGAGGTCTATTCTCTTGAACAGCAAACTGAATGTTTATCAGACCTTTCACTTTTAATGCTAATGCTATTCTCTCAGTTTGGAGCTCGATCTCTTTTATTACTTCGTCACTCAATGTATTTGTCGGTATTGAGCATGTTGAATCACCAGAGTGGATACCAGCTTCTTCAATATGCTCCATGACCGCTGCAATGAAAACTTTTTCCCCATCACATACAGCATCAACGTCAACCTCAACTGCATTGACTAAAAATTTATCAAGAAGCAGCGAACCATGCTCAAAGATTTTAGTTTGATCTAAGACGTACTCTTTAAAGCTCTGAGTATCGTGTCTAATCGACATAGACTGACCGCCGAGGACATATGATGGCCTGACTACTAGTGGAAACCCCACCTTTTCTGCGTTGGTTAACGCTTCTTCTACTGAATGGCAGATAGAATTTTCAGGTTGTTTTAAATTAAGTTGCAAAGCAAGGTTTTTAAACCTCATGCGATCTTCTGCAAGGTCAATAGAATCAAACGAAGTTCCCAGAATTTTGAAACCTCTCTCGTTAAGCACTTTGGCTAACTTTAAAGGTGTTTGACCGCCTATTTGAACTATTACACCAACCAGTGTGCCATTTTCTTGCTCTTTACTTAGTATTTCAAGCACATCCTCTGCAATGAGTGGTGCAAAATATAAACGATCAGCGGTATCGTAGTCAGTTGAGACAGTTTCGGGATTACAGTTGATCATTATTGTTTCATACCCCATTTCTTTGGCGGCAGAAGCTGCATGTACGCATGCATAATCAAACTCAATACCTTGACCAATGCGATTTGGACCACTTCCTAAAATGACAACCTTTTCTCGGTCAGAAATATTCGCCTCACATTCCGTTTTATTTTCAACATCACCCTCATAGCAGCCATACATATAAGCAGTGCTCGATTCAAATTCAGCTGCACAGGTGTCTACGCGTTTATAAACTTGTTTAATGCCAAATTTTTTTCTTATTTCTTCGATTTGTTTTACTCGATCTCCAGCGTGTAACGCTGGCTGGATCCCAGTGTCACGCACTGGGATGACATTAGAGGGTACTGGAATGACAGAGGTAGGTCTATTACTTAACTTTGCTAATCTTGCATCTGAAAATCCCATTTTTTTCAGCTCTAACATTTCGTACGCAGTTCCAGGAAATCCATTTTCCTTGATTTTTTGTTCAGTTAATATAATTTGCTGTATATTTTGCAGAAACCATAAGTCATATCCTGTAATCGAATTTATTTCTTCTATGCTAATTCCGTGGCGCATTGCGTCAGCAGCAATCAGTAATCTGTTTGGTAGCAATTTTGCTAATTGAGATTTTATGTGATCAATATCAATGTTCTCAGGAAATACTTCATCAAGTCCTGTAAAATCAGTTTCAAGTGAACGGAAAGCTTTCTGTAGTGACTCATTAAAAGTGCGGCCTATAGACATCACTTCTCCCACTGATTTCATGGAGGTTGATAATTCACAATTCGTCCCCTTAAATTTCTCAAACTCAAATCGAGGAATTTTAGTGACGATATAATCAATCACTGGTTCGAATGCTGCTGGTATTATTGGAGCACAGTCGTTACGTATTTCGTCGAGCGAATAGCCAATAGCAAGTTTAGTTACAACTTTTGCAATAGGATAGCCTGTTGCTTTCGAAGCAAGTGCAGAAGAGCGAGAAACCCTTGGATTCATCTCAATCACAACGAGGCTTCCATCTTCTTTAGGATTCACTGCAAATTGAATATTTGCACCACCGGCACTAACATCAATTTCTCTCAGCACTGCTATAGATGCATTTCTCATCTGTTGGTATTCTACGTCACGCAGAGTCAAAGCAGGAGCAACCGTAATACTATCTCCGGTGTGCACTCCCATCGGATCAACATTTTCTATCGAACAGACTATTATGCAGTTATCTTTACAATCGCGGATAACTTCCATTTCATACTCTTTCCAGCCGATAATTGATTCATCTATCTGAACTTCATTTATTGGCGAAATTTTGAGAGCACTTTCTGCGATATTGAAAAACTCCTCTTTATTATATGCTATGCCACTACCTGCACCACCAAGAGTGAATGATGAACGAATGATTGCTGGTAATCCAACGTAATCCAAAGCCTTTTTTATTTGTTCTTGATTTTTTATAATGATACTTTTGGGGTATTTCAGTCCTATTCTATCCATGGACTGACGGAATAACTCTCTATCCTCTGCTTTTTTTATTGCTTCTCTATTTACCCCTATTAATTCTACGTTGTTTTTTTCTGACACTCCATTATCTTCAAGTTTTTTTGACGAATTGAGCGCTGTTTGCCCGCCCATTGTTGGCAATATTGCGTCTGGCCTCTCCTTAATTATAATTTTCTCTATGATTTCAGGCAGTACCGGCTCAATATACGTCGCATCAGAAAACTCAGGATCTGTCATTATAGTTGCGGGGTTGGAGTTAACCAAAATGACTTTATAACCTTCGCTTTTTAATACTTTACAGCTTTGCGTTCCGGAATAATCAAACTCGCATGCCTGACCTATAACTATTGGGCCTGCTCCTATTACTAATATAGATTCTATATCTGTGCGTTTCGGCATAATTACAATAACGGTCTCTATTCAAGTAATGTTACCAATCTTTCCTGTATATGTGAATTTTTATTAAACCTATTAGCTAATTACTTTTAGGCTTGACGCATAACTGTACGAACATTGCAATTTGCGTGGCAGATTCCAGTGCTTGACACACAGCTGTACAAACATTCATTTTTGAAGGTAAATTGCACAGCAAATGATGTCATTCAAGTAGCTGACACTGGTTCCTTTATGACGGCAGTGCCCAGAGGTGTCATCCCAGTCTGGGATCCAGAAAACTTAACTTTAAATAAGTGGCTGCATAATAAAGACTAGATTCCAGACTGGAATGACACCATAGAGGCACTGGGATGACATCCTTCCTAGTGGAGATTACTCTCAAATCACAATGTTCATACAATTGTGGGCTTAACGGTATCTTTGCAGATACTATGGTAATTTATTCGGGAGATTTGCTGAGCGGTAAGATTTTTCCTGATATGCTGCAGTCTTCAGAAGCTAATTCCACAAATTTATCTGTTAGTTTATCAGGTGACACCAATTCAGATCCAGGAAATGCCTGCTCACTACCCACAGGTCCTTCCGTGTATACAGCATTTACACATAATTTTGTATGTTTTGTCTCAGATGCATATATCTGCACCATTATTTCTAGTGCAACTTTACTTGCAGCATACGGCATCCAATATGGATAAGAGGAAGGAGAAAGTGTCACTTCTGAGGTCATGAATATCGCTCTTCCAGCATTAGACTTTTTTAGCATTGGATCTAAGTTTTTTAGTAAGTACCAATTGGCAGTAAAATTTGTATTCATTACGTTCTGTAGCTCTTCAATCTCACAGTCATGAATGGGGTTCAGTTTGCCTAAAATTCCAGCACACGCAACTAATATATCAAGTGCTCCAGATTCTGATAATTTCAGGCTTTCTATCATGTTTGTCAGTATCTTTACATTCTCAAAGTCTAAAAGATCAAGCTGAATTAGTTTCACAGAGCCTTCTTTAAATTCTTCAAGCTCTTCAATTTCATTATATAGTGGCTTGAGATTATCAAGAGATCTTGAAATCAGAATCACACATGCACCTTCTCTTATAAACCTTTTTGCAACAGCAGAGCCTACTCCACCTGAAGCTCCGGTGATTAAAGCTACTTTACCTTCTAACTTACCCATTTCTTTCTCCTTAGCGAGATTCATTGAAATATTTTAGCTGAAAATTGAATTTTGCTCCATATATAAAAATCAAACTTAGCATATAAAAAAATAGTAATGACACTACCACACCACCTAAACTTCCATATATCAAATCCAGTTGGCCAAAGGAAGCTTTTAAGTATTGCTTAAAAGCTGAAGCAGAAATCGTCCAAAGAATAACAGCTACACAAGATCCAGGAAATACGTCTGATAAATTTTGTTTTATGTTTGGCAACATAAAATATAGCCAAGAGACTACTGTGAAAAGTACAAATTCAATAAGTAAATACCTAGTATAACTTAGTCCCTGATAGGAAAAATCAATTAGCATTGGTACTAGTGTAGAAAACACTATAGTTAGAGTTATAATAAGCGTGATTACTAAAAATTGTAATATACTTAGTACTCTTCTTAATATATAAGGCGGCGAAACCGGAGCTTTATAGGCCTTATTGAGTATTGTTCTAAGCCCTTCAATTGTCGATGAAGCGGTCCAAACAGCACCTACAATTGCTAAAGTTAGTAAGCTTTGCGGCGGGCCTGATATTATCTCCCTAATACGCGGCATCAAAGATGATAAAATATCCTGTGGCATGTTATCAATGATAAATACCCAGCCAATGTTGTACTGGTCTAAAAAATTTGCAAATGTTGACGCCATAGCCATTAAAACGATGAGAAAAGGAAATATTGATAACAGAATTAAAAATGATAAATACCCTGCATGCTCCACTCCATCATTATAAATTGTGTCAATCAAAGCACGATAAAGACAATAAACGATGCTGTAAAATTTCTGTGGCACTGTAATATAAACGAACCAAGAAAAGTATTCTAAATGAAATAAAGGATACTTTTAAGCAAAAAAATCCTCACCATTTACTTAAATTTAATCAAAATGGTAGATAATCCAGCATTAAATAGAAATTATCGGAGGCATAATGAAAAATTTTCTTCTACTTGTGGCATTAATTCTCTCCTTTGCATTTGATGCAAATGCTCTTCCTACTACTTTTGTTGATACAAATGATACAACATCATCGGTGATATGCAAGATAATAGGCTATACTCATGGCATAGGTGGACCAATGATCACAATAGTGATAATAGGTGCAGCGTTGCTTGCAATATTCGGCAGAATGCCGTGGCC
>NODE_14_length_12411_cov_4.836840
AGAGTGCACATAGTGCAAAAAATTAAACATGAGACGCCAGATACGTGAGTTTTTTTGTCATTTAATCTGTACAGAGAAGATAAATAAATAGCTTCAGTTTCATGATAAGGGGGCTGGCGGAGTTTGTCAAGCAAGTTTTTTTGTTTCTGTTATATGGTTATGCAAGAAGTCTATTGTATGTTTACACTCTGCATTAAAGCTTTTAGTTAAGAGCATATCCATCCACCGCCGATAACTTGCTCATCTTTATACGCTACACAGGCTTGACCTGGACTGATGCCAAAGTAATCGTCGTTTAAAATGACACAGGCTTTATTTTTTTCGTCAGTTGAATGTATTGTTGCTAAACTTCCCACATGTGATGATCTCAGCTTCACAGTTACTTCCATACCTTCCTTTGGTTGTTCTAACCAATTTAACTCCTTGATCAATATTTTTTTTTGCATTAATACGTTGATCGGACCTACTATAACCTCATTATTTTCTGTATTAATTTTTATCACATAAAGAGGTTCATTGTGTGCGATACCCAAGCCCTTTCTTTGCCCCACTGTAAAATTTACTATGCCACTGTGCTCGCCTAGCACTTTTCCATTAACATCCACTATTTTACCTTTCTGTACAGATTGTGGAGCTAATTTAGCTATTGTTTTACTATAGCTTTCGGAAACAAAGCATATATCTTGACTGTCCTGCTTTTCAGAAATTTGTAAGCTGAAATACTTTGCTAATTTTCTTATATCACTTTTATAGAACCCACCTAGTGGAAATCGCAAAAGCTTCAATTGCTCTTGAGTTGTAGCAAACAAAAAATAACTTTGATCTTTACTTTTATCAATGCTTCTGCACAACTTTACCTCACCATTTTTTTCTAACCTTCTCACGTAATGTCCTGTTACGAGCACATCCGCACCAAGATTTTTTGTAACTTGCAATAGATCACGAAATTTTACCGTTTGGTTACATCTCACGCATGGTATGGGAGTTTCCCCACGCATATAGGTACTCGCAAAATCCTCTATTACTTCCTTTTTGAATATTTCCTCATAGTTTAAAAGATAGTGAGGAAAGCCAACACTTTCAGCTACACGCTTAGCGTCATAAATATCCTGTCCAGCGCAGCATGCGCCCTTTCTTGCGTTAGCATTACCGTCGGTGCCATAGAGTTGAAGAGTCACACCTACCACTTTGTACCCAAGGTTATGTAGCAGTGCTGCAGCAACGGAGCTATCAACTCCCCCGGACATTGCAACAACAGCCTTGGTCTGGTGCGGAGCTTTATCTTTTAGCAGAGGTTCTATTTCAAATTCTTTTAGCATAATCGCCTTAATTTATAAACACAAACTTGGTGTCATGCAAGTAGCTGACACTGGAATCTAGTTTCTATTACACAATTTCATCGAAACAGCATACTTGTTTATAGTCAATTTTTCTGGATCCCAGTGTTGGCTACTTGGATGACATCTTTATGCTTGAGGTAAAATTTGCTATAAAATTCGATGAACTACCTTTAAAAATAATTTAATCCTGCTTAAATAAAACATGGCCAAAATAATCCATGTTTTCAAGCACTTTTCCGCTACCCAGAGCAACACAACAAAGTGGGTCATCTGCAACACGAACCGGTAATTTTGTTGTTTCACTGATAACTTTACCTAGATTACGTAATAATCCACCACCACCGGATAAAACTATTCCTCTATCGACTATATCAGAAGAAAGTTCAGGTGGAGTGCTCTCCAGCGCAGTCTTAATAGCAGAAATTATCTGATGTACAGGCTCTATTAAACTCTCTGCAACTTGGTATTCTGATAAAAGCATTTCTTTTGGCATGCCACTCACTAAATCCCTGCCCTTAATTATCATTCCCTCTTTGTTATTTTCACCTGGCAGACTGGCTGAACCTATGCTTTTCTTAATTTTCTCAGCGGTTGTTTCACCGATTAATAATTTATGATTTTCACGAATATATGACTTTATTGCCTCATCCATAATATCGCCACCTACTCTGGCAGAACGTGAATAAACAATTCCGCCTAAAGAAATAATTGCAACTTCAGTTGTACCGCCTCCTATATCAACAATCATAGAACCCTCAGGTTCAGTAACCGGGAGCCCAGCTCCGATTGCTGCAGCCATTGGTTCTTCAATTAAAAATACTTCATTTGCACCAGCACTTTCTGCTGCATCTTGTATAGCACGCCTTTCAACTGGCGTGGATCCAGATGGAACGCATATGATAATATTAGGTTTATTAACAGTGAATTTTGTGTTTGCACTGCGTATGAAATATTTTAGCATTTCTTCCGCACTTTTAAAATCAGCAATAACTCCATCCTTTAAGGGCCTTATCGCCTCTATTTCTCCAGGCGTTTTCCCAAGCATCATTTTAGCTTTTTTACCAAAAGCATAAGGAACGTAACTTCCTTTTTCTTTTATTCTTGCTACAACTGAAGGCTCATCAAGCACTATTCCCTGATTTTTCTGATAAACTAAAGTGTTTGCAGTACCAAGGTCTATAGCAATATCGCTAGCAAACAAACCTTTGAAAGTAAAAAGGCTATAAAACTTTCCGGTTAATTTTCGAACAAAATTCATACATAACTCAAGAAAACCATTTATTAAGACAAATTATACTTTTCAGATAAGTAGTAAGTAACACACTCAACGTCTAAACCCTTACCTGTTACTTTTTTTAGCAGTTCCAGGCCACACTTTGCACTGTATATATTTTGAGATAACCAACTGATAAGTAAACTAAAATCTCCTTTTATTATAGCACTTAATGATTCGTAATGATTCTTTTTAACGCAAGAGAAAATCTGCACAGCAGCAATTAAAGCAATAATTTTTATAGGAAAGTAGCCCATAACACCACTTGCCCAATATTCATCTTGAAAATAAGTGTTTAGCTCATTTTCAGCTTTTACTGGAATTTTATAGTGCTTCATACCTTCCAGCCACGCATCATGCAGGTCTTTGACTTCCAATGTACCATTTATTATATCTTGTTCTAACCTAGTTCTCAACATAATATGAGCTAACAGACTAAATTCATCTGCATTTTTTAAAAAAGAAGAAAGGTTTATTTCATTGAAAATCAAGTACAAATTTTCAACACTGCTAACTTTCTCGTTAGTTTTGCCTTTTATAGCAAATTTCTCTTTTATGTGTGGTTGAATAAACTCAATAAATTCTCTGGATGTTCCAATCATCCTTTCCATGAATAACCCTTGAGTTTCATACATAACATGTCTCGTAATTGGACTACTTATAGAATTTTGCGCTAAACATTTTTGATAAATTGCATAACCACTATGCCGTAAAAGTGAAAATAAACCATAACAAAAATCAGATTCATCATAATCTATAGGGTAGTAATAAGAAGTACGAATCTCATTTAGTGCAATACCCATTTGCTGTAAACATAATGAGCCAAGTTCAATCTGTTTCTGAGTAGCAACTTTTTGTATATTAGTAACCTTATCCTTTTTCTGCTTTTCAATTATTTTATCTACATTTTCGCTAAAAAATTTGCCTACCTTGGGGAATACTTCCCTTATATTCTTTTCTGTGATATCAGAGTCATAGTCAGCAAGCAGTGAGTCGTATTTTGAGCATTTTAATTGCTGCGATTTTATAGAAGCTACTTCGCGAATGAGTGTGATTAAATCAGTAAAACGTTCTTTTAGTTTTTCTAAGTTACTGGTTTCAGAATGAGATAGCTTCCATAAATTTTGGCATTCAACCTTAGCTTTGGATAAAGACTTTACTAAATCAATAGGAACAGCACTGTTGCTTTTATGTATTCTCTCTATTAACTTTAGCTGCTGAGTATTTGCACTTTTTTTGTTACCAAGAGCATCTGCTAATGATTCCTTTATTGCGTCATGAGAGATAATTTCATGTCTGATTTCTTCTAGAAGACTCATTTGTTCAACTTTGTCCTCTATATTCAATTGGCTTTGGTTTAGTACTTTTAGCGTATTTTCGATATTCTTTACCCTATATAATACTTCCTCTAAAAACTTATAAGATTGCATATTTGTTCATTATTTTAGAAAACATCTGTTTAATACCGTAATAGATTAATAATAAAGTTAAAAGTATATTTGCTTAAAGTACAATAAAAAATTGTACTTTTTATTCTTTTATTGGATTTTTCTACTCAGAGTCCAGCATATTATAGGAAAATTAATTGTAAGGTTGTACAAAAAGTATTTAGTATTTTATTTCTCTTGACTATATTACAATATGGAGAGATATTAGCTACTGAAATTAAAGTTACGCACTATTTAAAATTTATGGAGGTTTAGTAATGTGGAGTAGACTGGTTATAATGTGCTGTTTTTGTTTATTACTTACTGGTGTAAGTTCTTGCCCAAAAAAAGGAGCAAATACAACAAATAAAATAAATTCTGTTGTTAAGCAGATAGGTGATAAAAGAGTTTTCTTTGGTTATGATGAATCTAGTATTGCTGAAGTAAGTGCAGATGCATTACTTGACGTAATGGAGGTGTTACAAGATAACCCTGACGCGAAGGTTACTTTAACTGGTCACACTGACAACCGTGGTTCTCATGAATATAATCTTGCGCTAGGCGCTAGAAGGGCTGATGCAGCTAAAAAATTTATGGTTAGTTGTACACCCTACATAGAAAACAGAATAAAAACTGCTTCTAAAGGTGAAACTGAGCCTTTGGTTAATGTAAAAGATGATTCTAGAAATTCTAAATATGAAAAAGAGCATGCTAAAAATCGTAGAGTGGAATTTTCATTTTCTGGAATAAAGAAATAGTTTCTTGCATTAAAACCTGGATCCCAGTGTCAAACACTGGGATGACATAAAGAAAGGGCACTGGGGTAGACAAAAAAGGACAAACTTGTCATATTTCGTTGCTTGTTAGCGGGATCTATATATACCACAAATAAGTCGCGGTATGACGTAAGAGATCTGACCTGTCTGGCCGTCAAGAGACATAATGGAATTAGAGTTATTATTTCAAAATGTGGTTAATAGTTCTGCTTTCTATAACAATCAAGTTGCAGTTGCAGTATCAGGTGGTGTAGATAGTATAGTCTTACTGCACTTAATGACTAACTGGGCAAAAAAAAACAAGCTTTCACTTCCTATAGCATTAACAGTAAATCATGGATTACGTCCAGAGTCTCAAAAAGAAGCTGATTTTGTTGTAAGTTATGCAAAGGAACTTGGAGCAAAGGAATCGTTCATATTAAATTGGGAGAAGCAAAATATTAAAGGCAATATTCAGTTACAGGCACGAAAAGCACGGTATAAGTTACTAGCAGAGTGGTGTAAAAATAATAATGTTAAATATTTACTTGTTGCTCATCACAAAGATGATCAAGCAGAAACGTTCTTGTTAAGATTAGAGCGAGGTAGTGGCGTAGATGGATTATCATCAATGGACTACAAGTCTTTCCTAAATGGTATTGATATATTTAGGCCATTGTTAAATTTTAGTCGTAGTGAAATAGAAAAGTACGCTAAGCTTCATCGGTTAAAATGGATCGAAGATAGAAGCAATCATGACTTAAAATACAGACGAACTTTATACCGTAACTTACTTAAAGCAAGTGATAATCAAGAGATTTTAACAGAGCGAATATGCCTCACAGCCCTTCATATGAAAAGAGCTGCAAAAGCGTTGATGCACTACACACGCCTTGCGTTTAATGACTGCGTTAATGTGCATGATCTTGGTTATATTGAAATTAAACTAAGTGAATTTTATCAATTGCCAGAGGAAATAGCCTTGAGGCTTCTTCTTTACTCTATAATGGCAATTGCCAGTAAACATTATAAACCAAGGTACAGCAGCCTCATTGCAATATTTAATAGAATATTGCAAAAGGATAGTAATGTTAACTGTACACTTTCTGGGTGTAAAATAAGAAAGTATGGAGAAAATATCTTAATAATTAGAGAATCGTCAAGGATACAAGAAATTACCGTAAACCTACCTTTAAATGAACCTACCCAATGGGATAACAGATTTAGCTGCACAATACTCGGAAATCAAGGGTGTTCAGTTATCATCGCTCCATTAAAAAAAACACAAAAAGTTCCTGAATTTCTGAAGGATTACAACTGCTGCCCTGAAGTTTTCTACTCTTTGCCTACAGTACAAAAAGATAGCAAGGTGCTTGCTTATCCTGATGTAAATTATAACGGAAAAAATACCAATGACGATAAGGTTCAATGCATTATTAATAGCACGATAAAACAAAATTTGGTAAGCTTGATTAGTATTTAGTTAGAAATAGAAATGAAAAAATTTTTAGAAGGCTTATTGATCTGGTTAGTAATTATTGTTCTTATTTCAGTTGCTTGTATTCAATTCAGCAGAAATGTAGGTAAAAGTAAAACAATTATACCTTTTTCGGAATTTTTAACTAGACTAGAAGACAATGATGTAGAAAATATTGTCATAAAAAACCAGAGCATTGAAGGCAAGTTCAGGGACGGTTCAAGTTTCAATTCAAGCGGTGTCATATATAGCGACCTAATAAAAAATTTACATGATAGAAAAGTGAGATTCTCCTTTTCAACTGGAGATTCTGCCATGAACGTAATTGGTGGATTACTTATCTCATGGGTCCCAACATTTATCTTTATTGGCTTTTTGCTATTCTTTCTTAAACAAACACAAGCGGGAGGCAACAGCACTATAAGCTTTGGCAAGTCAAGGGCTAGACTCATGACTAGTGGAAAAAAAGTAACATTTGATGATGTTGCTGGAATTGATGAAGCAAAAGAAGAGCTAGTAGAGATCGTTGATTTCCTTAAACAAAGGCAAAAATTTCAAATATTAGGTGGAAAAATACCAAAAGGGTGCCTTTTAATTGGCTCTCCTGGAACTGGTAAAACTTTACTTGCTCGTGCAATTGCAGGAGAAGCTAATGTGCCATTCTTTAGCATTTCTGGATCTGATTTTGTTGAAATGTTTGTTGGTGTTGGTGCGAGCCGTGTTCGTGATATGTTTGATCAAGGCAAGAAAAATGCTCCTTGTATAATTTTTATAGATGAGATAGATGCGGTGGGTAGACATCGTGGCATTGGTCTTGGTGGCAGCAATGATGAAAGAGAACAAACATTAAATCAGTTATTAGTTGAGATGGATGGCTTTGAGTCTAATGAAGGTGTAATAATAATTGCTGCGACTAACCGTCCGGATGTCTTAGATCCAGCACTGCTTAGACCTGGTCGTTTTGACCGACAGATTACTATTTCTTTACCCGATATAAATGGGCGTGAAAAGATATTAAATACTCATATAAAGAAAATATCAATAGCACCAGATGTAAACGTGAAAACAGTTGCAAGAGGAACACCAGGTTTTTCAGGTGCTGATCTAGCAAATTTGGTGAATGAATCTGCACTTATCGCTGCAAGAAGAAACAAGAAAATTGTTACCATGGATGATTTTGAATATGCACGTGATAAAGTAATGATGGGGGTAGAAAGACGATCCCTAATTATGACAGAAGAGGAAAAGAGACTGACTGCATACCATGAAGCTGGTCATGCGATAATTGCGGTTAATATGCCTGCTTCTGATCCTATACACAAGGCAACAATCATTCCAAGAGGTATGGCCTTAGGTTTAGTTATGAGACTACCGGAAACAGATAGAGTGTCCCACACAAGAGAAAAGCTGATAGCAGATATAACTGTTGCCATGGGTGGCAGGGCAGCAGAAGAGTTAATTTTTGGCTACGATAAAGTTACAAGTGGCGCGTCTTCTGATATACGACAAGCATCTAACATAGCACGTGCTATGGTAAAAAAATGTGGAATGAATGATGAGATAGGGCTAGTGTATCACAATCGTGAGCAGCAAGATCCACAACATCCTCATATGACATCTGAAGATACGCTAAAGCTCATAGATGAAGAAGTGAAAAAAATCATATCTTCTTGCTATGAAAAAGCAAAAGACATTTTGACCAAGCATAAGAAAGGCTTAGAGCTTATTGCTGAAAATCTACTGGAGTTTGAAACTTTAACAGGAGATGAAATAAAGGATATACTAAACGGAAAAAAAATTGTTAGAGAAGAAAATGAGAAGAATGAGAAAGTAAAAAAATCCTCTCTCTATGAGAGTTGACCTCATCTTAAAAATGCTAATCAGCTAACGCTGCAATAAAACATTCAGAATTGTAACTGTCAATATAAATTGTATTAAAATATTCATAATATTGCATTTTCATCACAATAATGCTATCATTCAGTTAGTATTAATGTTTAATGAGGTGTGAGTAATGATTGATATAGCTTCTATTGGTGTAAGTACAGTTATTGATCAGAATTATAGAAGAAAAGCACAATTATGTTTATCAGGATTATTTGTAACTGTGTCAATAGCAACTGTTACCTGGTTTATTTTCCCTGCGTCACAAAATGTATTAGCTCCGTTTTTACTTCCGGCTATGTTCTTGCTCTTCACTTTATCGATGGGTTATTACATGTTCATATTTAGTTGTGAAGAAAAATCTTTGGTAAAGAATGTTCTTGGTATGGTTGAACCGGCTGAATCGGTAAAGAGAGTGCATTGCCAGGAAAATATTAAGTCCTTATTAGCAGAAGTGAGAAGTACTACGAAAGATAGGTTTCGTAACGTGCTTGTTAATCTTTGTTTTGAAGATCGTAGTAAAGCACACAAACTTGCATTATATGTGAAAGAAATTGACGATATTGTGTCTTCAATAAAAAATAAAGACCTCTTAGACCATTTTGATCAATTTTTTACTATTACTGAAGTAAGCAATAAAAAAAATAGAAGTGAATTAATGAACCTCGCAAGGGCATATAAGATGATAAGTGAAGAAGATCCAGACAAAATACAGGTTTTTTAGCTACTCAAACAAAAAGTTATTCATATGAAATAATGTTACCTGAAATTGATAATTTTCTATCACAAGCTAGGTGATTTTATCAATAATTTCATTGTGTACGTGATTATCATTTTTTGTTTCAATTCCAGTGATAACACTGCACCTAACGGGCTCTTTTATGGCTATTTCCTGAAATCCTTTTCTGACCTTATTGTAAAAATTAACATCCATTTCTTCATATTTATTCTTGTCTTTTGCTCTATTTAACCCAACTTTAACATCAATATCTAGAATGAATGTAATATCTGGATATTTAATTTCCACTAGCTTATGTAAGTCCCTTATTAGCCTTAAGTGGACTCCAAACCCATATCCTTGATATGCAATAGTTGAATCAATAAACCGATCACAAATCACTATTTTTCCTTCTGCAAGAGCTGGTAATATTAATTTTTTCATATGTTCGCGCCTCATCGAGATAAGTAGCAAGAGTTCAGAAATAGAATCAATATTATTCGTTAACAATACTCCTCTTACCTTCTCTGCAAAGTTAGTGCCACCTGGTTCTCGANNNNNNNNNNATAGAATAACATAGAATAACATAGAATAACAGCCAGTGGAATTATAATAACAACCGACACAAGTTTAATAATAATTTCCAAGGAAATAATTATAACCAATACCCAGCGAAAAAAACCAACACAAACGCACGACAGGTAAATCAGTCCGAAACACACCCCCCGATTAAACGGGAATCAACGGGAATTTGCTTAAAATGATTTGCAAGTAGCTTAGATTGTGTTGTTTTACCAGAGCCGTCTATTCCTTCGAAAGTTATGAACATAAGTTTTATAATTATAATACTAAAAAAGAATATGCAAACAGTATACATAGAAACCGTTTGACATTTAAATAATAAGACCGTAAATTACATGTGGTATAATAATAGTCTATGGTTGCTCTGAATACTCCTAAAGTCGATTTTAGTTTTACTGCAAAAGATTTTAATCTTTTGGGAGTAGACAATAAATATTATGCATTAAGTGACTGTTGTGGAAAAAATGGTCTTATTATAATGTTTATATGCAATCACTGTCCTTACGTTCAGTCAATTATTAGCAATCTGGTAAGCGATGTTGATCAATTGAAAAAAGATTATCAGGTAAACACCATTGCAATAATGCCAAATGATGTAAATGAATATCCAGAAGATTCCTTTGAAAATATGATTAATTTTGCCAAGGAAAATAAGTTTATATTTCCATATTTAATTGATAGTACACAGAAAATAGCTAAAGAATACGGGGCTGTTTGCACTCCTGACTTTTTCGGCTTTAATTCCAATTTAAACCTTTGCTATCGTGGACGTTTTAACGACACAAAAAAAGAAAAGGTTCAAAGCTATGAAGTAGGAAGTAGTGACTTATTTCAAGCTATGAAATTTATTGCAGAAACTGGTAATTCTCCAATTGACCAAAAATCAAGTATTGGCTGCTCAATTAAATGGTCTAATTCTACAGGTTAAATATCATGCACAGTGGCTCTCAGCATTTGTTTGATATTATAATTTTGCTTTCTGCTGCTGTGTTTATAGTCATAGCATTTTGGAAAATGAATATTAGTCCAGTGCTTGGTTACTTCGTTGCAGGTGCAGTTATTGGTTCTCACGGATTTAATCTGATACACTCAGCTGAAGCAATGGATAATCTTGCAGAATTTGGTGTAGTTTTTCTATTATTCATTATAGGCCTTGAATTGACATTTGAACGCCTGATCGCTATGCGTATTCATGTATTTGGGTTCGGTTCTCTTCAAGTTATAGTTACCATGGTAGCAATATGGTGCATCGCTCTTGCTTTCGGAGTGAATACGAATATAGCAACAGTTATTGGTGGTGGGCTTGCGCTATCCTCAACAGCAATAGTGTTGCAGGTTCTGCAAGAAAAAGGTTCTCAAGCAAGTCAGGTTGGTAGGTTGTCGATAGCAGTGCTATTAATGCAAGATTTTGCAGTGGTACCATTAATAGTATTGGTACCTTTACTTACTGGCAATTCTGAGCACAGCCTGATAAGCTCATTGGCAGGTTCATTGGTGCAAGCAGCTATTGCATTAGTGCTGATATTTATAACTGGTAGATTATTGCTTAGACCTTTATTTTCGGTTATTGCTAAAATGGAAAGTAATGAGATCTTTATATCAACAACGCTTTTAATAGTATTAGGAGCAGCATTTATTACTGAGCAATTCCATTTATCGTTAGCATTAGGTGCATTTGTTGCTGGATTGTTAGTTGCAGAAACAGAATATAGACACTCAGTAGAACACGCAGTATTGCCATTTAAAGATTTGTTTCTTGGCTTATTTTTCATGACTGTTGGTATGTCCATCAATACCGAACTTTTACTCAATAAGTTACCACTAATTACTTTATTATCGATTATCCTTATCGTTTTAAAAACATCTATTATATATATATTGTGTAGATTTTTTGGGTTTAAGAGTGCACCTGCTATACAAGCTGGGTTACTGCTTTCACAAGGCGGTGAATTTGCGTTTATTTTGTTTCGCTTAGCAGATGAGCTAAATGTGCTACCAAGTGAAATCGCTCAAGTACTTATGATGGTAACTACAGTAACCATGGCTTTCACTCCTCTTTTATCGGGGCTTGGAGATTGGATAGCAAACTCATTTAGCACTGAGAAAACAATATTAGATGATGAAGCTGTTGAAACAGATACACAAGATCTTTATAACCATGTGATAGTTGCTGGATTTGGTAGAGTGGGATATATGGTAACAAAAATGCTTACGGCAGAGCATTTAAGTTACGTTGTTGTAGATATTCAATCGAAAATAGTCAAAGAAGGAAAAAGTGATAGTTTTCCTATATATCTTGGAGATGTTACAAGATGTGAAATTTTAAAATCGGTAGGAATAGAAAGAGCTCAAGCTCTCGTTATTTCAATAAAGAATGAAGTTACTATAAAAAAAGTTGTTTCTTTAGTTGCAGCAAATTTTCCGCATGTAAATATTGTAATACGCTTACCAGATCTGAGTAATGTGGAGGTTTATAGAGATCTAGGAGCTAGTAAAATTATTCCTGAAACATCTGAGATAGGATTGCAGCTAGGTGGAGCTGCACTGAGCCTTAGTGGTATTAGCGAAAGTGGAGTTACGTCTTTAAAAAGTAGATTCAGAAAAGGCAATTACAGTATGTTAAAAGACCTTGGTAGTGATAAAGATGAATAACTACTTCTCTAATTTTATGTACAGAAAGCTTCAAGCTTTATTGAGGTTTTGCCTATAGTAAATTACGCACATAATCAACCAAATTAAGGAAAGTGCAAACCAAGTGATTGCATATTCCAAATGCTTCATTGGCTGTATAGCTACTTTGCTGCCAAAATTGTTCGGCCACAATACACACTTCTCTAGCTTAATACCTAACTCATTGGAAATTTCTTCTGTACTCAGGGTAAACCATGTATTCGAAGCAGTATCGTTCTTGATAAACCAATTTTTACTTTTATTGCTATCGCAATATAAAATTCC
>NODE_15_length_12227_cov_2.658643
CTGCTTGAAAGCTCGGTTAAAATTGAGGAGCTGATCGGCCTTTGTTTGCGAAATAAAATGCCAGCGGTTGCAATTACTGATTCAGGTAACTTGTTTGGCTCACTTGAATTTGCAGAATATGCGGCAAGTAGGGGAATACAGCTAATAATAGGATGCAATATTATAGTTAAACATTCAGAACAAAATTTACCTATATTATTGCTTGCAAAAAATGAGCAAGGGTACACTAATTTAGTCACTTTGGTGAGTGAGTCTTTTAGAAAGCGCAAGAATAACAGCGATATTCCTTACGTTGATTTTGATGAGCTATTGAATTTAAGTACGGGTCTGATCGCTTTAACCGGTGGATCTTTGGCTCAACTATTGTTGGGGCAAGATAAAGAAACGGTTGAAAAACTGCTTTCAGCATTTAATGGTCATTTATATGTTGAATTGCAGCGTCATGGGCTGAATAAAGAGCTAGAGCTTGAAGAAGCTTTGATAGACTTTGCTTATCAGCGCAATATACCACTAGTTGCAACGAACGATGTGTTTTTTCCAAATAGGTCTGACTATGAGGCTTATGATATATTAACGTGTATATCGGAGGGGAGTTATGCCCTGGAGAATAACAGAAAGAAGTTAACTACCGAGCATTACTTCAAGTCTGTGGCAGAAATGGAGGAGCTGTTCAGCGACATTCCCGAAGCAATTCATAACACTTTAGTGATAGCTAAGCGGTGCTCTTACATGCCAAGAAGCAGGCAGCCTATTTTGCCTAAATTTCCTTGTCGAGAAAATAAAACTGAGAATGAAGAACTGAGGGAGCAGGCAGTTGCAGGATTAGAATTCCGTATTGCGAATGAGACAGACATAGACCTTAAACAATACTACGATCGGCTGAATTACGAACTGAGTGTGATAACTTCGATGAACTACGCTGGCTACTTTTTGATAGTTTCTGATTTCATTCGTTGGAGCAAAGCAAATGGCATTCCAGTTGGTCCAGGAAGAGGCTCTGGTGCTGGATCAATTGTTGCTTGGGGCTTGCAGATTACAGACCTTGATCCAATAAAGTTTGGCCTAATATTTGAAAGATTTTTGAATCCTGATCGTGTATCGATGCCTGACTTTGATATCGATTTCTGCCAAGAGAAAAGGGACCTGGTTATTGATTATGTTCAGAAAAAGTACGGTTATGTTGCTCAAATAATCACTTTTGGTAAATTGCAGGCAAGGGCAGTATTGCGTGATGTTGGTAGAGTATTGCAAATGCCTTACTCTCAAGTGGATAAAATATCTAAAATGGTTCCATTTAATCCAGTAAATCCTGTAACTTTATCACAAGCGATAGAGTTTGATCAAAACCTGCAGAAAGAGCGGGATAGTGATGAGGTAATTGCAAAGCTTCTTGATATATCGCTAAGGCTCGAAGGAATATATCGTCACGTTTCAACTCATGCTGCTGGAATTGTAATATGTGATCAAAAGTTGGAAAATTTTGTTCCTGTGTACTATGATCCAAATTCGGCTTTGCCAATCACTCAATACAGCATGAAATATGTGGAGAAAGCTGGGCTAATAAAATTTGATTTTCTTGGGCTTGGTACGCTAACGCTAATAGATCATGTATGTCGTTTAATTAATCGTGATGGAAAAAAGATTGATATTTCTTCAGTTCCTTTAAATGACCAAAAAACCTATGAGATACTCTCAAGCGGTGATTCAATTGGAGTGTTTCAGCTTGAAAGTTCGGGAATGAGAGAAGCTTTAATTAAACTAAAACCGGACTGCATTGAAGATATTATCGCTTTAATTTCCCTTTATCGTCCAGGACCTATGGATAACATTCCAACTTATGTTGCAAGAAAACACGGACTTGAAAAGCCAGATTATATTCATCCGTTACTTGAGGAAGTATTAAAAGAGACATTTGGGGTAATAATTTACCAAGAACAAGTGATGGAAATAGCCCGTATTCTTTCCGGGTATAGCTTAGCGGAAGCAGATTTGCTGAGACGTGCTATGGGTAAGAAAATCAAGGAAGAGATGGATAAACAACGTGAACTTTTCATCCAAGGGGCAACGAAGAATGGCGTTGATTACGACAGGGCAAGTTATATCTTTGACCTTGTTGCAAAATTTGCTGGTTATGGGTTCAATAAATCTCATGCTGCAGCATATGCGGTGATATCTTATCAAACGGCTTACCTTAAAGCTAATTATCCATTAGAATTTTTTACAGCACTAATGAATCTGAATATTGATGATAGAGATAAACTGAATTTATTTTATCATGCAGCAAAGTTTAGTGGCGTTACCGTTCTTTCACCTGATATAAACAATTCTCAAGCTGAATTCTCAATAGAGGATGAACGCATACGTTATGGTATTGCTGCCTTGAGGAATGTTGGTTTTTCTATAGTGGAAGGAATAGTGAACGTACGTTCAAGCGCTTGTAAGGACATATGGGAATTCATTCAAAATTCAGGTCATATAATAAATAAGAGAGCGCTAGAAAGCCTGATTAAATCCGGAGCATTCGATAGCGTGCATAAGAACAGAAAGCAGCTATATGAGTCAATGGACACGCTGATTTACTTTGCAAATAAAAACAAACAGGATAAAGAATCAAGTCAAGCTGCTTTGTTTGGTAGTCTTGATGTCCTCAAACCGAAACTTGAGAATGTGGAAGATTTTGATGAAGAGGAAAAATTAGAACATGAGTTATTTTCACTAGGATTTTATTTAACTAATCATCCGCTTGAAAAATTTAGAACTCTTCTGGAAAAGTTAAATATTGGGTTTATCGGAGAAAATAGAACAGCAAAAACTGCTGGGGTAATATTAAATGCACGTATGAGAACTTCAGAGCGTGGAAGGTTTGTTATCCTCACACTTTCTGATCCCCATAACGTTTCTGAAATAGCATTCTATAATAATGAAATAATAGAAGAAAAAAGAGATTTATTTTCACCAGGAACATTTGTGATAATTGATCTTGAAGCTTCGGAAAATACAACAAGATTAGCAGGCAAGGATATATCTGAGTTTACAAAAAGAGTCACTTCTACAATAAAAGAATTAGTTCTCACCACTGAGTGCACGGATTCGCAAAAAGCCGCTATGGAATTAAACACAATATTGAAAGATGAAGGCAGAACCAAAATAATGCTAAAACTTCTTCTCGAAAAACATAAAGTGAGCATCTTATTACCAGGTGCATACTCAATTGCTCCTCAAGTAATTTATGAAATATCTAATTTAAGCTGGATTAAAGGCGTAGAAATTAATACAAATAACTTGCTTATATAAAAAAGCTTTATATAATGAAATATTTAATCGGTATTAAAGGAAGATATAGTGAATCTTTATGAATTTACTTTTATAGCACAACAAGGATTGTTACAGCAAGAAGTAGAGGAGATGGTCCAAGAGCTAGCTGTTTCATTGAAAAATATTAAAGCAGATATTATGTTCCAGCAAATCAGGGATATTCTGAAAAAAGGAAATGACAAGCTTACAAAACAAGAGTTAGAAGTGCGTGCTGAGGACATTAAAGAAAGTCTAGTTGCTTACTCTGATTTCTTGGAAGATCTTACAAAAATTTTACCCTACATATTAGNNNNNNNNNNAATTTTATGGGTTGAATTAGAAGAAGATCTTTCAAATTTGAAAGAAGTGAAGTCAAAAATCGATAAAGAGTTGAAAGATGACCTAAAAGATTTAGGAATAACGCAAGATTTTACAAAATTTCTAGGAGGCAGTACTAAAAGTGCGTTTATCCATAACGCAGTAAATGCTTTGAAGAGAAATATTTCAGAACATCTAATAAAGATTTTTCAAGATATTTTGAAAGATTTTAGAATAAACGGTCCAACTCAATCGAGCAAAGCGTTGGAAATGCTTTTGAAAAACATTGAAGCATCAGGATTAATCAAGTATGAACATTGGGGTCTTTTGGATTTTGCATATCACAAAAATAAAATGAAGAGCGGTCATTATTGTATAATGTGCATAAGTTCTACTGCAAGCATTCTGGATGAATTTATGCGTAGAATGAAACTTAATGAGAACGTTATTCGCCACTTTCCTGTGCAGGTTGATAAAATTTTTGAAGGTAAATCTCATATGATGAATAAACAAATTGAGGAGCAAAGCGCATAATGATGAAAAGACGAAATAGTTTTAATAATTCTTACGTATCTGTAAATAATAGGACTGGCTTTAGGCGTTCTAAAGTTTGCCCTCTTGCTGCGTCTAAAGATGAAGACATAGATTATAAGAATATAGATTTATTATCCAAGTTTACCTCTGACTATGGTAGGATATTACCTAGAAGATTAACAGGCGTATGTGCAAAAAAACAAAGGAAGTTACGCTTAGCGATCATAAGGGCACGTTTTTTAGCTCTTATTCCTTACTGTACTAAAAAAGTTTAGGTAATTTATGTTGATAATTTTAAAGGAAAATATAAGGACTTTAGGTAAGCTTGGTGAAGTTGTCAAAGTTAAACCAGGTTATGCACGTAATTTTCTTTTTCCACAAAGAAAAGCGGTGAAAGCTACCAAGGAAAATTTAACAAAGCTAGAGGAGCAACGTTTATTACTGGAAGAAGAGAATATAAAAAGATTAAATGTAGCAAAAGAGCTTGCGTTGTCACTACATGATAAGTTTGTGGTATTAATAAAGCAAGCTTCAGAGGATGGTAAAATTTTTGGTTCTGTAACAACACGTGAAATTGCGAAAATTTTACTACAAGAAGGACATGTGATAGATCACCGTAGTTTATCTTTTGGTGGAGTAAGCATCAAAAACTTGGGTGAATACCAAGTAAACGTAGAATTACATAGTGAAGTAGTAGTACCAATTACTATATACGTCGTGAAATCCGAAACAGATGCAAATGAGCTAAGGCAAGTAAAATTGCAAAATCAGAAGTCTGAGCAACAAGAGGCAGAGCAAGATGCGAATAAAGAAGCTACTGATGGTGATGATAGCTGATCAAAGATGATCCCTTGTTATAGTCGTAAAGAAATGTCTGCCATGGCTAAGCTGGTGTCATCCCAGTGCTTCCCTCATGTCATCCCAGTGCGTGACACTGGGATCCAGTTTATTTCGTCATGGACATTATTTTATGCTTCTAGAATCCGTTGTCCATTGAATTATTTGCAAATACTTTTATACCTGGATTCCAGTGTCACGCACTGGAATGACACCATTATTGGAGTAAATCAAAAATGATCCCACGCTATAGCCGTAAAGAAATTTCTGCCATGGCTAAGCTGGTGTCATCCCAGTGCTTCCCTCATGTCATCCCAGTGCGTGACACTGGGATCCAGTTTATTTCGTCATGGACATTATTTTATGCTTCTAGAATCCGTTGTCCATTGAATTATTTGCAAATACTTTTATATCTGGATTCCAGTGTCACGCACTGGAATGACACCATTATTGGAATAAATCAAAAATGATTCCCCGCTATAGCAGAAAAGAAATGTCTTCCATTTGGGAGGAAAATAATAAATTTAATATATGGCTTAAAATAGAAAAATTAGCGTGTGAAGCTCAAGCAAAGTTAGGAGTGATTCCGAATAATATTGCTGAGAACCTCTCTGGTGCTATTGAATTTGATGTTGAATGTATCAACGAAATTGAATCCATTGTAAAACATGATGTTATAGCTTTTCTGACATATATTGCTAAAAAAGCGGGAGTTGATGTTCGTTATCTTCATTATGGAATGACAAGTTCTGATGTTTTGGATACATGCCTTGCGGTGCAACTGAAAGAGTCCTGTGATATTTTGCTCGAGAATCTAAAAAATTTACTTGCAGCATTGAAAAAAAAAGCTGAGGACTATAAAGATATTGTTTGTGTTGGACGCAGTCACGGAATGCATGCAGAACCAACAACTCTTGGAATAAAATTTGCCAGATTTTATGCTGAATTTAAACGCAATTATCAGAGATTAATTAGCGCGCAAAAAGAGATCTCAATTTGTAAAATATCAGGTGCAGTAGGCAATTTTGCAAATGTTGATCCGTTTGTTGAAGAATATGTAGCGAAAGAAATGGGACTCATACCTGAAACCATATCATCTCAAATCATTCCTCGTGATAGACATGCCATGTTCTTTTCAGTTTTGGGAGTAATTGCAAGTTCAATAGAAAATGTTGCTGTTGAAATTCGTCATTTGCAAAGAACTGAAATCGGCGAAATTTCTGAGCATTTTTCCACTGGGCAGAAGGGAAGCTCTGCTATGCCACACAAATGTAATCCTATTTTAAGTGAAAATCTGACTGGACTCTCACGTTTAATACGCAGTTATGTTTTTCCTGCGTTAGAAAATGTTGCATTGTGGCACGAACGTGATATATCACACTCGTCTGTGGAAAGATGCATTGCTCCTGATGCTTGTATAACAATGGATTTTGCTTTAGTGCGATTAACAGATTTGATAGATAAATTGGTGATCAATAAGGAAAACATTGAAAAGAACTTAAATTCTTCAAAAGGTTTAGTTTTCTCACAGCGTGTATTGCTTGAGTTAGTAAATAGTGGTTTGGCGAGGGAAGAGGCGTATAAAATTGTTCAGAGCAATGCAATGAAAGTGAAACAAAACAACAGTGATTTTCTGGCCGAATTGAAACAAGATAAACCCTTACTTAAGGTTATTAACTCGGAAAAACTTGAATCTTTGTTTGATTTGAAGTATTATACGAAACATATAGATCGTGTGTATAATAAGGTTTTTAATTAGGCTGAGTAGCTCAGTTGGTAGAGCAGGAGGATCATAATCTCTTGGTCGGGGGTTCAAGTCCCTCCTCAGCCACTCGAACNNNNNNNNNNGGTGAAACCCAGTGTCAGTTACTTGGAATGAGTTGTATATCCACTCAGGTGAGGAGACAATGGATAAGAGATTGTGAAAAGGGTTTAGCTTTTGGCCTATGATCTCTTTAAATGACAGAATTTCACTACAAAACTTAACTTTCTTCTATGCAGTTAGCTAAGTCAAGAAAGGTGAATCTATCTCTTGTTGTAAACGCAAGATCGACCACTTTACAATATTGTTCTTTATTCCAACTGAGGTGCTCTGGTAAGTGTGGAATTGATAGATCTTCAAATATTTTTTGCAGGTGTTTTGCAGGTAGTAAATTTTGCTTAATTAAACTGGAAATATTATGCCATTCTTTACAAATAATCTCTTGGATTTTTTGCTGCATAATTTGCTTCTGTTCAAAAGTTCTTACAAATTCGATATTATCAAAGTACTGAGTTATATGTTTTACATCTAAAGTGGTCGGTTTGATAATCGGGTTTTGTATTGATAATATCTTTTCCTGTAAATTAGCCATAGTAATCGTTGTGACAGCAATTTTTTCACCATGTAGTGAGGAATAATCTTTTGTTACCATTTCCATTGCGTGAGCTATCATATGCTCTCCTTGGCTTGCAGAATAGCTGCCTTTTGACATCACCATTCCAAGTCCTGAAATTAGTAGAACTTCCATAAGTAATAGGACCTCTTTTCCACTTCTTTTAGTAAGCGCCGTATATTCTCTTAGCAAAATTTGCTCCAAATCGTGAACAAGTGTAAAAGGTAATTCATTGTATTCTGTGCTAAGCAACAAATGAGATAGTAGCCTGTCAGCCTGAACTGTTGAACGACAAATGAAATCTGCAAATCCGCTTAATGTGAGGCGCAGTGGCGCATTGGCAAGTATGTCTATATCTATATATATTGCTCTTGGAAGATGTGCTTTGAACGATTTTTTATATCCATTTACTAATATTGAAGCATTTGCGGATGTATATCCATTCATAGAAGCGGCTGTTGGAAAGGATATATAATCTTTTTTCTCGAGGTAGCTTGCATATTTGCAGATATCGTTAACGGTGCCGCTACCAAATGCAACTATTAAGTCACTGTCTTTTACTTTGTTTCTCACTAGATTTACGGTTTCAAGAGAGGCAGCTCTGCTTGGTGTCATTTCTCTACTTGATGTCATCCCAGCGCGTGACACTGGAATGGCAGGTGGGGTTGGAATAATTAAATGAGAAATTTTATTAAATACGTTTTTGTTTAAAAGTTTTGCTGTATTTTCATCTGCAACTAGAAAGATGTCATTTCCGTGTTGTGTGCATATTTCATAGATATCATCAGCAAGGTGGTAATCTGTTATTACTTCCCTTAGAAAAGTTTGTTCGGTTTGATGTAATATTTGTTTTAAATAGTGCATAGAGTGTTTACAATATAGCAGTATAAGTATTTTAAGATTGACATGAAAATTGACCCTGTAGAGCTAACTAGGAAATTGATCTCTTTTGAGAGTATAACACCAGAAGACAGCGGGGCAATAGAGTATATAGCAACAATCTTCAAGAAGAGCGGCTTTGATTGTGAGATTTTAGAATTTGGTGATAAAGTTAAAAATCTTTATGCGAAATATATAAATGGAGTGCCAAATTTGTGCTTTGCTGGGCACGTTGATGTTGTACCACCGGGTCAGTTAAAAGATTGGGCATTTGGTCCATTTAAACCAGAAGTGAGGGATGGAATGCTATATGGAAGAGGGGCCGCTGATATGAAAAGCGGAGTAGCTGCATTTATTGCTGCTATGGTAAATTTGATTGCAGAGAAGTTTCAATTTAATGGTTCAATAAGTGCATTGATTACCAGTGCTGAAGAAAGCATGGAAGAATATGGAACAAAGGCAGTTTTGGAATGGATGAAAAATAAGCAGAAAAAGATAGATTTTTGTGTGGTTGGCGAACCAACCAGTAGTGAGAAATTAGGTGATACCATAAAAATAGGCAGAAGAGGTTCTGTAACATTTGAATTAATTTGCCATGGAAAACAAGGGCACGTTGCCTACCCAGACCTAGCAGACAATCCAATATATAAGGTAATATCGATATTGAGTAAGGTAAAAAATACTACTTTTGATCATGGTAATAAATATTTTCAGCCTTCACATTGCGAAGTTACTACTATCGATGTTGGAAATAATACTAGCAATCTAATACCTGGCTCAGCAACTACACGTTTTAACATTCGATATAACAATGAACAAACACCGGGTGGCTTATATAAGCTGATTGATGAAATATGCTCCAGTGTAACTAACGATTATAAACTTTCTATGCATAGCAGCAGGGACGTTTTCCTCTCTACTCCCGATAGAAATACTGATATTATGCTTGATGCAATAAGTAAGGTTACCAACATTGATGCTATACTTAGCACAAGTGGTGGCACATCTGACGCTGCGTTTATCAAAGATGTTTGTCCAGTGATTGAATTTGGTATAATCAACAAAACTGCACATCAGATAAACGAATGCGTATCAGTAAACGATATACACAAGTTAACAGCTATATATAAGGAATTTATAGAAAATTATTTCAATCCCACTAATAAAATATTGAATCAGGTCAACGTAGTTAGTAATATATCTAGTGGTCCATTGTTAGCTTAGATGTAATCAGATCTCTTGCATAACTGTTGTCTGAATAACAACTGGTGTCATTCCAGCAAAATGTGTCAAGTAAGTTTTTTCGTTTCTATAGCTACTTGGATGACAAAAGAAGAAATACTAGACTTTATACCTTTTGCACTCAAATTCACATAAATCATGAATTATGCACGTTTCACACGAAGGTTTCTGTGCTTTGCAAACATATCTACCATGCAAAACTAGCCAATGATGAGCATAAAGCAGGTATTTTTTGGGAACCACATTTAAAAGAGATTGCTCTGTTTTAAACACATCTTTTTCTTTCACAAGCCCAATTCTATTGCTCACTCTAAAAACGTGAGTATCAACTGCCAATGTTGGAATGCCAAGCCCCGAATTTAAGAACACATTAGCGCTCTTTCTTCCCACTCCCGGCAAAGACACCAAATCATCGAAATCAGTAGGCACTTTGCTATTGTACCTCTCAATCAATATTTTGCTGAGCCCGATTATATTTTTTGCTTTGGAATTATATAAACCGATACTATTTACACGTTTTTTTAGCTCGTTTTGCCCAAGATTCAGCATTTTTTCTGGCGTATCAGCGATATTAAAAAGTTCTCTTGTAATTTTGTTAACGCTTACATCGGTCGTCCGTGCTGATAAAACTATTGCGACCAGAAGCGTATAATGATTGATATAATTTAGCTCTATTTTTGGTGCAGAATTTGATTCTTGAAACTTTTCAAATATCAATTCTACTTTTTTTGAGTCCATGCATAGAGCTAAAAGCCTATACTACACTGGTTACTGTGCAAATTCAATTCCTTGAGGCTTAGATAGTCCTTCAGTATTAACATCAGACACATTAGTGTTCACTTCATCAAAATTTCTCTCAGCAAATTCGCTTACCACTTCCGCAAAACACTTTTTAATAAGAGGCATAACAATTGGCATTAACAGTTTTCGTGGATCATACCATCCTAACAGGTCAGTTTCCTTTTGTACCCTATCTCTTGGATCCTCTTCTAGTAAATCTTTTGTGTGCTTTTCAGCATATATTTCACAGCCTTTTGAGAAAACAGGAGCTAACATTTCAATTAATACTGCCAATAACAATAGTGAACCAAGTATGGTTCCACCAACAGTTAATCTATTAGCAATGAAATTTGTTGTAAGTAGATAAACAGAAAAAGCAGCTAAAGGATAGTTGATAAGAAGCTTATTGCCTAGCGTGATATAGTTTATTTTACTCATGAATTCATCAGTGGAAATTTCTGAATTTTTATACTTTTTCATATAATAATTTACTAATAAATGAGAGGCATTACCAGCAATGATATTAAATCCTATGATCCACCATGAAAAATAGCAACCTATAGTAACTGTAGTTAATAGAGCTAAAGGCAGAAGACTTATTTTTGGGACAAGCAGTAGAGCATTTTTACGCTCTATAAATTTCAACGCTAATGCTTTCTTATCTTCTTTAACTAGGCTTCTCTTTTCTTCTAGAGGAGTAATATAATTGAATAATTGTATGCTTGGCTTTGTTATATATTGATATAGCTCTTTCATTAATTTTGTACTTTCTACACTCTTCTTAAAATTATCTAAATTTGGATTTTGCAAAATCCTATTTATTTGAGCTTGGAGTTTCATGCATTTTTCTAGATCTTTTTTAAACGAATAGTCATTTCTTTTTAGTATAGAAATCAATCCATCAAAATCTTTACCTACAGCATCTTCCTCTAAACTTATTTTTAGCTTATTAAACAAACTTCTCCTATAGTGAAACTCTCTTGCCGTTAAACGCCCATCACTTTCAGCACCAACACTGACTTTAACACAAGGATTTCCTGACTCTAAAGGTTCAATGTACTTTTTTAGCTCTTGATAAGCTTTATAAATCTGATCAAATCTATTTTTGTCTCCACCTTTGTCAGGATGGTTTACAAGTATCAATTTATTATATTATTTTTTCAGAAACTTGCTAAGAGCTTGATAATCCTTACCTACAATTTGTTCAGCTTTTATCTCTAGTACGTTAAACAGATCATTATTATCATAAAACTCCTGACCAGTTAACTTAAAATGTTGACTCATTACTACACCTCACATAAATACACGATACTATTAGTATAATATATTTAATGTTCACACAAGCATAAAAATATCAAGCAACCACTAAGAGAAGAAACCCTCTTTCCCATCATACAAATACAACTTATCCATTCTCACCACATCAAAATTATGTTCCTCAAATTTGATTAGCAAGTTATTCACATCACTATTTGTAATTTCATTATTTGCAATGAACCTGCAGGTTATTTGGTCACTTGAAGACTTTGAACTTCCTGGCCAAATCGCAAGGCCTTTTGAATATATTGCTATAATCTGCGGATTACTTGTTTCAAACAACTTCACTATTTGGTCAAAGTCAGCCGGCTTACTCCAGGCAAGCGTTATATCGCTACCCACTAGTTTTTTAATCTTATAATCCTGTTCATAATTATCCTGTATTTTATCCACTTTACTATTTGGATCACTGCCAATTATAAGCTCAGATAATGTTTTCGGTTTTTTTCCTAGATTGTCTATAACAGCTTCTGCAAATTCTTTTGTACCAACTTTCTGTTTACTTCTTTTCTCCTTATATAAATCGGCAGTGTGTATTCCATCCTCCAAAGTCTTGAGCCATGCATCGTAGATTAGTTTTGCAGTACCCACTTGACCTATGTAAATTAGCATATGCACTGCAGCATTTAAAAGACCAGAAGGATTGGCTAT
>NODE_16_length_12186_cov_4.213090
TATTTTACCCAAAAAAACTCTTTTCTTTCTCTCCACTTTTTCTGGGTAAGGTCAGAAATTTAATGATCCAGGATATACTCCTTTGTTAAGAGAGATTGAGCATTTTCGAATATTTCTTGAGTGCTTCCAGACTCAACAATTCTGCCATTATGAAAGAAAATTACACTATCAGATAACTTTTTAGCTTGCTTCATTGAATGAGTCACCATAATTATAGTAAATCTTAATTTTAGCTCTTGTATAAGATTTTCGATTGCATTGGTTGCCATTGGATCAAGAGCAGAGCACGGTTCATCCATTAATAAAATAGTTGGCTTCACTGCAATTGCGCGAGCGATGCATAGCCTCTGTTGTTGGCCACCGGATAAATTGAGTGCGCTATCTTGCAATCTGTCCTTCAATTCTTCCCATAAACCAACCTTGGTTAAACTATTTTCCACCATCTCATTCAATTTTTGCTTATCCTTCGCCATACCATGCAATTTTGGCCCACAAGCAACATTATCATATATTGATTTTGGAAAAGGATTTGGCTTTTGAAATACCATACCAACTTTTGCTCTAAGTAGTACAACATCCATATCGCGTGAATATATATCACCCAGCCCATCGATATCTAATTCACCAACAGTTTTGCAACCTGGTACATAGTCATTCATACGATTAAAACAACGCAAAAATGTTGATTTACCGCACCCGGATGGTCCGATAAAAGTAGTAACTTTTCTTTTATAAATATTCAAATTTATATCGAATAAAACTTGCTTAGAGCCGTACCAGAGATTTAAATCTTTAACAGAGGCACGTGTATTGCTCATATCACATCCTGCATTGAATAGAGCCCCGGAATTTCTCTTTTATTTTCGTATAGCCATACTGCTGCTTGAACAGCTCCTCTAGCAAATGTTGTGCGATCAATTGCTTTGTGGTTTAGTTCTATCCGTTCATCAGAATTAACAAACATCACGCTGTGATCTCCTATTACTCCACCTCCACGAGATACTGCAAAACCTATTCCCCCCTTTTTCCTTATGTTTGAACCACTATGTAAATATTGATTGGACTGAAAATCCACTTTTGAAGCGTTAGCAATTGTTTTGCCAAGTTCTATAGCTGTTCCAGATGGTGAATCCTTTTTTAAGTTATGATGCATTTCCCAAATCTCAACGTCATATTCATTACCTAAAAGCTCAGCAGCTTTTTTTACCAATTTCAGCAACACATTAACCCCAACACTCATATTTGCTGACCATAATATTGGAACTTCAGCAGCATATTCTTTCAAATCGACACCTTCTATTCCAGTTGTGCCACTAACCAGCGGTGTTTTAAATTTTACAGCTGCTTTAAGACAGTCTAACATACATTCTTTAGTTGTAAAATCTATTACAACGTCAGATGACTCAAATATGCCACTAATAGAACTTGTAACTTTAATTCCTAGATTGGCTATAATTGGTCCAATATCTGAATCTATGTACTTACTACCTGAACGGGCAACAGCACCTGCTATTTCCACTTTGGTATTTGTAATTAATTCATTGAGTATTTTTTTGCCCATTCTGCCTAAGCAGCCTATTACTCCAACTCTGATTTTCATAAAGCTTTTTACGTTTATTAAGAATGTTAGGCCTTTTTTTAAGCTCTGTCACTTCTGATCTATATTCTATAGCTGTACGAACACTGCAATTTCAGATCCCAGTGCCTTGACCACAACTATTGCAATATGGTACATAGTGAACGATGTCATTCCAGTCTGGAATCTAGCCTTTCTGCAATCTAATCGAAAACGTTTTTCTATGCTAGTTTGCTTGCTTACAAGCAAACTTTTCTGGATCCCAGTGTCTGGGCACTGGGATGACACCCTGACAACCGTCATCCCGCTACTTGTTAGCGGGATCTATGCTAAAAGATACCGCGAATGAATCGCGGTATGACGTAGGACTACTGTCATTCCAGTGCTCCTTTTTTTGTCATCCCAGTGCGTGACACTGGGATCTAGCCTTTATTATTTGGTTGAAATTAAGTTTTCTGGATCCCAGTGTCAGCTACTTTCATGACATCATTATAAAGTAAAATGAGATCCCAGTGTCTGGGCACTGGGATGACAAGAATAGGGCACTGGGATCTAGTGGGCTCAAACTACAATGTTTGTACAGCTGTGATCTATATTCTATAGCTGAATAATTTAACAATTCAAAATGAATACATATCCTATTGAGCTCTATATTACATACCAGGTTGCTTTGCCTTTTCCATGCTGAGTGATGTGATTACTCTTTACGAGATTAGATACGTGCTTCTTTAAGGTATTGCAGTTTGCTTTAGTAATATTTTCCAAATCCTTAATTGTAAGACGTCCATGTTTGCTGAGTAGTGCTAATACTTTAGCAGAAAGTGGTGGTAAATAGAGATTTAACACTTTTTCATGTGACACCTTTTGTTCAAGATGAAATTTTTGCTTTTGTAGTGACCTTAAAAAGAATATAAGCCATGGATTAAAATCATAGCTGCTCGTCTTCAAGGATTGTTGAGTACGACGCAAAGCTAAGTAGTAACTCTCCTTATTACTTTCAATTATACTTTCAAGGGAACTGTAAGGTACATAGATATACCCTAACTTTAGTAACAAGAAAGTTGTGAGAATGCGTGATAATCTGCCATTTCCATCCTGGAAGGGATGAATAGCTAAAAAAGTAACTATAAAAATGCCAATAATTAATAGAGGGTGTAACGATTTCACCTCTAATTGCTGGCTAGTCCAATAAATAAGTTCTTGCATTTGTGTTGCTGTCTCAAATGGAGAGGCTGTTTCAAAAACTATGCCCAAGCTTTTTCCAGATTCATCAAACGCTTCAACATGATTGGGGAATTTTTTATATTCTCCCATGTGCCTTTGATCTTTATATGAAAATTGTAAAAGCCAGATGTGAAACTGTTTTATAGTGTTTTCTGTAAATGGCATCTTGTTAAAGTTTTGAAATACTTCTTCACACACATACGCATATCCGGCTATTTCTCGTTCATCTAGAGAACGAAATGAGCGTGTATCAAGTTTGGATAGTAATTGCTCAACTTCACGGTCTGATAATCTTGCCCCTTCAATACGAGTAGAAGAACCAATACTTTCAATTGTTGCAATTTTCTTGAGCATTTGTAAACGTTCTGGAGCTAAATTACCAAACAATTGCCATGCTCCTTTAAATTCATCAATTTCAGCAACTAATTTTAACATTTCAGGTGTTATTACAATTTTTGAAATGTCAAACATATCTGTATTTTTATCTAGTTATATTCAATTATATTCGAAAATATCCTATTAGCAAAGAATACTTATGAGACACACACTAAAGAATGAATTTTGGTAGGCATAAAAGCAGCTATTTTATGTTAAAATACAACATTTTGATGAAATTATAAGAAAGGCTGGATCCGAGTAGTCAGCTACCTGTCAGTGCATGTTGAAAAATCATTTTATGATCTAAATCAGTTTTTTTACAGGTAACTTCTAAGCTTATCAATTTTTCCAAGATCTTCTTAAGTTCTGAAAGTTGCAAACTTTTCAAATGAGATTTAAAACTCTGCAATTGTTTAAAAAACAATGGAGGGCTTAGCTGATCAATCGCAGCCTGCTCACTCATTCCACCTTGCACTGACAGCAAAACGTTTTCAAGGCGTAGGAAATAATTTGATATAATGCGAATTAGTGCTATCGGTGAAAAATTTTCTTGCGATATCAATGCATCAGAAATTCTAATGAAACGCGACATATCTTTACTTGCTATGGCAGAGCATAGATCATCAAGTGTAGCATAGTCGTTGCCGGAAGTTGAAAAGCATAATTCTATATCAGTAAGTTTTAGGTCTTTTCTCTCCCCTAAGTATAAAACTAACTTCTCAAGTTCTGAACATATAGGCAGCTTGCTATGATTAAAGTAAGATTGCAAATGGTAGATTATCTCATTTGTGCATTTTATATCATTTTGTTTTAAGTAACTTGATATAATGTCATAAAGATTGCTGTTGCTGTCCTTATAGCAAGCAATCACACCAAAAATTTTTGAACTCTCCATATAACTTTTAGTCGCAGAATTATATGGAAGATCATTTGCTACCATCATTACATAATGACCACTTGCGTTATAATCCAATACATTTTTTAACTCCTTGGATATACCTCCACTCACATTTATCAGCTTAATTAATTTTTTGCTGGTAAACATCGAAACGTTTGCCAATTCAGAAAACAGTAAACTGGGTGACTTATTCACTATTGCAAAATCCATCACCTGAACTGAATACTCACCCAAATTAGCAATTATTTCTTGTACATAAAAATCAACCCTACTGTTATCACTTCCATGAATTAACACACCACGTAAAGCATCAGGTTTCTCTAGGAATTTTTTAACTTTGGATGGTGTGACCCTCATGCTATCTATATGATATCATTCTCATTTGACTGTACATGAGTATCCAAAGACTCTGAGTCTCCTTGTGCAATATTATGCACATCACCTGCTACATCATCTGACTCTTCTGTTTTTCCTGTAATATAATTATAAAATTTTTTCACAGGTTGAGATATATATTTGGAAAAAAATCCTTCTTCGCTCATATTGCTTACTCCATAAAATTAACAACTTATCATTAGCATACAAATAATAGTATAGCAAAAACTATTTTGTGCTAAGATAGTGATGTTTTATAATGAGTATATTACAAAATTATTAACATTCGAGATCAAAATTAAGCCAACCTGCTTAATACTAGCCTTATAAAATAAGCGATAATTAAATATACCGCTGCAACAAGTATAATTGCAGGTCCAGTTAACAAATCAAAACTTGCAGATAACATGAGACCTGATATCCCAGAGATCACAGAAAAAACTGTTGCAACAATAATCATCTGCATTGGAGTTTTCGAAATGAGCCTTGCAGATGCTGCTGGTATTAGCAAAAATGCAGCAATGAGTAATATTCCTATTAGTTGGGCAGCAATTGCTATAAATATAGCAAGAGTGATTAAAAATTCTAGTCTAACAAAGGTAACATTAATTTTTTCAACTACTGCTAAATCTTGATTAATTGAAATCATTAACCAATAACGCCATCTAAATATTAATATCAAAGTAACTACTGCAGAGGTTAAAAAAATCAATACTATATCACTTTGATCGAGCGTTAATATATCACCAAACAGTGAGCTAATAATACTATTATTGCCAGATGGAAGAAAAGACATAAGTATTAAACTCGATGATAAAACTACATTGGTAACAATGTTCAATATCGTATCAGCAGAATATAATCTGTTAAAATTAAGAGAAAGTAGTATAGCAAATGTAATTGCAATGAGCATTATGCTAAGCGATGGGCTAATCTTAAAGATTAAAGCAAGTGCAACACCAAGCAACGAAGAATGGGACAAACTATCACCAAGATAAGATAACCTTTGCCATATCATAAACGATCCTAAAGCGCCTGTTACTAGGCTAATTACAACTACTGCAACTAGACTGTTGATGAAAAAGTCCTGGGTAAGCATGCTATATGGCTATTAGATAACTGACAACAAATCTATCTTCGGATATCAGAATATTATGGGTTCTGCATGCAGAACCTGTTGTCATAAATTCAAAATTTAAACCTTTTTGTTCCATAAGATAGGACTTCACTGAAGAACTTAGTATATTGCGTGTTTTACCAGTACCTATTAACAAAATTTCTATTTCCTCTGTTAAAAAAGATTCAAAATACTCCTTGCTGTTTATATCACTTTCTTTCAATTTTATCACCTTTTCAGGAAAAATTATAATTGAGCCGCAATATTCTTGATTGTTTACCAAAAATTTTCCTTCCCTGTAACCATTTATAAGATTTTTATTCTCGGAAATTAAGGGAGTTATATCCATAAGTCAAACTATTAATTGAGTGTTGCATACCCACCATTCTGGTTGCTTTTTTCCGATATTAACTGCAGCAGCTTTTGCATTTTCCTCACTATCGAATATTCCAAAGCATGATACACCACTGCCTGACATGCGAGAAAGTATAGAGCCTTCTTGTGACTTAAGTGTTGATATCACATCCTTAATTTCAGGTACAAAGCTTATTGCTATTTCTTGAAGATCGTTTCTCGTCTCTTTAAGAAACTTCAACAAATCCTTTTCAGCGTCATCGCTCCATTTAATTGGCTCAGAAAATTTTCCTTCATGTTTGGAAAATACCTCTGGTGTACTCAAAAACCTTTTTTTCGGTTTCACAAGCACCACATTTGTAGGTAAAGAGAATTTTTTAATGTGGCATAATTCTTCGCCAATACCTCTAACAAAAACTGGCTTGCTATCTACGCTTGCGGGAACATCAGCACCAACGTTTAAGGCTATTTCATTTAAAATCGTCCTATCAATCTCCCACAGCTTCCCTAGCGTACGTACCACAGCTCCAGCATCTGAGGATCCGCTACCAAGTCCTGCAGCAATTGGTATATTTTTTACAACCTTTACAGTGACTTTAGTGCGTACAGGAGCATGCCTAAGCAGCAGATTAACCGCTTTCATTACAGTGTTATATTGGTTATTTATTTTAGACTCGGAGTTTATAAATTCAACTGTAGAGTTATCGTATCTAGAATCCTTCTCACCTACTTTTATTTCCAAAAAATTAGAGAGATTAGCAAAGACAAATAAACCTTCAATCAAGTGATACCCTGTTTCTTTTTTGTCTACAACATGCAAAAAAAGATTGATTTTTGCAGGCGCCTTTACACAAAAACTTTTCATTATATATCTTCACTAACACTATTTTTACATTATATGTATAATGCTATTCTAGTCAACTTTTATAAGGTTCTCGCACTTCTGATGAGATCAAATGCCATAAATCCTAATTTCTCTGTGTGGGTAAATGCGTCCGCTGGTACAGGCAAAACAAAAATCTTAATAGACAGAGTATTGAGACTTTTATTAGAAAACAAAAGAAATATTCTTTGCTTAACATTCACCAATGCTGCAGCAAACGAAATGGAGAATCGCATTCACAGCATACTCAGTAAGTGGGCAATATGTTCAGATAGTGTGTTGGCAGCAGATCTAGAACAACTAGATTTCTTTCCAATGTCATCCCAGTGCGTGACACTGGGATCCAGAAAAAATAAAGATTATTTAACAAGAGCAAGAAGGCTTTTCTCTGAACTGGAAAATCTTGGTCTAACTATACAAACCATACACGCTTTCTGTTACAAATTAATCTCCAGCTTTCCTATAGAAGCTGGCATTGCTCCAAATTGCACGCTGAGCGAATGCAAAGAATTACATTCCATCATATTCAATAAAGTGCTTCATAACGAAACTGTGCAGGATGATATCAACCTTATTGCAACTGAAATTGATGAAAATAAACTACGCGATTTGCTTTATACTTTATGTGTAAAAAGATCAGCGTCAGCAAATGATTCGAAATATATCAAAGATAAATTGAGCGCCCCAGATGAAATTCATGACTTACAGAGTGAAACAATTGAGCACGTGGAAAGACTAGCCGAGATATTAAGTGAAGGCAGTAAAAGAGATCAGAGTTATAGTGAAATACTTTATTCTACTGTCATCCCAGCTGGGATCCAGAAGAAAAGAACCAGCGTCACGCGCTGGAATGACACTAAAGTAGAAAACCTAGCCAAGGTCTTTTTAAAATCAGAATCGCACGAAAAAAAGAGCATATCATCCATTGCAACAAAAAGTATTTTGGAGAAATTCAAAGATGCAGAGCAAATAATAGAGAGCGTTCAGAATGTAGTATTTACCCATATAAGAGACATGAACTCTTATCAAATATTCAAGAGAACCAGTAGCTTACTTGGTGTATTTAAAGTATATGTTGATTTGTATAATAGTGAAAAATCAAAAAATGCACTGCTTGACTACAATGATATAATCAACTTAGCAACAAATCTTCTTAGCAATCCAAACTATAAAGATTGGATATTGTTTAACTTGGATCAAAAAATAGATCACATCCTTGTTGACGAGGCACAAGACAATAGCATCAGCCAGTGGAAAATTATAACAAATCTCTGCGATGAATTTTTTGCCGGTAATGATGAAAAGCGAACCTTATTTGTTGTTGGTGACGTAAAACAATCCATATACAGATTTCAAGGAGCAAATCCCCATCTATTCAACTATATGCAACAATACTTTCATACGAAAACTGGTGGTAGAGATTGGATATCATGCCAACTTGAAAAGTCATTTCGCTCAACTCCAGAAGTTTTGATGCTTGTAGATAGAATATTTAATAACTTCCGCGCAGAAATATCTTTTAATGATAATGAAATAAAACATGTTCCACATAGAGAAAATGACCAAGGATATATTGAAATTTGGCCAGCGTTACCAAGGCGCAAAGAGAAAGAACAGCAAGCTTTACAAATTCCTCTGACATGCAGGGAAAATTATATAATAGCAGACCGATTACTTGCTCAAACAATAGCCAACAGAATTCACAATTGGTTAAATGAAGGGCGAATTTTAGTCGCTAAAGATCGCCATATAGAGCCAAGAGACATTATGATTTTGGTACGGCAACGAAACGTATTAGTTGATTACATAATAAGCGAACTTAAAAAAGCAAACGTGCCAGTTGTAGGCCGGGATTATTTTAGAATTATGGACTATATAGCCGTGCAGGACTTAATAGCTTTGGCCGAATTTTTACTCCTCCAGGCAAATGATTTAGCTCTTGCAAATGCTTTAAAATCACCGCTATTTAATTTCACCGAGGATGATTTATTTAACATTGCATACGACCGTAAAGAGCATTCACTATGGGAAAGAATTCAGGATTATTCTGTGGTTATCTATAGTGAATTAAACTATCTCATTAACTTATCTCGCATAGAGTCTCCTCTTGCACTATTTACACATATATTGCGTACAGGTAAGAAGAAATTTGCTGCAAGGCTAGGTCTTGAGTGCTTTGAGGTTCTAGACGAATTTATGAACCTCGTGTTGCAATTTGAAAACCCATCTCTTCAAGCGTTTGTTCAATGGATCAAGGAGAATAATCCGGAGATTAAGAATGATATGCAATCAGAACGCAATGCTGTGCGAATAATGACAATTCACAAATCAAAAGGTCTGCAAGCTCCCATAGTATTTTTGGTTGATACAAACACAGTGCCAAGAAACAGTGAAAGCATTATCTTTGATGGAACAGAAGTGCCATTTTGGTGTGGAAAAAACAACAACGCTTATTGCGATCAAGTAAAAAGAGAGAAAAAACTAGAGGATTATAATGAATATTTGCGTTTATTATACGTAGCACTCACGCGTGCTGAAGATGAGTTATACATCTTAAGTAAAGAGCCAGTGCAAAAGGGCTCTTGGTATGATCTAATCACTAAGTACGGAGAGCCATATGAAAAGAAACAAAGGGATTTACAGCCAATATTTAAAGAAAAAGTTGAAGTATTATGCGTGAATGCAAACTACCCTTACATTTATAAAAAACGTGATTATTTTGACGTTCCGGTCATTTCCCTTCCACCAGCTTTAGCCCACTCTTCGGTGTCATCCCAGCGCGTGACGCTGGAATCCAGTGAAAAAGAAGGAGCAGAATGGATCCCAGTGTCAGCTACTTGGATGACAGATGGTTATGCAAGAGGCCTGATTATTCACAGCATATTGCAGTATATGCCCAAGATAGAAAAAGAAAGGAGAAAAAATTGGGTCAGAAAATACCTTGATAACATCAGCGAAGATAAGGATGAAATTTACAGTAAAATATTAGCCTTTAATGAAAAATATGGCTATTTGTTTGACTTGGAAGGCAAATCAGAGATTACACTGAGTGGAACAATTGATGGCAAGTCAGTATTAGTACGACTAGATAGGCTATGCATAACGCAAGATAAAGCAATCATAATTGACTACAAATCACACCGTAACGTTTCTGTTTCCTTATTAAATGAAATAAAAAAACAGATGTTAATCTATAAAACCTTAGTACAAGAAATATATCCAAACAAGCAAGTAGAGTGCGTGGTTATTTGGGTGGAAGATTTAACCATTCAATCTGACTTTTAACGAAACTTGATTGCAAGAAATAGCTACTACGTCATACCGCCGCAGACCGTCATACCGCGATTCATTCGCGGTATCTCAGCCGCTAACACGTCGCGGAATGACAGCAGTCCTACGTCATACCGCTGCGGATAGATCCCGCTAACAAGTAGCGGGATGACGAATTACTTAACTGTCATACCACCGCAAACCGTCATACCGCCGCGGTATCTCAGCCACTAACAAGTAGCGGGATGACGAATTACTCAACCGTTATCCTGCTGCTCCTTTCTCGTCATCCCGCTACGTGTTAGCGGGATCTCAGCATAGCTATCTTAAAGCTAAGTAATATAAGTCAATCCAGCTAGGATTCTTTTGATTGATCAAATTAATTTTCCACTGCCTTGGCCATTCTTTCAGGCGCCTTTCTCTTGCAATAGCTAAACTTATATCTTCAAACTCTTCAAAATATACAAGTTTATTTACATTATATCTTGATGTAAAACCTGAAACAATTTTGTTTTTGTGTTCCCAAATCCTCTTGATCAAATTTGCAGTTACACCAATATATAATGTGCTATTAGCTTTATTTGTAAGTATATAGATATATGATAACTTCATCTTAATCGTTTATAGCTAAAGTAACTGAGGTTTACCAACATTATACTACACCATCATACCACAATAAAACTTACCGTCATGCCGCCGCAGATAGATCCCGCTAACACGTAGCGGGATGACGAGTTACTATACCGCGGCGGTATCTCAGCCGCTAACAAGCAGCGGGATGACAGCAATCTACGTCATACCGCGATTCATTCGCGGTATCTCTTAGCCGTTAACACGTAGCGGAATGACGATTGTCGGTAAATCTAAGTTACTGTAGCTATAAAGGCTTTCACAACAACCTATTTTCCTTGAAACTAAAATAGCTACTGAATGTAATAATAATGTGATCTATTAATTCTATTCCTATACTTTGGCAAGCTTCTGCTAGTTGTCTAGTGAGAGATATATCGCTATTTGAAGGTTGTGTATCTCCGCTTGGATGATTGTGAGATATTACAATGGATGTTGAACCAATCAAAAGTGCGCGCTTGATGATCTCTCTGACATAAAGAGGAGTTTGATCTACTGTACCAATATTTTGCAAGTCTTCCGCTATTAGACGATACTTTTTATTCATATAGATGACACGAAAATTTTCCTTATTGAGGCTTCCTATACTTATTCTTAAATAATCAAGCAATTTTTCCCAGTTATCGATTACAGGCAGGTTTTTTATTTCTTCTCTTGCAGAACGAACAAAGGCTTGTTTTACACAAAAGATGGCAGATATCGCTGCATTGCTGACATCATCAACGTTTTGCAGCGCTTCCAGGTCAGCATTAAAAACTTTATTTAAGCTGCCAAAACTTTCTATCAAACTCTTTGCCACCGGTTTTACATCAATTCTACTATATGCTGAATATAAAATGTGCTCTAAAACTTCATAATCAAGTAATGATTGTCCATTATCTAAAATAATTTTCTCTCTTAGGCGCTTTCTATGCCCCTTTTTGTAATTTTTCATCATCAATGAATTGCTTATCTCTTGTATAATAAGAAATTAGATTTTTAAGTAAAATATTTAATAAAGCGCATGACGCACAATTGTAAGAACATTCATTTTTAAAGACAGCAAATGGTGTCATGAAAGTAGCTGACGCGAGCTCTACGTCATACCGCCGCAGACCATCATACCGCCGCAGACCGTCATACCGCGATTCATTCGCGGTATCTCATCCGCTAACAAGAGATCCCGCTCACAAGTAGCGGGATGACGAATTACTTAACCGTCATGCCACCGTGAACCGTCATACCGCGATTCATTCGCGGTATCTCTAGGTCCCGCTAACAAGTAGCGGGATACTTGATCTTTACAGGGATGACGGTTGTCGTTTAGCTACAAACATTAAGAAATTTACCAAATGAAAAAAAAGGCAAAAGAAGCCCTAGTCATTGTCTATTTTCAGTATTTGGCGTTTTTTAAATCTTAAACACTGCAATTTAGCTGCTTTTAAACGCAACTCACCTTAGTTTAAATGTTTAAGAAATTTACTAAGCAGAAAAAAAGGCAA
>NODE_17_length_11856_cov_5.933819
TACAATAGCTTCACTATCATGATAAGGGCGCTGGCGAAGGGTGTCAAGTAAGTTTTTTCGTTTCTATTCCCAATAAAAGTTTGTTATATGGTTATGCAAGAAGTTTAATACTCATAGTTTCAAGCATATACTGAAATATTTCATTAGCTATAGCAACATCTTGGCGTGGGGCTTTGCCGTGTTCTATAAACACAGAGATTGCATAGCGCGGGTTATGGTAAGGGCCATAGGCGATAAATAACTTATGACTTTCGCCCTTAGAGTTTATTTCTGGTGTACCGGTTTTGCCAGCAATTTGTATACCGCTTAGCCCTTTCTTATAGGTTCCAGTTTTAGAATTCACCACGTCAAACATAGCTTTTCGAACTATGCTAAGATGCTCACAATCCACATCAATATCGGGAAAATCTTGTATCGTTTCATTCATCTTAATGCGGGGAATTACCTCTTTTCCTGTTGCAATCCTCGCTGCAAGAACTGCAAGCTGTAGTGGTGTTGTAAGCATATACCCTTGTCCTATAACTAAGTTGATAGTGTCACCTAAATACCACTGCGAATATAGCTTTCGTGTACGCCAATCTCTATCTGGCAACAACCCTGGAGCTTCTTCTTTAAACGTTCCAATCAGTGGCCCACTTCCAATACCAAATTTTCTGGCCATTTCTACTAGAGAGTCTACACTTATTTTTTTCCCTATATTATAAAAGTAAGTGTTGCATGATAATGCCATTGCCTCATTTAAAGATACATACCCATGGACTTTGCTTTTCAGACAACGAAATTTCCGCTCACCTATTTTCATATAGCCCTTGCACGAGAATTTCTCTTCTGGTGTTATTATCCCGTCTTTTAAACCCGCAAGCGCAACTATTACTTTAAATATTGAACCAGGTGGAATTTGATATGATAACGCACGATTCACGAGCGGCAATGAAGGAGCATTCAAGCTCTCCCAAGTCTCATTTGATAGCCTGCTAGCAAAAAGATTATTATCGTAAGAAGGTGAATTATATAATGCTAAAATTTCTCCATTATTTACATCAATTACCACTGCGGAGCCTTGGTGATCTTTAAATACCTCTGCGGTTTTCTCTTGCAGATTAATATCAATTGTCAGTTGTACATCTTGTCCGTCTTGTTGTGGTATGCTTGATAATTCTTTTATGAAGCGTTTTTTAGAATTTATTTCCTGCTCAGATTTTCCTGACTTGCCTTTCAATATATGATCATATGTATATTCAATACCGCTGATTCCTACTTCGCTTATGCCTTGCTGTCTTTTTGTATATCCGATTACATGAGAACACATTGAACCAAACGGGTAATAACGTTTATAAAGAGCAGTTATTTTTTCTGACGATTTTGCTATTTTAGACTCGACTTCTGATAATGTCTGCAAATCAACTTCCTTACCAGAACCATCAAACAAAACAACATACGAAATTTTGTTTACCGCAAGTTCAATGCTATTCCTATCTAAAATTTTGCCCCGCTTAGGCATAATAGTAGCAACTCTTATTCTATTACTATTAGATAGTGCTTCGTACTTTTGTCTGTTTCGTATTTGTAAATTATATAACCTGCAACTAAAAACCGCAGAAATGGTAAGCTGAATACCACCTAATATGAATGCTCTGCGGTTAAAGACTTTGTTTTTTGTCCACATAACATTCCTTCAAAACACACTTTTTTCCCCTCTTTTATTGTTACACTTCTGGCTTTTACCGTATTACAAACCCTTTTTTCCCACTCACTTAAGGTCACAAACTTATAACCTGATTTTTTTAGTATTTTAATAATATGAGGTAAAGCTTCAATTGTGTTTGACCTGTTATTGTGATCATGAAACAGTATAACTGCTCCATTATGTACATTACTTAAAACTCTTTCAACTAAAGTTTCTGGCTTATCACCTTGCCAATCTAGCGAATCAACTGTCCATAATATTGAATACATATTTAATTGATCAGTATTTTCAATCAGATTATCGTCATAACATCCATATGGCGGACGAAACCATTTTACATCTTGTTTTATTGCATTTTTAATTGCTGTATTTGTCTTTTCCAATTCTTGCAATTGTTCCTCACTTGAAAGTGATGTCAACTTCCTATGCGACCAAGAGTGATTGCCTAACTCATGACCTGATTCATGAATTTTCTTTACTATTTCAGACGTTTTTTCATTTATACGTTCACCAAGCACAAAAAATGTTGCTTTTGCTTCATAGCTTTCCAGAACATTAATAATATCGTTTACTCTATTGTTAGACGGTCCATCATCAAACGTAAGCGCAACAAACTTATCGTCGTTATTCAATAATTTTTTTATATTACTTAAATTTCTATATGATAGATCTAGATTACAACTGAGCCCACAGTATGGTAAATTAAAATTACAATCACTACAAAAAGCCGTACTTGAATATAGTAAGAAAAAAGTGATTATCCTTATAAACATTTGTAATCAGCAAAGTGATAGAATACTACACTTTTTTGCTAAGTTAAGCCATCTTTAATTGCTGTAGCCTTTACTTCATCGCTTCTTTAATATATTGTATTAACAATTTTATATAATATATTATGATTGCAAATATAAATACCGTTGTGCTTCAGGGAATTAGCACAGTAAATGTCAATGCACAAATTCATATGGCAAATGGTATTCCAGCTTTTAATATTGTTGGATTGCCAGATAAAACTGTTGCGGAATCCAAAGAACGCATCAGAGCAGCGTTAAATTCAATCAATCTACTACTACCTCCAAAAAGAATTACAGTTAATCTCTCCCCTGAGGATTTACTGAAAGAAGGTAGTCATTATGACTTGGCTATTGCTATTGGACTACTTGTTGTAATGAATGTGATACCAGTTGAAAAAGTTCAGTCTTATATCATTATGGGTGAGCTTGCCCTTGATGGCAGAGTTATTCCAGTTTCAGGAGTGCTGCCAACAGCGATCAATGCAAAACAGGCAAATAAAGGAGTAATTTGCCCAAGGGGAAATGGAGTAGAGGCTTCATGGGTAAAGAATGTTTCAATTCTAGCTATAGAGAAATTAACTGATATTATCAGACACTTTAAGGGTGAGCAATTAATTCAGCCAGTAATTTTTAAATATAGTGATGCACCCAAAGAAAAAAGATTGGTTCCCGATATGAAGGATATTAAAGGCCAAGTTGTTGCAAAAAGAGCAGCTGAAATTGCAGCAGCAGGTGGGCATAATATGCTTCTTGTTGGCCCTCCTGGTACTGGAAAATCAATGCTTGCTAAGCGCTTTATAGGATTGCTGCCTGATTTAACCGAACAGGAGATGATTGATGTTAATATTATTTCCAGCATAACAAAAACTGGTAATGAAATATTCAAAGTAACTCGCCCCTTTCGTGAACCTCATCACTCATGTTCCATGCCAGCAATGATAGGAGGAGGAAAGAATGCAAAACCCGGAGAAATTACCATGGCTCACAATGGCGTGTTATTTCTTGATGAGCTACCTGAATTTCCAAGACTCGTGCTTGATTCTCTGCGCCAACCACTTGAAGATAGAAAAGTTACCGTTGCAAGGGCAAATGCTCACATAACCTACCCTGCCAATTTTCAACTGATAGCTGCAATGAACCCTTGCAGGTGCGGTTATTTAGGTGATGCAAGCAGATCGTGCAACAAAGCTCCAAAGTGTGGCACAGATTACAAAAACAAAATATCAGGCCCATTGCTTGATAGAATAGACATATGCATTGAAATGCCAAACGTTAGCATACTCTCTCCTGAAATCTCTGTGGAGGGAGAAAGTACTAAAATTATAAGAGAAAGAGTGATAGCAGCAAGAAAAGTTCAAACTGAGCGCTATAGTGAATTAAATATTCGTTGCAATTCAGAAGTAAGCGGTGAAGCATTTAATAAATTTACTGAACCAGATCAGGCAGGGTTAGAATTGCTAAAATACGTACTGAAAGAAAATTACATTTCCAATCGAGGCTACACACGCGTATTAAAAGTTGCAAGAACTATTGCAGATCTTGCAAAAAGTGAAGAAGTAAAAAGAGCACACATTGCTGAAGCGCTCAATTACAGAATAAAGGTATATTAAAAAATTAGTTTACTTGACAGGCAATTTTTTTTACTATATGCTTCCTTAATGAAATTTTAACATTCTATTTAAGGAGTAGAGTTATGGCATTAACAAATTATGAGTATAGAAAAGATGATGGCATTTTTCATGCTATTTCAGAAGGATATATACAAGCTAAAAAATACTGGGGAATTCCTGGTGCTGCTGGTGGAGCTGGTCAGTACGCTATGCATAATAAAGGGAGAACAGCATTATTTCCGCTTACAGTTGCAAGTGTTGTCTTTACAGCAATGCATATGAAAGCAGGCTTTGTTAGTGCAGCAGAAGCTTCTGGGTTTCTTGCTAAGACTGCCAGTTACTTTGTTGGAACAAATCAAGCAATAGCTGCTTCATTACCTGGATTTATCGGAACAGGTGTTGCTGGTCAGATAGTTGCGGGTGCCATAATGGCAATTGCTGCAGTTGCTGCTGTTTATGGAACATATCAAGTTGCCTCAAAATTAAAAGATGTTGCAGTTGAAGCATTGAAAGGGAAAGATCAGACAATATAATAATCTTCAACAAAATAAAAAGGGATAGGTTTCTGTCCCTTTTTATAAACGTTTTCTATTTTTTGCATCGGTTAAGTGATGTCATCTAAGAATCTAGTTATTATAATTAACGGCACTTATTAGTATAAATGTTAAGAATAAGTAAATCCCGTTTACTATTTACGCCTATAGAAGTGAAAAGTATTTGCATATTATTAAAAAAGCGGTAACTTATTATCAAGTGAATTCGCTAAATTTGAGTAATTTAAATGTCTATTGATCTTAGTCTGCCGGAGTTGCCTATATTACACCCAAGGATTACCGTTGTGGGAGTGGGTGGTGCTGGTGGAAATGCTGTGAATAACATGATCCAATCTAATTTGCAAGGAGTGAATTTTGTTGTCGCAAATACCGATGCTCAAGCACTAGAAAAGTCGTTATGTGATAAAAAAATTCAGCTTGGCATTAATTTAACTAAGGGGCTTGGTGCTGGTGCTTTGCCTGATGTTGGCAAAGGTGCAGCAGAAGAGTCAATTGATGAGATTATGGAGCATATAAAAGATAGTCATATGCTTTTCATCACAGCAGGAATGGGCGGTGGTACTGGAACCGGTGCAGCACCGGTAATTGCAAAAGCAGCCAGAGAAGCAAGAGCCGCAGTTAAGGATAGAGCGCCAAAAGAAAAAAAGATATTGACTGTTGGAGTTGTAACTAAACCGTTCGGTTTTGAAGGTGTGCGCCGTATGCGCATTGCAGAGCTTGGACTTGAAGAACTGCAAAAATACGTGGATACACTTATTGTCATTCCAAATCAGAATTTATTTAGAATTGCAAATGAAAAAACTACATTTTCTGATGCATTTAAACTTGCTGATAATGTTCTGCACATTGGCATCAGAGGAGTAACTGACTTGATGGTCATGCCAGGGCTTATTAATCTTGACTTCGCTGATATAGAAACAGTAATGAGCGAGATGGGCAAAGCGATGATCGGCACCGGAGAGGCAGAAGGAGAAGATAGAGCAATTAGTGCTGCAGAGGCTGCAATATCTAATCCATTGCTTGATAATGTATCAATGAAAGGTGCGCAAGGAATATTAATTAACATTACTGGTGGCGGAGATATGACTCTGTTTGAAGTTGATGCTGCAGCCAATAGAGTGCGTGAAGAAGTAGATGAAAATGCAAATATAATATTTGGTGCTACTTTTGATCAAGCGATGGAGGGAAGAGTTAGAGTTTCTGTTCTTGCAACTGGCATTGATGGTCGCAATAATAAATCAGAAACTTCACCTATAAGTCAGAGCGAAGACTCAGAGAAAGAGAAATTTAAGTGGCCATATAGTCAAAGTGAAAGTACACAAGACAAAACACTGGAAACAAAACCAGCTGAACAGGTAAGCGAAGGAGCTAAGTGGGGCAGCAATATCTATGATATACCAGCTTACTTAAGAAGAAAAAAATAATGCAATTTTGGCTACTTAAGTCAGAGCCAAGTGAATACTCATGGCAAAAAATGGAAAAGGAGCAGGTAGTTGAGTGGGATGGTGTGCGCAATTATCAAGCTCAAAATTACATGAAAATTATGAAAGTAAGCGATCTTGCGTTTTTTTATCATACAGGTAAAAAGAAAGCAATACTTGGAATCGTTGAAGTATTTAAAGAGTATTATCATGTTAATGATCCCAAGTTCGGATTAGTGAATGTAAAGTTTTTGAAACCTTTAAATAACCAAGTAACGTTAAATAATATAAAACAAAACCCACTTTTGAAAAATATGACTATATTAAAACAACCACGTTTATCAATTGCCCCAGTTTCGGAAATTGAATGGAATGAAATAATAAGGATGAGTGATGTGTAATACCTGTCATTTCAGTTCCTAAATGATGTCATCTCAGCACACAACGCACAGCTGTATGAATATTTGTCTCGAAGGCAGTGCATTAAACGTTATAGCCGATTTTGCATCAAACACAAAGGTGTCATTCCAGTGCTTGACACTGGAATCCAGCCTTAATGCAACCACATTAAAGCCGTTGTGTTTTAATATAAGATTAGCTACTTTTATATTCACTAACTTGATGTCTAATCAAAATTCCTGGATCCCAGTGCCTAGACACTGGGATGACATCCTTCTAGTGTACAATATTCGTACAGTTGTGTACATGACACAAGGGTCTATAACTCTTCTTTTTTGGATTCCAGTGTCAGCTATTTGCATGACACCCTTACTGATGTGTCACTCATGTTAGAAGTAAATATTCTTGACAAGAAATGGTGCAGCATTATAGAAAATCCTAAAAATTTTGTATTAGGTGTCATCAATGCTTCTCTAAAAGAATTAAAAATAGACCACTATAAACCAAATATATCAATAGCTCTGGCTGATGATGACTTGCTACATCAACTTAATTTAAAATTTAGAGAAATGGATAAGCCAACTAACGTACTATCATTTCCGTATGAACAATTGTCTAATGAGTGCGATTTAGGAGACATAGCAATTTCAATAGACACAATAAAAAGAGAATCGCATGAGTATTATATACCCATTCTTGCTCACATTGCACACATGTTAGTGCATGGATTACTGCATTTACTTGGTTATGATCACCAAAAAAATGAAGAAATTATAATGAAAAATCTAGAAAGAGAGATTTTAGCTTCGCTTGGCTACAATATGTGTGCGATTTAAAAGGAATTTAATAAAAATATAGTAGATGATAATAAAATATGTTATCTACAAAGGGTTTTAGCTATAAACAATAAAAGGTAAGTGATATGGTTCAGTTTTCTTTGCCAAAGAATTCTAAAATTAATCAAAAGGGCAAAATTTATCCTATTCCTGCTAGAGCAAAAAACATCAGAAGATTTCAAATTTACCGTTGGTCTGCTGATGACGAGAAAAACCCTAGAATAGACACATTTTTTATTGATATGGATAGTTGTGGCCCTATGGTACTTGATGCATTAATAAAAATAAAGGATGAAATAGATTCGACTTTAACTTTCAGACGTTCTTGTAGAGAAGGCATATGTGGATCTTGTGCCATGAATATTGACGGAACCAATACTCTTGCATGTACTAGATCTATACATGATATAAAAGGTGACGTAAAAATATATCCATTACCTCACATGTATGTAATAAAGGATCTAGTCTCGGATTTGAGCCAATTTTATGAGCAATACAAATCAATTAAACCTTGGTTACAAGCAGATAAGCCTGCCCTACCAAATAAAGAATACTCTCAATCTTCTGAAGATAGAAAAAAATTAGATGGCTTGTCCGACTGTATATTATGTGCTTGCTGTTCGACTGGTTGCCCAAGCTACTGGTGGAATAGTGATAAATTTTTAGGACCAGCAATACTATTACAAGCTTACAGATGGATTGCTGACAGCCGTGATAATAAGACAGGTGAAAGACTTGATGTTTTAAACGACCCATTCAAGTTGTATCGTTGTCATACAATAATGAATTGCACAAAAACTTGTCCTAAAGGACTTAATCCAGCAAGAGCAATAGCGAAAGTAAAACAGCTCATGGTAGAGAGAGAAGGAGTTTAAGTATTATCTTTTGCATTCTTCGTAAGAGAACAGCAAACCTTCCGAAGCGTAGGGTATTGTTAATACCCTGAACGCTTTTCCGTTTGTGAAGTGCATCGTATCATCGTACGATTCAAATAATTTTTTGAACAACTCATGTCTTTGGTTACTAATAGTTTGAAAATCCTCTTTTTCTAAAAGCTTTTTAGATTCGAAGAGGTAAAGCATAACTTCGTGATAAGTTGGGTAAGATGCCAAAAATTTTGGGTCAAATTGAAAGGTTTTTATAAAAGCATTATTATAAAATTTTAGCTTTTGATTCTTACTATATATTACTATAGCAACCGGTAACCTCTCAAGCAAATTTTTCTGTGTAGCTAAATAACTGTTTAATTCAGTATATAATTTCTCTGCATCACTAACATCTTTCCCATACATTACTATGCTACCAGAACCTTGTATTGGAATTTTAACAAAATCGAAAACCTTAGGTTCGTTCTTATAAGTTATGACATGTCTTCCTGGTTTTGTGCTATGAGCGCTACCGGTAATAGCAAATTTCTTAGAACCATCTACATATTTATCATAAAACAAGTTATAAAATTCCACCTTTCTACTCTTGTTATATCTTAGTATTGGAAATGGTAAAGAGTTGAAAACGTTTTTATAGCTCTCCACTTCCTGTGTAAGCTTACTATTTTCTAACTCAAGTCCGTTAGCCTTTATCTTACAGTCTGAGACATTCCTTATCCATAACAGCACACCTATCACATTGTTAGAATCATCTATTATGCTTCTACCGTAACATATGCAATAAACCTCACTGTCTTTTGACTTTAAATCTAGAGTAAAAGATTTATTTATTTCCTTTGCCTCAACAAAATTTTTGATTAAGCTTTCTGACTGCTCAAAAAAATTCACAAACTCATTAAATGAGTAAAAAACAGTATTAAGCAAAATTAGTAAATTGGGAGAGAACTTTTCTATACGTTTTTTTGCATCCCAAATATAAAACCCATCATTCACAGTATCAATTAAATTATTTATGATAACATTTTGATGCTGTAAGTTCTTAATCTTATTACTAATTTTTAATTTAGAATAAGAGAGAAAGAATAATATTAGAATCAATATTAAAACCACTTCATACAAAAAAAACATAGCACTTTTAAAACAAATGTAAAAATTTGTAACCGCTCAGAATTATGCTGAAGAGGTATATAAGTAAAGATTGCCTAACATTTGAAAGCCCAATCTCTTATAAAGGTTCACAGAAGATTTCATACAATGTGCTACTATATATTTGCATTCAAGCTGTTTAGCTATCTTTATTCTTTCTAAAACCATTTGGGTACCTATTCCACGATTCCTGTAAATTGGTAAAACTCCATCACTATAAAAACCAGCTACGCTATCTTGAACATAAAGACCGCATGTCTCAATAATTTCATTATTTAGTGTTACAAGAAAAAATCTTAATCTTGAGTTCTTATCATCATAATTTGATAATCCGCGAAAAAATGTGCTGACAATTCCAACGCCATGATAAAAAATTTTAGAAGTGTGTAGATCTAACTGTTCTAAGAGGTTGCTACCATTCACAGCATTTAACCTCAAGTTTGGAATAACATCAGCAGGTAAAAAGTAATTTTTCATATTAAGTAAAGCTTTTTTTGGTGTGCTAACGTGTTTTATTTCACACTTTTCTAAAATATCTCTTATTTTCATATGTGAATTTATTACCCATGTTGCTTCTATATCTCTTGTTCTGAGATAATCTAGAGTTTTTTGTATAGAAAGCTCGGTACATTGATCTCCACAGAACACAAAATTAAATAATGACTCCCTGGTACCATTTATTGTAAATATGATGTTATCAAATTCATCGTGTACTTCCCACTCAGATAAATTCGCTGTGTACAGTATATAATCCTTTAGATTTTGAACAATTAAGCTTGAATAATAAATTTTTTTATCCTGCATACACCAACAATAAACAATAAAAGGCTCCTATAAGAACACAGGCTAAAATTGCAGCTATAACGTCATCTAGCATAATACCTAAAGGACCTTTGGTATTTTTATCGATTAAATTTATAGGCCACGTTTTTATTATATCAAAAAACCTAAAAGAAAAAAAGCACAACAACAATGAAGAACAATTCATCTCTTGGCTTAACAATATCGAAACTAAAAGTATCGTCAGCAATTGACCAACCACTTCGTCAATTACTACCTCTTTTGGATCACATGAAGTCTTGTAATGTTTTATATAATTACCTGTAGACCATAATCCAATTAAGAATAAAAAAGAAATAATTGCTGCACCTAAAATTTTGTTGCTCAGGATTACAGGAACAAGCGGAAAAGAAGCCAAACTACCCACAGTACCTGGCATTTTTTTTACTGTTCCAGACAGCCACGACGTTGATATTAATTTATATAAAAATTTCACAATATATCCAAATACAAAATTAACTTATAAGAACAGAAAGAGTATCCTCTATAGAGGCGCTTTCATACAATAATCTATAGACCGCTTCACATATAGGCATTTTTATCTTTAGCTTTCCTGCTAAATTAAATATGGACTCAGCAGTGCTAAAACCTTCAATCACTGACTTGCCTTCTGACAAAATCTGCTGAACATTAAAGCCATTGTCACTATTACCTATTTTAAACCCAAAAGATAAGTTTCTTGAATTCAAGGATGTGCATGTCATAATTAGGTCACCCAGACATGCTGGCCCAAGTAGTGTATTTATATCCACACTACCGTCACCAATTTTTGCTGAGTATAAAGCCTTAATTTCGCTCATACTTTTCGTAATCAATGCTGCATGAGCATTAAACCCAAGTTTACTACCTAGAACAATCCCACACGCTATAGCAAAAACGTTCTTTAACGCTGCACAAATCTGTACTCCTATAATGTCGTTACTAAACTCCAATTTAACATTTTCTTGTTGCAGCTCTGATACTAGCTTTGAACCTAATGTGTTATTTTGGCATGCAAGAACCATTGAATAGGGTAATTTTCTTGCAACTTCTACAGCAAAGCTAGGACCTGAAAAAATAGCAATAGGATTGTTAGGTAAAATTTCATTTACTATTTCACTAGGTAATTTTAATGTAGACTTTTCTATTCCCTTACAAGCTAAAATTATTGCTACATCTTTTTTCAGATTACAATTATGCAATTGCTGACATACCTTCCTCAGAGACTGAGTGGGAACAGCGAGGATTGTTACTGAAGCATTAATTATGTCTTCAATAGCCAATTTTACTGACACATTATCAGAAATTCGACAACCGGGTAGCTTGTCACTTTCTCTTTTCCCGTTGATTGATTCAAATGTAGTTTCATTGTGAGTCCACAAAATCACATCTTTCTTACTACCTAATGAAATTGCGATTGCTGTACCCCATGCACCAGCACCTAAAATTGATATTGCCACACAATATTCCTGAAAATATTACTTATACTTTAAAATAGTAGGATAAGTAAATTAAAAATATAACACAGACATATAGAATAGTTAAATATTTATTAACCGAAGTATTCTTTTAATAATAGTAACTTTAATTCAATATTTACTAAAAATATTATTACTATCATGGTATGTCTATTATATTTTAGATCTATTTATATAACTTTGGAACAATATATTTACTATTAATTAATAAGTGTAATTTTGATC
>NODE_18_length_11544_cov_9.448690
TAATCCTTACCTTTTAATCTGCAGATTGGCGAAAGCAAATACAATAGCTTCACTATCATGATAAGGGCGCTGGCGAAGGGTGTCAAGTAAGTTTCTATATAATATTTTCTAAAATAAATAGACTTCTCGCATCCAATTTTGGCAGCGCGCGACACACAACTGCAATGACAAGGTGTCGCAAGATAAACATCATATTCACACGAAGTACTTGACTTGACTTGTACTAAGAAGCATTTTATATATGTTGTGTGCCCGTAGCTCAGCTGGATAGAGCAACAGCCTTCTAAGCTGTGGGTCGTAGGTTCGAATCCCACCGGGCACACTCTTTTATCAATACTTTCTATAAATCTTCAAGTACTCTGGCACCACATTTTCAATTGCTAATGGTCGAACCTTCATTGTTTCAAGGTCAACTGACTTTTCGATTGAACTATTCATCATAACTTTCACCTGATCTTGAGTAAGCATAGGGTTCGTATCTCCGGTTATTGGTTTTAGCAGCATAGAAATAATTTTATTTTCTAAAAAGAAAGCTATTAACTTTGCCATTGGAAAAGATACATTGATCAACAAACACTTTCTGTTAGTAACATTCAGAATAAACTTCAATAAGCTTTTGAAAGAGTAAACCTTTGGTCCACCCATGTTATAAATTTTCTTGTCTTGCTTATTAAAACTGATAATACGATATACCACTTCAGCTAAGTCTGTTACACATATTGGCTGAAATTTAGTTGTTCCATTGCCAATTAGTGGTAAGAAAGGAAGAATAGTTGCTAATCTTGCAAATTTATTAAAGAAGTTGTCTTCTTTACCAAATACAAGGCTTGGCCTAATTATTATTGCTTTTTGAAATGCTGAAGTTACAGCTTTTTCACCTTCCAATTTACTTTTGGCATATTTTGACAACTTGCTATTTTCTATTCCCATAGCAGAAAAATGTATCATCATAGGTACATTTTTCATTTTTGCAGCTTTTGCTATCCTTTCAGCTATTTTAACGTGAACAGCGTAAAAATCGTGCTTTTTTGCTTCATATAATATTCCCACTAAGTTTATAGCTACATCACATTCTTCCATACCATCCAGAACTGATTTTTCATCAAAAAAATCGCCTTTAAATATTGATATTTGTCCTAAATTGCCACACAATTTTAAACAAGCAGCTTTTTCCTGATTACGAGTGAATATCTTTATTAAATATCCTTCTGCTGCCAAGCGTCTTACGATGTGTTTCCCTATAAACCCCGTTCCACCAAAAATAATTACACGTTTTGTCACAATTAAAGTTCCTAATAATTTGTTACTGTAAATTAATACAATGATTTCGCTTAATATTTTATTACGAATTCCCGTACAATAAGATCCATTTTCATTCCTCGTGAGCCTTTAACTAGAATTGCGTCATTATTCTGAATAATGTTAGCTAAATCACTTTTCAATTGATTAGAATCATTAAAATGCGTGCCTCTTATATTATCTGGCAAAAGCTCATGCAATTCTAACATAAATTTACCAACTGTATAAACTTTATCTATATTATTTTCTGTGATAATCTTGACCAAATCTGTATGAAACTCTATGCTTTCATCACCAAGTTCCAACATATCACCAAGCAAAGCTACTTTTCTCTGATTAGAATATGTACTCAAAGTTTTTATTGCAGTTTTCATCGAAGCAGGGCTGGCGTTATAGGAGTCATCAATTAAATGTATATATTTTTTATTGCATTTGACCTTATGAATATTGCCTCTACCTTTCGCTACACTAAAATTCTTAAGTGCAAGTGGTAATTTTGATAAATCAAGTCCGAGGCTTTGCACAACTGCTGCAACAGCAAGTAGCGAATAAGCAAAATGCTCACCTTGTACACGTAAATTACAGTTTATAATTTGATTATCACTCAGCCTGATTTTTAAACTTAATCTATTAGCAACTCGGTTTGATGTCATTCCAGCGCGTGACGCTGGAATCCAGTCTTTATTATACAACCGTCTGATATGCTCATTTGCAATTGAACTTCCTGGATCCAAGTAGTCAAGCACTGGGATGACAGAAGATAGTGCTGAAATGACAGAAGATTCATCGTTTCTTATTAAGTTTAGTAAACAAACTTCAGCATTTTTATCTTTACCGAAGCTTATTACATTTCTATTGGCGTGTGATGAGAGATAATCATAATATTTATTATCTCTGCTTAAAACCAAAGTACCGTTATTTTTCATACCATACAGAATTTCTAACTTCGCTTGTGCAACGTCAAATAGTGATGAAAAATTTTCAGTATGTGCAGGTTCGATGTTGGTAATAACTGCAATATTCGGATTACTAATTTTTGATAATTCTTTTATTTCACCAGCTTTATTCATTCCCATTTCAAGAATTAAGTACTGGCAGTTTTTTGGAGCTTTCAGAATTGTCAAAGGCAATCCTATATTATTATTTAAGTTACCTTCGTTTGCATGGGACACTCCATATTGCGATAAAACAGTGTGTAGCATATCCTTTGTAGTGGTTTTTCCGACACTGCCTGTAACTGCAATAACTTTAGCATCAATAAGAACATTTCTAATGTAATATGATGCCATATCGTGCAAAGCTTTCAGGGTATCTTGTACAATAATGAGAGGGAAACTTTTATATTTACCCTCACTCACTATTGCAGCGATAGCTCCTTTTAAAAACGCTTCATGCAAAAAATTATGGCCATCAAAATTCTTTCCCTTGAAGGCAATAAATAAATCACCTTTTTTTATGCTTCTTGTGTCCGTTGAAATATTTGAGCTATGTATCCAATTACAACCATTTACGTCTCTTCCGCCAGTTGCATCAATGATATTATTTGTGTTCCATTTAAACATAATTTAGAGTATTCTTTATAATAAATTGAACAATAAAAGTAGCGAAAATACTACATGTTTTAGACAATGTGCAAATAATGGTTGCAATCCCTATAATTCTATCTTATAATGGATATAGAAGTTTAAGTTTTTTCGTCTATAATTAAAATGTATTTAGTTGTAGAAAGTACCTTGGAGGTATGTATGTTCACAGGAAAAAATGAAAAATCTACTTCTATACTAGCTAAAGTTGGTAATGCAGCTTCGGGAGTAGGAAGTTTTCTGGGTAGAGGTGTAAAAGTTCTAGTCAAGGGTGCAGTGTACCCTATATGGCCAAAGAATTGGTTTAAGTCCTGGGATGAAATGCGGCACGACATAAAAAATGGCGGACGTTCTATTATTGGCAACCCACTTGAAGAATATGATCCAACTATAGAAACCACACAAGCTAGTGAGGATCTTGGTGTCCAAATAATGGAGCAAAAGAAAGGAACAGGAAAGGTAACTTTTTTAGCATCAAGGACTCTGACAGGGGATATACCCTATTTGACGCCAGAACGATTAGGTGAAATAAAGCAAAACCTGCCAAATGTAACTATCTTTAAAGAAGAAAATAAAATTGTAATTGAAGTTGATGTTAAAAAAATAATTGAAGACATTAAATATAAAGGAAAGAGTCCAGAGGAGATAAAAAAGCTTGCTATTGAAGAAATTAAACAAAAAGTTGACGGTAACCTTAAAGATCTAGCAAAAATTACTGGTGGAGAATTTAAAGTTCACACAGACTTAAAATTGCTGTATGGTATTGCAGAAAAATTGTATAAGGAATATGATAATCAAAAGCAGTCATCAGACAAAGTTGTGAAGTCTGATGTTGGTCAGCCTTCAGAAACTATAGCTTCAGGTGAGAAAAAATGGGCGCAAGAAGCTATAAAAGCAGGTAAGTCGCAAAGTTGTGGAATGCAAAAATAAGTTATAGGGGAGTATTATGAGTGAAGCTAAAAAAATAGAGGAAAGACATCATAGTCTAACTGTTCCTGGGGATATGTATCACTTACAACCAGGAGTTATTACTGGAAAAAGGGTAAGTGGAATAGAACCCTTTTTGAAAGAACAGCAGGACATGGTAAAAGTAAGGGAACTTGTAAGCTCTTTAAATCTTGAAGATGCTTCTGGTGATGCGATAAAACCACTATCTACACCTAATGTAGAGAAAAACGAAGAAAGAGGGAAAGGTCGCTCTTAAAATATGAGCAATGAAGTTTATGATAGCGATAATATCTTTGCTCAAATATTAAGAGGTGAGTTACCTTGTGAGAAGGTACATGAAAATGAAAATGTACTAGCTTTTCATGATAAGTACCCTGACGCACCAGTTCATATTTTAGTTATATCAAAAAATCAATATATTTCATATGATGATTTCATTCTAAAAGCTCCTGAAGAGGAAATAGCGGATTTCTTCAAAACTGTAAGAGAGATAGCACACAAATATAATCTAGAAAAAACAGGATATAGATTAGTCACTAACTACGGTGAAAATGGAGAGCAGGTTGTACCACACTTTCACGTGCATATTTTAGGTGGTAAAAAGTTAGGAAAGCATGTAAACTCATAGTGTTATATGTTTTGTTAAATGAGCGAATATTTAACCATAGTAATCTTTATCTGCGTATCAATTGTAGTATCTTTTGCTTTAGGTATATTGCCTATGTTTCTTGCAGTGAGTAAGCCAGATGGTGAAAAGCTTTCCACATATGAGTGTGGCTTCAATCCACTATCCAGTGCAAGGAAAAATTTTGACATTAAATTTTACCTAGTTTCAATATTATTTATAATATTTGACTTAGAAATTGCTTTTCTTTTTCCTTGGGCTGTTTCTTTATCTAAGATAAGCTATGGTGGATTTTGGTCTATGATGGTATTTCTTGCAATACTCACTATAGGTTTTATCTATGAATGGTGTAAAGGTGCATTAGAGTGGGAGTAGTTTATGACAAATCAAATTCTATCTAATGATGACTGGGGTCGTTATAAAAAAGAAGGGTTTCTTGTCACTAAATTTGGTGATTTAACAGATTATGTAATGAATTGGGCAAGGTCTGGTTCATTGTGGCCAATGACATTTGGTCTTGCATGTTGCGCAGTTGAGATGATGCATACTGCATCCAGCCGTTATGATCTTGATAGATATGGTATAATGTTTCGTGCAAGCCCACGTCAATCAGATGTGATGATTGTTGCTGGCACACTAACTAATAAAATGGCAGCAGCATTGCGCAAGGTTTATGATCAAATGGCAGACCCGAAGTATGTTATTTCCATGGGAAGTTGTGCAAATGGTGGTGGTTATTACCATTACTCTTATTCAGTAGTCCGAGGCTGTGATAGAATTGTGCCAGTTGACGTGTATGTCCCTGGATGCCCACCAACCGCTGAGGCGTTGCTATATGGAATGCTATGCCTACAAAACAAAATAAAACGGACTCGGAATGGATAAAACTGCAAAGTATATACAAAAAAAGACCAAATGCGAGTGCATTCAAAAAGATGATGGCATTATTGTAATATATTCAACTTTAGATGAAATTGAAAAGTACCTATTCTTTCTACGTGATGATGAAAAGTGTAGGTTTGAACTATTAGTTGATATTTTTGGGGTTGACTATCCAAATAGAGAGAAGCGTTTCGAGCTAATATACAATCTACTCAGCATTGTGCATAATATTAGAGTACACATAAAGCTTCAGTTATGTGAAAGCGACATGCCTCCAAGTGTAGCGAAGATATTTAGTACGGCTTTGTGGTTTGAGCGTGAAGTGTTTGATATGTATGGAATAGAGTTTTCTGATCACCCTGATTTGCGTAGGATTCTAACAGACTATGGATTCAAAGGTCATCCAATGTTAAAAGATTTCCCTCTCACTGGTTATGAGGAAGTAAGATATGATATAGAGACAAAAAAGGTTGTGTATAATCCTATAGATTTACCGCAAGATTTTCGTATGTTTGATAGCTTATCGCCTTGGGAAGGTAAAACCATAAAAGTAAATACAAAGGAGTAGAAAATGACAGTACAAAGAAAAAAAATATCTTTAATCGGTGCAGGAAATATCGGTGGAACTCTCACCCATATGATTGCACTAAGGGAACTCGGTGATGTTGTTTTACTTGATATTAGTGATGGAATACCACAAGGTAAAGCACTCGACATAGCAGAATCATCCCCTATTGATGGATTTAATGTCAATATTACTGGCACAAATAGGTATGAAGATATAAAAAACTCCGATGCAATTATAATAACCGCTGGCATCGCTAGAAAACCTGGAATGAGCAGGGATGACCTCCTGCAAACCAATGCTAAAGTAATGAAGGAGGTTGGCGAAAATATTAAAAAATATTCTCCAAACGCGTTTGTAATAGTGGTTACCAACCCTTTGGATGCCATGGTTTCAGTGGTGCATAAATTTTCAAACCTTCCAACTAATATGATTGTTGGCATGGCAGGAGTGCTTGATTCTTCCCGTTTTCGTTACTTTCTTGCAAGTGAGTTAAATATCTCAGTTGAAGATATATCTGCTTTTGTGCTTGGAGGACATGGCGACACTATGGTACCACTAATCAATTGTGCTTCAGTTGCTGGAGTTCCACTTACTCAAATTATCGATATGGGTCTTATCACACAGAAAAAAGTCGATGAAATAGTTGAACGCACTCGCAATGGCGGTAAAGAAATAGTTGATCTGCTTAAGTCTGGATCTGCATACTACGCTCCTGCATCTTCAGCTATATGCATGTTAGAATCATATTTAAAAGATAAGAGGCGCATATTACCATGTGCTGCTTACCTTAATGGTGAATATGGTGTAGAAGAGTTGTTTATTGGTGTTCCTGTAATTATTGGAAAAAACGGAATTGAAAAGATCCTAGAAGTTAAAATGAATGATAGTGAACAAGAAATGTTTAATAAGTCTGTAAACTCGGTGAGAGAGCTGGTGAAATCTTTAGGTTCATAAGCAAATTAATGGTTTTATAGAGCTTCTTTATAGCTCAAACAGCCTAAAAAAGTTGCTTGTGGTTACCTTCGCTACTTGTTCTGGTGACTCATTCCACAACTCTGCCAAACAATCAACAACGTATTTCACCATTGCTGGTTCATTCTTTTTTCCCCTATAAGGCTCAGGTGATAGATATGGTGCATCAGTTTCGACTAAAACACGCTCGCGTGGTACATTTTGTGCAATTTCTCTGAGTAAGCTCGCATTTTTAAAAGTAATAATTCCAGAAAATGAAATATATAACCCCAAATCTATAGATTGATAAGCAAGTTCTTTAGAGGAAGCAAAGCAGTGCATTACTCCACTAAAAGCACCGGCTTTCATTTCTGACCTTAACATATCGATCATCTCATTATCAGCGCTTCTTGTGTGAATAACTAAAGGTAGTCCAGTTATTCTTGACGCTTCTATATGTAATGCAAAACTTTTTTTCTGATTGTCTTTGTTGTCAGATTTATAAAAATCTAACCCGGTTTCACCGATACTAATTACCTTTTGGTTCTTGGTAAATTCAACTAATTCATCAACATGTATACACTCACCGTTTTCTATAGCAGCATCAAGCGGATGTATACCAACAGAGGAGTAGACCTGATCATAGGATGAAGAAATTTTTAATAACTTAGGAACATCGTCAATGCTTACGCATATGTTATGCAAAACCTTTACACCATTTTGCTCTGCCCTTGAAATTACTTTTGGTATTTCATCGTCAGAAAAATAAATCAAGTGGCAATGAGAATCTACTATCATGAGCTTATTGTTGAGGCTTTTATTATAGAAGAAAACTCTTCTATCACTGTTTTATAAACTTCTTTTTTAAATGATATAGCACTGGCTACTAAACTATCTATACCTTGCCAACGCCACTCTTTGAACTCTGGATGACCAGTATAATTAATATCAATGTCCTCATCCTCTCCGCAAAACTTCATTAAGAACCACCTTTGCTTTTGACCAGAATATTTTCCATTCCAGCATATTGGTATAACTTCTTCAGGCAAGTTGTAGTATATCCAATCCTTGCTTTTAGTTATAACCTTTACTTTATTAGTACCAACCTCCTCTAGCAACTCACGTAACGCTGCTTGTTCCAGTTCCTCACCATCATCAACACCTCCTTGTGGCATCTGCCAGTAAGAATCGCTCTCAAAGCGTTTTCCAATAAAGGCATGTCCTTGTCTGTTAAATAGCATTATGCCAACACAAGGACGGTACTTATCTTTCTGCTCAACCACGAGTACGCTCTGTTTTTAAATGATTTGTTACAGAAGTTTTAATTAATTTTCCATTTTTTTCTTTCTTCATCTCTTCAACAATTTTCTTTGCAACTTCCTTTGCACTCAAGTTCGAGTTATCAATTTCAAGCGAACCCTCAGGTATAAATAGCCTTTTCCCTTCAATTTTCTTTATAGCAAAATCCGGATCAGTAATTTTATTTTCCTGATATCTCTCTTCTGATTGGACACGTCTTACTAGTTTTTCATTATTACAATGTAATACTACAGAAAAAATTTCCATGTCCATTTTTTTACTTAAATTTACCACTGAGTTATATAATCTTTGGTCATAGGGATCACCCTCTATCAATTCATTTGTAAATATATAATGTTTTGATTTTACGTAGTGTTTTTCCAGTATTGCTAATACATTTTCCCTAACTGCAAAAATTTTTTCCCATAGGTCATCTGGAACTTCAGCGTTTTGTAATTTAACAATATCAAATATAATATTATTGAATAGATTATTGCTTACTATTACTGCACCAATGATTTTACACAGTTCCTTTGCAGTAGTAAACTTACCACTGCCTGGAAAGCCGATTAAGTAGATGAGAGTCTTGCCCATAATGAATACTAGTAAAAAGCTATTTTCAATGATATAAAAAGTATATACATTGTACATGCTAAAAACATGATGATAAAATAGATGCAGGTAATACCTTTAACAAGTAGTTGCGTTGAAAATAGTTCATATTTAGAAATTTTGAGTATATAATTATAAATGAATCATATAACCTGTAAACAATGCTTAGCGATATGGAATCGATAAGAAGTACAATTGAAGAGATAATAGATCAAAATAAAGGTCATGATATAGTAACTTTTGATGTGCAGAATAAAACCGTTATTGCAAAATATATGATTATTGCATCTGGTGATTCAAGCCGTCACGTTAAAGCTTTAGCTGAGCACGTAATAAAAAGCCTCAAGCCACATGATAAAATAGATGTAGAAGGTATGGATGAAGGCAATTGGGTAGTTTTGAATTTTCAAGGCATAATGGTTCACATATTCAGGCCGGAAGTAAGGGAGTATTATAAAATAGAAGAGTTATGGAACTGATTGCCTGGATAGCTGGTGCACAACTGCACAAACGTTGTAATTTTGAAGGCAACTCCTGCACAGGTAGTGGTGTCATGAAAGTAGCTGACACTGGAATCCAGTTTTTCATGCAATTTCATCGGAAACGTTGTATAGTGTGCTTGTTTATAATTAAGTTCCAGTGTCTGGGCACTGGCTTCTCTATTAGGGTTACCTTCGGCATTAATGACAGGATAGACTGGGGTTTATAAAATGAAACACGCATCTGAATTTTTAAATTTCATCCAAGAAAGAGGGTACCTATACCAATGCACAAACATTGAAGGACTAGATCAATTATTATTGCAGAGCAATTATATAGTTGCATACATTGGGTTTGATTGCACAGCACCAAGTCTTCATGCTGGTCACCTAATTCAGATTATGATGCTCTGTCACCTACAAAAATTTGGTTATAAGCCGATAGTCTTACTTGGAGGTGGCACAACAAAAATTGGTGACCCATCCTTCAAAGATAAAGCAAGAAGCATCTTGCCTGTAGAGAACATCAATCAAAATACATCCAGTATAAGGAGAATATTAGAGAAAATGGTGTCTTTTAATGACAGCAAGACTGGTGCAATGATAGTAAATAACGCAGATTGGTTGGATAACATAAAATACATAGATTTTTTGCGTGATATAGGAGCTTATTTTTCTGTAAATCGTATGCTAAGTTTTGATAGTGTGAAAACCAGGCTGGATAGAGAGCAAACCTTAAGCTTTCTAGAATTTAATTACATGCTATTGCAAGCTTACGACTTTATTGAATTAAACAAAAAATATGATTGTCGTCTGCAGATTGGAGGGTCAGACCAGTGGGGAAATATAGTAAACGGAATTGAACTTGGAAAAAAGTTGAATTTACCTGAGCTATTTGGCCTTACCATGCCTCTTTTATTAAATGCACAAGGAAAAAAAATGGGCAAAACTGAAAGTGGAGCAGTGTGGCTTGATGATAATATGCTAAAGCCTTACGACTACTGGCAATATTTTCGCAACGTTGATGATCAAGATGTTGGACGTTTTTTAAGATTGCTCACTGATGTGCCAATTGATGAGATTAGAAAATTAGAGTCTTTAAAGGATCAAGAAATAAATGAAGCAAAAAAGGTCTTGGCAACAGAAGTGACAAAAATATGTCATGGTGACAAAGAAGCGGAACTTGCACAATTTGCTGCAATTTCTGCTTTTGAGAATGAAGATAGCTCACTACTTCCTGATTACATCATAAAAAAAGAACAAGTTGCAAGCGGCATATCCTTAGTAGACCTACTACATGACACCGGTTTTGAACCTTCAAAAGGCGCTGCAAAGCGTTTAATACAGGGCAACGGATGCAAGATTAATGATAATGTTGTAAACAATATTGATCATGTAATAAATTTCGAAAGCTTTAAAGATCAGCCATTTATAAAATTATCTGCAGGAAAGAAACGCCATATAAAAGTTGTGGTAGATTAGGTCTCGAAGTAAGAAAACAAATTTTATACAAGTGAGAAATTAGATATGGAGCAAATTTTCAAAATTCGAGAATTATGTATAAAACAACTGGAAAGATAGTAGAAAGCGAAATTCTATTATATATAGCTAAAGTGGCTTAGGTTTACCTACAATTTGAAAAACAACAAATTCGTCATTCCGCTACTCATTAGCAGAATCTATACCGCGAATGAATCCATAACTGTACGGACATTGCAATTTGGGCCTACCAGGAGGGCAATGCCTCTTATCCAAGTACCCTCTTATTGTCATCCAAGTAGCCGACACTGGGATGGCTTTGTTGCATAGCAACTGAAAAAATCTGGTGGCTACTGACAAAATTCATTATAAAATAGCCATTTAACCTTGAAAGAAAAAATATGCCACAAAAAATGAGGGTCAGTAACCATAGCGAATATAACAAATTTCTAGAAAAAAGAGGAAATATTTTTCATTATATCAACGAAGCCATAGAAAAGTGGTACGAGAATGGTCCAAAAATACCAGGTGGCAACAATATTTATAGCGATAAAGTTGTAATTTTGGTGCACATAATAACTTGTTTATTTAGAATAGGCCTGAGGCAAACAGTTGGGTTTATAGCAGGATACCTTGAGCAAATTGGGAAAAATTTGCAAGTTATCAGCTATTCACAATCATCAAGAAGGTTTAAGAAACTCAATATTAAGATCAATGATTGCAGAAAATAATATGGAAGATATCGAAATTGCTATAGACAGTATAGGAATTAGTATATACAACAACACTCCTGGTCATAGCAAAGAAAATAGCGAAGAT
>NODE_19_length_11304_cov_3.012890
CGTCTCCGTTTTTTCGTTTGCTGGCTCTGGTGCTGTAGTTTTAGCAAAACGCGATGGCATAGTTGATAGTTCTGATAGTAACTCTATAGTTATACGTGCTTTTGATAAAGAAAGGGTTAACTACTTGGACGTAGATATTTATCATCTAAGGAAATTTCAGCGTTCTAACCATAATACTTGTATTAATCAAAGACCGCTAGTGTGCGTAGGTGATTATGTTAAAAAGGGTGATGTAATAGCTGATGGTCCTGCAATTAACAGTGGTGAGTTGGCGCTTGGTAAAAATTTGCTAGTCGCTTTTATGTCTTGGCAAGGTTATAATTTTGAAGACTCTATTATTATTTCTAGTGAAGTTGTTAAAAAAGATCTCTTTACTTCTATTCATATAGAAGAATTTGACTGTGTTGTACATGATACCCCTTTAGGATCAGAAAAAATAACTCGTGCTATACCTGGTGTTAATGAAGAAAATCTATATCACTTGGATGATAGTGGTATAGTGAAAATTGGTACAAGAGTTGGTCCAGGCTATATTCTGGTAGGTAAAGTTACACCTAAACCTTCTCTTTCATTGCCTCCTGAAACGAAGTTATTAATGACAATTTTTGGTGAAAAGTCATTCGATTGTGCGGATTCCTCTTTATATACATCTCCAGATGTTGAAGGGACAGTAATTGATGTACAAGTCTTTACACGCAGGGGGGTTGAAGAAAATGAAAGGGCATTACTCATCAAACAAAAAGAGATAAATGACTTTGAGGAAGAGCGAGATTATATAATCAATGTTACTAGTGAATATTTCTATGATGAACTGAAGAAACTTCTTATTAATTCTGGTTCTCAAGATCGAGAAAAATTTGACTCTATTGAACGTGAGCAATGGTGGGGTATAGGATTAAAAAACCAATCCATTTCTGAGCAAGTTAAGAGCTTAAAAAAAGATTTTGATGAAAAAGTATCACATGCAATAGCACAGTTTAAGCGAAAAGTAGAAAAATTACATGAAGGTTATGACCTGCCTCAAGGTGTGTCGATGTCAGTAAAAGTTTTCATTGCTGTGAAACATAGTCTGCAACCAGGGGATAAAATGGCTGGTAGACATGGAAATAAAGGTGTGATTTCTCGAGTTGTGCCAGTGGAAGATATGCCTTATTTGGAAGATGGTACTCCTGTTGATATTATTCTTAACCCTCTTGGTGTTCCTTCACGAATGAATGTAGGGCAAATACTGGAAACGCATGTAGGTTGGGCTTGTAGAAAATTAGGGGAAAAGGTAAGTAATATTCTCGATGAGATCAATAAGATCAAAAGTGCTTTTTGCAAGGGAATTAGGTCCCTTAACGATGATAATTTTACACAATTTGCAGTAGCATACCTTGATAATAAAAAAATTGAAAATATTGATGATGATGAAATAACGGCTTCTGTTTTAAATACACCTAATAAGAATGCACTAAATGACGAGTTGAATGAGTTAGTAGAGAACTATTTGAACTCTTGTAAAAGTTCATACAGCAATTTACGTAACTTCCTGATTGAGGTTTATAGCTATGGCAGTAACGTATCTATCTGTAATGATATTCGTAATATTAGTGATAATAATCTCATTGAATTTGCACGCAAATTACGTGATGGCGTTCCTGTTGCTGCACCTGTATTTGAGGGTCCAAAAGATGAACAAATAGCAAAATTATTTGAACTTGCTGGTTTAGATAACTCTGGACAAGCTGTATTATATGACGGTTGCAGTGGTGAAAAATTCGACCGCAAGGTTACAGTTGGTTACATGTACATGCTTAAGTTGCACCACTTGGTTGATGGTAAAATTCATGCGCGTTCAGTAGGGCCTTATAGTTTGGTTACTCAACAACCTCTTGGAGGAAAATCTCATTTTGGTGGTCAGCGTTTTGGTGAAATGGAATGTTGGGCATTACAAGCCTATGGTGCTGCTTATACTTTGCAGGAAATGTTAACTGTGAAGTCTGATGATATTAATGGTAGAGTTAAGATTTATGAATCGATAATAAAAGGTGACAGTAATTTTGAATGTGGAATTCCTGAATCCTTTAATGTGATGATAAAAGAACTACGTTCTTTATGTTTAAATGTAGATTTAAAGCAAAATGATGTAGTGATTGAAGATATATCTCACACTAACATTGCACAACCTTTTAATGAGGTTAGCATATCGATTGCTAGTCCTGAAAGTATTAAGCGTATATCTTGTGGTGAGATAGAAGATGTTTTAACTGCAAATTATCGTACGTTCAAAGTTGAGAAAGGTGGATTATTTTGCCCTAAGGTTTTTGGCCCTGTCAATGACGATGAATGTTTATGTGGAAAATACAAAAAAAGAAGACACAGAGGTCGCATATGCGAAAAATGCGGAGTAGAAGTTACATCTTCTAAAGTAAGAAGAGAAAGGATGGGTCATATAGAGCTTGCATCTCCTGTTGCTCATATATGGTTTTTGAAATCGCTTCCTTCAAGAATTGGAGCATTATTGGATATGTCTCTCAGAGATATTGAGAATATTTTATATAGCGATAATTATATCGTAATAGATCCTCTTGTTTCGCCTTTTGAAAAAGGTGAGATTATTAGTGAAAAAGCTTATAATGAAGCTAAAGATAGCTATGGGATCGATAGTTTTGTAGCTATGCAAGGTGTTGAAGCTATAAGAGAGTTGCTAACGCGCCTTGATTTACATGAAATTAGGAAGGATTTAAGACTAGAATTGGAATCTGTTGCTTCTGAGATAAGAAGAAAGAAAATTATAAAGAGATTGCGTATTGTTGAAAACTTCATTAAATCTGGAAATAGGCCTGAGTGGATGATACTTACAACTATACCTATTTTACCACCTGATTTGCGTCCTTTGGTATCGCTTGAGAGTGGTCGTCCTGCAGTTTCTGATCTGAATCATCATTATAGGACTATTATTAATAGAAATAACAGGTTGAGAAAATTGTTGAGCTTAAATCCTCCTGAGATTATGATTCGTAATGAAAAAAGGATGTTACAAGAAGCAGTTGATTCTCTTTTTGATAATAGTCGTCGTAATACTTTGGTAAATAAAGCTGGTGCTGTTGGATATAAAAAGTCCATTAGTGATATGTTAAAAGGAAAACAGGGTCGTTTTCGCCAGAACCTCTTAGGAAAAAGGGTAGACTACTCTGGACGTTCTGTAATAGTTGTTGGTCCAACTTTGAAACTAAATCAGTGTGGATTACCAAAAAGAATGGCTCTTGAACTATTCAAACCTTTTGTTTACTCAAAGCTTAAGATGTATGGTATGGCTCCAACTATTAAGTTTGCTAGTAAGTTGATAAGAGCAGAAAAACCAGAAGTTTGGGATATGCTTGAAGAGGTAATAAAAGAGCATCCTGTTTTGTTGAATAGAGCGCCTACGCTACATAGACTTGGTATTCAGGCTTTTGAGCCAATCCTTATTGAAGGCAAAGCAATACAGCTTCATCCGCTTGTCTGTACGGCGTTTAATGCTGATTTTGATGGTGATCAAATGGCAGTGCATGTGCCAATTTCATTGGAAGCTCAGCTTGAAGCTAGGGTGTTGATGATGTCCACTAATAACGTTTTAAGTCCTTCTAATGGCAGACCGATTATAGTTCCTAGTAAAGATATAGTACTTGGTATATATTATCTGACTTTACAAGAACCTAAGGAAGATAATTTACCATCTTTTGGTGCTTTTTGTGAAGTTGAGCATTCCTTGAGTGATGGTATTTTACATATTCATTCTAGTATAAAGTATAGGATGGAGTATATTAATAGCAGCGGTGAAACTCACTATAAAACTGTTTGTACAACTCCTGGCCGTTTAATATTATGGCAAATTTTTCCTAAGCATGAGAATCTAGGCTTCGATCTAATAAATCAGATATTAACAGTCAAGGAAATAACTGGTATAGTTGATTTGGTATATCGTAACTGTGGTCAAAGTGCTACAGTGGCATTTTCTGATAAATTAATGGTACTTGGCTTTGAGTATGCCACATTTTCTGGTGTCTCTTTTGGTCGTTGTGATATGGTTATACCTGAAACTAAAGCTACACATGTTGATCACGCGAGGGGTGAAATTAAGAAATTCTCTATGCAATATCAAGATGGGCTAATAACTAGAAGTGAGAGGTATAACAAGGTTATAGATGAATGGTCTAAGTGTACGGATATGATAGCTAATGATATGTTAAAAGCAATATCTATATATGATGGAAATAGTAAGTACAACTCAGTGTATATGATGGTTAACTCTGGTGCAAGGGGTTCTACTTCACAGATGAAACAGCTAGCAGGAATGCGAGGGCTCATGACCAAACCTTCTGGTGAGATTATAGAAACACCTATAATTTCTAATTTCCGTGAAGGATTGAACGTATTTGAATACTTTAATTCTACTCACGGTGCGCGTAAAGGTTTAGCTGACACTGCACTTAAAACTGCAAACTCTGGATACTTAACTCGTCGTTTAGTTGATGTATCTCAAAATTGCATAGTTGCAAAGCATGACTGTAAAACAAAAAATGGTCTTGTTGTGAGAGCTACAGTTGAAGGAAGTACTATAGTTGCATCTCTAGAGAGTGTTGTGCTGGGTAGAACAGCTGCAAATGATATATATAACCCAGTGACAAAAGAATTATTAGTAAAAGCAGGGGAATTAATTGATGAGGATAAAGTAAAGCAAATCAGCATTGCAGGTCTTGATGTTGTAAAAATTAGATCGCCTTTAACTTGTGAAATAAGTCCTGGTGTATGTTCTTTATGTTATGGAAGAGACCTTGCAACTGGTAAAATTGTTTCAATAGGTGAAGCAGTTGGTGTTATAGCTGCTCAATCTGTTGGAGAGCCAGGTACTCAGTTAACGATGCGTACTTTTCATATAGGTGGAGTAATGACTAGAGGCGTTGAATCCTCGAATATTATAGCTTCTATTAATGCTAAAATAAAGTTAAACAATAGTAATATAATTATAGATAGAAACGGAAATAAAATTGTGATAAGCCGTTCCTGTGAAGTCGTGTTGATTGATAGCCTTGGTAGTGAGAAGTTGAAGCACAGTGTACCTTACGGCGCTAAGCTTTATGTAGATGAGAGTGGGTCAGTAAAAATTGGCGATAAAGTTGCGGAATGGGATCCTTATACATTGCCTATTATCACGGAGAAGACTGGTACAGTGTCTTATCAGGACTTAAAAGATGGAATTTCGATCACTGAAGTGATGGATGAATCTACAGGAATATCAAGCAAAGTAGTAAAAGACTGGAAATTGCATTCTGGTGGAGCTAATTTACGTCCTCGTATTGTGCTGCTTGACGATAATGGTAAAGTAATGACACTCGCAAGTGGCGTTGAAGCATGTTATTTTATACCAATCGGTGCAGTGCTCAATGTACAAGATGGCCAGAAGGTTCATGCAGGTGATGTTATTACAAGAACACCAAGAGAGTCAGTTAAAACTCGTGATATTACTGGTGGTTTACCGAGGGTTATAGAGTTATTTGAAGCACGTCGTCCTAAAGAGCATGCTATTGTTAGTGAGATAGATGGCTATGTAGCGTTTTCTGAAAAAGACCGTAGAGGAAAACGCAGTATATTAATTAAACCTGTAGATGAACAAATTTCTCCAGTTGAATATTTGGTATCAAGAAGTAAGCATGTAATAGTCAATGAAAGTGATTTTGTACGTAAAGGTGATCTATTGATGGATGGTGACCCTGATCTCCATGATATTTTACGTGTGCTTGGGTTAGAAGCTTTAGCGCACTATATGATTTCTGAAATACAGCAAGTTTATAGATTGCAGGGTGTTCGTATAGACAATAAGCATTTAGAGGTGATCTTAAAACAAATGCTACAAAAAGTGGAAATTACTGATCCTGGTGATACTATGTACTTGGTTGGCGAAAGCATTGACAAGCTGGAAGTTGATAGGGAAAATGATGCTATGAGTAACTCTGGCAAACGGCCTACTCATTATCTTCCTATTCTGCAGGGGATTACTAGGGCAAGTCTTGAAACTAGCTCCTTTATTTCTGCTGCCTCTTTCCAAGAGACAACAAAAGTACTTACAGAAGCAGCATTCTGCGGGAAGAGTGATCCTTTAAGTGGATTAAAAGAAAATGTTATAGTAGGAAGATTAATTCCTGCTGGTACAGGTTTGATTATGAATAAGATCAGAGCACTTTCACTTTGTGATAATGTGGATAAATATGAAAAATATTTTGATATTGAAACTTATGACGAGGAATGGTTGATGGATAATGGTTGTCATTTACACTCTGATGAGGAAGAGAGCGTAGTGGCATACGATCAGTCGAATTGAGTACAGCTAGTGTGTCTCTTGACCAAAAAAGCCAATAATATTTTCTTTCACTTCTGTGCTATCTGTCATGTTATTTACTCTCACACGAAATTCAGATGAGCCTTGAAGCCCGCTACTGTACCAACCTATGTGTTTGCGGGCCATCTTTATTCCTGTGTCATTTCCATAGTACTCAAGAATATTGTCGTAATGCTCGAGTATGATGCTTAATCTCTCTGAAGCTGTTGGCTCAGAAGTTTCACTTCCACTGAGAAAGTTCATTGCTTGATTAATCAGCCAAGGTTTACCGTAGGCACCACGACCTATCATCACTCCGTCTGCTCCAGATTCTTTGAGAGCATTCTGAATATCATTTAAATTTTTAATATCGCCATTTACTATAACTGGAATTTTCACTTGCTCTTTAACATTTCTAACGAATTTCCAATCTGCTTGACCATTATAAAGCTGCGCTCTTGTTCTTCCATGCACAGTGATCATTTTTGCTCCTAAGTCTTCGGCAATTTTCGCAAGTCTCGGGGCATTGCGATTTTCATCGTTCCATCCAGTGCGCATTTTTACCGTAACTGGCATATTCACTGCTTTGACCACAGCTTCAATTATCTCAGCGGCTTTTTTCTCATCACGCATTAGCGCTGATCCTGCATAACCGTTTACAACTTTTTTAACAGGGCAACCAAAGTTTATGTCTATAATTTTTGCTCCCATGTCCTCGTTTAATTTTGCAGCCTCCGCCATAACATCTGGCTCACACCCAGCAAGCTGCACAGCAGTTAATGCATCGACTTTTGCTTTTTGCAAACTCTGGCGAGTTTGCATAATCATAGCTCTGCTTGCGATCATCTCTGAAACTAACAAACTTGCACCAAGTTTCTTCACAATACTTCTAAACGGATAATCAGTCACTCCAGACATTGGAGCTAAAATAACTGGAGAATCAATTGTCAAATTTCCTATTTGGAGGGGCATAAGGTCAATGGTAATTTTTCATTGATTACATAATGCAACACAAACTTGCATTCTCCCTTGAAATAGAAGACTGAGATGTTTTCGTCCTTGGCGGACGCTTACGATTTCTTAGATCTTCCTTACATTTCTCATCTTCCATAAGCGCTCTTGTAAATTCTTCTCTTTTCTCGTTCAAATCAAATTTATATTCTGATAACTTTTTGTCAATTTCGTCAAATGATTTGTCTTCGTTAAGCATTTGTTTAATTTTATGAGCATTTTCTAACGCAAATATTCCACAGTTATACCCGTCACTTTGCTGCTTAGTTGGGGAAATTCTTATGTCTAATACCCATTCCTCTTTTTGCAGTTCTCTTTTAACAATATTTAGCACATTATCTGGCAATTGATTACCAAATGAGTCACAGTAATAAGCTCTAAATTTTTTATCACCTGCATCAGGTTTAATAACCAAAGTTACCCAATGATTGTTGTTAATATGAAGAACCGAAGTAAATATCAATTTAGAATTTTGTTTTAATTCACCTCTATAATTCTGAAGAAATTCTTTTGTGAGTTCGTCCCAACCATTAGAATAGCTAGGAGCAAGAAAATAGACATTATTATTACTATGTTCACTTTGTGAGTACCCATACACAACTCTTGCAATATGTGTAATGTCATCATCACATAACCAGTAAGCATAATTTCCTCTGTTTGTCTGATGCACAAGAGTGTCCAAATTTTCATGAAACTCTTTACCACCCAAACCACTATCTTTTGAAGCAATAGAACTTCTGCGACTACTGTTCTCTGAAACAGTTGACCCATCTTCATTATCTGGTCCAGGAAAAATACCACTATCCTCATCTGGAGTTTTTTGCTCACCTTGACTTGCTCTTTTTCCATTAATATAACCCTTCGCTAAGTAAAATAAAGGTTCAACAACCATTTTGTATGCTACTGTAAGAATTGTTCCCATTAAAACCCAAACTACGGGGTTAGAGATGAGCATAGCAAGTGGAAAGGTCAATAGAGGGGTCCTATTACCGCCCCTAAACAGCCAGCAGCGAATGTGGCTGCTAGGCATACACAAGTAGCGTAGATAACGAATTCCTCACCAGCAAAGTAAGTGCTCTCTTTCTGATTATTTTTTGTAATGCCCAACATACTACACCCTATGAACGCTAAGTTAATTAAATTTAAACAAATTCTAACAAAAAAATCAACTATAATAATTTTAGTAGTATGAGAATATATTGAATATTAAGAGCTTTTGGAGTACAGTAACAATGTTAGTAATAGCACAATATATGCACGATATAGAATATATACGCAAAAACCCTGAAGGATTTGAAAAGGCAATGAAAAGCAGGGGAATTAGAGAATCTACTGCGGAAGAGATATTAGAAATCGATCACGAGAAAAGATCATTAACCACTAAACTGCAGGATTTGAATAGGCAGCGCAATGAAATCACAGAGGAAATAAAAAAGCTTAAAATGAGCAAGAGCCCCTGTGAAGAGCAAATAGAGTTGTCAAAAAGCATCACAAATGAGATAGAGGCAATCAGCTTAAAAGAACAAGCAGAAAAGGATAAGTTAGTGAATGTTTTATCTAACTTGCCGAATATTCCTGCGCAAGATGTGCCAATAGGCGCAGATGAGAACTCTAATTTAGAGGTGAGAAGATATGGAGGAAAAAGACAGTTTGATTTTGTACCAGAATCTCATTATGAACTCGGAGAAAAATTAGGTTTAATGGACTTCGAACAAGCGGCGAGAATTTCCGGATCAAGATTTACGATATTAAAAGGACAGTTAGCTAAGCTTGGACGAGCGCTAATAAATTGTATGCTTGAAATGCATGTTAATGAATTTGGCTATACTGAGGTGTACCACCCGGCTTTGGTGAAAAACGAAGCTATGTATAATGTTGGTCAGCTACCGAAATTTTCTGACGATTCGTATTTAACTACCGACGAATTGAGGTTGATTCCCACAAGTGAAGTGTTTTTAACAAATTTAGTTGCTGACAAAATAATGGAAGAAAAAGAACTGCCTATTCGCTTTACTGCATATTCGGAGTGCTTTCGTAAAGAAGCAGGTAGTGCAGGTCGCGATACCAGGGGCATGATAAGGCAACACCAATTTGGTAAAGTGGAGTTGGTAAGCATCACAACTGAAGACCAATCAAATGATGAGCTTGAGCGTATGACGAGTGTTGCTGAAGAGATATTAAAAAAATTAGAATTGCCATACAGAGTAATGCTGCTTTGCAGTGGCGATATGGGTTTTGCTGCACAAAGGACTTATGACATAGAGGTATGGTTACCTGGGCAAAATAAATATAGAGAAATATCAAGCTGCTCAAATTGTGGTGCATTTCAAGCAAGAAGGATGAACACTAAATACTCTTCAGAAACTGATAAAAAGATGAAAAAATATATTCACACTTTAAACGGCTCAGCTTTAGCTATAGGAAGAACGATTATTGCCATAATGGAGAATTATCAAAATTCTGACGGGTCGATTGCAATACCAAACGTGTTGCAAAAATACATGAGTAATGATACTGTTATAAGCAAATAATAATTTTGACATATAGAAAAGCGAGGAAATAAAGATGAAGGTTCTGGTTATAGGTTCTGGTGGGCGTGAGCACGCTCTACTTTGGGCTCTAAAAAAATCTCCTATCTTGACTGAGTTATATGTAACTCCTGGTCGCCAAGCTATGAAAGATCTTGGGGCTCTTGTGGATGTAAATATTCAAAATTCAGTGGATGTTACACAATTTTGCAAGAGAGAAAATATAGAGTTGGTTGTTATTGCTCCAGAACAACCAATAATTGATGGGCTTGCTGATGATTTAGTTGCAGAGGGAATAAATGTTTTTGCTCCAAGTCAAGCAACTGCAAAACTTGAGGGATCGAAGTCTTTCACCAAGGGACTATGTAAGCGATATGGTATACCAACTGCCAAGTACGAGTGTTTTGTTGATGAAGGGTTAGCTAAAGATTTTGTACGTAGCAATAAAATAAAGTTTCCACTTGTAGTGAAAGCAAATGGAATTGCAGCAGGAAAAGGGGTGGTTATATGTAATACAGAAAGCGAAGCTTTTTCAGCAATAAATTCAATGCTAGTGGAGAAAAAATTTGGTGAATCAGGTGAAGAAATAATCATAGAAGAGTTTTTAGTTGGAGAAGAAGTAAGTTTTTTTGCTCTTATTGATGGGTTGAAAGTAGTAACTCTTGGGTGTGCAAAAGATTATAAGAGAGTTGATGAAAGTAATGAAAGCCAAAATACTGGAGGTATGGGGTCGTACTCATCACCTTCAATTATAAGTAAGGACATGGAGCAAAAAATTATCCAAAAAATAATATACCCTACAGCTCAAGCATTGGTTAACATGGGTACGTCTTATAAAGGAGTACTCTTTGCTGGTTTAATGATTTGCAAAGATAGCCCAAAACTTCTCGAGTATAACGTTAGATTCGGTGATCCAGAAACGCAATCTATATTACCTAGATTTGATTCAAATTGCGATTTGTTAAAATTGATGTTGTCAGTTGCAGAAGGAAAGTTAAATGTCAAAATGGTGGAACTTAACAACAAATCTACAGTTTGTGTAGTTGTTGCAAGTAAAGGCTATCCGGGTGATTATCAAAAGGGAGAAGTAATTAAAGGATTAGATAAGATTGAAAGCATTCCTGGTGTGTTGGTGTTTCATGCTGGTACTAAATTCGATGAAAGTGGTAACTTAGTTTCCGATGGCGGAAGAGTGCTAAATATAGTAGCAGAAGGGAGCACTATAGAGGAAGCCAAAAGTAAGGTGTACTCAGCATTAAATTTTTTAGAATGGCCAGGGGGCTTCTTCAGATACGATATCGGTAGTTAATGTTAGCTGTCGGTTAGCAGGTGGTTCACAGAAACGAAAAACTTCCTTGACAAACTCCGCCAGCCCCCTTATCATGAAACTGAAGCTATTGTATTTGCTTTCGCCAATCTGCAGAT
>NODE_20_length_11265_cov_9.311686
TGAGTTTTTTTGTCATTTAATCTGTACAGAGAAGATAAATAAATAGCTTCAGTTTTATGATAAGGGAGTTGGCGGAGTTTGTCAAGTAAGTTTTTCGCTTCTGCGGGCTACTTGAATAACGGCTACAATGTTCATACAGCTATGTACATAGCTGGAACCCAAAAAAAGAACCAAGTAGCCAAGCTACTTGGATGACAGAAGGTAATATAAGAAGTCTATTGGCTCTCGTATACCTTAGTGAAACTTAACAAGTTTATCTATAGTTTTAGTGATGATTCTTGGAGTATCCGGAGAAACTGCTGAGCTCAGCCTATTTAGTCGCTCTATAGCAAACTCGCTGTTCTCATTTGTTATGAAATCACATAAAATATTTTCTATATCCTTAGTAACACTTTCATGCTTCCTCAGAGGATGATTATGTGGATACCTATTGATGGTTCTGATGCTAGAATACTCAACAAAAGCTTGATCCTTAAAAGCAAGTTGTCTCAATTTCTCTTTGAATTTTCCTTCTTCCTCTTTTGCTAAAAGGCGAGACTTTATCAGTGATTTTATAATCAAATTTATAGCTTGATGCATTTCAGAATGCACTATAACTTTAATGGTATTTTCTTCTACTATACAATCATAAATACTTTTTTCGCTCTTTAGTGACTCTATAAGCGTTCTGCTATTTTGTGAATTCAATTCTAAATTCTCTTCACTCATAGGAGTTATTATGAAGGTGTTCTTACTCACTCTGATGTTAAATTGTGGAGAGCCTTCAGAAAAGGAAAATGCTACATCCTTAAATTCAAGTGCATGATTGTATGCAGCAAAAAGGGTGTGTGCTATAACACTGCTGGGCACCTTCATTCCATGTTTACTCAGGTGGTTCAATACATTTTCAACCTCATGATATGTAAAGTCTGTATCTTTTAGCAATTCAACAACTTCTATGCCGTTGTGTTGTTTATACTCTATTCTCACTTCTTCTGTAAAAAGTGTTTTAGCTGCTATATGTTTATCAAGCACTGTGAAAATCTTGACAAAATTCTCTAAATCTTGTTTGTTAACTAATTCGATACTAATTAAGTTTCTGCTAATAATTGAAATATTTTTTGTCATTTTTTCCCACTAAAAAAACTCACTGAATGAATTGTATTTTTAATTCATTAAGAATTGTTTAAAGTGAGCATACTAGTTTTCATTTACGTATTACACGACAAAACAAGATAAAAAGTTACATAAAATCATCATGTGGTATAACACACTCTCCACATTCATCATTGCTGTTTGTGTAGGTTGTGACATCAGTGTGATTGTCATTATTATTTAGCATATCATCCAACTTTCCTTCTTTTTCAAGATCCATCAATTTGTCACACCCCCCAATGTGCTTATCGTTGATAAAAATCTGTGGAACTGTTCTAACGTTATACTTTGATTTTATGTCGTTAAATAGATCTGAGTTTTTGAGCACATCAATTTCTTCATACTTCACACCTTTTTTATCTAGTAAATCCTTTCCCCTTATGCAGTATGGACAGCCCTTCTTTACATATATCACAACATTTTTCACAATTTATCTCCGTAGCTTACTAAAATATAGTTATTATATATAAGAAACATGTAAAAACATCAAATTGTATGAAAATTATTTATAATTGTGAGCAAGGAATAGAAAATAATATAGCACTAACCTTCGGAAATTTCGATGGCATTCATTTAGGACACGAGTTTGCAATTTCTACTCTAAAGAAGGTAGCACAAGAAAGAGGATTACCCTCTGCAGTTTTAACTTTTGAGCCTCACCCATCAACTGTTTTATTTGGTAGAAACAATTTTAGGTTAATAGACCAAGAACAAAAAAAGGAACTAATCAGCAGCTATGGTATAGATTACTTATATATTATTAATTTTAATAGAGGTTTTTCTGAGGTTAGCTGCGATGACTTTATCAGTGAGATTTTAATAGATAAATATGGCGCTAAACACATAATTGTCGGAGAAAATTGCACTTTTGGTCATAAACGATTGGGTAATATATTAACTCTAGAGAAATATTCTGAAATATATGGATACTCTTTGACTAAATTAGAGCCATTAACAATTGACGGCAAAATTTGCTCTTCTTCTTCAATAAGGGAGTATGTACAAAGGGGCGAAATAGAAATTGCTAATAAATTGCTCGGCAGGCCTTATCAAGTTTCTGGTGTTGTGACAAAAGGTGCATGTAGAGGTAGAGAAATAGGATTTCCAACCATAAATATTCCTATAGAAGATTGCATGATAAAACCTAAGTTTGGCACATATTACGCTAGAGTGACTTTTCCTGATAGTAATCCAAATTGGTTATATGGAGTAGTCAATATTGGTATGAGACCTACTTTTAAGGATCTGAAAAAGCCTATAATAGAAATGCACATATTCGATTTTGATGAAGACGTATATAGTCATAAAGTCAATATACAACTTTTAAAATTCATAAGGTCAGAAAAAAAATTCCATAGTATTGAGGAGTTAACAAAACAGATAAATTATGATATACTTAAAGTTTATAGGTTAAAGGCAAATTTATGAAAAAGTTATGCTTAGTTGTTATATTAATTATAGTATTGATTGACCAAACGAGCAAATTGTACATAAACTCATTGATTGATGAAGGAGAATCAATTAAGATCGCTAGTTTTATAAAACTAGTTGAAGTTTGGAATTCAGGTATTAGTTTTGGAATGTGTAGCGCTTTACCACATGGCGGTTTCTTTTTTTCAGCATTTTCAATACTAATAATTGGTATACTTGCATATTTGATATACAAGTCTGACGATCAGTCAACTTACCTTGGTTTTTCTCTGATGATTGGTGGAGCAATCGGAAACGTAGTTGATAGGATCTATTGGGGAGCTGTATATGATTTCATATATTTTCATATTGATGATTGGTATTGGCCAGCCTTTAATTTAGCAGATTTATCTATAGTTTGTGGAATGTTTACATTGTTATATAAGTGGTATATATACGATATGCTTATTTCTAAACAAAATGAGGAATAAAATAATTGTTTTTATATTAGGTCGAAATAATGCTTCATAAGTTTTTTAGTTTTCTTATACTACCTGTACTTTTTTTTACTTACCCAATTTCTTCGAATGCTTTAAACATAGAGCACAACATAAAATATACTAAACTCAGTAACGGACTAGATGTTTATGTTGTTTCTAATCATCGGATTCCAGCCGTTTTACATGCAGTAATATACAAAGTTGGGGGAATGGATGATCCAATCGGCAAAGCAGGATTGGCTCACTACTTTGAACATTTAATGTTTGAAACTACAGGGAAGTTCACAGATATAGAAGCCACTATGAGTAGCATTGGGGCTCAATTTAACGCATTTACCACTAAAGAATATACCTGTTATTTTGAGTTGATCCCCAAAAAAGATTTACCACTTGCAATGGAAGTTGAAGCAGATAGAATGGGCAGCTTTAATGTTACTCAAGACAAAATAGATAGAGAAAAAAACATCGTATTAGAAGAAAGAAAGATGAGATTTGATAACCAACCTCATAACTTGTTATGGGAAGAAATGGATAGTGCATTTTACCGTACTGGCTATGGTAGGTCTGTTATCGGCTGGGAGAGCGATATCAAAACTTACAATTTGGATGACATAACGAGGTTTCATGATAACTATTATCACTCCGGCAATGCAATATTACTGATTGTGGGTGATGTGGAACTTGATGAAGTAGTGAAATTAGCAGAAGAAAAATATGGCGAAATTAAAGCTAAGCCTGTAATGAGAAATTACCCAAATCAGGATCCAGTGCATAATGCAGGTCTATCGGTGACCTTAGAGAGCACTGAAGTAAAAGAATCAGTTTTATATTTTCGTTATCGTGTTCCCTTATTTGATCACATAAATGAAGCCTCTGCTGCTCATTTAGCGGTTGACATTTTAGGTGGCGGCAAATCCAGCAAACTGTATAAAGATTTGGTTTTAGATAAAGATGTGGCAGTATCAGTGTTTGCTTATTATAATAGCCTAGCTTTTAGTGATGGCTACATTGATATTATGATAATTCCAAAAAGTGGCGCTAATTTAGATATTGTTGAAAGAGAGTTAGATAATGCTATTAATGGCTTCGTATCTAAAGGGGTGACGAGCGAGGAATTACAAAGCTCAAAATATAGGTATAAGGCAGCACAGTTTGATAATCTATCTGACTTAACTCATATAGCGATGTTCTATGTGCCACACCTTGCACTTGGTATTCCACTTGATGAAATAGATATTTCATATAGCAAGATTAATGATGTCAATCTAGAGGATGTAAATAATAAAATCCGTGCTATTTTTTCTGCTAATAAGTTAATTGGTCGTTTATTACCAAAAGGAGATAATAATGAGAATAAGTAAAATTATATTTCTATTTTTTTTCTGTCTAGGCTTTAATTTACAAGCAAGTGGTAACCTAAATATAGAGGAGGTCACTACCCGTAAAGGATTTAAGTTTTTATTTGTAGAAAATCATGATTTGCCAAAAGTTTCACTAAATATATCGTTCAAGGATGCAGGTTATGTGTATGAGAATAAGGAAAAACAGGGGCTTGCTTGGTTTACTTCTCTTGTAATCCAAGAAGGGGCAGGAAAAAATGATGCCAAAGATTTTGCGAAAAAGCTTGAAGATAAAGGGATTAGTTTAAATTTTATTGCTGATTTAGAAGCATTTAGGGTTTCATTAAATACTTTGTCTGACAATCTAGAGGAAGCAATTTCATTACTGAGCGATACTATAATGCGTCCTAAAGTTGACCCTGAAGGGTTGAATAGAGTTTTCGAGAAAGCCAAAGTTGATTTTAATAATCTTGAAAAAAATCCTTATTTTGTTGCTGGAAAAGAATTAGATACGTTATTGTTTAAAAAACATCCTTACTCAAAAAGTGTGTACGGTACTCTTGATACTATAATGAGCATTACTAGAGACGATGTTTTAACATACATAAAGCGTAATTTTGCTAAAGATAACATAGTTATCAGTGTTGCTGGTTGTACAAAAAAAGAAGAAATTATTACGCTATTAGATAAATATTTATCTAAATTGCCGTCAAAAAGATCAAAAGTTAGAAAAATACCTGTAAAAAATAATTTTGGTTCTGCAGAAAGTAAGAATATTTTTATGGATATACCACAGAGTGTGATACTTTTTGCTCAAAAAGGTATAGCTTATGAAGATCCTAATTATTATAACGCTGGTGTCTTAATTGATGCACTTGGTGGCATGAGGCTGAATTCAATATTAATGACAGAACTGAGGCAAAACTTGGGTATTACTTATGGTGTTTATGCAAGTATTATTTCCAATAAACATGGAAATATTATATCTGGATTTATAAGTACTGATAGTTCTACTGCTGGCAAAGCTATATCAGCAGTAAAAGATACATTTAGCAGAATAAAAAAGCAAGGAATTGACGAACAATTGTTCAAGGATGCAAAAATTGGCTTGGTAAATAATCTTGTCCTTTTCCTGTCCAATAACACAAATACAGCAACGCTGCTAGATAATATGCAGATAAATGATCGTGATGTTAACCGTATAAATAATTATGCGAATATCATTAATGATGTTAAATTAGAGGAAGTAAACGAACTGGCAAGTTCTTTACTGGAACCTGAAAATTTATTTTTTGTTGAAGTTGGAAAAAACGCTCAAGGTCAATAATTATTACAGTCATATATCTTCTGCTATTGACCTTACTGCTTCTACATAACACTTATGCTCCTCAGCTAGAATGCGTTCTGAGAGGCTTTGAATATCATCAGCTGGTAACACTGGTACAACAACTTGAGCAATTATGGCTCCAGCATCAACTTCAGGAGTGACATAATGTACAGTACAACCTGTAATTTTTACACCTGCTTTTAGAGCTTGCTCTTGAGCGTTTAGGCCTTTAAAAGACGGAAGTAAAGAGGGATGAATATTTATCACCTTGTTATGCCATTTACTCAGAAAATCAGCTTTGAGAATTCTCATAAACCCTGCAAGGCAAATTAAATCAACCTTATGTTGAACAAGTATTTCGTGAATTTTACCAGCATCAAGCGGTTTATCTTTAACAATAAACGCTGAGATTCCTGCTTGCTCTGCTATTTTCAGACCAGCAGCTTCGCTATTATTTGTGATAACACATGCAACTTCTGCGGAAAAATTCTGATCTTGACATGCTTCTATTAAGGCCTGCATATTCGACCCCCTACCTGAAATTAGTATTCCGAGTTTTATCTTTTTCATTATAGCACAGTTAGTTTAGAATTTAGTTAATACTAACAAAACAGCTCAAAAGGAAAACTTATTTTATAGCAAAGAAGGCAGACTAAACTCTTTATATAAGTGGACCTCTAATTTTGGACCTCACTGGACAACACAAAATAACGAATAGCCCCATGTACCCAGCTAAAACTAGCTTTAATGCTTAGATATTGTGCTATTTTTGTATAATATACTACTATAAGTATATATTTTTGTAATCGCGTTATTATTTATTTAACAAAGTATTAGTATAATTTATTACACTGGATTAAATGGAGAAAGTTCAATGAGTAAATTACCGAACAATGCAAAAATAGGTAAATCTCAGGTTATTCAGTGGGAGGTAATAAAAAATTGTGAATATGCTGATAATTGCTTGTCAAAAATAGTAACTTTGTACGTTATTAGAATAACTCAGCTATCAGATTTTTATACGAGTGACGAACCTGAAATTAACACTGTTTTAGCAAGAATAAGCGTGACAAGTGAAAACGTATTTTTAAACAAGGCTACTACTATTGAAGTTATGGAAGGTATTTTTCCGTATAAATTCAACAGCAAGAAGAGAAATAACGTATTAAGGTTAGAAGATTTGTATAATTATTTATGTTCTATTGTTAACAATAGCCTTCCAAAAGAAATGCTTGAAAGTCTTGTAAGGGAATATAAGGATGCTGTTAACTTATTTAAAGCAATTACTTAACTGAACGTAGTATTTTTAAGATTTTATTTTCTATTTCAGAAATGCCGCTTTCAAGATCTTTATCTATCAAATACATGGTAGAGAAATATGTTTTCTGCTTACTTTCAACATTGATAGTTAAAGTTCCGGGAGTGATTGTGACTGAATTGGCAAATAACGCAATGCTTTCATCATTATGCCCTTTGCATTTTCTTAGAATAATGATTGGCTCAAGCTTAGATTTGAGTTGTAGCACCTTTTTTGTTACATAAACACTTGATAAAATGATTTGGTACATTAACCATGGTATATAACTTACTAACTTATAAAACGACAGTCTACTCGTACTATTTAAAATCTGGCTAAGAGCTCTTTCAGCGTTTATCAACCTTCTAAAGATAAACGATGTGAATATAGAGGAAAATACTCCACAAAAAATAAAAAACGGCTCAAAATAACCAGACAATACAGTCCATAGAACAAATAAAATTATAAATGACAGAGAAAAAAACTTGATTTCCTTCCTAAAGTTGAGGTTTTTCATAGTCTGTAATATAACTTAAATGACTCTTTAAGGAAAGATAATAACGAATATTTAGGTTCTTGACTTCTATGTTAAAAGATATAATAACTAAGTGATGTATTTTAAGTGAGAAAGTTATGAAATATGACAAATTTATGGAAATATTAAAAAAAATAAATGACCTTTCAGATTTGAGCAAGGACAATATAGTTGAAAAAATAAAAGCTAAGTTACAAGAAGAAGATCCAGATTTATGTCAAAAGTGGGAAAAGAGTAAACCTGACAACGATAGTGGATCTGGCATAAATTACATATTTACTATATCTCGTGGTCAAAATTCTCAGGAAGTCAAATTGTTACATTTTGCTTCTTATTGGAACTGTGCAAATGTAGCAAAAGCTCTGATTGAAAACGGGGCAGATATTAATGCAGAACATGATAATAAAATTACTCCTTTACATCTTGCTGCTCACTATGGCCACAAAGAGATAGTACAAGTTCTATCAAAAGCAGAAGGAATCAACGTTGATGCAAAAGATAGTGATGGGTTGACTCCTTTACATCTTGCTACTGCAAATAGCCATAAGGATGTAGTAGAAACTCTAATTGCAAACAAAGTAAATGTTAATGCAGAAGATGATGATAGATGTACACCTTTACATCTTGCTGCTGAAGCGAACCACATAGAGGTAGTAAAAATTCTAGTTGAGAAAGCAGATGTTAATATAAAGGATGCTGATAGATGGACTCCTTTGCATGTTGCTGCTGCAAATGGCCATAAGGATGTAGTAGAAACTCTAATTGCAAACAAAGTAAATGTTAATGCAGAAGATGATGATAGATGTACACCTTTACATCTTGCTGCTGAAGCGAACCACATAGAGGTAGTAAAAATTCTAGTTGAGAAAGCAGATGTTAATATAAAGGATGCTGATAGATGGACTCCTTTGCATGTTGCTGCTGCAAATGGCCACGAAGATGTAGTAAAAACTCTAATCGCAAAAGGAGCAAAGGTTAAGGCAAAAAATGGTGATAGACATACTCCTTTACATTTTGCTGCTCAAAATGGCCACGAAGGTATAGTAAAAGTTCTGCTAGAAGCTGGAGCAGACCCTTCATTAAAAGATGTTGATGGAAAAACGCCAAGAGACCTCACTAAAGATCAAGGTATAATTCAGCTTTTAGAGGAAGCGGAAAAAAAGCAAACGTTAAAAAATGAGAATAAAAAAACGCCAAAGGATCTTACTGAAAATAAAGATGTAATGCAGCTTCCAGAGAAAAAGGAAGAAAAACAAATTGGAAAAAATGCAATTGTGAAAGAAAAAGAACAATCTGCAAAAAATGCAATTGTAAAAGGTGTTATTGTGTGTTTTGTAACTGCAGTGATAGTTGGTGTTGCACTTGCATTTGCTACTGCCCTATCTGTACCAGCAATAATTGGACTAGCTGCAGGATCTGCGCTCATAGTTGGTGCTGGTCAATATATAATGTCAAAGCCTAAACCTGAAATGAAAGAAGTAAAGGAACCTGTGCCTAGAGAGACAGAAAAAGCACTTACTTGATTTTTGTTATCCTGTTGCTATCAGACTAGCCTGGCACCTTATATTTATTGGGATAACTGTTTTATTATGAATTAAGTCAAAAACTCTGTAATATATTGAAGCTTAAAGATATCTTTAGATATGGAAGTTATTGCAGAAAATAGGAAAGCAAGGTTTGAATATTTCATCTTAGAAGAATTTGAAGCGGGTATGGTCTTATTAAGCAGTGAAGTTAAATCGCTAAGAGAAAGAAAAGTAAATATTTCCGACGCCTACGTTGTTGAAAAGAATAGCGAAGTATGGCTGCACAATATGCATATTGCAGAATATAAAGCTGCGAACCGAAAAAATCATAAACCAAAAAGGGAACGTAAATTACTCTTGCATAAAAAGGAGATAAATAAACTAATTGGTCAAATCAAGACTGCTGGGATAACTGTTGTGCCGCTTTCGGTCTATTTTAACGATAAAGGATTTGCAAAAACTAAAATTGCCATTGTAAAAGGAAAAAAACTCTACGATAAGAGAGCAACCATAAAACAGAGAGAGTGGGATCGTGAAAAAAGTAGATTGTCTAAGAATAATTTATAGCAAAATATGTCTTTAAATCCAGTAATTTTCAGCATCGGTCCTGTTTCTATATATTGGTATTCCTTAGCCTACGTTTTGGGTATAGTGTTTGCATATTGGTATTTACATAAGCTAGATGACCAAAAAATATTTACTAAGAATTTTTACGATTCGTTATTAACAGCCACTATTGTAGGTATTATCCTTGGAGGTAGACTTGGCTACGTATTGATATATGATCCAGTTCTTTATATAAGCAACCCTATTGAGATATTGAAGACCTGGGAAGGAGGGATGTCATTTCATGGTGGTGCTATAGGAGTTTTGCTTGCAGTAATAATTTCGTGTAAAAGACATAATATCCCTACATTTTATGCACTGGACCTAGTTTCTTGCGGAGTTCCCATAGGTTTATTTTTAGGTCGCATAGGCAATTTTATAAACGGAGAGTTATTTGGCAGAGTTACAACTATGCCATGGGGTATGGTATTTCCAGAGAGTGGTGATAATTTGCTGCATCATCCAAGCCAGCTTTATGAGGCACTTTTTGAAGGACTGCTACTTTTTGCAGTTGCAAATTCACTGTTTTTCTTAACTAGAATAAGACTGTATCACGGTGCGTTAACTGGTATTGCAGTTATGTGGTATGGAATAGCACGTTTTTTCGTTGAGTTTTTTCGCGAACCAGACTATCAAATTGGCTATTTGTGGCTTGATTTAACTATGGGGCAGTTGCTTTCTATACCTATGGTTTTGCTAGGAATGCTTGTATATCTAGGCGCATTAAATTTAAAATTTAATACGAAATCTGTCACATAGAGAAAAGGTGAGTTCAATAGAAAAATGTAGCCAGAAGCCCCACATTATGCACAATTGTACGAATTTTCTGCGTTGCAGTAGAATGAATCGGTGGGCTTTGTTGCATCGCTAGCTATGATGGATTAAAGATAAAAAAGGTGGAGAATATCAGTAGCTTATTATTCTGGTATTTATAACAAGAACGGTCAGTGAATACCTAAATTTGAGTAAAAGAAATTTCACTACCACTCACTAATCCGGCTAAAATTCAAGAATTTCAATGCTTTAGCTATTTTCAATAGAATTAAATTTATTAATATAAATAACAAATTACTATTCTTAAATTTGATCAGATTGATTGCAAAAAAACAAGATTTTCAATAAGTTGCTTATAATCCTAATTATAGTTAGCCTTTCATAAGTAGCGATGCAACAAAGCCCACTGGGATCCAGGAATTTTATTAAGTTTGTAAGCATAAAAGTATAGCTAACGTGAGCTCTACGTCATACTGCCGCGAACCGTCATACCGCGATTCATTCGCGGTATCTCTTAGCCGCTAACACGTAGCGGGATGACGGTTGTCAGGCTAGCTGTCATCCCAGTGCCCAGACACTGGGATCCAGAAATTTTAATTGTAAGTAAGCATACTGGGTTGATAAGTATAAAAGTAGCTAGAAAATAAACATTTTTGATGAGATTATATGGAAAACTGGATGCCAGTGTCAAGCACTGGCATGACACCCTTCACGGACTTTTAAATTACTTTAGCTATAAATATTAAGAAATTTACCAAATAAAAAAAAAGGCAAAAGAAGCCCTGGGGTTATTATCCGCTTTAAAATATTGGCGTT
>NODE_21_length_11042_cov_9.458997
TACGTGAGTTTTTTTGTCATTTAATCTGTACAGAGAAGATAAATAAATAGCTTCAATTTTATGATAAGAGGGCTGGCGGAGTTTGTCAAGGAAGTTTTTTCGTTTCTATTCCCAATAAAAGTGCGTTATATGGTTATGCAAGAAGTCTATTTACCCATTTGCTTAACTTTCTCTCTACTTTTTCTGAGTAAGGCCGCTATTGGCATGACAGACATTCATCGTAGTCAATATCTGTTTTTTGTTGCAATATTTCACTTTTTTTGAATATGTCATGCGAGACCTTATCGGCTCTCTGCATTGATTGTGATCTGCAGTAATATAAGCTCTTCAATCCTTTTTTCCAAGCAAGCATGTGTATTTTGTGCAAGTAACGTTTATGTACGTTGGCAGGTAAGAACAGATTTACTGATTGAGATTGACAAATATACGAAGTTCTATCACTTGCATGTTCTATAATCCATCTTTGGTCAAGCTCGTACGCTGTTTTAAATGTCAATTTTTCATGCTCACTAAGAAAATCTAAATGCTGAACGGAACCCTCGTTTGTTGAAATTGAAGACCATATTTTATCATTGTCTTGATTTTTTTCTGCTAATAGTTTTTGCAAGAATTTATTTCGCACTACAAATGAGCCTGTAAGTGTCTTTTGTATGAATACGTTTGCTGCGTATGGTTCTATTCCAGGGGAGGTATTACCTGCAATAATGGAGATCGAGGCAGTAGGAGCAATAGCGAGTTTGTGTGTAAACCTTTCCATTAGATCAACTTCTTTGGCATCAGAACATGCTCCCTTTTCTTCTGCTAATTTTTTAGAAACTATATCTGCTTGCTCGCGTAAATACTTAAATATTTTTTTATTCCATTGTTGTGCTGTTACTGATTCAAAAGGAACCATTTTGCTTTGTAAAAATGAGTGAAAGCCCATCACACCAAGACCAATACTGCGTTCTCTGGCTGCAGAATATTTTGCTCGCTGCATTTCATTCGGTGCTTTATTTATGAAATCTTCCAATACATTATCAAGAAAGCGCATTATATCTTCTATGAAGAGTTTATTGTCTTTCCATTCTTCGTAGTACTCAAGGTTTACGGATGATAGACAACACACAGCAGTGCGTGACTTATTCAGGTGATCATAACCTGTGGTTAAAGTTATTTCACTGCATAGATTTGACATCTTGATGTCTAAGTTGAGCTTTTTGTAAGATTCTGGCTTATTGTTATTTGTTGCATCAAGGAAAATAATGTAAGGTTCTCCAGTTTCAACTCTTGCTGTTAATATTTTGATCCATATATCCCGCGCTTTTACAGTTGAAATAACCTTATTGTTGTGAGGGCTTATTAAATTCCATTCTTGATCATTCTCAACAGCCTGCATAAATTTATCTGTTACTATTACAGCATGATGTATATTTAACGCTTTGCGATTTGGGTCACCGCCTGTTGGCTTGCGTAAATCTAGAAACTCTTCTATCTCCGGATGAGATACAGGAAGGTAGACTGCTGAACTTCCTCGCCTTAGGGATCCCTGACTAATTGCAAGTGTTAGAGCATTTTGCACTACAATAAATGGAACAATTCCTGATGTTTTGCCGCTACCCTTTACGCTTTCGCCTATTGAGCGTAAATTTCCCCAATAACTACCTATGCCTCCTCCACGTGCAGCAAGCCAAACATTTTCGTTCCATAGATCAACTATTCCCTGCAAGCTGTCTTCTGTTTCATTAAGAAAGCAAGAGATAGGTAACCCTCTCTTAGTGCCACCATTGCTGAGTATTGGTGTTGAAGGCATGAACCACAAGTTGCTCATGTAGTCATAAAGACGCTGCGCATGTTCTTTATTATCAGAATAGTAATTAGCAATACGTGCAAAGAGGTCTTGATAACTTTCATTTTCTATTAAATACCTGTCTGATAGAACTGCTTTTCCAAAGTCGGTTAATTTGCTGTCCTTTGCGTAATTAATGGTAATGTTATTCATAAAGTTCCTTTTATTCTTTTATTATATATAGGTACTTAAAAGTCATTTTGAGCGATTTTTAAGTTAGGTTTTTCGGATTTTTTTGTTGATGCTGTAATGCAAACAAGATACCGTCAACCTGACTGCCATATATTTTACAGTAACTCATATAACTTATTTGCATATTTATTTCTTTTGCAACATGTTGAACATAACTTTCTGAGTGACGAAAATAGTCTCCTTTGTTTACAAAGTCAATACCTTCACCTTCCTTTCTTCTTATTAAACATACAATAACTCCTTTTTTGCTCGTAGATCTTTTTGCTAATTCCAACTCTTCTTGAAAGTCATGTAGATAATGTAGCACTTCAGCAAAGATAATTACATCATACTGCTGGTTTTTCTCTTGTTTAAGAAACTCTTTCATTTCCATATGTATTAATTCATTGTAAACAGGCTTACCTTTTATAAAGCATCCTCTTGCGATATTTAGCATTCTACTTGAAATGTCAATTCCTGTTATATGTTTTCCAATACTATTTATTTTCAAGAAATGACCACATATTCCAGTTCCACAACCAAGGTCGAGTATATTGAGCTCAGAAGTGGAGTTGTTGAAGATTTTTGTAATTATCATGTGTACAAGTTCATGCCCTCTATATTGTTTGGCAATCAACCAATGCTCAACAAAATATTCACCTGTGTAATCAAAATATTGTCTTATGAGGTTTTTTGGCAATTCTGTAATAGGCGCTGAGTTTGTCATTTTTTTTATATAGTAAGACGCCTCCTCGTGGTCATTATCTAATTTTAGTGCCCTTGTTAAATAATTATAAGCTTTGTTAGTATTCCCTACCGCAAAATGACACCTTCCGATGTTATACCAGACTATAGGTAAATGAGGGTAAAATATGCTAATTAACCAAAATCGTAACTTTGCATCTGATATGCTACCTTTATAAAAGTGATATAAACCGATTTCAATGTTGGTGTTTAACAGGTTCTTAGATTTTTTAAGAAGCACTGTCATTTCTTTATGAAGAGTATTATATTTATTCACAATGAAGTGTTTTACTTTCTTAATATTTAATACGCCAATGAGCTTAGACATACAATTTAAAGCAACGTTTTTTATAAAAGAGAGATTACTTTTCATACGTTAGAAATACTCCGAATGTTTATTATCATTTTTAGGCAATTGATTTTAACACATTTTATCTTACAAAATATCTTTTTTATTAATTTTTACTGTATATATAAGTTTACCACATATTTCTCAGATTATACTGTTTAGGATTGCTAGTATATTGTTGTTGATAATATAAGTAAATGTTTTGTGCAAAAAGGCGTTGACATATTATTTATTAGGTTATAACATATAAAAGATTAATTTAGTTTTTAGATGTTTGACAAGTTTTATGGTAGAGATTAATTTAATCTCAATTCAATTTTAATAATATTTAACTCTGCATATTCTGCATATAGTCGGATAAATAAATTATTAAGAGCACTTGATGGATGCCTTGGCGTTAAGAGGCGATGAAGGACGTGGCAGGCTGCGATAAGCTGTGGGGAATTGTCAACAAATTTTGATCCGCAGATTTCCGAATGGGGAAACCCAACTAGTTTAGCTAGTTATTACGTACTAAGTATGTAAAGCAAACTTGGTGAACTGAAATATCTAAGTAGCCAAAGGAAAAGAAATCAACCGAGATTCTGTTAGTAGTGACGAGCGAAAGCGGAAAAGGCTAGTGATTTAAGAATAAGAATTAGAATACTCTGGAAATAGTAACCATAGAAGGTGATAGTCCTGTATAAGTAGAAAGTTTTTAAATCCTTGAGTAGAGCGGGGCACGTGAAATCCTGTTTGAATATGGGGGGACCATCCTCCAAGCCTAAATACTCCTTAACGACCGATAGTGAACAAGTACCGTGAGGGAAAGGTGAAAAGAACCCCGGGAGGGGAGTGAAATAGAATCTGAAATCAAGTGCTTACAAACAGTTGGAGCTCTATATCAATTTATTGATATTTAGAGTGACAGCGTACCTTTTGCATAATGGGTCAGCGAGTTAATCTGTGAAGCAAGCTTAAGCCGTTAGGTGTAGGCGTAGCGAAAGCAAGTCTGAATAGGGCGTTTTAGTTTTATGGATTAGACCCGAAACCAAGTGATCTAGTCATGACCAGATTGAAGGTGTGGTAAAACACACTGGAGGATCGAACCAGTTAATGTTGCAACATTATTGGATGAGTTGTGATTAGGGGTGAAAGGCCAATCAAACTTGGAAATAGCTGGTTCTCCGCGAAATCTATTTAGGTAGAGCGTTGTATGTATGTTGTTGGGGGTAGAGCACTGGATAGACTAGGGGGATTCACCGTCTTACCAAATCTAACTAAACTCCGAATACCAACAATTAATTATACAGCAGGCACACTACGGGTGCTAAGTCCGTGGTGAAGAGGGAAACAACCCAGATCACTATCTAAGGTCCCAAAATTACAGCTAAGTGGGGAAGGAAGTAGGAAAACCATTACAGCTAGGAGGTTGGCTTGGAAGCAGCCATCCTTTAAAGAAAGCGTAACAGCTCACTTGTCTAAATAAGTTTTTCTGCGCCGAAAATGTATCGGGGCTAAAGCTGTATACCGAAGATGTGAGTGCTTATTGATTTCGATCAATAGGCGCGGTAGCGGAGCGTTCCGTAAGTCTGTGAAGGTGGTTTGTGAAAACTGCTGGAGATATCGGAAGTGAGAATGCTGACATAAGTAGCGTAAAAGAGTGTGAAAAACACTCTCACCAAAAATCTAAGGGTTCCTACGTTAAGTTAATCTGCGTAGGGTTAGTCGGTTCCTAAGGCGAGTCCGTAAAGGAGTAGTCGATGGCAATTAGGTTAATATTCCTAAACCTCTTAAGTGTGACGGGTTTCGTATTTGTATAGATCTTATTGGATTGATCTATGCTTAAAAGAAGCTCCAGGAAATAGCACTTATATTTATGAGGCCGTACCGCAAACCGACACTGGTGGATGAGTAGAGTATACTAAGGTGTTGAAAGAATGATGTTGAAGGAACTCGGCAAATTATACCTGTAACTTCGGAAGAAGGGTAACCTGCTTTTAGGCAACTATGAGTAGGTGGCACAAAATAGGGAGTAGCGACTGTTTACTAAAAACACAGGACTCTGCAAACACGTAAGTGGAAGTATAGGGTCTGACGCCTGCCCGGTGCTGGAAGGTTAATAGGAAGGGTGCAAGCTCCGAATTGAAGCCCCAGTAAACGGCGGCCGTAACACTGACGGTCCTAAGGTAGCGAAATTCCTTGTCGGGTAAGTTCCGACCCGCACGAATGGCGTAACGATTTCTCCACTGTCTCCAACATCACTTCAGCGAAATTGAATTCCCCGTGCAGATGCGGGGTACCCGCGGTTAGACGAAGAGACCCCGTGCACCTTTACTATAGCTTTACATTGCTATTAAAAGTGTGATGTGCAGGATAGGTGGGAGACTTTGAAGTTATGGCGCTAGCTATAATGGAGTCAACCTTGAGATACCACCCTTTACACTTTTGATATCTAACTATGTTTCATTATCTGGAACTAGGACATTGTATGGTGGGTAGTTTGACTGGGGCGGTCGCCTCCTAAAAAGTAACGGAGGCGTGCGAAGGTAAGCTAGAGCTGGTCGGAAATCAGCTTGATAGTATAATGGCATAAGCTTGCCTGACTGCGAGGCTGACAAGCCAAGCAGAGACGAAAGTCGGTCATAGTGATCCGGTGATTCTGTATGGAAGGGTCATCGCTCAACGGATAAAAGGTACGCCGGGGATAACAGGCTGATGGTGTTCGAGCGTTCATAGCGACGACACCGTTTGGCACCTCGATGTCGACTCATCACATCCTGGGGCTGAAGAAGGTCCCAAGGGTTCGGCTGTTCGCCGATTAAAGTGATACGTGAGTTGGGTTTAGAACGTCGTGAGACAGTTCGGTTTCTATCTGCCGTGGGTGAAGGAAATTTGAGAAGGTCTGACTCTAGTACGAGAGGACCGAGATGGATATACCTCTGGTGTACCAGCTGTTATGCCAATAGCATCGCTGGGTGGCTATGTATAGATGGGATAATTGCTGAAAGCATATAAGCAAGAAACCCTCTTCAAAAAAATTTCCCAATTAAGGCCGTGGAAGACTACCACGTTGATAGGCTAGGTGTGGAAGCATGGTAACATGTGAAGCTAACTAGTACTAATAGCCTGATTGATTTATTTGCTTTCTATATGTGTGTATGCAGTGTTAAATATTAAGTTAAAATTGTTAAGTTAGAAATTTTTATTGACTTGGTGGCTATAGCAAAAATGAACCACCCGATCTCATCTCGAACTCGGAAGTGAAACTTTTTAGCGCTGATGGTACTTGAAAAGGGAGAGTAGGTCGCCGCCAAGTTTATAAAAATTTCTTTGTTAATTAGACAGTAGGTATACTTATATTTTAACTTTCTTGTTTTGTTACTATTCTTTAAGTTTTTACTTTAACTACGATATCTTTTTTTTCTTATATGTTCTTGGTCATTTTCTACATTATTTAGCATTGTTCCTACTTTCCCTAATTGATTCCCTTTTGAAGGAGAATTACTGACTTCTGGTAATATTACATTACTTCCCACTTTTTTAAATAATTCTTCTTGTTGGCGAAATGCTGACCTCCAATCTGTTCCTGTTCCTTTAGGAAGAAATAAGAATTGATACATCTGACCAAAGCCTGTGTTATTTACCTCTTTTATATGCTCTACCATTCACCACACCCATTAACTATTTTTAAAAATTTTACCTATATTATCATAAAAAATATAGTTGTAAATACCTTAATTGAGATTTTTTTTATTTTATCTTTTTTAAGCAAATAGTTAGATCTTTTTGTAAATTTTTATAACTTGCTTGCATAATGTTTCTATGAGTTAGTATTATGTAGTAGTGCCCTATATTACTTATATTTAAAATGCTAATTTTAGCAAGCATTCGTAGTTGCCTTTTTATTTTATTTCTTTTTGCTGCTTTTCCGGTTTTTTTACTGATAGCCAGACCTACTCTAATAGTATGAATGTACTTTTCAGGTTCTCTTTCTTTTATAGCGTACAGTGATATATAAAGCCCACGATAAAAAAGACTGTTGAGTGCTAACTTATTTTTGAAAGCAGAAGAAAAATCTTTTTTTTTATACTTACTATGCGCATAATTTGTTACACCCTAATGAACGGCGCCTATTAAGGATTTTTCTTCCAGCTCTTGTTGCCATACGTGAACGAAATCCGTGTCTGCGCTTTCTTATCAAATTTTTTGGTTGAAATGTTCTCTTCATTGTTTTTATATTAATATAATTATTTATTTTAAATTGTTTTACTTTATTGTCAAATAATGGTGAACTTGTATGACATTTTCGTAGAATAAAATTTGATGCATGGAAGAATGAATTCGGTGATAGTCATACCTGTCTTACTAATCCTTTTATTTTGTTTTAGTAGGTTTCAAGAAGTAAATAAGGTTAAATCTTATCTATATCTTAGTTGTGTATGGATGCTAACTTGGTTGTTAGTATTCTATAATAATTGTTTTGTAACTTTTATTTCTATAGCGTTACTTTTTTTCATGCTTGCTTTTATCTTTAAAAATAAAAGAAATAAGATAATAAAACTTTCGTTATTTGTGGCTTTGGCCATATCATTTTTTATCACTTTATTTATAATGCTGTCTATTTTTATTCAATCCATTAGTTTTTTTAATAAAGTAGCTATTTCAGAATTCTTGTTTTGCTTGAAATGGGGCCACAATGTAGTCACTATCAATGAAGAGAAGATAGGATGTTTTGGTATAGCGCCGCTTTTAGTTGGTACATTACTTATAACTATTATAGCAATGTTAGTTGTCGTTCCGCTTGGTTTATTTTCTGCAATATATATTAGTGAATATGCGAGTGAGAAAGTGTGTTATATTGTTAATACAACTTTGCAAGTTTTGTCTGCTATTCCTACGGTTGTATATGGATATTTCGCGGTTGTGTTTTTGTCTTTCTTTATAAAGCAGGTAGCAAATTTTTTTGGTTTAAGTATACACTCAGAAAGTGCCTTAGTTGCCGGTTTATCGATTGGGATAATGATTCTTCCTTTTATTATTTCTTTACTCGAAGATGCCATAAGATCTGTTCCAAAAAGCTTGCGTTATGGCTTCATGGCACTTGGTGCAACTCCAGCGGAAACTATATGGCATATAACAATACCTTATGCAATGCCTACAATTTTAAGTGCAATTTTATTGTCAATTTCAAGAGTGATAGGTGAAACAATGATTGTGCTAATGGCTGTGGGAATCAACGCAAATTTGACTTTTAACCCTCTTAATTCAGTTACTACCATTACCGTGCAGATCGCTACATTACTTACCGGAGATCAGGATTTCAATAGTGTACAAACTCTTGCTGCTTATGCGCTTAGTTTAGTATTGTTTATTATTACTTGGCTATTAAATGCATTTGCATTGTTTGTAATGAAGCGTAACTAGTAAGCGTTTTAATGTTGCAAAATTTCTATTAATAATATAAAATTTATTTTCTTTAGAAGTTCTTTTATGGAATTATAGTGTTAGGTGATAAAAATAAAGAGATGAATATAGGTAGAGCGATTAAGGTAACTCAAGCAGTTGTTGATATAAAATTTGAAGGTGAATTGCCTAAAATATTTAATGCTTTAAAAAGCAAACTAAAATATAAGGATAAGGAGCTGGTTTTAGAAGTTTCGCAGCATATAGGTGACAATATAGTTCGTTGTATTGCTATGGATAGCACAGATGGCATGTCAAGGGGGGATGAATTTGTTGATACAGGTGCACCAATATCGGTGCCAATTGGGCGTTCAACTTTAGGAAGGATTTTTAATGTTGTTGGAGAGCTTATAGATGAGTGTGGTCCACTGAAGGGAAAGTATAACTTAGAGCCTATACACAGAGCACCTCCAAGTTTTACTGAACAGAGAATACAGGAAGAAGTTTTAGTTACGGGAATAAAAGTTATAGATCTTCTTGCACCTTATCTTAAAGGAGGAAAAATTGGCTTATTTGGTGGAGCCGGTGTTGGTAAAACAGTCCTAATAATGGAATTAATTAATAATATAGCAAAAGCTCATAAAGGATTTTCTGTGTTTGCCGGGGTAGGGGAGAGAACGCGTGAAGGTAACGATCTTTATCACGAGATGATCACTTCAAATGTAATAAATATAAATGAGCATGAAAAATCTCAAGCTGTTTTGGTTTATGGTCAGATGAATGAGCCTCCTGGAGCAAGGGCTAGAGTTGCTTTAACAGCACTTACTATGGCAGAGTATTTTCGTGACCGTGAAAACCAAGATGTTCTATTTTTTGTGGATAATATCTTTAGATTTACACAAGCTGGTTCTGAAATTTCTGCTTTACTTGGAAGAATACCGTCAGCTGTTGGTTATCAGCCAACCCTTGCAACTGATATGGGTGCAATGCAAGAAAGAATAGCTTCAACAACTTCTGGCTCTATTACTTCTGTGCAAGCTATATATGTTCCTGCGGACGATTTGACTGATCCAGCCCCAGCAACTACATTCTCTCACCTTGATGCAACCACAGTGTTGTCAAGGCAAATAGCTGAAATGGGAATATACCCTGCTGTTGATCCACTTGATTCAACTTCTCAGTCTTTATCTGCTGAAATCATTGGTGAAGAACATTATAATGTAGCTTCTGAGGTGAAACGTATATTGCAAACTTATAAATCACTGCAAGATATTATCGCAATACTTGGTATGGATGAGCTATCTGATGAAGATAAAATTATTGTTGATAGGGCTCGGAAGATTCAGAAATTTCTTTCTCAACCTTTTCACGTTGCAGAAATATTTACTGGCATGCCTGGTAAATTTGTTTCACTTTCTGATACTGTTTCCAGTTTTAAAGGGATTGTTGAAGGCAAATATGATCACTTACCAGAGGCTGCTTTTTATATGGTGGGGAATATAGATGAAGCAATAAAAAAGGCTGAATTAATACAAGCTGAAGCTAAATAAAAGTTAAAGATTATGAATACTTTTAAAGTGCAATTTTTCTCTCCTGATGATCAAATTTCATTCAGTGGAGTGGTTTCTCTTTCAGTAACTGGGCTCGAAGGGGAGCTTATGATTTTAGCTCACCATGCTCCTTACTTAATTTATTTATTGCCTGGTATGATTACTGTTAAAATGAGTAACCAAACAGAAAAGAAGGTTGTAATTGATAGTGGCGTATTAGAAGTTGCAAATAATAATTGTAGCATTATAACAAGTCAAATTCAGGTTTTTGATCGTGCAATTCATGATGAGAAATCGTTTAAAAATAAGAGAATTAGTATATATTTAAGTTATCTTGATGAGAAGTTTCTTTCTTAGTTATTTTAGGCAAAAAGTCAATTATCATTCAAGTGGCTATAAGATTTTTGCTCAGGGGGCTCTTTTTTGTCATCCCAGAAACCCCGGGGTGTCATCCCAGTGTCGGAGTACTTTAGGTGTATGATCCCAGAGTGTGATGGTATGGGACCATACACCTAATCAAATAAAAATTAAAGAAGGAGAGTTGGTTGTAACGGTTGGAGATAACGACTTTGTTTTACCTGGAATTTACGTTGGATAAACTACAAAAAATAACAGGTAAAAATCAACGTAAATTTAAGATAAATCGATTTTATTAGTATTATTAAATCAAAATCTGTTTTTAATTAATCAATAATACTTTTTTATATATTTTCATCCCCTTTCATGGATTTTTTAATTTTATAGATGATATCTAATATTATTAGAAGCATTGTAAAATATCTTATGAGAAAAGTTATAAAATATATTAGCATTATTGGTATTGCATGTTTAGTATTGTTATTTTTTATATCTAATGTGGAAACACGCGTAAAAACACAGGAAGAACAATTATTCCTAGCTGTAGAAGATGGTAATGCACAAGAAGTAAAACTATTACTCAAAAATGGTGCAGACCCAAATTGACCTTACCCAGAAAAAGTAGAGAGAAAGTTAAGACGTTTTTATCATGAGAATA
>NODE_22_length_10364_cov_5.209914
TGAAAGTATAATGTAAGTAATTAGCCAACCACGGGGCTTCTTTTGCCTTTTTTTTTGTTTGGTAAATTTCTTAATGTTTATAGCTAAACGACAACCGTCATCCCGCTAGCGGGATCTCTTGTTAGTGGCTGAGAGATACCGCGAATGAATCGCGGTATGACGGTTCGCGGCAGCATAAAGATAAGTCTCGTCATCCCACTGCTTGTTAGCGGGATCTGGAGATACCGCGGCGGTATGATAGTTCGTGGCAGCATGAAGATAAGCTCGTTATCCCGCTAGCGGGATCTCTTGTTAGCGCCGCGGCGGTATGACGGTTCGTGGCAGCATAAAGATAAGTCTCGTCATCCCGCTACGTGTTAGCGGGATCTCTTGTTAGTGCCGCGGCGGTATAGCTATACCTTTTTCTACTTAGTTTGGGTTATGCAAGAAGTCTAATAACATTTATTGCTATTTTGCCATGTATCCCTTATACTATAAAGTAGAACATTATAGGTTTCAGCAATGATAAAAGAAATTGAAGAACTAATAAAAATTGTTGGTAAGGGTAATTTATTAGAGACGTTATTTATTTTTTTAGGTAGCTTTCAACATGCTGACTTAGGTCGTTTTATGGATCACAGAAATCATTTTGGTTTGTCTGAATTCATTAGAAAAAAAGAGGAACCATTAGATAAATATTTTAACTTAAAATTTAGTCTACAAGGGCTGTTTTTAATTTATGCTCAAGCTTATCAAATTCTAAGTGAAAACAATAACCTGAATACTAAAGATGTCATAGATAAAATATATGAAGTTATTAAAGGATCTGAGTTAAATGAATATATAAATGAAGTAGTAGATGGAAGAAAATGAGATTTACTTAATATCTTAGCAAATCCAAAGAGAGAACCAATATTTAAAACAGAAGAAGATTTTGAAAATAAAGTACTCATTGGTCTTAGAAAGTTACTAAGTGAAGGAAATACATTAAACAAATATGACAGAGAATTTGCATTAAATAAGTGCGTTATCAGCAGCTATTATTCCATTCATGACATAAAAGCAGATAAAGATATAGCATTGTTCTTTTCTTTGGGTGGTCACTATAAAGAACTTTCGTCATCTAACAAAACAGTAAAAAGAGAAGTATTAGAGATATGTGAGAATCAGTTAATAGAGAGCTATATAATGTTCTTAGCTGGCAAACTACACATGATCGGATTATCAAGTAGAGATAAATATACAATCGACCATGAGAATGTGGATCGGCAAGAGAAAGCATTGAAAATGGATGGATTAATATATCCTATAAATACAAAAAACACCCTAGAGCAACTGTTAAAAAACCAAAATAGTGATGAATTTGAACAATTAATAACGAGCCCTGATAATATATACTACTCAGTGCTGCAAGAAGAGAATGAATGTAGGCCAAATCCTATCACCAGCAAGAAAAAAGAAAAAGACCATAAAAACACAGTCTGTAAACTTATTTTAGGTATGTTTGTATTATCTGTTGGGTTATATGTTGCTGATTATTTCTTTATGGAGCAAAAATTATTTAATCCAATAAAGGGTGTCCTACCACAGGATAATTTTGCTAATCTAGTAATTGCTGCAGTGCTTACTATCGTAATAGTATATGCTTTATTTCAATTATCACAGGAACCACCACTTTCAACAGTCAATAAGATGACGAATGAAAATTTAGGACAGCCCGTGCAAAATAAGTTTAGAATTACATAAATGTAGCAACTTAAAAGCATATATTGTATAATGCTTATTCTTAAGTTAAGAGGTAATTTATGGATTTAAGTAAAATAACAGCAGGACCAAATGCGGTGAATGTGGTAATTGAAATAAGTGCGAATGCTGAGCCTGTAAAGTATGAATTTAATAAAGAGTTTAGGTTGTTACAAGTTGACAGATTTTTATCTACCTCAATGACTTATCCTTGCAATTATGGGTTTGTACCAAATACCTGCGCAGGTGATGGTGATCCTGTGGATGTTTTGGTGCTAACTCAATTTCCCTTAGCATCTAGTGTTTTAATATCGGTGCGTCCAATAGGTGCATTACTCACTAAAGATGAAAAAGGAGAAGATGAGAAAATATTAGCAGTGCCTGTTTCCAGTGTTGATAGCTATTATGACAATATAAAGGACTATTCTGACTTATCTAAAAGCCTACTAGATAAAATTACTCATTTCTTTTCTCATTATAAAGATCTGGAAAAGGGAAAAACGGTAGCAGTTGGAGAATGGGTTGGTGTGGAAGAAGCAAAGAAAATCATTGAAAAAAGCAGAAATTAGTTTTTATTGATTTATAGCTAAAGTGGCTTAGGTTTGCCCACAAATTGAAAAACAACAAATTCGTCATTCCGCTACTTGTTAGCGGAATCTATACCGCGCACAACTGTACGAACATTGCAATATGGCACATAGTAAACGATGTCATTCCAGTGCGTGACACTGGGATGACAAGAAAGGGAGCACTGGAATTTTTGTTTCAGCATTAGCCATGCATCTGAACAGATACAAATATTGCAATTAAAAGCATTAGACAGGTGGTAGAGGTCTTGGTATTATATAATCTTTAGGTTCTAAATTTGGAAGGGTGGCCGAGCGGCTGAAGGCGGCGGTTTGCTAAACCGTTATACGACCCAAAAGTCGTATCGAGGGTTCGAATCCCTCTCCTTCCGTATACTGTTTTTAGCACGGTTTAAATTCGCTATATTAGCATGTTTTTAGCCTATTTACCAGCGTACCTGATTTTGTTGCAATGGTTTTTATTTCCATTGTCACTGAGATCACTATTAAAAAGTTGGCTAGCATTGACTCAGTATTTATTATAGAATTGGTTATTAACTTTACTTGTATGTATAAAATACTAATTTTACTGTTGATAGTGTTGCCACTTAGGTTGCTTGCAACCGAGATTGAAATTGTTGCAGATGTAAATGGTGAACCAATTTCAAATTTAGATATCGAAAAACGCATCAACTTTATAAATTCATTGTTTGGCACTCAAAGTGTTAATCAAAAAGAAGCAAAGCCTCAAGTGCTTAGGGAGCTAATAGACGAAATTATCATTATCAATGAAGCACAGAGGCTGAATATAAAATTGAGCAACGAGGAGTTAGATAATGCTATTATGTTATTTTTAACCCAAAGTTTTAAACTTAAGGCTAATGAAGTTGATCAATACATAGAGAAGCATAATATAGATCTTGGTATTTTAAGAAAACAAATAAAATGTCAGTTACTGTGGGGCAAAATTATTGAAGTAAGAATTGTGCCATTTATTAATATAAGCGATAAAGAAGTAGATGATGTAAAAAGGCAAACAGAAAAGCCGGATTATCTTATCACGTTCCAAGAGTTTATAATTCCTGATCAAAAAGACAAGGACGTTTATGGTATAGCTGAAGATTTAGTAAAAAAATTACGCAACAGTGATAACCCAGAATCTCCAATAAAGATGCGTAAAGCAACAGTTAATTTAAGTCAGCTAAAAGGAAAACTCAAGAGCGTTTTAGAAGGATTAGAAACCAGCGACATAGCAGGTCCATTCAGTTTCAGTGAAGGTTACTCCGTTATAAAAGTAATAGATAAAGTACAACTTAATCATGCACTGCTGGAAAGCACTTTAAAATTAAAACAGATTGTGGTTGAAGGTTCAGAAAGTTTATTAGATAATCTCAAGGAGCAAAAGGTCAGTTGTTTAAATTTTGATAAATTGGCAGATAATTTTAAGCTGCCAAACGCAAAAGAATTTGAAATAAAAATGCGAGATTTAAATCCTGATTTACAGATTTTATTTAGTAAAACAAGTGTGAATGAAATAGTAGAATTGAGAGAAAATGGCACTGCAAAGTTGATGATGTTGTGTGATATCAAGAGTAATGTAGCGGGTATAGAAGCAATCAAACAGAAAATGTACCAACAAAAGATTATGATACAAAGCAACTTGTTATTAGATGATATGCGTAAAAATGCAGCTATCAGTTATCGGTATAGTTGAAGTCAGAGAGTGTTCTTGTCTTTGTGTATAGAACTATATAAATTACTTTGTTCTATAAAATTTCAAAAAATTTGAACAAATGCAGTTAAAATAGCACATGAAGAATATAATGCTAATTGGTGGTGGAGTTGGAAATGCAGTGTTATTTTCGATAGGGAAGGCATGTCTTGAAAATAATAACAAGGTTTTGTACTTTGCTGGCTATAAGAAGTTAAGTGATGTATTTAAACGAGCACTGATAGAGCGTGCATCAAATGCAGTAGTTTGGGCATGTGAAGAAGGATTGATAGAAACAAGCAGAGATCAAGATAAATCCTTTCATGGTAATATAGTTGATGCAATAGTCTCTTATCAACAAGGAAGATTAGGTATTAATTTGAACGTTATAGATAAAATTATCACTATTGGTTCTGACAAAATGATGAAAGCTGTGAATGAAGCTAGAAAAACAATTTTAAAGCCATATCTGAAATCAGGCCACATAGCGATATCATCAGTTAATTCTCCTATGCAGTGTATGATGAAAGAAATCTGCGCTCAGTGTGTGCAGCAACATATAAATGCGAAAACAGGAGAAAGGAGTTTTGTTTATAGTTGCAGTAATCAAGACCAGGATATGGGGTGTGTTGACTTTGACTTTTTAAGTGAGCGCTTGAAGCAAAATAGTTTACAAGAAAAACTTACTGCAAAATGGATAGATCATGTTCAAAGATATTAAACAGCACAAAAAGGAAATAAGAGAGCAATATAGAGCTATAAGAAAAGATATTGATGAAAGTTATTCCAGTTATGCGGCAAATTCCCTTATTAATCTCTTTAATCAGAACTTAAGCTACGTTAAAGGCAAAACAATAGCAGCTTACATTCCAATGGATGAGGAAATAGATGTTGTGCCTTTGATGCATAGTTTACTCGATTTAGATTATAAAGTAGCAATTCCTAATAAAAATAAGTTACTAAAATTTGAGGAATGGAACAAAACAAATGAAGACGTAATTCCCGACACAATCATTACTCCTGTTATTGCTTTTGATGATCATTTTAATAGATTGGGTTTTGGCGGTGGTTGGTATGATACAATGATAGAAAAACTGCGGCCACTTGGAAAAATATTTATAGGTGTAGCCTATGAGAAACAATATTGTAAAGATTTACCTGTAGAAAAACATGATCAAAAATTGGATATTATAATCACTGAGATGTGTGTTAGATGTGGAAGTGGATTGCTCAAAAAAGTGGATAAAAAAGAATAGATCTCTACCTTTTCCATTCCCTCCCTCTCCAAGCCATCAGAGGGTTTTGGTTTCTCCTGTACTCGCTTGTTCAGAACTTGGACTATCTAATTGAGGAACTGGTGACTTCATTTGGTTAACTTTATCATTAACCATTTTTCTACCTCCTCTATTTTACCCTCACCAATGGCCATAATTTTAGATTGAAATTTCTCCATAAGTTCCTCAAGTGCTTCCTTATCACTTTCATAAGTACTAGTACCTTTTTCTCTAAGCTTTTTCATGTCATCTTCTGAAAAATTTTGAATAGTTCCATTCTTTACTAACTCTTGTATAGCAGATCGCTGCCCTTCATTTTGAAGCATGCCTATGACCTTTGCTTTACTCTGGGCGTTTTTTATTTTTTCACCTTCTTCGGACATATTATAGCCTATAATCTCTTGAGCCAAACTGTTGTATAATTTACTAAAGTTATCTTTTTTTGGCCCAACCTCAGGCAATTTATCCCCTAAATTTTTAGATAAACTTTTCACTGCTTTTCCTGCATCAATCGCACCTTCTTTTATTTTTTCCCCTGCCTTTACTATACCTATTCCTGCATAACGTGCTCCAATACCTACAAGTGCTATTAATGTAGCAAGCACAATAAGTGGAGAAAATGCTGCTCCTAATACCATTACGGCAGAAGCTATTCCAATTTTTTTATTTGCAGATGCTGATTTAAAATAATTGACTAGATTGTCCAGTGGACCTTTATTATTATTTATAACATTACTTATTGCTTGCTGATTAACAGATTTTAACGCCTCTTCTATTATTTTTGAGTCAACATTTTCAGAAGTTAAACCTTCAAGCGCTTCTTCAATGAATTGTATAAATAATTCTTTGTTGACCTCCTTTTGCAAGCCTTGGTCATTAATCGCTAAACCTAAATCTTTGAGGTTCATCCCTTTAACTTGTTCTGATAGGGTTGTAAATAACTCTTTTTTCCCCTCTTGTGGGATTGTGCAATACTTTCTATTATATCTGAAATAGCTTTTCTTAGTTCTGGATAGTCAGTGTCAAAAAACATACTATTGCTAGATTCCATATTCAGCTTCGTTGATTATAAATATGCCTAATTATACATACTAATCATTAATTATATTATAATTGATATAACATACCCCTTTCCAAATATAGAATTTGTATTAAAATATCTAGATTATATGAAATCAAGGTACTTTATGGGTGAAAAAAAATTAAAAGCTGCTGTGGTCTTATCAGGGTGTGGTCACCTTGACGGTGCAGAGGTAAGAGAAGCGGTTTTAAGTTTGCTTGTGCTTGATCAGCAGGAAGTGGATGTTAAATGCTTTGCACCTGATATCAATATCACACAAGTTATGAATCATAGAACAAAAGAGGCAACAAAAGAAAAAAGGAATGTACTTGTGGAAGCAGCAAGAATCGCAAGAGGCGAAATATATGACTTAAAAGAAGCCAAAGCTGAAAATTTTGACATGCTAGTTGTACCTGGTGGATACGGGGTTGCGAAAAATTTATCTGACTTAGCTGAAAGTAAAGACATGGTGACAGTAATGCCTGAATTTGAAAGATTAGTTTCAGAATTTTTTGTTACAAAAAAGCCAATAGGAGCGATATGCATATCTCCAGCCATCATTGTTTCAATTTTAAGTAGCAAGATAGGTAAAGAAGAAAGTAAGGTTAAGGTAACTATAGGAGATGACAGAGAACAGTTGATAGAAAGGCTTGGCGGCGAGCACATAAAATGCGATACAGAGTTATCAATAGAAGACGAAGAACATAATGTATTTTCCTGTTCTGCTTATATGCGTAGCGACGAAAGTACATACTCTGTATATCAAGGGATAAAGCATATGATTGACAGCATGGTAAAAAAGATTAACAAAAAAACTAAACAGCCATTCCTATAAGGTGTACTAAATAAGACTTCTCTATTAATCACACAATTAACTGTTGAATTTTACATTTCTAGCTGTATTATGGCTACGTAGCTAAAGTAACTTAGGTTTATCGACGCTTTACTACTTGTTAGCGGTGTGGTGTAGTGGCCATATATGTTTAGTTCTTTTTTTTAAGGTATTTTGTATGTCAGATCTTTTCTATATTGAAACTACGTGTTGTGTGGACGGTCAGTGTGATGTCTATACAGGGGAAGTGAGTTTTAATGATGTCATGTTAGGCAAGTTCAGTCTAAATTCGTGCAGCGGGAAAGAAGCTATGATAAATCTAGACATTATTACATTCGATATTAATATCGCTATTGATGGTCAAAATGGAAAGACAATAAAAAAAGACCTTAAAGGTCTTGAATTTGTAACTAAAGATGATGGTTCTTGGTATATTAATAAGGATTTTGGTGATGATAAATTTGAAGTTGTAGTAAAGCAATCATAATTTTACATCTCAGGTGTAACATTTAGTATAGGCGCTATTCTATTTATAATGTTCTTTACTATAGGCGCAGCAATTATTCCCCCGGTATGGTGCATCCCTTGAGGCTCATCAATAGCAATTAGCACTATGTACCTTGGGTCAAGCATAGTTAGCACTCCTATAAATGATGCTATGTTTGCATCTTTGCTATATTTACCATCTACAACTTTTTCCGCCGATCCAGTTTTTCCTCCTATTGAATATGCCTTTATTTTTGCTTTTCTGCCAGTGCCATCTGTTACTGCTGCACGTAATAATTTTCTCATTTCCCTGGAAGTTCTTCTTGAGATAATTTGCTCTCCTATACTTCTTTTATTCAACATCAAGGTTGCGTTATGAAATATCCCATTGTTGATTAATGCTGCTGCAGTTTGTGCAAGATGTATAGGAGTTACAGCTATGCCATAACCATAAGATGCTGTTATTAAAGTGGTTTCACTCCATTTATCCGGGATTATCGGTGTGGATTTTTCTGGTATTTCTATTTTCAAAGGAGAAAATAGCTTCATAGCTTTAAAGTATTCTACCTGTTTTTCAATACCTAGTTTGACTGCAATTTTTGCTGCACCAATGTTGGATGATTTTACAAATATATCTTGCACAGTAATTTTTGGAATTTTAGATTTATGAAAATCCTGAATTTTATACTTTCCGATGGTGATTGGTGTTGATACGTCATATAAATCGCTAGTTTTTGTAGCGTTTGCATCAAGCGCTGCGGCTATTGTAAAGTATTTTAATACCGACCCCATCTCATATACCCCAAGACTGGCGCGATTAAACTTTTGTACGTCTTCTGCCTTATTCTGTAAGTTGGGATTAAAATCAGGTAGGCTGACCATCGAGATAACTTCACTATTTCTCACATTTAAAACAATTCCTACTCCGCCAAGTGCCTGATATCTTCTTACAGCTTTAGTTAGCTCTTCATGCACTATGCTTTGCACTCGTGTATCTAAGGATAGTATTATGGGCTTTTCTTGCTCATTGTTTTTACTTATATACGCCTCAACTCCTGCAATACCATTGCCATCTATGTCAGTGTAACCAAGCACGTGTGAAAATAAATTACTGTGAGGATATATACGCTTTATGTCGTCATCAAAATTTACTCCTGGTACACCAGCGTTTTTGATCGCTAGTAATTCTTTTGGAGTCAAGTGCCGCTTTATCCAAGCAAATTTCTTTTCTGAAGTAAGTACTCTATATAAGTTCTTGTATTCGAGGTCATGCAAAGTAGAACACAGTTGTGCTGCTATACTTTCCGGATTCTTTACTTTGGTTGCATCTATATATAGTGATGTTGTGGGCACATTTGTTGCTATTACCACTCCATTTCTATCTAAAATATCAGGTTGTTTATGTACTATATTATCTTTTCTAAAATTTTCTGAAGTAGTAAGTTGATCAAATGTTAAAGAGAATATGCGAAAAATAATTATTATATAAAATATAAATAATGGTACTATAAAACACAGTGAGCGGAGCTTATTTTTAAGTAATGCTTGCATATTTACTTGATTTGACAAAAATGGAAATCATCTTAGCTGAACCACGAGGTTTTTGTGCCGGGGTAAAAAGAGCTGTGGACATATTAGCTATTACTTTAGAAAAATACAAAAACGAGCGCCAAGTTTATGTGCTACACGAAATTGTTCACAATAAATATATAGTAGAGGACTTTAAGAAACAAGGAGTGGTTTTTGTAAGCAGTATCGAGGAAATTGAAGATAATGAAGGAATACTGATCTTCAGCGCGCACGGAGTATCAAAAAATATAGAAGATGAGGCAAAAAGAAAGGGTATTCAAGTGATTGATGCAACATGTCCTTTAGTCAACAAAGTGCATAAAGAAGCAAAAAGGTATGAAAACAGTGGTAAAGAATTAATTCTCATTGGGCATGAAAACCATCCAGAAGTTAAGGGAATTAGGGGAAGAGTAAACAATCCTATCACTTTAGTGCAAACTTTGCAGGATGTATATGATTTAAAGGTTAAAGATCCAGATAATTTGTCTTATGTTACACAAACTACGTTAAGCATCGACGATACCCGTGACATTATTGCTGCCTTGAAATTAAGGTTTCCAGGCATAACAGGTCCAGATTTAAAGGACATATGCTATGCAACGCAAAACAGACAAAATGCTGTTAAAAAGCTAGCTGAAATTGTAGACATGGTATTAGTTGTAGGAAGTAAAAATAGCTCAAATTCAAACCGCTTATTAGATCTGTGCACTGCCAGAGGAAAAAGAGCCTACTTGATTGATAATTACAGCTGTGTGAATAAAAGCTGGTTTCAGGGCGTAGAAAAGATAGGAATCACCGCAGGTGCTTCCGCTCCTGACATATTAGTTGATGAATTAATAGACTACCTAAAAGTAAACCTGAGTGTAAAAATTTCAGTTATGCCAGGTGGTATTACTGAAAATGTTCAGTTTAAAATACCGAATCTGGTTTAAAACACAACTTATCTACTAAACTTCTCTTGAAATCACACAAACCAGCATCTATAGCTAAGACGTCATACCGCGATTCATTAGACTTCTTGCATAACCATATAACAAACTTTTATTGGGAATAGAAACGAAAAAACTTGCTTGACAAACTCTGCCAGCCCTCTTATCATGAAACTGAAGCTATTGTATTTGCTTTCGCCAATCTGCAGATTAAA
>NODE_23_length_10155_cov_4.001287
GAAAAAGATTTAGTAGCATATGAAGAAAGAATAATGGATCTGCGGAAAGAAGAAGCCATTCTTGAATACAAACTTGAGGAAGGTATAGGGAAAGGAAAAATCGAAGTTGCAAAAAATTTACTTAAAGCTGGTGTATCTGTTAATTTAATAGCTGAATCCACTGGCCTTTCTCAAGCTGAAATTGTACAGCTTAAGCAAGAAGTGGCCTAAGTATCACGTTTTTCAGGGCTTTTTTAGCTCGGCAGTGGTCTGAAAAGTCCATTTTTCACTTTATAAAATGTTTATATTTTACCACCTACTTTATTTGAATAAGTTCTTCTGCCACACTCTGAACGGATACTTGAATCAGGCTCAAGTTGACAAGTAGATGTTATCTTGTTATAATAAATATTTATTAATTTAATCTTAACTTAAGAGGGTATTTATGGTAGCAAGTGATAGTGTTTTAAAAAGGTATGCGTTAGCCTATATAAAGAAATTAGGTAATAATAATAATATTGAAGGGTTTCTACAGTATGTAATAATACACCGAATTTAACTTGGAGCAAGGAGAATTTTAAAAATGTGTATGAAGAATTTACACATCCAAATTCAAGCAATAGGCACGATACAGGAAGCAGAAATGATCAATATAACGCAGGGAATAACGCATAACCTACAGGCTCTCAGATTACACATATACATGTACACAATAGAGGTTTAGACTTTTGGGATTATTTGCTATTACAATGCTGGATGGATTCTTTATTCGGTGGACGTGGTCACACTATGGTTAATAATATAACGAATATTAACAATGGTAATACCACTCATCAAGGGAGAAAAGAGAATAAAAAAGAATCAGAAGACAGTAGAAAGCTATTAGCTTTGGGTATAGTAGCTGCAGTTGTGTGTGTTGCTTTCCATGCTGGTATGTGTTTTTGGTATAACAGCAGCAGAAAAGTGGCTAGAAAAGAAGAAAAAATAGATTACCTGGATAGTAAATTTAAAACGTTCAGAAATATAGAATTTGCGGTTGGCGTTGTTTCTTTGGCAGCTTTGGTAGCTTGTGCTGTTTACCCAGTCTTACCAGTGTGGGGTTTAGCTATCCTTGGCGTTAATTCTCTCGTATGTTTTGCTGGTGGTTTAGCTTTTCATATGAAGCATGAGGAAGAATTAGAAAATATCGAGAAAGCTAAAGGAGCGGTAGATAGCTGTCTTAGACAAGGGCATGGTTATGGAGATTCTTCTCGTTATGATGCACCACCTCCTTACTTTTCTCAAGATCCTAATACTACTCCAACTGCTCCTCCTTGTAGTGAATTTGATAATTCTAATGCGAAACGGCAGTTTGAGAATTGTGAGGGGTTCACGTATGATAGAAATCAATAGTTTTATTTTTAGCCAAATTAATTGAATCAAGCTACAAAACCTGCTAAAGTTAACTTTGTGAAAGCACCCTTAGCTCAGTTGGATTAGAGCATTTGACTACGGATCAAAAGGTCGGGCGTTCAAGTCGCTCAGGGTGCGCCACATTTTATAGGAAACAGAAGTCACACTTGAAATTAATATATGTAATACCTATCTTTAAAGGTTAAGCACTAAACTATTATATATGAGCAAAAAAGACTACTATGATCTGCTGGAAGTAGGCAGAAATGCCAGTATTGATGAGATAAAAAAAGCGTATAAAAAATTAGCATTAAGATATCATCCTGATAGAAATCCTGGCAATCAAGAAGCAGAGGAAAAATTTAAAGAAGTAACAGCTGCATATGAAGTTCTGTCTGACTCTGAGAAAAGGGCAGGCTATGACCGTTATGGCCACGAAGGTGCTTCTGGTGGATTTCAAGGCTTTAGCTCTGCAGGAGATTTTAGCGACATATTCAATGACTTCTTTGGTGGAGGATTCGGTGGTGGTGCAAGTAGATCGAGAGCAAAAAGAAGTACAACAGGAGTATCTGGAGCAGACCTACGTTATGATCTTGAAATTACCTTAGAAGATGCATTTAAAGGAATACAAGCGCCTATACATTATGTGACAAATGTAAAATGTGATACATGCCAAGGCACAGGTGGCGAAGGAGCAATTAAACCAGTTCAGTGCCACACATGCCAGGGAAGCGGTAGGATTAGAACTCAACAAGGCTTTTTTACCATCGAAAGAACATGTACTACATGCTATGGGGAAGGAGAAATAATACAAAACAAATGTAAGAAATGTGGTGGAAGTGGACGTAGAAGAGATGAAGTAAATATATCCGTTTCAATTCCAAAAGGCATAGAAGAAGGAGCTAAGGTAAGGATAAGTGGTAAAGGAGAAGCTGGAACAAAAGGTGGAAAAAGTGGAGATTTATACGTATACGTGAAAATAATTTTCCATAAAATCTTTGCTAGAAATAAAGCAGATTTACACTGTAAAGTGCCTATAAGAATGACACTAGCAGTGCTTGGTGGTGAAATCGATATTCAATCAATTGATGGAGCTAAAATAAAAGTAAAGGTCCCTGAAGGCACTCAAACTGGTACCAAACTACGTTGTAGGGAAAAGGGTATGCCATATATGAACTCACATGCTCGTGGTGATTTATACGTACAGGTAATAGTTGAGACTTTAAATCCAAAAAATTTAACTAAAAAGCAAATTGAACTATTAAAAGCGCTTGAAGAAGAGGAAAATGCAAGTGTACAACAGCAATCTGAAGGGTTTTTTAGTAAAGTAAAAAAAAAATAAGAAATCTGCTAAATGACATTAAAGGGGTAACTGTTTACGGGTTTTCATTTAATCCTGCAATTCTTTGACCTTATTAATGGAAAACTTAACAATAGTGTTATTATTAGCCAACAGAAACTTCTTAGTTCCTTAAAACTATGTAAAAGCAATAAATTTCTTTATTTAAGGTCGAAGTTTTGCTATTCTCAGGTTTTAATAATTTAAATTTAATGAATATAAACAAAAATGAGTTTTTATTTCTTCCGCTTGGGGGAGTAGGAAGAATCGGGATGAATGTTAGCCTATATCATTACCAAGGTAAGTGGATTATGATCGACCTTGGTGTTGGTTTTGCAGATGAAACTATGCCAGGTGTTGAGCTGCTCATTGCTGATATAGATTTTATTGCTCAAAGAAAAAAAGATTTACTTGGAATAATAATTACACATGCACATGAGGACCACTGCGGTGCAGTGCCCCACTTGTGGGAAGAGTTGCAGTGCTCCATATATACAACAAAGTTTACGGTTAATTTTCTTAAAGAGAAACTAAAAGAATTTCGATTGGAAGGTATAGTGCCTGTGAAAGAGGTAGACATAAATGGCAGCATAAATTTGGGTCCTTTTACCGTCGAGTTTATAAATGTAACTCATTCAATTCCTGAGGCAAATTCAATATTAATTAGCACTGAAATGGGTAGTGCACTCCATACCGGAGACTGGAAATTTGATCCAAAACCTGTTGTTGGATTAACTTCTAATATGGAGCGTCTAAAAGAAATTGGCGATAAAGGTGACCTGCTTGCAGCAATTTGCGATTCAACCAATATATTAAGCAAGCATCACCCTGAGTCAGAAGGTGAAATTTATAATAATATTTATAACATAATAAAGCGGTCTAAAAAATTAGTTGCTGTTTCGCTATTCGCTTCAAATGTGGCACGAATTGAAACGATAAGCCAAGCTGCAAAAGCACTAAATAGAAAAGTAGTTTTACTTGGTAGATCTTTATGGAGAATAGTGAAAGTTGCGCAAGATAGTGGTTATTTAACTGATTCTCCTCAGTTTCTTGAAGCAAAGGAAGCAGTAAATTTTCCAAGGGAAGAACTGGTGCTACTTTGCACAGGTTGTCAAGGTGAGCCACTGGCAGCTACCGCAAGACTTGCTGCTAAGAATCATCAAGCATTTAAAATGCAGCAAGGTGATACCATGATCTTTTCGTCAAAAATCATTCCTGGAAATGAAACTCGTGCGCACAACATGCTCAATGCCTTTATTGAGATGGGGGTAGAAGTTATTACTGAAAAAACAGAGCATGTTCATGCTTCTGGGCATCCAACAAGAGAAGAGCTAAAGGAAATGTATTCTTTAATAAAACCGAAGATGTCTATTCCAGTTCACGGCGAATATATTCACACGCATGCACATGTAAAATTTGCTAAAGAGTGCGGTGTGGCAAAAGCAATAATGATTGCACCAGGTGATATTGTTAATTTGGAGAACGGAGGAAAGGTTGATTCAATTGATGTTGACTACTTTGGTATTGATGGTATGTTGCTACGTCATCCGGAGAGCAGTGTTATAAAAATGCGTAAAAGAATGAGAGATGCCGGAGTTATTGTGGTAACAGCAGTTGTAAACAAGAAAAATAAATTGCTTGCTAAACCAAAAGTATTTGTACCTGGTGTTTTTGAAGTGCTAGAAGATGCAGCTACCATACAGAAAATTGTCAAGAAAGTTGAGTCGTTGTTTAGTTTGCAGCCAACAAAAAAAATTAAAAATAAGATTGAAAGTTCAATATTGAGTATCTTAAAGGAATATTTACTAAAAAGGCCTATAATTGAGGTTCAGATAGAACAGGTATGAAATGAATGAAGCTATTCGTTCATCTGGTGTTATTTATTTCGTTATTTATTCCTTATTTTACAAAAGCTGCTTTATATGTTGATATAAAAAAAAGCAGTGTTGGTAACATTGGTCTTGTTGTATCTAAATGTACATGTAAAACAGCGTTGGAAAGCGAATTAAGCGAAAATATTGCAAAGGTAATAGGAACAAATTTATCTAATTGTGGCTTATTTAATGTAAAACGTAGCGCGGAAGCTGAATCTAAATCTTGGAAAAGCGATACTGTAGTCACAGTAAGTTTAAGCGAAATATCTGGTAGTGCATTAGAGCTATCATTTCGTTTATTTGACGCTTTTACAAAAAGAGAATTACTTACTCAGTCAGTTGTTTTTCCAGCAAAAGACTGGAGAAAAATTGGTCACCTCGTTTCGGATGTGATACATGATAGATTAATTGGTGAGAAAGGGCACTTCAACACAAAAATCACGTATATCGCTGAAGAAAAAGATAGCAACTACAAATCTGTGCGTAAAATTGCTGTGATGAATCAAGATGGAAGTAATATAAAATACTTAACAAATGGCGATAGATTTGTGTCAACACCGAGATTCTCACCAAATGGAAAGGGTATTGTTTACATCTCGTACGCAAATGGTAAAAGTTATATAATATTAAAAAATTTAAAAGATAACACTGAATCAATAATCAGCGCATTTGAAGGAGTTGTTTCTGCACCAAGATTTTCTCCCGATGGTAAATCTCTTTTAATTTCCCACTCATTGGGTGGTGAAACGAATATATTATCTTTGGATTTAAGTAGTAAACGAACAAAAAAAATTACTAAAGGTTCAGCTATAAGCACTTCTCCCTCTTTTTCTCCAGATCAAAAGTATATGGCTTTTAGTTCTGATATAAGTGGGAGTCAGCAACTGTACGTTATCGATTTTACTAACAAAAGTAAAAAACCTAAAAGAATTAGTTTTGGAAGTGGAAGATATGCTACGCCTGTTTGGTCGCCAAAAGGAGATCTGATAGCTTTTACAAAGATTCAGTCAGGAAAATTTTACATAGGAGTTATGAAGCCAGATGGCAAAGAAGAACGTCTGCTTTCAGAGGGGCATAAAATTGAATCCCCGGCATGGTTACCAAATGGTAGAGAAATCATTTTTACAAGAACAGAATCACCAAGCAACTCTAAACTATATTTAGTAGACTTAGTAAAGAAAAATCAAAAAATGGTTTCCACTCCCACAAATGCTTCTTTACCGGATTGGTCTTATTTTTGAAAGTAGATCTATTATAGATTTGATATGAGCCTTATTTTACTTTAATTGCTTATAACCTTTGGCACTACGAAATACCCATGCTCAGGTTTTGTATTGGACAATATCTCTTTTTTAATGTTTTGAGAATTTATAACATCATCGCGTACATGAATGTCCTTGTCTATGCTGCCATAACGCATAGGAGAAACACCTTCAGTATTAACTTGCAATAAAGTATCATGTATCCAATCCAGCATTGTCAGTTCTTTGGAGTAGTGATCAATCTCGTCATTTGATAACTTAATCCTTACAAGCTGTGCAATTTTAAGCATTTCTTCTTTGGTAATTGTTATTTTTCTCTTATTTGCAAATTCTATTAGTGAAGTAATAACGTCTTCTGTTGACTTAGCTGGCATCTTTACCTCCTTGGATAAAGTGAGTTAAAATATCTACGACCGAAACAACTTCTATTTTACCAGTTTTTTCAAATTTGTGCAGTATGGTATCCGTAATCACTAATTTATCTAAAGAAGAGGAAGAAATTTTCTCAACTGCACTTCCTGAAAGCACGCCATGTGTGATGCATGAAATTACGGACTTTGCTCCGTGGCCTTTTAAAGCAAGAGCTGCATTACACAATGTTCCACCAGAGTCAACTATATCATCAACAATGACACAATTTTTATTTGCAACTTCTCCTATTATGTTCATTACTTGAGATGTGCCTGCTTTCTCCCTATATTTATCTACTACAATAATCTTATCATTTAACCCTATCTTGTACTTTTCCTCTAAAGTCTTTGCAAAAGCACGTGCTCTGCCAATTGCTCCAACATCAGGTGCAACAATTGCCAAATTTTCTGTGTGTATAGAGTCAACAAATGCTTCAAAGCAGTTCAAATTAGTTATCGGTACATCAAAGAATCCTTCAATTTGACTTGAGTGCAAATCAATAACTGCAACGCTACTTGCACCTGCAGTTTGAATAAGATTTGCAACTAATTTGGCACTTAAAGCAGACTGCACATTATTGTTCTTGATAATTCTATCTTGCCTGCTATATCCATAATAAGGGATAATTACTACTATCCTTTTGGCTCCTAATCTATTTACTGCATCAATTATAAGCAGAAGCTCCATAAGATTATCATTCACAGGGGGAGAAAGAGATTGTATTATATATACTTCTTGATTATATAGATCATTTGCTACTTCTACATTTACCTCACCATCGGTAAACTTTGATATCCAAGCAGAGGATGGTTGAACATCTAGCCGGTTAACTACTGATTCCCCTAATTCCTTACTAGCATTACCTATTATTATCTTCATAACGCACTAATTGAGTTTTTAAGATTATACAGAAATTGTGAAATAATTGAAATGTAAGTGTCTTTATCTAGCATTCTTGTCGGTGAATTAGATACCTCTTGTACAATGACCTGTCATTTTCACGCGTTGTTTCAATATATAGACCCAAATTGAAACAACTATACAAAATCCTGCTTATGTTTCAAGATAAATGACTTTAATGAAATATAATTTATCTAGTCATTTGTATCTGCTAACATACTACACTTCCCATTGTAAAGCCTCTGCAACTTACTGAAATTTATAATCGCTTTATAAAAAGCTTTATACTCTTTGCTTAATTGGAGGCGCTACCTCTGCACTTTCTGCTCTGTCTAGGGTACTACTTGGTTTTTCTGCAGTAATTTTTTGAATGCTACCATCTACCTTATTCTTGATATCTGCTCCATATGATCTTAATACTTCAATAGCTTTCTCGTTTCCACTATTCAGCGCAATATCCAAAGCATCCATTCCATCATTATTTTTGTGGTTGATAAAATTCTCTAACTCAAAGATTTTTATATATTGCTCAATGATGAATTCTACCACTTTTCCAGGGCAATTATTAGCGGCAGGAAAGAGTACTGCATTGTTATTATTGTCTTTCTTTGTTACATCTGCTTTGAGCTTGTCTATCAAATACTTGATAATTTCTATTCTGCTATCATCTTCTGCTTCAGTGCACTGCCTAGCAGCTAAAAACAGAGCTGTTCGCCCATTATTGTCCACATCTTCAATATCTTGTCCCTTATCAATTAAGGCTTGTATTATATTTTTGTTCCCATATAAAGCAGCAAAGTGAAGAGGAGTATACCCTTCGGTACTTTCTCTTTCATTAATCAATGCACCATGGCTAGCTAGTAATTCTATAAATTCTGGCGTATTTGCAAAAACTGCAAAGTGCATTGGTGTTAGATCATCTTTACCATGATTTTGAGTTTTTGCATTAACGTTTGCTCCATTTTTTATCAGCAATTTTGCTATTTCTAATTGTTTGCGTCCGATGGCAATATGCAGTGGCGTACGATTGCGTTCATAATGATCATTGACGTTTGTGCCACATTTTATTAGTAGTTCTGCAGCTTCAATATTACCTTCCTGAATTGCAACGTATAAGGAAGCATATCCATCTTTTGTTTCCTCTGTCATACGAAATTGCAAACATGTTAGTTCATATATTATTAAGGATTATTATTAAGTTTTTATTAATACAATATTAATGTAGCGGGATGACGAGCTTATCGTCATCCCGCCGCGAACCGTCATACCACTGCGAACCGTCATACCGCCGCGGTATCTCTAGATCCCGCTAACAAGCAGCGGGATGACGGTTTTTCAAATTATCGTAAGTCAGTTTAGCTATAGCTACAAGTTTCATTCTTCCCTTACAAATAACTTTACTGCGTCCTTTTTTCGGATTCAGAATTAGCAAGAAACGTTCTTGTAAGGTGGTCTACTAAAATTTTGCTTTATAAAACAATGTCTGAACTATGCAATTAATACATTATCAACACAACTGATTCATAAAAGCAAATATTATAACCACGAAGAGAGAAAATGTTATGCTTAGTTTAATAAGAAAGACCTTGAGAAAAAAAATGACTCATCAGGTAAACGATTCGAAATTGAAAGAGAAAGATGAAAAAAGTATTTTAAAATTAGCATCAAAAATAGAAGGCAAAAAAAGTAGCATTGCTGAAGAACTAGAAAAAATATCTGAAAAGGAAAAACAAAGGATTCTTACTACGGAAGTAAGTAAACATCGGGGTAAAGAATCAACTATTATATCACTTGCTTATGCTATACTACGTAAAGATAGTATAGCTGTTGAGAAAATGTTAAGAGTAGCTAAAGAAAACGGTATTCTGAAAGACATTCTTGACGCAACAACAACTATAAAATATCCAGGTGGTCAGGAAGAAACTTGCACACCACTTACTTATGCCATATTATGTAAAAATAGCAAAACTATTGAAGAAACTTTAAAAGTCTCTAAAGAAAACGGTATTCTGAAAGATATTCTTAACGCAACAACAACTATAAAATATCCAGATGGTCGGAGAGCAACTGTTACACCACTTGCTTATGCTATACTATATGAAGATAGTATAGCTATTGAAGAAATTTTAAAAGTCTCTAAGGAGAACGGTATTCTGAAAGATATTCTTAACACAACAGCAACTATAAGATATCCAGATAACAAGGAAGTGACTTAGGCGCCACTTGCTTATGCTATGTTCTGGAAGGATAGCAAAGCTATTAAAGAAATTCTAGTAGCAGCTGAAGAGAACAGTATTCTGAAAGATATTCTTAACACAACAACAACCATGAAATATCTAGACCGGGAAGTGACTTACACACCACTTGCTTATGTTATACTACGTAGAGATAGTATAGCTGTTGAGAAAGTGTTAAGAGTAGCTAAAGAAAACGGTATTCTGAGAGATATTCTTGACACAACAATAACTATAAAACATTTAGATAGCCGGGAAGTGACTTACACACCACTTGCTCATGCTATGTTCTGGGAGGATGGCAAAATTATTAAAGAAATTCTAGTAGCAGCTGAAGAGAACAGTATTCTGAAAGATATTCTTGACGCAACAACAACTATAAAATATCTAGATGGTCAAGAAGAAATTTACACACCGCTTACTTACGCCATATCATGTAAAAATAGCAAAACTATTGAAGAAATTTTAAAAGTCTCTAAAGAAAACGATATTCTGAAAGACATTCTTGACGCAACAACAACTATAAAATATCTAGATGGTCAGAAAGAAATTTACACACCGCTTACTTACGCTATATCATGTAAAAATAGCAAAACTATTGAAGAAATTTTAAAAATCTCTAAAGAAAACGGTATTCTGAAAGATATTCTTGATGCAACAACAACTATAAAATGTCCAGATGGTCATGAAGAAACTTGCGCACCGCTTACTTATGCTATACTACGTAAAGATAGTATAGCTGTTGAGAAAATGTTAAGAGTAGC
>NODE_24_length_9960_cov_2.869359
AAACAACCAGGTAAACATTATAGACATTGCACAAATATAAAGGGTATAAGCACAAATAGTCGGGAATGTAAAGCCATCCTTCCACAAAGCTGAGCCAGCAACCACATAAGTTGGTATGTGCCATACTGACCAAATAATACCGACAATAATTGCTCTGATATAAAAATTTGATATTTTGCTTTTAAGATTTTTCAAAAGATAGCCACGCCAACCGATCTCTTCACCAAGAGACATAATGATCCACATCACAAAGGTTGATAATAAAACAAATAACATCACTAATGGACTCAAAACTGCACTCAAATCCTTTACACGGTCTAACGTAAAAGACTCTCGGAAAAATGAAAAACCGCAATAAATTGACAAAAGACCATTGGAAATTAGCATACTTACCAGAATAAGTATAAACCCTAATAGACAGTTTTTTGGCGAACTAAGTTTAAAAAGATCCCTTACCTTCTGTTTATTATAAATGGTTAGCAAAATTGCAACTGAAGCCGGAACAAATGTTGTTAATAATGTTATGTCTTTGAAAGGTAAGCACCAAGCTATAATGCACGTCAAAAAATATGTAATTACAACAAATAATGTACAATTAATAGTGGTTAAATTCATGCATACGCCCATCAATTCCTTTTCTGCATTATTGATCTTTATTCATAAATTGTCAATAAAATACTTCTTCAGGGATGAATAGAATATTTTTTCTTTTTGAATTGCTATTGATAGTTTAATTTTTATATGTATTCCCTTTCACAACCGTTTGTCATCCCAGTGTCACGTGCTGGGATGACAGTAGGAGAGCTGCTTGCATGACAAGAGGAGGGTACTGGAATGACAAGAGGAAGACACTGGGGTGACATCAACTAAACTTGTCCAAATATGAGCGATGCATTAGTGCCACCAAAACCAAACGAATTAGAAAGTGCATATTGAATTTTATGCTCCTGAGCTTTAAACGGTACAAAATTTAAATCACATCCTTCTGAAGGCTTGTGTAAATTTAAGGTTGGCGGAATAATTCCATTATTTAACGCAAGAATACTGAATATTGCTTCAACGCTCCCTGCAGCACCAAGTAAATGTCCTATAGAAGATTTAGTTGAAGAAACAGGTATTTTATAAACGTAGTCACCGAATAACTGTTTCATTGCTATTACTTCAATTTTATCTCCAAGTGGCGTTGAAGTTCCATGTGCATTGATATACCCTACTTGATTGGGATTAATTTGTGCGCTCTTTAAAGCAAGCTGCATTGCCTTAAATGCGCCTCTTCCTTCTGGATGTGGTGCTGTAATGTGGTGCGCATCTCCTGTGAGTCCGTACCCAACCAGTTCAGCATGTATTTTTGCCCCCCTTTTTTTCGCATGTTCGTATTCCTCCAGCACCAATATACCTGCTCCTTCACCCATAACAAAACCATCGCGTTCTTCATCCCATGGCCTTGAAGCTTCTTCCGGTTTATCGTTAAATTTAGTTGATAACGCCTTCATAGATGCAAAACCTGCAATTCCAACTCTACACAGTGCACTTTCTGCTCCACCTGCAATCATAACATCCGCTTCACCAAGTTTTATAGTTCTTGCTGAGTTTATGATTGCATGCGCACCTGTTGCACATGCGGTTACTGCTGAATCGTTTGGACCTGTAAATTCGTATTTAATAGAAATATGGCCAGATATCAAATTTATTAGACTTGCAGGGACAAAAAATGGACTGACACGTCTGGGCCCTTTTTCCTGCATGGTAATAACATTTTCCTGAATTGACGGAAGACCACCTATACCAGAGCCAATAGTCACACCAACACGTTCCCGATTGATATTTTGGCTTTCCAAAATTAATGAATCATCTACTGCCTGAATAGCTGCTGCAATACCGTAATGGATAAAACGATCTGTCCTTTTTGAGTCTTTCTCAGAAATATAATCTAGTGGATTGAAATGGTGCTCAATGTTGTCTGATTGCAACGGCACCTGCCCTGCAATTTTGCAAGCAAGATCAGAAGAGTCAAATCTCTCCGTATTGATTGCTTTTATGCCAGACTCACTTTTTATTAGCCTTGACCAAGTGTTGTCAACATCTGCCGCTAGTGGAGTGATTAAACCAACACCAGTGACTACTACTCTTCTGCTCATTTAACACTAACTATTAGCCTTTTTTATTATTAATGTACTCAACTATTTGCTCCATAGTTTCCATTTTTTGTGCGTCTTCATCTGGAATTTCTATTCCAAACTCTTCTTCTGCTGCCATGATGATTTCAACTGCATCTAAGCTGTCTGTACCATGCTCCGAAAGCTTTGAAGAGCTGTTGAATTTCTCTACATCCTTACTAATATGCTCTAGTATAATCTTTTTCACTTTTTCTTCTATGTCTTCTCTAGTGCTCTTTGCTAGTTCGCTATTCACATTTCTTACCAAAAAAATAACCTATTCTTTGATGTTATAAAAAATTTTTATGTTTGCAATATCTTTTATAACTGGTAAACTACAGTAAAGTTTTCTACTGCCCTAGCTGGCTAGCGTTACGTGCTAAACAATTAACAATTCAAAAATGCTAGACGAAACAACAAAAAATTTGCTTATTGTAGAAGTAAATAAACTCTTACCCGAAAATAGCGAGAATAAGCTTATATCAGCTATGCGTTATATACTCCTTGCTCCTGCAAAACATATACGCTCCTTTTTAGTCGTAGCTTCATCGCGAGTGTTTAACGCGGAAGCTAAAAAAGTAATATCAGTTGCTGCAGCAATTGAATTTGTTCATGCTTACTCTCTAATTCACGATGATTTACCGTGCATGGACAACAGTGATACTCGCAGAAGCCAGCTAAGCTGCCATAAAAAATTTGATGAAGCAACAGCAGTGCTTGCCGGAGATGCACTACTTACTCTGGCTTTTGAGGTATTATCTTCGTTAAATGAGAAACGCTGTGAGATCATAAAAGTTCTTTCTCAGGCAATAGGAATTAGGGGAATGGTGGGAGGACAGGCTTTAGATATTAACAGTGAGCATATAGATTTTAGCCCCCAACCCTCTGTCATTCAAGTAGCGGACACTGGGATCCAGAAGGCTTTGCCTACAAGCATTTCGTGCAAAAAGCCATGCGATAGTGGAGCTGAACATGAAATGGATTCCAGTGTCAGCTACTTGCATGACACCCTTTCTACCTTAAAACTACAACATTCGTACGACTGTATGTATGACGCTGGAATGACGTCGGGCCAAGCTGATAAAATAAAAGAAATTCATTTGATGAAAACCGCAAAACTATTTGCAGCTTCATGTGAAATAGGTGCTATAATAGGGGGTGCTACAGACAAGCAACGTAAAGCGTTATATAACTATGGAATAAATCTAGGGCTTATCTTTCAAGCTAAGGATGATATTGAAGACTACGAACAAGATAAAACAAATAATCTTATGTCTGTGCTTGGTAAAAGTGAAGTAGAGGACTATATAGACGGCCTCTTTAAACAAGGCTTGGATAATTTGAGTGCGCTTTCAGGGGATACTAATTATTTATATGATTTATTGAATCAAGTAAAGAAAGATGGTTAGAAAAATTATATTACAAATGCTTATTTCCGTAGTAATGATTCTCACTTTAACTTCTGCTTTTGTGTTTACTATTGTCTATATAAACAAAGGTAAACCGGAAAAAAAGGACAAGCTTTATGAGATAAATGCCACGCATGGTGGTTTGATACAGACGATAGCACATTACCTAGTGAAGCCAATACTTGAATCAGCACTTGACCGCTATATTGAAAAGCATGGGCTGACAGAATATTTAGAAGAAATAACGCAGCAAAAGGAAGAAGATTCAATAAATTTTTATGAAATTACTGAAGGCAGTGGCAGCAAGGCTTTTTGTGGCCTGGAAGTCCTATTGCAAATATATAAAATTTCTAATAATAACTCAGCAACACTCCCTAGCAAAGTTTCTGATGTTACTTTGAAAATAGGTCAAGATGACCTAAAAGAAGTGAGTTTAGGGGTAATAGGTATGAAAGAAGGCGGAGAGCGTGTAGTTACTATTGCCAATGAGAACAAAATGAATTTTAATTCTTATTACGTCAAACTGATCGAAGTAAAGGATAAATATCCCGACTCAGTAAATAATCTGATGGTTTTTAATGACTTAATTAACAAGACTGGAAAACAAGTAAGGTGCGGTGATGAGATATCGGTTAAATATAGCGTAAAGGAGCATAATGGGGAATATATAGTCAAAGATCAAACAGTGCAATTTAGGGTTGGCGATAAAAAAATACCACTTGCTATAGAGCTTGGAGTTGTGGGAATGAGAGCTGGTAATAAAAGAACTATTCTTTCTCCGCCTGACCTTTTGACTATTACTGACGATATGTTAATAAAAGACATAGATTATGATGAAGAAAATATCTCAATAATTGACTTAAGCTTAGATGTTAAGCAAGAGGTCGCAGCACACCATTCTACTGTTGAAAAACAGCCTAAAGAATATAGCTGAAATTTTAGGTCTACTGGCTAATCTTCTGAACACTCTCTATACTACTTAAAGTAGGCTTTTCGTTTTTCCTAAAGTATAAACTTAGATAAATCAAGCTGCTTCGAAATTGACTCAAGTTTATCTTTTACATACTTGCTGTCTATAATGAATTTTTCGCTATTTTTCTCAGAAGCAATGAAACTTATTTCATCTAAAAGCTTCTCCATGACAGTGTGAAGCCTTCTTGCGCCTATATTTTCCACTTGCCTATTAACTGTAAACGCTATTTCAGCTATGGTTTTTATACCATCATCAGTGAACTCAAGTGTCACATTTTCTGTTTTCATTAAAGCTATGTACTGCTTTAACAAACTAGATTCTGGTTCCTTTAATATTCTTATTAAATCCTCTTGAGTAAGTGCCTTAAGTTCTACCCTGATCGGTAATCTGCCCTGCAATTCCGGTAAGAGGTCAGATGGTTTAGACTGATGAAAAGCACCAGATGCAATAAATAATATATAGTCTGTTTTTACATGGCCATACTTAGTTGTAACAGTTGTTCCTTCAAGTAATGGTAACAGATCGCGTTGCACTCCTTCTCTGTTTACTTCACCTTTTACTTCTGTACGCGCTGCAATTTTGTCTATTTCATCCAAAAATACTATACCGTCATTACTAACAAGATCAATGGCTTCTTTGATTATCTTATCTTCATCCATTAGCCTTTCACTTTCTTCATTAATTAATATTTCACGCGCTTCTTTTACCTTCACCGTAATAGTTTTTGTTTTTTTGCTCCCGTTAAACATCTTGCCCATTATTTCTGTTACATTCATCACACCAACTTGCCCACCTGGCATGCCTGGTATATCGAAAGTAGGTAACATACTCTTGCTCTCTCTGACGTTAATAGAAACTTCTCCGTCCTCAAACTCTTTATTCCTCAACCTTTCTCTAAAAATTTTTTTACTCTCTTCGGTTGCATTTTCGCCTACCATAGAGTTTACTATTGTTTTCTCAGCTAAAATTAAAGCCTTTTTAGCTAAGGCTTTACGGGCTTTCTCTTTAACTAAAACTATTGCTGCATCAACTAAATCGCGTATTATCGAATCAACGTCACGTCCAACGTACCCTATTTCAGTAAACTTCGTTGCCTCAATTTTTATGAACGGTGCACCGGCAAGTTTTGCTAAGCGACGAGCTATTTCAGTTTTACCAACCCCTGTATGACCGATCATCAATATATTCTTAGGTATGATTTCATCACGCAATGGAAATGGAACCTGATTGCGACGCCAACGATTTCTGAGCGCAATAGCAACAGCACGCTTTGCATCATCCTGTCCGATTATGAATCTGTCCAATTCTTTAACTATCTTCTGTGGTGGCAGGTCATCTAACAAAACTTGAGTGCTGTCATTAACTTGAACATCGCTGTCATTTGAATCAAAACCACTCTTAGTATCTTTATAGAGGTTATCTTTTTCATCGTAGGTGTCACTACTACAAGACCACCCTTCTGAAAGGGTTATGGGCTGATTGGAAAAATTGGTGCATAAAGTTTTTTGCTTGGAAGACATATCACTCCTCTATCTTTTCAATAACTACATTATGATTTGTATAAACACATATATCGCCAGCTATCTTCATAGCCTTTTTCGCAATTTCCTCTATTGATATTCCTTTAATGTCAATTAAAGCTCTTGCTGCAGATAGAGCAAAATTTCCCCCAGAGCCAATAGCTGCGACTCCATCTTCAGGTTCAAGAACATCACCTGTTCCCGTAATTACTAATGAAATAGATTTATCTGCAACGATCATCATAGCTTCTAATTTCCTCAGATATTTATCCATTCTCCAGTCTTTTGCAAGTTCAACACATGCTCTCATTAATTGCCCTGGGTGCTTGTCAAGTTTAGATTCTAATCTTTCAAAAAGAGTAAATGCGTCGGCTGTTGCCCCGGCAAATCCAGCAATTACGGAATCACCAGAAAGACGCCTAACTTTTTTTGCTCCAGATTTTATAACAGTGTGGCCCAGTGAAACTTGTCCGTCACCTATTACTACTACACTTTTATCTTTTCTAATTGATAATATAGTAGTGCCATACATTTTATTGTTATCGTGTTGAATCATTTTTCTATCACTTTAAATAAGAATCTCATTATACTTTAATCTTTAGTCAAATTTACTAAATATGTTCAACTATAGCTTATAATATAATACCTTCCTTATAACATTTAAAGTGCAGATGCAAAACATAATTCACCCAGATTTGGAAAAAAGTATAAATAATTGGTTCGAAGCAAAATTTAATGGCCTTACATCGCCATTTTATAGCTCTATAGATCTTAGAAACTCTGGCTATAAAATCGTTCCAGTAGACGCTAATTTATTTCCTGCGGGGTTCAATAACTTAAGTGAAGAATCAAGAACGATGGCAGCAAGATTGATAAAAAGCTATTTTAAAAGACATCAATACAAAAAGGTTCTTATAATACCGGAAAATTATACACGCAATAAAATGTATATAGAAAACGTATTTGTTATAGAGAAAATACTACAACTCGCAGGTTTTGAGACTAGAATTGGCCTTTTATATAATGAAGTATACAATTTAATAGAACAGTATGAAACTGTTGTGAAAGAAAACTCTCTGCTAAAGACAACTTCAGGATTTGTGCCTGATGTTATTATACTGAACCGTGATATGACGAGCCACATTCCAGACACGCTGAAAGACGTAAAGCAAGATATAGTACCAAGCCCACTATACGGTTGGCATAGCAGGCAGAAATTTAAGTATTTTGAAATCTATCAAGAATTAGCATCTGAGTTTTGTGGCAAATTTAAAATAGACCCATGGCTAATTTCTGTGCTTACAGAGAGCTGTGATGGAGTTGATTTTGATGATGATTTGTCACTAGGAGCAGTAGCAACTAAAGTTGACCAAATATTATCTCTAGTGCAAAAAAAATACGAAGAATATAAAATAAAAACACAACCTTACGTTTTTATCAAAGCAAGCAATGGCACATATGGGATGGGCATTATAACAGCAACAAGTGGAGAGGAAATATTAAACCTCAATAAAAAAAAGCGTCATAAAATGAAAAAGATAAAAGAAGGAATAGCAATCAATAGCGTTATTATACAAGAAGGTGTACCAACCATTGACATGTTTAAAAGCAGTTCTGCAGAACCGCTAATATACTATATAGGAGATACTTCAACATGTTACTTATACCGATGTAATAGCAGAAAAGATGTATATTCTAGCTTGAATGCCACTGACTGTGAGTTTCATGATGTTAGCCAGGTTGTAGAAGGTAAAATTCTATCACTTTGGAGTATTGTTAGCAAATTAGCAGTACTAGCGTTGGCAGTAGAAATAAAATCTTTTCATCCCTAATTCTTATACCTCTACAGTGCTGTCATTAGAATGACCGTTTATATTATGAACATCATCAAGTTCAGTGGAAGGATCATCATTGACAGGTTGATTAAACAACTTATCAAGTTGAACTGCAAGAAATACTGTACTATATATTATGCTGACTGTTACGCTTAAGTTGAAATTATAGATTATACCACTACCCAAGTTTATTGGTATAGTTGGAGTTTCTATCCTTCTTAATATGAAGTTTAATAAACCTAACGACAAAGTTAATGTGCTGATAATAAGGTCCTTCTTACACTTAGCAGACTTTTCAGGATCCTTATTATCCAGATATTTCTTGCATGTATAATAATAGCTTATAGGTTCTGAAATGAACAAAAATAGGATCGTTGATGTTGAACTAATATAACTTGTTACATCTGCATTACCTCTAGCCAAAAAATGGATGACTTTCAACATCATCAATGCTTCTATGGTGCTGCTTGCAAGATTAGCCGATTTACCCACAATTTTTGCCAGCTCTTTTTTACTCTCAGGGTTTCTGTAATCCTTAATTAGATCCTGTAGAGTAAATGCAGAATGGGCAATGTATAGAATAGATGTCGGAAACTTTACTAGTCGAGCAACATTCCGTATAAGAAAGATATTGGATCTATTATTGTCAATGAACTCGCAGCAAAATTGCAGTGAAATCTTACACAATAGGGCTGTTAAACCTGTTGTGATGCAGATTACCTTCCTGAAATCATGATCATAAATATCATGCACCCTTTGTGCGAGTATGTTAGATTTCTTTTTTAGCTTATTTGGCATGAAATAGTTAATAACTTCCTGTTATTCTATCACATAAAATCCTAAAAGAAAAGCCCTATGAATCAGGACTTTAAGGGAGATTTATGCACAAATCGGCTAAGCATTTTATAAACAAGGGATCGGTACTGAGAGTTGGCACACGAAAGTAATATCCATCCTTGATAATTGCTTTATATTCTATATCAAGTTCAACTAGAGTTTCTGAATGCTCAGAAACAAAAGATATAGGTGATAGAACTACAGGTACACCATCAGCTTTTGCGCGTAATAGCTCACTTTCAGTGCTTGGCTCTAGCCATTTTACAGGACCAATCTTACTCTGATAACATATTGACCAATCTAAGTTATTGATAGCTAACTTTTCTACTATTAACTCTACGCTTCTTTCTACCTGTGAAGCGTAAGGGTCGCCCTTTTTAATGATACTAAGAGGTAAGCTATGGGCTGAAAATAGGACTCTTGGTTTACCGATTTTTCTAGCCAATTTATAGTACTTAGCTATCAGATTAGTGTGAGCTTCAATAAAATCTTGGTTATCATAATAACGGTGAATCATTTTTGTATTGCATTTTAGGCCATACCGTTTAGCATTTTTTTGCCAATTCTCGATGGATGACAGAGTTGTGGTAGTTGAATATTGTGGATACAGTGGCAGCAGAATTACTTCGTCAGGATCAAACTGTTTTACACTTTCAATAACTTCGTCAGCAAATGGACGCCAATAGCGCATGCAGATGAATACCTTGTGTACATGGTTTCTATTTTCGTTTAATTTTAGTTCTGAAGCATTAGCTTGCATTTTTGTATTCTCTAGAATTGGCGATTTACCTCCAATTTCCTCGTATATTTTTCGTGCAGTATTTTCTCGTTTCGCAGATATAAACTTTGCTAAAAGAAACCGAAAGGGATTCGGTAGATTGATTATTCTCCTGTCATAAAAAAGGTTGAATAAAAAAGGACGGACCGCATTTAGTGAATCAGGCCCGCCAAGATTAAATAAGATAACTGCCTTTTTCACCTACGCACTACTACAACAAGTTACTTCTGGGGTGCCTATAAAATTAGCTACACACTCATCAAATTTAGTTATAGGCACTAAATTTCTTACACTGGCATACAATAAGTGGCCTGATCTCTTCAGGTTACTCTTGGTGGATGTGAAGTTCCAATCGAAAAATGTATCGACAAAAAGACTTGGTACCGTTTCAAGAAGTTCAACAGCAGCTAAAGATAGCATTATACAACTTTGCAGGACATTCAGAAGAACCT
>NODE_25_length_9861_cov_2.698858
CGGTAAATCGTTTTGATAGCTCTTTGGACAGCTTTATTCGTTGTGCTTCACCCCCAGACAACGTTGTTGACGACTGTCCGAGTTTTATATAGCCAAGCCCTACTTCCTGCAAAGAAACCAACTTTTCTTTTACCATTGGAAGGTTTTCAAAAAAATCACAAGCCTGATCTATCGTCATATCAAGCACATCAGAGATTGATTTTTCTTTATAAGTAACTTCCAATGTTTCCCGATTATACCTTCGCCCTTTACATTGCTCACACTTCACATAAACGTCCGGTAGAAAATGCATCTCTATCTTTAAGTGCCCATCACCTTTACAAGCCTCACACCTTCCCCCTCTGGTATTAAATGAAAACCGGCCTATATTATATCCCCTTGCTTTTGACTCCGAAAGACCTGCAAACCAATTTCTTATATGAGTGAACATACCAACATATGTTGCTGGATTTGACGCAGGAGTTCTACCAATTGGCGACTGATCAACTTCTATAACTTTATCTATATATTCAAGGCCTTCTATTCTATCACACTGACCATACCTTGCAGACGAATGATGTATCTTATGTGCTGAATATTTATATAACGTTTCTATGACTAAACTTGATTTTCCCCCTCCTGATATTCCAGTAACACAAATAAGATTCCCTATAGGAAATTTAACGTTTACATTTTTTAAGTTATTTTCACATGCATTTATTACTTTTATGAACTGAGTTGCTTGCTTTCTTCTCCTTGGAATTAAAATTTTTTTCTCTCCACTCAAATATTGCCCTGTTATGCTCCCTGAATTTCTTTGCACCTGGTCTGGTGTTCCTTCTGCAACAACTTTTCCACCATTTACGCCAGCTCCAGGACCAATATCAATCGCATAATCAGCAGCCATTATTGTATCTTCATCATGCTCAACAACGATTACAGTGTTACCCATGTCTCTTAAGTTTTTTAGTGTGGCAATTAACCGATCATTATCACATTGATGAAGGCCAATCGAGGGTTCATCAAGAACATATAAAACCCCCGTTAATCCTGAGCCAATTTGCGAAGCAAGTCTGAGCCTCTGACTCTCACCGCCAGAGAGAGTGCTAGATTCTCGATCAAGCGTTAGGTAATTCAACCCTACATTCTTTAAAAATGTTAGCCTCTTGATTATTTCACTTAGTATTTTATTTGAGATTTGCTTCTGTTGTTCTGTGAGCTTGTCTGGCAAATTTTCAAACCACTTAAGGGATTCATCGATACTAAGCCCTGATATTTCACCTATATGTTTGCTATCNNNNNNNNNNTGTAAGCGCTTCTTTTCTCAATCTATAGCCAGTGCATTCTCTGCAGTGAGTGACAGAGCAATATCGCTCAACAAGTGTTTCATCATAATCCATCTGGTTCTCCAAGATACTGATCAAACCTTGAAATTTATTAGAGCCAAAGAGTATCATATCTTTTACTTCTTGATCTATGTTCTTCCACGGAATATCAAGGTTAAATTTGTAGTTTTCAGCCAGTGATAGAATTGCACTTTTTAGAAATCCATAACCTGTGTGCACTTGGCGGAACATTGATCCCACTGGCTTTAAAGCACCCTCAGATATTGAAAGAGTTTCATCCGGTACTATTAGCTTTATATCAACACTTAGTTTTTTACCAAGCCCATTACACGAACCACATGCACCGTAAGGGCTGTTAAAAGAAAATAATCTTGGTTCTATTTCCTCAAGAGTGAAACCAGACTCGGGGCATGCAAAATTCTCTGAAAAAGTCAGAATTTGACCATTTTTATACTCGGAATTATGGTTGTCAGGTAGGTTTACTATTTCTACATACATTAGACCATTACCAAGTTTTAGTGCGGATTCTATACTACTTGGCAGTCGATTTCCTATATCGCCCAATATTGATATTCTATCTGCAACCACAAAAACGTCGTGTTTCTTGTTCTTATCGAGTTTAGGCAAGTCATCTACATTGTACACTTCACCATCTATTTTGAACCTTACGTAACCTTGTCTTTTAATTTCCAATATCTCTTTAAGATGTTCTCCCTTTCTACCACGCACAACAGGGGCAAGTATATATATCTTAGTTTCTAAAGGTAACGCAATTATAGTGTCTACAATTTGAGACACCGTTTGTTTTGTGATTGGTAATCCAGTTGCAGGTGAATAAGGAACTCCTATTCGTGCATATACTAAGCGCAAGTAATCGTAAATTTCGGTAACAGTTCCAACTGTTGACCTTGGATTTTTTGAGATCGATTTCTGGTTGATAGATATTGCAGGAGAGAGACCTGTAATCGACTCAACATCTGGTTTATCCTGAATGTTGAGAAATTGACGCGCGTAAGCTGACAGGCTTTCAACGTATCGGCGTTGGCCTTCTGCATAAATCGTATCAAATGCAAGGCTAGACTTGCCAGAACCACTTAGCCCAGTTATAACAACTAGCTTATTTTTCGGTATATTGACGTCTACACCTTGCAGATTATTTTCCCTTGCGCCCTTAACTCTGATAAAATCGTCCATATTATACCATATAACGTATTAACCATTATAGCCTCAAAATACGTGAATTTATAGTGATATATTGATTTTCTATTGATTTTTTCAACTGTTACGGAAAATTAGGCAGCGTTTGATAAATCGTCATTCCGCTACTTGTTAGCGGCTGAGATACCGCGACGGTATGACAGTTAAGTAGGCCAGTGCCCCTATGATGTCATCCCAGTGTCAAGCACATAGCTGTACGAACGTTGCAGTTTAGGAGCAATTCCCACCAGTGGGCCAGTGCCCAGACACTGGTTCTATGCAACTTAATTAAAAACGTTTGTTTTAGCGTAAGACAACTACCTTTAGCTCATCAGCTCAGTTATAAGCAAAATTTCTGGATTCCAGACTGGAATGACACCATTTGCTGTGCAATTTACCTTCAAAAATGAATGTTCGTACAGCTATGTGTCAAGCACTGGGATGACACCATTCTTTTTTCTGGATTCCAGACTGGAATGACACCCCCCTGATAGGCTCAAATCATAATGTTTGTACAGTTGTGGGTTTAGGCTACCTATAAATTCTAAACTGTTGTTACGCACCAAATACACCCCTAGGACCCAAAGTCAGTTTAGCTATATCAGAAAACAGGTTATGTGGAAATCTTAAAATACTTCTTGTTTGCCAAGCAAAATAAATACATTCCTACAAACAAACAGATGCTCAATACTGACGGATAAGAAAACTTAAAAATTAAGTCTCTAGTATATATTGATAGGCATTTACCTGCAGAAAATTTGTATAGTAATCCAACACATACAACGGCACTATCAACCACTGATGCTATAATTAAAGTAATGAAATTTGCCATATGAAAATTCAACTTGGACTTCAATTTTTCAAAAATAATTATGCTTGAGAGAAGAGATACTAAAATTGCAGTATATGAAATCAATATCATCAAATTAAAACTTTGCCATTTAAAAACACAACATAGCGCTGTACACACTATTAAGTTGTACGTAGCTTTGCTTCTGCCATAAAATTCAACCATTGAATTTACAACTAAAGCAGCTCCCACAAATAAGGCAGCACATATCATCAATTTATTTGAAGTGTTGAGTAAAGAAAGACTGATAAACAGGAGTATCGATAAAATAGACATAATTACCTACCCAAAATTAATAACATACATTCATTCTAAATAAACATTACATATAGTAAAAGAGTTATTTAGCATAATAAGAAAAATATTTTATATTAGCATGCCACATCTTTCAGATCTACTTTGAAAACATCCTTTATGTTTAGCACCTTTTTCTCTGTTACTTTGCCAATACATGAATAAACTGCACCTTCAAACAATTCTTCAAACCTCTTCTGATTTTGTGGTGCAATAGTAACCAAAATTCTACTTTGCGATTCAGAAAACATTATTATCTTGTTTATTATGTCTGTATTTTGTATTTTTCCTATTGGCACTAGTGAAAGATCGATTTCAGCACCAAGGTCTCCTGCAATTAGCGATTTTGCCAGAGCAATAACTAATCCGCCTAAGTTTGGTGCAATTGCAGAGGCAATTATGCCATCTTTTCTTGCCTGGTTGTAACGCTCATACAACTTCCTAGCGCTCTTTGCATCAACTTTTGGTACGTTGTTATTACCTATTCCACTATATAACTGATATTCAGATCTACCAAGTTCATCAAGTGTTTCTCCAAGCACATATATCAAGTCCCCTGGCATTTTTACATCAAGCGATACCGCATTTTCAATATTTTCTATAATTCCAATTGCTGAGATGAGTAATGAAGGTGGTGCAGAGATTATCACTTTCTCGCCATTTTCATCATATCCCTTGAAGTCATTGAACATACTGTCTTTTCCGGATATGAATGGTGTTTTAAATGCAGTTGCGAAGTCGTAACAAGCCTCTGCAGCTTTCTTTAGTTGCCACAACCTTTCTGGATTATAAGCATCACACCAACAAAAATTGTCGAGCAACGCTAGATGATTTATATTTCCTCCTGCGGCTACATAGTTGCGTATCGCGGTGTCAATTGCACATGCTGCCATGTGGTAGGTGTCAATTTCTCCATAACTTGAGCCAAATCCTTGCGATTTTACAACACCTTTATTTGAAGAAAGGATTGGCCTTGAAACAATAGCTTCACTGCACACTCTTCCCTTGCCCTGCAGTGGTTTCAGCACTGACGACCCTTGAACCTCATGGTCATATTGCACCACTATGAACTCTTTGCTGCAAATGTTTGGTCTGCTCAGCATTTCTTTTAGTTCAATTGCTAAAGAAGGCGAACTTGTTGTCATTCCAGCGCATAGCGCTGGAAGCCCCTTAGACCACGGTTTCGTCTGTAAATGCACTTTGGGATTACCATCATGCAGAAATTCAGTTTCGATGTCCATTATTACTGTCCCTTCAGGACATTTAACAACAGCTTTACCACTCTCATTAAACTCTCCAATCACACAAACCTCCACATCATGTTTTTTCATGATTTGCTTAAACATAGGGAGATTTTCTTCTGGCACTGCTAAGGTCATTCTCTCTTGTGATTCTGATATCCATATTTCCCACTGAGCCATACCATCGTTTTTAAGGAGAACCTTGCTCAAATCAACTTCAAATCCGTCTTTTCCCATTTCACCAATAGACGACGACAGCCCACCTGCTCCGTTATCCGTTATTGCATTATAAAGATCAAGATCTCTTGCTTTTATGACGGCATTGGATAATTTTTTTTGTGTTATAGGGTCACCAATTTGCACAATTGTTGAAGGGCTATTTCCCGATAAAGCCTCTGAAGAGAACGTTGCACCGTGAATTCCATCTCTTCCAACTCTTCCGCCAATAATTACAATCTTATCGCCATTTTTTGGTCCTTTAATGTGTGAAGGTGCATTATTTATATTGCGTGGAATAATTCCAATGCTTCCGACAAAAACTAATGGCTTGCCACAAAATCTATCGTCGAAATATACCGATCCAAGTTGTGTTGGAATACCAGAGCAATTACCAGCAACATTAACACCGTGAATCACTTCTTTCATTATATATTTTGGCGGTAAGATCTCATCAGTGCGCTCTTTATCCCTATAAAATTTGCCTTTTGCTTCTTTGGCAAAGCAAAAGTAATAGGTATTCATTATAGGCTCTGCGCCTTTCCCGAAACCCACTATATCGCGATTAACTCCAAGCACTCCGGTCATTGCTCCACCAAATGGATCAAGAGCTGAAGGGCTATTGTGAGTTTCAACTTTATCTACAATCAAGTAATCGTCATCAAAAATTATTCCTCCTGCGTTGTCGGAGAAAACTGACACGCATATGTCAGAATTTATCTCACGCGTTGCACGCTTAATATAATGAGCATATAGACCGTCTTTTATTTCATCAATAGGGGAGCAAAAAATATTGTGTTTACAATGTTCAGACCAAGTCTGTGCCAGAGACTCAAGTTCAATATCATATGGATTTCTACCAAGTTTTTTAAAGTAATCCTTTATAGCTTTCATTGCTGCCAGCGAGAGCCCTAAAGTGCCATTACCATCGATTCCATCTCTGCTGATTTTCTCAAGTTCTTGGTCACTTACATTTAAATCAACAGATTTAGCCCCATTACTACTTGATATCACTCCAGTGCTCTCTTTTGTCATCCCAGCCTTTTTTTCTGTCATCCCAGTGCTTGACACTGGGATCCATTCTTTTTTTTCCTGGTCACGCGCTGGAATGACACCGGAGTGGGTATTTAATGACTTATATTTACCATAATATTTCCAGCTATAGTTATTATTTTCTTTACAGATAAGTGTGCAATACTCAGTGATGGGGTTGAACTCTTGTTTTATATCATCTTCGGTTGGTAAATCTCCTTGACTTAGAATCAATTTTGAACTTCTTGCTTTGATCTCAATTGGTGTCATTCCAGCGCGTGACGCTGGAATCTGCGTTTTCTCTTTCTGGATCCCAGTGTCAAGCACTGGGATGACAAAAGAAGGGGCTGGGATGACAGGCTGGTCGATATAGCCTTTGCTTATTAAATACTCTCTAACAATTTGTTTCACTGTGTTGCCTACATTATCGGTCATGCCAGGTAGGAAGCTTATTTCCAAGCCCCACTTTGCTTGTGGTTCTATGAAATCATACGGAACTTCTTCAAGGTTTTCATTGTAGGAATAATAACGGCAGTTTTGTATGACTTTATTATAAAATAGCCCGCAAATTTCTTCATATAATTTGGATGGTAATTCTTTGCGTATGTAAATCGAGTAAACGTTGACTAACCATCTGCAGCCAATTTGCTCGCATTTATTTAAAACTTCTATTCTAATGTTTGCCATGTAATGTTATAAAAAATTTTAATATATAATAGCATACAAGCACGTTTATATTTTGAATAATTTCTATACAATAAAATATTGTATTAATTGTTACTGTTAGTGGGAAGAGTTTTTACCGTTAATGTGGATGAATCTCTTTTTGATGTGCTGGTTCAGCACATATTTTCTGAATATGAAAGAGAAAAAATTCCTGAAGTAAAAATCATACTTCCTTGCAAGAGGGATGTGATAGCGCTGCTGAGTGCATTCAAGAATCATAACGCTAAAAAATGCATAATTTTGCCAGAGATAGTTTCGCTAGAGAATATTGATGAGGAAGATTTAATATTAAATCTTGATAGGGTTAAAGTTATCAAGCCAACAAAAAGGACACTGCTACTCATTCAATTCATATTGGAGTGGAATAGAAAAAATAATGATAATTTTCCAATTGATTTAGCTTATAGCCTGCCATCACTGCTTGATAAAATTCAATCTACCCAAACAACGGATTGTTATCAATTTGATGAACATTCAAAAAAAATAGAGAATTTCATAAGCTTACTCACTGAGACTTGGAGTAAAACTTTAAAAGATTTAGAAGTAGTAGATATATTAAAACATAAGAGTGATTACATAAACAATATGATAATCTCTTTACAAAAAGACCAATATATAATCTTTGTTGGAATTGGAAAGGATAAGTCGTTAATTAGGGCTATATATGATCTGCCATTTGGAAAAATAATTTTGCCTAACTTGAATTTGAAAATTAAAGAGAAAGACTGGAAATCGCTTGATAAAAAACATTATCAATATTGCCTGAAAGATCTGCTCGATTATTTAAAAGTGGATAGAAGGGATGTGAGTTTTCTGCCAGAAGCGTGTTCTCCAGTGCCCAGACACTGGGATCCAGAAAACTTAACTTTAAATGAGCGCACCAGGTGGCTGTATAATGAAAACTGGATCCCAGTGTCAGCTACTTGGATGACAGAAGAAAGGGCTGGGATAACAGGAAGTCCTGAGGAATATCTAGATTACGTCTTTGATACAACTGCCGATCTAAGCAAAGTTAGTAGTGGACATGTTGGCAATATTGAAGTCATCACTTGTGATTCCAGAGAGGAAGAAGCACAAGTGACATCATTAATTATAGAAAATGAAGGTTATGAAAACATTTCTTTGGTCGTCTTTGATAAATTACTTGCAGCTCGTATAGCATGTTTATCAAGGCAACACAGTGCCATACCGGAAAATTACCCTTATATAACGCTTCTGCTTTATAGTATCGAAGTTTTGACCTCAAATTGGAGCAGTGTGTCATTACTTTCGCTCCTTAAACATAGGCTAGTGACTTTTGGTTACACTCAAGAAGAGTACACTCGGATTTTATCTGAATTTGAAATAGAGATATTACGCAACTTTAGTACAAATGGTCTGAGCGATATTATAAATGCTATCAATGCCCATAAAAAGCTAAAATACAAAGAAGATATATTACTTATTATCAGTAAGTTAGAGGTTATATTTAATCCTTTACTTCGTTCTATAAATTGCTCTATTTTCGATGTGGTAGCAACTCATTTGCAGTGTATTAATATATTATCTGGTATAAATTTTTCAGAGCTAAATAGTGAAATAGGTAATTTTACCTGTAATTTCTCAAATGCATGTGAGGGTGTAGGAATTAAATGCTCCTTAGAGTTATATAGCCAAATTCTGACCTTATTTTTAGAGAAAGAGTTTTTCTTTGTAGCAAGTGACTTGAATAAATTCAGCTTATATCACAACAAAGTTGTAATACTTGCTGGATTTAATGAAGCGCCAAGCTTTCAAAGTCCGCTTTTGAATGCACTTACGAGAGAAAAATTTAATCTTCCTTCTGCACAAGAAGAGCAGGGGTATTTTTTTTATACTTTACACAATTTGTTTTGTGCAAGTAAGGTTTATATTACAAGATCGCTAAGCCATAGAAAGCCAATTCTATTGCAGCGTTTGGAAATTCTACTCAAGGAGGGGAAGCAGCCGTATCGTGATTGGCTAAGGATATTAAATACGCCTGAATGTACTGTTCCATGTACTCAGCCTATGCCAAAACCTCAAACCGAAGTTAGAAAAGAAAAAATGCAGGTGATGTCTTGCAGTGCAATAGAAAAGCTAATTCGTAATCCTTATTCATTTTACGTTGAATATATACTGGGTCTTAAACAATTAAGAGACTTGAATTTCAAGCCATCGATATTGGAATTTGGCACTATGGTACACAACATTCTTGCAAGATATTTACGCAACAAAAAATCTCCAATGAGCATTGCACGAGAAGCATTCTCGACTAGTCAGTTTAATTTTTCAAATATGTGGTGGGTAAGACTACAAAAGATAATTCAATCTTTTGTCGAATTTGATGAAACTCGAAGCAATTATGTTGAGTTGGAAAAGAACTTTTCCTGTCCGATATTTCATATTCCAGCGCGTGACACTGGTTCTTGTGATCAGTATGAAACTGCTTGGATGACAAATAAGCCACAAGAAATTTCACTGATAGCAAGATGTGATAGAGTTGAGTATCTACCAAGTGGGCAAGTGGCAATTATAGACTATAAGCTTGGTACACCACCTTCCAATGAAGAAGTAATGTCGGGATTTTTTCCGCAATTAATTTTACAAGCCTTAGCGGTAGAATATATAACAAAAAGAGAAGTCTCAGAACTTGCTTATTGGAAACTTGATTATGATAAAATAAAAGTTATTTCTATACAAAATTATAGATACAAAATGCAAGAATTAAAAAATGATCTGCCTGGTTTTTTATCTAACTATTTAAGTAATTCCACACCCTTTATTGCCTCTCCATATTTTGATAAATTCCTGAGATTTAACAGCTATAAACAGCTAGAAAGGGTAGGAGAGTGGTTGTAAATGGTGTCATCCGAGTACCTGACACTGGTTTCCATCCAAAAGGGTGTCATCCCAGTGCCCAGACACTGGGATGGCTTTGTTGCATCACACTTTATGAGATGGTGATTTATAGTAAATTCAT
>NODE_26_length_9835_cov_2.493558
ATAACTTTTGCTTGAAATAACTGTTTATATGGTGCAATTTACAGCTTTTAGTTGCTAAAATTATAACTCTTAGTTTAATAATTTTAATCTAATAAGCTTTCAGGTTAATAAAATTAAATTATTTGAGTAAATACAATACTATGTTTTTATTTGTGGGTAATAGTAAGGCTTAAAGCAAAATGTAGTACGAACGGTAGGTGGATCTAAAGATCGAATTACAATCCTGTATACAGCATTTTGCATTATTGTTTGATTATATTTATAGGTACAAAAATGGCTAGAATAATTTTCATGGGAGTAGATGTTTCCAAGGAAGCATTGGACATCTCAATTAATGGCAAGCATAAGCGCATAGCAAACGTGAGTGATGCTATATCTAAGTATTATAGAAACAAATATAGTCGATTTACCCATCAAGTTATGTGTAAGCTGGTGGCTATGAAAAGCTCATTATAAAATTGTTGCAAGATAACTGTCCATAAAGCTCACCCGAATCGGGTATATGCATTTGCCAAAGCTTGCAATCATTTTGCAAAAACTGACAAGTTAGATGCTAAATTACTGGAAAAATACGCTGAATTTGTCAGTAAAGACGGTGAAGTAAAAGGATGTATAATTTCACAAAAGCAAGAGGAATTAAAGGAGCTGGGGGCAGTTGAGCGTAATTTAAATGATGCAATTCATGCAAACAAGTGTCGCCTGCAAAGTGCGACGGGAAAAGCTAGAGAATACATAGAAAGACAGATAGGGTTTGCTGAAAAACAATTGAAAAAAATTAGGCAAGACATAGAAGACGCAATAGCTGAATTGAAAGGAAAAAATGAGCTTTTAATCAGCTATAAAGGTATTGGATCAAAGACGGCGAGCGTTCTACTGACAGAGGTGCCTGAGCTTGGTAGATTAGAGAATAGAGAAATTGCATGCTTAGTTGGAGTTGCACCTAAAACTAGTGAAAGTGGAAGAAAAGTTGGCAAAGCTCAAATCAAAGGAGGCAGGTTTTATGCAAGGAAAGCACTATACATGTCAGCTCTTGTTGCTATGCGCCACAACAGAAAAATGAAAGCGTTTTATCAGCGTTTGGTTGATTCTGGCAAAGCTGCTAAGGTTGCATTAGTTGCTGTCATGAGAAAAATTATCGTTTGTTTAAATGCCATGATAAAAAATAACAACTTTTATCTTGACTCTTAAGACGGTAGATGACAGACCATTGATTGTATGGGTTCCATCTGTTATATATAATCTTTTTGAATACGAAGAAAACTGATGAATGAGTATGATATTACGGTTATAGGTAGCGGTCCTGGTGGTTATATAGCGGCAATTAGGGCGGCACAGCTTGGGTTTAAAACTGCAATTGTGGAAAAAGAAAAAAATTTAGGCGGTATATGCTTAAATTGGGGATGTATACCAACAAAATCACTGCTTAGAGCATCTGAGGTTTATAGGCTAATAAAAAGATCAAAAGAGTTTGGTATAGAAGTAAAGGGAGCGAATTTTGATATACAATCAATAGTGAAATACTCAAGAAACGTTGTTGATAAATTGTCAAGCGGTGTTGCATATTTGATGAAAAAAAATAATATCAAAGTTCATCAAGGTTTTGGTAAACTTGCAGGCAATGGTACTATAAAAGTCGTTAGCGATAAGGAAGAACAAGAAATTGTTTCCAAGCATATCATTTTAGCAACAGGCGTGAGGGCACGGAATCTGCCTGGAATAGAGGCAGATGGAGATTTAATATGGAATGCGCAGCACGCTATGACTCCAGAGAGATTACCAAAATCGCTACTAATTATAGGGTCTGGTGCAATTGGAATAGAATTTGCAAGTTTTTATAGTACTTTGGGGGTTGATGTAACAATCATAGAGATAAAGAGCACTATTTTGCCGCTGGAGGATAAGGACATTTCAGATTTAGCACAAGAAATATTCACAAAACAGGGGATAAAAATATATACAAACAGTAGCGTAAAAGCTCTTACTAAAAGTAAAGACTCTGCTCAAGTGCTACTAAGTAGTGGTGAGAGCAAAGAATTTGAGAGGGTGATTGTTGCGGTTGGAATTCAAGCAAATATTGAAAATATAGGTTTAGAAAATACAAAAATTAAATTAAGCCCTTCTGGCTTTATTGAAACGAATGAATGGTATGAAACTAGTGAATCAAATGTGTATGCAATAGGTGATGTAGCTGGCCCACCATGTTTAGCACATAAAGCGAGCCATGAAGCCGTGATCTGCATTGAAAAGATTGCTGGTAAAAATGCTCATGCGTTAAAAAAAGAATGCATACCAAATTGCACTTATTCTCATCCACAAATAGCGAGCATCGGCCTTACTGAGGAACAGGCAATAAAAGGTGGGTATGATATAAAAATAGGAAAATTTCACTCTAACTTTAATGGCAAATCTGTTGCACTCAGTGAAACTGAAGGGTTAGTGAAAACGATTATAGATAAAAAAACCGGAGAAATTCTGGGTAGCCACATGATAGGTGCAGAAGTAACGGAGTTAATTAGCAATTTTGCTCTTGCAAAGCAACTAGAAGGAACAGACTTCGACATAAAATCTACGATTTTTCCTCATCCAACCATTTCAGAGATGATACATGAATCAGTGCTTGCTGCAGATGTTAAATAGTTGAACTAACGTTCCATCGTTTTAGAGTTGTCAATGTCTTGAGTAGTAGTTTGATTAGGCACTTTAGTTTCAATAGATTGATTACCACCAGCATCAGAATTCTGTAACTCTTCTTTCAATCCCTTAGCTGCTTCTTTAACTTCAAGCTTTGCCTTTGGATGAAGATCTTCTGGGCCTTTTCCTTTAGTATCCAAACCTTGTTGTAGATTAGTGCTTTTCATTTTATTATGCTGCTCGTGCTCAGGTAGGTCAACGACCGAATTGAAAAGAATTTTTATTATATTTTTTAGCAGTTCTAAAAAACCTCCGCTTCTGCCTTCTCTTTGTTCTTGAGGTTTATTTTTCTCATTAGGTTCTTTTTTACTATTACTTTTAGGCATTTTTAACTCAACTATCATAACGCTTAATAAAATTCTACGTGCAAATTGTTAAATAACAGTTAACAATCTAGGATTTATTATTTACAGATGGATATTATTTTAGCAACAGGTGGCACAGGTGGGCATATCTTTCCGGCCATAGCTTTAGCAAAAGCACTAAAGACACAAGGATACAATTGCATATTATTCACTGATAAAAAAACAAATAAAAATACCGACATAGAAAGCTACACCTTACCATTACGTAGACCAAGCAGCAACAAATTTAAGTTTTTCCTTTTCTTGATATACAGCTCTATGTTAGCACTGTATCAAGTAAGAAAATTAAAACCAAAATCGGTCATTGGTTTTGGTAGCTATGCTTCTTTTCCAACTCTTCTTGCAGCAAGAGTTCTTTCTATACCTATAATTTTACATGAACAAAACACAGTTTTAGGGAGAGTAAATAGATTCTTTTTCAAGAGTGCAAAATTAATTGCAACCAGCTTTCCGGAGACTAAATATGCAGAGGGCAATAAATGTATTTTTACAGGAAATTTTGTTGATATAAAAGCACAGAGCCATTCTAGCACTGAGAAAATCCTAAATATATTGGTCATAGCAGGCAGCCAAGGTGCAAATTTTTTTGATGATGTAGTAAGCAGCGTAATTTGTGATTTACCTATTAAAATGAAAAAGAAAATTAGAGTGACGCAGCAATGTACGAAGAAAAATGTAAACAAGGTCAAAAGTCTATACAAAAGTGAAAAGATCGATTGTGAATTGAGTGAATTTTTTGATGATATGGAGAATAGACTGGCCAATGCTCACTTGGTAATTAGCAGAGCAGGAGCAACTTCAATAGCAGAGATCACTCTTGCTAGGCGTTCTGCTATATATATTCCTTACCCTTACTCAAAAGATAATCACCAATTTTATAACGCAAAATATATTGAAGACTCGAGAGCAGCTATAATAGTTAAGCAGAATAGTGAAGCAAAAAAAAATCTAACAGAGGTACTATTTGATCTATTAAATAATTCTCAAAAATTGCGTGATATGACCAATAGTACAGAAAAAACAGGGATAAAGAATGGGACTACTGAGTTTGTTAAGGTGATTGTTCACAGGTTTAGTTGATGGCTGCTTGCTTTTTCTTCAAACACGTCCCAAAGATCCTTTTCTAGCGATATATTATACAATTTATTGATATAAACTACTCCCGTGGGTGAAGTTGTGTTAATTTCGAGCAGGAAGTCATCTATAATATCAATACCAACAAATATTAGCCCTCTTTTCTTTAATTCAGGACCAATTTTGTTACATATTTCATTGTTTCTATCGTTCATTTGAGCGGGCTCAAAACTTGCTCCAAGTCGCATGTTTGTTCTGATCTCTCCACTGATTTTTGGAATTCGTTTCATTACACCAATTGGTTGGCCATAAAGTAGCAATATTCTTTTATCTTTATCTATGTTTTTACAAAATGATTGTGCAATCACAGGGCATTCGTATTTTGCTATCATGAGATCCACTACTACTTGAATACTATTCTCATCTTGTATTCTTATCACATCGTTTCCTCCATAACTATACAATGGCTTCAGAATAATATCTTGATAGTTGTAGTAGAAATCTCTAATCATTGATATATTTTCAGTAATCAAAGTTGGCGGAATTAGTTCTGGAAATAATGAAGTTATCAATTTTTCAGGACAATTTCTTATTTCTGTTGGATTGTTAATTACCAATGCGCTAGTTTTTTCTAAGATATATGTTGTTGTAATGTAACGCATATCAAAAGGTGGATCCTGTCTGATAAATATGATGTTCATTTCATTCAAGTTGATAGCTACATCTTTTTTGGAGATAAAACTAAAATCATCAACGCTGACTTGCTGAGCAAAAGCAATTGGATAGTTTAGCTTTAGTGCTAAATTATCAGGAGTATAAACAAAAATTTCATACCCCCTCCTTTGTGCTTCTTTTATTAGCGCAAATGTAGTATCAGTTTCAAAATTTATATTTTCATCCATCTGAAAGGCAATTTTCATTTATGTTCTCTACCTATTGTCACAACTGTACAAATGTTATAATTTGAAAGCGATTTTTGCCTAATGGCGTAACTTACTGTACCTGTATCGTACATAACTTACAACTTGTTTTACTCCCTTTACTTTTCTTGCAATTGCTATTACAGCTTTTAATTCCGCTTTATTTTGGGCTATACCCATCAAATAAACAACTCTATCAACCGTATTAACGCTATAATTAATTGACTTAATATTTCTTTTTCCCAGGAGTCTTGTTCTTATTTCCGCTGTTATCATGCCATCTACAGTGGTGTCTAGCATGGAAGCCATTTGAATTGGTATTACTCTTATTTCATTTATCACTTCTTTAATTTCTTTTTGCTGCCAAGCTATTTTTTCTGCTGTAAGTTGTTTTTCAGGAGTGTCAACACTTCCAATGAGCAATACTCTTCCTTCACTTACTTTAACCTTTATGGATGAAAATAGCCCATGTTTTAAGAGCCCCTTATTAATTCTGATGACCATAGTCGTATCATCAATGATATTTCCCAAGGATTTGTCCTGCATTGTTATTGCTGTTGCTGCCGCTGTAGCCACCACACCACCTATTATAAGGGTTGTGCAACCACTTTGTGTAATCAAAAAAATTGCGAGTAAGAAGCTTGTTATTAATCTCATTATTGATTTTCAGGGTTTAGAGCTTTCATTAAGAAATGTTAATAAGCTTTTTTGATTGTGTAAATACCATAAATTAAGTAAGACTTTAAACCTTGAATATTTTTAATGGAATACCTATAATAGGGTACTAAAAATTTCTTGCGGATATGGCGGAATTGGTAGACGTGCCAGGTTTAGGTCCTGGTGAGCTTGCTCGTGGGGGTTCAAGTCCCTCTATCCGCACTTTAAAGTCATGTAACTTAGGTTTTAAGGGAAAATTTATAATCACTAAATACACTTTTGTTTGTGTAAAAACCTGTTCTTAAGGATTGTGTTTAACTTAAATTCTGGTAAAATGACTCTATTAAGATATGAATTAAAATGTTAATAAATGAATTATGATGTCTAATAATTTACCTTTTGTTTTATATAATCACTACCAACTGTGATTTCATACTCNNNNNNNNNNACAAAGAGCTTAGTATAGATAAACTAAAGTATGAGTATGAAATCACAGTTGGTAGTGATTATATAAAACAAAAGGTAAATTCCAGGTTGCAAGAGATAGCAGAAAATGCAAAATCACCTGGATTTAGGGCTGGAAAGATGCCCTATGACCTTGTTGTTGCAAATTATAAAAACGAGGCTTTGGAATATGTGATAAATAATACAATTGATTATTGCTCAAGTGATTTGATGAAAAAAATTGAAGTCAAGTCTCACATTTATCCTAAGGTTGATGTTATATCATTACCAGATCTGGGCAAAGAAAATGAGGAGGGCAATTTTGTATACAAGCTATCTTTTGAGTCGATGCCTGAAGTACCAGTGATAGATCTTGACAAAATAAACTTAAAGAAAATTGAAGCAAAGATTGAAGAGGAAGATATAAAAGAATTTATTGATTCCATTAAAACAAAGTTCCCCAATTTCGCCTCTGTTGATGATGCTTCTTATCAAGCGAAAGATGGGGATAAATTGATAATTGATTTTGAAGGGCGGATTAGGAATAAGCTCTTTCAAGGTGGAAGTAGCAAAAATTTTGCCGTTAATTTAGGGTCTGGCACATTTATTAATGGTTTTGAAGATCAATTAACTGGTATGAAAAAGGGAGAAACAAAGAACTTTAAGTTGAAATTTCCTGAAAATTACCAAGCTGATTTTTCTGTGCGAGTTAATGAGATTCAAATTGCCAAAGATTTTGAAAATGATGATGAAATAGCTAAGAGTATTGGGTTTAAAGATTATTCTTTGCTAATAAATCATGCAAAAAAAATGATTGGTGATCAGTGCACCGAAATGAGAAATCTCTTAATTAAAAAGGAGCTGTTTGATTATTTGGATGCTAATTATAGTTTTGATTTACCCACAGACATAGTAAAACAGGAGCAACAAAGAATGGAAGGAGAATTGGGTGCTCAAAATGATTCTCGTAAAGAAGCTGAAAAACGTGTAAAGCTTGCTATGTTATTTATGAAATTTAGTGCAGAACATAAAATATCATTAACTCAAAATGATGTTTTGAGTGTTATTGTAAATCAATATGTCAGTAAAGATGTGCAATTTGACAGAGTACTTAAGCATTTTGAATCAAATAAACAATTTCAAGAATTAGTTAGAGGGCAAGCGCTTGAGTATAAAGTGACAGATTATATAATAGAAAAAGTTAGTAAAGAAGAGCAGATTGTTTCTGTGAAAGAATTAAAGGAATTATTTGATAATATTTAATAGGGAAAGGTATGACTCTTATACCAATTGTAGTTGAACAAACTAGTCGCGGTGAGCGCGCTTATGACATATATTCAAGACTAGTGAAAGAAAGAATAATTTTTGTAACAGGTCCTATTGAAGACAATATGGCCAGTGTAATAGTAGCACAGCTTTTATTTTTAGAATCGGAAAATCCCAATAAAGACATTTGTATGTACATCAACTCACCAGGTGGTGTTGTAACTGCTGGTTTGTCGATCTACGATACAATGCAGTATATAAACCCAGACGTTTCAACTTTATGTATAGGTCAAGCTGCGTCTATGGGTTCTTTATTGCTTGCAGCTGGTACAAAAGGTAAGCGCTACTCTCTACCTCATTCAAGAATTATGATACATCAGCCATCTGGTGGTTATCATGGTCAAGCAACTGATATAGAAATACATGCTAATGAAATTTTGCGGGTTAAGAAAAAACTAAATCAAATTTATGAAAAACATACTGGAAATTCACTGAAGAAAATTGAAGGAATGATGGAAAGAGATAAATTCATGGATCCTGAAGAAGCAAGGAAAATTGGCTTAATTGACAGGGTGATAGCTGAGCGTACAGATATTGAAATTGAAAATATTAAAGTTAAACAAAAGGTGGGTTAATGGATAACAATAATGATTTACACTACTGTTCTTTTTGCAACAAGGCGCAAGATGAAGTAGATAAATTGATTACTAATTCTTCGGATGGTTTAAAGGTGTTTATTTGTAATGAGTGCATAGAATTATCCCATAAAGCAATAAGTCAAAAGAAAGATAGATCTTTTAATTCAGATCGTATATCTGATATGAAGCTATTACTAAAGAAACCTGAGGATATAAAAAACTTTCTCAGCAAGCATGTTGTAGGTCAAAAACACGCGCAACACGTTTTATCTGTAGCTATGTATAACCATTGTCAATCCATGGTACAATTTCATGCTATAAGTGATATTGAAATCGAGAAGTCAAATATAATGCTTATTGGTCCCACTGGTTCTGGTAAGACTTTGCTAGCCAAAACACTTGCTAAAGTTTCAGATGTGCCATTTGCTATGGCTGATGCGACAACTTTAACTGAGGCAGGTTATGTGGGTGATGATGTAGAAAGCGTGTTGTCGCGTTTATTACAAGCTGCAAATTATGACGTTGTAAAAGCACAGCGTGGTATAGTGTTTATAGATGAAATAGACAAAATTACAAGAAAATCTGAAGGCACTTCAATAACCCGTGACGTTTCAGGTGAAGGGGTCCAGCAAGCTCTGCTTAAGATTATGGAGGGTACAGTTGCTTATGTTCCGCCACAAGGAGGGCGAAAACACCCACAACAAGAGTTTATACAAGTGGATACTAGTAACATACTGTTTATTTGTGGAGGAGCTTTTGAAGGCCTCGATAAAATTATTGAAGCGAGAAAAAAGGGAACGTCAGTTGGCTTTGGAGCAGATATAAGTCAGTCTAAAGAGCAAAAGAAAAAGAATGCTTTACATGATGTTCAACCTGAAGATTTAATCAAATTCGGTTTAATACCCGAATTTGTAGGGCGGGTTCCAATAACTGCTGTTTTAGATGAGCTGGATCATGAAGATTTAATACATGTGTTGACAGAGCCAAGGAATGCACTAATAAAACAGTACAAAGCATTGCTTGCGTTTAGCAAAGTAAACCTTGAGTTTTCAGATGAAGCAATATCAGCTATTGCTAAAAAGGCTATAAGCTACAAAACAGGTGCAAGAATGTTACGTGCTATCTTGGAGTCACTTTTGCTTGACATTATGTATACATCTGGAAACGGAGGCTTTGAAGGTAGCACTATAGTAATCACTAAGAAAATGGTAGAATTAGGAAAAGCAACGGTTAATCATAATAACAATGGCAATGTTATAACGGTTAATGATTAATTTGAGGCATATATTATGAACATTGAACGTGCTGTAAGCTCTAGTTTTACTGCATTGCCAGTATTACCTTTAAGAGATGTAGTAATTTTTCCAAATATAATGGTGCCTTTATTCATAGGCAGAGAAAAATCTGTTAATGCACTAGAGTATGCAATAAGTAGTAGTAATCACCAAAATGAGATTTTTCTTGTAGCACAGAAAGATGGCTCTGTTGATAATCCAGAGCCTGAAGATCTTTATGAAGTAGGTGTGTTAGCAAGCATTGTACAACCGTTAATAAAATTACCTGACAATGCAGTAAAAGTTATAATCCGGGGGATAAGAAGGGGAAGAGTTGTAGAATATATTAGCTCTCATACTTTATTACAAGCCAGGGTAGAGTTAGACAATTATTATAAAGAAGATGAAGACAATATTGATTTAGAAGCTTTAAGGCGGTCTGTTGTAGACGCGTTCGATAGCTGGTGTAAGCTAAACAAGAAAAATCAACCCGAGGTTGCCATTAA
>NODE_27_length_9683_cov_9.781678
TTCTATCTCTGCTTTCAGTTTTTCTATTTTTTGCTGTAAATTTTTGCAAAGTTCTCAAAGGTTTACCACATTACCTCACTTTTGCTCTATGATTATCTTGATTATCTTGCTTTGTCTACCTTATTCTACCACTCCGCTGAACGGATACAATTTACTAAACAGAAAAAAAGGCAAAAGAAACCCTAGGGTAGCTAGTTATTCACTATCCATTTTTTAAGTTGGCGTTTTTTAATGTTTTAAATAGCGCGTTTCAGCTTGTGTAGGTAAAAACCTAGAAATATTGTGAAGACATAAGGTGCACATAGTGCAAAAAATTAAAAATAAGACGCCAACTACGTTGTTTTCTTGCTGTTTAATCTGCACAGATGAAGATAACTGAATACCTTCAGTTTCATGATAAGGGGGCTGGCGAAGGGTGTCAAGCAAGTTTTTTCGTTTCTATTTCCAATAAAAGTTTGTTATATGGTTATGCAAGAAGTCTATTATAAATGAAATGAATGTGAAAAATATCTTGTTAGCACTTTTAGTACAAATGATATTCAGTTTGCCGCTATTTGCAGCTGATCCTGTTTTGCTCAACTGCATTAAAACTCCGGAAATATATGACCTTGATGCAAGGCCAAAAAATTTTAGCTCTTCAAACAATTTAAGAAGGAAACCTGGTTCTCCAAATAGTGCAATAGGGGAATTAATACACATAGTGGGTAGAATTACTGATATAAACTGCTTACCAATACAAAATGCTGTAGTTTCTATATGGCACGCGAATTCACGCGGCGTGAACCATTACGATAAGAATATAGAGGATGATCTGAATTTTGCTGGATCAGGAAGGTTTGTAGTGAATAATCTTGGCTATTATAATTTTATTACGATAGCACCTGGTAAAATTGGTGATAGAGCTCCACATATCAACTTTCTAGTTCAACATCCGGATTTTCCAGAATTCACAACGCAAATGTTTTTTGCTGACCATAATTGCGATAATTGCGCTGATCCTGTTCTTGAAGATTTTGTTAGTAATGGGCTTGCAAGCCTTCTCATAACACCATTTACTTACAGTGATCAGGTCATAAAAACCTATACGTTTAACATTACCTTGGGCGGATATAATAAGTTCTCTAATAAAAGATAAAAAACCTTGCATGTAAGGGAGTCCATAGTAAACTTAAGTGTTATTGTACTTAGGATGTATATGAAAAATATCTTACTGATGTTTTTGCTATGTTTTATGTACAGTTTACAATTATTTGCAACGGAGATACCAGCAATGAAAATAACAATTTCTAAAATTTCGCCCGATTTTAAAACAATAGTAATGGGTTTATTTGAAGACAACGAAACCGTAAATGATGGCGGAGTTTTGCAAGGAAAACAGGTCATAGATAATATAAAGCAATTTAGCGATTTCAATGGAAGTTTTGGTGAATTTTTCTCTACTGCTTTGCCAGAAGAAAAAAATGTTATAGTTGTTGGACTGGGTAAGAAGGATGAATGGAATGAAAATAAAGAATTAAATATTGGTGGTAAAATATATTGTGAGCTAAGCAGATTAAAAATTAAAAAAGCAGCGGTTTTAATCGAAGGTAGTGCAGCAAATGTTGCATATGGTGCGTTTCTGCGTAGTTTTAAGTTTGATAAGTATAAAACTAAAAAGGATGAGAAAATTACAGAGGTAGAGGAGATTACCGTATTAGTAAAAGATGAACAATTAAGTAATGCTGAAAGATCATTTGAGCACTTAAGGCAAGAAGGTGAGAGTATATTCCTTGCGCGCTCTTTTATAACAGAGCCTCCTAACATTCTATATCCAGAATCCTATGCTGATCATATAAAAAAAGAACTTACTAAGCTTGGCCTTGAAATCGAGGTGCTTGATAAAAAGCAGATGGAAGAGAAAAAAATGGGAGCCTTGCTTGGAGTTGCACAAGGAAGTAGTAAAGAACCAAAATTAGTAGTGATAAAATGGAATGGAGCTTCTAAAGAACAAAAGCCTATAGCTTTTGTTGGTAAAGGTATAACGTTTGACACTGGTGGAGTATCACTCAAACCTTCACGTGGTATGGAGTCAATGAAATATGACATGGCAGGCTCTGCTACTGTGGTTGGGGTGATGCATGCTTTAGCAGGACGAAAAGCAAAAGTAAATGCGATCGGTGTGGTCGCACTTGCAGAAAATGCAGTGGGTGGTAATGCTCAAAGACCAAGTGATGTAGTAACTTCAATGTCTGGACAAACAATAGAAGTGTTGAACACCGATGCAGAAGGAAGGCTCATACTTGCAGATGCTTTATGGTATACGCAAGATAGATTCTCACCAAAATTTATGATTGATCTTGCAACTTTAACTGGTGCTATAGTGGTTGCACTTGGAAATAACGAATATGCTGGTCTTTTTTCAAATAATGATGAATTAGCAAACCGTCTGATTGATGCAGGAAATGAAGTAAATGAGAAGTTATGGCGTTTTCCTATGAATGAAACTTATGACAAAATTATTGATTCACCGATTGCTGATGTTCAAAACATCGCTCCTGCAGGCTCTGGTGGAGATAGCATAATGGCTGCACAGTTTTTACAGCGTTTTGTGAATGAAACTTGCTGGGCACATTTAGATATCGCAGGCACTGCTTGGCACGAGAAAGGTACTGACATTTGTCCAAGAGGAGCAGTAGGTTTTGGTGTAAGGTTACTTAATAAGTTGGTTGAGAAGTACTACGAAGCCAATGATTAAAGGTCTTTATACTGGATTTATGGCTTAGCTACATGAACGTTTATTTTCGAGGCGCAGCAAATGAAATTAGCTGATACATATTTCTTTTTTTCTGGATTCCAGTGTCAGCTACTTTCATGACACCCTGACAACCGTCATCCCGCTACTTGTTAGCGGCTGAGATACCGCGAATGAATCGCGGTATGACGGTTCGTGGCGGCGTGACGATAAGCTCGTCATCCCGCTGCTTGTTAGCGGGATCTAGAGATACCGCGGCGGTATGACGTAGGACTGCTGTCATCCCAGTGCTCCTTTTTTTGTCATCCAAGTAGCCTCCTATGGTGTCATCCCAGTGCCCAGACACTGGGATCCAGTTGAGCTATTTCAACAAAAATACTGCATTTTGAGATGAACGTTTATTTTCACCAGATTATTTACAAGTATAACAATTAAAGTCTGGATTCCAGTGTCAAGCACTGGAATGACACCGTCTTGGATGGAAACCAGTGTTGGCTACTCGGATGACATCATAGGGGCGCTGGGATGACACCCTGACAATCGTCATCCCGCTGCTTGTTAGCGGCTAAGAGATACCGCGGCGACATGACGTAGGGAACCGTTTTTTGGGTTAGCTATAACAGTGGTCAGGAAACAATAGCTTAAAAAGAGACTTAGTGTTAAATTTCTAATAGATTACTTATAAAAATAAATCTTATGGAAAGCAGAGCTAAGGCTTGGTTCATTTGGCTGATTAGTAACTTGGTTGTTATATTCAGCAACATGCAGATAATTTATACCTTTATAAGTGTAAATCTCGAAAAGGAACTTGGACTTACAATCGCGCAAGTTGCACTGGCTAATTCAGCATATACTTGGACTTTCGCCATCTTACAATTTTTTAGTGGAGCAACGTTTAATGTTTTTTCCAGTAAAAAAATTTATTTTTTCTCGTTATCAACTATGATCTTGGGGTTTTTTGTCCTTATTAATAGTGACAATTTCTCCCACTTGATTTTGTCTCAAGTGTTGATTGCAACTGGAGCATCATTTGGTTTTATTGGTGCTGCTCACACAAGTAGCATATGTTTTTCCGCTGCCCAATTTGGACTAATGTTTTCACTAGTGCAGACAATTTCAAGCCTTTCTGCTTTGGTAATTCAAATACTGTTCTCTAACTTGCTTGCCGAAGATGCATATTGGAAAAATCTGATTGTATGCATAATACTATTTGGTGTGTTGATATTTGTACTTACGCTTTTTTGTCCAAACACACTTCCAAAAAGCAGCTCAGAAAAGCGCACAATAAAAAGCTCTATGAAGACAGTAATGTGCTCTATATTAACAGTGCTAAAATTAAGAGATATCTGGATAACTTCAGTGGTGGGTGCTATTACTTTTGGAACATTTTTAGCACTTAATACCTTGTGGGCTCCAAGGTTACTGGGCAACTCAGAACTCAATGCAATGGAGTCAGGTATAGCAACTGCAATACTATGGCTTGGTCTTGCAGTTGGTGCTCCAATTGCAGATCGAATCTCAAACTTATTTAAAAATAGGAAACATGTAATTTCTGCTTTTGCTTTATTGCAAGGCGTCTCAATTATTATTTTACTATACAGCCATTTAACAGTCCACGTTGTGTACTTTTGTATGTTAATGTTCGGGTTTTTTGCGGGAGGACATATGCTTAATTTTACTGTCGGCAGCGAGATTGTGAAACGAAAATACATCAGCACATCATCATCCATTATCAATGGATTTATGTTTATTGGCAGTGGAGTTATAGTGTCAATGTTAGCACTTTTTACAGATCATAAAATGGAACTTTTTGCAATATTTGCGATATTGATAGTTGCCGGTATTTTAAATTATGCAACAAAAGAGACATACTCTAAAAAATAAAGTAGCTGAATCTCGAGTCGATTGCTATATTATATTTACGTATTGTAATATTTATCAATAATGGATCACGTTACAACAAAAGACACAACAGTAACTAAGGCAACGATAGCTGGAGATATAAACCAAGAAATAGGATTATCAAAGGAAGACTCTGTTTCGATAATAGATGATATATTGGACGAAATAAAGACAAGCTTGGTAAAGGATGGAATAGTAAAAATATCGTCATTTGGAACATTCTTGGTTAAGAAAAAGAAGGAAAGACCAGGAAATATACCAAATACATCGGAGAAAGTGATGATTCAGGCAAGAAATTCAGTTTCTTTTAGGCCTTCAAAAATTATAAAAAAATCAATCAATAATTAATGAACAAGGAAAAATTATTTTATACGATTGGGGAAGTAGCTGAAGAGCTACATTTGGAACAGCATGTTTTGAGATTTTGGGAAGGTCAATTTCATCAAATTAAGCCTACAAAGCGTAAAGGAAGAAGGCTATATGATCGCAAGTGTATAGAGGCCATAAAGAAAGTAAAATACATGCTATATGATAAAGGATATACAATAAAAGGAGTGCAAAAAGAATTTGGTAATGATATAAAAGTCACAAAGAATTTGTTGCAAGAACTCACCGATTTGAGGGACTATTTAACTAGTAAAATAAATAACGAGGAAAGTAACAAGCAGGCGTGAAACACTACGTCTCGCTAGAATTTTGGAGTTTTGTGAGAGTTTAAAATGTGGCATATAGCCTCATTTCTTATGTTATTAGCAATATTAATAGGCTGTGGCCTGCAAAAACCTGCACCTGTGCTGCTTAAAGGCGAAGAATTTTACGGAAAAAGAGATCTGGAATATACAAGAGAGTACCATTTAATTAGGGAGCCTTCAGTGCAAAAAGAAAGTAGAAAAGCCATCATAAATAGGATATACAAAGATAACAATAATACACAAAATGTGGGGGTAAATTGTAAATTTGTAATGCCAGTTAAAGGTTCAGCTACCTCTTCTGATGAAATGTGTAAGGATGGCATAAAAATTGCTGCTCAAAATGGAACGAACGTAGTTTCCTCTGCACCAGGCAAAGTGATATATGTAGGCAAAGGGCTGAGATGGTATGGGAATTTAATTATAGTGGAACACAAAGATAATTACATGACTGTGTACTCCTATTTAAAAAACATACATGTTGAAATTGGCGATAAAGTAAAGCAAGGTCAAGTAATTGGATCTGCAGGTAAATCAAGCACACAAGATAAAGATCCACAGATGTGTTTCACAATACGACATAATGGCCAAGCGGTTGATCCTTTGATGCATATGAACTGTAATTGAATTTGGATTCATATGAAATATGATTTTAAAAGTGTTGAAAAATTTTATCAAGATAAATGGGATTTTTCTGTAAGCAAGAGTGGTAAACAAGAAAAGTGTTACGTGTTGGAAATGTTTCCATATCCATCTGGTAAAATTCATATGGGACACTTACGTAACTATGCAATAGGGGATGTGATAGCGCGTTACAAGAGAGCTAATGGATTTGAGGTTTTGCATCCAATTGGCTGGGATGCGTTTGGATTACCAGCTGAGAATGCAGCAAGGGATAACAATATTAGCCCCGAAACATGGACAAAAGAGAATATAGATAATATGCGTACACAGTTGAAATCTATAGGTCTTTCTTATAATTGGGAGCGTGAACTCTCCACATGTGAACCTGACTATTATAAACACGAACAAAAATTTTTCCTGGATTTTTTAAAGCATGGGCTTGCCTATCGAAAAGAGTCATGGGTTAACTGGGATCCAGTGGACCAAACAGTGCTTGCAAATGAACAGGTGGTTGATGGAAAAGGATGGCGATCAGGTGCAGTTGTTGAAAAACGTAAGTTGTCCCAATGGTTTTTAAAGATTACTGATTTCGCTGAAGATTTACTCAAGTGCCTGCAAAGTTTGAAAAATTGGCCAGAAAAAGTCAAAACAATGCAGGAGCGTTGGATAGGAAAATCTGAAGGAGCAACTATAGAGTTTGAAGTAGTTGGCCTGAATAAGAAATTAAAAGTTTTTACAACTTATCCTCATACTTTGTTTGGGGCTTCTTTTTGTGCAGTGGCAGCAGAGCATCCTATTGTGCAGGATTTAAAGAATGGTTCTTCTGTTGTCATCCCAGTGCTTGACACTGGGATCCAGGAAATAAAATCAAAAAGAGAGAACGATGAAAAAATAGGAGTTTACACCGGATTAAACGTCAAACATCCATTTCTTGATAAGGAATTGCCGCTTTACATAGCGAATTTTGTGTTGATGGAATATGGGGAAGGCGCGATTTTTGGTTGCCCTGCACATGATCAGCGTGACTTTGAATTTGCACAGAAATATAATTTGCCGATAATTCCCGTTATTTCTTCAGCCCACTTAGGTGTCATTCCAGCGCGTGACCAGAATTCTTACAATGGATCCCAGTGTCAAGCTACTCAGATGACAAAGGAGGCGTATACTGGAGACGGGACAATGTTTAACTCCGAATTCTTAAACGGATTAATGGTTAGTGAAGCAAAGGAAGCCATAGTTAAAAAATTTGAAGAAAAAAAAATAGGCAAAAAAACAATAAACTATCGTTTGCACGATTGGGGAGTTTCAAGGCAGCGTTATTGGGGATGCCCTATACCTATCATATATTGCAAAGATTGCGGAACTGTTCCAGTGCCAGAAAAAGACCTTCCTGTAGTTCTACCAATAGATGTAGAATTTACAAGTGGTGGCAATCCGCTGGATAAGCACCCAACTTGGAAATTTGTTGATTGTCCAAAGTGCGGAAAGCAAGCAGAGCGTGAAACTGATACATTCGACACCTTTTTTGAATCTTCCTGGTATTTTGCTGCATTCTGTAGTGAAGATAAATCAATAGACAAAGATGCATGTAATCGTTTTATGCCTGTTGATTATTATATAGGTGGGATAGAACATGCAATTCTGCATTTGCTTTATTCAAGATTTTTCTGCCGTGCTTTAACCAAATGTGGCTATTTTGATATTAAAGAGCCTTTCTCTACTTTAATCACTCAAGGAATGGTCTGCCATGCAACTTATAAAGACGAAAATGGTAAGTGGCTATTTCCCGCAGAAGCAAAAGAATTAATAGCGCGAGGTGCAAAAGTTCAAGTGGGCAAAGTTGAAAAAATGAGCAAATCGAAAAAGAATACAGTTGACCCAAACTTTATCATAGAAAAGTATGGTGCTGATACTGCTCGCTTGTTTGTGTTGTCCGACACTCCTCCGGAGAAAGATATGGAATGGTCCGATGATGGCGTGGAAGGTTGTTCTCGTTATGTAAATAAATTGTGGCGTATGGTCATGCAGCTAAGACCTGTAAATATACACTATGATAATGAAAATGTTACGGGTGGACTTCTAGAGTACAGAAAAAAAATTCATAAACTCTTACACGGACTTACAGATGACTTGGAAAACTGCAGATTAAACTGTGTAGTGGCAAAATTTCGTGAGATGACGAATTTAATAGCTGAAATAGACGTAAAAACTGGAAAATCTCTTATTGATGAAGGTATATGTATATTAATCAGAGTAATCGAACCATTCATACCACATCTAGCTGAAAGCCTATGGCAAGAAATAGGAGGTCAACCTTGGCCAAAAGCTGATGAATCATTATTAGTTGACGATACGGTAACTATAGCAGTGCAAATCAATGGAAAATTACGTACAACAATCAAGGTGGCAATTAACTTACCTCAAGAAGAATTGAAGAAAATAGCGATAGACTCTGTGTCCAGTAAGATCGATCAAAGCAAAGTTCGCACTGTATATGCTGTACCAAATAAGATAGTAAATATAGTTATATAAAAGACCTGAGTAGTACGTTTTATATAATCTGATTTTATGGCTATACTTTTTTTGACATGTAGTTATATCTTTTTTAATATAAAGGATATATACTTATGCATTATATATTTTTTTGTATGAGGAGTTATATGAAAATAAAGAGATTGTGCGTTTTGGCTGTGTTGCTTACTTCATCTCTAGCAGGTGCAGCTAGTAATAGTGCAAGTAAGTCAGAAGATAAGTACTATGCAGGTTTAAACTTTGGTGCTGGTTGGGGTGGTGGCTTTAAAATGAAACCTGGTGTTGTTCTTGGTTACCATTATGACCAAAACTCTAAATTTGAACTTGAGGTTCTCAGTAATATTAAGTCATTAAAGAGCATAGGAGCTAGCTTATTGGCAAACTACCGCTTCTATCCTGACCTTGATATTGATCCCGTTAAACTATATGTCAGCGGAGGTTTAGGAGGATATCTCCAAATAACACCTTTTGGCTTTGGTGTTAGTGATACAGTTGATGGTGATGGCAATAGTTCACAAGAAGAAAAAGAAAAGGAAGAAGAAACACAAGGTGCTCCAGAATCAGGTGGTGAAGCTGCTGGTTCATCTGTAGTAGATAAAATACTGAGTTCTATTTCCTATAAACTAAAGTTAGGTGTTGATTATGAAATTACTCCGCAGATAATTGGTGCAGTTGGTATGACCATGGGTGGGCAACTAAGTGGTATAAAAGCAAAACAAATACCAGATGCAACTCTAGAGATAGGGGTACGTTATAATTTTTAATGCTGCTACTTAGTTCATAAAGGTAGAGACGATGTTGAGGATGAAATAAACAGCATTAAAAAAAATCCGAAAACGTATTTTCGAATATGGTTTTGAACGCTAGCTATAGATTAGAAAAATAACAAGAAAAAGGGTAAACATACTGTAATTGCTGTTGAATGATGGAGTCCATTATTTTAGCACGAAGTAACGAATTCAGTAGAATAAGTTCTTCAAAAATAATTTAAACTTTTATTAGTAGGAGCAGTCTCATGGAATATTATAGCGATCTCACTAAAAGAAACTTTTATAAGTATCGTTGATGAGAAAGGAAAAATTGTTAAGGAAGAAGTTGTTGCAAGAGAAAGTAAGGCAATAGCTGAATTTTTTCTTGGTCAAGGCAAAAATGACCTTACCCAGAAAAAGTGGAGAGAAAGTGTGGAATGTTTTTTACAAAAAGAA
>NODE_28_length_9094_cov_2.514769
GAAGATAAGACAAAAAAGAGTGAAACTGGCGTGCCAAAAAGATTGGCATATGGTGTTCTTGCTACAATAGCAATTTTTGTTAATATGGCTGTACTTGTAGCCTTAGTTGTTCCTGCAACAATTGCTTTGGCTACTTTTTATCTTTTAAATAGAGATTTATCTCACTCTTTAGTTACTGCTCTTAAAATAAGTATGGGGCGGTATTCTAATAAGCATCAAAATATTGAGGTGTCTTTTCATGAAAAGGAAGTTACTGGACCAAATATTGCGTGGGATATGGAAATAGAATTTCCACCGCAATTTAAACGATTGCTTAGAGATTTGTATGAAAATGAAAATAACAAGTGGTTTGATGTGACGCGGAATTCAGAGCATAGCATCGTACTGAAATTGTCAACTAACATCAATTTAAAAAATGGTCTTAAGCCCTTACGCAATGAAATCAAGGATGTGCTTGCAACTTCTATTCAGGAATTTGCGAAGACTATGGAAGAACTGATAAAGCTAGAAAAGAAAGAGATTACATATGATAAATTGAAGGAATTATTGAACGAATTCAAGTCGAAAGTGGTAGATAGTATAGGTCCTAATTTGACAAGTCACTTAATACAAAGTGCTTATCAAGTTGCCTTTATACAAGCAATTAAGTTTCAGCGAGATAGACGGGGAGAAGATTTTTCGCTGGAAGATGAGATAAAAAATTCTTTAGTGAGACAGGAATTAGAGAGTTTAAGAGGAATAGGTCAAACAAGGTGTAACAATATATATAAGAAATTAAAAGAAATACATGAAAACAGTAGCTTAACAAATGACACCTTAAAAAGGGGGTTAGAAGACCTTTTTAAATTCGAATATGATGATCAAGAGATTGAGCGCAGGCTGATAAAATCAGTAATGAAAAAAGTTCAAGGTAAGTTAAGTCAATCAGATATACCGGATAAGGAGAAGCAAAGCCTAAGGAAGCAGCTTGAAGATTTAGAAAAAAAAGTAAAGGTTCCATCGGATAAGGAAGCTTCAGCTAAAATAAATGACTTTATAGAAAAGATGTATTTAGAAATAAAAAAATATAAAGTGCAAAGGTTACTTCGAGAACAAAAAAAGGGTGTTTTACGTTTATGCAAGAAATTAAGAAAATATGGTGAATCAGGTCTAGCAGAAATAATTGAAGCTTTTCGCGTGCAAGATGAAGGACATTTAGAAAAATCTACATTAGAACAAACACTCAAAGATCAAAATAAGCGTTTACAAGCTGAACAAAATAACAGGGAAAAAGGGCATCCGGGTACAAGATCAATAGAAGTGCTCTTAAAAAGGAATGAAGAAATTCTGAAAGCATTAAAACAGTTAGAATTAGGCAAAAAAGAATTATTGATAAATGAAGAAACAAAAAATGATTATAAAGAAGAACTAACGTCTCGTGAAAAAATAAAATTTGCAGTAATAGAAGATGATTTACTGAAGGTATTCAAGCTTGAAACTTTTGATGAAAAAGAAATCAAGAAGTTATTAGAAAGAGCAGAACTGGAGTACTGTTTAGCAGAAAAACGCATCAAATATCCTGTAATTAAAACAAAAGATAATATCAAACATTTTAGTCAAAATTTATTGTCTCCTTTGATAGACAATTTGACAAAAAATATAATAAATAATATACCAGGAAATAGTGAAGGTTGTATACAGAAAGTTAAGAACTGGAGTAAAGTTATGTTTGGTGCAATAAAGATTGGAGCATCAAATGCTTATAAAGAGACTACAGAGAGAAAAGCGTTAAATGTGGCACATAATACTTATAAAGAAGGAGAGACATTTCTTCAATGTTTTCAGTCAAATTATGAAGGTATTGGAGCCTTTTTAGGTAATTTATTTTCTGATGATGGGGTAACATTTAAAAATGATGTGTGGCCTAAAATAGAAGAGCATTTGCATGGAATGTGGGATAGATTTTTCAAGGATATTGAATTCAATATTGGAAATAAATTGGATGAAGTAAGTGTGACACAGCAACGGCAGGAAACTATGATTGTGACTCAACGATAAGTTCTCAAAGTTCCTCCGGTATTTTCACATACTAAATTAACTATAGCACTTNNNNNNNNNNTTTTTGGATCTCTTTTTCAGTTAAAGTGTGGATTGGAGAGCAAAAAGTAACTGACAACGCTATAGACATCTTATTCGGTTCTATATTATTTCCATGGTATACATCGAATATCAAAACTTCTGTGATGAGCTCTGAGCTTTTTTTTATCACATTGATTATGTTACCTACTTCCACATCCTTATTTACTATAAATGCAAAATCACGTTTTACACTTTGGTATTTATAATCGATAAATTTCTTTCTACTTACAGGTAAATTTTCAATATTTTCTAGTATTACCTCAAAACCTACAACTTTTTGCTTGATATCAAAAAGATCTAATATATTAGGATGCAACTCTCCAAAATAACCTGCTACTTTATTCTTAAAAGAGAGAGTGCCTGACTTTCCTGGGTGGTAATGTTCTTTTTCTGCTTTCTCTATCGTTAAATTATCACAATTAACGTTAAAAAACTCCAAAGCTGCTATGCAATCAGCCTTTGCGTCAAAAACATCTACTTTCCTATCAGTATTATAATGGTTTCGCGGTAAATTATTTCCTGACCTAATTCCACTTAAAACATACTTAGACTGAGCTTCACCATCGTAAATCGGCCCGATTTCGAAGATTGCAAGATCAGATATTATCAGCAGTAACTTGCAATAAATTTGGCATAATACTTGGTCTCATTATATTAAAGCTATTGTTAAACGGATTATCGATGATAAATAACTTATTCGAGTAACCAAATTTTTCAGCTGTTGATTCACTCATAAACGACCAGGTTAGCACTTCATGAAACCCTCTGTTTGTCATCAAAATACGCAGATTGTCGTATGTACTATCTACTTCTTCAACATTATTTGGTAGTGGTTCTTCTTTTATTTTGTCATAGCCGTATATCCTTGTTACTTCTTCGATTAGGTCAGCCGGTATTGTCACGTCTGGTCTCCAGCTTGGTACTTGTACATTCCAATTGCCTTCGGTTTTTTTATCAATACTAAACCCTAGTTTCGTTAAGATATCAAGCACCTCATCAGGCGATACAGACACACTTCCAAACTTGTTCACATCCTGATAATCAAAGCTCACCTTGGTGTCAGCACTATCTAAACTGCCAGCAGACACTACGCTTGAGGTTTCTCCACCACATAAGTCCAGAATCATTTTAGCTGCAAGGTTGAGTCCATCAAAAGTAAATTCAGGATCAACTGAACGTGCAAATCTGTAACTAGCGTCTGTGGAGATGCCGAGCTGCCTTGAAGATTTAGTAATAGAGATGGGATCGAACCAAGCAGACTCTAAAAAGATATCAGTAGTTTCAAGAGTACATTCACTGCACTTACCACCTATAATTCCAGCAATTCCATGAATATTTTTATCACCTGCAATAACGCTTATGTCTTTGTTTAATAAGTATTCTTTACCGTTCAAACCAGCAAATTTTTCTCCGTCGTTTGCTTTGCGTACTGTGAGCTCTCCTTCTATTTTTTTTGCATCATACGCGTGCATTGGGCGGCTGAAAGATATCATAATATAGTTCGTGATATCAACTATTGCAGAAATGGAGCGCATTCCTATCGATTCCAGCCTATCTTTTAACCATTTTGGGCTTTCTTGATTTTTTACATTGGCGATGTATATTCCACTAATAAAACTTTCCCCGTCAGTAACTTCAACATCGATTGGTGAATTTATGGAGCTGGTAAGTTGTGGAATGCTTAAAGTCTTTAATGTCCCAATTCCAGTTGCAGCAAGGTCGCGAGCTATTCCATAAATGCCTAAGCAATCTCCACGGTTTGGAGTAACATTTATATCAATTACAGGGTCACAATTGAAAAATTTATCCCCTACTTTATAATCATCGGAAAGCTCGATTATTCCTTCACTTTCCTCTTGAACCAGCGCAAGTTCAGAAGCAGAGCAGAGCATCCCTTCACTTAGCACTCCTCGTATTTTTGTGGGCTTGATTGTGAAATCACTTTCTGGCAATGTGCTACCAAGAGATGCAAGCACAGTTTTCATACCTTCTCTAACATTGTTTGCTCCGCAAACTATTTGTAGAATTTTACTTCCGTCATCTACTTTACATAATTTTAATTTATCAGCATTTGGATGAGGTACGACTTCTAATACCTCTGCAACGATAAACCCAGTCAATCTGGAATTATCGATCACATCTTCTACTTCTAACCCTATGTGAGTTAATTTATCGGTAATTTCTTCTAAACTAGCATTGGTTTCTAAGTACTCTAATAACCAAGATAATGTGAATTTCATGGACCTAAAAAGAAGTGAAAAAGTTATTGTAATATAAAATGTAGTGCTTTTAAAGCTTGTTGTAGTGGAATACTTCTACATCATTGTTTATGATGTAGAAGCTTTTGTAACTTTATATCTTCTTGCGAAGAGAAAGAATTTTTTCTATATCACCTTTTAAATCTATCTCCAGAAAGAATTTAAGACTTTCATAATCCCAGGCATCCTCATCAATGTTACCATCAAAAAAGAAGTGTATTATTGCATTGTTGAGTCCTATGTAATAATCGCGAGTATCTTCGTCAAGGAAACAATCTACTGATTCGATGTATCCGTTACCAAATTCCTGCTCCAAATTTAAAGGATGATTAGTGTTAATAAAATCTATTTCGTTCATTATATACCTCACTAAAAATTAAATTATAATCAAAATAAGATATTAAGTTAAGATATTGAATAATTTAACAAGATTAGTAAATTTTAAAATACAGAGCTGACTGTAATTAACATTCTAATTACATATTTTGTTAATATGTTAATGTTATAATAATACAGAGCCTTATCTTAATTCTTGACTTTGTCCTATAAAATTCATACTTTATTTACTGTTTATAATTCAGATTAAAATGGCACTAAATCCACTGGAACAGTTTAAGGTATATACAATAATAGAGTTACCTAGGTTATTTGGGTATGACGTAAGCTTTACCAATTCATCTTTTTTCACGATGATTTCGGTGATATTGATGATACTCTTTTTGCTTTTTGGAATAAAGAAGGGGTCAGTAATACCAGGATATTTGCAAGCTGCAGTTGAGTATGTATATGATTTTGTTATTTCAATAATAGAAAATAACACTGGAAGCAAAGGCTTGCAGCACATTCCATTGATATTCACAGTATTTATTTTCATTTTATCGTGTAATTTAGTTGGTGTTCTTCCTTATAGTTTCACGGTCACAAGTCATGTGATAGTCACCTTCGCTTTATCGATGGTGGTTTTTATTTATATAACGATTGTTGGATTTAAAGAAAGGGAAGTAGAATTTTTACGCATATTGCTACCAAAAGGAACTCCTTCGTGGCTTGCACCTATAATAATTATTATTAAGTTGTTTGCTTATTTAGTAAGGCCGGTTAGCCTATCAATAAGGCTTGCAGCAAATATGATTGCTGGTCATACAATCATCAAAGTGATAGCAGGGTTTATTGTAAATATGAACATATTTTTCACTCCTGCGCCGTTTTTGTTCATAATTGCATTGATAGGATTTGAAGTATTTGTTGCAATTTTACAAGCTTATATATTTACTATATTAACATGTGTATATTTGTCAGATGCAGTAAAGTAATTGACTTCCTTGTAGAATATTTTACAATTATATTATAAAGAAATAATTAAAGGTAATATATGGATTTAGTAGCTTTAAAATTTATAGCAATTGGTTTAGCTGTGTTTGGAATGCTCGGCGCTGGTTTAGGTATAGCTAATATCTTCTCTGCTATGTTAAATGGGATTGCGAGAAACCCTGAATCAGAAGGTAAAATGAAAAGTTATGTTTATATTGGTGCTGCCATGGTTGAAATCATGGGATTGCTTGCGTTTGTACTTGCAATGTTATTAATATTTGCTGCTTAACAGATGCCACAGCTTGATGTTTCAACCTTCTTTTCTCAAGTTTTTTGGTTTTTAATTTTTTTCTCTTCACTTTTTTTCGTAGTAAGTTGTTTATTTTTGCCAAAGTTAGATGAAATAATAAGCACTAGAAGTAAAGAAGTATTGGGTTCTTTTAATAGTTCTGTTCATCTTTTAAGACTTACGGAAGATCAGATTACCAAGTATAACGCAGCTTTAACCCAAGCTAGAATACAGGCAAAAAAAATCATAGATGATGCACTTGCTCAGGTAGAAGAAATGAGAGCTAATGTTAAGAATATATTAGAAGAGGAAGATAAAAAAAAGAGCAAGCTTATTGAAAAAAAAGTGGCAGAATTTAAATCTGAATATACTGATCAGTTAAAACAAATGGCTACTAGTATTGCTTTAATTTATTATACTAAATTGACTAATTCTGAAATTGAAGAGGAATTTATTGCTGACTTGGTGTCCAAAGAATTTTAGGGGTTTTTATGTCTACATCACTGATTATCGGTCTTGCCTTCTTGGTAAGTTTTGTCCTTTCGTATAAATTGCTAAAGAAAGTGATAAAAAATGCGCTTAACAATAAGCGTAACAAAAGCAAATTTTCAAGTGAAGAAACTGAAAAATTCAGGAAAGATATGTTGGAGTATTACAAAAAATCTTCTAAAAAATACAAAGAATTAGATGCAGAAGTTAATAAAATGATGAATGAAGCACTTGATAAAGCTAATAGTATCATTAAGCACAATAGACAGCAGCTAGATCAGACATTAGATGACAATGCCCATTCTAACTTGAAGAAAGTCACTGACCAAGTTGAAAAAGCTCTTCGAGATTTACAGGCTAACACAGCGAGTATAGCTGCTGATGCTGTAAAAAAAATAATGCATGAACGTAAAGATGATAAGCGTAGTAGCGAGGTCATATCTTCATTTTCACGTGACTTAAATAAAAAATTGCATTAGGTTTAATGCCTATACTTCAAGCTGATAATGTAGAAAAAATTAAGTTTGATTCTAGTTTGTGCAAAGAGCAAGAGAAACTTTTTTACTATAAATTTAATATAATTCCTTGGCAAAAATTAAATGATACTACTTTTTTTATGGTTGAAGACACAAGCCGAGATATCAACCGTTGGGTCGAAGCTCATTACGGCATTGACTATGTATTAATAAAAGTGGATAGCGAACAGATTTTAAATCTTCTTAACTCGCACTTTGGTATTTCAGAATTTGCAAGCAACTACTTATATTACAAGAATCCTAATTTTTCAGCTAAAAGCATTAAACTAAGCTCAATATTTTTTGCTTCTTTCTTTATTGTAACTTCAATTTTAACACTAACAGAGAAATATACATATTTTGCTTTGATGTTGATATTTATAATCGGATGTTCTAGTTATTTATTCAAGTTTATAGCTACAGTTTTTAGCTTATGTGAAACCTCTAATCAAAAAGTGGATTATAGTAAGCTGAATGAAGAAGATTTTCCTATATATACTATTTTATTGCCTGCTTTTAAAGAAAGTGCAGTGATAGAGCAATTGATCGAAAGCNNNNNNNNNNTTTGGATTATCCAAAATCAAAATTAGATGTGAAGCTTCAGGTAGAAAGTGATGACCAAGAAACGCTAGCAGCTATAGAAAAGTACACTTTACCGCAGTATTTTGAAGTAATAAAAGTGCCTCATTCTTTGCCTAGAACAAAAGCCAAGTCATGCAATTATGCTATGAGCTTTGCTAGAGGAAAGTATGCAGTAATATATGATGCGGACGATAAACCAGACCCATTGCAGTTAAAAAAAGCACTGATTGAATTTAATAAGGACGACGATAAGCTTGCCTGTGTACAGGCGAAATTAAATTACTACAATTGTGATTATAATTTTCTCACAAAATTCTTTTCTCTGGAGTATATGAACTGGTTTCAATACTTATTGCCTGGATTCCAAAAAATGAACATGCCGATACCTTTGGGTGGTAGCAGTAATCATTTTTCAGTAAAAATTCTAAAAGAAGTGTTTTTCTGGGATACTTATAGTGTTACCGAAGATGCTGACCTTGGTTTGAGACTTGCGCAAATGGGATATAAAACCAGGATGATTGACTCAGAAACATTGGAAGAGTCACCAATTGCTGTATTTGCTTGGATTAAGCAAAGAGCGCGCTGGATCAAAGGCTATATGCAAACTTATATTGTTCATTTAAAAAATATAAAGTCACTTTATAAACACACTGGATTTAAGGGAATTTTGCTATTGAATCTTTTTGTTGGCTCTGCAGCTTTTATATTTTTTACTACTCCATTTTTACTGCTTTCATTGATATTAACTAAAGTTTTAAATGAATTATTTTTGTACTACTTTGTAGTGGTATACGTTACTAACCTGATTCTTTTGGTAATAGCTGTCAAACAGCAAAAGATGCCTTTTTATTTTTATATAGTATCGATATTTTTTCCGGTCTATAGTCTGCTACATAGTGTTGCAGCTTTTCTTGCCTTATGGGAATTTATTCTTTACCCTGAGCGATGGAACAAAACTCAGCATGGTTTATGGAAGCAAAACCTGTAGCTATTTGGCTTTTTCTCTGCTCGGTCATGGTAATTCTCATGGTAGGGATTGGTGGATTTACCAGACTTTCAAAAGCAGGATTGTCAATCACGGAGTGGAAACCCATTACTGGAACATTACCACCACTGAGTGAACAAGACTGGCTACAAGAAAAATTAAAATACGAAGCTACACCTGAATATAAAGCACTTAACTATGGTATTAGTATGGAGGAGTTTCGCGCTATATACTTAATAGAATATGTACACAGATTGGTTGCAAGACTAACAGGTTTAGTTTTTGTCCTGCCATTTATATATTTTACATTAAGAAGAAAAATATCTAAAAAGGTAGTAATAAAGCTATTTGTGGCATTATTATTTGGAGCTTTACAAGCTTTTGCTGGTTGGTATATGGTAAAAAGCGGCTTGGTAGCCAAGCCTCATGTTAGCCACTATAGGCTCGCACTTCACTTATTATTAGCATTAATTATCTTTGCATTATTTTCATATCAATTTTTTGATTACCAAATCAGGCCAAAGCAAACTAAACTTAAGATTAGTTG
>NODE_29_length_9016_cov_3.170851
TAGCTAGTTGTCACTCTCTAATCCTGCAAATTGGCGTACTATACTGTCTTAAACGCTTTATAAGCGCGTTTCAGCTTATATAGGTAAAAACCCAGAAATGTTGTGAAGACGTAGGGTGCGCATAGTGCAAAAAATTAAAAATAAGACGCCAATTACGTAATACTGTTGTCGTTTAATCTGCACAGATTGAAGATAAATGAATACCTTCAGTTTCATGATAAGAGGGCTGGCGAAGGGTGTCAAGTAAGTTTTTTCGTTTCTACCAGCTACTTGGATGACACCACATAAATTAATAAATAGGAAAATTACTACAAATCCTTTCAACTTTAGCTTTTACTGCTTTTTCGACACTTGAGCTATTTCCGCTGATTAATCCTTGAATTACTTCATTTATTAGACCAGCTATCTCTTTAAAATTTTCTGCCTCAAGTCCGCGTGTTGTCTCAGCAGCGGTGCCAAAACGGAGCCCTGAAGTGATGGTCGGCTTTGCTGTATCAAATGGTACAGAGTTTTTATTACAGGTAATACCGGCTCTCTCAAGGCTATCTACAACGTCTTTTCCAGTTAATTTCTGCGATCTTAAGTCAACTAGCACTATATGAGAGTCAGTGCCACCGGTTATAATGTCAAGTCCATGCTTTTGCAATTCTTGAGCCAGCACTTTCGCATTTTCCACGACTTTCTTGCTATAAGTCTTAAACTCTGGTGCTAATGCTTCTTTAAATGCAACAGCTTTTGCAGCTATCACATGCATAAGTGGCCCGCCCTGCAATCCTGGAAAAACTGCGGATTGAATTTTTTTGTGTAATGCTTCATCATTGGTCATCACTATTCCACCACGAGGACCACGCAAAGTTTTGTGAGTCGTGGAAGTCATAACATGTGCATATTCAGCAGGGGATGGATATTCGCCCGCTGCAATAAGCCCTGCATAGTGAGCAATGTCTGCAAGCAAATAAGCACCAACTTTATCTGCAATCTCGCGAAAGCGTTTGAAGTCCATTTTTCTTGGATAAGCAGAAGCACCAGCTATGATCAATTTCGGTTTATGCTCCAGCGCCAGCTTTTCTATCTCATCCATATTGAGCAGATAAGTGTCTTTATTCACTGTATATTGAATTGACTTAAACCATTTACCAGAAAGGCTTGGTGCCGCACCATGAGTTAGATGCCCACCGCAACTCAGTGATAATCCAAGTATTGTATCGCCTGGAGTAAGCAGTGAAGCAAATACCGCCTGGTTTGCCTGAGAACCAGAATGAGGTTGAACGTTTGCAAATTTAACACCAAACAACTTACAAAGTCTTTCTATAGCCAGACTTTCAATTTTGTCCACATGCTCACAACCACAGTAATATCTTTTACCTGGATAACCTTCTGCGTATTTATTAGTCAGAAAAGAGCCTTGTGCCTCCATTACCGCTTTGCTTGCAAAATTTTCTGATGCAATTAATTGCAATTGTGATTTTTGGCGTTGTAATTCTTTTTCTATAGACTGATAAACCTCGTTATCAAAAGACTTTAAACTATTTTTAGAGCCACAGATTTTTTTTAAAACACTCATCATAGATCAAACCTCGCTTTAATTTTAAGATGCACAAGCAATTTTAAGACTGCTTATCCTGCTTTTTTAACCATAAGAGCCCAAAAACAGCTATCAGCAAACATACAGGAATAATAGATGTTGCTTTTATCAGCAATTCAGCACTATACACAGGATTTCCTTGTATCACTGTCCTATCCCAACACAAATCTATTATTTTTGCGATCCCAGTGTGAAAAAAATAGCCAAAAACCATGACTATCATATTTGACACAGCTGTAGTTAATCCTATTAAGTTATTATTTACATAACTTAATGCTTTGTACAGTGTTACTATTTGATATCCAGAAGCGAAACCTATAACAAGAAGTGCAGGCAATACAATATACAATCCTCCAGCCTGTGTAAAAAGTAAAAGGAAACTAGCAATCATTGCAAAGGAACAGACAATAATAACTTCATAATGTCTATTTGGATATTTTTCTAATATGTGAGCAAAAGAGAGCAATCCAGTTGCAAATCCTACATATATAACAGAAGAAATTGAAGACGCTAGATCACCGGCCATTTGATATACCTCACATAAAAAAGCTTTTGTCCAAGCATCAGCAAAACCTTCTAGTGGACCTACCATTAAGCCACCAAAAAAACTAATTAGAATGATATATTTATTGAAAAGCACAGTTTTTAGATCCTTCATGCTAATTTTTTCTTTTCGAAAGTCGTAAGCATTGTAAGGAATAACTAAAAATAAAGATAAAGCGAGTAAGAAACCAAACCCTGAAAGAATATAAATTACGTAATTCCAACCAAACTCATCAAGCAAAAGTTCTATTGGTAGACCACCATATGTTGCCCCTAATAGCCCTATAATAACAGATATGCTTGCCATTTTTGCTGATTTTTCTCGCGGAAAATACATACTGGCAACTTTAAATACTCCTATTACTGACGCAGACGAGCCAATCCCAACAATTATTCTACCTAATACTGAATAATACCACTCATCAAAGCACACAAGAGGTAATGTTCCAATAGATACCAAGACAGCACAAATAGGTAAAACAATTTTTGGACCGAATCTATCAAAACAAAGACCAACAGGGATATGAACTAGTGTAAATCCCACATAGTAGAGACCATTAAATTGCCCTAAATCTGCAATGCTTATATTAAATTTTGTTATTAATACAGGCGCAATTATGTTTGGCATGACACGTAACACATACTGGTATGCATAGAAAAGAGATACTATCAACCATACAAAAAAATTACTTTTCGACATACCTACCACCTAATAAAACCCAATTACAATTAAAACAAAAATATCAAAGTAAAATAAAGTATTATATTTCATAATAACAAGAGCCTTAAATTAGTACATCTAACGATTTTATCATACGAGCCTTCGATAAATTATCTACTTATTACAATCAACTTCTCTAAAATCTTTATTTTTTAACCATAAGAGCCCAAAAACAGCCACCAGCAAACATACAGGAATAACTGATGTTGCTTTTATCAGCAATTCAGCACCATACACAGGATTTCCTTGTATTATTGTTCTATCCCAACACAAATCTACTATTTTTGCGATCCCAGTGTGAAAAAAATAGCCAAAAACCATAACTATCATGTTTGACACAGCTGTAGCCAGGCCTACTAAGTTATTATTTACATAACTTATCGCTTTGTAAATGGTAACCACCTGATATCCAGATGTGAAGCCAATAATAAAAAGCGTAGGTAATACAACATACAAGCCACCAATCTGAGTAAAAAGCAAAAGAAAACTAGCGATCATTGCAAATGAGCATGCAATTATTACTTCATAATGCTTATTTTTATATTTTTCCAATAAATAAGCCAAAGAGAATGATCCTGTTAACATTCCTATCAATATTACGGAAGAGAGAGAAGATGCCAAGTCTTCATTCATTTTATATACTTCAAAAAAGAATGCTTTCACCCAACCATCGGCAAAACCTTGCATTGGACCGACCATGAGTCCACCAAAAAAGCTAATTAGAATAATATGCTTGTTGAAAAGTATGTTTTTTAAGTCTCTAATGCTAACTTTTTCCTGTTGAGCATTGCTTTCAGGCGTTACTAAGAACAGCAACAGAGCAAGTAAACACCCAAATGCTGAGAATGTATAGATAACATAATTCCAGCCAAATTTATCGAGTAAGAAGTCTAAAGGTAACCCGCCACATATCCCTCCCAAAATTCCTATAATTATAGATAAGCTGGCCATTCTTGCTGATTTTTCTTGCGCAAAATACATGCTTGCAACTTTAAAGATTCCAATTGCCGAAGCGGATGACCCAATTCCCACAATTATTCTTCCAATTATTGAATAACTCCACTCATCAAAGCATATAAGCGGTAGTGTTCCGGTAAATGTCAAAACGGTACAAGCAGGTAAAACAAACTTTGGTCCAAATCTATCAAGGAAAAGACCAATAGGTATATGAGCTAGCGTATAGCCTACATAGTATAACCCACCAAACTGGCCAACATCTGCAATACTTATGTTAAATTTTGTTATTAATTCAGGCGCAATTATGTTTGGAATTACGCGTAATATATATTGGTATGCATAAAACAGTGACGTCAACAACCAGATTAAAAAATTCCTCTGCAACATGAATCTCAGCTGAAATTTAGGATTATAGATACTTTAGTTATAAAAAACAATACTATATTAATCATCTAAATCTGCTTAGCTCTTTTTACAGCTTATAACTTTAAGTAACCAAAAGCCTATCATTCCTATTAGTAGGCATATAGGTATTATTAACATAGACTTAACCATTACATCAGTTCCATAAAATGGCTTTCCATCGATAATTTCACCGTTCCAATAAAAATTCATTATATTTGCAATAATGACGTGAAAAAAATAACCAAAACTCATAACTATGGAATTACCTACAGATCCTGCACTTGCTACTGCTTCGTTTTTTACACAACTTACAACTTTAGCAGTAAAAACAATTTGGTATGCAGAAGCAAGACCAATAATGAATAGTAATATACATGCCAGGAGTTCACTAATATTGCATATAAAAAGTAATAAGAACACAATTATCATGGCCATAGCACAAGAAATTATTATTTCATAGTGCTTGGTTGGATTTTTTGCTAATATGTAAGGAAGTAATAAATGCCCAAAGCCAAAGCCTATTAGTATCCATTTTGAAATGCTATATGCAATGTGTCTATCTATAGCGTAATCTCATGCAAGAATGTTGCGGACCACGCATCTGCAAAGCCTTCTAATGGTCCAACCATAAAACCGCCAAACAAACCTATCAATAAAATATCTTTATTAAATATAACTTTGCTTAAATTTTTAATATTTAATTCTTCGTCTGAGGTGCCAACTTTAGGTATAGATATAAAGGTAGTTAAAGCAAGCAATAATCCAAGCATTATACACACAGTAAATAAATAATCCCACCCAAACTTATCAAGTAAGACATGTAATGGTTTGGTGGCAAATACACCACCTGAAATGCCAATAATAACCGATATGCTGAACATCATGGCAAATTTTTCTCTATGGTAATAGATTCTTATTATTTTAAAGAGTCCAAGTACTGAAGCAGAGGATCCAATACCAGTAATTATTCTTCCAATAATAGAATAACTCCAATCATTAGAACTGACTAAAGGTAAAGCACCTAAAGATGTTAATGCAATACAAATCGGTATAACAACTTTAGAACCAAATCTATCTAAAAGAATACCTACAGGAATATGTGCTAACACATAACCTACATAATACAGTCCACAAAATTGTCCTATTTCTGTTGTTCCTATATTAAACCTTACTACCAATTCAGGAATTATAATATTTGGAATTACGCGTAATATATATTGGTATGCATAAAACAGTGACGCCAACAACCAGATTAAAAATTCCTCTGCAATACTTTACCCCAAAGCTAGCATTATAGATACTCTGTTTATAGAAAACAATATTTTTATGAATACTTATTTTAATTTACCGGAATTTTATACAGTTGAACTCATAGCCAACATAAGTAGTTTATGCATTAACTAAATTTTCCAGGTTCAAGTTTGGATGATGGAAAAAGTTCACTTTTTCTATTTTTAAAAGAGACCTTTTATTTTACTTATAATTTTTTCTACCATATCTACAACTGGCTCATGAATAAGGTATATGAAAAAAATTACACCACAAATGATAAGTATATTTATGATTTTACCCTTATTCATCTTTATCTTGAGCTTCACTTTTGTTACAAGATCCATTTTATTTATGTTTTTATTTCATGCTGACAATTATATCTTAAATACCATAATTTTCAGTAAAATTTGACTTCAGAAGTATTCTATTAATTCAATATTAACCTTTTTATGTGTAAAATAGTTAATATAATATTAAAGCAGGCTGATGAATATAAGCACGATAGATAATACGCTGCAAAATTACATAACAAAATACATTGAACAAACATTCGCTACACACGTGCTAGGCAATAGATACGACAAATTGTATAGGAAACTTCTAAGTGGTATAGAAGAGATAATAAAGCTTGCTGTAAATGAAGCAAAACACTACGATGAAAATTTAGAAGATCTATATAACGATTCAAGATTTAATAAGAAATTTATTCAAGCTGTTGCTAAACATCAGGTGTCGGAATTTTTAAATACTTATCCGAAAAGAAAAGAAATTGTTGCAGAATTTTACAATGAACATCACATTAACGAAAGTGATTTAAAGACTCTGGAAAAGGGGAAAGATTTAGTAAATAAAATAAATAACATTAACTTACTGCAACAAAATGAAAAAAATGAGGAATTCAATATTAGAAAGACACTTGCTCAATCAATAAAAATGCCTTCCATAGAAAAACACAAGTTAGAACATTCAAAATAACCTTGGCGAAGTATGGCAAAATATACAACTTATGGATAGTCTATTTCATTTTAACTCCTGGCACGCTTTAGTAATACTATCACATCCAATTTCTAATTGTTCCTGAGAGGTTGCATAAGAAATTCTGATAAAATTTTCTAGACCAAATGCAATTCCTGGAACCACAGCAACCAAATGATCTCCCAGTAAGTATTCAGTAAAATCTAAATCATTATTTATTATCTTACCACTTTTTGTGCTTTTACTGAGCAATCCTTCACATGAGACAAATAAATAAAACGCACCTTGTGGAACAGACGCTGATAATCCCGGGGCAGAATTTAGCTCTTTCACCATAAAATCTCTACGACTCTTAAAAATCCTTGTTCTTTCTTTCAAAAAACTATGATCACCGTTTAATGCTGCTGCTGCTGCTGCTTGTGCTATCGAATTTGGATTAGAAGTGCTTTGAGACTGCAGCGTAGAGATAGCTTTTACCACATCACTTCTACCTGCAATATACCCTATTCTCCAGCCTGTCATTGCATAGGCTTTTGATACTCCATTGACTACAAAAACTCTATCATAAAGCTTCGGCTCAACCTGAGCGATAGTAAAAAACTTTTCGTCGTATATTATATGCTCATAAATATCATCTGTAACGACATTCATATGTGGATATTCAAGCAATATTTGTGCTATGTCTTTCAATTCATCACATGTGTACACAGCTCCTGCAGGGTTGTTCGGTGAGTTAAGAATTAACCATTTAGTTTTTTTAGTTATCCTGCTTTTCAATAATTCCACTGTCAGTTTAAAATTTTGTTTGCATTCTACTACAACTGGCAAGCCGCCAAAAAGACTTACCATATCAACATATGAAACCCAATAAGGAGCTGGAATAATAACTTCATCTCCAGAGTTAATTGTTGCCATGAACAAATTGAATAACACCTGCTTAGCACCTGTACCAACACAGATTTGGTTAAGCGTGTACTCGAGGTTATTATCCTTTCTTAACTTATTAATTATTGCTTCTTTCAGCTCACGCGTTCCATCAACAGCAGTATATTTAGTCTTACCTTCACTTATTGCTTGAATAGCTGCTTTTTTTATATGATCTGGAGTATCAAAATCCGGTTCTCCTGCAGCTAAAACACAGATCTTTTTTCCTTCATTTTTCAACTTATTTGCCTTATCAGTTACAGCAATCGTAGGTGATGGTTTTATTAGGGACATTCTTTTTGCAAGGTCTGACATATCTTACTGAAGCTAAATTCAAATGATAAACCCCGTACAACAAAAAAGCTAGAATTTTGTGTATTGTATTAGTAGCTTTTTACCAGGTTTACCAATGCAGCAATATTTTCAACTGGAGTATCAGGGAGTACTCCATGTCCGAGATTAAATATGAAGGGTAAATCTCTAAAGCAATCTATTATACGTTTTGCTTCTTTGATTGCTTCCGTTTTATTATAGGCTAAAAGATTAGGATCAAGGTTTCCTTGTAGAGGGATGTTTAGATTCGCTTTCGCCCATTTTATTGGAACATTATAATCTATACTTACTGCAGATACACCTGTTTGTTCGCAGTAATCTTTATAAAGATTTCCAGCAGACCTTGGAAAACCTATTATTGGAAAATCAGAAAATCTATCCTTTATTGCCAAGATAATTCTCTTTGTTGGTTCGATAACATATTCTTTAAACAATGGTTCCGATAACGCACCAGCATTACTGTCAAATAGCTGAATAACATCTGCTCCAAATTCTATCTGTTTAATTAGATAAATAATCGTTACTTCCGTTATTCGTTCAATTATTTCCTTCAAACACGAAGGATAAAAATTTAATACTTTGGAAAAAGTTTTGCTGCTCCTACCTTCTATGATGTATGAGGCTACTGTCCATGGTCCACCAGCAAATCCTATGAGAGATTTTTCTTTTGGTAATTGGCTTCTGACTTTTTTTATAGCGTTTAGAATTGGTAAGGTTTTAGTTTCAATTTCTTGTGGACCCTTCAATTCCTTAGGACTTTCCACGGGTTTTATTATTGGACCTACACCGCGTACGAAATTCACGTCACAACCCAAAACATCAGCTATTATTAAAATGTCTGAAAAAATTATCGCCGCATCCATGTCAAATCTTGTCACCGGCTGTAACGTCAATTCTGTCACTAAATCTGTGTTGTAGCATATCTCCATAAAATTATTCATATTTTCTACTGCTTTGCGGTACTCAGGAAGAGACCTGCCAGCCTGACGCATTAGCCAGATAGGCACTCTTCCACCCGGCTCATTTCTCTTAATAATTTTCGCTATTGTTGTTTTGCCGCTTTCCAATCTATTCTATTTATTCTTTTGTATATTAAAGTATAGTAGTAATAATAGTTCTATCAATAACTTGTTACTAACTTAAAATTCAGTAAAAATTGGCGTTGTTCAACTTGTGGATAAATATGTGAGTAACTTTCGTATATTATTGATTTTCTGTTATGATTTATGTGCATAAGTAAGGTGTTTAGAGTGTTGTGTTGTGTTGTGTTGTGTTGTGTTGTGTTGTGTTGTGTTGTGTTG
>NODE_30_length_8723_cov_3.349562
TTTATTGTTTATTGTTTATTGTTTATTGTTTATTGTTTATTTGGAGCTTTTGCTGGCTTTTATTATTGGATTGGTAAAATGTCGGGTAAACAATATAATGAGCGCTTAGGTCAAATCCACTTTTGGCTTACTTTTATTAGCACCAATATCACTTTTTTACCTCAACATTTCTTAGGATTAGCTGGTATGCCAAGGCGTATACCTGATTATCCTGATGCGTTTATCCCTTGGAATTATATATCCTCAATTGGTTCGTATATGTCCTTTGTTTCAGTTATGTTTTTTGTGTTTATAGTTATACATCTTTTTAAATGGGGCAAGAAAGCTGGAGATAATCCTTGGGAAGGTGACACCTTGGAATGGACGGTATCTTCACCACCGCCTTTTCATACTTTCGAAAAGCCACCAGTGGTAAAATAGAATGTACACAAGTGTTTTGCTAAATGTTGAATCAACAATACTGGATTTTTGGCGTTTGCTGAAGCCAAGGATAATGTATCTTGTGGTATTTACTGCAGTTGCTGGTATGGTTACTGCACCAGGTAGTATGCACCCTTTTCTAGCACTAATATCTCTTATATGTGTTGCTCTTGGCTCAGGATCTGCAGGTGCTATAAATATGTGGTATGACAGAGACATAGATCTGCTCATGGAAAGGACAAAAAACCGCCCTATACCCTCAGGTAGAGTTTCTGCAGAAAGTGCGCTTGAATTTGGTATAACTCTTGGAATATTGTCAGTATTTATCATGGCAATAGCAGTAAACTATATTTCTGCTGCTTTGCTTGCTGTTAGCATATTATTTTACGTTTTCATATATACAATTTGGCTAAAAAGGCGTACTCCGCAGAATATCGTTATCGGTGGTGCAGCAGGTGCTTTCCCTCCAATGATTGGCTGGGCAGCTGTGACTAATTCTGTCAGTTGGGAAAGTTTCATTTTATTTTTAGTAATTTTTATGTGGACTCCACCACACTTTTGGGCCCTATCTTTAAATAAGTCTGAAGACTATGCAAAGGCATCGATTCCAATGTCCAATATTGTTTATGGTCCGGAAAAAACAAGAAAATATATATTAATTTATAGTGTTTTGCTGGTGCTAACTAGCTTGCTTCCGGCTCTATTTTTGAAAAAGGCTTTACTTTATCTAAGCATGGCAACCTTTGAAGGTTGCGTTTTTATTTGGTACGCTGTATCTGTTATGAAGTTCAAGAATCACAGCTCACAGAAAAAAATGTTTTCTTATTCAATTTCTTATCTATTTTCCCTATTCGCCAGTATTATTTTTTGTTCTATTGATTTATTTTAGTTATGAAAGAACGGCAGAAGCATAAAAACTATTTTTTACTTTTCCTTTTGGTAATGCTCGTTGTCACACTTTTTTTTGTTTCTATAATAAAATTTAAAGGTGCAGCTTAAACTACCTTTAGAAATTGTGCTTTCATAAAAGCAACTATATACTTTGTTAACCGATATAAACAAAGATGAGTAAAAAAGAAGTGATAATATATACGGATGGGGCGTGTTCTGGTAATCCTGGAGCGGGAGGATGGGCAGCTATCATATTATTTCAAGATTACAGAAAAGACATTTATGGTAGAGAAGAAAATACCACAAACAATAAAATGGAGTTAACAGCGGTGATCAATGGGCTGAAAGTATTGAAATTTTCTTGTAATATTAATTTATATACGGATAGTCTTTATGTTAAGCATGGCATAACAGAATGGATAAATAAGTGGAAAATGAATGGCTGGAAAACAAGTAATAAAAAATCAGTAAAAAATATGGAATTGTGGAAAGAGCTAGACAACGTTGCTTCACAACACGAAATTGATTGGAAGTGGGTTAAAGCACACAGTGGCGATAAGTATAATGAGGAGGCTGATAGTTTAGCAAGAAAAGCAATAATCGATGCTTAAAAAAATTACTATATTATTTTCCGTAGCTTTATTATTCATATTGTGCTTCTTTATTTTTTTTAAGCCTTTAGAAATCAATATTAATTATATTGATTTTTATGTTAAACATAAAATATCAAAAATATTTGTTGGCTCAAGCGTTAATATGGAGAATACCTCAGTTGTTTGGCAGAAAGATGGCAAAGATCCGTATTTAGTCATTACGGATTTGGCAATAGCAAACCCTAATTTTACTATAAAAGTTCCTGAGCTTTTTGTACATTTCAAGTTAAGTTCCTTATTTAAAGCTAGCACAAATCTCTCTCAGGTTTCAGCTGATAATGTGCATGTATGTATCAAGAGAGAAGAAACTAATGTTAATCCGCAAAACTCATTAGACCTTTTGGATAATCATTATTTAAGTAGTAACCGCCTTCCTTCGGTGTCATTCCAGCGCGTGACGCTGGAATCTAGAAAAAAAGAAACAAGTAGTCAAGCTACTTGGATGACAAGGACGAGTGCTGGGATGACAGGAAAAAAAGATACTGGGATGACAGGGAAGAATTTCAAGATGACAGAAAGTAGTGCAAAAAATCTATTAAAAACAATAAGGGAATTTTTTTTTGACTTAAATGCGGATTCAAAAATTGAATTTACTAACATCGCTATTGATAAAAGCACAGAAGATGAATTTTTTATTGATAAATTATATATAGGGAAGGGGGAAGATTTTAATGTTTTAGATATTCATGTGAATACAAAAGATGGAAAGGGATTTTTGGATGATTTATCAATTACGATAAAAAATCGCAACAATTTGCTAAATGTGTACGGGACATTTTATGATCTAAAATTGGGACTATTGAGCAAGTTTTCTACATTAGTTAAAAGCTACAATTTGGACAAAAATATAGGATTCAAAGGAAGCTTCTCAGTGAAAATTAATAAAAAGGATGAAATTGTAGATGGAAATATATACGTATTGAATACAGAAAATTATTTGAACAAAAATTTGGCCTTAACTAATGTAAATATAAATTTAACATATAGTGATGGAATTATTAGTGTAAAAAACTTCCATTTTAAGTTAAATGACACGTATCTCTCTTTGATAGGCAAAATGAACTTTAGTACAAGTCATGCTTTGCTTAGAATTAATATTAGTAAGTTTGCTGCAAAGGATTTATGTACTTATATACCAGATAGTGTAGTAAATAGTAAATTTAAAAGCTGGTATTGTGATAATATTGATGGGGATGTTTTAAATACCATTGTAAGTTTCAATGGCAAAATTAACAATTTGGTTGATGACGATCTGTCAGACATTGTAATTGTTGCTGATATAGAAAACGGTAGCGTAAAATTTGATGAAGATTTTGAGCAAGTAAAGGAATTAAAGGGTGATTTGATCATCAAGAATAACGATCTTGAAATTACTGTAAATAGCGCTAAGTTTCAGAATTTCACTGTTAATGGTGGTGATATTGAAATGAAATCTCTAAATAAGGAAGATTCAGTTCTAACCATTAATGGCAAAGCTGTAAGTGATGCGTATGGTTTATATGAGCCTATAAGATTTAAGCTGGATGATGTGGTGAAGGTTGAAAGGGATAAAGTAAGTGGAATGGCAAAATCCGTATTTAATTTTCGCATTTTTAATCTAAATGCTGATGACAAAAAAGTAGACTTCTCAGCAAATTTTCATTCTGAAATTGACAATTTGGCCGTCTATAATGCAAGTCTTGGTAAATATGATATTAAGCTTAGTTTTGGCAGTGACTTTATAGATTTAAATGGTAGTGGTATGGTGAATAACACACAGCTATTATTTGACCTGAAAAGTAGCAATAGGAATGAAAGTTTCGCCTGGAATTTGACCGGAGATTTACCCGCTCAAATATTTAATTTTGATAGTGGCTATGTCAGTGCAAATTTAGAGTCAGTGATAAATCAAGATAAGACGGGGTATGTTAATGGTGATATAGATTTATCAGAATTTGAATCACATTCAAGCTACTTAGGGTGGAAAAATCGCTTTGAAGATCACAATAAAATTTTGTTTTCTACAAGGTTAAAAGGAGCAGGTGAATTGTTAGTAGATAAATTAGACATTGTAGGAAATGACCTAGATATAAAATTCAGCGGAAGAGTAGAAAATGGAAATTTATATTTAAATTCTAGTAGCTTTAAATTGCCTGATAATGATTTTAGTATAGAAATTGAATCAGGTAAGGAGAAAAATGCCATAACTATTTATGGTGAGGAAATTAACTTAAGTGATATTTTAGGCTTGCTTGGCAAAAACAGTAATGGATTAAATAAAGATATAGAGATTAGTATGAATGTTGACAATGTAATTATGAAAGAAGGCATCGTTATCAAAAATGCTAAGCTGAATGTAACCTGTACTAAAGGTAATTGCAATGGAAGTCAATTTACAGGGCAGTTTCTGGAAGATAGCAGCAACATACTAGCAGAATACAGTGGAATAGGGCTCGAAATATATGCGGATAATTCAGGTATGCTTTTGCGTTCCTTAGGCATTAGTAAATCAATTAAAAACGGCAAATTGTCTTTTTATCTCTCTCCTCAGAGAGAAAGTGGAGAACATTATGGTACGTTATCCATTAGCAATTTCTACATCAAAGATGCTCCACTACTTACTACTTTATTGTCGATGTCTTCATTGCCTGGCATTGTAAATGCCATAAAAAATGAAGGTGTATACTTTTACAAATGTAATGCACCTTTTTCATACAAAGATGGCACTATTGAAATTGAAGAATCTTGGCTTGAAGGGGCGGAGTTAGGTATTAGCACTGGTGGTAAGCTCGATATTAGAAATTATAAATTCCAGGTTGCAGGACAAGTAATACCAGCATATTTAATTAATAAATCTTTGTTAAAAATTCCTATAATTGGAAAACTTCTTACTGGTGGGAAAAGTAGGGGAATCGTTTCAATAGACTATAAAGCAAGTGGTGATGACAAAAACAATAACGTATCTGTTGATCTTATCTCTTCGCTAACTCCAAACCTATTAAAGAGGTTATTGGGAGTGTTTGATCGCATTATGACAAAAACTAACGAAAGTGGCTTAAAAGGTGGTGTGAAAAAGAAATTTGGTTCGATATGACCAAAAGGGAAGTTATTTAACAAAATTATGGACAAAAATGCAAGAATTTCAGAATGATCTACCTGATTTTTTATTTAGTTGTTTAAGTAATACCACTCCCTTTAACCTCTCTATATTTGCTGAACAACTAAAAAGGGTAGGGGGGTGGTTGTAAATTGTATCTGTTCAGCAGAGTGGCAAAATAAGGTAGACGAGAAAAGACAACTATAGGAACAAATGGGTGTCATGCCAGTGCGTGACACTGGTTTCCATTCAAAAGGGTGTCATTCCAGTGTCAGCTACTTTCATGACATCGTTTACTATGTGCCATATTGTAATGTTCGTACAGTTGTGGAATGAATCGCGGTATGACGTGTTGCTTGGGTCAGCTATAGTATAAATATACTAGGGGTTATAGTTTTCTTATGCTGCCTTTTTGTTATTAGACAACCACAATATAAAGGAGTGAAACGGATGCAAACAGTAGTGCATTTCTGCACCAAACGTATTACCTTTAACGAATAGTAAAATGTGAGATTTTTTGGAACTACCGTGGAGCAATTGCTCCACGGTTTCATTCTACTTAGAATCCACCCATGCCACTCATTTCTCCTGCACCCATAGGAGATGAAGCATTTTCTTTGCTTGGTACATCAACTATCATAGATTCAGTAGTTATCAGCACACTCGCAACAGATACCGCTGTTTCAAAAGCAATACGCACCACTTTTGCTGGATCAATCACACCAGCTGTAAATGCATTAGCGTAATTCATAGCCTCAACGTTGTATATAAGCTCTTTATCATTCTGCTTAATCAAATAGTCAATTATAACAGCAGATTCAAGACCAGCATTTTTGACTAACCTTCTAATTGGAGCACTGAGAACTTTCTTGATAATGTTTATGCCTATTTGTTCCTCGTCACTTGCACCTTTTAATTTGTCGAGAACAGATGAAGCATAAAGAAGCGCAACCCCACCACCTGGAACTATACCTTCTTCAATTGCAGCTCTTGTTGCATGCAGCGCATCTTCGACTCTATCTCTACGTTCTTTAACTTCCACTTCAGTTGCTCCACCAACTTTGAGCACAGCAACGCCACCTGATAATTTCGCTAAACGTTCTCTTAGCTTTTCTTTATCATAATCAGAAGTTGAAGTTTCAATTTGAGATTTAATCTGCTCGATTCTAGCTTTCACACTGTCAGAATCGCTATTTTCGCTGACAACTGTGGTATTATCTTTAGTAATTTTAACATTTTTAGCCGTACCAAGATCATCAAGCGTGAGATCTTCCATCTTGATTCCAAGTTCATCTTTTATGACGTACTTAGCACCAGTTAAAGTTGCTATGTCTTCGAGCATCTCCTTTCTTCTGTCACCAAAACCTGGAGCTTTTACTGCAGCAACTTTTAAACCACCACGCAATTTATTGATAACTAAAGTGCTTAATGCTTCACCTTCGATATCCTCTGCAATAATAACCAAAGGTTTACCAGATTTAACAATAGCTTCAAGAATAGGAAGTAAAGGTTGAATAATATTTAATTTTTTCTCTGTAATTAATAGATAAGGATTATCAAGCTCCACGATCATTTTTTCATTATTTGTAATAAAATACGGAGAGAGATAACCGCGATCAAATTGCATGCCAGTAGTCAGCTCAACTTCTAACTCTTTTGAACCTTTACTCTCTTCAACAGTTATTACACCCTCTTTTCCAACTTTTTTCACGGAATCAGCGATACTGTTACCTATATCCTTATCACCATTTGCAGAGATTATTGCAACTTGTGCCACTTCGTCTATTTTCTCTAGAGAAATTGTACGAGACATTGACGCAATTTCCTTTAATATTACATCTTTTGCCTTCTGTATTCCGTTTTTAATACCAACACGATCGTTTCCAGCAGCAATTGATTTTGAAGCTTCCATTATCATGTTGCTAGTTAGTATTGAGCACGTTGTTGTACCATCACCAACTTTATCGTTGCATTGAGAACAACTCTGTGCAAAGATGCTTGCTATCGCAGCGTTTAATGGTTTTTCAGGCTTGATACCCTTCATCACCTTATAACCATCTTTTGTAATTTCTGGTGCTCCATAGGGCTTATTAATCCCTACTGTTTTTCCTCTAGGTCCTGCAGTTATTGCTACCGTTGAATCCACTATTGCTGCAACTTCACGAAAGGCTTCTTGCAACTGCTCACCTGATACTACTACATTAGTCATTTTTATCACCTCTTGTTAATAAAAAATTTAGAAAACTATAATAAAATCATTTACAATGCGCTATGTTGCGCTTTGTTTCAGTTTAGTAAAATAAAGACTGCTACTTAATGACAGCAAGTATATCGGACTCTTTCATCACGATAAGCTTCTCATTATTATGTTCTATTTCTGTACCAGCCCATTGGCGATAGAACACTTTATCACCAGCTTTCACAGTTAAAGTTACGCGTTCGCCACTTGAATTGCGTGAACCTTCACCAATTGCTATAACTTCACCTTTAGTAGGTTTCTTTTCAGCACTTGATGGAAGCACAATTCCACCTTGCTTTTCTTCGCTAATAGGCTTGATCAGCACGCTATCATCTAATACATTTAAACTTATACTTGACATTTGTTTTTCCTCATCAACAAATTAACTTATGAGTTTATATATATATACTCGTAAGTTAGATTTCAAGGGCTGGAGCTTGTAAAATATGCACGCCAAAAGCAGTTTCTAAAAGAGCCTAATGTTATATAATAAAATTTAGATTTATTTATAGAGATTTCATGAGTTATATACCATTTTTAAGTCGTGGTGTGATAGTGCTATATGGGCCTGACACTAGAGATTTTCTGCAGGGTATTATAACCAATGATATTAATAAGTTGGATAGCCAAAAAGCCATTTACTCTTTATTGCTTAGCCCTCAGGGAAAATATCTATATGATTTTTTTCTTATTGAATATGGTAAATACACCCTCTTGGAGTGCGAAAACATGCACTTGCAGCAAATAATCGAGAAACTAGATTTACTTAAAACTTATTTGAGGGTAAAGATTAAAGACGTTAGTGCACTATATAAGGTTGGGGTTTTGTTTAATACTAAGTTGGCGGAGTGTAGTAGTAAGTCACAAGTTATTTTTCAAGATCCAAGGCACAAGCTGCTAGGAATGAGGATCATACATAAAGATGAAATGAAAGAGCCGGTTGGGGATTTTACTCAGTATGAAAAAGTCAGAATTCAAAATCTCGTTCCAGATGGAGCGAAAGATATGGTGCAGAATTCATCGTTTCCGCTGCAATTTTTAATCGATAAAGTAAACGGTATAAGCTTTAATAAGGGGTGTTATATAGGTCAGGAAGTTGTAAATCGAATGAGCAGACAAGAAATATTCAGAAGAAAACTTTACCTTGTTGAGGGGGATAACGCACTTCCAGATATTGGCACTAAAGTGACAAATGAAAACAATGAGGAAATAGGGGAACTGCGCTCTAGTGTAGACAACATTGGATTTGCATTGCTTAATACTGGAAAGAGCCATGCAAATTTATATGCTGGTGGGGTCAAGTGCGTTAAGACGTTGAAGTCTTAAGGTAGCCCATATAGAAACGAAAAACTTGCTTGACAAACTCCGCCAGCCCCCTTATCATGGTATTGAAGGTATTCAGTTATCTTCATCTGTGCAGATTAAACAGCAAGAAAACAACGTA
>NODE_31_length_8402_cov_4.323230
[truncated: 793,611 more chars]
