# Supplementary material for: A bioinformatics approach to identifying Wolbachia infections in arthropods
Source: PeerJ. 2018 Sep 3;6:e5486. doi: 10.7717/peerj.5486 (PMC6126470; doi:10.7717/peerj.5486)
Supplement: Supplemental Information 1 — Supplementary figures/tables and code used for data analysis [file peerj-06-5486-s001.zip › Supplement/assembled_genomes/Drosophila_simulans_1.fasta]

>NODE_1_length_60180_cov_181.836690
AAGATAAATAAATAGCTTCAGTTTCATGATAAGGGGGCTGGCGGAGTTTGTCAAGCAAGTTTTTTTGTTTCTATTCCCAATGTTATATGGTTATGCAAGAAGTCTATTGTATGTTTACACTCTGCATTAAAGCTTTTAGTTAAGAGCATATCCATCCACCGCCGATAACTTGTTCACCTTTATATGCCACGCAGGCTTGACCTGGACTGATGCCAAAGTAATCGTCGTTTAAAATGACACAGGCTTTATTTTTTTCGTCAGTTGAATGTATTGTTGCTAAACTTCCCGCATGTGATGATCTCAGCTTCACAGTTACTTCCATACCTTCCTTTGGTTGTTCTAACCAATTTAACTCCTTGATCAATATTTTTTTTTGCATTAATACGTTGATCGGACCTACTATAACCTCATTATTTTCTGTATTAATTTTTATCACATAAAGAGGTTCATTGTGTGCGATACCCAAGCCCTTTCTTTGCCCCACTGTAAAATTTACTATGCCACTGTGCTCGCCTAGCACTTTTCCATTAACATCCACTATTTTACCTTTCTGTACAGATTGTGGAGCTAATTTAGCTATTGTTTTACTATAGCTTTCGGAAACAAAGCATATATCTTGACTGTCTGGCTTTTCAGAAATTTGTAAACTGAAATATTTTGCTAATTTTCTTATATCACTTTTATAGAACCCACCTAGCGGAAATCGCAAAAGCTTTAACTGCTCTTGAGTTGTAGCAAACAAAAAATAACTTTGATCTTTACTTTTATCAATACTTCTGCACAACTTTACCTCACCATTTTTTTCTAACCTTCTCACGTAATGTCCTGTTACGAGCACATCCGCACCAAGATTTTTTGTAACTTGCAATAGATCACGAAATTTTACCGTTTGGTTACATCTCACGCATGGTATGGGAGTTTCCCCACGCATATAGGTACTCGCAAAATCCTCTATTACTTCCTTTTTGAATATTTCCTCATAGTTTAAAATATAGTGAGGAAAGCCAACACTTTCAGCTACACGCTTAGCGTCATAAATATCCTGTCCAGCGCAGCATGCACCCTTTCTTGCGTTAGCATTGCCATCAGTGCCATATAGCTGAAGAGTTACACCTATCACCTGGTACCCAAGGTTATGTAGCAGTGCTGCAGCAACCGAGCTATCAACTCCCCCGGACATTGCAACAATAGCCTTGATCTGGTGCGGAGCTTTATCTTTTAGCAGAGGTTCAATTTCAAATTCTTTTAGCATAATCGCCTTAATTTATAAACGCAAATCTTGTGTCATTCCAACATACAACTGTGCAAACGTTTTGATTTGGGGGCAATTTACATAGTAGATGATGTCATGAAAGTAGCTGACACTGGAATCTAGCTTCTATTACACAAATTCATTAAAACAGCATATTTATTTGTAATCAAGTTTCCTGGATCCCAGTGTTAGCTACTCGGATGACACCCTTTTCTGCTAGAAGTTGCCTTCAAATTACTTGGTGCATGACACTGGGATCTCATTTATATTACATAATTCCATCAAAACAATTCAATAAACTACCTTCAAAAATAATTTAATCTTGCTTGAATAAAACATGGCCAAAATAATCCATGTTTTCAAGCACTTTTCCACTACCTAAGGCAACACAACAAAGTGGGTCATCTGCAACACGAACCGGTAATTTTGTTGTTTCACTGATAACTTTACCTAGATTACGTAATAATCCACCACCACCGGATAAAACTATTCCTCTATCGACTATATCAGAAGAAAGTTCAGGTGGAGTGCTCTCCAGCGCAGTCTTAATAGCAGAAATTATCTGATGTACAGGCTCTATTAAACTCTCTGCAACTTGGTATTCTGATAAAAGCATTTCTTTTGGCATGCCACTCACTAAATCCCTGCCTTTAATTATCATTCCCTCTTTGTTATTTTCACCTGGCAGACTAGCTGAACCTATGCTTTTCTTAATTTTCTCAGCGGTTGTTTCACCGATTAATAACTTATGATTTTCACGAATATATGATTTTATTGCTTCATCCATAATATCGCCACCTACTCTGGCAGAACGTGAATAAACAATTCCGCCTAAAGAAATAATTGCAACTTCAGTTGTACCGCCTCCTATATCAACGATCATAGAACCCTCAGGTTCAGTAACCGGGAGCCCAGCTCCGATTGCTGCAGCCATTGGTTCTTCAATTAAAAATACTTCATTTGCACCAGCACTTTCTGCTGCATCTTGTATAGCACGCCTTTCAACTGGCGTGGATCCAGATGGAACGCATATGATAATATTAGGTTTATTAACAGTGAATTTTGTGTTTGCACTGCGTATGAAATATTTTAGCATTTCTTCCGCACTTTTAAAATCAGCAATAACTCCATCCTTTAAGGGCCTTATCGCCTCTATTTCTCCAGGCGTTTTTCCAAGCATCATTTTAGCTTTTTTACCAAAAGCATAAGGAACGTAGCTTCCTTTTTCTTTTATTCTTGCTACAACTGAAGGCTCATCAAGCACTATTCCCTGATTTTTCTGATAAACTAAAGTGTTTGCAGTGCCAAGATCTATAGCAATATCGCTAGCAAACAAACCTTTGAAAGTAAAAAGGCTATAAAACTTTCCGGTTAATTTTCGAACAAAATTCATACATAACTCAAGAAAACCATTTATTAAGACAAATTATACTTTTCAGATAAGTAGTAAGTAACACACTCAACGTCTAAACCCTTACCTGTTACTTTTTTTAGCAGTTCCAGGCCACACTTTGCACTGTATACATTTTGAGATAACCAACTGATAAGTAAACTAAAATCTCCTTTTATTATAGCACTTAATGATTCGTAATGATTCTTTTTAACGAAAGAGAAAATCTGCACAGCAGCAATTAAAGCAATAATTTTTATAGGAAAGTAGCCCATAACACCGCTTGCCCAATATTCATCTTGAAAATAAGTGTTTAGCTCATTTTCAGCTTTTACTGGAATTTTATAGTGCTTCATACCTTCCAGCCACGCATCATGCAGGTCTTTGACTTCCAATGTACCATTTATTATATCTTGTTCTAACCTAGTTCTCAACATAATATGAGCTAACAGACTAAATTCATCTGCATTTTTTAAAAAAGAAGAAAGGTTTATTTCATTGAAAATCAAGTACAAATTTTCAACACTGCTAACTTTCTCGTTAGTTTTGCCTTTTATAGCAAATTTCTCTTTTATGTGTGGTTGAATAAACTCAATAAATTCTCTGGATGTTCCAATCATCCTTTCCATGAATAACCCTTGAGTTTCATACATAACATGTCTCGTAATTGGACTACTTATAGAATTTTGCGCTAAACATTTTTGATAAATTGCATAACCACTATGCCGTAAAAGTGAAAATAAACCATAACAAAAATCAGATTCATCATAATCTATAGGGTAGTAATAAGAAGTACGAATCTCATTTAGTGCAATACCCATTTGCTGTAAACATAATGAGCCAAGTTCAATCTGTTTCTGAGTAGCAACTTTTTGTATATTAGTAACCTTATCCTTTTTCTGCTTTTCAATTATTTTATCTACATTTTCGCTAAAAAATTTGCCTACCTTGGGGAATACTTCCCTTATATTCTTTTCTGTGATATCAGAGTCATAGTCAGCAAGCAGTGAGTCGTATTTTGAGCATTTTAATTGCTGCGATTTTATAGAAGCTACTTCGCGAATGAGTGTGATTAAATCAGTAAAACGTTCTTTTAGTTTTTCTAAGTTACTGGTTTCAGAATGAGATAGCTTCCATAAATCTTGGCATTCAACCTTAGCTTTGGATAAAGACTTTACTAAATCAATAGGAACAGCACTGTTGCTTTTATGTATTCTCTCTATTAACTTTAGCTGCTGAGTATTTGCACTTTTTTTGTTACCAAGAGCATCTGCTAATGATTCCTTTATTGCGTCATGAGAGATAATTTCATGTCTGATTTCTTCTAGAAGACTCATTTGTTCAACTTTGTCCTCTATATTCAATTGGCTTTGGTTTAGTACTTTTAGCGTATTTTCGATATTCTTTACCCTATATAATACTTCCTCTAAAAACTTATAAGATTGCATATTTGTTCATTATTTTAGAAAACATCTGTTTAATACCGTAATAGATTAATAATAAAGTTAAAAGTATATTTGCTTAAAGTACAATAAAAAATTGTACTTTTTATTCTTTTATTGGATTTTTCTACTCAGAGTCCAGCATATTATAGGAAAATTAATTGTAAGGTTGTAGAAAAAGTATTTAGTATTTTATTTCTCTTGACTATATTACAATATGGAGAGATATTAGCTACTGAAATTAAAGTTACGCACTATTTAAAATTTATGGAGGTTTAGTAATGTGGAGTAGACTGGTTATAATGTGCTGTTTTTGTTTATTACTTACTGGTGTAAGTTCTTGCCCAAAAAAAGGAGCAAATACAACAAATAAAATAAATTCTGTTGTTAAGCAGATAGGTAATAAAAGAGTTTTCTTTGGTTATGATGAATCTAGTATTGCTGAAGTAAGTGCAGATGCATTACTTGACGTAATGGAGGTGTTACAAGATAACCCTGACGCGAAGGTTACTTTAACTGGTCACACTGACAACCGTGGTTCTCATGAATATAATCTTGCGCTAGGCGCTAGAAGGGCAGATGCAGCTAAAAAATTTATGGTTAGTTGTACACCCTACATAGAAAACAGAATAAAAACTGCTTCTAAAGGTGAAACTGAGCCTTTGGTTAATGTAAAAGATGATTCTAGAAATTCTAAATATGAAAAAGAGCATGCTAAAAATCGTAGAGTGGAATTTTCATTTTCTGGAATAAAGAAATAGTTTCTTGCATTAAAACCTGGATCCCAGTGTCAAACACTGGGATGACATAAAGAAAGGGCACTGGGGTAGACAAAAAAGGACAAACTTGTCATATTTCGTTGCTTGTTAGCGGGATCTATATATACCACAAATAAGTCGCGGTATGACGTAAGAGATCTGACCTGTCTGGCCATCAAGAGACATAATGGAATTAGAGTTATTATTTCAAAATGTGGTTAATAGTTTTGCTTTCTATAACAATCAAGTTGCAGTTGCAGTATCAGGTGGTGTAGATAGTATAGTCTTACTGCACTTAATGACTAACTGGGCAAAAAAAAACAAGCTTTCACTTCCTACAGCATTAACAGTAAATCATGGGTTACGTCCAGAGTCTCAAAAAGAAGCTGATTTTGTTGTAAGTTATGCAAAGGAACTTGGAGCAAAGGAATCGTTCATATTAAATTGGGAGAAGCAAAATATTAAAGGCAATATTCAGTTACAGGCACGAAAAGCACGGTATAAGTTACTAGCAGAGTGGTGTAAAAATAATAATGTTAAATATTTACTTGTTGCTCATCACAAAGATGATCAAGCAGAAACGTTCTTGTTAAGATTAGAGCGAGGTAGTGGCGTAGATGGATTATCATCAATGGACTACAAGTCTTTCCTAAATGGTATTTATATATTTAGGCCATTGTTAAATTTTAGTCGTAGTGAAATAGAAAAGTACGCTAAGCTTCATCGGTTAAAATGGATCGAAGATAGAAGCAACTATGACTTAAAATACAGGCGAACTTTATACCGTAACTTACTTAAAGCAAGTGATAATCAAGAGATTTTAACAGAGCGAATATGCCTCACAGCCCTTCATATGAAAAGAGCTGCAAAAGCGTTGATGCACTACACACGCCTTGCGTTTAATGACTGCGTTAATGTGCATGATCTTGGTTATATTGAAATTAAACTAAGTGAGTTTTATCAATTGCCAGAGGAAATAGCCTTGAGGCTTCTTCTTTACTCCATAATGGCAATTGCCAGTAAACATTATAAACCAAGGTACAACAGCCTTATCGTAATATTTAATAAAATATTGCAAAAGGATAGTAATGTTAATTGTACACTTTCTGGGTGTAAAATAAGAAAACATGGAGAAAATATCTTGATAATTAGAGAATCGTCAAAGATACAAGAAATTACCTTAAACCTACCTTTAAATGAACCTACTCAATGGGATAACAGATTTAGCTGCACAATACTCGGAAATCAAGAGTGTTCAGTTATCATCGCTCCATTAAAAAAAACACAAAAAGTTCCTGAATTTCTGAAGGATTACAACTGCTGCCCTGAAGTTTTCTATTCTTTGCCTGTAGTGCTAAAAGATGGAAAGGTGCTTGCTTATCCTGATGTAAATTATAACGGAAAAAATACCAATGACGATAAGGTTCAATGCATTATTAATAGCACGATAAAACAAAATTTGGTAAGCTTGATTAGTATTTAGTTAGAAATAGAAATGAAAAAATTTTTAGAAGGCTTATTGATCTGGTTAGTAATTATTGTTCTTATTTCAGTTGCTTATATTCAGTTCAGCGGAAATGTAGGTAAAAGTAAAACAATTATACCTTTTTCGGAATTTTTAACTAGACTAGAAGACAATGATGTAGAAAATATTGTCATAAAAAACCAGAGCATTGAAGGCAAGTTCAGGGACGGTTCAAGTTTCAATTCAAGCGGTGTCATATATAGCGACCTAATAAAAAATTTACATGATAGAAAAGTGAGATTCTCCTTTTCAACTGGAGATTCTGCCATGAACGTAATTGGTGGATTACTTATCTCATGGGTCCCAACATTTATCTTTATTGGCTTCTTGCTATTCTTTCTTAAACAAACACAAGCGGGGGGCAACAGAACTATAAGCTTTGGCAAGTCAAGGGCTAGACTCATGACTAGTGGAAAAAAAGTAACATTTGATGATGTTGCCGGAATTGATGAAGCAAAAGAAGAGCTAGTAGAGATCGTTGATTTTCTTAAACAAAGGCAAAAATTTCAAATATTAGGTGGAAAAATACCAAAAGGGTGCCTTTTGATTGGCTCTCCTGGAACTGGTAAAACTTTACTTGCTCGTGCAATTGCAGGAGAAGCTAATGTGCCATTCTTTAGTATTTCTGGATCTGATTTTGTTGAAATGTTTGTGGGTGTTGGTGCAAGTCGTGTTCGTGATATGTTTGATCAAGGCAAGAAAAATGCTCCTTGTATAATTTTTATAGATGAAATAGATGCGGTGGGTAGACATCGTGGCATTGGTCTTGGTGGCGGCAATGATGAAAGAGAACAAACATTAAATCAGTTATTAGTTGAGATGGATGGCTTTGAGTCTAATGAAGGTGTAATAATAATTGCTGCGACTAACCGTCCGGATGTCTTAGATCCAGCACTGCTTAGACCTGGTCGTTTTGACCGACAGATTACTATTTCTTTACCCGATATAAATGGGCGTGAAAAGATATTAAATACTCATATAAAGAAAATATCAATAGCACCAGATGTAAACGTGAAAACAGTTGCAAGAGGAACACCAGGTTTTTCAGGGGCTGATCTAGCAAATTTGGTGAATGAATCTGCACTTATCGCTGCAAGAAGAAACAAGAAGATTGTTACCATGGATGATTTCGAATATGCACGTGATAAAGTGATGATGGGCGTAGAAAGGCGATCTCTCATTATGACAGAAGAGGAAAAGAGACTGACTGCATACCATGAAGCTGGTCATGCGATGATTGCTGTTAATATGCCTGCTTCTGATCCTATACACAAGGCAACAATTATTCCACGCGGTAGGGCACTCGGTTTAGTTATGAGACTACCAGAAACAGATAGAGTGTCCCTCACAAGAGAAAAGATGCTAGCAGATATAACTGTTGCAATGGGTGGAAGAGTGGCAGAAGAGCTAATTTTTGGCTACGATAAAGTCACAAGCGGTGCATCTTCGGATATAAAACAAGCATCTGATTTATCACGCGCTATGGTAACAAAATGGGGAATGAGTGACAAAATAGGCCCGATCTATCACAATCGCGAACAAACCATACATGGTTCTGAGATAATTTCTGAAGATACGTTAAAACTTATAGATGAAGAAGTGAAGAAAGTTGTATCTTCTTGCTATGAAAAAGCAAAAGACATTTTGACCAAGCATAAGAAAGGCTTAGATCTCATTGCCGAAAATCTACTGGAGTTTGAAACTTTAACAGGAGATGAAATAAAGGACATATTAAATGGAAAAAAAATTGTTAGAGAGGAAAATGAGAAGAATGAGAAAATAAAAAAATCCTCTCTCTATGAGAGTTGACCTCATCTTAAAAATGCTAATCAGCTAACGCTGCAATAAAACATTCAGAATTGTAACTGTCAATATAAATTGTATTAAAATATTCATAATATTGCATTTTCATCACAATAATGCTATCATTCAGTTAGTATTAATGTTTAATGAGGTGTGAGTAATGATTGATATAGCTTCTATTGGTGTAAGTACAGTTATTGATCAGAATTATAGAAGAAAAGCACAATTATGTTTATCAGGATTATTTGTAACTGTGTCAATAGCAACTGTTACCTGGTTTATTTTCCCTGCGTCACAAAATGTATTAGCTCCGTTTTTACTTCCGGCTATGTTCTTGCTCTTCACTTTATCGATGGGTTATTACATGTTCATATTTAGTTGTGAAGAAAAATCTTTGGTAAAGAATGTTCTTGGTATGGTTGAACCGGCTGAATCGGTAAAGAGAGTGCATTGCCAAGAAAATATTAAGTCCTTATTAGCAGAAGTGAGAAGTACTACGAAAGATAGGTTTCGTAACGTGCTTGTTAATCTTTGTTTTGAAGATCGTAGTAAAGCACACAAACTTGCATTATATGTGAAAGAAATTGACAATATTGTGTCTTCAATAAAAAATAAAGACCTCTTAGACCATTTTGATCAATTTTTTACTATTACTGAAGTAAGCAATAAAAAAAATAGAAGTGAATTAATGAACCTCGCAAGGGCATATAAGATGATAAGTGAAGAAGATCCAGACAAAATACAGGATTTTTTAGCTACTCAAACAAAAAGTTATTCATATGAAATAATGTTACCTGAAATTGATAATTTTCTATCACAAGCTAGGTGATTTTATCAATAATTTCATTGTGTACGTGATTATCATTTTTTGTTTCAATTCCAGTGATAACACTGCACCTAACGGGCTCTTTTATGGCTATTTCCTGAAATCCTTTTCTGACCTTATTGTAAAAATTAACATCCATTTCTTCATATTTATTCTTGTCTTTTGCTCTATTTAACCCAACTTTAACATCAATATCTAGAATAAATGTAATATCTGGACATTTAATTTCTACTAACTTATGTAAGTCCCTTATTAGCCCTAAATCAACACTAAGCCCATATCCTTGGTATGCAATAGTTGAATCAATAAACCGATCACAAATCACTATTTTTCCTTCTGCAAGAGCTGGTAATATTAATTTTTTCATATGTTCGCGCCTCATCGAAATAAGTAGCAAGAGTTCAGAAATAGGATCAATATTATTCGTTAACAACACTCCTCTTATCTTTTCTGCAAAGTTAGTGCCACCTGGTTCTCGAGTCAATACCACATTATTTTCGCCGTGAATTTGCTTAAAATGATTTGCAAGTAGCTTAGATTGTGTTGTTTTACCAGAGCCGTCTATTCCTTCGAAAGTTATGAACATAAGTTTTATAATTATAATACTAAAAAAGAATATGCAAACAGTATACATAGAAACCGTTTGACATTTAAATAATAAGACCGTAAATTACATGTGGTATAATAATAGTCTATGGTTGCTCTGAATACTCCTAAAGTCGATTTTAGTTTTACTGCAAAAGATTTTAATCTTTTGGGAGTAGACAATAAATACTATACATTAAGTGACTGTTGTGGAAAAAATGGTCTTATTGTAATGTTTATATGCAATCACTGTCCTTACGTTCAGTCAATTATTAGTAATCTGGTAAGCGATGTTGATCAATTGAAAAAAGATTATCAGGTAAACACCATTGCAATAATGCCAAATGATGTAAATGAATATCCAGAAGATTCCTTTGAAAATATGATTAATTTTGCCAAGGAAAATAAGTTTACATTTCCATATTTAATTGATAGTACACAGAAAATAGCTAAAGAATACGGGGCTGTTTGCACTCCTGACTTTTTCGGCTTTAATTCCAATTTAAACCTTTGCTATCGTGGACGTTTTAACGACGCAAAAAAAGAAAAGGTTCAAAGCTATGAAGTAGGAAGTAGTGACTTATTTCAAGCTATGAAATTTATTGCAGAAACTGGTAATTCTCCAATTGACCAAAAATCAAGTATTGGCTGCTCAATTAAATGGTCTAATTCTACAGGTTAAATATCATGCACAGTGGCTCTCAGCATTTGTTTGATATTATAATTTTGCTTTCTGCTGCTGTGTTTATAGTCATAGCATTTTGGAAAATGAATATTAGTCCAGTGCTTGGTTACTTCGTTGCAGGTGCAGTTATTGGTTCTCACGGATTTAATCTGATACACTCAGCTGAAGCAATGGATAATCTTGCAGAATTTGGTGTAGTTTTTCTATTATTCATTATAGGCCTTGAATTGACATTTGAACGCCTGATCGCTATGCGTATTCATGTATTTGGGTTCGGTTCTCTTCAAGTTATAGTTACCATGGTAGCAATATGGTGCATCGCTCTTGCTTTCGGAGTGAATACGAATATAGCAACAGTTATTGGTGGTGGGCTTGCGCTATCCTCAACAGCAATAGTGTTGCAGGTTCTGCAAGAAAAAGGTTCTCAAGCAAGTCAGGTTGGTAGATTGTCGATAGCAGTGCTATTAATGCAAGATTTTGCAGTGGTACCATTAATAGTATTGGTACCTTTACTTACTGGCAATTCTGAGCACAGCCTGATAAGCTCATTGGCAGGTTCATTGGTGCAAGCAGCTATTGCATTAGTGCTGATATTTATAACTGGTAGATTATTGCTTAGACCTTTATTTTCGGTTATTGCTAAAATGGAAAGTAATGAGATCTTTATATCAACAACGCTTTTAATAGTATTAGGAGCAGCATTTATTACTGAGCAATTCCATTTATCGTTAGCATTAGGTGCATTTGTTGCTGGATTGTTAGTTGCAGAAACAGAATATAGACACTCAGTAGAACACGCAGTATTGCCATTTAAAGATTTGTTTCTTGGCTTATTTTTCATGACTGTTGGTATGTCCATCAATACCGAACTTTTACTCAATAAGTTACCACTAATTACTTTATTATCGATTATCCTTATCGTTTTAAAAACATCTATTATATATATATTGTGTAGATTTTTTGGGTTTAAGAGTGCACCTGCTATACAAGCTGGGTTACTGCTTTCACAAGGCGGTGAATTTGCGTTTATTTTATTTCGCTTAGCAGATGAGCTAAATGTGCTACCAAGTGAAATCGCTCAAGTACTTATGATGGTAACTACAGTAACCATGGCTTTCACTCCTCTTTTATCAGGGCTTGGAGATTGGATAGCAAACTCATTTAGCACTGAGAAAACAATATTAGATGATGAAGCTGTTGAAACAGATACACAAGATCTTTATAACCATGTGATAGTTGCTGGATTTGGTAGAGTGGGATATATGGTAACAAAAATGCTTACGGCAGAGCATTTAAGTTACGTTGTTGTAGATATTCAATCGAAAATAGTCAAAGAAGGAAAAAGTGATAGTTTTCCTATATATCTTGGAGATGTTACAAGATGTGAAATTTTAAAATCGGTAGGAATAGAAAGAGCTCAAGCTCTCGTTATTTCAATAAAGAATGAAGTTACTATAAAAAAAGTTGTTTCTTTAGTTGCAGCAAATTTTCCGCATGTAAATATTGTAATACGCTTACCAGATCTGAGTAATGTGGAGGTTTATAGAGATCTAGGAGCTAGTAAAATTATTCCTGAAACATCTGAGATAGGATTGCAGCTAGGTGGAGCTGCACTGAGCCTTAGTGGTATTAGCGAAAGTGGAGTTACGTCTTTAAAAAGTAGATTCAGAAAAGGCAATTACAGTATGTTAAAAGACCTTGGTAGTGATAAAGATGAATAACTACTTCTCTAATTTTATGTACAGAAAGCTTCAAGCTTTATTGAGGTTTTGCCTATGGTAAATTATGCACATAATCAACCAAGTTAAGGAAAGTGCAAACCAAGTGATTGCATATTCCAAATGCTTCATTGGCTGTATAGCTAATTTGCTGCCAAAATTGTTCGGCCACAATATACACTTCTCTAGCTTAATACCTAACTCATTGGAAATTTCCTCTGTACTCAGGGTAAACCATGTATTCGAAGCAGTATCGTTCTTGATAAACCAATTTTTGCTTTTACTGCTATTGCAATATAAAACTCCACCTGCAGCTACTTTTTCAATTTTTGCTCTTTCCTCTTTTTTTTCTTTAACTATTCCTTTGTTCACTAGCATATAATTTCCAGTAGTAAGTAGCATAGGAGATAACACATGATAGCCATGTTGTCCTGCAAAAACATATAGTTCTATGTCACTTAGAATCCCATCAATCTTGACATGCCTATAGTTAAATTTTTCAAGGTCGTTATTGGGCAATAGATGAACAACTGGAAGACTCATATTTTTGATAATATTATTCTTCCAGTTCAATCTGAATACTTGCCATAATCCTAATAAAAAAAGGAGCAAGCAAGGTACAATTAAAATAAATACTATTTTTTTTAACACTCTATATTTGTGTTCTTAAATAGTTTTCAACACCCATTAGTTCAATAAGGTCAATCTGTTTTTCAATCCAATGGAAGTGCTCTTCTTCATTTTTTAACATCTCTTCTAATAACATTACACTAACAAAATCTTTTTCTTTCTCAGCGATAGAAATCGTTTCTTTGATATCCTTAATACCTTTTCCCTCTAATTTCAAATTAGCTTCTAAGATTTTCCGTATTGTGTCTTTTGTAAACTTTCCATCATGCTTTGATATTTCGTTTGTATCCTGAAAATTTGGAACTCCTTTGAATAACAAAATTCTTTCTGCCAACTTGTTTGCATGTTCAAGTTCTTCGTTAAGCTCATTTTTTACCTTTTCTGCAAGTCTATTAATTCCATTGTTTTTGAGAATCGCAAAATGCAAAAGATACTGGCGTACAGAAGTCAGCTCATTGGTCAATAATTTGTTCAAATGTTTTACTATCTCTTCATTCATAATCTTCCCTTAGTTCAATTCATCAGCATAATTTATATGATAACGATAGTTATAGCAACTCATTTAATAGTTCCTTTGATAACAACCGTATTAAATAGCATGTCGTGGTATGTCTGTTTTTTCTTAGAGAAGCAAGCAACTAGATACCAATAGAGGGTGAGCAGCACTATCATTACTTTCAATGCACTCAAGACATTCACTAATACTTCCTGATCTTGCAAAAATTCAGTAAGGATAACTGCTACACTGTTTAACAAAGGAAGAAAAAACTGGGAAGTGCTTCTGTCAAACGCTAAATTCAAGTCTATTTTAGAATTATCTAAATTGATAGTATATATATTCAGTAACTGTTGGCCGGGAGTTGCTTGGGCCTTTGAAGATATAAAATATGTGAAGTAACTACAAATTACACACATGTATGATAGATGTAATATCAACGGAGAATCCTCTAATAGCAGTATAATTAATAAAGTTGGAATTAATAAAATTGCTACATCTACTAAATATGCGCAAAAGCGCCTTTTTATGCTGGCAATCTCTGTCATTACCTATCTTCTAAATACTTTATTATAAAATCTGTAAGTTTATCAAAATGTTGAAAACATAACAAATCTTCATAACCGCTTATTGATTGACCGTATATAATAGGTAAACAATTGGCATTTTGTGCACACAGAACATCTGTGATGCTATCACCAACGAAAAACACATTTTCTCTATTTATAGGCAACGTACTCTCTTCTAGTGCAAATAGCAGTGGGGTTGCAGATGGTTTATCTTCCGCGGTATCGCATGACCCAACCACTCTTTCAAAGTAAGAATCTAGTTTAAAATAGGCAACTTCTTTACGTAAATTAGTATTTTTCTTATTACTTACTATTGCTAGATAAACATTGTGGCTTTTCAGTGTCTGCAACATTTCCTCTACTCCTTGATTCAGAGCAATGTTTTGTAATAGCGCATTATCTAAGTATTGTTGATATATCTGATTTGCTTTTTTCCACTGATCGCCAAATAAACTGACCATATAGCTCTTTCTCGACTCATGGGAATTTCTATCAGCAGCTTTATTACTATACCCCATTGAGTTTATGGTATGCTTAATAGCATTAAAAATATTATCTTGAGTGTCAACTAAGGTATTATCCCAATCGAATACTACTGCTAATGAGCTATCTTTCATCTCTTATATAATTATACATTTTAACTTAATAAGTAAATAGCATTTTAATGAAAAAGATATAAATAGGACGCCCTTGATAAACACTTTTTACCACAAGTTATGTTAACTGTTTTTTATATAATTAGCTAATATACTGATTATATGATATGTTTTAATAGGTAACAGGTATGGCCCAGACATCTAAAGAAAGTGTTGAAAAAAAGTTTAAAGATGTTTTTGAACGTTCTCCAGGTGCTTTTCCAGAAGGTACCTCATTAGAAAAGAAGGTTAATTATATCGCAAAAGGAACAAAGGCTCTAAAAGCTGTGAAAAGTAAGGAGCTTGAGAACAAAATGAAAAATGTTGCAGAATTGAGTCAGAAATTTGAAAGTCAAAAAGGACGTGCAGATGAAAAAGTACGTCAAGATTTTGAAAGAATTGCTGAGCTTGACCAACAATATAAAGGGAAGGGCATCTTCACAAGTGAAAAAGTTGCAGAGCCAAAAAGTGACAAAAAACTCCAAGACACTCCGAGAAAAACTACAACAGCAGTTAAAGACCTTGAACATAATACACAAAAAAAGACTACTGAAGCTTCTGTGCAAACAGCATCAGAGCACGATTCACAAACCGTTAATCCCTCAGTGAGCAAGAGTTCTGTAAAAGAGAAGCTCAACACTGAGCCGGACAAAAAAGATAACACGCCTCAACCACAAGAAAATCAAAAAGAAGAAGGGTTTTTGAGTCTTCTGAAGCGCTTTGTTAAGAAAATATTAGAAAAATTTTTAGGTGAAGGTGAAAAGGATGTAGAGAATGCTCGTGGCATGAAAGAAGATGCTCAAAGAGATACGTCAAATAACGAAGAGCAACAAAAGAGTAAGCAGCTTGATGAAATTTTAAAGGACAAAAGTGTAAGCGAGGGTTTGAAGCAGGCAACAAAGCTTGAGAACCCGGCAATAACGCCTGTTAATACTCCTAAAGTGAATGAAGTAAACACGGGTCGTGAAAGGTGATCCGCTTTCAAGCTTCATTATACCGCCACGAACCGTCATACCGCCGCGGTATCTCATCCGCTAACAAGTAGCGGGATGACGATTGTCAGGGTGTCATCCCAGTGTCCCTATGATGTCATCCCAGTGCCCTGACTACTTGGATCTAGCAAGCTTTGCTTGCAAATAAGTCTAATACGCGTCGCGTTTTATGCCAAAACACAATTGGAGTTACATGCAAAATAGATCCCAGTGTCAGCTACTCGGATGACAAAAAAAGGAGCACTGGGATGACATCATTTGTTGTATTTAACAAAGTTCGTACTTAGCTTCATGTTAGCTATAAACATTAAGAAATTTACCAAGCGAAAAAAAAGGCAAAAGAAGCCCCAGCTAATATCTATTTTAGAACATTGGCGTTTTTTAAGTCTTAAACACTGCAATTTAGCTGCTTTTAAATGCAACTCACCTTAGTTTAAATGTTTAAGAAATTTACTAAGCAGAAAAAAAGGCAAAAGAAACCCCGTGTTAGCTAGTTGTCACTCTCTAATCCTGCAAATTGGCGTACTATACTGTCTTAAACGACTTATAAGCGCGTTTCAGCTTATATAGGTAAAAACCCAGAAATGTTGTGAAGACATAAGGTGCACATAGTGCAAAAAATTAAAAATAAGACGCCAACTACGTTGTTTTCTTGCTGTTTAATCTGCACAGATGAAGATAACTGAATACCTTCAGTTTCATGATAAGGGGGCTGGCGGAGTTTGTCAAGTAAGTTTTTTCGTTTCTAACGGTTGTTGCCAAAAACTATGCAAGAAGTCTATTGACAGGTGATTAAATTATAATGTAGCCTATCGCCGTATATCCGGGGGTGGGTTGTTGTGAGGCTTTTTCACTTTTTATTCTTGTTAATGTGTTTTTCTCTGTATTACTATGCGGGTTTTATATTTTCGCCCTGCCCAAAAGCTACGGTTTGCTTTTCACCTGGAGAAGATTGTGCTGTACCGATAATCAACGTAATAGATCAGTCTAAAAAATCTATCTTAGTTCAAGAATATACATTTACTCTTGGAACAGTTGCAAAATCTTTGATTAATGCTAAAGAACGCGGTGTTGATGTTAAAGTCATCTTAGATAAATCGCAACTCTACTCAAAATATAGTGTTATAAATGAATTATTTTCAGGTGGAGTACCAATTTGGATCGATGATAAGCCAAAGATTGCTCATAATAAGATAATGATTATTGACAATCAAAAAGTCATCACAGGGTCATTTAACCTTAGTAAGACAGCTAAAAAAGGAAATGCTGAAAATTTATTAATTATTACAGATTATCCTGAATTGATTCAGCAGTATGTGAAAAACTGGGAGGCACGAATGTCACAATCTTACAAATACGCTCCCAACTAATCGAGAGCGCTTGCTCAAAATCAGTTTTAAAAACAGCAAGGGAGAGCTTTTTTGATTGATTGGCATAATGATTATGATATAATGAACTAAAAATTTAAGGAATAAAGTAATGGATTATATAAATGATGCTGCCGGTAGCTACACTGCTATTCATGATTTTTTTCAAAACAACGGTGTTGGAGATTACAAAGTTCAATGCAATTATGGTGGGGTGCCGTATGCTACTGATGAGTACGTGCATTCTGGCGATAAATTTTGGAGTAATAATTTCATAGACTCACATTTTGGCAGGGAAATAAAAATGTATCCTCAAAGTGAACTTTTAGCTAAAGAATATGCTGGAAATACGTTGCCAGTTTCAATATCACTAGATAAGGATTTAATAAAAATGAAGGAATGTCAGAAAAAAACGAAATTTGTGGAACTAGAAAGGGAGTCAGGTGATTTAGTGCATGATAAGCAAAAGTATGTAAAGTGTTACACAACAAAGCTATCATATGATGATGTACATATTTACAATAACGATAAAGTTTCAACATTTAGCATAAAATACGACGTGCCAAATGATCCGAAATACAGTTTAAATATAACATTTACAAAGGTTAATGATAATAAACCAGGATTTTGGCAGAAATTTAAAAATATGTTTTAACGTGACCATTCACTGGTTTTTACTCAATCAACCAACAACAGTTAATATCAAATTTTTATAATTAAAAAATATGCTATTTTTTAAAACTTTCATTCTCCTTGACTCTGTCAACTTCACAAAACAACTCTTGGACCAAATGTATCTGGCATAACACCTTTTGGTAACTTGCTACTTCTTTTTTTCCGCATCTCCGACAACAGCCATTGATATTCCACTACATAAGGCTTGATTTTTGGTAGATCAACTTTTTTATGAATAATACTATGCTTCTCCTTAAATTGACCATTTACCCTAAACGCTATTAGCTTCCTTAAAATTTACATTAATGCCTATTTTGCCTAAACTGAAGCGTCTTTTCCAATTTTTTCTAGCATCAACTCAGCAGCTTTTTGTTCAGCAATCTTTTTACTAGAAGCGCATGCAGAAACTTTACCATAATCTTCTATGCAAACTGATATAGTAAATTCAGGATTGTGCGCTGGTCCAGTTTGTTTTACAAGCTCATACTCTGGTAAAGGCAATTTGTTTTTCTGAGTCCACTCTTGCAGTGAGGTTTTAGGATCTTGAGGGGGGTCAAGCATGCCTTTAGCTAGCTTTTCCCAATATTGGATAATAAATTTTTCAACATTTTCAAGCCCGCCATCAATATAAATTGCACCTATTAGTGCTTCAAGCGAGTTTTCTAAATTTTTTAAGTTACATCTCCCTCCATTGCAGCGTTCACTATTATTCATGATGATAAAGCTGCCTAATTTTATTTCTTTAGCAACATTAGCAATGGTGTTGCCACAAACTAAATCCGTCTTTCTTTTTGCCAATGCTCCTTCTTTTTCTTCAGGAAATAGTTTAAACAGTGTGGCAGATACAACCATATTCAAAACACTATCGCCCAAAAACTCTAGTCTTTCGTAGCTTACAATCTGGTTTTTGCTATTCCTTTTATTTACGCTTGGGTGAGTTAGTGCCTCTTCTAATATTGCATAATTTGTAAATTTATAATCAATGATCTTAGATATTGCATCATTCAAACTCTTCATACCAATTATTTAAAAGAAAAGCACTTTCTACCACCTTTATACCAGAGAATTAGTTTTATTTTATTAAAATAATACCACCAACTTCCAAAATTAATGTATACAACCCACCACCTCACTAATGTTACTAAATCCATCTCTCCTTATTAGTTCTGCAAGTTCTAGATTAATTTTGTTTACAACTTGAGGTCCGTGGTATATGAGAGCAGTGTACAACTGCACCAAAGAAGCTCCTGCCTTTATTTTTTTATATGCATCAGCACCACTTGAGATTCCTCCGCACCCTATCAATAATATTTTGCCCTTAGTAAATTTGTACATATCGCCCAATAACTCGGTTGAAAGTTTAAACAGCGGTTTGCCACTCAACCCACCACTCTCATTATGGTGAGAATGCAGATTATCTCTACTTACCGTAGTGTTGCTTACTGTTAATCCGTCAATCTTATATTCCAACGCAAGCTCAGCGATATTTTCTTTCGTTTGCTGATCTACATCTGGTGAGATTTTTAATATTATTGGTATGGATTTAGAATTATCAATTGATTTTCGGGTTAGAGTTACGGATTTCAACAATTCCGATAATTCTTGCTTATTGTGCAGATTGCGTAAATTAGGCGTGTTTGGGGATGAGATGTTCAGCACTATATAATTGCTCTTTCCATATACTATCTTTATTAAGTCAACATAATCGCTGATTTGGTCCTTTGATGTACTGTTTTTTCCTATGTTGATGCCAAAAATGCAGTCATCAAGCTTGGTTTCACCTATTTGTTTAAGAAAATAGTCTATTCCTTTATTGTTAAATCCCAATCTGTTAATTACCCCTTGATCTTTAATTAACCGAAAAATTCTTGGCTTTTTGTTTCCATATTGTGGATTACGAGTTACAGTACCAGTTTCAATAAACCCAAAACCAAATGAGAGCATAGGCCTTATAACTTCTGCATTCTTGTCAAAACCTGCAGCCAGACCTATGGGGCTTCTGAGCTTATTACCAAAAAAATTCACACTCAAAGATTCTGGTAGCTCTATAGGATTCTTATAAGGCATTTTCTTTAATGCCATAATTGCCAAAGAGTGAGCAACTTCGGGCGGTAGTAAAAATAGTAAATTACGTTTGTAAAACACTTTGCTTATTTTTAGTTTATTTTTTACCATGAAACGCTATAAGAGTATAACCATAACTTGAAAAGAAATTGATTTTACTATGGACAAGCTTTCTCTATAGGTTACACACTTAAAGCTACTGTTAACTTTTACTAGATATAGAGAATGAAAGAGGCCGGGACCGGAATTGAACCGGTATAAAAGGATTTGCAGTCCTCCGCATAAGCCATTCTGCCACCCAGCCGTTTTTTATGTGTAGATATCCATTATATCTTTTAGCATAGATAAAGCCTCCTCCCTTTTGCGTTGAAAAGTGTTACGTCCAATGATTGAACCATTACCGCCACCCTGCTTAATTTCTTTCGCTTCATTGTATATGTTATCTACTTCCTTCGATTCACCACCAGAAAAAACTACTATTCTTTTCCCTGCAAAACAAGACCTTTTAACATATTCAATTCTTTTAGATAATGATTCAATATTTTCTGTTTCTATTTTCTCCCTTTCCAAATATTTAGTTGGAAGTTTTACTTTTATTATATTAGCGCCAAGCAAAGCTGCTATGTGTGCAGCATAGGCAATAACATCAACTGCTGTTTCACCTTCTTTGGAAATTCCTTCACCGCGTGGATAAGACCATAGCACTACTGCAAGCCCATAAGATTTGGCTTCAGCTATGATTCCACGGGCTTCCTCCATCATATCGAAACACTTAGCAGAACCAGGATATATAGTAAATCCGACAGCTAAGCAGCCCAAACGCAGCGCATCTTTCACAGAAGAGGTTATTGCCTGATCAGAAGTCAGATTCTTCGAATGTAAAGAGTTGGAACTATTAAGTTTCAAAATAAGTGGGAGCATTCCAGCATAAGTTGCAGCACCAGCTTCAATCATACCAAGTGGAGCAGCATATGCACTTACTCCCGAATCAACCGCAAGCTGAAAATGATAATGTGGGTCATAAGCATCAGGGTTAACTTCAAAACTTTTAATTGGACCATGCTCAAATCCTTGATCTACTGGCAGAATCACTAACTTGCCAGTGCCGCCAAGCTTTCCATGCATGAGAATACGAGTAAGATTTGCTTTTACCCCGGGGTTTTCACTTTCGTAGTGGTTTAAGATTTGTCTTATTTCTTTACTCATTAACGCTATGAAGTTCATTTAAAGTATAGCAAAAACCACAGTTGAAGCAAAGATCTTTTTATGGTTCTTGTCCTGCAGGTGTACCTAAAGATGTAACGTTAGGATTGGTGGTGTGCTGTTGTGGCTTTTTTTGGATTAAATCTCTAAAATACATTTTGACAATAGGAAGAACAAGTGGCATAAGCACTAGCTTGTAGTCATACCATGCAAATTTTTCTTTATAGCTAAATTCTGCATCTTCTTCATATAAGCGCTGAATGCAATGTTCACTATATAGTTCAGATGCCTTTGTAAAAGTTCTAAGTAAAGCAATAAGTAATAAATCCAATGCTAAATTAATCATCAGCATTGTTCCATATTGAGCAGGCCAGCCATTTTGTGCTACCTCTGACACTAGACCACATATAGCAAATGTTGCTGCGATACATATCACATAATTATCAGCAGCAATAAGTAGATTGTATCTTCGATTTAATCTATCCAGATTTTCCTCTTGTGAACCTTTTTGTTTACTTGCTGCATAAATAATACCACAAAAGGATATAATAAATAACAACGGCCAAATCCCTATGCTAAATGCATAAAATTGATAAGCGATGCTTTGCACCGTGCCACTATTAGCAAGTTGCGATAAGCAATACTCAACTTTCAGCGATGGAGTAAACACCGCATTTGCTAATATAAAAAATAAAAGTGCTCTATTTATAGCTTTGCTTCTACGTGATAATATTCCATAAATTTTTGTTTGCCTCCTCCGTTCTTCTTCACTTGATAGCCTTTCATATTGACTAGGAGTTTTTCCTTCTTTTAAAGCGTTGAGATGCTTCTCTAGCTCTTTTTTATCTGCACTAAGTTTTTGAAACTTTTCTGTAGCTATCTTTTTCTTCTCTTCATCTTTTTCTTTGTCAGGGTGGCACTTTAATGAAAGCTTTCTAAAGCTCCGTTCAACTAACTTGAGTATATCGTCAAACTCCTGGCTTATTACTTCTTCTGCTTTTATTTCTAGTCTTGAAAATAAATTCTGTAAATCGCGATTACTGTAATACTGATTTCTAGTTAAACTTGCCACTATAGCCTCATTATTCTTAAAATAAGTATACTATCAGTGTAATAAAAAAACAAGAATTTCAAACTATATCAAAAGCAATTTTATTTTCTACTTTATTCATATAGATTCTTAATTTCTTTCCTTTTATTAATTTACGATTCAGTATTTCTTCCGCTAAGTAACTTTTTATCTCTTTTTCAATAAGTCTCTCTATCGGACGTGCTCCCATTTCCTTACTATAACCTGTTTGTGCAAGATAAGATTTCACTTCATCTTCTACCAAGCAGTTTATGCCTTTTTGCGTCAGCTGCTTTTTCAGTTCCTGAATAAATTTATCTACAATATGCAGAATTATATCCGCATTTAAGTCAGAAAAAGAAATAATCGCATCAAGACGATTACGAAATTCAGGGCTAAAAACCTGTTCTATCGCTTTTTTACTATCACCAGTGTTAAATTTTTTATGCCCAAAGCCAACAAAACTTTTGCTGCGTTCAGCTGCTCCTGCATTAGTTGTCATAATTAAGATTATATTGGAAAAGTTAACTTTACGTCCGTAAGTGTCTGTAACGCAACCATAATCCATAATTTGTAGCAATATATTATAGATATCGCTATGAGCCTTTTCAATTTCATCAAGCAGCACAACACTATATTGATTATTAGATACAGACTCTGTGAGTAATCCACCCTGATCATAACCTACATATCCAGGAGGAGAACCAATCATCCTTGATATCGTATGAGACTCAATATATTCGGACATATCAAAGCGTATAAGATTCATGCCCATGCTTTCTGCTAATTGTTTTGCTAGCTCGGTTTTACCAACACCGGTTGGCCCTGCAAAAAGATAATTTGCTAAAGGCTTATTGTAATTTCTCAACCCAGATTTAGCAATTTTAATAGAATTAACAAGAGATTCTATTGCCTGCTCTTGGCCAAAAATCACCTTCTCTAGATTAGCTTTTAAAGACTTTACTTTCTGCAAATCATCAGATTCAGATCCGCAAGGCACATTTGTAATTCTAGTAATGGTATTCTTAATATCTCTACTATTTACAATTTTACCCCTGTTTCTTAGCAATTTACAATATGCCCCTGCCTCATCAATAACATCAACCGCTTTATCAGGTAATATTCGCCCAGTAATATACTTATGCGAAAGTTCAGCCGCAGACCTAATGGCATTCTTTGTATAATATACTCCATGATACCCTTCATAGTAGTGCTTTATACCATCTAGTATCTTTATCGTTTCATTAACAGAAGATTCTTTAACATTAATTTTTTGAAACCTTCTCGCTAGTGCTTTATCTTTTTCAAAACTAGTGCTGTATTCTCTATATGTAGTTGCACCTATACAACGCAGTGTACCTCTTGCAAGTGCAGGTTTGAGCAGATTACCGGCATCAAGAAAGCTACCACTTGTAGAACCTGCTCCAATGATAGTGTGTATTTCGTCAATAAAAAGGATAGCACCTGGTTTTGCCTCAATCGCTTTTATTATGGATTTTATTCTCTCTTCAAAATCACCTCTGTAGCGTGTCCCTGCAAGGAGTGATCCTAAATCCAAAGCATAAATTATACTGGACCTGAGCACACTCGGAACACTGCCTTCAATGATTTTGAGTACCAAACCCTCAACTATTGTGGTTTTGCCAACACCTGGATCTCCAACATATAAAGGGTTGTTTTTTCTACGCCTCAATAATATTTCTATAGTGCGATTTAATTCATAATCACGACCAATAACATAATCTATTTTTTTGCTTCTTGCATAGTCATTTAAATTTTTACAATAACTTTGTAGAATTTCCTCATCTTTTAGTAGCTCACCTTTATTTACTGTAGTAGGAGCATCATTATTTTTATCAAGTTTTACTTTATGATTAGTGGTGTATTCATCTATATCGTTAGAGTATTTCATGTTAGATATGTGGTAAATCAAATTGGAATCTTTCGCACTTTGTTTCTGCAATAGATCTTCAACGTATAAATCTTGCCCAGACAAAATTTCTACTAGAACACTTGCTCCATTTATTTCTTTTTTCCCCAAGCTATGAGCCCGTATTATTGCTCTGTGTATTATGCATTGAAACATTGAGCTAGGTTTAACTCCACTGATAATCAATTCAGAACTGCTTTGTAAAAACCCTTTTATATTATTATTATAATCATTAGCCTTAATATTGCATCTTGATAGAATGTTATCCATACTGATGATTTCATCGGCTCTGATATTACATCTTGATAAAACGTAATTTACATCCACGTCTTTAGTTAACGCCAGCAATAAATGTTCTACTTTCGCATATTTAAGATTAAAATTAGAAGCAATGAATAGTGCTCTATTCAAACTTGCCTCTAAGTTTTTGGAAATCATCTCCTATTCTCTTTAAAAGTGGGAACTCATATATAATGAATAGCACACAATTATTAAAAAATTTGAAATCCAGCAGTTCGCTGTAGCCAATTTGAATCCCACTCTGGATCTACGTCATAGCACCGCAATATCTCAGCATAGATTCCGCTAATGAGTAGCGGAATGACGAGTTTTACGCTTATCAAATTGTAGGTAAATCCTATTTAATACGCTTTTTCTAGTACTCTGCTTTTCTTCTTAAATGCATTGATCTTTTTTCTACCGTATTTAGTCTTTAACGTACTTGGCCTTTTAAAGACCTTTTTGCTGTTACGTTTTTTAAATTGCACACTACAATCAAAATTTAGCTCTCCTTCTTTGTCTGCCAGTACAGGCAGTCTTCTCTTATCTTGAGGTGTAACAAAAGATAGCGCATACCCTTCAGCTCCAGCGCGTGCAGTTCTACCTATACGATGAATATAGTCAGCTTGCGATTGTGGTGCATCATAATTGATAACATGTTGAATGTGGGGAATATCAAGGCCGCGAGAAGCAACATCTGTTGCAACCATGATTTGATTACGGCCACGACGAAAAGAATTAATGACCCTTTCGCGCTTGTGCTGCCTTAAATCACCATGAATTGCTAAAGCGCTATAGTCATCTTTGTGCAATCTGTGAGCTAGCTGATCCGCTCCTCGCTTTGTTTTGACAAAGATAATGATTGATCCTTCGCGCTGACATAGTTGTGTAACAAGCTTTTCATATTTTTCTGATTCTGATGCATAAACAATTTCTTGCTTAATTTTTACAGAAGTTGTAACCTCACAATCAACAGAAATACGTTCTGGTCGATTAAGGTACTTCTCAGCAAGTTTTACTATATCTCCAGGAAGAGTTGCAGAAAACATAAGAGTTTGCCTTATTTTAGGCAAATGCTTCATAATTTCTTCAATCTGAACTCCAAAGCCCATATCAAACATACGATCCGTTTCATCAAGCACAAGAACGCTAACATTGCGAGTAATCAAAGTTTTACGCTCAATATGGTCTATAATACGACCAGGAGTACCTATTACAATTTGTGGTTTTTTCTGAAGCTGATTTAGCTGCCTAAAAATAGGCTCACCACCAATCAACAAAGCGACCCTTAGTGCAGAATTTTGAGATAAGAGTTTTCTTATCTCATTTGTTACCTGATGCGCAAGCTCTCTGGTTGGCACGATGACTAAAGCTGAACCAGTGTTAGGCTCATTCAGCAACTTAGCAACCAACGGAATAGCAAATGCTAAAGTTTTTCCAGTCCCCGTTTGAGCAGATCCGAGAATATCTTTACCTTGTAGCGCTAAGGGAATCGCTTGTATTTGAATCGGAGTTGGGACGAAAAGATTATTTTTATCTAGAGCTTGTCTAAGCGAAGCTGGGAGACCCATCTCATGAAAATTATTCACAATACGTTAATCCTGTTAAAAGACTTCATAATAGATTAATCTTCCAATCTTAAATTTATTGCAGATTTTTTATCTTCTCCGTTTCTACCGCGCTCCTCTTTAACCTCATAACTCACCCTTTCTCCTTTTATTCCCTTCTCTTTATTCTCTCCTTTAAGTGCCTCAGGTCTTATTCCCGAACGTTCCAATGTGCTAATATGTACAAAAACGTCACCCCCTTTACCTTCTGGCTTGATGAAACCATAGCCTTTTTCGGCATTAAACCATTTTACATTACCAAATTCCATTTAAACAACTCCTAAATTATTAACTAACATTACTAATGTGATGAAAAACTTTGAAATTACGATTGAGAATGCTTTAAGCTTAGCTATTGAAACTAAACCTTTATACTCCATAGTCTATTCTTAACATTACATGACAATAATACACAATTGTTGTACTTGATGCAAATAAATTTTTTAATCGTTAAGCGAACCTGCAACCGTCATTTCGCTAACTTTAATCGTTGGTGAATTAAATTGCCCACAAAAAGTTAGATCATCTGCAACGACTAAATTGCTAAACATATCCTTCAAATTGCTAGCAATGGTAATCTCATGTATTGGATACGTTATTTTTCCATTTTCTATAAAAAATCCGGAAGCGCCTTGGCTGTAATCGCCATTGATTAAATTGACACCAAAACCAAATAAATCAGTTACATATATTCCCTCTTTCACTTCCTGAATTAATTCTTCAAACGATACATCACCATTCTCAATGTAGAGGTTACTAGCTGCAGGAATAACTGCAGCATTACTTGCACGAGTTGCACTTCCGGTTGTTTCTGAGTCTAATTTTCTAGCCGAGTATAAGTCTAAAATCCAATTTTGTAATATTCCGTTTTTTACAAATATATTTTTCTTGCTAGTTATCCCTTCTCCATCAAATGGTCTCGATGCTATGCCTCTTGGCAACAATGGATCATCGATAATATTAATTCTATCGTTGAAAATCTGAGCGTTTAAACTACCCCTCAAGAAAGAACTGTTGCTTATAATACTGCTCCCATTTATAGCAGAAGCAAAACTTTTTACTAGCCCTTTTGCTGCTCTTTTTTCAAAAATAACTGGAAATTTACCAGTTTTCATTGTACGTGAATTCAATTGATCAACTGCTCTTTTTGCTGCTTCTTTTCCCATTAACTCTGGCAACTTTAAATCACTAAAATTACATGCTATATCATAATCGTAACCAACCTTCATTTCACTTTCTCTTCCAGCAACAACAGAGACCTGATTAGCAAAGGTTGATTTACTAAACGAGCCAATAAAACCAGAAACAGTCGATAATACTGTATTCACTAAAGCGTATGAAGAAGAGGCTCCTTCAGAATTAGTGATACTCTTATGTGCAAGGGCTGAATTTTCTGCAGCTTCAGCAATTTCTTTTAGGTTATCAACGGTTACAACATTATTATCTGAGATACTTAAATCTGCAGAAGAGATATAATTACTACCATTTACAGCAAAATTAATGCAAGGATCTTCTGGTGCATTCTTTGCCATTTCTACCACTTGGCTTACTGTATCACTCAGATTATTCAAATCGTTTGTAGAAATATACGCAGCTTTGTTTTTACCTGCTATAGCTCTGATTCCTACAGTGCAATTTTTAGATTGTGATATTTGCTCAATTTTTGATAGACGCTGAGAAACTGAAGTCTTATTAGTTTCATATATTGTAACTTCCGCATCTTGATTTTGCTTTTTTATTAGTTTAGTAATATCTGCTGCAATATTTAATATATTCATTTTCTATTCCTTAGATTTCTATAAAGATTCTGCACCACCTATAACTTCAATTAAATCAGTCGTAATCGCTGCTTGACGAGAACGATTATAAAGCAATGCTAATTTGTTCAGTATCTCTTTAGTGTTTCTGTTTGCTGATTCCATAGCAACCATTCTAGCACTATTCTCACTCGTTGCACTTTCAAGTAAAGCAGAGTAAAGAGCAATTACAACGTAATCTTGAACCAAAGATTTTAAAATAAATTCAATATTTTGTGGTTCATACTCATAGCCGTAATCTGTTATTGGACCAGCCAGAGAGTTATCAATCAAGGATGAGTCTTTACTCCATGGTTTTATTGTTTCCAACATTGGTTTTTGCGTGAAGGTATTATAGAATTTGCTATAAAAAACTTTAACTTTATCGTATTTACTTAGATCTATACCACCAACCAAAGCTTCTACGTGCTTTAACGTGATTCCCTTACTATTTTCAATTTTTAAGATACTTTTAGAGTCAAATCTATTTTTCCCTATATCAAAAGCTTTTTTACCAAGAAATACAATATCTACTTTTTTGCCATTTGTGATTAACTTATTTTGACTAAATTTGACAATAGAAGAGTTAAAGTTGCCGCACAAGCCACGATCAGACGCAACAATGAATACTAGGTAAGAACCGTTGTTACTGACATTTAGAATTTTTGCCAGTAATTCTTGATCAACTGATAGCATTAATGAAGAAATAATGCTATGCAGCTTAGATATATATAATTTTGAATTTGATAATTTCTTTTGGCTTTGTAATAACTTTGCTGCAGAAACCATTTGCATTATTTTCGTGGTTTTCTGTACAGACCTAATATTCTTAATTCTTAAGGATAATTCCTTTAAGCTCTTCATTTTGTATACAACCCTGATTTATTAAAATATATAACTGTTAGTGTCTAAAAGCAAGTTTTTTTGACATTAAAACCAAGTCTAGCTAAGAAACTTGCAGGTTTATTGTTTGGAGATAAGGATTATATTAAGAAAGTGCTCTAACTTCAGCAATATCAATGTGAAAGTAGCCTAATGGTAATTTCTACACTTTGTGGAATTTTATAATATATAATAAACACAATTAAAACTATTACAACTTGAACACTTATGATCCCATTGTTCTAGTTCCCTGTTACAATTTTTACATTTCCAGCCTGGATCAGGCAAAGCTTCTGAGCCCATCTTGTTTAGCCAATAAATTACCTTGTCGTGTTCTTGCAATGTAACCTTGAGTTGTATTACAATAAAGTAGATTGACATGTAATTAGCTTTTTTCATAGCAGTGTCTAAATATTGACTTGCAAGATCATATTTACCTGAACTCATTGAGGACAAAGCAAGTAAACAGTAACTAAAATAATAATCAGGGCGTAAGTTGTATAGTCTTTCAGCACCTTTACTATTTAAATTGATGTACATTTTAGCTGACTGAGGAGTAGGATTTACTGTATACTCTGCCTCTAGCACTGCAGAAGCTTTTCTGATTTTTCCAAGTTTAATATATAATTCTGCCTTTAAATAATTGATGGGCTGAAAAATTGCACTATAACGTTGTGCTCTAAATAAAGACTTTATAGCCTCCTTAAAATTTCCTTTACTTTCATATTGCTTTGCTAAAGCGCAATAAAACACTGCAAACATTTCTTTATGATCAAAGGGGAGAAAAATATTGGACTTAACTGCTTCCTTCAACCTCAAAATTGCATTAATCCAATCTTCTTTCAATATGCAATGCTCTATTTGAAAGGGAATAGATAGCATTTTATCGTTAATTGAACTAGAGCAATATTCTATAAATTTTTGAAAGACTACTTTTTCTTGTTTGAGGTGGACAATCAGCTTATTGGCTAGAAGTAGAGCTAAGTTACGATTTTTATTTGCAATATTTGTTAAACCGTTACTGAAAAAGCTGTAATTTCCCGTCTTACCTGAGTTAAAGAGCTTTATTAAAGACAACCTATCGCTCTCCTCACTCAGACTTTTAACTAGCTTTTGGGCATTCTCTATATTGTCTAAGTCTATGCTAAAGAAAGCTTCAAAGAGAAGCAATTCTTCCCTATCCCTTCTTCTATTTCTTATGTTGGCAAATGTTGATGAAATGGAGGAAAAAAAGCGTACAAGTGTAATTAATAAAAATAATAAAACTACACAAGTAAAAATAATGAAATATAGATCAATACTTATAGTGTAATTGCCTAATTCCAATTTTATTACTTCACCACTTACCTTGACCCATATACCAAATAAAAACGAAAAAGCGAAAATTATAAAATAAATCATGAGATATATTGTAATAAGTGATGATATATTGTTGAAATATTCTTAGAAGCTACAATAAAACCATTCAATTTATTCAGCCATGGCTTGAATTCTGAATGCGTTAAATTGCTTACTGTAACAGTTATATTTTGCCAATCATTATCATTTATTGACTCCTCAATTTCTGCGAATTTTACTCTTAATGGATCATTTCGGTCGTCTACCTTTATCCAGTTTGAAATGATCTTTTTAGACAATGTACTTTTGTTGTAATCGATAGTATCAATAGTTTTTTCAAAAGATAACTTCAATTCGTGTAAGGTATTTATCTCTTTCAAATTTTCTAATTCATCTACTGCATTTTCTATCTCTGGATCGTCAAGCTCTGATATCAAAGGCTTTATTGAATTTATATGGTTATAAAATTTTGCTTCTCGCAATAACGAATTCTTCATTTTAACCACAAGTAATAGCAATTTTGCAAGGTTCTTACATCTTGAGTTATTATCACCTTGCTCACATTGAGTATGCTGACTTCTCTTGAGGTCAAATATCTTTTTTTCTATTCTAGATTGATTAACTTCAAGCAACATTCTAAATTCATCCATGTTTTCCGTTAAAGCTTTCACATTGTTTTCACTCTCTTGCTGATTTATTTTTAAAAAGATTATGTTATTTATTGTGATGTAACCGGTAAATAACAATACAATTAAGAACCAACCTATGTACTTTTGCTGAGTATCATTCATAACGTAGTATCTCCGCAGGATCTTGTGCAGCTGCCTGCAACGCAGGAGCAATTGTCGCTAAAAATGATAAGAGTAACGCAAGTGCAGAAATATTTACTACGTCTTGGGGTACTAATATCACTGGCAAACTTGAAAAAAAGTATATCATAGGATCAAACAGCTTGACGTTAGTAATGTTTTCTAAAAACACTCTAATGCTTTCGATATTGAGAGAAAAAACGACACCTATAATACAGCCAAGACAAGTTCCCGTAAAACCGATTAATAGACCACAAGCGCAAAATATACGCATAATGCTTCCACTTGTTGCACCAAATGTACGCATAATTGCAATCGCGGATTTCTTTTCTTGCACTATCATCATTAAATTTGAGATAATATTAAACGCTGCTACAACTATAATCAAAGTGAGAATTAAAAACATCACATTTCTTTCAGTTTTTAAAGCACTAAAATAATGGCTTTGCTGTGATTGCCAACTTTCAGCTTCCATTCCTATTTCTTTTTCTATAGCATCTGCCAGCTTATCAGCTCTAGTAACGTCGTCTACAAGTACTTCTATATTTTTTATGCTATTTTTATAATTAAAAAAGGCTTGTGCTGATTTTAGAGGCATATATATCAAGGTATTATCATACTCAAACATACCCATATCAAATATTGCTATAACTTTATATTTTTTCATTCGCGGCATTTCACCAAGTAATGCATCAAATTCTTCAGATGATATAAACGTAATTTCGTCGCCATAGTCAACGTTCAAAGCTTCTGCTAAGCGTGCTCCTATTATTATTCCTTCATCAAATTTTTTTACATCACCTATAATTACATTATTTGTAACGGCAGTACTATCAAGCAAGTCTTTAGTTGATACACCTCGCACTACGCTACCTGCAATTTTACCGTTTGCTACAATAATAACTTGATCATTGGTCATAGGAGTAGCTTTTAATATACCAGGAATTCTCTCAATAGATTTTGAAACTGCGTAGTAATCTGAATTTATGTTCCTATCAAAATAAACATTAATATGGCCATCAATGCCAAGTATTGAGTCAAGCAACTTTGCTCTGAATCCGTTCATCACAGACATCACCACTATTAGTGTTGCAACTCCAAGGGCAATGCCGATAATAGAGAACAAAGTCATTATAGAGCAAAATCTGGCATTTTTCGCTCGCAAATAGCAAGCAGCCATAGTAATTTCAAAGGCAATGGACATTACAAAATATTTTGAGGTTAAACATTATATTTTTGAAACTTCGTATAATTGTAGACTTTTCTTTATTTGAAAACTAGAGATTTTTGCTTCCTTAAATTTAGCAGGCTTATAGAGTATCTTTAACATTAGAATTTCAAAATCTTCCATATACATCATCCAACCTCACTATATCATTATCAGATAAATGCTCTCCTATCTGAAATTCAACTATTTCAAGTGGAGAGCTTATGCTTCTATTTTCAATCCTATGGGAAACTTCCCTTGGGATTTCTATCATATGGTCTTTTGCTATAGCATATTCTTTGTCTTCTAAACTAACATACCCAACTCCTGATAGCACTATATGGTATTCATCTCTATAGTGATGGAATTGCTTAGAAGTGCAGCTTAATGGATTTATAAAAAGATATTTTATAAGAAAATTTTCGCTCATTAAAATTATACTACAAAATCCCCATGGTTTAACTTCTTTCCTTATCACCTTTACTTTCTTAACTTTATGAATAAATGAAATTAGACTTTTGTTTGGTTGCTTACAAGCTCCACCCAATAAATTTTTATTACTTTTTGTCGTTGAAACTGGTTCTTTTTCTCTAATCACATGCTGAAATGACACCGGTTCTTTACTAAACTTCTCACTCAATTCTAAAACTGAATTCCAAGTTCCAACATCCAACCAATCGAAATTAGCTTCTATCATTGCAACGTTTTTTGCTTTCTCCATCACCAAGTAATCAATGGATATGCCTTCAATTCCTGCAAAATCTCGTTGTTTTAAATACAGAAATCTCTCTTGCGGTGTGAAATATTTAAAACATAAATTGTAAAGATTCGGGGCAGATTTTTTAATCTCATCTATGTAGCGTTTTGCTTTAAACACAAATATTCCAGAGTTCCAATAATGATCGTTACTTAACTTACGCTCGGGCTTTTCTGTAAAATCTTTCACTATATGACATTTTTCTTTCTGATCATATACTGCATTTATATAGCCGTATTCAGAATTGAATTCATGAGGCTTAACCCCAAAAGTGACTATAGAGTTAGTTTCAGAGGCTAACTTAGACGCTTTTTGAGTAGAAGCATAAAAACTATTCAAATCACCTATAAAATGGTCTGAAGGCAGAATTAACATTGTCTCGTTTTCATTGCAGAGAAGTGCAGCAATTAATATTGCCGCTGCTGTTCCAATTTTCACTGGTTCGAAAATCACTTTATATTCTTGCAGTGCATGCAATTCCTCCATCACTAATGACTCGTACTGTATATTTGTAGCAATTATGGGCGGCATATAATCGCTTTTTAGCCTCAACAAAGTGTTGTGAAACATAGTGTTCTGACTAAATATTTTCTGAAATTGCTTTGGCTTAGATAAAGGCCAAAGTCTGCTACCACTACCACCACACAATATTACAGGGCGCATTTAGTTAAGATATTAATTAAATAATTAATATCTTATACTGAGGGCAAAATACATGCAAGTTTTTGTTGTGGAATAGTTAATAAAGAAAATAAATGTTGATTTAAAGTAATTGCTAATGAGAGTGATCATGTGTAGCGCCTTGCCCTTGCTGTGAATTTCTTCTATTTTGTAATTCCTCAACATGACCTTTTCTTTTATCACTTAATATTTCATTACCCTTATTTTGTTCTTCCTCAGGACTCTTTAGTATTTCATTACTCTTGCTAACTTCTTTATCATCCCCTTGTTTCTTTGGCCTTCTAGCGTTAAGCTCATCCCATGTGCCCACTAGTGAATCACGATTCCCATGATCCGGCTTTAGCCTTTCTTCACCTTTAATAACATTAAAGTCACTTTTTGCTTCTTCCAAACATCCTTTCAGTTGGTGTTTCCACATGGTGTAGTAAGCATCACCATATTTTTTCTCATTTGCTACAAACAATAAAATTGGAGCCTTAAGTATGGTAGCTCCCATATCCACTAAATTTTTTACTGCCGCTGCAGGAGTGAATAAAAGATAACCAAAAGACTTTGCAATTGGGTTTTGTTCGCTTATTAAATGCTCCCCTAACTTTATAGGAAGAGAAGTCAACAATTTAGTACAAACTTTAGCTAAACTTGTAGCAAAAACGATAGGAACAGATATAAGACTTTTATCTAGCTCTAGATTACCATTCTGATCTCTAATTTCTGAAAAATGGGTGCTTAGCTTCTTGTAATCACTAGTGTATAATAATTCTCCATTTCTTCCTTTTTCATCAACAACTTCCTGAACTTTACCTTCTTTATTTTTTACCTCTTTAGTTAGCACAGAAGAATTAGTTAATTCAAATGGATATTGAGGATCCTTAGTTTTTTCAGCTTCAAAAATTGGCACGTGTTTTTTCAAATCCATTCTCGAAAAGCCTAATGGCTCAAAATATGACTTATGCAACTCATTTATCGGAATTTGCTTACCCTGATTGTCTATATAATTGATAGTAAAATAAGATCTATCATTATCTTTATCTTTGGTAACTAAAGATAATCTGAAACTTGGTTGTTCTCCATTCTCATCTTTTTGACCATACAAAAGTTTATAGGTTGGATTTTTATCTTTATCTAGTATAGCATTTCCATGCATATCCCTGTTTTCTATGATTTTAGCAGACTGTACAATTTGATCATAATTTTTTGGATACTGGCATTTCCTTCCATCATACATCATTACCTTTCTAAGGTCTTCGACGTAAACTTGAGATTCAGGTGAAGTAAGCAGACCTTTTGCTTTAAGTGTAAGATCTATTGCTCCCTTTTTTAATGCTTCAAACATATTGTCAAACCAAAATCGCTATAATGCTATAGTTCAATAATAAAACTAGTACACTAATAATATATTAACACAGCACCGGTGATTTTACAAGAAAATACGCCTGTAGAAGATAAAGATTGTAAAAGCGAGGGTTATATAAGTAATGCTTGATAAGTACTTTATGCATGTAATTGTAAAAATCCTCAAAGGTACGCTGTGTATATAATCTTCGCATACTACCTGCATTCCAAGAACTGCGTGCCAAAAAATGCAAAACAACAATACAACAAAAAATAAAAGCTCTAGAGGGTGATTAATAAATTTTTCACTAAAAGACAAAGAGCTATCAGTATAAAATGTGCAAGAAAATGAATAGATAAACCAAGGAAACAGGAACAGTAAAATTACCGCAGAAACACGCTGAACCCACCAATGATGTACTGAATTTCCAGACTGACTCATATAAACATAAATAAAAAAGCCATAGTAGAAAGAAGTAGCGTTACTGTCAGCAGTATAGCACTCCTTGAAACGCCAGTAATTTCTAAATTAAGCCCAGCATCCCACAATAAATGACGAATACCATTAAGAAAATGATATACAAAACTTATAAAACATAAGACATAAGCTAATTTAGCAACAGGAGTGAATAATAATGCATTTAAGTACCTTACTATAAGTAACTCAGGAAAGTAAACATGTAATATGAAATACCAAGAAAGTATCATTAATAAAAGGAATAGCAAGATACCAGTCAATCTATGCATAATAGAGAAAAAACTAGTAACTTGTACTTTATATATTTGTAAATGTGGAGAAAGAGGTCTATCACTCATAAAATTCCGTTATCGGGAAATTAAAATAAAGTAGAAGTAAAGACAGCAGTATAGCACATAACAACACCATCATTAAAAATGGTAAGTTATGCGCAAAGCCTAAGGAGGTAATCCAGCTGCAGATTCCCCTACTGCTACCTTGTTACGACTTCACCCCAGTCACCGATCCCACTTTAAATAACTCCCTCCTTGCGGTTAGGTCGTTAGCTTCGAGTGAAACCAATTCCCATGGCGTGACGGGCAGTGTGTACAAGACCCGAGAACGTATTCACCGTGGCGTGCTGATCCACGATTACTAGCGATTCCAACTTCATGCACTCGAGTTGCAGAGTACAATCCGAACTGAGATGGCTTTTAAGGGATTAGCTTAGCCTCGCGACTTTGCAGCCCATTGTAGCCACCATTGTAGCACGTGTGTAGCCCACTCCATAAGGGCCATGATGACTTGACATCATCCCCACCTTCCTCCAGTTTATCACTGGCAGTTTCCTTAAAGTCCCCAGCATTACCTGATGGTAACTAAGGATGAGGGTTGCGCTCGTTGCGGGACTTAACCCAACATCTCACGACACGAGCTGACGACAGCCATGCAACACCTGTGTGAAACCCGGCCGAACCGACCCTATCCCTTCGAATAGGTATAATTTCCATGTCAAGGAGTGGTAAGGTTTTTCGCGTTGCATCGAATTAAACCACATGCTCCACCGCTTGTGCGGGTCCCCGTCAATTCCTTTGAGTTTTAATCTTGCGACCGTAGTCCCCAGGCGGAATGTTTAACGCGTTAGCTGTAATACAGAAAGTAAAACTTCCCATATTTAACATTCATCGTTTACAGCGTGGACTACCAGGGTATCTAATCCTGTTTGCTCCCCACGCCTTCGCGCCTCAGCGTCAGATTTGAACCAGATAGACGCCTTCGCCACTGGTGTTCCTCCTAATATTTACGAATTTCACCTCTACACTAGGAATTCCTCTATCCTCTTTCAATCTCTAGATTAGCAGTTTTAAAAGCAATTCCAAGGTTGAGCCTTGGGATTTCACTTTTAACTTACTAATCCGCCTACGCGCCCTTTACGCCCAATAATTCCGAATAACGCTAGCCCTCTCCGTATTACCGCGGCTGCTGGCACGGAGTTAGCCAGGACTTCTTCTGTGAGTACCGTCATTATCTTCCTCACTAAAAGAGCTTTACAACCCAAAGGCCTTCTTCACTCATGCGGCATGGCTGGATCAGGCTTTCGCCCATTGTCCAATATTCCCCACTGCTGCCTCCCGTAGGAGTCTGGACCGTATCTCAGTTCCAGTGTGGCTGATCATCCTCTCAGATCAGCTATAGATCATTGCCTTGGTAGGCTATTACTCCACCAACTAGCTAATCTAATATAGGCTCATCTAATAGCAATAAATTTTTCCCCCGTAGGGCGTATACGGTATTAGTTGCCGTTTCCAACAATTATTCCGTACTACTAGGTAGATTCCTATACATTACTCACCCGTCTGCCACTAAGTTATACCATAGCAAGCTACAATATAACTCCGTTCGACTTGCATGTGTTAGGCCTGCCGCCAGCGTTCATTCTGAGCCAGGATCAAACTCTCAAATTTAGACTTCAACCTATAAAAGGTTGAGGGTACATCGGATAAATCCGACAAAAAATAATTTAGCTTAATACTGCTGTCTTTATTTCTACTTTAGAAATATTTTAATCTCCAACTATTCAAACAACCTTAAGAATATTATTATGTGATATAATCACTATGTCAATATGTTTTTGCAAATCAAAAGCATTAATGTATAAATATATAACTATTTGGAATATTACCATGAAAAAATACATCTTTCTGCTTGCACTCGCGCCAATGTTAGTTGGCATCACATTATACTTATTGCGCAACATTGATAACACAAAACAATCTATAACTGCAGGTGACAAGTTTTACGAAGTATTATTCTTAAAAAAAGATAATAAGCCGCTGCTAGAAGAAATAGATTCAAATTGGGAGTATTTAGCAAATTTTGAACGCGCATTCAATCATATCTCAGATTCAATGCCAACAGACACAGCATCTATTTATAATGATTTGGCAGATGATAAAGATGCTCCTGGTGTTTTGCGTGAGTTAGCACAATATTTAGAAGTAATGAGCTTACTTCACTCCAACGGTGAAAAAATAAATAAAGATAAAATTGATAATTTAGAATCAAGTGCAGTGTATCCTTATTCAAGCCAAGAAGCTATCGCTGTAGTAAAGATACACAATAACGACGTTAAGGGTGCAACTGAAATATTGCATTCCCTATTAAATGATAGAAAATGCCCTATCCTAATCAAAGCTAATGCACAAGAATTACTCAGGATATATGGGAGTTAACTCATTGGACTTTTTGCATAGCTTTTGGCAGCGCATCGGATGAAACGAAAAAACTTACTTGACACCCTTCGCCAGCGCCCTTATCATGATAGTGAAGCTATTGTATTTGCTTTCGCCAATCTGCAGATTAAAAGGTAAGGATTACTTAATGTATCGGCGTCTTATGTTCAATTTTTTGCAGTATATAGATACTGTATGTCTTTACAAAACTTCATCTACATCTAGATTTTTATCTAAATAAGCTGAACGCGCTTATAAAGCGTTACAAGACATCAAAAAATGCCAATACTCGACAGAGATAGTAAAAGACTAGCTAACTCGGGGATTCTTTGTCTTTTTTTCTGCTTAGTAAACTTCTTAAACATTTGCAGCGTAAGTTAGTTGCAATTAAAAGCAGCTTAATCTTGCTTGTCAAGCGTTTAAAACATAAAAAACGCCAATATTTTAAAGCGGATAATAACCCCAGGGTTTCTTTTGCCTTTTTTTTTATTTGGTAAATTTTTTAAATATTTATGGCTAAAGATTGCACGAATGTTGCAATTACAAAAACGATTTCTACTAGGGTATCACGCACTGGGATGACACCATTCTTTTTCCTGGATCCAAGTAGTCAGGGCACTGGGATGACAGCTACCCTGACAATCGTCACCCCGCTGCTTGTTAGCGGATACCGCGGCGGTATGACGTAGAAGTTATACTTTTATGCTTACCAACTTAATAAAATTCCTGGATTCCAGTGTCAGCTACTTTCATGACACCAACAGTTGATATTGGTTTGTTGCTTTGCTAGCCAACTACTAGCTATGCCTCAAGTTTCCTATTCAAAATTTTCAATATCAAATCCAATTCATTTGGATTATCATACCGTATCATAACTTTACCCTTAGAATTGTTGTCATTAATTTTGATCTTTAAACCAAGTTGAGAAGATATAGCGCCTTCTATTACTGTCATATCTTGATTTCTAGTATATCTCTGCTCTTTTTGATTGTTGTTTTGATGTAGGTCCTTTATCAGTTTTTCAGTTTGTCTAACGCTTAAGCCCTGAGAAACTATTTTTTCTGCAATACTTTCCGCATTTTCAACATTAATCAACGCTCTTGCATGACCCATAGACAATTTTTTCTCATTGATCATTGTTTTCACCCTATCAGGGAGCAACAACATCCGAATCATATTGGTTATGTGGCTGCGGCTTTTGCCTATAGCTGAAGCTAATTCCTCATGTGTATAGAAAAACTCATCTATCAGTTTTCTGTAAGCTTCACCTTCCTCTATTGGATTAATATCTTGCCTTTGTATGTTTTCAATAATGGATACTTCCAAGCATTCCTTGTCGCTCAGATCTTTTATGATAACCGGTGCACTATCAAGATTTGCAATCTTGCTTGCTCGCCAACGACGTTCTCCAGCTATTATTTCATAACCATCATCATTTGAATCTTTGCGTACCACGATAGGCTGTATAATGCCACTTTTCTTTATCGAATTTGCAAGTTCTCTTAATGACTCCTCGTCAAAATGTTTCCTCGGTTGAAATTTGCTTGGGTGCAGTAATGAAATAGGCAAATGCTCTTGTCGATCTTCTTTATTATCATAATTATCGCCTATGAGACCGGCAAGACCTCTGCCGAGGCGTCTATCATCCTTCATACCACGCCCTCGCTTACTAGCTTCTTCTCCTTACAACTGCTCGCGTGCTTTTTTAAAATTTCCCTTGCCAAACTTATATACGCTTGTGCACCAGGACATTTAAGATCATACACAATAGCAGGTTTTCCATGAGAAGGTGCTTCTGATAACCGTACGTTACGTGGAATAACAGTCTCATACAATGGGATGATAGTTTTGTATACTTTATCATTTAAATACTGACAAATATCGTTTTTAATCTGCTCACTAAGTTTGTTGCGCCTGTCATACATTGTTAACACTATCCCTTCTATTGCCAAAAAAGGGTTTAGGTTATTTCTTTTTATCAGCTCTACAGTTTTAACTAAATGGCTTAATCCCTCCAAAGCAAAAAATTCACACTGAAGAGGGACAATAATAGAATTAGCAGCAGTCAAAGCATTTATGGTCAAAAGCCCAAGTGATGGAGGGCAATCGATGATTATATACTCATAATTATCGCGTATCTTCTCTAATGCGCTTTTTAGCACAAATTTTCCTCGCTCAAGTTGCGATAATTCAATTTCTGCAGCTGATAAATCAACTACTGACGAAATTAGTGATAAATTTGGAATTTCCTTTATATTGAAAATTGCCGATTCTATCAATTTATTTTCGCTGCTTAGTAGTATTTTGTATATATTTTTTTCTTCCCTACTACGATAAGAAATCCCGAGCCCGGTGCTAGCATTTCCTTGAGGATCAAGATCTACCAATAAAGTGCTTTTTCCCACAGCAGCAAAGGCTGTCGATAAATTTATACTAGTTGTGGTTTTGCCAACTCCACCCTTTTGATTTACTATTGCAATAATCTTGCTCACGCCTTTTATCTTATGTATAAAATAATTCTATTGTATATATGCAAGAAACTTTTGCATTAGAAAATTTTTTTGTTGTTAACCACACTAAAATTAGACTGTCTTTTTTGCTTTGTGTAACACACTTTGAACCTTGTTTCCTAATTCATTCAGAGTGAATGGTTTTGGCAAAAAGTGAAAATCTTCTATATTGATGTCATCACTCTTTAAAAAAGCATCTTCTGCATACCCAGAAATAAAAATAACGTTGATATTTGGCCTATGGATCAATGCTTCTTTAACTATTTCTGGGCCGCTCACCTCTGGCATGATTACATCAGTGATTATAAGATCTATATGTTGACTTTTTTTACTGATTATTTCTAGCGCCTCGCTGCCTATGCTTGCTTCTATTACATCAAATCCTTTTCTTTTGAGTTCTTTAGAGATGAATTCCCTTACTGAATCTTCATCTTCGATTAATAAAATTATACCATTACCTTTAATTTCACTTACTACCGGTCTTTCTGTTTCTTCACTATCTTCCTCTCTATCATTTTCATCTGATATGTAAACCATGGGCAAAAATATGCTAAATTTAGTTCCATGATTTACTTTGCTAGCAACATAGATGTATCCTTCAGTTTGTTTAATAATGCCATATACAGTAGAGAGGCCAAGACCTGTACCAGAGGTAATATCTTTGGTAGAAAAAAATGGATCAAAGATCTTTTCAGTTGTATCACTCGTCATTCCACATCCAGTATCAATTACTTCAATCACAACATAATTTCCATGTTCAATCGCTTCCTTGTCTGGAGAAAACATATCCTGAGGTGTAGAATTTAATGAGTCAATCTTTTGATTAAAGGTTCGTATAGTTAATTCTCCGCCCTTTTCCATAGCAGCACTAGCATTGACTGCTAAGTTAAGTATAACTTGCTCTAATTGCCCTTGATCAGCCCTAACAGCACCCAAGTCTCTACCATAATAAATATTAAATTTTATATTTTCACCTATTAATCTTTTTATCATTTCATAAAGATTAGCTATAGTATTATTTACATCAATAATTTTTGGCTGCAAGGTCTGTCTTCTTGAGAAAGCAAGCAATTGTCTTACTAAATTTGATCCACGCTTTGCATTTTGCTGTATCTGTATTATATCTCCAAAAGATGGATCACCAGCTGAATGCTGGAGTAAAAGCAAATCGCAAAATCCTATTATCCCAGTCAATATATTGTTGAAATCATGCGCAATACCACCTGCTAACTGCCCTATAGCTTGCATCTTTTGATAATGCTCAAGCTTTATCTCTAGGTTTTTGTGTTCAGTATTGTCAATAAAATAACAAAGTATGAAGATCATTTTATTATGAAGAAACTTATTGAAATATATTTTTATGTTATTACCGCCGTTGAGCTGTACATCAAAAGACGCATTATTTATTCTATTACTCGAAAAATATTCACGTATTTTCACATGATAACTATCCAATATCAACGTAAAGATTGAATTATTATCTGACCCTGCAAGCTTTATTAGTGCCGTATTTTTCTTTACAAAGTTGCCGTTTATGTCACATTGTGCAATAGCAATTGATGAATTTGCAAAACAAGGGTGTAATTGATAATCAACAATATTTGATTCGGTTGGTGTTATAAAGCCATATATATAGCTATGGTTGTATTTATCACAAAATATAGCAGTGCTCATATAAGCCTTGAATGGAATACCACTTATAGTAAAAAACAAAATTTCATTATCGGTTGTTGTATTGTTATATTTAGATTGAGATATAAAATCACTGATTGAGCTACCTTTTTCCAGTTTTTTTAGTTCAAATATGTCTAAAAATCTTTTATTTACAGATAAAATCACCCCTTTGGCATTTGCAATGTAAGTTCCTATGCTGTGTTTTTCTATTAACTCTTCATATATCTGCTCCTTGTTTATCTGTGTTGCTTTTAATACAAAATACCCATCTGGCCTTGCTATTGGCACTAATGATAAATTTAAAATCTTATTACTATTTATAGCAATTTGGGGATTATCTGGTATTGACTCAAAGAGCAAAAGAAAGTTAGATACTCTATTCTTCTTGTTTAAGGAAATGCATACCTGTACAGAAGAGTTATTTTTTAGTGCATGATAGAGTACTTTTTTGTCTGCTTCTGAAACATCTCCTATTTCAAGAATCTTGCCTAACGTAATGTCATCATCTATTATATGATCTTTAAACCTTTCGTAGAACCTTGCATCAGCATAAATAACACCCTCATCTTTATGTAAAATAAGGCAAAATTCTGTATTATGATTTAGTGCATTTGCAAATATTGCATTTTGAAATTCTATAGTGTTAAGTAGGTATCTGTAGCGTTTTACATTATACATCATAAAGAGAGTTGTTAGAATGCTAACTAATAAATTAATCTCTATATTAATATGCTGACTATATATATCAAAAAAGTAGAGTATCGATATTGCTACTGGAGGTAAGAGCATAATAACTGCCATCACAACAATTGACATTCCATAATTTCTTAGTATGAAGTCAACCCTGTTCTCTTTTTTGTTATCTATGTATCTTTTATTCATTATTGTTACTTGGCATTGTTGTACATACGAAAATGTTCTATTATATTGATTTAATTATTATAGATTTATTAACGTCTTTGATAGATAATTATCATCCAAATCTAATTAAGTTCCTTAAATATCAGATATAACAATGTTAATAAGCTAGCAAGAGGATATTATGGAAAAACAAAAAACACAAGCATTTAAATGGTTCTGTGCACTAAGAGATAAGATCATAGAATCTTTCTTATTAATTGAAAAACAATCATCCGCAGAGCCAAAGATCGAAAAGAGAAAGTGGGATCGCCCAGGTGGTGGAGGTGGTGAATCTACAATTATTTTTGGTAATGTTTTTGAAAAAGTTGGAGTAAACGTTTCAAAAGTACACGGAAAATTTGCAGATTCAGCCATCAATGAAATTCCTGGTGCAAGTGAAAGTAACGGAGAGTTCTGGGCAAGCGGTATATCTTTAGTGTCTCATATGCAATCGCCCCTTATCCCTGCAGCGCATATGAACACAAGGCTGATATATACTTCAAAACAATGGTTTGGTGGAGGAATGGATTTTACGCCAATATATAGAAATGAAGAAGATTGCAAGTATATTCATGAATCAATCAAAATGATATGTGATAGATTTGACACCGGATATTATCCAAAATTTAAAGAGCAATGTGACAATTATTTTTTCTTACAACACAGAAAAGAGCCACGTGGCATTGGTGGTATTTTCTATGATAATCTGAGTTCTGGTAATTGGGAAAATGATTTTGAGTTCACAAAAGCAGTAGGTGAAGCCTTTTTGGAAATTTATTTGCACATCATACGTAAACATATACAAAAATCTTGGACAAAAGAACAACGAGAAAATCAATTAATAAAACGTGGCAGATATGTAGAATTCAATCTGTTATACGATCGTGGCACAAGGTTTGGTTTAATGACTGACGGCAATCCAGATGCAATTATGATGTCAATGCCACCACTTGTTAAGTGGTTATAGAGAGCTGCTATTAGTAGAAAATAAATCATCATAGTTTAAAATTGTACCATGGTAGTGAGCTTTTATATAGGGGGTATAATCATGGGCATAATAGATAATTTTTTAATTAAATCTGTCAAAAACAATGACATAAAAGGTGTTAAACTGACTCTAATTCTCTATGATGCATTAAATAGTTTTAGAAAATTCTTTTCAAAGACTATGTCTCTCAAGAATACAGGATCATTTGATATAAATAATAATCAAGCTTTAAATCAGGCTTTAGGACATGCTACAGATCACAAAATAATGGAATTGCTGATTAATCGTGGAGCTGATATCCACTCAATAGATGAGAATGGAAAGAATGTTATAATTCGTGTTATTGAGAGTTTAGCAGAATCAAAAAATCTAAAATTGGATAGTGAGAAAAACTTACCAGCAGAGATAATTCTTCACCCCACAGTTTCCTTTTTACTAGGAAAAGGCGCAGAGTATTATTCTACAGATGATTTGAATATTGAAGCTATACAACAAAAACCTCCTAGAACTTTTGAGTATAAGTCAAAGAATACTAGCTATGATGCTTTGCCTTCAAAAGAGCCCATTTACGCTGAGGTGTATGATGCTAAGGTTAGTAACTCATTAGGGGAGAATGGTTATTTGAGTGTATCAGAAGAATCTATTTATGCTGAAATATATGATTCACATAAAAAATCCACTGAAAATTTATCATTGGAAGATAGTGGTTATTTGAGTATATCAGAAGAACCTATTTATTGCACTATAGATGATCTTTCAGAACAAAAAAAGCCTACTAGCCTAAAACAGAAAGAGCCAGAACAGTCGTCAGAACCTATTTATGCTAGGGTAGATTTGTCCAAGAAAAGAGCAGAAAGAAAAGCAAAAGACATAAAAGCTAATTCTGGAACTTGCCATGGGTTAGTGCAAGATAAAGTGAATGATTGGCAAGTGAAGCTAAATGAGCTAAGTGCTAATAAGTCGATAAGTCAGCAACAGACTAATGATCAAAAAATTAAGACCAAGGCTGGCTTTAGTGTAGAAGAAATAAGGCAGAAATATGAGCGTAGAGATTCTGGCTACGATTCTGGCTATGATTCCGATACAAAAGTTGAACAACAATTAGAATTAGCTCCTAAATCTGAGATAGGTTCAGTGAGTATTGAGCATGGAGTAATAGGAGGCTGTCGATATAAGATTACTGATATATCCCTCTAACTATGTGATTCAAAATAATTGAATTGACTTTATATATGTAATCGATATAACCTAGTTAGATTCAAGTTGACTCTTTCGTCTAGTGGTTAGGACACCACCCTTTCACGGTGGTAACACGGGTTCAAATCCCGTAAGAGTCACTCAAGTAGAATATAATTAAAGTTTTGAATGGGAAAAATTAGGCTCTATGTTGAAGAAGCTTTATCACAAGGCGTGAGTTTAGCACTTAATCCACAACAAAGTCACTATATTTGCAATGTAATGCGGCTTAAGAAGTATGATAATCTCTCTCTTTTTAATGGAAAAGATGGAGAATGGTTAGGAGAAGTAGTTAATATATCGCGTAAATTGACAGAAGTTACACCCAAAGAATGCACTAAACAACAGCAATATGAGGAAAATTTATACCTGTATTGTGCCATGGTAAAAAGTGCTGCTTTGAACAACATAGTAAGACAGGCAACTGAAATGGGAGTAATCTGCATTCAATTTATTTCAACGGAACGTACAGTGGTAAAAAATATTAACCTAAGTAGAGCAAAATTACAAGCAATCGAAGCAGCGGAACAATCAGGTAGGATAAGTATACCAGAGATTTTGCCTCCTATTAACTTTTGTGAGTTACCTGATTCCCAGAGTAAAAATTTTGTTTTGTGTGATGAAACAGGTAAAGCTGACAAAGTGCTGAAAGGCAAAAAAAATGTTGCTATTATTGTTGGCCCTGAAGGTGGTTTTTCATCTTATGAACTTGATCTTGCCGATAAGTTTTGTCAAAAATTGAGTCTAGGAAAAAGAATTTTAAGGGTCGATACTGCTGTAGTTGCTGCACTCACTTTCACCAATTGGTGTAGCTAGATTTTTAAATATGACTAAGGTTTGGGTCATAAAGAAATCTGGTTCAGTGTTGCGCGCACAAAAACCCTGTAGACTTTCTACGAAGCAGTCTGTTGTTAAAGAGGAGCTAATAAAAAACATATTCTAAGATAATATTAAATCTCATATTATATTTTTTCTAAAGTAAACAAATGAATCTTGCATTTTGCCTGAGTTATTGATACTCTGAGTAAAGAAGTCGGGGCGTAGCGCAGCCTGGTAGCGCATTTGGTTTGGGACCAAAGGGTCGGGAGTTCAAATCTCTCCGCCCCGATGTTAGTACGATTGTAAAAACGCTGCAATATAAGAGCAATCTCCATCAGTAAGCAAGTAGCTGACACTGGAATGACATCATTTACCATGTAAATTGTGGCATATTATATTTTAATGCTCAAGTTTATAAAATAATTGACAATGTTAATTTTCTAATTTATAAATAGATTTTGAAATGATTACCGAAGGAGGTATAGAGTTTGATAGAAGTATCAGTCCATTATGGTGATGTAGACAGAGCTCTTCCAGTATTGAAAAAAACAATTCAAAAGGAAGGAAGAGGGTTGAAAATGAAAAAACAATATCATGAAAAAAAATCAGAAAAAAGAGCTAAAAAGAAAGCTGAAGCTAAAAAAAAGAGGTACCAACAAGAGTGCAGAAGGCAGCGTTATGGTTGGTAGTTTGTACTCAAGTTAATAGTTTATCATTGGTTATTTTATGAATATTCACGAATATCAAGCGAAAGAAGTTTTACATAAATTTAATGTCTCAGTGCCAAAAGGTTTTGTTGCTACATCTGCGGAAGAAGTAAAGACTCAAGTAAGTCAATTAAAATCTGACGTGTTTGTAGTTAAAGCTCAAATTCATGCAGGTGGTAGGGGTAAAGCCGGTGGCGTAAAGCTAGCAAAGTCAGCTGAAGAAGCTCAACAGTTTGTAAAGGACATGATTGGTATGACTTTAGTTACTCATCAAACAGGGCCAAGCGGGCAGCAAGTAAGAAAAGTGTACGTTGAAGAAGGCTCAAGCATTAAGAAAGAGTATTATTTAAGCCTGGTAATCGACCCGAAGCTCAGTAGGCCAATATTCATATTTTCCTCAGAAGGTGGAATGGACATTGAAGAAGTGGCGAAAAATTCTCCCGCAAAAATTGTGAAATTTGATATTGATTCTGCTACAAGTTTTGATAGCAGCAAGTTAAGCAGCAGTTTTCATTTGAGTCCAGAACAAATAGAAAAAATAACAAATGTTGCAAAAAATATATATGATGCGTTTATTGCAACTGATGCGAGCCAAATTGAAATTAATCCACTGGTTGAAACAAGTTCTGGAGATTTTATTGCGCTCGATGCGAAAATTAATTTCGATGATAATGCTTTATATCGTCACCCAGAAATTATGGAACTTCGTGATTATGATGAAGAAGTGAAAGAAGAGATAGAGGCTTCAAAGTATGGGCTCAGTTACATCAAAATGGATGGCAGTATTGGTTGCATGGTAAATGGTGCAGGTCTTGCTATGGCAACAATGGATATAATAAAATACTACGGAGCAGAGCCTGCTAACTTTTTGGATGTTGGTGGTGGAGCGAGTAAAGAAACTGTAACTGAAGCATTTAAAATCATATTGTCTGATAGCAACGTAAAAGGAATTCTGGTTAACATATTTGGTGGTATAATGCGTTGCGATATTATCGCAAGTGGAATTGTTGCGGCTGCAAAAGAAATGAGCATTAAAGTTCCTCTAGTGGTTAGATTATCAGGTACTAATTTTGAAGAAGGAAAAAAAATCTTAGAAGAGTCAGGATTAAATATTATTGCTGCAGATGAACTGGGTGATGCTGCACAAAAGATAGTAAAAGAGGTAAAATAAAGCATGTCCGTTTTAGTAAACAAAGATACAAGATTAATATGCCAGGGTTTTACTGGTGCACAAGGCACATTTCATTCAGAGCAAGCAATTGATTACGGAACGAAAATGGTGGGAGGTGTAACTCCTGGAAAGGGTGGTAGCACTCACCTTAATTTACCGGTTTTTAATACTGTAGCAGAAGCCAAAGAAAAAACCGGTGCAAATGCTACAGTTATATATGTACCTGCTAAATTTGCTGCTGCTGCAATACTTGAAGCAATAGATGCAAAAATAGAATTGATAATTTGTATTACAGAGGGCATTCCTATACTTGATATGGTGAAAGTTAAGCGTGCGCTTATCGGCTCAAAAAGTCGATTGATTGGTCCCAACTGCCCGGGAATTATTACACCTGAAGAATGCAAAATAGGAATTATGCCTGGCCATATCCATAAGCGTGGACACATAGGAATTATGTCTCGCTCCGGAACTTTAACTTACGAGGCAGTAGCACAAACAACCGCTGTTGGTCTTGGTCAATCCACGTGTATCGGAATTGGGGGGGATCCAATTCATGGTATGACATTTGTCGACTGTATGGAGCTCTTTTTAAAAGATAACGATACTCATGGTATTGTAGTTATTGGTGAAATAGGTGGAAACGAAGAAGAAGATGTATCACATTTTGTGAAAGCAGAAAAAACTAAAAAGCCAATCGTTGGTTTTGTAGCAGGCCAAACGGCACCTCCAGGAAGACGTATGGGACACGCTGGAGCAATCATTTCTTCCAGCGGTGGAAGTGCTGGTGCAAAACTAGAAGTTATGCGGAGTGCCGGGATTGCAATTGCTGAAACCCCTGCAGTAATTGGTAAGAAGGTATTGGAAGTAATGCATCACTAGAATTAGGGTCACAAAAACCCTATATCACCGGTCATGAATACGTTATTTGCCCATTCGATTAATAACTTCCCTCCTGGTAAATTTACTGAAGTCTGTTGGACAGTCAGATATCCACGTAGTGTGGATGTAACAAGTGCTGCACAGGCTGCACTACCGCATGATGCAGTAATGCCTGTACCTCTTTCCCAAACTCTTAAAGCTATTTCTCCAGACTTTTCAACTTGTGCAATACTAATATTAATTTTCTGAGGAAATAATGCGTGATTTTCTAGCTTTGGTCCTAAACTTTGCAATGGTATTTCATTTACACTATCAACAAAAAAAACTATGTGAGGATTACCAATATTTACTGCAACAGGATCTTTTAGCATTTCAAGCTCTATAGGTAAGTGAAGAGTGTCACACTCAGTAGACAAGGGAATTTTATGCCATTTTAGCAAAGGTTTACCCATGTTAACCTTTATGGATTTATCACCCACTTTAAAACACTCTAAAATGCGTTTGTTTACCAGCTCAATAGTGATATACTCAGTACCTTTTTCTGACATTAGCAAATATCCAACGCAACGTGCTGCATTTCCGCACATTTCAGCTTTGCTACCATCAGCATTATAGATATGCATAAAGCAATCGGCTAAACTGGAGTTTGTTATCACTATGACTTGATCGCAACCGTTTTGGTTAGCAATTTTTTTATAGTTCCAATTTAAATCATTTGCTGAACATGAGTCTATGATAACGAAGTTGTTACCAGTTCCGTGCATTTTGATAAAATTTTCAGAATTTTGGCCACTCATCATAAAAAAATATTTCTTCTATTGGTCTTCTTTTCTTCTTACTTGTTTCAGCACCCTCTTCTTCGTAACCAACCGCTATCACTGACATTACGTTAAAGTCATTGGGTATATTGAACTCTTTCACTATTTTATCTCTATCAAATCCACCCATTTGATGGGCCATTAAGTTCATAACTGCAGCTTGTAACATAAGTCCATAATTTGCTGCACCAGTATCATGACTAGCCCAAAGATTTTCTCCTTTACCTTGTTTACGGAAGTTTTTAGCACTTAAAGATATGATTAACACTTGTGCATCTTTTGCCCATTTTTGATTAGATTCATCAAGGCAATTTAGCAGCTTTTCCCATGCGCTTTGATTGTTCTGTTTGTTGCATATTACGTATCTCCAGGGTTCATCACCAAAACATGAGGGAGTCAGCCTTACAGCTTCCATTAAAATATCCATGTCTTCCTGAGATATTGCTCTTGTAGGATCGTATGAACGTCCGCTGTGTCTTGCTTTCATCAACGATAATAGATCTTGTTTACTCATCATTTTTAATTTAATAGTGCATAAATAATTCATTGTAGCACAATATAAGCAAAATTTAAATTGCAAAACCTCTCATACACATATATTACATTTAATAAGTTATTTTTATTGGGAAGGTATGTTTATAACACAATCTAGCAGCAGATCAACACTGGCTGAAATATTGTCTTGCGTTTTACTTTTATTCTTGATGGCTCAAATAAGTATACCATTGCAGCCTGTGCCTATCACATTGCAAACTTTAGGAGTAATGCTTATTGGGCTTAAATTTAACCGCAGAACAGCATTCTATTCTGTGCTTACATATCTATCACTTGGTGCAGCAGGATTGCCTGTTCTTGCAAATTTTTCTGGTGGTTATCACGCTCTCCTTGGACCAACAGGTGGATATTTAATTGGCTGTTTAGCTGCTGTTATGGTAATGAGCAAAGTAAATGAATTACTGAACTCTAAGTATAAATCATTTGTATGTAATTCTTTAAGTTGTCTGGCTGGTACAGTTGTAATCTTTATTTGTGGTGTTAGTTGGCTTGCTGTTTACTTGGGTCTGGAACAAGCAATAATGGTGGGTGTTTTACCATTTATCCTTCCTGGTTTGGTAAAAATTTTTCTACTTGTAGCGGCTTTGCAATATTTGAAAAAATGATAAAGTTTCGCCCTCATCATTTCATGTGCACCCTCGCGTTTCGGGGATATGGGTATTCTCAGGGTTTTGTAGAAAATTATAGGAAGATAGCAAGTGAAGTGGTTAGTACTCAAATCGAAGTAGTTGGTAACCTTGATAGTATCTGTAGTGCTTGTCCAAATCAGACTAAACAAGGTAAATGCACCACACAAGCTAAAGTTTTAGAGCTAGATAGAAGGCATATGGAAATTTTAGGAGTAAAAATTGGCGAGACTTTAACTTGGAATGAGGCAGTAAAAAAGATTAGAGAGAAAATGTCTTTAGAGAAATTCGAGTACGCATGTGAGGGGTGCAATTGGCAGCCATATGGAATATGTAAAAATGCCCTTTTAAATCTACAAAGGTAGTTGACAAAATGTTAAGATAAATCGAAGCATTTTTGTGGAAATAAAGCGAAATATGGAAGACAAAAGATAAATGCATTCTGAAAGGCTACACAGCATGTTCGTCCCGCTAATTAATAATATCTTTATTATTGTATGAGATAGGTAATTTAGCATTTATGAATTTGTAATGTGTTGCATATAGCTCAAAGAAATAAGGTTTACTGGTTACACGCTGCAGCCAATGCCACAACACTAGGACCTATGTTTATCTGCATGTTAATTTGCGTTGTGATTTTATGGAGGTCTTCTGTTACCTATGCTAGTGAAAATTTGGAGATACAGAAGGCCTTTGATAGTGTTGTCAAGCATATAAAAGCTGATAAAAAATATAAAGATCTTGATGTTATTGAGAGAAAAAGTGATAAATTTAACATCAAAATTGCACAGAATTCTGGCAAGAGTTTTGACATATACTCTACTTTAAAAAAAGCAAAAGATTCCTTTGAATCAGGAGATAATGAAACAGCTATTTCTCTCCTTAATCAGATCATTGCAAAGTTTCCTTATCATAAAAATGCTTTAATTGGATTGGGAAATATTTATTACGCTAATAAAGAATACAAAAAAGCTGTAGAGATTTACACAAGACTGTTAAAAGAACACCCTAGTAACCCTTACATATTAAAAAATTTTCTGACGATAATCTCACAATATGATCCTGATCTGGCGTTGAGTGAAATGTTAAAATTGTATGATATACATAAAAATTATGCTCCTTTATTAGCAAATTTAGGTCTGATCTATATGAAAAAGGAGGATTATGTAAAAGGTAAAGAGTATATGATAACTGCTATTTCCCTCGATGAAAACAATATTTTTTATACTTATAATTTAGCTGTTATTCTAGATAAACTTTCAGATTTTCAAAATGCTACAATATTCTACTTAAAGTTGTTAAACATGGCTACAACTTCGAAAGATGTGAGTGAAAAAATACCTTTATACAAAGTGACAGCAAGACTAAAATTTATAAAACTCCACAGCACGCACCCAAAGATTTCATAAAAGCTTATAGCTTACCTAAATCTAATTTATCGTATCTGTTCAAGGGAGTGGCTAATGTGCAAATATTGAAGCAAAGTGTGTGACACACAGCTGTACGAACATTTGTTTGCAAAGGTAATTTGCACAACAAATGCATAACTGTACGAACATTGTGATTTTGGCCCATCAGGAGGGTGTCATCCCAGTGCTTGACACTGGGATCCAGGAATTTTATTAAGTTGGCGAGCATAAAAATAGCTGTTTTATGTTAAAATACAACGTTTTAATGATTATGAAAAAGCTGGATTCCAGTGTCAAGCACTGGAATGACACCATTCTTTTTTCTGGATCCCAGTGTCGGCTACTTGGATGACACCATTTATTGTAAGGACTTACCTCACATTTACTCTATGATTATCTTTTTAGATCACCTTGTCTACCTATTTTGCCACTCTGCTGAACGGATACAATTTATTGCTATTTTTGTTTACAATAATAATATTGAGCTATAGAATTAGATCTAAAGGGGCAATTAGCTCAGCTGGTAGAGCATCTCGTTTACACCGAGGAGGTCGGCAGTTCAAGTCTGTCATTGCCCATTTGCTTAACTGAATGTTAGTATTATTAATTACTTCAATTAAAGTATAGAAAATGCAGGATAATATAGTACCAATCTCAATAGTAAAAGAGCTGGAAGATTCTTATCTTTCCTACGCAATGAGCGTTATCATAAGCAGGGCTATACCTGACGTGCGGGATGGATTTAAACCTGTTCATAGGCGTATATTATATGCAATGTCGAGAGCTGGATTCGATGCCGGTAAGCCATATAAAAAAGCGGCTCGTATAGTTGGGGATGTAATGGGGAAATATCACCCACATGGTGATGCAGCTATTTATGATTCCTTGGTTAGGATGGCCCAAGATTTTTCTCTTCTTTTACCACTTATTGATGGGCAAGGTAACTTTGGTTCGATAGATGGAGATCCACCAGCTTCAATGCGATACACAGAAGCAAGACTTCAAAAAGTGTCGCACTTTTTACTGAATGATATTGATGAAGATACAGTTGATTTTAGGCCAAACTACGATGGAAATGAAACAGAGCCTGTTGTGTTGCCTGCAGAGTTTCCGAATCTATTGGTAAACGGTGCAAGTGGTGTTGCAGTTGGTATGGCAACCAATATTCCTTCTCATAATCTTGGAGAAATAATAGATGCTTGTATGTTATATGTAGATAATCCTGAAGTGACTTTGGATGAGTTACTTGAAGTGATGCCAGGGCCGGATTTCCCAACTGGGGGAACAATTCTTGGCAGGTCTGGAATAAGATCAGCGTTTGCCACAGGTCGTGGATCAATTGTTGTGCAAGGCAAGACTCACATAGAAGATCTGCCACAAGATAGGCAAGCAATAGTGATTGATGAAATACCTTACCAAGTAAATAAAGTAAAATTAATTGAGAAGATAGGTGAGCTTGTAAAAGAAAAAAGAATTGATGGTATAACAGAAATTAGGGATGAGTCCGATAAGTCTGGTATTAGAGTAGTAATTGACCTCAGAAGAAATGCTGAGGCAAGTTTTATACTTAATCAAATATTGGGGCTAACTCCACTAAGAAGTAGTTTTAGTGTTAACACTTTAGTGCTCAATAACAACAGGCCTGCTTTGATGTCATTAAAAGAAATCATAGAGGCCTTTATTGATTTTAGAAAAGAAGTATTAATCAGGAGAACAGAATTTCGTCTAAGAAAAACGAGAGAAAAAGCTCATATATATATAGGGCTCTACATTGCGGTCCTCAGCATAGATGAAGTGATAAAAATCATCCGCGGTGCAAAAGATCCTGCGGAAGCAAGTAGAGAACTTTTAAATAAAGAATGGAAAACTTCGAATGAAATCAACACTATTATCGAGTTGATTTCAGATAGCGCAAGCTTTTTGAAAGATGGAGTGTATAGATTAACTGAGCTACAAATTAAGGCTATCCTTGATATGAAACTGCAGCGTTTAACAGGCCTTGAAAAAGACAAATTAGAAGCTGAGCTAAGTTCAATGATCAACCTGATAAAAGAATATATCGCTTTTCTTGGCTCAGGAGAGAAGTTGATGAAAGAAATAAAAAACAATCTACAAGAAATAAAGAACAGATTTGCTGTGCCGCGAAAAACTTCAATAGAGGAATCAGATACGGACATTGAAGCTGAAGATCTAATTCCACAAGAGGATATGGTGATAACCGTAACTATGAATGGTTATATCAAGCGTGTGAAGCTTTCTCACTACAGAACTCAGCGTCGTGGTGGAAAAGGAAAGCTAGGACAGGGATTAAAAGAAGAAGACGTAATTACAGAATTATTTGTGACAAATACTCACACTAGCGTTTTGTTCTTCTCTAACATTGGTCGAGTTTATAGATTAAAAGTTTATAAGTTACCTCTTGCAGAGCCAACTGCACGTGGAAGAGCGCTTGTTAATATATTCCCTCTTGCTGAAGGTGAAACTATAACTAATATCATGCCGTTACCAAGTGAAAATGACGAAAATCAAAACATAGTTTTTACTACTGCCTATGGAAACATAAGGCGTAACTCTTTAGCGGACTTTCACTATATTCCAAGCAATGGAAAAATAGCAATAAAGCTCGATGAAGGAGACAAATTAATATCGGTTAAAGTATGCAATGAAATTGATCATGTTTTTCTTTCAACAAGATTCGGCAAAAGTATCAGATTTGTTGTAAGTGATGTGCGTCAATTTAAGAGTCGCAATTCAGATGGCGTAAGAGGTATCAAACTTGCAAAGAATGACAGCGTGATATCCATGACCATATTAAATGGGATAGGTGTAGCAACAGAAACAAAAGAACTTTACTTAAAAGTTCCACTTGCAAAAAGACTGGGAACTGCAATTAATAACTCCATTGATTCTAAATTGGAAAAGACTTTGAATGATTTAGGAATAGATAACGAATTATTCTTAAAACTTGCAGTGAATGAGGAGTTTATATTAACTATTACCGAAAATGGCTTTGGTAAAAGAACTTCTGCGTATGAGTATAGAATAACTAACAGGGGTGGTGTTGGTATCACCAATATTCTTACTACTAGCAGAAACGGTAATGTTGTTGCTAGTTTTCCAGTTGAGCAGGGTGATAATATAATGCTTATTACAGATAAAGGAAAGTTAATTCGTATTTCAGTAAATGATATCAGAATTGCAGGACGTAGCACTCAAGGAGTCACTCTGTTTAAAACAGAGAGTAGAGAAAAAGTGGTGTCAGTAGCGAAAATTGAAGATCCTGATTCCACTGAAGATAGTATTTCTGAAGTTGAAAACTCTATCTCTTCTCAACTGTAGTACAGATTAAACAAAAAGCGCAAGTTTTTGTTGATTAATACGCAGTATTTAATTTAAAATATATACTTATGGCTGAGTAAAGATCAATGGACAAAAAATTGACTAAAAATAAAAAACCACTGGCAAACAAAGAGGATAAAAAAACACCTCCCGTTAAAGATCTTACTAAAAATAAGAGTAGGAGAGATTTTATAACATTAACTACATGCGCTATGGCAGGTATAGGAGCTGTAAGTGGGCTTTGGCCACTGGTTAAATCTATGAATCCTTCTGCTGAAGTTCTAGCAACTTCCACAGTGGAAGTGAATTTGTCTGGAATTCAGGAAGGACACGGAGTAAAAGTAAAGTGGCAAGGTAAACCAGTATTCATTCGTAGACGCACAAAGCAAGAAATTGAGGCTGCAAGAGCTGTGAATGTGAAGAGCTTGAGGGATCCTCAATTAGATGAGCAGAGAGTATACGAAGGAAAAGACGAATGGTTAATCATGATCGGAATATGTACACATCTTGGGTGTGTACCGGTTGACCACGCTACAAGAGATGGTAATGGTTGGTTCTGTCCTTGCCACGGTTCATATTATGACACATCAGGCCGAGTGATTGGGGGTCCTGCACCAAAAAATATGGTTGTACCTGACTATTTTTTTCCCAGTGAGAATGTTGTAGTAATTGGCAAGAAGGCTTAACGGAACTCGTTAAAAAAAACTCACAGGATCAACATCTATTATCACTGCAATACTCGAATTCAAGTTACAATTTTTAATCCAATATTTCAGCTTTTTTTGTATAGATAAACTGTGTTTATTGTGTATTTTTAATAATACCCTATACCGATACTTATTATTTAAAAAATTTATTGCTGCTGGTGATGGGCCAAGAATTTCAAATTCCTTTTTGTCTGCACTGACATTTTTTTCCTGGATACAAGTAGTTGAGCTACTTGGATGACAAAGAAGAGATTTTACTATTTCATTCGCTGCTTTTTGTGTTGCAATCCGATTCTTACCACAAATGATAAGCGCTATTAATCTGCTAAATGGTGGCATTTTGGCTTCACGTCTTGACTTAAGTTCGATTTCATAAAATGAGTCTCTTTTTTGATGCAGCAATGCTTTTATTATTGAACTTTCAGGATTATTAGTTTGCACTATTACCATTCCTTTTTCATTAAACCTTCCTGATCTGCCTGCAACTTGGTGCAATAATTGATACGTCTTTTCCGCTGCTCTTAAATCAGAATTTTCGAGGCTCAAATCTGCATTTATTACTCCAACCAAAGTTAATTTGGGAAAATTGTGCCCCTTAGCAATTATCTGTGTGCCGATTATAATGTTCACCTCTTCCTTTAACACTAAATCAATGATGTTACTAACCGACTTCTGATCGCTGCTTATCATCGCAGTTTTTGCGTTTGGTATTAATTTCACCATTTCTTCAAGTAACCTTTCAATTCCTATGCCGTAGAGGGACAATGGCTGTTCACTTTGGCAATTAGAGCATTTTTCTGGAAGTTTCAATTGATAAGAGCAGTGGTGGCACAAAAGAGCATTTTTTTTCTTGTGATATGTAAGCCAAACAGCACAATTTAAGCAGGAAATTTTATATCCACACTTTTTACAAATTGCCAGTTGTGCATACCCTCTGCGGTTTAGAAAAAGCATAACCTGCTGTTTTTTCTCTATGGTTTGTTTGATGCTTTCAAAAAGCTCAGAGGAGATCCATTGCTTGTTGTTCCTCATATCTACTACTTTAATGAGTGGCAATTCTGCACCACCAAATCGCTTAGTTAGCTTTACATGATTGTAATTCCCGTTTTTAACATGATGAATCGTTTCAAGCAGTGGAGTAGCTGATGATAAAATAATCGGAATATTTTCAAATTTGGCTAAGATTATCGCCATATCTCGAGCATTATATATAATTCCCTGTTCTTGTTTAAAAGATGAGTCGTGCTCTTCATCAACGATAATCAATTTTAGGTTTTTATAAGGCAAAAAAAGCGCTGACCGTGCACCAATAATTATCTGCGCATTTCCATTTGCTATATTGAGCCAATTATTCCGGCGAGTTTTTGGAGTGAGCCCTGAGTGCCATTCAACTAAGTTTTTTGATATCTGACCGCGAACACGATTTACCAATTGTGAAGTTAAAACAATTTCAGGTAGGAGGATTAAAATTTGTGTATTACCTTCTCCTGATGTCATTTCAACATATTCTGGTGTCATACTAGTACGTGGCAAAGACGGTATGCTAAATGTTACAGTGGGTTTTGCCTTGAGTATAAAGGTGTCATTCCAGTGCTTGACACTGGAATCCAGGAATTTTGATTGTAAATTAGGTATTGGTTTTAAGTTAAAATAAACATTTGTAATGAGGTTATATGAAAAACTGGATCCCAGTGTCAGGCTACTCGGATAACACCCTCTTGGTAGACCCAAATTACAATGTTCGTACAGTTGTGTCTCTGGGCACTGGGATGGTAAAGTCTGAGCAGCATTTGGAACGGCAGTGTAATTCTTAATCAATTGTGCAATCACAGAGAGATAAACTTCGGTTTTTCCAGATCCTGTCTCACCGTCAAGCAAAGTCACTGAATACTCGTTCAAATTGCTTATTATTTTATCACTAGCTATCTGCTGTTCAGGGCTTAATTGGCAACTTATTTCACTTGTTTCCTGCTTTTGTTCAACACAAACCAATTTATCTATGTGATTTACTTTTAACACTCCTCCCATTATCACTTTGGCAAGCATACCAATAGGTATTAAATTGTATTGTGCAACCCACTCTGCAAATGCAATCAATTTTGGTCTAATATTTGGTAAATCGATTTTTTGCTCAATAAATTTTAATTCTCGGTTACTTTTATCACTGTATTTCCAAACTATTCCGATTAAGCGTTTTTTGCCAAATGGCACCACTACGTAATCTCCAAGTAAAATCTCAGTATTTTCCTCAATTGCATATGAAAATAACTGATCAATTGGAAGTGATAGTAATACGTCAACTGTTTTTGCCATAGTGATTGAGTTTAACATTGTTTTAAAGAGCTTGTAACTTTATTAAGCCTGGCAATATAGATGAATCGGTACAGAGAAAATCTTAACGTTTAACACATTTTTCATATTACAGACCGTATGATTGATAAATAAAATGATTTATAGAATTTGTGGAGGCTACCAATGGTCAACGACAAGATTACTTTGAACTTTGAAATAGAAAAAGGCGAACCTATAGATCGATACTACTTTTCTGCACATATAAAGCTTACAGATGAAAGCAAAAATCTTTTGCGGGAGAAGCTTGGCAGTACAATTCAATTCGATAATCTAGATGATCACTTCAATCTTAACCATGAGAATTTTTATATCTACTACAACAAATATAGTGAGCACAATGGTAGAAGTGAGCTACACGTTAGGGATGATAACGGTAAATATTTAACCTCCAATCTTCCACTTAATTACTATGGATTCTCAATGGAACTATCACCTGACGGAGCGTCAATTGCAGATTATGGTTTTTATCCTCTGTATGCAATCTATAACCCAAATCACTATAATAAAGCAAAGGAAAAAGTATTTGATGATCACGGTGAATTGTCACCAATTGCATCAAATGTGTTAGATAATTTTTTAAGCAACACAAATAGCTTAACCACACAAGATATATTACAAAATGTATTCTCACAACTGCAGAAGAAAGCTGATGAAGAAGCAGAAAGATTGGCAAGAGAAAGAGAAGCAGAAAGACAAAGGGAGGAAGAGTTAAATGAAAAGAACGAGGAGTTAAAAGAACTTGTAGAAAAGGATGAGATTAAAATATTCAAAGTGGTAAAAGGTAATGATTTAGGTAATGGGCATTCAGCAGTAGTTTTACAACTTGATGGGGAAGAAGGTGACAAGATACCTCTCGACTCTAGTAAATACTACATAGCAGAGTATAGACACCACCCAGAATGGGAAGGCGATGAATATTTAAATTTTGTTAGCCCTGATAGTGATATGCTGGTTAATTATGAAAACTTATTTTTTGTGCTCAATCAAAGCTCCTACTCAGACTTTGAAAGTGGGTTTTATTCAGAAAACAGAACCGATCCCCATAATTATGCTAAATATTCAAAGGAACCATATTTGAGTGGTGACCAGCTATCTGAAAAATTATCTAATGAATTGGAGGAAGATAGCAATCAGATAGGTACTGAATTTACAATTGATGATGAGCAAGTAGACGAAGAAGTTGTGGTAGAGAGTGAAGCCAAGTCTGGGGAGAAAGGAACGGTTGGTGAGGATAACGCAAAAAATACTATACAGGAAGAAGAATCTAACTATATAGATCAAATGCAAGCGGATGATAGCAGCAGTTATAAACCAGCTTTGCAAAGCAATCGTGATGATTATGCTGATACGAAAAAAGCTCTGCAGGAAAAATTGCATGGAGATGAAATACACAAGCAAAGTAATGAGAAAGCTCAAAAAGATATAGAAGTAAAAAAAGTAACTGTGGAAACTGACAGTAGCAGTAATAAGACTGAAAAACAAACAAAACCAACAGAAGATGAACAAGAAACTGTTATGGCAAGTGTGATAGAAAATATGGATAAAAATTCTGATATTGAAGCAGAAACTTCTAACAGTGTTGCAAATTCACAACATCCCTTAAAAATAAAGACAGGAAGTTCTCTTGAAGTGGGAAAGTATAAGGTGGAGCTGCAAGTGACATATGATGATGTAAAGAATTTTTATGATACCGTACGTGGTAAATATCATGCTGGCGATGGATATAACTACGAACAAGTAATGGTTTTATATAATGAAATTGTTAGGCCCGCTCACAATCATCATTACGAGCTGTTTACTCTTGATGAAGCACATGTTGCTAATGATCACCTGTTTATCAAGGGTCAGGATTTTGGAACTCTAAATGATTTTAATGAGATGTTCTATAAAAGTGATGAGTTAATGTGATGTAAAAAGCAAGATTCAATCTGGTGAACGAGAGTTAGAGGTTGTCCGGAAACAAGTAAAAGGCTATAATATCTGAAATTTTAGTACGGGG
>NODE_2_length_46646_cov_183.503209
TGTTGAGAAAATGTTAAGAGTAGCTAAAGAAAACGGTATTCTGAAAGACATTCTTAACACAACAATAACCATAAAACATAAAAATAATCAAAAAGTAACTGATAAGTTACTTGCCGCATTACATGATCGCAAAGTTATTCAAGAAATTTTAGACATAGCTAGAGAAAACGATATTCTGAAAGACATTCTTAATGCAACAATAACTATAAAATATCCAGATAGTGAAGAAAAAATCTACACACCACTTACTTATACAATATCATGTAAAAGCAACGAAGCTTTTAATACAACAAGAGCTATAAATCAAGATGGTCAGGAAAAAACTCACATCCCATTTCCTACCGTTTCCGTACTTGATGAAAGAGAAACTGAATTAAAATTAAAAGAAAAAAGACAAAGTAGAAGAGATGAGGGATTAAATTTTAACAATGGTAGTAGTGACAAAAATGTTGAAATAAAAGTTAATGGGGATATCTTGTTGCAGCATAGTAGTGGAACTAAAAATGAAATAAATCATACTGCTGTACGTAATGATGTAGGGGGGGTAAAGCCTCTAATAGAAAGTAGAGTAAATGTTAAAGTACAGAATATAAATGCAGTGATTGCAACTTCTGTGACATTTAAAATGATTGCAACTTCTGTGACACTTGAGTTGGTAGCTAGTAAAATAACATGTGTACTGTCAAAACCCACCACTAAATTGGAAGAAGTAGCTATAACATATTTTCAAGGTTTAGCACTATATTTGTGAAACTTAATTTATATGTGCTAAACAAGATGCTGATTAGTTTTATAGCTAACCCAAGAAAGGTTTCCCTACGTCATACCGCCGCGGTATCTCTAGATCCCGCTAACAAGTAGCGGGATGACGATTGTCGTTTAGCCATAAATATTTAAGAAATTTACCAAATGAAAAAAAAGGCAAAAGAAGCCCTGGGGTTATTATCTGCTTTAAAATATTGGCGTTTTTTATGTTTTAAACGCTTGACAAGCAAGATTTAGCTGCTTTTAATTGCAACTAACCTACGCTGCAAATGTTTAAGAAATTTACCAAGCAGAAAAAAAGACAAAGAATCCCCGAGTTAGCTAGTCTTTTACTATCTCTGTCGAGTATTGGCATTTTTTGATGTCTTGTAACGCTTTATAAGCGCGTTCAGCTTATTTAGATAAAAATCTAGATGTAGATGAAGTTTTGTAAAGACATACAGTATCTATATACTGCAAAAAATTGAACATAAGACGCCGATACATTAAGTAATCCTTACCTTTTAATCTGCAGATTGGCGAAAGCAAATACAATAGCTTCAGTTTCATGATAAGGGGGCTGGCGGAGTTTGTCAAGGAAGTTTTTCGTTTCTGTGAACCACCTGCTAACCGACAGCTAACATTAACTACCGATATCGTATCTGAAGAAGCCCCCTGGCCATTCTAAAAAATTTAATGCTGAGTACACCTTACTTTTGGCTTCCTCTATAGTGCTCCCTTCTGCTACTATATTTAGCACTCTTCCGCCATCGGAAACTAAGTTACCACTTTCATCCAATTTAGTACCAGCATGAAACACCAACACACCAGGAATGCTTTCAATCTTATCTAATCCTTTAATTACTTCTCCCTTTTGATAATCACCAGGATAGCCTTTACTTGCAACAACTACACAAACTGTAGATTTGTTGTTAAGTTCCACCATTTTGACATTTAACTTTCCTTCTGCAACTGACAACATCAATTTTAACAAATCGCAATTTGAATCAAATCTAGGTAATATAGATTGCGTTTCTGGATCACCGAATCTAACGTTATACTCGAGAAGTTTTGGGCTATCTTTGCAAATCATTAAACCAGCAAAGAGTACTCCTTTATAAGACGTACCCATGTTAACCAATGCTTGAGCTGTAGGGTATATTATTTTTTGGATAATTTTTTGCTCCATGTCCTTACTTATAATTGAAGGTGATGAGTACGACCCCATACCTCCAGTATTTTGGCTTTCATTACTTTCATCAACTCTCTTATAATCTTTTGCACACCCAAGAGTTACTACTTTCAACCCATCAATAAGAGCAAAAAAACTTACTTCTTCTCCAACTAAAAACTCTTCTATGATTATTTCTTCACCTGATTCACCAAATTTTTTCTCCACTAGCATTGAATTTATTGCTGAAAAAGCTTCGCTTTCTGTATTACATATAACCACCCCTTTTCCTGCTGCAATTCCATTTGCTTTCACTACAAGTGGAAACTTTATTTTATTGCTACGTACAAAATCTTTAGCTAACCCTTCATCAACAAAACACTCGTACTTGGCAGTTGGTATACCATATCGTTTACATAGTCCCTTGGTGAAAGACTTCGATCCCTCAAGTTTTGCAGTTGCTTGACTTGGAGCAAAAACATTTATTCCCTCTGCAACTAAATCATCAGCAAGCCCATCAATTATTGGTTGTTCTGGACCAATAACAACCAACTCTATATTTTCTCTCTTGCAAAATTGTGTAACATCCACTGAATTTTGAATATTTACATCCACAAGAGCCCCAAGATCTTTCATAGCTTGGCGACCAGGAGTTACATATAACTCAGTCAAGATAGGAGATTTTTTTAGAGCCCAAAGTAGAGCATGCTCACGCCCACCAGAACCTATAACCAGAACCTTCATCTTTATTTCCTCGCTTTTCTATATGTCAAAATTATTATTTGCTTATAACAGTATCATTACTCATGTATTTTTGCAACACGTTTGGTATTGCAATCGACCCGTCAGAATTTTGATAATTCTCCATTATGGCAATAATCGTTCTTCCTATAGCTAAAGCTGAGCCGTTTAAAGTGTGAACATATTTTTTTATCTTTTTATCAGTTTCTGAAGAGTATTTAGCGTTCATCCTTCTTGCTTGAAATGCACCACAATTTGAGCAGCTTGATATTTCTCTATATTTATTTTGCCCAGGTAACCATACCTCTATGTCATAAGTCCTTTGTGCAGCAAAACCCATATCGCCACTGCAAAGCAGCATTACTCTGTATGGCAATTCTAATTTTTTTAATATCTCTTCAGCAACACTCGTCATACGCTCAAGCTCATCATTTGATTGGTCTTCAGTTGTAATACTCACCAATTCCACTTTACCAAATTGGTGTTGCCTTATCATGCCTCTCGTGTCTCGCCCTGCGCTGCCTGCTTCTTTACGAAAACACTCTGAATACGCAGTAAAGCGAATAGGCAGTTCTTTTTCTTCCATTATTTTGTCAGCAACTAAATTTGTTAAAAACACTTCACTTGTGGGAATCAACCTCAATTCGTCGGTAGTTAAATACGAATCGTCAGAAAATTTCGGTAGCTGACCAACATTATACATAGCTTCGTTTTTCACCAAAGCCGGGTGGTACACCTCAGTATAGCCAAATTCATTAACATGCATTTCAAGCATACAATTTATTAGCGCTCGTCCAAGCTTAGCTAACTGTCCTTTTAATATCGTAAATCTTGATCCGGAAATTCTCGCCGCTTGTTCGAAGTCTATTAAACCTAATTTTTCTCCGAGTTCATAATGAGATTCTGGTACAAAATCAAACTGTCTTTTTCCTCCATATCTTCTCACCTCTAAATTAGAGTTCTCATCTGCGCCTATTGGCACATCTTGCGCAGGAATATTCGGCAAGTTAGATAAAACATTCACTAACTTATCCTTTTCTGCTTGTTCTTTTAAGCTGATTGCCTCTATCTCATTTGTGATGCTTTTTGACAACTCTATTTGCTCTTCACAGGGGCTCTTGCTCATTTTAAGCTTTTTTATTTCCTCTGTAATTTCATTGCGCTGCCTATTCAAATCCTGCAGTTTAGTGGTTAATGATCTTTTCTCGTGATCGATTTCTAATATCTCTTCCGCAGTAGATTCTCTAATTCCCCTGCTTTTCATTGCCTTTTCAAATCCTTCAGGGTTTTTGCGTATATATTCTATATCGTGCATATATTGTGCTATTACTAACATTGTTACTGTACTCCAAAAGCTCTTAATATTCAATATATTCTCATACTACTAAAATTATTATGGTTGATTTTTTTGTTAGAATTTGTTAAAATTTAATTAACTTAGCGTTCATAGGGTGTAGTATGTTGGGTATTACAAAAAATAATCAGAAAGAGAGCACTGACTTTGCTGGTGAGAAATTCGTTATCTACGCTACTTGTGTATGCCTAGCAGCCACATTCGCTGCTGGCTGTTTAGGGGCGGTAATAGGATCCCCTCTATTGACCTTTCCACTTGCTATGCTCATCTCTAACCCCGTAGTTTGGGTTTTAATGGGAATAATTCTTACAGTAGCATACAAAATGGTTGTTGAACCTTTATTTTACTTAGCGAAGAACTATATTAATGGAAAAAGAGCTTCAAAGGGGGAAAAGAGTGAAGAAAAAGATACAGAACTACAAGATTTGCAAGGCAAGACTCCAGAAAAGCAAGCAAGACCGAAAACTCCTGATAGGGATAGTGGTATTTTTGACTGCAAAGAAAATAAGGATTCTTTTGTATATAAGACAAATAAAAAAGAAGATTATAAATTTTGGTTAAGTAATTTTGATATTGCAGAGATTGCAAAAAGTTACTATGGATGGATGCCATATCGTAAAAAAGGTCACAGGGAATTTTCCAAAGGAGTGTTCTTTTCTTGCCTCGATAATCTTACATCTTTTCTGGGGAACCGATTGCAAGAATATAAAGATAAAGTAAAAGGGGATAACAATTTAGTATTATCTTCAATTCTTAACTTAAATAACAATCATTGGGTAACATTGGTTATTTCTCATGATGAAAAGAGTAAAAAGTTTAGAGCATATTATTGCGATTCATTTGGTGAACCATTACCAGAAGAGGTATCAAGTGCGCTACAGAAAACTCTAGGAATAGACAATAGTAGTATTAGAAACTCAAAAGCTAAACAACAAGATGATAAGTATAATTGTGGAATATTTGCCTTAGAGAATGCTAAGAAAATTACAGATATGCTGAAAGCAGGCAAATCGTTTGATGAAATTGATGATCAGCTAAAATATGAACTTAGTTCAGAGCAATTAATAGAGAAGAGAAAAGAATTTGCAAAAGCGTTGAAAAAGGATGAACAAAGCAGGGCTGGCACGCCAAGCCCTGTATTAGGTGGTCCAGGAAATATAAGTCGTAAAGATAGCGGAGTAAGTTTAGATTCAGTAGAAAGTAAGCAAACAAAAATTGTTCAATATAATACTACAGGTGATGGCAACTGCTTTTTCCATGCGGTATTTGGTGATAATAGCTCTGGTCAATATAAAACTGAAAAAGCACAAGATATGAGAATGGGATGGCACAAATTTTTAAGTCAATTTAACTCTTTGAATGATCCAAGGATGCCTGAGTTATTGAAGGGACAGATGCAGAAAGTTTTTGGTGCATTCTTAGAAAATCCAAATCATTTGATTGGTATGTCGGACTCAATAAAAGATTTGGTTCAGCATACAAACAGACGGGTAGAGAAGATCAAAAAAAAGACTAATAAATTAATAAAAAAGTTATGTTGTCTTACAACATTAAAAGAAAATGAAGTTATAGGTGATTTAAGAAGCATTAGTGCTAGTAATCTCAATATTAGTGAAAGAAAATATGATAGAAATTATAATAGTGATACTGCAGCAAATTCTTTTCTCAATGGCAAATCCATTTATAGATCTTATCTAGAGGCAATCAGCAGCCAAAGTTACCATGTTTTCATAGAAGAAATTTCTATCTTAGCTTCGCTGGCTAATATTGAAATTGACGTCTACTATAAAAATAATGGTAATGATGTAAATACATTGTTTCTGCCAAATGCGGGAATGATAAATGAAGGTTATCAGCAGAACAACGAGCTATGGGGAAATAAAGAACAAGAAACGGTATACTTGGCACCTGGTCATTATGAGAGAGCTGAGATAGTAGAGGTAGAGCCTTCTCTTATGGAAAAAGTAAGTTCGGCTATACAAAGTGTTGTAACAGTATGTGTAAATGCGCTAGGTTTGAACACATAGAATATATGTCCCTACAAGTAGGAAATTTGACAATTGATTCTCCAGTTATTTTAGCTCCAATGTCTGGAGTGACTGATTATCCGTTTAGAAGTATTGTGAAGAAACTTGGTGCAAGTTTGTTAGTTTCAGAGATGATCGCAAGCAGAGCTATGATTATGCAAACTCGCCAGAGTTTGCAAAAAGCAAAAGTCGATGCATTAACTGCTGTGCAGCTTGCTGGGTGTGAGCCAGATGTTATGGCGGAGGCTGCAAAATTAAACGAGGACATGGGAGCAAAAATTATAGACATAAACTTTGGTTGCCCTGTTAAAAAAGTTGTAAACGGTTATGCAGGATCAGCGCTAATGCGTGATGAGAAAAAAGCCGCTGAGATAATTGAAGCTGTGGTCAAAGCAGTGAATATGCCAGTTACGGTGAAAATGCGCACTGGATGGAACGATGAAAATCGCAATGCCCCGAGACTTGCGAAAATTGCCGAAGACTTAGGAGCAAAAATGATCACTGTGCATGGAAGAACAAGAGCGCAGCTTTATAATGGTCAAGCAGATTGGAAATTCGTTAGAAATGTTAAAGAGCAAGTGAAAATTCCAGTTATAGTAAATGGCGATATTAAAAATTTAAATGATATTCAGAATGCTCTCAAAGAATCTGGAGCAGACGGAGTGATGATAGGTCGTGGTGCCTACGGTAAACCTTGGCTGATTAATCAAGCAATGAACTTTCTCAGTGGAAGTGAAACTTCTGAGCCAACAGCTTCAGAGAGATTAAGCATCATACTCGAGCATTACGACAATATTCTTGAGTACTATGGAAATGACACAGGAATAAAGATGGCCCGCAAACACATAGGTTGGTACAGTAGCGGGCTTCAAGGCTCATCTGAATTTCGTGTGAGAGTAAATAACATGACAGATAGCACAGAAGTGAAAGAAAATATTATTGGCTTTTTTGGTCAAGAGACACACTAGCTGTACTCAATTCGACTGATCGTATGCCACTACGCTCTCTTCCTCACCAGAGTGTAAATGACAACCATTATCCATCAACCATTCCTCGTCATAAGTTTCAATATCAAAATATTTTTCATATTTATCCACATTATCACAAAGTGAAAGTGCTCTGATCTTATTCATAATCAAACCTGTACCAGCAGGAATTAATCTTCCTACTATAACATTTTCTTTTAATCCACTTAAAGGATCACTCTTCCCGCAGAATGCTGCTTCTGTAAGTACTTTTGTTGTCTCTTGGAAAGAGGCAGCAGAAATAAAGGAGCTAGTTTCAAGACTTGCCCTAGTAATCCCCTGCAGAATAGGAAGATAATGAGTAGACCGTTTGCCAGAGTTACTCATAGCATCATTTTCCCTATCAACTTCCAGCTTGTCAATGCTTTCGCCAACCAAGTACATAGTATCACCAGGATCAGTAATTTCCACTTTTTGTAGCATTTGTTTTAAGATCACCTCTAAATGCTTATTGTCTATACGAACACCCTGCAATCTATAAACTTGCTGTATTTCAGAAATCATATAGTGCGCTAAAGCTTCTAACCCAAGCACACGTAAAATATCATGGAGATCAGGGTCACCATCCATCAATAGATCACCTTTACGTACAAAATCACCTTCATTGACTATTACATGCTTACTTCTTGATACCAAATATTCAACTGGAGAAATTTGTTCATCTACAGGTTTAATTAATATACTGCGTTTTCCTCTACGGTCTTTTTCAGAAAACGCTACATAGCCATCTATCTCACTAACAATAGCATGCTCTTTAGGACGACGTGCTTCAAATAACTCTATAACCCTCGGTAAACCACCAGTAATATCACGAGTTTTAACTGACTCTCTTGGTGTTCTTGTAATAACATCACCTGCATGAACCTTCTGGCCATCTTGTACATTGAGCACTGCACCGATTGGTATAAAATAACATGCTTCAACGCCACTTGCGAGTGTCATTACTTTACCATTATCGTCAAGCAGCACAATACGAGGACGTAAATTAGCTCCACCAGAATGCAATTTCCAGTCTTTTACTACTTTGCTTGATATTCCTGTAGATTCATCCATCACTTCAGTGATCGAAATTCCATCTTTTAAGTCCTGATAAGACACTGTACCAGTCTTCTCCGTGATAATAGGCAATGTATAAGGATCCCATTCCGCAACTTTATCGCCAATTTTTACTGACCCACTCTCATCTACATAAAGCTTAGCGCCGTAAGGTACACTGTGCTTCAACTTCTCACTACCAAGGCTATCAATCAACACGACTTCACAGGAACGGCTTATCACAATTTTATTTCCGTTTCTATCTATAATTATATTACTATTGTTTAACTTTATTTTAGCATTAATAGAAGCTATAATATTCGAGGATTCAACGCCTCTAGTCATTACTCCACCTATATGAAAAGTACGCATCGTTAACTGAGTACCTGGCTCTCCAACAGATTGAGCAGCTATAACACCAACTGCTTCACCTATTGAAACAATTTTACCAGTTGCAAGGTCTCTTCCATAACATAAAGAACATACACCAGGACTTATTTCACAAGTTAAAGGCGATCTAATTTTTACAACATCAAGACCTGCAATGCTGATTTGCTTTACTTTATCCTCATCAATTAATTCCCCTGCTTTTACTAATAATTCTTTTGTCACTGGGTTATATATATCATTTGCAGCTGTTCTACCCAGCACAACACTCTCTAGAGATGCAACTATAGTACTTCCTTCAACTGTAGCTCTCACAACAAGACCATTTTTTGTTTTACAGTCATGCTTTGTAACTATGCAATTTTGAGATACATCAACTAAACGACGAGTTAAGTATCCAGAGTTTGCAGTTTTAAGTGCAGTGTCAGCTAAACCTTTACGCGCACCGTGAGTAGAATTAAAGTATTCAAATACGTTCAATCCTTCACGGAAATTAGAAATTATAGGTGTTTCTATAATCTCACCAGAAGGTTTGGTCATGAGCCCTCGCATTCCTGCTAGCTGTTTCATCTGTGAAGTAGAACCCCTTGCACCAGAGTTAACCATCATATACACTGAGTTGTACTTACTATTTCCATCATATATAGATATTGCTTTTAACATATCATTAGCTATCATATCCGTACACTTAGACCATTCATCTATAACCTTGTTATACCTCTCACTTCTAGTTATTAGCCCATCTTGATATTGCATAGAGAATTTCTTAATTTCACCCCTCGCGTGATCAACATGTGTAGCTTTAGTTTCAGGTATAACCATATCACAACGACCAAAAGAGACACCAGAAAATGTGGCATACTCAAAGCCAAGTACCATTAATTTATCAGAAAATGCCACTGTAGCACTTTGACCACAGTTACGATATACCAAATCAACTATACCAGTTATTTCCTTGACTGTTAATATCTGATTTATTAGATCGAAGCCTAGATTCTCATGCTTAGGAAAAATTTGCCATAATATTAAACGGCCAGGAGTTGTACAAACAGTTTTATAGTGAGTTTCACCGCTGCTATTAATATACTCCATCCTATACTTTATACTAGAATGAATATGTAAAGTACCATCACTCAAGGAATGCTCAACTTCACAAAAAGCACCAAAAGATGGTAAATTATCTTCCTTAGGTTCTTGTAAAGTCAGATAATATATACCAAGTACTATATCTTTACTAGGAACTATAATCGGTCTGCCATTAGAAGGACTTAAAACGTTATTAGTGGACATCATCAACACCCTAGCTTCAAGCTGAGCTTCCAATGAAATTGGCACATGCACTGCCATTTGATCACCATCAAAATCAGCATTAAACGCCGTACAGACAAGCGGATGAAGCTGTATTGCTTTGCCTTCAATAAGGATTGGCTCAAAAGCCTGAATACCAAGTCTATGTAGCGTAGGCGCTCTATTCAACAAAACAGGATGCTCTTTTATTACCTCTTCAAGCATATCCCAAACTTCTGGTTTTTCTGCTCTTATCAACTTACTAGCAAACTTAATAGTTGGAGCCATACCATACATCTTAAGCTTTGAGTAAACAAAAGGTTTGAATAGTTCAAGAGCCATTCTTTTTGGTAATCCACACTGATTTAGTTTCAAAGTTGGACCAACAACTATTACAGAACGTCCAGAGTAGTCTACCCTTTTTCCTAAGAGGTTCTGGCGAAAACGACCCTGTTTTCCTTTTAACATATCACTAATGGACTTTTTATATCCAACAGCACCAGCTTTATTTACCAAAGTATTACGACGACTATTATCAAAAAGAGAATCAACTGCTTCTTGTAACATCCTTTTTTCATTACGAATCATAATCTCAGGAGGATTTAAGCTCAACAATTTCCTCAACCTGTTATTTCTATTAATAATAGTCCTATAATGATGATTCAGATCAGAAACTGCAGGACGACCACTCTCAAGCGATACCAAAGGACGCAAATCAGGTGGTAAAATAGGTATAGTTGTAAGTATCATCCACTCAGGCCTATTTCCAGATTTAATGAAGTTTTCAACAATACGCAATCTCTTTATAATTTTCTTTCTTCTTATCTCAGAAGCAACAGATTCTAATTCTAGTCTTAAATCCTTCCTAATTTCATGTAAATCAAGGCGCGTTAGCAACTCTCTTATAGCTTCAACACCTTGCATAGCTACAAAACTATCGATCCCATAGCTATCTTTAGCTTCATTATAAGCTTTTTCACTAATAATCTCACCTTTTTCAAAAGGCGAAACAAGAGGATCTATTACGATATAATTATCGCTATATAAAATATTCTCAATATCTCTGAGAGACATATCTAATAATGCTCCAATTCTTGAAGGAAGCGATTTCAAAAACCATATATGAGCAACAGGAGATGCAAGCTCTATATGACCCATCCTTTCTCTTCTTACTTTAGAAGATGTAACTTCTACTCCGCATTTTTCGCATATGCGACCTCTGTGTCTTCTTTTTTTGTATTTTCCACATAAACATTCATCGTCATTGACAGGGCCAAAAACCTTAGGGCAAAATAATCCACCTTTCTCAACTTTGAACGTACGATAATTTGCAGTTGAAACATCTTCTATCTCACCACAAGATATACGCTTAATACTTTCAGGGCTAGCAATCGATATGCTAACCTCATTAAAAGGTTGTGCAATGTTAGTGTGAGATATATCTTCAATCACTACATCATTTTGCTTTAAATCTACATTTAAACATAAAGAACGTAGTTCTTTTATCATCACATTAAAGGATTCAGGAATTCCACATTCAAAATTACTGTCACCTTTTATTATCGATTCATAAATCTTAACTCTACCATTAATATCATCAGACTTCACAGTTAACATTTCCTGCAAAGTATAAGCAGCACCATAGGCTTGTAATGCCCAACATTCCATTTCACCAAAACGCTGACCACCAAAATGAGATTTTCCTCCAAGAGGTTGTTGAGTAACCAAACTATAAGGCCCTACTGAACGCGCATGAATTTTACCATCAACCAAGTGGTGCAACTTAAGCATGTACATGTAACCAACTGTAACCTTGCGGTCGAATTTTTCACCACTGCAACCGTCATATAATACAGCTTGTCCAGAGTTATCTAAACCAGCAAGTTCAAATAATTTTGCTATTTGTTCATCTTTTGGACCCTCAAATACAGGTGCAGCAACAGGAACGCCATCACGTAATTTGCGTGCAAATTCAATGAGATTATTATCACTAATATTACGAATATCATTACAGATAGATACGTTACTGCCATAGCTATAAACCTCAATCAGGAAGTTACGTAAATTGCTGTATGAACTTTTACAAGAGTTCAAATAGTTCTCTACTAACTCATTCAACTCGTCATTTAGTGCATTCTTATTAGGTGTATTTAAAACAGAAGCCGTTATTTCATCATCATCAATATTTTCAATTTTTTTATTATCAAGGTATGCTACTGCAAATTGTGTAAAATTATCATCGTTAAGGGACCTAATTCCCTTGCAAAAAGCACTTTTGATCTTATTGATCTCATCGAGAATATTACTTACCTTTTCCCCTAATTTTCTACAAGCCCAACCTACATGCGTTTCCAGTATTTGCCCTACATTCATTCGTGAAGGAACACCAAGAGGGTTAAGAATAATATCAACAGGAGTACCATCTTCCAAATAAGGCATATCTTCCACTGGCACAACTCGAGAAATCACACCTTTATTTCCATGTCTACCAGCCATTTTATCCCCTGGTTGCAGACTATGTTTCACAGCAATGAAAACTTTTACTGACATCGACACACCTTGAGGCAGGTCATAACCTTCATGTAATTTTTCTACTTTTCGCTTAAACTGTGCTATTGCATGTGATACTTTTTCATCAAAATCTTTTTTTAAGCTCTTAACTTGCTCAGAAATGGATTGGTTTTTTAATCCTATACCCCACCATTGCTCACGTTCAATAGAGTCAAATTTTTCTCGATCTTGAGAACCAGAATTAATAAGAAGTTTCTTCAGTTCATCATAGAAATATTCACTAGTAACATTGATTATATAATCTCGCTCTTCCTCAAAGTCATTTATCTCTTTTTGTTTGATGAGTAATGCCCTTTCATTTTCTTCAACCCCCCTGCGTGTAAAGACTTGTACATCAATTACTGTCCCTTCAACATCTGGAGATGTATATAAAGAGGAATCCGCACAATCGAATGACTTTTCACCAAAAATTGTCATTAATAACTTCGTTTCAGGAGGCAATGAAAGAGAAGGTTTAGGTGTAACTTTACCTACCAGAATATAGCCTGGACCAACTCTTGTACCAATTTTCACTATACCACTATCATCCAAGTGATATAGATTTTCTTCATTAACACCAGGTATAGCACGAGTTATTTTTTCTGATCCTAAAGGGGTATCATGTACAACACAGTCAAATTCTTCTATATGAATAGAAGTAAAGAGATCTTTTTTAACAACTTCACTAGAAATAATAATAGAGTCTTCAAAATTATAACCTTGCCAAGACATAAAAGCAACTAGCAAATTTTTACCAAGCGCCAACTCACCACTGTTAATTGCAGGACCATCAGCTATTACATCACCCTTTTTAACATAATCACCTACGCACACTAGCGGTCTTTGATTAATACAAGTATTATGGTTAGAACGCTGAAATTTCCTTAGATGATAAATATCTACGTCCAAGTAGTTAACCCTTTCTTTATCAAAAGCACGTATAACTATAGAGTTACTATCAGAACTATCAACTATGCCATCGCGTTTTGCTAAAACTACAGCACCAGAGCCAGAAGCTACAAAAGACTCCATACCAGTAGCAACCAGAGGAGCGGTAGGCTTCAATAAAGGTACGGCCTGACGTTGCATATTTGAGCCCATTAATGCTCTATTAGCATCATCATTTTCTAAAAATGGAATCAAGGAAGCTGCAACTGATATTACCTGCTTAGGAGATACGTCAATGTAACTAACTTGGTCGCTACTTACCATGACGAAGCTACCAGCATATCTACAGTATAGCATGTCATCAACAAAGCAATTATTTTCATCAAGCTTTACGCTAGTGTCAGCTATATGATGTGAGCCTTCGTCTATAGCAGAAAGATACTCAATTTGATCAGTAACAACCCTATTGACTACTTTTCTATAAGGGCTTTCAATGAAACCATATTTATTAATACGCGCGTATATAGCTAAGCTGTTGATTAACCCTATATTTTGCCCTTCAGGAGTCTCAATAGGGCAAATTCTTCCATAATGAGTTGGATGAACATCACGCACCTCAAATCCTGCCCGTTCTCTTGTTAAACCGCCAGGACCTAACGCGGATAACCTTCTTTTATGTGTTATTTCAGATAACGGATTAGTCTGATCCATAAATTGAGATAATTGAGAAGAATTGAAGAAATCTCTTAAGACATTAGTTAACACTTTTGGATTAATAAAATCAGATGGAGAAACTTTATCTAAACTAGAAGTGGACATAGAATCAACTATTGCGCGTTCCAATTTCAACAACCCAGTTCTAAATTGATTTTCTATAAACTCTCCAACTGATCTTACTCTTCTGTTTCCTAAATGATCAATATCATCTACAGATCCTTGACCGTCACGTAACAATACTATTTTTTTCACAATTTCAATAATATCTTCATGCGTTAAAACAGTTAAATCCTCATCATAATTTAATCCAAGGTAAGAGTTAAGCTTCAACCTACCAATGTTAGACAAATCATAATATTCCGGACTGAAGAAAAGATTACGGAAAAACTCTTCTACTATCTCTAAAACAGGAACTTCACCAGGACGCAAAACTCTATATATTTCATATAGTGCATCCTGATAAGACATGTTTTCATCTAAGAAAAGCGTATTTAATATATAAGGTCCAACAAACAAATTATCTATGTTCAACACTGATATTTCATCTACAGATAATAACTCAAGCTTCTTTATGTCTTCCAGCTTTATAGATTCACCAGCAGATAAAATTTTCGTAGAGCTAGCACTATCCATTAAATCTTCTGCGAGGAATAAACCACATATAGAATTAAAAGGAACCAGATACTCTTTCAATTCATTATCATATAGCTTTTTAGCTAGTCTTGAGGTAATACGAACGTTAGCTTTAAGCAGCACATTACCTTCAATATCCATTAAGTCGAAAGGCAGCCTCACTCCTTTAAATTTATCAGGAACAAAAGGCACTTTCCAACCATCTTTATGTTTTACATACTTTATTTTCTCATAAAATCTATCGAGTATATCATTATTTGATAGACCCAACGCCTTTAATAAAACTGAAATTGGCAATTTTCTTTTTCTATCAACACGAAAATACAAATGGTCTTTAACATCAAATTCAATATCAAGCCAAGAACCCCTATAAGGAATAATTCTAGCAGAATAGATCAATTTACCAGAATTGTAAGTTTTTCCCTTATCGCTATCAAAAAATACACCAGGAGACCTATGCATTTGTGAGACGATAACTTTTTCCACACCATTAATGATGAAAGTGCCCTTATCAGTCATCATAGGCAACCCACAAAAGTGGACTTTCTGCTCTTCTATAGATTTTACAACGGTTGCAAGTTTAGAATGATCTCCACTCTCTTTAATCGATTTATATTCATCAAGAGAAATACCATCCTGCATAACAACAAGACGTATAGAAGCAATAACCTGAGCAGAAAAAGTTACACCACGCTTTATACACTCAGATTCATCATACTTAGGATCATCTACCCTACAACTTATAAACTCAATAGTAGCCCTACGCAAAGGATCATTTATTGGAAAGATTGTATGAAAGATAACTTCAAGTCTTTCATTACCCTTATTCTTAGGAGTAAAAGAATCATATGATTCTTTTTGAACCTTAACCAAATCCAATAAAGAATCTTTTAAATCAATCGACCTAGAATAAGAAACTCTAGGAACAAAAGCACCAGAAGCGTACATATAAGAAGAATCAACCATTAAAATACCCCAAACTAATTAAAAGAGCTATATCAATATAAAATTAATACATTAAATATTATTCAAGCTCCACTTTAGTTGCTCCTGCTTCAATAAGTTTTTGCTTGATTTTTTCTGCTTCGTCTTTAGGAACATTAGCAGTCAAATCTTTAGGTAAAGATTCAACCAACTCTTTTGCTTCTTTTAAACCCAATGTAGAATTAACCTCTCTCACAGCTTTAATAACTCCTATTTTTTTACTCGCATCAATTTCTTTAATCACAACTTTATACTCAGCTTTTTCTTGAGCAGCAGGAGCAGCAGCATTATCACCAATAGGCGCCCCAGCACCAACAGCTCCACCAAGAAAAGAACCAGCAGGCAACCCTATTTTCTCTTCTAAAACTTTTACAAGTTCAGAAGCCTCTAATAGGTTTAAAGATAATATTTTATCAACCAAATCACTTGTTACATTACTCATAATTACCACCTTACTTAACAACAAATTTATTTTTTAGAACTATAATAATCCAAAACTCTCATAAGCCTCATAGAAGATGAATTAATAGACAACGCTAACCGAGCAGGAATATCATAAGATATTAAACGCATAATTTTAACACGCAATTCATCCAGAGAAGGCAACTTAGCCAGTTTATTAACATCTTCCACTGTTAACAATTCATTTAAATGAGCTGCGCAAATCACAGACATTTTTTCTTTGTTAGCATTAGTAAAATCAACTATTAATTTTGCAGCTTCTACTATGCCACTAGAGTATATAATAGCAACAGGACCGGAAAATTTGCCTGATAAATAAGAGAATTTACCAGTCCTTCCCAAAGCCAAGCGCGCTAGAGTGTTTTTAACTACTAATACCCCACCTGCTATAGACTTCAGACTATTCCTCAGAGTTAATGAATCATTAGCATTTATAGATTTAAAATTTACTAATATCAAGAAATCATTATTTACAAATACGTTTATTGTGCTCTGTATAAATTCATCCTTATCTTTACGCTTCACGGTATCACTCCCTTAAATTATATCTTCCACTTTGCCTATCTTATAAGCTTTACCCATAGTTGAATTTAAAAAAACACCCTTAAAGTAAATTCCTTTCGCAGAAATAGGTTTATTATCTTTAATTACTTTAAGAAAGGCTTTTAAATTTTCTAGCAAGTCATCAATATCAAATTTAATATTTCCTAATTTACCATGAATAACACCATTTTTATCTGTTCTAAATTTTACCTGACCAGACTTAATGGTTTTAATAGCTTCTGCAATGTTAGAAGTCACAGTACCAAATTTAGGGTTAGGCATCAGCCCTTTAGCACCCAATACTTTTGCAATAGGAGTGATTTTTGCCATAAAATCAGGAGTAGTAATGCACCAATCAACATCTAACTTTCTACCTTTTTTTATTTCTTCAACTAAATCCTCTCCTCCTGCAATATCAGCACCAGCTTTTTCAGCTTCTAATAAATGTTTATCTTGAGCGAAAACAGCTACTTTAATATTCTTCCCGATACCTTTAGGCAAAACTACTGTACCACGCACCTGCTCTTCAGATTTACGTGAATCTACGCCTAAATTGACCACAATATCAACTGATTCATTAAATTTTGCTGAAGCAGACTCAACAATCTTCTTCAAACACTGCTTAGGATTATCATTATATGTATTCATTTACCTAACCTTCCACAACTTCTATACCCATAGATTTTGCAGTGCCTACAACCATTTTCACTGCTGAATCTTCATTATCCACTTTCATATCAACCATCTTGCACTTTGCTACTTTAATTATAGCAGACATAGGTAATTTAGCCACTAATTCTTTACCAGGATTACCAGAACTTTTACTTAATTTAGCCTCCTGCTTAAGTAAATAAGCCACAGGCGGACCGCTGACAGTAAAATCATGAGAGCGATCATCCTTTATGGAAATTCGCACTGTTACTAAATCGCCTACTTTATAATTAGCGTTAGCAGCACTAGTAACTTTATTAAAAGCTTCACAAAACTTAGGAACAGGTATACCACGTGGACCAAGTACTGAAGCAATTTTCGGTCCTGGAACTGCTTTCCCAGCTTCCATAAGTAAGTTAATCTTAGCAACTATAACACTCATAATTAATCCTCTATTTTCTCTACTTGAGCCAGATCAAGCTCTATTATTGTCGGCTTACCTAAAATCGATACTTCCACATTAATAATTTTTTTCTCATCGTTTACCATATTTACCTTACCAGTAAAATTTTGAAAAAGACCATCATTAATTTTCACTTTTTCACCTTTTTCATAACCATAACCTAACTTCTTTGTCTCTTGAGCATTATAAAGTGCATTACACATTGAGTGAATCTCATCATCCAAAATCACCTTTGGAATATTACCGTTTTTCAAAAATCCATAAACCTTAAGAGATTTTGGTATACTATTGATAAAATTCAATACTTCATCGCATAAATTCACGTATAAAAAGACATAACCAGGAAAGCATTTCCTTCGTGTAGCAATTTTCTTAGATTTCAACTCTACTTCACTTAGCTCTTCATATGGAATAAAAACTTCCTTAAAGTAATCATTAACACCCAATCTCATAGAATTTTCCAATATATGTTGGCGCACTTTCTCTTCACAATTAGAAGCAACTCTCAAGATATACCATTTATACCTATTAAATTCTTTACACTTTAAACTTATCTCATCATCTAAAATCATCTCAAAATTACCAGATTCGCCACTGCAGAATCCAGGCGTTTGATTCAAAATATTTTTGCTTTCATCACACAGATGCATATATACATACACTTCACATAATTCTTTTATATCAGACTTTGAATTACATACCGTTTGATAAGGAATAAACACTTCCTTAAAATAAACAGCATTACTTACCAATTCGCGTATACCTTGCTCATATCCATAATCAACTTTAATGATATACCATTTATATTCACATTCCATAAATAATTCCAAATAAAGCCTTAATTACGTAAAGAGACATAAAATCCACAAAACAGAAGAAAATCGAAAAGCATAATATAACAATCATTACAACAAATAGAGATGACAACACCTCCTGTTTCTTTACCCAAGCAATTCTTCGTATTTCTTGCTTTATATCACAGAAAAAACCACACAAACTTTTTAACATTTCCACCACAACATTAATGCAGGAGCGATAGGAATTGAACCTACAACCTCTGGTTTTGGAGACCAGCGCTCTACCAATTGAGCTACACTCCTATAACTCAAACTCTCACTCCAAAATTTCAGAAACAACACCAGAACCAACAGTTCTACCGCCTTCTCTTATCGCAAAACGCAATCCCTTATCCATTGCTATCGGTACTTGCAATTCTACTTCTACACTCACATTATCTCCTGGCATTACCATCTCCTTCCCATCTAGTAATTTTATGCTCCCAGTTACATCCGTTGTCCTTAAATAAAACTGTGGCTGGTAATTCGCAAAAAATGGTGTATGCCTTCCTCCTTCCTCTTTCTTTAATATATAAACCTCCGCCTTAAACTTTCTATGCGGCGTTATCGTCCCCGGTTTTGCCAATACTTGCCCTCTCTCTACTTCTTCTCTTTTTGTTCCTCTTAACAATATTCCTACATTGAGTCCTGCACTTCCCTTATCCAGCAACTTCTTAAACATTTCTACACCTGTGCATATCGTCTTTTGCGTTCCCTTCAGACCTATTATCTCTATCTCTTCTCCCGTCTTTATCTCTCCCTTCTCTATCCTTCCTGTTACCACCGTTCCTCGCCCCGATATCGAAAACACATCTTCGATTGGCAATAAAAATGGTAAATCCACAGGCCTTGGTGGAACCGCTACATATTCATCTAACTTTTCCATCAATTTGTCTATTGATTTCTTTCCATATTCGCTGCTGTCATCCTCCAGCGCCTTGAGCGCTGAACCAACCACCACAGGCACTTCATCCCCTGGAAATCCGTATTTACTCAGTAATTCCCTCACTTCCATTTCTACTAAATCTATCATATCAGCATCAGCAACATCAGCTTTATTTATATACACCACGATATATCCAACACCTACCTGCTTCGCCAGCAATATATGCTCTCTCGTTTGTGGCATTGGCCCATCAACCCCTGACACTACCAATATCGCCGCATCCATCTGTGCTGCACCTACTATCATGTTCTTTACATAGTCAGCGTGCCCAGGACAATCAACGTGTGCATAATGCCTTTTCTCTGTCTGATACTCAACATGCGCTGTTGCTATCGTTATCCCCCTCTTCCTTTCTTCTGGCGCTTTATCTATCTGATCGTACGCTACAAAATTTCCATAATGCTTTGTTATTGCCGCTGTTAACGTTGTCTTCCCATGATCCACATGTCCTATTGTTCCCACATTTACATGCGGCTTTCCAAATGCTTCCACTACTGCTGTCATAATTATTACCCTTAATTATACTCTAACTTTAACTCATCAACCACATATTGTGGCACTTGCTCATAACAAGAAAAATGCATACTATACTGCGCCCTTCCCTGAGACATAGAACGCAAAACGTTGATATAACCAAACATATTTGCAAGAGGTACCGAAGCAGTAATTATTTTACTATTATTACCTAAATCGAGCATATCAGCAACATTTCCTCTTCTACTATTTATATCACCCATAACATCACCCATATATTCTTCAGGAGTAATGATTTCAACTTTCATTATAGGCTCCAGCATTTTTGGACCAGCTTTATTTGCCATCTCTTTAAAAGCACCTTTAGCAGCAAGTTCAAAAGCTAAAGGACTAGAATCAACCTCATGAAAAGCACCATCAAGAAGGGTAGCCTTAAAATCAATCAACGGAAATCCCGAAATTATACCACCTTCTTTTATCAACTCCAAGCCATTTTCTACCCCAGGAATATACTCTTTTGGAATAGCACCACCTACAATTTTACTTTCAAATTGAAACCCAGAACCAGGCTCAAGAGGTTCAAATTTTATTTTAACCTTAGCAAACTGACCAGCTCCACCAGATTGTTTTTTATGAGTGTAATCAATTTCAACAGATTTAGTGATAGTTTCACGATATGCAACCTGAGGAGCACCGACGTTAGCCTCAACGTTAAATTCGCGCTTCATTCTATCAACAATAATCTCAAGATGGAGCTCACCCATGCCTTTCAATATAGTCTGGCCACTTTCCGCATTTACTGACATTCTTAAAGAAGGATCTTCTGCAACCAACCTATTTAGAGCAATACCTAATTTTTCCTGATCTGAAGTGGTTTTAGGTTCCACAGCAATTTCAATAACAGGCTCAGGAAATTCCATACGCTCCAATAATATAGGAAAATCAACAGAACATAAAGTATCTCCGGTGGTTGTTTTCTTTAGCCCAACTAAAGCAACTATATCTCCAGCCCTAGCCTCAGTTATATCTTCTCGGTTATTTGCATGCATAAGTAACATTCTGCCAATCCCTTCAGTTTCGTTTTTTAACGCATTTGAAACGGTAGATTTAGACTTTAATTTACCAGAATAAATACGGATAAACGTCAAGCTGCCTACAAATTTATCCGTCATCACTTTAAATGCAAGAGCAACAAATTTCTCTTTTTCTGAAGGTTTGACCTCAATTTTCTTTTCTGAATCTTTAGGATCAATTCCAACAATTACATCAACATCAATAGGAGAAGGTAAAAAGTCAACCACACCATCTAAAAGTGGTTGTACGCCTTTATTTTTAAAAGCTGATCCACATAACACAGGAACAAATTTTCCTTTAATGGTCCCATTTCTCACGCATTTTTTCAGTAAATCTACTGGCAGATCATTAGACTCAAAGTAAGTATTCATCGCTTCGTCATCCATCTCAGCTGCAGCATCTAATAAAAGATTTCGATATTCTTGAGCCTTATCAAGCAAATCAGAAGGAATATCTTCATAAGAAAATTTAGCGCCCAACGTTTCTTCTTGCCATATAATGGCTTTCATAGAAATAAGGTCAATTATACCTTTGAAATCTTTCTCACTCCCTATTGGTAAATGAATAACTAAAGGTGCTGCACCAAGCTTCGTCTTTATCATATCAACACATCGATAAAAATTTGCCCCTATTCTATCCATCTTATTAACAAAGCAGATACGAGGAACGCTATATTTATCAGCTTGACGCCACACTGTCTCAGATTGAGGTTCAACTCCAGCAACTCCATCAAATACAGCAACTGCACCATCCAAAACCCTTAAAGATCTCTCAACTTCAATAGTGAAATCAACGTGACCAGGAGTGTCTATTATATTGACCCTATGATCATTCCAAAAACATGTTGTTGCAGCAGATGTGATTGTAATACCACGCTCTTTTTCCTGCTCCATCCAATCCATAGAAGCTGCACCATCGTGCACTTCACCAATTCTATTTTGCTTACCAGTATAAAATAAAATACGCTCTGTTGTGGTAGTCTTACCAGCATCTATGTGAGCCATTATCCCTATATTTCTGTATTTAGATATTCCAATTTCCATATCACAATTAATTAGCTAACATTAAAAACGAAGATGAGAAAATGCCTTATTAGCTTCAGCCATTTTATATTTTTCTTCGCACATCTTAAACGCACCACCGCGTTTATTATAAGCATCCAGTATTTCAGATTGCAAACAATCAACAGTGGTTTTTCCACTCTTTTTTCGAGCAGCAGAAGTTGCTTTAGCAATCCACCTTAACGCTAAAGAAACCGCTCTATCTTGTCGAACTTCAACAGGTACTTGATAAGTTGCACCACCAATGCGTCGAGAACGCACTTCTATAGAAGGAGTAACATTTCCTACTGCTGTCTCAAAAATTGATAACCCACCTTCGCCTATTTTCTTTTCAGCTAAAGACAAAGCGTCATAGATAATCTTTTCTGCAGTAGATTTTTTACCACATTTCATGATTGTATTAATGAAACGCATCAGCAAAACACTGCCGTAACGCGAATCAGGACTTATTTCTCTTTTTTTTGCTTTATTCCGACGAGCCATAAACTTTAACCAGATTTCTTTACACCATATTTTGAACGAGCTTTCTTTCGATTTTGCACACCACGCAGATCAAGGGCACCTCTTATTATGTGATAACGCACACCTGGCAAATCTTTAACCCGCCCACCACGTATCAAAACAACAGAGTGTTCTTGTAAATTATGACCTTCACCAGGTATATAAGCCGTCACTTCACCATACCCACTAATTTTTACTCTGGCTACTTTACGGAGTGCTGAGTTAGGCTTTCTAGGAGTTGTAGTATACACCTTAGTGCAAACACCTCTCCTTTGAGGGTTGCTTTTTCCCAAAGCTGGTACCTTTTTCTTATGGGTCAATCCTAATCTACCCTTACGTATTAATTGATTTATCGTAGGCATATGTTATAAACTCAAGCTCATTAAAATAACTAAGTTTTTAGTTATAAAATAATAAACCTCAATAGTCAATATAAAAATAAACATTACTACTCTAATAATTAAGCTCAACTGCCTTGAAAGCCATCAGTAGACTTCTTGCACTACCTCCCAAGCCACAACTGTCATTCAGTAGAAACGAAAAAACTTACTTGACACCCTTCGCCAGCCCCATTATCATGGTACTGAAGGTATTCATTTATCTTCAATCTGTGCAGATTAAATGACAACAGTATTACGTAATTGGCGTCTTATTTTTAATTTTTTGCACTATGCACACTTTACGTCTTCACAACATTTCTGGGTTTTTACCTATATAAGCTGAAACGCGCTTATAAAGCGTTTAAGACAGTATAGTACGCCAATTTGCAGGATTAGAGAGTGACAACTAGCTAACACGGGGTTTCTTTTGCCTTTTTTTCTGCTTAGTAAATTTCTTAAACATTTAAACTAAGGTGAGTTGCATTTAAAAGCAGCTAAATTGCAGTGTTTAAGACTTAAAAAACGCCAATACTGAAAATAGACAATGACTAGGGCTTCTTTTGCCTTTTTTTTGCTTGGTAAATTTCTTAATATTTATGGCAACATGAACTGGGCAGGAAGGTGTCATTCCAGTGCTTGACACTGGAATCCAGTTTTCCATATAATCTCATCGAAAATGTTGTAACCACTTTCTGTGCTAGTTTGCTTGCTTACAAGCAAACTTTTCTGGATCCCAGTGTCTGGGCACTGGGATGACAGGGGAGGAAGGCTACTTGGATGACACCATTCTTTTTCCTGGATCCAAGTAGTCAGGGCACTGGGATGACAGGAGAAGGTACTAGGATGACACCCTGACCTCGTCGTCCCGCTACGTGTTAGCGGAATCTAGAGATACCGTGACGGTATGACGTAAAGCTCGCATTAGCTATACTTTTATGCTCACCAACTTAGCTGGATCCAAGTAGTCAAGCTACTTGGATCTGCAAATTGCAATGTTCGTACAGCTGCGTGCTTGACACTGGGATTTAGTGCAGCTACCCTAAACTGGAAGCTCATCTTGCTATTTTTGGCTGAAAGAAACATATTTTTAGAATAATGAAAACAATCAGCACTTTAATTCAAGAAGGATCGGAGTTATTATCGTCACATAAAGTTGAATCACCACATTTAGATTGTGAAATCATCATGCAGCACGTACTTGGAGTGGAAAGATCATTTATAATTGTGAACCATGCTGATCAAGTGCCGATGGAGAAAGAACTTTTATTTTGGAAATTAACAAAAAAAAGAGCGGAAAGATATCCAATATCGCAAATAATAGGTAATCGTGAATTCTGGAGTAAAAATTTTATAGTTAATCAGCATGTTTTGGATCCAAGACCAGATAGTGAAACATTAATCTCAACAGTGTTAAAATATTACCCAAATAAAAAGCAGAGACTAAAAATTGCAGATTTTGGCACAGGCACAGGTTGTTTATTGATATCCGTACTTAGTGAGTATAAATATGCTGTTGGCGTCGGTTTTGAAAAAAGCTTGGAAGCATACAAAGTTGCCTATCAGAACACAAAAAAACATGATCTTCTCAGCAGAGCCAAAATATTTCCAAGTTCGTGGATAGAGTGCAGCGATTTATTTGATCTGATAATTAGCAATCCTCCATATATTAAAAGAAGTAAATTGAAAGACTTGCAAGCCGAAGTACAAAAGGAACCAAAAACTGCCCTTGATGGTGGTATTGATGGTTTGAACTGTTACTTGAGCATTTTTCCAATATTAAGGAGGTGTCTTAAAAAAAATGGGTTTGCGATATTGGAGATAGGTGAAGATCAAAGCAATATTGATAAAATAATCCCCTCATACGAATTAGCTTTTCAGGAATATGTATATGATTTGGCAGGAATGAAGAGATGCATTGTTGTGAAGCAATGTATAGCTCCGCTTCTGTAATCCTATGATAGGATCCAGTCTTATAGCTAAGACGATTTGAAAAATCGTCATTCTGCTACGTGTTAGCGGAATCTATACCGCGAATGAATCGCGGTATGACGTAGGAAAACCTGGCCTGCGCTGGAATGATGCCAAGAGATCTATTGTTTTTCTAAAGGGCAGTTAAGCTTTACTAGCAAAGTGGAAAGTAAGACCAGCCTCTATGCCGTGTGTGTGAAAAAAGTCGTTCTGTATGGTAGTAGATACTTGATTATCACCTGTTTGTTCAGCCATTCCACCTTTTGGCTTATCTTTGCCATTATCATGGTTGGGATCCCATTTTAAGGTGTCTAGTTTATACTCACTGCTACCAATAGCACCAAAACCTCTATATCCGATATGCATATTTACATCTTCGTTTATGCGATAATCAAGGCCAGCTTTTAATTGACCTGCGGGTCTTATTGACGATTTTTCAAACATTGTCATTCTTGTTGCACCGACTCCAACCCCAACATAAGGAGAAAAAGAGAAACGGTCACTTTTCCAATGATGATAAACATTTGCCATTACAGATATGTTCTCAATTTGGTCATGATTGACTATTGCTCCATAGCTCTCTTCTGGTCTAGTTTTATCCTTTGTGTAGGATATTGTCATCTGGCCGCTTGTTAAACCAATATTATCCACTTTTACAGAAGAATACATTCCTTCCAATTCAGCTCTGTAGCTATTGCCATTCAATTCCCCTGTATAACCCAATGCTACATTTGCAGCAAAAGGCGGATTATAATCTCCTTTATACTTACTTAGTGACTGACCTTCTGTGTTCTGAGCACTCCTGTCATTTACAGATACATTATTGGTAGCTGTAGCAGCAGTATCTCCAATTTTTGCTTTCAACTCACCCGTGTAATTTAAATATTGACCGTAATACCCACTACCAAAGTAAAACCCTTCTGTTTCACTCGCAAAAGATTGTTGTGACAACAGCAAAGCAAGCGCTGTAACCGCTAATGTTTTTTTACTAATCATTACTACTCCCCTAGTTAAAATAGCTAATCTAATACTAATTAATTAAAAATGGCTTAATATGAAAAACCTAATTATTTGCATAACTTGCACTTTCCTAAGCTAAAAAATAGGCGAAGTTAACCTTACTTCTCGTCATTTTTGAATTTATCATCAATATCCTCATCTTCAAATTCATCCTCCTCTTCTTCGTCATCAAACCCATCATCGCTCTTTTCCTCATCATCAAACCCGTCATCATCATCTTCAAACTTATCGTCGATATCTTCATCATCAATATCTTCGTCTGCAAATTCATTTGATTCATCATATACTGCATCTTCTGTTTTAGTTTCAGCAGGATAATCAACTGAATTAGGTCCCTCAAGAGCATTATTCCCCTCATTATTAACCTTATCTTTGCTCGCAGCGGCAGAAAGAACTTTGTTTGGGTCATATGGTTCTTGTGTAGGCACACGAGTTTGCTTGAGCAGTCTTTTTGTGAAGGTGCTATCACTATAGTACAAAATTTTCTTTGATTTAATTGGGTAAGTCGACTCTATTAAAATTATCTGATCGTCGCGTGGCAACATAATAACTTCTTGAGGCAATAGCAATGCTCTCTGTATTTCAGAGATATGTAACGACCTTGAAGCAGGATTCAAGTCTAAAAACTTAGGTTTGTTTAACGATTCTTGTTGTACAGTTTTATTTCCTATAAGTTGCGATATTAAATTAGCTGTTTCAATATTATTGGCTGCAAAAGTTATTCTGTAAGTCGAGTTTGACAAAAAGGAGTTCATCCCTGCTTCTTCGTATATTCCTTTGAGCTGCTCAGTATCTTGAACAATTAAGAATAACCTAACTCGATAACCACGAAAATATGCAATACCTGTTTGAAATTGCTCCATTTTTCCAAGTGTAGGAAACTCATCCATTAAAAACAATACGCCATAAGGCTCGTCATCTGATGGCAATTTTCTACATAAAAACTCAGTTGCCTGTTGGTAAAAAACCTGCATTAAAGGCCTGAGCCTAGTCAAGTTGTCAGGAGTTAAACCAACATAAACTGTAGTTTTCTTCTTTTTAAAATCTAAAATATTAAAATCACTTGACGCAGTTGCAGTATCAATCAATGGGTTTGCCCACAATTCAAGTGATGAGTTCATGGTTGATACAACACCCGACCTTTCTTTATCAGCTTTTTGTAAAAAAGCTGCAATGTTCATATATGCTACAGGGTGTAGTATTTTACCCATTGTATCAAGAGCAACAGCAAGATTATAGACTACATCATCACTACGCATCGTACGCACAACTTCACCAAAAGATTTGACTTTCTCTGGTGCAGCAAGTAAGTATAATACCACTCCAACAAATAAACTTCTTGCTTCATTTTGCCAAAAGTCTTGTTCAGGCATAATTAGGTTGGCTATTTTCTGCACATCGTCAACCATCTGTCCAGGTTTTTCACTAATCCATTGTAATGGATTGTAACAGTGACTTATTCCATCTGGCTGCGCTGGATTCCATACGTATACTTTTTGTCCTTGTCGTTCTCGCCAACCACTTGTTATTTCATAGTTTTCTAATTTTATGTCGTGTACAATTACCGAGTCAGTCCAAAATAATAAATTAGGAATTACAAAGCCAACACCCTTACCAGAACCTGTAGGTGCAAATAACAATGCATGCTGAAACCCATCAGAAATGAAGTATCCTCTTTTATCTTTACCAAGCAATAATCCCTTTTTGCTTCTTAATCCTGCTTTTCGTATGTCTTTCTCTGATGCCCACTGCGAATCTCCATGAAGTGATTCCTTCTTTTTAAATGGTCGCCACTCAATTATCCTTTCTCTTAAATTCCATAAGATAATCATTAAAACAATGATAGGCAGTGCAGAAGATATAATTAATGTGATTTTGAGCTCAAGGCTATATAACTCTGGATGATGCCAACAATATTGTATATGATCAAAAATCGTTGGCCAAAGAGCTTGAGGGAAAGGCGTCAAACTAGGATTAATTGCCTTAAAATCCACAGCATCCGGACCATCAGCAAACAGAACAAACAATATACCAGATAGATAGAAGCAAAACTCAAGTACGCTAAAAGCTACTACACCTCCTATGAGAATATTACGTAGGTGATTTCCATTACTCATAAACTACTCTTCCTTAACTTATGTATAAATTTAAGCATTTTCGCTCGCAGATCTAGTAAATAATATCTCAGAAATGCTTCTTTTGCCCCCACCGGTTCTTTTTAGCTGAATAACAATATCAATCACATTTTTAATGTATGGTATAATTTGGTCTGGAGGAATGCCAAGATTTGCCTGCATAACCATCAATTTTATTTGCTCAAGGGCCATTGTTGGACTATCTGCATGAAGGGTTGATATTGATCCAGGGTGACCAGTATTTATCGCCCTGAGAAAACTAAAAGCTTCCGCTCCACGGAGCTCACCAACTATTATTCTGTCTGGCCTTAAACGTAAGCACGCTTCTATCAAATCTTGAGTGGTTACTTTTGCTCTGCCCTGCCCTCCTTTAGAGGCAATTAGATGGACTTTATTGGGATGATCGTTCAAAACGATTTCCCTTGCATCCTCAACAGTAATAATTCTTTCCTCAGCTGGAATAGCACGCAAAGTAGCATTAGTAAAAGTAGTCTTACCAGTGGAAGTTCCACCACTAATTATAATATTTTTCTTACTTATTACAGCGTATTCTAAAAACTCTTTTATTTTTTTTTGCCTTAACAATAAATCCAAATGACGGTCAACTGGATTATCAGTTGCTTCTGTAACAGTTTCAGAAAAAGCCCCCATTTTTTCGTAATCATCGAGTGCTAACTGCATGCTAGAAGGCTTACGAATCGACATGACTACTTTATCAGGCTCACATGCTGGCGGAAATACTATCTGTATACGATAACCATTTGGTAATGTTGCCGAAAGTAAAGGTGCTTCTTCGCTAAGTTTTTGTTCTGTAGCTTGAGCAATCAGTCTGCCAAGAGATTTCAAATGGTTAAGATCGAATATTTCTAATTTTTCACACCTTATTTCACCACGATTTTCAATCCATACTTCCTTTGGCTTATTTATTGATATTTCATTTACGCCTTCTTCTTGAAATATGCCTTGTAATGGCTCCAAATATGTATCAAGTGCAGCATAGTTCATTTCATTGATTTAATATTGCCTGTGGAGGAAATACTATATCTTGGTTAACAAATACTTTCAATGCAGTGCCTTGATCGACATAAATAGTTGGTTTTTTATCTGTATATCTGCCCACTATATCTCGCATGTCTTTAGAAAAATCATTGATTGATTTCCCGATTGCTTCATCATAAACAGATTTGCTTCTTTTCTGAGTTTGCCTCAACAGTTGACGTACATCGTCTAAAGTTATACCGATATTGTCACTAGTAATTGCATCAACTCCACTAGCTCCAGAACTTTTTATCACACTTACTATTTCTTCCTTTATTATTCTCAGTAAATCCTGATCACTTTTAGCATTTCGAATTTTTTCAATAGCCCTAAGACCCAATTTCCATTTTTCGTCTCCTACCTTCCCAACTTCAGTTTTTATAGCATCCTCCAATCTCTCAACAATAGCCCCTTTGAGAGAAGAAATATCTATTTCAGTTGCAGTAATAGACTTCACTACATCCATTGCAGTTAGCACATCGATAAGATTAGAAGCCTTTTGCCCTATAACAGCCGAACTAATTGAAACACCAGCAAGTGCCACTGAAGAGAATAACGCACTTACTATTTTATTATCAACTATTCCCGCTATCCCTGCTCTACCAAGCTCGTCAGTACTAAGTGATGAGATTGCAATATCTATTCCATGTGGCAGAATCACTCTGTTCCAGTTTATATTTACACGAGATTTAGCAACATTCGAATCAAATGAATAACTGCCTATCAATCTTGAGCCTTTAGGTATTAAAACTGTATCACCAGTTTCTGCATAAACATCTCTACTCACCATAGCACGCAGCATTCCTTGCAGATCAGAGTTTATTGCAGTTTCAAGAACAGCATCAATAATTTTACCTTGAGTAATCATTAAACCAAGCTTTCCTACTCTGGTAGCTTTGCTCGACTGTACTGAAGTGTCGGATAAAATAGCATCAGCAGCCTTGTTCTCTCCACTACCACCTGAAATTGTTAACATTTGTGCACTACGTCTTTCTCTAGGGTAACCACCATCCCCTATTGTAGGAAACGAGGTAGGTAGATTACTAATAACATTGTTAGAAGGAAAATTTTGCTTTGGCAAAATAGGTATATTTGACACAGGGGTTTCTTTTGGTTTCTCTTCTTCTTTTTTAATTTGTTTTATTTCTGGTACGATTTGTGGTGTAGGAAGAGGAGGTAAGGGTGGTAAGGGATCGGTTATTATTCTTTCTGGAACTATTACATTATCTGGAACTTGTTCCAACTTTCCTTTAAATTCTTGAACGTTTTGCTTTGTTTCCTCTTTTTTAATAACTTCTGAATCCTCTTTATGAGAAGGACTAAAATAGAAATAATACACTCCACCAACCAGAAGCACTAAAATCATGACCATCAATGCCCTATGACCTTGATTAGAGCCAACTGTTACTACCTTATTCTCTATTTCTGATTCATCTTCTGAATTGTTACGCCTTTCTTTATTCATATTGCATGTACCACAGCTAAAGTGACCTATTTATAATTTCAACTTCACCATCTTCATAACGCATAAATAGCTTTTTATGTACTCCCTTTATTATAACATAATCATCAAATAACAGCCTTTTACAAGGTTTATCCTCCTCTTCTACAAAAATCTGAGGTATTTTATTATTATTTCTAAATTTTAAATAGGTTAAATAACCATCATCAAATAGCTCAATCGGAACTATATCCGCATTACCACCTTCATCAATATATGTATAATTGTACTTCGTATCATTTTCTTGTATTATTTTTTCTAGCTTGTCTGTAGTATATTGCATTTGAGTAGGTAAAGAAACCTCATCTAAATCAACATCAAATTCACCTTCTTCTTGAGGATAATAAAAACGTACTACGTAAGATATATCCTTTTCAGCAGAATAATCGTGATCTACTTTCTTAGCATCAGTATCCGGGTATTTATCGTAGTTTGGCCTTGAGATTAAATCAAAAATGTAATTTCTTTTTTTAGTTGTCGTAATAATCATGTTAGTGCGGCTACTAACTTCAAATGGCATGATAAGCAATTTATTGTCATAAGGATTAATTTTCCAACTTGATGCATCACCAACAGCGATATTTTTAACTTTTTCTCCTTCCGCAAATTCAATATAAGAATAGTAACCCTGACTAAAAACCACCGTAAATACTTCATTAGGGCTATACACAAAAGTCTTTATTCTACTATCTACAGAAATAGGTTCATTATAATTAATGGATGCGTTTAAATTGCTACTTACAAGTAAAACTAAAACTAATAATATCCTATACATATTCATCATCTACTCTATATGAAATAACTTGAAACCCTAATGGGTTAATATATCTTTGCTGATCATTCATTTCAAGCGATGCATATCTATATGACATAATAACTATCTTATTTTTTCTTGTGGAACTTCCATCTTTCCGTATAAATTCCACAAAAAACCTCACCTGAAGAGCATCGTTACCCAATTTTTGAATCGAGCGAATTTTAAATTCATTTTTGGTATCTGAATATAAATTAAAAAGATCATCCATATTCTGCGATCCTATATAATTTCTAAATTCATTATACACATTAGGTGAGGAAAACAACCTCACCTTTGTATAATAGTTATAATTATAATGATATGGATCAAAAACCTCCCTTGCTTTTATATACTCTGAAATAAAATAATCGTTCAGCGCTTCATCTGCAGAATACTGCTTTACTGTGACAGGATCAACCAATTGCACTATTCCCGATTTCTTGTCAATTTCTATAACAAATGGCTCAATAGTGCTACTTGTGCTAATTTTAAATATGACTAATATGCTGATAGAGATCGTTGCTAATAATATTAACGCAAATAAAAGTAGAATATTCCTTTGAGCAATAACTGTGCTGTAGCGGTTTGAATTCCAATTTATATCCTTATCTAACGATTCAGTACTTTTCTCTCGCTTAAAAAATCTTAGCATTTTAATATTCTTAAAAATCTTAACTTGTGTTAATAAACATAGCAAATTAACAAAGTAGTTACAACAAAAAAGCTAAAAAACTCTTAACTTATGGCCTAGCTTACCAAACTTTGTCTCCATATATGAATCGTTATATTTATTACGTTCCACAATAAGTGGTAGACACTTTGTAACCTCTATACCACTACTTTCCAATTCTGACAATTTCCTATCATTGTTTGTAAGTAATTGGATTTTGTTAATGTTCAATTTCTTAAGCATTTTAGCTGCAACAACAAAACTCCTTTCATCATCTTCAAAACCCAATATTCTATTTGCATCAACAGTATCAAGGTTATGTTCTCTTTGCACACTGTATGCTCTTAACTTATTAGTTAAACCAATACCTCTTCCATCCTGCATCAAATACAATATAATACCACTTCCAAAGTCAGCTATCATTTGAATTGCTTGATGTAACTGACTTCTGCAATCGCATGATAAGCTATCTAACAAGTCACCCGTATAGCACGAAGAATGAATTCTTACTAATGGTTCGTCATCTTTATCTGGATTGCCAATGATAATTGCATGATGTTCTCTTCCGCCACTTTCGGTTCTATAAGATATGATATCTACTTCTTGAGTCTGTTTTAAAAATAATGATGTTTTGCACACTTCATACACACTCTGATTTTGTTGAAAATCATTTACGAGTAACGTATCTAGTGCAATAATGTCATTTTCTTCACACCAATTTCGCATTTCATACTTATTCTCAAAAGTCATATCAGCTACTAACGCGTATGGCAATAATTCTGAGAACTTAAGCAAGGCAATAGCACATTCATCTATTGTCTTTGAGCATTGCAACTCTTTTATGCAATCTTCCTTTGAACAGTTTATTAAATGGAGCAGTTCATCAAAATTATTCACCAACAGACGTTTGCTGTTATGTTCTTTATTCTGAGATATGTATTTTACCTTACTTGAAGTTAAAGTAACATATACATTACTTGATATAAGCTTGTATTGATTAAATAAATCTCTTTCTAAAGCCTCAGCAGCAGCGAACAATAGGTAATTACTTTCATCATATATTACAATTGGCCGACCGCGCCTGATTTCGCTGATAGCTCTTTCTACCTTATTGCTACTCTGATTTCCTATAAACATTTTTACCCATATTAAACAGCGATAAAAACTGGTGCGGCCGAGAAGACTTGAACTTCCAAGGCCTTATGAGCCACAGCGACCTCAACGCTGCGTGTCTACCAATTCCACCACGGCCGCACTATATTCTAGTTTTTATATAATTATTTTAAATTACTTAATCATTTTAGAATTTTTCATCTAGAGTGTCAATCTGATACTAGAATAATTTAGAAATTGTTTGTATAATTTGATTATGAATTTTGTGATTATAAATTTTAATCATTTAAGATAACCTTACTACTAATTTTTAACTTAGGTTTTTATACAAATGAATATAGCTAATATCTTTATTTTTTTAGCTCTCTCTCTTATAACTAGCTTTCATTTCGTCCATGCACAAATATTATACACATGGTCTCAAGTTATCCCAGAAAATAAACTAAGCATACGCGCAATTACGGACAATGACATGTGTCCCATTGTTTATGTTGATGGCGAGGAAACAGAAATGCTGAATCGCAGCTCAATTAACAATGGTGATCATAACGAAACAGTTTGTGAACTGACAGTACAAACAAGTGCCAAAAACATTAGTATTGAGGATCTACGGGTTCCTATATTACCAAAAAAGGTTAATAAAATTGCTTTCATTGGTGACACAGGCTGTAGAATAAATATGTTATTTCAGCAGGAATGTAATTCGGTAGATAGCTGGCCTTTAAAAAAAAATTTAGATTCAATCGCCCTTCATAAACCAGATTTAATTATCCATGTTGGTGATTATCATTATAGACAAACAAAATGTAGAAATACAAAAAAGTGTGGCGATATTTATGGATATAATAAAGAAGTTTGGTACGCTGATTGGTTTGAGCCTGCAAAGGATATTTTATCACAATCCCCTTTCCTTTTTGTTCGTGGAAACCATGAGAGTTGTGATAGAGCTTATGAAGGATGGTTCAGGTATCTAGATTCATACCCCTTTTCGTCTGAAAAATGTGGAAACTTCGTTTCTAGTTGGTCCTTAGATGCTGGACCGATGAAATTTTTTATCTTCGACTCTTCATCCGGTGAGGATATTTTTACAACCCAAAGCACAATTGATGCTTTTGAGAGGCAATTTGATAAATTGATACAAAATAGTTCTGACAAGCCCATGTGGTTTTTAACTCATAAACCGCTTTGGAGATCTCCAAAAAAAGAATTTTTGACATTAAAAAGCCATGGTAATCTTACACAAATCGAAGCTTTTGGAGATAAATTTCCAAGCAATGTTACTACCATAGTTTCTGGCCACATTCATATAGCCCAGATTTTATTAATGGATAATGTTCCAGACCAAATTATAGTTGGAAACGGTGGTGCATCATTACACGCTCAAGATCAAGAATCTGTTTATCAAAATGTAGAATTTGACTATTTAAATGGTAAAAACTACTTAGCACACGAGGTTAGAAACTTTTTTGGCTTTGGCTTTGCAATACTAAATTTAGATGATCACGAATTTACCTTCTATAATCAACACAATAAGGAAATGTATTCTGCGAAGCTAACAGAAGATTTTAAACTTAAACGGATTAAAACTATAGTCGATTCATTTTAGGATTTGTTATTAGCTATTTTAAAAACGCTACTTAAACATTTTTTTTAATCGATTGATTTCATCAGCAAATTTTGAGTCGGTCTTTATAAAATTTTCTACTTGTTTTACTGCATGTATAACAGTAGCATGGTCTCTGCCACCAAAGTTTCTCCCAATATCTGGTAGGCTTTTTTGCGTAAACTTTTTGGCAAAATACATAGCTATTTGTCTTGGCCTTGCAAGACTGCGAAGCCTTCTATTGGATTGCATATCTGCAACCTTTATATTGAAAAATTCAGCTACTTTCTTTTGTATTTCTTCTATTGTGACTGACCTATGATTTGACCTAAGAAGATCGATTAGGGTTTCACTAGCTGATTCTACCGTCATACTTCTTCCAATTAATGAGGTATGGGTAACCTTATTTAATGCTCCTTCTAATTCTCTTATATTAGATTTTATGTTCCTTGCTAAAAACTCTAGGACATCTTTCGGAACATACATATTCATCTGCTCCACTTTTGCCTGCAATATACCAAGCCTTAATTCAAAAGTTGTTTCATTAATATCTGCCACCAACCCCCAACCGAGTCGTGATTTTATTCTTTCTTCCACTCCATCAAGATCACTAGGAGACCTATCAGCTGATATAACCAATTGTTTATTTTGGTCTATCAATGCATTGAAAGTGTGAAAAAATTCTTCTTGTGTACTATCTTTACCACTGATAAATTGCACATCATCTACCATCAATACATCTACTGATCTAAATTGCTCTTTAAATAACATAATATCTTTGCTTCGCAGCGCTGTAATATATTGGTACATGAATTTCTCTGCTGATAAATACACCACTTTTCTTTTTGCTGATGGGGAATTGACTATGTGCCAAGCTATAGCATGCATTAGATGTGTTTTACCAAGTCCCACTCCACCATATAGAAACAAAGGATTGCTGCCTAATATTGGATCTATAGATTCTGCCACACGCTTTGCCGCCGTAAATGCTAATTCATTTGGCTTTCCCACTACAAAATTATCAAAGGTGAACCTTGGATCCAGCGGCGAACCAAGATTATGATTACTTTCCTCTCTGTTTTTTAGTATAACATTAAAATTTGAATTCCTCTCCTCAATTACTTGAATATCAATAGAACGTATACTTTTATCTTCGCTTTGCCATAATGATAATATTTTTTTCATGTAATGAACTGTAATCCACTCTTTTATAAACCTTGTTGACACGGATAAAAGAACTTCCCCATTTCTGCTACTGACAAATTTTAGTGAACTCAGCCAGCTATTATATGTTGCTTCTCCATAAAGATTATAAAGACAATTTTGGATTTTTTCCCAAGTAACATTGTGATCCGTTACTGTAATAATCTGATCAAAAAACATAGTAGAAACCTTAGGGCTAGTTAAGTTCATATACCACACCAAGAAAAAAGCAATAATTAGAAAAATATAAGATAATCAATAGCTTACTGCAAAATGAAAAGCTAATACTACTTAATACATACTAAAAATTATGGTGATTTTTTGATGGGTTGTAAAGGGTATAAAAACATTAAAATTGATCATTTTTATTTCAAAAAAATGAAAAATTTGTAAATGTCGCTTGTATCGAGGATTAGAAGCATGCTATTAAAAACAGTAATACATTATGTATAAATAAGATGTTAAATTTACTGGCAAATAAGTAAAGTATTCATATAAATATAGCTAACCTAATATAGATTTACTGAAGCAAATTTATGATTATATTAAGTAATTTGAGTTGTTATGCTGTATTCGGTATTGAACTAGAGTTTTACATTGAAGGAATAGAAAAAGAATACTTATTTCTGAATAGCATCAAAAATAAAATAGCATCTCTTGAATTTTCTTGCGAGAAGGAGAATTCTACACATCAGTATGAGATAAAAAGTGGTTGTTATACGAACTCCTACAATTTAATTAAGCATTTTGAGTTAGCAAAACAATCACTTACTGAAACAGCACAAAAACTAGGTGGGAATGTTTCTTTTAAAGCAAAGCCTTATTTGGATAGAGCAGGCAGTGCATTAAATGTGCATGTTAATCTCGTGAATTCAAATAACGGTAACTTATTTTATATCAATGAGCAAAAGTACAGTGACTATCTGATTCATAGTATTGGTGGATTATGTGCAATGATGAAAAAACATATGTTGTTTTTTGCTCCAAATGATGATTCATATTTAAGATTTCAGTATCCGGATATTCACACTCCAACTACGATTAGTTGGGGAGTAAATAACAGAACTGCTGCGATAAGAATTCCCTATTTTGGCAACGATTTCAAAAGATGCCGCCTAGAGCACCGCGTTCCCGGAGCAGATTGTGACCTTGAAAAAGTACTCACAGCAATAATTGAAGGTATGGTTTTTGGTATAGAGAACAAAATTGCTCCGCCAAATAGGGTCTACGGCATTGCATCTGATCCTCAATATGAGATGGAGAGGTTAATATAACAACTATCTATCAAATCCTAATCCGTTAAACCCCTTTTGGGTAATTGGCTGTTTTAGCATTTTTTTTACATCATTATCTACATTTTTGCACTGTAATAGCAAGTCTAAAGCAGATAGTTTCTGCGTGCTTTTAGATTCAAGCTCTAGATTGCTTAACACTTGCCCAGGAAGTGGATTACCAGGCACATCCATGTGCTCAGGAAGAGGTTTCATCTGATCCTTTATAGAGCTAGAGTTATTTTGTGTAAGAGTTTTATCATTTAGCATGCTAAGAATAATTTCCTCAGGCACTACCATAGTTTTTGTATAATCAACAGGATTACTATTTTCAGCATCTATAGTCACATGAATTGGTTCGCCAAACGCATTTATAGGACCACCAAGTGATCCTTTCTCCATGCGTTCTTGTGCTCTTTTCCTTATTATTTCTTCTTCTAACTCAGTTTCAGTTCTTTCTGGTTCTTTTGCGGTATCTTTTTCTTCACCTTCATCAACACTGCTATACCCTTCATCTTCTGAAACTTTCTCTCCTGAAACACCAGTAATTTCAGGCTGTTCTTTTTTAGTTCTTATTTTATGAATCAGCGAAAGTAATAAGTAAGTAACTGCAGCAGCAGAAACGATAATGGCTATCTTTGCGGCAATGTGGATTGCTGTTAAAAATATTAAAGCTGATAAAGCTCCAGCTAATCCAGACACAATAACTTTATTTTTGCCTTTTGTTATATTTAGAATTGCCACCATAATAACCTCTCAAATACTGTTCTAGAATTATTATACAGGAATTTTCTTATACTTGCAATTTTGCGAAAATTTTAATTATTTGCATAAAGTTTTAAAGCTACACAAGGATTAATTAATATGCAATGTATCTCGACTATAATATTGTACAAACACACATATTCAGCTAACATTCAACATGCAGAGCTTACTCATAGAGCGAAACAGGGCGGTGGTATTATTACTTATAGTAATTTTTATCTTCGGTTCATACGTTTATGTAAAAATGCCAAGGGAAAGCAATCCTGATATACAGATTCCTATAATCAGCGTGTTTGTTGGACTTCCTGGGATTTCTGCTCAAGATAGTGAAAAGCTATTAGTGCTTCCTATAGAAAATGAACTAAGATCCATCGAAGGTGTAAGAGAATTGAGAGCTTTTGCAACTAATGATGGTGCTCACATGATACTCGAATTTGGAACAGAGTATGATAATAAAGAAGTGCTCGATAATGTTCGTTCAAAGCTTTCAAACATAAAATCGAAGTTACCTGTTGAAGCGGAATCTCCGATAATCAATGAAATAAACTTGAGCTTATTTCCGATACTCAATGTCGGCTTAATTGGTAATTTGCCAGAAAGAGCCTTAACTGAAATAGCACGCAAGCTAAAGAAAGAAATAGAATCTCTGCCAAATGTTCTCAAAGTTGAAGTGGCAGGTATGCGTAAAGAAACAGTGGAAGTGATAGTTGAGCCCACAGTTCTAACAAAATATAACATTCAATCAAACGAAATATTCCAAGCTATATCAAGCAATAACAGACTAGTGGGAGCTGGGTCACTGGAAAATGATACCGGTAAATATTCGATTAAAATATCAGGGTTATTAAAAGATATAGAAGATATTATGAATATTCCTATTAGATCTCAAGGCGATGCAGTTTTGAGAATCAAAGATATAGCAAAAGTATACCCTAGGTTTGAGGATCACCAAGGATTTGCTCGCATTAATGGATTACCTAGTGTCATGCTAGAAATTTCAAAACGTAACGGAAAAAACATAATAGACACAGTAAATCAAGTAAAATACTTAATGGATAAGGCAAAAGATCAATTACCTGAAAATTTAAAAGTGGTGTACTTAAACGACCAGTCAAAAAACGTCCGCGATGTGCTTGATGACTTGGAAAACGGCATAATATTTGCTGTGTTGTTAATATTGATCATAATGATGCTTTCTATGGGAACAAGGATTGCTATTCTTGTGGCACTCTCGATACCCGGTTCCTTTCTCATTGGGATAATAGCTCTTTACTTTATGGGTATAACCTTAAATATCGTTGTGCTCTTCAGTTTAATTATGGCTGTTGGCATGCTGGTTGATGATGCAATTGTGATCAGCGAATATGCCGATAGAAAGATGATCTGCGGAATGAACAAAGTAGAAGCTTTTTACACTTCAGTTCGTGATATGTTTTATCCGGTTCTATCATCAACGTTAACTAAATTAGCAGTGTTTTTTTCTCTATTATTCTGGCCTGATACTGTTGGTAAATTCATGCAGTACATACCAATTACAATAATCCTAACTTTGACTGGATCGCTCATTATGGCTTTGGTTTTTATACCAACACTTGGTGCAATATTTGGTAAGCCTTCGATAACTTCAAAAAAAGAAATAAAAAAAATGAGTGCTATAGAAAGTGGTGAAATAAAAAATGCTGGGCCTATAATAAGAGCTTACGTACGCATGCTAGAGAAGGTTTTGGATCATCCTAAAAAATTCGTATGTGCTACTGTATTCGTTTTGTTTTCATTTAGTGTGCTGTACTTTACTTTTGGTCCTGGAGTAAAGTTTTTTCCGAAAGTGGATTCAGATAATATTTTAATCAGTGTTAAAGCAAAAGAAAGCTTATCAGCCAAAGAACGAGATCTGATACTCAAAGAAGTGGAAGAACGCATTTTGAGCATTGAAAAAGAAATTCATGTTTCTTATGCTAGATCAGGAGCATTTTCAGACAACGTTATCGCCAGAATACAACTAGAACTTATGGATTGGCGCTTCAGGCGCAAAGCTAAGCACATACTAAATGATATAAGGAGCAGTGTGCAAGACATGAAAGGAATAATAATTAATGTTCAAGAGGAAAAGCCAGGACCGTCGGCTGACAAGCCAATACAAATTAACCTCAGCGGGAGTGTATCCAGTTTGAATTTAGCAGCAGAGAAAATTCTAGAAATTATGAACCAACCTTCATCCGGGTTTATAAATATTCAAGATAGCAGATCAGCACCTGAAATAGAGTGGAATATGAGTGTTGATAAGAATAAGGCTACAAGCTCTGAAGTAAGTGTTGCAACCATTGGCGATTTTATAAAGATGGTTACAAATGGAGTGTTGATTGGAAAATATAGACCAAATAACACGGATGAAGAAATCGATATTGTACTCCGTTTCCCTGGAAAGGATCGCAACATGAAGACTATAGACAATCTTTTTATCAATACAGTTAATGGCCCGTATCCTATGAGCAATATAGTAAAATATGCTCCCGAAAAAAAGGTAAACAAACTAAACAGGATTGATGGATTACGCACAGTGACAATCTCTGCTGACGTTGATACTGGCTATCTTGTTGATGAAAGAGTAAAGTTCATTCAGAATTCTATTGCCCAGGATTGGGACAAGGGAGTAAAAATTGATTTTAAAGGCGACAAAGAAGATCAACAAAAATCAGGAGCATTTTTGTTAAAGGCTTTTATATTAGCGATTACACTAATGATATTGGTATTAGTGACACAGTTTAATAATGTATACCATACATTTATCGTAATGACAGCAGTGTTTTTATCCACAACATGTGTGTTTTTTGTTTTCTTTCTTATCCAACAAGTTTTCGTAGTTGTTATGTGTGGAGTGGGGATAATTGCTTTGGCGGGAATTATAGTAAATAATAACATACTATTGCTTGATGCCTTTCATCACCAAATTAAGGTACACAAAAATGACATCAAGCGATGTGTAATAAACGCTGCAATTTCTCGCGTTAGGCCAATATTGCTTACCGTTGCAACCACAGTTCTTGGTTTAATACCGATGATTACCAGGTTAAATATCAATTTTTTTACGCTACAAATCACATATGATGCTCCATCAAGCCAGTGGTGGGTTGACATTTCAACAACCATAGCAAGTGGAATATTGGCTGCAACGGTTTTAACTTTATTCTTTACTCCTGCGTTGCTTGTTATACAAAAACATGAAAAAACTTGACTTAAATTAGCAATCATTTAACATTTAAGATAGTGTTCTTTGCCCGTTGGAGCTATAATTATAACTAATTACATTGGATTTATTTATTATGATTGCTAATCGTAAAAGCAGTGTTAAGCAGAAAAGTAACAAGAATAACATAGTTGGAAGCCTTGATGTAATAAAAACAGCAGGAGAGCTTTCACTTCAAAAAGGTTTAGATTTTGATGTTGTAATAAAGGCACTAGAAAGTGCTATAGAAGCAGTGGCTCATCAAAAATATGGTAGCAAAAGTAAAATTGTAGTTGATATAGATAGAAACACAGGCAAAGTTACTTCATATAGAAAACTAAAAGTTATTGATGATGAATCAAATGAAAAAGAGAATACTGAGTGTGAATCAATTACGCTTACACAAGCTAAATTAATAAAAGGAGATGCAAAAGTTGGAGATACTGTTAGTGAATTGCTCTCTCTTAACACTGATCTTGCTTCAGCAAGAATTGCCCAGCAAACGATTGCTCAAATAATTAAAGATGAAGAGTCAAAAAAGCAATATGAGGAATTTAAAGATAAAGTGGGAGAAATAAGGTATGGTATTGTTAAACAAGTAGAATATTCAGATCTTATTATAGACATAAATGGCACTAGGGCATATCTTCCATTGCGAAATTTAACTGGTGGTGAATCATTTCGTGAAGGTGATAAGGTTAAAGCTTACATACAGACTGTTAAGCGTTCTGATGATGGACGTCAAATTATTCTTTCTAGGACTCATGAAGGCTTTTTGGAGGCATTATTAAATCAAGAAATACCAGAAATTGCTGACGGATTAGTGACAATTAAAGGTATAGCTAGAGATGCTGGTTCAAGGTCTAAGGTTGCCGTTTTCTCTCCCGACAAGAACATTGATCCAGTAGGTGCTTGTGTTGGAGTTAAGGGAGATAGAATAAAAACTATTATACACGAATTAAATGGTGAAAAAATTGACGTTATAAATTACTCCTCAGATTTGGGTCAATTTGTTATCAAAGCCATTACTCCTGCAGAAGTATCGAAGGTTATTATTGATGAAAATGAAAATTGCATAGAGTTAATAGTTGCTGAAGATCAATTGAGTTTAGCTATAGGAAAAAAGGGCCAGAATGTAAGATTAGCTTCAGAGCTTGTTGGATGGAAAATTGAGATATTAAGCACTCAGCAAGAATCAGAAAGGCGAAGTAAAGAACTTAGTCAATGTTCAGCTTTATTTGCTGAAGCTTTAAACTTAGAAGAGATTATGGGTCAGCTATTGGTAACAGAAGGTTTTTCAAGTGTAGAAGACATATCTAGCGCTTCAATTAAAGAGCTTGCTTCAATAGAGGGCTTTAATGAAGATATTGCAAACGAACTTCACAATAGAGCAAATAAGTACCTGAAAGCAGAAAATGATAGAAAAATAGAAGAGCTAAAAAGTTTAGGTATGGAGGATGATGTAATCAATTTAACTTTATCAATAGACAATAAAATTGCTCTTAGTAAGCATGATATTAAGACTTTAGAGGACATAGCAGATTTATCAAGTTATGAGTTTTGCAGCATACTCTCTTCCTCATCCGATAGCAAAGAAGATCTAAAAGATATAGTAGATTCAATAATCATAGAAGCACGTAAAAAGCTTGGATTAATATAATAAAATAATATGAATAATGAAGATATCAGTGATAAAAAATTAACGCTCCAAGGTTTAAGCAAGCTTAAATTAGACCTCAATTTAAACTCTTCAGCTAGCCCAAGTACTGGAGCTACAGTAGTAAAAAAAAGAAGAAAAAAATCTCATGATGCAGAAGAACATAATTTATTTGACGAGAGTAAATTAGGTTCTTTAACAGAGAAAGAACAAATTTTTCGCATTAATGCTGTGCAGAATGCTGCTTTGCTGAAAGAAAGAAATCAGAGAGAAGAAAAAGAGAAAACAGCAAAAGAAGACAGCAATAAAGAGACTGACGAGAAAAATGAAGCGGACGCTTTATCTAAGGAAATAAATAAGCAAGTTTTAAGTAATACCCACTTAGTTGAACCAAAAGAAGATAGTATTGACCATGAGGACAACGATAAAAAGTCTTTTAAAGTCAACAAAGATATATATTCTAAGCATTCTAAACTGGTAATTGCACAGGCAATAGATGAAAAAACTGAACAACCCCCTGTATTTAAGCAAAGGTTTGGTATAAGAGGTAGAAAGTCAAAGTTTACTAAGGGTAAAAATATATCAAGAGAAGTTATTATACCAGACAAAATAACTATCAGGGAGTTATCTATTCGCATGGCAGAAGATAGCAAGAGTGTGCTAAAAATGTTCAAAGAAGAAGTCGGTGAGAGTTATAGAGTAGATGATCTGGTGGATCCAGATATAGCATGTGAAATAGTGGAAAAATTTAATCATACGGCTAAACGAGTGAGCGATGCCAACAAAGAAAAGGATTTATTTTTTATAGAAGGCAGAGAAAGCCTGCCTAAAAAACCTAAACCACCAATCGTCACTTTTATGGGACACGTCGATCATGGTAAAACCTCATTGCTCGATGCATTTCGTGAATCTAATGTTGCAGAAAGAGAGTCAGGTGGCATAACTCAACACATAGGTGCTTATCAAATAATAACAAAAGATAAGCAAAAAATTACTTTCATTGATACACCAGGACATGAAGCGTTCACTGCGATGCGTGCATGTGGTGCCAATATTACTAATATAGTTGTAATAGTAGTTGCAGCTGACGATGGAATCATGAAACAAACAGTTGAAGCAATAAATCATGCAAAAGCAGCAAATGTTTCCATTATAGTTGCTATTAATAAAATTGATAAATCTGAGCCTGGTGATGTAGAAAAAATAATTAATAGTTTGCCTCAATATGATCTCATCCCTGAAGGGCTTGGTGGTGATGTTATGATTGTGCCAGTATCAGCAAAAAAGAAAACTAATTTAGATAAACTAGAAGAGACGATTTTGTTAATCGCTGAATTAATGAAGCTAGAAGCAATAGAAGATTGTCGAGCACTTGGATGGGTAATAGAATCCAAAATAGATAAAGCGAAAGGAATATCAGCCACATTGATAGTTGAGGAAGGAACGTTAAAGGTTGGTGATATATTGGTAGTTGGTACAACATACAGCAAAGTACGTAGTATGGTTAATCACCTCGGTCAAAGAGAAAAAGCAGCACTACCCTCCGCTCCAATTGAAATTACTGGTCTAAATGGTGTGCCAAATGCTGGAGATAAATTTGTTGTTATAAATTCTGAAAAGCAGGCGCGTGAAATTGTTGAATACAGGCTAGAGTTAATCAAGAAAAAGAAAGAAGATTTGGGCGACAATAATTTAGATATATTCAGTCGTAATAACAGCGAAACAGAAGAACTATCTGTAGTTTTAAAGTGCGATGTAACTGGTTCTATTGAAGCAATATCAAGTTCAATTGATAAACTCGGTAAAGACCAAGTGAAATTAAATATCCTACACAAAGCAGTAGGAGGGATAACAGATTCAGATGTGCTGCTTGCAGAAGCATCAAGTGCAGTAATTTTAGCTTTTAATGTAAAAGTGGACTCAAAAATAAGGGACTTGGCAAAACAAAAAGGTATAGAAATACATACTTATAACATAATATACGAGCTCATTGACGACATGAGAATGTATTTAACTAAAATGTTAAAGCCTGTTACACGAGAGGTTCGTGTTGGCTTTGCATCTGTGAGGCAAATATTTAACGTATCTAAAGCTGGTAATATCATTGGATGTTATGTAAGTGATGGAGTCATAAGAAAAGATTCTTTAATTAAGGTAATGCGTGGTGGCAAATTGGTGCATGAAGGAAAGTTAAAAGCACTACGTAGATTTAAAGATGATGTTAAAGAAGTAGGTGTAAACTTTGAATGCGGAGTATCACTAGAGGGTAATATCGATATTAAAGTTGGAGATATTTTAGAAGCTTATCAATTAGTGCAAGAAGAAAGGGTATTATAGTAGCTGGATATGAAAAAGGAAATTAGAAACCTAAAAATAGCATCGGTATTGCATAGAGCGATATCAAGAGTCCTAATGGAAGGTAAGGTGTTCAATAAAAATGTAGCGGTATCTGACGTAAAATTAAGTAAAGATTTGAAAAAAGCAGATGTATATATTGTGTTATCTTCATTGAATATTCAAGTAGCTGACTACTTAGATCCAGAAAAAAGACGCACTGGAGATCCTTCTGAGAATAATTGTGATATTAACACTGTTGTTAATGAAATGAACCAGTCTGCATGGTCAATACGTAAATCTATATTGTGTTATGTTGATTTGCGATTTATACCTGAACTAGTTTTCAAGCCTGACTTAGCGTTCGATAATTTTGTTAATGTAAGCAAAATATTACATAATCACACTTAATTAATGCATTTCAATCGTTACTTTTCATTAATGAGGTTGCACAGTTTAACGGGTTTGTGGCTTGTGCTATTTCCCAGTTTGAGCGGTATTCTTTTAGCCTCAACTTCTCTATCATATCAGGCTCTTTTTCTCCTTGTTTTGTTTACTATAGGTGCATTTTTAATGAGACCCGCAGGGTGCATAATCAATGATATCTTCGATAGAAAAATAGATGCGCACGTTGAACGAACAAAATATAGGCCACTTGCAAGTGGTGCATTAAACATAAAGCAGGCTTTGGCTTTACTTTCACTGCTACTGTCTATTGCCCTGGTAATCTTATTATTAACTAATAAAACTACACTCATACTTGGAATAATCTCAATGTGTATGATAGCTACTTACCCTTTATTAAAGCGGTATGTTTGGTGGCCACAATTGTTCTTAGGGTTTACCTTCAATATGGGATCGCTCATGGGCTCAGCAGCAATAACAAACCAGATCAGTATAGAATCCTTGCTGTTTTATATAGGATGCGTCTTTTGGACGCTTAGTTATGACACCATATACGCCCATCAAGATAAAAAAGATGATGAAAAACTCGGGATGAAATCTACCGCATTATATTTTGGTGATACAACAAAATCTTGGTTGAAAAGATTTTATTTAATATCTCTTATGACGTGGCTATATGCTGGTATTTTATCATCATTAAATAACATTTTTTATATTGCTCTACTTGCCGTAGGGTTCATATTTCACCGCCAATGCAAAAATTTCAATCCTGACGATCCCAGTCAATGCATGTCCATATTTAAAAATAACTCCTACGTAGGGTTGCTGCTCTTTTTCGGCATTCTTTTAGATAGAATTATCACCTAGGTCTCAAGAGTTTCGGCTCTAATGAAATCAATAGACTCAGGTAGCCCGCAGAAACAAAAAAACTTGCTTGACAAACTCCGCCAGCCCACTTATCATGATAGTGAAGCTATTGTATTTGCTTTCGCCAATCTGCAGATTAAAAG
>NODE_3_length_34034_cov_197.195945
ATTTTACCCGAAAAAACTCCTTTCTTTCTCTCCACTTTTTCTGGGTAAGGTCAGTCTTTAGGCACCCAAACAAAGGGAAATGCTGGATAAAAAGAAAGTACTTTAAGAAGTATAATAACGAAAACTGGCGCTTTATGACAAGTAACAAGGTACGTCTTACTATACACAGCGATCATGTTATTAAACAAAGTGCAAAAAACCAGATCCCCATATGATGGTGATTGGGTATATTGGGGTAAACGTCTGAGAAAAATACCAGATAAGCCACTAGGAGTAATAAAATTATTGAGGTTGCACCAAAGTAAATGCGATAATTGTAGACTATGGTTTAAAAGTGATGATACAATAAAAATACATCACAAAGACCAGAATAGACGAAACAATATGATCACAAACTTATCTTTGTTACATGGACATTGTCACGATGAATTACACAGGAGGTGTGCATGAAAAGCACCAAATTAGAGAGAAGCCGTATGAGGCTCAAAGTCTCACGTACGGTTTTGAAGTCGAGTGAGGAGGGGCGACCTTCTTCACTTAGACAACAATATGCAGATGAAACTACGGAAGAAGACTTAAGGAAAATAGCAGAAAAAGCACCAATAATAAAGTTAGCCTACGATGAATTAGACAGGTTTAGCTGGAATGAAAAAGATTTAGTAGCATATGAAGAAAGAATAATGGATCTGCGGAAAGAAGAAGGCATCCTCGCTAAAAAACTTGATGAGGGAAAGATTGAAGGAAAGATTGAAGTAGCAAAAAACCTACTTAAGGCTGACATCTCTATTGATATTATCTCTCAGACAACCGGCCTTCCTCAAGCTGAGATTAAACGACTTCAGGAAGAAATCACCTAAAAGGCTAATGATCAACGAAAAAATTGTAAGAGAGAACTTAAAAAAAGTCATAGAGCAAAAAAGCGGTAAAGATGTGATCGCTCTTGGCATAATATCCTCAATTATTATTAAAGGTCAAGATGTTGGTTTTGTGCTTGAAGTTGCCGGTAACACGCAAGCAAATGAAGAATTAAGAAGAAATTGTGAGCAAGCTGTTAAAGCTATACCGGGGGTGACAAAAGTGACCGTGGTTGCTACTTGTCAAAAACAAACTGGGCAACAAAAAGCTAAATTACATATCGAAGGAGTGAAAAATATAATCGTTGTGGCCTCTGGTAAAGGCGGTGTGGGCAAGTCCACAGTTGCGCTAAATCTTGCTCTCTCATTAGCAAAGTTAAAACACAAAGTTGCGCTGGTTGATGCAGATATATATGGTCCTTCAATTCCTAAAATGCTTGGCGCTGAAAAATTAAAGCCAGAAATACAGGATAGTAAAGCAATGCCTATAGAAAAGTATGGACTGCATACTATTTCAATTGGCTATTTTATCGATAAAGATCGTGCAGCAATATGGCGCGGACCTATGATTACAAAAGCACTTTATAGTCTGCTAATGGGAACAAAATGGTCCGATATAGAGTATTTGATAATTGATACACCACCTGGAACTGGCGATGTGCATTTAAGTCTTATGGAAAATTTTAACTTAACTGGGGCGATAATAGTTTCAACTCCACAGGAGCTCTCTTTAATCGATGCTCGCAAAATTTATGATATGTTTACAAAGCTCAGCGTACCGGTTATTGGCATTGTAGAAAATATGAGTTATTTCATTCAAAGCGGCTCAAAAATATACATATTTGGAAAAGACGGTGCAAAAAAAATGTCTGAGGAGCTGGGCATCAAACTTCTAGGCAGAGTTCCTCTAGATCCACAAATATGCCATGCTTCTGATTGCGGAAATCCTTTAATGTTAAGTGAGGATTTGGCAGAGATTTATGAAGACATTGCTCAAAGTATAGTTAAACAATAGAATAAGCGTGAGAAACATGCGAATCAAAGTCCTCTTTTGTTAGTTACAAAATAGACTGCTTGCATAACCATTATTTACATGAAAAATTAGCAGCTTTTGTCATTCCAGCGCGTGACGCTGGAATCCAGAAAAAAAGAAGAATGGATCCCAGTGGGCTTTGTTGCATCGCTAGCTATGATGGATTAAAGATAAAAAAGGTGGAGAATATCAGTAGCTTATTATTCTGGTATTTATAACAAGAACGGTCAGTGAATACCTAAATTTGAGTAAAAGAAATTTCACTACCACTCACTAATCCGGCTAAAATTCAAGAATTTCAATGCTTTAGCTATTTTCAATAGAATTAAATTTATTAATATAAATAACAAATTACTATTCTTAAATTTGATCAGATTGATTGCAAAAAAACAAGATTTTCAATAAGTTGCTTATAATCCTAATTATAGTTAGCCTTTCATAAGTAGCGATGCAACAAAGCCATCCCAGTGTCAAGCACTGGGATGACACCTTTATGTTTGAGGCAAAACCGGCCATAGCATTTAACACACTGCCTTCGCAAAATGTTCGTACAGTTGTTCGTTACGTGCTGGAATGACAAGGTGGAGTGTCTTTAGATGTCATCCAAGTAGCTGACACTGGGATCTAAAAAATTTAATTTATATATAAAGTTTGTTTAAACTATTTTCAAAACAGATAAAATATAATTTTACAATTAGCGTAAATAAAATGAATTATGATGTAATCATTTCAGGTGGTGGGTTACTTGGTCTTATTACTGCCATTGGCCTCAGTTGTGACTCTGTGTCTGTAGCTGTGATTGAAAAAAATAGTCTACCACGTGTAGTAGATGATAATCGAGCATTTGCTATTTCTCAAGGCTCGAAAAAAATATTGGAAAAGTTAGGGATTTGGCAGTTTGTGGAAAGTGAAGCTGAGCCAATACTTGATATATGCATATTAGATGCGGTTACTGTGCATTACAATCATAAAATGGTTAGCGAAGAGCCAATGGGTTATGTTATCAACAATGCTACTATATGGAATGCAATCAACAATAATTTTCTAAATAAACTGAATATATACTCTCCACATTCCTATAAAACAATTGTTTGTGATTCAGGATATGTGGAAGTGATTCTTGATAATAACCAGGAATTAATATCATCGCTACTTATCTGTGCTGAAGGCAAAAACTCTAAATTACCAGAGTTATTTTCTATACCGACAGTGAAATTTGACTATAAACAAAGTAGCATAGTATTTAATGTAAAGCATGAACTGCATCACCAAAACTTAGCTGTGGAGCGTTTTTTCCCTGGCGGTCCATTTGCAATTCTACCGATGAAGGGTGGCTATACTTCTTCGATAGTTTGGACAGAAAAATCTGAAATTTCAAAAATGCTAATGGATCTGTCTGAAGAAGAATTTATTATAGAGCTTAAAAAAAGATTTGGTTCTTATTTAGGAGAGATAAAATTAGAGGGTGAAAGAAAACTTTATCCTTTAAGTTTTGCTTTCGCAAAAAAGTTATATAAGGGTAGAGTTTTGCTTATCGGCGATGCAGCACATTCAATTCATCCAGTTGCAGGTCAAGGGCTTAATCTTGGAATTAGAGATGTAGAAAGTGTTATAAAGCACGTAGTTGCTGCAAAAGCGGCTGGTACTGATGTTGGCAGTAGTTATTTATTAAAGAAAATTTCACGTAACAGATACTTTGATAATTTTACAATGGCGCTTGCAACTGATGGATTAAATAGGATGCTTTCCAACAGAATATTTTGCGCTAAAGCACTAAGAAATCTTGGCTTGATTGCAGTTGAAAATTCAAATTTCCTCAAAAAACGCTTTATTCGGCATGCTATGGGATTTATATAAATCACTATTTTATAGTTAATGCAAGTCAGGTTTCCCACGTCATACCGCCGCGGTATCTTGGCCGCTAACACGTAGCGGGATGACGAATGTATCTGTTTAGCAGTTGTGTTAAAAGTCAATAGAAAAATTGATGTAGCTGTGGATAAGTACTTTTATCTGTATAAACGTGCTTATCCACAGCTATACTGGCTCTTAGATAGAAACAGACAGAGAGTTATATTCCTCAGTAAAAACCCTGTCATCTCTGACTAAAGAGTTAGCAAGAATAAGCAATTTCCTCATGGCAGCAGTGGAAGCAATTTTATATGGCTTTTTATATTGACTATATAATCTAGTAAAGAAAGGTTTGATATAGGAATTAGGGGGGGAGGGGGGGATGTATGGTCCCAGAGTGTGATGGTATGATAAAATATGAGAAAACAATACCATCAAAGGAGGAATTATGGGACAAATATTACATGGGTGCGCCAAAACAACAGAGACAATTCGTAGAGCAATACAAAATAGTAAAGAGAGCATAGCAAAACTCTCCAGGTACTATAACCTTAATCCAAAAACTATCATTAAATGGAGAAAACGGTCTTTTGCCAAAGACGCTGATATGGGTCCGAAGCATGCAAGATCAACTGTTTTAACTTTAGAAGAGGAGGCTGTAATTGTTGCATTTCGTAAGCATACTCTATTGCCATTAGATGATTGTCTCTACGCTTTGCAAACCTCAATCCCACACTTGACTCGCTCTAGTCTACATCGTTGCTTACAGAGGCACAGCATTAGCAGACTACCAGATGTTGATGGCGAAGTTAAACCAAAAAAGAAATTCAAACAATATCCTATAGGCTATTTCCATATTGATATTGCAGAAGTCAGAACAGAAGAAGGAAAGTTATATTTGTTTGTTGCAATAGATAGAACATCCAAATTTACGTATGTTGAGTTGCATAAAAGTGCTACAAAACCTATAGCTGCTGAGTTTCTACGTAATTTGATTAAAATTTTACCATATAAAATCCACACTATTTTGACAGATAACAGTGTACAATTTACCAACCAAAAACGCCATAAATACGCTTTTCAACATATATTTGATAGAGCTTGTGAAGAAAATGACATTGAACACCGTCTAACAAAAGTTAGCCATCCTTGGACAAATGGGCAAGTTGAGCGTATGAACAAAACTTTAAAGAATGCCACTGTTAAGAAGTATTACTATCAGTCTCACCAGCAACTCAAAGAGCATCTTTATGACTTTGTTATGGCCTACAATTATGCTAAAAGACTCAAAACTCTTAAGGGTCTTACACCTTTTGAGTTTATATCTTTACAGTGGACAAAATCTCCTGAATTGTTCATACTAAATCCACACCATCACACTCTGGGACCATACACTCCCTGTGTTTCGTAATATTATACAATCAAATTGATAAAAGCTGTATTATCTCCTTGCAGCATTAAGTGTATATTTTTTGCTATTTTTTCCACTAAGGGAGTAACATTATCAAAATTTGAAAATTTTGATAACACATAATCTGCTAAGCTTCTTTGATCTTCAGGTCTACCCACTCCAAATCTCAAGCGCCAATAATCGTTGCCAATAAAACTATCTATGGATTTAAGTCCATTATGTCCAGCAGAGCTACCACCTTTCTTTACTTTTATTCTTCCAAGTTCCAAATCAGCGTCATCGTGTATGACAACGATATTATCTAGCGATAATTTGTAAAAGTTTCGTATTTTTGCAACAGGGATGCCTGAATTATTCATAAATGAATAAGGCTTTATTAACATGATTTTATTATCATTAATCATGCCAGAGGTTATCAGATAATCGGCTTTTTTAGAGAACAACTGAAAACCCCAATATTTGCAGATTGCATCAACGGTGATGAAGCCGATATTATGATGAGTTAACTCATATTGACTACCAGGGTTACCAAGCCCAACTATCAGGTGCACTATTCCTCTGTTTCTGCTTGAGGTTCTTCAACGTCACTATCGGCAGCAGAAATTGTAACAATGGTAAAATTTTCTTCTTCATGAGCTACAAACTTAACACCTTCTGGTAATTTTACATCATTGATATGTATAGATTGGCCAATCATTTTACCGGATAAATCAACTTCAATAACCTGAGGTATTTTATCAGGAGAGCATTTAACAGCAATAGAACGACACAAAACATTAAGCACTCCACCTAATTTGATTCCTGGAGCTTTACTTTCATTCACAAATGATAGAGGTATGTCTATTTTAATTTCACTGCCTTTATCAACAAACTGAAAATCAACATGTTGCACAGTATCCTTTACTACATGCAATTGGATATCGCGAACAAGAGCATATTCCTTTTTGCCCGAAATATTCAGCTCTATCAAATGTGCAGAAAGAGAACCTGATTTATATTGCTTCGTGAATTCCTTTGCAGACAATGTCAAATTTACATTATCATGGCCCTTTCCATATATTATTCCAGGGATGTTTCCTTTCTTCCTTAGAGAATGCATCGCTTTTGTTTTTGTTATATCACGTAACTCTGCATTAATTGTTACTATTTCCTGTTGCGTCATCGATTACTCCTATTCAGCTAATCCTTTTAATATAATTTAATAATAATATAACATAAAAATATTTATTTCAAACTTCATTCTTTCATACTAATTGTTTGTGAAAGGATTTATTTAGATATATATTTAAACTTATTTAACAAGAACTATGGGCATTGACGATAAAGTAATTTTTAGGATTTATAAACCAACAAGAACTGCAACACAATCTGGTTTAGGTAATACAAATTTCTGGCACCTAAAAATTGAATCTGGCTCTTACTACATTGAACCTTTGATGGGGTGGGTTGGCTCAAAAGATCCAAAAAAACAGATTGTATTAAAGTTTGATTCTCTTGAAAAAGCAGTATTCTACGCAAAAAAACGCAACGTTAAATACATAATTGAAATGCCAAAAAATGTTAAGAGGCTGCCAAAATCTTACGCAAGCAATTTCATACTAAAGTAAGTTGCACAACAAATGGTGTTATGCAAGTAGCTGACACTGCTCTCCTTTGTCATCCCAGTGCCCAGACACTGGGATCCAGGAATTTTATTAAGTTGGTAAGCATAAAAATAGCTGTTTTACGTTAAAATACAATGTTTTGATGATTATGGAAAGGCTGGATCCCAGTGTCAAGCACTGGGATGACACCATTTGTTGTAAACTCACTTTTACTCTATGGTCTTGCCGCTATCCTGAACGGATACAAAGTAAGTTTTATTGTGATGTGCTCATCTGTAAAAAATAAGACTTAATCTCACTGTTGATCATGGATTTTAAGTTGTGCTAGCACACTGCGGCCATTTAGAGAGTCAAGATTTTTAACCTGGCTAGCCAGTATTAAAGAGTTATTTTTCAGGTATTTCTTTACAAGGCTTGCAAGTCTTTTTGGATTATTCAAATAGCTCCATTCTGCTTGTAAAACTTTTATATCACTTTGTACTAAATTAATTTCACTTTTTATTTTTATTAGCTCTCTATTTAACGACTGAACATGTAATTTTACCTTAAATAGTCCTACAATGCTAAGAAAAAACATAACTATTGAGATGATGCAGAAAGTTCTCACGACAACCTCTGTATAGCTCTTAGTTTTGCTGAGCGTGAACGCGGATTTGCACTTACTTCTTCTATACTTGCTTCGATCACTTTTTTATTTAGCAGAGAGAATGTCTTGCAATCAGTAGCACATAAATCTTTAAAAAAAGTTTTGACTATACGATCTTCTAAGGAATGAAAGGTGACGACAATTAATTTGCCATTCTCACTTAAAATCTCAGATGCAGCTTTAATACCCTTTTCAAGTTCTCCCAGCTCATCGTTTACCCATATTCTGATTGCCTGAAATGTTCTGGTTGCAGGATCAATTTTGCTTTTTCCACGAAATACCACGGAACGTACAATATCCGCAAGCTCAAATGTAGTTTTGATAGTTTTCTTCTTCCGTGCATTTACTATTGCTCTTGCGATTTTGCGAGAATGACGTTCGCCTCCGTAGTTATATATAGTATTTGCGATTTCTTCTTCGCGTAAAGCGTTAACAAACGTTGAAGCGTTTATATAAGAAGAGTTATCCATACTCATATCGAGTGGACCATCATGTAAAAATGAGAACCCTCTATCCCCGTTATCAAGCTGCATAGATGAAACTCCGATGTCAAAAACTATTCCATCGATACCTTCAATATTGTTGCTATCTAATAAATTTTTAATATTACTAAACTTCTCAATGAATAGTTTTATTCTATCTGGATATCTAACGCTTAAATCATCATAAAACTTAGTTACCGTTTCATCTCTATCAATTGCATATACTTTGCAATCAGCTGACTCCAATATTGCTTTGCTATACCCTCCAGCTCCAAATGTGGCGTCCACGTATATGCCACCATCCTGCGGTGATAGTAGTGATAGCATCTCTTTTAACAAAACTGGAGTGTGTGTCATATCAAAAAATTTAAGTACAGTTGGTGTAGATATCCTACTCTACTCTACTCTTCACATCAATTTTATTTATGTACATAGATTTTCTTGCCAAAATATGGTATCTTATCGGAATATATGAGCAATAATATTAAAATCAAGGTTTAATATTGTTAATATAATATTCACATAACGTTCACATTTTTTTTTATATATAAGGTCAAACAGGCTATAGGGAAATTATGCAGCAAATAACAAAAGTAATATTTTCAAGTTTGATTTGTAACACTTTATTGTGGTATGACCACATGCTTTTTGGCCACTTAATAAACATAATAGGTGGTGTGTTTTTTCCATCGGATGATCAACTAACCAGCGTATTGAAGGCTTTTGGAGTGTTTGCAGTGGGTTTCTTAATGAGACCAGTCGGTGCTGCTATATTTGGTCACATTGGTGATAAACATGGCAGAAGAGTTGCCTTATTGCTCTCGATTATATTAATGACTTTATCAACCGTATTAATTGCTTTTGTTCCAGGTTATCAAAGCATTGGAATACTAGCGTCAATGCTGGTAGTGTGTTTAAGATTATTGCAGGGTATATCTCTTGGAGGAGAAGCAGGAAATGCGCCATTTTTAATAGAACATGCTCCTAAAAACAAAAAAGGATTTTTTGGCAGCATTGAAGTATTAAGCGCAATTTTTGGTTCAGTATTAAGCTTGATAGCGGTACTCATATGCAAAAAAGTATCTGATTTTGAATCTTGGGGGTGGAGATTACCTTTCATTTTCAGTTTAGCAATGGGATTAATCAGCATATATATGAGATATATACTTGATGAAAGCCCAGAGTATAAAAGACAAAAAAATCCGTCTAAATTGCCATTAAAAGAGTTATTAAACAATTACAAAAAGCCTGTTCTAATATCAATAGGTATTGACTTGGTTGAAAATGCGTCTCTCTATATATATTTGGTCTTTTTCAATGTGCTTACGAATAAAATATTAACAGTAAATACTCATTTTAATCATATAGTGGAAATACTGAGTCAAATTGCACTTGGAGGATTGACAATATTGTTTGCAATACTTTCTGATAAGGTAGGAAGAGAAAAAGTTATGAAGTTTGCATTTATAGCTTTTGTAATAGTGAGTTATCCAGTTTTTTCAATGTTATGTAGTGGCAATTACTTGCTGGCACACATTCTTTTTATAATTCCAATAGCTGCATCGCTTGGTCCTGTCAGTGCACTTATGTGCGAATTATTTCCAACAAAGGTTCGGTACAGTGGATTTGGTTTATCAAGAAATATAGCTGCTGGATTTTTTGGCGGCCTTGCACCATTTATATGCACAACAATTATCAAGGTTACAGGACAAGAGACTTCAGCTAGTTTTTACATGATTTTCTGTGCATTAATTGGGCTAGTTGCTATATCGCAAATTAAGGGTGAGCTTTCTTCAAAATCACCTAAAGTAAACCAAGTATAATTGCAGTATAGCAGAATTTAAAAAAATCTAATTATAAGGTGGGAAATGCCAATTCTTAGGTGATAATGTGAATATTTCAGCACCATCTTTTGTTACTCCAATCGTATGCTCAAATTGAGCAGAAAGTGAAAGATCGCGTGTTGTTACTGTCCAGTCATCGAGTTTACTGAGCAGAGTCTCATGTTTTCCAGCATTAATCATTGGCTCTATTGTAAAAAACATACCTTCCTTCAAGACGAGATTTTCATCTTGATCATAGAAATGCACTACATTTGGTGGAGCATGAAAGACTTTTCCTATACCATGTCCGCAGTAGCTGCGTACGATAGAATATCCAAAATCTCTAATATATTTCTCTATAGCAAGCCCTATTTCATTTAACTTATTGCCGGGCTTAACTTGTTTGATTGCTTCCATCAATGCATGATAAGTAGCGTCACACAAGCGTTTTGCTTTTATTGATGGCTTGCCAACCCAAAACATGCGACTTGTATCACCATGCCAGCCATTTAAAATCACCGTGACATCAATATTTAAAATATCTCCATCTTTAAGTGGTTTATTATCGGGAACACCATGGCACACAACTGCATTTTTTGAAGTGCAAATCGATTTTGGATACCCCCTATAGTTTAGTGGTGCTGGAATTGCACCTGCATTAATTATAAAATCATGACATAGATCATTTAACTCATTAGTTGTCACCCCTACCTTTACGTACGGTGCAATGAAATCAAGAGTTTTAGCAGCAAGCCTGCCAGCCTTGCGCATAAATTCAAAATCTTCTTGTGAGTGTATAGTTATGTTCATATTTTCCATGTCTTATTGTAATTGGTACGCTTACTCGCAAGTACATAAACATAATAATTTTACATATTATAAAAATAAGTCCTATGGATCCTAGTGTCAAGTCATTTGTATGAAAGGTGGTAAAACAGAAATCTAGACTGTAACTTTTGATTTAACCCAATTATACAATTTACTCATTTTACCATCCTGACCTAAAATACCAGAATTATTTTTGTAAAAAGTGTCAACTATTAGCTTTATAGAGCCTATAGCAGCAGAAAATACAGGATTTTTATCATATTCGCCATCAAGGCCACTGAGAGATTCAGGGGACCCAATTCGAACTTGTTTATTGAATATATAGCCTGCAATTTCCTTCATGCTTGTAAGTTGACTAGTTCCACCTGTGATCACTACTTTATTAATTGGATCTTTCTGCTCTTGAAATTGCTCTCTTACCATTTCAAGTATTTCTTCAACTCTTGGTCTTATGATGTTAATAAGCTCAGATTTGAATACTTGAGTAGGTTCATCATTTTCACTATTTTGGACTGTAATATATTCGTTCTCATCTATTGAAGTTACGATAGTGCTACCATACAGTATTTTTATATACTCTGCACGTTCTATGCTTGTGCATAGCCCGTAAGCAATATCTCGAGTGATATGAACGCCACCAATTGGAACGCTGCTTGCATACACAAGTTTCCCTCTTTTGAAAATTCCAATTGCAGTGCACCCACCGCCTATATCAACAATAGCAGTCCCGAGCTCTTTTTCATCTCCACTCAGACAGGCAAGACCTGCAGAATATGCAGAAGCAATACAACCTGCCATATTTAATCCACCATTATTGGTAATACAGTTTTCAATATTGGTAAGCGCTGGACGCGAAGCAGTGACAACATTAACATCAGCAGATAGTCTTTTTCCGTACAATCCACCAACTTCTTTTATGTCAGTCATGTCATCTAAGTGATATTTCAGTGGTATATTGTGAATGATAACATTTTCTTCAATATATTTCTCAAACGTCTGAAAAACTACGCGTTTTATATCCCGGTCAGAAATTTCATGATTAGCTGCAATAATTTCATTATGTACATTGAAAGATGAGATGCTACATCCAGCAATGTTCACATATATCTGGTCTATGGTTTCTTCTGACACTTGCTCAGCTAAACCTATAGTTGATGAGATGGAGTAATTTGCGTGTTTTACATTAGTTATTGATCCACCGTTTACACCTTCTGCAATCTTATAACCCGTTCCTGTTACTTTATAGCTGAAGTTGCCATTTATCTTAACGATTAGACAAATAATCTTTGTTGTACCTATGTCTAAAACAGCAAAAACATTTCTCTTTGGTTTTGCTATTACTGCAGAGTACATTAGTTAACCTTATTACGCAATTTCATTTAAATTGTAGCTTTCTTTAATAATTTATATTTCTATTATAGATATAGCAACATTTTAATATACACTAAATTCTGGACAAAAGGAAAAGCAAAACATAGAATTATAATTTTTATGTCCATATTACCAATTGTAATTGCCCCTGATGAAAGACTAATCACACGTGCCAGTGAAGTAACAGATATAAACGATAAAATTAAAGAATTAGTAAACGACATGTTCGAAACTATGTACGATGCAGAAGGTCTTGGCCTTGCTGCAGTGCAAGTTGGAGTGTTAAAGAGAATTTTTGTTGTGGATGTTCAGCTAGAAACAATTGAAAATGAGCCAGCAGGATATGGCTCAACTGGCAAATTTTACATGATTAATCCTGAGATTACAGAATTATCCGATGAACAAGTAATTCTCAAGGAAGGATGCCTTTCAATTCCAGAGCAAAGTCATGAAATTAAGCGTCCAAAGTATCTAACTGTGAAATATAAAGACTTAGATAATGAAGAACAAACACTAAAAGCTAGTGGTTGGCTTGCAAGGTGTATTCAGCATGAATTAGATCACTTAAACGGCATATTATATATTAGACATCTATCTAAATTAAAGTATGATATGGCGATAACAAAAGCACAGAAGATTAAAAAGCAACATGAGCAATGAAGACCTAGAATTATTAAAATTTTACCATGAAGTGGGCGTTGATTGCACACTAATGGAGGGTGAAGAGGAAAAAAAGTTGGAGAGCAAAGAACCCTCTGTTATCCAAACTGGGACCCAGAAGAAAGATGCAGATACGCGCTGGGGTGACACTAAAGATGGAAAAGACATGTTTCCAAGTGATTGGATAATTGAAGCAAGGAAACTTGCAGGTAAATGTGGTAGTGTGGATGAATTAAGAAGTGCAGTAAAGTCATTTGAAGGTTGTGAGATAAAAAAAACTGCAACTAATACTGTCTTTTCCGATGGTAATCCAAACGCAAAAATTATGCTCGTTGGTGAAGCTCCAGGGGCAAATGAAGACCTTCAAGGCATACCATTTTGTGGTGCAAGTGGAATGTTGCTCGATAAAATGTTAAATGCAATCAATCTTGATCGCACCAAAGTTTATATAAGCAATACCGTATTTTGGCGCCCACCTGGCAATAGAAAGCCAACCGACCTAGAGCTTGATATGTGCAGACCATTTGTTGAGAAGCATATTGCACTAGTTTCACCGCAAATTTTAATTTTGGTCGGGGGAATCGCATGTTATAGCCTTCTTGACAGCACAAAAACTATATCGAATTTGCGTGGTAGATTTCATACGTACACTAACCAATATTTGTCCAATTCAATCACCACAGCCGCTATATTTCATCCAGCTTACCTACTTCGCCAACCGGCACAAAAACGTTTAGCCTGGGAGGATTCGAAGAAGATTAGGGAGTATCTTGATAACACCAATAACTGTACGAATACTTAACACCACTGGTGTCGGAAAGTAGCCTGCAGAAACGAAAAAACTTGCTTGACAAACTCCGCCAGCGCCCTTATCATGAAACTGAAGCTATTGTATTTGCTTTCGCCAATCTGCAGATTAAAAGGTAAGGATTACTTAATGTATCGGCGTCTTATGTTCAATTTTTTGCAGTATATAGATACTGTATGTCTTTACAAAACTTCATCTACATCTAGATTTTTATCTAAATAAGCTGAACGCGCTTATAAAGCGTTACAAGACATCAAAAAATGCCAATACTCGACAGAGATAGTAAAAGACTAGCTAACTCGGGGATTCTTTGTCTTTTTTTCTGCTTAGTAAACTTCTTAAACATTTGCAGCGTAAGTTAGTTGCAATTAAAAGCAGCTTAATCTTGCTTGTCAAGCGTTTAAAACATAAAAAACGCCAATATTTTAAAGCGGATAATAACCCCAGGGCTTCTTTTGCCTTTTTTTTCGTTTGGTAAATTTCTTAATGTTTATAGCTAAACGACAATCGTCATCCCGCTGCTTGTTAGCGGGATCTATGCTTTGAGATACCGCGAATAAATCGCGGTATGACGTAGAGCTCGCGTTAGCTACACTTTTATGCTTACCAACTCAGTATCCAATCAAAACCTGGATTTCAGTGTCAAGCACTGAAATAACACCGAAAGGGCTACTGCTGTCTTGGATGGAAACCAGTGTCAGCTACTTGAATCTGCCACGCAAATTGCCTGCAAATTGCAATGTTCGTACAGCTGTGCGTCATGCGCTGGAATGGCATCAAGGGGTAACTTTTTATTTAAACAATGATTGTAAAATGATTATAATAAGAGATCTATTGAAATTTTAAAGTTATTAAATATTGACGCTATATACTTAAGTGTTAAAATAGAATGAAAAGTTTTTAGGAGTTTATATGGCAGCAGGTGGGAAAGCAAAGACAGCTAGTAAAAATAACCCTACTCAGCGTAAGAAAGCTGAGCAAAAAATGTATAAAGATAAACCGGTAAAACCTGTTAGATATATAGATCGTGATTCGCGCATGAATTATATGTCTGCTCAATATGACAACGGCAATCTGGTTGAAGATGAGGTAAGCGGCAATCCTATAAAGTGGGAAGCTGTATAATAGTTGTGGTTAAAGTTACTATTAATTCTAAGGAATGTGAAGTAGAGCATGGGCTCACTATAATTCAAGCTTGTGAAGTCGTGGGCGTTGAAATTCCACGTTTTTGTTATCATGAGCGTTTAGCAATTGCTGGTAATTGCAGAATGTGTTTGGTTGAAGTGGAGGGTGGACCTCCAAAACCAGTAGCCTCTTGTGCAATGCCAGTTGCAGAAGGGATGGTTATTCACACTGATACCCCTAAGGTTAAAAAAGCACGTGAAGGTGTGCTTGAGTTTTTGCTAATTAACCACCCGCTTGATTGCCCAATTTGCGATCAAGGTGGTGAATGCGATTTGCAAGATATCACGATGGCTTATGGGAAAGGAACCAGCAGACTTGATGAGCATAAGAGGGCTGTGCCAAAAAAACACTTCGGACCACTGATTGAGACTGCGATGAATCGATGCATTCATTGCACTCGGTGTGTTAGATTTTTGTCTGATGTTGCAGGTACAAATGAACTTGGAGGAATCGGAAGGGGAGAAAATGTAGAGATTAGCACTTACATAAAAAGGCATATTAGTTCTGAATTATCTGGAAATATCATAGATCTCTGCCCGGTAGGGGCTTTAACTTCAAAGCCTTACTCCTTTACAGCGCGTCCATGGGAGCTATCACATTGTGAGACTATAGATGTGCTAGATGCTGTGGGTAGCGCAATTAGAGTTGATTATCGTGGCCCGGAGGTTATGAGGATATTACCAAGGCTGAGCGAAGAGGTAAATGAAGAATGGATATCAGATAAAACCCGCTTTGCCTATGATGGACTAAAAGTTCAGCGTCTTGATCAACCTTATATAAAAAAAGATGGTAAATTAGCCCCAGTTGATTGGAATGAGGCATTAACTGTTGCTGCAAAGAAATTAAAGAATACAAAATCAAATAAAATAGCTGCAATTGCAGGTGATTTAGCAGATTGTGAGTCTATGCTTCTACTTAAAGAAATGATGCAGAAGCTCGGCTCGGGGAATATAGACTGTAGGCAAGATGGTGCAAAGCTTATACCAAGTAATCGTGGATCGTATGTGTTCAATACCACTATTGAAGGTATAGAAAATGCAGATTTATGTCTGCTTATAAATACAAATCCAAGGATAGAAGCACCGATCATTAACGTAAGATTGAGAAAGAGATATTTACAGGGCAACTTTCCTGTTGCAAGTGTTGGTCCTAACATTGAATATTTGTATCATGTTGAGAAATTGGGCGATAATCCTGATATTTTGAGTGAAATAGCAAATGGAAATCATAAGTTCTGTGAGCTGCTGGTAGCTGCTCAAAACCCTATGCTGATTATCGGTCAAGATGCGTTGATAAGAGATGATTCTGAATCAGTTCTAATTCTAGCTGGCAAAATTGCAGAAAAATTTAACATGGTCAGAGATGACTGGAATGGCTTTAATGTGCTGCATAAAGCTGCAGCAAGAGTTGGTGGGCTAGATATTGGGTTTGTTCCTGAAAAAGGCGAAAGGGATATTAATCAAATATTGGAACATGCAGAAAGTGGTGAAACAGAAGTGGTTTATCTTCTTGGTGCAGATGAAATTGATACATCAAAATTAGAAAATACATTTGTAATTTATCAAGGTCATCACGGTGATAAGGGTGCACATGTGGCAGATGTTATCTTGCCTGGTGCTGCATATACAGAAAAATATGCAACTTATGTAAACACTGAAGGTCGAGTGCAAAGAACAAATTTAGCTGTATTTCCTCCAGGTGAAGCAAAGGAGGATTGGTTAATTATTAAAAATCTCTCGCAATATTTGGATCTCTCCTTACCATATGATAGTTTATTTGACGTGAGAAAAAAATTAGATACTATCGGTCCACAGTTTAGAAATGCTGATCAAGTGATAAAAAACACATGGGTGCCAATTAGCAATGGTAAAATAAATTTAAGTGATACACCTTTTACTTTAAAGGAGTGTAATTTTTATATGACGGATTCAATAAGTCGCGCTTCAAAAATAATGGCGGATTGTACTAAAGCTTTTTATGAACACGCTAGTTAATATTTTATTTATTTTAGTACCGCTACTACTTTCAGTTGCATATTTGACATACTTTGAGCGTAAGGTCCTTGCTGCAATTCAACTAAGGCACGGCCCGAGTGTAGTTGGACCTTTTGGGCTATTGCAGCCATTTGCAGATGCTATTAAGCTACTGATTAAAGAGCCGATAATACCATTTAGAGCGAGCACCATACTGTTCATTATGGCTCCAATGCTTACCTTTATCTTGGCATTAATTGCCTGGGCAGTTATACCGTTTGGTGCTGAAGTAATTGTAGAAAATGGCCAGCAAGTAGTTATTCCTAAGGTTATAGCAAATATTAATGTTGGAGTGCTTTATGTGCTAGCTATATCGTCGCTGGGAGTATACGGCGTGATTATTGCAGGCTGGTCAAGCAATTCTAATTATGCATTTCTTGGTGCTATACGGTCGGCTGCTCAGATGATTTCGTATGAAGTTTCAATAGGCTTAATAGTTGCTACAGTCGTTATTACCACTGGAACATTAAATCTTGGAGAGATGGTGGTAGCGAAACACAATATGCCATTTTGGGTTGATTTACTACTAATGCCTATAGGAATAATATTTTTTATTTCTTTGCTTGCAGAAACTAATCGTCACCCGTTTGATTTACCAGAAGCTGAAGCAGAGCTTGTCTCTGGATATAACGTTGAATATTCATCCATGCCTTTTGCCCTCTTTTTTCTTGGAGAATATGCAAATATGATTCTAGCAAGTGCTATGATGACGATATTCTTTCTAGGAGGATGGTATCCTCCGTTAGAACTTGGTTTGCTTTATAAAATTCCAGGTTTAATTTGGTTCGTTTTGAAGATAATTATACTTTTATTCGTATTTATTTGGATTAGAGCAACAATACCTCGTTATCGATATGATCAGCTAATGCGCCTTGGTTGGAAAGTATTTCTACCAATATCAGTGTTTTGGGTGATACTCATTTCAGGGGTGTTGCTCTTTACTGGGAATTTGCCTGGATCCAATGTTTAATTTCCCAAATACAAGATTAAGACGCAGGCGCTCGAGCAAATGGGTTCGCAATTTAACAAGTGAAAATAGTTTATCAGTAAATGATCTGGTTCTTCCTCTGTTTGTTCATGACAGAGAAGAAACAACTGAACCAATTTCTGGCTTACCAGATGTAAAGTGTTATTCAATAGATGGATTAGTGTCTATAGTTAAGGAAGCTAAAGATTTAGGAATTAATGCTGTTGCAATTTTTCCTGTAGTTGATAGTAAACTAAAATCTGAAAACGCTGAGGAAGCATATAATTCTGACAACTTAATCTGCAGAGCAATTTGTGCTGTAAAATTAAAGGTACCTGAAATTGGTATTATTGCAGACATTGCATTGGATCCATACACTATTCATGGCCATGACGGCATTTTAAAAGATAATCAGATGGATGTAGAAAACGATGAAACTATATCAGTACTGTGTAAGCAAGCACTTGCTTTAGCGAAGGCAGGATGTGATATAGTTGCTCCTTCTGATATGATGGATGGTAGAATAGGAAGAATCAGAAAATCATTAGATGATAACAACTTTCAAGACGTATTAATATTATCTTATGCAGTGAAATACTGCTCTAGCTTCTATGCTCCATTCAGGCAAGTCGTTGGTTCATGTGGGCTATCACATTCTATAGACAAAAGTGGTTATCAAATGGATTATAAAAATGCGCGCGAAGCAATGTGCGAAATTGAAATGGATATAAATGAAGGTGCAGACTTTATTATGATTAAACCAGGTATGCCATATTTAGATATTATCAAAACAGCAAGTGATAAGTTTAATTTTCCGATTTTTGCTTACCAAGTAAGCGGTGAGTACGCAATGATAAAAGCTGCTGCAAATAATAGCTGGCTGGATTATGACAAGGTGATTTATGAATCTTTGATTGGTTTCAAACGTGCGGGTGCAAGTGCAATATTCACTTACGCTGCACTTGATATTGCAAAAAATTTAAGTGCATAAGCCCTATAAAATTATTAAATTTTTGGCGCACGTTCTTCTACTGTTGCTGCATATTACCTAAAATCTTCCAATACATGTTTTAAGTTATTGATAAGTCCGTTACAATACAGTATTATAAATAATATAAACCAAGTGTTACTTAGAACATGGGGATTTTTTTTAAATTTTTGGGAAAGATGCTAGGTAAGGTTTTTCCTGCCAAAACAGTAAGCTCTCTTTTAGGAATAGGATATTTACCAAGTTGGCAGAACTATTGGTCTTCTTTTTTAATATTATTTATTGTCGATGTTATATTAATTCTTACATATGGAGGCGAATACTTACTATATAAAATGCCAGGCTCAGGAATAGTTGTAGCTGCTGTTTTTACAAAATTGGCAATAGTTATGTTAGTAATGCAATTAATTGGAATATTTATTTTTCATGCTCAAGACCCTTCAGCAAACAGTGGTGAAGAAATAGTAATACAAATAGCGTCAGGGCAAGTACTGACTGTAGCACTTTCAATGCCAGCAATAATGTCAATTTATTATGCTGTAAGTAAACTCTATGGGAATATATGTAAGCAGATGTTTCAATGCCCATTTTGGTTTAATGATTTTATGCACTTTTTCTTTTTTCTTATGATACCTTACGTATTTTTTAATGTCGTAGAAGTGATAAAACCATGGCCAATAAGTTCAATACAGCTCAGCTATAATAATGCAATGTCAATTACATTTGAGGGGATTTTTCACACATTTTATGCGGTGATTTTACTGTATTTAACAGCATTTATATTCTGCGATTTAACTATGCATGATGCAATTGTCCTAAATAAAAGCATAATTCAGTATGTGAGGGAAAGTTCAGCAGTCTTAGGTGATTATTTACATGATACTGTTAAAAAAATAGGTATTGAATAGTACTTATTTATTTATATATTTAGTATAAAAAGTGTGCAATTTGTGTGAACTTACAAAGTATAATAAAAGAGTTACAAGATTTTTGGGCTAGTGAAGGATGTGTTATACTTCACTCATACACATCTGAAGTTGGTGCTGGCACATTACATCCTGCAACAATTATGTCTGCAATTGATACAAAACCGACAAAAATTGCATATCTACAACCAGTAATTAGGCCAGCAGATGGGCGCTATAGTGATAATCCTAATCGCTTGTATCAACATCACCAATATCAAGTTATAATAAAGCCATCTGGTAATAATTTACAAGACGTCTATTTAGATAGCTTAAAAGTTCTTGGCATATCTACAGAAAAATGTGATATTAAGTTTGTTGAAGATGATTGGGAAAACCCAAGTGTTGGTGCATCAGGACTTGGATGGGAAGTTACATGCAATGGAATGGAAGTAACACAGCTTACTTATATACAGCAAGTTGGAGGGATTGACTGCAAGATGATTCCTGGTGAGGTGGCATATGGGTTGGAACGTTTAGCAATGTGCATACAAGGTGTAGATAATGTTTACGATATAATTTGGAACGATAACGGTGTAACTTACGGAGATATTTTTAAACAAAGAGAATATGAATTTTCTTATCTAGCGTTAGATTATTATGATACTAAAGTGGTACAGCAGCAATTTGAAGATACGGAAAAATTATGTAAGTTCCTTATTGAAAAGGAGCTACCAATGGCAGCTTATGACCAATGTATTAAAACTAGTCACCTACTTAATCTGCTTGATGCAAGAGGTGTGCTTGGTGTGAATGAACGTACAGCTTATATTGGTAGAGTTAGAGAGCTGACAAAAAAATGTTGTGAATTGTACATGAGTAAATAGCGTATGTCGTTGCAGTTGTTATTTGAGTGCCTTTCAGAAGAAATACCACCGAGAATGCAGAATTCAGCTACAGTTCAAGTTAAGAGCTGTATTGCCAATGTTTTTAACAAAAATAATGTAAAATTTACATCAATGGAGGTTTTTATAACGGCACGTCGCATTACCCTATTTGTCGACAACATAAATGCTTTGGAGCTAAAGGATTCCAATAACGAAGTTAAGGGACCAAACATTAACGCACCAAAAAGTGCTATCGAAGGTTTTTTAAGAAAATATCAGAAAAATGAAGAAGATTTGCTCGTTCGAAAAGTAAATAATGAGGATTTTTACTTCATTAAAAGAGAAAGCTGCTCATTTAACATCAGAGAATTCCTCAAAAATCAACTGGAGGAAATGCTCAAAAACTTTTCTTGGTTGAAGAGCATGAGATGGGGCGAAGGAAAAGAAAGGTGGGTTAGGCCAATCAAAAACATTTTATGCATTTTAAATGACGAAATAATACCTGTGTCTTTTGCAGGGATCACAGCATCTAACACAACATATGGCCATCGATTTCTCTCAAGTGGTACAGCGTTAACTGTTAAAGCACCTAAAGACTATTTTGAATTGCTAGAAAAAAACAGTGTAATTCTCCAAATGGACAAAAGAAAGCAATTTATACTAGATCAGATTAATAAATTCACAAAAGAGCAGAATTTACAACTTGAGAAAAATGATTATTTACTAAATGAATTGACAGGGCTTATAGAGTGGCCAATCGTACTGTTTGGTGAAGTGAATCAAGAAAAGTCATTTGGATTACCGAAGGAAGTAATACTTAGTATAGTTAATACACAACAAAAATACCTTGCTTTAAGTAATGGAAAGAGAATTTCACACTTTGTCACTGTTGTCAACGTCAACAATGGTGAAGTTGTTAAAGGACACGAAAGAATATTAGAAGCACGTCTTGCTGATGCCCAATTTTTAATATCTCAAGATAAAAAGGAAAATCTAGATTATTATGTCAAAAAATTAGGTTCGATATTATTTCATGCTTCACTTGGCAGCGTGGGGGAAAAGGTGAAGCGTATTACGGCTCTGTCAAAGTATATAGCTATATTTATTCCACATGCTTCGCTGATAAAAGTTGAACGCGCTGCATATTTGGCAAAAGCTGATTTGGCAACATCGATAGTAAGAGAGTTTCCAGAATTACAAGGAGTAATGGGTGGATATTATGCTTCTTATTTTCAAGAAGATAGAGAAATAGTGGAAGCTATAACTGAGCATTATAAGCCAATCGGGCCAGAGCAAGAGTGTCCTAAATCTCCTTCTGCAATTGCTGTGTCAATTGCAGACAAAGTGGATAGCTTAGTTGGTTTAATTGCAGCAGGTGAGAAAATCTCTGGTTCGTATGATCAGTTTGGTTTGCGGAGAATGACAATTGGTATCATTAGGACAATACTTGAAAATAATTTGCATATTCCAATTAGGCTAATGATAGATAAGTCAGTATCTTTATATTCAAGGCTTCTATTTAATAAAAATACAACATCAGTTGATAAGCCAAATAGAAAACAAATTTCAGAACTAGTATTTAGATTCTGCTTAGAAAGATTCAAGGTTATTTTAAAAAATAGAGATATAAGGCAAGATATTGTAGATTCAATACTATATAAAATCGGTATTAATGATCTGCTGACAGCAGAAAAGCAAACTGTTATATTGGATCGTTATCTTAGTATGCCAGAAGGTGAACAGATTCTAAGCACTTACAAAAGAGTCAGTAACATGATGAGCAAAGTAAGAAAAAGTGATGGCACTACTTATAGTGCATCTTACGGTAAGAGGTTTTTGATTGAAAATGAAGAAATTGCGCTATCAAATTGTGCTATAACTGCTTGCAAAAACATAAAACAAGCAATAAAAAATAACCACTTTAATGCAGCGCTTGATGAACTTGCTGGTTTTGCTCCGTTTATCAATCAGTTTATGGACAGTGTAAAGATTAACTGTGATTCTGATAAGCTGAGAAGAAACAGATTATCTTTGCTTGAAAATGTAGTTTCCATCTTTCATTTAGTAGCAGATTTTAACCTCATACAGGTTAAGCAATGGATAAATGCTCAGGCAATATAAAGAACAAATTAAATCATCTCCACAGTCCTGTGGCGTGTATAAGATGGTTGGAGATAAGAATAAAGTTTTATATGTTGGAAAAGCAAAAAACTTAAAGTCAAGGTTATCTGACTACCTTCAATTCGAAAATCTTTCTGAACGAATTAGAGTTATGCTCTCACAAGTTATTAAGGTTGAAATATTCATCACTGAGAATGAAATCGAAGCACTGCTTCTTGAAGCACAGCTAATAAAATCATTGAAACCACTTTATAATATTGTGCTCAAGGATGGAAAATTTTATCCTTATATAACAATTTCCAAGCACGATTATCCAAGAATAGCAAAATATAGAGGCAAATTTAAGAAGAATGAGTTTCATTATTATGGTCCCTTTACATCTGCCGCTGCTGTTAAGCAAACTATATTATCATTGCAAAAAGCTTTTCTCCTAAGAGTATGTTCAGATCAATACTTTTCCTCAACAAAAAGACCATGTATTGAATATCAAATTAAGCGCTGCTCAGCACCATGCGTAGATAAAATCACAAAAGACGACTACTGCCAATCAGTAAAACAGGCACGAAATACATTGCTTGGAAGAAATAAGGAAGTGAAAGAACAGTTACTTTTCACAATGAGAAAGTGCAGCAGTGAAGAAAACTATGAGCTTGCTGCTATATATAGAGATCGGGTAAAGTTTCTTGAGCAAATTCAAATACAGCACACGGATTTTTCTTTTGAAAAAGATGCAGATTTCTTCAGTATTGTACGTGAAGAGGATCTAGCATGTATTAGTGTGTTATCGTTTAGAAATAAAGACAACTACGGCAGCACTCCTTACTTTGCCGAGAACTGTGGTGATCACTCAAATGATGAAATTTTATCCACCTTTTTGGTCAATTTTTATAATTCAGCTAACATACCTCCAATACAAATTTACGTTCCAGATTCTATTGTGGATAAGGAAATTATAGAACAAGCACTATATAAGGTTGCTCAAAAGCCAGTAAAAGTTCTGCATGCAAAGAATAAAAAAGAGCGTGATTTATTGAAATTTGTTTATGATAACTCTCAGCATAGCTTAGAGCAGAAGCTTATCGATTATAGAAATAACCTAGAAAAGCTTGAAGAGCTTAGCAAAATCTTCTTGTTACCAAACATTCCAAAGCGTATTGAGGTTTATGACAATAGCCATATATTTGGAAACCAACAAATTGGTGTAATGGTTGTTGCAGGGCAGGAGGGTTTTTTAAAAAGTGAGTACAGAAAATTTACTATAAAGGAAAAATTTTCAGGCGATGACTATAAAATGATGAGGGAAGTGCTAACCAGACGTTTCTCCGGCAATATAAAAGGCATAATACCTGATTTTTTACTGATTGATGGTGGACCAGGACATGTTTCCATAGTACAGAATGTACTGGAAGTATTGAATATAAACGTTCCTTTTGCTTGTATGGCAAAAGGTCCTGATCGTAACGCAGGAAATGAAAGATTTTATATGCTGGGCAGGGAAGAATTCAGTCTGGCAAATGATAGCAAAGTCATGCTTTACTTACAATCGCTGCGTAATGAAGCCCACCGTTTTGCGATAACTTCACATAGAAAAAAACGCGATAAACAGTTTATAGTTTCACAATTAAGCAAAATACCCGGCATTGGCAACAAAAGAAAAAAAGCGTTGATGTCTTATTTTGGTTCAGTGAAAAATATAAGTAAAGCTTCTCTGGCTGAAATTCAAAACATACCTGGAATTAGTAAAGGTTTAGCAGAAGTTATTCTTAAACACGTAAATTATAAGAGAGGAGTACTGGAATGACACAAAACCCGTTTTATTATTAGGGAATTTATATCTTAAAACCGCAAAAAAAGGTGTGCGTATTTGTGAAAAAAAATCTCCATAAAATTTGTGAAGCAATGTGGTGGGACTAGTGCGATTCGAACGCACGACCTTCGGATTAGGAGTCCAACGCTCTATCCTGCTGAGCTATAGTCCCGTGTTTCCTACCATTCATGTAAAGTTATAGCAAAAAATCCTTTCTTTTCTAGATTTCTTGCATAACCAATTTATGACGACAAAAAACATTTCTGTACTTCTTGAGTATAATGCTATTATATTTAATAACATGGTTTAAGTAAGATTAATGCTAGTTAACAATATTGGTTATTTCTATAACAATCAAAACGACTTTGCTTTAAGCAATATAAACATTAAAGTAAAGAAAGGAAATGTTGCATGTTTATTGGGGCATTCTGGCTGTGGCAAGTCAACAATTTTGAAATTAATTGCGGGGATAGAAAATCCAAAATCTGGAACTATTTTTATAAATGATAGGTTAGTTGCAAGTAATAAGGCATCAGTCGCTATAGAACATAGAAATATCGGATTGATTTTTCAGCATTCTGCATTATTTCCTCATAAAACAGTAGTAGAAAATATAACCTTTGCTATCCGCAGCTCTTCCAAGAGAGAAAAGCACCTAATTGCATTGGAAATCTTGAAGTTACTCAATATAGAAAAATATGAAAATATGTACCCTAACGCCTTATCTGGAGGACAGCAACAATTAGTTGCAATAGCAAGAGTGATGGCACAAAACCCTGATGTTGTGTTGTTAGATGAACCATTTTCTAATTTAGATATACTGCTCAAGTGCCGAATAAGACAACATATATTGTCCCTTTTTAGAAGTAAAAATATCCCTGTGCTAATGGTAACTCATGACCCGCAAGAAGCATTGAAAGTTGCAGATTTTATCTACGTAATGAAAAATGGTAAAATTATTCAATCAGGAGTTTCTAGCGATATATACCATAAGCCTAAAGATGATACGCTAGCAAAGTTTTTTAGTGAGCTCTCTTCTACTCTACAGTTAAGCGAAAAGTTTCCACTTATTCGCTGCAAGAAAATAATCTAGTTTGGGATTGTTATAAAATAATTAAAAAACCTTGATTTATAATTAAATAAAGGTGATATAATCTATGTGTTACTTGACTTCAGTCAAGTTTTAATATTTAAAGGTCAATATTTTAAATGGAGGTGAAAATGAGTTTAGGACCATGGCAATTGTTTCTAGTCTTAATAATAATTTTAGTTCTGTTTGGTGCAGGCAGATTACCGCAAGTTATGGGTGATTTAGGAAAAGGCATCAAAAACCTTAAACAGGAGCTTAAGGACTCAGAAAAATTATCGTCTAATGAACCAGATCGTTAGCGTCCTCATACTTCGTGACATGCACCTTAGTGCATGTCATCTGTTTAAAAACTTAGTCAGGTTAAAGAATGAAAGAGATGAAGTGTTGGTATGAAATAAATAACAAATATTGAAATACAGCAACAACTATGTTAGCTTAAGAGGAATATTTTATTAAAGGATAATTGTGCAAAAAAGTGAGAAACTAACTAAAGATAAAAAACTAGCTTCTGATATTCTAAAAGAGGTTGCAGATACCAATAACAATGATAGCAATAAAGTAACTTTGTTTGACATTAAAACAGCTTTGCATGAGCGCGGTTTTGGTATTTTAATAATCATCTTCTCCTTGCCGCTATCGGTGCCTATACCGGTTCCACCTGGTTATACAACTATTCTTTCTATACCTTTAATCTTATTCTCACTGCAGCTTCTATTTGGATTTGATTCTCCTTGGATGCCCAGTTGGCTAGAAAGAAGATCTTTTCAGCGTTCAACACTAGCTCTTGTGGTAGAGAAAACTTCCCCTGTATTAGAAAAAATAGAAAAATTCATGAAGCCAAGACTGTCTTTCATTTTCTATGGGCCTGGTGAGAAGATTCTGGCTTTTATGATGTTGCTTTGTGCAATAATAATAGCTCTTCCATTACCTTTTACTCACTTCCTTCCTGCAATTGGCACAACTCTTATTTCACTTGGCATTATGAGTAAAGACGGGTTTCTATCCATATTGGGAGTTTTAGTGTCATTGTGTGCGTTGTTGCTTACTCTTATTGTAATACTCAAAGGACCACAACTTATAACCGGAGCACTTTCTCTTCTTAAAAGCTTTACAACACTTTAACAAAAGAACGAAGTACTAGCGCGAAATGAATAATGCATATTGAAATAAAACAATAATTGTGTTAAGAATTATTTTTATCAAGGGTTTTTCGTGTCAAAAAATGATAAGTTGACTAAAAGTGATAAATTAGCTTCTGATATTCTAAAAGAAGTTGCAGATACCAATAACAATGATAGCGATAAAGTAACTTTGTTTGACATTAAAACAGCTTTGCATGAGCGTGGTTTTGGTATTTTAATAATCATCTTCTCCTTGCCGCTATCGGTGCCTATACCGGTTCCACCTGGTTATACAACTATTCTTTCTATACCTTTAATCTTATTCTCACTGCAGCTTCTATTTGGATTTGATTCTCCTTGGATGCCCAGTTGGCTAGAAAGAAAATCTTTTCAGCGTTCAACACTAGCTCTTGTGGTGGAAAAAACTTCTCCAGCATTAAAAAAAATAGAAAAGTTCATGAGACCAAGAATGTCTTTTATTTTCTATGGGCCCGGTGAAAAAATTTTAGCTTTTATAATGCTGCTTTGTGCGTTATCAATAGCTCTTCCACTACCTCTTACTAACTTCATTCCTGCAATTGGTACGACTCTTATTTCGCTTGGTATCATGAGTAAAGATGGGTTTCTATCCATATTGGGAGTTCTAATATCATTGTGTGGGTTATTGCTTACTCTTGTTGTAGTAGTCAAAGGGCCACAACTTATAATTGGGGCATTTTCTTTTCTCAAAAGCTTTGTATATGGTTAGGCTTTACAACACCTTAACAAAAAAAAAGGAACTTTTTATACCAATCGATAAAGATCATGTGAAAATGTATGTTTGCGGACCAACAGTATATGACACAGCACATATAGGCAATGCACGATCTGTTGTTGTGTATGATGTGTTATTTCAGCTACTTAAGTTTTGTTATGGCAAAGTTACCTATGTGCGTAACATAACCGACATTGATGATAAGATAATTAATGCAGCAAGTGAGAAAAATAGCAACATAGAAAGTATAACCACATATTACATTAAAGCTTTTCATGATGATATGGAAAGCATAAATTGTAAAAAACCAACATACGAACCAAAAGCAACGGAAAACGTAGATTATATTATAAAATTAATTGAACATTTACTGCAATCAGGCCACGCTTACGAATCTGACAAACACGTGTATTTTAATATAGAATCTTACCATGAATATGGTGCTTTATCAGGAAAAAAAACTGATGAATTGGTTCCAGGTAGCAGAGTTGAAGTTAATGAAAATAAAAAGCACCCTGGAGATTTTGTGCTGTGGAAGCCTGCAAATGATATTGACTACAAACTTTCAAGTTATTGGAATAGCCCATGGGGAGAGGGCAGGCCTGGATGGCATATAGAATGCTCAGCAATGTCATATGCTTACCTTGGCAAAGATTTTGATATTCATGGTGGCGGCATAGATTTACAATTTCCTCACCATGAAAATGAAATTGCACAGAGTAAGTCTGCATTTGCTGGATCAATGTTTGCAAAATACTGGATGCATAACGGTTTTCTTACAGTAAATGAAGAGAAAATGAGCAAGTCCTTATTTAATATAGTCAAAGTAAGGGATTTGCTAGATAGTGGAATAAAGGGTGAAGTAATACGCTATGCACTGCTCAAAACTCACTACAGAAAACCACTTGATTGGACAGAAAACGTTATTTCTGATGCACAGGAAACCTTAAATAAATTTTATCGATTATCACGTGGTTTAGATACAATAAATATTGATGAAAGTAATGCAGAGATTTCTAAAGATTTTATAGACGCTTTAAAAAACGACTTAAACATTCCTGAAGCTCTAGCTATATTACATGAAATGGCTGCAAAAATCAACAAAATGAGTAATGAAAGTGAAAAGCTTAAATTAACTGAGAGTTTTGTTAAGAGTGCCAGATTTATTGGTCTTCTTGAGTCAAGCTATCAAGAGTGGTTTACTGCTGGTGTGAGTCATCAAGAAATAGAAAGATTGATAGATTTAAGAAGAGCAGCAAAACAAAATAAAGATTATAATACTGCAGACAAAATAAGGGACCAGTTGAAACAAATAGGGGTTACAATTTCTGATAATGAAGATGGTACAACAACCTGGTAAACTCATATGGAAAACTACTTCCTGTTATTCACAGATAGTCTAGTATCATCATTAGTCTTACCCATACATCAAGGTTTTGTGTTCAATACCATGCTTTATTTCAGGTCGTATTACACTCCACTACTTATGTTATTTTTTGGAGTACTAGGATCAAGCCTTGGTGGAATAGTTAACTGGTACTTAGGTAGAATAACAATCTCTATACGAAAATCATACCGCAAACTAGAGAACGAGCATAAAACACCAAAAATCGTAAGAAATCTACTGATTTGTGCAGTTGCATCACTTTCATGGGTGCCAGCACTTGGAAGTGTGATTCAAATTTTATCAGGTTATTTCAAGTTAAACCTTTATATCCTTGCCCCTTTAATCATTCTATCTAATTTCTTCTATTTGTTATATCTAATACTTACTTTTGGCGTATAACAGCTATAGTACTACAGCCATTAAAGCCCACTTCTGTCATCCTATGCCCTGATAGAAGCGGAGCTATAAATTAAATGCAAAATTTCAATAGTCACGGGATGCACCATGAGCTAAAAGCAACTCCACAAGTTCTTGGCAGTTATCAACTGCACAGTCCAGTGCTGTATTCCCCAAATTATTTCTAGCGTTAACGTCTGCATTGTGTTTTAGTAGCGTCTTCGTTATATCAACCTTTCTCCTAATAACAGCTAAGTGTAGTGCAGTGTTGCCATCTTTATCCTTAGCATTAATACCAGCACCTTCTTGAATAAGGCATTCTGCAATATTGTAGCTTCCAGATAAAGCAGAGTAGTGTAACAGAGTTTTACTATTTCTATCTCTAGCATTAACATTAGCACCTTTATTGATTAGAGACTCCACTATTCTTAAGTCTCCACTGAAAGTAGCCCTATAGACAGCACGGTGTAATGCTGTTTCGCCATATTCATTCTCAGCATTAACATTAGCACCTTTTTCAATTAGGCACTTCACTACATTTAACTTTCCATTCTCAGCAGCAAAAAATAATGGGGTTCTGTAGTGTTCGTCCCTAGCATCAACATAAGCATCCTCATTAATTAGGTATTCCACTATACCTAATTCCCCAACGTCAGCAGCTAAATGTAATGGAGTCATACCATAATTGTCTTTAGCGTCAATATTAGCATAACTTTTGATTAGATATTCCACCATATCCAGATCTCCATTTATAGCAGCAATGTGTAATGGAGTCCTGCCATCTTCGCCTTTAGCATTAATGTTATTATTTGTAATAACCAGGTATTTTACTATATCCAATTCTCCAGCGTAAACAGCTGAATGCAATGGAATATTATCATATTTATCTTTAGTATTAGTGCTAGCACCTTTATTGACTAGACATTTCATTACACCCAAATTTCCACTCTGAGCAGCAATATGCAACAAAGTTTGACCGTGATTGTCCTTAACATTAACAGTTTTTACAAATTCACCAGGGTAATGTTTTTCTATATGTGTTACTATTGCACTAATTGCTTTACAATCACCACTTTCAGCAAGCAAGTGCAAAGGGGTGCTTTTCCTTATAAACAGTGTTCCTCCATATACATAAGATGAGTTAAAGTAAAAGTTATCAATCAACTTACCGTATATACTTGTGTATCCCCATACAGATGCAATATGACTCATACCACCTTGTGTTAAACCACCAATGTTTACCAATTCCAAAGCTTTCCTTAGAACTTCTTCTTCTCGGCCCTCCTTTTGTAATTTTAATCTAGTTATTCTCTGCACTACTCTGTGAATACTTGCCACTTTCTCTTTCAAGTCAATCATTGAATATCGATCAAGTAGCTCAACAGCACCCCGCAGTTTGTCTTCATCATTTGCTATTAATTTTAAAAAGATTTCTTCTATACGAATCTTGTCAGGAGCAAGATAAGCCATTATCTCCAGAATATTCAACGTTTCACAGCCGTATTCTTTTTGTATATGTGTCATCGTAATGGTACAAGTTATTGAAACTGCTTCAGCATAACAATCTTCATCTTTACAAACTCCTTCTTTAAGTGATTTTCCTGTGTACCGTTGACACTCCTTTAAGTAATCACTTATCTCAAATCTTCCATAACCTCTCAACTTTGATTCTTTATTTTTGTTGCGAATGTACACTACCACTTGCTTTAAAGCCAAGGGCAAATACTGCAGCTTTTCCATTAGCTCTTTTATTTCCTTATCCTGTAAAGGGTCATCTATATTTAAGGACTTCTTAATAAATCCCAAAGCCTCCGTTTTATTGAATATATCTAACTTTATTACTTCTATATCTCCTCTTGCTTCCCACTTATTATCACGAGAAGTAATTAAAACATAAGGTTTTTTATAGTCAGGATATAAAGACAGTGGTAAAAATTTACTGATGTCTTTATATTCTCTTGCATTATCGAAAATAAAAAGACTTTTTACATCTTTAAAATATCTATATACACTCTTAATAATAGATCTGATTCCCTTTTCTTGTTCAGTATCTTCATCTGTAATAAAAATTTTCGAACCTTCAGGTAACCTTCTATTTAACTCCTTAGCTAATCCTTTAAACGATTCTTCAAGATCCTTTTGTGTTCCTGCATTTACCCATACAAGATTACCATCATAATGCTCTTTATATTCACAAGCATATTTTCTGGCTAACTCACTCTCCCCTACTCCTTCAGAACCGCCAATAACAACAATCCGCGATATTGCCATTGGTTTGTCAGTGCTTTTATGCAGCCTATCATATATTTCTTGCAATTCATTTTTTCTTCCAACAAACATTTCAACCGGATGTTTTATATTAAACTGAATAGGTTTCCCTACCCGCTTGTTATCCTGTGTCGTTACAGCCACATATATTTTATGTAGTGTTTTACTATCCTTATGTTGTTGTTCTATTACTTTATCAATTCTTTCATTCTTTTCTTTTACTCCTTGTTCTATCTTACCTAAAGTACTAGCCCACAGCTCAACTTCTCGAAAAAGTTCTTCTCCTTCTTTGTACGAAAGAGGACGCGCTTTTATATCTTTTACCCAGTCTGATATTTTTTTTAGAAGATCATTACAAAAGATTTGATTGTTACCAATATAGTCAAACTTTTTGTTCAACCTACTACTCAACTTACCTAGCAATAATTCTCTTAGCTGAGCTTCATGGGGTAAATTAACCACAAACACCGATTCATTTAAAAAGTCTTCTATCTCTTTATTGCTAACTTCCTTGCCTATCTCACGCTTTATAAAATCCATATTTTGCTTCAAGTATTGAGCAGCACTACCATCTGAATCACTAATTCTATATCTTGCACTATCACCTATATCCAGAAACTCATCTTTTGTGTCTATCCTTACAAATGAAAGTTTTTTTCCTTTATTTTCTCCACTTAACATTGCTCTTAGGTTTCTTACTTTATGTTGTATTGAATATGGTGAATCAAAATCCATATTCGTAGCGACAAAAAAATGCTTTATTCCATCACTAAACTTTTCACTATTTTTGATTTTTAAATAGGCAGGAAAAAGTTTTAAAATACTAAACTTACCACTTTTTGTTAATAAGCTACTTACACTGATTTTTTCAGTTCCATCTTGGTTGTGCTTAACTTGTGTAAACTCATGTACTATACCTTTATTTTGCTCATGCCGGACAACAATATCATCAAAACCTTGAGCTGACTCTAACTCTGTGTCTATGGAGAAAGAACATTCTTTACCCATCTTAGACATTAGAGATATTACGATCAATAACTCTTGAAAGGTAATACCATGGTAAATGCGTTTGACCCCCCAAGTAGAATCATCTTCTAGATACATTACCCCTGTTTTTATCCTAATCTCTCACTCAAAATTGAATTCACGACATCAGGGCTGGCTTTTCCCTTGGTGAGTTTCATGACTTCGCCGACAAAGAATCCGTATAATCTTGTTTTACCGCTTTTGTATTCTTGAACTTTATCTTGGTTGCTATTGATGATTTTATCTATTACCTCTGAAATTTGACATTTGTCAGTTATTTGCTTGAGATCCTGCTCTTCTATAATAAGGGATGCAGGCTTTCCAGTTTCAAACATAATATCAAAAACTTGTTTACCAAGTTTAGCAGAGATTGTTCCATCAACGATAAAATCTAAGAGTTCTGACAAAGCATTTGCTTTGATTGGGGAGCTCACAATATCAATATTTGCTTTATTTAAACGACCGAAAAGCTCTACAGTTAACCAGGTGACCGCGAGCTTTGAATCATGTTTTTTTATCAATTCCTCAAAGTAATCAGCAATCGCCTTATCGGAAGTAATGACGTTTGCATCGTATTCATTGATACCTAATTCCTCAATGTATCGGAGCTTTTTTTGATCTGGCAACTCGGGCAAAGATGATTGGATTAAATCAATTTTCTCCTGGCTTACCTCAACAGGTAATAAATCAGGCTCAGGGAAGTATCTATAATCGCTTGCATCCTCTTTGCTTCTCATCACTTTTGTTTTTCCCGAAGCAACGTCAAACAATAAGGTATCTTGACTTATTTCTTCTCCACTTTCTAAAATTTCAATTTGTCTTTGTATTTCATAGTCTATAGCTTGCACAATATGACGTATCGAGTTCAGATTTTTTATCTCACAACGAGTGCCAAATGTATTACTGCCTTTTAGGCGGACAGAAACATTTGCATCACAACGAAGTGATCCCTTTTCCATATCACCATCACACGAACCAGTGTAACGCAAAATCTGCCTCAATTTTTTCATGCATTCTGCAGCTTCCGCAGATGAACGGAGATCTGGTTCTGAAACAATTTCGATTAAAGCAACCCCTGCACGATTTAAATCTACATAAGTTTTGCTTTCCTCATGAACGCTCTTTCCTGCATCTTGCTCTAAATGAATTCTCGCAATTCTTATTTCTTTTTCATTGTCGTTGATAAATACTCTACCGTTTTTAACTATTGGCTCAAAAAACTGAGTTATCTGGTAACCTTGCGGTAAATCAGGATAAAAATAATTTTTCCGATCAAAGTAAGAATACTTATTAATTTCTGCAGAAAGTGCAAGACCAGTGCGTATTGCTTGCTCTATGCAGTAATAATTTAGTATTGGCAGCGTACCTGGCATTGCCGCATCAACTAGAGAAACTTGAGTGTTATGCTCAGCACCAAATTCCGTTGATGAGCTAGAAAATAGCTTCGTATTAGAAGAAACTTGAGCGTGTACCTCAAGCCCAATTACCGCTTCCCAATCCTCTTTCGTCATGTATTTTATTTAAATGATAATCTTAATATTCTGCAAAATTAGCACAAAAAGTCAAAACAAAACTCATGTTAGCTAAGTGGTATGCAGATTGTTTTACCCATAGAAACGGGTTAAATGCAAAAGATTACTTGACAAGCTTCGCCAGCCCTCTTATCATAAAATTGAAGCTATTTATTTATCTTCTCTGTACAGATTAAATGACAAAAAAACTCACGTA
>NODE_4_length_31143_cov_163.885261
TTATCTTTTTAGATCACCTTGTCTACCTTATTCTGCCACTCCGCTGAACGGATACGTTCAGGATTTTAAAATATATGAAACTGCGAAAGGTCAAATAAAAGCTGGAGTGGTTCAAATACCTCAAGTTAAAATAGGAAATTTTTTGATTAATGATGTACAGGCAAGCGTTAACACTCATTCTATGTCTCATTCACTACTTGGAATGAGCTTTTTAAGGTATTTTCATTTCACTATAAGAGATAATAAGTTGATATTATACCGCGACTAAACACTTCTACAATCTAAAGCTCTGTAGGTCAATATAGGAGCAGAAATAAATATTGCAGAACAAGTGCCAATCAAAATACCAAAAAAAATGATCAAGCTGAAGTCTTTCACTGCATCTGTGCAGATTAATGCCAAAGGAAGAGCAGCAAGAAGGGTTGTACCAGAAGTTAATATAGTGCGAAATAATGTAGCGTTGATACTTGCATCTACTATCTCACTCATCCGCCCACTTTTACCACTCTTGCAATACTCTCGAATCCGATCGTATATAATTACTGAGTTATTGATTGAATAACCAATGACAGTGAGGAGAGCTGCAACTGATGAAATATTAAACTCAATGCCAGTTAGGCTAATAAAACCAACAGTTAAAATCACGTCATGAATCAGTGCTGTTATTCCACTGAATCCACATTGCCAATTAAATCTAAACCAAACGTAAAAAAATATTCCAACAATCGCGATCAACATGGATAACATTCCTTCAAATATTTGTGTTGAGCTTATTTGTGGGCCAACATAGTCTATTTTACGATAGCTTATTGAGCTACCTAGCTTTTCTTCTAGTATGCTTTTTATCTTTTTGATTTTATCTTCATCTCCTTCATCTTTAAAACGCATGACTAAATTATCACCCGCTTTTGAACTCTGCACTGTAAAACCATTTTCTTTTAATGCATCGAGAATAGAGTGATTCTCATCTGAAGATTTTATCTCTATCAAAATTCCGCCTGCAAAGTCTATGCCTAAGTTCACTCCACGCAGTACAACAATGAGCATTGAAAAGATGATAAGAATAATGCTAACGAGTGCTGTCAAATTTCTATATTTACTAAACTTGATATTGAGGTTATCTGGAATGAGTCTAAGTGCCATGCTATTTACTTAAACTTGAATTTTATATACTTTTCAAAAAATTCACTAGTTTATTCTGTGATTGTTTGATTATGTCAATTTTTCCATCAGTTAATTCTTGTCTGTCAATTAAGTTCTATCTAGCTTGCATACTACCATTTTGAAGTACATTACAAAAGCGAAATACTGCCAATTTGGCCCATCATTTTATCTCTGCAAGCTTATCCCCCCCTTGTTATGTTAGCAACGCAATCTAAGCTAGGTTCCTTCATAGCAGTGTTAGGTACACTGCCATACCTTTCAAAACTTTCGTGCTCTATAGCTTCCTCAACACTTTTTCCTCCTAAAAGACAGTTTTCCCCTAAACTTTTTCCCTTATCTTTTAACTCATTAAGCCTTGCTCTGTTTTCCCCATCAATCTCCACTTTTATTTTATTGCTGCCTTTCTCACTAGGACTTAGATAAACACTTATCTTTCCTACCTCAGTAGTAAAAGACATTTCAATACCACCTTTTGAGACATCCATATAATTTCTTTTTTCCCCTATTTCTTCTACATTTTCAACTCTTACTATACTTTCTCCAATTTTGAGTATGCCAACTCTTAAATTTAAGTCTTTGGCTTTTTCATTGTTTAGGATTTCTGCAACTTCAACAATACTATCTTGCGAGTACTCTATACAAAAATATCTATTATCCTTGTCTACTCCTAATACATTTTGAGTCTGCTTGCTTTTGTTTACAATACTTTCATATGCTAAATTATTAAGTCCTAAAATATTTTTATTCCTTTGACTTAAAATCTCTTTTTCTCTGTAAATACAATTTACATAATCATCGTACCTTTCTTTAGTAAATTTATTTAAAGTTGCACCCTCCGATATTACTTGTAATATCTTTTTCTCCTCTAGAAGTCTAGAATTCTCAGTAGAATCGACCCAATATAGTTCTTGTGTTGTATTAATTATACAGTCTACAAAGGACTCGCCGTCTCTATATGGAAAAGTGAACATAATTCTTTGTTCCAGTGCTTGGCTTATAACTTCATCAAGTCTCCCTTTCAACTCCTCAATATCATCTTCACATAGACCAACTTCATGTGAACTACTAAGGATTTTGTCCATTTCTTGCCAAATATTTTCATACTTCTCCCTTTCTGCTTTATTCAGTTCTATTTGGGCTAAAAAAAAAGAATCTTTTTTTCTTATTATGTTTGTGTTTTCATCATGAAAACTTAGATGACTGTAGCGTTCACCACAATCTGTATCATAATGACCAACATTATCATCACCACAGTCCGAACTGTCTTCTGAGTTCCCATCACTATCTGACCAATTGTTAACTTTCGGAAATTCTGAGCTTTTCTGTTCACCTTCAAAAGTCTGATTACTACCACCAGCGCCCTTTGTCAAATTTTCTTTACTTTCACAAGAACCATCTGAACCATAGCCCTCATTCCCTTTTGGATCTGAATCATCTGGATTACAATCAGAAGTTATTTCTGTATCTTCAGAAATCTGTTGATTATCACTTTCACCTAACAAACCACCATTTGTTGGATTACATACATTTTCTGTATATTTTTGATTATTTTGTGCTTCTATTTTCCTCTTCTTGTACAACGGTTCAAACTGATCAATTTCAATCGATCGTACTCGTTTCCTTGAAGGAAAGTCCTCTGGAATCTGATCCTCATCGTCAGAATTGTGACCTGAATCACAAATTACATGATCATTGCAGGTAGAATTATGCTCTACTGAATCAGTACTTTCAAAAATTTGTGGATTATTACTCACGTCTGGCAAATCACCTGATAAACCAGTCTGATGATTATTTTCACCTGCCCAACCATCAGTTGGTGTTGGAATGCATATTCCTGTATATCTTTGGCTATCAAGAGAATCATTAGTTAATTGTACTTCTGTATCAGTTGTCCGGTTATCCTCATCATCGGAACTAATACCTGAATCATGGCCATCACCTTCTTCTGAATCTGAATCACCTGACCTATGATTATTACTGTTATCACTTGTACAAGAATCATCGGAGTGCTGTAGAGGAGTTTGTGCATTACTTTCAAGATTTTGACACAAATCGCTGTAAGGAGTGTGCATAACTTCTTCCTTGCCTGATACCTCACCATTCATATTGTATAACCATCACTCACTAATCCCTTAGTGAATATCGTAATATATAGGTCTGTCAATAAAAAAATATAACTTTCTTTGGTTCTAACCTTTGCAAATCAGTATCTATAGCCCGGTAATTTCTCATATATTGCACTCTGGACCTAGGAGCGTTGTTAATAAATCCACGACAGCTAGACAACCTTCGCCCGTTTACTAAAAGGAAAAGCAGCAAGGAGCGAACCAAAAGCGATAAGAAAGGATCCAAGCCAGATTATAGACATTCCAGGTTTATAGTGCACTTTGGCTGCGATTTTGCTCTTACTCTTATCAATCTCTCCAATTACAACATAAATATCAGAAAGCAAATTGTGGTAGATACTGCTTTCAACATTTTTCTGACCTTCCACAAGGTAAAATCTATATTCAGGGGTTATCTCACCTAATATCTTATTATTCAGCAAATTCCTGATATCCATTGTACCCCTCACTGCATGGAAATTTTTTTCTTTTATTAGCTCAATATTTCGTAAAGTAACTTTAAATTTATTGACTGTTATGCTATCCCCTATTTTTAAGTAATTTTCTTTTTTCTCCTGCCAACCAACCGAATATGCTATACCAAGCACTAGAATTGCCACTCCAGCATGAGCTGCCATCATTGCATAGTAGGATTTAGAAACTTTTTTTGCTAATAAAATTGATTCGCTCTTAAATAAACGAATTCTTTTACTGTATGCTTCTAAAACAAAGATTAATAATGCTATGGAGATAGTAATTGATAGCACAATTATTAGCTCCATGTGAAAGATAAACGGCAAAATAGCTGCAGCACTGCAGAATGAAAATCTATATTCGCGGAATATTGGCAATAGACTATTTCCCTGCCAACTGCAGTATTGCCCGATCATGGTGAGCACTAGAATAGCCAGTGCAATAGGATTAAACAAAGAATTGTAATATGGTGCTCCAACTGAAATTAATTCACCGGTTAAATATTCGAGCACTGTAGGGTATAAAGTGCCAACGAACACAATGAAAAAGGCAGTGATAAATAATAGATTGTTCATTAACATCATTGTAAAGCGGGAGAAAACAGAGAAGTTTTGCTTTGGTGTGTAATTAGGTCCCTCTATATTTTTTTCCTGGATCCCAGTGCCAAGCACTGGGATGACAGGTGGTGGTGTAAGAGATCTATTCTTTTTTGCAAATGCGATAAATACTACAAGGCTACTGACTGTAATTACACCAAGTAGAGCTAATATATATAGTCCATATCTTGGGTCATCTGCAAACGTGTGCACTGAGGTGAGTATTCCTGAGCGGACTAGAAATGTTCCAGTCACACTCAATATAAAAGTTGTAAGCGTAAGTAAAATAGCAAAGTTCCTTAAAACATTGAAATTTCGCACCACGAGCAACAAATGTGTCAGCGCTACTGCAATTAGCCACGGCATCAAAGAAACGTTTTCCACTGGATCCCAAAACCAAAATCCACCCCACCCAAGTTCGCGATATGCCCACCAGCTACCTAAGCTGATGCCCAAAGTGAGCAGCGACCAAGAAATAAGTACCCAAGGCCTGACAATTTTAGCCCAAACATTTCCTTCAACTTTTGCAATTAATCCAGCTATAGAGAGCGAAAAAGGAACGCTAAATCCAAGGTACCCCAAATATAATATCGGTGGATGAATAGCAAGGCCTATATCTTGCAATATCGGATTAAAACCCAATCCATCTTTTTCAACGCTTGGCATTTTAGTGAAGGGGCTGGATTCAAGTAAAGTGAACAGTAAAAAACAAAAGCAAATCAAGCCTTGGGTGATAAGAGATATTTTTTTTAATTTACTACCATTAGTTCGTTCTGGTGTCATTCCAGTGCTTGACACTGGAATCCAGTTTTTATTATACTGCCATTTGATGTACTCATTTGCAATTAAATTGTCTGGATCCAAGTAGTCAAGCACTGGGATGACAGAAGGTATATAAATATCCATTAGTAATAAATACATGGTGAGCACTAAGGTCCAAAGCAACATGGACCCTTCTTTATTTCCCCAAACACCACAAATCTTGTAGATTAAAGGTTTTGTTGTGTGTGAGTGGTAGTATACGTTTTCAAGTGAAAAATCATTTGTAATGTGGCAGTAGATCAAAATAGCCATTGATGTTGATACACAAAAAAATATGGCAGTGGTAATAAACCGACAAGAACTAAGCGGTAAAAACAAATATGTCAAAGACAATAAGCAGGCTAGCAATAGCAATATATTCCCAAGTTCAGGCATAAAAAATTATAGTTTTTATATAAACAATATTACTGATGACAAGTAAGAAGTTAAAGTGTTAATTGACACTTGCTATTGATGCTATAGCTAAAGTGGCTTAGGTTTACCTACAATTTGAAAAACAACAAATTCGTCATTCCGCTACTCGTTAGCGGAATCTATACCGCGAATGAATCGCGGTATGACGTAGGGAAATCTTTCTTGGGTCAGCTATAGCATAATGCTCCCATAGTTAGCTGTCTGGCATTAATTAAAAATTAAATATTAAATCTTTATACTTTTATAGATAGCGTTAATATTGAGGTAACATTGTGGGTACAACTAAGATTAGTAAATTTCCATTTAATATAAAAGGTAAAGTGGCAAAACAACATGCCGAACCAATAATCGAAAAAAATCTCTATACTATTTTGGGATTCAAAGATATAGAAGATTTTGAAAATAAGACAAGTAAGCTTGTTAATAAAAAAGTTTGGCAATCATTTGTTGACTGTTTTGCAAAGGAAATAGATTATGCAGCAACCGAAAAAGTTGTAAAAAGCATCGTTTGTAACATTGCAAAGAGTGATCGCGGTGATGCTTTTACCAAAGCTGAACGTCTAATATTAAATGAAAAACAAGGTGATAAAAAGAGAGAAAAAGCGATTAGAGAAGCTATTAGTATTTTGAGAAAAATCAATCCAGAAAAAGCCTTTAATGAACTTTCAGTAATAAAAAAACAAGCTGAAGATTTTTTACAAACCGATTTTTATAAAGCTCAGAGTAAACCACTTCAAGGATTTGCTCCATCTGGTGGACAGCTCTTTGCAGAAGTTCTAAAATATATAGAAACACTAGAAAAATTAGCTGAAGTTAAAAAGGAAGAGCTAGTTAAAGATTTCTTGTTAAATCATGTTAGTTCATTGAATAAAAAGTATCCTAAATCACAGAGTAAAAGGGAAGATGCTATAACAATACTATCAAATGATGAGTTGAAGAATTTTTACAATAAAGGTGTAAAAGAAGGAATATTACAACCAATGGCATCTTACAAAGAATGCAGAAACCTGTATGACAAAATGAACCAGATAAAAAATGAATCCAAAAGTATAATTAAAAGAGAAGAACGGGAAGAAAATTTGAAGAAAATAGATAAGTCGATAATCAGCGCAATTAATGACATAAAAAAACATAGAGAAGCAATCCTTAACTGTAAAGACTTTCAAAGTTCTTACATAAAAGAGAAAAAAGAACATCCATTTAGAGGCAACGCATGTCAAAAAATGATTGATATATATCAAGAGAGAATTGTTGGATATCAGGAGAAAATTCGTCAAAACTTAAACCAAATAAAAGCGATATTAAAAAGTGCGCCGCAAGAAATGGATGATGTGGAAGAATTAGAGGAAATAATCGATGGTATACATGAAGCAAAACAGTTCGATGAAGATTTTGATTCAGCTTTAATTTGTTTATCGAACATGCAGAATGAGCTAGATATTCAACTGGAAAATCCTCCAACAGAGCTAAGAGTTTCACACATTAACGTTAAAACTGAGCTAACTAGGTTATAAGGGCGGGGTTTTTGGGATAATTTTAATTCAAGACAGCTCTTAGTCTGTGTTTTAATTTGGTTGTGTTTTATTAAAAAAACTTTAGATTTATTGCATAATCGATACTCAAATATAATGACACAGACTTGGAATTTGTTACAAACAGGGCAAAAGGAAGGCTATAAAATTGCGTATACTAATGCTCGTATTATCGACCCAGAAACTAAACTTGATATAAAAGGTTCGCTATTGACTGAAGGGGATAAAATTGTTGATTTTGGCGAATCATTATTTTCAACAAGTGGAGTTGATGAAACAATAGACTGTAAAGGGCTTGTTCTAATGCCAGGCCTTATTGACATTCACGTACATTTTCGTGAACCAGGGCAGGAACATAAAGAAACTATATATACAGGTAGCAAATCTGCAGCTGCAGGAGGCGTTACAACTGTAGTTTGTCAGCCAAACACTATTCCAGCAATTGATAGCGTTGTTTTGGCTAAATATTTGAAATATAGAGCACTTGAAACTTCACATGTAAACGTTGAATTTTACGCTAAAATCACCACTTTGGAAGAAAAGTTGACTGAAATGGCACTTTTAAAGGAAGCAGGTGCGGTTGGGTTCACTGATGATGGCATGCCAGTTATGAACCCAATGATTATGAGACAGGCGCTGCTTTATTCAAGCATGCTGGGTGTTCCTATTGCTCAACATGCAGAAGATTTAAATTTATCAGCAGGTGGTGCAATCAACGAAGGTAAAATTTCTGAAGAATTGGGAGTAAAGGGGATCTTGAGTGCGTCAGAATCGGTTATGGTAAATCGTGATATACTGCTAATGAAGGATATGGAAAATGTGCACTACCATATTCTACATGTCTCTTCAAAAGATTCACTTGATGCTATTAAACGTGCAAAAGATTTGGGATTAAATGTTACGTGCGAAGTAACCCCTCATCACTTCACTTTGACTGAAGATATAGTAAAACAACATGGAGCAATTGCAAAAATGAATCCGCCGCTTCGCACTGAAGAAGATCGTTTAGCTATGGTTGAAGGTTTAAAGACAGGTGTGATTGATTGCATTGCAACTGATCACGCTCCGCATGATCGTAGTTCTAAAGATCTACCACTTGAAAATGCTGCATTTGGTATTGTTGGTCTTGAAACAATGCTGCCCCTTTCACTTGAACTCTATCACAGTGGGCAAATGGGTCTACTTGATGTGCTTGCAAAATTGACATATAAGCCTGCAGATATAATACACATACCACGTGGTCGTATACAAAAAAACCTTGCTGCAGACTTAATTTTAGTTGACCTCAATCATGAATGGGAAATTAAAACTGACAACTTTGCTAGTAAATCAAAGAATTCTCCTTTCGATGGTCGCAAAGTAAAAGGACACGTAGTACGTACTGTTGTGTCCGGCAAAACTATATACTCGCAGAAGAGTTAGTTATCATATCTTATCTATTCCAATTTGTTATCACCAGAATGGGCTAAGTGCACCTAAATTTAAATTAAGAAATCTTACACTGTCTCCGAATAAACACATCCTCTTATCTTTCCCTAATCTGTAAAGTTATTTTGTCTATCAATCTGATTCCAAAACAGCAAAATTATTGTATAATGTTACTTTGAAGTTTTATTTTCAATGCACAAGTTTGCAATACTTTTTTCTATACTGCTTGCAATAGTTGCTTACTACCTAAACAATGAAATCATATTTGAAATAGCAAAGCTATTTAGTGATATCTTTATCAGCTTGCTCAAATTAATAAGCTTACCTCTGGTTTTTTTATCCATAGTTTCCACAATTTCAGGGCTCAAGGACTCAATTGAAATCAAAGTCTTAGTTAAGAAAACACTATTTTATACTCTGCTTACAACTATTATAGCTGCGTTTGTTGCATTATCGTTTTATTTGTTAATAGATCCAGCAAGAAAAAATTTCATAAGTAATACAATAGGGAGTATTAACAGCAATAACCACAGTTATTTTTCATATTTAAAATCACTCATTCCTTCTAATTTTGTGCAAGTTTTTCTTGAAAATAATATGATTGGTAGCATATTGATCGCTTTTTTGATGGGTGGAGCTATTGTTTCACTTTCAAAAGAAAAGCAGGATATATTATATCAAGTATTCTCTGCACTTTTTGATACGCTACTTAAAATTGCTCAAGGGTTATTAAAATTTATTCCGCTTGCTGTGTGGTCCTTTATCACATGTTTTTTGCACGAATTAAAAGGCGGTAGCGAGTTCTACAGTCTTTTTTGGTATTTTGTTTGCATAATGTCTGCAAATTTTGTACAGGCATTTCTGATTTTACCGCTACTTATGTGGTATAAAGGCATATCACCAATTCAAACGCTAAGGGGAGTTATGCCGGCACTCACACTTGCGTTTTTTTCTAAATCATCCAGTGCAACGCTGCCCACAACCATAGACTGTGTGCAGAACAAGCTAAAGGTGCCAAAGAAATTGTCGTCTTTTATTTTACCAATATGCACAACAATTAATATGAATGCATGTGCTGCATTTATACTAATCACTGTAATGTTTGTTGCAGAAATGAACGGATACGCATTTTCCTTGAGCGAAATGTTGATATGGATTTTTTTAGCTACAGGGGCTGCAATTGGTAACGCTGGAGTGCCGATGGGGTGCTATTTTATGGCAACCAGTTATCTCGTATCGATGAATGTTCCTTTGCATATTATGGGACTGATTTTGCCTATTTATACAATCATCGATATGTTTGAAACTGCAATAAATGTGTGGTCTGATATTTGCATAACTCAGATAATTAATAAAGAATGTAATAGTGAAACTTAAAAAATGATATTAGACGAAAATAACCTAATAATAAAAGAATTTAAAGAAGCAGAAGCAATTTTGCATGGGCATTTTATTTTATCTTCTGGATTGCATAGCAATACATATATACAATGCGCTAAAATTTTTGAAAATCCAAGCAGAGCCATGAAAGTTTGCGCATTATTAGCAGATAAAATAAAAAAAGAATTAAATAGCTCCATAGATTTAATATTATCTCCTGCAATTGGTGGAATAATTGTGGGTTATGAGATTGGCAGGCAGCTTGGAATAAGGACAATGTTTTGCGAGCGCGTTAATGGCAAGTTTGAATTACGCCGTGGATTTGAAATTAAAAAAGGTGAAAAAATATTACTTATCGAGGATGTGATAACCACAGGCAAATCTTCACTTGAAGCAGTGGAATGTGCAGAAGGGGAAGGAGGTAAAGTTGTTGCTGAAGCTTCTTTGATAAAGAGAAATAGTGAAACGAAACTGCCTTTTCCTGTCATATCTTTGATTGAACTGAACATCAAAAACTACAGCGAGGAAGAACTTCCAAGTGAATTAAAACAACTACCCATAACAAAACCTGGGAGTAGAGAATATTTAACAAAGTAATCCTATAATATCTTGGAAGCACAGCACAGCTTTAGTTATTTACTCTAAGTGTATTTTATGTATACTTATTACTAAATTAATTTTGAAATGATAGAAAATGAACGAATTTAAATCGATCCGTAATATAGCAATAATCGCACACGTTGACCACGGTAAAACTACTTTGCTTGATAACATGTTAAAACAAAGTGGCACGTTCCGCGAGAATCAAGAAGTTCAAGAGCGAGTGATGGATAGTGGTGATCAAGAGCGTGAACGAGGAATTACAATACTTGCAAAATGCACATCAATAATGTGGGGTGATGAAAAAATCAATATTATTGATACGCCAGGGCACGCAGACTTTGGTGGAGAAGTAGAAAGGGTATTGTGCATGGCAGATGGTGTGTTGCTGCTGGTTGATGCTGCAGAAGGTCCAATGCCACAAACAAAATTTGTGCTCTCAAAAGCACTAAAAGCAAATTTGAAGCCAATTGTGATAATCAATAAGGTCGACCGACCAGACAGCAGAATTGATGAAGTATTAAATGAAATATATGAGTTATTTTTTAACCTTGATGCAACCAACGAGCAGCTAGATTTTCCAGTGTTGTATGCTTCAGGTAGAAATGGTTGGTGTGCTAAGGAGCTTTCCGATGAAAGAAAAGATTTAAGCCCATTATTTTCAACGGTTATAGATTATATAAAACCTTCTGTTTATGATCAAAATGCACCTTTTGCTATGTTGGTCACTCTACTTGAGTCTGATAAGTTTCTTGGCAGAATATTGACAGGAAAGGTTTATCAGGGCGTTGCAAAAGTCAATTCAGATCTTAAGGTGCTTGACCTCGATGGTAAAGTAATTGAACGAGGGAGATTAACTAAATTGCTCTCATTTTCTGGCTTGAAACGCATTCCAGTAGAACAAGCTGTAGCGGGAGACATAATTGCAATTGCAGGACTTGAGGAAGCTTCAGTTTCAGACACTATAGCAGCACCAGAGGTTACAACTGCAGTAAGCTCAACTCCAGTTGATCCGCCGACAATGGCGATTACTCTAAGCGTTAATGATTCGCCTTTTGCTGGACAAGAAGGTACAAAGCTTACCTCAACTGCTATAAAGGATCGCTTATACGCGGAGGCAGAAACAAATGTTGCAATTACTGTGACTTTGGCACCAAGCGGTGAAGCGTTTGAAGTAGGTGGACGTGGTGAGCTACAGCTTGGGGTGTTAATTGAAAATATGAGAAGAGAAGGTTTTGAGCTTTCGGTATCACGCCCTCGAGTGCTATTTAAGGAAGAAGATGGCAAAAAACTTGAACCTATAGAGGAAGTAGTAATTGATGTGGATGATGAATATAGTGGAATCATCATGGAAAAACTCAGCTTCCGAAAAGGTGAAGTGACTGACATGAGACCTTCTGGCAATGGCAGGACAAGATTAACGTTTTTAGTGCCATCAAGAGGATTAATTGGTTATCAAGGAGAGTTTTTAACTGATTCTCGGGGTACGGGCATAATTAACCGTTTATTTCATAGTTATGCTCCACATAAAGGTCCAATTTCTGGAAGGCGCAATGGAGTTTTAATTTCTACAGATAAGGGTGAGGCTGTGGCATATGCAATTTTCAATTTGCAAGATAGGGGAATTATGTTTATCAAACCACAGGATAAGGTATATTGTGGCATGGTTGTCGGCCAGCATAGCCGTGACAATGATTTGGAGATAAATGTGCTAAAAGGTAAACAATTAACCAATGTAAGAGCTTCAGGTAGTGATGAAGCCATAAAACTCACTCCTCCAAAGATAATGACCCTGGAGGATATGATAGCGTATATAGACGATGATGAATTGGTAGAAGTAACCCCAAAATCTATACGTTTACGCAAGAAATTCCTCGATCCAAATGAACGCAAACGTGCAGGAAGGGCAAAAAATAAGGAGTAATCAGAGGTTGAACATTTGCGAAAAATAGTGTATAATTATTCGTCTCCTAATTGTATTTAATTATGGCCTTTTCGAAATTTCTCGATCCAAAAAACAATTTCGCGTTCAAGAGAATATTTGGCACTGAGAAAAATAAAGATATTCTCATTCACTTTCTCAATGATATATTGGGCTTCGCTGGCAAAGATGAAATAGAAGAAATAGAATTTCTCAGCACTATCATGGATGCTGAGATTGCCTCTAAAAAACAAAGTATTATTGATGTTTTCTGTACTGATTCTGCTGGAACCCAGCTAATTATTGAAATGGTGCGACCTGAAAGTCTTCGGTCATATTGTTTAAAAGGAGAGGAATTCCTCCAGAAAGAAACTGAAAGGATTCTAAAACTTATTAAACCAGATGTTTTGCCATCTGAGTCTACGCATCAGTGCGAATCGGGCAACCGGTTGGTGCCAAGCGATGCGGACAATGAACCTCCTCTTGAAAAAGAAGATGCTCAATCGTGAAAGGAGCATAAACTACAAGCATCATGTGGTTGGAGAGCTAGGCTTAGTGGTATGGTGAACGTAAGTGAAGCTTCATAAGTATCGTAACGATTAAAGAGCTAAAGATGCTGATAAGCTCCGACCAAAAGGTAATGTGACATTTTTCATTTCTGGATGTACGCAAATCACCGGTATAGAGAAGTCACCTAACCCACTGTTGTATGACAGAAAGAACAGGGTAAGCCTGTATTTCCGCCTATATGGCAAGCAAACCGCAAGGAACGCTGATGAAAATGCAGGTAAAGGATAATGGAGAAAGCGAATGCCATTTTGTAACGAAATGTATAGAATTTGTAACATTAATTCGCGTGAAAACGAGCAGATTTCCATTTGGTCCCTCGTGACAAGAAACTTTGTTAACCACTTGAGATAGAGAAGCAGATGACCTTACCCACAGAAATGATGAAGAAATTAGGAATATTTTTTACAAAAAGGACAATACTAACAAAAGAACTTTATTCTATTTAGAATATAAAGTTACAATAAATTTTCCTGTCATCTCCAAATAAATTACATTAACTTAGTATTGTATATTGTTAATAACTTAAATAATACAACCATTTTCAGCAACAAAAACCAAAGGTCTTGAGATACAAGATATTTGTATGGTTACTATGATAGTTCCTTTTTTAAGAAAGTTTTAAATTTCATACCTAACAATAAACAACTTTAGGTTTAAATTTATGAAATCAGTTGTTATATACATCAGCAAATACGAATTTAACTGGTGTTATGGACTTAAATAAATTTACCGAAAAAGCAAAAAGTCTAATTCAAAGTGCTCAAATGAAAGCGTTGGGAGCTGGGCATCAGATTTTTATGCCTGAGCATTTACTAAAAGTGATGCTTGAAGATGAATCAGGTTTAGTTCAGGATTTGATAAACGCTTGTGGTGGAAGTGTGCAAAGTATTTCTGATGCTGTGGATAGCGCAATAAAAAAGTTGCCAGTAATTGAAGGTCCAGGAAGTGGTGGCCTTCAACTTTCAAGAGAAATAGCAAAAGTTTTTGAAGATTCAATTGGTATTGCAAGAAGAAATAAAGATTCATTTGTTGCTGTTGAGCGTTTACTACAGGGCCTCACTGCACAAAAAGATGATACTGTAGGCAAAATTCTGGCAGAGAATGGTGTGACTCTACAAAAACTGAACTCAGTTATTGCAGAAATGAGACAAGGCAGCAGTGCGGACTCGCCAAACAGTGAGGAAAAATTAAACGCGGCAAAGAAATATACAAAAGATGTTACAGAGCTTGCTATGCAAGGAAAGCTTGATCCTGTAATTGGTCGTGATGAAGAGATCAGAAGAACTATGCAGGTATCACTGAGGCGGACAAAAAATAATCCAGTGCTGATCGGTGAACCTGGTGTTGGAAAAACTGCAATAGTTGAGGGGCTTGCAAATAGAATTGTTGCAAACGATGTGCCACTTGGTTTGCATGATGCAAAGGTCTTAGCTTTGGATCTTGGAGCACTAATTGCTGGCACTAAGTTTAGAGGAGAGTTTGAGGAAAGGTTAAAAGCAGTGATTAATGAGATTTCGAGAGCGGAGGGAAAAATTATATTATTCATCGATGAATTGCACACTTTAGTTGGAGCAGGAGCAACAAGTGGTGCAATGGATGCCTCGAATCTGCTGAAGCCTGCTCTTGCACGTGGAGAAATTCGCTGTATAGGAGCCACAACTTTAGATGAATATCGTCAGCATATAGAAAAAGATCCTGCACTTGCAAGGCGTTTTCAGCCTGTGTTTATTTCTCAACCAACTGAAACTGATACCATTTCAATACTCAGGGGTTTGAAGGAAAGATATGAGGTGCATCATGGTATAAGAATTACAGACGGTGCAATAATTGCTGCTGCAACGTTGTCCAATAGATATATAACAGATAGGTTTTCACCTGATAAAGCAATTGATTTGATTGATGAAGCAGCAAGTAGGGTGAGAATTGAAATGGATAGCAAGCCTGAAGTTATTGATGAACTTGAGAGAAAGGTTATACAGCTAAAGATTGAAGCAGAGGCTTTAAAAAAAGAAAGTGATGAAAATTCTAAACAGCGTTTAAAAAAGATAAATGAAGAGATCGAAAATCTAAACAGTAAATTTGCTGACTTGAACAGCAAATGGCAGATGGAAAAGAATAAAATAGCTAGAATACAAGAAACAGCCGAAAAATTAGATAACGCTAGAAAAGAGCTGGAATTGGCTCAGCGGAGTGGAAATTTAGGAAAAGCAGGAGAGCTGATGTATGGTGTGATCCCTCAGCTTGAGAATGAATTAAAAAATCAGGAAAAGGTTACTGATAGTTTCTTAAAGAAAGAAGTGACTGGAGATGATATTGCAAACATTGTTTCAAAGTGGACGGGAATTCCAGTTGATAATATGATGCATAGTGAAAAGGAAAAACTCCTTAACATGGAGAATGAAATAGGAAGAAGAGTAATAGGGCAGAAAGATGCAATAGAAGCGATAAGTAATGCAGTTAGGCGCTCCCGCTCTGGGGTGCAAGATACCAACAGGCCTTTTGGTTCATTTTTATTTTTAGGTCCAACTGGAGTTGGTAAAACTGAACTTGCGAAAGCCTTAGCTGAATTTCTGTTTGACGATCAATCAGCGCTTCTGCGTTTTGATATGTCAGAATATATGGAAAAACATTCTGTTTCAAAGTTAATTGGCGCGCCTCCAGGGTATGTTGGCTATGAACAAGGTGGCAGATTAACTGAAGCAGCGAGGAGAAGACCATATCAGGTAATCTTATTTGATGAGATAGAAAAGGCAAATCCAGATATATTTAATCTATTGCTGCAAATCTTGGATGAGGGGAGACTCACTGATAGTCATGGCAAATTGATTGATTTTCGCAATACCATACTGATTTTAACTTCTAACCTTGGCGCTGAGATAATGCTAAAAGGGAATGTTGATTCTGTAAGAAATGAAGTGATGCAAATAGTTAAATCAACATTTCGTCCAGAATTTTTAAACAGGCTGGATGAAATTATTATATTTCACAGTTTAACCAGAGATGACATCTATAAAATTATAGATGTTCAATTTTCTTATTTACAAAAAACACTTGCTAAGCGTAAACTGAGTATAAGTTTGTCGCAGGAAGCTAAAGAACTAATAGCACAAACTGGCTATGACCCTGAATATGGAGCAAGGCCCTTAAAAAGGGTTATACAAGAGTGTATTCAAAATAATTTAGCTAAATTAGTTTTATCAGGGGAAGTAGTAGAAAATGATGAGCTAATAGTGTACGCTCTTGATAATGAAATCTTAGTTAAAAAGGTTTAAGTTCACTGTGTATTTTTGTTAAAAAAAATGTGTATAGATCATAATGTTGACACTGAGTCTTTATTTAAGTTAGCTGATCAAGAAAATCAGCAAGATAAAGAAAAAATTAAAAAATTTATTAAGTATTTTTATAGTTTTGTTTATAAAAGCGACCTAAAAGCCAATGATAAGTTTTTGCTATATATTGTAAACGATGCTTACAATTTTGTTTCTCAAAAAGAGAAAGATGAAAGTAAGTTAGTAGTAAGTAATATAGATGATATACCAGGAATAGAAGGCGATTTTACCACGATTAAGATAACAAACGATGATATGCCATTTTTGGTTGACTCCGTTATTGCAACTATTAAGTCGCACGATTTAACCATATGCTATTACAGCAACAGCATAATTAACATTAAAAGAAAAGATGGCCTAATAGATGAGATTTACCCTTTGGAAGAAAGTAATGGAATAAAAGAGTCAGTTATATATGTAATTATCAAAGGTATAAGTGACAGTTTTGTTGATACATTAAAAGAATCTCTACAAAAAACGCTGAAAGCAGTTAATTGTGTTGTGAAAGATTGGCACTTAATGCTCAAGAAACTTGATGAGGCAAGTCTTTCTGTCATCCCAGTACTTGATACTGGGATCCAGGAAAAGGACACGTGGATTCCAGTGTCACGCACTGGAATGACACCAGACCGAAATCAAGAGCAAAAAGATTTTCTAGTTTGGTTAAAGAATAATAACTTCGTATTTCTAGGTTATCAAGAATATATTGCTGGTAAAGATGAAAAACTCGTCTGTGACAGCAAAAAGGACCTTGGCCTGATGAGAGTAGGTCAAAGTACGTTGATTCCTTCTGCAAACCTTGATTCCCTATACATATTGAGATCAGATCTAATCTCAATAGTCCATCGGCGTACATACATGAATTGTATAGGAGTAAAAGAATTTGATGACCAGGGTAATGTGGTAAAGGAACGGCGTTTTTTCGGGCTATTTACTTCTGTAGCGGAGGTCCAAGATATTAGAACTATTCCAATAATAAGAGATAAAGTTAAAGTTATAGAAAAAAATGCAGGGTTTGTAACCGGGGGCCACAATAACAAAGCTCTAATTTATATTTTACAAGTATTCTCATGTGATGAATTGTTCCAGTCTAATGAGGAAGAATTATTTCAAATTTGTACTTCTATTATGTCCCTTGCAATAAGACCAAGAGTCAAGTTATGCTTAAGAAGTAAGGGAGCGTTTACTAGTTGTATAGTGCTGATACCGATGCGTTATGCTAGCTCCAGGCTAATGCTCAAGATAAGCAATATATTGAAGGATGAGATAAATGCAGAAAATTCAGATATTTATAACCACCACATTATAAACGAATATGACTTAATGAAATTGCACGTGGTGCTAAAGGCTAAAAACGCTAGTGTTCCTGATGATGAAGTTTTGCGTATCGAAAACAAATTAAGAAACATTACAGAAAAGTGGGAAGATCGTTTTATAGACAATTTATACAATACTTTTAGCACTGTTGAGGATATATTCATCCGTTATTGCAAGGCATTTCCAATAAGCTATCAAGAGAGTTTCGAACCTCATGACGCATATTACGATATGAAAAAATTGGAGATAGTGAGGAAGAAAGGAGTTAGCGAGGTCGATTTAAGACTTACTCGTGATAATCTTAATTATCAATTAAAGGTTTATACTCCAAACAATGGAGGCCTTGAATTATCGAAGATATTAAGGATCACTAAGAATTTGGGAGCTAAAATTCTATCTCATAATGGCTATTACATAGAAATTAACGGTGGAATATGGATACACCATTTTGTGTTGTCAAGAGTCGATGAATTAATAGACAACATTACTCTAAAAGAGCAATTTGAAATAACACTTGCGAAAGTGTTTAGCAAGGAAATTAAAAATGACTATTTCAATAGTTTGATCATTATTGCTGGGCTCAAGTGGAAGGAAGTGCTTCTGATTAGAGCGCTAAGTGCCTATCTAAAGCAGACGTCATTTAACTACAACCCAGAATATATCCAAAAGGTAGTCTCAGAGTATCCAAAAGTAGTAAAGTATTTGATACAACTATTTCATGCAAGATTTGATCCTAACATAGACATTGATAGAGCAGAAACTACAGACATTGTCAGAGAAAAAATTGAGGAACTTCTAAAAGAGATCAGCAATGTTTCACATGATTACGTTTTGCGCTCGATATTTAACTTGATAATGGCTATTTTAAGGACCAGTTATTATCAAGATAATAAACCCTACTTATCCATAAAATTTGACTCAAGTAAAGTGAATGGTTTGCCTGATCCTCGTCCGTATCGTGAATTGTATATTTATTCAAACCTTTTTGAGGGAATACATCTAAGAGGAGGGAAATTAGCCCGTGGTGGCTTAAGGTGGTCGGATAGGACGGAAGATTTTCGCACTGAAGTTTTGGGGCTCATGAAAGCTCAGATGACAAAAAATGCGGTTATTGTCCCTGTTGGTGCAAAGGGTGGATTTGTAATAAAGCAAGCTTATAAAGATAAGAATATTTTAAGAGAGAAAAGTGTTGAGTGCTATAAGAGTTTTATTAGAGGAATGCTTGATATTACTGATAACGTGGTTGATGGTGAAATAATTCCACCAGAGAATGTGATTAGGTATGATGAAGACGATCCATACTTGGTAGTTGCAGCAGATAAAGGCACTGCTTCATTTTCTGATTATGCCAACCAGATAGCCTCTGAATACAATTTTTGGCTTGGAGATGCATTTGCATCTGGTGGATCAGCAGGTTATGATCACAAAAAAATGGGTATTACAGCCAGAGGTGCATGGATTGCAGCACAGAGGCATTTTTGGAAAATGAATAAGGATATTTACCAGGATGCAACTGTTATTGGAATTGGGGATATGGCTGGCGACTTATTTGGAAATGGTATGCTGCTTTCAAAAAATATACATTTAATCGGCGCATTTAACCATATGCATATTTTTGTTGACCCAAATCCTGATGCAGAAAAGAGTTTCACAGAACGTAAACGTCTCTTTAAGTTACCATTTTCAACCTGGATGGATTATAACAAAGATTTGATTTCTAAGGGTGGAGGAGTATTTGAGCGTAGCAGCAAGCAAGTAAACATTTCTCAAGAAATAAAAAAGTGCTTTGATATAACAGAAGATATGCTACCTCCAAGTGATTTGATTAGATATCTGTTGAAAGCAAAAGTGGACTTCATATGGAATGGAGGAATCGGCACGTTTGTTAAGGCAAAGAGTGAAAATCATAGCATGGTCGGTGACAAAGCAAACGATGAGTTAAGAGTGAATGGTAAAGATATTAGAGCTTCTATGTTTATAGAAGGCGGAAATTTGGGATGCACACAGCTTGGAAGAATAGAATATGCTGAAAGAGGTGGATATATCAATGCAGATTTTGTTGATAATTCAGCCGGAGTGATATGTTCGGACCTTGAAGTTAACATTAAGATTGCATTTGTTTCAGCTATGAAAGCAGGGGGTATTTCTTTAGAAAAAAGGAATGAAATACTGGCAAGTATGGTGGATGAAGTTGCATCCAAGGTGCTTGAGAACCACAACAGAATTGAAACAAAAGCATTACTTCTTGAGTGTTTGCAAGCTAAAGAGAGATTGGAGCAGGACCACAGGTTACTGCTCAGTTTAGAAAAATCTGGGCTGTTAAACCGAAGCGTAGAATTTCTTCCAGCTGACGAAGAGGTAGCAAGGATGTTAACCGGTGCAGAAGGTTTCAGTTCTCCTCAGCTTTCTATTCTAATATCTTATGCTAGAACAGCAATAAAAAATAAAATTATACATTCCGATCTGCCTGAAAAAGATCTTATATCTAATGACTACTTGCTAGGTTATTTTCCTAAAAAGATGTTAACAGAGTTTAAGGATTTCATATTAAAACACCAACTTCGTAGAGAAATTATCTCCACTTGCATTGCAAATGATGTTGTAAATAGGATGGGCTGTATATTTATTAATAATTTAGTTGAGAATACTGGAATTAAGGTACACGAAGCAGTTAACATATATATCGTTGTTAACCACCTATATGATTTAAATAACCTGTGGCAGAAAATTGATGAATTGGATGGAAAAATTGATATTAACTCATACTTGCAAATAGTGAGAAATGTGCAGAAATTTATTGGCAGAGTATCGTTTTGGTTAGTAAAAAATCTTAGCTTTGTAGAATTGGATGATGTTACAAAATTTAAAGATGCAATTGAAACTTTAGGCCATGATGTTTTAGATGAACACCTGTTAAAGGTCTATAATCATGGATACACTTCTTTAGTGGAACTTAATATAGATAAAGATCTAGCAAAAAAAATTGCTGACCTGTGCGTTCTTACTTATGCACTGGATATTATATCTGTTGCTGAACAGACATCTTTGTCCATTCTTGATGCTGGTAAAATATACTTTGAGTTAAAGTCGCTGTTAAGATTCGATCTGATTAGAACAATTGCCATCAAGATGAAAAGCCGCTCTTCTTATTGGGATCGCAGCTTAGTTAATGATTTATTGGACGATTTAAGCAATTACCATCACAAGCTAGCTGTTAAAGTCATAAAAGCTACTGATAACCCCGAAGATAAGGTTCAAACCTGGGCTTGTAATGATAAGGACTACATAGAACGTTATAATAGTTTTTTAGATGAGATGGTTGCTTCTAAACTTGATTTAAGCAAATTAATATTTATAATCAGAAGGATTAAAGTACTTGCTTCATAGGAAAATGTTCAATATAGGTCTTTCAGAAATTTTAGTTGTAGCTTTAGTGAGCATAATTGTTCTTGATAAAAATAAGGTACCTGTATTTATTGATTTTATTAAGACTATATATAGGTATTTTACAATTGTAAAGTCAAAAGCCAAAAGGTTATTGAAGGATGCCGGAATTGAAGACTTATATAAAGAGTGTAATACTGAGAAAGTAAATTACATAGTTGGTAAAAATGGTAAGCTTTATCCTACTTATGATATAGATAATACATCTAAAGATAATGACAGCGAAGATTCTGGTAGTAGATGATGTACTATCTAATGTCAAGCTTTTAGAAGCTCGACTAAAAGCAGAGTACTATACGGTTATCGTAGCTCATGATGGTGAAGAAGCTATAGATTTAGTAGCAAAGCAACAGCCTGATATTATATTACTTGATATCATGATGCCAAAGATGAATGGCTTTCAAGTTTGTAAGGAGCTAAAGAGTGATCCCTTGACAACCCATATTCCAATAATTATGGTAACTGCACTGCATGACACTCATGATAGAGTGCAAGGTATTAATGCTGGCGCGGATGATTTTCTGACTAAACCAATAAACGAAACTGCTTTATCTGCACGAATTAAGTCTCTCACGCGCTTAAAAATGATTATAGATGAATTGCGTTTAAGAGGAGAAACCAACGCTGAGATTGGCGGAGTAGCAGGAAACAGTATTATGGATTATTCCAATCAGATTTTTGATGCTAACATACTTGTTGTAGATGAGGACGTCTTTCAGGCAGAGCAAATATATAATGTACTAAAGCAACGCTTTAGGTCAATTAAAATACTGAGTGATCCAATAGAGGCATTAAAGGTTGGTATTAAGGATAATTACGACTTGATCATTTCTGATATGCAGTTTTCCAAAACTGACGGCTTGCGTTTGTGTTCTGGGTTTCGTAGTAAGGTGGAAACACGTTATACACCAATTCTAATTCTTTCTGAGGATTATGATAAAAACAATTTAGTAAAAGCACTTGATGTAGGTGCTAATGATTATTTAACAGTACCTTTGGATGAGGGTGAGTTAATAGCAAGGGTTAATTCGCAAGTAAAACGCAAAAGATATCAAGATGCCTTGAGAATGAATTTATTCAATAATGCGGAAATGTCTATAAAGGACCCATTAACTAACTGTTATAATAGAAGATATTTTGATGCACACTTAAGAAACATTGTTAAGGACTCTGTAGAAAAAGATAGAAGGTTGTCTCTTATGATACTTGATATAGACTATTTTAAGATGGTGAATGACAATTTTGGACATAGTGCTGGAGATGAACTTTTAAAGCAAATACAGAGAAGAATTTCTGAAAATATTAGAGTGACAGATTTGTTAGCTAGATTTGGTGGTGAGGAATTTGTTGTTGTAATGCCAGATACCGATACATCAGATGCGTATACTATTGCGGAAAGAATACGCAAAATTATTGCTAAAAAACCTTTTATACTTGCGGATAAAAATACAACCCATAATGTAACTGTGAGCATTGGAATTGCAGAAATGCAAGGATCTGACCTTGACAATATTAAAGAATTTATAGTACGTGCCGACAAATATTTATATAAAGCAAAAAACAGTGGTAGAAATAGAGTGGTTACTGGCTAGATCTCTGAAATTAGACATATAGCTAAAGCAATGTATGTTTACAGATAGTGCAATTGTACTAATGTTGTGATTTGAGGGCAGTCTCCACCAGGAGGGTGTCATTCCAGTGCTTGACACTGGAATCCAGTTTTCCATATAATCTCATCAAAAATGTTTATTTTCTAGCTACTTTTATACTTATCAACTCAGTATGCTTACTTACAATTAAAATTCCTGGATCCCAGTGTCAAGCACTGGGATCTGATGGGCCAAAATCACAATGTTCGTACAGTTATGGAATGAATCGCGGTATGACGTGTTGCTTGGGTTAGCTATAGATTTCTAAAATGATTTCAAAAAAATGATAACTAAGATTAAAGCGACAACATGAGGTTTCTCAGCTCTGGAAATTTCACGTTTAACTGCAAAAATAGATACTTATTTAAAAAATATCCTGTAACTTTCAGTCCTAACTGAAATTCTTGGAATGAGTAGCTGTTTTGTAGGTTATTATTGTATACATCATGTAACATTTGTGGAAAAGGTAGGAGTTTATCTGCATAATAATCTCCTGCTTTTTTTGACACTGCTCTACCAGTTTTTGGAGAAATAAATTGTAAATTTTCCTTAACACCTGTTACAGCGCATTTGGATAAGTCTAACTTGAATCCCAATTGCGTAAGAAGCAGAAGCTCTAAGTTAAGATAATGGCTTTGCCAAGACTGATTGTTGTGTTTAATTACATCGATGAAATATCGAAAATTGTCATACAGCACGGCACAGGGTTCACTTTCTGGAAGCACTTTTTCTAAAATAGAGGAGAAAGAAACAATAGTAATGCTTTTTAACCTATCTTGAAAGAAATGATGGAATGAAGATTCGATTAATTCGCACTTAAAAAAACCTAGATTTTCAGGTAACTTAGCACTCCATTCTGCATGTAATAGATTACTTATCTGAAACTTATAATTGCTATTGTTTGTTAGCTTAGTTAATCCCCTGCGCTTTCCATGATTTTTTGTAAACAGAGAAAGAATTAAGTTTTTATCGCCGTATTTTTTAGCAGCTATAATGATGCCTTCATCTTTCCATCTCATTTAGAGTGTATTGACCGTATGATATATAGGATAGTGCACCTAGAGCGTGTAATCCATAAAAATCACTTACTCCGTTACTGTTTGCTTCCAAAGTTTCAAGGCTATGAGAGAGTAAGTTATTGGCTGCCACTCTTCTTCCTGAGCCTGATGCATTTCATACTGAGCTTTTGGTTTGCTAAATAATTGTTTGAATGATTTTAGTAACATTACTTTTCCTCGTCTGAAATTTTGGATAATTCAGCTTCTAATTCTTCTATCGTCGGTAAAGCTGTTTTTATGTTCTCTGGTAGATTTTCAGTTATTCGATATTCTGCTAGCCCTATTGGCTTGTTCATGTCTCGGAGTGTATATTTAGCAAGTACATCGTCTTTAGATTTACATAAGATTAACCCTATAGAAGGTTGATCTGTCGAGTGCTTCAGTAAATCATCAACTGCAGAAAGATAAAAATTCATTTTACCAGCATATTCCGGCTTAAAATCCTTATCTTTTAGTTCAATCACTACGAAGCAACGTAACTTTAAATGATAGAATAATAAATCAATATAAAAGTCTTTATTACCAACATCTAAATGAAATTGTCTACCAACAAATGCAAATCCTTCACCGAGTTCTAACAGAAATTTTTCCATATGCCCTACGAGTCCTTTTTCTACTTCTCTTTCATGAGCATCCTTACCTATACTTAAAAAATCAAAAATATACGGATCCTTAAGAGTTTGATTTGCTAGATCTGATGTTGGATAAGGCAGTTTTTCTTTAAAATTTGTAATTGCTTTACCTTGCCGTTTATGAAGGCCAAGTTCTATCTGCATCACCATAATGTTACGTATGTTCAATAGCTTTTTTTACATAAAATAATCTTATTTCATGACTTTCTATTTTTTCCAAAAGAGTGATATTGTGATACCAAGTTAATTGTGCAAGAGGCTCCTGCACAAATTCAACATCAGGATATTCTTCGGCAAACTTACGCATATACTTCAGATTTCTCATGCTAAAGCCTTTCATTTCTGGAAATGTACTTCTCAAATCCTTACTTAATTGATCAATTACCTTAGCTCCCCAGGTATGTTCTTTTTGGCGTTTTAGGATCTCTGTACCAATATGGTGGTAAAGCAAAATAAGCTTACTATTTACTGCAAGTGCTGCTTTATAACGGTTTGTTGCAATATGATCCTTCAATTGCTCTAAAAATTCTGTATATTCTTTTGCTATAATTTTTGTCATACGGTTCCTTTTAATCCATTATACAATTCCTTTGTCTGTCGAGAAGACAATCTTTCGCTTGCCTTCAGCTTTGAAGGGATTCCTTATTGACTTCAAACTCGTCCATCAACTAAAATATATTGACTTTACGTGCAATATTAGCTTTAAACCAGTAAAACAAGCTGCTTAACATATGCGTTTTTTCTATTCGAATTATATTCTTTTTTTGTCTTTATGTTGTTTTTTGCTTTTTTCGTTATCTTCAACAAAAGCCCAAACGAATGATACGTTAGCTGTTCCTATACCACAAAGGAAAAAAGAAATAGTTGAGCACACTGTTGTAGCACAACCGAGGCAAATTATCGAAATGCAAGAAGAAGTCATTATTAACGAGGGTAAAGAATTCATTCCAATTCCAAAAAGAAAAAAAAGTGTAGAGAAAAAACTAAGAAGGGATGTTAGAGGGGCAAAAAATGAAATAGGAAACGAAAAAAGCGTTGAGAGCAAAAAGGATGAATTAGTTGTAACAGAAATTATTAACTCTATAAGAGAAAAGCTCACAAAATGCTGGAGCATTCCTGAAAGCATAGCTTACAAAGAAAATTTTAATATAAAAATTAACTTATTGTTATCCAGTCAAGGCGAGATAATTATGGCGGATGTAGCAGACAGTGATTCCTATCGAAATAATCCACTTTTCAGGTCGATAGCAGATAATGCAATGCGTGCAGTATATAAATGTAGCCCATTGACCGGCTTGCCTACTCAGCACCACCACATTTGGCGTGAAGTAACACTAGATTTTATTCTATAGCTAAAGTAATTCTATAATTTAATAAGCCCACTGTATCCGTTCAGGATAGCAGCAAGGTAGTATAACCATAGAGTAAAAGTGAGTTTACAACAAATGGTGTCATCCCAGTGCTTGACACTGGGATCCAGTTTTCTTTACAAATTCACCAAAAGTGCTTCATTCTATAACGCAAAACCCATACTTACCAAACCCAATGCATTACTTGCAATTAAGTTTCCTGGATCCAAGTAGTCTGGGCACTGCCGTCATAAAGGAACTAGTGTCAGCTACTTTCATGACACCCTTCTGGTAGGCCCAAATCGCAATGTTCGTACAGTTATGGAATGAACCGCGGTATGACGTAGGAAGATCTGAGCAAACTTTCAATCAGAAACAGCCAAAGATCTCTCTAAGATGTCAGTTTCTTTTGTATCTTCAACTTTACCGTCCTGGTCGAATGAAATTTGCAGAGACTTACTACTATACTTCCTTTTTCCTAAAAAATTGGCTTGTTTAATTTTATATGAGACATAGTACCAAACATTGTCATCGAACTTTGATACTAATGTTGGTGATCCTAAAGTGTGAACCACTTTTTCTTTATCGTCACCTACTTTTATCTTGCTCCACAATTCAACACTAATGCCAGGAGCTCCGTGATTGTGAATAGTGTGAGTGCAGCTCACTGTAAATAATAAAATAAAAGATATTAATACTCGCATTTCTGTTGATAAATTACTTGAAGCTATAATACACTAATAAATTATCTGCCGTCAAATTTCAAAAAAGTTAAATTGACTGATTCTCAATATCACTTAATATAATATTTACTTTAGAAAATAATAGGTGTCTTATGTCATTGTTAGAAGCAGATCCAATATACAAACCTTTTAATTACCCTTGGGCGTATGATGCGTGGCTGCAGCAACAAAGAATCCATTGGATACCTGAGGAAGTTCCGCTTGCTGATGACGTAAAGGATTGGAAAACTAAACTTTCAAGTGTAGAAAAAAATCTACTAACCCAGATCTTTAGATTTTTTACTCAGGCAGACATTGAAGTAAATAACTGCTACATGAGGCATTATTCAAATATATTTAAGCCAACGGAAATATGCATGATGCTTGCAAGCTTTTCCAATATGGAAACTATACACATTGCAGCTTATTCTTATCTTTTAGACACAATTGGCATGCCAGAAAGCGAGTATCAAGCATTCTTAAAGTATGATGCTATGAGAAAGAAGTATGAATACATGTTAGAATTCGAGGAAAGCAAAAAACACGATAAAAAACATGTAGCTAAAACTCTAGCGGTGTTTGGTGCATTTACCGAGGGGTTGCAGTTATTCGCATCATTTGCAATTTTGCTCAATTTTCAACGCTTTGGAAAAATGAAAGGCATGGGACAAATAATTGCCTGGTCAGCCCGTGATGAAACTTTGCACACCAATTCAATTATCATGTTATTTAATACATTTATTAAAGAGAATAATGAAATTTGGGACAACGAGTTTAAAGAGGAATTATATTCTGCATGTCGCACCATCGTTGAACTTGAGGACGAATTCATAAAGCTTGCCTTTGATTTAGGAGATGTTGAAGGACTATCCGCAGAAGAAGTGCGCAATTACATACGCTACGTAGCAAACAGACGGTTAATGCAATTAGGTCTTGAGTCCATATATGATGTCAATGATAATCCTATTCCGTGGCTTGATGAAATACTAAATGGCGTTGAACATACGAATTTCTTTGAAAATAGAGTAACAGAGTATAGCCGCGCAGCAACTCAAGGCACGTGGGAAGAAGCTTTTACTGAAAATGACACGAATAATAAGTGAATGCTAATTTCACTCTTTTTTGTCATTCCACTTTCATTACACCATTTGCTGTGCAGTTTAGACAGTTTTGCTTTACTTAACAACTAACTTACCATATATATGTCCATAGGACATTGGTATATAAGAACGTGCTACAACTATTAATCTTACTCACGGTCATCACTTCAGCTGCATTCTTTGGTCATTTAGTTCCAATGGAAGTAAAAACCTTCTTGTACTCAACGAGCCTTAGTATAAAAGAGGTTTTGCTATTTATAATGCCTTTTATTATTTTTGCGTTAATCTTTAGCAGTGTTAACAATCTTAAGCAGTCAGCTATAAAGTTCATATTGTTACTTATTATAATGATCTTCTTATCGAATCTGGCTTCAAGTTTAATAGCTTATTCTGTTGGGCATTTTATCATACAAAACACTTATTCAATACAAGATATAACGTATGAAGAAACAATTGTTCCCTTATGGTCGTTTAGACTGCCTGCATTGCTTTCTAATTTTTATGCCCTTGCTTGTGGATTTGTGTCCAGCATAGTAGTGTCCACACTGCTACCCAAAAAAAGCAGAGAGCTTTCGAACAAAATGTTAGATTTAACTCTCTTTATTTTGAAGACGTTTTTGACGCCGATTATTCCAATATTTGTACTTGGGCTTGCTTTAAAAATGCAGCATGATCAAGTTTTATCTATAATATTTAAGGATTACTCAATAATTTTCATTATTATAGCATCTGCAACCTACCTTTATGTTTTCCTCTTATATGGAGCAGCAAATTCATTCAAGATCACAAGCTGGATAGCTAGTATAGGCAATATGATACCGGCATTTATTACTGCAATGAGCACAATGTCTAGTAATGCAACTATGCCGCTTACTCTTGAAGGAAGCAAAAAAAATGTAAAGCAACCTGACATAGCATCGTCTGTTGTGCCAATAACTGCTAGCTTTCATTTAGTAGGTGATTGCTTTTTTATTATAATATTATCAATGATAATTGCCTCCGGTTATTCATTGTGCACAACAGACTATGTAACTTTCCTTCTCTATTTTTTGTTATTTAAGTTTGCTATCGTGGCAGTTCCGGCAGGAGGAATTATGGTAATGCTACCTATTCTTGAGAAATACCTCAAATTTTCTCCAGAAATGCTTTCGTTAATCACAGCACTGTATATAGTGTTTGATCCAATAATCACTTCAGCAAACGTTATGGGTAATGGTGCCTTTGCTATAATGTTTACAAAACTCTATGATAAGCTTAAGTAATGTCTATTTTAGCGATTGATACTGTAGGTATTGGTAGTTCAATAGCAATAGTTGATTATGATGGTAACTGTTTTGTAGAGCACAATTCCGCCAGCAACAATCATGCAGAATCATTTTTTCAAATTCTGAATACTTTGTTTGATAAGCACAACTATAATTATGATAAAATAGATCATTTAGTGGTAGTAGTTGGACCAGGAAGTTTCACTGGAATTAGAGTTGGTATATCAGCTGCACAAGGTATAAATCTTGCTACAAATAAGCCATTATACGGAGTTAGTGCGCTGGAAGTTCAAGCCTACGCAATATCTTTGCTTTGTACGAATAACAAAAAAAATATCAGAGCTATAGTCAAAAATGCTCAAGGGTTTTATACGCAGTTATTTGATTTCAATTTATTGCCACTATCTGCACCTGGATCCCAGTGTCACGCTACAAGCAGTACACATATGGATTGCAATTTAAATGCTAGCCATGCAGGGCTATTAGTCCGTTATAGATTAGGGAACAAGCAAAAATTAAATGAAGTTGAAGCTCTATATTTAAATGAGCCTCAGTATATGAAATCATTATAGACTATTCTTTCGCGTACATGCAATGTTACTAAGCTTGTGCATCTGGTTTACTATCTCTTGAGCTACTTCTTTTATACTCATATCTGAATTTTCTATCTCTATGGCACTTGGTGGTATAAATAAATCGTCAGTCCTAAATTTCTCTACAATGCTATTTAGATTAATCACCTTCCTATTTTTTCTTTGCCTTTTTAATGCAATACGCTTTTGTAATGTCGGTAGATCACACCTAAGTACCACAGGAAGGATTTCTGTGTTCATTTTTTTACTAAGCCTTACTATTGAATCATACATCCTCATGTTCTGGTCATTATTTTCCATCAACTCATCAATAAATATGTAATTTTTTGAGTGAATCGGATAATTTTCTATTACCTGAAGCATAATTTGCATAATGCCATATATTCTATCTTGAACTTCTTTAGGTATTTGATCACGTTCAAAGACACCATCGTATATAGAGCAAGCTTGAACATTGTTATAGAACTTACTATTTACAATTAATGCGTTTATCATATTAGATAATTCTATTGCTGTGGAAAGTTTACCACTTCCCGAAAGACCAGAGAGATATATGAAAAATCCTGCTGGCTGTTTTTTTGTGTTAATATTTACCATATTATTTTCAATCTTGAAACTTACATTTATAATAACATAAAAATGAAGCTTCAAAACATATGAAATATTATATAGAAAATTATTTTTGTAGTTAAGATATTATGTAATTTAAAAACATAAATTCTGTATATAAACTCTATAATAACGATAACTATTTTTAAGCAAGCTACAACACAAAAGTGTTTGGTATTCAGAAAGCAAGACAGAGTGGCATAGACTTATTAGTTTACTACAAGTCTCTTTTCGCGTATAAACCTTCAGAAGATTCTAACAGAGGATTGTGTTGTTAACAAAGAGCAGAGTAAAAAGGGATCTAGTCTATGCCTATCAGATTTTGTCCTACCTTAAGTTCGATGATCATACATATACTCACCTTTCAGTGCGTTCTGAAGATCAAAAGTCGTTTTATATTTATCCGTTTGGTATGCGTTTTGATGAAGTAGATGAACGTTCGTTAATGAAAGTATCATTTGATGGAGATGTAGTTGAAGGCAAAGAATATCAATATAATAGAACTGGCTATATAATTCATGGTTTTGTTTATCAAGCAAGGAAAGATATTCAAGCAATTTTTCACTTGCATACACCTTCTATTGTAGCGGTTTCTTCTCTCAAAGATGGGCTGCTTCCTATAAGTCAATGGGCACTGCACTTTTACAATAAAATCTCTTACCATAATTATAATTCCCTAGCACTTAGCGATACAGAAGGAAAGAGGTTAATAGCTGATCTGAAAGAAAATTTTGTCATGTTAATGCGTAATCATGGATCTATAATGTGTGGTCGGAGTATACAAGAAGCAATGTTTTACACGTATCATTTAGAACAAGCGTGCAAAACTCAATGTTTAACGTTAGCAATGAATAAGGAGTTATCAATTCCAAGTGAAGAAATTTGCTCAAAAGCTGTAAAGGATCTCCTATCTTTTGAAAGCAATCTTGGTGAGAGGGATTGGCACGCATGGGTTAGACTAATTAAAAGTAAGTTGTAAGTGACCTTACCCAGAAAAAGTAGAGAGAAAGTTAAGACGTTTTTGGAGTAAAATAAAACGTTTTTTCAAAATATGACAAATAGAAGAGAAT
>NODE_5_length_28894_cov_157.613059
TGTCATTTAATCTGTACAGAGAAGATAAATAAATAGCTTCAGTTTCATGATAAGGAGGCTGGCGGAGTTTGTCAAGTAAGTTTTTTATTTCTAGCGGTTGTTGCCAAAAACTATACAAGAAGTCTATTGAAATTACGTATATCAATCGTTGTAAAATCACACAATTGCTCTGTAGAGCTATGCCCTGTAATAATTACTATACCATTTTGCTCAGAGCGTATTGAGATTAAGTTCAGCACTAATTCACACGTTGCACTATCAAGATTACAAAATGGTTCATCTATCAGCCAAACGTTTGCATTAGAAATCAAGAGGCGAGCAAGCGCAACTCTCCTTTTCCAGCCTGCAGAAAGTTCGCCATATCTAATATTAAGTACAGGTTGCAACTGCAAGCAACAAATAGCTGCCACAATCAATTCTCTAGTATTTCGTATTCCTGCCCAGAATTCTACGTTTTGAGCAACAGTTAAGCTATCTTTACAGGCATTCTTATGGCCTATATAGACCATAGAAGATATATAGGATTTTGGATCATCATATATATCTTTTCCACAGTGCCTTATATTGCCTGATACCGGTGGTAAAAGTCCAGATAAACTTCTAATTAAGCTGGTTTTACCACTACCATTTGGACCAGTGATTAGAATCTTTGATTTTAGCTCAGCTTTAAAACTGAGATTCTTAAATAGTACCTTATTATTACGAGTGCAGGATAAATTTTCACATTCAAGCATGGATTATCTGCCCTTTCCCTTATGTTTACCTTGAGTTGAAGCCTGAGCTTTTACAAACAGCTCCCAAAATCCTTTCTGTCCGCCTTCTCTATGTATCAATTGTGCAAAACGCTGCATTAAACCATTACCCATCATAACCATCTTTGTCCATTTACCTACCGGTTTTGCTATGTCAACTATTTCTGGATCTTCTTTATAAACTTGCACATCTTTTTGTTTCTCGCGTAGCGTTTCTTGTTGTTTCATCAACTCTTTTTGCTTATTTTTTTGATATAATTCATTGAATTTTCTGTCTTCTTCCCACTCTTCTTTAAAAACTTTTCTAGGAAGTATGATTTTTCTAATGCGATTTTTGTATATTTTTCTCAAAAAGAGAAATACTGCAGCTACAGCAAGTAATGTTACGCTATATAATATGATCTGTGTAAGTGGCATTTCCTGTATCTAATTCATTAAAAATACCCTTGCTATTATACCATAATTATAGAAATTGTGCAATTTTTTTGCGGGTAAAGACAATATAAAAGCAGTACTGCTCTATTTCGAAAATTGCGCAAATATCTGACGAACGGGCTTGTATGTAATAAGGTTTATTTCTATACTTCTTAAAGAATTTAGAAGTAAAACAAATATGAACTGCTATAAAACTCATACGTGCAATGAACTGAGGAAGAACGACGTAGAAAAGGAAGTTACCCTTTCTGGATGGTTATACCGTAAGCGTGATCACGGCAACCTAATCTTTGTTGATCTAAGAGACTTCTATGGAATCACTCAACTAGTATTTAATAATGACAAAGACTTTTTTGATGAGATATCAAATTTAAAATTGGAGAGTGTAATTACTGTTACAGGAATAGTTGAAGCTAGAACTGAAGATACGGTAAACAGCTCTATTTCTACCGGAGAAATCGAGGTGATAGTCAACAATTTGCGCGTTGAGTCGGAAGTTGAGTTCCACTTTGATGAAGAAATAGCAAAAGAAGAAAGAAGTATATTGGCAAGCATTACCGGCGAGCAAGAATACCCAGAAAACATGAGATTTAAATATCGATTTCTTGACTTAAGACGTGAAAAAGTCCGCAACAATATTATTTTGCGCTCACAAATTATTGCAGAGCTCCGCAAGCTCATGATAGAGCGAGGATTTTTAGAGATTCAAACTCCAATACTCACTGCTTCCTCTCCTGAAGGAGCACGCGACTACCTAGTGCCAAGCAGGCTAAATCCTGGCAAGTTCTATGCATTGCCACAAGCTCCGCAGATTTTCAAACAGTTGCTCATGGTTTCAGGGTTTGATAAATATTTCCAAATTGCACCGTGTTTTCGTGATGAAGACGCAAGGGCTGACCGTTCTCCGGGAGAGTTTTATCAGCTAGATCTTGAAATGTCTTTTGTAACTCAAGAAGACATCTTTCAGATTATTGAGTCTACCTTATATAGAGTGTTTGCTAAATTTTCTCGTAAGTCTGTTGATAAAGATTTTCCACGTATTACATATAAAGAAGCAATGCTTAAATATGGTTCTGATAAGCCAGATCTGCGCAATCCACTATTAATCAGCGATGTTACAGAAATTTTTCGTGATTCAGGGTTCAATATTTTCAAAAGCAATATTGAGCGTGGTATGGTAGTGAGAGCCATCCCTGCACCTAAAACAGCAGAGGAACCACGCAGCTTCTTTGATAAAAAGATAGAACATGCGCAAAAAGAATTCGGTGCTAAGGGTCTCGGATATATAACGTTTGATAAAGATGGAACTGCGAAAGGCCCAATTGCTAAATTTCTTGATGAAAATAGGCTAAACCACATAAGAGAAGCAACAAACATAGAGCCAGGAGATAGTGTATTTTTTGCTTCTGACAAAGAGAATGAGGCGGCAAACATTGCAGGAAAAGTACGCACTCTTTTAGGGTCAGAACTCAGTCTTATAGATGATAATATCTTCAAGTTTTGTTGGATCATTGATTTTCCATATTTTGTATATGACGATAAAAGTAAAAAAATCGATTTCTTTCATAACCCATTCTCCATGCCACACGGTGGTCTGAAAGATTTAGAGGACAAAAATCCACTGGATATCCTTGCTTACCAATATGATCTTGTTTGCAATGGAATAGAACTGTCAAGTGGGGCGATTCGTAATAACAAACTGGATATCATGTATAAAGCTTTTGCCATTGCAGGTTATAGCCGGGGAGAAGTTGATACAAGATTCGGTGCACTTGTACGTGCATTCAGATTTGGTGTTCCTCCTCATGGTGGAATAGCACCAGGAGTTGATAGAATAGTTATGCTGCTTGCTGATGAGCCAAATATTCGTGAAGTAATCTGTTTTCCTATGAACCAGCAAGGTGAAGATGTTCTAATGGGTGCTCCTTCCAAGGTGGAGGATAAGCATTTACGTGAATTATCCTTGAAGGTTATTGAATGAAAAATTTTATAGCAAGGAGCACCGGTTAATGATATATTAGGTTATGTTAAATTGAAAGACCATGAATAATATCCAAAAAGCAATACTATCGGGCATGATCTGTAACATGATTGTGTGGTATGAACTCACTCTTTTTGGAGTATTAACAGATACAATCATCAACGTTTTTTTCCCATCAGAAGATCATTATTTGAGTACACTCAAATTCCTTGGTGTTTTTGCAATTGGTTTTGCGTTTAGACCAATTGGTGCAGTAATTTTTGGTTATATGGGAGATAAGTATGGCAGAAGAAAGACTTTACTTACTTCAGTAATATTAATTTCAATATCATCCACAATTATGGGAATTATACCTGGGTATAAAGAAATAGGGTTGCTTTCACCTGTATTGCTTGTGTTTTGTAGAATAGTGCAAGGAATAACTGCAGGAGGTGAAACAAGCATTAATACAGCATTTACGATAGAGCATTCAAAAGATAAAAAAAATCTAGGTTTCTTAGGAAGTATGAAGCCCTTTAGCGGAGCCCTTGGAACGCTCTTATGCATAACAATGATATTTATCTGCAAAAGAGTTACAGGTGAGAACTATGAAATATGGGGATGGAAGTTGCTTTTTTATTTTTGCTTTTTTTTGGGGACAATAGGTTTTTTAACTAGGTACATATTAAAAGAAAGCTTAGCATATAAAACTAATAAGTACGCTAATAATTTAGCACATTCACCATTGTTAGAACTAGTAAGAAACTATAAAAGACCGCTTATTATTTCAATCAATCTGGGAATTGCTCAGAATGCAATTGTCTACGCAGCAATAATGTTTTATAATATATCAATAAAAGAGCTAGTTATTTTATCCATTAGTGTTAAAGATTTAATGAGGATAGTAATACAGGTTGTATTTGCAGCATCTGCGGTACTTTTTGCAATTTTATCTGATAAAGTTGGAAGAAAACGCGTAATGATTCCTGTACTGATTATGCTATCTCTGATTGGTACATGTGTATTACCATTATTATCTTCCGTTAACCACTATGTCGTAATAATAACTTACTTATTGATTACTATACCAGTAGGTGCATCTTTTGGAATATATGGTTCTGTTATTTGTGAACTGTTTCCAACAAAAGTAAGATGCACTGGCGTAAGCTTAGCAAATAATATATCTGCAGGAATTTTTGGTGGCCTTTCTCCATACATATGCATGTGGCTTATAGAAAAAACCGAAACAAAACTTGCAGCAGGCATTTATCTTACTGCCTGCGCATTAATTAGCCTAATATCTGTGCTTCAAATTAAAGCCAAAGACAGAAAAGTTGATTGGTGAAATCGTTTCAGTCGAAAAATAGCGCTTCAATGGATTTTTCGATGTGTTTAGTGATAGGAGCGGTGATAGTGATTTCTTTATTGTTTGGCAGTTTTAGAGATAAAGAATGCGAATGAAGGTGAATTTTATTTGCTATCCCATCAATAAAAGCTTTTTTACCACCATATTTACCGTCACCAAGAATAGGGCAATTTATATGAGCTAAATGTGCACGTAACTGATGGGTTCTGCCGGTAATTGGTTGTAATTTTAAATAAGCAACATTGTGTTTGGATTTTGCTATAATTGAAAAATGCGTAGTGGCATTCTGAGGTGAATTTTCATCAACGACCACTTTTTCTTGACCTGAAACATATTTTTTCACCAATGGATAGTCTATTGTTCCACTATCCTTGCTCGGTATGCCAGAAGTTAATGCTAAATAAGTTTTTTTTACTCTTCGTCCTTTAAATTCTTCCATAAGGTATCTGGCAACATTAGCGTTGCGTGCGAATATTATCACTCCACTCGTATCTCTATCTAGCCTATGGACAATTTTAAATGTTTCTCCCTCTCTTATTTGGTCAAGCAAATCACTCATGCTAATCTTTACTTTTACGCCACCTTGAACGATGACCCCTGCGGGTTTGTTTATAGCTAGTATATATTCGTCTTCATATAATATGTTCTCTCTTAGTAGATTCACTAACTTTTCATTATATTTGCGATCAGAATTAGCGTTTTCAATATAATTCAAGTGCTTCAGCGTTATAGTTTGCCCAGAATTTACTCTATCACTGGACTTTGCTTTGCAATCATCAACTTTGATTAATCCTTTCCTTAAAGATTTTTCAATTACAGATTGCTTTAGATCAGGAAAGATTCTTCTGATGTACCTATCCAGCCTAACGTTATCGTCTTCTATTAATATGGTTTTTATACTTTGTAGCATTCCATTATTTATAATGAATATCTAGTGAAATGTCAATTATTGGTGTCATTCCAGTGTCAAGCACTGGAATGACACCGAAGGGGCTACTGCCGTCATAAAGGAACCAGTGTCAGCTACTCGGATGACAGGAGAAGGAGACTACTGAGATGACAGCTAGCCTGACAACCGTCATCCCGCTGCTTGTTAGCGGGATCTAGAGATACCGCGAATGAATCGCGGTATGACGGTTCGCGGCGGCATGACGTAGAGCTTGCGTTAGCTATACTTTTATACTCACCAACTCAGCTGGATCCAAGTAGTCAGAGCACTGGGATGACAAAAAAAGGAGGGCACTTGGATGACGGGAGAAGGAGCTATTTAGATGACATCGTTTACTATACAATGTTTGTACAGTTCTGGATAAAAAAATTAGCTAACAAATTTATAAACATCAGTATACAGCTCATCAACGCTTGGTTCTTTACTATTTTTGGCAAAATCTTCCGACTTTTTTACTAAATCACGTATTTCCTTATCAATTATTTTGCACTCTTCTTCTGAAGCCATTTTATTATCTGTCATGTATTTCTTTAAAGTGCTTATAGGGTCATGATTTTGCTTCATATCTTCAACTTCTTCTTTTAAGCGATAAGTAGCAGGATCTGACATTGAGTGACCGCGATATCGATATGTCTTCATTTCAAGCAGGATAGGCCCTTTTCCGCTGCGTGTGTGTTCCGCTGCTTCGCTTGTAGCCTCATAAACAGAGAAAAAATCCATTCCATCAACTTGTTTTCCAGGAATACCAAAACTTTCTCCTCTTTTATATAACTCTGTTACTAAAGTTGACCTTTGCACGGAGGTTCCCATTGCGTATTCATTATTTTCTATGATGTAAACCACAGGCAACTCCCACAAAGATGCCATATTAAACGATTCATATACTTGTCCTTGATTTGCAGCACCGTCGCCAAAATATGTAAATACCACATTATCTTTTTTCTTATATTTATTAGCAAATGCTATTCCTGTGCCAATTGGAACTTGTGCTCCCACTATTCCATGCCCGCCGAAGAATTTTTTTTCAACGTCAAATACGTGCATCGAACCACCTTTACCTTTCGAGCATCCTGTTTCTTTGCCGGTAAGCTCTGCCATTACAACATTTGGATCAGAATCACATGCGAGCATTAAGCCATGGTCTCTATAACTTGTGATAAAAGCGTCACCTAATTTTGATGCAGCTTGAGTTCCAACTGCAACTGCTTCTTGTCCTATTGATAGGTGACAGAACCCGCCTATTAATCCCATCCCATATAATTGTCCTGCTTTTTCCTCAAATCTGCGTATGAGTAGCATTTTCCTGTAGAATCCAATTATCTGTTCTTTAGTGAAATTTTCTGCTTTCATATCGATTTCTTTTTCATTAAACTAACACAATACCAGGAATTTTAAATTTTTGCTAATGAACTATTACCACTGGCTTGAGGCTTTTCACGTTATCTCTGTTATCATGTGGATGGCAGGTATGCTTTATTTACCCAGGCTTTATGTCTACCATGCAACTGTAAAACCGGGATCGGAAAATGATAGCTTGCTTCAAACAATGGAAAAGAGGCTACTTAGATATATCATAAACCCTGCAATGCTTTTCTCACTTGGTCTTGGAATTACACTAATGGTTATTAGGGAAGCATATCGTGAAGGATGGTTTCATGTAAAAGCATTTGCAATACTTTTGATGTTAATTATTCATATGCTACTTGCAAAATATAGGAAAAATTTTGCAATGGGTTCGAATAAGAAGTCACATATTTATTTTCGCGTTTTAAATGAAGCAGTTACAGTATTGATAATAGTTATAGTTATTATGGTTGTTGTAAAACCTTTTTGACTGACCTTACCCAAAAAAAGCAGAAAGCTCGTATCTGTTCAGATGCATGGCTAATGTACAATACTGAAATAAAAATTCCAGTGCTCCCTTTCTTGTCATCCCAGTGCTTGACACTGGGATCCAGCTTTCTTTACAAATTCACCAAAAGTGCTTCATTCTATAACGCAAAACCCATACTCACCAAACTCAATGCATTACTTGCAATTAAGTTTCCTGGATGCCAGTGTCAAGCTACTCGGATGACACCATTCTTTTTCCTGGATCCCAGTGTTAGCTACTTGCATGACACCATTCTTTTTCCTGGATCCCAGTGTCAAGCACTGGGATGACAAGAAGAGGGCACTGCCCTCTTGGATGGAAGCCAGTGTTAGCTACTTTCATGACACCCTGACAACCGTCATCCCGCTACTTGTTAGCGGGATCTAGAGATACCGTGATGGTATGACGTAGGGGTTGCCGAGAACTTGTCATCCCAGTGCTTGACACTGGGATCCAGTTTTTCGTATAATTTTGTCAAAATCTATTGTGCTAGCAAGTTCACTAGCGTCACGCGCTGGTCTGTTAGACATTTACGTGTAGGGTGAAGAAATTTTGAAAAAGACATACCAAATATGAAAGGCCTATATATTAAAACTTACGGCTGTCAGATGAACGTTTATGACTCCGTTTTAATGGAAAATGTAATTAAACCTTTGGGGTTCAACGTTGTTAGTGATGCAGGGAAAGCCGATTTAGTGATACTGAATACTTGTCACATTAGAGAGAAGGCAGCAGAAAAACTTTACTCAGAGCTTGGGAAGATTCATTCGTTACGAAAAGAAATGACTATAGTGGTGGCTGGGTGTGTAGCGCAAGCAGAGGGAGAAGAAGTTTTCAGAAGGGCTCCTTTTGTTGATATTGTTGTTGGTCCGCAGAGTATCGCTACCTTACCGGAACTGATAGTCAAAGCAAGCAGAAGTAAAGGTCATGTAATAAACACTGATTTTCCTGAAGTTGCAAAGTTTGATAAATTGCCAGATGAATGCTATGGCAATAGCCAGGGGTCTTCTGCGTTTCTTGCCATACAAGAGGGTTGTGATAAATTTTGTACGTTTTGTGTAGTGCCCTATACTCGTGGAGCTGAGTATTCACGGCCAGTGAATGAAATATTTCGTGAAGCATTGAAATTAGTTGCAAATGGGGCAAATGAGATCAATTTGCTTGGTCAGAACGTCAATGCTTACCATGGGGAGTGCGAAGGGGAAGTGTGGGATTTAGGAAAATTAATTAGTCATATTGCTAAAATTGAAAAGCTAGAGAGGATTCGTTATACAACTTCTCATCCAAGAGATATGCATGAATCTCTCTACTTGGCACATGCGGAAGAGCCAAAGCTCATGCCGTTTGTTCACCTGCCTGTGCAGTCTGGTTCAAATAAAATATTGCACGCGATGAACAGGAAACACACTGCAGAGGAGTATTTGGAAATAATAGACAGATTTCGCAAATTGAAACCTGAAATCGAATTTTCTTCTGATTTTATTGTTGGTTTTCCTGGAGAAACCGAAAAAGATTTTGAAGAAACTATGAAATTAGTAGAAAAAGTTAGATATGCTCAGGCTTATAGTTTTAAATACAGCCCAAGACCAGGCACACCGGGAGCGGAAAGAAAAGATCAAGTACCAGAAGAGGTTAAAACAGAGCGCCTTCTTCGTTTACAGAAATTAATTAGTAAGCAACAACTTGAGTTTAACCAGAGTATGGTAGGTAAAACTATACCTGTTCTATTTAGCGATAAAAAAGGTAAACACCAAAACCAAATTATTGGTAAAAGCCCATATATGCAATCAGTGTGCATTGATGATTCTGAAGATAAATACAGGGACAAAATAGTAAATGTGAAAGTGTTGGAAGCTCGGCAGAGTAGTTTGCTGGGGTGTGCATTTCACTGATTTTAAGCAGCGTTAAATATAAATCTTAAGCAAAGAGTATTGAAAAAATGCAATCATAATCTTTTTCAAAAGTTACAAAGTTTAATTGCTACCTCTGCTGAACGGGTACCTTAAACCTACAAATTTGAGCTTACCTATATCAATTTTTTGTACAAGATGAGTTAGTAACAACTTTATGTATAAAATTGAAGAAGAATAAAAATACAATAACGAGCATTAAATTAAATATTCCCACCTTTAAAAAACCCTCTTTATATATTTCTAAAGATTCTAAATAATTTATTTTACCATTTACTGAAGGAACTGACATAAATTTTGATATTGCAACTCCGGCTAGGTTAGAAAACGCTAATGACAGCATTACTATACCCATCACTACTCCTCTAAGGTTTTTGGGGGCTAGTGTAGTTGCTTGTTCTTGGACTAATGGAGCAATACATAATTCTCCCAGTCCCATAAAGGAGATAGCAATTATTAAATATAAGTATTCTACTTTACCTTCAATGTTAGAGTTTAAACATCCTATGTACAGTGTGAAAAAACACATAGCCATTGTCAGAAGGCCAAGGGTAAACATGGAAGTTGCATATTTTTGCTTAAACTTCATGTATGTTCCAAAAAGAAAGCCAAATATTATAATTGACAAAGGATTTATGGCTTGAGAAACTGAAGCTGGGATTGTTATACCTAATACATTGTTAATAACGTTTCTTTCGGTGAATAAGTTAACCAAAGAGCCAAGCTGCATTTCTAAAGCAAAAAAACACAAGAAAAATACCACAAGAATAGATAATGCCACTAATTTTCGTCTTTGTTCTGCTGATAATTTAGATATTATATAAATAAATATGCCCAGAGCTGTTATTCCAATAAATATGAGCATATTAGTAAAAAATTCACTATGTATAAGCATTTTAGCAATTATTGATGATGACAGAAAGCTTCCTATCAATACTATACCAAAAATTTTAATCCCTAATATGCGCTTATTCATAAGCTCTGGATAAGGAGAAAGGCCGCTATCTCCTAAAAGATTCTGAAATTTGAGAAAAAAGATTAGCCCTATAGACATCCCAATACCAGCTAAACCAAAGCCGTAGTGCCAGCCAAACAAGTGGGCTACATAACCACATGAAATAGAAGCCAATATTGCTCCAATATTCACACCTACGTAAAATAAAGTAAAGCCTCTGCTACGTTCAGGATCGTCTTTGCCATAGCATGAACTAAGTAAGTTAGTTACGTTCCCTTTAAACATACCAGTACCTATGGCTATTAGAGATAAACCTAAATATAATAAACCTGGTTCAAACTTAACCAATGACATGCAAGCATGACCTGCTATCATCACTATCCCTCCAAGCAACACCATGTTGCGGAATCCCATCAACTTATCAGCTAAAAAACCTCCAAGTATTGGTATAGCATAACCTGTTGCAGCAAATAATGAGTAAATAGTAAAGGCCCTCTCATCAGTGAAACCTAAGTGAGAAGTCAAAAATAGGACCAAAAGTGCCCTCATTCCATAGTAAGAGAAACGTTCCCACATTTCAACAAAGCACAACATTTTTAAAAATTGTGGAAACTTATCTGTCTTCTGATCCATAAAATACCCCTAAAGCTTGGGTTAATGTTAAGTAAAACAATAAAAACTGCAAGTAAAACTTAAAAAAAGGTATTGGAAGCTCGGCAGAATAGTTTGTTGGGGTGTGAGCTACGGAAATATTTTTGAATTTGTAATTTTTCAGAAAGCCCTATATTCTTTAGTTTTACATAGCGAACATGAAGTCAAAGCATTATCCTGATACAGTAAGTAATCCTGATTTTTCGTCGTTAGAAAAGGAAATCATAAAATTTTGGCAGGAAAATAAAGTTTTTGAGCAGTCAGTTGAAGAACGTTCCAAGGATAATTGTTTTGTCTTTTACGATGGGCCTCCGTTTGCAAATGGACTTCCGCATTATGGACATTTACTCACTGGTTTCATCAAAGACGCATTTGCAAGATATCAAACTATGCTGCAAAAAAGAGTCGAACGTAGATTTGGCTGGGATTGCCATGGATTACCGGCTGAGATGGGTGCAGAAAAAGAACTTGGAATATCTGGTAGAACTGAAATAGAAAAATTTGGTATTGAAAAATTCAATAACCATTGCCGTACTTCTGTGATGAAATTTTCATCAGAATGGGAAAAATATGTCAATAGACAAGCAAGATGGGTGGATTTTCACAATGACTATAAGACTATGGATAAATCATTCATGGAGTCGGTCATGTGGGCATTTAAGCAGCTTTATGATAAGGGCTTAGTATATGAATCAGTACGCGTTGTTCCATATAGTTGGGCTTGCGAAACTCCATTATCCAATTTTGAAACAAGGCTTGATAACGCGTATAGAGAAAAGACTAGCAAAGCTGTAACTGTTGCATTTGAGCTTTTAGAAAACCCACAGCAATTTAAAAATATTGAACAAAAGTGCAAATTACTTGCTTGGACTACAACCCCATGGACGTTGCCGAGCAATTTAGCTTTGGCGATAGGAAAGGACATCAAGTATTGTGCAGTGTCAGTCCACTCTTTGGCAGCGCGTGAAGCTGGAATCCAGGAAGGTAATAAATGTTTGCATGCTGAAGTGACATCAAATCAACCTAATGAAATATATATCTTTGCTGAAAGTTACCTAGAGAAATTTATTAGCCACTCTGAACAAAACAATATTCCATATGAAAACTGCAATATAAAACTTAAAGCGAATGATCTTGCAGGTCTTTCTTACAAACCACTGTTTGACTATTTTAAAGACACAAAAAATGCATTTCGCGTTTTTATTGCTGATTATGTTACAGGAGAAGACGGTACTGGCGTTGTGCATACTGCTCCTGGATTTGGTGAGGAAGATTTTTACCTTTGCCAAAGCCATGATATTCCAGTTATTTGTCCAATTGATAACAGTGGAAAATTTACTGCTGAAGTTTCAGATTTGGCAGGGGTTCATGTTTTTGATGCCAATGATACAGTAATAAAAAAATTGAAAGGGCAGGGGAGTTGGTTTAAGACTGAGCAATATATTCACAATTATCCACACTGCTGGAGAACTGATACTCCTTTGATCTATCGCACTATGCCTTCTTGGTATGTTGCTGTTACAAAATTCAAAAGCAGAATGGTAGAGCTAAATAAGAGAGTTAATTGGATACCAAACCACATTAGAGATGGTCAATTTGGAAAATGGCTTGAAGGGGCACACGACTGGTCAATTTCACGCAATCGATTCTGGGGTACACCAATCCCTGTATGGAAATCAGATGATGCGAGATATCCAAGAGTAGATGTATATGGTTCAATAGAAGAACTGGAAAGAGATTTTAATGTTAAAATAGACGACTTGCACAGACCATTTATCGATACTTTAACAAGACCAAATCCTGATGATCCAACAGGAAAATCAGTTATGCGCCGTGTACCTGACGTGTTTGACTGCTGGTTTGAATCTGGCTCGATGCCATTTGCGCAAATCCACTATCCGTTTGAAAATAAGGAGTGGTTTGAATCTGCGGATTTTATCACTGAATACATAGCGCAAACCAGGGGGTGGTTTTATACGCTCTTTGTATTGTCCACTGCTTTGTTTGATAGGGAACCATTTAAGAACTGCATATGCCACGGTGTTGTTTTGGATGTAAAAGGGCAAAAATTGTCCAAACGTTTGAATAACTATGCAGATCCAATGGAGGTTTTTGATAGATACGGTTCTGATGCACTGCGTTTTCTTATGCTTTCTGGATCTATTGTTTGTGGTGGTAATTTGCTACTCGATAAAGAAGGAAACTCAATACGAGATGTTCTGAAAAACGTAATAAAACCTATTTGGAATAGCTATCACTTTTTTACCATGTATGCAAATGCAGATGGGATTAAAGCTGAAGTTTGTAAGGATTATCAAAGCACTATTGATCGTTACATGATTTCCAAGTGTTTTGAAGCTGTAGAAGGTATCCAAGCTTCTATGAACAACTATAACTCCCAAGAGGCTTGCAAAATTTTAATGAACTTTTTTGAAGTGCTAAATAATTGGTATATTCGTCGCAGTCGCGAGCGTTTTTGGAAAAGTGATTTGGATCAGGATAAAACTGATGCTTATAATGTTCTATATACGGTTTTTTATTACATACTAAGAGCTGCAGCTCCTTTGTTGCCACTTATAACAGAGAATATATGGCAAGGGCTTAAGTATGAAGAAACATCTGTTCATTTGGCTAATTTTCCACAATTAGAGAAGTTTGATAGTCAGCTCATTGCCAAGATGGATTTGGTGAGAGAGATATGCAACTCTGCACTCTCTATTAGAAACACTTTTAACATACGTATCAGACAGCCACTTGGCAGTATGATCATTTATCATCAGTCTTCCTGTAGTTTTCTTGAAGGTGAGCCGTTTTCTGTCATCCCAGAGTTCTCTCCTGTTATCCAAGTAGCTGACACTGGGATCCAGTGTGCTGCAGATTCAAATGAGTACCAGGAGATGATAAAAGATGAGGTAAATGTAAAAAAACTGGAGTTAGTAAACAGACTTGAAGATATTGCATCACTAGAGTTAAAGCTAAGTTTTCCGCTGCTTGGAAAGAGAATACCAGATAAAATTAAGAAACTAGTTCAATATGTCAAAGAGGGAAAATGGAAGCAAGTTGAAAATGAGCAAGTTTTTTTAGGTAATGAGTCAGAAAATTACATCATAGAAAAAGGCGAATATGAACTATTGTTAAAAGCAAATAGTGGATATTCTGCTGTGTTTGATAACAACAAAGGAGTTGTCATTCTAAATACTGAACTAAATGATGAATTAATTCTAGAAGGGTTAGCGAGAGATGTCGTGAGGCTCATTCAAGAAACCAGAAAACAAGCTGATTTTCATATATCAGATAGAATCAGAGTAATAATCAAAACAGAAGATGAGAAAATTAAGGAAGCAATAAATACGTGGTTTGAATATATAAAAGAGCAGACCCTTGCCTTATCTTTGGACATTAATACAGAAATTGGAACTAACTTCTATTCTAAGGAATATCAGGATTTAAGTGTTAGTATTGAGCGTTAAATTTTTAATAAAGTTGCAAGATTGTCAGTATTTATGCTATACTTAAGGTAATTGGATAAGGTTATAATATGAATAAAGCTGTTGCAGATGATTATGAAGAAGTTGTTAACAATAGTGGTGGTTTAGGTAAAGCAGAATCTGTTGTTACTTTGGAGGAGGAAGAAGAGTTTTTTGATGCTATGGAAGCTGTTTCTAATGTAGAAGAAGGGAATAATTTAGGTCTTGCTACTTCAGAAGAGGAAGAAGAATTTTTTGATGCTGTGGAAGAACAAGAGCCGTTAGCTAATTTTAACGTTCCACTCAGTATATTTCATTATAAAGATTATAACTCTGATTTTTTTACTTCCTGGTATAATATATCAAGCGAAATATTTAAGGAAATAAATAGAACTTGCCCAGAAAAGAAAATATTAAATTTAGCTCTGTCAGTTTTAATGCTTCCTTATATTGCTTTTACTGCACTGGGATTAGTCGTATGCAGTAGATTTCAAGCAAACAGCAAGACACAAGACAGTGTAGGGGAAGATAAGACAAAAAAGAGTGAAACTGGCGTGCCAAAAAGATTGGCATATGGTGTTCTTGCTGCAATAGCAATTTTTGTTAATATGGCTGTACTTGTAGCCTTAGTTGTTCCTGCAACAATTGCTTTGGCTACTTTTTATCTTTTAAATAGAGATTTATCTCACTCTTTAGTTACTGCTCTTAAAATAAGTATGGGGCGGTATTCTAATAAGCATCAAAATATTGAGGTGTCTTTTCATGAAAAGGAAGTTACTGGACCAAATATTGCGTGGGATATGGAAATAGAATTTCCACCGCAATTTAAACGATTGCTTAGAGATTTGTATGAAAATGAAAATAACAAGTGGTTTGATGTGACGCGGAATTCAGAGCATAGCATCGTACTGAAATTGTCAACTAACATCAATTTAAAAAATGGTCTTAAGCCCTTACGCAATGAAATCAAGGATGTGCTTGCAACTTCTATTCAGGAATTTGCGAAGACTATGGAAGAACTGATAAAGCTAGAAAAGAAAGAGATTACATATGATAAATTGAAGGAATTATTGAACGAATTCAAGTCGAAAGTGGTAGATAGTATAGGTCCTAATTTGACAAGTCACTTAATACAAAGTGCTTATCAAGTTGCCTTTATACAAGCAATTAAGTTTCAGCGAGATAGACGGGGAGAAGATTTTTCGCTGGAAGATGAGATAAAAAATTCTTTAGTGAGACAGGAATTAGAGAGTTTAAGAGGAATAGGTCAAACAAGGTGTAACGATATATATAAGAAATTAAAAGAAATACATGAAAACAGTAGCTTAACAAATGACACCTTAAAAAGGGGGTTAGAAGACCTTTTTAAATTCGAATATGATGATCAAGAGATTGAGCGCAGGCTGATAAAATCAGTAATGAAAAAAGTTCAAGGTAAGTTAAGTCAATCAGATATACCGGATAAGGAGAAGCAAAGCCTAAGGAAGCAGCTTGAAGATTTAGAAAAAAAAGTAAAGGTTCCATCGGATAAGGAAGCTTCAGCTAAAATAAATGACTTTATAGAAAAGATGTATTTAGAAATAAAAAAATATAAAGTGCAAAGGTTACTTCGAGAACAAAAAAAGGGTGTTTTACGTTTATGCAAGAAATTAAGAAAATATGGTGAATCAGGTCTAGCAGAAATAATTGAAGCTTTTCGCGTGCAAGATGAAGGACATTTAGAAAAATCTACATTAGAACAAACACTCAAAGATCAAAATAAGCGTTTACAAGCTGAACAAAATAACAGGGAAAAAGGGCATCCGGGTACAAGATCAATAGAAGTGCTCTTAAAAAGGAATGAAGAAATTCTGAAAGCATTAAAACAGTTAGAATTAGGCAAAAAAGAATTATTGATAAATGAAGAAACAAAAAATGATTATAAAGAAGAACTAACGTCTCGTGAAAAAATAAAATTTGCAGTAATAGAAGATGATTTACTGAAGGTATTCAAGCTTGAAACTTTTGATGAAAAAGAAATCAAGAAGTTATTAGAAAGAGCAGAACTGGAGTACTGTTTAGCAGAAAAACGCATCAAATATCCTGTAATTAAAACAAAAGATAATATCAAACATTTTAGTCAAAATTTATTGTCTCCTTTGATAGACAATTTGACAAAAAATATAATAAATAATATACCAGGAAATAGTGAAGGTTGTATACAGAAAGTTAAGAACTGGAGTAAAGTTATGTTTGGTGCAATAAAGATTGGAGCATCAAATGCTTATAAAGAGACTACAGAGAGAAAAGCGTTAAATGTGGCACATAATACTTATAAAGAAGGAGAGACATTTCTTCAATGTTTTCAGTCAAATTATGAAGGTATTGGAGCCTTTTTAGGTAATTTATTTTCTGATGATGGGGTAACATTTAAAAATGATGTGTGGCCTAAAATAGAAGAGCATTTGCATGGAATGTGGGATAGATTTTTCAAGGATATTGAATTCAATATTGGAAATAAATTGGATGAAGTAAGTGTGACACAGCAACGGCAGGAAACTATGATTGTGACTCAACGATAAGTTCTCAAAGTTCCTCCGGTATTTTCACATACTAAATTAACTATAGCACTTGATTCTTTTTGGATCTCTTTTTCAGTTAAAGTGTGGATTGGAGAGCAAAAAGTAACTGACAACGCTATAGACATCTTATTCGGTTCTATATTATTTCCATGGTATACATCGAATATCAAAACTTCTGTGATGAGCTCTGAGCTTTTTTTTATCACATTGATTATGTTACCTACTTCCACATCCTTATTTACTATAAATGCAAAATCACGTTTTACACTTTGGTATTTATAATCGATAAATTTCTTTCTACTTACAGGTAAATTTTCAATATTTTCTAGTATTACCTCAAAACCTACAACTTTTTGCTTGATATCAAAAAGATCTAATATATTAGGATGCAACTCTCCAAAATAACCTGCTACTTTATTCTTAAAAGAGAGAGTGCCTGACTTTCCTGGGTGGTAATGTTCTTTTTCTGCTTTCTCTATCGTTAAATTATCACAATTAACGTTAAAAAACTCCAAAGCTGCTATGCAATCAGCCTTTGCGTCAAAAACATCTACTTTCCTATCAGTATTATAATGGTTTCGCGGTAAATTATTTCCTGTTCTTATTCCACTTAAGACATGTTTAGACCGAGCTTCACCATCGTAAATCGGCCCAATTTCGAAGATTGCAAGATCAGATATTCCGTGGGCAATATTATCAGCAGTAACTTGCAATAAATTTGGCATAATACTTGGTCTCATTATATTAAAGTTATTGTTAAACGGATTATCGATGATAAATAACTTATTCGAGTAACCAAATTTTTCGGCTGTTGATTCACTCATAAACGACCAGGTTAGCACTTCATGAAACCCTCTGTTTGTCATCAAAATACGCAAATTGTCGTATGTACTATCTACTTCTTCAACATTATTTGGTAGTGGTTCTTCTTTTATTTTGTCATAGCCGTATATTCTTGTTACTTCTTCAATTAGGTCAGCCGGTATTGTCACGTCCGGTCTCCAGCTTGGTACTTGTACATTCCAATTGCCTTCGGTTTTTTTATCAATACTAAACCCTAGTTTCGTTAAGATATCAAGCACCTCATCAGGCGATACAGACACACTTCCAAACTTGTTCACATCCTGATAATCAAAGCTCACCTTGGTGTCAACACTATCTAAGCTGCCAGCAGACACTACGCTTGAGGTTTCTCCACCACATAAGTCCAGAATCATTTTAGCTGCAAGGTTGAGTCCATCAAAAGTAAATCCAGGATCAACTGAACGTGCAAATCTGTAACTAGCGTCTGTGGAGATGCCGAGCTGCCTTGAAGATTTAGTAATAGAGATGGGATCGAACCAAGCAGACTCTAAAAAGATATCAGTAGTTTCAAGAGTACATTCACTGCACTTACCACCTATAATTCCAGCAATTCCATGAATATTTTTATCACCTGCAATAACGCTTATGTCTTTGTTTAATAAGTATTCTTTACCGTTCAAACCAGCAAATTTTTCTCCGTCGTTTGCTTTGCGTACTGTGAGCTCTCCTTCTATTTTTTTTGCATCATACGCGTGCATTGGGCGGCTGAAAGATATCATAATATAGTTCGTGATATCAACTATTGCAGAAATGGAGCGCATTCCTATCGATTCCAGCCTATCTTTTAACCATTTTGGGCTTTCTTGATTTTTTACATTGGCGATGTATATTCCACTAATAAAACTTTCCCCGTCAGTAACTTCAACATCGATTGGTGAATTTATGAAGCTGGTAAGTTGTGGAATGCTTAAAGTCTTTAATGTCCCAATTCCAGTTGCAGCAAGGTCGCGAGCTATTCCATAAATGCCTAAGCAATCTCCACGGTTTGGGGTAACATTTATATCAATTACAGGGTCACAATTGAAAAATTTATCCCCTACTTTATAATCATCGGAAAGCTCGATTATTCCTTCACTTTCCTCTTGAACCAACGCAAGTTCAGAAGCAGAGCAGAGCATCCCTTCACTTAGCACTCCTCGTATTTTTGTAGGCTTGATTGTGAAATCACTTTCTGGCAATGTGCTACCAAGAGATGCAAGCACAGTTTTCATACCTTCTCTAACATTGTTTGCTCCGCAAACTATTTGTAGAATTTTACTTCCGTCATCTACTTTACATAATTTTAATTTATCAGCATTTGGATGCTGTATCACCTCTAATACTTCTGCAACAATAAAACCAGCTAATTTTGTATTGTCGATCACATCTTCTACTTCTAACCCTATGTGAGTTAATTTATCGGTAATTTCTTCTAAACTAGCATTGGTTTCTAAATACTCCAGTAACCAAGATAACGTGAATTTCATCGATCTAACAAGAAACAAAAAAGTTATTGTAATATAAAATGTAGTGCTTTTAAAGCTTGTTGTAGTGGAATACTTCTACATCATTGTTTATGATGTAGAAGCTTTTGTAACTTTATATCTTCTTGCGAAGAGAAAGAATTTTTTCTATATCACCTTTTAAATCTATCTCCAGAAAGAATTTAAGACTTTCATAATCCCAGGCATCCTCATCAATGTTACCATCAAAAAAGAAGTGTATTATTGCATTGTTGAGTCCTATGTAATAATCGCGAGTATCTTCGTCAAGGAAACAATCTACTGATTCGATGTATCCGTTACCAAATTCCTGCTCCAAATTTAAAGGATGATTAGTGTTAATAAAATCTATTTCGTTCATTATATACCTCACTAAAAATTAAATTATAATCAAAATAAGATATTAAGTCAAGATATTGAATAATTTAACAAGATTAGTAAATTTTAAAATACAGAGCTGACTGTAATTAACATTCTAATTACATATTTTGTTAATATGTTAATGTTATAATAATACAGAGCCTTATCTTAATTCTTGACTTTGTCCTATAAAATTCATACTTTATTTACTGTTTATAATTCAGATTAAAATGGCATTAAATCCGCTGGAACAGTTTAAAGTATATACGGTAATAGAGTTACCTAGGTTATTTGGGTATGACGTAAGCTTTACCAATTCATCTCTTTTCATGATGATTTCGGTGATATTGGTGATACTCTTTTTGCTTTTTGGAATAAAGAAGGGGGCAGTAATACCAGGATATTTGCAAGCTGCAGTTGAGTATGTATATGATTTTGTTATTTCAATAATAGAAAATAACACTGGAAGCAAAGGCTTGCAGCACATTCCATTGATATTTACAGTGTTTATTTTCATTTTATCATGTAATTTGGTTGGTGTTCTTCCTTATAGTTTCACGGTCACAAGTCATGTGATAGTCACCTTCGCTTTATCGATGGTGGTTTTTATTTATATAACGATTGTTGGATTTAAAGAAAGGGGAGTAGAATTTTTACGCATATTGCTACCAAAAGGAACTCCTTCGTGGCTTGCACCTATAATAATTATTATTAAGTTGTTTGCTTATTTAGTAAGGCCGGTTAGCCTATCAATAAGGCTTGCAGCAAATATGATTGCTGGTCATACAATCATCAAAGTGATAGCAGGGTTTATTGTAAATATGAACATATTTTTCACTCCTGCGCCGTTTTTGTTCATAATTGCATTGATAGGATTTGAAGTATTTGTTGCAATTTTACAAGCTTATATATTTACTATATTAACATGTGTATATTTGTCAGATGCAGTAAAGTAATTGACTTCCTTGTAGAATATTTTACAATTATATTATAAAGAAATAATTAAAGGTAATATATGGATTTAGTAGCTTTAAAGTTTATAGCAATTGGTTTAGCTGTGTTTGGAATGCTCGGTGCTGGTTTAGGTATAGCTAATATCTTCTCTGCTATGTTAAATGGGATTGCGAGAAACCCTGAATCAGAAGGTAAAATGAAAAGTTATGTTTATATTGGTGCTGCCATGGTTGAAATCATGGGATTGCTTGCGTTTGTACTTGCAATGTTATTAATATTTGCTGCTTAACAGATGCCACAGCTTGATGTTTCAACCTTCTTTTCTCAAGTTTTTTGGTTTTTAATTTTTTTCTCTTCACTTTTTTTCGTGGTAAGTTGTTTATTTTTACCAAAGTTAGATAAAATAATAAGCACTAGAAGTAAAGAAGTATTGGGTTCTTTTAATAGTTCTGTTCATCTTTTAAGACTCACGGAAGAGCAGATTGCCAAGTATAATGCCGCTTTAAACCAAGCTAGAATACAGGCAAAAAAAATCATAGATGATGCACTTGCTCAGGTAGAAGAAATGAGAGCTAATGTTAAGAATATATTAGAAGAGGAAGACAAAAAAATGAGCAAGCTTATTGAAGAAAAAGTGGCAGAATTTAAATCTGAATATACTGATCAGTTAAAACAAATGGCTACTAGTATTGCTTTAATTTATTATACTAAATTGACCAATTCTGAAATTGAAGAGGAATTTATTGCTGACTTGGTGTCCAAAGAATTTTAGGGGTTTTTATGTCTACATCACTGATTATCGGTCTTGCCTTCTTGGTAGGCTTTGTTCTTTCGTATAAATTGCTGAAGAAAGTGATAAAAAATGCGCTTAACAATAAGCGTAACAAAAGCAAATTTTCAAGTGAAGAAACTGAAAAATTCAGGAAAGATATGTTGGAGTATTACAAAAAATCTTCTGAAAAATACAAAAAATTAGATGCAGAAGTTAATGAAATGATGAATGAAGCACTTGATAAAGCTAATAGTATCATTAAGCACAATAGACAGCAGCTAGATCAGACATTAGATGACAATGCCCATTCTAACTTGAAGAAAGTCACTGACCAAGTTGAAAAAGCTCTTGGAGATTTACAGGCTAACACAGCGAGTATAGCTGCTGATGCTGTAAAAAAAATAATGCATGAACGTAAAGATGATAAGCGTAGTAGCGAGGTCATATCTTCATTTTCACGTGACTTAAATAAAAAATTGCATTAGGTTTAATGCCTATACTTCAAGCTGATAATGTAGAAAAAATTAAGTTTGATTCTAGTTTATGCAAAGAGCAAGAGAAACTTTTTTACTATAAATTTAATATAATTCCTTGGCAAAAATTAAATAATACTACTTTTTTTATGGTTGAAGACACAAGCCGAGATATCAACCGTTGGGTCGAAGCTCATTACGGTATTGACTATGTATTAATAAAAGTGGATAGCGAACAGATTTTAAATCTTCTTAACTCGCACTTTGGTATTTCAGAATTTGCAAGCAACTACTTATATTACAAGAATCCTAATTTTTCAGCTAAAAGCATTAAACTAAGCTCAATATTTTTTGCTTCTTTCTTTATTGTAACTTCAATTTTAACACTAACAGAGAAATATACATATTTTGCTTTGATGTTGATATTTATAATCGGATGTTCTAGTTATTTATTCAAGTTTATAGCTACAATTTTTAACTTATGTGAAACCTCTAATCAAAAAGTGGATTATAGTAAGCTGAATGAAGAAGATTTTCCTATATATACTATTTTATTGCCTGCTTTTAAAGAAAGTGCAGTGATAGAGCAATTGATCGAAAGCATTGAAAGTTTGGATTATCCAAAATCAAAATTAGATGTGAAGCTTCAGGTAGAAAGTGATGACCAAGAAACGCTAGCAGCTATAGAAAAGTACACTTTACCGCAGTATTTTGAAGTAATAAAAGTGCCTCATTCTTTGCCTAGAACAAAAGCCAAGTCATGCAATTATGCTATGAGCTTTGCTAGAGGAAAGTATGCAGTAATATATGATGCGGACGATAAACCAGACCCATTGCAGTTAAAAAAAGCACTGATTGAATTTAATAAGGGCGACGATAAGTTAGCCTGTGTACAGGCGAAATTAAATTACTATAATTGTGATTGTAATTTTCTCACAAAATCCTTTTCTCTGGAGTATATGAACTGGTTTCAATACTTATTGCCTGGATTCCAAAAAATGAACATGCCAATGCCTTTGGGTGGTAGCAGTAATCATTTTTCAGTAAAAATTCTAAGAAAAATGTTTTTCTGGGATGCTTATAGTGTTACCGAAGATGCTGACCTCGGTTTGAGACTTGCGCAAATGGGATATAAAACCAGGATGATTGACTCAGAAACATTGGAAGAGTCACCAATTGCTGTATTTGCTTGGATTAAGCAAAGAGCGCGCTGGATCAAAGGCTATATGCAAACTTATATTGTTCATTTAAAAAATATAAAGTCTCTTTATAAACACACTGGATTTAAGGGAATTTTGCTATTGAATCTTTTTGTTGGCTCTGCAGCTTTTTTATTTTTTACTACTCCATTTTTACTGCTTTCATTGATATTAACTAAAGTTTTAAATGAATTATTTTTGTACTACTTTGTAGTGGTATACGTTACTAACCTGATTCTTTTGGTAATAGCTGTCAAACAGCAAAAGATGCCTTTTTATTTTTATATAGTATCGATATTTTTTCCGGTCTATAGTCTGCTACATAGTGTTGCAGCTTTTCTTGCCTTATGGGAATTTATTCTTTACCCTGAGCGATGGAACAAAACTCAGCATGGTTTATGGAAGCAAAACCTGTAGCTATTTGGCTTTTTCTCTGCTCGGTCATGGTAATTCTCATGGTAGGAATTGGTGGATTTACCAGACTTTCAAAAGCAGGATTGTCAATCACGGAGTGGAAACCAATTACTGGAACATTACCACCACTGAGTGAACAAGACTGGCTACAAGAAAAATTAAAATACGAAGCTACACCTGAATATAAAGCACTTAACTATGGTATTAGTATGGAGGAGTTTCGCGCTATATACTTAATAGAATATATACACAGATTGGTTGCAAGACTAACAGGTTTAGTTTTTGTCCTGCCATTTATATATTTCATATTAAGAAGAAAAATATCTAAAAAGGTAGTAATAAAGCTATTTGTGGCATTATTATTTGGAGCTTTACAAGCTTTTGCTGGTTGGTATATGGTAAAAAGCGGCTTGGTAGCCAAGCCTCATGTTAGCCACTATAGGCTCGCACTTCACTTATTATTAGCATTAGTTATCTTTGCATTATTGTCATATCAATTTTTTGATTATCAGATAAGGCCACAACAAACAAAACTTAAGGTTAGTGGTAACACTATATACTACGCAAGGATGATTTTGGTCCTAATTGTAATACAAATAATTTTCGGCGCATTTGTTGCGGGATTAAATGCTGGTTTGATTTACAATACCTTTCCACTAATGGACGGACAAATCGTTCCAGAAGATTTATTTTTCTTACAGCCTATATGGCTGAATATCTTTGAGAACAGAGCGACAGTGCAATTTATACATCGAGCACTGGCATTGCTAATACTAACTTTGGTAGTAATACTCACAGTAAAAAATGCTAGCATAAAACCGGTATATATTATGCTGCTCTCCGTCGTCATTCAGATCATTTTAGGTGTAATTACTCTATTATTGCACATACCGATAGCCATTGCCATAGCTCATCAAGTGTTTTCATTTATCTTGTTTGGGTCAAGTTTATACTTCTTGTGTTATTTAAGGAAGCAGACTACATCACCAATCTGCACATTTTTTCCTTCTTGAACGGGAATATTTTTTATCACCATTGCTGCTTCAGCACATATGATATTTTCCATTTTCATTGCCTCCACCACAAATAAAGGTTGTCCTATTTCCACCTGATCTCCTACATTTACGTGCAATTTAACTAATAAACCAGATATTGGGGATTTTACAGCATCTGCTGAAATCCCTTCTGTTTCATTATTTAGCATTAACTTACTTAATTCAGCTACATGAGGTTTTAATATACAACACTCAGCTTTCATACCTGCATGTCTTATGAAGTACTTGCTGCCTTGTCTTTCTATTTTAAGTGCTATATTGGTATCGTCATTAATTGTGATATATAGCAATCTATAACTTGATTTCCACTTGCCTATAACGGAGTATTTATTGTGATTATATACCGTTATTAATATATTATCTTGGTATTTTGCATTTACGGAGTACTCATTGTCATTTATATTCACTATGAATAAATCTCTTGCACGGTCACCTGCCATCCGAGTAGCTGATACTGGTGCCCCTTCTTTTTTACTAGATTCCAGTGTCACGCACTGGAATGACACCTGAGATGTTTCATTCACTGCTTTATGATGGTACCTTTCTTCATTTTCCAAATGAACATATAACGCAGTGAAAATAAATATTTTAATATACTCCTCTGTAACAAAATCGCCGTGAAACCCACTAGGGTAATGATCTGGAATGAATCTCGTATGGAGCTTTGCTGCGATAAAATTTGGGTGATGGAAGATGGATTCTAGAAATTCTATATTATTTGTTACTCCTTCTATATAGCATTCAGACAATGCTTTTTGCATTCTGCTGATCGCTTCTACTCTATCTTTTCCATATGTTATCACTTTGGCAATCATCGAATCATAGAACATGCTAATTTCTGAACCTGCAGCAACTCCATCATCTATTCTTACATAATCATTTTCACCCGGTTTATCGTAATATTTTATTCTTCCGCTGGAAGGGAAAAATTTCTTCGATGGGTCTTCAGCGCAAATTCTACTTTCTATTGCAGAACCAGTAAGTTTAATATCATCCTGATTGAATCTCAATTTCTCTCCACAGGAAGTTCTAATCATTTCTTCTACTATGTCTATTCCAGTTATAAATTCTGTTACTGGATGCTCAACTTGCAATCTCGTATTTACCTCAAGAAAATAGAAGTTTTGGTCTTTATCTACAACAAACTCAACAGTGCCTGCTGAAAAATAGCCAACTTGCTTTGCCAGAGAAACACATTGAACATACATTTTTTGTCTTACTTCTTCACTAATGAATGGACTTGGCGTTTCTTCTATTATTTTCTGATTATTCCTTTGTATCGAGCATTCTCTTTCTCCAAGACAAACTATATTGCCATATTTATCTGCTATGATTTGTATTTCAATATGTCTTGGCAACTCTATATATTTCTCTATAAAGATACTGCCATCCTTAAAACTTTTCTCTGCTTCATTTGTGGCTGATGTAAATGCTAGTTCAATTTCTTTTTTGGAATTTACAATTCGCATTCCTTTGCCACCACCGCCTGATGCAGCTTTAAGCATAACGGGAAAACCGATCTCTTCAGCAACTTGAGCTGCATGGGCAGCATCGCTGATCTTACCCATATATCCTGGCACTACATTCACTCCAGCTTTTTTTGCCGCTTCTTTTGCTGTTATTTTGTTGGCTGTAACTTCTATTGTTTCTGCACTGGGGCCGATGAAGTCTATATTATGTTTTTGAAGAGCACGTGGAAAATCTGGATTTTCTGCTAAAAAACCATAGCCAGGATGAACTGCCTCAGCACCTGTTTCAACTGCTACTTCACATATTTTTTCAATGTTTAAATAACTGAGGCAAGAAGGCGAAGGGCCGATATATCTTGACTCATCTGCTTGCCTTACATGCACAGAATTTACATCTGCATCCGAGTATATGCACACACAAGATATACCCATCTTATGGGCAGTTCTGATAATCCTGCAGGCAATCTCTCCTCTGTTTGCTATTAAAATCTTACTGTACTTCTTTTCCGTCATCTTATCAGTATACTTTCTTAGCTTGAGAAAGTAAATTTCTATATCATTGCCTGCAATTTTTTGTTATATCCTTGCAAGATCCTCATTACTAAAAGTTTCTACTGGAGTGCTCACGTCATGCAAGTCATGTATCTCACTAAATACTTTGCCTGACAGATACGCAGCCCCACCAGAAATTATCCCAGCCATCGAAGCCAATGCAAGAGACTGAGAAACTAAAAATAAAAAGTATAAAGACAAACATAAAGCAGCAATACATGCTATCGCTCCTACTATATATAAGCATAGGCGAAACTTCTGGTTACATATAAAGCTGTCTTTTATGCCTGCGATTTCTTTTATTTCTTTTTTGACTGTCTTACTAACCCAGTCAAGAGGAGTCTTTTTAGATTGATCTAGCGCACATCTATTGCACAATGCCTCTTTAACATAATTTTTGACATTTTCTAATTTTTTCGGATCACAATTTGGGTTAGTTTTTTCAGACTCCAAATGCTTGAATATTCCTTTTACTACACTTGGTAATATCCCCACTTCTGCTGCTATATGAAATGGATTTTCATGATCTTTATTGTACTCTAACAAATGAACATTACTTTCAACACTTTTCTTGAAAATAGATAAAAACTTATCAACCTTTCCTGTTTTTGCAGCTAAATGCAGGAGATTATCTCCCCTAATTCTTTGTTTTGTTTTATCAAATGGGCCGGTGTAATGCCAATTGATATTAGCTTCATTATCTGAAAGCAATTTTGCTATATCTACAAGTTCATACATAACTCACCTCGCTATATTTAACCAACACTAAATTATACAACACGATTTATTAAAAATAAAGAAAATTTAATCTCTCAGGATAAATAAATTCTACATTGTTACAAACGTGGATTTTAGGTATCATAGCCTATACTTTACTGTAACAATAACATGCTAGACGTAGTCACGAGATTCGCTCCATCACCAACAGGGTTTTTGCACATTGGTGGGGCTCGTACTGCGTTATTTAATTGGCTCTATGCAAAGCATCATGGTGGCAGGTTTTTGCTAAGAATTGAGGACACCGACAGAAAACGTTCAACGAAAGAAGCAATTGATGCAATTATAGAAGGGCTAAGATGGCTCGGTGTGAGCTATGATGGGGAAATAGTATATCAGTCAAAAAGAATAGAGCGGCATAAAGAAGTAGCAAACCTTTTAGTTGAGAAGGGTAGGGCGTATCACTGTTATTGCCCTGAGGATGAAGTTGCAGAAAAGAAAATAAAAGCAAGAGAAGAGGGCAAGATATACAAGCATAAATGTACTACAAAACCTCCTTCTTGTCATCCAAGTAGCCGACACTGGGATCCAGAAGAAAATATGTGGTCACGCGCTGGAATGACATCGGGTGTGAGGTCAGTTATCCGTTTCAAAGTGCCAGACTCACAAGAGATCGTTATTGATGATAAAATATACGGCCAAATCAAAGTAAATAGCAACCAGCTTGATGATATAGTGATCTTACGCTCTGACAACACTCCAACATATATTTTTGCTGTCGTAATTGACGATCATGATGCTGGAATAACTGATATAATACGCGGTTCTGACCATCTCACTAATACCTTTAAACATCTGCTAATATACCAGGCTCTTGATTTTGACATTCCACGCTTTGCACATGTGCCGCTTATCCATGGGGAAGATGGGAATAAGCTATCCAAAAGGCATGGTGCCACAAGCGTTTGCGATTATGAAAAGATGGGAATATTGCCAAAAGCGATGCGTAATTACTTGCTGAGACTTGGCTGGAGTCACGGCAACGATGAGATTATTAGCGATGAGCAAGCAATAGAGTGGTTTAATTTAGAAAGTATTGGTCGTTCACCTGCACGGCTCGATTTCAAAAAACTGGAGCATTTGAATAACCACTATATTAGTAATATGAGCAATGAAGATATTCTGACTCTAATGCTTAGAGAAAATACTCTAACTGACAAAAAAAAGGGCTATTTACTGCAGGGACTGACAGAGCTAAAAAAAAGAGCAAACTACCTGACCGAATTATTGGATTTAGCAAAATTTTATATTCAAGATCCGCCACTTGATTTAAGTGAAGAGGCTGAGCAAATTGTCAAATCTAACCTCGATATAATCAAGTTACTCGCGTCATTTCTGTCAGAGATCGGTGATGAAAATTGGAATAAGGGTTTTTTATCTTCTCAGATCAAGGAATGTGCAAAATTGCACGATATGAAAATAAGCGATGTATACCACTCATTACGCGCCCCTATAACTGGAGTAATGGATGCACCTGGAATCATTGATATCATGGTGATTCTTGGTAAAGATGAGTGTATAAGAAGGTTACAAGCAATTTAAATGAAATAAGAAAATTTCTTGACAAGCTTTGCCAGCCCCTTTATCATGACAGTGAAGCTATTGTATTTGCTTTCGCCAATCTGCAGATTAAAAGGTAAGGATT
>NODE_6_length_28703_cov_163.128526
TCCTTTCCAAAATCTCCTATCTATTGTTTCTTAAACCACTCTCCTGAACGGATACGGTAAATTTCTTAATGTTTATGGCTAAACGACAACCGTCATCCCGCTACTTGTTAGCGCCGCGGCGGTATGACGTAGGACTGCTGTCATCCGAGTAGCTGACACTGGGATCCAGTTGAGCTATTTCAACAAAAATACTGCATTTGAGATGAACGTTCCAGACTTATTTATAAATATAACAATTAAAGTCTGGATTCCAGCGTCAAGCACTGGAATAATATCGTTTACTATGTCTATATTACAATATTTGTGCAGTTGTGTGTCAACTACTTTTGTGGCACTGTTTGTTATTCAATCTTTATGCTAGTTTTACTAAAAATTATAGTATTTTAGGTATAATTGCAATATCTAAATTTAAGGTATAGAGATGAACCCTAGGAAAGTTTTTAATATTCTTTTTATAGTATTATTTATTTCTTTTTCTCATGTTGGGAGTGCTGCCGCTGACACTAATACTGATACAACTGCTCAAGTAATATGTAACATTATTGGCTACGTTTGGGGAATAGGCGGACCGCTTATGACCGTAGTGATAATAGGTGCAGCTTTGCTTGCGATATTTGGTAGAATGCCATGGCCAGCTCTTTTTGCACTCGGTATATTTTGTGCTGTATTTTTCGGTGCTAAAACTATCGTCATAAAAGTAATGGGTGGTATAGGCAGCACTGGAAATACTTCTTTGATGGACCAATGCGGAACAGGAGACACAAAAAAGAACTATTTTTTTCTAAAACAGACCTGATGCACGGCTTCAACTATATCTTCCACTTGCGGTAATGCTTTTTTTTCTAGATTTGCAGCGTAAGGTAAGGGGATGTCCTTGCCAGTTACACGTACAACTGGAGCATCAAGGTAGTCAAATCCTTGTTCCATAACAACGGCTGACAGCTCTGCTCCTATTCCTGCAAATGGCCATCCTTCTTCTACACTAACTAACCTATTAGTCTTCTGAATAGAGTTAATAACAGTTTGAGTGTCAAGTGGTCTTAAGGTTCTGAGGTCAATAACTTCAGCTTCTATACCTTCACTCGAAAGTAAATCTGCTGCATTTAAGGCATCCATTAATTTTAATGAAAAAGCAGTGATAGTTACATCCTTTCCTTCCCGTATAACAGCAGCTTTGCCTATCTCAAGTAGATAATCTTTGTTTGATAGCTCAGAGTCAGAAACTTCATGCTCATGTCCATAAGCTATTTCGTTTTCTAGAAATATTACCGGATTAGGGTCACGAATTGCAGCTTTAAGCAGACCTCTGCAATCTGAGGCAAAATAGGGTGCTATTACTTTTAACCCCGGTATATGCGAATACCAAGCTGCAAAGCATTGAGAATGTTGTGCAGCAACTCTTGCTGCAGCGCCATTTGGTCCACGAAATACTATAGGGCATCCAAGTTGTCCGCCTGACATATAATTTGTTTTTGCTGCGGAATTCACAATTTGGTCAATAGCTTGCATAGAAAAATTAAAAGTCATAAACTCGACTATTGGCTTTAATCCAGCAAATGCCGCTCCAACAGCAAGGCCAGCAAATCCATGTTCGGTAATAGGCGTATCAACTACTCTGTTTTCTCCAAACTCTTTCAGTAATCCTTTCGTTACTTTATAAGCACCATCATACTCTGCAACTTCTTCACCCATGATAAGCACATCAGAGTCGTTTTGCATTTCTTCTCTAATTGCTGTGCATAAAGCTTCTCTTACACTTAAGGTTGCCATTTATAAACTTTTATAGACTTTAACTAAAGTAACTATATCAGAATTACTGGGGGTAAGTAAAGTGTACAAATTAAGTTTTACAAACATCATGACCAACTCATTCCAAAAAAAAATCTTCTCACGCTTGCTGTTTTTTGTTGCTGGAAATGGCTGGATTATTTAAGCTTTTAGTAATGTATGTTGTTAAATTAATAGCAATTTATTTGGAAATAACAGAAAAATTTATGATAGTTTTATACTCTAAATAGAATAAGATACTTCTGTCGGTGTCTTCACGTTTGAAACTAACCTTATTCTATCTCTTTCTTGTTCTGGACTTAACCTGTGAAGCGCGTAACTGAAATCTTCCTCACTCACTATAAGCCGTCTTTGCGCACCAGCGCTAATTTTTGCTTCATTCACTAATTGCTCCAACTCAGCTCCAGAATAGCCTTCAGTCTTGTCTGCAATGTCTTGGAGGCTTAGCTTTTCATCAGTTTTTGTACCTCGCATATAAAGTGCCAATATCTTTTGTCTCACCTCTATGTTTGGATTAGGGACATAAACCTTCTGACCTAAACGTCCAGGTCTAATAAGTGCTGGATCTATACCACCGATAAGGTTAGTTGCACCAATTACTATTATATCTTTTCTGCTCTTAAATCCATCTATTTCAGTTAACAACTGTGTTAAACTCTCTCGACAATGGTAAGCTGAGTTATTAGCGGTACTTCTTTTTTGAGCAACTGCATCTATTTCATCTATAAAGACTATACAAGGAGAATATTTTTTTGCTATTTTAAAAAGCTCGCGTACAGCATGTGCACCATGACCAATATATACTCCAATAAGTTCAGGACCTGAGATGCTTATGAAATTCATATTTGATTCACCTGCAATTGCACGAGCGATAAGTGTTTTACCATTTCCAGGAGGGCCATATAATATGTAACCTCTTAGTGAATTAATACTTTTATTTCCAAACAGCTTGCGCATTTCTTCTGTCATTTGGTCACAGCAAATCATCTGCAACCGTTGTCTTAAGGAGTCATCAATTATAGCATCAGCAAATGTTATTCTTTTATCATCTGAATTAGCTAATTCTATCGATATAGGCAGCTCTACTTCCTTTAGTTTGCTGAATATTTGATCATATATAAACCAAGCAATAAAAAAGAAAACGACAAGTAACACACAAGGCATAGCTTCACTAACATAATGTGCAGCTAACTCATACCCTTTACTAAGCAACATTGTATGCATATAGGCAAACAAAAAAGCGATAGAGATAATAGTTGCCACGCATAGTAAACAGATTGAAATTCTTTTTAGTAATTCTGAAATTTCAATTTTTTTCATCTTAATACCTTATACCAATTTTAAACTAAGAATAATTTTATCTAGCTTACCTATTTTAGCTTGATTAGAGCGTTCAGAAAAATTATCAAGTACGTACTTTAATTTATTAAATACTAAAAACAATATATCACCAAAGTTTACCAAATTCATTTTCAAAAAACAAGATTTTATTATTAACCCGAATTCTGGATTAGATTTTAGGTAAATTATTGAAAGTCTTGAATTTTACTAAATTAGTAACTAGTCTTAAAATGCTTACTGCTTTATCGTAAATGCTAAAACAATAAGCTATTGATATTCTTGTTTTTCTGTATTTGTCTTTTAAGGAAAATTTTAACCAGGTTGAGGTGAGTTTTTTGAACATTCCCGTACTGCCTGCTTATTTCTAGCAGTTTTTTCTTCTTTTGCTTCTTCCATTTTAGAGCCTGGTTCTTCATGTGTATCAGTCACAGGTTCTTTTTCTGCTTGCATTATTTTACCTGATATGTACTCCTTAGCTTGCTTAGCGAGCTCGATTACAATAGCTACTCCAATTGCAGTTGCAATCAGAAGTACTGGTATTGTAGCTCCCATAGCTAACAAAGAACTAACTGTAGTTGATAAAGAATCTACTTTAATTATTGGAGTCAAGCCACATGCAACAAGGCCAACTCCGGCTGCAACACTTCCAATAAACAAGCCAGCTAGACACGCAGTTTCTTTTAATGTTAACCCGCTATGACGCTCATATGGAATTGGATACAAAAGAATTGTTATGAAAGCTGCAATTAATGGCACTACATAGATGGCTCCAACAGTTCCGCCTATTATCAGAGGTGAAAGACTAGTGAAACTTAGTAAGAGACCTATTAAAGTGCCTATTATAGCTCCTATTATTGCTGCCACGCCCAGCATCGCTAAATAAATTACACCCACCATAACTTTGTCCCTATGTTAATAACATTTTAGTTTCACACACCATAATAAAAAAGTCAACCCACACCTTAGGTTGCAAAATCCCAAAAAGCAGCCACAATGAAATAAGCAAACATTTACAAATTAAATTTAGTGCAAACAAGGGTGTTGATATCAGCTATTCTCTGCAGAATCGCAATATGGTATGACCATATGCTCTTTATCGATCTGGTTAACATAATTAGTAGAGAGTTTTGTTGTGCAAAAGATGTTTACAACAGAATACTGCAATTGTTTGGAATTGCAGGACTGGGTGCTATGGTAAGGCCACTTGGCGCATTCATATTTGGTCACATTGGTGACAGGTATGGAAGGAGAATGGCATTAACGATTGCTATCTTGCTAATATCGATTCCGTCTAGTCTCGTTGCGTTTATTCCAAGTTATAGCAAAATAGGTATAACTTCTACTATATTGCTTCTTGCAATCCATGTGACACAAGGGATTGCGCTTGGCGCTGAACAAGGAGGCAGTTCTGTTTATCTCATAGAGCATTTACCTAATAAGAAAAAACTAGGAATGTTTTTTGGAATAATAAGTTTTGGTCGCTCCATTGGCATCTTGCTCTCTGTGATTGTAGTGATCATCTGCAAAAAAAACACTGATTTTAACGCTTGGGGTTGGAGGTTGCCGTTTACTTTTTCATTTGTTTTGGGGTTAATCAGCGCATATAGTGTATACACATTAGGAGAAACTCCAGCATATGAAGAAAATCGAAAACAAAGGAATTTATCTGATTTGCCAATAATAGAGCTTATAAAACGCTACAAGAGAGCTCTGATACTTGCTATTTTAATATCTGTACCTGTTAATGTTGTTGTTGGATTTACCATATTTCTTCGAACAATTGCAAAAGAAATAGTGTCGGTTGAGACGTATGTAACAACATATGTCAATGAAATTGTGCTCATTATAACCAGTATATTAATGCCGGTATCTTCAATAGCGCTCGGAATGTTAGCTGATAAAGTAGGAAAAGAGCGCACTACAATCTTATTTACAGTGATCACAATGGTACTGTGTTGTCCTGTGTTATCTACTGCATACTACTATAAAAGTTATCTTATAATTATGCTTGGTGTAATGGCTCTTTCTATAATAGAAAGGGGTATAAATCCTATAGGAATAGTTGCTGCTGAACTTTTTCCTACCAATGTTAGATTTAGTGGAGTGAGTTTATCACGTAACATCTCTTATGCGTTACATGGAGGATTTACTCCTATGATATGCACTTGGTTTACTATAACATTTCCTCAAGTAAACTTTGCCGCTGGGCTTTATGTAGTCTTTTGCTTATTGGTCAGCCTGGTAGCAATATTGCAAATAAAACCGCAAGATAAGAAATTTGATTGGTCTTAGTTTTCTCTTAAGTGTGTATTCTCCTAAGTTGAAAAAAGGTGTGAAAAATGCGCTAATCTCGCTAAATGAGAAAATTTTATTGCGGAAAAATTAGAACGATCAAAAACACATGCCATGATAAACTTTTTTATGCGTAACACTAATTTCTTATTCTATTCGTCTAAAAAAACAGTATTTCCAACTGTAAATTTAAGTTTTTACAAGCGTCACAAATATAGTATGATATAAGTTAGGCTTTATAGAGGGTATATGACAACAAATACAGAAAATAATAATAGAATTAATATAGTACGTGAACAAGCAGGAAATGCTGTTCATTCAGATATTGCTTACTCAGAAAGAATACAAAAATCAGTAGAAAATGAAGCATTGTGTGATGCGTGGTCTAATTTTGAGTACTTTGAAGATGTGTTGAGAATAAAAAACAGCACCGATAGGGAAAACAGAATTAAGCAGCTTATCAAGGAAGATTTAGATATAAATGCTACAAAAAATGGCAAAACTATTCTAGACGTTGCTATAGAAAAAAAATGCTCATCGAAAGTTATAAGTTCATTAATAAGCAATGGCAGTAGGATTGATACTATAAATGCTAGCGATCGTACTGTACTGCATAGATCTGTTAGGAATGAAAATAGAAAAGTTGTTGAGTTGTTTTTAGAAGCTAATGAAAAAGAAGTGTCTCAGTACCTGGTAGCAAGGTTTTTGCCATTGTCTATGTTATATCAAAAAATAGAAGTAAATGCTAAGGATAATGATGGTTGTACTGCTTTGGATTATGCTCAATATGGCAGTGAAATGTATAGCTTGCTGCAAAAATATGGAGCACAACATAGTGAAAAGTTTTTATACTCACGCAACCTTAATATAGGGGAATTAGATTTAAATAAACTTGTTTCTGACCATAACTACTGCTTTGATGTGCTTACAAAAGCATTAGAGATTGAGGACAGATGCGAAAAGGAAGAGGTTATAGATTGGTTGCTAAAAAATGGTGCTAACATTAATGTTAATAAAGGTGATCAAGCCCTACTGAGTGTTGCAGCTGAAAAAGGTGATGTTGAAAATGCTGTGCTATTGCTTGAAAGGGGAGCACATGAAGGAGTAAATTCTCAAGATGCTGAAGGAAGAACGTTATTACTAAATGCAATTATTCAAGATAAGTTGGGCCATGCAAAATATCTCATAAAACAAAGAGTTAACGTTAATATACCAGATAATAATGGAAATAGCTCACTACACTACGCTGTTGTCAATTTTATTAAGCAGCGCTTAATTGAATGTGATGAAACCTATACAGCTAACGCTACTTTTTATGATTTTCTTAAGAATGGTGCAGATCTCTATATCAAAAATCATGATAACCTTACAGCATTTGAATATGCTTTTCACGCAAGAATAGCTCCTAGGGAAGCTGTTTATTTATTCAAGCTATATATAGAAAGAGGTGATCAGAGTGAAAACATGCAGTTAGTAAAAAATTTCAAATTGCCTTCTGGTGAAACACTATTGGAGTATTTTTTCAACAATAAATTATTTGATAGTGCTCAATCTTGTATAGATCTAGGAGCAAATGTTTCGCATAATGGGTCATCTTTACTGATACAAGCTCTTCAGAATCGAGATATAGAAGGTATCGGGTTTCTTTACGAAACAGAGCAGACATTCCAAATAACGCAAACATTTCAAATAATAAGAAAAACTGTAAGTTGTATTTCCAAGTAGCGGTTGGATGTGTAGCGATGTTTTCGCTTGGTATGGGAGCTGCAGCCACGTTTACTCTAATTAAAATGTCTCCGCTAGTGTTAGTAATAGTAGCTGTGACCTTCTTTTTGACTGCAATAGCATCTATGTCTCTGTTTGTATTATATAAAAAAGTAAAAGGGGAACGCAAACACGAGGTAATTGTTAATAATGCTGTATTTAACATAAGTCTAGAAGAAGCAGCTAATGATTTGTTTAGCGGGTTATCAACTATAGCAGAAAGAGGAGCAGAAGCAGGTGCACTATACCTGGAAGTAAAGGAAAAGACTGAAAGTGTAGCTAAAAAAATGACATCCAAAAAGGAATTAATTGAAGCAAGATTTCAAAATATACAAGAAAATTTCATTAATAAGTTAAGTAATTTTGAAGAACTTCAAGGTGCCAGAGATTCTAGTACTTTAAAGAAATTCTATGCTGCTGTTAAAGATGTTCTAAAGATACGCTCCAGCATCCCTATTTCCAATTTACATCTATTATCGCTTGTTTACCATTTATCATTGGAAGTATCATATGCTATTTTTCAGGCAATAACTGATCCAATTCTTGGAAGTACAATTTTAACTGCCATAAGTGAAAGAAAATTGCCTGAAGATAAGCAGTGGGCTAAGGTATTAAAAAATACAGTACCAAACTTAATAAGAAATCAAGAAGTTGTGCGGAATGTTATAGTACCAACTCTTACTGATATTTTAAAGAGCCTATCAGAATCAAGAGAAGAAAGAAAATTTATAATCTATACTCTGGTCTGCCTGAAAGAAGTGATTGATGAAGTTTATACGACATCGGTACAAGAGTCATTGTATAGGATATTAGGAGTAGAACTTGCAAATAGTCTAAATGGTATGGTACAGGCAATAAGTAACCTATTAGGCTGCTATGGACACAAAGAAGTAGAACGTGCAAGAACCGCAAATGAGTTAGATTACAGAGTAGGTAAACTTACACCTGAAGAAACGCAGCAATTCGTTATAAACTTAGGAGAGAGAGTAGGATCTCTCAGGGAGTTTGAGGGTCGAGTTACAAATAAACAGTCAATTAGTAAATTGATAGATTATTGTTTGGACCCAAAACTGAATGATAGGGAAGCAGCCGCAACACTATTAAATTATATACTCACATGTACTGAAGATGGTCGTTATTTGGCCGCTGAAGCTGGTACTAATAATAATTTATCTAGCAACTCTAATGTTGTACTTATTACGCACGTGGCAGCAAATCGATCTGCACAGTTAGACTAGAGGCGGCTATATGGAAAAAAGTGAAGATAGTTTCAGAGATAAGCAAGCAAATGACAATTGATAGACTTAAACTATGTTCTCAATTTCTCAAAAAAATCCTTTAACAAAAAAGAGCATTCTGTTTCTAATATCCCACCATAAACTTCAGGTATATGGCTGCAAAATTGAAATATCTTAGCACCATTTTCGATTCCTCCACCTTTGGGATTATAAGCTCCAAAGTACAATCGTTTAATTCTGGCAAAGGAAATAGCTTGAGCACACATCGGACATGGTTCTAATGTTACGTACATATCAGTATCACAAAGCGTGGAAGTTGAAAATGCTTGTCTGATCGCTAACATCTCTGCATGTGCAGTTGGATCGCTGGATATATTGTGTGCAGAAGAAATGATATTGTCTCCACTCACTATTACAGCACCTATGGGCACCTCATCATTTTTTTGAGCGAGTTTGGCTTGCTCTATGGCAAGCTCCATATATTGATACTTAAACACTAGGCACTTATTTCTTATCAATTGCTGCTTCAATAAATGATACAAAAAGAGGATGAGGAGAAAACGGCTTTGATTGAAACTCTGGATGAAACTGCACACCAATAAACCACGGATGACTCTCTAACTCCACTGCCTCTATGCACGTTCCATCTTCTGATATGCCACTGCATAGCAGCCCATTTTTTTCCAAATCATCTTTATAATCTGAATTGATTATGTATCTATGCCTGTGTCTTTCTGAAATAGTAGTGTTACTATATGCATCCATCATTTTAGAGTTTGCATTTATATTACATTTGTATGCCCCAAGTCTCATGGTTCCACCAAGATCGTCATCTTGATCGCCAGCTAACTTAACGATTGGATGTTTACAGTTACGAAATTCTTCAGAGTGTGCATCTTCAAGCTTAACAACATTACGAGCAAATTCAATAATTGCAAGCTGCATACCAAGGCAAATTCCGAAAAATGGGATATTATTTGTACGGGCATAATTTATTGCTAATATTTTACCCTCTACTCCGTCATCACCAAACCCCCCTGGAACAAGGATTGCATGAGAATTCTGTAATTTCTCTCCTATAAGTTTTTCATTTATAGGTTTTTCTTCCTTCTCTCTTGAGTTAACCCAATTTATCTTTACTTTGACTTTATTACTAATCGCACCATGATTTAATGCTTCAACCAGTGATTTGTATGCATCAGGGAATTCGGTGTATTTTCCCACTATAGATACAGTAACTTCCTGTGTTGGGTGCCTTATGGAATGCACTATTTGATCCCATTCAGTCAAGCTTGGTTTTGGCTTACTTAAATGAAAGTGCTCCAAAATTTGCGTATCAAGCCCACATTGGCTATACAACACCGGTAACTCATATATATGACTCACATCAGGGGCAGGTATCACATTGGATAAAGAAACATTGCAAAGCTTAGCTATTTTCTCTCTTTGATTATCGAAAATTTCTTTCTCACTGCGGCATAATATAATATCTGGTTGTAACCCCGCGGAATTTAACTCTCGAACTGAATGCTGCGTTGGCTTTGTCTTTAATTCTTGCGCTGCGGTAAGATATGGTATTAAAGTTAAGTGAATAAGGATAACTCTTTGTTTTCCTAATGTGTAGTTAACTTGGCGTATAGCCTCCAAAAATGGTTGGCTTTCAATGTCACCTACAGTTCCGCCTATTTCACATATTACAAAATCTAAACCTTCCGTACCATTAAAAATGAACGATTTGATCAAATCTGTTACATGAGGAATGACTTGCACAGTTTTGCCCAGATAATCACCACGCCTCTCTTTCTTCAATAACTCATGATATATCTTACCAGTTGTTATATTGTCATCTTTTGTTGCTTTAATTCCAGTAAAACGCTCATAATGCCCAAGATCCAAATCAGTTTCAGCACCATCTTCGGTAACAAATACCTCTCCGTGCTGAGTTGGGTTCATTGTCCCAGGATCAATGTTGAGATACGGGTCAAGTTTTCTGATACGGATCTTAAAACCGTGAGCTTGAAGAAGCGCACCAACACTCGAAGCAACTAAGCCTTTACCAAGCGATGACACAACTCCACCTGTGACAAAGATAAATTTAGCTTCCTTCATTAATTTTCAAATGGAACAGAAGTAGATTCACTTTCTTGCTTTTTTTCTAATATAATTTTTTCTGCGATCGATTTTTTATGTACGTCTTTTGAACATAATCCTGACAATAGCAATGTGTTTATAATAAACAATCCAGCAACAATAGCCGTTATTCTGCTGAGCGGGTTTTCAGAAGATTTCACTGGAATCATCGAGTTGACCCCCTGTTGTGTATTACTAAAACCACTTAACGAACTACTTCCAGGCGGCTGCAAGAGCACTAAAATTACTAACACAACAACCAATATTATTTGAAATATACTTAATACCGCTACTGACATTATAGATAGGGCTGAAAATAAAAATCTTAGCAGTACAAAGCACGTAAGTCAAGAACATCTGTCACCCAAATAACTTGAAATCTAAGTATGTATTTACTGCTTACCTTATTTTGATTAACATATGCATAAGACTTTGGGCTTAATATGTATCACATTTTAAAATATAAAGATTATGAACCAAAAATAGACGAAAGTGCTTTCATCGCAGGTGGTTCGCATATCATAGGCAAGGTTGAAATAGGAAGAGATGCAAGCATCTGGTTTAATTGTGTAATCAGAGGGGACGTTGGATCAATAAAAATAGGTAATGGAACAAATATTCAAGATGGAACGGTAATTCATGTGGATAGAAACCCAGGTGGTGACACAATTATTGGCAGCATGGTAACAGTGGGACATTTTTGTGTGTTGCACGCATGCACGGTGCATGATAAGGCGTTTATTGGTATGGGCTCTACCGTGATGGACCATGCAGTTGTGGAGCCTGAAGCTATGGTAGCTGCTGGCTCACTGGTAACACACGGAAAAGTGATAAAAAGTGGGGAAATATGGGCTGGCAGGCCAGCAAAATTCTTCAAAAAAATGTCGAATGAAGAAATTAAACATATCGCGCAGTCGGCACAAAATTATATTATGTTAATGAAGGAATACAAAAACTGAAGTTCGCGTCAAGTGTTTTACTTGACACGTACGTCTCAGCTCAACAAACTGTGTTAAGCTGCCTTGTTTTTCCCCCACTTACTCCTTGCACTTCCGCTCCATTCACTTGAGTACTAGGTAATGCTGCATATGTAATACTACCAACTGCGAGTGTAGATACTACTGCTATACCAACCATTACCCAAATATCTAATCTCACTGTACGTTCAAGTGCAGTAAATGCTATCAGTCCAGCAGCAAGACCCATACCAACAGTAGCAGTGTACCGTCCTCCATTGCCTTGTTTTGGTTGCTCAGTTGTTTTGTTTTTAGCTTCTAGTTCTTTATTTTCCTTCTCTAACTGATGAACTCGAGCATTTCGAGCTTGTAAGTCTTTCTTTAGGCTTTCAACTTCAGCATTTGGTTGGTTTATTTTAGCTTCTAATTCTTTTATCTTATCCTCTTTATCTTTTAACTGAGCAGCATCTGGTCGGTTGCTTAACTGTGCCTCTAAATCTTTTATTTTCTCGTCTTTATCTTTTAACTGAGCAGCATTTGGTTGGTTGTTTAACTGTGCTTCTAAATCTTTTATTTTATTTGTTAGTGTTGTTTTTTCACCCTCTAACTTCGTAACAGCAGCATCTGGTTGAGCTTTTAATGCTGTTATTTTATTCTCTTTCTCTGTTAACTTTTGCTGTAACGCCACAGCATCTAATGCTTCCAATTCTGTTATTTTAGCATTTTTCTCTTCTAACTGCTGCTGCAACGCTGTAGAATCTATTGCCTTTAGTTTTTCCACTTCAGCTTCTAAGTCTTGTTTTTCCTGCTGAGCTGTGTCCAATTGATCTTGTAATTCTTGTGTTTTAATTCTCAATTCCTCCTCAGCTTTCTTCTTTGCAGCTTCTAATTCTTCATTTTTCCCCTTTAACTGCTCTTCTGCAGCTTCCAATTCTGTTGTTTTAACATTTTTCTCTTCTAACAATTGTACTGTGGGATGGCAAGATAGGGCTTTTACCATAATCTCCTCTTTCCTATCGTTAAGGCCTAACAGATTTTTCATTTCTTCTAGGCGACTAAAATATTTGCCACCCTTTTTCCCAACGGATTTTACATTCATGATTGTATTATCTCCTAGTTCTTCTTGAGGATAAGAACCAGTAATATATAGTTGTTGATCATTTAGCGTACAGCCCACATAAAACGTGTCATCAATTATAGCACCACTCTTATCTACGTTTTTATACTTTTTAAATTCTTCATAATCATCTTTTTTTATAACAAGCACTATTTTATCATCGGCAACCTGTATTGTACCATTCTTTAAGCTTAGCATAACGAACCTCAATTATAATTTAACATTACATAATACCCTTAGAACCTAAGGTCAAGTAATATTTTTATCATAGCATAGAAAATTTATGTTCGTAAACAAAAAATTTTGGCGTAAAATTGCCGTAATTGTGCTATAGCTAAAGTAATTTAGGTTTACCGACCATCGTCATTCCGCTGCTTGTTAGCGGGATCTAGAGATACCGCCGCGGTATAACGTTGCTAGCTTAAGGTTTAAAATTGAGAAATATTTATGTTAAAAGAAAAATACGGCTTTAAAGAAGTTGAAGACAAATGCAACATATTGTGGGAAGGCAGTAAAGTTTACAGGTGGAATGGTGGAAAGGATAACACTTTCACTATAGACACACCTCCACCGACAATATCGGGAAAACTCCATATTGGCCATATATTTAGCTATTGCCACACGGACTTTATTGCAAGGTTTCAGCGCATGCTGGGGAAAGATGTGTTTTACCCAATTGGGTTTGATGATAACGGGCTTCCCACTGAAAGATTGGTTGAACAAACCTATAAAACCCGTGCAAAAGAAGTTGGCAGAGAAAAATTTATAGAGATGTGCCATGAGGTTATTGAAAAATCAAAGCAAGAATTCAAGGAACTATTTAAATCGGTCGGCATTAGTTATGACTGGGATTTGGAATATCACACGATCAGCAAGGAAACTGTGACGCTTTCACAGATGTCGTTTATTGATCTATATAATAAAGGGTATGCATATAGAAAAATGCAGCCCATCCTTTGGGACCCGGTTGATAAAACAGCAATTGCGCAAGCAGAAATAGAAGATAAAGTTTTTGAGTCATCCTTAAACACGATAGTTTTCTCTACTCAAGAAAATGAGCAGATCAATATTGCAACTACGCGACCTGAGTTACTTCCCGCATGCGTTGCAGTTTTTTGTCATCCAGAGGATGCGCGCTACACTCATCTGATCGGAAAAACAGCGGTAGTGCCAATTACAAAGGAAAAAGTACTAATCATTGCTGACGATAAGGTCAAAATAGATAAAGGCACTGGGCTTGTTATGTGCTGTACGTTTGGTGATGAACTCGACATATATTGGCAGCAAAAGCATAACCTGCCGATGAAAATTATCATCGATCAGGATGGGAGGATGAACCTAGATGATGTCATTCCACCACACCCCGGCGTCATGAAAGTAGCTGACACTGGAATCTACGATGAAATAAATGGATTGAAAGTTACAGCAGCAAGAAAGAGGATGATTGAAATCTTGAGTGGAAAAGGACTTTTGATAGAAAGCACTAGCATTTCTCATTCTGTTAAGTGTGCAGAAAGATCTGGTGCACCACTTGAGATATTACCTACTTATCAATGGTTTATCAAGACCTTAGAGCAAAAAGCTCAAGTATTAGATAAAGTAAAAGAATGCAATTGGCATCCAGCTACTATGCGTAAACGTATGGAAGTGTGGATAGAAGGGCTAAATTGGGACTGGTGCATCTCAAGGCAGCGCTATTTTGGTGTGCCATTTCCAGCATGGTATTCCAAACGTAAGGGAGAAGAAGGTAAAATTATTCTAGCTGAAGTAAAGGACCTGCCTATAGATCCATTGAAAGATTTGCCAAAAGGGTATAGCAAAGAAGAGGTTATCCCAGATCAAGATGTAATGGATACCTGGGCCACAAGTTCAATTACTCCTCAACTGAGTGCACTGGCAGTAAACAGTGAGTTTAGCTTACCAAATCATCGCTATGATACGATATTTCCTGCAGATCTGCGCAGCCAGAGCCATGAGATAATAAGAACTTGGGCTTTTTATACTATTTTAAAGGCACATTATCATGCAAATTCTTTACCTTGGAAAAACATTATGATCAGCGGTTGGTGTTTAGCAGATGATAAGAAAAAGATGAGTAAATCAAAAGGTAATATCATCACTCCTCATGTAATACTTGAAACTTATGGAGCTGATGTAGTGCGCTATTGGGCAGCGAACTCAAGGCTTGGAGTTGATACAGTCTACTCTGAAAATATATTCAAAATTGGCCAGCGCCTCGTTACAAAACTTTGGAACGCTAGCAAGTTTGTTTCCATGTTCATGGAAAAGCATCAAACAGTAAGCATAAATTCCATCAGTGAGACGATGGATAAGTGGATATTGTCTAAGTTATACAAAGTAATAGGTAGAGCAACAAATAACCTATTACAGTTTGAATACTGCGAAGCTTTGGGCGCAATAGAGGAATTTTTTTGGAAAGACTTTTGTGATAACTACTTGGAATTAGTAAAAAAACGCGCGTACGGAAGCAGTGAAGCAACCTTAAGTGCAAAACAAAGCTTGGCGTATGTGTTAAATGTTATTTTGCGGTTATTTGCACCTTTCTTGCCATACATTACAGAAGAGATATACCACCAGTTGTATAGTTATAATTCTGTACACAATCAAAGTAATTGGCCAAGCAAAGAAGAACTTATCTACGATAAATATTCAGAGGAAATGGGAGATAATGTTATTCAGATATTAAATATTATCAGAAAGATAAAAGCAGATAATAATGTGTCAGTTAAGCATTTGATAAAGAAATTAGTGATAAAAGCAGATCTACGAGAGGACAAATTGAATCAATCCGCGCAGAATGATTTGCAGGCAGTGTGCAATGCGGAAATGATAGAGTGGATGCAGTCTGAGCTTGAAACTGAGAACGGAAAATACATAGTGAATATAGATTTATATTGATTTTTATGTGAAATTTGTTTGACTTCCTTTAATGTGAGCGTTACCATAACGATAACTTTAACTTATGAGGGAACGATAGTGGGAAATCTATATAATAAAACTAATGCGCCATATCTTATAGCTGGTACTCTTGCTACTTTGGCATTGCTTGCATCTGGGACACTCGCTGTTGCTCCTTATGTTGCATTCTTATCTTCAATTGCAGCCTTTAATGTAGCTCTTCCTGTTGCCTTGAGTTTATCTATACTATCTACTTTGATACTCGTACTTTCATGCAAGATGATTAGTCGAAATAAAAAATTAGCTGCTCAAGGAGCGGAGCTTAATGAAAAAACTGAATTAGCTGCAGAGCAAGAAAATACAATACAAAGCTTAGAACCTCAAATCAAAGGGCTAAATAAGAAAGTTAGTGATCTCGAAACAAAATTAGATGAAATTTCAAGGCAAGCTAATGGTGCTGCAACAAAAGATGAAGTGGAAGAGCTAAAGGCAGGGCTTAATGGTGCTGCAAAAGATGCAGTGAAAAAGTTAATAGAAGATGCAGCGGAAGAGCTAAAGAAAGAGCTAGAGGTAAAGATTGGTAATGCTGCAACAAAAGATGAAGTGAAAAAGTTAATAGAAGATGCAGTGAAGGAAGTTGAAGTAAAAGAAGAGCTGCAGATGAAGTTTTATGAAAAAGGTAAAAAAAGATATAAGACAACATTTGATGATGTTATACTTCAAAATGAGAAGAAACAAGAGCTGAAAGAGATTTATGAATCACAAAAAGAATCAGATGCGGCTCTAAAAAAAGGAGAAGGATAAATTTTGTATGGTCTACCAGGAACTGGTAAGACTATGATTGCTAAGGCAATTGCGAGTGAAACTAAAGATACATCTGCATTTATAAGTGTTTCTGGTTCTAGTTTGTTTAATATAAAAAATATAGATGATCTTTTTAAAAAAGCAGAAGAAAACGCTCCTTGTATAGTTTTTATAGATGAAATTGAAGGCTTTGGCAAAGCGTATAGTTCTGATGATAATGTACAATATTTAAAACATTTCTTAACTAAAATTGATGGCGCTGACCATGTAAAAGGTGTGACGGTGATTGCTGCAACTAATCATATAGGTATTTTAGATAAGGCACTTGTTAGGGGAGGTCGTTTAGGCAATCACATTGAGATTCCTACATTAGGTACAGATACGCGTAAAAAAATAATCAACAAGTATTGTCAGAAGGAAAATTTGCAAAGTATCGCTCATACAATTTTAAACAATACTAGTGAGGGTTTTTCACCAGCAAATCTGATTAGTTTATTAAAGGAAATAGAAGGTTGTGCAAGTAAAGTACGTGACAAGACTAAGACTGCGGCTATTTGTCGAAGTTTTAAGAGGACTCATAATATTAAAAAGGTGTCGAATAAGCAGACTAACAGGAAAATTGAAAATTCTATAGGAGAATCACAGCAATACACATCCAGACCATCACATAAGCTGAATGACGCTTTATGTGATTCTGGATATACCAGTATATGTTCTACCCTGATCAATAGCTAACTAGACATTATAAGTACAATGGTACACTCGATACACAAGGTCTAAGTCATTTTTTAGCTAGTAGACTGAAAATGGGAAGTTTGTTGTAGGTGCAGCACTATAATTCCTCCACAGATAAGAGAATTTTAATAAATATATACAAGACTGCTGAACGTGGGGGGAGGAGGGGAGTAATGAGCAATTTGCTTAGTGAGGCTAATGCATTTTATTTTGTAGCTAGTTCCTTAGCTACTCTTACGTTACTTACATCTTTAGCGCTTATTGTAACTTCTAATGTGCCTCTTCCTCTAATTCTTGCTTTAGCTACATTATCTGTTTTGGTGCTTGCACTTTCGTATAAAATAATTAGTAATAATGTAGAATTGGAAGCAAAAGTAAAAGGTCAGTTAGAACATAAGGAGGAGATGCTTTCTCTTGAACACCAAGAGTTACGTGATGAAAATACAAGATTGAATGAAAGAGTAGATTCTTTAATGGAGGAATTGTGTCAATGCAAATTAGAAAGTGAAAAGAATAAGTTATGTTTAAAGTCAGAATATGAAGATGAGTTACGCTTAAGATTGGAATATGAAGATGAATTAAACTTGGAATTAGAACATAAAAGTAGAGAAGCTTCTTCTCTGCGTACTCAATTAACTATGTTAAGAAAAAAAGTAGAAGTAGAAGAAGTAAAACAATTAAAAACTTTAGAATCGGAAGAACAACATGAGAGCTCAGAAAGCGACATAGAAGAATTAGAGAAGAAGTTATGCCAGTCGGAAAAGGAAAAGAAAGAATTAGAAGGTAAAGTTAGTGATGAACGTCAAAAGCGCACTGATCTTGAAAGTAAAGTTGATAAATTGTGTACAAAGGAGAAAGAGTACTTATCTAAAATTAAGGAGCTGGAAAAGGAGTCATTATCTTTACAAAAAGAAGAGAAAGAATCTGATAACACATTAACAACAGTGAATGATGATCGCGATAATAAGGTGAAAGAATTAAACAGTTCACTTTTGAAGCAATCCTCTCAAATAGAACAACTTCAAAAAGCTTTATTGGAAAAGAAAAAAGAAGAAGTGCTTTTTTTGCAACGGATGATAGAATATGTAACAGATGAGGTAGAAAAATTAGTAAGGGAAAATGAAGTGATCAGAGATGATGATAAAAAAGTAATATTACAAGTGATTCAAGCAACAAAGTCTGTGTTAGTAGAAGAAGCTGCACAATATTTGCCAGGCGAAACGTCTGTTCCTTCATTTATGGAAGATCCTGGATATACCAGTGGATGTTCTACCCCGACCAACAGCTGCCACACATTTTGAGTACAGTTGTACACTCGATACACAAGGTCTAAGTCATTTTTTAGCTAGCAGACTGAAGATGGGAAGTTTGTTGTAGGTGCAGCACTATAATTCCTCCACAGATAAGAGAATTTTAATAAATATATACAAGACTGCTGAACGTGGGGGGAGGAGGGGAGTAATGAGCAATTTGCTTAGTGAGGCTAATGCATTTTATTTTGTAGCTAGTTCCTTAGCTACTCTTACGTTACTTACATCTTTAGCGCTTATTGTAACTTCTAATGTGCCTCTTCCTCTAATTCTTGCTTTAGCTACATTATCTATTTTGGTGCTTGCACTTTCATGTAAAATAATTAGTAATAATAAAAAAATAGAGGTTGAGAGAAATAAATTCGCTCAGAAAGAGCAAGAGTTGGAAAATAAAATAACTCTAGGAAAGGAAGCTGAAAAAGCTGCAAACAAAGAAGTGGAAAAATTAAAACATGAATTAACTCGAGAAAAGCAAAATTTAGACAAGAGAGCAAAAAAATTGAATCAGAAAGTAAATGAGTCAGAAGTTGAGAGAGAATCTCTTCTTGAAGAAAAAGAATCTTTAGAGAAAAAATTAGAAACAGCAAAGAATCATACGTTTGAAATAAACAATGAATTGGACAAAACAAGAAAGGAAATAGGTAAGCTTAGTGAGCAGGAAGAGAAATTAAAACTTGAAATCTCATGTTTGAAGAAACAGTTGGAAGAAAGAAGTAGATTTATTGCAAAGCTGAAGATGGAAGTGGATGATAATAAACATTTAGAGCTAGAGAATAAGGGGTTGAATGATAGAATAGAAACGTTACGTGAAGTACAAAAGGCACTACGTGAGAAAAAACATGAACTTAGTGAAAAAGTAGAGGTATTGAATAAGGAAAAAAATAAACTTTCTAAAGAAGTAAAGGAATTACGCGAAGAACAAGAAAAGCTGTACATAAGCTTAGATAAGCTACAATGTAAAATTAAAGAGGTCAACAAAGAAAAAGAGGATTTACGTCAGGTTTTATCTTGCAGTTATAGTTGGCAGGAGTTCAGCGAGGAAATGGAACGCTGTAGTAGCAGGGAGAAAAGAATGAGAGAAAGTTGTAGCAATGAGTTGAAAAGATTAGAAGATTTAATTTTAGAGAAATCCTCTGAAATAGAACAACTTGAAAAAGATTTGTTGAGAGAGAAGGAAGAAAAAATGTCTTATGTGGCAAGGATAACAGAATATATGTTATGCAAGTTAGAAGAATCAATAAAGAGAAGTAAAGTGATCAAAAATGATGATAAAACAGTAATATTACAGGAGATTCCAGTAATGAAGTCTGTACTGGAAGAAGTTGTACAAGATTTGCGAGGCAAAACATCTGGGAAAGATTCTGAATATGCATCATTACCAGACGAAACATCTGTTCCTTTACATGCAGGAGATCCTGGATATGAGTCTGAGGAAGATTCTGGATATAACAGTCGCTCATCCACTCCGATCAAATTGCCAAATTCACTATTGACAGAATCTTATGAACGCAGTCAGTTCAATCAGAGTGAAAGTATTTGCAAAACACAACAATGAGTCTTATTATAAGATAAATCATGCAAGATAATGAACCCAATAATATGCGCACTGGATACACAAGACTTAAATAAGGCTATTTCTCTAGCTAATGCTCTGCGTGGTAAAGTTGGCATGGTAAAGCTGGGATTAGAATTTTTTGCTGCTCAAGGTCTTTCTGGAGTGCAAGAAGTTGCAAAATGCAATGTACCAATTTTTTTAGATCTGAAATTGCATGACATTCCAAACACTGTAGCCAAAACAGTTGAAGTAATAAAAGTTCTGAACATTGAAATGTTAACTCTGCACATCAGCGGTGGAACAAAAATGCTTGAAGAAGCGCTAAGTGTAGTGCAAGGCACAAAAATAAAGCTGATTGGAGTGACAGTGCTAACTAGTATGAGCAATGAGGATTTAAACGAGCTTGGAGTAGCAAGAGAGGCAAAATCACAGGTAATTTTGCTTGCAAAGCTTGCAAAAAAGATTGGACTCCATGGAGTAGTCTGTTCTGCACTAGAAGCTCAAGAAGTGCGCCGAGAATGCGGTGAAGACTTTAAAATTATTACTCCAGGAATTCGTATAGATCCAGGTCATGACGACCAAAAAAGAACAGCAACACCAAAAGAAGCAATAAATTCAGGAGCTGATTATATCGTCATTGGCAGACCCATTACAAAAACTACAAGTAGTGCGGAGCTAATATTGAAATCCATGAAAGAATTTTAATATAATAACTTAATTTATAAAAATACTAACATATTAATTAGGAATAAGCATGAGTAATATCAATAGAATAATACGCGAAGTAATCAAGGAATTCCGCTCAAAATTACCAGATAAGGAAATAGAGGAATATTCTGGCAAATTGAATAAGCTACATATCTACCAGTGCAATAAGCATATAATAGAAAATAAGAAGCTATATCATTATACAATAAATGGGAAAACCCATGCTATGGGTCAGCATGGGCATAATTTTGTCAAGAGTTTAGAAGTTATCTTGAGGAATAAGCCACAAATTTCCTTAGAAGAGGTAATTGATTTTATGGAAAAAATAATTAATTTTGGTATTGATAGTTGTTATGGAGCATTTGAGATGATATTTGAATCTCGCTCTGGTGTTACAATAGATGATGCAGTTAATTTTGTAAAAGATAGCTTATCTAGTAAATTTTATGGATTCCATGGCAGTGGGATTTTCAAAGTAATATTAGAACTTAATCCAGAGAGCTCTCTTGAAGAGATAGAGAAACAATTTAGCAAAGTAGTAGATCCTTACTTTCTTAATGCTTGGAGTCGAGAAAGTGAAAGGGCTTTTGCTAAGATATGTAGGTTATGTAGAGAAGGACATGTGGAGAATATGCAGAAATTTGATTTTAGCAATTTTAATTTAGATCAAGATAGTGCTGGAGCATTAAGAGCACTGTTACAGTATTGTGTTGACGTTTCTAATCAAAAAGCTTTAGGTGATTCACATGAATTGCATAGAGAAGAGATGGAGGGGATATATAAATTTGATGATAATTACGATTTAAATTTAGATAGTGATCATAATGATAGTATCTGGCATTGAAATTATACTACAATAATAAAATAACTGGATAAAAATTATCACCAAAAAAATTCAAAAAAGTGCTTGACATAAAAGAACGAACATTATATAGTGTCATTATTTTTTATTTTACCTCGCTTAATTTAATTACTGGATTAAGCTTACAGTACTAAGCGTGGCACAAAGTGCCACGCTATTTTCCGGTTTACATTTTCAACAGATAAAAAATGATGCCATTTCAGTGCCAAGCACATAACTGTACGGATATTCATTTTTAAAGGTAAATTGCACAACAGATGATGTCATTCCAGTGCTTGACACTGGAATCCAGAAATTTTGCTTATAACTGAGCTGATGAGCTAAAGGTAGTTGTCTTACGCTAAAACAAACGTTTTTAATTAAGTTGCATAGAAGCTGGATCCCAGTGTCAGCTACTCGGATGACAAGAAAGGGAGCACTGGAATGACATCGTTTACTATGTACCATATTGCAATATTCGTACAACTGTGGGAAACATCTATGGATGCCATTCTTATTACCTTATTTCCATTTTTATTTCATTTTCAAAGGAGGCTATTATGTCACTTACCGATATCGCTCACCGTATCAATGAACTCGCTTCATCATGGGAGCAATTTAAATTAATAAATGATCGCAAACTAAAAGAAATTGAAAGCAAAGGGCGTGCTGATTCTGCAACAATTGAGCAGCTATGCAAGGTAAATAATGCCATTGATGGTTGCAAAGAGCGTTTAGACTTGATCGAAACTGCAGCTCAACGTCCAGAAGTAAATACAGATTTTAGCACAAGCGATAAATATTTTTCTGATTATATCCGCAAGGGAATGGAAAGCGGTTTATCGCACAAAACCCTCAGTGGAGATGATAATGATATCGGGGGGTATCTAGTTACTCCGCATATTGTAAAACGCATAAGCAAGCGCGTAATTGATTCGTCCCCAATGCGACAAATATGCTCCAGTCAAAGAATCTCTACTGAAACATTGGATTACATTATAGAAGATTTTGACCGCGCCGGTGCAGGTTGGAGCAGTGAAACAGTAGATGATGAGGACGGTGGCAATAAGTCTAAGTATGATTTTGCAAAAGATACGGACACGCCCAAAATCCAAAAGATTTCTATCACGACTTACGAGTTATATGCTCAACCACAAATATCACAAAAGTTACTCGATGATGCGTTTGTCGATGTTGAGAGTTGGCTGGTGGAAAAGATTGCCGAGACTTTTAGTAAGGAAGAAAGCGAAGCCTTCATTAAGGGTGAGGGCACTTTTCAACCAAAAGGAATTTTAGCTTATGAAAATGGAAACAGTTATAATAAAATAGAGCAAGTTAAAACTGAAAAATTAGATAGTGATTCAATAATGATGTTGTATTACTCTCTGGACGAATATTATTCCAAAAATGCGTCATTTTTGATAAACAGGAGTACGTTGAAGGATATCAGGCTGCTAAAATCTCAAACAGGTCAGTATCTCTGGCAGCCAAGTCTGTCGCTTGAAGCTCCAGATACTTTAATGGGAATACCAGTATATCAATCTGCCGATATGCCACCAGCGCCAAACAATCAGCTACCAGTAATTGCCGATGGCAGATTTCAAACAAGCTTATAAGATTGTAGATAACAGAGGAATGAGAATATTAAGAGACCCTTATACGAATAAACCTTATGTGAGGTTTTTTGTCACTAAGCGTGTCGGCGGAGAGGTTGTAAACACCAGTGCTATTAAATTGTTGAAAGTTGCGAGCAAGTACTAAAAACTTCCGCAGCATCATCTTTATAGCTGATCAAAGCAACACATCATACCGCGATTCATTCCATAACTGTACGAACATTGTGATTTTGGCCCATCAGGAGGGTGTCATCCCAGTGCTTGACACATATAGCTAAACTGACTTAGATTTACCGACAGTTTGAAAAACAAAAATTCGTCATTCCGCTACTAGTTAGCGGAATCTATGCCGAGATACCGCGAATGAATCGCTGTATGACGCAGGAAAACCTTGCTTCTTACATTATGTAATTTTATTTTTAGCGTTGCTTCTTATATTATGTAATTTATTTTCCATAATGTATATTATGTAATTTTCGATGCTAAGATCTGTTATAGCTCTCAGTATGATATGAGTGATTCTCTTTTAATAATTATTTTTTAAATAGTTTGTTGGTTCATCAATTTCTTTAGGATTGATATCTACAATTATTTTTCCGTTTTTTAACAGAATAATCCGATCTGATATTTTTGTTAAAAAATCCAAATTGTGAGAAGCGATAATCATAGTAATACCCATATCTCTAACTGATTGTAGTAGTTCCACAACGTCGACTATTGTTGCTACATCTAAACCAGACGTTGGCTCATCGCATAATAGAATCTTTGGATTCATCATTAAACTTCTGGCAAGCGCAACCCGCTGTTTTTGCCCACCAGATAGATTATTAGGGTAATCATTTTTTTTAGAGGCAATACCCAAAGACTCAAGTAGTGAATAACTTTGATCCTGAGTTTTATTTTTAAGCTTGGGAGCATATGTAAGATTTTCCCAGACAGTCATATGTGGGAAAAGTTGAAAATCCTGAAATACAAAACCAGTACTATCATTGCATTCAATGCTACCAGAATCTAAAACTTCGAGTTTTTGTATACAACGTAACAATGTTGATTTACCACTACCAGAAGGACCAGCAAGACCAACTATAGATTGTTCTATAATCAGGTTAATATTATTAAGTACTGGAATATTATTAAATAATTTACAAACATTATGCATTTTTATCATATATACCTTTCTGTTCAATCTTTTTGCCTATATATTCAATTAGTAATACAAGAGCGTAATAATAAGCCCCAGCAAGACAAAGTGGTATAAAATAAGTAAATTGTTCTGCTGCAAGCATTTGCGCAGAGCGCATAATATCAACACCACCAATAGTAGAGATTAATGCCGTTTCTTTAAGGAGTGCAATGATCTCATTTATCATTGCAGGAAGAATATTTTTAATAACTTGTGGTAATATAATATCTCTCCACATATAGAAACTAGGTATTTGTAAAGTTTTAGCTGCTTCAAACTGGTTTTTTGATATAGTTTCAATACCAGCTCGTAAAATCTCAGCAATATAAGCACAGCTATTTAGACCAAATGCTATAATGCCAGCACTAAATATGTTTAATTTAATTCCTGCAATGGTTGGAGTCATAAAATAAACAACACTTAACTGTAATATAAGGGGGGTGCCACGTATTACAGATATAATTCCATTAATTAATGGAATACAGATCTTATTATATCTGAGTACTGAAAATAACCCTCCTAGACTCATACCTAAAAGCAGTCCTCCAATCAATAATTTTAAAGTAAAGGCAAGGCCTGTTCCAACAAACAAGAAATTAGAAATTAATTCTTGCATCAGTTATCTCCTAGCCATTTTTCTGCTATCTTTTGTATTACACCTTTACTTTCTAAACTTTTTAACGCCTCGTTTATTTTATCCTTTAAATCAGATCTTTTATTCACAGCAATAGAATAACCATTATCTGACTTAGCGATGGCTGACCATGATAGACCAGGATTTTTTTTGCTAAATACTTTACCTTGGAATTCATCAATTAGGACGCCATCAACATGACCAGACTTTAATGTTTCTACAGCTTGATTATTATTGTCTATAGCAATAATTTGAGCTGTTGTAGGAACATGCTCTTTTAGCCAAATTTCCATGACAGTTCCTAGTTGAACGGCTATCTTCTTGTGAGTTAAGTTGTTTATACCGGCTATGGGTTTATTTTTGTGATATAGAATACCAAATTCCCCTGTATAATAACTATTTGAAAAATCAAAATTTTTTTCACGCTCTTCTGTGCTACCAATAGTAGATATAGCAGCATCTACAGAATTACTTTGCAATGCTGCAAATATAGTACTAAACTGCATATCTTTAAATATCGCTTCTTTACCTAACTCTTTTGCTACTAATTGAGCAAGCTCAATGTCAAAGCCAGTAAATTTACCATTTTCATAATATTCAAAAGGTGGATAATCTGCAGAAATTGCAAATCTAATGATATTATCGTGTTTATCTTCCTTGCATCCTGTTAATAGAATACTTATCACTATAATAGCATTTAAAATATATTTTTTCATATTACTAATTTATATTCATGTTTTATTCATCTTATGAGTATAGACATTAAAAATTGAATAGTCAAGAAATAATGAATATAATTTCAAATATACTTATTACATATTCAATATGAGGAAAATGCATAATGCATGACAACACACTAGGTGAACATATTTTAAATATTATTCAAAATCACGAAATTTTAGAGCAGAGCGATTTACAGACCTTGCTTAAAGAAAGAGGGCACAACATTCCTCAGGCTACTTTATCAAGAAAATTAAAAAAACTTAAAATTGCCAAAGTTGCTGGTGTATATAAAGTAATCGATATCAACCAGTATCAATTACCATTGATACTTAATATGCAAATTTCGGATTTTGGTTTAATAGTACTACATACCCAACCAGGACAAGCTAGCAGTCTGGCTTACTTTCTAGATCAGAAATATGTTATTTATTCATTAAATAATAGCAAAAACATAGGAATTATAGGAACTATAGCAGGTGATGATACAGTATTATTGATCATCAAAAGTAAGACTGAACTTAACAAAGTATTACAATCAATTTATAAAACATTTCCATATTTAAGTCTTGAATAAGAATGTTGTAAGTTAAAAATGTGATATAAAGGAGATAAGAGGGATTTCTTTGTTTAAATCTTTGTCTTCTTTTTTTCAATATACCTACATATCAGAATGGACAATTCATATAGAATCAGCATAGGTATTGCAAGCCCTACTTGGCTTAATACATCAGGTGGAGTTAAGATTGCAGCGATAATAAAAATTACCACTATCGCGATTCTGCGTTTATTTGACAAACTTTGTGTAGTGAGTAACCCTACTCTCACCATTAATGTGAGTATTACTGGAATTTGAAATGCAGTGCCAAAAGCAAACATAAATTGGAGAACGAGGTCTAAATATTCGCTAACTGATGGCATAAACTCTATTGGTATACCGAAAGATTTCCCACTATGTTCAAAAGTGATGAAAAACTTCCAGGCTAAAGGAAATATATAGTAATAGACTACAGTAGCTCCCGTTACAAATAAAACCGGTGTTGCAATCAAGTATGGCAACAACACTGCCCTTTCACTTTTATATAACCCAGGTGCTAAGAACATATAAAATTGCCATGCAAACACAGGAAAAGAAAACAAAAGTGCGCTCATTATTGCAACTTGGAGATACACAAAAAATGCCTCTGTTAAGTCTGTGTAAATTAAAGAAAAACCTTCGCTACCTTTTGTTGCTTCTATTAAAGGTGCGAGTAAAAAACGGTATATATTTTCCTTAAAGTAATAACAAAAACCAAAAGCAACGCAAAAAAATAGAAAGCAAAAGATAACTCTTTTTCTGAGTTCCGCAAAGTGCTCATAAAATGAGGCGTATTTGTTTGAGTTCCAGTTCATACTTTACTATAGCTCAATAATGCTATGTCTAACATTCTCAGCGAAAAAGCCCACTCATTGTCATACCACGCTGCAACCCTGCATATATCACCTGTAACATATGTACCAGTTAAATCCACAATTGCACTATAAGGGTTATGCACAAAATCTATTGAGACTAAAGGTTCCGCACATACAGAAAGCACATTGCTTGCTGCATCCTTAAACATTTCATTGATTTCTTTAACGGTCGCTTTCTTATCAGTTGTAAATTTAAAATCAACCATAGAAACATTGCTAACCGGAACTCTGACGGCAGTGCCATCTAGCTTTCCCTTTAATTCAGGAATTATAGAACCAATTGTTTTTGCTGCCCCGGTTGTAGTTGGCACCATAGATAATCCGCAAGCCCTTGCTCTACGCAAATCTTTATGATTACCATCAAGAACATTTTGATCATTCGTGTAGGCATGTATAGTAGTCATAAAACCGCTTTTTATGCTTAAACTAGAATGTAGGACTTTCACAATCGGAGCAAGGCAATTTGTAGTGCAAGAACCTGCTGATATCACTTTATGCTCTTTTTCGAGCATATCGTCATTCACACCATAAACTATAGTGACATCAGCATCCGGAACTGGAGCAGAGACAATTACTTTCTCTGCATTGTGCCTTATTGCTTCTTCACGTTTATTGAATGCACCAGTACATTCAAGTATTACATCAACATTCCAAGGAATATTTTCAGGATTCCGTTCTCTATATAAAGAAAACTTTTTGCCATTTATAGAAATCCAATTTTGAGACTCATTAAAATCAATATCACCACTGAATTTGCCATGAACAGAATCATATTTAATCAAATGTGCATGCTGCTTTGCACTGAGCGATCCATTGACAGCTACAACTTCTATTTGTTTGCTATATTCTTCTATTTCGAAAATAGCACGCAATACGCCTCTGCCTATTCTACCCAGACCATTAATTCCTACGCGAACCGTCATCTCTTCATTCAAAAAATTTAATTATAGAGGATATCACTTGATATTTCATTTTATTCTTTTGACTGCTAATTGGCAGTTTTAACCTTAATATATTAATATTCACCTTGACTAAAGAACTATAATACTGTATCATTTTATCAATAGTATTGAAACTTTAATAGGAGGCTAATTATGTTATTACAGAGGATCATTATAGATCAATTAGAAAAAATTTCAGGCCAATCATTTCTACACAAACTTGCTACCGATAAAGAATATTTTAAGGAAGTGTCAAGGTATTTGGAAGAAAATCATAAGATGAGCTTAGAAGAGTTTATAATTAGCGTTTATAGATCAAGTGGAGGAGATGTCAATTTTCGTGATTATAAGGATGAGGCAGCATTATATTCTGCATCAGAAAACGACAATCAAGATATGGTTCGTATTTTAACATCATGTGGTATAAGCATTGATGACTTTAATTGTGAAATTAGTAATAGAATACAGGAAAAATCTGAACAATCTAGGAGAATTTCATTAAGTAATAATGCTAATGTTTCACATATCTACGAAATAATACGCAGAATTACTAATATAAGAGATGCTTTCCAACATTTGGACCTTAGACACAGTGATAAGAGACCTTGTATCTTGAAAAAAGCATCTAGTGTTTTTAAGCTTAAGCATTAGGTGGAGAA
>NODE_7_length_28558_cov_166.533242
TTTCCAAAATCTCCTATCTATTGTTTCTTAAACCACTCTCCTGAACGGATACGGTTTGAGCCCACCAGAGGGTGTCATTCCAGCGCGTGACGCTGGAATCTAGTTTTTATTATGGCCTTCTGGATCCCAGTGTCTGGGCACTGGGATGACATCCTGTTACACGTTCAACTTCATTCTCTCTCATCTCCCTATAACTTGGTAATGTAGAATTTTTTACATGCAACCCGGTGTATATTGCAACCAAAGCAGCTATGACACTGCAAACTACTGCACCAGCTACAAATGGAACCATTACAGCAGCAGTAATGAATAATCCTGTAATAACAACTCCAACAACATCTTTTGTCAATGAGGTGTAAAAATCCTTTTTGCTCTCTTTATATTTAGTTTCTTGTTCATTTGGCATAGAAAATTGAGCATCTACGAAGCCGTTAGCTTTATTATCATTATTTGGTGTGGCAGTTTGCTTAGTATTTGTTTCCTCTGGTATTACAGGCGTTTCATTTTCGTTACTATGACCTGGCTGATCATTAACACTACTTGACACAGGTTGGTTAGCATTTGCTTCTGTTACTATAGGAGGTGCTGGTACTATATTTTCTTCTACATTGGATGTTTCTGGTGTAATAAAATTTAATAGTATCTGAGTAATTTCTTCAACTTGTGTAGTTTGTTCTTTATCCATGGCCACCTTTAAAGCCTTTTGCATGTTTTCATCATTTACATGACCTAACAATAATTTAACTCCCTGGACATACTTTTGAGTAACAGCACAGAGCAAAGCGTTAAATTTTTCTTCTTCATTAAACTTACCACTATCCAGGAGTATTCTTACAACATCAGCTTGCTTAGTCGTTATAGCTTCGCTCAATCCAGCTTTTACATGTTTGAATTGACCAGTATTGCCTTCAGTTTTCAACTCTGTGAGTAATTTAATAATGTGTAGAAATATAGCACGATCATTGGTGTTGTCTGTAATATTAGGTCCCTTTGAATTAACAATATGCCCAAGTAAAGTATAATGATATTTATTTGTTTTTTTTATGTTTATCCTATTTTCTTTGAGCTTCTCACCAAACTCCTCAGCAGTTATATTAGGATTGTTAGTTACAATTTCCTTTATCTTTTCATAAGTCATGTCAAATTTTACCACTATTACTATCTAATTTATTATAGCAACTTTCCCATAACCAGTCAAGACATATTGCAGTTTCAAGCAGCATGATATATATTCAATGCTTTATTTATGGTTCTTAAAGCAAATGATGGAAGATTTAGCCTATAAATTAGTTAAAGTGACCGAAGCTGCAGCACTTGCTGCATATAAACTAGCAGGCTTCGGCGATGAAAAAAAGGCTGATCAGGTTGCAGTTGATGCAATGCGTACAGTATTAAATTCAATGGAAATAAATGGTACTATCGTAATTGGTGAAGGTGAGAGAGATGAAGCGCCGATGCTATATATTGGCGAGAAGGTTGGCACTGGAAATGGTCCTGAGATTGACATTGCTGTTGACCCACTTGAAGGCACTACGATTTGTGCTCATTACAAATCAGGGGCAATGTCCGTTCTTGCTGCAACGAAAAAAGGTAATTTTTTACATGCACCTGATGTTTATATGGAAAAGATAGCAGTAGGAAAAAATCTTCCAGAGGGTGTAGTCTCACTAAAAAATAGCATTGAAAAGAATCTAGACAATTTAGCCAAGGCAAAAAAATGCAAAGTGAATGATCTCGTGGTAACTGTACTTAAACGTGAAAGGCATGGTGAATTAATAGAGAAAATCAGGAAATTAGGAGCAAAAATTAAACTAATAGATGATGGTGATGTTGCGGCCATAGTTTCACTAGTAAATGGCAATCATGATATGTATATCGGTATAGGAGGAGCACCAGAGGGAGTGCTTGCGGCTGCAGCGCTAAGCTCTATCGGCGGACAGATGGAGGGAAGATTAGTACTTGACACGGATCAGTTAAGAGAAAGAGCAAAAAATTTAAATATTGATGACCCAGAAAAAGTCTACGCCGTAAAAGATATGGCAAGAGGTGAATCAGTGTTCATTGCAACTGGAGTAACAAGCGGAGAACTTGTGGATGGAGTTGATAACATATGTTCAACTAGTTCTTTAATAATTCTACCTAACAAGCTGATAAAGCTGCAAGTTATAAATTAGGTTAATTATTTTTCAATACACCTAAACTTTAGCTTTACAATACTGATATTAGAATATACTATTTATATTGTTTCTATCTTAAGAAAAAGGAGGTCCTGGAGTGGTAGGTTTATTGTTTCAATTATACAATAAGGTTCAATCTATAATTGACCCACATGATAAAAAGGTTCAACCTATAGTTGACCCACGTGATAAAAATGCTACAGAGGGTATTTCGCAAGAGAAATTAATTGTACAAGAAGTTTCCAAAGATGAATGTATGTTTGATAATAATCCTGAAGTACAATATATATTGTCAGACTTTGATAATTTAGATTTCTCAAATGGTCCATTTAACTATTCTTTGTATGATATAAATTATAATGAAGGTAAAGAGGCAAATCCATTCGATAAAATAGCAAAATATTATGGAAGAAAGAAAAATGTTTTTCTTTTTATCTCCATGCTGCAGAACAGTGAACAGTTAGAAAAAATAATCAATATAATAGGTGAGAAATGTAATGCTCAAGATAGAAAGAAATTCACAGAAAGATTGAATATATATTTGGGTAGAATTAGAGAGGGGGACCAGGATGCAAAAGAATTATTAAATGGCGATTTCCCTGGTGCTTTTTTTAATGGACCTCATATTGGAAAAAATCGCAATATTCATCAGAATCTTAATATTAAAATTAAACCTGGGCAAACTTTAGAAGTTAGTAGCTTATTCAACAAAAAAAGTGAATTAGAAAGAGAAAAAATATACAACGAAAAAGGTCAAAGAATAGCAACGATTGAGAAGAATGAGAAACAACAGAGGAACTACTCCTTTACAAAATTTGCAATATGTGACACCGAAATTAGTTGGGGTGCAAAAGATGAATCTGAAAAAGGCCTTAATTGCGCTGTTGTTTTAAATATAAATTTAGGTCAAGTTAGTATTAAAAAATCAACTATTGACGGTAAAGATGTTGAACCAAAGAAAATTTTAGAGTTAACTAAGCAAAACGAGGCTGTGCTTATAAAAGGTAAAGCTTTACATGAAGTTTTAGCAGCACATTTCATTAAGCAAACACCATGTGAGGAAAAAGAGAACATACAACCACACGAGAATATCATTGTACCTGATTCTGGTGCACCTAGCTCGGCTATTGATGAGAAAATAACTGTAGAGCATCCGTTCGGGAAAGCAGCAAATAAGATGGACAGAGAAGAATAATAAAGATAATCATAGAGAAAATGTGAGGTAACATGGTTGATTCTTTAGAATTGTGCGAAAATTTACAGCAAAAAATAAAAAAGTTAGAAGCAAAAATAGAAAGACTGGAATAAAGAGAATGAAAGTTTAAAAGCAGAAAGGATAATTTCATTATATTTGACTTGGGTATCTGTTCAGATGCATGGCTAATGCTGAAACAAAAATTCCAGTGCTCCCTTTCTTGTCATGCCAGTGCTTGACACTGGAATCCAGCCCTTTTACGCAGTCCCATTAAAAACGTTGTATTTTAACGTAGAATTAGCTACTTTTATACTCACCAATTTAATCTCTAATCAAAATTCCTGGATCCCAGTGTCTGGGCACTGGGATGACATCCTCCCTAGTGGATTCAAATCACAATATTCGTATAGTAAGCACTGATCACTTTTGCTTCAATATTTGCGATGCCCCTGAACAGATACAATTATTCTATTATCAGGAGGATGCCGTTAATCGCCTTGTATGATGCTACTTGTAACACTTATGCCCTGAACGGAGACAGTTTAGGCTGTTATGCCTGGCGACTTTATTGAAATAAGTTTTTCAACACTGCTAACAATAAAATTAGTTATACTGTTAGCTACCTCATCGAATTTATCATTTATCTCTTTTCCTATTTCTTGATTTTTAACATATTCGTGTAGAGCTAAAGCAGTTATAGCTGCACATGCTGCAATTAAGCCAGTTTGTGCTATAATGAATAGTGATAATCCTCCTACGAATATAGATGTTAATCCAATAGCCAGGTTTATAATTTTACTTTGTGTTGTTTGTTGCGTCGCTTGGCTTTGATCTGCCTGTTTATCCTCTAAAGCATTCGATATTGTTTTTAAGGCAACTTTTATCGCTATTGCTGCAACTGAAACCATAATTAGCCCTATAGCTATTTTTGCTAAAAGAAGAATCGACGGTAGCATCATTACAAATAATAGCGCGCCAATTCCTCCAGCTAACCACTTCTCATTTATTTTTTTTGATTGATTTGTACCAGTGTTCATTATTACCCTCCACTTTACTTATGATTTACCTATATCTAATACGAAATATGAAGGTAGTCAACTATATATTTTATATGAAAGATTGTATTAAAAGTTTTTCATGTTATTTTTTGCTGCTTCGTGGTTAAATTTGGAATTTTAGAAAGAGTTACGTATTATTTGAAATTCTTGTATACTGTTTTGAATCAGTTAAATAGATAATGAAGTGCAGGACGCAGTTTTAATTTTACAAGATGGTAAATGCTTTTGGGGAAAATCAATAGGTAAAAAAGGTAAGTGCATAGGTGAGGTCTGTTTTACCACTGGTATGACCGGTTATCAGCATACTATAACTGATCCTTCTTTTGCCGATCAAATTATAACGTTCACTTTTCCTCATATTGGTAACGTTGGAATAAACCATAAGGATAATGAAGGAAAGAAAATTTTTGCAAGTGGTGTGGTTATGCGTGAACTTTCTTCTATGTCCCACCCTTCTTCATATATCAGTTTAAATGATTGGTTAGAGAAAAATAACGTGATTGGGATATCAGGAGTTGATACTAGAGCTTTAACGAGACATTTGAGAGAACATGGATCTCAAAATGGAATGATATGCTCATCGAGTAAGGCGCATGCGTTGGACAAATTGAAGGAATACAAATCTGTAAATGGGATAGAAATAACCAATAAAGTCAGCTTGCATAGTAATTTTAAAAGTGACCTTAATGCAAAATATAGGGTTGTAATCGTTGATTTTGGCGTAAAAATCAGTATAGTTTCACGCTTAATAGAACTTGGTTGTACAGTTGAATTAATCAGACCAAGCACAGGTTTTGCTCAAAAAGTGTTGAGTATGAATCCAGATGGGATAGTGCTTTCAAATGGTCCTGGTGATCCGCAAGAAATAGGAGAAAGTGTAGTTTCAGAAATAGACATTATTATAAAATCTAAAATACCAATTTTTGGCATATGCATGGGCCATCAATTACTTGCGATTACTTTGGGGGCAAAGACCATCAAGATGGATATAGGTCACCGAGGGAGCAACCATCCAGTTTATGATGTAAGTAGTGGAAAAGTTGGGATCACTAGCCAAAATCATGGTTTTGTTGTTGATTCAGCTTCTCTTCCAAGTAATGTTGAAATTACTCACATTTCTCTATTTGATAATAGTGTAGAGGGAATAATGATGAAGGATTACTCAGTCTTTTCTGTGCAATATCATCCAGAAGAAGCGCCAGGTACGCATGATTCGCATTATTTGTTTAGACGTTTTATTGACAATATTGTGTTGTATAAAATGAAATCTGCATGATTTTAATTAGGGTAGGTTTTATTGCTTGATTTTTTAATTTTAGGCGTTTAGTATTAAATACAATAAGAGCTTAAGTTAAGATGCTAAAATAGTATTCTCTTAACAAATTTTTGCGGAGGAGTGACCGAGTGGTTAAAGGTAACAGACTGTAAATCTGTCCGCGTGAGCGTACGTAGGTTCGAATCCTACCTCCTCCATTGTGCGGGTATAGCTCAATGGTAGAGCTCTAGCCTTCCAAGCTAGTGACGTGGGTTCGATTCCCACTATCCGCTCTTTTTTTTGTTGTATTTTTATAAAATCAACATATTATTTATTGATGTATTTGTATTTTAGGTAGAAAAGTTTAAATTATGACAGCAGTAGTGGAAGCATTTGGAAAGCCGCATGTAAATGTGGGAACAATAGGACATGTGGATCATGGGAAGACAACGTTAACAGCGGCAATAACAAAGCATTATGGAAATTTTGTAGCGTACGATCAGATAGATAAAGCGCCAGAAGAAAGGAAGAGGGGGATAACGATAGCAACAGCGCATGTTGAGTATCAGACAGAGAAAAGGCATTATGCACACGTTGATTGTCCTGGGCACGCTGACTATGTAAAGAACATGATAGTAGGTGCAGCACAGATGGATGCGGCGATATTGGTAGTGTCAGGGGTTGATGGGCCAATGCCACAAACGAGAGAGCATATATTGCTGGCGAAGCAGGTAGGTGTTGGATATATCGTGGTGTATATAAATAAAGCTGATGTTGCTGATGCTGATATGATGGATTTAGTAGAAATGGAAGTGAGGGAATTGCTGAATAAATACGGATTTCCAGGGGATGAAGTTCCTGTGGTAGTGGGATCTGCATTGAAAGCGCTGGAGGATGACAGCAGCGAATATGGAAAGAAATCAATAGATAAATTGATGGAAAAGTTAGATGAATATGTGGCGGTTCCACCAAGGCCTGTGGATTTACCATTTTTATTGCCAATCGAGGATGTATTTTCGATATCGGGGCGAGGAACAGTGGTAACAGGAAGAATAGAGAAGGGAGAGATAAAGACGGGAGAAGAGATAGAGATAATAGGTTTAAAAGCAACACAAAAGACGATATGTACAGGTGTTGAGATGTTTAAGAAGTTGCTGGATAAGGGAAGTGCAGGGCTCAATGTAGGAATATTGCTGAGAGGAACAAAAAGAGAAGAAGTGGAGAGAGGGCAAGTATTAGCAAAACCGGGGACGATAACGCCGCATAGAAAGTTTAAGGCGGAGGTTTATATATTAAAGAAAGAGGAAGGAGGAAGGCATACACCATTTTTTGCGAATTACCAGCCACAGTTTTATTTAAGGACAACGGATGTAACTGGGAGCATAAAATTACTAGATGGGAAGGAGATGGTAATGCCAGGAGATAATGTGAGTGTAGAAGTAGAATTGCAAGTACCGATAGCAATGGATAAGGGATTGCGTTTTGCGATAAGAGAAGGCGGTAGAACTGTTGGTTCTGGTGTTGTTTCTGAAATTTTGGAGTGAGTGTAGTAACTAAGATGAAGCAAGATATATATATTAACATTAAGGCTTTCGATTGTTCTTTATTGGAGGAGTGTGTTCGAAAATTTGTTGATGAATTAAAGCGGTCCAGTGCAAAATTATCTGGTCCGATTGCGTTGCCAAGGAAAGATTCTAAATTTATTGTTAATAGATCTCCTCACGTTGATAAAAAATCTCGTGAACAGTTTGAAATGAGAACTTCTAGGCGTTTGATTGTTTTACATGATCTTACTCCTACTATGATGCAGATGCTTACAGGTTTATCTTTTTCTGCTGGCGTAGAAGTGGATTTAAAAGTCAAGGAAGTTAAGGTTTAGGAGAAGGAAATGAAGAGAATAAATTCGCTGAGGAGAATTGGTTTACTAATGATGAATATTGGTCATACTGCTATGTATTCTGACAATAGTCGCATGGCTGTAACTTTATTGCATCTCAGCGAAACTTATATTATTGATATAAAAGGACAAGATAAATGTGGCTATAATTCAGTCATTTTAGGCACAGGAGATTTTAAAAATATAGCAAAACCTCAGTTGGAATATTTAAAGAAAAAGGGTATAAATAATAAATGTAAGTTATACGAAAGTAGATTAAATGACCTGTCGGGAATAGAATGTGGTAAAAAAGTGGGAATCAATCATTTTGTGGTTGGTCAATATCTTGATATTACGGGTTATTCTATAGGTAAAGGATTTGCTGGTGTGATGAAGCGGCATAATTTCAGTGGGCTTAGGGCATCTCATGGTGTTTCTATTGCTCACAGATCACAAGGTTCCACTGGCCAATGTCAGGATCCTGGTAGAGTATTCAAAGGAAAGAAAATGGCTGGTCATTTAGGTAACAGCAGGATAACTGCACAAAATATGAAGATATTATCCATTGATCATGAAAATAGTATAATTGCTGTGAAGGGTAATAATGTTCCTGGGTTTAAAAATTCCTATGTTTTTGTAAGAGATGCAGTTAAAAAATCTTTACATAAAGATGTTCCTTTTCCGGTAGGTTTACTGTTAGATGTAAATGATGATGCTAGTAATTTGGTAAGTTAGTTATGGAATGTAATTTAGTTAATCTATCTAATGATAATGTAGGTACTGCTCAGCTCAATCCTTTGATATTTTCTGCTAAGCAAAAATTGAGTATTTTGCATGATATAGTGAGATGGCAATTAGCGAAGAGAAGAGCTGGTACTCATAAAACAAAAGGTATTAGTGATGTCTCTGGTACAACAGCTAAACCTTATGGTCAAAAACGTACCGGTAGGGCAAGACAAGGGAGCTTGCGATCTCCTCAATTTAGAGGTGGTGGGATTATTTTCGGCCCTGTTGTGAGGAGTCATACTTATTCTCTTAATAAGAAGGTACGCAAATTTGGTTTAAAAATTGCTTTATCTCTAAAGTATTTAAATAATCAAGTAATTATTCTGGATAATTTAAATATTGATGTGAAGAAAACGTCTGAAATGTGTAAATGTATTAAAAATTTTAAATTTTCTTCCTTTTTGATAGTTGGTGATTATGGAGATGATTTGTTGCGTGCGGCTAAAAACTTGCACTATGTAGACTTAATCAAACCTATTGGGTTAAATGTTTTTGATATATTGAATCACGAATGCGTGATGTTGACAAAGGATACTTTAAAGCATCTTGAAGGTAGATTGTTATGATCAAATATAATAATATAATAAAATCTCCTATAATTACAGAAAAGGCCTCTTTTTTGAGGGAGAAGTTTAATAAATATTCTTTGTATGTTTTTGTAAATGTAAATAAGCGTCAAATAAAGTTGGCAATAGAGTCTCTATTTGATGTTAAAATTTCTTCTATAAATGTTGTTAGAATTAAGCCTAAATATAGGCGTTTTAGGGGTGTGATTGGTTGTGAAAAACAGAAAAAGAAAGTTTATTTTTCTTTGATGGGTGGTCAAAAATTAGATATAATGAGCGTTTAGTATGGGTATGAAATTTTTTAATCCTGTTACTCCGTCTTCTCGTGGGACTGTGTTAGTAAGTAAAGTTGGTTTATCAAAAGATGAGCCAGAAAAGTCTCTTACATCCGGTAAAAAGTCCAGTGGTGGAAGAAATAATCATGGTAGAATTACAACTCGTCATAGGGGTGGTGGTCACAAAAAGAAGTATAGAGTGATAGATTTTAAGCGTAATAGAAGTGGTCAAGGTATAGTTGAAAAAATAGAGTATGACCCAAATAGAAGTGGGTTTTTGGCGTTAATATCATATAAGGAGGATGATATTAAGTCTTATATATTAGCTCCTCAAGGTATGAAGCCAGGTGATGTTGTTACAGCTGGGAATGATGCTGATATTTTGCCAGGGAATTGTTTACTACTCAAGCATATACCTGTTGGTTCTTTCGTTCATAATGTTGAGCTGAAGCCAGGTAATGGTGCTGCGATTGCTAGAGCTGCTGGTTGTTATGCACAAATCGTTGGTCGTGATGGCCAATATGTTTTATTACGACTCAGGTCTGGTCAAATTAGGTTGATTTTATCTTCTTGCAAGGCTACTATTGGTGTAGTATCTAACCCTGACCATAAGAATAGAAAGTTGGGTAAAGCTGGGAGAAGTAGGTGGCTTGGGATTAGACCTACTGTACGTGGAGTTGCAATGAATCCGGTTGACCATCCTCATGGAGGCGGGGAAGGAAAAACCTCTGGTGGTCGTCATCCTGTTACTCCTTGGGGTGTTGCAACAAAAGGAAAGAAAACTCGGAAGAGAAATAAATCTAGTGATAAGTATATAAAACAATTGAAAGGTTAGTTTATGAGTAGATCTGCATGGAAGCCTCCTTTTTGTCATCCTTCTATATTAAAGTCGGTGAATAATGCTTTAAACAAGGGGTTTGTTAACATGGCTATAAAAGTTCATTCCAGGGCTTCTGTAATTCTTCCTAATTGTTTAGGTTTAAAATTTGCTGTTTATAATGGTAAGGATTATATTCCTGTGAATGTTAATGATCAGAATATGATAGGTCATAAGTTTGGTGAGTTTTCACCCACTCGTAAATTTACTGGGCATAGTGGTGATAAAAAGGCGACAAGAAGGTAATTGATATGAAAAACAGAGATGTAATAGTTAAAGCTGGTTCTAGGGTTTTAAAATCAACTCCTCGTAAATTGAATTTGGTTGCTGGTTTAGTACGTAATAAAAAAGTTTCTTTTGCCACTGTGCAATTAAGATTTTGTGAAAAGAAAGCTGCAGGTCTTATAAGGAAGGTATTAAATTCTGCGATTGCTAATGCTCAAAATTATGGATTGGATATCGATAATTTATATATAAAAGAAATTTTAATAGGTAAGTCTCTTACTTTGCGTAGGGTATGTCCAAAAGCTATGGGTAGAGCTAATAGAGTTAGTAAACGTTATAGTAATATAACTGTAAAATTGGGGGAAATTATATGATTCATAAAAATAGAAAATTAATAAGGAAAGTGCAAAAATATGGGAAACGTTAATCCTAAAGGATTTAGGTTAAAAATAATTAATACTTGGTCATCTATTTGGTATGCTGAGAAGGGTTATAAACAAGGGTTGCATCAAGATTTATCTATTCGCAGTTATATAAATGAATCTTTTAAGCATGCTGGTGTTTCTAAAGTAATTATAGAGCGTACGATCGATTTGGTATCTGTAATAATACATTCTTCTAGACCTGGAGTGATAATAGGTAAGAAAGGCTCGGATATTGAGAAGATAAAGCAAAAGATAGCTGAAAAAGTAAAAAATAATGTGGAAGTGAATGTAGTAGGGGTTAAAAGGTCTGAAATAGATGCAGTTTTAATATCAAACAGCATTGCACAGCAGTTAGAAAAAAGGGTTTCATTTAGAAGAGCGATGAAAAAAGCTATTCAAAGTTGTTTGAGGATGGGTGCTAGAGGTATTAAAGTAAGTTGTTCTGGGCGCCTTGGCGGAGCTGAGATAGCTCGTACTGAGTGGTATAAAGAAGGCCGTTTGCCTTTGCATACTTTACGTGCTAATATAGATTATGCTTTTGCTGAAGCAAAAACTATATATGGCATCATAGGAGTTAAGGTCTGGGTTTATATTGGTAACTAATTAGGTATATTGAAATGTTTATTCCTAAAAAAAGTAAATATAAAAAAGTATTTAAAGGACGAATTAAGGGTAACACGAAAGGTGGTAGCACATTATCTTTTGGAGATTATGGTCTAAAGGCTATGGAAGCAGGTAGGATTCAATCTAAGCATATTGAAACTGCAAGGCGTGTAATATCTAGAACATTAAAACGCTCTGGTAAAGTGTGGATAAGAATTTTTCCTGATACCCCTGTTAGTAAAAAGCCGGCGGATGTGCGTATGGGTAAAGGGAAAGGTAGTGTTGAGTTTTGGGTATTTAAAGCTAAGCCCGGTAGAATGTTGTTTGAAATTAGCAGTGATGTTCCCATGCATTTAGCAAGATTGGCGCTTGAAAAGGCAACTGCTAAGCTTCCTATGAAGTGTAAATTTGTATCTAATCATAATTAAATGGAGTTGCAATGGATATAGCTGACATTGAATCGAGGTCCTCGCAAGAATTGCATGAAATTCTTGTGAATTTGAGAAAAGAGTTTGTTAATTTGGTTTTTCAAAAGAAGCTGGGCCAGTGCAACAATATTTCGCGTTTTAGCTTAATAAGAAAGAGCATAGCTCGTATTTTAACTACATTAAATAAAAGAAGAAGAGAGGAAAAGAATGCCTAAAAAGGTTTTTTGTGGTACTGTAACTAAGGCTAAGTGTGATAAGACTGTAAAGGTTTCGGTATTACAAGTGTATAAGGATGAGCTGTATAAAAAGGTTATAAAAAAATACAAGAAGTATACAGCACATGATGAGAATAATAGTTGTAAAGAAGGGGACAAGGTTTTAATACAAGAACACAAGCCTATTTCTACTACTAAAAAATGGGTTATTGTTAATAGCTCACATTGAATAGGATATTTATATGATTCAAAAAAATACATTGTTGGAAGTAGCTGATAATTCTGGCGCGCGTGCAGTGCTTTGTATTGGTTTATTGGGTGGTAGAAAGTCTGCATCTATAGGTGACACAGTTATTGTATCTACTAAATCTATTACTCCAAGAGGGAAAGTTGAGAAGGGAAAAGTATATAGAGCAGTTGTGGTGAGGGTGAAAAGCCCTATTAGAAAATCTGATGGTTCTGTAATTCGTTTTTCTAGCAATGCTGTAGTTTTGATTAACGATCAAGGTGAACCACTTGGCACTCGGGTGTTTGGTCCGGTAAAAAAGTTATCATCTGGTTCTTTTATGAAGATAATGTCATTAGCTGTTGAGGTTTTATAATGAGTGCTAAAATAAAAAGTGGTGACGACGTTATAGTTTTAACTGGTAAAGATAAGGGAAAAATTGGTAAGGTAATCAAAGTTATAGCACGTGATGCTAAAAAGAAAGTAATTGTTTCTGGAGTGAATGTGCATAAGAGACATACTAAACCAAAAGCTGGTAGTAGTGGTGGTATATTAAATAAAGAGTTAGCTATTGATATATCCAACGTTGCAACATTGGACCCTAAATATAAAACTCCAACTAGAGTGGGGTTTAAGGTTATAGACGGTAGAAAAGTGCGTTTTGCAAAAGTTTCTGGAGAAGTGATAGATTAGGTTGATATGTTTAAAGAATTGTATAAAGATAGCATAGTAAAGTCCTTGAAGGATAAGTTTAATTACGGCAATATAATGCAAGTGCCTAAACTTGTCAAGGTGTGTATCAATATGGGCGTTGGAGATGCTGCTACAGATAGTAAAGCAATAAATGAACCACTTGATAGCCTATATTTGATTGCTGGGCAGAAGCCTTTATCAACTTTTGCAAAAAAATCTATTTCTGGCTTCAAGATCAGAAAAGGTGCTACAGTAGGTTGCAAAGTAACTTTGCGTAGAGATAAAATGTATGAGTTTTTAGAAAGATTGATATATATTGCTTTGCCAAGGGAAAAAGATTTTAGAGGATTTAGTGTGAAGCAATTTGACGGTAATGGTAATTTTTCCTTTGGTATAAAGGAACATATCTCGTTTTTAGAAATAGACTATGATAAAATAAGTAAAATTAGAGGTATGGATATTAATATTATAACAAGTGCAGTTAGTGATAAGGAAGCAAAGGAATTATTACTGGCTCTTAAATTTCCTTTTTTTGATTAATTGAGAGGAGAAATATATGGCAAAAAAATCTATGATAGAAAGAAATCTTCGCAGAATAAAGTTGTGCGATCAATATAAAGAAAAAAGAGAAAAATTGAAATCTATAATAAATAATAAGAATTTGTCTATTGTAGAAAGGTTTACAGCTCAAAATAAATTAATTAAAAAATTGCCTAGAAATTCTTCTAAAACCAAAATTAGAAATAGGTGTGCTTTAACTGGGAGACCAAGAGGAGTATATAGAAAATTTGGTTTATGTAGAATTGTTTTGCGTGATTTATGTTCTTTTGGGCAAATTCCAGGAGTTACAAAGTCTAGTTGGTAAATATAATATAAGGAGTATATTGTGGCGTTATCTGATAGTATTGGTGATTTTTTAACAAGGATACGTAATGCTCAATTGGCAATGCATAGGGCAACAAGGGTACTATTTTCTAAGATGAATTCTTCTATATTGGAGATTTTAAAAGAGGAAGGGTATATCCTTGATTATGAAAAGCAAGTTGTAGATAATTTACCTTCTTTCATTGTAAAATTGAAGTATTATGAGAAGTCACCTGTAATTAGTGACATAGTTAGGGTGTCAAAGCCTGGTTGTCGTCGTTATTCTAAGTATAAGGACATTTCTAAAGCATATAATGGTCTTGGTATTTTTATTATATCGACACCCAAAGGAGTGATGACTGATTATAATGCACATAAGTTAAAGGTTGGTGGAGAAGTTTTGTGTCGTGTGTTTTAAATAATAGGAGAAATTCATGTCTCGTATAGGTGCTGCTCCTATCAATATTCCTGCTGGTGTTTCAGTTGAATATAATAATGGTAGTATGTTAATAAAGAGTGCTAAGGCTGAAAAGGAAGTTAGCTTGATCAGGGATGTTGTGTGTCAGATTATTGATAATCAGCTATTGCTTTCTGTTGATCAAGATAAAGATAATTATGATAAAATAAAGCCTATGTGGGGCACTTATAGGAGTAATATTAATAATATCATTAACGGCATGGTTGATGGTTTTTCTGTTAATCTTGAGATTAACGGTGTGGGATATAAGGCAGAGTGTGATGGTAAGTATTTGACTTTGTATCTTGGTTATAGCCATAATGTTAAATATAAAGTGCCTAAAGATGTTGAGATTAAGTGCATAAAGCCAACTCACTTAGTAGTTAGTGGTATGGATAAGCAGAAGGTCTATATGGTGGCGTCTGATATATGCAAAATTAGAAAATATGATCCTTATAAAGGTAAGGGTGTTGTAATAAAAGGCAAATTTATGCTGCGTAAGGTTGTAAGTAAAAAGAAGTAATAAAAATGAAAAGATCGTATAATTTTTTAAGTAATTCTGAAAAAAGGAAGTTACGTAATAGAGCGAAGCTTGACAAGAGCGCTGAACGTTTACGTATATCCATATTTAAATCTAATAGGCATTTTTATGTCCAGTTAATTAATGATGTAAAAGGAATAACTCTCACTTCAGCTTCTACTTTGGATGCTAAAATTAAGGATGTATGTAAAGGGAAAGTCAACGCTGAAACTATAAAACAGGTTTCTTCTTTAATGGTTGAGCGTCTGTCTGGCATGAAATTAGAGCAGCAGCTTACGTTTGATCGTGGAGCGTATAAATACACAGGATTAGTTTCTCAATTTGCTGAGGCTTTAAGAAGTTCTGGATTTGAATTTTAGAAGGTTTTGAATATGGCTATAAAGAATTTACAAAATAATAATGATTTATCAGAGCTTTTAGTTTCGGTACGAAGAGTGACAACGGTTACCAAAGGTGGTAGAAGATTTTCATTTTCAATTTTGGTTGTTGTTGGCGATGAGAAGGGTAGGGTAGGGTGTGGAATAGGTAAGCACGCAGAAGTTGCTGAAGCAAGAGTCAAAGCTGTAAATGCTGCAAAGAAATCAATGATTAGAGTGTACTTGCGTGAAGGTAGAACTTTGCATCATGATATTAAAGCTAAATTTTGTTCTGGTGAGATAGTTTTAAGAACCGCAAGAGCCGGAACAGGTATTATTGCTGGTGGAGCGATTAGATCAGTTTTTGAGGTGTTAGGTATAAAGGATGTGGTAGCTAAATCCACTAGATCAAATAATCCTCATAACGTTATATGTGCGGTGTTTAAGGCTTTTGATAGTATGTTATCTCCTCGTCAGGTAGCAAGCAAAAGAGGCAAAAAGATTAGCGAGATAGTTGGAAACAGGTAAAGTATGAATAATGCTGTAAAATTAAACTCTATATTTACTAAATTATCTAAGAAAAAGAAGCCTAAGTTGCTGGGTAGAGGTATCGGTTGTGGTAAAGGTAAAACATCCGGTAGAGGGCATAAAGGGCAGAAGGCTAGAAGTGGAGTTTCTATAAATGGTTTTGAGGGTGGACAACAGTCTATATATACTCGTTTGCCTAAAAGAGGTTTTAAGCCTATACGTAGGAGCATATACTCTATAATTAATGTTGGCGATATACAGCGCTTAATGGAAGCTAAAAAAATAGTGAAAGACTCTGTTATAGATAAGGAGAGGCTGTATAAATTAGGTTTTATAAAGTCTATTAAGGATAAAATTAAACTTCTTAATAAAGGTAAGTTGAGCGAAAAATTTGTGTTTCATGTTGATTTTGCGTCAGAAGCTGCAAAAAAATCTGTAGCTTCAGTTGGTGGTAGTGTGGAAATACTATCGTAAGTCATGGGCAATAAATCAGCATTTAATAGCTTGGATCCTACGTTGTTATATAAAGGCGATTTATTAAAGCGTATATTTTTTACGCTAATAGCTTTAATTTGCTATCGCTTGGGTACTTATGTGCCTATTCCTGGAATTAATCTTGATGTAATTAATGATATATTTCCCAAAGATGGCTCAGGCGTTTTTGGAGTATTTAATTTATTTTCTGGTGGTGCATTGGCTAGAATGACAATTCTAGCATTGAACGTTATGCCATATATAATGGCTTCTATCATTATTCAGTTACTTTCTTCTGCGATTAAAGGAATGAAGGAAGTTAAGAATGATGGAGAGTCAGGCCGTAGAAAGATGAATTCTTATATACGCTATCTGACCATAGTAATTTGTGTATTTCAATCAATTCCAATTTTGGTTGGATTGGAAGGGATGAATAGGGAAGGGGTATTGGTTGTAATCGAACCTGGTGTTATGTTTCGTACAATAGGTGTTTTCAGCCTTTTAGGTGGAACTATGCTTTTAATATGGCTTGGTGAACGAATCAGCGCTAGCGGTATAGGCAATGGTATCTCATTAATCATTTTCACGGGTATAATATCAGAGTTACACAGCGCTTTGTCATCTTTGTTAACGTTAAATAAAAACGGTAGCGTATCGTTATTTATTATCCTTTTTGTTTTGGTATTGTTTTTTTTGCTGCTACTCTTAGTCATTTTTGTAGAGTCTTCTTATAGAAAGGTTATTGTTCAACATCCTAAAAAGCAATTTAAAAGATTACATAATGACGATTTTACTTATATTCCATTGAAGATTAATTTATCTGGTGTAGTACCAACCATTTTTGCTAATGCAATTTTATTGACACCTATTTCAATTGCAAATTTCTATAAGGGGCACGCTTTTTCTGATTTTATTTTGAATTACTTTATGGCAAATAAAGTAGTATATATTGTAGCCTATTTGGTGCTGATAGTATTTTTTAATTTTTTCTATACCAATTTTATATTTAATCCAGAGGAAAACGCAGATTTTCTTAAAAAAAATGGTGGTTTTATACCTGGTAGAAGGCCTGGGAAACATACTTCTGATTACCTTCAAGATATAGTTTTTAAGTTGACATTCATTGGCTCTGCGTATTTGGTAGTCATATGTACTGTACCTGAAGTTATGAGATATTATTATGATATACCATTTATTTTTGGTGGGACGAGCTTACTGATTATAGTGAACGTTATTACTGATACTATTATGCAAATACAATCTTATATTTTTTCAAATAGGTACGACAACTGGATAAAGAAATATGAGTCTAAAACGAGGAAAGTAAGATGATCATTACGATTTTTGGTCCTCCAGGTTCTGGTAAAGGTACTCAGTCAAGCTTGTTAATAGCAAAATATAATTTAAAATTAATTTCAGTAGGGGATTTATTAAGGAATATTATATCTAGCAGTAGTGAGTTAGGTAAAAAAATAAAGGGTACCGTGGAATCTGGTAATTTAATTCAAGATGAAATTATATGTGGATTATTACGTGACCAGCTTGCATTAGTGGATGATAATTGCTTATTAGATGGTTTTCCGAGAAATTTAAACCAGGCTCATTTTTTGACTCAAGTTTTGCAAGAAAAATATAATAGGGATGTTGACATTGTAGTTGAGCTACAGCTTGACGATAATATTGCAATCGATAGGTTAAAAAATCGTCTCGCGTGTTTGGACTGTAAAAGCATATATAGTGTATCTTCTTTTAAGAGTACTACTTGTGCTAAATGTAAAAGTACGAGGTTAGAGAAAAGAATTGATGATGCTGATATGTCTGCAATTAATAAGAGAATAAGTGAATATCACCTTCAAATGAAAGGTTTACGCGAGTATTATAAAGGCAAATTATTAACAATTGACGCTAATTTGAGTGTTGATGAGGTAACGCAAGAGATTGAAAGTAAAATTTCTTGTAATTTGGTTTGACTCTGAGTTGTTTTATGGTATAAATTAAGAGTTGTTATTAATAAAGTATCGAGGTACCAGTGGCACGTATTGCAGGCATAAATATTCCAGTGAGGAAATGTGTTCCTTTTGCATTAACTTATATATATGGTATAGGTATTGCTACTGCGAATGTAATTTGTCACGCTTGCGAAGTTGATAAGCGCAAACGTGTTTCAGAATTACGAGATGAAGATATAGAAAAGATCAGCAGTTTCATTAGACAAAATTATGTTATAGAAGGTGAGCTCAGAAAAGAAGTGGCTATGAACATAAAATCTTTAGTGGAAATGGGATGCTATAGAGGGGTGAGACATAGAAAAGGTTTACCTGTGAGAGGGCAAAGGACTCATACTAATGCTAAGACTCGTAAAGGTAGATCTCGGTTGCCTATTGCTGGGAAAAAATAAAATTTATTATTATTGTGAGTTTTAATGAAAAAAGTCAAAACGGTTGGTAAGAGTAAGAAGGAGTTTATTACTGGTGTTGTCCATATTCGTGCAACTTTTAATAATACTTTTGTAAATGTAACTGATGTTCATGGTAATACGCTATGTCAAACTTCTGTGGGTGCATGTGGTTTTTCAGGTTCGAGAAAATCCACACCTTATGCTGCAGGTAAGGCTGCGGAGGCTGCTGCGAAGAATGCAATAGAGAGATTTGGTATGAAGGTTGTCTCTGTAATAATTCGTGGTCCTGGCTTTGGTACCGAAGCTGCGGTTAAAGCACTTCAGAGCTGTGGGTTGACTGTGACTTCAATTGCAGATAAAACCGCAATTCCTCATAATGGGTGCAGGTTAAGAAAAAAAAGAAGAGTATAGGATATTTGAAAAGGTTGTTTTATGTATTATAATAATGATGTTTCTCTCTGTAGCAATTTAGATAAATTGATTAAACCTAGTTCAGTTAAGGTAATATCAGATGATTCAAGTGAAAAAAGTGATATAGTGCTAGAACCGTTGGAAAGTGGTTTTGCTTTAACATTAGGTAATGCATTAAGACGTGTAATGTTATCTTCTCTTAAAGGTAGTGCTGTTTATGGAATAAAAATTGAAGGTGTAACTCATGAGTTCACTTCAATTCAAGGGGTGAGAGAAGACGTAACTGATATAGTATTAAATATGGGTATGTTGAGGTGTAAATTAAATGGTGCTTCTAATAAATGCTTAAATTTAAACGCTAAAGGGCCTTGCCAGGTATTAGCTGGGATGATAGAAACTGATGATCAATGCTCTATTGTTAATAAAGATTTGTTAATATGTACGCTGGGGCAAAATGTGGAGCTTAACATGACCATATACGTGGCTAGCGGAAAAGGTTATCTTCCTGTAACTAAATATAAAGAAAATGAACTTTTGAAGCTTATGAGTGAACAGGATTTAATTGGTTTTATTCCAGTTAATGCTTTGTATAGCCCTGTCAACAGGGTTTCGTACAGGGTAGAGAACAGTCGTGTTGGCCAAGTGACTGATAAGGATAAGCTGATATTGTCAATTGAAACTGATGGTACAATTTCTCCGAGTCAAGCTGTTGACTCTGCTGCAAGAATATTACAGGAGCAACTTCAGCCCTTTATTAGTTCTGATGTAAGTTATAAAAAATCGCAGGTTTCTTCGTCTAGTGGTGCTAAAGATTTGGGTTATGACCCTGTCTTATTGCGTAAGGTAGATGAAATGGAATTATCTGTCAGGTCTCATAACTGTCTGAAAAACGAAAACATCACTTATATAGGTGATCTTGTGCAAAAGACAGAAGGTGAAATGTTAAGAACTGCTAATTTTGGCAGAAAGTCTTTGAATGAGATTAAGGCAGTTTTGACTAATTTTGGCTTGTCTTTGGGTATGAATGTGCTAAACTGGCCACCTAAGGATATAGATGAGTTGGCTAAACAACATACTGATGAAGATTAGGTGATATATGAAACATGGAATAAAAAAACGTAAACTATCTCGTTGTACTGAACATAGATTATCGACGTTAAAGAATCTATCTATCTCATTAATTAACCATGAGCAGATTGTAACTACTTTACCAAAAGCTAAGGAACTTCGTCCATATGTCGAAAAGTTTATTACAATTGCTAAGAATAAGAATACTTTACATGGTAGAAGACTTTTGCTTTCACGCCTTCATAATAGTAAGTTAGCAGTTGATAAGTTATTAAACGTCTTAGCCAGCCGTTATCAAGATCGTAAAGGTGGGTATTCTAGAATAATAAAATTTAGCACTCGAAAGGGTGATTGCGCTTCAATGGCAGTGATAGAACTGGTTGATAGGGATATTGCAGCAAGAGGTAAGGTTTATAGTAAAAATAAAGAAGGAGGCAAAGTAGTTACACAAAGTTAATTGTTATCATAATTGTTCTTCTTGTGGTAAGTAGGTTACGCTACTTTGTAGGTTACTTTGGCGAGTTATTAGTTTTAGTATATTTAAAACTGAAATGGTATAATGTTATAAAACGCCGTTACCGTTGTAAGTTCGGTGAAATTGACTTAATTGTATCTAAAAAAAAGGAGCTGATTTTTATAGAAGTTAAAACAAGTTTACTTGGAAAAGAAATACCGATATCTCATCTTCAATGTCAGTCTATTATAAATTCTTCTAAGTATTTCTTAAGTAAAAACCTTAGTTTTTTAGATTATTCAGTCAGATATGATTTATATTTTCTTTCCTTAAAGAGAAGACCTGTTTATATAAAAAATGCTTGGATTGAAGAATGAAAGATTTGTAGCTGAATTAATTTAGATTTACTGGATTTAATATGAAAAAGACCCAATACAATAATTTAGTTTCATCTTACGCTAGAGTGCTATTTCATGTCTCAGGAAGCAGGTTAGGTATTATAAGGGAAGAAGTAGAATTTTTGTTGGCTTTTTTTAAGGATCAACGTGATGTTTTTGTGTACCTATCTCATCCTATGATTTCTTTTGCACACAAAAAAGAAGTGATGCTTTCTATAAATGAGCACTTGAGTGAGAATTTAGTAAAATTTATTATGGTTATATTTGCAAATAAACGCTCTAGTTTATTGATCCTTATATTAGAAAAATTCTTAAGTCTTGCAAGAGAAAATGAAAATGAATTCGAAATTACTATAAAGTCAGCAGAAACTTTAAAGGAATCTGATATAAAAATAATTACTGAATCTTTGAGCTTTCTTGGTAAAATAATAAAAGTAAGCAATGTGGTTGACCCTTCTATACTAGGTGGCTTCGTAGTTAGGTATGGTTTTAATTTGATCGATGCTTCGCTAAAAAGTTACTTGGATAGGTTAGTTGACTTAAGTAAAATGGAAATATTAAAAGTAAGGAATTTTGTATGAAGAACAGTATGAATGTTTCTGAGATAGCAAGTATAATAAGAGAAAAGGTTGAGACGTTTGATAATCCTATAAAGCGGGAAAATATAGGTGAAGTAATTTCAGTAACAGATGGTATCGCATTGGTTTATGGGCTGGAAAAAGCAAAATTCGGTGAAAAGGTATTTTTTGCAAGTGGTGTAGAAGGAATAGTTCTCGATTTAGATCATGATACGGCTGGAATAGTTGTGCTTGGTAATGACCGTGATGTGAAAGAAGGGGACGTTGTAAAATGTAGTGGTGATGTTGTGCAGGTGCCTGTAGGACATGAATTGTTAGGGAGAGTTGTAAATGCGTTGGGCCATCCTATGGACGACGGTGGGGAAATTAGAGCCAAAAACAGAATGGATATAGAATCTAAAGCGCCAGGCATTATTGATCGTAAGTCTGTGCATGAGCCACTGCAAACAGGAATTAAAATTATAGATTTGCTAATTCCAATAGGTAGAGGGCAGCGTGAATTAATTATTGGTGATAGACAAATTGGTAAAACTACTATTGCGCTTGATACTATTATCAATCAGAAGAAGATTAACGATGAGGTAAACGAAAATCAAAAAGTTTACTGTGTTTATGTTGCTATTGGGCAAAAAATTTCAACAGTAGCAAAAGTGGTAAATAAGCTGAAAGAAAGTGGAGCATTAGAGTATACAACTGTAGTTGTGGCTAGTGCATCTGACTGCGCGCCTATGCAATTTTTAGCACCTTATGCTGGTTGTACTATTGGGGAATTTTTCCGTGACAATGGAATGCATTGTTTGATTATATATGATGATTTATCTAAGCATGCTGTGGCATATAGGCAGATGTCTTTATTGCTCAGACGTCCTCCTGGTCGTGAAGCTTACCCTGGAGATATATTCTATGTACATTCTCGCTTGCTTGAAAGAGCTGCTAAAATGTCTGATAAAAAAGGGCAGGGTTCTTTAACTGCTTTGCCAATTGTCGAAACTCAAGCTGGTGATGTATCTGCATATGTGCCAACAAATGTTATTTCAATTACCGATGGGCAGATCTTTCTTGAGTCTGAATTATTTTATAAAGGATTTCGACCTGCAGTAAATATAGGTTTGTCAGTTTCACGGGTTGGTTCTGCTGCACAACTAAAGTCTGTGAAGAAAGTTGCTGGTTCTATAAAGCTAAGCTTAGCTCAGTATAGAGAATTAGAAGATTTTGCAAAATTTGGTTCTGATCTTGATGCTAGTGTTCAATTATCCTTGAATAAGGGTAAATATCTTGTCGAGTTATTAAAGCAGAAACAACATTTACCTATGTCAATAGAAGAGCAAGTAGTGCTGATGTATATTTTTTCTAACCTATATAATCAGTTAAGTAAAATACAAATAAGTTACATTAATAAATTTGAACATGATCTTATTAATTATTTTCATACTGTACACCCTGGGGTTTTAAAAAAGTTGTCAAATGACATGAGTGATGATATAAAAGGTGATATTTTTAACATTGTGAGTAATTTCGTTACTCAATTTAATTGCGTTTAGGTGGTGATTATGGCTTCATCCATTATTAATAAATTTCCTATGACGAGGGAAGGTTTTGAGAATATGCAAGCCGAACTTGAAAAATTAAAGGAAGAAAAACCTTCTGTGATACAGGCTATTTCTGATGCTCGTGATCAAGGTGATTTGTCTGAAAACGCAGAGTATCATGCAGCACGGGAAAGGTTAGGTTTTATTGAAGGCCGTATAATGGAGATAGAAAGTAAGCTCTCACATGCGGAAGTAATAGAAGTAAAAAATTTGTCTGGTGATTCAGTAATGTTTGGTGCAACTGTGACATTAAGCATGTTAAGTGATAATAACGGTGAAGTGGAATATGTTTATAAGGTTGTAGGCGAATATGAAGCTGATGTTTCAAAGCAGTTAATATCTACTAGTTCACCACTTGGGAGTGCCTTAATCGGCAAAAAAGTCGGTGAATATGTGGAAGTGACAGTGCCAAATGGAGAGAAATTGTATAAAATAGTTAAGATTGAATTTAAGTAAATTATTATGGTACAGGCCACTTATGCTTCAATGAGTCTACCAGGTATTTCTTCTGTGGAAGATGTATTAGAGGATGCTCGTTCCGGTAAATTATTCATTTTAGTTGATGATGAAAATAGAGAAAATGAAGGCGATTTGATTGTCTTAGCTGAGAAAATAAAGCCGGAACATATGGCTTTTATGGTTAGGTACGGTACAGGGGTTGTTTGCTTAGCAATGACTAAATTTCACATGAAAAGGTTGGGCCTTAATTTCATGGAAAAGAAAAATATTGGTGAAAATCATACCGCATTTACTACATCAATTGATGCACGTTATGGCATTACAACCGGTGTTTCAGCAGAGGATAGAACGAAAACTATACATGCTGCTATCAACAAGGATGGTACTCAGGATGACATCATAACTCCAGGTCATGTTTTTCCTGTAATTGCACATAAAGGTGGGGTGGCACAACGTGCTGGTCATACTGAAGCGAGTGTTGAAATGGCGAAGTTAGTAGGGTTTGATCATTCAGCAGTTATTTGTGAATTAGTGAATGATGATGGCTCTATGATGCGCTTACCTCAGTTACTTAAATTTGCTGAACAACATAAAATTAAGTTAACTACCATCGACAAACTTATCAGTTACGTTAAAAATTTAAACTAGCGTTTATAAATTTGTATAATTTAAGTGTTAAAATATAGAATTTCTATAAATTATACAAGCACAGAATTTTCATGTTTAGAGTTGCTAAGTTTTTGACCTTATTGTTCTTTTTTGCATATTGTAATAATGCTTACTCTATTAACATTATTAGAGATAGTGAAGTGGAAGCAATAGTGAAAGAGCTAGCGCAACCTTTATTTTCTGCTGCGGATATTGATCATGAGCAAATAAAAGTTTTTATAATTAATGACAATTCGATTAATGCTTTTGTAATTAACAATAACAGTATTTTCATTCATTTAGGACTTTTACAATATTCGGCTAAACCTTATGTCCTGCTTGGTATATTAGCACATGAGATTGCTCACATATCTGCTGGTCATATATTGCAAATGAGTAGTGCTATGGGTTATTTTCAATCGATAGCAATGATTAGTTATATGGTAGGATTAGTTTCTAGTATTATCATTAACCCTCAGGTTGCTGGTGCAATTTTGCTTAGTGGTGTAGCGTTTAGTTCAAGGCTATTTTTTAACTATTCTCAAGAGCAAGAAAGTGTAGCAGATAGCTATGCTTTAAGGTATCTTGATGAATCTGGCTATGATAATTCAGGTATGAAAGAGATTTTTGATTATTTTAAAAGTATTGAGCATGAGAACACCGAGGAATATTTCCGCACTCACCCACTTAGTGAGAAACGCATATTTGCTGTACAAAATTATAAGGTTAAAAACAACGTAAAACCAATTTTTGCGGATAAGTTACTAAAGTTTGAGCGTGTGGTTGCAAAGCTAGACTCTTTCTTTGCTCCTATTCATGTGTTATCTAATAAATATGAAGATAATTCTGAGTATGTAAATGCTATAGTTTGCTATAGGCAAGGAAAGATAGAAGAGGCTATTGCTAAAGTTAACTCATTGATTCAAGAATCACACAGTGATCCATACCTATATGAATTAAAAGCAGAAATGCTATACAAGGCTGGAAATTTAAGTGAAGCAATAAAAATGTATGAGGAATCGCTTAGGTATTTATCTGAGAAAAACAGTTATTTAGTGAAACTTGCATTATCTCATACTTTATTATTACACGGTGATGCAAAAAAGGCGATTTTTTACCTGGAGCAGATTTTGAATGTAGAACCAAATAACGCTTTTGTCTGGAAATATTTAAGCATTGCATATAAATGTGAAGCTGATACGGCAATGCATTATTTTGCCTTGACAAAAAAGGCTTGTATTGAAGGTGATTTAAAGCAATTTATGAAATACGCTGAGTTAGCTGTTAAAACTCTACCAAAAGATAGCCCTTATTTGTTGCAAGTTGAAGATATGAAGCGGTTTAATGGATAACAAAAAAGCATTTCTGCACTTTTTGGATTATTTTTGTCCACACTTTTCCAACATAGTTTTTGCTTCATCGCTTACGTTGGGCATAATTTTCGTTATGATAGTTTTAGCGCCAAAAAATACACCACAGAACATGCCAAGAGCAAAGAGGGCTGGCCACGGCATCCTGCCAAATATTGCAAGCAAAGCTGCACCAATTATTACTACCGTCATAAGTGGACCGCCTATCCCCCAAACATAACCAATAATATTGCATATTACTTTAGTTGTGTCATCCATATCAACACCAGGGTTATCTGCATAACCTGAGAAAGAGAAAAGCAATACTACACACAAAACACCAAAAAATCCTATTATAGAGCTCATTTTTTTGCCTCTAAATAATAAATTAACGCAAACCTAAACCTACACATATTTTTATTTTAAAGTAAAAATTATAATTTGTCCATACATAAGTGTTGCTACATAAATAACCCACCATTAATGTTAAGCACATGCCCTGTTATATATTTTGCTTCATCACTTGCTAAAAATAAGACCCCTGCTGCTATTTCTTCCCCTGTTCCCATTCTTTTCATTGGAATATTATCTAATATTTTTCCCTTTTGCACTTCATTTAAAACTTCAGTCATTTTAGTATCTATAAACCCAGGAGCAATACAATTTACTGTTATATTACGACTTGCAACTTCTTTTGCTATAGATTTGCTCATAGCTATTATTCCAGCTTTAGACGCCGCATAATTTGCTTGCCCGGCGTTTCCTGTCAGCCCTATTATTGAGGAAATATTTATAATTCTTCCCCAATTATTCTTAATTAGTCTCTTACATGCTTCTCTACTCAGCTTAAATGTAGAACTCAAGTTAATATCAATTACTTTTTGCCATATTTCATCTGTCATTCTCAGTAATAAACTGTCTCGCGTAATGCCCGCATTGCATACAAGCCCGTCAAAGCCTTCCATCAACTCACTTGCTCTATTTATTAGTTGATTTACTTCCTCAGCATTTGATAAGTCACAAGGGAGTATGTGTATGTTTTTTTCATATTGTTTAGCAACTTCTTCGAGCACTTCTTTTTTTGTGCCAGAAATACATAAAGTTGCTCCAGCTTTGTGCATAATTTTTACAATTGCTTGCCCTATTCCGCCTGATGCGCCAGTGATCAGGAACTTTCTGCTTTCCAATCCAAACATAATAACTTTATATTATCTTAATTCCTAACAGAATATCGACTGGTTGGCAATAGATTTCTTACATAATATAAGTAACTCAGATATTCACAAAATAAAGGAAAAGTTATAATAAAGTTAAACGTCAAAAAATTTTAAAAACATAATTGATGCAGGAATTGTTACTAAATAGTTTATTCTGGTGCTCTACAGTCTAAATGGAATGCTTAAATTATAGATTCTTTGTTTTTGTGTGTTATCTTGAGTTAACACAAATTCACAGTAGTATTATGATAAGTAAGTTAAAAAAGCTTAGCGCTGGATTTTCTTTGACAGGCTTGATTGGCCATGGTGATAATATAAATATGCAAGGAGCAAAAAATAAAAAGAAGAAGTACCCAAAATTTTTGGATAAGACGTTTGCATTGATTGATGCAGTGATAAATTTTATTTTAAAACGCGAAAGTAATAACGTAAATGAAGTCCTGAAAGTAACATGGGGACCACTATTTTTTGGTCTGGTAGTAATACTCATCTTTTTTGGGATAGGTGGTATTTGGTCGGCTATAGCTCCAATTGACGGTGCGGTGCATGCAAGTGGAGAAGTTATTGTATCTTCAAATAGGAAAATAGTTCAACACTTGGGTGGAGGAATAATAAGCAAAATTTTAGTAAAAGAGAGCCAAGCGGTTAAAAAAGATGAGCCTTTAGTTTTATTAAGTGATGTTAACGAGAAGGCGAATTTAAGTATCATCAAAGAGAAGCTCTTATCATTTTTAGCAACAGAAGCAAGGCTTCTTGCAATCAGAGTAGATTTGGACACACTAGAATTTTCTGATGAGGTTAAAAAATTATCTAACGATGAACTTGTAAATAAAGTGATAAAGAATCAAGTAAAGTTGTTCAACTCTCAGAGAAAGAGCATATTGGGAAAAACAGACATACTGCAACAACGTATAAAGCAGTTAAATGATGAATTAGCGGGGCTAAACTTTCAACTAAATGCAGCTCATAAGCAATATGACTTGATAACTGAGGAGTTGGAAACAAAAAGACAATTACTTGATAGTGGCCATATAAGCAAACCACACATTTTAGCTTTAGAAAAACAGTTTGCTGAAATTGAAGGCAGAGTTGGACATTACCGTTCTGCAATATCTCAAGTGCAGCAAAAAATTGGAGAGAACGAATTAGAAATTATAAACGTAAAAAATGATTCTCAAGAAAGAGCAAACGCTGAACTTAAGGAAGTTAGTACGTCTATTGCAGACTTGAAAGAGAGGCTGATGGTTGCTGAAGATTCATTGGCACGTACAATAATTAAATCGCCTCAAGATGGGATAGTTACAGATATAAGATACCATACTGAAGGTGGTGTTATACAATCTGGAGTTCCGATCATGAGCGTAGTGCCATCGGATGATGACCTAATAATAGATGCTAAAATTCAGACCAGAAACATAGAAGAGGTACTGTCAGCACAAAAGAAAGATAGCAACATAGTCTCTATTGATGGGCTAGAAGGGCTAAAGGTTAAAGTCCGGTTAAGTGCTTACAGTGCACGTCGTTTAAGTTTAATTAGTGGTATAGTAAGCCATATTTCTCCTGACGCTCTTGATGATCCAAGACTAGGGCGTTATTATTCAGTGCGCGTAGTGATACCAAAGTCAGAGCTTGCTCAATTTAAAAATGTATACCTATACCCTGGTATGCCAGCAGAAGTGTACATAGTTACTCAATCCCGTACTCTTTTATCATTCTTGTTTACGCCTATAATTGCAACAGTCGATAGGTCTTTTATAGAAAGGTAGCTCACTCGTTAAAGTAGTAGTGAAAGTGCCGTAATAAAATTTAGGTACATAATTAGACAATAGGCTTCTTGACCTTACCCAGAAAAAGTGGAGAGAAAGAAAGGAGTTTTTTCGGGTAAAATA
>NODE_8_length_27658_cov_193.491251
GTCATTTAATCTGTACAGAGAAGATAAATAAATAGCTTCAGTTTCATGATAAGGGCGCTGGCGGAGTTTGTCAAGGAAGTTTTTTCGTTTCTATGGGTCAGTTGGTACGCGCTTTGCCTTTTAACAGATGTAAAAGCACAATTATTACGAACAACATTCCACCAACAACTGATATAGCGCCACCTATAATGAAGCACGTGCGTGCTAACATTGATGAAATACTTGGCAGATCTGCAACCTTCCTTAAAGCACCATATCCACCAAGCCAAACAAGGCCAGTAATATGGAGAAAATGCCCTATACTGTAGGCATAAATCTGTAATCTTACCATGGAACTTTTTATCTCTTTAAAGTTTAATTTGGGTAACAGCCAATAAACAAAGTTCATAAAAGCTATAGTGATCCCAACTACAGAACCATGGTAATGAGCGGGAATCGTGACATTACCTTCAATAGTCAACACTCCGAGCACATCTCCATAAGTGAACAACAAAAATGAATGTAATAAATAGTTGCTTTTATCATTAATAAAAGTTCTGATGTTGCAGCACACTAATATTATCAAAAAGCACGGCAAAACTGCTCCAGCAATCCTCATATGCCAAGTAAAAAACTGTATTAACTTGGCACTATCAACTGGATAAACAAAATATACAAACGGTGCGCCTACAGCTAAAATCGTGTTTATAAATAGTGGTAAAATAGTAATTTTATTGCTTGAAGCTAAACTAACATCACTGATCATTAAATAGACTAAAAACATTCCTTGAGTAAAAGCAAACTGCAATAAATGTCCGCCTCCCCAAAAGAGATATTCGTAAAATAAATTATTATCTGAGTGATATAGACCTGGAGGCATATTATTATATGCTAAAACAAAGCAAAGAAATGACGATACAAGTATAATAACTAGCCCAATTTGCCCAACAGAGAGAAATGAAACCTCTTTTTTTGATGTGTATGCTAGCATTGTATTTACTAATATACTGGCAATAAATAAACTGAGTCCAAGTAAAAATAATTTGTTTTGTAATACGGGAATATAGTTACTTTTGATAACTTCAGTGTTTGGAACGAATGCGGATATAAATATGAGCAGCATCGAAAGGGTTGATAGAACCCATGAAAAGTTAAACCAACTATTGGTATTTTGTAGGTTTATGATAAAGAGCAGAGATATTATAGAGCACATCCACACTAAAATTGACAAGTTCACGTGTATTACCAGCGCATTATCAAAAATATATTGTGCAGAAGGAACGAGAGAGGAGATAAAAGGCAATCGTAGAAAAATAACAATTATTGACAGTAACCCAGAGCAAGCAAGGGCACATACTGCTAAGAACATCCATTTTCTACAGAGCGGAGCGTTGTCTTGTATATTAAGCACAATCTTTTTTCTCAATTTTGTTCAATACAATATATAACACTGCAATAATACCTAAAACATAGCAATAGTATACGTGTGGCACGACTGCCAAAGGTGAAACTCCAGCAATAGTGCTAGCCAAAAGCAATTGAGCGCCATACGGTATTAATCCTTGAAATACACAAGAAAATATGCCTAGCCATGCTGCACTATAGTGAGGCGGTATTTCATATTTCTTAGCAATATCTCTAGCAATTTCACCACTAAAAATTATAGCGATGGTGTTATTTGCAAGTAAAATATCAAATATACTGACTATTTTTGCAATAAATAACTGCGCAGTTTTTTGTCCACCACGTTGTATCATAACCCAAGATGAAAGTTTATCTGCAAACTCCTTAGAATTTTTACCTACCAGTCCTGAAAGTCCGCCAACCATCAATGACAGTAGCATAATTTCATGCATACTCATAAACCCTTTGGTGATGTTTTGGCTTAAAAACAATAACCCATAATTGTTGTTATTTATAAATCCAATGATTCCAGCAAAAGTTATGCTTAAAACCAATGCCGTAAATACATTGATTCCAAAGTTTGCAAGCAATATAAGTATGATGTAAGGAGCCACAAGCAATAAAGAATACTCCTTAACTGAAATAGCAGCACTATTGCTTGAGCTATAAAATAATATAATTATTGTGAATATAGAAGCAATTAGTGCCACTTTTGCATTCAGTTTTAATTTTTTCTTTATATCAGCCTTTTGAGACATCACAGATGCAATTGTAGTATCAGAGATAATAGATAAATTGTCGCCAAACATTGCTCCTCCTACAACAGTTGCAACTCCTAAGGAAGGAGAAATCCCAGCTTGTGTCAGTTCAACTGCAATAGGAGCAATTGTTGCAATGGTGCCCATTGATGTACCAATAGCAGTGGAGATGAAAGCTGCTACAAAAAATAATCCTATGAGTAAAAATTGTGTTGGTATAAATGAAAGAGCCAAATTAACTGTGGCATCAGCACTACCGATTGCTTTAGTTACTTCACTGAATGCACCTGCAAGTAAAAAAATGATGCACATAGTGATAATATTACGATCTCTTACCCCATCTAGAAAGGCATACATTTTTTCTTCAGTATTGCCCTTGTATAAAACCCAACCCAGAGCTATGGCAGGAACAATGGCTACCAGTGGAGATAACTGATAAAAAGCATTTGACACGCCAAGAATAGTAAAATATATACCACTTCCTACAAAAAGAAAGAGGAACAGTAAAATAGGCAAAAAATTTGTAAGATAAAACATACCTCAGCTCTGATAAATGCAAATCAACTATGATATAATTTATATTATTATAAACCACAGTTAGCATCTTGACCAATGTTTTTCTAGAAAGCAATCTACCAGAAAAGGTTTCCATGAAAAGGACTATTATAATATGATTGTTATCATCTACTTGAATTAAACTGGGAGATAGAATAAGTAAAAAATATGAATGACATAACAACAAAGCAAGTCATATCCTTATGGGATGCGCAAGTTGGTGGGTTTTTGCCAGATAGAAAGGAAGGTGAAGAAATTGAGTGTTCAAATGAATCATCAGCTACCTAAAACTTTATATTCTTTCATCTGGCATTTTTTGAAACCATACAAATTATCGGTCTCGATTTTTGTTTCCCTTGCAATCTTTGCGGGATTTTGGGGACCGTTGAACAGCATACTGATTAAGAACATCATCAACCTTCTACCACATGTGCAGAATGGAGATATTTCAATTTTAATATTACCATCAAGCCTGATTGTCGTGAATTTTATCGTATTTGATAATTTCACTTGGAGAGGAATTGGTTATATACGCTGTAGATTTATTCCTGTTGTTATTAATAGTGTCATTGGAAAAGTGATGGATCATGTACTCGGAAAATCTAATAAATTTTATCAGGATAATTTATCAGGAAAAATTTCAAGACAAATTACTAATCTAGCAGATGGAATTGAAATTCTGATAAGCAGAGTTGCACCGAATTTCTTAAGAGGAGCTTCATTGTTGTTGGCTGCTTTTATAGCTGCTTACTCTGTAAATTCTATATTTTATTTCATATTGGTTGTCTGGTTCATATTCTTTGCAAGTGCAAGCATTATGATGTCACGAAAGCTTATTTCGCTGTCTGATGTTCAAGCTAAAGAAGAATCGATAGTGATAGGTGAGCTGGTTGATTCTCTATCTAATCAAAGTAATGTCAGAAATTTTTCTAGAAAGTCTTATGAAAATTCAAGAATGATTCCATTTTTGTGTAATCAGCAAAAAGCGTATACAGCAACCCATTTTTACTCATTTATCATGCACTCCATACAAGGAGGATTAATAGCCATTATGATGGCTTCTTCTGCTTGTTTTCTAATTTATCTTTACAGCAAAAACTTAGTGGCTATAGGTGATTTTGCTTTAATATTAGGTTTATCGATGGAAACAGGACATATGATGTGGTTCACCATGTCAGAGGTCGATGAATTCAATAAAGCAGTCGGTAGATGTAAGCAAAGTTTAATTTCATTAATGATACATTGCGAAATTCAGGATAAACTTGATGCAGTTTCTCTCAAATGTAATAGTGGGCAAATCACTTTTAATAATGTCAAATTCCATTACGATGGTACCGAACCTCTTTTCCAGAATAAATCAATCGCTATCAAAGCTGGACAGAAGGTAGGACTTGTTGGCTATTCAGGTGGTGGTAAATCTACTTTTGTGAACCTGATATTAAGGCTTTACGATGTAACTGATGGTGCAATTCTCATAGATGATCAAGATATTTGTAATGTTACGCAGGATTCTTTGCGTGCAAAAATCGCAATGATCCCACAAGATCCATCGCTTTTTCATAGGACTTTGATGGAGAATATTCGCTATGGAAAAACAAATGCTAGCGATGATGAAGTAATTGAAGCGGCAAAAAAAGCACATGTTCATGAGTTTATTTCAAAATTACCCCAAGGTTATGATTCACTCGTTGGTGAAAGAGGTGTGAAACTTTCTGGTGGACAAAGGCAACGTATCGCAATTGCCAGAGCTATCTTAAAAAATGCTCCTATATTAATTCTGGATGAAGCAACTTCACAGCTTGATTCTGTGACTGAAAGTAATATTCAAGAATCTCTATGGGAGTTGATGCAAGATAAAACTACAATAGTAATAGCCCACCGCCTATCTACGCTTTTGCATATGGATCGCATTTTAGTGTTTGATCAAGGTAAGATTTTAGAAGATGGCACGCATCAGGAACTTCTTGATAAAAACGGAATGTATAAGACCCTATGGAATGCGCAAGTTGGTGGGTTTTTGCCGGATAAAAAAGAAGTGGAGATTGTATAATATTTTCTTAATCTAATGCTTCAATGTTTCCGACATAGGAAAAGTATCATCTTTATTTTCTATAGAGGAAGGCACACTATTTTGATTATCATCACCATCAATTGGAGTAGTAGGGTGCATTAAAGCAACTTTCATAACTTCATCAATATTCTTAGCAAAAACTACGTTGATCCCCTCTTTGATGCTTGCCGGAATCTCTTGCATATCTTTCTCATTTTCACTTGGTATAATCACAGTTTTGATTGATCCTCTGAGCGCTGCAAGCAATTTTTCTCTTAAGCCCCCAATAGCTAAAACTCTACCACGCAATGTCACTTCGCCTGTCATAGCAACATTTTTGTTAACTGGTATATTCGTCATAAGAGAAACAATAGACGTACATACCGCGCCGCCAGCAGAAGGGCCATCTTTTGGTACAGCACCCTCAGGTACATGCAAATGTATATCATTATTTTGGAATTTTTCGGGCTTTATACCAAAAAATAAACAATTCGATCGAATATAACTATACGCAGCTTTTATAGATTCTTGCATAACCTCTCCAAGCTTTCCTGTGTATTTTATTTCTCCCTTGCCCGGAATTAGGACTGATTCTATCATCAAAATATCACCACCTGTTTCAGTATAGGCGAGCCCAGTTACTATTCCTACTAAACTCTCATTTTCCGCAATGCCAAAGGTATATTTACGTACCCCTAAATAATCTTGTAAATTGTCAACCCCTACGGATATTTTCTTATTTTTATCAGTCAATATTTCTTTAACTGCCTTTCTCATGAGCTTTGCAAGCTCCCTTTCCATACTCCGCACACCACTTTCACGTGTATATAAACGTATCAACTCGTATAACGCCTCATTAGTTATGTCCCATTCCTTCTGATACAAACCATGCTCCTTCTTTAACTTCGGAATAAGGTGGTGTGTAGCAATACTGATTTTTTCATCTTCAGTATAACCAGACAATTGTATAATTTCCATCCTATCACGCAAAGGATGTGGTAAATTTAAGCTGTTTGCCGTAGCTACAAACATTACACTTGAAAGATCAAACTCAACTTCCAAGTAATGATCCGTAAAGTGTTTATTGTGCTCAGTATCTAAAACCTCAAGTAATGCAGATGCAGGATCGCCACGCGAATCAGAACCCATCTTATCTATTTCATCAAGCAGAAAAAGCGGGTTGCATGAATTAGCTTTTTTCATGTGTTGAATGATTTTACCAGGCATTGAGCCAATATAAGTTTTCCTATGCCCTCGTATCTCAGACTCATCACGCACACCACCAAGAGCTATGCGAACAAAATCTCTTCCTACTGCTCTTGCCATAGACTTAGCTAAAGAAGTTTTACCAACACCTGGCGGTCCAACTAAGCAAAGTATAGGACCTTTTATCTCTTTTACTCTTTTTAATACCGCTAAAAATTCTATTATTCTATCTTTTACTTTCTCTATGCCATAATGATTTTCATCTAAGATTTTCTTAGCTGCATTTAAGTTAATTTTTGCATCTTTGTACTTTCCCCATGGCAACTCAAGCAACCAATGCAAGTAACTAGATATAACTGTAGCTTCAGGAGAAATGGGATTCATTTTCTTGTATCTCTTCAAATCAGTTATAGCTTTCTCTCTTGCTTCCTGAGAAAGCTTTGTTTCATTTATCTTTTTTTCAAATTCATTGAGTATATTCCCTTCATCACCATTCTCAAATTCGCCTAATTCTTTCTGTATAGCTTTCAATTGCTCGTTAAGGTAGTAAACTTTCTGAGTGCTTTCAACTTGCGATTTAATTGTCTTATATAAACGGTTTTGTGCGTTCAAAATACTCATTTCTCTCTCAATAAAAGCAAAAGCTTTTTTTAAACGCTCTTCTGGGTCATAAGCCTCAAGTATACTTTGTTTATCTGATACTTTTATATTTAAATGTGAAGCTACCGTGTCTACAAGTTGATCAACTTCTTTGATTTGATCAATGGAGTTAATGGCAACCTCGGGTTGATTTTTCTTGTTTAGCTTACACCAGCTATCGAACGCGTCTACAACAGACCGCCTTAAAGCTTCTAAATCAATATTGTCTTCATCTTCTTTATAATAATTGTCTAACTCTACCCTGGCTTGTAATAAAGTATGAGAGCTAATATATTCTACAACTCTTCCCCTTCTTATCCCCCGGATTATAACTTTTACTGCATTGTCAGGTAATTTTATTAACGGTTGTACAATGCTTGCTAACACACCTACTTCATAAAGATCTTCAGGCTCTGGATTATCAACAGAGCCATCTTTCTGTGCTACAAGAAAAATCTCATTTTGGTGATTACTACTACTTATTGCATACTCTAGTGCATTAACAGATTTTTCTCTGCCTATGAATAAAGGCACCATTATATTTGGAAAAATTACTACATCTCTTAAAGGTAATACTGGCAATGCAGTAAAACTAGAGCTTACAGCACGTTCAATGTTCATAATATATGCCTCAAATTAATCATTAACCGTTATAACATTGCCATTGTTATTATGATTAACCGTTGCTTTTCCTAATTCTACCATTTTCTTAGTGATTACTATAGTGCTACCTTCAAAGCCTCCGTTTCCAGATGTATACATAATGTCAAGCAAAAGTGACTCCAAGATAGCACGTAACATTCTTGCACCTGTTTTGTAGCTTATAGCCTTTTTAGCAATAGCTGATATTGCTTCATCTGAAAACTCAAGGTTTACTTTGCTAAACGCAAGCAATGCTTTGTACTGTTTTATTAGTGCATTCCTTGGCTCTGTCAACACATGTATTAAATCTTCATGATCCAGCTCATCTAAAACAGCAGTTATTGGAACCCGCCCTACAAATTCGGGTATTAAACCGAATTTGATTAAATCTTCAGGTTGAACATCATGTAAAGCATTCTTTTTCTTTTGCTCTTTAGACTGACTTATATCTGCTCCAAAGCCAACTGACGTTCCCTTTTTTCTCGCTTCAATAATTTTATCGAGGCCTTCAAAAGCTCCTCCACAAATAAACAGTATGTTACTAGTATCCACTTGTATAAACTCTTGTTGTGGGTGTTTTCGCCCTCCTTGTGGCGGAACATAAGCAACTGTACCCTCCATAATCTTAAGCAGAGCTTGCTGGACCCCTTCACCTGAAACGTCACGGGTTATTGAAGTGCTTTCAGATTTTCTTGTAATCTTGTCTATTTCATCTATAAACACTATACCACGCTGTGCTTTTACAACGTCATAATTTGCAGCTTGTAATAAACGCGACAACACGCTTTCTACATCATCACCCACATAACCTGCCTCAGTTAAAGTTGTCGCATCAGCCATAGCAAATGGCACATCTGAAACTTTAGCAAGTGTTTTGGCTAGCAAAGTCTTACCAGAACCAGTGGGACCAATAAGCATTATATTTGACTTCTCGATTTCAATATCACTTATAGCATGAAATTGTACCATGGATTGACAATGGTTATACATAGCTACAGATAAAACGTGTTGCGCGTGTTCTTGACCTACAACATGCTTGCTGAGAAAGTTTTTTATATCCTCAGGTTTCTTTAGTAATAGCTTCATATCAGATATACGATCTGAATTAAAAGATCTATCTTTCTTTTGACTTATTGCTTTATGGGATAATTCTATGCACTCATTACAAATAAACACCTTTAAACCATCCGAAGAGTTAGTAATCAATTTATCTACTTCATCTTGCGCCTTGTTGCAAAAAGAACAGTAGTGTAAATCATTATTGTTATCCATTAACCCACCTTTTGTTTAACTTTAATATTTTCAATTTCAATATCTGTACGCTCAGCTATCACCCTGTCAATTAAGCCAATTTTCCTTGCTTCTTCAGGATCCATGAATTTATCTCTTTCCATCATTCCTTCAATTTTCTTCAGTGAATTTCCAGTATGTTTTTCATAAATTTGATTTAGTTTTTTCTTAACCCGCAAAATTTCATTAGCATGTATTTCTATATCAGTTGCTTGACCATGATAACCACCAGATGGCTGATGTATCATAATTCTTGAATGAGGTAGAGAGTAGCGCTTACCTTTTGTACCAGCTGCAAGCAATAAAGAACCCATAGACGCAGCTTGACCTATACATAAAGTTGAAACGTCTGGGTTTATATATTGCATTGTATCGTAGATCGACAAACCAGCAGTTACAACACCACCTGGTGAGTTGATGTACATACAAATGTCTTTATCGGGATTTTCCGATTCTAAAAATAAAAGCTGTGCTACTATTACACTGGCCATGTTGTCCTCAATAGGACCTGTTACAAAAATTATTCTTTCTTTCACTAGTCTTGAATATATGTCATAAGCGCGCTCACCGCGACTAGTTTGTTCAACTACAATTGGTATAAGAGTCATACCTTTTCCTACTAAATATTATCAAATAATTCCTTTAATTCTTTCACAGAAATAATCTGCTCTTCTTTACTAACTTTTTCTATTATATAATCTGTCACTTTATACTCAAGCGCTTGCCCTCTAACTAATTCTTGAAATTGTTTATTTGATTCAAAATGCTTAAGTACTCTGTCAAATTGCACATCTTTACTGACATATTGATTTACAATAACACTCAAAACATCATTTTGAGTTAATGATATTTTATGTTCTGCACTAAATTTCATAAATAACATAGCAAGCTTTACACGTTTTTCAGCTTCTTTACGAGAATCATTTTGAGCACCCAATTCTCCTTCCATTCTTTGTTGCTCTTGTTTTACTATGTCTGTGGGTAAATCAAAACTATAGTTAGCATCCAAATAATCAAACAGCTCCTTTTTAATTAAGAGATTTCTCATTTCGGTGCACTGATCACCAATCATTTTTTTTGCATGATTTATTAGCAAAGAATAATCTTTAAACCCAATACTCTTAGCTATTTCATCATCATTTTCAAAATCTTTGGCAATTTGAATCTCATTAACTCGCACAGAAAAATCAGCTTCCTGTCCTGCAAGGGAAATGGCTTGGTAATTTTCAGGAAATTTCAACTTAAAGTTCTTTGTTTCTCCCTTTTTCATACCAGTTAATTGATCTTCAAAACCATTAATAAATGTGCCAGACCCTAAATTAACGGCAAAATTTTTGCTACTTCCACCTTGAAAGAGCTTATTCCTAATCCGCCCTTCAAAATCAATTATCAATTTATCCCCATCTTTCGCTTGATAAGAAGCATCATCAACAGAGGCAAAATTGGGGAACTTTGTTTTGATAGAATCAATAAATTCTTTTATATCTTCCTCTTCAATCTTTGCTTCAATTTTCTTTAAGTTTATTTTGTCAAGATCTATCATCGGTACTTCAGGCATCGACTCAAAAGATAGCTTGTATACAAAATTGCCCTCCTCATTTTCTTTGCCCAGATCTGGTAATGATATAACATCAACCTTAGGATAAATGTGAGACTTGACTTCAATTTTTTTCATCAAATCACTTGAGCAATAATCAATTGTATTATTTATCACATATTCCAAAGCCTCGTTTTTATAATTTGCAACAACAAGGTCATAGGGCATCTTTCCAGCCCTAAATCCAGGTGATTTTGCATTTTCTGCTATCTCTTGCAACCTGGAATTTACCTTTTGTTTTATATAATCACTACCAACTGTGATTTCATACTCATACTTTAGTTTATCTATACTAAGCTCTTTGTAGGTATATACGCTACTTACTTCGACTGTATTTTGAGGTATATTATTAGACATCATAATTCATTTATTAACATTTTAATTCATATCTTAATAGAGTCATTTTACCAGAATTTAAGTTAAACACAATCCTTAAGAACAGGTTTTTACACAAACAAAAGTGTATTTAGTGATTATAAATTTTCCCTTAAAACCTAAGTTACATGACTTTAAAGTGCGGATAGAGGGACTTGAACCCCCACGAGCAAGCTCACCAGGACCTAAACCTGGCACGTCTACCAATTCCGCCATATCCGCAAGAAATTTTCAGTACCCTATTATAGGTATTCCATTAAAAATATTCAAGGTTTAAAGTCTTACTTAATTTATGGTATTTACACAATCAAAAAAGCTTATTAACATTTCTTAATGAAAGCTCTAAACCCTGAAAATCAATAATGAGATTAATAACAAGCTTCTTACTCGCAATTTTTTTGATTACACAAAGTGGTTGCACAACCCTTATAATAGGTGGTGTGGTGGCTACAGCGACAGCAACAGCAATAACAATGCAGGACAAATCCTTGGGAAATATCATTGATGATACGACTATGGTCATCAGAATTAATAAGGGGCTCTTAAAACATGGGCTATTTTCATCCATAAAGGTTAAAGTAAGTGAAGGAAGAGTATTGCTCATTGGAAGTGTTGACACTCCTGAAAAACAACTTACAGCAGAAAAAATAGCTTGGCAGCAAAAAGAAATTAAAGAAGTGATAAATGAAATAAGAGTAATACCAATTCAAATGGCTTCCATGCTAGACACCACTGTAGATGGCATGATAACAGCGGAAATAAGAACAAGACTCCTGGGAAAAAGAAATATTAAGTCAATTAATTATAGCGTTAATACGGTTGATAGAGTTGTTTATTTGATGGGTATAGCCCAAAATAAAGCGGAATTAAAAGCTGTAATAGCAATTGCAAGAAAAGTAAAGGGAGTAAAACAAGTTGTAAGTTATGTACGATATAGGTACAGTAAGTTACGCCATTAGGCAAAAATCGCTTTCAAATTATAACATTTGTACAATTGTGACAATAGGTAGAGAACATAAATGAAAGTTGCCTTTCAGATGGATGAAAATATAAATTTTGAAACTGACACTACATTCGTGCTAATAAAGGAAGCACAAAGGAGGAAGCACGAAGTTTTTGTCTATGCTCCTAACAATTTAGCACTAAAGCTAAACCATCCAATTGCTCTGGCTCAGAAAGTCAGCGTTGATGATTTTAGTTTTATCTCTAAAGAGGATGTAGCAATCAACTTGAATGAAATGGACATCATATTTATCAGACAGGATCCACCCTTTGATATGCGTTATATTACAACAACATATATCTTAGAAAAAACCAGCGCATTGGTAATTAACAATCCAACAGAAATAAGAAATTGTCCTGAAAAATTGATAACTTCATTATTTCCAGAGCTAATTCCGCCAACTTTGATTACTGAAAATATATCAATGATTAGAGATTTCTACTACAACTATCAAGATATTATTCTGAAGCCATTGTATAGTTATGGAGGAAACGATGTGATAAGAATACAAGATGAGAATAGTATTCAAGTAGTAGTGGATCTCATGATAGCAAAATACGAATGCCCTGTGATTGCACAATCATTTTGTAAAAACATAGATAAAGATAAAAGAATATTGCTACTTTATGGCCAACCAATTGGTGTAATGAAACGAATTCCAAAAATCAGTGGAGAGATCAGAACAAACATGCGACTTGGAGCAAGTTTTGAGCCCGCTCAAATGAACGATAGAAACAATGAAATATGTAACAAAATTGGTCCTGAATTAAAGAAAAGAGGGCTAATATTTGTTGGTATTGATATTATAGATGACTTCCTGCTCGAAATTAACACAACTTCACCCACGGGAGTAGTTTATATCAATAAATTGTATAATATATCGCTAGAAAAGGATCTTTGGGACGTGTTTGAAGAAAAAGCAAGCAGCCATCAACTAAACCTGTGAACAATCACCTTAACAAACTCAGTAGTCCCATTCTTTATCCCTGTTTTTTCTGTACTATTGGTCATATCACGCAATTTTTGAGAATTATTTAATAGATCAAATAGTACCTCTGTTAGATTTTTTTTTGCTTCACTATTCTGCTTAACTATTATAGCTGCTCTCGAGTCTTCAATATATTTTGCGTTATAAAATTGGTGATTATCTTTTGAGTAAGGGTAAGGAATATATATAGCAGAACGCCTAGCAAGAGTGATCTCTGCTATTGAAGTTGCTCCTGCTCTGCTAATTACCAAGTGAGCATTGGCCAGTCTATTCTCCATATCATCAAAAAATTCACTCAATTCACAATCGATCTTTTCACTTTTGTATAGACTTTTGACCTTGTTTACATTTTTCTTCGTACATTGCTGCGTCACTCTAATTTTCTTTTTCATTTTAATAGGTAAATCACAAATTACGCTGCTTACTACATCATCAAAAAAATTTGCACCTTGGCTGCCTGCTATGACCAATATATTTAGGATTTTCTCAGTGCTAGAATGGCTCTGTGCTTTTATATCAACAAAATTTCCTGTAAAAATACATTTATTGCCCTCTGCATATTTAGTCTCCGGAAAGCTGGTTGCAATTAATTTTGCACTCTTGAAAAAGAATCTATTTACTCTCCCTAAAACTGTGTTTTGTTCATGTAAAATTATAGGTATAGAAAGAACTCTTGCTGCAAGAAGAGTTGGAAAAGAAGCATAGCTACCAAAACCAATGACCGATTTTGGTTTTAATTTTCTTACTTGATACAGTGCTAACATAGAGCTGTATATCAAGAAAAGGAAAAACTTAAATTTGTTGCTGCTTGGTCTACGTAATGGTAAGGTGTAGCTTTCTATGTCGGTATTTTTATTTGTTTTTTTATCAGTGAATAATATGCAATTGTATCCTTGTGTCTTTAGTGCTTTTGCTAAAGCTATGGCCGGAAAGATATGCCCACCTGTGCCACCTGTTGCTAAAATAATATCCATCTGTAAATAATAAATCCTAGATTGTTAACTGTTATTTAACAATTTGCACGTAGAATTTTATTAAGCGTTATGATAGTTGAGTTAAAAATGCCTAAAAGTAATAGTAAAAAAGAACCTAATGAGAAAAATAAACCTCAAGAACAAAGAGAAGGCAGAAGCGGAGGTTTTTTAGAACTGCTAAAAAATATAATAAAAATTCTTTTCAATTCGGTCGTTGACCTACCTGAGCACGAGCAGCATAATAAAATGAAAAGCACTAATCTACAACAAGGTTTGGATACTAAAGGAAAAGGCCCAGAAGATCTTCATCCAAAGGCAAAGCTTGAAGTTAAAGAAGCAGCTAAGGGATTGAAAGAAGAGTTACAGAATTCTGATGCTGGTGGTAATCAATCTATTGAAACTAAAGTGCCTAATCAAACTACTACTCAAGACATTGACAACTCTAAAACGATGGAACGTTAGTTCAACTATTTAACATCTGCAGCAAGCACTGATTCATGTATCATCTCTGAAATGGTTGGATGAGGAAAAATCGTAGATTTTATGTCGAAGTCTGTTCCTTCTAGTTGCTTTACAAGAGCAAAATTGCTAATTAACTCCGTTACTTCTGCACCTATCATGTGGCTACCCAGAATTTCTCCGGTTTTTTTATCTATAATCGTTTTCACTAACCCTTCAGTTTCACTGAGTGCAACAGACTTACCATTAAAATTAGAGTGAAATTTTCCTATTTTTATATCATACCCACCTTTTATTGCCTGTTCCTCAGTAAGGCCGATGCTCGCTATTTGTGGATGAGAATAAGTGCAATTTGGTATGCATTCTTTTTTTAACGCATGAGCATTTTTACCAGCAATCTTTTCAATGCAGATCACGGCTTCATGGCTCGCTTTATGTGCTAAACATGGTGGGCCAGCTACATCACCTATTGCATACACATTTGATTCACTAGTTTCATACCATTCATTCGTTTCAATAAAGCCAGAAGGGCTTAATTTAATTTTTGTATTTTCTAAACCTATATTTTCAATATTTGCTTGAATTCCAACCGCAACAATCACCCTCTCAAATTCTTTGCTCTCACCACTACTTAGTAGCACTTGAGCAGAGTCTTTACTTTTAGTAAGAGCTTTTACGCTACTGCTTGTATATATTTCTATCCCCTGTTTTGTGAATATTTCTTGTGCTAAATCTGAAATGTCCTTATCCTCCAGCGGCAAAATAGTGCTCTTTATCTCTATGATTGTTACATCAACACCCAAAGTACTATAAAAACTTGCAAATTCTATTCCAATTGCACCAGACCCTATAATTAGTAGCGATTTTGGTAATCTCTCTGGAGTCATAGCGTGCTGCGCATTCCATATTAAATCTCCATCTGCCTCTATTCCAGGCAGATTCCGTGCCCTCACGCCTGTTGCTAAAATGATATGCTTGGAAACAATTTCTTGTTCTTCCTTATCGCCAGCAACTTTTATAGTACCATTGCCTGCAAGTTTACCAAAGCCCTGATGAACTTTGATGTTATTCTTCTTCATCAAATAAGCAACACCGCTTGACAATTTATCAACAACGTTTCTTGAATATTTCACTATTGATTGTATATCAAAATTCGCTCCCTTTACTTCTATACCAAACTCTTTTGATCTTTTTATTAGCCTATAAACCTCAGATGCTCTAAGCAGTGATTTTGTTGGTATACATCCCCAATTTAAGCATATACCGCCTAAATTTTTTTCTTTTTCTACAATTGCAGTTTTAAACCCAAGCTGTGCCGCCCTAATTGCCGCTATATAACCACCAGGACCGCTACCTATAACCGTAATATCATACTCATTCATCAGTTTTCTTCGTATTCAAAAAGATTATATATAACAGATGGAACCCGTATGATCAATATTCAGGTAGCTGACAACATAGAAACGAAAAACTTACTTGACAAACTCCGCCAGCCCCCGTATCATGAAACTGAAGCTATTGTATTTGCTTTCGCCAATCTGCAGATTAAAAGGTAAGGATTACTTAATGTATCGGCGTCTTATGTTCAATTTTTTGCAGTATATAGATACTGTATGTCTTTACAAAACTTCATCTACATCTAGATTTTTATCTAAATAAGCTGAACGCGCTTATAAAGCGTTACAAGACATCAAAAAATGCCAATACTCGACAGAGATAGTAAAAGACTAGCTAACTCGGGGATTCTTTGTCTTTTTTTCTGCTTGGTAAATTTCTTAAACATTTGCAGCGTAGGTTAGTTGCAATTAAAAGCAGCTGAATTTCGCTTGTCAAGCGTTTAAAACATAAAAAACGCCAATATTTTAAAGCGGATAATAACCCCAGGGCTTCTTTTGCCTTTTTTTTCACTTGGTAAATTTCTTAACGTTTGTAGCTAAACAACAACCGTCATCCCGCTACTTGTTAGCGGGATCTCTTGTTAGCGGCTGAGATACCGCGAATGAATCGCGGTATGACGTAGGACTGCTGTTATCCCAGTGCCCAGACACTGGGATCCAGTTTTCTTTACAAATTCACCAAAAATGTTTCATTCTATAACGCAAAACCCATACTCACCAAACCCAATGCATTACTTGCAATTAAGTTTTCTGGATCCCAGTGTCTGGGCACTGGGATGACATCATAGGGGCACTGGGATGACACCCTGACAATCGTCATCCCGCTGCTTGTTAGCGGGATCTCTTGTTAGCGGCTGAGATACCGCGAATGAATCGCGGTATGACGTAGGACTGCTGTCATCCCAGTGCCCAGACACTGGGATCTAGCCTTTATTATTTGGTTGAAATTAAGTCTTCTGGATCCCAGTGTTAGCTACTTTCATGACATCATCATAAAGTAAAATGAGATCCCAGTGTCACGCACTGGGATGACATTATAGGGGCACTGGGATGACAAGAAGAGGGCACTGGGATGACAGGAGAGGGAGGCTACTTGGATGACACCCTGACAATCGTCATCCCGCTGCTTGTTAGCGCTTACTATTACCCACAAATAAAAACATAGTATTGTATTTACTCAAATAATTTAATTTTATTAACCTGAAAGCTTATTAGATTAAAATTATTAAACTAAGAGTTATAATTTTAGCAACTAAAAGCTGTAAATTGCACCATATAAACAGTTATTTCAAGCAAAAGTTATGCCATTAAGAGCTATGCAACAAACATTTATATTTGTGGGTAATAGTAAGATCTAAATCCGATAGAGCATTGTTGGCACACCATCAAAAGTCGCCTCAGACCTCTAATGCATCAATGTACAGACTTACACCTTTTAGTTGGTAATACCATTTTAGACGTTTATCATTCGTTTTAGAAAATACTATAGTAGCGGAATGACGAATTTTTGTTTTTCAAATTGTCGTAAGTCAGTTTAGCTATATAAAACATAGTATAAAAAGAGCTATTTCAGCAAAGTTTCAAACAAATAAAGTTCATTAGCCTCACAATTGGCACTTTATGGGATATACTTGATACATAAATTTAAAACACAAGTTAACGAATTATTATGATTTTTACCAAGATAATAATATAGTAAGATTTGGTAGTGAAGTATCAAAATGGAAAAATACACCAACGCATGGTTTAATAAGAAAGATAATCATGATTGTGCAAACGATGGTACTTGCGGGCAATCTATAACGGATTTTAGGATTGGTAATACAGACATTTCTTTTTTTGATAGTAACAAAAACTTAATTGCCAAAGTACCTAAACTACCAAAGTATTCTAGGGATAAATATGGGCATCAATTGTATAAGGAAGCTGAGTCAAAGCAGTTCAATTATTTTTCCACAAATATACATGATGTTTTGTCTAACAGCTTTACCGTTAAATACGGGTATATAAATTGTACTATAAAATACGACAACTTATCTGAGCAAGAACAAAACCAAATAGAAACAGACATTAAAACTGCCTATGAGGCATTTAAAGAAAAGTTTTGCTTCAAAGATAGTAGCATAATTAAAGATATAACGGTTTACATTTTTAATAATAGAAGCGATTATACAAAGTATAACAATCTTCTCGGCATAGATGAAGATGGTGGTCCAGGATATATTACACGAGGAGTAACAGATTGTCAGAATATTCTGACATATAAGCAAAGTGCCATGGATTTTGTTCTAGGTCATGAGCTAGGCCACATATTTCAATTGCGTTTTTCACCATCGGCAACAGTCAAAGATTTGAGTACTCAGGATACTGAACTCATAGCAAATGTTGTTGGACGAGAAGTAGAAGAAAAAAATTATAAAGCTATTTGCAAGCAGATGGGTGTAGATGAATATAAATACGATGGATGGAGTTTTATTTTTAAATACATAGGTACAACTGGTAGTGTATACCGCCTAAACCTTTCAGAAGAAGAGAAATTTCAAATTATACAACGTGTCAAGAGTTCTGGACTAGATGAATATGAAGACCATGGATGGATGTTTAAATTTAAATATAAAGATACAACTGGTAGTATATACCTCAAGGACCTTTCAGAAGCAGAGAAATTTCAAATTATACAACGTGTCAAGAATTCTGGACTAGATGAATATGAAGATCGTGAATCAATGTTTAGTTTTAAATACAAAGGCACCACTTATAGAGCAGAACACAGAGATTATCTTTCAGCAGAAGAAGAAAAACTTCAATTTATCAAAGACATTAAGAACTCTCATGAATCGCTCGTTAGTGAATGTGATGGATTGGGGAATGAGAATACAACTTTAGTGATTTACGTTGATGAAAATAAGGAGATAAGTCAAATGTATTTTCATAATCTAGACAAGAATATATTCAAATGGTTAGATAAGACACTTATAAGCAGAAGTAAACCTGAAGAAGATGTGGATGACACAGCAGGAAAAGAGCCTGAACCAGAATCAGCCGAAGAGGATACTCAGCAACCCAGTAATTTCTTATCCAATATTTTTTCAACAATTAAATCCATTATTGATTCTATCTCATCACTCTTTTCATGGTTATTTGGGTCGAAAGAGAAAGAGTCTAATCAACAATCTGATGATAATCCTTCTTTGTTTAAGCTCGATGCTAATGAGTTAGATCACGAAGTTAAGCCTGATGCCAATGAGTTAGGTCACGATGTTAGAGATCACTTATCAGACAATTATAACCATTACAACTCATCTGATGGGCTAATGTAATATAGCTAATTTACAGTATCTGTTCAGATGCATGGCTAATGTACAAATATTGAAACAAAAATTCCAGTGCCCCTGTGATGTCATTCCAGTGCTTGACACTGGAATCCAGCTTTTAATCGAAAATGTTGTATAGTACACAATCAAATTTTCTGGATCCCAGTGGGCTTTATTGCATCGCTCAAGTGAAAAGAACTGGCAGTTACTGACAAAATTCATTATAAATAGCCATTTAACTGTTGAAGAAAAAATATGCCACAAAAAATGAGAGTCAGTAACTGCCATGAATATAACAAATTTCTCCAAGAAAGAGGAAGCATTTTTTGTTATATCAATGACGCCATAGAAAATTGGTACGAGAATTGTCCAAAAATGCAGGGCGGCAACTATATTTATAGTGATAAAGTTGTGATTTTGGTGCATATAATCGTCAGTTTCTTTAGAATTGGTTTAAGACAAACAGTCGGGTTTATAAAAGGGTATTTGCAACAAATAGGAAGAGATTTGCAGCTATTCACAAGCATCAAAAGAAACTTAATATTAAGATAAATGATTGCAGAATTGATAAAAATAATATGGAAGATATCGAAATTGCTATAGACAGTACAGGAATTAGTATATACAACAACACACAGCAAGGAAAATAGCACTGACAGAAAATATCGTGGCTATGAGCAAACGAGAAAATTGCACGTAATGTTGAATATAAACAACAAAAAAGCCATAGCTGTAAAATACAGTAACGGTGTCTACTCTGATCACTATGGAGCTTGTGATTTGCTAAAAGAAGTTGATTTTCAGCATGCCATAAAAGCACTATATGCAGATAGAGCATATGACAGAGAAAAGCTCTATAAGCTGTGTAATCAATATGGTATAAAAACGAAAATTCCTCCGAAAAACAACGCAGCAGAGCATCCAAAGTTAGACTATATGGCTGAGAGAAATTCTGCAGTCAAGCTCATAAAGTCATATGATGAAGATGGTATAAAGAAGTGGAAAAAAGAGATGAGTTATGGAAAAAGATCTTATATAGAAAGTTTTTTCTCGCGACTGAAACAAACATTTGGATTTAGTTTTAGGAACAAATCTGAAATGAATCGTGAGAGGGAACTGCTACTCAAATGTTATTTGCTTAATAAATTCACTGATATTGGTATGGCTAAATTTGAGATAGTTACATGAATTTACCATAAATCACCATCTCATAAAGTGTGATGCAACAAAGCCATCCCAGTGTCAAGCACTGGGATGACACCCATTTGTTCCTATAGTTGTCTTTTCTCGTCTACCTTATTTTGCCACTCTGCTGAACAGATACAATTTACAACCACCCCCCTACCCTTTTTAGTTGTTCAGCAAATATAGAGAGGTTAAAGGGAGTGGTATTACTTAAACAACTAAATAAAAAACCAGGTAGATCATTCTGAAATTCTTGCATTTTTGTCCATAATTTTGTTAAATAACTTCCCTTTTGGTCATATCGAACCAAATTTCTTTTTCACACCACCTTTTAAGCCACTTTCGTTAGTTTTTGTCATAATGCGATCAAACACTCCCAATAACCTCTTTAATAGGTTTGGAGTTAGCGAAGAGATAAGATCAACAGATACGTTATTGTTTTTGTCATCACCACTTGCTTTATAGTCTATTGAAACGATTCCCCTACTTTTCCCACCAGTAAGAAGTTTTCCAATTATAGGAATTTTTAACAAAGATTTATTAATTGAATATGCTGGTATTACTTGTCCTGCAACCTGGAATTTATAATTTCTAATATCGAGCTTACCACCAGTGCTAATACCTAACTCCGCCCCTTCAAGCCAAGATTCTTCAATTTCAATAGTGCCATCTTTGTATGAAAAAGGTGCATTACATTTGTAAAAGTATACACCTTCATTTTTTATGGCATTTACAATGCCAGGCAATGAAGACATCGACAATAAAGTAGTAAGTAGTGGAGCATCTTTGATGTAGAAATTGCTAATGGATAACGTACCATAATGTTCTCCACTTTCTCTCTGAGGAGAGAGATAAAAAGACAATTTGCCGTTTTTAATTGATTTACTAATGCCTAAGGAACGCAAAAGCATACCTGAATTATCCGCATATATTTCGAGCCCTATTCCACTGTATTCTGCTAGTATGTTGCTGCTATCTTCCAGAAACTGCCCTGTAAATTGACTTCCTTTGCAATTACCTTTAGTACAGGTTACATTCAGCTTAGCATTTTTGATAACGATGCCTTCTTTCATAATTACATTGTCAACATTCATACTAATCTCTATATCTTTATTTAATCCATTACTGTTTTTGCCAAGCAAGCCTAAAATATCACTTAAGTTAATTTCCTCACCATAAATAGTTATGGCATTTTTCTCCTTACCTGATTCAATTTCTATACTAAAATCATTATCAGGCAATTTAAAGCTACTAGAATTTAAATATAAATTTCCATTTTCTACTCTTCCGCTGAATTTTATATCTAGGTCATTTCCTACAATGTCTAATTTATCTACTAACAATTCACCTGCTCCTTTTAACCTTGTAGAAAACAAAATTTTATTGTGATCTTCAAAGCGATTTTTCCACCCTAAGTAGCTTGAATGTGATTCAAATTCTGATAAATCTATATCACCATTAACATACCCCGTCTTATCTTGATTTATCACTGACTCTAAATTTGCACTGACATAGCCACTATCAAAATTAAATATTTGAGCGGGTAAATCTCCGGTCAAATTCCAGGCGAAACTTTCATTCCTATTGCTACTTTTCAGGTCAAATAATAGCTGTGTGTTATTCACCATACCACTACCATTTAAATCTATAAAGTCACTGCCAAAACTAAGCTTAATATCATATTTACCAAGACTTGCATTATAGACGGCCAAATTGTCAATTTCAGAATGAAAATTTGCTGAGAAGTCTACTTTTTTGTCATCAGCATTTAGATTAAAAATGCGAAAATTAAATACGGATTTTGCCATTCCACTTACTTTATCCCTTTCAACCTTCACCACATCATCCAGCTTAAATCTTATAGGCTCATATAAACCATACGCATCACTTACAGCTTGGCCATTAATGGTTAGAACTGAATTTTCCTTATTTAGAGATTTCATTTCAATATCACCACCATTAACAGTGAAATTCTGAAACTTAGCGCTATTTACAGTAATTTCAAGATCGTTATTCTTGATAATCAAATCACCCTTTAATTCCTTTACTTGCTCAAAATCTTCATCAAATTTTACGCTACCGTTTTCTATATCAGCAACAATTACAATGTCTGACAGATCGTCATCAACCAATTTGCCATTGAAACTTACAATGGTATTTAAAACATCCCCATCAATATTATCACAATACCAGCTTTTAAATTTACTATTCACTACACCATCTGGTACATAAGTACATAAATCTTTTGCAGCAAACTTACTAATATTAATTCTAAGCAAAGCATGACTTGTACTAAAGTTCATTTTGCCTATTAAAGAGAGATACGTGCCATTTAACTTAAAATGAAAGTTTTTTACACTAATAATTCCATCACTATATGTTAAATTTATATTTACATTAGTTAAGGCCAAATTTTTGTTCAAATAATTTTCTGTATTCAATACGTATATATTTCCATCTACAATTTCATCCTTTTTATTAATTTTCACTGAGAAGCTTCCTTTGAATCCTATATTTTTGTCCAAATTGTAGCTTTTAACTAATGTAGAAAACTCGCTTAATAGTCCCAATTTTAGATCATAAAATGTCCCGTACACATTTAGCAAATTGTTGCGATTTTTTATCGTAATTGATAAATCATCCAAAAATCCCTTTTCATCTTTTGTATTCACATGAATATCTAAAACATTAAAATCTTCCCCCTTCCCTATATATAATCTATCAATAAAAAATTCATCTTCTGTGCTTTTATCAATAGCGATGTTAGTAAATTCAATTTTTGAATCCGCATTTAAGTCAAAAAAAAATTCCCTTATTGTTTTTACTGAGTTTTGCAGATTAAAATTTACTGTTTTAAAGTCAGCTTCTTTCTGATTGATACATACATGCACATTATCAGCCGAAACCTGAGAGAGATTTGTGCTAGCTTTAAATAAGGAACTTAACTTAAAATGTACAAAAAGCTCAGGAACTTTTATAGTAAAATTAGGGTTTGCTATTGCCAAATCTGTAATGACTAAATACGGATCTTTGCCATCTTTCTGCCAAACAACTGAGGTATTCTCCATATTAACGCTTGAGCCAACAAATATTTTTGATATTTTATGTTTAACATAAAAATTAATATAATTAATATTGATTTCTAAAGGCTTTAAAAAAATAAAGAAGCACAATATGAACAATAAAGCTACGGAAAATAATACAGTAATTTTTTTAAGCATCGATTATTGCTTTTCTCGCTAAACTATCAGCCTCCTCATTATACTTATCGCCACTGTGTGCTTTAACCCACTTCCAATCAATTTCGTGTTGTGAAGCAACGTTGTCTAGCTCTTTCCACAATTCCATATTTTTTACTGATTTTTTATTACTTGTTTTCCAGCCATTCATTTTCCACTTATTTATCCACTCTGTTATGCCATGTTTAACATAAAGACTATCCGTATATAAATTAATATTACAAGAAAATTTCAATACTTTCAGCCCATTGATCACCGCTGTTAACTCCATTTTATTGTTTGTGGTATTTTCTTCTCTACCATAAATGTCTTTTCTATAATCTTGAAATAATATGATAGCTGCCCATCCTCCCGCTCCAGGATTACCAGAACACGCCCCATCCGTATATATTGCCACTTCCTTTTTGCTCATCTTTAACTGTAATGAATTAATAAAGTATATAGTTGCTTCTATGAAAGCACAATTTCTAAAGGTAGTTTAAGCTGCACCTTTAAATTTTATTATAGAAACAAAAAAAAGTGTGACAACGAGCATTACCAAAAGGAAAAGTAAAAAACAGTTTTTATGCTTCTGCCGTTCTTTCATAATTAAAATAAATCAATAGAACAAAAAATAATACTGGCGAATAGGGAAAATAGATAAGAAATTGAGTAAGAAAACATTTGTTTCTGTGAGTTGTGGTTCTTGAATCTGAGAATTGATATAGCGTACCAAATAAAGATGCAACCTGCAAAAATTGCCATGCTTAGATAAAGTAAAGCCTTTTTCAAAAATAGAGCCGGAAGCAAGCTAGTTAGCACCAGCAAAACACTATAAATTAATATATATTTTCTTGTTTTTTCCGGACCATAAACAATATTGAACATTGGAATTGATGCCTTTGCATAGTCTTCAGACTTATTTAAAGATAGGGCCCAAAAGTGTGGTGGAGTCCACATAAAAATTACTAAAAATAAAATGAAACTTTCCCAACTTACAGAATTAGTCACAGCTGCCCAGCCAATCATTGGAGGGAAAGCACCTGCTGCACCACCGATAACGATATTCTGCGGAGTACGCCTTTTTAGCCAAATTGTATATATGAAAACGTAAAATAATATGCTAACAGCAAGCAAAGCAGCAGAAATATAGTTTACTGCTATTGCCATGATAAATACTGACAATATTCCAAGAGTTATACCAAATTCAAGCGCACTTTCTGCAGAAACTCTACCTGAAGGTATAGGGCGGTTTTTTGTCCTTTCCATGAGCAGATCTATGTCTCTGTCATACCACATATTTATAGCACCTGCAGATCCTGAGCCAAGAGCAACACATATAAGAGATATTAGTGCTAGAAAAGGGTGCATACTACCTGGTGCAGTAACCATACCAGCAACTGCAGTAAATACCACAAGATACATTATCCTTGGCTTCAGCAAACGCCAAAAATCCAGTATTGTTGATTCAACATTTAGCAAAACACTTGTGTACATTCTATTTTACCACTGGTGGTTTTTCGAAAGTATGAAAAGGCGGTGGTGAAGATACCGTCCATTCCAAGGTGTCACCTCCCCAAGGATTATCTCCAGCTTTCTTGCCCCATTTAAAAAGATGTATAACTATAAACACAAAAAACATAACTGAAACAAAGGACATATACGAACCAATTGAGGATATATAATTCCAAGGGATAAACGCATCAGGATAATCAGGTATACGCCTTGGCATACCAGCTAATCCTAAGAAATGTTGAGGTAAAAAAGTGATATTGGTGCTAATAAAAGTAAGCCAAAAGTGGATTTGACCTAAGCGCTCATTATATTGTTTACCCGACATTTTACCAATCCAATAATAAAAGCCAGCAAAAGCTCCAAATAATGCAGCAAGTGACATGACATAATGGAAGTGAGCAACAACATAATAGGTGTCGTGCAGGAGCTTATCTATTCCACCATGAGAAAGAATTATTCCCGTTATGCCACCGCCAACAAACATAAAAATAAAACCTAGTGCAAATAGCATAGGGGTTTTAAACTCAATTGCTCCGCCCCACATAGTTGCAATCCAGCTAAAGACTTTTACACCAGTTATAACACCGATAAAAATTGTGGTAGTGCTAAAAAATGCAGCAGCGTCAGCACTAAGCCCAACAGTGAACATATGGTGAGCCCAAACCATAAAGCCAAATACTGCTATACCTATCATTGCATAAACCATCCCTATGTAACCAAATACAGGTCTGTGAGAAAAAGTTGATACAACCTGACTTATGATGCCAAATGCAGGAAAAATAATTACGTAAACTTCTGGATGACCAAAAAACCAAAATAGATGTTGAAATAACACAGGATCGCCACCACCGGCAGGATCAAAAAAGGAAGTACCAATATTGCGATCAGTAAGAAGCATAGTTATAGCACCGGCAAGCACTGGTAAGGCAACAATCAACATAAATGCTGTTAGCAAGACAGACCAAACAAACAGTGGCATCTTAGTTAATGACATGCCTTTTGCGCGCATGTTAAATATAGTAACTATAAAGTTGATCGCCCCAACAATTGACGACATACCAGCAACATGAAGTGCAAGTATAGCAATGTCAACTCCTGCACTTGGATGGGACATTACCTGTGATAAAGGTGGATATAAAGTCCAACCTGTACCTGGACCTTCACCAATAAACACTGAGAGAATGAGCAAAATAAAAGATGACACTAATAACCAGAAACTCAAATTATTCATACGAGGAAACGCCATATCTGGTGCACCGATCATAAGAGGCACAAACCAATTACCAAATCCTCCCATGAGGGCTGGCATTATCATAAAAAACACCATTATCAACGCATGCCCTGTAACCATTACGTTATATAATTGATAATTATTGTTAAGTATATTAATGTGCATTAGCTGAGTGCGAATAATCACCGATAATAATCCACCAATAATTCCAGCTAATATGGAAAAAATAATGTACAGTGTCCCTATATCTTTATGATTGGTGGAAAACAACCAACGCTTTACGCCCTTTGGTACGTCACTCATATCTATACTCCAAATTTAACTCACTAATTTTCTATTTTCAATCCACTTATTAAAATCTTCTTTGCTTACTGCTTCAACAACAATTGGCATAAATCCATGGCCTTGACCACACAATTCATAGCACTGCCCGTAATAAACACCAGACTTTTTGATATTAAACCACGCCTCATTCAGCCTACCTGGTATCGCATCAATTTTTACACCAAAAGCCGGCACTCCCCAGCTGTGTATCACATCTCCTGCTGTAACTTGTAAACGAACATTAGTATTAATGGGTAAAACGATGTTGTTATCAACAGAGAATAGCTTTAAATCTCCTTCGATAAAGTCTTCTTTTCCCTTAATATAACTATCAAATGACACACCTTGATATTCTGGATATTGGTAACTCCAATACCATTGATGGCCAATAACTTTCAGTGTTATATCAGCTTTCGGTATTTCTTCCTGTAGCTTCAGTAATTTAGCGTTTTCAAAGGCTAATATTCCAACAATGATAGTTGGTATAACAAACCAAATAATTTCTAAAGGAACACTATGGGTAGTTTTACTTATGTTTGTTACTTTGCTTTTACGAAAGCGAAACGCTATATAAGCAAGCAGCGCCCACACAAAAAGCATTATTGTAACCATCACAAGCATCACAAACGAATGTGACCTAACTACAGCCTCCATTACTTCAGTTGCAGGAGCAGGAAATCCAAATTGCCAGGAAGTAGGAGCAGAGGCAACAGATATATTTGAGTAAAATATTATCAATAGTGCAAATAACTTCACCATATCTTTTGTTTGTTTGCTGTAAAACTAAATGATATACTGTATAATAGTATATATAAACTTACTATGCAAATAGAGATTAGTGATGGTTAATAATTTTTTAGCATTCAACAAGTATAATAGTACAATACTAATTTGAGTAAAAAAGCATTTACATAAATCTATTGTAAGTAAAAATATTATAATATTTTAAATTAAGTATTTACTTTAAGTAAATTCTATAATAAGTTTAATAGTGTCTGTTACTGCTAATAACCCTCTAGCCTCACACCTAAAAGCAGTAACAGACACTATTAAACTTTATGACAAATTTGCTTATCTATAATTTGCAAGATCAAAATCTTACAAGTGTCTTTATTTCATTATACATTGCAGTTTGTTAATTAACTTTTAATGCCTATGGTGGCATTTACAGCTTGGACCAAAGGTTTATGTATTATAGAAAATAATTATAAAAAAACACACTATTTGTATACCATACAAACTTTTTTTATTCTGCATAGCTGAGTTACTAGATTCTGTAAACGAAATCTTTAGAGAAGCCAAATGGGCAAAGTTTCATGAAGGTCTTTGGCATCTCTTAGCATAGATCCCTTACTTAACCATCATACCGCGATTCATTCGCAGTATCTCAAAGCATAGATCCCGCTAACACGTAGCGGGATGACGATTGTCAGGCTAGCTGTCATCCCAGTGTCAAGCACTGGGATGACAAGGTATAAACCTTATCGTCATGCCGCCACAAACCGTCATACCGCGATTCATTCGCGGTATCTCTAGATCCCGCTAACAAGTAGCG
>NODE_9_length_26896_cov_173.486122
GTTATGTTAAAGAGGGAATATGCTTGAATTTACTAGTTTCCGGACAACCTCTTAATGATTTTCCAATAAGTGAAATCAAAAAAGTAGATATAACTGTTCAAAAAACTATTACTGTTACTCACGGTTCATATTCAGGAGCTGTTGATCCAATACCTGATTCTGCAATACTTGAGCTTATTCAAGCTAAACAAGGCAATGTTATTTATGAAAATAGTATAGATTACAAACTAAACGCAGGAAACGTTGATTGGTCATTACCCGGTAAAGAACCAGCTCCTGGAAGTAGTTATCAAATAACTTACCGCTGTCGCACTCATGTAAGTCCTGAAGATATAAGTGAAGAGGGATGCAAAGTAAAAGGAGCAGTTGATAACAGCTTGGTTTTGATTGATTACACCTGGAAAATGCCCCGCTTTGATTTAATTACTATCGATAGCAAAGGAGTGGTAAGGAGAATAAAAGGTATAGCTCACCCTTGGCGACCATCGATGCCAAAAGCGCCTAGTGGACAACTTTTGCTCTGCTACATTCATCAGACGTGGAAAAAAGGCGAAGGGGTAAAAATAGTGAATAATGCTATTCATGCTGTACCGATGAATGAGCTTGAAGCAATGAAAAAAAGAATAAATGATCTTTATGCTCTTGTTGCACAGGAACGTCTACGCAGTGATGCAAATTCAAGAGAACCTACCACCAAAAAAGGAGTATTTGTTGACCCATTCTTTGATGATGATATGCGTGATCAAGGAATTTCGCAGTTTGCAGCAATAGTAAATAGAGAGCTAGTTCTGCCAATAGATGTAGAAGTTGCAGATATTGAAAAAGGTGGGGAAAGATATCTTTTGCCATATGAACTTGAACCGGTACTGGAGCAGCTTTTACAGACTAAAGGAGAAAAGATCAATCCATATCAAGCTTTTGATCCAGTCCCGGCACAAATTACTCTAAATAAAAACATTGATCACTGGACGGAGGTAAAAACAAATTGGAAAAGTCCAGTAACCAGAGTATTTAATGCTAAAGAAACGACAGAGCTGCTGTCAAGTACTTCATACGAAACTGAATTTATGAGAGAAGCAGTACAGAATTTTGAAATTGAAGGTTTTGAGCCAGATGAAAAGCTTAAGGAAATAAAATTTGATGGCATTTCTATTATACCTATGGCATAGAGGAAAAAAAAGTGGAAAAAAGAGCTAACAACCAGGGAAAATTAAAGGGAAAGGTGAAAGTACCAGCAAACATTCCAGCAGGTACTAAATTAGTACAGTTTTATGGGGATAAAGGAAGCTATGGAGAGGCAACTTATACTGGTAAAAAAACTATTACCATAGAGGAAAGAAGAAGAGTGATCGCAGCAAGAAGAGTTGATCCATTAGCGCAAACATTTACTTTAAATGAGAGCAGACACATAGGAGGTCTAGAGTTATGGTTTATAAATAAAGGCAAAAAACGTGTTGTTGTGCAGATTAGAGAAACAGCAGTGGGAATGCCCTCGCAGACTGTCATTGCTGAAAGTTATATTGAGCCAAAAGATATAAAGATAGATGGCACAGCAACACGTATAACTTGGTCACCAGTGTTTTGCCATGCAGGAGAGGAGTATGCAATAGTACTGCTTACTGATGATCCTGGTACTGCAGTAAAGATAGCAGAACTTGGCAAATATGATGCAGTAAATAGCCGTTGGGTAACAAGCCAGCCATATCAAGTAGGAGTATTACTGTCATCAAGCAATGCAAGCACCTGGACTCCACATCAAAATTTAGATTTAACGTTTCGACTACTAGCTGCAAAATTTAGTGAAGTTTCTCATGTTGTTGATCTGGGCAAAGTTACTGTAAATAATGTATCAGATTTAATTGTTTTGACGAACGTCGAAAAAGTAGCATTTGATACCAATGTAGAATTTATTCTGACAGATGAAGAAGGAAAAGAAAATTTTCTATCTGATAACTTGCCGCTCGCGCTGCGTGAAAGACTATCTGGAGAGTTAACAGTAAAGGCAAATTTAAAAGGGTCAAAAGAAAAAAGTCCAGTGCTATATCCTGGGTTACAGCTAGTTATGGGTAATATAGGGGAAAAAGGAGATTATGTAACTAAGAGCATTACAGCAGGAACTAACACTAAGATAACAATTACCTATGATGCGCTAATACCTGGCACTGCAGACGTAAAAGCATATGTGCAAAAAAATGTGGATTGGCAATTAGTCAATTTAACATCAGGAAAACCAATAGGGGAAAACTGGGTGGAGAGAACTCATGTACTGACAAACTTTAATGCTAATGAGACAAGGATAAAATTGGTTTTAAGTGGAACGGTTGTTTATCGGCCAAAGGTAAAAAACTTGCGGATTGTTATAACATAAAAAAAATGCCAAATGATAAAACAAGCAGAGAGTATCCATTACCTCATCCAGAAAATATTGCAGTGGAAGATGTAGTACGTATTCGAAAAGCTATAGAGAAAATAGATGAGGATATGAGTAAGGGAGAAAATAAACATAATCAACTGAAAAGTAATTTTGAACGATTTAGATTTGAAACTTTTTTGAATTTTTGGGAATGAAAGAAGCAATATACCAAAGGATAAAGGATTTAGCAGTAAGTAGCACAGCTGATCAACTGGCATATCTTGCAAAATCGCTGGAATTGATAGCAGATAAAAAAGCTATTTCCAACGTTGTGCAGATGACTGAAGTAAAAGGAATAATTGATGCACTACAAAAAAGACTTAAGGATTTAGTAGCAAACAGTACACCAGATCAATTAGCATATCTTGCTAAAGCATTGGAATCAATAGTCGACAAAAGTGCGGTTTCTGAAATTGTGCAAATGACTGATGGTAAGTTAAAAGAACTTCTTGATAGTGCAAAAAAACACTTAAGTGACATAAACAGCAACAAAACAAACTCAATATCGTCCATAACTGCAGTAAAAACAGAGTCTGTTAATGAAATCAACAAGCTTAGGGATAATTCCTTAAACACTTTAAAAGCATCATCAGATTCGCATATATCGCTACTTGATACGAGAAAGAATGCCAATATTGCAGCAATAAATAGCATTAGTAACAGTCATAAAGATGGTCTTAAAGGTTTAGTAGAAGATTTTCGTGCTGTTAATAATGTACCATCTGGCTCATCAATTATTAGGGAAATAGAAACTCGTGATAACCAATTAAAAACATCCCTGATAAATGAGGTAAAAACTCGGGATGAACAGTTAAAAGCGTCTCTTATAAATGAAATAAGAAAGCGTAATATGGCTGAACCAGGGTCATTACCTTTCTTATTTGGTGTACTTGGAAGAAAAAATAATTATTTTGGCCACGGAACTTTTACGACAGAGCTTGGAAAGTGGAGTAGTGATATAACAAAAACTGACTATATGTTACAACTACTAGCAGGTAGCCATACGTACAATACAGATTACGTTAGTTTTTATCGGCCAAGACAACTAAGTTTTATAGAGGGAAGCAAGGGAACATTTATTTACGGAGAGTTATGCACAAAAAGCTTTTCGGGTAGTTATGATGAGATATACTATTACCCATATGCTGCACTTGGAGTAGTATTTGTAAAAAATACAACGAATGTGAACATAAATAAAACAATAGAATTTATTGGATCATCATACTCTAGTACGGAGTATGGGGGTGCAGGACTATTTGTGGGAACACCAGATAATACTAATTCTAATAAATCAAGTATTTCAAAAATAGTATGGAAAAATGTTTACCAATACACGAGTTCTGATAGCAAATTAGCTGGATCTGGTAATGTGGAGATTCCAGCAGGAAAAACAGTTGCAATATTACTTTACACATCATCTTACCTATGTTCCAGAACACAAGTCAGTCAAGGTATGCTTGCATCAAATTATGTATACAACTATGGTCAATTTATCCAGTGGGGAATATATAACATACGTAGCAATTTTCTGACTACAGGACTTGAAGTAGATGTGGAAAGGACTCTCAGGGCTTGGCAATGCCCAGGATTAGATGCCACCCACAAAATCTGGAATTAAAACGGAGAAAACCAATGCCAATTTATATTAGATTTGAACATAACAAACAAGTAGAAACAACGACGCTTAAAAGCAAACCAGCTGGAAATGATTGGTATGAAGCGCCAGAAAATTTTGAATGGCAAAAGAGTTATTGTCTAACGGAAGGAGGAGAAATTGCTCAGCGTACTAAAGAAGATATACAAAAGGAGTTACTGGATAATGCGAAGCTCTGTGCATTTGACAATATTCGTACTCATTTTAATAACTTTACTAGTAGATTCTCAGGGCACTCTCATCAAAAGGCTAAGTCGTACGAGATTCAAGCAAAAACCGCGGAGAACATTTTAACAACACAAGAATCTATAGATGAGAAGGATGCAGCAATTATAGAGCCACTGGCAAGAGTGAGAGGGATTTCAGTAGTGGAGATGGCAAAAATAATAGAAGAGAAGGCAGAAAAAGCAGTAAAAGCAATAATTAAATGTGAAGAGCTTGAAGATTTAGCCAAGAGAAAGATTGAAGAAGCCAAAAGTGAAGAAGAGCTAGAGGACTTACTAAACAATTTTAAACAAAAGATGCAAAGAAATGGCTGAAGAATTTTTACATGGAGTAAATGTTATTGAGGTAACCTCAGGAGCAAAGACAGTACGTACAGCTAAATCATCAGTGATAGGTGTAATTGGTACTGCCCCTGAAGCTGATGAGCAAAAATTTCCACTCAATAGTCCAGTATTAATAGCAGGAAGCTTAAAGGAAGCAGCAAAGCTTGGGAAAAGTGGAACACTACCTTCTGCAATAAACGGAATATTTTCCCAAATTGGTGCAACAGTAGTAGTTATTCGAGTTGAAGAAAGTGAAACTATTCAAAATATAATTGGCGGTGTTGATAAAGAAACCGGAGAATATCAGGGAATCGAGGCATTTCTCAGCAGTGAAAGTATAGTTCATGTGCTACCTAGAATACTAATTGCACCTCAGTTTACTCACCAACTACCAGAAGATGGCAAAAATCCAGCGGTTGCAGCATTAGTTCCTATAGCAGAAAAGCTGAGAAGCATAATAGTAGCAGATGGACCAAATACCAATGATGAAGAAGCAATAAAATGGAGAAAAAGTGTGGGCAGCTCAAGAGTTTACGTAGTTGATCCTTGGGTTAAGGTATTTATTGAAGGAAAAGAAGAAATTTTGCCTCCAAGTTCATTTGTAGCTGGTTTAATAGCGAAAGTAGATAGCGAGCAAGGATTTTGGCACTCACCTTCAAATAAAGAGATAAATGGTATTATTGGAACAAGCAGGCCTATTGATTTTACGCTCGGTAATACAAATTGTAGAGCAAACCACTTAAATGAAAATGAAGTAACAACGATAATTCATCAAAATGGCTATAGGCTTTGGGGAAATAGGACATGTTCAAACGATGCGAAATGGACTTTTCTATCAGTGAGGCGTACTGCAGATTTAATTAACGATAGTTTACTTCGAGCTCATCTATGGGCAGTTGATCGCAATATTACCAAAACCTATATAGATGATGTGATTGAGGGGGTAAATTCTTATTTGGCCAATTTAAAAGCACAAGGAGCGATTATCAGTGGAAAATGTTATGCAACTCCCGAACTCAATACACCGGCAAATATTGCAAGCGGAAAAGTGTCTTTTGATTTTGAGTTTACACCGCCATATCCAGCTGAGCAGATTACTTTTAGGTCACACCTCGTGAGTGGTACAATATTGTAAAAAGGGAAAAAAGAGGAAAAAATGTTACCGAAGATTTTAAAGAATTTTAACGTATTCGTTGATGGTAGAGGTTATGCAGGGAAAATAGATGAAATTACGCTACCAAAGCTTACCATAAAAACAGAAGAATACAGAGCTGGTGGTATGGATATTCCAATAAATATTGATATGGGAATGGAGAAACTTGAAGCAGAGCTCACTTTTGCTGAATATGACTCTGAGCTCTTTAGACTTTTCGGATTGATAAACAATAATGCAGTTTCTCTTACTTTAAGAGGAGGTTTGCAGGGAAGTAGTGATACAGAATCAGTAGTGATTAACTTAAGAGGGCTCTTTAAAGAACTTGATTTTGGTAGCTGGAAACCTGCTGAAAAAGCAATGCTAAAATGCACTGTAGCTGCCAACTATTATAAGCTTACTATTGATGGCAAAGAATTGATTGAAATTGATGCAGAAAACATGATTCGCAAGATCGATGGTGTTGATCAAATGACTTCTATGCGTACAGCCTTAGGAATTTAACTAAAAGGGTAAAACAATGCAAAAAATTAAATTAACTGAACCAATAAAAATCGATGGAATTTTAGTTTCAGAGATAACTCTACGTCGCCCAAAAGTACGAGATCGTTTAGCTGTTGAACGTATGAGTAATAACGATGCAGAGAAAGAAGTAGCACTGATTGCAAATCTTGCAAGTATTTCAAGAGAAGCAGTAGAAGAACTTGATCTTGCAGACTACAGCAAAATTCAAGAAGCGTTACAAGGTTTTTTGTCTCAGCAGAAGAGTTGAGGCTGAGCATATTATCGCTTAGCTCAGTAGTTGGTGGTGGAATCAATCAGTGGCTTGATATGGATATTGAAGAGTTTTTTACGTGGTTTGAAAGTAGCAGAAAATTATACAAATGAAGGCAATTTCTATAGTAATTGGAGCAACACTACAAAGCAGTTTTAATAGTACGATAGCAGGTAGTACGAAGCAGCTTTCTCGTATTGGTAGTACGATAAAACAACTTGAATCATCAAGTAAATCAGTGTCTAAGTTTAAAGAGCTTAGCCGTGATGCTCTGCTTGCTCGGCGCTCTTGGGATGAGCTAGAAATAAAGACAAAATCTCTGGCTAAACAGATAAAAAACACAGAAGCACCAAGTAAGAAACTACAAAATGAATTTACAAGATCTAAAGCTGCAGCACTGAAAGCTAAAACAGCTTATTTACAAAAAAGAAGTGCTCTCCACTTACTACGCACGGAGTTCAGTAAAAGTGGTAGAGATATAAAATCTCTTATTGGAGATCAAGTTAAACTTGGCTCTTCTATTGAAAAGCTTAAAAATAGCTATACAGCTTTAAATTCCGTAATGCAAAAACGTAAGGGAGTTTTAGCGCAAAGAGCAAATTTTAGAGCTCAAATCATGGATACCGTGGCACTTGGCCTCACCCTTGCAGCACCACTTAAGGCTGCAATTAGTTTTGAGAGTGCCATGGCTGATGTAAAGAAAGTTGTAAAGTTTGAAGATACAGATGTAAATGGCTTAACAAAACTTGGGGAAACATTAAAGGAAATGTCGCGTACAATTCCGCTATCTGCGGCAGAACTTGCGCAAATTACTGCAAGTGGTGGTCAACTTGGTATTAAAGCTAAAGATCTTACGACTTTTACAGACACTGTGGCCAAAATGGCAACTGCATTTGATATGTCAGCAGAAGAAGCAGGAGACGCTATTGCTAAACTTTCTAATATTTATCAAATTGAAATTGGTGAAATGAAAGGTATTGGTGATGCAATAAACCATATCTCTGATAACACTGCAGCAAAAGCTAAAGACATTGTTCCTGCATTAAACAGAATCGGTGGTACAGCAAGGCAATTTGGCTTAACTGCAGTAGAAGCGGGAGCTTTAGCAAGTAGCTTCATTAGTCTTGGTAAGACCCCCGAAAAAGCAGGTACAGCAATTAATGCGATGCTCAGTAAGTTGCAAACAGCAAGTAAGCAAGGTGGCAATTTTCAAAAATCTTTTCAGCAGCTAAAAATAAATGCTAAGGAATTTGAAAAAGCAATTGGCAAGAATGCACAAGGCACATTACTTAAGTTTTTAGAAACAGTTGCAAAATTAGATAAGCAAGAACGTTCTAGCGTTCTCTTTGACCTCTTTGGTCTTGAATATCAGGATGATATAGCGCTACTTACTGGTAGTCTAGATGAATATAGAAAATCTTTGCGATTAATAAACGAAGAATATCATGGCTCAATGCAAAGAGAGTTTGAAAATAGAGCAAATACTACAGCAAATAATCTTCAGCTACTTAAGAATTCAATAGCAGAAGTAGGAATGAATCTTGGTTATGTATTATTACCACCTTTAAATTTTACTGTTAATCTTCTGAGGTCAGCAACTACACAGGTAGCACTTTATGCCAAGGAATATCCAGTATTGACTACAGTAATCATGAGTACTACTACAGCGTTGATTAGCATTAAAATAGCAGCTATATCTCTTGGCTATGCTTGGACTTTTGTAAAAGGTTCTTTATTCGCTCTTTTATCTACTTGGAGAATGTTTGGATCTGTTATTACTTTGGTAAAAATAGGTCTTTATTCTACTTCTGCAGTTTTTCCAGCAATTATTGCTGGATTTAAAGCATTAACAATTGCTGTGATGAGCAACCCTATGGGGCTGATTATTGGTGGTATTGCTGTTGCTGCAACTTTGATAATTACCAAATGGCAAGCAGTAAAGAACTTTTTTGTTACTATCTGGGAATCAGTGAAAATTGTATGGAAGTCTTTTTCTGATTGGGTAGGAAAATTTTGGAATAATATTACTCAGCCCTTTAGAACAATCAGTAATCTGTGGAATAAAAGAAATGAGTCTAAACTAGAAGTTAAGTCTGTAAATAACGTTATAAGTGATTCTCTTAAGTACCCCATTGCGGCACACAGTAAAGCTATAGAGAATAAAACTCAAAATAATCACTTCAGTATTAATATTCATTCAACTCCTGGGCAAGATACACGTAGCATTGCTGATGAAGTAATGGAGCGAATTAGAGAGCAATTTAGTGGCGCACTTTACGATATAAATTAAATTATGTTATCTCTTGGTCCATATAGATTTTCATTAATTGAGCAAGGCTTTACACGCAGAAGTGAATATCGCTGGCCTGCACTTGAGCGTATTGGGGAAAAGCCATTGCTTCAAAGTATTGGTCCTGGAGAGGACATTGTTGAGCTTGCAGGAGTAATCTATTCAGGAGGGCTGAAGCAAATAAATAATATGCGAAATTCATCGAAACCTCTTTTACTTATTGATGGCCAAGGTAATATTTTAGGGCATTTTGTTATCGTGAAAATAGAAGAAACGCAGAAATATTTTTTTCCAAATGGTGAACCAAGAAAGATTGAGTTTCACTTAAGTTTGAAGCACTACGATAATGTGTTGTCAGACGGATCACTAAATAATCCCGTTGACAATATACAACTTGATGATGATGTACTACAAAACTAAAGAAAACGATATGTTAGATTTAATCTGCTGGAACTACTATGGATTCAGCTCAGGAGCAGTTGAGATTGTGTTAAGAGCTAATCCTGGGCTTGCAGAGTACGAACTTCTTCCTGCAGGATTAATCATTAAACTTCCTGTTATTCAAAAAGAGACGCAAAAGCAAGTAGTAAAACTATGGGATTAAAATGACACCAGACTTTAGTATTTCAGTAGAGGGCATTTCCATCACTGAATTGGTGAAAAGTCGATTGGTATCAATGCATATTACTGATGAAGCAGGAGTAATAAGTGATACTGCTGTAATTCATCTTGATGACCGTGATTCATTATTTGAGATTCCTAGAACTGGGGCAAAGCTAAATATTTTACTCGGGTATAAGGAAACTGGCATTGTGCCAATGGGAGATTATATAGTAAATGAAATTACGCTACAAGGCCCGCCACAATCACTAAAGATTAAAAGTCATGCAGCGGATCTAAAAGAGTCATTAAAGGAACAAGTGTTTAATGAGTGGCATCAAATCACCTTAAATGATTTGGTAAAAAAGATTGCAGACAAACATGGCTATCAAGCTAAAATTGCTGCAGAGTTTGTAAATATCATGATATCACATATTGATCAAACTGCAGAGAGCGATATGCATTTTTTAACCAGGCTTGCTCAAATTTATGGAGCAATAGCAAAACCTGCAGGAGGATATTTACTGTTTGTTTCAAAAGGAAAAGCAAAATCAGTTACCGGAAAAACTTTAAGCACTGTTACTTTAACACCTAGAGATATTACAAATTGGAAAGTAAAATTTAATGAGCGTAATCAATATGGCTCGGTTATTGCTTACTGGTATGATTATGAAAAAGCAGAGACAATAACGGAAAAAGTAGGTGATCAAGAACCAAGCTATATTTTGCGAGATATTTATGCAAGTAGTGATTTGGCACAAAGTGCAGCATCTGCGAAGTTGAATCAGCTGATGAGTAATGCAGCAACACTCAATGTCACAATGCCAGGAAATCCTGAATTATTTGCTGAAGCAAAGATTAATCTTTCTGGATTTCGCAAAGGAGTTTATGGTAAATGGATAATAAATAGGGCTGAGCATGTAATTGATAACCTTGGCTATCGTACTATTGTTACGGGAATAATTGATAGTTGGAAAGTAAATTGATAATTTCCTCATAGATATCTTCTTTATTATTGTTTAATTCCTCTACAGCAAGATCTAAAGGAGTTTTTTTATCTTTGTTTTTAGCAGAAGGATTTGCTCCATTTTTCAGTAGAAATTTAGCAATTTCCAGATGTCCTTTTCGTGCAGCATAGTGCAGAGCTGTCCAGCTAAAAGCATCAGTAGTATTTACATCAATGCCTTCTTCAATTAGAAATTTTACGACTTCTAAACAGCCTCCGCTTGTAGCATAGTGTAATGATGTTGCACCAAAATGATGAGTAGCATTGATATCTACTACATTTTTTATTAAGGATCTTACAGTATCTAAATTACATTTTTCAGCTGCAGTAGATAATGTTTCCAGATCATTGCCACTTGCCTTACTTTTTATTGGCACATCTTTTGATAATTGGTCTGTACTAAAGTGCTGATACAGAACAATAACGCATATTATTGGTATTATTGAACTTGTTAACAATTTCCAAAAAAGGCTAGATTTCATGTTGATTATATTATTTACATCGCTTGTTTAGTGCAACTAATTAACTTTATTTTAGAAAAGATTTTTTGGACGTATTTTTGATGAATCTTGTATATGTATATATACAACTTTTCCTTTAAAAAAGATGACAAACACAGGAAAGATCCCTGTAGCAGTAATTGCTACTATGGTGATACAAACAATAGCATTGATCTGGTGGCTAGCTAAGCTCGACTTAAGAGTTCATATGCATGATAAATTTATAGAGCAAAATCAAAGGACTACAGAAATCATCTATCGTCTTGAAGAAAGGGTCAAAAACCTTGCTGAAGAAGTTAACGAGCTTGAGCAGAGACAAAAATAACTATAACAAATGACAAAGTACATTTTATCTGTAGATGGAGGAGGAATTAGAGGAATAATTCCTGCCATTATTCTAGCAGAAATTGAATCTAGGACAAAAAAGCCAATTTCCCAGATCTTTGACTTAATGGCAGGAACCTCAACCGGTGGAATTGTTGTTGCTGGACTTTGTGAAAGCAATAAACTTCAATACTCTGCCAATGATTTGGTTGAACTTTACCAAGAGTATGGAGCATATATCTTTCAAGCATCACTTTGGAGAAAATCAATCGCTTCTTGGCTGAGTGGTTCTCAGTACTCATATAAAAATATGGAATTTATTCTCAACAAATACTTCGGCGAAAGCACTATGGCCGATGTTGCGAGTAATCTACTGCTCACCAGTTATGACATTCACAATAGTTGTGAATTTTTCTTCAAAAGTTGGAAAGAAGAAAACATTAAGTTAAAAGATGCACTCAGAGCTACAACAGCTGCTCCAACGTACTTCACACCAAAACGTCTAAAAATTAGCCAAACAGAGAGAGTGTTGATAGATGGCGGAGTGTTTGCCAATAATCCAGCGGCTTGTGCATATGCAAGTGGTAAAAGGTTATTTCCAAATGATGAGATTATACTGCTATCAATAGGCACTGGTGGAACAAATAGAAGTATAAAGTATGCTAACTCAAGGAGATTTGGCAAAATAGGGTGGATCAAGCCACTACTGAATGTGATGTTTGCTTCTGGATTGGATTGCGTTGATTATCAACTAGAACAAGTAATAGATGATAAATACATAAGAATACAATCGCAATTGAAAGTAGCATCGACTGAGATGGACAATATTACACTCAAAAATATCAAATTTCTTCAGCAAGAGGCAAGTAAAATGATAGAGGATAACCAGAAAGTGATAGACAAATTCTGCAAGCAAAATCCAAAACTATAACTGAGCTAGAAAAACGAAATAAGCGAGTTTCTAGTATCTACTTTAATAAATTTACTAAAATATTTTTTTAATATTATATATTGAATACAGAAGCACAAGAATTTCATTCAGCAATGCAGATAATTAATTATGTAATCACCTTTGTTGATATTTTAATATATTGTATAGAAATCAGTAAACTAATGTTGCTTTTAATTCAGGTTAAGTTTTGGAAGCGTGATTTTCAAGTTCCTCAATAGATAAATCTGTTATTTTAGAAATAGCATCAACAGAAACGTCCAACATACGTAGATTATTTGCAACCTTTATTGACTCTGCTTTGTAAATCGGGAATGTTGCTACCAAATGTTGACATTAAACTTTATGATATGAGGTATCTTTGATGTTTTTACGCTACTAAATTCATGATATCCATCTCTTGGCGATTTAAGCCTATTTTTAGAGTATTGATAAAAAGACGATAAGACCCTTCTACATCTAAAGCCTAAAATGCAATTCTCAGATGATCTCTGACAGACGTTTTTTTCATCAACACATTCAAAACAATAAAAAGATTGAATATTTCTTCACAATTGTGTATAATTATTAATGCTTTGGTGCACGTAACGATTATACTTTAAAAAGAATGTTGGCTACTGAGAAGAATGAAGACATCATCATCAGCGAAAAAAAAGGGCAAAAAACAGAGAAATTTGATGTAACTACTTAAGAAAGGTGTCTCTATTGCAGCTGAGACAGCTGATCACTCATGATCAAATAAAAAAGTTATAAGCACACAGATTGGATTACAGTATCTTTTTTAAGAAGAAGATTTATCTTGCTTAAAAACTTGTAGATACTATATTTTACGTAAATTCTTCATGCGAGGCCTTTATGTTTACTAATAGAATATCTAATAATCTGGATCAGCTACAATTTTTTGTAGAGTTTTTAAATGAAAATTATGAAACTCAGAAACATCTTAGTCTTACACCACTACATTTAGCAGCAGGAAATGGTCAGTTGGATTTAGTCAACACTTTATTAGGAGAGGGTTTAGATATTAACTCAGAGATTAAGTACGATGGCTTTACGCCACTGTATTTTGCAATTGCAAAAAATCGCTTAGAGATGGTTAACTTTCTTATTGCTCATGGAGCAGATGTAAACCATAGGGCCATTCTAGGCTTTACACCTTTAAGTTTTGCATCCCAGCAAGGATATTTAGATATAGTCAACACCTTGATTGCAAATGGAGCAGATCTTAGTACTAAAACAGATAAACTTAATACACCTTTACACCTAGCAGCAGAGAATGGTCATCTAGATATAGTAAATGTTTTTATTGAAAAGGGGTTAGATGTTAATGCTGTAAATAATGATCGAGCAAGACCTTTGCATTCTGCAGTACAAAATGGTAACCTCGAAGTAGTTAAAGCTCTTATTTCACAAGGGTCTAATATTAACGCTGGATCTTCAGGCATAGGTAATCATAAAGTTGATGCAAACATTACACCCTTACATCTGGGAACACAAACTGGTAGGTTAGATATAGTTAAAGTTCTGCTTGAAGCTGGAGCAAACGTTAATGCAAAAACAGATGATAAGATTACACCTCTACATTTAGCGTCTCAAAATGGCTTTTTAGAGTTAGTAGACATTTTACTAAAAGCAAAATCTAATGTTAATGCTAAGGATTATGAGAATCTTACACCTCTACATTTAGCAGCAGAACGTAATCACTTTGGAGTAGTTAAGTCTCTTCTTCTCGTAAAGGGAATTGATGTTAATGCTAAAGGCCACGATAATTCCACAGCTTTACATATAGGATCTCAGAATGGTCACTTAGAAGTAGTGAAGCTACTAATAGAGAAAAAAGCCAATGTTAATGCTAAAAAAAACGAAGGTTTTACACCTTTGCATCTAGCAATTCAGCAAAGTCATTTCGAGGTGAGTGATTTTTTAATTAAAAATGGAGCAAACATTAACACCGTGGATGATCAGAATTGGACTCCTTTACATAATGCAGCATATAATGGTTTTTCTTTAAAAATAGTAGAGAGCTTAATTGCAAAAGGAGCAAATATAAATGCAAAGATGGATGATGGTAGAAGAGCTCTACATTTGGCAGCAGAACATAATCACTTGGAAATAATGAATTTCTTGATTGAAAATGGAGCAGATATTAATGCTCTAGATAACAGAAGTTGGACTCCTCTACATTGTGCAGCATATGATGGTAGTTTAGAAGTTGCTAAATCTTTGCTTGATAAAGGAGCAGACATTAATGCTAAAACAGTTAAAAGTACTACACCTCTACACTTTGCAGTAGACCATGATCATTTAGAGGTGGTTGAATTGCTCTTAGAAAAGGAAGCAGATATTAATGCTTTAGATCACACAAATTGGACTCCTTTACATTTTGCAGCAGAAAAAGGTTATGATCAGATAGCAACCGTTCTATTGAAACATGGTGCTGATGTAAATGTAAAAGAAAATCAAAATAAAGGCACAGCCCTACATCTTGCAGCTCAATATGGTCATCCTAAGGTAGTTAAAACTCTTATTATAAATGGAGCGGATGTTAATGCAAAAATGGATAAAAATGCTACGCCTTTACACTTAGGGGCACAAATTGGTAATTTAGATATAGTTAGGTCTCTACTTATGAGCGGAGCATACTTTAATGCTAGAGCTGAAGGAGGTAGATATGTTTTACCATTACACTTTGCAGAAAGAAGAGGAAACCCAGAAGTCATAAAATTACTAAAATTGGTTGAGAAGTTATTTAAGGCTATAGAAGATAATAATTATTTAGGAATTGAGAGTTTCATTAGAGATGGAGCAATCATTGATTCGAAAAACGTGGATGGAAGAACGCCATTACATTATGCTGTTAATAATGGGCACATAAAAGTTGTAAATATCTTGCTAGCAAATGGAGCTGATGCTACTAAAGTTACTAACAAAGGTAATACACCATTACACACTGCTGCTTCCAAAGGTCATAAAGAAATTATTGAAGCTTTGTTACAACGTGTAAGCCACAATAAATTGAGTGATTTTATTAATGCTAAAACAATAGTTAAAGGCACTGCATCGTTGCATGTTGCTACTGAAAATAGCTTTTTTGAAGCTGTAAAGTCTTTGTTGAAACATGGTGCAATTTATAACATCAAGAATAAGGAAGGTAAAATACCACTTGATCTTTCTCGAGACCAGAATATTACTAACCTATTGAAATTAGTAGAAGAGCTGTTTGAGAATGCAAAAAATGGTAATGTTGAAATTATCAGTAAGCTGAAAGCAATAAAACCTGATGAGCGCGTAGCTGTAACAAATGCTCGTAATGATCAAGACAAGTCATTAGTCCAGGTTGCAGTAATCAATAAACACTCAAACCTTGCAAGTAGATTATTAGAAATATTAAAAAGTCCAGATCAGAGTTTACAAGATGTCAGCGTAGAAAATCGAGTAAAGAGTTTAAAGTTATAGCTCTCTTAAATGAAACTCTAATGAGGGTGACAAGATCTAGAAAATATACAAAAATTTTGTTACAAAATAGTGAAATTTAGGAGGATTTTAAAAATATGCTAAATAATAATATTAACAAAGAATTAGAAAAAGCAGTCTATGAACGAAACTTAGAAAAAGTTAAAGCTCTTTTGTCTGCAGGTGCTAATGCTAACCTTAGAGTAGAAAGGAATAGAGATACGTTACTTCATACTACTAGTAGTGTAGAAATTACTAAAGAGCTTTTGTTAGGTGGTGCTGAAGTCAATTCAAGAAACATGTATAGTGAAACTCCACTACATTCTGCTATAACACTGGGGAAGGAATTAGAATTAGTTAGAGAACTTCTGAAACATGGTGCTGATGTAAATGCAACAAACCGTAAAGGCAATACTGCACTGAACCATGCTGTAAAAAAAAGTGGTAAAAATCTGGGAGTAGTTAAAGAACTATTAGAATATGGAGCTGATATTAACATAAGAAATCGTGAACGACGGCTTTATGATAATTGTTCCACATCTTTAGATAACGCTGTAAGTGATCTAGCATGCACTAAATTGTTGATTAAATTTACTTTAGTAAGGAACTTCAATAAGGATTACGGAAAAATTATTGACTTATCTCCTTATAAAGGATGCAGTAATTACAGTAAATTATCAAGTTATCTAGATGACTGTGTTTGTGAAATTCTTCAAATGAAAACAGATGAAATAAAAGATAGCCTTCCACTATATGAATTTGTTACAAATAACTTCAACATACATGTACTATATAATAATCAATTATCTGTAAGACTAGCAAAAATTGATTATTCCATACGCTATCCTATATATAATGATATCATATTAGATAAGGTAAAACCTTTTTTAGAAAGAGCAGATTTGTTAAATAAGTTAAGTAAGATACAATTTTATACTAAATTAGATGTGGCAGATCAAGATGCCAAAGAAAAGAAAATTATTCTGGACCATGATTCTACATATAATATAACTGAATATCTATATAATGATAACTTGTTAAACTTTATAGTAGCGTTTGATGATTCCAATAAACGTACTTTTCAATCTTTAAGTCCCTTAAATAATCTCGTAGAGCCTGGTACAAGACTTTATGAAACTTCTATAAGTAATGATACCAAACGTGCAAGATTAGAATAAATACATTTTTTGTCAGTACTAGAGTTTTTTATGAACAACAATTAGTCGTATGGTTCCAGAGAGGTGATACATAAGAGATTGCTATAATGCCAAAACACTAAACTTAGTGCTTTTTTATGTAAGTTGATCATCATTTCTCTTTGTTGTTTTCAAACGGGTTATTATTAGTAGGTGTTACTAAAAATTTAAACAACCAACACATTTCCCACACCCAAAACCAAATGTTGTGAAGGCTTTTCGTCCTGAAATTGCAGGATTAGTAGATATTCTCTCAAAAATATTTTATTAACAAAAGATGCTATTTTAAATTTTGCCATATTAAGTAAACTTTGCTATTCTAATACTGGTGTAAATATATCTCAGAGAGGGTTTATGCATGTACCTAAACAACAAACCAGTTTTTATCAAGAAGATAAACAGTTTTTATCACGTTCTTACACATCAAAAGAGGAGTTTATTAGAGAATATAAAAAGCTCTACCGCAGAAAAGCAAAAGCTGAAGAACTTTATCTCCTGGTTTTAACTGAACTCGAAGAGGCAATATCAGATGGTAATGTCGATAGCTTAAAAAAATTAAGCAATTTTATTGATTACATAAGTGATGCAGAAGATCAAGTAACTTTGAGAGACTATTATGATAATGCTAATAACCCTGTTAAGAGTACTAACTTAGTTATCTTAGCTTGTAAACACAATAAGGTAAAGATTTTAGAATACCTACTTGGCAATAATAGTAAAATTCTCAGTAATTTATCTGTTGGCATCAGAGAAACTACTATATTACCAGATGATGAGGATGAAACATGCCATAATGCGTTTTATTATGCTATACGTTCAGGTAATGTTGAACTTCTTGATACACTCATTAATAAATGGCCAGGCAATTATTTTGCTGTTCATTTCAGGGAATTAGATGAAATTCTTTCACGATCTTATGAGGAATTAAAACTAAAGAACGTATTCTTGTCAGAAGAGATAGAAATTTTTGTTGAAAATAAGTTGATAAACCTCCGTTTTTTCTCTAGTGCTTCTGGACAAGATCAGAATGTGAAGAGTTATCTTAATAACATCAGAGAGCGGATTGAGTTAGTACTTCAAAATATTAGCCTGTTAAAGGCAGAATATTCAAACACAGAAAAAGTAGATGAAAAGTTTTTATTCATAGCAAAGTTTATTGCACAAAATATTCATATATTAAAGCGGCAGTTGAAATCAACCTACAATAGACTACCTTGGGAAGAAATGGAATTTTGTTTGATCAGTTTTGTTTCTTCTCACATAAAACGACAGGAAATGAATCTATTCTATAATGCCACATTGAATAAAAGTAAAATACTAAACCACTTAGAAAATTTTGCAAAGAAACTTAAAGAAGAAAAAGATATTATAGAAGGTGTGGACATTGGTAAATTTGCTGATCTCCCAAAGTTAAAACGTGAGAGGGTTGTTGCAGAGATCGTTAGAAATTATCCTCAATTTGGAGAGTTGTATAGCGATTATCAACAAATTAGGGATATTCATTCTTTAGAGAAAATAAGTGATTATATAAAGTTGGCGTTATCAGCTGATCCTAAACAAAGGGAAGGGCAGTTAATTATTACAAGGGTTTTACAAGTTATTGGTGAATATTTAAAAAACACCCTAGAATCTCCTAAGTTATCTAGCACTACAAGCGAGCTTCTTCTACTATCATTACCAAGGAACACAAGAGAAGTCATTATAGATTTACGTAATTCACTATCACATGCTTACTCGCTCTCTAAGAGAACAGAGATTGAAGAAAATACAGATGTTAGCTTTTTTATTGGTGTTCAAAATGATACTAAAAGAATCGATAATGTAATTACTGATATTCTTTACAATAACAAGATTAAAATAGTCATAATGTTGCTAAAGAAAATTACCAGTAGTGAAAACTTAGACGAGATAAAAGAAGTTGCTGGAATATTTAGTAACGTTGAATTAGATGAAATGATTACAGAGAGTTTTAAAGTGATGGAACATTATAAGCTTGAAAAACTCATAAAAGAATTAAGCAATAATATAACTGAAAAGACGAATTATGAAAAGGAGCTGTTTAATAAAATTGATAACATAATCAATTTTGCAAAAACTAAATCAAAAAATATCAGAACTGATTATGTTACGGCGTTTATATCATTAAAGAGCTTAGATGTTGGTTTGAATGACAATAAGATTGACCATAATGTTATTAGAGGAATAAAATTCTTTGCTAATAAAACACTAGAGAATATTCCTTCCCAAATAGAGTCTCACAATCTTAAAGAAATAGCCGAACTATCAATGAAAATTTCTCATAGTGTTAGGTCAAGAATACAGGATGACAACCTTGATAAAGTAAATAGATTAACTTGTGAGATTTTTTACATTGCTGAACTTGGAACAGGTGACCTTAAATGGATTGAGGAATTAAGAAACAAGTTGAATGAGAAAGGTTCGTTTATTCCTATACATAAACAAAGGAAGGCTTACAACATAACAGAAGAAAAATACAATAACCAGCTTGAACTGAAGTTATCTGAACTGAAAAGTATTTTGAGGAATAACGCATTAAGTGGCAAGTTAACTGAAAAGCTTCCTTCCTACAAGAGGAATAAAGAGTTGCAAGCAGTAGTAGAAATGCTTGTTCTGGATATAATGTCAATTTTAGGTAGATCAGAGAAGCATCTAGAAAACAATCTACTTTTTTTAGATGATAACACTCCTTTATTAACTGGAAAATGTTTGCGTAATCATTTAGCACACGATAATACCTTAGTTGATGTATTGTTATCTGATCCCTCAATAGCAGTTATCTTGAATGCTAAAAAACTTATTTCAGAAAATGTAATAAAAAGTAAGAAGAAAATTGGCAAGTCGGTAAGAGATGATCCTTCCAAGCTGAAAGATAAATACGATCAAAACCTTATCACTATTACTAATCAGGAAAAAATGTTTGCTGCGTTGGAAGAAGGAAATCTTGAAGACTTAAAGAGTTATCTCAAAAAAGGAGCAGACATCAATGCTAGAAGTATTAACTCATGGACTACATTACATTTTGCTGCTAAGGGACCTAGTCTTGAAATTATAAAATTTGTTCTTAATCAAAATTTAGACGTTAATGTTAAAGATATTAATGGTCAAAGCCCACTACATATTGCTGCTGCATATGGAAGGAAAAATATTGTGGAATTTTTTATAGGAAAAACAGGTGTATATGTTGATGATCTAGATAATAGTGGCAAAACATCACTACATATTGCAGCTAAAAATGGTCACAAAGATGCTGTTGAAATTCTACTAAAAAATAATGCTAATACTAATACCAAAGATATAGCTGGTTTTTCACCTTTACACTATGCAATAAAAAACAATCATATTGATGTTGCTAAGATTATGCTGGAAAAAGAAGCGAATGTTGACATCAACGAAACTATGGGTGGCTTTACTTCACTACATATAGCTGCAGAAAGTGGTTATCTAGGGCTAGTTAATTTTTTACTGAAAAATGAGGCAAATGTTAATGCAAGAAACGATAAGGAGGGAATACCATTACATACAGCAGCACTAAATGGCCACCTAGAAGTAGTGAATGCTTTAATTCTCAAAGGAGCCGATGTTAACTCCAGAGTTATAGATGGTTGTACACCATTACACTATGCAATAGAAAACGGTCATGAAAAGATAGCTAATATTTTATTGAAGCATGGAGCTAATGTTAATGTTGTTGACAAAACCTATAATAACACACCTTTGCACTACGCAGCAAAAGATGGACATGAGAAAATTGTTAAGGCTTTACTGACAAATAAGGCAAATGCTAGTATTGCCACTGTGGAAGGTATAACCCCACTACATTTTGCAGTGCAGAGTGGCCACTTGAAGATAGTTGTTGCTCTTCTCGAGCATGGGGTTAACATTCGCGCTAAAGATAAAAATAATGCTACGCCATTACACTATGCAGCAGAGAGTGGTCATAAGGCAGTTGCTGAGCTTTTAATAAAAAATGGAGTAGAAATCAATGATAAAGCCAATAATAATCTAACACCATTACATGTAGCTGCTCTGAAAGGTCACAAAGATATTATTGAACTCCTAATAAGAAATAAAGCTGAAGTTAGAGCTCAAGGCATTAAGGTTAGTACACCATTACATGCAGCTGCGATGAATGGTAGCAAAGATATTATTGATCTTCTAATAAAAAATAAAGCTGAAGTTGATGCTAGAACTAATGATGGCATGACGCCATTGCATGTAGCTGCTCTAAGTGGACATAAAGACGCTATTGCTTTTCTAATCAAAAGTAAAGCTGAAGTCAATACTAGTGCTAATTATGGTCTTACACCTTTACATGCAGCTATTGTGGGAGGTCACAAAGATATTGTGAATCTTTTAATAAAAAATAAAGCTAAAGTTAACACAGAAGGTATTGCAGGTAGTACACCATTACATGTAGCTGTGGAAGGAGGTCATAAGGAAATCGTTGGAATTTTGGTAGCAAATAGAGCCAGTGTTAATGTTAAGAGTAACAACCTAACACCATTGCTTTCTGCTATTAAGCATAATCATAAGGAGATCGTTGAAGTTCTTGTAGAAAATGGAGCTAGTGTTAATGCAGAAGGTGGTGAACCTTTATCATTAGCAGTACTCGCTGGTTATAGGGATATTGTAGAGATTTTGCTAAAAAACAAGGCCCATATTGATATAAAAGGTCCTGAAGATGCTACACTATTACATTTGGCTGCTAAAAGAGGACATAAGGGGATAGTAAATGCTCTGATAGAAAGGGGAGCCAATGTTGATGCTATGACTATTAATAGTATAACACCATTATATCTTGCGGCACAAGAAGGCCATGAAGAAGTTGCTGAAGTTTTGATAGCAAACAAGGCTAATGTTAACTTTGTAAATGTTGAAGGTACTCCACTACATATAGCTGCAGGACACGGCCATGTTAATGTTGTTGAAGTCCTATTAAGTAATGGAGCAAAAGTTAATGTTAAGGATAATAAGAGCAGAACACCTTTAGAATTAGCAGTTGCACATGGTCATTTGCAAGTGGTTAAAATGTTACTGCAGTATAAAAAAGTAGATATGAATGCTAAAGGCAATGATGATTGGACTATACTGCACATTGCTTCACAGGAAAGTAACTTGGAAATGGTAAAATGTCTAGTAGATGAAGGGTCTAATATTAATGCTAAAAATGCCTCTGGATCAAAGCCTATACACATTGCAGCTAGAGAAGGTTATAAAGATACCGTAGAGTTTTTCCTTAGCAAGGGGTTGAGTATTAATGAGCTTGGTACAGCTAACCAGACATTACTACACTATGCTGCAATGAAAGGTCGGTTAGAAGTTGTAAAGTATTTGATAGCACAAGGTGCTGACGTTAATGCTAAAGATACTAATGGCTTAACCCCTATGCATATTGCTGCTAATTTTGGTTATAAAGACGTTATTGAAGTTTTATTAAAAAATGGTGCAGTTTATAACGCTGTTGACAAGCTTTGTAGAAGACCATTAGAAATGACTAACGATAAAGACGTTATCAATCTATTAGCATCAACTGAGAAATTATTTGAGGCTGTAAAACGTAATAGCTCTTCAGAGGTTGAGAATTACATTAAAGCAGGAGCGTTTGTTAATGCCAAAAATGCTGATAGTGTAACACCATTATATTATGCTGCATGGAAGGGCTATGATGGAGTTGTCAATATTCTATTACAAAATAAAGCTAATCCTAATGTGGTTGGTAACAAGGGGTTTACTCCTCTGCATTATGCTGCTAAGTTCTCTCACTTAAAAGTTGTAAAGGCCCTATTATCTAATGGTGCAGTATACAATGCTGTCTCTGACAGTGGGAAAACACCATCAGATTTTACTGTGGATAAAAGTATAACTAGCTTATTTAAACTAGTCAGTGAATCATTTAAAAAGGTTAAAGATGGTAATGCTCAAGTTATTAATGACCTAAATAAGATAAAGGATATTGATACAGTAAAAGCAGTGATGAGTGCTCGTAATAGAGAGAACAAAACGTTAGTAGTTGCTGCAGTACATAGTAACTTTTCAAAAGTCGAGCAGTTGAAGCAGATATCGCAAAGTGACGTATCCGCTCAGATTGATACAGCTTTAGTGCTCTTGAATCAAGGCAATTACCAAAAAGCCTTAAGTATTTTCAGAAGCGCATTTGAAAGAAGAAAAGAAATACTAGGAACAGACAATCCTGGTACTTTAGATATTCAGACATATATAGCCAAAGTGCTATATAAGCAAGGAATTTACCAAGAAGCTTTAAATATGCTTGAAGAGATTTTTCAGAAACAAAAAGAAATGCTGGGTTCAAACGATAAGGATACTTTAAGTACAAGAAGTACAATCGCTTTAGTGCTGCATAGACAGGGGAAAGATGAAGAAGCTTTTAATATTTATCAAGAAGTCTATCAGAGACAAAAGGAAATACTAGGGTCAAATCATTCAGATACCTTAAATACTCAGTTTCACATGGCATTAGTATTAGATAAACAGGGAAAATATGAAGAAGCGTTAAATATCAATAGGGCAGTTTTTGAAAAGAGGAAAGAAACACTAGGTACACATGATCTAGCCACTGTGAGTGCCAAAAATAATATAGCAATGGTACTAGCTAACCAAGGTAAATACGAAGAGTCCTTAAAAATCTATAAAGAGGTTTTTGAAAAGAAGAAAATAATTTTAGGTATTAATCATGCTGATACCTTGAGAACGTTACATAACATTGCTGGGGTACTCTTCAATCAAAATAAATATCATGAAGCCTTGAAAGCTTTTCAAGAGGTTTTAAATATACAGAAAAAAGCTTTACAACAAAATCACCCAGAAGCCTTGAATACTCAATACAACATAGCAAATGTACTTTTTGCTCAAGGGAAATGGATCAGCGCACTTAAAGTCTACAGAGAAAGTTTTGATCAAAGAAAAGCTGTTTTTGGACCAAGTCATCCGAGTGTTTTAGACATTTTAAAAAAGATAGAGATGATTAATTTTAGATTTAAGCTTGAGGGTAGCGAAGCATCAGAGGTTCTCCAGCATCTGCAGAAAGATATCAACATTGCTGCTAGTAAAGGTGATATACGAACTGTTCAGCGTCTGTTAAAAGATGGAGCTGATGCCAACGATAAAGATATTGATGGAAGAACACCGTTGCATTACGCTGTTAGCAATGGACACATAGATATTGTAAACATCTTACTAACAAATGGAGCTAATGTTAGTCAAGTTACTAATAAAGGTAATACACCATTACACACTGCTACTTCCAAATGTTACAAAGAAATTGTTGAGGTTCTGTTACAACATATCAGTCGTGATAAATTAAATGACTTTGTTAATGCTAAAACTACTTCTAGTGGTACTACATCACTTCATGTTGCAGCTAAAGGTGGCTCCTTGGAAGTTGTAAAATCTTTATTAAAACATGGTGCAATTTATAACATTGAGAACAAAGAAGGTAAAATACCTATTGATCTTTCTAAGGACCAAAAAGTTACTAACCTACTGAAATTAATTGAAGAATTGTTTGGAGATGCAAAAAAAGGTAATGTTGAAATTATCAGCAAGCTTAAAGCAGTAAAACCTGATGAGTTTATAGCTGTAACAAATGCTCGTAATAATCAAGGGAATACATTATTGCAAGTTGCTATAGCCAATAAACATAAGAATATTGCAACTAAATTGTTAAAAATGCTGAAGGAGCCAGATCAAAATTTACAAGACGTCAATATAGAAAGTGGAGTTAAAAGTTTGAAACTTTGAATAATACTATTGAAATATTTATATATAACCTAAGTTAATATTATACTTAAATCAGTTACAATATCTGAGTTTCAGCAAGCCATAGAGTCAAATTAAGGAAAGTAGATATAGAAAAAAGTACAAATTTTTGGTACATGGGCTACTTTATACTCCACATCACAGCTACAAGTTTACCATTTTATTCTATTAGACATATTTATTGCGTTAAAGGAGAGTATATGTAAACACCTGGATTTATTACAGAAACTAAAACACTGCAAGATAGTAAAAATATTATGTTTAAACTAGTTTGACTTATATTATATACTGTGGATAATATATCATCTATTTATGATTATATTAATATAAGGAAAATGTTATAATCTGGAGGGTAAGTAGTTATGCTAGGCAATGATAATACAAGCTACAGTTTAATTTCTGCAGTTCGTGAAGGAAGACTAGAAAGAGCAAGGGAGTTAATTAATTCTTTTGGACTATCTTATTCACAAGCATGGTCAGAAGGATATGTTTTACTTCGTGATGCTATTGAGAATAAACATACAGCGGTTACTAAACTACTTTTAACAAACGGTTCTAAAGTTAACAGCAAAAACAAAAGACCTTCTAATACTCCACTTCATTTTGCTGCTATAAATGGTGACATAGAAATTGTTAAGATGCTTCTAGACAGAGGTGCTAACATTGATGCTAAAAATCAGTATGGCAGAACTCCGCTTCACAATGCGATTGAAAATAAGAAAATGGAAATTACCGAACTACTTTTAAATCGTGGAGCTAACATTAACGTCAGAAGCAATGATGGTATAACTCCTCTTCATATTGCAGCTGAGAGAGAGTATTTACAGATTGTTGAGCATCTTTTAAAATATGGAGCTTATGTTAATTGTGTGTGTACTTCAACATGGAAAAAAGGTTATGCACCACTGCACTTTGCTGTTGAAAAAGGTAGTAAAGAAGTTATCACGTTGCTTTTAAGTAGAGGTGCTAATGTTGATGTTAAAGGGGAAGATAGTATAACCCCTCTTCATATTGCTGCTAAGAAAGGATATATGCATATTGCCGAAGATCTTCTAAACCATGGTGCTTGTACTCATTCTTTCACATTGAAGGAAGGATATACGCCACTACATTTTGCTTCTGAACTAGGCAATGAAGAAGCTGTGAAATTATTCTTGAATAAAGGTGCTGATATTAATGCTAGCACAAATAGTAATTTAACGCCACTTCATATTGCTACCAAAACAGGACGTAAAACAGTTGTAAAGCTGCTCTTACAACATGGAGCTAAAGTTGATAATCAGGACAAAGATGGTAAAACCACACTACACCTCGCTGTTGAAAAAGGATATTTAATGATTGTTGAGGATGTTTTAAAGTATTGTCCTGATATTAATCATCAAAGTAACAGAAGCTCTCTTAAAATCGCAGTGCACGGCTATGGAGAAGAGTATAAAAAGATTGTTGAGGCTCTTCTAGAATATGGTCTTATTGTTAATCTCGAAGATGCAAATAATCCTAAGTTATTACATGCTGCTGTTGAAAAAGGATATTTGAAAATTGTTGAAGACCTATTGAAGTATGGTGCTGATGTTAATACGTTACACAATTCAACATCTAAAGAAGGTTTTACACCTTTACATAGTGCAGCCAAAAACAAACAGGAAGAAGTAGCTAAATTATTGATAAGCTATGGAGCTGATATAAATGCTCAAGACAAAACTGGAAAAACTCCAATATTTTATGCTACTGAGAATGCCGATTTAAAAATTACCAAGCTACTTTTAACTAATAGAGCTAATGTAAAAGATAATCCTGAGCTATTGAATATTGCTGTTAAGAAGGAATGCATAGAAATCGTTGAAGCTCTTTTGCAACACGATACTGATATTAACGCTAGTGATAAATATGGAAGAACAGCATTGCATTTTACTGCTTTAAGTGAGAGTGAAGGTTTTTTTGGATTTCTTACTAATGAAGATCCTGATATTAATATTAAGGGAGAAATTGCTAAACTGCTTCTAAGTAAGGGAGCTAATATAAATGCTCAAACCAAAAATGGTATTACGACGCTTCATGCTGCTGCTCAGAAAGGATATACGAAAGTTGTTGAAGCTCTTTTAGAATATAATGCAGATGTTAATTCTACAGTTAAAAGTGATATAACACCTCTCCATCTTTCTGCTCAACAAGGAAATGAAGTAAGAGGTTGTCCGGAAACAAGTAAAAGGCTATAATATCTGAAATTTTAGTACGGGG
>NODE_10_length_26430_cov_168.468739
TTTTTTGATTTTATTATGCAATTTGGAGAATTTTTATGACTTTTTTGTTGACTAACAAGACGGTATCTTTTCTGATCAAATATCTAACTGCATTAACTTCACCTATCATTGCAGCTAAATGAAGTAAACTATCTTGCTCTGATCCGTATTTGTTATTAATTAGTGCTTGTAATATTTCTGCTTTTTTCCCCTCTTTGGCGTAATCAAGAGATGTTTTACCTTCATTATCTTCCACAAAAGGATTAATATTCTTCTTCGTGAGTAACAAATCCACCATGCTTAATTCATCAAACTCTATAGCGCAATGCAGTGGAGTTTTTCCGTTTAACCCTCTGACATTAACATCTAATCCAGGTTGATTAATGAGACACTTTATTAACTCCAAACTTAAGTTATCAGCCATTTTATATTCAAAATCTTTTTTATATTTGAAATTTAGTATTAGATAATTCTTGGAGTGAGTTTGTAATCTCTTCAGTTAGTACCATATGAATCTTTTCAGTGTCACTCAGTGATGCAAGTAGTGCTGAAACTCTATTTGGAATATTAAGCAAATTATTACGAACAACTCTTGCTACGTTAAATGCTTCAGTTTTTACCTCTTCAATTGACACAAATTTGCCTATTTCAGCTTTCACTTTAGCTTCCAAAAGTTTACCACGCTCGGTTTCATTTTTTATTCGCGTTTTTAGCAATATCGTTGAAAGTGTTTCTCCGCGCTCTTTTCTCCTCAGTGGTTGACTTGGATCTCTTATTGCTGCTACCGCTTCATTTGCTTGTTCTCGGTCAATAAGTCCATCTTCCAGCTCAACTATTCCTTTTTTTACTAAAGAACAGACATATTGCCTCGAAAATCCTTTTTCCCTTGCCCACTCTGCTTGCGTAATTCTCACCTTTTTTTCTCCTTTTTTAGCACTGCTCAAGCACTTCTCAGCTATAATTTCGTAAGTAGTTAACATTTGAAATATGTCTAACGCTAAAGAAGGCCCGAGGTCAGGACCACCAAATCCGCTATTCTGGCCAAAAGGACCCACTTTTTATGATATTTCTAGTGTATTAAAATCTTTACTAAAATTCATAACATAGAACATTAATGCTAAAGAATCTGCTTCATTATCATCTGTTGGACAAAAACCCTTTTTCTGCACTGCTTCAATAACATCAGCTTTACTTGCATTTCCCTTGCCAGTTATAAAACGTTTAATAGTCTTAACCGAAACACCTTGATAGGGAATATTGCTTTCCTCACACCAAGCAGAAAGGTGTGCTAAAAACCCTCCATAGATATGTGCAGCATCAGTTCCCAAGTGTCTTCTCACTTCTTCAAAGTACACAACTTCAATGCCTGGAAATTTATACTTAAGTGAATTAAGCCAATTACGAAAATTTAAAAACTGCATTCCACCACCACTAAACCTGCTAACATGAAAACTCTTACTTCCACTTTGCACTATTCCATCATTTAAAATAGTCCAGCCAGTTTGTTTGCCAAGATCTAGGGTGAGCATTTCCTTTCAGTTGTTGTGTACATATATATACAAGATTCGAAAAAATTATGTCCAAAAAATCTTTAATTTTCGAAATTTAACAACTAACATGAAAACTCTTTTACAGCCAGTTTGTTTACCAAATCTTTCAATTGCCGAGTACATATATATACAAGATTTGAAAAAATTACGTCCAAAAAATCTTCAATTTTTGAAAATTTTTTATAATTAACTCTTTCTTGAAGATGTTTATTTAAAAACCTTCTAAACATGATTTTTCTACTTTCAGAGGTTCTTTTATTATTCTAATCTGATATTTTATATGTTTTTATATATGTGTATATTTTTATATATGTATTATATATATATATTATATATAAGGGTTTCAGGAAGCTAGAATCCTCCATATTGGCGGACTTCAGATATGCCGTTCCTAGGAACGGTTTTAGGAACGCATGGTGAAAACCCGCCATACAGGCTAGTTTTAGATTCCTGATTCCTAATTCCTGATTTAGGAATCCAGTAATTAGGAACGGAACTTAAGGTTATAGAGAGCATACTTTTCAACTATTTTCCTCTTAAAAATTTAAGCTATTCTTTTAATAGCGAAATCCACATTTTTAGCTCTTTAGGTGATATTGAATTTCAAAATATGAAATTCTTATATATTTTTAATATAACTTTAGGAAGCCTGAGCTACCCATTCTTTGAAATCCATTCAAAATAGGTTCCAAAAACCTGAATTGTATTATTTTAAATTGCATCAGTATTATTCTCAAAAAAAAATAACAGAATATCAATAGATTAAAAATCGCATCAGTATTATTTATTTTTGCTCCTGTCCTACATAACAGCATTAATAACTCTCATCCTTAAAAGCATCAATTTGTTTTTAAGGAAAGTTATGAAATTACAAAACTACCATATAGTTATTAAAAATGTAAAATATCAAGCTTATAGACTGAAACTTGCTAAGTGCTTTATTAATGAAGCTCACGAAGATCTTGAGCAAGAACTCTTCTGTGAAATTTGGCCATGCCTTGATCAGTATGATGAAGATAAAAGTAGCTTTAACACCTTTGTAGCAAGATTAACTGAAAATAAAGCTATTAACCTGTTAAAGAAACAGCGATGTGCAAAACGTGACATCAATAACTATATTAGCACTGATGTAACAGAGCTACTTGAGAGTGAAATAACAAAACGCATTGATGTAGACTATATGATCTCGGTTTTACCAAAGGAATGGCAAAATATATGTGAGCAACTTAAATTTTTCAACTTACATGAAGTTGCCAAAATGAACAACGTTTCAAGAACCACTTTAAACAATATTATCAAGAAGATACGTGCCAAACTTTCTTCTATTTACTACGCAGGCAAAAAGAAAAATTGAACAAAATTTTTGCCTTTCTTGTATATATATACATCGTAGCATGGATAAATAATGGTTCTTAAAATTTTGAATAATAATGAAAGATTGCAAACAATATCAACTGTAAAAATGGTCATCTTTGGTCCTTATGGTATTGGTAAAACAAGTCTCCTAAAGACCATAGATGAACCAACACTTTGTCTTGATTTTGAAGCAGGACTTCTAGCTGTACAAGACTGGAAAGGAGATTCAACTGAGATTCGCACTTGGAATGAGGCTAGAGATATTGCTTGTCTTATAGGGGGGCCTAATCCTGCACTGAAATCTGATCAAGCATACAGCCAAAGACACTATGAACATGTATCTAGTAAATACAAAGATTTTTCCTCTGAGTTTTCTAAGTACCGATGCATTTTTGTAGATAGCATAACCGTTGCTTCACGTTTATGTCTATTATGGGCAAAAATGCAACCTGAAGCTTTTTCTGAGAGATCAGGAAAACAGGATATGAGAGTTGCCTATGGGTTACTTGCTCAGGAAATGATGGCTTGGCTCAATCAATTTCAACACATCAGAGACAAAGACATCATTATAGTTGGCACTTTAGGTCAATATCTCGATGACTGCAATCGTCCAGTTTGGCTACCTCAATGCGAAGGAACTAAAACTGCTAGTGAAATTCCTGGGATAGTTGACGAAGTAATCAGTATGGTTGGAATCAAGAAAGATGATGGAACGGAGAAGCGCTCTTTTGTTTGCCACACTTTAAACCCTTGGGGATACCCAGCTAAAGACCGCAGTGGACGCCTGAGTATGGTTGAAGAACCGCATTTAGGCAAGCTGCTTACAAAGATTAAAAGCAAGTTTTAAAATTTAAACATGGAGAATGATATATGTTAGAAGACCTGTTAACTGACTTTAACACTGTAAAACCGCAAAGTAGATTAATACCAAAATGTACAATAGTAAAGGTAAAAATGACAATCAAGCCTGGAGGTTATGAAAATTGGTTTACTAAAAGCTATGCTACCGGCAGCATCTATTTAAACGCTGAATTTATTGTCACTGAAGGTCCATACGCAAAACGCAAGATTTTTCAAGTAATTGGTATTAAAAGTGGCAAAGCAAGCGTTGAAGGAGATACTTGGGGAGAATCTGGTCGTTCCATGCTTAGAAGTATTTTGGAGTCAGCACGAAATATTCATGCACATGACACTTCAGAGAAAGCAGTTATTGCTAGAAAAATCAACTCTATAGCTGATTTTAACGGGTTAGAGTTTACTGCAAAAGTTGGTATTGAAGCTGATAGTAGATACGGAGACAGGAACAGAATTACTGCAGTTGTTACTCCAGAACAAAACAATAGCATTGAATCTGATTGGGTCCCGTTTTGAAGTACGACGAGGAAAAGCTTTGGTCTGCTGTCGTTACTAGAGGTATTCAGGACGCAGTAGGAAAAAACCCAAAGCTAAGAGAAGAAGCAATTAATTGGCTGAATTCAAAATCTTTTGAAACTGTTTGTGAGCTAGCTAATCTCAACTTTACACGTATGAAAAATATGTATGGGAGTTTTATGTCTAAAAAGCAAGAAAAGATAAAAGCATTATTAATTGATAATATCAAAGAGTGTGTTTCTTACCTACTTCCAAATGGTGAGTTTTACCGAGATAAAACTTATATTGGAAACTTAAATGGAAATACAATTACAGTTAAAATAGTAGGTAAGGAAGCTGGTGATTGGCGTAATTTTACTGAAGGAACTGGTGGTGATATTATTGATCTTTGGATTTTAATTAAGGGTGATATATATTCTGCTAGAAAGTGGCTCAATAAAAAATCAAAGAGTGGAGAAAAAAAAGGGGGGAAAAGAGAAGAAAAAATATTTTCTGTAAAGCAGTACTTGAGTGATCAATCACCAATACCAGAAGACATAATAGCTCCACGAATTCTCACTCCAGGTGGTCTTTTAGTCATTGGTGGTACTCCAAAGGTTGGCAAAAGTTATTTTCTTCTCTCTTTGCTTGCACATCTTGCAGCAGGAGTGTCGTTTCTTAAGATGAAATCAGCAAGGCCACTAAAAATAATCTATCTGCAAAATGAGATGGAGTACAATTACATCAGGGAACGAATACAACAAATCATAACCAATCAAAGGCTGCCAAATCTAGCAGAAGAAAACTTGATTGTTACTACAAAGATGAGATTAACTTTAAACGATGAAGGTATAGAGAGAATAAAAGAGATCATAGGAGAAAAATTTAAAACAATAGACCTTATCGTCTTGGATTCTCTTGACTATGAAAATATGTTTTCTGGCCTGCAAAGCAGAGTAGAAAAACTACGTTCTATAATTAATCCTATGGCTGGAATCATTATTACACGTCACACCAGAAAAGTATCGACAGCTACACTCGCAAAAAGCCCTTTTCAAGCTTTAATTGGTGCTAATGCTTTAAGAAGCTTTTATACATCTGGTATGGTAATGTTTCAACCAAGTAAACGTGCAAATGTCTTGCAAGTAGTATATGAACTAAGAAACGGTAAATCAATACCAGCAAAATTCATTAGCAGGGTAAATGGGCGTTGGCAGAATTCTAAAATTATAGCTACGGCTTAACTTGTCCGCAAAAAACGGATACTATGGTAGAGCTAAAGACTCAGCTTTTGCAAAATATCAGATCTTGTCTTTTTCATCTACTACCAAGAGGGACATTTCGTGGTGATAAGTTTTATGTAGGTGATGTACAGGGTAACAAAGGCAAAAGTACTGTAATAGAATTAACAGGCGAAAGAGCTGGATTATGGAAAGATTTTGCAACAGGAGAAGGCGGTGACATTATTGATCTTTGGGCAACGGTACATGGGAAAAATGCCAAAATAGAATTTCCTGAAGTAATGGCTTCAATAAGTGAATGGCTTGGTCTTAAGAAACAAAACAATATCAGAAATCTAGAACAATATCTGACTTGTAGTTGGAATTACTACGATGAAAATAACCAATTGATTGTAATAGTCTATCGTTATGATCCTCCTTTAGAGAAAAAACAGTTTAAACCATTTGATGTTAAAAGACAAAAATTCAAAGAGCCAGAGATCAGGCCACTCTACAACATTCCAGGTATTTTAAAGTCCGATAAGGTTATTCTGGTTGAAGGAGAAAAATGCGCAGAAGCACTTATAGAGAAAGGAATTACAGCTACAACTGCGATGTTTGGAGCAAATGCACCTATTGATAGAACAGATTGGACTCCTCTTAGAGGTAAACATGTTATCATTTGGCCAGACAACGATGAAGCAGGTAATAAATATGCCAAAAACGTTGAAAAGAAACTTTTAGAACTTGGTGTTGCATCACTTGCTATGCTTAAGATTCCACCGAATAAACCAAAGAGTTGGGATGCTGCTGATTGTCTGTTAGAGGGAATAAATATTGAAGAATTTATCGAAAAAAACTCAAGAAAAATAATTATTAAACCACCACTTGATATTTTTAGTTGGAGCGTAGAGCGTTTTGTAGGCCCAGTACCAAAGCAAAGATTCTTGGTTGAAGGATTATTTCCTTTGGGTGTAACATCTATTTTGGCTGCAATGGGTGATACTGGTAAAGGTATGCTACTTCTTGACCTAGCCCTTAAGGTTGCAGGTAGCGTAGATCAGGTGTGTGGATTTGGCCAACTTGTTACTGAACACGGATCTGTGGTGGTATTTTCTGCAGAGGATGATACAAATGAAATACATCGTCGCTTAGAACGACTTGATCCAAAATGCGAGAGATTAAAATATAAAGACAGGCTATTTATTGTACCACTGCCAAATATAGGAGGATCATTTACCATACTTAAGAATGTTCGCGGTAAAGTTGTAGAAATATCTCCAGAATTTGAGTCTGTAGTGAAACAGCTGAGCAAGGTAAAAGATTTGAAGCTCATTATATTTGATCCTCTTGCTTCTTTCATTCATGCAGATTTAAATGCTGATCCAGCAGTAGGAGATTACCTCATGTGTTTATTGTCTGATTTAGCATGTAGCACTGGAGCTTCAATAATTACTGCACATCATATGAGAAAGCTGAAGGGAGAAAAGCCTATATCAACAGTAGAGCAAGCACGAGATGCTATTCGAGGCACTTCTGCTCTCGTAAATGGAGTCAGGTGTTCTTTTGCTTTTTGGCCTGTTGAAGATATGACTAAACCAATGATTTTTAGGTCAATTGGAAAAATCCCAAGACAAAATGCACTATTTTATGGAGCTGTTGTTAAAGCAAATGGCCTGGCTGATCGTACCATACGCACTTACCTAAGAAATGAAGAAACAGGGCTATTGGAAGACATCACTGAACAATTAAAAGCTCAAAATATTAGCGATAAAGATCTTAAAATATATCTTACTGATTCAATTGCGCGAGCTGCTAGTTCAGGACATCCATTTACTCATACAGGAAGTGCAGGAATACATAAACAACGACATAGATTGCCTGAAGTTTTTCATAGTATGGGAAGGGATAGACTAGAGCGTATAGTTCAGGAGCTTTTACAAGCAAAGCAAATAGTTAAAGGAATGGCTAATGGTTCAAAAGAAGATAAATGGCTTGATGTAAAAACAGGACCATTTGCACGTGGAGTTGGAAAATTTACTCATGGAGCTGAAAATTTTTAAAAAACATAGTTGATTCTATTTTTTTATAGTCAAAGTAAAAGGGTTAATACGATAACCATGTGATGATCTTTGCCAACCAAGTGTTTGTATTACATCATCACGTTCAATACTTAATCCTAATTTCTCAGCAAGTATAGATTTGATTGTTCTTTGCATCTTATTTAATGGCTTTCTGATTTGTTGTTCTAAATCTGCTTCTAAATTAAGTCCCAAGAGCTTTTCTAACTGATTAATATTGAGAAGCGTATGTTTTTCAGGTGGTAACTCTTTCTCGCAGTCATGTAAAAATTGCCTAAATAATATTCGAAAAATATTAAGACATGATGCAGCTTTTTTATTTATAACTTCAATACTATTAACATATACCATACCTTTAACTACTTGTAACTCCAAAAGCTTTGTTGGTATAATTGGTTCAATACGTTTAAGCGAAATATATGAAGCTGGTAAAACTTGCAAAGAAGTATTTTCTACTACCTCTGGTACTCCTCTTTTAGCTGCTTCTTGAAATATCTCAGTTAAAGTTTTAAGCTGACAAAACAGTTTCACCATTGGCACTACATATAAACTCAATAATAGATTCGGTATATCTTTTTTTAGAGTTATTAGAACTGTCGGATGGACTCTAAGTTTATCTATTGTTAAAAATATCGCATCAGTACAAAAATCAAGGATTATTAGATTTACAATGCGACCTTGATTACAAATATAATAAACTCCTTTTTCTACTTTTTCCCACATAAGTCTTGAATCATTCAACTTTATTTCAAACCAGTCTATGATTCTCTCTGTATTTAAGTATATGGATAAGAGATGAAATCTCTGTTTTTTATAAGTATTAGGCAAAATATGACGAGAGCAGTTTTCACAAATAGCGTCATCACATGCTTCATCAAAGTCTGGATCAATAAAAATCTCATTGCTACAACTTGGATCAATTACATTCGGCCAATCAAGATGATCTTCTTCACGAGAACAAACAATATAGCACCTTTCTTGCATTTTTATCAATCCAAGATCAAATAAGTATCTTGCTGCTTTAATATGATTTTGACTTGGATTGATCCAGGAATTATTCAAACTTAAAAGATCAGCAATTTGCTCGTGAAAGGATTTTAAGACCATAAGATTGTTCCATATGTTTCTTCAGGTCCTCTCTTTCTTTTTTATTGAGTGGATGCTCTGAATAATAAACTTCCCCACTTATTTTGAAAGAAAATGTTACCTTTTTGTTTTGGAACATTACTTTAGCTGATTGAATAGATTGTAGTATGTTGCCAATAGCTGGCTTTAAAATATGTAACTCTGGTGCAATAGGATCATATGGCTTTACACTCAAAGTAAGATATGTATTACTATTTTTAAAATAATCTGACTTAAAATTTAACTCAAATATACAAATGTCAGGGTCAGAACCATCTATACATGCTTGAAGAAATTTGTACACTTGTAATGGAAAGTTCTTATCTTGTATATTTACAAAAGTACATTCGCAGTTAAAATAACCACTTACAATACTATTTGCTATTTCCACAGCTTTATTGGTATTTTTAGCACAGAGATTAACCTTTGTACCATCAATCGAAAAATCTAAAATCATCCACTCAGGTTTATGGCCATGAACAACTTTGTTTGAATTAAGCAGTAAATCCATGTCACTTCCTCGACGTACAAACATATATATCCGATCTTGATGATGGAAAAAACCCTGCAATTGGTTTTCAAACTTCAGTATCTGCTCTACAGCTTCTTGTGACATAAATTCCTTGAATGAAGTGTTTATTTGTCTTGGTGATTTCTGTAGAGCAAATGATACGAAACCTCTCTTTTGTACTTTATCAAAGTGATAGACAGATTTTAGAAGTTCACAATTTATGTGAAATAGTAAAAACAATAAGGATCTTTTATCATACTTGGTATTGTTTTTTACCAGGTACGATCTCATTAACTTCTCAGTCAGAGCAAATCTTGCTACTTCACTAACTGTAGCCTCAAGTTTTGTACGATCAAAGTAGCTAATGAGATAATAGTCAAAAAGAGAGTCAGAGTAACTGGTAAGTATCTTACGTTTTTGTTGAGTGGATCTATCGTCATAATTTCCGTCCTGAAAAAGTTGCCCATTTAAATGATTTTTAAAGCAATGCTGAAAAATGATGCTAAGTTGTTTACCAGAAAGGGAATCTAACCAAGATTGACGTACATTAGAATCCTGAAAACGTTCTAGTAAGAGGTTAACAGGAACTTCTAAATCACTCTCCCAGAATTCATTACTTGGATAAACATTCATGATACTTTAAATAAGCTATATCATATATAATATGATAATTTAAGCAAAGATTTTTTGGACATAATTTTTTCAAATCTTGTATATTTATTAGGGAGAATTTGTGTGAACTAGACAGCTTTCTTAAATAAGGTGTGCGTTGATTTAGTTTAATAGGAGTCTCCTAACCTTATAAAAAAACTCACAGGAAGAAAAACATGCAAAAAGGGGAATTAACTATTAATTGCCGTTATGAACCTCACAGATTGGCGAGTACATATTTGGCAAATGCTTATGAACAATTATTGAAATATAAAATAAAGGAGGTAGAAGAAAATGGTAACGGTAAGCTTGTATGCAAGAGTTTCATCAAGACAACAGGCACAGGAGAATACAATAGAGAGTCAGATTGTAGAACTGGAGCGTCGCATTAGTAGTGATGGACATGAGTTATTAGATGAGCACAGGTTTGTCGATAATGGTTATAGTGGATCAAATTTAGAACGTCCTGGCTTAGAGAGTTTACGTGATAGAGTAGCAGAAGGTAAGATTGATAAGATATATATTCATTCACCTGATCGGCTATCACGTAAATTTTCATATCAAATGATCTTACTCGAAGAGTTTAAAAAGGCTGGATCTGAAATAGTATTTTTGAATCATAAGTTTGATGATAATCCTGATTCCCATTTATTTCTACAGATTCAGGGAGCAATAGCAGAGTATGAACGTGCAAAGATTATGGAACGAAACCGTAGAGGTAAACTTCATGCGGCCAAAGCTGGGTGTATAAGTGTGATGGGTAGGGCGCCTTACGGTTATCGCTACATAGCAAAACATGTAGGTGAAGGAAGTGCTCAATTTGAGGTTGATGAAGAAGAGGCAAATATAGTGCGTAAAATATTTAGTCGGGTTGGCCAAGAAAGAGCAAGTATAGGAGAAGTTGTACATGAACTGAATAAGATACCGATAATAACACGAACAGGAAAAAGGTATTGGAAAAGGAGCACTATTTGGAACATGTTAAAAAATCCTGCTTATATAGGACAAGCAGCTTATGGTAAAACTAGGACATGCTCAAAACCACAAGTAAAAAAATCAAAAAAAGGAACTTGTGGTAAACTTAAAAGTGGTCGCTTTAATAGTGATAAAGAGAATTGGACTTATATTCCAGTACCAAAAATAATCAATGAAAATTTATTTGATTCAGTGCAAACACAATTAGCTGAAAATAGACAAAGAGCAAGAGTACGGCAAAGAAGAGAAACATATTTATTACAAGGTTTAATGGTATGCCAACGTTGTCAATATACTTATTGTGGTACAAACCACGTTCATAAAAAGTCGACATATTATTACTATCGTTGCTCTGGTACAAACTCTAGCAAATTTAATGGCAATAAAATCTGCGATAATAAATCAATACGCACTGATGTACTCGATACAGTCGTATGGGAGGAAGTTAAGAGTATATTAAAAGAGCCAGATAGGATTGCAAATGAATATCAACGTAGATTGTCAGAGAACAAAAAACCTTTACATAATCAAACACGTGAAAAGCAAGAAAGTAAGTTAAGATTAAGTATCAAAAAATTTATCGATAGCTATGCCAAAGGGTTTATAAGCCAAGAAGAATTTGAGCCAAGAATTACAACAATGAAACAGCATTTGAAAGAAATTGAGGAGGAAAAAGAAAAAGTACTTGATCAAAAGAAATTACAACAAGAATTGAGCCTTGTTACAGATAGCTTGAAAAACTTTTCCTCAAGTGTTGAATCAAAGCTTGATCAAGTAGATTGGCAGACTAAGCAAAATATTATTAGAATGTTAATTCATCAAATTGAAATCAACCACAACCACTTATACATAGTATTTCGCATAAAAAGTCTTGCAAATTTTGATCAAAATAGGCATAATAGAATTATGCAATGTTGTACTAGCAGTCAATATTGTTGGATTGCCAGATAAAACTGTTGCGGAATCCAAAGAACGCATCAGAGCAGCGTTAAATTCAATCAATCTACTACTACCTCCAAAAAGAATTACAGTTAATCTCTCCCCTGCGGATTTGCTGAAAGAAGGCAGTCATTATGACTTGGCTATTGCTATTGGACTACTTGTTGTAATGAATGTGATACCAGTTGAAAAAGTTCAGTCTTATATAATCATGGGTGAACTGGCTCTTGATAGCAGAGTTATTCCAGTTTCAGGTGTGCTGCCAACAGCAATTAATGCAAAAAAGGACAATAAAGGAGTAATTTGCCCGAGAGGAAATGGTGTAGAAGCTGTATGGGTGAAGAATGTTTCAATTCTGGCTATAGAGAAATTAACTGATATTATCAGACACTTTAAGGGTGAGCAATTAATTCAGCCAGTAATTTTTAATTATAGTGATGCACCCAAAGAAAAAAGATTGGTTCCCGATATGAAGGATATCAAAGGCCAAGTTGTTGCAAAAAGAGCAGCTGAAATTGCAGCAGCAGGTGGGCATAATATGCTTCTTGTTGGCCCTCCTGGTACTGGAAAATCAATGCTTGCTAAGCGCTTTATAGGATTGCTGCCTGATTTAACCGAACAGGAGATGATTGATGTTAATATTATTTCCAGCATAACAAAAACTGGTAATGAAATATTCAAAGTAACTCGTCCCTTTCGTGAACCTCATCATTCATGCTCTATGCCAGCGATGATAGGGGGAGGAAAGAATGCAAAACCTGGAGAAATTACCATGGCTCACAATGGCGTGTTATTCCTTGATGAGTTGCCAGAATTTCCAAGACTTGTGCTTGATTCTCTGCGCCAACCACTTGAAGATAGAAAAGTTACCGTTGCAAGGGCAAATGCTCACATAACCTACCCTGCAAATTTTCAACTGATTGCTGCAATGAACCCTTGCAGGTGCGGTTATTTAGGTGATGCAAGCAGATCGTGCAACAAAGCTCCAAAGTGTGGCACAGATTACAAAAACAAAATATCAGGCCCATTGCTTGATAGAATAGACATATGCATTGAAATGCCAAACGTTAGCATACTCTCTCCTGAAATCTCTGTGGAGGGAGAAAGTACTAAAATCATAAGAGAAAGAGTGATAGCAGCAAGAAAAGTTCAAACTGAGCGCTATAGTGAATTAAATATTCGTTGCAATTCAGAAGTAAGCGGTGAAGCATTTAATAAATTTACTGAACCAGATCAGGCAGGGTTAGAATTGCTAAAATACGTACTGAAAGAAAATTACATTTCCAATCGAGGCTACACACGCGTATTAAAAGTTGCAAGAACTATTGCAGATCTTGCAAAAAGTGAAGAAGTAAAAAGAGCACACATTGCTGAAGCGCTCAATTACAGAATAAAGGTATATTAAAAAATTAGTTTACTTGACAGGCAATTTTTTTTACTATATGCTTCCTTAATGAAATTTTAACATTCTATTTAAGGAGTAGAGTTATGGCATTAACAAATTATGAGTATGGAAAAGGGGATGGCATTTTTTATGCTATTCCACAAGGATATATACAAGCTGAAAAATACTGGGGAATTCCCGGTGCTGCTAGTGGAGCTGGTCAGTACGCTATGCATAATAAAGGGAGAACAGCATTATTTCCGCTTGCAGTTGCAAGTGTTGTCTTTACAGCAATGCATATGAAAGCAGGCTTTGTTAGTGCAGCAGAAGCTTCTGGGTTTCTTGCTAAGACTGCCAGTTACTTTGTTGGAACAAATCAAGCAATAGCTGCTTCATTACCTGGATTTATCGGAACAGGTGTTGCTGGTCAGATAGTTGCGGGTGCCATAATGGCAATTGCTGCAGTTGCTGCTGTTTATGGAACATATCAAGTTGCCTCAAAATTAAAAGATGTTGCAGTTGAAGCATTGAAAGGGAAAGGTCAGGAAGTATAATAATCTTCAACAAAATAAAAAGGGATAGGTTTCTGTCCCTTTTTATAAACGTTTTCTATTTTTTGCATCGGTTAAGTGATGTCATCTAAGAATCTAGTTATTATAATTAACGGCACTTATTAGTATAAATGTTAAGAATAAGTAAATCCCGTTTACTGTTTACGCCTATAGAAGTGAAAAGTATTTGCATATTATTAAAAAAGCGGTAACTTATTATCAAGTGAATTCGCTAAATTTGAGTAATTTAAATGTCTATTGATCTTAGTCTGCCGGAGTTACCTATATTGCACCCAAGGATTACCGTTGTGGGAGTGGGTGGTGCTGGTGGAAATGCTGTGAATAACATGATCCAATCTAATTTGCAAGGAGTGAATTTTGTTGTCGCAAATACCGATGCTCAAGCACTAGAAAAGTCGTTATGTGATAAAAAAATTCAGCTTGGCATTAATTTAACTAAGGGGCTTGGTGCTGGTGCTTTGCCTGATGTTGGCAAAGGTGCAGCAGAAGAGTCAATTGATGAGATTATGGAGCATATAAAAGATAGTCATATGCTTTTCATCACAGCAGGAATGGGCGGTGGTACTGGAACCGGTGCAGCACCGGTAATTGCAAAAGCAGCCAGAGAAGCAAGAGCCGCAGTTAAGGATAGAGCGCCAAAAGAAAAAAAGATATTGACTGTTGGAGTTGTAACTAAACCGTTCGGTTTTGAAGGTGTGCGCCGTATGCGCATTGCAGAGCTTGGACTTGAAGAACTGCAAAAATACGTGGATACACTTATTGTCATTCCAAATCAGAATTTATTTAGAATTGCAAATGAAAAAACTACATTTTCTGATGCATTTAAACTTGCTGATAATGTTCTGCACATTGGCATCAGAGGAGTAACTGACTTGATGGTCATGCCAGGGCTTATCAATCTTGACTTCGCTGATATAGAAACAGTAATGAGCGAGATGGGCAAAGCGATGATCGGCACCGGAGAGGCAGAAGGAGAAGATAGAGCAATTAGTGCTGCAGAGGCTGCAATATCTAATCCATTGCTTGATAATGTATCAATGAAAGGTGCGCAAGGAATATTAATTAACATTACTGGTGGCGGAGATATGACTCTGTTTGAAGTTGATGCTGCAGCCAATAGAGTGCGTGAAGAAGTAGATGAAAATGCAAATATAATATTTGGTGCTACTTTTGATCAAGCGATGGAGGGAAGAGTTAGAGTTTCTGTTCTTGCAACTGGCATTGATGGTCGCAATAATAAATCAGAAACTTCACCTATAAGTCAGAGCGAAGACTCAGAGAAAGAGAAATTTAAGTGGCCATATAGTCAAAGTGAAAGTACACAAGACAAAACACTGGAAACAAAACCAGCTGAACAGGTAAGCGAAGGAGCTAAGTGGGGCAGCAATATCTATGATATACCAGCTTACTTAAGAAGAAAAAAATAATGCAATTTTGGCTACTTAAGTCAGAGCCAAGTGAATACTCATGGCAAAAAATGGAAAAGGAGCAGGTAGTTGAGTGGGATGGTGTGCGCAATTATCAAGCTCAAAATTACATGAAAATTATGAAAGCAAGCGATCTTGCGTTTTTTTATCATACAGGTAAAGAGAAAGCAATACTTGGAATCGTTGAAGTATTTAAAGAGTATTATCATGTTAATGATCCCAAGTTCGGATTAGTGAATGTAAAGTTTTTGAAACCTTTAAATAACCAAGTAACGTTAAATAATATAAAACAAAACCCACTTTTGAAAAATATGACTATATTAAAACAACCACGTTTATCAATTGCCCCAGTTTCGGAAATTGAATGGAATGAAATAATAAGGATGAGTGATGTGTAATACCTGTCATTTCAGTTCCTAAATGATGTCATCTCAGCACACAACGCACAGCTGTATGAATATTTGTCTCGAAGGCAGTGCATTAAACGTTATAGCCGATTTTGCATCAAACACAAAGGTGTCATTCCAGTGCTTGACACTGGAATCCAGCCTTAATGCAACCACATTAAAGCCGTTGTGTTTTAATATAAGATTAGCTACTTTTATATTCACTAACTTGATGTCTAATCAAAATTCCTGGATCCCAGTGCCTAGACACTGGGATGACATCCTTCTAGTGTACAATATTCGTACAGTTGTGTACATGACACAAGGGTCTATAACTCTTCTTTTTTGGATTCCAGTGTCAGCTATTTGCATGACACCCTTACTGATGTGTCACTCATGTTAGAAGTAAATATTCTTGACAAGAAATGGTGCAGCATTATAGAAAATCCTAAAAATTTTGTATTAGGTGTCATCAATGCTTCTCTAAAAGAATTAAAAATAGACCACTATAAACCAAATATATCAATAGCTCTGGCTGATGATGACTTGCTACATCAACTTAATTTAAAATTTAGAGAAATGGATAAGCCAACTAACGTACTATCATTTCCGTATGAACAATTGTCTAATGAGTGCGATTTAGGAGACATAGCAATTTCAATAGACACAATAAAAAGAGAATCGCATGAGTATTATATACCCATTCTTGCTCACATTGCACACATGTTAGTGCATGGATTACTGCATTTACTTGGTTATGATCACCAAAAAAAAGATGAAGAAATTATAATGAAAAATCTAGAAAGAGAGATTTTAGCTTCGCTTGGCTACAATATGTGTGCGATTTAAAAGGAATTTAATAAAAATATAGTAGATGATAATAAAATATGTTATCTACAAAGGGTTTTAGCTATAAACAATAAAAGGTAAGTGATATGGTTCAGTTTTCTTTGCCAAAGAATTCTAAAATTAATCAAAAGGGCAAAATTTATCCTATTCCTGCTAGAGCAAAAAACATCAGAAGATTTCAAATTTACCGTTGGTCTGCTGATGACGAGAAAAACCCTAGAATAGACACATTTTTTATTGATATGGATAGTTGTGGCCCTATGGTACTTGATGCATTAATAAAAATAAAGGATGAAATAGATTCGACTTTAACTTTCAGACGTTCTTGTAGAGAAGGCATATGTGGATCTTGTGCCATGAATATTGACGGAACCAATACTCTTGCATGTACTAGATCTATACATGATATAAAAGGTGACGTAAAAATATATCCATTACCTCACATGTATGTAATAAAGGACCTAGTCTCGGATTTGAGCCAATTTTATGAGCAATACAAATCAATTAAACCTTGGTTACAAGCAGATAAGCCTGCCCTACCAAATAAAGAATACTCTCAATCTTCTGAAGATAGAAAAAAATTAGATGGCTTGTCCGACTGTATATTATGTGCTTGCTGTTCGACTGGTTGCCCAAGCTACTGGTGGAATAGTGATAAATTTTTAGGACCAGCAATACTATTACAAGCTTACAGATGGATTGCTGACAGCCGTGATAATAAGACAGGTGAAAGACTTGATGTTTTAAACGACCCATTCAAGTTGTATCGTTGTCATGCAATAATGAATTGCACAAAAACTTGTCCTAAAGGACTTAATCCAGCAAGAGCAATAGCGAAAGTAAAACAGCTCATGGTAGAGAGAGAAGGAGTTTAAGTATTATCTTTTGCATTCTTCGTAAGAGAACAGCAAACCTTCCGAAGCGTAGGGTATTGTTAATACCCTGAACGCTTTTCCGTTTGTGAAGTGCATCGTATCATCGTACGATTCAAATAATTTTTTGAACAACTCATGTCTTTGGTTACTAATAGTTTGAAAATCCTCTTTTTCTAAAAGCTTTTTAGATTCGAAGAGGTAAAGCATAACTTCGTGATAAGTTGGGTAAGATGCCAAAAATTTTGGGTCAAATTGAAAGGTTTTTATAAAAGCATTATTATAAAATTTTAGCTTTTGATTCTTACTATATATTACTATAGCAACCGGTAACCTCTCAAGCAAATTTTTCTGTGTAGCTAAATCACTGTTTAATTCAGTATATAATTTCTCTGCATCACTAACATCTTTCCCATACATTACTATGCTACCAGAACCTTGTATTGGAATTTTAACAAAATCGAAAACCTTAGGTTCGTTCTTATAAGTTATGACATGTCTTCCTGGTTTTGTGCTATGAGCGCTACCGGTAATAGCAAATTTCTTAGAACCATCTACATATTTATCATAAAACAAGTTATAAAATTCCACCTTTCTACTCTTGTTATATCTTAGTATTGGAAATGGTAAAGAGTTGAAAACGTTTTTATAGCTCTCCACTTCCTGTGTAAGCTTACTATTTTCTAACTCAAGTCCGTTAGCCTTTATCTTACAGTCTGAGACATTCCTTATCCATAACAGCACACCTATCACATTGTTAGAATCATCTATTATGCTTCTACCGTAACATATGCAATAAACCTCACTGTCTTTTGACTTTAAATCTAGAGTAAAAGATTTATTTATTTCCTTTGCCTCAACAAAATTTTTGATTAAGCTTTCTGATTGCTCAAAAAAATTCACAAACTCATTAAATGAGTAAAAAACAGTATTAAGCAAAATTAGTAAATTGGGAGAGAACTTTTCTATACGTTTTTTTGCATCCCAAATATAAAACCCATCATTCACAGTATCAATTAAATTATTTATGATAACATTTTGATGCTGTAAGTTCTTAATCTTATTACTAATTTTTAATTTAGAATAAGAGAGAAAGAATAATATTAGAATCAATATTAAAACCACTTCATACAAAAAAAACATAGCACTTTTAAAACAAATGTAAAAATTTGTAACCGCTCAGAATTATGCTGAAGAGGTATATAAGTAAAGATTGCCTAACATTTGAAAGCCCAATCTCTTATAAAGGTTCACAGAAGATTTCATACAATGTGCTACTATATATTTGCATTCAAGCTGTTTAGCTATCTTTATTCTTTCTAAAACCATTTGGGTACCTATTCCACGATTCCTGTAAATTGGTAAAACTCCATCACTATAAAAACCAGCTACGCTATCTTGAACATAAAGACCGCATGTCCCAATAATTTCATTATTTAGTGTTACAAGAAAAAATCTTAATCTTGAGTTCTTATCATCATAATTTGATAATCCGCGAAAAAATGTGCTGACAATTCCAACGCCATGATAAAAAATTTTAGAAGTGTGTAGATCTAACTGTTCTAAGAGGTTGCTACCATTCACAGCATTTAACCTCAAGTTTGGAATAACATCAGCAGGTAAAAAGTAATTTTTCATATTAAGTAAAGCTTTTTTTGGTGTGCTAACGTGTTTTATTTCACACTTTTCTAAAATATCTCTTATTTTCATATGTGAATTTATTACCCATGTTGCTTCTATATCTCTTGTTCTGAGATAATCTAGAGTTTTTTGTATAGAAAGCTCGGTACATTGATCTCCACAGAACACAAAATTAAATAATGACTCCCTGGTACCATTTATTGTAAATATGATGTTATCAAATTCATCGTGTACTTCCCACTCAGATAAATTCGCTGTGTACAGTATATAATCCTTTAGATTTTGAACAATTAAGCTTGAATAATAAATTTTTTTATCCTGCATACACCAACAATAAACAATAAAAGGCTCCTATAAGAACACAGGCTAAAATTGCAGCTATAACGTCATCTAGCATAATACCTAAAGGACCTTTGGTATTTTTATCGATTAAATTTATAGGCCACGTTTTTATTATATCAAAAAACCTAAAAGAAAAAAAGCACAACAACAATGAAGAACAATTCATCTCTTGGCTTAACAATATCGAAACTAAAAGTATCGTCAGCAATTGACCAACCACTTCGTCAATTACTACCTCTTTTGGATCACATGAAGTCTTGTAATGTTTTATATAATTACCTGTAGACCATAATCCAATTAAGAATAAAAAAGAAATAATTGCTGCACCTAAAATTTTGTTGCTCAGGATTACAGGAACAAGCGGAAAAGAAGCCAAACTACCCACAGTACCTGGCATTTTTTTTACTGTTCCAGACAGCCACCACGTTGATATTAATTTATATAAAAATTTCACAATATATCCAAATACAAAATTAACTTATAAGAACAGAAATAGTATCCTCTATAGAGGCGCTTTCATACAATAATCTATAGACCGCTTCACATATAGGCATTTTTATCTTTAGCTTTCCTGCTAAATTAAATATGGACTCAGCAGTGCTAAAACCTTCAATCACTGACTTGCCTTCTGACAAAATCTGCTGAACATTAAAGCCATTGTCACTATTACCTATTTTAAACCCAAAAGATAAGTTTCTTGAATTCAAGGATGTGCATGTCATAATTAGGTCACCCAGACATGCTGGCCCAAGTAGTGTATTTATATCCACACTACCGTCACCAATTTTTGCTGAGTATAAAGCCTTAATTTCGCTCATACTTTTCGTAATCAATGCTGCATGAGCATTAAACCCAAGTTTACTACCTAGAACAATCCCACACGCTATAGCAAAAACGTTCTTTAACGCTGCACAAATCTGTACTCCTATAATGTCGTTACTAAACTCCAATTTAACATTTTCTTGTTGCAGCTCTGATACTAGCTTTGAACCTAATGTGTTATTTTGGCATGCAAGAACCATTGAATAGGGTAATTTTCTTGCAACTTCTACAGCAAAGCTAGGACCTGAAAAAATAGCAATAGGATTGTTAGGTAAAATTTCATTTACTATTTCACTAGGTAATTTTAATGTAGACTTTTCTATTCCCTTACAAGCTAAAATTATTGCTACATCTTTTTTCAGATTACAATTATGCAATTGCTGACATACCTTCCTCAGAGACTGAGTGGGAACAGCGAGGATTGTTACTGAAGCATTAATTGTGTCTTCAATAGCCAATTTTACTGACACATTATCAGAAATTCGACAACCGGGTAGCTTGTCACTTTCTCTTTTCCCGTTGATTGATTCAAATGTAGTTTCATTGCGAGTCCACAAAATCACATCTTTCTTACTACCTAATGAAATTGCGATTGCTGTACCCCATGCACCAGCACCTAAAATTGATATTGCCACACAATATTCCTGAAAATATTACTTATACTTTAAAATAGTAGGATAAGTAAATTAAAAATATAACACAGACATATAGAATAGTTAAATATTTATTAACCGAAGTATTCTTTTAATAATAGTAACTTTAATTCAATATTTACTAAAAATATTATTACTATCATGGTATGTCTATTATATTTTAGATCTATTTATATAACTTTGGAACAATATATTTACTATTAATTAATAAGTGTAATTTTGATCATTTGTTAATAAAAATTTGATTTATTACTTTCCTTAGTTATATATATTACTAAAATTATAAATTATTTATGGGGTGTAAAATATGCGTATATTATTAATTGAAGATGATCAAGTAAGTGCAAAGACTGTGGTTAACGCCTTAACTTCTGATGGACATTTCTGTGACGTTGTTACTTCTGCACAAGATTATAACAATAATATGGTTTCCTCAAACGGAGATTACTATGACCTAGTTATTTTAGATATACACTTGCCTGGTGATATTGACGGATATGATATATTGCTAAGACTAAGAAGTGCAAAAATCAAAGTTCCTGTCTTAATACTTTCATGTATATCCGCTGTCAATCACAAAGCTAAAGGACTCGGGTATGGTGCCGATGATTACTTAACCAAACCATTTCATAAAAGTGAGTTATTAGCTCGAATTAAGGCCATAGTGCGTCGTACTAAAGGCCATCCTGAATCGGTGATAAAGATTGGTAATATAAATATCAATTTTGATCACAGGATTGTTGAGGTGAAAGGTAAAACGGTTCACCTTACTAATAAAGAGTATTCTATGATAGAATTGCTAGCACTGCGTAAAGGAACAGTATTAACAAAAGAAATGTTCTTAAATCATCTTTACAATGGCTTAGATGAACCTTCAGATAACAAGATAGTTGATGTTTTTATGTGCAAATTACGTAAGAAACTTGAAAGTGCAAATGATGGAAAAAGCCACATAGAAACCGTTTGGGGCAGAGGGTATGTTCTGAAAGAGTATATTGATGATGATGAATATTCTAATGTTAATGTAGGCGAAAGTAGTGATGGCTATCAAGCAGAACAAGTGAAGGACAACGCATGAAATGCCTACACATTTAAATATAGCATGGCTTATATCGCACGTATCATGTGAACGCCTAGGTGAAATATAAGCCGAGTTCTGTTTATGTAGCTATTTATCTGGAGTAAATGTTACCATTTACCGCATGCGATTTACCCGAGTAGATATGAGGAAAACATAAAATCTACTTCTATTTAATCTTGCTCCTAGTGTTGGTTACTCGACTACCAATGTTGCCATTGCCATGGTGTGCTCTTACCACACCTTTTCACCCTTACCTAAAAATATTTTAGGCGGTAATTTTCTGTAGCCCTATATCTGGAGTTACCTCCGGCGGGCATTACCCGTCACTATTTTTCCTTGGAGCCCGGACTTTCCTCTGCTATGTTTATCACACAACAGCAGCTACTTATTTCACCTAGGAATTATACTTTAACATGAAAATCACAAAAGCAAAAGACAATTTCCTAACAGTCTACATATTAAAAACATTTAGACAAATAGCTAAAGGTGATATTCCGGCACATCATCACTATCCCAAGATAAGCTTTTTTCACTTTTAGACTCCGCTTCAGTTAGTCAAGAGCCTGGTCCACCGCTTGAAGACGATGAGCTACTTCTTGATCGACTACTACTTTCTACTGATATACTATTTAGCACTGTTTCAGATTGATATATAGTTCGCATTCTGTTACCAGTGGTAAAAATTTCTTCATCGCTACTTGAAGATGATCGCCTTCTATAACCCAAATCAGTTAGTTCTAATACAGGAGCAGCATTACGACCCTTAACATATCTATATGCTATGAATCCTATAATTCCAACAATACCTATTGCTCCAACCAAAGATCCCCCTATCATTCCTGCCTTATTAGACCCTATAGCAAGTTGAGTAGGTTGTGGTGAAGAAGTAGACTGAGGAAGTAAAGTCGTGGTGAATATAGGAGTTGTTGACTCTTTTGTTCTAGTACTTGGTATACTAAATACTGTTTGTGTAGTTTTCTCTGAGCTTGTTGTTGGCGCAGTTGGTTCCACTGTTACTGTGCTTGTTTGAGTCGTTGACTCTGTTGAAGGTTTATTCGTTGTAGAAGTAGGTGCAACGGCTTCTGTTGTTGGTTTCACTGTTACTGTACTTGTTTGAGTCGTTGACTCTGTTGAAGGTTTACTCATCGTAGAAGTCGACGCACCAGTCGCTGCTGTAGGTTTTACAGTACTTGTCTCAGTCCCTGAAGTTACTATCGGCACACTAGTTGACGTTGTAGCAACCGTGGTCGCTTGTGAAGTAGTAGTTGTTTTTGCTACTGTCGTTGACTCCGTTGAAGGTTTACTTATTGTAGAAGTAGGTGCAACGGCTTCCGTTGTCAATTTAGTAGTCTTCACAGCGTCGGTTTCTGCTGTGCTAGTAATTGCAGCAGTCGGCGTTTTCTTAGAAGTCACAACCGTTTCTGCAACAGTTATAGGAGCCACGGTACTACTAGAAATAATATCTGGCGTTAATCGACCGTTAATGATATTAACAAAATCACTGAGAGTTTTGATGCTATTTGCCGGTATTATTGTTGCTTCAGAAGATTTTCCAGAGCCGTTTTGATTAAAAGTTACAATATTTTCTCCACTTACCGCAGTTACGATAAAACCACCCTGACCGTTGCCTTTAATATATAATTGCTCTATAGGATCTGTAAATTGATAGATAGGAAAATCTGACACTGATCCATTTTTAAGTGGAGTTGCTATATGTAACCTCTGCTCATTAGCTGATTGGTCATTTTCAAGAAAAGCAACTAGATCATTTCCTTCCGTTTGTTCAACATACTGCAAAAAGCTTATTTCATGTTCTCTAGAAAGAGATAGTGCTTTATTATCTATTTGACCTTTTCGATTACCAAGTAAAAAGCCATTAACTCCATCCTTCAGACCCTGAATCACTTTAGCCATATCAAATTTAAAAATACGTGTTTTTCTCACCTCTTGATTTTCCTTAGTAATCCTTTTGCTCACTTGCGAATAAAGCATCGTGTTTCCATTTAATGCCAATTGCCCCTGATTATCAAAATTGAACAATTTTCTTTCTGTAACACCTTTTTCTCCAGTCAATACCTTAAATTTTCCGCTCTCGCTTGACTTTAAGTACCAAGAAACTAAAGTTTGATCCTTTAAGTTATGGGCGATTACAATTACGTCACCATTACCAACTTTCACTGCTCTTGGTTGAAAGTAACTATTGCCCACATTTGCAAGACTATTATTATCAATATTCTTTTGTAATTTTCTTTTATCTAAATGTTCAACTGAAGGAGTATTAACTGATTGTTTAATTCCGTAAGTGTTAAAAGATAAGCCTTTAACGCATTTTTCTCCTTCTTCGCTAATTCCTTCTTCAGGAAAGATAACTCCAACTTTATCTATTTCAGCTGAATCTTCTATTAATGTGAGAGATAATTGATCTTTGAATTCATTTGCTACGCTGATATTTGTACCACATTCGTATGTTTTTGATTGATATAATGGACTAATAAGTAATTTTACTTTACTGCTCCCATTACCATTATCTTGATAGCTGAGTCCGTAAGCAACTCCATTCCCCTCAATTAATTCTACGTTTGTTGGATTAAAACCTATCGCTTCTTTAATTTCCGGTGTATTTGAGTTGATCCCGAGCAATCTTCTTAATATAGACATAATTTTATTTAAAATATTAATAAAATGCTATTATGATTACTCCTGTGTGTTAATGTCAATGAAAATTTTAACTAAAATTAAAAAATTAATATAATATTTTATACTAAAAGGTAAATATAAGCTTGAAGAGGGCTAAGAAGCTTTATGCTATTTCTCAAAAAACCAACAATTGCAATCATTGGTTCTACAGGTATAATCTGTTAAAGTTTACACGAGTCTCATGAATGATAGAAAAAGAAGAGCAGTTTAGTTTTACATCAGAAAACCTCAAGAAAGCGGGAAAGTTTATAGAGATGTATCCCAAAGGTAGAGAAGGTAGTGCTGTTATGCCTTTACTATATCTGGTTCAAGAGCAATGCGGATGGGTTTCTGAATCTGCTATGCGTTATGTTGCTGATATGCTGCATATTCCACATATTCGTGTATATGAAGTGGCAAATTTTTACACCATGTATAATTTAAAACCAGTAGGCAAATATCTAATACAAATTTGTAGAACAACTCCTTGCTGGTTGTGCAATAGTGAAGAAGTTTTAAATACCTTTAAAAAAAAACTTGGAATCAATATCGGTGAGACTACTAAAGATAATTTGTTCACTTTAAAAGAAGTTGAATGCCTAGGTGCATGCATTAATGCTCCCGTTGTGCAGATTAATAATGACTTCTATGAAAATCTTACTCCTGAGAAAGTAGAAAACATCATAGCAGAACTTTCAGGCAAATAGATGAAAGAAGAATTTGCATTCAAGATAATCAAGCAATCAGGTTCTGCAAGAGTTGGCATTATTAAAACTCCAAATGGAAACATAGAAACACCAGCATTTATATTTTGTGCAACCAAAGCTGCTATTAAAGCTGCAGATATCGAGAGAATCAGAGAAGAAGGTACTCAGATAATACTTTCCAACACCTATCACCTAATGCTTCAACCAGGAGAGAATACTGTTGCAAAACTTGGTGGTTTGCACAAGATGATGGGATGGAATGGGCCAATGCTAACTGACTCAGGTGGATATCAGATATTTAGCTTAGGCCACGGATCAGTTTCGGAAGAGATAAAAGGAATAAGAAAAAAACAAAAAACTTTGATCAAAATTAATGAGGATGGGGCAATTTTTCGTTCTTACATCAATGGCAAAACTTATTGCTTAACTCCTGAAAAGTCTATACAAATTCAACAAAAATTAGGTGCAGATTTAATCCTAGTTTTAGATGAATGCACTCCATTTCACGTAAGCAAAGAATACACAGCAAAATCAATGCTCATGAGCCACAGATGGGCTGAACGTTCTTTAAATGAATTTGAAAAAAACAATAATGGCAAGCAGGCACTGTATGGAATTAGTCAAGGCGGAATATATCACGATCTGCGTAGAGAAAGTTGTGATTTTATCAACAATTTACCATTTTTCGGCCAAGCAATAGGTGGATCACTTGGTCAAAGTAAAGAGCAGATGTACGATGTAGTTTCTTTCACTATGGACCACTTGAAAAAAGACAGGCCTACTCATTTGCTTGGTATCGGTGGGATTGTGGACATCTTTCATGGAGTAAGTCTTGGAATTGACACGTTTGATTGTGTGCATCCAACTCGTTTGGCAAGGCATGGTGGTGCGCTTATTAAAGTAAAAAATAGAGATTCTATTTCTTCAAAGTGCAAAGAGCATATCAATTTGCGAAATCAACAATTCGAGCTGGACGATAACCCAATTGAAAGTGACTGTTTATGTTTTACCTGCAGAAAACATTCAAGAGCTTATATACACCATTTACTGAAAGCTAAAGAGCTCCTGGCTTACACGCTCGTTACCATTCATAATATTTTCTTTATGAATAAGTTAATGGCATCAATAAGGCAGGCAATATTAGATGATAGGCTAGATCAGGAGAAAAATAATTGGATTAGTGAAATACCATTGCACTTTGATTTGGCCTCTCTTTAAGTCTTTTCTTCATTAGACTTCTTGCATAACCATATAACGAACTTTTATTGGAAATAGAAACGA
>NODE_11_length_24513_cov_341.856325
TCCTTTCCAAAATCTCCTATCTATTGTTTCTTAAACCACTCTCCTGAACGGATACTTTTATTCAAATTTTAAAGGGCATTACAGGTGCTAAAGGGTACAGTTTAAAGTGGAATCACTTTAAAACGTAATTACAGGCTTTTTGCCTACCAATGAGACATAAAGTACGAAATATAAATCTTTGTCTCTATTTTGAACTATTAGCGGTAGTTAGCTGGTTCTTTACATTAAATAACTCAGCTATATTATAGTGCATTTTTTATATTAACTAAATCTCTTAATTGATCGTTGTTAAATTCTGTAATCCAACTCTCGCCACTACTTATAGTTAGGTTTGCTAATTCCTTCTTGCTTTGAATCATCTCATCAATACGCTCTTCAAATGTACCTGTTGAAAGTAGCCTGTACACCATGACATTACGTTCTTGCCCGATACGATAGGCCCGATCTGTTGCTTGTGCTTCCACTGCTGGATTCCACCATAAATCGTAATGTATTACATGGTTTGCCGCTGTTAAATTAAGCCCTGTTCCACCAGCTTTTAAAGACACTATAAGAATGTTGGACTGGAATAAGTTTTGAAAGTCATTAATCATTGTATCACGTGCTTTTCTAGAAAGTCCTCCATGTAAAAATGGCACTTCTGATTCAAACCTTTCTTCAAGTAGCCTAGCTATAATCTCACCCATTTCAGTGTATTGAGTAAATATCAATGATTTTTCTGCAACTTCACCAATACTAATCAATATTTCCTCAAGCATCTGCATTTTACCGGATTGTTCAATACTCGCACGCTTTTTCTTGCCAAACTGTGATGGATGGTTACAAATTTGCTTTAAAGCATTGATAAGTTTAAAGATTAGTCCCTTACGTTCAATCCCTTCACTTTTTTCTATCTTCTCCATAGTTGTATCAACAACCTTTTGATAAAGCGCTGTTTGCTCTGAAGTGAGGGAACAATAACGATTGTTCTCAATTTTATCTGGTAAATCCTGAATAATGCTTTTATCACTCTTAAGCCTACGTAACATAAAAGGGCTAGTGATTTTCATAAACCTTTCTAGACAAGTTTTATCTCTTGCTTTTTCAATCGGTGTTGCAAAGCTGCTTTTAAACTGCTTAGGAGTACCAAGATAAGATTTGTTGATAAAGTCAAAAATGCTCCAATACTCAAGCAACCTATTCTCAACAGGCGTACCACTCATAGCTATCTTATGTTTTGCTGCAATAGTTTTAATTGCCTTGGTTTGTTCGGTATTAGGATTTTTTATATTTTGTGCTTCATCAATCACGAGCAAAAACCAGCGAATTTTATTAAGTTCTTTTTTATCACGACGTGCAAGACCATAGGATGTTAGAGCTACATCATAATCACTTGCCAATTCTCGATTTTGTCCGTGATAGACGAAAAGCTTTAATTCTGGTGCAAAACGTTCCATCTCTCGTTGCCAATTACTTAATATGCTTGTGGGAGCTACTACCAAGACTCTGTCCCGATCCAAAAACCCTGTATTTTTGCAACACAGAATAGCTGCTATAACCTGTAATGTTTTACCAAGACCCATATCATCAGCAATTATGCTACCAAACCCGTTTTCTATGTTCTGTACAAGCCAACTAAATCCACGTTCTTGATATGGGCGTAGTTGTGCTATTAGATTATTTGGTGTAGTAACAGGTGTGTAAGTATTAAGTTTATTAAATAAGCTTGTAAGCTGCTGGTCAAATGCTACTTTAGTTTCATTTACTTTTCCTGTTAGAGCAGCTTGCATAAGCTCTGCTTGACTTAAATAATCAGGCAATTTATCAAGTTTTTTTAATAAAGCTTCTACCTCTTTGTCATCCAAAAGGACGTACTGATCGACTATTCGCACAAGCCTTCGGGAATCTTTTAGCAATTTTTTAAATTCTGTAACGCTTAGTTTTTTATCTCCTATTGCTACTTTCCAATCAAATTTCAATAAATTTTCCAGCGTTAAAAAGCTTTCGCGATCTTCTTTTATTTTATCTTTAGTAGACAAATTAAGACTTAATTGTGGTTTTAAGATTTTTTGTAAAGATTTCGGCAAAATAACTTTGATGCCTATTGCTCTTAGTACAGGCAAGATATGCAAAAATAATGGTGCAAAATTATCTAAATTAAATGATAATGTGCTATTATCGTCAATCGACTTTTCTAGTTCAGGTATATATTCAGACAAAAGTGCAAGATCAGATAAAATACTAAGCTTTACGTTTTGATTAGAGAGTGCTTTTTCCAGCTTGATGAATGACTTCTCATCATCCAGTGATAACTGTACCTCAAGTTCAAATTTTTCATGGTGATCTTTTATCATTAAATAGAGTTTGTAAGGTTTATCTGCTAAATAAAGACGTGAAAGCCAGAGATTAATTGCTTGCGGTATTTCCTTGTTGCTAAACTCAGTAAACTTGTATGATCTTCCAGTAAAGAATAATTCAAAGATGGATTTATCTCTATGCTTATCCAGTGATGCAGGAAAGTTATCTTCTATATACCCTAAAAGGATGAGAGAGATAGCAACATTTACTTGTTCCTCTGGTTCCATAACGATTTCTTGATATTTAATCAATAGAGGCGGACAAATAGATGATATCTTGCTATGAATTTCCTTAACTGACTCATTAAACAACGCCGGAATCCACCTAATTATTACTTCTCCTCTTTTGTTTTGTAATACTTGTGGTATTAGCGCTGACTTTTCCATTAGCATATGTGCAAACTGTGAAATCATATGCATGAAGCGAAGTTCAGGGTTAAGTTTGTGGAGTAACGAACTAGGAATATCATTTAAAAATCGTGCTACATCCCTCAATACATTTCCACTGAGCCTAAATAAATTAGTTGTACCATTGCTCACTTGAGTAAGGTAATGCTGATCATCAATGAATAGTTGAAATGTTTGCCAATTCTCAATATTTCCCCATCTTTTAATAAATAGCTCCTCTTCTGATAGTTCCTTCTTAGAAGCTGGATAGTACACTAATCTTCCTGCAGGATACTTTTGCCAATGCTTATAAGCTATCTGTAAGATATTATGAAAGTTTTTTTCAAAAAAAAGTGGATTATCTGTTAAAATACTACTGATACAATCAAAAAGGTTAGGAATAGTTGATAAATCAATATCATTTAAAATTGCTTGGTTATGTATTCTAATTTTAGAACATGCCTTAAATATATCATCTATCTTTAAAATGTTTTGAGCATTTTCTAATTTTCCATTCCCAAAATCATCGATAAGTGCTGACAAATTACAATTATGAATATTAAAAATCATGAAGGGGTTTTTATCAATTTCTGCAGCAATAAGATAAATTACAGCAGCAATGTGTTTACAAGGCATAGCCCAATCAGGACAACTACAACTTGCATTCATCTCCTGCCAATTTGAAGGAAATAATTTAATCCCAAGATCATTAAGCTTATCAAACAAGCTGGCTGATAATTGTCTATTTATCAATTTAGCTAATATAGCTGGTGAAGTTTCAATAATTTGACGAATGGTCTGTTGTTCTGATGAGCTTAATTCATTGAGTATAATTTTGACTTTATATGGTTGAGGTTTTGAACCACGATATGGGTAAGATCCTGAGCTATGAACTTTAGCTGTAACTATGTGACCATTAATTTTAATACCAAAAGCTCGACCAGTATTAGCACAAGTTCTGCCACGTGGAAGACGGTTATCATAATCTATTCCGTCAAAAGACTGGAGCCACTTCTTACCCCACCATGTTCTTCCATAAATAGTCATCTTGTAAAACTATATATTTTAACCTAGATAAGCTAGATGCTGATTCTATGGACGATTTTCTCTGAATATGCAAAACTCATCTTGAACTACTACAAAATGTTAATTATAACAACAGAGAGGGCAAAAGCAATAAACACTTATATCAAAGGAAAAATTGATTAAGGGAAAAGTGAAACTTTTTAAAGGTTGTTTAATACCTTTACACCTGTGATTGTAGCACTAATGTTGTGCGATAAATGTACAGTGAAAATGTCATCAGAAGTTACCCAATTATTGAGTAGTTTTTTTTACGGCGTCAAGACTCTTGCCAGCATAGAAAATATCAGTTCCTATATAAATATCCTTATGGGCTAAAAGAAACTTCTATTGGTTGATAGAAAACAGAAAAAAACTATTTAAAAAGTATACTCAACAATATAACAAGGAAGCATAAGTTAGGAAAAGTAGTAGGCCGTTGATAAGGATTTGCCTATTTTCTCGATCAACTAGCTTTTGTATAAGTACTGATGGGTCAATATAAATGAGTAGTTCTGGGAAGCTTACTTTATCGGCTAATCTATATTAGCGTCATAGAGGATTTATATATTTCAAGCATGTTAATTATTTTTTCTGGATCATTTAGGAAACTATAGTAGACTTTACAACTCATTAATTATCACTTAACTTACCTCCTAGTAAGTTCTTGAGTTATGTATGGATAACACGTTGATAATATTAGCAGCAGGAAAAAGCAGTAGAATGAATTCACAGTACTCAAAAACACTACACCTAGTAGGAAATTTTACTCTTTTAGAGCATATAATTCACAATGCAAAACCGCTGAGTTTAAAAAGTCTATCAATTGTCATTAGCAAGCCTTTTCTAAAGGAGTTAGAAAGATTTAGTACCTTAAAAGATATAATTGATAAATATAATATAAAATTGATAATTCAAGAAAATATTACAGGTACTGGCACTGCAGTTAAAATTGCCCTAGAAAGCCTGGAGCGGTTATCTGACCAAGACATAGTTTTAATACAGTACGGAGACACCCCGTTTATATCTAGTGATACAGTTATGAGAATGACTGATTGTTTAAAGTGTAATAATAAAAATTTAGTTCTTCTTGGATTTAATAGTCAAGATAAGCAATATGGAAGATTAGTAATTGATGATAATGACAATGTTCAAAAAGTCTTGAAAAGTGAAGATGAAATTCTTCTTGCAAACTCTGGAATAATGGTTTCATACGCTAAAGATCTTTATACCCTAATAAAAGAAGTAAAATTTAATGATTCGACCAACGAATGTTGTCTTAATGATATAATACCCATTGCAGCAAGCAATAACTTACGTGCAGGTTATGTAGTCGCTGACGAAAAGGAAGCAATGGGGGTAAATAACAAAGAGGATTTGGTCAAAGCAGAACGTTATTTTCAGGCAAATAGAAGAAGACAACCAACCCTTCTTTCATAACTATATTTTTTTATTCATTGATCCTTAATTTAAGTTGACATTTGTTTTATACTAGTTTTATAATGCTTTTTAAGTCTTACTTGTAAGATGATAGGTGTGAAAGATTTTCCTGGTTGTAGTGAGAGGGACACATGGGAATATTAATAACAGGTGCTGCAGGTTTGATAGGATCGGCTTTAGTAGAAAAGTTAGAAAAGCAGGGTTATGAAGTAATAAGCTGCGATATTAGGTTTCGCGACAACCCACTCAGTTTTTTTTCAGAAGATATAATGCCGCTACTCGCTAAGTGTACGGGGGTTATTCATCTGGCTGCAATTTCTAGAGTTATACATGGTGAGCTTTATCCTGAATTGTGCCAAAAAGTTAATGTCGATGGTACAATCCAATTCTTAGAATTCTGCAAGTCGCTTCCGAATAAACCATGGTTTATATATGCAAGCAGTAGAGAAGTATATGGAGAACAAAAGGAACTACCAGTTGCAGAGTCTGCTAGTATCAACCCAATAAATAATTACGCCAAAGGTAAAGCATTTATTGAAGAACAAGTAATAAATTTAAAAGGTTCTAACTTTAATGTAGCAATATTACGCTTCTCAAATGTATATGGTGGTTTACTAGATCATAGTAGTAGAGTAATTCCTGCACTCTGTATCAATGCATTGAAAGGCGATCCAATTAGGATAGAAGGTAAAGAATGTGTTTTTGATTTTACCTATTTGGATGATGTTATAGAGGGTATATACTTAACTGTTAAATATTTACAAAACGAGAAATCTTCTCTTCCTGCTATTCATCTTACTACTAATAGCCCATGTACTTTAGAAAACTTAGCAAAAACAATATTAAAAGTCACGGAAAGTGATTCTAGAATTGATTTTTATCCTCCAAGAAATTTTGACGTAACTAAGTTCCATGGTGATTTTACTAGAGCTAAAGAGCTACTTGGTTGGTCTCCAAAGCATTCATTAAAAGTAGGATTAGGTAAATTTATAAAAAGTCTACAAAACAATACACAAGAATATCCTAACAATATAGATATGGTAATATATGAAAATATTAAAAGTTATTCATGGTTACCCTCCTTATTATAGCGCTGGTTCGGAGGTTTACAGCCAAACTCTTGCCCATGAACTAGCCAATAATAATGAGGTACAAATATTTACTAGGCATGAAAACAGCTTCTTACCTGATTTCCATTATACTATAGCTCTGGACTGTAGTGATTCCCGGATCTTACTGAATTTAATTAATATACCTACAACTAAATATCGTTACAAATTTATCAATGAAGAAGTAAATATAAAATTTAAAAGAATAATAGATAACTTTCAACCAGATCTTATACATTTTGGTCATCTTAATCATCTATCAATTACTTTACCAGAAGTTGCTTTTAAAGAAAATATACCTACAATTTTTACGCTACATGATTTTTGGTTAATGTGTCCAAGAGGAAGATTTATTCAACGTAATTCTGAAGATTTGTTACGGCTTTGTGATGGACAGAAGGATCAAAAATGTGCAACCCAATGTTACAAGGGGCATTTTACAGGAGATGAAGAATTCTTGAATTCAGACTTAAATTATTGGGAACAATGGGTTGCAACTAGAATGAAGCAAACAAAGAAAGTAGTGGACTATATAGATTACTTCATTGCTCCGTCAAAATTCTTAATGGATAAATTTACTCAAGACTTTAATGTTCCGATAAACAAAATTTCTTATCTTGATTATGGTTTTGATCTAAATCGTCTTAAGAATAGAAATAGGGTGCAAGAAAAAGGGTTTATTTTCGGTTATATAGGTACTCATACTCCCGAGAAAGGTGTTGACCTATTATTGAAGGCTTTTTCTCGCTTATCATCTAAAGCAAAACTTAGAATTTGGGGAGCGGCAAGGGAAGAAACTAAAACTTTAAAAGCGATTGCCGATCAGTTTCCACATGCTGTTAAAGAAAGGATAGAATGGATGGGAAGTTATAACAATAAAAATATAGTTACTGATGTATTTAATAAAGTTGATGCGATAGTTGTTCCTTCAATTTGGGGTGAAAATTCACCATTAGTAATACATGAAGCACAGCAACTGAGTGTACCAGTAATAACGGCTGATTATGGTGGCATGGCAGAATATGTAAGAGATGGAATAAACGGACTATTATTTAAGCATAGAGATACAAATAGTTTGTCAGAAAAAATGCAAGTCCTATCTACAGACCAGGAATTATACAGTGAACTGACCCAAAGAGGCTATCTTTATACTAAAAATGGTAATGTACCTTCTATAAGTGAGCATACTGAGAAACTTAACAAAATTTACCGTAATGTTATTGAAAATAAAGGCAAATCAGTGGCTACAAAACCTGGTCCTTGGAGAATTACTTTTGATACTAATCCAGATTACTGCAACTTTGCTTGTGTAATGTGTGAATGCTTTTCACCATATAGTAAAGTTAAAGAGGAGAAGAAAGCTAAAGGGATAAAACCCAAGATAATGTCAATAGAAACTATCAGGAAGGTAATTAAGGAAGCAGATGGAACACCTTTAAGGGAAATCATTCCTTCTACTATGGGTGAGCCTTTAATGTATAAAAGCTTTGATGAAATAATCAATTTGTGCCATGAGTTCGGCCTGAAGCTTAACCTCACGACCAATGGTTCTTTTCCTATTAAAGGAGCTAGAAAATGGGCTGAACTATTGGTACCAATTTTATCTGATGTTAAGATTTCCTGGAATGGGGCAACTAAAGAAACTCATGAAAGAATCATGAAAGGTTCAAAATGGGAAGTAGTGACAGAAAATTTAAAAACTTTCCTTGAAGTTAGAGATAAATACTTTAGCGATACAGGTGAAAGGTGTACCGTTACTTTACAATTAACATTTTTAGAAAGTAATTTACATGAACTTTACGACATAGTTGAGATGGCTATAAAAAATGGCATAGATAGAGTTAAAGGACATCATCTTTGGGCACATTTTAAGGAAATTAAGGATCTATCTATGAGGAGAGATGAATTAGCAATTAGTAGATGGAATACGGAGGTGGGAAGGTTATATGAACTTAGGGATAATATGCTATTGCCAAATGGTAAAAAGATAAAATTAGAAAATTTTACGATCCTTTCTCAAGAGGGTATCAAGGATTTGGCTCCAGGTGGTCAGTGCCCATTTTTAGGTAAAGAAGCATGGATAAACAATGAAGGCAAGTTTAGTCCCTGCTGTGCTCCAGATGAACTACGCAAAACATTAGGAGATTTTGGCAATGTTAATGAAGTTAAACTGGAGGAAATATGGCAAAGTAGCGAGTACCTAAACTTACAAAAGAATTATTTAAACTATGAATTATGCAAAACATGCAACATGAGAAAACCATTAGTCAATTAATGAAAGATAGTGAGTACCTTAAATCTATTAGGGTTTCCCCCTGTGAAAGGTTTCACCAATTGTCAGAAAATCCTTTGTACAAAAATAGATTTATTAGAGTTGATAAATTTCACGAGCCTGGCCTTGCACCAGTTTATGATGAGACAGGCGCTTATCACATCGATGCAATGGGAGAAGCAATTTATCGCGACAGATTTTTAAAAACTTTTGGATTTTACTGCAATAGAGCAGCCGTAGAAGATGACACAGGGTATTACCATATTGATCCATCTGGATGTAGAGTATACAAACATTCGTATCAATGGATTGGAAATTACCAAGAAGATATTTGTGTGATTAGAAAGCATGATAAGTTTTTTCATATTGATTTGAACGGCAATAGAGTTTATGAGCAAGAATACAATTATGTTGGGGATTTTAAGGATGGTATCGCTGTAGTCCATAAAGATGGTAAAGCTACACATATTAATAATCATGGAAAGTTAGTACATAATAAATGGTATAAAAAGCTTAATGTTTTTCATAAAGGATTTGCTATTGCAGAAGATAAGCATGGCTGGTTTCATATAGATATTAATGGCAATCCTGTTTACCGGCAAAGATTTAAAATGGTAGAAGCATTCTATAATGGCATGGCAAAAGTTGAAACTTTTGAAGGTGTATTAGGACAGATCGATATTACCGGAAACGTAAAGTTTAGTATTTTTGATTTAGATAAAGAATCTCAAGTGCATAAGATTTCTGCAGAACTTTCAGCCTTTTGGAAAACTTACCTCGCAAATGTTGCTATTGAACTTGATTTGTTAAATATCTTACCTGCAACTATGCCAGTTTTATCTCAAAAGTTAAATATTATCGTTCCAAATCTAGAAAGGCTGTTAAGGGCGTTGTGGGAAATAGGGTTTATTGATTACGATAAGAACAAGGACTTATGGCAACTATCATCAAAAGGTAAGTGTTTTAAGGAAATACCATTTTTGCCTAAAGCAGCAGCAATGTGGGCAAGGGTTGCCGCTGAAAAGAATTGGTTAAAAATTGCCGATATATTAAGGCAGGAGTCAATATCTTCATTTGAATCTTTTAAGGAGAAAGAAACATCAGAAGACAGGAAAATAGCGTTTTACCAAGCATTGCTAGGATATTCCAGGTTTGACACTAAAGAGTTTAATTCTAGGGTTAATATAGATGGTGCTAAAAATATATTGCTATTTGGCGTACACTCTTTATTTCTTGCTTATTCTGATATACACAATAAAGGTTCTATAGGCTTATATTATTACAACGAACATAAAGTGCCTAGGCAGGCAGTAGAAGATTTAAAAATTAAACTCATAACTCAAGAAGAATTATCAGCTACAAATTATGAATTAGGTGTCTTTTGCCGCTTTCTGCAGCATTATGATGATAATAAGGTATTGTCTTATTTAAAATTGGTAAAAAATAAAGGAATACCACGCGTTTTAGTGATAGAAACTATCCTAGATTACTACTCCCCAGTGGGAGGTTCTGTAGATATTAATGTAATGGTTGAAACAGGGGGTAAACTAAGGACATTGAGCGATTGGAAAAGAATACTAAAACAAGTAAAAGGGCTTAAAATTTTTAGTATTGTACCTTTAACAGATTATTTATCAGTTATTGACATTAGGTGTTAATATATGAAAGCATTGCAAAAAAATGGTTTTTTTATTATCAAAAATCTAGTTCCTTTAGAGTTAATAACTCAGTCTTTAAATGATATAATAAGCAAGATATCAAAGTTATCTCAAGAATTAGGTGTTTCAACTTCTGACTATTTAAACTGCACTGGAAGATGGGGTACATCATCTCAGGTAACTAGAATTGTATCTCAAGTATTAGATAAAATTATTAAAAATTATCTTGAAAAGTCACTTCAATGCCAGATACTGCAGAAAAAATCAAATGTTATATGTAAAACTGCTGATTTAATAGATGCAGTTCCCTTCCATCAGGACATCTCTTATAGCTTTAATGACCCTTATCATTTTTCTGTTTGGCTAGCTTTGAATAATGTCAATAAAACTTCAGGTGCACTACAAGTTATAGAAGATAGTCACAACTGGAAAATACAGCCTCTAGTTGATTTTTGGCATCCATACTTTTTGGATCAATACTCGGATAACCGGGAAAATTATAAAATTAAGTCACTACCTATTTCAGCAGGAGATGCGATAGTTTTTGATTCACGGTTATGGCATGGTAGTGATAAGAATATAGATGCTAAAGATAGGTTTGCTTATGTTACGAGATGGGTTGTAAAAGATAAAAGTCTTCCTTGTGTGCCAAAACCTCAGCCTTCAGTTTTTGGTATATTAAACTGTGGTGCATTAACAGAATTTATACTGAGAGAATACTTATCATTATTTCGTCGCCAGGAAAGTATAAAAACAAAAAATATGGAAGAACTTATTAAGAGCTGGTTAGCCTTTATTACAGACACAACTACAAATATTTCTGAGGTCAACACTGCTGAAGCTAAGCGAGATTTATATAAGCTACTTATTCTGAATCAAGCGTCAGCACTACATGATGCTGGAGACATTTCAGGAAAAATATACAAAAATTTATGGTTTTCACTGCTTGTATTTCTCAATAAAAAAGTCAATGTGGTGGAGCTAGCATTATAAATGAACAAAAGTAGAGTTGGTAGTTTCAAGTATATATTGGTGTTCATTTTGAATATCTTATCCAAGTTTAAGCTTAATGTGCTTGTAATGTTCCTGGTTGCCCTAGTAGTGGCTGTTGATTTATCTTTTAGAAAGTATTTAGTAAAAAATATCTTAGATACAGCTGTAAAATATCAAGAAGGTAATGTAATTGAAAATCTTTTATTACCTGTAAGCGCTTATGTTTGTATGGCATTACTTATTACTACTGCTTTTAGATTCTATGGCTATTTTGTTGACATTCGAATGTTTACCTCAATGCGTCAAAAAATAGCTGATATGTCTTTTTACAGGCTGCTTCAGCAAGACCATTCCTATTATCAAAACAACCTATCCGGAAGTTTAGTATATAAGGTCAGTAACTTAATGGATAGTGTGATAGAGCTAATAAGACTGCTTATAGACTGTTTCTTTAGTTATAGTATAGCATTAATCTTGGCTATTTATACTTTATCACTAGTAAATATAAAGTTTGCAATAGCTACATTCATTTGGGTGAACATTTTTATTTTGATTTCGGTTTTCAGTTTTCGGGTGCTTACCGGATTAGCCGATGATCATTCTAAACAAAGTTCACAAGTAATAGCGGGTATAGCCGACAGTATTTTAAATGTTATATCAGTAAGGTTATTTTCTCGGCAAGCGCATGAGAGGCATAAATTTTTTCAAGTATGCAAGAAAAAAACTATTGCAGAAAGAAAATTACAATGGGCATACTTTTGGCTTTGGTTTATATATGGCTATTCATTTGATATACTCCAAGCAGTAAACTTGTATTTTTTAATTCATGATTATCAATTGAACAAGATTGCAATAGGAGATATTGCTCTTGTACTTGGAATTAATATATCGATTATAGAGTTTCTTAACCATCTAACTAGGAATCTTACCCAATTTTCTACTCATTTCGGCAAAGTTTCAGATGCATTGCCAATCTTGACTACCGTACCAGAAATTCAAGATAAGGAAAATGCTAAAAAATTAAATTTATTAAGTGGAAGAATAACGTTTAATAATGTTTCTTTTTCTTATGAGGGTCAGAAGTCATTATTTCAAGATTTTTCAGTTACCATTAATCCTTGCGAAAAGGTAGGTCTAGTTGGTTATTCTGGAGGTGGTAAATCTACTTTTATAAACTTAATCATAAGGCTATTTGATGTTAAAAAAGGTAATATACAGATTGATAATCAAGTAGTATCGGAAGTTACACAGAGTTCTTTGAGGCAACAAATATCTGTAATACCTCAAGAACCATTGTTGTTTCATGATACTATTTTAGCAAATATTATATATGGTAAACTTCAATCTACTATCGAAGAAATAATAAGAGCTGCAAAGCTGGCTGGTATTCACGATTTCATTATGACTCTACCCGATCAATATGAAACTGTAGTCGGAGAAAAAGGCATAAAGCTATCTGGAGGGGAAAGACAAAGAATAATCATAGCGAGAGCATTTCTAAAAAACGCTCCGATATTATTTTTCGATGAGCCAACTAGTCAGTTAGATTCTATAACAGAGAAAACAATTCAAATGAGTTTATTTAAGTTGATGGAAAATAAAACCACCATTACTATAGCACACCGTATTTCTACACTTTTACATATGGACCGAATTCTAGTATTTAACAAAGGAAAAATTGTCCAAGATGGTAAACACGCTGAATTAGTTTCTAAGCAAGGTCTTTACAAGGAACTTTGGAATGCTCAAATTGGTTGTTTGAATGGCAAAAAATAAGATGGAAAAAATTATTGATCTGAGAAGTGACACTACAACTCTGCAGAGCTCCAACGTTATACATGCAATAAGTAATGCAACTGTTGGAGATTTTGCTTATGGTGAAGACAAAAGCTGTAATGACTTATCAGAATATTGCAAACAATTATTCAAAGTAGAAGAAGCATTATTTGCAACCAGCGGTATGCTTGCAAATAGATTAGCCATTGCCAGTCAAACAAGTCCTGGTGATGAACTAATAACTCATTATAATTATCACGTTAATTTTTTCGATAGCGCAGGCAATGCAAAAGTAAATAATATCGTATTTAATTGTATTAGAAATAATAGCGGAATCTTAGATGTTGCTGAAGTAGAATATGCTATTAATTCTAAGCCAAGGTACAAAATTTTTGCTCAGGTGAGTCTTGTTTCTATAGAAAATAGTATAAACGGGTTTAATGGTAAAATTTATCCTTTTGAAAAACAAGTCGAGTTATATCACTTTTTAAAAGCTCACAATGTAAATCTTCATTTAGACGGTGCAAGAATATTTAATGCTCATGTCGAAACAAATATTGCTTTAGCAGATTATGCTAAATATGTGGATACAATGAGCTTTTCTTTTACCAAAGGACTTGGAGCTCCTTTTGGTTCAATGCTTATGGGTAAAAGAGAGATAATTGAAAGGGCTAAAAAGCTACAGGTTTGGCTAGGTAGTGGTTATCATCAGATAGGGTATTGTGCTAATGCAGCAAAGTATGTACTACAGAACAATATTTCTAGGCTTAAAGAAGACAATAAACTCGCCAAACTGTTTGCAGACAAGATTAAGGAAATTCCACACATAAAACTGGTACTACCTTATCCAGAAACTAATATAGTAAGCTTTAGTATAAAAGCACTAAATGTAACTAATGAGGTTTTCTTGAGTAAGTGCCAAGCTTATGGTTTATTGCTTTTTCCTTGGCTCGAGTCTCATATAAGAGCAGTTACCCATCTTGGCACAAAGGAAACAGACATCATGAAAGCTGCTGAAATTATAAAGGAGGTTGTGTTAAATTTAATATGAGAGTAAAAATAGATTTCTTTAGCGATTCAAACACTGACCCTTCAGCTAAAATGAGGGAAGCGATGGCTAAAGCAAAAGTTGGAAACGAAGCTGCATGTGAAGATCCAACTGTGAACGAATTAGTGGCAACCGCATGTAAAATATTAGGTAAACCTGCAGGAATCTTTTTGATTTCAGGAACGATGTCCAATGTAATTGCTTATAAAGTACACATTCAAAGACCTGGTGATTACTTGCTGCTTGATGAAACTTCACATCCACTCATAGTACAATCTGGCTTGATCGCAGCCCAGGCACATGCTACTCCTTTGCCCATCAAAGGTACAAGAGGAATATTTACTGGAGAACAAATTGTTGAGTTTATTACTCGTCCTAGTTTAAGAAATATTCCGAGAGTTGGGCTTGTTTCTATCGAACAAACGACAAATTTTGGTGGTGGAGCTGTGTGGCCTTTAGAATATATTCAAGAGATCTCAAGTCTCTGCAAAGAGAATGACGTATTCACTCATTTAGATGGAGCAAGACTGTTCAACGCTTGTGCTCATACTAAAATATCTCCAAAGGAGTATGCAAGTTATTTTGATTCGGTATTCATTGATTTTAGTAAAGGATTAGGTGCTCCAATGGGTGCAATATTGCTTGGAAGTGAAGATTTTATTGAAAAAGCTTGGTACTATAAGTTTCAAATTGGCGGAGGTATGCACCAAGCTGGCATTATTTCAGCTGCATGTTTATATGCTCTACGTAATAATGTAAATTCTTTAGAAGAAGATCATAAAAAAATGCAGCACCTTATAGAAGGCCTAGACTCCATAGATCAAGTTATAATTGATATCGACCTGTATAAAACTAATATAGCGTATTTTTCATTACGTACTAATTGTATATCTACTCAAGAATTAATAAACGTACTAATGACAAATTATGGAATTAGAATGGCTAACATCAAAGGTAAAATCAGAGCTATAACACATAGAGATATAAGCTATGAAGATATTAATACTACTGTATCTGCTATAAGAAAGATACTAAGTAATTTTCTGCACTAATTGTTTGCAAACTTCTTGTCAAACAATATTATACCAATATAGTATTATGCTAGCATCTGCATAGAGCTATTTGGGAATAGGTGTGAACTTTGTCTTCTTTCAATATTTACTATTCTTCTGTGGATATATGCTGCTTTATTTATCAAGACAAAGTATACCAATTGCTCTACCACTGTTAATAGATACTGACCATGTAAAATTAAGCTATTTTTTTGCCTGCTTTTCTTTTTTTTATGGAGTATCAAAATTTGTTAATGGAATAATCATGGACTCCAAAAATAATCCATTATTTATGTTTGGGCTATGCAATATTGCAACTGGATTATTAACCATTGGTATAACTTTATCATATAATAATCTAACTTTATTACTGTTAACATTAATATTATTAGCTTGGACACAAGGGTTAGGTTGGCCAGCTATTACCAAGTTTATGGTTACAAACTCTAGCATCTCTTCAATTGCATCATCATGGGGAGTTATGAGCGCATCTCAGCAACTTGGTTCTTGTATTACTTTAATTGTATTACCAAGTATAATTAAAATATATAATGCAAAAAGTGCATTTTTGTACTCTGGTTTCTTATGCTTACTTTTTGGAATTTATATAATATTAAAGGCATATTACAAAGAAAGTGCCAACTTTACTACCTATTATAAGGTGCAGAAATCTCAAATAGGTATCAAGGTAACAAGTTCCATATGGTTTCTATGTTGTGCTACTTTTTGTGCTTATATTATAAAAATGGGAATCTTCTTTTGGTTTCCTATAATTTTAAAGAATAAATTACAAATTTCTCTTGTACAATCCTCACTAATAACAGGCGTATATGATTTAGGTGGAATCCTTGGAACTTTAATAACAGGAAGAATTAGTGATATGTACTTCTTTCAAAATAGAAGCTTGCTGGCATCACTTTATATGTTGGGTATAGCACTCACTTTTATTGCAATGAACTTTGGTCAAAACATAATTCTTATGAACCTTTGTGCAATCTTATCAGGATTCTTTATATTTGGAGTGCAAGTACTGACAGGTGTTATAGCTGTAGAAATTGCTCCACAAAATAATGTATGTGCAATTGTAAGCTTAACAGGATTATTTGGGTATATTGCAAGTTCAATATTTTCATGCGTGCTCTTAGGAGTACTTGTTAAGCACTGTGGTAACAGTATTATGTTTTCATTTTTTTCCATTTGCTCTGTTGTTGCACTCGTTTGCTTTTCCATACTATCAAGCAAAGATCTAAAAAAACTAAGTAAAGCGGTGTAAAAAAAATTTCTCAACAGTTAAACTTTGTAGATAGATTTTTTACCCAAGGAATAAACATGGTAACCATATCTTAGTAATAGCTCGCTATCTAATAAATTACGGAAATCAAAAACATTAGGTGCAGCCATAATACTCTTTAAACTTGCAAAATCTTGATTTTTAAATTCTTTCCACTCCGTTAACAATAACAAGGCTTCCGCGTCCCTTGCAGCCCCTATAGCATTGTCCGCGTATTCTATATCCTTTAGAACTTGCCTAGCATTATCCATCCCCATTGGGTCATATGCAGTAATTTTAGCCTTGTTATTCACTAACAATTGTGCAATATCTATAGCTGGGCTATTTCTTACATCATCAGTACCAGACTTAAAAGTTAGCCCCCATATTGCTATTTTTTTATTTTGGACTCCATTTAATACATATTCTACCTTTTTAGCAATGTTTGTTATATGATTATAGTTAGATTCCTTAACTGAATTTAAAATTTGTAGCTTGACATTGTGATCTTCAGCAAGCCTTATTAAAGCTGACAAATCTTTAGGAAAACATGATCCTCCAAATCCTGGACCAGCTTTGAGAAATTCCTTACCTATTCTATGGTCCATTCCCATACTGTTAGCTAAAAGGTCAATGTCTGCTCCTAATAGCTCACATAAACCTGCCATCTCATTGATAAAAGCAACCTTTGTTGCTAGAAAAGCATTAGAAGCATATTTAATCATTTCAGCAGTAACTGTATCAGTGACTATTAACGGAATATTCTTATCTATAAATGATCTATATATAACTTCTAGTTTTGCTCTAGCTAGCTTAGTTTTTACTCCTATTATTATCCTATCTGGGTATAAAAAATCTGATACTGCAGAGCCTTGCTTGAGAAACTCTGGATTAACCCCCAAATCAAAGTTATAGCCCTTATTAGATAAATAATTATATATATTTTCTGCAGTACCAGGAGGAACAGTTGACTTTATCACTATTAAGCAATCTTGATTAACTCTCTCAGAAACTTCACTTACTGCATTATATACATTCTGTAAATTTGCATTTCCTAGGGAGTCTGATGGAGTATCTACAGTTACAAACACTACTTCTGTGTTGGGATTTATTTGAGAATACGAATCGAAGAATCTTATCCTTTGTAACTTTATATTATTCTCTAAATAGTCTGCTAATCCAGGCTCATATATAGGAATTTTTCCTAATTTCAATAACTCAATCTTCTTAGTATTTATGTCAATGCAATCAACGTTATGACCCTGCTCTGATAACATTGCACAAGATACTAAACCTACATACCCTATTCCTATAATGGTTATATACATCTTGTCATCACCTTAAAAATATCCTAATGTAGCTCAACTGCTTAAACATTTAAAAAGAACATCATTAACAATTAGAGTCATAAATTTTTACTCTAGCGTTGCATACATTATTTTTCTTAATTACTTTACTTTCTGAATAAACTATAAACAAAGTCGATGGTATTAATATTAAAATACCATACAAAGCACTTTTATCAGGCAACTCATTAAACATAACATATGTTACTATTGCAGAAATTATTAGCTCTATGTATCTATATGGTGCAAGTGCAGTAGCATCTGCAAGAGTAAAAGCTTTTAATGTGAAGAACAGAATTAGATTTGAATTAATTCCCAAAATCAGTAGTAATACTAATTCTAACAAGGAAGGCAAATGCCAATAAAACAGCAAAGGCACAGTGGAAAAAATAGTTGTTGTTAGAGCTGAATAAAATAACATACTTATTACGGACTCTTTTATTGCGAGTTTCTTATTAAGTATGTCTAATATAGCAAAGATTAATGTAGATACAATAAAAATAAGAATTTTAGGATTAAAGTCTTCACTATAAGCTTTGGTAGTAATAGCAATACCAACAAAGCCAATAACAGTTACTGACCATCTTTGCCAAATTATATTTTCATTTAGTAAAGGGATTGCAAGAAGTATAACAAATAATGGTATAGAAAAACTTATAATTGTTGCAGTTACTATGGGAAAAATAGCTAACCCATAGGTCCACAAGGTTATTCCAACAAATAACAATACTCCTCTAGTTATCTGAATAGATATTTGACTTGTTTTAAAAGCTTCTCTTCCATAGTAAAGCATAAAAGGTACAAGGGTAATAGTGCTAAATAAAAAGCGGAAAAAGATTACTTCAAAACTTTGGAGATGTAAACTTAGATATTTTGATATAGTATCATTAGCTACACTACTAAGTAAACTGAGTATAAACCAGGTAACTCCAAGCAAATAAGCTCTTAATCTGTGATCCATAAAACTCCCAATTTAATATTTTATGAGATAACTTTACTATAAAAAAGATCAATACTAGACAAGTTTTCCTCTATCTACTGTTTAACCATATTCATAAATATTTAGTAGAAATGATTTGAGAAGTATTATATAAAGTGCAGCTTTATTGTATAATTTTAATAAACAGAAATGCTAACTGATTTTTTTGTAATATATGATAATACTTGCGAATACTATCACATTATCAGGAAAAGTAATCGGGAGTACTGACGGCTGTGGCAATTTTACCAACTAGCTTCTCTGCTAGCATTAGCAATATGTGTTTTCAGTGTTAGCTGTGAAGACGTTAAAGAAAGTTATCAAACAAGCAAATTAGCAGCAAAACTTTACGAAAATGCTTCAGTTGAGTCAGCTAAACAAATTTTCAGAATAGATGTATTAAATACGTAACCATCTTTACTTATATCTTAATATAATGTTTCTCAGTACCGTCTTTAACACAATTCAATTTTCACACTCATCAGCAGTTAGGCCACTTGCTCGCACAATAATATCAATTGCAACACCTGCCTTTGCTAGATTTTTCGCAACCCTGATTTTCTCTGCTTTTTTAACTTTTTCCTTGCCGCTTTTCATATCTTCAGATAGAGATTTGACTAACGCATCTAATGATTCCGGTTCTCTGTACTCGTTTATTAAACTCAATAGCTTTTTACTTTCTCTCGTTTCAGGTAGCAAGACTTTAATATTTACTGATAATGCTCCTGCTATTTCATATAATTTATCAAATAGTATGGTAGTATAACCTCTTTCATATTCATGTATTTCCTTGAGTGTTACGCCAACTTTATCCGCTAAATCTTTTTGAGTATACCTTCTTATTAACCTCCATTCTCTTATTCTTTGCCCTATTCTGTAATATATAGAATCAGTGCAGATTTCTCTCTCTGTATTATCATACTCGTAAATAGATAAGCCGGTTGCCTGGGAAATTATGTCAACTGAAACTCCTTCTTTCACTAGATTTTTTGCTATTTCCAACCTTGCCTCTTCTTGATTAATTTTTTCGCTAATATGAACAAACCTGACTAATGAAGGTACTATTTTGCCTAACTTTTGATTCTCATATATTTTCGTTAGATAGAGTATTTCCTCGTCTTCATAGCTGTCTTCCCTTACTATTACTGGTTCGGGTAATAAATCTATAGCATTAACTGACAATACTCTTGCTATTACATATAGTACTTCAATTGGAATAGGAATATACCCATTTTCATAGCTGTTTACTTCTTGGTATGTTAAACCTATTTCACTTGCCAATTCTACTTGAGTATGCCCTCGCATTAACCTGCTATCTTCTATTTTTTGTCCTATTTTGTAGCTTATAGAACTAATATCGCTTACAGAAACAAACATATATACCTTACTTAGAAATAAATTTTCATGCAATTTGATCAACGGATAAACCGATTATTTGCAAAATAATATCAATAGAAATTCCCCCTTTTACTAAATCCTTTGCAACTTTAATCCTTTCTATCTCTCTCACTTTCTCCTCACAAATCCGTATCCCTTCAAACAAAGACTTTATTAGTGCATGCCGTAGTTCTTGGCTCTCAATTTCTTTGTATTCTTTAATCAAATCAGGTAGCTCATTTTTCACTTTACTCCCTTCCTCTATTAGTAGATCCGTAATATTAATCGATAATGCTTCTGCCATTTCATATAATTTATCAAGTGGAACAGCAGTCCTTCCTTGCTCATAGTTGCTTATTTCGTCACGTGTTGTACTCATTTTTTCTACTAAATCTTTTTGAGTATACTCTCTCACTAGCCTCCATTCTTTTATCTTCTTTCCTATTTGGCAGTAAATAGAACCTCCTTTTTCTTCAACGCATTCATCAGCAGAGAGGCCAATTGTTTTTGCAACAATATCAACAGAAACTCCTGCTTTAACCAAACCTTTTGCAATCTTTATTTTCTCTGCTTTTTTACTACTTTTTTCACTAACTTGGACAAAATTGGTTAGTAAACAAAACATCTTACGTAACTCCTGGTCATTAATCTTTTTATATTCTCTTACTAGATTTAAGATTTCTTCTCCCTCATCTTCAAGACAGCTTTTTGATATAGGAATTAGATCCGTAATACTGATTGATAGTGCCTCAGTTATAGCATATAACCTTTCAATTGAAATTCTACGATTCCCTTTTTCATATTGAAGTATTACCCAGTACTTTACACCAAGTTTCTCTGCTAAATCTTTCTGAGTATACCCTCTCTCTAACCTCCAACTTTTTAATTTTTCTCCCACTTTATAATCTAGACTTTTTTCCACAAAAAGAACCATACATATAATATTTTATACTATAGCTCAAAGGCTCCAGATATAATAGCCAGACTCTGGAACCTTTAAATTGATGAATTAAAGTGCCCTACAAGTTTCTTTACTATTTTCACGTACTTTGTCTGCCCATGAAAACAATTTTTCACTTACTTCCTTCTGCTTTTCACTCCATATGCCGCACCTAGTGAAATTACCTCTTTCTACCACTTTCTTAAGTTTCACTCCCCCAAAAAGGCAATTTTTTCCAATTTCTTCTCCTCTTTTTTGTAATTCAGCCCACATTTCCTTATCCGCTACTTTTACTTGTACCTGACTGCAGTTTTTTACGTCCTGGTACAATACAATATTTAGCTTACCAAGGCTTGTAGGAAATTCTAACACAACGGAGCTACCATCTGATACATCAACGTAATTTCTTGCACCTCCTTCCTCCCTTCTGATCTCAACTGCATTATTACCCATTTTTAAAATGTTACTCCCTAACTCTCTCAGTATTTTGGCTACCTCTACCTTGCTATTCCCAGAAAACTCTATGTACGATGTTGTATTATCTATCTCAACATCTATTAATTCTCCTTCTTGCACAGCACTTTCGCCAGCTTTCTCTAGTTCTTCTAGTCTCTCATCTATCTGTGGCTGAACTTCTGGTTGTAGCTCATTATAGATTTCACCTATCAGTTTATTCTGTAGTAGAGTATCATGAAACTCTGCACCACTTAGCATTAGCTTACGCATTATCTTTTTTCGATCACTTTTTTCTAATCTGTGAAAGTGTGTGCCCAATATCATGTATTCTGCGAAGCTCCACTCCCCATCATTACATGCATTTACTCTTGCTCCAGAGGCTAATACTTGCTCTATAACTTTATGCAATGCATTTACGTTTTTTGTCTCTACTACAGCACTCTTAAACCAGCTCAACTTTTCACTTTCGCTTGCACTTGGTTTTATTTTTTGCAAATTTGAAGCAAATGGATTTAAATCTTCTGCTTGATCATTTAAAGGTTTTGTGCCATAAACATAGTCAAGGCTTTTCCCGTAGTTGATTTTGTTTTCGCGAATGTTTCTGCTAGGGGAGGCCTCCCGGTTTATCTCCTTCTGGTTATTAATTTTACTCACAAATTTAGACTGCTTTATATCAACGCCTTCAAGAGCACCAAATATTTTCTTGTGATTAACATTAGTCTTTTTATTCCGATCTTTACTAGTCATATAAACCTCATATTAAAAATACTTTTTAAGCGTACAATAAACTTTATACATCTTACTACTCATTATAAATTATAATGAGTAGATTTGCAAATACTTTCTACTATAACAATCCATTTTCTCGAAAGCTGAAATAGCCTCCACTTGTGATGATAATATGGTCAAACAATTTTACGCTTACAGTACTACATGCTGCTGCTAAGCTCTTCGTTACTGCTTGATCTTCTTCTGATGGCTCTAAGCTCCCTCCAGGATGGTTATGTGACATTATTATTGATGTTGCATTTTTCATTAATGCCTTTCTTGTAATTTCCTTTATGTATACTGGTGCTTTTTCCATTTCACCAATATAGGATTCTTCTCCAATTAGTTGACGCCTTTTATTCAAGTACAGTATTTTTACACATTCCCTTTCTGAGTGGCCTATACTTACGTTTAAGTACTCTACTATCCCTTGTAAGTCCATGATTGGCTCACTCTTAAGCTTTTCTTTCAGTACCCTTTCTAGTGTTTCCTTAACACACATAATCATTGCTACTGCAGAATCAGTTACTCCTTCTATAACTTTCAGGTCATCCATTTCTCTACCTAAAATCCTTCCTACTCCTGTATAAGTATTCACCAAATTTTTAGCAATTTCTTGAGCCTGTGGGCTTTCATGTACTGCACTTAGAAACGTTTCCATTATTTCACGATCAAGTAGTGCTTTGCCTTTGCTTTCTAATATTCTGAATTCGATTTCTTCTTTACTTTTATTCATATAATTTACCTTTCACTAACAACAAACTTTTTTTAGATATTTACTGCTGTTTTTTATCAGCATTGGCATAAAGCCATAGCTTTCGAGTGAAGTCAAATCAATTTCTCAATCTTTTTTACTTATTTTTTCATCTAAGAGTAAAGATATTAATATATACTGATTTTTTATTTTAAATCTGTTGAATTTCGCCTAAAGAGAGGCCTGTTATTTGCAAAATAATATCGGTAGAAATTCCTCCTTTCACTAAATCCTTTGCAATTTTCATCTTTTCTGCTCTTTTCACTTTTTCTTCGCAAATTTGTATGCTTTCAAACAGAGATTTTATTAGCGCATAGCGTAATTCTTGACTCTCAATTTTTTTGTATTCTTTTATTAAATCAGGTAGCTCACTTTCTACTATCTCATCTTCCTCTATGAGCAGATCTGTAATGCTAATTGATAATGTTTCTGCTATTGCATATAATTTTTCCAGTGGAATGGCCACACGTCCTTGCTCATAGTTGCTTATTTCATCACGTGTTGTATCCATTTTCTCAGCCAAATCCTTTTGAGTATACTCTCTCACTAGCCTCCATTCTTTTATCTTTTTTCCTATTTGGTAGTAGATAGAACCTGTTTTTTCTTCAACACACTCATTAGCAGAGAGGCCAATTGCTTGTGAAACAATATCAACAGAAATTCCTGCTTTAACCATACCCTTTGCAATTTTTACCTTCTCTGCTTTTTTACTACTTTTCTCACCAACTCGGGTAAATTTTGTTAGCAAGTAAAACACCTTGCGCAACTCTTGATCATTAATCGTTTTATATTTTCTTACTAGATTTAATATTTCCTCTTCTTCGTTTTTAAGGCAAATTTTTTCACTTGATACAGGAATAAGATCTATGATGCCAACCGATAACACTTCTGCTATAGCATACAATTTCTCAATCGAAATTTTACGTGTTCCTTTTTCATATTGTAGTACTACTTGATACGTTACGCCAATTTTTCCCGCTAAATCTTTTTGAGTATAACCTCGCTTTAACCTCCAGCTCCTTACTTTTTGTGCTATTTTGTACCTTATCGAGATATTTGCCATAAATATTATACAGGTTAATACTACCAAATAAAGATATACAAAAGGGATGCTTCTTTCTATGTTTGAATTTTAGTTGAATATTTCTTCACAATTGTGTATAATTATTAATGCTTTTTAAGTGGATTTCCTATGGCTCTTTCGAAGTTTCTCGATCCCAAGAATGATATATCGTTCAAGCGCATCTTTGGTACTGAAAAAAATAAAGATATCCTTATTCACTTTCTTAATGATATTCTCGGCTTTGCTGGAACAAATGCAATACAGGATATAGAGTTTTTAAGTACTATTCAAGATCCTGATATTGCTTCTAAAAAACAAAGCATTGTTGATGTTCTTTGTAGAGATAAAAATGGGCTGCAAGTGATAGTCGAAATGGTGCGACCTGAAAGCCTTCGGTCATATTGTTTAAAAGGAGAGGAATTCATTC
>NODE_12_length_24282_cov_327.175383
CCGTACTAAAATTTCAGATATTATAGCCTTTTACTTGTTTCCGGACAACCTCTTAGCTCTGTTCCCTCTACTGGCAGTTTATCGCTACTTATCCTTTTTCCCTTCTCTAGTCGATCTGCCAGGTATTCTAGTCTTTTTGCCCCTTTTCTTGATATTTCTCCGTACGCTTTTTCCTGCATTCTATAAGCTAATCTTGGTATCAGGTATTTCTTTGAGTATCTAGGCGCTCCTTCTCCATATACCTTTTTCCATATTTTCCTCACCTCTTCCAACGCTTTTTTCTCTAAATTCATTACTTTCTTTTCTATTTCTTCCTTTCTTTCCATATTTTCAGCCTCTCATAATTTCTCAAATAACTTTTCTATTCTGTCTGTTTCTTTCTTCAATACTTCAGTTACCTCTTTACTATTTTTCGCATAATCCATCGCTGTCATCCCAAATTTATCTGCTTGTTCTATTTCAGCCCCTGCTTTTACTAGCTCCTCCACTATTTCCACTTTCCCCACCATACATGCAAGGTGCAGCGGTGTGCATTTACTGCCATACTCTTCAGCATTTACATTCCCTCCTGATTTTATCAATTCTCTAACTGTTTCTAGACGTTTCTCCGTTATCGCTAGGTGCAGTGCTGTATATCCTTCTACATCCGCTGCATTCACATTCGCTCCTTTTTCAACTAATAAGCTCACTGTTTTTCCGTCTACTGCATAATGCAGTTCCTTTTTTGTCCCCTTAATATTTTTACCTGAGTTCTCTAATAATTCTTTTAGTGCATCCTCTTTTTCTTTTTTACTCATAACCTACCTCACCTTTTCTTTAAATTTAAGTCCCTTTTTTAATTCTCACCACCTCATCTATCATTTCGTTTACTTGGCACATTATCTTGGTTGCTAAATTTTGACATTCTTTCTTTATTAATGATTTGTCTCTCTTCCTTATTTCTTCGATCTCCATTATTTTTAGCTCTGGCATATAGCTCCTATCCAACTTGTCTGCTATTTCTCCCACTAGCCCCTCTATTCCATAGCACGTCAGTTTTCTACTTTTTGTTACTCCACCTTTTGCTCTCAAAAATTTACTTGCCTTTTCACTCTCTTCCCTATCACATAGACAATACTTTTCACTTTCCCATATGTAATACATTGGTGTTGAACCATACTTATTCAGTTGATTAACTTCAGATCCTGCTTTTACTAGCTCTTTTATTATTTCAACTCCTGCTCCTCCTATTTTACATGCAGAGTGCAGTGGCGTACATCCACTGACATATTGAGTGGCATTTATTTCCGCTCCTGACCTTAGCAGTACTTTTACATTTTCTAAACTTTTTGCGAATACTGCACAGTGCAGTGGCGTATAACCATTTTTATCTCTTGCATTGATCTCCGCTCCTTTTTCTATTAATAACCTCACTGTTTTGTGATCGGAATTTTCTACTGCATGGTGCAATACTGTTTCTCCTTTTTCATCCCTTTTATTAATATTTTTAAATCCATTCCTTGATACTTCTTTAAAAAACTTGTTAAAAGATTCTTTCTTTTCTTCGCTGAACCCCATTTCATACCTCACAAAATTATCTTTTCTAGCGCCAGACAAATTTCTTATATTTACCTGCTGCTATTCAAGTTATGTGCGTTTTGGCATAAAAAGGCAAGTCTTTTTTCGCGTAGTACACCTTTTTAACTAAATACTAATATAGTATATGAAGATATAAATATATATGCTTAATGCATTAAACATATTACTTGTTTCTCTTCCCAACCTCTGTTCAAATGACGATGTTCGTGCCACGTTAGTACGCCTGGGTAAAACACTAAAACGTAATTTTCCGGTTCATGTATTGAATCCTTTTGCTCTGAATTTAAATCCCTTTCAAAATGAATATTGTGCTCTGCCACACCAAATATTATAACTTTTTGGTTGGTAAAATCTTCTACTTTGTAGTGGTGAGTAACGCTAAACCTTTCTAAAATTGGCTTGTGTTTTAAATTCCACAGTTGTTCAGATAGTTTATCACTTCCTAGTAAAAATTTACTTCCTTTCTCTTCTCCACTCGTAACCGGAAAACACGCGTTTATTTCTCCTAAGTTCCAGCTATCTGATAATACTATCTGCGCTTTAGCAAACTTAATCTTAGGTAATAAGCTCTGTGGTAGCGGATATAGCGCTTTGAAGTTATACCACACATGATTTCGTTCATAAATACCGTTGTAGTTCTTAGTATGAGGCTCGGTTTCTCCAAGTATTGCTACATCCAAGCGATATATGTCATTGCTTAAAGCTCGTTCATAATGATCGCGTAGATAGTTTTCTACAATCCTAATAACCGGACCATGAGACCTGAAAAAATTTACTCTTCCAAATGATAAAACTGGCCCATCTTTTTCTATTTTTACCCCGGAATAATCCGATAATAAACTTCCGAAAAAACTCTCATCCAATATGAACCTGCTAATGTTGTAATAATCGTTAAAAATCCTCATTAGCCTCGATCTTGCAGGCAATGATAGTTTTGCTAGTTCTACTACTGCATCAACGAAGAAGTCATTCGGAACATCTTTTATCCCTATCTGCAGTTCAAAGAAGTGCTTGCCAGATGGTTCTTCGATAATTGTAATATCTTCTATATTTGCCCATTTTAGTGCTATTTTCAGTGAAGCAGGTGTTCCTCTTAAACGCTGAAATTTTATCCCTTTTTTTATCGCCTTTCTTTTGTTTTTTACCCAATGTAGGATTTCTCCTAGCCCATATTCCTCTATTATCCATGGCAACACTTTTTCCCCTTGGCTAAATTTAAACCCTCTGATACAACCAGGATCTACTTTGTAATCTATTGCATCAACCAGCGCTTTTTCCTTTTTTGTTGCGTTTGGCGGTAATAGCATTAATTTAACTCAACATTTAAACTTTTTAAGAAAGCGCACTCATTTCCTTTCACAACTATGTCTTCTCTTGGCTCTATTAATTCCACGTTTTCTACTCCTTCCATAAACAAATTGGCTATTATCCATGATCTTGTTACCTTCCATCCTAATCTTTTCGTTGTTCCAAATTTTTCGATAAATTTCTTCTTCACCGTTTCAATAATATCTGGTCTTTTAATGCTAATTTTACTGTGGATATCTATTTCTATCATATTGCAACTTACCACTTCAACTGTATCTGTTAAAATCCTCACATCCTCCCTGTTTAGCTGATTTTTGACAATTTCTAGTAATTCTTCTTGCAGTGTGGATAATTCTGTGGATAAGATTGAAACTTGTACTTTCCCTGGTATAGGTGATTCTACTAATGCATCCTTTACTCTACTATCTGCTGACAGTGCATGATATCGATAGTGTTCTTTACTTCCTCCCGTGCTCCAGCCTATTATCTTTGCTTTAATTATTTTTCTAAAACGTTCGTCATCTTCTTCTTTCTGCCTCTCCACTCCATAAAATTCAGCTAAATTATCAAGATCTTCTCCTGTCGCAAACTTAAGTAAATTACTCTTTACTGCTTCGTTTATCCTTTGTCTCAGCAAAAGCTCTCTCCAGGCTGCTACTTCTAATACCTTCATCGCTGAGTCACTTTCTACTAATGCCGTAAAACTTTCATCTCGACTTATTAATTCTTCTTTCATACGTGAAAAGATTTCTTCGAAGTTCAGTGGCTCAATAATGTTAGTCTGCTGCATCTTTATACTACAACCTCATCGAAGCGAATCTTTTTCCCCATTGGTACGTACAACCCTTCCAGGTCAAGCGTTACTTTTCCCTCTTTTACTTCTGTCATTTTTACTTTTTCTAATTTAAACCTTTTTTCCCATTTTTCCAAAGCTTCTGCAGTTGCTGCGTAAATTTCTAGTGTTAAATCACGATTAACTGGCTTATCCAATAATTCAAATAGCCTAGACCCGTAATTCCTCATCATAATTCGTGATCCTATAGGAGTCGTAAGTATATCAATTATTGATTGCTTTAAGTGCTCTATTCCTTCTAACGCTTTTCCTGTTTTACCATCCATACCCTTCATTTCTATTTTGCAAAGACGCTTTTACTGCCTTTTATTACTTTTAACCCACAAGATACTGAATCCCCTACTCTTCCTACACCATGACCATTTGCAAACACTGTTTTTGATCCTTGAATCATTACTTTTCCTTCGTTAAAATTGTCTCCTTTCCTACAGACTGGGAAATCATTTACAAAAACATTATTACTGCCGCTAATGCAAAAATGTGGTGTTGCTTCTCCACAATAATCTCCTACTCGCACAACTGATTTATTCATTTTCCAATTAATTAAGTTCTATTCTATCTGCTTTCAGTTTTATTTCGCTCCTTGTCATCTCTATACTTGATTCCCCAGCTTTCAATGTTATTTTGTCCACTACTTCAATCTCTAAATGATGCTTCTCTTTATCATATAACAATCTTGTCCCATCTTGAATTTTTACACTATTTATTTCTTTTTTATTCTCTGGTGCAGGGTATTTTTCCTGATATATTCCTGCTAATACCACCCCTAATGATAGTTCTCCTAGCGCAGAAAGTATAATAACCTGTTCATCGATATCTGGAGGAGACCAATTTCTATCTTTTCCTGCTTTACTTGTTATCCATGGCAACCAATCTGTTAAAAATTCCCCTATTTGCACTTTTACTCTCGCTTTTTCATAATCTACTTCTTTCACAAGCCCAATACGTACAATGTTAGCTAACTTTCTTTGCAACTCTGAAATAGCAAAATTACTTTCCAACATTTATTTCACCGATTTCTATTTTGTGTGGCATAAATTTTCCCTCTTCCCAAATAGATCGACCCAAGTGTACTTCATGCACCCAGTCTACCATCCACACTAAATACGCGTCTAATTCTGGCCTAAATCCGTCAATTTCTGCTGATATAAATTCACCTGGCGAAACATTTTTTACGTTCCAAGTATTTTTATTTACTACTCTCGCAACCTCAGCAGCTAATTCTCTGACAATAATAGCTGCATTCTCTATTGTGCTATCAATCACAATTCGTGCCTCAAATCTTGCTTTCAGGGCTAATTCTTCTGTTCCTGAATCTTTTCCTTGCTCTAAACTTGACAATTCCACAAATACCGCTGGTGCTACTATTTCCCTTCTTATCATTGGATATATTTCACATGTCTGTATCGCTGGTATTTCTTTCTTCAACATTCTGCAAATTGCTTTGTGCAACTCAATTAAAATCATACTTTTACAATATAGTTTAATTCACGCTCAAAATATTTCTCAAATATCCCTTCTGTTTCATAATTAACTAGCTCCTTTATTATTTTTGATGCTTCTGGTTCCAGTCCTAATTTTACCTCTTGTATTGGCAAAGCTGTTCTTCCTTCACGCCTAAAAACACCACTATTTCCTCTTGGCATTGTTGCCATAAATCCTCCTATAAACTTATGTTTTCCTACTTTCGCTCCTTTTCTTGTTTGTCTCATCTTGCCAATTGCTGATACCCTAATATCATATAAATTTGCTCTCATTAATACATCTAACCTACTTGTCTTAGCCTTAAAAATTCTTAGCCTTTTTCTCATTACCGTTAATTTTATCTTCTTTTCCTCACTAATTTCCTTAGCTGCTTGCGTTTTTAACCATAGTGCTGTTTTGTTCAATGCCCTCACCGCTGCTTTTTCCACTTTTTTCCTTTCAGCATTTACATTTTCAATTACCTTATTAATATTATCGGTAACTTCTATATTAATAGACATTTTACACCCCCGATGCTTGAATTTTCCATACCATTCCTGAATTATCTCTAAGTGGTGGTGTGTGTACTCTGTATCTACAACTACCTATGGAAAAAGTATCTCCTACCATTGGCTTTAATACATCAAACACACTTACTTCCAACAATAAAATTTCTCCTACAAATTGTCCTTCACCAATCTCGTATAATTTATCTGGCTGTTGCTTTAGTACTTGTACCATATATGACTTATCCTTTGATTCATACAAAGCTACTTTTCCTAAATGGGCAAAACAATCTTGCAATAATCTCTTAATATTTTCTTGCATATTTTTCTGCTATATACTAACCTTTACATGCTAAGAAGGGGCACACAGGTAAAGCATTCTTCTGCCTCACCACTTTATAGTTGCTCTACCTGTGTTGTTATGTTACAACGACTTTTACTAATACTCCCGGTCTATGGCACATTGGCAGAGAATTTGACTGAGTATGTAAATCGGTCCCTCTATCAAATCTTCTTGGCTCTTGTTTCGCGTAAAGTGGCTGTCCAAGAGTATTTACTGTCTCATTAAAGTCTGCTGGTGCAAAATACGTTGTAAATGTGCTCGCTGTTCCTAGTGGAAAACAGTTTCCACTTTCTCTTTCTATAAATCTTCTTACGGTTCCTTCAGGGTCGGTTGCTTGCCCTCTATACTCTTCAAATGTTATTCCACAGAACGTAAATCCTGATCTCATGTCATTCCTCAGCGCTGCTCCTTCTTGCCATCTTTCATATGCCTCTTTCACTTTACTATGCGAAATTAGTGCATCAAAAAACTCTGGACTTACCAGTGCATGAATCCCCGTCATATATTCACCACTTAAATTGTCCTCAACATGGCGCAATACTTCCAGACACTTACGCTTTACATCGGTTGTCGCAGTCCCCAATGCAAAATTTACTACTTTTGGTGTAATTTCAAATTCGTTGTAAAGGTTTAATAACTCCGACCCATCAGCATCAAGAATGATTCCCTTCAGCGCTCCCATTCTCAAATGTTCTAACGTTATTGCGTGTTTATTTCTCATTAGCTGCAAATGATCAGTTATTACATCTGCCAATGCTTTCAGTTCACTTTCTGACCCAAATGCCCTTATTCCCTGTACTTCCTCAGGCAACACTACGTCATCATGTGGTATATGTGGAATGGTAAAAGTTCTTATTTTTCGTTTTCCACGTTTTCCTACTGTTGCTGGTGCTCCTGGTAACTGCGTTGGTAGTAAACTTAATACTCCATTTTGCTCCTCTATAGTAATATGTCTAAATCTTACTGACCTACTTGGAAACAAATTTAAATTTTCAACTCGTCCATAATTTATCGGCAATATATTTATCGCATTTGTTAGTGCCGTCATGCTAAATGCTGTATTTGTAAATGGATTTTGCATTTTTTCTTTTCCCCCTTTTGTATTTTTAATAGTTTTTTTAAGCTCCCTTGCGGATAATGATCCCTCGTCCTTCAAGGTGCTTTATTGCTGCAGTTTTCTGCTCTTCAATGATATTTGCTGGCCATACAACTGCATGATCTGCTAGTATTGCACCACGAGCAATAATTACTCCTTTACTATTTTCCTTTGCGTTTACATCGCTTGCTATCACTCCTATAGCCGTTTGTGTCCCATCTGTGGCAGTTGGATTTAAAGCTTTAATAAAACCATCTTTAGTATCATAACCAACTACTTTTCCCAGCTTTAGATTTTGTCCCTTGGCTACTGTTATTTGATCTCTTGAATATAGGTTGGACACTTCATATTTCAGAAGATCGCCTAAATTATTTCCTTCAGTTATACTTATCATGTCTTTTTCTCTCCTTTTTTTATTTTTTTACCGCCATATTTGTGGTTGTTATACACGGCGGTTATACACATACTTTAAATGTTTGATTGCGCACGACTTTTCGCTACCTGCATCATCAACTCTTCTCCTGAATTCTGTGGTATTGCACTTAGTATTTCTGTCTTCTTCGTTCGCTCTGCAAGTAACTCCATTAAAACTTCCCTGGCTTGCTCAACACTTACGCTTTGCTCAATAAATTCTCCTATCTTTTCTGGCATTCGTGATAAGTTACATAAACGTATTAATTCAAGAACTTCAGTACGATACTTAGTTAAATTGTCAGTTTCTAGGTCATTTGTAGTTTTTTCATTCATAGTAATATCCCCTTTTTTATTAATAGATTTAAACTCTGAAAGAATTGTAATTCCATCTGCAAGACCTATTTCTACTGCTTTCTCGCCAAAATATAGCCCTGCTTCTGTTGATTTTATTGCCTCTACAGAAAGGTTTCTATTGCGTGCTATTAGCTCAACCAGCATTCCATATAAACGATTCACTTCGCTTTTTAGGCTTTCTAAACTCTCAGAAGTTATTGGCTCATGTGGATTTAAATCATTTTTTCTACTTCCTGCAAATACTGTCGTATATTTTATTCCCTGTTTTTCATCAAACCCACTTTGATCTATATGACTTGCTATTACTCCTATGCTTCCAACTCCTGAAGTTCTAGTTACCAATACTTTTTCAGCACTTGATGCAATTGCATACGCCGCAGAATACGCATCATCATTTGCTATTGCCACAATCCTCTTTTTTCTCCTTGCTTGGTAAATAAAGTCGGAAAGGTCGAATAAACCGTTTACTTCTCCTCCGGGGCTGTCTATGTCCAAAATTATTGTTTCTACTTCTTTATCTATTAAAGCTTCTTCTATCTCTTCACTTATCTTCTCATACGATGTCATCCCCAATACATCATCAAAAACTTCTGACTTTTTCGTCAAGATTCCATGTATTGGTATTATTCCTCTTTCACTATTTCTTACCGCATGTTTTATATTTTTAAAGATAGGCTGCTTTCCTGTTTGTAGTGACAGTAATTCAAAACTCCTTGGTTCTACCATTACACATCTGTTTAGCCATATCGCTTGGTTTTTCATATTATCTCTTGATTAGTAGTAACGTCGGAATCAAAACTTAAACCCAAGGAACTAGCACGTCTTTGATCTTCTGCAATTTCTTGGTCTATTTCTTCTACATCATAACCTAGCTCTGAAACCACTTCTGATCGACTCTTAAATCCATTTCTTACTGCCATTTGTTGTGCTTGCTGGTCTTTTAAAGGATCCACCCAATCAAATCCCTGTGGTATCCATTTTACTTCTTCTTTCGCTGCTTTTGCTACTTTTTTATCTATACTCAGTTCTCCACAGAGTACTGCTAATTCTAGCCATCTACTCCATACTGGTCTGCAAAATTGAAATACCATAATGTTGTGTTGCAGCATAGCACATCTACGACGAAACTCTATTAATCCTGCTCGAATGGATGAATAATTAACGCCCGTTAAATCTCCTGTTAGTTGCTCATATGTTATCCCTGTGCCTATTGCTATTGCCCTCAGCTGCTGTCTCATGAATGCTTCATAACTTCCTCCTACATCAGATGGCTCTGAAAATTTTATGTCTTCTCCTGGGTCTAAAAGCTGCATTGTTCCTGGCTCTAAACCTGATAGTGCTACTCCTTGCTCATTACTTTCACCTTCTCCTAAAATATTTGCTTCAGGATCGAGCCTTGTAATAAACCCTGCAAACATCGCTGCTGTCTTTTTTCTCACTAATTCTGCATCATCATATTGATCAAGTTCATAGAGCTTTAGCAGTATACTCGAAAGCCATGGCTCTCCTCTAATTTGCCCAGGTCTTAATGGTCTATAAATATGTAAAACATCATTTGCTGGCACTCTCACTGATTCACCAAATGAGCCTTCACCAGGGTGTTCTTTAAATAGGTAATATGCTTCTCTTTGCCCAAGCTTGTTAAACTCAATCCCGTTTCTTATTACATTACCATTTCCTAAAGTTTGATTTGTTTTATTATCTAAATGTTCAGACTCAAGTACTTGCAGTTGTAATGGCACAGAAAATCTATCTTCCAGCTTTCTCGTTCTTAAACGTACAAAACATTCTCCTCCCTCTATCATACTTCTGCATACTAGAGCTTGTAATCCATAAAAATCACTTACTCCGTTACTGTCTGCTTCATCTGTCCATCTTAGCCATAATTCTTGCACCCTCTTTCGAAATTCCCCATCCCTTGCTTTTGATTGCGGTTTTATTCCTGTTCCAATAGAGTTACTTACTATTGTATCAATAATATTTGCTGCATATGGATTTTTTCTCACCATATCACGTGATCTACTACGTAAAGTTTCAAGGTTTTGAGACAGCAAATTGTTTATACTTCCTAACTCTGGTTGAAAGTGAAAAAATCTTCTTCCTGAGCCTGCAGCATCCCAGGCTGAGCTTTTTATCTTTGGTTTGTTAAATAGTTGTTTGAATGATTTTAATAACATTTTGCCTCTTTGATTATGCAACAAGTTGTTGCACAATTTGACATTGAAAAATTATAGCAAGTTGCTAGAGAATTTGGTCAACAGATTGTATGTAGAGAGTCATTACTCTGGACTACGTTTATAAATTTCTTTTCGATGTCCTATTGCTGCAATTTTGACCATGTGCTCTGAGTTATCTATTAAGTATATGACTCGATAATCGCCAACACGCAACCTAAAGTAGCCTACCCATTTATGCGATAAAGCCTCACCTACTTTATCAGGAATAATTGTGAGACGTTTTTCTATAGCTTTTTGCACCCTTAACCGTATTGTTTTCGGAAGAGAAGGAAGATCTTCGGTATCTACACCTTCTAAATAACCAATTTGGTAAATTATTCCCACTTGATATCTTCATGTCTAATTATTTTTGCTCCAGGAACATTACGTTTAGCAGCAAGTTCAAGTAGAGCTATTTCTCCTTCATCCATTTCGTCACCTTCAGATAGTTTACTTACCTCAAGTTCTTCTTCTACTAGATCTTTTACAATTTCTTCAATAGTTCTATTTTGAACTTTTGCCATTTCTGTAAGATACTGAGCAAATTCCCCCTCAAAATTTACATTAACATTAAGCCTTCCTTGACTTTGATCCATATTATTCACTGTAAGATATCAACTCTAAACTATAACATTTTTACATAATTTTGTCAACCCCTTTATTTGTTGAAAAAACAATTTTTCTCTTTGGCTTCATACCTGCAATTTTCAATTCAGCCTTAATACGTTGTCTTAAGCTTAGTAAATCATTTATATCTACTTCAGCATATCTTACAACATGGTCACCATATGCAATTGATACTACTCGCTCTCCGTTTTGTAGTTTCTTTATCGCTTCTTCGACTTGAATTAGATAATCTTCGTTATACATTTACTACTCGCTGATCCATTTGCTTTTCACTATTTTCTTTGATTTTTTACTTTCTGGTTTTTCACTTAAACTATTCCATTTACTCTCTGGCCAACGATCGATTCCAAGCGCAATAGATGCTGCTCTTGCATAAATCCTACAGTCTAATACTTCATTTCTTTCTCTTACCTTTTGCCACTCTTGTTTGGTATAACCTTTTACTACTTTGCTGACTAATTGCTCTGCCGTTAGCTGCTTAAAATATTCAGGTGCATACTCGGGAAAATGACAGTATCCTGCTGGAGCTTCTTCACCGTCCTTTAAAACATTAAGTAATTGAAAAAGTTCTGACTTTAAAATCGATACTCCCACTGGCCAGAGCTTTATTCCTCTTTTTAGCTTTTGACCACCAACTGTTATATCTACTCTACTTGGGCTGCTAAGTGGTACTAGAGCTTTATTTACACCTTTCACTGCCATTACTCTTCCAGAGCCTTGATGACCTCTTACCCAATTGTATACTTCTTGTGTCGCATACCCAGCATCAACCGCCATCATACTTATCATGTATTCAAGACCATTTTCACCGATAAAATGATGATTTAAGAGCTCAGAGAGTTTTCCCCATACTTCTCCTCTTCCAGTATCACCTTCAAATACTCGGTATTCTATTGACCAACTTTCGCGGCTTTTTCCCCATGCTACAACTTCTACTTCTAAACGATCTTTTTGGACATCTACTCCTGCAGTAAGCACCACTTCTCTCCTAGGTACTGTGCCTACGGGAAAAAATTCTCTCCTGTTAAATAATTGCTTCCAATCTGGTACTTCTCCTTTGTCTACCCAGGTTTCTCCAAGCGTAGTATTTATCCATACTTTTAGTAATTGTTCACTTTCTTTTGCATGAAGAAAATCTTCTACTGCTTGAGTCCAGCTATACCAGCCTACTGGACTATAAAGACTTGAAAGATGAAATCCTTTTTTCTCACCTTTTACTCTATTAGTAGGTCTCCATTCTCCACGCTCAAGCATCTCTGTCTTTTGATGATTTTCTATTTTGCCGCTACATTCAGTGCAGACATAATGTGCTGTTCTTGAGTCGTTGTTTTCCCATTTAATTTGTGACCATTTTAGAACTTGATAGTAATTACAATACGGACATGGTACAAAAAAGTACTGCTTATCTGTTGCTTCAAATTCTTTCTCAATTCTGCTTATTCCATGAATCGTTGGTGTTGATACTAAAAAAATCTTTCGCCGTGCAAATGTATTAGTTCGAGCAATACTGAGCAGCACTGGATCTCCTTCACCACCTGAATCTCCTGGATAGGCGTCTATTTCATCAAGAAAGAGATATTTTACTGGCATAGATCTCAGTGCTACACTGCTATTTGCTCCGGTTATTACTACTATTCCACCTGGAAATTCCTTACTTTGTACAGTATTGCCTGAGTCTCTTGACCTTGGGTCTTTTACTTTACTCTTTAAACATGGCGTACTCTCTATTAACGGCGCAAATCTTCCTTTTGACCAACGCTTTCCCATTTCAACTGTTGGCTGCACAACTAACATTGGACCAGGAGTCTGATCTATAATATAGCCTATCCAATTGTTACCAGCTTCTGTTCCTCCAATCTGCGCTCCTTTCATGAATACTACTTTTTCTGCTGGTGAGGACGGAGAAAGTGAATCCATGATTTCTTTTAAATAAGGAGTTCTTTCTGTTCTCCATTTACCTGGCTCTGATGCTGCAGTTGGCGCTAAAACTCGATACTCATTCGCCCACTCTGACACTTTAAGTAGTGGATCTGGCTTTAAACCTTCAGAAAAAGATGTAGCATATATCATATCGCTAGCTCTTCACCATCATTAGATGATACCTCAACATCACTTAAAATAGAACTGCACTCACTTGTTTTCTCACTTTCGAGTTCAATAAACATTTTCTTTTCAAGTGCTTCTTCTATGTACTTCTGAGTTAAATTACTCATTGCTATTGCAGCTATGAGCGCAACTATTCCCACCATTACCGCAGCTATAATGTTAGGGTAAATTCCCACTATCACTATTGCACATACTGTTATAGAAACACAGACGATATTGATATATTTCTTTATTTTTTTGTCTGCTATTTTCCTTTCTTCAAAATATTTATTGCTCAATAAATGAAATGTTGGAAAGTTCTTCTGTCTTCCAAATAACACTATTTCCTTCTCTTTGCTCAGTAATTTTATTAATTTTGCGTTGTTCGTTATTATTGCATACTGAAAAACATCCGTGGCATCTGCTCCTCTCTTTAGCAACAACTTTACTACGTTAAAGTGACCATGCTTTACAGCAACATAAATTCCCGTTTTTCCACTCTCATCTACAGCATCTATTTCAACTCCTTCACCAAGAATACCGTCTATTAGGTCTTCATATCCTTTTCTGGCAGCTAAATGAAGCAAACTGTTTTTATCAGCTCCGTATCTATTACTTGCTAAAATCTTTACTATATCTAATCTATTTGCTTCTTTTGCATAACAAAATGGTGTCTTGCCATTATCATCCTTAATTAAAGGATCTATATCTTCTCGCGTTAGTAAAACTTCTATTGTTTTCAGCCTTTCAGCATAATGTAGTGGCGTTTTATTTTCATAATCTTGTAAGTTAACCCCAGCATTAGGAACATTTATTAAGCATCTTACAATATCTAAACATAAGTCCCTTTCGTCGTAATTACTACTACTTATAGCTACGTGCAAAGAAGATAATTTCATTGCATTTCTGCCGCTGCCAACTACATTAACATTCGCACCAAGATTTGAAAGTAATTTTACTACTCCTAGCTTCTTGTTGTTTACTGCATAATGAATTGCTGCATGATTTCTCGCATCAAGAACATCTTTGTCCGCATTTCCTTCTCTAATTAAAATTTCTACTATTTGTTCATGCCCAGCTCCTGCCGCTAAGTGTAACGGTGTATGTAGTAAAGCATTCTGCTCATTAACATTAGTCCCTTTGTCGAGTAAAAACCTTACAGCATTTGCTTCATTCAACATCGCAGCTAAGTGAAGTAAGCTATCTTTCTCCAATCCATATTTGTGATTGATTAGTGCTTGTAATATCTCTTCTCTTGCACAATCCAGCGCACTTTTACCATTATCATCAGTGATCAGTGGATTAATATTTTTCCTATTTAGTAAGAGAGCAACCATACTAAGCTCGTTAATTTCTACTGCATAATGTAGTGGGGTTTTCCCATTTAATCCTCTAACATTTACATCCACTCCTGGTTGATTAATAAGACACTTTATTAATTCTAAACTTAAGTTAGCAGACATTATTTAAAACTTAATATTAGATAATTCTTGTAATGAGTTTGTAATCTCTTCGGTTAGCGCCATATGAATCTTTTCAGTGTCACTCAGTGATGCAAGCAGTGCTGAAACTCTATTTGGAATATTAAGCAAATTATTACGTACAACTCTTGCTACATTAAATGCATCGCGCTTTACTTCCTCTACTGCTACAAGTTCACCAATCTCAGCCTTAGCTTTCGCCTCAAGAAGTTTACCTCGTTCCATTTCATTTTTTATTCGAGTTTTTAGCAACATCGTGGAAAGGTTACTTGTATTTTCGTTTTCTGGATTTTTCCTCCTAAGTGGCTGACTTGGATCTCTTATTGCCGCTACTGCTTCATTTGCTTGTTCTCTATTTACCAAACCATTCTCCAACTCAATTATTCCTTTTTTTACTAAATAACAGACATATTGCTTTGAAACTCCTATCTCTCTTGCCCATTCCGTTTGTGTGATCTTTTCCACTTCTTTTGCCCCTTTATTGCTGTTTTTCTTCTTGAATTTGTGCAAAAGTTTTGCCAGTACCAGAAAGAATTGCTTCCCTACCTGTGTATACTTGCCAACGTTTTATCGCTACATCTACAAATTTTGAATCTAGCTCTATTGTTCTGCAAATTCTTCCTGTTCTCTCACATGCAATCAGTGTGCTGCCAGAACCGCTAAATGGATCAAGTACAGTATCCCCAGGTCTGCTGCTATTAACTATTGCTTTCTCCATTAGCTCTACTGGCTTCATTGTTGGGTGCAGTGAGTTATGTATTGGCTTATCATAAAACCATAGATCACTTTGATTTCTACCTCCATGCCACTCACGTTTATTGCCGCTTTTCCATCCATAGAGCATTGCTTCGTATTGTCTTTGATAATCAGACCTGCCTAGCGTAAAATGATTCTTTGCCCAAATGATAAATGTTGACCATTTTCCTCCTGCTTCCTCAAATGCTTTTTGCAGCGTTGAAAACTCTGATGATGATATGCAGATGTAAATTGCTCCTTTCGTATATGCTAAAATATTGGAACAGATGTCGTAGAGAAAAAGCTCATACTTTTCACCTTGATTATCATTCAATATTTTTTTATCTTCTCTCTCCTGGCTACTACCATAATCAACGTTATATGGAGGATCACAAACAGTAATATCTGCCATTTTATCATCTAATACTGCTTTAAATGATTCAACTACGCAGCTATCACCGCAATAGATTCTATGATCACCTAAAATCCATAAATCCCCTGGTTTTGCTATTTCTACCTTTTTATCAATTAACTCCAAAACTCCTCTTTCTACTTCTTCTTTTCCATCAAAATCATCGAGAAAACGTTGAACTTTTTCCAATTCAAATCCAGTCATTTTAAGATCAAACTGCAAATCTTCTAACTCTTGAATTTCCACTTTCAAAAGCTCATCGTCCCACTTTGCCCAGTTAGCTGATTGATTTGCCAGTAACCGAAAAGCTTTAGTTTGTGGTTCATTTAAATTATCACTTAAGACCACTGGAATACTCTCCATACCAAGTTTTCTTGCTGCTTTAAGTCTTAAATGACCATCAACCACAGTTCCATCGCTTTTTGCAACTATTGGTATACGAAAGCCAAATTCCCTGATTGAAGCACACATTCTATTTACTACATCATCATTTTTACGAGGATTACGCTTATATTCGACGAGGTTTTCAACAGGATAGTAGTGGATTGCTAAATTCATATAATTTAAATCCTTAATAATTAAAAAGTTAATATTCAAAATATCTCTGACGCTAAAGAAGGCCTGGGGTTGAACCCACCAAATCCGCCATTCTGGCTGAAAGGACCCACTTTTTATGGATTTTTCGTCTTATTAATATCTTTACTAATATAGAACATTAATGCCAAAGCATCGGCCTCATTATCATCTCTAGGTGAAAAACTTTTTTCACGTATCGCTTCAATAACTTCACTCTTACTTGCATTGCCTTTGCCTGCTATAAAGCGTTTTATAGTTTTAACATTAACACCTTGGTAGGGAATATTGTTCTCTTCACACCAAGCAGACAGCACTGCAAGAAACCCACCGTAGCAATGGGCTGCATCAGTTCCTAAATGTCTTCTCACCTCCTCAAAGTACACTGCAGAAATGTCTTTCAAAGAATTGAGCCAATTGCAAAAGTTTAAGAAACACATTCCACCTCCGCTGAAACGACTACCATGAAAGCTTTTGCTCCCACTTTCAATTATTCCATCTGTTAGAATTGCCCAGCCGGTTTGTTTGCCGAGGTCGAGTGTGAGGATTGACATTTGCTATTATTTAAAACTATAAGTAGCGCTAAATATCGTCTGGTTCCTTCAAAATACGCTATGAATGGGTTTTTGTTGGCCAATGACAAGAATCTTATGCTACCTACCTTAGTTAGGACTTGGTATTATATATATTCACCGATTTTACAAAAACTGTTCACTTTTTTTTAATTTTTCTTTGCAAAGCGTAAAAAACGTGCTAAACTCACCTGTGAGTTTGCTATACAGTAATAGAATTGCTAAGAATGCCATTTATTCGAGTTCTAAGGGGTATTATATGCGTTCTTTGGTAATAGTAGTATTTGTACCCTAAAGTTGCATCTAGCCTTAAAACAAAGTTTTTACCTCATCTAAAAAAATACAAATTCTCAATTACGTAACTTACCAAAAGCCTAAATTTCTTTTGCTTCCTTCAATCTTTTCTACTCTGTTTATTTGCCGACTTTTGTGTTTGAAGCACATCTACACTCAATGCCCCTATACTCCGGATTTCTCACCACTTTTTCCGGGATTTTCTGAAAAAAAGTTAAAATAATTTGAATGCAGCTCAGAAATTAAAGAGAGCCTAAACTTTAAGAACCCGCTAAACGGAAGTCCGACCTCCTAGACACCTTACTATTTGAGTTGTTTCCATTTTGGAAATAACTGTTTACTGGAGCTGAGAAGAGGTCACATGAATTTTTGATAAAACAGATATTCCCCTCTATCCAGCTCATTAATAAGTTATAATAGCCCTCTAAAGACGTTTTAAAGAATTTAGTTGCAGTAGAGACAATTAATTGGTTAAATTCCTATTGATGATCAATGGTTTGTTTGTAAGTTATAGGAGATAGATAATGGATGAGAATAAGATTGTATTTTATACTACTCCAGGTGGAAATATAGAAATTGAAGTTTTATGCAGAGATGAAAATCTTTGGCTTACGCAAAAAAGGATGGCTGAATTATTTGATGTACAACTGCCAGCTATTAGTAAGCATATCAAGAACATATTTGAATCTGGTGAATTACAGGAAAAAGAAGTTGTTTCCACTTTTGAGGTAACCGCTGCAGACGGTAAAAATTACCCAACACAACTTTACAATTTAGATACAATTATAGCTGTTGGTTATCGAGTTAATTCTAAAAAAGCAACATTATTCAGAGTATGGGCTACAAAAGTTTTGAAGGATTTTATTATCAAAGGATTTGCTTTAGATAGTAAACGACTAAAAAACGGGAAAAAGTTTGGCAAAGACTACTTCAATGAATTACTTGAAAAAATCAGGGAAATACGAGCATCCGAACGTAGATTTTACCAGAAGATTACCGACATTTATGCCGAATGTTCTGCAGATTACGATCCAAATTCAGAAATAACAAAACAATTTTACGCAAAAGTACAAAACAAATTATATTGGGCAATTTATGGTTTAACTGCAGCAGAGTTGATATGTTCTCGGGTTGATCACAAAAAACCACATATGGGGCTAACTACATGGAAAGATGGTCCAGGTAAAAAAATTCACAAGAGTGATGTAAGTATTGCGAAAAATTACTTAACTGAAGAAGAACTAAGTGAACTAAACCACATTGTTTCGATGTATCTAGATTATGCAGAACTTCAAGCAAAAAAGAATCGGCTGATGAAAATGCAAGACTGGGCTGAAAAATTGGATGCATTTCTATTATTCAATGATTATGAAGTACTTAAAGATGCCGGTAAAGTTAGTGCTGAAGTTGCAAAAGCCCTGGCTGAAGGAGAATACGAAAAGTACAGAGTTATACAGGACAAATTACATGAATCTGATTTTGATGAATTAATTAAAGCAAGTAAAGAAAGTGAGAAAATAACTATCTAACTACAACAAAAACCAGCTTGTAGTTGAGTTATCTGTGTTTGACATCTTGTTTACCACCTTTTGTTTTAATTTTAAGGGGGGTGAAAAATTGTGTGCGCCAAGAAGTGCGTAAGGAACAGTTGGTGAAAATCCAACACGGGTAAAGCTTAGCCGGCAACCTGGAACAAACCATTATGCTGCGTAAGGTAACGAGCGTAGTAAAGCTAATGGAATGGACAACATAGGGTGCAACGAAAGTGAAGGTATTGAGTCCCGTAATTCACGCGTCATGGGGGCTGACACTTTACATTTGGTGGAAGGCAACATGGGTAATAACGCTAAGGCAAGATATTACTCACCTCATCGGGATCGAAGGCCGCGTCATGTGTTGAGATGGACCTTACGTGAACTTGGGAGATCCTTTGTATTCCTGTAAGGGTACTCTGGAACAAGTCAATAAAGGCGAGGACTGGAGGAAGATGCAAAGGAAGTCGGACTAACTGATAGTACTCGGAGTGTGGGAAAGCCACATACAAGGGGAAGCGGTTAGCAATATAGTGACTGGTATAGGGATTGCTATACCAATACAACAGAGATTGGAGGAGTATGCAAGGAAAACTAAACCAGATAGCAGTAAGGGCTAAGCAAGATAAGCGAGTAAAATTTACATCATTAGTTCATTTGATTAATGAAGAGAATCTTGCAGAGTGTTATAAGGAACTAAAACGCAACAAGGCTTGTGGTATAGATCGTGTGACAGTGGAAGCTTATGGAGAAAATCTAGAAGAGAAACTTAAAACACTAGTGGATAGTATGAAGAGAAAACAATATCAACCGCTACCAGTGAAAAGGGTATACATACCCAAAGCCGGGAGCAAAGAGAAGCGCGGTCTCGGAATACCATCAACGGAAGATAAGTTGGTACAGGTAATGCTAAAGAAGATATTAGAAAATATTTATGAAGCAAACTTTATGGACAGCTCGTATGGATTTCGACCAGGAAGAAATTGTCATCAGGCGATAAACGCTCTAGATAAAGCAGTTATGCACAAACCAATTAACTATATTGTAGAAGTGGATATCAAGAAGTTCTTTGATAATGTTCAACATAAATGGCTAATGAATTGTCTAAGGGAACGAATAGCTGACCCAAATTTATTGTGGTTAATAAAACGATTTCTAAAGGCAGGAATAGTCGAAGTTGGATGTTATAAAGCAACCGATCAAGGCACACCACAAGGTGGTATAGTAAGCCCTGTATTAGCTAATATATACTTACACTATGTGCTGGACTTATGGTTTGAAAAGAAATTTAAGCCAAAAGCCAGAGGATATTTACAGCTAATAAGGTTTTGCGACGATTTTGTAGTTGGCTGCGAGAGGGAAGAAGACGCAAAAGAATTTCTAGAATTACTGAAACAAAGACTAAGTAAATTTGGGTTGGAAATAGCTGAAAATAAAACAAAAATAGTAAAGTTTGGTAAGAAAGAATGGTATCAAGCAGAAAGAGAGAAACGTAGGACGGCTAGCTTCAACTTTCTAGGATTTACACATTATTGTGGAAAAAGTCGTAATGGTAAACTTATGATGAAGCAGAAAACTTCAAAAATAAGCCTAGCCAGAAAGATTAAAGAAATCAAAGAATGGTTGAAGATGGTACGAAGTCGTATCTGTCTCAAAGATTGGTGGCAGAAACTTAAAGCCAAACTAACAGGACACTATAGCTACTTCGGAGTTAGCGGAAATTATCGGTGTTTGATTCAATTCTATCGACCGGTAACAAAGTTAGCATTTAAGTGGATAAACCGACGTAGTCAAAAGAAAAGTATGGATTGGGAACAATTTATACACTATTTAAAAGTAAATCCATTACCAAAACCAAAGGTATATGTTTCTTTATACACAGGAGCACTAGTGTGAACGCTGTATTGTGGAGCCGTGTGCGGGAAATCCGCAAGCACGGTTCTTTTGGGGAGACTATGGTTATGAGACCAAATCGCTGGTTTCAAGGTCATGAGTCTCTACCAGACCCCCTCCCTTCAGAAAGCCCTATATCTCTGCTTTTTTTGACTACTACAAAAGAAGCTTTTCTGTTGGAGACGTAAATAAACTTTGCTCTTTGTCTCCATTTTAAGCAGCAATCAAATTTTACGAGCTTCTGTCTCTTCTTCTATGGCAGTAACTTCAAACTTTTTTCCTTTAGCTTCATCTACAATTTGCTGATAAAGATTGTTTCATCACTGAGAGTTTTGCAATCAATTGCTCAGAGGTTTGCAATAAAAGTTGTTGTATTCTCATATAGTCTCCATTAACCCCTTATACTCACCACAAGTTGTTCAATCTTTTTTGAAAAATTTTCTTTGCAACCAACAAAAAAACATGATAGACTAGCTTTAGGGTTTTTTGTAATAAATAAAAATTTGAGATAAAAAATAATTTAGAAATGCCTCATAATCGATTTTTAAGCTACCTTACATGAGCAACTTAGGTCTTGGTGGTATAATTGTACCCTGAAGTCGTAGAATCGTTTTAAAACCGCATTAGCAGACCAACGTTTATTTGAGTTTTATCAGCATAAAAAAAAGATGAGAGTAAGAGCCTTTTAAAAACGCACTAATTGTATTTTTCATTAAATGTAAATATCTTAATAATATTTTGTGGCAGCCTTTCTGGACTTCTTTCTTTTTGCTGTTTAAGTTATTGTACTTTATTTGTATTTTACTATTATTTTATATTATCTATTATTATTTATTACTATTATATATATATAATATATAAGGGTTTTAGGAACGCAGAATCCGCTATACTGGCTGACTTCAGACACATAATAACTAGGAACACTTTTAGGAATAGAGGGCAAAAGGTTAGGATTCAAGCGATCTTTAGCTTCCTAGTTTCTCATTACTTATTTAGTAACCAAGGAATCAGGAATATAATTCAACCATTTGATGTCTTATCCCTTTTTAATTGAAATCATAACTTATAATAGGGTTGTGGCTCCGAAGTTAGATTGAGTAGATGGTAGATTGAATAGAGAAAATAGGGCAACTCTAAAATATTTAAAGAGCCACCCATAAAGAAAGACTTATCCTAACATTAAATTTTGCCTATAGCTAAAATCTTCAGCTCCAAGAGTGAACTTTCCTATACCACAAGCAAATGGTCCAGTTGGAATGTCAAGCCACTTATCCTCTTTTGCACCTGTAGACATTCCTTTAACTAACTGCTTTGCTTGTAAAAGTTCCTGAACTATACGCTCTAGTCGATCTCTTCCCATACTGTGGAAAATCTCAGGTAGCCTATGCCGTTGTTTATATACTCCTGTGCTTCCTGTGTGAGTAAATGGGTGTCCTGCAACAGCAGATCGTGTAATTGCATCAGTAAGACATATTTTAAGGTCTTTTTCACTAGCATTTTTAACTGTTAGTTGTATTGTTATATCTTCTAGTAGCCCTGTTTCCTGATTTCTTAGGTAAGTTCTTACAGTGCGATCAGCTAAACCATTGGCCTTCACAACTGCCCCATGAAACAAAGCATTCTGTCTTGGTGTTTCTCCTACTGCCTTAAAGATTTCTAGCCTAGCTGTATTTTCTATTGGCCAAAAAGCGTATGAGCATCTAACACCATTAACAAGAGCAGAGGTACCTCTAATTGCATCGCGTGCTTGTTCAGCAGTTAATATTGGTTTTTCTCCTTTTGGCTTTCTCATGTGATGAGCAGTAATTATCGAAGCTCCAGTACTACATGCTAAATCAGATAATAAGCACATTAGATAATCCCCTACAGCAGGATCAGCATTTATATCTGCATGGATAAATGAAGCAAGTGGATCAAATACTATCAATTTCAGATCTTTAATTTCCTCGAGCTGTTTCATTACGGATTCGAATTCAGGAGAAACTTCGACGATTTTACCACGAACATTTCTGAGTATTGTAAGTGATCCTCTGACGTTTGGCAGTGGTACAATAAATAATTTATCTTTATGTTTCAACCTTTCACACTTAGGGTCGAGTCGTTCTAAGCGGCGGTGTATCTCACTTGCATCATCTTCTGCTGAAAAAATCACTACTGATCCATGTTCAGTAACAAGTGAACCAAAGCCACACATCTGATCCTTATCACTTGCAACCTTAAGCGCTAGGTCAAGAAGAAGCATACCTTTGCCTGTATCTCCCATTGCTGCTATTATTGAAGTAACACCTAAAGGAAATAGACCTTCAACAAGAAACTTTTGCTCTGGTACCGGACCTACAAAGCGCTCTGCACTCCAATCTAAAATGTTAAGTGGCTGTTTTGTGGATCTTTCTAAACTTTTCATATTTGAAGTATCAGTAGCTGGAGTATCAATAGTAAGCAACGGAGTTGAAGCTAAAAACTCTTTGACATCTATACCTTCCTCTACACAATCAGCAGCATCCCATTTCTCAGGCTTACCTCGAGGAATTTCAAGCACAGCAAGTGATGCAACTCCGATCTCTAAAAGCTTTTTTTCAGCATTTTTTGCGTATTTATTACCTGCTTCATCATTATCTGGCCAAATGATAATATGCTTACCTTTAAGTGGTGACCAGTCTGTTTTATCAATTGGTGCGTTTGCTCCAGACATTGCTGTTGTTGCTGTGATACCTTGTTCTATCAGCGCTTCTGCACATTTTTCCCCTTCAACCAGAACAACTTTATCAGACTTTAAAATACTTGGTATGTTATAGAGAGGTCTTACTTTTGGCGCACCATACCGAGATTGTTTAACATCAAAAGGCTTATATTGCTTTTTTCCTTTAGGAGGATCAGAACGATAAATTTTTACAATGACCTGACCATTTTCATCATAATAATTCCAACTGTGGGTAATAAATTTCTCGAAGTCTTCGTCAGCCTTTGCGCATTTCTTGTTATATCCAAGACATTCACTTATAGAGGCCATCACTTCACAAAAGTCTCTCTTTGTATCTTTTCCCTGTGCACCTGCCCAAATATCAAGAACATCACCTTTCTGCCCAGTTGCAAAATCCTGCCAGAGTCCGGCTTTTCCACCAGTTAATGCTACTCTGAGGCTTTGTCCTTTGTTACCATGCACATCACCTATTCGGAATTCATCTCCATGAAAAGTTCCCCTTGGGAATAAATAAGAAAGGCATGATCTTATGTTTAATAATAGTTGTCTTTTTATTTCTTCTACATCAAATTGCTCTAATGGTTCTACAGTATTATTAAAATCATAATATTCATCATTTAAAGTATTTTTTTGTTTGACATCAGTTAAAAAATCTTGTACCATAAGTTGAAACTCCTTTTAAGATTAAGCGTTTGAAAGGTTTTTGAGTAAGGCTGTTTTGATTGGGGTCTTACTCTTTCATTATGTAAGTAAAAACTACGGTGGGGGTTCTCTTGGCAAAGCTTGAAAAATATATTAACAAGTAAAGGAAGTCAGTTCAGGTGAAAAGTGAGGTTTTAGTATCTTCTTTCTTTTAAGGAAAAATACTCTATTATAATTCTACTACATTTTACTCACCATGTCAACCACTTAGTTTTTATTCTGTTGATATATTTAAAATAAATTAAAAAAACTAATGTTTTCTTTCTGCTATATAATTCATAATGGTGTCTTTGATAGAAAACCCTCTACTATATATATACCGGGTTTCTTATGACTTTTTCTGAAAAAATTAAAAACTTTTTTCTTTGGAGGAGTTTGGCCTACCTATTAATGATAATCTTTTCAAGCCATCTGTAAAAATGAAAAGTTTCTGAAAACGGCAATTACTTTTTGGTTCATGAATAGAATTATTAAAGATGCTTTTTATTCGTATCCGTTCAGCGGAGTGGCAGAATAAGGTAGACAAGGTGATCTAAAAAGATA
>NODE_13_length_24079_cov_170.323052
[truncated: 886,141 more chars]
